# Supplementary material for: Differential responses of the acidobacterial community in the topsoil and subsoil to fire disturbance in Pinus tabulaeformis stands
Source: PeerJ. 2019 Dec 11;7:e8047. doi: 10.7717/peerj.8047 (PMC6911345; doi:10.7717/peerj.8047)
Supplement: Supplemental Information 26 — L, low severity; A, represents a repetitive sample; 10, topsoil (0–10 cm). [file peerj-07-8047-s026.gz › peerj-07-8047-s026]

@M03506:14:000000000-AKVR1:1:1101:19151:1074 1:N:0:40
NGAACTCCTACGGGAGGCAGCAGTGGGGAATCTTGCGCANNNNNNNAACGGCTNNNNNNNCGACGCCNNNNNNNGGATGAANNNNNNNGGAGTGTNNNNNNNTGTTGCCNGGNNNGNNNNNNNCGATTAGNNNNNNNNNNNNNNACNGGGTNNNNNNNCANCGGCTAACNCCNNNNNNNCAGCCGCNNNNNNNNGGNGNNTGNNNNNGTNGTCCNNNNNNNCTGGGCGNNNNNNNCGCGTAGNNNNNNNGNTAAGGGTGNGGGNAAAGNNNNNNNNNCAANCCCNGGNNTGNNNNNCCGAC
+
#8ACCGGGFGGGGGGGGGGGGGGGGGGGGGGGGGGGGGF#######::DFGGG#######::CDGGG#######::DEGGG#######4:CFGGG#######::BDFGG#:D###:#######::?B=C<##############::#68F3#######:+#66DFFGGG#3@#######66>FFE@########66#4##*3#####**#*388#######12*;CFE#######*2;52:=#######2#/1::5009#25*#*111#########0*1#08C#0*##*0#####)0755
@M03506:14:000000000-AKVR1:1:1101:11104:1097 1:N:0:40
CGAACTCCTACGGGAGGCAGCAGTCGAGAATTTTTCTCANNNNNNNAAACCCTNNNNNNNCGACGCCNNNNNNNGGATGAANNNNNNNGGATTGTNNNNNNNTGTCATTTGGGANCNNNNNNNATCGGTTAACTNCCGANGCATTGATAGTNNNNNNNGAGGAAGAGACGGCNNNNTNNGTGCCAGCNGCCGCNGTAATACAGNGNNCTCAAGCNNNNNNNGGATTCANNNNNNNTAAAGGGTGCNTANGTGGCGGGGTAAGTCAGGTGTGNNNNCNCGAGGCTCAACCTCNANANTGCAC
+
CCCCCGGGGGGGGGGGGGGGGGGGGGGGGGGGGGGGGGG#######::FGGGG#######::DFGGG#######::DFGGG#######::CFGGG#######::BFGGGGGGGF#:#######::DFGGGGGGG#:BFF#:AFFGGGGGGG#######:8@FGGGGGGGGGC####6##66DFGGGC#1@DFC#6=FGGGGG@#1##66;CFG?#######33=FFGF#######3*2CFFGCC/#*1#22/>EGGGFGGGGGGGFGFGFC####*#019<>DF6=CFFC5#.#0#)).7)
@M03506:14:000000000-AKVR1:1:1101:9444:1123 1:N:0:40
CGAACTCCTACGGGAGGCAGCAGTGGGGAATATTGGACANNNNNNNCAAGCCTNNNNNNNCAATGCCNNNNNNNTGAGGAANNNNNNNGGGTTGTNNNGNNNTTTCACCCGCGACGNNNANNNCGGTAGCGGGAGAAGAAGCCCCGGCTAANNTNNNGCCAGCAGCCGCGGTNNNNCNNAGGGTGCAAACGTTGCTCTGAATCCTTGGGCGTAANNNNNNNGTAGGCGNNNNNNNAAGTCGGGTGTGAACGCCCTTGGCTCAACCCCTGAANNNNCNTCGGAACTGAACGGCGTGACTATG
+
CCCCCGGGFFFGGGEEGGEEEGGG?EG7CCCCFGFFFFG#######:69CFGG#######:6CFDCF#######:,:C<FE#######::<FFCF###:###::+B+CCC:F:7F:###:###::+:<CFFGE@FC,><,DFGFEGCGGF:##*###16>::C7:DF7FGEG####4##*4*=F:F:;<CGG77C9++<++<F+<?C6EGGE81#######*2*2*<:#######/*29:>E*1>EG7<+:>9=C*;:C46+9CCD*/:5<####1#)*/*.0269D*8<:(.0)0)9169
@M03506:14:000000000-AKVR1:1:1101:13229:1132 1:N:0:40
CGAACTCCTACGGGAGGCAGCAGCCGCGGTAATACGGGGNNNNNNNGCGTTGTTNNNNNTTACTGGGNNTNNNGGGCGCGTNNNNNNCCAAACAAGNNANTNGTGAAATCTCCGGGNNNANCNCGGAACGGTCAAGTGATACTGTTTGGCTNNANNNCGGAAGGGGCAACTGNNNNTNNCGGTGTAGCGGTGAAATGCGTAGATATCGAGAGGANNNNNNNCGGCGAANNNNNNNTGCTGGGCCGACACTGACGCTGAAGCGCGAAAGCTAGGNNGNCGAACGGGATTAGATACCCCAGTA
+
CCCCCGGGG9FGGGGGGGGGGGGGGGGGGGEEGGGGGGG#######::CFGGGG#####::DFGGGG##:###::CEFGG@######::BFFGGGG##4#:#:BFFDFGFGGGGGG###:#:#:BFFGGGGGGG9BFGGGGGGGGGGGGGC##8###665DDFEGEGGCGGG####6##16=FFEFCGDEGGGGGGGGGGDGGGGFFC7BCGGG#######128@8E=#######2/**;FCFCGCEG=+<+C=E9C3*9FC355CE3*:F/9##*#)197F3C=@C44CFF4B4F>@D?/
@M03506:14:000000000-AKVR1:1:1101:15858:1135 1:N:0:40
CGAACTCCTACGGGAGGCAGCAGTGGGGAATCTTGGACANNNNNNNAAACCCTGNNNNNGCCATGCCNNGNNNGTGATGAANNNNNNAGGGTTGTANNANTNTTTCGCACGCGACGNNNANGNCGGTGGCGTGAGAAGAAGCTCCGGCTAANNTNNNGCCAGCAGCCGCGGTNNNNCNNACGGGGCTAGCGGTGTTCGGAATTACTGGGCGTAANNNNNNNGCAGGAGNNNNNNNAAGTCAGGGGTGGAAGCCGAGAGATCAACTCGGGAACGNNCTTTGAAATTTGAAGCGGTGGATTCG
+
CCCCCGGGGGGGGGGGGGGGGGGGGGDGGGGCCGFC,CF#######6:CCFGGG#####::6D<FGG##:###:9CDGGG,######,:CFGGGGG##,#,#+:BFG78CF@EGGG###:#:#3:AD+@,F++++CCD<8F==<<@FCC+,##6###6*653*,3,,5C:<*####*##1*4<F1C***?F*4=BF;C5***0+00<FG5ECGG#######2**//*2#######2*//*+0A=5EE)*+:/9**)*)*20+9*+*11>)7<*##**)/*2**++/29)20()085)***0
@M03506:14:000000000-AKVR1:1:1101:15068:1137 1:N:0:40
CGAACTCCTACGGGAGGCAGCAGTGGGGAATTTTGCGCANNNNNNNAAACCCCGNNNNNGCAACGCCNNGNGNAGGATGAANNNNNNCGGGACGTAANCTCNTTTCGATCGGGACGNNNANGNCGGTACCGGAAGAAGAAGCCCCGGCTAANNTNNNGCCAGCAGCCGCGGTNNNNCNNGGGGGGCGAGCGTTGTTCGGAATTATTGGGCGTAANNNNNNNGTAGGCGNNNNNNNAAGTCTTGTGTGAAATCTATGGGCTCAACTCATAGTCTNNACGAGAAACTGCCGGGCTTGAGGGTG
+
CCCCCGGGGGGGGGGGGGGGGGGGGGGGGGGGGGGGGGE#######::DFGGGG#####::DGGGGG##:#:#:CFGGGGG######::DFGGGGGG#:BF#:BDGGGGGGGGGGG###:#:#::BFGEFGGGGGGGGGGGFGGGGGGGCG##6###66DFGGGGGGGGGGF####4##44CFGGGGGGGG?CEGGGEG*;A@GECCFGGGGGG#######22@FGGG#######*/298?CCEGGFC99ACFGFGD>CG5F67+0+:<F?F*##1187CDE?F:6DFFGF>357)9)508
@M03506:14:000000000-AKVR1:1:1101:11485:1140 1:N:0:40
CGAACTCCTACGGGAGGCAGCAGTTAGGAATCTTGCGCANTNGNNNAAAGTCTGNNNNNGCGACGCCGNGTGNGGGATGAAGGNNTNCGGGTTGTAANCCGCTTTCAGCAGGGACGAAATTGACGGTACCTGCAGAAGAAGCCCCGGCCAANTANNTGCCAGCAGCCGCGGTNNNNCGNAGGGGGCAAGCGTTGTCCGGATTTATTGGGCGTAANNNNCNNGTAGGTGNNNNNNNAAGTCGGATGTGAAATCTCCAGGCTCAACCTGGAGGGGGNATTCGATACTGCCGTGACTAGAGGTC
+
CCCCCGGGGDGGGGGGGGGGGGGGGGGGGGGGGGGGGGG#:#:###:CCFGGGG#####::DFGGGGG#:DD#:DFGGGGGGG##:#:CFGGGGGGG#:DFGGGGGGGGGGGGGGGDGGGGGGGGGGGGGGGGGGGGGGGGGGGGGGGGGG#8@##:6FGGGGGGGGGGGGG####66#66FGGGGGGGGGGGGGGGGG>EEGGGGGGGGGGGG####*##22/AFGG#######12;CGGGGCE?CFEF7F>GGCEFG5=FFGGCFF74CBC)#1187FFFFG7BFFFGF<:FFFFF@6)
@M03506:14:000000000-AKVR1:1:1101:18177:1225 1:N:0:40
CGAACTCCTACGGGAGGCAGCAGTGGGGAATCTTGCGCAATGGACGAAAGTCTGACGCAGCAACGCCGCGTGAGGGACGAAGGCTTTCTGAGTTGTAAACCTCTTTCGACAGGAACGATTGTGACGGTACCTGTAGAAGAAGCACCGGCCAACTATGTGCCAGCAGCCGCGGTGATACATAGGGTGCGAGCGTTATTCGGATTTATTGGGCGTAAAGAGCTCGTAGGCGGTTCGACAAGTCGGGTGTTAAACCCCCAGGCTCAACCTGGGGCCGCCACCCGAAACTGTTGTGACTAGAGTT
+
CCCCCGGGGGGGGGGGGGGGGGGGGGGGGGGGGGGGGGGGGGGGGGGGGGGGGGGGGGGGGGGGGGGGGGFGGGGGGGGGGGGGGGGGGGGGGGGGGGGGGGGGGGGGGGGGGGGGGGGGGGGGGGGGGGGGGGGGGGGGGGGGGGGGGGDGGGGGGGCGGGGGGGGGGGGGFGGGGGGGGGGGGGGGGGGGGGGGGGGGEGEGGGGCGGFGEGGCCCE??FCCCCGGGGGGGGGECEGGGEGGGGCGCFC+9ECDGDF:*0>6*9CFGGGFGGDGDFG3>>5:==FF<DF?9F??FFF?8
@M03506:14:000000000-AKVR1:1:1101:10835:1227 1:N:0:40
CGAACTCCTACGGGAGGCAGCAGCCGCGGTAATACGTAGGGTGCGAGCGTTAATCGGAATTACTGGGCGTAAAGCGTGCGCAGGCGGCTTCGCAAGTCAGGTGTGAAATCCCCGGGCTTAACCTGGGAATTGCGCTTGAAACTACGGAGCTAGAGTGTGTCAGAGGGAGGTAGAATTCCACGTGTAGCAGTGAAATGCGTAGAGATGTGGAGGAACACCGATGGCGAAGGCAGCCTCCTGGGATAACACTGACGCTCATGTACGAAAGCGTGGGGAGCAAACAGGATTAGAAACCCCGGTA
+
CCCCCGGGGGFGEGGDGGEGGGGGGGGDEGDGGGFGGGGGGGGGGEEGGGGGGGGGGGGGGFGGGGCCFGGGFEAFGGGGGGGGGGGEGGGEGCFGGAEGDGGGG9DDFGGFGGEGGGDFGGGGFFGFCFEF9FG>GGGGGGGGGGGCGGFGGGFGGGGGGEFCGGGGGGGGGGFGA9C:FGGFGGGFGGFGGFGGFGGGGGDGFGFFG+<EGGGGFD8E=C5C>GEGGGF6=ECF6@DFFC6<C?FFCC++77C5E>7?FFFC77CD*5C:)9D=D>C<FF:*:><?DG?26<)).<).)
@M03506:14:000000000-AKVR1:1:1101:13969:1229 1:N:0:40
CGAACTCCTACGGGAGGCAGCAGTCGGGAATTTTGCGCAATGGACGAAAGTCTGACGCAGCAACGCCGCGTGAGGGGTGAAGGCCTTCGGGTTGTAAACCTCTTTTATCAGGGAAGATGATGACGGTACCTGATGAATAAGTCACGGCTAACTACGTGCCAGCAGCCGCGGTAATACGTAGGTGACAGGCGTTGTCCGGATTTACTGGGCGTAAAGAGCGCGCAGGCGGTCGATCAAGTCGAGTGTGAAAGCCCCCGGCTCAACTGGGGAGGGTCATTCGATACTGATCGACTCGAAGGCA
+
CCCCCGGGGGGGGGGGGGGGGGGGGGGGGGGGGGGGGGGGGGGGGGGGGGGGGGGGGGGGGGGGGGGGGGGGGGGGGGGGGGGGGGGGGGGGGGGGGGGGGGGGGGGGGGGGGGGGGGGGGGGGGGGGGGGGGGGGGGGGGGGGGGGGGGGGGGGGGFGGGGGGGGGGGGGGGGGGGGGGGGGGGGGGGCGGGGGGGGGGGDFGGGGGGGGGGGGGGGGGDEGGGGGGGGGDGGGGGG7<EGGGGGGFGFGG>CEGG3DG=<CFGGGGCCCB5DDG7FCCF?@ECFFF29>BFFFF45>>5
@M03506:14:000000000-AKVR1:1:1101:12119:1251 1:N:0:40
CGAACTCCTACGGGAGGCAGCAGTGGGGAATATTGGACAATGGGCGCAAGCCTGATCCAGCCATGCCGCGTGGGTGATGAAGGCCCTAGGGTTGTAAAGCCCTTTCGACGGGGAAGATAATGACGGTACCCGTAGAAGAAGCCCCGGCTAACTTCGTGCCAGCAGCCGCGGTAATACGAAGGGGGCTAGCGTTGCTCGGAATCACTGGGCGTAAAGCGCACGTAGGCGGCTTGTTAAGTCAGGGGTGAAATCCTGGAGCTCAACTCCAGAACTGCCTTTGATACTGGCGAGCTTGAGTTCG
+
CCCCCGGGGCGGGGGGGGGGGGGGGGGGFGGGGGGGGGGGGGGGGGGGGGGGGGGGGGGGGGGGGGGGGGGGGGGGGGGGGGGGGGGGGFGGGGGGGGGGGGGGGGGGGGGGGGGGGGGGGGGGGGGGGGGGGGGGGGGGGGGGGGGGGGGGGGGGFGGCFGGGGGGGGGGGGGGGGGGGGGGGGGGGGGGGGGGGGEGGGGGGGGGGGGGGGGGGGGGGGGGGGGGGGDEGGGGGGGGGGG6=CEGGFFFGGFFFGFFGGGCGFCGGGD6FFGGGGFGGGF?FGFFFFDB>5?FFFF477
@M03506:14:000000000-AKVR1:1:1101:18271:1269 1:N:0:40
CGAACTCCTACGGGAGGCAGCAGTGGGGAATTGTTCGCAATGGGCGCAAGCCTGACGACGCAACGCCGCGTGGAGGACGAAGATCTTCGGGTCGTAAACTCCTGTCGAGTGGGAAGAATGGTTCGGGGGTGAATACCCTTCGGAATTGACGGTACCACTAAAGGAAGCCCCGGCTAACTCCGTGCCAGCAGCCGCGGTAATACGGGGGGGGCAAGCGTTGTTCGGAATTACTGGGCGTAAAGGGCTCGTAGGTGGCGAATCAAGTCAACGGTGAAAGCCCGACGCTCAACGTCGAGTCGGC
+
CCCCCGGGGGGGGGGGGGGGGGGGGGGGGGGGGGGGGGGGGGGGGGGGGGGGGGGGGEGGGGGGGGGGGGGGGGGGGGGGGGGGGGGGGGGGGGGGGGGG9FGEGDFGGGGGGEGGGFGGFFGGGGGGGGGGGGGFGGGGFFGCFFGGGGEGGGGGGGGGGFGGG7CFGGFGGGGDGGGGGGGGGGFCGGGGGGGGGGGGGGGGEGDEEGEGGFGGE=CEECGGGCEEGGGFGCFG58DCGGGGC:*1:5=*:ACCEBD5*+2<F79:?DCEG3>::52*935C55DF?452<D3>1755)
@M03506:14:000000000-AKVR1:1:1101:12032:1276 1:N:0:40
CGAACTCCTACGGGAGGCAGCAGTGGGGAATATTGGACAATGGGCGCAAGCCTGATCCAGCCATGCCGCGTGAGTGATGAAGGCCCTAGGGTTGTAAAGCTCTTTTGTGCGGGAAGATAATGACGGTACCGCAAGAATAAGCCCCGGCTAACTTCGTGCCAGCAGCCGCGGTAATACGAAGGGGGCTAGCGTTGCTCGGAATCACTGGGCGTAAAGGGTGCGTAGGCGGGTCTTTAAGTCAGGGGTGAAATCCTGGAGCTCAACTCCAGAACTTCCTTTGATACTGAGGATCTTGAGTACG
+
CCCCCGGGGGGGGGGGGGGGGGGGGGGGGGGGGGGGGGGGGGGGGGGGGGGGGGGGGGGGGGGGGGGGGGGGGGFFFGGGGGGGGGGGGGGFFGGGGGGGGGGGGGGG?FGGGGEGGGFGGGGGGGGGGGGGGGGGGGGGFGGGGGDEGGGGGGGGGGGGGGGGGGGGGGGGGFFGGGG:BFGGGGGGGGGGG7CCFEGGEGGGGGFFDGGGGGGFFGGGGGGGGG?CCC:>FFGGCCFCC??FEEGG?CFEGGCD:;CCECGA?:77?>FFG7C97=CFCB=?FF*9<C@4**186*6/7
@M03506:14:000000000-AKVR1:1:1101:9159:1292 1:N:0:40
CGAACTCCTACGGGAGGCAGCAGCCGCGGTAATACAGAGGGTGCGAGCGGTGTTCGGAATTATTGGGCGTAAAGGGCGCGTAGGCGGCGCGGTATGTCACCTGTGAAATCTCCTGGCTCAACTGGGAGCTTGCAGGCGAAACTGCCGTGCCGGAGTGTGGGAGAGGTGCGTGGAATTCCTGGTGTAGCGGTGAAATGCGTAGATATCAGGAGGAACACCTGTGGCGAAAGCGGCGCACTGGACCACAACTGACGCTGAGGCGCGAAAGCTAGGGGAGCAAAAAGGACTAGAAACACGAGTG
+
CCCCC@FE<C<@B@@@:F;FCFGFGC@:@CCCFA9F,,CFEGGECG:@F+8@@,6@F6@F8FCC<CFGD=:,CEFF:F:FE>FDGG@>F=CBGE@F<=CF<FFFE=<=@FGDFC,DG,3@F<@<8<:@FGGFFCGGGGGGE@FCGGECF<<FG:CBF,?:::*1<F:FGC@<<1,<CG:9<C:8CC:FEE88@?+<+2:C88*0<+0<0:0AE>*000;*228;5C58*:*:8*18EEGGG6C**1CC8+<+7:*>8:C<5CDEED5)**+17DG=C7**9)0:*)*08666B?)))07..
@M03506:14:000000000-AKVR1:1:1101:10059:1307 1:N:0:40
CGAACTCCTACGGGAGGCAGCAGTGGGGAATCTTGCGCAATGCGCGAAAGCGTGACGCAGCAACGCCGCGTGAGGGAAGACGGCCTTCGGGTTGTAAACCTCTTTCAGTTGGGACGAAGCCACGGCGGTTAATACCCGTCTGTGGTGACGGTACCTTCAGAAGAAGCCCCGGCTAACTACGTGCCAGCAGCCGCGGTAATACGTAGGGGGCAAGCGTTGTCCGGAATCATTGGGCGTAAAGCGCGTGTAGGCGGCTTGGTAAGTCCGCTCTGAAAGCCCGGGGCTCAACCCCGGGAGGCGG
+
CCCCCGGGGGGGGGGGGGGGGGGGGGGGGGGGGGGGGGGGGGGGGGGGGGGGGGGGGGGGGGGGGGGGGGGGGGGGGGGGGGGGGGGGGGGGGGGGGGGGGGGGGGGGGGGGGGGGGGGGGGGGGGGGGGGFGGGGGGGGGGFGGGGGGGGGGGGGGGGGGGGGFDFFGGGGEGGGGGGGGGGGGGGDGGGGGGGEEEGGGGG@FGGGGGGGGGGGGGGCFFGGEEDGFGGCFFCGGEDEFGGGGGGGGG?FGGGDEFGGG7CF9CGGGG567C7CD>FDGDFG7:FFFFFFFFFD>DFBD
@M03506:14:000000000-AKVR1:1:1101:20493:1330 1:N:0:40
CGAACTCCTACGGGAGGCAGCAGTGGGGAATCTTGCACAATGGGCGAAAGCCTGATGCAGCGACGCCGCGTGAGCGATGAAGCCCTTCGGGGTGTAAAGCTCTTTCGACGGGAACGATAATGACGGTACCCGGAGAAGAAGCTGCGGCTAACTACGTGCCAGCAGCCGCGGTAATACGTAGGCAGCGAGCGTTGTTCGGAATTACTGGGCGTAAAGAGTGTGTAGGCGGTGTTCCCTGTCTGTTGTGAAATCTCCCGGCTTAACTGGGAGGGTGCAGCGGAAACTAGAATGCTAGAGGGTG
+
CCCCCGGGGGGGGGGGGGGGGGFFGGGGGGGGGGGGGGGGGGGGGDGGGGGGGGFGGGGGGGGGGGEGGGCFGGGGGFGGGGGB@GDGGGGGGGGGGGGGGGGGGGGGFGGGGGGGGEEGFGGGGEGGGGGGGC*CFGFGFCGDEGGGGGGGCGFGFGGFGGGGGGGGGGGGGGGFGGGGGGGGGGGDGGGGC8EGCEGGGGG?FFFGGGGGDGFFFFCGGGGEDGGGC28CEFGG+A2<EEE7C7EGGGFE*++*:>C5/<7+CCE429E:CC*7::D<))87C?>=<7@A?B76FFF0<
@M03506:14:000000000-AKVR1:1:1101:13611:1332 1:N:0:40
CGAACTCCTACGGGAGGCAGCAGTGGGGAATATTGCACAATGGGCGAAAGCCTGATGCAGCGACGCCGCGTGAGGGATGACGGCCTTCGGGTTGTAAACCTCTTTCAGCAGGGAAGAAGCGAGAGTGACGGTACCTGCAGAAGAAGCGCCGGCTAACTACGTGCCAGCAGCCGCGGTAATACGTAGGGCGCAAGCGTTGTCCGGAATTATTGGGCGTAAAGAGCTCGTAGGCGGCTTGTTGCGTCGGTTGTGAAAGCCCTGGGCTTAACCCCGGGTCTGCAGTCGATACGGGCAGGCTAGG
+
C9CCCG@FGDFEGG7FDGGE@<F6,E<CFECEGGGFGG,EFGDFFCFGGEGFGCGAFAFACFGGGGGC7FCGGEG>CFCGDEGGGGGGFGG?F7FEGFGGGGGGGGEFGGGGGGGCFGGGGED7FFA==FG:>7@FADFFC3@FGGFCGGGGD<:FF,?FFEFCG9CG?CFFFC<:<<::9CG7?**=CC7E5CFGCEGCE:CE5?88@CACFEDGG=8:CCGG?CEEC*;@EGEC5?*<C<CEGG5)*::EF+0:27/*55C5796:?0:)/)7>77CGC:=0*7C)(15(0)0.576.)
@M03506:14:000000000-AKVR1:1:1101:20583:1346 1:N:0:40
CGAACTCCTACGGGAGGCAGCAGTCGGGAATTTTGCGCAATGGACGAAAGTCTGACGCAGCAACGCCGCGTGAGGGATGAAGGCCTTCGGGTTGTAAACCTCTTTTCTCAGGGAAGATAATGACGGTACCTGTGGAATAAGCTCCGGCTAACTCCGTGCCAGCAGCCGCGGTAAGACGGAGGGGGCTAGCGTTGTTCGGAATTACTGGGCGTAAAGCGCACGTAGGCGGCTTTGTAAGTTAGGGGTGAAAGCTCGGGGCTCAACTCCGGAATTGCCTTTAAGACTCTATCGCTATATTTGT
+
CCCCCGCEFFGG77,@CGEGGGGGGGGGGGGCE<EE@@F+C@F9FGG+:B@F9EF9@:@B7FFEGDD6CE7C=@FCCFFC?FEFC?E9DG7FDFEFCF??EFFE@FFFDAFFC+4+AA<,<@<B7CE<=BEF,:>3:CF<EA,<,+>BBFE@B=7B<F7*>,@D7FFEC::CEG,;ACCE77*:<:FGGGG:FF8F?E>C?*<+0<++*/?C**:C<EDC5*/;8E?5?C**<+3+<:CE+<EECC=CCC96*<=<=@CDCECFFC+*:**8CGC929**:6*0+)**)*7855)**19=*
@M03506:14:000000000-AKVR1:1:1101:19462:1377 1:N:0:40
CGAACTCCTACGGGAGGCAGCAGCCGCGGTAATACGTAGGGTGCGAGCGTTAATCGGAATTACTGGGCGTAAAGCGTGCGCAGGCGGTTCGCCAAGTCAGGTGTGAAATCCCCGGGCTTAACCTGGGAATTGCGCTTGAAACTAGCGGGCTTGAGTGCGGCAGAGGGGGGTGGAATTCCACGTGTAGCAGTGAAATGCGTAGAGATGTGGAGGAACACCGATGGCGAAGGCAGCCCCCTGGGTCGACACTGACGCTCATGCACGAAAGCGTGGGGAGCAAACAGGATTAGAAACCCGGGTA
+
CCCCCGGGFGGGGGGGGGGGGGGGGGGGGGGGGGGGGGGGGGGGGGGGGGGGGGGGGGGGGGGGGGGGGGGGGGGGGGGGGGGEGGGGGGGGGGGGGGGGGGGGGGGGGGFFGGGGGGGGGGGGGGGGGGGGGGGGGGGGGGGGGGGGGGGGGGGGGGGGGGGGGFGGGGGGGGGGGGGGGGGGGGGGGGGGGGGFGGGGGGGGGGGGEGGGGGFGGGGGGGGGGGGGGGCFGGGE5:<CFGGGGE5CEGGGGGG585DFGCFGGDCD6C5>CDDGD33CD4:FF4*9<6*6F@F3@DD:)
@M03506:14:000000000-AKVR1:1:1101:13959:1384 1:N:0:40
CGAACTCCTACGGGAGGCAGCAGTAGGGAATTTTCCACAATGGACGAAAGTCTGATGGAGCAACGCCGCGTGCAGGATGAAGGCCTTAGGGTTGTAAACTGCTTTTACGAGTGACGAATATGACGGTAGCTCGTGAATAAGGATCGGCTAACTCCGTGCCAGCAGCCGCGGCCATACGGAGGATCCAAGCGTTATCCGGAATTACTGGGCGTAAAGAGCTGCGTAGGTGGCATAGTAAGTCGGTAGTGAAAGCGTGGGGCTCAACCCCATATACATTATCGAAACTGCTAAGCTTGAGGAT
+
C<CCCGGGFGCFGCGGDCFCEEGCFGGGGFCEGGFCE,FEGFFDFDEGGGEFA<FFEFDFGF<DCFGDFDEEEEGGFFFCFDFAECFEFFDFGGGGFCFAFFCFGGGGGGGCF<CFGGGGFFFFGGFBFGFGGCFGEFC??<F>FFDFEBFFGGFGGDEDFGGGGFGGGGGGGEF::FGG@CC:CA9CCBFGDCCFGG7EGGGGGE+:CGGEGGGG?C*<@FEEGEGE+:86CGFGFFGGGGD*25<99C7+7C5<E:D55CF6*9:D=>66:7F+:?:*177=EFD44C68FFFF>F46)
@M03506:14:000000000-AKVR1:1:1101:18752:1389 1:N:0:40
CGAACTCCTACGGGAGGCAGCAGTCGGGAATTTTGCGCAATGGACGAAAGTCTGACGCAGCAACGCCGCGTGAGGGATGAAGGCCTTCGGGTTGTAAACCTCTTTTCTCAGGGACGATGATGACGGTACCTGAGGAATAAGCCACGGCTAACTACGTGCCAGCAGCCGCGGTAATACGTAGGGGGCAAGCGTTGTCCGGATTTACTGGGCGTAAAGGGCGCGCAGGCGGTCGTTCAAGTCGCGTGGGAAAGCCCCCGGCGCAACTGGGGAGGGGCACGCGACACTGAGTCACCCGAAGGCA
+
CCCCCGGGGGGGCGGGGGGGGGGGGGGGGGGGGGFF:CFEGGGGGGG6CFEFGCFGGGE@FEFG@7C@BFGDB:FFCGGFGGGFGGGCGGGGGG@@CF<DEFFEFGG<EGAFCFFDCGGCFDGGEGCDF9,C3>FFEDFFG<BFGGGGG@,8=9F*5,6>;DEG:E>F**C<@<,;FF,F<7*4=FFCF*<1*=B,2BC5;CF++A?FCFE88EGF+858*2*/*8*:8:85:A8<<7:AE5CEG*:/C5567*:<C3C)>*>*+9C<C**77))/*7)11))*3/:))**.*05)))70)
@M03506:14:000000000-AKVR1:1:1101:16060:1402 1:N:0:40
CGAACTCCTACGGGAGGCAGCAGTGGGGAATATTGCACAATGGGGGAAACCCTGATGCAGCGACGCCGCGTGCGGGATGAAGGCCTTCGGGTTGTAAACCGCTTTCAGCAGGGGCGAATTCAGACGGTACCTGCAGAAGAAGCGCCGGCTAACTACGTGCCAGCAGCCGCGGTAATACGTAGGGCGCGAGCGTTGTCCGGAATTATTGGGCGTAAAGAGCTCGTAGGCGGCTTGTTGCGTCCGCTGTGAAATCCCAGGGCTTAACCCTGGGCCTGCAGTGGATACGGGCAGGCTGGAGGCG
+
CCCCCGFGFFGGGGGGGGGGGGGFEEFE7FFGGGGCGFFGGGGGGGGGGGGGGCCGGGGFFEGGCFGDGGF+F:CFFEFGGFG@FGFGFC:F:FGGGFGGGGCFFEFGGGGGGEFGGGFGCFGDGGGCGEGGGGGGGGGGFGF:FDGGGGGDGGGFGFFGGCFCFGFFGGGDFG57@CF:?EC>CEECGGDGG>CEDGEG5:C8FF+<9CCECED;:+;?C6CEGCC9EGGD8C:@EC3CEGGGG5><+<<CF60C+7CDF=CCF7E4ECFFCDGCCF*CFF=9+)7>>/7,)).7))8))
@M03506:14:000000000-AKVR1:1:1101:13929:1407 1:N:0:40
CGAACTCCTACGGGAGGCAGCAGTGGGGAATATTGCGCAATGGGCGAAAGCCTGACGCAGCCACGCCGCGTGGGTGATGACGGCCTTCGGGTTGTAAAGCCCTGTCGAGGGGGAAGAAAAAAATGACGGTACCCCTCAAGAAAGCACCGGCTAACCCTGTGCCAGCAGCCGCGGTAATACAGGGGGTGCAAGCGTTGCTCGGAATCACTGGGCGTAAAGCGAACGCAGGCGGACCTGCAAGTCAGGGGTGAAAGCCCGAGGCTCAACCTCGGAACGGCCTTTGAAACTGCAGGTCTTGAGT
+
CCCCCGGGGGGGGGGGGGGGGGGGGGGGGGGGGGFGEGGGGGGGGGGGGGGGGFGGGGGDGGGGGGGGGGGGEGGGGGGGGGGGGGGGGGGGGGGGGGGGGGGGGGG@EGGGGGCFGGGGGGGGGGFGGGGGGGGGGGGGGGGGGGGGGGGGGGGGGGGGGGGGGGGFGGEGGGGEGGFGFCFGGGGGGGGGGGGCEGCFGGGGGFGC9CGFCEGEDGGGEGEEEGGEEEGG=CGFDGFEGGGFGGGD8:5CFG6C*59<EC<G?7F*<7=@D3<*7>DCFFBGFFG46448F)9=*=49*
@M03506:14:000000000-AKVR1:1:1101:10675:1410 1:N:0:40
CGAACTCCTACGGGAGGCAGCAGTCGGGAATTTTGCGCAATGGACGAAAGTCTGACGCAGCAACGCCGCGTGAGGGATGAAGGCCTTCGGGTTGTAAACCTCTTTTATCAGGGAAGATAATGACGGTACCTGATGAATAAGTCACGGCTAACTACGTGCCAGCAGCCGCGGTAATACGTAGGTGACAAGCGTTGTCCGGATTTACTGGGCGTAAAGAGCGCGCAGGCGGCCGATCAAGTCGAGTGTGAAAGCCCCCGGCTCAACTGGGGAGGGTCATTCGATACTGATCGACTCGAAGGCA
+
CCCCCGGGGGGGGGGGGGGGGGGGGGGGGGGGGGGGGGGGGGGGGGGGGGGGGGGGGGGGGGGGGGGGGGGGGGGGGGGGGGGGGGGGGGGGGGGGGGFGGFGGGGGGGGGGGGGGGGGGGGGGGGGGGFGGGGGGGGGGGFGGGGGGGGGGGGGGGGGGGGGGGGFGGGGCGDGGGFGGGGGGFGGGGGGGGCCGFGGGECFGGF9FFFGEEGGGGFDC?CECEGGGGC/2:/:E+9*<C7E9CCGGGGF*9AEGEB39E9C609CCE<5BD*9F*/:0**<*+/*16F)055:.8<>>)
@M03506:14:000000000-AKVR1:1:1101:10846:1417 1:N:0:40
CGAACTCCTACGGGAGGCAGCAGACGAGAATATTCGACAATGGGCGAAAGCCTGATCGAGGGATGCCGCGTGCGGGAAGAAGGGCTTCGGCCTGTAAACCGCTTTTGTCAGGGAAGAACTTTGACGGTACCTGAAGAATAAGGGGTTGCTAACCTCGTGCCAGCAGCAGCGGTAATACGAGGACCCCAAGCGTTATCCGGAATTACTGGGCTTAAAGCGTGAGCAGCCGGTTTTGCTAGTCTCATGTTAAATTCCATTGCTCAACGGTGAAACCGCGTTGCAAACGGCCAGACTCGAAAGG
+
C<<CCG9FEEG>GGGGGGGGGGGGDGGDGEGFGGGFGGCFGFGGGCEG@:FCACC9FGC<CE@EEGEE@@BFGGGGGEGGGFDGEDEFEGGEFEGGGGGGGGGGGGGG9BFFG7F7FGGGFFCF<@FCCBFFD,3=DDG,FGGFGGEG7DF=@:F7CCC*5@F@DGGC<FEFFGE@,?F**<FFFGE7CC:F<1;<+2CC85;CCFCGCGF*80++<FGGGEGGG;*8C5C?C:FFGEG9C+<+<C<DFF7<:++2+1*70+:CFC5**1<974>E)5)9*/9+2)*)())(0)0)80)07
@M03506:14:000000000-AKVR1:1:1101:13931:1445 1:N:0:40
CGAACTCCTACGGGAGGCAGCAGTAAGGAATCTTCCACAATGGGGGCAACCCTGATGGAGCAACGCCGCGTGCAGGATGAAGGCCTTCGGGTCGTAAACTGCTTTTATGTGTGAGGAATATGACGGTAACACATGAATAAGGATCGGCTAACTCCGTGCCAGCAGCCGCGGTCATACGGAGGATCCGAGCGTTATCCGGAGTGACTGGGCGTAAAGAGTTGCGTAGGTGGTATTTTAAGCAAATAGTGAAATCGTGTGGCTCAACCACACTGCTATTATTTGAACTGGAGTACTTGAGAAA
+
CCCCCGGGGGGGGGGGGGGGGGGGGGGGGGGGGGGGGGGGGGGGGGGGGGGGGGGGGGGGGGGGGGGGGGGGGGGGGGGGGGGGGGGGGGGGGGGGGGGGGGGGGGGGGGGGGGGGGGGGGGGGGGGGGGGGGGGGGGGGGGGGGGGGGGGGGGGGGGGGGGGDGGGGGGGGGGGGFGDFGGGGGDGGGGGDGGFGGGGGGGGFCGGGGBEEGG5C0;9CFEECEGE99@8C+<<CF?:<C?CEFGFGG9CFFE5DF>GGG?7CC>E5***09:*+:7**:7?FFFF@7F??B@?F?4<F6
@M03506:14:000000000-AKVR1:1:1101:17137:1450 1:N:0:40
CGAACTCCTACGGGAGGCAGCAGTCGGGAATTTTGCGCAATGGACGAAAGTCTGACGCAGCAACGCCGCGTGAGGGATGAAGGCCTTCGGGTTGTAAACCTCTTTTCTCAGGGACGATGATGACGGTACCTGAGGAATAAGCCACGGCTAACTACGTGCCAGCAGCCGCGGTAATACGTAGGTGGCAAGCGTTGTCCGGATTTACTGGGCGTAAAGAGCGCGCAGGCGGCCAACTAAGTCAGACGTGAAATCCCTCGGCTTAACCGGGGAACTGCGTCTGATACTGGATGGCTTGAGGTTG
+
CCCCCGGGGGGGGGGGGGGGGGGGGGDGGGGGGFGGGGGGGGGGGGGGGGGGGFGGGGGGGGGGGGGGGGGGGGGGGGGGGGGGGGGGGGGGGGGGGGGGGGGGGGGGGGGGGGFGGGGGGGGGGGGGFGGGGGGGGGGFFGEFGGGGGGGGGGGGGGGGGGGGFGGGGGGGGGGGGF9:FEFGGGGGGGGGGGGGGDEGGCF@FGGGFGGEEEFGGGGGEGGGGCDEGGCGFFEGGG>C?FCC=*AFFFG7CFFGEFGGEGFDEGGG5D*7*2>=G3<FGBFGGFGFAFF?4>D@FF)7>
@M03506:14:000000000-AKVR1:1:1101:14947:1452 1:N:0:40
CGAACTCCTACGGGAGGCAGCAGTGGGGAATTTTGGGCAATGGGCGAAAGCCTGACCCAGCAACGCCGCGTGAGGGAGGAAATCCTTCGGGATGTAAACCTCACAAGCAAGGGAAGAGGGGTACGGACCTAATACGTTCGTATTTTGACGGTACCTTGTGTAAGCCACGGCTAACTACGTGCCAGCAGCCGCGGTAATACGTAGGTGGCAAGCGTTGGTCGGAATTATTGGGCGTAAAGGGCGCGTAGGCGGCTTGTTAAGTCAGCTGTGACAGCCCGGGGCTCAACCCCGGGGGGTCAGC
+
CCCCCGGGGGGGGGGGGGGGGGGGGGGGGCGGGGGGGGFGGGGGGEGEGGGGGFGGGGGGGGGGGGGGGGFECGGGGGGGGGGGGFFEFCGFEGGFGGGFG@EFGGGGFGGGGGGGGGGDC=CFGGEGGGGGGGGGAEFFFG7FAACGGGDGFGGFGFBCGFFFFGGGGGEGGGGFGGGCFEGGGGGCEGGGGGEECE9?8CB8:CFDC99EFG8*:*;ECE?EFCC?:+9FD:::5;7@=CCEGGG5*67EG55C8/0::<CF:F+*+*3*095**0>DDB37+/5>(*71))5<5)87)
@M03506:14:000000000-AKVR1:1:1101:15439:1460 1:N:0:40
CGAACTCCTACGGGAGGCAGCAGTGGGGAATATTGGACAATGGGCGAAAGCCTGATCCAGCAATGCCGCGTGAGTGATGAAGGCCTTAGGGTTGTAAAGCTCTTTTACCAGGGATGATAATGACAGTACCTGGAGAATAAGCTCCGGCTAACTCCGTGCCAGCAGCCGCGGTAATACGGGGGGAGCAAGCGTTGTTCGGATTTACTGGGCGTAAAGGGCGCGTAGGCGGCCACCGCAAGTCAACTGTGAAATCCCCGGGCTTAACTCGGAAAGGTCAGCTGATACTGCGGGGCTAGAGTGC
+
CCCCCGFFEGGGGGGEGGGGGGGGGGGGFGGGGGGGGGGGGGGGGGGGGEGGGEFFFGGFGGGGGGGGGDFGGGGGGGCFGCGFGCFGDGGFGGGGGGFGCGGGGGGGG9FGGFGEGGGFFEGGGGGGFGGGDGGFGFGGEF<FGGGGGDG8D9FGDDEGGGFFFFGGGEGDEGFGGGDDGGGDGGGGFGG8CEGGF5C>EGG7FG7FE*::EGFCF?CEGGGEGGCCGD?E8:CEG*CCGGGGGG+*0AFGG+ADC@DGCGG:FFGGE<C)9*9C*06:CF=F?FFF,>:;B5)8??FF*
@M03506:14:000000000-AKVR1:1:1101:18365:1469 1:N:0:40
CGAACTCCTACGGGAGGCAGCAGTAAGGAATCTTCCGCAATGGACGAAAGTCTGACGGAGCAACGCCGCGTGCAGGATGACGGCCTTCGGGTTGTAAACTGCTTTTATTTGGGAAGATTGTGACGGTACCAAATGAATAAGGACCGGCTAACTACGTGCCAGCAGCCGCGGTAATACGTAGGGTCCAAGCGTTATCCGGAATCACTGGGCGTAAAGCGTGCGTAGGTGGATTGTTAAGTGCAATGCGAAATCCTGTGGCTCAACCATATGGACTGTATCGAATACTGGCAATCTAGAGGAC
+
CCCCCGGGGGGGGGGGGGGGGGGGGGGGGGGGGGGGGGGGGGGGGGGGGGGGGGGGGGGGGGGGGGGGGGGGGGGGGGGFGGGGGGGGGGGGGGGGGGGGGGGGGGCGDGGGGFGGGGGGGGFGGGGGGGGGGGGGGGGGCGGGGGGGGGGGGGGGEEGGGFGGGGGGGGGCFGC9FFFFGCFC@FGGGFEFGEFFGGGDGGGGGGGGGGGGEEECFD1;EG:CGGGGGGGGGG@C?9DF?FEC6?ECEGG7DG?FDFGG6+9ECD66AFF6C*>FGFD**76A:=*<:C?7FF@F?FFF)
@M03506:14:000000000-AKVR1:1:1101:9083:1475 1:N:0:40
CGAACTCCTACGGGAGGCAGCAGTGGGGAATATTGGACAATGGGCGCAAGCCTGATCCAGCAATGCCGCGTGAGTGAAGAAGGTCTTCGGATTGTAAAGCTCTTTCGACGGGGACGATGATGACGGTACCCGTAGAAGAAGCCCCGGCTAACTTCGTGCCAGCAGCCGCGGTAATACGAAGGGGGCTAGCGTTGCTCGGAATGACTGGGCGTAAAGGGCGCGTAGGCGGTTCGTACAGTCAGGCGTGAAATTCCCGGGCTCAACCTGGGGGCTGCGTTTGATACGTGCGGGCGTGAGTTCG
+
CCCCCCFGGFEFGEEGD@GEGGGF8FAFGGGGGFGGGGGGFG?FFCECFGGFGGGFG<FGGFGGFGGGGGFGGEGGCGGGGGGGGDGGGGGGGGGGGGGCEFFGGGGFFEGGGGGGGEGFEGGGGGEF7FGGGGGGGGGGGGFGGGGDGGFGFFFGFGGGFFGGGF>FEGGFGGGGFF@FDEF*<CBEFGEGGGG9EEGGDEGGGGGFFFGGDEGGCGD5CEGGGGGGE8?CECFFGGFGGCGFEEC5CFC+*29>=DG>F64:CCF*ACED3<GGCBCDG6*<F@451<B0)0).86/*7
@M03506:14:000000000-AKVR1:1:1101:18545:1502 1:N:0:40
CGAACTCCTACGGGAGGCAGCAGTGGGGAATATTGGACAATGGGCGCAAGCCTGATCCAGCAATGCCGCGTGTGTGAAGAAGGCCTTCGGGTTGTAAAGCACTTTTTTCAGGAGCGAAATCTGCAGGGCTAATACCCATGCAGTCTGACGGTACCTGAGGAATAAGCACCGGCTAACTCCGTGCCAGCAGCCGCGGTAATACGGAGGGTGCAAGCGCTAATCGGAATTACTGGGCGTAAAGCGTGCGTAGGTGGTTAGTTAAGTCTCTTGTGAAAGCCCCGGGCTCAACCTGGACATGGCA
+
CCC?C8CF<FFGGCCE7C@@7FGFGDFEGG8@EF9<CFG,C9EG?F@C:FFFGA<E<,@FFC,<FDD@CFFFFGGGFCEGFG8,=FGDDEEEB7FAF9,C=F@FFF,@8F9<<F7FFFGGFAF9FFCCC,B8FFFGCFG,DD,F,@F9FCC@DB9FDE7@ACCFGGGGG7@33C@@A;E,F:FE*D7*DFGEGGGDCCEG?+B77:8CCE5++318**/:795/8*AC:A+3+*;57**;FF5*2:5*8=5+95A3+0?7:9:++:+*0:E47779*)9*)5@E*8F*,79:.)))**)75
@M03506:14:000000000-AKVR1:1:1101:21975:1509 1:N:0:40
CGAACTCCTCCGGGAGGCAGCAGTGGGGAATATTGCGCAATGGGGGAAACCCTGACGCAGCGACGCCGCGTGTGGGATGACGGCCTTCGGGTTGTAAACCACTGTCGGGAGTGACGAAACAAATGACGGTACCTCCAAAGGAAGCACCGGCTAACTCTGTGCCAGCAGCCGCGGTAATACAGAGGGTGCTAGCGTTGTCCGGAACTACTGGGCGTAAAGGGCGCGTAGTCTGCCTGATAAGTAGGGTGTGAAATTGCGTGGCTCAACCACGTACCTGCGTTCTAGACTGTCATGCGTCACC
+
CCCCCGGGG9FCCGGGGGEDEFGFDFE@EEC@FGGGGGECFGG8@@CCFGFGG8CEF@C:EEGGGGGGGDBFGGGGGGGGGCE:FFDC<FGGGGGGGGGDFFGFADDCCEG+BDCFGGGDGCFFFC,+@FGEFGGGGGGG8FG8FF,F**>B7<FG<<FFFCGGGGFFGGGGEGG7FFGG9A<C:CC58+<<CEC8*1+3*?>C*<00+A?FG5?8/1@CEGCC8::C*++<CFGFCFFCC9<E95*1**0+2+2*07DGCE769*77*57)**1<*7)/17)<3*2*52*.*/=)))))1
@M03506:14:000000000-AKVR1:1:1101:15277:1516 1:N:0:40
CGAACTCCTACGGGAGGCAGCAGTCGGGAATTTTGGGCAATGGCGAAAGCCTGACCCAGCAACGCCGCGTGAAGGATGAAATCCCCCGGGATGTAAACTTCGCAAGAATGGGAAGAGTAAGGACGGGTTAATAACCCTTTTGATGACGGTACCATTTGCAAGCTACGGCTAACTCCGTGCCAGGAGCCGCGGTAATACGGGGGGGGCAAGCGGTGTTCGGATTTACAGGGCGTAAAGGGGCGGTGTGCGGCCGCACAAGTGAACTGTGCATGCTCAGGGCTGAACCCGCATAGGCAAGTCG
+
CCCCCGGGGGGGGGGGGGGGGGGGEFGGGGG<FGG:@FGGGGGG7@FGFFFEA<ECC<<<FE<+CF:C::>?<FGCC,,EGAFD<,74CEG7CECGGGFFGC7F+48BF?FG,E@38C??,:,,@3=8+=,8@@D,B,,8F9>,FG,+33@7,@,7@,,3,,5:,@*1><<:F3,<>>=FG;<*16CC@7*FFCE,+4=;**:5***/**;E*28*C+****1<++2<*:*2:***3<C***2:*7:*/*5*7*:)87C>+<*++*22+*+/97*+2)19<:7335*8())-*9)*8)**0
@M03506:14:000000000-AKVR1:1:1101:17908:1523 1:N:0:40
CGAACTCCTACGGGAGGCAGCAGTGGGGAATATTGGACAATGGGCGCAAGCCTGATCCAGCAATGCCGCGTGAGTGAGGAAGGCCTTAGGGTTGTAAAGCTCTTTCACCCGCGACGATGATGACGGTAGCGGGAGAAGAAGCCCCGGCTAACTGCGTGCCAGCAGCCGCGGTAATACGAAGGGGGCGAGCGTTGTTCGGATTTACTGGGCGTAAAGGGCGCGTAGGCGGCCAGCATTGTCAGGCGTGAAAGCCCTGGGCTCAACCGTGGAATTGCGCTTGGGACGGGTTGGCTGTAGCTCG
+
CCCCCGGFFGGEGGEGFEGDDCFEFGGE@CEFGCAEFCF8DCFFGGGDGCFGGG,CFFFC?FFD9<FF@F:FCFE?9FG8C6B8FF=C<FGGGGGGGG9CFFGGE599,ACGCGGGGGFEGCFGG::=+>7CFFEFGDFFFF,:@C*@FGFFE,@@F@CFCFFGCFGDGGEFE7FGFF:F:<:FD7C*:5C>E5;*2;88CC6CFFGGGCE:>EGD+?EGGEE*:59*:5=E8C2+0<:7+2765ECDFFF*9A*9*074*+97C)*1:7F4C77CCE**>F<6C))0()0.)).*1*8/0
@M03506:14:000000000-AKVR1:1:1101:11337:1581 1:N:0:40
CGAACTCCTACGGGAGGCAGCAGTGGGGAATATTGCACAATGGGCGAAAGCCTGATGCAGCGACGCCGCGTGAGGGATGACGGCCTTCGGGTTGTAAACCTCTTTCAGCAGGGAAGAAGCGAAAGTGACGGTACCTGCAGAAGAAGCGCCGGCTAACTACGTGCCAGCAGCCGCGGTAATACGTAGGGCGCAAGCGTTGTCCGGAATTATTGGGCGTAAAGAGCTCGTAGGCGGCTTGTCACGGCGGTCGTGAAAGCACGGGGCTTAACCCCGGGCCTGCAGTCGATACGGGCAGGCGAGA
+
CCCCCFGGGCGGGGDFGGGGGGGFGGFE;FF9FG9FFGGGGGGGGGGG>FFGFGGGFFEGGGGGEGGCFDCFEF@EGGDFGGGGGFGGGGGGGEGGGGGGGGF?FFGGFFGGGG?EGFFG+++>+8>D>BCBBGCFFFGFFCFG<73+@3*:>>C:3D9FC<C*7BFFGGFCE*=EG7FF,<=<FFG877CEEG*AC8C*<CGG88;<9EF+0*88E=58:FDCF@8/28:?1:E5CC799+:CEGGD***:**+:E)*15C<*>4CC:*:;)9)558>*9616:)*.75;>BBB:).0))
@M03506:14:000000000-AKVR1:1:1101:16981:1583 1:N:0:40
CGAACTCCTACGGGAGGCAGCAGTAGGGAATTGTTCGCAATGGGCGCAAGCCTGACGACGCAACGCCGCGTGGAGGATGAAGACCTTCGGGTCGTAAACTCCTTTCGATCGAGACGAACGGCCTTTGGGTGAATATCCCGGAGGAATGACGGTACCGAGAGAAGAAGCCCCGGCTAACTCCGTGCCAGCAGCCGCGGTAATACGGAGGGGGCTAGCGTTGTTCGGAATTACTGGGCGTAAAGCGCACGTAGGCGGCGCGACAAGTTAGGCGTGAAAGGCCTGGGCCTAACCCAGGAACTGC
+
CCCCCGGGGGGGGGGGGGGGGGGGGGGGGGGGGGGGGGGGGGGGGGGGGGGGGGGGGGGGGGGGGGGGGGGGGGGGGGGGGGGGGGGGGGGGGGGGGGGGGGGGGGGGGGGGGGGGGGGGGGGDGGGGGGGGGGGFGGGGGGGGGFGGGGGGGGGGGGGGGGDFGGGG:FGGGDCEGGGGDGGCGGFGGGGFFGGGGGEEGGFFG5*?EEGGEGFCEGEG=FGGGGDGGGC:C6EGGGGGGGGC5:CGGGFGGECDC@C)12>FGCFGG*:@DCGGF:CFCF):=)9;?GF6D:>>:@4**
@M03506:14:000000000-AKVR1:1:1101:10369:1606 1:N:0:40
CGAACTCCTACGGGAGGCAGCAGCCGCGGTAATACGGAGGTGGCGAGCGTTGTCCGAAGTTACTGGGCGTAAAGCGCGCGTAGGCGGGTAGGTAAGTGAGGGGTGAAAGGCTGAGGCTCAACCTCATGTTTGTCCTCTCATACTGTCTATCTTGAGTGAGGTAGGGAGAAGTGGAATGGCTGGTGTAGCGGTGAAATGCGTAGATATCAGTCGGAACACCGGTGGCGAAGGCGGCTTCTTGGACCTTAACTGACGCTGAGGCGCGAAAGCTGGGGGAGCGAACGGGATTAGAAACCCCTGT
+
CCCCCGGGGGGGGGGGGGGGGGGGGGGGGGGGGGGGGGGGGGGGGGGGGGGGGGGGGGGGGGGGGGGGGGGGGGGGGGGGGGGGGGGGGGGGGGGGGGGGGGGGGGGGGGGGGGGGGGGGGGGGGGGGGGGGGGGGGGGGGGGGGGGGGGGGGGDGGGFGGGGGGGGGGGGGGGGGGGGGGGGGGGGGGGGGGGGGGGGGGGGGGGGGGGGGGGGGGGGGGGGGGGGGGGGGGGGCCEGGGGGGGGGGGFFGGGGGGB<FGGDGGGGDGGF6CDGGDEDDDEFGGF<3:FF>FF?@F)>>9
@M03506:14:000000000-AKVR1:1:1101:22434:1642 1:N:0:40
CGAACTCCTACGGGAGGCAGCAGTCGAGAATTTTTGACAATGGGGGAAACCCTGATCGAGCGACGCCGCGTGGAGGATGAAGGTCTTCGGATTGTAAACTCCTGTCATTGGGGAACAAGGTGCATACGTTAACTGCGTGTGTATTGATAGTACCCGAAGAGGAAGGGACGGCTAACTCTGTGCCAGCAGCCGCGGTAATACAGAGGTCCCAAGCGTTGTTCGGATTCATTGGGCGTAAAGGGTGCGTAGGCGGAGCGGTAAGTCGGGTGTGAAATCCCGGAGCTTAAGTCCGCAACTGCAT
+
CCCCCGEGF9FGGEECF7@@FGGFCGFFGGGCEFFG7FF9EEGGGGEGGGGEGGFCA@FG7FCFEC@FDGGGG@EDGBEFGGGG9FGGFDCFFGGGGGGGGGGFGCFFAFFGGGGGGFFGGGGGGFGGG@ED<<DFEBCFD<FGCF,FFGFG=B@>FGGGGFCGGGF7FFGGGDG@7FB<@C7>CFGGG>CFGGCFC8CGGGGG78?F9;CFFGG8*8;@FCE*;*29<++0**:2:?FEGGGEEE>DEGFE<*:CE>DG7CC+:)19:):*2:7?*7DD)757E6**.2=?).754?@*/
@M03506:14:000000000-AKVR1:1:1101:20436:1646 1:N:0:40
CGAACTCCTACGGGAGGCAGCAGTCGGGAATTTTGGGCAATGGGCGAAAGCCTGACCCAGCAACGCCGCGTGAAGGATGAAATCCCTCGGGATGTAAACTTCGCAAGAATAGGAAGAATAAGACGGGGTCAATACCCCCGTTGATGACGGTACTATTTGTAAGCTCCGGCTAACTCCGTGCCAGCAGCCGCGGTAATACGGGGGGAGCAAGCGGTGTTCGGGTTTACTGGGCGTAAAGGGCGCGTAGGCGGCGCAACAAGTACCTTGTGAAGTCTCCGGGCTTAACTCGGATCGGTCAAGG
+
CCCCCGGGGGGGCFEGGDGFGGFCFEGDEFGFGGGCFGG?FCE,C@FGGGGGGFFDFAFGFCGGGGGCFGCG,DFDFFCFGGFG<F,?FGGGE@BFGDGGGCGFDGGGGGGFCFBFGCFFGGGGEC@:@FGFFFFGFFCEFACFGFGDEDC<FC9F9F9FCGF9BGCFGGFEFFFGFBCFC7<CFDECFGGG*C8FFFEGGDCGG5?EGGCG5*1*2;C;C*28*+<?C6*:?>5;5CFGGGDEE=*7FG55757C=FGC9+*+2*+2<>9*27*02)1)/)7++8:F1C3(8<587)66)
@M03506:14:000000000-AKVR1:1:1101:21178:1650 1:N:0:40
CGAACTCCTACGGGAGGCAGCAGTCGGGAATTTTGGGCAATGGGCGAAAGCCTGACCCAGCAACGCCGCGTGAAGGATGAAATCCCTCGGGATGTAAACTTCGTAAGAACAGGAAGAATAAGTAGGGGACAATACCCCCTATGATGACGGTACTGTTTGTAAGCTCCGGCTAACTCCGTGCCAGAAGCCGCGGTAATACGGGGGGAGCAAGCGTTGTTCGGGTTTACTGGGCGTAAAGGGCGCGTAGGCGGCCACGACAAGACACCTGTGAAATCTCCGGGCTTAACCCGGAACGGTCCAG
+
CCCC9FFAECFGGGGGEGGGGGGFGGGGDGGGGGGGGGGGGGGFGGBCEEFGGGGGGGDG8FDFCGCEEGCC@CG<FGGGGFGGGGGGGGG7CCFFFFGGGGGEFCECFG8FGFED8F,EFFF@,?FEGGGGGE=<FGGGGDCGGFFCF@<FGGG@=FCFGFGGFG7::7FF@FFDC@>*<FE,,6,:E7:*<CC:>FGGCCGECC5C8?2*82*:;*08**2:*309++2*/:C=*<08CEEE*:CGC5:*)2:<*575**0+0**7:>+**:7+07)9D30*3/*7,77()0<D)8)*)
@M03506:14:000000000-AKVR1:1:1101:19194:1655 1:N:0:40
CGAACTCCTACGGGAGGCAGCAGTTAGGAATCTTGCGCAATGGGCGAAAGCCTGACGCAGCCATGCCGCGTGAATGATGAAGGTCTTAGGATTGTAAAATTCTTTCAGCAGGGAAGATAATGACGGTACCTGCAGAAGAAGCTCCGGCTAACTTCGTGCCAGCAGCCGCGGTAATACGAAGGGGGCTAGCGTTGCTCGGAATTACTGGGCGTAAAGGGCGCGTAGGCGGATGACTAAGTTGGGGGTGAAAGCCCGGGGCTCAACCTCGGAACTGCCTTCAATACTGGTCATCTTGAGTTCG
+
CCCCCGGGGGGGGGGGGGGGDGGGFGGGGGGGGGGGGGGGGGGGGGGGGGGGGGGGGGGGGGGGGGGGGGGGGGGGGGGGGGGFGGGGGGFCGGCFFFGFFGGGGGGGGGGGGGGGGGGGGGGGGGGGGFFGGGGGGGGFGGCFGGDGGDGGGGGGGGGDGGGGGGGGEGGEGGGGFFEDGGGGGGGGEGGEGEDCFGGGCGCG?+BFCGEC5BEGCC5CEECGGGCEGE8ECCFGFGDCGGGGDGGGFEGG4:EDC3CC*+96*96CE):>*9=6CBFGFBFGC7*/:F*6**/9?FFF@
@M03506:14:000000000-AKVR1:1:1101:22931:1657 1:N:0:40
CGAACTCCTACGGGAGGCAGCAGCCGCGGTAATACGTAGGGTGCGAGCGTTGTCCGGAATTATTGGGCGTAAAGAGCTCGTAGGCGGTCTGTCACGTCGGATGTGAAAGCCCGGGGCTTAACCCCGGGTCTGCATTCGATACGGGCAGACTAGGGAGTGGTAGGGGAGATCGGAATTCCTGGTGTAGCGGTGAAATGCGCAGATATCAGGAGGAACACCGGTGGCGAAGGCGGATCTCTGGGCCATTACTGACGCTGAGGAGCGAAAGCGAGGGGAGCGAACAGGAGTAGACACCCGGGTG
+
CCCCCFGGG-6CFGGGGEECCFGGGCFEGC+@FFC@C<C@EGC6@F@CC@@F@@EFGGGCFGGFFFFGGG>CGFGGFEFF:FC7<FC4@FFFDEE:F7>BFF@B9,CFGB<7CEGDFGCFGGCGDGD@C7FCG9>FGGGGFCF7@FEGFGCA>,,,46FGFGGGGFFECFCFCFGC7F:FGF:FFFGC8FE>F+CEF788CEDG:79@CC@>E*;FFFE5?=8>8E5CE*58EE8*+<DGG=5/>C9>A??C4C51:)156***1//C6C*8CD)*95C)7;@G*5*8008-67>3;>5))
@M03506:14:000000000-AKVR1:1:1101:16379:1702 1:N:0:40
CGAACTCCTACGGGAGGCAGCAGTGGGGAATATTGCACAATGGGCGAAAGCCTGATGCAGCGACGCCGCGTGAGGGATGACGGCCTTCGGGTTGTAAACCTCTTTCAGTAGGGAAGAAGCGAAAGTGACGGTACCTGCAGAAGAAGCGCCGGCTAACTACGTGCCAGCAGCCGCGGTAATACGTAGGGCGCAAGCGTTATCCGGAATTATTGGGCGTAAAGAGCTCGTAGGCGGTTTGTCGCGCCTGCCGTGAAAGTCCGGGGCTCAACTCCGGATCTGCGGTGGGTACGGGGAGACTAGA
+
CCCCCGGGGGGGGGGGGGGGGGGGGGGGGEGFGGGGGGGGFGGGGGGGGGGGGFGGGGCFGGGGGGGGGGFGGGGGGGGGGGGGDGGGGGGGGGGGGGGGGGGGFGFGGGGGGGGDGGGGEEEGEFGGGGGEFEFGEGGGGGDFFGGGFEFGGFECCE9,:DECGGFFGGGFGGGG@FFFCGCFC@FECFGGGDCGGGGFG7CGCEG:9FFGGCCCEGCFFGGCCCGECF*<C52?5EDFEFGEEEGGGGEE*:<FEFG95C5*:CF=C*AFDGCEGFF*9;;2:@G*7DE0)0>7)*0<*
@M03506:14:000000000-AKVR1:1:1101:18833:1710 1:N:0:40
CGAACTCCTACGGGAGGCAGCAGCCGCGGTAATACAGAGGTCTCAAGCGTTGTTCGGATTCATTGGGCGTACAGGGTGCGTAGGTGGCGTCGTAAGTCAGTTGTGAAATCTCGGGGCTTAACTCCGAAACTTCATTTGATACTGCGGTGCTTGAGGACTGGAGAGGAGACTGGAATTTACGTTGTAGCAGTGAAATGCGTATAGATCGTAAGGAAGACCAGTGGCGAAGGCTGGTCTCTGGACAGTTCCTGACACTGAGGCACGAAGGCCAGCGGTGCAAACGGGCTTAGATACCCCGGGA
+
C<CCCFAG<6CF77CF+BCEECFFGGGE@FFCFFFDEC8DFFGGAFFGGGGGGFGCE7,FFFFAEDEGGC=+?C,=CC@FC=FCFC,CCFFGG@FFFG<A9<FF=FFEFFGGCFDCEGFFFA<CFGG+CFA,CCCFD,@FC<F<FG@CC+=3>,,8,5@C,,@F<7D7:FDFGCGFCGG,1,22>,7,@<7,9F;@;EGG*1,2,6@;F+<2<+*=20*3*5+9C>C8**=+*2*0+003+<CCF3<FGF+<CFC4<?****17*1*)***0/)1*))*007)7C59)5**6**)/)0)))
@M03506:14:000000000-AKVR1:1:1101:19282:1736 1:N:0:40
CGAACTCCTACGGGAGGCAGCAGTGGGGAATATTGGACAATGGGGGCAACCCTGATCCAGCCATGCCGCGTGAGTGATGAAGGCCTTCGGGTTGTCAAGCTCTTTTGGCGGGGACGATGATGACGGTACCCGCAGAATAAGCCCCGGCTAACTTCGTGCCAGCAGCCGCGGTAAGACGCAGGGGGCTAGCGTTGTTTGGACTTACTGGGCGTAAAGCGTGTGTAAGTGGTTGTCATAGTCAGGTGTGAAAGCCTTGCGCTCAACTCCAGAAATGCACTTGATACTGGGCGACTTGAGGCAC
+
B@CCCGGGGFFG7+FE7FG7F@FEFC<FEGD9FCFFFFFFFG8ECC@@DFGGGFFEAFGGFGGGCCC@FC=7,666CCFFEGF@FCFFCEGGGG:5<?A<5BFGGGGC8=+@7+3@F@<<@F9B7+@<FFG7<@F:D>B;>=DF@7FE@*3?C9@CFC7:FGGFGGFG:<<F*=2<FF:18*::88E5CFEEGEAC*0:?++9+02+<:11*22*3+:EG;8A++3A?C+8/2++<:9><+0:C7+:*:<CF*+<63)9D5**0CC+2+**)::7+*10:**/0<*2)(17>))0*).)))
@M03506:14:000000000-AKVR1:1:1101:10874:1749 1:N:0:40
CGAACTCCTACGGGAGGCAGCAGTGGGGAATATTGCGCAATGGCCGCAAGGCTGACGCAGCGACGCCGCGTGTGGGATGACGCCTTTCGGGGTGTAAACCACTGTTGCCCGGGACGAACACGCCTTTTCGAGGGCGCTGACGGTACCGGGTGAGGAAGCACCGGCTAACTCCGTGCCAGCAGCCGCGGTAATACGGAGGGTGCCAGCGTTGTTCGGCATTATTGGGCGTAAAGCGTGTCTAGGCGGGTAGGTAAGGCAGGTGTGCAAGATCCCGGCTCCACTTGGAAATTGCACTTGATAC
+
CCCCCGGGGGGFGGDGGGGGGGFFGGGGGDFFFGGGDEEGGGGGGGGGEC@FFGGGGG7FGGCGGGGGGGGGGGGGGGGCFCEGGGGGEGGGGGG9FGGG8FGGGGCFFGGGCCFDGCFGGGGGGGGGGG*>F77:CGCGFF>CCGFGGGGG7F7,CFGGGGGGGEGGCGGGC88CGFFGF*;FED5EE*/2+3;ECGCE585*<C@CCGD18<*?88EF::E9E52:?>58:?ECEGC+<C97C*CGECGC:E?*0)>):6>/+03>6C9=5/)//7/*>FF769*/6:*6FFFFF4@B4
@M03506:14:000000000-AKVR1:1:1101:14790:1758 1:N:0:40
CGAACTCCTACGGGAGGCAGCAGCCGCGGTAATACGTAGGTGGCAAGCGTTGTCCGGATTTACTGGGCGTAAAGAGCGCGCAGGCGGTCGGATTAGTCGCGTGTGAAAGCCCCCGGCTCAACTGGGGAGGGTCACGCGATACTGTTCGACTCGAAGGCAGGAGAGGGAAGTGGAATTCCCGGTGTAGTGGTGAAATGCGTAGATATCGGGAGGAACACCAGTGGCGAAGGCGACTTCCTGGCCTGTTCTTGACGCTGAGGCGCGAAAGCTAGGGTAGCAAACGGGATTAGAAACCCCAGTA
+
CCCCCGGGGGGGGGGGGGGGGGGGGGGGGGGGGGGGGGGGGGGGGGGGGGGGGGGGGGGGGGGGGGGGGGGGGGGGGGGGGGGGGGGGGGGGGGGGGGGGGGGGGGGGGGGGGGGGGGGGGGGGGGGGGGGGGGGGGGGGGGGGGGGGGGGGGGGGGGGGGGGGGGGGGGGGGGGGGGGGGGEGGGGGGGGGGGGFGGEEEGGGGGGGGGGGGGEGFFDECGGGGGGDGGGGGD:ECCCFF=FGGFGGGCGGGGD3CEFGCGDCE3=D67?FGGFCDFGCGFFGC>5@DGFAB?FF>>566
@M03506:14:000000000-AKVR1:1:1101:16338:1836 1:N:0:40
CGAACTCCTACGGGAGGCAGCAGCCGCGGTAATACGTAGGTGACGAGCGTTGTCCGGATTTACTGGGCGTAAAGAGCGCGCAGGCGGTCGATCAAGTCGAGTGTGAAAGCCCCCGGCTCAACTGGGGAGGGTCATTCGATACTGATCGACTCGAAGGCAGGAGAGGGTAGTGGAATTCCCGGTGTAGTGGTGAAATGCGTAGATATCGGGAGGAACACCAGTGGCGAAGGCGACTACCTGGCCTGTTCTTGACGCCGAGGCGCGAAAGCTAGGGGAGCACACGGGATTAGATACCCGGGTG
+
CCCCCGGGGGGGGGGGGGGGGGGGGGGGGGGGGGCDFGFFFEFGGGGGGCB7FFGGDFF@EFGGFGGGGFFGGGGGFGGGGGGGGGGGGGGGGGGFFGGGGGFGGFFGGGGFFFD=CCGFGGFGG?FECCEFFGGC;F@CFDEGFGGGEGGCC:BGGGGFFDFGGGGFGGGGGCE<FGEFGGEGC:@BEGGC9@CEFDEGECEFGGFGGGGGGEG6CG5;E:@CEGGC**;E8CE:+:CCFC:CFGFGGCG7FDG):)/)**)2*):56:+974C5CBC**<B*=3)5<*92*9<?>;577
@M03506:14:000000000-AKVR1:1:1101:12882:1850 1:N:0:40
CGAACTCCTACGGGAGGCAGCAGTGGGGAATATTGCGCAATGGACGGAAGTCTGACGCAGCAACGCCGCGTGAGGGATGACGGCCTTCGGGTTGTAAACCTCTTTCAGCAGGGACGAAGCGAGAGTGACGGTACCTGCAGAAGAAGGACCGGCCAACTACGTGCCAGCAGCCGCGGTAATACGTAGGGTCCGAGCGTTGTCCGGAATTATTGGGCGTAAAGGGCTCGTAGGCGGTTCGTCGCGTCGGGAGTGAAAACTCGGAGCTCAACTCCGAGCCTGCTTCCGATACGGGCAGACTAGA
+
CCCCCGGGGGGGGGGGGGGGGGGFGGGGGGGGGGGGGGGGGGGGGGGGGGGGGGGGGGGGGGGGGGGGGGGGGGGGGGGGGGGGGGGGGGGGGGGGGGGGGGGGGGGGGGGGDGGGGGGGGDGGGGGGGGGGGGGGGGGGGGGGGGGGGGGGGGGGGGGGGFGGGGGGGGGGGGGGGGGGGGGBF><CFGGDCGEGGGGGGGGGEEFGGGGGGFGGGGDGGGGGAFGCGGGGGGCEGGDG*>C1/:ED5=EG7<?>C?FGEEGE6D6CFFC?GDGEG?<CCB66*5*.4C)4><>5>F=F*
@M03506:14:000000000-AKVR1:1:1101:14533:1853 1:N:0:40
CGAACTCTACGGGAGGCAGCAGTGGGGAATCTTGCACAATGGGCGAAAGCCTGATGCAGCGACGCCGCGTGAGCGATGAAGCCCTTCGGGGTGTAAAGCTCTTTCGACGGGAACGATAATGACGGTACCCGGAGAAGAAGCTGCGGCTAACTACGTGCCAGCAGCCGCGGTAATACGTAGGCAGCGAGCGTTGTTCGGAATTACTGGGCGTAAAGAGTGTGTAGGCGGTGTTCCCAGTCTGTTGTGAAATCTCCCGGCTTAACTGGGAGGGTGCAGCGGAAACTAGAATGCTAGAGGGTGG
+
CCCCCGGGGGGGGGGGGGGGGGGGGGGGGGGGGGGGGGGGGGGGGGGGGGGGGGGGGGGGGGGGGGGGGGGGGGGGGGGGGGGGGGGGGGGGGGGGGGGGGGGGGGGGGGGGGGGGGGGGGGGGGGGGGGGGGGGGGGGGGGGGGGGGGFFGGGGGGGGGGGGGGFGGGGGGGGGGGGGGGGGGGGCGDGE5CEEFGGGGGGGGGFGGGGCCEGGDGFFGGEEFFGGGGGGGE:+<ECF7C?EF6EFFCFGC7CFGGFDDGGGFFGG>EDGBGDGGFDD<CE?+<**92**-9@4@FD:BF
@M03506:14:000000000-AKVR1:1:1101:20397:1857 1:N:0:40
CGAACTCCTACGGGAGGCAGCAGTGGGGAATCTTGCGCAATGCGCGAAAGCGTGACGCAGCAACGCCGCGTGGGGGAAGACGGCCTTCGGGTTGTAAACCCCTTTCAGGAGGGACGAAGGTCAGGCCGTTAATAGCGGTCCTGGCTGACGGTACCTCCAGAAGAAGCCCCGGCTAACTACGTGCCAGCAGCCGCGGTAATACGTAGGGGGCAAGCGTTGTCCGGAATTATTGGGCGTAAAGAGCGCGTAGGCGGTCCGATAAGTCGGCTGTGAAAGTCCAGGGCTCAACCCTGGAAAGCCG
+
CCCCCGGGGGGGGGGGGGGGGGGGGGGGGGGGGGGGGGGGGGGGGGGGGGGGGGGGGGGGGGGGGGGGGGGGGGGGGGGGGGGGGGGGGGGGGGGGGGGGGGGGGGGGGGGGGGGGGGGGGGGGGGGGGGGGGGGGGGGGGGGGGGGGGGGGFGGGGGGGGGGGGGGFGGGGGEGGGG@FG8CFEGGGGGGGGG>ECEGGGGFEFGDE>CE5FFGGAC*;EEGGDEFFGGGGGGGGGDDFGGGGGGGDDGGGGGGGCEGGDGDFEDGD5CGFGGGF:7>FFFFG6FG?(7;?FF:FFFF>5
@M03506:14:000000000-AKVR1:1:1101:17808:1873 1:N:0:40
AGTGCCAGCCGCCGCGGTAATACGTAGGGGGCAAGCGTTGTCCGGATTTATTGGGCGTAAAGAGCGTGTAGGCGGCTAGATAGGTCCGTTGTGAAAACTCGAGGCTCAACCTCGAGACGTCGATGGAAACCATCTGGCTAGAGTCCGGAAGAGGAGAGTGGAATTCCTGGTGTAGCGGTGAAACGCGCAGATATCAGGAAGAACACCCGTGGCGAAGGCGGCTCTCTGGTACGTGACTGACGCTGAGACGCGAAAGCGTGGGGAGCAAACAGGATTAGAAACCCGGGTAGGACAGATCGGG
+
CCCCCGGGGGGGGGGGGGGGGGGGGGGGGGGGGGGGGGGGGGGGGGFGGGGGGGGGGGGGGGGGGGGGGGGGGGGGGGGGGGGGGGGGGGGGGGGCGGGGEFGGGGGGGGGGGGGGGGGGGGGGGGGGGGGGGGGGGGGGGFGGCGGGCFFGGGGGGGGGGGGGGGGGGGGGGGGGGGGGGGGGFGGDCCGFDGGFFGCGFGGGF6EEGGGGDGG>8ECEEGGGGGGGGG7<CEG5*CFGGGGGG=GGGGGG357DCBG<CEC*:CC9?FFFGFCFGFG:C4)*7:D)4D),/))716<3)
@M03506:14:000000000-AKVR1:1:1101:16352:1910 1:N:0:40
CGAACTCCTACGGGAGGCAGCAGTGGGGAATTTTGGACAATGGGGGCAACCCTGATCCAGCCATGCCGCGTGTGTGAAGAAGGCCTTCGGGTTGTAAAGCACTTTCGGACGGAACGAAATCGCACGGGTGAATATCCCGTGTGGATGACGGTACTGTAAGAAGAAGCACCGGCTAACTACGTGCCAGCAGCCGCGGTAATACGTAGGGTGCGAGCGTTAATCGGAATTACTGGGCGTAAAGCGTGCGCAGGCGGCTTCGCAAGTCAGACGTGAAATCCCCGGGCTTAAACTGTGAAGGGCG
+
CCCCCGGGGGGGGGGGGGGGEGGGGGGGGGGGGGGGGGGFGGGGGGGGGGGGGGGFGGGAGGGFFGGCFGGGGGGGGGGGGGGGGGGGGGGGGGGGGGCFGGGGFGGGGGGGEGEGFGGGFGGGGGGGBCFFGGGGGFGGGGGGGGGFFGGGGGGGGFGGGGGGGGGGFF@FGGCFFGGGG<CFFGGGGDGD@EDGGCGGGGGFGFG82***/*:>/A=E?FGEEC*C<CFF?5;:1:<EFGEA**7<EE*/)**1/)9555C?F:+*<DFFFC*<>99*>>DCE@6*)2*-/98**)7>B
@M03506:14:000000000-AKVR1:1:1101:10204:1935 1:N:0:40
CGAACTCCTACGGGAGGCAGCAGTTAGGAATCTTGGGCAATGGGCGAAAGCCTGACCCAGCAACGCCGCGTGGGCGACGAAGCCCTTCGGGGTGTAAAGCCCTTTTCTTCGGGACGATGATGACGGTACCGGAGGAAGAAGCCCCGGCTAACTACGTGCCAGCAGCCGCGGTAATACGTAGGGGGCGAGCGTTGTCCGGAATCATTGGGCGTAAGGCGCGAGCAGGCGGCTTTGAGAGCCCGGAGTGAAAGCCCCCGGCTCAACCGGGGGGGGCCGCCGGGGACCTTGGGGCCAGAGGTCG
+
CCCCCGGGGGGGGGGGGGGGGGGGGGGGGGGGGGFF@FGGGGGGGGGGDGGGGGGGGGGGFGGGGGGGGCGGGGGGGGGGGGGFGGGGGGGGGGGGGGGGGGGGGGGGGGGGGGGGGGFFGGGGGGGGGGGDCGGDGFFFGGGGGDFFEEGGGGGGGGGGFCFDGGGGG@FBCFGDFGDBCFGGGEEGGGGEE*;9:CEEG*<9<EGGDGEGE8EG6CGGEEGDFFCGGE5?8?FFFF9CGEC*7CG*9<EF:CC9CD71C?*:7>57=<*5))11))/))0):*)290*5()085FF?F5
@M03506:14:000000000-AKVR1:1:1101:15083:1939 1:N:0:40
CGAACTCCTACGGGAGGCAGCAGTGGGGAATTTTGGACAATGGGCGCAAGCCTGATCCAGCCATGCCGCGTGAGTGAAGAAGGCCTTCGGGTTGTAAAGCTCTTTCGGCAGGAACGAAATGGTTCGTGCTAATACCACGGATTGATGACGGTACCTGAAGAAGAAGCACCGGCTAACTACGTGCCAGCAGCCGCGGTAATACGTAGGGTGCAGGCGTTAATCGGAATTACTGGGCGTAAAGCGTGCGCAGGCGGTTTCTTAAGTCAGATGTGAAAGCCCCGGGCTTAACCTGGGAACTGCG
+
CCCCCGGGGGGGGGGGGGGGGGGGGGGGGGGGGGGGGGGGGGFGGGGGGGGGGGGGGGGGGGGGGGGGGGGGGGGGGGGGGGGGGGGGFGGGGGGGGGGGGGGCFGGGG@FEGGGGGGEGGGGGGGGGGGGGGGGGGGGGGGGGGGGGGGGEFEGGGGEFFGFFGGGFFGGGGGGGGGGCGGGGGGDGCFG@FGGGEEEFFGGF9CEGGEGGGGGGGGEEE?FE58FEFCGFGGGGCEC5EFG5**>DEGDDGC*9CFGCFGGGG>FFEC7*:7CGF49DDE@:*84=<:9(73)60<**0
@M03506:14:000000000-AKVR1:1:1101:23926:1989 1:N:0:40
CGAACTCCTACGGGAGGCAGCAGTCGGGAATTTTGGGCAATGGGCGAAAGCCTGACCCAGCAACGCCGCGTGAAGGATGAAATCCCTCGGGATGTAAACTTCGCAAGAATGGGAAGAATAAGGAGGGGTTAATAACCCTTTTGATGACGGTACCATTTGTAAGCTCCGGCTAACTCCGTGCCAGCAGCCTCGGTACTACGGGTGGAGCAAGCGTTTTTCGGATTTACTGGGCGTATAGGGCGCGTAGGCGGCCGAACAAGTCACTTTTCACATCTCCGGTCTTAACTCGGAAAGGTCCAGA
+
CCCCCGGGGEFGDGGGGD@FGFFFGGGD@GFGGGF7@FGCGGFGFC7@6CEGGFCGGGGDFGDGEEDFGGGG7FDGGGFEF9EFFGFFCFG7FEGGGGEFGG:FGEEGGGGFG,8+E,F,EE9FAFCFGG7BFD<,BDFFGG<@F<,@:+@+@>EFFE,F;3,@>BF:*5CFFCG:F:F77*?<FC77E,@BCBF*BBCGG*1=F7888EB>*C**3;<85*21CFFF7<8EEGE*3<78>EGDGGG3<*::DG5DGF4>E<7?FC+:+0+*09>9F))/>>6C+9CF0*)4)75?F*9)*
@M03506:14:000000000-AKVR1:1:1101:9733:2010 1:N:0:40
CGAACTCCTACGGGAGGCAGCAGCCGCGGTAATACAGAGGGTGCAAGCGTTAATCGGAATTACTGGGCGTAAAGGGCAGGTAGGTGGATGTTTAAGAGAGATGTGAAATCCCTGGGCTTAACCCAGGACGTGCATCTGAGACTGGACGTCTAGAGTATAGGAGAGGAGAGTGGAATTTCCGGTGTAGCAGTGAAATGCGTAGATATCGGAAGGAACACCAGTGGCGAAGGCGGCTCTCTGGCCTAATACTGACACTGAACTGCGAAAGCGTGGGGAGCAAACAGGATTAGAAACCCCGGTA
+
CCCCCGGGGGGGGGGGGGGGGGGGGGGGGGGGGGGGGGGGGGGGGGGGGGGGGGGGGG:DFFGGGGGGGFGGGGGGGGGGGGGGGGGGGGGGGGGGGGGGGGGGGGGGGGGFGGGGGGGGGGGGGGGGGGGGGGGGGGGGGFGGGFGGEGGGGFGGGFGGGGGGGGGGGEGGGGGGGGGGGGGGGGGGGGGGG@DFGGEGGGGGGGGEEGGGGGGGGGEFFGGGGCEGGG8*?C?EGGF9CGGGGFGGGGGGGGG4+6:FDGF**9:DEG:><CG=CDGC08:6E@6*<FBA?7FFFBFF3
@M03506:14:000000000-AKVR1:1:1101:11249:2011 1:N:0:40
CGAACTCCTACGGGAGGCAGCAGTAGGGAATTGTTCGCAATGGGCGCAAGCCTGACGACGCAACGCCGCGTGGAGGATGAAGATCTTCGGGTCGTAAACTCCTTTCGATCGAGACGAACGGCCCCTGGGCTAATCACCAGGGGAGTGACGGTACCGAGAGAAGAAGCCCCGGCTAACTCCGTGCCAGCAGCCGCGGTAATACGGGGGGGGCAAGCGTTGTTCGGAATTACTGGGCGTAAAGGGCTCGTAGGGGACCAACTAAGTCAGACGGGAAATCCCTCGGCCTAACCGGGGAACTGCC
+
CCCCCGGGG9FGGGGGGGGGGGGGGEGGCFFFEFGGGGGGGGDGGGGGGGFEEGEEGGGGGGGGGGGGGG@FGGGGG8FGGGGGFGGFFGGFCGGFGGGFGGCGGGGGGGGGGGGEGGGGEGDGEF7<FGFGGGG9FGFGGGGFCCFFFGGEFEGFEFE**2<CCFGFGG:<F<CE@,C7CFFGFGG7CFGGD5EG5EC7:?FCEGGDGG5CFGGG/AECC<EGG>>8<@+0</2*2?DF7<5ECCEDE*:*75C7FFGGFGFF+*0:+)*.*/*<:9622855*0201*)()))074*/0
@M03506:14:000000000-AKVR1:1:1101:7404:2011 1:N:0:40
CGAACTCCTCCGGGAGGCAGCAGCCGCGGTAATACGTAGGGCGCAAGCGTTGTCCGGAATTATTGGGCGTAAAGAGCTCGTAGGTGGTTTGTCGCGTCTGTCGTGAAAGCTTGGGGCTTAACCCTAAGTCTGCGGTGGATACGGGCAGACTAGAGGCAGGTAGGGGAGAACGGAATTCCCGGTGTAGCGGTGAAATGCGCAGATATCGGGAGGAACACCGGTGGCGAAGGCGGTTCTCTGGGCCTGTACTGACGCTGAGGAGCGAAAGCGTGGGGAGCGAACAGGATTAGAAACCCTGGTG
+
CCCCCGGGG9FGGGGGGGGGGGGGFGGGGGGGGFGGFCFFGGGGGGGGGGCEFFGEGCGGFGGGGGGGGGGECCFGFGFE>CFFGGGGGGGGGGGGGG:FGGFG@GGGGGGFGGGGGGGGGGAFFGGGGGGGGGGGGGGGGGGGGGGGGGFEGG@FGCGGFGDCGGCFGGGGEGCFGFGGGGFFFGGDGGECFGGGGGGEGDEGGFFEGGDGGGG8@CGGGEGGGGGGGGGDG>G5E9FFGFGD5CFGGGGGGGE<8)9C6CGGD3*C6<*)/7<:D:>7DEFG=)C?<F*4477))7>F)
@M03506:14:000000000-AKVR1:1:1101:19709:2031 1:N:0:40
CGAACTCCTACGGGAGGCAGCAGTGGGGAATTTTGGACAATGGGCGAAAGCCTGATCCAGCAATGCCGCGTGTGTGAAGAAGGCCTTCGGGTTGTAAAGCACTTTTGTCCGGAAAGAAAACCTCCGCCCTAATATGGTGGGGGGATGACGGTACCGGAAGAATAAGCACCGGCTAACTACGTGCCAGCAGCCGCGGTAATACGGAGGGTGCAAGCGTTAATCGGAATGACTGGGCGTAAAGCGTGCGCAGGCGGTCCGCTAAGACAGATGTGAAATCCCCGGGCTTAACCTGGGAACTGCA
+
CCCCCGGGGGGGGGGGGGGGGGGGGGGGGGGGGGGGGGGGGGGGGGGGGGGGGGGGGGGGFGGGGGGGGGGGGGGGGGGGGGGFGFFGFGGFGGEGGGGGGGGBF9EGGGGGFGGGGGGGGGGGGEGGGGGGGGGGGGGGGGGGGGGGGGGGFGGGG5CGFGGFGGGGGGGGGGCEGGFGGGGGGGGGGDFFGEGGGGEGGGG*AEEG:EEC795ECE5EGGGG5CG+AEE+;ECECE3CDCEEGDE3*:CEDEC7:31<5:<EECF*<:<8>70009**7<B=*>7FFG4?@FF636141
@M03506:14:000000000-AKVR1:1:1101:18808:2044 1:N:0:40
CGAACTCCTACGGGAGGCAGCAGTAAGGAATATTGGTCAATGGGCGGAAGCCTGAACCAGCCATGCCGCGTGCAGGAAGACGGCCCTACGGGTTGTAAACTGCTTTTGCAGGGGAATAAACCCCGGTACGTGTACCGGGCTGAATGTACTCTGAGAATAAGGATCGGCTAACTCCGTGCCAGCAGCCGCGGTAATACGGAGGATCCAAGCGTTATCCGGATTTATTGGGTTTAAAGGGTGCGTAGGCGGCCTATTAAGTCATGGGTGAAAGACGGTCTCTGAACTATCGCAATTCCTTTGA
+
CCCCCFCCDFGGGGEGGGDEEFGFFCFGGGE9FAFFGGF,C<;@EFDCFEFGGCFFF7F,8<EF8@F@C7FFGF96,CCFFCGG7>BCEBEGCFGCA??FGFGDEGFGGFGGGDGGGGFCGFGGGGECCFFFFFDFGGGGCCB<FFFGGGGGGCDDAFF9DFGGGCEFG7FG<FGC>CCGCEFBFGEEEECGG7C2B873=*=CFCC+<CEE5;*<:;*;8EGGGG7FEGEEC:<C7*9CC75*1*<C*:57F+<>27CC+02?*C*76*0)993:*)2:*1*<<=**430(0//9B=F**
@M03506:14:000000000-AKVR1:1:1101:17350:2044 1:N:0:40
CGAACTCCTACGGGAGGCAGCAGTAAGGAATCTTCCACAATGGACGAAAGTCTGATGGAGCAACTCCGCGTGCAGGATGAAGGCCTTCGGGTCGTAAACTGCTTTTATGAGTGAAGAATATGACGGTAACTCATGAATAAGGGTCGGCTAACTACGTGCCAGCAGCCGCGGTCATACGTAGGACCCAAGCGTTATCCGGAGTGACTGGGCGTAAAGAGTTGCGTAGGTGGTTTGTTAAGCGAATAGTGAAATCTGACGGCTCAACCGTACAGACTATTATTCGAACTGGCAAACTCGAGAA
+
CCCCCGGGGGGGGGGGGGGGGGGGGGGGGGGGGGGGGGGGGGGGGGGGGGGGGGGGGGGGGGGGGGGGGGGGGGGGGGGGGGGGGGGGGGGGGGGGFGGGGGGGGGGGGGGGGGGGGGGGFGGGGGGFEGGGGGGFGGGGGGGGGGGGGGGGGGGGGGGGGGGGGGGGGGGGGGGGGGGGGGGCFGGGGGECEGGGCEGGGGGGGGGGGFGEGGGGFGGGGGEEEGGGGGGCGECGFGGCEEEDFGGGGGFGGGGCFFDG5=CEEFGCFGD?F5D?7=GF>FFGFFG*7DF?F49=.<55@
@M03506:14:000000000-AKVR1:1:1101:12252:2063 1:N:0:40
CGAACTCCTACGGGAGGCAGCAGTGAGGAATTTTCCGCAATGGGCGAAAGCCTGACGGAGCGACGCCGCGTGTGGGAAGAAGGCCTTCGGGTCGTAAACCACTGTCGAAGGGGACGATAATGACGGTACCCTTGGAGGAAGCCCCGGCTAACTCCGTGCCAGCAGCCGCGGTAATACGGGGGGGGCAAGCGTTGTTCGGAATTACTGGGCGTAAAGGGCTCGTAGGCGGCCAACTAAGTCAGACGTGAAATCCCTCGGCTTAACCGGGGAACTGCATCGGACACTGGATGGCTTGAGCTTG
+
CCCCCGGGGFGGGGGGGGGGDGGGGGGGGGGGGGGGGGGGGGCFGGGGGGGGGCGGGEFGGGGGGGGDGGGGGGGGGGGGGGGGGGGGGGGGGGEGGGGGGGGGGGGGGGGGGGGGGGGGGGGGGGGGGGGGGGGGGGGGGGGGGGGGGGGGGGGGFGGGGGGGGGGGGEGGD@CBEFGGGGGGGGGGGGGEEEGGGGGGGGGDCGGGGGGGGG5CCGC688?AC5ECCGCEF=*8CF>FFGGGEC558FGFC60*:>GFDG>F057DDD*8>FC?>9**535C<FG5<7)()8<)6)*95
@M03506:14:000000000-AKVR1:1:1101:11415:2067 1:N:0:40
CGAACTCCTACGGGAGGCAGCAGTGGGGAATATTGCACAATGGGCGGAAGCCTGATGCAGCGACGCCGCGTGAGGGAAGACGGCCTTCGGGTTGTAAACCTCTTTCAGCAGGGACGAAGCGAAAGGGACGGTACCTGCAGAAGAAGCGCCGGCCAACTACGTCCCAGCCGCCGCGGTAAGACGTAGGGCGCGAGCGTGGTCCGGAATTACTTGGCGTAAAGAGCTCGTAGGCGGCTTGTTGGGTCGGCTGTGAAAAGCCGTGGCCCAAACGCGGGCTTTCAGCCGGTACGGGCAGGCTCGG
+
CCCCCGGGG<FGGGGGGGGGGGGGGGGGGGGGGGGGGGGGGGGGGGEGGGGGGGGG<FGGG7FCGGGGGGGGGGDEGCGGGGGGG>FDGGGGGGGGGGBFGGGGGA?A??FGGGGGGC@C:BFEG,+@F:F*DF:8@,D,<,,<<F,**51*<F*2<+<F72*4*,2<*<*4*/*8?**09AC;*188*1:8>EDE//?;ECC88**3+++++38?8*1C:+2*+2;**2C+*:5*:?*<:*2/*/CC;C:+:?G7+)2)21<E7C7919*.))1=DF*:>F*:1)/0(1<()<B>)07>3
@M03506:14:000000000-AKVR1:1:1101:22762:2073 1:N:0:40
CGAACTCCTACGGGAGGCAGCAGTGGGGAATTGTTCACAATGGGCGCAAGCCTGATGACGCAACGCCGCGTGGAGGATGAAGGTCTTCGGATTGTAAACTCCTGTTGCTCGGGACGAAAAGCTTCGACCTAATACGTTGAAGTCTGACGGTACCGGGTGAGGAAGCCCCGGCTAACTCTGTGCCAGCAGCCGCGGTAATACAGAGGGGGCAAGCGTTGTTCGGAATTACTGGGCGTAAAGGGCGCGTAGGCGGCCTGTTAAGTCGAACGTGAAATCCCCGGGCTCAACCCGGGAACTGCGT
+
CCCCCGGGGGGGGGGGGGGGGGGGGGGGGGGGGGGGGGGGGGGGGGGGGGGGGGGGGAFGGGGGGGGGGGGGGGGGGGGGGGGFGGGGGGFGGGGGGGGGGGGFFGGGEGGGGGGGGGGGGFGGGGGGDFFGGGFGFGGDFFFFGGGGGGGGGGGGGGCGGFGGGGFGGGGGG*CFGGFGGGGGGGGGGGGGCEGE*8BFGFGGGGGGGDGGFFG8CEEFFCEE8EFFGFGGFFGGEGCGGGCC5E:5CEFGDG5*;@C>??FGGGGCEC*.***09@<5C5>C/*0)3DF>>)7:)*/5.
@M03506:14:000000000-AKVR1:1:1101:18423:2079 1:N:0:40
CGAACTCCTACGGGAGGCAGCAGCCGCGGTAATACGTAGGGGGCAAGCGTTGTCCGGATTTATTGGGCGTAAAGAGCGTGTAGGCGGCTGGGTAGGTCCGTTGTGAAAACTCGAGGCTCAACCTCGAGACGCCGATGGAAACCCCCCAGCTAGAGTCCGGAAGAGGAGAGTGGAATTCCTGGTGTAGCGGTGAAATGCGCAGATATCAGGAAGAACACCCGTGGCTAAGGCGGCTCTCTAGTACGGTACTGACGCTGAGACGCGAAAGCGTGGGGAGCGAACAGGAGTAGAAACCCGGGTG
+
CCCCCGGGFGGGGGDGGGGGGGGGGGGGGGGGGFGGGGGGGGGGGGGGGGGGGGGGGGGGCFGGGGGGGEGGFGGGGGGGGGGGGGGGGGGGGGGGGGGGGGGGGGGGGGGGGGGGGGGGGGGGGGGGGGECGGGDGGGGGCGEGGGGGGGGGGGCFGGGGGGGGGGGGGGGGGC,FACFGGAB<F<98EGGGGGDFGGDGE>FF+<9CCFCCFGD;CEEE8CC5FGGGFCGG=5CF?=FC?E9EDE5;?FFF=5*;39*<571>C57*1/5DGD7777C>)07E>*0,?4<4)00)75>)
@M03506:14:000000000-AKVR1:1:1101:19819:2111 1:N:0:40
CGAACTCCTACGGGAGGCAGCAGCCGCGGTAATACGTAGGGACCAAGCGTTGTTCGGATTTACTGGGCGTAAAGGGGGCGTAGGCGGCAATTCAAGTCAGTTGTGAAATCTCCGAGCTTAACTCGGAACGGTCAACTGATACTGCTTTGCTAGAGTACAGAAGGGGCAATCGGAATTCTTGGTGTAGCGGTGAAATGCGTAGATATCAAGAGGAACACCTGAGGTGAAGACGGGTTGCTGGGCTGATACTGACGCTGAGGCTCGAAAGCTAGGGGAGCAAACGGGATTAGAAACCCCAGTA
+
CCCCCGGGGGGGGGGGGGGGGGFGDFCEEGGGFFFFGGFGGGGGGGGGGGGGGGGGG7BFGGGGGGGGGFGGGFGGGGGGFCC?<FFCCFGGGGC?CFCFGGGGF9AFFGGGACCEGE=FFEGGGGFGGGG>EE@CFGGGFFFGGGGGGGFGGGCGGGGGCF2>FGG>FGGFECEGGGGGGFGGGGG@CEFGFGCGF9C>8EGDCFGEF6<CGGGGGF80+20;CGGGF+**25:5>EGDFEC67EFGGGEG6=CGG:7F5FGCEG5CGF9?<4<:5>DC*)5:*0)8,2*-9<5)737<*
@M03506:14:000000000-AKVR1:1:1101:10624:2133 1:N:0:40
CGAACTCCTACGGGAGGCAGCAGCCGCGGTAAGACGAACCGTCCAAACGTTATTCGGAATCACTGGGCTTACAGAGTTCGTAGGCGGTCCAGCAAGTTGGGTGTGAAATCCCTCGGCTCAACCGAGGAACTGCGCTTGATACTGCTGGACTCGAGGGAGATAGAGGAGTGCGGAACTGATGGTGGAGCGGTGAAATGCGTTGATATCATCAGGAACACCGGTGGCGAAGGCGGCACTCTGGGTCTCTCCTGACGCTGAGGAACGAAAGCTAGGGTAGCGAACGGGATTAGATACCCAAGTA
+
CCCCCGGGGGGGGGCFGGGGGGFGCFGGGGG7EFGGGGGEGGGGGGGGGFFGGGGGGGEGGGGGGCFFFGGGGGGGGFGGFDG>GCEFEGFFGGGG?FGGGGCGGGGDFFGGGGEGGCFGGGGGGGG+BDGGGGGGGGGGGGGGGGGGGGGGGGEGD*@:CFGFFGGGGCGBF7:F7FGFGGEB@:FFGGE7CCCC;CGGGGFGGFGCFFFFFF8CCEEGGG*8CECEED=CE5CE?FCFEGGGGF+9@F+9C57<*09<?FG5575)::00<DFC<F)79BEEG59@<694976?/55@*
@M03506:14:000000000-AKVR1:1:1101:16543:2139 1:N:0:40
CGAACTCCTACGGGAGGCAGCAGTGGGGAATCTTGCGCAATGCGCGAAAGCGTGACGCAGCAACGCCGCGTGCGGGAAGACGGCCTTCGGGTTGTAAACCGCTTTCAGTTGGGACGAAGCTTCGCCGGTGAATAGCCGGCTGGAGTGACGGTACCTTCACAAGAAGCCCCGGCTAACTACGTGCCAGCAGCCGCGGTAATACGTAGGGGGCAAGCGTTGTCCGGAATCATTGGGCGTAAAGAGCGTGTAGGCGGCCCGATAAGTCCGCTGTGAAAGTCCAGGGCTCAACCCTGGGATGCCG
+
CCCCCGGGGGGGGGGGGGGGGGGGGGGGGGGGGGGGGGGGGGGGGGGGGGGGGEGGGGGGGGGGGGGGGGGGGGGGGGGGGGGGGGGGGGGGGGGGGGGGGGFGGGGGGGGGGGGEGGGGGGGGGGGGGGGGGGGGGGGGGGGGGGGGGGGGGGGGGGFGGGGGGGGGGGEGGGGGG7EFGGCCFGGGGGGGGGGEEG>EGGGGGGEGEGGDGGGGEGGGGGGGGGGGGGGGGGGGGE<CGGGGECGGEFGGGGDC:@C5:5::?25D59:?CFGGGFGDF?>5=7F47F305@F:F@<?B
@M03506:14:000000000-AKVR1:1:1101:16259:2171 1:N:0:40
CGAACTCCTACGGGAGGCAGCAGTCGGGAATTTTGGGCAATGGGCGAAAGCCTGACCCAGCAACGCCGCGTGAAGGATGAAATCCCTCGGGATGTAAACTTCGCAAGAACGGGAAGAATTAGTAGGGGACAATACCCCCTATGATGACGGTACCGTTTGTAAGCTCCGGCTAACTCCGTGCCAGCAGCCGCGGTACTACGGGGGGAGCAAGCGTTGTTCGGCTTTACTGGGCGTAAAGGGCGCGTAGGCGGCCAGCACAAGTCAGTTGTGAAATCTCCGAGCTTAACTCGGAAAGGTCAAC
+
CCCCCGGGFGGGGGGGGGEGGGGGGGGGGGGGGGAFEFFGGGGGGGGGGGCFGFEGGGGGGGGGGGGGGGGGGGGGGGFGGGGGGGGGGGGCFEGDGGGGFGEGGGGGFGEGGEDEGGGCGGGGAFGG>@EADFFFGGEG@FGFGFCFCCFCGGEDBFGFFAFDGCFEEGGEDE;F@><<FF,2<FFF@FEFC<C*+?CC8E@55?EGF?FEEC8?>*<8E*;CC@C97+8:8C*2*+::**5:75C5<EE5DEF/27><F?>99?<?CDF=?FG?:/))95)3<@F62CE05)7778)11
@M03506:14:000000000-AKVR1:1:1101:21817:2185 1:N:0:40
CGAACTCCTACGGGAGGCAGCAGCCGCGGTAATACGTAGGGTGCGAGCGTTGTCCGGAATTACTGGGCGTAAAGAGCTCGTAGGTGGTTTGTCGCGTTGTTCGTGAAAACTCACAGCTCAACTGTGGGCGTGCGGGCGATACGGGCAGACTGGAGTACTGCAGGGGAGACTGGAATTCCTGGTGTAGCGGTGGAATGCGCAGATATCAGGAGGAACACCGGTGGCGAAGGCGGGTCTCTGGGCAGTAACTGACGCTGAGGAGCGAAAGCGTGGGGAGCGAACAGGATTAGAAACCCGAGTA
+
CCCCCGEFGADFEGCGGGGGGGGGGGGGGGGGGFFGGG@@FE@GGGGGGGGGGGGGGEDGFGDGEGGGGGGDCGFE@FGGEEGGFGGGFFEGGGGGBCCCGFGFGGGEEEGGGGGGGFGG@<FFGGGGGGGCEEEGGGGGGGGCEGGGFGGGGGGCFCGFGGGFGGGDFGGGF7?FFGGGGGGCCCCFGG:FECCECCGDED899CF9FGFGGCFEF6C8CCCEGGEGG88CEG::*<CEFFC*A:7>ECC?D5CGDE*96CFGG):)27CB39<*/)975556=>7*579)4)05>5>:)
@M03506:14:000000000-AKVR1:1:1101:16824:2223 1:N:0:40
CGAACTCCTACGGGAGGCAGCAGCCGCGGTAATACGAGTGCTTCAAGCGTTATCCGGAATCATTGGGCGTAAAGGGTGTGTAGGCGGCTTCGTTAGTCTTGTCTTAAATCTGCCGGCTCAACCGGTAGGCTGGACGGGAAACGGCGAGGCTTGAGGACGGGAGAGGTCTCTGGAACTCATGGTGTAGCGGTGAAATGCGTTGATATCATGGGGAACACCAAAAGCGAAGGCAAGAGACTGGCCCGCTCCTGACGCTGAAACACGAAAGCGTGGGTCGCGAATGGGATTAGAAACCCCGGTA
+
CCCCCGGGGGGGGGGGGGGGGGGGGGGGGFGGGGGGGGGGGGGGGGGGGGGGGGGGGFGGGGGGGGGGGGGGGGGGGGGGGGGGGGGGGGGEGGGGGGGGGGGGGGGGGGGGGGGGGCGGGGGGGGGGGGGGGGEGGGGGGGGGGGGGGGDGGGGGGGGGGGGGGGGGGGGGGGGGFGGGGGCFFGGGGGGEGFFGGGG58CGGGGGGFFGGEGGGGGGGGGGGGGGGGGCFGCF@CFCFFG*5>=5CEFCFFEEGGE477CGC=3E36D*7CD<EG>GGD3@FG)98?FF<FF)<)8B7)
@M03506:14:000000000-AKVR1:1:1101:19750:2224 1:N:0:40
CGAACTCCTACGGGAGGCAGCAGTAGGGAATCTTCCGCAATGGACGAAAGTCTGACGGAGCAACGCCGCGTGAGTGATGAAGGCTTTAGGGTCGTAAAACTCTGTTGCTAGGGAAGAACAAGTGCTAGTTGAATAAGCTGGCACCTTGACGGTACCTAACCAGAAAGCCATGGCTAACTACGTGCCAGCAGCCGCGGTAATACGAAGGTGGCCAGCGTTATCCGGAATTATTGGGCGTAAAGCGCGCGCAGGTGGTTTCTTAAGTCTGATGTGAAAGCCCACGGCGCAACCGTGGAGGGTC
+
CCCCCD-CFCFGCCF7+@6@,,CFAEF,CAFD@FCFGEGDEGGG8C+68:FCC,,<:+,+@F@EEEE:+>=FF,<?,,EFG9CFA,C,5=FFF:@,E<@E8,5<EED,CDA@A4,+BBFEG,5CF,E<AFAFFC?FEGDF=FG<=<,FDFEEGD>>,,3@FGC>,@BE<C,33,37@B;,7@,@DC,>FCGG7:C*::BC,4=;*=7*?8*C*>5:*3*:/>CBE*3*2?+<99*/:178C7+551=385:59+AD@)0:?+*<<FFFAFEF*;7::?4*9@35C))897>9>4<))<>5.
@M03506:14:000000000-AKVR1:1:1101:8425:2241 1:N:0:40
CGAACTCCTCCGGGAGGCAGCAGTCGGGAATTTTGGGCAATGGGCGAAAGCCTGACCCAGCAACGCCGCGTGAAGGATGAAATCCCTCGGGATGTAAACTTCGCAAGAACGGGAAGAATAAGCGAGAGTTAATATCTTTCGCGATGACGGTACCGTTTGTAAGCTCCGGCTAACTACGTGCCAGCAGCCGCGGTCATACGTAGGACCCAAGCGTTATCCGGATTGATTGGGCGTAAAGAGTTGCGTAGGTGGTAATTTAAGCGAATAGTGAAATCTTGTGGCTCAACCATAAGGCTATTAT
+
CCCCCGGGG9FGGGGGGGGGGGGGGGGGGGGGGGGGGGGGGGGGGGGGGGGGGGGGGGGGGGGGGGGGGGGGGGGGGGGGGGGGGGGFFGGGGGGGGGGGGGGGGGGGGGGGGGGEGGGGGGGGGGGGGGGGFGGGGFGDGGGGDGBFGGEGGFF<:>EGEGGGFGGGGGGGGGGGGGFGFEFGFGGFGEGGGCGG+BCE?EGEGGGCGCFGGGGGGGGGGG8EGE@99CGGGGGGCC7FFDGGGEGDGFGGGGCFFFCFGCCC=3=CCCF?FD*<:7:<D))+<?74<FF2=*)9?FFFF
@M03506:14:000000000-AKVR1:1:1101:18508:2251 1:N:0:40
CGAACTCCTACGGGAGGCAGCAGCCGCGGTAATACGAAGGGGGCTAGCGTTGCTCGGAATCACTGGGCGTAAAGCGCACGTAGGCGGACTCTTAAGTCGGTGGTGAAATCCTGGAGCTCAACTCCAGAACTGCCTTCGATACTGGGAGTCTTGAGTCCGGGAGAGGTGAGTGGAACTGCGAGTGTAGAGGTGAAATTCGTAGATATTCGCAAGAACACCAGTGGCGAAGGCGGCTCACTGGCCCGGTACTGACGCTGAGGTGCGAAAGCGTGGGGAGCAAACAGGATTAGAAACCCTGGTA
+
CCCCCGGGGGGGGGGGGGGGGGGGGGGGGGGGGGGGGGGGGGGGGGGGGGGGGGGGGGGGGGGGGGGGGGGGGGGGGGGGGGGGGGGGGGGGGGGGGGGGGGGGGGGGGGGGGGGGGGGGGGGGGGGGGGGGGGGGGGGGGGGGGGGGGGGGGGGGGGGGGGGGGGGGGGGGGFFGGGGGGGEGGGGGGGFFGGFGCCFGGGGFGGGEGGGGGGGGGGGGGGGGGGGGEECGGGEEGGGGGGGGGGEGGC+AFGG3CB59<CFGGDCG?DEEGGGGD39FGFFF=>9@2*7:=5>37:@/*
@M03506:14:000000000-AKVR1:1:1101:20370:2252 1:N:0:40
CGAACTCCTACGGGAGGCAGCAGCCGCGGTAATACGGGGGGAGCAAGCGTTGTTCGGATTTACTGGGCGTAAAGGGCGCGTAGGCGGCCACTACAAGTCACTTGTGAAATCTCCGGGCTTAACTCGGAACGGTCAAGTGATACTGTAGGGCTAGAGTGCGGAAGGGGCAACTGGAATTCTCGGCGTAGCGGTGAAATGCGTAGATATCGAGAGGAACACCTGCGGCGAAGGCGGGTTGCTGGGCCGACACTGACGCTGAGGCGCGAAAGCGTGGGGAGCAAACAGGATTAGATACCCCAGT
+
CCCCCGGGGGGGGGGGGGGGGGGGGGGGGGGGGGGGGGGGGEGGGGGGGGGGGGGGGGGGGGGGGGGGGGGGGGGGGGGGGEGGGGGGGGGGGGGGGGFGGGGGGGGGGGGGGGGGGGGGGGGGGGGGGGGGGEGGGGGGGGGGGGGGGGGGGGGGGGGGGDEGGGGGGGGGGGFGGGGGGGGGGGGGGGGGGGGGGGGGGGGGGGGGGGGGGGGFGGGGGGFEGGGGEGGGGGGGGGGFGGEGGEDGEEGGCFEG*07CFFGGGGGGGGGEDGGGCDGFD:@=FFD?)*9-=FFFF3>B)
@M03506:14:000000000-AKVR1:1:1101:10018:2297 1:N:0:40
CGAACTCCTACGGGAAGCAGCAGCCGCGGTAATACGAAGGGGGCTAGCGTTGCTCGGAATCACTGGGCGTAAAGGGTGCGTAGGCGGGTCTTTAAGTCAGGGGTGAAATCCTGGAGCTCAACTCCAGAACTGCCTTTGATACTGAGGATCTTGAGTTCGGGAGAGGTGAGTGGAACTGCGAGTGTAGAGGTGAAATTCGTAGATATTCGCAAGAACACCAGTGGCGAAGGCGGCTCACTGGCCCGATACTGACGCTGAGGCACGAAAGCGTGGGGAGCAAACAGGATTAGATACCCCGGTG
+
CCCCCGGGGGGGGGGGGGGGGGGGGGGGGGGGGGGGGGGGGGGGGGGGGGGGGGGGGGGGGGGGGGGGGGGGGGGGGGGGGGGGGGGGGGGGGGGGGGGGGGGGGGGGGGGGGGGGGGGGGGGGGGGGGGGGGGGGGGGGGGGGGGGGGGGGGGGGGGGGGGGGGGGGGGGGGGGGGGGGGGFGFGGGGGGGGGGGGGGGGGGGGGGGGGGGGGGGGG=FFGGGGGGGGGGGGGGGGGGGGGDGGEEGGGGFFCEGGFGFGCFGG:CDGD:DDGG=D>FGFFFFGF*/3=F>FFFF)7;B)
@M03506:14:000000000-AKVR1:1:1101:10677:2304 1:N:0:40
CGAACTCCTACGGGAGGCAGCAGTGGGGAATATTGCGCAATGGGCGGAAGCCTGACGCAGCGACGCCGCGTGGGGGATGACGGCCTTCGGGTTGTAAACCTCTTTCAGCAGGGACGAAGTTGACGTGTACCTGCAGAAGAAGCGCCGGCTAACTACGTGCCAGCAGCCGCGGTAATACGTAGGGCGCAAGCGTTGCCCGGAATTATTGGGCGTAAAGAGCTCGTAGGTGGCTTGTCGCGTCTGCCGTGAAAGCCCATGGCTTAACTGTGGGTCTGCGGTGGATACGGGCTGGCTAGAGGTT
+
CCCCCGGGGGGGGGGGGGGGGGGGGGGGGGGGGGGGGGGGGGGGGGGGGGGGGGGGGGGGGGGGGGGGGGGGGGGGGGGGGGGGGGGGGGGGGGGGGGGGGGGGGGGGGGGGGGGGGGGGGGGGGGGGGGGGGGGGGGGGGGGGGGGGGGGGGGGGGGFGGGGGGGGGGGGGGGGGGGGGGGGGGGGGGGGGGGEGGGGGEGGGGGG?F>FGGDGGGGGGG?ECGGEGCGGGGGGGGGGGGEGGGEG3;FFFGGGGF?GC6C4AFDFF+5C>GGFFDFGGG36?CFDF>C>?5)1>46;?)
@M03506:14:000000000-AKVR1:1:1101:24172:2309 1:N:0:40
CGAACTCCTACGGGAGGCAGCAGTGGGGAATCTTGCGCAATGGCCGAAAGGCTGACGCAGCGACGCCGCGTGTGGGAGGACGCCTTTCGGGGTGTAAACCACTGTTGCCCGGGACGAACACACCGTTTCGACGGTGCTGACGGTACCGGGTGAGGAAGCACCGGCTAACTCCGTGCCAGCAGCCGCGGTAATACGGAGGGTGCGAGCGTTGTCCGGCATCATTGGGCGTAAAGGGCGCGTAGGTGGCCGGTTAAGCGTGCGGTGAAAGCGCGGGGCTCACCCCCGAGTCCGCCGGGCGAAC
+
CCCCCFGGGGF@EFEGGEGGGGGEGFFGGGGCGEGGGGGGGGFGGGGGGGGGFGFGDGGGGGGGCCFCFGCFFGGGFGGGGGGE8+EFGGGGEF@FGGGGGGGGGGGGCFGGGEC:C@CFGGGGG<F<EEC:FGG**8FCFGGGGBFFE>4=CF>FFGFGGGGDGCFF<:F<C8*AF7CGGGGGGGGDEGGGCFEE?EG5;E>5CGEEE*:EFFGG*::CGD++<*5:****+<EC*/)*:E50<7:5*22*1CFCG>CC55*:*7C7C)1))7C57:4*9>@EG3))(*04<B)7>5).)
@M03506:14:000000000-AKVR1:1:1101:17491:2315 1:N:0:40
CGAACTCCTACGGGAGGCAGCAGCCGCGGTAATACGGAGGGGGCTAGCGTTGTTCGGAATTACTGGGCGTAAAGCGCACGTAGGCGGCTTTGTAAGTTAGAGGTGAAAGCCCGGGGCTCAACTCCGGAATTGCCTTTAAGACTGCATCGCTAGAATTGTGGAGAGGTAAGTGGAATTCCGAGTGTAGAGGTGAAATTCGTAGATATTCGGAAGAACACCAGTGGCGAAGGCGACTTACTGGACACATATTGACGCTGAGGTGCGAAAGCGTGGGGAGCAAACAGGATTAGATACCCGTGTA
+
CCCCCGGGGGGGGGGGGGGGGGGGGGGGGGGGGGGGGGGGGGGGGGGGGGGGGGGGGGGGGGGGGGGGGGGGGGGGGGGGGGGGGGGGGGGGGGGGGGGGGGGGGGGGGGGGGGGGGGGGGGGGGGGDEGGGGGGGGGGGGGGGGGGGGGGCGG@FGGGGGFFEFGEGGGGGGGGGGGGGGGGGFGGGGGGGGGGGFGGGGGGGGGFGGGGGGGGGGGGGGGGGGGGDGGGGDEE=FGGGGGCCG6CFF:FGGDEDGFGC0/*579CD6D:@><)/9>FD65>GGF*6)9?2=F)95BFF4
@M03506:14:000000000-AKVR1:1:1101:14510:2337 1:N:0:40
CGAACTCCTACGGGAGGCAGCAGTGAGGAATCTTCCGCAATGGACGGAAGTCTGACGGAGCAACGCCGCGTGCAGGATGACGGCCTTCGGGTTGTAAACTGCTTTTATTTGGGAAGATTGTGACGGTACCAAATGAATAAGGACCGGCTAACTACGTGCCAGCAGCCGCGGTAATACGTAGGGTCCAAGCGTTATCCGGAATCGCTGGGCGTAAAGCGTGCGTAGGTGGTAATTTGCGTGCAACGCGAAATTGTGTGGCTCAACCATACAACGTTGTTGCATACGGGATTACTAGAGGACA
+
CCCCCGGGGGGGGGGGGGGGGGGGGGGGGGGGGGGGGGGGGGGGGGGGGGFGGGGGGGGGGGGGGGGGGGGGGGGGGGGFGEGGGGGGGGGGGGGFGGGGGGGGGGGGGGGGGFGGGGGGGGGGGGGGGGGGGGGGGGGGGGGGGGGGDGGGGGGGGFFGGGGGGGGGGGGGEGGFGGGGGGGFGGGGGGC<BCFFEEE>C59FFGEGGGGC8EGFCGEC5CCGGGGGFGC?FFFDFGGDECG6C=5D8C7CFEFCFFC*<FFDGGGGG466CD5*17C>C@8CFEG>;C?<FFFFFF@)0
@M03506:14:000000000-AKVR1:1:1101:9190:2339 1:N:0:40
CGAACTCCTACGGGAGGCAGCAGCCGCGGTAAGACAGAGGTGCCAAGCGTTAGGCGGAATCACTGGGCTTAAAGCGTGTGTAGGTGGATCCATAAGTACCTTGTGAAATCCCACGGCTTAACCGTGGAACTGCTCGGTATACTGCGGATCTTGAGCCAACTAGGGGTTACCGGAACAAATGGTGGAGCGGTGAAATGCGTAGATATCATTTGGAACGCCAATGGTGAAAACAGGTAACTGGGGTTGTGCTGACACTGAGACACGAAAGCCAGGGGAGCAAACGGGATTAGATACCCCAGTA
+
CCCCCGGGGGGGGGGGGGGGGGGGGGGGGGGGGGGGGGGGGGGGGGGGGGGGGGGGGGGGGGGGGGGGGGFGGGGGGGGGGGGGGGGGGGGGGDGGGGGGGGGGGGGGGGGGGGGGGGGGGGGGGGGGGGGGGCGGGGGGGGGGGGGGGGGGGGGGGGGGGGGGFGGGGGGGGGGGGGGGGGGGGGGGGGGDGGGGGGGGGGGGGFFGGGGGC6FGGGGGGGGGGGGGGGCCFCGGGCFGGGGGGGG3CC7FF+AFFFGFGGGGGGGGEC64<DDCD3/>D>DGE)/)4C8)9*76F@@F4
@M03506:14:000000000-AKVR1:1:1101:7488:2347 1:N:0:40
CGAACTCCTCCGGGAGGCAGCAGTCGGGAATTTGGGCAATGGGCGAAAGCCTGACCCAGCAACGCCGCGTGAAGGATGAAATCCCTCGGGATGTAAACTTCGCAAGAACGGGAAGAATAAGTAGGGGACAATACCCCCTATGATGACGGTACCGTTTGTAAGCTCCGGCTAACTCCGTGCCAGCAGCCGCGGTAATACGGGGGGAGCAAGCGTTGTTCGGATTTACTGGGCGTAAAGGGCGCGTAGGCGGCCAGCACAAGTCAGTTGTGAAATCTCCGAGCTTAACTCGGAAAGGTCAACT
+
CCCCCGGGG9EFGGGGGGGGGGGGGGGGGGGGGGGGGGGGGGGGGGGGGGGGGGGGGGGGGGGGGGGGGGGGGGGGGGGGGGGGGGGGGGCGGGGFGGGGGGGGGGGGGGGGFGGGGGGGGGGGGGGGGGGGGFG8=CCGGGGGFGGGGGGGGGDFFEGGGGGGCCEGGGGGGGGGEGGGGGGGGGGGGGGGFEEGGFFGGDGGGGGGF>CCCEEEFGGDGG5CFFCGGGGGE=C5<+>8EEEEGGGGGGEEDGGG=FCFFGFG<CG2/:E=FF*:><5DCD)AFB:@?G>0@@>699??*
@M03506:14:000000000-AKVR1:1:1101:13943:2359 1:N:0:40
CGAACTCCTACGGGAGGCAGCAGTGGGGAATTGTTCGCAATGGGCGCAAGCCTGACGACGCAACGCCGCGTGGAGGATGAAGATTTTCGGATCGTAAACTCCTGTCGAATGGGACGAAAAGATTGCGGGTTAACAGTCCGTAGTCCTGACGGTACCGTTAAAGGAAACCCCGGCTAACTCCGTGCCAGCAGCCGCGGTAATACGGGGGGGGTAAGCGTTGTTCGGAATTACTGGGCGTAACGGGCTCGTAGGCGGCCAACTAAGTCGGACGTGAAATCCCTCAGCTTAACTGGGGCACTGC
+
CCCCCGGGGGGGGGGGGGGGGGGGGGGGGGGGGGGGGGGGGGGGGGGGGGGGGGGGGGGGGGGGGGGGGGGGGGGGGGGGGGGGGGGGGGGGGGGGFGGGGGGGGGGFGGGGGGGDEGGGGGGGGGGGGGGGGGGGGGGGGGGEGGGGGGGGGGGGGFFGGGGGGGGFGGGCFGGGGGGGGGGGGGGGGGGGGGC8CE85EFGGGGGGGGGGD?@?ECEEGGCEEC?FGGF9EGGGD5<C*:EC5CCDC55*>EGGE)<*:?FF9CE:=DEFGGGD>@CC*7>CFF7*4DF<?>>)7:F:6
@M03506:14:000000000-AKVR1:1:1101:11673:2367 1:N:0:40
CGAACTCTACGGGAGGCAGCAGTGGGGAATATTGGACAATGGGGGAAACCCTGATCCAGCAATGCCGCGTGGGTGAAGAAGGCCTGCGGGTTGTAAAGCCCTTTCGGTGAAGACAAAACGCGCCGTGCTAATACCACGGTGTTTTGATTTAACTCACTAAAGAAGCACCGGCTAACTCTGTGCCAGCAGCCGCGGTACTACAGAGGGTGCAAGCGTTAATCGGAATTACTGGGCGTAAAGCGCACGCAGGTGGTTTGATAAGTTGGGTGTGAAATCCCCGAGCTTAACTTGGGAATTGCAT
+
CCCCCGGGGGGGGGGGGGGGGGGGGGGGGGGGGGGGGGGGGGGGGGGGGGGGGGGGGGGGGGGGGGGGGGGEGGGFGGGGGGGGGGGGGGGGGGGGGGGGGGGGGGGGGGGGGGGGGGGGGGGGGGGGGFGGGFFGGGGGGDGGGC>CFGGGGGGGGGGGGGEGFGGGGGGGGGGCGCFGGFGGD7FCFGGGGGGGD*?FGGGGGGGGGGGGGGGGG=@FGGEGGGFECFGFGGGG=?<FDGGCEGGGGDCGGGGGGFGF7CFFFGGDGGGFFGFG*6*97>BECFF?<7*:F5?FFFFF=
@M03506:14:000000000-AKVR1:1:1101:20923:2371 1:N:0:40
CGAACTCCTACGGGAGGCAGCAGTGGGGAATATTGCACAATGGGCGCAAGCCTGATGCAGCGACGCCGCGTGAGGGATGACGGCCTTCGGGTTGTAAACCTCTTTCAGTATCGACGAAGCGCAAGTGACGGTAGGTACAGAAGAAGCACCGGCCAACTACGTGCCAGCAGCCGCGGTAATACGTAGGGTGCGAGCGTTGTCCGGAATTACTGGGCGTAAAGAGCTCGTAGGTGGTTTGTCGCGTTGTTCGTGAAAACTCACAGCTCAACTGTGGGCGTGCGGGCGATACGGGCAGACTGGG
+
CCCCCGGGGGGGGGGGGGGGGGGEFGGGGGGGGGGGGGGGGGGGGGGGGGGGGGGGGGGGGGGGGGGGGGGGGGGGGGDGGGGGGGGGGGGGGGGGGGGGGGGGGGGGGGGGGGGGGGEDGGGDGGGFGDGCCGGGGGGGDGGGFDGGGGGGGDGFGGGGGGGGGGGFGGGGGGGG*<@EFGFFF7@8CFGE=>EGGGGEGGD8C88FGGGGGDGGE=EGGFGGGGGG8CEGGGCF6CCECFEGE77>CE577:FGG?DG67:EFCFDAFFFGFCC35C<<>D=E><5;F>>)7>3)))8.
@M03506:14:000000000-AKVR1:1:1101:21840:2372 1:N:0:40
CGAACTCCTACGGGAGGCAGCAGTGGGGAATCTTGGACAATGGGCGCAAGCCTGATCCAGCCATGCCGCGTGAGTGAAGAAGGCCTTAGGGTTGTAAAACTCTTTCGCCGGAGAAGATAATGACGGTATCCGGAGAAGAAGCCCCGGCTAACTTCGTGCCAGCAGCCGCGGTAATACGAAGGGGGCTAGCGTTGTTCGGAATTACTGGGCGTAAAGCGCACGTAGGCGGGGTTGTAAGTAGGGGGTGAAATCCCTGGGCTCAACCCAGGAACTGCCTTCTAGACTGCAAGCCTGGAGGTCA
+
CCCCCGGGG@GGGGGGGGGGGGGGGGGGGGGGGGGGGGGGGGGGGGGGGGGGGGGGGGGGGGGGGGGGGGGGGGGGGGGGGFGGGGGGGGGGGGGGGGGGGGGGGGGGGGGGGGGGGGGGGFGGGGGGGGGGGGGGGDGGFGGGFGCGGGGGGGGGGGGGGGFFGGGGGGGGGGGFFGGGEGGGGGGGGGGEGGGGGGDGGGGGGGGGGDEGGGFGGGGGGGGGGCCEGG*8::AFFGGFEFEEDGGCGGGCFGGFCFGGFECGGGGGDFGFGGGFGFFFGFFE??GFBFFFF4>>F7070
@M03506:14:000000000-AKVR1:1:1101:17117:2425 1:N:0:40
CGAACTCCTACGGGAGGCAGCAGTGGGGAATATTGGACAATGGGCGAAAGCCTGATCCAGCAATGCCGCGTGGATGAAGAAGGTTTTCGGATTGTAAAGTCCTTTCGGCGGGGACGATGATGACGGTACCCGCAGAAGAAGCCCCGGCTAACTTCGTGCCAGCAGCCGCGGTAATACGAAGGGGGCTAGCGTTGCTCGGAATGACTGGGCGTAAAGCGCACGTAGGCGGCTTTGTAAGTTAGAGGTGAAAGCCCGGGGCCCAACTCCGGAATTGCCTTTAAGACTGCATCGCTAGAATTGG
+
CCCCCGGGGGGGGGGGGGGGGGGGGGGGFGGGGGGGGGGGGGGGGGGGGGGGGGGGGGGGGGGGGGGGGGGGGGGGGGGGGGGGGGGGGGFGGGGGGGGGGGGGGGGGGGGGGGGGGGGGGGGGGGGGGGGGGGGGGGGGGGGGGGGGGGGGGGGDGGGGGGGGGGGGGGGGGGFGGGFFGGGGGGGGGGGEGGGGFGGEGGGGGGGGGGGEGGDGCGGGDG@GGGGGGGEC+9+<?EDFFFFGGFGCCAFFFFGGG:1)2>FG?DCDGDEF6=79??::79*+<?CFBC76>5BF*18@)
@M03506:14:000000000-AKVR1:1:1101:7453:2451 1:N:0:40
CGAACTCCTCCGGGAGGCAGCAGTGGGGAATATTGGACAATGGGCGAAAGCCTGATCCAGCCATGCCGCGTGAGTGATGAAGGCCTTAGGGTTGTAAAGCTCTTTCAGTAGGGAAGATAATGACGGTACCTACAGAAGAAGCCCCGGCTAACTTCGTGCCAGCAGCCGCGGTAATACGAAGGGGGCTAGCGTTGTTCGGATTTACTGGGCGTAAAGCGCACGTAGGCGGATCGTTAAGTCGGGGGTGAAATCCTGGAGCTCACCTCCAGAACTGCCTTCGATACTGGCGATCTTGAGTCCG
+
CCCCCGGGG<EF@@ECEGGGGGGGGFGGGGGGGGGGGGGGGFGGGGDDEGGGGEDGFGGCFCDGCFFGDDCF7FFCFCFGGGGGGFGGGGGGGGGGGGGGGDGGGGGGFAGFC,?FGGGGGGGGGGGFGGFGGGGFGGGGFFFGGGGGGEGGGCCB3FFCCFGGGGGGGGGGDGGGGFFFEGGG7FGFGEEGCC@:C@ECG><CFFGG@F>BE8C+:ECGC82;FEF5CEEC5*;@:CFGG=:7ECC/C:7CFFGFFFGDFF**+*:5CFEFF67F4=4*96>GE=<<>C:::BFBFF@1)
@M03506:14:000000000-AKVR1:1:1101:23099:2462 1:N:0:40
CGAACTCCTACGGGAGGCAGCAGTCGGGAATTTTGGGCAATGGGCGAAAGCCTGACCCAGCAACGCCGCGTGAAGGATGAAATCTCTCGGGATGTAAACTTCGCAAGAATAGGAAGAATAAGTAGGGGATAACACCCTCTATGATGACGGTACTATTTGTAAGCTCCGGCTAACTCCGTGCCAGCAGCCGCGGTAATACGGGGGGAGCAAGCGTTGTTCGGATTTACTGGGCGTAAAGGGCGCGTAGGCGGCGCAACAAGTCACTTGTGAAATCTCCGGGCTTAACTCGGACCGGTCAAGG
+
CCCCCGGGGGGGGGGGGGGGGGGGGGGGGGGGGGFEGGGGGGGGGGGGGGFGGCGGGGGGGGGGGGGEGFEGGGGGGGGGGGGGFGGGGGGGEGGFGGGGGGGGGGGFDAFGGGGFEFCGGFFGGAEGD7DFGGG+:F@BFEGGGGGGGDFGGDFCFGGGFFGGEFGGGGGGFGFD,FFGGGCFFGGGDF7BF4=CG9918CECGG58@;C5E8*:/2@=CEG8<@CFCGCF?1:?FFGGGDEG*/><FECECCECE79CE97<32AFG*A?CCF77>DGC)7+<=*=<CD(0<3<>DFF9
@M03506:14:000000000-AKVR1:1:1101:7877:2463 1:N:0:40
CGAACTCCTCCGGGAGGCAGCAGTGGGGAATCTTGCGCAATGCGCGAAAGCGTGACGCAGCAACGCCGCGTGGGGGAAGAAGGCCTTCGGGTTGTAAACCCCTTTCAGTTGGGACGAAGCTTCGCCGGTGAATAGCCGGCTGGAGTGACGGTACCTTCAGAAGAAGCCCCGGCTAACTACGTGCCAGCAGCCGCGGTAATACGTAGGGGGCAAGCGTTGTCCGGAATCATTGGGCGTAAAGCGCGTGTAGGCGGGTCGGTAAGTCCGCTGTGAAAGTCCAGGGCTCAACCCTGGGATGCCG
+
<CCCCFGGG-@CEGG@BBFGGFGEEEGGGGGGFG<FCE:FGGGGGCCGGGGGF@@F@FGEDFFGECGGGG=FFFGGGEEGGGGGG,AFGGGFGG@FGGGG+B+8FF<FFGGGDGGEEGCEFGGGGGGGGCGFFGCF@EE@FFFGGGGCGGEGGGGG?FCF:FGGGGFFFDEGDGCCFFC+A:@CFGGCGFF55CEG8CC:FGGFCG5CEGGE5AFDC*:E:+;C;8C+<+<96>8CCE5@CFC=EEC5;CG65/*98737C=490:C)*9/9**:?C=7>F:@5*8*715)(73>5)).95
@M03506:14:000000000-AKVR1:1:1101:22268:2486 1:N:0:40
CGAACTCCTACGGGAGGCAGCAGCCGCGGCAATACGGGGGGGGCAAGCGTTGTTCGGAATTACTGGGCGTAAAGGGCTCGTAGGCGGCCAACTAAGTCAGACGTGAAATCCCTCGGCTTAACCGGGGAACTGCGTCTGATACTGGAGGGCTGGAGATTGGGAGAGGGATGCGGAATTCCAGGGGTAGCGGTGAAATGCGTAGATATCTGGAGGAACACAGGTGGGGAAGGCGGCATCCTGGACCAACCCTGACGCTGATGAGCGAAAGCCAGGGGCGGAAACGGGATGAGAAACCCGAGTA
+
CCCCCGDGG-FCGGGGGGGGGGGGGGGGGGGGGGGGGGEGGGCCGFFCEEC8EFFGC>CEGGG7C6CFG*?ECFG>;,;8/8C>9ECGCEGGGF6C2,:09:CE*::9ACF66,:*2;CGGG7EDDC:EG6,,;?E5@7,<C:?CC8C5*8*A*8+;?9CC*1*;C5?F>88:C85+3+3<8*:/2*+2*1*2:++++2*11;+++++<<2@58:8CG*88+3/*/;*;8*:C5**+<6CC:6>:***/*2:9CE<8)*20+:CE7:DC5:>CD7*))1/1<55*)1).6=9;55<)))))
@M03506:14:000000000-AKVR1:1:1101:17494:2504 1:N:0:40
CGAACTCCTACGGGAGGCAGCAGTGGGGAATCTTGGTCAATGGGCGCAAGCCTGAACCAGCGACGCCGCGTGAGTGATGAAGGCCTTCGGGTTGTAAAGCTCTGTGGGGAGAGACGAAAGAGCACGTTCTAACAGGACGTGTGTTGACGGTACCTCCTTAGCAAGCACCGGCCAACTCTGCGCCAGCAGCCGCGGTAAGACAGAGGGTGCAAACGTTGCTCGGAATCACGGGGCGTAAAGGGCGCGTAGGCGGGCAGGACAGTCAGATGTGTGACGCGCGGGCGCAACCCAGGAACTGCAG
+
<<C<CCFGGGGCFEB@7FE7;C<FFCGG@@CFCF,CCC6,<FF<,@FG7+DFGGG<F,,CECBF7+F++74@F7<C<FGEDGF=,BE5?FG4BF:@5EEA,FFFEAE@:C:+:4?C+>=@=DA<FCDAFFFF9<BFDBB7F<@<33@<+@<D*=3>F,@F9:>AC::D,>FC**6<FACF,<7<*<:49C<FGEEE5890++2:<58*/*++3C>0;8820/88*;+0+*/:C5E:CG*+<*AE*>7CE/C5CC*9*>>*:C*2?DF;02:*00***))9<)51/55),1)35:5))9/*)
@M03506:14:000000000-AKVR1:1:1101:22151:2542 1:N:0:40
CGAACTCCTACGGGAGGCAGCAGTGGGGAATCTTGCGCAATGGGCGAAAGCCTGACGCAGCCATGCCGCGTGTATGATGAAGGTCTTAGGATTGTAAAATACTTTCACCGGGGAAGATAATGACGGTACCCGGAGAAGAAGCCCCGGCTAACTTCGTGCCAGCAGCCGCGGTAATACGAAGGGGGCTAGCGTTGTTCGGAATTACTGGGCGTAAAGCGCACGCAGGCGGTCTTCCAAGTCAGTGGTGAAAGCCCGGAGCTCAACTCCGGAACTGCCATTGAAACTGTGAGACTGGAGTATG
+
CCCCCGGGG9FGGGGGGGGGGGGGGGGGGGGGGGGGGGGGGGFFGGGGGGGGGFFGGGGFGGGGGGGGGGGGGGGGGGGGGGGGGGFFGGGGGGGGGGGGGGGGCGGGFGGGGGGGGGGGGGGGGDGGG9FFGGCCGDFGFFGGGGDECGGGGGGE,*@DFGGGGGGGGGDGGGGGDGGGCEEGGGGGGFGGGGGGGGGGGGFFGGFDGGGEGG5GGGGGGGCGGGGDGGGE:EFFCGG7?99AFGGFCFGFFFGDC5)*7+9*+:CGGC5:27F:>BCCGF4CC4:9<G6<F?>5))/99
@M03506:14:000000000-AKVR1:1:1101:11399:2545 1:N:0:40
CGAACTCCTACGGGAGGCAGCAGTCGGGAATTTTGGGCAATGGGCGAAAGCCTGACGGAGTGACGCCGCGTGTGGGACGAAGGCCTTCGGGTCGTAAACCACTGTCAGTGGGAAAGATGGGTGTCGGTGTTAATACCATCGGCATCTGACGGTACCTGCAGAGGAAGCCCCGGCCAACTCTGTGCCAGCAGCCGCGGTAAGACAGAGGGGGCAAGCGTTGCCCGGAATTACTGGGCGTAAAGGGCGCGTAGGCGGGATGGTAAGTCGGTCGTGAAATCCCTCGGCTCAACCGAGGAACGTC
+
CCCCCGGGGAGEGGGGGGGGGGGGGGGGGGGFGGGGGGGFGGGGGGGGGGGGGGGGGGGGGGGGGGGGGGGGGGGGGGGGGGGGGGGGGGGGGGGGGGGGGGGGGGGGFGGGGGGGFGGGGGGGGGGGGGGGGGGGGGGGGGGGGGGGGGGGGDGGGGGGGGGGGGGGG@FGGGGGEFGFFGGFGGGGGGGGGGGGGGCGFGGFGGGGGGGGGGGGGGGGG+<CEEEGGFFGGF=EGGGGGGGGG5EGGD7EGGGGCBGGDDFFFFGGGCGBG6CGGFDDFFFGGFG??GF;>FB>>@B))
@M03506:14:000000000-AKVR1:1:1101:14983:2550 1:N:0:40
CGAACTCCTACGGGAGGCAGCAGCCGCGGTAATACGGGGGGAGCAAGCGTTGTTCGGATTTACTGGGCGTAAAGGGCGCGTAGGCGGCCGAACAAGTCACTTGTGAAATCTCCGGGCTTAACTCGGAAAGGTCAAGTGATACTGTTTGGCTAGAGTGCGGAAGGGGCAACTGGAATTCTCGGTGTAGCGGTGAAATGCGTAGATATCGAGAGGAACACCTGCGGCGAAGGCGGGTTGCTGGGCCGACACTGACGCTGAAGCGCGAAAGCTAGGGGAGCGAACGGGATGAGAAACCCCAGTA
+
CCCCCGGGGGGDGGGGGGGGGGGGGGFEGCFGGGGGGGGGGGGGGGGGGGGGFGGGGGGGFGGGGGGGGGGGGGGGFDGGCGGGGGGGGGGGGGGGGGFGGGGGGGGGGGGGGGGGGGFGGGGGGGGGGGGGGGGGGGGFFC9AFGGGGGGGGGGGGGGGGGGD8CEGGGGGGGGG6CCEEFGGGGGGGGCGGF7F9<EGGGGGFCFGFCEGGFGGGGGFCGGDGGGDGGGGGGGGGGGGGGGGGEG>:+CEFGD3;5=6FGGG75:DD7:=9*759>CDDD:CD3C)5C=46.0)7>))1
@M03506:14:000000000-AKVR1:1:1101:18003:2553 1:N:0:40
CGAACTCCTACGGGAGGCAGCAGTCGGGAATTTTGGGCAATGGGCGAAAGCCTGACCCAGCAACGCCGCGTGAAGGATGAAATCTCTCGGGATGTAAACTTCGCAAGAATAGGAAGAATAAGTAGGGGATAACACCCTCTATGATGACGGTACTATTTGTAAGCTCCGGCTAACTCCGTGCCAGCAGCCGCGGTAATACGGGGGGAGCAAGCGTTGTTCGGATTTACTGGGCGTAAAGGGCGCGTAGGCGGCGCAACAAGTCACTTGTGAAATCTCCGGGCTTAACTCGGAACGGTCAAGG
+
CCCCCGGGGGGGGGGGGGGGGGGGGGGGGGGGGGGEGGGGGGGGGGGGGGGGGGGGGGGGGGGGGGGGGGGGGGGGGGGGGGFGCGGGGGGCGGGFGGGGGGCCGDGFGGGGGGFGFGGFFGGGGGGGEGFGGGGGGGGGGGGGGFD=CCFFEFAF9@BEGGAFGCEEGGFEG7FGGGGGEGGGGGGG7CGEGB:FCCFGGGGGG*1:C*;CCA>E*:CEGEC5CGFF78ECE=*;*+:=*:*>::=G+:ECDCCC*.><<<:9+*+0<><=7?:A*.>7))069=:=2<::3@>8.<46/
@M03506:14:000000000-AKVR1:1:1101:15772:2558 1:N:0:40
CGAACTCCTACGGGAGGCAGCAGTGGGGAATATTGGACAATGGGGGCAACCCTGATCCAGCCATGCCGCGTGAGTGATGAAGGCCCTAGGGTTGTAAAGCTCTTTTGTGCGGGAAGATAATGACGGTACCGCAAGAATAAGCCCCGGCTAACTTCGTGCCAGCAGCCGCGGTAATACGAAGGGGGCTAGCGTTGCTCGGAATCACTGTGCGTAAAGGGTGCGTAGGCGGGTTTTTAAGTCAGGGGTGAAATCCTGGAGCTCAACGCCAGAACTTCCTTTGATACCGAAGATCTTGAGTTCG
+
CCCCCGGGGGGGGGGGGGGGGGGGGGGGGGGGGGGGGGGGGGGGGGGGGGGGGGGGGGGGFGGGGGGGGGGGGBEFGGFGGEFGGGGGFGGGGGGFFFGGGGGFECDEEFGGE@E7?FGGFFGGEG@BF?FGGGCFGGFDEG,:CCCEGGGGGFEEGGGGFFGDCCFGGGGGGGGGGFGF7FCE*=FEFFGGE<E9+;:C8FGGGGG+<CE>CC89@EF58CEEECG=EGC*;CGCFGGGGGFGEE5<+<E?*<9F6>CFGGFG*9/)*005**0<:9CC77*++)*0-*6-9=94)***.
@M03506:14:000000000-AKVR1:1:1101:17670:2564 1:N:0:40
CGAACTCCTACGGGAGGCAGCAGCCGCGGTAATACGAAGGGGGCTAGCGTTGTTCGGAATTACTGGGCGTAAAGGGCGCGTAGGCTGTGCTGTAAGTCAGGCGTGAAAGGCCCGGGCTCAACCTGGGAACTGCGCTTGATACTGCGGCGCTTGAAGACGGGAGAGGATGGCGGAATTCCCAGTGTAGAGGTGAAATTCGTAGATATTGGGAAGAACACCGGTGGCGAAGGCGGCCATCTGGCCCGTTATTGACGCTGCGGCGCGAAAGCGTGGGGAGCAAACAGGATTGGAAACCCCAGTA
+
CCCCCGGGAFFGDGGGGGGGGGGGGGGGGGGGGGGGGFGGGGGGGGGGGGGEGGGGGGGGGGGGGGGGGFGEGGGGGGGGGEGGGGGGGGFGGGGGGGFGGGGFGGFGGGGGGGGGGGGGGGGGGGGGFFFGGDFG@FGGGGGFGGGGGGGGGGGGFFGGGE7FGGGGGGGGGGGGGGFFGGCEF?+<FGGGGCEGGFFFGF5E?FFEFGGGGFGGGGGGGGGDGGG=C5*:EG8CG6:CFGGFEEF3FCFGGD=DE)/9>CDEGDGDFGC5DDC/7@*9*7<F7)*9(9*495)5)5.</
@M03506:14:000000000-AKVR1:1:1101:20699:2605 1:N:0:40
CGAACTCCTACGGGAGGCAGCAGTCGGGAATTTTGCGCAATGGACGAAAGTCTGACGCAGCAACGCCGCGTGAGGGATGAAGGCCTTCGGGTTGTAAACCTCTTTTATCAGGGAAGATAATGACGGTACCTGATGAATAAGTCACGGCTAACTACGTGCCAGCAGCCGCGGTAATACGTAGGTGACAAGCGTTGTCCGGATTTACTGGGCGTAAAGAGCGCGCAGGCGGACGATCAAGTCGAGTGTGAAAGCCCCCGGCTCAACTGGGGAGGGTCATTCGATACTGATCGATTCGAAGGCA
+
CCCCCGGGGGGGGGGGGGGGGGGFDFGGCGGGGGGGGGGGGGGGGGGGEGGGGGGGGGGGGGGGGGGGGGGGGGGGDGGGGGGGGGGGGGGGGGGGFGGGGGGGGGGGGFGGGGGGGDFFGGFGGEGGGG9FGGGGGGGGGGGGGCCFGCCFFCGGGGGGFGGFGGGGGGGGCEDF,CF9FGGGGGGFGGGGCGGFFEGG7B@9<@FGGGGCE5BEGF6CDEC5CE5E>*2:CE8CEC*AEEGGF9FGFGFF455CCEG5CGG6FGGGG9CDD<7C7FDGFF>=+=>66C3(*07=47>))
@M03506:14:000000000-AKVR1:1:1101:8628:2619 1:N:0:40
CGAACTCCTCCGGGAGGCAGCAGTAGGGAATCTTCCGCAATGGACGCAAGTCTGACGGAGCAACGCCGCGTGAGTGATGAAGGTTTTCGGATCGTAAAGCTCTGTTGCCAGGGAAGAAAAGCTGAGAGAGTAACTGCTCTTGGATTGACGGTACCTGAGAAGAAAGCCCCGGCTAACTACGTGCCAGCAGCCGCGGTAATACGTAGGGGGCAAGCGTTGTCCGGAATTATTGGGCGTAAAGCGCGCGCAGGCGGTCAATGAAGTTTGGTGTTTAATCTCGGGGCTCAACCCCGGGTCGCAT
+
CCCCCGGGGDGGGGGGGGGGGGGGFGGGGGGGGGGGGGGGGGGGGGGGGGGGGGGGGGGGGGGGGGGGGGCGFGGGGGGGGGGGGGGGGGGGGGGGGGGGGGGGGGGGGGFFEGGGGGGGGGGGGGGFGGGGGGGGGGGGGGFGGGGGGGGGGGGGGGGFGGGFFFE<FFGGGGGGGGGGGGGGGGGFFGGFFG7@C8CFFGGGCEGEGGGG5>CEEGGGFDGG>EFDG+<+<EFGGDC=CFG5EGGGC5CCCEEGG?D>C+:CEFCD**/>FGG7C*:D<EEGGF*=8C@13>E5;DFF)
@M03506:14:000000000-AKVR1:1:1101:11590:2627 1:N:0:40
CGAACTCCTACGGGAGGCAGCAGTGGGGAATTTTTCGCAATGGGGGCAACCCTGACGAAGCAACGCCGCGTGGGTGATGAAGTATCTCGGTACGTAAAACCCTTTCGACGGGGAAGAAAACCGCAAGGTTTGACGGTACCCGTAGAAGAAGCCCCGGCTAACTCCGTGCCAGCAGCCGCGGTAATACGAAGGGGGCGAGCGTTGTTCGGATTTACTGGGCGTAAAGGGCGCGCAGGCGGCAGACCAAGTCAGGCGTGAAAGCCCCGGGCTTAACCTGGGAACTGCGTCTGGGACTGGTTTG
+
CCCCCGGGGGGGGGGGGGGGGGGGGGGGGGGGGGGGGGGGGGGGGGGGGGGGGGGGGGGGGGGGGGGGGGGGGGGGGGGGGGGGGGGGGGGGGGGGGGGGGGGGGGGGGGGGGGGGGGGGGDGGGGGGFGGGGGGGGGGGGGGGGGGGGGGGFGGGGGGGGGGGGGFGGGGGGGGGGGGGGGGGGGGGGGGGGGGGGGGDG?EGCGCEEGGGGGGCFGGGECEEC:FGGGGGGGGGGGGDGGGCFFFF<FGGGFEGGFC>ECGFGDC<C75;F7FGGFFFFF??E>C)4C@?>:>FFFF5)
@M03506:14:000000000-AKVR1:1:1101:18231:2647 1:N:0:40
CGAACTCCTACGGGAGGCAGCAGTGGGGAATTTTGCGCAATGGGGGAAACCCTGACGCAGCAACGCCGCGTGGAGGATGAAGTCCCTTGGGATGTAAACTCCTTTCGACCAAGACGATAATGACGGTACTGGTGGAAGAAGCACCGGCTAACTCTGTGCCAGCAGCCGCGGTAATACAGAGGGTGCGAGCGTTGTTCGGAATTATTGGGCGTAAAGGGCGCGTAGGCGGCGCGGTAAGTCACCTGTGAAATCTCCCGGCTCAACCGGGAGGCTGCAGGCGAAACTGCCGCGCGGGAGTATG
+
CCCCCGGGGGGGGGGGGGGGGGGGGGGGGGGGGGGGGGGGGGGFGGGGFGGGGGFGGGGGGGGGGGGGGGGGGGGGGFGGGGFGGGGGGGGGGGGGGGGGGGGGGGGGGGEGGGGGGGGGFDEGGGGGGFGGDFGGGGGDFGGGGGGGGGGGGGFGCGFGGDGGGGGGGGGGEGGGGGGFG@F4CFGGDEEGFECFFEGECFGGGGCGFGGGGG*<FGGGGGGCC8CEGGGGECEG5F7CC9??63<CGCCCDGEFG3DCCFGC6CEC:>*.997+7>D)))):+*4.2))4))00876??
@M03506:14:000000000-AKVR1:1:1101:15243:2683 1:N:0:40
CGAACTCCTACGGGAGGCAGCAGTCGGGAATTTTGGGCAATGGGCGAAAGCCTGACCCAGCAACGCCGCGTGAAGGATGAAATCTCTCGGGATGTAAACTTCGCAAGAATAGGAAGAATAAGTAGGGGATAATACCCTCTATGATGACGGTACTATTTGTAAGCTCCGGCTAACTCCGTGCCAGCAGCCGCGGTAATACGGGGGGAGCAAGCGTTGTTCGGATTTACTGGGCGTAAAGGGCGCGTAGGCGGCCACCGCACGTCAACTGCGAAACCCCCGGGCTTAACTCGGTAAGGTCAAC
+
CCCCCGGGGGGGGGGGGGGGGGGFFGGGD@FFFGD+FFGGGGCEFCEGGBFGGGGGGGGGGGFGGGGGGGGGFGGGGFFGGGGGFGFGGFGEEDGGGGGGGGGGE+>,E?DFGFGGGGGGGFGFGFGGGGGAFDFGG9FCEGGGGFGGGGG<F=DFAFFGGGGGGGGGGGCGGGGGGGGFGGGGG7C@EEEGGGE@@FECCCDGGCEGGC8FC*2:8EFGGGDG?7EGGFGGGGGC2+*2:=5=EE5CFEGGC**/:)C):AC55*09+*/89)0*10/><>5C+/0*-75()0*9//9*1
@M03506:14:000000000-AKVR1:1:1101:12096:2684 1:N:0:40
CGAACTCCTACGGGAGGCAGCAGTGGGGAATATTGCACAATGGGCGGAAGCCTGATGCAGCGACGCCGCGTGAGGGATGACGGCCTTCGGGTTGTAAACCTCTTTCAGTAGGGAAGAAGCGTAAGTGACGGTACCTGCAGAAGAAGCGCCGGCTAACTACGTGCCAGCAGCCGCGGTAATACGTAGGGCGCAAGCGTTATCCGGAATTATTGGGCGTAAAGAGCTCGTAGGCGGTTTGTCGCGTCTGCCGTGAAAGTCCGGGGCTCAACTCCGGATCTGCGGTGGGTACGGGCAGGCTAGG
+
CCCCCGGGGGGGGGGGGGGGGGGFGGGGGGGGGGGGGGGGGGGGGGGGGGGGGGGGGGGGGGGGGGGGGGGGGGGGGGGGGGGGGGGGGGGGGGGGGGGGGGGGGGGGGGGGGGGGGGGGGGGGGGGGGGGFGGGGGGGGGGGGGG?FFGEGGGGGGGGGGFGGGGGGGGGGGGGGFGGGGGGCFEGGGGGGGGGGGGGGGGGGGD>FGGGECGGGEGEF77:EFDE88;EFEGGG5CDEE:E*/*2?FE55*:77C?CDEDDECFFGGDGFGGD*9FC7D)>EEED?)7>>D3;)))/5)
@M03506:14:000000000-AKVR1:1:1101:16309:2745 1:N:0:40
CGAACTCCTACGGGAGGCAGCAGTAGGGAATTTTCCACAATGGGCGAAAGCCTGATGGAGCAACGCCGCGTGCAGGATGAATGCCTTAGGGTTGTAAACTGCTTTTATATGTGACGATAATGACGGTAGCATATGAATAAGGATCGGCTAACTCCGTGCCAGCAGCCGCGGTCATACGGAGGATCCAAGCGTTATCCGGAATTACTGGGCGTAAAGAGTTGCGTAGGTGGCATAGTAAGTAGATAGTGAAAGCGTGTGGCTCAACCATACATCCATTATCTAAACTTCTAAGCTAGAGGAG
+
CCCCCGGGGGGGGGGGGGGGGGGGGGGDFFFFGGGG9FGGGF8@EFEEGDFGGGGGGGGGFGGG:CEFFGGEGGGGGGGGGGGGGGGCGG@FGGGGFD?F?FFGFGGGAAFFCFFFEGGEGGFGGGGDCFGGDFGGGGGGGGGGGECGGGGFGGGGGGCFFGFFGFCFGGEGGGCFGF7CCC@DGFGGGGGFEEFGGGDDGFGFGGEFF@EGGEF?FFFFEGEG558E+:;C7+<CC97ACFECGG7>CG?9*:1*;5C3:FF96FC=CF6@*7CF*9*::@8C+**067@4)1=69657)
@M03506:14:000000000-AKVR1:1:1101:17666:2780 1:N:0:40
CGAACTCCTACGGGAGGCAGCAGCCGCGGTAATACAGAGGGTGCGAGCGTTGTTCGGAATTATTGGGCGTAAGGGCGCGTAGGCGGTGCCACAAGTCACCTGTGAAATCTCTGGGCTTAACTCAGAGCCTGCAGGCGAAACTGTGGTGCTGGAGTATGGGAGAGGTGCGTGGAATTCCCGGTGTAGCGGTGAAATGCGTAGATATCGGGAGGAACACCTGTGGCGAAAGCGGCGCACTGGACCATAACTGACGCTGAGGCACGAAAGCCAGGGGAGCAAACAGGCTTAGATACCCCTGTAG
+
CCCCCGGGFFFGGCFEEECEGGGGFGGECFEGGEFGCFDDFEGGG@6FFCFDGCDFEGDFFGFGFFGGGFC7ED@CGGGGGGGGGGGGDGGGGGFGGFFGGGGFCFGGGCDADGEGFGGGGFFGGGGGGGGGGGGGGGGGGGFGGGGGGGGFGGGGGGFGGGCGDFFGGFFGDGGGGG,CCFGGGFCGE*<<CFCEGGGGG5<9FFEEGGE5C:8@CEFF@8*;CE5**;*CEDG5C*7C6=C569CCFFGGGC*/:7*<*AC=5CGD**=3*7CG:<5*77)**)292C6)9)977;?67
@M03506:14:000000000-AKVR1:1:1101:16259:2781 1:N:0:40
CGAACTCCTACGGGAGGCAGCAGTCGAGGATCTTCGGCAATGGGCGCAAGCCTGACCGAGCGACGCCGCGTGCGCGATGAAGGCCTTCGGGTTGTAAAGCGCTGTCGAGGGGGAGGAAAGCCCGCAAGGGTCTGACCTATCCCTGGAGGAAGCACGGGCTAAGTGCGTGCCAGCAGCCGCGGTAAGACGAACCGTGCAAACGGTGTTCGGAAGCATTGGGCTGAAAGGGGGGGTGGGCGGGCCACCAAGTCGGGGGGGAAATCGGTGAGCCAAATGGGGCAGGGGCTTCCGAAACTGGTGG
+
CCCCCGGGGGGGGGGGGGGGGGGGGGGGDEGFGGGGEGGGGGGGGGGGG7FGGGGGGGGGGGGGGGGGGGGGEECFGGGGGGGFFGGGGGDGGGGGGFCFEFGGGGD+@FGGGGGEGGBF@8B::F:F7@:,<DFGFG9FCF,?<FGC11,3@<FF7***4,7>,,=*4*4>71C*:CE88C>5CG70A511:C/**;7@8**2;EECECEC*A+++9C5C6:FCCCC5*/*:2****):*/2/7*:18+<EGGG3*77C/9***1**:0*)*>*+*)*/9))*/<)5365()70/9?*))
@M03506:14:000000000-AKVR1:1:1101:16226:2804 1:N:0:40
CGAACTCCTACGGGAGGCAGCAGTCGGGAATTTTGGGCAATGGGCGAAAGCCTGACCCAGCAACGCCGCGTGAAGGATGAAATCCCTCGGGATGTAAACTTCGCAAGAACGGGAAGAATAAGTGAGGGTTAATATCTCTCGCGATGACGGTACCGTTTGTAAGCTCCGGCTAACTCCGTGCCGGCAGCCGCGGTAATACGGGGGGAGCAAGCGTTGTTCGGATTTACTGGGCGTAAAGGGCGCGTAGGCGGCCACCGCAAGTCGATTGTGAAATCTCCGGGCTTAACCCGGAAAGGTCAAC
+
CCCCCGGGGGGGGGGGGGGGGGGGGGGGGGGGGGGGEGGGGGGGGGGGDGGGGGGGGGGGGGGGGGGDEDGGGFGGGGGGGGGGGGGGGGGGGGGGGGGGGGGGGDGGGGGGGGGGGGGGGGFGGGGGGGGGFGGGFGGGGGGGGGFGGGGGGGGFFGGGGGGGGGGGGGGGGGGGGGGGGGGEGEGGFGGGGG>:EFGGGGGGGGGGFF@8C8CGGGGGGCE8CEEFFECFGG*/5CGDGGGGCCE3<CEDGG:CCDGGGGFG*7?CFFFFCCC9:BDD3)7:CFGB2DF>7B5>=F?**
@M03506:14:000000000-AKVR1:1:1101:10283:2815 1:N:0:40
CGAACTCCTACGGGAGGCAGCAGTGGGGAATTGTTCGCAATGGGCGCAAGCCTGACGACGCAACGCCGCGTGGAGGATGAAGACCTTCGGGTCGTAAACTCCTTTCGATCGAGACGAATGGCTTCCGGGCGAATATCCCGGGAGATTGACGGTACCGAGAGAAGAAGCCCCGGCTAACTCCGTGCCAGCAGCCGCGGTAATACGGGGGGGCAAGCGTTGTTCGGAATTACTGGGCGTAAAGGGCCCGTAGGCGGCCAACTAACTCAGACGTGAAATCCCTCGGCCTAACCGGGGAATTGCC
+
CCCCCGGGGGGGGEGGEGGGGGGGGGGGGGGEEFGGGGGCFEE8,F7CBCFGGC8F:@:6+@@FECECCD@@@7EEEGG@FGGGGGF8FEDGGDFFDGGGGCGFE<FFGFEGFGEFFEGFF,B3FF:<:FFE7C@==8@:<*1>:,?D9>C@<FGCEF*<C7:CFFGGFGEEGGGCCGFFGGGGG>FGCFGFFCGDCEG5+<FFDEGGDEDCCFGG8E82A0/?E5:C+<<7+*587*C8CC55/:*9*:5+/7*):5F<?6*++20>7):7**2A>F*7*.):*8*)41>(;BD3)9/9*
@M03506:14:000000000-AKVR1:1:1101:15058:2839 1:N:0:40
CGAACTCCTACGGGAGGCAGCAGTGGGGAATTTTGCGCAATGGGGGAAACCCTGACGCAGCAACGCCGCGTGGAGGATGAAGTCCTTCGGGACGTAAACTCCTTTCGATCGGGACGATAATGACGGTACCGGAAGAAGAAGCCCCGGCTAACTCCGTGCCAGCAGCCGCGGTAATACGGAGGGGGCTAGCGTTGTTCGGAATTACTGGGCGTAAAGCGTACGTAGGCGGCTTTGTAAGTTAGAGGTGAAAGCCTGATGCTCAACATCAGAATTGCCTTTAAGACTGCATCGCTTGAACGTC
+
CCCCCGGGGGGGGGGGGGGGGGGGGGGGGGGGGGGGGGGGGGGGGGGGGGGGGGGGGGGGGGGGGGGGGGGGGDGGGGGGGGGGGGGGGGGDGEGGGGGGGGGGGGGGGGGDGGGGGGEGGGGGGGGGGGGGFGGGGGGGGF,FFGGGGGGGGGGGGCGC@CECFGGGGGGGGGGGGGDGGGGGGGGGFGGGGGEG?:C*;CFDGGGCCDCEGEFF?CCE?=CCGGGDG>=CFCCC0AGGFF7<FE**<CGGGGG<7@F=F:4CF5+:AFGF=F7<CBF7>?@9CFGFF75:FF)7:F>F5
@M03506:14:000000000-AKVR1:1:1101:22889:2840 1:N:0:40
CGAACTCCTACGGGAGGCAGCAGTTAGGAATTTTGGGCAATGGGCGAAAGCCTGACCCAGCAACGCCGCGTGGGTGATGACGGCCTTCGGGTTGTAAAGCCCTTTTCCGGGGGAAGATAGTGACGGTACCCTGGGAAGAAGCCCCGGCTAACTACGTGCCAGCAGCCGCGGTAATACGTAGGGGGCAAGCGTTGTCCGGATTTATTGGGCGTAAAGCGCTCGCAGGCGGTTTGATGCGTCGTGTGTGAAAGCCCCCGGCTCAACGGGGGAGGGTCATGCGATACGGTCAGCCTGGAGGCCC
+
CCCCCGGGGFGGGGGGGGGGGGGGFGGGFGGGGGGGGGGGGGGGGGGGGGGGGGGGGGGGGGGGGGGGGGGGGGGGGGGGGGGGGGGGGGGFGGGGGGGFGGGGGGGFFGGGGGGGFGGGGGGFGGGGGGFFGGGGGGGDGGDFFGGGGGGGGFGGGGGGGGGEGGGGGGG<FGGGGGFFFG:FFEEGGFECEGGGGCECG5+@FGFGFCGGCEEGGGGD5EEGCEEGG8:?C:9CECDGG=G5C=FGGGGGG=EGGDD7C9*7:CGGG<C:319CC?FG9>5EGECD0794)7>555;7)
@M03506:14:000000000-AKVR1:1:1101:20825:2844 1:N:0:40
CGAACTCCTACGGGAGGCAGCAGTCGAGAATTTTTCTCAATGGGGGAAACCCTGAAGGAGCGACGCCGCGTGGGGGATGAATGGCTTCGGCCCGTAAACCCCTGTCATTTGTGAACAAGTTGATTCACCTAACACGTGAATCATTGATAGTAGCGAAAGAGGAAGGGACGGCTAACTCTGTGCCAGCAGCCGCGGTAATACAGAGGTCCCAACCGTTGTTCGGATTCACTGGGCGTAAAGGGTGCGTAGGCGGGTGGGTAGGTTTGACGTGAAATCCACTGGCCTAACCCTGATACTGCGT
+
CCCCCGGGGGGGGGGGGGGGGGGGGGGGGGGGGGGF,EFFGGGGGDEGGGGGGGGGGFGGGCEGGGGGGGEGGGGGGGGGGGGGGFGGGGGGGGGGGGGGGGGGGGFGFGGGGGGGGGGGGFGFGGGGCFFGFGGGCFG7CCCFF9ECAFGGFFGGEG@>CGGG7@>FGECFFCFF,,7?FFFBEG7FGFECEFGGC8@EGGG9C><E?GC0**:;*218+*/88E?CFCFC57/:5C*<?*:=*>**:EGGG5:9*7C0**2<97C*CDC4**:C****2:7*<07;?*)4)/*8*/=@7
@M03506:14:000000000-AKVR1:1:1101:24152:2871 1:N:0:40
CGAACTCCTACGGGAGGCAGCAGCCGCGGTAATACGGGGGGAGCAAGCGTTGTTCGGATTTACTGGGCGTAAAGGGCGCGTAGGCGGCGCAACAAGTCACTTGTGAAATCTCCGGGCTTAACTCGGAACGGTCAAGTGATACTGTTGTGCTAGAGTGCGGAAGGGGCAACTGGAATTCTCGGTGTAGCGGTGAAATGCGTAGATATAGAGAGGAACACCTGCGGCGAAGGCGGGTTGCTGCGCCGACACTTACGCTGAGGCGCGACAGCGTGGGGAGCAAACAGGCTTAGATACCCCGGTA
+
9CCCCEGGDFF@CGEGGGGEEGGGGGGGGFEGGGEFGGG7BGGGFGCFEB@FG8AFC::FGGGGGGGG75:FGGGC:<CGGEFGFGGE*CFGGGFFFGEFGFC<FFG:FGGGF@BE5ECFFF7FDC5*:C8EECFFGFGG7+9,+2:FGGFC9+9<:CECC58E?5?CCF+<CE6@CC9EC**;?C?+:5;8*+0+<A**:*/<99+00+<C*AF2*;EC8C*/CCC8CCFGC*:*:CF?+*:C*/:)/0++217*/75CEC3*/)*9=5:B3CCE<33C*)76/)94)*1-*19<;:5))
@M03506:14:000000000-AKVR1:1:1101:12709:2909 1:N:0:40
CGAACTCCTACGGGAGGCAGCAGTCGGGAATTTTGCGCAATGGGCGCAAGCCTGATCCAGCCATGCCGCGTGAGTGATGAAGGCCCTAGGGTTGTAAAGCTCTTTTGTGCGGGAAGATAATGACGGTACCGCAAGAATAAGCCCCGGCTAACTTCGTGCCAGCAGCCGCGGTAATACGAAGGGGGCTAGCGTTGCTCGGAATCACTGGGCGTAAAGGGTGCGTAGGCGGGTCTTTAAGTCAGGGGTGAAATCCTGGAGCTCAACTCCAGAACTGCCTTTGATACTGAGGATCTTGAGTTCG
+
CCCCCFGGG@CGGGEGGGGGGGGGGGGGGGGGGGGGGGGGGGGGGGGGGGGGGGGGGGGGGGGGGGGGGGEGFGGGFGGGGGGFGGGGGGGGGGG<FGGGFGGGGGGGCGGGGEGCGGGFFGGGGGEGGGGGDFGGGGGGFFFFGBEGE7DFGGGGGGGGGGGG7<FFGGGEEE@CFF>FEBFDGGGGGGGEEDCCFGDGG>FGGGFGFCCEECFGGGC8EGGGGGFECGGCFCE7<FFGGFCFGE=5EDEGFGGF8>FGGGGF72<CECG5**9CDFDF>*7C?=*7:C646*0@:F=?:
@M03506:14:000000000-AKVR1:1:1101:19831:2971 1:N:0:40
CGAACTCCTACGGGAGGCAGCAGTGGGGAATATTGGACAATGGGCGCAAGCCTGATCCAGCCACGCCGCGTGGGGGATGAAGGCCCTAGGGTTGTAAAGTTCTGTTGGGCGGGAAGATAAGGACGGTACCGAAAGAAGAATGCCTGGCTAACTCCGTCCCAGCAGCCGCGGGAAAACGCGGGGCGCGAGCGTTCGGCGGAACGATGGGGCGGAAAGGGAGCGTAGGCGGTTTGGTAAGACGTGTGTGTAATCGATGGGCTAAACGCAGGGTCTGCACGAGCAGCTGCCGGGCTTGAGTGCG
+
CCCCCFGGGGGGGGGGGGGGGGGF@FGGGGF<FGG,,CFCGGGGG+@FBEFGGFF,,CFGF7F<FGGGGGFF7+=FFGGGGGG,E:C,BF8EGGGCEF<5,AF9E,,,+,@FGGG+F,33,3@,+@8*@,3*3F*,,,,8,,,8,3>,FC,<,,?<1,1*CC,?32=*=*<7*12;@8**:*:*2*2*2*********/1:*****2;E*2*22*;*****/1**;9CEE8*;C*+0<*<::C3C*A/9++<**22*870*7*+*)*)*1:)***02)/))))2:)*)(/7())07)0**.
@M03506:14:000000000-AKVR1:1:1101:10913:3020 1:N:0:40
CGAACTCCTACGGGAGGCAGCAGCCGCGGTAATACGGGGGGAGCAAGCGTTGTTCGGATTTACTGGGCGTAAAGGGCGCGTAGGCGGCCACCGCAAGTCGATTGTGAAATCTCCGGGCTTAACCCGGAAAGGTCAGTCGATACTGCGGGGCTAGAGTGCAGAAGGGGCAACTGGAATTCTCGGTGTAGCGGTGAAATGCGTAGATATCGAGAGGAACACCTGCGGCGAAGGCGGGTTGCTGGGCTGACACTGACGCTGACAGCGCGAAAGCTAGGGGAGCGAACGGGATTAGAAACCCGGG
+
CCCC9DFGGGGGGGGGGGCEEGGGGGGEGCGGGGGGGGGEGFGGFGGGG@FEGGGGGGDGFGFGGGGGGFE:+FFGDGGGGGGEGGGGGFCF:FFGGGGGC*CCGFCFFGGGFCG@FEGGGFCFGG>8C>FFGGGFGDEGG5E?CGGEGDDGFGGCFGFGGF@FFGDECGGGFCEFG@FF?>FGGGGGFDDCEFF9CFGGGGGGGGGGGCFECDFG>ECEFGFD>CG5:CCDECGEEGGFCC=EGEG<FG?FGFGG*<<7?6>7:7=<:<F?7FF5))/9C35CG@G5,*/,96@7:;5BD
@M03506:14:000000000-AKVR1:1:1101:9940:3021 1:N:0:40
CGAACTCCTACGGGAGGCAGCAGTCGGGAATTTTGCGCAATGGACGAAAGTCTGACGCAGCAACGCCGCGTGGGGGATGAAGGCCTTCGGGTTGTAAACCTCTTTTCTCAGGGAAGATAATGACGGTACCTGAGGAATAAGCCACGGCTAACTACGTGCCAGCAGCCGCGGTAATACGTAGGTGGCGAGCGTTGTCCGGATTTACTGGGCGTAAAGAGCGCGCAGGCGGTCGTACAAGTCGCGTGTGAAAGCCCCCGGCCCAACTGGGGAGGGTCACGCAACACTGTTCGCATCGAACGCG
+
CCCCCGGGGGGGECFGGGGGGGFGFFEEDBFGGGFFEE:FCGGFGD@@@7CFGGGGGGD@CC<FEEDCFGGGGCFGDGDFGGGFGGGGGCCFEGCFEFAEGGGGGGGDDFD8@FFD@CFFFGGGGCEFEEFF=EFFFFFGCB7>BFGGGCCFAFGGFFGGF,<EGGCGGGCCF:FFGGE,<F:,1F<7=F@<FC8AFGGC;8C+2<C6*2***;:++0;*2/?CCEDC>?=CEF8*++2<AE*/*/**3<<:CECC57<C*2>C*96*>>ED:*057D/)/).:+*2/4*)-))0)0))0)
@M03506:14:000000000-AKVR1:1:1101:14387:3037 1:N:0:40
CGAACTCCTACGGGAGGCAGCAGTGGGGAGTATTGGACAATGGGGGCAACCCTGATCCAGCAATGCCGCGTGAGTGATGAAGGCCTTAGGGTTGTAAAGCTCTTTCGACGGGGAAGATGATGACGGTACCCGTAGAAGAAGCCCCGGCTAACTTCGTGCCAGCAGCCGCGGTAATACGAAGGGGGCTAGCGTTGCTCGGAATTACTGGGCGTAAAGGGCGCGTAGGCGGATATCTAAGTTGGGGGTGAAATCCCGGGGCTCAACCTCGGAATTGCCTTCAAAACGGGGTATCTTGTGTTCG
+
CCCCCGDFAAE@FGGGGGGGDEFFGGCE@FFECGFEGF8EFFGGGD@CFF?FEE<9CFFGGFFDFGG@FGEGF?FFGFGG9FGDFG=AFFF4E:BF?EFFGGGGCGGFCFDEGDFEG9F?EFCECF=F=BF@F=F:FFFFG<=>>>BC@CFFC,3<>DC7A<@FFF<7FEFC1F@CCC*=7F<FGGD8ECFEEC7,5=EEE>8@CDFGGFC::C*ACG=C5CE8CGFEGG5*+23++0*0<FGGD:EG69:C4+:7?B))*+0*:6*9>):)*9*3746>**1:75C)-*)68=@*/).*<
@M03506:14:000000000-AKVR1:1:1101:10226:3051 1:N:0:40
CGAACTCCTACGGGAGGCAGCAGTGGGGAATTTTCCGCAATGGGCGAAAGCCTGACGGAGTGACGCCGCGTGGGGGACGAAGGCCTTCGGGTTGTAAACCCCTGTCAGAGGGAAAGAAGGGCGCTGGCGTTAATAGCGTCGGTGCCTGACGGTACCTTCAGAGGAAGCCCCGGCCAACTCTGTGCCAGCAGCCGCGGTAAGACAGAGGGGGCAAGCGTTGCTCGGAATCACTGGGCGTAAAGGGAGCGTAGGCGGGATGGCAAGTCAGTAGGGAAATCACTCGGCTCAACCGCTAAAAGTG
+
CCCCCFFFGFGGGGEGGGGGGGGGGGGGGGFCFFCF@FGGGGGGGGECCECEFGGGGGFC:FFDGCFGGGGGGCC@F+@FFCCDEFGFFEGF74CAFFFCFFFGGG9FDF7FGFFGGD8DEGG>FFGEE*@CCCGGG>:CG>CFG:FGGCEGGGG9<;F9F9:FF<FE@:<<FG7CF7<EGFGGG7<@FGGGG>?5:85AFEGGG*<8A*?CEC8*;ACE59CGE>8*<CE?C6C***/*:C9C**1>C=C5**/5*.77**6C7C7D30:*/095:*29CF57/)*/<*5())0)976?1
@M03506:14:000000000-AKVR1:1:1101:12420:3092 1:N:0:40
CGAACTCCTACGGGAGGCAGCAGTGGGGAATCTTGCGCAATGGCCGAAAGGCTGACGCAGCGACGCCGCGTGTGGGAGGACGCCTTTCGGGGTGTAAACCACTGTTGCCCGGGACGAACACACCGTTTCGACGGTGCTGACGGTACCGGGTGAGGAAGCACCGGCTAACTCCGTGCCAGCAGCCGCGGTAATACGGAGGGTGCGAGCGTTGTCCGGAATCATTGGGCGTAAAGGGCGCGTAGGTGGCCTGTTAAGCGTGCGGTGAAAGCTCGGGGCTCAACCCCGAGTCGGCCGTGCGAAC
+
CCCCCGGGGFGGGGGGGGGGGGGGGGGGGGGGGGGGGGGGGGGGGGGGGGGGGGGGGGGGGGGGGGGGGGGGGGGGGGGGGGGGGGGGGGGGGGGGGGGGGGGGGGGGGGGGGGGGGGGDGGGGGGGGGGGGGGGGGGGCGGGGGGGGGGEGGGGGGGGGGGGGGGEGGGGGGGEGFGGGGFGGGG>EGGGGFFGGGGGGGGGCGG8:C58EEGGGEGGGG7A<FGGGCECGGGGGGEG5CGGGCFGCGFFCCGCFGEGGGGGC5=:F?CC@GGGC577CGFFGG33<:<BBFF57>EB:>
@M03506:14:000000000-AKVR1:1:1101:10328:3096 1:N:0:40
CGAACTCCTACGGGAGGCAGCAGCCGCGGTAATACGGGGGGAGCAAGCGTTGTTCGGATTTACTGGGCGTAAAGGGCGCGTAGGCGGCGCAACAAGTCACTTGTGAAATCTCCGGGCTTAACTCGGAACGGTCAAGTGATACTGTTGTGCTAGAGTGCGGAAGGGGCAACTGGAATTCTCGGTGTAGCGGTGAAATGCGTAGATATCGAGAGGAACACCTGCGGCGAAGGCGGGTTGCTGGGCCGACACTGACGCTGATGCGCGAAAGCCAGGGGAGCGAACGGGATTAGAAACCCCGGTA
+
CCCCCGGGGFGGGGGGGGGGGGGGGGGGGGGGGGGGGGGGGGGGGGGGGGGGGGGGGGGDGGGGGGGGGFGCGGGGGGGGGGGGGGGGGGGGGGGGGGGGGGGGGGGGGGGGGGGGGGGGGGGGGGGGGGGGGGGGGGGGGGGGGGGGGGGGGFGGGGGGEDGGGGGGGGGGGGC78FGGGGGGGGGGGDEGGGFGGGGGGGDCFGFEGGDEEGFGG=EGFGGGGE5CEGGGGG?EGG>?FGFGGC57*+<?FGC>53>DGECC=7557F=@FGG=C:9)97555)9F26*6@8>>>E:B3
@M03506:14:000000000-AKVR1:1:1101:11008:3103 1:N:0:40
CGAACTCCTACGGGAGGCAGCAGTGGGGAATATTGGACAATGGGCGCAAGCCTGATCCAGCCATGCCGCGTGAGTGATGAAGGCCTTAGGGTTGTAAAGCTCTTTCGGCGGGGACGATAATGACGGTACCCGCAGAAGAAGCCCCGGCTAACTTCGTGCCAGCAGCCGCGGTAATACGAAGGGGGCTAGCGTTGTTCGGAATCACTGGGCGTAAAGCGCTTGTAGGCGGGTCGTTAAGTCAGGGGTGAAATCCCGAGGCTCAACCTCGGAACTGCCTTTGATACTGGCGATCTTCGAGTCC
+
CCCCCGGGGGF@FGGGGGGGGGGGGGFGGGGFGGGGGGFGGGGGGGGGGGGGGC<FGGGGGGGGGGGGGGGGGGGGGGGGGGGGGGGFGGFFGGGGGGGGGGGGGGEGGGGGGGGG>FGGGGFGGGGGGCFGGGGGFFGFGGG*CFGEG@FF9CFGGGGGFGGGGGGGGCEGGGGGGGGGEEDEGG5CFFGGDCE5CGG5CG<7<@GGGGC*:8>ECCGEGGGGCFF:8*:CEEEFGG*<EFCDCCE309C+2+:D57DD=C>C=F?CE<CEGGGGCF>CFF4C+0*71))4>@6F>:9FF
@M03506:14:000000000-AKVR1:1:1101:7173:3138 1:N:0:40
CGAACTCCTCCGGGAGGCAGCAGTCAAGAGTCTTGCGCAATGGGGGCAACCCTGATGAAGCGACGCCGCGTGGGCGATGAAGGCTCTTGGGTCGTAAACCCCTTTTCTAGGTGACGAGACAGGACCATGGTCAAGGACTGGGCGTCGGCCGACTACGTGCCAATAGGCGCGGGCAAACGTAGGACCAGCACGTGCGGTAACACGAGGGGGCCGAGAGTTCGTCGGAGCGACCGGGCGCGAAGAGTGTGAAGGCGGTCGGCTAAGTGGAGGGTGGAGTACTCCGGCTGACCATGGGGACTGG
+
CCCCCGGGG@FGGGGGGGGGGGGG<,,;F,<,CF,,+@FGGGGG,F+@F,EFGGGC,,CFFEGGGGGGGGGGG7+CEGGGGGGG,,E,CFGG<FGGGG,,BFGGGG,F<F,5CD,CE+++B,BDB++,,,:,8,,,,,@,,,,8CF*C******4@*,=F*F,@<,7@*C*=***=FG:0*;*+<**1****1**/2/*/0++1*/*28****2**:3++*;*:*/******:>EC**)*1**202AF+?+<D:*1*)1):ECC<*<*/*/)9)**0)***)0*:5/<?*9)90))0)0>)
@M03506:14:000000000-AKVR1:1:1101:15968:3167 1:N:0:40
CGAACTCCTACGGGAGGCAGCAGTCGAGAATCTTCGGCAATGGGCGCAAGCCTGACGCAGCGACGCCGCGTGTAGGAGGACGCCTTTCGGGGTGTAAACTACTGTTGCCCGGGACGAACAGCCCTTTTCGAGGGGTCTGACGGTACCGGGTGAGGAAGCACCGGCTAACTCCGTGCCAGCAGCCGCGGTAATACGGAGGGTGCGAGCGTTGTCCGGAATCATTGGGCGTAAAGGGCGCGTAGGTGGCGGGATAAGCGTGCGGTGAAAGCTCGGGGCTCAACCCCGAGTCGGCCGTGCGAAC
+
CCCCCGGGGGGGGGGGGGGGGGGGGGGGGGGGGGGGGGGGGGGGGGGGGGGGGGGGGGGGGGGGGGGGGGGGGFGGGGGGGGGGGEGGGGGGGGGGGGGGGGFGGGGGGGGGGGGGGGGGGGGGGGGGGGGGGGGGGGGGGGGGGGGGGGGGGGGGGGGGGGG7FGECGGGGGGGGGGGGGGFGGGG5CGGGGGFGGGGGGGGGEGGGGGGGGGGGC=FGG+AFGGGGG>5@FGGDCEGGGEGF?GGGGG5EFGGGGFGGGG<C/6CFG:FBGGDC5>F7CFEGGFGF:9>;)7@@D@550
@M03506:14:000000000-AKVR1:1:1101:19074:3177 1:N:0:40
CGAACTCCTACGGGAGGCAGCAGTGGGGAATATTGGGCAATGGGCGAAAGCCTGACCCAGCCACGCCGCGTGAGTGATGAAGGCCTTCGGGTCGTAAAGCTCTGTGGGGAGGGACGAACAAGCACGGTGCTAACATCACCGGGCCCTGACGGTACCTCCTTAGCAAGCACCGGCTAACCATGTGCCAGCAGCCGCGGTAATACATGGGGTGCAAACGTTGCTCGGAATTATTGGGCGTAAAGCGCACGTAGGCGGTCCGTTAAGTCGCATGTGAAATCCCCCGGCTCAACCGAGGAAGTGG
+
CCCCCGGGGGGGGGGGGGGGGGGGGGGGGGGGGGGGGGGGGGGGGGGGGGGGGGGGGGGGGGGGGGGGGGGGGGGGGGGGGGGGGGGGGGGGGGGGGGGGGGGGGGGGGGGGGGGGGGGGGFFGGDGGGGGGGGGGGGGGGGGGGGGGCFGGGGGGGGGGGGGGGGGGGGGGGGEEGGGGGGGCGGGGGCFGGGGGGGGGGDGCFFGGGGGGGGGGGGGGG?7:C8CG?FE?@EFGG83*AFGCEGGD5EGEGGGGG>G<FE<937=):5:0?DGGC6C9*5<E*09?)2795>B)7>:7*
@M03506:14:000000000-AKVR1:1:1101:19668:3189 1:N:0:40
CGAACTCCTACGGGAGGCAGCAGCCGCGGTAATACGTAGGGTGCAAGCGTTAATCGGAATTACTGGGCGTAAAGCGTGCGCAGGCGGTTATGCAAGACAGATGTGAAATCCCCGGGCTCAACCTGGGAACTGCATTTGTGACTGCATGACTAGAGTACGGCAGAGGGGGATGGAATTCCGCGTGTAGCAGTGAAATGCGTAGATATGCGGAGGAACACCGATGGCGAAGGCAATCCCCTGGGCCTGTACTGACGCTCATGCACGAAAGCGTGGGGAGCAAACAGGATTAGATACCCGGGTT
+
CCCCCGEFGFGGGGGGGGGGGGGGGGGGGGEGGGGGFCCFGGGGGGGFFEGGGGGGGFGGGGGGGGGGGGGGDGGGGGGGGGGGGGGGGGGGGGGG?FGGGGGGEFGGGGFGGGGGG@FFGGGGGGGGGGGFFGGGFCGGGGGGGGGGGFGGGGGGGGGGGGGDGGDEGDGGGGGGGGGGGGGGGFFGFGEFGFFGGGGGGEEFGGGGGG5CECFGGFCEEGEGGGD5CC=FGD8CFG4;F==*/>FCFF?CFEGDC):>7<CGDGGDCDE5>CGCDFGFF>4EGFFF?F44?6907:>D)
@M03506:14:000000000-AKVR1:1:1101:12189:3203 1:N:0:40
CGAACTCCTACGGTAGGCAGCAGCCGCGGTAATACGAAGGGGGCTAGCGTTGTTCGGAATTACTGGGCGTAAAGCGCGCGCAGGCGGTCTTCCAAGTCAGTGGTGAAAGCCCGGAGCTCAACTCCGGAACTGCCATTGAAACTGTGAGACTTGAGTATGAGAGAGGTGAGTGGAATTCCCAGTGTAGAGGTGAAATTCGTAGATATTGGGAAGAACACCGGTGGCGAAGGCGGCTCACTGGCTCATTACTGACGCTCAGGCGCGACAGCGTGGGGATCATACAGGATTAGAAACCCTTGTA
+
CCCC?GGGG9EFCEG@FGGGDFFFGGGGEFC@FCC<<CCFGG@CCFFGGCFGFFFBBE:FGAFGGDFGEFFGGGGE7FEGGG@BEFDFGEEAFE9FEEBA@?=DBDDACFFFFGGGGGDGGGEFC:FGGGGGGGGF;DFGGGDAF;FCEC<<3:>FCCFFCFFGE@?CEEFGCGGFGCCFFGCF<FCFGFGGGGGGGFCB@FGGGG@9CCG6EF:CF=*C5CCCFDG=>>FEC5/;9?FFGCFGGGGGC<E7C=*>C>CCFECE5777FG/75755*8<*79?9:576?6B24<)7;@FF=
@M03506:14:000000000-AKVR1:1:1101:5913:3212 1:N:0:40
CGAACTCCTACGGGAGGCAGCAGTAGGGAATTTTCCACAATGGGCGAAAGCCTGATGGAGCAACGCCGCGTGCAGGATGAATGCCTTAGGGTTGTAAACTGCTTTTATATGTGACGATTTTGACGGTAGCATATGAATAAGGATCGGCTAACTCCGTGCCAGCAGCCGCGGTCATACGGAGGATCCAAGCGTTATCCGGAATTACTGGGCGTAAAGAGTTGCGTAGGTGGCAGAGTAAGTAGATAGTGAAATCGTGTGGCTCAACCATACATCCATTGTCTAAACTGCTCAGCTAGAGGAT
+
CCCCCGGGGGGGGGGGGFGGCFGGGGGGGGGGGGGGGGGGGGGGGGGEFGGGGGGGGGGGGGGGGGGGGGGGGGGGGGGGGGGGGGGGGGGGGGGGGGGGGGGGGGGGGGGGGGGGGEGGGGGGGGGGGGGGGGGFGGGGGGGGGGGGGGGGGGGGFGGGGGGGGGGGGGGGDGGGGGGGGGGGGGGGGGGGGGGGGGGGGGGGGGGGGGGGGCFGFEEGFGGGGGGGGGGGGFFFCFCEGGCC:F?FFEC:>=:*2)9>FFDGEGGFGFEBFDFG7=:F>=69C=F?:FFFF?4==@FF)
@M03506:14:000000000-AKVR1:1:1101:17848:3233 1:N:0:40
CGAACTCCTACGGGAGGCAGCAGGGCCTAGTCTAGAGCATTAGATACCCGGGTAGTCCAGATCGGAAGAACACACGTCTGAACTCCAGTCACGCCATTGCATCTCGTATGCCGTCTTCTGCTTGAAAAAAAAAAAAAGAAAAGTGCCTGTACAAAACGCAGCGGCGCACTACATGCCTGCAGACAAGTTATACTCGAGCACGCTACCGATTTCCTGCTCTAATCTCGTGTCACGTAACGTACTGACTCTCTCACATCAGTAACAATAACCTGTAACCCATCTCCATCACGCCGTAACCACT
+
CCCCCGGGGGGGGGGGGGGGGGGGGGGGGGGGGGGGGGGGGGGGGGGGGGGGGGGGGGGGGGGGGDEGGGGGGGGGGGGGGGGGGGGGGGGGGGGGGGCGFCEGGGGGGGGGGGGGGGGGGCEFGGGGDEGGDE38+++,,,,3,,,,,,,,8,,3<+++***3*****1,,,?,?,,,,2,7+2?+52>,7,,+****1+*4*1*+*****+3+++++39+39++**1**2+/***/*0CC5++3+0++0<*++*017*+0*3+*+*+*3)2**+*)92*9=?:***)1),8.0))**))
@M03506:14:000000000-AKVR1:1:1101:11254:3238 1:N:0:40
CGAATTCCTACGGGAGGCAGCAGTGGGGAATTGTTCACAATGGGCGCAAGCCTGATGACGCAACGCCGCGTGGAGGATGAAGGTCTTCGGATTGTAAACTCCTGTTGCTCGGGACGAAAAGCCTCGACCTAATACGTCGAGGTCTGACGGTACCGAGTGAGGAAGCCCCGGCTAACTCTGTGCCAGCAGCCGCGGTAATACAGAGGGGGCAAGCGTTGTTCGGAATTACTGGGGGTAAAGGGTTCGTAGGCGGGGTGGCAAGTCGGGAGTGAAATCCTGGGGTTTAACCCAGATGCTGCTT
+
CCCCCGGGGFGGGGGGGGGGGGGFGGGGGGGGGGGGGGGGGGGGGGGGGGGGGGGGGGGGGGGGGGGGGGFGGGGGGGGGGGGGGGGGGGEGGGGGGGGGGGGGGGGGFGGGGGGGGGGGGGGGGGGGGGGGGGGGGGGGGGGGGGGGGGGGGGGEGFFGGGFGGGGGGGGGGGGGFGGGGGGGGGGGGGGGGGGGGGGGGG7EGGGGGGGGGGGGGGGGGGGG*;+++0<C8***:0*2<CF***2*;*9E)5*):.2*+70+29=75/*9*22+***97).*197725)4.***/**0*
@M03506:14:000000000-AKVR1:1:1101:16985:3304 1:N:0:40
CGAACTCCTACGGGAGGCAGCAGTGGGGAATTGTTCGCAATGGGCGCAAGCCTGACGACGCAACGCCGCGTGGAGGATGAAGACCTTCGGGTCGTAAACTCCTTTCGATCGAGACGAATGGACCTTGGGTTAACAGCCGAAGGTAATGACGGTACCGAGAGAAGAAGCCCCGGCTAACTCCGTGCCAGCAGCCGCGGTAATACGGGGGGGGCAAGCGTTGTTCGGAATTACTGGGCGTAAAGGGCTCGTAGGTGGCCAACTAAGTCAGACGTGAAATCCCTCGGCTTAACCGGGGAACTGC
+
CCCCCGGGGGGGGGGGGGGGGGGGGGGGGGGGGGGGGGGGGGGGGGGGGGGGGGGGGGGGGGGGGGGGGGFGGGGGGGGGGGGGGGGGGGGGGGGGGGGGGGGGGGGGGGGGGGGGDGGGGGGGGGGGGGGGGGGGGGGGGGGGGGGGGGGGGGGGGGGGGGG7FGGGFGGGGGGGGGGGGGGGGGGGGGGGGGGGGGGGGGGGGGGGGGEGGDFGGG=GGGGGGGGGGGGGGGG5::5C5FFEE65C/5AGGGGG67CGFGFFCGGGGGG.9>FGF?C<>:>55)9<A>=07BE3>F4=*
@M03506:14:000000000-AKVR1:1:1101:16702:3307 1:N:0:40
CGAACTCCTACGGGAGGCAGCAGCCGCGGTAATACGGGGGGAGCAAGCGTTGTTCGGATTTACTGGGCGTAAAGGGCGCGTAGGCGGCCAAACAAGTCACTTGTGAAATCTCCGGGCTTAACTCGGAACGGTCAAGTGATACTGTTTGGCTAGAGTGCGGAAGGGGCAACTGGAATTCTCGGTGTAGCGGTGAAATGCGTAGATATCGAGAGGAACACCTGCGGCGAAGGCGGGTTGCTGGGCCGACACTGACGCTGAAGCGCGAAAGCTAGGGGAGCGAACGGGATTAGATACCCCAGTA
+
CCCCCGGGGGGGGGGGGGGGGGGGGGGGGGGGGGGGGGGGGGGGGGGGGGGGGGGGGDGGGGGGGGGGGGGGGGGGGGGGGGGGGGGGGGGGGGGGGGGGGGGGGGGGGGGGGGGGGGGGGGGGGGGGGGGGGGGGGGGGGGGGGGGGGGGGGGGGG@EGGGGGGGGGGGGGGGGGGGGGGGGGGGGGGGGGGGGGGGGGGGEGGGGGGGGGGEGGGGGGDGGGGGDGGGGGGGGGGGGGGG5CE7EGEGGGGGGGC3*9CEGGGGGGFC?FFFD57>DGDBEGG@1<2FFAF=FF3BB?*
@M03506:14:000000000-AKVR1:1:1101:13492:3334 1:N:0:40
CGAACTCCTACGGGAGGCAGCAGTCGGGAATTTTGGGCAATGGGCGAAAGCCTGACCCAGCAACGCCGCGTGAAGGATGAAATCTCTCGGGATGTAAACTTCGCAAGAATAGGAAGAATAAGTAGGGGATAACACCCTCTATGATGACGGTACTATTTGTAAGCTCCGGCTAACTCCGTGCCAGCAGCCGCGGTAATACGGGGGGAGCAAGCGTTGTTCGGATTTACTGGGCGTAAAGGGCGCGTAGGCGGCGCAACAAGTCACTTGTGAAATCTCCGGGCTTAACTCGGAACGGTCAAGG
+
CCCCCGGGGGGGGGGGGGGGGGGGGGGGGGGGGGGGGGGGGGGGGGGGGGGGGGGGGGGGGGGGGGGGGGGGGGGGGGGGGGGGGGGGGGGGGGGGGGGGGGGGGGGGGGGGGGGGGGGGGGGGGGGGGGGGGGGFGGGGGGGGGGGGGGGGGGGFGGGGGGGGGGGGGGGGGGGGGGGGGGGGGGGGGGGGGGGGGGGGGGGGGGGGGFGCECEGGGFGG5EGFFGGGFFGG>EEGGGGGGGGEGGDGGGGGEEDG@<FGGFGFGGGGGGF>FFGFBDGGEFGGFFFBC@:EDEDBD46)
@M03506:14:000000000-AKVR1:1:1101:7201:3343 1:N:0:40
CGAACTCCTCCGGGAGGCAGCAGCCGCGGTAATACAGAGGGTGCAAGCGTTAATCGGAATTACTGGGCGTAAAGCGTGCGTAGACGGTTACATAAGTCGGGTGTGAAAGCCCCGGGCTCAACCTGGGAATTGCATTCGAGACTGCGTAGCTAGGGTGCGGAAGAGGGAAGCGGAATTTCCGGTGTAGCGGTGAAATGCGTAGATATCGGAAGGAACACCAGTGGCGAAAGCGGCTTCCTGGTCCAGCACCGACGTTCAGGCACGAAAGCGTGGGGAGCAAACAGGATTAGATACCCCAGTA
+
CCCCCGGGG@FGGGGGGGGGGGGGGGGGGGGGGGGGGGGGGGGGGGGGGGGEGGGGGGGGGGGGGGGGGGGGGGGGGGGGGEGGGGGGGGGGGGEGGGGGGGGGGGGGGGGGGGGGGGGGGGGGGGGGGFGFGGGGGGGGFGGGGGGGGGGFFGGGGGGGEFGGGGGGGGGGGDGGGGGGGGGGGGGGGGFGGFGGGGGGGGGFGGGGGEECGGDGGGGGGGGGGGGGGGGGGCEECFFGGGFCCEGCFGGG3EGGGFGGGFGDGD5CCDEFGGG=C>CG47:FG>CF26*<FB?:@@@?4
@M03506:14:000000000-AKVR1:1:1101:8077:3344 1:N:0:40
CGAACTCCTCCGGGAGGCAGCAGTAGGGAATATTGCGCAATGGGGGAAACCCTGACGCAGCGACGCCGCGTGAGTGATGAAGGCCTTAGGGTCGTAAAGCTCTGTTGTATGGGAAGAAAAAAATGACGGTACCATATAAGAAAGGATCGGCTAACTTCGTGCCAGCAGCCGCGGTAATACGAGGGATCCTAGCGTTGTTCGGAATCATTGGGCGTAAAGGGTGCGTAGGCGGCCAAGTAAGTCAGTTGTGAAAGCCCCGGGCTCAACCCGGGAAGTGCTTCTGATACTGCTTGGCTTGAGT
+
CCCCCGGGG9FGGGGGGGGGGGGGGGGGGGGGGGGGGGGGGGGGGGGGGGGGGGGGGGGGGGGGGGGGGGEGEGGGGGGGGGGGGGGGGGGGGGGGGGGGGGGGFGGGGGGGGGGGGGGGGGGGGGGGGFFGGGGGGGGGFGGGGGGGCEGFGGGGGGGGGGGGGFFGGGGGGGGGGGGGGGGGGGGFGFGGGEECEEGGGGEGCFGGGFF:FGGGGFGGDEG5?CGG>98EG*?8CGCFFFF7CC7>EGGGG7CC@EDGCCCFFCFFEDGDGC<<C*:FF@FFGBC?4CFDFDF45>>:/
@M03506:14:000000000-AKVR1:1:1101:14002:3347 1:N:0:40
CGAACTCCTACGGGAGGCAGCAGTAAGGAATATTGGTCAATGGGCGGAAGCCTGAGCCAGCCATGCCGCGTGCAGGAAGACGGCCCTACGGGTTGTAAACTGCTTTTATACGGGAATAAACCTCAGTATGTATACTGAGCTGAATGTACTGTAAGAATAAGGATCGGCTAACTCCGTGCCAGCAGCCGCGGTAATACGGAGGATCCGAGCGTTATCCGGATTTATTGGGTTTAAAGGGTGCGTAGGTGGCTTATTAAGTCAGGGGTGAAAGACGGTTGCTTAACTATCGCAGTGCCTTTGA
+
CCCCCGGGGGGGGGGGGGGGGGGGGGGGGGGGGGGGFGGGGGFGGGGGGGGGGGGGGGGGGGGGGGGGFFGGGFGGGGGGGGGGGGGGGGGGGGGGGGGGGGGGGGGGGGGGGGGGGGGGGGGGGGGGGGGGGGGGCGFGGGD=DFGGGGGGGGAAFGGGGGGGGGGGGGGGGGFEGFGGGGG?FFGGGDGGGGG9CFGDGGGGGGGG@CGGGGGGGEGCE*<AF?CCFEEEFFCCEC0:EEGE5CEC5>CF4+AF74*22+>F5*:*0:C8DDGG*8CD**9+<*0035),7//1=?4=*
@M03506:14:000000000-AKVR1:1:1101:18421:3370 1:N:0:40
CGAACTCCTACGGGAGGCAGCAGTCGGGAATTTTGGGCAATGGGCGAAAGCCTGACCCAGCAACGCCGCGTGAAGGATGAAATCTCTCGGGATGTAAACTTCGCAAGAATAGGAAGAATAAGTAGGGGATAATACCCTCTATGATGACGGTACTATTTGTAAGCTCCGGCTAACTCCGTGCCAGCAGCCGCGGTAATACGGGGGGAGCAAGCGTTGTTCGGATTTACTGGGCGTAAAGGGCGCGTAGGCGGCGCAACAAGTCACTTGTGAAATCTCCGGGCTTAACTCGGAACGGTCAAGG
+
CCCCCGGGGGGGGGGGGGGGGGGGGGGGGGGGGGGGGGGGGGGGGGGGGGGGGGGGGGGGGGGGGGGGGGGGGGGGGGGGGGGGGGFGGGGEGGGGGGGGGGGGGGGGGGGGGGGGGGGGGGGGGGGGGGGGGGFCGGGGGGGGGGGGGGGGGGGGGGGGGAFGGGGGGGGGGGGGGGGGGFGGGGGGGGGGGGGF;C9EDEGGGEEGGGGGGGEGGGGGGEGGGGFFGGGF5/*;FFC?CEEGEEGGFEGEC5:D8>*03<CGGFFGG797:C>GC;CCD::CFB:7:D)47DDB>:FF)
@M03506:14:000000000-AKVR1:1:1101:24859:3378 1:N:0:40
CGAACTCCTACGGGAGGCAGCAGCCGCGGTAATACGGGGGGAGCAAGCGTTGTTCGGATTTACTGGGCGTAAAGGGCGCGTAGGCGGCCACAACAAGTCACTTGTGAAATCTCCGGGCTTAACCCGGTAGCGGCCAAGTGATACTGTTGGGCTAGAGTGCGGAAGGGGCAACTGGAATTCTCGGTGTAGCGGTGAAATGCGTAGATATCGAGAGGAACACCTGCGGCGAAGGCGGGTTGCTGGGCCGACACTGACGCTGATGCGCGAAAGCGAGGGGAGCGAACGGGATTAGAAACCCCAG
+
CCCCCFGGGGGGGGGGGGGGGGGGGGGGGGGDGGGGGGGGGGGGGGGGGGGGGGGGGGEGGGGGGGGGG>FGGGGGGGGGEGGEGGGDGGGGDFFFGFFFFGDCCGGGGGG,??CC<ECFGGGGGGGGDCGGDEGGGGGGGGGG7CCEGGDGGGGEGGFFGEEEGEGGGGGGGGGGFGFFGGGCCEGGFFEGGGGGGGGGG5CCEFCCF>CEGGGGGGGGG*AEEGGGGGE5@CEG5;CE7+A=CG5DGEE<DCCDE)5C??FEC35CEGF)*7>:C3>)))0253C)(21,/*1<)75;)
@M03506:14:000000000-AKVR1:1:1101:20583:3381 1:N:0:40
CGAACTCCTACGGGAGGCAGCAGCCGCGGTAATACGGAGGGTGCGAGCGTTGTCCGGAATCACTGGGCGTAAAGGGCGCGTAGGCGGTTCGTTAAGTTGCTGGTGAAATCCCGGGGCTCAACTCCGGGGCTGCCAGTAAGACTGGCGGGCTAGAGCACGGTAGAGGCAGATGGAATTCCCGGTGTAGCGGTGGAATGCGTAGATATCGGGAAGAATACCGGTGGCGAAGGCGTTGTGCTGGGCCGTTGCTGACGCTGAGGCGCGACAGCGTGGGGAGCAAACAGGATTAGATACCCTGGTA
+
CCCCCGGGGGGGGGGGGGGGGGGGGGGGGGGGGGGGGGG@EEGGGGD7@FEGGGGDEGGGGGGFGCD<EFGEGF9FCGGGGGGGCFGEEEGGF<DF??FDGGGGGGGGGGGGGDGGGG7>FGCFGGEEDEGGGGGGGGGGGGGFGGGGGGGGGGGGFGGECFCF@FEGG5ECC8FGGG7<EGE?EGG?EGGCEFF9CCGEEGDGFCFGGG?8EFCF7:CE=ECCC*?588CGC7*/:<*+A=F5*5>CGC97>AA**5*9FGDG5)*9*7707)9CC3972.5E55**59?27=0;657)*
@M03506:14:000000000-AKVR1:1:1101:8728:3387 1:N:0:40
CGAACTCCTACGGGAGGCAGCAGTCGAGAATTTTTCTCAACGGGGGAAACCCTGAAGGAGCGACGCCGCGTGGAGGATGAAGGTCTTCGGGTTGTAAACTCCTGTCATTTGGGAACAAGTCGTACGTAGTAACTATACGTGCGTTGATAGTACCAGAAGAGGAAGAGACGGCTAACTCTGTGCCAGCAGCCGCGGTAATACAGAGGTCTCAAGCGTTGTTCGGATTCATTGGGCGTAAAGGGTGCGTAGGTGGCGCCGTTCGTCAGGTGTGAAATCTCGGGGCTTAACTCCGAAACTGCAT
+
CCCCCGFGGGFEEGGGGGGGGGGFGEFFFFGFGFFGFGGGDGGGGCFGGGFFGFGGGDFCGGGGGGGEDGGGG:FF=FGG<<FEBEAAFGGGGGGGDFGGGC9EFGFGDFFFGGGFGGCGGGFFFEGGGGGGGGGFCGGGFGE>FGGGGGGFBB,,>FEFFGGCG7:FGGEGGDFGF9CFCF9F;<FGGFEGG:CF8*?+2?BEFF:BF9?FF+C**:E5:CGE**++ACCFFGGEE83+95*11>CGE=9CGFE5=519*:*7:<F*+2:*C:0:*/*9DBED*):*)*9:.0789@??4
@M03506:14:000000000-AKVR1:1:1101:9209:3425 1:N:0:40
CGAACTCCTACGGGAGGCAGCAGTCGGGAATTTTGGGCAATGGGCGAAAGCCTGACCCAGCAACGCCGCGTGAAGGATGAAATCCCTCGGGATGTAAACTTCGCAAGAACGGGAAGAATAAGTAGGGGACAATACCCCCTATGATGACGGTACCGTTTGTAAGCTCCGGCTAACTCCGTGCCAGCAGCCGCGGTAATACGGGGGGAGCAAGCGTTGTTCGGATTTACTGGGCGTAAAGGGTGTGTAGGCGGTTATTTAAGTTTGGTGTGAAATCTCCCGGCTCAACCGGGGGGGTGCGCCG
+
CCCCCGGGGGGGGGGGGGGGGGGGGGGGGGGGGGGGGGGGGGGGGGGGGGGGGGGGGGGGGGGGGGGGGGGGGGGGGGGGGGGGGGGGGGGGGGGGGGGGGGGGGGGGG8FFGEGGGGGGGGGGGGGGGGGGGGGGGGGGGGGGFGGGGGGGGGGGGGGGGGGGGGGGGGGGGGGGGGGGGGGGGGGGGFGGGGG>E@FGGGGGEEGEGFGGGDEGCCFGGCEEFGGGF8CFGEEGG@FGGGDEDEFGGGGCG5<CC6*:3<:FGFFFDFFFGG7CFFGDD)7CFF5:;D)4<DEFFFDF>
@M03506:14:000000000-AKVR1:1:1101:18227:3450 1:N:0:40
CGAACTCCTACGGGAGGCAGCAGTGGGGAATATTGGACAATGGGCGCAAGCCTGATCCAGCAATGCCGCGTGAGTGATGAAGGCCTTAGGGTTGTAAAGCTCTTTCGCCCGCGACGATGATGACGGTAGCGGGAGAAGAAGCCCCGGCTAACTTCGTGCCAGCAGCCGCGGTAATACGAAGGGGGCGAGCGTTGTTCGGATTTACTGGGCGTAAAGGGCGCGTAGGCGGCGTATCAAGTCAGGCGTGAAAGCCCCGGGCCCAACCTGGGAATGGCGCTTGGGACTGGTATGCTTGAGTTCG
+
CCCCCGGGGGGGGGGGGGGGGGGGGGGGGGGGGGGGGGGGGGGGGGGGGGGGGGGGGGGGGGGGGGGGGGGGGGGGGGGGGGGGGGGGGGGGGGGGGGGGGGGGGGGGGGGGGGGGGGGFGGGGGGGGGGGGGGGGGGGGGGGGDEEGEGFGFGGGGGGGGGGGGGGGGGGEGEFGGGGGGGGGGGGGGGG8>E8FGEGGCEFGGGGGGGGCEGFFFGGGGGGGGGGGGGG8CEF?CGGGGGGGGEGGGGGFFCCGGFCGCCCECCFFGFGFGGGGG@<DDFFGGFD46C@A4*95779F@
@M03506:14:000000000-AKVR1:1:1101:11997:3452 1:N:0:40
CGAACTCCTACGGGAGGCAGCAGCCGCGGTAATACGAAGGGGGCTAGCGTTGCTCGGAATTACTGGGCGTAAAGGGAGCGTAGGCGGATAGTTTAGTCAGAGGTGAAAGCCCAGGGCTCAACCTTGGAATTGCCTTTGATACTGGCTATCTTGAGTATGGAAGAGGTATGTGGAACTCCGAGTGTAGAGGTGAAATTCGTAGATATTCGGAAGAACACCAGTGGCGAAGGCGACATACTGGTCCATTACTGACGCTGAGGCTCGAAAGCGTGGGGAGCAAACAGGATTAGAAACCCCGGTA
+
CCCCCGGGG@FGGGGGGGGGGGGGGGGGGGGGGGGGGGGGGGGGGGGGGGGGGGGGGGGGGGGGGGGGGGGGGGGGGGGGGGGGGGGEGDGGGGGGGGGGGGGGGGGGGGGGGGGGGGGGGGGGGGGFGGGGGGGGGGGGGGGGGGGGGGGGGGGGGGGGGGGGGGGGGGGGFFGGGGGGDGGGGGGGGGGGGGGGGGGGGGGGGGGGGGGGGGGGGGGGGGGGGGGGGGGGGGDEFGGGGFGEGCEGCGGGGGGDE@GGF:FGGGGGFCE>57C5DBGGFFFGF46@?GF6F?>37>:>)
@M03506:14:000000000-AKVR1:1:1101:11000:3475 1:N:0:40
CGAACTCCTACGGGAGGCAGCAGTGGGGAATATTGGACAATGGGGGCAACCCTGATCCAGCCATGCCGCGTGAGTGATGAAGGCCTTCGGGTTGTAAAGCTCTTTTGGTGGGGACGATGATGACGGTACCTCCAGAAGAAGCCCCGGCTAACTACGTGCCAGCAGCCGCGGTAATACGTAGGGGGCAAGCGTTGTCCGGATTTATTGGGCGTAAAGAGCGTGTAGGCGGTTTTACAGGTCCGCTGTGAAAACTCGAGGCTCAACCTCGAGCTGTCGGTGGAAACCGTAGGGCTAGAGTCCG
+
CCCCCGGGGGGGGGGGGGGGGGGGGGGGDGGGGGGGGGGGGGGGGGGGGGGGGGGGGGGGGGGGGGGGGGGGGGGGGGGGGGGGGGGGGGGGGGGGGGGGGGGGFGGGFGGGGGGGGGGGGGGGGGDGEGGGGGGGGGGGGGGGGGGGGGGGGFGGGGGGGGGGGGGGGGGGGGGGGGGEGGGGGGGGGGGGGGGGGGG:88CFGGDFGGGGGGFG7@FE8:/;CFGGG?EEF?FCFGGGGGGDGC6CFGGGCFGGC;57CGFGGCCD*955CFC5CFDGCF??FED)3CD7).5*18FF5
@M03506:14:000000000-AKVR1:1:1101:15098:3477 1:N:0:40
CGAACTCCTACGGGAGGCAGCAGTGGGGAATTTTTCGCAATGGGGGAAACCCTGACGAAGCAACGCCGCGTGGAGGATGAAGGCCTTCGGGTCGTAAACTCCTGTCGACCGGGACGAACGTGGTCGGGTCCAATACACCCGGCTATCGACTGTACCGGTAAAGGAAGCCACGGCTAACTCTGTGCCAGCAGCCGCGGTAATACAGAGGTGGCAAGCGTTGTTCGGAATTACTGGGCGTAAAGGGCGCGTAGGCGGTCCGATAAGTCCCGTGTGAAATCCCTCGGCTCAACTGAGGGATGGC
+
CCCCCGGGGGGGGGGGGGGGGGGGGGGGG>FGGGGGGGGGGGFFGGGGGGGGG@EGGEGGDGGG:FGCFGFFGEGGEGGGFGGGDGGGGGGGGGGGGGGDDGFGGFGFEGGGGGCFGCG7FFDFCGGCCDFGFGFGGCG@FGGGGGGG7EGDFFF,<<*:F:<:FCFGF:CF>FCFGGGGGGGGGGFFFGFGFDCE58?CCFF7C7EFFFGFF6E8CECGGGCEEE5:3<9:<6CF=178*<CEEC*>8*:*>EGG8)/):7*20:?CCCE@CDFGFFDD90<CE)9=?G6:FFF;:).>0
@M03506:14:000000000-AKVR1:1:1101:23298:3485 1:N:0:40
CGAACTCCTACGGGAGGCAGCAGCTGGGAATCGTACGCAATGGGCGAAAGCCTGACGTCGCGACACCGCGTGGAGGAAGAAGGCCTTCGGGTTGTAAACTTCTTTTCCCAAGGAAAATTGTGATGGTACTTGGGGAATAAGGACCTGCTAACTACGTGCCAGCAGCCGCGGTAATACGTAGGGTCCAAGCATTATCCGGATTTATTGGGCGTAAAGCACATGTAGGTGGTTTCAAAAGTTTCGTCTTAACGCTCTGGGCTCAACCCAGAAGCTTGAAGGGATAATATGAGACTCGTGGTCC
+
CCCCCGGGGCFDCF@CCGGGGFFGGGGGF@GGFEGGGGC@FFF<FCEE@CEFDDEG:BFCFGEC:CFFCF+>FEGECEG?FGF,BEFFDCEFGGG9F9,CA<FF9?EEGFGGG<FFGGF9FCFGGFGDB9?5DD7FFG9<9<FFFG8>B>EGFFGD<<CC<C@C@ADGGF*>F:@2?<CGFGC2<4,99<FF9,2,2;8:8BBF@F+B8CE>=*;C<8*=+00+0<A+1;*;++2+3:D++<C*A:*:C+**15F7CFFGGGFCC*/9**0/**22**0*/<F+31:=9C?B4))0))09)
@M03506:14:000000000-AKVR1:1:1101:15210:3497 1:N:0:40
CGAACTCCTACGGGAGGCAGCAGTCGGGAATTTTGGGCAATGGGCGAAAGCCTGACCCAGCAACGCCGCGTGAAGGATGAAATCTCTCGGGATGTAAACTTCGCAAGAATAGGAAGAATAAGTAGGGGATAATACCCTCTATGATGACGGTACTATTTGTAAGCTCCGGCTAACTCCGTGCCAGCAGCCGCGGTAATACGGGGGGAGCAAGCGTTGTTCGGATTTACTGGGCGTAAAGGGCGCGTAGGCGGCGCAACAAGTCACTTGTGAAATCTCCGGGCTTAACTCGGAACGGTCAAGG
+
CCCCCGGGGGGGGGGGGGGGGGGGGGGGGGGGGGGGGGGGGGGGGGGGGGGGGGGGGGGGGGGGGGGGGGGGGGGGGGGGGGGGGGGGGGGGGGGGGGGGGGGGGDGFGGGGGGGGGGGGGGGGGGGGGGGGGGGGGGGGGGGGGGGGGGGGGGGGGGGGGGGGFGGGGGGGGGGGGEGGGGGGGGGGFGGGGGGGGGFGGGGGGGGGG?FFEEEEGFGGGGEEGGFGGGEGGGGCGGGGGGGGCEE3EGGEGGG<EFFGFGGGCG?:6:?6:7DCFEGDDEFG:BD4:5)-7B5@BFFF4
@M03506:14:000000000-AKVR1:1:1101:7118:3507 1:N:0:40
CGAACTCCTCCGGGAGGCAGCAGTAGGGAATTTTCCACAATGGGCGAAAGCCTGATGGAGCAACGCCGCGTGCAGGATGAACCCCTTCGGGGCGTAAACTGCTTTTATATGTGACGAATATGACGGTAGCATATGAATAAGGATCGGCTAACTTCGTGCCAGCAGCCGCGGTAATACGAAGGGGGCTAGCGTTGTTCGGAATTACTGGGCGTAAAGGGCGCGTAGGCGGCTTGACAAGTTGGATGTGGAAGCCCAGGGCTCAACCCTGGAATTGCATTCAAGACGGGTTTGCTTGAATTCG
+
CCCCCGGGG9FGGGGGGGGGGGGGGGGGGGGGGGGGGGGGGGGGGGGGGGGGGGGGGGGGGGGGGGGGGGGGGGGGGGGGGGGGGGGGGGGGGGGGGGGGGGGGGGGGGGGGGGGGGGGGGGGGGGGGGGGFGGGGGGGGGGGGGGGGGGGGGGGGGGGGGGGGGGGGGGGECEGGGGFGGGGGGGGGGGG@CFEGGGGGGGGGDGGGGGGEGGCFGGGGGGGGGGFGGD8EE*<@7C7EFGFCEFGGGGG=DF=FGBDF=FGGF*6CEFFBCCFGFF7CD=9**8)7157AF66;F4@4@
@M03506:14:000000000-AKVR1:1:1101:21873:3515 1:N:0:40
CGAACTCCTACGGGAGGCAGCAGTCGAGAATTTTTCTCAATGGGGGAAACCCTGAAGGAGCGACGCCGCGTGGAGGATGAAGGTCTTCGGATTGTAAACTCCTGTCATTAGTGAACAAGTTGCATGTGTTAACTGCATATGCATTGATAGTACCTGAAGAGGAAGAGACGGCTAACTCTGTGCCAGCAGCCGCGGTAATACAGAGGTCTCAAGCGTTGTTCGGATTCATTGGGCGTAAAGGGTGCGTAGGTGGCGCCGTAAGTCAGGTGTGAAATCGCGGGGCTCAACCCCGCAACTGCAC
+
CCCCCGGGGAFGGGGGGGGGGGGGGGGGGFGGGGGGGGGGGGGGGGGGGGGGGGGGGFGGGGGGGGGGGGGGGGGGGGGGGGGGGGGGGGGGGFFGGGGFGGGGGGGGGGGGFGGGGGGGGGFGGGGGGCFGGGGGGGGGGFGGGGGGGGGGGGAFFFDGGGGGGGGGGGGGGGGGCGGGGGGGGGGGGGGGGGDCGGGGGGGGGFE@FFF=FGGGGGGGGGGGGC+<CF7C5FEEEEFFFGGGGG:7E=:EGGEDEDGG*:DFFGFFCC:60:CF3>GGG>:**9C5.1)-)83>F66?9
@M03506:14:000000000-AKVR1:1:1101:15132:3517 1:N:0:40
CGAACTCCTACGGGAGGCAGCAGTGGGGAATATTGGACAATGGGCGCAAGCCTGATCCAGCAATGCCGCGTGTGTGAAGAAGGCCTGCGGGTTGTAAAGCACTTTCAGTGGGGAGGAAGGCCTAATGGTGAATAGCTATTAGGATTGACGTTACCCACAGAAGAAGCACCGGCTAACTCTGTGCCAGCAGCCGCGGTAATACAGAGGGTGCGAGCGTTAATCGGAATTACTGGGCGTAAAGGGTGCGTAGGTGGTCCCTTAAGTTAGATGTGAAATCCCTGGGCTTAACCTGGGACTGGCG
+
CCCCCGGGGGGGGGGGGGGGGGGGGGGGGGGGGGGGGGGGGGGGGGGGGGGGGGGGGGGGGGGGGGGGGGGGGGGGGGGGGGGGGGGGGGGGGGGGGGGGGGGGGGGGGGGGGGGGGGGGGGFGGGGGGGGGGGGGGGF9FGGFFGFGGGGGGGGGGGGGGGGGGGCFGFEGGGGGG?CFGGGGGGGGGGG<FGGGGGGGGGGGFGFDGGGG8CCEGGEGCGGDGDEF79FFCFFGG5CEGGG*:CEDC>5CGGGC+<:*<CC<<:CFCFGFGF7E7)*77>3C*576>*18FFF).7F:)
@M03506:14:000000000-AKVR1:1:1101:10160:3527 1:N:0:40
CGAACTCCTACGGGAGGCAGCAGTGGGGAATCTTGGACAATGGGCGCAAGCCTGATCCAGCCATGCCGCGTGAGTGGTGAAGGCCTTAGGGTTGTAAAACTCTTTCGCCGAGGACGATAATGACGGTACTCGGAGAAGAAGCTCCGGCTCACTTCGTGCCAGCAGCCGCGGTAATACGAAGGGGGCTAGCGTTGTTCGGATTTACTGGGCGTAAAGCGCGTGTAGGCGGGTCGTTAAGTTGGGGGTGAAATCCCGAGGCTCAACCTCGGAACTGGCTTCAAAACTGGAGGCCTGGAGCCAA
+
CBCCCEGGGGGGGEEGGGFG@FG@CFFGGGGGGGGFGGGGGGGFGGGGDGGGGFGGGGGGG@FFGEFDDFFG>FFGGGGGGGGFGGGGGGCEFFGGFGGFGGDEC9C7CEEE>+?:CE?+EFCFFGGGGGGGGCC:FFGFCD@,@:>BF+<FEAFED:FGGGGGGGGD:FCCC7<CEF:FGGGGGD>FFFG<<*:<EEDEGGCFC?GFDCCCE*8@9CDCCECE7+<EGD//2:8*23:<<6>CE5CD0<00>0/C57CDF920*2:*55C@DG*/9)9>C?F6747)(956FF))77)/.
@M03506:14:000000000-AKVR1:1:1101:20394:3533 1:N:0:40
CGAACTCCTACGCGAGGCAGCAGTGGGGAATATTGCGCAATGGGCGGAAGCCTGACGCAGCGACGCCGCGTGGGGGATGACGGCCTTCGGGTTGTAAACCTCTTTCGACCGGGACGAAGCGTGAGTGACGGTACCGGTATAAGAAGCACCGGCTAACTACGTGCCAGCAGCCGCGGTAATACGTAGGGTGCAAGCGTTGTCCGGAATTATTGGGCGTAAAGAGCGTGTAGGCGGCTCGATTAGTCCGCTGTGAAAGTCCAGGGCTCCACCCTGGAATGCCGGTGGATCCTGTCGCGCTCGG
+
CCCCCGGGGGGGGGGGGGGGGGGGGGGGGGGFGGGGGGFGGGFGGGGGGGFGGGGGDCFGGEEGGGGGGGFGGGGGGGGGGGGGGGGGGGGFGEGGGGGGGGGFGGGGGGG7>:<<FGGGDC:CFFFFGGDG@FGGG<FFCFEFGGGGGGFGGGG?FGGGGGGGGD8CFGFGGGGGGEE?EGGGCFDGCGEF9FFD8EEEGGGE88CCEGGG?E>C8CGGGGDFG*?EGGG6?EG*:17;+A?E+?EC*>CF7CF7C=C*?F5=:*1>=2>>GGF+>FGGCE55C)*),*/./;5<D)).)
@M03506:14:000000000-AKVR1:1:1101:9652:3536 1:N:0:40
CGAACTCCTACGGGAGGCAGCAGTCGGGAATTTTGGGCAATGGGCGAAAGCCTGACCCAGCAACGCCGCGTGAAGGATGAAATCCCTCGGGATGTAAACTTCGCAAGAATGAGAAGAATAAGTAGGGGACAATACCCCCTATGATGACGGTATCATTTGTAAGCTCCGGCTAACTCCGTGCCAGCAGCCGCGGTAATACGGGGGGAGCAAGCGTTGTTCGGATTTACTGGGCGTAAAGGGCGCGTAGGCGGCCAGCACAAGTCAGTTGTGAAATCTCCGGGCTTAACTCGGAACGGTCAAG
+
CCCCCGGGGGGGGGGGGGGGGGGGGGGGGGGGGGGGGGGGGGGGGGGGGGGGGGGGGGGGGGGGGGGGGGGGGGGGGGGGGGGGGGGGGGGGGGGGDGGGGGGGGGGGGGGGGGGGGGGGGGGGGGGGGGGGGGGGGGGGGGGGGGGGGGGGGGGGGGGGGGGGGGGGGGGGGGGGGGGGGGGGGGGGGGGGGGGGFGGGGGGGGGGGGGGFGC*:8CFGG8E8EF?@EC5CGG5;:C7=C==GGGCCDEGGG5CFCFGCGEC+C7CG<D:6CF7?:?D3CD:C6*:*6D@635.)8)5*1
@M03506:14:000000000-AKVR1:1:1101:8770:3556 1:N:0:40
CGAACTCCTACGGGAGGCAGCAGTGAGGAATTTTCCGCAATGGACGCAAGTCTGACGGAGCAACGCCGCGTGCAGGATGACGGCCTTCGGGTTGTAAACTGCTTTTCTCAGGGACGAGCAAGGACGGTACCTGAGGAAGAAGCCCCGGCTAACTACGTGCCAGCAGCCGCGGTAATACGTAGGGGGCGAGCGTTGTCCGGAGTTACTGGGCGTAAAGCGTCCGCAGGCGGTCAAGCAAGTTCGAGGTGACAGTGCGCGGCTTAACTGCGCAAGGTCCTTGAAAACTGCTCGACTTGAGGGC
+
CCCCCGGGGGGGGGGGGGGGGGGGGGGGGGGGGGGGGGGGGGGGGGGGGGGGGGGGGGGGGGGGGGGGGGGGGGGGGGGGGGGGGGGGGCGGGGGGGGGGGGGGGGGCGGGGGGGGGGGGGGGGGGGGGGGGGGGGGGGGGGGGGGGGGGGGGGGGGGGGGGGGGGGGGGGG7FGGGGGFGGGGGGEECGGGEGGGGGGGGGGGGGFFGGGGGEEGGGGGGGGGGEGGGE=E89CGGC7E?+27C:/9FGGCF7:DG>GG=/79<7?DCC5>DF6FG?7FC??FG@GFBGFFF@)*9;?>5
@M03506:14:000000000-AKVR1:1:1101:14244:3569 1:N:0:40
CGAACTCCTACGGGAGGCAGCAGTAGGGAATTTTCCACAATGGGCGAAAGCCTGATGGAGCAACGCCGCGTGCAGGATGAATGCCTTCGGGTTGTAAACTGCTTTTATATGTGACGATTATGGCGGTAGCATATGAATAAGGATCGGCTAACTCCGTGCCAGCAGCCGCGGTCATACGGAGGATCCAAGCGTTATCCGGAATTACTGGGCGTAAAGAGTTGCGTAGGTGGCATAGTAAGTAGATAGTGAAAGCGTTCGGCTCAACCGGATATCCATTATCTAAACTGCTAAGCTAGAGGAG
+
CCCCCGGGGGGGGGGGGGGGGGGGGGGGGGGGGGGGGGGGGGGGGGGGGGGGGGGGGGGGGGGGGGGGGGGGGGGGGGGGGGGGGGGGGGGGGGGGGGGGGGGGGGGGGGGGGGFGGGGGGGGGGGGGGGGDGGGGGFGGGGGFGGGGGGGGGGFGGGGGGGGGGGGGGGGCFGGGGGGGGGGGGCFGGGGGGGFFGGGGGGGGGGGGGGGEGGFGGGGGGFGGGGGEGGG>EFGFFGGCFE+<EG9CFFGGGGC<C@DD*:DCCF=C5C5*:D*ADFCGG?FC+9FFDF4?FFFFFFFF)
@M03506:14:000000000-AKVR1:1:1101:6033:3579 1:N:0:40
CGAACTCCTACGGGAGGCATCAGTGGGGAATTTTGTGCAACGGGGGAAACCCTGACGCAGCAACTCCGCGTGGAGGATGAAGTCCTTCGGGACGTAAACTCCTTTCGATCGGGACGATTATGACGGTACCGGAAGAAGAAGCCCCGGCTAACTTCGTGCCAGCAGCCGCGGTAATACGAGGGGGGCGAGCGTTGTTCGGAATTATTGGGCGTATAGGGTGCGTAGGCGGTTCGGTAAGTCTCATGTGAAATCTATGGGCGCAACTCATAGACTGCATGAGAAACTGCCGGGGTTGAGTCTG
+
CCCCCGC9FCFG>766+FF,F<,FF<E@,B6,,,66,6C,,7C@:F:::@@C@6,,,8@++6C,,6CFG:F778C=FFG8,CEBE9@FDCFBCFG7AFFE<8F?DFB<AEFFCC=B:CDGFG9D7FBCFDGEC7F8CFCFEG:3@:<C@FFCEF@CFFGGGFGACEFC@BGBBC:<,<<CE@FGG*8CCCC*;E8;EEE*2:C?@C79CD5?E*<++;8CEC8A>*0?51:*/1;**<>FG+<<?<CC+<+<0++:+7>)*2/*+2+:+*<?F6C?FFGC>*9FEFGF>G>(05)067*0*
@M03506:14:000000000-AKVR1:1:1101:24393:3580 1:N:0:40
CGAACTCCTACGGGAGGCAGCAGTGGGGAATCTTGCACAATGGAGGAAACTCTGATGCAGCGACGCCGCGTGAGCGATGAAGCCCTTCGGGGTGTAAAGCTCTTTCGACGGGAACGATAATGACGGTACCCGAAGAAGAAGCTGCGGCTAACTACGTGCCAGCAGCCGCGGTAATACGTAGGCAGCAAGCGTTGTTCGGAATTACTGGGCGTAAAGAGTGTGTAGGCGGTGGTCCAAGTCCGGTGTGAAATCTCCCGGCTTAACTGGGAGGGTGCTTTAGTAACTGGAATGCTAGAGGATG
+
<CCCCCEGGFGGGECG@FGGGFGGGGGGDCEGFAEFGFFEFFE;FCEC,E@FFGGGGGGGGGGEEDF7CFBCEGGGGFGGGCD8C<CAFGD>@CFG9EECEFECDFC<FEGG7:BB=CCF9FEFFGCFFGEFB:FFFGGGGGFFF::CFEGGGF7FFGDB>7*5CF@CFFCFC@F<<FGFB<,?F*<C::FE*<C*3;EC8*@9+3<0ACEGG*AFFGGG:</:<E6:>?8*20@ECF79+::/CCG7+<AFDG+98:CD*+:+3:CF69E5><*+**2::**<+9*0479:@=@*/77)?
@M03506:14:000000000-AKVR1:1:1101:18855:3585 1:N:0:40
CGAACTCCTACGGGAGGCAGCAGTGGGGAATATTGCACAATGGGCGAAAGCCTGATGCAGCGACGCCGCGTGAGGGATGACGGCCTTCGGGTTGTAAACCTCTTTCGCCAGGGACGAAGCCGTAAGGTGACGGTACCTGGGTAAGAAGCACCGGCTAACTACGTGCCAGCAGCCGCGGTAATACGTAGGGTGCAAGCGTTGTCCGGAATTATTGGGCGTAAAGAGCTCGTAGGCGGTTTGTCGCGTCGGCTGTGAAATCTGGAGGCTTAACCTTCAGCGTGCAGTCGATACGGGCAGACTT
+
CCCCCGGGGGGGGGGGGGGGGGGGGGGGGGGGGGGGGGGGGGGGGGGGGGGGGGGGGGGGGGGGGGGGGGGGGGGGDGEGGGGGGGGGGGGGGGGGGGGGGGGGGGGGGGGGGGGGDEFGGGGGGGGGGGGGGGGGGGGGGGGGGGGGGGGGGGGGGGGGGGGGGGGGGGGGGGGGGGGGGGGGGGGGGEGGGGGGGGGGGGGGGD*5*<:ECEGGGGC=8EGDGGGFGGGGEGGGEGDGGCGFGGGGDEEEGGCC+8:*+<:FGGCFC*CBGF*9??7<7;3?<<C5:C)-5>>)5.7?@
@M03506:14:000000000-AKVR1:1:1101:9498:3587 1:N:0:40
CGAACTCCTACGGGAGGCAGCAGCAAGGAATTTTCCGCAATGGGCGCAAGCCTGACGGAGCGACGCCGCGTGGAGGACGACACCCTTCGGGGCGTAAACTCCTTTTCTGGGGGACGAACAGAGTGACGGTACCCCAGGAAGAAGCACCGGCTAACTACGTGCCAGCAGCCGCGGTAAGACGTAGGGTGCGAGCGTTGTCCGGAATTACTGGGCGTAAAGCGCGCGTAGGCGGCGGAGCGCGTCGCACGTGAAAGCCCCCGGCTCAACCGGGGAGGGTCGTGCGAAACGGCTTCGCTGGAGG
+
CCCCCGGGGGGGGGGGGGGGGGGGGGGGGGGGGGGGGGGGGGGGGGGGGGGGGGGGGGGGGGGGGGGGGGGGGGGGDFGGGGGGGGGGGGGGGGGGGFGGGGGGGGGGGGGGGGGGGGGGGGGGGGGGGGGGGGGGGGGGGGGGGGGGGGGGGGGGGGGGGGGGGGCGGFGGGGGGGGDFGFGGGGGGGGGGGGEEEGGECGE8EGGGGGGGGGEGCFGGGDGGGGGGGFGGGGGGE=DCE:CGGGED=C=ACEFC@57DDD):CD6CGGGB5DDGCFD/7;D=E:7@?))(0733>D44@
@M03506:14:000000000-AKVR1:1:1101:12283:3608 1:N:0:40
CGAACTCCTACGGGAGGCAGCAGTGGGGAATCTTGCGCAATGGGCGAAAGCCTGACGCAGCGACGCCGCGTGAGGGAAGAAGGCCTTCGGGTTGTAAACCTCTTTCAGGAGGGACGAAGCCACTCGGGTTAATAGCCCAGAGGGTGACGGTACCTCCAGAAGAAGCCCCGGCTAACTACGTGCCAGCAGCCGCGGGAATACGTAGGGGGCAAGCGTTGTCCGGATTTATTGGGCGTAAAGAGCGTGTAGGCGGCTTCACAAGTCCGCTGTGCAAACTCGAGGCTCAACCTCGAGCTGTCGG
+
CCCCCGGGG@FGGGGGGGGGDGGGGGGGGGGGGGGGGGGGGGGGGGGGGGGGGGGGGGGGDGGGGGGGGGGGGGGGGGGGGGGGGGGGGG7FGGGFFFFGGGGGGGGGFGGGGGGGGGGGGGGGGGGGFEGGGGGFFGGGGGGGGGGFGEGGGGCCE@C9FGGGGGGGGGDGEC::EGCFGCFGFFFFFDFECEE*:CFFFCE:*;CGGGG>F>G>EG5++;E58*<70AFGGGG*:C3F7:6=5*70<FCCDDG3@FD*<::+2*/*19C*?:>F7?37<>32:@*7:C5833)06*4>>
@M03506:14:000000000-AKVR1:1:1101:20411:3619 1:N:0:40
CGAACTCCTACGGGAGGCAGCAGTGGGGAATCTTGCGCAATGGACGAAAGTCTGACGCAGCGACGCCGCGTGGGTGATGAAGGCCTTCGGGTTGTAAAGCCCTGTGGGGAGGGACGAATAAGTTCCGGTTAATACCCGGAGCGATGACGGTACCTCCTTAGCAAGCACCGGCTAACTCTGTGCCAGCAGCCGCGGTAAGACAGAGGGTGCAAACGTTGTTCGGAATTACTGGGCGTAAAGCGCGTGTAGGCGGCTATGCAAGTCGGATGCGAAAGCCCTCGGCTCCACCGGGGCAGTGGAC
+
9ACCCF9FGGEEFFCFEB;CFFGFFF@FFEF,CCFFEDC@FFFDE@:FGEGGEA,EF@@@:C@@@FGGG>=FGGGGCGFFGD=?FF,5?:CBCBFC9?FFGGGFGEEGG7FGGDGCCEFGA<FFAFF:FGGDFA<FCECCC@<F7C9<<<=FBFG9,<CCCFFFGGDGGGGGGGC<:FGGGGEGGFGFCF:1?8C8*::76@F*A8CEG>8:<8C@8FE=FECC8A8EG79<5AEC5CFGGG==*2*0+?C79::59B*:0<*2*):*70/739)*2)947)>A*0671)5(7))08))0/
@M03506:14:000000000-AKVR1:1:1101:12181:3621 1:N:0:40
CGAACTCCTAGGGAGGCAGCAGTCGAGAATCTTCCGCAATGGGCGAAAGCCTGACGGAGCGACACCGCGTGCAGGATGAAGGCCTTCGGGTTGTAAACTGCTGTCACGTTTTAGGAACGAACGAGTGTTAACAGCGCTCGGACTGACCAAGGCGAGAGGAAGCACCGGCTAACTCTGTGCCAGCAGCCGCGGTAAGACGGAGGGTGCAAGCGTTATCCGGATTTACTGGGTTTAAAGGGTGTGTAGGCGGGCTTTTAAGTCAGTGGTTAAATCGCCGGGCACAACCCGGAAACTGCCATTG
+
CCCCCGGGG@FGGGGGGDEECFFFGGGGGGGGGGGGGGGGGGGGGGGGGGGGGGGGGGGGGGGGGGDGGGGGGGGCGGGGAFGGGGDEGEGGGGFFGGFEGGGFGGFGGGGGGGGFGGGGD7FFGEFGGGGGGGGGDEGFGGGGGGGGGGGGGGGCGGGGGFFCFFGDFFGGGGGGGF;CFFFGGGGDEGGGGFCFGFEEGGGGGGEGGGGGGG8FGGGGEECC9+<CFF:E=FFE7:D=7*2::CF7:E55DGGGGFGGGC>9?GC*<C7=**1:CBDG3)7CEBC:;)74@=?@4)/**
@M03506:14:000000000-AKVR1:1:1101:21772:3629 1:N:0:40
CGAACTCCTACGGGAGGCAGCAGTTAGGAATATTCCACAATGGGCGAAAGCCTGATGGAGCAACGCCGCGTGGAGGATGAAGGCCTTCGGGTCGTAAACTTCTTTTCTATGCGAAGAATATGACGGTAACATAGGAATAAGGGTCTGCTAACTACGTGCCAGCAGCCGCGGTCATACGTAGGACCCAAGCGTTATCCGGATTGACTGGGCGTAAAGAGTTGCGTAGGTGGTTTATTAAGCGAATAGTGAAATCTTGGGGCTCAACCTTAAGGCTATTATTTGAACTGGTAGACTCGAGAGT
+
CCCCCGGGG<FGGGGGGGGGGGGGGGGGGGGGGGGGGGGGGGGGGGGGGGGGGFGGGGGGGGGGE@FGGGCFGGGGGGGGGGGGGGGGGGGGGGGGGGGGGGGGGGGGGGGGGGGGGGGFGFFFGGGGGGGFAFGGGGGFGGGGGDGGGGGGGGGGGACGGCFGGGGGGGGEFGGGGGGGGECFGGGGGGGGGGG<EEGGGGFGFGGGGGGEEGEFBFG;7+=CEGGGCE8CECEF79C7:EC=F7+:CFC?F7:*273<EFFGGGFGEG?@D<>CC6CGGB=C6**9AC=)/9)7>)0>6
@M03506:14:000000000-AKVR1:1:1101:13673:3651 1:N:0:40
CGAACTCCTACGGGAGGCAGCAGCCGCGGTAATACAGAGGGTGCGAGCGTTAATCGGAATTACTGGGCGTAAAGCGCACGTAGGCGGCTTTGCAAGTCGGGTGTGAAATCCCCGGGCTCAACCTGGGGACTGCATCCGAGACTGCTTTGCTCGAGTATGGGAGAGGGAAGTGGAATTTCCGGTGTAGCGGTGAAATGCGTAGATATCGGAAGGAACATCAGTGGCGAAGGCGACTTCCTGGACCAATACTGACGCTCAGGTGCGAAAGCGTGGGGAGCAAACAGGATTAGAAACCCGGGTA
+
CCCCCGGGGEGGGGGGGGGGGGGGGGGGGGGGGGGGGGGGGGGGGGGGGGGGGGGGGGGGGGGGGGGGGGGGGGGGGGGGGGGGGGGGGGGGGGGGGGGGGGGGGGGGGGGGGGGGGGGGGGGGGGGGGGGGGGGGGGGGGGGGGGGGGGGGGGGGGGGGGFGEGGG*<CGGGGGGGGGGGGGGGGGGGGGGGGGGGGGGGGGGGGGGGGGGGGGGGGGGGGGGGGGGGGGGGGGGGGFGGGGGGGGGGGGGGGG:GDGFF6DEGGGGGG*8DGGGGFGC945?F:DFFF4AF4;>BEDF3
@M03506:14:000000000-AKVR1:1:1101:14674:3652 1:N:0:40
CGAACTCCTACGGGAGGCAGCAGTGGGGAATCTTGCGCAATGGGCGAAAGCCTGACGCAGCGACGCCGCGTGGGGGAAGAAGGCTTTCGGGTTGTAAACCCCTTTCAGGAAGGACGAAGCCACTCGGGTGAATAGCCCAGAGGGTGACGGTACTTCCAGAAGAAGCCCCGGCTAACTACGTGCCAGCAGCCGCGGTAATACGTAGGGGGCAAGCGTTGTCCGGATTTATTGGGCGTAAAGAGCGTGTAGGCGGCTTGGCAAGTCCGCTGTGAAAACTCGAGGCTTAACCTCGAGACGTCGG
+
CCCCCGGGGGGGGGGGGGGGGGGGGGGGGGGGGGGGGGGGGGGGGGGGGGGGGGGGGGGGGGGGGGGGGGGGGGGGGGGGGGGGGGGGGGGGGGGGGGGFGGGGGGGGGGGGGGGGGGGGGGGGGGGGGGGGGGGGGGGGGGGGGGGGGGGGGGGGGFGCFGGGGGGGGGGGGGGGGGGGGGGGGGGGGGGGGGGGGDGFGGCFGGGGGCEGGGGGGGGGGGGCEGFFFGGGGGGCEEGGGGGGEEEG?F?5</CDEDGD9=C+<C5CG5?=CFCFGFG:D@5FGFGF):<B37;)7;>DE
@M03506:14:000000000-AKVR1:1:1101:21109:3671 1:N:0:40
CGAACTCCTACGGGAGGCAGCAGTCGAGAATTTTTCTCAATGGGCGAAAGCCTGAAGGAGCGACGCCGCGTGGAGGATGAAGGTCTTCGGATTGTAAACTCCTGTCATTCAAGAACAAGGCCTGCGGAGTAACTGCCGTCAGGCTCGATAGTATCGAAAGAGGAAGGGACGGCTAACTCTGTGCCAGCAGCCGCGGTAATACAGAGGTCCCAAGCGGTGTGCGGATTCATGGGGCGTAAAGGGTGCGTAGGTGGCATGGTAAGTCGGGTGTGAAATCCCGGGGCACAACCCCGGAAGTGCA
+
CCCCCFGGFFGGGECFGC@FFGEF?FFGFCFGGGGG9CFFGGGGF@CFFE8FFGEFGFGGGFFGGDEDCE+@CCFG7CF=FGF<E?FFGG:FGF<EGGFCFEG8B85E5@FADCFGGGFGF8,DFGGCECGFCAEG<FBC>CGGCGFCFGGGG,E7FF7<<<FC:<CFFG7:7*=FGF,,<@<FFGGGCFF*CFGGGE*?9BEF,:BF+<*+8A5E5;88*<C5***0++++2*;8:*92<CEGGC=*8CG9CE69?>42A9C+39>>CD27*:*+*)29C55/*0*7<*)(83)5)0/**
@M03506:14:000000000-AKVR1:1:1101:7000:3679 1:N:0:40
CGAACTCCTCCGGGAGGCAGCAGCCGCGGTAATACGGGGGGGGCTAGCGTTGTTCGGAATTACTGGGCGTAAAGGGCTCGTAGGTGGCCAACTAAGTCACACGTGAAATCCCTCGGCTTAACCGAGGAACTGCGTGTGATACTGGATGGCTGGAATCCGGGAGAGGGATGCGGAATTCCAGGTGTAGCGGTGAAATGCGTAGATATCTGGAGGAACACCGGTGGCGAAGGCGGCATACTGGACCGGTATTGGCACTGAGGAGCGAAAGCCAGGGGAGCAAACGGGATTAGAAACCCCAGTA
+
CCCCCGGGG9FGEGEEGGGGGFCFEGGCFFGFGGGGEGGGGGGGGGGGGE8C:FGGGGGGGGGGFGGGGGGGGGGGEGFGGGGGGCGFGFGGGGGGGGGGGGGGGGGGGGGGGGGGGGGGGGGGGGGDFDFGFGEGGGGGGGGGGGGGG6EEDDG7E6C8C:EGGGGC8CEGGDEGC9CGGF:F?FGGGGGGGGGGGFGGGEGFFDFGGGFGECCFGGDGCEC8CEGCEGFGGG=E+AFGF?FFGGC3C7CGGCGFGFGGFGGGD:EDFF6<CDCCD@CCCFBEG37?2C?<FF<)5>)97
@M03506:14:000000000-AKVR1:1:1101:19417:3683 1:N:0:40
CGAACTCCTACGGGAGGCAGCAGCCGCGGTAATACAGAGGGTGCTAGCGTTGTTCGGAATCATTGGGCGTAAAGGGCGTGTAGGCGGTTTGTTAAGTCATGTGTGAAATCCCTCGGCTCAACCGGGGAACGACGCATGAAACTGGCAAGCTAGAGTACCAAAGAGGGGGGTGGAATTCCCGGTGTAGCGGTGAAATGCGTAGATATCGGGAGGAACACCTGTGGCGAAGGCGGCCCCCTGGTTGGATACTGACGCTGAGACGCGAAAGCGTGGGGAGCAAACAGGATTAGAAACCCGGGTA
+
CCCCCGGGGGGGGGGGGGGGGGGGGGGGGGGGGGGGGGGGGGGGGGGGGGGGGGGGGGGGGGGGGGGGGGGGGGGGGGGGGGGGGGGGGGGGGGGGGGGGGGGGGGGGGGGGGGGGGGGGGGGGGGGGGGGGGGGGGGGGGGGGGGGGGGGGGGGGGGGGGGGGGGGGGGGGGGGFGGGGGGGGGGGGGGGGGGGGGGGEGGGGGGGGGCEGGEGGGFC6EFGFGGGEGGGGGGECEE5EGFFGGGGGFFGGGGGGGFGDCEDGGCCDFC*5CDD:D375C)7FF7<F>G?<=;4BB@B7)
@M03506:14:000000000-AKVR1:1:1101:21193:3700 1:N:0:40
CGAACTCCTACGGGAGGCAGCAGTGGGGAATATTGGACAATGGGCGCAAGCCTGATCCAGCCATGCCGCGTGGATGATGAAGGCCCTAGGGTTGTAAAGTCCTTTCGGCGGGGAAGATAATGACGGTACCCGCAGAAGAAGCCCCGGCTAACTTCGTGCCAGCAGCCGCGGTAATACGAAGGGGGCTAGCGTTGCTCGGAATCACTGGGCGTAAAGCGCACGTAGGCGGACTCTTAAGTCGGTGGTGAAATCCTGGAGCTCAACTCCAGAACTGCCTTCGATACTGGGAGTCTCGAGTCCG
+
CCCCCGGGGGGGGGGGGGGGGGGGGGGGGGGGGGGGGGGGGGGGGGGGGGGGGGGCGGGGGGGGGGGGGGEGGGGGGGGGGGGGFGGGGGGGGGEGGGGGGGGGGGGGGGGGGGGGGGFGFGGGEGCFGGGGGGGGGGGGGGGGGGGGGGGGFFGGFFFGFGFGGGGDGGGGGGFGFFFGGGGGGGGCFF>EECCGFEGEGGFGGGCGGFGEGECE7C58CEGDFE<EE58*;C7CFFFEGG=EC5=F<F+AC9EF=>:F+<>FGGGC?CE>>F4:6BFGGF4E+6<F0D54*7?4>F59B
@M03506:14:000000000-AKVR1:1:1101:12025:3720 1:N:0:40
CGAACTCCTACGGGAGGCAGCAGTCGGGAATTTTGGGCAATGGGCGAAAGCCTGACCCAGCAACGCCGCGTGAAGGATGAAATCCCTCGGGATGTAAACTTCGCAAGAACGGGAAGAATAAGCGAGAGCCAACACCTCTCGTGACGACGGTACCGTTTGTAAGCTCCGGCTAACTCCGTGCCAGCAGCCGCGGTAATACGGGGGGAGCAAGCGTTGTTCGGATTTACTGGGCGTAAAGGGCGCGTAGGCGGCCACTGCAAGTCAATTGTGAAATCTCCGGGCTTAACTCGGAAAGGTCAAC
+
CCCCCGGGGGGGGGGGGGGGGGGGGGGGGGGGGGGGGGGGGGGGGGGGGGGGGGGGGGGGGGGGGGCGGGGGGGGGGGGGGGGGGGGGGGGGGGGGGGGGGGGGGGGGGGGGGGGGGGGGGGGGGGGGGGGGGGGGCGGGGGGGGGGGGGCCCFGGGGGGGGGGGGGGGGGEGGGGGGGGGGGGGGGGDGDGGGGEGGGCEGGGGGGGGFGGG8?EEGGGGEEDGGFGGFFGGCE5CFGGGGDGEGGGGGEGD57<E47FGCFCFFGD?F7=DFC<C4CGGF3*<BFF>DB0)5>@=BFF4
@M03506:14:000000000-AKVR1:1:1101:8845:3734 1:N:0:40
CGAACTCCTACGGGAGGCAGCAGTGGGGAATCTTGCGCAATGGACGAAAGTCTGACGCAGCGACGCCGCGTGGGGGATGAAGGCTTTCGGGTTGTAAACCCCTGTTGCCCGGGACGAACTTCTGGTTTCGACCTGATTGACGGTACCGGGTGAGGAAGCACCGGCTAACTCTGTGCCAGCAGCCGCGGTAATACAGAGGGTGCGAGCGTTGTCCGGAATCACTGGGCGTAAAGGGCGCGTAGGTGGTCTTGTAAGTCTGTGGTGAAAGCCCGGGGCTCAACCCCGGGTCCGCCGTGGCTAC
+
CCCCCGGFGGCGCFFGGD7FCFCFFF?@C@FFGFAFBGCFGGFCFGGGGDFGGFFGGGCGGEGGEEGGCF@FGGGGGGGGGGGGGGGFGGGGGGGGFGFF@CG<FDCGEGEEDGGGFC@FFFGGGFFFGGGGGE@8FGCGGCGGCGGGGGG>@FFFCFGGGFGDGG>,C9<FAFBFF,FFCCGFGGGG?:EEFD?9FGGG*ACE5EEGGGGGGGGDEEFGFFGGGGGGDG=8:CEGEGGE*>EG9EAD+99:C<FF@6FGGGF=C60CCF5:)77C)86*98DG=>7)(*.4>D:>B))*0
@M03506:14:000000000-AKVR1:1:1101:13831:3747 1:N:0:40
CGAACTCCTACGGGAGGCAGCAGTGGGGAATCTTGCGCAATGGGCGAAAGCCTGACGCAGCAACGCCGCGTGCGGGATGAAGGCCCTCGGGTTGTAAACCGCTTTCAGCAGGAACGAAAATGACGGTACCTGCAGAAGAAGGTCCGGCCAACTACGTGCCAGCAGCCGCGGTAACACGTAGGGACCAAGCGTTGTCCGGATTTATTGGGCGTAAAGCGCTCGTAGGCGGTGCGGTAAGTCGGGTGTGAAGCCCCTGGGCTCAACCCGGGGGCGCCACCCGATACTGCTGCGACTCAAGTTC
+
CCCCCGGGGGGGGGGGGGGGGGGGGGGGGGGGGGAFGGGGGGGGGGGGGGGGGGGGGGGGGGGGGGGGGGGGGGGGGGGGGGGFGGGGGGGGGGGGGGGFGGGGGFDFGGGGFGGGGGGGCDECCF>FFFC>FGGCEC<FGGGGGGGGCE7BF@<F:<1FFGGFGGG<FGGC7BFF@:FBCFCC@FCFGGD8:C><@CCE*/+0:CGGGGC8?88CEEGGGG5CFC?E58*/1CE==F7+>EE*/:=CC+<*1:*>=)/9C6CFF<:>E3*053<CG@DCC>3E7=C*.*8()8))09@4*
@M03506:14:000000000-AKVR1:1:1101:17719:3755 1:N:0:40
CGAACTCCTACGGGAGGCAGCAGTGGGGAATATTGGGCAATGGGCGCAAGCCTGATCCAGCCATGCCGCGTGGATGATGAAGGCCCTAGGGTTGTAAAGTCCTTTCGGCGGGGAAGATAATGACGGTACCCGCAGAAGAAGCCCCGGCTAACTTCGTGCCAGCAGCCGCGGTAATACGAAGGGGGCTAGCGTTGCTCGGAATCATTGGGCGTAAAGCGCACGTAGGCGGACTCTTAAGTCGGTGGTGAAATCCTGGAGCTCAACCCCAGAACTGCCTTCGATACTGAGAGTCTCGAGTCCG
+
CCCCCGGGGGGGGGGGGGGGGGGGGGGG;FGGGGGGGGGGGGGGGGGGGGGGGGGGGGGGGGGGGGGGGGGGGGGGGGGGGGGGGGGGGGGFGGGGGGGGGGGGGGGGGGGGG@FGGGGGGGGGGGGGGGGGGGG@FG@AFGGGGGFGGDGGGGGGGGGEGGGGGGGGGGGGGECGGG7CFCCCEEEGGGGG>8>@CE58;8@FF9EFFGG8CEFEGCGGED5;FGG=E5C*:7CCEEGFGGEEEGG>?C7C*<A*879*3+90:9CDEGFFGCG?*09FFFFGCFGF2>?A*9;:B@5=;
@M03506:14:000000000-AKVR1:1:1101:14698:3773 1:N:0:40
CGAACTCCTACGGGAGGCAGCAGTTGGGAATCTTGGACAATGGGGGAAACCCTGATCCAGCCATGCCGCGTGAGTGATGAAGACCTTCGGGTTGTAAAACTCTTTCGACGGGGACGATAATGACGGTACCCGTAGAAGAAGCTCCGGCTAACTTCGTGCCAGCAGCCGCGGTAATACGAAGGGGGCTAGCGTTGTTCGGAATTACTGGGCGTAAAGCGCGCGCAGGCGGTCTTCCAAGTCAGTGGTGAAAGCCCGGAGCTCAACTCCGGAACTGCCATTGAAACTGTAAGACTTGAGGACG
+
CCCCCGGGGGGGGGGGGGGGGGGGGGGGGGGGGGGGGGGGGGGGGGGGGGGGGGGGGGGGGGGGGGGGGGGGGGGGGGGGGGGGGGGGGGGGGGGGGGGGGGGGGGGGGGGGGGGGGGGGGGGGGGGGGGGGGGGGGGGGGGGGGGGGGGGGGGGGGGGGGGGGGGGGGEGGGGGGGGGGGGGGGDFGGGD:<FEGGGGGGGGGGGGGGFGEGGGFGGGGGGGGGGDGGEGGGF7ECFFF7CFGGGGGFCFFCEED5>D7CFCGFGC9EGDD4FFFGF7CGFFGEFGFFGF>**96?FFF>
@M03506:14:000000000-AKVR1:1:1101:8355:3779 1:N:0:40
CGAACTCCTCCGGGAGGCAGCAGTGGGGAATCTTGCGCAATGGGCGAAAGCCTGACGCAGCGACGCCGCGTGAGGGAAGAAGGCCTTCGGGTTGCAAACCTCTTTCAGGAGGGACGAAGCCACTCGGGTTAATAGCCCAGAGGGTGACGGTACCTCCAGAAGAAGCCCCGGCTAACTACGTGCCAGCAGCCGCGGTAATACGTAGGTGGCAAGCGTTGTCCGGATTTACTGGGCGTAAAGCGCGCGCAGGCGGACTGATCAGTCTGGGGTGAAATCTCACGGCTCAACTGGGAGCGGTCCC
+
CCCCCGGGG9FGGGGGGGGGGGGGGGGGGGGGGGGGGGGGGGGGGGGGGGGGGGGGGGGGGGGGGGGGGGFGGEGGGGGGGGGGGGGGGGGGGGGGGGGGGGGGGGGGGGGGGGGGGGGGGGGGGGGGFFGGGGGGGGGGGGGGGGGGGGGGGGGGGGGGGGGGGGCFGGGGGGGGGFGGGGGGGGGFFDCFGGGGGGGGFFC9A?<CFGGGGGGGGGGGGGGC;CFFGGFGGGEGG=FGF=:77>=7=GGGGCGGGFGG++*<ECGGGGG5FC7<*9**9>B*:?DF<D)44:>:BD>@F
@M03506:14:000000000-AKVR1:1:1101:19150:3794 1:N:0:40
CGAACTCTTACGGGAGGCAGCAGTCGAGGATCTTCGGCAATGGGCGCAAGCCTGACCGAGCGACGCCGCGTGCGCGATGAAGGCCTTCGGGTTGTAAAGCGCTGTCGAGGGGGAGGAAAGCCCGAAAGGGTCTGACCTATCCCTGGAGGAAGCACGGGCTAAGTTCGTGCCAGCAGCCGCGGTAAGACGAACCGTGCAAACGTTGTTCGGAATCACTGGGCTTAAAGGGCGCGTAGGCGGCTTGCCAAGTCAGGGGTGAAATCCCCAAGCTTAACTTGGGAACTGCGTCGGATACTGGATG
+
CCCCCGGGGGGGGGGGGGGGGGGGGGGGGGGGGGGGGGGGGGGGGGGGGGGGGGGGGGGGGGGGGGGGGGGGGGGGGGGGGGGGGGGGGGGGGGGGGGGGGGGGGGGGGGGGGGGGGGGGGGGGGGGGGGGGGGGFGGGGGGGGGGGGGGGGGGGGGGGGGFGGGFGGGGGGGGGGGGGGGGGGGGC?EDEGEGGGGGGGGGGCGCFGGGGGG?7CGGGGFCCFFGGGEGGGGGGGGFGEGG5CGGGDFCG+CCGD8>GGGGGGGGCCEGGBGCFG=@CGG?>CGFDE>GE63:)=BF:FF
@M03506:14:000000000-AKVR1:1:1101:23573:3816 1:N:0:40
CGAACTCCTACGGGAGGCAGCAGTGGGGAATTTTGCGCAATGGGGGAAACCCTGACGCAGCAACGCCGCGTGGAGGATGAAGTCCTTCGGGACGTAAACTCCTTTCGATCGGGACGATTATGACGGTACCGGAAGAAGAAGCCCCGGCTAACTTCGTGCCAGCAGCCGCGGTAATACGAGGGGGGCGAGCGTTGTTCGGAATTATTGGGCGTAAAGGGTGCGTAGGCGGTTTGGTAAGTCGTCTGTGAAATCTATGGGCTCAACTCATAGACTGCATGAGAAACTGCCGGGCTTGATGATG
+
@@CCCGGGF@FGGGGEFGGGGGDGGGG>FGGGGGGCGGECFEEFG:C@FGDGGGGGGGGGGGGCGD@EGEGGGEDGEFGGGDEFFFFGGDF=FGGBFGGGCFGGDGG=BFFFF7FECGGGGGGFGEG<FFGEDCFDDFGG?@DF7CGFGGGGFGGGGGG><<F7::FCF@C=FEF,7C*=@*:CCDCCEEC?C8EFFED;/88+<CF?F@82:E*A98CEGGG>CC6*8:**;=C<9?7+*2***3<0<EC:*+9>6F5>CG=CFGECF*0=DFGCC?C*?4?*+00725)(7<>)***/0
@M03506:14:000000000-AKVR1:1:1101:14601:3817 1:N:0:40
CGAACTCCTACGGGAGGCAGCAGTGGGGAATATTGCACAATGGGCGAAAGCCTGATGCAGCGACGCCGCGTGAGGGATGACGGCCTTCGGGTTGTAGACCTCTTTCAGCAGGGACGAAGCGAAAGTGACGGTACCTGCAGAAGAAGCACCGGCCAACTACGTGCCAGCAGCCGCGGTAATACGTAGGGTGCAAGCGTTAATCGGAATTACTGGGCGTAAAGCGTGCGCAGGCGGTTTTGTAAGTCTGACGTGAAATCCCCGGGCTCAACCTGGGAATTGCGTTGGAGACTGCAAGGCTGGG
+
CCCCCGGGGGGGGGGGGGGGGGGGGGGGGGGGGGGGGGGGGGGGGGGGGGGGGGGGGGGGGGGGGGGGGGFGGGGGGGGGGGGGGGGGGGGGGGGGGGGGGGGGGGGGGGGGGGGGGGGGGGGGGGGGGGGGGGGGGGGGGGGGGGGGGGGGGGGGGGGGGGGGGFGGGGGGGDGGCCGGGGGFFFGGGGGGGGGGGGGGGGGGGGGGGGGGGGFGGGDDFFGEGGGE5>CEGG:E58DGGFF7CFGFFGGE*ACGF:4CEGGGEF?C?C37757?FFGGD)7CF<>)276:?FFFF47B3
@M03506:14:000000000-AKVR1:1:1101:17064:3822 1:N:0:40
CGACTCCTACGGGAGGCAGCAGTGGGGAATATTGGACAATGGGCGCAAGCCTGATCCAGCCATGCCGCGTGGATGATGAAGGCCCTAGGGTTGTAAAGTCCTTTCGACGGGGAAGATAATGACGGTACCCGTAGAAGAAGCCCCGGCTAACTTCGTGCCAGCAGCCGCGGTAATACGAAGGGGGCTAGCGTTGCTCGGAATCACTGGGCGTAAAGCGCACGTAGGCGGCTTTTTAAGTCAGAGGTGAAATCCTGGAGCTCAACTCCAGAACTGCCTTTGATACTGGAAGGCTTGAGTCCGG
+
CCCCCGGGGGGGGGGGGGGGGGGGGGGGGGGGGGGGGGGGGGGGGGGGGGGGGGGGGGGGGGGGGGGGGGFGGGGGGGGGGGGGGGGGGGGGGGGGGGGGGGGGGGGGGGGGGGGGGGFGGGGGGGGGGGGGGGGGGGGGFDGGGGGGGGGGGGGGGGGGGGGGGCGGGGGGGGGGG7FEGGGGGGGGGGGGGGGGGGCEFGF<EGGFGGGCCGGGEDGCCFDGGGGGDEGGFGGCFGGGFGGG+*9CCF72:CFFGF:CFFGFG7?7CDEFGC0CFFG7>4=+<:C/15)44)<:*9/5@
@M03506:14:000000000-AKVR1:1:1101:9453:3824 1:N:0:40
CGAACTCCTACGGGAGGCAGCAGCCGCGGTAATACGTAGGGGGCAAGCGTTGTCCGGATTTATTGGGCGTAAAGAGCGTGTAGGCGGTTGTACAGGTCCGCTGTGAAAACTGGAGGCTTAACCTCCAGACGTCGGTGGAAACCGTATAACTAGAGTCCGGAAGAGGAGAGTGGAATTCCTGGTGTAGCGGTGAAATGCGCAGATATCAGGAAGAACACCCGTGGCGAAGGCGGCTCTCTGGGACGGTACTGACGCTGAGACGCGAAAGCGTGGGGAGCGGACAGGGTTAGATACCCCAGGA
+
CCCCCGGGGGGGGGGGGGGGGGGGGGDGGGGGGFFGG@@CFGGGEFGCFFEGGCCFG,,8EEFGGGGGGCFFGGGGCFFEFGGGGGGGGGGGGFFFFFGGGGGGGGGGFGGGGGGGGGGGGFDFEDFFGGGGEEGGGEGGGGGGECECGFGFGGFFGGGGGGGFGGGGGGGGGGFFGFGGFGGGF@F9EG4<C<FGGFGCGGGGCF@EFG6FGFF>F6CEGGGD>EC*:EFGG=EGC+9CFCCEGG5DG7C?D5C5C:**<C)52)*101*73DC5<><)15>CD)9)4C?:4@/9;DE)0
@M03506:14:000000000-AKVR1:1:1101:19254:3831 1:N:0:40
CGAACTCCTACGGGAGGCAGCAGTGGGGAATCTTGCACAATGGGCGGAAGCCTGATGCAGCGACGCCGCGTGAGGGAAGAAGGCCTTCGGGTTGTAAACCTCTTTCAGGAGGGACGAAGCCACTCGGGTTAATAGCCCAGAGGGTGACGGTACCTCCAGAAGAAGCCCCGGCTAACTACGTGCCAGCAGCCGCGGTAATACGTAGGGGGCAAGCGTTGTCCGGATTTATTGGGCGTAAAGAGCGAGTCGGCGGCCGCCCAGGGCTTCTGGGATAACTCGAGGCTCAAATTCGGGATGTCGG
+
@CCCCGGGFGGGGGGGGGDEFFFFGGEEFGGFGGGFCFGGFGFGGG>BFCEGEFGGGFAEE:F6FF@F7CFG+FDC8,BEFGFEFFD,DFGFGGE@8FFG=DFGGBEECE@FDFGGCFDGFFGGFGC:F7FEFB=DF8F>:CGCGG<FBEGFGGCFC,F9BFC:GGFFEEFEC*,?F,<FFFCFCBFGDC*CFCGGGCF+<:+0;>CEG8E>>CE/;CEGFEG58/+<<+:+858:==*<:=***/10/:::DEG)/)/*2***0**2+*2)**2CF?39CB3**/**-*/,)))0)9@FF
@M03506:14:000000000-AKVR1:1:1101:16628:3855 1:N:0:40
CGAACTCCTACGGGAGGCAGCAGCCGCGGTAATACGGAGGGTGCGAGCGTTGTCCGGAATCACTGGGCGTAAAGGGCGCGTAGGTGGCCTGTGGAAGTCTGCGGTGAAAGCCCGGCGCTCAACGCCGGGTCGGCCGTGGATACTCTCGGGCTTGAGCTCACTAGAGGCAGATGGAATTCCGGGTGTAGCGGTGGAATGCGTAGAGATCCGGAAGAACACCGGTGGCGAAGGCGGTCTGCTGGGGTGATGCTGACACTGATGCGCGACAGCGTGGGGAGCAAACAGGATTAGAAACCCCGGT
+
CCCCCGGGGGGGGGGGGGGGGGGGGGGGGGGGGGGGGEGGGGGGGGGGGGGEGGGGGGGGGGGGGGGGGGGGFGGGGGGGGGGGGGGGGGGGGGGDGGGGGGGGGGGFFGGGGGGGGGGGGGGGGGGGGGGGGGGGGGGGGGGGGGGGGGGGGGGGGGGGGGGGGGGGGGCGGGCFGGGGGGGGGGGGGGGGGGGFGFGGGGGGGGGGGGGGGGDGGGGGGGGGGGGGGCEGGGGGGGGGGFGGGGFGGGFGGGGGFFCFGGGGGDGGGGGEGGGDDEGGG45E?F96)0=>F?F@>FDB)
@M03506:14:000000000-AKVR1:1:1101:8752:3858 1:N:0:40
CGAACTCCTACGGGAGGCAGCAGTGGGGAATTTTGCGCAATGGGGGAAACCCTGACGCAGCAACGCCGCGTGGAGGATGAAGTCCTTCGGGACGTAAACTCCTTTCGATCGGGACGATAATGACGGTACCGGAAGAAGAAGCCCCGGCTAACTTCGTGCCAGCAGCCGCGGTAATACGAGGGGGGCGAGCGTTGTTCGGAATTATTGGGCGTAAAGGGTGCGTAGGCGGTTTGGTAAGTCTTATGTGAAATCTATGGGCTCAACTCATAGACTGCATGAGAAACTGCCGGGCTTGAGTATG
+
CCCCCGGGGGGGGGGGGGGGGGGGGGGGGGGGGGGGGGGGGGGGGGGGGGGGGGGGGGGGGGGGGGGGGGGGGGGGGGGGGGGGGGGGGGGGGGGGGGGGGGGGGGGGGGGGGGGGGGGGGGGGGGGGGGGGGGGGGGGGGGFGGGGGGGGGFGGGGGGGGGGGGGGGGGGGGGGGGGGGGGGGGGGGGGGGEGGGGGGEGGGDGGFGGGGGGGGGGECEEEGEGGFGG:8?ECCDEGGGGGGFGFGFE<:CDFD>FFFGCFFGFGGFFC?FGGGGG=:6:BFGGFG?4DF>>47)9@F?=
@M03506:14:000000000-AKVR1:1:1101:17106:3878 1:N:0:40
CGAACTCCTACGGGAGGCAGCAGTGGGGAATATTGCACAATGGGCGAAAGCCTGATGCAGCGACGCCGCGTGAGGGATGACGGCCTTCGGGTTGTAAACCTCTTTCAGCAGGGAAGAAGCGCAAGTGACGGTACCTGCAGAAGAAGCACCGGCTAACTACGTGCCAGCAGCCGCGGTAATACGTAGGGTGCGAGCGTTGTCCGGAATTATTGGGCGTAAAGAGCTCGTAGGCGGTCTGTCACGTCGGATGTGAAAGCCCGGGGCTTAACCCCGGGTCTGCATTCGATACGGGCAGACTAGG
+
CCCCCGGGGGGGGGGGGGGGGGGFFGGGGGGGGGGGGGGGGGFGGGGGEGGGGGGGGGGGGGGGGGGGGGGGGGGGGGGGGGGGGGGGGGGGGGGGGGGGFFGGGGGGGGGGGFGGGFGGGGGCGGGGGGGGGGGGGGGGGCFGFGGGGGGGGGGFGGCFFGFGGGGGDGGGGGGGDGGGEGECFECGFGGGGGGG8E>?GDGGC8CG:FGGGGGDCEECEDGGGGGG>FEFGGEGGGGGGGGGGCDC=E7CD?GC*89/:CDGGGGCCFG3<D37C5CC*@=C?4C>>GE9>)5).09@4
@M03506:14:000000000-AKVR1:1:1101:8670:3897 1:N:0:40
CGAACTCCTACGGGAGGCAGCAGTGGGGAATATTGGACAATGGGCGAAAGCCTGATCCAGCAATGCCGCGTGAGTGATGAAGGCCTTAGGGTTGTAAAGCTCTTTTACCCGGGATGATAATGACAGTACCGGGAGAATAAGCTCCGGCTAACTCCGTGCCAGCAGCCGCGGTAATACGGAGGGAGCTAGCGTTATTCGGAATTACTGGGCGTAAAGCGCACGTAGGCGGCTTTGTAAGTTAGAGGTGAAAGCCTGGAGCTCAACTCCAGAACTGCCTTTAAGACTGCATCGCTTGAATCCC
+
CCCCCGGGGGGGGGGGGGGGGGGGGGGGGGGGGGGGGGGGGGGGGGGGGGGGGGGGGGGGGGGGGGGGGGGGGGGGGGGGGGGGGGGGGGGGGGGGGGGGFGGGGGGGGGGGGGGGGGGGGGGGGGGGGGGGGGGGGGGGGGGFGGGGGGGGFFGGGGGFGGGGGGGGGGGFFGGGGGGGGGGGGGGGGGGGGGFFGGGGGGGGGFGGGGGGGGGGGGGGGGG6FGGGGGEE8CF7<C:?CGGGGGGGGGGGGGGGGFG<GGFGGGFFFCFFGGCCFFGGGFFFG?4=47>:)<F>?FF:)
@M03506:14:000000000-AKVR1:1:1101:6760:3898 1:N:0:40
CGAACTCCTCCGGGAGGCAGCAGTCGGGAATTTTGGGCAATGGGCGAAAGCCTGACCCAGCAACGCCGCGTGAAGGATGAAATCTCTCGGGATGTAAACTTCGCAAGAATAGGAAGAATAAGTAGGGGATAATACCCTCTATGATGACGGTACTATTTGTAAGCTCCGGCTAACTCCGTGCCAGCAGCCGCGGTAATACGTAGGGTGCGAGCGTTGTCCGGAGTTATTGGGCGTAAAGAGCTCGTAGGCGGCTTGTCGCGTCGGATGTGAAAGCCCGGGGCCTAACGCCGGGTCTGCATTC
+
CCCCCGGGG9FGGGGGGGGGGGGGGGGGGGGGGGGGGGCGGGFGGGGFDGGGGGGGGGGGGGGGGGFGGGFGGEGGFGGGGFGGGGGGFGGEGGGGFGGGGGGGGDE@EGGGGGGGGGGCGGGGGGCGCCGGGGFGGGGGGGFFGFFGFGGGGGGGGGGGGGGGGGGGGGGGGGGGGGGFGCFGFFDGFEGGGGGGGFFGFFGGG@EEDDEE>*8?EGFGGC*CFFFGFGG5?CEEGC7C6C+:CGGC<EEE35=F:>FGCEGE51*9CC+1?D*:<DCD3)703</)3>>BB@>F@*0=*
@M03506:14:000000000-AKVR1:1:1101:24682:3911 1:N:0:40
CGAACTCCTACGGGAGGTAGCAGTGGGGAATCTTGCACAATGGGGGCAACCCTGATGCAGCGACGCCGCGTGAGCGATGAAGCCCTTCGGGGTGTAAAGCTCTTTCGGCAGGGAAGATTATGACGGTACCTGCAGAAGCAGCTGCGGCTAACTACGTGCCAGCAGCCGCGGTAATACGTAGGCAGCGAGCGTTGTTCGGAGGTACTGGGCGTAAAGCGCACGTCGGCGGACCGTTAAGTCGGGGGTGTAATCCTGGAGCTGAACTCGAGAACTGCCTTCGATACTGGCGATCTTGAGTCCG
+
CCCCCGGGGGGGGGGGGGGGGGGGGGGEGFGCGGGGGG9FGGFGGGCCFGGGGGGGGGEGGGGGGGCBCGGGGGGEFDEFFFG8FGFGGGGG@FEGGGG9EFGGGFEGEEEEGDFG8F9F9DFCGGGGGGGGEFGG83C<BFFGGECGGGFGEGGEEF*<FFCGGFFDCFFFGGFCF<CCCDFGCFG@EEGGEG;E?CE5>*2<CFGGGGEG5/8@:C=:*:C**:*8>:*2:585790@5>C>5/:)<<C+:CFG6>4C+07<CF*1:CCFCGGG*799C4>ECFF)25535*00)*10.
@M03506:14:000000000-AKVR1:1:1101:16079:3946 1:N:0:40
CGAACTCCTACGGGAGGCAGCAGTTAGGAATCTTGCGCAATGGGCGAAAGCCTGACGCAGCGACGCCGCGTGCGGGATGAAGGCCTTCGGGTTGTAAACCGCTTTCAGCAGGGACGAAATTGACGGTACCTGCAGAAGAAGCCCCGGCCAACTACGTGCCAGCAGCCGCGGTAATACGTAGGGGGCAAGCGTTGTCCGGATTTATTGGGCGTAAAGAGCTCGTAGGCGGTTTGGTAAGTCGGGTGGGAAATCTCCAGGCCCAACCTGGAGGGGTCATTCGATACTGCCATGACTAGAGGCC
+
CCCCCGGGGGGGGGGGGGGGGGGGGGGGGGGGGGGGGGGGGGGGGGGGGGGGGGGGGGGGGGGGGGGGGGGEGGGGGGGGGGGGGGGGGGGGGGGGGGGGGGGGGGGGGGGGGGGGCGGGGGGGGGGGDGGFFDGGGGGGFGFGGECGGGGGGGGGGGGGGGGFGFGGGGGGGGF:C12<FFEGGG5EGGG?8::CFCE*/*+9CECEGGGGGCGGFFG7C8CEGCC8C:*2:=EF+<:<:EG5:***+:?C>C?>E4C*:7CC*2>FF4=5C<9=F6?D=*):2*77:F6))*19**0))
@M03506:14:000000000-AKVR1:1:1101:14290:3960 1:N:0:40
CGAACTCCTACGGGAGGCAGCAGTCGAGAATTTTTCTCAATGGGGGAAACCCTGAAGGAGCGACGCCGCGTGGAGGATGAAGGTCTTCGGATTGTAAACTCCTGTCATTTGGGAACAAGGTGTGCGCGTTAACTGCGCGCGCATTGATAGTACCAGAAGAGGAAGAGACGGCTAACTCTGTGCCAGCAGACGCGGTAATACAGGGGTCTCAAGCGTTGTTCGGATTCATTGGGCGTAAAGGGTGCGTAGGCGGCGCGGTAAGTCGGGTGTGAAATCTAGGAGGGGAAGTCCGAAACTGCAT
+
CBCCC<EFEC@8FFEGCGEF@FG@FGCFFFGGEFCCE<,CFFGG@@FEGGGGCEFGGG<<@:+@FCFB7=+@F:F@?FFGGCFB?EFGFGFGGDFC<FEFGF<EFG9B@FGGGGGFGG@F,::=5B:>F@7FFEGGGGFE7FGFEGFAFFGGFFCF:CFFC7>><FF>:F<*=<F?CF<E@C,;9C:8C+24FFG4C8E+;FD+*:8C6@+0<FE?CE*;+;**;1@+<00<CCECE;CGCE2::::5CC?CG*:95511*<:+:<CFC):*2:*+**2995)**.9).:*45.07666?F
@M03506:14:000000000-AKVR1:1:1101:5544:3965 1:N:0:40
CGAACTCCTACGGGAGGCAGCAGTGGGGAATTTTGCGCAATGGGGGAAACCCTGACGCAGCAACGCCGCGTGGAGGATGAAATCCCTTGGGATGTAAACTCCTTTCGATAGGGAAGATAATGACGGTACCTATAGAAGAAGCCCCGGCTAACTTCGTGCCAGCAGCCGCGGTAATACGAGGGGGGCAAGCGTTGTTCGGAATTATTGGGCGTAAAGGGTGCGTAGGCGGTTTGACAAGTCTGATGTGAAATCTATGGGCTCAACCCATAGTCTGCATTAGAAACTTCCGGGCTGGAGGATG
+
CCCCCGGGGGGGGGGGGGGGGGCGGGGGGGGGGGGGCCGGGGGGGGGGGGGGGGGGGGGGGGGGGGGGGGGGGGGGGGGGGGGGGGGGGFGGGGGGGGGGFGGFGGGGGGGGGGGGGGGGGGGGGGGGGGGGGGGGGFGGGGGGDEGGGGGGFGGGGGDCGGGGGGGGGGGGGGFGFGGGGGGGGEGGGDG?EGGGGGGGCEGGGGGCGGGGGGCGGDGDEEE5CECECGGGDG?F?F2A9?CCC99FFCGGFFFGF:FFFGG*CDDFECG4:CGGF@7:D48C+***,)81>)).)))))
@M03506:14:000000000-AKVR1:1:1101:14908:3986 1:N:0:40
CGAACTCCTACGGGAGGCAGCAGTGGGGAATATTGGGCAATGGGGGCAACCCTGATCCAGCGATGCCGCGTGTGTGAAGAAGGCCTGAGGGTTGTAAAGCACTTTAGTTGGGGGAGAGATTGTAGAGTTTAAGAGACACTATATGAGACATGAACCAAAGAATAAGCACCGGCTAACTCCGTGCCAGCAGCCGCGGTAATACGGAGGGTGCAAGCGTTAATCGGAATAATTGGGCGTAAAGAGTGCGTAGGTGGTTTGTTAAGTGCGTTGTGAAAGTCTTGGGCTTAACCTGGGGCAGTCA
+
CCCCCGGCFGGGCECCFGGGGGGGFGGGGGGEGFGGFGGFFGFGGGGGGGGGFGGGGGGGGGGGGGGGEF@FFEGGGGFGGGGGGFEFGGGGGGGGCFFGGGFDFFEFDGGGGG=FFFFD?FFGGGGGGFFGCFGGFGFGGGFGGGFFGGGGDF@CGGFGGFGGGGGGGF@CGGGFC9DFEGGGGGGFGGFGDF@F*:CCECFC7:78481<3+=CCCCGC+5?;?*3<A7+<**:1*9=??7+<<E58:E29=:78>*>?::<7>E55CC<::*+0*0**95**)67<C*145>535?)*
@M03506:14:000000000-AKVR1:1:1101:14566:4003 1:N:0:40
CGAACTCCTACGGGAGGCAGCAGTAGGGAATTTTCCACAATGGGGGCAACCCTGATGGAGCAACGCCGCGTGCAGGATGAAGGCCCTAGGGTCGTAAACTGCTTTTATGTGCGACGAATATGACGGTAACACATGAATAAGGGTCGGCTAACTCCGTGCCAGCAGCCGCGGTCATACGGAGGATCCAAGCGTTATCCGGAATTACTGGGCGTAAAGAGTTGCGTAGGTGGCATAGTAAGTAGATAGTGAAAGCGTTCGGCTCAACCGGATATCCATTATCTAAACTGCTAAGCTAGAGGAT
+
CCCCCGGGGGGGGGGGGGGGGGGGGGGGGGGGGGGGGGGGGGGGGGGGGGGGGGGGGGGGGGGGGGGGGGGGGGGGGGGGGGGGGGGGGGGGGGGGGGGGGGGGGGGGGGGGGGGGGGGGGGGGGGGGGGGGGGGGGGGGGGGGGGGGGGGGGGGGGGGGGGGGGGGGGGGGGGGGGGGGGGGGGGGGGGGGGEFGGGGEGGGGGGGGGGGGGGGGGGGGGGGGGGGGGGGGGFGFFFGGGGGGGGFGGG?CGGGGGBDGCAF?CFGGGGGFFGGCFFFGFFFGGFGFBD=>5FFF?FFF)
@M03506:14:000000000-AKVR1:1:1101:9691:4059 1:N:0:40
CGAACTCCTACGGGAGGCAGCAGTAGGGAATTTTCCACAATGGGCGAAAGCCTGATGGAGCAACGCCGCGTGCAGGATGAAGGCCTTCGGGTTGTAAACTGCTTTTATTGGTGACGATTATGACGGTAACCAATGAATAAGGGTCTGCTAACTACGTGCCAGCAGCCGCGGTCATACGGAGGATCCAAGCGTTATCCGGAATTACTGGGCGTAAAGAGTTGCGTAGGTGGCATGGTAAGTTGCTAGTGAAATCCTGGGGCTCAACCCCTTACCCATTAGCAAGACTGCCAAGCTAGAGGAC
+
CCCCCGGGGGGGGGGGGGGGGGGGGGGGGGGGGGGGGGGGGGGGGGGGGGGGGGGGGGGGGGGGGGGGGGGGGGGGEGGGGGGGGGGGGGGGGGGGGGGGGGGGGGGGGGGGGGGGGGGDGGGGGGGGGGGGFFGGGGGGGGGGGGGGGGGGGGGGGGGGGGGGGGGGGGGGGGGGGGG>FGGGGGGGGGGGGGGFFGGGEGGFGGGGFGGG>C8C9CGFGGGGGGGGCD6E<6CGGFGFGFEGFGGFGGGGCFG7CFGGGGCC6CCCF47?DDFFGFFDFFFD6@*57C??F49=*/555
@M03506:14:000000000-AKVR1:1:1101:19304:4080 1:N:0:40
CGAACTCCTACGGGAGGCAGCAGTGGGGAATTGTTCGCAATGGGCGCAAGCCTGACGACGCAACGCCGCGTGGAGGATGAAGACCTTCGGGTCGTAAACTCCTTTCGATCGAGACGAATGGCTTCCGGGCGAATATCCCGGGAGATTGACGGTACCGAGAGAAGAAGCCCCGGCTAACTCCGTGCCAGCAGCCGCGGTAATACGGGGGGGGCAAGCGTTGTTCGGAATTACTGGGCGTAAAGGGCTCGTAGGCGGCCAACTAAGTCAGACGTGAAATCCCTCGGCCTAACCGGGGAACTGC
+
CCCCCGGGGGGGGGGGGGGGGGGGGGGGGGGGGGGGGGGGGGGGGGGGGGGGGGGGGGGGGGGGGGGGGGGGGGGGGGGGGGGGGGGGGGGGGGGGGGGGGGGGGGGGGGGGGGGGGGGGGGGGGGGGGGGGGGGGGGGGGGGGGGGGGGGGGGGGGGDFGGGGGGGGFGGGGGGGGGGGGGGGGGFGGGGGFEGGGGGGGGGGGGGDGGEGEGGCE8EG8*3;>*;CGE?7:CGGECD=57CGGGGGGC5=FGC3:)9*:CDF+*<CCCGFDGGCD@*97>:E5)1049)(0>3.5>FF4
@M03506:14:000000000-AKVR1:1:1101:8461:4084 1:N:0:40
CGAACTCCTCCGTGCCAGCAGCCGCGGTAATACGTAGGGTGCGAGCGTTGTCCGGAATTACTGGGCGTAAAGAGCTCGTAGGTGGTCTGTCGCGTTGTTCGTGAAAACTCACAGCTCAACTGTGGGCGTGCGGGCGATACGGGCAGACTGGAGTACTGCAGGGGAGACTGGAATTCCTGGTGTAGCGGTGGAATGCGCAGATATCAGGAGGAACACCGGTGGCGAAGGCGGGTCTCTGGGCAGTAACTGACGCTGAGGAGCGAAAGCGTGGGGAGCGAACAGGATTAGAAACCCGGGTAGT
+
CCCCCGGGG@FGGGGGGGGGGGGGGGGGGGGGFGGGGGGFGGGGGGGGGGGGGGGGDGGGGGGGGGGGGGGGGGGGGGGGGGGGGGGGGGGGGGGGGGGGGGGGGGGGGGFGGGGFGGGGGGGGGGGGGGGGGGGGGGGGGGGGGGGGGGGGGGGGGGGGGCGGGGGGGGGGGGGGGGGGGGFFGGGGGGGGGGGGGGGGGGGGGGGGGGGGCFGGDGGGGGGGEEGECGGGGGCFGGGGF65*<ECGG7<EDGGDF>6<FGDEGD6>:<EFG37CD5)9)7F5C?CF<FF1@BDB>)7:/
@M03506:14:000000000-AKVR1:1:1101:23735:4088 1:N:0:40
CGAACTCCTACGGGAGGCAGCAGTGGGGAATCTTGCGCAATGGCCGAAAGGCTGACGCAGCGACGCCGCGTGTGGGAGGACGCCTTTCGGGGTGTAAACCACTGTTGCCCGGGACGAACATCCCTTTTCGAGGGGACTGACGGTACCGGGTGAGGAAGCACCGGCTAACTCCGTGCCAGCAGCCGCGGTAATACGGAGGGTGCGAGCGTTGTCCGGAATCATTGGGCGTAAAGGGCGCGTAGGTGGCGGGATAAGCGTGCGGTGAAAGCTCGGGGCTTAACCCCGAGTCGGCCGTGCGACC
+
CCCCCGGGGGGGGGGGGGGGGFGG@FGGGGGGGGGAFFDGGGGGGGD@FGFGG<8FFGDGGG:C=@F@FGGGGFGGFGCEGGGEEEGGGGGGGCCFGF9FFCGFGGGGGGGGGGD+>:<FGF>FFFFFFG7FGGG7CEGGFE@FCFFGGG7C:<ACCCFGFG@EE:<<F<F<E*28EGFF?FG>EEGEG8CCCCCE?CEDGDE?EC851**2<CE>C8FF:<EFFGGGGGGF7CEGCC9*:559<FCG8E554<::C7*1:C1C52+70:2)75>E3)*2C?)*2./)4/<(7>:55))))
@M03506:14:000000000-AKVR1:1:1101:12204:4145 1:N:0:40
CGAACTCCTACGGGAGGCAGCAGTGGGGAATATTGGACAATGGTCGGAAGACTGATCCAGCCATGCCGCGTGCAGGAAGACGGCCCTATGGGTTGTAAACTGCTTTTATTTAGGAAGAAACCTCTTTTCGTGAAAAGAGCTGACGGTACTATTTGAATAAGCACCGGCTAACTCCGTGCCAGCAGCCGCGGTAATACGGAGGGTGCAAGCGTTATCCGGATTTATTGGGTTTAAAGGGTCCGCAGGCGGGCTCATAAGTCAGTGGTGAAATCCTGCAGCTCAACTGTAGAACTGTCCTTGT
+
CCCCCGGGG?FGGGGGGGGGGGGEFGGGGGFFGGGGGGFGGGGGGGGG@FGGGGGGGGGFGGEGGGGDGGGGGGGGGGGGGGGGGGGGGGGGGGGGFFGGGGGFGGFGGFGGGGGGGGGGFGGGGGGGGGGGDGGGGGFGGGGGGD@DFGGFFFDFFFAAEFGGGGGGGGFGGGGC@:FDBCFFFFGGGGGGCEFGGGEECEEGDGG9CCCCE8CCFG8:8599+?EGCE5C+3C9C*9*:CECGGGCDGE57FCF+8FF7+*37>F>CCCB***<002279=FGF:6)0*5@**/)9//0
@M03506:14:000000000-AKVR1:1:1101:8402:4149 1:N:0:40
CGAACTCCTCCGGGAGGCAGCAGTGGGGAATTTTGGGCAATGGGCGAAAGCCTGACCCAGCAACGCCGCGTGAAGGACGAAATCCCTCCGGGATGTAAACTTCGAAAGTCAGGAAAGAAATCCTTATGGATAATACCCATGAGGGATGACGGTACCTGACGTAAGCCCCGGCTAACTACGTGCCAGCAGCCGCGGTAATACGTAGGGGGCAAGCGTTGTTCGGAATTACTGGGCGTAAAGGGCGCGTAGGCGGCATGGCACGTCAGGTGTGAAAGGCCTGGGACCTACAGAGGAGCTGCCT
+
CCCCCGGGGFFGGGGCCFGDGC<CECCFECFFGGFCFGGGGGGFFFGEGGCGGEDGDF8EFC8FGGEEGFEG,FFFEFEBFFGGGGGGGGGGCFEG9FC<FEFDCEFEAFFGF@D<FDBD9E,BC@FDADEGFGCEEC>B,@A<7@FE,>FFGGGGGGFGGECD,,7@FC7CB<,6<<AEFF>FGD<CC7BC77C11*?+<CCECCG>ECG5CCE?888CFDEG>ACCE9:2@CGE=857C*:755*//*<CC**1;)9*+1//:9C:?7:*****17D*57):=)27(*045;))))))/
@M03506:14:000000000-AKVR1:1:1101:8373:4170 1:N:0:40
CGAACTCCTCCGGGAGGCAGCAGTGGGGAATCTTGCGCAATGGCCTAACGGCTGACGCAGCGACGCCGCGTGTGGGATGAAGCTCTTCGGAGTGTAAACCACTGTTGCCCGGGACGAACAGCTCGATTAGTCGAGCCTGACGGTACCGGGTGAGGAAGCACCGGCTAACTCCGTGCCAGCAGCCGCGGTAATACGGGGGGTGCGAGCGTTGTCCGGAATCACTGGGCGTAAAGGGCGCGTAGGTGGTTTGATAAGGGTGTGGTGAAAGTCCGGGGCTCAACCCCGGATCTGCCGTGCTGAC
+
CCCCCGGGG@FGGGGGGGGGGGGGGGGGGGGGGGGGGGGGGGGGGGGGGGGGGGGGGGGGGGGGGGGGGGGGGGGGGGGGGGGGGGGGGGGGGGGGGGGGGGGGGGGGGGGGGGGGGGGGGGECFGCGGGGGGGGGGGGGGGGGGGGGGGFGGGGGGGGGGGGGGGGGGGGGGGGGGGGGGGGGGGGGGDEGGGGGGGGGGGGGGGGGDEGGFGGGEGGCCCGGFEGG:E88CFGGGEG?ECC?FGCD=CFCC<CDFFDGGGCC<4+:ADFBGGGE7<F*7)7>E3)79>FFFF@EF@8@<
@M03506:14:000000000-AKVR1:1:1101:19265:4184 1:N:0:40
CGAACTCCTACGGGAGGCAGCAGTGGGGAATATTGGACAATGGGCGCAAGCCTGATCCAGCCATGCCGCGTGAGTGATGAAGGCCCTAGGGTTGTAAAGCTCTTTCGGCGGGGACGATAATGACGGTACCCGCAGAAGAAGCCCCGGCTAACTTCGTGCCAGCAGCCGCGGTAATACGAAGGGGGCTAGCGTTGCTCGGAATCACTGGGCGTAAAGGGCGCGTAGGCGGCCGTTCAAGTCGGGGGTGAAAGCCTGTGGCTCAACCACAGAATTGCCTTCGATACTGGATGGCTCGAGACCG
+
CCCCCGGGGGGGGGGGGGGGGGGGGGGGGGGGGGGGGGGGGGGGGGGGGGGGGGGGGGGGGGGGGGGGGGGGGGGGGGEGGGGGGGGGGGGGGGGGGGGGGGGGGGGGGGGGGGGGGGGGGGGGGGGGGGGGGGGGGGGGGGGGGGGGGGGGGGGGGGGGGGGGGGGGGGGGGGGGGGGGEGGGGGGGGFGGGGGGGGGGGGGGGGGGGGGEG8FGFGGGGGGEGGGEGGGG8:C@7E:CEGGGGCE3AFGGG6CFGFGCFGGGGDGCF9A@CDCEGFGGGF)::@C469F?4:>@>4)75
@M03506:14:000000000-AKVR1:1:1101:12600:4199 1:N:0:40
CGAACTCCTACGGGAGGCAGCAGCCGCGGTAATACGAAGGGGGCTAGCGTTGTTCGGAATTACTGGGCGTAAAGCGCACGTAGGCGGCGCGACAAGTTAGATGTGAAATGCCTGGGCTTAACCTAGGAACTGCATTTAAGACTGTCGTGCTAGAGACCGGGAGAGGGTGGCGGAATTCCCAGTGTAGAGGTGAAATTCGTAGATATTGGGAAGAACACCGGTTGCGAAGGCGGCCACCTGGACCGGCACTGACGCTGAGGTGCGAAAGCGTGGGGAGCAAACAGGATTAGAAACCCCGGTA
+
CCCCCGGGGFGGGGGGGGGGGGGGGGGGGGGGGGGGGGGGGGGGGGGGGGGGGGGGGGGGGGGGGGGGGGGGGGGGGGGGGGGGGGGGGGGGGGGGGGGGGGGGGGGGGGGGGGGGGGGGGGGGGGGGGGGGGGGGGGGGGGGGGGGGGGGGGGGGGGGGGGGGGGGGGGGGGGGGGGGGGGGGGGGGGGGGGGGGGGGGGGGGGGGGGGGGGGGGGGGGGGGGGGGGGGGGGGGGGGGGGGGGGGGGGGGGGGGGGFGGGGFGGDEDDC:>DGGGGFGGDFFGC>FFFGF2977@FEBB3
@M03506:14:000000000-AKVR1:1:1101:17956:4242 1:N:0:40
CGAACTCCTACGGGAGGCAGCAGCGGGGAATATTGGACAATGGGCGAAAGCCTGATGCAGCACTGCCCCGAGTGTGAAGAAGGCCGGCGGGTTGTGACGCACGTTAAGGCGGGGAGAAAAAATTCGACATAGTACGCGGAGTGTTGTCGGTACCGACAGGATAAGCACCGTGGAACTCTGAGCGAGGAGGCGCGGTAAGACGATGGGAGGAAGCGTTCAGCTGGTGTACGGGGCGTAAAGCGTGGGTAGGGAGGCCGTTGAGCGGGTTGGGAGGGCGCAGGGCGCAACCGGGGCACTTCTG
+
CCCCCGGGGGGGGGGGGGGGGGG,6@6C+6;FG<,EF<,,,CF,,+++++,,C9,,,9,,,C,CF,6,,6+4,C,C?,,5,,C,C+++4++@F+F+,,B+33+B,BF,,,8+3**=*8,@F*,C,*,*118,,2?**=*=*1*0+*0+**:C*+;E8*:**0+<C9C**:***;C6CGE9+<8:88*:C*/:***2**02+*******2*:CF8/1**++++3*02*30**:ED***1*<+*:**:EG5*2*95**1.*//3**1/***)2.*)1*18))))):/5))())-))7)0)**1
@M03506:14:000000000-AKVR1:1:1101:21144:4254 1:N:0:40
CGAACTCCTACGGGAGGCAGCAGTAGGGAATTTTCCGCAATGGACGAAAGTCTGACGGAGCAACGCCGCGTGCAGGAGGAAGGCCTTCGGGTCGTAAACTGCTTTTAACGGGGCCGATTATGACGGTACCCGTAGAATAAGGATCGGCTAATTCCGTGCCAGCAGCCGCGGTCATACGGATGATCCGTGCGTTATCCGGACTTACTGGGCGTAAAGAGTTGCGTAGGTGGCATGTAAAGCGACTAGTGAAAGACTACGGCTCAACCGTAGGTACATTGTTAGAACGCACAAGCTAGAGCCT
+
CCC@@FGGGDG@7BCCEGGGCDEGGAFD86FCGGAFFE7CFG8F@:@@,7@FGGGGG:7@FFEGFBF@7=F+CFGGG>CCFD,4,BDF7+FAFFC=FGFGA<?EAFAFGGC:F+@F>@@FGGGG7@BFEF>C8++@=9,>AFC@FGGG7CFFFGFGGG@FEGGCFF:<><7FFE;:FG<**<4,<<F*1=<BFE=<;BE5*:<CE?@FF8*::C5+A=0+3CEG>EE?CEC8AFFGG+?CC5*21<C>+<<+*ACCFDGG*1*0*****1C70?7?7@G****3+)*0,)0(86***0*)0
@M03506:14:000000000-AKVR1:1:1101:5831:4262 1:N:0:40
CGAACTCCTACGGGAGGCAGCAGTGGGGAATCTTGCGCAATGGGCGAAAGCCTGACGCAGCGACGCCGCGTGGGGGATGAAGCTTCTCGGAGTGTAAACCCCTTTCGACCGGGACAAAACGCCCGCAAGGGCTTGACGGTACGGGTATAAGAAGCCCCGGCTAACTACGTGCCAGCAGCCGCGGTAAGACGTAGGGGGCCAGCGTTGCTCGGAATTACTGGGCGTAAAGGGTTCGTAGGCGGTGCGGTAAGGCGGAAGTGAAATCTCTGGGCTTAACTCAGAGGCTGCTTCAGAAACTGCC
+
CCCCCGGFGFFGGGGGGGGDFGGGGGGGGGGGGGGGEGGGGGGGGGGCFFCFGGGGGGGGGGGGGGGGGGGGGGGGGGGGGGGDFGGDFGGGGFGGGGGGGGGGGGGGGFCFF>EFFGGFGGGGGGGGGGGGGGGGGGGFGG<FEGGGGGGGECF:@FGEEED:F9CFEGFFFCEFFGGGGDC5?C5<FE>;FCD>8EECCCCEE8CEC:CE*?8C7CFFGGDE?EC;9EDC6:C:CGDFGGCE*:CCC=F+7:=D*0269?:++*02+>FFF<><76**276**55),C*)178))6/*)
@M03506:14:000000000-AKVR1:1:1101:15006:4328 1:N:0:40
CGAACTCCTACGGGAGGCAGCAGTCGGGAATTTTGGGCAATGGGCGAAAGCCTGACCCAGCAACGCCGCGTGAAGGATGAAATCTCTCGGGATGTAAACTTCGCAAGAATAGGAAGAATAAGTAGGGGATAATACCCTCTATGATGACGGTACTATTTGTAAGCTCCGGCTAACTCCGTGCCAGCAGCCGCGGTAATACGGGGGGAGCAAGCGTTGTTCGGATTTACTGGGCGTAAAGGGCGCGTAGGCGGCGCAACAAGTCACTTGTGAAATCTCCGGGCTTAACTCGGCACGGTCAAGG
+
CCCCCGGGGGGGGGGGGGGGGGGGGGGGGGGGGGGDGGGGGGGGGGGGGGGGGGGGGGGGGGGGGGGGGGGGGGGGGGGGGGGGGGFGGGGGGGGGGGGGGGGGGGGFGGGGGCGGGGGGGGGGGGGGGGGGGGGGGGGGGGGGGGGGGGGGGGGGGGGGGGGGGGGGGGGGGGGGGGGGGGGGGGGGFGGGGG>FFGGGGGGGGGGGGGGGGEGGGGGGGDGEGGGGGGGFGGCAE@7EGGGGGGGGGGGGGGDCCFFG7+??C7CGGG?6FGCF*87CDFFGGF:B?D)4>5<8:3/?)
@M03506:14:000000000-AKVR1:1:1101:22465:4328 1:N:0:40
CGAACTCCTACGGGAGGCAGCAGTGGGGAATATTGCACAATGGGCGCAAGCCTGATGCAGCGACGCCGCGTGAGGGATGACGGCCTTCGGGTTGTAAACCTCTTTCAGCAGGGAAGAAGCGCAAGTGACGGTACCTGCAGAAGAAGCACCGGCTAACTACGTGCCGGCAGCCGCGGTAATACGTAGGGTGCGAGCGTTGTCCGGAATTCTTGGGCGTAAAGAGCTCGTAGGCGGTCTGTCACGTCGGATGTGAAAGCCCGGGGCTTAACCCCGGGTCCGCATTCTATACGGGCAGACTAGA
+
CCCCCGGGGFGEEGGGGGEGGGGGGGGG>FGGGGGGGGGGGGGGGGGGGGGGGFFGGFGF<FGG:FFEGGGGGGGGGGGGG>FEGGGFGCEGGGGGGGGGGGGFDGGGGAED7+D=F=8BCFGCGCCGGGGCFFGGFACFFGGGGGGFGGGDGGEGG9CGEE7FCG@@C7FFD@FDG7<FFCE<<:<:CEGGGGGGGDCGGGGG*?E6+<7@FF>EC8EAFC*:2<C/8*;?=EEEGG7+++:CFEE58CFGGGGD6FFDGEGC*C6>F77B3<D*))197@)<+*:6<*06<)8>FF*9*
@M03506:14:000000000-AKVR1:1:1101:19033:4329 1:N:0:40
CGAACTCCTACGGGAGGCAGCAGTGGGGAATTGTTCGCAATGGGCGCAAGCCTGACGCCGCAACGCCGCGTGGAGGATGAAGACCTTCGGGTCGTAAACTCCTTTCGATCGAGACGAATGGCCCTGGGGTTAATAGCCTGAGGGGGTGACGGTACCGAGAGAAGAAGCCCCGGCTAACTCCGTGCCAGCAGCCGCGGTAATACGGGGGGGGCAAGCGTAGTGCGGTTTTACTGGGCGGAAAGGGCGCGGAGGCGGCCACCACAAGTCACTTGTGAAATCTCCGGGCTTAATTCGGAAGGGG
+
@CCCCEFF<D<F;FGEEGC;C8FFCE@CFCGC9CFGGDGGEGC8<FCBC:,CF<D@F,@CG@FEE6==>C+7+B<EG?FBFBB<BFG8<=FFG7>AFFFGFFGFG<><FFGC@=>FCFGGFG8<F,><<C@+3@=F,,8<8FFC*>F*63<C*=CFGCF:@@FG:2,?BB7FE@:*2?B::?*8523+**;*A8>5?8:CG70*1**/:*:*CF/;5:*?C++:***2AC0:9E=FG*1**/55*:57*:5:<EG)8<**27***20:+23*0**+****01)/C55)2*/)*)))00)7)
@M03506:14:000000000-AKVR1:1:1101:16202:4332 1:N:0:40
CGAACTCCTACGGGAGGCAGCAGCCGCGGTAATACGTAGGGTCCAAGCGTTATCCGGAATCACTGGGCGTAAAGCGTGCGTAGGCGGCGTGTTAAGTGTGATGTTAAATCGTGGGGCTCAACCCTGTCGGTGCATCACATACTGGCATGCTAGAGGAAGGCAGAGGCAAGTGGAATTTGTAGTGTAGCAGTGAAATGCGTAGATATTACAAGGAACACCAATGGCGAAGGCAGCTTGCTGGGCCTTTTCTGACGCTGAGGTACGAAAGCGTGGGGAGCGAACAGGATTAGAAACCCCAGTA
+
CCCCCGGGGGGGGGGGGGGGGGGGGGGGGGGGGGGGFGGGGGGGGGGGGGGGGGGGGGGGGGGGGGGGGGGGGGGGGGGGGGGGGGGGGGGGGGGGGGGGGGGGGGGGGGGGGGGGGGGGGGGGGGGGGGGGGGGGGGGGGGGGGGGGGGGGGGGGGGGGGGGGGGGGFFGGGGGFGFGGGGGGGGGGGGGGFGGGGGGGGGGGGGGGGGFGGGGGGGGGGGGGGGGGGDFFEGGGGGGGGGGGGGGGGGGGGGGGGFGFCFGGCFEDC5:;CGGGDB5<DD:?C)9=?6?AF47@>E5;*
@M03506:14:000000000-AKVR1:1:1101:15491:4335 1:N:0:40
CGAACTCCTACGGGAGGCAGCAGCCGCGGTAATACGAAGGGTGCAAGCGTTACTCGGAATTACTGGGCGTAAAGCGTGCGTAGGTGGTTTGTTAAGTCTGTTGTGAAAGCCCCGGGCTCAACCTGGGAATGGCAATGGATACTGGCAAGCTAGAGTGCGGTAGAGGGTAGTGGAATTCCCGGTGTAGCGGTGAAATGCGTAGAGATCGGGAGGAACACCAGTGGCGAAGGCGGCTACCTGGACCAGCACTGACACTGAGGCACGAAAGCGTGGGGAGCAAACAGGATTAGATACCCCTGTA
+
CCCCCGGGGGGGGGGGGGGGGGFGEGGFGGGGGGGGGGGDGGGGGGGGEFGEGFFFGGGGCFGGGFFGGGGGCGGGFFDG?FFGGGG8AFFGECGGGGGGGGGGGGGGGFGGGCGGGG7FGGFFGGGGGGFGCF@FCFFGFGGCDDGGG7FGGFG@CGGGG7FFGGGFCFBFFGEGFGDFCE>CFG<EEGFEGGFCCFGCEGEGG9CCGEGGGEB:FCGGE@FCGGGGCCEG=CEEGG=FFEFG57EC8<6CFFG49?CDG5/CE<797>*8DDGGGFG*7>>FCF>B<44>466?8)5?*
@M03506:14:000000000-AKVR1:1:1101:22221:4346 1:N:0:40
CGAACTCCTACGGGAGGCAGCAGTGGGGAATTGTTCGCAATGGGCGCAAGCCTGACGACGCAACGCCGCGTGGAGGATGAAGACCTTCGGGTCGTAAACTCCTTTCGATCGAGACGAATGGCTTCCGGGCGAATATCTCGGGAGATTGACGGTACCGAGAGAAGAAGCCCCGGCTAAGTCCGTGCCAGCAGCCGCTGTAATACGGGGGGGGCAAGCGTTGCTCGGACTTACTGGTCGTTAAGGGCTCGAAGGCGGCCAACTAAGTCAGACGCTAAATCCCTCAGCTTAACCGGGTAACTGC
+
CCCCCGGGG-FFGGGGGGGGGGGGGGGG@FFCCFGFFFFEGGGGGGGGCFGGGGFGCCCCFFGCFGGGGGGGGCCEGGGGGGCFGGG?DEDGCEGGGGFGGGGGEEG79FGFGGGGGG,D<DFD@A=7EGEGGDFAF,@<FE::*,?F9FG@FFGG<7*<CF?:<,5CEF77:C@F,,7,?FC>5CC6C8FFCCC*882<9+ACC>EGGEG>EGCCG;?8*+3:EG8*+0++3+0+1**2:<EC5FE7***197CC55*>6C0+0C+0:**)**9CG4F**))0<*:*.**-.)0)01@46
@M03506:14:000000000-AKVR1:1:1101:25819:4373 1:N:0:40
CGAACTCCTACGGGAGGCAGCAGTGGGGAATTTTGCGCAATGGGGGAAACCCTGACGCAGCAACGCCGCGTGGAGGATGAAGTCCCTTGGGACGTAAACTCCTTTCGACCGGGAAGATACTGACGGTACCGGAAGAAGAAGCAACGGCTAACTCTGTGCCAGCAGCCGCGGTAATACAGAGGGTGCGAGCGGTGTTCGGAATTATTGGGCGTAAAGGGCGCGTAGGCGGAGCGGTATGTCACCGGTGAAATCTCCTGGCTCAACTGGGAGCTTGCAGGCGAAACTGCCGTTCTGGAGTGGG
+
CCCCCGGGGFDFGGGGGEEGGGGC<FFC@C8EGGFCFGGGGDG,FCFFGGGGGCFGG7FFFGGC7+C=:>++@@DFGGBFFF,,?EFCGG??ECFGGGGEGGGGGGCFBFCGF:F7BFDF9DFGGF=>CDC@FB7>FEFGGDG,@**>*>F@<F,,7,,2DC*:CCFGGDC:F<?7??CCCFGFGCC8C:C52*/*<;5EG5C+<EGGGFE8/;5:FGGGECCC*8<*:*:C*:*:5F7@EF+21:=FCE+0:+0*867<E?400*0*:5*)*9*9=:)1)7>=+/2.,1)(.9?*0).)0
@M03506:14:000000000-AKVR1:1:1101:12669:4384 1:N:0:40
CGAACTCCTACGGGAGGCAGCAGTGGGGAATATTGGACAATGGGCGCAAGCCTGATCCAGCAATGCCGCGTGAGTGAGGAAGGCCTTAGGGTTGTAAAGCTCTTTCACCCGCGACGATGATGACGGTAGCGGGAGAAGAAGCCCCGGCTAACTTCGTGCCAGCAGCCGCGGTAATACGAAGGGGGCGAGCGTTGTTCGGATTTACTGGGCGTAAAGGGCGCGTAGGCGGCCAGCTTTGTCAGGCGTGAAAGCCCTGGGCTCAACCTGGGAATTGCGCTTGGGACGGGTTGGCTTGAGATCG
+
CCCCCGGGF-EFGGGGGGGGGGGFGGGGGGGGGGGGGGGGGGGGGGGGGGGGGFGCGGGDGGGGGGGGGGEGCGFGGGGGFFGGGGGGGGGGGGGGGGGGGGGGGGGGGGGGGGGGGGGGGGGGGGGFEGGGGCGDFGGFGGFGGGGGGGFGGGGGGGGCFGGGGGGCGDGGGGGFFGFCFDGEGGGGGGGCEGGCDEEDEDGGGGGGGGGEEEFGFCGGGGG5E>FDEE58E=C9E97+<07CECEC;:EF4FDF=FF5:A6*:*=4:5+7*>F=C5*9D>;:5<DB:<@??4@47)17:
@M03506:14:000000000-AKVR1:1:1101:11709:4391 1:N:0:40
CGAACTCCTACGGGAGGCAGCAGTCGAGGATCTTCGGCAATGGGCGCAAGCCTGACCGAGCGACGCCGCGTGCGCGATGAAGGCCTTCGGGTTGTAAAGCGCTGTCGAGGGGGAGGAAAGCCCGCAAGGGCCTGACCTATCCCTGGAGGAAGCACGGGCTAAGTTCGTGCCAGCAGCCGCGGTAAGACGAACCGTGCGAACGTTATTCGGAATCACTGGGCTTAAAGGGCGCGTAGGCGGGCGGACAAGTCAGGGGTGAAATCGTTCGGCCCAACCGGACAAGGGCCCCTGATACTGGCCG
+
CCCCCGGGFCFFGGGGGGGGGGGGGGGGGGGGGGGGGGGGGGGGGGGDGGGGGFGGGGDEGGDDGGGFGGGGGGGGGGGCGGGGGGGGGGGGGGGGGGGGGGCCFGGGGGGGGGGGGGGGGGGGGGGGGGGGGGGGGGGGGGGGGGGGGGGGGGGGGGGGGGGGGGGGGGGDDGGFFGGGGGGGGFGGGGGGGGEGGGE>8C:FGGFDGGE>ECFGC@CCGFGFFFGGGG5:CECEGGGDDEEG57*9C<9CCGGG=@57<F7C5DFDGDC@D59CD@DDC@5AE@DEBF@1**8*9@4..
@M03506:14:000000000-AKVR1:1:1101:18693:4406 1:N:0:40
CGAACTCCTACGGGAGGCAGCAGTTGGGAATCTTGGACAATGGGGGAAACCCTGATCCAGCCATGCCGCGTGAGTGATGAAGGCCTTCGGGTTGTAAAACTCTTTCGACGGGGACGATAATGACGGTACCCGTAGAAGAAGCTCCGGCTAACTTCGTGCCAGCAGCCGCGGTAATACGAAGGGGGCTAGCGTTGTTCGGAATTACTGGGCGTAAAGCGCGCGCAGGCGGTCTTCCAAGTCAGTGGTGAAAGCCCGGAGCTCAACTCCGGAATTGCCATGGAAACTGTGAGACTGGCGTACG
+
CCCCCGGGGGGGGGGGGGGGGGGGGGGGGGGGGGGGGGGGGGGGGGGGGGGGGGGGGGGGGGGGGGGDFGGGFGFGGGGGGGGGGGGGGGGGGGGGAFGGGGGGGGGGGGGGGGGGGGGGGGFGGGGGGGGGGGGGGDFFEFFFDFGGGGGGGGGGE:FCCG@FGGGE7FCBF*<FGGF@F7BFGGGGGGEFCFCFFGGGDCFCF7CEFGGE5:/<7=5CCGEGGGGGGGGGGCFG79:::CCFCEGFFFGFD=CD*7CC7A677CCDGGEFFGGD*9**7=BEEF74<C0)777)7>))8
@M03506:14:000000000-AKVR1:1:1101:11273:4448 1:N:0:40
CGAACTCCTACGGGACGCAGCAGCCGCGGTAAGACAGAGGTGCCGAGCGTTAGGCGGAATCACTGGGCTTAAAGCGTGTGTAGGCGGGTCGTTAAGTATCTTGTGAAATCCCCCGGCTCAACCGGGGAACTGCTGGGTATACTGGCGATCTTGAGCAATTCAGGGGCAGATGGAACAAGTGGTGGAGCGGTGAAATGCGTAGATATCACTTGGAACGCCAAAGGTGAAGACAGTCTGCTGGGAATTTGCTGACGCTGAGACACGAAAGCCAGGGGAGCGAACGGGATTAGAAACCACTGTA
+
CCCCCFFGGC<EGGGGGGGGGGGGCGGGGGGEEFFGFECFGFGGGGGGGFC@FFGEC@FDFEFFCFGGFFFFFGGGEGGGGGGGGGDEFFFFEGGFFGDGCFCFFF==BFG@@@FGEEGFFGGFGGECEFEFGFGFGGGGGGGFGGGE@FCFFGGFC@BFFCFGFGGGGFFGGFDEBEFFGGFCECFCEE?EEE?:CCE5::EGF79C9CFGGCC6?EC886@FEF?FCF6:CCCFF9:CF57+:7FGD7C+C5C7E59C0**/*95DCFD>FGG5D:<C)5>EG5)7769.875).96F*
@M03506:14:000000000-AKVR1:1:1101:19804:4469 1:N:0:40
CGAACTCCTACGGGAGGCAGCAGCCGCGGTAATACGTAGGGTGCGAGCGTTGTCCGGAATTACTGGGCGTAAAGAGCTCGTAGGTGGTTTGTCGCGTTGTTCGTGAAAACTCACAGCTCAACTGTGGGCGTGCGGGCGATACGGGCAGACTGGAGTACTGCAGGGGAGACTGGAATTCCTGGTGTAGCGGTGGAATGCGCAGATATCAGGAGGAACACCGGTGGCGAAGGCGGGTCTCTGGGCAGTAACTGACGCTGGGGAGCGAAAGCGTGGGGAGCGAACAGGATTAGATACCCCGGTA
+
CCCCCGGGGGGGGGGGGGGGGGGGGGGGGGGGGGGGGFGGGGGGGGGGGGGGGGGGGGGGGGGGGGGGGFGGGGCGGGGGGGGGGGGEGGGGGGGGGGGGGGGGGGGGGGGGGGGGG8FGGGGGGGGGGGGGGGGGGGGGGGGGGGDGGGGGGGGGGGGGGFGGGGCGCFGGGFGFEGCGGGGGGGGGGG=CFFGGG?CCCGEGGGGGGGGGGGGGGG=EC58CGGGGGG8EEGCGGGGGGGFGG6<DFFFFCEGDGBDDDGCG=DEDFD5BDDDCG:DD)07FG@*9<D64=9)9375;)
@M03506:14:000000000-AKVR1:1:1101:7905:4476 1:N:0:40
CGAACTCCTCCGGGAGGCAGCAGTGGGGAATCTTGCGCAATGGGCGAAAGCCTGACGCAGCGACGCCGCGTGGGGGATGACGGGTTTCGGCTTGTAAACCCCTGTTGCCCGGGACGAACTTCTCCTTTCGAGGAGATTGACGGTACCGGGTGAGGAAGCACCGGCTAACTCTGTGCCAGCAGCCGCGGTAATACAGAGGGTGCGAGCGTTGTCCGGAATCACTGGGCGTAAAGGGCGCGTAGGTGGCGGCCCAAGTCCGATGTGAAAGCTCCCGGCTTAACTGGGAAATTGCATCGGAAAA
+
CCCCCGGGG<FGDGGGGGGGGGGGGGGGGGGGGGGGGGGGGGGGGGGGGGGGGGGGGGGGGGGGGGGGGGFGGGGGGGGGGGGGEGGGGGGGGGGGGGGGGGGGGGGGGGGGGGGGGDEFGFGFGGGGGGFFGFGFFGGGGGGEFGGGGG<CGGGFGGGGGGGGGCEFGG9FCEGGGGGGGGDFEGGGEEDGGGGGGGFEC8>ECGGEGGEEGFGGEECG7EGFGGGG/*;C+<;5>8C8CCGGFGG<C5:CCFG*<6<D5=FC9*+2*2A?DGGED>4>C*77C@<>4:6<=78@FE:5)
@M03506:14:000000000-AKVR1:1:1101:8650:4476 1:N:0:40
CGAACTCCTCCGGGAGGCAGCAGTGGGGAATATTGGACAATGGGCGCAAGCCTGATCCAGCCATGCCGCGTGGATGATGAAGGCCCTAGGGTTGTAAAGTCCTTTCGGCGGGGAAGATAATGACGGTACCCGCAGAAGAAGCCCCGGCTAACTTCGTGCCAGCAGCCGCGGTAATACGAAGGGGGCTAGCGTTGCTCGGAATCACTGGGCGTAAAGCGCACGTAGGCGGACTCTTAAGTCGGTGGTGAAATCCTGGAGCTCAACTCCAGAACTGCCTTCGATACTGAGAGTCTCGAGTCCG
+
CCCCCGGGG9EGGGGGGGGGGGGGGGGGGGGGGGGGGGGGGGGGGGGGGGGGGGGGGGGGGGGGGGGGGGCFGEGGGGGGGGGGGGGGGGGGGGGGGGGGGGGGGGGGGGGGGGGGGGGGGGGGGGFGGGGGGGGGGGGGGGGGGGGGGGGGGGGGGGGGGGGGGGGGGGGGGGGGGGGEGGGGGGGGGGGGGGGGGGGGGGFGGGGGGGGGGGGGGGGGGGGGGGGGG58EGGGFGFCFGGEGGGGGGGGGFGGGGFGFGFGGGGGGGGFFGGFGGFGGGFFGFFCF2FF2*9?FE?5*0
@M03506:14:000000000-AKVR1:1:1101:7293:4478 1:N:0:40
CGAACTCCTCCGGGAGGCAGCAGCCGCGGTAATACGTAGGGTGCAAGCGTTAATCGGAATTACTGGGCGTAAAGCGTGCGCAGGCGGTCTTGCAAGACAGATGTGAAATCCCCGGGCTTAACCTGGGAACTGCATTTGTGACTGCAAGGCTGGAGTGCGGCAGAGGGGGATGGAATTCCGCGTGTAGCAGTGAAATGCGTAGATATGCGGAGGAACACCGATGGCGAAGGCAATCCCCTGGGCCTGCACTGACGCTCATGCACGAAAGCGTGGGGAGCAAACAGGATTAGAAACCCCGGTA
+
CCCCCGGGG<FGGGGGGGGGGGGGGGGGGGGGGGGGFGGGGGGGGGGGGEDGGGGGGGGGGGGGGGGGGGGGGGGGGGGGGGGGGGGGGGGGGGGGGGGGGGGGGGGGGGGGGGGGGGGGGGGGGGGGGGGGGGGGGGGGGGGGGGGGGGGGGGGGGGGGGFEGGGGGGGGGGGGGGGGGDGGGGGGGGGFGGGGGGGGEEG>EGGGGGGGGGGGGGGGGGGGGGGGG>EGGGGFG0AGGGCG5EFGGGCGGGGGGGBG7C<CFGGCDGGE@GGG5CDG:FFFGGFFFFF6:BFF:5>:>8
@M03506:14:000000000-AKVR1:1:1101:16753:4489 1:N:0:40
CGAACTCCTACGGGAGGCAGCAGTAGGGAATTTTCCACAATGGGCGAAAGCCTGATGGAGCAACGCCGCGTGCAGGATGAATGCCTTCGGGTTGTAAACTGCTTTTATATGTGACGATTATGACGGTAGCATATGAATAAGGATCGGCTAACTCCGTGCCAGCAGCCGCGGTCATACGGAGGATCCAAGCGTTATCCGGAATTACTGGGCGTAAAGAGTTGCGTAGGTGGCATAGTAAGTAGATAGTGAAAGCGTTCGGCTCAACCGGATATCCATTATCTAAACTGCTAAGCTAGAGGAT
+
CCCCCGGGGGGGGGGGGGGGGGGGGGGGGGGGGGGGGGGGGGGGGGGGGGGGGGGGGGGGGGGGGGGGGGGGGGGGDGGGGGGGGGGGGGGGGGGGGGGGGGGCFGGGGGGGGGGGGGGGGGGGGGGGGGGFGGGGGGGGGGGGGGGGGGGGGGGGGGDFGGGGGGGGGGGFGGGGGGGGGGFFFGGFGGGFGGGGGEGGGGFEGGGGFGGGGEEGGFGGGGGGGGGGGC8EGGFGFFGFGGGCGFFGGFGGCEECC<D:*:FEACCGCDC=FD>C7=F77?4E7=F?>GF7?FFFF*77)
@M03506:14:000000000-AKVR1:1:1101:11010:4494 1:N:0:40
CGAACTCCTACGGGAGGCAGCAGTGGGGAATCTTGCGCAATGGCCGCAAGGCTGACGCAGCGACGCCGCGTGGGGGAGGAAGGGCTTCGGCTCGTAAACCCCTGTTGCCCGGGGCGAACATCCCCTCTCGAGGGGACTGACGGTACCGGGTGAGGAAGCTCCGGCTAACTCCGTGCCAGCAGCCGCGGTAATACGGGGGGAGCAAGCGTTGTTCGGATTTACTGGGCGTAAAGGGCGCGTAGGCGGCGCAACAAGTCACTTGTGAAATCTCCGGGCTTAACTCGGAACGGTCAAGTGATAC
+
CCCCCGGFGGGGGGGEEGGGGGCFGGGGDGFGGFFG>FGGGGGGGGDEGEGGGGGGGGGEGGGGEGEGGG@FGEGGCGGGGGGGDGFFGGGGDGGGGGGEGG?FGG9>FFGGGGGCFGGCCFFGGFG8FG,C>EGEGFGGGGG@@:CCGGFEEFGFGGGGGGGD>>EFGFEGGFFGCFGF68;*?EEGGEDFCGGCEEGG8EEF8EGE8*:;87:C8:;CC9:9FFGG8E*8:CGDGDGG5CCFGGGGCED5*:AF70::<+:?+::>+>E*7DC73.**:*1/=)17<C58@46*7*/9/
@M03506:14:000000000-AKVR1:1:1101:24260:4507 1:N:0:40
CGAACTCCTACGGGAGGCAGCAGCCGCGGTAATACGAAGGGGGCAAGCGTTGTTCGGAATTACTGGGCGTAAAGGGCGCGCAGGCGGCCAATCAAGTCAGATGTGAAAGCCCCGGGCTCAACCTGGGAACAGCATTTGGGACTGAATGGCTAGAGATCGGGAGAGGAGGGTGGAATTCCCAGTGTAGAGGTGAAATTCGTAGATATTGGGAAGAACACCAGTGGCGAAGGCGGCTCTCTGGACCGATACTGACGCTGAGGCGCGAAAGCGTGGGGAGCAAACAGGATTAGATACACCGGTA
+
CCCCCFG9FFGGGGGGGGGGGGGGGGGGGGGGGGGGGGGGGGGGGGGGGCBFGGGGCFGGGGGGGGGGGEGGGGGGGGGGGDGGGGGGGGGGGGGGGGGGGGGGGFGFGFGGGGGGG@FCFDGGGGCFGFFCGGGGGGGGCGFGGGFFG>C,DC@C9CFFFGGEFEFGGGGCFGGGFFFG9FCFCFGCGDCGGGG?CFF:CG>:@?CC9/8EC;E6EE=CGGF?5C*:CGGDGG*/+<=:CCFFG=EC8?:9DC***)9CAEGGCCCGFG5>DG3*1)*9755?=4*146*6**197)8>)
@M03506:14:000000000-AKVR1:1:1101:22229:4514 1:N:0:40
CGAACTCCTACGGGAGGCAGCAGCCGCGGTAATACGGAGGGAGCTAGCGTTATTCGGAATTACTGGGCGTAAAGCGCACGTAGGCGGCTTTGTAAGTTAGAGGTGAAGGCCTGGAGCTCAACTCCAGAACTGCCTTTAAGACTGCATCGCTTGACTCCAGGAGAGGTGAGTGGAATTCCGAGTGTAGAGGTGAAATTCGTAGATATTCGGAAGAACACCAGTGGCGAAGGCGGCTCACTGGACTGGTATTGACGCTGAGGTGCGAAAGCGTGGGGAGCAAACATGATTAGAGAGCCCTGAA
+
C@C@CFFFC;EFEGECFFGGGF,,<@FEGCF7EE<CF@@7:@FGGGGFGFGEDGEFF>FDCC<F<FGFCF:7,EEEGDEEFE<FFC@CC+B?CFGGF,BBCEFF?9EFFCGF+BD<FF<9<FGFF,3,B,=<9B,EB,FFFCDC?<>FEG<CFG,@FEB<CG7AFCF73DFF7,7DGFCGGCCD<9C;CFFG:,6@BC:,4*8@F+++4<*3**BEF*;*33+*=5:828CE*2:?6<:7*069CF<FC9:97/:9*05<F5<ECC*7:5:>3>DGGF39<))+<@**-07)*))07))))
@M03506:14:000000000-AKVR1:1:1101:7783:4567 1:N:0:40
CGAACTCCTCCGGGAGGCAGCAGTGGGGAATTGTTCGCAATGGGCGCAAGCCTGACGACGCAACGCCGCGTGGAGGATGAAGATTTTCGGATCGTAAACTCCTTTCGATCGAGACGAACGGCCTCTGGGCTAACATCCCGGAGGATTGACGGTACCGAGAGAAGAAGCCCCGGCTAACTCCGTGCCAGCAGCCGCGGTAATACGGGGGGGGCAAGCGTTGTTCGGAATTACTGGGCGTAAAGGGCTCGTAGGTGGCCAACTAAGTCAGACGTGAAATCCCCCGGCTTAACCGGGGACCTGC
+
CCCCCGGGG9FGGGGGGGGGGGGGGGGGDGGGGGGGGGGGGGGGGDGGGGGGGGGGGGGGGGGGGGGGGGGGGGGGGGGGGGGGGGGGGGGGGGGFGGGGGGGGGGGGGGGDDGGGGGGGGGGGGGGGGGGGGGGGFGGFGGGGGGGGFGGGGGGGGGGDGGFFGGGGGGGGGGGGGF:FGGGCGGFGGGGGGGGGGDE5FGGGGGGGGD5>5CGGGCEEG5@:EE5FGGGGGGGFGGD5CGGGG*592:5=7<C<F:4FGGGGFC+:7CE57C*+;@FG*)7EE@C4:>BBEED;)85))
@M03506:14:000000000-AKVR1:1:1101:25804:4567 1:N:0:40
CGAACTCCTACGGGAGGCAGCAGTCGGGAATTTTTGGCAATGGGCGAAAGCCTGACCCAGCAACGCCGCGCGAAGGATGAAATCTCTCGGGATGTAAACTTCGCAAGTATAGGAAGAATAAGTAGGGGATAATACCCTCTATGATGACGGTACTATCTGTAAGCTACGGCTAACTCCGTGCCAGCAGCCGCGGTAATACGGGGGGAGTAGGGGTGGTTCGGATTTACGGGGCGTAAAGGGCGCGTAGGCGGCGCAACAGGTCACTTGTGAAATCTCCGGGCTAAACTCGGACACGTCAGGG
+
CCCC@,C<FGGDEDCGDGEFFGGGGGGGG>F8EF,6@@<@FC8EGDGDCE8FFCFFG,:CFCGGGGD@BF+F:+>>EDFGGGGGAEEGEGG:FFFCBE,<FGGEGDC5,CE@FABFGC98C?FF,57:CFG9DA<D<B+3DAF93,,=>:F@:9<C,@DCF9,,,,@*7***D:FC,1@@F7>D:>FGFFC*C1*1CCGGGCGGDEE*A+<*/2*/2*2C882;:A7**/CEGCC*>EDECC*1/*556*:=5:*7:>**209F?DCF6>9***2+2<C)/5)A+)2*,90())00)))))
@M03506:14:000000000-AKVR1:1:1101:6400:4570 1:N:0:40
CGAACTCCTCCGGGAGGCAGCAGTAGGGAATTTTCCGCAATGGGCGAAAGCCTGACGGAGCAACGCCGCGTGCAGGAGGAAGGCCTTCGGGTTGTAAACTGCTTTTATCTGTGACGATTTTGACGGTAGCAGAAGAATAAGGATCGGCTAATTCCGTGCCAGCAGCCGCGGTCATACGGAAGATCCGAGCGTTATCCGGAATTACTGGGCGTAAAGAGTTGCGTAGGTGGCATAGAAAGCAAGCAGTGAAAGCTCACGGCTCCACCGTGGACACATTGTTTGAACTCCTAAGCTTGAGCAT
+
CCCCCGGGG9FGGGGGGGGGGGGGGGGGGGGGGGGGGGGGGGGGGGGGGGGGGGGGGG>FGGGGGGGGGGGGGGGGGGGGGGGGGGGGGGGGGGGGFGGGGGGGGGGGGGGGGGGGGGGGGGGGGGGGGGGGGGGGGGGGGGGFGGGGGGGGGGGGGGGGGGGGGGGGGGGGGGGGGGGGGGGFGFGGGGGFGGGGGGGGGGEFGGGGG>>*/;*<CFCFG?EEEGGFGGC6C?++<CGGGGGGGFCFGG7CF?FFG:DDGE5A=<5*1C=F457A>FFCCFFC+9>@BG4(79@FFFFF0
@M03506:14:000000000-AKVR1:1:1101:21013:4592 1:N:0:40
CGAACTCCTACGGGAGGCAGCAGTGGGGAATATTGGACAATGGGGGAAACCCTGATCCAGCAATGCCGCGTGAGTGATGAAGGCCTTAGGGTTGTAAAGCTCTTTCGACGGGGACGATGATGACGGTACCCGTAGAAGAAGCCCCGGCTAACTTCGTGCCAGCAGCCGCGGTAAGACGAAGGGTGCTAGCGTTGTTCGGAATTACTGGGCGTAAAGCGCTCGTAGGCGGCTTTTCAAGTCAGAAGTGAAAGCCCCGGGCTCAACCCGGGAAATGCTTTTGATACTGTTTAGCGCGAGTCCG
+
CCCCCGGGGGGGDGGGEGGGGGDFGGGGGGGGGFDDCFGGGGDGGGGGGGGGGGCGGAFFFFGGGG8CGG@FFGEFADFGFGGGGGGGGGGGGGGGGGGGCFGEFFGGDGGGGFEGGGGGGGGGGGEF7<FEGGC:@FDFG8FEGGGE>GGGGGG7FGDGGDG?CCGEC@F*=@FFCE:*F7F+=F9CGGG@<<*FECEEGGCCCFFFGGGGGGGGGG8*8C:EGEGGGGDCFF0979CCFG?FFFGC9CF*2A7C=B<D7<C6=CCDGDCF7CF+0/9C5=BC?*?F)CFF3>>)7.<?5
@M03506:14:000000000-AKVR1:1:1101:8599:4597 1:N:0:40
CGAACTCCTCCGGGAGGCAGCAGTCGGGAATTTTGGGCAATGGGCGAAAGCCTGACCCAGCAACGCCGCGTGAAGGATGAAATCTCTCGGGATGTAAACTTCGCAAGAATAGGAAGAATAAGTAGGGGATAATACCCTCTATGATGACGGTACTATTTGTAAGCTCCGGCTAACTCCGTGCCAGCAGCCGCGGTAATACGGGGGGAGCAAGCGTTGTTCGGATTTACTGGGCGTAAAGGGCGCGTAGGCGGCGCAACAAGTCACTTGTGAAATCTCCGGGCTTAACTCGGAACGGTCAAGG
+
CCCCCGGGF-@FGGGGGGGGGGGDFGGGGGGGGGGGGGGGGGGGGGGGGGGGGGGGFGGGGGGGGGGGGGGGGGGGGGGGGFFGGGDFCFGECFGGGGGGGGGGGCEFG,EFFGGCFFFFFGGGGGGGGGGGGGGGCFFGGGGGGGGGGGGGEGGGGAEGGGGGGGGGGGGGGECF7>>CFFGGGGGGGGGGGGEGGGC*8CG@EGGEFGGGCCEE;:CECEE*9EG7F?CGGG85:CFGGGCCGCCDGGE5CE*98574<+??F7F*<2</:C*3;3<CD))<?4:?<DE<EFF35B**)
@M03506:14:000000000-AKVR1:1:1101:15115:4627 1:N:0:40
CGAACTCCTACGGGAGGCAGCAGTCGGGAATTTTGGGCAATGGGCGAAAGCCTGACCCAGCAACGCCGCGTGAAGGATGAAATCCCTCGGGATGTAAACTTCGCAAGAACGGGAAGAATTAGTAGGGGACAATACCCCCTATGATGACGGTACCGTTTGTAAGCTCCGGCTAACTCCGTGCCAGCAGCCGCGGTAATACGGGGGGCGCAAGCGTTGTTCGGATTTACTGGGCGTAAAGGGCGCGTAGGCGGCCTCCGCAAGTCAGTTGTGAAATCTCCGAGCTTAACTCGGAAAGGTCAAA
+
CCCCCGGGGGGGGEGGGGGGGGGGGG7FGGGGGGGGGGGGGGDGGEGGGGGGGGGGGGGAFEFGCFGGGGGGCFFFFGGCEFGGGGGGGGGGGGGGGGGGGGGGGGGGGFGGG+@C,BFGGFFFGEGGDEGGGGFFGGGGGFGCGGFGGGCFGGDFGG>FGAGFAF@CGGGGGGFGFEBCF@FFFGG7BFGEEEECFCCFE5CCE*/*8ECFGEEGCCFEGCCEGGGCGGGGG>8E=CCGG5CEGGGGGCECDGGGGF3C=C:9CD7:99F=FFG?>*)555<?FF:44C>6@3)8=6)**
@M03506:14:000000000-AKVR1:1:1101:15752:4630 1:N:0:40
CGAACTCCTACGGGAGGCAGCAGTGGGGAATTTTTCGCAATGGGGGAAACCCTGACGAAGCAACGCCGCGTGGAGGATGAAGGCCTTCGGGTCGTAAACTCCTGTCGACTGGGACGAATGTGGTCTGGGCCAATACCCCGGGCCATCGACTGTACCGGTGGAGGAAGCCACGGCTAACTCTGTGCCAGCAGCCGCGGTAATACAGAGGTGGCAAGCGTTGTTCGGAATTACTGGGCGTAAAGGGCGCGTAGGCGGTCCCGTAAGTTCCGCGTGAAATCCCCCGGCTCAACCGGGGAATGGG
+
CCCCCGGGGGGGGGGGGGGGGGGGGGGGGGGGGGGGGGGGGGGGGGGGGGGGGGGGGGGGGGGGGGGGGGGGGGGGGGGGGGGGGGGGGGGGGGGGGGGGGGGGGGGGGGGGGGGGGGGGGGGGGGGGGGGGGGGGGGGGGGGGGGGGCGGGGGGGGGGGGGGGGGGGGGGGGGGGGGGGGGGGGGFGCGGGGGGGGEEEFGGGGGGGGGFGGGGDEEGGGGGGECCCFGGCFGGGGEGGGGGGGDEGEDCECCCC87CGGECFEF:CEGG><DCFG=*7C>>EE:567FFFFEE5)7?F5
@M03506:14:000000000-AKVR1:1:1101:14654:4632 1:N:0:40
CGAACTCCTACGGGAGGCAGCAGCCGCGGTAATACGTAGGGTCCAAGCGTTATCCGGAATCACTGGGCGTAAAGCGTGCGTAGGTGGATTGTTAAGTGCAATGCGAAATCCTGTGGCTCAACCATATGGACTGTATCGCATACTGGCAATCTAGAGGACATGAGAGGCAAGTGGAATTACTGGTGTAGCAGTGAAATGCGTAGATATCAGTAGGAACACCAATGGCGAAGGCAGCTTGCTGGCATGTATCTGACGCTAAGGCACGAAAGCGTGGGGAGCGAACAGGATTAGAAACCCCTGT
+
CCCCCGGGGGGGGGGGGGGGGGGGGGGGGGGGGGGGGGGGGGGGGGGGGGGGGGGGGGGGGGGGGGGGGGGGGGGGGGGGGGGGGGGGGGGGGGGGGGGGGGGGGGGGGGGGGGGGGGGGGGGGGGGGGGGGGGGGGGGGGGGGFGGGGGGGGGGGGGGGGGGGGGGGGGGGGGGGGGGGGGGGGGGGGFGGGGGGGGGGGGGGGGGGGFGGGGGGGGGGGGGGGGG8ECGGGGGGGGGGGGGGCGGGEGGGFEGGC@GGGGGGGDGGGGDBDGGG3>GGGF>CEFC/<CFD6BFFEBFF6
@M03506:14:000000000-AKVR1:1:1101:11769:4638 1:N:0:40
CGAACTCCTACGGGAGGCAGCAGCCGCGGTAATACGTAGGGGGCAAGCGTTGTCCGGATTTATTGGGCGTAAAGAGCGTGTAGGCGGCTAGATAGGTCCGTTGTGAAAACTCGAGGCTCAACCTCGAGACGCCGATGGAAACCATCTGGCTAGAGTCCGGAAGAGGAGAGTGGAATTCCTGGTGTAGCGGTGAAATGCGCAGATATCAGGAGGAACACCGGTGGCGCAGGCGGGTCTCTGGGCAGTAACTGACGCTGAGGAGCGAAAGCGTGGGGAGCGAACAGGATTAGAAACCCTGGTA
+
CCCCCGFGG?FG7:B@CGGCGEF<<CFEGCG@CFFGEEFEE:FCCDFDFFCFGFF@:@,BFFGGD<FGGGGE7ECF<F>FCFGFDGDGGGGGGAFGGF@FFFCFGGGGGGGGCFGGEE=B>FGGGGCFFGGDCC73>CFFGGGF9FFGGFGGGGGGDE<@EGEGC@EGGGGGFF9:E<F:CF2:<:CCEG:CB<9FED7*8>>+A7F7CFFE8?8CEFECEE5:>>*:8C=EG=:C*+:96CF6:C97@FFFGD5*;39FCGFEGG57CD5B3C375>D75@DCE5>6>DFFFF>3555)*
@M03506:14:000000000-AKVR1:1:1101:25278:4664 1:N:0:40
CGAACTCCTACGGGAGGCAGCAGTGGGGAATATTGGACAATGGGCGCAAGCCTGATCCAGCCATGCCGCGTGAGTGATGAAGGCCCTAGGGTTGTAAAGCTCTTTTGTGCGGGAAGAAAATGACGGTACGGCAAGAATAAGCCCCGGCTAACTTCGTGCCAGCAGCCGCGGTAATACGAAGGGGGCTAGCGTTGCTCGGATGCACTGGGCGTAAAGGGTGCGTAGGCGGGGCTTTAAGTGAGGGGGGAGAGCGGGGGGCGAAACTCTAGCACCGCGTTTGATAGGGAGGAACTGGAGTTGG
+
C@CCCGGG9AEEGFGGGGGGEFFCFE@CCBFFD@FFGG<;CEFFFGGGGDFCFF@C@F@AF@FFGFFGGG7C:CCCFFGGG9EEG77,:FGG8CC9EDGF,EFGE9FEC,CCCFGGG,B=9,B,8>C77+6CFEF8D?>=DCFC>FEFGEE7CA,CDF7<CF7CF77F7CCFCG992<*2CFGGC@F*BFE7<:@C+:***/2<0+<8F*C8/**<3?2;;E*88EC85C8***+0<@>++CF=5*/)***2)*2>*77)**)/+7+*2*+**1C*1555*0*++09)2*)(0*9)7/.8?
@M03506:14:000000000-AKVR1:1:1101:14559:4675 1:N:0:40
CGAACTCCTACGGGAGGCAGCAGTGGGGAATCTTGCGCAATGGCCGAAAGGCTGACGCAGCGACGCCGCGTGTGGGAGGACGCCTTTCGGGGTGTAAACCACTGTTGCCCGGGACGAACAGCCTCTTTCGCGAGGTCTGACGGTACCGGGTGAGGAAGCACCGGCTAACTCCGTGCCAGCAGCCGCGGTAATACGGAGGGTGCGAGCGTTGTCCGGAATCATTTGGAGTAAAGGGCGCGTAGGTGGCCCGGTCCGTTCGTGGGTAAATCGCGGGCGCCACCACTGCGTCGGTCATGAATAC
+
CCCCCFF<FFGGGCEGGGD@EGGF@GFGDGGG9FGGGGCCFFEGDFEGGEFGGGCEGCFGEGGGCEC@=FFGEGGDFFGFFCEEFFGGGGGCF>FAFGE,DD8DGF,,3DFDG=F<@FFGFGGF@FBCFG*>CFC<,D:<FE7CF7<:CEFGFF7CC+<FF*<FGGG7FCFFEGFGC<:EGGG5CGGDECCF9C58CEECGGGGGGGGGDGE?<CE5:CC?+++<:+A?<:79085**51>:5<+*20AC*//*//<.7<C:)2+2<0+**01))*))/**)0++**)()0-7.96*/*0*
@M03506:14:000000000-AKVR1:1:1101:15000:4678 1:N:0:40
CGAACTCCTACGGGAGGCAGCAGTAGGGAATTTTCCACAATGGGCGAAAGCCTGATGGAGCAACGCCGCGTGCAGGATGAAGGCCCTCGGGTCGTAAACTGCTTTTATCTGTGACGAATATGACGGTAGCAGATGAATAAGCCTCGGCTAACTCCGTGCCAGCAGCCGCGGTCATACGGAGGAGGCAAGCGTTATCCGGAATTACTGGGCGTAAAGAGTTGCGTAGGTGGCATTGTGTGTCGGTAGTGAAAGCGTGTGGCTCAACCATATATCCATTACCGAAACTGCAAGGCTAGAGGAC
+
CCCCCGGGGGGGGGGGGGGGGGGGGGGGGGGGGGGGGGFGGGGGGGGGGGGGGGGGGGGGGGGGGGGGGGGGGGGGGGGGGGGGGGGGGGGGGGGGGGGGGGGGGGGGGGGGGGGGGGGGGGGGGGGGGGGGGGGGGGGGGGGGGGGGGGGGFGGGGGGGGGGGGGGGGGGGGGGGGGGGGGGGGGGGGGGGGGGGGGGGGGFFGGGGGFEGEE5FFGGGGGGGGGGGGGGDGDFCGDGGGGD*:EAFF7C:<E5<EF<CFGGFG7EFFGC=FFC9CFFDG@BC=?>@):?B@FFF?F>@:
@M03506:14:000000000-AKVR1:1:1101:22769:4685 1:N:0:40
CGAACTCCTACGGGAGGCAGCAGTGGGGAATTGTTCGCAATGGGCGCAAGCCTGACGACGCAACGCCGCGTGGAGGATGAAGACCTTCGGGTCGTAAACTCCTTTCGATCGAGACGAATGGCTTCCGGGCGAATATCCCGGAGGATTGACGGTACCGAGAGAAGAAGCCCCGGCTAACTCCGTGCCAGCAGCCGCGGTGATACGGGGGGGGCAAGCGTTGTTCGGAATTACTGGGCGGAAAGGGCTCGTAGGCGGCCAACTAAGGCAGACGTGACATCCTGCGTCTGAACCGGGGACCTGC
+
9CCCCGGGF9FGGGEGGGGGGGGGGGGDGCGGGGGGG7BCEGGGFGGGDGGGGCFFG7FEFDEGGGGEGG+CEEDGGGGGFEF<FGF?FG>E@=CFGGGEDFGGF9FGFGGEGGGGGGGGGD<=FDFDGGDGG*><=F,@CCFGC>;:<<C:FFFGGDGD@=>C:F7CGEEC:=CCFGG@FEEGGGFFFF6E/8CEC?EG7:CF>GCCEGDDE>8CE:EGE5ECGA856CF?ECECE*9::5CD5*29:*:CFCCC8>45:<77:5FD57C>GG*209<**95/:@**6*79>:))0.)0.
@M03506:14:000000000-AKVR1:1:1101:8959:4707 1:N:0:40
CGAACTCCTACGGGAGGCAGCAGTCGGGAATTTTGGGCAATGGGCGAAAGCCTGACCCAGCAACGCCGCGTGAAGGATGAAATCCCTCGGGATGTAAACTTCGCAAGAATGGGAAGAATAAGGTGGAGGATAATACACTCTGCCGATGACGGTACCATTTGTAAGCTCCGGCTAACTCCGTGCCAGCAGCCGCGGTAATACGGGGGGAACAAGCGTTGTTCGGATTTACTGGGCGTAAAGGGCGCGTAGGCGGCCACTACAAGTCACTTGTGAAATCTCCGGGCTTAACTCGGTAGAGGCC
+
CCCCCGGGGGGGGGGGGGGGGGGGGGGGGGGGGGGGGGGGGGGGGGGGGGGGGGGGGGGGGGGGGGGGGGGGGGGGGGGGGGGGGGGGGGGGGGGGGGGGGGGGGGGGGGGGGFGGGGGGGGGGGGGGGGGGGGGGGGGGGGGGGGGGGGGGGGGGGGGGGGGGGGGGGGGGGGGGGGGGFGGGGGGGGGGGGGGGGGGGGGGGGGGGGFFGGGGGEGCGGGGECEGFGGGGGCGGEDGFFGGED=EGEGGGGDCDGFGFGDGGGGGGCFFFFGG?DFGFGFFGEFGFBGFBFFF399>E@
@M03506:14:000000000-AKVR1:1:1101:19635:4709 1:N:0:40
CGAACTCCTACGGGAGGCAGCAGCCGCGGTAATACAGAGGTCTCAAGCGTTGTTCGGATTCATTGGGCGTAAAGGGTGTGTAGGTGGCGCCGTAAGTCGGGTGTGAAATTTCGGAGCTTAACTCCGAAACTGCATTCGATACTGCGGTGCTTGAGGACTGGAGAGGAGACTGGAATTCATGGTGTAGCAGTGAAATGCGTAGAGATCATGAGGAAGACCAGTGGCGAAGGCGGGTCTCTGGACAGTTCCTGACACTGAGACACGAAGGCCAGGGGAGCAAACGGGATTAGATACCCCTGTA
+
CCCCCGGGGGGGGGGGGGGGGGGGGGGGGGGGGGGGGGGGGGGGGGGGGGGGGGGGGGGGGGGGGGGGGGGGGGGGFGFGGGGGGGGGGGGGGGFGGGGGGGGGGGGGGGGGGG>FGGGGGGGGGGGGGGGGGGGGGGFFGGGGGGGGGGGGGGGGGGGGGGGGGGGGGGGGGGGGGGGGGGGGGGGGGGBFGGGGGGECGGGGGFGGGGFGGGGGGFCFGGGFGDEGGGGGGGGGGGGGGGGGGGGGGGGGGFGFGFFFCCCEC7:5>4*>FGGCC:5DGF@EGFCF<CFAFF:?>:F:/
@M03506:14:000000000-AKVR1:1:1101:17319:4723 1:N:0:40
CGAACTCCTACGGGAGGCAGCAGTCGAGAATTTTTCTCAATGGGGGAAACCCTGAAGGAGCGACGCCGCGTGGAGGATGAAGGTCTTCGGGTTGTAAACTCCTGTCATTTGGGAACAAGTGTCGGTACCTAACTGCTACCGGCTTGATAGTACCAGAAGAGGAAGAGACGGCTAACTCTGTGCCAGCAGCCGCGGTAATACAGAGGTCTCAAGCGTTGTTCGGATTCATTGGGCGTAAAGGGTGTGTAGGTGGCGCCGTAAGTCGGGTGTGAAATTTCGGAGCTTAACTCCGAAACTGCAT
+
CCCCCGGGGGGGGGGGGGGGGGGGGGGFFFGGGGGGGGFGGGGFCGEGGFFEEFFGGFGGGGGGGGGDGGGGGDGGGFGGDDFGGGFAFDGGGGGGGGGGGGG@FFAFGGGGGCFGGGGFFGGGGGGEGGGGGGGGGEFFGDFFEFGGGGGGDFEC3,FGGGFGGGGFFC77BFCFCGGGEE@FFFGGGGGGGGGC>CFGCGGFGGGFGGGFE9E8CEED7CE>8CE:CFFGGGGGEE*<CGGGGG>C7FFGGDGGC>D<>FFGGGG>EGG477CCCFF)1856<*?=>7;15B:.6@=*9
@M03506:14:000000000-AKVR1:1:1101:21697:4729 1:N:0:40
CGAACTCCTACGGGAGGCAGCAGTAGGGAATTTTCCACAATGGGCGAAAGCCTGATGGAGCAACGCCGTGTGCAGGATGAATGCCTTCGGGTTGTAAACTGCTTTTATATGTGACGATTATGACGGTAGCATATGAATAAGGATCGGCTAACTCCGTGCCAGCAGCCGCGGTCATACGGAGGATCCAAGCGTTATCCGGAATTACTGGGCGTAAAGAGTTGCGTAGGTGGCATAGTAAGTAGATAGTGAAAGCGTTCGGCTCAACCGGATATCCATTATCTAAACTGCTAGGCTAGAGGAG
+
CCCCCFDFG-CFGGGGGGGGGGGGGGGGGFGGGFGCGGGDGG<FGCGGEGFGFGGGGFGFCFFGGGFEGGGGG9FECFGFCFGGGEA9FDCFGGGCECDFGGFGGGGGAFEECBFFFFFGGGGDCCFF:FGGGAFGF<FFGFGGGEEGEFFFGGFF<+@FFDGGF?,B@FCFFEFGGGGGCFC7:D,DF7FC:CCCCGEE7><;FGFFCGGE>8FFGGFGDFGC88*>BCFFC??:<+C+<9+:C9:C?FGGF7:7/5<5CEGGGGGGG3CBFC77>**009@?F?F?AD*,.09)/9>>)
@M03506:14:000000000-AKVR1:1:1101:17232:4729 1:N:0:40
AGTGCCAGCAGCCGCGGTAATACGTAGGGTGCGAGCGTTGTCCGGATTTATTGGGCGCAAAGAGCTCGTAGGCGGCTTGTCGCGTCGGATGTGAAAGCCCGGGGCTTAACTCCGGGTCTGCATTCGATACGGGCAGGCTAGAGTGTGGTAGGGGAGATCGGAATTCCTGGTGTAGCGGTGAAATGCGCAGATATCAGGAGGAACACCGGTGGCGAAGGCGGATCTCTGGGCCATTACTGACGCTGAGGAGCGAAAGCGTGGGGAGCGAACAGGATTAGAAACCAGGGTAGACCAGATCGGA
+
CCCCCGGGGGGGGGGGGGGDGGGGGGGGGGGGGGGGGGGGGGGGGGCGGGGGGGGGGGGGGGGGGGGGGGGGGGGGGGFGGGGGGGGGGGGGGGGGGGGGGGGGGGGGGGCDFFGGGGGGGGGGGGGGGGGGGGGGGGFECDFAFCFGFCFFGGGGG7FFG<FCBFGGGGGGGFGGFD=FFFFGG?EGDGGGG7CCGG6EEGGFGG>EC>>EFGGEEGFGGDEDFG:EGGCGGEFEGGGDFEGGGGGG?EFGGG5C*<1*75C:C5><5CEFGG6?6972?:>*:3C7:D*.975)=6)))
@M03506:14:000000000-AKVR1:1:1101:18238:4732 1:N:0:40
CGAACTCCTACGGGAGGCAGCAGCCGCGGTAATACGAAGGGGGCTAGCGTTGTTCGGATTAACTGGGCGTAAAGGGCGCGTAGGCGGATTTTTAAGTCAGGGGTGAAATCCCAAGGCTCAACCTTGGAACTGCCTTTGATACTGGAGATCTTGAGTCCGGGAGAGGTGAGTGGAACTGCGAGTGTAGAGGTGAAATTCGTAGATATTCGCAAGAACACCAGTGGCGAAGGCGGCTCACTGGCCCGGTACTGACGCTGAGGCGCGAAAGCGTGGGGAGCAAACAGGATTAGATACCCCGGTG
+
CCCCCGGGGGGGGGGGGGGGGGGGGGGGGGGGGGGGGGGGGGGGGGGGGGGGGGGGGGGGGGGGGGGGGGGGGGGGGGGGGGGGGGGEGGGGGGGGGGGGGGGGGGGGGGGGGGGGGGGGGGGGGGGGGGGGGGGGGGGGGGGGGGGGGGGGGGGGGGGGGGGGGGGGGGGGGGGGGGGGGGFGGGGGGGGGFF9FDGGGGGGGGGGDCEGGGGGGGGGGGGFGGGGDE>FGGGGGGF>CFGCFDEEDGFG76C=5CFDCGECC5D*96CC5C37:<;*>F>>CG4987=*-*994;EFE)
@M03506:14:000000000-AKVR1:1:1101:16782:4737 1:N:0:40
CGAACTCCTACGGGAGGCAGCAGTGGGGAATATTGCGCAATGGACGGAAGTCTGACGCAGCAACGCCGCGTGAGGGATGACGGCCTTCGGGTTGTAAACCTCTTTCAGCAGGGACGAAGCGAGAGTGACGGTACCTGCAGAAGAAGGACCGGCCAACTACGTGCTAGCAGCCGCGGTAATACGTAGGGTCCGAGCGTTTTCCGGAATTATTGGGCGTAAAGGGCTCGTAGGCGGTTCGTCGCGTCGGGAGGGAAAACGCGGAGCTCAACGCCGAGCCTGCTTCCGCTCCCGGCAGTCCAGG
+
CCCCCGGGGGGGGGGGGGGGGGGGGGGGGGGGGGGGGGGGGGGGGGGGGGGGGGGGGGGGGGGGGGGGGGGGGGGGGGGGGGGGGGGGGGGGGGGGGGGGGGGGGGGGGGGGGGGGGGGGGGGGGGGGGGGEGGGGGGGGGGGGGGGGGGGGGGGGGGGGGGGFCEGGGGGGGGGGGGCGGGGGGGGGGGGGEGGGGG*:CGECC8FFEFF7EFGGGGGGGGGDFGGECEGGGGGCEGGGGGGGCEGC5C**9:/*;)9CGCDD**00C/>539C5D)9C*/90A)5)-*80585)))*/)
@M03506:14:000000000-AKVR1:1:1101:9970:4777 1:N:0:40
CGAACTCCTACGGGAGGCAGCAGTCGGGAATTTTGGGCAATGGGCGAAAGCCTGACCCAGCAACGCCGCGTGAAGGATGAAACCCCTCGGGATGTAAACTTCGCAAGAACGGGAAGAATAAGTAAGGGTTAACACCTCTTACGATGACGGTACTGTTTGTAAGCTCCGGCTAACTCCGTGCCAGCAGCCGCGGTAATACGGGGGGAGCAAGCGTTGTTCGGATTTACTGGGCGTAAAGGGCGCGTAGGCGGCCACCGCAAGTCAGTTGTGAAATCTCTGGGCTTAACCCAGAAAGGTCAAC
+
CCCCCGGGGGGGGGGGGGGGGGGGGGGGGGGGGGGGGGGGGGGGGGGGGGGGGGGGGGGGGGGGGGGGGGGGGGGGGGGGGGGGGGGGGGGGGGGGGGGGGGGGGGGGGGGGGGGGGGGGGGGGGGGGGGGGGGGGGGGGGGGGGGGGGGGGGGGGGGGGGGGGGGGGGGGGGGGGGGGGDGGGGGGGGGCGGEGGGGFGGGGGGGGGGGGGGEGGGGGGGGGGG+7<FGGGGG=ECE:CEGGGGDGGGGGGDECFGFGCC<C+A:FF?DGF7F>FFFGGG)7=?=F=8DF?:?FFFF@=?
@M03506:14:000000000-AKVR1:1:1101:5526:4777 1:N:0:40
CGAACTCCTACGGGAGGCAGCAGTCGGGAATTTTGGGCAATGGGCGAAAGCCTGACCCAGCAACGCCGCGTGAAGGATGAAATCCCTCGGGATGTAAACTTCGCAAGAACGGGAAGAATAAGTAGGGGACAATACCCCCTATGATGACGGTACCGTTTGTAAGCTCCGGCTAACTCCGTGCCAGCAGCCGCGGTAATACGGGGGGAGCAAGCGTTGTTAGGATTTACTGGGCGTAAAGGGCGCGTAGGCGGCCACCGCAAGGCAATTGTGAAAACTCCGGGCCTAAATCGGAAAGGTAAAC
+
CCCCCGGFGGFGG@F:CECEGGG@FGE>:FFGGEAB,EFF<FFGGGEGG7E,C@EFG@C@FF@C+FC+FE>7FFC8<=,:FEFGGGD8F:ECCEGGGGFE<EG:B+@<,FFGGE@C<D,DFCFGAFCCF:FFFGGG8FGBEFCCCFFF@FG@+@:*@:FFFFGGGFC*CF:<>FBD:BF*1=F:<ACFGGCC7FEGCEG>C*8>*?CEGC****1*2;+9;?7<C7<<<E*/:/?*:+>=E*::**2*A*229*1*:)>D5*1:5CF=<*3@:*2+*)1/9))*26*16*8:3>4>6***/
@M03506:14:000000000-AKVR1:1:1101:15387:4857 1:N:0:40
CGAACTCCTACGGGAGGCAGCAGTGGGGAATATTGCACAATGGGCGCAAGCCTGATGCAGCGACGCCGCGTGAGGGATGACGGCCTTCGGGTTGTAAACCTCTTTCAGTAGGGACGAAGCGCAAGTGACGGTACCTATAGAAGAAGCACCGGCCAACTACGTGCCAGCAGCCGCGGTAATACGTAGGGTGCGAGCGTTGTCCGGAATTACTGGGCGTAAAGAGCTCGTAGGTGGTTTGTCGCGTTGTTCGTGAAAACTCACAGCTCAACTGTGGGCGTGCGGGCGATACGGGCAGACTGGG
+
CCCCCGGGGGGGGGGGGGGGGGGGGGGGGGGGGGGGGGGGGGGGGGGGGGGGGGGGGGGGGGGGGGGGGGGGGGGGGGGGGGGGGGGGGGGGGGGGGGGGGGGGGGGGGFGGGGGGGGGGGGGGGGGGGGGGGGGGGGGGFGGGGGGGGGGGGEFGGGGGGGGFGGGGGGGGGGGGGCFGGFGFGGGGGGGGGGGGGE>EFGEGGGFGGFFGGGGG>EGGGGGGGGGGDGGGGF=FGGGGCGGGCCGGGGGGG5?78:CF7?FFGG67F7EBGFGCDBGDD@FGGBGFBGDFBEE:FFF5)
@M03506:14:000000000-AKVR1:1:1101:9267:4865 1:N:0:40
CGAACTCCTACGGGAGGCAGCAGTTGGGAATCTTGGACAATGGGGGAAACCCTGATCCAGCCATGCCGCGTGAGTGATGAAGGCCTTCGGGTTGTAAAACTCTTTCGACGGGGACGATAATGACGGTACCCGTAGAAGAAGCTCCGGCTAACTTCGTGCCAGCAGCCGCGGTAATACGAAGGGGGCTAGCGTTGTTCGGAATTACTGGGCGTAAAGCGCGCGCAGGCGGTCTTCCAAGTCAGTGGTGAAAGCCCGGAGCTCAACTCCGGAACGGCCATTGAAACTGTAAGACTTGAGGACG
+
CCCCCGGGGGGGGGGGGGGGGGGGGGGGGGGGGGGGGGGGGGGGGGGGGGGGGGGGGGGGGGGGGGGGGGGGGGGGGGFGGGGGGGGGGGGGGGGGGGGGGGGGGGGGGGGGGGGGFCGGGGGGGGGGGGGGGGGGGGGGGGGGGGGGGGGGGGGDGDECFGGGGGGGGGGGGGGGGGGGGGGGGGGFFGGGGDGCFGGGGGCA@FGGGFGEGGFFGDEGGDCECEGEGCEGGFGGED:E7EFGGGFGGGGFCGEGCDGGGGFGGG6/>CCD*/CEDFCFGF?G7*0*4C?F??F?6)/;7
@M03506:14:000000000-AKVR1:1:1101:25371:4868 1:N:0:40
CGAACTCCTACGGGAGGCAGCAGTCGAGAATCTTCCACAATGGACGAAAGTCTGATGGAGCGACGCCGCGTGATTGATGAAGTCCTTCGGGACGTAAAGATCTTTTATGAGGGAAGAAGTAATTGACGGTACCTCATGAATAAGGGGCTCCTAACTCTGTGCCAGCAGGAGCGGTAATACAGAGGCGCCAAGCGTTACCCGGAATGATTGGGCGAAAAGGGTGAGTAGGCGTGCGCAGTAGTCTCACGTTAAAGCATCGGGCTCAACCCGATACTTGCGGGGGCAACGGTGCGACTGGAGG
+
CCCC9CEFGGGGGGGGGGGFGGGGFGGGDFGGG9EEFGDGGFGFGGFECCCFAEDGGGGG?CGGCEGDFG:CE@FGGGFGGCCGGGGGGGG7CGC@CFFG<FB<FGGGGGFGC7A@CFGGGFC,BCFCC@FEGAA<FFGAFGD<<<C+CD7BDFD9EB,,3,@FFGC@CF77CCCC*,@7?FD7::5BEEGFGGDEE8CCEGEEG+@C+9BCFC*=8:E=**;*13+<AFG**:==**9<C?E+<+<7*:==7++*+0/*=*7CF6*9*9E)CD:+**1)95)*:>*)(/)45:)750.<.
@M03506:14:000000000-AKVR1:1:1101:8225:4878 1:N:0:40
CGAACTCCTCCGGGAGGCAGCAGTGGGGAATATTGGACAATGGGCGCAAGCCTGATCCAGCCATGCCGCGTGGATGATGAAGGCCTTAGGGTTGTAAAGTCCTTTTAACGGGGAAGATAATGACGGTACCCGTAGAATAAGCCCCGGCTAACTTCGTGCCAGCAGCCGCGGTAATACGAAGGGGGCTAGCGTTGCTCGGAATCACTGGGCGTAAAGCGCACGTAGGCTGACTCTTAAGTCGGTGGTGAAATCCTGGAGCTCAACTCCAGAACTGCCTTCGATACTTAGAGTCTCGAGTCCG
+
CCCCCGGGG9FGCFCEGGGGGGGGGEFGBFEAFGGFGGGGGAFCFGDEGDEFFEEGGGGAFGFGEFFEEEGGGEGGGGGGGGGGGGGGGGGGGGGFFFDFGGGGGGGGGGEGGGCGGGGGGGGGGGGGGGGGGGGFGGDGGF@GEF7BFGGFA@E<BFC><FF7FGCGD:FC7:D<F7::F7<FE7FFGGGGCCGCFCECBFGGFGGGGFEDGG5CFCCE:E8CFE?+@FCFGG+A?+CGGGEEG5*76+AF<FC<8FG4CFDFC>?DCD*)2006DFFGGFFC<*:*6:/.7@)9)151)
@M03506:14:000000000-AKVR1:1:1101:22898:4896 1:N:0:40
CGAACTCCTACGGGAGGCAGCAGTCGGGAATTTTGGGCAATGGGCGAAAGCCTGACCCAGCAACGCCGCGTGAAGGATGAAATCCCTCGGGATGTAAACTTCGCAAGAATGGGAAGAATAAGGAGGGGTTAATAACCCTTTTGATGACGGTACCATTTGTAAGCTCCGGCTAACTCCGTGCCAGCAGCCGCGGTAATACGGGGGGAGCAAGCGTTGTTCGGATTTACTGGGGGTAAAGGGCGCGTAGGCGGCCAAACAAGTCACGTGTGAAATCTCCGGGTTTAAGGCGGAAGGGGAAAGG
+
CCCCCGGGG9FGGGGGGGGGGGGGGGGGDEFFGGGGGGGGGGGGGGGGGGGGGGGGGGGGGGGGGGGGGGGGGGGGGFGGGGGAFGGCGGGGGGGGGGFGGGGGGGGGCGGGGGGGGGFDEFGFGDEEEEFDFGGGG?FGGGGDGFCFGGCFBFG9FFGGGFA9F,3CCECCFGFGF76<FGGGGCEGCEEGGCE@FGFFDEGGGC**;6*8?/8?:E7?EC=CFD<7EGF*:2A<CFGD*7*12::<9CG5)*57:><533*+*95CCFEF*0:<*)9C/0)++**.-9:()0)0).0))
@M03506:14:000000000-AKVR1:1:1101:21648:4916 1:N:0:40
CGAACTCCTCCGGGAGGCAGCAGTGGGGAATTGTTCGCAATGGGCGCAAGCCTGACGACGCAACGCCGCGTGGAGGATGAAGACCTTCGGGTCGTAAACTCCTTTCGATCGAGACGAATGGCTTCCGGGTGAACAGTCCGGGAGAATGACGGTACCGAGAGAAGAAGCCCCGGCTAACTCCGTGCCAGCAGCCGCGGTAATACGGGGGGGGCAAGCGTTGTTCGGAATTACTGGGCGTAAAGGGCTCGTAGGCGGCCAACTAAGTCAGACGTCAAATCGCACGGCTTAACCGGGGTACTGC
+
CCCCCGFGG-EFGGGGGGGGGGG@EFGGGGGGFGGGGGGGGGGGGGGGGGGFGFGGGDFBFGGGGGCGGGGGGGGGGGGGGGFGGGGGGGGGGGGDGGGGGGGGGGGGGGGDGFGGGEEF@DGGGGGGGGGCFFGGGGGGGG>ECCFGGFGEGGEFG:F:F<FGGDGGGC71CGGGFFFC7CC<CFFGGGGGFGDGE?>:FGGGDEGGGGG8:*;*:;*?;C+/?C>=FCEC76C8C*1;5<D7*:=D===DGEDDG:4CC?<FEC9C+2C)*1/2:?*1*)0:C:)04*9;E)8).//96
@M03506:14:000000000-AKVR1:1:1101:24337:4937 1:N:0:40
CGAACTCCTACGGGAGGCAGCAGTGGGGAATATTGGACAATGGGCGCAAGCCTGATCCAGCCATGCCGCGTGAGTGAGGAAGGCCTTAGGGTTGTAAAGCTCTTTCACCCATGACGATGATGACGGTAGTGGGAGAAGAAGCCCCGGCTAACTTCGTGCCAGCAGCCGCGGTAATACGAAGGGGGCGAGCGTTGTTCGGATTTACTGGGCGTAAAGGGCGCGCAGGCGGCTCTACAAGTCAGACGTGAAAGCCCCGGGCTCAACCTGGGGACTGCGTTTGGGACTGTCGGGCGTGCGAACG
+
CCCCCEEFFFGGGGGGGGGGGGGGGGGG>FGGFFGGGGGGGGGDFGGGGEGGGGGG9EEGC,@E<FCFEGC:F@CFCF8,CFG8FGFGGFG<FGGGFFFF<FFGGGGFFDFGGGGGGGGGFEFFGGCCEFDE,A?BFDEGGGAECCFDECFFGFGEGGCFCGGFF@DFGGE<CECCCFCGGEEGGG@7CCFFFG4B<CGEECCFF??FFFC*?E>9AE*:588:?C>?8??*00<CCG>@FG?6:77*;FFD<5:CC:DC*+9ACCG4:)*)*1*29>D353)627:*1C)3.)))0)).0
@M03506:14:000000000-AKVR1:1:1101:10756:4951 1:N:0:40
CGAACTCCTACGGGAGGCAGCAGCCGCGGTAATACGGGGGGGGCAAGCGTTGTTCGGAATTACTGGGCGTAAAGGGCTCGTAGGTGGCCAACTAAGTCAGACGTGAAATCCCTCGGCTTAACCGGGGAACTGCGTCTGATACTGGATGGCTTGAGTTCGGGAGAGGGATGCGGAATTCCAGGTGTAGCGGTGAAATGCGTAGATATCTGGAGGAACACCGGTGGCGAAGGCGGCATCCTGGACCGACACTGACACTGAGGAGCGAAAGCCAGGGGAGCAAACGGGATTAGAAACCCTGTAG
+
CCCCCGGGGGGGGGGGGGGGGGGGGGGGGGGGGGGGGGGGGGGGGGGGGGGGGGGGGGGGGGGGGGGGGGGGGGGGGGGGGGGGGGGGGGGGGGGGGGGGGGGGGGGGGGGGGGGGGGGGGGGGGGGGGGGGGGGGGGGGGGGGGGGGGGGGGGGGGGGGGEGGGGGGGGGGGGGGGGGGGGGGGGGGGGEGGGGGGGGGGGGGGFGGGGGGGGGGGGGGGGGGGGGGGGGGGGGGGGGGGGGGGGGDGGGGGGGFGFFGFEGGDDCDFFDFGGGGGFG*>>EGGEC??GF>F?>3>FFFF
@M03506:14:000000000-AKVR1:1:1101:20354:4952 1:N:0:40
CGAACTCCTACGGGAGGCAGCAGTAGGGAATATTGGACAATGGGCGCAAGCCTGATCCAGCCATGCCGCGTGATGGATGAAGGCCCTCTGGGTTGTAAACATCTTTTATCAGGGAAGAAACATCTCGTTTCTACGAGACTTGACGGTACCTGTTGAATAAGCACCGGCTAACTCCGTGCCAGCAGCCGCGGTAATACGGAGGGTGCAAGCGTTATCCGGATTTACTGGGTTTAAAGGGTGCGTAGGCGGGAAAATAAGTCAGTGGTGAAAGCACCGGGCTCAACTCGGTAACTGCCATTGA
+
CCCCCGGGGGGGGGGGGGGGGGGGGGGGGGGGGGGGGGGGGGGGGGGGGGGGGGGGGGGGGGGGGGGGGGGGGGGGGGGGGGGGGGGGGGGGGGGGGGGGGGGGGGGGGGGGGGGGGGGGGGGGGGGGGGGGGGGGGGGGGFGGGGGGGGGGGGGGGGGGGGGGGGGGGGGGGGGGGGGGGGGGGGGGGGGGEFGGGGGGGGGGDGGDGGGGGEGGGGGGDE@CGFGFGG*;AFFCCEGGGGEGDDGGGGGGGGGCCFGGGGGGFGGDGGFFGCFGDEGCF=F6A?C>BC>2B?457=7F*
@M03506:14:000000000-AKVR1:1:1101:6927:4970 1:N:0:40
CGAACTCCTCCGGGAGGCAGCAGCCGCGGTAATACGGGGGGAGCAAGCGTTGTTCGGATTTACTGGGCGTAAAGGGCGCGTAGGCGGCCGAACAAGTCACTTGTGAAATCTCCGGGCTTAACTCGGAAAGGTCAAGTGATACTGTTTGGCTAGAGTGCGGAAGGGGCAACTGGAATTCTCGGTGTAGCGGTGAAATGCGTAGATATCGAGAGGAACACCTGCGGCGAAGGCGGGTTGCTGGGCCGACACTGACGCTGAAGCGCGAAAGCTAGGGGAGCGAACGGGATTAGATACCCCTGTA
+
CCCCCGGGG-FFEGGGGGGGGGFGEEGGGGGEGGGGGGGGG:FGGGFGGCC@FGGGGEFEGGAFGGFFG+FFGGGGGGGE<FGGGGGGGGG:7FGFG9<FCFFGGGGGGFFGGGGGGGGGGGCEGGEGGFG?CGFGGGGFFGGGGFGGGGCGGG6FGDCE>5CGGGGGFGGGFGEGGGGFCFEEG7CFGGGGGGGCCEEG:EECFC7?CEFGGGGGGCE?FFGGCGGDEEFGCEE8CDD?<:F:CEG9C7C7C5EGGE=FFGGG775):*0=FCG57@C>5DEGD>D)4=?A?*//07<F/
@M03506:14:000000000-AKVR1:1:1101:21472:4972 1:N:0:40
CGAACTCCTACGGGAGGCAGCAGTGGGGAATATTGGACAATGGGGGCAACCCTGATCCAGCCATGCCGCGTGGGTGATGAAGGCCTTAGGGTTGTAAAGCCCTTTCGGCGGGGAAGATAATGACGGTACCCGCAGAAGAAGCCCCGGCTAACTTCGTGCCAGCAGCCGCGGTAATACGAAGGGGGCTAGCGTTGCTCGGAATCACTGGGCGTAAAGCGCACGTAGGCGGATTCCTAAGTCGGGGGTGAAATCCTGGAGCTCAACTCCAGAACTGCCTTCGATACTGGGAACTGTGAGTACG
+
CCCCCGGGG?DFGGEGGGGGGGGGFGGGGGFFGGGGGFFGGGGGGGGGGGGGGGGGGGGGGGGGGGGEGGGGGG:FFGGGGCGFGGGGGGGCFECDGGGEFGGFFGGGGGGGGGGGFFGFFFGFGGCFEGGGGGGDGGGFFDGGG@CFEEFFGGFGGFEFFCEGGFFCGGGGGGD9CG>FGGDGGGGGGFECEGGGGEGGDEFGGGGFGGG*:?FFCC=CG=@8CEEGGCCGFCFFGGFFEEEEGCEG6FGG<CFGF>GFGGGC?F?CEFGFDC=7=?6<CFFGFFFF1F3)*/*9*/*/7
@M03506:14:000000000-AKVR1:1:1101:25380:4972 1:N:0:40
CGAACTCCTACGGGAGGCAGCAGTGGGGAATTTTGCGCAATGGGGGAAACCCTGGCGCAGCAACGCCGCGTGGAGGATGAAGTCCTTCGGGACGTAAACTCCTTTCGATCGGGACGATTATGACGGTACCGGAAGAAGAAGCCCCGGCTAACTTCGTGCCAGCAGCCGCGGTAATACGAAGGGGGCTAGCGTTGTTCGGAATTACTGGGCGTAAAGGGCGCGTAGGCTGTGCTGTAAGTCAGGCGGGAAAGGCCCGGGCTCAACCTGGGAACTGCGCGTGATACTGCGGCGATGGAAGAGG
+
-6CCCGGGGGGGGGGGGGGGGG@FGGDGGGGFGGFGGGGGGGGG7EGEGGFGFCFGGGEGGGGGGG=FGGGGGGDGGGGGA?FFGGGFGGGGGEFEGFFCFGGFDGGGGFG>FGGG7FFGGGGGF@FF7FGGC:F8FFGGFC7CCFGGGDF7FCCEFF7CFCGGGGGCEGGGGF:@@FCEGEGGGDEG>?51;C*;CCGE>C6CFFGGGGGG*/AFGCCCEDGEGGGGG@CFCFG?9<C7EFFGG/>C5:559/:>8>)):<6E67>>E<CF**777)19D49C77*7;DE()).)*8)))
@M03506:14:000000000-AKVR1:1:1101:20460:4979 1:N:0:40
CGAACTCCTACGGGAGGCAGCAGTAGGGAATTTTCCGCAATGGGCGAAAGCCTGACGGAGCAATGCCGCGTGCAGGAGGAAGGCCTTCGGGTTGTAAACTGCTTTTATCTGTGACGATTTTGACGGTAGCAGAAGAATAAGGATCGGCTAATTCCGTGCCAGCAGCCGCGGTCATACGGAAGATCCGAGCGTTATCCGGAATTACTGGGCGTAAAGAGTTGCGTAGGTGGCATAGAAAGCAAGCAGTGAAAGCTCACGGCTCAACCGTGGACACATTGTTTGAACTCCTAAGCTTGAGCAT
+
CCCCC@FGGFGGGGGGGGGGGGGGFGGGFGGGGEGGGGGGGGG8EGGGGGGGGDGGDC@CCFGE,CC:+CFCEGGC7C?CC<=EFGGFFGDGCFGF@FCBEGGGGFGG<EFFGGGG:?<@E?:9CEEDEFGCADGGGGGGFFG,A>7CFEGGGGGFFGD@FFG7BF@FGGD<CFGGE:CCFE7<?FFCGD:*4<8CFDE8CEF+CF9:CFDC5BFFGGGGGGGEEEDFFE6*2<0C<0*@C6CFGD?69?7?F<6>F>*5//9FFC=DFD56*9C+:=**95/AEF*<>C40?FFFFFFF*
@M03506:14:000000000-AKVR1:1:1101:10471:5015 1:N:0:40
CGAACTCCTACGGGAGGCAGCAGTGGGGAATCTTGCACAATGGGCGAAAGCCTGATGCAGCAACGCCGCGTGAGGGACGAAGGCTTTCTGAGTTGTAAACCTCTTTCAGCAGGGACGATTGTGACGGTACCTGCAGAAGAAGCCCCGGCCAACTACGTGCCAGCAGCCGCGGTAATACGTAGGGGGCAAGCGTTGTCCGGATTTATTGGGCGTAAAGAGCTCGTAGGCGGCTTGGCAAGTCGGGTGTGAAACCTCCAGGCTCAACCTGGAGTCGCCATTCGATACTGCTATGGCTTGAGTT
+
CCCCCGGGGGGGGGGGGGGGGGGGGGGGGGGGGGGGGGGGGGGGGGGGGGGGGGGGGGGGGGGGGGGEGGFGGGGGGGGGGGGGGGGGGGCFGGGGGGGGGGGGGGGGGGGGGGGGGGGGGGGGGGGGGGGGGGGGGGGGGGGGGGGGGGGFGGGGGGGGGGGGGGGGGGGGGGGGGGGGGGGGGGGGGGGGGGGG?FEGGGC:EFGGGGGGGGDGGGGGGGGGGGGGGGDGGGGGGGFFGGGGGGGGGF?FFCEGCF<FCFGGGGGGF46?<<9:*7:CG=@FE?FB<>?AFF?>BFFB?
@M03506:14:000000000-AKVR1:1:1101:13571:5021 1:N:0:40
CGAACTCCTACGGGAGGCAGCAGTGGGGAATTGTTCGCAATGGGCGCAAGCCTGACGACGCAACGCCGCGTGGAGGATGAAGACCTTCGGGTCGTAAACTCCTTTCGATCGAGACGAACGGCTTCCGGGTGAACAATCCGGAAGAGTGACGGTACCGAGAGAAGAAGCCCCGGCTAACTCCTTGCTAGCAGCCGCGGTAATACGGGGTGGGCAAGCGTTGTTCGGAATTACTGGGCGTAAAGGGCTCGTACGCGGCCAACTAAGTCAAACGTGAAATCCATCGGCTTAACCGGGGGACGCC
+
CCCCCGGGG@GG>F>7FGGGGGGGGDFFDFGGFFFGGGGGGE<88FC+:@EFGD8FEFEECFEF:FG:FFCGG7?:FFGDGGGGC@EGCCFGFGGFFGGGGFFGGGFFCFECCAF7+>F7FFFGDFEGGFEGGGF@FGEFGDD:3,@<,>FGC:1>1=:FBCCFGD:B:F<B**C7FGGGG,2<FF:?E+<6*1*::?//@@FGGGG/:CCCFF5CCGGEG=+?8*;8E7<E76=CCEG**3A=EFGGCC**375DEBFFF6C6FG7CACE)/**22*9***0/:85?AC?27)))))))0
@M03506:14:000000000-AKVR1:1:1101:24868:5027 1:N:0:40
CGAACTCCTACGGGAGGCAGCAGTGGGGAATTTTGGACAATGGGCGAAAGCCTGATCCAGCAACTCTGCGTGAGGGACGAAGGTCTTCGGATCGTAAACCTCTTTTGTATGGGACGAAATCCCGCAAGGGTCTGACGGTACCATACGAATAATCAACGGCTAACTATGTGCCAGCAGCCGCGGTAAGACATAGGTTGCGAGCGGTATTAGGAATTACTAGGCGTAAAGCGAGTGTAGGCGGACCCTTCAGTCTGACGTTAAATCTCCTGGCTTAACGAGGAGTTGTACTCGGATACGGAGG
+
@CCCCFFGCFGG@DFEGGGGGGGGFGGGGGFGFGGGGGGGGGFFGGGGGGGGGCGEGGGCGGGGFEFGGGGC::FEGGGGGEGGFFGGGGGGDGGGGGGGGGG9<AFFGGC<E<EF>C?E<EF:FFGGCGGDA8FF@CFF=DF=FFGGGDFD,3<EFC3:FGFGGFFCGC;>ACFF7F:FG<FFG*,BCCFEBF,=CG8EGDD*=:CF++B;E??FGGF7CC*/:?CG78EEGGG7+09E=57E56E*<+202+9:C>C75FCFGG?>CC=)9<CF*7<)/7)*29**-*80<3>)))0).
@M03506:14:000000000-AKVR1:1:1101:15334:5028 1:N:0:40
CGAACTCCTACGGGAGGCAGCAGCCGCGGTAATACGTAGGGTCCAAGCGTTATCCGGAATCACTGGGCGTAAAGCGTGCGTAGGTGGATTGTTAAGTGCAATGCGAAATCCTGTGGCTCAACCATATGGACTGTATCGCATACTGGCAATCTAGAGGACATGAGAGGCAAGTGGAATTACTGGTGTAGCAGTGAAATGCGTAGATATCAGTAGGAACACCAATGGCGAAGGCAGCTTGCTGGCATGTATCTGACGCTAAGGCACGAAAGCGTGGGGAGCGAACAGGAGTAGAAAACCCTGT
+
CCCCCGEGGGFGGEGGGEGGC@FCEFCCB6C@EFCF,EE:FEEFGDDGGGE:FFFEG:CGF@EFEFGGGG>G@E,FBBFEGGEGGGG<,CAFFCADG<?@FEGGDGG>8EDFC?E<FGF9FE8CFDB<DFGGAGGG9=@F:>CA@,AFFFB<F9@>8=3,8>FFD3<+8>CC3<>F9F;>;;FBA<C9@C:>FAFCCF9B8:>*<,,?EF;2?,:FG=0;EEC8C,3?EGGCGC3*2<*@0<CCCEGC7?+1:+/*/<DFC69FG*5C5>*0*19CD5)15>3CF49).2*6=B@F>).)0
@M03506:14:000000000-AKVR1:1:1101:17298:5050 1:N:0:40
CGAACTCCTACGGGAGGCAGCAGCAAGGAATCTTCCGCAATGGGCGAAAGCCTGACGGAGCAACGCCGCGTGTGGGATGACGCCTTTCGGGGTGTAAACCACTTTTCTCAGGGAAGAAGTACTGACGGTACCTGAGGAATAAGGACCGGCTAACTACGTGCCAGCAGCCGCGGTAGTACGTAGGGTCCGAGCGTTGTCCGGAGTTACTGGGCGTAAAGCGCGCGCAGGCGGCGGTGTAAGCATGGCGTGAAAGCCCCAGGCGCAACCTGGGAGGGTCGTCGTGGACTGCACCGCTTGAGGG
+
CCCCCGGGGGGGGGGGGGGGGGGGGGGGGGGGGGGGGGGGGGGGGGGGGGGGGGGGGGGGGGGGGGGGGGGGGGGGGGGGGGGGGGGGGGGGGGGGGGGGGGGGGGGGGGGGGGGGGGGGGGGGGGGGGGGGGGGGGGGGGGGGGGGGGGGEGGGGGGGGGGGGGGGGGGGGG@CGGGGGGGGGGFGGGGGGG<EGGGGGE>E?CGGG7FGGG8:;CGGGGGGGGGGGGEGCEEEGGGGFF7CCGGG5877C>:E<CBGGG*>*:CF>FGG4CGD:FB<*>B>EC4C@(*9<EB53<4)8@
@M03506:14:000000000-AKVR1:1:1101:22372:5122 1:N:0:40
CGAACTCCTACGGGAGGCAGCAGCCGCGGTAATACAGAGGTCCCAAGCGTTGTTCGGATTCATTGGGCGTAAAGGGTGCGTAGGCGGCGCGGTAAGTCGGGTGTGAAATCTCGGAGCTTAACTCCGAAACTGCATTCGATACTGCCGTGCTTGAGGACTGGAGAGGAGACTGGAATTTACGGTGTAGCGGTGAAATGCGTAGATATCGTAAGGAAGACCAGTGGCGAAGGCGGGTCTCTGGACAGTTCCTGACGCTGAGGCACGAAGGCCAGGGGAGCAAACGGGATTAGAAACCCGGGTA
+
CCCCCGGGGCFGGGGGGGGGGGGGGGGGGFGGGGGGGGGGGGGGGFGGGGGGGGGGGGGGGGGGGGGGGGGGGGGGGGGGGGGGGGGEGGGGGFEGFEGGGGGGGGGGGGGGGGGGGGGGGGGGFGGDDGGGGGGGGGGGGGCFGGFGGGGGGGGGGGGGGGGGGGGGGGGGGGGDGGGGGGGGGFFGGGGGGFGGGGGGGGGGGGGGGGGGGFGFEFGGGFEGDGEGGGGGGGGGFFCFFFFCC<FD+<FGGGGDEFGGFECE57:DFG=>GDDC3)/9<>@GG53?<FF<F4).57BF)
@M03506:14:000000000-AKVR1:1:1101:14848:5125 1:N:0:40
CGAACTCCTACGGGAGGCAGCAGCCGCGGTAAAACGTAGGTGGCGAGCGTTATCCGGATTTACTGGGCGTAAAGGGTGTGCAGGCGGGCTGTTAAGTGGTGTATGAAATATCCCGGCTCAACCGGGAAGGGTTATGCCAGACTGGCAGTCTAGAGAGCGAGAGAGGGACGTGGAATTCCGGGTGTAGTGGTGAAATGCGTAGAGATCCGGAGGAACCCCAGAGGCGAAGGCGGCGTCCTGGCTCGCATCTGACGCCCAGCAACGACAGCATGGGGAGGGAACGGGATTAGGAACCCCAGTT
+
CCCCCGGGGGGGGGGGGGGGGGGGGGGGGFGGGFGGGGGGGGGGGGGGGGGGGGGGGGGGGGGGGGGGGGECDFDGGGGGGGGGGGDGGGGGGGGGGGGFGGGAFGGGGGGGFGGGGGGGGGGGGGC7FGGGGGGGGGGGGGGGGGGGGGGGG9CCCFGEGDEFGEGGGGGGGCCFFF,FEGF@CCFGFGFGGGGG?<8>EGGFG7:CGEEGGGGGGGGGGGGGCCE58C5EEGG85?D:CFF6C5=5EFC9::5):>F******1:7:439FFGC))197))CC))))**)*)7)8;8)*
@M03506:14:000000000-AKVR1:1:1101:6164:5135 1:N:0:40
CGAACTCCTCCGGGAGGCAGCAGTCGGGAATTTTGGGCAATGGGCGAAAGCCTGACCCAGCAACGCCGCGTGAAGGATGAAATCCCTCGGGATGTAAACTTCGCAAGAACGGGAAGAATAAGTAAGGGTTAACACCTCTTACGATGACGGTACTGTTTGTAAGCTCCGGCTAACTCCGTGCCAGCAGCCGCGGTAATACGGGGGGAGCAAGCGTTGTTCGGATTTACTGGGCGTAAAGGGCGCGTAGGCGGCCACCGCACGTCGGTTGTGAAATCTCTGGGCTTAACCCAGAAAGGGCAAC
+
CCCCCGGGG<FFGGGGGGGGGGGGGGGGGGGGGGGGGGGGGGGGGGGGGGGGGGGGGGCGGGGGGGGGGGGGGGGGGGGGGGGGGGGGGGGGGGGGGGGGGGGGGGGGGGGGGEGGGGDFGFGGGGGGGGGGFGGGFGGGGGGGGGGCEECFGGGGGFFGG9FFFGGDGGGEGGGDGGFGDFFGCDGGFGGGGFGD?GCCGCCEGGGGGF85E;5C;:FGGGGGGFGD?CGFGGDE50>EC55CCEGGFGGDCE57EEC)::CC5)*)*1C4C7><*62C4>>ECBF9<DF()9?:)8@))
@M03506:14:000000000-AKVR1:1:1101:12798:5139 1:N:0:40
CGAACTCCTACGGGAGGCAGCAGTGGGGAATTTTGGACAATGGGCGTAAGCCTGATCCAGCCATGCCGCGTGCGGGAAGAAGGCCTTCGGGTTGTAAACCGCTTTTGTCAGGGAAGAAACGCTCCGGGTTAATACCTCGGAGTAATGACGGTACCTGAAGAATAAGCACCGGCTAACTACGTGCCAGCAGCCGCGGTAATACGTAGGGTGCAAGCGTTAATCGGAATTACTGGGCGTAAAGCGTGCGCAGGCGGCTTTGCAAGACAGATGTGAAATCCCCGGGCTTAACCTGGGCACTGCA
+
CCCCCGGGGCGGGGGGGGGGGGGGGGGGGGGGGGGGGGGGGGGGGGGGGGGGGGGGGGGGGGGGGGGGGGGGGGGGGGGGGGGGGGGGGGGGGGGGGGGGGGGGGGGGGGGGGFGGGGGGGGGGGGGGGGGGGGGGFGGGGGGGGGGGGGGGGGGGGGGGGGGFGGGGGGGGGGGGGGGGGGGGGGGGGGGGGGGGGGGFCFGGA8CGFGGGGGGEEGEFGGGG>EFGGGGGGGGGGGGGGGGC=EGGGGGGG=5DE?FDGEC6CFFGC7CFG7FGGF4CC5;ECFGFFGF:F>)8BF:?9
@M03506:14:000000000-AKVR1:1:1101:20408:5140 1:N:0:40
CGAACTCCTACGGGAGGCAGCAGTCGGGAATTTTGGGCAATGGGCGAAAGCCTGACGCAGCAACGCCGCGTGAGGGATGAAGGCCTTCGGGTTGTAAACCTCTTTTATCAGGGACGATAATGACGGTACCTGACGAATAAGTCACGGCGAACTACGTGCCAGCAGCCGCGGTAATACGTAGGTGACAAGCGGTGTCCGGATTTACTGGGCGTGAGGAGCGCGCAGGCGGTCGTTCAAGTCGAGTGTGAGGGCGCCCGGCTCCACTGGGGGGGGTCACTCGAGACGGATCGCCTCGAGGGGG
+
CCCCCGGGGGGGGGGGGGGGGGGG8FGGGGG@FGG@FGGGGGGGGGGGGGGGGGGGGGGGGGGGGGGGGGGG,FGGGFGGGGGFGGGDGGGGGGGGGGGG8FGGGFGDGGGGGGGGGG::,CFFEGG7C<<,,,B+8=+,:7,3EF7F*53*6,>C3,**>FCFG@<<FGG<:F9,7*7,2=?9:2<BGGC7<F:<CECGE5C70+<0*C8**;*;+;;*8C*:>>C*:C8C2**+<<:@C**0:+<C+**1):CDE>C)/*7EF6F4C):))1*29=*9*.)1*)1),1)())0)0.))0
@M03506:14:000000000-AKVR1:1:1101:20357:5145 1:N:0:40
CGAACTCCTACGGGAGGCAGCAGTGGGGAATATTGGACAATGGGCGAAAGCCTGATCCAGCAATGCCGCGTGAGTGATGAAGGCCTTAGGGTTGTAAAGCTCTTTTACCCGGGATGATAATGACAGTACCGGGAGAATAAGCCCCGGCTAACTCCGTGCCAGCAGCCGCGGTAATACGGAGGGGGCTAGCGTTGTTCGGAATTACTGGGCGTAAAGCGCACGTAGGCGGCTTTGTAAGTTAGGGGTGAAAGCCCGGGGCTCAACTCCGGAATTGCCTTTAAGACTGCATCGCTAGAATGGT
+
CCCCCGGGGGGGGGGGGGGGGGGGGGGGFGGGGGGGGGGGGGGGGGGGGGGGGGGGGGGGGGGGGGGGGGEGGGGGGGGGGGGGGGGGGGGGGGGGGGGGGGGGGGGGGGGGGGGGGGGGGGGGGGGGGGGGGFGGGGGGGGGGGGGGGGGGGGGGGGGGGGGGGGGGGGGCEFGGGGGDEGGGGGGFFFGGGGGGGDGGGGGGGFEEFGGGGGGGGGGGGGG6@CGGGGC:FFFCGF0<:CCGC*>FCFGGC5CDEF3D5?DC7C<DEC=@4CFEFFGFF=6F??4=ACDBFF>=*9*7*
@M03506:14:000000000-AKVR1:1:1101:22179:5147 1:N:0:40
CGAACTCCTACGGGAGGCAGCAGTGGGGAATTTTGCGCAATGGGGGAAACCCTGACGCAGCAACGCCGCGTGGAGGATGAAGTCCCTTGGGACGTAAACTCCTTTCGACCGGGAAGATACTGACGGTACCGGAAGAAGAAGCACCGGCTAACTCTGTGCCAGCAGCCGCGGTAATACAGAGGGTGCGAGCGTTGTTCGGAATTACTGGGCGTAAAGGGCGCGTAGGCGGCCTTCTAAGTCGAACGTGAAATCCCCGGGCTCAACCCGGGAACTGCGTCCGATACCGGAAGGCTTGAATCTG
+
9BCCC@FGF<EFGGGGGGGGGGGGFGGGDGGGGGFGGGEGGGGGGGDDGGGGGCGGGGGGGGGGEGGDGGGGEGG>FFFFGE,CFGGEEGDGGDGGGGGGGGGGGGGGGFEGGGGGGGGGGGGGGGE=CF+<:FGGGGFGGGGFGGGGGGGC;:FEGGGGGGGGGGGGEDCCCGFGFFGGCGG=EFEEGGGEGE>>FEGGG5CFGFGFFGGGGGCCF5?E5EEC>CC5EGGGF6<779?CEC55*2:<8:C:C<>D*79CCCCE=C5DG5*<*947CEC<)85/+)7)4)73;?34)/@**
@M03506:14:000000000-AKVR1:1:1101:25551:5148 1:N:0:40
CGAACTCCTACGGGAGGCAGCAGTGGGGAATATTGCACAATGGGCGGAAGCCTGATGCAGCGACGCCGCGTGAGGGATGACGGCCTTCGGGTTGTAAACCTCTTTCAGCTCCGACGAAGTGGCCGGGTGTTCCTGGTTGTGACGGTAGGGGAAGAAGAAGCGCCGGCCAACTACGTGCCCGCAGCCGCGGTACGACGGAGGGCGCGAGCGTTGTCCGGAGTCATTGGGCGGAAAGAGCTCGTAGGAGGCTGGTCGCGTAGACTGTGAAATGCCATGGATCAAGTGTGGGCGTGCAGCCGGT
+
C@<BB<FCE-EF7FFCGGGGGF<E@CEC@F<C@@EEFGFG9@<FCFE+@:8@@@8@E,FCFFDGGEC:=F=7+?<:C,=EFGD78B8FF@EFG@=FCC,4B8FFFF9D9,BDEECF=@+33C+>>:B++5*,8=CC8@<@F,<1C>BFG*>*=C@C77?F:CC**<1=FCFB:,<+<*4+;CE8:*?8CE8C**;*:*;8E5*?CE>E5?**:;0AECE*;+0++<+;C5*:*:***0*+*/:5=+:DCF/5*9*)/0)12<*<3:9DF*+*2**29)***/*0+*:>?3)(75.*)05))
@M03506:14:000000000-AKVR1:1:1101:5661:5161 1:N:0:40
CGAACTCCTACGGGAGGCAGCAGTCGGGAATTTTGGGCAATGGGCGAAAGCCTGACCCAGCAACGCCGCGTGAAGGATGAAATCCCTCGGGATGTAAACTTCGCAAGAATAGGAAGAATAAGACGGGGACAATACCCCCGTTGATGACGGTACCGTTTGTAAGCTCCGGCTAACTCCGTGCCAGCAGCCGCGGTAATACGGGGGGAGCAAGCGTTGTTCGGATTTACTGGGCGTAAAGGGCGCGTAGGCGGCCAGCACAAGTCAGTTGTGAAATCTCCGAGCTTAACTCGGAAAGGTCAAC
+
CCCCCGGGGGGGGGGGGGGGDGGFGGGGGGGGGGGGDEGGGGGGGGGEFGGGGGGGGGGGGGGGGGGGGGGGGGGGGGGGGGGGGGGGGGGGGGGGGGGGGGGGGGGGGGGGGGGGGGGGGGGGGGGGGGGGGGGGCGGGGGGGGGGGGGGGCBFGGGGGGGGGGGGGGGEGGGGGGGFGGGGGGGGGGGGGGGGGFGGGGGGGGGGGGGFGGEGGEGGGGGGGDGGGGGGGGEGCFFGGGGGGGGGGGGEGGGGFEFGDFCFGGFFGEGGF*>CFC4DCGE3EC@FFAGF>BE>FF=76*
@M03506:14:000000000-AKVR1:1:1101:14918:5196 1:N:0:40
CGAACTCCTACGGGAGGCAGCAGTGGGGAATCTTGCGCAATGGGCGAAAGCCTGACGCAGCGACGCCGCGTGGGGGAAGAAGGCTTTCGGGTTGTAAACCCCTTTCAGGAAGGACGAAGCCACTCGGGTGAATAGCCCAGAGGGTGACGGTACTTCCAGAAGAAGCCCCGGCTAACTACGTGCCAGCAGCCGCGGTAATACGTAGGGGGCAAGCGTTGTCCGGATTTATTGGGCGTAAAGAGCGTGTAGGCGGTCTGGTAGGTCCGTTGTGAAAACTCGAGGCTCAACCTCGAGACGCCGG
+
CCCCCGGGGGGGGGGGGGGGGGGGGGGGGGGGGGGGGGGGGGGGGGGGGGGGGGGGGGGGGGGGGGGGGGFGGGGGGGGGGGGGGGGGGGGGGGGGGGGGGGGGGGGGGGGGGGGGGGGGGGGGGGGGGGGGGDGGGGGGGGGGGGGGGGGGGGGFGGGGGGGGGGGGGGGGGGGGGGGGGGGGGGGGGGGGGGGGGGGGGGGGDGGGGGGGGGGGEDEGGGGGDGEGFGGG=FG5E5DGEFGG/*:FGGGCDCCDFFCDGFGGFDFGGGGFGGFC7?DFGEFCFFGFF*5:EF>DF@<>)
@M03506:14:000000000-AKVR1:1:1101:12265:5201 1:N:0:40
CGAACTCCTACGGGAGGCAGCAGTCGAGAATTTTTGACAATGGGGGAAACCCTGATCGAGCGACGCCGCGTGGAGGATGAAGGTCTTCGGATTGTAAACTCCTGTCATTGGGGAACAAGGTGCATACGTTAACTGCGTGTGTATTGATAGTACCCGAAGAGGAAGGGACGGCTAACTCTGTGCCAGCAGCCGCGGTAATACAGAGGTCCCAAGCGTTGTTCGGATTCATTGGGCGTAAAGGGTGCGTAGGCGGCGCGGTAAGTCGGGTGTGAAATCTCGGAGCTTAACTCCGAAACTGCAT
+
CCCCCGGGG9FGGGGGGGGGGGGGGGGGGGGGGGGGGGGGGGGGGGGGGGGGGGGGGFGGGGGGGGGGGGGGGGFGEGGGGGGGGGFGGGGGGGGGGGGGGGGGGGGGGGGGGGGGFGGGGGGGGGGGGGGGGGGGGGGGGGGGGGGFGGGGGAFFFGGGGGGGGGGGGDEGGFGGGFGGGGGGGCFGFGGGGGGGGGGCGFCGCFGFGG9FGGG:E=EFGGGGGEGGGGGG5EGGGGGGGCFCEE:9C=FGCEDDGDGG50*<CGEFGGGFF>792*9*)8<6CBDF<G93553>?FFF?
@M03506:14:000000000-AKVR1:1:1101:24477:5205 1:N:0:40
CGAACTCCTATGGGAGGCAGCAGCCGCGGTAAGACGTAGGGCGCAAGCGTTGTCCGGATTTATTGGGCGTAAAGAGCTCGTAGGCGGCTTGTCGCGTCGACTGTGAAAACCCGTGGCTCAACCATGTGGTCTGCAGTCGATACGGGCAGGCTAGAATTCGGTAGGGGAGACTGGAATTCCTGGTGTAGCGGTGAAATGCGCAGATATCAGGAGGAACACCGGTGGCGAAGGCGGGTCTCTGGGCCGATATTGACGCTGAGGAGCGAAAGCGTGGGGAGCGAACAGGAGTAGGTACCCCGGG
+
CCCCCGGGGGGGFGEFEGGGGGGGGGGGGGGGGGGGGGGGGGGGGGGGEGGGGFGEE7C:AFFGFGGGDCEGGGCFGGGGEGFGGGGGFFGGGGGCFFGDFGGFFG<FFGGGGGGGFFFGG<FG@EGFFCFCFGDDFCGGGGGGGGGGGGGGGGGFGGGEGG<CFGGEGCFFGFFGGG@FFFGFGGG+?FE7@BFA9EGGEGGEGGGGFCFGGGGGGF=EDGCEEGGGGGEDCGGGE;>FGGFGGGGGGC??D77783)1/+75=<*>GC5.*DDGCBC3)7)*:5*).96)*/9@?7)))
@M03506:14:000000000-AKVR1:1:1101:8998:5207 1:N:0:40
CGAACTCCTACGGGAGGCAGCAGTGGGGAATTTTGGACAATGGGGGCAACCCTGATCCAGCCATGCCGCGTGCGGGAAGAAGGCCTTCGGGTTGTAAACCGCTTTTAGTCGGGAAGAAAAGGTTGTTCCTAATAGGGGCGACTCTTGACGGTACCGGCGGAATAAGCACCGGCTAACTACGTGCCAGCAGCCGCGGTAATACGTAGGGTGCGAGCGTTAATCGGAATTACTGGGCGTAAAGCGTGCGTAGGCGGTTCGTTAAGTTCGTTGTGAAAGCCCCGGGCTCAACCTGGGAATGGCA
+
CCCCCGGGGGGGGGGGGGGGGGGGGGGGGGGGGGGGGGGGGGGGGGGGGGGGGGGGGGGGGGGGGGGGGGGGGGGGGGGGGGGGGGGGGGGGGGGGGGGGGGGGGGGGDFGGGGGGGGGGGGFGGFGGGGGGGGGGGGGGGGDGGGGGGGGGGGGGGGGGGGGGGGGGFGGGGCFCGGGGGFFGGGGGGGGGGGCGEDGGGGG6<CGGGGGGGGEEEEEG?FGGE8>CC??FFFGGEGGFFFG=5=E5EEEFGGGGGFGGDGGFFGGGGGE>FFFG4>DCGFF57>6??G4<>>>4<FF@)
@M03506:14:000000000-AKVR1:1:1101:13110:5231 1:N:0:40
CGAACTCCTACGGGAGGCAGCAGTCGGGAATTTTGGGCAATGGGCGCAAGCCTGACCCAGCAACGCCGCGTGAAGGATGAAATCCCTCGGGATGTAAACTTCGCAAGAACGGGAAGAATAAGCCTGTGTTAATAGCGCAGGTGATGACGGTACCGTTTGTAAGCTCCGGCTAACTCCGTGCCAGCAGCCGCGGTAATACGGGGGGAGCAAGCGTTGTTCGGATTTACTGGGCGTAAAGGGCGCGTAGGCGGCGCAACAAGTCACTTGTGAAATCTCCGGGCTTAACTCGGAACGGTCAAGT
+
CCCCCGGGG?@CEGGEGGGG7FGGGGGGGGGGGGFGGGFGGGGGGGGDGGGGGGGGFGCFFFFGGGGDFFGE,FGGEFFFGGGGGGGGGGGFGGGGGGGGGFEGGGGGGGGGG7FFGGGGGFCF>FFGF8FFGGGGGGGGGFFDFGGG<FFGGGGG>EGGFAFG>FGGGGCFGGFCFGGGCGAFGGGGGGGGGGC<EFFGDEE58*?EFCEGE8;88CGCE8*AF7CGGGGGEE8=5FGGGG5C7CEDEEDCDGD3C5*9CGFF777:CFF*0:>+:BDD35FFC*0=4C3()75>DB@=*
@M03506:14:000000000-AKVR1:1:1101:8772:5235 1:N:0:40
CGAACTCCTACGGGAGGCAGCAGTGGGGAATATTGGACAATGGGCGCAAGCCTGATCCAGCCATGCCGCGTGGGTGATGAAGGCCCTAGGGTTGTAAAGCCCTTTCGGCGGGGAAGATAATGACGGTACCCGCAGAAGAAGCCCCGGCTAACTTCGTGCCAGCAGCCGCGGTAATACGAAGGGGGCTAGCGTTGCTCGGAATTACTGGGCGTAAAGCGCACGTAGGCGGTTTCTTAAGTCGGGGGTGAAATCCTGGAGCTCAACTCCAGAACTGCCTTCGATACTGGGAAACTTGAGTTCG
+
CCCCCGGGGGGGGGGGGGGGGGGFGGGGGGGGGGGGGGGGGGGGGGGGGGGGGGGGGGGGGGGGGGGGGGFGGDGGGGGGFGGGGGGGGGGGGGGGGGGGGGGGGGGGGGGGGGGGGGGGGGGGGGGGGGGGGGGGGGGGGGGGGGGGGGGGGGGGGGGGGGGGGGGGGGGGGGGGGGGGGGGGGGGGGGGGGG>9CEEGGGGDGGFCFGGGGCFGGEEGGGFFFGGG8*?5ACFGGF:+:=CEEGGGGGGFGGGGCFGFFGGGGGGD6FFFFGFCG4*9>BFGGFC@1CF?B=??FB@F>
@M03506:14:000000000-AKVR1:1:1101:12040:5270 1:N:0:40
CGAACTCCTACGGGAGGCAGCAGTCGAGAATTTTTCTCAATGGGGGCAACCCTGAAGGAGCGACGCCGCGTGGAGGATGAAGGCTTTCGGGTTGTAAACTCCTGTCATTTGGGAACAAGTTGCGAGTATTAACCGTGCTCGTATTGATAGTACCAGAAGAGGAAGGGACGGCTAACTCTGTGCCAGCAGCCGCGGTAATACAGAGGTCCCAAGCGTTGTTCGGATTCATTGGGCGTAAAGGGTGCGTAGGTGGCGCTGTAAGTCGGGTGTGAAATTTCGGAGCTTAACTCCGAAACTGCAT
+
CCCCCGGGG?FGGGGGGGGGGGGGGGGGFEGGGGGGGGGGGGGGGGGGGGGGGGGGGGGGGGGGGGGGGGGGGGGGGGGGGGGGGGGGGGGGGGGGGGGGGGGGGGGGGGGGGGGGGGGGGGGGGGGGGGGGGGGGGGGGGGGGD9FGGGGGGGGGGGGGGGGGGGGGGGGGGGCFFGGGGGGGGGGGGGGGGGGGGGGGGGGGGGGGGGGGFG8*CE5CFEECEGG?9CCGFDEG5C3@F=07CG**?E7<CCGGDFGDCFCCGD=CEDE@7>FF*9CD55)AF?7BFC6<5>@:BF@69
@M03506:14:000000000-AKVR1:1:1101:7253:5294 1:N:0:40
CGAACTCCTCCGGGAGGCAGCAGTAAGGAATATTGGTCAATGGACGAAAGTCTGAACCAGCCATGCCGCGTGAAGGATGAAGGCCCTCTGGGTTGTAAACTTCTTTTATAGGGGACGAAAAAAGCTCATTCTTGAGCACTTGACGGTACCCTAGGAATAAGCACCGGCTAACTCCGTGCCAGCAGCCGCGGTAATACGGAGGGTGCAAGCGTTATCCGGATTTACTGGGTTTAAAGGGTGCGTAGGTGGGTCTGTAAGTCAGTGGTGAAATCTCCGGGCTTAACCCGGAAACTGCCATTGG
+
CCCCCFGGF-CCCGGGGGGGGGGGFGGGGGGGGGGGGGFGGFGGGGGDGGGGGGGGGGGGGGGGFGGGGGGGGGGGGGGGGGGG8FGGGGDFGGGGGFFFFGGGGGEFGGGGFF=FEDGFGGGGGGGFFGGGGGGGGGGGGGGGGDGGGGGGGGGGGGGGGGGGGGEGE+DF=FFGGGGGGGGFGGGGGGGGG7;,<FB885ECCEGCFGG>ECGGGEGEC5?FFCFEFC5:AFG77*0AEEGGEGFFG=*:FFCD9@FFEC>FFFF>ADFF:72:5@CC4@F9:>D:()0(19=??4BF)
@M03506:14:000000000-AKVR1:1:1101:5792:5296 1:N:0:40
CGAACTCCTACGGGAGGCAGCAGTGAGGAATTTTCCGCAATGGACGAAAGTCTGACGGAGCAACGCCGCGTGCAGGAAGACGGCCTTCGGGTTGTAAACTGCTTTTCTGTGGGAAGAGCAAGGACGGTACCACAGGAAGAAGCCCCGGCTAACTACGTGCCAGCAGCCGCGGTAATACGTAGGGGGCAAGCGTTGTCCGGAGTTACTGGGCGTAAAGCGCACGCAGGCGGTCGCGTAAGAGTGCGGGGACAGTGGGCGGCTTAACTGCCCAAGAGTCGCACAGACTGCGTGACTGGAGGGC
+
CCCCCGGGGGGGGGGGGGGGGGGFGGGGGGGGGGGGGGGGGGGGGGGGDGGGGGGGGGGGGGGGGGGGGGGGGGGGGGGGGGGGGGGGGGGGGGGGGGGGGGGGGGGGGGGGGGGGGGGGGGGGGGGEGGGGGGGGGGGGGGGGGGGGDGGGGGGGGF<@FGGGGFGGGGGGGGGGGGGGG>FFGGGGGCGGFGDFGGGGDGG?9CFGGGGGCEEFFGGGECEEEEDGGG=E?=CCEGGGGGGFGGGGG=7C*<:F5>D35CC<9:C*2<FFCC7AFEGGD35+AFGF:DBFF=?F?>>D)
@M03506:14:000000000-AKVR1:1:1101:10544:5305 1:N:0:40
CGAACTCCTACGGGAGGCAGCAGTGGGGAATTGTTCGCAATGGGCGCAAGCCTGACGACGCAACGCCGCGTGGAGGATGAAGGTCTTCGGATTGTAAACTCCTGTTGCCCGGGACGAAAAGCCTCGACCTAACACGTCGAGGTCTGACGGTACCGGGTGAGGAAGCCCCGGCTAACTCTGTGCCAGCAGCCGCGGTAATACGGGGGGTGCGAGCGTTGTCCGGAATCACTGGGCGTAAAGGGCGCGTAGGTGGTTTGATACGGGTGTGGTGAAAGTCCGGGGCTCAACCCCGCATCTGCCG
+
CCCCCGGFGGGGDEEGGGGGGGGGGGGGGGGGGGGGGGGGGGGGGGGGGEGGGGGGGGGGGGGGGGGGGGGGGGGGGFGFAFGGGGGCFEFEGGGGGGGGGGGGGGGGFDFGGDGGGGGEGGGGGGDGGC9FFGGGGGDGGGGGGF9FGGGGGGGGCFEGGGGFFFGGGG*FFGGGFGGGFGGFGGGGGGGGGGGEGGGGGGDGCG8CECDCCEGGEGECF8?>>CFGGGFGF5::EEGGG***2/*1:C<CCE5>E*::+:3C:D5CC5:=4*?CDFD)>37*:?*),*03)0)86FF60
@M03506:14:000000000-AKVR1:1:1101:11707:5316 1:N:0:40
CGAACTCCTACGGGAGGCAGCAGCCGCGGTAATACAGAGGGTGCGAGCGTTGTTCGGAATTATTGGGCGTAAAGGGCGCGTAGGCGGCGCGGTATGTCACCTGTGAAATCTCCTGGCTCAACTGGGAGCTTGCAGGCGAAACTGCCGTGCTGGAGTGTGGGAGAGGTGCGTGGAATTCCTGGTGTAGCGGTGAAATGCGTAGATATCAGGAGGAACACCTGTGGCGAAAGCGGCGCACTGGACCACAACTGACGCTGAGGCGCGAAAGCTAGGGGAGCAAACAGGATTAGATACCCCGGTC
+
CCCCCGGGGFGGGGGEGGGGGGGGGGGGGG:CFGGGGGGGGGGGGGGGGFGGFFGGGEEFGGGGGGGGGFGGGGGGGGGGGGGGGGGGGGGGGGGGGGGGGGGGGGGGGGGGGGGGGGGGGGGGGGDGGGGFGGGGGGGGGGGFGGGGGG>GGGGGGGGGGGGGGGGGGEF@GGGGGGEFFF,C<FG9CG>8EFGGGGG>EGGGGG?:EFGGGGFFGFCF?EFFGECEEGGGGDGDEECFG6:62**9=FFFGGGDGEG3*>DEGD59:>CFFDDEGB***07?:5*9<=1)/096)755)
@M03506:14:000000000-AKVR1:1:1101:10762:5319 1:N:0:40
CGAACTCCTACGGGAGGCAGCAGCCGCGGTAATACGTAGGGGGCAAGCGTTGTCCGGATTTATTGGGCGTAAAGAGCGTGTAGGCGGTTTTACAGGTCCGCTGTGAAAACTCGAGGCTCAACCTCGAGCTGTCGGTGGAAACCGTAAGGCTAGAGTCCGGAAGAGGAGAGTGGAATTCCCGGTGTAGCGGTGAAATGCGCAGATATCGGGAAGAACACCCGTGGCGAAGGCGGCTCTCTGGGACGGTACTGACGCTGAGACGCGAAAGCGTGGGGAGCGAACAGGATTAGAAACCCGGGTA
+
CCCCCGGGGGGGGGGGGGGGGGGGGGGGGGGGGGGGGGGGGGGGGGGGGGGGGGGGGGGGGGGGGGGGGGGGGGGGGGGGGGGGGGGGGGGGGGGGGGGGGGGGGGGGGGGGGGGGGGGGGGGGGGGGGGGGGGGGGGGGGGGGGGGGGGGGGGGGGGGGGGGGGGGGGGGGGGGGGGGGGGEGGGGGGGFEGFGGGGGGGGGGGGGGDGGGGGGGGFEGGGGGGGDGGGGGGGGEGGGGGG6FGDCFGGGGGGGGG@GCECDCEDGGGGCEDGG*C>GDCB3FG4<67FF<F4>>>>@E)
@M03506:14:000000000-AKVR1:1:1101:7479:5331 1:N:0:40
CGAACTCCTCCGGGAGGCAGCAGTGGGGAATATTGGACAATGGGCGAAAGCCTGATCCAGCCGTGCCGCGTGAGTGAAGAAGGCCTTCGGGTTGTAAAGCTCTTTCGGCGGGGACGATGATGACGGTACCCGCATAAGAAGCCCCGGCAAACTTCGTGCCAGCAGCCGCGGTAATACGAAGGGGGCTAGCGTTGTTCGGAATTACTGGGCGTAAAGCGAACGTAGGCGGTGTTCCATGTCAGAGGTGAAAGCCTGGGGCTCAACTCCAGAATTGCCTTTGAAACGGGGACGCTTGAGTCCG
+
CCCCCGGGG<FGGGGGGGGGGGGGGGGGGGGGGGGGGGGGGGGGGGGGGGGGGGGGGGGGGGGGGGGGGGGGGGGGGGGGGGGGGGGGGGGGGGGGGGGGGGGGGGGGGGGGGGGGGGGGGGGGGGGGGGGGGGGGGGGGGGGGGGGGGCGGGGGGCFGGGGGGGGGGGGGGGGGGGG5CEGGGGGGGGGGGGGGGGGGGGGGGGGGGFGGGGGGGGGGGGE8@8EFGGEDEEG<:CFGFFC9?EFDFCFGGGGGGGFG)CFGGGG6DF7FFGFGGGFGFD6@EC:C50176B:>>??=B5
@M03506:14:000000000-AKVR1:1:1101:5033:5349 1:N:0:40
CGAACTCCTACGGGAGGCAGCAGTCGGGAATTTTGGGCAATGGGCGCAAGCCTGACCCAGCAACGCCGCGTGAAGGATGAAATCCCTCGGGATGTAAACTTCGCAAGAACGGGAAGAATAAGCCTGTGTTAATAGCACAGGTGATGACGGTACCGTTTGTAAGCTCCGGCTAACTCCGTGCCAGCAGCCGCGGTAATACGGGGGGAGCAAGCGTTGTTCGGATTTACTGGGCGTAAAGGGCGCGTAGGCGGCCAGCGCAAGTCAACTGTGAAATCTCCGGGCTTAACTCGGAAAGGTCAGC
+
CCCCCCFGGGGGGGGGGGGGEGGEGEEGGGGGGGGG;FGGGGGGGGG@FFGFG@FGAFGGGGGGGGGGGEGGGGGGGGGGGAFGGGGGGGGGGGGGGGGAFGGGCGGGFGGGGCGGGFGGGGGGGGGGGGGGGGGFGGGGGGGGGDAFDGEFGGGG>FCFFFGGGGGGGGGGGDGGFGGDGGGGGGGGGGDGEEEFGGFCEGEGG5CC@FFFEC>EEG?EGEGEFGGFFGFGGEGDCG7*:=EG5=GCFEG=C=*1?D:DGCFGFGGG?FFF**2C*=DGGD):787*.9>6500>=*?4)
@M03506:14:000000000-AKVR1:1:1101:6773:5355 1:N:0:40
CGAACTCCTCCGGGAGGCAGCAGTAGGGAATATTGGACAATGGGGGCAACCCTGATCCAGCCATGCCGCGTGAGTGATGAAGGCCTTAGGGTTGTAAAGCTCTTTTAGCAGGGAAGATAATGACGGTACCTGCAGAAAAAGCCCCGGCTAACTTCGTGCCAGCAGCCGCGGTAATACGAAGGGGGCTAGCGTTGCTCGGAATTACTGGGCGTAAAGCGCACGTAGGCGGCTTTCTAAGTCAGGGGTGAAATCCTGGAGCTCAACTCCAGAACTGCCTTTGATACTGGAAAGCTCGAGTCCG
+
CCCCCGGGG9FGGGGGGGGGGGGFGGGGGGGGGGGGGGGGGGGGGGGGGGGGGGGGGGGGGGGGGGGGGG@FGGGGGGGGGGGGGGGGGGGGGGGGGGGGGGGGGGGGGGGGGGGGGGGGGGGGGGGGGGFGGGGGGGGGGGGGGGGGGGGGGGGGGGGGFFGGGGGGGGGGGGFGGGGGGGGGGGGGGGGGGGGGFEGGGGGGGGGGGGGEGDGFGGGDGGGGGGDGGGGGFEGGGGGGGFDGGGGGGGFGGFEC*)*97CGGGGGCCDCFGG=FG=FGGFFGGFGF(:4(19;>>4.95
@M03506:14:000000000-AKVR1:1:1101:9267:5360 1:N:0:40
CGAACTCCTACGGGAGGCAGCAGCCGCGGTAATACGTAGGTCCCAAGCGTTATCCGGATTTACTGGGCGTAAAGAGTCTGTAGCTGGTTATATAAGTCTATTTTCAAATCCCTCGGCTCAACCAAGGAAAGGGAATGGATACTGTATATCTGGAGGTTATTAGGGGTTAGTAGAATTCCCGGTGGAGGGGTGAAATCCGTTGATATTGGGAGGAATGCCGAAAGCGAAAGCAGCTAACTATAATTATCCTGACAGTGAGAGACGAAAGCATGGGTAGCAAACGGGATTAGAAACCCCAGTA
+
CCCCCGGGGGGGGGGGGGGGGGGGGGGGGGGGGGGGGGGGGGGGGGGGGGGGGGGGGGGGGGGGGGGGGGGGGGGGGGGGGGGGGGGGGGGGGGGGGGGGGGGGGGGGGGGGGGGGGDGGGGGGGGGGGGGGGFGGGGGGGGGGGGGGGGGGGGGGGGGGGGGGGGGEGGGGGGGGGGGGGGGGGFDGGGFEGGGGGGGGCEGGGDFGGGGGGDGGGGGGGGGGGGGGGEGGGDEGGGDEGG?FFGGGGGGGGGCFGFGGGGFGGGGGFFGFFGGGGFFCGFFGGEGFFGFA7508BE>@9
@M03506:14:000000000-AKVR1:1:1101:12580:5360 1:N:0:40
CGAACTCCTACGGGAGGCAGCAGTGAGGAATCTTCCGCAATGGACGAAAGTCTGACGGAGCAACGCCGCGTGCAGGATGACGGCCTTCGGGTTGTAAACTGCTTTTATTTGGGAAGATTGTGACGGTACCAAATGAATAAGGACCGGCTAACTACGTGCCAGCAGCCGCGGTAATACGTAGGGTCCAAGCGTTATCCGGGATCACTGGGCGTAAAGCGTGCGTAGGTGGATTGTTAAGTGCAATGCGAAATCCTGTGGCTCAACCATATGGACTGTATCGCATACTGGCAATTTAGAGGAC
+
CCCCCGGGG9FFGGGGGGGGGGGGGGGGGGGGGGGFFEFEFGGFGGGGGGCFGFGGGCFFGGGGGGGGGGGGGGGGGFGGFGGGGGFGGGGGGGGFDGGGGGF?FFGGGGGGGGGG8<FFGGGGGGGGGGD@FFGGGFFFGGGGGGGGGGFGGGGGGFCFGGGCCFDFGGGFFGGGGGA:BEGGFFFGGGGGGGGGGGDEBE8FGGGGGGGGGGFG+?CGGGG*:>EGG*9<FC7CGFGEGCCEFCEDCEFC<7CDGFF/<E=FF7?4?CC**9C9*97C<>>=E**/.97(/***)*))0
@M03506:14:000000000-AKVR1:1:1101:5956:5374 1:N:0:40
CGAACTCCTACGGGAGGCAGCAGTGGGGAATTTTGCGCAATGGGGGAAACCCTGACGCAGCAACGCCGCGTGGAGGATGAGGTCCCTTGGGACGTAAACTCCTTTCGACCGGGAAGATACTGACGGTACCGGAAGAAGAAGCACCGGCTAACTCTGTGCCAGCAGCCGCGGTAATACAGAGGGTGCGAGCGTTGTTCGGAATTATTGGGCGTAAAGGGCGCGTAGGCGGCGCGGTATGTCACCTGTGAAATCTCCTGGCTCAACTGGGAGCTTGCAGGCGAAACTGCCGTGCTGGAGTGTG
+
CCCCCGGGGGGGGGGGGGGGGGGGGGGGGGGGGGGGGGGGGGGGGGGGGGGGGGGGGGGGGGGGGGGGGGGGGGGGGGGGGGGGGGGGGGGGGGGGFGGGGGGGGGGGGGGGGGGGGGGGGGGGGGGGGGGGGGGGGGGGGGGGGGGGGGGGGGGGGGGGGGGGGGFGGGGGGDGGGGGGGGGFCFGEGGGGEEGGGGGGGGGGGGGGGGGGG5CFGGGGGGGGGDF=EGDGGGGGGG0:CCCGFGCFGFFG70<FEFC*3<D6?FGGCDG>9FC6C5DC3>@GGFGF9DEBFF?4>FF*0
@M03506:14:000000000-AKVR1:1:1101:5667:5392 1:N:0:40
CGAACTCCTACGGGAGGCAGCAGTAAGGAATCTTCCGCAATGGACGAAAGTCTGACGGAGCAACGCCGCGTGCAGGATGACGGCCTTCGGGTTGTAAACTGCTTTTATTTGGGAAGATTGTGACGGTACCAAATGAATAAGGACCGGCTAACTACGTGCCAGCAGCCGCGGTAATACGTAGGGTCCAAGCGTTATCCGGAATCACTGGGCGTAAAGCGTGCGTAGGTGGATTGTTAAGTGCAATGCGAAATCCTGTGGCTCAACCATATGGACTGTATCGCATACTGGCAATCTAGAGGAC
+
CCCCCGGGGGGGGGGGGGGGGGGGGGGGGGGGGGGGGGGGGGGGGGGGEGGGGGGGGGGGGGGGGGGGGGGGGGGGGGGGGGGGGGGGGGGGGGGGGGGGGGGGGGFGGGGGGGGEFGGFGGGFFGGGGGGGGGGGGGGGGGDGFGGGGGGGGGGGFFGFFGECFGFGGGG<BEFFGFFGGDGF:CGGGCE<FECFGGGCEEGGFGGGGCBCEGGFGECEGGGEGEFCF*+2;:F7?FG7?9F7<+1/:7CCF?7>E@F479=EFD66CG96>F5EF4*97::5CFFFBG?8:@F46?FF>
@M03506:14:000000000-AKVR1:1:1101:11085:5396 1:N:0:40
CGAACTCCTACGGGAGGCAGCAGTAGGGAATTTTCTACAATGGGCGAAAGCCTGATGGAGCAACGCCGCGTGCAGGATGAATGCCTTCGGGTCGTAAACTCCTTTCGATCGAGACGAATGGCCTCCGGGTGAATACTCCGGAGGAGTGACGGTACCGAGAGAAGAAGCCCCGGCTAACTCCGTGCCAGCAGCCGCGGTAATACGGGGGGGGCAAGCGTTGTTCGGAATTACTGGGCGTAAAGGGCTCGTAGGCGGCCACCTAAGTCGGACGTGAAATCCCTCGGCTTAACTGGGGAACTGC
+
CCCCCGGGGGGGGGGGGGGGGGGGGGGGGFFFGGGGGGGGGGGGGGGGGGGGGGGGGGGGGGGGGGGGGGGGGGGGCGGGGGGFGGGGGGGGGGGGGGGGGGGGGGGGGGGGGGGGGGGGGGGGFGGGG@CCFFGFGDGGGGGGCFFGGGGGGGGCGEDGGFGGGG?G,@FEGDGDFGGFCFFGGGGGGGGGGGGGGGGDFG9CEGDGGGGGGFF>CEGGGGGEG58EFG@+9ECGGGGGGGGECGGG87AEFGD)8;*1:CFGF7=D5<EEGGFFF**29;:ED:3?<FB>FFD@3@FF*
@M03506:14:000000000-AKVR1:1:1101:4755:5403 1:N:0:40
CGAACTCCACGGGAGGCAGCAGTGGGGAATATTGGACAATGGGCGCAAGCCTGATCCAGCCATGCCGCGTGGGTGATGAAGGCCCTAGGGTTGTAAAGCCCTTTCGGCGGGGAAGATAATGACGGTACCCGCAGAAGAAGCCCCGGCTAACTTCGTGCCAGCAGCCGCGGTAATACGAAGGGGGCTAGCGTTGCTCGGAATCACTGGGCGTAAAGCGCACGTAGGCGGATTGCTAAGTCAGGGGTGAAATCCTGGAGCTCAACTCCAGAACTGCCTTTGATACTGGCGATCTTGAGTCCGG
+
CCCCCGGGGGGGGGGGGGGGGGGGFGGGGGGGGGGGGGGGGGGGGGGGGGGGGGGGGGGGGGGGGGGGGGGGGFFGGGGGGGGGGGFGGGGGGGGGGGGGGGGGGGGGGGGGGGGGGGGGGGGGGGGGGGGGGGGGDFGGGGGFGGGGGGGGGGGGFGGGGGGGGGGGGGGGGGGGGGGGDGDGGGGFGGGGGGFGGGDGFGGGF9EFGGGGGFECEGGGGCGGGGGG*?EFGG?EGCGFGGGGGDGG:CEFGGGGGFFGGFFFGGGF<DGFGGGGGFGGG?FGG?F>9D@,@6*)9??DF
@M03506:14:000000000-AKVR1:1:1101:7116:5406 1:N:0:40
CGAACTCCTCCGGGAGGCAGCAGTGGGGAATCTTGCGCAATGGCCGAAAGGCTGACGCAGCGACGCCGCGTGGGGGAGGAAGGCCTTCGGGTTGTAAACCCCTGTTGCCCGGGACGAATGTGCTCTGTAGAGGGCATTGACGGTACCGGGTGAGGAAGCACCGGCTAACTCCGTGCCAGCAGCCGCGGTAATACGGAGGGTGCAAGCGTTGTCCGGAATCACTGGGCGTAAAGGGCGCGTAGGCGGCTCATAAAGGCTGTGGTGAAAGTTCGGGGCTCAACCTCGAATCGGCCGTGGCGAC
+
CCCCCGGGG9FGGGGGGGGGGGGGGGGGGGGGGGGGGGGGGGGGGGGGGGGGGGGGGGGGGGGGGGGGGGGGGGGGGGGGGGGGGGGGGGGGGGGGGGGGGGGGGGGGGGGGGGGGGGGGGGGGGGGGGGGGGGGGGGGGGGGGGEGGGGGGGGGGGGGGGGGGGGGGGGGGGGGGGGGGGGGGGGGGGGGGGGGGGGGGGGGFGGGGGGCEGGGGGGGFGGGGGGGG88CGGGGGE8D=EGGF=E=>CEFG>FGGG:DGGGGGGG7CCGGBGGGGG@GGGFFGE:C:?FE(7B>:D>557
@M03506:14:000000000-AKVR1:1:1101:4811:5419 1:N:0:40
CGAACTCCTACGGGAGGCAGCAGCCGCGGTAATACGGAGGGTGCGAGCGTTGTCCGGAATCACTGGGCGTAAAGGGCGCGGAGGCGGCGGGGGTAGTCTGTGGTGAAAGCTCGTGGCTCAACTGCGAGTCGGCCATGGATACTCCCCGGCTTGAGCACTGTAGAGGCAGGTGGAATGCCGGGTGTAGCGGTGGAATGCGTAGAGATCCGGAAGAACACCGGTGGCGAAGGCGGCCTGCTGGGCAGTAGCGGACGATGAGGCGCGACAGCGTGGGGAGCGAACAGGAGTAGATACCCCAGTA
+
@@CCC,@C-6C@BCGGCGDG@FGGGGGDG@:;C<@<,,+67@6C:FC@FB,C@<C@@CGGFGD,6CFGG>ECG<FC7CEE+@FC+F7@+>CBEGGGC;,?3,8=@AFFECGEFFFCE*<:F,8<9FGC<BEGC:E62,:<F8CF6*/:88*2?E:+C6:@9CF9E8CEGCAF>E:<++0/882*/099C>*::CC96:EGCEC9+0<+A8EGE>00;0/:8*:E*?88ECCCEE5*:;>FFC*:CCFC9/**/:*1;@75FD:57CGGGG55CDGEG))93@):*)*73F?267<))55?*
@M03506:14:000000000-AKVR1:1:1101:11033:5423 1:N:0:40
CGAACTCCTACGGGAGGCAGCAGTGGGGAATTTTGCGCAATGGGGGAAACCCTGACGCAGCAACGCCGCGTGGAGGATGAAGTCCTTCGGGACGTAAACTCCTTTCGATCGGGACGATAATGACGGTACCGGAAGAAGAAGCCCCGGCTAACTTCGTGCCAGCAGCCGCGGTAATACGAGGGGGGCGAGCGTTGTTCGGAATTATTGGGCGTAAAGGGTGCGTAGGCGGTTTGGTAAGTCTTATGTGAAATCTATGGGCTCAACTCATAGACTGCATGAGAAACTGCCGGGCTTGAGTATG
+
CCCCCGGGGGGGGGGGGGGGGGGGGGGGGGGGGGGGGGGGGGGGGGGGGGGGGGGGGGGGGGGGGGGGGGGGGGGGGGGGGGGGGGGGGGGGGGGGGGGGGGGGGGGGGGGGGGGGGGGGGGGGGGGGGGGGGGGGGGGGGGFGGGGGGGFGGGGGGGGGGFGGGGGGGGGDGGGGGGFEGGGGGGD*:EGEGGEFGGGEG5C7EFFGGGGGGGGGGGGGGGG>EDFEGE:?EGGGGGGCEFFGGFGFFGFGGGGGG@<FGGFDCGGCCCF6CFGFGFF<DF@GG?4<>GFF@FFFFFFFB
@M03506:14:000000000-AKVR1:1:1101:15890:5428 1:N:0:40
CGAACTCCTACGGGAGGCAGCAGTGGGGAATATTGCGCAATGGGCGAAAGCCTGACGCAGCGACGCCGCGTGAGGGATGAAGGCCTTCGGGTTGTAAACCTCTTTCGACAGGGACGAAGCGCAAGTGACGGTACCTGGAGAAGAAGCGCCGGCCAACTACGTGCCAGCAGCCGCGGTAAGACGTAGGGCGCGAGCGTTGTCCGGATTTATTGGGCGTAAAGAGCTCGTAGGCGGCTTGTTGCGTCAGCTGTGAAAACCCGCAGCTCAACTGTGGGCTTGCAGCTGATACGGGCAGGCTTGG
+
CCCCCGGGGGGEGGGGGGGGGGGFGGGGGGGGGGGGGGGGGGGGGGGGGGGGGGGGGGGGGGGGGGGGGGGGGGGGGGGGGGGGGGGGGGGGGGGGGGGGGGGGGGGGGGGGGFGGDGGEEGGGGGGGGGGGGGGGGGGGGGGGGGGGGGGGGGGGGGGGGGGGGGGGGGGGGGGGGGGG7FGGGGGGGGGGGGGGEGGGGGGGGD5C:FGGGGGG8CEFFFGGGGGGGGGGGGE5CEGGGGGGGGGGGGGFFGGGGFGGGGDG6CFC6DGFFGGFC:554?FGFFCFFGFFEFFEFFFF)
@M03506:14:000000000-AKVR1:1:1101:12582:5433 1:N:0:40
CGAACTCCTACGGGAGGCAGCAGTGGGGAATATTGGACAATGGGGGCAACCCTGATCCAGCCATGCCGCGTGAATGATGAAGGCCTTCGGGTTGTAAAGTTCTTTTGGCGGGGACGATGATGACGGTACCCGCAGAATAAGCTCCGGCTAACTTCGTGCCAGCAGCCGCGGTAATACGAAGGGAGCTAGCGTTGTTCGGAATTACTGGGCGTAAAGGGCGCGTAGGCGGCTTGGCAAGTTGGATGTGAAAGCCCAGGGCTCAACCCTGGAATTGCATTCAAGACTGCCTTGCTTGAATTCG
+
CCCCCGGGGGGGGGGGGGGGGGGGGGGGGGGFGGGGGGGGGGGGGGGGGGGGGGGGGGGGGGGGGGGGGGGGGGGGGGGGGGGGGGGGGGGGGGGGGGGGGGGGGGDGGGGGGGGGGGGGGGGGGGGGGGGGGGGGGGGGGGGGGGGGGGGGGGGGGGGGGGGGGGGGGGGGGGGGGGGGGGGGGGGGGGGGGGGGGGGGGGGGGGGGGGGGGG5AFGDGGGGGGDGGGGGGGEGGEFGGGGFGGGGGCFGGFGGFGEG4CGGGGGGGGFC7CGGF>6>C7F?FC@FF7DF4F=?47BF?:
@M03506:14:000000000-AKVR1:1:1101:14159:5438 1:N:0:40
CGAACTCCTACGGGAGGCAGCAGTGGGGAATATTGCGCAATGGGCGAAAGCCTGACGCAGCAACGCCGCGTGAGTGATGAAGGCCTTCGGGTCGTAAAGCTCTGTCGGAGGGAACGAATGTCTCTGGGGTTAACAGCCTCAGGGAGTGACGGTACCCTCAAAGGAAGCACCGGCTAACTCTGTGCCAGCAGCCGCGGTAATACAGAGGGTGCTAGCGTTGTTCGGAATCATCGGGCGTAAAGGGCGCGTAGGCGGTTTGCTAAGTCATGTGTGAAATCCCTCGGCTCAACCGGGGCACGAC
+
CCCCCGFEGD<FFFGGGC;CCAE;CC<FGGFCFCEGG@@FEFFEGGECCDFCFCCDBF::CCCECGDCFC@FECECCEFCAAFFG,EFBCGGGGGEG7,,AFGGFFFEC:FGGGGGD@<F=F,=C=DFGFE<CBFEG@8FFGF@+FFGAFGGGG@EG@F>C,@C:FFDFCFFGGGC7?FGGGC9CE::7F7FFECGEGE5CFFD:C+;5;A/+<E@CEGEGFC?E8EC??E+<5EGE*<;=?<CC5*9:5>EGGGGG@<F9<F?02:CFCFFG7>+:=*9CF)7=3>*)0<057>37>>3)
@M03506:14:000000000-AKVR1:1:1101:5102:5441 1:N:0:40
CGAACTCCTACGGGAGGCAGCAGTCGGGAATTTTGGGCAATGGGCGAAAGCCTGACCCAGCAACGCCGCGTGAAGGATGAAATCCTTCGGGATGTAAACTTCGCAAGAACGGGAAGAATAAGTAAGGGTTAATATCTCTTACGATGACGGTACTGTTTGTAAGCTCCGGCTAACTCCGTGCCAGCAGCCGCGGTAATACGGGGGGAGCAAGCGTTGTTCGGATTTACTGGGCGTAAAGGGCGCGTCGGCGGCCACCGCAAGTCGACTGTGAAATCTCCGGGCTTAACCCGGAAAGGTCAGC
+
CCCCCFGGGGGGGGGGGGGGGGGGGGGGEGGGGGGGEGFGFFGFCGGGGGGGGGGGGGGGGGGGGGGGGGGGGGGGGGGGGGGGGGGGGGGGGGGGGGGGGGGGGGFGGGGGGGGGBFGGGGFGGGGGGGGGGGGGGGGGGGGGGGGGDFEFGGGGGGGGGGGGA:FCGGGGGGGCGGGFGGGGGGGGGGGGGGGGGGGGGGGGGGGGGGGGGACC:@FGGGGGGGGGGD=CEGEEFGG=EEGGE*:<8C*>C*5CG>537<7*A7ADGGFF:FFCFFDG3>3ECBCF(7)7<:7>=@F47
@M03506:14:000000000-AKVR1:1:1101:18596:5444 1:N:0:40
CGAACTCCTACGGGAGGCAGCAGTAGGGAATATTGGTCAATGGATGCAAGTCTGAACCAGCCATGCCGCGTGCAGGAAGAAGGCCTTCTGGGTTGTAAACTGCTTTTGTCAGGGGATAAAATGGGCGTGCGCGCTTAATTGAAGGTACCTGGCGAATAAGCCACGGCTAACTACGTGCCAGCAGCCGCGGTAATACGTAGGTGGCAAGCGTTGTCCGGATTTATTGGGTTTAAAGGGTGCGTAGGCGGTCCCATAAGTCAGTGGTGAAATACTCTAGCTTAACTAGAGGGGTGCCATTGAT
+
CCCCCGGGGGGGGGGGGGGGGGGFGGCEG8F<FECCFGAEGGCFFGGGGGGGGFGFGFFGGGGGFF@EFCFGGGGGGGGGGGGGFAFGGGGGGGDGGFDFGGGGGGGGGFGGGGGGGGFGGGGGGG@F@FFGGGGGEGGGF9AFDGGGGG9FGFGEGGGGGCFGGGGGGGGGGGGGGGCGGGGGGGGGEGCGGGCCFFFGGEFGG@?BEGEECEGGGE**;<@?<EGGEE*C99:@GEGGGGGGGGEG*:C:C9CDGFGCG<>6<9CFC>C?FGF+:?FFCBFGE?*97CDBF:@F*=B67
@M03506:14:000000000-AKVR1:1:1101:14487:5453 1:N:0:40
CGAACTCCTACGGGAGGCAGCAGTCGAGAATTTTTCTCAATGGGGGAAACCCTGAAGGAGCGACGCCGCGTGGAGGATGAAGGTCTTCGGGTTGTAAACTCCTGTCATTTGGGAACAAGTGCCGGTACGTAACTGCTATCGGCTTGATAGTACCAGAAGAGGAAGAGACGGCTAACTCTGTGCCAGCAGCCGCGGTAATACAGAGGTCTCAAGCGTTGTTCGGATTCATTGGGCGTAAAGGGTGCGTAGGTGGCGTCGTAAGTGAGGTGTGAAATCCCGGGGCTTAAATCCGGAACTGTAT
+
CCCCCGGGGGGGGGGGGGGGGGGGGGGGFGGGGGGGGGGGGGGGGGGGGGGGGGGGGGGGGGGGGGGGGGGGGGGGGGGGCGGGGGGGGGGGGGGGGGGGGGGGGGGGGGGDGGFGGGGGFGGGGGGGGGGGGGGGGGGGGGGGDGGFGGFA=CGGGGGGGGEGGGGGGEGGGFCF,?FGFGGFGGFFFC:CCGGGG79C+2<9CGGGGGFGGGG8;CGFGGG>CD?790:<8CG::CFFCEEGDEC*:5?C36C9*599=FF+<>F7C7C*22:+*0>5).0>*/7*)0),7B:)7?**1
@M03506:14:000000000-AKVR1:1:1101:11191:5462 1:N:0:40
CGAACTCCTACGGGAGGCAGCAGTCGGGAATTTTGGGCAATGGGCGAAAGCCTGACCCAGCAACGCCGCGTGAAGGATGAAATCTCTCGGGATGTAAACTTCGCAAGAATAGGAAGAATAAGTAGGGGATAATACCCTCTATGATGACGGTACTATTTGTAAGCTCCGGCTAACTCCGTGCCAGCAGCCGCGGTAATACGGGGGGAGCAAGCGTTGTTCGGATTTACTGGGCGTAAAGGGCGCGTAGGCGGAGCAACAAGTCACTTGTGAAATCTCCGGGCTTAACTCGGAACGGTCAAGT
+
CCCCCGGGGGGGGGGGGGGGGGGGGGGGGGGGGGGGGGGGGGGGGGGGGGGGGGGGGGGGGGGGGGGGGGGGGGGGGGGGGGGGGGFGGGGGGGGGGGGGGGGGGGGGGGGGGGGGGGGGGGFFGGGGGGGGGGGGGGGGGGGGGGGGGGCFGGGGGGGGGGGGGGGEFGGGGGGGGGGGGGGCFGGGGGGGGGGGGGGGGGGGDEGGGG>DGGEGGGGGGCGGGGGFEGCFEGGGGGGGGGGGGCEDFE7*9CE7CF*9E77<FCFCGGF67:*3>:DDC>5AFFFFFGF?F@:<>E49*
@M03506:14:000000000-AKVR1:1:1101:9199:5463 1:N:0:40
CGAACTCATACGGGAGGCAGCAGTGGGGAATTTTGGACAATGGGCGCAAGCCTGATCCAGCCATGCCGCGTGCGGGAAGAAGGCCTTCGGGTTGTAAACCGCTTTTGTCAGGGAAGAAATCTTTTGGGTTAATACCTCGGAAGGATGACGGTACCTGAAGAATAAGCACCGGCTAACTACGTGCCAGCAGCCGCGGTAATACGTAGGGTGCAAGCGTTCATCGGAATTACTGGGCGTAAAGCGTGCGCAGGCGGTTCTATAAGACAGGTGTGAAATCGCCGGGGTCAACCGGGGAACTGTA
+
CCCCCCCFEGGFFFCGDGEGGFGEFGGGF@<CFGGFGGGCEFGGGGGEGGGGFFGGG<FFDGG,FFE6CF:FGGGG+>FG,CFFGGGGGGGGGDGFDEFFFGGGGFFGE9FFF+B:E?AFE?FA?CCGGDBFGG?F=DFGGGGC@FEEF@BFG7=FF7:F,@BACAEEGFFEGGGG,7,>:>CFFDFGC,<FG7CFG8;?+9C2,4**5C8+59=?8?*00++;/AEC:?+@F5587EDEGC=**//>*:E597C387*2<90++9:*37<):CFF*)111)0*1<F=74)-7)87>)/**
@M03506:14:000000000-AKVR1:1:1101:9390:5467 1:N:0:40
CGAACTCCTACGGGAGGCAGCAGCCGCGGTAATACGAAGGGGGCTAGCGTTGCTCGGAATTACTGGGCGTAAAGGGCGCGTAGGCGGATCGTTAAGTCAGAGGTGAAATCCCGGAGCTCAACTTCGGAACTGCCTTTGATACTGGCGATCTTGAGTGTGAGAGAGGTATGTGGAACTCCGAGTGTAGAGGTGAAATTCGTAGATATTCGGAAGAACACCAGTGGCGAAGGCGACATACTGGCTCATTACTGACGCTGAGGCGCGAAAGCGTGGGGAGCAAACAGGATTAGAAACCCCGGTA
+
CCCCCGGGGGGGGGGGGGGGGGGGGGGGGGGGGGGGGGGGGGGGGGGGGGGGGGGGGGGGGGGGGGGGGGGGGGGGGGGGGGGGGGGGGGGGGGGGGGGGGGGGGGGGGGGGGGGGGGGGGGGGGGGGGGGGGGGGGGGGGGGGGGGGGGGGGFGGGGGGGGGGGGGFGGGGGGGGGGGGGGCFGGFGGGGGGGGGGGGGGGGGGGGGGGGGGG:CCGEGGGGGGGGGGGGGECCGGGGCFGGGGGFFEEFFGDEGG>F3CEGEEGEG?DCDGGD5DEGGF4>G=4>@?C6<BF:)<>:D)
@M03506:14:000000000-AKVR1:1:1101:8139:5479 1:N:0:40
CGAACTCCTCCGGGAGGCAGCAGTGGGGAATCTTGCGCAATGCGCGAAAGCGTGACGCAGCAACGCCGCGTGGGGGAAGAAGGCCTTCGGGTTGTAAACCCCTTTCAGTTGGGACGAAGCTTCGGCGGTGAATAGCCGCCTGGAGTGACGGTACCTTCAGAAGAAGCCCCGGCTAACTACGTGCCAGCAGCCGCGGTAATACGTAGGGGGCAAGCGTTGTCCGGAATCATTGGGCGTAAAGAGCGTGTAGGCGGCTTGGTAAGTCCGCTGTGAAAGTCCAGGGCTCAACCCTGGAATGCCG
+
CCCCCGGGG9FGGGGGGGGGGGGGGGGGGGGGGGGGGGGGGGGGGGGGGGGGGGGGGGGGGGGGGGGGGGGGGGGGGGGGGGGGGGGGGGGGGGGGGGGGGGGGGGGGGGGGGGGGGGGGGGGGGGGGGGGGGGGGGGGGGGGGGGGGGGGGGGGGGGGFGGGGGGGGGGGGGGGGGGGGGGGGGGGGGGGFGGGGEGGFGGGGCFGGGGGGGGGGCEGGGGGGEGFGGGDCFGGGGGDFGGGGGGGGC7CFGGG3?5DGGF=FGGGGGGEFCFFFG?C>7:37A@F??GEF>F>)10695
@M03506:14:000000000-AKVR1:1:1101:12691:5482 1:N:0:40
CGAACTCCTACGGGAGGCAGCAGTGGGGAATATTGGACAATGGGCGCAAGCCTGATCCAGCCATGCCGCGTGGGTGATGAAGGCCCTAGGGTTGTAAAGCCCTTTCGGCGGGGAAGATAATGACGGTACCCGCAGAAGAAGCCCCGGCTAACTTCGTGCCAGCAGCCGCGGTAATACGAAGGGGGCTAGCGTTGCTCGGAATCACTGGGCGTAAAGCGCACGTAGGCGGCTTTTTAAGTCGGGGGTGAAATCCTGGAGCTCAACTCCAGAACTGCCTTCGATACGGAGAAGCTCGAGTCCG
+
CCCCCGGGGDGGGGGGGGGGGGGGGGGGGGGFGGGGGGGGGGGGGGGGGGGGFFGGGGGGGGGGGGGDGGFGGGEGGGGGGGGGGGGGGGGGGGGGGGGGGGGGGGGGGEGGGFGGGGGGGGFDGGG<FG9FG:FGGGGGGGGGG7CEGDGGGFGG:C@F9CFGGGGGGDCGG7FFGGGCGGGGG>EGGGGCEGGGGGGGGFFD:FGGG5C>ED>CCCEE8E:*;?FGDCCECGGEF:CFCEGGGE=FC9:+9FFGC;5*CFFFGFF6FC*5:CD*2@CF*9)/*)18(7F27)7<>0)95
@M03506:14:000000000-AKVR1:1:1101:24915:5486 1:N:0:40
CGAACTCCTACGGGAGGCAGCAGCCGCGGTAATACGTAGGGGGCAAGCGTTGTCCGGATTTATTGGGCGTAAAGAGCGTGTAGGCGGCCAGATAAGTCTGCTGTGAAAACTCGAGGCTCAACCTCGAGCTGTCGGCGGAAACTATTTGGCTAGAGTCCGGAAGAGGAAAGCGGAATTCCTGGTGTGGCGGTGAAATGCGCAGATATCAGGAAGAACACCCGTGGCGAAGGCGGCTTTCTGGGACGGTACTGACGCTGAGACGCGAAAGCGTGGGGAGCGAACAGGATCAGAAACCCCGGTA
+
CCCCCGGGGGGGGGDFGGGGDFFCEFCFCGFGGGGGGFGCFGEGGCGGEGGGGG<@@:FC<FCFFGGF@@CFCDFFFGCCBFFGEBCCFEFFGGFE<?FEAFGC<<FGG?FFCGCGGDFGG<F>DCEFGGGFF<CFGEGGGGGGFFFBCGGFFG,C:FFGD<*CFFGGGFGGGCCEGGGGFC,?F7<7C>888++<A9CEEE>CC+9CCF688EGFGDGDEEC5/*?EGCGGGGD*0A*9<=6ECEG3;CFGG=E**8<FCGC7EC*C6):;))5:137)9BEG*<>),*9))007.)<.)
@M03506:14:000000000-AKVR1:1:1101:6247:5494 1:N:0:40
CGAACTCCTCCGGGAGGCAGCAGTTAGGAATTTTGGGCAATGGGCGCAAGCCTGACCCAGCAACGCCGCGTGGGTGACGAAGGCCTTCGGGTTGTAAAGCCCTTTTCTGAGGGAAGATCGTGACGGTACCTCAGGAAGAAGCACCGGCTAACTACGTGCCAGCAGCCGCGGTAATACGTAGGGTGCGAGCGTTGCCCGGATTTATTGGGCGTAAAGGGCGCGCAGGCGGCTACGCCCGTCCGTTGTGAAATCGCGCGGCTCAACTGGGCGGGGTCAGCGGATACGGCGTAGCTGGGGCAAG
+
CCCCCGGGF?<CGGFCGGGGGGGFGGGGGGGGGG9@FGGGGGGGGDGGEGFGGGGGGGGFFFFGGGGGGGFGGGGGGGGGFGGGGGGGGGGGGGGGFGGGGGGGGGGGGFGGGGFGGGGFGGGGGGGGEGA>FGGFGGGGFGCFG:CEFCFGGGEEGGGGGGGGGGGGGGGEGGGGGGGFGEFGGGGCGGGGGC*<BEEBEEFECCFCCFECE>*09;=EDGCEGGGCGECE*A5*/:>CEG*<CECFCC7<>5*7CB1)790:C<GCCCEED)9*9/9597>FG>3)4CE0@FF))>35)
@M03506:14:000000000-AKVR1:1:1101:16710:5495 1:N:0:40
CGAACTCCTACGGGAGGCAGCAGTGGGGAATATTGCGCAATGGGCGGAAGCCTGACGCAGCGACGCCGCGTGGGGGATGACGGCCTTCGGGTTGTAAACCTCTTTCAGCACCGACGAAGCGGAAGTGACGGTAGGTGCAGAAGAAGCTCCGGCTAACTACGTGCCAGCAGCCGCGGTAAGACGTAGGGAGCGAGCGTTGTCCGGATTTATTGGGCGTAAAGAGCTCGTAGGTGGCTTGTCGCGTCGGTTGTGAAAACCTGCAGCTTAACTGTGGGCTTGCTGCCGATACGGGCGGGCTAGA
+
CCCCCGGGGGGGGGGCFGGGGGGFFFGGDEGCFGGGFGGFGGFFGGGEGGGGGFGFEG7FGGGGGGGGGGGGGGGGGGGGGGGGGGGGGGGGGGGGGGGGGGGGGGCFGFGGGGGGGGGG@EFGGGGGGGGGGGCGGGGGFFGGCGGGGGGDDGG,?FFGGG>FFFFGGGGGC>EGGGDGFGGFEGGDEEDGE>ECCGGCGGEGGGD9<<CEFFGGGGC8CCEEFGGG8:CGGCGGGGFGGGGGEECDG=C57CCC87*5C:CFGFGCFF?FFFCFC<CDCF@5:5)07*>>B>E)77).*
@M03506:14:000000000-AKVR1:1:1101:14999:5501 1:N:0:40
CGAACTCCTACGGGAGGCAGCAGCCGCGGTAATACAGAGGTCTCAAGCGTTGTTCGGAATCACTGGGCGTAAAGGGTGTGCAGGCTGCGTGTTAAGTCAGATGTGAAATCCCGGGGCTCAACCTCGGAACTGCATCCGATACTGGCATGCTAGAGAATTGGAGAGGAGTCTAGAATTCACGGTGTAGCAGTGAAATGCGTAGATATCGTGAGGAATACCAAGTGCGAAGGCAGGACTCTGGACATTTTCTGACGCTGAGACACGAAGGCCAGGGGAGCAAACGGGATTAGATACCCCAGTA
+
CCCCCGGGGGGGGGGGGGGGGGGGGGGGGGGGGGGGGGGGGGGGGGGGGGGGGGGGGGGGGGGGGGGGGFGGGGGGGGGGGGGGGGGGGGGGGGGGGGGGGGGGGGGGGGGGGGGGGGGGGGGGGGGGGGGGGGGGGGGGGGGGGGGGGGGGGGGGGGGGGGGGGGGGGGGGGGGGGGGGGGFCFGGGGGGGGGGGGGGGGGGGGGGGGGGGGGGFGGGGGGGGGGGGGGCFED5@CFFGGGGGGGGGGGGGGGDCE37CFFFGG:C9F<FFGDGGGDGFGFFGGFCFFGFA==7?>53<4
@M03506:14:000000000-AKVR1:1:1101:7862:5506 1:N:0:40
CGAACTCCTCCGGGAGGCAGCAGTGGGGAATTTTGGACAATGGGCGCAAGCCTGATCCAGCAATGCCGCGTGTGTGAAGAAGGCCTTCGGGTTGTAAAGCACTTTTGTCCGGAAAGAAAACCTTTGCCCTAATACGGCGGGGGGATGACGGTACCGGAAGAATAAGCACCGGCTAACTACGTGCCAGCAGCCGCGGTAATACGTAGGGTGCAAGCGTTAATCGGAATTACTGGGCGTAAAGCGTGCGCAGGCGGTCCGTTAAGACAGATGTGAAATCCCCGGGCTTAACCTGGGAACTGCA
+
CCCCCGGGG9FGGGGGGGGGGGGGGGGGGGGGGGGGGGGGGGGGGGGGGGGGGGGGGGGGGGGGGGGGGGGGGGGGGGGGGGGGGGGGGGGGGGGGGGGGGGGGGGGGGGGGGGGGGGGGGGGGGGGGGGGGGGGGGGEGEGGGGGGGGGGGGGGGGGDGGGGGGGGGGFGCEEGGGGGFCFGGFGGGGGGFGGGGEGGCFGCC?:ED8E8+<CFEAEEFFGFGGGGGFGFDFEFG=CCCEGGEEGGG5EEEDGD<EFFG*AFFGGGGG>?@CFGFC665575*:5*0)291>@5:@FF41
@M03506:14:000000000-AKVR1:1:1101:15068:5517 1:N:0:40
CGAACTCCTACGGGAGGCAGCAGTGGGGAATTTTGGACAATGGGCGAAAGCCTGATCCAGCAACTCTGCGTGAGGGACGAAGGTCTTCGGATTGTAAACCTCTTTTACATGGGACGAAATCCCGCAAGGGTCTGACGGTACCATGCGAATAAGCAACGGCTCACTATGTGCCAGCAGCCGCGGTAAGACATAGGTTGCGAGCGTTATTCGGAATTACTAGGCGTAAAGCGAGTGTAGGCGGACTCTTAAGTCAGACGTTACACACTCCGGCTTAACTGGGAGCTGTCGTCGGATACTGAGA
+
CCCCCFFGFFGGGGGGGGGE@GGFGCGG@FFGGGFGGGGGCGGGGGGGGGG8FGFCFF<FGGGGFCFGGEGGGGGGGFCF=FGGGGGGFE=FG?95EAFEGDF9EEFGGGGGFGGCCCCE9BGE7FGGGDFGF>FFGGEG@FFEF<FGGEGGGFFGFEGDG*ED9FACFG9DGGGFCAC>:FCGECBFG7CCGE6<,;E1=CE8:EF4++**;;F9CFGGG6=EEC8@CE5E:50090*1**2*7?FF<:2C*<?4C5D4*<*+**27*>=>/*:+*1>**5;*<=95(1)1))))0=*7*
@M03506:14:000000000-AKVR1:1:1101:12081:5521 1:N:0:40
CGAACTCCTACGGGAGGCAGCAGTGGGGAATATTGGACAATGGGCGCAAGCCTGATCCAGCCATGCCGCGTGAGTGATGAAGGCCCTAGGGTTGTAAAGCTCTTTTGTGCGGGAAGATAATGACGGTACCGCAAGAATAAGCCCCGGCTAACTTCGTGCCAGCAGCCGCGGTAATACGAAGGGGGCTAGCGTTGCTCGGAATCACTGGGCGTAAAGGGTGCGTAGGCGGGTCTTTAAGTCAGGGGTGAAATCCTGGAGCTCAACTCCAGCACTGCCTTTGATACTGAGGATCTTGAGTTCG
+
CCCCCGGGGGGGGGGGGGGGGGGFGGGGGGFGGGGGGGGGGGGGGGGGGGGGGGGGGGGGGGGGGGGGGGGGGGGGGGGGGGGGGGGGGGGGGGGGGGGGGGGGGGEGGGGGGGGGGGGGGGGGGGGGGGGDEGDCFGGGGGGGGGGGGGGGGFGGGFGGGGGGGGGGGGGGEEGFFGGFCEGGGGGGGFGGGGDDGGGCDFFGGGFCFGGGDEFGGGG=8EGCEGGGEE*:*<CEGG:9CCFFD**/<<C<C<CFE>FFFGGGGGECF*CFGF4EGFF*2**<<7:@?G?BFBBF49B75
@M03506:14:000000000-AKVR1:1:1101:5206:5529 1:N:0:40
CGAACTCCTACGGGAGGCAGCAGTAGGGAATTTTCCACAATGGGCGAAAGCCTGATGGAGCAACGCCGCGTGCAGGATGAATGCCTTCGGGTTGTAAACTGCTTTTATATGTGACGATTATGACGGTAGCATATGAATAAGGATCGGCTAACTCCGTGCCAGCAGCCGCGGTCATACGGAGGATCCAAGCGTTATCCGGAATTACTGGGCGTAAAGAGTTGCGTAGGTGGCATAGTAAGTAGATAGTGAAAGCGTTCGGCTCAACGGGATATCCATTATCTAAACTGCTAAGCTAGAGGAT
+
CCCCCEFG9FFFDGGEE@CF7FGFFGGGGFGGGGFFGGGFGGGGGEFGGGFGFFGGGGGGGGGGE@C:7@FGGGGFFGGF9FGFCFDEDFFFFDF9C@FGGGFFAFFFADGGDEAFGDD=F<B9+@B+4FFEEDGFFDFGCDCDGEGG<EDGGCFG<<7+@=FGGGD+<C*@<FG,ECFDFCGFFFFFGGGG@7;;;*BE7CFGDCFG7*:B8:CFFF@+<9EG8>>FGGGGG++03+:<CCCCFFGFC+<?<E5</<CCG5=<?*//7D6@7*2:CF>::7@CFBC*6C98)9@6=F>4)
@M03506:14:000000000-AKVR1:1:1101:12837:5536 1:N:0:40
CGAACTCCTACGGGAGGCAGCAGTGGGGAATTGTTCGCAATGGGCGCAAGCCTGACGACGCAACGCCGCGTGGAGGATGAAGATTTTCGGATCGTAAACTCCTGTCGAATGGGACGAAAAGCTTGCGGGTTAACAGTCCGTAGTCCTGACGGTACCGTTAAAGGAAACCCCGGCTACCTCCGAGCCAGCAGCCGCGGTAATACGGGGGGAGCAAGCGTTGCTCGGATTTACTGGGCGCAAAGGGCCCGTACGCGGCGCACCTGGTCCACTCTGAAATCACTGGGCCTAACTCGGAACGGTC
+
CCCCCG<AF-@FEE@E>FDGCFFG<<EBFGGFGGGGDGC:CFGGCCC@:FFFGF,<@CF:7@+>F:FGDFGGD+AC=DECGGCE<AFFEEE@B+B,?FF,CFFCFE74B8<DF8F::=F+3,C>8=F73@3>@F;=F9::>>FF,DFG,?B*><FECF*<F<;9::<F,<F@C>F7+2:FC@*=FGG8E7+<5?8CC2:8F?788:CEC8CG5*;8C*::5<CE5**;@++2:68:/*1:EC7E5*/7/2/*9*59:37)***/+:+*+*****:<C=:**/)**)1).5/-05))5)7).
@M03506:14:000000000-AKVR1:1:1101:14801:5551 1:N:0:40
CGAACTCCTACGGGAGGCAGCAGTGGGGAATATTGGACAATGGGCGCAAGCCTGATCCAGCCATGCCGCGTGAGTGATGAAGGCCCTAGGGTTGTAAAGCTCTTTTGTGCGGGAAGATAATGACGGTACCGCAAGAATAAGCCCCGGCTAACTTCGTGCCAGCAGCCGCGGTAATACGAAGGGGGCTAGCGTTGCTCGGAATCACTGGGCGTAAAGGGTGCGTAGGCGGGTCTTTAAGTCAGGGGTGAAATCCTGGAGCTCAACTCCAGAACTGCCTTTGATACTGAGGATCTTGAGTTCG
+
CCCCCGGGGGGGGGGGGGGGGGGGGGGGGGGGGGGGGGGGGGGGGGGGGGGGGGGGGGGGGGGGGGGGGGGGGGGGGGGGGGGGGGGGGGGGGGGGGGGGGGGGGGGGGGGGGGGGGGGGGGGGGGGGGGGGGGGGGGGGGGC@EFCFEGGGGGGGGGGFGGGGGGGGGGGGGGGGGGFGGGGGGGGGGGGGGGGCGGGGGGGGGGGGGGGGGEDGGEFGDGGGGGGGGGCCFFGF7ECGGFGGGEGGCF7<CEDDC>D4E6DC?7CFCC?F:C4C*/07:7FGFFCF<9)36=FF4@BB>
@M03506:14:000000000-AKVR1:1:1101:20133:5558 1:N:0:40
CGAACTCCTACGGGAGGCAGCAGCCGCGGTAAGACAGAGGTGCCAAGCGTTAGGCGGAATCACTGGGCTTAAAGCGTGTGTAGGTGGACTGGTAAGTACCTTGTGAAATCCCACGGCTCAACCGTGGAACTGCTTGGTATACTGCTGGTCTTGAGCAACCTAGGGGCGAGCGGAACAAATGGTGGAGCGGTGAAATGCGTAGATATCATTTGGAACGCCAATGGTGAAAACAGCTCGCTGGGGGTTTGCTGACACTGAGACACGAAAGCTAGGGGAGCAAACGGGATTAGATACACTGGTA
+
CCCCCGGGGGGGGGGGGGGGGGGGGGGGGGGGGGGGGGGGGGGGGGGGGGGGGGGGGGGGGGGGGGGGGGGGGGGGGGGGGGGGGGGGGGGGGGGGGGGGGGGGGGGGGGGGFGGGGGGGGGGGGGGGGGGGGGGGGGGGGGGGGGGGGGGGGGGGGGGGGGGGGGGGGGGGGGGGGGG?EGGGGGGGGGGGGGGGGGGGGGGGGGFGGGGGFCGGEGG5?FGGGGGGG+ACCGGFGDGGGGGG7EEGGGGGGFG4C?C:EGGGGD=CF*:/9<7*9>7CCFDCE:3??FF)@F*9B=:@/
@M03506:14:000000000-AKVR1:1:1101:8260:5561 1:N:0:40
CGAACTCCTCCGGGAGGCAGCAGCCGCGGTAATACGTAGGTGACAAGCGTTGTCCGGATTTACTGGGCGTAAAGAGCGCGCAGGCGGTCGTTCAAGTCGAGTGTGAAAGCCCCCGGCTCAACTGGGGAGGGTCACTCGATACTGATCGACTCGAAGGCAGGAGAGGGTAGTGGAATTCCCGGTGTAGTGGTGAAATGCGTAGATATCGGGAGGAACACCAGTGGCGAAGGCGACTACCTGGCCTGTTCTTGACGCTGAGGCGCGAAAGCTAGGGGAGCAAACGGGATTAGAAACCCCGGTA
+
CCCCCGGGG<FGGGGGGGGGGGGGGGGGGGGGGGGGGGGGGGGGGGGGGGGGGGGGGGGGGGGGGGGGGGGGGGGGGGGGGGGGGGGGGGGGGGGGGGGGGGGGGGGGGGGGGGGGGGGGGGGGGGGGGGGGGGGGGGGGGGGGGGGGGGGGGGGGGGGGGGGGGGGFGGGGGGGGGGGGGGFGGGGGGGGGGGGGGGGGGGGGGGGGGGG>CEFECFGGGFGGEGGECGGGGEEG6;FGGGFGGGFGGGGGGGEDGDFGGG35C7C<C7:FDFD5D>5FD48CC>)<)*8540<)7@@3)
@M03506:14:000000000-AKVR1:1:1101:25672:5563 1:N:0:40
CGAACTCCTACGGGAGGCAGCAGCCGCGGTAATACGGGGGGGGCAAGCGTTGTTCGGAATTACTGGGCGTAAAGGGCTCGTAGGCGGCCAACTAAGTCAGACGTGAAATCCCTCGGCTTAACCGGGGAACTGCGTCTGATACTGGATGGCTTGAGGTTGGGAGAGGGATGCGGAATTCCAGGTGTAGCGGTGAAATGCGTAGATATCTGGAGGAACACCGGTGGCGAAGGCGGCATCCTGGACCAAATCTGACGCTGAGGAACGCAAGCCAGGGGAGCAAACTGGAGTAGTAACCCCAGTA
+
CCCCCG<FGGGGDGGGGGGEGFGGGGGGGCGEGCEFGGGGGGGGGG>GGCEEGGGGGDGGGGD@CF5FGEEGGC9C8CFC>>F+9CE>EGFCFGGFC9A<?CE:58F?@F,C:C>8E>>?<C,:CEEEGGGA?EGCG8:CC+3CFFCFC;CC5*2;2;*858CCE>EGGGCC?E5*23AF7808+<:9EEE*@FFGGGC*2*;FG:++2CEG58CDF*12?E88@88*2:;C**1/2+9@FFC6://0+<+<C5:**)15+*0:*/:7**2)*15*)0>C<>*0+)*04:1-786)))))1
@M03506:14:000000000-AKVR1:1:1101:7902:5576 1:N:0:40
CGAACTCCTCCGGGAGGCAGCAGCCGCGGTAATACGAAGGGGGCTAGCGTTGTTCGGAATTACTGGGCGTAAAGCGCGCGCAGGCGGCTCTTCAAGTCAGGGGTGAAAGCCCAGAGCTCAACTCTGGAACTGCCTTTGAGACTGTGGAGCTTGAGTACGGGAGAGGTGAGTGGAATTCCCAGTGTAGAGGTGAAATTCGTAGATATTGGGAAGAACACCGGTGGCGAAGGCGGCTCACTGGCCCGTTACTGACGCTCAGGCGCGACAGCGTGGGGATCAAACAGGATTAGATACCCTGGTA
+
CCCCCGGGGFGGGEGGGGGGGGGFGGGGGGGGGGGGGGEGGGGGGGGGGF:@FFGGGDGGGGGGGFGGGGGGGGGGGGGGGGGGGGGGGGGGGGFGDFGGGGGGGGGGGGGFGGGGGGGGGGGGGGGFFGGGFGGGGGGGGGFEFGGFGGGGGGFGG@FGG>FGGGFGGGGGGGGGGGGGGGCFECGGCFCGGGGGEFECFGGGGGGGGGGCECFGGGDGGGGGFGGGGGCEGDCEEGFCEGC5EECCEGGGF=EGGFGCGGGDEGGGFDEEGC7CCF*CFF:EE5C@<F4)=F4)60)9*
@M03506:14:000000000-AKVR1:1:1101:7022:5605 1:N:0:40
CGAACTCCTCCGGGAGGCAGCAGTGGGGAATATTGGGCAATGGGCGAAAGCCTGACCCAGCCACGCCGCGTGAGTGATGAAGGCCTTCGGGTCGTAAAGCTCTGTGGGGAGGGACGAACAAGCCTGTGGCTAATATCCACGGGCCCTGACGGTACCTCCTTAGCAAGCACCGGCTAACCATGTGCCAGCAGCCGCGGTAATACATGGGGTGCAAACGTTGCTCGGAATTATTGGGCGTAAAGCGCACGTAGGTGGTCCCTTAAGTCGGATGTGAAAGCCCTCGGCTCAACTGAGGAAGTGC
+
CCCCCGGGG@FGGGGGGGGGGGGGGGGGGGGGGGFGGGGGGGGGGGGGGGGGGGGGGGGGGGGGGGGGGGGGGGGGGGGGGGFGGGGGGGGGGGGGGGGGGGGGGGGGGGGGGGGGGGGGGGGGGGGGGGGGGGGGGGGGGGGGGGGGGGGGGGGGGGGGGGGGGGGGGGGGGGGEGGGGGFGCGEGGGGGGGGGGGGGEGGFGGGGGGGGGGGGGGFFFG99?ECCFFFGGGGGGGGGGE:CGDEGDEEGGGGFD6?CFGG=C+CEDECC6:::+:)CF*)7:=)/68F42/97?5>FF*
@M03506:14:000000000-AKVR1:1:1101:22211:5645 1:N:0:40
CGAACTCCTACGGGAGGCAGCAGTGAGGAATTTTCGTCAATGGGGGCAACCCTGAACGAGCAACGCCGCGTGCAGGAAGAAGGTTTTCGGATCGTAAACTGCTTTTCTTTGGGACGAGAACGGACGGTACCAGAGGAATCAGCCCCGGCTAACTACGTGCCAGCAGCCGCGGTAATACGTAGGGGGCAAGCGTTGTCCGGATTTATTGGGCGTAAAGCGCCCGCAGGCGGTCTGCCAAGTTCGGAGTGACAGTTTCCGGCTTAACCGGAAAAGGTCTTCGAAAACTGGTGGACGTGAGGCC
+
CCCCCGGGG9FGGGGGGGGGGGGGGGGGGGGGGGGGGGGGGGGGGGGGGGGGGGGGGGGGGGGGGGGGGGGGGGGGGGGGGGGFGGGGGGGCGGGGGGGGGGGGGGGGGGGG7EGGGGGGGGGGGGGGGGFGGGGGGGGGGGGDFCEGGGGGGGGGGGGGGGGGGGGFGGEE=FGGGGGGGGGGGGGDFGFGGGGGGGGGCEC+2<C?FF8E**;CGGGE**:CGGGGGGGGGGGGGGG7AFEGCEE4+ACEGF7:C@DG=E<CG7CGC<55CCC+:@GGFF:=F)7@AGFBF)8B>E>))
@M03506:14:000000000-AKVR1:1:1101:19665:5647 1:N:0:40
CGAACTCCTACGGGAGGCAGCAGCCGCGGTAATACGGGCGGAGCAAGCGTTGTTCGGATTTACTGGGCGTAAAGGGCGCGTAGGCGGCCACCGCAAGTCGATTGTGAAATCTCCGGGCTTAACCCGGAAAGGTCAACCGATACTGCGGGGCTAGAGTGCAGACGGGGCAACTGGAATCCTTGGTGTAGCGGTCAAATGCGTAGATATCAAGAGGAACACCTGCGGCGAAGGCGGGTTGCTGGGCTGACACTGACGCTGCAGTGCGAGAGCTAGTGGAGCGAACGGGAGTAGAAACCCCTGT
+
B9@A<@<<FFG@C:FCDEGG7EFFF>7:+FFGA<C8:F+@:@77F@AFE==6FCFCB,845CF<FAFFC@+49EFDE@7F@>=FGGF7F:D<C+++CFGC:C3<FF9@,@,@=3@FEC*,>,3E7<><*5<ADF@EGD:@@F@92<:7*17*;/2+@F++<<*1*:8CC5CEEC*+<+<EEF63:;9?9*:2**++3<FE*2:8CFGGCCEECFCCF*2A?FFGCEEC*::CE5CE2:<+ACCGGCF<<C??FEEGEE)2+<CGE<*)**97C0:5*<<7/875=)/),979/155)55>0
@M03506:14:000000000-AKVR1:1:1101:17696:5663 1:N:0:40
CGAACTCCTACGGGAGGCAGCAGTTGGGAATCTTGGACAATGGGGGAAACCCTGATCCAGCCATGCCGCGTGAGTGATGAAGGCCTTCGGGTTGTAAAACTCTTTCGACGGGGACGATAATGACGGTACCCGTAGAAGAAGCTCCGGCTAACTTCGTGCCAGCAGCCGCGGTAATACGAAGGGGGCTAGCGTTGTTCGGAATTACTGGGCGTAAAGCGCGCGCAGGTGGTCTTTCAAGTCAGTGGTGAAAGCCCGGAGCTCAACTCCGGAAATGCCATTGAAACTGTGAGACTTGAGGACG
+
CCCCCGGGGGGGGGGGGGGGGGGGGGGGGGGGGGGFGGGGGGGGGGGGGGGGGGGGGGGGGGGGGGGGGGGGGGFFGGGGGGGGGGGGGGGGGGGGGGGGGGGGGGGGGGGGGGGGGGDGGGGGGGGGGGGGGGGGGGGGGGGGGGGGGGGGGGGGGGGGGGGGGGGGGGGGGGGGGGGGGDGGGGGGGGGGEGGGGGGGCFGGGGGGGGGGGGGGDGGGGGGGECFGFEGGGGGGG7*CFGGGGGGFGGGGFGGG*<DFFFFGGGGGEG5<D:DEC47>FFFGDFC6ADFFFF4490?57
@M03506:14:000000000-AKVR1:1:1101:13364:5667 1:N:0:40
CGAACTCCTACGGGAGGCAGCAGTAAGGAATCTTCCACAATGGACGAAAGTCTGATGGAGCAACACCGCGTGCAGGATGACGGCCTTCGGGTTGTAAACTGCTTTTATTTGGGAAGATTGTGACGGTACCAAATGAATAAGGACCGGCTAACTACGTGCCAGCAGCCGCGGTAATACGTAGGGTCCAAGCGTTATCCGGAATCACTGGGCGTAAAGCGTGCGTAGGTGGATTGTTAAGTGCAATGCGAAATCCTGTGGCTCAACCATATGGACTGTAACGCATACTGGCAATCTAAAGGAA
+
CCCCCGGGGCGGGGGGGGGGGGGGGGGGGGGGGGGGGGGGGGGGGGGGGGGGGGGGGGGGGGGGGGGGGGGGGGGGGGGGGGGGGGGGGGGGGGGGGGGGGGGGGGGGGGGGGGGGGGGGGGGGGGGGGGGGGGGGGGGGGGGGGGGGGGGGGGGGGGGGGGGGGGGGGGGFCFFGGGGGGGGGGGGGGGGGGECGGGGGGGGDGGGGGFGGGGFGGGGCEGGGGGDGG;@FG:F7FG>FGFGGGGGDEEGGCEC785<4<F=EFC?CCDGFCF::>**1)73:67:6:<=2/97**06>5
@M03506:14:000000000-AKVR1:1:1101:23556:5672 1:N:0:40
CGAACTCCTACGGGAGGCAGCAGCCGCGGTAATACGTAGGGCGCAAGCGTTGTCCGGAATTGGGCGTAAAGAGCTCGTAGGCGGTTTGTTACGTCCGCTGTGAAAACCCAGGGCTTAACCCTGGGCTTGCAGTGGATACGGGCAGACTAGAGGTAGGTAGGGGAGAATGGAATTCCCGGTGTAGCGGTGAAATGCGCAGATATCGGGAGGAACACCGGTGGCGAAGGCGGTTCTCTGGGCCTTACCTGACGCTGAGGAGCGAAAGCGTGGGGAGCGAACAGGATTAGATACACCAGTAGTC
+
CCCCCGGGGGGGGGGGGGGGGGGGGGGGGGGGGGGGFGGGGGGGGGGGGGGGGGGGGGGGGGGGGGGGGGGGGFEGGGGGGGGGGGEGGGGGGGGGGGCEGGGGGGGGGGGGGGGGGGGGGGFGGGGGGGGGGGGGGGGGGGGGDFGGGGFFG>FGGGGGGGGGGGGGGGGGGGGGGGG<CFCFFGD8CFGCGGGGGDGGFGCFEGGGCC8EGGFGGGGGGFEEGCEGED8?EEFDCGF=CEDC6EGGGGGGGGGGGFGGGDCEEGGGEGGEDDDGD:<7<@>7+/*06:B)908F==?69
@M03506:14:000000000-AKVR1:1:1101:19737:5691 1:N:0:40
CGAACTCCTACGGGAGGCAGCAGTGGGGAATATTGGACAATGGGCGCAAGCCTGATCCAGCCATGCCGCGTGAGTGATGAAGGCCCTAGGGTTGTAAAGCTCTTTTGTGCGGGAAGATAATGACGGTACCGCAAGAATAAGCCCCGGCTAACTTCGTGCCAGCAGCCGCGGTAATACGGAGGGGGCTAGCGTTGTTCGGAATTACTGGGCGTAAAGCGCGCGTAGGCGGCTTTGTAAGTTAGAGGTGAAAGCCCGGGGCTCAACCCCGGAACTCCCTTTAAGACTGCATCGCTTGAATCCC
+
CCCCCGGGGGGGGGGGGGGGGGGFFGGGFEGGGGGGGGGDFGFDGGGGGEGGGFGGGGGGGGGGGGGGGGGGGGGGFGCGGGGGGGGGGGGGGGGGGGGGGGGGGGGGGGGGGGGGGGGGGGGGGGGGGFGGGGGGGGGGGGGGGGGGGGGGGGGGGGGGGGGGGGGGGGCFGGGG;CFEGEGGGGGDGDGE@<BCFGGEEG?CFF7CFGGE5CFGG85CEEC*C5C=E8C*<C@@<:0+?:++CE5723<F5:CDDED5*<C66CCC=C*)7*0:*9CF:BFFF4FB907?5)7)/*6;)
@M03506:14:000000000-AKVR1:1:1101:26376:5707 1:N:0:40
CGAACTCCTACGGGAGGCAGCAGTGGGGAATTGTTCGCAATGGGCGCAAGCCTGACGACGCAACGCCGCGTGGAGGACGAAGATCTTCGGGTCGTAAACTCCTGTCGAGTGGGAAGAATGGATCGGGGATGAATAATCTCCGGTATTGACGGTACCACTAAAGGAAGCCCCGGCTAACTCCGTGACAGCAGCCGCGGTAATACGGGGGGGGCAAGCGTTGTTCGGAATTACTGGGCGCAAAGGGCTCGCAGGCGGCCACCTAAGTCGGACGTGAAGTCTCCTGCCGCCACCTCGGAACCGC
+
CCCCCGGGGFFGGGDECB@FGDGGCFF7ECF<CFFGGGGGG@F8ECEGGGDGG,EFDEECGGG>7@F7FFCE7F<EEGGGGGDGFDDFGCFGGDGCGGGGGGGGGGD7@BF?FDC78FFF8FFCECF@+83@FDGCGFAE,CCFECC<FGDFFFGCFGGG7F:BFEFG,1<<1:CCFGFGFCF**4<22C7:FFGDEG*;<0CFGGDGCE5C8C*;:C8*;8+*:;*;<FFCCC55>*)*1+:*:*79*:/*>5*9*)*1A6*3+**9>DEE:4F+01*2:*9+2)))4*71)).00))0)
@M03506:14:000000000-AKVR1:1:1101:6754:5717 1:N:0:40
CGAACTCCTCCGGGAGGCAGCAGTGGGGAATATTGCACAATGGGGGAAACCCCGATGCAGCGACGCCGCGTGCGGGATGAAGGCCTTCGGGTTGTAAACCGCTTTCAGCAGGGGCGAATTCAGACGGTACCTGCAGAAGAAGCGCCGGCTAACTACGTGCCAGCAGCCGCGGTAATACGTAGGGCGCGAGCGTTGTCCGGAATCATTGGGCGTAAAGGGCGCGTAGGTGGCCCGGTCAGCGTGCGGTGAAAGCTCGGGCCTCACCCCCGAGTCGGCCGTCCGAACTGCTGGGCTCGAGCAC
+
CCCCCGGGG9CFFCFCEE;FEFFC@ECG7BECFFCGGGGGGFGGGGEGG<ECBFCFDE@FE@BFEGGEGEBCCGEE>:C8,<DFGGGGEDCFG:FFGGGD:FB=FGGGGFF77FEFGFECCFF,8>BCGCBFGFGF@FAFGGGGG@F<FG7FGA:FFC:FC@FBFGGGGGECC>8CEFG9ECCCCEGGEGEE:8?EFGCC:*C++3:+::8CEG8:9E5*:/?:C5C<6;CEGGE85*28*:*:EGCCDCFEG+7C=>)976C*/9*1:CC<FDGG3>C)))0*27D?)6<?F)755)5).
@M03506:14:000000000-AKVR1:1:1101:16623:5730 1:N:0:40
CGAACTCCTACGGGAGGCAGCAGTGGGGAATCTTGCACAATGGGGGAAACCCTGATGCAGCGACGCCGCGTGAGCGATGAAGCCCTTCGGGGTGTAAAGCTCTTTCGGCAGGAACGATAATGACGGTACCTGAAGAAGAAGCTGCGGCTAACTACGTGCCAGCAGCCGCGGTAATACGTAGGCAGCGAGCGTTGTTCGGAGTTACTGGGCGTAAAGCGTGCGTAGGCGGTTGTCTAAGTTTGGTGTGAACTCTCCCGGCTTAACTGGGAGGGTGCGCGGAAAACTGGGTGACTGGAGGGTC
+
CCCCCGGGGGGGGGGGDGGEGGGGFGGGGGGGGGFGFGGGGGCFFCFCFGGGGGGGGFGFFFGGGGGGGGGGGGGGGGGGGFFGGGGGGGGDGGGGGCEFGGGFFFEGGGGG>FGDCFG7DEFGGDGGGGGGGFGGFCBFCGGFGEEGGGFGF@G>FGCCCCFFGGGGGGFFC@EEFGGGGGGGGGGGGGE?E8CCF5>;8;CFC@FGCGGG>//<C8C*;EGCCEFCEC8:EF@C?::CFCE*7:CCF++<>C?5E>D)7C>?F7EF7//>*1>ED.77)5)*<77)4D@:*9F4.)).)
@M03506:14:000000000-AKVR1:1:1101:17012:5737 1:N:0:40
CGAACTCCTACGGGAGGCAGCAGTAGGGAATATTGCGCAATGGGCGAAAGCCTGACGCAGCAACACCGCGTGAAGGATGAAGCTTTTCGGAGTGTAAACTCCTGTCGGCAGGGAATAAATCTGACTGTACCTGCAAAGGAAGCATCGGCTAACTACGTGCCAGCAGCCGCGGTAATACGTAGGATGCAAGCGTTGTCCGGAATTATTGGGCGTAAAGAGTTTGTAGGCGGTTGCTTAAGTCTGTCGTTAAAGGTCGGAGCTCAACTCCGGTATGGCGATGGAAACTGGGCGGCTAGAGTAG
+
CCCCCGGGGGGGGGGGGGGGGGGGGGGGGGGFGGGGGGGGGGGGGGGGGGGGGGGGGGGGGGGGGGGGGGGGGGGGGGGGGGGGGGGGGGFGGGGGFCGGGGGGGGGGGGGGGGGGGGGGGGGGGFGGGGGGGGGGGGGGGGGGGGGGGGGGGGGGGGGGGFGFGGGGGGGGGGGGGFGFGGGGGGGGGGGGEGGGGGGGGGGFCFFGGGGGGGCBF<CFDGGGGGGGEG=EGG7CGGGGGGGGGGC7*:CGFFF38<7C7EGEFD99EG:>FGGGGFDDGF6FG47::77055<FFF=6*
@M03506:14:000000000-AKVR1:1:1101:19011:5743 1:N:0:40
CGAACTCCTACGGGAGGCAGCAGCCGCGGTAATACAGAGGGTGCGAGCGTTGTTCGGAATTATTGGGCGTAAAGGGCGCGTAGGCGGCGCGGTATGTCACCTGTGAAATCTCCTGGCTCAACTGGGAGCTTGCAGGCGAAACTGCCGTGCTGGAGTGTGGGAGAGGTGCGTGGAATTCCTGGTGTAGCGGTGAAATGCGTAGATATCAGGAGGAACACCTGTGGCGAAAGCGGCGCACTGGACCACAACTGACGCTGAGGCGCGAAAGCTAGGGGAGCAAACAGGATTAGAAACCCGAGTA
+
CCCCCGGGGGGGGGGGG>EGGGGGGGGGGGGGGGGGGGGGGGGGGGGGGGGGGGGGGGGGGGGGGGGGGGGGGGGGGGGGGGGGGGGGGGGGGGGGGGGGGGGGGGGGGGGGGGGGGDGGGGGGGGGGGGGGGGGGGGEGGGGFGGGGGGGGGGGGGGGGGGGGGGGGGGGGGGGGGGGGGGGFFGGGGGGGGGGGGGGGDGDGGGGGGC6EGGGGGGG6FGGGGEGDEGGGGGGDDGGFDGGGGGGGGGFGGGGGGFFG5=D=E3557:??DFGC<3*9CF>CFFGFFFF)9F>>>>>F)
@M03506:14:000000000-AKVR1:1:1101:26618:5764 1:N:0:40
CGAACTCCTACGGGAGGCAGCAGTGGGGAATTGTTCGCAATGGGCGCAAGCCTGACGACGCAACGCCGCGTGGAGGATGAAGACCTTCGGGTCGTAAACTCCTTTCGACCGAGAAGAATGGCCCACGACCTCATACGTCGTGGGCATGACGGTATCGAGGGAAGAAGCCCCGGCTAACTCTGTGCCAGCAGCCGCGGTAATACAGGGGGGGCAAGCGTTGATCGGAATTACTGGGCGTAAAGGGTCTGGAGGTGGCCAACTAAGTCAGACGTGAAATCCTCCAGCTTAACTGGGGAACTGC
+
CCCCCGFFG-F@CFGGGGGGDGFFGGGGGGGGGGGGGGGEGGGFGGGGFGGGGGGGCGGGGGDGG:FCGGFGGGGGGGGGGFF<FGFFGGDFGGFGGGGGGGGGGGCGGGGDDEFFBB,CF@FGGGGC:FDFCFGGGGGGGEG7BFGGFCCCFCFGGG7@FGD7:CGFF*<<4<BFGEFGFC<AACFFC?8;CEGEGC5*CFC:988*?ECC*:E>C*1:*3<8C?EFGGGGGGF**238=CGG=6*9*<A**:=CCF:*:+7?<>F797*079DF784*27)A6)*8>F9>:>:3>@)**
@M03506:14:000000000-AKVR1:1:1101:16846:5770 1:N:0:40
CGAACTCCTACGGGAGGCAGCAGTGGGGAATTGTTCGCAATGGGCGCAAGCCTGACGACGCAACGCCGCGTGGAGGATGAAGACCTTCGGGTCGTAAACTCCTTTCGATCGAGACGAATGTTTTTCGGGTGAACAATCCGGAAAAGTGACGGTACCGAGAGAAGAAGCCCCGGCTAACTCTGTGCCAGCAGCCGCGGTAATACAGGGGGGGCAAGCGTTGTTCGGAATTACTGGGCGTAAAGGGCTCGTAGGTGGCCAACTAAGTCAGACGTGAAATCCCTCAGCTTAACTGGGGAACTGC
+
CCCCCGGGGGGGGGGGGGGGGGGGGGGGGGGGGGGGGGGGGGGGGGGGGGGGGGGGGGGGGGGGGGGGGGGGGGGGEGGGGGGGGGGGGGGGGGGGGGGGGGGGGGGGGGGGGGGGGGGGGGGGGGGGGGGGGGGGGGGGGGGGGGGGGGGGGGGGGGGGGGGGGGGGGFGGGGGGGGGGGGGGGGGGGGGGGGGGECEGGGGGGGGGGGGGGGGGEGGGGGGGGGGGFFGCFGGGGCDEFFGGE65985FCFGGGFFC<:E:?:7+:EFC5DFGGFFGCC@46C=>BAD4<F>EB>F)**
@M03506:14:000000000-AKVR1:1:1101:9824:5786 1:N:0:40
CGAACTCCTACGGGAGGCAGCAGTCGAGAATTTTTGACAATGGGGGAAACCCTGATCGAGCGACGCCGCGTGGAGGATGAAGGTCTTCGGATTGTAAACTCCTGTCATTGGGGAACAAGGTGCATACGTTAACTGCGTGTGTATTGATAGTACCCGAAGAGGAAGAGACGGCTAACTCTGTGCCAGCAGCCGCGGTAATACAGAGGTCTCAAGCGTTGTTCGGATTCATTGGGCGTAAAGGGTGCGTAGGCGGCGCGGTAAGTCGGGTGTGAAATCTCGGAGCTTAACTCCGAAACTGCAT
+
CCCCCGGGGGGGGGGGGGGGGGGGGGGFGGGGGGGGGGGGGGGGGGGGGGGGGGGGGGGGGGGGGGGGGGGGGGGGGGGGGGGGGGGGGGGGGGGGGGGGGGGGGGGGGGGGGGGGGGGGGGGGGGGGGGGGGGGGGGGGGGGGGGGGGGGGGGGGGGGGGGGGGGGGGGGGGGGGGGFEFGGGGGGGGGGGGGGGGGGGGGGGGGGGFGGGGGG*:EGFFEEGCGGGFGGGGGEC5;CFCECGCE5DGGDEDCEGGEG):F7CGGECGDE4>7><:7*/9>>*<6C?D?F?::>>FFF?=
@M03506:14:000000000-AKVR1:1:1101:8075:5790 1:N:0:40
CGAACTCCTCCGGGAGGCAGCAGTCGGGAATTTTGGGCAATGGGCGAAAGCCTGACCCAGCAACGCCGCGTGAAGGATGAAATCTTTCGGGATGTAAACTTCGCAAGAATAGGAAGAATAAGTAGGGGATAATACCCTCTATGATGACGGTACTATTTGTAAGCTCCGGCTAACTCCGTGCCAGCAGCCGCGGTAATACGGGGGGAGCAAGCGTTGTTCGGATTTACTGGGCGTAAAGGGCGCGTAGGCGGCGCAACAAGTCACTTGTGAAATCTCCGGGCTTAACTCGGAACGGTCAAGG
+
CCCCCGGGG9FGGGGGGGGGGGGGGGGGGGGGGGFEGGGGGGGGGEGGGGGGGGGGGGGGGGGGGGGGGGGGGGGGGGGGGGGGGGGGGGGGGGGGGGGGGGGGGGGFGGGGGGGGGGGGGGGGGGGGFEGGGGGGGGGGGGGGGGAFGGCFGFGGGGGGGGGGGGGGGGCEGGGGGGGGGGGGGGGGGGGGGGEGFGFGGGGGGDGGFCGGGEGCEGGGDEGGGGGGGGDFGEGGGGGGEDGGEGGGGGGGGDCCC@4DGGGCG7CFGFGFGDFGGEGGG>@6C=:@BG3->DE355FF)
@M03506:14:000000000-AKVR1:1:1101:12969:5790 1:N:0:40
CGAACTCCTACGGGAGGCAGCAGCCGCGGTAAGACGTAGGGGGCGAGCGTTGTCCGGATTTATTGGGCGTAAAGAGCTTGTAGGCGGTTTGGCAAGTCGGATGTGAAAACTCCAGGCTCAACCTGGAGACGCCATTCGATACTGCTATGACTAGAGTCCGGTAGGGGCGCATGGAATTCCCGGTGTAGCGGTGAAATGCTTAGATATCGGGAGGAACACCAGTGGCGAAGGCGGTGCGCTGGGCCGGAACTGACGCTGAGAAGCGAAAGCGTGGGTAGCAAACAGGATTAGAAACCCCTGT
+
CCCCCGGGG?GGGGGGGGGGGGGGGGGGGGGGGGGGGGGGGGGGGGGGGGGGGGGGGGDGGGGGGGGGGGGGGGGGGGGGGGGGGGGGGGGGGGGGGGGGGGGGGGGGGGGGGGGGGGGGGGGGGGGGGGGGGGGGGGGGGGGGGGGGGGGGGGGGGGGGGGGGGGGGGGGGGGGCFGGGGGGGGGGGGGGGGGGGFGGGGGGGFGGGGGGGGGGGGGGGGGGGFGGGGGGGGGGGGGGGGGGGGGGGCGFGGFGGGDDGGCGGGGG3EGGEGGDGF>CFGFFGGF:FA==9FB?7>35:0
@M03506:14:000000000-AKVR1:1:1101:12734:5799 1:N:0:40
CGAACTCCTACGGGAGGCAGCAGTCGGGAATTTTGCGCAATGGGCGAAAGCCTGACGCAGCAACGCCGCGTGAGGGATGAAGGCCTTCGGGTTGTAAACCTCTTTTCTCAGGGACGATAATGACGGTACCTGAGGAATAAGTCACGGCTAACTACGTGCCAGCAGCCGCGGTAATACGTAGGTGGCAAGCGTTGTCCGGATTTACTGGGCGTAAAGAGCGCGCAGGCGGGCGTTCAAGTCGAGTGTGAAAGCCCCCGGCTCCACTGGGGAGGGTCACTCGATACTGATCGACTCGAGGGCG
+
CCCCCGGGGFGGGGGGGGGGGGGGGGGGGGGGGGGGGGEGGGGGGGGGGGGGGGGGGGGGGGGGGGGGGGFGGGGGGGGGGGGGGGGGGGGGGGGGGGGGGGGGGGGGGGGGGGGGGGGGGGGGGGGGEGGGGGGGGGGGGGGGGGGDGGGGGGGGGGGGGGGGGGGGGGGGGGFGGGCGGGGGGGGCGGGGGDEGGGGGCEGGGGGGGGGEGGGGGF6:=GGEGGGGC5?C=CECFEGGGCECEFGGGGGGFGG<EFG)/*9*ADFGG>EEC9>=CBFC*555EFF8:C>;37FF)0)))
@M03506:14:000000000-AKVR1:1:1101:4296:5800 1:N:0:40
CGAACTCCTACGGGAGGCAGCAGCCGCGGTAATACAGAGGGTGCGAGCGTTGTCCGGAATCACTGGGCGTAAAGGGCGCGTAGGTGGTAACCTAAGCGTGCGGTGAAAGCCCGAGGCTCAACCTCGGGTCGGCCGTGCGAACTGGGTCACTCGAGCAGAATAGAGGCAGGTGGAATTCCGGGTGCAGCGGTGGAATGCGTAGAGATCCGGAAGAACACCGGTGGCGAAGGCGGCCTGCTGGGTTCTGGCTGACACTGAGGCGCGACAGCGTGGGGAGCAAATAGGATTAGATACCCCAGTA
+
CCCCC@FEFGGGGGGGGGGGCFFGGGGGGFGDFGFG,C,<@:BBFGEDGGCBFGEEGGCFGGAFEFDFG:FCFCFEEGGGGGEDFFGEFDFGCFFGGGGGCGDGDGFGGCDGGGGGE<>D=FEEGGGGF7<FEEEG7:FEEGGGGGGFGFGGCFFGCFCFAFDFGGGEGGF@F:CF:2<CCGEEGGG?EC1:>*3+<<?EGD57E9<+CECCEFG*;FGGG2*:;/?58C*:C5:E=EF6CG:CFCCF6**10<?<CFGFC*7EGD5>5>=@<35=DD520*1A+***)9B>4*6))7:?*
@M03506:14:000000000-AKVR1:1:1101:16370:5800 1:N:0:40
CGAACTCCTACGGGAGGCAGCAGTAGGGAATTTTCCGCAATGGACGAAAGTCTGACGGAGCAACGCCGCGTGCAGGAGGAAGGCCTTCGGGTCGTAAACTGCTTTTAACGGGGACGATTATGACGGTACCCGTAGAATAAGGATCGGCTAATTCCGTGCCAGCAGCCGCGGTCATACGGAAGATCCGAGCGTTATCCGGAATTACTGGGCGTAAAGAGTTGCGTAGGTGGCATGTAAAGCGAAAAGTGAAAGACTACGGCTCAACCGTAGGTAACTTGTTCGAACCTACAACCTAGTAACT
+
CCCCCGGGGFGGCGGGGGGGGGGFCFGGGGGGGGGGGGGGGGGGGGDGGGGGGGGGGGDEGGGGGGGGGGGGGGGG@FGGDGGGEEFGGGGGGGGD<FGGGGGFGGGGGGGCGEFGGCFGFGFGGGGGDDGGGC@@FGGGGGGD7>CCFCGFGGFCDGGGGFFGGGFGGGGFFGFFFGGCF7:FGGD88:<CEGFGGECEGCFFFE9CFFGGG55:+AEFG:2:CE5++/;8?F+<C9>7*=5*2+07CGECD6+*+0*/*:7FFF75*1:=:**+:7C:>D7FF89@7**,)))******
@M03506:14:000000000-AKVR1:1:1101:23145:5805 1:N:0:40
CGAACTCCTACGGGAGGCAGCAGTAGGGAATTTTCCACAATGGGGGCAACCCTGATGGAGCGACGCCGCGTGCAGGATGAAGGCCTTTGGGTTGTAAACTGCTTTTATCTGTGACGGATATGACGGTAGCAGATGAATAAGGATCGGCTAACTCCGTGCCAGCAGCCGCGGTCATACGGAGGATCCAAGCGTTATCCGGAATAACTGGGCGTAAAGCGTTGCGTAGGCGGCATGTCAAGCGAAGTGTGAAATCATGTGGCTCAACCATGTGGCTATGCTTTTAACTGGCAAGCTAGAGAAT
+
CCCCCGGGGGGGGGGGGGGGGGGGGGGGGGGGGGGGGGGGGGGGGGGGGGGGGGGGGGGGGGGGGGGGGGGGGGGGGGGGGGGGGGGGGGGGGGGGGGGGGGGGGGGGGGGGGGGGGGGGGGGGGGGGGGGGGGGGGGGGGGGGGGGGGGGGDFGGGGGGGGGGGGGGGGGGGGFF@FGGGGGGFGGCGGGGGGGGGGGGGGCFGGFFGFGEGGCFGGEGGGGGGGGGGGGG=FF:CCC6EE==5AFFCFGFDFFFCFGFFCFFGGGCFGGF:*2CFFDFG**00@*):7*1>F6//9@6/
@M03506:14:000000000-AKVR1:1:1101:17355:5807 1:N:0:40
CGAACTCCTACGGGAGGCAGCAGTGGGGAATTTTGGACAATGGGCGCAAGCCTGATCCAGCAATGCCGCGTGTGTGAAGAAGGCCTTCGGGTTGTAAAGCACTTTTGTCCGGAAAGAAAACCTTTGCCCTAATACGGCGGGGGGATGACGGTACCGGAAGAATAAGCACCGGCTAACTACGTGCCAGCAGCCGCGGTAATACGTAGGGTGCAAGCGTTAATCGGAATTACTGGGCGTAAAGCGTGCGCAGGCGGTCCGTTAAGACAGATGTGAAATCCCCGGGCTTAACCTGGGAACTGCA
+
CCCCCGGGGGGGGGGGGGGGGGGGGGCGGGGGGGGGGGGGGGGGGGGGGGGGGGGGGGGGGGGGGGGGGGGGGGGGGGGGGGGGGGGGGGGGGGGGGGGGGGGGGGGGGGGGGGGGGGGGGGGGGFGGGGGGGGGGGGGGDGGGGGECGGGGGGGGGGGGGGFGGFGGGGEGG55EGGGGGGGGFFFFGGFGGDEE85CCECE?CFEE:?EGGGGG8CCEGCFCE5FFGFG7FGGGEC/;<CEGGEEGGGGGGD=78;FGEFG9C<FG7CFF=FGGFFCFCBF=CF<F>F47)709F?=6*
@M03506:14:000000000-AKVR1:1:1101:19199:5816 1:N:0:40
CGAACTCCTACGGGAGGCAGCAGCCGCGGTAATACGAAGGGGGCTAGCGTTGCTCGGAATTACTGGGCGTAAAGCGCGCGTAGGCGGCTTTGTAAGTTAGAGGTGAAAGCCCGGGGCTCAACCCCGGAACTGCCTTTAAGACTGCATCGCTTGAATCCGGGAGAGGTGAGTGGAATTCCGAGTGTAGAGGTGAAATTCGTAGATATTCGGAAGAACACCAGTGGCGAAGGCGGCTCACTGGACCGGTATTGACGCTGAGGTGCGAAAGCGTGGGGAGCAAACAGGATTAGAAACCCCGGTA
+
CCCCCGGGGGGGGGGGGGGGGGGGGGGGGGGGGGGGGGGGGGGGGGGGGGGGGFGGGGGGGGGGGGGGGGGGGGGGGGGGGGGGGGGGGGGGGGGGGGGGGGGGGGGGGGGGGGGGGGGGGGGGGGGGGGGGGGGGGGGGGGGGGGGGGGGGGFGGGGGGGGGGGGGGGGGGGGGGGGGGGGGFGGGGGGGCFGGGGGGGGGGGGGGGGGGDEFDCGGGGGGGGCEGGGGGGDEGDFGGGGGGGGGGD5FGGGGGGGFGGGGGECCEDGGC)9CG=DBGFCF:CFF7@>F?>FF:5:>>B7
@M03506:14:000000000-AKVR1:1:1101:17194:5848 1:N:0:40
CGAACTCCTACGGGAGGCAGCAGTGGGGAATCTTGGACAATGGAGGAAACTCTGATCCAGCCATGCCGCGTGAGTGATGAAGGCCTTCGGGTTGTAAAACTCTTTCGACGGGGACGATAATGACGGTACCCGTAGAAGAAGCTCCGGCTAACTTCGTGCCAGCAGCCGCGGTAATACGAAGGGGGCTAGCGTTGTTCGGAATTATTGGGCGTAAAGAGCGTGTAGGCGGTTTTACAGGTCCGCTGTGAAAACTCGAGGCTCAACCTCGAGCTGTCGGTGGAAACCGTAAGGCTAGAGTCCG
+
CCCCCGGGGGGGGGGGGGGGGGGGGGGGGGGGGGGGGGGGGGGGGGGGGGGGGGGGGGGGGGGGGGGGGGGGGGGGGGGGGGGGGGGGGGGGGGGGGGGGGGGGGGGGGGGGGGGGGGGGGGGGGGGGGGGGGGGGGGGGGGGGGGGGGGGGGGGGGGGGGGGGGGGGGGGCGGGGGGGGEGGGGGGGGGGF>FGGFGGGDGGGFGGGGGGGGGGGGGGGGGGGGGGGGG5:=9CFGFGGGGGGGGGGGFGCGDGGGFGGGGGGD<:DGGG:4FGGGFGGGF47F>C3(963<?>*99=4;
@M03506:14:000000000-AKVR1:1:1101:20756:5850 1:N:0:40
CGAACTCCTACGGGAGGCAGCAGTCGAGAATTTTTGACAATGGGGGAAACCCTGATCGAGCGACGCCGCGTGGAGGATGAAGGTCTTCGGATTGTAAACTCCTGTCATTGGGGAACAATGCACAGATATTAACTGTATTTGTGTTGATAGTACCCGAAGAGGAAGAGACGGCTAACTCTGTGCCAGCAGCCGCGGTAATACAGAGGTCTCAAGCGTTGTTCGGATTCATTGGGCGTAAAGGGTTCGTAGGCGGCGGGGTAAGTCGGGTGTGAAATCTCGGGGCTTAACTCCGAAACTGCAT
+
CCCCCGGGFGGGGGGGGGGGGGGGGGGGGGGGGGGDGGGGGGFGGGGGFGGGGGGGG7FFGGGGGGGGGGFGGGGGGFGGGDGGGGGGGGGGGGGGGGGGGGGGGGGGGCFFEEGGGGGGGCGGGFGGGGGGDDFFDGGGFGCFF?FFGA<FCFGDECGGGFGCFFGGGGGDCCGGGCFEFGG@D,:,>FFGGGD*8BGGGGF?@E22?;9C?EEEEGCGGGG5E5+<F9<6**//:E/:C50*1:5CECFGCC*)277>EGGGD377:)/*2**<*/2>53>E*<F=)09:))..7/9F9
@M03506:14:000000000-AKVR1:1:1101:18853:5854 1:N:0:40
CGAACTCCTACGGGAGGCAGCAGCCGCGGTAATACAGGGGGTGCTAGCGTTGTTCGGAATTACTGGGCGTAAAGGGCGCGTAGGCTGCTTCGTAAGTCAGATGTGAAATCCCCGGGCTTAACTCGGGACGTGCATTTGAAACTGCGAGGCTAGAGTGCAGTAGAGGATGGTGGAATTCCCAGTGTAGAGGTGAAATTCGTAGATATTGGGAGGAACACCGGTGGCGAAGGCGGCCATCTGGGCTGCAACTGACGCTGAGGCGCAAAAGCGTGGGGATCAAACAGGATTAGAAACCCCAGTA
+
CCCCCGGGGGGGGGGGGGGGGGGGGGGGGGGGGDFGGGGGGGGGGGGGGGGEGGGGGGDGGDGGGGGGGGGGGGGGGGGGGGGGGGGGGGGGGGGGGGGGAFGGGGGGGGGGGGGGGGGGGGGGGGGGGGGGGGGGGGGGCFGFGGGGGGGGGGGGGGGGGCFGGGGGGGGGGFGGGGGGGGFCGFEGGGFDECFFGGGGGGDGGGGG@D5C5EGGFEAGGGGEGGCCGGDGGGGGGFFFFDFGGGFCGGGGGGGGC>FGGGGGDDCDFGGDGDGGDFG<>FFGG46@>CF<??F))7<6/
@M03506:14:000000000-AKVR1:1:1101:27148:5858 1:N:0:40
CGAACTCCTACGGGAGGCAGCAGTGGGGAATCTTGCGCAATGGTCTAACGACTGACGCAGCGACGCCGCGTGAGGGATGAAGCTTTTCGGAGTGTAAACCTCTGTTGCTCGGGACGAATAGCGGATTATTACGACTTGACGGTACCGGGTGAGGAAGCACCGGCTAACTCCGTGCCAGCAGTCGCGGTAACCCGGGGGGTGCGAGCGTTGCCCGGAATCACCGGGAGTAAAGGGCGCGTAGGTGGTCTCGTAAGTCTGTCGTGAAAGCCCGGGGCTCAACCTCGGGACTGCCGTGGCTACC
+
CCCCCGAFG9ECFGGCFEGFFGGEFEGEEGFFFGGGGGGGGF@CDFGFGGGEGGGGGG+@FCEEGGEGGGGCCGGCGGCFFGGGGFG<CFCCC8FF9E,,EFGGGGCFD9CEE7+@7C,+>,3+CC@FFG,@<DC++8DE7:FGEFCECEG7>:CFGGGG::FC:F7,<<?=C:<FFEF?<2?<:<F8>*++2*2*:*:/*:?5:*:?C:*+3;*/28CC+**2:*/;<9+<7CGGCG//:CCC*2<>++*2*:0:+12*21*<50+*01737))*//*99)0*2.)).7<(<7>E)77<)
@M03506:14:000000000-AKVR1:1:1101:12129:5883 1:N:0:40
CGAACTCCTACGGGAGGCAGCAGCCGCGGTAAGACAGAGGGTGCAAACGTTGTTCGGAATTACTGGGCGTAAAGCGCGTGTAGGCTGTTTTGCAAGTCGGATGTGAAAGCCCTGGGCTCAACCTAGGAAGTGCACTCGAAACTGCAGAACTTGAGTCCTGGAGAGGATAGCGGAATTCTCGGTGTAGAGGTGAAATTCGTAGATATCGAGAGGAACACCGGTGGCGAAGGCGGCTATCTGGACAGTGACTGACGCTGAGACGCGAAAGCGTGGGGAGCAAACAGGATTAGAAACCCGGGTA
+
CCCCCGGGG@FGGGGGGGGGGGGGGGGGGGGGGGGGGGGGGGGGGGGGGFGGGGGGGGGGGGGGGGGGGGGGGGGGGGGGGGGGGGGGGGGGGGGGGGGGGGGGGGGGGGGGGGGGGGGGGGGGGGGGGGGGGGGGGGGFFGGGGGGGGGGGGGGGGGGGGGGGGGGGGGGGGCFGGGGGGGGGGGGGGGGGGGGGGGGGGGGGGGGGGGGGGGGGGGGGCEGGGGDCEGGGGGGGGDGGGGGGGGGDFGGGGGGGG5C7AEGGGCEGGGEEGGGCGE3C6>FFF@FFFGFAFFFFEFFF)
@M03506:14:000000000-AKVR1:1:1101:25491:5924 1:N:0:40
CGAACTCCTACGGGAGGCAGCAGTAGGGAATTTTCCACAATGGGCGAAAGCCTGATGGAGCAACGCCGCGTGCAGGATGAAGGCCTTCGGGTCGTAAACTGCTTTTTTTAGCGACGATTATGACGGTATCTAACGAATAAGGGTCTGCTAGCTACGTGCCAGCAGCCGCGGTCATACGTAGGACCCAAGCGTTATCCGGAATTACTGGGCGTAAAGAGTTGCGTAGGTGGCATAGTAAGTTGGTAGTGAAAGGGGGTGGCTCAACCATACATCCATTACCAAAAATACTAATCTGGAGGAC
+
9CCCCDGCFFCFEGGGGGGGGGGFFFDGFEFGGGGGGGGGGG8FFFGGEEFG<<EA9EFGFDGGDGFBFGCEDFFGGGGGGGGGGGFDDFG,FEGG@FGEGGGGGGGGCGFGGF7:@7A=?DDE7CFG+,CFGF:FEGGG99<F@F<FAFG<BCFDD<@:D7DFGGFGG>7<<:,7CCFGFGGGFEDCCCFG7CFCEGCEEG7C9BFGFGGG>*;CCFGE++/:*:8<+;C6:6@@FGFC+??29C<7EG99*2*9EFCF=729AFGGC*+*2**32/*:C4)22)28):4.97F=F>BF>
@M03506:14:000000000-AKVR1:1:1101:12349:5928 1:N:0:40
CGAACTCCTACGGGAGGCAGCAGTGGGGAATATTGCGCAATGGGCGAAAGCCTGACGCAGCGACGCCGCGTGAGGGACGAAGGCCTTCGGGTTGTAAACCTCTTTCAGCAGGGACGAAGCGCAAGTGACGGTACCTGCAGAAGAAGCACCGGCCAACTACGTGCCAGCAGCCGCGGTAATACGTAGGGTGCAAGCGTTGTCCGGAATTATTGGGCGTAAAGAGCGTGTAGGCGGCCCGATTAGTCCGCTGTGAAAGTCCAGGGCTCAACCCTGGAATGCCGGTGGATACTGTCGGGCTAGG
+
CCCCCGGGGDGGGGGGGGGGGGGGGGGGGGGGGGGGGGGGGGGGGGGGGGGGGGGGGGGGGGGGGGGGGGGGFGGGGGGGGGGGGGGGGGGGGGGGGGGGGGGGGGGGGGGGGGGGGGGGGGGGGGFGGGGGFGGGGGGGGGGGGGGGGGGGGGGGGGGGGGGGGGGGFFGGGGGGGGGGGGGGGFGGGGGGGGGGGGGGGGGGGGGEDGGGGGGGDGGCFFGGGGCGGGG?EGGDEGGCEC9CCFD58=:7*?FF7*:;CGGGFD+9CDGFDGCGG47>DFDEG>F62:F<475@>)850
@M03506:14:000000000-AKVR1:1:1101:10063:5931 1:N:0:40
CGAACTCCTACGGGAGGCAGCAGTCGGGAATTTTGGGCAATGGGCGAAAGCCTGACCCAGCAACGCCGCGTGAAGGATGAAATCCCTCGGGATGTAAACTTCGCAAGAACAGGAAGAATAAGACGGTGTTAACACCACCGGCGATGACGGTACTGTTTGTAAGCTCCGGCTAACTCCGTGCCAGCAGCCGCGGTAATACGGGGGGAGCAAGCGTTGTTCGGATTTACTGGGCGGAAAGGGCGCGTAGGCGGCCACGGCAAGTCGGTTGTGAAATCTCCGGGCTTAACCCGGAAAGGTCAAC
+
CC@CCGFGGCEFGGGEGGGGCGGCECF+@7FEGGGCE?EGGGGGGGGE@BFGG@FAFGGGGGGGGGGGGGGGGGGGGGDFFEFEDCGFF7@:@:FGGFBDFEFCF>>EFCFGG?FFFFFGGFGGGG:BFGGA<F<CF<:FG7F<BFF=B:FCFACFGGFGG9CC<<>C<@C@:,?9@CF7@<<C:2CFGG7=FF7*<CC58E5E8CC5CE8CE:CEGGCCCC=>9:+<+:**:**2*@<EEGGG:5=D67*:D5C)8577=9:=517)*1+*02:7C7><)5:*26:=(9>0)..776?=7
@M03506:14:000000000-AKVR1:1:1101:18123:5942 1:N:0:40
CGAACTCCTACGGGAGGCAGCAGTGGGGAATTGTTCGCAATGGGCGCAAGCCTGACGACGCAACGCCGCGTGGAGGACGAAGATCTTCGGGTCGTAAACTCCTGTCGAGTGGGAAGAATGGTTCGGGGGTGAATACCCTTCGGAATTGACGGTACCACTAAAGGAAGCCCCGGCTAACTCCGTGCCAGCAGCCGCGGTAATACGGGGGGGGCAAGCGTTGTTCGGAATTACTGGGCGTAAAGGGCTCGTAGGCGGCCAACTAAGTCGGATGTGAAATCCCCAGGCTTAACTTGGGAACTGC
+
CCCCCFFFGGGGGGGGGGGGGGGFGGFGGGGGGGGGGGGGGGGGGGEGGGGGGFFGGGEGGGGGEGGBFE>FEGFGGGGGGGGGGFCDFGGGGGGEEGGFGGGGGGGFGFGGG8FFE8DEFGGGGGGGGGGGFGG@FDCCFC:FGFGGGFGGGG7FFGGG,,FFGGF7FFEECGG:,::96:8CGGGGGGGGGGGGGE>ECFGCCD5CEGGG8FGGGCEG5FGC>>CFDFGC9CGGGEDCEGGGG=*)2*256E5)87C97C6CGGGGGDCFF7C+C@6C<))/17>:AG*6*07.979?=
@M03506:14:000000000-AKVR1:1:1101:12982:5952 1:N:0:40
CGAACTCCTACGGGAGGCAGCAGTAAGGGATATTGCACAATGGGCGAAAGCCTGATGCAGCAACGCCGCGTGGAGGAGGAAGGCCTTCGGGTCGTAAACTCCTTTTGACGCTGACGAGGAAGGACGGTAGGCGTCGAATCAGTCACGGCTAACTACGTGCCAGCAGCCGCGGTAAAACGTAGGTGGCGAGCGTTATCCGGATTTACTGGGCGTAAAGGGTGTGCAGGCGGGGGTCCAAGTGGTGTATGAAATCGCTCGGCTTAACCGGGCTAGGTTATGCCAGACTGGACTTCTAGAGTGC
+
CCCCCGGGG<FGGGGGGGGGGGGGGGGGGGGGGGGGGGGGGGGGGGGGGGGGGGGGGGGGGGGGGGGGGGGGGGGGGGGGGGGGGGGGGGGGGGGGGGGGGGGGGGGGGGGGGGGGGGGGG8FGGGGGGGGGGGGGGGGGGGGGFFFEGGGGGFAFGGGGGGGGGGGGGCGGFEGGFGEFGGGGGGGGGGGGGGGGGGGGGGDDGGGGFGFGECE*:FGFGGGGCCCEGGGC=E5CC9D9EGCF=FFDFGGF>CGG85DGGGCGCFG:E<C>FGGGC?FG7?FFGFG@0>FFFF*=7=BF*
@M03506:14:000000000-AKVR1:1:1101:8010:5963 1:N:0:40
CGAACTCCTCCGGGAGGCAGCAGTAGGGAATATTGCGCAATGGGCGAAAGCCTGACGCAGCGACGCCGCGTGTGGGATGACGGCCTTCGGGTTGTAAACCACTGTCGGGAGGGACGAATGCGCCGCAAGGCGAGTGACGGTACCTCCAAAGGAAGCACCGGCTAACTCCGTGCCAGCAGCCGCGGTAATACGGAGGGTGCGAGCGTTGTCCGGAATCACTGGGCGTAAAGGGCGCGTAGGCGGCCTGGGAAGGAGGGGGTGAAATCCTGCGGCTTAACCGCAGGGCTGCCTTCTAAACTGT
+
CCCCCGGGG@GGGGGGGGGGGGGGGGGGGGFGGGGGGGGGGGGGGGGGGGGGGGGGGGGGGGGGGGGGGGGGGGGGGGGGGGGGGGGGGGGGGGGGGGGGGGGGGGGGGGGGGGGGGGGGGGGGGGGGGGGGGGGGGGGGGGGGGGGGGGGGGGGGGGFGGGGGGGGGGGGGGGGGGGGGGGGGGGCGGGGGGGGGGEGGGGGGGGCC:<CGGGGGGDGGGGGGGGCCCGGGDGGGD=DECGGEGGGG*26:*:CDGFG7E=7A?C?D?4=3C<DG=FFCD5>ED>*7:G@A?9=76@BF6
@M03506:14:000000000-AKVR1:1:1101:4477:5968 1:N:0:40
CGAACTCCTACGGGAGGCAGCAGCCGCGGTAATACGGGGGGGGCTAGCGTTGTTCGGAATTACTGGGCGTAAAGGGCTCGTAGGTGGCCAACTAAGTCACACGTGAAATCCCTCGGCTTAACCGAGGAACTGCGTGTGATACTGGATGGCTGGAATCCGGGAGAGGGATGCGGAATTCCAGGTGTAGCGGTGAAATGCGTAGATATCTGGAGGAACACCGGTGGCGAAGGCGGCATCCTGGACCGGTATTGACACTGAGGAGCGAAAGCCAGGGGAGCAAACGGGATTAGATACCCGGGTA
+
CCCCCGGGGFGGGGGGGGGGGGFGFGGDGFGE,FCG7F+@FGGGGDGGGCC8EGGGGGGGGGGGGGGGGGGGGGGGEECEGEEGGFG6C6C8AFGFGF?FGGD8FFGGGGGG?CC5EGGFFFGG>GE?@FGGGGGGGGGFFCF7E6FFCGGD>FGFCGGGG5:?*8EECEGGGGGGCGGGEGAGFFGG>EGGFG7@CC?E5:8CFFFGGG?*?8CCFGCCGCEG*:EEEGGGDE88C?DGGGGGGGEDF7+:DFGGGFGFCE<E=DE<FGC>CD7>D:5FGF@ECFGF<F*61*6)573>7
@M03506:14:000000000-AKVR1:1:1101:4884:5983 1:N:0:40
CGAACTCCTACGGGAGGCAGCAGTGGGGAATATTGGACAATGGGCGCAAGCCTGATCCAGCCATGCCGCGTGGATGATGAAGGCCCTAGGGTTGTAAAGTCCTTTCGACGGGGAAGATAATGACGGTACCCGTAGAAGAAGCCCCGGCTAACTTCGTGCCAGCAGCCGCGGTAATACGAAGGGGGCTAGCGTTGCTCGGAATCACTGGGCGTAAAGCGCACGTAGGCGGACTCTTAAGTCGGTGGTGAAATCCTGGAGCTCAACTACAGAACTGCCTTCGATACTGAGAGTCTCGAGTCCG
+
CCCCCGGGGGGGGGGGGGGGGGGGGGGGGGGGGGGGGGGGGGGGGGGGGGGGGGGGGGGGGGGGGGGGGGGGGGGGGGGGGFGGGGGGGGGGGGGGGGGGGGGGGGGGGGGGGGGGGGGGGGGGGGGGGGGGGGGGGGGGGFGGGGGGGGGGGGGGGGDGGGGGGGGGGGGGGGGGGGGGDFGGGGGGGGGGGGGC<EGGCGGGGGGGGGGEGEFGGGGGDGGDCEECECEGCGFFGGGGGGGGC55CGE9?FC?C85*>C+9:0*<C7>E:**7C4@**>F)*0*:94C6-*1/7:*)*.
@M03506:14:000000000-AKVR1:1:1101:23872:5983 1:N:0:40
CGAACTCCTACGGGAGGCAGCAGTGGGGAATCTTGCGCAATGGCCTAACGGCTGACGCAGCGACGCCGCGTGTGGGATGAAGCTCCTCGGAGTGTAAACCACTGTTGCCCGGGACGAATAGCTCGATTAATCGAGCCTGACGGTACCGGGTGAGGAAGCACCGGCTAACTCCGTGCCAGCAGCCGCGGTAATACGGGGGGTGCGAGCGTTGTCCGGCATCACTTGGCGTAAAGGGCGCGTAGGTGGTTTGATAAGGGTGTGGTGAAAGTCCGGGGCCCAACCCCGGATCTGCCGTGCCGAC
+
CCCCCFGGGFGGDEFDGGGGGGGGFGGGGGGGFDFGGGGGGGGGFGGGGGGEGGDGGGGGCEGGGCGGGDGGGGGGGFFFGGF<FDDFFGGGGGGG9E9FGFGGGGGEFCFEGEGGDGGDA<FFGGGFFFGCF8FCFGGA,>:CFCGGDGGE<:B<:FC<FFCC7*=F7<BCCFFEGGGC@CEGGGDGE>>CEC5;CC>EC>EE>CD888EGCFGC:**<@+++38+5;*:EF?E5EGD=CECCEFC**:0+:A:0C7C5CCFGGD7*02+0C)75/.17<E):C:/0-**.938>>5500
@M03506:14:000000000-AKVR1:1:1101:17106:5991 1:N:0:40
CGAACTCCTACGGGAGGCAGCAGTCGGGAATTTTGGGCAATGGGCGAAAGCCTGACCCAGCAACGCCGCGTGAAGGATGAAATCTTTCGGGATGTAAACTTCGCAAGAATAGGAAGAATAAGTAGGGGATAATACCCTCTATGATGACGGTACTATTTGTAAGCTCCGGCTAACTCCGTGCCAGCAGCCGCGGTAATACGGGGGGAGCAAGCGTTGTTCGGATTTACTGGGCGTAAAGGGCGCGTAGGCGGCGCAACAAGTCACTTGTGAAATCTCCGGGCTTAACTCGGAACGGTCAAGG
+
CCCCCFGGGGGGGGGGGGGGGGGGGGGGEGFGGGGGGGGGGGGGGGGGGGGGGGGGGGGGGGGGGGGGGGGGDFGGGGGGGGGGGGGGGGGGFEGGGGGGGGGGGDGFGGGGGGGGGGGGGGGGGGGGGGGFGFFFF@FGGGGGGGGGEGGGGGGGGGGGGGGGGGGGGGGGGFFGFGGGDGGFGFGGGGGGGGGGEGGGGGGGGEEGGEGGGEECEGGGGGGCCEDGGGF*?5:CCCCEDEGGGGGGG5EDDGGGG@5CCCFFF7F7?C?=7FGFF><<<5)0ABCFFD>:)<BFFFF?)
@M03506:14:000000000-AKVR1:1:1101:11788:5995 1:N:0:40
CGAACTCCTACGGGAGGCAGCAGTCGGGAATTTTGGGCAATGGGCGAAAGCCTGACCCAGCAACGCCGCGTGAAGGATGAAATCCCTCGGGATGTAAACTTCGCAAGAATGGGAAGAATTAGCGAGCGCTAATACCGCTCGTGATGACGGTACCATTTGTAAGCTCCGGCTAACTCCGTGCCAGCAGCCGCGGTAATACGGGGGGAGCAAGCGTTGTTCGGATTTACTGGGCGTAAAGGGCGCGTAGGCGGCCAGCGCAAGTCAGTTGTGAAATCTCCGGGCTTAACTCGGAAAGGTCAAC
+
CCCCCGGGGDGGGGGGGGGGGGGGGGGGGGGGGGGGGGGGGGGGGGGGGGGGGGGGGGGGGGGGGGGGGGGGGGGGGGGGGGGGGGGGGGGGGGGGGGGGGGGGGGGGDGGGGGGGGGGGGGGGGGGGGGGGGGFGGGGGGGGGGGGGGGGGGGGGGGGGGGGGGGFGGGGGGGGGGGGGGGGGGGGGGGGGGGDGGGGGGGGGGGGGG?FGGGGGGGGGGGDGGGGGGGGGGGGGFGGEGGDGEGCDGGGGGGGGGDGCC9CFF>:CFGEFGGCFGFGGGFFFCFF*6DE6>@FF@B@F6
@M03506:14:000000000-AKVR1:1:1101:13966:5997 1:N:0:40
CGAACTCCTACGGGAGGCAGCAGCCGCGGTAATACAGAGGGGGCAAGCGTTATTCGGAATTATTGGGCGTAAAGGGCGCGTAGGCGGCATGGCAAGTGGAAGGTGAAATCCCTCGGCTTAACCGAGGAACTGCCCTCCAAACTGCTTTGCTTGAGGCCGGGAGAGGTGAGTGGAATTCCCAGTGTAGCGGTGAAATGCGTAGATATTGGGAGGAACACCAGTGGCGAAGGCGGCTCACTGGACCGGTTCTGACGCTGAGGCGCGAAAGCGTGGGGAGCAAACGGGATTAGATACCCGGGTA
+
CCCCCGGGGGGGGGGGGGGGGGGGGGGGGGGGGGGGGFGGGGGGGGGGGGGGGGGGGEGGGGGGGGGGGGGGGGGGGGGGGGGGGGGGGGGGGGGGGGGGGGGGGGGGGGGGGGGGGGGGGGGGGGGGGGGGGGGGGGGGGGGGGGGGGGGGGGGGGGGGGGGGGGGGGGGGGGGGGGGGGGGGGGGGGGGGGGGGGGGEGGGFGGGGGGGGGGGGGGGGGGGGGGGGGGGGGGGGGGGGGGGGGGGGGGGGGGGGGFGGFGGGGDCDGGEFGGGGGFCFFFFGGFGF>GFFFFF6>E@E)
@M03506:14:000000000-AKVR1:1:1101:17948:5997 1:N:0:40
CGAACTCCTACGGGAGGCAGCAGTAGGGAATCTTGCGCAATGGGCGAAAGCCTGACGCAGCGACGCCGCGTGCGGGATGAAGGCCTTCGGGTCGTAAACCGCTTTCAGCAGGGACGAAATTGACGGTACCTGCAGAAGAAGGCCCGGCCAACTACGTGCCAGCAGCCGCGGTGATACGTAGGGGTCTAGCGTTGTCCGGAATCATTGGGCGTAAAGAGCTCGTAGGCGGTTCGGCAAGTCGGATGTGAAATCTCCACGCTCAACGTGGAGGGGCCATTCGAAACTGCCGTGACTCGAGTCC
+
CCCCCGGGGGGGGGGGGGGGGGGGGGGGGGGGGGGGGGEGGGGGGGGGGGGGGGGGGGGGGGGGGGGGGGGGGGGGGGGGGGGGGGCGGGGGGGGGGGGGGGGGGGGGGGGGGGGGGGGGGGGGGGGGGGGGGGGGFGGGFGFFGGGGGGGGGGGGGGGGGGGGGGGGGGGGGFFDGGFGGGGGGGGGGGGGGGGGGGECEEGFFC+<ACECGG>7EDCGGGEDGGGGDGGEGGG*:CCCEGC57?7C799CCGC78<D7=5DGGDFDE:EFGCD*7@FGF>D=+/=@;9)1F=@>7:7:6
@M03506:14:000000000-AKVR1:1:1101:19952:6002 1:N:0:40
CGAACTCCTACGGGAGGCAGCAGTGGGGAATATTGGACAATGGGCGCAAGCCTGATCCAGCCATGCCGCGTGAGTGATGAAGGCCCTAGGGTTGTAAAGCTCTTTCGACGGGGAAGATAATGACGGTACCCGTATAAGAAGCCCCGGCTCACTTCGTGCCAGCAGCCGCGGTAATACGAAGGGGGCTAGCGTTGCTCGGACTCACTGTGCGTAAAGCGCACGTAGGCTGACTCTTAAGTCAGAGGTGAAATCCTGGAGCTCAACTCCAGAACCGCCTTTGATACTGGGAGCCTTGAGTTCG
+
CCCCCGGGGGGGGGC:@FFGGGEFCFDFD7E@EAEGGE<EEG@EFGGGD@FFGDFGG<CFCGGGEGGEDGGGDG<FGG9?EFFGGGG@<CFGGG?FCABE<=EFFFF4CEEEGG7F?<<EFD9FCDFFGGF:>:DFDGGG8@FFFF7:>+,@,FGGFCCF,,@:7FDEG@CGCCGDFE<7<FFGEEF78:<FFE77+B****2CGGG+7AE;*/*0::EGGGF8/*++2**<A9FE7<F97229*<>C+++<>?<<*><*+9460C+*+2*)*/9E7B:**/9++*27(17()96*/1**)
@M03506:14:000000000-AKVR1:1:1101:18963:6005 1:N:0:40
CGAACTCCTACGGGAGGCAGCAGTGGGGAATATTGCACAATGGGCGCAAGCCTGATGCAGCGACGCCGCGTGAGGGATGACGGCCTTCGGGTTGTAAACCTCTTTCAGTATCGACGAAGCGCAAGTGACGGTAGGTACAGAAGAAGCACCGGCCAACTACGTGCCAGCAGCCGCGGTAATACGTAGGGTGCGAGCGTTGTCCGGAATTACTGGGCGTAAAGAGCTCGTCGGTGGTTTGTCGCGTTGTTCGTGAAAACTCACAGCTCAACTGTGGGCGTGCGGGCGATACGGGCAGACTGGG
+
CCCCCGGGGGGGGGGGGGGGGGGGGGGGGGGGGGGGGGGGGGGGGGGGGGGGGGGGGGGGGGGGGGGGGGGGGGGGGGGGGGGGGGGGGGGGGGGGGGGGGGGGGGGFGGGGGGGGFGGGEGGGGGGGGGGGGGGGGGGGDFCFGGG7FFGGDCF:BCFGGGGGGFGGGGGGGGGDFFGGGGGFFGGGGGGGDGGGGGEGGGGGGGGGCF:C?CFGG58CC+*8+<EC*:8EGDGF=E*<5CCEGGGFCE5EC=F**02:<F7C6CC4:>FFGGGGGFDGGF3E57C),>EBE>5)8?FF5
@M03506:14:000000000-AKVR1:1:1101:14702:6022 1:N:0:40
CGAACTCCTACGGGAGGCAGCAGTTGGGAATCTTGGACAATGGGGGAAACCCTGATCCAGCCATGCCGCGTGAGTGATGAAGGCCTTCGGGTTGTAAAACTCTTTCGACGGGGACGATAATGACGGTACCCGTAGAAGAAGCTCCGGCTAACTTCGTGCCAGCAGCCGCGGTAATACGAAGGGGGCTAGCGTTGTTCGGAATTACTGGGCGTAAAGCGCGCGCAGGCGGTCTTCCAAGTCAGTGGTGAAAGCCCGGAGCTCAACTCCGGAACTGCCATTGAAACTGTAAGACTTGAGGACG
+
CCCCCGGGGGGGGGGGGGGGGGGGGGGGGGGGGGGGGGGGGGGGGGGGGGGGGGGGGGGGGGGGGGGGGGGGGGGGGGGGGGGGGGGGGGGGGGGGGGGGGGGGGGGFGGGGGGGGGGGGGGGGGGGGGGGGGGGGGGGGGGGGGGGGGGGFGFGGGFGFGGGGGGGGGGGGDGGGGGCGF:EGGGGGGGGGFGGGFGG8EGF?FGFGGGGGGGGGGEGGCGGGEEGGG?EEGGGGGGGGGGGGGGGGC?FGCGEG8:D5<CFFFFFDGGE>DF46C=DGG=?F?FG45C7)@?F4FF?:5
@M03506:14:000000000-AKVR1:1:1101:12102:6028 1:N:0:40
CGAACTCCTACGGGAGGCAGCAGTGGGGAATTGTTCGCAATGGGCGCAAGCCTGACGACGCAACGCCGCGTGGAGGATGAAGGTCTTCGGATTGTAAACTCCTGTTGCCCGGGACGAAAAGCTCCAACCTAATACGTTGGAGTCTGACGGTACCGGGTGAGGAAGCCCCGGCTAACTCTGTGCCAGCAGCCGCGGTAATACAGGGGGGGCAAGCGTTGTTCGGAATTACTGGGCGTAAAGGGTCTGTAGGTGGCCAACTAAGTCAGACGTGAAATCCCTCAGCTTAACTGGGGAACTGCGT
+
CCCCCGGGGGGGGGGGGGGGGGGGGGGGGGGGGGGGGGGGGGGGGGGGGGGGGGGGGGGGGGGGGGGGGGGGGGGGGGGGGGDGGGGGGGGGGGGGGGGGGGGGGGFGGGGGGGGGGGGGGGGGGGGGGGGGGGGGGGGGGGGGGGGGGGGCFGGGGGGGGGFGGFGGGGGGGGGGGGGGGGGGGGGGGGDDGGECGGGGGCGGGGGGDGGGGGGC2:EDGGGDCGGFFGGGGGGGDGCGGGFC=C?>FG?FGFFG5FCCEGGGGG76:CG:*2*+9:FD<@?CCFGFFGF?F0<FF??D.
@M03506:14:000000000-AKVR1:1:1101:14029:6039 1:N:0:40
CGAACTCCTACGGGAGGCAGCAGTGGGGAATATTGGACAATGGGCGAAAGCCTGATCCAGCAATGCCGCGTGAGTGATGAAGGCCTTAGGGTTGTAAAGCTCTTTTACCCGGGAAGATAATGGCTGTACCGGGAGAATAAGCCCCGGCTAACTCCGTGCCAGCAGCCGCGGTAATACGGAGGGGGCTAGCGTTGTTCGGAATTACTGGGCGTAAAGCGCACGTAGGCGGCTTTGTAAGTTAGAGGTGAAAGCCCGGGGCTCAACTCCGGAATTGCCTTTAAGACTGCATCGCTAGAATTGT
+
CCCCCGGGGGGGCGCGGGGGGGGGGGGGGGG<FFGGGGGGGGGGGGDGGEGGGGGGGGGGFGFGGGGEGGGGEGGGGGGGFCGGGGG9EGGGGGGGGGGGGGGGGGGGFFGGGGEGGGGGFGFGGGGGGGEDD=:FFGGGCF8FGGGEFGGGFFGGGFGCFE7CFFC:FGFGEGFGGGGBCGGEGGGGGGGED::F?CEECEFEGGFGCECED*/<FEG*C8:2@C68CEGD6:@C9C:FFCC?6+*099?E<5>D5>59EGCF:F6DE::5>GDGG?FG7@FCFFC?A7>07>EF***91
@M03506:14:000000000-AKVR1:1:1101:23910:6047 1:N:0:40
CGAACTCCTACGGGAGGCAGCAGCAAGGAATTTTCCGCAATGGGCGAAAGCCTGACGGAGCAACGCCGCGTGCGGGATGACGCTTTTCGGAGTGTAAACCGCTGTTCGTGGGGACGAAGCACTGACGGTACCCACGGAGGAAGGCCCGGCTAACTACGTGCCAGCAGCCGCGGTAATACGTAGGGGTCGAGCGTTGTCCGGAGTTACTGGGCGTATAGCGTGCGCAGGCGGCTCGTCGCGCTCGGCGTGAAAGCCCCCTGCTCCACCGGGTACGGTCGGCGCGGGCGGGTGCGCGTGCGGG
+
CCCCCGGGGGGGFGG@@FBFGG@F,FE<FGGGGGGGFGFGGGGGGCDEGGGGG8CEE7BCFCFFGGGGFCFFGEGGCFBFGEGCGFGGGEGGGEGFGFGGGGGFGGGGGGEGDEFDGD+7>FF@AFDGGFGGGFGGG@FD73>*>FFECFGCGGGGG*@:7FFCF?FGGDDC7<C5<CFCC+*2CEEGEEDDG*;:;:ECEE880:+<9@*5CE**3<FGG5EEE>E/:**:*2*11*7CE5:E=**9C*20*:=CA>)*532+3*77EG*)*190*)))))02*))74).(0).8@3)0<
@M03506:14:000000000-AKVR1:1:1101:13036:6052 1:N:0:40
CGAACTCCTACGGGAGGCAGCAGTGGGGAATTGTTCGCAATGGGCGCAAGCCTGACGACGCAACGCCGCGTGGAGGACGAAGATTTTCGGATCGTAAACTCCTTTCGATCGGGAAGAACAGCTTTCCAGTGAATAGCCGGAGAGTCTGACGGTACCGAGAGAAGAAGCACCGGCTAACTCTGTGCCAGCAGCCGCGGTAATACAGAGGGTGCGAGCGTTGTTCGGAATTATTGGGCGTAAAGGGCGCGTAGGCGGTGTTGTAAGTCACCTGTGAAACCTCTGGGCTTAACTCAGAGCCTGC
+
CCCCCGGGGGGGGGGGGGGGGGGGGGGGGGGGGGGGGGGGGGGGGGGGGGGGGGGGGGGGGGGGGGGGGGGGGGGGGGGGGGGGGGGGGGGGGGGGGGGGGGGGGGGGGGGDGGGGGGGGGFGFGGGGGGGGGGGGGGGGDGGGGGGGGGGGGGGGGFGGGFFGGGGGGGGGGGGGGGGGGGGGGGGGGGGGGGGGGGGGGGGGGGGGGGGGGGGGGCGGGFGGGCCG@EF@<CCEE/CC5CGGGGGG=EEEGGE)87DFFGFGFCFGEFGFGFFGFF4<76<CC:CF<GFA6674::FF4
@M03506:14:000000000-AKVR1:1:1101:19213:6058 1:N:0:40
CGAACTCCTACGGGAGGCAGCAGTGGGGAATATTGGACAATGGGCGCAAGCCTGATCCAGCCATGCCGCGTGGGTGATGAAGGCCTTAGGGTTGTAAAGCCCTTTCGGCGGGGAAGATAATGACGGTACCCGCAGAAGAAGCCCCGGCTAACTTCGTGCCAGCAGCCGCGGTAATACGAAGGGGGCTAGCGTTGCTCGGAATCACTGGGCGTAAAGCGCACGTAGGCGGATTGCTAAGTCAGGGGTGAAATCCTGGAGCTCAACTCCAGAACTGCCTTTGATACTGGCGATCTTGAGTCCG
+
CCCCCGGGG-EFGGGGGGGGGGGGGGGGGGGGGGGGGGFGGGGGGGGGGGGGGGGGGGGGGGGGGGGGGGFFGGGGGGGGGGGGGGGFGGGGGGGGGGGGGGGGGGGGGGGGGGGGGGGGGGGGGGGGFGGGGGGGGGGGGGGGEGGGGGGGBFGGGGGGGGGGGGGGGGGGGGGGGG>@EGDEEGGGFGGGEGGGGGGGGGGGGGFGGGGGGGDGGGGEGGGGGGGGGGEEGGGGGGDFCFGGGGGGGG?FCFG*:>GFGGGGF7<C?:FFGGG6CFFFGF6<?FCF>3;:568=6*0=5
@M03506:14:000000000-AKVR1:1:1101:5828:6065 1:N:0:40
CGAACTCCTACGGGAGGCAGCAGTAGGGAATTTTGCGCAATGGGGGAAACCCTGACGCAGCAACGCCATGTGTGGGATGAAGCATTTCGGTGTGTAAACCACTGTCAGCAGGGAATAAAAGGTCCTCTGGACATTTGAATGTACCTGCAAAGGAAGCCCCGGCTAACTTCGTGCCAGCAGCCGCGGTAATACGAGGGGGGCAAGTGTTGTTCGGAATCACTGGGGGTAAAGGGAGCGTAGGCGGGCTTTTTAGGTAGGTGTTTAATCCCGGGGCCCAACCCCGGACCGGCAGCGAAAACGG
+
-AC9CFEGFGFCEGG:FGGGEGG@9<<FF8EADF6,+@@F,CCCF@@FFFEFGGGFGG@@FCFFGC@F,CCEEFCEGGGFGGDGGDEE,:?B=+BAFDGEFGG?@EFGFGFFEGGFFGAFAFE?,5AFGFFFG,CE9<?CAF@DFFFGGGGGFCCFG8+@+@CB+D<=,3@F+@5>B7<>,,@*CCF8CCGFGFDGGEE5?5;C+<<AF6;+;E*:@F+02<F@*:888<:AC5E5:*9::C5=:::>F++12+3*+7:*029:9*+*3<5@<3)/*.11/<<=*.).3))(.))707?))
@M03506:14:000000000-AKVR1:1:1101:9090:6084 1:N:0:40
CGAACTCCTACGGGAGGCAGCAGTGGGGAATTTTGGACAATGGGGGCAACCCTGATCCAGCGACGCCGCGTGAAGGATGAAGGTCTTCGGATTGTAAACTTCTTTTGGAGGGGATGAATGCCTGAGTGAATAACTCAGGGTGACAGTACTCTCGGAATAAGCCACGGCTAACTACGTGCCAGCAGCCGCGGTAATACGTAGGTGGCAAGCGATACTCGGAATCACTAGGCGTAAAGCGCAGGTAGGCGGTTTGGTAAGTCTTTTGTGAAAGCTCCTGGCTCAACTGGGAGAGGTCAAAGGA
+
CCCCCGGGGGGGGGGGGGGGGGGGGGGDEEFGGGGDFGGGGGGGGGGGGGGGGGGGGGGGGGGGGGGGGGGG:FFGDGGFFCGGGGGGGGEGGGGGGGGGGGGGDGGGGGGGGGGGGGGGGGGGFFFGGGGGFGFGGGGGGGGGGGFCCFFFGEGGGGGGGGFGGGGGGGGGGGGGFGGGGGGGGGFGGGCFGGF:CCFDGGFF>7CBEE8=C>>9CECEGGGGFGG+AFEE5E5FGGGGGGGGC7EDG1>79/:F+=CDGCCEGD6DEG?F76FGGFG<>*/:<<4>:D3:>F7)07=<)
@M03506:14:000000000-AKVR1:1:1101:22914:6088 1:N:0:40
CGAACTCCTACGGGAGGCAGCAGTGGGGAATCTTGCGCAATGCGCGAAAGCGTGACGCAGCAACGCCGCGTGGGGGAAGAAGGCCTTCGGGTTGTAAACCCCTTTCAGTTGGGACGAAGCTTCGCCGGTTAATAGCCGGCCGGAGTGACGGTACCTTCAGAAGAAGCCCCGGCTAACTACGTGCCAGCAGCCGCGGTAATACGGAGGGGGCAAGCGTTGTCCGGAATCATTTGGCGTAAAGCGCGTGTAGGCGGCTCGGTAAGTCCGCTGTGAAAGTCGGGGGCTTAACCCGCGGACGCCG
+
CCCCCGGGGGGGGGGGGGGGGGGGGGGGEEGGGGGGGGGGGGGGGGGGGGGGGGGGGGGGGGGGGGGGGGGGGGGGGEGGGGGGGGGGGGGGGGGGGGDGGGGGFGGGEGGGGGGGGGGGFGGFFGGGGGGGFGGGGGGGGGCFGCGGGGGEGGGGGGGGGGGGGGGGGDFFEEGGGGGGGEFGFFFFCFGGGEEGDCCC?FF*88EEDGDCCECC8AE8:C=C52:90C9+<F?5*/*;9CECG>*9839+)**/*)112192+::)*127::C9C?DG::355>4*.>>,)))))).0.
@M03506:14:000000000-AKVR1:1:1101:11130:6098 1:N:0:40
CGAACTCCTACGGGAGGCAGCAGTGGGGAATTGTTCGCAATGGGCGCAAGCCTGACGACGCAACGCCGCGTGGAGGACGAAGACCTTCGGGTCGTAAACTCCTTTCGATCGAGACGAATGGTCTCCGGGTGAACAATCCGGAGAAGTGACGGTACCGAGAGAAGAAGCCCCGGCTAACTCCGTGCCAGCAGCCGCGGTAATACGGAGGGTGCGAGCGTTGTCCGGAATCACTGGGCGTAAAGGGCGCGTAGGCGGCGCGGGTAGTCAACGGTGAAAGCTTGGAGCTCAACTCCGAGTCGGC
+
CCCCCGGGGGGGGGGGGGGGGGGGGGGGGGGGGGGGGGGGGGGGGGGGGGGGGGGGGGGGGGGGGGGGGGGGGGGGGGGGGGGGGGGGGGGGGGGGGGGGGGGGGGGGGGGGGGGGGGGGGGGGGGGGGGGGGGGGGGGGGGGGGGGGGGGGGGGGGGGGGGGGGGGGGGGGGGGGGGGGGGGGGGGGGGGGGGGGGGGGGGGGGGGGGGGGGGGGGGGGGFFGGEGGFFGGGGGGGGDE5FGGGGGGEGGGDEDGGEGGGGGGFGGGGGGFGG4CGFCCGBFGG>G??GF7FEFFFFFE3
@M03506:14:000000000-AKVR1:1:1101:4749:6098 1:N:0:40
CGAACTCCTACGGGAGGCAGCAGTGGGGAATATTGGACAATGGGCGCAAGCCTGATCCAGCCATGCCGCGTGGATGATGAAGGCCCTAGGGTTGTAAAGTCCTTTTAACGGGGAAGATAATGACGGTACCCGTAGAATAAGCCCCGGCTAACTTCGTGCCAGCAGCCGCGGTAATACGAAGGGGGCTAGCGTTGCTCGGAATTACTGGGCGTAAAGCGCGCGTAGGCGGGGTCTTAAGTCGGTGGTGAAATCCTGGAGCTCAACTCCAGAACTGCCTTCGATACTGGGAATCTTGAGGCCG
+
CCCCCFDCFGFGCGGGCCCGGGFCFGFGCFFFGFGFGFCDEC,FGGEEGGGEFFGGAFGFGGFGFCGGGG@FGC=FGGEEFFGGGG?EFGGF8>FGFFGGFEFGGFFFGGGCFBFGGDEGGGGGGGGGGFGEGGGGGGGGGGF+@FGGGGGGGCGGGGGGGGGGGGGGGGGGGGGGGGGDGGEGGGFEGGGGFDECGEGGGGGGGGGGG>EGGGGGCEGGGGC>EEFGGG5:=6CFFGGGGD55/5CFFGGGG7?F6>FGGGDC+:<<GGDFCFFGFFFCC6>5EFG:09)4498@F)..)
@M03506:14:000000000-AKVR1:1:1101:7408:6124 1:N:0:40
CGAACTCCTACGGGAGGCAGCAGCCGCGGTAATACGGGGGGAGCAAGCGTTGTTCGGATTTACTGGGCGTAAAGGGCGCGTAGGCGGCCTCCGCAAGTCAGTTGTGAAATCTCCGAGCTTAACTCGGAAAGGTCAACTGATACTGCGGGGCTAGAGTGCGGAAGGGGCAACTGGAATTCTTGGTGTAGCGGTGAAATGCGTAGATATCAAGAGGAACACCTGCGGCGAAGGCGGGTTGCTGGGCCGACACGGACGCTGAGGCGCGAAAGCTAGGGGAGCGAACGGGATTAGATACCCCAGA
+
CCCCCGEGGGGGGGEGGGGGGGFG?@FCGGGGGGCFGGECG:FFFFFGGFCECFGGGCCCGGGGGGGGGGGGGGGGGFEGFGGDGE@FEEGGCCFGFACCFGGGFGG@GGGFGGGCGEGGGGGFGGGECEEFFDF9@FFFC<FFCC8C8:8:CEFGGCG>?*:CGD5EGG@8FGFCC6<::CGCGGGGGGD8?F+<9CFEE>EC90ACC7FC:8:8CFGGF8C5:5*C?EEG=CE=CEFF+<=E:>59CC*:C7*)*0><*75:CD*5C<+8=C*CG5573:@5CD3)4*0490*)9))0)
@M03506:14:000000000-AKVR1:1:1101:9206:6162 1:N:0:40
CGAACTCCTACGGGAGGCAGCAGTGGGGAATATTGGACAATGGGCGAAAGCCTGATCCAGCAATGCCGCGTGAGTGATGAAGGCCTTAGGGTTGTAAAGCTCTTTTACCCGGGAAGATAATGACTGTACCGGGAGAATAAGCCCCGGCTAACTCCGTGCCAGCAGCCGCGGTAATACGGAGGGGGCTAGCGTTGTTCGGAATTACTGGGCGTAAAGCGCACGTAGGCGGCTTTGTAAGTTAGAGGTGAAAGCCCGGGGCTCAACTCCGGAACTGCCTTTAAGACTGCATCGCTTGAATCCG
+
CCCCCGGGGGGGGGGGGGGGGGGGGGGGGGGGGGGGGGGGGGGGGGGGGGGGGGGGGGGGGGGGGGGGGGGGGGGGGGGGGGGGGGGGGGGGGGGGGGGGGDGGGGGGGGGGGDGGGGGGGGGGGGGGGGGGGGGGFGGGFGGGGGGGGGGGGGGGGGGGAFFGGGGGGGGGGGGGGGG@@FGGGECGGGFFGGGGGDGE7CFCGGFGGFGGG58CGGGGGGGGGGGGEGEGGGG?+AFGGG?FFGG>C7:FCGGGG>DGGGGECFGGC*2>FGGGG4>C>?@CF4CFDGFFFFF>:FB/0
@M03506:14:000000000-AKVR1:1:1101:3897:6167 1:N:0:40
CGAACTCCTACGGGAGGCAGCAGCCGCGGTAATACGTAGGGGGCAAGCGTTGTCCGGATTTATTGGGCGTAAAGAGCGTGTAGGCGGCTTTACAGGTCCGCTGTGAAAACTCGAGGCTCAACCTCGAGCTGTCGGTGGAAACCGTAAAGCTAGAGTCCGGAAGAGGAGAGTGGAATTCCCGGTGTAGCGGTGAAATGCGCAGATATCGGGAAGAACACCCGTGGCGAAGGCGGCTCTCTGGGACGGTACTGACGCTGAGACGCGAAAGCGTGGGGAGCAAACAGGATTAGATACCCCTGTA
+
CCCCCGGGGGGGGGGGGGGGGGGGGGGGGGGGGGGGGGDFGGGGGGGGGGGGGGGGGGGGGGGGGGGGGGGGGGGGGGGGGGGGGGGGGGGGGGGGGGGDGGGGGGGGGGGGGGGGGFGGGGGGGGGGGGGGGFGGGGGGGGGGGGGGGGGGGGGGGGGGEEGGGGGEGGGGGGGGGFGGEGEGGGGGGGCGGGGGFGGGGGD9FGGGGDGGGCC>F;?EGGGGDGE5>ECGGGG=F6DGGG=FEG=C=FGGGGC<8BGGFGGEGGC36C:>GDD5C)*>CFFGF47@2C9<FFFFF@>@9
@M03506:14:000000000-AKVR1:1:1101:8757:6186 1:N:0:40
CGAACTCCTACGGGAGGCAGCAGTGGGGAATATTGGACAATGGGCGCAAGCCTGATCCAGCAATGCCGCGTGAGTGAGGAAGGCCTTAGGGTTGTAAAGCTCTTTCACCCACGACGATGATGACGGTAGTGGGAGAAGAAGCCCCGGCTAACTTCGTGCCAGCAGCCGCGGTAATACGAAGGGGGCGAGCGTTGTTCGGATTTACTGGGCGTAAAGGGCGCGCAGGCGGCAGATCAAGTCAGATGTGAAAGCCCCGGGCTTAACCTGGGAACTGCATTTGGGACTGGTTTGCTAGAGATCG
+
CCCCCGGGGGGGGGGGGGGGGGGGGGGGGGGGGGGGGGGGGGGGGGGGGGGGGGGGGGGGGGGGGGGGGGGGGGGGGGGGGGGGGGGGGGGGGGGGGGGGGGGGGGGGGGGGGGGGGGGGGGGGGGGGGFGGGGGGGGGGGGGGGGGGGGGGGGGGGGGGGGGGGGGGGGGGGGGGGGGGGGGGGDGGGGGGGGGGGGGGGGGGGGGGGGGGGGGGGGGGGGGGGGGGGGGGGCGGEGDGGGGGGGGG@FEEDGGGGFGGGFCCFFDFGGGFGGGG??DFG>>GG4C@DGFBFFFFF?F=F
@M03506:14:000000000-AKVR1:1:1101:12564:6201 1:N:0:40
CGAACTCCTACGGGAGGCAGCAGTGGGGAATATTGGACAATGGGGGAAACCCTGATCCAGCAATGCCGCGTGAGTGATGAAGGCCTTAGGGTTGTAAAGCTCTTTCGGCGGGGACGATGATGACGGTACCCGCAGAAGAAGCCCCGGCTAACTTCGTGCCAGCAGCCGCGGTAATACGAAGGGGGCGAGCGTTGTTCGGAATTACTGGGCGTAAAGAGTGTGTAGGCGGTGTTCCCAGTCTGTTGTGAAATCTCCCGGCTTAACTGGGAGGGTGCAGCGGAAACTAGAATGCTAGAGGGGG
+
CCCCCGGGGGGGGGGGGGGGGGGGGGGGEGGGGGGGGGGGGGGGGGGGGGGGGGGGGGGGGGGGGGGGGGEGGGGGGGGGGGGGGGGGGGGGGGGGGGGGGGGGGGGGGGGGGGGGGGGGGGFGGGGGGGGGGGGDGGGGFGGGGGGGGGGGGGGGGGGGGFGGGGGEGGGCCCFGGGDFEGGGGGG>EGGGGC;CGEDGEGGGGFGGC5CC5;5C?EFFGG8FGGGGGGGGCAECCC*ACFG<?6ADGGGF=F:CE>DG5CCF?7?F6CGFGG*3:?G3CB3AC6:*)092*9@*9:B)8
@M03506:14:000000000-AKVR1:1:1101:27319:6235 1:N:0:40
CGAACTCCTACGGGAGGCAGCAGTGGGGAATATTGGACAATGGGCGCAAGCCTGATACAGCAATGCCGCGTGTGTGAAGAAGGCCTTTGGGTTGTAAAGCACTTTTATCAGGAGCGAAATCTGCAGGGCTAATACCCATGCAGTCTGACGGTACCTGAGGAATAAGCACCGGCTAACTCCGTGCTAGCAGCCGCGGTAATACGGAGGGTGCAAGCGTTAATCGGAATTACTGGGCGTAAAGCGCACGTAGGCGGCATGGTAATTTAGAGGTGAAAGCGCAGGGGTCCACCCGGGAACTGCC
+
C@CCCGGC-CCFGGCBFEFBEGGGFDF7FGGGGGFGCFG,C<@F8C+F7FCEGGDG,CEACCFGGFGGGGGGGCGFGCGGGF8=FFC,C<CBFECEE9<<AFBFG9F,,5<5<:F:BF7BBFGCFB<7FFFFGC?5:>DFGFCGGCDFEBCGG+8C@<=DGGFFG99EGFCFCFG7>,3<*6:F*@?,22,55*4*B186;,;7*4B@1*:BCFDC5*A*35/1=C8<CF9CA5C=CECC?+CE*2*/@77?5**)2.**++*+3*30<5+509C77)/97::**)*14*),)7)>366F0
@M03506:14:000000000-AKVR1:1:1101:14396:6237 1:N:0:40
CGAACTCCTACGGGAGGCAGCAGTGGGGAATTTTGGACAATGGGGGCAACCCTGATCCAGCCATGCCGCGTGAGTGAAGAAGGCCTTCGGGTTGTAAAGCTCTTTCGGACGGGACGAAATGGTTACGGTGAATATCCGTGACTGATGACGGTACCGTAATAAGAAGCACCGGCTAACTACGTGCCAGCAGCCGCGGTAATACGTAGGGTGCGAGCGTTAATCGGAATTACTGGGCGTAAAGCGTGCGCAGGCGGTTCGCCAAGTCAGGTGTGAAATCCCCGGGCTGAACCTGGGAATTGCG
+
CCCCCGGGGGGGGGGGGGGGGGGGGGGGGGGGGGGGGGGGGGGGGGGGGGGGGGGGGGGGGGGGGGGGGGGGEGGGGGGGGGGGGGGGGGGGGGGGGGGGGGGGGGGGGGGGGGGGDGGGGGGGGGGGGGFGGGGGGGGGGGGGGGGGGGGGGGFGFFCFFFGGGGGGGGGGGGGGGGGGGGGGGGGGGFGCG>8FGGGGGGF:FGGGGGGGGGGGGGGFCGGGDEFG7@FFFGGEGDGGGGGC==EDGDEDGG*98>DDGGC9?*+229:5?>>+:)97>>EE*)*98C425@5)<)*97
@M03506:14:000000000-AKVR1:1:1101:18726:6239 1:N:0:40
CGAACTCCTACGGGAGGCAGCAGTAGGGAATCTTCGGCAATGGACGAAAGTCTGACCGAGCAACGCCGCGTGAGTGAAGAAGGTTTTCGGATCGTAAAACTCTGTTGTTAGAGAAGAACGTTGTGTAGAGTGGAAAATTACACAAGTGACGGTATCTAACCAGAAAGGGACGGCTAACTACGTGCCAGCAGCCGCGGTAATACGTAGGTCCCGAGCGTTGTCCGGATTTATTGGGCGTAAAGCGAGCGCAGGCGGTTTAATAAGTCTGATGTAAAAGGCAGTGGCTCAACCATTGTGTGCA
+
CCCCCGGGGGGGGGGGGGGGGGGGCGGGGGGGGGGGGGGGFGGFGGGEGGFFGFGGGGD7CFGGGGGECFGG:CCCFCGGGGGGGGGGGGGGEEEFDFGGGGGGGGGGEGGGGGGGGGGGGEFFCBFEFEBFGFCFGGGGGGGGFDGGGGGGFEFGGGGGGCGCGGFCC:FFGGGCEGGDGGGGGGGGGGFGGGDGGG7EGFGEFFFG?BBEEBEGGGG5CCCE>E8CGCEFGG58EEGGCC9>CE5CEEEG):77:)2:EAFC9>GGGFF6::7:*>FC<0<6C74FB5F096@190)91
@M03506:14:000000000-AKVR1:1:1101:4601:6242 1:N:0:40
CGAACTCCTACGGGAGGCAGCAGTCGGGAATTTTGGGCAATGGGCGAAAGCCTGACCCAGCAACGCCGCGTGAAGGATGAAATCCCTCGGGATGTAAACTTCGCAAGAACGGGAAGAATAAGTGAGGGTTAATATCTCTCGCGATGACGGTACGGTTTGTAAGCTCCGGCTAACTCCGTGCCAGCAGCCGCGGTAATACGAAGGGGGCTAGCGTTGCTCGGAATCACTGGGCGTAAAGGGTGCGTAGGCGGGTCTTTAAGTCAGGGGTGAAATCCTGGAGCTCAACTCCAGTACTGCCTTT
+
CCCCCGGGGGGGGGGGGGGGGGGGGGGGGGGGGGGGGGGGGGGGGGGGGGGGGGGGGGGGGGGGGGGGGGGGGGGGGGGGGGGGGGGGGGGGGGGGFGGGGGGGGGGGGGGGGGDGGGGGGGGGFGGGGGGGGGGGEGGGCFGGG7<FEGGGGGCFGGGGCFAGCFGGGGGGGGFFGGGGGGG?CFGG8FGGGGGCFFEG7EGGGGGGGEFEECEGGGGG=E5CGCGGGFF5EGGEFGCC*AGGEGGGGGGE5CG>CF*?C?CCFFGGGGCBFFCCFF4CC4?6+7C67D@)**9@B:@F?
@M03506:14:000000000-AKVR1:1:1101:4285:6245 1:N:0:40
CGAACTCCTACGGGAGGCAGCAGCCGCGGTAATACGAAGGGGGCGAGCGTTGTTCGGATTTACTGGGCGTAAAGGGCGCGCAGGCGGTCCTGTTTGTCGAGTGTGAAAGCCCCGGGCTCAACCTGGGAACTGCGCTCGAAACGGCGGGACTAGAGATCGGGAGAGGAGCGTGGAATTCCCAGTGTAGAGGTGAAATTCGTAGATATTGGGAAGAACACCGGTGGCGAAGGCGGCGCTCTGGACCGAGACTGACGCTGAGGCGCGAAAGCGTGGGGAGCAAACAGGATTAGAAACGCTGGTA
+
CCCCCGGGGGGGGGGGGGGGGGGGGGGGGGGGGGGGGGDGGGGGGGGGGGGGGGGGGGGGGGGGGGGGGGGGGGGGGGGGGGGGGGGGGGGGGGGGGFGGGGGGGGGGGGGGGGGGGGGFGFGFGGGFGGGGGGGGGGGGGGGGGGGGGGGGGGGGGGGGGGGGGGGGGGGGGGGGGGGGGGFGFGGGGGGGFGFGG?FFGGGGGGFGGGGGGGGFEGGGGGGGCEEGGGGGGGG=7*CFGGG6ECED=77?6ED3?BFGGGCEECCDFG*59CD=C</9C)5CF@G*8CFAF@)0757.*
@M03506:14:000000000-AKVR1:1:1101:27101:6251 1:N:0:40
CGAACTCCTACGGGAGGCAGCAGTCGAGAATTTTTGACAATGGGGGAAACCCTGATCGAGCGACGCCGCGTGGAGGATGGAGGTCTTCGGATTGTAAACTCCTGTCATTGGGGAACAAGGTGCATACGTTAACTGCGTGTGTATTGATAGTACCCGAAGAGGAAGGGACGGCTAACTCTGTGCCAGCAGCCGCGGTAATACAGAGGTCCCAAGCGTTGTTCGGATTCATTGGGCGTAAAGGGTGCGTAGGCGGCGCGGTATGGCGGGGGGGAAATATCGGCGATTAACTCCGAAACTGCAG
+
CCCCCGGGG?E@CFGGGGGGDGGF8CFEE;FFGGGGGGCGGACGGGGGFEGGG8FFG@CFGGGGGGGGGGB7FE<FFCFFGGGGGGGF<FEGFFGFFGFCFD,?E<FGEFFGGEEGFG8B><FF9AFFFDDGG<F,CFFBFFGGGGFGGGAFG9<F@FCGGGFFGG@CFGFEGGGF?9,7CF9;;,*6::<<FEE:EE@CBCBEEFCF+29<CFE>*828CE8;EC:9++2<;C8C*;>FGE6=5ECD5E?C7=5):<<32<*:C<C)*9=:D5*+29*))0)/2.:*.27835.54?*=)
@M03506:14:000000000-AKVR1:1:1101:24812:6257 1:N:0:40
CGAACTCCTACGGGAGGCAGCAGTGGGGAATCTTGCGCAATGGGCGAAAGCCTGACGCAGCCATGCCGCGTGGAGGATGAAGGTCTTAGGATTGTAAAATCCTTTCAGCGGGGACGATAATGACGGTACCCGCAGAAGAAGCCCCGGCTAACTTCGTGCCAGCAGCCGCGGTAATACGAAGGGGGCTAGCGTTGCTCGGATTTACTGGGCGTAAAGGGCGCGTAGGCGGGCAGTTAAGTTGGGGGTGAAAGACCGGGGCGCAACATCGGAAGTGCCTTCAATACTGGCTGTCATGAGGATG
+
CCCCCGGGGGGGGGGGGGGGGGGFEG@F;FE<,CFFEEFGEFG@CFC@7FDGGFEEFCGGGFCFF<C@FG=CF@,B==F,55FFGCFFEF,?ECE9EF<9EGFGA<EE<CGCG+3F@G7C,,<>FG38FGBFG7@7FFGGGFE:@F@C:7>DF;;E::*1<21,6,=:FFF7*C:9<F*<:F@GE*:5CCEEE5>C0;?/C*+<9C+<C*2:*/@FF5;=::*/*;+***:*:*22<?*@:6>5CEE5+3A0*0:3E>3)25D**221:5:)*9*2**9*>6*+09652D<7*/986)0)7
@M03506:14:000000000-AKVR1:1:1101:20238:6261 1:N:0:40
CGAACTCCTACGGGAGGCAGCAGTGGGGAATCTTGCACAATGGGGGAAACCCTTATGCAGCGACGCCGCGTGAGCGATGAAGCCCTTCGGGGTGTAAAGCTCTTTCGGCAGGGAAGATTATGACGGTACCTGCAGAAGCAGCTGCGGCTAACTACGTGCCAGCAGCCGCGGTAATACGTAGGCAGCAAGCGTTGTTCGGAGTTACTGGGCGTAAAGGGTGTGTAGGCGGTTGTTTAAGTTTGGTGTGAAATCTCCCGGCTCAACTGGGAGGGTGCGCCGACTACTGAATGACTAGAGTGCG
+
CCCCCGGGGFGGGGGGGGGGGGGGGGGGGGGGGGGGGGGGGGGGGGGGGGGGGGGGGGGGGGGGGGGGGEGGCEGGGFGGGGGGGGGGGGGGGGGGGGGGGGGGGGGGGGGGGGGGGGGGGGGGGGGGGGGGGGGGGGGGGGGGGGGGGGGGGGGGGGGGGGGGGGGGGGGGGGFFGGDGFGGGDGGGGGGGGGEGGEGGGGGGGGGGGGGECEGFGCCEGCGDGCCGGGEGEFGC?C:EGGCCGFEGGGFC7?9FCD:9CGGFGGGG6CEFGGCE)8CC5>5E7FFFFCF>=67/=7F?D
@M03506:14:000000000-AKVR1:1:1101:8794:6268 1:N:0:40
CGAACTCCTACGGGAGGCAGCAGTGGGGGATCTTGCGCAATGGCCGAAAGGCTGACGCAGCGACGCCGCGTGTGGGAGGACGCCCTTCGGGGTGTAAACCACTGTTGCCCGGGACGAACAGCTTCTTTCGAGGAGCCTGACGGTACCGGGTGAGGAAGCACCGGCTAACTCCGTGCCAGCAGCCGCGGTAATACGGAGGGTGCGAGCGTTGTCCGGAATCACTGGGCGTAAAGGGCGCGTAGGTGGCTGGAGAAGTCAACGGTGAAAGCTTGGGGCTCAACCCCGAGTCGGCCGTCGATAC
+
CCCCCGGGGGGGGGGGGGGGGGGGGGGGGGGGGGGGGGGGGGGGGGGGGGGGGGGGGGGGGGGGGGGGGGGGCGGGGGGGGGGGGGGGGGGGGGGGGGGGGGGGGGGGGGGGGGGGGGGGGGGGGGGGGGGGGGGGGGGGGGGGGGGGGGGGGGGGGGGGGGGGGGGGGGGGGGGGGGGGGGGGGGGGGGGGGGGGGGGGGGGGGGGGGGGGGGGGGGGGGGGGGGGGGDCGGGGGGCGGGGGGGGGGGGFFFGGGFFGFGD>CFF7DGCEFDGGGGFGGFFFGGFDF:GF>>B>:BF@>7
@M03506:14:000000000-AKVR1:1:1101:8002:6271 1:N:0:40
CGAACTCCTACGGGAGCAGCAGTGGGGAATATTGGACAATGGGCGCAAGCCTGATCCAGCAATGCCGCGTGAGTGAGGAAGGCCTTAGGGTTGTAAAGCTCTTTCACCCGCGACGATGATGACGGCAGCGGGAGAAGAAGCCCCGGCTAACTTCGTGCCAGCAGCCGCGGTAATACGAAGGGGGCGAGCGTTGTTCGGATTTACTGGGCGTAAAGGGCGCGTAGGCGGCCAGCTTTGTCAGGCGTGAAAGCCCTGGGCTCAACCTGGGAATTGCGCTTGGGACGGGTTGGCTTGGGATCGG
+
CCCCCGGGGGGGGGGGGGGGGGGGGGGGGGGGGGGGGGGGGGGGGGGGGGGGGGGGGGGGGGGFGGGGGGGGGGGGGGGGGGGGGGGGGGGGGGGGGGGGGGGGGGGGGGGGGGGGGGGGGGGGGGGGGGGGFGGGGGGGGGGGGGGGDGGGGFGFGGGGGGGGGGGGGGGGGGGGGGGGGGGGGGGGGGGGGGGGGGGEGGGGGGGGCGGGGGGGGGGGGGDGGGGGGGGGGGGGGGGGGGGGGG=C?CCFFFFFF595+<FCCCC<67::CFC*93CD44;CEBC>>GFB::)849>>E
@M03506:14:000000000-AKVR1:1:1101:25153:6277 1:N:0:40
GAACTCCTACGGGAGGCAGCAGTGGGGAATATTGGACAATGGGCGAAAGCCTGATCCAGCAATGCCGCGTGAGTGAAGAAGGCCTTCGGGTTGTAAAGCTCTTTTACCCGGGAAGATAATGACTGTACCGGGAGAATAAGCCCCGGCTAACTCCGTGCCAGCAGCCGCGGTAATACGGAGGGGGCTAGCGTTGTTCGGAATTACTGGGCGTAAAGCGCACGTAGGCGGCTATGTAAGTCAGAGTGGAAAGCCCAGGGCACAACCCTGGAATTGCCTTTGAGACTGCATGGCTTGAACACGG
+
CCCCCGGGGGC@FEGDGGGGGGFFCFGFGGGFEAFGG<EGFGGG7FGEGGGGGGAFGCFFGGGGFGGGG@FCE<FEFEGGGGF8E,<=CGFGGGGCFGFGGFFGGGGFGGGGGCC@DFDA<FF9EGFGFC@E:EC<DFAD9=DGE+>FEFFDFFGCGDGGC@@::FGDFE>CCGGGGGC7C7:FGGGGFGF7F:BFEE>88CFG+98@FG5C88FC>?GGC;888EGG>>8CFGC9?CC?C7F+3*0>C=6:*:FGG>*5CFGGG:FD6<0?GFGC7*0:C;4:7?>*)55:).)))*077
@M03506:14:000000000-AKVR1:1:1101:25737:6282 1:N:0:40
CGAACTCCTACGGGAGGCAGCAGTGGGGAATTTTGCGCAATGGGGGAAACCCTGACGCAGCAACGCCGCGTGGAGGATGAAGTCCTTCGGGACGTAAACTCCTTTCGATCGGGACGATTATGACGGTACCGGAAGAAGAAGCCCCGGCTAACTTCGTGCCAGCAGCCGCGGTAATACGAGGGGGGCGAGCGTTGTTCGGAATCATTGGGCGTAAAGGGTGCGTAGGCGGTTGGGTATGTCTGATGTGAAATCGATGGGCTCAACTTATAGGCTGCATCGGAAAATGCCGGGCGTGAGTGGG
+
CCCCCGGGGGGGGGGGGGGGGGGFGGGGGGGFGGGFGGFEGGGGGGGGGGGGGGGGGGEEGGGGGGG=EEFGGGGGGGGFGGFFFFGGGGDGEGGGGGEEGGGGGGGG9EFEGGGGGGCCFDFDFEEGE=CFGGEC8FDFF?AFGG@FGGGGGFFEFCFFGGCCGGGGGGGEGGFFFG*CFGGDGCE>EG5*;EA8@EE;;*++0++<F5*282@ECGGG**8*:EC*:811:C?9+<*0299?CFGF79+0***0;5<4*09*+*<C9*+9<476FFDGC57*+**)-/84).07>=*)8
@M03506:14:000000000-AKVR1:1:1101:16622:6289 1:N:0:40
CGAACTCCTACGGGAGGCAGCAGTCGGGAATTTTGCGCAATGGACGAAAGTCTGACGCAGCAACGCCGCGTGAGGGATGACGGCCTTCGGGTTGTAAACCTCTTTTGTCAGGGACGATGATGACGGTACCTGACGAATAAGCCACGGCTAACTACGTGCCAGCAGCCGCGGTAATACGTAGGTGGCAAGCGTTGTCCGGATTTACTGGGCGTAAAGAGCGCGCAGGCGGTCGTTCAAGTCGCGTGTGAAAGCCCCCGGCTCAACTGGGGAGGGGCACGCGATACTGATCGACTCGACGGCA
+
CCCCCGGGGGGGGGGGGGGGGGGGGGGGGGGGGGGGGGGGGGGGGGGGGGGGGGGGGGGGGGGGGGGGGGGGGGGGGGGFGGGGGGGGGGGGGGGGGGGGGGGGGGGGGGGGGGGGGGGGGGGGGGGGGGGGGGGGGCFFGGGGGGGGGGGGGGGGGGGDFGGGGGGGGGGGGGEG<FBGFGFGGCCGGGGCEFGGGGGGDGGGGGGGGGGGCGGFGDFEGECGGGDDGG5EEGFG9?F7:EGGGGGGCGGG45=DGBGGGF4F:6CGGDEFG)>EDDG55>>E?F?B)<:>;5>F0<>@5
@M03506:14:000000000-AKVR1:1:1101:8323:6290 1:N:0:40
CGAACTCCTACGGGAGGCAGCAGTAGGGAATTTTCCGCAATGGGCGAAAGCCTGACGGAGCAACGCCGCGTGCAGGAGGAAGGCCTTCGGGTTGTAAACTGCTTTTATCTGTGACGATTTTGACGGTAGCAGAAGAATAAGGATCGGCTAATTCCGTGCCAGCAGCCGCGGTCATACGGAAGATCCGAGCGTTATCCGGAATTACTGGGCGTAAAGAGTTGCGTAGGTGGCATAGAAAGCAAGGAGTGAAAGCCCACGGCTCAACCGTGGACACAATGTCTGACCTCCCAAGCTTGAGCAA
+
CCCCC@FGAA@FGGEGGGGG@FGFGGGGGG8EFGFFGECE@FEGGGGCFGFFGGGGGC,@B@,CF@F+BEEGGFGF,:C?F<FE,?FFCFGEG>+5CE9FFFFGGGFFFBFGGGGDF+B+,CFCCEGF7FGGFFBDFGFGFFFFFGG@CC@FCDA3,8+>CFFC7:BC::C<>CFGGGGGGGF;<FFGC***4**?BE@8@5CFG9;8EFEG>*;?2CF9<<E88?EGCFF60+++<:7*0CC:*A**0<CE922*2.19:**<:D51/)197*9*0*2**04+0/9)(2).)0*).66?)
@M03506:14:000000000-AKVR1:1:1101:18411:6304 1:N:0:40
CGAACTCCTACGGGAGGCAGCAGTCGAGAATCTTCGGCAATGGGCGCAAGCCTGACCGAGCGACGCCGCGTGGAGGACGAAGGCCTTCGGGTTGTAAACTCCTGTCGAGGGGGAGGAAGCCGCAAGGTTGACCGATCCCTGGAGGAAGCACGGGCTAAGTTCGTGCCAGCAGCCGCGGTAAGACGAACCGTGCGAACGTTATTCGGAATCACTGGGCTTAAAGCGCGTGTAGGCGGGCCGCCACGTCGGCTGCTGAAATCCCCCGGCTCAACCGGGGAAGGGGCACCGATCCGAGCGGCCC
+
CCCCCGGGGGGGGGGGGGGGGGGGGGGGGGFGGGGGGGGGGGGGGGGGGGGGGFGGGGGGGGGGGGGGGGGGGGGGGGGGGGGGGGGGGGGGGGGGFGGGGGFGGGFFGGGGGGGGGGGGGGGGGGGGGGGGGGEGFEGGGGGGGFGGGGGGGGGGGGGFCGGGGGGGGGGGGGGGG>CCCF:ECDGGGGGGEGECEEFCCCGGGGCEGFCFGGFGGGFGGCCCGGG:E8CFGDGGGGGCD5CGE*7<EC55DCE7E=CF6<FEEG5):D+.<DDGG5*19>5C5><B(/)()0)0)8.7)
@M03506:14:000000000-AKVR1:1:1101:11564:6308 1:N:0:40
CGAACTCCTACGGGAGGCAGCAGTGGGGAATTTTGGACAATGGGGGCAACCCTGATCCAGCCATGCCGCGTGCGGGAAGAAGGCCTTCGGGTTGTAAACCGCTTTTGGCCGGGAAGAAAAGGGCGGGGCGAATACCCCCGTCATTTGACGGTACCGGCAGAATCAGCACCGGCTAACTACGTGCCAGCAGCCGCGGTAATACGAAGGGGGCTAGCGTTGTTCGGAATTACTGGGCGTAAAGCGCGCGCAGGTGGTCTTTCCAGTCAGTGGTGAAAGCCCGGGGGTCAACTCCGGAAATGCC
+
CCCCCGGGGGGGGGGGGGGGGGGGGGGGGGGGGGGGGGGGGGGGGGGGGGGGGGGGGGGGGGGGGGGGGGGGGGGGGGGGGGGGGGGGGGGGGGGGGGGGGGGGGGGGGGGGG:FGGGGGGGGGGGGGGGGGGGGGCGGGEGDGGGGGGGGGFGGGGGGGGGDGGGFDGFGGGGGFGG+<CCFGGGGGGFGFGGGGGGGF7CFGGGGGDCC:@C?CECEC:9EGEAEG7<99?CGGGG<*20>C=EGD5=ECFFGDE?G*+2:+<:CGGF7;CFFFCFGG<))**0>?7705:B)5)994)
@M03506:14:000000000-AKVR1:1:1101:26873:6316 1:N:0:40
CGAACTCCTACGGGAGGCAGCAGTGGGGAATATTGGACAATGGGCGAAAGCCTGATCCAGCCATGCCGCGTGGGTGAAGAAGGCCTTAGGGTTGTAAACCCCTTTCAGCGGGGAAGATAATGACGGTACCCGCAGAAGAAGTCCCGGCTAACTCCGTGCCAGCAGCCGCGGTAATACGGAGGGGACTAGCGTTGTTCGGAATTACTGGGCGTAAAGCGCACGTAGGCGGATTTGTAAGTCAGGGGTGAAAGCCCGGGGCTCAACCTCGGAACTGCATTTGATACTGCTAATCTCGAGTCCG
+
ACCCCGGGGGGGDGGEE@FGCFGEFGGGEEGGGGFGGGGGGGG@8FEGFGGGGGGGEGFGGGGGDDGGGG@FGGGGGDGGGGGGFFGFGGGFGGG<BF,=FEGGGGGGFGGGGGEGGDFFGGGGGGEGE,,>BCEGGGGGGGG9C:FFEGGGFG<F*>FFFGGFF7FF@FGGDFF9CGC*1FFE7<7BB<B11?8C?CGGG*AE+9CCGFG8C*;C+::EEGFC>C@EG5*12<++++*30<E552CD99+**/19E:C77970ACG7:1C)9DF+797:*179C=**-09)9=59)*)95
@M03506:14:000000000-AKVR1:1:1101:9860:6323 1:N:0:40
CGAACTCCTACGGGAGGCAGCAGTCGGGAATTTTGGGCAATGGGCGAAAGCCTGACCCAGCAACGCCGCGTGAAGGATGAAATCTCTCGGGATGTAAACTTCGCAAGAATAGGAAGAATAAGTAGGGGATAACACCCTCTATGATGACGGTACTATTTGTAAGCTCCGGCTAACTCCGTGCCAGCAGCCGCGGTAATACGGGGGGAGCCAGCGTTGTTCGGATTTACTGGGCGAAAAGGGCGGGGAGGCGGCGCAACAAGTCACTTGGTAAATCTCCGGGCTTAACTCGTAAGGGTCAAGG
+
CCCCCGGGGGGGGGGGGGGGGGGGFGGGGGGGGG<FGDDFGFGGGGGDEGGGFGGGGGCFGDFGEGGGEGCCFGGFDFFGGGGGFEEFEGG@FGGGGGGGG<FCF@EF<EEFFEGGGGGGGGGEGGGGDGGGGGGGGGGGGGGGGGGGGGGGDGGDFFEGGGDGGDGGDEGGGG;@EE<:CGFCE@FCFGGGD<CC;C9CGGGGG8C**088CCE88C9C=55:AFE90CGCC**2*0>EE5*:*2:<*:E=DE=38)1*3<0C+:?*+*297*7CD)9>)))+96:*-1.854)8))*1)
@M03506:14:000000000-AKVR1:1:1101:6137:6344 1:N:0:40
CGAACTCCTACGGGAGGCAGCAGTAGGGAATTTTCCACAATGGGCGAAAGCCTGATGGAGCAACGCCGCGTGCAGGATGAATGCCTTCGGGTTGTAAACTGCTTTTATCTGTGACGAATATGACGGTAGCAGATGAATAAGGATCGGCTAACTCCGTGCCAGCAGCCGCGGTCATACGGAGGATCCGAGCGTTATCCGGAATTACTGGGCGTAAAGAGTTGCGTAGGTGGCAGAGTGTGTCTGTAGTGAAAGCGTTCGGCTCAACCGAATATCCATTATAGAAACTGCCCAGCTAGAGGAC
+
CCCCCFGCFEFEGGGGGGGGGGGGGFGGGGEFFGFEGGGGFGFDFGGGGGGGGGGGGGGGFGGGGGGGGGFGGGGGFGGGFGGGGGGGGGGGGGGGGGGGGGGGGGCGFFGGG9FGFFGGGF<FGGGDFDEEGGGADAFFG?GGGGGGGGGGF9FEFDGGGCCC<EFFFGG>@:FFFFGEDEFFCFGCEGGGGFGEFGDE78B@FFD7;FGGD>EEFFEFGFGGGGGGGGGGGCFEFFGCFCEGGFFGGGF7*>CGGF3<556?FG=DG**/:*0:097*2=FGCFC?(9?B>FF@4647)
@M03506:14:000000000-AKVR1:1:1101:12091:6379 1:N:0:40
CGAACTCCTACGGGAGGCAGCAGCCGCGGTAATACAGAGGGGGCCAGCGTTGTTCTGAATTACTGGGCGTAAAGGGCGCGTAGGCGGCCTTCTAAGTCCAACGTGCAGTAGCCGCGCTCAACCCGGGAACTGCGTCCGAGACTGGGAGGCTGGCATTCGGGAGCGGGATGCAGCAGTCCGGGGGTAGCGGTGAAATGCGTCGATATCTGGAGGACTACAGGTGGCCAAGGCGGCATCCTGGCCTGACATTGGCGCTGAGGAGCGAAAGCTGGGGGCTCGAACGGGATTAGAGCCGCCAGTA
+
CCCCCGGGGGGGGGGGGGGGGGGC<F@F+76BF@<,,,,,6@F:+6C<:,6+BC6,C,C<<666C,:66+8,CFGG7+++8+@+C=+@=48CF,,,,8,8,B3D<+B,C,,85++8++++,:38C+FG**8,,3855<F*>1,,,,3=1C<,1*4,,?,+=*=*11C**;C+A+2*<:0*****1*;02:2CG++3+:EG*2**;ECF@+0CE**+26++;2<8C*+2*8*2:*8C609<7**+2*6*<+++0*2):)9>+:/:*):CDG+)>DD*9)))2..*:)7))**)*.))07507
@M03506:14:000000000-AKVR1:1:1101:11363:6382 1:N:0:40
CGAACTCCTACGGGAGGCAGCAGCCGCGGTAATACGGAGGGTGCAAACGTTGTCCGGAATCACTGGGCGTAAAGCGCATGTAGGTGGTTTATTAAGTGAATGATTAAAGACCGACGCCTAACGTCGGGAAGGTTGTTCATACTGGTAGACTTGAGTATGGCAGGGGTAAGCGGAACTTTAGGTGTAGGAGTGAAATCCGTAGATATCTAAAGGAACACCAATGGCGAAGGCAGCTTACTGGGCCATTACTGACACTGAGATGCGAAAGGTTGGGGAGCAAACGGGATTAGAAACCCCGGTA
+
CCCCCGGGGGGGGGGGGGGGGGGGGGGGGGGGGGGGGGGGGGGGGGGGGGGGGGGGGGGGGGGGGGGGGGGGGGGGGGGGGGGGGGGGGGGGGGGGGGGGGGGGGGGGGGGGGGGGGGGGGGGGGGGGGGGGGGGGGGGGGGGGGGGGGGGGGGGGGGGGGGGGGGGGGGGGGCGGGGGGGGGGGGGGGGGGFGDGGGGGGGGGGFGCGGGGFGGGGGGGGGGGGGGGGDGGGCGCGGGGFGGGGGGGFGG7<FGGFB4*CGGG575D**07>C95539<C@:EC5CFFGBDF:FBBDDE)
@M03506:14:000000000-AKVR1:1:1101:19924:6400 1:N:0:40
CGAACTCCTACGGGAGGCAGCAGTGGGGAATATTGGACAATGGGCGCAAGCCTGATCCAGCCATGCCGCGTGAGTGATGAAGGCCCTAGGGTTGTAAAGCTCTTTTGTGCGGGAAGATAATGACGGTACCGCAAGAATAAGCCCCGGCTAACTTCGTGCCAGCAGCCGCGGTAATACGAAGGGGGCTAGCGTTGCTCGGAACCACTGGGCGTAAAGGGTGCGTAGGCGGGTCCTTAAGTCCGGGGGGAAATCCTGGATCACAACTCCAGAACTGCCTTTGATACTGACGATCTTGGGTTCG
+
CCCCCFFFF-CFEGGGGGGGDFD<EG8FECF,EFA9<FEGGGF8<BFGCFGGGEFFEEFFGGGGCC@+C:CF@@EEFGFGGECGCFGF<CFECCFA,?5CBBF,CF9FEFCDEEFGCFFGG9CFFFGCG9=FC>>>BAFGDCGF>7=FF<>FGGG7DFDD93F7@FGEGDG7FCG,@<<F@EECC:FFFF7FFG7ACGGE7*888@F85CEG8CE?EE;EE8*28CFC*C=E*3++<<>F+:5**/*/*/+A6FCC**9**39C6>FF67*877CGGF7**97+9@*7(*),8***)07)0
@M03506:14:000000000-AKVR1:1:1101:16238:6406 1:N:0:40
CGAACTCCTACGGGAGGCAGCAGTGGGGAATTGTTCGCAATGGGCGCAAGCCTGACGACGCAACGCCGCGTGGAGGACGAAGATCTTCGGGTCGTAAACTCCTGTCGAGTGGGAAGAATGGATCGGGGATGAATAATCTCCGGTATTGACGGTACCACTAAAGGAAGCCCCGGCTAACTCCGTGCCAGCAGCCGCGGTAATACGGGGGGGGCAAGCGTTGTTCGGAATTACTGGGCGTAAAGGGCTCGTAGGCGGCCAACTAAGTCGGACGTGAAATCCCCAGGCTCAACCTGGGAACTGC
+
CCCCCGGGGGGGGGGGGGGGGGGGGGGGGGGGGGGGGGGGGGGGGGGGGGGGGGGGGGGGGGGGGGGGGGGGGGGGGGGGGGGGGGGGGDGGGGGFGGGGGGGGGGGGGGGGGGGGGGGGGGGGGGGGGGGGGGGGGGGGGGGGGGGGGGGGGGGGGGGGGGFGGGGGGGGGGGGGGGGGGGGGGGGGGGGGGGGGGEGEG7FGGGGGGGGGGGGGGGGGGGGGGGCCFCFGGGFGGGGGGGGGGFGGEE556=5>EFGGG?CC<:EGGGGFG4C+:=F<FFEGFFFF2<F?>>F4?F;F6
@M03506:14:000000000-AKVR1:1:1101:21734:6432 1:N:0:40
CGAACTCCTACGGGAGGCAGCAGCCGCGGTAATACGAAGGGGGCTAGCGTTGCTCGGAATGACTGGGCGTAAAGGGCGCGTAGGCGGTTCGGTTAGTTAGGCGTGAAATTCCCGGGCTTAACCTGGGGGCTGCGCTTAATACAGCCGGGCTTGAGTTCGGAAGAGGGTCGTGGAATTCCCAGTGTAGAGGTGAAATTCGTAGATATTGGGAAGAACACCGGTGGCGAAGGCGGCGACCTGGTCCGATACTGACGCTGAGTCGCGAAAGCGTGGGGAGCAAAAAGGTTAAAAAACCCCAGTG
+
CCCCCFAFFGGGGGEGGGGGGGGGGGCGGGGGGACFFGCFGGGG:FGGDFEFFEFEC7BCFFGFAGGGG@CFGGGDFFDGGGGGGEGEF>FDGGGGG<FFGGDGDC7DF<,BFGD7FE<FGAF,FFGDGGGGGGDEEFGGGFFGFGGGGGDGGCF:<<FGG7B<FFG:<FCEEGGGGGGFGGGFGCG7CGGFC?<9FFG6CF:C@ACCFF5<CGGF6=E8C:EGGGGDGGGGGGGDG5DCGGGFC5598CC+*173?:F*<C<=CGCDGD7>5C3*9>C97))*****)*1).77).)))*
@M03506:14:000000000-AKVR1:1:1101:4067:6438 1:N:0:40
CGAACTCCTACGGGAGGCAGCAGTAAGGAATCTTCCGCAATGGACGAAAGTCTGACGGAGCAACGCCGCGTGCAGGATGACGGCCTTCGGGTTGTAAACTGCTTTTATTTGGGAAGATTGTGACGGTACCAAATGAATAAGGACCGGCTAACTACGTGCCAGCAGCCGCGGTAATACGTAGGGTCCAAGCGTTATCCGGAATCACTGGGCGTAAAGCGTGCGTAGGTGGATTGTTAAGTGCAATGCGAAATCCTGTGGCTCAACCATATGGACTGTATCGCATACTGGCAATCTAGAGGAA
+
CCCCCGGGGGGGGGGGGGGGGGGGGGGGGGGGGGGGGGGGGGGGGGGGGGGGGGGGGGGGGGGGGGGGGGGGGGGGGGGGGGGGGGGGGGGGGGGGDFGGGGGGGGGGGGGGGGGGGCGFGGGGGGGGGGGGGGGGGGGGGGGGGGGGFGGGGGFGGGGGGGGGGGGGGGG7FEGGGG9FGGGGGGGGGFGGGGGGFGGGDCC9,?FGGGGGEDEEGGEGGGECCGFGGF6+2<CCGGFECFFGCCGGGE=?<7CCEFGGGG46*9C=EGF476CFF=7DG:)5?**76CFFFFFBFFFF)
@M03506:14:000000000-AKVR1:1:1101:12296:6452 1:N:0:40
CGAACTCCTACGGGAGGCAGCAGCCGCGGTAATACGGGGGGAGCAAGCGTTGTTCGGATTTACTGGGCGTAAAGGGCGCGTAGGCGGCCAGCACAAGTCAGTTGTGAAATCTCCGAGCTTAACTCGGAAAGGTCAACTGATACTGTGCGGCTAGAGTGCGGAGGGGGCAACTGGAATTCTTGGTGTAGCGGTGAAATGCGTAGATATCAAGAGGAACACCTGCGGCGAAGGCGGGTTGCTGGGCCGACACTGACGCTGAGGCGCGAAAGCCAGGGGAGCGAACGGGATTAGATACCCCAGT
+
CCCCCGGGGGGGGGGGGGGGGGGGGGGGGGGGGGGGGGGGGGGGGGGGGGGGGGGGGCGGGGGGGGGGGFGGFGGGGGGGGGGGGGGGGGGGGGGFGGGGGGGGGGGGGGGGGGGGGGGGGGGGGGGGGGGGGGGGGGGGGGGGGGGGGGGGGGGGGGGGGGGGGGGGGGGGGGGGGGGGGGGGGGGGGGGGGGGGGEFGGEGGGGGGFGGGGGG>FGGGGGGGGGDE>CEFDGGGDCF@GGEGCE5DDD6CGGGGGE<FGGGGEG55EFC7CFGG3@CGC@BEC>*)(066BF*/67BF0
@M03506:14:000000000-AKVR1:1:1101:9085:6456 1:N:0:40
CGAACTCCTACGGGAGGCAGCAGCCGCGGTAATACGGGGGGAGCAAGCGTTGTTCGGATTTACTGGGCGTAAAGGGCGCGTGGGCGGCCACCGCAAGTCGATTGTGAAATCTCCGGGCTTAACCCGGAAAGGTCAACCGATACTGCGGGGCTAGAGTGCAGAAGGGGCAACTGGAATTCTTGGTGTAGCGGTGAAATGCGTAGATATCAAGAGGAACACCTGCGGCGAAGGCGGGTTGCTGGGCTGACACTGACGCTGAAGTGCGAAAGCTAGGGGAGCGACCGGGATTAGAAACCCGGGT
+
CCCCCGGGGGGGGGGGGGGGGGGGGGGGGGGGGGGGGGGFGGGGGGGGGGEGEGGGGEGGGGGGGGGGGEGGGGGGGGGGGGGGGGGGGEGGGGGGGGGGGCGFGGGGGGGGGGGGGGGFGGGGGGGGGGGGGGGGGGGGGGGGGGGGGGGGGGGGGGGGGGFFGGDGGGGGGGGDGFGGGGGGGGGGGGGGGGGGGGGGGGGGGCFFGGGCGGGGGGGEGGGGGGGG5ECEEGGGGEFGGGGFGGGG?FGGGFGGEFGGGGC9EG5DGG+9DFGGDB<CG))>ED353FF<667)8@@30
@M03506:14:000000000-AKVR1:1:1101:4886:6479 1:N:0:40
CGAACTCCTACGGGAGGCAGCAGTCGAGAATCTTTCGCAATGGGCGAAAGCCTGACGAAGCGACGCCGTGTGAGCGAAGAAGGCCTTCGGGTTGTAAAGCTCTTTCGCTAGGGAACAAGAAAGTCCGACTAATAATTGGATGATTTGATGGTACTTGGTAAAGAAGCACCGGCTAACTCCGTGCCAGCAGCTGCGGTAATACGGAGGGTGCAAGCATTGATCGGAATTACTGGGTGTAAAGGGCGCGTAGGCGGCAGAATAAGTCGGATGTGAAATTCCGGGGCTCAACCCCGGAGCTGCC
+
CCCCCGGGGGGGGGGGGGGGGGFGGGGGGGGGGGGGGGGGGGGGGGGGGGGGGGGGGGGGGGGGGGGGGGGGGGGGGGGGGGGGGGGGGGGGGGGGGGGGGGGGGGGGDGGGGGGGGGGGGGGGGGGGGGEGGGGFDFGGGFAGGGGGGGGGGGGGGGFGGGGGGGGGGGGGGGCGGGGGGGGGGGGGGGGGGGGGGGGGGGGGGGGGGGGGGFGGGGGGGGGGGGGFGGFFFFCG5<CGFFGGGGGGEGGGGGGGGFGGCFGGFGDG=DFFF*:CFFGGGEEGE@FF7DF?FFEEFF??.
@M03506:14:000000000-AKVR1:1:1101:22635:6496 1:N:0:40
AGTGCCAGCCGCCGCGGTAATACGGAGGGTGCAAGCGTTGTCCGGATTTATTGGGTTTAAAGGGTGCGTAGGCGGCCTTATAAGTCAGTGGTGAAAGCCCATCGCTCAACGATGGAACTGCCATTGATACTGTAAGGCTTGAGTACAGACGAGGTAGGCGGAATTGATGGTGTAGCGGTGAAATGCATAGATACCATCAAGAACACCGATTGCGTAGGCAGCTTACTAGGCTGTAACTGACGCTGAGGCACGAAAGCGTGGGGAGCGAACAGGGTTAGAAACCCGGGTAGTCCAGATCGGG
+
CCCCCGGGGGGGGGGGGGGGGGGGGGGGGGGGGGGGGGGGGGGGGGGGGGGGGGGFGCGGGGGGGGGGGGGGGGGGGGGGGGGGGGGGGGGGGGGGGGGGGGGGGGGGGGGGGGGGGGGGGGGGGGGGGGGGGGGGGGGGGGGGGGGGGGGGGGGGGGGGGGGGGGGGGGGGGGGGGGCFFGGGGGGGGGGGGGGGGFFGGGGGGCGGGDGGGGGGGGGGGDGGEC9CFGGCCFGGGGGGGGGGGGGGGGGGGGDD:57>EGGCE>EDEGGFG*0:FF>GGF)5CBG.019)8@FFFF>E)
@M03506:14:000000000-AKVR1:1:1101:8960:6502 1:N:0:40
CGAACTCCTACGGGAGGCAGCAGTGGGGAATCTTGCGCAATGCGCGAAAGCGTGACGCAGCAACGCCGCGTGGGGGAAGAAGGCTCTCGGGTTGTAAACTCCTTTCAGTTGGGACGAAGCTTCGTCGGTGAATAGCCGACTGGAGTGACGGTACCTTCACAAGAAGCACCGGCTAACTACGTGCCAGCAGCCGCGGTAATACGTAGGGTGCAAGCGTGGTCCGGAATCATTGGGCGTAAAGAGCGGGTGGGCGGTCCGATTAGTCCGCTGGGAAAGTCCAGGGCTCAAGCCTGGCATTCCG
+
CCCCCGGGGGGGGGGGGGGGGGGGGGGGGGGFGGFGDGGGGGEEGGGGGGFCGGGGGGGGGGGGGGGGGGGGGGGGGGGGGGGGGGGGGGGGGGGGGGF?FFGGGG<DFEGGGGGGGDC:,=C<DE<:C7C<AFFCFC:FEGGFGF<<F:F:*<7@C<CCF<@,4<<7<*<<=*<CC<<F<=BB:A7BCGF8C55/:>?CF7A<<85C;C?FCFDE?*88<+*:8:C?90++</8E7E3:9AC6E*:C/:5E3C>D8>)/11>F?:A):/*.*95=0*:09))**096)*<()0)<6***0
@M03506:14:000000000-AKVR1:1:1101:26012:6521 1:N:0:40
CGAACTCCTACGGGAGGCAGCAGTGGGGAATCTTGCACAATGGAGGAAACTCTGATGCAGCGACGCCGCGTGAGCGATGAAGCCCTTCGGGGTGTAAAGCTCTTTCGACGGGAACGATAATGACGGTACCCGAAGAAGAAGCTGCGGCTAACTACGTGCCAGCAGCCGCGGTAATACGTAGGCAGCAAGCGTTGTTCGGAATTACTGGGCGTAAAGAGTGTGTAGGCGGTGCTCTAAGTCTGTTGTGAAATCTCCCGGCTTAACCGGGAGGGTGCGGCGGAAATTGGAGTGCTGGAGGGGG
+
CCCCCGGGGGGGGGGGGGGGGGGGGGGGGGGGGGGGGGGGGGGGGGGGGGGGGGGGGGGGFGGGGGGGGGGGGGGGGGGGGGGGGGGGGGGG7FFGFGGGF@FGGDGGGGGFEEEFFGCCDDFGGGCGGGFGGGGEGGGGCGGFGGFGGGGGGGGEFG>FFFGGC7BFDGGC<::FCFFFGGGGDCFGCFGB<CEGGGGGGGGFCGDGGGG5C5CFFEC?9<@EGFCE>2?CE?9CCA0<+<ACGGGFFGGEGG+9EFGGDCG7CGED:CG3*1CEG3DG3)7++1**.*7<F*75>5@)<
@M03506:14:000000000-AKVR1:1:1101:24161:6561 1:N:0:40
CGAACTCCTACGGGAGGCAGCAGCCGCGGTAATACGAAGGGGGCGAGCGTTGTTCGGAATTATTGGGCGTAAAGGGAGCGTAGGCGGTTCGATAAGTCACTTGTGAAATCTCTGGGCTCAACCCAGAGTCTGCAAGCGAAACTGTCGGGCTTGAGTATGGGAGAGGTGAGTGGAATTCCTGGTGTAGCGGTGAAATGCGTAGATATCAGGAGGAACACCTGTGGCGAAAGCGGCTCACTGGACCATTACTGACGCTGAGGCTCGAAAGGTAGGGGACGAAACAGGATTAGAAAACCCGGAA
+
CCCCCGGGGGGGGGGGGGGGGGGGGGGGGGGGGGGGGGGGGGGGGGGGGGGGGGGGGGGGGGGGGGGGGGGGGGGGGGGGGGGGGGGGGGGGGGGGGGGGGEGGGGGGFGGGGGGGGCFGGGGGGGGGGGGGGGGGGGGGGDCFGGGGGGGGFGGGFCFGDGGGGGC:FGGGGGFF7CFBFG@CFDFFGGGGGFEFF78?EDGGG7CCGGGGGGD>CGGDG9?FCC>EGGGD85*A9FFG=FG6FFCCFGGGCEGDC5<CFCF5C4EC*9+*/77/))///..*77*9.*/47)75).))0
@M03506:14:000000000-AKVR1:1:1101:15604:6566 1:N:0:40
CGAACTCCTACGGGAGGCAGCAGTCAAGAAACTTCCACAATGGACGAAAGTCTGATGGAGCGACGCCGCGTGGTTGATGAAGTCCTTCGGGACGTAAAAACCTTTTCCCAGGGACGAAATTATTGACGGTACCTGGGGAATAAGGGGCTCCTAACTCTGTGCCAGCAGGAGCGGTAATACAGAGGCCCCAAGCATTATCCGGAATCACTGGGCGTAAAGGGTGTCGAGGCGGTCACGTTAGTCCTCCGTAAAATCTACGAGCTCAACTTGTAGTCGGCGGGGGAAACGGCGCGACTCGAGG
+
CCCCCGGGAEFGGGGGGGGGGGGGGGGGGGGGGGGGGGGGGGGGGGGGGGEGGGGGGGGGGGGGGGGGGGGGGFEEGEGGFGGGGGGFGGGGGGGGGGGGGEFGGGGGGFGGGFFGDDGGCFGFGGGGGEGGGFGG?FGGGGGFFGGGEGFGGFFGGGFFEGGGGGGGGCGGGGGGGGFFGGFC@FGC8FGGFGFFGG?CEGGEGFGGF?>8;CC8=EFDG85CFGGGGDEG==8FEGC87CFCFGG7A7CC7FGGGFGDE5)<?67CC*<9DF7:))9DDD>5*5*)47B9@5.5>3).<
@M03506:14:000000000-AKVR1:1:1101:9093:6568 1:N:0:40
CGAACTCCTACGGGAGGCAGCAGCCGCGGTAATACAGAGGTCCCAAGCGTTGTTCGGATTCATTGGGCGTAAAGGGTGCGTAGGTGGCGCTGTAAGTCGGGTGTGAAATTTCGGAGCTTAACTCCGAAACTGCATTCGATACTGCGGTGCTTGAGGACTGGAGAGGAGACTGGAATTCATGGTGTAGCAGTGAAATGCGTAGAGATCATGAGGAAGACCAGTGGCGAAGGCGGGTCTCTGGACAGTTCCTGACACTGAGGCACGAAGGCCAGGGGGGCAAACGGGATTAGAAACCCATGTA
+
CCCCCGGGGGDFGGGGGGGGGGGGGGDFFGGGGCFGEECFFFGGGGFGGCFFFDFGE@@FEGGFFGGGGFC:=FGGCCEB84CFEFGGGGDCFFCFGFGGGGGCFF9FFGGDFGECCFDGGGFDFFFFEGGG@FGGGGFGFED<FE<FGGGCGFFCGGFFD7F7F>,@>FFGG:?F,7@<@:>F,F;9;FFF:FFGGGGEGECFG9<EG9EE8B*BC80<CA?FCBCEGCFEED*:EFF7CC6CFCE*3AFF6AC<C/7C5C*:*)1>5C5>CGG*75<59F@DE)9<<6*.95).)8)0*
@M03506:14:000000000-AKVR1:1:1101:5890:6577 1:N:0:40
CGAACTCCTACGGGAGGCAGCAGTGGGGAATATTGGACAATGGGCGCAAGCCTGATCCAGCCATGCCGCGTGAGTGATGAAGGCCCTAGGGTTGTAAAGCTCTTTTGTGCGGGAAGATAATGACGGTACCGCAAGAATAAGCCCCGGCTAACTTCGTGCCAGCAGCCGCGGTAATACGAAGGGGGCTAGCGTTGCTCGGAATCACTGGGCGTAAAGGGTGCGTAGGCGGGTCTTTAAGTCAGGGGTGAAATCCTGGAGCTCAACTCCAGAACTGCCTTTGATACTGAGGATCTTGAGTTCG
+
CCCCCGGGGGGGGGGGGGGGGGGGGGGGGGGGGGGGGGGGGGGGGGGGGGGGGGGGGGGGGGGGGGGGGGGGGGGGGGGGGFGGGGGGGGGGGGGGGGGGGGCGFGGGGGGGGGGGGGGGGGGGGGGGGGGGGGGGGGGGGGGFGGGGDGGGGGGGGGGGGGGGGGGGGGGGGDFGGGGGFGGGGGGGGGGFGDGFGGGGGGB+2@FGFFE>EGGFGGGGGC:EDEGGGG:C=FGGGFGFFGGGDCEFEE+009CFC>GFD9CFGGGFGGFFGG4**1>CF??F76::<F)4?47*986*8
@M03506:14:000000000-AKVR1:1:1101:17873:6591 1:N:0:40
CGAACTCCTACGGGAGGCAGCAGTAGGGAATTTTCCACAGTGGGCGAAAGCCTGATGGAGCAACGCCGCGTGCAGGATGAATGCCTTCGGGTTGTAAACTGCTTTTATATGTGACGATTATGACGGTAGCATATGAATAAGGATCGGCTAACTCCGTGCCAGCAGCCGCGGTCATACGGAGGATCCAAGCGTTATCCGGAATTACTGGGCGTAAAGAGTTGCGTAGGTGGCATAGTAGGTAGATAGTGAAAGCGTGCGGCTCAACCGGATATCCATAATCCAAACTGCTAAGCTAGAGGAT
+
CCCCCGGGGGGGGGGGGGGGEGGEFGGGGGGDGGGGGGGGFFGGGGGGGGGGGGGGGGCDGGG?FDGGGGGGGGGGEGGGGGGGGGGGGGGGGDGGGGCFGGFGGGGFFFGGGEFFGGGGGGGFGGGFEGGCDCFGFFGGGGGGDFGGGGF8CF=7DF7=FG@FFGGGGGE@FGGGGGGDGEDG,<:>FFGGGGGGGGDEEGGGFGGGG*=:EECF90<EGG*:8ECCGF6;?CFF9+*<+<?FF7:C?+<:*/7*/75C5*><FFEGGDGFG*::*9;>*/9:**>F):?:4@*?69)))
@M03506:14:000000000-AKVR1:1:1101:8839:6594 1:N:0:40
CGAACTCCTACGGGAGGCAGCAGTTGGGAATCTTGGACAATGGGGGAAACCCTGATCCAGCCATGCCGCGTGAGTGATGAAGGCCTTCGGGTTGTAAAACTCTTTCGACGGGGACGATAATGACGGTACCCGTAGAAGAAGCTCCGGCTAACTTCGTGCCAGCAGCCGCGGTAATACGAAGGGGGCTAGCGTTGTTCGGAATTACTGGGCGAAAAGCGCGCGCAGGCGGTCTTCCAAGTCAGTGGTGAAAGCCCGGAGCTCAACCCCGGAACCGCCCTTGAAACTGTAAGACTTGAGGATG
+
CCCCCGGFGGGGGGGGGGGGGGGGGGGGGGGGGGGGGG8FGGGGGGGGFFGGGGGFGGGGGGGGGGGGGGGGGGGGGGGGDGGGGGGGGGGFFGGGGGGGGGGGGGGGGGEGGGGG:FFGFFGGGGGGBFGGGGDGGGGGGGGGGGGGGGGGGGG@FFGGFFGGGGGGGGEFFGGGCFFCEEGDGGGGGGGFGEGGGEEEGGG7FGGCF>EEEEGFGGGE8CEGGEDGEEGDGGGGGG>7<CFFGGDC+:+*2:EC:>3*<<***1:C55CD*>5E);4**?F9+92*):*<*89FF:?)/
@M03506:14:000000000-AKVR1:1:1101:7167:6596 1:N:0:40
CGAACTCCTACGGGAGGCAGCAGTGGGGAATTTTTCGCAATGGGGGCAACCCTGACGAAGCAATGCCGCGTGGATGATGAAGTATCTCGGTACGTAAAATCCTTTCGACGGGGAAGAAACCGCAAGGTTGACGGTACCCGTAGAAGAAGCCCCGGCTAACTCCGTGCCAGCAGCCGCGGTAATACGGGGGGGGCAAGCGTTGTTCGGAATTACTGGGCGTAAAGGGTGCGTAGGCGGCTTTCTAAGTTGGATGTGAAAACTCTGGGCTTAACCCAGAGCCTGCATCCAAAACTGGAAGGCT
+
CCCCCGGFGGGGGEGGGGGGGGGGDEFGGGGGGGGFGGEGGGGGGGGCGGGGGGGGGGGGGGDGGGGCECFGGEEFFGGGGGFGGGEFGGGCFG?FEFGFGGFGGGGGGGGDGEGGGGGGGEGGDEGGGGGGGGGGEEFGGGGGGGGGGGGGGGGDCEFGGGGEGFEGGGGGGGGGGGGGD>CFGEGGGCGGGGEGGGE>*?ECFDG>EGGGE+CGFGEEGCEF?ECGGE=:E5EGGGGC69C9:FFCFF6CC6C>C?773+*<F<CDCCF*:1*7<;F927>0:?4?3*7()/057@>70
@M03506:14:000000000-AKVR1:1:1101:19783:6603 1:N:0:40
CGAACTCCTACGGGAGGCAGCAGTGGGGAATTGTTCGCAATGGGCGCAAGCCTGACGACGCAACGCCGCGTGGAGGATGAAGGTCTTCGGATTGTAAACTCCTGTTGCCCGGGGCGAAAAGCTTCGACCTAACACGTCGAGGTCTGACGGTACCGGGTGAGGAAGCCCCGGCTAACTCTGTGCCAGCAGCCGCGGTAATACAGAGGGGGCAAGCGTTGTTCGGAATTACTGGGCGTAAAGGGCGCGTAGGCGGCCTTCTAAGTCGAACGTGAAACCCCCGGGCTCAACCCGGGAACTGCGC
+
CCCCCGGGGDFGGGGGGGGGGGGFFGFFGGGEEGGGGGEGGGGGGCFEGGGGGFGGGGGGGGGGGGGGEGGGGGGGGGGGGGGGFEFGGGCFGGGFGGGGGGGFGGGGGGGGGDFGGGGGGGG9FFGEGGGCGFGGGGGGGGEFGGGGGDGGGGGEGGGGFGGCFGGGGGGGGEGGGG?FFFGGGGGFGGGGGGDC>EFFGGGGFFEGGGGGGGCA8E8CGGC5*;E?FGGCCFECCGGGFEGECCE)?CGEGE=5+?G7CF7FGD*9E<*.****17))953**/*5435;))).)**8)
@M03506:14:000000000-AKVR1:1:1101:20757:6625 1:N:0:40
CGAACTCCTACGGGAGGCAGCAGTCGGGAATTTTGGGCAATGGGCGAAAGCCTGACCCAGCAACGCCGCGTGAAGGATGAAATCCCTCGGGATGTAAACTTCGCAAGAACGGGAAGAATAAGTCTGTGTTAATAGCACAGGCGATGACGGTACCGTTTGTAAGCTCCGGCTAACTCCGTGCCAGCAGCCGCGGTAATACGGGGGGAGCAAGCGTTGTTCGGATTTACTGGGCGTAAAGGGCGCGTAGGCGGCGCAACAAGTCACTTGTGAAATCTCCGGGCTTAACTCGGAACGGTCAAGG
+
CCCCCGGGG9FGGGGGGGGGGGGGGGGGGGGGGGGGGGGGGGGGGGGGGGGGGGGGGGGGGGGGGGGGGGGGGGGGGGGGGGGGGGGGGGGGGGGGGGGGGGGGGGGGGGGGGGGGGGGGGGGGGGGGGGGGGGFGGGGGGGGGGGGGGGGGGGGBFGGGGGGGGFGGGGGGGGFGGEGGGGGGGGGGGGGGGGGGGGGGGGGGGDGGFFFGGGGGCFGGGDEGGGGDGGFGGGGGGGCGGGGGGDGGF5EGGGGDEFFF7CCFC7F:?79BGFFC>@GGGF4?CF7F:DEB>3>85B*=)
@M03506:14:000000000-AKVR1:1:1101:6459:6666 1:N:0:40
CGAACTCCTACGGGAGGCAGCAGTGGGGAATTTTGGGCAATGGGCGAAAGCCTGACCCAGCAACGCCGCGTGAGGGAGGAAATCCTTCGGGATGTAAACCTCACAAGCAAGGGAAGAGAGCTCAGGGCCGAATAAGCTTTGAGTCCGACGGTACCTTGCGTAAGCCACGGCTAACTTCGTGCCAGCAGCCGCGGTAATACGAAGGGGGCTAGCGTTGCTCGGAATTACTGGGCGTAAAGGGCGCGTAGGCGGCTTAACAAGTCACTTGTGAAATCTCCGGGCTTAACTCGGAACGGGCAAG
+
CCCCCGGGGGGGGGGGGGGGGGGGGGGGGGGGGGGGGGGGGGGGGGGGGGGGGGGGGGGGGGGGGGGGGGGGGGGGGGGGGGGGGGGGGGGGGGGGGGGGGGGGGGGGFGGGGGGGGGGGGGGFGGGGGGGGGGGGGGGGGEGGGGGGGGGGGGGGGGGGGGGGFGGGGGGGGGGFFFGGGGGFGGGGGGGFGGEGCEGC8;*8?EEGEGGGGGGGECFCEGDE5EGGGGGGGEGC*2:FG*75C5EDGGCCGEEG+6FF=CGFGG?D+9C*::7+*/9C:D@*3@F=2771BEB)08)8)
@M03506:14:000000000-AKVR1:1:1101:15496:6668 1:N:0:40
CGAACTCCTACGGGAGGCAGCAGTGGGGAATATTGGACAATGGGGGCAACCCTGATCCAGCAATGCCGCGTGAGTGATGAAGGCCTTCGGGTTGTAAAGCTCTTTTGCCAGGGACGATGATGACGGTACCTGGAGAATAAGCCCCGGCTAACTTCGTGCCAGCAGCCGCGGTAATACGAAGGGGGCAAGCGTTGTTCGGAATTACTGGGCGTAAAGGGCGCGTAGGCGGCTTATCAAGTCAGGCGTGAAATTCCCGGGCTCAACCTGGGGGCTGCGCTTGATACTGATGAGCTTGAATGCG
+
CCCCCGGGGGGGGGGGGGGGGGGGGGGGGEGFGGGGGGGGGGGGGGGGGGGGGGGGGGGFGGGGGGGGGGGGEGAFGGGGGGGGGGGGGEGGGGGGCFGGGGGGGGGFGGGGGGGGGGGGGGGFGGGGGGGGGGGGGGGGGGCGGGGGGGGGGFGGGGGGGGGGGGGGGGGGGGGGFF<FGGCDGGGGGGG=@FECGGGG>FFFGGGGG>EGGCFFGEEGDGGGEEGGGDG5+39CCFGGFGGDEGGG=EGCFC?C:BG5CFD?CCFC7<5>CDGGCDGDCFFGFBGFF764?6?>6=BF@
@M03506:14:000000000-AKVR1:1:1101:13450:6671 1:N:0:40
CGAACTCCTACGGGAGGCAGCAGCCGCGGTAATACGTAGGGGGCAAGCGTTGTCCGGATTTATTGGGCGTAAAGAGCGTGTAGGCGGTTAGGTAGGTCCGTTGTGAAAACTCGAGGCTCAACCTCGAGACGCCGATGGAAACCATCTGACTAGAGTCCGGAAGAGGAGAGTGGAATTCCTGGTGTAGCGGTGAAATGCGCAGATATCAGGAAGAACACCCGTGGCTAAGGCGGCTCTCTAGTACGTGACTGACGCTGAGACGCGAAAGCGGGGGGAGCGAACAGGATTAGATACCCTGGTA
+
CCCCCGGGGGGGGGGGGGGGGGGGGGGGGGGGGGGGGGGGGGGGGGGGGGGGGGGGGGGGGGGGGGGGGGGGGGGGGGGGGGGGGGGGGGGGGGGGGGGGGGGGGGGFGGGGGGGGGFGGGGGGGGGGGGGGGGGGGGGGGGGGGGGGGGGGGGGGGGGGGGGGGGGGGGGGGGGFGGGGGGCFGGGGGGGGDFGGGGGGGGGGGGGGGGGGGGGGGGCEGEGGGGGGFCGGGGCE6CFGGGG?E==FGGGGGGC<8.C7<C3=EGCDFD*5C<DCCDGG3)3CEF44)9BAF=?64)0<*
@M03506:14:000000000-AKVR1:1:1101:17892:6678 1:N:0:40
CGAACTCCTACGGGAGGCAGCAGCCGCGGTAATACAGAGACCTCAAGCGTTATCCGGAATCATTGGGCGTAAAGCGTACCGATAGGTGGTTTTACAAGTCAGAAGTGAAATCTCTCAGCTTAACTGGGAGACTGTCTTTTGAAACTGTAAAACTAGAGGGGCAAAGAGGAAGCTGGAACAAGCGGTGTAGTAGTGAAATGCGTTGATATCGCTTGGAACACCAATAGCGTAGGCAGGCTTCTGGGTGCCACCTGACACTGCTAGGACGAAAGCGTGGGGAGCGAATGGGATTAGATACCGC
+
CCCCCGGGGGGGGGGGGGGGGGGGGGGGGGGGGGGGGGGGGGGGGGGGGGGGGGGGGGGGGGGGDGGGGGGGGGGGGGGGGGGGEGGGGFFGGGGGGGGGGGGGGGGGGGGGGFGGGGFGGGGGGFGGGGGGGGFGGGGGGGGGGGGGGGGGGGGGGGGGGGGGGGFGDCFFFGFCGGGGCFGGGFEEGGFGGGGGGFFFGGE@*C@EFFEDGFGE,>EF8EG>:EGFE8=EEFGGGEFF6:@E7FE9C:9C<CCDGFGFF+:EEGFDGD=>GD*A<)1*97>5=BF??F)(64**9=9)0
@M03506:14:000000000-AKVR1:1:1101:26089:6692 1:N:0:40
CGAACTCCTACGGGAGGCAGCAGCCGCGGTAATACAGAGGTCCCAAGCGTTGTTCGGATTCACTGGGCGTAAAGGGTGCGTAGGCGGCCAAGTAAGTTCGATGTGAAATCCCGCAGCTCAACTGCGGAACTGCATTGAATACTATTTGGCTCGAGGAATGGAGGGGAGACTGGAATTCTCGGTGTAGCAGTGAAATGCGTAGATATCGAGAGGAACACCAGTGGCGAAGGCGAGTCTGTGGACATTTCCTGGCGCTCAGGCACGAAAGCTAGGGGAGCAAACGGTATTAGAAACCCGAGTA
+
CCCCCFG@EF-@EG@EGGGGGGGGGEEGEGFGFFFGDCCCGGEF9ED@FGFCBEECF:@FGGG<FFFGG@EG7CFF=FGGGEGE@FD+8@<=BDGGGFG:<@DBFFGA<:<BB@CGD@FFG?FFAFE+@+BDFF=DFFFCFF<FCG<FG?F7F7FEED7BCFFG>FGCE>:<ACCEDFF9<FBCCFGF@9<EFC9C;+8BCC@9:5+1:EFGGFF6EGG8C@9C>55*28*:5C:*0+2<FG6+<+:*<7?E77=9C.<F**/2/9CCE796547:D3/97>55*)/*-:=4*)))75.))
@M03506:14:000000000-AKVR1:1:1101:16480:6703 1:N:0:40
CGAACTCCTACGGGAGGCAGCAGTGGGGAATCTTGCGCTAATGCGGGAAACCGTGACGCAGCGACGCCGCGTGAGGGAAGAAGGCCTTCGGGTTGTAAACCTCTTTCAGGAGGGACGAAGCCACTCGGGTTAATAGCCCAGAGGGTGACGGTACCTCCAGAAGAAGCCCCGGCTAACTACGTGCCAGCAGCCGCGGTAATACGTAGGGGGCAAGCGTTGTCCGGATTTATTGGGCGTAAAGAGCTCGTAGGCGGTTCCGTAAGTCGCGAAGTCAAATCTCTGGGCTTAACCCAGAATCGCT
+
CCCCCGGGGGGGGGGGGGGGGGGGGGGGGGGGGGGGGDGGGGGGGGGGGGGGGGGGGGGGGGGGGGGGGGGGGGGGGGGGGGGGGGGGGGGGGGGGGGGGGGGGGGGGGGGGGGGGGGGGGGGGDGGGGGGFGGGGGCFGG:FFGGGGGGGGGGGGGGGGGGGGGGFGGGGGGGGGGGGFCAFFCGGGGGGGGGGGGGGG?FGCFGGGGGGGGGGG85EEFGEGGE>9ACFGGFGEGDDCGFGGGGGGDGDFGE5>8?DFCD<<CGGDEDE):CFG7=:>GF?6EF44>DF?F>4:=@5>)
@M03506:14:000000000-AKVR1:1:1101:10147:6730 1:N:0:40
CGAACTCCTACGGGAGGCAGCAGCCGCGGTAATACAGAGGTCTCAAGCGTTGTTCGGATTCATTGGGCGTAAAGGGTGTGTAGGTGGCGTCGTAAGTCAGGTGTGAAATCTCGGGGCTTAACTCCGAAACTGCATTCGATACTGCGGTGCTTGAGGACTGGAGAGGAGACTGGAATTTACGGTGTAGCAGTGAAATGCGTAGATATCGTAAGGAAGACCAGTGGCGAAGGCGGGTCTCTGGACAGTTCCTGACACTGAGACACGAAGGCCAGGGGAGCAAACGGGATTAGAAACCCGTGTA
+
CCCCCGGGGGGGGEFGGGGGGEGGGGGEGGGGGGGDEFCFFEFAFF<FEEBEGFFGG7B@E,F<FFGGGG@=FCEFCC@FFFAFFFGFG:FDGGCGGGDGGGGGGGGFGFGGGGGDGGGGGGGAFGG:CCGFGGF<9DEG<@FFFGGGEGGGGFCGCFGG7FG<@FGGBCCGGDFAFF@AF@B@B<FG@EGGFGCCE;C;EGGF9C;CF+=ECCGFG?CCFCFGDGGGE5FGDEE*67D?CCCCC9C>+<CC99?CFF7>GGGD*7CC*9575>C:53D*95.CEFCFF4740.0)))).)
@M03506:14:000000000-AKVR1:1:1101:16822:6746 1:N:0:40
CGAACTCCTACGGGAGGCAGCAGTGGGGAATATTGGACAATGGGCGCAAGCCTGATCCAGCCATGCCGCGTGAGTGATGAAGGCCCTAGGGTTGTAAAGCTCTTTTGTGCGGGAAGATAATGACGGTACCGCAAGAATAAGCTCCGGCTAACTCCGTGCCAGCAGCCGCGGTAATACGGAGGGAGCTAGCGTTGTTCGGAATTACTGGGCGTAAAGCGCGCGTAGGCGGCTTTGTAAGTTAGAGGTGAAAGCCCGGGGCTCAACCCCGGAACTGCCTTTACGACTGCATCGCTTGAAGCCG
+
CCCCCGGGGGGGGDGGGGGGCFGGGGGGGGGCGGGGGGCFFFFFGGGGGGGGGGGGGGGGGGGGGGGGGGGG:FCFFGGGGGGEFGGGEGGGGGGGGGGGGGGGGDEFGGDDFGEFGGGGGGGFGGGGECGGGCFEFGGGGGGGGGGEGGGG=FDEGGGGGGFFGGGFGGG>FGFGGGG7FGGGGDA9?CG<C*1CFGGGGGGFGEFDFF5?CGGF+:EEEGG5CE6C5*:88C+<<C:9CEC?CGGGCCFCCFGDG3)1197F:9*9CD*5**206=7C*0)2*.*9)7>?FFF@)*/.7
@M03506:14:000000000-AKVR1:1:1101:15994:6753 1:N:0:40
ATGAACTCCTACGGGAGGCAGCAGTCGAGAATTTTTCTCAATGGGGGCAACCCTGAAGGAGCGACGCCGCGTGGAGGATGAAGGCTTTCGGGTTGTAAACTCCTGTCATTTGAGAACAATGGCTACGCGTTAACTGCGCGGAGCTTGATAGTATCAGAAGAGGAAGGGACGGCTAACTCAGTGCCAGCAGCCGCGGTAATACAGAGGTCCCGAGCGTTGTTCGGAGTCATTGGGCGTAAAGGGTGAGTAGGTGGCGCTGTAGGTGGGGTGTGAAAGCCTGGAGCTTAACGCCGGGACTGCA
+
CCCCCGGGGGGGGGGGGGGGGGGGGFGGGGGGGGGGFGGGGGGGGDGGGGCFGGGG8@@FGGDDEEGFFGGGGD,CFGGGFFGGGG@GDGGGGGGGCFFF,<,FFGGDGFFCEGGE=F<=?8=,?:C7@C7=<EADGC>CBC:FGFF:DDFGFG,,@DCF7CF:FGE77F7F@*<FFC:,,?FC,<FEFFD@@*=FG55<:F+A7CF+00*:*1:C85*2/+;C8*/3<+++<=1*1***+<CFC*10+<EFDG=DE>D77+2+3**9*9/57**+0097<))*7?*64*)4>350)0.)*
@M03506:14:000000000-AKVR1:1:1101:10401:6754 1:N:0:40
CGAACTCCTACGGGAGGCAGCAGTCGGGAATTTTGCGCAATGGGCGAAAGCCTGACGCAGCAACGCCGCGTGAGGGATGAAGGCCTTCGGGTTGTAAACCTCTTTTCTCAGGGACGATAATGACGGTACCTGAGGAATAAGTCACGGCTAACTACGTGCCAGCAGCCGCGGTAATACGTAGGTGGCAAGCGTTGTCCGGATTTACTGGGCGTAAAGAGCGCGCAGGCGGTCGTTCAAGTCGAGTGTGAAAGCCCCCGGCTCAACTGGGGAGGGTCACTCGATACTGATCGACTCGAAGGCA
+
CCCCCGGGGGGGGGGGGGGGGGGGGGGGGGGGGGGGGGGGGGGGGGGGGGGGGGGGGGGGGGGGGGGGGGGGFGGGGGGGGGGGGGGGGGGGGGGGGGGGGGGGGGGGGGGGGGGGGGGGGGGGGGGGGGGGGGGGGGGFGGFGGGGGGGGGGFGGGGGGGGGGGGGGGGGGGGGGGGGGGDGGGGGGGGGGGGGGGEGCEGGGGGGGGGGEGGGGGGGGGGGGGGGGG>EECGFGGGFGGGGCFGGGECFG<FGGGFGC=?FE7CFFD5C3>547FFDGF?FE7=706C>1<7<4@@EF)
@M03506:14:000000000-AKVR1:1:1101:19345:6760 1:N:0:40
CGAACTCCTACGGGAGGCAGCAGTGGGGAATTTTGGACAATGGGCGAAAGCCTGATCCAGCCATTCCGCGTGCAGGATGAAGGCCCTCGGGTTGTAAACTGCTTTTGTACGGAACGAAAAGCCCTTTTCTAATACAAGAGGGTCATGACGGTACCGTAAGAATAAGCACCGGCTAACTACGTGCCAGCAGCCGCGGTAATACGTAGGGTGCGAGCGTTAATCGGAATTACTGGGCGTAACGCGTGCGCAGGCGGTTATGTAAGACAGTTGTGAAATCCCCGGGCTCAACCTGGGAACGGCA
+
CCCCCGGGGCGGGGGGGGGGGGGGGGGGGGGGGGGGGGGGGGGGGGGGGGGGGGGGGGGGGGGGGGGGGGGGGGGGGGGGGGGGGGGGGGGGGGGGGGGGGGGGGGGGGGGGGGGGDGGGGGGGGGGGGFDGGGGFGDGFGGGGGGGGGGGGGGGGGGEGFGGGGGGGFGGGGGGGGGGGGFFGGGGGGGGGGGDGGGDFFFGC9BEGGGEGDEEGEE5CFGCEEGGGGGGGFCFEGGG5*:==CCEGGGDCC5*98?FFE:CCFG67?C95C7:+2<F7C;>CEFFF7F@F>FF@F))))
@M03506:14:000000000-AKVR1:1:1101:4442:6811 1:N:0:40
CGAACTCCTACGGGAGGCAGCAGTGGGGAATCTTGCGCAATGGACGAAAGTCTGACGCAGCAACGCCGCGTGAGGGACGAAGGCTTTCTGAGTTGTAAACCTCTTTCGACAGGAACGATTGTGACGGTACCTGTAGAAGAAGCACCGGCCAACTATGTGCCAGCAGCCGCGGTGATACATAGGGTGCAAGCGTTATTCGGATTTATTGGGCGTAAAGAGCTCGTAGGCGGTTCAGCAAGTCGGGTGTTAAACCCCCAGGCTCAACCTGGGGCCGCCACTCGAAACTGTTGTGACTAGAGTT
+
CCCCCGGGGGGGGGGGGGGGGGGGGGGGGGGGGGGGGGGGGGGGGGGGGGGGGGGGGGGGGGGGGGGGGGGGEGGGGGGGGGGGGGGGGGGGGGGGGGGGGGGGGGGGGGGGGGGGGGGGGGGGGGGGGGGGGGGGGGGGGGGGGGGGGGGGGGDGGGGGGGGGGGGFGGGGFGGGGGGGGGGGGGGGGGGGGGGDFGGGDEGGGGGGGGGGGDG5FGGGGGGGDGGGGGGGGGGGGGGGG=EGGGGCGGGGGEGGGFGGGGGGGGDFDGGFGCD=CBGCF>FEEFFFFGFB*98*;*9F7
@M03506:14:000000000-AKVR1:1:1101:24768:6842 1:N:0:40
CGAACTCCTACGGGAGGCAGCAGCCGCGGTAATACGGGGGGAGCAAGCGTTGTTCGGATTTACTGGGCGTAAAGGGCGCGTAGGCGGTAGCACAAGTCAGTTGTGAAATCTCCGGGCTTAACTCGGAAAGGTCAACTGATACTGTGCAACTAGAGTGCAGAAGGGGCAACTGGAATTCTCGGTGTAGCGGTGAAATGCGTAGATATCGAGAGGAACACCTGCGGCGAAGGCGGGTTGCTGGGCTGACACTGACGCTGAGGCGCGAAAGCGTGGGTAGCAAACAGGATTAGAAACCCCTGTT
+
CCCCCGGGGFGGEEGGGGGGGGGGGGGDGGGGGGGFGGGGGGGGGGGGGFCCF8FE7+BFFFGCBFCEGGEGGAFGE@FGGGGDFGGFFEGFGGDCFAFG<<@FGDFFDECFFC@EGF::FGGEGGGGGGGGGGGGCCGGCFEEEF?CFC+AFF@FGGFGGGGFC5>EGC6FE6@FFCCFEGCEEGGGGGEEGFFGG9CEGGGEFDGECFGGGGGGGCGC?FECEC8/:EGECC*1**:96EG65CFF+3AC7CC<EDFGDGCEGDEDGC:5CCD9*97>F47?=:948CF>BF5>75.90
@M03506:14:000000000-AKVR1:1:1101:22456:6843 1:N:0:40
CGAACTCTACGGGAGGCAGCAGTGGGGAATATTGCACAATGGGCGCAAGCCTGATGCAGCGACGCCGCGTGAGGGATGACGGCCTTCGGGTTGTAAACCTCTTTCAGTATCGACGAAGCGCAAGTGACGGTAGGTACAGAAGAAGCACCGGCCAACTACGTGCCAGCAGCCGCGGTAATACGTAGGGTGCGAGCGTTGTCCGGAATTACTGGGCGTAAAGAGCTCGTAGGTGGTTTGTCGCGTTGTTCGTGAGAACTCACAGCTCAACTGTGGGCGTACGGGCGATACGGGCAGACTGGAG
+
CCCCCGGGGGGGGGGGGGGGGGGGGGGGGGGGGGGGGGGGGGGGGGGGGGGGGGGGGGGGGGGGGGGGGGGGGGGGGGGGGGGDGGGGGGGGGGGGGGGGGGGGGGGGGCFEGGGGGGCFC:FGGFGFFEGGGGGGGGCGC@FGGGGGGGGGGDDGFGGEFGDGGGFFCGFFGDGCEGFFFGFGFGGFGGGGGGGGGDGGGGGEGGGGGGFGGGG>ECDGFFECEEECFGGGGG5*:::CGGGEE5:>ECFC3+<*9*0*<EC<AG6C+0+/7D*:7>D<DFFGCEGE0CB6))))09<5<
@M03506:14:000000000-AKVR1:1:1101:19129:6845 1:N:0:40
CGAACTCCTACGGGAGGCAGCAGTGGGGAATTGTTCGCAATGGGCGCAAGCCTGACGACGCAACGCCGCGTGGAGGATGAAGACCTTCGGGTCGTAAACTCCTTTCGACCGAGAAGAATGGCCCACGACCTCATACGTCGTGGGCATGACGGTATCGAGGGAAGAAGCCCCGGCTAACTCTGTGCCAGCAGCCGCGGCAATACAGGGGGGGCAAGCGTTGTTCGGATTTACTGGGCGTAAAGGGCGCGTAGGCGGCCAGCACAAGTCAGTTGTGAAATCTCCGAGCTTAACTCGGAAAGGG
+
CCCCCGGGG-EFGGGGGGGGCGGGGGGGEFGGGGGGGGCGGGEFFGGGGGGGGGGGGEFFGGGGGGGEGGGGGGGGGGGGGGGGGGGGGDGGGGGCGGFGGGGGGGGGGGGDFFGGFDBFDDFGGGGGGGGGFGGFFGGGGGGGGGCFCGGCCFCFGGGGEGFGGGGGGGGGGGGGGG?FGG<CCGCGG6AFGGGEG*8*+:C@CF8EGGGGC>EFDCEGCCF8>*;5C9CCFFGGDG7*1<CCCCEC::CCFC57CEGGCGD6EFGGGGF=:C*CF@F7?67553C7<:9)6>D7>)0:)
@M03506:14:000000000-AKVR1:1:1101:4523:6849 1:N:0:40
CGAACTCCTACGGGAGGCAGCAGTTAGGAATCTTGCGCAATGGGCGAAAGCCTGACGCAGCCATGCCGCGTGAATGATGAAGGTCTTAGGATTGTAAAATTCTTTCAGTGGGGAAGATAATGACGGTACCCACAGAAGAAGCTCCGGCTAACTTCGTGCCAGCAGCCGCGGTAATACGAAGGGGGCTAGCGTTGCTCGGAATTACTGGGCGTAAAGGGCGCGTAGGCGGACAGTTTAGTCAGAGGTGAAAGCCCAGGGCTCAACCTTGGAACTGCCTTTGATACTGGCGGTCTTGAGTTCG
+
CCCCCGGGGGGGGGGGGGGGGGGGGGGGGGGGGGGGGGGGGGGGGGGGGGGGGGGGGGGGGGGGGGGGGGGGFGGGGGGGGGGGGGGGFGGGGGGGGGGGGGGGGGGGGGGGGGGGGGGGGGGGGGGGGFGGGGGGGGGGGGGGGGGGGGGGGGFGGGGGGGGGGGFGGGGGGEGGGGGGGGGGGGGFGGGGGGGFGGGGGGGGGGGFGGGGGCFCCGEEGGGDCGGGG5EEFFDGFGGCGGDGFG7CAFGFFCCCFEDGFG*:CCCFD<EFFFGGGFDFGFFGF4<F(/817BFFFF765
@M03506:14:000000000-AKVR1:1:1101:5551:6858 1:N:0:40
CGAACTCCTACGGGAGGCAGCAGTGGGGAATATTGCGCAATGGGCGAAAGCCTGACGCAGCGATGCCGCGTGTGGGATGACGGCCTTCGGGTTGTAAACCACTGTCGGGAGGGACGAATGCGCCGCAAGGCGAGTGACGGTACCTCCAAAGGAAGCACCGGCTAACTCCGTGCCAGCAGCCGCGGTAATACGGAGGGTGCGAGCGTTGTCCGGAATCACTGGGCGTAAAGGGCGCGTAGGCGGCCTGATAAGTAGGGGGTGAAATCTTTCGGCTTAACCGCAAGGCTGCCTTCTACACTGT
+
CCCCCGGGGGGGEGGGGGGDGGFGGGFGGGGFFFGGGGGGGGFGFGEGGEFGGFDF@FGGGGGGGGGDFGFGGGGEFFGGGEGEGGFGGDGFFGGGFGGGGGEFGGGGDGGGCCDEGGGGGGGEGE@FGGGGEGGG?FCEGGGGFFGGGGFGGGGGGGGGGGGGGFCFGGFGGGGCGGGGFGGGGGGCGFGGGC8CEGDGE8CCCE>EE?F?EGDGFFCCCGGFD5*8C9F*8EGGCE38?**2:EC9C:?C709*8>DCGC*C7CE*+:EBGG)277:DC<)2:@CFFG=2??F*878=0
@M03506:14:000000000-AKVR1:1:1101:11679:6862 1:N:0:40
CGAACTCCTACGGGAGGCAGCAGCCGCGGTAAGACGAACCACACAAACGTTATTCGGAATCACTGGGCTTAAAGGGTGCGTAGGCTGCGTAGCAAGTTGGGTGTGAAATCCCTCGGCTCAACCGAGGAACTGCGCCCAAAACTGCTATGCTCGAGGGAGATAGAGGTGAGCGGAACTTAGGGTGGAGCGGTGAAATGCGTTGATATCCTAAGGAACACCCGTGGCGAAAGCGGCTCACTGGATCTCTTCTGACGCTGAGGCACGAAAGCTAGGGTAGCGAACGGGATTAGATACCCCGGTA
+
CCCCCGGGGGGGGGGGGGGGGGGGGGGGGGGGGGGGGGGGGGGGGGGGGGGGGGGGGGGGGGGGGGGGGGGGGGGGGGGGGGGGGGGGGGGGGGGGGGGGGGGGGGGFGGGGGGGGGGGGGGGGGGGFGGGGGGGGGGGGGGGGGGFFGGGGGGGGGCGGGGGFGGGGGGGGGDGGGGGGGGGGGGGGGGEGGGFGGGEECGGGGGGGGGGGGGGGCFGGGECEGGGGGG?5C=?:CG?FFFFGG7E:EEFGGDGDGFGGGGGGGGGD*7C6DF<?CFGGGB:CED)7)9=29B@?>>@>)
@M03506:14:000000000-AKVR1:1:1101:15297:6872 1:N:0:40
CGAACTCCTACGGGAGGCAGCAGTCGGGAATTTTGGGCAATGGGCGAAAGCCTGACCCAGCAACGCCGCGTGAAGGATGAAATCCTTCGGGATGTAAACTTCGCAAGAACGGGAAGAATAAACCGGTGCTAACATCACCGGTGATGACGGTACTGTTTGTGAGCTCCGGCTAACTCCGTGCCAGCAGCCGCGGTAATACGGGGGGAGCAAGCGTTGTTCGGATTTACTGGGCGTAAAGGGCGGGTAGGCGGCCACTGCAAGTCGGTTGTGAAGTCTCCGGGCTTAACTCGGAAAGGTCAAT
+
CCCCCGGGFFGGGGGGGGGGGGGGGGGGGGGGGGGGGGGGGGGGGGGGGGGGGGFGGGGFGGGGGGGGGGGGGGGGGGGGGGGGGGGGGGGGEGGGGGGGGGGGGGGGGGGGGGGGGGGGGGGCGGGGGGGFGGGGGGGDGGGGGGFCEFGGGFGFGGGGGGGFGGGGGGGDFGCDGCCGEGGGCCGGGGGGGGCGFFGGEGEG55CD5;CCECEC;8EGGC8EFEC7:CG;CEEG5<DC5EGG5=GG+/C=):5*+9:CFF7EGCEC=D78*:CCFFGGD:>FE4:@2CE0>:@>66?4/
@M03506:14:000000000-AKVR1:1:1101:16575:6873 1:N:0:40
CGAACTCCTACGGGAGGCAGCAGTAGGGAATCTTGCGCAATGGGCGAAAGCCTGACGCAGCCATGCCGCGTGAATGATGAAGGTCTTAGGATTGTAAAATTCTTTCACCGGGGAAGATAATGACGGTACCCGGAGAAGAAGCCCCGGCTAACTTCGTGCCAGCAGCCGCGGTAATACGAAGGGGGCTAGCGTTGCTCGGAATTACTGGGCGTAAAGGGCGCGTAGGCGGATATCTAAGTTGGGGGTGAAATCCCGGGGCTCAACCTCGGAATTGCCTTCAAAACGGGATATCTTGAGTTCG
+
CCCCCGGGGGGGEGGGGGGGGGGGGGGGGGGGGGGGGGGGGGGGGGGGGGGGGGGGGGGCGGGGGGGGGGGG:FGGGGGGGGGGGGGFGGGGGGGGGGGGGGGGGGGGGGGGGGGGGGGGGGGGGGGGGGGGGGGGGGGGGFGGGGGGGGGGGFGGGGDGGGGGGGGGGGGGGGGGGGFFGGGGGGGGGGFGDFGCEEGGGGGGGGGGG5?CGGF79CGGGGGGGGGEECGCCGDGGGGFGGGGGGGFGCEG4<EDGDG<:EGFGGGDE7C@CGDG*9D4CF?F7)*),9F4@4FB4@4@>
@M03506:14:000000000-AKVR1:1:1101:6469:6887 1:N:0:40
CGAACTCCTACGGGAGGCAGCAGTGGGGAATATTGGACAATGGGCGCAAGCCTGATCCAGCAATGCCGCGTGAGTGAGGAAGGCCTTAGGGTTGTAAAGCTCTTTCACCCGCGACGATGATGACGGTAGCGGGAGAAGAAGCCCCGGCTAACTTCGTGCCAGCAGCCGCGGTAATACGAAGGGGGCGAGCGTTGTTCGGATTTACTGGGCGTAAAGGGCGCGTAGGCGGCCAGCTTTGTCAGGCGTGAAAGCCCTGGGCTCAACCTGGGAATTGCGCTGGGGACGGGTTGGCTTGAGATCG
+
CCCCCGGGGGGGGGGGGGGGGGGGGGGGFGGGGGGGGGGGGGGFGGGGGGGGGGGGGGGGGGGGGGGGGGGGGGGGGGGGGGGGGGGGGGGGGGGGGGGGGGGGGGGGGGGGGGGGGGGGGGGGGGGGGGGGGGGDGGGGGGGGGGGGGGGGGGGGGGGGGGGGGGGGGGGGGGGGGGGGGGGGGGGGGGGEEGGGGGGCGEFFGGGGGGGGDGC?GGGGGGGGGGCEGGG>EG6EFGGGFFFGGGGDGFFD<:FGCFCFFCDGFGGGF*A)9*CEGF)7CD:*:;376<506:>>F58=F
@M03506:14:000000000-AKVR1:1:1101:12858:6889 1:N:0:40
CGAACTCCTACGGGAGGCAGCAGTGGGGAATTTTGCGCAATGGGGGAAACCCTGACGCAGCAACGCCGCGTGGAGGATGAAGGTCTTTGGATTGTAAACTCCTTTCGATCGGGACGATTATGACGGTACCGGAAGAAGAAGCACCGGCTAACTCTGTGCCAGCAGCCGCGGTAATACAGAGGGTGCAAGCGTTGTTCGGAATTATTGGGCGTAAAGGGCGCGTAGGCGGTGCGGTAAGTCTTTAGTGAAATCTCCAGTCTCAACCTGGAGTCTGCTATGGACACTCCCGTGCTGGAGTGTG
+
C@CCCFFCEF9FCFEB@@@F,CEECAEGGGGFFA@A@C:CGGFDCFFCFGFFFGFGDGC@CC<F7FGGGCGGGGFGGDGGGGFGC?FGFF<FDGGGEEDEDFEGGFG?FGCEG7+CB@AFCD9FFGGDGGGGG>FGGGGGFGGG7<FD:::FEFEF<FGGC>FGGGGGGGG:F7C,,7FGGGGFEE:BFGG1<F@F9BEC;C8ACCGGFGG>*;C938*8=CC58C6E8:::=5;E*+2<+<C7+22:9+:+2++*007:E+0:646C*CGF:77F7*:*76?C+)*.-10-.*6))97*9
@M03506:14:000000000-AKVR1:1:1101:19301:6892 1:N:0:40
CGAACTCCTACGGGAGGCAGCAGTTTCGAATCATTCACAATGGGCGAAAGCCTGATGGTGCGACGCCGTGTGGGGGATGAAGGTCTTCGGATTGTAAACCCCTGTCACCTGGGACTAAACCTCGGCGAAGAGCCGAGCTGAATTAACCAGGAGAGGAAGCAGTGGCAAACTCTGTGCCAGCAGCCGCGGTAATACAGAGACTGCAAGCGTTACTCGGATTCACTGGGCGTAAAGGGAGCGCAGGTGGGCAGGTGTGTCGGGCGTGAAATCCCGGGGCTTAACCCCGGAACGGCGCCCGAAA
+
CCCCCGGGGDFGGGGGGGGGGGGGGGGGGGGGGGGGGGGGGGGGGGGGGGGGGGGGGGGGGFGGGGGGGGGGGGGGGGGGGGGGGGGGGGGGGGGGGGGGGGGGGGGGGGGGGGGGGGGGGGGGGGGGGGGGGGGGGGGGDGGGGGGGGGGGGGGGGGGGGGGGGGGGGGGGGGGGGGGGGGGGGGGGGGGGGGGGGGGGGGGGGGGGGGGGGGGGGGGGGGGGGGFGGGGGGGGGGGDGGGGGEFGGGGEC*<<3ABDGGGG7CCFGCFCFDDDGDEGCG??EE>DB>GDFFD@)555>:
@M03506:14:000000000-AKVR1:1:1101:23408:6899 1:N:0:40
CGAACTCCTACGGGAGGCAGCAGTGGGGAATCTTGCGCAATGGCCGAAAGGCTGACGCAGCGACGCCGCGTGGGGGAGGAAGGTCTTCGGATCGTAAACCCCTGTTGCCCGGGACGAAACGCCTTTTTCGAGAGGCTTGACGGTACCGGGTGAGGAAGCACCGGCTAACTCCGTGCCAGCAGCCGCGGTAATCCGGAGGGTGCGAGCGATGTCCGGAATCACTGGGCGTAAAGGGCTCGTAGGCGGCGGGATAAGCGTGCGGTGAACGCCGGTGGCTCAAGTCCGGCTCGGCCTGCGGGAC
+
-CCC-CFCFFGGC@@@7FF7FC<FFF?:,B6FD<ECG@FDFDGC@F7+87,CFC,,8BCF7FG@@+6@:C@FCEGGDE>F8,=4:FFGC7+8>FGGCFD<CGGFGGFG9>7+33<FECFGCE:FEF9>,>@AC*C:::F,CECF:7<FG@4=E:FGGFFFFFF@@FFCF:CGGG*;C7FGGGDD>CGG*:8C9+*8*:5:/;*:C*58*;;;<+81/**3+3<+***?2***<?85**)***2+E=C<//7**0+**)*1:59**7+/:)*5)/9C5)*2*0*0:)/7(1)4.))))0)0)
@M03506:14:000000000-AKVR1:1:1101:20644:6899 1:N:0:40
CGAACTCCTACGGGAGGCAGCAGTTGGGAATCTTGGACAATGGGGGAAACCCTGATCCAGCCATGCCGCGTGAGTGATGAAGGCCTTCGGGTTGTAAAACTCTTTCGCGCACGACGATAATGACGGTAGTGCGAGAAGAAGCTCCGGCTAACTTCGTGCCAGCAGCCGCGGTAATACGAAGGGGGCTAGCGTTGTTCGGAATTACTGGGCGTAAAGCGCGCGCAGGCGGCTATCCAAGTCAGTGGTGAAAGCCCGGAGCTTAACTCCGGAACTGCCATTGAAACTGTTTAGCTTGAGTATG
+
CCCCCGGGGCFGGGGGGGGGGGGGGGGGGGGGGGGGGGGGGGGGGGGGGGGGGGGGGGGGGGGGGGGGGGGGEGGGGGGGGGGGGGGGGGGGGGGGGGGGGGGGGGGGGGGGGGGGGGGGGGGGGGGGGGGGGGGDGGGGGGDGGGGGGGGGGGGGGGGGGGGGGGFGGGGGGGGGGGGGGGGGGGGGGGGGGDEGGGGGGGGGGGGGGGGGGGGGGGGGGCGGGGGGGGGGGFGFFGGGFCFGGGFDGFGGGGGGEFG5CCFEGGGGGGGFGGGGGF7DG4=?<@D8<FFFF4F5?=F=6
@M03506:14:000000000-AKVR1:1:1101:25008:6917 1:N:0:40
CGAACTCCTACGGGAGGCAGCAGTGGGGAATCTTGGACAATGGGGGAAACCCTGATCCAGCCATGCCGCGTGAGTGATGAAGGCCCTAGGGTTGTAAAACTCTTTCGCGCACGACGATAATGACGGTAGTGCGAGAAGAAGCTCCGGCTAACTTCGTGCCAGCAGCCGCGGTAATACGAAGGGGGCTAGCGTTGTTCGGAATTACTGGGCGTAAAGCGCGCGCAGGCGGTCCTTCCAGTCAGAGGTGAAAGCCCAGAGCTCAACCCTGGAACTGCCTTTGAAACTAGAGGACTTGGGTACG
+
CCCCCGGGGGGGGGGGGGGGGGGGGGGGFGGGGGGGGGGGGGGGGGGGGGGGGGGGGGGGGGGGGGGGEGCCFGFGGGGGGGGGFGGGFEGGGGGGGFFGGGGGCGFFGGGGGGGGGEGGGGGGGG@GGGGGGGG>EGGGGGBFGGGGGGGDFFGEGGCFGGGFGGGGGGGGGGGFCFGGGGGGCGB:C7BFFCG<CEGGGGDFG?:CFDGGGDGGGCECGEGGGDGGGEEEGFFGGFFGGF7CFG:7@EGGGGGCC>FC?FFC*>CCFCEFGGGGF@FFG=FFGBFF<FFB)7??F5@?7
@M03506:14:000000000-AKVR1:1:1101:16680:6934 1:N:0:40
CGAACTCCTACGGGAGGCAGCAGCCGCGGTAATACGGGGGGAGCAAGCGTTGTTCGGATTTACTGGGCGTAAAGGGCGCGTAGGCGGCCACCGCAAGTCGACTGTGAAATCTCCGGGCTTAACCCGGAAAGGTCAGCCGATACTGCGGGGCTAGAGTGCAGAAGGGGCAACTGGAATTCTCGGTGTAGCGGTGAAATGCGTAGATATCGAGAGGAACACCTGCGGCGAAGGCGGGTTGCTGGGCTGACACTGACGCTGAGGCGCGAAAGCTAGGGGAGCGAACGGGATTAGAAACCCCGGT
+
CCCCCGGGGGGGGGGGGGGGGGGGGGGGGGGGGGGGGGGGGGGGGGGGGGGGGGGGGGGGGGGGGGGGGGGGGGGGGGGGGGGGGGGGGGGGGGGGGGGGGGGGGGGGGGGGGGGGGGGGGGGGGGGGGDGGGGGGGGGCEGGGGGGGGEGDGGCGGGGGGFGGGGGGDGGGGGFGGGGGGGGGGGFGGGGGGGGGGGGGGGGGGFFGGGGGGGGFGGFGFCGEGGDGDGCCEEGGEEFCFGGG=**00<+C><=DCD77EEGGGD57E*09C4CE<DGDC7>CG>9)4C4.6@@5>DFF7
@M03506:14:000000000-AKVR1:1:1101:21937:6970 1:N:0:40
CGAACTCCTACGGGAGGCAGCAGCCGCGGTAATACGTAGGGACCAAGCGTTGTTCGGATTTACTGGGCGTAAAGGGCGCGTAGGCGGCAATTCAAGTCATCTGTGAAATCTCCGGGCTTAACTCGGAACTGTCAGATGATACTGCTTTGCTAGAGTGCGGAAGGGGCAATCGGAATTCTCGGTGTAGCGGTGAAATGCGTAGATATCGAGAGGAACACCTGAGGTGAAGACGGGTTGCTGGGCCGACACTGACGCTGAGTGCGCGAAAGCCAGGGGAGCAAACGGGATTAGAAACCCCGGG
+
CCCCCGGGGGGGGGGGGGGGGGGGGGGGGGGGGGGGGGGGGGGGGGGGGGGGGGGGGGGGGGGFGGGGGFGGGGGGGGGGGGGGGGGGGGGGGGGGFGGGGGGGGGGGGGGGGGGGGGGGGGGGGGGGGGGGGGGGGGGGGGGGGFGGGGGCGGGGGGGGGGGGGGGGGGGGGGECGGGGGGFGEGGGGGGGGGGGGGGGGGGGGFGGGGGGGGCGCFCCCEGGGGGGGGGGGGGGGGFGDGC5=E5DECFEF5>*CDF7F9<CC<5CGG64C*CE3>CCD4):CE3).>FBFF55)7>>)
@M03506:14:000000000-AKVR1:1:1101:11192:6988 1:N:0:40
CGAACTCCTACGGGAGGCAGCAGTGGGGAATTTTGCGCAATGGGGGAAACCCTGACGCAGCAACGCCGCGTGGAGGATGAAGTCCCTTGGGACGTAAACTCCTTTCGACCGGGAAGATACTGACGGTACCGGAAGAAGAAGCACCGGCTAACTCTGTGCCAGCAGCCGCGGTAATACAGAGGGTGCGAGCGTTGTTCGGAATTATTGGGCGTAAAGGGCGCGTAGGCGGCGCGGTATGTCACCTGTGAAATCTCCTGGCTCAACTGGGAGCTGGCAGGCGAAACTGCCGTGCGGGAGTGTG
+
CCCCCGGGGGGGGGGGGGGGGGGGGGGGGGGGGGGGGGGGGGGGGGGGGGGGGGGGGGGGGGGGGGGGGGGGGGGGGGGGGGGGGGGGGGGGGGGGGGGGGGGGGGGGGGGGGGGGGGGGGGGGGGGGGGGGGGGGGGGGGGGGFGGGGGGGGGGGGGGGGGGGGGGGGGGGGGGGGGGGGGGGGGGGGGG?EGGGGGGGGGGGGGFFGGGGCEGGGGGGGGGGGGGGGGGGGGGGGGGGFF?FGGGGFFCF7FGGGFGGGGDFGFCGFDEF*9CEDDGGC@BGC6C@;GF?);B:>@@F?
@M03506:14:000000000-AKVR1:1:1101:6650:6999 1:N:0:40
CGAACTCCTACGGGAGGCAGCAGTTAGGAATCTTGGACAATGGGCGCAAGCCTGATCCAGCCATGCCGCGTGAGTGATGAAGGCCTTAGGGTTGTAAAGCTCTTTCAGCGGGGAAGATAATGACGGTACCCGCAGAAGAAGCCCCGGCTAACTTCGTGCCAGCAGACGCGGTAATACGAAGGGGGCTAGCGTTGCTCGGAATCACTGGGCGTAAAGCGCACGTAGGCGGCTTTCTAAGTCAGGGGTGAAATCCTGGAGCTCAACTCCAGAACTGCCTTTGATACTGGGAAGCTTGAGTCCG
+
CCCCCGGGGGGGGGGGGGGGGGGGGGGGGGGGGGGGGGGGGGGGGGGGGGGGGGGGGGGGGGGGGGGGGGGGGGGGGGGGGGGGGGGGGGGGGGGGGGGGGGGGGGGGGGGGGFGGGGGGGGGGGGGGGGGGGGGGGGGGGGGGGGGGGGGGGGGGGGGGGGGGGGGGGGGGGGGGGGGFGGGGGGGGGGGGGGGGGGGGGGGGGGGGGGGGGGGGGEGGGGGGGGGGGGGGGGGGGFGGFFGGGGGCGGGGFGGG647FGGGGGGFGGGGFFFGGGFG7F4@GFFG>:G@0@FF)9FFFD
@M03506:14:000000000-AKVR1:1:1101:7078:7008 1:N:0:40
CGAACTCCTACGGGAGGCAGCAGTGAGGAATTTTCCGCAATGGACGCAAGTCTGACGGAGCAACGCCGCGTGCAGGATGACGGCCTTCGGGTTGTAAACTGCTTTTCTCAGGGACGAGCAAGGACGGTACCTGAGGAAGAAGCCCCGGCTAACTACGTGCCAGCAGCCGCGGTAATACGTAGGGGGCGAGCGTTGTCCGGATTTATTGGGCGTAAAGCGTCCGCAGGCGGTCAAGCAAGTTCGAGGTGACAGTGCGCGGCTTAACCGCGCAAGGTCCTTGAAAACTGCTCGACTTGAGGGC
+
CCCCCGGGGGGGGGGGGGGGGGGGGGGGGGGGGGGGGGGGGGGGGGGGGGGGGGGGGGGGGGGGGGGGGGGGGGGGGGGGGGGGGGGGGGGGGGGGGGGGGGGGGGGFFGGGGGGGGGGGGGGGGGGGGGGGGFGGGGGGGGGCGDEGGGGFGGGGGGGGGFGGFFGGGGGG7CCFGGGGGGGGGGGGGCDEGGDEFGGGC*CFGGGGGGGGGGG5AFGGEGGGGGGGGG=EGGCFG6<<<FGCGGG3CFGC7EG58BCCE56CFFDDG5:BDGGGCF*:7<FFC4**6CDFB:)/*97@3
@M03506:14:000000000-AKVR1:1:1101:22209:7009 1:N:0:40
CGAACTCCTACGGGAGGCATCAGTAGGGAATTTTCCACAATGGGCGAAAGCCTGATGGAGCAACGCCGCGTGCAGGATGAATGCCTTCGGGTTGTAAACTGCTTTTATATGTGACGATTATGACGGTAGCATATGAATAAGGATCGGCTAACTCCGTGCCAGCAGCCGCGGTCATACGGAGGATCCAAGCGTTATCCGGAATTACTGGGCGTAAAGAGTTGCGTAGGTGGCATAGTAAGTAGATAGTGAAAGCGTTCGGCTCAACCGGATATCCATTATCTAAACTGCTAAGCTAGAGGAT
+
CCCCCGGGDFGGGGGGGGGGGGGFGGGGGGGFGGGGGGGGGGGGGGGGGGGGGGGGGGGGGGGGGGGGGGGGGGGGGGGGGGGGGFGGGGGGGGGGGGGGGGGGGGGGGGGGGFGGGCFGGGGCFGGFGGFGGGFGGGGGGFGGGGGGGGGGCFCFGGGGGGGGGGGGGG>3:@FEGGDEEGGGGFFGGGGGGGFGGEEGGGGCGGFGEFGGGG>BCFGGGGGEGGGGGGFCCFFGGFGGGF?:F?+:@FCEDGGG*8DGCCFCFC5DGGCFF77+:=CDFFFFGFG@AFF?FB=9=6@>)
@M03506:14:000000000-AKVR1:1:1101:8811:7019 1:N:0:40
CGAACTCCTACGGGAGGCAGCAGTGGGGAATATTGGACAATGGGGGCAACCCTGATCCAGCAATGCCGCGTGAGTGATGAAGGCCTTAGGGTTGTAAAGCTCTTTTGGCGGGGACGATGATGACGGTACCCGCAGAATAAGCCCCGGCTAACTTCGTGCCAGCAGCCGCGGTAATACGTAGGGGGCGAGCGTTATCCGGATTTATTGGGCGTAAAGGGTGTGCAGGCGGTTTGCCAAGTTCGTGGCGACAGCCATCGGCTTAACCGATGGAGGACTGCGAAAACTGGCAGACTTGAGAGCG
+
CCCCCGGGGGGGGGGGGGGGGGGGGFGGGGGFGGGGGGGGGGGGGGGGGGGGGGGGGGGGGGGGGGGGGGGGGGDFCFFGGDFGGGGGGGGGGGGGGGGGFAFGGGGGGGGGGCFGGGGFFGGGGDGGGGGCFGGGGFCGFF7FGEGGGGFCGFGGGGCFCFGGGGGGC:FGGC9FGFCCCGGGEED5EGGGCC>FGED*/;++<CFGG>CEC5/<CEFD5=7+<EEGDCECE79C7@*<9*:EGDE)2:E*>CFGG>GCC6DC+9597C*)951+9@D93:)*<=G42C336FF*67;07
@M03506:14:000000000-AKVR1:1:1101:20178:7052 1:N:0:40
CGAACTCCTACGGGAGGCAGCAGTCGGGAATTTTGCTCAATGGGCGAAAGCCTGAAGCAGCAACGCCGCGTGAGGGATGACGGCCTTCGGGTTGTAAACCTCTTTTCTCAGGGAAGATGATGACGGTACCTGAGGAATAAGCCACGGCTTACTACGTGCCAGCAGCCGCGGTAATACGTAGGTGGCAAGCGTTGTCCGGATTTACTGGGCGTAAAGAGCGCGCAGGCGGTCGATCAAGTCGGATGTGAAAGCCCCCGGCTCAACTGGGGAGGGTCATTCGATACGGATCGACTCGAAGGCG
+
CCCCCGGGG<FGGGGGGGGGGGGGGGGGGGGGGGGGGGGGGGGGGGGGGGGGGGGGGGGGGGGGGGGGGGFGEGGGGGGGGGGDEGGGGGGGGGGGGGGGGGGFGGGGGGGGGGGGGGGGGGGGGDGGGGGGGGGGGGGDGGGGGGGGGGGFGGGDGGGGCFG:FGGCFGEFGDFCCGFFCCFGGCGGGGGGD7EGGGGGGG?EFGGGGGGEGGFGGGGGGDGGEGGGGCEGEDF5EFGGGDEGGGCFGFGGGGGDEFD3E+9ECFGGGDGFDC<FF/07?F4=*)9>9*8>FDF47@::)
@M03506:14:000000000-AKVR1:1:1101:21325:7082 1:N:0:40
CGAACTCCTACGGGAGGCAGCAGTTAGGAATCTTGCGCAATGGGCGAAAGCCTGACGCAGCGACGCCGCGTGCGGGATGAAGGCCTTCGGGTTGTAAACCGCCTTCAGCAGGGACGAAATTGACGGTACCTGCAGAAGAAGCCCCGGCCAACTACGTGCCAGCAGCCGCGGTAATACGTAGGGGGCAAGCGTTGTCCGGAGTTATTGGGCGTAAAGAGCTCGTAGGTGGTTTGGTAAGTCGGATGTGAAATCTCCAGGCTCAACCTGGAGGGGGCATTCGATACTGCCATGACTAGAGGTC
+
CCCCCGGGGCFGGGGGGGGGGGGFGGGGGGGGGGGGGGGGGGGGGGGGGGGGGGGGGGGGGGGGGGGGGGGGGGGGGGGGGGGFFGGGGGGGGGGGGGGGGDGGGGGGGGGGGGGGDGGFGGGGGGGGGGGGGGGGGGGGGGEGGGGGGGGGGGGGGGFDGGGGGGGGGGGGGDDGGF,?FGGGGGDGGGG58EGGGEGD*;FFFGGFGFG*:CCGGGGGFE*/;>@FF8C>CG=FGGDFGG5>EFFDFCCE>?CDF4C4=EC?EDFC6CG@9))/*/*2*8:=<BF??GF7)/*9/770)
@M03506:14:000000000-AKVR1:1:1101:17729:7084 1:N:0:40
CGAACTCCTACGGGAGGCAGCAGTGGGGAATATTGCGCAATGGCCGCAAGCCTGACGACGCAACGCCGCGTGGAGGATGAAGATTTTCGGATCGTAAACTCCTGTCGAATGGGACGAAAAAGTTGTGGGTTAACAGCCCGCGACTCTGACGGTACCGTTAAAGGAAACCCCGGCTAACTCCGTGCCAGCAGCCGCGGTAATACGAAGGGGGCTAGCGTTGTTCGGAATTACTGGGCGTAAAGCGCGCGCAGGCGGTCTTCCAAGTCAGTGGTGAAAGCCCGGCGCTCAACCCCGGAACTGC
+
CCCCCGGGGGGGGGGGGGGGGGGGFFGGGGGGGGAFFGGGGGGGGGGGGGGGGGGGGGGGGGGGGGGCGGGGGGGGGGGGDGGGGGGGGGGGGGGGGGGGGGGGGGGD+>FDDFFG7>=:8CDFFGGDEGGGGGGGGGGGGGGGGGGGGGGGGGGGGGGGGGGGGGGDFGGGGGGGFG?FGGG@DFGGGGGGGGG5EG>GGGFFF5CGGDGDCC;EE:CCCFGGG>CFGG?GCGGGGGCEGFFEGGEDGGGGD5CCEFCGG?FFGG+7<>FFF709C?F373)*/)1)5F)-7)>))))6*
@M03506:14:000000000-AKVR1:1:1101:9547:7102 1:N:0:40
CGAACTCCTACGGGAGGCAGCAGTGGGGAATTGTTCGCAATGGGCGCAAGCCTGACGACGCAACGCCGCGTGGAGGATGAAGATCTTCGGGTCGTAAACTCCTTTCGATCGAGACGAACGGCCCTCGGGCTAACATCCCGAGGGAGTGACGGTACCGAGAGAAGAAGCCCCGGCTAACTCCGTGCCAGCAGCCGCGGTAATACGTAGGGTGCAAGCGTTGTTCGGAATCATTGGGCGTAAAGCGCGTGTAGGTGGTTAGATAAGTCGATTGTGAAATCCCTGGGCTCAACCGAGGAAGTGC
+
CCCCCGGGGGGGGGGGGGGGGGGGGGGGGGGGGGGGGGGGGGGGGGGGGGGGGGGGGGGGGGGGGGGGGGFGGGGGGGGFGGGGGGGGGGGGGGGGGGGGGGGGGGGGGGGGGGGGGGGGGGGGGGGGGGGGGGGGGGGGGGGGGGGFGGGGGGGGGDGGGG7FGGGGCFGGEGGCGGGFGEFGGGGGFCCFFGGGGC58CFGGG?FGGGGGGFGFGGC5CCEGGDEGGG9C7CG5C:CCFFCEEE=DCCGGGGGGCFGG7C7EFGGGC>=7DC*<C?677?@CF4DF<FF>:@D5<>FF*
@M03506:14:000000000-AKVR1:1:1101:7951:7102 1:N:0:40
CGAACTCCTACGGGAGGCAGCAGTGGGGAATCTTGCGCAATGGACGAAAGTCTGACGCAGCGACGCCGCGTGGGTGATGAAGGCCTTCGGGTTGTAAAGCCCTGTGGGGAGGGACGAATAAGTTGCGGCTAATACCCGCAGCGATGACGGTACCTCCTTAGCAAGCACCGGCTAACTCTGTGCCAGCAGCCGCGGTAAGACAGAGGGTGCAAACGTTGTTCGGAATTACTGGGCGTAAAGCGCGTGTAGGCGGCTATGCAAGTCGGATGTGAAAGCCCTCGGCTCAACCGGGGAAGTGCAC
+
CCCCCGGGGGGGGGGGGGGGGGGFGGGGGGGGGGGGGGGGGGFGGGGGGGGGGGGGGGGGGGGGGGGGGGGGGGGGGGGGGGGGGGGGGGGGGGGGGGGGGGGGGGGGGCGGGCGGGGGGGGGGGGGGGGGFGGGGGGGGGGGGGGGGGGGGGGGGGGGGGGGGGGGGGGGGGGGGCGGGGGGGGGGGGGGGGGGGGGGGGGGFGGGGGGGCCGGFFGGGGEGEDG?FGGGGGGGGD=DGGEGGCEEFGFGGGCGDGFGFFGGGGDC<C>CFGCFGGF:*95>AE4CF(9>25:)<07?**
@M03506:14:000000000-AKVR1:1:1101:4622:7104 1:N:0:40
CGAACTCCTACGGGAGGCAGCAGTAGGGAATTTTCCACAATGGGCGAAAGCCTGATGGAGCAACGCCGCGTGCAGGATGAATGCCTTCGGGTTGTAAACTGCTTTTATATGTGACGATTATGGCGGTAGCATATGAATAAGGATCGGCTAACTCCGTGCCAGCAGCCGCGGTCATACGGAGGATCCAAGCGTTATCCGGAATTACTGGGCGTAAAGAGTTGCGTAGGTGGCATAGTAAGTAGATAGTGAAAGCGTTCGGCTCAACCGGATATCCATTATCTAAACTGCTAAGCTAGAGGAT
+
CCCCCGGGGGGGGGGGGGGGGGGGGGGGGGGGGGGGGGGGGGGGGGGGGGGGGGGGGGGGGGGGGGGGGGGGGGGGGGGGGGGGGGGGGGGGGGGGGGGGGGGGGGGGGGGGGGGGGGGGGGGGGGGGGGGGGGGGGGGGGGGFGGGGGGGGGGGGGGGGGGCEGGGGGGGGGCEFFFDGGGGAFGGGGGGGGGGGGGGGGGGGGGDGGGGGGCC9CFGGC+*:CGGGGGGGF69EGGGFFGFGFGGDFGGCFGEGGBGGGGGGGGGCEDEF:CGGFF*:26@?EF7=A7F?7@FFFFFF?
@M03506:14:000000000-AKVR1:1:1101:5145:7116 1:N:0:40
CGAACTCCTACGGGAGGCAGCAGTGGGGAATATTGCACAATGGGCGCAAGCCTGATGCAGCGACGCCGCGTGAGGGATGACGGCCTTCGGGTTGTAAACCTCTTTCAGTATCGACGAAGCGCAAGTGACGGTAGGTACAGAAGAAGCACCGGCCAACTACGTGCCAGCAGCCGCGGTAATACGTAGGGTGCGAGCGTTGTCCGGAATTACTGGGCGTAAAGAGCTCGTAGGTGGTTTGTCGCGTTGTTCGTGAAAACTCACAGCTCAACTGTGGGCGTGCGGGCGATACGGTCAGGCTGGG
+
CCCCCGGGGGGGEGGGGGGGGGGGGGGGGGGGGGGGGGFEGGGGGGGGGGGGGGGGGGGFGGGGGGGGGGGGGGGGGGGGGGGGGGGGGGGGGGGGFGGGGGGGGGGGDFGGCEGDCEGGGGDEGGGFCFEEGCFGGGGCCFGGGCEFGGGGGGCCFEFGGGGFGGGGGGGGGGGGECEFF9F<FGGG?FGGCEGGEGCGGGGGCEGGF?77+AFGCGGGGGGGGFG8:F8+0:EGGGG+:C**1:CGGGC*7AGFGFGGGGF5+7CFD7F474CFGFC<D>BGG:D>>*>(708)8)<30
@M03506:14:000000000-AKVR1:1:1101:15722:7119 1:N:0:40
CGAACTCCTACGGGAGGCAGCAGTGGGGAATATTGGACAATGGGCGCAAGCCTGATCCAGCCATGCCGCGTGAGTGATGAAGGCCCTAGGGTTGTAAAGCTCTTTTGTGCGGGAAGATAATGACGGTACCGCAAGAATAAGCCCCGGCTAACTTCGTGCCAGCAGCCGCGGTAATACGAAGGGGGCTAGCGTTGCTCGGAATCACTGGGCGTAAGGGGTGCGTAGGCGGGTCTTGTAGTCAGGGGTGGAATTCTGGAGCTCAACTCCAGAACGGGCTTTGATCCTGTGGATCTTGGGTTCG
+
AB-ACF<FC@CFFGC:FGBC7CF@FD@@CGGF,E,@FA8,,CFGFEGC+88F@A8CFC<<@<<EEFFGGGGG,,C<FCC6,C<FDFG,CEDFF7CFC?@FADGGGGF=F<FF7+44BAEEF,<AFDEC+CFGC7:<<D?9B<,BF@BF+><,,8E+,3>:,7>,>BFFGGGEF*3@>@<,<B4<7B**=,<F<**<<EC5C8<98+ACFG>EG>F?*:CG*8:*1C6E5C5/*<+0+3*30<CCEC=)23<+29<>9)7<<9*:C>39?7*))9*7577>77*<+*0)(2*.=66*))0.0
@M03506:14:000000000-AKVR1:1:1101:25879:7126 1:N:0:40
CGAACTCCTACGGGAGGCAGCAGTAGGGAATTTTCCGCAATGGACGAAAGTCTGACGGAGCAACGCCGCGTGCAGGAGGAAGGCCTTCGGGTCGTAAACTGCTTTTAACGGGGACGATTATGACGGTACCCGTAGAATAAGGATCGGCTAATTCCGTGCCAGCAGCCGCGGTCATACGGAATATCCGAGCGTTATCCGGAATTACTGGGCGTAAAGAGGTGCGTATGTGGCATGTAAAGCGAATAGTGAAAGACTACGGCTCAACCGTAGGTACATTGTTCGAACTCACAAGCTAGAGCAT
+
CCCCCGGGGGGGGGGGGGGGGGGGGGFGGGGGGGGGGGGGGGGGGGGGGEFGGGGEFGGDFGGF@FFCFGEFDCFCECFGGGGG,E<FGDGGGGGGGGG,CFFGGGGGGGGGGCFGGEC@FGGGGGGGGFGD:F:CGBFGGGGCGGC>FC@FE;FGF:CGGC@FE7DCFCEGGC;FFGGGC*F<FFDCEC**=F*?C8CEEFEC7FFCFGGEEEFFFF*+*3*1;*2<:AFGGGCCC7CFC5*1*<?*<EEC*0?DC7D<=EGFGGD3:55=DG77***:>@4=5.:BFGF14?7?F=B6*
@M03506:14:000000000-AKVR1:1:1101:21929:7136 1:N:0:40
CGAACTCCTACGGGAGGCAGCAGTGGGGAATATTGGACAATGGGCGAAAGCCTGATCCAGCCATGCCGCGTGAGTGATGAAGGCCTTAGGGTTGTAAAGCTCTTTCAGTAGGGAAGATAATGACGGTACCTACAGAAGAAGCCCCGGCTAACTTCGTGCCAGCAGCCGCGGTAATACGAAGGGGGCTAGCGTTGTTCGGATTTACTGGGCGTAAAGCGCACGTAGGCGGATCGTTAAGTCGGGGGTGAAATCCTGGAGCTCAACTCCAGAACTGCCTTCGATACTGGCGATCTTGAGGCCG
+
CCCCCGGGGGGGGGGGGGGGGGGGGGGGGGGGGGGGGGGGGGGDGGGGGDGGGFFGGGGGGGGGGGGGGGGGGGGGGGGGGGGGGGGGGGGGGGGGGGGDGGGGGGGGGGGGGFGGGGGEGGGGGGGGGGGGGGFEGGGGFBFGGGGGGGGGGGGGGGGFGGGG7FFCGGGGGGGGGGFGDEFGGGD>7CFGGG:CFEGEGCFFFGCGGGGGGG5CFGDEE5:@8EFGDEGGCGFGEG>CEGE5C=EFC<F9*+<C*7C*+AC?F*<4<CF>0>CF*@=F3@F=F?67>GF6:@@@F?))0
@M03506:14:000000000-AKVR1:1:1101:6742:7153 1:N:0:40
CGAACTCCTACGGGAGGCAGCAGCCGCGGTAATACAGAGGGGGCAAGCGTTATTCGGAATTATTGGGCGTAAAGGGCGCGTAGGCGGCTTGGCAAGTGGATGGTGAAATCCCTCGGCTTAACCGAGGAACTGCCGTCCAAACTGCTTCGCTTGAGACCGGGAGAGGTGAGTGGAATTCCCAGTGTAGCGGTGAAATGCGTAGATATTGGGAGGAACACCAGTGGCGAAGGCGGCTCACTGGACCGGTACTGACGCTGATGCGCGAAAGCGTGGGGAGCAAACGGGATTAGAAACCCTAGTA
+
CCCCCGGGGGGGGGGGGGGGGGGGGGGGGGGGGGGGGGGGGGGGGGGGGGGGGGGGGGGGGGGGGGGGGGGGGGGGGGGGGGGGGGGGGGGGGGGGGGGGGGGGGGGGGGGGGGGGGGGGGGGGGGGGGGGGGGGGGGGGGGGGGGGGGGGGGGGGGGGGGGGGGGFGGGFGGGGGGGGGGGFGGGGGGGGGGGFGGGGGGGGGGGGGGFFGGGFGFCGGGGGGGGGGGGFGGGGGFGGGGGGGGGGGGGGGGDDDG>F7?CDGDG5DCD5@GGGC<5FFCFFGDFG4<F=AFFF3>FFF*
@M03506:14:000000000-AKVR1:1:1101:14709:7171 1:N:0:40
CGAACTCCTACGGGAGGCAGCAGTGGGGAATCTTGCACAATGGAGGAAACTCTGATGCAGCGACGCCGCGTGAGCGATGAAGCCCTTCGGGGTGTAAAGCTCTTTCGACGGGAACGATAATGACGGTACCCGAAGAAGAAGCCCCGGCTAACTACGTGCCAGCAGCCGCGGTAATACGTAGGGGGCAAGCGTTGTCCGGAATTATTGGGCGTAAAGAGCGCGTAGGCGGTCCGATAAGTCGGCTGTGAAAGTCCAGGGCTCAACCCTGGAAAGCCGGCCGATACGGTCGGACTAGAGTCCG
+
CCCCCGGGGGGGGGGGGGGGGGGGGGGGGGGGGGGGGGGGGGGGGGGGGGGGGGGGGGGGGGGGGGGGGGGGGGGGGGGGGGGGGGGGGGGGGGGGGGGGGGGGGGGGGGGGGGGGGGGGGGGGGGGGGGGGGGGGGGGGGGGGGGGGGGGGGGGGGGGGGGGGGGGGGGGFGGGGGGFGGGGGGGGGGFGGGGGGGGGGGFFGGF7FGGGGGDFGGGGGGGGGGGGGGGGCGGDEDFFFGGGFEGFFF?GFG7EFGFGGFFC*:CFGE<CFGGGGGFGGGB>C*7<B6CD657FFFFF@D
@M03506:14:000000000-AKVR1:1:1101:22869:7171 1:N:0:40
CGAACTCCTACGGGAGGCAGCAGCCGCGGTAATACGTAGGGTCCAAGCGTTATCCGGAATCACTGGGCGTAAAGCGTGCGTAGGCGGCGTGTTAAGTGTGATGTTAAATCGTGGGGCTCAACCCTGTCGGTGCATCACATACTGGCATGCTAGAGGAAGGCAGAGGCAAGTGGAATTGGTAGTGTAGCAGTGAAATGCGTAGATATTACCAGGAACACCAATGGCGAAGGCAGCTTGCTTGGCCTTGTCTGACGCTGAGGTACGAAAGAGTGGGGAGCAAACAGGATTAGAAACCCCAGTA
+
CCCCCGGGGGGGGGGCGGGGGGGGGGGGGGGGGGGGFGEFGGGGGGDGGGGGGGGGGGGGGGGGCCEFDFGGGGGGGGGGGE7=FEGGGFEGFCGGGGGFFFFGGGGGGGGGGGGDG7FGGFGGFG=@FFGFGGGGGGGGFGGGGFGGGGGEFFGGGGCGGDFGGFGGFFBF9372FFFGFGGGECFGGGCFGF9FE9CEGGC@FFFGC+<8CGEGC=?C=+>+A8CE8:5CCGGC?F7+9C?C?++;+<?CCC*9CEG3<CCEDFED6*<*19DED)*2*..:*70926F:8F)7>@@/*
@M03506:14:000000000-AKVR1:1:1101:27513:7174 1:N:0:40
CGAACTCCTACGGGAGGCAGCAGTGGGGAATTTTGCGCAATGGGGGAAACCCTGACGCAGCAACGCCGCGTGGAGGATGGAGTCCTTCGGGACGTAAACTCCTTTCGATCGGGACGATAATGACGGTACCGGAAGAAGAAGCCCCGGCTAACTTCGTGCCAGCAGCCGCGGTAATACGGGGGGAGCAAGCGTTGTTCGGATTTACCGGGCGTAAAGGGCTCGTAGGCGGCCACCGCAAGTCAATTGTGAAATCCCCGGGCTTAACCCGGAAAGGTCAACTGTTACTGCGGGGCTAGAGTGG
+
CCCCCGGGGGGGGGGGGDEEGGGFFGGGGGGFGGGGGGGGGGGGGGGGGGGGGCFGEGGEGGGDGGGGGGGGGGDGDGGGGGGGGGGFDFEFGGGGGGGBEFE9FFGG@FG>CCGBFEGGGGGGGDGGGGGGD@EGFFGFF7,@F7CCCECGGGGG7:*FFFGGGGGEC<71=7FEFFGC@CDC8:>*0;;/*1/*C?CG8C69A+//2:E8C5;<9A5*;*2288CE?E**;CECC55<<<?C7<+0+<?9*+37:7DD*:*9:*53*):)17*+2*0*6*/++*2*,9B03>))/=/*)
@M03506:14:000000000-AKVR1:1:1101:5914:7174 1:N:0:40
CGAACTCCTACGGGAGGCAGCAGTGGGGAATTGTTCGCAATGGGCGCAAGCCTGACGACGCAACGCCGCGTGGAGGATGAAGGTCTTCGGATTGTAAACTCCTGTTGCCCGGGACGAAACGTCACGACCTAACACGTCGAGGCCTGACGGTACCGGGTGAGGAAGCCCCGGCTAACTCTGTGCCAGCAGCCGCGGTAATACAGAGGGGGCAAGCGTTGTTCGGAATTACTGGGCGTAAAGGGCGCGTAGGCGGCCTTCTAAGTCGAACGTGAAATCCCCGGGCTCAACCCGGGAACTGCGT
+
CCCCCGGGGGGGGGGGGGGGGGGGGGGGGGGGGGGGGGGGGGGGGGGGGGGGGGGGGGGGGGGGGGGGGGGGGGGGGGGGGGGGGGGGGGGGGGGGGGGGGGGGGGGGGGGGGGGGGGGGGGGGGGGGGGGGGGGGGGGGGGGGGGGGGGGGGGGGGGGGGGGGGGGGGGGGGGFGGGGGGGGGGFGGGGGGGGGGGGGGGGGCFFEGGGG8EGGGGDCGGGGGDGGGGGGGGGGGGGFGGDCEGGGGGDGGGGGGGFF7FGF9:CCGGCGFF7CFFFFGDFFGG?9)8DEB:3>F?*/7)
@M03506:14:000000000-AKVR1:1:1101:4785:7175 1:N:0:40
CGAACTCCTACGGGAGGCAGCAGTGGGGAATATTGCACAATGGGCGGAAGCCTGATGCAGCGACGCCGCGTGAGGGATGAAGGCCTTCGGGTTGTAAACCTCTTTCAGCAGGGACGAAGCGTAAGTGACGGTACCTGCAGAAGAAGCGCCGGCCAACTACGTGCCAGCAGCCGCGGTAAGACGTAGGGCGCGAGCGTGGTCCGGATGTATTGGGCGTAAAGAGCTCGTAGGCGGCTTGTTGCGGCGACCGTGAAAACCCGGGGCTTAACTTCGGGCTTGCGGTCGATACGGGCGGGCTAGG
+
CCCCCGGFGFFGEEDE@F>E;FFCFGCCEFGGACFGGC9FCFEFGGGGGD8AFCGFCFDEFC:CCCGGGGFECGGDEGCE<?BFGGGGEEGGCC:FEGCEEFDFGGG9F<FFGFGGGGEGCGG7B<FDGGG@FGFFGFGFGGGFF<FEGC<>FEEGGCFD@<CF*?CFGGGGEC7<<::FEEG=:F>EEE5:*2:?:*/2<<CE**/<+<7CFFGGCGCFFDFG?FEGCFDECCE5:E*00+**2**):E**152**)9DCGD55*<:??+*1*9*55C3D>)/:5>)37:>E3DD:<550
@M03506:14:000000000-AKVR1:1:1101:15297:7175 1:N:0:40
CGAACTCCTACGGGAGGCAGCAGTTGGGAATCTTGGACAATGGGGGAAACCCTGATCCAGCCATGCCGCGTGAGTGATGAAGGCCTTCGGGTTGTAAAACTCTTTCGACGGGGACGATAATGACGGTACCCGTAGAAGAAGCTCCGGCTAACTTCGTGCCAGCAGCCGCGGTAATACGAAGGGGGCTAGCGTTGTTCGGAATTACTGGGCGTAAAGCGCGCGCAGGCGGTTTTCCAAGTCAGTGGTGAAAGCCCGGAGCTCAACTCCGGAACTGCCATTGAAACTGTTAAACTTGAGGACG
+
CCCCCFFGGGGG7@F:FGGGGEEEEECF,C@FGFFCGGEGDGGGGGGGGG@FGEC,@CFFDFFCEEGGGECCGEGGFGCCADEFF@EFFFEFGGEGEGA=FDFGFFE@FEDEE>FGGG:FFGGGGGGGFGGGEEGCGFG@FGDCFEGDEGCGGAB:FFCFDCCFFD<EGGGCCFC@FG:CF7@FCF7FGGGGCGCFCCE51;FFFFFGGGG*C88CFGGGGG5*:C5EGEEC=F+3AEC?CFCFGFGGFFGCC555C@7*<C6CCC65*//<>FGG4=DCC?=++97@):73=*=BF?F30
@M03506:14:000000000-AKVR1:1:1101:19669:7175 1:N:0:40
CGAACTCCTACGGGAGGCAGCAGCCGCGGTCATACGGAGGATCCAAGCGTTATCCGGAATTACTGGGCGTAAAGAGTTGCGTAGGTGGCATAGTAAGTAGATAGTGAAAGCGTCCGGCTCAACCGGATATCCATTATCTAAACTGCTAAGCTAGAGGAAGAGAGAGGTTATTGGAATTCCCTGTGTAGGAGTGAAATCCGTAGAAATAGGGAGGAACACCGGTGGCGTAGGCAGATAACTGGCTCATTCCTTACACTAAGGCACGAAAGCGTGGGGATCAAACGGGCATAGATACCTTAGT
+
CCCCC@EFE<FFGGEFEGGEDGGG8FGEGFGGCFGGGGGGGDFGGFFGGGGGGFFGGGEFGFGCFGFFGGGGFGF8C?,,@FFGGGGGGFGCFGFGGGGDGGDEFGGGC<ECG+@:FG7CEFEFGCGGEG<FFGDDFECFGGDB<FFC9>FGF,FDCF,@<>CF@F78@;FCEC:=FF933=FFFFCCGFC>:9DCEEDCGG8B,,<B,,=FB>*=C*CEE*=EE68/33/++1=C0:>C7<:7+?+:+AC+:7<:C)C6*2>CEDEDE<E:CCGC*.*20**:5)1)(**./*7)*/***
@M03506:14:000000000-AKVR1:1:1101:18549:7199 1:N:0:40
CGAACTCCTACGGGAGGCAGCAGTGGGGAATTGTTCGCAATGGGCGCAAGCCTGACGACGCAACGCCGCGTGGAGGACGAAGACCTTCGGGTCGTAAACTCCTTTCGATCGAGACGAACGGCCCCCGGGTAAACAATCCGGAGGAGTGACGGTACCGAGAGAAGAAGCCCCGGCTAACTCCGTGCCAGCAGCCGCGGTAATACGGGGGGGGCAAGCGTTGTTCGGAATTACTGGGCGTAAAGGGCGCGTAGGGGGCCAACTAAGTCAGACGTGAAATCCCCCGGCTTAACCGGGGAACTGC
+
CCCCCGGGGGGGGGGGGGGGGGGGGGGGGGFGGGGGGGGGGGGGGGGGGGGGGGGGGGGGGGGGGGGGGGFFGGGGGGGGGGGGGGGGGGGGGGGGGGGGGGGGGGGGGGGGGGGGDGGGDGGGGGGGGGGGGGGGDGGGGGGGGGGGGGGGGGGGGDGDEGGGGGGGGGGGGDGGGFG??EGGGGFGGFFGFGGDGEGD?FFGGGGGGGGDCCCFG5;CC5CGGD*;?FC@96CF5*9?*<CGG*:C:*:**5=787*5AFDGGGGFEDC:DC5?7BG7*08C55569F?;3B@<>>)*/
@M03506:14:000000000-AKVR1:1:1101:13799:7200 1:N:0:40
CGAACTCCTACGGGAGGCAGCAGTCGGGAATTTTGGGCAATGGGCGAAAGCCTGACCCAGCAACGCCGCGTGAAGGATGAAATCCCTCGGGATGTAAACTTCGCAAGAACAGGAAGAATAAGTAGGGGACAATACCCCCTATGATGACGGTACTGTTTGTAAGCTCCGGCTAACTCCGTGCCAGCAGCCGCGGTAATACGGGGGGAGCAAGCGTGGTTCGGATTTATTGGGCGTAAAGGGTGCGTAGGCGGTTTGGTAGGTCTGATGTGAAATCTATGGTCTCAACTCATAGTCTGCATCG
+
@CCCCEGGGGGGGGGGGDEGGGGGGGGGGGGFGGGGGGGGGGGGGGGGGGGGGGGFFGGFFGGFEGCGGGGGGGGGFEEFGEFFFFGGDFCCFGFGGFFGGGEGGGB,EF<FFF8DG?FFCGG9EGGGGGGGFGFGGF:EGFGGFFGGGGGFCGFA3>CFFG9:FF:F@FGGFGGGGFCGFFGGFFGG:FDGGGGGGGFFGG*8*:CCFCGFEE*?;*+:C5C*<9F:CFF*:/*/*:>57C==E5:D?C529*:CFFG3C7?FCCF*+0+6::*9*=D**99+0)2*):*6@=@F??F4)
@M03506:14:000000000-AKVR1:1:1101:7950:7211 1:N:0:40
AGTGCCAGCCGCCGCGGTAATACGAAGGGGGCTAGCGTTGCTCGGAATCACTGGGCGTAAAGCGCACGTAGGCGGCTTTTTAAGTCAGGGGTGAAATCCTGGAGCTCAACTCCAGAACTGCCTTTGATACTGAGAAGCTTGAGTCCGGGAGAGGTGAGTGGAACTGCGAGTGTAGAGGTGAAATTCGTAGATATTCGCAAGAACACCAGTGGCGAAGGCGGCTCACTGGCCCGGTACTGACGCTGAGGTGCGAAAGCGTGGGGAGCAAACAGGATTAGATACCCCAGTAGTCCAGATCGGA
+
CCCCCGGGGGGGGGGGGGGGGGGGGGGGGGGGGGGGGGGGGGGGGGGGGGGGGGGGGGGGGGGGGGGGGGGGGGGGGGGGGGGGGGGGGGGGGGGGGGGGGGGGGGGGGGGGGGGGGGGGGGFGGGGGGGGGGGGGGGGGFGGGGGGGGGGDGGGGGGGGGGGGGGGGGGGGBGGGGGGGGGGFGGGFFGGFGGGGGGGGGGGGGGEFGFCCCEEGCC=E=55CCF?FGGFGGGGEGGGGGGGCGCCFGGFEGGCDFFGDEEGGGDFGGFF7D44+9=FDC6FFG:*9>F@<4@FF*/050
@M03506:14:000000000-AKVR1:1:1101:10560:7229 1:N:0:40
CGAACTCCTACGGGAGGCAGCAGTGGGGAATATTGGACAATGGGGGCAACCCTGATCCAGCCATGCCGCGTGAGTGATGAAGGCCTTCGGGTTGTAAAGCTCTTTTGCAGGGGACGATGATGACGGTACCCTGAGAATAAGCCCCGGCTAACTTCGTGCCAGCAGCCGCGGTAATACGAAGGGGGCTAGCGTTGTTCGGAATTACTGGGCGTAAAGGGCGCGTAGGCGGCTTGGCAAGTTGGATGTGAAAGCCCAGGGCTCAACCCTGGAATTGCATTCAAGACTGCTTTGCTTGAATTCG
+
CCCCCGGGGGGGGGGGGGGGGGGGGGGGGGGFGGGGGGGGGGGGGGGGGGGGGGGGGGGGGGGGGGGGGGGGGGGGGGGGGGGGGGGGGGGGGGGGGGGGGGGGGGGGGGGGGGGGGGGGGGGGGGGGGGGGGGGGGGGGGGGGGGGGGGGFGFGGGGGGGGGGGGGGGGGGGGGGGGGGGGGGGGGGGGGGGGGDGGGGGGGGGGGGGGGCEE>FGGEEGGGGGGGGGGGGEG6+<AF?FGG?FGGGFD?CFFFGFBDFGFFGECGGGF?FGGGGFFGGGFFGGFGFB7*<FFF)6@4BF
@M03506:14:000000000-AKVR1:1:1101:7028:7250 1:N:0:40
CGAACTCCTACGGGAGGCAGCAGTGGGGAATTGTTCGCAATGGGCGCAAGCCTGACGACGCAACGCCGCGTGGAGGACGAAGACCTTCGGGTCGTAAACTCCTTTCGATCGAGACGAATGGCCTTCGGGTGAACAATCCGGAGGAATGACGGTACCGAGAGAAGAAGCCCCGGCTAACTCCGTGCCAGCAGCCGCGGTAATACGGGGGGGGCAAGCGTTGTTCGGAATTACTGGGCGTAAAGGGCTCGTAGGCGGCCAACTACGTCAGACGTGAAATCCCTCAGCTTAACGGGGTACTTGC
+
CCCCCGGGGGGGGGGGGGGGGGGGGGGGGGGGGGGGGGGGGGGGGGGGGGGGGGGGGGGGGGGGGGGGGGGGGGGGGGGGGGGGGGGGGGGGGGGGGGGGGGGGGGGGGGGGGGGGGGGGGGGFGGGGGGGGGGGGFGGGGGGGGGGGGGGGGGGGGDG@FFFFGGGGFGEEGGFGGGGGGGFDGCGGGFGGGGGGEE>CFGGGGGGGGGGDGEGFGE5CEGCED>CFFGGCGFF5E:585CGEGGCD8:7E4CEGGFFGGF*A0*7<+657CGGFGFGC*75FD6**6>:(75).)**9*
@M03506:14:000000000-AKVR1:1:1101:9842:7252 1:N:0:40
CGAACTCCTACGGGAGGCAGCAGTGAGGAATATTGGACAATGGGCGCAAGCCTGATCCAGCCATGCCGCGTGAGTGATGAAGGCCTTAGGGTTGTAAAACTCTTTTAGTGGGGAAAATAATGATGGTACCCACAGAAAAAGCTCCGGCTAACTTCGTGCCAGCAGCCGCGGTAATACGAAGGGAGCTAGCGTTACTCGGAATAACTGGGCGTAAAGCGCATGTAGGCGGAACTACAAGTCAGGGGTGAAATCCCGAGGCTCAACCTCGGAATTGCCTTTGAAACTGTAGTTCTTGAGTATG
+
CCCCCGGGGGGGGGGGGGGGGGGGGGGGGGGGGGGGGGGGGGGGGGGGGGGGGGGGGGGGGGGGGGGGGGGGDGFFGGGGGGGGGGGGGGGGGGGGGGGGGGGGGGGGGGGGGGGGGGGGGGGGGGGGGGGGGGGGGGGGGGGGGGGGGGGGGGGGGGGGGGGGGGGGGGGGGGGGGGGGCFGGGGGGGGGFFGGGGGGGGGGGGGGGGGGGGGGGGDDGGGCFFGFGGGGDGGGGFFFGFGGCGEGGGGGC4CGGGFG5=FDFFGFGGDE@<CGGGF7CFF?FCFGFF?FA?FFFFFF47
@M03506:14:000000000-AKVR1:1:1101:9674:7260 1:N:0:40
CGAACTCCTACGGGAGGCAGCAGTGGGGAATCTTGCGCAATGGGCGAAAGCCTGACGCAGCGACGCCGCGTGAGGGAAGAAGGCCTTCGGGTTGTAAACCTCTTTCAGGAGGGACGAAGCCACTCGGGTTAATAGCCCAGAGGGTGACGGTACCTCCAGAAGAAGCCCCGGCTAACTACGTGCCAGCAGCCGCGGTAATACGTAGGGGGCAAGCGTTGTCCGGATTTATTGGGCGTAAAGAGCGTGTAGGCGGCTTCACAAGTCCGCTGTGAAAACTCGAGGCTCAACCTCGAGCTGTCGG
+
CCCCCGDFGGFGDGGGGGGGGGGFGGFEGGGGGGFGGGGGGGGGGGGFGGGGGFGGGGECGGEGGGGGGGGG>FGGGGGGGGGGGGFGGGGGGGGGGGGGGGGGGGFGGGGGGGGGC7FCFGGGGGGGFGGCFFFG,>FFFGGGGGGGGGGGGGGGGGGGFGGGGGGGGGGGGGFGGGGGF@FFGGCCFGFEGGEGGGGFGGE?@EGDGGGCGGGECGEGFGCCE5@?79@FGGG::*<E+:CE:7CFGCFG3ECDGFFGGGGF?DG3EDGBG*:CF=C*9>>:FFGFFC4<35)>?F4))
@M03506:14:000000000-AKVR1:1:1101:22606:7262 1:N:0:40
CGAACTCCTACGGGAGGCAGCAGTGGGGAATCTTGCGCAATGGGCGAAAGCCTGACGCAGCAACGCCGCGTGGGGGATGAAGGCTCTCGGGTCGTAAACCCCTTTCAGCAGGGACGATAATGACGGTACCTGCAGAAGAAGCCCCGGCCAACTACGTGCCAGCAGCCGCGGTAACACGTAGGGGGCAAGCGTTGTCCGGATTTATTGGGCGTAAAGAGCTCGTAGGTGGTTCGGTAAGTCAGGTGTGAAACCTCCAGGCCCAACCTGGAGACGCCACTTGCTACTGCTGTGACTGGAGGCC
+
CCCCCGGGGGGGGGGGGGGGGGGGGGGGGGGGGGGGGGGGGGGGGGGGGGGGGGGGGGGCFGGGGGGGGGGGGGGGGGGGGGGGFFGGGGGFEGGGGGGGGGGGGGGGGGGGGGGGGGGGGFFGGGGGGGGGGGGFGGGGGFGGGEGGGGGGGGGGGGGGGGGGGGGGGGGDCFFGCFFGFGGGGGGGGGGEGEGGGGGCEEF:FGDCFGE?ECFEGGGAEGEGGG7CC8=FEGEGGF*<FFD++<CD<+CFDFGCFFG*5CF556*96*A)*)115):2**/<CFGF2*))1*7>)7>)0
@M03506:14:000000000-AKVR1:1:1101:11913:7273 1:N:0:40
CGAACTCCTACGGGAGGCAGCAGTGGGGAATATTGCGCAATGGGCGGAAGCCTGACGCAGCGACGCCGCGTGGGGGATGACGGCCTTCGGGTTGTAAACCTCTTTCGGCCCCGACGAAGCGTGAGTGACGGTAGGGGTAGAAGAAGCACCGGCCAACTACGTGCCAGCAGCCGCGGTAATACGTAGGGTGCGAGCGTTGTCCGGAATTATTGGGCGTAAAGAGCTCGTAGGCGGTCTGTCGCGTCGGTCGTGAAAACCTGCAGCTTAACTGTGGGCGTGCGGTCGATACGTGCATGACTGG
+
CCCCCGGGGFFGGGGGGGGGDGGGGGGGGGGGGGFGGGGGGGGGGGGGGGGGGGGGGGDGGGGGGGGGGGGGGGGGGGGGGGGGGGGGGGGFGCCFGGGCFGGGGGGGGGGGEEGCEEEDGFEGGGG9FGGGFGGGGGGGGGGGGGGGGGC7CFCFFGFFGGGGGGGGGCFFG5EGCECGGFG9EEDDGGGG588EGGGEG?EG5CCC:@CFGGGECE=8C?=FGEGGEGEFE=C:58:CFCEGC=ED=E:5CE9>F><CFCC7?G9CEGFF*9C*957CDB7**.1)41/4))*/9?7*7
@M03506:14:000000000-AKVR1:1:1101:22014:7281 1:N:0:40
CGAACTCCTACGGGAGGCAGCAGCCGCGGTAATACGAAGGGGGCTAGCGTTGCTCGGAATTACTGGGCGTAAAGGGCGCGTAGGCGGACAGTTTAGTCAGAGGTTAAAGCCCAGGGCTCAACCTTGGAATCGCCTTTGATACTGGCTGTCTTGAGTACGGGAGAGGTGTGTGGAACTCCGAGTGTAGAGGTGAAATTCGTAGATATTCGGAAGAACACCAGTGGCGAAGGCGACACACTGGCCCGTTACTGACGCTGAGGCGCGAAAGCGTGGGGAGCAAACAGGATTAGATACCCTAGTA
+
CCCCCGGGGGGGGGGGGGGGGGGGGGGGGGGGGGGGGGGGGGGGGGGGGGGGGGGGGGGGGGGGGGGGGGGGGDFGGGGGGGGDGGGGGGGGGGGGGGGGGGGGGGGGGGGGGGGGDFFGGGGGGGGCGGGGGGGGGGGGGGGGGGGGGGGGGGGGGGGGGGGGGDCGGGGGGGGGFGGGGGFFGGGGCFGGGFFGGGGGGGGFFGGGGGGGGGFFGFGF@FCDGECC?EF:=EGGGGDF=FFECCGDGCCFCC5<E>CCF53>5CGGGDGFDDDE<7CD*7>GGF4F<47:?*99?@)9/
@M03506:14:000000000-AKVR1:1:1101:5762:7285 1:N:0:40
CGAACTCCTACGGGAGGCAGCAGTGGGGAATTGTTCGCAATGGGCGCAAGCCTGACGACGCAACGCCGCGTGGAGGACGAAGATTTTCGGATCGTAAACTCCTTTCGATCGGGAAGAACAGCTCTTGAGTTAATAGCCTGAGAGTCTGACGGTACCGAGAGAAGAAGCCCCGGCTAACTCCGTGCCAGCAGCCGCGGTAATACGGGGGGGGCAAGCGTTGTTCGGAATTACTGGGCGTAAAGGGCTCGTAGGCGGCCAACTAAGTCCGACGTGAAATCCCAAGGCTTAACCTTGGAACTGC
+
CCCCCGGGGGGGGGGGGGGGGGGGGGGGGGGGGGGGGGGGGGGGGGGGGGGGGGGGGGGGGGGGGGGGGGGGGGGGGGGGGGGGGGGGGGGGGGGGGGGFGFGGGGGGGGGGGGGGGGGGGGGGGGGGGGFFDGFGGGGGGGFFGGGGGGGGGFFGGGGGG7<FFFGGFFGGGGDGG@FGGGCC@FGGGGGFGGGDEEGGGGGGGGGGGGGGGCGGG?EGC5?CCCG5E7EFGGGGGGGGGGGEDGGGEG5/9==DG@C*:+9C9DCCEDEFGD<FFF*9CFFGGFFF):*)=F?)=???6
@M03506:14:000000000-AKVR1:1:1101:26067:7288 1:N:0:40
CGAACTCCTACGGGAGGCAGCAGTGGGGAATCTTGCGCAATGGGCGAAAGCCTGACGCAGCCATGCCGCGTGAATGATGAAGGTCTTAGGATTGTAAAATTCTTTTAGCAGGGACGATAATGACGGTACCTGCAGAAAAAGCCCCGGCTAACTTCGTGCCAGCAGCCGCGGTAATACGAAGGGGGCTAGCGTTGCTCGGAATTACTGGGCGTAAAGGGAGCGTAGGCGGGTTATTAAGTTGGAGGTGAAAGCCCAGGGCTCAACCTTGGAATTGCCTTCAAACCCTATAGCCTAGAGTATG
+
CCCCCGGGGGGGGCEGGGGDGGGGGGGGEGCGGGFFGGGEGEGFAF:@CEGFC8<@FFGGC8FFGFCGGEEGGGGFGGGG9AF,C,EA<DEEFEEBFGG9F9EFFFFGGGFEGGGGGGEG98FFGGFGGGGGG<EAFFFFEF8DCEEGFGGCFCFEC+@<CC7FFGFE7CFEGG,@?CF7F*<*C@FF2FFGGG@?BCC*;>BFGE7:C>CGGDGGGGGGGD*;E8+:5CEGGC+<<9*<ECC6****<?C6*ACFD5**/<6C**0:+7+/**0<C*9=DF67*)294*@36))/69@**
@M03506:14:000000000-AKVR1:1:1101:8923:7288 1:N:0:40
CGAACTCCTACGGGAGGCAGCAGTGGGGAATTTTGGACAATGGGGGCAACCCTGATCCAGCAATGCCGCGTGAGTGAAGAAGGCCTTCGGGTTGTAAAGCTCTTTTGTCCGGAACGAAACGGTGAGTGCTAATACCATTTACCAATGACGGTACCGGAAGAATAAGCACCGGCTAACTACGTGCCAGCAGCCGCGGTAATACGTAGGGTGCGAGCGTTAATCGGGATTACTGGGCGTAAAGCGTGCGGAGGCGGTTGTGCAAGACAGATGTGCAATCCCCGGGCTTGACCTGGGAATTGCA
+
CCCCCGEFGGGC7FCFCGFGGFGGG@FCG;FFFGGDFCGGGGGGGEE@CD<CFEF,CFFCFGGCFGGEG:CFCEFGFFFFCGG8FF?<EEEEF+?BFGFGGGD,B<DFGFEDCF@FDGEGFFGGGGAFFF<AFGGFEDFGFE9CB5<<DFG6<=FGEF+5,D:FAFGAFGCDF*CBFEFFGF7F:D7DCF7:C@7FB=C9BE8<,:EEC@*1*CEEC88*<CC**/*2<9E@FC8C::5*3:>1::*)/:**1>79C;DG9EF***75+0<**2*+2)0*>3)**.)))7=7F>7)./9**
@M03506:14:000000000-AKVR1:1:1101:5270:7295 1:N:0:40
CGAACTCCTACGGGAGGCAGCAGTGGGGAATTGTTCGCAATGGGCGCAAGCCTGACGACGCAACGCCGCGTGGAGGATGAAGATCTTCGGGTCGTAAACTCCTTTCGATCGAGACGAATGGCCTCCGGGTGAATAATCCGGGGGAATGACGGTACCGAGAGAAGAAGCCCCGGCTAACTCCGTGCCAGCAGCCGCGGTAATACGGGGGGGGCAAGCGTTGTTCGGAATTACTGGGCGTAAAGGGCTCGTAGGTGGCCAACTAAGCCATACGTGAAATCCCTCGGCTTAACCGGGGAACGGC
+
CCCCCGGGGGGGGGGGGGGGGGGGGGGGGGGGGGGGGGGGGGGGGGGGGGGGGGGGGGGGGGGGGGGGGGGGGCGGGGGGGGGGGGGGGGGGGGGGGGGGGGGGGGGGGGGGGGGGGGGGGGGGGGGGGGGGGGGGGGGGGGGGGGGGGGGGGGGGGGGGGGGGGFFGFFCGEGGGGGGGGGGGGGGGGGGGGGGGGG>EFGFGGDGGEEGGGGFCE*;CEFGGGCGGCCG@9EFF5:DECCFGGGFD=EGGGDCDE)CCFC6E?CCFFFF70*5F7*9C><>C7>C?2:?;D3>5:3<7)
@M03506:14:000000000-AKVR1:1:1101:8037:7301 1:N:0:40
CGAACTCCTACGGGAGGCAGCAGTAGGGAATCTTGCGCAATGGGCGAAAGCCTGACGCAGCCACGCCGCGTGCGGGATGAAGGCCTTCGGGTCGTAAACCGCTTTCAGCAGGGACGAAATTGACGGTACCTGCAGAAGAAGGCCCGGCCAACTACGTGCCAGCAGCCGCGGGGATACGTAGGGGTCTAGCGTTGTCCGGAATCATTGGGCGTAAAGAGCTCGTAGGCGGTTCGGCAAGACGGGTGTGCAATCTCCACGCTCAACGTGGAGGGGCCATTCGAGACTGCAGTGACGCGCGTCG
+
CCCCCGGGGGGGGGGGGGGGGGGG9FGGGGGCFGGFCEGGGGGGGG7CEGGGGGGF@FGGG,E6FEGGGGGGCF7FG@FGGGGGGGGGGGGG@FGGGGFGECFGGGCGG9FGCFGGGGGGAFA3+FGCGC@><F,<F>,::,:,**5*F*>>3<F:4,:*@:*<,,@<F:F*21/CGC0+;5C**/2++021:E802;?*C*+<<+CF5*/:**/<<**++12*2/:8*2?8EGG*:***:7*:E27*<++<*++:;5)9*:02:/:5*9*<5))/*0::0)7CGFC*,::)*))).7)7)
@M03506:14:000000000-AKVR1:1:1101:24217:7301 1:N:0:40
CGAACTCCTACGGGAGGCAGCAGTGGGGAATATTGGACAATGGGGGCAACCCTGATCCAGCAATGCCGCGTGAGTGATGAAGGCCTTAGGGTTGTAAAGCTCTTTTGCCGGGGACGATGATGACGGTACCCGCAGAATAAGCCCCGGCTAACTTCGTGCCATCAGCCGCTGTAATACGAAGGGGGCGAGCGTTGTTCGGAATTACTGGGCGTAAAGGTCGCGTAGGCGGCGATCCTAGGCAGGTGTGAAAGTCCTGGGCTTAACATGGGGCCTGCACTGGACACTGGATGGCTTTCTAGCC
+
CCCCCGFC9CFG7FEGGGGGFF@FFG8+;FFCFFCCF,;C,CEFGGGD,D@FG8F@CFGF<D,EFCEDCG+C,BCC?<FFEC8AFGE@G@@EE:,<EEFGFGGFCEF,?F7FC>FD77F,,C55:>CFE<F+++@+BDD<,,,:>>+@@FFFBF;@@CCEC,6,E7>***55<@<;F<1<C****1**4***2*2*08?CE*83@+<<*C5CE88<C++C=EE5/8+****2*2*3+30AF=*:+2:*39CF*09*<@<*13*<<0<*:3*87<*2>@622)/:+=*)6*0:<4)***17)
@M03506:14:000000000-AKVR1:1:1101:4654:7305 1:N:0:40
CGAACTCCTACGGGAGGCAGCAGTGGGGAATCTTGCGCAATGGGCGAAAGCCTGACGCAGCGACGCCGCGTGGGGGAAGAAGGCCTTAGGGTTGTAAACCTCTTTCAGGTGGGACGAAGCCACTCGGGTTAATAGCCCAGAGGGTGACGGTACCGCCAGAAGAAGCCCCGGCTAACTACGTGCCAGCAGCCGCGGTAATACGTAGGGGGCAAGCGTTGTCCGGATTTATTGGGCGTAAAGAGCGTGTAGGCGGCCAGGTAGGTGGGTTGTGAAAACTGGAGGCTCAACCGTCAGACGTCGG
+
CCCCCGGGGGGGGGGGGGGGGGGGGGGGGGGGGGGGGGGGGGGGGGGGGGGGGFGGGGGGGGGGGGGGGG=FGGGGGGGGGGGGGGGGGGGGGGGGGGGGGGGGGGGGGGGGGGFGGGGGGGGGGGGGGGGGGGGGGGGGGGGGGGGGGGEFGGGGGGGGFGGGGGGGGGGGDCGGFGGGFGFGGGGGGGGGGDGE5AFGGGFCGGGGGGGFGGGCGGEGFGGC>E+ACC?FGFGGGGGGFFGG*:ECCFGGDEGDCF6?GGGGGD*/:*:6C7>C<FGFGFF5*9CF<77?D3FFFFBB)
@M03506:14:000000000-AKVR1:1:1101:13629:7314 1:N:0:40
CGAACTCCTACGGGAGGCAGCAGTGGGGAATATTGCGCAATGGGCGAAAGCCTGACGCAGCGACGCCGCGTGGGGGATGAAGGCCTTCGGGTTGTAAACCTCTTTCACCACCGACGAAGCTAACGTGACGGTAGGTGGGGAAGAAGCGCCGGCTAACTACGTGCCAGCAGCCGCGGTAATACGTAGGGCGCAAGCGTTGTCCGGAATTATTGGGCGTAAAGAGCTCGTAGGCGGTCTGTCACGTCTGCCGTGAAAACCCGAGGCTTAACCTCGTGGCTTGCGGTGGATACGGGCAGACCAG
+
CCCCCGGGGGGGGGGGGGGGGGGGGGGGGGGGGGFGGGFGGGGGGGGGGGGGGGGGGGGGGGGGGGGGGGFGGGGGGGGGGGGGGGGGGGGGGGGGGGGGGGGGGGGGGGGGGGEGGGGGGGGGGEGGGGDFFGGEFGGGFGGGGGGGGGGGGGGGGGFGGEGFGGGGGGGGGGGGGGGGGGGEFEGGGGDGGGGGGEGGGGGGEG88EFFGGGGGECCEGFGGFGGECFGGGGGG5@:CFGEC52:CFECECFCFGFGGGCDE=4+>FGE@/*7CGF*7F>ECE5**69)4@D)>))))0
@M03506:14:000000000-AKVR1:1:1101:13245:7318 1:N:0:40
CGAACTCCTACGGGAGGCAGCAGTGGGGAATATTGCACAATGGGCGGAAGCCTGATGCAGCGACGCCGCGTGAGGGAAGACGGCCTTCGGGTTGTAAACCTCTTTCAGCAGGGACGAAGCGTAAGTGACGGTACCTGCAGAAGAAGCGCCGGCCAACTACGTGCCAGCAGCCGCGGTAAGACGTAGGGCGCGAGCGTTGTCCGGATTTATTGGGCGTAAAGAGCTCGTAGGCGGCTTGTTGCGTCGGCTGTGAAAACCCGCCGCTTAACCGTTGGCTTGCAGCCGGTACGGGCAGGCTCGG
+
CCCCCGGGGGGGGGGGGGGG7FGFGGGGGGGGGGGGGGFGGGGGGGEGGGGGGGGGGGGGGDCGEGGGGGGGGGGGGGGGGGGGGGGGGGGGEGGGGGGFGGGGGGGFGFGGGGGGEGGGGGGGGFGGGGGGGGGGGGGGGGFGGGGGGGGGGGEGGGDCECFFGGGGGFGEFCGGGGEGFGGFGGGGGGGGGGGGGGGCFGGGCE/<7CE?FGGEGGGDFF8CGCEGEEEFGDEEG5CFFFEGCCEGGGF67:C>C7C<5*)2:D**+2:.**737<)92*/:5)173*53>3>:55)))
@M03506:14:000000000-AKVR1:1:1101:22634:7323 1:N:0:40
CGAACTCCTACGGGAGGCAGCAGCCGCGGTAATACGTAGGTGGCAAGCGTTATCCGGAATTACTGGGCGTAAAGCGCACGCAGGCGGTCTTTTAAGTTTGACGTGAAAGCTCTCGGCTTAACTGGGAGAGGTCGTTGAATACTGGAAGACTTGAGGAAATGAGAGGGGTGTAGAATTCCCGGTGTAGTGGTGGAATGCGTAGATATCGGGGGGAATACCAGTGGCGAAAGCGGCACCCTAGCATTTTACTGACGCTCATGTGCGAAAGCGTGGGGAGCGAACGGGAGTAGAAACCCCGGTA
+
CCCCCG<FG9EGCFGGGGGGGGFDFGGEGE7;FFGGF9A@FGFGGGGGGGCGGFG7FEDFGGGFEEDGGGDFGGGG@FEGGGGDGGG:FGGGGG,?EEB<FGGF+FDEFGGGGEGGE@CFF9<FGF@FGGFFGGGGG7@FGGGGGGGGGDCGGGCD<C,@:;B;CCF@FEGGGG92<F,C<F:FFG;C8FGGGFG98CCEGG@>FFC87CEEG88EC9+A@<<8>5CE*:CGCEGGG5C?FGGCC9?>?EFFCCG*;>F7<C7EG3ED?D*79DD=57<)/)):C7)7(:*495>75758)
@M03506:14:000000000-AKVR1:1:1101:8338:7324 1:N:0:40
CGAACTCCTACGGGAGGCAGCAGTGGGGAATTTTGCGCAATGGGGGAAACCCTGACGCAGCAACGCCGCGTGGAGGATGAAATCCCTTGGGATGTAAACTCCTTTCGATCGGGACGATTATGACGGTACCGGAAGAAGAAGCCCCGGCTAACTTCGTGCCAGCAGCCGCGGTAATACGAGGGGGGCAAGCGTTGTTCGGAATTATTGGGCGTAAAGGGCGCGTAGGCGGTTTGACAAGTCTGATGTGAAATCTCTGGGCTCAACCCAGAGTCTGCATTAGAAACTGTCGGGCTTGAGTAGG
+
CCCCCGGGGGGGGGGGGGGGGGGGGGGGGGGGGGGGGGGGGGGGGGGGGGGGGGGGGGGGGGGGGGGGGGGGGGGGGGGGGGGGGGGGGGGGGGGGGGGGGGGGGGGGGGGGGGGGGGGGGGGGGGGGGGGGGGGGGGGGGGFGGGGGGGGGGGGGGGGGGGGGGGGGGGGGGGGGGGGGGGGGGGGGGGGGEGGGGGGEGGGGGGCFFGGGGGGGGGGGGGGEEGGGGGGEGGFGGF*C9A?CE??CGGEGFGGGFFGGGFGFGCEFFGFFGGF77=>FFFFGGF:BBDE>E45>F@4*7
@M03506:14:000000000-AKVR1:1:1101:9602:7334 1:N:0:40
CGAACTCCTACGGGAGGCAGCAGTGGGGAATATTGGACAATGGGCGCAAGCCTGATCCAGCAATGCCGCGTGAGTGAGGAAGGCCTTAGGGTTGTAAAGCTCTTTCGCACGCGACGATGATGACGGTAGCGTGAGAAGAAGCCCCGGCTAACTTCGTGCCAGCAGCCGCGGTAATGCGAAGGGGGCGAGCGTTGTTCGGATTTACTGGGCGTAAAGGGCGCGCAGGCGGCAGATCAAGTCAGACGTGAAAGCCCCGGGCTTAACCTGGGAACTGCGTTTGGGACTGATTTGCTAGAGATCG
+
CCCCCGGGGGGGGGGGGGGGGGGGGGGGGGGGGGDGGGGGGGGGGGGGGGGGGGGGGGGGGGGGGGGGGGGG?FFFGGGGGGGGGGGFGGGGGGGGGGGGGGGGGGGDFGGGGGGGGGGGGGGGGGGGGGGCEGEGGFGGGGEFGGGGGGGGGGGGGGGGGGGGGGGGGGGGGGGGGG@EGGGGGGGGGGGEGGGGGGGEEEFGGGGGGGGGGGDFFGCC=CC:EEEGGEDG5E8CCFDGGFFFGE5*;?CGFF*7EEGG7?D+C7=FGCGFC=C5C>CDDD7F*>7=9CBD?=F?F*/=>
@M03506:14:000000000-AKVR1:1:1101:12132:7354 1:N:0:40
CGAACTCCTACGGGAGGCAGCAGCCGCGGTAATACAGAGGGTGCGAGCGTTAATCGGAATTACTGGGCGTAAAGCGCGCGTAGACGGTTTGGTAAGTCAGATGTGAAATCCCCGGGCTCAACCTGGGAACTGCATTTGATACTGCCTGGCTAGAGTATCGAAGAGGGAAGTGGAATTTCCGGTGTAGCGGTGAAATGCGTAGATATCGGAAGGAACACCAGTGGCGAAAGCGACTTCCTGGTCGAATACTGACGTTCATGTGCGAAAGCGTGGGGAGCAAACAGGATTAGATACCCCGGTA
+
CCCCCGGGGGGGGGGGGGGGGGGGGGGGGGGGGGGGGGGGGGGGGGGGGGGGGGGGGDGGGGGGGGGGGGGGGGGGGGGGGGGGGGGGGGGGGGGGGGGGGGGGGGGGGGGGGGGGGGGGGGGGGGGGGGGGGGGGGGGGGGGGGGGGGGGGGGGGGGGGGGGGGGGEFGGGGGGGGGGGGGGGGGGGGGEEGFGGGGGGGGGGGGGGGGGGGCFEFFEGGGGGDEGGGGGGGEG=FGGGDEFEEGGGCE77CEGGGFGGFC>CCDGGEDE:DGGG3BGGG>FFG:<??CFFFFF?:D>D)
@M03506:14:000000000-AKVR1:1:1101:17763:7358 1:N:0:40
CGAACTCCTACAGGAGGCAGCAGTGGGGAATATTGCACAATGGGCGCAAGCCTGATGCAGCGACGCCGCGTGAGGGATGACGGCCTTCGGGTTGTAAACCTCTTTCAGTAGGGAAGAAGCGCAAGTGACGGTACCTGCAGAAGAAGCGCCGGCTAACTACGTGCCAGCAGCCGCTGTAATCCGTAGGGCGCAAGCGTTATCCGGAATTATTGGGCGTAAAGAGCTCGTAGGCGGTTTGTCGCGTCTGGCGTGAAAGTCCGGGGCACAACTCCGGATCTGCGGTGGGTCCGGGCAGCCTAGA
+
CCCCCGGFEFE@<EF@CF@GEFGFGGGG@EFFGF@FGFCCFAEFGEBFGCFGD@8CFCAAFE@:CFEGGGFGGGFCGGCAFG7FB=EBFD:FGF@E,,CB<AFGGGGAAEFGCFCCFGFGG+@+=,5AFFGGFG<BFF<D,:7,3:<++@::7>F@73DFCF7>CF7:C<<F7**=<,FF,,<1:F@@71*=:FCG:C8*+<C88**++<C:98FG?EE*+0;8C:CEG>AE=C8*:CFC==C*:*5*3*2*//<7@=*75=3C*9:7:0:?C39:<?C7D3755)9)()0(0))).8))*
@M03506:14:000000000-AKVR1:1:1101:8936:7365 1:N:0:40
CGAACTCCTACGGGAGGCAGCAGCCGCGGTAATACGTAGGTGGCAAGCGTTGTTCGGAATTATTGGGCGTAAAGGGCGCGGAGGCGGTTTGTTAAGTCGGCTGTGAAAGCCCGGGGCTCAACCCCGGAGGGTCAGCCGATACTGGCAGACTAGAGTACGAAAGGGGCAGCGGAAATTCCGGTGGAGAGGGGGAATGCGTTGTATTTGGGGAGGAAACCTTGAGGGGAAGGGGGGGAATTGGCCGGTAATTGGGGCGATGGGCCGGAGGCACGGGAGGCGAGCGGGATTGAATACCAGGGGG
+
CCCC@@F@EE@@-@C@CF@F@FGDGG@@C@@FF<,CC6@6EF8F<FC<CC6@B@,8F,@F@FGDCEFGGB+6,9C=,>@F+7C=CF@>4+4FF<@FE5+++B=3BC9B?,3:++@BE+3@FFF:>>>*><>>:B:CGGDEG:FCFCFFFGE,CFE<FFC*4*4*=:*4<:*:/*/<0<C+:8***1+*;*88C8*+21*2**3+3++3:*/:8**+*0*+++3****/;C**:****2*2A+3*/:**++++***1*)*******///1/*8)9*1))1/)).5*))),*0)/=:*).7)0
@M03506:14:000000000-AKVR1:1:1101:22478:7370 1:N:0:40
CGAACTCCTACGGGAGGCAGCAGCAAGGAATCTTCCGCAATGGGCGAGGAGCCTGACGGAGCAACGCCGCGTGGGGGATGAGGCCCTTCGGGGTGTAAACCCCTTTTCTGTGGGAAGAAGCACTGACGGTACCGCAGGAAGAAGGACCGGCTAACTACGTGCCAGCAGCCGCGGTAATACGTAGGGTCCGAGCGTTGTCCGGAGTTACTGGGCGTAAAGCGCGCGCAGGCGGCGGTGCTGGCCCGGCGTGAAAGCCCCCGGCTCAACCGGGGAGAGTCGTCGGGGACCGGCCCGCTTGAGG
+
CCCCCGGGGGGGGGGGGGGGGGGFGGGGGGGGGGGGGGGGGGGGGGGGGGGGGGGGGGGGGGGGGGGGGGGGGGGGGGGGGGGGGGGGGGGGGFGGGGGFGGGGGGGGFDGGGGGGGGGGGCEGGGGGGEGGGGGGGGGGGGGGGGFGGGGDGGGGGGEGF7FFC7FFGGGGGG:CFGGGGGGGGG6;:EECDGGGGGCFGGEG5@CF7CGGGGC5C8CECEE*/:8:8/:ECC8?ECCGC:77=EED87*AFGG*;><DE*/:<*09=DGE)7*:9*9*/7)/57)8())(.0))0876@
@M03506:14:000000000-AKVR1:1:1101:24346:7370 1:N:0:40
CGAACTCCTACGGGAGGCAGCAGTAAGGAATCTTCCGCAATGGACGAAAGTCTGACGGAGCAACGCCGCGTGCAGGATGACGGCCTTCGGGTTGTAAACTGCTTTTATTTGGGAAGATTGTGACGGTACCAAATGAATAAGGACCGGCTAACTACGTGCCAGCAGCCGCGGTAATACGTAGGGTCCAAGCGTTAACCGGAATCACTGGGCGTAAAGCGTGTGTAGGTGGAATGTTAAGTGCATTGCGAAAGCCTGTGGCTCAACCATATGGGCTGTATCGCAGACTGGCAATCTTGGGGAG
+
<CCC@EG<FCGGG7FGGGDEDFD<,EE?FCGGGGDEFEFGGG8CCCCFGGGGGFGGGGGGCEE@CF+6@F=@C@E,?EFCEEECFFGGFDDGCFFEF<5CFFECFFFGCGB9FADCGGGGEGGGDC+8=?FF8<FFGGGFGCC=DFGGGGCFF<,>D>@>FF@77:FC7FDG7C,@F:,>7:7:C,C<FDCC*1*7BBC*8:FCFG98CFE8>*/:+2C=*/2++<9<8*+2<<<<9<>7<C+3<FE)*/**2+**2)/*2<D6=DCD9*0)*2*2*1:*>>)*2)*7(99.)***/).))
@M03506:14:000000000-AKVR1:1:1101:23130:7375 1:N:0:40
CGAACTCCTACGGGAGGCAGCAGTGGGGAATATTGCGCAATGGGCGAAAGCCTGACGCAGCGACGCCGCGTGTGGGATGACGGCCTTCGGGTTGTAAACCACTGTCGGGAGGGACGAATGCGCCGCAAGGCGAGTGGCGGTACCGCCAAAGGAAGCACCGGCTAACTCCGTGCCAGCAGCCGCGGTAATACGGAGGGTGCGAGCGTTGTTCGGAATCTCGGGGCGTAAAGGGCGCGTAGGCGGCCTGATAGGTTGGGGGGGAAATCCTGTGGCATAACCGCGGGGCTGCCTTCGAAACTGT
+
CCCCCEFG@EACGGGGGGGGGGGGGGGGDGGGFGFGGG+FFGGGGGG7FEGGGGCFEFCCECEFECFCFCFE:FEGGGGGCCFFGGGEFGG=F+BFFG98=+8,5:3FGGCFGGC+>F<3@:>FGGEEGFGGECBF*8<F:CGG*7F<FFEGGGFGCFEFGD*/C6+:0//;C8<CC8C*;>5C8:88+CC:?*:CGG**1A58EE*C/*<;CC8CC+32/*/*:1:?@C@E*:8?5C)*2:****1*+<+<*+011<))*21*:C<:C27?3*27*021C)077)).(**-*)))7)091
@M03506:14:000000000-AKVR1:1:1101:25468:7392 1:N:0:40
CGAACTCCTACGGGAGGCAGCAGCCGCGGTAATACGTAGGGTGCGAGCGTTGTCCGGAATTACTGGGCGTAGAGAGCTCGTAGGTGGTTTGTCGCGTTGTTCGTGAAAACTCACAGCTCAACTGTGGGCGTGCGGGCGATACGGGCAGACTGGAGTACTGCAGGGGAGACTGGAATTCCTGGCGTAGCGGTGGAATGCGCAGATATCAGGAGGAACACCGGTGGCGAAGGCGGGTCTCTGGGCAGTAACTGACGCGGAGGAGCGAAAGCGTGGGGAGCGAACAGGATTAGATACCCGGGTA
+
-@C<CGGGCEFCEGEEGGGGGGGGFEDGGGCCFFGF;CEDFFGGGGGGEGGCFGGDGCF<EEGGGDGGGGCFFFGGGGGGF@CCFGG@FGGGGDFGE@CGEEGFGG7EFFEGGGGCCEFF@DFFGDFGGGGGFGEGGDFGCGCGCGGG@BF:7FF<F@BFEF:FEGGEFGGGGCFD,FFDCF7*4CC8EG2:CCCFFCGDGGG9+@9@GF?88CGG**;:?81:C*:/8C:5CEEEDF7E6C57529?9?G?*:*/159C*:C=*97965:>C<C=<.71).)2*)29)2/)19/))0<:.
@M03506:14:000000000-AKVR1:1:1101:13900:7407 1:N:0:40
AGTGCCAGCCGCCGCGGTAATACAGAGGTCTCAAGCGTTGTTCGGATTCAGTGGGCGTAAAGGGTGCGTAGGTGGCGGGGTAAGTCAGGTGTGAAATCTCGAGGCTCAACCTCGAAACTGCACTTGATACTGCCTTGCTTGAGTACTGGAGAGGAGATTGGAGTTTACGGTGTAGCAGTGAAATGCGTAGATATCGTAAGGAAGACCGGTGGCGAAGGCGAATCTCTGGACAGTGACTGACACTGAGGCACGAAGGCCAGGGGAGCAAACGGGAGGGGATACCCTCGTAGTCCGGCTCGGA
+
-A@BCCGGEF+B7@FE@+7BEG<<CEGEC,E,C<FE@F,+BC@@6F@FEC,CE@<DF@@@,9C66B:+BF+CC=FFGDGGE:BEBBFFF<4CFA<<B<EEG,883,BF,8BFGGG<@@BFF<<FFGGGFCDGGF9><F,38>FF;;=FF3:<FG7CFC,?D9,?>9<9F:3=<<FGFFGFG9CCG?@ECFB,<F9FF+23C?FG<C+:88***:C*?ECCEG8A9C79@+*+;++0<9*<CEC<E<+7*/*:9*/);79C*75/>D=4C453/*)*).99<?)<F)>729.4*).)0)0))
@M03506:14:000000000-AKVR1:1:1101:14349:7417 1:N:0:40
CGAACTCCTACGGGAGGCAGCAGTGGGGAATATTGCGCAATGGACGAAAGTCTGACGCAGCAACGCCGCGTGAGGGATGACGGCCTTCGGGTTGTAAACCTCTTTCAGCAGGGACGAAGCGAGAGTGACGGTACCTGCAGAATAAGCACCGGCAAACTCTGTGCCAGCAGCCGCGGTAATACAGAGGGTGCAAGCGTTAATCGGAATTACTGGGCGTAAAGGGCTTGTAGGCGGTTAATTAAGTTAGATGTGAAATACCTGGGCTTAACCTGGGAATGGCATTTAATACTGATTAGCTAGA
+
CCCCCGGGGGGGGGGGGGGGGGGGGGGGGGGGGGGGGGDGGGGGGGGGGGGGGGGGGGGGGGGGGGGGGGGGGGGGGGGGGGGGGGGGGGGGGGGGGGGGGGGGGGGGGGGGGGGGGGGGGGGGGGGGGGFGFGGGGGGGGGGGGGGFGGGGGGGGGCGGGGGGGFGGGGGGGGGGEGGGGGGGGGGGGGGGFFGGCCCFF<E>EGGGGGGGGG5EEEEGGFGGFGEFGGGDEGE5:<CCFGGGD?FDFCFGFFFGG?DGGGFF=DFGG=?)5C>FD6FC<*9<<@F64C?AF7B?)117*
@M03506:14:000000000-AKVR1:1:1101:16833:7420 1:N:0:40
CGAACTCCTACGGGAGGCAGCAGTGGGGAATTTTGCGCAATGGGGGAAACCCTGACGCAGCAACGCCGCGTGGAGGATGAAATCCCTTGGGATGTAAACTCCTTTCGATAGGGAAGATAATGACGGTACCTATAGAAGAAGCCCCGGCTAACTTCGTGCCAGCAGCCGCGGTAATACGAGGGGGGCAAGCGTTGTTCGGAATTATTGGGCGTAAAGGGTGCGTAGGCGGTTTGACAAGTCTTATGTGAAATCTATGGGCTCAACCCATAGTCTGCATGGGAAACTGTCGGGCTTGAGTATG
+
CCCCCGGGGGGGGGGGGGGGGCFGFGGGGGGGFGFGEGGGGGGGGGGGGFGCFFFGGGGDGGGGGDGEGGGGGEFGFFGGG9FGGGGGGGGGGGGGGGGGGGGGGGGCE@FFGGGGCGGGGGFGGEGFEGGGGGFCGADGFGE>F7EEGGGEFFGGFG@FGGGCFGGGEGCGGGGGGGGEGDGD*:5;EGG>>?EFFG>E5EFCGGFFGGGGGGGGGCE=EEGCEEFE5CE>C:@<F=DCGGGC9<FC9+<C:+2CF:FFGGC**>CFFDC@FC7AGFF3CF):79>F17B0))07F=48/
@M03506:14:000000000-AKVR1:1:1101:7624:7421 1:N:0:40
CGAACTCCTCGGGAGGCAGCAGTAAGGAATCTTCCACAATGGGGGCAACCCTGATGGAGCAACGCCGCGTGCAGGATGAAGGCCTTCGGGTCGTAAACTGCTTTTATGTGTGAGGAATATGACGGTAACACATGAATAAGGATCGGCTAACTCCGTGCCAGCAGCCGCGGTCATACGGAGGATCCGAGCGTTATCCGGAGTGACTGGGCGTAAAGAGTTGCGTAGGTGGTATTTTAAGCAAATAGTGAAATCGTGTGGCTCAACCACACTGCTATTATTTGAACTGGAGTACTTGTGAACG
+
CCCCCGGGG<FGGFEGG;FFG@FGFGGDGF@FG@C@C,FE<FGGCFBFDEF<E8<6FGF@@FF:@FFGCCCFFFGCDA8FEG@GFGG@FGFCEFFGGD?EFEGGGGCCGFE<EB4?FFFFGGGG@E=F5<BFCBFGGGGGGG,DCF7=F,:>F<C@DB<FGFGGF>FGGE@C:<CCBC7>F@GGGGGGGGFEGCGFEDEEE6FFFFGGGGE5CFG78<CF9?2*?5<<EECC7??9+<*<F6<:?CGGGG7+*1:CG:5D0<DECCE/75C@>FF9:B7>74*2+**709@)9**/97B*8
@M03506:14:000000000-AKVR1:1:1101:26270:7423 1:N:0:40
CGAACTCCTACGGGAGGCAGCAGTGGGGAATCTTGCGCAATGCGCGAAAGCGTGACGCAGCAACGCCGCGTGGGGGAAGAAGGCTTTCGGGTCGTAAACCCCTTTCAGTTGGGACGAAGCTTCGACGGTTAATAGCCGGCCGGAGTGACGGTACCTTCACAAGAAGCACCGGCTAACTACGTGCCAGCAGCCGCGGTAATACGTAGGGTGCAAGCGTTGTCCGGAAATAGTGGGCGTAAAGAGCGTGTAGGCGGCTCGATTAGTCCGCTGGGCAACTCCAGGGCTAAACGCTGGAATGACG
+
CCCCCGGGCFFGGGGGGGGGGGGGFECDGGGGGFGGGGECGFGEGDGGGGGFGDCGGGGGEGGFGGGGDC>FGGGGGEGGGGGGG@FDGEGEEGFDGFGGEEFGGFFGC<FFGG8FFC@7FGFFDGGGEGD:DFDCGCEE*=BFGGGGFGGGGCFFFDEFGFGGGGGGGGGE85CGCCCD80;FFCFC***AEGD8>C*<CEF:?@E>*1AFFFG8/2:/<9??***30+3C*1885:*;C+0*/*A*8CCCCECCE759C5*00*212)25*27*2100>:5**)018*7(75:)7)*10
@M03506:14:000000000-AKVR1:1:1101:11544:7432 1:N:0:40
CGAACTCCTACGGGAGGCAGCAGTAGGGAATATTGGTCAATGGATGCAAGTCTGAACCAGCCATGCCGCGTGCAGGAAGAAGGCCTTCTGGGTTGTAAACTGCTTTTGTCAGGGGATAAAATGGGCGTGCGCGCTTAATTGAAGGTACCTGGCGAATATGCCACGGCTAACTACGTGCCAGCAGCCGCGGTAATACGTAGGTGGCAAGCGTTGTCCGGATTTATTGGGTTTAAAGGGTGCGTAGGCGGTCCCATAAGGCAGTGGTGAAATACTCTAGCTTAACTAGAGGGGTGGCATTGAT
+
BCCCCFEFGGGGGEGCGGEGC8ECECFEGGC<FF9@CEFGGGCFGGFGCAFFFCFEGFFGGGGGGGGGGGGGEGFGCFG8FFGGGGGGGGGGFGGGGGGGGGGFGGGGGGDFGGGGGGGGGGGGFGGGGGGGGGGF>FGGGGGGFFGGGGGFGGGGDDFCGFGGGGD:FDGGCFEGGGGFFGGGGGEGGGGGGGFGFGGGGGGGGG@FGGGGGGCC85:8899EGG?E;;=FF+CC5CCEGGCE56=DGE=A:::7@**9CCFFF3?*:C7=>>:<FFCCG=79CF*9:5:47)08?FF4*
@M03506:14:000000000-AKVR1:1:1101:24601:7443 1:N:0:40
CGAACTCCTACGGGAGGCAGCAGTGGGGAATTGTTCGCAATGGGCGCAAGCCTGACGACGCAACGCCGCGTGGAGGACGAAGATCTTCGGGTCGTAAACTCCTGTCGAGTGGGAAGAATGGATCGGGGATGAATAATCCCCGGTATTGACGGTACCACTAAAGGAAGCCCTGGCTAACTCCGTGCCAGCAGCCGCGGTAATACGGGGGGGGCAAGCGTTGTTCGGAATTACTGGGCGTAAAGGGCTCGTAGGCGGCCAACTAAGTCGGACGTGAAATCCCCCGGCTCAACCTGGGAACTGC
+
CCCCCGGGGGGGGGGGGGGGGGGGGGGG,CFGGGGGGGEEGGGGGGGGGGGGGGGGGEGDGGGGGGGDDGBFGGGGGGGGGGGGGGGGGGGGGGGGFGGGGGGGGGGGGGGFGFFFGGGGGGFGGGGGFGGGGGGGGFC8DFEFGGFGCGGGGGGGGFGEFGGEGFGGFG7FFGGFGGG@GGEFEGGGGEGGGGGGEE5?F?CFGGCGGGGDE;CFEEEE;8:C5EE=:70<9FGCEE38FFFGEGGD:EGDGCCC*85>66DCCCE<C<5)*19+?8F45)575)9=27)4F4;))./69
@M03506:14:000000000-AKVR1:1:1101:18161:7454 1:N:0:40
CGAACTCCTACGGGAGGCAGCAGCCGCGGTAATACGGAGGATGCAAGCGTTGTCCGGATTCACTGGGTTTAAAGGGTGCGTAGGCGGGTTGGTAAGTCCGTGGTGAAATCCCCAAGCTTAACTTGGGAACTGCCGTGGATACTATCAATCTTGAATATCGTGGAGGTAAGCGGAATATGTCATGTAGCGGTGAAATGCTTAGAGATGACATAGAACACCAATTGCGTAGGCAGCTTACTACACGATCATTGACGCTGAGGCACGAAAGCGTGGGGAGTAAACAGGATTAGATACCCCAGTA
+
CCCCCGGGGGGGGGGGGGGGGGGGGGGGGGGGGGGGGGGGGGGGGGGGGGGGGGGGGGGGGGGGGGGGGGGGFFGGGGGGGGGGGGGGGGGGGGGGGGGGGGGGGGGGGGGGGGGGGGGGGGFGGGGGGGGGGGGGGGGGGGGGGGGGGGGGGGGGGGGGGGGGGGGGGGDGDGFGGGGGFFGGGGGGGEGGGGFGFGGGGGGGGGGGGGGGGGGGGG5CCFGGGDGGGGFFGD*2CFFGGGFGGGGGGGGGGGGGDDGGG5FGGGGGFGGF:3<EDEGGGFFGFFFB?GFFFF)?57:F=
@M03506:14:000000000-AKVR1:1:1101:17933:7470 1:N:0:40
CGAACTCCTACGGGAGGCAGCAGTGGGGAATCTTGCGCAATGGCCGAAAGGCTGACGCAGCGACGCCGCGTGTGGGAGGACGCCTTTCGGGGTGTAAACCACTGTTGCCCGGGACGAACTTCTGGTTTCGACCAGATTGACGGTACCGGGTGAGGAAGCACCGGCTAACTCCGTGCCAGCAGCCGCGGTAATACGGAGGGTGCGAGCGTTGTCCGGAATCATTGGGCGCAAAGGGCGCGTAGGTGGCCCGGTCAGTTCGTGGTGAAAGCGCGGGGCTCAACCCTGCGTCGGCCATGAATAC
+
CCCCCGGGGGGGGGGGGGGGGGGGGGGGGGGGGGGGGGGGGGGGGGGGGGGGGGGGGGGGGGGGGGGGGGGGGGGGGGGGGGGGGGGGGGGGGGGGGGGFGGGGGGGGGGGGGGGGGGGGGGGGGGGGGGGDGGGGGGGGGGGGGGGGGGGGGGGGGGGGGGGGGGDGGGGGGGGGGGGGGGGGGGGGGGGGGCGGGGGGGGGGGGGGG8EGGGGG>CFDDEFGGGGGGDEGGGGGG5CCCCEGFGG5:7CEGEGFF=D5CEFGFGGFCDGEGGDG3<F6DF>EGF:)4<D>3))/6=FBF
@M03506:14:000000000-AKVR1:1:1101:27082:7483 1:N:0:40
CGAACTCCTACGGGAGGCAGCAGCCGCGGTACTACGAAGGGGGACAGCGTTGTTCGGAATTACTGGGGCTAAAGCGCGCGCAGGTGGTCTTCCAAGACAGTGGTGAAAGCCCGGAGCTCAACTACGGAACTGACATTGAAACTGTAAGCGTTGTGGATGAGGGAGGCGAGAGGAATTCCCAGGGTAGAGGTGAAAGTCGTAGATAGGGGGAAGAACACAGGAGGCGAAGTCGGCTCACTGGCGCAAACATGCGGCTAAGGCGCGCACGCGTGGGGCTCAAACAGGATAAGCCACCTACGTA
+
CCCCCGCFFDFGGGGGEGGEGFG8@F@CE@+,C@@,,,6+,@:7+,6,@,@+BC,,@8CC,F,CA<,+6+:9EF<F=B:FE>=:,AF?,,,<C,<<,:,,C,=5+,555DB+63+@@3DD9D933C+8@+D93D3,,,=,,,,,,33,,*5@3**6>,7?,,*>*<*4*=*4=<F@AA,?9C*<<CE9BCFC9,+,5+*=*5*AC++;EC>EE*A**0****1;;C*/*/+28**/++*327*:**2*;+0+/:*)*)***2)**/*1//:>5))/)00***)2*.7*)2*()).)))0)*
@M03506:14:000000000-AKVR1:1:1101:10434:7514 1:N:0:40
CGAACTCCTACGGGAGGCAGCAGCCGCGGTAATACGGGGGGGGCAAGCGTTGTTCGGAATTACTGGGCGTAAAGGGCTCGTAGGCGGCCAACTAAGTCCGACGTGAAATCCCAAGGCTTAACCTTGGAACTGCGTCGGATACTGGATGGCTTGAATTCGGGAGAGGGATGCAGAATTCCAGGTGTAGCGGTGAAATGCGTAGATATCTGGAGGAATACCGGTGGCGAAGGCGGCGTCCTGGACCGACATTGACGCTGATGAGCGAAAGCTAGGGGAGCAAACAGGATTAGAAACCCCAGTA
+
CCCCCGGGGGGGGGGGGGGGGGGGGGGGGGGGGGGGGGEFGGGGGGGGGGGGGGGGGGGGGGGGGGGGGGGGGGGGGFGGEGFDGGGGGGGGGGGGGGGGGGGEGGGGGGGGCFGGGGGGGGGGGGGGGGGGGGGGGGGGGGGGGGGGGGGGGGGGGGGGGEEEGGGGGGGGGGGGGGGGGGGGCGGGGGGGGGGGGGGGGGGGGGGGGGGGDCFFGGGGGGGG>ECCECFGGGGGGEGGGGGFGGGGGDFGDG=<EEFGFGFGEC77?DC=DGD55:C<GFFGGFFB<C?AFFF3@>@?4
@M03506:14:000000000-AKVR1:1:1101:8912:7514 1:N:0:40
CGAACTCCTACGGGAGGCAGCAGTCGGGAATTTTGGGCAATGGGCGAAAGCCTGACCCAGCAACGCCGCGTGAAGGATGAAATCCCTCGGGATGTAAACTTCGCAAGAATGGGAAGAATAAGGAGGGGTTAATAACCCTTTTGATGACGGTACCATTTGTAAGCTCCGGCTAACTCCGTGCCAGCAGCCGCGGTAATACGGGGGGAGCAAGCGTTGTTCGGATTTACTCGGCGTAAAGGGCGCGTAGGCGGCCAAACAAGTCACTTGTGAAATCTCCGGGCTTAACGCGGAACGGTCAAGG
+
CCCCCGGGGGGGGGGGGGGGGGGGGGGGGGGGGGGGGGGGGGGGGGGGGGGGGGGGGGGGGGGGGGGGGGGGGGGGGGGGGGGGGGGGGGGGGGGGGGGGGGGGGGGGGGGGGGGGGGGGGGGGGGGGGGGGGGGGGGGGGGGGGGGGGGGGGGGGGGGGGGGGGGGGGGGGGGGGGGGGGGGGGGGGGGGGGGGGGGGGGGGGEEGGGGGGGECEGGGGGGGGGGGGGGCEGGGDFGGGGGCGCCCGGGGGGCF:F5DGEG7CGGGGFF7@CG>FFEGGGD4<C?/31C5>DFE.7BFF)
@M03506:14:000000000-AKVR1:1:1101:7596:7514 1:N:0:40
CGAACTCCTACGGGAGGTAGCAGCCGCGGTAATACGTAGGGTGCAAGCGTTGTCCGGATTTATTGGGCGTAAAGAGCTCGTAGGCGGTTTGTCGCGTCGGATGTGAAAACCCAGGGCTCAACCCTGGGCCTGCATTCGATACGGGCAGACTAGAGTATGGCAGGGGAGACTGGAATTCCTGGTGTAGCGGTGAAATGCGCAGATATCAGGAGGAACACCGGTGGCGAAGGCGGGTCTCTGGGCCAAAACTGACGCTGAGGAGCGAAAGCTAGGGGAGCGAACGGGATTAGAAACCCCGGTA
+
CCCCCGGGGGGGGGGGGGGGGGGGGGGGGGGGGGGGEGGGGGGGGGGGGGGGGGGGGGFGGGGGGGGGGGGGGGGGGGGGGGGGGGGGGGGGGGGGGGGGGGGGGGGGGGGGGGGGGGGGGGGGGGGGGGGGGGGGFGGGGGGGGGGGGGGGGGGGGGGG>CFEFGGGGGGGGGGGGGGGGGFGGGFGGGFCFGGGGGGGGGGGGGGGGGFGGDFGGGGGGGGGGGGGGGGGGG=CFGGGGGGDEDFGGFCGGGGGG@GFFGFGGCGDC:??FGGDDB)9CEFGGDGF)>FAFFFDBBB@0
@M03506:14:000000000-AKVR1:1:1101:5607:7517 1:N:0:40
CGAACTCCTACGGGAGGCAGCAGTCGGGAATTTTGGGCAATGGGCGAAAGCCTGACCCAGCAACGCCGCGTGAAGGATGAAATCTCTCGGGATGTAAACTTCGCAAGAATAGGAAGAATAAGTAGGGGATAACACCCTCTATGATGACGGTACTATTTGTAAGCTCCGGCTAACTCCGTGCCAGCAGCCGCGGTAATACGGGGGGAGCAAGCGTTGGTCGGATTTACTGGGCGTAAAGGGCGCGTAGGCGGCGCAACAAGTCACTTGTGAAATCTCCGGGCTTAACTCGGAACGGTCAAGG
+
CCCCCEGFGGGGGDGEGGGGGGGGGGGGGGGGGFGGCFGGGGGGGGGGGGFGGGGGGFGGGGGGGGEGGGFGEFGGGFFGDFEGGGDGGGGEGGGGDGGGGGEFGGGECEEFDFFFFFEFGGGGGGGGGGGGGGGD@C+DFGGFGGFCECFFCF<<=FGGGGFGGGGG@F@FGEB:>@<FECF7D>CF@C7CCFEG9;<BEEGGDGGGG6CGC*;E*;<?:CE5E7<7@+;CE1//*3>EED5=:EGGGGGGGGE3CF**<9F7CCEGGG?*2:*<:;GGC:5<+7**(*)(05<0>)1=)
@M03506:14:000000000-AKVR1:1:1101:14147:7529 1:N:0:40
CGGAACTCCTACGGGAGGCAGCAGTTAGGAATTTTGGGCAATGGGCGAAAGCCTGACCCAGCAACGCCGCGTGGGTGATGAAGGCCCTCGGGTCGTAAAGCCCTTTTCCCAGGGACGATAGTGACGGTACCTGGGGAATCAGCCCCGGCTAACTACGTGCCAGCAGCCGCGGTAATACGTAGGGGGCAAGCGTTGTCCGGATTTATTGGGCGTAAAGCGCTCGCAGGTGGTCCGTTGCGTCGTGCGTGAAAGACCCCGGCGCAACTGGGGAGTGTCGTGCGATACGGGCGGACTGGAGGCC
+
CCCCCGFGGGGGGGGGGGGGGGGGGGGGGGGGGGGGGGGGGGGGGGGGGGGGGGGGGGGGGGGGGGGGGGGGGGGGGGGGGGGGGGGGGGGGGGGGGGGGGGGGGGGGGGGGGGGGGGGGGGGGGGGGGGGGGGGGGGGGGGGGGGGGGGGGGGGGGGGGGGGGGGGGGGGGGGDGGGGG?FGGGGGGGFGGGGGGGGGGGG>EFGGGGGGGGGGGGGGGGGGGEGGACGGFFEFFGGG8==ECEGEGEDGGGFGGGFGD*:):=*?FGG=B75*<D)57C5@C=5D>1C>(5>FFFFF>5
@M03506:14:000000000-AKVR1:1:1101:19201:7558 1:N:0:40
CGAACTCCTACGGGAGGCAGCAGTAGGGAATTTTCCACAATGGGCGAAAGCCTGATGGAGCAACGCCGCGTGCAGGATGAAGGCCCTCGGGTCGTAAACTGCTTTTATCTGTGACGAATGTGACGGTAGCAGATGAATAAGCCTCGGCTAACTCCGTGCCAGCAGCCGCGGTCATACGGTGGAGGCAAGCGTTATCCGGAATTACTGGGCGTAAAGAGTTGCGTAGGTGGCATTGTGTGTCGGTAGTGAAAGCGTGTGGCTCAACCATATATCCATTACCGAAACTGCAAGGCTAGAGGAC
+
CCCCCGGGG9FFGGGGGGGGGGGGGGGGGGGGGGGGGGGGGGGGGGGGGGGGGGGGGGGGGGGGGGGGGGGGGGGGGGGGGGGGGGGGGGGGGGGGFCFGGGGGGGGGGGGGGGGGGGGGGGGGGGGGGGGGGGGGGGGGGGGGGGGGGGGGGGGGGGGGGGGGGGFGGGGGGGGGGGG:FGGGGDFFG@FGGFGGGGGGGGGGGGGGGGDEEEGGCCFGGFGGGGGGGGFFFCGGGGFFGGEGCC<7+?CGGGEG:5DCECF9CGGC+:+*0:CGGFGGGB3EGF=FA=F?FF4:7654)
@M03506:14:000000000-AKVR1:1:1101:11130:7561 1:N:0:40
CGAACTCCTACGGGAGGCAGCAGCCGCGGTAATACGTAGGGCGCAAGCGTTGTCCGGAATTATTGGGCGTAAAGAGCTCGTAGGCGGCTTGTCGCGTCGGTTGTGAAAGCCCGGGGCTTAACCCCGGGTCTGCAGTCGATACGGGCAGGCTAGAGTGTGGTAGGGGAGATCGGAATTCCTGGTGTAGCGGTGAAATGCGCAGATATCAGGAGGAGCACCGGTGGCGAAGGCGGATCTCTGGGCCATTACTGACGCTGAGGAGCGAAAGCGTGGGGAGCGAACAGGATTAGAAACCCCTGTA
+
CCCCCGGGGGGGGGGGGGGGGGGGGGGGGGGGGGGGGGFFGGGGGGGGGGGGGGGGGGGGGGGGGGGGGGGGGGGGGGGGGGGGGGGGGGGGGGGGGGGGGGGGGGGGGGGGGGGGGGGGGGFGGGGGGGGGGGGGGGGGGGGGGGGGGGCFFFGGGGGGGDGGGGGGGGGGGGGGGGGGGGGGGGGGGGEGFGGDFFGGGGGGGGFCFGDECEGGGGGGGGGGGGCEGGGGGGEDFGGGGGGFECFFGEF9D/:D=)CFCECG=DGGFG55CDG=CDG35>EGG@*=3*/:4)5B35>9*
@M03506:14:000000000-AKVR1:1:1101:16065:7561 1:N:0:40
CGAACTCCTACGGGAGGCAGCAGTCGGGAATTTTGGGCAATGGGCGAAAGCCTGACCCAGCAACGCCGCGTGAAGGATGAAATCTCTAGGGATGTAAACTTCGCAAGAATGGGAAGAATAAGCGAAAGCCAATACCTTTCGTGATGACGGTACCATTTGTAAGCTCCGGCTAACTCCGTGCCAGCAGCCGCGGTAATACGGGGGGAGCAAGCGTTGTTCGGATTTACTGGGCGTAAAGGGCGCGTAGGCGGCCACTACAAGTCACTTGTGAAATCTCCGGGCTTAACCCGGAACGGTCAAG
+
CCCCCGGGGGGGGGGGGGGGGGGFGGGGGGGGGFGGGGGGGGGFGGGGGGGGGGGGGGGGGGGGGGGGGGFGGFGGGGGGGGGGGGGAEFGGGGGGFGGGGGGGGDCFEFFCFFFEFGGGGGGGDEEGGGGGGGGGGGGFGGGAFGGGCGGGFFFGGGGGGFGGFGGGGDGGGGFF7CFGCCDGGGGGGGGEDG>FGFGGGEGGGEGGGGGFE8*?CGF=E5EDFGGEFGG*:::?EGGGEEEG5*:CC=*/9:EF646*2<:CFC+*2*A6*2:+:617)5>5667*.7;9)))7<>@FF
@M03506:14:000000000-AKVR1:1:1101:25458:7564 1:N:0:40
CGAACTCCTACGGGAGGCAGCAGTAGGGAATTTTCCACAATGGGCGCAAGCCTGATGGAGCAACGCCGCGTGCAGGATGAAGGCCTTCGGGTCGTAAACTGCTTTTATATGTGAAGATTATGACGGTAGCATATGAATAAGGATCGGCTAACTCCGTGCCAGCAGCCGCGGTCATACGGAGGATCCAAGCGTTATCCGGAATCACTGGGCGTAAAGAGTTGCGTAGGTGGCATTGTAAGCGAATAGTGAAAGCGTGCGGCTCAACCGCATACACATTATTTGAACTGCAAAGCTAGAGGAG
+
ACCCCFCGGGGGGEGGGGE@FEGCFFFFGGGGGGGCFGEGFGFGFCEGEEFGG8FEFFFFGEGFC7CFDGCCFGGGCFEGGGGFG@FFFGGGGGEGGGAF<FFCFFC9FCE<@<FGGGGGGC<FG>FGCGFGGGGGGGG9FF@FGGGGGGGGGFCBDFCFFF>>B7DEGB>*FF@CFCGGGGC:><<2<*C=FBFC9BB51B+<C>@:BFECEDFG9*11;>E5885AE8=0+<CFFGC9C:::/AFGDGF?FCEGEDDDD5*<?CC3*95?47*<*1**2=F++=CFFF??)*64*9;5)
@M03506:14:000000000-AKVR1:1:1101:9681:7581 1:N:0:40
CGAACTCCTACGGGAGGCAGCAGTAGGGAATCTTCGGCAATGGACGAAAGTCTGACCGAGCAACGCCGCGTGAGTGAAGAAGGTTTTCGGATCGTAAAACTCTGTTGTTAGAGAAGAACGTTGTGTAGAGTGGAAAATTACACAAGTGACGGTATCTAGCCAGAAAGGGACGGCTAACTACGTGCCAGCAGCCGCGGTAATACGTAGGTCCCGAGCGTTGTCCGGATTTATTGGGCGTAAAGCGAGCGCAGGTGGTTTAATAAGTCTGATGTAAAAGGCAGTGGCTCAACCATTGTGTGCA
+
CCCCCGGGGGGGGGGGGGGGGGGGGGGGGGGGGGGGGGGGGGGGGGGGGGGGGGGGGGGGGGGGGGGGGGFGCFGGGGGGGGGFFGGGGGGGGGGGGGGGGGGGGGGGGGGGGGGGGGGGGGGGGGGGGGFGGGFGGGGGFGGGGGGGGGGGGGGGGGGGGGGDFGGGGGGGGG@@CFFGDGGGGGGGGFGCFFCFGGDGGGGGF?8CC<CFEEE5C88CEGCEE5C8CCGG?GC:>83*:C7CCGDGG5EE<FGD*76*<FFFFF9?3>F8>:CFGDFGGF?F576*4F0364*9FFFF*
@M03506:14:000000000-AKVR1:1:1101:17549:7581 1:N:0:40
CGAACTCCTACGGGAGGCAGCAGTGGGGAATATTGGACAATGGGCGCAAGCCTGATCCAGCAATGCCGCGTGAGTGATGAAGGCCTTAGGGTTGTAAAGCTCTTTCGGCGGGGACGATGATGACGGTACCCGCAGAAGAAGCCACGGCTAACTACGTGCCAGCAGCCGCGGTAATACGTAGGTGGCAAGCGTTGTCCGGATTTACTGGGCGTAAAGAGCGCGCAGGCGGTCGTTCAAGTCGCGTGTGAAAGCCCCCGGCTCAACTGGGGTGGGTCACGCGATACTGAACGACTCGACGGCC
+
CCCCCGGGGGGGGGGGGGGGGGGGGGGGGGGGGGGGGGGGGGGGGGGGGGGGGGGGGGGGGGGGGGGGGGFGGGGGGGGGGGGGGGGGFGGGGGGGGGGGGGGGGGGGGGGGGGGGDGFFGGGGGGGGGGGGEFEEGGGGGGGGGGGGGGGGGGGGFGGFGGGGC@F:FGGCEEGGGGGGCECGGFFFGGGEG5EGGGG>58EFGGFGGGGGCEGGGG8CCEGGGGGGG*?CCEC8?CCFGGDG=:CC?9FGGCE<*7C)/+9A9FFCG):3C)**28*955)/290*,*)-508<))..)
@M03506:14:000000000-AKVR1:1:1101:6381:7603 1:N:0:40
CGAACTCCTACGGGAGGCAGCAGCCGCGGTAATACAGAGGTCCCAAGCGTTGTTCGGATTCACTGGGCGTAAAGGGTGCGTAGGCGGTCGGGTAAGTCTGATGTGAAATCTCTGGGCTCAACCCAGAAACGGCATTGGATACTATTCGGCTTGAGGTCTGGAGGGGGGACTGGAATTCTCGGTGTAGCAGTGAAATGCGTAGATATCGAGAGGAACACCAGTGGCGAAGGCGAGTCCCTGGACAGGTCCTGACGCTGAGGCACGAAAGCTAGGGGAGCAAACAGGATTAGAAACCCCTCTA
+
CCCCCGGFFGGGGGGEGGGGEFGGFGDFGFGGGFGGGGGGGG@FGGGGG@FGGGGGGGEEFEGFGGCFGCC:FGFEGCFEGGGGGGGGEGGGGC=FGGGGGFGGGGFGGGGFFGGGGGGGFGGGGGGFGG<CFG>FDCFFGGGGGDFFGGGGGF@CGFGDFGGGGDGGGGFGGGFGFFFFGD?C:EFGGGGFGGGGFGGGGGCFGGGEEGGG>8E@FGGGGGE6*:C*?EGGGC=*?FFGCFF?C5+7@:+<DC=CE:C*A27*55E76*<7FGCG3;*9>F>6C479)9@48)07)0)8/
@M03506:14:000000000-AKVR1:1:1101:19463:7609 1:N:0:40
CGAACTCCTACGGGAGGCAGCAGCCGCGGTAATACGAAGGGAGCTAGCGTTACTCGGAATAACTGGGCGTAAAGCGCATGTAGGCGGAACTACAAGTCAGGGGTGAAATCCCGAGGCTCAACCTCGGAATTGCCTTTGAAACTGTAGTTCTTGAGTATGACAGAGGATGGTGGAATTTCCAGTGTAGAGGTGAAATTCGTAGATATTGGAAAGAACACCGGTGGCGAAGGCGACCATCTGGGTCATAACTGACGCTGAGATGCGAAAGCGTGGGGAGCGAACGGGATTAGATACCCGGGTG
+
CCCCCGGGG<EGGGGGGEEGDGGGGGGGGGGGGGGGGGGGGFDGGGGGGGGGGGGEGGGGGGFDECFGGGGGGGGDCFEGGFCFGGGDDEFGGGCFFFEGFFFF:FFFGGGFFDFGG,DFGGGGGGGGGGD<DFFGFFGGGGGGGFGEGGGGGGGGFGGGGFGDGGFGG7FFDGGGGGDFGGCFFGG;F7FGGG9CC9CGGE7CB@;CGDFGGGGGGGA8E8888*18:EGG*C8CFC7FEFFCFC:CFFE2*1:C;)7*::CGDG5>FGE>DGC*)))175;:=BD57FF<49:4:D>>)
@M03506:14:000000000-AKVR1:1:1101:16724:7615 1:N:0:40
CGAACTCCTACGGGAGGCAGCAGCAAGGAATTTTCCGCAATGGGCGCAAGCCTGACGGAGCAACGCCGCGTGGGGGATGACGCTTTTCGGAGTGTAAACCTCTTTTCTCAGGGATGAAAACAATGACAGTACCTGAGGAATAAGGACCGGCTAACTACGTGCCAGCAGCCGCGGTAATACGTAGGGTCCGAGCGTTTTCCGGAGTTACTGGGCGTAAAGCGCGCGCAGGTGGCTCGATAAGACTGGCATGAAAGCCCCCGGCTCAACCGGGGAGGGTCGGTGGTGACTGTCGAGCTTGAGG
+
CCCCCGGGGGGGGGGGGGGGGGGGGGGGGGGGGGGGGGGGGGGGGGGGGGGGGGGGGGGGGGGGGGGGGGFGGGGGGGGGGGGGGGGGGGGGGGGGGGGGGGGGGGGGGGGGGGGGGGGGGGGGGGGGGGGGGGGGGGGGGGGGGGGFGGGGGGGGGGGGDGGFGGGGGGGGGGGGGGGGGFGDFFFGFGGGGGCE*=EGGGEGEFGGGGGGGGGCEGGCEGGGGGGGG58ECGCEDFDCEFGCFFGG760:DGGFGFCC=7<ECFEGGGGE)7DC/7C)9.8AGBC69:*()0).9?4)0
@M03506:14:000000000-AKVR1:1:1101:25035:7622 1:N:0:40
CGAACTCCTACGGGAGGCAGCAGTCGGGAATTTTGGGCAATGGGCGAAAGCCTGACCCAGCAACGCCGCGTGAAGGATGAAATCCCTCGGGATGTAAACTTCGCAAGAATGGGAAGAATAAGGAGGGGTTAATAACCCTTTTGATGACGGTACCATTTGTAAGCTCCGGCGAACTCCGTGCCAGCAGCCGCGGTAATACGGGGGGAGCAAGCGTTGTTCGGAGTTACGGGGCGAAGTGGGCGCGTGGGCGGCCGAACAAGTCACTTGTGAAATCTCCGGGAGGAACCCGGAACGGTTGAGG
+
-ACCCGGGFFGEGFFGGGGGGGGGGGGGGGGFFF9CFGCGGGGFFG77FFGGGF?GGGGCFFGGGGC=CFCE=FDFFCFGEEE9FG8<:FF7>=E<?FGFFFGG:+>=?FFFG<E:?<F<?AA<DECFCEEECFD9FFGEBBE+E<DACGGGGF9=D,@FFGFFGGGGGG*>C:FDFE:<7<FF7FGFFG7<:<8:++48CECEC>E***2/*2AC**:CE5*;;@+*;:?5**:**2087C=*:**9*::5C*/):7*7<9*C7*00+*+9***+2075)))*2)*.-C3(.7<50))9)
@M03506:14:000000000-AKVR1:1:1101:8825:7628 1:N:0:40
CGAACTCCTACGGGAGGCAGCAGTGGGGAATCTTGCGCAATGCGCGAAAGCGTGACGCAGCAACGCCGCGTGGGGGAAGACGGCCTTCGGGTTGTAAACCCCTTTCAGGAGGGACGAAGGTTCACCGGTGAATAGCCGTGTGGATTGACGGTACCTCCACAAGAAGCTCCGGCTAACTACGTGCCAGCAGCCGCGGTAATACGTAGGGAGCAAGCGTTGTCCGGAATCATTGGGCGTAAAGCGCGCGTAGGTGGCTTCGTAAGTCCGTTGTTAAAGTCAAAGGCTCAACCTTTGAAAGCCC
+
CCCCCFFGGGGGGGGGGGGGGGGGGGGGGGGGGGGGGEGGGGGGGGGGGGGGGGGGGGEGGGGGGGGGGGGGGGGGGGGGGGGGGGGEFGGGGGGGGGGGGGGGGGGGGDGGGEFEGGGGGGGFGDGCFGGGGCFGGGGGGGGGGGGGGEGGGGGFGGCFGGG7C7F7FGEGGG>GF<FGGB:=F,<>CCGGEG:CGDEFC7EEGFCCGGEGGFFGGCCEEGGDCE*<<@++<5=C58CDFFGGGGGGG=CEFFF587/9F**0<CE7<D*)22:EF?DC:B>57>FF?C:>4=6=?=;>)
@M03506:14:000000000-AKVR1:1:1101:15745:7634 1:N:0:40
CGAACTCCTACGGGAGGCAGCAGTGGGGAATTTTGGACAATGGGGGCAACCCTGATCCAGCCATGCCGCGTGAGTGAAGAAGGCCTTCGGGTTGTAAAGCTCTTTCGGCCGGAACGAAATCGCGCGGGTGAATATCCCGCGTGGATGACGGTACCGGAATAAGAAGCACCGGCTAACTACGTGCCAGCAGCCGCGGTAATACGTAGGGTGCGAGCGTTAATCGGAATTACTGGGCGTAAAGTGTGCGCAGGCGGCCGAGCAAGTCGAGTGTGAAAGCCCCGAGCTTAACTTGGGAACTGCG
+
CCCCCGGGGGGGDGGGGGGGDGGGGGGGGGGGGGGGGGGGGGGGGGGGGGGGGGGGGGGGGGGGGGGGGGGGDEGGGGGGGGGGGGGGGGGGGGGGGGGGGGGGGGDGGGGGGGEGGGGGGGFGDFGGFEDFGF<FFFGGGG7C@FFCFGGGGGGGGD7FGGGGGCGGGGGGG::FFCGGGGGGFGFGCFGGGDEE8EDGGGFCFFGGGE5CEGGG8C5CCGGC5C>CF7CCFFFEE8*/<AF<?FGGGGDGGGDGDFGD56<::75C+/<6DGGGCF*1>5<5C4CBA*94?>)076=*.
@M03506:14:000000000-AKVR1:1:1101:12929:7704 1:N:0:40
CGAACTCCTACGGGAGGCAGCAGCCGCGGTAATACGGGGGGGGCAAGCGTTGTTCGGAATTACTGGGCGTAAAGGGCTCGTAGGCGGCCGACTAAGTCGGACGTGAAATCCCTCAGCTTAACTGGGGAATGGCGTCCGATACTGGATGGCTTGAGTTCGGGAGAGGGGTGCGGAATTCCAGGTGTAGCGGTGAAATGCGTAGATATCTGGAGGAACACCGGTGGCGAAGGCGGCATCCTGGACCGGCACTGACGCTGAGGAGCGAAAGCCAGGGGAGCAAACGGGATTAGAAACCCTGGTA
+
CCCCCGGGGGGGGGGGGGGGGGGGGGGGGGGGGGGGGGGGGGGGGGGGGGGGGGGGGGGGGGGGGGGGGGGGGGGGGGGGGGGGGGGGGGGGGGGGFGGGGGGGGGGGGGGGGGGGGGGGGGGGGGGDGGGGGGGGGGGGGEGGGGGGGGFGGFFGGGGGGGGEGGGGGGDGG>EFFGGGGGCGGGGGGGDGGGFFGGGGGGGGFGGGGGFGGGGGGGGGGGGGGGCEGGGGGGEGGGGGGGCCGGG:CFGGGGEDE>GGCGFGGGGGCFC>FCGEGDFG44>EGFCF,**.755547>F*
@M03506:14:000000000-AKVR1:1:1101:20729:7710 1:N:0:40
CGAACTCCTACGGGAGGCAGCAGTGGGGAATATTGGACAATGGGGGCAACCCTGATCCAGCCATGCCGCGTGAGTGATGAAGGCCTTCGGGTTGTAAAGCTCTTTTGGCGGGGACGATGATGACGGTACCCGCAGAATAAGCCCCGGCTAACTTCGTGCCAGCAGCCGCGGTAAGACGAAGGGGGCTAGCGTTGTTCGGAATTACTGGGCGTAAAGCGAGTGTAGGTGGTTGTCGTAGTCAGGCGTGAAAGCCTTGAGCTCAACGCAAGAAATGCGCTTGATACTGGGCAGCTAGAGGACC
+
CCCCCGFGG9EGDCEGGGGGGGGFFGFGGGGGGFGGGGGGGGGGGGGGGGGGGFGGGGGGGGGGGGC@7FGGCEFFAFFGGGGGGFFGGGGGGGF9B?@EFFGGGB?7FGGGGEGGDGGFF9EFDGFFGFGGGGGGFGGFGGGGGGDGEE7FGFGGGCFCFGCFGGGDFEGCF7C@FG7CCEGC:>C@C8E8;EGDEEEECFGGG:F658*/8EFCEE8EEFG9C?<+A8;EGGGEFFCF?FCCGGEG8EFGGCFFFFFFG9CC57>)CC?)7:DEDB3CDFFFF@GF?CD:5*6*/7))0
@M03506:14:000000000-AKVR1:1:1101:14966:7717 1:N:0:40
CGAACTCCTACGGGAGGCAGCAGTGGGGAATCTTGCACAATGCACGAAAGTGTGATGCAGCAACGCCGCGTGCGGGAAGACGGCCTTCGGGTTGTAAACCGCTTTCAGTTGGGACGAAGGTTCACGAGTTAATAGCTTGTTGGACTGACGGTACCTTCACAAGAAGCCCCGGCTAACTACGTGCCAGCAGCCGCGGTAATACGTAGGGGGCAAGCGTTGTCCGGAATCATTGGGCGTAAAGCGCGGGTAGGCGGCTCGATAAGTCCGCTGTGAAAGTCCAGGGCTCAACCCGGGGATGCCG
+
CCCCCGGGGGGGGGGGGGGGGGGGGGGGGGGGGGGGGGGGGGGGGGGGGGGGGGGGGGGGGGGGGGGGGGGGGGGGGGGGGGGGGGGGGGGGGGGGGGGGGGGGGGGGFGGGGGGGGGGGGGGGGGEGGGGGGGGGGGGGGGGGGGGGGGGGGGGGGGFFGGGGGGGGGGGGGGGGGGGGGGGGGGGGGGGGGGGGGGGGGGG?FGGGGGGC>CGGGGCEFFGG58@FGGGFGGGGGGDFGGGCE*:DEGGGGGGGGE55==CCFCCCEGEFCCFD7=>7D@376;D78D>(7>D<5@F).
@M03506:14:000000000-AKVR1:1:1101:12643:7720 1:N:0:40
CGAACTCCTACGGGAGGCAGCAGTGGGGAATCTTGGACAATGGAGGAAACTCTGATCCAGCCATGCCGCGTGAGTGATGAAGGCCTTCGGGTTGTAAAACTCTTTCGACGGGGACGATAATGACGGTACCCGTAGAAGAAGCTCCGGCTAACTTCGTGCCAGCAGCCGCGGTAATACGAAGGGGGCTAGCGTTGTTCGGAATTACTGGGCGTAAAGCGCGCGCAGGCGGCTCTTCAAGTCAGGGGTGAAAGCCCAGAGCTCAACTCTGGAACTGCCTTTGCGACCGTGGAGCTTGAGTCCG
+
CCCCCGGGGFFEE@FEEGGGGGGGGGGGGGGGGGGGGGGGGGGGCCGGGCFFG9FFGGCFFFFDFFF>CEEGGEEGAFFGEAFFFGEGGGGGG>GGCGGGGGGGGD7?FGGDGGGGGGGFG?D?FFGGGCFGGGDGCF@FFG8=>C+C:+@CFGGGGGBFF:FFEFGDGDCCECFFGF<FCE7:FGDGFEG<1<*C?EE**CCFCFC+;FE>GC>9EEGGGGGEGCCGGG8EFC@7C02+<?CFEGGD9+<?9:=F=F4?CEC677<DFF<6*267C8FG*855*01)3*5:F075@F*87
@M03506:14:000000000-AKVR1:1:1101:21758:7731 1:N:0:40
CGAACTCCTACGGGAGGCAGCAGTCGGGAATTTTGCGCAATGGACGAAAGTCTGACGCAGCAACGCCGCGTGAGGGATGAAGGCCTTCGGGTTGTAAACCTCTTTTCTCAGGGACGATGATGACGGTACCTGAGGAATAAGCCACGGCTAACTACGTGCCAGCAGCCGCGGCAATACGTAGGGGGCAAGCGTTGTCCGGATTTACTGGGCGTAAAGAGCGCGCAGGCGGTCGGTCAAGTCGCGTGTGAAAGCCCCCGGCTCAACTGGGGCGGGTCACGCGATACTGGACGACTGGAAGGCC
+
CCCCCGGGGDGGGGGGEGGGGGGF<FEEFGGGFGGGDGGGFGG98@FEGFFFGGGGEECFFGGGCGGGGGGG@CFGGFGGGGEFGEF<?EGGCFFGGFGB?FGGG,<EFFFFGGFG@@FGGGAFGGCFGGGGGCFCFCFFAFGGGFCEFGGGGGGDDCEGCGG@<FFCF<F*=FGDFG>AFG7CBFGFFGGFECG7@EE8;>GGGGCC>8EGGGGGGGGDDEGGGE5=E:588CGECECCEEE*:C:C7<9****9?@G7ECGG7F+97**8))1*93<99>)/+**).9>,0)0))0).)
@M03506:14:000000000-AKVR1:1:1101:11287:7732 1:N:0:40
CGAACTCCTACGGGAGGCAGCAGTCGGGAATTTTGGGCAATGGGCGAAAGCCTGACGCAGCAACGCCGCGTGGGGGATGAAGGCTCTCGGGTTGTAAACCCCTTTCAGCAGGGACGAAACTGACGGTACCTGCAGAAGAAGCCCCGGCCAACTACGTGCCAGCAGCCGCGGTAACACGTAGGGGGCGAGCGTTGTCCGGATTTATTGGGCGTAAAGGGCTCGTAGGCGGCTTGGCAAGTCGATTGTGAAACCTCCAGGCTCAACCTGGAGACGCCAGTCGAGACTGGCATGGCTAGAGTCC
+
CCCCCGGGFFFGGGGGGGEGGGGGGGGGGGGGGGGGGGGGFGGGFGFEDGGGGGGGGG@FGGGGGGGDEGFEGGGGGGGGGGGGGGFGGGGGGGGGGGGGGGGGGGGGGGGGGFGGGGGGGGGGGEGGEGGGGGGGFGGGFGGGGGGGGDGFFFFEGCECFGGGGGGGGGGFEGGGGGGGGGFGGGGGEGGC888CCE8*28CEDGFGGG>:EGD?FCCFGGGGGGGGGG5>C=+36;D@EECE/<:032A><F5CCFF<:AFGG*7F=535CC971/0CDFFGGF*)(*)()01)*/0/0
@M03506:14:000000000-AKVR1:1:1101:8405:7736 1:N:0:40
CGAACTCCTACGGGAGGCAGCAGTGAGGAATATTCCACAATGGGCGAAAGCCTGATGGAGCAACGCCGCGTGCAGGATGAAGGCCTTCGGGTCGTAAACTGCTTTTATAAGTGAAGAATATGACGGTAACTTATGAATAAGCACCGGCTAACTACGTGCCAGCAGCCGCGGTCATACGTAGGGTGCAAGCATTATCCGGAGTGACTGGGCGTAAAGCGTTGCGTAGGTGGTTTGTTAAGTGAATAGTGAAATCCGACGGCTCAACCGTACGGACTATTATTCAAACTGGCACACTCGAGAA
+
CCCCCGGGGGGGGGGGGDGGGGGGGGGCFGGGGGGFEGGGGGGGGGGCCGGGGGGGGGFFGGFGGDGGGGGGGGA@FGGGGGGGGGGFFGGFGGGGGGGGGGGGGGGGGFGGGFFGGGGGGGGGGGGGDGFGGGGGGGGGFGGGGGGEGGGGGGGGGGGGGGGGGGGGGGGEGDGGGGDCFGGCFGGGGGGGGGG@FGG>EGGFGGGGGGGEEG5C+8CECEC8EGCGEGGGGGGGG?GGGFGGGGGGGG77:ECDEEGC5E=CGG5D5CGFDGG?7BFGF=@?7?FB?DF)<F44<)000
@M03506:14:000000000-AKVR1:1:1101:24819:7741 1:N:0:40
CGAACTCCTACGGGAGGCAGCAGTCGGGAATTTTGGGCAATGGGCGAAAGCCTGACCCAGCAACGCCGCGTGAAGGATGAAATCCCTCGGGATGTAAACTTCGCAAGAATGGGAAGAATAAGGAGGGGTTAATAACCCTTTTGATGACGGTACCATTTGTAAGCTCCGGCTAACTCCGTGCCAGCAGCGGCGGTAATACGGGGGGAGCAAGCGCTGTTGGGATTTACTGGGCGTAAAGGGCGCGTAGGCGGACAAACAAGTCACTTGTGAAATCTCCGGGCTTAACTCGGAACGGACAAGG
+
-@BBCGGFEEGGGDG>@FEEEFGFFGGGGGGFGGGGGGGGGGGG8:6@7FEEFGF<ECFE<ACEFGEFEGGGGCCAE9<8FEFFGFFFEGGCGGG<@FFF5,B+44@4B,FC8F<FBDG9?EFCGGG7B++,3EC=D,3,,CF7,=<3@CEGGF9DCFFGF3D9>FFEGGDFE:?,?:6DF7FCE7F8*=C77FEC9<B;E>58*/?8F*;8C*1:8++;/*00<+++0:5;8:5C*<78:=55E:C:+:EEG*/7/)19F970<*<*+*097:CEC5CD)))+3=7F0C5())0))05;)
@M03506:14:000000000-AKVR1:1:1101:22354:7751 1:N:0:40
CGAACTCCTACGGGAGGCAGCAGGAGTCCATTAGAAACCCCAGTAGTCCAGATCGGAAGAGCACACGTCTGAACTCCAGTCACGCCATTGCATCTCGTATGCCGTCTTCTGCTTGAAAAAAAAAAAGAACACGCCTGAACGCCAGTCACTCCCACATCTCGTATCACCACGTAGGCTTGAGAATAAAGACCAAATCATAATATTGACTTCAACTAGTACAACAACAGAGACATATACGAATGATCCTAACACAAAGCATCGCACGAACTCCAGATCGTCATAGTCTTGACGAGATATTGTG
+
CCCCCGGGGGGGGGGGGGGGGGGGEGGGGGGGFGGGGGGGGGGGGGGGGFGGGGGGCEGGGGGGGGGGGGGGGGGGGGGGGGGFGGGGGGGGGFFGGGGGGGGGGGGGGGGGGFGFCEGF7>EG+8++4,:=+++,:,A,,6>+8@3FA,,,,8@:,D,7,@+8<3,,,@*5,,*@,3*37,2,,,,,,5,,,,2,22,6,62,,2,,2,,,,,,,,5,,,4**3**32**253++2****++++1+++*++1**2;)*9*2*::*/)**+/2*2+*)****/++***)2)().)*0**/1
@M03506:14:000000000-AKVR1:1:1101:10934:7762 1:N:0:40
CGAACTCCTACGGGAGGCAGCAGTGGGGAATTGTTCGCAATGGGCGCAAGCCTGACGACGCAACGCCGCGTGGAGGATGAAGACCTTCGGGTCGTAAACTCCTTTCGATCGAGACGAATGGCCTCCGGGTGAACAGTCCGGAGGAGTGACGGTACCGAGAGAAGAAGCCCCGGCTAACTCCGTGCCAGCAGCCGCGGTAATACGGGGGGGGCAAGCGTTGTTCGGAATTACTGGGCGTAAAGGGCTCGTAGGTGGCCAACTAAGTCAGACGTGAACTCCCTCGGCTTAACCGGGGAACTGG
+
CCCCCGGGGFFGGGGGGGGGGGGFGGGGGGGGGGGGGGGGGGGGGGGGGGGGGGGGGGGGGGGGGGGGGGGGGGGGGGGGGGGGGGGGGGGEGGGGGGGGGGGGGGGGGGGGGGGGGCDGGGGGGGGGGGGGGGGGFGGGGEGGGGGGGGGGGGFGGGEGGGGGGGGGGGGGGGG>FFFGGGGFGGGGGEGGGGEGGEEGGGG>EGGGGGGGGGFFE*/:*8@EGEGGGGGF9?FGG=5CFCFGD679=5CED?E4C4>D6?CC9:CFFG5.9/1+*0974)8:55C)6*99E::33>)6)
@M03506:14:000000000-AKVR1:1:1101:21704:7773 1:N:0:40
CGAACTCCTACGGGAGGCAGCAGCAAGGAATTTTCCGCAATGGGCGCAAGCCTGACGGAGCAACGCCGCGTGGGGGATGACGCTTTTCGGAGTGTAAACCTCTTTTCTCAGGGATGAAAACAATGACAGTACCTGAGGAATAAGGACCGGCTAACTACGTGCCAGCAGCCGCGGTAATACGTAGGGTCCGAGCGTTGTCCGGAGTTACTGGGCGTAAAGCGCGCGCAGGTGGCTCGATAAGACTGGCGTGAAAGCCCCCGGCTCAACCGGGGAGGGTCGCGGGGGACTGTCGAGCTTGAGG
+
CCCCCGGGGGGGGGGGGGGGGGGGGGGGGFGGCGGFGGGGGGGGGGGGGGGGGGGGGGEGGGGGGGGGGGFGGGGGGGGGGGGGFGGGGGGGGGGGGGG@DEFA,BFGGGGGGGGGGGGFFFGGEFGFFGGGGAFGGGDGBCFFFFFGGDGFEGFFGFGCCCGGGGCFFGEGGGGGGGGGFFFCFGGF@FGGGGEEG8CFGGGG8CFFGGGGCEE55@FFGGGGGGG=ECGCEF6=5CFGEF?FFFGGEEDG>FEFF5<DDG>CCC65:DE>)53C955)))8*:;)).:*3))))05)08
@M03506:14:000000000-AKVR1:1:1101:13811:7784 1:N:0:40
CGAACTCCTACGGGAGGCAGCAGTGGGGAATATTGGACAATGGGCGCAAGCCTGATCCAGCCATGCCGCGTGGATGATGAAGGCCCTAGGGTTGTAAAGTCCTTTTAACGGGGAAGATAATGACGGTACCCGTAGAATAAGCCCCGGCTAACTTCGTGCCAGCAGCCGCGGTAATACGAAGGGGGCTAGCGTTGCTCGGAATTACTGGGCGTAAAGCGCACGTAGGCGGGTTCTTAAGTCGGTGGTGAAATCCTGGAGCTCAACTCCAAAACTGCCTTCGATACTGGGAATCTTGAGTCCG
+
CCCCCGGGGGGGGGGGGGGGGGGGGGGGGGGGGGGGGGFGGGGGGGGGGGGGGGGGGGGGGGGGGGGGGGGGGCFGGGGGGGGGGGGGGGGGGGGFGGGGGGGGGGGGGEGGGEGGGGGGGGGGGGGGGGGGGGDGFGGGGCFGEGGGGGGGGGFGGGGGGGGGGFFGGDGGGGFDFG>FEGGGDGFCCFG7CFE,?EGGDGGFFGGGGF>CEGGGGGG*::CECCFGGGE>FFG@FGF9CE/7CEFGC?EFF9C6*07*<EG*<>C*+2C4977C*/2770)*:6C8(7)8F?47)*1/5
@M03506:14:000000000-AKVR1:1:1101:6583:7785 1:N:0:40
CGAACTCCTACGGGAAGCAGCAGCCGCGGTAATACGGAGGGGGCTAGCGTTGTTCGGAATTACTGGGCGTAAAGCGCACGTAGGCGGCTTGGTAAGTTAGAGGTGAAAGCCTGGAGCTCAACTCCAGAATTGCCTTTAAGACTGCCGAGCTAGCAGGTGAGAGAGGTGAGTGGAATTCCGAGTGTAGAGGTGAAATTCGTAGATATTCGGAAGAACACCAGTGGCGAAGGCGGCTCACTGGCTCATACTGGACGCTGAGGTGCGAAAGCGTGGGGAGCAAACAGGATTAGAAACCCCAGTA
+
CCCCCGGGGGGGGGGGGGGGGGGGGGGGGGGGGGGGGFGGGGGGGGGGGGGGGGGGGGGGGGGGGGGGGGGGGGGGGGGGGGGGGGGGGGGGGGGGGGGGGGGGGGGGGGGGGGGGGGGGGGGGGGGGGGGGGGGGGGGGGGGGGGGGGGGGGGGGGGGGGGGGGGGGGGGGGGGGGGGGGGGGGGGGGGGGGFCEGGGGGFGGGGFGGGGEGGGGGGGGGGGGGGDEGGGGGGGGGGGGGGD?FGGGGFGGGGGGGFCFGCGGGGGC?DE3<DD5>)7<DFFFE4FFFGFFFFF3B>BF4
@M03506:14:000000000-AKVR1:1:1101:25440:7785 1:N:0:40
CGAACTCCTACGGGAGGCAGCAGTGGGGAATATTGGACAATGGGCGCAAGCCTGATCCAGCCACGCCGCGTGAGTGATGAAGGCCTTCGGGTCGTAAAGCTCTGTTGGGAGGGACGAACCGCTGCAGGTGCATAGCCTGCAGCATGACGGTACCTCCTCAGCAAGCACCGGCTAACTACGTGCCAGCAGCCGCGGTAATAAGTAGGTGGCAAGCGTCTTCCGGATTTCTTCGGCGTAAAGAGCGCGTAGGCGGTTCGGCACGTCCGTTGGGCAAACTCGAGGCCACACATCACTACGCCGC
+
9CCCCFGDAE<F@@BCGGCFDDFE,@FGDEED<E,,;E,EEFCGGGG7FFFG@<,CFEG9CDFF7BFEGG>FCFGFACA9,?=EF8FGFGGGGEF<FC<5EF9<F,,,C,4@C@E7C@3+>>+6><D,83B>,<CFG9@7EFCFFA@FE+@F:FFGGC7CBBFCC>FGG:CCG@3<F;:F<<4@A:*:,<FFGGGG*12++32;<9+?588A8C*22**+3A***29++<+//:CE***+<CD5*2:<8*975:/**7)/*2*2*7:***/)*/*/:675/5)**)20(*9)*11955.>)
@M03506:14:000000000-AKVR1:1:1101:11238:7791 1:N:0:40
CGAACTCCTACGGGAGGCAGCAGTGAGGAATATTGCACAATGGGCGCAAGCCTGATGCAGCGACGCCGCGTGGGTGAAGAAGGTTTTCGGATCGTAAAACCCCTTTCTGTGTGACGAGCAAGGACGGTAGCACAGGAATAAGTCTCGGCTAACTACGTGCCAGCAGCCGCGGTAAAACGTAGGAGACAAACGTTATCCGGAGTTACTGGGCGTAAAGGGCGTGTAGGTGGTTGCGTAAGTCTGGCGTGAAATTTTTCGGCTTAACCGGGTAAGGTCGTCGGATACTGCGTAACTAGAGGAC
+
CCCCCGGGGGGGGGGGGGGGGGGGGGGGGGGGGGGGGGGGGGGGGGDEGGGGGGGGGGFFGGGDGGGGGGFGGGGGGGGGGFGFFGGGGG7BFGGGGGGGGGGGGGGGGGGGGGGECF:FGGGG<FFGGGGGGGFGGGGFGGGFFGGGGFGGGGGGGGGDFGGGGGGGDGGGC:FEGGGFFGGGGGGDEGGGGB8F9?8ECEBCFGFGGGGGGG**<0;*:CC?C7?FGGAFGCEE=CDE?+?EGG5C8=+?:++:87CD=5C?9CEGG/19DDF9DEGGD)7*0@F4173:7==46=55)
@M03506:14:000000000-AKVR1:1:1101:27701:7812 1:N:0:40
CGAACTCCTACGGGAGGCAGCAGTGGGGAATATTGGACAATGGGCGAAAGCCTGATCCAGCAATGCCGCGTGAGTGATGAAGGCCCTAGGGTTGTAAAGCTCTTTTACCCGGGAAGATAATGACTGTACCGGGAGAATAAGCCCCGGCTAACTCCGTGCCAGCAGCCGCGGTAATACGGAGGGTGCCAGCGTTGTTCGGAATTACTGGGCGTAAAGCGCACGTAGGCGGCGTTGTAAGTTAGAGGTGAAAGCCCGGGGCCCAACCCCGGATTGGCCTTTACGAATGCATCGCTTGAACGTC
+
CCCCCGFGGCFGCEGGDEGGEGFAEFFGEGGGGGG?@GFGGGGGFCGFCEFGGFGF9,CFGGGCFFGGGCFGGE<CFGGGGGGGGEGGGGGGFGFGFGGGEFGGGFGGFFGGGGG7<FGDFGGFFEFFFE44@FGGGCGFFF<+3::F>FFGA9>F>>C@FFCGCC::CFE>FCACFFGGFED*<:,;:EGE*<*C?EDGG*<?,?9C7CEEEC8EGC***:E?C8CEGC**/:1<9:*+<C+<6<57<:ECF:E588))*2C5CCC759*.*9*<66*0:7)**):66770:>:>F)8.)
@M03506:14:000000000-AKVR1:1:1101:3746:7814 1:N:0:40
CGAACTCCTACGGGAGGCAGCAGTCGGGAATTTTGGGCAATGGGCGAAAGCCTGACCCAGCAACGCCGCGTGAAGGATGAAGTATTTCGGTATGTAAACTTCGAAAGAATAGGAAGAATAAATGACGGTACTATTTATAAGGTCCGGCTAACTACGTGCCAGCAGCCGCGGTAATACGTAGGGACCAAGCGTTGTTCGGATTTACTGGGCGTAAAGGGCGCGTAGGCGGCTTAACAAGTCACTTGTGAAATCTCCGGGCTTAACTCGGAACGGCCAAGTGAAACTGTCAAGCTAGAGTGCG
+
CCCCCGGGGGGGGGGGGGGGGGGGGGGGGGGGGGGGGGGGGGGGGGGGGGGGGGGGGGGGGGGGGGGGGGGGGGGGGGGGGGGGGGGGGGGGGGGGGGGGGGGGGGGGGGGGGGGGGGGGGGGGGGGGGGGGGGGGGGGGGGGDFEGGGGGGGGGGGGGFGGGGGGGGGGGGG7DFGGGGGGGGGGGGGGGECGGG9CEEGGGGGGGGFGGGGCFBCGGCEGG*:EGGGGGGFGGGGCFCFGGGCCFGC+:CFCGD*7D5CGGGGGGG5DCDGGDDCFGGG?FC+9:@<76<)*766B?6)
@M03506:14:000000000-AKVR1:1:1101:16940:7838 1:N:0:40
CGAACTCCTACGGGAGGCAGCAGTGGGGAATATTGGACAATGGGCGCAAGCCTGATCCAGCCATGCCGCGTGAGTGATGAAGGCCCTAGGGTTGTAAAGCTCTTTTGTGCGGGAAGATAATGACGGTACCGCAAGAATAAGCCCCGGCTAACTTCGTGCCAGCAGCCGCGGTAATACGAAGGGGGCTAGCGTTGCTCGGAATCACTGGGCGTAAAGGGTGCGTAGGCGGGTCTTTAAGTCAGGGGTGAAATCCTGGAGCTCAACTCCAGAACTGCCTTTGATACTGAGGATCTTGAGTTCG
+
CCCCCGGGGGGGGGGGGGGGGGGGGGGGGGGGGGGGGGGGGGGGGGGGGGGGGGGGGGGGGGGGGGGGGGFGGGGGGGGGGGGGDFGGGGGGGGGGGGGGGGGGGGGGGGGGGGGGGGGGGGGGGGGGGGGGGGGGGGGGGGGGEGGGGGGGGGGGFGEGGGGGGGGGGGGGGGFGGGGGGGGGGGGGGGGGGGGCFGGGGGGGGGGGGGGGGGGFFDGEDEGGGEGGGGGGCGGGFGGGFGGGGECGGGGGGGGGCF:9CGDGFGGFGGG@GFD:FFFFDFF7<6CF:FFFF*8*0=?4B
@M03506:14:000000000-AKVR1:1:1101:7904:7848 1:N:0:40
CGAACTCCTCGGGAGGCAGCAGCCGCAGTAATACGAAGGGGGCTAGCGTTGTTCGGATTTACTGGGCGTAAAGCGCACGTAGGCGGATCGTTAAGTCGGGGGTGAAATCCTGGAGCTCAACTCCAGAACTGCCTTCGATACTGGCGATCTTGAGTCCGGAAGAGGTGAGTGGAACTCCTAGTGTAGAGGTGGAATGCGTAGATATTAGGAAGAACACCAGTGGCGAAGGAGGCTCACTGGTCCGGTACTGACGCTGAGGTGGGAAAGCGGGGGGAGCAAACAGGATTAGAAACCGATGTAG
+
B@@BCGEG<9F7F@@:CC@CFGDAFFGEFEFGDECGGGGGGGGFGDGGFGGEGACFEG:FFCFEGFFF:F:FFEC@F:FFGD:<FG:EE=AFGGFFGDBC=FFC73EDB8>=CFC<38>D@AGGGFG@<CGGFFG?FGG7CG<<FC::*C@;@>FAFGGC:FFFBF<BFFGFGFGFCFF<C<F22?:CEGF@*?E,<?:??E?<77:<@9ECCC68C*:8CGC8C88C8*288*0++<:A0<+:CG57CC?FD=7<*<9CC*9FG*AFG)>BDDCC3;<4C>F=*)*/529:4))).)0*1
@M03506:14:000000000-AKVR1:1:1101:25478:7849 1:N:0:40
CGAACTCCTACGGGAGGCAGCAGCCGCGGTAAGACGAAGGGGGCAAGCGTTGTTCGGAATTACTGGGCGTAAAGGGCGCGTAGGCGGCCTGATAAGTCAGACGTGAAAGGCCTGGGCTCAACCTGGGAATTGCGTTTGGGACTGTTGGGCTGGAGAGCGGGAGAGGATGGTGGAATTCCCAGTGTAGAGGTGAAATTCGTAGATATTGGGAAGAACACCGGTGGCGAAGGCGGCCATCTGGACCGTATCTGACGCTGAGGCGCGAAAGCGTGGGGAGCAAACAGGATTAGAAACCCCGGTA
+
CCCCCGGGGGGGGGGGGGGGDGGGFGGGGG@FGGGE@FGCGGGGGFGFGFFGEGGGGGGGGFGFDECGEFDGGGGCEGCGGECDEECEGGGGGGGGGG<FGGFFGGGFDGGGGFFGFGGFG>FGGGGGDGGGGGGEEFGGCFGGGGGGGCFEGGGGGGGGGGGGGGGGGGGGGGGGGGGCECFFFGGGGGGFEGG?FGGGFGEGGGFGGGFGGGGFECGGG85CFGGCGGGGCEGGFGCEFG6:=CEFCFGFCGGGGFGGGGG=C<537D*<DDCCC35408@?5)7*5FFAF55;)7))0
@M03506:14:000000000-AKVR1:1:1101:10573:7876 1:N:0:40
CGAACTCCTACGGGAGGCAGCAGTAGGGAATTTTCCGCAATGGACGAAAGTCTGACGGAGCAACGCCGCGTGCAGGAGGAAGGCCTTCGGGTCGTAAACTGCTTTTAACGGGGACGATTATGACGGTACCCGTAGAATAAGGATCGGCTAATTCCGTGCCAGCAGCCGCGGTCATACGGAAGATCCGAGCGTTATCCGGAATTACTGGGCGTAAAGAGTTGCGTAGGTGGCATGTAAAGCGAATAGTGAAAGACTACGGCTCAACCGTAGGTACATTGTTCGAACTCACAAGCTAGAGCAT
+
CCCCCGGGGGGGGGGGGGGGGGGGGGGGGGGGGGGGGGGGGGGGGGGGGGGGGGGGGGGGGGGGGGGGGGGGGGGGGGGGGGGGGGGGGGGGGGGGGGGGGGGGGGGGGGGGGGGGGGGGGGGGGGGGGGGGGGGGGGGGGGGGGGGGGGGGGGGGGGGGGGGGGGGGGGGGGGGGGGGGGGGGGGGGGGGGGGGGGGGGGGGGGFGGGGGGGGGGGGGGGGGGGGGGGGGGGFGGGGGGGGDGGGGGGGGGGGGGGFDGGGGGGGGGFGEFGGGGFFFFFBFFGFC?>C@BF@*09=47*
@M03506:14:000000000-AKVR1:1:1101:11875:7877 1:N:0:40
CGAACTCCTACGGGAGGCAGCAGTAAGGAATCTTCCGCAATGGACGAAAGTCTGACGGAGCAACGCCGCGTGCAGGATGACGGCCTTCGGGTTGTAAACTGCTTTTATTTGGGAAGATTGTGACGGTACCAAATGAATAAGGACCGGCTAACTACGTGCCAGCAGCCGCGGTAATACGTAGGGTCCAAGCGTTATCCGGAATCACTGGGCGTAAAGCGTGCGTAGGTGGATTGTTAAGTGCAATGCGAAATCCTGTGGCTCAACCATATGGACTGTATCGCATACTGGCAATCTAGAGGAC
+
CCCCCGGGGGGGGGGGGGGGGGDFGGEFGGGGGGGEGGFGGGCDF@FGCEGGGGGGGGGGGGGGGGGGGGGGGGDFEGGGGGGGGGGGGDGGGGGGGGGGGGGFGGGFGGGGGGGGDGFGGCGGGGFGGFG8FFGGGGGGFGCGGGGGGGGGGGGGGGGFECGGFGGGGGGGGGGE,=FFGEGGGGGFGGGGGGGGGGDCGFGGGGGGGGEG58CFGGGGGG8CEDCFG*CGGGG?EE:CEFCF?FCCGGFFGGGC8)77FGDC:7EFGFGFFGG97=FG3>EEFFF??CF(/8@4@4:57
@M03506:14:000000000-AKVR1:1:1101:6863:7881 1:N:0:40
CGAACTCCTACGGGAGGCAGCAGCCGCGGTAATACGTAGGGTGCAAGCGTTAATCGGAATTACTGGGCGTAAAGCGTGCGCAGGCGGTTTTGTAAGTCTGTCGTGAAATCCCCGGGCTCAACCTGGGAATTGCGATGGAGACTGCAAGGCTAGAATCTGGCAGAGGGGGGTGGAATTCCACGTGTAGCAGTGAAATGCGTAGAGATGTGGAGGAACACCGATGGCGAAGGCAGCCCCCTGGGCTGAGATTGACGCTCAGGCACGAAAGCGTGGGGAGCAAACAGGATTAGATACCCCAGTA
+
CCCCCGGGGGGGGGGGGGGGGGGGGGGGGGGGGGGGFGGGGGGGGGGGGGGGGGGGGGGGGGGGGGGGGGGGGGGGGGGGGGGGGGGFGGGGGGGGGGGGGGGGGGGGGGGGGGGGGGGGGGGGGGGGGGGGGGGGGGGGGGGGGGGGGGGGGGFDGGGGGGGGGGGGGGGGGGGGGGGGGG8FGGGGFGGGGGFFGGGGDEGGGGG+AFEFGGGDGGEGGCGGGGGDGGFCCGCCEGGGGGCCEFFC??FD>EGDEBGGG=FC=357*9CFGGG=DBCF640:C5**,985?*6?F>BF4
@M03506:14:000000000-AKVR1:1:1101:13337:7885 1:N:0:40
CGAACTCCTACGGGAGGCAGCAGCCGCGGTAATACGTAGGGGGCAAGCGTTGTCCGGAATCATTGGGCGTAAAGAGCGTGTAGGCGGCCCGGTAAGTCCGCTGTGAAAGTCCAGGGCTCAACCCTGGAATGCCGGTGGATACTGTCGGGCTCGAGTCCGGAAGAGGTGAGTGGAATTCCTGGTGTAGCGGCGAAATGCGCAGATATCAGGAGGAACACCAATGTCGAAGGCAGCTCACTGGGACGGTACTGACGCTGAGACGCGAAAGCGCGGGGAGCTAACAGGATTAGAAACCACAGTA
+
@CCCC@C6@ECF@CGECFGC;ECFGCCFEFCCFGEFGD6@@FE@:@CF@FCCFCCEG7>FGE,F<FFGEFE7=?<C<@@=FGG9FG:C=BFDGD:EF9?CFGGC<95EFDGAFG8CFD@DFGCCCCF<CFFGGG7><F7@9>FAFEF7<FGCFEFF3CF:7C<7<F:F::FE@9C,?>:2,?4?4?:+BF*:>EECC?C58:5A:0<FGFGDE88288:@8+<+0/8CEECCGGGG?:FGC=*:55*9*::F4A***)*2?CD557*7*1*.9)1*9)*::/6:C)29)**-9.))7.01*
@M03506:14:000000000-AKVR1:1:1101:8583:7889 1:N:0:40
CGAACTCCTACGGGAGGCAGCAGTCGAGAATCTTCCGCAATGGACGCAAGTCTGACGGAGCGACGCCGCGTGCGGGATGAAGGTCTTTGGATTGTAAACCGCTGTCACGCGTTATGAATGCGCGGCAGCCAATACCTGCCGCGTTGACAAAGGCGCGAGAGGAAGCCACGGCTAACTCTGTGCCAGCAGCCGCGGTAATACAGAGGTGGCAAGCGTTGCTCGGTATCACTGGGCTTAAAGGGCGCGTAGGCGGTGCGGTACGGTTTCGGTGAAATCCCTCGGCCCAACCGAGGAACAGCCG
+
CCCCCGGGGGGGGGGGGGGGGGGGGGGGGGGGGGGGGGGGGGGGGGGGGGGGGGGGGGGGGGGGGGGGGGGGGGGGGGGGGGGFGGGGGGGGGGGGGGGGGGGGGGGGGGGGGGGGGGGGGGGGGGGGGGGDGGGGFGGGGGGGGGGGGGGGGGGGGGGGGGGGGGGGGGGGGGGGFGGGGGGGGGGGGGGGGGGGGGGGGGFFGGGGGFGGGGGGGGGGGGGGFGGGGGGGGGCEFGGGG=5EGGEGDGGGGECDGFG<5ED6CDFDD*A:F7:<F?CDDB@=EEDEBC@;E>>@FF>:5
@M03506:14:000000000-AKVR1:1:1101:7349:7891 1:N:0:40
CGAACTCCTACGGGAGGCAGCAGCCGCGGTAATACGAAGGGGGCTAGCGTTGCTCGGAATCACTGGGCGTAAAGCGCACGTAGGCGGACTCTTAAGTCGGTGGTGAAATCCTGGAGCTCAACTCCAGAACTGCCTCCGATACTGGGAGCCTTCGAGTCCGGGAGAGGTGAGTGGAACTGCGAGTGTAGAGGTGAAATTCGTAGATATTCGCAAGAACACCAGTGGCGAAGGCGGCTCACTGGCCCGGTACTGACGCTGAGGTGCGAAAGCGTGGGGAGCAAACAGGAGTAGAAACCCGTGT
+
CCCCCGGGGGGGGGGGGGGGGGGGGGGGGGGGGGGGGGGGGGGGGGGGGGGGGFGGGGGGGGGGGGGGGGGGGGGGGGGGGGGGGGGGGGGGGGGGGGGGGGGGGGGGGGGGGGGGGGGGGGGGGGGGGGGGGGGGGGGGGGGGGGGGGGGGGGGGGGGGGGGGGGGGGGGGGGGGGGGGGGGGGGGGGGGGGGGGGGGGGGGGGGGGGGGGGGGGGGGGGGGGGGGGGGGFGGGDDGGGGGGFFGGGGGGGGFGGCD9<EGGFG:CGGGGBGGDGC><CDFFCFFG)8CFDF=FF>EFF;
@M03506:14:000000000-AKVR1:1:1101:25651:7895 1:N:0:40
CGAACTCCTACGGGAGGCAGCAGCCGCGGTAATACGTAGGGTGCGAGCGTTGTCCGGAATTACTGGGCGTAAAGAGCTCGTAGGTGGTTTGTCGCGTTGTTCGTGAAAACTCACAGCTCAACTGTGGGCGTGCGGGCGATACGGGCAGACTGGAGTACTGCAGGGGAGACTGGAATTCCTGGTGTAGCGGTGGAATGCGCAGATATCAGGAGGAACACCGGTGGCGAAGGCGGGGCTCTGGGCAGTAACTGACGCAGAGGAGCGAAAGCGTGGGGAGCGAACAGGATTAGAAACCCGGGTC
+
CCCCCE@F9C9FCE@@BFGGGGCDAB@B@FEGGF<<FCF7CFFGG@EFGFGECFF:@BFF<EFG,CCF>868FFEFDGGGFGF7AA<FGGGGG@FCE:7?EE@CFD+,BEGGGG<DG=DGGCCFCDA7D:@73@7CBFGGCEEFDE7FGG,>,<CFGGGFGFFG>EG7:*,?*<FG,<C9FC<7CFD+:7<FD>+<CCGDGCDF7@E99868>5FG@E;?C/CE8CE5?5**:5***103+:C6::0:<C+<4:C)*)9*:**/:D51?/:57)/29))1).07*<F*570)10).)83))
@M03506:14:000000000-AKVR1:1:1101:24204:7918 1:N:0:40
CGAACTCCTACGGGAGGCAGCAGTGGGGAATATTGCACAATGGGCGCAAGCCTGATGCAGCGACGCCGCGTGAGGGATGACGGCCTTCGGGTTGTAAACCTCTTTCAGCACAGACGAAGCGCAAGTGACGGTATGTGCAGAAGAAGCACCGGCCAACTACGTGCCAGCAGCCGCGGTAATACGTAGGGTGCGAGCGTTGTCCGGAATTACTGGGCGTAAAGAGCTCGTAGGTGGTTTGTCGCGTTGTTCGTGAAAACTCACAGCCTAACTGTGGGCGTGCGGGCGATACGGGCAGACTGGG
+
CCCCCGGGGGGGGGGGGGGGDGGGGGGGDGGGGGGGGGFGGGGGGGGGGGGGFGGGGGGGGDGGGGGGGGEGFGGGGGGGGGGGGGGGGGGGEFFGGGFGGGGGGGGGGAFGGFGGGGGGC:@FGFDGGGGGGCFCFGGGGFGGGGGGGG@@FGDCGF7>CFCEGFCCFGGG@CFG*<@CG,=<<*F@8:<EGGE8?CEGF+*:8:8EGGGGFCFE:*82A?CFECC?EEGCCC8CFEG+C7EC=:7C9::56C+0A)976<:**9?D67C=FFGFGFGGCDEGG:5B9CB97@D3))/5.
@M03506:14:000000000-AKVR1:1:1101:18265:7927 1:N:0:40
CGAACTCCTACGGGAGGCAGCAGCCGCGGTAAGACGAACCGTGCGAACGTTGTTCGGAATCACTGGGCTTAAAGGGCGCGTAGGCGGCTTGCCAAGTCAGGGGTGAAATCTTTCGGCTTAACCGGAAAAGTGCCTTTGATACTGGCAGGCTAGAGCGAGGTAGGGGCATGTGGAACTTCCGGTGGAGCGGTGAAATGCGTTGATATCGGGAGGAACGCCGGTGGCGAAAGCGACGTGCTGGACCTTTTCTGACGCTGAGGCGCGAAAGCCCGGGGAGCAAACGGGATTGGAAACCCCAGGG
+
CCCCC@FF<ECFGGGGDFGGFG8FFE7FCG7;,CEFEFE>CFDFD7CFEGGCGGFDGDCDG<EFFGGF<EGFGGGGGGGGGGG:FEGGGGGGGG8EFFFFGCC=FDC<FFGGGGDEFF@<FCC:<@<F8BFGGGDFGGGE=FFFGG>B>FCFCFEFGCCCCF9<CFFC7FCCFGCFGFGFEEGDDCFCGGGCGFFFGGEE>CCG9:FCEC>EGGFE518*/:88C58CC>8ECECEE85FF=*06EFDFC:+**/983>CCED=EG=D65*.9DD7D>*7*0)5=.)0(2/677)7557;)
@M03506:14:000000000-AKVR1:1:1101:3649:7939 1:N:0:40
CGAACTCCTACGGGAGGCAGCAGTAGGGAATTTTCCACAATGGGCGAAAGCCTGATGGAGCAACGCCGCGTGCAGGATGAAGGCTTTCGGGTCGTAAACTGCTTTTATATGTGAAGATTATGACGGTAGCATATGAATAAGGATCGGCTAACTCCGTGCCAGCAGCCGCGGTCATACGGAGGATCCAAGCGTTATCCGGAATTACTGGGCGTAAAGAGTTGCGTAGGTGGCAGGGTAAGTACATAGTGAAATCGTACGGCTCAACCGTATATCCATTATGTAAACTGCTCAGCTAGAGGAT
+
CCCCCGGGGGGGGGGGGGGGGGGGGGGGGGGGGGGGGGFGGGGGGGGGGGGGGGGGGGGFGGGGGGGGGGGGGGGGGGGGGGGGGGGGGGGGGGGGGGGGGGGGGGGGGGGGGGGGGGGGGGGGGGGGGGGGGGGGGGGGGGGGGGGGGGGFGGGGGGGFGGDAFGGGGGGGGGGGGGGGGGCFGGGC9CFGGGGGGGGGGGGGGG9EFFCBEEGFGGGGGGEEECEC?FGFGGGGGGGGGCFGFD:CEFFGGGGFGFG3:CDGDCC>FFFFCFC+:BDCCFFGGFCFBGF??/6=6FF79
@M03506:14:000000000-AKVR1:1:1101:8270:7943 1:N:0:40
CGAACTCCTACGGGAGGCAGCAGTTGGGAATCTTGGACAATGGGGGAAACCCTGATCCAGCCATGCCGCGTGAGTGATGAAGGCCTTCGGGCTGTAAAACTCTTTCGCGCACGACGATAATGACGGTAGTGCGAGAAGAAGCTCCGGCTAACTTCGTGCCAGCAGCCGCGGTAATACGAGGGGGGCTAGCGTTGCTCGGAATCACTGGGCGTAAAGGGTGCGTAGGCGGGTCTTTAAGTCAGGGGTGAAATCCTGGAGCTCAACTCCAGAACTGCCTTTGATACTGAGGATCTTGAGTTCG
+
CCCCCGGGGGGGGGGGGGGGEGGGGGGGGGGGGGGGGGGGGGGGGGGGGGGGGGGGGGGGGGGGGGGGGGGGGGGGGGGGGGGGGGGGGGGGGGGGGGGGGGGGGGGGGGGGGGGGGGGGGGGGGGGGGGGGGGECFGGGFGDFGGGGGGGGGGGGGGFGGGGGGGGGGGGGGGGGGGFEGGGGEGGGGGGGGGGGGGGGGGGGGGGGGGGGGGGGGGGGGECEGGGGEGCEFFGG7:C7CC?5CEGGFFEDFGGGF@F9EG=?FF?CFCFFC*7EFFFG*9BFFF=F:7?:?8BF41@75
@M03506:14:000000000-AKVR1:1:1101:8929:7950 1:N:0:40
CGAACTCCTACGGGAGGCAGCAGTGGGGAATATTGGACAATGGGCGAAAGCCTGATCCAGCAATGCCGCGTGAGTGATGAAGGCCTTAGGGTTGTAAAGCTCTTTTACCCGGGATGATAATGACAGTACCGGGAGAATAAGCCCCGGCTAACTCCGTGCCAGCAGCCGCGGTAATACGGAGGGGGCTAGCGTTGTTCGGAATTACTGGGCGTAAAGCGCACGTAGGCGGCTTTGTAAGTTAGAGGTGAAAGCCCAGGGCTCAACCCTGGAATTGCCTTTAAGACTGCATCGCTTGAACATC
+
CCCCCGGGGGGGGGGGGGGGGGGGGGGGGGGGGGGGGGGGGGGGGGGGGGGGGGGGGGGGGGGGGGGGGGEGGGGGGGGGGGGGGGGGGGGGGGGGGGGGGGGFGGGGGGGGGGGGGGGGGGGGGGGGGGGGGGGGGGGGGGGGGGGGGGGGGGGGGGGGGGGGGGGGGGGGGGGGGGGGGGGGGGGGGGGGGGGGGGGGGGGFGGGGGGGGGGGGGGGGGGGGGGGGGGGGGFGGFGCF?FGGGDGGGC9CFCFGGFDFGCCEGGGGG4C=>FGGG@FCC?FGCFFF<FB?@>>FFFFF6
@M03506:14:000000000-AKVR1:1:1101:13341:7958 1:N:0:40
CGAACTCCTACGTGAGGCAGCAGTTGGGAATCTTGGACAATGGGGGAAACCCTGATCCAGCCATGCCGCGTGAGTGATGAAGGCCTTCGGGTTGTAAAACTCTTTCGACGGGGACGATAATGACGGTACCCGTAGAAGAAGCTCCGGCTAACTTCGTGCCAGCAGCCGCGGTAATACGAAGGGGGCTAGCGTTGTTCGGAATTACTGGGCGTAAAGCGCGCGCAGGCGGTCTTCCAAGTCAGTGGGGAAAGCCCGGAGCTCAACTCCGGAACTGCCATTGAAACTGTAAGACTTGAGGACG
+
CCCCCGGGGGGGGGGGGGGGGGGGGGGGGGGGGGGGGGGGGGGGGGGGGGGGGGGGGGGGGGGGGGGGGGGGGGFGGGGGGGGGGGGGGGGGGGGGGGGGGGGGGGGGGGGGGGGGGGGGGGGGGGGGGGGGGGGGGGGGGGGGGGGGGGGGGGGFGGGGGGGGGGGGGGGGGGFGCFCGGGGGGGGGGGGEGDEGDEE5CFGFGCEGGGGGEGFGGGDGGGGGGGEGECEEGCCFGGCGGGEGG*:CCFGFDGGG5>C5?FFFFFFGE55:<FGFC4:FGFFGGFGFAGFF=F4/))957
@M03506:14:000000000-AKVR1:1:1101:7441:7968 1:N:0:40
CGAACTCCTACGGGAGGCAGCAGTGGGGAATCTTGGACAATGGGCGCAAGCCTGATCCAGCCATGCCGCGTGAGTGAAGAAGGCCTTAGGGTTGTAAAGCTCTTTTGTGCGGGAAGATAATGACGGTACCGCAAGAATAAGCCCCGGCTAACTTCGTGCCAGCAGCCGCGGTAATACGAAGGGGGCTAGCGTTGCTCGGAATCACTGGGCGTAAAGGGTGCGTAGGCGGGTCTTTAAGTCAGGGGTGAAATCCTGGAGCTCAACTCCAGAACTGCCTTTGATACTGAGGATCTTGAGTTCG
+
CCCCCGGGGGGGGGGGGGGGGGGGGGGGGGGGGGGGGGGGGGGGGGGGGGGGGGGGGGGGGGGGGGGGGGGGGGGGGGGGGGGGGGGGGGGGGGGGGGFGGGGGGGGGGGGGGGGGGGGGGGGGGGGGGGGGGGGGGGGGGGGGGGGGGGGGGGGGGGGGGGGGGGGGGGGGGGGGGGGGGGGGGGGGGGGGGGGGGGGGEFGFFGGGGFGEEEFGGGFEGGEGEEDEGG?CFFFFGFG:EGGGGEGGFGDCDCG4*8C5CFGEG7EFFGGFCCG6>*0?**=9EFF@:DFF=FF=FB@BD
@M03506:14:000000000-AKVR1:1:1101:14728:7998 1:N:0:40
CGAACTCCTACGGGAGGCAGCAGTTGGGAATCTTGGACAATGGGGGAAACCCTGATCCAGCCATGCCGCGTGAGTGATGAAGGCCTTCGGGTTGTAAAACTCTTTCGACGGGGACGATAATGACGGTACCCGTAGAAGAAGCTCCGGCTAACTTCGTGCCAGCAGCCGCGGTAATACGAAGGGGGCTAGCGTTGTTCGGAATTACTGGGCGTAAAGCGCGCGCAGGCGGTCTTCCAAGTCAGTGGTGAAAGCCCGGAGCTCAACTCCGGAACTGCCATTGAAACTGTAAGACTTGCGGACG
+
CCCCCGGGGGGGGGGGGGGGGGGGGGGGFGGGGGGGGGGGGGGGGGGGGGGGGGGGGGGGGGGGFGGGGGGGGGGGGGGGFGGGGGGGGGGGGGGGGGGGGGGGGGGGGGGGGGGGGGGGGGGGGGGGGGGGGGGGAFGGGGGGGGGGGGGGGGGGGGGGGFGGCGFGGGGGGGGGGGCFGGGGCFGGFGGGGGGGGGG>CGGGGGGGGFGEGGGGGGGGGGGGGEGGGGGGGGGCG6>FGGGGFFFF67ECFGGGEECCFGFGGGCDCDEFGCFEDFF7D=7E:*:75*84F94655B37
@M03506:14:000000000-AKVR1:1:1101:26943:8006 1:N:0:40
CGAACTCCTACGGGAGGCAGCAGTGGGGAATATTGCACAATGGGCGCAAGCCTGATGCAGCGACGCCGCGTGAGGGATGACGGCCTTCGGGTTGTAAACCTCTTTCAGTAGGGAAGAAGCGAAAGTGACGGTACCTGCAGAAGAAGCGGCGGCTAACTACGTGCCAGCAGCCGCGGTAATACGGAGGGCGCAAGCGTTATCCGGAATTATTGGGCGTAAAGAGCTCGTAGGCGGGTTGTCGCGGTTGCCGTGACAGGCCGGGGACCAACTCGGGACCTGCGGTGGGTACGGGCAGACTAGG
+
CCCCCGGGGFGEGGGGGGGGGFGFGGGGEGGGGGFEGGGGGGGGGGG@CFGGG@DFFFFGG@FGCEGFGGGDEGFGFGGGGGGEC:D,DC=FCE7FFEC,=FFGGA?EFFGGGCFGE@ABF@FCEDEGDGEEEFFDGA><@CCECCEE7::C7FBFGGBCC,=**<E7?F7FEGCC@*<?FGG*:?EGDG88>5;8?EGGGGGGE5E+9<++<C*?C5CF?FC*<+;C>C8+:C*:*21+:*:**2:*31/17777*)*/*:7****1**+)19)**.94>3.*:>)/)9@>35757)*/0
@M03506:14:000000000-AKVR1:1:1101:21701:8020 1:N:0:40
CGAACTCCTACGGGAGGCAGCAGTAAGGAATCTTCCGCAATGGACGAAAGTCTGACGGAGCAACGCCGCGTGCAGGATGACGGCCTTCGGGTTGTAAACTGCTTTTATTTGGGAAGATTGTGACGGTACCAAATGAATAAGGACCGGCTAACTACGTGCCAGCAGCCGCGGTAATACGTAGGGTCCAAGCGTTATCCGGAATCACTGGGCGTAAAGCGTGCGTAGGTGGATTGTTAAGTGCAATGCGAAATCCTGTGGCTCAACCATATGGACTGTATCGCATACTGGCAATCTAGAGGAC
+
CCCCCGGGGGGGGGGGGGGGGGEGGGGGGGFGGGFGGGGGGGGGGGCFGGFAFFGGDEGCFGGFGGGGGECGCGEGGGGGGGGGGGGGGGGGGGGGFGGGGFGCFGGFGGGGGCFGGGGGGGFGEGGFGFCGGGGGGFGDGGGGEEGGGGFFGGGGFGGGGCB:FFGGCGGGG7;CFF,CFGFGFFGGGGGEEF8FFGEEEGGFGFGGFFGCGGCFGGGEEECEEGGFF5998C7:CC:+:CFGFCGCEEGGGGGGFFGFDFGGFGGFGFD*721AC6CGGF3*<@CFB46(9@FB46@F)
@M03506:14:000000000-AKVR1:1:1101:24080:8042 1:N:0:40
CGAACTCCTACGGGAGGCAGCAGTCGGGAATTTTGGGCAATGGGCGAAAGCCTGACCCAGCAACGCCGCGTGAAGGATGAAATCTCTAGGGATGTAAACTTCGCAAGAATGGGAAGAATAAGCGAAAGCCAATACCTTTCGTGATGACGGTACCATTTGTAAGCTCCGGCTAACTCCGTGCCAGCAGCCGCGGTAATACGGAGGTGGCAAGCGTTGCTCGGAATCACTGGGCGTAAAGGGCGCGTAGGCGGGGAGGTAAGTCGGGTGTGAAATCCCTCGGCACAACTGCGGAACTGCGCCC
+
CCCCCGGGGGGGGGGGGGGGGGGGGGGGGGGFGGFFGGGFGGGGGGDGDGGGGFGGFFGGGCGGGGDGGGGGDFFGGGGDGGGGFGGGGGGGGEGGGCFGGGGGGE@FG,?FFFCEGGGGAAFGCFEEG8D8DF8<FGGGDDGGGFGGGGGGGGFBCCGFGGFGFFGDGGGGGGCCBFGGG7FFFCFF7FGGEGG7<EGGGD@GGFC>CFF>EEECC+<EC*88FGEGGGF>E:?AC?*?CEG5C*/C9CGGGGGDEF7=C+77C9CC5*+97C*<75755))**)*))9765<FF=3>))
@M03506:14:000000000-AKVR1:1:1101:26273:8065 1:N:0:40
CGAACTCCTACGGGAGGCAGCAGCCGCGGTAATACAGAGGTCTCAAGCGTTGTTCGGATTCATTGGGCGTAAAGGGTGTGTAGGTGGCGCCGTAAGTCGGGTGTGAAATTTCGGAGCTTAACTCCGAAACTGCATTCGATACTGCGGTGCTTGAGGACTGGAGAGGAGACTGGAATTCATGGTGTAGCAGTGAAATGCGTAGAGATCATGAGGAAGACCAGTGGCGAAGGCGGGTCTCTGGACAGTTCCTGACACTGAGACACGAAGGCCAGGGGAGCAAACGGGATTAGAAACCCCTGTA
+
CCCCCGGGGGGGGDCGDDGGGGGGEGEGGGGGGGGGFGG<FFFGFGGGGGCGGGGGGEGGFGGGEFGGE@@FFFFG6B@FFFCEFGG8FEFGGEEGFGGGGGGGGGGGFDGFFDCBFF<EFGGG@EECEDFGFGGGGGGGFECFGEEGGGGGGG7>FEDFGCCFFC>@FC@FGGGG,>CFGFCGGGGGFFBF9,2;<,BCEEGGC<CE9;CFGEFGF8CGFCEFEGG=EGFGC=:?FF*+<+:6EE?::FCF49FDGFGG6:CC57CDAFC)9C):CEF:25>CE>3520169:@))070*
@M03506:14:000000000-AKVR1:1:1101:11761:8066 1:N:0:40
CGAACTCCTACGGGAGGCAGCAGCCGCGGTAATACGTAGGGAGCAAGCGTTGTCCGGAATCATTGGGCGTAAAGCGCGCGTAGGTGGCCTCATAAGTCCGCTGTGAAAGTCAAAGGCTCAACCTTTGAAAGCCGGTGGATACTGTGAGGCTAGAGTACGGAAGAGGCGAGTGGAATTCCTGGTGTAGCGGTGGAATGCGCAGATATCAGGAGGAACACCAATAGCGAAGGCAGCTCGCTGGGACGTTACTGACACTGAGGCGCGAAAGCGTGGGGAGCGAACAGGATTAGAAACCCCGGTA
+
CCCCCGGGGGGGGGGGGGGGGGGGGGGGGGGEGGGGGFGGGGGGGGGGGGGGGGGGGGGGGGGGGGGGGGGGGGGGGGGGGGGGGGGGGGGGGGGGGGGGGGEGGGGGGGGGGAFFGFGGGGGGGGGGFGGGGGGGGGGGGGGGFECGGGGGGGGGGGGGGGGCGGGGCEFCG:FGGGGGGGGGGGCEECBFGGCFGFGGEGEGGGGGDFFEGGGGGGGGGGFGGGC=ECFGGGGGGGGGDC=FECEGG7CF4+ACCBDCAGC555C76CEBCGG5D@GCC35EC@09,96>98))85@>)
@M03506:14:000000000-AKVR1:1:1101:14380:8067 1:N:0:40
CGAACTCCTACGGGAGGCAGCAGCCGCGGTAATACAGAGGTCTCAAGCGTTGTTCGGATTCATTGGGCGTAAAGGGTGCGTAGGTGGCGCCGTAAGTCAGGTGTGAAATTTCGGAGCTTAACTCCGAAACTGCATTTGATGCTGCGGTGCTTGAGGACTGGAGAGGAGACTGGAATTCATGGTGTAGCAGTGAAATGCGTAGAGATCATGAGGAAGACCAGTGGCGAAGGCGGGTCTCTGGACAGTTCCTGACACTGAGGCACGAAGGCCAGGGGAGCAAACGGGATTAGAAACCCCGGTA
+
CCCCCGGGGGGGGGGGGGGGGGGGGGGGGGGGGGGGGGFGGGGGGGGGGGGGGGGGGGGGGGGGGGGGGGGGGGGGGGGGGGGGGGGGGGGGGGGGGGGGGGGGGGGGGGGGGGGGGGGGGGGGGGGGGGGGGGGFGFGGGGGGGGGGGGGGGGGGGGGGFGGGGGGGGGGGGGGGGGGGGGGGGGGGGGGGGGGGGGGGGGGGGGGFGGFGGGGGGGGGGGGGGGGGGGGGGGGGGFGGGGGGGFFFGGGC9ACFGFFGGGGGDCGDFFGFDDGGGDGD6>EGGEDF>GFFB5)<5>BF3
@M03506:14:000000000-AKVR1:1:1101:18154:8068 1:N:0:40
CGAACTCCTACGGGAGGCAGCAGTCGAGAATTTTTCTCAATGGGGGAAACCCTGAAGGAGCGACGCCGCGTGGAGGATGAAGGCTTTCGGGTTGTAAACTCCTGTCATTTGGGAACAATGGTTACGCGTTAACTGCGCGTGATTTGATAGTACCAGAAGAGGAAGAGACGGCTAACTCTGTGCCAGCAGCCGCGGTAATACAGAGGTCTCAAGCGTTGTTCGGATGCATTGGGCGTAAAGGGTGCGTAGGTGGCGCGCTAAGTCAGGTGTGAAATTGCGGAGCTTAACTCCGGAACTGCAT
+
CCCCCFFGFFFGGGE>CGGG7FGFG7@@FGGGFGGG9FGAFGDGECGCEAFGFFGGGC8EDF@@C@+77>8CFBFEFGFE?FFFFGG9C=BDGECE<FFGCFGGFGD<9FFF==<FA<<FDCEGGG=FFC7@G<F9FCFGGG7,,,@=<,@FCAF::FFCCGFCF:FCGCCC>C:F9CFA@<A<2?:CFDC7<FE4**5;E?F+2;+<?9ECFGG2*:A:7*/*8**<<+2<C5C8*;7+<:>:*::*::CEF::*27D)*22+3?C>FFG?*::<*/9DD>E6CFD@9:?()83.96*=*
@M03506:14:000000000-AKVR1:1:1101:15308:8068 1:N:0:40
CAAACTCCTACGGGAGGCAGCAGTCGGGAATTTTGGGCAATGGGCGAAAGCCTGACCCAGCAACGCCGCGTGAAGGATGAAATCCCTCGGGATGTAAACTTCGCAAGAATGGGAAGAATAAGGAGGGGTTAATAACCCTTTTGATGACGGTACCATTTGTAAGCTCCGGCTAACTCCGTGCCAGCAGCCGCGGTAATACGGGGGGAGCAAGCGTTGTTCGGATTTACTGGGCGTAAAGGGCGCGTAGGCGGCCGAACAAGTCACTTGTGAAATCTCCGGGCTTAACACGGAAAGGTCAAGG
+
CCCCCGGGGGGGGGGGGGGGGGGGGGGGGGGGGGGGGGGGGGGFGGGGGGGGGFGGGGFGGGGGGGGGGGGGGGFGFGGGGGGGGGGFGGGEGGFGGGGGGGGGGDEGGGGGGGFCFGGGGGGGGGGGGGGGGFFGGGGGGGFEGFFCGGEEGGGGGGGFGFGGGGCEGC7FCECGGGGDEGGGFGCE,=CEGEECF+?FGGGGE8C>F6;CEEEGE*0;=ECEG+<?FGC88**;*<>C:5*:27C<<>GG)::5*00*++*:?CF*<CF4DC7<:7<337>F<6*)4C3?3:)16;6*)
@M03506:14:000000000-AKVR1:1:1101:13009:8081 1:N:0:40
CGAACTCCTACGGGAGGCAGCAGCCGCGGTAATACGAAGGGGGCTAGCGTTGCTCGGAATCACTGGGCGTAAAGCGCACGTAGGCGGCTTTTTAAGTCAGGGGTGAAATCCTGGAGCTCAACTCCAGAACTGCCTTTGATACTGAGAAGCTCGAGTCCGGGAGAGGTGAGTGGAACTGCGAGTGTAGAGGTGAAATTCGTAGATATTCGCAAGAACACCAGTGGCGAAGGCGGCTCACTGGCCCGGTACTGACGCTGAGGTGCGAAAGCGTGGGGAGCAAACAGGGTTAGAAACCCCGGTA
+
BACCCCEFCFGGECGC@FGEEEFGGGDGGGEFGGGG8FCFGFGGGGFGGEECGFE@@FGFGGGGGGGGGGG:FFGCEDGBGFGEGGGEGDFGGEFFFGGF?GGGGGCE<FFGGGFGG,>DFDFGCFFB<FGCE8FGEFDGGDC=E>=CFGGG@FEGE:FGGEG7F:FFCGFFG:FF72FGFFFFEGFGGGGGGGGGGFGGGGEC@FF@EG5?E6AGGFEG=@+C85?GCC58::=EEFGFEF55=C:CEFFECECC;@G30>6EEGEDGGGFGDD/>)19<5)*:)08874<FF7>@EB3.
@M03506:14:000000000-AKVR1:1:1101:11582:8090 1:N:0:40
CGAACTCCTACGGGAGGCAGCAGCCGCGGTAATACAGAGGTCCCAAGCGTTGTTCGGATTCATTGGGCGTAAAGGGTGCGTAGGCGGCGCGGTAAGTCGGGTGTGAAATCTCGGAGCTTAACTCCGAAACTGCATTCGATACTGCCGTGCTTGAGGACTGGAGAGGAGACTGGAATTTACGGTGTAGCGGTGAAATGCGTAGATATCGTAAGGAAGACCAGTGGCGAAGGCGGGTCTCTGGACAGTTCCTGACGCTGAGGCACGAAGGCCAGGGGAGCAAACGGGATTAGAAACCCGTGTA
+
CCCCCGGGGGGGGGGGGGGGGGGGGGGGGGGGGGGGGGGGGGGGGGGGGFFGGGGGGGGGGGGGGGGGGGGGGGGGGGGGGGGGGGGGGGGGGGGGGGGGGGGGGGGGGGGGGGGGGGGGGGGGGGGGGGGGGGGGGGGGGGGGGGGGGGGGGGGGGGGGGGGGGGGGGGGGGCGGEGGGGGFGGGGGGGGGGGGGGGGGGGGGGGGDGGGGGGGGGGGGGGGGGGGGGGGGGGGGGGGGGGGGGGGGGGGGGGGGGFGGGCFGGGGDG55>FDGGGEGFGFEGG3D.)94:8;@3>BEF)
@M03506:14:000000000-AKVR1:1:1101:11629:8093 1:N:0:40
CGAACTCCTACGGGAGGCAGCAGTCGGGAATTTTGGGCGATGGGCGAAAGCCTGACCCAGCAACGCCGCGTGAAGGATGAAATCCTTCGGGATGTAAACTTCGCAAGAACGGGAAGAATAAGTAAGGGTTAATATCTCTTACGATGACGGTACTGTTTGTAAGCTCCGGCTAACTCCGTGCCAGCAGCCGCGGTAATACGGGGGGAGCAAGCGTTGTTCGGATTTACTGGGCGTAAAGGGCGCGTAGGCGGCCACCGCAAGTCGACTGTGAAATCTCCGGGCTTAACCCGGAAAGGTCAGC
+
CCCCCGGGGGGGGGGGGGGGGGGGGGGGGGGGGGGGGGGGGGGGGGGGGGGGGGGGGGGGGGGGGGGGGGGGGGGGGGGGGGGGGGGGGGGEGGGGGGGGGGGGGGGGGGGGGGGGGGGGGGGGGGGGGGGGGGGGGGGGGGGGGGGGGGGGGGGGGGGGGGGGGGGDGGGGGGGGGGGGGGGGGGGGGGGGGGGGGGGGGGGGGGGGGGGGGCGGGGGGGGGEGFFGGGGGGGG=CGGGGGCGEEGGFEEGGGGGGFGCEGGGGGGG?FGF=DFFFFGGGFFGFFGFFGB0@BFFF=?F4
@M03506:14:000000000-AKVR1:1:1101:7666:8095 1:N:0:40
CGAACTCCTACGGGAGGCAGCAGCCGCGGTAATACGAGGGGGGCAAGCGTTGTTCGGAATTATTGGGCGTAAAGGGCGCGTAGGCGGTGCGGTAAGTCACCTGTGAAGTCTCCGGGCTTAACTCGGAGCCTGCAGGCGAAACTGCCGTGCTTGAGTGTGGGAGAGGTGCGTGGAATTCCCGGGGTAGCGGTGAAATGCGTAGATATCGGGAGGAACACCTGTGGCGAAAGCGGCGCACTGGACCACAACTGACGCTGAGGCCCGAAAGCTAGGGGAGCAAACAGGACTAGATACCCCGGTA
+
CCCCCGGGFGFGDGDCEGGGGGGGGGCFGGGGGEFGCGGGEEDFFFGGGGGGECDFEE@<FFFGFFGGGGDEFGGGGGGGFDGGGGGGGGGGGGCFCFGGGGGGGGFFFGGGFGGGGEGGGGGGDC:FGDE@C8CGEGGGGGGGGGGGGGGGGGG<CEGCCFEDGGGGGGC8C8CFFGFG>C*::EGG5ECEG69CFGGEGG8AGFGDGG*:EECFGC5C6F?8C?5C*888CG5CGG366*0ACGGGG6<<DCC*8:C>***/195C67<=CFD5)5CC<F4:=>*0,7/)1/<<>EB70
@M03506:14:000000000-AKVR1:1:1101:17292:8102 1:N:0:40
CGAACTCCTACGGGAGGCAGCAGCCGCGGTAATACGTAGGGTCCAAGCGTTATCCGGAATCACTGGGCGTAAAGCGTGCGTAGGTGGATTGTTAAGTGCAATGCGAAATCCTGTGGCTCAACCATATGGACTGTATCGCATACTGGCAATCTAGAGGACATGAGAGGCAAGTGGAATTACTGGTGTAGCAGTGAAATGCGTAGATATCAGTAGGAACACCAATGGCGAAGGCAGCTTGCTGGCATGTATCCGACGCTAAGGCACGAAAGCGTGGGGAGCGAACAGGATTAGAAACCCGAGG
+
CCCCCGGGGGGGGGGGGGGGDGFGGGGGGCFEGGGGGGGGGGGGGGGGGGGGGGGGGGGGGGGGGFGGGGGDGGGGGGGEFGGDGGFGCFGGGGGAFGGGGGCFGGEFFGGGGFGGGGGGGGCEGGGGGGGGGGFGGGGDGGGGGGG8DFGGGGGGGGGFGGCFEFCEGGG<DEFGCFACFGGGGGFGGGGGGGGGGGFECGCCGC@CFFEFFBEGGGGCEGFGGDEGEGDC6E=8CFFFGE=7CFFG7CEEGEECC:CCC*7C577C=CE>CCDCD;C53>EEGFG<<FF<*67@)..5)
@M03506:14:000000000-AKVR1:1:1101:20202:8102 1:N:0:40
CGAACTCCTACGGGAGGCAGCAGTGAGGAATCTTCCGCAATGGACGAAAGTCTGACGGAGCAACGCCGCGTGCAGGATGACGGCCTTCGGGTTGTAAACTGCTTTTATTTGGGAAGATTGTGACGGTACCAAATGAATAAGGACCGGCTAACTACGTGCCAGCAGCCGCGGTAATACGAAGGGGGCTAGCGTTGCTCGGAATCACTGGGCGTAAAGCGCACGTAGGCGGCTTTTTAAGTCGGGGGTGAAATCCTGGAGCTCAACTCCAGAACTGCCTTCGATACTGAGAAGCTCGAGTCCG
+
CCCCCGGGG@GGGGGGGGGGGGGGGGGGGGGGGGGGGGGGGGGGGGGGGGGGGGGGGGGGGGGGGGGGGGGGGGGGGGGGGGGGGGGGGGGGGGGGGGGGGGGGGGFGGGGGGGGGGGGGGFGGGGGGGGGGGGGGGGGGGGFGGGGGGGGGGGGGGGGGGGGGFGGGGGGEGGGGGGGGGGGGGGGGGGGGGGGGGGGGGGGGGGFGDGGGDGGFGGGGGGGGGGGGGGGGGGGFFFGGGGGDGGGDG?FGFFGGGFGFGGGGFFG<CGGFGFFCFBFF*@>EGF7@ACF??FFEEF:9)
@M03506:14:000000000-AKVR1:1:1101:22059:8106 1:N:0:40
CGAACTCCTACGGGAGGCAGCAGTCGAGAATTTTTCGCAATGGGGGAAACCCTGACGGAGCGACGCCGCGTGGAGGATGAAGGTCTTCGGATTGTAAACTCCTGTCATTGGTGAACAAGACGTTCGCGTTAACTGCGCGGACGGTTGCTAGTAGCCGAAGAGGAAGGGACGGCTAACTCTGTGCCAGCAGCCGCGGTAATACAGAGGTCCCGAGCGTTGTTCGGATTCATTGGGCGTAAAGGGTGCGTAGGCGGTCTTTTAAGTTTGATGTGAAATCCCGGGGCTCAACCCTGGACTTGCA
+
CCCCCGGGGGGGGGFGGGGGGGGGGGGGGEGGGGGGGGGGGGGGGGGGGGGGGGGGGGGDGGGGGGGGGGGGGGGGGGGGGGGGGGGGFGGGGGGGGGFGGGGGGGGGGGGGGGGGGGGGGGGGGGGGGGGGGGGGGGGGGGGGGGGGGFGGGGGGGGEF@GGGGGGDGGGGDED:<FFGGGFGGGGGGGGFGGGGGGG7+<FGGGGGGGFGDGGGCEEEGGCEEEC9?E?@FC5CEGCEFCECCEGDEGGFGGG3C**2++:<C*<CED:@F7:C76<C)<5=:;7?:95(.)8)*/=4*
@M03506:14:000000000-AKVR1:1:1101:18107:8141 1:N:0:40
CGAACTCCTACGGGAGGCAGCAGTGGGGAATATTGGACAATGGGCGCAAGCCTGATCCAGCAATGCCGCGTGAGTGAGGAAGGCCTTAGGGTTGTAAAGCTCTTTCACCCGCGACGATGATGACGGTAGCGGGAGAAGAAGCCCCGGCTAACTTCGTGCCAGCAGCCGCGGTAATACGAAGGGGGCGAGCGTTGTTCGGATTTACTGGGCGTAAAGGGCGCGTAGGCGGCCAGCTTTGTCAGGCGTGAAAGCCCTGGGCTCAACCTGGGACTTGCGCTGGGGACGGGTTGGCTTGAGATCG
+
CCCCCGGGGGGGGGDGGGGGGGGGGGGGDGGGGGDCFGGGGGEGGGGGGGGGGGGGGGGGGGGGGGGGGG@FCFFGGGGGGGGGGGGGGGGGGGGGGGGGGGGGGGGFGGEEDGGGDFGGGGGGGGGGGGGGGGGGGGGGGGGGGGGGGGGGGACFGGGGGFGGGGGGGGGGDGGGGGFAFGGEDGGGGGG8EE>FCCCEGEGGGGGGGGGGGGFF?EGG5=E8EGGCEGDDFFGG77:C?<CC=*:C=9CC4:?DGFG:C90AECEFC52)*2*:55)9DFECEEC)45@:?@>)<)=*7
@M03506:14:000000000-AKVR1:1:1101:19787:8146 1:N:0:40
CGAACTCCTACGGGAGGCAGCAGTCGGGAATTTTGGGCAATGGGCGAAAGCCTGACCCAGCAACGCCGCGTGAAGGATGAAATCCCTCGGGATGTAAACTTCGCAAGAATGGGAAGAATAAGGAGGGGTTAATAACCCTTTTGATGACGGTACCATTTGTAAGCTCCGGCTAACTCCGTGCCAGCAGCCGCGGTAATACGGGGGGAGCAAGCGTTGTTCGGATTTACTGGGCGTAAAGGGCGCGTAGGCGGCCAAACAAGTCACTTGTGAAATCTCCGGGCTTAACTCGGAACGGTCAAGG
+
CCCCCGGGG@FGGGGGGGGGGGGGGGGGGGGGGGGGGGGGGGGGGGGGGGGGGGGGGGGGGGGGGGGGGGGGGGGGGGGGGGGGGGGGGGGGGGGGGGGGGGGGGGGGGGGGGGGGGGGGGGGGGGGGGGGGFGGFFGGGGGGGGGGGGGGGGGGFGGGGGGGGGGGGGGGGGGFGFGFGGFGGGGGGFGGGGGDGDGGFGGGGGGGGCGGGGGEGGGGGGGDGGGGGGGGGGG5CGFCEGGGGGEGGGGGD<EGGG>FFFF>F?FGDGFF?FDCFF@DGG5<6?B7=1C52@EB5@F==)
@M03506:14:000000000-AKVR1:1:1101:21958:8147 1:N:0:40
CGAACTCCTACGGGAGGCAGCAGTGGGGAATCTTGCGCAATGGCCGAAAGGCTGACGCAGCGACGCCGCGTGTGGGAGGACGCCTTTCGGGGTGTAAACCACTGTTGCCCGGGACGAACACACCGTTTCGACGGTGCTGACGGTACCGGGTGAGGAAGCACCGGCTAACTCCGTGCCAGCAGCCGCGGTAATACGGAGGGTGCGAGCGTTGTCCGGAATCATTGGGCGTAAAGGGCGCGTAGGTGGCCTGTTAAGCGTGCGGTGAAAGCGCGGGGCTCAACCCCCAGTCGGCCGTCCGAAC
+
CCCCCGGGGGGGGGGGGGGGGGGGGGG@FEFGFGGGGGGGGGGGGGFEGGGGGFDEGG@CCFEGGGGEGGGGCGEGGGGGGEGFFGGBFEDFGGGGFGGGGGGDFGDD,FGEGC@FGFDGGFGGGDFGGDCEBECC@FCF::FGGGGGGG:FGGGGGGGGGGGGGGGGGGGGGE8EEDGGGGGGGGCEGGGGGGFEGGGGGGGGDGGCEG?CFCCEE=C99CECCGEE>EGGGGGC=EGCEGG7+::DCE9CFGC7E01*:E*:7C7:6)*8CDDG55=4CF>5*)9/)10,)0))))0)0
@M03506:14:000000000-AKVR1:1:1101:5251:8148 1:N:0:40
CGAACTCCTACGGGAGGCAGCAGTGGGGAATTTTGCGCAATGGGGGAAACCCTGACGCAGCAACGCCGCGTGGAGGATGAAATCCCTTGGGATGTAAACTCCTTTCGATAGGGAAGATAATGACGGTACCTATAGAAGAAGCCCCGGCTAACTTCGTGCCAGCAGCCGCGGTAATACGAGGGGGGCAAGCGTTGTTCGGAATTATTGGGCGTAAAGGGTGCGTAGGCGGTTTGACAAGTCTGATGTGAAATCTAGGGGCTCAACCCATAGTCTGCATTAGAAACTGTCGGGCTAGTGTACG
+
CCCC@6<CEFGGGDGG@CG7FECGGFGG7F8FFE,<CFGEGGGGGGECF@,B@F?FG7:FEGGF7C+CFDFCGD<::A<<FG<?F8AF@FFEGCBFGGE9FGGG9,CFGGCGCFDFGB9FFGG9>FGDCDDFGD9,3=DDD8<FGCFE>CCA=FFEFE>>F,@FFGGGE7:=CFG;CC7<<:FCC>C85CE8/*/A78CD5*2<F7+<>FGC*;C+@5;;;5C5E8+18:8;CF++<8*00A:99<+:?EFC*C+2;;)/*+9*:***:9+97>CD>=G77*0*00:619)3>)71**/*8
@M03506:14:000000000-AKVR1:1:1101:9209:8159 1:N:0:40
CGAACTCCTACGGGAGGCAGCAGTCGGGAATTTTGGGCAATGGGCGAAAGCCTGACCCAGCAACGCCGCGTGAAGGATGAAATCCCTCGGGATGTAAACTTCGCAAGAATGGGAAGAATAAGGAGGGGTTAATAACCCTTTTGATGACGGTACCATTTGTAAGCTCCGGCTAACTCCGTGCCAGCAGCCGCGGTAATACGGGGGGAGCAAGCGTTGTTCGGATTTACTGGGCGTAAAGGGCGCGTAGGCGGCCAAACAAGTCACTTGTGAAATCTCCGGGCTTAACTCGGAACGGTCAAGG
+
CCCCCGGGGGGGGGGGGGGGGGGGGGGGGGGGGGGGGGGGGGGGGGGGGGGGGGGGGGGGGGGGGGGGGGGGGGGGGGGGGFGGGGGGGGGGGGGGGGGGGGGGGGGGGGGGGGGGGGGGGGGGGGGGGGGGGGGGGGGGGGGGGGGGGGGGGGGGGGGGGGGGGGGGGGGGGGGGGGGGGGGGGGGGFGGGGGGGGGGGGGGGGGGGGGGGGGGG;FFEGGGGGGGGGGG>EGCGF9FGGGGGG5:DGGGCDGGCFF:7CGFGGGGFFC?FF>CGGBGDGBFFGFGFBGE6BFEE>D4=)
@M03506:14:000000000-AKVR1:1:1101:12189:8165 1:N:0:40
CGAACTCCTACGGGAGGCAGCAGCCGCGGTAATACGTAGGGGGCAAGCGTTGTCCGGATTTATTGGGCGTAAAGAGCGTGTAGGCGGCTTCACAAGTCCGCCGTGAAAACTCGAGGCTCAACCTCGAGCTGTCGGTGGAAACTGTGTGGCTAGAGTCCGGAAGAGGAGAGTGGAATTCCCGGTGTAGCGGTGAAATGCGCAGATATCGGGAAGAACACCCGTGGCGAAGGCGGCTCTCTGGGACGGTACTGACGCTGAGACGCGAAAGCGTGGGGAGCGAACAGGATTAGAAACCCCGGTA
+
CCCCCGGGGGGGGGGGGGGGGGGGGGGGGGGGGGGGGGGGGGGGGGGGGGGGGGGGGGGGGGGGGGGGGGGGGGGGGGGGGGGGGGGGGGGGGGGGGGGGGGGGGGGGGGGGGGGGGGGGGGGGGGGGGGGGGGGGGGGGGGGGGGGGGGGGGGGGGGGGDGGGGGGGGGGGGGGGFGGGGGFGGGGGGGGGGGGGGGGGGGGGGGGGGGGGGGGGGGGGGGGGGGGGGGGGGGCGGFGGGGGGGGGGGGGGGGGGGFGGGGGGGGGDFGEFDGGEGFGGGEBFG>4@<GFBFF)7>EF>5
@M03506:14:000000000-AKVR1:1:1101:14539:8168 1:N:0:40
CGAACTCCTACGGGAGGCAGCAGCCGCGGTAATACGTAGGGTGCGAGCGTTGTCCGGAATTATTGGGCGTAAAGAGCTCGTAGGCGGTTTGTCGCGTCGGATGTGAAAGCCCGGGGCTTAACCCCGGGTCTGCATTCGATACGGGCAGACTAGAGTGTGGTAGGGGAGATCGGAATTCCTGGTGTAGCGGTGAAATGCGCAGATATCAGGAGGAACACCGGTGGCGAAGGCGGATCTCTGGGCCATTACTGACGCGGAGGAGCGAAAGCGTGGGGAGCGAACAGGATTAGAAACCCCAGTA
+
CCCCCGGGGGGGGGGGGGGGGGGGGGGGGGGGGGGGGGFGGGGGGGGGGFGGGGGGGFGGGGGGGGGGGGGGGGGGGGGGGGGGGGGGGGGGGGGGGGGGDGGGGGGGGGGGGGGGGGGGGGGGGGGGGGGGGGGGGGGGGGGGGGGGGGGGGGGFGGGGGGGGGGCEGECFGGGFGGGGGGGFGFGGGGEGGFGCFFGDEGGFGGGGFC:E5C6@*CEGGGGGEGDEGGGGGDGGFC>FGGGGGGGGGF?FFEE):BDG=EGGGG5CDG=DGDGEGFGG::@FGFG*)*79BF>3)).0/
@M03506:14:000000000-AKVR1:1:1101:10177:8176 1:N:0:40
CGAACTCCTACGGGAGGCAGCAGCCGCGGTAATACAGAGGGTGCTAGCGTTGTTCGGAATCATTGGGCGTAAAGGGCGTGTAGGCGGTTTGTTAAGTCATGTGTGAAATCCCTCGGCTCAACCGAGGAAAGACGCATGAAACTGGCAAGCTAGAGTACCGAAGAGGGGGGTGGAATTCCCGGTGTAGCGGTGAAATGCGTAGATATCGGGAGGAACACCTGTGGCGAAGGCGGCCCCCTGGTCGGATACTGACGCTGAGACGCGAAAGCGTGGGGAGCAAACAGGAGTAGAAACCCCGGTA
+
CCCCCGGGGGGGGGGGGGGGGGGGGGGGGGGGGGGGGGFFGGGGGGGGGGGGGGGGGGGGGGGGGGGGGGGGGGGGGGGGGGGGGGGGGGGGGGGGGGGGGGGGGGGGGGGGGGGGGGGGGGGGGGGGGGGGGGGGGGGGGGGGGGGGGGGGGGGGGGGGGGGGGGGGGGGGGGGGGGGGGGGGGGGGGGGGG?GGGGGGGGGCCFGEGGEEDCFGFGEGFGGGGGGGGGGGGGGGCCDGG<FEGEGDCG?C4CEDE><CFEGC=D=7CDE5DDGCCDF:945?C)*0(*/4@@>B)<@))
@M03506:14:000000000-AKVR1:1:1101:27856:8186 1:N:0:40
CGAACTCCTACGGGAGGCAGCAGTGGGGAATTGTTCGCAATGGGCGCAAGCCTGACGACGCAACGCCGCGTGGAGGATGAAGACCTTCGGGTCGTAAACTCCTTTCGATCGAGACGAATGGCCTCCGGGTGAACAATCCGGAGGAGTGACGGTACCGAGAGAAGAAGCCCCGGCTAACTCCGTGCCAGCAGCCGCGGTAATACGGGGGGGCAAGCGTTGTTCGGAATTACTGGGGGTAAAGGGCGCGGAGGCGGCCACGCGTGTCTTCCGTGAAATCCCACGGCCTAACTGAGGAAGTGCG
+
9CCCCGFFF9EGDECDGGGGEFGGGGGGGEFGGGGGGGBFGGG@8F>FEFFGFCGFFCGEGFGGGGGGGF:FFCCGFCFGGGFGGGGCEFGA=CCGGGG9<?<FFE@<FACCGEGCFED@=@FDFGGGG:@FGGGGGCGG>:FFCCFGGFFGGG@:FG@FGD7CFGF,:<F<7=CCCFECFF*<F:9<@@CCE8EGGE>E+<CC;C>>EC>*::5;8*8C5CEC8?86CFC?C=**:*29CFGCE*>/55*55*/1:.9CE*9AFC+2<5<)***3>67*7)05*079?*92639)00*9>
@M03506:14:000000000-AKVR1:1:1101:9645:8188 1:N:0:40
CGAACTCCTACGGGAGGCAGCAGCCGCGGTAATACGGGGGGGGCAAGCGTTGTTCGGAATTACTGGGCGTAAAGGGCTCGTAGGCGGCCAACTAAGTCAGACGTGAAATCCCTCGGCTTAACCGGGGAACTGCGTCTGATACTGGATGGCTTGAGATTGGGAGAGGGATGCGGAATTCCAGGTGTAGCGGTGAAATGCGTAGATATCTGGAGGAACACCGGTGGCGAAGGCGGCATCCTGGACCAACACTGACGCTGAGGGAGCGAAAGACAGGGGAGCAAACGGGAGTAGATACCCCAGT
+
CCCCCGGGFGGGGGDGGECEGGGGGGGGGGGGGGGGGGCFEGGGGGGFEGGGGGGGGGGGGGGFGGGGGGGEGGGGCFFEEGGGGGGGEGGGGGFGGGFGGGGGCE>FFGGFCFGGGGGFGGGGGGGEGFFFGGCGGGGGGGGGGGGGGFGGG6C;EFGGGGGEEEG>EGCEGEECGFGFGG@F0CFGGGEDGFFFGGCGGGGGGFFFGG7FDCEGGCECEGGGFEEGGGGGDCC=?<=FFC7=*7>FEGG?4CG3E)97EGGEED=CE*:?4FGG)7D37FFG5:*),*=<9=7/65@30
@M03506:14:000000000-AKVR1:1:1101:7923:8202 1:N:0:40
CGAACTCCTATGGGAGGCAGCAGTGGGGAATATTGGACAATGGGCGAAAGCCTGATCCAGCAATACCGCGTGAATGATGAAGGCCTTAGGGTTGTAAAGTTCTTTTAGCAGAGAAGATAATGACGGTACCTGCAGAAAAAGCCGCGGCTAACTCCGTGCCAGCAGCCGCGGTAAGACGGAGGGGGCTAGCGTTGTTCGGAATTACTGGGCGTAAAGAGCGCGTAGGCGGTTTGGTAAGTTGGAAGTGAAAGCGCGGGGCTTAACCTCGGAATTGCTTTCAAAACTGCTAATCTAGAGTGTA
+
CCCCCGGGA@DFGGGCEGGGDGG9ECF7FGGGGGCFCFGDGGGGGDGGEGG@FGFGGGCGGGCFCC@FGDFGGGG<FFGGF<=FFFFGECGEFGEFGCD9ECGFFAEDEGFFD,=FFGGFGGGGGGEG@EGGFECFEFDGEFG+>B3:>FC@DFFFFDGGGGGG?F7CGEEBFGFFCFECF*>E77<8@FFF77=FGEEGB:EFGGGG8@EGGGGGE6C=8?:8C5EE>EC*:CFG<@:CGGGGGGGGGCFG):CGGED):6CE+:*/C7E3DCFF79F>797EFFD?<G*49@F*9F?7*
@M03506:14:000000000-AKVR1:1:1101:6099:8229 1:N:0:40
CGAACTCCTACGGGAGGCAGCAGCCGCGGTAATACGTAGGTGACAAGCGTTGTCCGGATTTACTGGGCGTAAAGAGCGCGCAGGCGGTCGATCAAGTCGAGTGTGAAAGCCCCCGGCTCAACTGGGGAGGGTCATTCGAAACTGATCGACTCGAAGGCAGGAGAGGGTAGTGGAATTCCCGGTGTAGTGGTGAAATGCGTAGATATCGGGAGGAACACCAGTGGCGAAGGCGACTACCTGGCCTGTTCTTGACGCTGAGGCGCGAAAGCTAGGGGAGCAAACGGGATTAGATACCCCAGTG
+
CCCCCGGGGGGGEGGGGGGGGGGGGGGGGFEGGGGGEFGEFGGGGGGGGGGGGGGGGCFGGGGGGGGGGFGGGGGGCFEGGCEG7FGFGGEFGGGGEFGCCFGFGGFFGGFGGGGGGD=FFGFDFGG>FGGEFGGGGGGFE@FGGCFGCEEGGFFEGGCFEFE>FGGFFFFGGFC9F<FFGG*=<<FEFGGGFEGAFFG>EE5EC7@EEGCCGE>CC=E=F7FFCGEGGE8CEDCCFGGGCC5?><F:F+<77EE3?)/>**1C=9590*39C:5*7537687EE5)74F4-78@6))./*
@M03506:14:000000000-AKVR1:1:1101:22392:8257 1:N:0:40
CGAACTCCTACGGGAGGCAGCAGTGGGGAATCTTGCACAATGGGCGAAAGCCTGGTGCAGCGACGCCGCGTGCGGGATGACGGCCTTCGGGTTGTAAACCGCTTTCAGCAGGGACGATTATGACGGTACCATTTGTAAGCTCCGGCTAACTCCGTGCCAGCAGCCGCGGTAATACGGGGGGAGCAAGCGTTGTTCGGATTTACTGGGCGTAAAGGGCGCGTAGGCGGCCACTACAAGTCACTTGTGAAATCTCCGGGCTTAACTCGGAACGGTCAAGTGGTACTGGAGGGCTAGAGTGCGG
+
CCCCCGGGGGGGGGGGGGGGGGGGGGGGGGGGGGGGGGGGGGGGGGGGGGGGGGGGGGGGGGGGGGGGGGGGGGGGGGGGGGGGGGGGGGGGGGGGGGGGGGGGGGGGGGGGGGGGECFCFGFFGGG?@CGGEFGGGGGGGFGGGGCECGCCFCFGGGGGGCFGEGGG@FCFFFGGGGGGGGGG5;*5C;*:2;F>EDGGGGGDGGDDE:EEGGGGGGGG8:8C@CEEC*;+<CF++<*<?C<CCF7>?9E7>E57*3C5+<CEGGGC=CC:/9C9F?**29=0+/*01<D1>:079BFBD
@M03506:14:000000000-AKVR1:1:1101:4234:8266 1:N:0:40
CGAACTCCTACGGGAGGCAGCAGTCGGGAATTTTGGGCAATGGGCGAAAGCCTGACCCAGCAACGCCGCGTGAAGGATGAAATCTCTCGGGATGTAAACTTCGCAAGAATAGGAAGAATAAGTAGGGGATAATACCCTCTATGATGACGGTACTATTTGTAAGCTCCGGCTAACTCCGTGCCAGCAGCCGCGGTAATACGGGGGGAGCAAGCGTTGTTCGGATTTACTGGGCGTAAAGGGCGCGTAGGCGGTGCAACAAGTCACTTGGGAAATCCCCGGGCTTAACTCGGAACGGTCAAGG
+
CCCCCECEGGGGEEGGGGGGGGFFFEGGGGGGGF@@CGGEG<<<FGGGGDFFGGGGGGGFG8ECE>FGGG=FEFGFGDCFG,EF,F,CC7F+C??EAFDFFGGGC+><ECCEEEAFFFCEFF9FFAECGGD?FF98B,:DFFFFFG99:+@<@BFGGFGAFFGGGFF+:FEEGGGGGDD*1<FCDG,D2*BBBFGCCCFCC*=8*?C58*:*ACCC8/:5**;C9@FG7C*8:E=5*3:=5C*>5C*>6:*/)22*0)9C0<7C+*3**765CF*+/.5937.0+/0*-9<4))5)))*/)
@M03506:14:000000000-AKVR1:1:1101:8421:8275 1:N:0:40
CGAACTCCTACGGGAGGCAGCAGTCGGGAATTTTGCGCAATGGACGAAAGTCTGACGCAGCAACGCCGCGTGAGGGATGAAGGCCTTCGGGTTGTAAACCTCTTTTATCAGGGAAGATGATGACGGTACCTGATGAATAAGTCACGGCTAACTACGTGCCAGCAGCCGCGGTAATACGTAGGTGACAAGCGTTGTCCGGATTTACTGGGCGTAAAGAGCGCGCAGCCGGTCGATCAAGTCGAGTGTGAAAGCCCCCGGCTCAACTGGGGAGGGTCATTGGATCCGGTTCGATTCGAAGGCA
+
CCCCCEGF96@FGGDGBB@@;<EE@FGEG7FGGFG@CCGECGG,C@FGF@6CC<EFEFBCGGFGFGGEGG@F:CFEGGD??FGGGGGAFGCGECCEFEFGDGGGGGCFGFFGFGGC<A?EAF<?CCFDE<<FFCDEBDGF9@EFAFDCCFGFGFB@FFGGGE:D7F>>CFG::*D;D:::FGGG@CFC@FEGG@EF+B8BEEB+<9FGECBB5B5CGGFEE/:*:**:C:*:CGFEFCFFE5C9CCF7C3<FG55/:5CD5C6?CCGFCD5359C5CF*96*)0*.)0(1))1*)*)005)
@M03506:14:000000000-AKVR1:1:1101:23803:8293 1:N:0:40
AGTGCCAGCCGCCGCGGTAATACGGGGGGGGCAAGCGTTGTTCGGAATTACTGGGCGTAAAGGGCTCGTAGGCGGCCAACTAAGTCCGACGTGAAATCCCAAGGCTTAACCTTGGAACTGCGTCGGATACTGGATGGCTTGAATTCGGGAGAGGGATGCAGAATTCCAGGTGTAGCGGTGAAATGCGTAGATATCTGGAGGAATACCGGTGGCGAAGGCGGCATCCTGGACCGACATTGACGCTGATGAGCGAAAGCTAGGGGAGCAAACGGGATTAGATACCCCGGTAGTCCAGATCGGG
+
CCCCCGGGGGGGGGGGGGGGGGGGGGGGGGGGGGGGGGGGGGGGGGGGGGGGGGGGGGGGGGGGGGGGGGGGGGGGGDGGGGGGGGGGGGGGGGGGGGGGFGGGGGGGGGGGGGGGGGGGGGGGGGGEGGGGGGGFFFGGGGGFGGGGGGGCGDGGGGGGGFGGGGGGGG6CCFGCEGGG>FGGGGGGGGGFGFDF7FEGGGFGGFEEEEGGGGGGE==E::EGG6<CF>FECCGEG7:EFGGEC=7C?FG5<CEDFFFCCCC5C7CFFFEED536*1*?:@6?*0>73D?)0*)69)83)
@M03506:14:000000000-AKVR1:1:1101:7398:8300 1:N:0:40
CGAACTCCTACGGGAGGCAGCAGTGGGGAATATTGGACAATGGGCGCAAGCCTGATCCAGCCATGCCGCGTGGATGATGAAGGCCCTAGGGTTGTAAAGTCCTTTCGGCGGGGAAGATAATGACGGTACCCGCAGAAGAAGCCCCGGCTAACTTCGTGCCAGCAGCCGCGGTAATACGAAGGGGGCTAGCGTTGCTCGGAATCACTGGGCGTAAAGCGCACGTAGGCGGACTCTTAAGTCGGTGGTGAAATCCTGGAGCTCAACTCCAGAACTGCCTTCGATACTGGGAGTCTCGAGTCCG
+
CCCCCFFGGGGGGGGGGGGGGGGGGFGGFGGGGGGGGGGGGGGGGGGGGGGGGGGGGGGGGGGGGGGGGGGGGGFGGGGGGGGGGGGGGGGGGGGGGGGGGGGGGGGGGGGGGGGG?GGGGGGGGGGGGGGGGGGGGGGGGGGGGGGGGGGGGGGGGDDGGGGGGGGGGGGGGGGGGG@FGGGGGGGGGGGGDGEFFGGDECGGGGFFGGG>E5CGCE5ECG;8FDCGGEG>6CGGGGGGGGGGGCC7ACCC<FF4;>GF6CFG7CCFF*CFC==6FFGFF67E7BGFFD>(6706<6)/7
@M03506:14:000000000-AKVR1:1:1101:15309:8304 1:N:0:40
CGAACTCCTACGGGAGGCAGCAGTGGGGAATTTTGGACAATGGGCGAAAGCCTGATCCAGCAATGCCGCGTGTGTGAAGAAGGCCTTCGGGTTGTAAAGCACTTTTGTCCGGAAAGAAAACCTCCGCCCTAATATGGTGGGGGGATGACGGTACCGGAAGAATAAGCACCGGCTAACTACGTGCCAGCAGCCGCGGTAATACGAAGGGGGCTAGCGTTGCTCGGAATCACTGGGCGTAAAGGGTGCGTAGGCGGGTCGTTAAGTCAGGGGTGAAATCCTGGAGCTCAACTCCAGAACTGCC
+
CCCCCGGGGGGGGGGGGGGGGGGGFFAFGE@AFGGGGGGGGGGGFG:FGDGGGGGAFDGGGFGDFGGGGGGGGGDGGGG9FCFCFFFDDGGFGCBFGGFGFGGGGGGGCCFC=:FFFGGF<FEGDEC+@C8FFF<D?FF7>FEGGGE:F*FFE<FGC8/?8CCE?9?EEFDEGE8<@@7EE:E*;CEGGFCFC5EGG5;+<CF*;CEGGE*8;8ACEEEG798C88;E:0@F*7CE71<@CFE7EEEDCCGFGGG<=)97EEGGGFGGGD:B3**<7?CFGFFD60*04D?396?@@F??5
@M03506:14:000000000-AKVR1:1:1101:25428:8319 1:N:0:40
CGAACTCCTACGGGAGGCAGCAGTCGAGGATCTTCGGCAATGGGCGCAAGCCTGACCGAGCGACGCCGCGTGTGCGATGAGGGCCTTCGGGTTGTAAAGCACTTTAGTGGGGGAGAAAGCCGCAAGGTTGATCTATCCCAAGAATAAGCACGGGCTAAGTTCGTGCCAGCAGCCGCGGTAAGACGAACCGTGCGAACGTTGTTCGGAATCACTGGGCTTAAAGGGCGCGTAGGCGGTCTGCCAAGTCCGGGGTGAAAGCCTCCAGCTTAACTGGAGAAGTGCCCTGGATACTGGCGGACTC
+
CCCCCGGGGGGGGGGGGGGGGGGGGGGGG7EFGGGGGGGGGGGGGGGGGGGGGGGGGGGGGGGGGGGGGGGGGGGGCGGGGGGGGGGGGGGGGGGGGGGGGGCGGFGGGGGGGGGGGFGGGGGDGGGFGFGFGGGGGGGGFGGGGFFFFFGGGGGGGGGFGGGGFGGGGC@BGC@FGDGGGGGGECCEDEC>8C>EEG>EFGGGGGCEGFFGGGGGGG5EE+:FGGEDGGGGECEDGGGGG9+6:CF7C=559=*997FGCGGFGGGFG79@DF9**09*0*9*0<C):744=)>>>37@5
@M03506:14:000000000-AKVR1:1:1101:12654:8324 1:N:0:40
CGAACTCCTACGGGAGGCAGCAGTAGGGAATCTTGCGCAATGGGCGAAAGCCTGACGCAGCCATGCCGCGTGTATGATGAAGGTCTTAGGATTGTAAAATACTTTCACCGGGGAAGATAATGACGGTACCCGGAGAAGAAGCCCCGGCTAACTTCGTGCCAGCAGCCGCGGTAATACGAAGGGGGCTAGCGTTGCTCGGAATTACTGGGCGTAAAGGGCGCGTAGGCGGATAGTTTAGTCAGAGGTGAAAGCCCAGGGCTCAACCTTGGAACTGCCTTTGATACTGGCTATCTTGAGTTCG
+
CCCCCGGGGGGGGDGGGGGGGGGGGGGGGGGGGGGGGGGGGGGGGGGGGGGGGGGGGGGGGGGGGGGGGGGGGGGGGGGGGGGGGGGGGGGGGGGGGGGGGGGGGGFGGGGGGGGGGGFFGGGGGGGGGFGGGGGGGGGGGGGGGGCFGGGGGFGGGGGGGGGGGGGGGGGGEFGGGGGGGEEGGGGGGGGGDGGEGGGGDFGGGGGGGGGGC;EFGGGGGGG5EGGGGDDEGGGFGGGFGGGGGGGGGFGGGGFGFECGCFGFCFGGGG?;CFGGGFGGDBFFFFGFFGFFFFFF@FFB:
@M03506:14:000000000-AKVR1:1:1101:24870:8327 1:N:0:40
CGAACTCCTACGGGAGGCAGCAGTGGGGAATATTGGACAATGGGCGCAAGCCTGATCCAGCCATGCCGCGTGAGGGATGAAGGCTCTAGGGTTGTAATGCTCTTTTGTGCGGGAAGATAATGACGGTACCGCAAGAATAAGCCCCGGCTAACTTCGTGCCAGCAGCCGCGGTAATACGAAGGGGGCTAGCGTTGCTCGGAATCACTGGGCGGAAAGGGTGCGGAGGCGGGTCTTTAAGTCAGGGGTGAAATCCTGGAGCTCAACTCCAGCACTGACTTGGATACTGAGGATCTTGAGTTCG
+
B<CCCGGGDEFGDF>FE@FGCD@GFGG@F7CEFFFE@<F,CF,CFFBC:FGGFCA,CC<ACCFCCF8+C+78BB,6CECCFFFG,C<?EFGFC:FFFFA,AB?FC,AFDFFGC++BEEBEGFFE:FGGGDFFEG:DD9D,3,,>>3C7>@3@F9,@FE@F,,*6:F@<C>7FCCGD9:*2CEBF<C:8;FGGE:C@;EGC8C?F0:EC5/***:*;858*A=?8C:>C>C//*0<<++:+0<*AC25C+9+:4CF:@<GC++9CECF60*05***2*1**2746+8*0(*/4**1*79/9>
@M03506:14:000000000-AKVR1:1:1101:16567:8334 1:N:0:40
CGAACTCCTACGGGAGGCAGCAGTAGGGAATTTTCCACAATGGACGAAAGTCTGATGGAGCAACGCCGCGTGCAGGATGAAGGTCTTCGGATTGTAAACTGCTTTTATCTGTGACGATTATGACGGTAGCAGATGAATAAGGATCGGCTAACTCCGTGCCAGCAGCCGCGGTCATACGGAGGATCCAAGCGTTATCCGGAATTACTGGGCGTAAAGAGTTGCGTAGGTGGCATTGTAAGTCAGTAGTGAAAGCGTTCGGCTCAACCGAATATCCATTACTGAAACGGCAAAGCTAGAGGAG
+
CCCCCGGGGGGGGGGGGGGGGGGFGGGGGGGGGGGGGGGGGGGGGGGGGGFGGGGGGGGGGGGGGGGGGGGGGGGGGGGGGGGGGGGGGGCGGGGGGGGGGGFGGGGGGGGGGGGGGGGGGGGGGGGGGGGGGGGGGGGGGGGGGGGGGGGGGGGGGGGGGGGGGGGDGGGGGGGGGGDGGGDGGGGGGGGGGDGGGGCGGGGGGGGGGGGGDGGGGGGGGGGGGGGGFFG6FGGGGGGGGGGGGGGGGGGGGGEGDEGGG57CFGD5CD=FC:CCFFG77BFGF57763>0)?=49?>F)
@M03506:14:000000000-AKVR1:1:1101:15503:8335 1:N:0:40
CGAACTCCTACGGGAGGCAGCAGCCGCGGTAAGACGTAGGGGGCAAGCGTTGTTCGGATTTACTGGGCGTAAAGGGCGCGTAGGCGGCCAAACAAGTCACTTGTGAAATCTCCGGGCTTAACTCGGAACGGTCAAGTGATACTGTCTGGCTAGAGTGCGGAAGGGGCAACTGGAATTCTCGGTGTAGCGGTGAAATGCGTAGATATCGAGAGGAACACCTGCGGCGAAGGCGGGTTGCTGGGCCGACACTGACGCTGATGCGCGAACGCTAGGGGAGCGACCGGGATTGGATACGCCGGCA
+
CCCCCGGFCFGGEFECEEGGGGEDFCECDF:6;@FFGFCB@@:FGGGGGGGECAFE@C:FCCEF<EGGB+>FDFFEGGDEF@FEFGGCE@EAFG8D?BFDGGDF=,BDGGGGGGEEGGCFFGGGGC:+FF@@CCFGGGG;CFGGGGGGCG<BF<BF@FEG@7CBCFGDGGGCFFGGGGCCGGGGGCGFGG<::+<EGFGE*?C0<@FEG**2?EDGGFG6<=*8:5CEGD=EE*:*:EFFGD55=CC5C6CECE=D85*:<55EEC*>A3:744357><3).)*=D).(*15=F)7))0))
@M03506:14:000000000-AKVR1:1:1101:9184:8336 1:N:0:40
CGAACTCCTACGGGAGGCAGCAGTAAGGAATATTGGTCAATGGACGAAAGTCTGAACCAGCCATGCCGCGTGGAGGATGAAGGCCCTCTGGGTTGTAAACTTCTTTTATATGGGACGAAAAAGGGTCTTTCTAGATCAACTGACGGTACCATGTGAATAAGCACCGGCTAACTCCGTGCCAGCAGCCGCGGTAATACGGAGGGTGCAAGCGTTATCCGGATTCACTGGGTTTAAAGGGTGCGTAGGTGGGTCTGTAAGTCCGTGGGGAAATCTCCGAGCTTAACTTGGACACTGCCATGGG
+
CCCCCGGGGGGGGGGGGGGGGGGGGGGGGGGGFGGFGGGGGGGGGGGGGGGGGGGGGGGFGGEGGGFFGGCGDFGGCGGGGGGGGGGGGGGGECFEG9EFGGCFGGGGGGGGGGGDGG:CGFEGGGGGGGGGGGF<FG8FF@AFGGFFGFDBFGGGGGGFFGGGF7FGE7BGCFGGGCGFFEGGGGGGDGGCFFE@FGG>EGEEGCFFGGGGGEGCFGD=EEC9CGF=FCC5?C++:858=7>CEC9CG>C?FE9*+/:*+:>FE):9:7+6C>F5)59CC*/CF*7:0*92F??)/1)8)
@M03506:14:000000000-AKVR1:1:1101:16932:8339 1:N:0:40
CGAACTCCTACGGGAGGCAGCAGTGGGGAATTTTTCGCAATGGGGGCAACCCTGACGAAGCAACGCCGCGTGGGTGATGAAGTATTTCGGTACGTAAAACCCTTTCGACGGGGACGAAACCGCAAGGTTGACGGTACCCGTAGAAGAAGCCCCGGCTAACTCCGTGCCAGCAGCCGCGGTAATACGGGGGGGGGCAAGCGTTGTTCGGAATTACTGGGCGTAAAGGGCGCGTAGGCGGTTTGCTAAGTTGGATGTGAAAACTCTGGGCTTAACCCAGAGCCTGCAGCCAAAACTGGCAAAC
+
CCCCCGGGGGGGGGGGGGGGGGGGGGGGGGGGGGGGGG7FGGGGGGGGGGGGGGGGGGGCFGGGGGGGGGGGGGFGGGGGDGGGGGGGGGGGGGGGGGGGGGGGGGGGGGGGGGGGGCEGGGGGGGGGGGGGGGGGGGGGGGGGDGGGGGGGGGGGGGGGGGGGGGGGGGGGGGGGGGGGGGGGGGGGGGGGEGGGGGGGCGGGGGGGGGGGFFGGGGGGGG=>FGGGGGG?CGDFEG98=EG?EGF:09C?7C?FGF70?CFGGGG4FCFFGF<EGFGGGF7F6)2<:F)8F@FFF>@)7
@M03506:14:000000000-AKVR1:1:1101:6141:8345 1:N:0:40
CGAACTCCTACGGGAGGCAGCAGTAGGGAATCTTGCGCAATGGACGAAAGCCTGACGCAGCCATGCCGCGTGAATGATGAAGGTCTTAGGATTGTAAAATTCTTTCACCGGGGAAGATAATGACGGTACCCGGAGAAGAAGCCCCGGCTAACTTCGTGCCAGCAGCCGCGGTAATACGAAGGGGGCTAGCGTTGCCCGGAATTACTGGGCGTAAAGGGCGCGTAGGCGGATATCTAAGTTGGGGGTGAAATCCCGGGGCTCAACCTCGGAATTGCCTTCAAAACTGGATATCTTGAGTTCG
+
CCCCCGGGGGGGGGGGGGGGGGGGGGGGGGGGGGGGGGGGGGGGGGGGGGGGGGGGGGGGGGGGGGGGGGGGGGGGGGGGGGGGGGGGGGGGGGGGGGGGGGGGGGGGGGGGGGDGGGGGGGGFGGGGGGGGGGGGGFGCFFGGGGGGDGGGGFAFEFGGFGCAFGFGDGGGEGAFFGGFFEGE@FECF7FGGGG,?8EGGGC+AFFFG>>:CGGGGGGG5C8>ECCGG?=;CFFCFD>EFGDGGG5*<7:CF+:DEBCCFGCFGGFDGGC>GFCCFFGDGFF=EF45>GBAF6986@?9>
@M03506:14:000000000-AKVR1:1:1101:5860:8349 1:N:0:40
CGAACTCCTACGGGAGGCAGCAGTAGGGAATCTTGCGCAATGGGCGAAAGCCTGACGCAGCAACGCCGCGTGGGGGATGAATGCCTTCGGGTTGTAAACTCCTTTTAGTGGGAACGAAATTGACGGTACCCACAGAAAAAGCCCCGGCTAACTACGTGCCAGCAGCCGCGGTGATACGTAGGGGGCAAGCGTTGTCCGGATTCACTGGGCGTAAAGAGCTCGTAGGCGGCTTAGTAAGTCGGCGTGTTAAATCTCCAGGCTCAACCTGGAGTCGCACCCGATACTGCTATAGCTAGAGTCC
+
CCCCCGGGGGGGGGGGGGGGGGGGGGGGGGGGGGGGGGGGGGGGGGGGGGGGGGGGGGGGGGGGGGGGGGGGGGGGGGGGGGGGGGGGGGGGGGGGGGGGGGGGGGGGGGGGGGGGGGGGGGGGGGGGGGGGGGGGGGGGGGGGGGGGGGGGGGGGGGGGGGGGGGGGGGGGGGGGGGGGGGGGGGG@FFGGGGGGGGGGGGGGGGGGGGGGGGFFGGGGGGGGG5EGEECEGEFGGGGGGGGGGGGGF7CFFFGFDFGGGGFFGGGC>FGFCDG5CEGG:BDE7@7*)>*:FFB?F4@FB
@M03506:14:000000000-AKVR1:1:1101:10022:8351 1:N:0:40
[truncated: 59,062,810 more chars]
