# Supplementary material for: Differential responses of the acidobacterial community in the topsoil and subsoil to fire disturbance in Pinus tabulaeformis stands
Source: PeerJ. 2019 Dec 11;7:e8047. doi: 10.7717/peerj.8047 (PMC6911345; doi:10.7717/peerj.8047)
Supplement: Supplemental Information 27 — L, low severity; A, represents a repetitive sample; 10, topsoil (0–10 cm). [file peerj-07-8047-s027.gz › peerj-07-8047-s027]

@M03506:14:000000000-AKVR1:1:1101:19151:1074 2:N:0:40
NGACTACTGNNNNNNNTNNNNNTNNNNNNTNNNNNNNNTNNNNNNNNNNNNTGTCAGANNNNNNNCAGCAGANNNNNNNNGCCACCNNNNNNNCTCCGGANNNNNNNGCATTCCNCNNNNNNNNNNNNNNNNNNNNCNNNNNNNNNNNNCNTCNAGTNNNNNNNTCNGCNNNNNNGNTCCGGGGNNNNNNNCCGGNCGNNCCCCANCNCNNNNNNNNNNCACCTACNNCNNNNNNNNNNNNNNNNNNTNCGGACNNNNNNNGCCCCCCNNNNNNNACCCCCCNNNNNNNGCCGGATCNNNC
+
#8ACCGGGG#######=#####=######6########:############::CFGC@#######::C<<EF########9:CFFG#######9:B=@:B#######::4D7EF#:####################6############8#+6#+66#######53#63######*#44@DG*B#######66:=#/*##4*4=*#*#2##########219:7DC##*##################)#2*0))#######))*1*:>#######*2,7*(,#######)(-)-(*)###,
@M03506:14:000000000-AKVR1:1:1101:11104:1097 2:N:0:40
NGACTACCGNNNTNTCTAANCNCGTTTGCTCNNNNNNCCTTCGTNNNNNNNTGTCAGTANNNNNNCAGAGATNNNNNNNCGCCACTNNNNNNNCTTACGANNNNNNNGCATTTCACNGCTANACCGTAAATNNCNNTCTCCTNNNNNNNACTCGAGCAAGNCAGTATCAANTNNNGTTTCGAGGNNNNNNNTCGAGATTTCACACCTGACTTNCNCNCCCACCTACGCCNCCCNNACGCCNNANNAATCCGAACNNNCNNNGAGACCCNNNNNNNACCGCGGNNNNNNNCACAGAGTTAGC
+
#8BCCGGGG###=#=CFFG#=#=CFGGGGGG######::FFGGG#######9:CFGGGG######::CFGGE#######::CFGGE#######::BFGGD#######::BFGGGGG#+A=7#9AFGFGGGG##:##48AFF,#######68@FGD6EGF=#4@EFFBFGG#8###64@@FEGGG#######*64>ECFGGF71BEGGGGGGF#2#4#*25*:DEFGFF*#2=*##*/:>F##*##21.5CCB35###(###))1*;8)#######*2()24(#######0-4)((***.)-
@M03506:14:000000000-AKVR1:1:1101:9444:1123 2:N:0:40
NGACTACTGGGGTNTCTAATCCTGTTTGCTCNCNACGCTTTCGCNNNNNNNCGTCAATATTNNCCCAGGTCGCCNNNNNCGCCACTNNNNNNNCTCCCGATNNNNNCGAATTTCCCNCCTACACCGGGAATTCCNCGACCCTNNNNNCNTTTCAAGCCGGNCAGTTTCGATTGCACTTCCTGGGNTGAGNNCTGTGCTTTCCCTCCCGACTTAATCCGCCGCCTCCTCGCGTTCTACGCCCAATGCTTCCGACCAACTGNTTCACCTCCCGTNTATCTCAGGTNGNTNGCACGACGCTCGC
+
#8BCCFGGGGGGG#=CF@FGGFFFGGGFFFF#:#::DFGGGGGG#######::CC8BFFGG##::CFF7F8:CE#####::CFFFG#######,:9FGGDE#####::+?4DEE,:#+:4<FFF=E@77@AFFG#+8+FFF8#####+#+86D+@,,6+8#46+4@@C:@,@@FGD<C<;D7C5#44*4##1*1*4;97@F+5,:75C595*++3>+9)/1><>8F)4*9719)0*-*02*2*77+<*++20).1*7(*#00.*1++)/.5)#****-*2)()#(#(#()--)(9))7-3,
@M03506:14:000000000-AKVR1:1:1101:13229:1132 2:N:0:40
NGACTACTGGGGTATCTAATCCCGTTCGCTCNCCTAGCTTTCGCNNNNNNNCGTCAGTGTCNGCCCAGCAACCCGNNTNCGCCGCANNNNNNNCTCTCGATNNNNNCGCATTTCACNGCTACACCGAGAATTCCAGTTGCCCNCNCNGNACTCTAGCCAANCAGTCTCACTTGACCGTTCCGAGNTAAGNCCGGAGATTTCACAAGTGACTTGTTTGGCCGCCTACGCGCCCTTTACGCCCAGTAAATCCGAACAACCAATGCTCCCCCCGTNTGACCGCGGCNTNCNCCCGCCCGAGGAG
+
#8BCCCFGGGGFGDGGEGFGGGGGGGGCGGG#:CDFGFGGGGGG#######::CFFGGFFE#:CFGGDFGGGGG@##:#:9CFFG@#######::BBFCAB#####:4B<FEGGGG#:A=FGGGF>FCEFGGGDBFEF9FFF#3#6#+#+8+@E,,@@FE#++6D+,@,3@9,<@D?>9:8C**#6*@*#6>>E*8CCFE7DGG,;CC7@DG7BFG4*26:5CCGC38/)):C:F7)/):C**22++/++*.)<)95(**00)*2+;>E3)0#/2/*,)2-4(#(#(#(0((.-().)((-
@M03506:14:000000000-AKVR1:1:1101:15858:1135 2:N:0:40
NGACTACTGGGGTTTCTAATCCTGTTTGCTCNCCACCCTGTCGCNNNNNNNCGTCGGTAACNGGCCCGTGGGCCGNNCNCGCCACCNNNNNNNTTCCGACTANNNNCGACTTTTACNCCCACTCCCGGTATTCCACCCCCCCNCNCNCTACCCAAGTACTNCAGCTTCAACGGCCGTTCCAGACNTTCGNCACTGGCGTTCCCCCCTTCCTTCAAAGCTCGCCTCCCACCGGCTTTCTCCCCGCACCTCCCCACACAGCCTCCCCCCCCCGCNCTCACCCCGCNCNTNGCCCGCACTAATC
+
#8A<AFGG-66C6+,-;6,<6,C,;;FCAG9#:C,C,,986;,,#######:,:CF++C:,#::9,,8+,+86<F##,#:,,:,8,#######,:9D,++44####:+B++?,,55#::++B,,,,+++3+?,,,9>>=+@+#8#6#3+84+@,5,,,7,#*****6,>,,*4*1C58,:,,,4#****#1**/30*187*23:/:***0:*+*++2*/0*79**9))**)*)))*)*1<**)))**0*/*0)0***(*27)075*:3*)))#**2/()2((,#(#(#(0-1.(())/())
@M03506:14:000000000-AKVR1:1:1101:15068:1137 2:N:0:40
NGACTACCAGGGTTTCTAATCCTGTTTGCTCCCCTAGCTTTCGTNNNNNNNCGTCAGTTGTGGTCCAGTGAGCCGNNTTCGCCACANNNNNNNCTCCTGATANNNNCGCATTTCACNGCTACACCAGGAATTCCACTCACCCNCNCNCCACTCAAGCCCGGCAGTTTCTCGTGCAGACTATGAGNTGAGNCCATAGATTTTACACAAGACTTACCAAACCGCCTACGCACCCTTCACGCCCAATAATTCCGAACAACGCTCGCCCCCCTCGCNTTACCCCCGCNCNTNGCACGACGTGAGC
+
#8BCCGGGGGGGGGGGGGGGGGGGGGGGGGGGGGGGGGGGGGGG#######::CDFGGGGGFGGGGFFGFGGGGG##6:CD@FGG?#######::BFGGGGF####::=FGGCFGG#:AFGGGGFGGCEGFDGG;FD<AFF=#+#6#+68@DEGD9EGGDDCCEEFAE,EEDDEBGAFGG9EG9#6@C+#6@:DCCC,@2,5@:A,AF,*52,CFGF*@C9?<ECF?4*)8CDF)7375CCE<**0+11?AA):DCF(>*7)75>E878B<)#*1*24)*(-,#(#(#(0(3)1(/8)40.
@M03506:14:000000000-AKVR1:1:1101:11485:1140 2:N:0:40
NGACTACAGGGGTATCTAATCCTGTTCGCTCCCCACGCTTTCGCNNNNNNNTGTCAGTATCGGCCCAGAGTGCCGCNTTCGCTACGGGTNNNNCTCCTGATANNNGCGCATTTCACCGCTCCACCAGGAATTCCACACTCCCNTNCNGACCTCTAGTCACGGCAGTATCGAATGACCCCTCCAGGTTCAGCCTGGCGATTTCACATCCGACTTACCGAACCACCTACGAGCTCTTTACGCCCAATAAATCCGCACAACGCTTGCCCCCCACGNCTTACCGCGGCCNCTGGCCCGTACTTGG
+
#8ACCGGGGGGGGGGGGGGGGGGGGGGGGGGGGGGGGGGGGGGG#######::CFGGGGGGGGGGGGGGGGGGGGG#9CFGGDGGGGGC####::DFGGGGG###4:BF78FFGGGGGGCCFDFGGGGFCFFGGGGFEDFFG#8#6#+3@DGGFGDGGCFE6ECEGFAF8DFGGGGCFGCEGGFDFF,<@EGFGG5CG*CCFFG,9?F5C5DECEGC3)>DCGDCCFAECEGF7=F)20;?EDGFFD7<0<<)0>570)27;>F*8;:*8C5#*2;*(9:(((4(#-08FF(07>G)842)
@M03506:14:000000000-AKVR1:1:1101:18177:1225 2:N:0:40
NGACTACCGGGGTTTCTAATCCTGTTCGCTCCCCACGCTTTCGCTCCTCAGCGTCAGTATTGGCCCAGATCACCGCCTTCGCTACTGGTGTTCCTCCTGATATCTGCGCATTCCACCGCTACACCAGGAATTCCGTGATCCCCTACCAAACTCTAGTCACAACAGTTTCGGGTGGCGGCCCCAGGTTGAGCCTGGGGGTTTAACACCCGACTTGTCGAACCGCCTACGAGCCCTTCACGCCCAATAAATCCGAATAACGCTCGCACCCACTGTATCACCCCGGCTCCTGGCCCAGAGTTGG
+
#8BCCGGGGGGGCGGGGGGGGGGGGGGGGGGGGGGGGGGGGGGGEGGGGGGGGGGGGGGFGFGGGGGGGGGGGGGGGGDGGGGGGGGGEFGGGGGGGGGGGGGGGFGGGGGGGGGGGGG@GGFGGFFGGGGGGGGGGG8DFGGGGGFGFFFDFGGGGGFGAFGE3DGFGGGGFG5>CE5EEGGEGF<FFFCC8FCFC**=:*+>FFEEDCDG=>FCC*7/9<DED*7B55)*1<F*4*):C7/*06<@+<C<5373>?55377<):C@*000/*3++5)2-3((((-0,)(()-,*./).(
@M03506:14:000000000-AKVR1:1:1101:10835:1227 2:N:0:40
NGACTACCGGGGTTTCTAATCCTGTTTGCTCCCCACGCTTTCGTACATGAGCGTCAGTGTTATCCCAGGAGGCTGCCTTCGCCATCGGTGTTCCTCCACATCTCTACGCATTTCACTGCTACACGTGGAATTCTACCTCCCTCTGACACACTCTAGCTCCGTAGTTTCAAGCGCAATTCCCAGGTTAAGCCCGGGGATTTCCCACCTGACTTGCGAAGCCGCCTGCGCCCGCTTTACGCCCCGTACTTCCGTTTCACGCCCGCCCCCTCCGTATCACCGCGGCCGCTCCCTCCCTTCGGCG
+
#8@CCGGGGDGGFEEGGGCGGEFFFGGGGFGGGGFGG>FGGGGGGGGGGGGGGGGGGFGFGGGGGGGDGGDGGGGGGGGFGGGGCGGGE:FGGGGE=<EFF,,AFDGGGGDGGGCFGAEAFFFGGGGGCFFFCFGGG?EGGBFGCD=>,,@8=EGGFGG?E@8@E,@,==CCEEEEEGFGGAFGD9ECCB7DEGEG**4=<+,<84;6CC>@EC:*7??6)>DE74))*/8=53;:.*0:**/99*;/?+/))0*:*(//8)))1/1.*01))**0+.)/,,(-4(-)-5,()4(*))(-,
@M03506:14:000000000-AKVR1:1:1101:13969:1229 2:N:0:40
NGACTACTGGGGTTTCTAATCCCGTTTGCTCCCCTAGCTTTCGCGCCTCAGCGTCAAGAACAGGCCAGGTAGTCGCCTTCGCCACTGGTGTTCCTCCCGATATCTACGCATTTCACCACTACACCGGGAATTCCACTACCCTCTCCTGCCTTCGAGTCGATCAGTATCGAATGACCCTCCCCAGTTGAGCCGGGGGCTTTCACACTCGACTTGATCGACCGCCGGCGCGCTCTTTACGCCCAGTAAATCCGGACAACGCCTGTCCCCCACGTCTTACCGCGGCGGCAGGTCCGTAGTTAGC
+
#8ACCGGGGGGGGGGGGGGGGGGGGGGGGCFEGGGGGGGGGGGGGGGGGGGGGGDGGGGGGGGFGGFGGFGGGGGGGGGGGGGGGGGGCGGGGGCFGGGGGGGGGGGFGGFGGGGGGGGGGGG8ECEGDGFGG?9FFFGFGGG8EFGF?FGGGF@E,=CC>D>@FC;>CF?@@FGGGCFDCC@8FFGGCFFG>85C?5CFG=99C*=*:7<C7D?FCCBE5DG*9C>DEC5ED*9D9*7:EGFCF?F?9@55)5/<F2CEF3=F4AE3587;578A+2):(1((,4-),)))),.*)*)).
@M03506:14:000000000-AKVR1:1:1101:12119:1251 2:N:0:40
NGACTACCGGGGTTTCTAATCCTGTTTGCTCCCCACGCTTTCGCACCTCAGCGTCAGTATCGGGCCAGTGAGCCGCCTTCGCCACTGGTGTTCTTGCGAATATCTACGAATTTCACCTCTACACTCGCAGTTCCACCCACCTCTCCCGAACTCAAGCTCGCCAGTATCAAAGGCAGTTCTGGAGTTGAGCTCCAGGATTTCACCCCTGACTTAACAAGCCCCCTACGTTCGCTTTACGCCCAGGGATTCCGAGCAACGCTAGCCCCCGTCGTATTTCCTCGTCTGCTGGCACGCAGTTCGC
+
#8BCCGGGGGGGGGGGGGGGGGGGGGGGGGGFGGGGGGGGGGEGGGGFGGGGGGGGGGGCEGGGGGGGGGGGFGGGGGGGGGGGGGGG<=FFGGGGGGGGGGGGGGGGGGGGGGGDGFFGFGGG<F<FCGGGGGEF,@:CGGGGGGGEGGGGFG,7ECGDCEE>D9DFAAFFFF8BCFGEC79DFGGG?7,?DFFFFC?CCGGFGGF5:*4=78CF78A**1<E3D>;*>DGGFFFC3528****10<F?88;>CF7()*.)997A*)28).)28++.6<2(4,(-))3>05)(4)0*),-
@M03506:14:000000000-AKVR1:1:1101:18271:1269 2:N:0:40
NGACTACCGGGGTTTCTAATCCTGTTTGCTCCCCACGCTGTCGCGCCCCAGTGTCAGCAACTGCCCAGCAGACCGCCATCGCCACCGGTGTTCTTCCGGATCTCTACGCATTCCACCGCTACACCCGGAATTCCATCTGCCTCTACAGTGCTCCAGCGAGCCAGTATAGACGGCCGACTCGACGTTGAGCGTCGTGCTTTCACCGTTGACTTGATTCGCCACCCATGAGCCCTTTACGCCTAGTAATTCCGCACAACGCTTGCCCCCCCCGTATTACTCCTGCTCGCGGCCCTTAGCTGGC
+
#8BCCGGGGGGGGGGGGGGGGGGFGGGGGGGGGGGGEDFDGGGFEGC+CCGGDFGAFGGGGGCFFGDFGGGGGGGGGGGGGGGGGGGG=FGGGGGGGGDG+4BFGGGGGG=@<FDFEEE+@@EGGGGGGGGGGGFBEF9FGF@FCG,6EFCF>CFFGGGGD5?FFFA,:7D>>C5B*14C8,5BEFGGCFC:CC*3;=7<F++>*17C59>FAC9E7<DG<>**1*0*0:5AC)6><30C85***2019+3))0/*7(7*)8<77C=<:@:7)2++3:*+.)((.(()(8-(.()0*0)((
@M03506:14:000000000-AKVR1:1:1101:12032:1276 2:N:0:40
NGACTACCGGGGTATCTAATCCTGTTTGCTCCCCACGCTTTCGTGCCTCAGCGTCAGTAACGGGCCAGTGAGCCGCCTTCGCCACTGGTGTTCTTGCGAATATCTACGAATTTCACCTCTACACTCGCAGTTCCACTCACCTCTCCCGTACTCAAGATCCTCAGTATCAAAGGCAGTTCTGGAGTTGAGCTCCAGGACTTCACCCCTGACTTAAAGACCCGCCTACGCAACCTTAACGCCCAGTGATTCCGAGCAACCCTAGCCCCCTTCGTCTTCCCTCTGATCCTGGCACCAACTTAAG
+
#8ABCGGGGGGGGCGGGGGGGFFFGGGGGGGGGGGDGGGGGGGG8FG<FGGGGGGGGGFGGFGGGFGGGGGGGGEGGEBEGGGGGGGGGEFGGGGFGGGFGGGGGGGGGGGFGGGAFGDGGGGGAF4FGGGGGGGGCFGEGGGBDFGGGE7@EF8ED?EEDGFEGG5>,;DFFG68C,,@,,,,3>,@@F9CFD?,8*8<DDGFGGGG?4>DC@CCFF;C<4C73*8>=)87FA++7*5:?EC;49+9:C05>.<50(9*7.6FC580*)10)/;++,0*()).)-)035()).(*0/)))
@M03506:14:000000000-AKVR1:1:1101:9159:1292 2:N:0:40
GGACTACTCGGGTTTCTAATCCTGTTTGCTCCCCTAGCTTTCGCGCCTCAGCGTCAGTTGTGGTCCAGTGCGCCGCTTTCGCCACAGGTGTTCCTCCTGATATCTACGCATTTCACCGCTACACCAGGAATTCCACGCACCTCTCCCACACTCCGGCACGGCCGTTTCGCCTGCAAGCTCCCAGTTGAGCCAGGAGATTCCACAGGTTACATACCGCGCCGCCTTCGCCCCCTTTACGCCCCCTAATTCCGAACAACGCCCGCCCCCCCTGTCTTCCCGCGGCTGCTTCCCCCTGCTGGAG
+
<A8@A@FDC;FG;@F@EFCF@CFCFCF,<FFGGEGFFC@FFGCG@7@@BCEFGB@FEGEAD:FGGGGDF,EGDGGGGCCCFFG:B,CEF@FBFF,C<45,?:AFFDF=>CGCGGCDGGGDFG9FFFCF7?<,7FEFF7B+=DG9@DFFG@EGG83+@++3+@+:@*,D@CG7*,,>,>9EGC7,5>FC,DFC>C8/=,9,>:18A?4,,2+1+03/355C3)9=*;5)*9)1)89*6*)?E*))*2+/<E+)0<CF>(//5))))*:)80*)):?@<8):3(1,(()*.9((.((/))((,
@M03506:14:000000000-AKVR1:1:1101:10059:1307 2:N:0:40
GGACTACTCGGGTTTCTAATCCTGTTTGCTCCCCACGCTTTCGCGTCTCAGCGTCAGTCACGTCCCAGCGAGCTGCCTTCGCCATTGGTGTTCCTCCTGATATCTGCGCATTTCACCGCTACACCAGGAATTCCACTCGCCTCTTCCGGACTCGAGCTTGACAGTATCCACCCGCCTCCCGGGGTTGAGCCCCGGGCTTTCAGAGCGGACTTACCAAGCCGCCTACACGCGCTTTACGCCCATTGATTCCGGACAACGCTTGCCCCCTACGTATTACCGCCGCTGCTGGCACGTCTTTCGC
+
CCCCCGGG-CFGFGGGGGGGGGGGGGGGGGGGGGGGGGGGGGGGGGGGGGGGGGGGGGGGGGGGGGGGGGGGGG?FGCGGGGGGEGGGGGGGGGGGGGGCCFGGGGGGGGGGGGGGGGGEEGGGGFGGC@GGGGGGFGGGGGGGGGGCCEGEG6EEGG=D,AEFGGGF77EGGDGGGGGGG5?E?CE,AFFCEGGGG=8F@7@+>7EE5D36C7CCF4@FDDGD*>@FGGBGGD)7:C:EG***2+36CG6>)7>FG0)*807C7E8)8>CFF:++<9:E(79(,4:40717).,*)*)(,
@M03506:14:000000000-AKVR1:1:1101:20493:1330 2:N:0:40
GGACTACAGGGGTATCTAATCCTGTTTGCTACCCACGCTTTCGTGTCTCAGCGTCAGAAGTGGTCCAGTAAGCTGTCTACACCACAGGTGTTCCTCCTGATATCTACGCATTTCACCGCTACACCAGGAATTCCGCTTACCTCTCCCACCCTCTAGCATTCTAGTTTCCGCTGCACCCTCCCAGTTACGCCGGGAGATTTCACAACAGACTGGGAACACCGCCTACACACTCTTTACGCCCAGTAATGCCGAACAACGCCCGCTGCCCACGTCTTCCCGCCGCTGCTGGCCGGTAGCTAGC
+
CCCCCGGGGGGGGGGGGGGGGGGGGGGGGGGGGFGGGGGGGGGGGGGGFCGGGGGGGCFGFGGGGGGGGGGGGGGDGGGGGGGGG8FF<FGGGGFGGGGGGGGGGGFGGCCF<EGGGGGGGGGGGF@@<FGGGGGGGGG@EGGFGGD8EGGGGFGGGFEDFEADDFGFA86+=C8E?CC=CECFDFA,3B@@6?5C*@DGGGGFDE5,4*2979CDC*;7)9CE**)89C);:;6+;*5:CE**;+1+2<C)85/7<()*).01)2*)+875)*/+2(.*(,,((-)9(7(()-4*)8)),
@M03506:14:000000000-AKVR1:1:1101:13611:1332 2:N:0:40
GGACTACTCGGGTATCTAATCCTGTTCGCTCCCCACGCTTTCGCTCCTCAGCGTCAGTAATGGCCCAGAGATCCGCCTTCGCCACCGGTGTTCCTCCTGATATCTGCGCATTTCACCGCTACACCAGGAATTCCGATCTCCCCTACCACACTCTAGCCTGCCCGTATCGACTGCAGACCCGGGGTTAAGCCCCGGGCCTTCACAACCGACGCAACAAGCCGACTACGACCCCTTTACGCCCAACACTTCCCGACAACGCCTGCGCCCTCCGTCTTCTCACGTCTGCTGGCACCTCGTCACC
+
CCCCCFGGGDEEGCFGGGEGGGGGFGGGGGGDFGGGGGDGGGG7CFGEEFCGGGGGEEEFGGDFGG@E,FCEFGFDECEAFCCF:C@++68,CFCFG=FF9,C?5<FCFE+??FGGGGGEEGCEGGGDFGGEB944@B,3C8EFGGGGFFCEEDD9A?B8?@FEGG6EGGG:EEE8@D:C>C*>;>>CECGFGGEC:*:7ECGGF=C**1/)*):8*945))959F>)*))2/)9*.*):CE35**0*<<*507))19)/))75>55.*09::5*++.*34,,8(.4/()().2,97)4()
@M03506:14:000000000-AKVR1:1:1101:20583:1346 2:N:0:40
GGACTACCAGGGTATCTAATCCTGTTTGCTCCCCACGCTTTCGCACCTCAGCGTCAATATGTGTCCAGTAAGTCGCCTTCGCCACTGGTGTTCTTCCGAATATCTACGAATTTCACCTCTACACTCGGAATTCCACTTACCTCTCCACAATTCTAGCGATGCAGTCTTAAAGGCAATTCCGGAGTTGAGCCCCGGGCTTTCACCCCTACCTTACAAAGCCGCCTACGTCCGCTTTACTCCCCGTAATTCCGACCAACGCCATCCCCCTCCGGACTACCGCGGCGGTTGGCAGCGGCTTAGC
+
9@CCCFFFCFCGGFGFGGCACDFGFFG,C;,@F,CE::7CFAFG7FFAFC,@F,@@FF9@FFFGGGGGGGCCF@@FGGCGGGCFFG@FGDFFGF?EFGC@,,BFFFFC@CED<EB,,,AF?D<FFE=CG7FDFA;FFFDDGCAD=DFD?,CDFFDGFEE,=@E,7@FFFFA;,@DFF9=,>+++@3,=8;8+@?>8EG8,@CFGD:>C597CCFD7*3/,))9=5*:;//)*2))1)++>3*/:C*3+9C+8))173(1*70)11A:);>))))1++()*,(((,--)-65()(())0)).
@M03506:14:000000000-AKVR1:1:1101:19462:1377 2:N:0:40
GGACTACCCGGGTTTCTAATCCTGTTTGCTCCCCACGCTTTCGTGCATGAGCGTCAGTGTCGACCCAGGGGGCTGCCTTCGCCATCGGTGTTCCTCCACATCTCTACGCATTTCACTGCTACACGTGGAATTCCACCCCCCTCTGCCGCACTCAAGCCCGCTAGTTTCAAGCGCAATTCCCAGGTTAAGCCCGGGGATTTCACACCTGCCTTGGCGAACCGCCTGCCCACGCTTTCCGCCCAGTAATTCCGCTTAACGCCCGTCCCCCCCGTATTACCCCGGCTGCCGCCCCCCGTCGCAG
+
CCCCCGGGGGGGGGGGGGGGGGGGGGGGGGGGGGGGGGGGGGGGGGGGGGFGGGGGGGFGG@FGGGGGFGGGGGEEFGGGGGGGGGGGGGDGDFFGGGGGGGGGGGGGGGGGGGGGGGGGGGGGGGCFGFFGGGGGGGGGEEGFGGGGGGGGGFFFGGGGGEEGGGGGGGGGEEGEGCFFGGFEAEFGFFFGGDGE5=CFG>F7FEEC*8*@CF?*)5@E)/>E**)0+/)*/5;*.9:GE=***2<=?+<)777:>0C*...9);:)*.)0)*<+0))2(((-,8()()((.-(/)7(-(
@M03506:14:000000000-AKVR1:1:1101:13959:1384 2:N:0:40
GGACTACTGGGGTTTCTAATCCCGTTTGCTCCCCACGCTTTCGTGCCTTAGTGTCAGGAATGAGCCAGTTATCTGCCTACGCCATCGGTGTTCCTCCCTATATCTACGGATTTCATTCCTACACAGGGAATTCCAATAACCTATCTCATCCCCAAGCTTAGCAGCTTTGATAATGTATATGGGGTTGAGCCCCACGCTTTCACTACCGACTTACTATGCCACCTACGCAACTCCTTACGCCCCTTAATCCCGCATAACCTTTGTATCCTCTGTAGCGCCGCCGCCGCTTGCACTCAGTTCG
+
CC9@<FCF-;@@6:CFFG<A<C,,;CFCCGGE<@FEF7,@CEFE87C,,C6@FD6CFF<C6,CEEEFFE,CC,C@<FFF,CB7CGGGGE,66C9E<EF,,BE,AA,AB@:=:FF9,9,,5A<<<E8<7DFEGGGE,F,4F9,,,4@=D,C9,@,+4D,=D,,@D,@@,3==FDFA@EDFADCE+@6=1,,,@C8+3+6+@E7,5,@5**0**5=EDC++,;7C,7;??ED5=*18+99)8*:)**20++2+.)0*2+(*+0/:+++>++0+03*2+2(05(((-(((.,)4)*).*)99)(
@M03506:14:000000000-AKVR1:1:1101:18752:1389 2:N:0:40
GGACTACTCGGGTATCTAATCCCGTTTGCTCCCCTAGCTTTCGCGCCTCAGCGTCAAGAACAGGCCAGGAAGTCGCCTTCGCCACTGGTGTTCCTCCCGATATCTACGCATTTCACCACTACACCGGGAATTCCACTTCCCTCTCCTGCCTTCGAGTCGATCAGTATCGCGTGACCCTCCCCAGTTGCGCCGGGGGCCTTCACACGCGACTTGAACGACCGCCTGCGCGCTCCTTACGCCCCGTAACTCCCGACACAGCCTTCCACCTACGCACAACCCCGGCTTCTGTCCCGTGTCTAGC
+
CCCC@EGGGCEGGGGGGGGGGGGGGGGGGGGGGDFGGFGFFGGGGG@6BFFFEGDEGGGG@ECFGGGGGCDFCFGGGGGG@EG7FEFE?=6:EG<EFGGEGG>FGEFGG>FCFGFGF9FDGFGGD=:FDC=FFC,5?,CFGFGFGGG8BF9DCFC,@EE+6@>FD=;@>CE3++3@E>CEEECE3DF,4>>*1?:EG*30>4A9A5E7*973F*+<5*):)9D5**).*18C))9*./7?2/71C5**<+*).<<D5(9*)*9<7@6)+9*)))**2(.:4(1-(..*.*,5)((2)*)))
@M03506:14:000000000-AKVR1:1:1101:16060:1402 2:N:0:40
GGACTACCCGGGTTTCTAATCCTGTTTGCTCCCCACGCTTTCGCTCCTCAGCGTCAGAACAGGCCCAGAGAACCACCTTCGCCACCGGTGTTCCTCCCGATATCTGCGCATTTCACCGCTACACCGGGAATTCCGTTCCCCCCTGCCTGCCTCCAGCCTGCCCGTATCCACCGCATGCCCAGGGTTAAGCCCCGGGCTTTCACAGCGGACGCAACAAGCCGCCTACGAGCTCCTCACGCCCAATAATTCCGGACAAAGCTCGCGCTCTCCTTATTACCGCAGCTTCTGTCCGGTAGTTAGC
+
CCCCCFG9-6CE+6,C@F9C<EFCFFF<FCEFFGCFFFGG<<7FF,C,CAE@FGGGGGGCC@8C@F,6CFFGFC,9F@@F@FGGGGG+>=FGG9AEFGD@+8+CCFCBFFGCFA9EDCC+>@<FGF>G::,=,5,A<D,3>BEG+@6>AG@FFFD6BEG>D68**@:@:;B,188*;2?FGGA>,6C?9CB***3=**3<C>CF9***5)7551/*12<=3<C**07;*9:<*))*(*0****22+3/AFE3.))**(9CF)5)1*/0+)2**00++))2(,(.).)*.*.(0,4*/0)6)
@M03506:14:000000000-AKVR1:1:1101:13929:1407 2:N:0:40
GGACTACTGGGGTATCTAATCCTGTTTGCTCCCCACGCTTTCGAACATGAGCGTCAGTATCGGGCCAGTGAGCCGCTTTCGCCACCGGTGTTCCTCCTGATATCTACGAATTTCACCTCTACACCAGGAATTCCACTCACCTCTCCCGTACTCAAGACCTGCAGTTTCAAAGGCAGTTCCGAGGTTGAGCCTCGGGCTTTCCCCCCCGACTTGCAGGTCCGCCTCCGTTCGCTTTACGCCCAGTGATCCCGAGAAACTCTTGCCCCCCCGCTATTTCCCCGGCGCCTGGCACTCGGTTCTC
+
CCCCCGGGGGGGGGGGFGGGGGGFGGGGGGGFGFGFEGGGGGGGGGGGGG8FGEDGGGFDGEGDGGCFGGGGCFGG:CFGGFGGEFGE+=F=EGGGGGGGFGFGFDGCC@FGGG9,F=FCFGGGGGGGGFFGCFCCCGGGGGFDGD8>F7CFGGG,EFGFBFFG3EEEGDAFFGGEGGGC+@EGGG>FFD,,@*8**1;9C+>FGC*/*2C/+100*;8C)9C5*2:56CB5*.8:<5@EG=5CC?F*+;*)))1*2-2+017*9:85:))0./++0.*211((((()(),.)((1.),45
@M03506:14:000000000-AKVR1:1:1101:10675:1410 2:N:0:40
GGACTACTGGGGTATCTAATCCCGTTTGCTCCCCTAGCTTTCGCGCCCCAGCGTCAAGAACAGGCCAGGTAGTCGCCTTCGCCACTGGTGTTCCTCCCGATATCTACGCATTTCACCACTACACCGGGAATTCCACTACCCTCTCCTGCCTTCGAGTCGATCAGTATCGAATGACCCTCCCCAGTTGAGCCGGGGGCTTTCACACTCGACTTGATCGGCCGCCTGCGCGCCCTTTACCCCCAGTAAATCCGGACAACGCTTGTCACCCACGTATTACCGCGGCCGCTTGCAAGTAGTTAGC
+
CCCCCGGGFGGGGGGGGFGGGGGGGGGGGFGGGGGGGGGGGGGGEGG+@FGGGGGGGGGGGGGFGFGGFFFGGGGGGGGFFGGGGGGGGGGGGGFGGGGEGDGGGFGGEGGGGFEGGGGGGGFGGGGEGGGGGGDGGGGGGFGGGGC>EF@FFDFG>FEG>CGCE=FGGF?F6EFEGDFGCEEE@B,B8@FGGGGGE5;7FG?9C6=:5CDCC7++/*8*/9DG<<775>):<)?*4*0;C**27C7=:+*)75)/99C*0)8C*3<8*.17)*2+34)*(,,(4,48(.))*))219)-.
@M03506:14:000000000-AKVR1:1:1101:10846:1417 2:N:0:40
GGACTACACGGGTTTCTAATCCTTTTTGATCCCCACGCTTTAGTGATTGACCGTCAACAGAGTGCTAGTAGGCTGCTTTCGCTTTTGGTGTTCCGTGCAATATCAATGGATTTCACCCCTACACTGCACGTTCCGCCTACCTCTCACCCGTTCTAGTCTTGCCGTTTCCCACGCGGTTTCCCCTGTGAGCAGTGAACTTCAACATGAGACTAGCAAACCCGCCCTCTCACGCTCTCCCCCCAGTCATTCCGGCTACCCCCTGGGGTCCTCCTCTTTCCGCTGCCGCTTGTCCGTAGATAGT
+
CC@CCGGGF@@7@-,EF<FF,<6FFDGCCFGGEF8CEGCGGGFFD,CF,CFFG,CCEGFC<<,CEFEDEEGCGGGGDE9E@C:CFG,@FFGFFCEFDCDGFGGG?F?,,<F?<<<EEEFGGC,AF<FEF+,AEEEG>?CFG,@9==FFE+@8DDF>B=>;@8@C8CGFAD9F8C8+647E,57,+@<:3@,D>D,D9;@,@@FC8996AC*2=CCF****;))4)//20+6;C))06*)=C7*2*=+;+?+8)57**(**))073/;4+**))2A+36):,(-(((()(.)..,(*)*--)
@M03506:14:000000000-AKVR1:1:1101:13931:1445 2:N:0:40
GGACTACCAGGGTTTCTAATCCGGTTCGCTCCCCACGCTTTCGTGCCTCAGTGTCAGAAACGAGCCAGTAGACTGCTTACGCCATCGGTGTTCCTCCCAATATCTACGGATTTCACTCCTACACTGGGAATTCCATCTACCTCTCTCGTTCTCAAGTACTCCAGTTCAAATAATAGCAGTGTGGTTGAGCCACACGATTTCACTATTTGCTTAAAATACCACCTACGCAACTCTTTACGCCCAGTCACTCCGGATAACGCTCGGATCCTCCGTATGACCGCGGCTGCTGTCACGGAGTTAG
+
CCCCCGGGGGGGGGGGGGGGGGGGGGGGGGGGGGGGGGGGGGGGGGGFGGGGGGGGGGGGGGGDGGGGGGGGGGGGGGGGGGGGGGGGGGGGGGFGGGFGGGFGFCFGGGGGGC?9AAFFGGGFDGFFDFGGGGFGGGEGFFGGGFGGGGGD9AFFGGGGFCF@DDEGFGGG=AEFFFFEFGGDFFEFGGGEC66;@+3+EFGGFGGGGGC8AC,=FD<E>FD,095*C*)4:@AF?7?=EEGCCFC=FGG>>ED<C)15.8>)78EF0=5;5*2036:*(309>00)4*4)*4().7:9)
@M03506:14:000000000-AKVR1:1:1101:17137:1450 2:N:0:40
GGACTACTCGGGTATCTAATCCCGTTTGCTCCCCTGGCTTTCGCTCCTCAGCGTCAGAATTGGTCCAGGATGCCGCCTTCGCCACCGGTGTTCCTCCAGATATCTACGCATTTCACCGCTACACCTGGAATTCCGCATCCCTCTCCCAACCTCAAGCCATCCAGTATCAGACGCAGTTCCCCGGTTAAGCCGAGGGATTTCACGTCTGACTTAGTTGGCCGCCTGCGCGCTCTTTACGCCCAGTAAATCCGGACAACGCTTGCCACCTCCGTATTACCGCGGCTGCTGGCACGTAGTTAGC
+
CCCCCGGGGGGGGGGGGGGGGGGGGGGGGGGGGGGGGGGGGGGGGGGGGGGGGGGGGGGGGAFGGGGGGFGGGGGGGGGGGGGGGGGGGGGGGGGGGGFGGGGGGGGGGGGGGGGGGGGG:FFFGGFGCFAGGGGGG@FEFGGGGGGGGGGGGGGGFFFGGGEGFCFGGGGAEGGGCFGGGGGGGGE9=AGE**>CEG=AE:FGCCFGGGGGF+5BFF8?<DDE3<>DGD7>76=:>*):/*7F>7<@GC85B>CFG0CE@3)>CF;4*8/.82+<<<BEB;090<7?>>153:1C0*.)-
@M03506:14:000000000-AKVR1:1:1101:14947:1452 2:N:0:40
GGACTACCGGGGTATCTAATCCCGTTCGCTCCCCTGGCTTTCGCGCATCAGCGTCAGTATCAGCCCAGTAGCCCGCCTTCGCCTCAGGTGTTCCTCCCGATATCTACGCATTTCACCGCTACACCGGGAATTCCAGCTACCTCTTCTGTACTCTAGCCTGCCAGTATCAGCTGACCCTCCGGGGTTGAGCCCCGGGCTTTCACAGCTGACTTAACACGCCGCCTACGCGCCCTTTACGCCCATTAATTCCGAACAACCCCTGCCACCTACCTATTCCCGCGCCTGCTGGCACGTAGTTACC
+
CCCCCGGGGGGEGGFDFGGCFGGEGGGDFFGGGGFGGGGGFEFDCFEFE<CFGGGGEGGEGGGGGEGGGGFGGGGGGGGGFGG,84ECBAFEGGFGEE@:@F:9F?A=F:FGFFGFFEGC@:<FFCE7C>FAFF9DDGGG,,E9EG@;DFFFF7EFGGDFGDE?GCFGCEFCCAFGGFGGDG9>ECC?8BCFCCG==*;<CC@C9C+3<5D7:@CG49AF3>CCDF>@=DE=5;?D9*7CEC*0*30*2<0>@B5**,**8)7>*<*)+9*97>9:E7)2((-4(.().8(.7((/0*4)6
@M03506:14:000000000-AKVR1:1:1101:15439:1460 2:N:0:40
GGACTACCCGGGTATCTAATCCCGTTCGCTCCCCTAGCTTTCGCGCCTCAGCGTCAGTGTCAGCCCAGCAACCCGCCTTCGCCGCAGGTGTTCCCCTCGATATCTACGCATTTCACCGCTACACCGAGAATTCCAGTTGCCCCTTCTGCACTCTAGCCCCGCAGTATCAGCTGACCTTTCCGAGTTAAGCCCGGAGATTTCACAGTTGACTTCCGGTGGCCGCCTCCGCGCCCTTTACGCCCCGCAAATCTGACCCACCCTTGCTCCCCCCGTATTCCCGCGGACGCTGCACCGGCGTTAG
+
?CCCCFGEEFGGGGFFFGGGGGGGGGCBEFGGGGGGGGGGGGEEGGGGGGGGGGEGGGFGGGGGGGGGGGGGFGGGGGCFFGGGG=FGGGGGGG,?,BCC8EGGGGFCEEFFFGGGGFG@FGGFD:C::+CF=FGGFFGFDGGG?EF,DAFGF7E9,3@CEGCCE79DF78>:CCFCE<FEED5D5;71<@;:C*4*0>@++>++32+1>+7+2**>5;6D3D5>/))2)):9>)2):55:5))/5877<+/**0*1(*28))9:?C5CBC)))28+.0*4((((-,0-)((.-()))-((
@M03506:14:000000000-AKVR1:1:1101:18365:1469 2:N:0:40
GGACTACCGGGGTATCTAATCCTGTTCGCTCCCCACGCTTTCGTGCCTTAGCGTCAGATACATGCCAGCAAGCTGCCTTCGCCATTGGTGTTCCTACTGATATCTACGCATTTCACTGCTGCACCAGTAATTCCACTTGCCTCTCATGTCCTCTAGATTGCCAGTATTCGATACAGTCCATATGGTTGAGCCACAGGATTTCGCATTGCACTTAACAATCCACCTACGCACGCTTTACGCCCTGTGATTCCGGATAACGCTTGGACCCTACGTATTACCGCCGCTGCTTGCACTGTCTTAG
+
CCCCCGGGGGGGGGGGGGGGGGGGGGGGGGGGGGGGGGGGGGGGGGGGGFGGGGGGGGGGGGGFGGGGGFFFGGGGGGGGGGGDEGFGG@FGGGGGGGGGGGGGGGGGGGGGGGGGGGGFGGGGGFCGFGDGGGGGGGEGGGGGGDDGFGC;EDD,>EG?GGGGGDG,==DFGD;FFDFDD:CAADEE8ECDE8DEE?CE9CC6+@:9,+*5,+75+;;,C5CFF4;?ED>EG4896://8*)2*++14<C)))110)C=3A3D*5CD6A4)899C+)9*4(((((,))/()9)22*86:)
@M03506:14:000000000-AKVR1:1:1101:9083:1475 2:N:0:40
GGACTACTCGGGTATCTAATCCTGTTTGCTCCCCACGCTTTCGCGCCTCAGCGTCAGTATCGGACCAGGTCGCCGCCTTCGCCACCGGTGTTCTTCCCAATATCTACGAATTTCACCTCTACACTGGGAATTCCACGACCCTCTTCCGAACTCAAGCCCGCACGTATCAAACGCAGCCCCCAGGTTTAGCCCGGGAATTTCACGCCTGACGGTCCGAACAGCATACGCGCCCTTTACGCCCAGTCACTCCGAACAACGCTCGCCCCCCTCGCATTACCCCGGCTCCTGGCACGAAGTTAGC
+
CCCCCGGG-BFG,CCFGCEGFGFGAF<FFGFGGGGGGGGGFGGFGGGGGGGDEB@FGGFEE:F@F@CAGGAF+BCEGG:FEG7FCGGGEGGGGGGGGGGGGGGCFFFDEGGFFFGGFFFGGGGGGEBFC,AFF,EG:EC=+=+@A,D8+@CEFGGF,+@C6C8*36ECFGGFECG>EGGDBEE589;,<;<E55:*/AE++;<*8C*7***/=**:<*7*0>*<:=575)):10/*6CDC=5*29<+9FGEB)7)7F()2)).51C*)2<D)0*;+06)/3210((.)(0(4)-1*00).)
@M03506:14:000000000-AKVR1:1:1101:18545:1502 2:N:0:40
GGACTATCGGGGTTTCTCATCTTGTTTGCTCCCCACGCTTTCGTGCCTCAGCGTCTGTGTTATCCCAGATGGCCGCCTCCGCCACTGATGTTCCTCACGATCTATACGCATTTCACCGCTACACCGGGAATTCCACCCTCCTCTGACACACTCTATCTCACCAGTATCCATTGCCATTCCCAGGTTTAAACCGGGGCTTTCACAACAGACTTAACGAACCGCCCACGCACGCTTCACCCCCAGCATCTCCTCCTAAACCTGGCCCCCCCCGCATTCTGCCAGCCGCGTGCACGGAGACAGC
+
68-8,6,C-@@FC7,CF-;@F,6@E9<<E99EDEFGDEECDF,CCC8DF8,,@6,6CFFCFGG,,9C6:,C,,@+@F7,66C7:F@,,9,6,,,,:,BF:B,4,9,5,84+:FA<F9+@=7+9A8:+:+C<F9FBFF+DFGCFG,D,3,,>,@7,,7E9,>69,,333@7CA9DFCG9:C9973:>,9,,7D38>81@,4,5>C9*4,,**2,+1***2*))/*18>85)):5))24*)21/149++039+)))20*(26.))***/)*0)7<DC++)/+))((-((.-)(..-())),,(
@M03506:14:000000000-AKVR1:1:1101:21975:1509 2:N:0:40
GGACTACCGGGGTTTCTAATCCTGTTTGCTCCCCACGCTGTCGCGCCTCAGCGTCAGCAACGGCCCAGCAGACCGCCTTCGCCACTGGTGTTCTTCCCGATCTCTACGCATTCCACCGCTACACCGGGAATTCCACCTGCCTCTACCGTGCTCAATCCTGACAGTCTAGAAGGCAGGTTCGTGGTTGAGCCACTAAATTTCACCCCCTCCTTACCAGGCCGCCCTCGCGCTCTTTACGCCCAGTATCTCCGGCCAACCCTCCCACTCTCCGCACTCCCGCCGCCGCTGGCACAGACATTTC
+
CCCCCGGFGGGGFGEGGGGFFFGGFFG8<FGGGGGGGDGCFF8@@:FEFFEGC,BBEGGC<@CFCEGGDGFCEFEGC@FG7FE7+9BBA=BEFGEFGF:=8FACE5C+@+885<FFGCCC7:CGF:7B@:,7;FA,@<,@F@CFCE9+D8C83,@,5,5<>,,@A9;E;EFFDF6CEFGGGE=E@CG,:EF8,,58+<12>++5*25**28>+*0329FE))9*)1).*1):>B0*-*0*::*9*++/2<5)7))*/(9*0.)9**2*2))))/:8213*((41(,(),.()0((/.*)).
@M03506:14:000000000-AKVR1:1:1101:15277:1516 2:N:0:40
GGACTACCGGGGTATCTAATCCCGTTCGCTCCCCTAGCCTTCGCGCTTCAGCGTCAGTGTCGGCCCAGCAACCCGCCTTCGCCCCAGGTGTTCCCCTCGATATCTACGCATTTCACCGCTACACCGAGAATTTCCGCTGCCCCTTCCGCCCTCTAGCCACACCGTATCACTCTACCTTTCCGAGTTAATCCCCGAGATTTTACAGGTGACTTGCTCGGACGCCTACGCGCCCCTTCCCGCCCTTCAATCCCATCCACCCCTCCTCCCCTCCTCTTTCCTGCGCTCTCTGCCACGCGGCTGC
+
6BC,,C,F:+CFBFF<-CCF9FFEGG<FC,CFGGF<,C,CFE,,@F:6@C9C@,688C9FF,FGFGCC<=6EEFCEGFFC<FG,+8=FFF,B,C,,,=@4B8+9,,596++B,,@5E+@++3,6A+36@>,>,:,++@3+DEF+DF3+:+5::7;37<,,3@**44DF7A?,,2?,<,4<9/*=*B,1,6;@18****54++>FG*0++237++++*))213C**0.5*)8C185*(0)2::70*+<=+03)*)19*./*.)0*0*;>*09)5?9+06*+.((,((.*)*,)*((/))((-
@M03506:14:000000000-AKVR1:1:1101:17908:1523 2:N:0:40
GGACTACCGGGGTATCTAATCCTGTTTTCTCCCCACGCTTTCGCGCCTCAGCGTCAGTATCGGTCCAGAGAGCCGCCTTCGCCACCGGTGTTCTTCCCAAAATCTACGAAGTTCACCTCTACACTGGGAATTCCACTCCCCTCTCTCGATCTTAAGCCAACCCGTCCCATGCGCAATTCCCAGTGTGAGCCCAGCGCTGTCACGCCTGACAAAGCCGGCCGCCTACGCGCCCGGTACGCCAAGCAAATTCTAACAACCCTCTCCCCCTTCGCTTTTCCGCCTGCTGTCTTCCCTACCCTGC
+
C,ABC8<F:++@@F6CFCFFGGGGGGF,CF9F@FGGGGG7DFFF++8,BC,CF7B:CGGFFCD:CGGG<C8:FG=::7FF<BC:FF@E44=:FEG9AF9E4=?EBE,4+,+:AF9,EFGBF9BFGGDF,AFF95EADD8:F8B,D,63DF8E9,@,3=,DFE6::8EE,,43@:8B1EE3:,,2,?5=98EFGF,1*:*4,+,4450=6<4C*79*)))*2)2CGC).*)./)).1-*0?*/**030*30<******(*2))7C*;C:;7*5)1:++))*((((.).*.*).)).*)),((
@M03506:14:000000000-AKVR1:1:1101:11337:1581 2:N:0:40
GGACTACCGGGGTATCTAATCCTGTTCGCTCCCCACGCTTTTGCTCCTCAGCGGCAGTAATGGCCCAGAGATCCGCCTTCGCCACCGGTGTTCCTCCTGTTATCTGAGCATTTACCCGCTAACCCAGGAATTCCGATCTCCCATACCACACTCTAGCCTGCCCGTATTGACTGCAAGACCGGGGTTAACCCTCGGGCTCTCAAAACCGACTGCACAAGACACCTCAGCGCCCGTTCCTCCCAATAATTCCGGATAAGGCTTTCGCCCAACGATATTCCGCGCCAGCAGGCACTGACGTACA
+
9CCCCGFDEEEGG7FE-@@6<@FFEE@;C,,8<B@BEDF@F,,@E,E<FCF8F+6+@CEFEFA,,<@C@9,<,C8FGGD=D:CEGG@784BBFF95?,B,:9,BC<:,?,5EE,,,:4>:++,68=AA<DED=,3@=+8A:D,8@,,,DFE,@,@D98,6,,@CE6,,,7,,,3,,2,,3**?**>E9,,6,6**/:C*7>0+3>=***)))**++0*)***2**9))//)1).)*,*901:*0*0+*<CF)).1**.*+.)/*18;)27<).1:+0.)*440(,(.)(0,,)(.*)0-((
@M03506:14:000000000-AKVR1:1:1101:16981:1583 2:N:0:40
GGACTACCCGGGTATCTAATCCTGTTTGCTCCCCACGCTTTCGCACCTCAGCGTCAGTTCCGGTCCAGGTGGCCGCCTTCGCAACCGGTGTTCTTCCCAATATCTACGAATTTCACCTCTACACTGGGAATTCCGCCACCCTCTCCCGGTCTCTAGCACGCCAGTCTTAAGCGCAGTTCCTGGGTTAAGCCCAGGCCTTTCACGCCTAACTTGTCGCGCCGCCCACTTGTGCTTTACGCCCAGTACTTCCGAACAACGCTAGCCCCCTCCGCACTACCGCGGCTCCGGGCCCGCAGTTCGC
+
CCCCCGGGGGGGGEFGGGGGGGGGGGGGGGGGGGGGGGGGGGGGGGGGGGGGGGGGGGGGGGGGGGGGGFGFGGGGGGGGGGGGGGGGFGGGGGGGGGGGGGGGGGGGEGCFGGFGGFFGAGGGGGGGGDGGGGEGGCFFGFFDGGGGE===EDGGGFFGGGGDF?AAGGGG@EGCEF;EBA9>@EDFEGGF,DBC?C?EGGFF85C?0?CGGCGE5>8:/)9*/1)*+*/9*17*67>:C*9**+01A<*.5<C*>(C=>B?GGGGEDD))))1+<1):109((-(0()((.(-))1)((
@M03506:14:000000000-AKVR1:1:1101:10369:1606 2:N:0:40
GGACTACAGGGGTTTCTAATCCCGTTCGCTCCCCCAGCTTTCGCGCCTCAGCGTCAGTTAAGGTCCAAGAAGCCGCCTTCGCCACCGGTGTTCCGACTGATATCTACGCATTTCACCGCTACACCAGCCATTCCACTTCTCCCTACCTCACTCAAGATAGACAGTATGAGAGGACAAACATGAGGTTGAGCCTCAGCCTTTCACCCCTCACTTACCTACCCGCCTACCCGCGCTTTACGCCCAGTAACCTCGGACCACGCCCCCCCCCTCCGTACTACCGCGGCCGCTCCCTCCCGGAGGG
+
CCCCCGGGGGGGGGGGGGGGGGGGGGGGGCGGGGGGGGGGGGGGGGGGGGGGGEGDGGGGGCFFGGGGGGGGGGGGGGGGGGGGGGGGFGGGGGGGGGGGGGGGGGGGGDGGEFGGGGGGGGGGGGGGGGGGGFGGGGGGGGGGGGGGGGGGGGGGAF9@FFGGGGGGGGECG6D?FFGGGGCFGGCGGFGG?FFFDGCFCF?F7CE*ACGFGCFGGCFGGDGGDGF)2:5EG);37C>GGGC46+<6+3@)8)7)*1/7>5))9*:>*87)8**2<-8*4(-,,490(7<(0:B)).-1(
@M03506:14:000000000-AKVR1:1:1101:22434:1642 2:N:0:40
GGACTACCCGGGTTTCTAATCCCGTTTGCTCCCCTGGCCTTCGTGCCTCAGCGTCAGGAACTGTCCAGAGACCCGCCTTCGCCACTGGTCTTCCTTACGATATCTACGCATTTCACCGCTACACCGTAAATTCCAGTCTCCTCCCCAGTCCTCAAGCACGGCAGTATCGAACGTAGTTTCGGAGTTATGCCCCGCGATTTCTCACCCGACTTACCGCGCCGCCGACGCACCCTTTAAGCCCAATGAATTCGAACAACCCTCGGGACCTCTGCATTATCCCGGCTGCTGTCACCGGTTACGC
+
CCCCCCCCCFDGGG76ECFGGF8FEFD@CE<FGGGGFGGGFGGGGFDFCF@EGG7:@FF8<F9F9FFEE<@8DGDEF@@C,CEF?FFG99F<EFGGG8CBFFEE?<EF7=CFAEFDE?FEDGGFGGG7?F9,,:A,F<,4=9>,6CGE8DEG;A?FFDDE+@6+@,@=@?,,++,@CEGCB*4*53@,;,,66**1?*:*,+4,C,,/*:)9+C+3):):CD<*95.):D)C*;:*-2*3****2+:6+<C*))9**,**)0)))2*)3***0:<+0.*3-(((,()))1))03,953)(-
@M03506:14:000000000-AKVR1:1:1101:20436:1646 2:N:0:40
GGACTACTGGGGTATCTAATCCCGTTCGCTCCCCTGGCTTTCGCGCATCAGCGGCAGTGTCGGCCCAGCAACCCGCCTTCGCCGCAGGTGTTCCTCTCGATATCTACGCATTTCACCGCTACACCGAGAATTCCAGTCGCCCCTTCCGCACTCTAGCACAACAGTATCACTCGACCGTTCCGAGTTAAACCCGGCGATTTCACAAGTGACTTGTTGCGCCTCCTACGCGCCCTCTACGCCCCGTAAAACCCAACACCACTCTCTCCCCCCCGACGCCCGCGGCCGCGGCCCCGGTCCATGC
+
CCCCCGGGGGGGGGGGGGGDFGGEEFEEDEGGGGGGFGGGGGDFEGGGEFFFD+@:FGCFGGGDGEGGGGGFGG+FE@FGFGCCC7F:E=FEGG?F<FG8?E=DFFFFF@:+CFAFGGDC@B<AFF@:CFGGGFF9=,+@<EC3,:8+BE>*32@EE7D,,;8:,,?9,,?,*4:CC5*<:**:8*14+5C78**=C=*:@:+<<*3++0**<?@8C7@7*74*275)215:3)0*)*0:**)/):**22*.)0/*9(/A)844CFG>G3)0))2*1()2((-(4((),.(,),(1)*.).
@M03506:14:000000000-AKVR1:1:1101:21178:1650 2:N:0:40
GGACTACCGGGGTATCTAATCCCGTTCGCTCCCCTGGCTTTCGCGCCTCAGCGTCAGTGTCAGCCCAGCAACCCGCCTTCGCCGCAGGTGTTCCTCTCGATATCTACGCATTTCACCGCTACACCGATAATTCCAGTTGCCCCTTCTGCACTCTAGCCCGACAGTATCCCTTGACCGTTCCGGGTTAATCCCTGCGATTCCACAAGTGCATGGTCGTGACCGTCTACGCGCCGTTCACCGCCATAAAAGCCGCTCAACCTCTGCATCCCCGGTAGTCTCGTGTCTGCCTCCGTGGACTGTC
+
9CCCCFFC@:FBF;@-@-EFGGGGGGGCEG<@FEFG?8CFGGGGB7CG7FF@FC,BCFEE6E9,FF6,C@<,9B::@BFAFG>>:>=:E<FCDCEFFE7<<=@E<,F7FEF7<???FCE@:+,D,=F+=+=A;F,FF<DGCFFFGG9EFA@A4<C,>@,+*4**57EF,@8<,,,>*>;,4*4*=6*,,6,6,,,**/*+5+++/*+++21+2+5/)*)12)*2*/=>5)):))70(0***:)1*<+*+2*)))1)2(2+)167*+3)*0))8)*0+)/+,(,(.)./.)((),-*)9,.)
@M03506:14:000000000-AKVR1:1:1101:19194:1655 2:N:0:40
GGACTACCGGGGTTTCTAATCCTGTTTGCTCCCCACGCTTTCGCGCCTCAGCGTCAGTATCGGGCCAGTGTGTCGCCTTCGCCACTGGTGTTCTTCCGAATATCTACGAATTTCACCTCTACACTCGGAGTTCCACACACCTCTCCCGAACTCAAGATGACCAGTATTGAAGGAAGTTCCGAGGTTGAGCCCCGGGCTTTCACCCCCACCTTAGTCATCCGCCTACGCGCCCTTTACGCCCAGTAATTTCCACCAACGCGCGCCCCCTTCGTATTACCGCGGCTGCTGGTCCGCAGTGAGC
+
CCCCCGDGGGGGGGGEFGGGGFFGGGGGGGGGGGGGGGGEGGFEGGGGGGF?FGGGCFGFDGGEEEGGGDFEFGCGEGFFCEGGGFF?F<FCCGGGGGGGG7FFFFGGCCFGG,CFF,AEFGGG,?FBFGG@F,@A8>3>CDGCFGGGCGG8F=EFAFCDCFGGGAFF,@EG,,3@<FFGGCEGE6,7:,>F8:CEE*,<,@?C/:CE5*0*0*5<7DFGCDGG:*)=575>C)7*63)*2**9FC+*+3+1*)**91)/)).1>C5)*.*0)9<+<4)*((,((-56()).>0-7<)))(
@M03506:14:000000000-AKVR1:1:1101:22931:1657 2:N:0:40
GGACTACCCGGGTTTCTAATCCTGTTCGCTCCCCACGCTTTCGCGCCTCAGCGTCAGTAATGGCCCAGAGATCCGCCTTCGCCACCGGTGTTCCTCCTGATATCTGCGCATTTCACCGCTACACCAGGAATTCCGATCTCCCCTACCACACCCTAGTCTGCCCGTATCGAATGCAGACCCTGGGTTTAGCCCCGCGCCTTCACATCCGAAGTGACAGACCTCCTACGCGCTCTTTCGGCCCAATAATTCCGGACACCGCCCGCGCCCTACGTCTCTTCGCGTCTGCTCCCACACCTCGACG
+
CCCCCGDFE@FDGDGFGGGD<FF<FFDEGGGG8FEGEGDGGGEF+6+,6CFFC6FGGGAFFAEG<<@<FEGGGCFD,6BFGFGD:,@:@F,BCF,9EF8??FFC,,5>:FG:,C,:EEC:F+EGGF8++4AACAFC@F=;FFCCF?=BDCB+8AD,,@3,,@@:E+3:C5DC,<,,<C:D?E7*=**4598,*/*::*/*57C;CDGEE*/10@CCCDA**2***22)*))1*0**,))2:*129+09CAF))8)11(7*.77)182)0)*0)**+0-)2(((((.)/,)(30-(*).((,
@M03506:14:000000000-AKVR1:1:1101:16379:1702 2:N:0:40
GGACTACTAGGGTATCTAATCCTGTTCGCTCCCCATGCTTTCGCTCCTCAGCGTCAGTTAATGCCCGGAGACCTGCCTTCGCCATCGGTGTTCCTCCTGATATCTGCGCATTTCACCGCTACACCAGGAATTCCAGTCTCCCCTACATCACTCTAGTCTGCCCGTACCCACCGCAGATCCGGAGTTGAGCCCCGGACTCTCACGGCAGGCGCGACCAACCGCCTACGAGCTCCTTACCCCCACTAATTCCGGACAACGCTTCCGCCCGTCGGATTACCGGCGCTCTCGCGCACTAGTTACC
+
CCCCCGGG-;FGFFGGGGGGCEFDFGGGGGGGFGGGGGGGGG;FEGGGGCDFEFFGGFGFGGGGGFGGDECGEFGFGGFGCFEGDGCFCEFEGGGGGGGF?FGGGFE=F+?FFGGGGGG7FCEGFFGGGC8EA?A9FFFFGGCF6DDFG9EFGFFGGGGGG9DGGDG89,3++@EEDF,:DE6:8@DFCFGGGG>*:C,=,;D8=4*=/:7C=):*)7>E5)C**2)0:9)<*74*(*0;EG370<+9CF?))0/**(120))/1*?)*)1))1;+A9)*(,(((()588(()-4*/*))-
@M03506:14:000000000-AKVR1:1:1101:18833:1710 2:N:0:40
GGACTACCGGGGTATCTAATCCCGTTTGCTCCCCTGGCCTTCGTGCCTCAGTGTCAGGAACTTTCCAGAGACCCGCCTTCGCCACTGGTCTTCCTTACGATCTCTACTCATTTCACTGCTACTCCGTAAATTCCAGTCTCCTCCCCAGTCCTCAAGCACCGCAGCATCACATGCAGTTTCGGAGTTAACCCCCGCGCTTTCACACCTGCCTTCCGCCTCCACCCCCCCACCCTTTCCGCCCCATTAATCCCAACACCTCTTGACACCTCTGTTCTACTCTGTCCTCTCCTTCGCGTCGGCC
+
-,@@C@FG:FCEGDCFFFECF@F,C<FCGGGGFGCEGGGFFGGG,BCFFDGGGGGGACFGAF,C,CFFA8CEFC+@+,BE<CFC:E6FF?9CEEEG<<C,,,9F<BG,A,?@FCA,C<<FED,9?CG=FDEFGFA,C<=F:=E,=8,6@EGAAF8,=,6@+633+,,6@3,,,,9,7@8=++++5,@:,@@EG5*****4,+524;,,,*9+,2**2*::CFC*)/)::<5C/;6+)*8=8/*2:++1<<+9))**/.96****2<C)19*9**+02)0+).4))-).4*).),,9))(,(
@M03506:14:000000000-AKVR1:1:1101:19282:1736 2:N:0:40
GGACTACTGGGGTATATAATCCTGTTTGCTCCCCACGCTTTCGTGTCTTAGTGTCAGACACCGACCAGATAGCTGCCTTCGCCCCTGGCTTTCTTCCCAATCTCTACGTACTTCACCACTACACTGGGAATTCCACCATCCTCTCCTGTCCTCTAGTCCCCCAGTATCAACGTCATTTCTTGAGTTGCTCCCAAGCCTTTTACTTCCTCCTATGATAACCCCCTACACACGCTTTACGCCCAGTAATTCCCAACAACGTCCGCCCCTCTCCTCTTACCACGGCTTCTGCCCAGGAGTTAAC
+
@C@CCC,-@-FG@F<-CC9CAEEF@@F<@CEF<F,CBCFCFGEE,CF<CFGGDFC,CE,C@FE+6C:@,C,66,6CD,CFF7F7FC<,,,::CAC<9=<E<<,,CEE=FF,4,:,C,CA?,4AE,,,,,A<<,5@?,9,,E4948D,4@,,44=@,@D9D81+3@,,8=D,+363,,,@FA8,3=EG8,,,+63,+@9<2,+3,77,,,37*@73,++*1*3*@**3;2;9>9*)+*/)/:***11,=999*)8*/*.**)).:/**)0.0/)*++0.*3(((-(,)1)*.).((1.0)-)
@M03506:14:000000000-AKVR1:1:1101:10874:1749 2:N:0:40
GGACTACTGGGGTTTCTAATCCTGTTTGATCCCCACGCTTTCGTGCTTTAGCGTCAGTACACAGCCAATGAGCCGCTTTCGCCACCGGTGTTCCTCCTGATCTCTACGCATTTCACTGCTACACCAGGAATTCCGCTCATCCCTCTGTGACTCAAGATAAGCAGTATCAAGTGCAATTTCCAAGTTGACCCTGGATCTTTCACACCTTACTTACCTACCCGCCTAGACCCGCTTTACGCCCAATAATTCCCAACAACGCCTGCCCCCTCCCTATTACCGCGGCTGCTGCCCGCGCTTTTGC
+
CCCCCGGGGGGGGGGFGGGGGGGGGGGGGGGGGGGGGGCGGGDGGGGFGFGGGGG7:FEFGGGGGGGGGGGGGGFGFGGGEGGGDGGGGGGGGFDGGGCEE9FGGEGGGGGGGFFGGGGGGGGGG7FG?@FGGFGG@FGAGBFG8EDF,;@=EF8B9DF,3@E,@EDDECFCFFACDAFG9D:=E,,,,,@F6DC9DFGFGFGGGE4,,4BF,+@E77*@*@CEG4*9,;0CDEA88*0*=737>C+:+++0.=FDD9)*)0.*8C*);7*./7<++60:((463:?9))(-)-()0.)..
@M03506:14:000000000-AKVR1:1:1101:14790:1758 2:N:0:40
GGACTACTGGGGTTTCTAATCCCGTTTGCTACCCTAGCTTTCGCGCCTCAGCGTCAAGAACAGGCCAGGAAGTCGCCTTCGCCACTGGTGTTCCTCCCGATATCTACGCATTTCACCACTACACCGGGAATTCCACTTCCCTCTCCTGCCTTCGAGTCGAACAGTATCGCGTGACCCCCCCCAGTTGAGCCGGGGGCTTTCACACGCGACTAATCCCACCGCCTGCGCGCTCTTTTCGCCCAGTAAATCCGCACAACGCTGGCCACCCACGTCTTACCGCGCCACTCCCCCCCCGCCGGTG
+
CCCCCGGGGGGGGGGGGGGGGGGGGGGGGGGGGGGGFGGGGGGGGGGEGGGGGGGGGGGGGGGGGGGGGGGGGGGGGGGGGGGGGGGGGGGGGGFGGGGEGGGGGGGGGCGEGGGGGGGFGGGGG74CF7FGFFGGG<FFG9D>FGFGFG@FGGGGGGGDEEGFDD;FCGGF6:CBF*1@CECCF9>7<FF7:C8=8=C+<:C+875*:<))90<F**)29CD:*>.5*/0/*1/*.)78=*1*0++9?FG5.8D7*()2))770AF)/7)8)9;+0.079((((,(),0(45;B))0,(,
@M03506:14:000000000-AKVR1:1:1101:16338:1836 2:N:0:40
GGACTACCCGGGTATCTAATCCCGTTTGCTCCCCTAGCTTTCGCGCCTCAGCGTCAAGAACAGGCCAGGTAGTCGCCTTCGCCACTGGTGTTCCTCCCGATATCTACGCATTTCACCACTACACCGGGAATTCCACTACCCTCTCCTGCCTTCGAGTCGATCAGTATCGAATGACCCTCCCCAGTTGAGCCGGGGGCTTTCCCACTCGACTTCATCTACCGCCTGCGCGCTCTTTCCGCCCCGTAAATCCGGACCACGCCCGCCCCCCACGTCTTACCTCGGCTGCCGCCCCCCGCAGGAG
+
CCCCCGGGGEGCFEFGGFFFGGGGFFFCGGGGGGGGDFGDFGGG@GG:FFFG@GGGG@FFGGGFGGFGGGGGGGGG::CFCGGCFGG8FGFFDFFGF@=,CCFFGFGFGGGE9FCGG9FG8FDGFEFDGEGGGGAFGCDGGFF==D9DEE,@F6D3@@>EE88:FC9C:8,353EFG6CGGG6B@;3@@DG7E>E5C*/3<03+3=CC7C5D+;1;+2;E3<>/*5)0*97CF*1:6758E*/*1***+28)75)**-)*07:7)2:)*0)737/3@>*344,(-2(.2>(,01()0)(,(
@M03506:14:000000000-AKVR1:1:1101:12882:1850 2:N:0:40
GGACTACTGGGGTATCTAATCCTGTTCGCTACCCACGCTTTCGCTCCTCAGCGTCAGGTAAGGCCCAGAGAGCCGCCTTCGCCACCGGTGTTCTTCCTGATATCTGCGCATTCCACCGCTACACCAGGAGTTCCGCTCTCCCCTGCCTACCTCTAGTCTGCCCGTATCGGAAGCAGGCTCGGAGTTGAGCTCCGAGTTTTCACTCCCGACGCGACGAACCGCCTACGAGCCCTTTACGCTCAATAATTCCGGACAACGCTCGGCCCCTACGTATTACCGCGGCTGCTGGCACGCAGTTCGC
+
CCCCCGGGGGGGGGGGGGGGGGGGGGGGGGGGGGGGGGGGGGGGGGGGGGGGGGGGGGGGGGGGGGGGGGGGGGGGGEFGGGGDGGGGCFGGGGGGGGFCGGGGGGGCGGGGGFGGGGGGGGGGGGGGFGG?EGGGGGGGGGGEFGGGGGGCG8=D>AAGGGGDGDFGEG+CEDFEGG,DE85E8D;?DC,?B8:EECCGFFGCFEFCEG))*58*5CBED3CC7>;71)8CF)/:AC5***9*:9+*+<657@)*/(1*0))*1:?7:5/8*:++245C(,(41006(>7?B(()79)-(
@M03506:14:000000000-AKVR1:1:1101:14533:1853 2:N:0:40
GGACTACTGGGGTTTCTAATCCTGTTTGCTACCCACGCTTTCGTGTCTCAGCGTCAGAAGTGGTCCAGTAAGCTGTCTACACCACAGGTGTTCCTCCTGATATCTACGCATTTCACCGCTACACCAGGAATTCCGCTTACCTCTCCCACCCTCTAGCATTCTAGTTTCCGCTGCACCCTCCCAGTTAAGCCGGGAGATTTCACAACAGACTGGGAACACCGCCTACACACTCTTTACGCCCAGTAATTCCGAACAACGCTCGCTGCCTCCGTATTAACGCGGCTGCTGGCACGTAGTTATC
+
CCCCCGGGGGGGGGFGGGGGGGGGGGGGGGGGGGGGGGGGGGGGGGGDGGGGGGGGGCFFGGGGGGGG9FFGGGGGGGGGGGGGGGGGGGGGGGGGGGGGGGFGGGGGGGGGGGGGDFGFEGGGGFGECFD<FGFGEFGGGGG@FDGGGGGGGG,=FGGGGGGGGEGFEEGEEG,@DC8FEGG8EADCAFGGGGEDG7@CGCGGGGGC6*;C,98DCCFE7DDDGGFF?4)=?A8+9>):=CD<CF;C9B@B3ADGG9)*.7>D<EG4+0)8)0A++.37(491(4?)(7?<58:4>06)-
@M03506:14:000000000-AKVR1:1:1101:20397:1857 2:N:0:40
GGACTACCCGGGTTTCTAATCCTGTTTGCTCCCCACGCTTTCGCGCCTCAGCGTCAGTACCGTCCCAGCGAGCTGCCTTCGCAATTGGTGTTCCTCCCGATATCTGCGCATTTCACCGCTACACCGGGAATTCCACTCGCCTCTTCCGGACTCTAGTCCGACAGTATCGGCCGGCTTTCCAGGGTTGAGCCCTGGACTTTCACAGCCGCCTTATCGGACCGCCTACGCGCTCTTTACGCCCAATCATTCCCGACCAACCCTTCCCCCCTCCTATTACCCCGGCCTCTGGCACGTAGGTCGC
+
CCCCCGGGGGGGGGGGGGGGGGGGGGGGGGGGGGGGGGGGGGGGGGGGGGGFGGGGGGGGGGGGGGGGGGDGGEGGGFGGGGGEGGGGFGFGGGFGGGGGGGGGCAG@GGGGGFFF?CGCFG?EG@@EGGGGGGGG,D@FGGGGGCEEE+CEB9E@,9;C>73@EF@9=?GGG4:=5EFE,>ECC9*+5<FF6*8**+<A<+>9EFG=*/7*0*<*93>G<DG***).270:>6*:5*)2C**0*++003+.).))*(*27))29C8)*)*)**+3<))7((-((..),94452(*)1)((
@M03506:14:000000000-AKVR1:1:1101:17808:1873 2:N:0:40
GTACTACCCGGGTTTCTAATCCTGTTTGCTCCCCACGCTTTCGCGTCTCAGCGTCAGTCACGTACCAGAGAGCCGCCTTCGCCACGGGTGTTCTTCCTGATATCTGCGCGTTTCACCGCTACACCAGGAATTCCACTCTCCTCTTCCGGACTCTAGCCAGATGGTTTCCATCGACGTCTCGAGGTTGAGCCCCGAGTTTTCACAACGGACCTATCTAGCCGCCTACACGCTCTTTCCGCCCAACAAATCCGGACAACGCTTGCCCCCTCCGTATCCCCGCGGCGGCTGGCTCGATCTCGGG
+
CCCCCGGGGGGGFGGGGGDGGGGGGGGGGGGFGGGGGGGGGGGGGEG:DGGGGGGGGFGGCCFFGGFGGGGGFGCGDFGFGGGGGGGGCCFEF<FFFEGGGGGFGFFEGGGG>EFGGGGCGD=FGC<CDGGGGDFG<>3FEGG;FCFGE8>:FFFFFGFFE,,@DCEGGG,,3@CCEE6>,,=*=DD6E8?**/**=CCGGF?<?*:7:3CF6>CE7:6C)95:5<4?/>3*96@*.171?***1*;8?@537)9*90C*.0574C/)*.1<F5*++()5(,41((()-)(,.((*)11,(
@M03506:14:000000000-AKVR1:1:1101:16352:1910 2:N:0:40
GGACTACCGGGGTTTCTAATCCTGTTTGCTCCCCACGCTTTCGTGCATGAGCGTCAGTGTTGGCCCAGGAGGCTGCCTTCGCCATCGGTATTCCTCCACATATCTACGCATTTCACCGCTACACGTGGAATTCTACCTCCCTCTGCCACACTCCAGCCCCGTAGTTTCAAACGCCATTCCCAGGTTAAGCCCGGGGATTTCCCGTCTGACTTGCGCACCCGCCCGCGCCCGCCTTACGCCCAGTAATTCCCATTAACACGCGTCCCCCCCGTTCTACCTCCGCTCCTGGCACGTAGTTCCC
+
CCCCCGGGGGGGFGGGGGGGGGGGGGGGGGGGGGGGGGGGGGGGGGGGGGGGGGGDGGGGG,EFGGGGGGD@FFGGG@EGGGGCGFEGG8BFGGGGGGGGGFGGGGGFGGGGGGGGGGG7CGFGDBDGGC<FGECFFGFGGFGGFGGFGFGFGFG8@+3A+@B>GDGG73@FEGD+@BFEGC7E8CC:FFGGGE>C?/=E?19*/*,*,+;+4B5*)))*/75*)/.8*9.:)75*53:C?**2*<E*?:3*9**27)2*))))1;8)*7).)**++6*0(((4(,5)()(55((*76)))
@M03506:14:000000000-AKVR1:1:1101:10204:1935 2:N:0:40
GGACTACAGGGGTTTCTAATCCGGATCGCTCCCCACGCTTTCGCGCCTCAGCGTCAGGTCCGGCCCAGTGAGCCGCCTTCGCCACTGGTGTTCCCCCCGATCTCTACGCATTCCACCACTACACCGGGAATTCCACTCACCCCTGCCGGCCTCTAGCTCCCAGGTCTCCGACGGCCTCCCCCGGTTGAGCCGGGGGCTTTCACGCCGGGCTCTCAAAGCCGCCTGCCCGCGCCTTACGCCCAATGATTCCGGACCACCCTCGCCCCCCTCGGTCTTCCCCCGCTCCCGGCACGTAGTTTGC
+
CCCCCGGGGGGGFGGGGGGGGGGGGGGGGFGEFGFGEGGGGGCGEGGCCGGFEGGDEGGCFEEGGGGGGGGGCFGGGC?FGGG7FEAFFFGGGG,FFCCGGG?FFCCDF@C>,5FFGFFG8F,BE@C3>FFFFGFE7@BFCGGG68FECGGGGGGC?EGF*::>,<>D>55FCGEGGGEEGC*8EE5??CCE5?E=C=87@CF*@F*:55)>FFC9:*7FGDD*17>5*17CC7774/.:E**00+<=?<8))0)/9(**7)7CD=E5*8)).*;+<))2(47((,()(0(454(/)1--)
@M03506:14:000000000-AKVR1:1:1101:15083:1939 2:N:0:40
GGACTATCCGGGTATCTAATCCTGTTTGCTCCCCACGCTTTCGTGCATGAGCGTCAGTGTTGACCCAGGGGGCTGCCTTCGCCATCGGTGTTCCTCCACATATCTACGCATTTCACTGCTACACGTGGAATTCCACCCCCCTCTGCCACACTCAAGTCTCCCAGTTTCAAACGCAGTTCCCAGGTTAAGCCCGGGGCTTTCACATCTGACTTAAGAAACCGCCTGCGCACGCTTTACGCCCAGTAATTCCAATTAACGCCCGCCCCCTCCTCATTCCCGCGGCTCCTGCCACGTAGTAACC
+
CCCCCGCFGGGGGGGGGGGGGGGGGGGGGGGGGGGGGGGGGGGFGGGGGGGGCFEGGGGGGFGGGGFGGGEFGGGGGGGGGGGGGGGGGGGGFGEFGGGGGGGGGGGGGGGG9EEGCGFEFEFFDFDF79FGFGGGGECED33@FFF8FFGFG8@,EF;EDGGGFF,@:EDFCGEEGGGFGCC>FFFG7,83B*>EGGGGG7=,>FFFCFGGFFF+:FFCD)97**)::CDC5B3F<378*177>+<=FF+*19CFF03*)))))2:.*8*)*0++38)71666028)(.),)-(*0*)).
@M03506:14:000000000-AKVR1:1:1101:23926:1989 2:N:0:40
GGACTACCGGGGTATCTAATCCCGTTCGCTCCCCTAGCTTTCGCGCTTCAGCGTCAGTGTCGGCCCAGCAACCCGCCTTCGCCGCAGGTGTTCCTCTCGATATCTACGCATTTCACCGCTACACCGAGAATTCCAGTTGCCCCTTCCGCACTCTAGCCAAACAGTATCACTTGACCTTTCCGAGTTAAGCCCGGAGCTTTCCCAAGTAACTTGTTCGCCTGCTTACGCTCCCTCTTCTCCCACTCAATCCCAACAACCCTTTCTCCCCCCCATTTTACGCGCCTCGCTGCACTGAGTTTGC
+
C?CCCGGGDGGGEBFCF96EEGC;FCGGGEGGFGGGGDGG<F,@+@FCFGGGDECB:F9F,,@CFG7,C,6<CC:FEGGF,:F7C@FCF8FFFGGGAF4?B?@FFFG<:4F?FF9@C=F=+FEFG7C+++8EC>3E=FAFG8@>DFGBE7+:EA,@B?9D3A8C<,;3,>CF7;F:F9CFDE*:CGG7,,4*=*1**2+@C+33*/+4+;+:+2>+*)2*2;6+067)*/8*5)8*.**30:*2*2+0<C+)))*//(*08?F7*<*7:))0)*0++.)/((((--(),047*.)*/*.4)
@M03506:14:000000000-AKVR1:1:1101:9733:2010 2:N:0:40
GGACTACCGGGGTTTCTAATCCTGTTTGCTCCCCACGCTTTCGCAGTTCAGTGTCAGTATTAGGCCAGAGAGCCGCCTTCGCCACTGGTGTTCCTTCCGATATCTACGCATTTCACTGCTACACCGGAAATTCCACTCTCCTCTCCTATACTCTAGACGTCCAGTCTCAGATGCACGTCCTGGGTTAAGCCCAGGGATTTCACATCCCTCTTAAACATCCACCTACCTGCCCTTTACTCCCAGTAATTCCGATTAACGCTTGCACCCTCTCTATTACCGCGGCTGCTGCCTGCCGTACGAG
+
CCCCCGGGGGGGFGGGGFGGGGGGGGGGGGGGGGGGGGGGGGGGEGGGGGGEFGGGFFGGGGFGDGFGGFF@FFGGGGGGGGGGEGGGGGGDGFGGFFGGGGGFFGDFGGDGGFFGGGGGCEB8FFG@+@FG=E9FFEAEF,@@DF@EGGGGGGE,,@CDGG6DEE9EDGGGCFBEEFGGGA7>FGCAECFGFGGGGGCCFGG7DC,,,9C:,=9D88AGCGGG6*/*,;);?A?CC+1<E=4*;7C7?F+8>):773)/5):*20*)/)*19D?++.0C(-1(((./4><.<?05)57((
@M03506:14:000000000-AKVR1:1:1101:11249:2011 2:N:0:40
GGACTACCGGGGTTTCTAATCCTGTTTGCTCCCCTGGCTTTCGCTCCTCAGTGTCAGTGTTGGTCCAGGACGCCGCCTTCGCCACCGGTGTTCCTCCAGATATCTACGCATTTCACCGCTACACCTGGAATTCCGCGTCACTCTCCCAAACTCAAGCCATCCAGTATCAGAGGCAGTTCCCCGGTTAAGCCGAGGGATTTCACGTCTGACTTAGTTGGTCACCTACGAGCCCTTTACGCCCATTAATTCCTAACAACGACTTCCTCCCCCCTATTATCGCGTCTGCTGGCACGGAGTTCTC
+
CCCCCGAFGGGGGGGF@EGGFFGAFFGCFEGGGGGGGGGDEGGGC<FGFFFGGGFGGGGGGGFFG?CFFGGGDFGCGCFC@::FCFG@FGGGCGGDGEGFGGGAFGFFEGGDF<FGGC@EGGCGC<F:A:FE;<E:=FE7CEF9=FD8D=D9?DG?EGGGF67ED,3>7D9<@>>>F9=:9DE8C>EFG?CC*84:CC:<,+=*A*2>+:;CF++>+6):+8*=;C85*C>FGF4C635?577:CF@*2++/9>FFG(*20)1>*<*785)7)*<+0555((,2,5<)().))(()0).).
@M03506:14:000000000-AKVR1:1:1101:7404:2011 2:N:0:40
GGACTACCAGGGTTTCTAATCCTGTTCGCTCCCCACGCTTTCGCTCCTCAGCGTCAGTACAGGCCCAGAGAACCGCCTTCGCCACCGGTGTTCCTCCCGATATCTGCGCATTTCACCGCTACACCGGGAATTCCGTTCTCCCCTACCTGCCTCTAGTCTGCCCGTATCCACCGCAGACTTAGGGTTAAGCCCCAAGCTTTCACGACAGACGCGACAAACCACCTACGAGCTCTTTACCCCCAATAATTCCGGACAACGCCTGCGCCCTACGTATTACCGCCGCCGCTGCCCCCCGCAGGAG
+
CCCCCGFGGGGGGGGGGGGGGGGCGGGGGEGGGGGEGGEGGGGG;FGGGFEEF@FGDGGGFFFFCFGFFGFGFGGGGGGGGEGC:F@CGGGGGGDFGGDFGEEF<FF@F@FGFBAEGGGCCECAFBFGFCFGGGFG8B8FDFGFFGGC@FFGGGFCFGCCFGGGGG,D=AFGEG8>7D?FG7?FGGFFFGGGG8:EFD>E7CF8?5>*0;7)5)=*9*)2*>D6*9375<)7067C>*9CG57CCCCFCG6))75CC,7*0.<)7;E);>37*2A++6)*(,-(-((0(.((021)))-,(
@M03506:14:000000000-AKVR1:1:1101:19709:2031 2:N:0:40
GGACTACCCGGGTTTCTAATCCTGTTTGCTCCCCACGCTTTCGTGCATGAGCGTCAGTATTGGCCCAGGGGGCTGCCTTCGCCATCGGTATTCCTCCACATCTCTACGCATTTCACTGCTACACGTGGAATTCTACCCCCCTCTGCCATACTCTAGCCCGCCAGTCACAAATGCAGTTCCCAGGTTCAGCCCGGGGATTTCACATCTGTCTTAGCGGACCGCCTGCGCACGCTGTACGCCCAGTAATTCCGATTAACGCTTGCACCCTACGTATTACTGCGGCCTCTGTCACGGCGCTACG
+
CCCCCGEFGGGGGGGGGGGGGFGGGGGGGGGGGGGGGGGGGGGGGGGGFGFGGGGGGGGGFG98EGGC@FGGGGEDG@GGGGGDGGGGGGGGGGGGGFGGGGGGAFGGGDGGGGGGGGGGGGGF7EEGGGGGGGGC9FGEGGGFG?>FGGGGCAF9DECEEGGGFGCFFEGFGFAFAFGGGF?C<D,<,9B6CC5:**0CFGGC9<,9==>8BGF?<))7>DDECCDFE35:5)0:25)2CGGGCF+9+0<)))/;>23*8.7**;8)0)98?7+02)*+,4((((,6)1)6)(())0(((
@M03506:14:000000000-AKVR1:1:1101:18808:2044 2:N:0:40
TGACTACCCGGGTTTCTAATCCTGTTTGATCCCCACGCTTTCGTGCCTCAGCGTCAATTAAACCATAGTAAGCTGCCTTCGCAATTGGTGTTCTGTGACATATCTATGCATTTCACCGCTACTTGTCACATTCCGCCTACCCCTAGTCCATTCAAGCCCATCAGTATCAAATTCACTGCGATCGTTAAGCTACCGTCTTTCACCCCTGACTTAATATGCCGCCTCCGCACCCTTTAACCCCAATAACTCCGGATAACGCTCGATTCCTCCGCATTACCGCGTCCGCTGTCACTCAGTCAGC
+
-8C,B66FF7@+@F@FG-;C@ECGCGG@CFDEACCCFECEFFCG<@D6FE,C:,B7BEFFACCDFE<EFGFFFDEFFGGGF,8@EF9,F=F@,@AEBFGGE9FFAFF9FEA?EGGD,8F:C=EC,AFGFCE9EC,:=BFEB,99@DGAFEGFE8CEFCD8,@B,@,7,@,3,,76;3@D+@F++6@+@,CDEDGGCCF+2@=EA,1AC6;?B9+=D+5;9*****//99C;EF)/+/+;,4=**03++3<=:)./0;1<E)))*1+5/<@)))1/<C>>52,,(,(-)(04)*)(*1*.).
@M03506:14:000000000-AKVR1:1:1101:17350:2044 2:N:0:40
GGACTACCCGGGTTTCTAATCCGGTTCGCTCCCCACGCTTTCGTGCCTCAGTGTCAGAAATGGTCCAGTAACCTGCCTACGCCATTGGTGTTCCTTCTGATATCTACGGATATTACCCCTACTTCAGAAATTCCAGTTACCTCTACCATTCTCGAGTTTGCCAGTTCGAATAATAGTCTGTACGGTTGAGCCGTCAGATTTCACTATTCGCTTAACAAACCATCTACGCATCTCTTTACGCCACGCCCCCCCGGATAACGACTGGTCCCTACGTATGACCGCGGCTGCTGCCACGTAGTTA
+
CCCCCGGGGGGGFGDFGGGGGGDGGGGGGGGDGGGGGGGGGGGGGGGFGCFG9FEDGGGGGGGGGGGGGGGGGFGGGGFGGGGGDGGG?BFGGGGGGGGCFGGGFF?DEC::EF9FGGCGFCE,EFFGGFEGGGGGGGFGGGGGCEFEFGGGGGGGGEGFGGGGDFG6@8DFFGFFFGGGGFFF6=?=D@FGGCE8C7,@=FAD7,@@=CDDG5ACC>*:C4*=CFF*7D**++=75:A8CE4*)*/)**38)))1*6C=))0)10+)8*27)>E+0)1+(4602((0.9)20)-7))(.)
@M03506:14:000000000-AKVR1:1:1101:12252:2063 2:N:0:40
GGACTACCGGGGTTTCTAATCCCGTTTGCTCCCCTGGCTTTCGCTCCTCAGCGTCAGTGTTGGTCCAGGATGCCGCCTTCGCCACCGGTGTTCCTCCAGATATCTACGCATTTCACCGCTACACCTGGAATTCCGCATCCCTCTCCCAATCTCAAGCCATCCAGTATCAGATGCAGTTCCCCGGTTAAGCCGAGGGCTTTCACGGCTGACTTAGTTGGCCTCCTCCGAGCCCGTTACGCCCCGTAATGCCGACCCACGCTTGCCCCCCCCTCATTACCGCGGCTCTCGCCACGGCGCTAAC
+
CCCCCGGGG:FGGGGGGGG9FFGGDFFGGGGFGGF<EF@FACCFFGGGFFEFGFGGGGFFFCFGGFFFFGGGGDFEGECFGGGGGGEF4>CCGGGGGFD,CFGGGFDDGGCGCFGFGC7>>FGGFD<:,8,?FFFDEGEFGGGFG@FCG@F=;,=,,DFGGGGFACGCF7CCFFEC9@A:>CEC;CEG,=2>B:BC5?5??CFC*:=5*0+;@1>9+7A?*0****:):<35)<F*8<EE**)1)12*<CC57))193)75<F97/27:@))7*++3))*(,,((())(810),1)))((.
@M03506:14:000000000-AKVR1:1:1101:11415:2067 2:N:0:40
GGACTACCGGGGTTTCTAATCCTGTTCGCTCCCCACGCTTTCGCTCCTCAGCGTCAATATCGGCCCAGAGACCCGCCTTCGCCACCGGTGTTCCTCCTGACATCTGCGCATTTCACCGCCACATCCGGAATTCCAGCCTCCCCTACCGAATCCTAGCCTGCCCGTATCGGTTCCAAGCCCGCGCTTGAGCCATCGGTGTTCACAGCCGACTCACCAAGCCGCCTCCGCGCCCTTGCCTCTCACTACTTACGGTCACCCCACGCGCCCCCCCTCCGACCGCCGCCGCTTGCTCGCCCGTGGC
+
C@BCCCEF+@@C@CCCFFA,;CD,@C,B:F@BFEEGCGCFDG:@FGG8F,69+8@@7FC,E::F8@FF,6C@,C=>+,8E<:C,BF+>@+++5<E?EE8,,5,CE,56+8?+AD,E8+@+8F,,A,+6+8+,;C@,,>,8,@B,3,>++3++,,@,D8,,::,A:53>**16*5E,<8*=*:5*4***++++++**3*3*>:9++/A**1)1?68<**)595C**1))2))2)0)*.*)+2+**0++1+0*))0***()*0..1)::78@)5)****-)24(-((,()(0)).((1)0(((
@M03506:14:000000000-AKVR1:1:1101:22762:2073 2:N:0:40
GGACTACCGGGGTTTCTAATCCCGTTTGCTCCCCTGGCTTTCGCGCCTCAGCGTCAATGCCGGTCCAGGATGCCGCCTTCGCCACCGGTGTTCCTCCAGATATCTACGCATTTCACCGCTACACCCGGAATTCCGCATCCCTCTCCCGGATTCAAGCCTGCCAGTATCGGACGCCGTTCCCGGGTTGAGCCCGGGGCTTTCACGTTCGACTTAACAGGCCGCCTACGCGCCCTTTACGCCCAGTAATCCCGAACACCGCTTGCCGCCTCCGTCTTACCGCGCGCGCCGGCACCGAGTTACC
+
CCCCCGFGGGGGFCGGGGGGGGGGGGGGGCGGGGGGGGGGFGEGGGGGGCGGGGGGGGGGGEGGGGGGGFGGGFGEG7FGCFGDEF:FFGGECE<CFDGCFFGGGCGDFGGDGGGGGEG@FGGGG7FECGFGGFGFFGGFGFG8D8FG8BEGGGFCGFGGGGGGDC9D>>:71:*8=8FCFGE5E88CCEGC5=>E5*/AE7CF6:>/*CCC7>F?D4;=7CC55C37*)7>C@)*)*)2:**97A+*3<*))01**,1*8>79):E5?)/0)/*+0.0*(((((-(.(0((099D)5)))
@M03506:14:000000000-AKVR1:1:1101:18423:2079 2:N:0:40
GGACTACCGGGGTTTCTAATCCTGTTCGCTCCCCACGCTTTCGCGTCTCAGCGTCAGTACCGTACTAGAGAGCCGCCTTAGCCACGGGTGTTCTTCCTGATATCTGCGCATTTCACCGCTACACCAGGAATTCCACTCTCCTCTTCCGGACTCTAGCTGGGGGGTTTCCATCGGCGTCTCGAGGTTGAGCCTCGAGTTTTCACAACGGACCTACCCAGCCGCTCCCACGCTCTGTACGCCCAACAAATCCGGACAACGCTCGCCCCCCCCGGATTACCTCCGCTGTGCCCCCCCGGTGGGG
+
CCCCCGGGGGGFFEFFFFGGGGGGGGGGGGGGGGGGGGGGGGGGGGGGGGGGGFGGGGGFGGGGGGGGGGGGGGGGGDGFGGGGGGGGGECFGGGGGGGGF9?FFGGGGEEEDGDFGGGDGGGGGGGCFGGCGGGG,DB,CE?FECFEDBEEFGGDFFFCEG>EEGGGGF++/CEE>EGFGGE5:E@<CGDGC=;C+AC?+0<++27CC9<CFFGFGGFG)1)*)*))*/8CC*905*.//:919C@FGFC)7>3C*()/))8<7CC7*01).*120-*0(((-,((*)0-35(().)((,
@M03506:14:000000000-AKVR1:1:1101:19819:2111 2:N:0:40
GGACTACTGGGGTTTCTAATCCCGTTTGCTCCCCTAGCTTTCGAGCCTCAGCGTCAGTATCAGCCCAGCAACCCGTCTTCACCTCAGGTGTTCCTCTTGATATCTACGCATTTCACCGCTACACCAAGAATTCCGATTGCCCCTTCTGTACTCTAGCAAAGCAGTATCAGTTGACCGTTCCGAGTTAAGCTCGGAGATTTCACAACTGACTTGAATTTCCGCCTACGCCCCCTCTACGCCCAGTAAATCCGAACAACGCGTGGTCCCCACGTATTACCTCGGCGTCTACCTCCCGTAGGCG
+
CCCCCGGGGDFEGC@CFGGFGGGGFFFEGACEFFEFGGGGGGGGCECFGCFFGFGGGGCFCFCGGGFCGGGGGGG7FGGGGGG9FFEFFFEC<EFFGGGCFGGGGGGGGEGGGGGFFGGGGEGGGGGGDFGGGGG:FDFGGFGFDFGGGGGF=DGGGGGF=DGGD=9BDF;,=DEGDGG==EGEGCF:,,@@C+++@,@@EFFCFEF?79F2@*:D++=CGGGGD95AGC?EG);*91=8?*CF7EGFG+*.0=DGGF)*0>.9=8/)073>F*<99)*041<(-3()60427((/))()-
@M03506:14:000000000-AKVR1:1:1101:10624:2133 2:N:0:40
GGACTACTGGGGTATCTAATCCCGTTCGCTACCCTAGCTTTCGTTCCTCAGCGTCAGGAGAGACCCAGAGTGCCGCCTTCGCCACCGGTGTTCCTGATGATATCAACGCATTTCACCGCTCCACCATCAGTTCCGCCCTCCTCTATCTCCCTCGACTCCAGCAGTATCAAGCGCAGTTCCTCGGTTGAGCCGAGGAATTTCACACCCAACTTGCTGGACCGCCTACGAACTCTGTAAGCCCAGTGATTCCCAATAACGTTTGCACGGTTCGTCTTTCCCCGTGTGCGTCCTCCCGCAGGGG
+
CCCCCGGGCCFGGGGGGGCDCCFEEFFGGGD@FGGGGFGGGGGGGGGCEFFGG7FCFCFEFE@,CCFG8<FFGGEGG@FGGGGGGGEECC?CFGGG,?EAFFGDFFGGDGGGFBCGFGFCEFDCFAAAFBF<@ECF764AC,@;=,=6,=DGF+C+@EFD=DGCEDFF7E,FCE8C>AFG9D95;EE<?;?***>*,,4=C+A9AEGF5CFF7CCC**5CCDD7*0.)*18C7@=C9**3;/*20++/<<+*8)**2,9*))**2/C./)1))1/+<4**4((.(.(035()0(()0)(((
@M03506:14:000000000-AKVR1:1:1101:16543:2139 2:N:0:40
GGACTACTCGGGTTTCTAATCCTGTTTGCTCCCCACGCTTTCGCGTCTCAGCGTCAGTCACGTCCCAGAGTGCTGCCTTCGCCATTGGTGTTCCTCCTGATATCTGCGCATTTCACCGCTACACCAGGAATTCCACACCCCTCTTCCGGACTCGAGCCCGACAGTATCCACCGGCATCCCAGGGTTGAGCCCTGGACTTTCCAAGCGGACTTATCGGGCCGCCTACACGCCCTTCACGCCCAATGATTCCGGACCACGCTTGCCCCCTACGTATTACCGCGGCTGCTGTCACGCACTGAGC
+
CCCCCGGG-FGGGGGGGFGGGGGGGGGGGGGGGGGGGGGGGGECFGGGGGGGGGGGGGFGGGGGGGGGGGGCGGFGGGGGGGGGGGGGGGGGGGFGGGGGGFGGAAF7FDFEGGGGGGGGGGGGGGGGGGFGGGGCEGGGGGGFGGGDBGGGGFFGGGG>6>CEFF@;AFGF6;EE7EG>C:CEFG>9>@FGF@C8EGGGG+,41=47=DCDC:9855:/999//09?E)0/).)*.9>8***2*++*3<87)7575()*..)22//.*.*0/:C+26576(2714)9)04)0(().).),
@M03506:14:000000000-AKVR1:1:1101:16259:2171 2:N:0:40
GGACTACCAGGGTATCTAATCCCGTTCGCTCCCCTAGCTTTCGCGCCTCAGCGTCAGTGTCGGCCCAGCAACCCGCCTTCGCCGCAGGTGTTCCTCTTGCTATCTACGCATTTCACCGCTACACCAAGAATTCCAGTTGCCCCTTCCGCACTCTAGCCGCACAGTATCAGTTGCCCTTTCCGAGTTAAGCTCGGAGATTTCACAACTGACTTGTGCTGGCCGCCTACGCTCCCGTTCCCCCCAGTACATCCGAACAACGCTCGCCCCCCCCGCATTACCCCTGCTGCCTGCCCGGCGTCAC
+
<<-6BFGEFCBFC9FC<9<FGGGCFGGEGC<7CCEFGFFFFGGG7@@@@<FG7FGCGDFGG:FGDEC8F@<FGGCFECFFGGG:@:F:F=54C<FFGGC,B,AEEGG7F+BF?F<EDGG+=C9FGDF=<,A<>FF9FDBFFFFGGGGCEDG6FGD9EG>C87+5@FGFFGGGA,@:ECCGGGG5;>?C?B,4**=:*,4:C8AE,:<C7CCG:@+;C1;E5)7***;5E*.:C).0.5*2:>3*2++9+30).09)94/>>).7)2278795))2/+6*+4((42)5))03()(-)00(((
@M03506:14:000000000-AKVR1:1:1101:21817:2185 2:N:0:40
GGACTACTCGGGTTTCTAATCCTGTTCGCTCCCCACGCTTTCGCTCCTCAGCGTCAGTTACTGCCCAGAGACCCGCCTTCGCCACCGGTGTTCCTCCTGATATCTGCGCATTCCACCGCTACACCAGGAATTCCAGTCTCCCCTGCAGTACTCCAGTCTGCCCGTATCGCCCGCACGCCCACAGTTGAGCTGTGAGTTTTCACGAACAACGCGACAAACCACCTACGAGCTCTTTACGCCCCGTCACTCCTGACAACGCCCGCACCCTACGCCTTTCCGCGGCTGCCGCCCGCCGTAGGAC
+
CCCCCGGGGEGGFCEGGGGGFFGFFGGGEGGGGGGGGEGGGGGGEGGGGFFFGGGGG<CFFFFGGGFFGGFGGGGGD@,6DCF7=F>F7CB:FFEGGG8FGGCFFEFCCEG+,C<EFGGG7@FGFCFCFEF<,A@FGGEFGDE8+@,6@BEFDF83EC;=9,666+,@:6BFGG5B>EFGG8E><CCEDE?DCGGG9B<BC7CG5:7:CCGDCCECD*):7DCF*;85CDB?C*9CB37C**/9*:**0*+)*0>>C9C:>377DGG:F>D))2/++)759(,(-,(.45(()(4)))-))
@M03506:14:000000000-AKVR1:1:1101:16824:2223 2:N:0:40
GGACTACCGGGGTTTCTAATCCCATTCGCGACCCACGCTTTCGTGTTTCAGCGTCAGGAGCGGGCCAGTCTCTTGCCTTCGCTTTTGGTGTTCCCCATGATATCAACGCATTTCACCGCTACACCATGAGTTCCAGAGACCTCTCCCGTCCTCAAGCCTCGCCGTTTCCCGTCCAGCCTACCGGTTGAGCCGGCAGATTTAAGACAAGACTAACGAAGCCGCCTACACCCCCCTTACGCCCAATGATTCCGGGTAACGCGTGGACCACTCGTACTACCCCGCGCGGCTCCCCCCGGCAGCG
+
CCCCCGGGGGGGGGGGGGGGGGGGGGGGGGGGGGGGGGGGGGGGGGGGGGGGGGGGGFF@FFGGGGGGGGGGFCGGGGGGFDGGGGGGGGGGGFFGGGCGGGAEEAFGGGEGGGGGGGGGGGGGGGGGFDEGCGFGCAFGGGCFGFGC,CEGG7D?D?BEE>EEGEGGF:C>:CD?7FCCEGGE8EGC6ECEEGGG:9CF+;@FGFCC*;;F?C8*/*7E3D5*9F).*/77)))*(*0?E53>*<+/+++)).)9*4C*05)1*2*.+.*))**+34)*((((,,-)-.(,)--9))(,(
@M03506:14:000000000-AKVR1:1:1101:19750:2224 2:N:0:40
GGACTACAGGGGTATCTAATCCTGTTTGCTCCCCACGCTTTCGCGCCTCAGTTTCAGTTACAGACCAGAAAGTTGCCTTCGCCACTGGAGTTCCTCCACATCTCTACGCATTTCACCGCTACCCATGGAATGCCACTTTCCTCTCCTGCACTCAAGCATCCCAGTTCCCACTGATCCTCTACGGTTGGTCCGTGGGCTTCTCTATCAGACTCAATAAACCACCCTCGTGTGCTTCTCCCCCACTAATTCCGTCTAATGCTTTCATCCTAGGCATTTCTCCGCCTCCTGGCCCCTGCTCACC
+
CCCCCF<9E<C@GDDFEFF<9EF<66,,@CFF8;8+6C@,CFCCFGCEC<AG9CAFAE<6FCF9CC<DAFGGG,CAEF,FCG,,866B,BBF9?,CFF,B8FFEAEA<C7FFFDE,,,@+84,9,,,9,,?,CFFE45,C4,C;,,@,,=>,4,,,,,,6DE,A,,,@9F,,,6,,,6,6,7@6,=++3@,+,+++@C@,,5,7,2,,,3**4*5@8D*,*3***3**,*/12+1+*+/*/*/02++++?<0);3++)+=+++++35/1+*)/*>++)++((((((()()(-)-(*/*))(
@M03506:14:000000000-AKVR1:1:1101:8425:2241 2:N:0:40
GGACTACCAGGGTATCTAATCCTGTTCGCTCCCCACGCTTTCGTGCCTTAGTGTCAGAAATGGGCCAGTATCCTGCCTACGCCATTGGTGTTCCTTCTAATATCTACGGATATTACCCCTACATTAGAAATTCCAGATACCTCTCCCATTCTCGAGTAACTCAGTTCGAATAATAGCCTTATGGTTGAGCCACAAGATTTCACTATTCGCTTAAATTACCACCTACGCAACTCTTTACGCCCAATCAATCCGGATAACGCTTTGGTCCTACGTATTCCCGCGTCTGCTGGCCCGGAGTTAG
+
CCCCCGGG9DFGGGGGGGGGGGGGGGGGGGGGGGGGGGGGGGGFGGGFDGGDFGGGGGDGGFGGGGGGGGGGGGGGGGGGGGGGCGGGGGGGGGGGGGFGGGFGGGGGGDCFFEFEGGGGFGF9AECF9A?FGGGG,,EAAD,>=>F8DEF;D6DEFC,D,3>DDDDB@?F:FGG9ECE9DEF8@@88DDDFF8=,,=@DGFGC=2@:9C:+++@D77A7+=7:7*:*1;5??:BF479>C**/*0C6BFG)?;**:*15;3)*;C+/;+*85*1++)/*((---44@4)(()(())0())
@M03506:14:000000000-AKVR1:1:1101:18508:2251 2:N:0:40
GGACTACCCGGGTTTCTAATCCTGTTTGCTCCCCACGCTTTCGCACCTCAGCGTCAGTACCGGGCCAGTGAGCCGCCTTCGCCACTGGTGTTCTTGCGAATATCTACGAATTTCACCTCTACACTCGCAGTTCCACTCACCTCTCCCGGACTCAAGACTCCCAGTATCGAAGGCAGTTCTGGAGTTGAGCTCCAGGATTTCACCACCGACTTAAGAGTCCGCCTACGTGCGCTTTACGCCCAGTGATTCCGAGCAACGCTAGCCCCCTCCGTATTACCTTCGCCGCTGCCCCCCGTAGGAG
+
CCCCCGGG-FFGGGGGGGGGGGGGGGGGGGGGGGGGGGGGGGGGGGGGGGGGGGGGGGGGGGGGGGGGGGGGGGGGGGGGGGGGGGGGGGGGGGGGGGGGEFFGGCFDDFGGGGGGGGGGGGGGDGFGGGGGGGGGFGGGGGGEGGGGGDGGGFG?9D9DDFFFFFGGGCCE:D>CG9CEGFEFEFFCFGEGFDFG57AC:F?CFGDD=DD4C87,;FFGDGGC3<5)09AC35>7957*/**2*<7*2:F>7><57;)*05?7D8E@*))8)90<9.*+(,,(((-)4>(-33(*).2,.
@M03506:14:000000000-AKVR1:1:1101:20370:2252 2:N:0:40
GGACTACTGGGGTATCTAATCCTGTTTGCTCCCCACGCTTTCGCGCCTCAGCGTCAGTGTCGGCCCAGCAACCCGCCTTCGCCGCAGGTGTTCCTCTCGATATCTACGCATTTCACCGCTACGCCGAGAATTCCAGTTGCCCCTTCCGCACTCTAGCCCTACAGTATCACTTGACCGTTCCGAGTTAAGCCCGGAGATTTCACAAGTGACTTGTAGTGGCCGCCTACGCGCCCTTTACGCCCAGTAAATCCGAACAACGCTTGCCCCCCCCGTATTCCCGCAGCTGCTGCCCTCCTAAGGT
+
CCCCCGGGGGGGGGGGGGGGGGGGGGGGGGGGGGGGGGGGGGGGGGGGGGGGGGGGGGFGGGGGGGGGGGGGGGGGGGGGGGGGGGGGGGGGGGGGGGGGGGGFGGGGGGGGGGGGGGGGDGCGEDGGCEFFFGFFGGFFEEGGGGDEG7CGGG,;EGGFGFGGGCE@,ECFGGGGEEECGGCEGGG@FGDCB8>8EGEDCFFFCGCF?::@9@C+3;5EF<5CDC;55)759540)*8=8>CG2++*33<BE3DD4,)*))070<*7C>G:7<AC+)116(((,32))*4().4***(,)
@M03506:14:000000000-AKVR1:1:1101:10018:2297 2:N:0:40
GGACTACCGGGGTATCTAATCCTGTTTGCTCCCCACGCTTTCGTGCCTCAGCGTCAGTATCGGGCCAGTGAGCCGCCTTCGCCACTGGTGTTCTTGCGAATATCTACGAATTTCACCTCTACACTCGCAGTTCCACTCACCTCTCCCGAACTCAAGATCCTCAGTATCAAAGGCAGTTCTGGAGTTGAGCTCCAGGATTTCACCCCTGACTTAAAGACCCGCCTACGCACCCTTTACGCCCAGTGATTCCGAGCAACGCTAGCCCCCTTCGTATTACCGCGGCTGCTGCTTCCCGTAGGAG
+
CCCCCGGGGGGGGGGGGGGGGGGGGGGGGGGGGGGGGGGGGGGGGGGGGGGGGGGGGGGGGGGGGGGGGGGGGGGGGGGGGGGGGGGGGGGGGGGGGGGGGGGGGGGGGGGGGGGGGGGGGGGGGGGGGGGGGGGGGGGGGGGGGGGGEEGFGGFFFGGGEFGGFGGGGGGGDGGGGGGGGGA,3DFGFGGFGGGGFFFGF7DEDEGFGGGGGFGFCFFFGGG59C:D5<3:C)87>CBEEEGF4E?FGG<375CFGFGD>>FGFGGF6:D>F7<9C9>G;>BB>?06<).6@?:C>51<B
@M03506:14:000000000-AKVR1:1:1101:10677:2304 2:N:0:40
GGACTACGGGGGTTTCTAATCCCGTTTGCTCCCCTGGCTTTCGCTCCTCAGCGTCAGGTAAGGCCCAGCAAGCCGCCTTCGCCACCGGTGTTCCTCCTGATATCTGCGCATTTCACCGCTACACCAGGAATTCCGCTTGCCCCTACCTACCTCTAGCCAGCCCGTATCCACCGCAGACCCACAGTTAAGCCATGGGCTTTCACGGCAGACGCGACAAGCCACCTACGAGCCCTTTACGCCCAATACTTCCGTGCAACGCTTCCGCCCTCCGCATTACCCCGCCTGCGTCCACGTCTCTCGC
+
CCCCCGGGGGGGGGGGGGGGGGGGGGGGGGGGGGGGGGGGGGGGEGGGGGGGGGGGGGGGGGFGGGDGGGGGGGGGGGGGGGGGGGGGGGGGGGGGGGG9FGDGGGGGGCCGGGCGGGGGDGGGGGFGGCGGGGGGGGGGGGGFFFFGFGGGGGGDFGFGGGEEG8@FGEGD5>:>?CFGFGG5CF9C9EFG?CF5EECFG7FFEGCEGG)CC3?C)7>F77C**9>)2C5CF)<CA*8C5*/*7+<*A+*)0<5*9,9=>)97958)*0>3052+24/*2(-(,8()(0(,0-3*)*.(-
@M03506:14:000000000-AKVR1:1:1101:24172:2309 2:N:0:40
GGACTACCGGGGTATCTAATCCTGTTTGCTCCCCACGCTGTCGCGCCTCAGTGTCAGCTACTGTCCAGCAGGCCGCCTTCGCCACCGGTGTTCTTCCGGATCTCTACGCATTCCACCGCTACACCCGGAATTCCCCCTGCCTCTACTGTGCTCGAGCCTCCCAGTTCGCACGGCCGCCCCGTGCTTGCGCCCCCAGCTTTCACCGCACGCTTAACAGGCCACTCACGCGCCCTTTCCTCCCACGGCTTCCTGACAACCATCGCCCCCTCCGTACGCCCCCCTCGGCTGCACCGGACTTACC
+
CCCCCFGGG7CCFGFGGGGGGGGGFFFFGGGGGDFGGGGGGGGF@EF,FC<CA@FFFFFGGGG6<E<EFGFCB:7BFG,CC=:FGGGC@EEFFGGG9C:4CF<,,<9BFE+4,?EFGGG7F:CF,@F++86>F?,66=FGADDFGG,3>,5,>@++6@D,>A,DDCGGE*BCEE>E*4*41*2*3+<*::CCC**380+0<:<F55*:*11*2*3+:<<5/>*0C<>5=DFE3)/2)**2;65/)/*568+*092**(*+0))1>*/);5)07*1*/4)*((((((,8().,)-45)/)).
@M03506:14:000000000-AKVR1:1:1101:17491:2315 2:N:0:40
GGACTACACGGGTATCTAATCCTGTTTGCTCCCCACGCTTTCGCACCTCAGCGTCAATATGTGTCCAGTAAGTCGCCTTCGCCACTGGTGTTCTTCCGAATATCTACGAATTTCACCTCTACACTCGGAATTCCACTTACCTCTCCACAATTCTAGCGATGCAGTCTTAAAGGCAATTCCGGAGTTGAGCCCCGGGCTTTCACCTCTAACTTACAAAGCCGCCTACGTGCGCTTTACGCCCAGTAATTCCGAACAACGCTAGCCCCCCCCGTATTACCGCCGCTGCTGCCTCCCGTAGATG
+
CCCCCGGGGGGGGGGGGGGGGGGGGGGGGGGGGGEEGGGGGFGGGCGGGGGGGGGGGGGGGGGGGGFGGGGGGGGGGGGGGGGGGGDGGGFFGGGGGGGDGGGGFGGGGGGGGGGGGGGFGFCCFFGDGGGFGAFGFFGGGFFGGGCCFGCADEE,;CEGG6>AF?DFGGGGGG88@DA9EEGG:FEFG7DFEEEDGGCF9CFFCC,2=C7@CGGGF>*:)9<5DGBF68>5):F+)1:/:CF*+11@F;C>FFGGG9<5)5:D*?5):BC>B<?9FF>C(49>B(,))<7?F6(*00().
@M03506:14:000000000-AKVR1:1:1101:14510:2337 2:N:0:40
GGACTACCGGGGTATCTAATCCTGTTCGCTCCCCACGCTTTCGTGCCTTAGCGTCAGATACATGCCAGCAAGCTGCCTTCGCCATTGGTGTTCCTACTGATATCTACGCATTTCACTGCTACACCAGTAATTCCACTTGCCTCTCATGTCCTCTAGTAATCCCGTATGCAACAACGTTGTATGGTTGAGCCACACAATTTCGCGTTGCACGCACATTACCACCTACCCACGCTTTACGCCCAGCGACTCCGGATAACGCTTGGACCCTACGTATTACCGCGGCGCTTGGCCCTTAGTCTGC
+
CCCCCGGGGGGGGGGGGGGGGGGGGGGGGGGGGGGGGGGGGGGGGGGGGGGGGGGGGGGGGGGCFGFFGFGCFGGGGFGGGGDCEGGGGGGGGGGGGGGGGGGGGGGD>CFGGGGGGGGGFFGGGGGGGDGGGGFFFC9FGAFEEFFG;EGGFFCFGGFGG8?8DEDFGGCDFGFDGG,@DF:8=EECFG77E,@CFFFGG68;CCEGGGGGG**,=8=9=77=6F)29:6CC?/+>/8??*9CC7*:EBEA3)5:7,528)5*6:*)05*)/0A+06<E9((((,35(),()()*=*)..
@M03506:14:000000000-AKVR1:1:1101:9190:2339 2:N:0:40
GGACTACTGGGGTATCTAATCCCGTTTGCTCCCCTGGCTTTCGTGTCTCAGTGTCAGCACAACCCCAGTTACCTGTTTTCACCATTGGCGTTCCAAATGATATCTACGCATTTCACCGCTCCACCATTTGTTCCGGTAACCCCTAGTTGGCTCAAGATCCGCAGTATACCGAGCAGTTCCACGGTTAAGCCGTTGGATTTCCCAAGGTACTTATGGATCCACCTACACACGCTTTAAGCCCAGTGATTCCCCCTAACGCTTGGCACCTCTGTCTTACCGCGGCCGCCGCCTCCCGTCTGTG
+
CCCCCGGGGGGGGGGGGGGGGGGGGGGGGGGGGGGGGGGGGGGGGGGGGGGFGGGGGGGGGGGGGGGGGGGGGGGEGGGGGGGGGGFGGGGGGGGCFFGGGGGGGFGGGGFGGGGGGGGGGGGGGGGGGGGGGGDGGDGGGG7FFFGFEGGGF8EGFFFGGFGGGGGGGGCDGGGGGGGFGCG6EECGGGB8B+@DDGGGA+:ECFCFGGGGG+2<85?FDDFGGGFFDG5ECBFFCGFCG=F8CCC@+?+.:BF5;1DC).:F4CGACF**10<0<.)/4(((-,-)(.(-<60*).-).
@M03506:14:000000000-AKVR1:1:1101:7488:2347 2:N:0:40
GGACTACTGGGGTTTCTAATCCCGTTCGCTCCCCTGGCTTTCGCGCCTCAGCGTCAGTGTCGGCCCAGCAACCCGCCTTCGCCGCAGGTGTTCCTCTTGATATCTACGCATTTCACCGCTACACCAAGAATTCCAGTTGCCCCTTCCGCACTCTAGCCGCACAGTCACAGTTGACCTTTCCGAGTTAAGCTCGGAGATTTCACAACTTACTTGTTCTGGCCGCATACGCGCCCTTTACGCCCAGTAAATCCGACCAACTCTTGCCCACCCCGTATTACCGCTGCTGCTGACCCCGAGTTGG
+
CCCCCGGGGGGGGGGGGGGGGFGGGFGGGGGGGGGGGGGGGGGGGGGGGGGGGGGGGFFFGGGGGGGGGGGGGGGGGGGGGGGGGCEEGGCGGGGC?EFGFGGGGGGGGGGGGGGGGDGGGGGGGFGCFFGGGGDGGGGGGGFFGGGGGEGGGGDFGGGGCCE8E6,@ECFG97DFGGGGFGG*;>E,=?,>8C>E*=FGGF;,<E+++2C>C++5C7=CFDD2//;ACCD:CB7F9>35:>3*7C7*+0<>>))99,*<=***03+01)75;5*<99=:4(--4?F?0*3()((/)0(),
@M03506:14:000000000-AKVR1:1:1101:13943:2359 2:N:0:40
GGACTACTGGGGTATCTAATCCCGTTTGCTCCCCTGGCTTTCGCTCCTCAGCGTCAATATTGGTCCAGGATGCCGCCTTCGCCACCGGTGTTCCTCCAGATATCTACGCATTTCACCGCTACACCTGGAATTCCGCATCCCTCTCCCAAATCCAAGCCATCCAGTATCGGACGCAGTTCCCCAGTTAATCTGAGGGATTTCACGTCCGACTTCGTTGGCCGCCTACGAGCCCTTTACGCCCAGTCATTCCGAACAACGCTTACCCCCCCCGTCCTACCGCTGCTCTCTGCACGGCGTTTCC
+
CCCCCGGGGGGGGGGGGGGGGFGGGGGGGGGGGGGGGGGGGGDG;FGGGGGGGGGGGFFGGGGGGGGFGGGGGGGGGGGGGGGGGGGGFEEGGGFGGGGGGCE9AFGGGGGGGGGGGGGGGGGGGG<@=:FFFGGGGCFGGGGDFGGG?GGFDEGGGG8EGGGFGAGGEEEGEG6@EBFDGG6EGG,,3@@FF<CD*=,=7:C51=EEDDC4,:EEC*6,:DD57>5)/88=*58+6>)?:57<*+39:E8.)7)91392779FG5*./897)1;+:2):((())))*.?)2<(430.,44
@M03506:14:000000000-AKVR1:1:1101:11673:2367 2:N:0:40
GGACTACCGGGGTTTCTAATCCTGTTTGCTCCCCACGCTTTCGCACCTCAGTGTCAGTGTTGGGCCAGGAAGCCGCCTTCGCCACTGATGTTCCTCCAGATATCTACGCATTTCACCGCTACACCTGGAATTCCGCTTCCCTCTTCCACACTCTAGTAAGACAGTCTTGAATGCAATTCCCAAGTTAAGCTCGTGGATTTCACACCCAACTTATCAAACCACCTGCGTGCGCTTTACGCCCAGCACTTCCGATTAACGTCTGCACCCCCTGTATTACCCCCGCTGCTGGCACAGAGTTCAC
+
CCCCCGGGGGGGGGGGGGGGGGGDGGGGGFGGGGGGGGGGGGDGGGFDFDGGGGGGAGGGG8FFGGGGGGGGGGEGGGGGGGGGGGGFGGGGGGGGGFFGGGGGGFGGGGFFGGGGFGGECGGFGEF@EGFGGGGGEFEFFFGDGGGG,,33DFGDGFGG9DG8AFFGF8>DAFGGGGFF?9C:<;F779,@B*@C*4@E77:,39**=CF8ECG,B8AGFGD66C5B*?:=C>3:C*5*=***20A9F98387*0:(**07409C*)1)*/*:00<4)1,2((-22)2:(4)80*8=>).
@M03506:14:000000000-AKVR1:1:1101:20923:2371 2:N:0:40
GGACTACTGGGGTTTCTAATCCTGTTCGCTCCCCACGCTTTCGCTCCTCAGCGTCAGTTACTGCCAGAGACCCGCCTTCGCCACCGGTGTTCCTCCTGATATCTGCGCATTCCACCGCTACACCAGGAATTCCAGTCTCCCCTGCAGTACTCCAGTCTGCCCGTATCGCCCGCACGCCCACAGGTGAGCCGTGAGTTTTCACGAACAACGCGACAACCCACCTACGAGCTCTTTACGCCCAGTAATTCCGGACACCGCCCTCCCCCTACGCTTCACCGCGGCTGCTCGCCCGCTGTTGGCC
+
CCCCCGGGGGGGGGGGFGGGGGG@FFGGG7CFGGGGGGCCFFGGFFGGGGGGGGGGGGGGGGGGGGGGCFGGGCFGEFGEGGEFFGCFDBCFFAFGGGDFFFGGFF>:FGEDFFG=:BCEFCEEGFGGGFFGGGGG=EFGGGG?F8EEFGGGGGGGE9DFG,3@C8,+@+@5@8*35D@:EEC,5,5=8,11**=E7:FGCCFG5CE?*5))*1*=**::9<*+**0<C7?F**12,*>G85C**027++*))0**97):.).*/88);:5)0*++:(5*-9911)).()-(0-,/9*..2
@M03506:14:000000000-AKVR1:1:1101:21840:2372 2:N:0:40
GGACTACCCGGGTTTCTAATCCTGTTTGCTCCCCACGCTTTCGCACCTCAGCGTCAGTATCAGTCCAGCGAGTCGCCTTCGCCACTGGTGTTCCTCCGAATATCTACGAATTTCACCTCTACACTCGGAATTCCACTCGCCTCTCCTGACCTCCAGGCTTGCAGTCTAGAAGGCAGTTCCTGGGTTGAGCCCAGGGATTTCACCCCCTACTTACAAACCCGCCTACGTGCGCTTTACGCCCAGTAATCCCGAACAACGTCAGCCCCCTTCTCCTCTCCCCGGCTGCTGGCCCGCATTTAGC
+
CCCCCGGGGGGGGGGGGGGGGGGGGGGGGGGGGGGGGGGGGGGGGGGGGGGGGGGGGGGEGGGGGGF8FEECEGGGGGGGGGFGGGGGFGFGGGGGGGG7F@FGGGGDEEGGGGGGGCFFGGGGCGGCFGGGGGGGGG?FGGGGGGGFGGGGGGGG?CGGDGGGFFGGGGGGCCFCEAGGGGF:C65,@E@BFF8CFFD6@+>>CCE@7FGCFGCCF<AECGD=<C;F:C3E/.:+9C3E5=FFC<F*+<*<)09**(**87:DCEC@*5***2*+2()*,,43(4,9(0((0((*0/))4
@M03506:14:000000000-AKVR1:1:1101:17117:2425 2:N:0:40
GGACTACTGGGGTTTCTAATCCTGTTTGCTCCCCACGCTTTCGCACCTCAGCGTCAATATGTGTCCAGTAAGTCGCCTTCGCCACTGGTGTTCTTCCGAATATCTACGAATTTCACCTCTACACTCGGAATTCCACTTACCTCTCCACAATTCTAGCGATGCAGTCTTAAAGGCAATTCCGGAGTTGAGCCCCGGGCTTTCACCTCTAACTTACAAAGCCGCCTACGTGCGCTTTACGCCCCGTCATTCCGAGCAACGCTATCCCCCTTCTTATTACCGCGGCGTCTGGCCGGACGCTCGC
+
CCCCCGGGGGGGGGGGGGGGGGGGGGGGGGGGGGGGGGGGGGGGGGGGGGGGGGGGGGGGGGGGGGGGGGGGGGGGGGGGGGGGGGGGGGGGGGGGGGGFGGGGGGGGGGGGGGFGGGGGGGGGFFFDFGGGGGGGGGCGCEE9D8ED8E=FFGDCFE63863=7DFFGFFGGGG8DAFFGEGG>FGGGGGFGGGDDGCGGGGG:7C7,=FFCG79>FF6CDGG:CBFCFAE3>F7C<BEC53:DC=+=7+7)0/*94C*7)97F;?>:<*/1:+2A4>C62,((-3)(6(-83())5((,
@M03506:14:000000000-AKVR1:1:1101:7453:2451 2:N:0:40
GGACTACCGGGGTTTCTAATCCTGTTTGCTCCCCACGCTTTCGCACCCCAGCGTCAGTACCGGACCAGTGAGCCGCCTTCGCCACTGGTGTTCTTCCTAATATCTACGAATTCCACCTCTACACTAGGAGTTCCACTCACCTCTTCCGGACTCAAGATCGCCAGTATCGAAGGCAGTCCTGGAGTTGAGCTCCAGGATTCCACCCCCGCCTTACCGATCCGCCTACGTTCGCTTCACCCCCAGTAAACCCGAACCACGCTCCCCCCCCTAGTATTCCCGCGCCTGCTGGCCCGCTCTTTCC
+
CCCCCFFGF7FGGGEFGDCFCGGGGGF8FEFFFEGGDEF@FGGE@FD,FCDCGF7@CEFGGGE@@FEDDGC<FFCEGGEFG7FFGCFG,,B:F,CEFFEFGFGGGFF77,A9EF<FG8FFFGGC,AE4,EFGFF,85AFGGFGGGG9CE>EDGGC99=EDGG+3@3EG668FC@,@,,23@:1DF>A?@F,?D>CF:EF,5=9E??EE*8DDFC+3*):/**1/*7)8*4057702)2.:CE<FC+0*2?:)0))09(/*))0>C**):)*17DC9A25C2(3(,..)3.,()((1)/-).
@M03506:14:000000000-AKVR1:1:1101:23099:2462 2:N:0:40
GGACTACCGGGGTTTCTAATCCTGTTTGCTCCCCACGCTTTCGCGCATCAGCGTCAGTGTCGGCCCAGCAACCCGCCTTCGCCACAGGTGTTCCTCTCGATATCTACGCATTTCACCGCTACACCGAGAATTCCAGTTGCCCCTTCCGCACTCTAGCACAACAGCATCACTAGACCGTTCCGAGTTAACCCCGGAGATTGCACAAGGGACTTGTTTCGCCGCCTACGCGCACTTCCCGCCCAGGAAATCAGACCAAGGATGCGCTCCCCCTGCTTACAGGCGCTGCTGCGACGGCGTACGC
+
CCCCCGGGGGGGE@@CFADFCGGD@FGGGGGFFDGGGGGG?FBFDFC,@FGGGGGGGGG<EB@FFFF8FFGGFGE@FGGGGG:,4EGEB<A?FGFEBFCF8FFFGGGGGDEFGGGGFFE@CFGFFFGGDGGFGGFGB<FGG8>+8=86B4458EADG7,@>?><6D9DFGC7@;AEECG6>*;5;EG,,6,*=4:?86;+>+9;CC*5C5*;9+>*:1.:>)1**2.)295C))**(7):5/9***37C+<?))2*1,*00))*/?*7*))))*3+0)*0(,,226)),)((0((7<)(-,
@M03506:14:000000000-AKVR1:1:1101:7877:2463 2:N:0:40
GGACTACCGGGGTTTCTAATCCTGTTTGCTCCCCACGCTTTCGCGTCTCAGCGTCAGTGACGTCCCAGCGAGCTGCCTTCGCAATTGGTGTTCCTCCCGATATCTGCGCATTTCACCGCTACACCGAGAATTCCACTCGCCTCTTCCGTACTCTATTCCGCCAGTATCCACCGGCATCCCAGGGTTGAGCCCTGGACTTTCACTGCGGACTTACCGCACCGCCTCCACCACCTCTCCTTCCCATCCTTCTGGCACACGCTCGGCCCCGACGTGTCACCGCGCCGTCTGCTCAGTCGCTGCG
+
CCC8@8CEECGE6@7FFGFEECFF9FCFFF66FF@GGGGGGGDGG+@7@FEFGGGECFFGG6BCGGC,C:7>CCF,CE<FFDGCEA,,CBA,FBFGFG@+>F@?<DFCEC:?EF9@EC+++4,6A++8+8CDCCCG3@+@FGG,E99:6,@+@;,,,5,@*@5:8C5,,7@D:48**>,,<E5*,68,4BFG6:8=A?CC;+5++3/7*25*++>*))7:C37:3/7721)*0)0*4**+2*****3*3++*))2**-7:)0)5*2*0/7)0)2*+34)*(((((-(7)/.).)-*)),,(
@M03506:14:000000000-AKVR1:1:1101:22268:2486 2:N:0:40
GGACTACTGGGGTTTCTAATCCCGTTTGCTCCCCTGGCTTTCGCTCATCAGCGTCAGTGTTGGTCCAGGATGCCGCCTTCGCCACCGGTGTTCCTCCAGATATCTACGCATTTCACCGCTACACCTGGAATTCCGCATCCCTCTCCCAATCTCAAGCCATCCAGTATCAGACGCAGTTCCCCGGTTAAGCCGAGGGCTTTCACGTCTGTCTTAGTTGGCCGCCTACGTGCCCTTTACGCCCAGTAATGCCGAACAACTCTCGCCTCCCCCTTCTTTCCCCCGCTCCTGTCCCCGTCGGGAG
+
CCCCCCFFCFGGFG7EFAEG9FFGFGGGFF9CFGGGGGGFGGDF@F@@F<FDGFFECDC@FFGBAF@FGGGGGGGGC:@EFCGGGGCDCFEGFE@FCECECAE<FG9B:FGCF<FGGEGGGGGGG<B:EEEEFFFGFFFFG8,,,3,,6D>EGD,@9=8=DF8D@D==:F?FCGGEGGGGG?CEEE*@,EB@C5E>*,;<AD9@,*,/,1=C7+>9@<4?CGC75CD40<3?*5;+1/)88/72*+0*+<=)77)0*):7))05**25*778)20++.*2(-(((,()-0))04(*))(((
@M03506:14:000000000-AKVR1:1:1101:17494:2504 2:N:0:40
GGACTACACGGGGTTCTAATACTGATTGCTCCCCACGCTGTCGCGTCTCTGCGTCAGTTATGGTCCAGAGAGCCGCCTTCGCCACCGGTGTTCCCCCTGAGATCTACGAATTGCACCTCTACACCAGGTATTCCTCTTTCCTCTCCGACACTCAAGAAAGGTATTGTCAAACGGAGTTCCTCGGTTGAGCTGACGCCTGCCACACCTTCCTTTCCTTCCCGCCCACACGCCCCTTCCGCCCAGTGATGCCGAGCAGTGGTTGCCCACTCGGGCGTACCGCGGCTGCGGGCCCCGGCTTTGC
+
-,-,,;,C@-7++8@-6C,6,<CE9,CF@<,,,B,@F:6,86C6@F@,<,,6+,+B,CCE,,,9,,::C:,B<6+@>FG,,==,B,=4@+8,,A,BC+BF,,5,9,,:4,,+,5<,?,AF,?<<,AFF5C?,C@9F,,,CFDG,8=8+6BEG8,,3@,,,,6@,,,8,,5;,@++31,,7,,1*@*;,,4,,2,>**,1,,2>E5*,,,01+11,1=:)=/9)2*18.=/5/)).*.55C**920+2*20/)08)**.*3)8):*+2)0)*.)1*2/(7*-,(((((.-5(,7(())0())
@M03506:14:000000000-AKVR1:1:1101:22151:2542 2:N:0:40
GGACTACACGGGTATCTAATCCTGTTTGATCCCCACGCTGTCGCGCCTGAGCGTCAGTAATGAGCCAGTGAGCCGCCTTCGCCACCGGTGTTCTTCCCAATATCTACGAATTTCACCTCTACACTGGGAATTCCACTCACCTCTCCCATACTCAAGTCTCACAGTTTCAATGGCAGTTCCGGAGTTGCGCTCCGGGCTTTCACCCCTGACTTGGAACACCGCCTGCGTCCCCTTTACGCCCTGTCATTCCCCACCCCGCCCACCCCCTTCCTATCCCCGCCCCTGACGCCCCCCTCCTACC
+
CCCCCGGGGGGGGGFGGGGGGGGGGGGGGGGGGGDGGGGGGGFFDGGCFF8FGGGEGGGFGFGFFGGFGFFGGGEGEF?CCEGGGG@ECGGGGGFGGGF,FFEFGDFGGGDGGGGGGFGFGGFEEFE88FC=CEEFAFGGGGG@C,3@D8EGGCG9@E,D,,=E=:EGFFGA,@,B8,,3C@CEEE7,:*34>8@*:*,=>+><,=*4,;?:,24B**?:)/9/*8>.*7)*02);9*)3/*1**<:/<C+)7.7/72)7.)07/?E)*.***2++2,)*-(4(-((.3>0()(-*)))).
@M03506:14:000000000-AKVR1:1:1101:11399:2545 2:N:0:40
GGACTACCCGGGTTTCTAATCCCGTTTGCTCCCCACGCTTTCGCGCCTCAGCGTCAGGAATTGCCCAGAGACCCGCCTTCGCCACCGGTGTTCCTCCCGATCTCTACACATTTCACCGCTACACCGGGAATTCCAGTCTCCTCTGCAACCCTCAAGAACGGTAGTATCGATCGACGTTCCTCGGTTGAGCCGAGGGATTTCACGACCGACTTACCACCCCGCCTACGCGCCCTTTACGCCCCGTACTTCCGAGCACCGCCTGCCCCCCCTGTTTTACCGTCGCTGCTGGCCCATCTTTGGC
+
CCCCCGGGGGGGFGGGGGGGGGGGGGGGGGGGGGGGGGCFGGGGGGGGGGGGGGGGGGGGGGGGGGGGFGGGGGGGGGGGGFGGGGGGGGGGGGGGGGGCFC8FFAFGGGGGGGGGGDGEGGFGGEEDGGGGGGGGGGFGF=FDGFCADFGCGGGGGCEGC7+;EFCFG:>B;>C*=>CF2>AE?>=FCF88**=:;*CFF77@87:*5C<DFFCC**7:3CD*/2)8*73>D)0*-9::575*)**/<<*.)7)01(9*0)7*9;:;C)1)***<933*((43-4)020(4),(**1)()
@M03506:14:000000000-AKVR1:1:1101:14983:2550 2:N:0:40
GGACTACTGGGGTTTCTAATCCCGTTCGCCCCCCTAGCTTTCGCGCTTCAGCGTCAGTGTCGGCCCAGCAACCCGCCTTCGCCGCAGGTGTTCCTCTCGATATCTACGCATTTCACCGCTACACCGAGAATTCCAGTTGCCCCTTCCGCACTCTAGCCAAACAGTATCACCTGACCCTTCCGAGTTAAGCCCCGAGATGTCACAAGTGATTTGTTCGGCCGCCTCGGCGCCCTTTCCTCCACGGCAAAACCAACAACCTCTGCCCCTCCCCGCTTTCCGCGGCTTCGTCCTCCGGACGGGG
+
9CCCCFGGGGGGEG7FGGGGGAFFGGGGF,BFGGGGGGGGGGGCFFEEGGFCFFEEGFGGGG@BFEGGFEAFGEGGFC7FD@CFE7FGEFE7CBCF,B?A?FGFG,?BCC@F9CFFGEGC+CFFFD7@:BEC;>FBD97=>EFCCFGD>3**D:<;EFBD?C>FG@,?,,,7<8D?,D7::/=5;:<@;6BC*888:70<9++++*12++3+++=5935C357=3*)0*/0C1))*)*1;***))22)***)).19*(22=?**9**0/.3)))2*36)*((-((,()()(.7,(*))((-
@M03506:14:000000000-AKVR1:1:1101:18003:2553 2:N:0:40
GGACTACCGGGGTATCTAATCCCGTTCGCTCCCCTGGCTTTCGCGCATCAGCGTCAGTGTCGGCCCAGCAACCCGCCTTCGCCGCAGGTGTTCCTCTCGATATCTACGCATTTCACCGCTACACCCAGAATTCCAGTTGCCCCTTCCGCACCCTAGCACAACAGTATCACTTGACCGTTCCGAGTTAAGCCCGGAGAGTTCACCAGTGACTTGTTGCGCCGCCTACCCGCCCTTTTCGCTCAGGAAATCCCAACAACCCGTGGCTCCCCCGTATTCCCCCGGCTGATCGGCCGGAGGTATG
+
9BCCCGFGGGGGEGGGGFEFFFGFGGFEGFGFGGFEFGFFGCCGGGGFGCGGGGGGGGGGF7FGGGGFGGGGGGCEF7?FFEGEGCEFFFF75C?FFGCFGGDFDFGGDCBFG9,EDCFD7CFGG+>D<:FGADBFGE9;DFGGGFG88>E+@CGCFFFFEG,:@DEF,>9BE;D?*176?=*8@8F@,<F@EEEG5*<@++++3=+99+;:+;<=DDA5))9:**).2/7EC?)*4<B***20*:8*+3+)75***(**00)1*3A>=5)7)>+202)*(((((()*()-(7(-1).)),
@M03506:14:000000000-AKVR1:1:1101:15772:2558 2:N:0:40
GGACTACCGGGGTTTCTAATCCTGTTTGCTCCCCACGCTTTCGTGCCTCAGCGTCAGTACCGGGCCAGTGAGCCGCCTTCGCCACTGGTGTTCTGGCGAATATCTACGAATTTCACCTCTACACTCGCAGTTCCACTCACCTCTCCCGGACTCAAGATCTTCAGTATCAAAGGCAGTTCTGTAGTTGACCACCAGGATTTCACCCCTGACTTAAAAACCCGCCTACGTCCCCTTCACGCCCTGTGATCCCGACCAACGCTCGCCCCCTCCGTATTACCGCGTCTGCTGGCACCAATGCAGC
+
CCCCCGGGGGGGGGCCFCAFGGG<FGGFFGGGGGGGEEFFDGGG8:FFFFEFGGGGEGCEF@F>FG7@EFGGGGGGG:CC7?FEGCAAF<FCAFG9FGGDEGGGGGA?F,<<FGAFEGGBCFGGFG@F:CFFFGGG?=FGF9DD888>6EGGGG6>CCFGGFFGGCCF;:BGCF>CE>:EF,2@DFFF,6,68,,=5E<,,+D,@E*=?CCG7:9BDD)=)/>E55>)*28F5;)03;=5?*1*2<C*0C5))))*1(5*))77DC=3*))))*0+<47:0(4,,64@:3(,)((*)/)).
@M03506:14:000000000-AKVR1:1:1101:17670:2564 2:N:0:40
GGACTACTGGGGTTTCTAATCCTGTTTGCTCCCCACGCTTTCGCGCCTCAGCGTCAATAACGGGCCAGATGGCCGCCTTCGCCACCGGTGTTCTTCCCAATATCTACGAATTTCACCTCTACACTGGGAATTCCGCCATCCTCTCCCGTCTTCAAGCGCCGCAGTATCAAGCGCAGTTCCCAGGTTGAGCCCGGCCCTTTCACGCCTGACTTACAGCACAGCCTCCGCGCCCTCTGCTCCCAGTAATCCCTACTAACGCTAGCCCCCTTCGGATTTCCGCGGCCGCTGCCTCCGGTCGTCG
+
CCCCCGGGGGGGGGGGGAFGGGGGEGGGGDFGGGGGGGGGGGGGEGGGGGGGGDGGGGGGG@>FGGGFGGGGFGGGEGDGGGGGGGGG:FFGGGGGGGGGGGGGGCCFEFGGGFDFFFF?E9?=FEE8FEFGCC?FECCGGGGAF,>EFBDEEE,@FGGGGGGC:;>5,5::EECCEGGG9FGGGG:F:DFFC=*==C:CCDF8CFG5CGCD++>9C*86**/**7..*))1/)0*)*888:*97CF82<+1)****-9*)04>9*85*55))*2+265=(4(-(-27(0.48(()))((-
@M03506:14:000000000-AKVR1:1:1101:20699:2605 2:N:0:40
GGACTACAGGGGTATCTAATCCCGTTTGCTCCCCTAGCTTTCGCGCCTCAGCGTCAAGAACAGGCCAGGTAGTCGCCTTCGCCACTGGTGTTCCTCCCGATATCTACGCATTTCACCACTACACCGGGAATTCCACTACCCTCTCCTGCCTTCGAGTCGATCAGTATCGAATGACCCTCCCCAGTTGAGCCGGGGGCTTTCACACTCGACTTGATCGACCGCCTGCGCGCTCTTTACGCCCAGTAACTCCGGACAACGCTTGTCACCTACGTATTACCGCGGCTGCTGGCACGTGGTTAGC
+
CCCCCGGGGGGGGGFGGFGGGCFFFFGGFFGGGGCGGGGGGGGGGGGG@F8EFGGGGFGFGGGGGFFGGGGGGFFECCFFGDCEGGGFGGGGC?FFGGGEFGGGCFGGGGGGGEFFEFGGGGGGGDGGGG8AEGGGGFGGGGG8DFFGGFFAD8?@E8@6@@CGEA,ECFCEGFGFF8CEEGG5@;CF,6D*::CE=C*<@CCFC??=CG*9<D?CFDECDDDDG4.)*15C3**249@8CA*9*9+7AF?35;)*C9D55)0C7+<4+)9.1:870))2(-329:3/3>()532*<5425
@M03506:14:000000000-AKVR1:1:1101:8628:2619 2:N:0:40
GGACTACTGGGGTTTCTAATCCTGTTTGCTCCCCACGCTTTCGCGCCTCAGCGTCAGTTACGGTCCAGAAAGTCGCCTTCGCCACTGGTGTTCCTCCACATCTCTACGCATTTCACCGCTACACGTGGAATTCCACTTTCCTCTCCCGCACTCAAGTCAACCAGTTTTCGATGCGACCCGGGGTTGAGCCCCGGGATTAAACACCAAACTTCATTGACCGCCTGCGCGCGCTTTACGCCCAATAATTCCGGACAACGCTTGCCCCCTACGTATTACCGCGGCTGCTGGCTCGTAGTTAGCC
+
CCCCCGGGGGGGGGGGGGFGFGGGGCGGFGDFCFGEGGGGGGDGGGGGGGGGGGGGGGGGGGGGGGGGGGGGGGGCGDGGGGGGGGGGGGGFGFGGFGCGGGGGGGGGGECFGGGGGGGGGGGGGDFFEGGGGGGGGDFGGGFGG8EGGEGGGFGGGFGGGGEGGGGGGGCDGEG6:+@E>E>GGG6,8DDEGDD*:FCC?C?FCCG5CFDGGD79CFF5DGGDDG::C3:E3)97:35?ECCFC9@BGGE577*9C>GGF>F*9885C@F*09+:<(<*4,90:?:)-).(0((/**.-,
@M03506:14:000000000-AKVR1:1:1101:11590:2627 2:N:0:40
GGACTACCGGGGTTTCTAATCCCGTTTGCTCCCCACGCTTTCGCGCCTCAGCGTCAGTATCGGTCCAGAGAGCCGCCTTCGCCACCGGTGTTCTTCCCAATATCTACGAATTTCACCTCTACACTGGGAATTCCACTCTCCTCTCCCGATCTCTAGCAAACCAGTCCCAGACGCAGTTCCCAGGTTAAGCCCGGGGCTTTCACGCCTGACTTGGTCTTCCGCCTGCGCGCCCTTTCCGCCCCGTAAATCCGAACAACGCTCGCCCCCTTCGTATTACCGCCGCTGCTGGCACGGAGTTCGC
+
CCCCCGGGGGGGGGGGGGGGGGGGGGGGGGGGGGGGGGGGGGGGGGGGGGGGGGGGGGGGGGGGDGFGGGGGGGGGGEGGGGGGGGGGCGGGGGGGGGGGGGFGFGGGGGGGGGFGGFGGGGGG??FEBFGFGGGGGD:FGGGGDGGGG7EDFGAEFGGGGF?CGGCGAFEGGGGDGGGG?E9CCFGGGG7CEGDGG5CEGGGGGGGGC4>7:7+1;+1=DDCG3*585)>=5?@*935E8*)*1*;19:/5<E37F6C5.).798:)0<<4)987:)7:(-3(-()0()(4BB270.)-(
@M03506:14:000000000-AKVR1:1:1101:18231:2647 2:N:0:40
GGACTACTCGGGTTTCTAATCCCGTTCGCTCCCCTAGCTTTCGCGCTTCAGCGTCAGTGTCGGCCCAGCAACCCGCCTTCGCCGCAGGTGTTCCTCCCGATATCTACGCATTTCACCGCTACACCGGGAATTCCACGCACCTCTCCCATACTCCAGCACGGCAGTTTCGCCTGCAGACTCCCGGTTGAGCCGGGAGATTTCACAGGTGACGTACCGCGCCGCCTACGCGCCCTTTACTCCACATAATTCCGACCAACGCTCCCCCCCTCTTGATTACCGCCGTGTCTCTCCCAGGACTAGC
+
CCCCCGGGGGGGGGDGGFAFFGGGGGGGGEFGGGGFGGGGGGGGGGGGGGGGGGGGGGGFGGCGCECCFG<FGGGGGGGGGGGGG>FCGFFGGGGGGGGGGGFEFGGGDCCBFE<?FGDDGGGGGGGG+@FGGGGG7FCEG7,3D6D6>CFGGGFFFGGGDC8E:EEB*1>7CF?C<<CCGGGGEE=6EG8CCE5:CC+<7:F7EF++<**127/*997:7)9*/9).//5:)56:.*180*90*+3*<CE))09**,)*.))998C7E)***2+0<>)*(,((.,)*)*(.0)4*)0.((
@M03506:14:000000000-AKVR1:1:1101:15243:2683 2:N:0:40
GGACTACCAGGGTTTCTAATCCCGTTCGCTCCCCTAGCTTTCGCGCCTCAGCGTCAGTGTCAGCCCAGCAACCCGCCTTCGCCGCAGGTGTTCCTCTCGATATCTACGCATTTCACCGCTACACCGAGAATTCCAGTTGCCCCTCCTGCACTCTAGCCCCGCAGTACAAGTTGACCTTTCCGCGTTAAGCCCGGAGCTTTCACAATTAACTTGCGGTGGCCGCCTACGCCCCCTTTCCCGCCAGGAAATCCGAACAAAGCTTGCTCCCCCCGTCTTCACTCGTCCGGTGGCCTGCAGTCAC
+
CCCCCFGEGGGDGGGGGFFGFGGGGGG>G>ECGG?GFFAFGG7F@EEGEGGGGEGGFGFGFGGGGGGEEFADGGGGGGEGFGGGGFCE4EEC?@,C9FGG8B@FF,EFF@@BFFGGGGGGGGCFE=CEGEFFF9,CFFD9FGGG+6=FC88,3,@,,36C+@+3@,3,,4,@3,>EF9CFF5*4*4:*1BC=:*=:**+4@+>C+=+++2;C7:*873869315>9))*)02C3.0)0***293***)+2<>:@DC4(*09*)/*<07E39>>*;:+)1+-4(-(((),)((*-(*/1(-)
@M03506:14:000000000-AKVR1:1:1101:12096:2684 2:N:0:40
GGACTACCGGGGTTTCTAATCCTGTTCGCTCCCCATGCTTTCGCTCCTCAGCGTCAGTTAATGCCCAGAGACCTGCCTTCGCCATCGGTGTTCCTCCTGATATCTGCGCATTTCACCGCTACACCAGGAATTCCAGTCTCCCCTACATCCCTCTAGTCTGCCCGTACCCACCGCAGATCCGGAGTTGAGCCCCGGACTTTCCCGGCAGACGCGACAAACCGCCTACGAGCTCTTTCCGCCCCATAATTCCGGATAACTCTTGCCCCCTCCGTATCACCCCGGCCGCTGGCACTTCGTTACC
+
CCCCCGGGGGGGGGGGGGGGGGGFGGGGGDGGGGGGGGGGGGGGEFGCFGGGGEGGGGGGGGGGGGFGGGGGGGGGGGGGGGGGGGGG=?FGGGGGGFGGGGGGGGGGGGGGGGGGGGGGDGGGGCCFCGFGGGGA?CEDGFGFCFGDD,8DFGGA@=FFGFGGG6CGGGGF6C8@C?CFF*7>CFFGGF8EC5>4C5CFG+CE=E=5*0):*9883CFGDC<*797)1))3:*9*)*7C?*10*3:7F9+)))*22)*+*1/*2;*0*)97;**+0():042((-(70)()0))*.7((.
@M03506:14:000000000-AKVR1:1:1101:16309:2745 2:N:0:40
GGACTACCCGGGTTTCTAATCCCGTTTGCTCCCCACGCTTTCGTGCCTTAGTGTCAGGAATGAGCCAGTTATCTGCCTACGCCATCGGTTTTCCTCCCAATATCTACGGATTTCACTCCTACACTGGGAATTCTAATAACCTCTCTCATCCTCTAGCTTAGCAGTTTAGATAATGGATGTATGGTTGAGCCACACGCTTTCACTATCTACTTACTATGCCACCTACGCAACTCTTTACGCCCAGTAATTCCGGATACAGCTTGGATCCTCCGTCTTACCGCGCCTGCTCGCCAGGACTTAA
+
CCCCCGGGGGGGGGGGGGGGGGGGGFFGGGGGGGGGGDEFGGGFGGGFGFEFGGGGFGGFGGFEFG?FGGGGGGCFGGGGGGGGGGGG=,BFEEGGGGGFGGGGGGGGGCFCGGGGCGFFAFCEFGFEGG<FFCFGFA=E:48EEF9ECG,,@E,>DFF89EFCGFGFFFGGGGGFGGFGFGA=DGGG,6@>DCCG>E:?FFFFCA,,,2?FAFGG7>FE>5FGFG*@C>@D7:B9*5*;*:7**,411,4645***1+3;F)*2>CF1=5>F*=*+)2=(,((-,.))01()(,*)),.)
@M03506:14:000000000-AKVR1:1:1101:17666:2780 2:N:0:40
GGACTACAGGGGTATCTAATCCTGTTTGCTCCCCTAGCTTTCGTGCCTCAGCGTCAGTTATGGTCCAGTGCGCCGCTTTCGCCACAGGTGTTCCTCCCGATATCTACGCATTTCACCGCTACACCGGGAATTCCACGCACCTCTCCCATACTCCAGCACCACAGTTTCGCCTGCAGGCTCTGAGTTCAGCCCAGAGATCTCACCGGTGACTTGTGGCACCGCCTACGCTCCCTTACGCCCAATAATCCCGACCAACGCCCGCACCCCCGGTCTTACCGACGCTGCTGCCTCCCGGAGGATG
+
<ACCCGGGGGGGGGGEFFGGGGG9FCGGGCFGGGGGGCEGDGGGGFGGGGGGGGD7@EGGGGGG9CAFFGGGGGGCFECF,F:BCFGGGGGGEFGG<C+BCFGGGDGGGDG@FEC<FG+==4CD=CECE7FECFGGEGGDG,,CECGCEFGG9FEFGGGGG8D6DA,@:8CFCCCCCD6D349@,,,7@A,B,1,,=C,=F7,,*///*?1=,:1***2=)><EDGE3**)=*+;0653C:****++13*8).0*150):5>))18*7*)1).*<FC0)*-41(,))9(*,,5(()))(.(
@M03506:14:000000000-AKVR1:1:1101:16259:2781 2:N:0:40
GGACTACAGGGGTCTCTAATCCCGTTTGCTCCCCTGGCTTTCGCGCCTCAGCGTCCGAAGAGGTCCAGTCGAGCGCTTTCGCCACCGGCGTTCCTAGTGATATCTACGCATTTCACCGCTCCACCACCAGCTCCCTCGCCCCCTACCTCCCTCGAGCCTACCACTATCGGAAGCCCTTGTCCCGTTGGGCGTAACGATTTCACCCTCGACTTGGTGGTCTCCCCACCCCCCACTTAAGCCCAGCGCCCCCTAACACCGTTCGCCCGCTCCGAGTCCCTGCGCTCCTGGGCCCCAACCCAGC
+
A@-@B@E<FCB76-CE<CFFE9F@@CF7FA@@@@D,,CC;,,BC@FCGGE<E:8@+77BF,,96E<F<F,,68@C+:?9E,8C?=CCFG7:@B,5,AF9,E?FDF,5?CF+CEF?F<4@FG:,=A<C:<D,,,:+><7+@F8CG+@DB;E>@E95@*@,,7,>,,,2?***C*1>*,6,>E9,1/==/*,*1**1=***2+:9+=//*/>*2+*3///1+*:7*09).27.*).*0)*1+2*1*9**)//*0))**9;4:;))1***.*0*))1*+3)9*,(((-())-7(()((/))(.1
@M03506:14:000000000-AKVR1:1:1101:16226:2804 2:N:0:40
GGACTACTGGGGTTTCTAATCCCGTTCGCTCCCCTAGCTTTCGCACTTCAGCGTCAGTGTCAGCCCAGCAACCCGCCTTCGCCGCAGGTGTTCCTCTTGATATCTACGCATTTCACCGCTACACCAAGAATTCCAGTTGCCCCTTCTGCACTCTAGCCCCGCAGTATCGGTTGACCTTTCCGGGTTAAGCCCGGAGATTTCACAATCGACTTGCGGTCGCCGCCTACGCGCCCTTGCCGCCCATTAAATCCGAACAAACCTTGCCCCCCCCGTACTACCCCGTCCGCCGGCCCGTGGTTAC
+
CCCCCGGGGGGD@FEGGGGGGGGDGGGGGGGGGGGGGGGGGGGGGGGGGGGGGGGGGGFGGGGGGGGGGCFGFGGGGGGFCGG>FCEGF8FEGGCGGGDDGFCGGGA<FFGGGG9FGGC:@FGGG?F,,:EFFGGGGG9EFGEGDF9DF9BFFFD9@EGG6C+++7EE+@E73:4ECGCAB8:@:5D?9B>>*4*:*=7BC7CE6:,*4)*:<>5*:)::9935>*0)/9.:D>)0,*)11:**:+</+<C)))/)*(**)9*9*2ABCBD3))*;+-8*((,(-(-0(.0-),(*))--)
@M03506:14:000000000-AKVR1:1:1101:10283:2815 2:N:0:40
GGACTACTGGGGTTTCTAATCCCGTTTGCTCCCCTGGCTTTCGCTCCTCAGTGTCAGTATTGGTCCAGGATGCCGCCTTCGCCACCGGTGTTCCTCCGGATATCTACGCATTTCACCGCTACACCTGGAATTCCGCATCCCTCTCTCAATCTCAAGCTATCCAGTATCAGACGCAGTTCCCCGGTTAAGCCGAGGGATTTCATGTCTGACTTAGTTGTCCGCTTACGATCCCTTTACGCCCTGTATTTCCGCACTATTCTTGCCTCCCCCTATTACTGCGCCTGCTGCACCGGATTCACCC
+
C8CCC@FE-C9FFG7EFA@CC,CFCCF;CCEGGE@DFF@<CFEFG866E<<CFF9CFFG9F9<CFGGDFGG<EFCFE6:EC,8CBED+C@CFC6@E6F+C7CFGGG?,CGGDE,:E5=FC=+,,9FFEFFGG9,,+6@@6,,,8=,,37EFG,,63>,7@81,,@,E3,=EG8+33@F7E9::>:@E,,,>**48C8,=9E@,<1=F,,=:C,1>;1+41/9*=CG5)**)02+;+)*.3**102+>@C7*))8)2*.*+8**0*+*8*)9))0+++)**41(,.42*()(-)3(9*1).3
@M03506:14:000000000-AKVR1:1:1101:15058:2839 2:N:0:40
GGACTACCCGGGTATCTAATCCTGTTTGCTCCCCACGCTTTCGTACCTCAGCGTCAACAGTCGTCCAGTGAGCCGCCTTCGCCACTGGTGTTCTTCCGAATATCTACGAATTTCACCTCTACACTCGGAATTCCACTCACCTCTCCGACGTTCAAGCGATGCAGTCTTAAAGGCAATTCTGATGTTGAGCATCAGGCTTTCACCTCTAACTTACAATGCCGCCTACGTACGCTTTACGCCCAGTAATTCCGAACAACGCTACCCCCCTCCTCATTACCGCGTCTGCCGGCACGGACTCACC
+
CCCCCGGGGGGGGGGGGGFGGGGGGGGGGGGGGGGGGGGGGGGGGGGGGGGGGGGGGGGGGGGGGGG@FGGGGGGGGGGGGGDGGGGGFGGGGGGGGGGGGGCEFFGCEFFGGG?FGGGGFFFGEFD7C@FGGGGGGGCGG9@9DGGCEC8DE8=DDE8EEC,@DFGCGGF;EFC:@CFCECEEEF,EFGGGGFGGD7,4@FGFFGCCCC>FCF?C7864;75*86?AFFDE*08@C3>GEE7D+297CF65).)2*(7=8)?7*CC@E)*)*23+<65C0-42,)))->(,0(()85),.
@M03506:14:000000000-AKVR1:1:1101:22889:2840 2:N:0:40
GGACTACTGGGGTTTCTAATCCGGATCGCTCCCCGCGCTTTCGCTCCTGAGCGTCAGGACCAGTCCAGGATGCCGCCTTCGCCGCTGGTGTTCCTCCGGATCTTTACGCATTCCACCACTACACCCGGAATTCCGCATCCCCCTACTGGCCTCCAGCCTGACCGTATCGCATGACCCTCCCCAGTTGAGCCGGGGGCTTTGCCACAAGACGCTGCAAACCGCCTCCGAGCGCTTGACGCCCAAAAAACACTGACAACCCCTGCCCCCCACGTATTACCGCGGCTGCTGGCCCGTTGTTATC
+
CCCCCGGGGGGGGGGGGGFGGGGDFGGGGGGGGGDGGGGDGGGGEFGGGGGGGGGGGFFFFGFGGGGGGGGGGGGGCFCFCEGGGGGGGGGGGGGGGGGDF7FFGFFGGEGGGGFGGGGGFGGFFF=FFCFFAC@F+>C<@8E7+8DFGGFFFGCB,@FGGC6CCF,B:*:>=CFC;2*C=E,1A,9CCFD7CCG=8*;6+*32@6**2*/1*1*+*2.*/75***))/))19<)*)1)*:E3*1*8)1;+1?F=G<0*/)0)9*8:)*01.)0<C997>(((,(4)/.)(()-(*0).-)
@M03506:14:000000000-AKVR1:1:1101:20825:2844 2:N:0:40
GGACTACACGGGTTTCTAATCCCGTTTGCTCCCCTGGCTTTCGTGCCTCAGCGTCAGGAAATGTCCAGAGACTCGCCTTCGCCACTGGTGTTCCACTTGATATCTACGCATTTCACTGCTACACCAAGTATTCCAGTCTCCCCTCCATTCCTCTAGTCGGATAGTACTCAACGCAGTTTCCGGGTTAGGCCCGGAGATTTCACGTCAAACTTACCCAACCGCCTACCCCCCCTTTACGCCCAGTGCATCCGAACAACGCTTGGCACACCTGTCTTACCGCGGCCGCGCGCCCAGACGAAGC
+
CCCCCGGGGGGGGGDGGGGGGGGGFGGGGGGGGGGGGGGGGGGGGGGGGDEGGGGGGFDDCFGGGFDDAGGGFGCFE@BCFFGDGGGFF8EFDFFDGGG,CBFGGEFGGGGGGGF,EEFGGGGFF<FGGFCGGGFGF=9;=4@,@=,DDEGD,74B>;4=>C>EDF,EAED:66B8+3@EFEG6ED6?F7::BEGD@C7,@+3,17;E7C7CC7>67?;7)294**)2*)25)2=71*28E79DC+<8<C*)07C<F>G=3)0*99*)/779)*++<(.1-0((,-()(0(-8((*)),-4
@M03506:14:000000000-AKVR1:1:1101:24152:2871 2:N:0:40
GGACTACCGGGGTATCTAATCCTGTTTGCTCCCCACGCTCTCGCGCCTCAGCGTCAGTGTCGGCCCAGCAACCCGCCTTCGCCGCAGGGGTTCCTCTCGATATCTACGCATTTCACCGCTACACCGAGAATTCCAGTTCCCCCTTCCGCCCTCTTGCACAACAGTATCACTTATCCGTTCCGAGCGTAGCCCTGAGATCTCTCAAGTGTCTTGTTTCGCTGCCCACGCTCCCGTTACTCCCACTACATCCCAACAACTCTCTCTCCCCCCGCTCTCCTCCTGCTGATCCCTCCCGCAGTAG
+
68@CCGCGCEGGG@EFG9<FDGG,EAFFGGFFGGGG@CC@CF7CCFG:@E8CFFEFGGAF,6++BCCFFAFGGG:F7CED7BF7>C>++84+B?@E<F+59<=E,,8BFFE@??ECABF7+3CFG+6@C3>FFD,<=<,8,>>@,,@++*5@C9,35@,<,:D15<;;,>,,,,6?**,,6****4*//4B9*3*5+1+15++++34<+3+++25*+/)*1/1:DD))*1):)00*-**0;**20+3/<*//7>>**)*+)*9=FFG:80)))1*+0-02(,.()))*)).(0:())0())
@M03506:14:000000000-AKVR1:1:1101:12709:2909 2:N:0:40
GGACTACCAGGGTATCTAATCCTGTTTGCTCCCCACGCTTTCGTGCCTCAGCGTCAGTACCGGGCCGGTGAGCCGCCTTCGCCACTGGTGTTCTTGCGAATATCTACGAATTTCACCTCTACACCCGCAGTTCCACCCACCTCTCCCGAACTCAAGATCCTCAGTATCTAAGGCAGTCCTGGCGTTGAGCTCCATGCATTCACCCCTCACTTAAATACCCGCCTCCGCACCCTGTACGCCCCATGACTCCACTCAACGCCAGCCCCCTCCGTCTACTCCCGGCTCCTGGCACGCAGCGCTC
+
C8BCCGGGG<FFFFCEFFCFGFGGFEECFGEGGGCEGG7C8FGGFG<CFECFEGGCCF<,66++6CEGG7FGGCEGDEGGG>EBFDFFECEFGGGFFFDEGFBEB,C+F=EDFGGGG9EF9EFF,@:CF+@FFG9F,+8=:,BD,,@>E7+,@E,33<9,3,@8<:;9,,73@8E8A8CE98,**>=*1,2?FC,>F6C<1:C?F*4*;64+4+,+++27)<9E*1)829):9)2+.*7:1>*7*++0:<0)*0*97()2)))*1/*)2)/))**3<59*(((((-,).<13)-2))),(,
@M03506:14:000000000-AKVR1:1:1101:19831:2971 2:N:0:40
GGATCACGAGTGTTTGGAATCCTAATCGTTATCGTAGCCTTCGCGTTACAGCCTCAGTTCTGGTTCAGTTAGACGCTTTCGCCTCAGGCTCTCCTCCTGATCTCTACGCCTTCCACCGCCACCGCAGCACTTGCACTCCCCCCCCCCACACCCAGGCCCACGCGTATCTCCTCCAGACGATGAGCTTCGCCTACCGCTATCACACACGCTTTACCATAACCCCTACGCACCCGTTCCGACCATTCATCACAACCACCCATCACCCACCCCCCTCCCCCTCGCCCGCCCGCCCTGACCTAGC
+
-,-,86,--+8,6<@6-6,;,CC=,;,6,,,6,,,;,F,,6CC,+6+,8,CF,6@FC@,,,6,C,C6E,<,<,:67,,:9@FF6,CF8,,6C,69,:,:,:,5B,CE@:+,,,,9C<>++6C,+@+8=E,5,,5C9<,,A++3++6:>3+@@@*,*63B*****4416>,,,,,,2,****4,2,+++*41*3***3***+;9++/**2***20<+**0<0*9**7)5*))21774(1)******3+*0<+*)0***(**)***1*/02))8)/***()2,-9?(,()()-(),.44*))(
@M03506:14:000000000-AKVR1:1:1101:10913:3020 2:N:0:40
GGACTACCCGGGTTTCTAATCCCGTTCGCTCCCCTAGCTTTCGCGCTGTCAGCGTCAGTGTCAGCCCAGCAACCCGCCTTCGCCGCAGGTGTTCCTCTCGATCTCTACGCATTTCACCGCTACACCGAGAATTCCAGTTGCCCCTTCTGCACTCTAGCCCCGCAGTATCGACTGACCTTTCCGGGTTAAGCCCGGAGCTTTCACAATCGACTTGCGGTGGCCGCCTCCGCCCCCTTTACGCCCAGTAAATCTGAACACGCCTCGCCCCCCCCGCATTACCGCAGCTGCTGCCTCCCCTTGG
+
CCCCCGGFGGGGCEGFGGGGGGGGGGGGGGF:FGGCGFGGGCCGGECFGGGGFDGG>C66CCFFFGGG8F8FGGD+=>FCFDGGCG+@7FEECGGGGCDE@F,A?FGGGG7FGFGCGCCCC4CEFFCC:=CGFEC9?AF,CFFGC=BFFA,@>@C;,,DFG6>C5C>FF@5>:58>CDFGF@C5@EGGC,<:;5:8C**+>:9C<+=?=FGDG*+:):5*>5)*9D35**)217>*)*9*2:DD*30199C*//**2(**07)*7*;7EB3>3)*2*-=+((((,((04)52*4:*))(((
@M03506:14:000000000-AKVR1:1:1101:9940:3021 2:N:0:40
GGACTACCCGGGTTTCTAATCCCGTTTGCTACCCTAGCTTTCGCGCCTCAGCGTCAAGAACAGGCCAGGACGTCGCCTTCGCCACTGGTGTTCCTCCCGATATCTACGCATTTCACCACTACACCGGGAACTCCACTTCCCTATCCTGCCTTCGAGTCGAACAGTATCGCGTCACCCTCCCCAGTTTAGCCGGGGGCCTTCACACGCGACTCGTACGACCGCCCGCGCGCTCTTTCCGCCCGCTTCACCCGGGCACCGCCCGCCTCCCCCGCGTTACTCCTGCGGCTGGCTCGTCTCTACC
+
<<BCCFEEF7+@FCGFFGFFFGGCFFGGFAFFAFFGGFGGFF,CFGB@FGGGGGCFGGCFFGFGG>@@@76C@:CFDGGGGGGGGGDC<E<FCC,C=BEFCG>EF9FFFFDEDFCFG9FE,ED@8>@+8C+AFDDG,CFGGA96@==DDECFGD8,>=++398C,,8@8+5C**67@*4=>5,::,,55D?C**=*8**<<9@+8:C5*1)12>*2)9@*)1)*)1;D*9)7**/*655*:*))**3*<C*)))9*9>)*0)59*22)*))5.)/:8)*0.,((((,0()()040*)/)))
@M03506:14:000000000-AKVR1:1:1101:14387:3037 2:N:0:40
GGACTACTGGGGTATCTAATCCTGTTTGCTCCCCACGCTTTCGCGCCTCAGCGTCAGTATCGGGCCAGTGAGTCGCCTTCGCCACCGGTGTTCTTCCGAATATCTACGAATTTCACCTCTACACTCGGAGTTCCACTCACCTCTCCCGAACTCAAGATATCCAGTTTTGACGGCAATTCCGAGGTTGAGCCCCGGGATTTCCCCCCCAACTTAGATATCCGCCTACGCGCCCTTCACGCCCAGTAATACCGAGCAACGCTCTCCCCCTTCGTATTACCGCGGCTGCGGCCCCGAGGTTAGC
+
CCCCCGGGGGGGGGGGGGGGGGGGGGFGGGGGGGGGGGGGGGGGGGGGGGGGGGGGGGCFC7@FGGGFGEAFCFGGGGGGGGGGCFGGGGGGGGGGGGDFGGGGGGGGF8FGGGGGGGFGFFGGEF+F::CFFGGD,ACFFFFGGGGECGGFGGGG9@F8DFFGGGFFDG9<EGC5,,@=D8EGCGGG6DFGEGED5*0AC7:CEE=:CC47<FGG@+;<***:*>BEGGFEDF)7<C58?=*0*++*32:)5)109(9*))09CCG>*0*0)92+24):((391((8(8(4:0(57:),5
@M03506:14:000000000-AKVR1:1:1101:10226:3051 2:N:0:40
GGACTACTGGGGTATCTAATCCCGTTTGCCCCCCACGCTTTCGCGCCTCAGCGTCAGGAAATGCCCAGAGACCCGCCTTCGCCACCGGTGTTCCTCCCGATCTCTACACATTTCACCGCTACACCGGGAATTCCAGTCTCCTCTGCATCCTTCAAGAACGGCAGTATCAGCCGACGTTTCTCGGTTGAGCCGAGAGCTTTCACGACTGACTTGCCATACCGCCTACGTGCCCTTTAAGCCCAGCGAGTCCTAGCAACGTTTGCCCCCCCTCTCTTCCCTCGCCGTCCGCGCCCGAGTGTGC
+
CCCCCGFGGGGGEFGGGGEFFCCFFFGGGGGGDG7CF>F>D<FCFFG6FCC<FFFGDGGFF<C9CEGFEFFGGGGEGGGD@CFGCEGEFGG7FFG?EFEGGCFGGFGGG9ECFDAFGFGEGEFGGEGG7F<<FF9DDFDFFDDGDFFGGGGFGFCE>@F>C5*:3@,;@,4<?EGEC8FE,<5C=*:,,:B*3**=*+5<+C+*3575+*0;F73+:*.2/C)/7C))0>):GF4:)*1<**1*)*10*3+1*/::C4/*)89***2)2.*)0*++3(7*((4(-,,7()(()((1>36)-
@M03506:14:000000000-AKVR1:1:1101:12420:3092 2:N:0:40
GGACTACTGGGGTATCTAATCCTGTTTGCTCCCCACGCTGTCGCGCCTCAGTGTCAGCTACTGCCCAGCAGGCCGCCTTCGCCACCGGTGTTCTTCCGGATCTCTACGCATTCCACCGCTACACCCGGAATTCCGCCTGCCTCTACAGTGCTCGAGCCTCCCAGTTCGCACGGCCGACTCGGGGTTGAGCCCCGAGCTTTCACCGCACGCTTAACAGGCCACCTACGCCCCCTTTACGCCCAATGATTCCGCACCACCCTCCCCCCCCCCCTACTACCGCGGCTGCAGCCCCGGAGTTGTC
+
CCCCCGGGGGGGEGGGGGGGGGGGGGGGGGGGGGGGGGGGGGGGGGGEGGGGGGGGGGGGGGGGGGGGGGGGGGGGGGGGGGGGGGGGGGDGGGGGGGGGGGGGGGGGGDGEGFAFFCEGGG@GGGGDGDDAFGGEFGDGGGGFCGFGFCFGFGEGGGGGGG6E@CECG>EE:5CECGEGF=:EGGGGCEGGGGGGG5C7C>FC***:5>CC5:EC>9>E4DGGFGBD*>BGGF6:9*0?C*C*0307:<8)077*<(1*.)0*9EG385)0)*3+:():6(46(((/))(-)-4)>..).
@M03506:14:000000000-AKVR1:1:1101:10328:3096 2:N:0:40
GGACTACCGGGGTTTCTAATCCCGTTCGCTCCCCTGGCTTTCGCGCATCAGCGTCAGTGTCGGCCCAGCAACCCGCCTTCGCCGCAGGTGTTCCTCTCGATATCTACGCATTTCACCGCTACACCGAGAATTCCAGTTGCCCCTTCCGCACTCTAGCACAACAGTATCACTTGACCGTTCCGATTTAAGCCCGGAGCTTTCACAAGTGACTTGTTGCGCCGCCTACCTGCCCTTTACGCCCAGTCAATCCGACCAATGCTCGCTCCCCCCGTACTACCGCGCCTGCCTCCTCCTTGAATCG
+
CCCCCGGGGGGGGGGGGFGGGGGGGGGGGGGGGGGGFGGGCGE7FGGGGGGGGGEGEGFGGEGGDGGFGGGGGGGGGGGGFGGGG@FGGGGGGGCG?FEGGFG95E<EGCBCFGG9FEGG73>=F:FCCFEGGFGGGGGGFGGFGGGGG+B5DAC@EGGFFGFFE7EF@CD2<AF9CEGGFE5**;>@FFGECE8=*A9F9771>FF??FGFDDGF7)8ADD)25C)*+*<F6)925*.:/7*2*<9*20:>)))1*(*<*7;***/75>9))1/322)*((((,((*5@?:5()**))..
@M03506:14:000000000-AKVR1:1:1101:11008:3103 2:N:0:40
GGACTACACGGGTATCTAATCCTGTTTGCTCCCCACGCTTTCGCTCTTAAGCGTCAGTACCGGGCCAGTGAGCCGCCTTCGCCACTGGTGTTCTTCCGAATATCTACGAATTTCACCTCTACACTCGGCGTTCCACTCACCTCTCCCGGACTCGAAGATCGCCAGTATCAAAGGCAGTTCCGAGGTTGAGCCTCGGGATTTCACCCCTGACTTAACGATTCGCCTACACGCGCTTTAAGCCCAGTGATTCCGCACACCGCTACCCCCCTTCGTATTCCCGCCGCTGCTGGCCCGATCTTAG
+
CCCCCGGG9FGGGGGFG<EFGGGGGFFCGCFGFGGGGGGGGF7FEFGGDFGGGGGGGGGGGGGDGGG<FGGGFGGGGGGG?FGCGFGCFFF:EFF9FE7:7BFEGGGGGGBFGGDGG=FFDECF?FAB+@CGBFFFAF,>FCFGFDCECCEGFG8DC8FGGGCCE6,7;,@FF>F,9@9=DEG>CBF96DFG8C=8C*/=E@@F7CEFGFGGG7CFGG3*;*>ECDAA6C:EC5:D4**3<EGD00+*+++0)87)*,/>).)272?5C)955*0<+)**((((((()404()4())0).)
@M03506:14:000000000-AKVR1:1:1101:7173:3138 2:N:0:40
ACGAACTATCGGGGTTTTTATCCCCTTCTGCCCCCATAGTTTTGGGCCACCACCGCCATTATGGACCCAGAAGTGCCTTTTCCCCCCCGGTGTCCCCCGCGTTACTAACCCTTTCCCCCGCAACCCCAGAATTCCCCTCACCTCCTCCTCACTCCAAGCCTGACAGCTTCGTTCGCCGCTCCCCGTTTACCCAGGCGCTTTCCACATTGACCTTACCCTACCGCCTCCACGCCCTTAACCCCCAGCGATCCCGAACAACTCTTCGTCCCCCCGTTTTCCCGCGCCTCGTGACCGGGTGTCC
+
-,A,,+,--=FGG+CE--,;,,CF,,C6,,,,CFG+C,,6<C,,+6,:6@,,,,6+++,:C,,C,,C6,,C,<,,9,9CE,,,C:++4@+4485C9,@+++8++6,,,,4,4AE,,83:+++++,6@+@,D=D9F@E<+,,8,35@3D,>,3,2,3,3*4?C:,4,,,55*2,/4B*=*=CCF>E8*=:++5+3;/8**2C*+++0<++*02C*:07***1*)79*))*2.*9).2)**+27))***)2;*0.7)))(976*1*9;C3*)1.)9*2*)1+(-3(2-4),.(-*2()0)-,)
@M03506:14:000000000-AKVR1:1:1101:15968:3167 2:N:0:40
GGACTACCCGGGTTTCTAATCCTGTTTGCTCCCCACGCTGTCGCGCCTCAGTGTCAGCTACTGCCCAGCAGGCCGCCTTCGCCACCGGTGTTCTTCCGGATCTCTACGCATTCCACCGCTACACCCGGAATTCCGCCTGCCTCTACAGTGCTCAAGCAAAATAGTTCGCACGGCCGACTCGGGGTTGAGCCCCGAGCTTTCCCCGCACGCTTATCCCGCCACCCACGCGCCCTCTCCGCCCCATGATTCCGGACACCCCCCGACCCCCCCCTATCCCCCCGCCCTCTGCCCCTCAGTTACC
+
CCCCCGGGGGGGGGGGGGGGGGGGGGGFGGGGGGGGGGGCFGDGEGGEGGGGGGGFFFFGGGGGGGGFFFGGGGGGGGGGGGGGGGGGGGGGGGGGGGGGGGAFFFGFGGDEGGFGGEGFBFFGGGGG7FF8FGDEG:DFDFFFAF;FFAFEBFF99:,D6ECF;FC6@:E:@EGGGG*=5:7CC5=FGGGGGECCEE89A+<=***7*11/:DFGG*7C>D**1C)0*9<=7)7*.5.CC5*2*+0*3<@D55)**(/17)))1?*)27)))*+30-):3(((-(())*,()(.*/*-).
@M03506:14:000000000-AKVR1:1:1101:19074:3177 2:N:0:40
GGACTACCGGGGTATCTAATCCTGTTTGCTCCCCACGCTTTCGCACCTCAGCGTCAGTATCGACCCAGGTCGCCGCCTTCGCCACCGGTGTTCCTCCCGATATCTACGAATTTCACCTCTACACCGGGAATTCCGCGACCCTCTTCCGTACTCTAGCCCGCCAGTTTCGCCCGCACTTCCTCGGTTGAGCCGAGGGATTTCACATGCGCCTTAACGGACCGCCTACGTGCCCTTGCCGCCCATTACTTCCGAGCAACGTTTGCCCCCCCTGGATTTCCTCCGCTGCCTGCCAACGGTTCGC
+
CCCCCGGGGGGGGGGGGGGGGGGGGGGGGGGGGGGGGGGGGGGGGGGGGGGGGGGGGGCEG7CFFGDFGGGGGGGGGEGGFGGGGGGGGGGGGGGGGGGCC@FGECFGG,BFFF<FF<FE9FFFCEFGDCFFGGFGE:FGGFDEGGAC,3CCFC7@FFF:EE8EFE,?E**1/:***5<C9C58*=:+>CFE5CE52CE9FGG7?+<:***1+;CGD3>E)5C=*9>F7<)0>:)*./)****2:+27?</.5)/*2,1*)8***/:5*51)0:++3:*2(,-4((,*-)())(-)))(((
@M03506:14:000000000-AKVR1:1:1101:19668:3189 2:N:0:40
GGACTACCCGGGTATCTAATCCTGTTTGCTCCCCACGCTTTCGTGCATGAGCGTCAGTACAGGCCCAGGGGATTGCCTTCGCCATCGGTGTTCCTCCGCATATCTACGCATTTCACTGCTACACGCGGAATTCCATCCCCCTCTGCCGTACTCTAGTCATGCAGTCACAAATGCAGTTCCCAGGTTGAGCCCGGGGCTTTCACATCTGTCTTGCATAACCGCCTGCGCACGCTTTACGCCCAGTAATTCCGTGTAACGCTTGCACCCTACGTATTACTCCGGCCGCTTCCCCCCGTAGGAG
+
CCCCCGGGGGGGGGGAGGFGGGGGGGGGGGGGGGGGGGGGGGGGGGGGGG?EFFGGGGGGGGGFFGGGGGGG,CCFGGGGGGGGGGGGGFGGGGGGGGGGGGGGGFGGGGGGGGGGDFGGGGGGGC>@CCC@;?FEDGGGGGGG?EFGBEEFGGFAFA;CFGGGEFCEAF?FCFFF9DFEFC6EGGFFGFFGCGDE**:C,+>>,4BC4::+4++<:FFC))15CG33*2)5*53*)*8C5/57>CCBFFG))89**(/17))20*;>*<C5**<+A)0?:((-(3(),)(.)((1))4)4
@M03506:14:000000000-AKVR1:1:1101:12189:3203 2:N:0:40
GGACTACAAGGGTTTCTAATCCTGTTTGATCCCCACGCTGTCGCGCCTGAGCGTCAGTAATGAGCCAGTGAGCCGCCTTCGCCACCGGTGTTCTTCCCAATATCTACGAATTTCACCTCTACACTGGGAATTCCACTCACCTCTCTCATACTCAAGTCTCACAGTTTCAATGGCAGTTCCGGAGTTGAGCTCCGGGCTTTCACCACTGACTCGGAAGACCGCCTGCGCGCGTTTTACGCCCAGTCTTTCCGACCAACGCTAGCTCCCTTCGTATTACCGCGCAGCCCCACTGCGGTGGCGG
+
CCCCCGGGGGGDGGGGEFDFFGFFGGGGGGGGEGGGGGGGGGDDGEGGGGCFEGGDGGFGGCFEFDEEF<FGDDGGGGGGFGGGGFD:FEFGGGGGGGG8FFEFG9FFEGFGFEFGGEFGGGGGCGEG,A,ABF;FEC,A8EF@D>EBFG,===FGF8;D,@8DAFFFF8,,,=E>DFGGG68CCC;E6BC,3CBEEGGGF7EG,:,7E4?+1;=:C<A,:<4*5*0.53=*):.+)*)/*29C*+3/0285)))*12)*5)6**215<;5))*++3))*-(((((()-).)*(-9))(4(
@M03506:14:000000000-AKVR1:1:1101:5913:3212 2:N:0:40
GGACTACCGGGGTATCTAATCCCGTTTGCTCCCCACGCTTTCGTGCCTGAGTGTCAGGAATGAGCCAGTTATCTGCCTACGCCATCGGTGTTCCTCCCAATATCTACGGATTTCACTCCTACACTGGGAATTCCAATAACCTCTCTCATCCTCTAGCTGAGCAGTTTAGACAATGGATGTATGGTTGAGCCACACGATTTCACTATCTACTTACTCTGCCACCTACGCAACTCTTTACGCCCAGTAATTCCGGCTAACGCTTGCATCCTCCGTATGACCGCGGCTGCTGGCACGGCGTTCG
+
CCCCCGGGGGGGGGGGGGGGGGGGGGGGGGGGGGGGGGGGGGGGGGGGGEGGGGGGGGGGGGGGGGGGGGGGGGGGGGGGGGGGGGGGGGGGFGGGGGGGGGGGGGGGGCGGGGGGGGGGGGGGFGGGGGFGGGGFGGGFGFG9FFFDAEFGGDGGFFG9DFGGGGGGGCFGGCF8FGG8,@AFGGGGGGG8F8CCCE,@FFGFE9EGA>FGGGD9BFFGGG9@GGBFGCDC81B>EGDGGGG4;E?F,@9655/2*49=)0:*2;F;<*2):C**<)92((4((,4?:?:296())04((
@M03506:14:000000000-AKVR1:1:1101:17848:3233 2:N:0:40
GGACTACCCGGGTATCTAATGCTCTAGACTAGGCCCTGCTGCCTCCCGTAGGAGTTCGAGATCGGAAGAGCGTCGTGTAGGGAAAGAGTGTTATTATCTGTGTAGATCTCGGTGGTCGCCGTATCATTAAAAAAAAAATAAGTCCAGTTAACACATTAGTACGCTTCGATCAATGTGTATGATGATGACTAATACGTGTTGGTTAACAACATTGCTCCCAGACTCAGTCATCGTTCAATCTACGTTGTTCGCTTCACGTCCATCTATCGTGTATTGTGTTGACATAGAGTTTGTATACGTG
+
CCCCCGGGGGGGGGGGGGGGGGGGGGGGGGGGGGGGGGGGFFGGGGGGGDFGGGGGGGGGGGGGGGGGGGGGGGGGG8CFGGCFFGFGFGEGDGGC?E<DGFGFF9,E9FFGGDG7FE+FE+@B@D9FE;CE94:>@>,,,,,,,,,,,,,7,,,,,3,7,,+5++6++73+,3,,,7;,33;>,,,,,,,6,,5*5;D,,911,2,,,**2,+1,+00,2/96**)+++1+2.;;(++++++7***)*5*))0/2*(**.)**22+9*)1))*++3).*(.,)-))*)/))93)***(.(
@M03506:14:000000000-AKVR1:1:1101:11254:3238 2:N:0:40
GGACTACTGGGGTATCTAATCCTGTTTGCTCCCCTAGCTTTCGTTCCTCAGCGTCAGTTGCGGTCCAGCGAGCCGCCTTCGCCACGGGTGTTCCTGCAGATATCTACGCATTTCACCGCTACACCTGCAATTCCACTCGCCTCTCCCGCACTCTAGCACGGCAGTTTCGGAAGCAGCCTCTGGGGTAAGCCCAGAGATTTCACTCCCGACTTGCCACCCCGCCTACGAACCCTTTCCGCCCAGTAATTCCAAACACGCCTTGCCCCCCCCGCTCTACCCCGGCCGTTGCCACCACTTCAGC
+
CCCCCGGGGGGGGGGGGGGGGGGGGGGGGGGGGGGGGGGGGGGFGGGGGGGGGGGGEGGGGGGGGGGGGGGGGGGGGGGGGGGGGGGGGGGGGGGGGGGDGDFFGGGGGGGGGGGGGGGGGGGGGFCFGCAFGGGGFGGGD8C8DGDEE>EEGFG9DFGGEEEEFGCFEC8FCDCFFG66,:CC*>:ECGGGCFEF8C7@@FG,>FFG5D<C9;8C**::)))2/9537C:E*8::4DEGGGC0*:9*+009*)***(10)/<<98?):)))))20:)75-4241,(0(9),)((*1*.).
@M03506:14:000000000-AKVR1:1:1101:16985:3304 2:N:0:40
GGACTACCCGGGTTTCTAATCCCGTTTGCTCCCCTGGCTTTCGCTCCTCAGTGTCAGTATTGGTCCAGGACGCCGCCTTCGCCACCGGTGTTCCTCCAGATATCTACGCATTTCACCGCTACACCTGGAATTCCGCGTCCCTCTCCCACACTCAAGCCATCCAGTATCAGACGCAGTTCCCCGGTTAAGCCGAGGGATTTCACGTCTGACTTAGTTGGCCACCTACGAGCCCTTTACGCCCAGTAATTCCGAACACCGCTTGCCCCCCCCGTACTTCCGCGGCTCCCGTCACGGAGTTTGC
+
CCCCCGGGGGGGFGGGGGFGGGGGGGGGGGGGGGGGGGGGGGGGCFGGGGGGGGGGGGGGG9FGGGGGFFGGGGGGGGEFGGGGGGGGFCFGGGGGG<@FGGGGGGGGGGGGGGGGGGGGGGGGFFGGDEAFGGGGGGGGGGGGGDFG,+@DDDF?FGGGGGGFCA,ECAFG:ED59A,;CFEGGG5FGGG8BCEC*AC9C@G**22CCGC7@F+9:<FC<FFF<C>0577C>0)041>:C5CC7F94<??5::5**(1:55@FG*:<CE3..*20<).27((((-(0(0,3<(().7)64
@M03506:14:000000000-AKVR1:1:1101:16702:3307 2:N:0:40
GGACTACTGGGGTATCTAATCCCGTTCGCTCCCCTAGCTTTCGCGCTTCAGCGTCAGTGTCGGCCCAGCAACCCGCCTTCGCCGCAGGTGTTCCTCTCGATATCTACGCATTTCACCGCTACACCGAGAATTCCAGTTGCCCCTTCCCCACTCTAGCCAAACAGTATCACTTGACCGTTCCGAGTTAAGCCCGGAGATTTCACAAGTGACTTGTTTGGCCGCCTACGCGCCCTTTACGCCCAGTAAATCCGAACAACGCTTGCTCCCCCCGTATTCCCGCGGCTGCTGCCCCCCCGAGGAG
+
CCCCCGGGFGGGGGGGGGGGGGGGGGGGGGGGGGGGGGGGGGGGGGGGGGGGGGGGGGFGGGGGGGGGGGGGGGGGGGGGGGGGGCGGGGGGGGGGFGGFGGGGFDGGG:FGGGDFGGGGGGGGGGGGGDGGGGGFGGCGGGGGGFG8ECG?F9FCGGGGCG,DG,>B,DFGG,DFGGGFFG58E5,=9FGGGG:=5,BFGC;,C59@FFGFF>?FCGFF3)8:595>57B515?76*)*C=5CDE99CFCD))759(1*0))0:?EDEF)<55++08)*(-((-(.9<)(-.(,)))((-
@M03506:14:000000000-AKVR1:1:1101:13492:3334 2:N:0:40
GGACTACAGGGGTTTCTAATCCCGTTCGCTCCCCTGGCTTTCGCGCATCAGCGTCAGTGTCGGCCCAGCAACCCGCCTTCGCCGCAGGTGTTCCTCTCGATATCTACGCATTTCACCGCTACACCGAGAATTCCAGTTGCCCCTTCCGCACTCTAGCACAACAGTATCACTTGACCGTTCCGAGTTAAGCCCGGAGATTTCACAAGTGACTTGTTGCGCCGCCTACGCGCCCTTTACGCCCAGTAACTCCGAACAACGCTTCCCCCCCCCGTATTCCCGCCGCTGCTTGCATGGAGTGTGC
+
CCCCCGGGGGGGGGGGGGGGGGGGGGGGGGGGGGGGGGGGGGGGGGGGGGGGGGGGGGFCGGGGGGGGGGGGDGGGGGGGGGGGGEGGF@FGGGCF<FGDGF@FGGGGGGEGGGGGGGGEEG<GFFFEGDFFGGGFGGC9CFG?FFGGGGGGGEGCFDGCGGGCEF9FEFGGGFGGGGEFF>CEGGGGGGGGGE**/7CFFCC;CFGF7:+;<FGG=C5=<DGGGF)./95E:@4:<*7EG5C6>++19<C)7>C57(9*)))**227E3)8)7C++57*491730,*37))0474?)).2
@M03506:14:000000000-AKVR1:1:1101:7201:3343 2:N:0:40
GGACTACTGGGGTATCTAATCCTGTTTGCTCCCCACGCTTTCGTGCCTGAACGTCGGTGCTGGACCAGGAAGCCGCTTTCGCCACTGGTGTTCCTTCCGATATCTACGCATTTCACCGCTACACCGGAAATTCCGCTTCCCTCTTCCGCACCCTAGCTACGCAGTCTCGAATGCAATTCCCAGGTTGAGCCCGGGGCTTTCCCACCCGACTTATGTAACCGTCTACGCACGCTTTACGCCCCGTAATTCCGATTAACGCTTGCCCCCTCTGTATTCCTCCCGCTGCTTCCTCCCGTCGGTG
+
CCCCCGGGGGGGGGGGGGGGGGGGGGGGGGGGGGGGGGGGGGGGFGGGGGGGGGGGGGGGGGGCGGGGGGGGGGGGEGGGGGGGGGGGGGGGGGGGGGG>FCGGGGGGGDEGGFDFFGGCEGFFFEGG@@EFGGGGGGGGGGGGGFGGGGGGGGGGEFCGCGEGGGFFG,B:FGC9:EFEGGGFGGGGGGGGDDE=E5CEF+A98>EGEGGD+:+<1:@G:CD:*;55*9>ECB>*:5)CE5)1)*;=G70.<7*0;2)*8)5*9CE);8*97::+<)*0(-1(((5*6@A)?3(1).(--
@M03506:14:000000000-AKVR1:1:1101:8077:3344 2:N:0:40
GGACTACCCGGGTTTCTAATCCTGTTTGATCCCCACGCTTTCGTGCTTCAGCGTCAGTATATGGCCAGTGAGCCGCCTTCGCCGCCGGTGTTCCTCCAGATATCTACGTATTTCACCACTACACCTGGAATTCCACTCACCTCTCCAATACTCAAGCCAAGCAGTATCAGAAGCACTTCCCGGGTTGAGCCCGGGGCTTTCACAACTGACTTACTTGGCCGCCTACGCACCCTTTACGCCCAATTATTCCGATCACCGCCAGCATCCCCCGTATCACCGCGGCTGCTGGCCCGACGTTACC
+
CCCCCGGGGGGGGGGGGGGGGGGGGGGGGGGGGGFGGDGGGGGGGGGGGGGGGGGGGGGGGGGGGGGGGGGGGGGGGGGGFEGGGGGGGGGGCG<FG8FGGFFFFGGGEF9F9DDGFCGCCFGGGCFFFGFFGGGGEFGGGFGGGFGGGDG8FG=9DDFGF6=DFGGG8E9;=DEE,:EFGEE6CCEFGGGGGCECGC,=C@9>CE,6,;;>E>,5=*9?):C*CGEB*:8**;)+)/7??**2*+30<++0)07*9:)*)).**<+<*))0)0*+33.>9(,,9:)9(5(-),(/).4()
@M03506:14:000000000-AKVR1:1:1101:14002:3347 2:N:0:40
GGACTACCGGGGTATCTAATCCTGTTTGATCCCCACGCTTTCGTGCCCCAGTGTCAATCATACCATAGTAAGCTGCCTTCGCAATTGGTGTTCTGTGACATATCTATGCATTTCACCGCTACTTGTCACATTCCGCCTACCTCTAGTACATTCAAGCTCATCAGTATCAAAGGCACTGCGATCGTTAAGCTACCGTCTTTCACCCCTGACTTAATAAGCCACCTACGCACCCTTTAAACCCAATAAATCCGTATAACGCTCGGATCCTCCGTATTACCGCGGCTGCTGGCACGGATTTATC
+
BCCCCDFGGGGGGFGGGGGGGGGGGGGGFGGGDGGGDGEGGGGGGGG,CFEEGGGGGGFGGDEF9C9FGFFGGFFGGGGGGECCFGGCFFFGGGCFGFGGFFDFFFGGGGGGGGGGGGGEGGGGGGDFGFGFGGGGGEFGGFGGGDFFGFFGGGGFGGGCDFDFEGFGAED9D8BE8E88CE+>DFGC89FDGGGE:,@CFCGE?EGG,;?99+ECF:AFDCGG49?>5C>5;FF7*1?8877<F?9877:0.;6+;15*.5)C<EG6>;7F)9+++))/((420144(775@B;*<?)))
@M03506:14:000000000-AKVR1:1:1101:18421:3370 2:N:0:40
GGACTACTGGGGTATCTAATCCCGTTCGCTCCCCTGGCTTTCGCGCATCAGCGTCAGTGTCGGCCCAGCAACCCGCCTTCGCCGCAGGTGTTCCTCTCGATATCTACGCATTTCACCGCTACACCGAGAATTCCAGTTGCCCCTTCCGCACTCTAGTCGCACAGTATCACTTGACCGTTCCGAGTTAAGCCCGGAGATTTCACAAGTGACTTGTTGCGCCGCCTCCGCGCCCTTTCCGCCCATTAAACCCGAACAACGCCTGCTCCCCCCGTCTTTCCCCGGGCTCCTGCCCGGGACTCGC
+
CCCCCGGGGGGGGEGGGGGGGGGGGGGGGGGGGGGGGGGGGGGGGGGGGGGGGGGGGGGGGGGGGGGFGGGFFGGGGGCGGGGGGEFGGGFGGGFGFGGGGGGGGGGCG7CFFGGGGEDCCGGGGG7FEGGGGGGGFFAFFGGGGG?EG7C+6<,@3@EGDC:DFGEC::,;>,8DEGGGCG5:CEGGF,BECE>=EGEGGGG7CG:A?DFC+1;*7):*11CEC935718C3)9*)*0;EC**20<**2/085)771D*7))*2A8>GEC5)/*+3)*0((((((().)((0(())0(((
@M03506:14:000000000-AKVR1:1:1101:24859:3378 2:N:0:40
GGACTACTGGGGTTTCTAATCCCGTTCGCTCCCCTAGCTTTCGCGCATCAGCGTCAGTGTCGGCCCAGCAACCCGCCTTCGCCGCAGGTGCTCCCCTCGATATCTACGCATTTCACCGCTACACCGAGAATTCCAGTTGCCCCTTCCGCACCCTAGCCCAACAGTATCACTTGGCCGCTACCGGGTTAAGCCCGGAGATTTCACAAGTGACTTGGTGCGGCCGCCTACGCGCCCTTTACGCCCAGGACATCCGAACAACGCTTGCTCCCCCCGTATTACCGCGGCCGCAGCACCCCGTCGG
+
9CCCCGGGFFGGFFGAFGGGGGGGGGGGGCGDFECFGGFGGGGGGDGGGGFFGFGFGFFGGGGGE@FGEGGDFEEGGGD=FFFDECECEF,B<F+49BE7FG@E,CBDEFEGGFFFFGGGGGFFGEGF7F9DG<@938,3DEG888?8E735>*5@@DGCDEDF,@;9DCE,2>8:**1/:A7C:BC/+525:5:8*>61;7+C+AECFFG++0+;>*):9C/*995)773*9>34)775*:)1>*1)*3<?B>D<3:/:)00>C?:425D))/*2+6B?2,2(-,4B()7(),4)).((,
@M03506:14:000000000-AKVR1:1:1101:20583:3381 2:N:0:40
GGACTACCAGGGTATCTAATCCTGTTTGCTCCCCACGCTGTCGCGCCTCAGCGTCAGCAACGGCCCAGCAGAACGCCTTCGCCACCGGTATTCTTCCCGATATCTACGCATTCCACCGCTACACCGGGAATTCCATCTGCCTCTACCGTGCTCTAGCCCGCCAGTCTTACTGGCAGCCCCGGAGTTGAGCCCCGGGATTTCACCAGCAACTTAACGAGCCGCCTACGCGCCCTTTACGCCCAGGGATTCCTGACAACGCTCGCACCCCCCGGATTACCGCCGCCGCTGCCTACTTAGCGCG
+
CCCCCGGGGGGDFGFGGGGGGGGGDAFCFGGGGGGGGGGGGGFGGDFFFGFEFFGGGGFGGGCF@EG8EEEFGCFE76FFCGGDGGGGFE7FGCFGGGGGG7BDFFGGGGGE<FDA<@ECEGGGF3CB=:D8=<;FF,=;@EFFAGFGCFC?A7@3E8FEGGG5,@EAFC9,:E8>7C*;*:5:CG,,4CFFE8E=*2*+;CFC+/=FFG40=+>8D)7>CD:*9DB37D5*/))061<C=*>*//*.<++*96**935/<@:)1?C)::))7<*0+6>E((-(-315644)0))0**((-
@M03506:14:000000000-AKVR1:1:1101:8728:3387 2:N:0:40
GGACTACAGGGGTTTCTAATCCCGTTTGCTCCCCTGGCCTTCGTGCCTCAGTGTCAGGAACTGTCCAGAGACCCGCCTTCGCCACTGGTCTTCCTTACGATCTCTACGCATTTCACTGCTACACCGTAAATTCCAGTCACCTCCCCCGTCCTCAAGCACCGCCGTATCAACTGCAGTTTCGGAGTTAAGCCCGGAGATTTCCCACCTGCTCAACGGCGCCACCTACGCTCCCTTACCGCCCAATGCATCCCAACAACCCCTGATACCCCGGTCTCACTGTGTCTGCAGGCACCGTCTTGTC
+
C@BCCFF9ECGGECFD-CFCGA8;FGGDGFGG@@ECDFFFGGFGEG<@FEF@FFG9FFFG<EFGGGG8FFC,9,6@+6CCF,C@:F@@FG<CGA?E,66:BE,5?EFFCEGGGGD@9FEC<B?F<+9969,F9FG,,5,9?EF8@C+46=CEGAF,@8FG68+6@+8=C=,7@,3,E37@B86848@,5@DF*;**1,55;:6,1A:,:*+208*/)85E7DCFCC>5*98FD+)*/*858**57++*3<*00<**9(*15))**+<)*)/.)1++0)*+)..)6<))(0((868<))).)
@M03506:14:000000000-AKVR1:1:1101:9209:3425 2:N:0:40
GGACTACTGGGGTTTCTAATCCTGTTTGCTACCCACGCTTTCGTGTCTCAGCGTCAGTTACGGTCCAGAAAGCCGTCTACACCACCGGTGTTCCTCCTGATATCTACGCATTTCACCGCTACACCAGGAATTCCACTTTCCTCTCCCGCACTCCAAGTCATTCAGTATTCGGCGCACCCTCCCGGTTGAGCCGGGAGATTTCACACCAAACTTAAATAACCGCCTACACACCCTTTACGCCCAGTAAATCCGAACAACGCTTTCCCCCCCCGTATTCACGCTGCTGCTGGCCCGTCTTCAC
+
CCCCCGGGGGGGGGGGGGGGGGGGGGGGGGGGGGGGGGGGGGGGGGGGGGGGGGGGGGGGGGD@FGGGGGGGGGGFGGGGGGGGGGGGEGEGGGGGFGGAEGGGGGGGGGGGFGGFGGGGGGGGGGGGGGFGGGGGGGGGGGGGGG?EGGGGGGGCFGGGD@9,37@;EF8AEG>>CEEECCEC5*@9FFGFEGCE/:CFGGFF7CEC57CF9:FG>F8FG7D7/>A4*2878AFDEG>DGGDG7++/3+005))97()*7)):*<;>:7C3))*0<-7*(((43).))),(),(*00663
@M03506:14:000000000-AKVR1:1:1101:18227:3450 2:N:0:40
GGACTACTGGGGTATCTAATCCTGTTTGCTCCCCACGCTTTCGCGCCTCAGCGTCAGTCTCGGTCCAGAGAGCCGCCTTCGCCACCGGTGTTCTTCCCAATATCTACGAATTTCACCTCTACACTGGGAATTCCACTCTCCTCTCCCGACCTCAAGCATACCAGTCCCAAGCGCCATTCCCAGGTTGGGCCCGGGGCTTTCACGCCTGACTTGATACGCCGCCTACGCGCCCTTTCCGCCCCTTAAATCCGAACAACGCTCGCCCCCCTCCTCTTACCCGCGCCTCTGGCCACTAGTTGCG
+
CCCCCGGGGGGGGGGGGGGGGGGGGGGGGGGGGGGGGGGGGGGGGGGGGGGGGGGGGGGEGGGGGEF8CEFEGGGGEGGGGGGGGGGGEFGFGFGGGG9FFFGGGFGGGGDGGGGGG9FGFFGDG9FGFGGGDCFFGGFGGGGFGGGGG+CEGG8EGGGFGGGFFGDDFFCFDEEGDFGG,37C<6<@EGGGCDDE=?=?@CFFFF,56>FCGG?7C58CDDG=3*.57C:E974:<C>/****0<7@FGD:5./9F1D/5)09D=C)1)*))00++.6*,(--((,)./((.(.***).(
@M03506:14:000000000-AKVR1:1:1101:11997:3452 2:N:0:40
GGACTACCGGGGTTTCTAATCCTGTTTGCTCCCCACGCTTTCGAGCCTCAGCGTCAGTAATGGACCAGTATGTCGCCTTCGCCACTGGTGTTCTTCCGAATATCTACGAATTTCACCTCTACACTCGGAGTTCCACATACCTCTTCCATACTCAAGATAGCCAGTATCAAAGGCAATTCCAAGGTTGAGCCCTGGGCTTTCACCTCTGACTAAACTATCCGCCTACGCTCCCTTTACGCCCAGTAATTCCGAGCAACGCTAGCCCCCTTCGTATTACCGCGGCTGCTGCCCTCCGCAGTAG
+
CCCCCGGGGGGGFGGGGGGGGGGGGGGGGGGGGGGGGGGGGGGGGGGGGEGGGGGGGGGFGGGGGGGGGGGGGGGGGGGGGGGGGGGGGGGGGGGGGGGGGGGGGGGGGDFGGGGGGGGGGGFGGGFGGGGGGG;FFFFFGGGGGGGGGGGGGGGGDFGEA?DGGFFG8EAFG8EGGFAFGGDEGGDGCFGGG?FGFGGGFGGG6EFG7C<>,7<CCCF?DG419?5B7D>FGFFDFCFGEEC6:+>AFGG>535**()*0);>FEE;88*.89F9+60/-(-37:7)8F1(<:(*))())
@M03506:14:000000000-AKVR1:1:1101:11000:3475 2:N:0:40
GGACTACTCGGGTATCTAATCCTGTTCGCTCCCCACGCTTTCGCGTCTCAGCGTCAGTACCGTCCCAGAGAGCCGCCTTCGCCACGGGTGTTCTTCCCGATATCTGCGCATTTCACCGCTACACCGGGAATTCCACTCTCCTCTTCCGGACTCTAGCCCTACGGTTTCCACCGACAGCTCGAGGTTGAGCCTCGAGTTTTCACAGCGGACCTGTAAAACCGCCTACACGCTCTTTACGCCCACTAAATCCGGCCAACGCTTGCCCCCTCCGTATTACCGCGGCGGCTGCCACGTAGTCAGC
+
CCCCCGGGGGGGGGGGGFGFGGGGGGGGGGGGGGGGGGGGGGGGGGGGGFGGGGGGGGGGGGGGGGGGGGGGGGGGGGGGCEFGGGGGFFFGGGGGGGGGEDGGGGGGGDGGGFGGGGGGGGGGGGGGGCGGGD9A<FFFCGGFGGGGGGGGGGGGGFCE>EEDGE>F::>FGGGGGGFGG=EGGGCCFCFFGEDEEGGGGFGGGGE5557*:*:<C792/>)/CF6FEGBEC*97<DEGGD379<CBC?:B37D**-):))87CCED*85)8>39C>>G940((((8())453(9<4><)
@M03506:14:000000000-AKVR1:1:1101:15098:3477 2:N:0:40
GGACTACTGGGGTTTCTAATCCCGTTTGCTCCCCTAGCTTTCGCGCCTCAGCGTCAGTGTCGGTCCAGGAAGCCGCCTTCGCCACCGGTGTTCCCCCGGATATCTACGCATTTCACCGCTACACCCGGAATTCCGCTTCCCTCTCCCGAACTCAAGCCCGTCAGTTTCCCGTGCCATCCCTCAGTTTAGCCGAGGGCTTTCCCACGGGACTTATCGGACCGCCTACGCGCCCTTTCCGCCCAGAAATTCCCACCAACGCTTGCCACCCCGTCATTCCCCCCGCTGCTGCCACCGACTTAGC
+
CCCCCGGGGGGGCFEFFGGGGGGGGGGGGGGGGGGGFGGGGGGGGGGEEGGFGGGGGGGGGGGGGGG<EFGGGGGGGGGGGGGGGGGDGC,FFG,=CGE7F:FGGGGFGG7:FGGBFGGGGGGFFG@EC:=83CD7@=E,@AF,DFC8+4>E;CF?9*@CCG*;;:5DCGE7:CG9CGGG8@F6F;,4<FFECEEGC**+>+5<6:5578**0:7;D3>E<<DGDCDE*)8E3)9*95>******2+/0<+1))1971)*..><*3@3*)*0.99+C2)1496(,(562>)8)(())))).
@M03506:14:000000000-AKVR1:1:1101:23298:3485 2:N:0:40
GGACTACCGGGGTAGCTAATCCCGTTCGCTCCCCACGCTTTCACATCTCAGTGTCTGAATCAGCCTAGCAAACTGCCTTCGCCATTGGTATTCCTCCCGATATCAACGGATTTCACTCCTACACCGGGAATTCTGTTTGCCCCTGCTGACCACTAGTCTCATAGTATCCCATCCAGATTCTGGGTTGAGCCCAGAGCTTTCAGACGAGACTTTTGAAACCAACTACATGTGCTGTACGCCCAAGAAATCCGGATAATGCTTGGACACTACGTATTACCTCGGCTGTATGCACGGAGTTATC
+
BCCCCGFDEEED@F,CFA6CEGF@FFGG7F<FFGDGGD7BFGFFDGGGE,EFEGFADFFCEGE<EF88FEFGG<FGGFGEDFEFGGGGFFEFG<,E@C7FC7:F9??FEEF+?FFEBEAFEEFGGGCEGCFC,5@FFG,;,88=@8?DDF,@DFEEFGFGG8F:=,>EFGGGFFEDCCGA,D9:5CC,<@C8>CEGFGGF997,39*4=9*:<F95BC>,***0?C6A7CF,:+++118CCCD48*3+9+*8)08;75+:+;)29+29+9*./20++4*340427.)/.*)-)(().))))
@M03506:14:000000000-AKVR1:1:1101:15210:3497 2:N:0:40
GGACTACCGGGGTTTCTAATCCCGTTCGCTCCCCTGGCTTTCGCGCATCAGCGTCAGTGTCGGCCCAGCAACCCGCCTTCGCCGCAGGTGTTCCTCTCGATATCTACGCATTTCACCGCTACACCGAGAATTCCAGTTGCCCCTTCCGCACTCTAGCACAACAGTATCACTTGACCGTTCCGAGTTAAGCCCGGAGATTTCACAAGTGACTTGTTGCGCCGCCTACCCGCCCTTTTCGCCCAGGAAATCCGACACACGCTTGCTCCCCCCCTCTTCCCCGTGCGTCTCGCACGGTGTCTGC
+
CCCCCGGGGGGGEGGGGGGGGGGGGGGGGGFFGGGGGGGGGGGGGGGEGGGGGFCGFGGGGDGGGGGGGGGGGGGGGGGFGGGDG:FEGBFGFGCGCGGGFGGFFGGGG7FFGGGGGGGGGGFGGEGECEGFGGGGGG9=FCGFGGGGGED5DCCFGGGFGGCGGGFG7;>FDFGFD5CC?E***=ECF;C7BC*=?F?FF1;@+>C9CFFGGGGCC)>:55<:*9))/)011)0*)/<*/*9**236:@*7)097*()/0)02*AF@E)))0>:+<:5*-((--(()()(()((*0))6)
@M03506:14:000000000-AKVR1:1:1101:7118:3507 2:N:0:40
GGACTACTGGGGTATCTAATCCTGTTTGATCCCCACGCTTTCGCGCCCCAGCGTCAATGTCGGTCCAGTTGGCCGCCTTCGCCACGGGTGTTCTTCCCAATCTCTACGAATTTCACCTCTACACTGGGAATCCCACCAACCTCTACCGAATTCAAGCAAAACAGTCTTGAATGCAATTCCAGGGTTGAGCCCTGGGCTTCCACATCCAACTTGTCAAGCCGCCTACGCGCCCTTTACGCCCAGTAATTCCGAACAACGCTAGCCCCCTTCGTATTCCCGCGGCTCCTGGCACGAAGTTAGC
+
CCCCCGGGGGGGGGGGGGGGGGGGGGGGGGGFFGGGGGGGGGGGGGFGGGGGGGGGGGGGGGGGGGGGGGGGGGGGGGGGGGGGGGGGGGGGGGGGGGGGFGGGGGGGGE@FGGGGGGGGDGGGGGGGGGGGFGFGGGGGEGGGGGFCEEGGFGGGGGGGGGGGGGGGFG:FEFFGGEGAEFCEGGGGFGFGGGCF5FGDCFF6AEGGCGC>FFFFC86CDGGDDG>EGGEEG48CCD>EGEG979+033<5BB)9D;D7B56<<=85*8*75CF7@>5E926((,5?,>42>((17*6<5
@M03506:14:000000000-AKVR1:1:1101:21873:3515 2:N:0:40
GGACTACTCGGGTTTCTAATCCCGTTTGCTCCCCTGGCCTTCGTGCCTCAGTGTCAGTAACTGTCCAGAGATTCGCCTTCGCCACTGGTCTTCCTTACGATATCTACGCATTTCACTGCTACACCGTAAATTCCAATCTCCTCTCCAGTACTCAAGCACCGCAGTATCAAGTGCAGTTTCGGGGTGGAGCCCCGCGATTTCACACCTGACTTACGGCGCCACCTCCGCACTCTTTACGCCCCATGCATCCGCACAACGCATGAGACTCCTGTCTTACTGCGCCTCCTGGCCCAGAGTCAGC
+
CCCCCGGGFFGGFFEEFGGGGGGGGGGGGGGGFGGGGGGGGGGGGGGGGFGGGGGGGGGGGGGGGGGGGGGGGGGGGGGGGDGGGGFGGGGGGGGGGGGGGDGGGDFDEBFEGGGGGGGGGGGCGE=FF7EFFGGA,FBA?9EDFGGFGCFFGCD,9DFDECCEG8DDE:9===EGEC,EDCEDC++@FFGGG>*4*1:5<FCCFCC764=@FGE5C))=/887**25//)++;++.::***925+07C6*)))9*1-<*.)*2*<+78***)2++<6*03(3((,,)5001@,,>81<))
@M03506:14:000000000-AKVR1:1:1101:15132:3517 2:N:0:40
GGACTACCGGGGTATCTAATCCTGTTCGCTCCCCACGCTTTCGTGCCTCAGTGTCAGTATCGGTCCAGGAAGTCGCCTTCGCCACTGATGTTCCTTCCGATATCTACGCATTTCACCGCTACACCGGAAATTCCACTTCCCTCTACCAAACTCTAGCCCCTCAGTCTTAAATGCCATTCCCACGTTAAGCCCAGGGATTTCACCTCTAACTTAAGGGACCACCTACGCACCCTTTAACCCCTGTAATTCCGATTAACGCTCCCACCCTCTGGATTACCGCGGCTCCGGTCACTAACTTAGC
+
CCCCCGGGGGGGGGFGGGGGGGGGGGGGGGGEGGGGGGGGGGDGGGGGGGGGGGFGGGGGGCGGGEGGGGGGFGGGFFEGGGGGGGGCFGGGGGGEGECFG>FGGGFFD:F@FFFGGGGGGGGGG@CCF7FGGGGGG9:FG9FGFFCE,=EFGGG,@EGGCECFFGFGGG9F7CFFGE7ACF,BFFCDFFFFFCFE5CFC,+=,5CCC@FGC7@,>**):CDC6;DD375)*/;=1)+03;*/21+582?9).)1:F0):3))*2;?5*)2)1?99C9)*-20((--)(0(.1)(*/0-)6
@M03506:14:000000000-AKVR1:1:1101:10160:3527 2:N:0:40
GGACTACTGGGGTTTCTAATCCTGTTTGCTCCCCACGCTTTCGCGTCTCAGCGTCAGCAAAAGACCAGCGAGTCGCCTTCGCCCCTGGTGTTCATCCGAATATCTACGAATTTCACCGCTACACCCGGAATTCCACTCGCCTCTTCTTTGCTCCAGCCCGCCAGTTTTGAAGGCATTACCGCGGTTGTGCCTGGGGAGTTCACCCCAAACTTAACGAACCGCCTAAACGCGCTTTAACGCCCGTAATTCCTAACCACCCCCACCCCACTTGTTCTACCGCCTCTGCCGGCACGACGTTGAC
+
@<CCCE<CE9<F@FG9F<ED@FFFFFF<,CC@<C,6++6B@F@FC@7,C<CAFF>CB<,,C@ED@,6CFE7F@,+::F,,C:F,+,9<EA,8E,??FC++B:EDAGG=CFECGG9AE+4C7FE?,@7:4+6AF9=D,>CF=8E==DF>C,63@,,3,@>+>@543,;;,4,3<:,6,,7@**14*::*=>2,,==***3*5++3*1*2=<7+01<*9*)//19*1**0*)0>5;.*)*)*/*1)1***+A+*/)/**(1*)))1***.**2***+++..*(((())))()(()((1))(()
@M03506:14:000000000-AKVR1:1:1101:20394:3533 2:N:0:40
GGACTACAGGGGTATCTAATCCTGTTTGCTCCCCACGCTTTCGCGTCTCAGCGTCAGTCACGTCCTAGCGAGCTGCCTTCGCCATTGGTGTTCCTCCTGATATCTGCGCATTTCACCGCTACACCAGGAATTCCACTCGCCCCTTCCGGACTCTAGCTCGACAGTATCCACCGGCATTCCAGGGTTGAGCCCTGGACTTTCACAGCGGACTAATCGAGCCGCCTACCCGCCCTTTCCGCCCATTCATCCCGGCCACCGCCCGCACCCTCCGCATTACCCCGGCCGCTGGCCCGTAGTCAGC
+
CCCCCGGGGGGEGGGG<CFGGGGGGGGGGGGGGGGGGGGGGGGGGCGEGFEGEGGGGDFGGEGGGG,CC@FGGCGGGGGFDFGGGDGFFG<B<FAFGGGDFG9FFAF=FFEG9,5FFGGGGGFGGCEE+,,AFFCG,ADCGGG+DDCCC+8+66,3@=E>8ECGG7DE@CCB65>*@EFGG9;*=C8,<BFGGG5,44A,>CFC9CE*CCD<CFG=*15=):C2*;)7*9>C<.?*67<8E5***+0*<;8)))1*12)*))))9=5.*7/))/2+<9)2((,(,49)(8(-0,4*0*)).
@M03506:14:000000000-AKVR1:1:1101:9652:3536 2:N:0:40
GGACTACACGGGTTTCTAATCCCGTTCGCTCCCCTGGCTTTCGCGCATCAGCGTCAGTGTCGGCCCAGCAACCCGCCTTCGCCGCAGGTGTTCCTCTCGATATCTACGCATTTCACCGCTACACCGAGAATTCCAGTTGCCCCTTCCGCACTCTAGCACAACAGTCTCACTTGACCGTTCCGAGTTAAGCCCGGAGATTTCACAACTGACTTTCGCTGGCCGCCTACGCGCCCTTTACGCCCAGTAAATCCGCACCACGCTTGCCCCCCCCGTATTACCGCGGCTGCTGGCACGGCGTTAG
+
CCCCCGGFGGGGGGGGGDFGGGGGGGGGGGGGGGGFGGGGGGGGGGDGGGFGEGGGGGGGGGGGGGGGGGGGGGGGGGGGDGGDGCE@FGGGGGFFDGG<FFGGGDG@FGGGFGGGGGGGGGFGGFGDFCGFFGGGGGDGGGGGGGGEG7CEGGCFGGGG>CGGG63@CFGGF9FGDEGGFE*44=,B@FEFEE*?*CCFGFG?CECCFCDF++*3>>DEFCGGG:?>C35EGF4C):7EGC/17+97+<C@)<D)245/)07**+;7EEG>7)8C+.9*(,(,3(4),)-(*4()))(((
@M03506:14:000000000-AKVR1:1:1101:8770:3556 2:N:0:40
GGACTACAGGGGTTTCTAATCCCGTTCGCTCCCCTAGCTTTCGTCCCTGAGCGTCAGTGGCTTCCCAGGACCCTGCCTGCGCCTTTGGTGTTCCTCCGGATCTCTACGCATTTCACCACTCCACCCGGAATTCCGGGTCCCTCTGAAGCCCTCAAGTCGAGCAGTTTTCAAGGACCTTGCGCAGTTAAGCCGCCCACTGTCACCTCGAACTTGCTTGACCGCCTTCGGACGCTTTACGCCCAGTAACTCCGGACAACCCTCGCCCCCTCCGTATTCCCGCGGCCCGCGGCCCGTATGCTGC
+
CCCCCGGFGGGGGGGGGFGGGGGGGGGGGCGGGGGCCFGGGGGGGEGGGFFGGFGGGGGFGGGGGGGGFFGFGGGGGGGGGGGEGGGGF?GGGGFGEEGGGGGGFGGFEEFEGGGGGFGGGGDGGGGD>>GGGGGG7:CGGAFF8B;DFGGFF8=>ECECCEGG;=DFGFCFFGCDGGFGEEDEGEE:FGGEE55:ECFE7+>C96/76C*+1;@C45A9>DG=*25)=DBD*.)26*)?C*9*2<F*2<;))0/9C(908)0CDGG5*)7))23+<4)52,(((,()-5(()-,*)*)))
@M03506:14:000000000-AKVR1:1:1101:14244:3569 2:N:0:40
GGACTACCGGGGTTTCTAATCCCGTTTGCTCCCCACGCTTTCGTGCCTTAGTGTCGGGAATGAGCCAGTTATCTGCCTACGCCATCGGTGTTCCTCCCTATATCTACGGATTTCACTCCTACACGGGGAATTCCAATAACCTCTCTCATCCTCTAGCTTAGCAGTTTAGATAATGGATATCCGGTTGAGCCGAACGCTTTCACTATCTACTTACTATGCCACCTACGCACCTCTTTACGCCCCGTAATTCCGGGTAACCCTGGGCCCCTTCTTTTGCCCCCGGCTGCTGGCACGCTGTCAC
+
CCCCCGGGGGGGFGGGGGGGGGGGGGGGGGGGGGGGGGGGGGGGGGGGGDGGGGGGGGGGGGGGGGGGGGGGGFFGGCFGGGGDGEGGEGEEGFFFGCFGGFGGGGGGGGGGCFFE,CFGGGFEFGGG7FFGFGFFCFFGF;=BF>,E,BCEFGGFFGGD9EDFGGGFADFGACCF9FFFGFGGGE6?6CGGG>C8;:CEFCGG79EFE:D8<+411+;C*?8:*2))=):7<AAD)+)3=C)/:58=?C@?3))17,*27)0**/*0*)*10*<++-)*(((((,(/5/-(14(*0..5)
@M03506:14:000000000-AKVR1:1:1101:6033:3579 2:N:0:40
TGACTACCGGGGGACCTATTGCTGATTTCACACTCATCTCTAGTGCACCAGCGTTAGTCATGCTGCAGTGAGCTGCTTTCGCCACCGGAGTTCCTCCTGAGATCTAAGCATTTCACTGACACACCAGGAATTCCACTCACCTCTCACACACCCAAGCCACGCAGGTTCTCATGCAGTCTCTGACCTAAGCCCAAAACATTCAAAAAAGAGTTACCAAAACGACTAAACAACCTTTACTCCCAATAACTCCCAACAACACTCAACCACCTCGTTGTACCGCGGACGCTGGAACGAAGTAAGC
+
-,-A@AEE+++C++88F-,,,<,C,,,,,,6;,,,6,66,,,C,,6,,C,6,@,,,,,,CFF,,,,CE6,,,6,,6CECC6:,6B,@>+@FE9EFFFC8F,EE=E,,9EE,9FAEE,<,A<,,+8+=?F85?E,@5<A?::9,4666>,+++6+=@+@,,66CC+DF>7:,=7,@,2,,,5,7,,334<8,:,*,,3,522+,2,141**1+1=91*;)=))/=C*)/0;A**//:C7@+367*2+01++3.))1/*(*+7)0*2*2<*5*0)*2<2)75((((((,),)(400,*.*--)
@M03506:14:000000000-AKVR1:1:1101:24393:3580 2:N:0:40
GGACTACAGGGGTATCTAATCCTGTTTGCTACCCACGCTTTCGTGTCTCAGCGTCAGAAATGGTCCAGTAAGCTGTCTACACCACAGGTGTTCCTCCTGATATCTACGCATTTCACCGCTACACCAGGAATTCCGCTTACCTCTCCCACACTCTAGCCACCCAGTCTCTAATGCCCCCTCCCAGTTAAGCCGGGAGCGTTCACACCCGACTCGGATCACCGCCTACACACTCTGTACGCCCAGACATTCATAACAACTCGTGCTCCACCCCTATTACCTGCCCTGCTTGCACCTCGTTAGC
+
<,ACCGG9CFGGB-CEGGGGGGGDGDDGGFGCFGGEEGGGGFGECFE,FFEGGGGGC<6EFGD6CFGF6E,EFF,CE6<EFFC,CCCFCEFFGF9EFF8EGEBFGDFF:C7:FFFF<,>FEC=4A+AFDGF,,,,@C4FEGFC9DFG,,+44,E,@@,4,6@+6@,>;7,,,6,,3@+++3+,7D;3E9D,+453+3*5150,;DC7*;CD***4*8CFF598*8<);<<4?C6+:)95*:5****5+4+1+39:**.:*)0)**+0)*0)))*++3)/+,(.4(((1,7)4)4(/8.8()
@M03506:14:000000000-AKVR1:1:1101:18855:3585 2:N:0:40
GGACTACTGGGGTATCTAATCCTGTTCGCTCCCCACGCTTTCGCTCCTCAGCGTCAGTATCGGCCCAGAGACCCGCCTTCGCCACCGGTGTTCCTCCTGATATCTGCGCATTTCACCGCTACACCAGGAATTCCAGTCTCCCCTACCGAACTCAAGTCTGCCCGTATCGACTGCACGCTGAATGTTAAGCCTCCAGATTTCACAGCCGACGCGACAAACCGCCTACGAGCTCTTTACGCCCAATACTTCCGGACACCGCTTCCCCCCTCCGTATTACCGCGGCCCCTGCCCCTGAGTCAGC
+
CCCCCGGGGGGGGGGGGGGGGGGGGGGGGGGGGGGGGGGGGGGGGGGGGDGGGGGGGGFGGFGGGGGGFGCFGFGGGGGGGGGGGGGGGGFGGGGGGGGFGGGGGGGGGCEDGGFGGDGGGDEGG<CF7EFFGGFGFGDGGGGGDFGGG7+=EFDFGGGGGFGGGCFG+8BC:EGGFGEGG,,,5?,5,D7,>EEF7?F,CFG7<A=555)>77EG7;A=)39**08>*>)<C*=*:/55C***9+0*22/))8)*9(97))0*2*2)*0)))*2AFF3C(20(((-5(.(45(290*)67
@M03506:14:000000000-AKVR1:1:1101:9498:3587 2:N:0:40
GGACTACCCGGGTTTCTAATCCCGTTCGCTCCCCAAGCCTTCGCGCCTCAGCGTCAGGATAGCGCCAGCTGGCCGCCTTCGCCACCGGTGTTCCTCCCGGTATCTACGCATTTCACCACTACTCCGGGAATTCCACCAGCCTCTCGCTACCTCCAGCGAAGCCGTTTCGCCCGACCCTCCCCGGTTGAGCCGGGGGCTTTCACGTGCGCCGCCCCCCGCCGCCTACGCCCGCTTTCCGCCCCGTACTTCCGGTCCACGCCCCCCCCCCCCGCCTTCCCCCGGCTGCTGGCACGTCGTTCCC
+
CCCCCGGGGGGGGGGGGGGGGGGGGGGGGGGGGGGGGGGGGGGGGGGGGGGGGGGGGGFGGGGGGGCFGGGGGGGGGGGGGGGGGGGGGGEGGGDGGGGGGGGGGGGGGGGGGGGGGGGGGGFGGEE7+@FFGC;FGFFGGGF=F>>CEGGDFGGEFECC:EF5?5EGGG5CCCEGG,7CEE5CCC56+?8*=/B:=*;CC*<@:*:**/9C*/*:C)>C<CG:*707*1.>)>)24*7/:*)*1*;79<*)00)*9(/:0)0)7:C)*89)7C=9C0)79066(42)5>37)4(7BF((,
@M03506:14:000000000-AKVR1:1:1101:12283:3608 2:N:0:40
GGACTACTGGGGTTTCTAATCCTGTTCGCTCCCCACGCTTTCGCGTCTCAGCGTCAGTACCGTCCCAGAGAGCTGCCTTCGCCATTGGTGTTCTTCCTGATATCTGCGCATTTCACCGCTACACCGGGAATTCCACTCTCCTCTTCCGGACTCTAGCCACACAGTTTCCACCGACAGCTCGAGGTTGAGCCTCGAGTTTTCACAGCGGACTTGTGAAGCCGCCTACACGCTCTTTACGCCCCATAAATCCGGACACCGCTTGCCCCCTCCGTATTACCTCGTCTGCTGGCCCGCCGTTATC
+
CCCCCGGGGGGGGGGGGGGGGGGGGGGGGGGGGGGGGDGEGGEEFCG@FFGGGGGGGGGGGGFGEDCGGG?FGFGGGCFGFFGDCFFGGGGDGGGGGGGGGGGCFFE:FEGGGGGGGCGGGGFGGGGGGDGGGGGG9AFGGGGFGGGDC7CCDCFDGCD,6@CFFF99EGGFEEGC?G,@E*C:EGG68CFF6*;5C59=F+=EEGGD55>6<1++++)A)9C**2)2:C):C?=74*5***1CD+99:CEE>BD**()*0.7D>CC)*0)0)*2++.*+((-4(66)(84(0(())0(.-
@M03506:14:000000000-AKVR1:1:1101:20411:3619 2:N:0:40
GGACTACAGGGGTTTCTAATCCTGTTTGCTCCCCACGCTTTCGCGTCTCAGCGTCAGTCAGCGTCCAGATCGCCGCCTTCGCCACCGGTGTTCCTCTCGATATCTACGACTTTCACCTCTACACCGAGAATTCCACGATCCTCCCCGAGCCTCTAGCTTTGCAGTTTCGCGTGCACTTCCCCGGTTGCGCCGAGGGCTTTCACATCCGACTTGCATATCCGCCTACACGCGCCTTACGCCCCGTAATTCCTCACCACGGGTGCACCCCCTCTCTCACCGCTGTCGCTGGCTCAGACTACGC
+
CCCCCGG?D@C@,76CFEGGAEF9FFD@FGGGGG,FEGC,9;6CEGG,6CCF:FCBFF9,,6+@FGC,CFFG@FCCEG>CFCCG4CFDFE:CFGGG,FB,,B=FE9BF7+BFCFGG9<A<EE<FB:CE:>,,C?DDF83>FDG,@EG+=+@<:79@FE9@92D,,@,33**3::8DF8ADC81*:*=,/*==:85CE6*=C>F79C:EE>1>CF+C**1+7>C*/907C<)>))097*):::D73*//92+**)***()*7559FE5)*)*.)2+++.):(4()(-45(8(.*.)*0*,((
@M03506:14:000000000-AKVR1:1:1101:12181:3621 2:N:0:40
GGACTACAGGGGTTTCTAATCCTGTTTGATCCCCACGCTTTCGTGCCTCAGCGTCAATATTTGTTTAGCAAGCTGCCTTCGCAATTGGTGTTCTAAGTCATATCTAAGCATTTCACCGCTACATGACTTATTCCGCCTGCCTCAACAAAATTCAAGACTAATAGTATCAATGGCAGTTTCCGGGTTGAGCCCGGAGCTTTCACCACTGACTTAAAAGCCCGCCTACACACCCTTTAAACCCCGTAAATCCGGATAACGCTTGCACCCTCAGTCTTACCGCGCTTCCTGGCACTGAGTTAGC
+
CCCCCGGGGFGGGGGGGG<DFGGGGGGGGFGGGGCGGGFGGGGGGGFCFFFGGGGGGGGGGGGGGGGGGGG8FGGGFFGGGG7CCDCFGGGGGGG9EFGFGEEEFGFFG<FGGA9<?,CF>B9?EFGGFFFFGG8BF@DFGFGFFC9DF8EGB;,@DFD99E9EGGFEGGGGDE8>,E:@>@C>@>C8@8FFED68+:,@A9AF9CF6:7=@:CF,:CF5CDDC7?A69D)=9A)4*8A8/4)295C+=</)).9;=<DDA3>478C3C)9/103+<()1-,((()-*(0430,)>*/)5.
@M03506:14:000000000-AKVR1:1:1101:21772:3629 2:N:0:40
GGACTACTGGGGTATCTAATCCGGTTCGCTCCCCACGCTTTCGTGCCTCAGTGTCAGAAATAGGCCAGCATCCTGCCTACGCCATTGGTGTTCCTTCTAGTATCTACGGATTTTACCCCTACACTAAAAATTCCAGATGCCTCTCCTACTCTCGAGTCTACCAGTTCAAATAATAGCCTTAAGGTTGATCCCCAAGATTTCACTATTCGCTTAATAAAACACCTACGCAACTCTTTACGCCCAGTCAACCCGGATAACGCTTGGCTCCTACTTATGACCGCGGCTGCTGGCACTGCATTAG
+
CCCCCGGGGGGGGGGCGFFGFGGGGGGGGGGGGEGGGGGDGGGFFGGAG8EGGGFEFGGGFGGGG@DEGGGGGGGGGGGGGGGGGCFFGGGGGGGGGADFGGGGGGGGGCEFGDDFFDFGFFGFGGFDFDGGGGCF<DFGGGGGFFGFCCEFC6=EFGGAFEGGFGFGG3>CFGGDADGG=@=ED9=,,C,>=,@369EACC:7@,5;,;C0ADA<+++@9?CCFF*>5CDFFFFCEG458**;29,B,,;)))*/:75=):)>*3+09***++0<@)0*((,2(40)4)3(9((**0).-
@M03506:14:000000000-AKVR1:1:1101:13673:3651 2:N:0:40
GGACTACCCGGGTTTCTAATCCTGTTTGCTCCCCACGCTTTCGCACCTGAGCGTCAGTATTGGTCCAGGAAGTCGCCTTCGCCACTGATGTTCCTTCCGATATCTACGCATTTCACCGCTACACCGGAAATTCCACTTCCCTCTCCCATACTCGAGCAAAGCAGTCTCGGATGCAGTCCCCAGGTTGAGCCCGGGGATTTCACACCCGACTTGCAAAGCCGCCTACGTGCGCTTTACGCCCAGTAATTCCGATTAACGCCGGCACCCTCTGTATTCCCGCGGCTGCTGCCTCCCGTAGGAG
+
CCCCCGGGGGGGGGGGGGGGGGGGGGGGGGGGGGGGGGGGGGGGGGGGGGGGGGGGGGGGGGGGGGGGGGGGGGGGGGGGGGGGGGGGGGGGGGGGGGGGGGGGGGGGGGGGGGGGGGGGGGGGGGGGGGGGGGGGGFGGGGG8DGGGGGGFGGGGGGGGGGGGGGCFCF8<CFFFCEFCGFDGCCDG8FFFGGGECCGGGF@CFGDE*9DDGGG?7F)=5DDG*>AF63):5:7:6C>E555*:+</2<+55)1C>:)5.).)9CA)@?CB7F<++.)2(390008).<).041*..(.,
@M03506:14:000000000-AKVR1:1:1101:14674:3652 2:N:0:40
GGACTACTGGGGTATCTAATCCTGTTCGCTCCCCACGCTTTCGCGTCTCAGCGTCAGTACCGTACTAGAGAGCCGCCTTAGCCACGGGTGTTCTTCCTGATATCTGCGCATTTCACCGCTACACCAGGAATTCCACTCTCCTCTTCCGGACTCTAGCCAGGCAGTTTCCACCGACGTCTCGAGGTTAAGCCTCGAGTTTTCACAGCGGACTTGCCAAGCCGCCTACACGCGCTTTACGCCCAATAAATCCGGACAACGCTTGCCCCCTACGTATTACAGCGGCTGCTGGCACGTAGTCAGC
+
CCCCCGGGGGGGGGGGGGGGGGGGGGGGGGGGGGGGGGGGGGGGGGGGGGGGGGGGGGGGGGGFGGGGGGGGGGGGGGGFGGGGGGGGGGGGGGGGGGGGGFGGGGGGGGGGGGGGGGGGEGGGGGGGGGG<C<FDDGGGGGGGGGGEGEGEGG8FGDFDGGGGG<@DGGGG>>55@C,D,8:8E8CEFCC8>8BEGGGEE>FF7CGG5D<9?7C9C<FGC37C3;)<EG):5)):93):C5794+2*3<8>).)19(77:)06CEE3;;D)0>6<+)*3,-,4,,)02>:)<((*)*)).
@M03506:14:000000000-AKVR1:1:1101:21109:3671 2:N:0:40
GGACTACCGGGGTTTCTAATCCCGTTTGCTCCCCTGGCCTTCGTGCCTCAGTGTCAGTAACTGTCCTGAGACTAGCCTTCGCCACCGGTCTTCCTTACGATATCTACGCATTTCACTGCTACACCGTAAATCCCAGTCTCCTCCCCAGTACTCGAGCACGGCAGCATCGAGTGCAGTTCCGGGGTTGAGCCCCGGGTGTTCTCACCCGACTGACCATGCCGACTCCGCACCCCTTACGCCTACTGAAGCCGAACAACTCTTGGTACCTCTGTAGTACCGCGGGTGCTGGCACAGAGTTCGC
+
@<CCCCGGGE>GC:6CF9FEFGGCEFGCFFAEGGGD,,C<FEDEFCG,E<<CEAEGCAEFAF9FEE,C@DE9E,9CEFFECFG7BF@FC+=FF,C5<E6BD@FFEDG7C4,?E,C<AAA,,5E=E+:+?D9,:,,9FFGAF9EC=E8C>EADF+6+=EF66==++3,36@83@93>@CFC6@ECCG5,@,611**11*4=C+B@1CEE49C5+20CDGFG)7:*/8)5*)./)70*.*)22*09*3+*02*)).)2/)2+**1*0++*21*09*+++))*(-(-(,38(..55.,***)((
@M03506:14:000000000-AKVR1:1:1101:7000:3679 2:N:0:40
GGACTACTGGGGTTTCTAATCCCGTTTGCTCCCCTGGCTTTCGCTCCTCAGTGCCAATACCGGTCCAGGATGCCGCCTTCGCCACCGGTGTTCCTCCAGATATCTACGCATTTCACCGCTACACCTGGAATTCCGCATCCCTCTCCCGGATTCCAGCCATCCAGTATCACACGCAGTTCCTCGGTTAAGCCGAGGGATTTCACGTGTGACTTAGTTGGCCACCTACGCGCCCTTTACGCCCAGTAATTCCGAACAACGCTAGCCCCCCCCGTATTACCGCGCACGCTGGCGCCCGTAGGCG
+
CCCCCGGGGGGG@FGFGDFC96CFEF@FFGFF@EFGFFDEFCF7CFGEFCGFGGFCFFDFGGGGD7FGGF@FGGGEGCFFFFGGGGFGGGGGGGGGGCGCGCGGGCFFD@EGGG,CCFCE::=E<=FEE@FDFGGGDC>FEFD,=DBEG7B6FFGFDDFFD@8DGFC;CFG,CCG+@@FCGGGG:CEGFGGGGDC:CFG9?DD=F5?A,++=CFGGCF4+8CG=C*:)1:01/)9:)17*//*27<@*::C377CCD27/7>F44:*5C35)77+<C2)*3(,((2()(.(,03(17<-)3
@M03506:14:000000000-AKVR1:1:1101:19417:3683 2:N:0:40
GGACTACCCGGGTTTCTAATCCTGTTTGCTCCCCACGCTTTCGCGTCTCAGCGTCAGTATCCAACCAGGGGGCCGCCTTCGCCACAGGTGTTCCTCCCGATATCTACGCATTTCACCGCTACACCGGGAATTCCACCCCCCTCTTTGGTACTCTAGCTTGCCAGTTTCATGCGTCGTTCCCCGGTTGAGCCGAGGGATTTCACACATGACTTAACAAACCGCCTACACGCCCTTTACGCCCAATGATTCCGAACAACGCTACCACCCTCCGTATTACCGCGGCTGCTGCCCCCCGTGGGAG
+
CCCCCGGGGGGGGGGGGGGGGGGGGGGGGGGGGGGGGGGGGGGGGGGGGGGGGGGGGGGGGGGGGGGGGGGGGGGGGGGGGGGGGGGGGGGGGGGGGGGGGGGGGGGGGGGGGGGGGGGGGGGGGGGGGGGGGG9FGGGGGGGGFFGGGGGGFFFGGGFGGGGGGGCFGF;;>EGGGDCFFFCEGDCEGGGD*?EGEGGFGC9:C5<9CC7DEF7+>C4CDDD:376F=3FC)76:<*):CE<DCCF=FFG:3)9DF9C*0).*2:E)2)/0)*30:95533913:)).7((.((1)020-
@M03506:14:000000000-AKVR1:1:1101:21193:3700 2:N:0:40
GGACTACTCGGGTTTCTAATCCTGTTTGCTCCCCACGCTTTCGCACCTCAGCGTCAGTACCGGGCCAGTGAGCCGCCTTCGCCACTGGTGTTCTTGCGAATATCTACGAATTTCACCTCTACACTCGCAGTTCCACTCACCTCTCCCGGACTCGAGACTCCCAGTATCGAAGGCAGTTCTGGAGTTGAGCTCCAGGATTTCACCACCGACTTAAGAGTCCGCCTACGTGCGCGTTCCGCCCAGTGATTCCGTGCAAAGCTAGCCCCCTTCGTATTATCGCCGCTGCTGGCCCCAAGTTAGC
+
CCCCCGGGGGGGGGEGGGGGGGGGGGGGGGGGGGGGGGGGGGGGGGGGGGGGFFGEGGGGGGGGGGGGGGGGGGGGGGGGGGGGGGGGGGGGGGGGGEECGGGGGGGGEGGGGGGGGFGEFGGFDFFGGGGGFFGBFG@DFFFDCBDEEGEGGGGEF6=<6CGGF,,3@CGD5EBEFFGG9FFCCE7,>BFGFGGGCC79;FGF?FEGEGDC:7,;*==7C1:ED4)==C35)82*(77*:15DC+3=0<C).7<*047<76@*9*/8CFGFFGC7+.)2(49(((.),0(-),(***-)-
@M03506:14:000000000-AKVR1:1:1101:12025:3720 2:N:0:40
GGACTACAGGGGTTTCTAATCCCGTTCGCTCCCCTAGCTTTCGCACTTCAGCGTCAGTGTCGGCCCAGCAACCCGCCTTCGCCGCAGGTGTTCCTCTCGATATCTACGCATTTCACCGCTACACCGAGAATTCCAGTTGCCCCTTCCGCACTCTAGCCCTGCAGTATCAGTTGACCTTTCCGAGTTAAGCCCGGAGATTTCACAATTGACTTGCAGTGGCCGCCTACGCGCCCTTTACGCCCCGTAACGCCGAACCACGCTTGCTCCCCCCGTATTACCGCGGCTGCTGGCACGGAGTCAG
+
CCCCCGGGGGGGFGGGGGGFFGGGGGGGGGGGGGGGGGDGGGGGGGGGGDGGGGGGFGGGGGGGGGGGGGGGGGGGGGGGGGGGGCGEEGGGGG9F?FGGGGGGGFGFDG:FGGGFGGGGGGFGFE7FGCGGGGGF?FAFF8DGFGFGG7E+@CE9>FGFFGGGGGGGGGGGGGGGGGFGGCG58CFGGFFGGG5E?E7C9BEC>:=+@7+3=CF6:*5*;>5:CDAFG35:C:@<<75CCE)1/*;)*2:>3;D5C(/5;))102<5;@C50/;8+.**-(((3((9,)1(/(-/)8(..
@M03506:14:000000000-AKVR1:1:1101:8845:3734 2:N:0:40
GGACTACCGGGGTATCTAATCCTGTTTGCTCCCCACGCTGTCGCGCCTCAGTGTCAGTTACTGCCCAGCAGGCCGCCTTCGCCACCGGTCTTCTATCGGATCTCTACGCATTCCACCGCTACACCCGATATTCTACCTGCCTCTACAGCACTCAAGTCTCACAGTATCAACGGCAGACCCGGGGTTGAGCCCCGGGCTTTGACCACAGACTTACAAGACCACCTACGCCCCCTTTAACCCCACTGATTCCGGCCAACGCCCGCCCCCCCCTTCTTACCGCGGCTCTGGGCCCCGAGTTAGC
+
CCCCCGGGGGGGGGGEFFGGGGGGDGGDDFGGGGGGGGG@FGGGGGGGGGG@EFGGGGGGFGGGGGGFFG,CFGGGGGGGGCFEGGGGGEEGGG9FFGGGGGGGGGFGGGGEEFAFGGGGGGGGGGGGG7CEFF9FGGGGGGGG,@EEF8E8F?EC9D,@;<EGGG,E,,@*34*@:FGGEG>CEDEEFGFDE88CE*=<++5C6>=*+28@7:@E6F:C*>*0*95:*93E<>/:)*1;;*)9C:+*<+@)).)/9(1:3)))):8)*))))2:+<():9(1(((.)()(-0,438)6))
@M03506:14:000000000-AKVR1:1:1101:13831:3747 2:N:0:40
GGACTACTGGGGTATCTAATCCTGTTTGCTCCCCACGCGTTCGCTCCCCAGCGTCAGTATCGGCCCAGAGCGGCGCCTTCGCCACCGGTGTTCCTCCTGATATCTGCGCATTTCACCGCTACACCCGGAATTCCCCGCTCCCCTACCGAACTTGAGTCACAGCCGTATCGGTTGGCGTCCCCGGGTTGAGCCCAGGGGTTTCACACCCGACTTACCGAACCGCCCACCAGCGCTTTACGCCCCATCAATCCGGACAACCCTTTGCCCCCCCTTTCTCTCCCCGCTCCTGTCCCGTAGTGTG
+
C@BBCE@<FFFEFCFCFAECF<FFC@F@F,FEGGFG7F+8@FCF7FC,B<@EGC@BCFGGGG@EGGGCEF8F@F+F:,8C=CECGDE+@FF@E<,ED,5C<FGFGAD:FC@CG<EGG:F7+6FGG:7F+=+@D<:@FG8@CCGGGFG>*3>:B?,25=DCF7F*:C5<8****4=E=EC8CG5E=*;*><+;F*;8:C;E=0+0+A=7>DD5**A8<*77/)1*)*))**0*))09):58*7)/0*<=E96;3)//*,*158)7*<8;*)/))*+3+)1*((,4((())*,)*,())0().
@M03506:14:000000000-AKVR1:1:1101:17719:3755 2:N:0:40
GGACTACTAGGGTTTCTAATCCTGTTTGCTCCCCACGCTTTCGCACCTCAGCGTCAGTACCGGGCCAGTGAGCCGCCTTCGCCACTGGTGTTCTTGCGAATATCTACGAATTTCACCTCTACACTCGCAGTTCCACTCACCTCTCCCGGACTCGAGACTCTCAGTATCGAAGGCAGTTCTGGGGTTGAGCCCCAGGATTTCACCACCGACTTAAGAGTCCGCCTCCGTGCGCTTTACGCCCAATGTTTCCGCGCAACGCTAGCCCCCTTCGTATTACCGCGGCTGCTTGCACGACGTTAGC
+
CCCCCGGG9FGGGGGGGGGGGGGGGGGGGGGGGGGGGGGGGGGGGGGGGFGGGGGGGGGGGGGDEGGGGGGFGGGGGGGGGGGCGGGGGGGGGGGGGGEFGGGGGFGGGGGFFFGGGGGGGGGGGGGGGGFGFFGFGF,EFEFGGGGGGCCEG+DE,@6DDFCGGAAFGGCEEF6CCAFGFEFGGG8,D2,4>ECC89A?9:CECFEE5<74+;7;*+/=7555*75:*/2CCA5:<D:8?CCDG+0*03*)7<CCC;G=))/95CE52;<5)*00<2)1(-(,,38*.)54544)8)((-
@M03506:14:000000000-AKVR1:1:1101:14698:3773 2:N:0:40
GGACTACCCGGGTTTCTAATCCTGTTTGATCCCCACGCTGTCGCGCCTGAGCGTCAGAAACGAGCCAGTGAGCCGCCTTCGCCACCGGTGTTCTTCCCAATATCTACGAATTTCACCTCTACACTGGGAATTCCACCCACCTCTCTCGTCCTCAAGTCTTACAGTTTCAATGGCAGTTCCGGAGTTGAGCTCCGGGCTTTCACCACTGACTTGGAAGACCGCCTGCGCGCGCCTTACGCCCAGTACTTCCGAACACCGCTAGCCCCCTTCGTATTACCGCGGCTGCTGGCACGAAGTCAGC
+
CCCCCGGGGGGGGGGGGGGGGGGGGGGGGGGGGGGGGGGGGGFGGGGGGGGGGGGGGGGGGGGGGGGGGGGGGGGGGCGGGGGGGGE7FBFGGGGGGGGGG<FFFGGGGGGGFFGGG<FFFFGG??FG8EFFGG;E,3ACECF9@99>FBEGGG8,,@@FFG9D3@CGDGGG6D,>ACFGEECGGGCFGG,@>E>?:7;?F7CC95<E?D8=9CCG4CFG/)8***28E3)*)07609;8?=<0:++1<<*7<BC*99CC30607E:)*095>CC<C)):(((430,).<185(-*0*-),
@M03506:14:000000000-AKVR1:1:1101:8355:3779 2:N:0:40
GGACTACCGGGGTTTCTAATCCGGTTCGCTCCCCACGCTTTCGCGCCTCAGCGTCAGAAAACCCCCAGAGAGCCGCTTTCGCCACTGGTGTTCTTCCCGATATCTACGCATTCCACCACTACACCGGGAATTCCGCTCTCCTCTAGGTCTCTCAAGACTGACAGTATCCAGGGACCGCTCCCAGTTGAGCCGTGCGATTTCCCCCCAGACTGATCAGTCCGCCTGCCCGCGCTTTCCGCCCCGTAAATCCGGACAACGCTTGCCACCTACGTCTCACCGCGGCTGCTGGCACGATGTTAGC
+
CCCCCGGGGGGGFGGGGGGGGGGGGGGGGGGGGGGGGGGGGGGGEGGGGGGFGGGCGGGFGGGGFEDGGFDGFFGG7BFGGGG@FGGG?FGGGGGGGGGGGGGGGGGGD7FFGGGGGGFGGGGGGGGC>FCGGGFGEGGGG,DCFC9CFGGECGGGGGGG6EFC9AFFGGCCEGFGCC=C*/;,,4,=CGG*3:*=;CFC++>CG57AGFG:6:FCG:@C*>D*1*)0775C57F*9<@E:*9DC5/*<CE337)97-CE5)06*<A5+01))2*+:,.13(-(-4))(82<5((*.1-.-
@M03506:14:000000000-AKVR1:1:1101:19150:3794 2:N:0:40
GGACTACTGGGGTTTCTAATCCCGTTTGCTCCCCTAGCTTTCGCTCCTCAGCGTCAATGTCGGTCCAGGATGCCGCCTTCGCCACCGGTATTCCTCCAGATATCTACGCATTTCACCGCTACACCTGGAATTCTGCATCCCTCTCCCGAATTCAAGCCATCCAGTATCCGACGCAGTTCCCAAGTTAAGCTTGGGGATTTCACCCCTGACTTGGCAAGCCGCCTACGCGCCCTTTAAGCCCAGTGATTCCGAACAACGTTTGCACGGTTCGTCTTACCGCGGCTGCTGGCCCGAACTTAGC
+
CCCCCGGGGGGGGGGGGGGGGGGGGGGGGGGGGGGGGGGGGGGGGGGGGGGGGGGGGGGGGGGGGGGGGGGGGGGGGGGGGGGGGGGGGGGGGGGGGGGGGGGGGGGGGGGGGGGGGGGGGGGGGGGGGCFEFGGGGGGGGGGGGGGGGGCGGGFFGEGGGGGGGFGGC=EF6EEGGGGGGDFFGGFFFGGFGGDGC7FGGFFGGG>5CCGDCFGCDCFGDDGECC3>*<DGD;A@):9+8:**20+9GF6>)79CF0<E:)97CC8);>D::F;7CBFC9((400)043,,)(())*.)-
@M03506:14:000000000-AKVR1:1:1101:23573:3816 2:N:0:40
GGACTACAGGGGTTTCTAATCCTGTTCGCTCCCCACGCTTTCGCTCCTCAGCGTCAGGTAAGGCCCAGCAAGCCGCCTTCGCCACCGGTGTTCCTCCTGATATCTACGCATTTCACCGCTACACCAGGAATTCCACCCACCGCTCCCATACTCAAGCCCGGCAGTCTCTCATGCAGTCTATGAGTTGAGCCCATAGATTTCCCATAAGACGTACCAAACCGCCTACGCACACTTTACGCCCAATAATGCCGAACACCGCCCCCCCCCCCCGTTATCCGCCGCACGCTGGCACGCAGTGTGC
+
CCCCCGFGGGGGGG,6;-CFGGFFGFGGGE@CDCGGGDCCGGGGCCGGGFGGGGGE@<CFGF?FGG7FCEFDGGGGG7:F@FGCG,@FFCB:??EF,4EBF?DFF9,DF@:B,E<@FECFEGFGGF@7F85:CEEF,3AFE+>+6BCFF8@3,78=,+@8+;+43,7B,,,@<79373CFGGFBE;C7:>:E5<>E775=B+41,4A,=C*2/4:C*/)*>CD*<<3)*:):7+;;>*.*/*/9F+<*+3*0757*121*.)0)1:*)*0)))*/0<()*((((((-)()(.7(45.))).
@M03506:14:000000000-AKVR1:1:1101:14601:3817 2:N:0:40
GGACTACCCGGGTTTCTAATCCTGTTTGCTCCCCACGCTTTCGTGCATGAGCGTCAGTCTTGGCCCAGGGGGCTGCCTTCGCCATCGGTGTTCCTCCACATCTCTACGCATTTCACTGCTACACGTGGAATTCTACCCCCCTCTGCCAGACTCCAGCCTTGCAGTCTCCAACGCAATTCCCAGGTTGAGCCCGGGGATTTCACGTCAGACTTACAAACCCGCCTGCGCACGCTTTACGCCCAGTAATTCCGATTAACGCTTGCACCCTACGTATTACCGCGCCTGCTGGCACGTCGTTGGG
+
CCCCCGGGGGGGEGEGGGGGGGGGGGGGGGGGGGGGGGGGGGGGGGGGGGGGGGGGGGGGGGGGGGGGGGGGGEGGGFGGGGGGGGGGGGGGGGGGGGGGGGGGGGGGGGGGGGGGGEGGGGGGGGGDF@FGGGGGGGGGGCGGGGGGGFGGGGGGGGGGGFG6EFGGFFGGGGE8EFGCGGGFGFFFGGGGGGGGGG,9;@B,47C*AFCGCF?9C*::73DGGF>3CD./*5>C45)C85*7:+<6EG8D)75:F?3*5))*2@E):>*06D++A>574(-2(4(/(504>,,/0.4((
@M03506:14:000000000-AKVR1:1:1101:17064:3822 2:N:0:40
GGACTACCCGGGTATCTAATCCTGTTTGCTCCCCACGCTTTCGCACCTCAGCGTCAGTACCGGGCCAGTGAGCCGCCTTCGCCACTGGTGTTCTTGCGAATATCTACGAATTTCACCTCTACACTCGCAGTTCCACTCACCTCTCCCGGACTCAAGCCTTCCAGTATCAAAGGCAGTTCTGGAGTTGAGCTCCAGGATTTCACCTCTGACTTAAAAAGCCGCCTACGTGCGCCTTCCGCCCAGTGTTTCCGAGCAACGCTACCCCCCTTCGTACTTCCGCGGCTGCTGTCACGAATTAAGC
+
CCCCCGGGGGGGGGFGGGGGGGGGGGGGGGGGGGGGGGGGGGGGGGGGGGGGGGGGGGGGGGGGGEGGGGGGGGGGGGGGGGGGFGGGFGFGGGGGGGEFGGGGGGGGDBFFFFFGGGGGFGFGGGGGFGGGGGGGGDDFGGGGG?36>CGGGFDFGGFAEFGGGA9A7A9=CC>CFFGFFF,,36@EFGFFCFG8*CFF79DG6A67,+4=F=F9DGFFGD37CC55*2):*..*/958=*/26+<.AAE)05)*0-95B)89C=ED6?F45*1+<).5((4((-,667)..((*)*.6)
@M03506:14:000000000-AKVR1:1:1101:9453:3824 2:N:0:40
GGACTACTGGGGTATCTAATCCTGTTCGCTCCCCACGCTTTCGCGTCTCAGCGTCAGTACCGTCCCAGAGAGCCGCCTTCGCCACGGGTGTTCTTCCTGATATCTGCGCATTTCACCGCTACACCAGGAATTCCACTCTCCTCTTCCGGACTCTAGTTATACGGTTTCCACCGACGTCTGGAGGTTAAGCCTCCCGTTTTCACAGCGGACCTGTCCAACCGCCTACACGCTCTTTACGCCCAATAAATCCGGACCACGCCTGCCCCCTACCTATTACCCCGCCTGCTCCCCCCCGTCGCGG
+
CCCCCFGGD-EFCEFGGGGGGGGGGGGGGGGGGGGGGGGGGGEGC@F@FFGGEFE@FGFGFGGEGGGG8FGGFGFGEEGG@GGEF::CFCFGGGGGGGG9EFGGGFGEGGGDGGGGGGGE@FFCF==B+>FCFEGF<D:FFFGGDDGG>=CEGGFG;FCFCFG>FEE9E:EG5>CCE>?:?2;CCCG,=EF,B:*:,:@EB7EC,,***29;CFFCF+AEDGDC3<)8:D):3=@*67@D:*1C*978C+/))8)**-5*8>>CFGG385*1*0+++.):9((((.3/4;2(7>><)8(((
@M03506:14:000000000-AKVR1:1:1101:19254:3831 2:N:0:40
GGACTACTGGGGTTTCTACTCCTGTTCGCTCCCCACGCTTTCGCGTCTCAGCGTCAGTACCGTCTCAGAGAGCCGCCTTCGCCACGGGTGTTCTTCCCGATATATTCGCATTTTACCGCTACACCGGGAATTCCACTCTCCTCTTCCGGACTCTAGCCCATCGGTTTCCACCGACAGCTCGCTGTTGCGCCTTGAGTTTTCCAGTCAAACACGGTTGGCCGCCCACACCCCCCTTCCGCCCAATACATCGCGCACACGCTTGCCCCCCCCGCATTCCCTGCGCTCGTGGCCCCCAGTTGCC
+
9CCCCG8<CFGGCEB@EF,CEEEFGGCC77,8FEAFF:FFGDFDCCG,,CE@FCC@:C,9,,::,:<,,C877<BCC:B<FFGEG:+4+=++<9E,,B:FEE:?@,@<7+B@D?,,:CCCCC9=F=+=+C<B==,>,@,7,,>==,@C>++:3,,@E6,,,4@*4@>;22DC*CEGGG,,6**14BC,*::8*5+557C<+0++3<0++2/1*)3*)/)351)*/*))*/0*18@*(*)8****0++0</1)7))9*(120))20//)*7)))*/3+)*+((((((-)1)20)((1?6)))
@M03506:14:000000000-AKVR1:1:1101:16628:3855 2:N:0:40
GGACTACCGGGGTTTCTAATCCTGTTTGCTCCCCACGCTGTCGCGCATCAGTGTCAGCATCACCCCAGCAGACCGCCTTCGCCACCGGTGTTCTTCCGGATCTCTACGCATTCCACCGCTACACCCGGAATTCCATCTGCCTCTAGTGAGCTCAAGCCCGAGAGTATCCACGGCCGACCCGGCGTTGAGCGCCGGGCTTTCACCGCAGACTTCCACAGGCCCCCTACGCGCCCTCTACGCCCAGTGATCCCGGACAACGCTCGCACCCTCCGCCTTCCCGCTGCCGCTCCCTCCCCTCCGG
+
CCCCCGGGGGGGFGGGGGGGGGGGGGGGGGGGGGGCGGGGGGGGGGGGGGGFGGGGGGFGGGGGGGGGGGGGGGGGGGDGFGGGGGGGGGGGGGGGGGGCGEEGGGGGGGGGGGGGGGGGGDEGGGGGECGGGGGGGGCFGGDEGGGFDGGGGGGGGGGGD5>?EFBEGFGFCEGE7EEGEGGECEEG?8:C8E5CE*10:7@F5C5>*72CGG?GFG>CD*9C)>F3CCEGGF47AG5ECE*52++9+<C0))9>*4):)7)7):EE*7C3)*/*+.<=9(-,(44B,)-4@?:*))(-(
@M03506:14:000000000-AKVR1:1:1101:8752:3858 2:N:0:40
GGACTACCGGGGTTTCTAATCCTGTTTGCTCCCCTAGCTTTCGTGCATCAGCGTCAGTTATGGTCCAGTGAGCCGCTTTCGCCACAGGTGTTCCTCCTGATATCTACGCATTTCACCGCTACACCAGGAATTCCACTCACCTCTCCCATACTCAAGCCCGGCAGTTTCTCATGCAGTCTATGAGTTGAGCCCATAGATTTCACATAAGACTTACCAAACCGCCTACGCACCCCTTACGCCCAATAATTCCGAACAACGCCCGCCCCCCTCGCATTACCGCGGTCGCCGGCCCGAAGTTACC
+
CCCCCGGGGGGGGGGGGGGGGGGGGGGGGGGGGGGGGGGGGGGGGGGGGGGGGGGGGGGGGGGGGGGGGGGGGGGGGGGGGGFGGFGGFFGGGGGGGFGGGGGGGGGGDGGGGGGDGGECGGGGFGGGGGGGGFGGFFGGGFEFGGGGGDGGCAFFGF6EEGGE=FCG=CFGGGGFAFC3@FF;@ECFGG:B:EGFGFFCEC:,<9,2@5+=,C@EG>F*;>C:5<DE*)0/):AC;<:E:*794CE++?38)))*1,1*.)7<CE5>*7)).*2AF4;E-((-40(0(),4)-())/6).
@M03506:14:000000000-AKVR1:1:1101:17106:3878 2:N:0:40
GGACTACAGGGGTATCTAATCCTGTTCGCTCCCCACGCTTTCGCTCCTCAGCGTCAGTAATGGCCCAGAGATCCGCCTTCGCCACCGGTGTTCCTCCTGATATCTGCGCATTTCACCGCTACACCAGGAATTCCGATCTCCCCTACCACACTCTAGTCTGCCCGTATCGAATGCAGACCCGGGGTTAAGCCCCGGGCTTTCCCATCCGACGTGACAGACCGCCTACGAGCTCTTTACGCCCAATAATTCCGGACCACGCTCGCACCCTACGCATTACCGCGGCTGCGGCCCCGTACGTAGC
+
CCCCCGGGGGGGFGGGGGFFGGGGGGGGGGGGFGGGGGGGGGGGEGGGGGGGGGGGGGGGDFGGGGGGDCFGGGGGGGGGGGGGGGGE>FGGGGGGGGCFGGGGBCGGG7FGFGGGGGGDGDDFG@FGCB=FAFGFCC=FGG>8@FGGGCGFFCEFDFAFFGGGG>CFD?FCFFGFCFFGGGD5>E5EE@CFE5>EGE5C<+1+>:5>*9)21;CFGGFDCGGCDC@;*75C*19><75E8*/9*+30CFFB55)17(9CBEDD5C5)*0/))1;C+).*-21,,1()(0-4>,(*0)).3
@M03506:14:000000000-AKVR1:1:1101:8670:3897 2:N:0:40
GGACTACTGGGGTATCTAATCCTGTTTGCTCCCCACGCTTTCGCACCTCAGCGTCAATACCAGTCCAGTGAGCCGCCTTCGCCACTGGTGTTCTTCCGAATATCTACGAATTTCACCTCTACACTCGGAATTCCACTCACCTCTCCTGGATTCAAGCGATGCAGTCTTAAAGGCAGTTCTGGAGTTGAGCTCCAGGCTTTCACCTCTAACTTACAAAGCCGCCTACGTGCGCTTTACGCCCAGTAATTCCGAATAACGCTAGCTCCCTCCGTATTCCCGCGGCGTCCGGCCCGGCGTTAGC
+
CCCCCGGGGGGGGGGGGGGGGGGGGGGGGGGGGGGGGGGGGGGGGGGFFGGGGGGGGGGGGGGGGGGGGGGGGGGGGGDGGGGGGGGGGGFGFGGGFGCFGGGGGGGGGGGGGGGGGCFFGGGGGGGE>FGGGGGGGGFCGGGFGGGGG8ECDEEFFEGGGGFGAFDFGF9FFGGGGGDFGGGGF?,:<EEGG?>@66,,<BFGCFG7FGG72:CGGGAGGGGC7??F62?E48FG=*5?CEFCCCGCGGF>):F+2;52)207*6;8FFG5>48+<>3E992,(4()4)-356(9))(,-
@M03506:14:000000000-AKVR1:1:1101:6760:3898 2:N:0:40
GGACTACCCGGGTTTCTAATCCTGTTCGCTCCCCACGCTTTCGCTCCTCAGCGTCAGTAATGGCCCAGAGATCCGCCTTCGCCACCGGTGTTCCTCCTGATATCTGCGCATTTCACCGCTACACCAGGAATTCCGATCTCCCCTACCACACTCTAGCCTGCCCGTATCGAATGCAGACCCGGAGTTCAGCCCCGGGCCTTCCCATCCGACCCCACAAGCCGCCTACTAGCCCTTTACGCCCCATAAATCCGACCACCGCCCGCCCCCCACGTATTACCCCGCCTCCGGGCACGGCTCTAGC
+
CCCCCFGGGGGGGFGGGGGGGGGGGGGEGGGGGGGGGGGGGGCGGGGGGGDGGGGGGGGGGGGGGGGGGGGFGGGGGGGGGGGEGGEDFEGGGGGGGGGGGGGGGDGGGGGEFGGGGGGEGGGGG7AE<EFGGGG:FG?BFGGG6DFFFGG8DDFDFGGGGGGDGGCE6DCFCECE,@FGDE*>CC,,>FFC5:*:C*=CDDEG9C5**))2**=*/;5ECDG5/9**+2):009*.1)::**0*<:8?FG)).1*125*.)7))2:)8>)..:80<A):9(-(,(-),.,85709)0-)5
@M03506:14:000000000-AKVR1:1:1101:24682:3911 2:N:0:40
GGACTACCCGGGTTTCTAATCCTGTTTGCTCCCCACGCTTTCGCACCCCAGCGTCAGTACCGGACCAGTGAGCCGCCTTCGCCACTGGTGTTCTTCCTAATATCTACGAATTCCACCTCTACACTAGGAGTTCCACTCACCTCTTCCGGACTCAAGACCGCCAGCATCGAAGGCAGTTCTGGGGTTGAGCTCCAGGATTTCCACCCCGGCTTAACGAACCGCCTCAGTGCGCTTCACGACCAGTAACTCCGAACAACTCCCCCTGCCTACGGTCGTCCGCGGCTGCTGGCACGTATGCAGG
+
9B<ABE@FGGGG@CEDDEFGFGGGGGFFFFFF,6CFCEGGGGGGDCF,@B@EE:,,BF9EFGGGGDDFGGA,CF:F+?:=<FGC:EG8?<F7,CFEEFFAFFDFFA9FGFGFFECGG<F<9?FGAAEFD86A=D;??8A:FFFC,>,BE+@ED,@,3,@=8C8:+,7@:,:<8:,543::@,,5;**<,>F76,?C5A,<7:,4,4*/*)))+1;?7*2*)):**2)/+:)//5):27)C:**:00<4:@E3)717D)*60).93CE4+)*.)***2(./(,-((-))(7(,).(*)*))(
@M03506:14:000000000-AKVR1:1:1101:16079:3946 2:N:0:40
GGACTACCGGGGTTTCTAATCCTGTTCGCTCCCCACGCTTTCGCTCCTCAGCGTCAGTGTCGGCCCAGTGTGCCGCCTTCGCTACGGGTGTTCCTCCTGATATCTGCGCATTTCACCGCTCCACCAGGAATTCCACACACCCCTACCGACCTCTAGTCATGGCAGTATCGAATGACCCCCCCAGGTTGAGCCTGGAGATTCCACACCCGACTTACCAACCCGCCCACGAGCTCTTTCCGCCCAATCACTCCGGACACCCCTCGCCCCCTACTTCTCACCGCGCCTGCCGCCACGTACTTGG
+
CCCCCGGGGGGGGGGGGGGGGGGGGGGGGCGGGGFGEGGGGGDGCFGEGCCFGEGGGGEFGCGGGGGDFEGGGGGGGGGGGGCGGGG:7C7CFFEGGDC9<CBFC?D+@C7F9AFFGGG+CGCGGF,=<F8DDFFGFG:FGEEF8EGE+>C+@?A;@EEGC,3,*DD>CC5<<,?DFF>*=ECC/,1*>@FF98***+*<+;+5>==C5CD)=*<A*2):C5DG5/5)*172C*?C)0):/:*1*2A)0+;5)09)*():;7>CGGGF8:D**0+++.7121(4((()4)-(0((2).)))
@M03506:14:000000000-AKVR1:1:1101:14290:3960 2:N:0:40
GGACTACCCGGGTTTCTAATCCCGTTTGCTCCTCTGGCCTTCGTGCCTCAGCGTCAGGAACTGTCCAGAGACCCGCCTTCGCCACTGGTCTTCATTACGATATCTACGCATTTCACCGCTACACCGTAAATTACAGGCTCCTCCCCACTCCTCAACCACGCCAGTATCTACTGCAGTTTAGGAGTTAAGCTCCTAGATTTCACCCCCGACTTATCCGCCCGCCTACGCCACCTGCACGCCCATTCCAACCAAACAACCCCTCACACACCCGTATTCCCCGTGCTGCTGCCTCATCGTGAGC
+
CCC<CFE<E7FG@@F@E9CFEA<CFGGG9EEG,CF<,;EFFGGFDF@<CCCFGFCF7@,C,EFGGF<6,,,66C@F@,:C,8C:C,EFGGAEG,,:,:D,A,>EF,EBFGE>FG9?FGG:::,EC+A+++9,,:E,46,A=EF,+@6+6DFGG8D,,6@8+13=3=9>,D,,6@@,E,,33,,,53,,,@=,6,,7,53,,27,,@*1*39;<+<>*:6=))7:*52>:):C4))*6*)//**2+++:<E*)))1*1-5*)00**<*./)90)08@7).*((,,)5)9))).0))*))(-,
@M03506:14:000000000-AKVR1:1:1101:5544:3965 2:N:0:40
GGACTACCGGGGTTTCTAATCCTGTTTGCTCCCCTAGCCTTCGTGCATCAGCGTCAGTAATGGTCCAGTGAGCCGCTTTCGCCACAGGTGTTCCTTCCGATATCTACGCATTTCACCGCTACACCGGAAATTCCACTCACCTCTCCCATACTCAAGCCCGACAGTTTCTAATGCAGACTATGGGTTGAGCCCATAGATTTCACATCAGACTTGTCAAACCGCCTACGCACCCTTTACGCCCAATAATTCCGAACAACGCTTTCCCCCCCCGTATTACCGCGGCTGCTGGCACGCAGTTAGC
+
CCCCCGCFGGGGGGGGGGGFDGGGGGGGGGGGGGGGEGGGGGGGGGGGGGGGGGGGGGFGGGGGGGGGGGGGGGGGDGGGGGGGGFGGGGGGGGGCGGEGGGGGDGGGDGGGGGCGFCFGGGGGGGGGGGGGGGFFFGFGGGFGGGGGCCFGGGFFFFFGGEDGFFFGGFGFCFFGFGG,E:7CGGGF6CDEG8EFGGG?CCF,<,2=6*;FG8CFDDFGDGG5493=5D>=DFFGFGA5CEGFGGFF79<.<BD59():.78FGGG3*77BBF69CA37(49;(-.?(77?;(4)79<A:
@M03506:14:000000000-AKVR1:1:1101:14908:3986 2:N:0:40
GGACTACCGGGGTTTCTAATCCTGTTTGCTCCCCACGCTTTCGTGCCTCAGTGTCAGTGTCAGCCCAGGTCGTCGCCTTCGCCACTGGTGTTCCTTCCGTTCTCTACGCATTTCACCGCTACACCGGGAATTCCACGACCCTCTACTGTCCTCTAGTTCACCAGTTTGCGTTGACTGCCCCAGGTTAAGCCCACGTCTTTCACAACGCACTTAACAAACCACCTACGCACCTCTTACTCCCCATCATTCCCATTAACGCCTGCACCCTCCTTATTCCCTCCGCCTCTCGCACGCCGTTATC
+
A,-@6CCFG+CG+@FF<CFGFGGGGGGFGGFGC;8@BFFFGGGFCFD,CC@FGGGF9F,CAFGGG7,,C,EC:DEGDCFC@:F=CC,BB::=FA<FFG:,B<BFFAFCFCFCFG,AFEG::>AFFCE+++,:?E,?BCCGCFC==FFGD,6=E9D=D8EE,,@,39CBA@B@6+ED:8EGFG*>@:,<,?F78**4:CEGGCF??*/*4))2,=C7:*;***9***.8/>8**2++)310=:*9*++0<C9*1*:*:(7*.))9C6:);>*1*2+3<)*2((4(48071@(4)(-))0((.
@M03506:14:000000000-AKVR1:1:1101:14566:4003 2:N:0:40
GGACTACTGGGGTTTCTAATCCCGTTTGCTCCCCACGCTTTCGTGCCTTAGTGTCAGGAATGAGCCAGTTATCTGCCTACGCCATCGGTGTTCCTCCCTATATCTACGGATTTCACTCCTACACAGGGAATTCCAATAACCTCTCTCATCCTCTAGCTTAGCAGTTTAGATAATGGATATCCGGTTGAGCCGAACGCTTTCACTATCTACTTACTATGCCACCTACGCAACTCTTTACGCCCAGTAATTCCGGATAACGCTTGGATCCTCCGTATGATCGCGGCTGCTGGCCCGGAGTTAG
+
CCCCCGGGGGGGGGGGGGGGGGGGGGGGGGGGGGGGGGGGGGGGGGGGGFGGGGGGGGGGGGGGGGGGFFGGGGGGGGGGGGGGGGGGEGGGGGGGGGGGGGGGGGGGGGCFFGGGFFFDGGGGFGGGGG=EFGGFGGGGFFGFGF9BEFGGDGGFDDFGGGGGFGGGGGGGGG9EGGG8>,AEGGEGGGGGGD>EE@CCEDGGFGGGGFGF7CE7C+<EDCFGCC>AGG>7;=BF5+8C8:5DF?78=@CF33*:+)*15.)2*5+.+;0):C*2<)95((-(-((03)(4@(4)).4..
@M03506:14:000000000-AKVR1:1:1101:9691:4059 2:N:0:40
GGACTACTGGGGTATCTAATCCCGTTCGCTCCCCATGCTTTCGTGCCTCAGTGTCAGGAACAAGCCAGTACTCTGCCTACGCCATCGGTGTTCCTCCTAATATCTACGGATTTCACTCCTACACTAGGGATTCCAAGTACCTCTCTTGTCCTCTAGCTTGGCAGTCTTGCTAATGGGTAAGGGGTTGAGCCCCAGGATTTCACTAGCAACTTACCATGCCACCTACGCAACTCTTTACGCCCAGTAATTCCGCATAACGCTTGGATCCTCCGTATGACCTCGGCGGCTGGCACGGAGTTCG
+
CCCCCGGGGGGGFGGGGGGGGGGGGGGGGGGEGGGGGGGGGGGGGGGGGGGGGGGGGGGGFGGFGGCAFFGGGF@FGGGGGGGGGGGGGEGGGGAFGGGGGGGFGGGGGFGGGFGGGGGGGGGGFGGFFFGGGGGGFFFGGGGGFF;=FGGGGGGGGFGF6FFGGGFGFGGDADF9DFG8>,@CE88DFG8ED=C6:?7CADGG:6CEADFFGGF7EC>CCFFGFFFFG*39;:8+*89E*CDGC7CF7BC4)8*5+(255:)8CA>.+;;>A**3+16+/(21,(4<0;816-())0()(
@M03506:14:000000000-AKVR1:1:1101:19304:4080 2:N:0:40
GGACTACCCGGGTATCTAATCCCGTTTGCTCCCCTGGCTTTCGCTCCTCAGCGTCAGTATTGGTCCAGGATGCCGCCTTCGCCACCGGTGTTCCTCCAGATATCTACGCATTTCACCGCTACACCTGGAATTCCGCATCCCTCTCCCAATCTCAAGCCATCCAGTATCAGACGCAGTTCCCCGGTTAAGCCGAGGGATTTCACGTCTGACTTAGTTGGCCGCCTACGAGCCCTTTACGCCCAGTAATTCCGAACAACGCTTGCCCCCCCCGGATTCCCGCCGCTGCTGCCCCGGACTTAGC
+
CCCCCGGGGGGGGGGGGGGGGGGGGGGGGGGGGGGGGGGGGGGGGGGGGGGGGGGGGGGGGGGGGGGGGGGGGGGGGGGGGGGGGGGGGGGGGGGGGGGGGGGGGDGGGGGGGGGGGGGGGGGGFFGGGFGGGGFGGGGGGFF8DFF,DDD9E8E99DFGGGGFG,7EGFFGEC8BE,<<BEGGGGGGGGGG5E>E=F?CGGFG<CCC<C77:8F?CFFGDCGC3<>>CDFG*5@*<DFCEG402<97CC85:;5DG;G*5>FGFGG:*<)))*2+<<)/(-(41907)).(.21))*)-4
@M03506:14:000000000-AKVR1:1:1101:8461:4084 2:N:0:40
GGACTACCCGGGTTTCTAATCCTGTTCGCTCCCCACGCTTTCGCTCCTCAGCGTCAGTTACTGCCCAGAGACCCGCCTTCGCCACCGGTGTTCCTCCTGATATCTGCGCATTCCACCGCTACACCAGGAATTCCAGTCTCCCCTGCAGTACTCCAGTCTGCCCGTATCGCCCGCACGCCCACAGTTGAGCTGTGAGTTTTCACGAACAACGCGACAGACCACCTAAGAGCCCTTTACGCCCAGTACTCCCGGACATCGCCCCCCCCCCCCGTATTACCGCGCCGGCTTGCACGTAGGAGTT
+
CCCCCGGGGGGGFGGGGGGGGGGGGGGGGGGGGGGGGGGGGGGGGGGGGGGGGGGGGGGGGGGGGGGGGGGGGGGGGGGGGGGCGGGGFGGGGGGGGGGGGGGGGGGGGG:FGGGGGGGGGGGGGGGGCF<FGGCFGGBFGGGGGGCFEFGGGGG?FGGGGGGGGGGGCEGC:;8@CEGG8EG8EDFF?FGFGCBF;BFGFGGE5CEEGGGG=7=*>5==*>D:**)*05.:08?7<5@GG**0:+0*2:*875)*2-**7)0)):?7/8)0)*0++..:1(2(,4(),).5>:(>3@:,(
@M03506:14:000000000-AKVR1:1:1101:23735:4088 2:N:0:40
GGACTACTAGGGTATCTAATCCTGTTTGCTCCCCACGCTGTCGCGCCTCAGTGTCAGCTACTGCCCAGCAGGCCGCCTTCGCCACCGGTGTTCTTCCGGATCTCTACGCATTCCACCGCTACACCCGGAATTCCGCCTGCCTCTACAGTCCTCAAGCAAAATAGTTCGCACGGCCGACTCGGGGTCGAGCCTCGCGCTTCCACCGCTCGCTTATCCCGCCACCTACTCGCCCTATACTCCCATTGATCCCGGATCACCCTCGCCCCCCCCGCCTCTCCGCGGCTCCTGCCTCGCAGTCACC
+
CCCCCGGGGFGFGGGGGGCFGGGFFGGGGGGGCFFGGGG:FFFCCFGFG8FE<FGFEFE<<E,FFGGGGGGGGGGGGGGGDGEE@GGC=FEGD,CF<7F7FEGGGDF+@+B4?EF<E:F@FG9?A>C+>B+AFG8FFCEDGGGD,7;@3,,@;9D>?,=@,EDA7@F+:8CEEE*>>EEC5=**4**//*=2=85CGG5*++5**5*:5CG**::+*18C7CCC7C*/*))*))005*/+2***0+0*3;8))0)*2(**00))11*)/7))0/*+0(0:(31((-,90<)47(-*)))))
@M03506:14:000000000-AKVR1:1:1101:12204:4145 2:N:0:40
GGACTACCGGGGTATCTAATCCTGTTCGCTACCCACGCTTTCGTCCATCAGCGTCAATCCAGGCTTAGTGAGCTGCCTTCGCAATCGGTGTTCTATGACATATCTAAGCATTTCACCGCTACGTGTCATATTCCGCCCACTTCAACCAAATTCAAGGCTCACAGTATCAATGGCAGTTCTACAGTTGAGCTGCAGGATTTCACCACTGACTTATGAGCCCGCCTGCGGCCCCTTTAAACCCAATTAATCCGGATAACGCTTGCACCCTCCGTATTCCCGCCGCTGCTGGCACGGCGTGAGC
+
CCCCCGGGGGGGGDGGGGGGFGGFGGGGGGGGGGFFGGGGGGGFGGEGGGGGGGGG7FGGGGGGGGG<FFFFFFGGGGGGGGGEEGFFGGFGGGCFGGFCEGFGGGGGGGGGGFGGGGGGEGGGGGGCF9FFGGFGGGEGGGGCFG,BF8=DGCDDDEFGF98EAFGGG8@;FG8+DFGCFGGGDGF7<DGGGG6D+<9EEFFG6*,,,08B,D@::C>C47;1**8)*7)=9))+1:;8C5*5+41+15:5)8*+2,)*7<)*9E8)28)87<60<))*(-3-(-8)45:7)(().)((5
@M03506:14:000000000-AKVR1:1:1101:8402:4149 2:N:0:40
GGACTACTGGGGTATCTAATCCCGTTTGATCCCCTGGCTTTCGCGCCTAAGCGTCAGTGTCGGCCCAGCAACCCGCCTTCGCCTCCGGTGTTCTTCCCCATATCTACGCATTTCACCGCTGCACTGGGAATTCCAGTTGCCCCTTCCGCCCTCTAGCTTGGCAGTCCCCAAAGCAGTTCCTCGGTTGCGCCCAGTCATTTCACTCCTGACTTGCCATGCCCCCTACGCCCCCTTTCCGCCCCGTAATTCCCGACCACGCCTTACCCCCTCCACTTCACCCGACTCCGTCCTCGTCGTATAC
+
@CC<6;,CFCGG7@FCC-<EC,<BFEEC,C@F,:F9CFF@CFFECFG7,CF@FCEGEF,CC,@:FGG88,@6@@@CFEE<,BF7FGE+@7,8FDGGA8,BB,,CFAEA=FB4EFFGGGG+::AF,:,,8AE,,AFEFFA,C87>8F,6++@6=FD=BFG86,,+5376,3+8@6,,7,7<33C*5@:7EGG7>54>,,51,+5,10A<98+1,2<,12)057:5:*00:D::35)+/*);:*)*178=7E+)))95/(1*0)*09</)*)*))*03+)12(((((5()()(.0((/8)3).
@M03506:14:000000000-AKVR1:1:1101:8373:4170 2:N:0:40
GGACTACTCGGGTATCTAATCCTGTTTGCTCCCCACGCTGTCGCGCCTCAGTGTCAGAAACTGCCCAGCAGACCGCCTTCGCCGCCGGTCTTCCTCCGGATCTCTACGCATTCCACCGCTACACCCGGAATTCCGTCTGCCTCTACAGCCCTCGAGTTTGACAGTCAGCACGGCAGATCCGGGGTTGAGCCCCGGACTTTCACCACACCCTTATCAAACCACCTACGCGCCCTTTACGCCCAGTGATTCCGGACAACGCTCCCACCCACCGTATTACCGCGGCTGCTGTCACGGAGGTAGC
+
CCCCCGGGGGGGGGGGGFFGGGGGGGGGGGGGGGGGGGGEFGFGGGGGDGGGGGGGGGFGGGGGGGGGGG8FGGGGGGGGGGGDGGGGGGGGGGGGGGGGGGGGGGGGGGGGGGFGDGGGEGGGGGGGGGGGGGGGGGGGGGGGGFD68DE?F>+BEEGGGGGGGGDEFEGEGEGG59CFGGG5CCC6EEFGGG>*//<+<:EGF5*:C5FCCFGF7*=FFFGCCF@FEG:EDF?*.*):?**9*+<FGGG3>@)*9(>58)79DEE)A0)7)2<0:93C2>B66?::4?)))-())0.).
@M03506:14:000000000-AKVR1:1:1101:19265:4184 2:N:0:40
GGACTACTGGGGTTTCTAATCCTGTTTGCTCCCCACGCTTTCGCGCCTCAGCGTCAGAACCGGACCAGTCAGCCGCCTTCGCCACTGGTGTTCTTGCGAATATCTACGAATTTCACCTCTACACTCGCAGTTCCACTGACCTCTTCCGGTCTCGAGCCATCCAGTATCGAAGGCAATTCTGTGGTTGAGCCACAGGCTTTCACCCCCGACTTGCACGGCCGCCTACGCGCCCGTTACGCCCAGTCGTTCCGCCCCACTCTAGCCCCCTGCGTATTCCCGCGCTTGCTGTCACCAGCGTGCC
+
CCCCCGGGGGGGGGGGGGGGFGGGGGGGGGGGGGGGGGGGGGGGGGGGGFGGGGGGGGGGGGGGGGGGGGGGGGGGGGGGGGGGGGGGFGFGGGGGGGGGGGGGGGGGGGGGGGGGGGGGGGGGGGGGBGEGGGFFFFGGGGDFGFFGDEEEFGGGGEGDFGGGGGGD;:>CEGGGGGGGGFFG>GEF688,::5DFF6CF7FGGGG*5C/*0++0885ED:D59D>>=30:)085:30:C:*7**/0/;8))0)*/.79**9DGE:.*.)0)*00+))*2(((,(.*)9))1,(*75(((
@M03506:14:000000000-AKVR1:1:1101:12600:4199 2:N:0:40
GGACTACCGGGGTTTCTAATCCTGTTTGCTCCCCACGCTTTCGCACCTCAGCGTCAGTGCCGGTCCAGGTGGCCGCCTTCGCAACCGGTGTTCTTCCCAATATCTACGAATTTCACCTCTACACTGGGAATTCCGCCACCCTCTCCCGGTCTCTAGCACGACAGTCTTAAATGCAGTTCCTAGGTTAAGCCCAGGCATTTCACATCTAACTTGTCGCGCCGCCTACGTGCGCTTTACGCCCAGTAATTCCGAACAACGCTAGCCCCCTTCGTATTACCGCGGCTGCTGCCTCCCGTGGGCG
+
CCCCCGGGGGGGGGGGGGGGGGGGGGGGGGGGGGGGGGGGGGGGGGGGGGGGGGGGGGGGGGGGGGGGGGGGGGGGGGGGGGGGGGGGGGGGGGGGGGGGGGGGGGGGGGGGGGGGGFGGGGGGGGGFFEGGGGGGGGGGGGGGGGGGGGGGGGGACDGGGGCGGGGGGGGGFGGGGGGGGGGGGGGGGGGGGGGGGGFGFCFG,<BCGGFFGFFCDDECDDGECFDA*95E35>74CDEE=*0*+3@F:@:55)CFFG578?DC*C>8@F@)0A<C>8C3(43(,,))0,47((*).7(,
@M03506:14:000000000-AKVR1:1:1101:17956:4242 2:N:0:40
GGACTACCGGGGTATCTAATCCTGTTTGCTCCCCACGCTTTCGTGCCTCAGCGTCAGTACAGACCCAGAAGGTCGCCTTCGCCACCGGTGTTCTTCCTAATATCTACGCATTTCACCGCTACACCTGGAGTTCCACCCCCCTCTCCCGATCTCTAGTCCACCAGTATCGACCGCAGTTCCCAGGTTAAGCCCGGGGCTTTCACACTCGACAAAACTAACCGCCTGCGCGCGCTTTACGCCCAGTAAATCCGAACAACGCTCGCACCCTCCGTATTACCGCGGCTGCTGCCTCCCGGCCGGC
+
CCCCCGG9+CFGG-CEGGGGGGGGGGGGGG9FGGGGGGGGGGG6FGGG8FGGGGGGG<FG,C,,CFFG8,CF,6CFGGGGGGGG,CFGFGGGGGGGG9,?FGGGGGGG7CCGGFGGG::FEGGG,,AD8,6FEG,?448>FEGG8DGE+@EGGGGGGG,,,5,;D5EGC+*@8CG5EGFGGGGGGG;FGGGG5*B=ED@=<7EG6*:CCC*)2CC++2A=CDGD*9>F=D):C.7*.9>EGG*9DF79EEEF)7C*/,9*)08)>CG)/)).)0<CGB>E>61(3607)83?)(()))(((
@M03506:14:000000000-AKVR1:1:1101:21144:4254 2:N:0:40
GGACTACCGGGGTTTCTAATCCCGTTCGCTCCCCACGCTTTCGTGCCTTAGTGTCAGCAATAGCCCACTACCCTGCCTACGCCATCGGTGTTCCTCCCAATATCTACGCAGTTCACTCCTACACTGGGAATTCCAGGTACCTCTACTATGCTCTAGCTTGTGAGTTCTAACGATGTACCGTCGGTCGAGCCGTCGTCCTTCACTAGCCGCTTTCCATGCCACCTACGCAACTCTTTACGCGCTGTCATTCCGGCTCACGCCCGGACTCGTCCTATGACCGCTGCTGTTTGTTCGGAATCAG
+
@6AB@F,6+6::8+B@CF,C,C66<@EFG7C6,B6@6@8@C,BFDE<;,,CF,C@CFF9F9<,C96C,6CFCF9CFEFA@,=F7,,,8B,B?<FFCB?<F=FA,555=+B+B<FFE?FFF9EFF9,A,9,9,45,,8A;?EFG9FFF9,,6=>E=D==EE8?,@E8,,,,,+++6D,@:++61+@+3**>*@@*41**15>CEC;,,448D5*+;>2=68**;A**.8*))+*+37):):*/)/*+2/<::))0)*2)1*)857)*:5*0*)0*+++-9*-(((),)*).((*((*)),))
@M03506:14:000000000-AKVR1:1:1101:5831:4262 2:N:0:40
GGACTACTGGGGTATCTAATCCTGTTTGCTCCCCTAGCTTTCGTTCCTCAGCGTCAGTTGCGGTCCAGCGAGCCGCCTTCGCCACGGGTGTTCCTACAGATATCTACGCATTTCACCGCTACACCTGTAATTCCACTCGCCTCTCCCGCACTCTAGCACGGCAGTTTCGAAAGCAGCCTCTGAGTTAAGCCCAGAGATTTCACTTCCGACTTACCGCACCGCCTACGACCCCTTTACGCACAGCACTTCCGAGCAACGCGGCGCCCCTACCGCTTCCCGCGGATGCTCGCACGCGGTTCGC
+
CCCCCGGDFGGGGGGGGGGGGGGCGFGGGGFFG@EGAFGEGGGGGGGCFGGGGGGFGGGGGFGGEGE<EFGGGGGGEGFGGGGCFFFCEGFEGGGGG?A<FBF9C<F<C:CFGFGFGGG@FGGGGEGE,CE?FFCF,AFGGGG,@FGCGC8C8AGGFEFE+1>@D<;BCC>CEFGGGG6DD,5><;;<,6D75,,/0=@CC7FFC9,75<D3+;C*>5BE))/*CFEF*/85D4)7<<5/C=5*9*<;FF5)))9*0(9*)0)))1:>*)*)))2*+(7C12((-34*(0(()((10)4;6
@M03506:14:000000000-AKVR1:1:1101:15006:4328 2:N:0:40
GGACTACCGGGGTATCTAATCCCGTTCGCTCCCCTGGCTTTCGCGCATCAGCGTCAGTGTCGGCCCAGCAACCCGCCTTCGCCGCAGGTGTTCCTCTCGATATCTACGCATTTCACCGCTACACCGAGAATTCCAGTTGCCCCTTCCGCACTCTAGCACAACAGTATCACTTGACCGTTCCGAGTTAAGCCCGGAGATTTCACAAGTGACTTGTTTCCCCGCCTACGCGCCCCTTTAGCCCCTTACATCCCAACAACTCCTGCCCCCCCCCTATTCCCCCGCCTGCTGGCCCTGGGTCTGC
+
CCCCCGGGGGGGFGGGFGGGGGGGGGGGGEGGGGGFGGGGGGGGGGGEGGGGGGEGGGGFGEGGGGGFFFGGGGGGGGGGFGG7CCF7=FFGGG9F9F@FGGGGGCF=FGGGGGFGFDC6=FGGG:>=:+3FCDEDF9=CFDFFF6DBC8C8CGGGG9FGDC5@EGFGFGG;,>?FGGGGC=EBF87=<BBFEGC*321C?2+5AC<:?F7D:F+*3+2A<D<C**)0*9::)0.*)*1<A*/**++*3**/)09/*)2+009*7E85E@)5)*++0))*((((-80)43(,)4(10)(()
@M03506:14:000000000-AKVR1:1:1101:22465:4328 2:N:0:40
GGACTACCGGGGTTTCTAATCCTGTTCGCTCCCCACGCTTTCGCTCCTCAGCGTCAGTAATGGCCCAGAGATCCGCCTTCGCCACCGGTGTTCCTCCTGATATCTGCGCATTTCACCGCTACACCAGGAATTCCGATCTCCCCTACCACACTCTAGTCTGCCCGTATCGAATGCAGACCCGGGGTTAAGCCCCGGGCTTTCACATCCAACGTGCAAGACCGCCTACGAGCCCTTTCCGCCCAATAATTCCGGCCAACGCTCCCACCCGACGTACTCCCTCCGCCGCCGGCCCTTCCCTACC
+
CCC@CFCFGGGGBCCFGGFFEGGFGGGGGGFEGGGFGGGDGGCFDDFCGGGGGGGGGGGGEGEFDFEC8<EFFEGGFDGGGGG7FGDFF=C@FG,?FF<AFFGGGCGFFEGGGGGGEEEC:>FGF@8FFCFE>9DGEG:;DD8EGGF8D@B@EFDDGE;=C9D8;CFFG5,7,@;,,DEG55C5=58:9,,;B*4=ECEGG7<AC0?++*197**10;5ADC9**2<>GG)*959*6<@:2:**0+3*0+0))09<C(1*0)0*9=8)2.)8)*13:,.7((((,,-7(),20.,*)*)(.
@M03506:14:000000000-AKVR1:1:1101:19033:4329 2:N:0:40
GGACTACTGGGGTTTCTACTCCCGTTCGCTCCCCTAGCTTTCGCGCCTCAGCGTCAGTGCCGGCCCAGCAACCCGCCTTCGCCGCAGGTGTTCCTCTCGATACCTACGCATTTCACCGCTACACCGAGCATTCCAGTTGCCCCTTCCGCACTCTAGCCCTACAGTATCACTTGACCGTTCCGAGTTCATCCCGTCAATTTCCCAATTTATTCTTAGTGACCGCCTCAGTCCCACTTCCGCCCAGCGAATCCGACCCACGCTGCCTCCCCCCGCATTCCCGCGGCTGCTGCCCCGGAGTCAG
+
BCCCCG?F--EF@:CEG9,CEEFG,CEBCC<@CCF,;,C,@,8F7BF,BECDEFGFFFC6,+@FEGGFFG<AFG>FGGG=DFF:F+@+:,:FDF,,<E4A<F+AF<<=7++4,,5AF7=7=:,,>++++@,,3@=<,C,CCDFE?DFGC+8+6E,,,@8FGC,55<D;AFFF,>D9*B*5:4=*/4,4,2,4*4**4:92<7++=*=+1+3@++>9:1+=0:C531))++)+*)02)*)22:5****)**3)8)))14/:>))**<*>::5;)7**+.0*3229(4<04*((),(1)0.).
@M03506:14:000000000-AKVR1:1:1101:16202:4332 2:N:0:40
GGACTACTGGGGTTTCTAATCCTGTTCGCTCCCCACGCTTTCGTACCTCAGCGTCAGAAAAGGCCCAGCAAGCTGCCTTCGCCATTGGTGTTCCTTGTAATATCTACGCATTTCACTGCTACACTACAAATTCCACTTGCCTCTGCCTTCCTCTAGCATGCCAGTATGTGATGCACCGACAGGGTTGAGCCCCACGATTTAACATCACACTTAACACGCCGCCTACGCACGCTTTACGCCCAGTGATTCCGGACAAAGCTTGGCCCCTACGTATTACCGCGGCTGCTGCCTCCTGTAGGAG
+
CCCCCGGGGGGGGGGGGGGGGGGGGGGGGDGGGGGGGGGGGGGGGGGFGGGGGGGGGGGGGGGGGGGGGGGGGFGGGFGGGGGGGGGGGGGGGGGGGGGGGGDFGGGGGGGGGGGGGGGGGGGGGGGGGFGGGGGGGGGGGGGGGG99DGGGGGGGGFGCFGGGGGGGGGFF:FCFFEDGGGDEFC=FFFGGG>C>C6DEFFGGCGGGGGG7<7;;C4A>74DG<F>?CGFG3>5DF*8CE*5*;7C8<G6B8)9**(70*8>**8:3*7*5*0+2+))27>>1((864F,)8()209)).
@M03506:14:000000000-AKVR1:1:1101:15491:4335 2:N:0:40
GGACTACAGGGGTATCTAATCCTGTTTGCTCCCCACGCTTTCGTGCCTCAGTGTCAGTGCTGGTCCAGGTAGCCGCCTTCGCCACTGGTGTTCCTCCCGATCTCTACGCATTTCACCGCTACACCGGGAATTCCACTACCCTCTACCGCACTCTAGCTTGCCAGTATCCATTGCCATTCCCAGGTTGAGCCCGGGGCTTTCACAACAGACTTAACAAACCACCTACGCCCGCTTTACGCCCAGTAATCCCGAGTAACGCTTGCCCCCTTCGTCTTACCTCGGCTGCTGCCTCCCTCAGCTG
+
CCCCCGGFGGGGGGGGGGGFEFGGGGGGGGFGGGGGFGGGGGGGEGGGGGGFEFFFGGGFGGGFGGGGGGGGGGGGGGGGGGGGGFGFGFGGGGGGGD:FGGCFG9BFGEGGGGFGGGGFGGGGGGGEECGGGG9F?E8FGDDFFGGGCCEE87@DED9DFEGGGG;EFGG,,;FBFFGAC;7+@E@FCCDGGDGGGGCE9:D,<5,,=;?FGD?9D6)4*29=8F5=/:AG585CCD>CEEC67CF*+</8)8<CC0)*)0)7CFG3*09<578<E2*+(,-((()).0)54802.9)).
@M03506:14:000000000-AKVR1:1:1101:22221:4346 2:N:0:40
GGACTACCAGGGTTTCTAATCCCGTTTGCTCCCCTGGCTTTCGCTCCTCAGCGTCAGTATTGGTCCAGGATGCCGCCTTCGCCACCGGTGTTCCTCCAGATATCTACGCATTTCACCGCTACACCTCGAATTCCGCCACCCTCTCCCACTCTCAAGCCATCCAGTATCAGACGCAGTTCCCCGGTTAAGCCGCGGGATGTCACGTCTGACTTAGTGTGCCGCCTCCGAGCCCTTTCCGCCCAGTAGTTCCTTCCACCCACTCCCCCCCCCGCATTCCCCCGCCTGCCGGCCCGCGATTCGC
+
6,BB8FGCFEFGCE;FGCEFCE88CFF;FC@FCFFF@EACEFFF;E@<F,CFF:BB:FG9C,,EE8C<ED8C<EFFG>@FF7F@FGC+@@,FFE@FB=<5EF?B@FF,=CF:B?<FGEDC>C9<EE,+@,9?,C=F++88F+43@D,=,3,,3263988AD?3=@87DA,6:=@+>4,:CF?+*3**,7@EE**4:8**05+4*0*2*+30+1+>+21+4)87:*;80*15:*0/*-*088*/9:+3/<<+**)0*2(**)))/9CE>=57.)*2++,)*(,(-(((0-)4()((/0))31
@M03506:14:000000000-AKVR1:1:1101:25819:4373 2:N:0:40
GGACTACCGGGGTTTCTAATCCTGTTTGCTCCCCTAGCTTTCGCGCCTCAGCGTCAGTTGTGGTCCAGTGCGCCGCTTTCGCCACAGGTGTTCCTCCTGATATCTACGCAGTTCACCGCTACACCAGGAATTCCACCCACCTCTCCCACACTCCAGCACGTAAGTTTGGCCTGCAAGACCCCAGTTGAGCCAGCAGTTTTTACAGTTCACATACACCTCGGCCTACGCTTCCTTCCCTCCTAACAATTTCACACACCCACCACACCCACCGTATTACTGCGGTCGCTGTCAAGGCGGTACT
+
-8CC@<FCFE+@F7CFGFFEFFG<CF9FCFFGGGG8CFC,E<@;CF@@CF,;+8BCEGGGF7,,,9:@F9,@@6676?DF,B?CF@,,,4:4<EFGFFFFA,@?F<F4@:+8,CAAE:@+@4EFGFGC+,,7C,,,,++@:,,C@888BE8,,@@,6,=+,,65@,3,5@,@F?,>7,,4,@**@,7,5D7B,*,,,,,,**52:9,,14=+0*5,*2;***2*22)52*)++1+*/05**<+26++++5+++)1**(**0))*1;E7:5)))002:<*+(,-(((4)(*-)*)())0-()
@M03506:14:000000000-AKVR1:1:1101:12669:4384 2:N:0:40
GGACTACTGGGGTTTCTAATCCTGTTTGCTCCCCACGCTTTCGCGCCTCAGCGTCAGTATCGGTCCAGAGAGCCGCCTTCGCCACCGGTGTTCTTCCCAATATCTACGAATTTCACCTCTACACTGGGAATTCCACTCTCCTCTCCCGATCTCAAGCCAACCCGTCCCAAGCGCAATTCCCAGGTTCAGCCCAGGGCCTTCACGCCTGACAAAGCTGGCCGCCTCCGCGCCCCTGCCGCCCCGTAACACCGAACACCTCCCGCCCCCCCCGTTTTACCGCGGCTGCTGTCCCGCCTTTCTC
+
CCCCCFEFECGGCBFGGG@FFGGGGGGGGFFFGGGEGGGGGGGGGGGGGGGGGGCCCFF<F,+CEGAF9FGGGCFGGDGFFEGGGGGGCGFGGFGGDEFGE?AEG9FB:FFFGG9FFGGGGGFA9,AFC:FEGGGA,A:?FBD;D>E8E@E3@,@3@E,@F6BC3@>EEG,>683@CEF7DDCDFG,,,?8CC8D8**=8C*5AE=,/:8?86*0,*25E:CCE*/.:=<):)7)*4)758*7*//**3/*7)))**,1*.0.19*:)*810)2*+0))19043(30067)))((*.0)-.
@M03506:14:000000000-AKVR1:1:1101:11709:4391 2:N:0:40
GGACTACAGGGGTATCTAATCCCGTTTGCTCCCCTGGCTTTCGCGCCTCAGCGTCAGAAGAGGTCCAGTCGATCGCTTTCGCCACCGGCGTTCCTTCCGATATCCACGCCTTTCACCGCTCCACCGGAAGTTCCATCGACCCCTACCTCCCTCGAGCCGGCCAGTATCAGGGGCCCTTGTCCGGTTGGGCCGAACGACTTCACCCCTGACTTTTCCGCCCGCCTACCCCCCCTTTAACCCCAGCGATTCCGGATAACGTTCGCCCGGTTCGTCTTCACGCCGCTGCTGCGCCGCACTTGAC
+
CCCCCGGCGGGGGGGGGGGGAFGEGGGGGGGGGGGFDCCFGF@CGGGGDGGGGGGDGAEFAEDGFF9CFGGEEGGFDFDACGGDGECFCCEGEGGFGGE7?7=F,,F+++4BFC9FF>@+@:AFGGECEBFAEE,,@+,@CGE8=DF9EC74D@++*588*7*45,>DC,8>5:ED5C6,,>*BGE?EEC8*331C8*=:72<ACE5**9:C+0<0>C;EC7DE**))*)029<4:4*0;E***1*203C+)7)**937*7)8*/**028C53*;++.)*(,(4193))),()-(/)9))4
@M03506:14:000000000-AKVR1:1:1101:18693:4406 2:N:0:40
GGACTACTCGGGTATCTAATCCTGTTTGATCCCCACGCTGTCGCGCCTGAGCGTCAGTTACGAGCCAGTGAGCCGCCTTCGCCACCGGTGTTCTTCCCAATATCTACGAATTTCACCTCTACACTGGGAATTCCACTCACCTCTCTCGTACTCCAGTCTCACAGTTTCAATGGCAATTCCGGAGTTGAGCTCCGGGCTTTCCCCCCTGATTTGAAAGACCGCCTGCGCCCGCTTTCCCCCCCGTAATCCCGAACAACGCTGGCCCCCTTCGTATTACCCCGGCTTCTGGCCCTACCTTCGC
+
CCCCCGGGGGGGGGGGGGGGFGGFGGGGGGGGGGGGGGGEFFFGGGGGGGGGGGGCFGFGGCGGGGGGFFA9FDGGGGCFG>F7EGGG:CGDFGFGGFE8E=BFGGGGEDG@CFCGC9?EFF9DA9FE,AE<CEFF?,AAFFF989D>>=DFGCGC=EBA;=,==EBDA,@ACFDEFFDCG6+8@?CC,>9,@C>CCE>19+,1*/7:,++14+,,4*)4>5)*:5))*)):757*-*0:*29*7CC*2<*75))**47/))7C*?E3:)*0)*+2<))*,(--(.)/)).-.((*0*((-
@M03506:14:000000000-AKVR1:1:1101:11273:4448 2:N:0:40
GGACTACAGGGGTTTCTAATCCCGTTCGCTCCCCTGGCTTTCGTGTCTCAGCGTCAGCAAATTCCCAGCAGACTGTCTTCACCTTTGGCGTTCCAAGTGATATCTACGCATTTCACCGCTCCACCACTTGTTCCATCTGCCCCTGAATTGCCCAAGATCGCCAGTATACCCAGCAGTTCCCCGGTTGAGCCGGGGGATTTCACAAGATACTTAACGACCCGCCTACCCACGCTTTAAGCCCAGTGCTTCCGCCTAACGCCCGGCACCTCTGTCTTCCCGCGGCTGCTGCGTCCCCTCGCGG
+
CCCCCFFCFFGG;CGFGGAFDEFGFFF7FGD@@@D<@F8EFEEGGFGGGFFGGEFGFFEDFFGGGGGFGGGEFCFGGGGGDFF<FGFFGGFCFGAEFF?<@AFFEGGGEGGGGGGGGCG+C@DFGAFFFFFFFG9FEGDGF>ECD=F,@=>,6,=DFFGCBECC=,@DEEF:FF,>,@=DFGDEC8@,DFFD5E5?:*<=ADGF,C,97CFCC+<;*9>EGGD**;)2+:)**08D)09<**1*2::=FC*0))*2965*75)/)::)2**18>++3,)1((4,487??)428:(*).(((
@M03506:14:000000000-AKVR1:1:1101:19804:4469 2:N:0:40
GGACTACCGGGGTATCTAATCCTGTTCGCTCCCCACGCTTTCGCTCCCCAGCGTCAGTTACTGCCCAGAGACCCGCCTTCGCCACCGGTGTTCCTCCTGATATCTGCGCATTCCACCGCTACACCAGGAATTCCAGTCTCCCCTGCAGTACTCCAGTCTGCCCGTATCGCCCGCACGCCCACAGTTGAGCTGTGAGTTTTCACGAACAACGCGACAAACCACCTACGAGCCCTTTACGCCAAGTAATTCCGGACAACGCCCGCACCCTCCGTATTTACCCGCCTGCTCCCTCCCCTCGGGG
+
CCCCCGGFGGGGCGGGGGGGGGGFGGGGGG<FGEFGGCGGGFGGGGGGGGGGGGGGGGGGGGFGGGGGGGDGGGGGDEGGGGGGGGGD+:FFGG9?FG8EFGCAF,ECEFCGGFGGGGGE>CFGG@EF+A7ADGGG,EAFFC>D==C8E,=,E?,@FEFF99FEEEF?+@C*3@CEGGFE58C>4?9,<<9CF<CF,=,=E:9,CGGD677C5)8*>*75*5C6*0.)2/)*2)/06CDC**/:F++*23+0.8<C7131).79):*)/)10)*+++-*+,(,(-,4/3>0(0-(*))((,
@M03506:14:000000000-AKVR1:1:1101:7905:4476 2:N:0:40
GGACTACTGGGGTATCTAATCCCGTTTGCTCCCCTAGCTTTCGCGCCTCAGCGTCAAGAATGGGCCAGGTAGCCGCTTTCGCCACTGGTGTTCCTCCCGATATCTACGCATTTCACCACTACACCGGGAATTCCGCTACCCTCTCCCACCTTCCAGCCGATCAGTTTCCGATGCACTTTCCTAGTTAAGCCGGGAGCTTTCACATCGGACTTTGGCAGCCACCTATGCGCCCCTTACGCCCCGTGATTCCGGATCACGCTCGCCCCCGCTGTATTACCGCGGACGATGGCAACGACTTACC
+
CCCCCGGAEFGGGGGGGGGGGGGGGGGGGGGGGGGGGGGGGGGGFGGGGFGGGGGGGGCFFFF8FGGGGGGG?FEG7C@FGGGGGGGGGGGGGFGGGCCEGDEEGGGGDGGEGGFGGFGGEF<FGEGGGGGGGGGDGCCGGGGGGG,=DGGGG8E,D8E>BEGF::ECEECFCEF3A@,,@,2,@B,<7@EED*>5C,59C=CB9C555CG6+++>**2A**707+/+1:8*)07*4*7C**9*9**8<9@))))*2(*277:)*2:):)))**02<.)/,4((,((0,)().-())0)).
@M03506:14:000000000-AKVR1:1:1101:8650:4476 2:N:0:40
GGACTACTGGGGTTTCTAATCCTGTTTGCTCCCCACGCTTTCGCACCTCAGCGTCAGTACCGGGCCAGTGAGCCGCCTTCGCCACTGGTGTTCTTGCGAATATCTACGAATTTCACCTCTACACTCGCAGTTCCACTCACCTCTCCCGGACTCGAGACTCTCAGTATCGAAGGCAGTTCTGGAGTTGAGCTCCAGGATTTCACCACCGACTTAAGCGTCCGCCTACGTGCGCTTTCCGCCCAGTGATTCCGACCAACGCTGGCCCCCTCCGTATTACCGCGGCGGCTGGCCCGAAGTTACC
+
CCCCCGGGGGGGGGGGGGGGGGGGGGGGGGGGGGGGGGGGGGGGGGGGGGGGGGGGGGGGGGGGGGGGDFFGGGGGGDCEFGGGGFFGCAFGGGGGGGEDFFFGFGGGGFGGGGGGGFFFGGGGGG@F=FGGGGAF?F,,ACFGGGGGD78CEFF>8CFG9ECFCEFFEGFGGC>E6DAFGGFDEGAGFG>@D:CC>C7CD9CEFGEGCDCCFC?7CDD=DGGGGG:F*9>EC)::)*.*:5C*03@@CFF@).)*90>E)7>/>ED>*)1)00<<9).1-,((((-)(74,)(())/.).
@M03506:14:000000000-AKVR1:1:1101:7293:4478 2:N:0:40
GGACTACCGGGGTTTCTAATCCTGTTTGCTCCCCACGCTTTCGTGCATGAGCGTCAGTGCAGGCCCAGGGGATTGCCTTCGCCATCGGTGTTCCTCCGCATATCTACGCATTTCACTGCTACACGCGGAATTCCATCCCCCTCTGCCGCACTCCAGCCTTGCAGTCACAAATGCAGTTCCCAGGTTAAGCCCGGGGATTTCCCATCTGTCTTGCAAGACCGCCTGCGCACGCTTTACGCCCAGTAATTCCGATTAACGCTTGCCCCCTACGTTTTACCGCGGCTGCTGCCTCCCGTAGGCG
+
CCCCCGGGGGGGGGGGGGGGGGGGGGGGGGGGGGGGGGGGGGGGGEGGGGGGGGGGGGGGGFGGCFGGGGGGGGGGGGGGGGGDGGGGCFGFGGGGGGGGGGFDGGGGGGGGCGGGCFGGCFFGDGGGCCDGGGGGGGGFGGGGFGGGGCCEG9EGFGFG6CGFGF9@,:8>FFFGFDCFF,CCCF9FFGGGGGGC=C6CF+++>;FF@:CFCFGCC48FGGGGCF>>*9BEC5>*6<>E:*9D0:C69@C>>EC*2-)2)))*0;:>*7*0)9/<?.)56(,13()02773)43*002,,
@M03506:14:000000000-AKVR1:1:1101:16753:4489 2:N:0:40
GGACTACACGGGTTTCTAATCCCGTTTGCTCCCCACGCTTTCGTGCCTTAGTGTCAGGAATGAGCCAGTTATCTGCCTACGCCATCGGTGTTCCTCCCTATATCTACGGATTTCACTCCTACACAGGGAATTCCAATAACCTCTCTCATCCTCTAGCTTAGCAGTTTAGATAATGGATATCCGGTTGAGCCGAACGCTTTCACTATCTACTTACTATGCCACCTACGCAACCCTTTACGCCCAGTAATTCCGGCTAACGCTGGGATCCCCCTTTTGACCGCGGCTCCTGCCACGGGGTGAG
+
CCCCCGGGGGGGGGGGGGGGGGGGGGGGGGGGGGGGGGGGGGGGGGGGGGGGGGGGGGFGGGGGGGGGGGGGGGGGGGGGGGGG@EGDGG@FGGGGGGGGGGGGGFGFGGGGGGGGGGGGGGGGGDFDFGGGGAFGGGFGGCFGGFFCGGGGGGGGGGGGGGGFFGGGGGFGGGGGGFGGGFGGGGGGGCDE6>@@CCCEGFFFDGFGC+BD7+@3CCFFFFDF7094A/*,*;;C*1)/:7C6;??6<C7)5))*;;D=D))2*58A*)/)0*+3*6**42(((((74).)19())0((.
@M03506:14:000000000-AKVR1:1:1101:11010:4494 2:N:0:40
GGACTACCCGGGTATCTAATCCCGTTCGCTCCCCTGGCTTTCGCGCATCAGCGTCAGTGTCGGCCCAGCAACCCGCCTTCGCCGCCGGTGCTCCCCTCGATATCTACGCATTTCACCGCTACACCGAGAATTCCAGTTGCCCCTTCCGCACTCTAGCACAACAGTATACCTTGCCCGTTCCGCATTCAGCCCGGAGTTTTACCCAGTGACTTTTTGCGCCGCTCACCTGTCCCTTACGCCCACCAAACCCGAACCACCCTCCCTCCCCCCGCCTTTCCCCTGCTGCGGGCCTGTCCTTCGC
+
6B<C8CEFFEDG:CFDFFDAEAFGAACFE7F+DFGGFFGFFGGGG+6@F8CCF:@@FCFCE@7C@CFFDGGGFEEEGDGCFEC+@++@==7CFG+:=++8,:@F<,A4F+835?FFGC77CC,@F++8+8=DFE;,,,,@FDE73@8*8*:*3A7?,,6:>?,:5<,,55?9=,,,/1,=C5/*4*11++4=**3***++1*0++=33=+:++:9**)8*)//*1C)*+*0+*1=*5*):/2*9*7C)*;/))719D(*/)00**;*7/7)77**+2)**(-.,))()()(().)20*-((
@M03506:14:000000000-AKVR1:1:1101:24260:4507 2:N:0:40
GGACTACCGGGGTATCTAATCCTGTTTGCTCCCCACGCTTTCGCGCCTCAGCGTCAGTATCGGTCCAGAGAGCCGCCTTCGCCACTGGTGTTCTTCCCAATATCTACGAATTTCACCTCTACACTGGGAATTCCACCCTCCTCTCCCGATCTCTAGCCATTCAGTCCCAAATGCTGTTCCCAGGTTGAGCCCGGGGCTTTCACATCTGACTTGATTGGCCGCCTGCGCGCCCTTTACCCCCAGTAATTCCGAACAACTCTTGCCCCCTTCGTTTTCCCGCGGCTTCTGCCTCCCGGATGAG
+
CCCCCGGGGGGGGGGGFGGGGGGGGGGGGGGGGGGGGGGGFGEGGGGCGGFGGGGGGGGCFFGGGGGGFGGFFFGGGDEDEEGGG8C8?EFEGGGGGGGFFGDGGDGGGGD<F@FFGFGCE,EEC@F@FD<FFGC<A+DFFFG,@DGG6EGFGGGAEGFA=EE:@=DEC?C:@FG,E9FDECC+@9@73DF8>>EGDGCFG+;C,=9,4+++,;?C:66<257E54.)*)0/))0;2*/2:E:C*:C?+<6)57)9C)>+/*1*9F=30)*0)/8++))*37090()1:9,).(()))(,)
@M03506:14:000000000-AKVR1:1:1101:22229:4514 2:N:0:40
GGACTACAGGGGTATCTAATCCTGTTTGCTCCCCACGCTTTCGCACCTCAGCGTCAATACCAGTCCAGTGAGCCGCCTTCGCCACTGGTGTTCTTCCGAATATCTACGAATTTCACCTCTACACTCGGAATTCCACTCACCCCTCCTGGAGTCAAGCGATGCAGTCTTAAAGGCAGTTCCTGAGTTGAGCTCCAGGCCTGCACCTCTAACTTACAAAGCCGCCCAAGGTCGCTTGACGCCCAGTAATTGCCAATAACGCTTGAGCCCTCCCTGTTCTCGCGTCTTCTCGCCCCCGTCGGCG
+
9BCCC@F9CFGG@C,-EE<CCC,CCDCFDECG<@8BFGGCGCGEF@7EF@FGGGGGGGGGFD<,CC9CFFGGGGGGGG@EGCEEG@,<9<B,C<FGGCCCCDCA<9FC:FDF<FFFG,AF9FFG,FF+>FCFF,,E?=,AA,@+8@DD8,,6@9C@DAE,3=,=,@,EFFCB,=D8=,7=,;,@F;;78D=BB84@EEF*@3D,@@,25AD9FG72CFF,;C**:*)2,0)4*5)7;*)=**/0++5+++++);*;*(:*)))**0;)2)*00>+<+))/,(((()-/()((0,410.,(-
@M03506:14:000000000-AKVR1:1:1101:7783:4567 2:N:0:40
GGACTACAGGGGTATCTAATCCCGTTTGCTCCCCTGGCTTTCGCACCTCAGCGTCAGTGTTGGTCCAGGATGCCGCCTTCGCCACCGGTGTTCCTCCAGATATCTACGCATTTCACCGCTACGCCTGGAGTTCCGCATCCCTCTCCCAAACTCAAGCCATCCAGTATCAGACGCAGTTCCCCGGTTAAGCCGAGGGATTTCACGTCTGACTTAGTTGGCCACCTACGAGCCCTTTACGCCCAGTAATTCCGACCACCGCTTGCCCCCCCCGGATTCCCGCGGCTGCCTCCACGTCGTTCGC
+
CCCCCGGGGGGGGGGGGGGGGGGGGGGGGGGGGGGGGGGGGGGGGGGGGGFGGGGGGGGGGCFCGGGGGFGGFGGGGGEGDGGCGGGGGDFEGGFGG8EEGGFEFGGGG>FF<ECFGGEFEGGGGGGD,EFGGGDGC?FFGC@>@FGGG8DDFGD9EG?FGGFCFDEF7A9F>E68C>CFGGGEEGGFCFGG>CE5==FCFFG50ACE7:CGGGG9C<A?CCFF40=3CDEGFF6+6*):C7D<:CG?CF8@)79*70CE3))>DFGDG5))0*/0047=219((((0)0(.0(,)0).22
@M03506:14:000000000-AKVR1:1:1101:25804:4567 2:N:0:40
GGACTACCGGGGTTTCTAATCCCGTTCGCTCCCCTGGCTTTCGCGCATCAGCGTCCGTGTCGGCCCAGCAAACCGCCTTCGCCGCCGGTGTTCCTCTCGATATCTCCGCATTTCACCGCTACACCGAGAATTCCAGTTGCCCCTTCCGCACCCTAGCACAACAGTATCACTTGACCGTTCCGAGTTAATCCCGGAGATTTCATATGCGATCTGTTGCGCCGCCTGCGCGCACTGTAACCCTCTTAAATCCGAACAATGCCTGACACCCACTGACTACAGCGGCGGCGTGCATCGCGTTCGG
+
-@-,6,;FF7FG++B-6C@,,CC,C@,@@@CFFGGFG,;C,C@C+@C,@,:EE:B+@F<,E7CF7FCFCE66,64+CFC@@=4+8+4=@++8CE?A,4+:<<+85,5+BFF+?FF9B=E+++8DB++3+@,,,3@,,8>DBDE*@?,@C*1*6916?@F6CC,,59,;7@?,,1??:E*:CEGGCBC+5CGGEE5EC7;++++3+4+2***1+290*))2595*/*))*))1))00)*1;***0:++*0+*).87*2)*+1*.**<5)*0*)**<+<,)7(-((-(,),0()/((/.)(-(
@M03506:14:000000000-AKVR1:1:1101:6400:4570 2:N:0:40
GGACTACCGGGGTTTCTAATCCCGTTCGCTCCCCACGCTTTCGTGCCTTAGTGTCAGCAATGAGCCAGTAGACTGCCTACGCCATCGGTGTTCCTTCTAATATCTACGGATTTCACTCCTACACTAGAAATTCCATCTACCTCTCTCATGCTCAAGCTTAGGAGTTCAAACAATGTGTCCACGGTTGAGCCGTGAGCTTTCACTGCTTGCTTTCTATGCCACCTACGCAACTCTTTACGCCCAGTAATTCCGGATAACGCTCGGCTCTTCCGTTTGACCGCGGCTGCTGGCACGGAATTTG
+
CCCCCGGGGGGGGGGGGGGGGGGGGGGGGGGGGGGGGGDGGGGGGGGGGGGGGGGGGGGGGGGAFGGGGGGGGGGGGGGGGGGGGGGGEGEGGGFGGGFGGGGGGFGGDGGGGGGGFGGGGGGGGGGGGGGGGGGGFGFFGFFGGD?9EGGGGGGGGGGGDFFGGGGGCGEGGFFGGGGFFGD6EEEEFGGGGGFG?@DCCDCFF?,<FGGGGFCFG94<CFGGGG>>E*/4*B+47C48EE5/;C7A+9;4>3C5F@*:).83*=?;GFCB?*0/+.0*31(4((-)))4(9631<>:9)
@M03506:14:000000000-AKVR1:1:1101:21013:4592 2:N:0:40
GGACTACTGGGGTTTCTAATCCTGTTTGCTCCCCACGCTTTCGCGCCTCAGCGTCAGTACCGGTCCAGATAGCCGCCTTCGCCACTGGTGTTCTTCCCAATATCTACGAATTTCACCTCTACACTGGGAATTCCACTATCCTCTCCCGGACTCTAGCTCAACAGCATCTCAAGCATTTCCCGGGTTGAGCCCGGGGCGTTTCCCTCTGACTTGTATAGCCGCCCACGCGCGCCTTTCGCCCCGTAATCCCGCACACCCCTACCCCCCCCCCTCTTTCCCCGGCTGCTCGCACCGGTTTCTG
+
<CCCCGGCGGFGCFGEG9@<EFF<FFF<DAF@DGCGEGGGGC@FGGD7CAFGGE:CFGAFCEEGED9FFGGGGE:F:B7<FGDCCC=8AFEGCFGG<FDGGGGF<F<F:8,BC,,CA<FCE<<8,,A:,,<?E,,CA=FGEEFFD@4@6=CCG,@,6@DCFC9D,,@>,,@9=EGF7B;5>:++:8*,,73>>*8C57?5*0++>66?++;1+2+++1+39C)**25B55:*)077<9@*A*91/78*0+*07)1*7(/*0)09CE8)*)17597++)/0(-,,4()*35,-)((/)0.))
@M03506:14:000000000-AKVR1:1:1101:8599:4597 2:N:0:40
GGACTACCGGGGTTTCTAATCCCGTTCGCTCCCCTGGCTTTCGCGCATCAGCGTCAGTGTCGGCCCAGCAACCCGCCTTCGCCGCCGGGGTTCCTCTCGATATCTACGCATTTCACCGCTACACCGAGAATTCCAGTTGCCCCTTCCGCACTCTAGCACAACAGTATCACTTGCCCGTTCCGAGTTAAGCCCGGAGATTTCACAAGTGCCTTGTTGCCCCGCCTACGCGCCTTCTACGCCCAGTACATCCGAACACAGCTTGCCTCCCCCTCATTACCCCTGACGCTGGCCGGGACTTAGC
+
CCCCCGGFGGGGGGGGGFFFGGGGGGGGGD@EFGCFFGGGGGGGCFGGG<CFBF@CCFEFC,CFFGB,=,,CCCCF+B:<DF:CE+C:@EFGC@,C,,?5BFEBFFF7F=+8<?5FFE:CFCDF<>CF7:AFFFE9,E9AFG*::EFEC>ECE7D,,>D:D>FFC;C9CFGD,,,,4==C6:EE*=;9+?C8ED5*=*7C++>30:E77:C*2:+0?*)27))*12))*/0*1**2.95:/*7977+*+;C3..9**.*+0)0**+1)A5/.0*2+0))*(-.,(80.()(()(,))/.))
@M03506:14:000000000-AKVR1:1:1101:15115:4627 2:N:0:40
GGACTACTGGGGTATCTAATCCCGTTCGCTCCCCTAGCTTTCGCGCCTCAGCGTCAGTGTCGGCCCAGCAACCCGCCTTCGCCGCAGGTGTTCCTCTTGATATCTACGCATTTCACCGCTACACCAAGAATTCCAGTTGCCCCTTCCGCACTCTAGCCCCGCAGTATCAGTTGACCTTTCCGAGTTAAGCTCGGAGATTTCACAACTGACTTGCGGAGGCCGCCTACGCGCCCTTTACGCCCTGTACATCCGAACAACCGTTGCTCTCCCCTTATTCCCGCGTCTGCTGGTCCGAGGTATC
+
CCCCCGEDG?FCGGFCGCFFFGDFEFGCGEGE@,F8@@FFGGCBFC@CFGGFCC@:FFGFGGD>FGG8EFGGGC@GFBCF=@FCC:CEGFECFFEFCFCGGC<<BFGGGGGDGD9AECE:7>FGGC=F<FE<;,;FFG99FFFG8B,6@EE88D==;D,CBE8?8,3E::EAAFFGGF,>>>E5EEG79F,2**4*4,>:@FGC,?F?D7070@CE)2)*19C=<5?3C)):17)*)755:*)90<+9+A?@3)))2(**0))/2<+**7*)0*<@+)1*-7,((-)*)9(-)-())8)))
@M03506:14:000000000-AKVR1:1:1101:15752:4630 2:N:0:40
GGACTACCGGGGTTTCTAATCCCGTTTGCTCCCCTAGCTTTCGCGCCTCAGCGTCAGTGTCGGTCCAGGAAGCCGCCTTCGCCACCGGTGTTCCTCCGGATATCTACGCATTTCACCGCTACACCCGGAATTCCGCTTCCCTCTCCCGAACTCAAGCCCCGCAGTCTTCCGCGCCATTCCCCGGTTGAGCCGGGGGATTTCACGCGGAACTTACGGGACCGCCTACGCGCCCTTTACGCCCAGTAATTCCGAACAACGCTTGCCACCCCTGTATTCCCGCGGCTGCCGGCACAGAGTTAGC
+
CCCCCGGGGGGGGGGGGGGGGGGGGGGGGGGGGGGGGGGGGGGGGGGGGGGGGGGGGGGGGGGGGGGGGGGDGGGGGGGGGGGGGGGGGGGGGGFGGGGGGGGGGFGGGDGGGGFFGGGGGGGGGGGGGDCGGFGGGFGGGGGBFCFG>EE>C9E,:EGG8>5ECC9FFGGGGGC5CBFFCEEEEEECGGGGGGEGC7C9C7@**CCEEC6C078CD3<EDGGD3F>319<GDFF*6>>EEE760<99CFCD5>55C93*7577:C=):)*67>F7<,07((79><()(.47774*9*.--
@M03506:14:000000000-AKVR1:1:1101:14654:4632 2:N:0:40
GGACTACAGGGGTTTCTAATCCTGTTCGCTCCCCACGCTTTCGTGCCTTAGCGTCAGATACATGCCAGCAAGCTGCCTTCGCCATTGGTGTTCCTACTGATATCTACGCATTTCACTGCTACACCAGTAATTCCACTTGCCTCTCATGTCCTCTAGATTGCCAGTATGCGATACAGTCCATATGGTTGAGCCACAGGATTTCGCATTGCACTTAACAATCCACCTACGCACGCTTTACGCCCAGTGCTTCCGGATAACGCTTGGACCCTACGTATTACCGCGGCTGCTGCCTCCCGTAGGG
+
CCCCCGGGGGGGGGGGGGGGGGGGGGGGGGGGGGGGGGGGGGGGGGGGGGGGGGGGGFGGGGGGGGGGGGGGGFGGGGGGGGGGGGGGGGGGGGGGGGGGGGGGGGGGGGGGGGGGGGGGGGGGGDGGGGGGGGGGGGGFGGGGGCGFFFGGGGGCGGFCFFGGGGGGGGGGGGGGGGEGGGGGGGGGGGGG?FGCGGGGGGGGGGGGE@??FF7,C7AGF>DFDFFDG*:CDE*?CGAGGEC*2<,=EFEAB:C3>3CG)85*7@8>C57>)*3006=54(,,((-/.=:7F?B37)(((
@M03506:14:000000000-AKVR1:1:1101:11769:4638 2:N:0:40
GGACTACCAGGGTTTCTAATCCTGTTCGCTCCCCACGCTTTCGCTCCTCAGCGTCAGTTACTGCCCAGAGACCCGCCTTCGCCACCGGTGTTCCTCCTGATATCTGCGCATTTCACCGCTACACCAGGAATTCCACTCTCCTCTTCCGGACTCTAGCCAGATGGCTTCCATCGGCCTCTCCAGGTTGAGCCTCGAGTTTTACCAACTGACCTACCTAGCCGCCTACTCTCTCTTTCCCCCCAATAAATCCGGCCAACGCTTGCCCCCTACGTATTACCGCGGCCGCTTCCTCCCGTAGGGG
+
CCCCCFGE-6@FFG;@FF<;<C<FDF<CF;,@<,;@@B6@C6F;EG66EEC@FCG:F@,<EEEC@FEGCEEF@@@FFECEG7:CEGGEFGCFFGFFGGC?EFGFDGECEC@@EFFDFCGD@GGFGGG7?FFGGF9ECF9FGGFFGGGC6BECFGGF9D,=>=DF,=BC8ACFE>E+@F1@,,1,3E@EFF@38=>82;>,,*>>@C,,=8CCF*,,+;?6C:C*1**)+2*0*+1+7*0**2***<9*2<*)))197,C:.)8<*;*./0*86*3+26>*(-((4;6.8?99504*0)(-,
@M03506:14:000000000-AKVR1:1:1101:25278:4664 2:N:0:40
GGACTACCGGGGTTTCTAATCCTGTTTGCTCCCCACGCTTTCGTGCCTCAGCGTCAGTATCGGGCCAGTGAGCCGCCTTCGCCACTGGTGTTCTTGCGAATATCTACGAATTTCACCTCTACACTCGCATTTCCACTCACCTCTCCCGAACTCAAGATCCTCAGTATCAAAGGCAGTTCTGGAGTTGAGCCCAAGGATTTCACCCCTGACTTAAATACCCGACTACGGCCCCTTTACGCCCAGCGATTCCGAGCAACGGTAGACCCGTTCGGATTCCCGCTGCTGCGGCCAGCACGTAGGC
+
CCCCCGGGGDGGEGGGGGFGGFGGGGGGGGFGGGGGEGGGFFGEFGGGFGDFDGGEGG9<F7F7EFGGGGGGG?EGGGGGGDEGGFGGEFEGA,CBA+CF>FCFFG9F+FEFG,?A<AFEFGAEFGGCG7?FDFFGC<FFF=FGGG,@+BCD,=89,,73,@BC33,;C7,,,3@>ECF7>,5@@,5,,,,>512*4<@<F+:,444*,*4=C+C>:81=))2=><:):):=<A);C*8C**9*/2;)+++7)7CGD()/07*0*;*0*./).98++5<*(-,5>)-72)(()(.C0)((.
@M03506:14:000000000-AKVR1:1:1101:14559:4675 2:N:0:40
GGACTACAGGGGTTTCTAATCCTGTTTGCTCCCCACGCTGTCGCGCCTCAGTGTCAGCTACTGCCCAGCAGGCCGCCTTCGCCACCGGTGTTCTTCCGGATCTCTACGCATTCCACCGCTACACCCGGAATTCCCCCTGCCTCTACAGTGCTCCAGCCGCGTCCGTCTTCATGGCCGACGCCGGGATGAGCCCCGCGCTCTCGCCCCGCACTCACCGGGCGACCTCCGCGCCCTCTCCCCCCACTCCCTCCCGACAACGTCCGCACCCCCCGTATGTCTCCCGCGTGCGCCACGTAGCTCA
+
@8CCB@CE<<;@67@FF<FGFG<AEFDE9FCEFEFF:@FFFGCDEGGGCFEE9@,CE<@FFAEE<F,C@C,,CCB@F7@FF::7FFG7C=?B?BECCECFB7FC?FG77BCG9?EDF=7B+>,AEEC+3++5AC,3FFE8>,@,,,,3@DE,,6,,,4@C+*@**@>,*2,2D<4>CBC5***=**=>+2;+;88?:*2**9**:5**/)9)+0289).//)1*)9>75D55DE4<07)/:CDDF**)2*1))059)./*0085)/2)/07).)**0.*+).(4(-()()-,8((*.))).
@M03506:14:000000000-AKVR1:1:1101:15000:4678 2:N:0:40
GGACTACCGGGGTTTCTAATCCCGTTTGCTACCCACGCTTTCGTGCCTTAGTGTCAGGAACGAGCCAGTTATCTGCCTACGCCATCGGTGTTCCTCCCAATATCTACGGATTTCACTCCTACACTGGGAATTCCAATAACCTCTCTCGTCCTCTAGCCTTGCAGTTTCGGTAATGGATATATGGTTGAGCCACACGCTTTCACTACCGACACACAATGCCACCTACGCACCTCTTTACGCCCAGTACTGCCGGAAAACGCTTGCCTCCTCCGTCTGACCGCGGCTGCTGCCACGGAGTTAG
+
CCCCCGGGGGGGGGGGGGGGGGGGGGGGGGFGGGGGGGGGGGFGGGGGGGGGGFGGGGGGFGGGGGGGGGGGGGGGGGGGGGGGGGGGGGGGGGGGGGGGGGGGGFGCGFFGFGGGFFGGGGGGFGGGGGGFGD=FGGGFGFF@F?@E>EGGGGDFGGGCBFCGDA;FGGGGGGGC@FFGCCCFFC:FFGGGE?EGGGGCC<ED,@:>EG*@CCC5CGFFGGGG49?AG38AFAA@?;AE=E7F<C+3+53)>)))21/*)0.97+<>*0950*;89AF710(,(-:6>*44=(3))03..
@M03506:14:000000000-AKVR1:1:1101:22769:4685 2:N:0:40
GGACTACCCGGGTTTCTAATCCCGTTTGCTCCCCTGGCTTTCGCTCCTCAGCGTCAGTGTTGGTCCAGGATGCCGCCTTCGCCACCGGTGTTCCTCCAGATATCTACGCATTTCACCGCTACACCTGGAATTCCGCATCCCTCTCCCAATCTCAAGCCATCCAGTATCAGACGCAGGTCCCCGGTGAAGCCGCGGGTTTTCCCGTCTGACTTAGTTTGCCGCCCACGAGCCCTTTACGCCCAGTAATTCCGAACAACGCTTGCCCCCCCCGTATGCCCGCGGCGCGTGGCACGGAGTTCGC
+
CCCCCGFGGGGGGGCFGGGGFGGDGGFGFFCGGGGFCFGGGGGGGGGGFGGGGGGGGGFFCFG@FGGGFEFGGGGGGGGGFEGGEFEGFGGGG9FFCCFFGGGGFFFFGCGGGFGGG+>FGGGGG@@BC:EFEFFGGEBFCEFGGEF>,,@DDGFE?FCEFFGEGDEFD=D,88+@+6<<FFCEE*=9>FGD*4=C//?C@*>=/*=F9;+14+>+1+12/95**9>):3>CC@FG.*)/:*/9>+9@FFC37>G4*2)*))7*9:?.:59.)2*+3:5:((-(((-)35())((/.).1(
@M03506:14:000000000-AKVR1:1:1101:8959:4707 2:N:0:40
GGACTACTGGGGTTTCTAATCCCGTTCGCTCCCCTAGCTTTCGCGCTTCAGCGTCAGTGTCGGCCCAGCAACCCGCCTTCGCCGCAGGTGTTCCTCTCGATATCTACGCATTTCACCGCTACACCGAGAATTCCAGTTGCCCCTTCCGCACTCTAGCCCAACAGTATCACTTGGCCTCTACCGAGTTAAGCCCGGAGATTTCACAAGTGACTTGTAGTGGCCGCCTACGCTCCCTTTACGCCGCGTAAATCCGCACAACGCTTGTTCCCCCCGTATTACCCCCGCCGCCGCACCGTAGTTG
+
CCCCCGGGGGGGFGGGGGGGGGGGGGGGGGGGGGGGGGGGGGGGGGGGGGGGFGGGGGGGGGGGGGGGGGGGGGGGGGEGCGGEGFGGGGGGGFGGFGGGGGGGGGGGGCEFGGGGGDEGGGGGGGCFGGGFGGDGF<@FGGGCFGGEGDGGGGG;EDEDFG*@A:DFFFGGGGGGGGGDC@EE5>EF7EGGGGG5?*=EFC?C+==+9C7;CFGGFD41259*98;F5C)*97.C0:@5::))1*17C+<?:)/1).9*857**3+9<57B)>**0-83(,(-((-)(.((0(,*0)-..
@M03506:14:000000000-AKVR1:1:1101:19635:4709 2:N:0:40
GGACTACAGGGGTATCTAATCCCGTTTGCTCCCCTGGCCTTCGTGTCTCAGTGTCAGGAACTGTCCAGAGACCCGCCTTCGCCACTGGTCTTCCTCATGATCTCTACGCATTTCACTGCTACACCATGAATTCCAGTCTCCTCTCCAGTCCTCAAGCACCGCAGTATCGAATGCAGTTTCGGAGTTAAGCTCCGAAATTTCACACCCGACTTACGGCGCCACCTACACACCCTTTCCGCCCAATGAATCCGAACAACGCATGAGCCACCTGTACTACCGCGGGTGCTTCCTCCCGTATGAG
+
CCCCCGGGGGGGGGGGGGGGGGGGGGGGGGGGGGGGGGGGGGGGGGGCFGGGGGGGGGGGGGGGGGGGGGGGGGEGGGGGGGGGGGGGEFGGGGGGFGGGFGGGGGGGGGGGGGGGGGGGGGGGGGGFGGGGGGGGGGFGGGGEFF;DDGGGGFGCF,D?EGGGEGEFCFGGFGFGDDFGEG+>CF8C99,@88CGG6EFDCFGGGC*:DD*98F*?>9784?E4FAF?CA:/);+/5=:8*2*9<E+15*0:=<C<13*0)1**2+.;4>BF*<+:.)11((,--)*)9)65,(/).,).
@M03506:14:000000000-AKVR1:1:1101:17319:4723 2:N:0:40
GGACTACTGGGGTTTCTAATCCCGTTTGCTCCCCTGGCCTTCGTGTCTCAGTGTCAGGAACTGTCCAGAGACCCGCCTTCGCCACTGGTCTTCCTCATGATCTCTACGCATTTCACTGCTACACCATGAATTCCAGTCTCCTCTCCAGTCCTCAAGCACCGCAGTATCGAATGCAGTTTCGGAGTTAAGCTCCGAAATTTCCCACCCGACTTCCGGCGCCACCTACACACCCTCTACGCCCAATGCATCCGCACAAGGCTTGACACCTTCGTATTCCCCGGTCCGGTGGTCCTGCGGAGCG
+
CCCCCGGGGGGGGGGGGG9ECFGGEGGGGGGGGGGFGGGGGGFGGGF9FFGGGGGDFGFGGGGGGEA8CFGGGGGGGCGGGDCGGGFGFF@FGFAFDFG9?FGGGGGGGC=FGGCF9,ECFGFFF+CFCE9FGG,,EEAEEGG=DD;D>FGGF,,99,@DCCBE+=@DEFCDDFCD7@EFGGEE+8EDA9,>DCEC>?9CG+@,@9>E7DGD,::*9CA55C/,;8AFGG4CD)0*7/)*3A***++++5:)):74*(*+8)5**+2)+7*))*<+:))*(((-(--0()))/)()))-(-
@M03506:14:000000000-AKVR1:1:1101:21697:4729 2:N:0:40
GGACTACTGGGGTATCTAATCCCGTTTGCTCCCCACGCTTTCGTGCCTTAGTGTCAGGAATGAGCCAGTTATCTGCCTACGCCATCGGTGTTCCTCCCTATATCTACGGATTTCACTCCTACACAGGGAATTCCAATAACCTCTCTCATCCTCTAGCTTAGCAGTTTAGATACTGGATATCCGGTTGAGCCGAACGCTTTCACTATCTACTTCACATGCCCCCTATGCAACTCTTTACCCCAATTAATTCCGGATAACTCTTGGACCCTCCGTTTGTCCTCGTCTCCTGTGACGGTGTTAG
+
<CCCCECCFCGGGDFCFGGGEEF7FAFGGGGG<EC7:@BFGGGFFEFGFCFFGFGGGGFCEC,<E86C,CEGGAEEEFFGDGDCFGE7F@:FEEEF<@F?FGFFDCGFEGGGGGF959FFE<FD9,A:7,AEFAEF,=FA4EE9DFFDGG9EFF9;,,@E93>,@,EEGDFF,7>883=D,EE8=C8,,8,+++3+++++3+37,29,,598,+,7B759****;**+,5/,;+9=EC4CC*2*+=,+,@,;))58+7++3:***3=2*)1)2*+/*);93((,(()0.*).1(41))(-)
@M03506:14:000000000-AKVR1:1:1101:17232:4729 2:N:0:40
GGACTACCCGGGTTTCTAATCCTGTTCGCTCCCCACGCTTTCGCTCCTCAGCGTCAGTAATGGCCCAGAGATCCGCCTTCGCCACCGGTGTTCCTCCTGATATCTGCGCATTTCACCGCTACACCAGGAATTCCGATCTCCCCTACCACACTCTAGCCTGCCCGTATCGAATGCAGACCCGGAGTTAAGCCCCGGGCTTTCACATCCGCCGCGACAAGCCGCCTACGAGCTCTTTGCGCCCAATAAATCCGGACAACGCTCCCACCCTCCGTATTACCGCGGCGGCTGGCACTGCACCGGA
+
CCCCCGGGGGGGGGGGGGGGGGGGEGGGGGGGGGGGGGGGGFGGGGGGGGGGGGGGGGGGGGGGGGGGGGGGGGGGGDGGGGGGGGGG@CFGGGGG@FFFGGGGGFGGGGGGGGGGGGGGGGGGGFFGCDFCGFGGECBC>DEDG?FGGG@FGGFCFGFGGEEDE:DFGCEFFGCEFG>FEEG58EFGFG@DCCDEG5ECF>GGGG***/275)88758755DADGEEED7<7=**6>3E**1**+<8E8?3)09*93>/7.5*95;)*79))2+<A).*((,(442:0)())()*)),-(
@M03506:14:000000000-AKVR1:1:1101:18238:4732 2:N:0:40
GGACTACCGGGGTATCTAATCCTGTTTGCTCCCCACGCTTTCGCGCCTCAGCGTCAGTACCGGGCCAGTGAGCCGCCTTCGCCACTGGTGTTCTTGCGAATATCTACGAATTTCACCTCTACACTCGCAGTTCCACTCACCTCTCCCGGACTCAAGATCTCCAGTATCAAAGGCAGTTCCAAGGTTGAGCCTTGGGATTTCACCCCTGACTTAAAAATCCGCCTACGCGCCCTTTACGCCCAGTTAATCCGAACAACCACGGCCCCCTTCCTTTTACCGCGGCTGCTGCCTCCCGAAGGAG
+
CCCCCGGGGGGGGGGGGGGGGGGGGGGGGGGGGGGGGGGGGGFGGGGGGGGGGGGGGGGGGEGGGGGGGGGGGGGGGGGFGGG@FGGGGGGGGGGGGGGGGGGGGGGGGFGGGGGGGGGGFG9FAFGGGGGGGGCFBF:FGFFGFGGGGGGGGGGGGFF=AE9:E9FGGFGCFDFEGGGGGFF5EGC1DCDGE6D5DCFFGGGGGGFC,2?FF7E7DFAFDGGGGF3>CCDG346*6C:EGC4*:C+/<0*55:7**(**)085CGG7*.****22<<3:(-((-()))8)8432*0.,(4
@M03506:14:000000000-AKVR1:1:1101:16782:4737 2:N:0:40
GGACTACTCGGGTATCTAATCCTGTTCGCTACCCACGCTTTCGCTCCTCAGCGTCAGGTAAGGCCCAGAGAGCCGCCTTCGCCACCGGTGTTCTTCCTGATATCTGCGCATTCCACCGCTACACCAGGAGTTCCGCTCTCCCCTGCCTACCTCTAGTCTGCCCGTATCGGAAGCAGGCTCGGAGTTGAGCTCCGAGTTTTCACTCCCGACGCGACGAACCGCCTACGAGCCCTTTACGCCCAACAATTCCGGACAACCCTCGGACCCTACCTATTACCGCTGCGGCTAGCCAGTAGTTGGC
+
CCCCCGGGGGGGGGGGGGGGGGGGGGGGGGGGGGGGGGGGGGGGGGGFGGGGGGGGGGGGGGGGGGEGGGFGGGGGGGGGFEGGGGGGGGGGGGGGGGGFGGGGG9FGGEGGGGGGGGGGGGGGFDGGGGGFAFEG+FDGGGGG?DGGCFGGGGCDGGEGGFG8CCFGEGEGEGFGGGECEEGEEGF?8F,DFE:?E=C<,+<1;;CE*:DDC):8DC>CDGGDDC:7*7<E<?6:>33?C7<*/*9*<+<B3557C(1*7)))):E?*)****3+:9.*(42(,2478?(.).-*9*60(
@M03506:14:000000000-AKVR1:1:1101:9970:4777 2:N:0:40
GGACTACTGGGGTTTCTAATCCCGTTCGCTCCCCTAGCTTTCGCGCCTCAGCGTCAGTGTCAGCCCAGCAACCCGCCTTCGCCGCAGGTGTTCCTCTCGATATCTACGCATTTCACCGCTACACCGAGAATTCCAGTTGCCCCTTCTGCACTCTAGCCCCGCAGTATCAGTTGACCTTTCTGGGTTAAGCCCAGAGATTTCACAACTGACTTGCGGTGGCCGCCTACGCCCCCTTTCCGCCCAGTAAATCCGAATCACGCTTGCTCCCCCCGTATTCCCCGGGCCGCCGGCACGGAGTTAT
+
CCCCCGGGGGGGFGGGGGGFFGGGGGGGGGGGGGGGGGGGGGGGGGGGGGGGGEGGGGGGGGGGGGGGGGGGGGGGGGGGGGGGG@FGGGGGGGAFFGGGGGGGGGGGG>FGGGGGGGGGGGGGGCGDGGGGGGGGGDFGGGFGGGGGGFGGGFGCF8FG3+4:E7@CEGG9,,>EGFGGGGGGGEGG7>@G8;D8=B1=9+41<56<AFGF,=C=>)0;7551>*0=*))1/<)C)0)2ACDGCG+7+3A@3)*1?:5:BE)/03<5;@<).);F76*2((-(((-)(.((0891>)(-)
@M03506:14:000000000-AKVR1:1:1101:5526:4777 2:N:0:40
GGACTACCGGGGTTTCTAATCCCGTTCGCTCCCCTAGCTTTCGCGCCTCAGCGTCAGTGTCAGCCCAGCAACCCGCCTTCGCCGCAGGTGTTCCTCTCGATATCTACGCATTTCACCGCTACACCGAGAATTCCCGTTGCCCCTTCTGCACTCTAGCCCCGCAGTATCAGTTGACCTTTCCTCGTTAAGCCCGGAGATTTCACACTTGACTTTCGGTGGCCGCCAACGCGCCCTTTACGCCCATTAAATCCGCACAACACTTGCTCCCCCCGTATTACCCACGCGTCAGTCCCTGTGTTTG
+
@CC<CF8CCEGGE:;EFA,;<FC@CCCC@,C:C;FD8D,6,C@CFGGGEFFG@@@FCEFCFFEF8:6EFDFF<CGG@CCG,?=+>+C@=B5FGGFGGG7=<,F<E9EFE7BFFB9BF7F>+>,>B7CEDC9F99,+@F+6==+=,>@CC,,3><FDEG>C5@EE:<2;,D;@<,?DFGG7D2,4:8*7C9?C5**3/*>+9:1@+;+C:*1:+:E*/9)*2)/>)1)0*/8C))?*.7)/:E*07C+*00+0)0))*3*1/**0:38>D395)1;C+64+)((((-,)-*-))))9)*(((
@M03506:14:000000000-AKVR1:1:1101:15387:4857 2:N:0:40
GGACTACTGGGGTTTCTAATCCTGTTCGCTCCCCACGCTTTCGCTCCTCAGCGTCAGTTACTGCCCAGAGACCCGCCTTCGCCACCGGTGTTCCTCCTGATATCTGCGCATTCCACCGCTACACCAGGAATTCCAGTCTCCCCTGCAGTACTCCAGTCTGCCCGTATCGCCCGCACGCCCACAGTTGAGCTGTGAGTTTTCACGAACAACGCGACAAACCACCTACGAGCTCCTTACCCCCAGTCATTCCGGACAACCCTCGCCCCCTCCCGATTCCCGCTGCTGCCGGCACGCACTTGGC
+
CCCCCGGGGGGGGGGGGGGGGGGGGGGGGGGGGGGGGGGGGGGGGGGGGGGGGGGGGGGGGGGGGGGG?FGGGGGGGGGGGGGGEGGGGGGGGGGGGGGGGFGFGGGGGGCFGGGGGGGFGGGGGFGGGFEEFFCGGG=FGFEFGG?FG9DFFCEDFGGGGFGDG6:FEG>:+C8CEGGG5CEDCCDGCF,>>8,>99,=A=F@5EEDF779*)3/9*2=47D=667@*>)<*9/*(*0AEE*9*:06:C8>)73/*(**833)98=)*)1))/2+34)/,,40)40)(7(15(())0))(
@M03506:14:000000000-AKVR1:1:1101:9267:4865 2:N:0:40
GGACTACTGGGGTTTCTAATCCTGTTTGCTCCCCACGCTTTCGCGCCTCAGCGTCAGTACCGTCCCAGCGAGCTGCCTTCGCAATTGGTGTTCCTCCCGATATCTGCGCATTTCACCTCTACACTGGGAATTCCACTCACCTCTCTCGTCCTCAAGTCTTACAGTTTCAATGGCAGTTCCGGAGTTGAGCTCCGGGCTTTCACCACTGACTTGGAAGACCGCCTGCGCGCGCTTTACGCCCAGTACTTCCGAACAACGCCAGCCCCTTTCGTTTTCCACCGGCCTCTGGCCCGACGTACGC
+
CCCCCF@FGGGGFGGGGGGGGGGGGGGFGGGGGGFGGGGGGGGGGGG:FGFGGGGGGGGGGEFGGEGGGG7FGEGGGGGGFGGCGFGFGGGGFGFGGGGGG@@FFGFGGCGGGGFFGGGFGGGGDFGGCGGGGGGGGFGGGFGGG?FGGGGGGFFFGGFGFFGCFDFGG8;F6CCEFGFG>8EEEGCCFC;EFE558EGGGGGGFGGGFG8C7<,>*?A6D)>C3/5B*7>D)8FC45>:CCCFG+<9C<*5)07*19)*)))17?*.+/9))11+<)*2((-4(4./,92(0-(9.)((-
@M03506:14:000000000-AKVR1:1:1101:25371:4868 2:N:0:40
GGACTACTGGGGTTACTAATCCCGTTCGCTACCTACGCTTTCGTGTTTCAGCGTCAGAAATGCGCCAGTGAATTGCCTTCGCTTTTGGTGTTCCCCATGATATCAACGGATTGCACCCCTACACCATGAGTTCCATTCACCTCTCGCATCCTCAAGTCGCACCGCTTCCCCCGCAAGTAGCGGGTCTAGCCCGATGATTTAACGGGAGGCTAACGCGACCGCCTACACACCCTCTACGCCCAAGAATTCCGGGCAACCGCTGTGGCCTCGGGAGCTACGCTACCGCTGGCACAGAGTTCGG
+
-,A<@F,;E9EFFF,6C-@<EA@;E<DFE;F+C;6C;:@@,,BF<FF8CCF<F:@F@F9E<C9F,6+@EFEFGGGGG9C6,:@<,,C:FFGCFAEF,B<?FFAFGGGD7,,B,?<EB+C+?<B<4A?E?F9?;ECC,E,A,E>,@88C+4,9FDDDF9CEGC8G+@=CF,@>>8:EGG;,@:**4*,,5,2,:5:;>E;99@;:8?E5*9CCF**85)):7)9*129)3*)*97?CFGB5**7**2+/++0).)/**()*05)22209*0*))1*00.)2((-,-4(84)(,.(.201)-(
@M03506:14:000000000-AKVR1:1:1101:8225:4878 2:N:0:40
GGACTACCGGGGTATCTAATCCTGTTTGCTCCCCACGCTTTCGCACCTCAGCGTCAGTACCGGGCCAGTGAGCCGCCTTCGCCACTGGTGTTCTTGCGAATATCTACGAATTTCACCTCTACACTCGCAGTTCCACTCACCTCTCCCGGACTCGAGACTCTCAGTATCGAAGGCAGTTCTGGAGTTGAGCTCCAGGATTTCCCCACCGACTTACGAGCCCTCCTACGTGCGCTTGCGGCCCATGCCTTCACAGCAACGCTCGCCCCCCTCCTATTACCGCGGTCTGCGCCCTAAATTAAGC
+
CCCCCFGECG7FE@FFGCFFGGGGGFFGC<EFF;FGGGGGGGGGGGC<FGFDGGEGGGFGGGGGGGGGGGGFFGDGGDGGGDEDGGG?CFFEFF?AFCC@F?FGA<?DCFFGGGEGGGFCFBEFG,A@+?>FGGFFFG@FB>DFF,>+>+8@BFF>DEC6;C,<CF9DC5BCEDDC1,,3,>:B,DF:1>,DE:E@D,9CE+>CGCE*/759C7**1)0/*1:0*28527>C55)*(/0::****+38<++/*07CF2>*)))1*:*)*8/)**0+3))*-(,-2(-)(.-()()**1)..
@M03506:14:000000000-AKVR1:1:1101:22898:4896 2:N:0:40
GGACTACCGGGGTATCTAATCCCGTTCGCTCCCCTAGCTTTCGCGCTTCAGCGTCAGTGTCGGCCCAGCAACCCGCCTTCGCCGCAGGTGTTCCTCTCGATATCTACGCATTTCACCGCTACACCGAGAATTCCAGTTGCCCCTTCCGCACTCTAGCCAAACAGTATCACTTGACCGTTCCGAGTTAAGCCCGGAGATTTCACAAGGTACTTGTTTGGCCGCCTACGCGCCCTTTACGCCCATTAATTCCGACAAACGCTTGTTCCCCCCTTATTACACCGCATGCTGACCCGTAGTCGTC
+
CCCCCGGFGGGGGGGGGGGGGGGGGGGGGGGGGGGGGGGGGG7FCEFEGFGGGGGGGGGFGGGGGGEEFGGGGGGGGGGGFGGGGGDGGGGGGGGGGGGGGGEEAAFFGEFEGEG9FGGGGEGFFGGE7@FFCDEC=F,F=8DFFCGCE7BCFGGEF8BC8CGF@@@,D?,?,4?EGE>F8:58**9C7,BFGEC=56;A+:9@+**0+:CC9:CGC3)=>37:5*05*))21<?7<*.:E**2;C+*+0+.)0)0C:3*>))*0+<4:<)))*++0)*2,((((.)*))((0((*)/(--
@M03506:14:000000000-AKVR1:1:1101:21648:4916 2:N:0:40
GGACTACCCGGGTATCTAATCCCGTTTGCTCCCCTGGCTTTCGCTCCTCAGCGTCAGTGTTGGTCCAGGATGCCGCCTTCGCCACCGGTGTTCCTCCAGATATCTACGCATTTCACCGCTACACCTGGAATTCCGCATCCCTCTCCCAATCTCAAGCCATCCAGTATCAGATGCAGTTCCCCGGTTAAGCCGAGGGATTTCACGTCTGACTTAGTTGGCCGCCTACGAGCCCTTTACGCCCAGTAATTCCGAACCACGCTCGCCCCCCCCGTCTTACCGCGGCTGCTGGCCAGGAGTTAGG
+
CCCCCGGGFGGGGGGGGFGGGEGGGG8FGGGGGGG8FFGGGGGG,EFDFGGGGGGEGFGGGFGGGGGGGGG8FFGGDGGGFGGGGGFGCGGGGGGGGCF9FEGGGAFGGGGECDFGFEGGDCFG<FFFGCF8FA=FFGE,FGGCFF?8@=DFEEEDGGGGDGFFDAEGGAF,,EEFF9F7FCEGGG57D9EEDEE5?1:9,=CF<FGGGF++12>98FF?7CDCDD>)*/)=*)/+)17CCEDCC7C*<9+775)0>:GE)757DC85C5CF3C5C+(.*((--(40/()(()-(*.).)(
@M03506:14:000000000-AKVR1:1:1101:24337:4937 2:N:0:40
GGACTACAGGGGTATCTAATCCCGTTTGCTCCCCACGCTTTCGCGCCTCAGCGTCAGTATCGGTCCAGAGAGCCGCCTTCGCCACCGGTGTTCTTCCCAATATCTACGAATTTCACCTCTACACTCGGAATTCCACTCTCCTCTCCCGATCACTAGCCCTACAGTCCCAAACGCAGTTCCCAGGTTAAGCCCGGGGCTGTCACGTCCGACTTGTAGAGCCGCCTGCGCGCCCTCTACGCCCAGTAACTCCAGACAACGCTCGCCCCCCTCGTATTACCGACTCTGCGGCAACGAAGTTCGC
+
CCCCCGGDGGGC6CEFGGGGFGFEFFGGFG9FEF@CFGGEGGGGGGGGFFGDD,CGGGGFAFD::FFCG8FCFF7FFDBFGGEGGGG>CE8BFFGF<FDFGGGG9EFFCFFF<EFGG9D?EECFD,A7C7FA,,,5,A:A:9>=D8ECGEG+>=DEFGFFFF,6@3@?G,DF3@CB*@CF:,4339323>,D>>*:8/*4>2B*::*2*:35+2++3+1A)975DFBBCD:=))8*)*0*:*9*2+00<60)*)0*1(975))9**2)2)977*+++63*(-4)))()()(-)((*)*)(-
@M03506:14:000000000-AKVR1:1:1101:10756:4951 2:N:0:40
GGACTACAGGGTTTCTAATCCCGTTTGCTCCCCTGGCTTTCGCTCCTCAGTGTCAGTGTCGGTCCAGGATGCCGCCTTCGCCACCGGTGTTCCTCCAGATATCTACGCATTTCACCGCTACACCTGGAATTCCGCATCCCTCTCCCGAACTCAAGCCATCCAGTATCAGACGCAGTTCCCCGGTTAAGCCGAGGGATTTCACGTCTGACTTAGTTGGCCACCTACGAGCCCTTTACGCCCAGTAATTCCGAACAACGCTTGCCCCCCCCGTATTACCGCGGCTGCTGCCTCCCGTAGGAGG
+
CCCCCGGGGGGFGGGGGGGGGGGGGGGGGGGGGGGGGGGGGGGGGGGGGGGGGGGGGGGGGGGGGGGGGGGGGGGGGGGGGGGGGGGGGGGGGGGGGGGGGGGGGGGGGGGGGGGGGGGGGGGGGGGGGGGGGGGGGGFGGFGGGGGDGGGGGGFBGGGGGGGGGFGFGGGGG>EGFGGGGGGGEEGGGGGDGDE=:EDFGGGGGGFFGFFGGGG?FGAEGFGCC<>EGGFGFACC3CBE=EF*:F+*<8*0>B<FC9D*7@?45ECEGD*7)C+CFFFC;B0>F7?F14:BB61)).)((
@M03506:14:000000000-AKVR1:1:1101:20354:4952 2:N:0:40
GGACTACTGGGGTTTCTAATCCTGTTTGCTCCCCACGCTTTCGTGCCTCAGCGTCAATCACGACTTAGTAAGCTGTCTTCACAATTGGTGTTCTGTAACATATCTAAGCATTTCACCGCTACATGCAACATTCCGCTTACCTCAATCGCATTCAAGAAAAACAGTATCAATGGCAGTTACCGAGTTGAGCCCGGTGCTTTCACCACTGACTTATTTTCCCGCCTACGCACCCTTTAAACCCAGTAAATCCGGATAACTCTTGCACCCTCCGTATTACCGCCGCTGCTGGCACGGAGTTCGC
+
CCCCCGGGGGGGGGGGGGGGGGGGGGGGGGGGGGGGGGGGGGGGGGGGGGGGGGGGGGGGGGDGGGGGGGGGGGGGGGGGGGG<FFGGGFGGGGGGGGGGGGFGGFFCFGGGGGGGFGGGGGGGGGGGGGGGGGGGGGGGFGEGGGGGGEEGF==9B8EECC?DD:;CDEAF8DEGGG8EGD6C8E88DFFGGGGGGGGE9C:CEC4,@CFC9CGGFGFG474CDF>>77BEC6AD?C*CCE<F7FC+2<:>DAD+*)24@FB4>6E58>)=<*<++-)/(-,-47??(7(2304C55)((
@M03506:14:000000000-AKVR1:1:1101:6927:4970 2:N:0:40
GGACTACAGGGGTATCTAATCCCGTTCGCTCCCCTAGCTTTCGCGCTTCAGCGTCAGTGTCGGCCCAGCAACCCGCCTTCGCCGCAGGTGTTCCTCTCGATATCTACGCATTTCACCGCTACACCGAGAATTCCAGTTGCCCCTTCCGCACTCTAGCCCAACAGTCTCACTTGACCTTTCCGAGTTAAGCCCGGAGATTTCACAAGTGACTTGTTCGGCCGCCTACGCGCCCTTTCCTCCCAGTCAATCCGCACCACTCCTGCTCCCCCCTTATTAACGCGTCCGCTGCCTCCGGGAGCAG
+
C@C<CFFFFGEG@7FCFFGEFFFGFFFGGEF7<FGEGGGFD9FCEGGGGF9FGFECFEEFGGCEFCCF8FFGFGGCFCFGFGEGG7BGEFFCFFGGFGGGGGGGG9?C7=FFAFGGGGG+>FGGGGGGGGFFGE9>CFAADFFDEFGGGDGCCGGGG4,439*<E,,@EGGD,3DGGG7D,;>EDEC:A9,B5E*=:FGCC>EGFGGGGGGFFFFGC38/):):5DEFCC>*9)9*.**;**2**0+1+2:)77)73(0*1997D6C5C)1)):+++.87(,-(,(,)-).).-())0(-.
@M03506:14:000000000-AKVR1:1:1101:21472:4972 2:N:0:40
GGACTACCGGGGTTTCTAATCCTGTTTGCTCCCCACGCTTTCGCACCTCAGCGTCAGTACCGGACCAGTGAGCCGCCTTCGCCACTGGTGTTCTTGCGAATATCTACGAATTTCACCTCTACACTCGCAGTTCCACTCACCTCTTCCGGACTCAAGATTCCCAGTATCGCAGGCAGTTCTGGAGTTGAGCCCCAGGATTCCACCCCCGACTTAGGAATCCGCCTACGTGCGCTTTACGCCCAGTGATTCCCAGCAACGCCAGCCCCCTTCGTATTACCGCGGCTGCTGGCCCTAGGTTGTC
+
CCCCCGGGGGGGCFGGGGGGFFFGGGGFFFGGGGGGGGGGGGCFGGGFFFGGDGGGDGGGGGE7FGCFGGCFGFEGGG@FGGGGGGGGGDEFGGGGGGDBGGGGGGFGGG<FFFGGGFGGFGGGGGFF+CFGGG9D,AFFGGGGGGGGCCGGG8DEEFEFFGGGGGGGC+3@:C8CG97@;FFDG67<EG7DBCEF*=E,>@CFCCEE*8CDCF?9+9AGDFDC35>.*:5E<73*<G38**19*CF/<2+//8FFDFC*)))*>E8)*5*8)0++<25=9047;??40D(1)((*0*(--
@M03506:14:000000000-AKVR1:1:1101:25380:4972 2:N:0:40
GGACTACAGGGGTTTCTAATCCTGTTTGCTCCCCACGCTTTCGCGCCTCAGCGTCAATAACGGGCCAGATGGCCGCCTTCGCCACCGGTGTTCTTCCCAATATTTACGAATTTCACCTCTACACTGGGAATTCCGCCATCCCCTCCCGTCTTCAAGCGCCGCAGTATTAAGCGCAGTTCCCAGGTTGAGCCCTGGCCTTTCACGCCTGACTGACAGCCCAGCCTACGCGCCTTTGCCGCCCAGTAATACCGAACAACGCTAGCTCCCCCCGGTTTTCTGGGGCACGTGGCTCCGCATTCAG
+
CCCCCGGGFGGG8FC9F<,C,6F9ECCFFF,6CCAFFEGCFGGDEFG,@<EFCB:CF9EFF::EFEF@FGGGGGG7@=FECCCCFE::=FFGGGGG?FCC4,:,,C5CF@8:E?BF95?A55AAED,4,=F8FDG7:7>,A,8=CE>8=E,@;=,>9=+;>+3*5=,,7,@,3*441,22>,,*4,17A22*,4*,4,,,5+,,47**28C++;@+/*)/**:AC*:.*/7**1**)1)2***009<*+<?))8/*7(1*)))*2+;0*0).)1**3)*+.-(-((.0()())(()0.)))
@M03506:14:000000000-AKVR1:1:1101:20460:4979 2:N:0:40
GGACTACAGGGGTATCTAATCCCGTTCGCTCCCCACGCTTTCGTGCCTTAGTGTCAGCAATGAGCCAGTAGACTTCCTACGCCATCGGTGTTCCTTCTAATATCTACGGATTTCACTCCTACACTAGAAATTCCATCTACCTCTCTCTTGCTCAAGCTTAGGTGTTCAAACAATGTGTCCACGGTTGAGCCGTGAGCTTTCACTGCTTGTTTTCTATGCCACCTACGCAAGTCTTTCCTCCCAGTAATTTCGGATAACACTGGGATCTTCCGTATGACCGCTGCTGCTGTACCTTACTTCT
+
C@CCCGGGGGGGC6CFGGFFFFDFFFGGD7EEFFEGCFG@FFGEGEEEED<EGEFFGFEEFE9D9FCFFGGGGD,CFCFFGGG7,CF7C=BF,?EFFCA<,:5EF9CFGDC7EAE,CFEGCEFFFEF:<=EDGA;F<FA;=494,@?,E,9=,EADFFFG99,,644@DCFGF9,@,7,699CCGG@8,DC7++63@C,@,5@@CGC7,++045;,=+5,;C7CCC>****25+4C*++51=*00,,=,,,)0):<D@*0//)*20/A9+;)0*=*26)*((,())./,0))/))20*)))
@M03506:14:000000000-AKVR1:1:1101:10471:5015 2:N:0:40
GGACTACCGGGGTTTCTAATCCTGTTCGCTCCCCACGCTTTCGCTCCTCAGCGTCAGTATTGGCCCAGACCACCGCCTTCGCCGCTGGTGTTCCTCCTGATATCTGCGCATTTCACCGCTACACCGGGAATTCCGTGGTCCCCTACCAAACTCAAGCCATAGCAGTATCGAATGGCGACTCCAGGTTGAGCCTGGAGGTTTCACACCCGACTTGCCAAGCCGCCTACGAGCTCTTTACGCCCAATAAATCCGGACAACGCCTGCCCCCCACGCATTACCGCGGCCGCCTGCACGTCGTTGG
+
CCCCCGGGGGGGGGGGGGGGGGGGGGGGGGGGGGGGGGGGGGGGGGGGGGGGGGGGGGGGGGGGGGGGGGGGGGGGGGGGGGGGGGGGGGGGFGGGGGGGFGGGGGGGGGGGGGGGGGGGGGGGGGFGFGGFFFFBFEGGGGGGFGGG6DG7FGG9EGGCFGDGCFGGGG>EGGGGGGCEGGGGGBEGFC8F8=8CFD==@7CC+3=7CCGG5>F9:655CDGGC*<>:DB*9@=:):B5/:*97FC??9857;CDGFD5).><CFC5*5CD)1*10:?*46699,1)(02:6(.1<B170
@M03506:14:000000000-AKVR1:1:1101:13571:5021 2:N:0:40
GGACTACAGGGGTATCTAATCCCGTTTGCTCCCCTGGCTTTCGCTCCTCAGCGTCAGTGTTGGTCCAGGATGCCGCCTTCGCCACCGGCGTTCCTCCAGATATCTACGCCTTTCACCGCTACACCTGGAATTCCGCATCCCTCTCCCAATCTCAAGCCATCCAGTACCAAGCGCAGTTCCCCGGTTAAGCCGAGGGCTTTCACGTTTGACTTTGTTGGCGGCCTACGCGCCCTTTACGCCCCGTAATGCCGAACAACGCCTTTCCCCGCCGTATCACCGCGCGTCTTCGCCCCGAGTTAGG
+
CCCCCFGFFEEGGC<DFCFFEFGGGDFGFGGGGGGGGFFFGGEGEGGGGGFGG:CFEFFGG<EGGGDGFG?@FGGGGGGFFD@:==++=CG@=FE<=@<EF,AEFGF=E+BFG9FFFGC@FCCFFFD:FCFFGEFGG7=CDFG8DC8D=8>D>CE,,@D8DA@FDF,,,,6++53*@EFDFFE8CCC7<,DCCE8C*,4=7+<8*=759:+3+0+3;56*)11*09))/95C/)0:)*)11*19<5**<C/)))10*()*))*2:?8)/)/))2*30..*4,2-,,(*()-(),(/..))(
@M03506:14:000000000-AKVR1:1:1101:24868:5027 2:N:0:40
GGACTACAGGGGTTTCTAATCCTGTTTGCTCCCCCAGCTTTCGAGTCTTAGCGTCAATAGAAGCCCAGGCAGGTGCTTTCGCCATAGGTGTTCCTCCCGATATCTACGCATTTCACCGCTACACCGGGAATTCCCCTGCCCCCTACTCCATTCGAGGCCCTCAGTATCCGACGACAGCTCCTAGTTATGCCAGCAGCTTTAACGTCAGACTCAAGGGTCCTCCTACACTCGCTTTACGCCCAATAATTCCGCATAACTCCAGCCACCGTACTCTCACCTAGGCTTCTGGCAAACCGTCAGC
+
9BC<CGGGDGGDBFFGGGGGG<FFGFEFDFGGGB@FCF?EECCCFAF9F9EGGE7FGGFGGGDFDFG?F@CCCFECCF,6CEG,C@CFAAEFFFC?<86BFGGEFGFCF,,BEFEFA?+>=F,FE74FGGF8FC,8,FCFEDEGGGFGGF,@,,7D8CCCC=>D7,@CE@+@8*BE*,@86DA9D@C,5;D,?*2,,455>F9*4:**<***00<?*8A:+;5;686FGG3E*:):)20****00+3*+<0)8>**2.2+)))*1;;)*)*)/20+A(*+,((),.)*)0.2)((/7)-,5
@M03506:14:000000000-AKVR1:1:1101:15334:5028 2:N:0:40
GGACTACAGGGGTTTCTAATCCTGTTCGCTCCCCACGCTTTCGTGCCTTAGCGTCAGATACATGCCAGCAAGCTGCCTTCGCCATTGGTGTTCCTACTTATATCTACGCATTTCTCTGCTTCACCTATAATTCCTCTTGCCTCTCATGTTCTCTAAATTGCCAGTATGCGTTACAGTCCTTAAGGTTGAGACACAGTATTTCGTATTACACTTACAAATCAACCTACGCCTGATTTACGCCCAGTGCTTCCGGATACCGATTGGACCGTACGTATTTCCGGCGCTGCCGGCCTCTGCACGG
+
@@BAAE,;EFEGGG7CFEGGGFF<EFA,@;8FGCFGCBEFGGGGCCCEFGFAFGGE,,9FDEG9<,FG7FGEF,C8CFG9<F@,@,C8:=,B6,C,:665,A?<,?FDFC@FA,,,9CE95,,9,,,9,,5CF9,,9,9FC,9==9,44,,49,@,7,@,46,,6,,,7+6@=3,63,@,,7,,3@A,,,,8,3@8,,3@,2,,3,,,7+++72,,+2+@**3@7;*9***1*++5:D58:7@DG,,116<?/8***)1*0))*>+=):):)2*59+)1/((,-(,()-)(-)4(***(((
@M03506:14:000000000-AKVR1:1:1101:17298:5050 2:N:0:40
GGACTACTGGGGTTTCTAATCCCGTTCGCTCCCCACGCCTTCGCGCCTCAGCGTCAGGGACGGCCCAGCTGGCCGCCTTCGCCACGGGTGTTCCGCCTGATCTCTACGCATTTCACCACTACACCAGGCATTCCACCAGCCCCTACCGCCCTCAAGCGGTGCAGTCCCCGACGACCCTCCCAGGTTGAGCCTGGGGCTTTCACGCCCTGCTTACACCGCCGCCTGCGCCCGCTTTACGCCCAGTAACCCCGGACACCGCCCGGACCCTCCGTCCTCCCGCGGCTCCGGGCACGTGGTTAGC
+
CCCCCGGGGGGGGGGGGGGGGGGGGGGGGGGGGGGGGGGGGGGGGGGGGGGGGGGGGGGGF7FGGGDFGGCFGGGGDCGGGGGDG>CGFGGDGGGGGGGGGGFGGGGGGGGGGGGGGGGGGGGGGEGEGGGCFGGGG8@DFGGGGGGDGGGGGGFFGDGG>C?FGGC8DG*=**=EGDFEC*2*5B8<FFGCEFDEECF6C7@FC=*:/9*C9CCCF<):9DG=CFE@*/)*1)5>A*0*1***:+<?/*::;>7*97573<>)/2/)*))7))2+24)/7(43(-(0(.(-8((*.0).4
@M03506:14:000000000-AKVR1:1:1101:22372:5122 2:N:0:40
GGACTACCCGGGTTTCTAATCCCGTTTGCTCCCCTGGCCTTCGTGCCTCAGCGTCAGGAACTGTCCAGAGACCCGCCTTCGCCACTGGTCTTCCTTACGATATCTACGCATTTCACCGCTACACCGTAAATTCCAGTCTCCTCTCCAGTCCTCAAGCACGGCAGTATCGAAAGCAGTTTCGGAGTTAAGCTCCGAGATTTCACACCCGACTTACCGCGCCGCCCACGCCCCCCTTACGCCCAATTAAGCCGAACACCCTTCGGCACCTCTGTCCTACCTCGGCTGCTGCCCCCCTTCGGAG
+
CCCCCGGGGGGGCFEFGGGGGFGGGGGGGGGGGGGCFFGGGGGGGGGF8FFGGGGDGGGGGFGGGGGGGGGGGC@FFGEGGGGDEGFGFGGGGGGGGGGGGG:FGFGGGGFGGGGFFEGGGGGGGEEDE+FCCCEDFGEA:E>CFGGF;DFGGEF6D?FGEEE6==,ECF,++5,@BFEFGGG>E6<C7EFCF33**=9CDFF:877E=5)99C,*/)2217929D33*2)218)2,1):?CF<*:+*3+*))8D**(*0)07)1?8)******30<0*2(((((()085(-84(00.(-(
@M03506:14:000000000-AKVR1:1:1101:14848:5125 2:N:0:40
GGACTACTGGGGTATCTAATCCCGTTCGCTCCCCATGCTGTCGTGTCTGAGCGTCAGATGCGAGCCAGGACGCCGCCTTCGCCTCTGGGGTTCCTCCGGATCTCTACGCATTTCACCACTACACCCGGAATTCCACGTCCCTCTCTCGCTCTCTAGACTGCCAGTCTGGCATACCCCTTCCCGGTTTAGCCGGGATATTTCATACACCACTTAACAGCCCGCCTGCCCACCCTTTACGCCCAGTACATCCGGATAACGCTCGCCACCCCCCTTTTCCCCCGGCTTCTCCCTCCCGTCGGCG
+
CCCCCGGGFGGGGEGGGGGGGGGGGGGGGGGGGGGGGGGGGGGGGGGGGFGGGGGGGGGGGGGGGFGGFFGGEGGGGGGGGGGGGGF8FGGGGGGGGGGGGGGGGDFGGGE7FGDFF,AF8F<FFGC7=>FGFD,FCD@C>==>D,9+CEF8?,@D;EFFGF8D:FF,DCFFG68FCF,5?:;:?C1<DGGC*=*:C79EC+5,19E*5>D+9+A+*0=E)1C=*5);<55EC49745>=C7*2*0<6C88)85<DF0)*)<553?C78)17)2+0+.)*(,-,(,6*)7(,<((1.8((.
@M03506:14:000000000-AKVR1:1:1101:6164:5135 2:N:0:40
GGACTACTGGGGTATCTAATCCCGTTCGCTCCCCTAGCTTTCGCACTTCAGCGTCAGTGTCAGCCCAGCAACCCGCCTTCGCCGCAGGTGTTCCTCTCGATATCTACGCATTTCACCGCTACACCGAGAATTCCAGTTGCCCCTTCTGCACTCTAGCCCCGCAGTATCGGTTGACCTTTCTGGGTTAAGCCCAGAGATTTCCCAACCGACTTGCGTTGGCCGTCTATGCCCCCTTTACGCCCAGTAAATCCGCACACCGCTTGCTCCCCCCGTCTTCTCGCTGCTGCTTGCACGGCGTTTG
+
CCCCCGGGGGGGGCCFGGGGGGGGGGGGGGGGGGGGGGGGGGGGGGGGGGGGGGEGGGGGGGGGGCEEGGGGGGGGGGGGGGGGFEBF8EFCFGFEGGGGGGGGGGGCGGEGGGFGGGGFCGGGGFCCF+A?FDCFDGFDFFGGFDE9ADFFGGG;EC8@BE>CCGFGDCGGECCDGA7,>DAFGEG7>E,>,:>DC,B,,1>E6C4**/)9:C:**))3;7/=F*++<*.:/8>*)*)2***19<7*00+).))9*()*0))1*38)*)7)0/;*+)1*,(,().5))93)*(())0--,
@M03506:14:000000000-AKVR1:1:1101:12798:5139 2:N:0:40
GGACTACCCGGGTTTCTAATCCTGTTTGCTCCCCACGCTTTCGTGCATGAGCGTCAGTGCAGGCCCAGGGGATTGCCTTCGCCATCGGTGTTCCTCCGCATATCTACGCATTTCACTGCTACACGCGGAATTCCATCCCCCTCTGCCGCACTCCAGCCATGCAGTCACAAATGCAGTTCCCAGGTTAAGCCCGGGGATTTCACATCTGTCTTTCAAAGCCGCCTGCGCACGCCTTACGCCCAGTCATTCCGATTACCGCTTGCACCCCACGTATTACCGCGGCTGCTGGCACGTAGTTAGC
+
CCCCCGGGGGGGGGGGGGGGGGGGGGGGGGGGGGGGGGGGGGGGGGGGGGGGGGGGGGGGGDCGGGGGFFGCGGGGGGGGGGGGGGGDGDGGGGCFGGGDGGGFGAFGG@FGGGGGGGFFFG@FFG7@@FFFGGGF9FFGGE=FGCGBE7@CFGFFGC8CFCF7@D9FDGGGAFFEGCFDFFFGGGCFFGFG*;EG=EFEGGG,BC9+CFGC+@EF7CA6)>C/CFE:*:>E3>>4:7BEE559*+29F@F3357*:05557<*9C*)*077573+<<ED9619(-3)55?B567*099><
@M03506:14:000000000-AKVR1:1:1101:20408:5140 2:N:0:40
GGACTACAGGGGTTTCTAATCCCGTTTGCTCCCCTAGCTTTCGCGCCTCAGCGTCAGGAACGTGCCAGGTAGTCGCCTTCGCCACGGGTGTTCCTCCCGATATCTACGCATTTCACCGCTACACCGGGAATTCCACTACCCTCTCCTGCCCTCTAGTCGCCCAGTTTCGCGTGACCCCCCCCAGTTTAGCCCGGGGCTTTCACACCACACTTAAACGACCCCCTGCGCGCGCTTTACGCCCAATCAATCCGGACAACGCTTCGCACCTCCTTATTACCCCGGCTGCCGCCACCTACGTAGC
+
CCCCCGG-FGGGF@FFGGGGGGFGFGGGGGGGGG8@FFGGGGGGGDGGGGGGGGGG,,,6C,6CFFGGFCFG<FGGGGGGCGGDG+@FGGGGGDFGGDCEGGGFG5FFGCGGGGGGG+CFGGFGF7FFE@DFGGGG?,8DEGGFGF,@D,,@E,<;3<@564B>D,@,****1=EC6::?*:*;CCC7+?C+38*=*:*<C>CEG****977+*+0*)87)*11*9)7C)):))0*)/.::**2*0+/00/))))19()*0))/*8*.*)*1**:+36):(-49(((.(0(().,*00.(,
@M03506:14:000000000-AKVR1:1:1101:20357:5145 2:N:0:40
GGACTACCGGGGTATCTAATCCTGTTTGCTCCCCACGCTTTCGCACCTCAGCGTCAATATGTGTCCAGTAAGTCGCCTTCGCCACTGGTGTTCTTCCGAATATCTACGAATTTCACCTCTACACTCGGAATTCCACTTACCTCTCCACAATTCTAGCGATGCAGTCTTAAAGGCAATTCCGGAGTTGAGCCCCGGGCTTTCACCCCTAACTTACAAAGCCGCCTACGTGCGCTTTACGCCCAGTAATTCCGAACAACGCTAGCCCCCTCCGTATTACCGCGGCTGCTGGCACGGACTTAGC
+
CCCCCGGGGGGGGGGGGGGGGGGGGGGGGGGGGGGGGGGGGGGGGGGGGGGGGGGGGGGGGGGGGGFGGGGGGGGGGGGGGGGGGGGGGGGGGGGGGGGGGGGGGGGGGGGGFGGGGGGFFGGGGGGGGGGGGGGGGGCGGGGGGGFGGDEGGGGGCCE?EGGGD=DGFGCEGGGGGGGFGGDDEF7C8DDCGG5E>EGFGGGGGDGGGGFCFGGGF0?,:DCE34>FF38535:FFG:CEEDFCEG4CCF3<DDCD(>:);FC>EG5C:D:)*39:4>C10(440,?(705.,())*).)
@M03506:14:000000000-AKVR1:1:1101:22179:5147 2:N:0:40
GGACTACTGGGGTTTCTAATCCCGTTTGCTCCCCTGGCTTTCGCGCCTCAGCGTCAATACCGGTCCAGGATGCCGCCTTCGCCACCGGTGTTCCTCCAGATATCTACGCACTTCACCGCTACACCTGGAATACCGCATCCCTCTCCCGGATTCAAGCCTTCCAGTATCGGACGCAGTTCCCGCGGTGAGCCCGGGGATTTCACGCTCGACTTAGAAGGCCGCCTACGCGCCTTTTGCGCCCCGTAATTCCGACCACAGCTCGCCCCCCCTGCATTACCGCGGCGGTGGGCACAGATGTGAC
+
B@CCCEEGFGGGFEGFGGFFAFGGGGGGGFGC@FG@@FC<FA7FFCEEFF@FGEEGGGGDGDCFDGFGFFGGFGCCGCCG@FF@FGD:>+F7EFEFF=?FFGGGGGFEFG+@FFEEFGGGF7FGD,A:<EF,=,+3C+@FG@D@F8D=6>E+9CCGFGFAFCC,5<EG6E5BEGC*=,==EE***4C5@FBCE:CE87@FCC>8/=5**9<*3*++**8:)1)*/28)/75**1**)))2CC1/)281:C+.).)**,/+))7)18C):)95;D+<<<):1((((-()(.(-0((:69)).
@M03506:14:000000000-AKVR1:1:1101:25551:5148 2:N:0:40
GGACTACCGGGGTTCCTAATCCTGTTCGCTCCCCACGCTTTCGCTCCTCAGCGTCAGTATCGGCCCAGAGACCCGCCTTCGCCACCGGTGTTCCTCCTGAAATCTGCGCATTTCATCGCTACACCAGGAATTCCAGTCCCGCTTACGGAACGACAGCCTGACCGTACCGGCTGCAATGCGACAGATGAGCCAAGGGATTGAACAGTCGACGTGACACGCCCCCGACGGCGTCTGTATCGCAACTAAAGTCGGACACCCCTACAGCACTACGACTCGCCGTGACCGATGTCCCGTAGATGAC
+
<,<,@FCAFFGE+:,-C@E9@C,C@<,@@,,66@F+C:,@,,B,C87,@;E8F:B,@,<<,B@+8@BF?<<A@<++@F,,CF,BC8F:+@?+CE9A<=<A,9<,@E,6++++:,,,5A7,4+,A,3<+FFFF9B;9,,,,+8++@D++@BC@+@:C8*6,,4,5*@**1**1;*2<,,,*14:8,614>92+***/*2*2++33=<9/5387***3**0*)1)/9)))*).2*)1*)*);*1)2*<+*+3:)8))1*()*)))****)3)*)0**2:,)*((()((-).*))0,(/)1)))
@M03506:14:000000000-AKVR1:1:1101:5661:5161 2:N:0:40
GGACTACCGGGGTATCTAATCCCGTTCGCTCCCCTGGCTTTCGCGCCTCAGCGTCAGTGTCGGCCCAGCAACCCGCCTTCGCCGCAGGTGTTCCTCTTGATATCTACGCATTTCACCGCTACACCAAGAATTCCAGTTGCCCCTTCCGCACTCTAGCCGCACAGTATCAGTTGACCTTTCCGAGTTAAGCCCGGAGATTTCACAACTGACTTGTGCTGGCCGCCTACGCGCCCTTTACCCCCAGTAAACCCGCAAAACGCTTGCCCCCCCCGTATTACCCCTGCCGCTGGCCCGGAGTTTC
+
CCCCCGGGGGGGGGGGGGGGGGGGGGGGGGGGGGGGGGGFFGGGGGGGGGGGGGGGGGGGGGGGGGGGGGGGGGGGGDGGGGGGG7FGFGG>FGEFGGGGGGGFGGGGGCFGGGGGGGGGGGGFGGGGGF<FFFFAFFGGGF@DDDF>EE8>FGGCFGEE*9B6EA;@AE;F7??DCFGGGEEE:;E@AF,*=CC8*=?9ED7CGD?6+;+;02++;C)A5)9CD3?>/)7C55)6)?*@FG)*9+<B7*;.)7))*4)773)*02*0?5C:7388+.*+8(((,(()45(.5(()77.))
@M03506:14:000000000-AKVR1:1:1101:14918:5196 2:N:0:40
GGACTACCGGGGTTTCTAATCCTGTTCGCTCCCCACGCTTTCGCGTCTCAGCGTCAGTACCGTACTAGAGAGCCGCCTTAGCCACGGGTGTTCTTCCTGATATCTGCGCATTTCACCGCTACACCAGGAATTCCACTCTCCTCTTCCGGACTCTAGTCTGATGGTTTCCATCGGCGTCTCGAGGTTGAGCCTCGAGTTTTCACAACGGACCTACCAGACCGCCTACACGCTCTTTCCGCCCAATAAATCCGGACAACGCTTGCCCCCTACGTATGACCCCCGCTGCTGGCACGTGGTTAGC
+
CCCCCGGGGGGGGGGGGGGGFGGGGGGGDGGGGGGGGGGGGGGGGGGEGGGGGEGGGGGGGGGFGGGGGGGGGGGGGGGGGGGGGGGGGGFEGGGFGGGGGGGGGGGGGGGDGGGGGGGGGGGGGGGGGFGGGGGGGFFFGCGGGGG>EGGGGGGGGGGG;7DGGGGFGGGG8@EEGGEGGDGGEGGG?B:<CEBAEE7C;>FGGGGGDDCDFC8+29A55>>:CD)<7C::*97*6CB55*929CCBCG*.0>GGD03/57)79EG>5)*0*2*+35)*(-2((-2),)425.,77)).)
@M03506:14:000000000-AKVR1:1:1101:12265:5201 2:N:0:40
GGACTACAAGGGTTTCTAATCCCGTTTGCTCCCCTGGCCTTCGTGCCTCAGCGTCAGGAACTGTCCAGAGACCCGCCTTCGCCACTGGTCTTCCTTACGATATCTACGCATTTCACCGCTACACCGTAAATTCCAGTCTCCTCTCCAGTCCTCAAGCACGTCAGTATCGAATGCAGTTTCGGAGTTAAGCTCCGAGATTTCACCCCCGACTTACCGCGCCGCCTACTCACCCTTTACTCCCAATGAATCCGAAAACCTCTTGGGACCTCTGAATTCCCCCGGCCCGTGGCACGGAGTTAGC
+
CCCCCGGFGGGGGGGGGGGGGGFGGGFCFEGGGDGGGGEGFGGGGGGGGGGGGGGGGGGGGGGGGGGGGGGGGGGGGDFGGGGGGGCFFGGGGGGG9EGFGDGGGGGGGFG:FFFGGEEE7FFGFCEFFFGGFF,,9E;;==ECFEECFGGF;=D4@8DE,83@E:BE=FFG=,,>@E6@CC88+@:,3=C>@@6***5@E77,,*=;EG977+>/))/=)2>*9F*;AFA5*5;+923>**8**++9<F=3)))*/(0+1****0/08*9**:2++,)2-(((-((.,0())((1)056)
@M03506:14:000000000-AKVR1:1:1101:24477:5205 2:N:0:40
GGACTACAGGGGTATCTAATCCTGTTCGCTCCCCACGCTTTCGCTCCTCAGCGTCAATATCGGCCCAGAGACCCGCCTTCGCCACCGGTGTTCCTCCTGATATCTGCGCATTTCACCGCTACACCAGGAATTCCAGTCTCCCCTACCGAATTCTAGCCTGCCCGTATCGACTGCAGACCACATGGTTGAGCCACGGGTTTTCACAGTCTACCCGACAAGCCGCCTACGTGCTCTTTACGCCCAATACATCCGGACACTGCTTGCGCCCTCAGTCTTACCGCCGACTCTGCCCCCCAGTGGC
+
CCCCCGGGGGGDEGGGGGGFFGGGGGGGGGGGGEGGGGGGGGGG7DGGGGGGGGGGGGGGFFEEGGGFGGDF@EFFGGGFGDGGGGGDBCCGFDEFGGFDCF?F9EFGFFCFGFFEGFCCCGGGGFFG<FDB9CFGGGDFBFGGGGGGG7>8DFD=E8D6DFFE+83D>F8C:C,,23@DFGG,D,>?64DGFFGGEG*A8CCG?EFF,8:+*//=7)0:>>3CGDAE*5.***1:<FB5?CC**7+7+<*)))17*)*301**):C>C4*09*0<C>FC1(--(-,*-*,8)(4C))),(
@M03506:14:000000000-AKVR1:1:1101:8998:5207 2:N:0:40
GGACTACTGGGGTTTCTAATCCTGTTTGCTCCCCACGCTTTCGTGCCTGAGCGTCAGTATTGGCCCAGGGGGCTGCCTTCGCCATCGGTGTTCCTCCGCATCTCTACGCATTTCACTGCTACACGCGGCATTCCACCCCCCTCTGCCATACTCCAGCCCGCCAGTTTCCATTGCCATTCCCAGGTTGAGCCCGGGGCTTCCACAACGACCTTAACGAACCGCCTACGCACGCTTTACGCCCCGTACTTCCGATTCACGCCCGCACCCCACGTACTACCGCGCCTGGCGGGCCGTAGTTGCC
+
CCCCCGGGGGGGGGGGGGGGGGGFGGGGGGGGGGGEGGGGGGGGGGGGGCGGGGGGGFFGGFGDFGGGGGG:FGFGGGGGFGGGGGGGGGGGGGGGGGGGGGFGGGGGGCGGGGGFGFGFGGGEFFEF+3F?;EFF@GGGDCE?CFG6F@GGG6ECFGGD>EB>F?2DFCECFFG9F;FCC77*>?,0@FFGGGCD5*3*5+A6*=5C*))2+:@;955ECDCE**).*15CD7.;4*8??*1/)*2=FC=3)5*?D(/*)5>39:C)*0)85*8:@7)*-(---(()()(-0((10*).-
@M03506:14:000000000-AKVR1:1:1101:13110:5231 2:N:0:40
GGACTACTGGGGTTTCTAATCCCGTTCGCTCCCCTGGCTTTCGCGCATCAGCGTCAGTGTCGGCCCAGCAACCCGCCTTCGCCGCAGGTGTTCCTCTCGATATCTACGCATTTCACCGCTACACCGAGAATTCCAGTTGCCCCTTCCGCACTCTAGCACAACAGTATCACTTGACCGTTCCGAGTTAAGCCCGGAGACTTCACAAGTGACTTGTTGCGCCGCCTACGCCCCCTTTTGCCCCAGCAACTCCTAACAACGCTTGCCCCCCCCGTATTCTCGCGGCTGCTCGCACGCCGTCCTC
+
CCCCCGGGGGGGGGGGGGGGGGCCEGDFG@EGGGGCCF<@FGEFGGGGGEFGGGGEGGFGG@:FGDGFFGGFGGGGGDEGCCFGGCCFGGGGGG9ED@@,<<:ABFGC@+CF?DFGGGGG@BGGGG7F+@FFFGDD7DFDACFGGG8EGEGGGFGGG9FCFEGGFCFGFCFGCCC9E1CF>8*>ACF7,>BFGG**/*><F+>16A<C7:::2;9*1)8C53121>@35)8EC))*)*/3*1157?*9C@+**09CF>:*)))*9FG3:)10)23++.):,(6976:*-540790C>3((-
@M03506:14:000000000-AKVR1:1:1101:8772:5235 2:N:0:40
GGACTACCGGGGTTTCTAATCCTGTTTGCTCCCCACGCTTTCGCACCTCAGCGTCAGTATCGGGCCAGTGAGCCGCCTTCGCCACTGGTGTTCTTGCGAATATCTACGAATTTCACCTCTACACTCGCAGTTCCACTCACCTCTCCCGAACTCAAGTTTCCCAGTATCGAAGGCAGTTCTGGAGTTGAGCTCCAGGATTTCACCCCCGCCCTAAGAAACCGCCTACGTGCGCTTTACGCCCAGTAATTCCGACCAACGCTAGCACCCTTCGTCTTACCGCGGCGGCCGGCCCGACGTCAGC
+
CCCCCGGGGGGGGGGGGCFGFCFGGGGCCGGGGGGGGGGGGGGGGGGFFGGGGGGEGGGGGEDGGGGGGGCFGFEGGGGGGGGDDFGGGGGGGGFAFDGGEGG<FFFBBDGFGGGGGC=FGGEGGGEDGGGGGGFG9>AFG,@3@EFGE@EGGC8DFG;DE,68EDGGG?G<5E,*@@AFFF98DE,,4?EE?,?,*A;<2:>>:CE5*2/:C40<F*)A/>D*/75;*:5=))7*69BG=5*2*+<FC?85)))1*(9555<*:*;.8737)1;++5):929(((()()(-)4(9<)4-)
@M03506:14:000000000-AKVR1:1:1101:12040:5270 2:N:0:40
GGACTACCGGGGTTTCTAATCCCGTTTGCTCCCCTGGCCTTCGTGCCTCAGTGTCAGGAACTGTCCAGAGACCCGCCTTCGCCACTGGTCTTCCTCATGATCTCTACGCATTTCACTGCTACACCATGAATTCCAGTCTCCTCTCCAGTCCTCAAGCACCGCAGTATCGAATGCAGTTTCGGAGTTAAGCTCCGAAATTTCACACCCGACTTACAGCGCCACCTACGCACCCTTTACGCCCAATGACTCCGAACAACGCTTGGTACCTCTCTGTTACCGCGTCTGCTGCCCCAGCTATACC
+
CCCCCGGGGGGGGGGGGGGGGGGGGGGGGGGGGGGGGGGGGGGGGGGGFFDGGGGGGGGFGGGGGGGGGGGGGGGGGGGFGGGGGGGGGGGGGGGGGGGGGGFGGGGGGGGGE@FFGGGGGGGGGGGFGAFGGFFDGF?FGGGADFGDEFFGGG8>?8FC>EEEGGGF?FF8DEAFCDCEE8E+CF77AA3DC6CEEFCCA9=CGG5EGDGG7C,D7DEG456:*?;DDD5EF=FGF::EGGF48C+;C7=)0577C13*0.527C+*3?***23+2-)*3(-1:4))).(-)((**1)).
@M03506:14:000000000-AKVR1:1:1101:7253:5294 2:N:0:40
GGACTACCGGGGTTTCTAATCCTGTTTGATCCCCACGCTTTCGTGCCTCAGTGTCAATAATCCCGTAGTGAGCTGCCTTCGCAATTGGTGTTCTATGTCATATCTAAGCATTTCACCGCTACATGACATATTCCGCTCACCTCCAGGATATTCAAGACCTATAGTATCAATGGCAGTTTCCGGGTTAAGCTCGGAGATTTCACCAATGACTTACAGACCCACCTACGCACCCCTTAAACCCAGTAAATCCGGATCAAGCTTGCACCCTCCGTATTACCGCGGCTGCTGGCCCGGCGTTACC
+
CCCCCGGGEEEGC@FGFGGGGGGGGGGGGDFGGGGEGFEGFGD@CFFDFF8C@FFF<F,EFFGGGGGGGDFGGGGGDCGGGGGEGEGGGGGGGGFFGF?<FFDGGGGGGGGGGGGGGGGDEGGGEGG,AFGGGFCGCFGGGGG=,DCFGCEEDD8>9=DFGGFEDGGGFFGG?8=CDF8EE8+36@DFGG,>>C5@6CAFCGD@4,,,,=C+,+7EDC>9FG*,9****):?):)0*1??***0+4+8@CC>):)0*.0+0):*28/)3;C57*23:9):0(4(-4))(0(()3(1))-()
@M03506:14:000000000-AKVR1:1:1101:5792:5296 2:N:0:40
GGACTACTGGGGTATCTAATCCCGTTCGCTCCCCTGGCTTTCGCACATCAGCGTCAGGTGCCAGCCAGGACCCTGCCTTCGCCATTGGTGTTCCTCCGGATCTCTACGCATTTCACCGCTCCACCCGGGATTCCAGGTCCCTCTCTGGCCCTCCAGTCACGCAGTCTGTGCGACTCTTGGGCAGTTAAGCCGCCCACTGTCCCCGCACTCTTACGCGACCGCCCGCGTGCGCTTTACGCCCAGTAACTCCGGACAACGCTTGCCCCCTACGTACTCCCGCCGCCGCTGGCCCGTAGTTAGC
+
CCCCCGGGGGGGGFFGGGGGGGGGGGGGGGGGGGGGCFGGGGDEGGGGGGGGGGGGGGDGFFGFGFGGGGGGGGGGGGGGGGGGGGGGGGGGGGFGGGGGFEGFGGGGGGGDFGGGGGGDGGGGGGGGGGGFGGGGFFFGGGG88>DFGGF+6CECFGGGCF6>EC,@93DFGGGGGGDE,@6E,ECC7DFEEGGGGG?9EGFF=CCE577CFG5C2/8CDD7579:5/9@G7>>76*0:C57F=9<*<C855>DFG;C*8:FCGGE>*8354*/+31)*(-3((,-)1)(4)33*016)-
@M03506:14:000000000-AKVR1:1:1101:10544:5305 2:N:0:40
GGACTACCCGGGTATCTAATCCTGTTTGCTCCCCACGCTGTCGCGCATCAGTGTCAGAAACTGCCCAGCAGACCGCCTTCGCCACCGGTCTTCCTCCGGCTCTCTACGCATTCCCCCGCTCCACCCGGAATTCCGTCTGCCTCTACAGCTCTCGAGTTTGACAGTCGGCACGGCAGCTCCGGGGTTGAGCCCCGGACTTTCTCCACACCCTTATCAAACCACCTAAGCTCCCTTTACCCCACCTCATTCCGGACACCCTCCACACCCCCCGTCTCCCCGCGGCCTCCTGCCCAGCGCACGG
+
CCCCCFGF@FGGGGGFGGACGGGGFFGFGEFGGDFGGCF@GDFFDGCFF@<EF9CC<E<@@FFGGGGGGGFFAFCGCF=<7CCF:E7F+CFGFG<FDED+CC?FEDA<F:FGGE,:@:C=+@,8FGG7:=+@BF:=FBDC@FFFA;,7B,89E+@8D@;;>F>D<,CCE8*C5?B*/,=85:?E81*0+8?E***/*25CC+<:+:75:)1*+2<+:*9CC<D*2*)8+9?>D4/*)*9;*****<+*+++))01*9(55))8CCC*>EE)7)**+2(.:((-((4,0))(.)(2)))-((
@M03506:14:000000000-AKVR1:1:1101:11707:5316 2:N:0:40
GGACTACCGGGGTATCTAATCCTGTTTGCTCCCCTAGCTTTCGCGCCTCAGCGTCAGTTGTGGTCCAGTGCGCCGCTTTCGCCACAGGTGTTCCTCCTGATATCTACGCATTTCACCGCTACACCAGGAATTCCACGCACCTCTCCCACACTCCAGCACGGCAGTTTCGCCTGCAAGCTCCCAGTTGAGCCAGGAGATTTCACAGGTGACATACCGCGCCGCCTACGCGCCCTCTACGCCCACTAATTCCGAACAACGCCCGCACCCTCTGTCTTACCGCGGCTGCAGCCTCCCGTAGGGG
+
CCCCCGGGGGGGGGFGGGGGGGGGGGGGGGGGGGGGGGGGGGGGGGGGGFGGGGGGGGGGGGGGGGGGGGGGGGGGGGGGGGGDGGGGGF<FGG9FGFGGGGGGGGGGGGGGGFFGFGGGGGGGG<FEDFGDFGFDGGGGGGGGG8DFFGGGD?FGGGGGDEEE@=EGGGC>CGFFFF6DDCFFCF9:DFGFGG>EFGG,1CEF7=:,=?@7?FGDDCDDDD//:>5>5C)>5)7:<55=E7*2*++*09C3))/293D*07><CEG3=)*9*23++(0C0692(4(),0(.)(,*))-(-
@M03506:14:000000000-AKVR1:1:1101:10762:5319 2:N:0:40
GGACTACCCGGGTTTCTAATCCTGTTCGCTCCCCACGCTTTCGCGTCTCAGCGTCAGTACCGTCCCAGAGAGCCGCCTTCGCCACGGGTGTTCTTCCCGATATCTGCGCATTTCACCGCTACACCGGGAATTCCACTCTCCTCTTCCGGACTCTAGCCTTACGGTTTCCACCGACAGCTCGAGGTTGAGCCTCGAGTTTTCACAGCGGACCTGTAAAACCGCCTACACGCTCTTTACGCCCAATAAATCCGGACAACGCTTGCCCCCTACGTATTACCGCGGCTGCTCCCTCCCGCAGGCG
+
CCCCCGGGGGGGGGGGGGGGGGGGGGGGGGGGGGGGGGGGGGGGGCGGGGGGGGGGGGGGGGGGGGGGGGGGGGGGGGGGGGGEGGGGFFGGGGGGGGGGGGGGGGGGGGGGGGGGGGGGGGGGGDE>7FGGGGFGGGEFGGGGGGGGG8EEGFFGGGGGCGFGGGDGGGGGGGG8EG,>CCCECGGGDFFBE=EEFGGFG7F??F=E=DDGGFC:7DFGGGGG376@7<5C7FFCADBGGG*77+@/CEE@)7C5F1C*..87<FE58>D>?CCCE>BG(20(-8?4)7(4@<9))),(,
@M03506:14:000000000-AKVR1:1:1101:7479:5331 2:N:0:40
GGACTACTGGGGTATCTAATCCTGTTTGCTCCCCACGCTTTCGAACCTGAGCGTCAGTACCGAGCCAGATGGCCGCCTTCGCCACCGGTGTTCTTCCTAATATCTACGAATTTCACCTCTACACTAGGAATTCCGCCATCCTCTCTCGGACTCAAGCGTCCCCGTTTCAAAGGCAATTCTGGAGTTGAGCCCCAGGCTTTCACCTCTGACATGGAACCCCGCCTCCGTTTGCTTTACGCCCAGTAATTCCGAACAACGCTACCCCCCTTAGTTTTACCGCGTCTGCCTGCACCAATTTTCC
+
CCCCCGGGGGGGGGGGGGGGGGGGGGGGGGGGGGGGGGGGGGGGGGGGGGGGGGGGGGGGGGGGGGGGGGGGGGGGGGGGGEGGGGGGGGGGGGGGGGGGGFGFGGGGGGGGGGGGGFGGGGGGDGCEFFF@EGFFGGGGGGG,@>FGGDCGGGGFGGCCCCCCCCF:DCF,:D,3<99ECC7>@FAAFF@GGEEFE>FE9+:9,42,,=6+4;CC*9)4):)**;>87*.13:C76*.=8*;*+=9AGG+)5>)9*,>/))09C5?)0)*1**<+<4)*---2-6)0.)(()(.**1)))
@M03506:14:000000000-AKVR1:1:1101:5033:5349 2:N:0:40
GGACTACTGGGGTTTCTAATCCCGTTCGCTCCCCTAGCTTTCGCGCCTCAGCGTCAGTGTCAGCCCAGCAACCCGCCTTCGCCGCAGGTGTTCCTCTCGATATCTACGCATTTCACCGCTACACCGAGAATTCCAGTTGCCCCTTCTGCACTCTAGCCCCGCAGTATCAGCTGACCTTTCCGAGTTAAGCCCGGAGATTTCACTGTTGCATTGTGGTGGCCGCCTCCTCGCCCTCTACGCCCAGTAAATCCGACCAACGCTTGCTCCTCCCGTATTACCGTGCCCTCTGGCCGGGGGTTAG
+
CCCCCEFGGGGGGGGFGFGFFGGGGGGGGDGGGGGGFFGF9F7FCFGGGGGFEFGEGFDGGGGGGGGCFEGGGGGGGGGGGGGGG7F7BFCGGGFDAFG8<E7FFGGGGGGEFGGGGDCEGE,FCB+3=+,ED:,CF<9F9D3@DF9;DDGDFFG,;DCGC++@C;,7ECFG,,3,BFEE,1;BF5E75>D@8:8**A;,4B;7,=C9+2;+++3/CCAC>D)/>3)=**.:9))2)*0*2****<C=+<+.777D5:9*.))*0+<6E)/)))*3+68*(((((((8)))4)-,)).((,
@M03506:14:000000000-AKVR1:1:1101:6773:5355 2:N:0:40
GGACTACACGGGTATCTAATCCTGTTTGCTCCCCACGCTTTCGCACCTCAGCGTCAGTACCGGGCCAGTGAGCCGCCTTCGCCACTGGTGTTCTTGCGAATATCTACGAATTTCACCTCTACACTCGCAGTTCCACTCACCTCTCCCGGACTCGAGCTTTCCAGTATCAAAGGCAGTTCTGGAGTTGAGCTCCAGGATTTCACCCCTGACTTAGAAAGCCGCCTACGTGCGCTTTACGCCCAGTAATTCCGAGCAACGCTAGCCCCCTTCGTATTACCCCTGCTGCTGGCACGAATCTAGC
+
CCCCCGGGGGGGGGGGGGGGGGGGGGGGGGGGGGGGGGGGGGGGGGGGGGGGGGGGGGGGGECFGGGGGGGGGGGGGGGGGGGGGGGGFGGGGGGAGGGGGGGGGGAEGDFGFGGGGGGGGGGGFFCF7CFGFGGGGGGGGGGGGGGGEEGGGCFGCEFGFGGFGDGGFFD,<6>EGGFFGA:6FG7:EFGGEFCDC?AACCGGGGGCEFGFGGGF7<A,8C75<DFF*CEGCBF7CCEDGGGGF?+/<0<)53C*99GGF3<CCEEEF)>409+<79)*((,(.5)7(51<B6>*)16).
@M03506:14:000000000-AKVR1:1:1101:9267:5360 2:N:0:40
GGACTACTGGGGTTTCTAATCCCGTTTGCTACCCATGCTTTCGTCTCTCACTGTCAGGATAATTATAGTTAGCTGCTTTCGCTTTCGGCATTCCTCCCAATATCAACGGATTTCACCCCTCCACCGGGAATTCTACTAACCCCTAATAACCTCCAGATATACAGTATCCATTCCCTTTCCTTGGTTGAGCCGAGGGATTTGAAAATAGACTTATATAACCAGCTACAGACTCTTTACGCCCAGTAAATCCGGATAACGCTTGGGCCCTCGGTATTACCGCGGCTGCTTCATCCCGTCGGAG
+
CCCCCGGGGGGGFGGGGGGGGGGGGGGGGGGGGGGGGGGGGGGGGGGGGGGGGGGGGGGGGGGGGGGGGGGGGGGGGGGGGGGGGGGGGGGGGGGGGGGGGGGGGGGGGGGGGGGFGGGFGGDGGGGGCGGGGGGGGDGGGGEFGFFFGGGGGFGGGGGGFGCFGFCGGGGGGCGGGFGGGGGFGGEGGGFGGCED>??<9EFGGFGFF9+5=?EFGGFEFCFFG>4;79F6+=:+68BG5??CFCG>F2=>5.5+2(/:.)8***/5*)10>F9C+9:2(43((()*.*-6*,(*)0((4
@M03506:14:000000000-AKVR1:1:1101:12580:5360 2:N:0:40
GGACTACCCGGGTTTCTAATCCTGTTCGCTCCCCACGCTTTCGTGCCTTAGCGTCAGATACATGCCAGCAAGCTGCCTTCGCCATTGGTGTTCCTACTGATATCTACGCATTTCACTGCTACACCAGTAATTCCACTTGCCTCTCATGTCCTCTAGATTGCCAGTATGCGATACAGTCCATATGGTTGAGCCACAGGATTTCGCATTTCACTTAACAATCCACCTACGCACGCTTTACGCCCCGTGACCCCGCATACAGCTTGGACCCTAGTTCATTACTCGGCTCCTCGCACGGACGTCG
+
CCCCCGGGFGGGGGGGGGGGGGGDFGGDGFGEGGGFGGGGGFEGGEGGGCFEGEEEGGCFCFG9FG9FGGGGGGGFGGE@DGG:@<DFFDGGGGE,=<EFFGGCFAF7FFEEGFDFC9FFCE<FG=<CAFFA,EEGGF,C:4@FF,@>@EEFFGG9CFCDCAEFCDFDF>ECEEG9=9EF,3EFFDD68DE88DDDF63=DG,@++1,2+22<=D7C:6E>79,;7>:C4*1;52/1+)*4:)/**3)0:CE))*97)+3)*./*087*)2*1023+)9+.((-4((/(04(.-()))-((
@M03506:14:000000000-AKVR1:1:1101:5956:5374 2:N:0:40
GGACTACTCGGGTTTCTAATCCTGTTTGCTCCCCTAGCTTTCGCGCCTCAGCGTCAGTTGTGGTCCAGTGCGCCGCTTTCGCCACAGGTGTTCCTCCTGATATCTACGCATTTCACCGCTACACCAGGAATTCCACGCACCTCTCCCACACTCCAGCACGGCAGTTTCGCCTGCAAGCCCCCAGTTGAGCCAGGAGCTTTCACAGGTGACATACCGCGCCGCCTACGCGCCCTTTACGCCCACTAATTCCGAACAACGCTCGCCCCCTCTGGCTTACCGCGGCTGCTGGCCCAGACTTAGG
+
CCCCCGGGGGGGGG;FGGFGGGGGGGGGGFGGGGGGGGGGGGGGGGGGGGGGGGGGGGGCGGGGGGGGGGGGGGGGGGGGGGGGGAEGGGGGGGGGGGGGGGGGGGGGGGGGGGGGGGGGGGDGGGGGGGFGGGGGGGGGGGGGGGGGGGGF?FGDFGGG>ECECEFCEGEEFGGFDF*@ECEGGGGF6FGGGGF:*:CEFF?,AFFFFGFGGGGDGGFGGGGGGF5A=CBGGFF75>BC5C*>C6@*<F@)7>DCC>G7>:B35:87?)*))0/<C:<C11002:::7)22)((*)1-))
@M03506:14:000000000-AKVR1:1:1101:5667:5392 2:N:0:40
GGACTACCGGGGTTTCTAATCCTGTTCGCTCCCCACGCTTTCGTGCCTTAGCGTCAGATACATGCCAGCAAGCTGCCTTCGCCATTGGTGTTCCTACTGATATCTACGCATTTCACTGCTACACCAGTAATTCCACTTGCCTCTCATGTCCTCTAGATTGCCAGTATGCGATACAGTCCATATGGTTGAGCCACAGGATTTCGCATTGCACTTAACAATCAACCTACGCACGCTTTACGCCCCGTGATTCCGGCTAACGCTTGGACCCTACGTATTACCGCGTCTGCTGGCACGTATGTAG
+
CCCCCGCGEGDGFGCFGFEFEGGGGGG@FDGGGGGGEGG7FGGG8FFFEFGGGGGEEGGGFFGGGGGGGGGGGGGGGGGGGGGGGGABFFGGCGGGGGFCGGGGGGGGGEGGGGGGGGGGFGG8BEDFG,FFFGGDFGAFGGF8=EGGGCFFGGFF;D=,@FGGFADADEEGE>C;D9=8@:EACGF+=D8>@CFGGF@@FF68CEGFGGGFC+9ECG5@*;CC74@***9=45?5*+/=*:))2**8+9;):)2C<8DC>:)*9+;)8)*<F*+3<.**(-3(24)*)0(4F63*0).6-
@M03506:14:000000000-AKVR1:1:1101:11085:5396 2:N:0:40
GGACTACTGGGGTTTCTAATCCCGTTTGCTCCCCTGGCTTTCGCTCCTCAGCGTCAATATCGGTCCAGGATGCCGCCTTCGCCACCGGTGTTCCTCCAGATATCTACGCATTTCACCGCTACACCTGGAATTCCACATCCCTCTCCCGAACTCAAGCCATCCAGTATCGGACGCAGTTCCCCAGTTAAGCCGAGGGATTTCACGTCCGACTGAGTTGGCCGCCTACGAACCCTTTACGCCCAGTCATTCCGAACAAAGCTTGCCCCCCCCGTATTACCCCGGCTCGTGGCCCCGAGTTAGC
+
CCCCCGGGGGGGCFGGGGGGGGGGGGGGGAEFGGGGGGGGGGGGEFGGGGGFGGGGDGFGGEGEFGGGGFGGGGGGGGGGFCGEGGGGGGGGGGGGGGGGGGFGGGGGGGDFGG<?FEGGCFGGGGGGC=<FFGF9FEGGGGGGGGF++8BFGGF@FG8DGFGGGGGCCC+@EGD*4@AFCCGCGGGFCGGEEEC5CFEFG+5,::*/558)<4<+:*/+)//*:FB:*93C5@@*4*7E5*1**<@BFGC;)0>**(0:64>46@E@GE>550++0.)/(-6;((451>(4)4-17.).-
@M03506:14:000000000-AKVR1:1:1101:4755:5403 2:N:0:40
GGACTACTCGGGTATCTAATCCTGTTTGCTCCCCACGCTTTCGCACCTCAGCGTCAGTACCGGGCCAGTGAGCCGCCTTCGCCACTGGTGTTCTTGCGAATATCTACGAATTTCACCTCTACACTCGCAGTTCCACTCACCTCTCCCGGACTCAAGATCGCCAGTCTCAAAGGCAGTTCTGGAGTTGAGCTCCAGGATTTCACCCCTGACTTAGCAATCCGCCTACGTGCGCTTTACGCCCAGTGATTCCGAGCAACGCTAGCCCCCTTCGTATTCCCGCGGCTGCTGGCCCGCAGTTAGC
+
CCCCCGGGGGGGGGGGGGGGGGGGGGGGGGGGGGGGGGGGGGEGGGGFGGGGGGGGGGGGGGGGGGDGFGFGGGGGGGCFGGGGGGGGGGGEGGGGGGGGGEGFGFGGGGGGGGDFD<FFGGGGFD<FGCFGCGGGCF:DG9DCD?FECEGG,=DD9EFGG6>CF,7;EGFFCCD5@FGF9;EEFFFF6E9DGGGGFGGGD7CCECFF6CFFGG,B7?AGCGGE*0:A6*.CCFFGFGF8CECDFEF@E+<)0<CFC63:)7<5CE8>6)9:FGF+<55C>(29>BFF0:(3B(19BF926
@M03506:14:000000000-AKVR1:1:1101:7116:5406 2:N:0:40
GGACTACAGGGGTATCTAATCCTGTTTGCTCCCCACGCTGTCGCGCCTCAGCGTCAGCCACTGCCCAGCGGGCCGCCTTCGCCACTGGTGTTCTTCCGGATCTCTACGCATTCCACCGCTACACCCGGAATTCCACCCGCCTCTACAGTGCTCCAGCCCACAAGTCGCCACGGCCGATTCGAGGTTGAGCCCCGAACTTTCCCCACAGCCTTTCTGCGCCGCCTCCGCGCCCTTCACGCCCAGTGCTTCCGGCCAACGCTTGCCCCCTCCGTATTACCGCGGCCGCTGGCATCGACGTATC
+
CCCCCGGGGGGGGGGGGGGGGGGGGGGGGGGGGGGGGGGGGGGGGGGGGGGGGGGGGGGGGGGGGGGGGGGGGGGGGGGGFGGGGGGGGGGGGGGGGGC7EGGGGGGGGGGGGCEGGDGCEG?FGGEE7CF8DFGGGGGGGEEFFGFCGCDFGF?CEFGGCC8=DFEDGGGF8?EEE8:CC@C8E**++>CGCE8:CFG+<++;CG:*/94:?*03*/):>DGE*75>*9>EDF4*8/<5?**02+2*0<;037)*1()*.))09EE)C5C>)003CA)1-2(((4(0470))(())0()(
@M03506:14:000000000-AKVR1:1:1101:4811:5419 2:N:0:40
GGACTACTGGGGTATCTAAGCCTGTTTGCTCCCCACGCTGTCGCGCCTCAGCGTCAGCTACTGCCCAGCAGGCCGCCTTCGCCACCGGTGTTCTTCCGGATCTCTACGCATTCCAACGCTACACCCGGAATCCCACCTGCCTCTACAGTGCTCAAGCCGAGGAGTATCCATGGCCGACTCGCAGTTGAGCCCCGATCTTTCACCACAGACCACCCCAGCCGCCCACGCCCCCTTCACGCCCATGTATTCCGGACAACGCCCGCCCCCCCTGTCTTACCGCGGCTCCTCCCTCCCCTAGGCG
+
CCCCCCGFGGGG@CFF-CF,CEFFFAFFEFGGFFE:+@,8CF8FCGE::C<FGEC@:,,CC,CAFGF<@E@FGG:FCFFGGCECE<4+8:=7FFAF<FC@F+,CFEG@FDG=EFF,BFG@CCFGFGEFE=<,3FFG73,@,=@3=;3,,6@EGG6,3D+58*3@:CFGC,>=,@D*=B5?CEE8;,,,,<E*=CC8::<+31>+<7CE6/*;F3=C585E<DC**9))/7>C5>)>?55585***++*+<<).0)*/(9*0))))/?):)1)0:7+<2)*,((-((.),0.173(*..(.(
@M03506:14:000000000-AKVR1:1:1101:11033:5423 2:N:0:40
GGACTACAGGGGTTTCTAATCCTGTTTGCTCCCCTAGCTTTCGTGCATCAGCGTCAGTTATGGTCCAGTGAGCCGCTTTCGCCACAGGTGTTCCTCCTGATATCTACGCATTTCACCGCTACACCAGGAATTCCACTCACCTCTCCCATACTCAAGCCCGGCAGTTTCTCATGCAGTCTATGAGTTGAGCCCATAGATTTCACATAAGACTTACCAAACCGCCTACGCACCCTTTACGCCCAATAATTCCGACCAACGCTCGCCCCCCCCGCATTCACCCGGCTCCTGGCACGAAGTTCGC
+
CCCCCGGGGGGGGGGGGGGGGGGGGGGGGGGGGGGGGGGGGGGGGGGGGGGGGGGGGGGGGGGGGGGGGGGGGGDGGGGGGGGGGGFGGGGFGGGGGGGDGFGGGGGGGGGGGGGGGGGGGGGGF@FGGGGDFGGGGGGGGGF9DFGGDCGGFFGCGGGGGEEGGGGGFFECCFGGDFGDFGGGFFFG8@FGGCGFFG:EC;FGCF9CGFGDFGGFGGFGGGGDDCA)*:5CFFF+845E8750*<+3AF@D)8CFG1)*7)8<CG*)*))))*29+6**,(,((((0(5(5.2(1)*)(,
@M03506:14:000000000-AKVR1:1:1101:15890:5428 2:N:0:40
GGACTACTCGGGTATCTAATCCTGTTCGCTCCCCACGCTTTCGCTCCTCAGCGTCAGTATCGGCCCAGAGACCCGCCTTCGCCACCGGTGTTCCTCCTGATATCTGCGCATTCCACCGCTACACCAGGAATTCCAGTCTCCCCTACCGAACTCAAGCCTGCCCGTATCAGCTGCAAGCCCACAGTTGAGCTGCGGGTTTTCACAGCTGACGCAACAAGCCGCCTACGAGCTCTTTACGCCCAATAAATCCGGACAACGCCCGCGCCCTACGTCTTACCGCGGCCGCCTGAACGGAGTTGTC
+
CCCCCGGGGGGGGGGGFGGGGGGGGGGDGEGGGGGGGGGGGGGGGGGGGFGGGGGGGGGGGGGGGGGGGGGGGGGGGGGGGGGGGGGGGGCFGGGGGGGGGGGGGGGGGGGGGGFGGGGGGGGGGGGG@CFCGGGGGGGGGGGGGGGDGDGGGGG9CGFGGGFCGCGGFFFFDGGECFFGGEECDFDF:D;>D>EGGGGGGGGFFFFGGGCG=DCC7CFGGGGG<FE)5C>FF67*<DEGCG39F796?68BDFG4*2<*75>)>CG)*.*07022::)5149(,7()-)).8((755).)
@M03506:14:000000000-AKVR1:1:1101:12582:5433 2:N:0:40
GGACTACCGGGGTATCTAATCCTGTTTGATCCCCACGCTTTCGCGCCTCAGCGTCAATGTCGGTCCAGTTGGCCGCCTTCGCCACGGGTGTTCTTCCCAATCTCTACGAATTTCACCTCTACACTGGGAATTCCACCAACCTCTACCGAATTCAAGCAAGGCAGTCTTGAATGCAATTCCAGGGTTGAGCCCTGGGCTTTCACATCCAACTTGCCAAGCCGCCTACGCGCCCTTTACGCCCAGTAATTCCGAACAACGCCAGCTCCCTTCTTATTCACGCCGCTGCTGGCACGAAGTTCGC
+
CCCCCGGGGGGGGGGGGGGGGGGGGGGGGGGGGGGGGGGGGGGGGGGGGFGGGGGGGGGGGGGGGGGGGGGGGGGGGGGGGGGGGGGGGGGGGGGGGGGGGGGGGGGGGCFGGGGGGGGFGGFFBEFFGGGGGGGFGGGGGGGGGGGGGCEGGGGFGFGGGGGGGGGGAG6FGCCGGGGGFGGEGGGG?EECFFFCCEGGGFGC;CDCFFGGFCEC4CFDGGGGGGF317AECA):<CEGGEF*::?@FFCB>>7DG>D*773*9?FFCF7***3++..*(((,(,8F07(5.21*0/)(-
@M03506:14:000000000-AKVR1:1:1101:14159:5438 2:N:0:40
GGACTACTCGGGTTTCTAATCCTGTTTGCTCCCCACGCTTTCGCACCTCAGTGTCAGTATCAGTCCAGGGGGCCGCCTTCGCCACAGGTGTTCCTCCCGATATCTACGCATTTCACCGCTACACCGGGAATTACACCCCCCTCTTTGGTACTCTAGCTTGCCAGTTTCATGCGTCGTTCCCCGGTTGAGCCGAGGGGTTTCACACATGACTTAGCAACCCGCCTACACGCCCTTTCCGCCCAATAATTCCTAACCATCATAGCCTCCTCTGCCTTACCGCAGCGCTGTGCACCAGTGTTCC
+
CCCCCGFFGCGGGE7CECEDAFF,CEEFCFFF@FAFGCCCFGCCCC:<CFGG,<CEDF<,F<EFG<C6CFFCFG:BFD7FGGCCFFF8FFGC<C,5E=+:C+@?FEF+:=8BFF,A?FCF7:?EF:7+++6=,:356+8>>+@BC,5,35@,7@A375>EGGCG6<DCFF>A@4>>E*:1,<:=*:8C?@FEC8B**2/=F771<E6CEFCF9*<<**)//195>57.*1)*))0*./7C**190+399E+/*)***(*0**)*2;;5896479+++..*((,((-()(/63)(.**14)-
@M03506:14:000000000-AKVR1:1:1101:5102:5441 2:N:0:40
GGACTACTCGGGTATCTAATCCCGTTCGCTCCCCTAGCTTTCGCGCCTCAGCGTCAGTGTCAGCCCAGCAACCCGCCTTCGCCGCAGGTGTTCCTCTCGATATCTACGCATTTCACCGCTACACCGAGAATTCCAGTTGCCCCTTCTGCACTCTAGCCCCGCAGTATCGGCTGACCTTTCCGGGTTAAGCCCGGAGATTTCACAGTCGACTTGCTGCTGCCGCCTACGCGCCCTTTTCGCCCAGTCATTCCCAACTCCGCTTGCTCCCCCCCTACTCCCTCGCCTGTTGGCCCGCATTCAG
+
CCCCCGGGGGGGDGCFGGGGGGGGGGGGGGECFGGGGFGCFGG>FEGGGGFGGDGFGGGGGGGDGGFCFGGGFGGGGGGGGGGEGFEGEFFGGGGGGGG8,FCFE,ECGGGGGGC<EEG7FFGGGEFGDGGGFGG9FF9EFD8EFGGGA;FGG=D,,DDC69EC*@7E88CE8:8FFGCFGC**=:EF7CBFEEE5*:+=9C7?CFG=5DD3+:+5**;9>DD=D*805)0:5<56)0)*/:><F60*+32*7?D**47CD5)97C6FG5)))**0+..*.,(,,4)*-04,<2(9)0)-)
@M03506:14:000000000-AKVR1:1:1101:18596:5444 2:N:0:40
GGACTACCAGGGTTTCTAATCCTGTTTGATCCCCACACTTTCGTGCCTCAGCGTCAGTTTGAGCTTAGTGAGCTGTCTTCACTATCGGTGTTCTTGACGATATCTAAGCATTTCACCGCTACACCGTCAATTCCGCCCACTTCAACTCCACTCAAGTCCCGCAGTATCAATGGCACCCCTCTAGTTAAGCTAGAGTATTTCACCACTGACTTATGTGACCGCCTACGCCCCCTTTCAACCCAATAAATCCGAACAACGCCTGCCACCTACGTACTACCGCGACTCCGTGCCCGTACATAGC
+
CCCCCGGG9FGGGGCEGDGGGGGGDFFGGGGGGGCFGGGGGGGGGGGGGGGGGGGGGGFGGGGGGGGGGGGGGGGEFGGFFEFGGDGCBFGEGGGGDGG,8?FGFGGGGGGG,CA?F,>:@FGGEEGGGGFGFD@FFGDGGGGGGDAF88=DDFGFFCCFDGC8+,7,,=C;,@DFD8E6C3@>D=F,9>3=4DEFCFACGFGC6CC,E>DCFFG,++?7;*379**5*)8E5A;+9==C=5*0;=+3=BE3)577829*.);;*2;7CF:)*/1++.75;(-3(.404)-,0--*)1)),
@M03506:14:000000000-AKVR1:1:1101:14487:5453 2:N:0:40
GGACTACCGGGGTATCTAATCCCGTTTGCTCCCCTGGCCTTCGTGCCTCAGTGTCAGGAACTGTCCAGAGACCCGCCTTCGCCACTGGTCTTCCTTACGATCTCTACGCATTTCACTGCTACACCGTAAATTCCAGTCTCCTCTCCAGTCCTCAAGCACCGCAGTATCAAATACAGTTTCGGAGTTAAGCTCCGAGATTTCACACCTGCCTTACGACGCCACCTACGCCCCCTTTACGCCCAATGAATCCGAACAACGCTTGAGACCTCTGTATTACCGCCGCTGCTGTCACACAGTACCC
+
CCCCCGGGGGGGGGGGGGFGFFGGGGGGGGGGGGGGGGGGGGGGGGGGGGGGGGGGGGFGFGFGGGGGGGCFFGGGGCFGGGGGGFFGGF9FGGGFGGGFCFFGGGGGGDGDGGGGFGGGGGGGGGGGGGGGGGGGGG9FFFGFGGG8EGGGFG8FGD?FCGE>CC,@A,EF8D,6@FGGGGG+@:FCAGAFEC>:8AGGGGGGGGF7,;DF6CC*;DDG8?FC88?4*/0:C;)+9*5//****++3C7*07))99():5.79*98)3**1**0+34:E431((-)/.9<>4((***-),
@M03506:14:000000000-AKVR1:1:1101:11191:5462 2:N:0:40
GGACTACTGGGGTTTCTAATCCCGTTCGCTCCCCTAGCTTTCGCGCTTCAGCGTCGGTGTCGGCCCAGCAACCCGCCTTCGCCGCAGGTGTTCCCCTCGATATCTACGCATTTCACCGCTACACCGAGAATTCCAGTTGCCCCTTCCGCACTCTAGCACAACAGTATCACTTGACCGTTCCGAGTTAAGCCCGGAGATTTCACAAGTGACTTGTTTCGCCGCCTACTCGCCCTTTACGCCCCGTCAATCCGAACAACGCTTGCTCCCCCCGTATTACAGCGGCTCGTGGCACGGGGTTAGG
+
CCCCCGGGGGGGGGGGGGGGGGGGGGGGDGGGGGGGGGGGGGGGGGGGDFGGGGGGGGGGGGGGGGGGGGGGGGGDEGEGGGGGGDGGGGGGGGGFFGGEEGCF9EFGGDGGGGGGGCGFEGGGGGGGEG9FGGGFEEGGGFEEGGGGGCEGGFD;;;D>FEGGGGFFGGG<C7?DEECCCEE:CCFGC,BE5ECEC6FGGGGGGCFGG=>7:;<*;<BGDC75<F*05<>CC4<0:<5E8*)/*2A=F8C7557*/-7:>F3:CC8:=>9.)*29C.*07>B9((-7(7(3@1())0(,.
@M03506:14:000000000-AKVR1:1:1101:9199:5463 2:N:0:40
GGACTACCGGGGTATCTAATCCTGTTTGCTCCCCACGCTTTCGTGCATTAGCGTCAGTGCATGCCCAGGGGATTGCCTTCGCCATCGGTGTTCCTCCGCATATCTACGCATTTCACTGCTACACGCGGAATTCCATCCCCCTCTGCCGCACTCCAGCTCTACAGTCACAAATGCAGTTCCCAGGTTGCGCCCGGGGTTTTCACATCTGTCTTATAGAACCGCCTGCGCACGCTTTACGCCCAGTCATTCCCATTACCGCTTACACCCTACGTATTACCCCGGCCGCTGGCACGCAGCTCCC
+
CCCCCGEEFGGGFEFFCC<@CFGEECGFGFGGGGGGDE;FFG@EFGCC,<FFEG:@FF9E@,FFGG?A,C7@7@CEFFF@,CF:FGEGGGG>FDFGDB,>F,55EBGFEGGGFGGFDDG9<FFG7F7F+6D@FFCE<EGFDCED3@F>E>EEG,@,@8CAF<,,83DED6:F;AF,@7@799C5:,,,*>CCGDEG**/=<++>37@+4;C+4;+5@+=5DDCEF4BD*55:*80::C>=C:CC*+<6<?396@F*:2)*))0*:885*7309*<92))*(-1(-92)-.,,.(-))).(-
@M03506:14:000000000-AKVR1:1:1101:9390:5467 2:N:0:40
GGACTACCGGGGTTTCTAATCCTGTTTGCTCCCCACGCTTTCGCGCCTCAGCGTCAGTAATGAGCCAGTATGTCGCCTTCGCCACTGGTGTTCTTCCGAATATCTACGAATTTCACCTCTACACTCGGAGTTCCACATACCTCTCTCACACTCAAGATCGCCAGTATCAAAGGCAGTTCCGAAGTTGAGCTCCGGGATTTCACCTCTGACTTAACGATCCGCCTACGCGCCCTTTACGCCCAGTAATTCCGAGCAACGCTAGCCCCCTTCGTATTACCGCGGCTGCTGCCCCCCGTAGGAG
+
CCCCCGGGGGGGGGGGGGGGGGGGGGGGGGGGGGGGGGGGGGGGGGGGGGGGGGGGGGGGGGEFGGGGGGGGGGGGGGGGGGGGGGGGGGGGGGGGGGGEGGGGGGGGGGGGGGGGGGGGGGGGGGGGGGGGFGGGFGGGGCEGGGGGGGGGGGGFA?FGGGEEFFEFCGGGGFGGGGGFGGGGGGDFCEEFGGGGDGGDGGG?,;?<7CFFGGGGGFFEFFDG4CEF5DBGGF;C4*:EGGF6:+A47008:@DCC7)/7>FCGGE@*7*0.CE974)>9092,4>:?)((033/))().
@M03506:14:000000000-AKVR1:1:1101:8139:5479 2:N:0:40
GGACTACTCGGGTATCTAATCCTGTTTGCTCCCCACGCTTTCGCGTCTCAGCGTCAGTACCGTCCCAGCGAGCTGCCTTCGCCATTGGTGTTCCTCCTGATATCTGCGCATTTCACCGCTACACCAGGAATTCCACTCGCCTCTTCCGGACTCAAGCTTGACAGTTTCCACCGGCATTCCAGGGTTGAGCCCTGGACTTTCACAGCGGACTTACCAAGCCGCCTACACGCTCTTTCCGCCCAATGCTTCCGGCCAACGCTTCCCCCCCACGTCTTACCGCGCCTCCTGTCACCTACTTAGC
+
CCCCCGGGGGGGGGGGGGGGGGGGGFGGGGGGGGGGGGGGGGGGGGGFGCFGGGGGGGGGGGGGGGGGGGGGGGGGGGGGCGGDGEGGGGGGGGGGFGE<FGGGGGGGGGGGGGGGGGGEDGGGGGCCFGGGGGGGGGC=FGEGEFFGGEGGG8F,>FGCBEFGGFEFGCGB>EGGGGGGCC6B@D>7<BFGC::,<C:CF7A9CG=EGDGFFD97*/:E3C5***;A5))/749*.*7;C*77C?CBF+15)><C3<GE))099E*.*.)0)2*+<:):3((((.(0-9)-*44*/9)).
@M03506:14:000000000-AKVR1:1:1101:12691:5482 2:N:0:40
GGACTACTGGGGTATCTAATCCTGTTTGCTCCCCACGCTTTCGCACCTCAGCGTCAGTACCGGGCCAGTGAGCCGCCTTCGCCACTGGTGTTCTTGCGAATATCTACGAATTTCACCTCTACACTCGCAGTTCCACTCACCTCTCCCGGACTCGAGCTTCTCAGTATCGAAGGCAGTTCTGGAGTTGAGCTCCAGGATTTCACCCCCGACTTCAAAAGCCGCCTACGTGCGCTTTACGCCCAGTGCTTCCGAGCAACGCGAGCCCCCTCCGTACTCCCTCCGCTGCCGGCACGAATCTAGC
+
CCCCCGGGGGGGGGGGGGGFGGGGGGGGGGGGGGGGDGGGGGGGGGGGGFGGGGGGGGGGGGGGGGGGGGGGGGGGGGGGFEGDFAFFF=FGGGGGGGD+CFGGGFGGCFGFFGFFGFGG?F<FE@FEGEEGCFCFD@,EEDFCGECE68B=EDC>E+3<,EEDF7EF>FGC+:8BCF:<,<CD@6E<<E2>>868*2><;:D98E7*4:C7,=C+09AFDCCE*>;F=F3CG)8:9*<8:*/>4+3*+<83.))9C>G*).09CE85*0)77*/+3.)0,2((-,(.25((5,,*)1--6
@M03506:14:000000000-AKVR1:1:1101:24915:5486 2:N:0:40
GGACTACCGGGGTTTCTAATCCTGTTCGCTCCCCACGCTTTCGCGTCTCAGCGTCAGTACCGTCCCAGAAAGCCGCCTTCGCCACGGGTGTTCTTCCTGATATCTGCGCATTTCACCGCCACACCAGGAATTCCGCTTTCCTCTTCCGGACTCTAGCCAAATAGGTTCCGCCGACAGCTCGAGGTTGAGCCTCGAGTTTTCACAGCAGACTTATCTGGCCGCCTACACGCTCTGTACGCACAATAAACCCGGCCAACGCTGTCTCCCTACGACTTACCGCGCCTGCGTCCTCCCGTAGGAG
+
CCCCCGGGGGGGGEEDFGECFFFFGGGGGECCDCFGGGEGGG7B7CF@F@AFEFEFGGGGFFFDGGGFFG<FFGGGGGGGGGGE@@@F+>8BFDGFGFGCFFFG99DCFCFGGAFGGGFGGGG7=FFGDGGGGE:@F7FEGGG;=;EE87CEECGCACC8EC,,,3@DGG5CC;CCEGGG8*45/<CFG7BBF5>*3*525799+*=260*++3@CFGFFC<3:*9@FCD:EG*12)*0*//*0:C910**.)0)1*()*)01*:3:79F*).>*++575((,((.(.4@())--10)()(
@M03506:14:000000000-AKVR1:1:1101:6247:5494 2:N:0:40
GGACTACCCGGGTTTCTAATCCTGTTCGCTCCCCACGCTTTCGCGCCTCAGCGTCAGCAAAGCTCCAGGCAACCGCCTTCGCCACTGGTGTTCCTCCCGATATCTACGCATTCCACCACTACACCGGGAATTCCATTGCCCCCTAGCTTGCTCCAGCTACGCCGTATCCGCTGACCCCGCCCAGTTGCGCCGAGCGATTTCACAACGGACCTTCGTAGCCGCCTACGCGCCCTTTACGCCCAATAAATCCGGGCACCGCTCGCCCCCCCCGTATTCCCGTCGCTGCTGGCCCGTAGCTAGC
+
CCCCCGGGGGGGGGGGGGGGFGGGGGGGGGFGGGGGGGGGGGGGGGGEGGGGGGGDGGDGG8F<FFGGDCECFGGGGGGGGGGCFFGFFGGGGGGGGGDGG=FGGCA<FDCF9FCGGDGGGGCGGGEGDGGGGGGGF99FFEC7D8>F,8=7CFGGG,ED:CEC@CGG,CFGEE?,4C>E:EC,>FG,/CCE5/8**==CF+1++==5=C)90C8A*1<FDCD5*7))29>E)767<5)8:*7<*+0/:A2)05)/1-7*7)))//?)*)17)*2+3<)*((4:(12)5543@B(*)1.5.
@M03506:14:000000000-AKVR1:1:1101:16710:5495 2:N:0:40
GGACTACCGGGGTTTCTAATCCTGTTTGCTCCCCACGCTTTCGCTCCTCAGCGTCAGAACAGGTCCAGAGAGCCGCCTTCGCCACCGGTGTTCCTCCTGATATCTGCGCATTTCACCGCTACACCAGGAATTCCACTCTCCCCTACCTGCCTCTAGCCCGCCCGTATCTGCAGCAAGCCCACAGTTAAGCTGCAGGTTTTCACAACCGACGCGCCAAGCCCCCTCCGAGCTCCTTCCGCCCAACACATCCTGACAACGCCCGCTCCCTCCCGCTTACCGCTGCTCTCGGCACGCGCGTCGC
+
CCCCCGGGGGGGGGGGGGGFDGGGGGGGGGGGGGGGGGGGGGEG@FGGGGGGGGGGGGGGGGGGGGGGGGGGGGGGGGCFDGGGGGGGGGGGFG9FFGF?FCEAFGGGGC+?FF9FFCFE:FFFG<F:D8FGGF,CAF,D@FGGGGGGF8D8,6,,7@D+8++:@3@F,3@,,:,3@FGGFD98<?::9ED7DFDG@FD7C7CFCGC5555)*)**)*21*1959C)8*9>?466*(/7AEEG*/**/+*+**/2**,):).79<585*7508588F:):((-))).)(5(4<((9)7(--
@M03506:14:000000000-AKVR1:1:1101:14999:5501 2:N:0:40
GGACTACTGGGGTATCTAATCCCGTTTGCTCCCCTGGCCTTCGTGTCTCAGCGTCAGAAAATGTCCAGAGTCCTGCCTTCGCACTTGGTATTCCTCACGATATCTACGCATTTCACTGCTACACCGTGAATTCTAGACTCCTCTCCAATTCTCTAGCATGCCAGTATCGGATGCAGTTCCGAGGTTGAGCCCCGGGATTTCACATCTGACTTAACACGCCGCCTGCACACCCTTTACGCCCAGTGATTCCGAACAACGCTTGAGACCTCTGTATTACCGCGGCTGCCTCCCCCACTCGGTG
+
CCCCCGGGGGGGGGGGGGGGFGGGGGGGGGGGGGGGGGGGGGGGGGGCFGGGGGGGGGGGGGGGGGGGGGGGGGGGGGGGGGGGGGGGGGGGGGGGGGGGGGGGGGGGGGGGGGGGGGGGGGGGGGGGGGGGGGGGGGGGGGGFGGFFGDFGGGGDFGFGGGGGGGGGGGGGGFFGFGGGEGGEGGGCCDFGGEGG>CGFFFGG;CGFFGGFF7,7;DD**/?CCF46:*?EFF;7>7)=:/C<69@+<CC3>:5CC;G*)))*C9C?F=C6*2:<:4)*-19270,*)0(-5((*))-(-
@M03506:14:000000000-AKVR1:1:1101:7862:5506 2:N:0:40
GGACTACCAGGGTTTCTAATCCTGTTTGCTCCCCACGCTTTCGTGCATGAGCGTCAGTATTGGCCCAGGGGGCTGCCTTCGCCATCGGTATTCCTCCACATCTCTACGCATTTCACTGCTACACGTGGAATTCTACCCCCCTCTGCCATACTCGAGTCCGCCAGTCACAAATGCAGTTCCCAGGTTAAGCCCGGGGATTTCACATCTGTCTTAACGGACCGCCTGCGCACGCTCTACGCCCAGTAACTCCGATTAACGCTTGCCCCCTACCTTTTCCCGCGGCTGCTGGCCCGTGGTGAGC
+
CCCCCGGGGGGGGGGGGGGGGGGGGGGGGGGGGGGGGGGGGGDGGGGGGGGGFGGGGGGGG9FFCFEG7FGGGGGGGGGGGGGDGFGGGGGGGGGG8FFGFFAFGGGGGGGGCGFGGGGG9EFGCFFGDFGGGGGGDGFGGGGGGGGGGFGDFGGEFCDECECEGGGG7<8C<CFFGGFFGAC>GFGF,BFC885C=CFCGGGC=AF7,==F,:<8:*0/:<DGCF5>=DEG3)0*6*7*:*9C:7+1?E8)75*2::D*755*2A8.*8***02+0)0*-22-76B:()(-),()0))((
@M03506:14:000000000-AKVR1:1:1101:15068:5517 2:N:0:40
GGACTACCCGGGTTTCTAATCCTGTTTGCTCCCCCAGCTTTCGAGTCTTAGCGTCAATAGAAGCCCAGGCAGGTGCTTTCGCCATAGGTGTTCCTCCCGATATCTACGCATTTCACCGCTACACCGGGAATTCCCCTGCCCCCTACTCCATTCGAGGCTATCAGTATCCGACGACGGCTCCCAGTTAAGCCGGGTGACTTAACGTCATACTTACGGGACCGCCTACGCTAGCTTCAGGCCTAGTCATGCCGAATCACGCGCGCAACCTATGTCTTCCCGCGGTTGTTGGCACCTATTTAGC
+
CC@@A<FFFFEGGG>6F@FGGFFCEEEDEGCGGE+@FEFGGG;DF<FFDGFAFGEGGEFD9FAF@FC6FFECFCF@,,CFGGECC<FDF9FE<<F56B=C7::EE9F<FFF+CFGDFGG7CE<?<>@C@:EFF9?<<+AEFDDGFFD8?8;8,2@D6@8,6==,@:EF:EC@+:C*9CE>*;E,>DFC,D<C*4*==,5=C+<*3=E*<+3+=+3*:*)*/27C3C))**)3***2)*)*+60**++*<8:5>D*:709*.0)//:*9E***1?7+<1)/,(,((-,0(/))),(**/.5)
@M03506:14:000000000-AKVR1:1:1101:12081:5521 2:N:0:40
GGACTACTGGGGTTTCTAATCCTGTTTGCTCCCCACGCTTTCGCACCTCAGCGTCAGTACCGGGCCAGTGAGCCGCCTTCGCCACTGGTGTTCTTGCGAATATCTACGAATTTCACCTCTACACTCGCAGTTCCACTCACCTCTCCCGAACTCAAGATCCTCAGTATCAAAGGCAGTTCTGGAGTTGAGCTCCAGGATTTCACCCCTGACTTAAAGACCCGCCTACGCCCCCTTTACGCCCAGTGCTCCCGAGCAACGCTATCCCCCTTCGCATTACCGCGGCTCCTGGCACGAATTTAGC
+
CCCCCGGGGGGGGGGGGGGGGGGGGGGGGGGGGGGGGGGGGGGGGGGFGGGGGGGGEGGGGGGGGGGGGCFGGGGGGGGGGGGDGGGGGG<FGGGGGG7CFGGGGFGGGGGGGGGGGFGGGGGGGGGGCF:FFDFGFGAFGGG9D?EEE@EFE9FFCFGG>FGGDCDF7D,;?FCCEGGGFG7FGGFGGGGGGFC@EFFCFGGGGGG7742@=@9@:4):9CGE*;>E*:>:1;)+9*):5=569+<*0;27))>52()*)099*AC5859))7*A+6):(((((4(/(.(553(*)1)-.
@M03506:14:000000000-AKVR1:1:1101:5206:5529 2:N:0:40
GGACTACCGGGGTTTCTAATCCCGTTTGCTCCCCACGCTTTCGTGCCTTAGTGTCAGGAATGAGCCAGTTATCTGCCTACGCCATCGGTGTTCCTCCCTATATCTACGGATTTCACTCCTACACAGGGAATTCCAATAACCTCTCTCATCCTCTAGCTTAGCAGTTTAGATAATGGATCTCCGGTTTATCCGAACGCTTTCACTATCTTCTTACTACGCCACCTACGCAACCCTTTCCGCCCAGTAATTCCGGCTAACGCTTGGGTCACCCTTATACTCCAGTCCTCGTGCACGCAGTTAC
+
CCCCCGGGGGGGCCFEFGGGFAC@FGGGFGGGGEFGCEFGGGGGGDGFGFFEFGFGGFFGGE9<FD8FFEFFGFGGGGDGEGGGDFG>FGGGGGAFG:FFGCEEFFFDF7F=BAEG<5FFGF@EFF8FFG,AFGGAFFF,E9E44,@9>EGGGEF,EFF89FCDEAFCG8F99@;9=D8,>9E6+6+6,@5>CE>++@C7DFC:@AFF,52BCFC:+*9=@DF6CF)2?C4,1;/**;88C59>*:+3+?+9.)):*/**)00**/2)+9*).*2+<)*0).),,.5)(.-,*-()00)))
@M03506:14:000000000-AKVR1:1:1101:12837:5536 2:N:0:40
GGACTACTGGGGTTTCTAATCCCGTTCGCTCCCCTGGCTTTCGCGCATCAGCGTCAGTGTCGGCCCAGCAACCCGCCTTCGCCGCAGGTGTTTCTCTCGATATCTACGCCTTTCACCGCCACACCGAGAATTCCGGTTGCCCCTTCCGCCCTCCAGCTCACCCGTATCACTCGACCGTTCCGAGTTAAGCCCGGAGATTTCACAACTGTCTGGTTTCCCCGCCTTCCCGCCCCTTTAGCCCAGGCACACCCGAACCATCTTCGTCTCTCCTCTTCTCCGCGTCTCCTTGACCCGAGCTTGC
+
@BC8CE,6CFEGGGD-C-CFGDE@E<6F+,CCFEE<FGG,CC,@@++BFGGG7C,8@,<F9@C7,6B8F8FG8B>FEGGGGGG@G+7=:4?F,C?A5A+8,=+?E,CD7+EEF,5:884++>,+@+:FC+C,@D,C3>7:BBD886D>E+@*6*,,D,@6,,,4*1:6:F9,;54*=:5,?;*8*;9A+5+4:*338:CGGG7++*+32*;**2+2***2/))*10)755)5))70)*=CF75*//*0*2*)))/)0)*+**)2**0*38*.**2++.)2((((())/.*)))-(/0)5((
@M03506:14:000000000-AKVR1:1:1101:14801:5551 2:N:0:40
GGACTACAGGGGTTTCTAATCCTGTTTGCTCCCCACGCTTTCGTGCCTCAGCGTCAGTATCGGGCCAGTGAGCCGCCTTCGCCACTGGTGTTCTTGCGAATATCTACGAATTTCACCTCTACACTCGCAGTTCCACTCACCTCTCCCGAACTCAAGATCCTCAGTATCAAAGGCAGTTCTGGAGTTGAGCTCCAGGATTTCACCCCTGACTTAACGACCCGCCTACGCACCCTTTACGCCCATGGATTCCGAGCAAAGCTAGCCCCCTTCTTATTCCCGCGGCTGCTGGCCCGCAGTTCGC
+
CCCCCGGGGGGGGGGGGGGFFGGGGGGGGGGGFGGGGGGGGGGGGGGGGFGGGGGGGGGGGGGGGGGGGGFGGGGGGGGGGGGGGFGGGGFGGGGGGGGGGGGGGGGGG?FGFFDGG9FFGGEGCGGGGCFGFFF9,AFGGG8==ECC>EE?CF8DF8FD,E9EGCAF,CFF6FGGGF=:,,ECFGGGGG3BEFGFCF,<DFFGFE>*A?C9FG,*54?E?C<E545855=EFFFFE:):8****3+79<+)5<C**,709*077E57*)***00++4)/,(-(-(4:(),-.((/)/)(-
@M03506:14:000000000-AKVR1:1:1101:20133:5558 2:N:0:40
GGACTACCAGGGTATCTAATCCCGTTTGCTCCCCTAGCTTTCGTGTCTCAGTGTCAGCAAACCCCCAGCGAGCTGTTTTCACCATTGGCGTTCCAAATGATATCTACGCATTTCACCGCTCCACCATTTGTTCCGCTCGCCCCTAGGTTGCTCAAGACCAGCAGTATACCAAGCAGTTCCACGGTTGAGCCGTGGGATTTCACAAGGTACTTACCAGTCCACCTACACCCGCTTTAAGCCCAGTTATTCCGCCTAACGCTTGGCACCTCTGTCTTACCGCGGCTGCTTCCTCCCGTAGGGG
+
CCCCCGGGGGGGGGGGGGGGGGGGGGGGGGGGGGGGGGGGGGGGGGGGGFGGGGGGGGGGGGGGGGGGGGGGGGGGGEGGGGGGGGFGGGGGGGGGGGFGGGGGGGGGGGGGGGGGGGGGGGGGGGGGGGGGGFCE:CCG7CCDGGFGGFGGGGFFGGGGGGFDFFGFGGGGFGGDGGGGFFGGGGGCEFF7*:EGDEGGGFGGFG5A?FGGCDFGGFFCC4?C66A;,:)47=2:?>BG55D7+=C=?;+8:8>*5(>E>5><4EA)20*9@CF+<7.C(,7-(,)*.6)-?:0/))-((
@M03506:14:000000000-AKVR1:1:1101:8260:5561 2:N:0:40
GGACTACCGGGGTTTCTAATCCCGTTTGCTCCCCTAGCTTTCGCGCCTCAGCGTCAAGAACAGGCCAGGTAGTCGCCTTCGCCACTGGTGTTCCTCCCGATATCTACGCATTTCACCACTACACCGGGAATTCCACTACCCTCTCCTGCCTTCGAGTCGATCAGTATCGAGTGACCCTCCCCAGTTGAGCCGGGGGCTTTCACACTCGACTTGAACGACCGCCTGCGCGCTCTTTACGCCCAGTCAACCCGGCCAACGCTTGTCCCCTACGTATTACCGCGGCGGCTGCCTCCCGTAGGAG
+
CCCCCGGGGGGGGGGGGGGGGGGGGGGGGGGGGGGGGGGGGGGGGGGGGGGGGGGGGGGGGGGGGGGGGGGGGGGGGGGGGGGGGGGGGGGGGGGGGGGGGGGGGGGGGDGFGGGGGFFFGGGGGGGGGGCFGGCGGGGGGGGGGGGGGGGGGGGGFGGGGGGGGGGGDGGGGGGFGCFGEGG>FGCCCFCEGGGGE:CGFGGGG6F5CDDGFGD6;CD=>CDEFFEBEG37<*9749B8EE*0*<C*0;C<)5)9<<DGF;>7*AE5/8*.9:8CC6.>1,3(((4.18))7(-*0)4)4
@M03506:14:000000000-AKVR1:1:1101:25672:5563 2:N:0:40
GGACTACTGGGGTTTCTAATCCCGTTTGCTCCCCTGGCTTTCGCTCCTCAGCGTCAGATTTGGTCCAGGATGCCGCCTTCGCCACCGGTGTTCCTCCAGATATCTACGCATGTCACCGCCACACCTGGAATGCCGCATCCCTCTCCTAATCTCAAGCCATCCAGTATCAGACGCAGTCCCCCGGTTAAGCAGAGGGCTTTCACGATTGTCTTAGTTGCCCGCCTCCGACCCCTTCTCCACCAGTAATACCGACTAACCCTTCCCCCCCCCGTATTACTGCCGATGTGGCCCACCGCAGGCG
+
9CCCCGGGGGGG@FGCE9CEF<EGGGF;FDGGFGGFGGG<FGGG@;@,@EEFCCGGGF@CFFCCFGCG@7F,CF>EGG,C7BFEGGGG+8BFFGAFCEFFGGG9FC9<+4B+:A@EF+F+@:8FEC<,=FG,,,@@+48=36>3,@6,,,8@;=A9,+@AB1DD,63>E:=:ECE6+325,@E*5B*,,5,,?=>5*4,4,4,=**,/,4=1@+148+*3//5:*;)0*537<45*)+18*1*2>+2*38*)))/6*(**))045*:5:@C))2++0)1+.(,,,()*-7(-0497)0((-
@M03506:14:000000000-AKVR1:1:1101:7902:5576 2:N:0:40
GGACTACCAGGGTATCTAATCCTGTTTGATCCCCACGCTGTCGCGCCTGAGCGTCAGTAACGGGCCAGTGAGCCGCCTTCGCCACCGGTGTTCTTCCCAATATCTACGAATTTCACCTCTACACTGGGAATTCCACTCACCTCTCCCGTACTCAAGCTCCACAGTCTCAAAGGCAGTTCCAGAGTTGAGCTCTGGGCTTTCACCCCTGACTTGAAGAGCCGCCTGCGCGCGCTTTACGCCCAGTCATTCCGAACAACGCTAGCCCCCTTCGTATTACCGCGGCTGCTGCCTCCCCCCGGAG
+
CCCCCGGGDGGGGGGGGGGGGGGFGGGGGGGGGGFGGGGEFEEFGGEGGFGGGGGGGGFGGFGGGGGGGFGGGGGGGGGFGGGGGGGDGGGGGGGGGGGFGGGGG<FF7FG<FFFFGGGCEGDGGFGGE:FFFFGGFG,=FGGCCEFG=EGGGFFGGGFFBFFFGG;E8=9@8,,4AFG7E,EFFCCEFF9>;EGCCCGCC@:D:EFCCF>9?7:,:CFGGGCCF<D3*)07):)29DEGG*7D4+<6EGDF>B57C0D=)56>CE85*7*0758<C<)7,20(-()/8F7)8:())04(-
@M03506:14:000000000-AKVR1:1:1101:7022:5605 2:N:0:40
GGACTACTGGGGTTTCTAATCCTGTTTGCTCCCCACGCTTTCGCACCTCAGTGTCAGTATTGGCCCAGGTCGCCGCCTTCGCCACCGGTGTTCCTCCCGATATCTACGAATTTCACCTCTACACCGGGAATTCCGCGACCCTCTACCATCCTCTAGCCCCTCAGTTTCGGATGCACTTCCTCAGTTGAGCCGAGGGCTTTCCCATCCGACTTAAGGGACCACCTACGTGCGCTTTACGCTCCATAATTCCGAGCAACGTTTGCACCCCATGTCTTACCGCGTCTGCTCGGCCCTGGTTTGC
+
CCCCCGGGGGGGFGGGGGCGGGGGGGGGGGGGGGGGGGGGGGGGGGGCGGGGGGGFFGFGG9FGFGGGGGGGGEGGGGGGGGGEGGGGGGGGGGCGGGGGGGGFFGGGGGGGGGGGGGGG,FCEF::B+@FGGGF@EDEGGGGFGGF6C,DEFGD@CGGGFGCF,=EFE5BE*=DFCG?G?FG6=E7:,><@CEDDCGFGF03+1=/7*><CFF794*5:*:5C<4)8*7>G758>AC>*;>F>C+2=CG6))<5CC0C??)*090CD5)9=*2<<A>:5(4;(())*()(,)-2*/*(,4
@M03506:14:000000000-AKVR1:1:1101:22211:5645 2:N:0:40
GGACTACCGGGGTTTCTAATCCTGTTCGCTCCCCTAGCTTTCGCACCTGAGCGTCAGTAACTTGCCAGGAGACTGCCTTCGCCTTCGGTGTTCCTCCGGATCTCTACGCATTTCACCGCTCCACCCGGAATTCCGTCTCCCCCTCAAGTCCTCAAGTCCACCAGTTTTCGAAGACCTTTTCCGGTTAAGCCGGAAACTGTCACTCCGAACTTTGCAGACCGCCTTCGTTCGCTTTACGCCCAATCAATCCGGACAACGCTTGCCCCCTACGTACTACCCCGCCTCCTGGCCCGGCTGTAGC
+
CCCCCGGGGGGGGGGGGGGGGGGGGGGGGGGGGGGGGGGGGGGGGGGGGGGGGGGGGGGGGGGFGGGGG?FGGGGGFGFGGGGGGGGGGGGGGG9FGE:BFGFFGGGGGGGGGGGGGGGDGGGGGGDGEGFFGGGFFFGGGEGGGGGD>DFGG8DF9,DFGGGGGCGGGGGFG>FFCFFCFGDGED*=,?:B*4=8CF;FF7C?F?5CEGF7++5@77;73)82*2:8*8=E*7@*4*78?E*9*02=C6:))8CDG05>5)594CE)27<.***00()127(4(3(9(<13>4())0)).
@M03506:14:000000000-AKVR1:1:1101:19665:5647 2:N:0:40
GGACTACAGGGGTTTCTAATCCCGTTCGCTCCCCTAGCTTTCGCACTTCAGCGTCAGTGTCAGCCCAGCAACCCGCCTTCGCCGCAGGTGTTCCTCTTGATATCTACGCATTTCACCGCTTCACCCAGACTTCCAGTTGCCCCTTCTGCCCTCTAGCCCCCCCGTATCGGTTGACCTGTCCGGGTTAACCCCGGTGCTTTCCTAACCGACTTGCGTGGGCCGCCTACGCCGCCCTTCCGCCCCGTAAACCCGACCCTCCGTTCCCCCCCCCGTACTCCCCCGCGTGCCGGCTCCCGCGCGC
+
9<CCCG8FD9FG6CC6=CFE9,6BFC<;CCF7F;A@AFCFFGGE;@@,6,CFEB:FCF,C,CCFGF?E<CF8CFCF@B,<,F:=7+44FE94C@,B55CFE,CFG9ECCE+BEGFFGGG7+=AFE,AF,+8,AFFF<?,4A>D8,6,@B,@8DED,>=FE++5CC*6@>>4@8,DE72=8C*9*=88,,4;:C=*/*3;+>+++5****2):+1*3*).*/1)**1<55))29))2(*);;=DGG5*)+2*75)))*.7*0))*0;EBED))0)**+(0*2((,-((7(),()(-)0)(,-
@M03506:14:000000000-AKVR1:1:1101:17696:5663 2:N:0:40
GGACTACTGGGGTTTCTAATCCTGTTTGATCCCCACGCTGTCGCGCCTGAGCGTCAGATACGAGCCAGTGAGCCGCCTTCGCCACCGGTGTTCTTCCCAATATCTACGAATTTCACCTCTACACTGGGAATTCCACTCACCTCTCTCGTCCTCAAGTCTCACAGTTTCAATGGCATTTCCGGAGTTGAGCTCCGGGCCTTCACCACTGCCTTTAAAGACCACCTTCCCGCGCTTTACCCCCAGCACTTCCGAACCACCCCAACCCCCTTCGTATTTCCGCGGCCGCTGGCCGCACGCTAGC
+
CCCCCGGGGGGGDEGGGGGGGGGGGGGGGGGGGGGGGGGGGGGGGGGGGFFGGGGGGGGGGGGDGGGGGFGGGGGGGEGG7FGGGGCG=7BFGGGGGFA8FGGGFCGCCFGGGGGGGDFDFGAFFGGGF,EFGGGG,EDGGGGGGFGC8CEGG9?FGGED98BFFGCECFGDFGCC9EEFGGCEGGGFGF;EGEB:C*=6<76D6F66,6C8,+;=:+?C6*76**);/))//).39*03?*****<)<<;7))12>(/*0).97=E.27C<)9C++60C(277((()-7(()--)))-(.
@M03506:14:000000000-AKVR1:1:1101:13364:5667 2:N:0:40
GGACTACCCGGGTTTCTAATCCTGTTCGCTCCCCACGCTTTCGTGCCTTAGCGTCAGATACATGCCAGCAAGCTGCCTTCGCCATTGGTGTTCCTACTGATATCTACGCATTTCACTGCTACACCAGTAATTCCACTTGCCTCTCATGTCCTCTAGATTGCCAGTATGCGATACAGTCCATATGGTTGAGCCACAGGATTTCGCATTGCACTTAACAATCCACCTACGCACGCTTTACGCCCAGTGATTCCGGATAACTCTTGGACCCTACGTATTACCGCGGCTGCTGGCACGTTGTTTT
+
CCCCCGGGGGGGGGGGGGGGGGGGGGGGGGGGGGGGGGGGGGGGGGGGGGGGGGGGGGGGGGGDFGGGGGGGGGGGGGGGGGGDGGGGFGGGFGGGGGFFGGGGGGGGGGGGGGGGGGGGFGGGGGGGGGGGGFGGGG9EFGGGFGCBFGEFFFGFFCF?GGGFGFGGGGGGGGGFGGGFGGFDGGGCFFGFGGFFG7FGGGGD6CE?FGGGGCEFG7@67CD6003*=DFD*)6CEDDGEE<6?F97E+>/58>*2;+3@AFDGGDB*2*0=F+A+<7*-,43((-926,4*44*)8(((
@M03506:14:000000000-AKVR1:1:1101:23556:5672 2:N:0:40
GGACTACTGGGGTATCTAATCCTGTTCGCTCCCCACGCTTTCGCTCCTCAGCGTCAGGTAAGGCCCAGAGAACCGCCTTCGCCACCGGTGTTCCTCCCGATATCTGCGCATTTCACCGCTACACCGGGAATTCCATTCTCCCCTACCTACCTCTAGTCTGCCCGTATCCACTGCAAGCCCAGGGTTAAGCCCTGGGTTTTCACAGCGGACGTAACAAACCGCCTACGAGCTCTTTACGCCCAATTCCGGCCAACGCGTGCCCCCTACGTATTTCCGCGGACTCTGCTTCCCGTAGGCGTTC
+
CCCCCGGGFGGGGGGGGGGGGGGGGGGGGGGGGGGGGGGGGGGGGGGGGGGGGGGGDFGGGGGGGGGGGGGGGGGGG@FGGGGGGGDGEGGGFGEGGGGDGGGGGGGGGFGGFFFGGGGGGGGGGGGE+>A@FGDFGGGGGGGGGGGGGGGGGGGF,DDGGGGGECFFFGGGGGGGGGCG>8CCCFG?FGGGG>FGGE5:7+4CE=*1*)79CFG+:5FGGGGE3F@B5))<CFFD9C5EG5*7*0<?5*/77FC5)4<5.57D)*;<***9**21*()*(-())))*)/.4.4,94724,
@M03506:14:000000000-AKVR1:1:1101:19737:5691 2:N:0:40
GGACTACAGGGGTATCTAATCCTGTTTGCTCCCCACGCTTTCGCACCTCAGCGTCAATACCAGTCCAGTGAGCCGCCTTCGCCACTGGTGTTCTTCCGAATATCTACGAATTTCACCTCTACACTCGGAATTCCACTCACCTCTCCTGGATTCAAGCGATGCAGTCTTAAAGGCAGTTCCGGGGTTGAGCCCCGGGCTTTCACCTCTACCTTACAAAGCCGCCTACGCGCGCTTTACGCCCCGCAATTCCCAACAACGCGACCCCCCCCCGTATTACCGCGGCTTCTGGCCCGCACGTAGC
+
CCCCCGGGGGGGGGGEFFGGGGGGGGGGGGGGGGGGGGGGGGGGGGGGGGGGGGGGGGGGGGGFGGGGGGFGGGGGGGGGGGGGGGFFGGGGGGGGGGGGGGGGGGFFGGGGGGGGGGGGGGGGGGDFDGGGGFGGFGCCEEG9DDGF,,=DDFGDGDGFEGGFGGGDCDAFFGGGGGGFGEDEGC6C6;D@8EGDG5DC?@FFDFGG7+2=?C?FD6)67C2/:DDA532*1).*-9>GE*))1*1/AC+/))1>F;5/)))1*2C)?37.)2<++))1((,(-2)*-6(452>1)04((
@M03506:14:000000000-AKVR1:1:1101:26376:5707 2:N:0:40
GGACTACCCGGGTATCTAATCCCGTTTGCTCCCCTAGCTTTCGCTCCTCAGCGTCAATGTCGGTCCAGGATGCCGCCTTCGCCACCGGTATTTCTCCAGATATCTACGCATTTCACCGCTACACCTGGAATTCTGCATCTCTTTCCAGAATTCAAGCCATCCAGTATCGTACGCAGTTCCCAGTTTGAGCCTGGGGACTTCACGCCCGCTTTAGTTGGCTGCCTCCGAGCCCTTTATGACCAGTACTCCTTTACAAGGCTTCCTCCCCCCGACATTTGGCGCTTCATGTCCAGGCTTTAGT
+
CCCCCGEGGGGEF:,@<EEFF9C@CFFEFCA<<CFFFFDCEE@,6CFCC<8F7FFGC<<FED7FFE@FGGGFF<+@:F:CFG,===++==F<,@959?<5<BFE:CFFE=+B,@,?,@FCF+A<BFCEFF9EFCF99?F=;E,8,,,7DF9E,6DC9+@9@1B,3@,@+,>=CEG6CGG7ED6,,7<9+38DD>*@C*@E7934,411****1=BC+*),284C47)/*))=9;6C)++++3*010>+++++++++*(/3))0*2*1)*01)))2++)*+(((-())/)*)-)((*0/).)
@M03506:14:000000000-AKVR1:1:1101:6754:5717 2:N:0:40
GGACTACCGGGGTTTCTAATCCTGTTTGCTCCCCACGCTGTCGCGCCTCAGTGTCAGCTACTGCCCAGCAGGCCGCCTTCGCCACCGGTGTTCTTCCGGATCTCTACGCATTCCACCGCTACACCCGGAATTCCGCCTGCCTCTACAGTGCTCGAGCCCAGCAGTTCGCACGGCCGACTCGGGGTTGAGCCCCGAGCTTTCCCCGCACGCTGACCGGGCCACCCACGCGCCCCTTCCGCCCCCTGACTCCCGCCACCGCCCGCGCCCGACGTCTCACCGCGGCTGCTGTGCCGCGGCTCGC
+
CCCCCGCFGCFGGGEFGFD@@FGEFFFFFFGCFEG:@FCCGGGGGGGCFGGGGGFGFG@@FFGGG<AFDF<ECFCCGGFG@@F7FGGGG@CGGFGGGGE=FEFFGAEC=:==F,5?F7@7+F9FF=FCF+AFFFG>>3+,@DC,@D;CF,@=B7++::>DFD6D,@;BEDCCD>8*/B*41*/:?>=668@EG*1/3/+39*<CE=CE=/19570:)))**9***95B>D)*)).*.*);C5)9*0+1A?*.)))*1()*0).))22)*.)8)2*27(.:19((-()).)))0((/))-3,
@M03506:14:000000000-AKVR1:1:1101:16623:5730 2:N:0:40
GGACTACCGGGGTTTCTAATCCTGTTTGCTACCCACGCTTTCGTGCCTCAGCGTCAGTTATCGTCCAGTAAGCTGTCTACACCACAGGTGTTCCTCCTGATCTCTACGCATCTCACCGCTACACCAGGAATTCCGCTCACCTCTCCGACACTCCAGTCACCCAGTTTTCGGCGCACCCTCCCAGTTAAGCCGGGAGATTTCACACCACACTTCGACAACCGCCTCCGCACGCTTTACGCCCAGTCACTCCGAACAACGTCCCACGCCCACTTCTTACCCCCGCCTCTGACACGTACTTCGC
+
CCCCCGGFECGGECCEGC<EAFGGFGGGGGD<FGFFCCGGGGGGGG?<FFGFGGGGGGGFDFFFCF,@FFGGGGGGGGGGGFG@D<FGGGGGFFFGGGF9<AFG,5CDFEFF,:A?ACFFEGGGGGGECGFFG9,@B+@FGGGFFGE6C8E8B,,,7@D=FG68FGGFGG>F3C+@>8*D*C>,@C,:,BD@***:5,1=,=CFF:F*,/*20**/3CFE5CD5350::1;E<)):<578E**97<C4C*/05;C97(**0)**)2*)2)***0++:(02(,-(-((0)1)))((*0=)(,
@M03506:14:000000000-AKVR1:1:1101:17012:5737 2:N:0:40
GGACTACCGGGGTTTCTAATCCCTTTTGCTACCCTGGCTTTCGTTCTTCAGCGTCAGTAATGACCCAGTAACCCGCTTTCGCCACTGGTGTTCCTCCAGATATCTACGCATTTCACCGCTACACCTGGAATTCCAGTTACCTCTGTCATACTCTAGCCGCCCAGTTTCCATCGCCATACCGGAGTTGAGCTCCGACCTTTAACGCCAGACTTAAGCAACCGCCTACAAACTCTTTACGCCCAATAATTACGGACAACGCTTGCTTCCTACGTCTTACCGCGGCCGCTGGCACGTAGTTCGC
+
CCCCCGGGGGGGFGGGGGGGGGGGGGGGGGGGGGGGGFGGGGGGGGGGGGGGGEGGGGGGFFGGGGGGGGGGGGGGGGGGDGGGGGGGGFGGGGGGGGGGGCGFDFGGGGGGGGGGGGGGGGFGGGGGGEGGFGGGGGGGGGGGGGG9E@FGGFCDGGGGGGGGGGFGF=DGEGGCE=EGGD++5D9,@B>FGG*@EEGGDC7E*75;:DFGF+,AFFFF4CDEGF4A+CAGD6A7>7AE5*C5DF+@+<*7))17F1C*05)*2+<6:@D))029<35=090(1((715()8,(*0=)(-
@M03506:14:000000000-AKVR1:1:1101:19011:5743 2:N:0:40
GGACTACTCGGGTTTCTAATCCTGTTTGCTCCCCTAGCTTTCGCGCCTCAGCGTCAGTTGTGGTCCAGTGCGCCGCTTTCGCCACAGGTGTTCCTCCTGATATCTACGCATTTCACCGCTACACCAGGAATTCCACGCACCTCTCCCACACTCCAGCACGGCAGTTTCGCCTGCAAGCTCCCAGTTGAGCCAGGAGATTTCACAGGTGACATACCGCGCCGCCTACGCGCCCTTTACGCCCAATAATTCCGACCAACGCCCGCACCCCCTGCATTACCGCGGCTGCTCCCTCCCGCAGGAC
+
CCCCCGGGGGGGGGGGGGGGGGGGGGGGGGGGGGGGGGGGGGGGGGGGGGGGGGGGGGGGGEGGGGGGGGGGGGGGGGGGGGGGGFGGFFFGGGFGGGGGGGGGGGGDGGGGGGGGGGGDEGGGGGGGGGGGGGDGGGDGGEFDFGGGG8CEGGG?EFGGGGGGDCCFCEEFEG8EFGFFGGGGFFFFFGGGGGGEF6D@GGFFGGEGGGDF?CFCG)=CCCD=DFDEEG7ECF?CAC:EC=FCFGC?FGF5)))9C(9*7.5<DEG3*)9))2++A<):,-3020)*8:(8EF9))0(-(
@M03506:14:000000000-AKVR1:1:1101:26618:5764 2:N:0:40
GGACTACCGGGGTTTCTAATCCCGTTTGCTCCCCTGGCTTTCGTCTCTCAGTGTCAGTTATGGTCCAGAATGCCGCCTTCGCCACCGGTGTTCCTCCAGATATCTACGCAGTTCACCGCTACACCCGGAATTCCGCATTCCTCTCCCACACCCAAGCCATCCAGTATCAGACTCAGTTCCCCAGTTAAGCTGAGGGATATCCCGGCTGCCGTAGTGTGCTACCTACAGACCCTGTACGCCCAGTAATCCCGAACAACCCCTTCCCCCCCTCTCTTCCCCCCGCTGAGGTCCCAGACTTCTC
+
6,BCCCFC@CDEGG,FCFGFGA@;6FGB,CEFFGGFFCCFGGCGGDFFF@,CE<FGGG<EFGCEC,,6<EG<EEFEC@,FFGGGGGGCFEGGF9<FGG89<B@<EDFFGG+BAAF9F7=FEFGGF+@C=B@DGG8FG>CFE9D,@8,6@3>+@+36=88DFC?,7;@>:;97,@,>E;2;F:7:<5;7,5,@,3BC57,2,+41*4*4**/2=*=41++,++2+3>))19)=D))+.*)**2*21+>++5/).<C4*(**0)8592:;E)*))*+++..5(-((((()..).7)(*)1)-.
@M03506:14:000000000-AKVR1:1:1101:16846:5770 2:N:0:40
GGACTACTGGGGTATCTAATCCCGTTTGCTCCCCTGGCTTTCGCTCCTCAGTGTCAGTGTTGGTCCAGGATGCCGCCTTCGCCACCGGTGTTCCTCCAGATATCTACGCATTTCACCGCTACACCTGGAATTCCGCATCCCTCTCCCAAACTCAAGCCATCCAGTATCAGACGCAGTTCCCCAGTTAAGCTGAGGGATTTCACGTCTGACTTAGTTGGCCACCTACGAGCCCTTTACGCCCCGTAATTCCGAACAACGCTTGCCCCCCCTGTATTACCGCGGCCTCTGGCACAGAGTTAGC
+
CCCCCGGGGGGGGGGGGGGGGGGGGGGGGGGGGGGGGGGGGGGGGGGGGGGGGGGGGGGGGGGGGGGGGGGGGGGGGGGGGGGGGGGGGGGGGGGGGGGGGGGGGGGGGCGGFGGGGGGDGGGGGGGGGGGGGGGGGGGGGGGGGGGG8DFFGFGGGGFGGGEFGA@EGGFFGGGEEGGGGGCEFG7:;9;BCFGGECF,,+5DFG>>9CGG?7DEGGFGFFC;085555?EGFF7CGEGG*78<*;FFBF5:>D47>D=>>>F<FC>=05)*2:+<45>0(4((.(6)/(5.:(997)))
@M03506:14:000000000-AKVR1:1:1101:9824:5786 2:N:0:40
GGACTACCGGGGTTTCTAATCCCATTTGCTCCCCTGGCCTTCGTGCCTCAGCGTCAGGAACTGTCCAGAGACCCGCCTTCGCCACTGGTCTTCCTTACGATATCTACGCATTTCACCGCTACACCGTAAATTCCAGTCTCCTCTCCAGTCCTCAAGCACGGCAGTATCGAATGCAGTTTCGGAGTTAAGCTCCGAGATTTCACACCCGACTTACCGCGCCGCCTACGCACCCTTTCCGCCCAACGCACCCCAACAACGCTTTAGACCCCTGTCTTACCGCGGCTGCTGGCACAGCGTTAGC
+
CCCCCGGGGGGGFDGFGGGGGGGGGGGGGGGGGGGFFFGGGGFGGGGGGCGGGGGGGGGGGGGGGGGGGGGGGGDGGEGGGGGGGGGGGGGGFGGGFFGGGDGGGGGGGGGGGGGGGGGGGEFGGGG7:DFGGGGFFGGGGGGGFFDFGGGGGGCEGGGGEGGEGGAFG?FEEFGGGF:DEGDGG,<C9C,@EGCE57?FGDGGGDDCEC?CFGGCGGFG)9D5>CB:*CEE54<*)*0*:5C***1)28*.)8F4*()/)0/**0<)2<5<4:<2+.8/7((4(44)8>(57:(175(:6
@M03506:14:000000000-AKVR1:1:1101:8075:5790 2:N:0:40
GGACTACCCGGGTATCTAATCCCGTTCGCTCCCCTGGCTTTCGCGCATCAGCGTCAGTGTCGGCCCAGCAACCCGCCTTCGCCGCAGGTGTTCCTCTCGATATCTACGCATTTCACCGCTACACCGAGAATTCCAGTTGCCCCTTCCGCACTCTAGCACAACAGTATCACTTGACCGTTCCGAGTTAAGCCCGGAGATTTCACAAGTGACTTGTTGCGCCGCCTACGCGCCCGTTCCGCCCAGCACATCCGAACAACGCTTGCCCCCCCCGTATTCCCGCGGCTGCTGGCTCGGAGTTAGC
+
CCCCCGGGGGGGGGGFGGGGGGGGGGGGGGGGGGGFFGGGGGDGEGGGGGGGGGGGGGGFFEEGGGGFGGGGGGGGGGGGGGGGGGGGFFFGGGFG<FGFFGGGGGGGGCGECFGGGGGGGGGGGDD@FCFGGGGDFDFFGGGFGFECEGGCFGFDF;FFD?CFC:@FGGGGEDGFCBECG***=8;,=,B8*/:?5*;:+;;7@*49CDFC+1>0+:57D<D5*2..*>>5)87*(*01:5C*2*29C85).89*C>D5;3>**2/.:))85*3++4):3((1(-))25(4)70)))-))
@M03506:14:000000000-AKVR1:1:1101:12969:5790 2:N:0:40
GGACTACAGGGGTTTCTAATCCTGTTTGCTACCCACGCTTTCGCTTCTCAGCGTCAGTTCCGGCCCAGCGCACCGCCTTCGCCACTGGTGTTCCTCCCGATATCTAAGCATTTCACCGCTACACCGGGAATTCCATGCGCCCCTACCGGACTCTAGTCATAGCAGTATCGAATGGCGTCTCCAGGTTGAGCCTGGAGTTTTCACATCCGACTTGCCAAACCGCCTACAAGCTCTTTACGCCCAATAAATCCGGACAACGCCCGCCCCCCACGCCTTACCGCGCCCCGTGCCTCCCGTAGCG
+
CCCCCGGGGGGGGGGGGGGGGGGGGGGGGGGGGGGGGGGGGGGGGGGGGGGGGGGGGGGGGGGGGGGGGGGGGGGGGGGGFGGGGGGGGGGGGGGGGGGGGGGGGGGGGGGGGGGGGGGGGGGGGGGGGGGFGGGFCGGGGGGGGGGGGGGGGGGGGGGFFGF9EGG;FDGCC6BCEGG8EGFGFGGG?CFGGCDCG?FGGGGG7CCCECDDGFGD>FFGFGGEC7::E=>6C=*>-:@EGGDGF6C423+0879<G</7<B5DGGDF*7D7)*;C+8)511(4(((0,81)7?FC5)-((
@M03506:14:000000000-AKVR1:1:1101:12734:5799 2:N:0:40
GGACTACACGGGTTTCTAATCCCGTTTGCTACCCTAGCTTTCGCGCCTCAGCGTCAAGAGCAGACCAGAAAGCCGCCTTCGCCACTGGTGTTCCTCCCGATATCTACGCATTTCACCACTACACCGGGAATTCCGCTTCCCTCTTCTGCCTTCGAGTCGATCAGTATCGAGTGACCCTCCCCAGTTGAGCCGGGGGCTTTCACCCTCGACTTGAACGACCGCCTGCGCGCTCTTTACGCCCAGTAAATCCGGCCAACGCTTGCCACCTCCGTATTACCGCGGCTCCTGGCACGTATTCAGC
+
CCCCCGGGGGGGGGGGGGGGGGGGGGGGGGGGGGGGGGGGGGGGGGGGGGGGGGGGGGGGGGGGGGGGGGGGGGGGGGGGGGGGGGGEGGGGGGGGGGGGGCGGGGGGG7CCFGGGGGGGGGGGGGGGGGGGGGGGGEGGGGGGGGGGGGGGGGGGGGGGEGGGGFEGGFFGGFG9C>EEGEG><;AF88EGCC5?EDCCGGG785C55C<*+*3AC/5CDG3/*95)*17:F4=*.*.*:57>*<<BFGE:)094<03*)7>CGG=)*.)))20+2))*,(((((.057(2<4(*/*).)
@M03506:14:000000000-AKVR1:1:1101:4296:5800 2:N:0:40
GGACTACTGGGGTATCTAATCCTGTTTGCTCCCCACGCTGTCGCGCCTCAGTGTCAGCCAGAACCCAGCAGGCCGCCTTCGCCACCGGTGTTCTTCCGGATCTCTACGCATTCCACCGCTGCACCCGGAATTCCACCTGCCTCTATTCTGCCCGAGTGACCCAGTTCGCACGGCCGACCCGAGGTTGAGCCTCGGGCTTTCACCGCACGCTTAGGTTACCACCTACGCGCCCTTTACGCCCAGTGATTCCGGCCCACGCTCGCACCCCCTGTATTACCGCCCTCAGTGACTCCCGTCGGCG
+
CCCCCGGFAEGGFG8FGAFGGFGGFGGDGGF,DFFF@FEC8FFFCEG@@FGFFGGGFFGGGGGGFGGGGFGGGGGEE@@FFFGGGGCE8@8CFFFADC:FBFFEFFFCCF+?AEBF<:BCFGFGGG:+>:DFEEFGGG8:F9F,@FDCFCC,,6@8F:CGGGDGG7DDG*353:BC*>=C5*:*=,A6+?CF>**3:5*+>D7@*7/5*)/1:*3<*:@GFGD6DG@DEG>ED4/*.*7:CE**2+<@E++)))/*91<*807)9EC):)*0*0++3)07((4(.()*)1-6?:;*0<1((
@M03506:14:000000000-AKVR1:1:1101:16370:5800 2:N:0:40
GGACTACCGGGGTTTCTAATCCCGTTCGCTCCCCACGCTTTCGTGCCTTAGTGTCAGCAATAGCCCAGTACCCTGCCTACGCCATCGGTGTTCCTCCCAATATCTACGGATTTCACTCCTACACTGGGAATTCCAGGTACCTCTACTATGCTCTAGCTTGTGAGTTCGAACAATGTACCTACGGTTGAGCCGTAGTCTTTCACTATTCGCTTTACATTCCACCTACGCAACTCTTTACGCCCAGCAATTCCGGATAACGCTCGGATCTTCCGTCTGACCGCGGCCGCTGGCACGGTGTTCG
+
CCCCCGGDFEGGFBFGGGGGA9FGEDGEG@CCFGCFEEGEFEFFD7FCFGGGFGFG@FEFGFGGGGGGGFFGGGFGFCGGGGGGCFFCCEEGGGGFFCFFGD,<FEE<FF::FGGGGGGFGGGGGFF8FG8EEECAD5A?FGFGAADFFGGGDFGFCF9@F?CFGGGD?E@C8AFGFCAAFGGDFGEC,8,>@C53;,=;A9<E7EFACDDGF>CF7+=7+2*=DF4B?7?6C6B8@>5*5/>C*:9A7ECF)8290.2*).5/)/8=FF7>9*1*3-9*(((3(31:9)((149*)0-)-
@M03506:14:000000000-AKVR1:1:1101:23145:5805 2:N:0:40
GGACTACCAGGGTATCTAATCCCGTTCGCTCCCCACGCTTTCGTGCCTGAGCGTCAGAAATGAGCCAGTTACCTGCCTACGCCATCGGTGTTCCTTCTAATATCTACGGATTTCACTCCTACACTAGAAATTCCAGTAACCTCTCTCATTCTCTAGCTTGCCAGTTCAAAGCATAGCCACATGGTTGAGCCACATGATTTCACACTTCGCTTGACATGCCGCCTACGCACCGCTTTACGCCCAGTTAATCCGGATAACGCTTGGATTCTCCGTAGTACCGCGGCTGCTTGTCCGGGGTTAG
+
CCCCCGGGGGGGGGFFGGGGGGGGGGGGGGGGGGGGGDGGGGEGGGGGGGCFGGGGGGGGGGGFGGGGGGGGGGGGGGGGGGGGGGGGFFEFGGGGGGAFGGGGGGGGGEBFFEDG?CAFFGCG,ADCFFGGGGDFGGGGGDDFFGGGEFFFAEGGGGGDFGF?=FGGGAGGGGGGFGGF88?FEFECFGGGFEGFFDC:;9A<EGGGEGGGFGG,?CF6*?DGGFEFG45CD4?F>F4CDG78*<?+24785)8*+4C5:A3D*++/+3:7>428<6*2(2413(,))/()*31)).((.
@M03506:14:000000000-AKVR1:1:1101:17355:5807 2:N:0:40
GGACTACCCGGGTATCTAATCCTGTTTGCTCCCCACGCTTTCGTGCATGAGCGTCAGTATTGGCCCAGGGGGCTGCCTTCGCCATCGGTATTCCTCCACATCTCTACGCATTTCACTGCTACACGTGGAATTCTACCCCCCTTTGCCATACTCGAGTCCGCCAGTCACAAATGCAGTTCCCAGGTTAAGCCCGGGGATTTCACATCTGTCTTAACGGACCGCCTGCGCACGCTTTACGCCCAGTAATTCCGATTACCGCTCGCACCCTCCGTCTTACCGCGGCTGCTGGCTCGTAGTTAGC
+
CCCCCGGGGGGGGGGGGGGGGGGGGGGGGGGGGGGGGGGGGGGGGGGGGGGGGGGGGGGGG9EFGGGGGGGGGGGGGGGGGGGGGGGGGGGGGGGGGGGFGGGGGGGGGGGGGGEGGGGGFGEGGGFGGGGGGGGGGGGGGDGCGFGDGGGGGGFGGGG8CEEGGGA;C:6FCAEGGCEFGF6DFFFCCFGFECEGCCFDGGFGCCF9FGG=F7CCG35*)9DGGGEDGDEED>F*455EG5F**2:6CE?875**21CE3)8)1:87*8<7)1;7@27>90,(-:))83(.5,1C:=49)
@M03506:14:000000000-AKVR1:1:1101:19199:5816 2:N:0:40
GGACTACCGGGGTTTCTAATCCTGTTTGCTCCCCACGCTTTCGCACCTCAGCGTCAATACCGGTCCAGTGAGCCGCCTTCGCCACTGGTGTTCTTCCGAATATCTACGAATTTCACCTCTACACTCGGAATTCCACTCACCTCTCCCGGATTCAAGCGATGCAGTCTTAAAGGCAGTTCCGGGGTTGAGCCCCGGGCTTTCACCCCTAACTTACAAAGCCGCCTACGCGCGCTTTACGCCCAGTAATTCCGAGCAACGCCACCCCCCTTCGTTTTACCCCGGCCGCCGCCCTCCGCAGCGG
+
CCCCCGGGGGGGGGGGGGFGGGGGGGGGGGGGGGGGGGGGGGGGGGGFGGGGGGGGGGGGGGGGGGGGGGGGGGGGGGGGGGGGGGGGGGGGGGGGGGGGGGGGGGGGGGGDFFGGGCGGGGGGFGGGGGGGGGGGFGGGGCC=GGGGGGCEGGGGGGGGEEGG,DEEGDFGGGGD7B:EGGGCEG5EGGGGGGGGGCE?EGGG*:CFCFFCCGGED7AC5DGGGG:37C)5)88:<*7CC5FGGG9FGFF5BEG5*()/))07CEG>8)10)/;FC-)*(-(((-()(83(<0(*)5((-
@M03506:14:000000000-AKVR1:1:1101:17194:5848 2:N:0:40
GGACTACTCGGGTATCTAATCCTGTTCGCTCCCCACGCTTTCGCGTCTCAGCGTCAGTACCGTCCCAGAGAGCCGCCTTCGCCACGGGTGTTCTTCCCGATATCTGCGCATTTCACCGCTACACCGGGAATTCCACTCTCCTCTTCCGGACTCTAGCCTTACGGTTTCCACCGACAGCTCGAGGTTGAGCCTCGAGTTTTCACAGCGGACCTGTAAAACCGCCTACACGCTCTTTACGCCCAATAATTCCGAACAACGCCAGCCCCCTTCGTATTACCGCCGCTGCTGCCACGAAGTTCGC
+
CCCCCGGGGGGGGGGGFGGGGGGGGGGGGGGGGGGGGGGGGGGGGGGGGGGGGGGGGGGGGGGGGGFGGGGGGGGGGGGGCGGGGGGGFGGGGGGGGGGGGGDGG9FEGGGGGGGGGGDFDDCEF>FGDGGGDGGGDFFGGCGGFFGDGGGGGG;9DFAF9CFGGGGCGGGGGGGGGGGGGGGGGGG?EGGCFGGGCEE9C@CGFGDE5CDF6:7C7**:DCD5D<)7CC@E<FF*495C*/74>99FFGG>)75>F9C*7).C>*?3277@>4AEE<@C(,2(,356)0,))3(17=)(-
@M03506:14:000000000-AKVR1:1:1101:20756:5850 2:N:0:40
GGACTACTGGGGTATCTAATCCCGTTTGCTCCCCTGACCTTCGTGCCTCAGCGTCAGGAACTGTCCAGAGACCCGCCTTCGCCACTGGTCTTCCTTACGATATCTACGCATTTCACCGCTACACCGTAAATTCCAGTCTCCTCCCCAGTCCTCAAGCACGGCCGTATCGAATGCCGTTTCGTAGTTAAGCCCCGAGATTTCACACCCGACTTCCCCCGCCTCCTACGTACCCCTTACGCCTCCTTAATCACAACAACACTTGCACCCCCCGTCTCACCTCGGTCTCTTGCACAGCTTTTCC
+
CCCCCGGGFFGGGGGGGGGGGGGGGGGGGFGGGGGDFFGGGGGG?FDCDEFGGGD7FF8FGCFEGGFGGGFFGCFGDFFGGGGGGGF?FG9FAFEFFGFFFGGGGFGGGGCEFGDCFGDB@FCFD+:?6+5AE9EFFGAGG9E,6+,+@BCEGF,,@,6+6@++@+>D+@8C8E,+@+@D6,,6:,,;E>FE5:>**452=+2>>5:==CG<,*5,)/)=578*;C.)0*:C*856=:):***2*3<*<+09*.*/7(9+97*0**;)*)).)7*0+4*/,(-4())*.7<2*((*11))-
@M03506:14:000000000-AKVR1:1:1101:18853:5854 2:N:0:40
GGACTACTGGGGTTTCTAATCCTGTTTGATCCCCACGCTTTTGCGCCTCAGCGTCAGTTGCAGCCCAGATGGCCGCCTTCGCCACCGGTGTTCCTCCCAATATCTACGAATTTCACCTCTACACTGGGAATTCCACCATCCTCTACTGCACTCTAGCCTCGCAGTTTCAAATGCACGTCCCGAGTTAAGCCCGGGGATTTCACATCTGACTTACGAAGCAGCCTACGCCCCCTTTACGCCCAGTAACTCCGAACACCGCTCGCACCCCCTGTATTACCGCGGCTGCTGCCTCCCTCACTGC
+
CCCCC?FGGGGGGGGGGGFGGGGFGGGGDGGGGGGFGGDGGGEGGGGGGGGGDGGGGGGCGGGGFEG<EFGFGGGGGGGG7FG@CGGGECGEGGFGGD8FGFFGGGGG@FEGGGGGGFFG9F?GG9FFC:EFGCACFFGGGDGC9FGFGC8,@AF9EFFGEGEG==EGFGCF,A,EFEG@E+@+4>7;,,@CB8>8*1<<A9DAFGFF,BFG,0;5**:6CCFFCF)5*25CCA6+9*8C8*90*0+*98*5)7)*99D:)0<<DEE3?5*/*20+2.)>9(-,(,))5F)8)3(*0)-))
@M03506:14:000000000-AKVR1:1:1101:27148:5858 2:N:0:40
GGACTACCGGGGTTTCTAATCCTGTTTGCTCCCCACGCTGTCGCGCCTCAGTGTCAGTTACTGCCCAGCAGGCCGCCTTCGCCACCGGTTTTCTATCGGATCTCTAAGCATTCCACCGCTCCATCCGATATTCTACCTGCCTCTACAGCACTCAAGTCACGCCGTACCCACTGCAGAACAGGGGTTTAGCCCCCGGCTGTCCCCACCGACTTACACTCCAACTCCCGCGCCGCTCTCGCCCCGACATTCCCGCGCACGCTCGCACCCCCCGTGTTACCCCGGCTGGCTTCACGTCCTTCGC
+
CCCCCGEF@F:CFFB<FDEFCACAFE@F9F,CC,C@BF;,BFGC:F@,@@EFFFGE9@CEFFFAE@,,CCEC:BF@FGGGGFE,4=+>@+BDFG9<F7F+8>?F,C,:,A,5CF,E,++@7>,,,A=+CC+5;?,,CF=FG9DD,,,63@D8EE8=,@,@+,+34@**,,3,:FC>,3@,?@*>*4*,,2,,6*4?CE/:+*+/*1/**/)*12+3+*)+***2*/8)*97*)).*)*)*/:)))2*/<<+7;)))/(1*)5<))/*):)1))20++)0:((((-(()(.)))(-*0*)(-
@M03506:14:000000000-AKVR1:1:1101:12129:5883 2:N:0:40
GGACTACCCGGGTTTCTAATCCTGTTTGCTCCCCACGCTTTCGCGTCTCAGCGTCAGTCACTGTCCAGATAGCCGCCTTCGCCACCGGTGTTCCTCTCGATATCTACGAATTTCACCTCTACACCGAGAATTCCGCTATCCTCTCCAGGACTCAAGTTCTGCAGTTTCGAGTGCACTTCCTAGGTTGAGCCCAGGGCTTTCACATCCGACTTGCAAAACAGCCTACACGCGCTTTACGCCCAGGAATTCCGAACAACTTTTGCACCCCCTGTCCTACAGCGGGTCTCGCCTCCCGTGTGAG
+
CCCCCGGGGGGGGGGGGGGGGGGGGGGGGGGGGGGGGGGGGGGGGGGGGCGGGGGGGGGGGGGGGGGGGGGGGGGGGGGGGGGGGGGGGGGGGGGGGGGGGGGGGGGGGGGGGGGGG?FGFGGGGGGDFEGGGGGGGFGGGGGGGGGGGDGGGGGGGCCFDGDGGGGGGCFFDGGGGGGGFFGGGGGGFGFGGFFCGGGGG7FFFGGCEGGGGFGCDCAGFGGFDF45:>)2:3=7)*)/*=**1:E:E@C>)8C74)*+18?GC0*)*)*9/*33<()34((((.)90;<?;:11).,-.
@M03506:14:000000000-AKVR1:1:1101:25491:5924 2:N:0:40
GGACTACAAGGGTTTCTAATCCCGTTCGCTCCCCACGCTTTCGTGCCTTAGTGTCAGGAACAAGCCAGTCACCTGCCTACGCCAACGGTGTTCCTTCTAATATCTACGGATTTCACTCCTACCCCAGAAATTCCCGTGACCTCCCTTGTCCCCCAGCCTAGTAGTTTTGGTAATGGATGTATGGTTGAGCCCCACGCTTTCACTACCAACTTACTATGCCACCTACGCAACTCTTTACGCCCAGTAATTCCGGTTAACGCTTGGGCCCTACCGATGACCGCGGCCGCTGTCACGTACCGTC
+
8B@B,C<@66EF,CF<--CCEFG;CF,6:,,8CFC@BCCFF<@6C7D,FF<C,6CEA8,EFEGDFG@FAC9,C,,6C@,C:CGC+CBC:DFFFGGGGGGA,?B?<5?,B,8BF9?B9FF,<<,9+44,AE5,,9,@94+FF;>,6,7===,,,@+6@+6,,@,,,7E@,=@FD,,9@F?,7@DFEG8@EF8+33++@@*9<;D,7,97,0CF9:,<@7+=*;79?D4;C)0,*+4+/86EGGG*21+1+?9)).)2+9**)0)//;/0/57))*:/+))2--((-4()-),)*((0).(,(
@M03506:14:000000000-AKVR1:1:1101:12349:5928 2:N:0:40
GGACTACCCGGGTTTCTAATCCTGTTTGCTCCCCACGCTTTCGCGTCTCAGCGTCAGTCACGTCCCAGCGAGCTGCCTTCGCCATTGGTGTTCCTCCTGATATCTGCGCATTTCACCGCTACACCAGGAATTCCACTCGCCCCTTCCGGACTCTAGCCCGACAGTATCCACCGGCATTCCAGGGTTGCGCCCTGGCCTTTCACAGCGGCCTAATCGGGCCGCCTACACGCCCTTTACGCCCAATAATTCCCGCCCCCCCCTCCACCCCACCTATTACCGCGGCTCCCTCCCGCTCGTGCTC
+
CCCCCGGGGGGGGGGGGGGGGGGGGGGGGGGGGGGGGGGGGGGGGGGGFGFGGGGGGGGGGEFGGGGEGGCFGDGGGGGGCFGGGGFCFCDEGGFFGGFGFGGGGGGGGGGGFGGFFGGEGGGGGFGDGGGGGGGG9FCGGGGGGGGD6>ECFFGEFGGG+;CCF:@FFFGGGDEGE9EGDFGDG6:,/:CC8FC,8CC+>>F7<E7E=DD*=:FG*>@E5DDC3D)0/73>7?6C4*0?GC5**+2=CC+7))))1()*0).*2;8)*0*.)*<<76.7((-((--.()(,)(()))(-)
@M03506:14:000000000-AKVR1:1:1101:10063:5931 2:N:0:40
GGACTACCCGGGTATCTAATCCCGTTCGCTCCCCTGGCTTTCGCGCATCAGCGTCAGTGTCGGCCCAGCAACCCGCCTTCGCCGCAGGTGGTCCTCTCGATATCTACGCATTTCACCGCTACACCGAGAATTCCAGTTGCCCCTTCCTCACTCTCGCACAACCGTCTCGGTTGTCCTTTCCGGGTTAAGTCCGGAGATTTCCCAACCGACGTCTGGTGGCCGCCCCGTCCCCCTTTCCGCCCATGTAACCCGAACCACGCTACCCCCCCACGCCTCAACCCGGCTGCTGTCGCCACGCTCC
+
CCCCC8,--66@=@<FCE9C9CFFFAEFCCF@F@FFEGAFC<C;FE7BEF<<F@,BBFAE<,+@,CFFCC<FG>@:@,8=CFC+78@C4B+8?F,5?F@,B,4EEGGGGD+B<F@FEC7F:F<D<+C@+F9,EB9D=D9AFEF7DFG,@9D@EF:::**;8C*3A*4>,*>:>*?;=,4,>*5CE>8,,,62B==/**5+<++5==5**C1/**/***)*0))1)107:))/13)*)2.*****2++*+2/.).7/*2**0))**2?;*)1.790*<))2((-3(((/./5(7((*)),((
@M03506:14:000000000-AKVR1:1:1101:18123:5942 2:N:0:40
GGACTACTGGGGTTTCTAATCCCGTTTGCTCCCCTAGCTTTCGCTCATCAGCGTCAATATCGGTCCAGGATGCCGCCTTCGCCACCGGTATTCCTCCAGATATCTACGCATTTCACCGCTACACCTGGAATTCTGCATCCCTCTCCCGAATTCAAGCCATCCAGTATCGGATGCAGTTCCCAGGTTAAGCTTGGGGATTTCACATCTGACTTAGTTGTCCGCCTACGAGCTCTTTACGCCCAGTAATTCCGACCAACCCTTGCCCCCCCCGTATTACCCCGGCTGCCGTCCGGGCGTTAGC
+
CBCCBEFFCCFECCEFFCFFFEGEFFFG9FCGGGGGFFFGEGG@CFEFEGFGGGDFCFEC<CE:FGFGFDGDFGGGDDCFGCFEG<C@FEGFFGGFG8=EF9EF<FA7C:BFFFFAFCFEGCEFFCC88:FFFGGGFE==,4>ECFCE6CED9==;=+@DBGG,6@=DE68+4DCFGGG:DA7@,EAC9D,,:8,:3*@?EGF,27,5,=@52=>;C+9CDGGC?FBD*/)<C*;+)*)*=772+<C+=9+5):5**(*287;*7A8:8)/).*0+0))22(4((1(78)(-)-(/873:6
@M03506:14:000000000-AKVR1:1:1101:12982:5952 2:N:0:40
GGACTACTGGGGTATCTAATCCCGTTCGCTCCCCATGCTGTCGTGTCTGAGCGTCAGTTGCGAGCCAGGACGCCGCCTTCGCCTCTGGGGTTCCTCCGGATCTCTACGCATTTCACCACTACACCCGGAATTCCACGTCCCTCTCTCGCACTCTAGAAGTCCAGTCTGGCATAACCTAGCCCGGTTAAGCCGAGCGATTTCATACACCACTTGGACCTCCGCCTGCACACCCTTTACGCCCACCAAATCCGGATAACCCTGCCCACCTCCCGTTTCCCGCGGCTGCGGCCGCGGAGTTAGC
+
CCCCCGGGGGGGGGGGGGGGGGGGGGGGGGGGGGGGGGGGGGGGGGGGGGGGGGGGGGGGGG@FGGCFDDFCCFGGGGGGFGE=FDGGGGGGGGFGFCCF7=9FFGCDGCGGGGGFADGD@FDGCEC:CEFFGGGGEFDGGGGFF,E8+3B6EACD;FCC,@FDGGEDF?8DGGGEE,,>88**=EG?7BFEG5CCEFD=E:+3;?C6*:7C+*>@D*=:):7**9)/+9>EDF):5*>CG:***/**9CC)).1*0(1*))07*AE>*)*..9+++,.:(49(,4(8(0(2)(-)0)).6
@M03506:14:000000000-AKVR1:1:1101:8010:5963 2:N:0:40
GGACTACCAGGGTATCTAATCCTGTTTGCTCCCCACGCTGTCGCGCCTCAGCGTCAGCAACGGCCCAGCAGACCGCCTTCGCCACTGATGTTCTTCCCGATCTCTACGCATTCCACCGCTACACCGGGAATTCCATCTGCCTCTACCGTGCTCTAGCCTGACAGTTTAGAAGGCAGCCCTGCGGTTAAGCCGCCGGATTTCACCCCCTACTTACCAGGCCGCCTACGCGCCCTTTACGCCCAGTGATTCCGGACAACGCTCGCACCCCCCGTCTTCCCGCGGCTGCCGCCACGGTGTTCGC
+
CCCCCGGGGGGGGGGGGGGGGGGGGGGGGGGGGGGGGGGFGGDGGGGEGGGGGGGGGGGGGGGGGGGGGEFGGGGGGGGFGGGGGGF9FFFFGGGGGGGGDGGGGGGGEGGGGGFGGFDFDGGGGGEGCCGGGGGGGGGFGFGCDFGCEBECGGGGGGFGFFCFGFG,<,EGFGCEEGGGCF5EGG5:CFGGC**:8EEFGGGGGEGGFGGF+2C94<5ECDDECGDFGGFEC577>3<:?5*22+<@FG6)87)*13D*<5>7<EG):>5754/+33>E01;6(-(5()(-71-C)0),(
@M03506:14:000000000-AKVR1:1:1101:4477:5968 2:N:0:40
GGACTACCCGGGTATCTAATCCCGTTTGCTCCCCTGGCTTTCGCTCCTCAGTGTCAATACCGGTCCAGGATGCCGCCTTCGCCACCGGTGTTCCTCCAGATATCTACGCATTTCACCGCTACACCTGGAATTCCGCATCCCTCTCCCGGATTCCAGCCATCCAGTATCACACGCAGTTCCTCGGTTAAGCCGCGGGCTTTCAAGTGTGACTTAGTTGGCCACCTACGAGCCCTTTACGCCCAGTAATTCCGCACCACGCAAGCCCCCCCCGCATTACCGCGGCTCGTGCCTCCCGGAGTAG
+
A8-6AEAFGGGGCFGFGGGFC6FFEFGGA@CEDGGGFG,CFFGCFGGFGFFEF@EEGC9CFGDE:FGGGGGGFGG7FGGFD:CCFCEFGGFGGDFFGFGGDGGGGGFGDEGEFG9FGCFGGGGFEE<8E=F<FF@F:FEFFD88@FGGG7>89DFGDFFGFC?,@A;FAFGG+@B+@;@AEA>5@@?F@DFE*@E**2/29C++>:99F7FGD+C93;)=C5D6C<3>*9)127?7:30*/:*0*++*+30)8))272)*75>*>;E)2))))1*+2).1,(91((,0-5),)-()))-(.
@M03506:14:000000000-AKVR1:1:1101:4884:5983 2:N:0:40
GGACTACAGGGGTTTCTAATCCTGTTTGCTCCCCACGCTTTCGCACCTCAGCGTCAGTACCGGGCCAGTGAGCCGCCTTCGCCACTGGTGTTCTTGCGAATATCTACGAATTTCACCCCTACACTCGCAGTTCCACTCACCTCTCCCGGACTCGAGACTCTCAGTATCGAAGGCAGTTCTGGAGTTGAGCTCCAGGATTTCACCACCGACTTCAGAGTCCGCCTACGTGCGCTTTACGCCCAGTGATTACGAGCAACGCTAGCCCCCTTTGTATTACCGCCGCTGCTGGCACGAAGTTTGC
+
CCCCCGGGGGGGGGCGGGGGGGGGGGGGGGGGGGGGGGGGGGGGGGGGGGGGGGGGGGGGGGGGGGGGGGGGGGGGGGGGGGGGGFFGFFCGGGGGGGGGGGGGGGGGGFFGGFGGG,@F=FFE,FFGEGCFFGGGDDFEFE8,@DD6CEC88=34,@>,,@>FGGGFCDDGGFGG?FG:AEGFGF7FG7;EFCG6:,9?GFGGGGGEECCC1:CF=@008DDCDF3AF3)2:BFFE35=EECF79+/+3*5.73*94<*7)0CGGG3*)*1=CF++.72(4>>((493)(,72(/<*)-)
@M03506:14:000000000-AKVR1:1:1101:23872:5983 2:N:0:40
GGACTACTGGGGTTTCTAATCCTGTTTGCTCCCCACGCTGTCGCGCATCAGTGTCAGAAACTGCCCAGCAGACCGCCTTCGCCACCGGTCTTCCTCCGGATCTCTCCGCATTCTACCGCTACACCCGGCATTCCGTCTGCCTCTACAGCCCCCGAGTTTGACAGTCCGCACGGCCGATCCGGGGTTGAGCCCCGGACTCTCACCCCCCCCTCATCAAACCACCAACGCCTCTGTTACCCCCAGTCCTTTCGGACACCCTCCACACCCCCAGCTCTCCCCCGGCTGCCGTCAAGGGATTAGC
+
CCCCCGGGCFDF7FFGG<<CFAFGF<F<FEFCGE,@FFF7@FG,+@@:FCFFEFAFG9,EEE@DE<CFGG8,C<@:F:,C@EGGDGG:7@,C,E,CFE74BFGG,,9=?@+4@,99ACF>>=<FEF7C+@=,,CDFGCFF=D,,3>,6DDC6EC+8:8FE,@>EFG8:C31*4:1*:1:CC*:83**+58?CG**/:7*<<*<8***2:/9D5CG7CC?CFDC**7))**7+*/**)*)**73<03<F+3*8).)*/(**005*9:*):0*0)*++*()2((-,(((0,)-(/)(*).5>.
@M03506:14:000000000-AKVR1:1:1101:17106:5991 2:N:0:40
GGACTACCCGGGTTTCTAATCCCGTTCGCTCCCCTGGCTTTCGCGCATCAGCGTCAGTGTCGGCCCAGCAACCCGCCTTCGCCGCAGGTGTTCCTCTCGATATCTACGCATTTCACCGCTACACCGAGAATTCCAGTTGCCCCTTCCGCACTCTAGCACAACAGTATCACTTGACCGTTCCGAGTTAAGCCCGGAGATTTCACAAGTGCCTTTTTGCGCCGCCTACGCTCCCGTTACGCCCAGTACATCCGAACAACTCTTGCCCCCCCCGTCTTACCGCCGCTGCTGGCCTGGTGTTCGC
+
CCCCCGFGGGGGEGGGGGGGGFCGGG?FGFFGGGGGGGGGGGGGGGGFGFFGGGFGGGGGFGGDF7:FGGFGGEGG=CEGD7FCDFCCFGGGFGFF9FEFF8CE9<E?FG@FEFEC<@=>BFGGGGDG7>C<FFG9DG9;>DDFG,,@8@C8:EC>AFGGCEDFGC9CGG>7<7>F5ED6D5::*1;1568CE**:*;CC9CFC9FC7++;:7*5*;C5E37C=/755*1)1)0>73*8:?C<7*+3998;B5>50*,*3946*988>C5<5)9*+0.7E660((-,9(8,))(,*85<(-
@M03506:14:000000000-AKVR1:1:1101:11788:5995 2:N:0:40
GGACTACCAGGGTTTCTAATCCCGTTCGCTCCCCTGGCTTTCGCGCATCAGCGTCAGTGTCGGCCCAGCAACCCGCCTTCGCCGCAGGTGTTCCTCTCGATATCTACGCATTTCACCGCTACACCGAGAATTCCAGTTGCCCCTTCCGCACTCTAGCCGCGCAGTATCAGTTGACCTTTCCGAGTTAAGCCCGGAGATTTCACAACTGACTTTCGCTGGCCGCCTACGCGCCCTTTACGCCCAGTAAACCCCAACACCGCTTGCTCCCCCCGTATTACCGCGCCTGCTGGCACGGCTTTAC
+
CCCCCGGGGGGGGGGGGGGGGGGGGGGGGGGGGGGGGGFGGGGGGGGGGGGFGFGGGGGGGGEGGGGGGGGGGGGGGGGGGGGGGEFGFEEFGG9FEFC@FCFGDEGGGGGGGGGGGGGGGGGFDC>CFCGCDCFDDF9FFGGDGDFGGGGGGCGGEF8EEG5ECCBF,>DFCECGGCE7CCE>;5>4<EG@5=E*=FF7++;C+AFGDC>;+:*/8D)CDDGED<?>E5>EGEF4<G:EGGC*9F7@+8;)0)75*395>>)103A5?DGB7)0<+6**(4(-(-1/4)11?1(/0).))
@M03506:14:000000000-AKVR1:1:1101:13966:5997 2:N:0:40
GGACTACCCGGGTATCTAATCCCGTTTGCTCCCCACGCTTTCGCGCCTCAGCGTCAGAACCGGTCCAGTGAGCCGCCTTCGCCACTGGTGTTCCTCCCAATATCTACGCATTTCACCGCTACACTGGGAATTCCACTCACCTCTCCCGGCCTCAAGCAAAGCAGTTTGGAGGGCAGTTCCTCGGTTAAGCCGAGGGATTTCACCTTCCACTTGCCATGCCGCCTACGCGCCCTTTACGCCCAATAATTCCGAATAACGCTTGCCCCCTCTGTATTACCCCGGCTCCTGCCTCCCGTAGGAG
+
CCCCCGGGGGGGGGGGGGGGGGGGGGGGGGGGGGGGGGGGGGGGGGGGGGGGGGGGGGGGGGGGGGGGGGGGGGGGGGGGGGGGGGGGGGGGGGGGGGGGGGGGGGGGGGGGGGGGGGGGGGGGGGGG<FFGGGGF<DFFGCFGGGGGGGGGGGGGGGGGGGGGFGGGGGGGGGGGFGGG,@EGEGGGFFFG5CEG=CCCECGGGGGGGGGGGGGFF4AC5CGGGGF:=5BC)5F>>DFGD=FD*<0=AFF355C773<*75FGDGG38)6@4CG++))2(493(-,)(7,)761>37<).
@M03506:14:000000000-AKVR1:1:1101:17948:5997 2:N:0:40
GGACTACTGGGGTATCTAATCCTGTTCGCTCCCCACGCTTTCGCTCCTCAGCGTCAGTTCCGGCCCAGAGTGCCGCCTTCGCCACTGGTGTTCCTCCCGATATCTGCGCATTTCACCGCTACACCGGGAATTCCGCACTCCCCTACCGGACTCGAGTCCCGGCAGTTTCGAATGGCCCCCCCACGTTGAGCGTGGAGATTTCACATCCGACTTGCCGCACCGCCTACGAGCTCTTTGCGCCCAATGATTCCGGACACCGCTAGACCCCTACGTATCACCCCCGCCGCTGGCACCGCGCTGG
+
CCCCCGGGGGGGCGGGGGFFGGGGGGGGGGGGGGGGGGGGGGGGGGGGGGGGGGGGGGGFGEEFFGFF8FFGGGDFGEEG@FGCGCFGFGEFGGGGGGECGECFG9EFE:FFGFFCG7@FCE9EFGGDEGGFFGGG7F:CFFEFDEF>68CEGGGECF9D8*>CG?D,;5*2>>CCFGG*:CCE8BF*8+2B*/**;+*+9;+<9<FGE*7>CFGGG))2C7CEC*7)*10:D*67)2)CEE<*20+*+<<45)))*()2)0)*:<:5*)/70*2:+6?*3(-,((()()-,*(()))-9(
@M03506:14:000000000-AKVR1:1:1101:19952:6002 2:N:0:40
GGACTACTGGGGTTTCTAATCCTGTTTGCTCCCCACGCTTTCGCACCTCAGCGTCAGTATCGGGCCAGTGAGCCGCCTTCGCCACTGGTGTTCTTGCGAATATCTACGAATTTCACCTCTACACTCGCAGTTCCACTCACCTCTCCCGAACTCAAGGCTCCCAGTATCAAAGGCAGTTCTGAAGTTGCGCTCCAGGATTTCACCTCTGACTTAAGAGCACGCCGACCTCCGCTGCACGCCCAGTGATCCCGAGCAACGCTAGACCCCTTCGTTTCACCTCGGTCGCTGTCCCGTACCTACC
+
BCCCCGGGGDGFGGGGFGFEGGGCFGFGGGGGGDGGEGGGGGGGGGGGGGGGDGGGGF,CCCC@DC@F8F96FC+@FF>EFDGGGFFF9ABFCEFGGGDGGGFG<EFDEGGEGGACE@AE,FCCA<<>F+4CFF;ECG8F8EGGGFD=BCG,,,@D=?,@CG8DC9CFCFEC3:8:7>CEG,,477@,:EEB88C:*4A,,+5>9C644=D+<=,,**),))**19))+2)*1))2;<58:*/09+3*<@/)0.9*2()*))**2;8)*<3))7++95**(((,(((04?).)(,*.0.(.
@M03506:14:000000000-AKVR1:1:1101:18963:6005 2:N:0:40
GGACTACTCGGGTATCTAATCCTGTTCGCTCCCCACGCTTTCGCGCCTCAGCGTCAGTTACTGCCCAGAGACCCGCCTTCGCCACCGGTGTTCCTCCTGATATCTGCGCATTCCACCGCTACACCAGGAATTCCAGTCTCCCCTGCAGTACTCCAGTCTGCCCGTATCGCCCGCACGCCCACAGTTGAGCTGTGAGTTTTCACGACCAACGCGACAAACCACCTACGAGCTCTTTCCGCCCAGTAATCCCGGACAACGCTCGCACCCTACGTATTACCCCGGCCGCTGGCCCGTACTTGGC
+
CCCCCGGGGGGGGGGGGGFGGGG<FGGGGGGGGGGGGGGGGGGGEGGDFFGFGGGGGGGGGGFGGGGGGGCEFGGGG7FGGGGGGGGGGGGGGGGGGGFGGGGFFGF:EDGGGGGGGGGGDGGGFBFCGGGGGGGFFF;FFGGFGGBFG,DDFGFFCD;=EDFEGDGGEGGG5ECEDGGG8?>C;29:,DF@?:C,5=;EG7<:?*=555*C55=57*8CFGGGGF5)/5>C2?=*9<BGE**90<C*+3*07>)7C>G*8>@5<*A5*<70**++09):4((((-45(0((040*)16)(
@M03506:14:000000000-AKVR1:1:1101:14702:6022 2:N:0:40
GGACTACAGGGGTATCTAATCCTGTTTGATCCCCACGCTGTCGCGCCTGAGCGTCAGATACGAGCCAGTGAGCCGCCTTCGCCACCGGTGTTCTTCCCAATATCTACGAATTTCACCTCTACACTGGGAATTCCACTCACCTCTCTCGTCCTCCAGTCTTACAGTTTCAATGGCAGTTCCGGAGTTGAGCTCCGGGCTTTCACCACTGACTTGGAAGACCGCCTGCTCGCGCTTTACGCCCCGTCATTCCGAACAACGCTAGCCCCCTTCGTATTTCCGCGGCTGCCGGCACGAAGTTAGC
+
CCCCCGGGGGGGGGGGGGGGGGGGGGGGGGGGGGGGGGGFGGGGEGGGGGFGGGGGGFFGGCFGGGGGGGGGFFGGGCFGGDCEGGGGBFFGGGGGGGFFEGGFGGGG78FBFDFFF<EFCGAFF@FF=FFGGGGFFGDGG9D=D=EEGGGGF,@DFGGEFFDFGGGGFCGFFC,>CBADEC6:@:AFFCC8DEG>CEFGG7EFF5FCGC0+0;,>**;:?47*95)+*15CD:327*:CE*9/15@7?<87)73092)*8)9CFGGEFF3F.C8+<4.*3(,((-(.,3(7:13*789)4
@M03506:14:000000000-AKVR1:1:1101:12102:6028 2:N:0:40
GGACTACTGGGGTATCTAATCCCGTTTGCTCCCCTGGCTTTCGTCTCTCAGTGTCAGTTATGGTCCAGAATGCCGCCTTCGCCACCGGTGTTCCTCCAGATATCTACGCATTTCACCGCTACACCTGGAATTCCGCATTCCTCTCCCACACTCAAGCCATCCAGTACCAGACGCAGTTCCCCAGTTAAGCTGAGGGATTTCACGTCTGACTTAGTTGGCCACCTACAGACCCTTTACGCCCAGTAATTCCGAACAACGCCTGCCCCCCCTGTATTACCGCGGCTGCTGGCACAGAGTTATC
+
CCCCCGGGGGGGGGGGGGGGGGGGGGGGGGGGGGGGGGGGGGGGG<EGDFGGGGGGGGGGGFFGGGFGGGGGGGEGGGGGGEGGGGGGGGGGGDGGGGGGFGGGGFGFGGGGGGGGGGGGGGGGGGGGFCA8EFFGGGGGGGFFGGGDEGG?FGGGDGGFEFFGFC3DD,=FGGCCGFGGGGFGCE7AFCE3D6?EE6,@CGF5@CGG7C>CDF?F>GAEFDCF9>))C;FE*/?FEGE*CEF;C+C=C@F3A83;4()*.))29:8>:.*9=7<+<>)*3(7(41>)5>18>((0//)))
@M03506:14:000000000-AKVR1:1:1101:14029:6039 2:N:0:40
GGACTACTGGGGTTTCTAATCCTGTTTGCTCCCCACGCTTTCGCACCTCAGCGTCAATATGTGTCCAGTAAGTCGCCTTCGCCACTGGTGTTCTTCCGAATATCTACGAATTTCACCTCTACACTCGGAATTCCACTTACCTTTCCACAATTCTAGCGATGCAGTCTTAAAGGCAATTCCGGAGTTGAGCCCCGGGCTTTCACCTCTAACTTACAAAGCCGCCTACGTTCGCTTTACTCCCCGTAATTCCCAACAACGCTACCCCCCTCCGTCTTCCCGCCGCTCCGGGCAGCGCGTTACC
+
CCCCCEGGGGGGEGGGGGGGGFGGGGGFFFGGFEFGGEGDFGGDEFGFGFCEGGFEDG9FGGGGGGGGGDFFEF7FEGGGGGFCEFEGC,BBFEE9F7=?7F9AFFGGEDBBFFEGGCGGGGGGG@<@7=+EFGGFGGF9FA,9@>>F8EFGA,,4;=+DC6@AFGFGFGGFF8,=EGFCFGC6@DEA,>C@E+5*:@@F77EC349<CGGDFCE,;;A>DDCC8C5;,2)*/5)3)++3A*)1:*:1:C+/;)*;C37*0>)9*::);@C@)/1++.)*-4((((()-7(()(()00334
@M03506:14:000000000-AKVR1:1:1101:23910:6047 2:N:0:40
GGACTACTGGGGTATCTAATCCTGTTTGCTCCCCACGCTTTCGTGCATGAGCGTCAGTACAGGCCCAGTTGGCCGCCTTCGCCACGGGTGTTCCTCCCGATCTCTCCGCATTTCACCACTACACCGGGAATTCCACCAACCCCTGATACCCTCAAGCTCACCCGTCCTCGACTACCCTCCCCGGTTGAGCCGGGGGCTTTCCCGCCGAGCCCGACGCGCCGCCTGCGCACGCTTTACGCCCACTACCTCCCGCTAACGCTCGGCCCCTCCGTCTTACCGCTGCCGCTGGCACGTATGATGC
+
CCCCCFGFEEGGGEGGGGGFGGGCFFGGGGGGGGFGGGGGGGEGGGFFFFGGDCFFEFCE9,CDFF7FGGFFFGCFGGGG?CFFGG7FG7CFGGFGGGGGGGGGG,FCC>?FGGCGG@FFEB,AEC7:++ABF9FFFFEEGGGGE8=9EG=3D=,,@,3,>@EGGE::FC8F**4@@9EEGGEE1B*,5B8B*:CEG5EFF+3/*:C**1)975**)7375CC**97):C75>)0*:D5C:/*2008?7:*5)))10(>*7)./9C=:*0)8)98+24)2((((,-,)4).57((0)*))-
@M03506:14:000000000-AKVR1:1:1101:13036:6052 2:N:0:40
GGACTACTCGGGTTTCTAATCCTGTTTGCTCCCCTAGCTTTCGCGCCTCAGCGTCAGTAGTGGTCCAGTGCGCCGCTTTCGCCACAGGTGTTCCTCCCGATATCTACGCATTTCACCGCTACACCGGGAATTCCACGCACCTCTCCCACCCTCCAGCATTGCAGTTTCGCCTGCAGGCTCTGAGTTAAGCCCAGAGGTTTCACAGGTGACTTACAACACCGCCTCCGCGCCCTTTACCCCCAATAATTCCGAACAACGCTCGCCCCCTCTCCATTACCGCGGCTCCTGGCACCGCCTGAGC
+
CCCCCGGGGGGGGGGGGGGGGGGGGGGGGGGGGGGGGGGGGGGGGGGGGGGGGGGGGGGGGGGGGGGGGGGGGGGGGGGGGGGGGGGGGGGGGGGGGGGGGGGGGGGGGGGGGGGGGGGGGGGGGGGGGGGFGGGGDGGGGEGGGGG,DGGGGGGGGCFCFGGFFFDGEGGCCD:F>ECFG7CGGG?F?FGGFFCGGCGFGG,,>?FF?CGGGGG9845CDCDG*;):*10=3)0*)*0CGEC7*2CFEF6)..14705*7>>)9CE3?7*)*23+367E2(43(48)47,))(()7)((,
@M03506:14:000000000-AKVR1:1:1101:19213:6058 2:N:0:40
GGACTACTGGGGTTTCTAATCCTGTTTGCTCCCCACGCTTTCGCACCTCAGCGTCAGTACCGGGCCAGTGAGCCGCCTTCGCCACTGGTGTTCTTGCGAATATCTACGAATTTCACCTCTACACTCGCAGTTCCACTCACCTCTCCCGGCCTCAAGATCGCCAGTATCAAAGGCAGTTCTGGAGTTGAGCTCCAGGATTTCACCCCTGACTTAGCAATCCGCCTACGTGCGCGTTACGCCCAGTGCTTCCGAGCAACGCTAGCCCCCCTCCGATTACCCCGGCTCCTCGCACGAATTTAAC
+
CCCCCGGGGGGGGGGGGGGGGGGGGGGGGGGGGGGGGGGGGGGGGGGGGGGGGGGGGGGGGGGGGGGGGGGGGGGGGG7FFGGCGEFGGGGGGGGGGGGGGGGGGGCGGGGFGGGGGGGGGGGG<E=CFGEEGGGG,FFGGGG9@GGGG+BEEG?DC8D=C:BECFFGE<D,@FG5,3EFGFG6D:FG67,@D6D,*,D6CFGGGGG5?F7CFDC?:*?6/*9=<D))*2)>)=858CBGGDCC4+09:CC).7)9*4C*))0*9?E)25*.)98*<))*(-,((-.)->>0)((*)*.))
@M03506:14:000000000-AKVR1:1:1101:5828:6065 2:N:0:40
GGACTACTAGGGATTCTAATCCTGTTTGCTCCCCATTCTTTCGAGCCTCAGCGTCAATATGTGTCCAGTCAGCCGCATTCGCAACTGGTGTTTTTGGGGATCTCTACGCATTACACCGCTACACCCCCAATTCCACTGACCTCTCCACTATTCAAGACTCCCAGTTTGAGGTGCCGGTACGGGGTTGGGCCCCGGGATTAAACACCTAACTTACAACCCCGCCGACGCTCCCCTTACGCCGTGTGACTCTGCATAACACTTGCCCCCCTCGTATTCCGGCCGCCGCTGGCACGTGGTTTGC
+
C<CCC<FFCCFA,-,6C<,CECCE,;,,;@CC@C,,,<C6C,6@CFCEGD8,8FFED<EFDF<FF,<,CC6<@6@F:CCC,7,@7CAF<FA,,66>F7@,B<BFFF,F+4,B,59EF@7C@+CFF>F=CFEE,9AC,E9AEEEF8,@F98;,=DFC,=9D8=>DD=;,,+33+36=8B+@359+5@34@C@*>*****=,1+5A@/6<E4CCF+,1*9)*/5)*)2))/17**80*,*)***)*/++1++0*/*0**-9?*/***1/)*)9))*<+<(.*(-((--4<(5()0((*)0(-)
@M03506:14:000000000-AKVR1:1:1101:9090:6084 2:N:0:40
GGACTACCGGGGTATCTAATCCTGTTTGCTCCCCTAGCTTTCGCAGCTCAGCGTCAGTGATGGCCCAGATACCTGCTTTCGCCATAGGTATTCCTCCTGATATCTACGCATTTCACCGCTACACCAGGAATTCCAGTATCCCCTACCACACTCTAGTCCGGTAGTTTCCTTTGACCTCTCCCAGTTGAGCCAGGAGCTTTCACAAAAGACTTACCAAACCGCCTACCTGCGCTTTACGCCTAGTGATTCCGATTATCGCTTGCCCCCTCCGTATTCCACCGGCTGCTGGCCCGTAGTTCGA
+
CCCCCGGGGGGGGGGGFGGGGGGGGGGGGGGGGGGGGGGGGGGGDFGGGGGGGGGGGGGGGDGGFFGGGGGGGDGGEFFGDGGEFFGGAAFGGGGGGGGGGGGGGGGGGGGGGGGGGGGGGGGGGFFGGEDGGGGCFFGFFFFFD,@EG8C8CE=@EGGGGGDGGGGGGAFD,@EFFD==E?EF=;==DF73DF6C8@<AFFGG69EFFCFF9<FAC4949CCEGGA*,;6=C>?FCC5*3**;C+>++25.)2/+7(8;FFFG**27*)17FCF+<4*2376>9(,6(7(4)-(*07),(
@M03506:14:000000000-AKVR1:1:1101:22914:6088 2:N:0:40
GGACTACTGGGGTATCTAATCCTGTTTGCTCCCCACGCTTTCGCGTCTCAGCGTCAGTAACGTCCCAGCGAGCTGCCTTCGCAATTGGTGTTCCTCCTGATATCTGCGCATTTCACCGCTACACCAGGAATTCCACTCGCCTCTTCCGTACTCAAGCCCGACAGTATCCACCGGCATCCGAGGGTTAAGCCCCCGACCTTCACACCGGACTTACCGACCCCCCTACACGCGCTTGACGCCCACTGACCCCGGTCAACGCTTGCCCCCCCCGTTTTCCCCCGCCATCTGGCCCGCAGTTAGC
+
CCCCCGGGGGGGGGGGGGGGGGGGGGGGGGGGGGGGGGGGGGGGGGGGFA<FGEGGDFGGGGGGGGGGGGGGGGGGGGGGGGGGGFGGGGFGGGGGGGGFFGGGGFG:FGGGFGGGGGGGGGGEFFFGGGGGGGDFGGFDGCEFFGGGG8BD,9D9?FG>+=@:EECFGGGGGEEG78CE5:>>;6DGC?EGGE8CE*3?E0>E+2>5*9DG9;<;D)0/*)1:396:59:C9;)9857*2A**20+)0;CD))*2:0C*777*9*:)/)1))21<C2):1((((.:*)?08>(()0/..4
@M03506:14:000000000-AKVR1:1:1101:11130:6098 2:N:0:40
GGACTACTGGGGTTTCTAATCCTGTTTGCTCCCCACGCTGTCGCGCCTCAGCGTCAGCTACTGCCCAGCAGGCCGCCTTCGCCACCGGTGTTCTTCCGGATCTCTACGCATTCCACCGCTACACCCGGAATTCCACCTGCCTCTACAGTGCTCAAGCACGGGAGTATCGACGGCCGACTCGGAGTTGAGCTCCAAGCTTTCACCGTTGACTACCCGCGCCGCCTACGCGCCCTTTACGCCCAGTGATTCCGGACAACGCTCGCACCCCCCGCACTACCGCGGCTGCCGGCCCGGAGTTAGC
+
CCCCCGGGGGGGGGGGGGGGGGGGGGGGGGGGGGGGGGGGGGGGGGGGGGGGGGGDGGGGGGGGGGGGGGGGGGGGGGGGGGGGGGGGGG@FGGGGGGGEEGGGGGGCGEGGGGGGGGGCFGGGFEGE7FFGGGGGGGGGGGGGCGGGGCFGGGGGGGGGGGEGEGGGGGGGGDGCEEEEFGCEGGGGGGFGGD?EFGCFF7ECCFEGF7+;C*=85/8:9>DEDFFEGGF=)0?*6DBGG55CF+<4CF6:)<5CC15*7)7)<EG:8;D)))2+<8.:(3,(-((.25(25-(1.5)6)
@M03506:14:000000000-AKVR1:1:1101:4749:6098 2:N:0:40
GGACTACAGGGGTATCTAATCCTGTTTGCTCCCCACGCTTTCGCACCTCAGCGTCAGTACCGGGCCAGTGAGCCGCCTTCGCCACTGGTGTTCTTGCGAATATCTACGAATTTCACCTCTACACTCGCAGTTCCACTCACCTCTCCCGGACTCAAGATTCCCAGTATCGAAGGCAGTTCTGGAGTTGAGCTCCAGGATTTCACCACCGACTTAAGAACCCGCCTACGCGCGCTTTACGCCCAGTAATTCCGAACAACGCAAGCCCCCTTCGTATTACCGCAGCTGCTGGCACGCAGTTAGC
+
CCCCCGGGGGGGGGFGGGGGGGGGGGGGGGGGGGFGGDCGGGGGCFC<FFCGGGGGGGGEE@FEGEEGGGGCFFGGGGGGGGGDGGGGFFGGGGG9F7FBFGFFGGGGFGGGGFGGGEFGGGGFEGGE@CFFFFGGFC@,ADFC,@B>EGGCFGGEF,@3@=9FF7,>++D@EFG59>CF995@<>7=:;,@FGFGGGGGGGG75CGDGD4C7F,>FFAC58DC55)8*2)1/<3*69>E=749*:C7?C6))0)97(1*)8>C5:E)28*..*++<6BG.,((.4)),>(4)(4)7*)..
@M03506:14:000000000-AKVR1:1:1101:7408:6124 2:N:0:40
GGACTACTCGGGTATCTAATCCCGTTCGCTCCCCTAGCTTTCGCGCCTCAGCGTCAGTGTCGGCCCAGCAACCCGCCTTCGCCGCAGGTGTTCCTCTTGATATCTACGCATTTCACCGCTACACCAAGAATTCCAGTTGCCCCTTCCGCACTCTAGCCCCGCAGTATCAGTTGACCTTTCCGAGTTAAGCTCGGAGATTTCCCAACTGACTTTCGGAGGCCGCCTACGCGCCCTTTCAGCCCAGTAACTCCGAACAACTCTCGCCCCCCCCGTTTTACCGAGGGTGCTGCCTCCCGTAGGC
+
CCCCCGGGGGGGFFGGGGGGFCFGGGGGGGFGGGFGGGGGGGGGGGGGGFGGGGGGGGGGGGDGGGGGGGGGGGGGDFGGGGGGGGGGGGGGGGCFGGGDFGGGGGGFGGGGGFEGGGGGGGGGG@8F8,FFFGGGEGAFFFGEDFGGG7CCBA@3EEGGGGDGEDFGF7DFDAFFGFGGGE:EFGCF>>,?8CEG*,>=7+,1,AE6+8F=A://:7)=C)9:C<?BGG:E3>FGA**+;C*7>FG*0CF:)))19(*38/)*)/2<EE3)0*<8+.6*((((-((1)*()/429>3(3.
@M03506:14:000000000-AKVR1:1:1101:9206:6162 2:N:0:40
GGACTACTGGGGTATCTAATCCTGTTTGCTCCCCACGCTTTCGCGCCTCAGCGTCAATTACGGGCCAGATAGCCGCCTTCGCCACCGGTGTTCTTCCCAATATCTACGAATTTCACCTCTACACTCGGAATTCCACTCACCTCTCCCGGATTCAAGCGATGCAGTCTTAAAGGCAGTTCCGGAGTTGAGCCCCGGGCTTTCACCCCTAACTTACAAAGCCGCCTACGTGCGCTTTACGCCCACTAATTCCGACCACCGCTAGCCCCCTCCCTATTACCCCGGCCGCTGGCACGCAGTTATC
+
CCCCCGGGGGGGGGGGGGGGGGGFGGGGGFGGGGGGGGEGGGGGGGGGGGGGGGGGGGGGGGGGGGGGGGGGGGGGGGGGGGGGGGGGGGGGGGGGG?<EFGGGGFGGGG@FGG,EFFFGFGFGGGGGCFFGGGGGFGGGGGGFGDGGG@E6D2DEGG6F6CFCFGGGG,>;ECDECGGGDEEGEFGCGGGGGEDGGDE,,1>;,=4*,2:@9>++7;ACCDGG3*80*9>*)75*65>GG****+39F:8@)7C*/4>5>>79C?E.?5*)*72+<))2,((,401)(8(2>03C59)).
@M03506:14:000000000-AKVR1:1:1101:3897:6167 2:N:0:40
GGACTACAGGGGTATCTAATCCTGTTTGCTCCCCACGCTTTCGCGTCTCAGCGTCAGTACCGTCCCAGAGAGCCGCCTTCGCCACGGGTGTTCTTCCCGATATCTGCGCATTTCACCGCTACACCGGGAATTCCACTCTCCTCTTCCGGACTCTAGCTTTACGGTTTCCACCGACAGCTCGAGGTTGAGCCTCGAGTTTTCACAGCGGACCTGTAAAGCCGCCTACACGCTCTTTACGCCCAATAAATCCGGACAACGATTGCCCCCCACGTATTACCGCGGCTCCTGCCTCCCGTCAGAG
+
CCCCCGGGGGGGGGGGGGGGGGGGGGGGGGGGGGGGGGGGGGGGGGGGGGGGGGGGGGGGGGGGGGGGGGGGGGGGGGGGGGGGGGGGGGGGGGGGGGGGCFGFFGGGGGGGGGGGGGGGGGGGGGGGGGFGGGGGGGGGGGGGGGGGGGGCGGGFFGGGGGGDGGGCCFGGGEGGEGGGD=EGCECC?CFBCE**5*<9+7EG7:5::CGGG+CCGCBCC9CGGGF5=C)7<B6><33==574CFG*<8E:3BGDD2*/70/09EC)8))07*2++.0C912((,()(0)57:67))())
@M03506:14:000000000-AKVR1:1:1101:8757:6186 2:N:0:40
GGACTACTGGGTATCTAATCCTGTTTGCCCCCCCCCCTTTCGCCCCCCAGGGTCCGTAACGGTCCAGAGAGCCCCCCTCGCCCCCGGGGTTTTTTCCCATTACTACGAATTTCACCCCCACCACGGGAATTTCACCCCCCCCCCCCGATTCCTAACCAACCCAGCCCAAATGCAGTTCCCAGGTTAAGCCCGGGGCTTTTCCATCTGACTTTATCTTCCCCCCGCGCGCCCTTTACGCCCCGTAAAATCGAAACACCCCCGCCCCCCTCGTATTTCCCCGGGCTCTCGCCCTGAGTTAGCC
+
CCCCCGGGGGG8;-,--C,6C,,6CC,,,,CFFBB+++CF,6,,,@+7+6,66,,+,6,,,88,@,5,,,,,C++@4C4++@=+C+@+33@++B3BFBF,,,,,,7+8@,@F,,,@,8****3**5F*>,@9FEC,,14F**41:?****++0++*/2@8C=/**AE5CF@+++++<+<C++:6<++0:AC:CEG**:@3+*++<++3+*:*+20<**/*99)*)/)05C)*9@*:(178=**)9C7*3/*0..***,)2.57DGG5)*01)02++32)*,,(((5)0(),(),,26*)-.
@M03506:14:000000000-AKVR1:1:1101:12564:6201 2:N:0:40
GGACTACCGGGGTTTCTAATCCCGTTTGCTCCCCTGGCTTTCGCGCCTCAGCGTCAGTGTCGGTCCAGGAAGCCGCCTTCGCCACCGGTGTTCCTCCAGATATCTACGCATTTCACCGCTACACCAGGAATTCCGCTTACCTCTCCCACCCTCTAGCATTCTAGTTTCCGCTGCACCCTCCCAGTTAAGCCGGGAGATTTCTCAACAGACTGGGAACACCGCCTACCCCCCCTTTCCGCCCAGTAATCCCGACCAACGCCCTCCCCCTTCGTATTACCGCGGCTCCTGGCCCGACGCTAGC
+
CCCCCGGGGGGGGGGGGGGGGGFGGGGGGGGGGGGGGGGGGGGGGGGGGFGGGGCGGGGGGGCGGGGGGGGGGGGGGDFG@FFFGGGEGGGGGGGGGCEFFDGGGFFGGGGGGGGGGGGGGGDEGFGGGGGGGGDFG@FGGGGGGDGGGEGGGGCEGDFGGGGGEF;F78CEEGCB9EGGEGFFDE?,DFGGG51:*=@EG+,9;69::;>6***+10=E<DD55C))*1./).)*)*8AE*/9FFC*+<*83))11(9>).09CC53*0*0)*2+0.)*(-4(,,(/.8(4)7-9)53((
@M03506:14:000000000-AKVR1:1:1101:27319:6235 2:N:0:40
GGACTACCCGGGTTCCTAATCCTGTTTGCTCCCCACGCTTTCGCACCTCAGCGTCAACAATCGTCCAGTAATTCGCCTTCGCCACTGGTGTTCTTCCGAATATCTATGAATTTCACCTCTACACTCGGGATTCCACATACCTCTCCGATGTTTAAGCGATGCAGTCTTAACGGCAATTCCAGGGTTGAGCCCTGGGTTCTAACCTTTACTTTACAGAGCCGACTCCGTTCGCGTTACGCCTCGTACTTCCGATTACTGACTGCACCCTCCGTACTACAGACGTCTCTGTCCCGGCGTGATC
+
8@@C@@,--@6CCC,6FFGGG<,CE,EC@E,6CCFFCGCE@GGGDCCFFF<@EGC:,CAFGF@F,CFDFAE,CFF>,CFF,=@FCGCB,BFG<FFC,BCF=DFAF,,,C@<F,5CEF,A<5BFF,==:+:F,=<,9,9FGG;9@,4@+4@@,,6=9,33,+6=9DFF,C,@B+8>C6EC,,5,+3,+,43,*6,6:,1,47+5DC,=9,+++,5,,5*9,/))**2)2,2)*)00/:C3=**197*=1+?*0)7***.*+*0)2>0:7F)9>)*220))3(,-((,)0-0).>(-)))(()
@M03506:14:000000000-AKVR1:1:1101:14396:6237 2:N:0:40
GGACTACTGGGGTATCTAATCCTGTTTGCTCCCCACGCTTTCGTGCATGAGCGTCAGTGTCGACCCAGGGGGCTGCCTTCGCCATCGGTGTTCCTCCACATCTCTACGCATTTCACTGCTACACGTGGAATTCCACCCCCCTCTGCCGCACTCAAGCCCGCTAGTTTCAATCGCAATTCCCAGGTTAAGCCCGGGGATTTCACCCCTGACTCGGCGAACTGCCTGCGCACTCTTTAGCCCCAGTAATTCCGCTTAACCCCGCCACCCCACCTATTACCGCGGCTCCTGTCCCTATGTTAGC
+
CCCCCGGGGGGGGGGGGGGGGGGGGGGGGGGGGGGGGGGGGGGGGGGGGFGGGGGGGGGGGG?FEGGFGEFGGGGGGGGGGGGG>DEFFGGCGGFGG8FDFGDGFFGGG@@FFGGGGGGGGGGG+AEFGFGGGFGGGGGEE8EG8E>CG7B+8@::C8FCG9CEEEGGEC,;@CCCG9,>D<?*>:@=,D88:EEG55C?C>F+8E*5*9:+::C=D)8**9*+:F)0*))3*17*)*)2:*/*222*+3+)85C70)1:))0)1;/)/7*.)*++<4):1((,((.7)/,2*),096.<2
@M03506:14:000000000-AKVR1:1:1101:18726:6239 2:N:0:40
GGACTACAGGGGTATCTAATCCTGTTTGCTACCCACGCTTTCGAGCCTCAGTGTCAGTTACAGTCCAGAGAGCCGCTTTCGCCACCGGTGTTCCTCCATATATCTACGCATTTCACCGCTACACATGGAATTCCACTCTCCTCTACTGCACTCAAGTCTAACAGTTTCCAATGCACACAATGGTTGAGCCACTGCCTTTTACCTCAGCCTTATTAAACCACCTGCTCTCCCCTCACGCCCAACTAATCCGGCCAAATACCGGGCCCCTCGTATTACCGCCGCTTCTGGTCCGTTGTCTGCC
+
CCCCCGGGGGGGGGGFDEFGGGGFGGGCFGGGFGFEGEGGGGDFFGG<EFFCFGECFGFGFFGGGGGGGFGGGGGG:F7EGGGGGGEGGC:=ECFGGGGGGGFGGCGDG@E:FGFFGGGDGGCFD,5F=DF<;EE?,E,,EFECFGGFGCGGF8EFDFFGGF,93=@FGCCBC89DCC=?9=D,7@8,@B,=,5E,<;3<,3,,@97,,04C,53,5?6,*03,0*;+9*3*;*/;);6=857*8,,*4**)0010*)028)5))/*)/7D>.*0+2()*4(((-))/-9)())(***)).
@M03506:14:000000000-AKVR1:1:1101:4601:6242 2:N:0:40
GGACTACTGGGGTATCTAATCCTGTTTGCTCCCCACGCTTTCGTGCCTCAGCGTCAGTATCGGGCCAGTGAGCCGCCTTCGCCACTGGTGTTCTTGCGAATATCTACGAATTTCACCTCTACACTCGCAGTTCCACTCACCTCTCCCGAACTCAAGATCCTCAGTATCAAAGGCAGTTCTGGAGTTGAGCTCCAGGCTTCCACCCCTGACTTAAAGACCCTCCTACGCACCCTTTACGCCCCGTGCTTCCGAGCAACGCTACCCCCCTTCGTATTACCGCGGCCGCCTGCCCGCAGTTAGC
+
CCCCCGGGGGGG:FGGGGGGGGGGGGGGGGGGGGGGGGGGGGDGGGGGGGGGGGGGGGA@FEGGGGCGGGCFFFGGGGGGGGGGGGCFAFGGGGGGGGGDGGGGFGGGGFGGGGGFFEFGGGGG,E?F:FGGGDGD?<,:FEEEGFGGGGGGGGFDAFFF;DAFGGDED=9>DFGB7DGDC97?FGGFFF>EFC:?*9E,3=FFEG149CFFGF7,+*24*2/A*;?5*:5/:)=1)/:CC5C1>**3CG83)09553D=5))*18?7@@C@>5<@+-)*(((-1((.-)(3;0())1)64
@M03506:14:000000000-AKVR1:1:1101:4285:6245 2:N:0:40
GGACTACCAGGGTTTCTAATCCTGTTTGCTCCCCACGCTTTCGCGCCTCAGCGTCAGTCTCGGTCCAGAGCGCCGCCTTCGCCACCGGTGTTCTTCCCAATATCTACGAATTTCACCTCTACACTGGGAATTCCACGCTCCTCTCCCGATCTCTAGTCCCGCCGTTTCGAGCGCAGTTCCCAGGTTGAGCCCGGGGCTTTCACACTCGACAAACAGGACCGCCTGCGCGCCCTTTACGCCCATGAAATCCGAACAACGCCCGCCCCCTTCGCCTTACCGCGGCGTCTGCCCCCCTTAGGGG
+
CCCCCGGGFGGGGGGGGGGGGGGGGGGGGGGGGGGGGGGGGGGGGGGGGGGGGGGGGGGGGGGGGGGGGGGGGGGGGGGGGGGGGGGGGGGGGFFGGGGGGGGGGGGGGGGGGGGGGGGGGGGGGGGGGFGGGGGGGGGGGGGFFFGGCCE?EGGGGGGGGC>CEEFFECFCEGGGGGGGFCGFGGC?CFCFGGGGED8?CDGGGCGDGD3DGFFGC*):CDD5CF>B*7<C<F@C<>7?8***2::BCE8)5)7**-C/).7<DCE@*7D).7C++5./,4(1,-37A?41),(*06)(-
@M03506:14:000000000-AKVR1:1:1101:27101:6251 2:N:0:40
GGACTACAGGGGTTTCTAATCCCGTTTGCTCCCCTGGCCTTCGTGCCTCAGCGTCAGGAACTGTCCAGAGACCCGCCTTCGCCACTGGTCTTCCTTACGATATCTACGCATTTCACCGCTACACCGTAAATTCCAGTCTCCTCTCCAGTCCTCAAGCACGGCAGTATCCAATGCAGTTTCGGAGTTAAGCTCCGACATTTCACACCCGACTTACTCAGCCGCCGACGCACCCTCTTCGCCCAACGATTCCGACCAACTCTTGGGACCTCTGTCTTACCCCGGCTGCTGGCACAGAGTTAGC
+
CCCCCGFGEFGGF:FGGFGGGGGGGGG7<@FGGGG,FFFGF@FF<FGGGGGGG@EGG8,@ECFEFEC@ECFGGFFGCFGGFF::?8EFGC9C,BB,FFDC<FC,5FGCCB,4:C<EFEGG+CFF?@FCF7FEGG,ACFGGGFCFE,>@@9E;;DD9>=D>8@@66,73,76,3=@,@9;,+@CGGC,,9@;FG:C*:9E7;2DFFE:*=D)*40,,+*2=DG4*15)0*:)=<)8*.9);8C3**/*)3++))095>(0+9*?*5;*70****2+++()24(1(((4?(0(..(,**1-..
@M03506:14:000000000-AKVR1:1:1101:24812:6257 2:N:0:40
GGACTACCGGGGTTTCTAATCCCGTTCGCTCCCCTGGCTTTCGCGCCTCAGCGTCAGTAATGAGCCAGTGTGTCGCCTTCGCCACTGGTGTTCTTCCGAATATCCACGAATTTCACCTCCACAACCGGAGTTCCCCACACCTCCTACATACCCAAAACCGCGCGTATTGAAGGCAATTCCGACGTTGCGCCCCGGGCCCTCCCCCCCCACTTTACTGTCCCCCTCATCGCCCCTTTCTGCCCATAAATTCCGCCACACCTCGGCACCTTCGTTTTACCGCGGCTGCTGGCCTCGTGTCAGC
+
<C<@@<,EFDFG6CF<@-EECFGC@FE766@FGGGCF8EFGC66+8F:F,6@7B8,@6E9<<CEEF,CC,,,:<@CFFGG?,C=,C=F,:=F<,B,??=F+=59,5,+@:<FG<,,:,?,,EB,+6@F>:@D=B,,3+++@38,,,6,E3,,,6+,,=+:8++35*>,,=D:D5,2,45941*==5,/*44B1?E****2**=C*::*:)0:+:@+00/+*/1/****297EC>)2)**3<****3+*+3<))0)*2(12)).9)1*)+)*.0*8++))2-3((((,).702),(18))))
@M03506:14:000000000-AKVR1:1:1101:20238:6261 2:N:0:40
GGACTACTCGGGTATCTAATCCTGTTTGCTACCCACGCTTTCGTGTCTCAGCGTCAGTTACGGTCCAGAAAGCCGTCTACACCACCGGTGTTCCTCCTGATATCTACGCATTTCACCGCTACACCAGGAATTCCACTTTCCTCTCCCGCACTCTAGTCATTCAGTATTCGGCGCACCCTCCCAGTTGAGCCGGGAGATTTCACACCAAACTTAAACAACCGCCTACACACCCTTTACGCCCAGTAACTCCGAACAACCCTTGCTGCCTACGTATTCCCCCGGCGGCTGGCACGTAGTTAGC
+
CCCCCGGG-CFGGGGGGGGGGGGGGGGGGGGGGGGGGGGGGGGGGGGGGFGGGGGGGGGGGGGGGGGGGGGGGGGGGGGGGGGGGGGGGGGGGGGGGGGDGGGGGGGFGGGGGGGGGGGGGGGGCFGDCGGGGGGGGGCGGGFGGGFGG8CEGFAEGGGGFGCFEAFDFD@FGGGGGECF:CE?@FD7EGGGGE85*,D:D@:CEEGF,?8@,:>EFDFGGCD7DF4ACD>E3;A763:EGEGC>7CFGF5.5;DCC(C*8)9**9;=7)*0*0++3.)2436-(4-)->()),(*0*)).
@M03506:14:000000000-AKVR1:1:1101:8794:6268 2:N:0:40
GGACTACCCGGGTTTCTAATCCTGTTTGCTCCCCACGCTGTCGCGCCTCAGTGTCAGCTACTGCCCAGCAGGCCGCCTTCGCCACCGGTGTTCTTCCGGATCTCTACGCATTCCACCGCTACACCCGGAATTCCACCTGCCTCTACAGTGCTCAAGCCGAAGAGTATCGACGGCCGACTCGGGGTTGAGCCCCAAGCTTTCACCGTTGCCTTCTCCAGCCACCTACGCCCCCTTTACGCCCAGTGTTTCCGGCCAACGCCCCCACCCTCCGCATTCCCGCGGCTGCCTGCCCTGTCTCCGC
+
CCCCCGGG9FGGFGGGGGGGGGGGGGGGGGGGGGGGGGGGGGGGGGGGGGGGGGGGGGGGGGGGFGGGGGGGGGGGGGGGGGGGGGGGGGGDGGGGGGGGGGGGGGGGGGGGGGGGGGGEGGGFGGGGGGGGGGGGGDFGGGGGGG9DDDGGGGGGGGG6>EEGGFEFEGG<E5>>EGGDFGG>CDC<?FGGG*3CFCGGE+>;A*2**2+:?::97CFG**1:>C.<*)7:5>67:5>E=**27:+0<<;))0)95(1/)0.)9=C)*5)))**3<<)5(349(((*.<(().)*1*)42
@M03506:14:000000000-AKVR1:1:1101:8002:6271 2:N:0:40
GGACTACCGGGGTTTCTAATCCTGTTTGCTCCCCACGCTTTCGCGCCTCAGCGTCAGTATCGGTCCAGAGAGCCGCCTTCGCCACCGGTGTTCTTCCCAATATCTACGAATTTCACCTCTACACTGGGAATTCCACTCTCCTCTCCCGATCTCAAGCCAACCCGTCCCAAGCGCAATTCCCAGGTTGAGCCCAGGGCTTTCACGCCTGACAAAGCTGGCCGCCTACGCGCCCTTTACGCCCAGTAACTCCGACCCAACCCCGCCCCCTCCGTCTTACCCCTGCTCCCGGCCCCAAGTTAGC
+
CCCCCGGGGGGGFGGGGGGGGGGGGGGGGGGGGGGGGGGGCGDEGGGGGGGGGGGGGGGFFGGGDGGGGFFGGGGGGGGGGGGGGGGGGGGGGGGGGGFGGGFGFGFGGGGEGFGGGCGGGGFGGGGGGGGGFGGG9A3DFFGFGGGGGGGFGGFGG8,DGGG6CCEEGFFGGE>:CCGGFFDFGG>EFGGGGFGGGDCFGGFCGGC*6<*@:<FC**8F3CDC<F)):DBG3?7:)55CE*90:++*+<85)7)**,/*8))99E=3*0/05C89+.0/(((,))()(),()-4*1*.)-
@M03506:14:000000000-AKVR1:1:1101:25153:6277 2:N:0:40
GGACTACCGGGGTTTCTAATCCTGTTTGCTCCCCACGCTTTCGCACCTCAGCGTCAACAACGGTCCAGTGAGCCGCCTTCGCCACTGGTGTTCTTCCGAATATCTACGAATTTCACCTCTACACTCGGAATTCCACTCACCTCTCCCGTGCTCAAGCCATGCAGTCTCAAAGGCAATTCCAGGGTTTAGCCCTGGGCTTCCACCACTGACTTACATAGCCGCCTACGTGCGCTTTACGCCCCGTAATTCCGAACATCCCCAGCCCCCCCCGGCTTCCCGTGTCTCATGCCCCGGAGTCACC
+
CCCCCGGGGGGE+@FFEFGGFFGFFGGFGGGGFEF@FDGGCGDGEGF,E8FGG:FGEGGGFEGGGGFGF,6EFGCGGFGGFFGGG<CFFFF7FEFGFF+BFFDFCEFGBFGGGGGGGDGC,,AF?FFEGD75AFCFGGGGGGGEEBB@6>=DA,66E?,3,1E,@FGF,;;,:,@,@FC,E;?CEC*@,@FCFF**,,,,52D,,*=67C?79:9B7C)=C4C**;8F*78C);5:)*)//*1/)*//<@+)05C*2(1*07.7<*?)/8)).92*+.)*-,(.)-)*)),45(-18))).
@M03506:14:000000000-AKVR1:1:1101:25737:6282 2:N:0:40
GGACTACCGGGGTTTCTAATCCTGTTTGCTCCCCTAGCTTTCGTGCATCAGCGTCAGTTATGGTCCAGTGAGCCGCTTTCGCCACAGGTGTTCCTCCTGATATCTACGCATTTCACCGCTACACCAGGAATTCCACTCACCTCTCCCACACTCAAGCCCGGCAGTTTCCGATGCAGACTATGAGTTGAGCCAATAGACTTCACATCAGACTTACCAAACCTCCTACGCACCCTTTACTCCCCACAATTACGAACAACGCTCGACCCCCCCGATCTCCACGTGCTGTTGCCCCGATCGTACC
+
CCCCCGGGGGGGFG7EFGGGGGGDGGFGGFGGGGG<FFGGGFFFGGGEGFFFGGGEGFCFAA8C<FGCFFFCFFCF:FFGGGGGGCGGFFGGGGGGGEF9FGGEAFGGDFGGDFGG9F@F=CECECEC@:=8EFGGEAFE4,44,@DECEEGG?E,EDD6+?CE3,@ECECF669CA,<CDFG,@,7@,;E,@,8DF,,@F7AF7CE<CG*+,+>FGCFF*0*6**2)472/*.)+1+3>C*0)*1+++?/8)))*1,7/)))19585/))))/2+<).*-((()).*)*)-03(/)0(((
@M03506:14:000000000-AKVR1:1:1101:16622:6289 2:N:0:40
GGACTACCAGGGTTTCTAATCCCGTTTGCTCCCCTAGCTTTCGCGCCTCAGCGTCAAGAACAGGCCAGGAAGTCGCCTTCGCCACTGGTGTTCCTCCCGATATCTACGCATTTCACCACTACACCGGGAATTCCACTTCCCTCTCCTGCCTTCGAGTCGATCAGTATCGCGTGACCCTCCCCAGTTGAGCCGGGGGCTTTCACACGCGACTTTAACGACCGCCTGCGCGCCCTTTACGCCCAGTAACTCCGGACACCGCTCGCCACCTACGTACTACCGCGGCGGCTCGCACGTAGTCACC
+
CCCCCGGGCGGGFGGGGGGFFFFGDFGGGCFGGGGGGGGGGGGDGGGGGFGGGGGGGGGGGGGGGGGGGGGFGGGGGGGGGGGGGGGDGGGGGGGGGFGGG>FGG9DCFCGEGGGGGFGGGGGGFCGDGGFGG9FGGFFFFFF@DFGGGGGGG6D,@DEGEFEGG8,@8E>GE>E96DFGGGGDGFC7ECEGDE55CGCCFGGGFEE**/93+*3+15>:CDGE35BF=5):>F?*67:CE55*:+:=F+*5)55**-<55371*A:>+?<79*;+<(0*(,((-(.)(),7@2:*7*-).
@M03506:14:000000000-AKVR1:1:1101:8323:6290 2:N:0:40
GGACTACTGGGGTATCTAATCCCGTTCGCTCCCCACGCTTTCGTGCCTTAGTGTCAGCAATGAGCCAGTAGACTGCCTACGCCATCGGTGTTCCTTCTAATATCTACGGATTTCACTCCTACACTAGAAATTCCACCCACCTCTCTCATGCTCAAGCCTAGGAGTTCCAACAATGTGTCCACGGTTGAGCCGTGAGGTTTCCCTGCTTGCTTTCTATGCCACCTACGCGACCCTTTACGCCTCTTAATTCCCGATAAGGCTCAGCGCTTCCTCAGTGCCCCGGCTCTCGCCCTGTCATTGG
+
CCCCCGGC@EFGEGGGGDGGGGEFGG8FFD@FGDFGEGGGCGGGGGGGGGGGCGFCF?CEFG9,ECF8C@@@F,EFGG9FGGG@CC,BF,CCFGG9?E?FGGFDAFGG,FCCCGED,59CEFFG?EA,5=F<FF,,9+9FBEE=,4@,E,=;BFF?9+@D8,@,6,;,,3@BE89@,,79,3+66@+,,@D+4+6+,14:,+3,,@E9C52=,+,322+49F4,*;***)/*126**45C8***02+++5+*.)12*)*2).****/)*02*1*+0+.10-,(3((.*()(-).,*1/-))
@M03506:14:000000000-AKVR1:1:1101:18411:6304 2:N:0:40
GGACTACTGGGGTATCTAATCCCGTTCGCTCCCCTGGCTTTCGCGTCTCAGCGTCGGTAAGGGTCCAGGGCCTCGCTTTCGCCACGGGCGTTCCTTCCGACCTCAACGCATTTCACCGCTCCACCGGAAGTTCCAGACCCCCCTACCCCCCTCCACGCCGCTCGTATCCGTGCCCCTTCCCCGGTTGTGCCGGGGGATTTCAGCAGCCGACGTGGCGGCCCGCCTACACGCGCTTTAAGCCCCGTGATTCCGGATCAAGGTCGCCCGGGTCGTCCTTCCGCCGCCCGGGGCACGCACGTAC
+
CCCCCGGGEGGGGGGG9EFGGGA@EGGGGGGFGFGCFCGGFGEGGGGDFFAEE@FGGFCEFGGFGGGGGGGGDFGEGGGGDGEEE7CEDEGGGGGGGFGC+6>E?FGEGCCGGGGGACGCFCDFGGFGGDF9FF9FFFFFGG:8E5DFGED8CCF,*=FEG5>EC5BC+3;BEGCF58?FGG71:/8*;CG>E*CCED69+*02::C5*1CC:5:85<>E5)9:*10):*)*1.85<D*<+2*1***)3<<?)73/7)*+17))7/:)*.)00***+)0*4(,,((()(0((8,(9:).((
@M03506:14:000000000-AKVR1:1:1101:11564:6308 2:N:0:40
GGACTACTGGGGTTTCTAATCCTGTTTGATCCCCACGCTGTCGCGCCTGAGCGTCAGATACGAGCCAGTGAGCCGCCTTCGCCACCGGTGTTCTTCCCAATATCTACGAATTTCACCTCTACACTGGGAATTCCACTCACCTCTCCCGTCCTCAAGTCTCACAGTTTCAATGGCATTTCCGGGGTTGCGCCCCGGGCTTTCACCCCTGACTTTAAAGACCACCGGCGCGCGCTTTACGCCCAGCTATTCCTATCAACGCTAACCCCCTTCGTATTCCCGCGGCTGCCGCCCCGTCCGTTGC
+
CCCCCGGGGGGGEFFGGGGGGGGGGGGGFFFGGGFGGGGGGGFGGGGGGGGGGGGGGGGGGGGFGGFGFGGGGGBFDCGGFCE::D@FEDBFGFCGG@BEGCFGGGGFEGGFFGC<?BFGGCGGC@EFCF=,?FFG,?FGG==3@,3=@EEEFDDE@F,@DD?,6:>EFCF98C,,E,@EC++4@8*,4**4CC5CE5@C1+5>,1A>**2;+2+>>+;:77<*)7;5*).5)7)*)/78:*1**3+/3<3*****2,7/))09<C8<CF*7)*+++,)*(--(-3()()(-.4()0))(-
@M03506:14:000000000-AKVR1:1:1101:26873:6316 2:N:0:40
GGACTACCCGGGTTTCTAATCCTGTTTGCTCCCCACGCTTTCGCACCTCAGCGTCAGTACCGGACCAGTGAGCCGCCTTCGCCACTGGTGTTCTTCCTAATATCTACGAATTTCACCTCTACACTAGGAATACCACTCACCTCTTCCGGACTCGAGATTTGCAGTATAAAAGGCAGTTCCGAGGTTGAGCCCCGGGATTTCACCCCTGACTTACAAATCCGCCCACGTGCGCTTCACGCCCAGGAATGCCGAACAACGCTAGTACACTCCGTATTACCGGGGATGCTGACCTGGAGTTAGC
+
CCCCCFEGGGGGFGFEEGGCGGDGGGFFEFGGGEFGGGGGGGGDC@FDFGGFGGEGGGE,CFGBB7CFEFGGGGGEC6,CC7F@FGCG9EECFFCEFCCEFFFCFGF?CFFCF<<FG,,,EF9EC<BE8;E,4AFG,E8,,88EDG;==>E+6@D+8@=DDEDD,=;,@,=;+@6@,;;,6894@:DFG,8@CCCE:*52<CG,/*/:CCCG,+;7CC6+2***//8)=15*5>);=F:=8:***:F4+2*)).7CGFG*0.9*:+0985/7)00+3)./2((,(,.7)),)03246)6<.
@M03506:14:000000000-AKVR1:1:1101:9860:6323 2:N:0:40
GGACTACCCGGGTATCTAATCCCGTTTGCTCCCCTGGCTTTCGCGCCTCAGCGTCAATGCCGGTCCAGGATGCCGCCTTCGCCACCGGTGTTCCTCCAGATATCTACGCATTTCACCGCTACACCGAGAATTCCAGTTGCCCCTTCCGCACTCTAGCACAACAGTATCACTTGACCGTTCCGCGTTACGCCCGGAGCTTTCACAAGTGACTTGTTGCGCCGCCTACGCGCCCTTTACGCCCAGTAAATCCGAACCACGCTTCCTCCCCCCGTATTACCCCGGCCCGTTGCCCGTAGTTGAC
+
CCCCCGGGGGGGGGGGGGGGGGGGG,FGGFGGGGGGGGFGGGGGGGGGGGGGGGGGDFGFGGGEGGGGG7FGGGGGGGGGFGGGGGGGGGGGGGFDG8=,A5CEFFFGGGGEFD?FECEBFGGGGCG:3FDG9F,?FFDDFE@B=8?6E+>+3E9CG,@,@EFG7E@DFGB,@9DFEGEGGG*>:>E**CCE8*::**>@F=77CCCEGGGG:;F*39>G5CD=*93)*9./9??*)/<EGE<C*<+*+<:).))*1,/:7)90:FGDCD)0)*30:4)/(((((--),)).)-(*5*)..
@M03506:14:000000000-AKVR1:1:1101:6137:6344 2:N:0:40
GGACTACCGGGGTTTCTAATCCCGTTTGCTCCCCACGCTTTCGTGCCTTAGTGTCAGTAACGAGCCAGTTATCTGCCTACCCCATCGGTGTTCCTCCCAATATCTACGGATTTCACTCCTACACTGGGAATTCCAATAACCTCTCTCGTCCTCTAGCTGAGCAGTTTCTATAATGGATATTCGGTTGAGCCGAACGCTTTCACTACAGACACACTCTGCCACCTACGCCACTCTTTACCCCCACTTATCCCGGATAACTCTCCGACCCCCCGTTTGACCCCGTCGCATGCACCGGAGTTTG
+
CCCCCGFGGGEGGGGFFGGGGEDEGGGGF@FGF7FG@EEEGG,C<CC,F,;CFGE9F,CFCFC@FEDF@EFGDF<F9F@F,:D=FG:FG7C,FG9EGEFGGCFDFAFCB77CFGFGCCGGFC8E95?A<:=EGGCAF8:FGGF,D,EC++@@E=C,@E9E?8@3=,>EGGGF:E,,=DAD,@,6@C+5,,4>C6+3:9EGFCGDE7,77C?FCG6D72?9DGGC*8?B*9)0;=+2*+*5=EC)*+3;99CBEF3*;;+<+00))*/):)957*<5+4/*(-(-(((0()).0(())0,).
@M03506:14:000000000-AKVR1:1:1101:12091:6379 2:N:0:40
GGACTACTGGGGTTTCTAATCCCGTTTGCTCCCCTAGCTTTCGCTCCTCAGCGTCGATGTCGTACCGGGCTGCCGCCCTCGCCACCCGTCTTCCTCCCGATATCTAAGCAGTGCACCGCTACGCCTCGAATTGTGCTCCACTCTCCCGAATTCAAGCCTTCCCGTCCCGGACCGAGTTCCCGCGCTGAGCCCGGGCGTTTCTCTTTCGACTTGGAAGGCCGCCCCCGCGCCCTTTACGCCCAGTCCTTCCGAACCCGGCCTGCCCCCCCTGCTGTCTCTCGCCGGCTGCTCCCCCCCGGGG
+
-,-A@6;;---+++,-6CFGG96,C,,,;E<F,CF@@F@,;,6,B,F,E6,C68,++,69,C,,:B,@+++,,:@+C+6:+@=,B=,+4,4+5<,94+++++85,,,,:,4:,EFD<:B7+C+@=,+++,5+,5,,,,@,,8DEGGGB+43+3@E,,D?,,@,34*3@E*81*4**4*=B,=**8:**;8+*18***/**+*2+<0+***1/+*<+*755)))1)))7*9<*10)*.*)*2*12*00*+*1)0<)*)(920)59CC=3/)*))*+2+.*+((4-((-)().3)(()))((-
@M03506:14:000000000-AKVR1:1:1101:11363:6382 2:N:0:40
GGACTACCGGGGTTTCTAATCCCGTTTGCTCCCCACACTTTCGCATCTCAGTGTCAGTAATGGCCCAGTAAGCTGCCTTCGCCATTGGTGTTCCTTTAGATATCTACGGATTTCACTCCTACACCTAAAGTTCCGCTTACCCCTGCCATACTCAAGTCTACCAGTATGAACAACCTTCCCGACGTTAGGCGTCGGTCTTTAATCATTCACTTAATAAACCACCTACATGCGCTTTACGCCCAGTGATTCCGGACAACGTTTGCACCCTCCGTATTACCTCGCCCTCTGTCTCCCGTAGGGG
+
CCCCCGGGGGGGGGGGGGGGGGGGGGGGGGGGGGGGGGGGGGGGGGGGGGGGGGGGGGGGGGGGGGGGGGGGGGGGGGGGGGGGGGGGGGGGGGGGG9F8FGGGGFGGGEFGGGGGGGGFGGGGGGGFGEGGGGGGGGDGGGGG?FF8@FG;DCDEGGFGGAFGFGGGFG9FGFCCGFGGGGGGGEECEFCBEGEGGGGGGF7DFGGGFGGG?FG?DGFCFGG6449A1?;ED>F7=*=*=E4C6+;=FC9)8>G4D9DEF)**9CEFGFCF75879<*34((((4(0)0)-/4(95)(,(
@M03506:14:000000000-AKVR1:1:1101:19924:6400 2:N:0:40
GGACTACTGGGGTTTCTCATCCTGTTTGCTCCCCACGCTTTCGGGCCTCAGCGTCAGTCTCGGGCCAGTGAGCCGCCTTCGCCACTGGTGCTCTTGCGAATATCCACGAATTTCACCTCTACACTCGCAGTGCCACCCACCTCTCCAGCACCCAAGATCTTCAGTCTCAAAGGCCGTTCCGGATGTGAGCTCAAGGCTTTCACCCCTGCATTACAGACCCGCCTACGCACCCGCTCAGCCCAGTGTCTCCAAGCAACACTCGCCCCCTCCCCACTAGCGCGCCCCGCTGCCCGCAGCCAGC
+
<C<B@CEGG?@CFDE-C-C,CFGGGFCC,CEFFCFEFEFGGG@+68C@FCCFGGGE@F,C@,CFEG>,CC,CEGFG:FFCDCFBF8C?,9,,9EFFGD7:++:,,,,4+>FFFF<F9ABFG9<F9E7:@:=,E?,,38A:CCDD@D,@,3,,663,33@76,33E3,5,,,,5@,+43,4**4**@,,24,,,,6:*4,4,+5>C55A,01=,+5,1;),))/A3C:B*))2)0.)-*)*2*/9*0+*3++)175**(1+755DG=E3/)*)090++(01(((--(,7->(47((9))(((
@M03506:14:000000000-AKVR1:1:1101:16238:6406 2:N:0:40
GGACTACCCGGGTTTCTAATCCCGTTTGCTCCCCTAGCTTTCGCTCCTCAGCGTCAATGTCGGTCCAGGATGCCGCCTTCGCCACCGGTATTCCTCCAGATATCTACGCATTTCACCGCTACACCTGGAATTCTGCATCCCTCTCCCGAATTCAAGCCATCCAGTATCGGACGCAGTTCCCAGGTTGAGCCTGGGGATTTCACGTCCGACTTAGTTGGCCGCCTACGAGCCCTTTACGCCCAGTAATTCCGAACAACGCTTGCCCCCCCCGTACTACCGCCGCCGCTGGCCCGGCGTCAGC
+
CCCCCGGGGGGGGGGGGGGGGGGGGGGGGGGGGGGGGGGGGGGGGGGGGCFGGGGGGGGGGGGGGGGGGGGGGGGGGGGGFGGGGGGGG:FFGGGGGFF9FGGGGCGFGGGGGGGGGGGCFGGGGG8B8A?FGG9FGGGGGGGFGGFC>EEGGGGCFGFFGDFGFC;F6>EGDC6@EFGFE9EFFGF1DGGCCFFC858CG7DCGGGE:<D<,=<FGFFG5<CCDGBFECDFDFF*:C@EG77<*<:*2:+87><<F>D/830>CEEEED3)0*/3<0)/(((((-4)().4)-(17)(-,
@M03506:14:000000000-AKVR1:1:1101:21734:6432 2:N:0:40
GGACTACTGGGGTATCTAATCCTGTTTGCTCCCCCCGCTTTCGCGCCTCAGCGTCAGTATCGGCCCAGGTCGCCGCCTTCTCCCCCGGTGTTCTTCCCAATATTTCCGAATTCCACCCCTACCCCGGGAATTCTACAACCCCCTCCAGACCCAAACCCCGTCGTTATTAGGCGCAGCCCCCAGGTTAAGCCCGGGAATTTCACCCCTCCCTAACCGAACCCCCAACGCCCCCTTGTCTCCCACCATTCCCGACACCCCCGCGCCCCCTCCCTACTACCTCGCCTGCTCCCCCCGCTACGTG
+
CCC8CFFGFFGGBFFDDGDGGGGCFCFGGGGGGE+@+8CF@<6,6@:,86,,88:,,C96@C@+B6BC,CC+C:=F:F==,:54B+@+84B?,C9FC,::?B,5,,,8B4?F,?<?E@B+3C,3+8@+>7>,73,8,,8>CE@C+B,4@7*,,43*33*******4=,9426****4BCE8**15+5+<?77:5C**7@FC*++1:7*2*97*01*1)8*199***)0*/7:D50*)*9@***7*3947+;)85)*1,)*))0)1:C>C5*.**020(*<(-,((((*.)((.(())),.(
@M03506:14:000000000-AKVR1:1:1101:4067:6438 2:N:0:40
GGACTACCGGGGTATCTAATCCTGTTCGCTCCCCACGCTTTCGTGCCTTAGCGTCAGATACATGCCGGCAAGCTGCCTTCGCCATTGGTGTTCCTACTGATATCTACGCATTTCACTGCTACACCAGTAATTCCACTTGCCTCTCATGTCCTCTAGATTGCCAGTATGCGATACAGTCCATATGGTTGAGCCACAGGATTTCGCATTGCACTTAACAATCCACCTACGCACGCTTTACGCCCAGTGATTCCGGATAACGCTTGGACCCTACGTATTTCCGCGGCCTCTGGCACGTGTTTTG
+
CCCCCGGGGGGGGGGGGGGGGGGGGGGGGGGGGGGGGGGGGGGGGGGGGGFGGGGGGGGGGGGGGGGGGGGGGGGGGGGGFGGGGGGGGGGGGGGGGGGGGGGGFFFGGGGGFGGGDFFFGGGGGGGGGGGFFGGGGGCGGGGFDD>DGGGGGGFDAFE8DFFFGFFGGECFGGGGGFGFFFFG7>@EGG?FF:::,@@EGFGGGDG6,??FGG?FG7*,;CFFFCFE=D555?>FCD.8:>D4;F+;1CEFDB*/+)*:.07548A>@?7BF*0++.*/((40(3:4,)5(1(.*).4,(
@M03506:14:000000000-AKVR1:1:1101:12296:6452 2:N:0:40
GGACTACTGGGGTATCTAATCCCGTTCGCTCCCCTGGCTTTCGCGCCTCAGCGTCAGTGTCGGCCCAGCAACCCGCCTTCGCCGCAGGTGTTCCTCTTGATATCTACGCATTTCACCGCTACACCAAGAATTCCAGTTGCCCCCTCCGCACTCTAGCCGCACAGTCTCAGTTGACCTTTCCGAGTTAAGCTCGGAGATTTCCCAACTGACTTGTTCTGGCCGCCTACGCGCCCTTTACGCCCAGTACATCCGAACAACGCTTGCTCCCCCCGCATTACCCCGGCGGCTGCCTCCCGTATGG
+
CCCCCGGGGGGGFFGGGGGGGGGGGGGGGGGGGGGGGGGGGGGEGGGGGGGGEGGGGGGGGDFGGGGGGGGGGGGGGGGGFGGGGFEGFFFCGEFGGGGDGGGGGGGGGGGGGGGGFGGGGG@GG@<FFGGGGGGGGGFCGGGGDGGGG=EGGGFFGG6CCEEFG,7B;DGGGFFFFFGGGGGGFEG@CC;CGGEE=CCF7+,,5:FE+;FFFC+5;F=FC<DGD3;8EDEC<>4*.?);8C*99F+10+:))7CD*.1:7:)**<FF=@GF3);*+6/0,,190960(882???9.)(,.
@M03506:14:000000000-AKVR1:1:1101:9085:6456 2:N:0:40
GGACTACCCGGGTTTCTAATCCCGTTCGCTCCCCTAGCTTTCGCACTTCAGCGTCAGTGTCAGCCCAGCAACCCGCCTTCGCCGCAGGTGTTCCTCTTGATATCTACGCATTTCACCGCTACACCAAGAATTCCAGTTGCCCCTTCTGCACTCTAGCCCCGCAGTATCGGTTGACCTTTCCGGGTTAAGCCCGGAGATTTCACAATCGACTTGCGGTGGCCGCCCACGCGCCCTTTACGCCCAGTAAATCCGAACAACGCTTGCTCCCCCCGTCTTACCGCGGCTGCTGCCCCCCGTAGGA
+
CCCCCGGFGGGGGGGGGGGGGGGGGGFCGFGGGGGGGGGGGGGGGGGGGGGGGGGGGGGGGGGGGGGGGGGGGGGGGGGGGGGGGGGEFGFFGGGGGGFFFGGGGGGGGGGGGGGGGGGGGGGGFCGGFGGGGFFGGG9EF@@FCGGGGGGDGGGFGGFGGGGGG9EFEGGGG?FGGFCFGEDGGGFGFGEDE58EEFGGGGGG?,6==DGGGGGGGGAGGGGD5*)0*)7:CB?F275;*:**2A+90AF>.5)95:CE>>)*2<E:55C:D3CE+)023,76(48))9((04(9)0(()
@M03506:14:000000000-AKVR1:1:1101:4886:6479 2:N:0:40
GGACTACCGGGGTTTCTAATCCTGTTTGCTCCCCTAGCTTTCGCGCCTCAGCGTCAGGTTTAGCACAGAAAACCGTCTTCACCACCGGTGTTCTTCCACATATCTACGCATTTCACCGCTACACGTGGAATTCCGTTTTCCCTTACTAACCTCTAGCTGAATAGTTTCAAATGCAGCTCCGGGGTTGAGCCCCGGAATTTCACATCCGACTTATTCTGCCGCCTACGCGCCCTTTACACCCAGTAATTCCGATCAATGCTTGCACCCTCCGTATTCCCCCAGCTGCTGGCACGGAGTTCGC
+
CCCCCGGGGGGGEGGGGGGGGGGGGGGGGGGGGGGGGGGGGGGGGGGDGGGGGGGGGGFFGGGGGGGGGGGGGGGGGGGGGGGGGGGGGGGGGGGGGGGGGGGGGGGGGCFGFGGGG>EGGGGGGGG>FG<5CFGCFDEGGGFGGGG;EGGGGGGCFGFFFGFGGC;FGCFGFFG9DDFFDGEDGGG,DFGGDCCGGGGGC+A9CFF=ED):CG,1++BF<DDG3;)8*2==7:F*:CFGD=*9*0+*2@835)9*?2C?8@FFFFG);7/)0*<+<45C1(3)(4)0,5().3()05)(,
@M03506:14:000000000-AKVR1:1:1101:22635:6496 2:N:0:40
GGACTACCCGGGTTTCTAATCCTGTTCGCTCCCCACGCTTTCGTGCCTCAGCGTCAGTTACAGCCTAGTAAGCTGCCTACGCAATCGGTGTTCTTGATGGTATCTATGCATTTCACCGCTACACCATCAATTCCGCCTACCTCGTCTGTACTCAAGCCTTACAGTATCAATGGCAGTTCCATCGTTGAGCGATGGGCTTTCACCACTGACTTATAAGGCCGCCTACGCCCCCTTTAAACCCAACAAATCCGGACAACGCTTGCCCCCTCCGTATTACCGCGGCGGCCGGCCCTAGACCGGA
+
CCCCCGGGGGGGGGGGGGGGGGGGGGGGGGGGGGGGGGGGGGGGGGGGGGGGGGGGGGGGGGDGGGGGGGGGGGGDGGGGGGEGGGGGGGGGGGGGGGGGGGGGFGGGGGGGGGGGGGGGGGGGFGGGGGGGGGGGGGGGGGFCGGEFGGGGGGGGGGGFGGFGGGFGGGCFFGGGGGGGGFFGGC81DFGE,;:DE6EEACE7AFCFCFFGGD:@:*@CDGGD*?/?*2):856C5CFGGC5*1=FF6EGF:>GFG6)*5>)*2;C)8)1009E+960>,(,(4((),7(473(C6446(
@M03506:14:000000000-AKVR1:1:1101:8960:6502 2:N:0:40
GGAATACCCGGGTTACTAATCCTGTTTGCTTCCCACGCTTTCGCGTCTCAGCGTCAGTACCGTACTAGAGTGCCGCCTTAGGCACGGGTGTTCTTCCTGATATCTGCGCATTTCACCGCTACACCAGGAATTCCACCCGCCCCTTCCGGCCTCTAGGCCAACAGTTTCCACCGGCATTCCAGGGTTGAGCCGTGGACTTGCCCAACCGACCACACGGTCCGCCTACACCGTCTTGACGCCCCATTATTCCCGACCAAGCTTGCACCCTTCGGTTTCCCAGGGACGCTGGCCTCGAGTACGC
+
<CC,8@C-;CFG@F,-<;FC9FE@6CED,,,CFG9<+:,BFF;,6+68;C,,6,,,,6<9CF6@@6C9,66CA@F@FFFA<,C,:68>+8=BE,<<FCCEA,,95,?++@FCFDA9<C7+++C?<+AF?FFCFG95,?77FEE38DFE++@+6,@;,@::61@83,3,@:,,*5@C*,=:,,1*=D?68,,***4*50>,5*,1*/*/5)):/*=51*2=7)1*1*).*).**8**.*):8*1**<+*2<+.0)))*(106))**;C)*)*))1/+<3/+(--,(-(),7())(-99))-(
@M03506:14:000000000-AKVR1:1:1101:26012:6521 2:N:0:40
GGACTACCCGGGTATCTAATCCTGTTTGCTACCCACGCTTTCGTGTCTCAGCGTCAGAAGTGGTCCAGTAAGCTGTCTACACCACAGGTGTTCCTCCTGATATCTACGCATTTCACCGCTACACCAGGAATTCCGCTTACCTCTCCCACCCTCAAGCACTCCAGTTTCCGCCGCACCCTCCCGGTTAAGCCGGGAGATTTCACAACAGCCTTAGAGCACCGCCTACACACCCTTTACGCCCAGTAATTCCGACCAACGCTTTCCTCCTACGCATTACCGCGGCTGCTGGCTCGGAGTTATC
+
CCCCCGFFFGGGGGGGGFFGGGFGGGGGGGGGFGGGGGGGGGGGGGGGGGFGGG:CGGGGGGGFGGGFEGGGF<FGGGFFGCEDCFGGGDGGGGGAFGFGGG<B,AEGGG7FFGFFFGG>FGGGFGGGGGGGGFGGEGGGGFGGGGG?F>C88DFFFGGGGFG8DDFFCGG@+?6BCECD8CEE>ECAEDGCGDC8C7D@EC?CC7,=,:DG?F,97CFCCDG5<F;5CD)**);C<*)=:*/0*3<*2++.)))*/(//))***300C**)0/*07))2((32,()),5(,),437?)).
@M03506:14:000000000-AKVR1:1:1101:24161:6561 2:N:0:40
GGACTACCGGGGTTTCTAATCCTGTTTGCTCCCCTAGCTTTCGAGCCTCAGCGTCAGTAATGGTCCAGTGAGCCGCTTTCGCCACAGGTGTTCCTCCTGATATCTACGCATTTCACCGCTACACCAGGAATTCCACTCACCTCTCCCATACTCAAGCCCGACAGTTTCGCTTGCAGACTCTGGGTTGAGCCCAGAGATTTCACAAGTGACTTATCGAACCGCCTACGCCCCCTTTACGCCCAATAATTCCGAACAACGCTCGCCCCCTTCGTATTCCCGCGGCTTCTGCCGCCCGTGGGAG
+
CCCCCGGGGGGGGGGFGGGGFGGGGGGGGGGGGGGGGGGGGGGGFGGGGDGGGFGGGGGGGGGGGGGGGGGGGGGGGGFGGGGGGGGGFEFFGGGGGGGGGGGGGGGGGGGGGGGGGGGGGEGGA@FGFGG@FGGGFGGGGGGGGDGGGGGGGGGFFFGEDGGGADFGGGGG?CFGGGFFFCFFDC>7CCCF:F,D4BD=FGGFFFEF7D7B7+5:CFFCDDCEDG)0*2)=7;/@)/0CE7/;7?E*0<8))))259<5>77D3E87:<<7>*0+3357(((-(4)8-9(,)--/))(,(
@M03506:14:000000000-AKVR1:1:1101:15604:6566 2:N:0:40
GGACTACTCGGGTATCTAATCCCGTTCGCTACCCTAGCTTTCGTGTGTGAGCGTCAGGAATGGGCCAGTCTACTGCCTTCGCCTTTGGTGTTCCCCACGATATCAACGGATTTTACCCCTACACCGTGAGTTCCATAGACCTCTCCCATCCTCGAGTCGCGCCGTTTCCCCCGCCGACTACAAGTTGAGCACGTAGAGTTTACGGAGGACTAACGTGACCGCCTCGACACCCTTTCCGCCCAGTGATTCCGGATAATGCTTGGGGCCTCTGTGTTACCGCTACTGCTGCCACAGAGTGCGG
+
CCCCCGCFGGGGFGGFGGFGFGGGGDCFEC,@FEGEGGCEGGCEFGGGGGGGGGGGGDEEFGGGGGCGFFGGGGGGGGGGGGGGEDFGGGGGGGGGGFGGGGGGGGFEC:FE9F9FEECFGGGGF@EGG+9CEDEFC<=EFGGGF8EFGGE@D=CEFC=EEGGC@EFFC9DEEGGDGGCGGG6,;>7B?F,:C4,A*,4,BFF55*=*1/8CC78*1*20>DDE3553*>5EF44*.>@E8EFF49+*928<B5C:*6:+/67<9=?EC?*1*2*<<95*(,-444-/.02482:F*/)-3
@M03506:14:000000000-AKVR1:1:1101:9093:6568 2:N:0:40
GGACTACAGGGGTTTCTAATCCCGTTTGCTCCCCTGGCCTTCGTGCCTCAGTGTCAGGAACTGTCCAGAGACCCGCCTTCGCCACTGGTCTTCCTCATGATCTCTACGCATTTCACTGCTACACCATGAATTCCAGTCTCCTCCCCAGTCCTCAAGCACCGCAGTATCGAATGCAGTTTCGGCGTTAATCTCCGAAATTTCACACCCGACTTACAGCGCCACCTACGCACCCTTTACGCCCAATGAATCCGAACAACGCTTGGGCACCCTGTATTCCCCCGGCTGCTGCCTCCCGCAGGAG
+
CCCCCGGGGGGGB7FGFGGFG<ECFCGFFGGGGGG@DCFGFGEFDGEFGEGFGGGCG8FGGGGGGGGEFCGG<F@F+CCFGGGEEE<FFGFFGGCA<EGGFC<FFFGGEGGEGGEFEFAFGFFFGF?EDF<@FGGGG9FCEFG8EG88EGGGDAEFGFFGGEEGEGGF6DFFFF,@FFAFC66C=889,838EGG8*@7:ECE;D>995?C4C?DFDD>=)84:?C>>*:)A7A4+99>CCC*>*+>+AF:)).9579)*)).*/*;)*)*/*:<+2))*(((-013)5:27F09))0(((
@M03506:14:000000000-AKVR1:1:1101:5890:6577 2:N:0:40
GGACTACTAGGGTTTCTAATCCTGTTTGCTCCCCACGCTTTCGTGCCTCAGCGTCAGTATCGGGCCAGTGAGCCGCCTTCGCCACTGGTGTTCTTGCGAATATCTACGAATTTCACCTCTACACTCGCAGTTCCACTCACCTCTCCCGAACTCAAGATCCTCAGTATCAAAGGCAGTTCTGGAGTTGAGCTCCAGGATTTCACCCCTGACTTAAACACCCGCCTACTCACCCTTTACGCCCAGTGATTCCGAGCAACGCTAGCCCCCTTCGCATTAACGCCGCTGCTGGCACGAAGTTCGC
+
CCCCCGGGGGGGGGGGGGGGFGGGGGGGCFGGGGGGGGGGGGGGGGGGGGGCGEGEGFFCGGGGGGGGGGGFFGGGGGEGGGGDGGGGFGGGGFGGGGGGGGGGGGFGG,FGGDFFAFFGGDFGGGGGGC@FGGFGG8,ABEGFGFGCECG@FDFCGGGGGGFGFGGA=DE=ECGDFGGGFDGGGGCG,7;>,<DEGGG6EGFFGG71;C+=F+<,2;*=5CC5***2=685/5=+)*2?5:<0*0<@C+<5):<FD197))/*08*>;<3)57C++).*,47(4>D)48(,.46*76)-,
@M03506:14:000000000-AKVR1:1:1101:17873:6591 2:N:0:40
GGACTACTGGGGTATCTAATCCCGTTTGCTCCCCACGCTTTCGTGCCTTAGTGTCAGGAATGAGCCAGTTATCTGCCTACGCCATCGGTGTTCCTCCCTATATCTACGGATTTCACTCCTACACAGGGAATTCCAATAACCTCTCTCATCCTCTAGCTTAGCAGTTTAGATAATGGATAACCGGTTGAGCCGAACGCTTTCACTATCTACTTACTATGCCACCTACGCCACTCTTTACGCCCAGTAATTCCGGATAACGCTTGGATCCCCAGGTTGACCGCGGCCGGTGGCACGGCTTTAG
+
CCCCCGGDFGGGGGGGGGGGGGFGGGFGGGGGGGGGGGGGGGGGGGGGGGGGGGGGGGGFGGGGGDGGGGGGGDFGGGFGGGGEGGGGGEGGGGGFFG<FFFGGGGGGGGGDGEFGEEGGGGGGDFFGFGGGFGG,F<FGGGGGC9FGGAFDGGGGG,EFCA9EGACDEGGFGFGCFGF,@DCBEEGFDGCCEC:++9++3?D;:<<FC+=CC7EGGGFC7DC6;C?**3:1*98+58)*?**/*=C816,;:55*+/>588)*6;+.*20:)*+0+5*/(,(((((03)0301())).).
@M03506:14:000000000-AKVR1:1:1101:8839:6594 2:N:0:40
GGACTACTGTGGTAGCTAATCCTGTTTGATTCCCACGCTGTCGCGCCTGAGCGTCGGATATGAGCCAGTGAGCCGCCTTCGCCACCGGTGTTCTTCCCAATATCTACGAATTTCACCTCTACACTGGGAATTCCCCTCACCCCTCTCATCCTCAAGTCTTCCAGTTTCAATGGCAGTTTCGGAGTTGAGCTCCGGGCTTTCACCACTTACTTGGACGATCGCCTGCGCGCGCTTCTGCGCCACCAATTGCGAACAACGCTCGCCACCCAGGGTTTTCAGCGGCGGCGGGCGCTCGGTTAGC
+
CCCCCF8-E-CC;-,-;CC9@CEFGG,C9F,E9FEE+@6@@E,C@FEF?<CFGGDFG7,:9EEFGG?@EECCFFEEEC7ECCCGGCED+@FEDFFDFA,?FFGFCGF<:A8?EC,FF=EF9,,9,,,44?65AD,,8@4E,,++63@,,CF8>,,,63>,3=D8@DD,@:,7@D,8,,,56@+@+,@2:,EFE8*@C5,4,+2,<CC,5AC9CC,,)))4)/5/>;5)*8=E8))2)*)28***/*+*03*))0)**()*..7)7:*)*)*))***0)*31((((((0(8(()(()))(()
@M03506:14:000000000-AKVR1:1:1101:7167:6596 2:N:0:40
GGACTACTGGGGTATCTAATCCTGTTTGCTCCCCTAGCTTTCGTGCCTCAGCGTCGGTGTCTGTCCAGAAAGCCGCCTTCGCCACCGGTGTTCCTCCTGATATCTACGCATTTCACCGCTACACCCGGAATTCCGCTTTCCCCTCCAGCACCCTAGCCTTCCAGTTTTTGATGCAGGCTCTGGGTTAAGCCCAGAGTTTTCACATCCAACTTAGACAGCCGCCTACGCACCCTTTACGCCCAGTAATTCCGACCAACGCTTGCCCCCCCCGCATTACCGCGGTCCCTGGCCCGGCTTTAGC
+
CCCCCGGFGFGGGGGGGGGGGDGFGDFFFGGGFGGGFEGGFGCFDFFFEFGFGGGECGF6,EFGGCE@CF@FGGEGGGGAC@FGCGDFEECBDC9FCCFFFGGGGGGGGGGGGFFFGGGGGGGGF+>F+@==;FFGGDFFD9DCEGGG8BFCGGGDFDB8E,,@@AD,+;C=,,@;,>,,4,93D>F7,,@DC5,=D7A,55>,5<,9?CC>7@C,=?F5C<CED5>ED))=<4);>C:E=E*>C++*3A?3))7>1(95;>F4*;/<C>9))*2+3))*((((-()0(7(()3(1))).6
@M03506:14:000000000-AKVR1:1:1101:19783:6603 2:N:0:40
GGATTACCGGGGTTTCTAATCCCGTTTGCTCCCCTGGCTTTCGCGCCTCAGCGTCAATGCCGGTCCAGGATGCCGCCTTCGCCACCGGTGTTCCTCCAGATATCTACGCATTTCACCGCTACACCTGGAATTCCGCATCCCTCTCCCGAATTCAAGCCTTCCAGTATCGGACGCAGTTCCCGGGTTGAGCCCGGGGATTTCACGTTTGACTTAGAAGGCCGCCCACGCGCCCCTGATGCCCAGTAATTCCGCACCACCCTCGCCCCCCCCGCATTACCTCGGTGCCTGGCGCAGCTGTAGT
+
CCCCCGGGGGGGGG@EFFGGGFFGGGGCFFFGGGG8DFGF8F@FEGGGGGEGGGGGCGGFGGGGGGFCGGGGFFEGGGGGCFEGEFDEGC?FGGFFEEGGGGGDFGGFFFGGGD9FFFEGCGFAE=AFBDFCFGEGGDGGFGD=DEFGGE>FCAD99DFAECFG,@;FC>EGG5B*4?CG9:5BCEGGGCFFGGG5C5*=E7C500*/<D7FC@+:C*0/9C3*11).*)):)<)0)*9<:390*09B9+2))))29(9>))./>EE>:))))9*9A)1<41(,((-7(5(4)((2)1.))
@M03506:14:000000000-AKVR1:1:1101:20757:6625 2:N:0:40
GGACTACCGAGGTTTCTAATCCCGTTCGCTCCCCTGGCTTTCGCGCATCAGCGTCAGTGTCGGCCCAGCAACCCGCCTTCGCCGCAGGTGTTCCTCTCGATATCTACGCATTTCACCGCTACACCGAGAATTCCAGTTGCCCCTTCCGCACTCTAGCACAACAGTATCACTTGACCGTTCCGAGTTAAGCCCGGAGATTTCACAAGTGACTTGTTGCGCCGCCTACGCCCCCTTTACGCCCCGTAAACCCGAACAACGCTTGCTCCCCCCGTATTACCGCGGCGGCTGGCACGGCGTTAGC
+
CCCCCGGGGGGGGGGGGGGGGGGGGGGGEGGGGGGGGGGGGGGGGGGGGGGGGGGGGGGGG7FGGGGGGFFFGGGGGGGGGGGGGEGE?8F?FGFGCFE8FDCFGGFDF78CFGDGGGGCFGEFGGGG7@FGFFG9DA9FGGG@FGGGGGG>FAF9DFG8E*,DDF;;:,>FEDFFEEGGGGG>=EC,=CCF>*:?5?FFFCF;0:1++;FCFFFC>)5=CDGG*9))*/855>)*.>B*:*919**0***0075CF()*8750:FF>E>)7)2++<<)2-((((,()-0(.)40))0-1)
@M03506:14:000000000-AKVR1:1:1101:6459:6666 2:N:0:40
GGACTACCGGGGTATCTAATCCCGTTTGCTCCCCTGGCTTTCGCGCCTCAGCGTCAGTGTCAGCCCAGCAACCCGTCTTCACCTCAGGTGTTCCTCTTGATATCTACGCATTTCACCGCTACACCAAGAATTCCGATTGCCCCTTCTGCACTCTAGCTTGACAGTTTCACTTGGCCGTTCCGAGTTAAGCCCGGAGATTTCACAAGTGACTTGTTAAGCCGCCTACGCGCCCTTTACGCCCAGGAATTCCGCCCAACGCCAGCCCCCTTCGTATTACCGCCGCTGCATGGCCGGAGTTAGC
+
CCCCCGGGGGGGGEFGGGGGGGGGGGGGGGGGGGGGGGGGGGGGGGGGGGGGGGGGGGFGGGGGGGGGGGGGFEGGGFGGGGGDGGGGGGGGGGGDGGGGGGGGGGGGGGGGGGGGGGGGGGGGGGGG8,EFG9F4CFDGFFGGFD9EDCDDGGGAFGDDGGGGGGGGGFGGGFGGD:9DFE+:EECGGFGGGCCC8?CC?DEGG5BEFFGGGFGCB88?C55C**.8C387C567>*5ED5**5*+9:C+))095545*)..>DEE.;?*0)9C+:))5(-4(-((*-).()(,)0.)))
@M03506:14:000000000-AKVR1:1:1101:15496:6668 2:N:0:40
GGACTACTGGGGTATCTAATCCTGTTTGCTCCCCACGCTTTCGCGCCTCAGCGTCAATTACGGGCCAGATAGCCGCCTTCGCCACCGGTGTTCTTCCCAATATCTACGAATTTCACCTCTACACTGGGAATTCCACTATCCTCTCCCGCATTCAAGCTCATCAGTATCAAGCGCAGCCCCCAGGTTGAGCCCGGGAATTTCACGCCTGACTTGATAAGCCGCCTACGCGCCCTTTCCGCCCAGTAATTCCGAACAACGCTTGCCCCCCTCCTATTAACCCGCCTGCCGGCACGAAGTTCGC
+
CCCCCGGGGGGGEGGGGGGGGGGGGGGGGGGGGGFGGGGGGGGGGGGGGGGGGEDGGGGGGGGGGGGGGGGGGGGGGGGGGGGGGGGGGGGGGFFGFF<FFGFGGGGGEFGFGGGGGA<<FFFG,EF@DEGGFFGGGGDGFFFFFFGEEGGDGGGFGEC8BDDGDGDGCFE@8CDEEGGGG>>F6>,4<;FGCED>CCFCB8@5CC,A,*+4=*>9C>*<5CDG<C>3*/)2/74*-*0;:5CDCEC*<C8>@BDFGFGE7.<CDGC)*7*7*0+++.**(((((((0-0(,7407092((
@M03506:14:000000000-AKVR1:1:1101:13450:6671 2:N:0:40
GGACTACCAGGGTATCTAATCCTGTTCGCTCCCCACGCTTTCGCGTCTCAGCGTCAGTCACGTACTAGAGAGCCGCCTTAGCCACGGGTGTTCTTCCTGATATCTGCGCATTTCACCGCTACACCAGGAATTCCACTCTCCTCTTCCGGACTCTAGTCAGATGGTTTCCATCGGCGTCTCGAGGTTGAGCCTCGAGTTTTCACAACGGACCTACCTAACCGCCTACACGCTCTTTACGCCCAATAAATCCGGACAACGCTTGCCCCCTACGTCTTACCTCGCCTGCTTCCCCCCGGAGCTG
+
CCCCCGGG-CFGGGGGGGGGGGGGGGGGGGGGGGGGGGGGGGFGGEGGGFGGGEGGGGGGGGGCGGGFGGFGGGGGGGGGGGGGGGGGFFGGGGGGGGGFGFGGGGGGGGDGEGGGGGGDGGGFGFAFFGGDFFGGGG:AFGGFFGGGGEGGGGGFGAFFGGFGFGCEFGC;CEGGCCC@FFGGGD>CFFGFGG8CC=CEGGGGGC5ECGDGCC8@F*;F<CCGDDA5=D>79BB>B7B8C7CC<++1<FG:)87CD1D*55>FGGG78:<>;FF994*+3(-((((*66(,.,-)))-((
@M03506:14:000000000-AKVR1:1:1101:17892:6678 2:N:0:40
GGACTACTGGGGTATCTAATCCCATTCGCTCCCCACGCTTTCGTCCTAGCAGTGTCAGGTGGCACCCAGAAGCCTGCCTACGCTATTGGTGTTCCAAGCGATATCAACGCATTTCACTACTACACCGCTTGTTCCAGCTTCCTCTTTGCCCCTCTAGTTTTACAGTTTCAAAAGACAGTCTCCCAGTTAAGCTGAGAGATTTCACTTCTGACTTGTAAAACCACCTATCGGTACGCTTTACGCCCAATGATTCCGGATAACGCTGGAGGTCTCTGTATTACCGCGGCTGCTGCCTCCTGAT
+
CCCCCGGGGGGGGGGGGGGGGGGGGGGGGGGGGGGGGGGEGGGGGGGGGGGGGGGGGGGGGGGGGGGGFGGFFGGGGGGFGGGGGGGGFGGGGGGGGGFGGGGGGGCGFGGGGGGGGDGGGGGGGGGGCCGGGGGGGGGGGFGGGGGAGGGGGGGFG=DFGGGFFEFCFGDFGGGGGGFFDFGGGCGGG9DFAFEFCE6<EFCGGF79E?CFF7,@C9ECGDGGDFF>FG>ECE*;@DFEGGGC)A*?F+7+;+*)9;GFABEG*3*)*0*3@7++0679941,((4>1577F08C>))).
@M03506:14:000000000-AKVR1:1:1101:26089:6692 2:N:0:40
GGACTACTCGGGTTTCTAATCCCGTTTGCTCCCCTAGCTTTCGTGCCTGAGCGCCAGGAAATGTCCAGAGAATCGCCTTCGCCACTGGTGTTCCTCTCGATATCTACGCATTTCACCGCCACACCGAGAATTACAGTCTCCCCTCCATTCCTCGAGTCAAATAGAATGCAACGCCGTTCCGAAGTTGAGATGCGGGATTTAACAACGAACTCACTTGGCCGACTACGCAACATGTACGCCCCGTGAATCCGAACAACGTGTGGGACCTCTGGAGTGCCTCGCCTGCGGCCTGCTGGAGGAG
+
A8-B<CCEEFFD=8F-@<<E6F@6FFG7FGGGCEG,CF,EFC@CCCC@<,C8C@C7CFFF<9EEED,@,CC<F6,9CBCF7,6@:,98EE:?C<<F,=,5A,4A@9F<=C,:FF,,,@C++:<F+++646?,4,C,,?,,4,8,@88=;=@,7+3633@DD,@,,,@,3EEF6C+3@8F@@8**3,,2,,7E,5*:E*,,,+4,1,/4/96+4*51:04+/))2)6)5=)0**2111*7?*2CD***1<C*.7))5*4**00)19*/)362)/*2*0)1+((,(1((.,)(,0,26))(2:
@M03506:14:000000000-AKVR1:1:1101:16480:6703 2:N:0:40
GGACTACACGGGTATCTAATCCTGTTCGCTCCCCACGCTTTCGCTCCTCAGCGTCAGTACCGGCCCAGAGTGCTGCCTTCGCTGTTGGTGTTCCTCCTGATATCTGCGCATTTCACCGCTACACCAGGAATTCCACACTCCCCTACCGGACTCCAGTCACCGCAGTATCGGAAGCGATTCTGGGTTAAGCCCAGAGCTTTGACTTCGCGACTTACGGAACCGCCTACGAGCTCTTTAAGCCCAATAAACCCGGACAACGCTTCCCCCCCACGTATTACCGCGGCTGCTGGCACGTAGTTCG
+
CCCCCGGGGGGGGGGGGGGGGGGGGGGGGGGGGGGGGGGGGGGGGGGGGGGGGGGDGGGGFGGGGGGGGGGGGGGGGGGGGGGGGGGGGGGGGGFFGCGGGGGGGGGGGGGGGGGGGGGGGGGGGDFGGGGGGGGGGEEFFGGG6FDGEDG6DFGG;EADFEGG6:>@EEGDCDEEGFGF9DGGGCG7@CC@>>EG,<:<CFCGGGGGC<CCEGGGCGBDFGG57*0<**)/C=?7)**0<:>C46C4+*;7)7537:DGEF)2>8CB*))8.*3<E4=*(-39,2::>FF(93(*7;2)-
@M03506:14:000000000-AKVR1:1:1101:10147:6730 2:N:0:40
GGACTACACGGGTTTCTAATCCCGTTTGCTCCCCTGGCCTTCGTGTCTCAGTGTCAGGAACTGTCCAGAGACCCGCCTTCGCCACTGGTCTTCCTTACGATATCTACGCATTTCACTGCTACACCGTAAATTCCAGTCTCCTCTCCCGTCCTCAAGCACCGCAGTATCGAATGCAGTTTCGGAGTTAAGCCCCGAGACTTCACCCCGGCCTTACTCCGCCACCTACCCACCCTTTCCCCCCAACGAATCCGACCAACGCTGAACACCTCTGTATTCCCGCGGCCGCTGCCTCCCGTAGGAG
+
CCCCCGGGGGGGFGEFFGGDFGGGGFFGGGFFGGGCECFFGGGGGGFFGFGGCGGGGC@<<FDFFGDFGGDGGFGGGGGFFGFFGEFFGAFFGGGG9F@=FEG<FAFFGDGGFGGGG<FFFGGGGGGF7FCFA?;FEE;FF,>,@D4B@CC6;ADGGFDFD>+@C8736@,,,=,,7EFGGG6+@>EC9=>+@E>3@*@CA+5,@;***39C?*,,**)4/9*,*2)2+2;=*;41>*0=CE3*1:*):C*.00)*9()*))**281)*/*/9:0+:).7003((-9B37435(,17)(),
@M03506:14:000000000-AKVR1:1:1101:16822:6746 2:N:0:40
GGACTACCGGGGTTTCTAATCCTGTTTGCTCCCCACGCTTTCGCACATCAGCGTCAATGCCGGTCCAGTGAGCCGCCTTCGCCACTGGTGTTCTTCCGAATATCTACGAATTTCACCTCTACACTCGGAATTCCACTCACCTCTCCCGGATTCAAGCGATGCAGTCTTAAAGGCAGTTCCGGGGTTGAGCCCCGGGCTTTCACCTCAAACTTACAAAGCCGCCTACTCGCGCTTTCCCCCCAGTACTTCCCACCAACACCTGCTCCTCCCTTCTTACCCCGGCTCCTGGCCCCGCGTACGC
+
CCCCCGGGGGGGGGGGGGGGGGGGGGGGGGGGGGGGGGGGGGFEEGGGGGGGGGGGGGGGGGGGGGGGGGGGGGGGGDGGGGGGGGGGGGGGGGGGGGDGGGGGGGGGGGGGFGGGGFGGGGGGGGFGGDFGGGGGGCDGFEFFGGGGGDC@FGE,>+@?EGGGC6ADFDGG36,:@EFCEDGGGCC6>D?C5:C*C7C60+A?+1++0;02++5;*2=GDDD7**/2:C5*)0<*-*./:**9*+29F+*9)07/C(950))*:F+);)00)09++.):((-((,()5704)(7C))(-(
@M03506:14:000000000-AKVR1:1:1101:15994:6753 2:N:0:40
GGACTACAGGGGTTTCTAATCCCGTTTGCTCCCCTGGCCTTCGTGCCTCAGTGTCAGGAACTGTCCAGAGACCCGCCTTCGCCACTGGTCTTCCTTACGATCTCTACGCATTTCGCTGCTACACCGTAAATTCCAGTCTCCTCTCCAGTCCTCAAGCACCGCAGTATGGAATGCAGTCCCGGGGTTAAGCCCCGGGATTTCACCCCCCACTTACCGCCCCCCCGACGCACCCTTTACGCCCAGTGAATCCGAACAACGCCAGGGCCCCCTGTATTCCCTCGTCTGCGTGCACGTAGTTATC
+
CCCCCGGGGGGGFGGGGGGGGFGGGGGGGGGGGGG,FGGFGGGCFEDEGGGGGGGG<<@8<EGGCFAF,@F8CFFGEGGGGGGD@FGCGGGGGGGGCA@DFGFGGDGF+,CEGGEE:+=EGGGG8F4+4DFCFGGCGC9FFGGGFGFD,4EEG8D=DCGFC8BE8,@=F8>@D8,,@==8B6CDCE+<,@DF>>58>969D@E,,=EC=C*+=7,=C)=5)/7*)9;5*975>F6*.*8:E5*2*<<6C62737<4/37*)5)**22)1)*/*2+++,*23,-((6()-)(.)((/0/).)
@M03506:14:000000000-AKVR1:1:1101:10401:6754 2:N:0:40
GGACTACCCGGGTATCTAATCCCGTTTGCTACCCTAGCTTTCGCGCCTCAGCGTCAAGAGCAGACCAGAAAGCCGCCTTCGCCACTGGTGTTCCTCCCGATATCTACGCATTTCACCACTACACCGGGAATTCCGCTTCCCTCTTCTGCCTTCGAGTCGATCAGTATCGAGTGACCCTCCCCAGTTGAGCCGGGGGCTTTCACACTCGACTTGAACGACCGCCTGCGCGCTCTTTACGCCCAGTAAATCCGGACAACGCTTGCCACCTACGTATTACCGCGGCTGCGGGCACGTAGTTAGC
+
CCCCCGGG9FFGGGFGGGGGGGGGGGGGGGGGGGGGGGGGGGGGGGGGGGGGGGGGGGGGFGGGGGGGGGGGGGGGGGGGGGGGGGGGGGGGGGGGGGGGGGGGGGGGGGGGGGGGGDGGGGGFGGFG7@FGFGGGGGGGGGGGGGGGGGFGG?GFGGGCEFGGGEGGGGGGGGGGCCFEGGF>CF7,4DFGC8BEEE8ECFGCCCFGFGGG9:CFF5@E5<DEFG);EGFGFFF747>GEEFG7E+6<8C@3;3/94C7>>F4:F5.+95.*:8AF9571910(-(.(.-4>1(7)9:54
@M03506:14:000000000-AKVR1:1:1101:19345:6760 2:N:0:40
GGACTACCGGGGTTTCTAATCCTGTTTGCTCCCCACGCTTTCGTGCATGAGCGTCAGTACAGGTCCAGGGGATTGCCTTCGCCATCGGTGTTCCTCCGCATATCTACGCATTTCACTGCTACACGCGGAATTCCATCCCCCTCTACCGTACTCTAGCTATGCAGTCACAGATGCAGTTCCCAGGTTGAGCCCGGGGATTTCACAACTGTCTTACATAACCGCCTGCGCACGCTTTCCGCCCAGTAATTCCGATTCACGCCCGCACCCTACGTATTACCCCGGCTGCTGTCACGTAGTTAGC
+
CCCCCGGGGGGGGGGGGGGGGGGGGGGGGGGGGGGGGGFGGGGGGGGGGGGGGGGGGGGGGGGGFGGGFEGGGGGGGGGGGGGDGFGCBFGGEGFGGGGGGGFGGGGGGCFGGGGFGGGGGGG?FGDEGGGGFFAFDGFFGGGGGG=EF+BGGGGEC7DGCFFFCCCFGG6@EFC927=F?EC5FGGGCFGE5EEEDGCCE+,>EGGF@8FGG7CC7C8=)97C<*.=:5)1*)7*./.;:5*0:+<@G7<)08*2:(**0)8C5?GF6)1)0:23<.)*(,((-()/)*).02(<:@<)5
@M03506:14:000000000-AKVR1:1:1101:4442:6811 2:N:0:40
GGACTACCGGGGTTTCTAATCCTGTTCGCTCCCCACGCTTTCGCTCCTCAGCGTCAGTATTGGCCCAGATCACCGCCTTCGCTGCTGGTGTTCCTCCTGATATCTGCGCATTCCACCGCTACACCAGGAATTCCGTGATCCCCTACCAAACTCTAGTCACAACAGTTTCGAGTGGCGGCCCCAGGTTGAGCCTGGGGGTTTAACACCCGACTTTCTGCACCGCCTACGGGCTCCTTACGCCCAACAAATCCCCATAACGCCTTCACCCCCTGTAACCCCCCGGCTCCACGCCACACCTTGG
+
CCCCCGGGGGGGGGGGGGGGGGGGGGGGGGGGGGGGGGGGGGGGFGGGGGGGGGGGGGGGGGGGGGGGGFFFGGGGGGGGGGEFGGGGFFEGGGGGGGGGGGFGGGGGGGGGGGGGGEDGEGGGGC8EGCGGGGCDDFFFGGGGGGGG8DGFGCFC;FDF,@EGGGGGC:>@E8>8EGE>EGDC84DFFGFGC=>=8E8ECFGF7+7*//):*:;AF7C?F<C=7*)8*)0:*)006>)/?C<<>/*)33<)))*094**)8.>4<F4/)9)00+<@?5/3314;:()(.-()-(1)))-,
@M03506:14:000000000-AKVR1:1:1101:24768:6842 2:N:0:40
GGACTAACAGGGGTTTCTAATCCTGTTTGCTACCCACGCTTTCGCGCCTCAGCGTCAGTGTCAGCCCAGCAACCCGCCTTCGCCGCAGGTGTTCCTCTCGATATCTACGCATTTCACCGCTACACCGAGAATTCCAGTTGCCCCTCCTGCACTCTAGTTGCACAGTATCAGTTGACCTTTCCGAGTTAAGCCCGGAGATTGCACAACTGACTTGTGCTACTGCCTACGCGCCCTTTACGCCCAGTACAACCGAACAACGCTTGCTCCCCCCGTATTAACGCGGCTGCTGCCGCCCGTACGG
+
-86C@FFF<<EBCCFGGAFGGGGFGFGFGGGGFGFGGGGGGGGGGGDGGGCGGFFGGGDG@EFGFGGE<ECGFGGGGGGGGCGFFG+CEFGFGGE,C??FEFGGGGGGGG7CFEFGGGCF:7FEGGE7FFGGGAADCG;;E@,DD+@88DFG9=FD9CFCFGGCCD9DCGD;:F9FFGG73;**53;@:F,2*8C*;*49,0>9,858,:C+4??1:F6E*;+C=+)=*CB5).;<CF>8*2**2<+/++25>3)7*.55;:FC*:8>8>3)87;8+)12,401((4/,9((.-27<)-4(
@M03506:14:000000000-AKVR1:1:1101:22456:6843 2:N:0:40
GGACTACACGGGTTTCTAATCCTGTTCGCTCCCCACGCTTTCGCTCCTCAGCGTCAGTTACTGCCCAGAGACCCGCCTTCGCCACCGGTGTTCCTCCTGATATCTGCGCATTCCACCGCTACACCAGGAATTCCAGTCTCCCCTGCAGTACTCCAGTCTGCCCGTATCGCCCGTACGCCCACAGTTGAGCTGTGAGTTCCCACGAACAACGCGACAAACCCCCTACGAGCTCTTTACGCCCCGCAATTCCGGACAACCCCCCCCCCCTACGTAATACCGCGGCTGCTGGCACGTAGTTTGC
+
CCCCCGGGGGGGGGGGGGGGGGGEGGGGGGGGGGGGGGGGGGGGGGGGGGGGGGGGGGGGGGCGGGGGGGGGGGGGGGDGGGGGGGGGCFGGGGFGGGGGGGGGFGGGGGGGFGFGGGGGGGGGGGGDEDFFCGCEGGFFFFDGGFFG9EDCFE8FFGGGGGGGEGGG68EECG5**@@EEC58,?D?EDCEFC;D9<>:,;=*:CE5?DDCD3E*8DF***1**1.):1)3*982)/>C**1))*2*<<+)))1/*,/77)0)9?8)*.9F**2+:3)7(((((-)0(5(5>((1)*).)
@M03506:14:000000000-AKVR1:1:1101:19129:6845 2:N:0:40
GGACTACCGGGGTATCTAATCCCGTTCGCTCCCCTGGCTTTCGCGCCTCAGCGTCAGTGTCGGCCCAGCAACCCGCCTTCGCCGCAGGTGTTCCTCTTGATATCTACGCATTTCACCGCTACACCAAGAATTCCAGTTCCCCCTTCCGCACTCTAGCCGCACAGTATCAGTTGACCTTTCCGAGTTAAGCTCGGAGATTTCACAACTGACTTTTGCGGGCCGCTCACCCGCCCTTTACCCCCAGCAAATCCCATCACACCTTCCCCCCCCTGTCCTGCCCCGGCTTCCTGCCCATACTCTG
+
C<CCCG<F@CE7=@EFFFFGAFFGGGGGDGG:FGGFFFFFFGCCGEGDC<FG7@FCCGGEF@CGEGC6CE8FEECGEGGEFGGGG@+>F85+CF<FFFD@FGFGF,5+@:F@<F,A,4CCED9FC6A,AD,:A?@FE,,9>DGE8=D3@7B:>CF;DFEG5CCCF;FC:FCGDEFE<>CF,49>CE7:7C,C>E**3*5<<+3>+*37?4?F++30)))1/17*//9):95EDEF<)01<8:51*0;??G+)9*02*)*170)*92:5C>))020<<(0*(((-((,))1((0)(2)*))-
@M03506:14:000000000-AKVR1:1:1101:4523:6849 2:N:0:40
GGACTACCGGGGTTTCTAATCCTGTTTGCTCCCCACGCTTTCGCGCCTCAGCGTCAGTATCGGGCCAGTGTGTCGCCTTCGCCACTGGTGTTCTGCCGAATATCTACGAATTTCACCTCTACACTCGGCGTTCCACACACCTCTCCCGAACTCAAGACAGCCAGTATCAAAGGCAGTTCCAAGGTTGAGCCCTGGGCTTTCACCTCTGACTAAACTGTCCGCCTACGCGCCCTTTACGCCCCGTAATTCCGAGCAACGCTAGCCCCCTTCGTATTACCGCGGCTGCTGGCACGAAGTTCGC
+
CCCCCGGGGGGGGGGGGGGGGGGGGGGGGGGGGGGGGGGGGGGGGGGGGFGGGGGGGGGGGGGGGGEGGGGGGGGGGGGGGGGGGGGGFGGGGGGGGGGGGGGGGGG7FGGGGGGGGGGGGGGGGGFGGGGGGGGGGGFGGGGCFGGGGGGGGGGDFGGFGG5EE7@FGCFFFGGGGGDD;?,DEFFC8EFGG8FFFGCEF:FG?FFG,=?><FGGFCFGGGGGGG:5:7>ED@472*.?E57CDC:7:C87>8<0993*))9DCGE5*.*0)23+<457(-4((4290>7<B:(*.0)--
@M03506:14:000000000-AKVR1:1:1101:5551:6858 2:N:0:40
GGACTACTGGGGTTTCTAATCCTGTTTGCTCCCCACGCTGTCGCGCCTCAGCGTCAGCAACAGCCCAGCAGGCCGCCTTCGCCACTGATGTTCTTCCCGATCTCTACGCATTCCACCGCTACACCGGGAATTCCACCTGCCTCTACTGTGCTCTAGCCTGACAGTTTAGAAGGCAGCCTTGCGGTTAAGCCGCAAGATTTCACCCCCTACTTATCAGGCTGCCTACGCGCCCTTTAAGCCCAGGGATTCCGGACAACGCTCGCACCCTCCGCATTACCCCGGCTGCTGGCCCGTCGTCAGC
+
@@CCCGGF@FGGGGGGGGFFGGGGGGGCFEGGFECGDGG:FGGGEGG:FFG8FFGGGGAFGGFGFGGGGGDGGEBFGGCGGGGCCFC<BFFGGGGGGGGGGGGGGFGGG@FCEGGGFEFCFGGCGGGGGGGGGGCFGCDFGGEGFGCFFFGGF,@>F@>:?CFCEE,@ECGG?C8858,53D1:*>89?@DED5=8CCF?=@FGG=EGFFFGG7EFF4;*295++75>:CBGC)9*)**A5*9*9**7FEF))05*7(/*0.7)9E;5;>C).*;+<9):((4((-4?()(4@1()))-,.
@M03506:14:000000000-AKVR1:1:1101:11679:6862 2:N:0:40
GGACTACCGGGGTATCTAATCCCGTTCGCTACCCTAGCTTTCGTGCCTCAGCGTCAGAAGAGATCCAGTGAGCCGCTTTCGCCACGGGTGTTCCTTAGGATATCAACGCATTTCACCGCTCCACCCTAAGTTCCGCTCACCTCTATCTCCCTCGAGCATAGCAGTTTTGGGCGCAGTTCCTCGGTTGAGCCGAGGGATTTCACACCCAACTTGCTACGCAGCCTACGCACCCTTTAAGCCCAGTGATTCCGAATAACGTTTGTGTGGTTCGTCTTACCGCGGCTGCTGCCTCCCGTAGGAG
+
CCCCCGGGGGGGGGGGGGGGGGGGGGGGGGGGGGGGGGGGGGGGGGGFGGGGGGGGGGGGGGGGGGGGGGGGGGGGGGGGGGGEGDFEFFCGGGGGFGGGGGGGGGGGGGGGGGGGGGG7CEFGGEFGGFGFGGGGEFGGGFGGAFGFGGGGGGGGG8CEGGGFFFFF6EEFCE5B?FGF;DEGGG>FGGGGEEEG;F?CFGGGFGG=75FC?:<7@DB5CDGG4<7D5D3E35/:4>=<*/9999:=CC+>:5*0040:7@)9*CC5F*95)<FFC?>G09901?7)5724>621556>:
@M03506:14:000000000-AKVR1:1:1101:15297:6872 2:N:0:40
GGACTACTAGGGTATCTAATCCCGTTCGCTCCCCTAGCTTTCGCAGTTCAGCGTCAGTGTCAGCCCAGCAACCCGCCTTCGCCGCAGGTGTTCCTCTCGATATCTACGCATTTCACCGCTACACCGAGAATTCCAGTTGCCCCTTCTGCACTCTAGCCCTGCAGTATCGATTGACCTTTCCGAGTTAAGCCCGGAGATTTCACAACCGACTTGCAGTGGCCGCCTACCCGCCCTTTCCGCCCAGTACATCCGAACAACGCTTGCTCCCCCCGCATTACCCCCGCCGCTGGCCCGGATTCAG
+
CCCCCGGGGGGGGGGGGGGFFGGGGGGGGEGGGGGGGGGGGGGGGGGGGGGGGGGGGGGGGGGGGGGGGGGGGGGGGGDGGGGCGCGGGGGGFGFGCGGEGCGGGFFGGGGGGGGGGGGGGGGGGGCE:7FGGGFGFEFFGFFFFGDAFCGGGCFFGGGGGFCGGGDGGGGGGGGGGGAEGE+@DGGGGGGGGGC8EG?FG@FCEEGGGCCDFG6E>4AC<D:=DCF4CC5:))0*)*08?E3*9:+002A>3773*455>;7C>EG:E>GE398:+61+((-(-,179)1(04110))..
@M03506:14:000000000-AKVR1:1:1101:16575:6873 2:N:0:40
GGACTACTCGGGTATCTAATCCTGTTTGCTCCCCACGCTTTCGCGCCTCAGCGTCAGTATCGGGCCAGTGAGTCGCCTTCGCCACTGGTGTTCTTCCGAATATCTACGAATTTCACCTCTACACTCGGAGTTCCACTCACCTCTCCCGAACTCAAGATATCCAGTTTTGAAGGCAATTCCGAGGTTGAGCCCCGGGATTTCACCCCCAACTTAGATATCCGCCTACGCGCCCTTTACGCCCCGTAATTCCGAGCACCGCTACCCCCCTTCCTCTTACCGCGGCTGCTGTCCCGACGGTAGC
+
CCCCCGGGGGGGGGGGGGGGGGGGGGGGGGGGGGGGGGGGGGDGGGGEGGGGGGGGGGGGGEGGGGGGGGGGGG@FFGGGG7FEGGFFGFFGGGGGGGDGGGGGFFGGGCGGGGGGGCFGGEFGGGGE+CFFGF9F<FGGGGG@FGGEC8CGGFFF9EGFFFDEFGGG88D:3::6EGGFFC+BEC8,<DGGCCGCCE6CFDF9==ECCDGDG+>E++3CGDC*7D5;*>5C50?*-*0/C*/1)/16A<+)7))*1,9*0)0>*8E)*)*0*;++355=4(-(-42?)0)))((1)812)
@M03506:14:000000000-AKVR1:1:1101:6469:6887 2:N:0:40
GGACTACCCGGGTATCTAATCCTGTTTGCTCCCCACGCTTTCGCGCCTCAGCGTCAGTATCGGTCCAGAGAGCCGCCTTCGCCACCGGTGTTCTTCCCAATATCTACGAATTTCACCTCTACACTGGGAATTCCACTCTCCTCTCCCGATCTCAAGCCAACCCGTCCCAAGCGCAATTCCCAGGTTGAGCCCAGGGCTTTCACGCCTGACAAAGCTGGCCGCCTACGCGCCCTTTCCGCCCAGCAAATCCGAACCACGCTCGCCCCCTTCGCATTACCGCGGCCGCTGGCACGAAGGTCGC
+
CCCCCGGGGGGGGGGGGGGGGGGGGGGGGGGGGGGGGGGGGGGGGGGGGGGGGGGGGGGGGGGGGGGGGGGGGGGGGGGGGGGGGGGGGGGEGGGGGGFGGEFGFGGGGGFGCEFGGGGGGGGGGGGGG8FFGGGGDGFGGCFDFEEGGCGDDFCFFGF8DGGGEGEGFCBECE8:EBGGGG?FC9EC?FEFGGC?EFGGFGGGC:6A6DD7F;@C<<>FGCDCCC>E7D:C7?@04/@CE:5*0?68CC::)))9C0D*85)><EG3*7*))1*+3))2-,101((04B(4<<6*0)6(-
@M03506:14:000000000-AKVR1:1:1101:12858:6889 2:N:0:40
GGACTACTGGGGTTTCTAATCCTGTTTGCTCCCCTAGCTTTCGTGCATCAGCGTCAGTTATGGTCCAGTGAGCCGCTTTCGCCACAGGTGTTCCCCCTGATATCTACGCATTTCACCGCTACACCGGGAATTCCACTCACCTCTCCTACACTCAAGCACGGCAGTTTCCTTCGCAGCCTCCAGTCTGAGCCTGGAGATCTCACTAACGCCTTATCGCACCGCCCTCGCCCCCTTTACGCCCCATAATTCCTCACAACCCTTGCACCCTCTCTCTTACCGGGGCTGCCGGACCAACGTGAGC
+
CCCCCG8FF9EFG@@ECEE9,CEFFEDEAEECFCFFCEEGG<BF@@FF9CFEGB7FCF<EEFCCF8666@EFFFGG>FCFGDCCEAFFGGE?EC9FFEG8?BEFD<F7CCCEG9?@?FGCEFCE<:CC7CEGGG,<?FD,=9E>FF,,,@D8DFGED,88+=+6@9DF=D;,3:+61655@,,,,5,7,6D,,4>85@,@>E,2><,*****0+5*99?7):97)12):C)1>))1)*)2**/05?+9C+3**)**1,*:).)*2;E)/)*1*0<@F3)*(,,4(1()()(-)((*0)(((
@M03506:14:000000000-AKVR1:1:1101:19301:6892 2:N:0:40
GGACTACCGGGGTTTCTAATCCCTTTTGCTCCCCATACTTTCGAACCTGAGTGTCAGGATTTGTCCAGCGGGCTGCCTTCGCCGTCGGTGTTCCTCCAGATATCTACGCATTTCACCGCTACACCTGGAATTCTACCCGCCTCTCCAATCCTCAAGACAGATAGTTTCGAGCGCCGTTCCGGGGTTAAGCCCCGGGATTTCACGCCCGACACACCTGCCCACCTGCGCTCCCTTTACGCCCAGTGAATCCGAGTAACGCTTGCAGCCTCTGTATTACCTCGGCTGCTGGCACAGAGTTTGC
+
CCCCCGGGGGGGGGGGGGGGGGGGGGGGGGGGGGGGGGGGGGGFGGGGGGGGGGGGGGGGGGGGGGGGGGGGGGGGGGGGGGGGGGGGGGGGGGFFGEG?FGGGGGGGGGGGGGGGGGGGEGFFGGGGGGGGGGGGGGGGF7ECGGFGGGGFGDF>9EGGGGFFFEGG68FGCEGGEGGGDEGDEG*AFGGEGGGGED6FCGGGGG5=*:)9*58C*>>52>DG475@C5>C<*97<3@CE*977+<@CCCEF7F*0:D57<F*9+*)*0*19709:-*+(-130<?@(0())..*9@9A2
@M03506:14:000000000-AKVR1:1:1101:23408:6899 2:N:0:40
GGACTACTCGGGTATCTAATCCTGTTTGCTCCCCACGCTCACGCGCCTCAGCGTCAGCTACTGCCCAGCAGCCCGCCTTCGCCACCGATGTTCTTCCGGATCTCTACGCATTCCACCGCTACCCCCGCAATTCCACCTGCCTCTACAGAGCTCGAGCCAGACAGCTCGCACGCCCGACCCGGAGTTGAGCTCCGAGCTTTCACCTCACGCCTCTCACGCCGCCACCGCTCCCCTCACGCCCAGCGATTCCGGACACCGCCTGCACCCTCCGGATTACCGCGGCTTCTGACCCGGAGGCACC
+
-8<<CF8--=-@;6;<F-,,,=CFE@EEE9A<<@<B76,,+6C@+@@6FE,EFCE7@,6<C@,:6,CFEF<,C:++@??<C:,8BFFF:B,<C,5BFE++B=?<5?F+7+?+,,9EEG7CEG,?<@F+@::EC,,>D8FC@,,@=3,7,,:,6;::>+,5@@6D5,,@C*41*4>*=:**1***/8+++898+*B5EC@C?FG++:<5*9*9**;0**.*)/7**1.75<35*8)18/5*:57*151)+027)5C51()*)))208A);@)).12+<4373(0(,44?)*,()(-))),((
@M03506:14:000000000-AKVR1:1:1101:20644:6899 2:N:0:40
GGACTACTCGGGTATCTAATCCTGTTTGCTCCCCACGCTTTCGCACCTCAGCGTCAGTAATGGACCAGTGAGCCGCCTTCGCCACTGGTGTTCCTCCGAATATCTACGAATTTCACCTCTACACTGGGAATTCCACTCACCTCTCTCATACTCAAGCTAAACAGTTTCAATGGCAGTTCCGGAGTTAAGCTCCGGGCTTTCACCACTGACTTGGATAGCCGCCTGCGCGCGCTTTACGCCCAGTAATTCCGAACAACGCTAGCCCCCTTCGTATTCCCGCGGCTGCGGGCACGACGTTAGC
+
CCCCCGGG-FGGGGGGGGGGGGGGGGGGGGGGGGGGGGGGGGGGGGGGGGGGGGGGGGGGGGGDGGGGGGGGGGGGGGGGGGGGGGGFGFGGGGGGGGGGGGGGGGGGGFGGGGGGGGGGGGGGGGGGGGGGGGGGGGGGGGGEGGGGGGGGGGCFGFGGGGGGGGGGGGGG?FGDGGGGGCEGGGFG7E@FGEGGGGGGCFFFFGGG,;CFEGFGGGFD4CD5**85?D>E)=>DCC>EEC4C++5:CFG3:>DGD>GG))9CCGGB6;*)0*3+<3>E1(7(((()43427((9<)((.
@M03506:14:000000000-AKVR1:1:1101:25008:6917 2:N:0:40
GGACTACCGGGGTATCTAATCCTGTTTGCTCCCCACGCTGTCGCGCCTGAGCGTCGGTAACGGGCCAGTGAGCCGCCTTCGCCACTGGTGTTCTTCCGAATATCTACGAATTTCACCTCTACACTCGGAATTCCACTCACCTCTCCCGTACCCAAGTCCTCTAGTTTCAAAGGCAGTTCCAGAGTTGAGCTCTGGGCTTTCACCTCTGACTGGAAGGACCGCCTGCGCGCGCTTTACGCCCAGTAATTCCGAACAACGCTAGCCCCCTTCGTATTTCCTGCGCACCCGTCCCGAAGTTCGG
+
CCCCCGGGGGGGBFFGGGGGGGGGGGGGGFFFGGGGEGGGGGGGGGGGGGGGGFGGGGGGGGGGGGGGGGGGGGGGGGEGGGGGGCCFEGEGFFFGAFCGGGAFGGGDGGFFGGGGFEGGGGGG9FGGEFFGGAECDFFFFGGCFBFEGGGCBCGGGFGC;ACD,@CEGAFFGGGGGBCCFF,DFFC7@E,?DF>88CFGFFG?,7C6,=;F=CCF5CA5CC<:5D:3*9)/CD@GFC>E**9**<3=E+<)7@DFC7D5).)9C5:.0)*))2+++)*+(,4((--),0(()-())/)((
@M03506:14:000000000-AKVR1:1:1101:16680:6934 2:N:0:40
GGACTACCGGGGTTTCTAATCCCGTTCGCTCCCCTAGCTTTCGCGCCTCAGCGTCAGTGTCAGCCCAGCAACCCGCCTTCGCCGCAGGTGTTCCTCTCGATATCTACGCATTTCACCGCTACACCGAGAATTCCAGTTGCCCCTTCTGCACTCTAGCCCCGCAGTATCGGCTGACCTTTCCGGGTTAAGCCCGGAGATTTCACAGTCGACTTTCGGTGGCCGCCTCCGCGCCCTTTTCGCCCAGTAAACCCGAACAACGCTTGCTCCCCCCGCATTACCCCGGCTGCTGCCTCCCGTAGGC
+
CCCCCGGGGGGGEFGGGGGGGGGGGGGGGGGGGGGGGGGGGGGGGGGGGGGGGGGDEGGGGFGGGGGGGFGGGGGGGEGGGGGGGEDGDGGEGGFGAFGCGFCFG9FFGG>EFGGGFCGECFFGG@FDDGDGGGFCFDFGFFDD?FCEGGGEGFFAFGGGGGGEG9,@*;C*;DFGG9EFC5:ECGCEFFGB*=CECFC7A:FGGGGG5DCD91*:DG3CCDDDD3F3=C@E<:?<):38;C*>*0+/+22)0))190//8;5C*+<>EEG>));C+576(,36((,)40:8@B())),()
@M03506:14:000000000-AKVR1:1:1101:21937:6970 2:N:0:40
GGACTACCGGGGTTTCTAATCCCGTTTGCTCCCCTGGCTTTCGCGCACTCAGCGTCAGTGTCGGCCCAGCAACCCGTCTTCACCTCAGGTGTTCCTCTCGATATCTACGCATTTCACCGCTACACCGAGAATTCCGATTGCCCCTTCCGCACTCTAGCAAAGCAGTAGCATCTGACAGTTCCGAGTTAAGCCCGGAGATTTCACAGATGACTTGAATTGCCGCCTACGCGCCCTTTACGCCCAGTAAATTCGAACACAGCTTGGTCCCTACGGATTACCGCGGCTCTTGCCCCCCGGCGGG
+
CCCCCGGGGGGGGGGGGGGGGGGGGGGGGGGGGGGFGGGGGGEGGGGDGGGGGGGGGGFGGGGGGGGGGGGGGGGGGGGFGGGGGGGGGFFGGFGGGFFDGGGGGFGGGGGGDFGGGFGGD=FFGGGGGDGGEAFGFGGGFGGGGGGGGGEE>E7CEFGF?FGFEF;3@E9CFECC?FE:;AEE5>CFC?9F>=E8CDC7>FGFGF?C<77CEF7CCG4+*))=/>))2))/75F*)*);?C<CCCC4<+<5=4*9*(1*)/)1*++.2*>)55;*+)12,((2(((/5/4).-9<))(((
@M03506:14:000000000-AKVR1:1:1101:11192:6988 2:N:0:40
GGACTACCCGGGTATCTAATCCTGTTTGCTCCCCTAGCTTTCGCGCCTCAGCGTCAGTTGTGGTCCAGTGCGCCGCTTTCGCCACAGGTGTTCCTCCTGATATCTACGCATTTCACCGCTACACCAGGAATTCCACGCACCTCTCCCACACTCCAGCACGGCAGTTTCGCCTGCAAGCTCCCAGTTGAGCCAGGAGATTTCACAGGTGACATACCGCGCCGCCTCCGCGCCCTTTACGCCCAATAATTCCGAACAACGCTCGCACCCTCTCTATTCCCGCGGCTGCTGGCACATGGGTAGC
+
CCCCCGGGGGGGGGGGGGGGGGGGGGGGGGGGGGGGGGGGGGGGGGGGGGGGGGGGGGGGGGGGGGGGGGGGGGGGGGGGGDGGGGGGGGGGGGGGGGGDGGGGGGGGGGGGGGGGGGGGGGGGGGGGGGGGGGGGGGGGGFFGGGGGGGGEGFGFGGGGGGE6D;@DEDGGFCGCEFGGGGGGGFF:8FGGGF:E87DFFGFG?FGG96DF?=CED3==<DCE*>8>:D5EGFF7<5@:EG30*A79AF87)774C(7*755)9CG5:)**/0<+2)0=9(1(((,92>1<5))2)0)(.
@M03506:14:000000000-AKVR1:1:1101:6650:6999 2:N:0:40
GGACTACAGGGGTTTCTAATCCTGTTTGCTCCCCACGCTTTCGCACCTCAGCGTCAGTACCGGACCAGTGAGCCGCCTTCGCCACTGGTGTTCTTCCGAATATCTACGAATTTCACCTCTACACTCGGAGTTCCACTCACCTCTTCCGGACTCAAGCTTCCCAGTATCAAAGGCAGTTCTGGAGTTGAGCTCCAGGATTTCACCCCTGACTTAGAAAGCCGCCTACGTGCGCTTTCCGCCCAGTCATTCCGACCAACGCTAGCCCCCTCCGTATTCCCGCGTCCGCTGCCCGCAAGTTCTC
+
CCCCCGGGGGGGGGGGGGGGGGGGGGGGGGGGGGGGGGGGGGGGGGGGGGGGGGGGGGGGGGGGGGGGGGGGGGGGGGGGGGGGGGGGGGGGGGGGGDGGGGGGGGGGGGFGGGGGFFGGGGGGFGGG@CGGGGFGGGGGGGGGGGGDEECGGGGGDFGGFFGGDGGGCFGGGGGGGFGGFFGGGGGF6FCF?FCF:FFFGCGGGGGG?DCD:+<D+?AGGGC*CFFF**8CDBF+78>GGGD7*+>@@+37)./9737*)79CFGG>87C557C+<>55(-4(42()()(()-()11)-.
@M03506:14:000000000-AKVR1:1:1101:7078:7008 2:N:0:40
GGACTACCAGGGTATCTAATCCCGTTCGCTCCCCTAGCTTTCGTCCCTGAGCGTCAGTGGCTTCCCAGGACCCTGCCTGCGCCTTTGGTGTTCCTCCGGATCTCTACGCATTTCACCACTCCACCCGGAATTCCGGGTCCCTCTGAAGCCCTCAAGTCGAGCAGTTTTCAAGGACCTTGCGCGGATAAGCCGCGCACTGTCACCCCGAACTTGCTTGACCGCCTGCGCACGCTTCACGCCCAATAAATCCGGCCAACGCCCGCCCCCTACGTCTTACCGCGGCCGCTGGCCCGTGTTAAGC
+
CCCCCGGGFFGGFFFGGGGGGGGGGGGGGGGGGGGGGGGGGGGGGEGGGGCGEFGGGGGGGGGGGGGGCFGGGGGGGGGGFGGGGGGFGGGFGGGGGGDFEEGGGFGEGCGEGGGGGFFFGG<EFGGG::FCGGGGDGGFFEGFF9,@?CG8FFGFGGGGGG6DD9CFGG9FC64DCFEDBCC5*4499CBEGGDGEGGC<+@E*:=*2<CC+@?F6;/+)19:DGF)*9)>7>)2.*5CC5C9F+:*0<55).94*()*07;DG=E)/)*0)*;++45E((-((-,.47:6)-(0.*-)-
@M03506:14:000000000-AKVR1:1:1101:22209:7009 2:N:0:40
GGACTACAGGGGTTTCTAATCCCGTTTGCTCCCCACGCTTTCGTGCCTTAGTGTCAGGAATGAGCCAGTTATCTGCCTACGCCATCGGTGTTCCTCCCTATATCTACGGATTTCACTCCTACACAGGGAATTCCAATAACCTCTCTCATCCTCTAGCTTAGCAGTTTAGATAATGGATATCCGGTTGAGCCGAACGCTTTCACTATCTACTTACTATGCCACCTACGCAAATCGTTACGCCCAGTAATTCCGGATAACGCTTGGAACCTCCGTATGACCGGGGCTGCTGGCCGCGAGTTCG
+
CCCCCGGGGGGGFGGGGGGGGGGGGGGGGGGGGGGGGGGGGGGGFGCGGGGGGGGGGGGGGGGGGGGGGGGGGGGGGGGGGGGGDGGGGGGGGFGFECF<FGGFGDGGGGGGGFFEFFFDFGGGGGGGGFFFGGGGGECGCDG4DFG9CGCFGGGCAD4D==BD@FGGC8EFGFGA=93=,DC>@CECDDECG8EEGC6AFGGCF7BCF8CFE833?FFG5;*49C4>:D*,9)?D29?G*:?CGGG+:B9AD)*57)*2>A3741>)*025FDCG+)9*(,,3(((/59:()(-)0<:)(
@M03506:14:000000000-AKVR1:1:1101:8811:7019 2:N:0:40
GGACTACTGGGGTTTCTAATCCTGTTCGCTCCCCTAGCTTTCGTGCTTGAGCGTCAGAGACGAGCCAGGACACTGCCTTCGCCGTTGGTGTTCTTCCGGATCTCTACGCATGTCACCGCTCCACCCGGAGTTCCATGTCCCTCTCTCGCTCTCAAGTCTGCCAGTTTTCGCAGTCCTCCATCGGTTAAGCCGATGGCTGTCGCCACGAACTTGGCAAACCGCCTGCACACCCTTTACGCCCAATAAATCTGGATCCCGCCCGCCCCCTACGTATCACCGCGCATCCTGGCCCGACGTTAGC
+
CCCCCGGGGFGGGGGGGGGFFGGGGGGGDCGGGGGCEFGGGGGFGGGGGGGGGGGGGGFGFGGGGGGGGGGGGG9<FGGFGGGEGGGGGFGGGGFGFGGGGGGGGFGGGDGEGGFFGDGDGE8FGGGGCGEGGGFFEGFGEGG8F9DGG=DFF9CFGGGGGGGCCEFC,:CGEGG:AEC6;7:C:EEE?F@EGGG*,=:FGGGGGD5E*8<CE<0+**2C>)97**5A+;:C5?6*.*>?:**20++*3+3164**2(1207@C5C5>*097*2*0A?>=9(((-2<4().,>(43)<0(.
@M03506:14:000000000-AKVR1:1:1101:20178:7052 2:N:0:40
GGACTACTGGGGTATCTAATCCCGTTTGCTCCCCTGGCTTTCGCGCCTCAGCGTCAAGAACAGGCCAGGAAGCCGCCTTCGCCACTGGTGTTCCTCCCGATATCTACGCATTTCACCACTACACCGGGAATTCCGCTTCCCTCTCCTGCCTTCGAGTCGATCAGTATCGAATGACCCTCCCCAGTTGAGCCCGGGGCTTTCACATCCGACTTGATCGACCGCCTGCGCGCCCTTTACGCCCAGTAAATCCGGCCACCGCTGGCCTCCTCCGTATTACACCCGCTGCTGTCACGTCTTAAGC
+
CCCCCGGGGGGGGGGGGGGGGGGGGGGGGGGGGGGGGGGGGGGGGGGGGGGGGGGGGGDGGGGGGGGGGGGFFGGGGCFGGGGGGGGGGFGGGGGGGGFEEFGGGGGDGGGGGGGGGFGGGGGGGCBEEEF8FEFGGGGGGCF=FEFFGG9@EFD8>DE>EGG?E,;@?+DFEDCGGFFGDG6@,D,=DGG***>EG=FGGFGCEC0A5CDDG7EG55:/1CG59C)75)):C:/*67:8C*59*++*3+2))))*9(75))55*2*)*07))0++3-**(-13(10)-1)5)3,*.9)-.
@M03506:14:000000000-AKVR1:1:1101:21325:7082 2:N:0:40
GGACTACTCGGGTATCTAATCCTGTTCGCTCCCCACGCTTTCGCTCCTCAGTGTCAGTATCGGCCCAGAGTGCCGCCTTCGCTACGGGTGTTCCTCCTGATATCTGCGCATTTCACCGCTCCACCAGGAATTCCACACTCCCCTACCGACCTCTAGTCATGGCAGTATCGAATGACCCCTCCAGGTTGAGCCTGGAGATTTCACCTCCGACTTACCACACCACCTACGAGCTCTTTACGCCCAATAAATCCGGACAACGCGTCCCCCCTACGTACTACCGCGGCTGCTGGCCCGAAGTTGG
+
CCCCCGGG-CFGGGGGGGFGGGGGGGG>FGGGGGGGGGGGGGGGDGGGGGGGGGFGGGGGGGGGFFGGFGGFGGGGG:FGGGGGGGDF@F>FFFFGGGGGGCGGGGGGGGGGGGGFGGEFEGGGGGFF7EFFEFGGGGGGGGGGGGGGGGECCD9EGGCAFFGGEFE@EECGGFDFGFGFCEFGCFFGF@FF6:C:DCCF,=,<,=C?57?D*BFGF*;7CCCGF<FEE<5*9FFGEGA5*7*95EFF798>B.))*()*)0)/9;EEC>7)<D*204<*42-((-262)(()-()0046(
@M03506:14:000000000-AKVR1:1:1101:17729:7084 2:N:0:40
GGACTACTGGGGTATCTAATCCTGTTTGATCCCCACGCTGTCGCGCCTGAGCGTCAGTAATGAGCCAGTGAGCCGCCTTCGCCACCGGTGTTCTTCCCAATATCTACGAATTTCACCTCTACACTGGGAATTCCACTCACCTCTCTCATACTCAAGTCTCACAGTTTCAATGGCAGTTCCGGAGTTGAGCTCCGGGCTTTCACCACTGACTTGGAAGACCGCCTGCGCGCGCTTTCAGCCCAGTAATGCCGACCAACGCACGCCCCCTCCGTCCTCCCGCGGCCGCTGGCCGGGGTTTACG
+
CCCCCGGGGGGGGGGGGGGGGGGGGGGGGGGGGGGGGGG>FGFGGGGGGGGGGGGGGGGGGGGGGGGGGGFGGGGGGGGGGGGGGGGGFGGGGGGGGGGGGGGGGGGGGGGGGFAFGGGGGGFGGFFGGGGGFFGGAF8F,@E>DED9ECGGGGGFGG9EGGGGGFFFCAFG8FFGGGDGE+9E8DCCFFCFG>>EEGGGG+,;,;?CGDGG9C?99CF=C4757DBEEDB5))8+)++==C7*200*++*)).999:D*)).9C:87*))0))22*4<E9((((,()450-)(())05)(
@M03506:14:000000000-AKVR1:1:1101:9547:7102 2:N:0:40
GGACTACCGGGGTTTCTAATCCTGTTTGCTCCCCACGCTTTCGCGTCTCAGTGTCAGGACCGGTCCAGAAGGCCGCCTTCGCCACAGGTATTCCTCCAAATATCTACGAATTTCACCTCTACACTTGGAATTCCACCTTCCTCTGCCGTCCTCTAGCTAGATAGTTTCGACTGCACTTCCTCGGTTGAGCCCAGGGATTTCACAATCGACTTATCTAACCACCTACACGCGCTTTACGCCCAATGATTCCGAACAACGCTTGCACCCTACGTATTACCGCGGCTGCTGGCACGGAGTTCGC
+
CCCCCGGGGGGG@FGGGGDFFGGGGGGGGGGGGGGGGGGDGGGGGGGEGGGGGGFGGGGGGDGGGGFFFGGGGGGGGGGGFGGCGFGGGGGGGGFGGGGGGGGGGGGGGDFGGGAFGGGGFFGGFGGGFGGGGGGGGFGGGFAFFCGEGGGGGGGGFDFFFGGGGCFGG6ECGCFGDEGGFDG>EEGC,DEGGGFGDG,CFF7D>ECC677D,CG9C>F66CDFFCAA5C>CD53+198CE5/**306FGCB>37DC>GC7)007685*0*8@78@9>)*,-412::6?F<?F9397@)-,
@M03506:14:000000000-AKVR1:1:1101:7951:7102 2:N:0:40
GGACTACTGGGGTTTCTAATCCTGTTTGCTCCCCACGCTTTCGCGTCTCAGCGTCAGTCATCGTCCAGATCGCCGCCTTCGCCACCGGTGTTCCTCTCGATATCTACGAATTTCACCTCTACACCGAGAATTCCACGATCCTCTCCGAGACTCTAGCTTTGCAGTTTCGGGTGCACTTCCCCGGTTGAGCCGAGGGCTTTCACATCCGACTTGCATAGCCGCCTACCCGCGCTTTACGCCCCTTACTTCCGAACCACGTTTGCACCCTCTCTCTTACCGCGCCTCCCGGCACCGCGTTCGC
+
CCCCCGGGGGGGGGGGGGGGGGGGGGGGGFFFGGGGGGGGGGGGGGGGGGGGGEGGGGGGGGGGGGGGGGGGGGGGGGGGGGGGGGGGGGGGGGFGDFGGGGGGGGGGGGGFGGGGG<AEFFGGGGGGGDFFGGGGECFFCFGFGFEC>8CFFGGGGCGE9EEDFFFGGGGGGGFFGEFFFFGEGEECCEFG8CE858*?@:<C1<:EEGD<C+9@::ACCGD=DG4>57;DD))*.9BCE***0+<FGGE57))**,/7058DC@?@C4*19*39?:<=4(-((.()(7,()-(/))-(-
@M03506:14:000000000-AKVR1:1:1101:4622:7104 2:N:0:40
GGACTACCCGGGTTTCTAATCCCGTTTGCTCCCCACGCTTTCGTGCCTTAGTGTCAGGAATGAGCCAGTTATCTGCCTACGCCATCGGTGTTCCTCCCTATATCTACGGATTTCACTCCTACACAGGGAATTCCAATAACCTCTCTCATCCTCTAGCTTAGCAGTTTAGATAATGGATATCCGGTTGAGCCGAACGCTTTCACTATTTACTTACTATGCCCCCTACGCAACTCTTTACGCCCAGTAATTCCGGATAACTCTTGGTTCCTCCGTATGACCGCGGCTGCTGCCCCGGATTTAG
+
CCCCCGGGGGGGGGGGGGGGGGGGGGGGGGGGGGGGGGGGGGGGGGGGGFGGGGGGGGGFGGGGGGGGGGGGGGGGGGGGDGGGGGGGGGGGGGGGGGGFGGGGGGGGGGCFFEGGGGGGGGGGDFGGGGGFFG9,5E:FGA@,,4D9EC@DA;E;,@,7,,7,EFGG,,6=,@F,@6,@D=E+@EEEDD,8C8:C+1@6DFC;,2,,,5<2:+7,++<,0****49?EC5,;@=8/=0?EG**0:91=9;A))/*+)++3;***3161AF):*86+6?/((((,(,<>*((043/)0,-)
@M03506:14:000000000-AKVR1:1:1101:5145:7116 2:N:0:40
GGACTACAAGGGTTTCTAATCCTGTTCGCTCCCCACGCTTTCGCTCCTCAGCGTCAGTTACTGCCCAGAGACCCGCCTTCGCCACCGGTGTTCCTCCTGATATCTGCGCATTCCACCGCTACACCAGGAATTCCAGTCTCCCCTGCAGTACTCCAGTCTGCCCGTATCGCCCGCACGCCCACAGTTGAGCTGCGAGTTTTCACGAACAACGCGACAAACCACCTACGAGCTCTTTACGCCCAGTCATTCCGGACCACGCCCCACCCCTACGCATTACTGCGCCCGCTTCCCCTCGTTTGGC
+
CCCCCGGGGGGGFGGGGGGGGGGFGGGGGGGGGGGG>GGGGGGGGGGGGGGGGGGGGGGGGGGGGGGGGGGGGGFGGEGGGGGGGGEGGGECFG,FEGCDGCEFGGGGGGGGGGGGGGGGCEFGGCFGGGG8EFDFFFGGFGEF8FGGG9DCFECDCF9FGGGE>>EE6C>FGECGGGGG>E5C;;7,8DEF,=*::=7BF7BC5=****:<E5E*7CA5**9**23):C56*1*257BEGG*C*+<*2<+5)))/743:))))1;=7*8*)77;0<)*+-(-(-40)(0.3)((*07:(4
@M03506:14:000000000-AKVR1:1:1101:15722:7119 2:N:0:40
GGACTACTGGGGTTTCTAATCCTGTTTCCTCCCCACGCTTTCGTGCCTCAACGTCAGTAACGGGCCAGTGAGCCGCCTTCCCCACTGGGGTTCTTGCGAATATCTACGAATTTCACCTCTACACTCGCAGTTCCACTCAACTCTCCCGAACTCAAAATCCTCCGTATCAAAGGCAGTTCTGGAGTTGAGCCCCAGGATTTCACCCCTGACTTAAAGACCCGCCTACGCACCCCTTACGCCCAGTAATCCCGGAAAACTCTAGCACCCTTCCTTTTCCCCCTGCTCGTGGCACTCGGTTAGC
+
-A-AC8,--CED:FGCFFF@@FF9;EG,6<E@FF8+6@@FFG@F,6DFF,,;CC<:@<C,66@@CG,D9,C@DF++@6FF,,C,>E,<,>+@AEF<FFC=BFEE5554+4EFGA<,C9AE,?,A?D<F++8C=E,AFG,,AEF,,3@=+8>EF,,,6=,@,@8+@,D>;=9,:D8>C,,5>A78,4,<FE,DB8C:8<2=,=FFGGG*9?:CFD75@8A6948:DGEEGGFGDFA*3*5:*A*61=9*0<;)))/52)2+99@*:E5>*0**/2++3))/((((-(,)(0(,),(*).((-
@M03506:14:000000000-AKVR1:1:1101:25879:7126 2:N:0:40
GGACTACTAGGGTATCTAATCCCGTTCGCTCCCCACGCTTTCGTGCCTTAGTGTCAGCAATAGCCCAGTACCCTGCCTACGCCATCGGTGTTCCTCCCAATATCTACGGATTTCACTCCTACACTGGGAATCCCAGGTACCTCTACTATGCTCTAGCTTGTGAGTTCGAACAATGTACCTACGTTTGAGCCGTAGTCCTTCACTACTCGTTTTACATGCCCCCTACTCAACTCGTTACGCCCAGTAATTCCGGTTAACGCTCGGATTTTCCGTATGACCGCTGACGTGTGCACGGGACTAC
+
CCCCCGFFGGGGGGFFGFGFGGGGGGGGG@FGFCFGFFEGGGGGGGFDFGGFGGGGGGGGGFFGCEFGGGGGG,EGGGGGGGGGGG>CF@CFGGGGGDGGGGCGGCFFGGCFFFCABEGGG<FGF<AF8F,<FG8F7EFFCFG>AF9>E9==FC8,,4@,48,@FEBE,88+D8,6@;E8BD>,8DAF6>@83+++,,7@D+5C7,5@@*3*4<A:C7C7*******3996:8/;92C?*?*1*8=,4,2>A5)1/+)1/))2))**1>::))1;:3)/*(((,(4,0())-0-()))..(
@M03506:14:000000000-AKVR1:1:1101:21929:7136 2:N:0:40
GGACTACCGGGGTTTCTAATCCTGTTTGCTCCCCACGCTTTCGCACCTCAGCGTCAGTACCGGACCAGTGAGCCGCCTTCGCCACTGGTGTTCTTCCTAATGTCTACGAATTCCACCTCTACACTAGGAGTTCCACTCACCTCTTCCGGACTCAAGATCGCCAGTATCGAAGGCAGTTCTGGAGTTGAGCTCCAGGATTTCACCCCCGACTTAACGATCCGCCTACGTGCGCTTTCCGCCCAGTAAATCCGAACAACGCTAGCCCCCTTACGATTACGGCGGCTGCTGGACAGAAGTTACC
+
CCCCCGGGGGGGFGGGGGGGFFFGGGGGGGGGFGGGGGGGGGGGGGGGGGFGGGGGGGGFFGGGGGGGGGGGGGGGGGDC<:FECCDGGGFFGGFGFFGAFGGGGGGGGGGGGGGGGEGGGGFGGGGFGFGGG?@EFGGGGGGFFGAGGGEECF?,9EGGCEG6,5@CGGCFEFGDCGDFCA7:D?FFFGB88DFFDFD9DCEF5?CE52?D,1>:3CAE4<G5>78=C*)5:>>+)/82:CCF*++8<F*5<5DFD2<555?CCEC);)*.)1;*+()/,-71(-.4().)),,***).)
@M03506:14:000000000-AKVR1:1:1101:6742:7153 2:N:0:40
GGACTACTAGGGTTTCTAATCCCGTTTGCTCCCCACGCTTTCGCGCATCAGCGTCAGTACCGGTCCAGTGAGCCGCCTTCGCCACTGGTGTTCCTCCCAATATCTACGCATTTCACCGCTACACTGGGAATTCCACTCACCTCTCCCGGTCTCAAGCGAAGCAGTTTGGACGGCAGTTCCTCGGTTAAGCCGAGGGATTTCACCATCCACTTGCCAAGCCGCCTACGCGCCCTTTACGCCCAATAATTCCGAATAACGCTTGCCCCCTCTGTATTACCGCGGCTGCTGCCTCCCGTCGGAG
+
CCCCCGGGGGGGFGGGGGGGGGGGGGGGGGGGGGGGGGGGGGGGGGGGGGGGGGGGGGGGGGGGGGGGGGGGGGGGGGGGGGGGGGGGGGGGGGGGGGGGGGGGGGGGGGGGGGGGGGGGEGGGFGGGGGGGGGCFEGFGG9@=DGGGGDCCGGFGGGGE>EGFEEFGGGGGGG>EFA7ECEEEGGGGGGGGCEGGDGGGGGGGGDFF6>FF7@F@FC>C5CD7DGDFEDBC)7?FBDBEG59<60<*9:8>>BGFC0C*7<>FGGG)/5*1*;:0<43*((33160))8,8F(4>)),(,
@M03506:14:000000000-AKVR1:1:1101:14709:7171 2:N:0:40
GGACTACAGGGGTATCTAATCCTGTTTGCTCCCCACGCTTTCGCGCCTCAGCGTCAGTACCGTCCCAGCGAGCTGCCTTCGCAATTGGTGTTCCTCCCGATATCTGCGCATTTCACCGCTACACCGGGAATTCCACTCGCCTCTTCCGGACTCTAGTCCGACAGTATCGGCCGGCTTTCCAGGGTTGAGCCCTGGCCTTTCACAGCCGACTTATCGGACCGCCTACGCGCTCTTTACGCCCAATAATTCCGGACAACGCTGGCCCCCCACCTCTTACCCCCGCTGCCCGCACGTAGTCAGC
+
CCCCCGGGGGGGFGGGGGGGGGGGGGGGGGGGGGGGGGGGGGGGGGGGGGGGGGGGGGGGGGGGGGGGGFGGGGGGGGGGGGGEGGGGGGGGGGGGGGGGGGGGGFGGGGGCGGGGGGGGGGGGGGGGGGGGFGGGFGGGGGGGGGGCCEEGGGGGAFGGGGGGGGACEGGDE>G>EFGGCFGGCFD6EGGCCFG*=<CFGCFCGGGGEDDDC:<C377EDDG5CFDFD50:7F4CBGFGG=<79EE9C:+)5<5CF05*))8CGGG)/.*))2<+<8)2,-1(-(()-5((783*7*).)
@M03506:14:000000000-AKVR1:1:1101:22869:7171 2:N:0:40
GGACTACTGGGGTTTCTAATCCTGTTCGCTCCCCACGCTTTCGTACCTCAGCGTCAGAAAAGGCCCAGCAAGCTGCCTTCGCCATTGGTGTTCCTGGTAATATCTACGCATTTCACTGCTACACTACCAATTCCACTTGCCTCTGCCTTCCTCTAGCATGCCAGTATGTTATGCACCGACAGGGTTGAGCCCCACGATTTAACATCACACTTTACACGCCGCCTACGCACTCTTTACGACCAGTGATTCCGGATAACGCTTGGACCCTACGTATTACTGCGGCAGCTGCCCTCAGTAGGCG
+
CCC<CDDFGGGG:FGFGGGDEFEGGGGGC;F@CBAF@BCEFGGAEFC@FFCEF@@FGFGGGGGG@CEGGGG<FGGG<FFCFEEGGGGFA,6BF@FDFFEGGFGA?EF7CGEF9FFCFEGGGGFEAFFCCEGGG9AEFGF9AB=8=99F@@8DE8FA4DFGG,@EDDC,,,,3,@@B,@@6@C?6E,=CFF8D+:>EC75?CCG,EFG99?5=,5=D:>57*95A5;DB*))+231+1*)33//CDCD11B+:8)30245*0>.DF*/7;F3>4>8+0)0+3(((-4:F07,(7((2**2,3
@M03506:14:000000000-AKVR1:1:1101:27513:7174 2:N:0:40
GGACTACTGGGGTATCTAATCCCGTTCGCTCCCCTAGCTTTCGCGCCTCAGCGTCAGTGTCAGCCCAGCAACCCGCCTTCGCCGCAGGTGTTCCTCTCGATATCTACGCATTTCACCGCTACACCGAGAATTCCAGTTGCCCCTTCTGCACTCTAGCCCCGCAGTATCAGTTGACCTTTCCGGGTTAAGCCCGGAGATTTCACAATTCACTTGCGGTGGCCGCCTACGCCCCCTCTTCCCCCCGTAACTCCGACCAACGCTTGCCCCCCCCGTTTTACCCGGGCCGCCTGCCCGAAATGTA
+
CCCCCGGGGGGDFGGFGCFFGFGGGGGGGDFGGCAGFGGGCAEGEGE7FDFEGGGEE@EFGGG?DFGCGFFGGGGGCGEFGGGGGDGD?EGCAF,?FFGCFGG9<<FBEGDGFGGCAF7F+89BFEED7F5,3A@F<?,AD8>+DFGFG,==>,,@;FGE8@CCC,@,;;BFFCF:,>C;;:*4=**5;9:DC5:**0,=C7EF?F++2;@7<@***28**/::5*75*))29))2)2*2*:))/2:)0+<75)))*-*/.7)**2:)8797)*3*+5/0((-((-(0(5((),3))))))
@M03506:14:000000000-AKVR1:1:1101:5914:7174 2:N:0:40
GGACTACCGGGGTATCTAATCCCGTTTGCTCCCCTGGCTTTCGCGCCTCAGCGTCAATGCCGGTCCAGGATGCCGCCTTCGCCACCGGTGTTCCTCCAGATATCTACGCATTTCACCGCTACACCTGGAATTCCGCATCCCTCTCCCGGATTCAAGCCTTCCAGTATCGGACGCAGTTCCCGGGTTGAGCCCGGGGATTTCACGTTCGACTTAGACGGCCGCCTACGCGCCCTTTACGCCCAGTAATTCCGAACACCGCTTGCCCCCTCTGTATTACCGCGGCTCCTGGCCCAGAGTTAGC
+
CCCCCGGGGGGGGGGGGGGGGGGGGGGGGGGGGGGGGGGGGGGGGGGEGFFGGGGEGGGGGGGEFGGGGGGGGGGGGGGGDGGGGGGGGGGFGGGGGGGCGFGGGGGGGEGGGGGGGDFECEFGGGGGGGGGGEDFCGGGGGGEGFGGG7BECFFGGGGEGGGGGCBF>>GGGGE89,:AG5*CCG5?FGGG8ECGG5FGGGGGGGGGFG3>CG?+9*<:<DC*97<3/>DG)8?7<7@CE5>6*0<6<FC)).)*/(127>:*95:);.9***0+3-7*-(40(-(05>(3.((*19))-
@M03506:14:000000000-AKVR1:1:1101:4785:7175 2:N:0:40
GGACTACTAGGGGTATCTAATCCTGTTCGCTCCCCACGCTTTCGCTCCTCAGCGTCAGTATCGGCCCAGAGACCCGCCTTCGCCACCGGGGTTCCTCCTGATATCTGCGCATTTCACCGCTACACCAGGAATTCCAGTCCCCCCTACCGAACTCGAGCCCGCCCGTATCGACCGCAAGCCCGAATGTAACCCCCGGGTTTTCACGGTCGACGCAACACCCCCCTCCGGAGCCCTCTACGCCCAAAAAACCCGCACACGCCCGCCGCCCCCCGCCTCACCCCGGTTCTTCGCGCGCGTGTGG
+
CCCCCFGGCCFGGFECFFGGGGGGGGGGGGGCGFEGGGGGCFGGG@FGGGGGFDBFGGFG<FF@FFECFC,6CDFCFEFGGGGCECFEE+>>FE=,EECGDGGFGC9<CEDEFEGCF5@:6:@FG?DFCA=F,,D,<D9,ACC8=B8@3@33:@+455**4*:CE88,4*4=*?5B*8:EC5***++49+>8C5BE=7=*/:+2;575/77)*/*2CC5C5))*1/)./))29<)*)*)*:**//:*.*11>)5DG*()27)))1?5)*)))))**+(.*,(((,-)*).:()(()0)(-(
@M03506:14:000000000-AKVR1:1:1101:15297:7175 2:N:0:40
GGACTACCCGGGTTTCTAATCCTGTTTGCTCCCCACGCTGTCGCGCCTGAGCGTCAGAAACGAGCCAGTGAGCCGCCTTCGCCACCGGTGTTCTTCCCAATATCTACGAATTTCACCTCTACACTGGGACTTCCACTCACCTCTCTCGTCCTCAAGTTTAACAGTTTCAATGGCAGTTCCGGAGTTGAGCCCCGGGCTTTCACCACTGCCTTGGAAAACCGCCTGCGCGCGCGTTACGCCCAGTACTTCCGAACAACGCTAGCCCCCTTCGTATTACCTCGACCGCTGCCACGAATTTAGC
+
CCCCCGGGC@FG+@FGGF9CFGGGFGGGDGGGFGGGGGGCFFDDEEGGGGGGCFFGGFGFGGE@EGGGGGGE8FCGE:?FC=FGGGGE:+CCC<FGGGGGEF,F,CBDFF<FEFD9BEFFGGGGGGGF@,A<;FAFCA:AAEG=E9FGGGGG9,6>E:;,,73@6CFGDFAGGG,@?,,@>**4*@E7@F8D>*:*=*,A,8EFF5A8,208,;<1*885<DCC3*8B*8.1)07*(*)::55**+2/CE*)8B)*1()20)75>EC)07C.)*3:94*0((-3((-.(0).0,2*)*)))
@M03506:14:000000000-AKVR1:1:1101:19669:7175 2:N:0:40
GGACTACTAGGGTATCTAATCCCGTTTGCTCCCCACGCTTTCGTGCCTTAGTGTCAGGAATGAGCCAGTTATCTGCCTACGCCATCGGTGTTCCTCCCTATATCTACGGATTTCACTCCTACACAGGGAATTCCAATAACCTCTCTCATCCTCTAGCTTAGCAGTTTAGATAATGTATATCCGGTTGAGCCGAACGCTTTCACTATCTACTTAATATGCCACCTACGTAACTCTTTACGTCCATACAATCCGGCTAACGCTTGGTTCTACCGTATTCCAGCGGCCTCCTCATCCCGGTTGG
+
9CCCC@CE-ECGGFDFFFGGGG8@,CCBE@FGGEGE@:@FGG>FDE<EEFEFEF@CEFAEF@EE<CF<CCFDEFFCFDCG7CCGGAFDGGFGFCAFCFGCFFGFFFAEE?,?E<FE:<EEEEGF<EF7FFA,?E;FGGGFGFEGF9@9DECFDA,@BA,@DDFFGGGGG?==FGGEC>DFDAC6@6+68887+=6=C@E?ACFCGFEC,BC?,+75;;A9F5@C>*0*4**5++42:F5,,*31+,,14?,:)2):;=D*0529*;+*+++)./*0+)++(.(,(,(),5).*)(*).((,
@M03506:14:000000000-AKVR1:1:1101:18549:7199 2:N:0:40
GGACTACCGGGGTATCTAATCCCGTTTGCTCCCCTGGCTTTCGCTCCTCAGTGTCAGTGTTGGTCCAGGATGCCGCCTTCGCCACCGGTGTTCCTCCAGATATCTACGCATTTCACCGCTACACCTGGAATTCCGCATCCCTCTCCCAATCTCAAGCCATCCAGTATCAGACGCAGTTCCCCGGTTAAGCCGAGGGATTTCCCGTCTGACTTAGTTGGCCACCTACGAGCCCTTTACGCCCATTAATTCCGAACAACGCTTGCCCCCCCCGCATTACCGCGGCTCCTGGCCGTGCGGCAGC
+
CCCCCFGGGGGGGGGGGGGGGFGGGGGEFGGGGGGGCGGGGGGGFGGGGGGGGGGGGGGGEFGGGGGFFFGGGGGGGGGGGGGDDFFGGGGGGGGGGGE9FGFGGFGFG@CEGGGGGCGGGG?FGGGF8FD<ADGGD@CFGFFGGGGCGFGDFG:9DGGFGC=EDGFGGGFGC68@@FFGGGD8CGGAEGGEGCEEE60A?+>:;C=5EGGGG@F+1496*:>F49B57C5E55A7CD>8C5*0:97=CF6))5><C955.)>CFGGBCBC)5CC+:)):69>2((.9(04(07:C))((,
@M03506:14:000000000-AKVR1:1:1101:13799:7200 2:N:0:40
GGACTACCGGGGTTTCTAATCCTGTTTGCTACCCTAGCTTTCGTGCATCAGCGTCAGTTATGGTCCAGTGAGCCGCTTTCGCCACAGGTGTTCCTCCTGATATCTACGCATTTCACCGCTACACCAGGAATTCCACTCACCTCTCCCATACTCAATACCGGCAGTTCAAGATGCAGAAGATGAGTTGAGCCCATAGATTTTACATAAGACCTACCAAACCGCCTACGCAACCTTTACCCCAAATAAAGCCGAACAACGCTTGACCCCCACGAGGTACCGCGGCGGCTGCACCGGAGTAAGG
+
C@B@<CF<:FEGCFEEDEFGFGA<CE,<CE,FGE,6CE9FGGCG@7CFAFG,FFE:@FGGG9<C@FF@FCGEF8@776DFEGC:7C,E<E,?,,,96<8?AEF<,A,4+CCG,EC@AF7=F7EF,D=+?8F8E<,C<4,FF?,=E8,4E@,@,38,,6368=>CF,,,,@3CEED72,,3,7@:,3,@@,8:>D,3DF3,,<<@F,@,5*7*@91,;*95@74*9??EG)5,;*/:6*0*3*8*@?+:+=C))):>*(7*)))220:5/75))12++.):72(((,-7()(.)2())/)))
@M03506:14:000000000-AKVR1:1:1101:7950:7211 2:N:0:40
GGACTACTGGGGTATCTAATCCTGTTTGCTCCCCACGCTTTCGCACCTCAGCGTCAGTACCGGGCCAGTGAGCCGCCTTCGCCACTGGTGTTCTTGCGAATATCTACGAATTTCACCTCTACACTCGCAGTTCCACTCACCTCTCCCGGACTCAAGCTTCCCAGTATCCAAGGCAGTTCTGGAGTTGAGCTCCAGGATTTCACCCCTGACTTAAAAAGCCGCCTACGTGCGCTTTACGCCCAGTGATTCCGCGCAACGCCAGCCCCCTTCGTATTACCGCGGCGGCTGGGCCTAGTCCGGG
+
CCCCCGGGGGGGGGGGGGGGGGGGGGGGGGGGGGGGGGGGGGGGGGGFGGGGGGGGGGGGGGGGGGGGGGGGGGGGGGGGFDGGGEGGGGGGGGGGGGGGGGGGGGGGGGGGGGGGGDFGGGGGAFDCFGGGGFFGCFEFFGGGGFGGG@EGGGGGGF9D,=F?F9DF,EFGGGGD:BFGFFGGFF9A@@FGGDFGFGDEEGGGGE7A?FGCGGGCF4?FDGGGGFAF6C)*18>+;DD=EGDD=?FFGGG3)7CGC1)*00>GGGG38:*0.7EE94:C(3(,119E()((0((2*/(4(
@M03506:14:000000000-AKVR1:1:1101:10560:7229 2:N:0:40
GGACTACCGGGGTTTCTAATCCTGTTTGATCCCCACGCTTTCGCGCCTCAGCGTCAATGTCGGTCCAGTTGGCCGCCTTCGCCACGGGTGTTCTTCCCAATCTCTACGAATTTCACCTCTACACTGGGAATTCCACCAACCTCTACCGAATTCAAGCAAAGCAGTCTTGAATGCAATTCCAGGGTTTAGCCCTGGGCTTTCACATCCAACTTGCCAAGCCGCCTACGCGCCCTTTACGCCCAGTAATTCCGAACAACGACAGCCCCCTTCGTATTACCGCGGCTGCTGGCAGGAAGTTAGC
+
CCCCCGGGGGGGGGGGGGGGGGGGGGGGGGGGGGGGGGGGGGGGGGGGGGGGGGGGDGGGGGGGGGGGGGGGGGGGGGGGGGFGGGGGGGGGGGGGGGFGGGGGGGGGGGGGGGGGGGGFGGGGGGGGGFGFGGGGGGGGGGFGGGGGGEGGGGCDGGGF,:FFGGGGFGGCAAFGG9ADGGGG8F*<DBFFCF>C,7:?9EGG>C,,<DGF9CFFFCF*/>3*/;>A=DFC8A6CAC@GCCC*:9:6E+<>)7CF>(**)0<DGG5>=?3@)7++36):02(,(40?(0((0((2)/-).
@M03506:14:000000000-AKVR1:1:1101:7028:7250 2:N:0:40
GGACTACTCGGGTTTCTAATCCTGTTCGCTACCCACGCTTTCGCTCCTCAGCGTCAGTATCGGTCCAGGATGCCGCCTTCGCCACCGGTGTTCCTCCAGATATCTACGCATTTCACCGCTACACCTGGAATTCCGCATCCCTCTCCCAATCTCAAGCCATCCAGTATCAGACGCAGTTCCCCAGTTAAGCTGAGGGATTTCACGTCTGACTTAGTTGGCCGCCTACGAGCCCTTTACGCCCAGTAATTCCGAACAACGCTTGCCCCCCCCCCTTTCCCGCTCCTGCTGGCCGGGAGGTAGC
+
CCCCCGGGGGGGGGGGGGGGGGGGGGGGGGGGGGGGGGGGGGGGGGGGGGGGGGGGGGGGGGGGGGGGGGGGGGGGGGGGGGGGGGGEGGGGGGGGGGGGGGGGGGGGGG@FFGFFGGGGGDGFGFGGFGGGGGGGDEGGGCFFGGGGGFGCGGGGGGGGGGGG:8@ECC,D6CCEG;EGFGCEGCFFGG3DE;>8*=8FD+D>4*17BFG7?CFGGGFFDD57:F5)2::C*;;+9*0*=7/2:+A=FCG@7.)976DE))7<GGGD*8)0)2<0<,0*((-(,(()(0(()(())72,)
@M03506:14:000000000-AKVR1:1:1101:9842:7252 2:N:0:40
GGACTACTGGGGTTTCTAATCCCGTTCGCTCCCCACGCTTTCGCATCTCAGCGTCAGTTATGACCCAGATGGTCGCCTTCGCCACCGGTGTTCTTTCCAATATCTACGAATTTCACCTCTACACTGGAAATTCCACCATCCTCTGTCATACTCAAGAACTACAGTTTCAAAGGCAATTCCGAGGTTGATCCTCGGGATTTCACCCCTGACTTGTAGTTCCGCCTACATGCGCTTTACGCCCAGTTATTCCGATTCACGCTCGCCCCCTTCTTATTACCCCGGCTGCTGGCCCGCAGTTAGC
+
CCCCCGGGGGGGFGGGGGGGGGGGGGGGGGGGGGGGGGGGGGGGGGGEGGGGGGGGGGGGGGGGGGGGGFGGGGGGGGGGGGDDGGGGFGGGGGFGGGCGGGGGGGGGDFGFGGGGGGGGGGGGGGG8FGGGGGFGGGFGGGGGGGGGGDGGGGGFGGGGGGGGGGGGGGGD?CGFCADGFDEC>GF?,,8EAGCCEEDEFGGG5CF5,;FDFG>,521B*;*4:0)44;>58:8+67=EG770;@C6FB6))0+3:=*:)8@)*2:.C@>4**++0))2-((--3)/().3)(-)06>92
@M03506:14:000000000-AKVR1:1:1101:9674:7260 2:N:0:40
GGACTACCCGGGTATCTAATCCTGTTCGCTCCCCACGCTTTCGCGTCTCAGCGTCAGTACCGTCCCAGAGAGCCGCCTTCGCCACGGGTGTTCTTCCCGATATCTGCGCATTTCACCGCTACACCGGGAATTCCACTCTCCTCTTCCGGACTCTAGCCACACAGTTTCCACCGCCAGCTCGAGGTTGAGCCCCGAGTTTTCACAGCGGACTTGCGCAGCCGCCTACACGCCCCTTACGCCAAATAAATCCGGCCAACCTTTCCCCCCTACGTCATAACCGCGCTGCTGGCCCGTACTTACC
+
CCCCCGGG-CCEGGGGGFGGGGGGGGFGGGF@FGGGDGGGGGCGGC@FGGGGGGGGGGFGFGFFGGGGGGEGGGGGGGGGFGEGGGFGFEGGGGGGGGG7F@EGC?CCFCGGGGGGFEGDGGGFGGGGGDFCFEGF7D:DF9,@EFEGG+5@C7;D,@E6,@C>FGGFGGECE*>CEG88B5C5:BF+@+?**/1?3=<<;CGF7C=CE372+*/*))0*)15>5>64/))*).02,7<E*/**2++0<:E@).1/1(*0/*1>5*8)*0*))**++()*(-((-42)()(,53(*)1))(
@M03506:14:000000000-AKVR1:1:1101:22606:7262 2:N:0:40
GGACTACCGGGGTTTCTAATCCTGTTTGCTACCCACGCTTTCGCTCCTCAGTGTCAGTACCGGCCCAGAGCGCCGCCTTCGCCGCTGGTGTTCCTCCTGATATCTGCGCATTTCACCGCTACACCAGGAATTCCACGCTCCCCTACCGGACTCCAGTCACAGCAGTATCAAGTGGCGTCCCCAGGGTGAGCCTGGAGGTTTCACACCTGACTTACCGAACCACCTCCGAACCTCTTCCGCCCAATAAATCCGGACCACGCTTGCCCCCTACGTGTTACCGCGGCGGCTGGCACGGTCTTGG
+
CCCCCGGGGGGGGGGGGGGGGGGGGGGGGGGGGGGGGGGGGGGGGGDFFGGGGGGGFGGGGGGGCFGFFFG@FFEGGGGGGGGGGGGGGGGGGGGFGGGGGGGGDFGDDCF7FGFGGGGDEGGGGGFGCEGGGGGG7F+6=DE?DFG6>7C6EE8BCDEG,<FGFC,7=:;F;7,>*>=*::6C**4*;BFGG,B*05*:7++>CC:?7DCF9:FFG*)>94>=**))**.**)/0-2):;=DCCE+@7+A.)0))983C3).>F<@<*)*)8<+2<<4*((-(((-74)(.6((*)).6)
@M03506:14:000000000-AKVR1:1:1101:11913:7273 2:N:0:40
GGACTACAGGGGTATCTAATCCTGTTCGCTCCCCACGCTTTCGCTCCTCAGCGTCAGTATCGGCCCAGAGACCCGCCTTCGCCACCGGTGTTCCTCCTGATATCTGCGCATTTCACCGCTACACCAGGAATTCCAGTCTCCCCTGCCGAACTCCAGTCATGCCCGTATCGACCGCACGCCCACAGTTCAGCCGCAGGTTTTCACGACCGAACCGACCGACCGCCTACGAGCTCTTTACGCCCATTCCTACCGGACACCGCTCGCCCCCTCCGCATTCCCCCGCCGTCTTGCCCGAAGCTTG
+
CCCCCGGGGFGEGGGGGGEGGGFFGEFEGGGGGGGGGGG7FFDGFFEFGGGGGGGGDGFGFGDGGGGGGGGGGGGGGGEFGGECGGFF@CCCEG,EFFDE9FEGFDDEGGCBFFFFGGGFDCGGGDC@F,EFGGCD,E=3:8BD+=EGDGEDFDFCCGCCC7E,@:C8@CGEGDE*7*=@E8=*:CG,;2B,=E>88ECFFG+9/1=C*)))27**)17E3)1:7<5)2/7290*::75C*:C4*++/+2;)07)1*():5))/):?5*)/75);*+)90(((34265(*.:F0()7)3-(
@M03506:14:000000000-AKVR1:1:1101:22014:7281 2:N:0:40
GGACTACTAGGGTATCTAATCCTGTTTGCTCCCCACGCTTTCGCGCCTCAGCGTCAGTAACGGGCCAGTGTGTCGCCTTCGCCACTGGTGTTCTTCCGAATATCTACGAATTTCACCTCTACACTCGGAGTTCCACACACCTCTCCCGTACTCAAGACAGCCAGTATCAAAGGCGATTCCAAGGTTGAGCCCTGGGCTTTAACCTCTGACTAAACTGTCCGCCTACGCGCCCTTTACGCCCAGTAATTCCGAGCAACGCTAGCCCCCCTCGCATTACCGCGGCTGCTGCCCCCCGGAGGAG
+
CCCCCGGGAFGGGGGFGGGGGGGGGGGGGGGGGGGGGGGGGGGGGGGGGGGGGGGGGGGGGGGD>FGGGGGGGGCGGGGGGGDCFCGGE<FFGGGGGGGEEGGGGG9DCFFFFFGEFFAEFGGGGFEDGGGFFFFFFGEGGCDDGDFGGG7DBEFFFFFDEFGGDCGD8DFGGGGGGGGGGGGGFCCCCGFD:>DF5C@?9@EC@?F,=CGGCD6CCFA6*59C<FBAE5AEDA)2)12=C=FG+AFFGG+)7@G4*,917)097?=):5)).18+06@C((--418)40(-.,()0.4(-
@M03506:14:000000000-AKVR1:1:1101:5762:7285 2:N:0:40
GGACTACCGGGGTTTCTAATCCCGTTTGCTCCCCTAGCTTTCGCTCATCAGCGTCAATGTCGGTCCAGGATGCCGCCTTCGCCACCGGTATTCCTCCAGATATCTACGCATTTCACCGCTACACCTGGAATTCTGCATCCCTCTCCCGAATTCAAGCCATCCAGTATCCGACGCAGTTCCAAGGTTAAGCCTTGGGATTTCACGTCGGACTTAGTTGGCCGCCTACGAGCCCTTTACGCCCAGTAATTCCGAACAACGCTTGCCCCCCCCGCATTACCGCGCCTGCTGCTCCTGACTTCGC
+
CCCCCGGGGGGGGGGGGGGGGGGGGGGGGGGFGGGGGGGGCGGGGGGGGFDGGGGGGGGGFGGGGGGGGCGGGGGGGGGGGGGGGGGGGGGGGGGGGGEEGGFGGGGGDCF@FFGGGGGC@GGGGGGGFGGFGGGGGGGGGGG8EFGGGGGDGGCEGGGGGDFFFDAEGGGGGGEEGBFGFF?FGGCFGGGGGGFGGGFEGGGF<:?EGCC8,CFF=CFFGGGEGFA)*7=ECFFCA*7EG=GGGGC4C+<5>EDC91)*.)7<FGG@EE))058++4)/4(-8:((9))).).-*11)(,
@M03506:14:000000000-AKVR1:1:1101:26067:7288 2:N:0:40
GGACTACCAGGGTTTCTAATCCTGTTTGCTCCCCACGCTTTCGAGCCTCAGCGTCAGTCATGATCCAGTAAGTCGCCTTCGCCACTGGTGTTCTTCCGATTATCTACGAATTTCACCTCTACACTCGGAGTTCCACTTACATCTATCATACTCTAGGCTATCAGTTTTGAAGGCCATTCCAAGGTTGAGCCCTGGGCTTTCACCTCCAACTTTATAACCCTCCTACGCCCCCTTTACGCCCAGTAATTCCGAGCCACGCTAGCCCCCTTCGTCTTTCTCCGACTCCTCGCCCCAAGTGATC
+
C?CCC@<EDFEGFGCEGGGGGGFGFGFFGGFFFGFEC@B@CFGC,676EE8EFE,BCEGGGGGGGAFEFFF<CEEEC@:FFFGFGF,EFG<@EGGEFGF,8CFE@F9B?FFD<EFDG,EFF<,95<+8@@489,45C?FF,44C=9,,7,,,,7779=4,,@;4@@D;F6,A88,@DDF,,@,>=,@,@@,8D3BFG68,@+35:CFDF?FF,+7E++3@*7*:C54**3/4CFFFCDD*?C*9+,511+0.)));<(:*)0);*/3:6)*0)11+3)*3((,((())(.,()((*/*)).
@M03506:14:000000000-AKVR1:1:1101:8923:7288 2:N:0:40
GGACTACCGGGGTATCTAATCCTGTTTGCTCCCCACGCTTCCGTGCATGAGCGTCAGTGTTCTCCCAGGGGGCTGCCTTCGCCATCGGTATTCCTCCACATATCTACGAATTTCACTGCTTCTCGTGGAATCATACCCCCCTCTGCCACACTCTATCCGTGCATTCTCAAATGCACTCCCCAGGTTAATCCCGGGGATTTCACATCTGTCTTGCACAACCGCCTACCACCGCTTTACGCCCCGTAATTCCTCGTAATGCTCGCTCCACATGATGTACTGCGTCTGTACGCCACTCCGTACC
+
98C@CFGGGGGG6BF9EAFFFGFFG9FC,CEF,BAF7@@F6F,E@FGGC<,C@FGF7E9@9,<FFF8,@CCFGGGGGGGFFCE7CDFGF@<,CFEDC,<=FF,,C?FF+BFFGCG9,?F,,,,94:,+?,5,,,,9A,683+C,=,7,6=@3>=9,>,66346,7E,537,,7@,,@,5;*@5*59,7,@EBC:*CC*:CC7EEFE71<++4::,1+*:C)93C*0))3:A=7))+7*):=*71>*;=9++0)0/**.0+*.0**22)+)****003)1+-(,(())*-)((.42*)0((-
@M03506:14:000000000-AKVR1:1:1101:5270:7295 2:N:0:40
GGACTACTGGGGTATCTAATCCCGTTTGCTCCCCTGGCTTTCGCTCCTCAGTGTCAGTATTGGTCCAGGATGCCGCCTTCGCCACCGGTGTTCCTCCAGATATCTACGCATTTCACCGCTACACCTGGAATTCCGCATCCCTCTCCCAAACTCAAGCCATCCAGTATCAGACGCCGTTCCCCGGTTAAGCTGAGGGATTTCACGTATGGCTTAGTTGGCCAGCTACGAGCCCTCTCCGCCCCGTAATTCCGAACACCGCCTTCCCCCCCCTGCTTCCCTCGTCTGCTTGCCCGGCGTTAGC
+
CCCCCGGGGGGGGGGGGGGGGGGGGGGGGGGGFGGGGGGGGGDD@FGFGGGGGGGGGGGGGEFGGGGGGGGGGGGGGGGGGGGGGGGGG>FFGGGGGGCCGGGGGGFGGGEGFGGGGGGCGGGGCAFG,FFGGG8F@CFGGGGFEGFG?FG8EGFGGGCDEGDGFCDA,@9=CGGG>GGFGGGCEE>,@>,4BCDCE7,<>FFG>,=;FC?/=6E>8FA6**28:FF)/::CC)0*38:EE5)1)2A?7EE))73*1(9*.)=7D*?3=>)0)9+++4*2(-((,-)*.7().,().)((-
@M03506:14:000000000-AKVR1:1:1101:8037:7301 2:N:0:40
GGACTACCCGGGTTTCTAATCCTGTTCGCTCCCCACGCTTTCCCTCCTCAGCGTCCGTTCCTGCCCAGAGTGCCGCCTTCGCCACTGGTGTTCCTCCCGCTATCCGCGCATTTCACCGCCACACCGGGAATTCCGCCCTCCCCTACCGGCCTCCAGGCCCGCCAGTTTCGAATGGCCCCCCCACGTTGAGCGTGGGGCTTTCCCATCCGACTTCCCCAACCGCCTACGACCCCTTTACGCCCACTCATTCCGTCTCACGCCCGCCCCCTACGGCTGCCCCCGGCCGCTGGCACGGACTTGG
+
8C-@66,--+@E@F,-6CFA9FA,6C6B@,6FFGFC+@;FF@,;C<F,,6,6+B8++6C,66EAFG,:CFFGDFEDF,B=6CF:FG,E6BAF,C<FFG@:+@:E,+++6++BF,,,CB=+48,8@FCG7CDF3D:+3C@FCC:,;3@>8+@*>,44,***1*>C*266B*C7,>,<,:/=:CD85CA*3+5*1;**258=6:+<CFG5*9C<**3**27CG)9E**0)*))**.>*-:3AEC</**2/2<960)**264=)0.)):?B=FC)0)/**.)*,((4((45()-(0((1)),))
@M03506:14:000000000-AKVR1:1:1101:24217:7301 2:N:0:40
GGACTACCGGGGTTTCTAATCCTGTTTGCTCTCCACTCTTTCGCGCCTCAGCGTCAATCACTGTCCAGATAGCCGCCTTCGCCACCGGTGTTCTTCCCAATATCTACGAATTTCACCTCTACACTGGGAATTCCGCTATCCTCTCCCTCCTTCAAGCAATCCCGTATCGAGTGCCGTCCCCAGGTTAGCCCCAGGACTTTCACCCCTTACTATGACCGGCCCCGCCCCCCCCTCTACGCCCACCAATCCCTATCAACCTCCGCCCCATTCCGCATCACGCCGCCACCTCCCTCCATCTACG
+
9BCCCGGE:FGGC7BEGAFGFGGGGC@<FCF,CC@F,C,<@CC>E>F77FFCFGGGDE,,:,<EA<,:,,,:EE:F:@,C,BB,CFEC++8B?FE,5B,,BFE9BF9<F8==FGGFF,A,,,,9,,,9A=<ACF,@F>+?8,6ED83,>+,@E,97@8D3>,,+3+3,+36,+,,+1+@8,,*3<E,,,@3@***1D9AC7=,287*066+=7+,,*))*)))*2/)2*/)/5).2-/.:8***/2+06C+0)*0*2(2:5)7<9?*)+/*0))*2+5)/(((,-(..(.-()((**1))(
@M03506:14:000000000-AKVR1:1:1101:4654:7305 2:N:0:40
GGACTACTGGGGTATCTAATCCTGTTCGCTCCCCACGCTTTCGCGTCTCAGCGTCAGTACCGTCCCAGAGAGCCGCCTTCGCCACGGGTGTTCTTCCTGATATCTGCGCATTTCACCGCTACACCAGGAATTCCACTCTCCTCTTCCGGACTCTAGCCAGGGGGTTTGGGTCGACGCCTGAAGGTTGAGCCTCCAGTTTTCACAACCCACCTACCTGGCCGCCTACACGCCCTTTACGCCCAATAAATCCGGACAACGCTTGCCCCCTACGTATTCCCGCCGCCGCTGCCACCTAGTTAGC
+
CCCCCGGGGGGGGGGGGGGGGGGGGGGGGGGGGGGGGGDGGGGGGGGGGGGGGEFGGGGGGGGCFGGGGGGGGGGGGGGGGGGGGGGG=FGGGCGGGGGF9EFGGDGGGEFGGGGGGGGGGGGGGFEC@FGGGGFGCG9BFGGGG;FGEEE>F,@@CF?8BCCCG>EGGE5::?CE*48A6CFG<CCFFFC?C8*>FFC@9@FF+:CEDDC*<DFF75)7DCDC5F)0/C):C)6?AG3887C20++*+<:)7>DGC1C5<>FFGGE):<57*20++5)/(41((43>(7:))(,*11-))
@M03506:14:000000000-AKVR1:1:1101:13629:7314 2:N:0:40
GGACTACTGGGGTATCTAATCCTGTTCGCTCCCCACGCTTTCGCTCCTCAGCGTCAGGTAAGGCCCAGAGAACCGCCTTCGCCACCGGTGTTCCTCCCGATATCTGCGCATTTCACCGCTACACCGGGAATTCCATTCTCCCCTACCTACCTCTAGTCTGCCCGTATCCACCGCAAGCCCCGAGGTTAAGCCCCGGGTTTTCCCGGCAGACGTGACAGACCGCCTACGAGCCCTTTACGCCCAACATTTCCGGACAACGCTTGCGCCTCACCTTTTACCCCGGCTCGTCGCACGTCGTTAG
+
CCCCCGGGGFGGGCGGFFGGGGGGGGGGGDGGGGGGGGDGGGCGEGGGGGGGGGGGGGGGGGGGGGGGGG@DGGGGDC@FGGGGGGGG=FCEGGFGGG77@C:FEFGEGEGGGGAFGEGFDGGGGDEBE7D=FGFCBF,FDG>,=DFG9DFFGGG,@;D<CEGG>8:EF7FGEG5*18?*>>*:?16,<@EF*=*/CE*:C@?F5*:=**0)**/C745AGCDG*17<**)*1<)7):)22:<59***00<585>C*,):)0)*95C)1/*)**+0+5*+4--((,(0()-(.((1773((
@M03506:14:000000000-AKVR1:1:1101:13245:7318 2:N:0:40
GGACTACTGGGGTATCTAATCCTGTTCGCTCCCCACGCTTTCGCTCCTCAGCGTCAGTATCGGCCCAGAGACCCGCCTTCGCCACCGGTGTTCCTCCTGATATCTGCGCATTTCACCGCTACACCAGGAATTCCAGTCTCCCCTACCGAACTCTAGCCTGCCCGTATCGGCTGCAAGCCCACGGTTAAGCCGCGGGTTTTCACCGCCGACGCAACCAGCCGCCTACGAGCACTTTACGCCCACTAAATCCGGACAACGCCCGCGCCCTACGTCCTACCGCTGCTGCTGGCCCCTAGTCGGC
+
CCCCCGGGGGGGGGGGGGGGGGGGGGGGGGGGGGGGGGGGGGGGEEFGGGGGGGGGGGGGGGDGGGGGGGGGGGGGGGEGGGGGGGGDGGGGGGGGGGDGGGGGGFFCGEGGGGGGGGGGGGGGGDBF@FGFGGFGD=7EFCEFDFFEEBEGGGGGGGGFGGGGGEGGEEGGGGGGGGGGGGGCFGG,>CFBE5B*:CCCGC++*::5*9/5*/**><@5197555)0*))26?9*.*):*779DF6*3<*83.)/707*))5)78:)8><>4*/+31.7(30,,).)(0(-)(,28*(((
@M03506:14:000000000-AKVR1:1:1101:22634:7323 2:N:0:40
GGACTACCGGGGTTTCTAATCCCGTTCGCTCCCCACGCTTTCGCACATGAGCGTCAGTAAAATGCTAGGGTGCCGCTTTCGCCACTGGTATTCCCCCCGATATCTACGCATTCCACCACTACACCGGGAATTCTACACCCCTCTCATTTCCTCAAGTCTTCCAGTATTCAACGACCTCTCCCAGTTAAGCCGAGAGCTTTCATGTCAAACTTAAAAGACCGCCTGCGTGCGCTTTACGCCCGTTAATACCGGATAACGCTTGCCACCTACGTATTCCCGCGGCTGCTGCCTCCCGTAGTCG
+
CCCCCGEEFGCFFGDFGGFFFGFGE8CFCCF7@F@F:F@CDE@FGEEG9ACFGFEGGGGAFGG9<CEGGGEGE<:GCFGEEGGFEFGCGC9FGFDFCFFGGGGGGGFEGGGGGCFGF?FFCEFGG77FC>BFFGFGGFGBFFECDC3;DCACC,,6DEC7,<AD@,EDFGGG**5BC2?EF,A8DC>E7FE7C8*/;7,112+5>C:++**+9+><:CA*/)::**28*9)*9))2)1<:**)0*/0/+3855B3F6()CD)8F*08>FFG5**3++)057(1-3?)),..)88;*).()(
@M03506:14:000000000-AKVR1:1:1101:8338:7324 2:N:0:40
GGACTACTGGGGTTTCTAATCCTGTTTGCTCCCCTAGCTTTCGCGCCTCAGCGTCAGTTATGGTCCAGTGAGCCGCTTTCGCCACAGGTGTTCCTTCCGATATCTACGCATTTCACCGCTACACCGGAAATTCCACTCACCTCTCCCATACTCAAGCCCGACAGTTTCTAATGCAGACTCTGGGTTGAGCCCAGAGATTTCACATCCGACTTGTCAAACCGCCTACGCCCCCTTTACGCCCAATAATTCCGAACAACGCTTGCCCCCCTCGTATTCCCCCGGCTGCCGGCCCGACGTTCGC
+
CCCCCGGGGGGGGGGGGGGGGGGGGGGGGGGGGGGGGGGGGGGGGGGGGGGGGGGGGGGGGGFGGGGGGGGGGGGGGGGGDGGGGGGEFFGGGFGGGGGCGGGGGGGDFGGGGFGGGGGGGGGGGDGG7CFFGGGGFGGGGFFDFFGGGGGGGGGGGGGGGGGCEGGGGGAFEGCFFG9FGCFFF**,@CGGGG5:DFG?F+<FEG,*9DD?9:9918AGCC<*/>:D*)0CCFA+6*:88*9**3@*:A6>)0)9C(9*7@FGGGDE8>)0)*<+25):3,2--2(7(.(-;(().),34
@M03506:14:000000000-AKVR1:1:1101:9602:7334 2:N:0:40
GGACTACCGGGGTATCTAATCCTGTTTGCTCCCCACGCTTTCGCGCCTCAGCGTCAGTATCGGTCCAGAGAGCCGCCTTCGCCACCGGTGTTCTTCCCAATATCTACGAATTTCACCTCTACACTGGGAATTCCACTCTCCTCTCCCGATCTCTAGCAAATCAGTCCCAAACGCAGTTCCCAGGTTAAGCCCGGGGCTTTCACGTCTGACTTGCTCTGCCCCCTGCGCGCCCCTTCCGCCCCGTAACTCCGACCCACCCCCCCCCCCTTCCCTTTACCCTCGCCTCCGGCCCCAACTCAGC
+
CCCCCGGGGGGGGFGGGGGGGGGGGGGGGGGGGGGGGGDGGGGGGGGGGGGGGGGGGGG<CFDEFGGGGGFFGGGGGGCCECFGGGEGFGGEGGGGGGF8FFGGGDGGGGGGGGGGGFGGEGCGFFEGFGGGGGFGFGCGGGGFGGGGC>CDGGGFFFG8,=FFFGDGEFCEC:>5CCEGF,4*@FFGCFGG8C*:CCG6>>F:,4,*+@C>9+>>176?*>C*:4.0*9B5)7:*4*.C5*)*1:*7?F?5))/99(/*)))97:E)*008**+3<>4+-(49(3()-)((),(*)*).)
@M03506:14:000000000-AKVR1:1:1101:12132:7354 2:N:0:40
GGACTACCGGGGTATCTAATCCTGTTTGCTCCCCACGCTTTCGCACATGAACGTCAGTATTCGACCAGGAAGTCGCTTTCGCCACTGGTGTTCCTTCCGATATCTACGCATTTCACCGCTACACCGGAAATTCCACTTCCCTCTTCGATACTCTAGCCAGGCAGTATCAAATGCAGTTCCCAGGTTGAGCCCGGGGATTTCACATCTGACTTACCAAACCGTCTACGCGCGCTTTACGCCCAGTAATTCCGATTAACGCTCGCACCCCCTGTATTACCGCGGCTGCCGCCCCCCGTGGGAG
+
CCCCCGGGGGGGGGGGGGGGGGGGGGGGGGGGGGGGGGGGGGGGGGGFGGGGGGGGGGGGGGGGGGGGGGGGGGGGGGGGEGGGGGGGGGGGGGGGGGGGGGGGGGGGGGGGGGGGGDGGGGGGGGGCGGGGGGFGGGGGGGGFGGGGGGGGGGGGGGGGGGGDFCCGGGGGGGGGGGEFGGGGGGF?FGGGGDGDE5CF7+A,>FGF,=D8:D6;CGFGGD**:D5)/2)*9;:><<@GCGGFFFC=<A<5@EGC7(955)09CGC)/)*/*:9+34)*(-230(,)(7(4:1;7)8-((
@M03506:14:000000000-AKVR1:1:1101:17763:7358 2:N:0:40
GGACTACACGGGTTTCTAATCCTGTTCGCTCCCCATGCTTTCGCTCCTCAGCGTCAGTTAATGCCCAGAGACCTGCCTTCGCCATCGGTGTTCCTCCTGATATCTGCGCATTTCACCGCTACACCAGGAATTCCAGTCTCCCCTACATCACTCTAGTCTGCCCGTACCCACCGCACATCCGGAGTTGAGCCCCGGACTTTCCCGGCAGCCGCGAAAAACCGCCTTCCAGCTCTTTACCCCCCATACTTCCGGATAACTCTTCCTCCCCTCGTTTCTCCGCCGCTGACTGACGGTTCGTAGC
+
CCCCCGG@CCGFGGGGGFFFGFGGGFEFCEGGDGC@@FGGGGG7@C7EEGGGGGDEGGGFE9,CFFDGF6,6CFDGGGGGGGEGGFGCFFGGG,CFFGCFGGGFF<<:FFGGGGGGFGGGGGGGDF<@AFC8FEF,AFFF98CG68,=EEGGF8FDFF;ACFFGGDEGCDEEGGD+4;C,@+:+;@C7<FFF:***4?ECF7?84*:**/))2)*//*:7)81***)*+9)+:9*:)*/;*/10C6+9:+;7)./**)2+**102;*)*0/.)*++3-)2(,,2(((*))((.((*.0(((
@M03506:14:000000000-AKVR1:1:1101:8936:7365 2:N:0:40
GGACTACCGGGGTTTCTAATCCCGTTCGCTCCCCTGGCTTTCGCGCATCAGCGTCAGTATCGGCCCAGTAGCCCGCCTTCGCCTCAGGTGTTCCTCCCGATATCTACGCATTTCACCGCTACACCGGGAATTCCAGCTACCTCTTCGTACCTCTACCTGCCCCTAGCCGGCGGACCCCCCGGGGTGACCCCCAGGGCTTCCACGGCCGCCTTACCACACCCCCTCCGCCCCCTTTCCGCCCCATAATCCCCAACAACGCTCCCCCCCCCTGCTCTCCCGCGGCGCTCCCCCTCTACGGCGG
+
CCCCCDGCFGGG@+BCCFFF6C,CFEEE@FGGGGFC<DCFEGCGCGC@@<DFG@FE@F<,<,@CG>?,:F,6CFEEC@7==FGFC8<,C,B4FCFGGDF7F@:FG9FCECG8FF9FGGG:+85D==+@+88<FFF9=8>D:FGC,E3,,++,7@<,,,7@DA5::,,,5*1***4B**//1=7*:**3+;CC//;***8*<*A**/*2*)1*+2+<**)2)19***))29751.)*)*0;::75*0<=9C*.))1*/(17).)*1:*)2)1./0++;()*((((-2(0,.795()0).(-(
@M03506:14:000000000-AKVR1:1:1101:22478:7370 2:N:0:40
GGACTACCGGGGTATCTAATCCCGTTCGCTCCCCACGCCTTCGCGCCTCAGCGTCAGGGACGGCCCAGCTGGCCGCCTTCGCCCCAGGTGTTCTGCCTGATCTCTACGCATTTCACCACTACACCAGGCATTCCACCAGCCCCTACCGCCCTCAAGCGGTGCGGTCCCCGACGACTCTCCCCGGTTGAGCCGGGGGCTTTCACGCCGGGCCAGCACCGCCGCCCGCGCGCGCCTTACGCCCCGTAACTCCGGACCCCGCCCGGACCCTCCGTATCACCCGGCGCTCCGGCCCTAAGTTATC
+
CCCCCGGGGGGGGGGGGGGGGGGGGGGGGEGGFFGGGGGGGGGGGGGGGGGGGGGGGGGFGGGGGGGGF@AFGGGGGGGGFGGGGDGGFEFCGGCGGGFGGGGGGGGGGGCCEAAFGGGFFGGGGGGGGGGCFCFF@DFGGGGGGGGGGGGGGGGCGGGGEEEG;?EGFE51/*3*2+<<C=EBE*??EFGEEEECC*;+0:E*8F5:7<C5FG*895:E5CC*/)).*155)5578*78==C5>58*3+*7))/**(//5535C=E485/7)9*03,.*,((((-(),7(7)((2*/)--
@M03506:14:000000000-AKVR1:1:1101:24346:7370 2:N:0:40
GGACTACTGGGGTTTCTAATCCTGTTCGCTCCCCACGCTTTCGTGCCTTAGCGTCAGATACATGCCAGCAAGCTGCCTTCGCCATTGGTGTTCCTACTGATATCTACGCATTTCACTGCTACACCAGTAATTCCACTTGCCTCTCATGTCCTCTAGATTGCCAGTATGCGATACATCTCATCTGGTTGAGCCCCAGGATTTCGCAGTGCTCTTATCAATCCACCTACGCACGCTTGACGCCCCGTGCTTCCGGATAATGCTTGGACCTCACTGACTATCCCGGCTGCCGCCTCGTTTGGAA
+
CCCCCDFFFFGGGEEGGGFACFG9FGGEE7EF@@CFCC@@@9;FGCC<FFE,@BF7CGCGFGG,<F,FFGGDCG8CGGGGGGGCFFFGFBEFGGGGGGE9@FCEFGGGGGCE9?<EFCFDFFGG8<F,C,<FDCFF,EE,EE@8EGGEFGGF,===D=B?FFE8@,77,++8=89,,,7=>,7;AD9@D=FF+6++++5,@DG>+4@?,+=9E7,,+5+@7**,30**1;9**/)2(228/*9)*:A)++5:))95+7+++3;*6<=)0)//**+3+)1+,3((390.(.(-)((*))(.)
@M03506:14:000000000-AKVR1:1:1101:23130:7375 2:N:0:40
GGACTACCCGGGTTTCTAATCCTGTTTGCTCCCCACGCTGTCGCGCCTCAGCGTCAGCAACAGCCCAGCAGGCCGCCTTCGCCACTGATGTTCTTCCCGATCTCTACGCATTCCACCGCTACACCGGGAATTCCACCTGCCTCTACTGTGCTCTAGCCTGACAGTTTAGAAGGCAGCCCTGCGGTTACGCCGCAGGATTTCACCCCCTACGTCTCCGGCCCCCTACGCGCCCCTTACGCCCAGTGATTCCGGCCACCGCTCCCCCCCCCCCGACTACCCCCGCCCCTGGCACGCATTCAGC
+
@CCCCGGGGGGGGDFGGGFFGGGGGGGGGGGGGGGGGGD@CGDGCC7@FFGGGCGGGGFFGG<CGG8@FA8CCFGGGG7FFGG7FFFEDFEEEF9AEGGGG>?EF9FCF:FECGGGGGG7+CEGG@GE+@F8FFGFGFCCF9DF9D;C=,DCFGFFC@;C,<999,>D7?EFFFCE5>E,,@9*1>C,1**4=/*4*<+CFCC+=EC:7C**/*3+)))7)/1:*1)85<0:)0.*(*8:8*99*2+*3C+)07)1/23*))0*1*/)*0).)/**+.)*320(((-)(8(8)(,*)*-).
@M03506:14:000000000-AKVR1:1:1101:25468:7392 2:N:0:40
GGACTACCCGGGTATCTAATCCTGTTCGCTCCCCACGCTTTCGCTCCTCAGCGTCAGTTACTGCCCAGAGACCCGCCTCCGCCACCGGTGTTCCTCCTGATATCTGCGCATTCCACCGCTACACCAGGAATTCCAGTCTCCCCTGCAGTACTCCAGTCTGCCCGTATCGCCCGCACGCCCACAGTTGAGCTGCCAGTTTTCACGAACAACGCGACAAACACCCCCCGAGCCCTCGACGCCCCGTAAATCCTGTCACCGCCCGCACCCTACGCATTATCGCGGCTTCTGCCACCCGGAGGCG
+
CCCCCGGGGGGG:@<EFFGG<<FAFFEF@FGGGGGGEDC@FCCE,FFFGDGGGGGGGGCEC9E<CFG8FDFGGGGGG:,CFFGEGGD>CEGGGGGGGGG9FGC9FAFEGGGC,CFFFGG>CGGGGFFC7FE8FADFFF;FFGGG6DFGFFD:FG,@;=,3>E,=+@8D>E67*@8B5:?EGE*>D>,:,>,,,,,5,15:,1,,*7?*2;)7*/:5)2;2*/9*))))*1)/0))*(/)*2*)*9**1AC+**/:*913/857>DEC)0)*7)/*++.):(((-(.4*)/),)(4)0),((
@M03506:14:000000000-AKVR1:1:1101:13900:7407 2:N:0:40
GGACTACTAGGGTATCTAATCCCGTTTGCTCCCCTGGCCTTCGTGCCTCAGTGTCAGTCACTGTCCAGAGATTCGCCTTCGCCACCGGTCTTCCTTACGATATCTACGCATTTCACTGCTACACCGTAAATTCCAATCTCCTCTCCAGTACTCAAGCAAGGCAGTATCAAGTGCAGTTTCGAGGTTCAGCCTCGAGATGTCACACCTGACTTACCCCGCCACCTACGCCCCCTTTACGCCCAATGAATCCGAACACCGCTTAAGACCCCTGGATTACCGCGGCCGCTGGCACTCGATCGCC
+
C8CCCDEG9<FCC-C6CCAFCEEBFGG@CGGFGEFC8CFGEFCFGGC,E6EFGGFA@F6E<CFFGEE<FA,;EE@FFD7F@FFFGGD7@FE@FGCE,BD@D?:?E,E,@CGGGGGGFFGGGGFGD+4A7AF,?FDEG@,C,EE==EED>,EFGED,>6D8@E?CDGCDC,,C9FCFF>=E6+@+6=,7:DG=8=>=EC,5E+,,547<,;8C9+3:5;917>C60**:*@AG)/):6/5CC:3C*=9+=F*>B)2*2(:/))/*2+;)*)*))*:+<4)7((-((4(.1>(.).(/))(((
@M03506:14:000000000-AKVR1:1:1101:14349:7417 2:N:0:40
GGACTACCCGGGTATCTAATCCTGTTTGCTCCCCACGCCTTCGCTCCTCAGCGTCAGTATTAGTCCAGAAAGGCGCCTTCGCCACTGATGTTCCTTCCGATATCTACGCATTTCACTGCTACACCGGAAATTCCCCTTTCCTCTACCATACTCTAGCTAATCAGTATTAAATGCCATTCCCAGGTTACGCCCAGGTATTTCACATCTAACTTAATTAACCGCCTACAAGCCCTTTACGCCCAGTAATTCCAATTAACTCTTTCACCCCCTGTTGTACCGCGGCCGCCGGCACCGATTTCTC
+
CCCCCGGGGGGGGGGGGCGGGGGGGGGGGGGGGGGGGGGGGGGGGGGFGFDGGGGGGGGFGFGGGGGGFFGGFFCGGGGGGGGGGDGFFGGGGGGGGGGCFFGGGDGGGGGGGGFGGGGGGFGFCCCF@CGFGGGGGGCAFFFAFGGCFFFDEFGDGGDF=EFGFGGDC8DAAAD,,3@@99E6=@C,+>EEEGCCCA,=<?FG,ACC,2:+2=E7:+=F4C7;7;6A<DF58A4+8*)=****+4114?++1+;+1);18;A17>:)*2*/+*2++..5396(4,(8(0(()-())8).)
@M03506:14:000000000-AKVR1:1:1101:16833:7420 2:N:0:40
GGACTACTGGGGTATCTAATCCTGTTTGCTCCCCTAGCTTTCGTGCATCAGCGTCAGTAATGGTCCAGTGAGCCGCCTTCGCCACAGGTGTTCCTTCCGATATCTACGCATTTCACCGCTACACCGGAAATTCCACTCACCTCTCCCATACTCAAGCCCGACCGTTTCCCATGCAGACTATTGGTTGAGCCCATAGATTTCACATAAGACTTGTCAAACCGCCTACGCACCCTGTACGCCCAATAATTCCGAACAACGCTTGCCACCCTCGTATTACCGCGGCTGATCGCACGACTGTAGC
+
CCCCCGGGGCCFGGDGGGGGGGGGEFFFGFGGEGFGGGG<EGGGGGCFFFCC@FFGGGGCEFCFCFF8FGGGG<FGGGGGFEB,C8EEC<FGFEFFGGG7FGFGFDFGGDE7AFEG?FGCCEFGAF@CEDFEF?FFFFEFGFGGGF?F9=B8>DG99DFGE8+@3@DG,:>;8?C;:E,3@,:95::98D@FGCCD9;F::+:,>975<C:CC=CE+:;?CGDDD*::*>5=<);:?*)=*2*;;+<:FB>>7>)2/4<*5007*<;B5<<5)5+++6)7431(,()*(0(-)-1*)*)))
@M03506:14:000000000-AKVR1:1:1101:7624:7421 2:N:0:40
GGACTACCGGGGTTTCTAATCCGGTTCGCTCCCCACGCTTTCGTGCCTCAGTGTCAGAAACGAGCCAGTAGACTGCTTACGCCATCGGTGTTCCTCCCAATATCTACGGACTTCACTCCTACCCTGGGAATTCCATCTACCTCATCCGTTCACAAGTACTCCAGTTCAAATAATAGCAGTGAGGTTCAGCCACACGATTTCACTATTTGCTTATAATATCACCGACGACACTCTTTACGCCCATTCACTCCGGATCACGCCAGGACTCTCCGCTCGAGCGCGACCGCCGCCCCGGCTGCAG
+
6<-8BE6CFBFC77@@-;;C@<6@C@C@F,,7C@<F@F@@8@FE<@CFG8CFCCEFA96C@<CE:+,CE<CDF9F<EF<F,,F+CCBF:,B4EF<,4=,:4,<F,??F:++@9FFF,,,C<5,A?E?AAFE,;,=5,F,CE,C,,,7=DDB=B:A8B==3,=6=3=D,@:A,ED;,7E7E,,98DD,<:=8:E,*3;CE*35=<AEE,,=:C,+,,=9+5:B7*):))*).<961C)+)=***2+A+:++50:539C:<5))0**2+8+957)**/*()*(-(-(-()()((0(())0(..
@M03506:14:000000000-AKVR1:1:1101:26270:7423 2:N:0:40
GGACTACTAGGGTATCTAATCCTGTTTGCTCCCCACGCTTTCGCGTCTCAGTGTCAGTCACGTCCTAGCGAGCTGCCTTCGCCATTGGTGTTCCTCCTGATATCTGCGCATTTCACCGCTACACCAGGAACTCCACCCGCCCCTTCCGGACTCTAGCTCGACAGTATCCACCGGCATTCCAGGGTTCAGCCCGGGACTTTCACAGCGGCCTAATCCAGCCGCCTACACGCCCTTGACGCCCAATAATTCTGGACCAAGATTGCCCCCAACTCATAACCGTGGCTTTGGGCACTGATGTCGC
+
CCCCCGGGGGDFG<EDCGC9<FGGGFGFFGGGG@DEFFGGGGGD77@6F@FEGGDEGFFFFFGCGGD9FGGGGGGGGCGGGGGGCFF?9B=,EFFGGGGDFGCGG<<BF:7:<EEFG7C7CEFGGGFCFB8F9AEF,4+=F+@8DD8>+3==B9EBE636+68+,3@F,,483@C89;CGGGFC@6,==DB:*85**=9<97<EGF52*)9>+25+20;*)1):>46?*3)*).)*)*):8**2*A+*<++*94***(*+****2*:)*)*9**0+0.)*((,(,())()(()()0*/)(-
@M03506:14:000000000-AKVR1:1:1101:11544:7432 2:N:0:40
GGACTACATGGGCTTCTAATCCTGTTTGATCCCCCCACTTTCGTGCCTCAGCGTTAGTTTGAGCTTAGTGAGCTGTCTTCACTATCGGTGTTCTTGACGATATCTAAGCATTTCACCGCTACACCGTCAATTCCGCCCACTTCAACTCCACTCAAGTCCCGCAGTATCAATGGCACCCTCCTAGTTAAGCTAGAGAATTTCACCACTGACTTATGGGTACGCCTTCTCACCCTTTACTACCAATAAATACGCACAACGATAGCCAACCACGGAGTACGCCGGCCGCACGCACGAGGGTTGC
+
AC-@BE8F-6CD,-CCFGDFG,,E,,CFF,<,6,+@+@FGA,6,C,C9,CFF:@,B:E,6<;C@E,C,CE<D@FGF<@FCFE,,6C,:8BFFDFEAG8:F6CFA9@EDDGGGGFEGEGGGD:9F8CA4C7FGCA:7FCEGF9@,,,,44@@;,,@DFFG?6+636=,@@,>,3D8@+@++65@,@@,@@9,@,6:98,@2,?@,34<,:*<B@F7,;*+</**1*2*4:+;=5AAF*++50<C*8A?+1?*)))/87(**))+2;*/.;:*)))/+3(0*-(((,((),0(()(()))(((
@M03506:14:000000000-AKVR1:1:1101:24601:7443 2:N:0:40
GGACTACCGGGGTTTCTAATCCCGTTTGCTCCCCTAGCTTTCGCTCCTCAGCGTCAATGTCGGTCCAGGATGCCGCCTTCGCCACCGGTATTCCTCCAGATATCTACGCATTTCACCGCTACACCTGGAATTCTTCATCCCTCTCCCGAATTCAAGCCATCCAGTATCGGACGCAGTTCCCAGGTTGAGCCTGGGGATTTCACGTCCGACGTAGTTGGCCGCCTACGATGCCGTTACGGCCAGTAATTCCGAACCACTCCTGCCCCCACCTCATCACCGCGGCTTCTGCCACGGACTTAGC
+
CCCCCGGGGGGG:FFFFGFFGGGGGGGGGGGGGGGGFGGGGGGGEGGFGGCFEGGGGFGGGGGGGGGGG7FGGGDCGGGGDEFGEGGGGDFFFGEFDFFGGGGGFGGGGGGDGFDEFGGGEEFGFFFGCFGGGF,AFAFGGGFFGG,CE=@EFFD,DFGGGEF,@7EG68EC85**@EFEGGFF,,,,>DDEFFD>*:C?7=FGGCC57?)2*2;;+8A+))9=**)0**0+)0)/45):85***<@*0<+).0)**(9*1))2*;E)8)*))*0<+.):,291(.)*)1,.),())/)))
@M03506:14:000000000-AKVR1:1:1101:18161:7454 2:N:0:40
GGACTACTGGGGTATCTAATCCTGTTTACTCCCCACGCTTTCGTGCCTCAGCGTCAATGATCGTGTAGTATGCTGCCTACGCAATTGGTGTTCTATGTCATCTCTAAGCATTTCACCGCTACATGACATATTCCGCTTACCTCCACGATATTCAAGATTGATAGTATCCACGGCAGTTCCCAAGTTAAGCTTGGGGATTTCACCACGGACTTACCAACCCGCCTACGCACCCTTTAAACCCAGTGAATCCGGACAACGCTTGCCTCCTCCGTCTTACCGCGGCCGCTGCCGCCCGCATGAG
+
CCCCCGGGGGGGGGGGGGGGGGGGGGGGGGGGGGGGGGGGGGGGGGGGGGGGGGGGFFFGGGGGGGGGGG9EFFGGGGDGGGEGGGGGGGGGGGGGGGFGGGGGGGGGGGGGGGGGGGGGGGGGF9BFFGGGFDFGGGGGG99E8EECEE@FG8FCCCFGGGGGGGF,EFFF>EGCDG::,,,DEECFF=;B8A,3:CF6:7,EFGDGCD5CGFDDFD4:?DDE5FBDC<AC7?FC?:9<8=7*>F+1<CG35)8<CB)/<5:*0<5.85)8)*;+23)/2(4-(-(045-(<90)))--)
@M03506:14:000000000-AKVR1:1:1101:17933:7470 2:N:0:40
GGACTACCAGGGTATCTAATCCTGTTTGCTCCCCACGCTGTCGCGCCTCAGTGTCAGCAACTGCCCAGCAGGCCGCCTTCGCCACCGGTGTTCTTCCGGATCTCTACGCATTCCACCGCTACACCCGGAATTCCGCCTGCCTCTACAGTGCTCCAGCCGCGGCAGTATTCATGGCCGACGCAGGGTTGAGCCCCGCGCTCTCACCACGAACTGACCTGGCCACCCACGCGCCCTTTGCCCCCAATGATTCCGGACACCGCTCCCCCCCCCCGTATTCCCCCCGCTCCTGGCCCGTAGTTAG
+
CCCCCGGGFGGGGGGGGGGGGGGGGGGGGGGGGGGGGGGFGGGGDGGGGGGGGGGGGGGFGGGGGGGGGGGGGGGGGGCGGGGGGGGGGGGGGGGGGGGDEGCGGGGGGGGGGGGGGGGCFGGGGGGGGDGGGGGGGGGGGGGDFGFBFDGFFGGFGGGGDGG>EG;CFGG9,5>FEDE=C*=5EFCECEGCFEEE5CE*;DCCCGF*:3CFFFE6*7)7<*97**007/5>5.00-**<8:9C*0+*+036)<DG4:5C5))*/:CE*7D>))0++67*44,24(-).)((0,,))0))-
@M03506:14:000000000-AKVR1:1:1101:27082:7483 2:N:0:40
GGACTACTGGGGTATCGAATCCTATTCGATTCCCACGCTGTGGCGCCGGAGCGTCAGATAAGATCCAGTGAGCAGCCTTCGCCACCGGTGTTCTTCTCCATATCTACGAATTGCACCTCTACACTAGGAATTGCATTCACCTCTCTCATCCTCAAGTCTGACAGTCTCATTGGCAGTTCCGGCGTTGAGCGACCCGCCGTCATAACTGCCTTGGAAAACCGCCTGCATGCGCTCTCAGCCCTGTAATGTCCTACAAACCAAGCCCCCTTCCTATGACCTCTGCCTGTCCCCTCCGTCTGGG
+
8,8ACC,-;-66+B,6-:FFFA,,C<,6,E,,6C,E7F;,B,,C+BF+8CFDCB7,:EF9,C,C,6<FA,F9,:,,,C,C,@=FC=+@7>B?<FA<,95?,,,C,?<++,,+,AE<EFG<<F9E9,:,A,A8,,9,7A@;AFGGGD>D9DDFGG?9EDA,,6>DF,7,7@,,,6,663E83+++33;9,,*33****4*/4*0,>C,,,2083;++*2;5/)21<F.+=;)2)))*.*)0***0*0+/+++*199*0(1*)0)7>CG)2)97**+++(*0),44<2)).*(()4(1))-(,
@M03506:14:000000000-AKVR1:1:1101:10434:7514 2:N:0:40
GGACTACTGGGGTTTCTAATCCTGTTTGCTCCCCTAGCTTTCGCTCATCAGCGTCAATGTCGGTCCAGGACGCCGCCTTCGCCACCGGTATTCCTCCAGATATCTACGCATTTCACCGCTACACCTGGAATTCTGCATCCCTCTCCCGAATTCAAGCCATCCAGTATCCGACGCAGTTCCAAGGTTAAGCCTTGGGATTTCACGTCGGACTTAGTTGGCCGCCTACGAGCCCTTTACGCCCAGTAATTCCGAACAACGCTTGCCCCCCCCGTCTTCCCGCGTCTGCGGCCCCCCTGAGGGG
+
CCCCCGGGGGGGGGGGGGGGGGGGGGGGGGGGGGGGGGGGGGGGGGGGGGGGGGGGEGGGGGGGGGGGGGGGGGGGGGGGGGGGGGGGGGGGGGGGGGGGGGGGGGGGGGGGGGGGGGGGGGGGEFFGGCFGFGGGGGG8DFFGGFGGGEGGGGFGGFGGGGGGGFBFGGDGGGGGEFF:CGG*@DF79FGGFGGGGC,?EFG5,=?C??44CCFFDGFFGGDG35>=53>FFF@C9C7EEEFCCGG?7CCB))97D9C55)>67CEDGB55)98+@:)*9(4-(4(),)(-72(*)),(-
@M03506:14:000000000-AKVR1:1:1101:8912:7514 2:N:0:40
GGACTACTGGGGTATCTAATCCCGTTCGCTCCCCTAGCTTTCGCGCTTCAGCGTCAGTGTCGGCCCAGCAACCCGCCTTCGCCGCAGGTGTTCCTCTCGATATCTACGCATTTCACCGCTACACCGAGAATTCCAGTTGCCCCTTCCGCACTCTAGCCAAACAGTATCACTTGACCGGTCCGAGTTAATCCCGGAGATTTCACAAGTGACTTGTTTGGCCGCCTACCCGCCCTTTACCCCGAGTAAATCCGAACCACGCTTGCTCCCCCCCGTTTCCCGCGGCCGCTGGGCCGGATTTTGG
+
CCCCCGGGGGGGGGGGGGGGGGGGGGGGGDGGGGGGGGGGGGGGGGGGGGGGGGGGGGGGGGGGGGGFGGGGGGGGGGGGFGGGGGGGFGFFGGFG?FG<8EEGGGGGGGGGGGGGGEEEEEGGG:CC::CFEGCAFA,;FGGDDFGGG+C>?7F@DGGFCF>EC7FGGGGGE;,E>*=?GCEEFEFC,6@FG54**0<CFGGCAEFG7C+;CCFF**)3>D8:*9)0:C7*>)9*-00;**11*<+9AF=D)))978)/)))*:<:>?:)))0<0C?3*3;0(((()()(()--*)16)(
@M03506:14:000000000-AKVR1:1:1101:7596:7514 2:N:0:40
GGACTACCGGGGTTTCTAATCCCGTTCGCTCCCCTAGCTTTCGCTCCTCAGCGTCAGTTTTGGCCCAGAGACCCGCCTTCGCCACCGGTGTTCCTCCTGATATCTGCGCATTTCACCGCTACACCAGGAATTCCAGTCTCCCCTGCCATACTCTAGTCTGCCCGTATCGAATGCAGGCCCAGGGTTGAGCCCTGGGTTTTCACATCCGACGCGACAAACCGCCTACGAGCTCTTTCCGCCCAATAATTCCGGACAACGCTTGCCCCCTCCGTCTTACCGCCGCCTCTTACTCCCGGCGGAG
+
CCCCCGGGGGGGFGGGGGGGGGGGGGGGGGGGGGGGGGGGGGGGEGGGGGGGGGGGGGGGGFGGGGGGGGGGGGGGGGGGGGGGGGGGGGGGGGGGGGGGGGGGGGGGGGGGGGGGGGGGGGGGGGGGGCFFGGGGFGGGGGGGGGGGGEDGGGGGFAFGGGGGGGGGGGFGDGGGGG5CEGGGF6CGGGCGGFGGGGEFECEFC?EGEGDD*/=8)8FGC<5:CFD:=))<*78*)*5CCC57*<+*<E878))/1()*)07**;C7*.)))*23+5)*(((((((*)1)6)3()))2(-
@M03506:14:000000000-AKVR1:1:1101:5607:7517 2:N:0:40
GGACTACTCGGGTTTCTAATCCCGTTCGCTCCCCTGGCTTTCGCGCATCAGCGTCAGTGTCGGCCCAGCAACCCGCCTTCGCCGCAGGTGTTCCTCCCGATATCTACGCATTTCACCGCTACACCGAGAATTCCAGTTGCCCCCGCCGCACTCTAGCCCACCAGTCTCACTTGACCGTTCCGAGTCAAGCCCGGAGCTTTCACACGTGACGTGTTCAGCCGCCAACCCCCCATTTCCGCCCAGTAAACCCGAACAACCCCGGCTCCCCCGCGCTTACCTGTGCCGCCAGGACGGCGTTCGC
+
CCCC@DFFG7FG<F7FFGGF9ECGGG8C@CGGGGGD8FFAFGGEFGG7F<EEGCEGGGFCFGD7BCCDEFGGFF>FC=BF,FF:F=4+BF,+CFEF8FF+8>:CDCFGGGCCFGGGGGG7@FGGC+@CF:3>CDF9,CDGGGF++@8*@*B*?<<EF,DG**>85,,?,,221,22::4AFC58/*5+0:**3****0<9+;;>+:0****97D*+2*16>97*)*))/).*****-*08***2*+3*2**))))*/(**))))1*C3C<)))/*2C2*+.)))-(()-)(-0(-).)(-(
@M03506:14:000000000-AKVR1:1:1101:14147:7529 2:N:0:40
GGACTACCGGGGTTTCTAATCCGGATCGCTCCCCACGCTTTCGCTCCTGAGTGTCAGGACCAGTCCAGGATGCCGCCTTCGCCGCTCGTGTTCCTCCGGATCTCTACGCATTCCACCACTACACCCGGAATTCCGCATCCCCCTACTGGCCTCCAGTCCGCCCGTATCGCACGACACCCCCCAGTTGAGCCGGGGTCTTTCACGCACGCCGCAACGGACCCCCTGCGAGCGCCTTCCGCCCAATACATCCGGACCACGCCTGCCCCCTCCCTATTCCCGCGGCTGCTGGGACGTACGTAGC
+
CCCCCGGGGGGGGGGGGGGGGGGGGGGGGFGGGGGGGGGGGGGGGGGGGEGGGGGGGGGGGGGGGGGGGGGGGGGGGGGGGGGEECFGGGGGGGGGGGGGGGGGGGGGGG>FFGGGG<F8DFGGGGCGDEFGGGGGFCGGGGGGGGGFDGG6DGEFGGGGGGG;CEDFCGCEEGGBE**CEGDG+<>96BGGGGDCEECGGDF8ECEE5DCD57=*1*0:**9*19)8*9<C)75*3755?=3070<*388)05)*9,)*0..9CFGD57*)*2<<+4./7(-((13)..(4818*)0.(4
@M03506:14:000000000-AKVR1:1:1101:19201:7558 2:N:0:40
GGACTACCGGGGTTTCTAATCCCGTTTGCTACCCACGCTTTCGTGCCTTAGTGTCAGGAACGAGCCAGTTATCTGCCTACGCCATCGGTGTTCCTCCCAATATCTACGGATTTCACTCCTACACTGGGAATTCCAATAACCTCTCTCGTCCTCTAGCCTTGCAGTTTCGGTAATGGATATATGGTTGAGCCACACGCTTTCACTACCGACCCTCAATGCCACCTACGCAACTCTTTACGCCCCGTAATTCCGGATAACGCTTGCCTCACCCGTCTGGCCCCGGCCGGCTGCCCTGCGTTAG
+
CCCCCGGGGGGGFGGGGFGGGGGGGGGGGGGGGGGGGGGGGGGGGGFGGGGGEFGGGGGGGGGDGGFGGFGGGGGGGGGGEGGGGGGGGGFGFGGGGGGGGGGGGGGGGGGGGGGGGGGGF<EFFGGCGF@FFFFAEADCGFG@FFDEF>EGFFGGGGGGGGGG9A;FCEGFGEDGGC:D9=AAFGGGGGFFGCGGGGGCFCG7ACGGG4**,3,>7:AEC*?F4C?DDCBCFAFFCGEGC*))*/*:9<F4>)*/*./*)))90+3);57)0/***,8*24((-((0()-,7,,*))-(,
@M03506:14:000000000-AKVR1:1:1101:11130:7561 2:N:0:40
GGACTACAGGGGTTTCTAATCCTGTTCGCTCCCCACGCTTTCGCTCCTCAGCGTCAGTAATGGCCCAGAGATCCGCCTTCGCCACCGGTGCTCCTCCTGATATCTGCGCATTTCACCGCTACACCAGGAATTCCGATCTCCCCTACCACACTCTAGCCTGCCCGTATCGACTGCAGACCCGGGGTTAAGCCCCGGGCTTTCACAACCGACGCGCCAAGCCGCCTCCGAGCGCTTTCCGCCCACTAATTCCGGACACCGCTTGCGCCCTCCGTATTACCCCGGCTGCTGCCTCCCGTCGGGG
+
CCCCCGGGGGGGGGGGGGGGGGGGGGGGGGGGGGGGGGGGGGGGGGGGGGGGGGGGGGGGGGGGGGGGGGFGGGGGGGGGGGGGGGGGGGGDGGGGGGGFFGGGGGGGGGGGGGGGGGGGGGGGGCGG@@EGFGCDFFCFGFGGFGGFGFEFFGFCFGGGGGGGE>FG6:EGGFF6=FFGDED5ECF7DFFGGECCE5/<C:@7+*=5CD5D5)2*1/0:3CGC7C>555)>*>FC<C<C=C***<@*<A057.5**475)079CCEE*510)92294):9>B17:093))5>?01)86(4
@M03506:14:000000000-AKVR1:1:1101:16065:7561 2:N:0:40
GGACTACCCGGGTTTCTAATCCCGTTCGCTCCCCTAGCTTTCGCGCCTCAGCGTCAGTGTCGGCCCAGCAACCCGCCTTCGCCGCAGGTGTTCCTCTCGATATCTACGCATTTCACCGCTACACCGAGAATTCCAGTTTCCCCTTCCGCACTCTATCCCTACAGTATCCCTTGACCGTTCCGAGTTAAGCCCGGAGATTTCCACAGTGACTCGTAGTTGCCACCTCCGCCCCCTTTACTCCCAGTACATCGGAAACAATCTTCCCCCCCCCCGTCACCCCCTGCCGGCGGCACGGTCTCTG
+
CC@CCGGGGGGDGCFFGGGGGGGGGGGGGGGGGGGGGG<FGGDGGDGGGGGGGGDGGEAFF7@FGGGGGGCGGGGGGGGGGEEEF:FCFGEBEGFG9FEFC<FGGAFFG+:?FGGGGGGEGD=FF7=C++>3EAF,C3,CFCD=ED8+B8C8F7;,3DCFFGFEGCEGGG:@@CFFEEEGF5=4*=;EFGCCG:8:5*+<++++>*+=7+:+*;889+34:+*/8*).**0*1))2-2*<CC**2++*+0*)0)/9C(*+/1***08):>5))/***..2,(,(((()()((0((1)))).
@M03506:14:000000000-AKVR1:1:1101:25458:7564 2:N:0:40
GGACTACCCGGGTAACTAATCCCGTTTGCTACCCACGCTTTTGTGCCTTAGTGTCAGGAATGAGCCAGTTATCTGCCTACGCCATCGGTGTTCCTCCTAATATCTACGGATTTCACTCCTACACTAGGAATTCCAATAACCCTCCTCATCCTCTAGCTTTGCAGTTCAAATAATGAGTATGCGGTTGAGCCGCACGCTTTCACTATTCCCTTACCATGCCACCTACGCCACTCTTGACGCCCATTAATTCCGGATCACGCTTGGGTCCTCCGTATCACCCCGGCTTCTTGCACGGCGAGCG
+
<CCCCFFGEGGG7F,;CCCF,6CB@FFEFF<FFFGE@CF@F,;,6CF,EED<CCFCFD,CFC@FFF6,C,C,9EDFGFDFFGG@BFGC,8BFFG,EFFEE,??@<5AFEG,CFEFFFCE?A,4?,A,=EEADEE,C?5CF:4,+6D?,,@E9@EF,@4,7>,>,4@@EFGG,@:,,,73,,7==CC=D,83336B3+@3C,5,@,,22,2+<@*,3+5*2*2;7*0***/*1;9+*1*)///**4,5+12+;>)1)*(*/)08***0;>+0)012*2-0*-,(((((0-*67*36)8)(((
@M03506:14:000000000-AKVR1:1:1101:9681:7581 2:N:0:40
GGACTACTGGGGTTTCTAATCCTGTTTGCTACCCACGCTTTCGAGCCTCAGTGTCAGTTACAGTCCAGAGAGCCGCTTTCGCCACCGGTGTTCCTCCATATATCTACGCATTTCACCGCTACACATGGAATTCCACTCTCCTCTACTGCACTCAAGTCTAACAGTTTCCAATGCACACAATGGTTGAGCCACTGCCTTTTCCATCAGACTTATTAAACCACCTGCGCTCGCTTTACGCCCAATAAATCCGGACAACGCTCGGGACCTACGTATTACCCCGGCTCTCTGCACGGTGTTCACC
+
CCCCCGGGGGGGGGGGGGGGGGGGGGGGGGGGGGGGGGGGGGGGGGGGGGGGGGGGGGGGGGGGFGFFGGFGGGGGGGFGGGGGGGGGGGGDFGFFFFFFGFFGGGGGGGGGGGGDFFG@FEGGFGGGGCFAFFGG984EEFGG8DFGF9EFECFFGDCFGDFFDFEFGGCAD8,,3D>+@@DD=@D1=8>,,,7<?FGC,+@AFC<,<;ECGGGGGG*,;*3,@C53CDFCGF+B-*8?CE6**++1A88>>BG*)3/:)0)17=86+.>*9C++<4)*((-((,.7445()(,1)*)).
@M03506:14:000000000-AKVR1:1:1101:17549:7581 2:N:0:40
GGACTACTGGGGTATCTAATCCCGTTTGCTCCCCCAGCTTTCGCGCCTCAGCGTCAAGAACAGGCCAGGAAGTCGCCTTCGCCACTGGTGTTCCTCCCGATATCTACGCATTTCACCACTACACCGGGAATTCCACTTCCCTCTCCTGCCTTCGAGTCGATCAGTATCGCGTGACCCTCCCCAGTTGAGCCGGGGGCTTTCACACGCGACTTGAACGACCGCCTGCCCGCCCTTTACGCCCAGTCAATCCGCACAACGCTTGCCACCTACGTATTACCGCCGCCCCCGGCCCGTAGTTGCC
+
CCCCCGGGGGGGGGGGGGGGGGGGGGGDGGGGGGGGGGGGGGGGGGGCFGGGGGGDGGGGGGGDGGGGGGDFGGGDEGGGGGGGGGGGGGGGGGGGGGGGF7FGGFGGGCE?@FFGGFD@FGAED>@CECGGGGCEFBFGGFG@FGGGGFGGEGG8@DBE>EGGGAFG6E6FEEFAF?>CEG78,?,=,?>*1**8ECEDG7C?C**7*CD<<DC<CCDE))/*/1)0/7):9)7*6C:CE5*2*<9=ECG)7>DC*19*.5:**<:.+077?7++39)*-,(((,(0()(453(*)/)))
@M03506:14:000000000-AKVR1:1:1101:6381:7603 2:N:0:40
GGACTACAGGGGTTTCTAATCCTGTTTGCTCCCCTAGCTTTCGTGCCTCAGCGTCAGGACCTGTCCAGGGACTCGCCTTCGCCACTGGTGTTCCTCTCGATATCTACGCATTTCACTGCTACACCGAGAATTCCAGTCCCCCCTCCAGCCCTCAAGCCGAATAGTATCCAATGGCGTTTCTGGGTTAACCCCAGCGAGTTCACAACAGACTTAACCGACCGCCTACGCCCTCTTTTCTCCCCGTCAACCCGAACCACCCTTGGGACCCTTGTATTACCCCGTCTGTTTCCTCCCTTAGGTG
+
CCCCCGG@@FGGGGGGGGFGGFFCFEFFFCDGGGGGGCFFFFGGGDGGFDD@FG7B:FFFFGGGFE@F8CFGFF@@FCEG<CCEGG8EC,9BFFGFF8=<6FFGEGCF7BFCE@<FFDEF9?EEEE+@C?<F?EGFF=,EFEG+ABD8,@C,>EE,ED>EEG+@,,3@=,,8@,>CEE>?D:CE,4*,,,,@@*,=**1:,2DF6C,;,CFG,+15/):E7CDC*8):*:)=7@=*)*1<**)9*:/*:*/7)))*1(1*.84*9:5.*)*//:+2<<4:(40(3))*66)<4((*0*)))
@M03506:14:000000000-AKVR1:1:1101:19463:7609 2:N:0:40
GGACTACCCGGGTATCTAATCCCGTTCGCTCCCCACGCTTTCGCATCTCAGCGTCAGTTATGACCCAGATGGTCGCCTTCGCCACCGGTGTTCTTTCCAATATCTACGAATTTCACCTCTACACTGGAAATTCCACCATCCTCTGTCATACTCAAGAACTACAGTTTCAAAGGCAATTCCGAGGTTGAGCCTCGGGATTGCACCCCTGCCTTGTAGTTCCGCCTACATGCCCTTTACGCCCAGTTATTCCGGTTAACGCTAGCTCCCTTTGTTTTTCCGCGGGTCCTCCCCCCCGTCGTTG
+
CCCCCGGGGEGGGGGGGGFGGGGGGGGGGGGGGGDGGGGGGGEGDFC<ECEFEGGGGGFAFFGFCFGCFFGGEDEFGGCFCFG:F<FC+@FFGGGGGDFFG,CF<FEDEDEFGGGGFFFDFGGFF?FF,9E?FFFF=EAFG@E;,4@9BD=DFAE,@=FFGGCD:E;FGDC;3=DDD=D,@>C6CG?CCF7D>:E>>>F,<@CFE5?5,?F8C2;;558ECC*=*8A6:62:022+65>C=*/C+9979C?))07+;(/:)74*2<8>+)**)2**+.)/(((((.)1()-(.-(*))(((
@M03506:14:000000000-AKVR1:1:1101:16724:7615 2:N:0:40
GGACTACAGGGGTTTCTAATCCTGTTTGCTCCCCACGCCTTCGCGCCTCAGTGTCAGGGTCAGCCCAGCAGGCCGCCTTCGCCACGGGTGTTCCTCCCGATCTCTACGCATTTCACCACTACACCGGGAATTCCACCTGCCCCTGCTGCCCTCAAGCTCGACAGTCACCAACGACCCTCCCCGGTTGAGCCGGGGGCTTTCATGCCAGTCTTATCGAGCCACCTGCGCGCGCTTTACGCCCAGTAACTCCGGACCACGCTCGGACCCTAGGTATTCCCGCGGCTGCCGGCACGTAGTTAGC
+
CCCCCGGGGGGGGGGGGGGGGGGGGGGGGGGGGGGGGGGGGGGGGGGGGGGGGGGGGGGGGGFGGGGGGGGGGGGGGGGGGGGGGGGGGGGGGGGGGGGGGEGGGGGGGDGGGGFGGGGGGGGGGGGDGGGGGGGGGGCEGGFCGGGGGGGGGGGGGGGGGGGDGG9FFF:FGGGGGGGEGGGGGGGCFGGDGGGGGG5EGFGGGGGG7FG>F7<CGG>EFGGF*7<>*17C7<FFA*):CC5F7:FFF@EEEB)753CEE@>C<GGFC)217FG+<8BC1(((41(5(.(45::<D?AF)
@M03506:14:000000000-AKVR1:1:1101:25035:7622 2:N:0:40
GGACTACTGGGGCTTCTAATCCCGTTCGCTCCCCTAGCTTTCGCGCATCAGCGTCAGCGTCGGCCCAGCAACCCGCCTTCGCCGCCGGGGTTCCTCTCCATCTCTACGCATTTCACCGCCACACCGAGACTTCCAGTTCCCCCTTCCGCACCCTAGCCCGACAGTACCACTCGACCCTTCCGACTTCAGCCCGCGGACTTCACACTTACATCTTTTTGCCGCCCACGACCCCTTTTCCCCCCGCACAACCGACCACCGCCGTGCCCCTCACCTGTCTCGCCGCCGCGTGCCACGACTCTGC
+
CCCCC<ECE-F@,@,--<E@,FA7CEFB7@,@DF8@,C,;C@;@@B:,@8FG:6CEG8CFF@CC7C7,AE,F,B@CECCFFGG>7:>++6C:=F9FEF,:C,,?,CF@C+B+AF9,C>++3F8BF+>3C+=3,<@FF,,7<8C5,4:3@*8*6*=,?=,**=*/55,2,A,6*/1**:*0B8*1*1+<+++41******<9*<7+23++2>7+:<9*>6+737***))*))2100*)**2://))2*)*;*0)5)//43*)))*10@)/.*)**3++.)*(-,(-(()-)4)*((1.)).2
@M03506:14:000000000-AKVR1:1:1101:8825:7628 2:N:0:40
GGACTACCGGGGTATCTAATCCTGTTCGCTCCCCACGCTTTCGCGCCTCAGTGTCAGTAACGTCCCAGCGAGCTGCCTTCGCTATTGGTGTTCCTCCTGATATCTGCGCATTCCACCGCTACACCAGGAATTCCACTCGCCTCTTCCGTACTCTAGCTCCGCAGTATCCATCGGCTTTCAAAGGTTGAGCCTTTGCCTTTCACAACGGACTTACGAAGCCACCTACGCGCGCTTTACGCCCAATGATTCCGGACAACGCTTGCTCCCTACGTATTACCGCGGCCGCTGGCACGTCTTTCGC
+
CCCCCGGGE>GGGGCGGGGFFGGGGGFEGFGCFG@FFGGGGGGGEGEGGFGGGFGGGGCAFGGGGGGGGDCCCFFGFFFG<F=:FGGGEFGGGGGDGGEFGGGGGAE7FFEEGGFGGGGGGGGF@D84AFGCF9FD9<AFEEGEFF9E8DEGGFDFGCE8BCCC89,EEF;,**@*@CFDE,73>DFGGGGGGG,,4=A?C>7,4A5=C9CGFD*3>DDGC4>=<FEF5CBC5)7><C3?E**2>E+=E98)7:<DG9)*.0>77FC:@>5)/:<+26>E02(((-,.,>72).(*09)(-
@M03506:14:000000000-AKVR1:1:1101:15745:7634 2:N:0:40
GGACTACAGGGGTTTCTAATCCTGTTTGCTCCCCACGCTTTCGTGCATGAGCGTCAGTGTTGGCCCAGGAGGCTGCCTTCGCCATCGGTGTTCCTCCACATCTCTACGCATTTCACCGCTACACGTGGAATTCCACCTCCCTCTGCCACACTCTAGCCAAGTAGTTTCGAGCGCAGTTCCCAAGTTAAGCTCGGGGCTTTCCCACTCGACTTGCCCGGCCGCCTGCGCACACTTTACGCCCCGTAATTCCGATTAACGCTAGCATCCTACCGATTACCGCGGCTGCTGTCGCGTCGTTTGC
+
CCCCCGGGGGGGGGGGGGGGGGGGGGGGGGGGGGGGGGGGGGGGGGGGGGGGGEGGGGGGGFGGGGC@FGFGFFGDGGGGD7FGGGGGGGGCGDGGG,=EFGGGCGGFC:CCFGFGGGGCEEFGDEFECAFEGGGGG8?FE@@FDFGGF8=EFGFEE8E3DFA8@=@,+66>=CCC@BEG97?6<E,:=C9>E>EGG>8FF+2,=6;*,?CCCF6C88B5:7C***.:*7370/97:3)/:*/>95**3<<>5B<DG?D5))0**<<=09*)))/2945:9(7(,3)0-0(()4(9))(()
@M03506:14:000000000-AKVR1:1:1101:12929:7704 2:N:0:40
GGACTACCCGGGTTTCTAATCCCGTTTGCTCCCCTGGCTTTCGCTCCTCAGCGTCAGTGCCGGTCCAGGATGCCGCCTTCGCCACCGGTGTTCCTCCAGATATCTACGCATTTCACCGCTACACCTGGAATTCCGCACCCCTCTCCCGAACTCAAGCCATCCAGTATCGGACGCCATTCCCCAGTTAAGCTGAGGGATTTCACGTCCGACTTAGTCGGCCGCCTACGAGCCCTTTACGCCCCGTAATTCCGAACAACGCTTGCCCCCCCCGTATTCCCCCGGCTGCTGCCCCCCGCAGGCG
+
CCCCCGGG9FGGFGGGGGGGFGGGGGGGGGGGGGGFGGGGGGGGEGGGGGGGGFGGGGGGGGGGGGGGGGGGGGGGGGGGGGGGGGGGGGGGGGGGGFGFGGGGDGGGGGGGGGGGGGGGGGGGGFGGCFCGGGGGGGEGGGGGGFGG>CE8FGGGGG?FGFGEFDFGEGBFEGD8EGGGGGC:DFG:;BBFGFF=CGGC;8CF<FED5CCDE>+;9)8C5DDE7550ACBC*7<769>G5*)9):C?C7+<;@D4*-)*)))27;CDCD)))20+0.)/(-1608:).<(3B9;)5)4((
@M03506:14:000000000-AKVR1:1:1101:20729:7710 2:N:0:40
GGACTACTGGGGTTTCTAATCCTGTTTGCTCCCCACGCTTTCGAGTCTTAGTGTCAGAAACCGTCCAGATAGCCGCCTTCGCCACTGGTGTTCTTCCCAATCTCTACGTATTTCACCACTACACTGGGACTTCCACTATCCTCTCCGGTCCTCTAGCTGCCCAGTATCAAGCGCATTTCTTGAGTTGAGCTCAAGGCTTTCACGCCTGACTACGTCAACCACCTACACCCGCTTTACGCCCATTAATTCCCAACAACCCCAGCCCCCTTCCTCTCCCCGCGGCTGCTGGCACGAATGTAGC
+
CCCCCGGGGFGGFGGFG<9EEGFAFGGEFGGGGGGGEGGGGGGGGFEGGFGFGGGGGGGGGGGGGEEFDGAGFFEGGGGGGGFFGGF?EEGGGFFFFF<BFGCFGCFFCGGGGGEGG,9FFGGGF9FEF,A9CFGGDFGGC;E9DCB>@EEGGG8;B8EGFFF88,=ED,,A=E63@;=:ECCEAF9CFF9DG69CE9:,,+;DFEFFFGGGGG,;C>4EDF7F4C>*,9?*26?7ECBD5**279@6CC+/8>F<C(*1)8;CDG5B*5*/=F**24<=31111(./(7(4589*)1.).
@M03506:14:000000000-AKVR1:1:1101:14966:7717 2:N:0:40
GGACTACAGGGGTTTCTAATCCTGTTTGCTCCCCACGCTTTCGCGTCTCAGCGTCAGTCACGTACCAGAGTGCTGCCTTCGCTATTGGTGTTCCTCCTGATATCTGCGCATTTCACCGCTACACCAGGAATTCCACACTCCTCTTCCGGACTCGAGCTCGACAGTATCCACCGGCATCCCAGGGTTGAGCCCTGGACTTTCACCGCGGACTTATCGAGCCTCCTACACGCGCGTTACGCCCACTGATTCCGCACAACGCTTCTCCCCTACGTATTCCCGCGGCCGCGGGCCCCTTTGTACC
+
CCCCCGGGGGGGFFGGFGGGGGGGGGGGGGGGGGGGGGGGGGGGGGGGGGGGGGGGGGGGGGGGGGGFGGGGGFGGGGFGGGGGGGGGGGGGGGGGGGGGGGGGGGGGGGGGGGGGGGDCFGGGGGGGDFGGGFGGGGEGGGGGGGFGG8E8E6D6=8D+@CEEFE@EFGCE6E>EGBFFGGGGF6CF8CBF?FG6CG,=E9@,*=?==DDGGFE53*:E****2;)8:))7/7<C<<>EGE*290<*3+0))0C*1(1/5.*2:8?.*7*.0:+++.)*(1((((()(5((),(*/1)))
@M03506:14:000000000-AKVR1:1:1101:12643:7720 2:N:0:40
GGACTACCGGGGTTTCTAATCCTGTTTGATCCCCACGCTGTCGCGCCTGAGCGTCAGTAACGGGCCAGTGAGCCGCCTTCGCCACCGGTGTTCTTCCCAATATCTACGAATTTCACCTCTACACTGGGAATTCCACTCACCTCTCCCGTACTCAACCTCCACAGTCTCAAAGGCAGTTCCAGAGTTGAGCTCTGGGCTTTCACCCCTGACTCGACCAGCCGCCTGCGGCCGCTTTACGCCCAGTACATCCGAACAACGCTAGCCCACTTCGTATTACCGCGGACGCTCGCCCGAGGTTAGC
+
CCCCCGGGGEGG@+FFFDEGAFGGG9FFGGGGGGGGGGGGFFFFCGGGGGGGGGE,BFFGGGGGGDF@=A,EFGGFBFGG?EGGEGCCFCFGGFFGGC<EA<EGF<FFGGGGFGGGGFEFAFFFD,,A>,DGGGGG<AFCEDDCDGGED+@FGEG,8888CCF8;:;F7;F,@C>>9;EA,@78<3,5DFCGG?CCE6,AGGFGGGFC?GC+=74*)12/7D5*7<))*)77C57*)*0:8/7*:<+*3;8))0C*1(9*0)7*9*;8+9*7.20+0<5540(-(-()(0(-)-(15))(-
@M03506:14:000000000-AKVR1:1:1101:21758:7731 2:N:0:40
GGACTACCGGGGTTTCTAATCCCGTTTGCTCCCCTAGCTTTCGCGCCTCAGCGTCAAGAACAGGCCAGGAAGTCGCCTTCGCCACTGGTGTTCCCCCCGATTTCTACGCATTTCACCCCTACACCGGGAATTCCACTTCCCTCTCCTGCCTTCGACTCGATCCGTATCGCGTCACCTCCCCCACTCGAGCCGGGGGCTTTCACCGGCGCCTCTAACGACCGCCTCCGCGCCCCTTCAGCCCCGTCAATCCCGACATCGCTTACCACCCCCGTCTCCCCTCGGCTGCCCGCTCCTAGTTCGC
+
-@CCCGFGGDGC6+BF9FF,CF@FGGG>EGGGGGGEEEGGGGEE@C77C6;FB6B@@C9FCFF<<F8,,C,,<C7C,6B,CFG7?,<,C<,,C5,?++:+>+4C@,C7FCGCFCAFF,@++,AF=:+CEC<,@F,D><FF:DE8D8=,8>3,>48++3D>8E*3@:3D*541**12,49AEGC*4,4,*6=***1*/**2<DA?**2:=)71<*+31*0*19)5**.719)*)0)*)*10;*)1***/<*+)0))**(12)))**<A)*))0)*2+;()/-(((,(()-5(()..***)(-
@M03506:14:000000000-AKVR1:1:1101:11287:7732 2:N:0:40
GGACTACTGGGGTATCTAATCCTGTTTGCTCCCCACGCTTTCGCTCCTCAGCGTCAGTTCCGGCCCAGACCACCGCCTTCGCCACCGGTGTTCCTCCTGATATCTGCGCATTTCACCGCTACACCAGGAATTCCGTGGTCCCCTACCGGACTCTAGCCATAGCCGTCTCGACTGGCGTCTCCAGGTTGAGCCGGGAGGTTTCACAATCGCCTTGCCACGCCGCCTACGAGCCCTTTACGCCCAAGAAATCCGGACCACGCCCGCCCCCTACGTGTTACCCCCGCTGCTGGCCCGCAGTTGG
+
CCCCCGGGGGGEFGFGEGCFFGGFFEGGGGFGGGCDGGEGGG@E7FFGGCGGGGGGGGGGGGDGGGECC<FGGGGGGGGGFGGGGGGC@C:FGGGGGGGFCFGFFAF:FEE7EFGGGEGGGGGGG@<7FFGFGGGCFG:CD8>DFGGG6=BEGFG,ECC<9@F,+5BD:D,CEE5C5BCEFFC6DFFF,:FC*8*=?C*09++>E6?FF3CD=4EF+75CFGGGG3?E**5C<@59)*.;*:>*1**0++<.7)))1(*/)709<EGF=)9557+2:)12(((((((/541(<2())0))(
@M03506:14:000000000-AKVR1:1:1101:8405:7736 2:N:0:40
GGACTACAGGGGTATCTAATCCGGTTCGCTCCCCACGCTTTCGTGCCTCAGTGTCAGAAATGGTCCAGTAACCTGCCTACGCCATTGGTGTTCCTTCTAATATCTACGGATTTCACTCCTACACTAGAAATTCCAGTTACCTCTACCATTCTCGAGTTTGCCAGTTTGAATAATAGTCCGTACGGTTGAGCCGTCGGATTTCACTATTCACTTAACAAACCACCTACGCAACTCCTTACGCCCAGTCACTCCGGCTACTGCCTGCACCCTACTTATCACCGCTGCTGCTGCTACGTATTTA
+
CCCCCGGFFGGGGCFGGCFGGGGCGCGEGEGGGGGGGGGGGGGGC@FGFFGGGGGGGDFGGGGGGGGGFGGFEFCFGGFGGGGCFEFGGGGEGGGGGGGGGGGGGGGGG:FEFG<FGGGGGGFGGFFG<=FFGGGGGFGGFDBFGGGGGFFE;ECEEGGC>9E8=FGD=ADAFFAEFC=CFGGD6D>+3@>>>=::87@9A;AGGFGGF+=CC@9D+**4;CFEC4A3;C)50/248=F**7)*1=CBG@<;33)//(*+;);*708);>*7*:9++)1*2(((-,)/)9))*.(2*1(.)
@M03506:14:000000000-AKVR1:1:1101:24819:7741 2:N:0:40
GGACTACCGGGGTTTCTAATCCCGTTCGCTCCCCTAGCTTTCGCGCTTCAGCGTCAGTGTCGGCCCAGCAACCCGCCTTCGCCGCATGTGTTCCTCTCGATATCTACGCATTTCAGCGCTACACCGAGCATTCCAGGTGCCCCTTCCGCACTCTAGCCAAACAGTACCACTTGACCGTGACGATGTAAGCCCGGAGATTGAACAAGTGAATGTGTTGTCCGCGTACGCGCCCTGTACGCCCCGACAATCCGACCACCGCTCGCTCTCCCCCTATAGCCGCGTCGCCGGTCACGTCGTAAGC
+
<C@BCG<CCEEFFC@CFCGFGEGGFGCC:,6@FEG@FGGGGEGGGEBFCCFFBF,,,,CFE,@FEE@@FCG<DCCCGGEFGEGCE++4,<@,EFFF9FC@<FF,CFFFE+4:FA9,,88CCFCG@F+@+@>@=F,F,8DFGGD+:D,+>+3+85<BFG966CC:<:,3,>8,>5>,*>,114**4=C,>,,**/***2>+0CCD*2=:1+++++5*/5++*91*7<)8:37EG)00)*5*:/))/*:*+0*87<5*C(5*.0)***3)2)/).0+++.)*((-((,()()()0(()))(.,
@M03506:14:000000000-AKVR1:1:1101:22354:7751 2:N:0:40
GGACTACTGGGGTTTCTAATGGACTCCTGCTGCCTCCCGTAGGAGTTCGAGATCGGAAGAGCGTCGTGTAGGGAAAGAGTGTTATTATCTGTGTAGATCTCGGTGGTCGCCGTATCATTAAAAAAAAAAACATATATGTATACGTGGGTTTGTAGTGCATTCAATCGGCGACAACAGTAACAAGTCAAACACAAGCAAATACACGCTGTGCAGCAGTTTTCATATACGCCACAGGATGTCATAAGTGACGTCATCAAGTGGACCAGGCGCTGCACGCACGCTTAAGCTAGACTCGCACTGA
+
CCCCCGGDGGGGFCFFGGGGGGGGGGGGFFGGFGGGGGGGGGGGGGGGGFGCGGGGGGGGGFGFGGGGFGGGGGFFFEFFFGGGGGFCFGGGGGCE<FFCF8FFGF49=:BFFE,AD@BF9EDE+@=64++,7,,,,,9C33,,,3++6+3+6,,6,,,3,,,,3,+++5****6,4,,,,,,,,6,,,2,,6/,/,,11,0,,*/****+++**333+++++++;32*))**;)*)*/+++0**+39+*/).)**0)*+**)2**2)17<).*+*/(./((-().-0)0))/)(1))(.)
@M03506:14:000000000-AKVR1:1:1101:10934:7762 2:N:0:40
GGACTACAGGGGTTTCTAATCCCGTTTGCTCCCCTGGCTTTCGCTCATCAGTGTCAGTGTTGGTCCAGGACGCCGCCTTCGCCACCGGTGTTCCTCCAGCTATCTACGCATTTCACCGCTACACCTGGAATTCCGCGTCCCTCTCCCAAACTCAAGCCATCCAGTATCAGACGCAGTTCCCCGGTTAAGCCGAGGGATTTCACGTCTGACTTAGTTGGCCACCTACGAGCCTTTTACGCCCAGTAATTCCGAACAACGCTTGCCCCCCCCGAATTACCGCGGCGTCTGGCACGCAGTCAGC
+
CCCCCGGGGGGGGGGGGGGGGGGGGGCFFGGGGGGGGGGGGGGGGGGGGGGGGGGGGGGGGDGGGGGGGFGGGGDEGGEGGGGGEGGFCGGGGGGGG8F<F<DFGGFGGGGGGGGGGGGGGGGE@AFGCDEFGGBFFCEFE9D@FGGGE=EFGFF9==FCFGG6FF9;E79CEEGGC;B;>>>51>?,<FGG5*:EE,<,>=,=0*2/C7F1:7CF;66CDC**;CA>>D5***0*.15/::C<>E9@C?<3)7>4>()*..)9D=E@G3C0)*2++.852(-((,()(902;6()0).-,
@M03506:14:000000000-AKVR1:1:1101:21704:7773 2:N:0:40
GGACTACTGGGGTATCTAATCCCGTTCGCTCCCCACGCCTTCGCGCCTCAGTGTCAGGGTCAGCCCAGCAGGCCGCCTTCGCCACGGGTGTTCCTCCCGATCTCTACGCATTTCACCACTACACCGGGAATTCCACCTGCCCCTGCTGCCCTCAAGCTCGACAGTCACCAACGACCCTCCCCGGTTGAGCCGGGGGCTTCCACGCCAGACTCATCGAGCCACCTGCGCGCGCCTTCCCCCCCGCAACCCCGGACAACGCTCGGACCCTACCACCTTCCGTCGCTGTCGGCCCGTTGTTAGC
+
CCCCCGGFGGG7FFFFEEFGGCFCFFGGGGGGGGDFCGGCFG@F:FGGGEFGGGF9A<@FFCFGGGGGGGDGFGGGDFDFCGGGGD@FCCF?FGCGEEGCEGFFGGGGGGGEF<EGGF7EEGC<E:F@FGFGFFFFGF::FDF7DFGCFGFGGGGDE,@:CEEE3<9;E?DF5EGEC2:CEE=BE*4<,B<*:C58?*;*3:+*:::E*/7*0*3+*/75*2>:*9).*7)//5)2(*./2*1))*/0:;*).)1*927*8>3)/:*)*0*))*0+3()0(((((-))-)-(.-(10)))-
@M03506:14:000000000-AKVR1:1:1101:13811:7784 2:N:0:40
GGACTACCGGGGTATCTAATCCTGTTTGCTCCCCACGCTTTCGCACCTCAGCGTCAGTACCGGGCCAGTGAGCCGCCTTCGCCACTGGTGTTCTTGCGAATATCTACGAATTTCGCCTCTACACTCGCAGTTCCACTCACCTCTCCCGGACTCAAGATTCCCAGTATCGAAGGCAGTTCTGGAGTTGAGCTCCAGGATTTCACCCACGACTTAAGAACCCGCCTACGTGCGCTTTACGCCCAGTAATTCCGAGCAATCCAATCCCCCTCCGTACTACCGCGCGCGCTTGCCCGAAGTTAGC
+
CCCCCGGGGGGGGGGGGGGGGGGGGGGGGGGGGG8FGGGGGGGGGGGDGFGGG@FGGGFGGGDFGGGCEF9FGGGGGGGGFC@EGGGGGGGGGGGGGG@+FGGGGFGGEFFGGFGGD7FGDGGG<FCFCCCF,EDCDBFGGFC9DCEGEEGEE66,@DFEFEAFEFGG>8FEEGFECGGGG7=,DEGG?FDBC,>,=FEG?@?E,*=7EG5C7CF+2C)CDGD:CC5803>E3;F*6C;?=*/2*+34<C6).))2*)*+)*029A*5/7>.7*;++,.7((((-(()-)(.0-4)0*)..
@M03506:14:000000000-AKVR1:1:1101:6583:7785 2:N:0:40
GGACTACTGGGGTTTCTAATCCTGTTTGCTCCCCACGCTTTCGCACCTCAGCGTCCAGTATGAGCCAGTGAGCCGCCTTCGCCACTGGTGTTCTTCCGAATATCTACGAATTTCACCTCTACACTCGGAATTCCACTCACCTCTCTCACCTGCTAGCTCGGCAGTCTTAAAGGCAATTCTGGAGTTGAGCTCCAGGCTTTCACCTCTAACTTACCAAGCCGCCTACGTTCGCTTTACGCCCAGTAATTCCGAACAACGCTAGCCCCCTCCCTTTTACCCCGCCTGCTGCTTCCCGTAGGAG
+
CCCCCGGGGGGGGGGGGGGGGGGGGGGGGGGGGGGGGGGGGGGGGGGGGGGGGGGGGGGGGGGGGGGGGGGGGGGGGGGGGGGGGGGGGGGGGGGGGGGGGGGGGGGGGGGGGGGGGGGGGGGGCFGGGGGGGGGGGGGGGGGFGFGGGGGFFGGFG:DCEE=8DGGGGGGGGGGGGGGGFA@EGGFG8B>DEEGCFCFGGFA@@>F998+BFFEECCFGGGDGDF>4,26?DFFCCGFGGG*0;<CFG@<A)25*;(<5))9C9CE);0*0*2++24)21(466(5/)0)./3(/).(.(
@M03506:14:000000000-AKVR1:1:1101:25440:7785 2:N:0:40
GGACTACCGGGGTATCTAATCCTGTTCGCTCCCCACGCTTTCGCGTCTCAGCGTCAGTCACGTACTAGAGAGCCGCCTTAGCCACGGGTGTTCTTCCTGATATCTGCGCATTTTACCGCTACACCAGGAATTCCACTCTCCTCTTCCGGACTCTAGTCAGATGGTTTCCAACGGCGTCTCGAGGTTGAGCTCCGAGTTTTCACCACGACCCTACCTAACCCCCTCCATCCCCCTTACCCCCAACAAATCAGCACCCACCTTTCCCCCTCACTAATGCCGCGGTGCGTCCCCCGCAGCTCAC
+
CCCCCGGGG>DGGGFGGFEEFCG9E,@FFGFGFGFGCFEGGCEGECE7FCEEFGGGGFGFFCF,C7FE9<,BFF@FC:?99ECFE+8C:C>FFGDGCEDD9,?FF9EBGGE=,,:E?==@4@FGF7<:7,,AD,,CDFD,,@D39EFG++=CF<C,@E;,,2B,,5,@@@,6**@*@84=,,*1*2,,,,,,6*4**/><++>+<7***21;?5C++*)***1:*>)*+*0:)..9(0)/:ED****/++2)1)**1,**//*:98:)2)*/**23+))1,,((((-)()(,)(,1)0.).
@M03506:14:000000000-AKVR1:1:1101:11238:7791 2:N:0:40
GGACTACCGGGTATCTAATCCTGTTTGCTCCCCATGCTGTCGCGCATCAGTGTCAGGTACGGCCCAGCGTGTCGCCTTCGCCACTGGTGTTCCTCCGGATCTCTACGCATTTCACCACTACACCCGGAATTCCACACGCCTCTACCGTCCTCTAGTTACGCAGTATCCGACGACCTTTCCCGGTTAAGCCGAAAAATTTCACGCCAGACTTACGCAACCACCTACACGCCCTTTACGCCCAGTACCCCCGGATAACGTTTTTCTCCTCCGTTTTACCGCGGCTGCTGGCACGTAGTAAGCC
+
C@CCCEEE@CFGGGGGGCFEFGGGGFGGGGGGGFGGGGGGGGGEEGCGFGGGGGFEGGGGCFDGGGGGGGG7FEGGCFF7FGEGGGGGGDGGCFGFCF,CFAEFGGGGGCFD5<?FFGF@FCDFGEG@+AEGAFEGG@FGGG@FGGG>B88A>D3@CDA+@9CEF@;BECC7EEEC799DF>EEGEC@CEECE*48FFGGCC5CFDC6CFF7C3?575=7<CF+C*75CC>59)*:<DFDG*2:*++)188.85*2947*)06?>9?)0</0<57E7(>C(4038:?)(05?F??C**).5
@M03506:14:000000000-AKVR1:1:1101:27701:7812 2:N:0:40
GGACTACTGGGGTTTCTAATCCTGTTTGCTCCCCGCGCTTTCGCACCTCAGCGTCAACAGTCGTCCAGTGAGCCGCCTTCGCCACTGGTGTTCTTCCGAATATCTACGAATTTCACCCCTACACACGGCATTCCACTCACCTCTCCGACGGTCAAGCGCGGCAGTCTTAAAGGCAATTCCGGGGTCGAGCCCCGTGCTGTCATCCCTACCTTACGAATCCGACTACGTGCGCTTGACGCCACGGAAGTCCGACCAACGCCAGTCCCCTCCGGATTACCGCTGGTGCCGGACCGGAGTTGGC
+
@C9CC8CEFGF:@@F@CF9@FAC<EFFGGGGDDBCC:@EGGGCEEE:,6CDFE,C:@FD<FFGGE7,EF@DC<AFCCB@E@:FCB,5F:9EFFGA,9:+4CFCFGGGGFCFAF,@CB,+AF,,97?C>+>FF9,,C,AFF@,@8@FG>8++@+49>C++*5@C8D8C9C:;D7=8,4,=<,*4*=18C5=*88:*=C*+4A7+>+5CG*2**3>***/009*1*/95)09::/0)*.3>G**))1:*99:5:))1*/(7*)7/9C8A);7)).**+36)*,,(.,)(.()-,)((10.).,
@M03506:14:000000000-AKVR1:1:1101:3746:7814 2:N:0:40
GGACTACCGGGGTATCTAATCCCGTTTGCTCCCCTGGCTTTCGCGCCTTAGCGTCAGTGTCAGCCCAGCAACCCGTCTTCACCTCAGGTGTTCCTCTTGATATCTACGCATTTCACCGCTACACCAAGAATTCCGATTGCCCCTTCTGCACTCTAGCTTGACAGTTTCACTTGGCCGTTCCGAGTTAAGCCCGGAGATTTCACAAGTGACTTGTTAAGCCGCCTACGCGCCCCTTACGCCCGTTCAATCCGAACCACGCTTGGTCCCTACGTCTTACCGCGCGTGCTGGCACGCAGTTAGC
+
CCCCCGGGGGGGGGGGGGGGGGGGGGGGGGGGGGGGGGGGGGGGGGGGGGGGGGGGGGFGGGGGGGGGGGCFGGGGGGGGGGG9FFGFFGGGGGGGGGGGGGGGGGGGGGGGGGGGGGGGGGFGGDGGGFFG;A@FGGFFGGGGGGGGGGGGGGFFGGGGFFFFFGGGGGGGAFDFGGGF6C+@ECF7;C8DC>*=EG,<A:ECEGFG:CFG7+>,+BAC/59=?0:==C>=):;7=FEC**)2*<A??**0).)9F(75>F)*2<EF75*))2*+383*4,((((-*..(,0((107)-6
@M03506:14:000000000-AKVR1:1:1101:16940:7838 2:N:0:40
GGACTACTGGGGTTTCTAATCCTGTTTGCTCCCCACGCTTTCGTGCCTCAGCGTCAGTATCGGGCCAGTGAGCCGCCTTCGCCACTGGTGTTCTTGCGAATATCTACGAATTTCACCTCTACACTCGCAGTTCCACTCACCTCTCCCGAACTCAAGATCCTCAGTATCAAAGGCAGTTCTGGAGTTGAGCTCCAGGATTTCACCCCTGACTTAAAGACCCGCCTACGCACCCTTTACGCCCAGTGATTCCGAGCAACGCTACCCCCCTTCGTATTACCGCGGCTCCTGGCACGAAGTCAGC
+
CCCCCGGGGGGGGGGGGGGGGGGGGGGGGGGGGGGGGGGGGGGGGGGGGDGGGGGGGGGGGGGGGGGGGGGGGGGGGGGGGGGGGFGGGGGGGGGGGGGDGCGGGGGGDGGGGGGGGGG9FFGGGGGGGG@FGGGGGGGGGFGGGCGG>EGGGF8=FGGGGFGFGCFGA8DFGGGGFGGGGFAC@FCACCFFECGG5CCGGCDFFGFFGGF:E@EFFGA:4C4*7<?F55>::;67)*./8=<D*<1;7<C)25)>D9C*))0*9EC>67C5>D++0).5(490(-().)(.7((*0*.<,
@M03506:14:000000000-AKVR1:1:1101:7904:7848 2:N:0:40
GGACTACAGGGGTTTCTAATCCTGTTTGCTCCCCACGCTTTCGCACCTCAGCGTCAGTACCGGACCAGTGAGCCGCCTTCGCCACTGGTGTTCTTCCTAATATCTACGAATTCCACCTCTACACTAGGAGTTCCACTCACCACTTCCGGACTCAAGATCGCCAGTATCCAAGGCAGTTCTGGCGTTGAGCTCCAGGATTTCACCCCCGACTTAACGATCCGCCTACCGTCGCTTTACGCCCAGTAAATCCGAACAACGCCAGCCCCCTTCCCCTTCCTGGGTCTGCTTCCCCCCGAGGAAT
+
CCCCCCGGGFGGFFGC@FCFEFA<EFGFGGCEFEEFFGGEGG;F,@FFGFE8BFGCFGAAFEE:CFDEFGC<ECFGGGGG<CFFEGGF9BEFCC?EGGG9EEAFGGG7==AF9F,CDFFFFG9FEEG8,,A<FEEED,4AE,@EFGGC6+@3@,3,9,@@E>BE=3=D,=@F+8,3,,7@,,,+*3:CF>,DC6,8*,59,=DGGGDE5CDC989**1)2;D5E*5))/1:EGF816*:CC5>2*9+*+3*)00)*14C*).0998:5*)*).*0*04*3(.4(())*-0(..(())0-()
@M03506:14:000000000-AKVR1:1:1101:25478:7849 2:N:0:40
GGACTACCGGGGTTTCTAATCCTGTTTGCTCCCCACGCTTTCGCGCCTCAGCGTCAGATACGGTCCAGATGGCCGCCTTCGCCACCGGTGTTCTTCCCAATATCTACGAATTTCACCTCTACACTGGGAATTCCACCATCCTCTCCCGCTCTCCAGCCCAACAGTCCCAAACGCAATTCCCACGTGTAGCCCATGCCTTCCACGTCTGCTCTATCAGGACGCCTACGCGCCCCTTACGCCCCGTACTTCCGCACAACGTCTTCCCCCTCCGTCTTACCGCCGACGCTGCCTCCCGTCGTCG
+
CCCCCGGGGEGGCEGGGGA@FDAFFGGGGGAFGGGGGGDGGGGGGCCEFGGGDGGGGGECFGG@7FFFGFFGGGGGDGE9FEFGGGGC=FEFGGGEGGGGGG9FCEGGGGGC?<FGGGCFGAFFEGGFGCAFG9;?A<=:FFG9,@=E6++3@8A,D6CG668DFGG?7@FGG5B>@9,;9E,>*,1;EFG7E,>A8=?,0=C8/=CE,+04,+>;C*/77)5**8)0/:A=)8777*)2:*)*1*/9C9*)).)0/(**))9:*;=5*8)))12+<()*(,-(((()(0,,8(2/))-(-
@M03506:14:000000000-AKVR1:1:1101:10573:7876 2:N:0:40
GGACTACCGGGGTTTCTAATCCCGTTCGCTCCCCACGCTTTCGTGCCTTAGTGTCAGCAATAGCCCAGTACCCTGCCTACGCCATCGGTGTTCCTCCCAATATCTACGGATTTCACTCCTACACTGGGAATTCCAGGTACCTCTACTATGCTCTAGCTTGTGAGTTCGAACAATGTACCTACGGTTGAGCCGTAGTCTTTCACTATTCGCTTTACATGCCACCTACGCAACTCTTTACGCCCAGTAATTCCGGATAACGCTCGGATCTTCCGTATGACCCCGTCTGCTGGCACGGAATTCT
+
CCCCCGGGGGGGGGEGGGGGGGGGGGGGGGGGGGGGGGGGGGGGGGGGGGGGGGGGGGGGGGGGGGGGGGGGGGGGGGFGGGGGGFDFCCGGGGGGGGGGGFGGGFGGGGGEGGGGFGGGGGGGG<FGGGFFGGGFGGFGGGGG9FGEFGDFDGDGGFFGGGGDDGGGGFFFDD9EFE=DFFGGFEDFFCDCC:*5AFGFFGDG,@FGG>DGF79,5+3=?F*1038A5C;6:CFG?:DE*>1;899A?EG6:)/97=*:087578C=+9>37*22+:6*,,,(,3)*))4(/(4758).)
@M03506:14:000000000-AKVR1:1:1101:11875:7877 2:N:0:40
GGACTACTGGGGTTTCTAATCCTGTTCGCTCCCCACGCTTTCGTGCCTTAGCGTCAGATACATGCCAGCAAGCTGCCTTCGCCATTGGTGTTCCTACTGATGTCTACGCATTTCACTGCTACACCAGTAATTCCACTTGCCTCTCATGTCCTCTAGATTGCCAGTATGCGATACAGTCCATATGGTTGAGCCACAGGATTTCACATTGCACTTAACAATCCACCTACGCCCGCTTTACGCCCACTGATTCCGGATAACGCTTGGACTCTACGTATTACCGCGGCACCTGGCCCGTAGTTCG
+
CCCCCGGGGGGDGGGGGGGGGGGGFGGGGGGGGGGGGGGGGGGGGGGGFFGGGGGGGAFFDGG9FFGGGGFGG@FGGGGGGGGGGGGGEGGGGGGFGGGDEFGGGGGFGEGGGGEGGGGGGGGGGDBFFFGGGGF,?9CFEEFGFG;DFFGGFEGF9FE,@DFDG=EEC8>FEEGFGGFFGGG@EDFGGGGDFF8DFG8CFF,@ECCCG+9FGCFD+;619CGFFCC9@*:*7*99;D?EC5**0044,,56):<*>.>::5)*28+0+1+)22+>258/0(,4((-),72(),.)77<)(
@M03506:14:000000000-AKVR1:1:1101:6863:7881 2:N:0:40
GGACTACTGGGGTATCTAATCCTGTTTGCTCCCCACGCTTTCGTGCCTGAGCGTCAATCTCAGCCCAGGGGGCTGCCTTCGCCATCGGTGTTCCTCCACATCTCTACGCATTTCACTGCTACACGTGGAATTCCACCCCCCTCTGCCAGATTCTAGCCTTGCAGTCTCCATCGCAATTCCCAGGTTGAGCCCGGGGATTTCACGACAGACTTACAAAACCGCCTGCGCACGCTTTACGCCCAGTAATTCCGATTCACGCTTGCACCCTACGTATTACCCCGGCTGCCGCCTCCCGTCGGGG
+
CCCCCGGGGGGGGGGGGGGGGGGGGGGGGGGGGGGGGGGGGGGGGGGGGGGGGGGGGGGGGGGGGGGGGGGGGGGGGGGGFGGGGGGGGGGGGGGGGGGGFGFGGGGGGGGGGGGGFGGGGGGGGFDGGGGGGGGGGGGGGGGGGGGGG?FGGGGGGGGGFGGGGGEGGGA@3@CCEFFGGGFFGGCFGGGGGGGGCEGFGGGGEEEEFGFF+:<7CFFGGCDC*9:D7<75*7@GFGFDG*92*+0/<<+.7>*C>?F5<>F7>?E5*89)/>?@C))/((-(((()(.(27<B5)),-3
@M03506:14:000000000-AKVR1:1:1101:13337:7885 2:N:0:40
GGACTACTGGGGTTTCTAATCCTGTTTGCTCCCCACGCTTTCGCGTCTCAGCGTCAGTACCGTCCCAGTGAGCTGCCTTCGCCATTGGTGTTCCTCCTGATATCTGCGCATTTCACCGCTACACCAGGAATTCCACTCACCTCTTCCGGACTCGAGCCCGACCGTATCCACCGGCATTCCAGGGTTGACCCCTGGACTTTCACAGCGGACTTACCGGTCCGCCTACACGCCCTTGACGCCCCAACATTCCGCCCATCGCTTGCCCCCCCCGTATTTCCGCGCTCGCCTCCTCCCTGCAGAG
+
CCCCCDAF@9EG@C;FGFFFFAEFFFCFFFGAFE6CEECEGGGCEGECGGGDCGGGGE,FE@FEFEFE9CDFFGFGEDEGGGGG:FE@6B6B9E9F@FF5?FG9FFACC:?@FDGGGGEE@GGFF+A+9EDF9FFFA<EF8,@EDA;CCGGEF?D+6=DCEG+5::>8DF8E?3BECF:DFEECCDC6,6,**=8:@,>:4+,554*=*//8FC<:)))*)2C=DFF:=C;7C5)*.*</*1***/*1:08)))***-9*.))**2*)*0/050+++57*,(4:1((0(81(0(.*)).)(
@M03506:14:000000000-AKVR1:1:1101:8583:7889 2:N:0:40
GGACTACCCGGGTTTCTAATCCCGTTTGATCCCCTGGCTTTCGCGCCTCAGCGTCACAGGCACCCCAGACAGTCGCTTTCGCCACCGGCGTTCCTCCCGATATCTACGCATTTCACCGCTCCACCGGGAGTTCCACCGTCCCCTGATGCCGTCGAGTGCGGCCGTAGCCCCGGCTGTTCCTCGGTTGGGCCGAGGGATTTCACCGAAACCGTACCGCACCGCCTCCGCGCCCTTTAAGCCCAGTGCTACCGAGCAACGCTTGCCACCCCTGTCTTCCCGCGGCTGCTGGCCCACGCTTCTC
+
CCCCCGGGGGGGGGGGGGGGGGGGGGGGGGGGGGGGGGGGGGGGGGGEGGGGGGGGGGGGGGGGGGGGGGGGGGGGGGGGGGGGGGGGGEGGGGGGGGGDGGGGGGGGG@EGGGGGGGGGGGGGGGGGGGGGFGGGGGGGGGGGGFCFGGGEGDCGGFGGGGGGEEGFGFGGCC8BEFGGGGEEE>8EEEF:CEE=8F6CF>F<8:EGGG5<5*;*19>GGGGC3*.<*9>C)76C2**<F=F**++0<FE:3:)9<0)*)857:@85:)76):<0+():6(00(2)0(0((),()))()-
@M03506:14:000000000-AKVR1:1:1101:7349:7891 2:N:0:40
GGACTACACGGGTTTCTAATCCTGTTTGCTCCCCACGCTTTCGCACCTCAGCGTCAGTACCGGGCCAGTGAGCCGCCTTCGCCACTGGTGTTCTTGCGAATATCTACGAATTTCACCTCTACACTCGCAGTTCCACTCACCTCTCCCGGACTCGAAGGCTCCCAGTATCGGAGGCAGTTCTGGAGTTGAGCTCCAGGATTTCACCACCGACTTAAGAGTCCGCCTACGTGCGCTTTACGCCCAGTGCTTCCGAGCAACGCTAGCCCCCTTCGTATTACCGCGGCCTCTGCCCCCCGGTGGG
+
CCCCCGGGGGGGGGGGGGGGGGGGGGGGGGGGGGGGGGGGGGGGGGGGGGGGGGGGGGGGGGGGGGGGGGGGGGGGGGGGGGGGGGGGGGGGGGGGGGGGGGGGGGGGGGGGGGGGGFGGGGGGFFGGDGFGFGGGGGGGGGGGGGGGGGGGGGGCEDG:DGGGFCB@E8CCEEEGGGFGFGGEGGG7EGGCFGGGGGDCFGGGC9CCEGD:CFGFF4ACGDC=5CABE5>5<>EG<7>CE=<CCG+7CCF>5BGDF?<=)08D4;E>*)7))2;@+:8*((470((0.6.()4()).-42
@M03506:14:000000000-AKVR1:1:1101:25651:7895 2:N:0:40
GGACTACCCGGGTTTCTAATCCTGTTCGCTCCCCACGCTTTCGCTCCTCAGCGTCAGTTACTGCCCAGAGACCCGCCTTCGCCACCGGTGTTCCTCCTGATATCTGCGCATTCCACCGCTACACCAGGAATTCCAGTCTCCCCTGCAGTACTCCAGTCCACCCGTATCGCCCTCACTCCCACCGTTGACCGGTGAGTTGTCTCGCACAACCCGACAAACCACCCACGTGCCCATTCCGCTCACTACTTCCGCCCAAAGCCCCCCCCCCCCCTACCCCCTCGCACGCGCCACTCTCTCAGGC
+
-,ACCGGG-+F7+8@F@EC<C,C@FGGGGG@@DFGEDG7FFGGG7EE@DC,C@@B6BFFG,CFGGF<CEF8,FFEG@FGGD@FEDACG:C,BFC,CBE,,?AEFE,C+7:FCFFGGGDE+4@F@EGCFDDFC=FCCFGDFFFGB=8,>@CE3==8,@,,,7@@;:C8EG+>35;,@<;F8,5**3>*4,61*1**41=1CC+=<*:CCGD55*/**);=5/****2..**800)**)0.*/2:*2+0/<@C)))*//(9*85757*2)*./.)/01*()21(((((()(0(.)).***)((
@M03506:14:000000000-AKVR1:1:1101:24204:7918 2:N:0:40
GGACTACCGGGGTATCTAATCCTGTTCGCTCCCCACGCTTTCGCTCCTCAGCGTCAGTTACTGCCCAGAGACCCGCCTTCGCCACCGGTGTTCCTCCTGATATCTGCGCATTCCACCGCTACACCAGGGATTCCAGTCTCCCCTGCAGTACTCCAGTCTGCCCGTATCGCCCGCACGCCCACAGTTAAGCTGTGAGTTTTCACGAACAACGCGCCAAACCACCACGAAGCTCTTTCCGCCCCGTAACTCCGGACACCGCTCGCACCCTCCGTATACCCCCGGCTGCTGGCACCTCGTTTGC
+
@CCCCGGGGGGGGDFGFGGGGGGFGFGGGGGGGGFDEGGDDFEGGGG?FEGFFGDEGGGGGGFGGGEFCFG<FFCGCFGGGGGGGGCEGGEGGGCFFGD9FD9FG9FC7CGG<FAFGEGGB:FFGGG+8A8,=FFCFGFAFGEFGG?EFGFFGGGCFFGGGG?GGDDGGGGG>E8CCEFC*;E,>ECECF,B>:,<>97:A7@=;5*/2*)958:8)*)29C5*/*)0*1)<*78*-*)2:*9>)**13C5>>DG*<65*))5)9*;5*.)))9++0()/(7(,,82<257))((*85(,-
@M03506:14:000000000-AKVR1:1:1101:18265:7927 2:N:0:40
GGACTACCTGGGGTTTCTAATCCCGTTTGCTCCCCTGGCTTTCGCGCCTCAGCGTCAGAAAAGGTCCAGCACGTCGCTTTCGCCACCGGCGTTCCTCCCGATATCAACGCATTTCACCGCTCCACCGGAAGTTCCACATGCCCCTACCTCGCTCTAGCCTGCCAGTATCAAAGGCACTTTTCCGGTTAAGCCGAAAGATTTCACCCCTGACTTGGCAAGCCGCCTACGCGCACTTTAAGCCCAGTGATCCCGAACAACCGTCGCACGGTTCGTCTTACCGCGGCTGCTGCCCTCCGTCGGG
+
CCCCCGFGGDFGGEDGGFGGGGGGGGDFEFGF<CCFGDFGGGFEEGGGDCEEFGGGEG9F@FFGEGGGGGGGGGGEGFGGGGGGDGFFCCEGGGGGGGGDGGGEGFFGGGGDGGGFGGGC@EGCEAFDEGCGDGFGGDFGFGFGGEE8EFCEGFGF9;FC:FF??DFCFADFF658CFFC9@F>CCEECGGG551C=C@GCCFCG=7=5DC79>FFF65=FC3>DGFBGG>*9:6:4C*3077>FF+9+<853)1)0(**000)58?5E>3)09/20)/:9(31(3404*((),-70),(,
@M03506:14:000000000-AKVR1:1:1101:3649:7939 2:N:0:40
GGACTACAGGGGTTTCTAATCCCGTTTGCTACCCACGCTTTCGTGCCTTAGTGTCAGGAATGAGCCAGTTATCTGCCTACGCCATCGGTGTTCCTCCCTATATCTACGGATTTCACTCCTACACAGGGAATTCCAATAACCTCTCTCATCCTCTAGCTGAGCAGTTTACATAATGGATATACGGTTGAGCCGTACGATTTCACTATGTACTTACCCTGCCACCTACGCAACTCTTTACGCCCAGTTATCTCGGATAACGCTTGGATCCTCCGTGTGACCCCGGCTGCTGTCCCGGATTTTG
+
CCCCCGGGGGGGBFGGGGFFFGGGGFGGGGGGGGFGGGGGGGEGGGGFGFGGGGGGGGGGGGGGGGGGGGFGGGGGGGGGGDGGGGGGGGGGGGGEFGGGGGGGGGGGGEGGGGFGFGGGGGGGFGG7FGGGGGDFFGGGG;ECFGGGGGGGGGCDG,4@DFFFFGGFFFGGAEGFGFGGFFFGGGEG8EFEEGGEE6@CF@CGGGGGF7CF,+,,**319CC,CDDBC7AG>@9:4BAGD***2,14,,164)**;49C>:)<*++0+;;)8*=E574*.(4(((,0)*5)146)).4))
@M03506:14:000000000-AKVR1:1:1101:8270:7943 2:N:0:40
GGACTACCCGGGTTTCTAATCCCGTTTGCTCCCCTAGCTTTCGCGCCTCAGCGTCAAGAACAGGCCAGGAAGTCGCCTTCGCCACTGGTGTTCTTGCGAATATCTACGAATTTCACCTCTACACTCGCAGTTCCACTCACCTCTCCCGAACTCAAGATCCTCAGTATCAAAGGCAGTTCTGGAGTTGAGCTCCCGGATTTCACCCCTGACTTAAAGACCCGCCTACGCACCCTTTACGCCCAGTGCTTCCGAGCAACGCTAGCCCCCCCCCTATTACCCCCGCTGCTGCCCCGCCTCTCGG
+
CCCCCGGGGGGGFGGGGGGGFGGGGGGGGGCFGGGGGGFGGGGGGGGEGFGGGGGGGGGGGGGGGGGGGFEGGFGGGEEGGGGGG8DGGFFGFFFDFGGGGGGGGCFGEG@FGG,FFBFGDGGGFFGGGGFG=E9,5AEFG,@=EGGG+@BEGACFE9FFBCDCGC>D:E9;<8BCFFAA;A,DDFGDGFEGG***:EGF7=DC;C*4:F:DC+,,=*AF55?57508=D>EF;A+7C:CG*;7;+>A<C*).8)0>>C5).<GG8EF8))0)2<++6)/,(22(-))).(-8(-*))(((
@M03506:14:000000000-AKVR1:1:1101:8929:7950 2:N:0:40
GGACTACTCGGGTTTCTAATCCTGTTTGCTCCCCACGCTTTCGCACCTCAGCGTCAACAATCGTCCAGTAAGTCGCCTTCGCCACTGGTGTTCTTCCGAATATCTACGAATTTCACCTCTACACTCGGAATTCCACTTACCTCTCCGATGTTCAAGCGATGCAGTCTTAAAGGCAATTCCAGGGTTGAGCCCTGGGCTTTCACCCCTAACTTACAAAGCCGCCTACGTGCGCTTTACGCCCAGTAATTCCGACCAACCCTACCCCCCTCCGTATTCCCCCGGCTGTGGCCCCGGGCTTGTC
+
CCCCCGGGGGGGGGEGGGGGGGGGGGGGGGGGGGGGGGGGGGGGGGGGGGGGGGGGGGGGGGGGGGGGGGGGGGGGGGGGGGGGGGGGGGGGGGGGGGGDEEGGGGGGGGGGGGGGGGGGGGGGGGGGCFGFFFGGFFGGDFGGGGGDCEEFGGGEGG+DEGGFEFGGCFCFDFGGGFGGGFG6FGC668DFGG?DGECCC;EF,@9C,;CFFGGC7CFE7CDEDF46,22:<>>7)1>EE55;++1;EF65)))9*(125)5CGEG3CD77)23<@>)1,(44(,(.()(()(()0.(()
@M03506:14:000000000-AKVR1:1:1101:13341:7958 2:N:0:40
GGACTACCGGGGTTTCTAATCCTGTTTGATCCCCACGCTGTCGCGCCTGAGCGTCAGAAACGAGCCAGTGAGCCGCCTTCGCCACCGGTGTTCTTCCCAATATCTACGAATTTCACCTCTACACTGGGAATTCCACTCACCTCTCCCGTCCTCAAGTCTTACAGTTTCAATGGCAGTTCCGGAGTTTAGCTCCGGGCTTTCACCACTGACTTGGAAGACCGCCTGCGCGCGCTTTACGCCCAGTCACTCCCAACAACCCTACCCCCCCTCCGCTTACCCCGGCCGCTGGCCCCGCGTTACC
+
CCCCCGGGGGGGFGGGGGGFGGGGGGGGGCEFGGGEEGGGGGGGGGGFFFGGGGEEGGGFFGGGGGGGGGGGGGGGGGGGGGGGGGGGGDGGGGGGGGCCFFFDG9AFEGFGGGGGGCGFFFGGFGGGGGGGGGFGGGFGGEGCC,6CFEEEFG?EEGGF;ACFCFGF7;9=6DDEEFGGGG7>ED,:7;2?D:>5?CGF7:@E6C6??CC7,2:764.*83CE5C5=*9:E<B@*<DBG=*197++*<@*))0*/C(9*))7CGDC3*85.73C*A50:,21((2()-8((),,).0(-6
@M03506:14:000000000-AKVR1:1:1101:7441:7968 2:N:0:40
GGACTACCGGGGTTTCTAATCCTGTTTGCTCCCCACGCTTTCGTGCCTCAGCGTCAGTATCGGGCCAGTGAGCCGCCTTCGCCACTGGTGTTCTTGCGAATATCTACGAATTTCACCTCTACACTCGCAGTTCCACTCACCTCTCCCGAACTCAAGATCCTCAGTATCAAAGGCAGTTCTGGAGTTGAGCTCCAGGATTTCACCCCTGACTTAAGGACCCGCCTACGCCCCCTTTACGCCCAGTGATTCCGCGCAACGCTAGCCCCCTTCGTATTACCGCGGCGGCTACCACGAAGCTAGC
+
CCCCCGGGGGGGGFFFGGGGGGGGGGGGGGGGGGGGGGGGGGGGGGGGGGGGGGGGGGGFGGGGGGGGGGGGGGGGGGGGGGGGGGGGF=EFGGGGGGGGGGGGDFGEFGFGGGGGGFGGGGGGFGGGGGEFFGGG<FEGFGGGGFFG+BC8BFGGFEFGFFFGG7D>AFAB@FFEECFGFG28:>FC8,,@DEFG8CFGFFFFGGGCCFC>FF,50*?:)?D=DCDB*>BC)0);<CEGD*9979C7C7C5)73>)(/*)7?*9A/)27DF)0++:)7C0(0-((()(0).)-(*)).)4
@M03506:14:000000000-AKVR1:1:1101:14728:7998 2:N:0:40
GGACTACCAGGGTATCTAATCCTGTTTGATCCCCACGCTGTCGCGCCTGAGCGTCAGAAACGAGCCAGTGAGCCGCCTTCGCCACCGGTGTTCTTCCCAATATCTACGAATTTCACCTCTACACTGGGAATTCCACTCACCTCTCTCGTCCTCAAGTCTTACAGTTTCAATGGCAGTTCCGGAGTTGAGCTCCGGGCTTTCACCACTGACTTGGAAGACCGCCTGCGCGCGCTTTCCGCCCAGTAATTCCGAAAAACCCCAACCCCCTTCGTATTCCCGCGGACGCCGGCCCCAACTCCGC
+
CCCCCGGGGGGGGGGGGGGGGGGGGGGGGGGGGGGGGGGGGGGGGGGGGGGGGGGGGGGGGGGEGGGGGGGGGGGGGGGGGGGGGGGGGGGGGGGGGGCGGFGGGGGGGGFGGGGGGGGGGGGGGGGGGGDFGGGGGGDGGGGGGGGGGGGGGGGGBFFGFGD=@AFGGGGGGGGDGFFGGGGGGFFCCFGGG*8CCE8EGGGG?E?,2A8=96F,96A6CD<EGC35*/)=>35*.*7EE542*0<6CCCE))1*1(1/.)8C>C=.2.*0)9<0A<0*(((,-((0(7(,)(-*)*)--
@M03506:14:000000000-AKVR1:1:1101:26943:8006 2:N:0:40
GGACTACCGGGGTTTCTAATCCTGTTCGCTCCCCATGCTTTCGCTCCTCAGCGTCAGTTAATGCCCAGAGACCTGCCTTCGCCATCGGTGTTCCTCCTGATATCTGCGCATTTCACCGCTACACCAGGAATTCCAGTCTCCCCTACATCACTCTAGTCTGCCCGTAACCACCGCAGGTCCGGGGTTGCGCCCCGGACTTTCACGGCAGACGCGACAAACCGCCCACGAGCTCTTTAAGCCCAATCATTCCGTATAACGCGTGCGCACTACGTAGTACTGCGGCTGCTGGCAGCTAGTATGC
+
CCC@CFGFGGGGFGG<EEFGGGGGGGFG7,C:DEFGG@FCFFGGGGC,C<@FGBC7BEFGGGGGGGFG<FGGGFF8<FFGFEFGFFG>BFFCEFA,BFGFFCGF9FA7F@CBFFGGGG7FCEGGGGGGFCE,CFEG<<EDFECFGGF,@BFGGFGGGG,9>9D>+6+6,,@>@@6>+6@9E5*3@B*,**1>E:5?*=6++3@C*2>**8)35)*195>5)7)**10.7/)0*01*-28FF=*9*++/3@C)8)9:0,)*0..11*2)+/*)11C+<)*<(41(,,.)(.((),-*98><4
@M03506:14:000000000-AKVR1:1:1101:21701:8020 2:N:0:40
GGACTACCGGGGTTTCTAATCCTGTTCGCTCCCCACGCTTTCGTGCCTTAGCGTCAGATACATGCCAGCAAGCTGCCTTCGCCATTGGTGTTCCTACTGATATCTACGCATTTCACTGCTACACCAGTAATTCCACTTGCCTCTCATGTCCTCTAGATTGCCAGTATGCGATACAGTCCATATGGTTGAGCCACAGGATTTCGCATTGCACTTAACAATCCACCTACGCACGCTTGACGCCCCGTGATTCCGTATAACGCTTGGACCCCACGTATTACCGCCGCCGGTGGCACGTAGTTAC
+
CCCCCGCFGGGGGGGGGGGFGGFGFGGGGEGGFGCFGCFFGGGGFGFG<<CCFFEEGGGGGEFGGGGFFGGGGGGGGCA<DFGCFFF@AFGGGFCEFGC9EFGGG<FEEFC=F<9A,,,?EDGGFFGEEAGGF9,EFFAFFGGGG9,>EGFFEGE,@=E8DC9,@,>>=CEG>EAFE9FF98=9DDEC,DFF6<68DFCE6EF8?CG9AFF+9+DEC:AFFCFEDGF*1*3=<)8*(08=:5))*235A@>0)0**;9/755)*90A>2)75.*+80)/:(((4-(()().(*(.*08<)-
@M03506:14:000000000-AKVR1:1:1101:24080:8042 2:N:0:40
GGACTACAAGGGTTTCTAATCCCGTTTGCTCCCCACGCTTTCGCGCCTCAGCGTCAGTCACCGTCCAGAAGACCGCCTTCGCCACCGGTGTTCCTCCCGATCTCTACACATTTCACCGCTACACCGGGAATTCCATCTTCCTCTCCGGTACTCAAGAGAAGCAGTCTCGGGCGCAGTTCCTCCGTTGGGCCGAGGGATTTCACACCCGACTTACCCCCCCGCCACCCCGCCCTGTCCGCCCAGTGATTCCGACCAACGCTTGCCACCCCCGTAGTCACCTGGCTTCTTGCACGGACTTAGC
+
CCCCCGGGGGGGFE,EFFGGGFGGFGGGGGGGGGGGGGGGGGGGGGGGGGGGDGGGGGGGGGGGGGGFEEEGGGGGGGGGGGGGEFGGG>FGGGGGGGGGGFEGFCGGGGGEGGAFGGGGGGGGGG7:CEGF9FFGGGGGGGGGGGGG++8EGFF,966DGG:,3@FGG5C>CEEGEEFG;D,1:,=CCFFGG8EE868C+;9>8CD**2)*<D@+*1>E))9***)0*17C5)093758EC*27+<*3<+))))**(/*73>47<*)/8)))/;C+-*+((.((,)*)9)3)11))*).-
@M03506:14:000000000-AKVR1:1:1101:26273:8065 2:N:0:40
GGACTACAGGGGTTTCTAATCCCGTTTGCTCCCCTGGCCTTCGTGTCTCAGTGTCAGGAACTGTCCAGAGACCCGCCTTCGCCACTGGTCTTCCTCATGATCCCTACGCATTTCACTGCTACACCATGAATTCCAGTCTTCTCTCCAGTCCTCAAGCACCGCAGTATCGAATGCAGTTTCGGAGTTAAGCTCCGAAATTTCACACCCGACCTACGGCGCCACCTACACCACCCTCAACACCAAAGAATCCCAACAACCCTTGCTCACCCTGGATTACTCGCGTCGCATCCCCCCATTGGAG
+
CCCCCGGGFGGCCCGFGFGGCFGEGGGGGGFGGGGFFEFFGGGFFFC9FDDF<EFFGGGFGGGGGGC@EFGFGGGECGGFGGGGGGGGFB<CFGGGFG<CBA,EF9B7@EECFGEGGC,?5,A<F<FGGFFG?F9,C9,,4CFADF989@8DD8E?,,48686=4,@D3DF@FGDFA=CFE8C8+@=D83,3@@8C>,,,<E7F,4C5@**32;18CCAC<CF68*)2,*2*1.)1.0/;A54**0*/+?+).)/;*(**0))**+2)*)*))*2<?)**43((,(()(04(.-(***4),
@M03506:14:000000000-AKVR1:1:1101:11761:8066 2:N:0:40
GGACTACCGGGGTTTCTAATCCTGTTCGCTCCCCACGCTTTCGCGCCTCAGTGTCAGTAACGTCCCAGCGAGCTGCCTTCGCTATTGGTGTTCCTCCTGATATCTGCGCATTCCACCGCTACACCAGGAATTCCACTCGCCTCTTCCGTACTCTAGCCTCACAGTATCCACCGGCTTTCAAAGGTTGAGCCTTTGACTTTCACAGCGGACTTATGACGCCACCTACGCGCGCTTTACGCCCAATGTTTCCGGACAACGCTTTCTCCCTCCGTAGTACCGCGGTGTCTGCCCCCGCTCTGTG
+
CCCCCGGGGDGGGGGGGGGGGGGGGFGFGGGGDGGGGGGGGGGGGGGDGGGGGGGGGGGGDFGGEGGGGDEGGEGGGGGGGG>FGFDGGGGDGFGGGGGCFGGGGFGGGGGGGFFGG7CGDGGGGFGG7AEGECEDBFGGGGGGFGGGG,@DCFGCGD966C:;F,3@@;:@E5ECEEG,>,@8DC8F,BC@9F;FC7D7EFGG7CC57DG4CDC++25*>DG6470>5C35/7<:>35?8**09+2@F7*.)8)*9-1*))1*:AF:85/0.9;9+6<E>(,(,.)9<*(45(()0)..-
@M03506:14:000000000-AKVR1:1:1101:14380:8067 2:N:0:40
GGACTACCGGGGTTTCTAATCCCGTTTGCTCCCCTGGCCTTCGTGCCTCAGTGTCAGGAACTGTCCAGAGACCCGCCTTCGCCACTGGTCTTCCTCATGATCTCTACGCATTTCACTGCTACACCATGAATTCCAGTCTCCTCTCCAGTCCTCAAGCACCGCAGCATCAAATGCAGTTTCGGAGTTAAGCTCCGAAATTTCACACCTGACTTACGGCGCCACCTACGCACCCTTTACGCCCAATGAATCCGAACAACGCTTGAGACCTCGTTATTACCGCGGCTGCTGCCTCCCGTAGGAG
+
CCCCCGGGGGGGGGGGGGGGGGGGGGGGGGGGGGGGGGGGGGGGGGGGGGGGGGGGGGFGGGGGGGGGGGGGGGGGGGGGGGGGGGGGGGGGGGGGGGGGGGFGGGGGGGGGGGGGGGGGGGGGGGFGDGGGGGGGFFFGGGGGGGGGGGGGGGGFF8ECEGGEGFGGGGGCFGGGAFGGGG+@@F:EFG@EFGEDGFGDGGF7CE7CGGGGGCGE7CEGDCGGFGEFGGFGFFAC95>E5EC;CC71=883:BDCC;<*87)*79C<F)*..7C7<97*(-901:??<5))>:0105().
@M03506:14:000000000-AKVR1:1:1101:18154:8068 2:N:0:40
GGACTACCCGGGTATCTAATCCCGTTTGCTCCCCTGGCCTTCGTGCCTCAGTGTCAGGAACTGTCCAGAGACCCGCCTTCGCCACTGGTCTTCCTCCCGATTCCTACGCATTTCACTGCTACACCGTGAATTCCAGTCTCCTCCCCACTCCTCAAGCACGCCAGTACCAAATGCAGTTTCGGGGTTAAGCTCCGACATTCCCCACCTGTCTCCGCCCGCCACCCACCACCCCTTCTCTCCCAATTAAACCGACCAACGCCCCAGACCCCTGTACTCCCGCGCCTTCCCGCACGATGTACGC
+
B<-ACGGFAGGGCCFFCFGFA6FFGDG7<FFGFDGFG8FG@F@C<:<@FFFCEG<C@<@F@FEFGF9FEA@EC<+@C@:,68B,BC<FFFFGG<?E,?=4=,,:@EE,7FGCF9FE,CD<,CEF8@,A=:99,5,,99,E?FF8+@,+,,@@DA8,EFG+@1=+,,,7336,=@,,=,7,639+4@+E@9,3,5B*5*,,33,,*47,,*=+,**//25E/57*22).**):7)0*7+**5***+4++09*.)7C*1(/*).)****)*)1/**+++():((((()(),),(),(1.*.(4
@M03506:14:000000000-AKVR1:1:1101:15308:8068 2:N:0:40
GGACTACCGGGGTTTCTAATCCCGTTTGCTCCCCTGGCTTTCGCGCTATCAGCGTCAGTGTCGGCCCAGCAACCCGTCTTCACCTCAGGTGTTCCTCTTGATATCTACGCATTTCACCGCTACACCAAGAATTCCAGTTGCCCCTTCCGCACTCTAGCCAAACAGTATCACTTGACCTTTCCGAGTTAAGCCCGGAGATTTCACAAGTGACTTGTTCGGCCGCCTACGCGCCCTTTAAGCCCAGTAACACCGAACACCGCTTGCCCCCCCCGTATTACCGCCGTCGCTGGGCCCGAGTTTG
+
CCCCCGGGGGGGFDGGGGGGFGGGGGGGGGGGGGGGGGGGGGGGGGGGGGGGGGGGGGGGGGGGGGGGGGGGGGGGGGGGGGGGFCFGGGGGGGGGGGGGGGGGGGGGGGGGGGGGGGGGGCGGGGGGGEFGEEFGGFGFGGGGGGFGGGGG>FGG98>,D,3,@EADFAFGFAFGCCGGCGGGGGCA:@CB55C*:9<@CF7B,AC:CC+2B7EFFGB5995C<3))/)):D347:**38C4C*+<*+3/)8;C30-)2.5>**32.1)9)))*034@*1(,(((()(.(..,-97<())
@M03506:14:000000000-AKVR1:1:1101:13009:8081 2:N:0:40
GGACTACCGGGGTTTCTAATCCTGTTTGCTCCCCACGCTTTCGCACCTCAGCGTCAGTACCGGGCCAGTGAGCCGCCTTCGCCACTGGTGTTCTTGCGAATATCTACGAATTTCACCTCTACACTCGCAGTTCCACTCACCTCTCCCGGACTCGAGCTTCTCAGTATCCAAGGCAGGTCTGGAGTTGATCTCCAGGATTTCACCCCTTACTTAAACAGCCGCCTGCGTCCGCTTTCCGCCCAGTGATTCCGAGACACGCGAGCCCCCTCCGCATTCCCCGGGGCTCTGCCTCCCGTGTGGG
+
CCCCCGGGGGGGGGGGGFGGGGGGGGGGGGGGGGFGGGDGGGGGGGGFFFGGGGEGDFGG9F7FFGGGFE,FFGGG7@FFGGG7F8CCEEGGGGGGGG7C7=FEFAFFD8<FFFFGGGGGGGCFGG+:CCFGGGGGAF,FFEDFGD8C6+@EE+@@6@FF9FAFGC9@,5D95:6:*6<,,=<><DGC,,6@9,>,8CE<F7EC=*4,,2481:<+0*)1/8)**/:8*)05*)0*6*7;8**09C+8C++)))12225*..79**:)*01)0//+0)0*,(,(-(./)*).8((*))-(-
@M03506:14:000000000-AKVR1:1:1101:11582:8090 2:N:0:40
GGACTACACGGGTTTCTAATCCCGTTTGCTCCCCTGGCCTTCGTGCCTCAGCGTCAGGAACTGTCCAGAGACCCGCCTTCGCCACTGGTCTTCCTTACGATATCTACGCATTTCACCGCTACACCGTAAATTCCAGTCTCCTCTCCAGTCCTCAAGCACGGCAGTATCGAATGCAGTTTCGGAGTTAAGCTCCGAGATTTCACACCCGACTTACCGCGCCGCCTACGCCCCCTTTACGCCCAATGAATCCGAACAACGCTTGGGACCTCTGTATTACCGCGGCGGCTCCCTCCCGGAGGGG
+
CCCCCGGGGGGGGGGGGGGGGGGGGFGGGFGGGGGGGGGGGGGGGGGGGGGGGGGGGGGGGGGGGGGGGGGGGGGGGGGGFGGGGFFGGGGGGFGGFGGFGGGGGGGGGGGGGGFGGGGEGGGGGGGGGGGFFGGGGGGFGGGDFGFGGCFGGGDGGGGGGG6EFFED8D@FFGGDFEGGGGGECFGGC9,@FCEE>FGGGGGC?7CE*:DDGGF*)9?GGGD=CFA>*:8E)7):<DFGGC<DC::6FGC)<BD**(/*)7395CG)8*00*22<+.)2(40((40)40((84()001(1
@M03506:14:000000000-AKVR1:1:1101:11629:8093 2:N:0:40
GGACTACAGGGGTTTCTAATCCCGTTCGCTCCCCTAGCTTTCGCACTTCAGCGTCAGTGTCAGCCCAGCAACCCGCCTTCGCCGCAGGTGTTCCTCTTGATATCTACGCATTTCACCGCTACACCAAGAATTCCAGTTGCCCCTTCTGCACTCTAGCCCCGCAGTATCGGCTGACCTTTCCGGGTTAAGCCCGGAGATTTCACAGTCGACTTGCGGTGGCCGCCTACGCGCCCTGTACGCCCAGTAAATCCGAACAACGCTTGCCCCCCCCGTATTACCGCGGCGGCTGGCACGGCGTTGG
+
CCCCCGGGGGGGGGGGGGGGGGGGGGGGGGGGGGGGGGGGGGGGGGGGGGGGGGGGGGGGGGGGGGGGGGGGGGGGGGGGGGGGG>FGGGGGGGGGGGGGGGGGGGGGGGGGGGGGGGGGGGGGGGGCF8FGGGGGGGGGGGGGGGGGGGGGGGGFGGGGGGGGGFGGGGGGGGGGGGGGGGG5CGGEDEGGG>::=FGGGCFE?:,:5CGC?FC5>C3=CDD*/7?BGDEGGF)95CFG8>7<>9E6CGGF>BGDG?:5>E3/*<:3CDGF79@C+.8=(42(-(4<()4(7:(/7<90(
@M03506:14:000000000-AKVR1:1:1101:7666:8095 2:N:0:40
GGACTACCGGGGTATCTAATCCTGTTTGCTCCCCTAGCTTTCGCGCCTCAGCGTCAGTTGTGGTCCAGTGCGCCGCTTTCGCCACAGGTGTTCCTCCCGATATCTACGCATTTCACCGCTACACCGGGAATTCCACGCACCTCTCCCACACTCAAGCACGGCAGTTCCGCCTGCAGGCTCCGAGTTAAGCCCGGAGACTTCACAGGCGCGTTACCGCCCCGCAGCCGGGCCCTTGACGCCCACTAATCCCGAACAACGCTCGCCCCCCTCGCTTGTCCCCCGCCGGCGTCCTCCGTCGCGG
+
CCCCCGGGGGGEGGFF@FAFGFGGFGGFGFGGGECGEGFGGF@FFCFGGFGFGGEGGEDAFGEFFGF<FGGGGGFG+BD,CFCFGCECEEE,CFG9BCE4+++EEE?FFGGG9<FGD+=@+CE8EECC>C@<AFFA:=BC+,@3=D8?E7:,DE?,,DGE>CEC<<,,4AE>5=6,:8;8C=5B*=1,52,=C*3*:*>1+10+<C*2*)/)2/+*)))/)9)*)*))27.7*))2.*):?5756+3*<C87@5575(9*.73<DG5>*0)))/**+.*/(,13((()-.(,1(,*0.,2(
@M03506:14:000000000-AKVR1:1:1101:17292:8102 2:N:0:40
GGACTACTCGGGTTTCTAATCCTGTTCGCTCCCCACGCTTTCGTGCCTTAGCGTCGGATACATGCCAGCAAGCTGCCTTCGCCATTGGTGTTCCTACTGATATCTACGCATTTCACTGCTACACCAGTAATTCCACTTGCCTCTCATGTCCTCTAGATTGCCAGTATGCGATACAGTCCATATGGTTGAGCCACAGGATTTCGCATTGCACTTAACAATCCACCTACGCACGCTTTAATCCCAGTTATTTCGGATAACGCTTGTACCCTCAGTATTACTGCGGCCTCGGCCCTCCGTCTGG
+
CCCCCGGGGGGDFGGGGGGGGGGGGGGGGFGGGGGGGGGGGGGGGGCCGGGGGGGGGEFGGGGEFFGGGGGGFGGGGGFGGGGGGGGGGFGGFGFFFGFEFGGF,FGGGEFCECFFGGGGGGGGCCDFFGGGGGGGGC9DGGGGGCFFFFGGEGFAFGGGFGGFGGFGFGC@EEGGGGGFGA=D9FGCE@8B,<E?6,,7@9,6+@7,,+*+4=7,+;04*37;77*3*955C)2?4++516**0,,1B+>5))1*2.*28>:2+>;/52*/++5<9<++)(-3((()()((0(,1.)(-(
@M03506:14:000000000-AKVR1:1:1101:20202:8102 2:N:0:40
GGACTACCCGGGTTTCTAATCCTGTTTGCTCCCCACGCTTTCGTGCCTCAGCGTCAGTATCGGGCCAGTGAGCCGCCTTCGCCACTGGTGTTCTTGCGAATATCTACGAATTTCACCTCTACACTCGCAGTTCCACTCACCTCTCCCGGACTCGAGCTTCTCAGTATCGAAGGCAGTTCTGGAGTTGAGCTCCAGGATTTCACCCCCGACTTAAAAAGCCGCCTACGTGCGCTTTACGCCCAGTGATTCCGAGCAACGCTAGCCCCCTTCGTATTACCGCGGCTGCTGGGCCGTAGTTAGC
+
CCCCCGGGGGGGGGCGGGGGGGGGGGGGGGGGGGGGGGGGGGGGGGGGGGGGGGGGGGGGGFGGGGGGGGGGGGGGGGGGGGDGGGGGGGGGGGGGGGGEGFGGFGGGGGGGGGGGGGGGGGGGGGGGGGGGGGGGGGGGGDEFGFFE+@EEGGGGCCFGDFFFGGGG8FG7CFGGGGGGGCCFFCGACGGFF,>C8CAC?7DGFGG=EGCCFFG78*=GC38C**5)*9>5)057<<>EE*9D67<4?EF)7>D4*1DE>)9>*2:>=575)5+3<<@G(-49(8)/()(-)-4*)/).)
@M03506:14:000000000-AKVR1:1:1101:22059:8106 2:N:0:40
GGACTACAGGGGTATCTAATCCCGTTTGCTCCCCTGGCCTTCGTGCCTCAGCGTCAGTAACTGTCCAGAAACTCGCCTTCGCCACTGGTCTTCCTTACGATCTCTACGCATTTCACTGCTACACCGTAAATTCCAGTTTCCTCTCCAGTATTCTAGTCCTTCAGTATTCAATGCAATTCCAGGGTTGAGCCCCGGGATTTCACATCAAACTTAAAAGACCGCCTACGCCCCCTGTACGCCCAATGAATCCGAACAACGCTCGCGACCTCTGTATTACCGCGGCTTCTGGCACAGAGTCAGC
+
CCCCCGGGGGGGFGFGGGGGGGGEGGGGGGGGGGGGGGGGGGFG<FGGGGGGEGGGGGCFGGGCAEGFGGGGGGGGGDGF7FEGGGGG<FFGGGGGGGG<AEGGGGGGDEG:EFGFEGGGCEFFGG<FGGGGCFGGEGGGGGGGG8@FBE=EGGGD@EE;4@DCFF9CD8@EF8EED@8DEG8+@E88DF8BEDEG+@@CD?3,,9,@,9:=<<;3:7F6;DCECF>B*:?=C)2+1:D5**150<+++</):=CGC(::5>)9)::;C=<9F77+<).:2(,((.4/7?:?F07*9*-).
@M03506:14:000000000-AKVR1:1:1101:18107:8141 2:N:0:40
GGACTACTGGGGTTTCTAATCCTGTTTGCTCCCCACGCTTTCGCGCCTCAGCGTCAGTATCGGTCCAGAGAGCCGCCTTCGCCACCGGTGTTCTTCCCAATATCTACGAATTTCACCTCTACACTGGGAATTCCACTCTCCTCTCCCGATCCCAAGCCAACCCGTCCCAAGCGCAATTCCCAGGTTGAGCCCAGGGCTTTCACGCCTCACAACGCTGGCCGCCTACGCGCCCTTCACGCCCAGCAAATCCGAACACCGCTCCCCCCCTCCCCCTTCCCCCGCCCCGCGGCCCGCAGCTCGC
+
CCCCCGGGGGGGFFGGGGGGGGGGGGG8FFFFGGFGGGDGGGGGGGGGGGGGGEGGEGFCE@FGGEGGGGGGFFGGGGCFGGGGGGGG>F?FGGGGGG9EFFGCEAE7CEFDCF9<FFFE9FCFAEDFG?EFFGGGEF9FFGGFGF@>EE@3,8=8DFFGGGGEGGGGGGGGGGG5@CGFFDGGA>86DCC@,;D5E,A67:=,,C,*,;*9*/**1):>CDG5*7)57D5>)0)05*02:*1**:@*C<*757C*/()*.))97CE75>*)0)**22)/((,((((0-)(,)(())0.82
@M03506:14:000000000-AKVR1:1:1101:19787:8146 2:N:0:40
GGACTACCGGGGTTTCTAATCCCGTTCGCTCCCCTAGCTTTCGCGCTTCAGCGTCAGTGTCGGCCCAGCAACCCGCCTTCGCCGCAGGTGTTCCTCTCGATATCTACGCATTTCACCGCTACACCGAGAATTCCAGTTGCCCCTTCCGCCCTCTAGCCAAACAGTATCCCTTGACCGTTCCGAGTTAAGCCCGGAGATTTCACAAGTGACTTGTTTGGCCGCCTACTCCCCCTTTACGTCCCGTAAATCCCAACCACGCTTCCTCCCCCCGGATTCCCGCGTGTGCGTGCCCGGTGTTGCC
+
CCCCCGGGGGGGFFGGGGGGGGGGGGGCGFGGGGGGGGGGGGGGGGGGGGCGGDGGGGGGGGGGGGGGGCGGGGGGGDGGFGGGGEGGGGGGGGDGGGEFGG@EEFGGGGGGGGGGGGGGDGG?FCCEDGGGGGGFGGGGGGGCFFG>E++5:@EDFFGC8*:EDFEC,,?F?A,DEGGGG8**=C7:CFGGGG8C/2CF711C+*24<:CC+1>@FCFEC<C554*0+*8:5@?*4*.;**99):**0:+0)<*17()*0))*00*8=@9.)9C+<2)/,(((()()-.2()((/.71)-
@M03506:14:000000000-AKVR1:1:1101:21958:8147 2:N:0:40
GGACTACCGGGGTATCTAATCCTGTTTGCTCCCCACGCTGTCGCTCCTCAGTGTCAGCTGCTGCCCAGCAGGCCGCCTTCGCCACCGGTGTTCTTCCGGATCTCTACGCATTCCCCCGCTACACCCGGAATTCCGCCTGCCTCTACAGTCCTCGAGCCTCCCAGTTCGCACGGCCGACTCGGGGTTGAGCCCCGAGCTTTCACCGCACGCTTAACAGTCCACCTACGCGCCCTTTACGCCCAATGAATCCGGACAACGCCCGCACCCTCCGTATCACCGCGGCCGCTGCCCCGGAGTTCAC
+
CCC8AEFGGGGGF>8@<EFFFGD9CFF8@@FGGGCF+C,8CDCF,@C<EC<F@FA,CFGF@FFFCFC<EDDC:FC>F:FGF@FGGG@E@CFFGFGGGG7:F=FD<FG+B7FFA?,:F>:+6F9??FG+@+AFFF8CE+3FF=@,,E;:3,,,7@C+8E8:DCFD@<B:CEGD1:E5*=*?F*71=*CC+CF@EGE855A9CFCF*/**/9*75CF7*29<:DC6CF:D5>5C7::CAC@ED**>49+*+<8)))9*94C/75:)/?C);57<54*+33)*(,((,,()()(-),(1)0-).
@M03506:14:000000000-AKVR1:1:1101:5251:8148 2:N:0:40
GGACTACCGGGGTTTCTAATCCTGTTTGCTCTCCCAGCTTTCGTGCATCAGCGTCAGTAATGGTCCAGTGAGCCGCTTTCGCCACAGGTGTTCCTTCCGATATCTACGCATTTCACCGCTACACCGGAAATTCCACTCACCTCACCCATACTCAAGACCGACAGTTTCTAATGCAGACTTTGGGTTGGGCCCATAGATTTCACATCAGACTTGTCAAACCGCCTACTGACCCTTAACGCCCAATAATTCCTAACATCGATTCTCCTCCCTGTCTTATCGTTGTTTCTGCAACATCTTTAGC
+
A@@68;,@7FECCF,-C@CC,,CEGGEF96C,,C,,;C,6,CCFD,C<C,CAFCFBFF<,EF,C<CCF@CE9,CB7CF,,,,8:CA@FGCEEFEFE9=C,BCFE9<,4>:+FFGAFF:CC77=?=C744+AFFF;F<,8,A,>,,>3=DDDC,@,6,@33BE8+@ECCC:,;,@;9ACG,,,,3@EC**,**>188,BFGD+,C76,0,8?D9B,1++;?D)/=*00*+02*2.)+/*0*//8002<@C9911>**2(*2*****+*0*)*9/0+++))2((,(().9)*-4)(.*79)))
@M03506:14:000000000-AKVR1:1:1101:9209:8159 2:N:0:40
GGACTACAGGGGTTTCTAATCCCGTTCGCTCCCCTGGCTTTCGCGCATCAGCGTCAGTGTCGGCCCAGCAACCCGCCTTCGCCGCAGGTGTTCCTCTCGATATCTACGCATTTCACCGCTACACCGAGAATTCCAGTTGCCCCTTCCGCACTCTAGCACAACAGTATCACTTGACCGTTCCGAGTTACGCCCGGCGCTTTCACAAGTGACTCGTTTGGCCGCCTACGCGCCCTTTCCGCCCATTCAATCCGAACCACCACTGCCCCCCCCGTATTACCGCGGCCGCTGGCCCGGCGTTTGC
+
CCCCCGGGGGGGFGGGGGGGGGGGGGGGGGGGGGGGGGGGGGDGGGDGGGGGGGGGGGGGGGGGGGGGGGGFGGGGGDGGGGGGGCFGBFFGGGGGAFGGGGGGGGGGGGGGGGEFFFF++=FCFFGGGGGGFGGGGE=FGGGGGFDCC8EGGGG9CEGG,@DFFAFGGGCBGGGGCEEFGE7CGEE,::EGE5*3*/:C+:C7C*4:@>1+/;*;9*)<)</2/253/)<*).92)9>EC5*2*39*0C:)..)2*(**9)0*1*87E>)8>*02<ABC1(((,-4>(0(4>>()0)(-4
@M03506:14:000000000-AKVR1:1:1101:12189:8165 2:N:0:40
GGACTACCGGGGTTTCTAATCCTGTTCGCTCCCCACGCTTTCGCGTCTCAGCGTCAGTACCGTCCCAGAGAGCCGCCTTCGCCACGGGTGTTCTTCCCGATATCTGCGCATTTCACCGCTACACCGGGAATTCCACTCTCCTCTTCCGGACTCTAGCCACACAGTTTCCACCGACAGCTCGAGGTTGAGCCTCGAGTTTTCACGGCGGACTTGTGAAGCCGCCTACACGCTCTTTACGCCCAAGAAATCCGGACAACGCTTGCCCCCTCCGTATTCCCGCGGCTGCTGCCCCCCGGAGGAG
+
CCCCCGGGGGGGGGGGGGGGGGGGGGGGGDGGGGGGGGGGGGGGGGGGGGGGGGGGGGGGGGGGGGGGGGGGGGGGGGGGGGGGGGGGFGGGGGGGGGGGGGGGGFGGGGEGGGGGGGGGGGGGGGGGDFGGGGGGFGEGG@FGGGGGGDGGGFGGGGGGGGCFGFGFGGGGGDE8CFCF58CEEF6+AFC8F*=8ACEFGGGCCEEE7)7D+2<9*:@FCGG5**)0/>)ACF40475ECE3*2021<6:>))19C9DEB)8FGGG5*))075C9?88*(-212:0)4.(-8((55>(,-
@M03506:14:000000000-AKVR1:1:1101:14539:8168 2:N:0:40
GGACTACTGGGGTTTCTAATCCTGTTCGCTCCCCACGCTTTCGCTCCTCAGCGTCAGTAATGGCCCAGAGATCCGCCTTCGCCACCGGTGTTCCTCCTGATATCTGCGCATTTCACCGCTACACCAGGAATTCCGATCTCCCCTACCACACTCTAGTCTGCCCGTATCGAATGCAGACCCGGGGTTAAGCCCCGGGCTTTCACATCCGACGCGACAAACCCCCTACGACCCCTTTACGCCCAATAATTCCGGACAACGCCCGCCCCCCACGTACTACCCCCGTCTCTGCCTCCCGCCGGGG
+
CCCCCGGGGGGGEGGGGGGGGGGGGGGGGGGGGGGGGGGGGGGGGGGGGGGGGGGGGGGGGGGGGGGGGGGGGGGGGGGGGGGGGGGGEFGGGGGGGGGGGGGGGGGGGGGGGGGGGGGGGGGGGGGGFDEGFFGEFE:DFGGGFGCGGFGGGGGG;EGGGFFGECFGG?8,@EGFFFA>EEGGGGG7DCFGCE*:87FFFF;C+<675CDDC3CCD*51*1>:15.7*1)**76*6*0:ECF4*0<9ECFF).9*9()1<))17??)*87.)*2+3()*((((,.)*56)4>?(1))(-(
@M03506:14:000000000-AKVR1:1:1101:10177:8176 2:N:0:40
GGACTACCGGGGTTTCTAATCCTGTTTGCTCCCCACGCTTTCGCGTCTCAGCGTCAGTATCCGACCAGGGGGCCGCCTTCGCCACAGGTGTTCCTCCCGATATCTACGCATTTCACCGCTACACCGGGAATTCCACCCCCCTCTTCGGTACTCTAGCTTGCCAGTTTCATGCGTCTTTCCTCGGTTGAGCCGAGGGATTTCACACATGACTTAACAAACCGCCTACACGCCCTTTACGCCCAATGATTCCGAACAACGCTAGCACCCTCCGTATTCCCGCGGCCGCTGCCCCCCGTAGGAC
+
CCCCCGGGGGGGGGGGGGGGGGGGGGGGGGGGGGGGGGGGGGGGGGGGGFGGGGGGGGGGGGGGGGGGGGGGGGGGGGGGGGGGGGGGGGGGGGGGGGGGGGGG<FGGGGGGGGGGGGGFGGGGGGGGDGGGGGGGGGGGGCEGGGGGGCGGGFFC?FFGGFDFG7FGGFGGGE>CCFGG;CG>EEGF6@FE8?8E8CFGGFC?GDFGFGFCFFG+:<)ADGDGG:)8CDFG747767>=CE3<0791CEG:EB35*(577))*2*A)@)5))22+35):((((,40:(0(,)4,*))4))
@M03506:14:000000000-AKVR1:1:1101:27856:8186 2:N:0:40
GGACTACAGGGGTATCTAATCCCGTTTGCTACCCACGCTTTCGCGCCTCAGCGTCAGTACCGGTCCAGGGGGCCGCCTTCGCCACCGGTGTTCCTCCCAATATCTACGCATTTCACCGCTACACTGGGGATTCCACCCCCCTCCCCCGGACTCGAGCCTTGCCGTTTCTTCCGCCCGTCCTCAGTTTGGCCGAGGGATTTCAAGGAAGCACCGCATGGCCGCCTACGCCCCCGTTATCACCTGTCAGTACGAACAACCTTTCCCCCCCCTCATTACATCCGTCGCTTACCTGGATCGAGCC
+
@CC?CGFFGCGGGGC-CF9@@CFC;6CFCFFF@FE,@CBCFF7@@FGGGFFF:,@,6EFA9@7FFCF@FGGGDGF7C4:EFC7++9C+FGGGG9FCB?E4BEE<BFF77BC:FFFFG@7F++ADA,=>+3@@>7E8@FFGGGG8A>8E58BEFC>CE*,>,,,/==:C77<,4/*3/158B9EF+3+4;8@7>88C8:*<3*+++:*2***/*)*2*2>+))11177>*9):/0./(0*3*+*2*+3*++*08515*(*+**/**2:58)/)0*+++.*0((((43(),))))()*0)4(-
@M03506:14:000000000-AKVR1:1:1101:9645:8188 2:N:0:40
GGACTACTGGGGTATCTAATCCCGTTTGCTCCCCTGGCTTTCGCTCCCTCAGCGTCAGTGTTGGTCCAGGATGCCGCCTTCGCCACCGGTGTTCCTCCAGATATCTACGCATTTCACCGCTACACCTGGAATTCCGCATCCCTCTCCCAATCTCAAGCCATCCAGTATCAGACGCAGTTCCCCGGTTACGCCGAGGGATTTCACGTCTGACTTAGTTGGCCGCCTACGAGCCCTTTACGCCCAGTAATCCCGAACAACGCTCGCACCCCCCGGATTCCCGCGCCTGCTGCCTCCCGTGCGG
+
CCCCCGGGGFGGFGGGGGGGGGGGGGGGGGGGGGGDGGGGGGEGFFGGGGGGGGFGGDA9EFGGGGGGGGFFGGGGGEGDFFGGGGGGGGGGGEGGGGCDFG9<FCFFFGGDGGGGGGGGGDGGGGGGGGFGGFGGGGGGGGFGGGFGG8E@DDAFGGGFFGGFEFGGGDFGDEGGCGGFGGGEDG*7,*@E5?E5C5:;CBFDG85,:CF7CDCE:7/C7:DG3CAAGGFEG:)9)?5ECGDF6CEF7+357@D:0():5).)):*0:>D)))2/+-1*(2(((-(/)9()9<1)0)(-(
@M03506:14:000000000-AKVR1:1:1101:7923:8202 2:N:0:40
GGACTACCGGGGTATCTAATCCTGTTTGCTCCCCACGCTTTCGCGCCTCAGCGTCAGTTGTAGCCCAGATGACCGCCTTCGCCACCGGTGTTCCTCCTAATATCTAAGAATTTCACCCCTACACTAGGAATTCCATCATCCCCTACTACACTCTAGATTAGCAGTTTTTAAAGCAATTCCGAGGTTAAGCCCCTGGCGTTCACTTCCAACTTACCAAACCGCCTACCCGCTATTTCCGCCCCTGCATTTCTAACACCGCTACCCCCCCCCGCCTTTCCCGCGCTGTTGGACCTGGCTTTTG
+
CCC8<6C-@FFGG7C@CFGGGGGGFGFCF<FGG;FGGGCFCFGCB@:C:CA8F88:C,CEFEA<<CEF8FFAC<@FGC?9<:6B?C77CFGG,EEDFF<ECAFCCFFC?,:AEFEGG<@+AA,EF,:4,,AF;E,A<=,,,EB,@DG99DEGFF8EEFGFDFCD89E;+,@,@,,,23,,@+7>C?AEF9C7:*@E,4AEE>,5,,,5239CCF6,078C))57*>))*1)/*1++1*)3:****2+1+++1**2*/(9*)))11*8):BC))1/09)/A92(((-.*.).(.4(*))())
@M03506:14:000000000-AKVR1:1:1101:6099:8229 2:N:0:40
GGACTACTGGGGTATCTAATCCCGTTTGCTCCCCTAGCTTTCGCGCCTCAGCGTCAAGAACAGGCCAGGTAGTCGCCTTCGCCACTGGTGTTCCTCCCGATATCTACGCATTTCACCACTACACCGGGAATTCCACTACCCTCTCCTGCCTTCGAGTCGATCAGTTTCGAATGACCCTCCCCAGTTGAGCCGGGGGCTTTCACACTCGACTTGATCGACCGCCTGCGCGCTCTTTACGCCCAGTAAATCCGGACAACGCTTGTCCCCTCCGTATTACCGCGGCTGCCGCCTCCCGTAGGAG
+
CCCCCGGGGGGGGGGGGGGGGGGGGGGGGGGGGGGGGGGGGGGGGGGGGGGGGGGGGGGGGGGGGGGGGGGGGGGGGGGGGGGGGGGGFGGGGGGGGGGCFCFGGGGGGGGGGGGGGGGGGGGFGGGGDGGGGGGGGGGGGGGGGGGGGGGGGGGGFGE86@EGFCFG>FGGGGAFGGGGGG6CEAFDGGG@GGCDGC57CGGDGFG7CD5CF79<C5BCG5D5CF>>5)55*7@7<<@CEEGCCFG*2CEE)7CF<9<5377**<@F*7CF5*<@+65>603(4(()(0(-;?(*053).
@M03506:14:000000000-AKVR1:1:1101:22392:8257 2:N:0:40
GGACTACTGGGGTATCTAATCCCGTTCGCTCCCCTAGCTTTCGCGCCTCAGCGTCAGTGTCGGCCCAGCAACCCGCCTTCGCCGCAGGTGTTCCTCTCGATATCTACGCATTTCACCGCTACACCGAGAATTCCAGTTGCCCCTTCCGCACTCTAGCCCTACAGTATCACTTGACCGTTCCGAGTTAAGCCCGGCGATTTCACAAGTGACTTGTAGTGGCCGCCTACGCGCCCTTTACCCCCCGCCACTCCGACACGCGCTTCCTCCCCCCGTCTTACCGCGGCGTCGTTCCCGGCTTTCC
+
CCCCCGGGGGGGGGGGGGGGGGGGGGGGGGGGGGGGGGGGGGGGGGGGGGDFGGGGGGGGGCGGGGGGGGGGFGGGGGGGFGGGG:FGGGGGGGGG9FGGGGEGGGGGGEECFGGGGGGEEGGGGDE@FFGFGGAF9=,DGFD7=DFCGEC6C@C;F@FG,@8D=<,>,:7;,@8EEE>FFC;>EE::9FGG*:*?51=*<7E962+49:+3++++2*0/CCCE<*8555<=C@?<2C*<*:)1)**)22;5).)7*,)*.))0*3C@E><>)1;*0.0*((-((((0(..,9:(1)0.))
@M03506:14:000000000-AKVR1:1:1101:4234:8266 2:N:0:40
GGACTACCGGGGTTTCTAATCCCGTTCTCTCCCCTGGCTTTCGTGCATCAGCGTCAGTGTCGGCCCAGCAACCCGCCTTCGCCGCAGGTGTTCCTCCCGATATCTACGCATTTCACCGCTACACCGAGAATTCCAGTTGCCCCTTCCGCACTCTAGCACTATCGTATCACTCTACCGTTCCTAGCTAATCCCGGCACTTTCACAAGCTACTTGTTTCCGCGCCTACGCCCCCTCTACTCCCATTACATTCGTTCCACGCCTGCTCCCCCCGGTTTACCGCGGCTGTGGTCTCGGCTTACTC
+
9<<@CFGGG:@EC+6EEFEA9CFF@<,,<6E8FFD<EFCGGGG,DE<CECFF@F,@BEE96,@FC7FGFDGDG@CF+8,CCE::77C+:EF:FFCE,B+4@+@EEAFEF+4BFC,EFGGG7@C=>7B++63CFG9FDFA9D8++3=:8>+B:87@99,,,6,,5@,48,@B9,,,691;,D:,,5?,=9;,66/***,,452A79C*++2*;9;+0;:)A))/=CC))*9)/1)0*6*9+***02++*+3<)))970()*7)8*2+*7:7))))1++5)2,,49((().*).)((*50)))
@M03506:14:000000000-AKVR1:1:1101:8421:8275 2:N:0:40
GGACTACCCGGGTATCTAATCCTGTTTGCTCCCCACGCTTTCGCGCCCCAGCGTCAGTATCGGTCCAGAGAGCCGCCTTCGCCACTGGTGTTCCTCCCGATATCTACGCATTTCACCACTACACCGGGAATTCCACTACCCCCCCCTGCCTTCGAGTCGATCAGTATCCAAAGACCCTCCCCAGTTGAGCCGGGGGCTTTCCCCCCCCGCTTGCTCGACCGCCCTCGCCCTCCTTACGCCCCGGAAATCCCGACCACCCCTGTCCCCCACCTATTCCCCCAGCTGTCGGGCCCTGCTCCGG
+
ACB@<CCF9FGG@@FDC@FEEGFCFGGG9<<FFGAFBC;FGG,B@+C+@6@E+68,,9,,CBF@CF<6CC@C<FCCG@FG7CG,?,<EA,?CFFGFFFG@>CCE@BA4+:?FGC,AE,AADFEEG=+@>CBFGG9F<>DFG+6+5@C*>D97D*@,685**=::@D,>,2,,,1?C,25AECF*AE,1+<E8*:>::CC<F*0*:*:**))1/*+0/)0:19)*)1)0*1):*<*24*088*)))***0<+)0)))*(**.))2*<;)*)*))03++.)*(((,(..)()-(.((/)*)((
@M03506:14:000000000-AKVR1:1:1101:23803:8293 2:N:0:40
GGACTACCGGGGTATCTAATCCCGTTTGCTCCCCTAGCTTTCGCTCATCAGCGTCAATGTCGGTCCAGGATGCCGCCTTCGCCACCGGTATTCCTCCAGATATCTACGCATTTCACCGCTACACCTGGAATTCTGCATCCCTCTCCCGAATTCAAGCCATCCAGTATCCGACGCAGTTCCAAGGTTAAGCCTTGGGATTTCACGTCGGACTTAGTTGGCCGCCTACGAGCCCTTTACGCCCCGTAATTCCGAACAACGCTTGCCCCCCCCCTCTCACACCGGAGCGTGGCCCCCGCTCGGG
+
CCCCCGGGGGGGGGGGGGGGGGGGGGGGGGGGGGGGGGGGGGGGGGGGGGGGGGGGGGGGGGGGGGGGGFGGGGGGGEGGFGGGGGGCFGFFGGEFGFGCFGGDGGFGC7FECFAFGGGC:FGGGGG:E,EFGGDGGGGGGGGFGGGEEGCFGGFFGGGGFFFCFG9EFG>CEGC5CEFC,5E5EFE,DFGCGGFC,4,CA7DG<E***?C8,=C7:46<)9DG*25)29>C4;6C47DDG*)/9*;4CF8)>BGGG9C:@FFGDD*8CD)).>*3<,):3(((((-)2)(-)(()0811(
@M03506:14:000000000-AKVR1:1:1101:7398:8300 2:N:0:40
GGACTACCCGGGTTTCTAATCCTGTTTGCTCCCCACGCTTTCGCACCTCAGCGTCAGTACCGGGCCAGTGAGCCGCCTTCGCCACTGGTGTTCTTGCGAATATCTACGAATTTCACCTCTACACTCGCAGTTCCACTCACCTCTCCCGGACTCGAGACTCCCAGTATCGAAGGCAGTTCTGGAGTTGAGCTCCAGGATTTCACCACCGACTTAAGAGTCCGCCTACGTTCGCTTTACGCCCAGTGATTCCGAGCCACGCCAGCCCCCTTCGTATTACCGCGGCTCCTGGCCCGACGTTAGC
+
CCCCCGGGGGGGGGGGGGGGGGGGGGGGGGGGGGGGGGGGGGGGGGGGGGGGGGGGGGGGGGGGGGEGGGGGGGGGGGGGGGGGGFGGGGGGGGGGGGGGGGGGGGGGDGGGGGGGGDFFGGGGGGGG7FFGGG;D<<8FGGG9FGGGDGGGGGGGCECFGGFGGCEECGGF>>FCEEEFFEGFGGGGGFBFGGGG5C9EGCFFGFGCGGGD7CE7*:A7CDDGDFEF*085*8F@<C>EGCF<4<+9<C6>3@7CF>C*)07CDGC:*09<74<+3<3C9;>9((./,0(-)--)8),2-
@M03506:14:000000000-AKVR1:1:1101:15309:8304 2:N:0:40
GGACTACCGGGGTATCTAATCCTGTTTGCTCCCCACGCTTTCGTGCCTCAGCGTCAGTATCGGGCCAGTGAGCCGCCTTCGCCACTGGTGTTCTTGCGAATATCTACGAATTTCACCTCTACACCCGCAGTTCCACTCACCTCCCCCGAACTCAAGATCTTCAGTATCAAAGGCAGTTCTGGGGTTGAATCCCAGGCTTTTCCCCCTGACTTAACGACCCGCCTAACCACCCCTTACGCCCCGTTATTCCGCACCACCTCAGCCCCCTCTGTATTACCCCGCCCGCTGGCACTGAGTTAGC
+
CCCCCGEGC@FG@@FG<@FAEFFAEGGGG<EFGG8@FCBFGDCF@CGFG<ECCCEEGEE,C@FCGGGGCE<CCFGGGGGGEDG:CEGGGGGGFC?<E7CCFGGGFGF@7DBFDGFFEAFEBA5,,8@@>>CFFGC9,DFFG9D,3@+68+>,7,@9,,3,3=;EC:EEAF99@8,:ECFG,,,**4*,,,6,2<CE*,=,5+,5AC*486:7,B+**2)=)75:<*))+*::)7)*(10:C*9*27;6?C+))))**(*16//CDCG)*)*11*A+0-95(((((,(015())()21866)
@M03506:14:000000000-AKVR1:1:1101:25428:8319 2:N:0:40
GGACTACCGGGGTTTCTAATCCCGTTTGCTCCCCTGGCTTTCGCGCCTCAGCGTCAGAAGAGGACCAGTCGTGCGCTTTCGCCACCGGCGTTCCTTCCGATATCAACGCATTTCACCGCTCCACCGGAAGTTCCCACGACCCCTGCCTCGCTCGAGTCCGCCAGTATCCAGGGCACTTCTCCAGTTCAGCTGGAGGCTTTCCCCCCGGACTTGGCAGACCGCCTCCGCGCCCTTTAAGCCCCGTGATTCCGAACACCGTTTGCCCGTTTCGTCTTACCGCGGCGGCTGGCACGTACTTAGC
+
CCCCCGGGGGGGGGGGGCCFGGGGGGGGGFGGGGGFFGGGGGGGGGGEEDFGGGGGGCFGGGGGGGGGGGEGCGGG7CCGGGGGGGGGDGBEGGFFGGG7FE7AAGGGG@+CEF9FEEDGGGGGGDC@EG<DEFF<F<:FFGGG5DGDE>EED9?>FFE?:CBEC<,?@FCF8CBEGFG@EGGGC9+=<CC7**2*356CF+<@EEC*:9C2+6C+*/8*>DC5*9B:*).*70/*6*9<C*)97586E9<5)0/*19<:)0879**)09105*807(8*-1(((-2)4)()0(,*)*.).
@M03506:14:000000000-AKVR1:1:1101:12654:8324 2:N:0:40
GGACTACCGGGGTTTCTAATCCTGTTTGCTCCCCACGCTTTCGCGCCTCAGCGTCAGTATCGGGCCAGTGAGTCGCCTTCGCCACTGGTGTTCCGCCGAATATCTACGAATTTCACCTCTACACTCGGCATTCCACTCACCTCTCCCGAACTCAAGATAGCCAGTATCAAAGGCAGTTCCAAGGTTGAGCCCTGGTCTTTCACCTCTGACTAAACTATCCGCCTACGCGCCCTTTACGCCCCGTACTTCCCAGCAACGCTAGCCCCCTTCCTATTACCGCGGCTGCTGGCCCGACGTTACG
+
CCCCCGGGGGGGFGGGGGGGGGGGGGGGGGGGGGGGGGGGGGEGGGGGGFFGGGGGGGGGGGGGGGGGGGGGGGGGGGGGGGGEGGGGGGGGGGEBFG@FGGFG?EFGGGGGGGGGG9D9BGC<?F7FGGGFGGGGAFFGGFFE?FCEGGGGGG8:E?EFEGC:DABF7<FDFGFC4EFFGAFFFEFFGGGFD:8,>,>7@=FG,:,,=881ACF?+=+<38D57C3>/CAG)5=FE*0?E*)/9C@8EC*778*4C9G5)79>CEEE*<*017++067E120((80?()((8(,9.)2((
@M03506:14:000000000-AKVR1:1:1101:24870:8327 2:N:0:40
GGACTACTGGGGTTTCTAATCCTGTTTTCTCCCCACGCCTTCGTGCCTCAGCGTCAGTATCGGGCCAGTGAGCCGCCTTCGCCACTGGTGTTCTTTCGAATATCTACGAATTTCACCACTACACTCGCAGCTCCCCTCACCTCTCCCGAACCCAAGATTCCCCGTATCACACGCCGGTCTGGAGTTGAGCTCCCGGTCTTATCCCCTGACCTAAACACCCGCCACCGCACCCCTTCCGCCCCTGTCATCCTTCACACGCTCGCCCCCTCCGCATCTATCCCGCTTCTTGCGAGCAGTTTAG
+
8ABC8,CE-6CF@FD<C<FF@FC,;EE,CCEGF;6C:+,CCCFA8:F,6C8CF@,,BC,C<,@CEE,@C,CFFG@:FFGGF>B7:6,B6,A:,,5,C7,=FD9F,,:44A,BFG9,C,A4<D8,5E++@++A=F+@6F:,A4@,D,6B+38@++D@@,,73=,+@+@B7,33@3+***4;2:=8:D7:,6,?:*=C*7/=,+,5>C6:*2*230+++*02)):2**))*)0/)75*(1);*2/9*+01++21//*0*(1/)))19*:)*)/))**00)*0)-,((()*)0(,),,*9@-))
@M03506:14:000000000-AKVR1:1:1101:16567:8334 2:N:0:40
TGACTACAGGGGTATCTAATCCCGTTTGCTACCCACGCTTTCGTGCCTTAGTGTCAGGAACGAGCCAGTTATCTGCCTACGCCATCGGTGTTCCTCCTAATATCTACGGATTTCACTCCTACACTAGGAATTCCAATAACCTCTCTCGTCCTCTAGCTTTGCAGTTTCAGTAATGGATATTCGGTTGAGCCGAACGCTTTCACTACTGACTTACAATGCCACCTACGCAACTCTTTACGCCCAGTAATTCCGGATAACGCTTGGATCCCCCGTATTACCGCGGCTGCGGGCCCGGCGTTAG
+
CCCCCGGGGGGGGGGGGGGGGCFGGGGGGGFGGGGGGGGGGGGGGDGGGGGGGGGGGGGGGGGGGGGGGGGGGFFGGGFGGGGDGGGGGGGGGGGGFGFGGGGGGGGGGDGFFGGGFGGGGGGGG8FGGGFFGGGGGGFG8;@EGCG6@8CEGGGGGGGG9FDDGFGGFGA9AFECFGGGGFGD=EEDFFGC8CC:CC@EGGGFACF6778CFGGEFCAGGGGG4**3*;?=CFFD5+?E=E:68C++4B9FB)1/+7/2.08:47AF65/57)22066/(((--,(0(8((.(-)004:(
@M03506:14:000000000-AKVR1:1:1101:15503:8335 2:N:0:40
GGACTACAGGGGTATCTAATCCCGTTCGCTCCCCTAGCTTTCGCGCATCAGCGTCAGTGTCGGCCCAGCAACCCGCCTTCGCCGCAGGTGTTCCTCTCGATATCTACGCATTTCACCGCTACACCGAGAATTCCAGTTGCCCCTTCCGCACTCTAGCCAGACAGTATCACTTGACCGTTCCGAGCTAAGCCCGGAGATGTCACAAGTGACTTGTTTGGCCGCCTACGCGCTCTTTACGCCCAGCAAACCCGCACAACGCTTGCCCCCTACGTCTTCCGGCGGCTGCTGCCTCCCTTAGGTG
+
CCCCCGGGGFGEGEFGGCCECFGGGFGEGGGGGGGGGGGGGGGGDDGGGFGGGFFGGGGGCCCFFGGGGGGGGGGGGGEGGGGGDFGCFFEFGGAEAFG@=EFGGGGGGECFGGGGGGGGCFFGGCGE7FAAFA9FGC9BFEEFFFGGE>E+@CC;FF?>CCF6CE,EFFF9<A8EC17DFEGD*:<B88<E8C*C8C+41:;CFGFFCGCC?D+5;DA6<3C:*C)8*9):7=9*-*)*:57*9:+.:/8)58C4*-)*5))*221.*)1.75*+<()/33((((.).)),80(*)1)))
@M03506:14:000000000-AKVR1:1:1101:9184:8336 2:N:0:40
GGACTACACGGGTTTCTAATCCTGTTTGATCCCCACGCTTTCGTGCCTCAGTGTCAATATTTGTGTAGCCAGCTGCCTTCGCAATTGGTGTTCTATGTCATATCTAAGCATTTCACCGCTACATGACATATTCCGCTAGCCTCCACAGTATTCAAGACCTATAGTATCCATGGCAGTTTCCAAGTTAAGCTCGGAGATTTCACCACGGACTTACAGACCCACCTACGCACCCTTTAAACCCATTGAACCCGGATAACGATTGCAACCTCCGTACTCCCGCGCCCCCAGGCCCGGACTTAGC
+
CCCCCFFG@F@FFEGGGFGGGGCFGCFGGGCFGGGGCEFGGAFGGGG<FDDFAFFFGGFEFFFGFFDCFE<FGGAFGGGGGD:@FGFGEDFGGGCDFGGFGFGGGCFAFFGGGCFF9=FEC:99@?FFFFGGFFGGECCFFGFGGGCGDF9FGGGGGD@EG8D;FGDFF;;A88>+,73=BFC=DCF,@F,@EGECEFA:DFEGGGGE+@?:,5;,<DFGGG5,9D@DGGBG49/:8CBFGD*:+<C)/BE:>)50*(**0)*++>@;EA3=)**+04)*-(((,,()(0(4)1())14))
@M03506:14:000000000-AKVR1:1:1101:16932:8339 2:N:0:40
GGACTACCGGGGTTTCTAATCCTGTTTGCTCCCCTAGCTTTCGCGCCTCAGCGTCAGTTACTGTCCAGAAAGCCGCCTTCGCCACCGGTGTTCCTCCTGATATCTACGCATTTCACCGCTACACCAGGAATTCCGCTTTCCCCTCCAGTACTCAAGTTTGCCAGTTTTTGATGCAGGCTCTGGGTTAAGCCCAGAGTTTTCACTTCCAACTTAGCAAACCGCCTACGCCCCCTCTCCCCCCCTTAATTCCGAACAACGCTTGCCCCCCCCCGCCTTCCACCGTCTACGGCCACCGCTTCCG
+
CCCC@FFGGGGGFEGGGGFGGGGFG@FFGFGGGGGGGGGGFGEGGGG@CEGFGEGFEGGGGGGGGFGF9F<<FFFGGGEGDCFGGGDGGECCFEDGGCGGGFGGG9E?F=FFFGGGFGGFCGDFGC,C4E<FBF8CEFG9ADE8=B@,@>FGGFGGFGEGGGDEFED@35+8,7,,9>9DGA6,@EEDCG8*D558DFG7EFF,>9,,,;7:,49,+24?4)C:C<35*15*))0*,*2381)*2++/<9C;)8C*>(9*..)26C558>7)092*0.133,,4((-)(0-(0(-))0(.(
@M03506:14:000000000-AKVR1:1:1101:6141:8345 2:N:0:40
GGACTACAGGGGTTTCTAATCCTGTTTGCTCCCCACGCTTTCGCGCCTCAGCGTCAGTATCGGGCCAGTGAGTCGCCTTCGCCACTGGTGTTCTTCCGAATATCTACGAATTTCACCTCTACACTCGGAGTTCCACTCACCTCTCCCGAACTCAAGATATCCAGTTTTGAAGGCAATTCCGAGGGTGAGCCCCGGGATTTCACCCCCAACTTAGATATCCGCCTACGCGCCCTTTACGCCCAGTAATTCCGATCAACGCTAGCCCCCTTCGTCTTCCCGCGCCTGCTGGCACGAGTTCAGC
+
CCCCCGGGGGGGGGGGGGGGGGGGGGGGGFGGGGGGGGGGGGGGGGGGGGGGGGGGGGGGGGGGGG>FFGGGGGGGGGGGGGGGGGGGFCGGGGGGGGGGGGGGGGGGGGGGGFGGGGGGGGGGGGGDGGGGGDGFFABFGGGFGGGGGEGGGGGFFFGGFDGDEGEFCEF9F?3@@FGGFEG**@8>FGGFD5CE//@FFGFGGGG5=3CGG>+>7++=>C*:CF>>*>7=9??::*.:C**2:+0*3@+)))129(/*0))02:C50.95)*:A@?):7(-((((),)...-(*<692)
@M03506:14:000000000-AKVR1:1:1101:5860:8349 2:N:0:40
GGACTACTGGGGTTTCTAATCCTGTTTGCTCCCCACGCTTTCGCGTCTCAGCGTCAGTCACGTACCAGAGAGCCGCCTTCGCCACGGGTGTTCTTCCTGATATCTGCGCATTTCACCGCTACACCAGGAATTCCATGGTCCCCTACCGGACTCTAGCTATAGCAGTATCGGGTGCGACTCCAGGTTGAGCCTGGAGATTTAACACGCCGACTTACTAAGCCGCCTCCGAGCCCTTTACGCCCAGTGAATCCGGACAACGCTTGCCCCCCACGTACCCCACCGTCTGCTTGCCCGCCCGTAC
+
CCCCCGGGGGGGFGGGGGGGGGGGGGGFGGGGGGGGGGGGGGGGGGGGGGGGGFGGGGGGGGGGGGDGGGFGGGGGGFGGGGE:FGGGGCGGGGGEGGGDFGGGGGGGGGGGGGDGGGGCCGGGGDFGF8FFGGGGGGGGGGGGGGFEGCGEGGGGFF,EFGGGDAA;FD>@FCEEGGGGGGG6CCC,DC76::88,=,BFGGGGECFGGGDECEF:@AEFDGC3*;3/10*/.7>>708:*199+087E8)<)/)*,/2737<<CF)*0/5)C**34)*-,.41()*.*1()(()))-4(
@M03506:14:000000000-AKVR1:1:1101:10022:8351 2:N:0:40
[truncated: 59,062,810 more chars]
