# Supplementary material for: Differential responses of the acidobacterial community in the topsoil and subsoil to fire disturbance in Pinus tabulaeformis stands
Source: PeerJ. 2019 Dec 11;7:e8047. doi: 10.7717/peerj.8047 (PMC6911345; doi:10.7717/peerj.8047)
Supplement: Supplemental Information 28 — L, low severity; B, represents a repetitive sample; 10, topsoil (0–10 cm). [file peerj-07-8047-s028.gz › peerj-07-8047-s028]

@M03506:14:000000000-AKVR1:1:1101:13751:1065 1:N:0:41
NGAACTCCTACGGGAGGCAGCAGTCGAGAATTTTTCTCANNNNNNNAAACCCTNNNNNNNCGACGCCNNNNNNNGGATGAANNNNNNNGGGTTGTNNNNNNNTGTCATTNGGNNNNNNNNNNNGAGTATTNNNNNNNNNNNNNNTGNTAGTNNNNNNNGANGAAGANACNGNNNNNNNNGTGCCAGNNNNNNNNNNNNNNCNNNNNNCTNAAGCNNNNNNNNGATTCANNNNNNNTAAAGGGNNNNNNNNNGGCGCTGTNNGNNGGNTNNNNNNNNNCGGNGCTNAANNCCNNNNNTGCAT
+
#8ACCGGGG9FGGGGGGDGGEGGGGGGGFDGGGGGGDGG#######::DFGGG#######::DFGGG#######::FFGGG#######::DFFGG#######4:BFGGG#:B###########::D@FGG##############::#:@DE#######+3#5@FC>#6*#6########66@FGGF##############6######44#138*########33;BF+#######*2;9EGG#########21AFFE51##2##29#*#########)11#00*#.1##18#####)0.<)
@M03506:14:000000000-AKVR1:1:1101:20246:1126 1:N:0:41
CGAACTCCTACGGGAGGCAGCAGTGGGGAATTGTTCGCANNNNNNNCAAGCCTNNNNNNNCAACGCCNNNNNNNGGATGAANNNNNNNGGGTCGTNNNCNNNTTTCGATCGAGACGNNNNNNNTTCGGCTGAATAATCCGGAAAAGTGACGNNNNNNAGAGAAGAAGCCCCGNNNNANNCTGTGCCAGCAGCCGCGGTAATACAGGGGGGGCAANNNNNNNTCGGAATNNNNNNNCGTATAGGGCTCGGAGGTGGCCCACTAAGTCAGACGNNNNANCCCGCAGCGTACCTGGGGAACTGC
+
CCCCCGGGDGGGDDDECFGGCGGG@FCFGDGGGGGGGGG#######::C@FGG#######:69CFGG#######::,FFGC#######9::DEGF###:###::BFFCBFFFGGGD#######+:B=FDC@EFGC9AFFGCG7F<EDF<A>######8:@FGCFFGFDAFGC####6##66>>FFFGF8CGF<*CEGEECFFFGCF@:CDE88A#######2/;C8?5#######*211*+<:EFE5<=*/:7CFF*)9*0<<EGD9CGD5####2#)1/1)):7.9.(*1)))7855??*
@M03506:14:000000000-AKVR1:1:1101:22765:1142 1:N:0:41
CGAACTCCTACGGGAGGCAGCAGTCGGGAATTTTGGGCANNNNNNNAAAGCCTGNNNNNGCAACGCCNNGNGNAGGATGAANNNNNNCGGGATGTAANCTTNGCAAGAATGGGAAGNNNANGNAGGGGTTAATAACCCTTTTGATGACGGTNNCNNNTGTAAGCTCCGGCTANNNNCNNGCCAGCAGCCGCGGTAATACGGGGGGAGCAAGCGTNNNNNNNATTTACTNNNNNNNAAGGGCGCGTAGGCGGCCAAACAAGTCACTGGTGAAATNNCCGGGCTTAACTCGGAACGGTCAAGC
+
CCCCCGGGGFGGGEGGGGGGGGGEGGGGGGGGGGGGGGG#######::CFGGG@#####::CFGGGG##:#:#:CCFGGGG######::DFFGGGGG#:AD#4BFFGCFGGGGGGG###:#:#4:BEG8>FFEFFFFGGGGGGGGGGGGGG##8###8:@F7FCCGFG>7FF####6##56>FEEGGGGEGGGGGEGCGFGGGCCCEGCFFCE8#######/2/;*02#######/2/9EEE=E=:5C2=EEGC55E:77FE*+3**:EGF?>##/17*<)<>C7/**-553.<>))0=**
@M03506:14:000000000-AKVR1:1:1101:20953:1142 1:N:0:41
CGAACTCCTACGGGAGGCAGCAGTAGGGAATCTTCCACANNNNNNNAAAGCCTGNNNNNGCAACGCCNNGNGNAGGATGAAGNNNNNCGGGTCGTAANCTGCTTTTGTCTATGAAGNNNANGNCGGTAGTAGACGAATAAGGGTCTGCTAANNANNTGCCAGCAGCCGCGGTNNNNCGNAGGACCCAAGCGTTATCCGGAATTACTGGGCGCAANNNNNNNCGTAGGGNNNNNNNTAAGTAGATAGTGAAATCGTGTGGCTCAACCACACACCNNTTATCTAAACTACATAGCTTGAGTTT
+
CCCCCGGGGGGGGGGGGGGGEFGGGGGGGGGGGGGGGGG#######::DFGGGG#####::CFFGGG##:#:#9CFFGFGFG#####::DFFGGGGG#:BFGFGGGGGGGGFGFGG###4#:#:BFFEFGGGFEGEGGGGGGGGGGGGGGG##8##68DFGGGGGGGGGGGG####66#66>F>DFGDGGGGG7BFGGGCCC,CGBFGG>CCCC#######33=;CE5#######*/*9;FFFFCCFGFGF:*5C<;>GG*379F<=**9C:3##**095*=?C+67)5C7<F*9?@F??9
@M03506:14:000000000-AKVR1:1:1101:19102:1169 1:N:0:41
CGAACTCCTACGGGAGGCAGCAGTCGGGAATTTTGGGCAATNGGCNAAAGCCTGACCCAGCAACGCCGCGTGAAGGATGAAATCCCTCGGGATGTAAACTTCGCAAGAACGGGAAGAATAAGCCGGTGTGAATATCACCGGTGATGACGGTACTGTTTGTAAGCTCCGGCTANCTNCGTGCTAGCAGCCGCGGTAATACGGGGGGAGCAAGCGTTTNTCNNATTTACTGNNNGNAAAGGGCGCGTAGGCGGCCACCGCAAGTCGGTTGTGAAACCCCCGGGGTTAACCCGGTAAGGCCAAA
+
CCCCCGGGAFEFGGGGGDGGGFGGGGGGGGGGGGGGGGCGG#:CF#:CFGFGGGGFGGGGGGGGGGG7FEFGGGGG8FGGGGGFGGEGGGGFGDFGGGGFGGGGGEC<4EEGECFFGGGGGCFGCDFDFG9FECEBC,DEE@:@F9@CFFCC@ACGGGGFCGC9;FFGEFGC#66#6>FFF*2<CFGFC7FFGG7:ED9C757CECGCCFFCE1**#2*##**2;EF+3###*#/2:CFGGGCGGD5CC5E*92:*::79*+2171*)/*+0::***.)7))0:*970153(8)*0)075)
@M03506:14:000000000-AKVR1:1:1101:11705:1171 1:N:0:41
CGAACTCCTACGGGAGGCAGCAGTTAGGAATCTTGGACAATGGGCNCAAGCCTGATCCAGCCATGCCGCGTGAGTGATGAAGGCCTTAGGGTTGTAAAGCTCTTTCAGCGGGGAAGATAATGACGGTACCCGCAGAAGAAGCCCCGGCTAACTTCGTGCCAGCAGCCGCGGTNATNCGAAGGGGGCTAGCGTTGCTCGGAATCACTGGGCGTAAAGCGCNNGTAGGCGGNTNTTTAAGTCAGGGGTGAAATCCTGGAGCTCAACTCCAGAACTGCCTTTGATACTGGGGATCTCGAGTCCG
+
CCCCCGGGGFGGGGGGGGGGGGGGGGGGGGGGGGGGGGGGGGGGG#:DFGGGGGGGGGGGGGGGGGGGGGGGGGGGGGGGGGGGGGGGGGGGGGGGGGGGFEGGFGGGGGGGGCGGGGGGGGGGGGGGGGGGGGGGGGGGGGGGGGGGDEFGGGGGGGGGGGGGGGGGGGG:#66#4@:FGGGGGGGGGGGGGDCBEBGGGGGGGGFGGGGGDEGGGGC##2;@FGFGG#*#2/;ECFGGGGGGGGGGGGF?DFGGFFGGGFGGGGGGDGGF7FGG44:?:FFGGFFFFD;8BFFFFF>=3
@M03506:14:000000000-AKVR1:1:1101:17078:1195 1:N:0:41
CGAACTTCTACGGGAGGCAGCAGCCGCGGTAATACGGGGGGGGCAAGCGTTGTTCGGAATTACTGGGCGTAAAGGGCTCGTAGGTGGCCAACTAAGTCAGACGTGAAATCCCTCGGCTTAACCGGGGAACTGCGTCTGATACTGGATGGCTTGAGTTCGGGGGAGGGATGCGGAATTCCAGGTGTAGCGGTGAAATGCGTAGATATCTGGAGGAACACCGGTGGCGAAGGCGGCATCCTGGACCGACACGGACACTGAGGAGCGAAAGCCAGGGGAGCAAACGGGAGTAGAAACCCCGGTA
+
CCCCCGGGGGGGGGGGGGGGGGGGGGGGGGGGGGGGGGGGGGGGGGGGGGGGGGGGGGGGGGGGGGGGGGGGGGGGGFGGGGGGFGGGGGGGGGGGGGGGGGGGGGGGGGGGGGGEGGGGGFGGGGGGGGGGGEGGGGGFFGGGFGFGGGGGGGGGGGEGGGGGGGGCCGGGE>CGGGGGGGCFGGFGGG5CF9FEFGGGEGGGGFGCCGGGGGFGGFGEGE5EFGGGGGGGGGGGFFGGGGF6:5EDC*:EDCEGG4CFFG3C7>5DGG=5>CC5DEG<CFFEGE)04D?9@F7>BFB7)
@M03506:14:000000000-AKVR1:1:1101:10801:1200 1:N:0:41
CGAACTCCTACGGGAGGCAGCAGTCGGGAATTTTGGGCAATGGGCGAAAGCCTGACCCAGCAACGCCGCGTGAAGGATGAAATCCCTCGGGATGTAAACTTCGCAAGAACGGGAAGAATTAGTGGAAGTTAATACCTTCCATGATGACGGTACCGTTTGTAAGCTCCGGCTAACTCCGTGCCAGCAGCCGCGGTAATACGGGGGGAGCAAGCGTTGTTCGGATTTACTGGGCGTAAAGGGCGCGTAGGCGGCCTCCGCAAGTCAGTTGTGAAATCTCCGAGCTTAACTCGGAAAGGTCAAC
+
CCCCCGGGGGGGGGGGGGGGGGGGGGGGGGGGGGGGGGGGGGGGGGGGGGGGGGGGGGGGGGGGGGGGGGGGGGGGGGGGGGGGGGGGGGGGGGGGGGGGGGGGGGGGGGGGGGGGGGGGGGGGGGGGGGGGGGGGGGGGGGGFGGGGDGGGGFGGGGGGGGGGGGGGGGGGGGGGGGGGGGGGGGGGGGGGGGGGGGGGGGGGGGGDGGGGGGCEEGGGDEDGFGGGFGFGGGGGGGDECECEEEEGGEGGDECCD@C3CFGCFCFFC<AB*>:?FFGCD@>6?@F4<D>375>F?*6F9
@M03506:14:000000000-AKVR1:1:1101:11350:1281 1:N:0:41
CGAACTCCTACGGGAGGCAGCAGTGGGGAATTGTTCGCAATGGGCGCAAGCCTGACGACGCAACGCCGCGTGGAGGATGAAGACCTTCGGGTCGTAAACTCCTTTCGATCGAGACGAATGGCCTCCGGGTGAATAATCTGGAGGAGTGACGGTACCGAGAGAAGAAGCCCCGGCTAACTCCGTGCCAGCAGCCGCGGTAATACGGGGGGGGCAAGCGTTGTTCGGAATTACTGGGCGTAAAGGGCTCGTAGGCGGCCAACTAAGTCAGACGGGAAACCCCTCGGCTTAACCGGGGAACTGC
+
CCCCCGGGGCGGGGGGGGGGGGGGGGGGGGGGGGGGGGGGGGGGGGGGGGGGGGGGGCFGGGGGGGGGGGGGGGGGGGGGGGGGGGGGGGGGGGGGGGGGGGGGGGGGGGGGGGGGEGGGGGGGGGGGGGGGGGGGGGGGGGGGGGGGGGGGGGGGGGGGGGGGGGGGFGGGGGEGGGGGGGGGGGGGGGGGGGGGGCEE?C+AEDGGGGGG5FGGG8=EGFFGGGDGGFFGCCFGGED5CCFGG75C*:CCD=EDGEGG6<4?FGFF7CE))*):*)9318>55)974>F05<>)7.09*
@M03506:14:000000000-AKVR1:1:1101:9981:1286 1:N:0:41
GTGCCAGCCGCCGCGGTAATACGGGGGGAGCAAGCGTTGTTCGGATTTACTGGGCGTAAAGGGCGCGTAGGCGGCCAGCACAAGTCAGTTGTGAAATCTCCGAGCTTAACTCGGAAAGGTCAACTGATACTGTGCGGCTAGAGTGCGGAAGGGGCAACTGGAATTCTTGGTGTAGCGGTGAAATGCGTGGATATCAAGAGGAACACCTGCGGCGAAGGCGGGTTGCTGGGCCGACACTGACGCTGATGCGCGAAAGCTAGGGGAGCGAACGGGATTAGATACCCCAGTAGTCCTAGAGCGG
+
CCCCCGGGGGGGGGGGGGGGGGGGGGGGGGGG<FGGFGGGGGGGCFEGGGGGGGGGGGGFGGGGGGGCFGGGGGGGGGGGGGGGGGGGGGGGCGGGGGGGGGGGGGFGGGGGGGGGGGGGGGGGGGGGGGGGGGGGGGDGGGGGGFGGGGGGGGG5CFFGGGGGGGGGGGGGGGGGGGEEGGGGGGGGGGEDFGGGGGGGGGGFFGDCGCCEGGGGGGGGGGGGGG7C6EC**:CCEGGGGGG*7*AFFGAED5CGAFCGGGGCEGGD59CBG3564=*:**)3:3794:8-7*0*/**5@
@M03506:14:000000000-AKVR1:1:1101:20798:1297 1:N:0:41
CGAACTCCTACGGGAGGCAGCAGTCGGGAATTTTGGGCAATGGGCGCAAGCCTGACCCAGCAACGCCGCGTGAAGGATGAAATCCCTCGGGATGTAAACTTCGCAAGAACGGGAAGAATAAGCCTGTGTTAATAGCACAGGTGATGACGGTACCGTTTGTAAGCTCCGGCTAACTCCGTGCCAGCAGCTGCGGTCATACGGGGGGAGCAAGCGTTGATCGGATTTATGGGGCGTAAAGGGCGCGTAGGCGGACACCGCAAGTCAACTGTGAAATACCCGGGCTTAACTCGCAAAGGTAAGC
+
CCCCCGGGGGGG7@FGGGGDGE8FEEFGGCGGGGGGDFCFGGCCEEFGGEGGGFEFGGGFDFFEFGEFFF>FEFFFGFCGFGA,FF8EFGEEGDAFGGG,EEFEC:FEFECGG+>:,B?FGCF@==<=F<FGGFG9FFGF8DEF9@FGGGFG@FBCFGGFGE;CF,@@CEGE7<,72:>1<FA,FCGG,<CFC=*=;FFG@5***11*;EFC8C88*0+:=*:?F@++3*88CCCEGGGDEGG5*:5*0>C*95CCC)/)/3:?FD020:+/:>*+00)9)7757**94*)3<360***17
@M03506:14:000000000-AKVR1:1:1101:17857:1300 1:N:0:41
CGAACTCCTACGGGAGGCAGCAGCTAGGAATCTTGGGAATGGGCGAAAGCCTGACCCAGCAACGCCGCGTGGGCGACGAAGGCCTTCGGGTCGTAAAGCCCTTTTGTAGGGGACGATGATGACGGTACCCTGCGAATAAGCCACGGCTAACTACGTGCCAGCAGCCGCGGTAATACGGAGGTGGCGAGCGTTGTCCGGATTTACTGGGCGTACAGGGCGTGCAGGCGGGTTGTTAAGTGCAGAGTGAAAGCTCCCGGCTCAACTGTGAGAGGTCTTTGCAGATTGGCACACTCGCGGGGGG
+
CCC9CD<A-6EF7@@@7FFGEFE8FGG?F9CFF<CEEE6C<F,C:@B7FFFEGDFFF@6<,CFGG@EGGFDFFGF7=FG7=FEGGDFFFG=@CF,?+F,==F<FEF<,,,B7CFGGDFGFAD9++BFEF3DC>CGGCCC:FG7:7:*:>7FF9<<5:1*>>:,4,C@<<F4=*,,?:*1*<1<*<*<8?*2*:8@:>C8**+<@<@FFF>CC>/@ECGGE=EE9*8>E*:E5;*@+C+*0+23*<2:*0:*<*+*1*.)/<9*<6*97:*0<027+26>7***++029)008?))05;085
@M03506:14:000000000-AKVR1:1:1101:11106:1345 1:N:0:41
CGAACTCCTACGGGAGGCAGCAGTAGGGAATATTGGGCAATGGGCGAAAGCCTGACCCAGCAACGCCGCGTGTGCGATGAAGGCCTTCGGGTCGTAAAGCACTTTTCTGAGGAATGAGAATGGACAGTACCTCAGGAATAAGTCTCGGCTAACTACGTGCCAGCAGCCGCGGTAAAACGTAGGAGACGAGCGTTATCCGGATTTACTGGGCGTAAAGCGTGTGCAGGCGGTTCGGCAAGTTGGATGTGAAATCTCCCGGCTCAACTGGGAGGGGTCGTGCAATACTACCAAACTTGAGGTC
+
CCCCCGGGGGGGGGGGGGGGGGGGGGGGGGGGGGGGGGGGGGGGGGGGGGGGGGGGGGGGGGGGGGGGGGGGGGGGGGGGGGGGGGGGGGGGGGGGGGGGGGGGGGGGGGGGGGDGGGGGGGGGGGGGGGGFFGGGGGGFFFGFFF8DCGGGGGGGGGCFGGGGFFGGGGGGCEFFGGGDFGGFGGGDGGGGG7:AFGGG>ECGGGGGGGGGGGGGGGGDGGGGGFGDCE::ECEGGGGEFGGGGGCF+<9<7+9>*7DD7CDC7:<7F55>DDC:C3*17F=F?BFF(7?1)**9*7?F0
@M03506:14:000000000-AKVR1:1:1101:8849:1372 1:N:0:41
CGAACTCCTACGGGAGGCAGCAGTGGGGAATTGTTCGCAATGGGCGCAAGCCTGACGACGCAACGCCGCGTGGAGGATGAAGATCTTCGGGTCGTAAACTCCTTTCGATCGAGACGAACAGCCTCTGGGTGAACAATCCGGAGGTCTGACGGTACCGAGAGAAGAAGCCCCGGCTAACTCCGTGCCAGCAGCCGCGGTAATACGGGGGGGGCAAGCGTTGTTCGGAATTACTGGGCGTAAAGGGCTCGTAGGCGGCCAACTAAGCCAGACGTGAAATCCCTCGGCTTAACCGGGGAACTGC
+
CCCCCGGGGGGGGGGGGGGGGGGGGGGGDGGGGGGGGGGGGGGGGGGGGGGGGGGGGGGGGGGGGGGGGGGGGEGGGGGGGGGGGGGGGGGGGGGGGGGGGGGGGGGGGGGGGGGGGGGGGGCFGGGGGGGGGGGGGGGGEGGGGGGGGGGGGGGGGCF7C@FGGGGGGGGGGGGDGGGFGGGFGG@FFFGGGGGGEGCEGFFGCGGGGGGGGGGGGCGGGGFGGGGGGFGFGGFGGGGDFFFEGGGGGGG*0CGGGFCDFGG6*6*9*>=0*>FF>=7C673CE:D):769>B3>@@?F6
@M03506:14:000000000-AKVR1:1:1101:18010:1372 1:N:0:41
CGAACTCCTACGGGAGGCAGCAGCCGCGGTAATACGGGGGGAGCAAGCGTTGTTCGGATTTACTGGGCGTAAAGGGCGCGTAGGCGGCCAGCACAAGTCAGTTGTGAAATCTCCGAGCTTAACTCGGAAAGGTCAACTGATACTGTGCGGCTAGAGTGCGGAAGGGGCAACTGGAATTCTTGGTGTAGCGGTGAAATGCGTAGATATCAAGAGGAACACCTGCGGCGAAGGCGGGTTGCTGGGCCGACACTGACGCTGAGGCGCGAAAGCCAGGGGAGCGAACGGGATTAGAAACCCGAGG
+
CCCCCGGGGGGGGGGGGGGGGGGGGGGGGGGGGGGGGGGGGGGGGGGGGGGGGGGGGGGGGGGGGGGGGGGGGGGGGGGGGGGGGGGGGGGGGGGGGFGGGGGGGGGGGGGGGGGDGGGGGGGGGGGGEGGGGGGGGGGGGGGGGGGGGGGCGGGGGGGGGGGGGGGGGGGGGGGGGGFGGGGGGGGGGGGGGF?FGGGGGGGGGG7EGFGGGGGGGGGGGGGGGGGGGGGGGGGGCGGGGGGCEEGGEGFGFFEG=>DGGGGGGG7DEFGFGGGGDDGGGF)>E>*81C?AFFFF:E5@)
@M03506:14:000000000-AKVR1:1:1101:16118:1377 1:N:0:41
CGAACTCCTACGGGAGGCAGCAGTCGGGAATTTTGGGCAATGGGCGAAAGCCTGACCCAGCAACGCCGCGTGAAGGATGAAATCCCTCGGGATGTAAACTTCGCAAGAACGGGAGGAATAAGTAAGGGTTAATACCTCTTACGATGACGGTACTGTTTGTAAGCTCCGGCTAACTCCGTGCCAGCAGCCGCGGTAATACGGGGGGAGCAAGCGTTGTTCGGATTTACTGGGCGTAAAGGGCGCGTAGGCGGCCACCGCAGGTCGACTGTGAAATCTCCGGGCTGAACCCGGAAAGGTCAGC
+
CCCCCGGGGGGGGGGGGGGGGGGGGGGGGGGGGGGGGGGGGGGGGGGGGGGGGGGGGGGGGGGGGGGGGGGGGGGGGGGGGGGGGGGFGGGGGGGGGGGGGGGGGGGGGGGGGGGGGGGGGGGGGGGGGGGGGGGGEFGDF<FGFGGGGGGGGGGCFGGGGGGGGGGGGGGGGGGGFGGGGGFGGGGGCGDFGFGEFGGGGEGGGGGGGFCFG:EE:@CGGGEGGGGGGGGGGE?CFDCG=EGE77EDCEGGGGGFEBGDDEDC5C=D0:?7:F7+??57<>E*A?4>BDF75BFFF4/<:
@M03506:14:000000000-AKVR1:1:1101:12974:1393 1:N:0:41
CGAACTCCTACGGGAGGCAGCAGTCGGGAATTTTGGGCAATGGGCGAAAGCCTGACCCAGCAACGCCGCGTGAAGGATGAAATCCCTCGGGATGTAAACTTCGCAAGAACGGGAAGAATAAGTAGGGGACAATACCCCCTATGATGACGGTACCGTTTGTAAGCTCCGGCTAACTCCGTGCCAGCAGCCGCGGTAATACGGGGGGAGCAAGCGTTGTTCGGATTTACTGGGCGTAAAGGGCGCGTAGGCGGCCAGCACAAGTCAGTTGGGACATCTCCGAGCTTAACTCGGAAAGGTCAAC
+
CCCCCGGGGGGGGGGGGGGGGGFFGGGGGGGGGGGGGGGGGGGGGGGGGGGGGGGGGGGGGGGGGGGGGGGGGFGGFGGGGGGGGGFFGGGGGGGGGGGGGGGGGGGFGGGGGEGDGGGGGGGGFGGGGGGGGGG8DFGGGGCFCCFGGGGGGGGGGGGGGFEFGGGGGGGEGG9FGGGGGFFGGGFGGE@<B48:<9ECECCEGEGGG6CGGCEGCACECEEGGC?FED=8EECEDFDGGGGD:CGCCEGEGEFF8597:9:7C::C<5C)/00::1>)9>B+<7>@ADE1>)<)009?7
@M03506:14:000000000-AKVR1:1:1101:17324:1411 1:N:0:41
CGAACTCCTACGGGAGGCAGCAGTCGGGAATTTTGGGCAATGGGCGAACGCCTGACCCAGCAACGCCGCGTGAAGGATGAAATCCCTCGGGATGTAAACTTCGCAAGAACGGGAAGAATAAGTAGAGGACAATACCCCCTATGATGACGGTACCGTTTGTAAGCTCCGGCTAACTCCGTGCCAGCAGCCGCGGTAATACGGGGGGAGCAAGCGTTGTTCGGATTTACTGGGCGTAAAGGGCGCGTAGGCGGCCAGCACAAGTCAGTTGTGAAATCCCCGAGCTTAACTCGGAAAGGTCAAC
+
CCCCCGGGGGGGGGGGGGGGGGGGGGGGGGGGGGGGGGGGGGGGGGGGGGGGGGGGGGGGGGGGGGGGGGGGGGGGGGGGGGGGGGGGGGGGGGGGGGGGGGGGGGGGGGGGGGGGFGGGGGGGGGGFFGGGGGFGGGGGGGGGGGGGGGGGGGGGFGGGGGGGGGGGGE@<FFGGGGGGGGGGGGGGGGGGGGEG9CFGGGGGGGEEDFGFE8EG8EGGG8EEFGGGG+CFD**:=FG5*CEEGGDCGGGGGGFFGFGGGEF?FGFG79+7?>F+27D)>@)+<=GFFGE(0.>>*196*
@M03506:14:000000000-AKVR1:1:1101:8612:1477 1:N:0:41
CGAACTCCTCCGGGAGGCAGCAGTCGGGAATTTTGGGCAATGGGCGAAAGCCTGACCCAGCAACGCCGCGTGAAGGATGAAATCCCTCGGGATGTAAACTTCGCAAGAACGGGAAGAATAAGTAGGGGCCAATACCCCCTATGATGACGGTACCGTTTGTAAGCTCCGGCTAACTCCGTGCCAGCAGCCGCGGTAATACGGGGGGAGCAAGCGTTGTTCGGATTTACTGGGCGTAAAGGGCGCGTAGGCGGCCAGCACAAGTCAGCTGGGAAATCCCCCAGCCTAACTCGGAAAGGTCAAC
+
CCCCCFGGG<FGGGGGGGGGGGGGGGGG@EFGGGGGGGGGGGGGGGGGGGGGFFC,EFGGGGGGGGGGGGGDGEGGGGGGGGGGGGFGGGGGGGGFGGGGGFBCFGDGDFEGFGGGGG9AFGGGGGGGGGECFGGGGGGDGF9FFGGGGCC@C@:@FGGFDC9:DAFGGGGEGFCCFGF:CFFGDF>FCFEDGFE@CFC>8>ED58CEDGGFEC?EEGGDE8;CFCEFE68C5*28A:FGG=1:5:**2:5=DD=9*052:0*+<*<6*9=F**0+9)))*.)066**-159DBFF*1<F4
@M03506:14:000000000-AKVR1:1:1101:18380:1490 1:N:0:41
CAACTCCTCGGGAGGCAGCAGTCGGGAATTTTGGGCAATGGGCGAAAGCCTGACCCAGCAACGCCGCGTGAAGGATGAAATCCCTCGGGATGTAAACTTCGCAAGAACGGGAAGAATATGCGAGAGTTAATATCTTTCGCGATGTCGGTACCGTTTGTAAGCTCCGGCTAACTCCGTGCCAGCAGCCGCGGTAATACGGGGGGAGCAAGCGTTGTTCGGATTTACTGGGCGTAAAGGGCGCGTAGGCGGCCACCGCAAGTCGATTGTGAAATCTCCGGGCTTAACCCGGAAAGGTCAACCG
+
CCCCCGGGGGGGGGGGGGGGGGGGGGGGGGGGFGGGGGGGGGGGGGGGGGFGGGGGGGGGGGGGGGGGGGGGGGGGGGGGGGGGGGGGGEGGGGGGGGGGGGGGGGGGGGGGGGGGGGGGGGGGGGFFGFGGDG9EGGGGGGGGGGGGGGGGGGGGGGGGGFGGFGGGGGGGGGFGGGGCFGGGGGGGGGGFEGGFGFGGGGGCGECFFF?8CEEFGGEGC5FFGD9ECFGCE7@CEEGEGGGGGDA<C5=E<FDG5BCCFEC*:9?FGFFB7*:A<>GD55FC?F*72<)(7)**)10)0
@M03506:14:000000000-AKVR1:1:1101:14826:1520 1:N:0:41
CGAACTCCTACGGGAGGCAGCAGTGGGGAATTGTTCACAATGGGCGCAAGCCTGATGACGCAACGCCGCGTGGAGGATGAAGGTCTTCGGGTCGTAAACTCCTTTCGACCGAGATGAATTTCCGCCGACCTAACACGTCGGCGGGGTGACAGTATCGAGGGAAGAAGCCCCGGCTAACTCTGTGCCAGCAGCCGCGGTAATACAGGGGGGGCGAGCGTTGTTCGGAATTACTGGGCGTAAAGGGTACGTAGGCGGCCAACTAAGTCCGACGTGAAATCCCAAGGCTTAACCTTGGAACTGG
+
CCCCCGGGGGGGGGGGGGGGGGGGGGGGGGGGGGGGGGGGGGGGGGGGGGGGGGGGGGGGGGGGGGGGGGCGGFGGGGGGGGGGGGGGGGGGGGGGGGGGGGGGGGGGGGGGGGGGGGGGGGGGGGGGGGGGGGGGGFGGEGGGGGGGGGGGGG9CGGGGGGFEGGGGG5CGGGGGGGGGGGGGGGGGGGGGGGGGGGGEGGGGGGGCEGEGG5EGEC?G:A?EGG5CFGF9@CFGG*>E5<?C0<+98CGGGEGGG>FC7FFGGGGDGGGEGFFF7@CC7)7A*69?9C72*9?F?)<F)
@M03506:14:000000000-AKVR1:1:1101:21705:1631 1:N:0:41
CAACTCCTACGGGAGGCAGCAGTCGGGAATTTTGGGCAATGGGCGAAAGCCTGACCCAGCAACGCCGCGTGAAGGATGAAATCCCTCGGGATGTAAACTTCGCAAGAATGGGAAGAATAAGGAGGGGTTAATAACCCTTTTGATGACGGTACCATTTGTAAGCTCCGGCTAACTCCGTGCCAGCAGCCGCGGTAATACGGGGGGAGCAAGCGTTGTTCGGATTTACTGGGCGGAAAGGGCGCGTAGGCGGCCAAACAAGTCACTTGTGAAATCTCCGGGCTTAACTCGGAACGGTCAAGTG
+
CCCCCGGGGGGGGGGGGGGGGGGGGGGGGGGGGGGGGGGGGGGGGGGGGGGGGGGGGGGGGGGGGGGGGGGEGGGFFGGGGGGGGEFGGGGGEGGGGGGGGGGGGGGGGGGGGFGFGGGGGGGGGGGGGFFFGGEGGGGFGGGGGGGGGGGGGGGGGGGGGGGFGGGGGGGGGGGGGGGGGFGGGC7CGGGGGGGGD9FEGGGGGEGF6A>CCGGG@:EGGDE@CGGF65*:*:8EGGC*CGGGDEGGEGEGGFFGFFGD7F*+<CGGE>C6*0:EDBD)95FFGFGFBGFFFBEDFFFF*
@M03506:14:000000000-AKVR1:1:1101:11548:1638 1:N:0:41
CGAACTCCTACGGGAGGCAGCAGTCGGGAATTTTGGGCAATGGGCGAAAGCCTGACCCAGCAACGCCGCGTGAAGGATGAAATCCCTCGGGATGTAAACTTCGCAAGAATGGGAAGAATAAGGGAGGGTAAATAGCCCTTCTGATGATGGTACCATTTGTAAGCTCCGGCTAACTCCGTGCCAGCAGCCGCGGTAATACGGGGGGAGCAAGCGTTGTTCGGATTTACTGGGCGTAAAGGGCGCGAAGGCGGCCAAACAAGTCACTCGTGAAATCTCCGGGCTTAACTCGGAACGGTCAAGT
+
CCCCCGFGGFFGGCEF:FGGGFGGFGGGGGEC<FEGGGGGGGGGCF@@@CFGGGGFFGGDGFGGG7FECFGGGGGGGGGDFFGCGGFEGGGFGEGGGCGDGGG@FEGGGGDEG84?FEFFD9C8D:FDGFFDF9FG8F@DEFF,<FFFGGFGGADG9FGGGDGFGGGGGGEG7BGGGDF7FFCCFGGGGGGDD1C7BCCBCDEEEGGD8*;;C/8:*:CGG8A8E7<9E:8C=5C=*<CGGGGG**:)8**:<EF7CFFCCFCCD*:9A67B*223*)9)9)0<C=F=833:)73>))19/
@M03506:14:000000000-AKVR1:1:1101:16655:1664 1:N:0:41
CGAACTCCTACGGGAGGCAGCAGTGGGGAATTTTGGGCAATGGGCGCAAGCCTGACCCAGCAACGCCGCGTGAGGGAGGAAATCCTTCGGGATGTAAACCTCACAAGCAAGGGAAGAGCGCTCAGGGGTGAATACCCCCTGAGTCCGACGGTACCTTGCGTAAGCCACGGCTAACTACGTGCCAGCAGCCGCGGTAATACGTAGGTGGCAAGCGGTGTTCGGAATTATTGGGCGTAAAGGGCGCGTAGGCGGTCTTGTAAGTCAGCTGTGAAAGCCCGGGGCTCAACCCCGGAGGGTCGGG
+
CCCCCGGGGGGGGGGGGGGGGGGGGGGGGGGGGGGGGGGGGGGGGGGGGGGGGGGGGGGGGGGGGGGGGGFGCGGGCGGGGGGGGGGGGGGGGGGGGGGGGGGFF<EGGGGGGFGGGGGGGEGGGGGGCEDFDGGG?FGGGGGGGGGFFGGGGDGG<FFGGGGF?CFGGGGGDFGFGFGFGGGGGGGGFGDC:CEEGCF78+3:CFFGG*288;*;ECE7CC8*;<9CEG688EE55CCFGEGCGGGD8<CE9/1;C8CDF:>9?C+9:C7/:C<63)1<D@8597*707@07BEF3?)5)
@M03506:14:000000000-AKVR1:1:1101:10291:1669 1:N:0:41
CGAACTCCTACGGGAGGCAGCAGTGGGGAATCTTGGACAATGGGGGAAACCCTGATCCAGCCATGCCGCGTGAGTGATGAAGGCCCTAGGGTTGTAAAACTCTTTCGACGGGGACGATAATGACGGTACCCGTAGAAGAAGCTCCGGCTAACTTCGTGCCAGCAGCCGCGGTAATACGAAGGGGGCTAGCGTTGTTCGGAATTACTGGGCGTAAAGCGCGCGCAGGCGGTTTTCCAAGTCAGTGGTGAAAGCCCGGAGCTCAACTCCGGAACTGCCATTGAAACTGTGAAACTTGAGGATG
+
CCCCCGGGGGGGGGGGGGGGGGGGGGGGGGGGGGGGGGGGGGGGGGGGGGGGGGGGGGGGGGGGGGGGGGGGGGGGFGGGGGGGGGGGGGGGGGGGGGGGGGGGGGGGGGGGGGGGGGGGGGGGGGGGGGGGGGGGGGGGGGGGGGGGGGGGGGGGGGGGGGGGGGFGGGGFCGGGGGGGGEGGGGGFGCGFCE@CGGGGGCFGG?FGGGGGDGGGGGGGGGGGGGGGGGEGG+3@?CGGFFGGGG=GG:?FCFC:57DDG+20+*7CC3=>497C*97CC*/+0*0*4748467=@4)06
@M03506:14:000000000-AKVR1:1:1101:10035:1696 1:N:0:41
CGAACTCCTACGGGAGGCAGCAGTCGAGAATCTTTCACAATGGGGGCAACCCTGATGGAGCGACGCCGCGTGGAGGATAAGGTCTTCGGATTGTAAACTCCTGTCATGTGTGAACAAGGCTGTCCTGTTAAGAGCGGGGCAGATTGATGGTAACACAAGAGGAAGAGACGGCTAACTCTGTGCCAGCAGCAGCGGTAATATAGAGGTCTCAAGCGTTGTTCGCAAGCACTGGGCGTAAAGGGGGCGTAGGTGGCGTGGTAATCCTGATGTGAAAGCCAGGCGATCCGCCTCGGAATGGCAA
+
@CC<A66@E6C-6@BC7FCF@FG@F7B:FCFFGGG<E@,CFCGGC7@FCFEB8,E,66,CE:+@F+@+7:CFC7FF7F<E<F<,,5,DFBFC,BFA9AF@FG8F<<FG5A?45E<?AAEF<8E,8,EFC,:,C<,3++@++3D,<>,@B:@,@:FFC7<>,>F7,F:,D:*>*=,>,<FCAF22,,1::F++<<C<**5B+3++,=++<<+2+2:;;ECA+**2**2**20*/*:*1*1++**2*11)2:329CG3*77*++*++2+*<:+82*:*7)*9*5)**)/)(/<(7)..)/))*
@M03506:14:000000000-AKVR1:1:1101:14435:1712 1:N:0:41
CGAACTCCTACGGGAGGCAGCAGTGGGGAATTTTTGGCAATGGGCGAAAGCCTGACCAAGCAACGCCGCGTGGATGATGAAGTCTCTTGGGACGTAAAATCCTTTCGACAGGGAAGAAACCCGCAAGGGTTGACGGTACCTGTAGAAGAAGCCCCGGCTAACTCCGTGCCAGCAGCCGCGGTAATACGGGGGGGGCAAGCGTTGTTCGGAATTACTGGGCGTAAAGGGCGCGTAGTCGGTCTGTTAAGTTGGATGTGCAAACCCTGGGCTTAACCCAGAGCCTGCATCCAACACTAGCAGG
+
CCCCCGGGGGGGGGGGGGGGGGGGGF@FGEGGGGG@FGFGGG@EGEFCGDGGGGGGGFDDGGGGGGGEGGGGGCGGGGGGFGFG9FGGGGGEFFGGFGFFFGGGGGGFGGGCGFFGFGGGGG7@=EFFCGGEGGG>CFCFGEGGGFAF77FF7<FCFD7<DFGGGGF:F7<7*<FF7FGGG:F79BCCDGCEG>E:*;@8C;ACCGCE51;EF7CFFGD5CC8*8<C55***25E*<E)2**:C7C?*<9+0*+273*:7:***2*/7*7>)0*:7*.***8)6550@7*/()09)*)*9<
@M03506:14:000000000-AKVR1:1:1101:18366:1744 1:N:0:41
CGAACTCCTACGGGAGGCAGCAGTAAGGAATATTGGTCAATGGGCAAGAGCCTGAACCAGCCATGCCGCGTGCAGGAAGAAAGCCCTCCGGGTTGTAAACTGCTTTTGTACGGGAAGAAACCCACCTACGTGTAGGTGGTTGACGGTACTGTAAGAATAAGGATCGGCTAACTTCGTGCCAGCAGCCGCGGTAATACGAAGGATCCAAGCGTTATCCGGATTTATTGGGTTGAAAGGGTGCGTAGGCGGCGTATTAAGTCAGTGGTGAAAGACCGATGCTTAACATCGGAACTGCCATTGG
+
CCCCCFFGGGGGEGGDGGGGGGGFFGGGGGGGGGGGGGGGGGGGGGGGGGGGGGGGFGGGGGGGGGGGGGGGGGGGGGGGGGGGGGGGGGGGGGGGGGGFFGGGAFGGFGGGGGGGGGGFGGGGGGGGGGFFGGGGGGGGFFFGGGFGGGGGGGGGFFGFGGGCGGGGDGFEFFGG>FGCDF7FGF,>EGGGGEGFDGGG>EGGCC@CGG5C=E*2BEDD=EF9999A88;*>:CGGGGGGDEGGGGDE5*:3CCF?=>FFCCC6:5CEC:)09DCGED***1C9*>)49B9FF?<@7?F)
@M03506:14:000000000-AKVR1:1:1101:17067:1767 1:N:0:41
CGAACTCCTACGGGAGGCAGCAGCCGCGGTAAGACAGAGGTGCCAAGCGTTAGGCGGAATCACTGGGCTTAAAGCGCGTGTAGGTGGCGGCCTAAGTACCTTGTGAAGTCCTGCGGCTCAACCGCAGAACTGCTTGGTATACTGGGTCGCTTGAGCCATCCAGGGGCAACTGGAACAAGCGGTGGAGCGGTGAAATGCGTAGATATCGCTTGGAACGCCAAAGGTGAAAACAGGTTGCTGGGGATGCGCTGACACTGAGACGCGAAAGCCAGGGGAGCGAAAGGGATTAGAAACCCCTGTA
+
CCCCCFFFGC<@CEGGGGGGGGGGGGGGGGGGGGGGGG?@GGFGGGGCGFF:C8FF@FEFEGGGGGGGFF8FCFGDEGGGGGGGGGGGGGGGF<EFGGCGGGGGGGDEGGFGGGG:FGGGGCFCFFGCFGGGGFDFGDFGCFGGCCCFEGEGGGGGGFGGD7F7:FGCEGFGFGGFGBGGGGFG@@@EEG:F*C<FGGD:CE>CFGFCCG*C5FFGGGEDE8EG+<E+A?FGF*<C=8FGGGG=GCEDG>ECF07CEFGFDC55*)*9FGFF>DDCC@557)7C:<FF2CFBFFF.8)59*
@M03506:14:000000000-AKVR1:1:1101:8344:1794 1:N:0:41
CGAACTCCTCCGGGAGGCAGCAGTCGGGAATTTTGGGCAATGGGCGAAAGCCTGACCCAGCAACGCCGCGTGAAGGATGAAATCCCTCGGGATGCAAACTTCGCAAGAACGGGAAGAATTAGTAGGGGACAATACCCCCTATGATGACGGTACCGTTTGTAAGCTCCGGCTAACTCCGTGCCAGCAGCCGCGGTAATACGGGGGGAGCAAGCGTTGTTCGGATTTACTGGGCGTAAAGGGCGCGTAGGCGGCCAGCACAAGTCAGTTGTGAAATCTCCGAGCTTAACTCGGAAAGGTCAAC
+
CCCCCGGGG-FGGGGGGGGGGGGFGGGGGGGFGGGGGGGGGGGGGGGGGGGGGGGGGGGGGGGGGGGGGGGGGGGGGGGGGGGGFGGGGGGGGGGGGGGGGGGDGGGGGGGGGGGGGGGGGGGGGGGGGGGGGGGGGGGGGGGGGGGGGGGGGGGGGFGGGGGGGGGDEGGGGGGGGDEFGGGGGGGGGGGDGGGGGFGGGGGGGGGGGGGGGEEGGGGGGGGGFD7@FGGGGEEEFFGGGGGGGDE59/55DCGGGFCCGGGGGFGD:DFBFGCCF?DCDE3<:6C9>DF>5BFF@FFFF
@M03506:14:000000000-AKVR1:1:1101:22259:1795 1:N:0:41
CGAACTCCTACGGGAGGCAGCAGCCGCGGTAATACAGAGGTCCCAAGCGTTGTTCGGATTCATTGGGCGTAAAGGGTGCGTAGGTGGCGCCGTAAGTGGGGTGTGAAATTTCGGAGCTTAACTCCGAAACTGCATTCCATACTGTGGTGCTTGAGGACTGGAGAGGAGACTGGAATTCATGGTGTAGCAGTGAAATGCGTAGAGATCATGAGGAAGACCAGTGGCGAAGGCGGGTTGCTGGGCTGACACGTACGCGGAGGCGGGAAAGCTAGGGGAGCGAACGGGCTTAGAGGCTCGGACG
+
CCCCCGGFEDEEGGFGGGGGGGGGGGCGGGCEGFGGGFGGGGGGGGG?FE@F@FFEG@@CEFGGGGFGGBFEDFFGEGGGFC7FGGGAFDCFGEEGFGGFGGGGGFFGGGGGGGE>CFGGGGFGGGFGGGGGGGGGG<FFGE,@,:>FGGDG<C<CF@FCC7F,CCFCGFFFGC?B,>FFCFF@F9FB,C,>FGC,;9EEEGDFFCEC++?BFEB9BF***++?CE8:85*:CE:CG**<?E**>5CDC/0*1>>)*)1)1:):7C770*+9DCD7))//)8>=*))78**)000<>D)))
@M03506:14:000000000-AKVR1:1:1101:19837:1807 1:N:0:41
CGAACTCCTACGGGAGGCAGCAGTCGGGAATTTTGGGCAATGGGCGAAAGCCTGACCCAGCAACGCCGCGCGAAGGATGAAATCTTTCGGGATGTAAACTTCGGAAGAATAGGAAGAATACTGACGGTACTATTTTTAAGGCCCGGCTAACTACGTGCCAGTAGCCGCGGTAATACGTACGGACCAAGCGTTGTTCGGATTTACTCGGCGTAAAGGGCGCGTAGGCGGCGTAATAAGTCACTTGTGAAATCTCCGGCCTTAACCCGGAGCGGCCAAGTGATACTGCCATCCTAGAGGGCAG
+
CCCCCGGFG@FGFGGGEGGD7EFGGGGGGGGGGGCFEGGGGFFFFEGGGGGGGECFDGGGGGGGGGGGGGGGGGGGFF8EGDGGFAFFGGEG:==CF9FCG9?FCCF==?EFGF9=FG9FGFG<FGCFGGGEC<FDFEF,:D=FE:F@CFFGGA<5,*6>:,7DFFCEGDC::;CCC>C*=<FFGGF7CG4FF1=,1:1**522,+2:*:CG>5:EEGCEG/CECFGDDGE*2AC+<+0<?+<::+<*2+?FFF=D*)*0<37+*95C:D5<3CDC5F:***13267?2*)5*9@@))8>)
@M03506:14:000000000-AKVR1:1:1101:18095:1810 1:N:0:41
CGAACTCCTACGGGAGGCAGCAGTGGGGAATTGTTCGCAATGGGCGCAAGCCTGACGACGCAACGCCGCGTGGAGGATGAAGATCTTCGGGTCGTAAACTCCTTTCGATCGGGACGAATGGCTGGTGGTCTAACACATCATCAGAGTGACGGTACCGAGAGAAGAAGCCCCGGCTAACTCCGTGCCAGCAGCCGCGGTAATACGGGGGGGGCAAGCGTGGTTCGGAATTACTGGGCGTAAAGGGCGCGTAGGCGGCCTGCTAAGTCGGATGTGAAATCCCTCGGCTCAACCGAGGAACTGC
+
CCCCCGGGGFGGEGGGD7FCCFGGGGGGGGGGGFGFGGGDGGGFGGGGGEGGGGGGGGGGGGGGGGGGGGGGGCFGGGFGGGGGGGGGGGGGGGGGGGGGGGGGFGGGCBBEGGGGGGGGGDGEEDGGGGGGGGGGGGGGGFGFCECFCFG@FGGGGCGGGFGFCFGF,CCF@FCGGFCFG7*=7F9FFGGGGGEGGEGG7+<8;8>CG5EGC>FGGE*:EFGGDC>*<E<FGGG=CE<2:9A75EGGC=EEGCED*>CF6AFFGGGD5<56>*:?G9D4*857C37*4552>::84.67*
@M03506:14:000000000-AKVR1:1:1101:15273:1839 1:N:0:41
CGAACTCCTACGGGAGGCAGCAGTGGGGAATTTTCCGCAATGGGCGAAAGCCTGACGGAGTGACGCCGCGTGTGGGACGAAGGCCTTCGGGTCGTAAACCACTGTCAGTGGGAAAGATGGGTGTCGGCGTGATAACCGCCGGCATTTGACGGTACCTGCAGAGGAAGCCCCGGCTAACTCTGTGCCGGCAGCCGCGGTAAGACAGAGGGGGCAAGCGTTGCTCGGAATTACTGGGCGTAAAGGGCGCGTAGGCGGGATGGCAAGTCGGTCGTGAAATCCCCCGGCTCAACTGGGGATCGTC
+
CCCCCGGGGGGGGGGGGGGGGGGFGGGGGGGGGGGGGGGGGGGGGGGGGGGGGGGGGGGGGGGGGGGDGGGGGGGGGGGGGGGGGGGGGGGGGGFGGGGGGGGGGGGGFGGGFGGGGFGGGGEEGGGGGGGGGGGGGGGGGGGGEGGGGGGGGGGGGGFGG?FGGGCGGDGGGGGGGCCFFFFDGGDC585:EEGGGGGDGGGGGGGGGGGEE5@EEEECCGFGGGEFGE9+0<FFG*7A>FGG5*:C/7=E*:CG5)7CFCGG:>ED:*C5C>9<**29*8>EG5*9)01()5>>)070)
@M03506:14:000000000-AKVR1:1:1101:14446:1856 1:N:0:41
CGAACTCCTACGGGAGGCAGCAGTCGGGAATTTTGGGCAATGGGCGCAAGCCTGACCCAGCAACGCCGCGTGAAGGATGAAATCCCTCGGGATGTAAACTTCGCAAGAACGGGAAGAATAAGTAAGGGTTAATATCTCTTACGATGACGGTACTGTTTGTAAGCTCCGGCTAACTCCGTGCCAGCAGCCGCGGTAATACGGGGGGAGCAAGCGTTGTTTGGATTTACTGGGCGTACAGGGCGCGTAGGCGGCCACCGCAAGCCGACTGCGAAATCTCCGGGCTTAACCCGGAAAGGTCAGC
+
CCCCCGGGGGGGGGGGGGGGGGFGGGGGGGGGGGGGGGGGGEEGGGGGGGGGGDCDEFFGGGGGDGGEGGGEGFG<FCFGGGGGGGGGGGGGGGGGGFGGGGGGGFGDFGGGGDGFGGGGGCEFCFFFFFGGFGDGCFGDGGGGGGAF@FG?FGGCCFFGGFGGGGGEGGEGGGGGGGFFGGGGCFFGFGGGGEEEGGG8EDGDEGGEGEGGGGCEGFFEEGGFFFDFC6CFE:E**:58C=EEEGGGFEGGGCFGGFD<=*1/*)*9*9559FDADFC57>BE+9:F?G@05)7)99756
@M03506:14:000000000-AKVR1:1:1101:20215:1858 1:N:0:41
CGAACTCCTACGGGAGGCAGCAGTCGAGAATCTTCCGCAATGGGCGCAAGCCTGACGGAGCGACACCGCGTGCAGGATGAAGGCCTTCGGGTTGTAAACTGCTGTCACGTTTTCGGAATGGAGCAGCGTAAATAGCGTTGCGCTTGACCATGGCGAAAGGAAGCACCGGCTAACTCTGTGCCAGCAGCCGCGGTAAGACAGAGGGTGCAAACGTTGTTAGGCATTACTGGGCATAAAGAGCACGGAGGTGGTCTGCTAAGTCATGTGTGAAATCCCCCGGCTCAACCGGGGAATGGCGACT
+
BCCCCGF?FDFGDDGGGGCFCFGCF@FCG7FCFDCEGD:FGFC,F@GDGGGGGGGG6:,@CC7BFGDCCEBFGGF<:CFDCEFGGGF<FEEEF@:EE9FFAFEEGGGGGGGFGGGEC@DFE,=FF,CF>FFCDDEEE@+>7BFGGGGCF7D9F:FGFC7CFFG>CA:FC:FFGC;FFGGGFGCFGGGG7:CCCFEF?FD?FFGDDEEGGFGFC*;8;F0<E+2CFFCEFCGD6*@7?F>F7+*2*1:C*:>:9<A*3*:73<:C<:?>FG+*20*017))9)7<?FFDFGD(5.))<@))0
@M03506:14:000000000-AKVR1:1:1101:8851:1860 1:N:0:41
CGAACTCCTACGGGAGGCAGCAGTCGAGAGGCTTTGGCAATGGGGGAAACCCTGACCAAGCGACGCCGCGTGGAGGATGAAGGCCCTTGGGTTGTAAACTCCTTTTGTTGGGGAAGAAATGCGATCAGGTGAACAATCTGGTCGTTTGACGGTACCCGACGAATAAGCTCCGGCTAACTCCGTGCCAGCAGCCGCGGTAACACGGGGGGAGCAAGCGTTGTTCGGAATCACTGGGCGTAAAGGGCGTGTAGGCGGTCAGGTAAGTGGGATGTGAAATGCACCGGCGCACCCGGGGACCGGC
+
CCCCCGGGGGGGGGGGGGGGGGGGGGGGGGGGGGGGGGGGGGGGGGGGGGGGGGGGGGGGGGGGGGGGGGGGGGGGGGGGGGGGGGGGGGGGGGGGFGGGGGGGGGGGGGGGGGGGGGGGGGGGGGGGGGGGGGGGGGGGGFGGGGGGGGGGGGGGGGGGGGDGGGGGGGGGGGGDFGFGGGF@@FGGGGGFFGGGGCCEGGGDGEGGGGGGGCFGGGGGGGFEEC*23AGGCGGGDG);F79EEEGGGGGFGE5/83>FFGCF?DC4=4*<FD7?CFG*>F55*)1<9CB9>5>)<:@D5
@M03506:14:000000000-AKVR1:1:1101:23247:1878 1:N:0:41
CGAACTCCTACGGGAGGCAGCAGTCGGGAATATTGCCCAATGGTCGAAAGACTGAGGCAGCAACGCCGCGTGCGCGATGAAGGCCTTCGGGTCGTAAAGCGCCTTTCGGGTGGATGAGGAAGGACAGTACACCCGGAATAAGGAACGGCTAACTACGTGCCAGCAGCCGCGGTAAAACGTAGGTTCCGAGCGTTATCCGGATTTACTGGGCGTAAAGCGCGTTCAGGCGGTTCGGCAAGTCGGGCATGAAATCTCTCGGCTCAACCGGGAGAGGTTGCCCGATACTGCTGGACGTGAGGGG
+
CCCCCFGGGGFGDGGGGGGGGGGGGGGGGGGGFGGGCGGGGGGGGGGGGGGGGGGGGGGGGGGCFGGGDCF@FGGGC@EGFFGGGGGGGGGFGGDFGGDDDDGGGFFEGG8FFCFCFGGFGAFGGGGGGGGGG7CCFEGFFGBGGGGGG>CGGGGGGAC7FC:@FCGGEGDGGGGGE9<<FCFFFF@CEGGGGG*8C:8*:CEF?9+CCFGEGG5C:EEGE5CEFGGGGDEE8C5:ECF@?=CEE5C*0CC?7CG=FFFG*:CC7<5C57>)*19*9>:*10)///:*.96,.)8.;B>35
@M03506:14:000000000-AKVR1:1:1101:18259:1882 1:N:0:41
CGAACTCCTACGGGAGGCAGCAGTGGGGAATATTGCGCAATGGGCGAAAGCCTGACGCAGCGACGCCGCGTGTGGGATGACGGCCTTCGGGTTGTAAACCGCTGTCGGGAGGGACGAATGCGCCGCAAGGCGAGTGACGGTACCTCCAAAGGAAGCACCGGCTAACTCCGTGCCAGCAGCCGCGGTAATACGGAGGGTGCGAGCGTTGTCCGGAATCACTGGGCGTAAAGGGCGCGTAGGCGGCCTGATAAGTAGGGGGTGAAATCCTGCGGCTTAACCGCAGGGCTGCCTTCTAAACTGG
+
CCCCCGGGGGGGGGGGGGGGGGGGGGGGGGGGGGGGGGGGGGGGGGGGGGGGGGGGGGGGGGGGGGGGGGEGGGGGGGGGGGGGGGGGGGGFGGGGGGGGGGGGGGGGGGGGGGGGGGGGGGGGGGGGGGGGGGGGGFGGFFEGFFGGGFGGGGGGGGGGDDEFB:FGGGGGGGGGGGGGGGGGGGG5@?CGECEGGGG5E>CEC??EEFEEGCGCFGG@CCCFG8CC*9CC5EGGGDCGGGG57:FGG:992CCGEBC1CCF7C7C>?*>3995EC@FGG5>GG>CD?445**9*9:6*0
@M03506:14:000000000-AKVR1:1:1101:12846:1889 1:N:0:41
CGAACTCCTACGGGAGGCAGCAGTCGAGAATTTTTCTCAATGGGGGAAACCCTGAAGGGGCGACGCCGCGTGGGGGATGAAGGCTTTCGGGTTGTAAACTCCTGTCATTTGGGAACAAGGTGCGAGTATTAACTGTACTCGCATTGATAGTACCAGAAGAGGAAGAGACGGCTAACTCTGTGCCAGCAGCCGCGGTAATACAGAGGTCTCAAGCGTTGTTCGGATTCATTGGGCGTAAAGGGTGCGTAGGTGGCGCTGTAAGTCGGGTGGGAAGTTTCGGAGCTTAACTCCGAAACTGCAT
+
CCCCCGGGGEGGGGGFGGGFEGGGGGGFGGGGGGGGGGGDFGGGGGGGGGFEGFGGDC@F:EGGGGGGGGEGGGGGFGEGGGGGFGGGGGGGGDGGGGGGGGGGGGGGGGGGGGGGGGGGGGGGGGGGGGGGGGGGGGGGGGGGFGGGGGGGGAFGGGGGFFGGGGGGCGCGGDFFGGGGGGFGGGGGGGGGGGGG5EGFGGG?EFCCEGG+<EG>52;*AEGC8>+<FGGCEEG8C*7E7CFGGG758CFGGCCG837>+<::C)>9*)*09*9C7875>:B=FFDF9C:?>3>>@F4?4
@M03506:14:000000000-AKVR1:1:1101:18935:1923 1:N:0:41
CGAACTCCTACGGGAGGCAGCAGCCGCGGTAATACGGGGGGAGCAAGCGTTGTTCGGATTTACTGGGCGTAAAGGGCGCGTAGGCGGCCAGCACAAGTCAGTTGTGAAATCTCCGAGCTTAACTCGGAAAGGTCAACTGATACTGTGCGGCTAGAGTGCAGAAGGGGCAACTGGAATTCTTGGTGTAGCGGTGAAATGCGTAGATATCAAGAGGAACACCTGCGGCGAAGGCGGGTTGCTGGGCTGACACTGACGCTGAGGCGCGGAAGCCAGGGGAGCAAACGGGATGAGAAACCCCAGG
+
CCCCCGGGGGGGGDGECFGGGGGGGGEEF@FDFGFGDEG7CFGGGGF+CBCCCDECCCCG9CFGDDGGDFFGFFFGGGCG<<FC9FGEEFGGGGFCFFG:FGAFFEFG<FFFFGGGGDCFGGGFECCC5CFCFFC:@,<FFCFGCFFGGGGDGCCC9:FCC7CFFGCGEGGDF?F8:8FGFDC<E:7CFGGCGCGGGFFEEEGGGGGEGCE9CGF>C=888@8CG8EGGGGEEGGC5=C?CFGGGEF*<7<?>6AC5>CDGFG*C)255>C>CFDC))97<6>/:@1)(2).*7)7<@35<
@M03506:14:000000000-AKVR1:1:1101:8964:1928 1:N:0:41
CGAACTCCTACGCGAGGCAGCAGTCGGGAATTTTGGGCAATGGGCGAAAGCCTGACCCAGCAACGCCGCGTGAAGGATGAAATCCCTCGGGATGTAAACTTCGCAAGAACGGGAAGAATAAGTAGGGGACAATACCCCCTATGATGACGGTACCGTTTGTAAGCTCCGGCTAACTCCGTGCCAGCAGCCGCGGTAATACGGGGGGAGCAAGCGTTGTTCGGATTTACTGGGCGTAAAGGGCGCGTAGGCGGTCAGCACAAGTCGGTTGTGAAATCTCCGAGCTTAACTCGGAAAGGTCAAC
+
CCCCCGGGGGGGGGEDGGGGGGGGGGGGGGGGGGCGGGGGGFGFGGGGCFFGFFGGGGGGGGGGGGECCEGG7CFFFGGGCGGGGGFEFCGGGGGGGGGGGGCCCFGFGGGGGCGGGGGGGGG9FGGGGGCGGGCFGGGGGGG9F9CCFDGFGGGFEFGGG@FG;FGGGGG*?EFG?CF7FEGGGFGGFGGGEF7:BFGGGDGGECEGFFD@CCEGCGGGD5?:C@@E?68FGE=E*97;=GCEEEECFCEGD566+07<F9C5E7:DECCFGFGGGFD75<EGGFG7)/>1>)))9FFF6
@M03506:14:000000000-AKVR1:1:1101:15790:1943 1:N:0:41
CGAACTCCTACGGGAGGCAGCAGTCGAGAATTTTTCTCAACGGGGGAAACCCTGAAGGAGCGACGCCGCGTGGAGGATGAAGGCTTTCGGGTTGTAAACTCCTGTCATTTGGGAACAAGGCTCCGAAATTAACTATTTCGGAGTTGATAGTACCAGAAGAGGAAGAGACGGCTAACTCTGTGCCAGCAGCCGCGGTAATACAGAGGTCTCAAGCGTTGTTCGGATTCATTGGGCGTAAAGGGTGCGTAGGTGGCGCCGTAAGTCGGGTGTGAAATTTCGGAGCTTAACTCCGAAACTGCAT
+
CCCCCGGGGGGGGGGGGGGGGGGGGGGGGGGGGGGGGGGGGGGGGGGGGGGGGGGGGGGGGGGGGGGGGGFGGGGGGGGGGGGGGGGGGGGGGGGGGGGGGGGGGGGGGGGGGGGGGGGGGCFGEEGGGGGGGGGFFGGGGCGGGGGGGFGCFGGGGGGGGGGGGGGGGGGEGGGGGGGGGFFGGGGGFGGGGGDGGGGCEBFGFEGG?CC9EFEACEEGGDG5A?FF?FFGGGGGG8FGGGGGGGGGGGF?3=EDEDD3:5?FGG5CCGEFC?*<?FF9C@E=F=G49:@<D@D>F?4*1
@M03506:14:000000000-AKVR1:1:1101:20441:1952 1:N:0:41
CGAACTCCTACGGGAGGCAGCAGCCGCGGTAATACGGGGGGGGCAAGCGTTGTTCGGAATTACTGGGCGTAAAGGGCTCGTAGGTGGCCAACTAAGTCAGACGTGAAATTCCTCAGCTTAACTGGGGAACTGCGTCTGATACTGGATGGCTTGAGTTCGGGAGAGGGATGCGGAATTCCAGGTGTAGCGGTGAAATGCGTAGATATCTGGAGGAACACCGGTGGCGAAGGCGGCATCCTGGACCAACACTGACACTGATGAGCGAAAGCCAGGGGAGCAAACGGGATTAGACACCCGAGGG
+
<ACCCFFFFEEGGGGGGGGGGGGGGGGGEEGEF<FFGGGGGGEDGGGGGG>EEGGGGGCFGFG7<CFGGGGGFGG8AFGEC5@CFCF>>A8FFG88,<9<FGG@8FCFFGGGFFF?F<<CCGGF@CEEG58:FGEEGGFFGGGGCFGFGF::8*<<+3;?E5ECE5CEDEFGG588CEF9?FC8@EGGCEGEC3<AE?CEGG5<+2:+<EGGG5*886?E=EGGGGGGGDC:8:EEFEC<+*2:CF=CC++366?CC4**22*2:):>:7:)*/)*95**2775*))746*)*55).0)))
@M03506:14:000000000-AKVR1:1:1101:11989:2029 1:N:0:41
CGAACTCCTACGGGAGGCAGCAGTGGGGAATTGTTCGCAATGGGCGCAAGCCTGACGACGCAACGCCGCGTGGAGGATGAAGGTCTTCGGATTGTAAACTCCTGTTGCTCGGGACGAAATGCTTCGACCTAACACGTCGAAGTTTGACGGTACCGAGTGAGGAAGCCCCGGCTAACTCTGTGCCAGCAGCCGCGGTAATACAGAGGGGGCAAGCGTTGTTCGGAATTACTGGGCGTAAAGGGCGCGTAGGCGGCCTGTTAAGGCGGACGTGAAATCCCTGGGCTCAACCCAGGAACTGCGT
+
<CCCCGGGGFGGGGGGGGGGGGGGGGGGGGGGGGGGGGGGGGGFGGGGGGGGGGGGEGGGGEGGGGGGGGEGGGGGGGGGGGGDGGGGGGDGGGGGGGGGGGGGGGGG9FGGGFGGGGGDFGGGGCFGGGGGGGGGGGGGGGGGGGGGGGGGGGGGGGGGGGGCCFCCFFGGG7CF9CFFGFGGGGGGGGGGDEE8/C?CFCC<C5EEE5EGGFG8>8*;AEEC*;8C7CGDFGGECC5C7E5C5:*/CC<=D*:3;B7D7+**/)2>:/7)9:*+99<67>@*29C:?:5:>3;@4?47)
@M03506:14:000000000-AKVR1:1:1101:11561:2032 1:N:0:41
CGAACTCCTACGGGAGGCAGCAGTCGAGGATCTTCGGCAATGAGCGCAAGCTTGACCGAGCGACGCCGCGTGTGCGATGAAGGCCTTCGGGTTGTAAAGCACTGTCGAGGGGGAGGAAAGCCGCAAGGCCTGACCTATCCCTGGAGGAAGCACGGGCTAAGTTCGTGCCAGCAGCCGCGGTAAGACGAACCGTGCGAACGTTGTTCGGAATCACTGGGCTTAAAGGGCGCGTAGGCGGGTTGTCAAGTCGGGGGTGAAATCGTCCGGCCCAACGGGACAAGGGCCCCCGATACTGGCAGTC
+
CCCCCGGGGGGGGGGGGGGGGGGGGGGGGGGGGGGGGGFGGGGGGGGGGGGGGEGGGG>FFEGGGGGGGGGGGGGGGGEDFGGGGGGGGGGGGGGGFGGGGGGDEGGFFGGGGGGGGGGGGGGGCGGGGGGGGGGGGGGGGGCGGGGGGGGGGGGGGGGGG9FGGGGDFGGGGGGGCDGGGGCGGGGEEGGGGFGGGCGGGFFGG<EGEEG?<FGGGGGGGDDFG?CEEDGGCEGGGGG=>CE7+<CFGDGCDCE38*:?EECFGCDDG>*8>*):*)/*275AE>DB>/>(8/=)55>?6
@M03506:14:000000000-AKVR1:1:1101:9652:2038 1:N:0:41
CGAACTCCTACGGGAGGCAGCAGTCGGGAATTTTGGGCAATGGGCGAAAGCCTGACCCAGCAACGCCGCGTGAAGGATGAAATCCCTCGGGATGTAAACTTCGCAAGAACGGGAAGAATAGGCCGGTGTGAATATCACCGGTGATGACGGTACTGTTTGTAAGCTCCGGCTAACTCCGTGCCAGCAGCCGCGGTAATACGGGGGGAGCAAGCGTTGTTCGGATTTACTGGGCGTAAAGGGCGCGTAGGCGGCCACCGCAAGTCGGGTGTGAAATCTCCGGGCTTCACCCGGAAAGGTCAAT
+
CCCCCGFGEFFGEGGGGGGGGFFFFDEDGCFGGGGCCDGGFGGFGGGGEDFGGGGGFFFDFGGGEGGGGGGGGGEGFFGGGGGGFGFGDEGFFGGFFGGGGGGGGGGGGGGGGEFGGCGGGGGGDGEGGGFFGGGGGGEGDGGCGFEFGDGGEFFGGGFGCCCFFADGGGCFFCGFGGG@<FEFCF7:E@*7FFGGGFEGCD7E>8CEG6EGDCCCEGGEGCCEFFDFCFGEGG5*CCCE5CCC5=5C?CEC<5EDEFC7CGGGD):959<87**0:*<DD375*1296DD155>>*9??*
@M03506:14:000000000-AKVR1:1:1101:13533:2059 1:N:0:41
CGAACTCCTACGGGAGGCAGCAGTGGGGAATCTTGGACAATGGGCGCAAGCCTGATCCAGCCGTGCCGCGTGAGTGAAGAAGGCCTTAGGGTTGTAAAGCTCTTTTGGCAGGGACGATAATGACGGTACCTGCAGAATAAGCCCCGGCAAACTTCGTGCCAGCAGCCGCGGTAATACGAAGGGGGCTAGCGTTGTTCGGATTTACTGGGCGTAAAGCGCACGTAGGCGGGTTGTTAAGTCAGGGGTGAAATCCTGGAGCCCAACTCCAGAGCTGCCTTTGATACTGGCAACCTAGAGGGTG
+
CCCCCGGGGFGGGGGGGGGGGGGGGGGGGGGGGGGGGGGGGGGGGGGGGGGGGGGGGGGGGGGGGGGGGGGGGGDGGGGGGGGGGGFGGGGGGGGGGGGGGGGGGGGGGGGGGGGGGGGGGGGGGGGGGGGGGCGGGGGGGGFFFFGGGEGGGGGGGGGGGGGGGGGGD<CFDGFGGGG@FGGGGGDGGGGDGGGGGG>*85<CFFFGCGGCEGFGGGGG5=8@CCCECE/8CEFGCE*<9ECFGGG5FCF<*++96>C*/>FECFFG6*20>C<F46FFC?*<0=F>(9::))9/94)<B
@M03506:14:000000000-AKVR1:1:1101:17811:2074 1:N:0:41
CGAACTCCTACGGGAGGCAGCAGCCGCGGTAAGACAGAGGTGCCGAGCGTTAGGCGGAATCACTGGGCTTAAAGCGTGTGTAGGCGGACTTCTAAGTACCTTGTGAAATCCCATGGCTCAACCATGGAACTGCTTGGTATACTGGTTGTCTTGAGCCACTTAGGGGCAGTCGGAACAGATGGTGGAGCGGTGAAATGCGTAGATATCATCTGGAACGCCAAAGGTGAAAACAGACTGCTGGGAGTGTGCTGACGCTGAGACACGAAAGCTAGGGGAGCGAACGGGAGTAGAAACCCCAGTA
+
CCCCCGGGGGGGGGGGGGGGGGGGGGGGGGGGGGGGGGGGGGGGGGGGGGGGGGGGGGGGGGGGGGGGGGGGGGGG=FFGGGGGGGGGGGGGGGGGGGGFGGGGGGGGGGGGGGGGD=FGGGGGGGGGGGGGGGGGGGFFGGGGGGGGGGGGGGGGGGGGGGGGGGGGGGGGGGGGGGGGGGGGDGGGGGFGGGGGGGGGGGGGGGGGFGGGFFFFGGGGE6CFGGGGGGFFGGGGG600<=CEEGG:CFGGG=C9;BFC96CGGGDGGF09FFDEC5)197BGG3)82**66)8)855?*
@M03506:14:000000000-AKVR1:1:1101:17138:2090 1:N:0:41
CGAACTCCTACGGGAGGCAGCAGTCGGGAATTTTGGGCAATGGGCGAAAGCCTGACCCAGCAACGCCGCGTGAAGGATGAAATCCTTCGGGATGTAAACTTCGCAAGAACAGGAAGAATAAGTAAGGGTTAATATCTCTTACGATGACGGTACTGTTTGTAAGCTCCGGCTAACTCCGTGCCAGCAGCCGCGGTAATACGGGGGGAGCAAGCGTTGTTCGGATTTACTGGGCGTAAAGGGCGCGTAGGCGGCCACCGCAAGTCGACTGTGAAATCCCCGGGCTTAACCCGGAAAGGTCAGC
+
CCCCCGGGGGGGGGGGGGGGGGGGGGGGGGGGGGGGGGGGGGGGGGGGGGGGGGGGGGGGGGGGGGGGGGGGGGGGGGGGGGGGGGGGGGGGGGGGGGGGGGGGGGGGGGGGGGGGGGGGGGFGGGGGGGGGGGGGFFGGGGGGGGGGGGGCFGGGGGGGGGGGGGGGGGGGGGGGGGGFGGGGFGGGFGGGGGGFFGFGGGGGEGGGGGGGEC5C?GFCC5EEFGGGGGGGGGCE:FFGDGGGGGGGGGGGDGGDEEDGEFG:EG=DCDG4FGF?FF73>DE=GFGFF3:9>@FF=FFF6
@M03506:14:000000000-AKVR1:1:1101:13872:2117 1:N:0:41
CGAACTCCTACGGGAGGCAGCAGTCTAGAGGCTTCGGCAATGGACGAAAGTCTGACCGAGCGACGCCGCGTGTGGGATTGAAGGCCTTCGGGTCGTAAACCACTGTCAGAGGGGAAGAATGCTCGTATGGCGAATACGAGAGTGACGGTACCCTCAGAGGACGCCCCGGCTAACTCCGTGCCAGCAGCCGCGGTAATACGGAGGGGGCAAGCGTTATTCGGATTTAATCGGCGTAAAGGGTGCGTAGGCTGTGGCGCCAGTCTGATGTGAAATCTTCACCACTCACCGGGAAGAGGTCATT
+
CCCCCGGGGEFFGGC@FGEGEFGFDEFFGGFGGFG:B@FEFGG9,@C@FCGGGFGGGGGGEEGFCCF+B:FGFGEDGGFFGFFGDFGG@DGEFG@FFF7EEFFGFGGFGCGFGG:CFF<<<=AFGE7FG8F@FFE@FEGD@FG;ACCCF:FGGGGF:9:>F*:*<FFFDGG*,5?<F:FCGCC<CC7:C<CEECCCFG7***:?CEEG>@C>8;**2<FGG=CC:C+<+;58:*::C9*8:5>57A=CFC*0**298)9)+0*+0*+*02+****0:/7:CF@6:)/0(/.(0)))009*/
@M03506:14:000000000-AKVR1:1:1101:7846:2141 1:N:0:41
CGAACTCCTCCGGGAGCAGCAGTGGGGAATTGTTCGGAATGGGCGAAAGCCTGACGACGCAACGCCGCGTGGAGGACGAAGATCTTCGGGTCGTAAACTCCTTTCGATCGGGACGAATGGCTGGTGGGTGAATAGCCCATCGGAATGACGGTACCGAGAGAAGAAGCCCCGGCTAGCTCCGTGCCAGCAGCCGCGGTAATACGGGGGGGGCAAGCGTTGTTCGGAATTACTGGGCGTAAAGGGCGCGTAGGCGGCCTACTAAGTCGGACGTGAAATCCCTCGGCTCAACCGAGGAACTGCG
+
CCCCCGGGGCGGGGGGGGGGEFGGGGG,BFGGGGGGGGCFGGGGGGGEGGGGGGGGDGGGGGGGGGGGGGGGGGGGGGGGGBEGGGGGGGGGGGGCGGGGGGGGGGDGGGGGGGGGCGGGGGGGGGGGGGGFGDGGGGGGGGGGGGGGGGGGGGGGCGGGGGGGGGGGGGDDGGDGGGGGGGFGGFGGGGGGGGGDEGGGGGGGGGGCGGG>EFGDCEEGGGGG88CFCCGGGGGGGGC=:?EDEGGDCGDCGDGGGFGGGFFCFGDG=5::7<:C>0>29>>E*74?:FE0.;55FFF?)
@M03506:14:000000000-AKVR1:1:1101:8479:2148 1:N:0:41
CGAACTCCTCCGGGAGGCAGCAGCCGCGGTAACACGGGGGGAGCAAGCGTTGTTCGGAATCACTGGGCGTAAAGGGCGTGTAGGCGGTCAGGTAAGTGGAATGTGAAATCCCTCGGCTCACCCGAGGACCTGCATCCCAAACTGCCTGGCTTGAGTATGGGAGAGGATGAGGGGATTCCTGGTGTAGCGGTGAAATGCGTAGATATCAGGAGGAACACCGGTGGCGAAGGCGCTCATCTGGCCCAATACTGACGCTGAGGCGCGAAAGCTAGGGGAGCAAACGGGGTGAGAAACACTGGTA
+
CCCCCGGG<<<CFGGGGGGGGGGGGGEGGE::EFFGGGFFFCEGGGGFECFGGFCCEFBBFGEGGGGFF:FG@FGGCFFEGFGGGFDCF:FGGGGCFGCF9FFGGGFGGGGGGGGGDDGDEFGCGDGGGGGGGG@<F5@FFGGDGC9C@FGGDEGGGCFGGGGDEGG6EGGFGGG*;CDGGGFFCFFCCEGEDGFCGGG8AEECF@+CFGCEGDFGGGDGGC?C>EDGCGG>C**::@CE+<*:/2:9<+<C*5:9=373:CCECDC5*:9*<FG=)5>CGFEGG3))-7646.07/9)**
@M03506:14:000000000-AKVR1:1:1101:9250:2184 1:N:0:41
CGAACTCCTACGGGAAGGCAGCAGTCGGGAATTTTTCTCAATGGGGGAAACCCTGAAGGAGCGACGCCGCGTGGAGGATGAAGGTCTTCGGGTTGTAAACTCCTGTCATTTGGGAACAAGGTGCACCGGTTAACTGCCGGAGTATTGATAGTACCAGAAGAGGAAGAGACGGCTAACTCTGTGCCAGCAGCCGCGGTAATACAGAGGTCTCAAGCGTTGTTCGGATTCATTGGGCGTAAAGGGTGCGTAGGTGGCGCTGTAAGTCGGGTGTGAAATTTCGGAGCTTAACTCCGAAACTGCA
+
CCCCCFGGGGGGGGGGGGGGGGGGGGGGGGGGGGGGGGGGGGGGGGGGGGGGGGGGGGGGGGGDGGGGGGGEFGEGGGFGGGGFGGGGGGGGGGEGGGGGGGGFGGFFCDGDFFGGGGGGGGGGGGGGGEECGGGGGGGGGGGGFGGGGGGGGGGFGEFGGGGGFGGGGGDGGFGGC9BFGGGFFGGGDGFFDGGD57CFFGGGGGG:CGGEGCF5B8CCCFEG5CEGCG7?6FFGGE3E?CECGGG*:CC:9FGGGFDDE7*0<9EDGG:)::??D47<D>>C>FGF2CF?@D)07BFF1
@M03506:14:000000000-AKVR1:1:1101:9798:2222 1:N:0:41
CGAACTCCTACGGGAGGCAGCAGTGGGGAATATTGGACAATGGGCGAAAGCCTGGTCCAGCAATGCCGCGTGAGTGATGAAGGCCTTAGGGTTGTAAAGCTCTTTTACCCGGGATGATAATGACAGTACCGGGAGAATAAGCCCCGGCTAACTCCGTGCCAGCAGCCGCGGTAATACGGAGGGGGCTAGCGCTGTTCGGAATTACTGGGCGTAAAGCGCACGTAGGCGGCTTTGTAAGGTAGAGGTGAAAGCCCAGGGCTCAACCCTGGAATTGCCTTTAAGACTGCATCGCTTGAACATC
+
CCCCCGGGGGGGGGGGGGGGGGGGGGGGGGGGGGGGGGGGGGGGGGGGGGGGGGGGGGGGGGGGGGGGGGFGGGGGGGGGGGGGGGGGGGGGGGGGGGGGGGGGGGGGGGGGGGGGGGGGGGGGGGGGGGGGGGGGGGGGGGCGGGGGGGGGGGGGGGGFECGGGGGGGGGGGGGGGGGGGGGGGGGGGGGGGGGGGGGGGGGGFGGGGGGGGGGGGDCEDGGGGG6CE5EE?:<CCC*<9C?FGEGFC9CFGGGDG>7*AFFFGGDFG:CFGGGGFF*::?BF<6<B):<:>;FFF@*9)
@M03506:14:000000000-AKVR1:1:1101:15455:2222 1:N:0:41
CGAACTCCTACGGGAGGCAGCAGTAAGGAATATTGGTCAATGGACGGAAGTCTGACCCAGCCATGCCGCGTGAAGGATGAAGGCGTTCTGCGTTGCAAACTTCTTTTACCTGGGAAGAAACCACAGATTTCTATTTGTGTTGACGGTACCAGGGGAATAAGCACCGGCTAACTCCGTGCCAGCAGCCGCGGTAATACGGAGGGTGCAAGCGTTATCCGGATTTACTGGGTTTAAAGGGTGTGTAGGCGGGCCATTAAGTCTGGGGTGAAATCTCCGAGCTCAACTCGGAAACTGCCTTGGA
+
CCCCCGGGGGGGGGGGGGGGGGGGGGGGFGGGGGGGGGGGGGGGGGGGGGGGGGGGGGGGGGGGGGGGGGGGGGGGGGGGGGGGGGGGGGGGGGGGGGGGGGGGGGGGGGGGGGGGGGGGGGGGGGGGGGGFGGGGGGGGGGGGGGGGGGGGGGGGGGGGGGGGGGGGGGGGGGGDGGGGGGGGGGGGGGGGGGGGGGGGGGGGGGGDGGGGGDGGGGGGGGGFGGGGGEG5FCGFGGGGEEGCFGGGGGG=DEFF9F:C??FGGGDGGG7=>F=EGFGDG?@FG?DFFCB<FFF5*9?))
@M03506:14:000000000-AKVR1:1:1101:19497:2244 1:N:0:41
CGAACTCCTACGGGAGGCAGCAACCGCGGTAAGACGAAGGTGGCGAGCGTTGTTCGGAATCACTGGGCATAAAGCGCACGTAGGCGGTGCCGTAAGTCGGATGTGAAATCCCTCGGCCTAACCGAGGAACTGCGTCCGATACTGCGGTGCTTGAGGATCAGAGGGGTGCATGGAATTTCCGGTGGAGCGGTGAAATGCGTTGATATCGGAAGGAACTCCGGCGGCGAAAGCGATGCACTGGCTGATTTCTGACGCTGAGGTTCGAAAGCCAGGGGAGCAAACGGGATTAGAAACCCGGGTA
+
CCCCCGGGGGGGGGGGGGGGGGEGGGGGGGGGGGGGGGGGGGGGGGGGGGGGGGGGGGGGGGGGGGGGGGGGGGGGGGGGGGGGGGGGGGGGGGGGGGGGGGGGGGGGGGGGGGGGGGGGGGGGGGGGGGGGGGGGGGGGGGGGGGGGGGGGGGGGGGGGGGGGGGGGGGGGGGGG?FFFEGEGGGGGGGGGGEGFFDGEECDGGGGGGGGGGGGGGGGGGGGEGGGGGGGGGGGGGG7CFGGGFGFDCCFGGGE>EE:FE*:=F<57CCC@FGD5D@<FG@)CE@DF<FFFFF4BDBFB)
@M03506:14:000000000-AKVR1:1:1101:9313:2266 1:N:0:41
CGAACTCCTACGGGAGGCAGCAGTCGGGAATTTTGGGCAATGGGCGAAAGCCTGACCCAGCAACGCCGCGTGAAGGATGAAATCCCTCGGGATGTAAACTTCGCAAGAATGGGAAGAATAAGGTGGAGGATAATACACTCTGCCGATGACGGTACCATTTGTAAGCTCCGGCTAACTCCGTGCCAGCAGCCGCGGTAATACGGGGGGAGCAAGCGTTGTTCGGATTTACTGGGCGTAAAGGGCGCGTAGGCGGCCACTACAAGTCACTTGTGAAATCTCCGGGCTTAACTCGGTAGAGGCC
+
CCCCCGGGGGGGGGGGGGGGGGGGGGGGGGGGGGGGDFGGGGDFGGGGGFGGGGGGGFGGGGGGGGGGGGGGGGGGGFFGGGGGGGGGGGGGGGGGGGGGGGGGCCFGGFGGGE<EFGGGGGGGGGGGGEGGGGGGGGGGGGGGGGGGGGGCGDGFGGGDFGGGGGCGGG7FGGGGFFCEFGGGGFGEFGGGGGEGG7FGGGGEEECEGGGGGGGEECGFGGEEGGFGGGE68CG8EGGGG5EGGGGGCE6*757DGFC46FGFFFGFFC:6F7CF7*:>DBE7*7CF2:F<D>45@?FDF
@M03506:14:000000000-AKVR1:1:1101:18642:2279 1:N:0:41
CGAACTCCTACGGGAGGCAGCAGTCGGGAATATTGCCCAATGGCCGAAAGGCTGAGGCAGCAACGCCGCGTGCGCGATGAAGGCCTTCGGGTCGTAAAGCGCTTTTCGGGTGGATGAGACAGGACAGTACACCCGGAATAAGGTACGGCTAACTACGTGCCAGCAGCCGCGGTAAAACGTAGGTACCGAGCGTTATCCGGATTTACTGGGCGTAAAGCGCGTTCAGGCGGTTTGGCAAGTCGGGCATGAAATCTCCCGGCTCAACCGGGAGAGGTTGTCCGATACTTCCAGACTTGAGGGG
+
CCCCCGGGGGGGGGGGGGGGGGGGGGGGGGGGGGGGGGGGGGGGGGGGGGGGGGGGGGGGGGGGGGGGGGGGGGGGGGGGGGGGGGGGGGGGGGGGGGGGGGGGGGGGGGGGGGGGGGGGGGGFGGGGGGGGGGGGGGGGGGGGGGGGGGGGGGGGGGGGGGGGGGGGGGGGGGGFFGGGGGGGGGGGGGGGGGGGGGGGGGEFFGGGGGGGGGGGGGGGGGGGGGGFGG=?=EEFG9C99::C=CFGFF?ECE?**0<D*/7CGF=CE):5>DDGG:DCCBE7EFGB<*685:=BBFF3)
@M03506:14:000000000-AKVR1:1:1101:16428:2285 1:N:0:41
CGAACTCCTACGGGAGGCAGCAGTGGGGAATTGTTCGCAATGGGCGCAAGCCTGACGACGCAACGCCGCGTGGAGGATGAAGACCTTCGGGTCGTAAACTCCTTTCGATCGAGACGAATGGCTTCCGGGTGAACAGTCCGGGAGAATGACGGTACCGAGAGAAGAAGCCCCGGCTAACTCCGTGCCAGCAGCCGCGGTAATACGGGGGGGGCAAGCGGTGTTCGGAATTACTGGGCGTAAAGGGCTCGTAGGCGGCCAACTAAGTCAGACGTGAAATCCCTCGGGTTAACCGGGGAACTGC
+
CCCCCGGGGGGGGGGGGGGGDGGGGGGGGGGGGGGGGGGGGGGGGGGGGGGGGGGGGDGGGGGGGGGGGGGGGGGGGGGGGGGGGGGGGGGGGGGGGGGGGGGGGGGGGGGGGGGGGGGGFGGGGGGGGGGGGGGGGGGGGGGGDGGGGGGGGGGGG7CCFFGGGGFGGGGEGGGEGGGGGGGGGGGGCGGGFEGGGGEEFGFGGGGGGGGDE>CFE*;EGGGGGGGGGFGD??C5=E38C+<C5:CC8CC>FC53?5<GGGDEEGFFC*105*/9:FD4*8B5*.9>>CF;@:5<)86**
@M03506:14:000000000-AKVR1:1:1101:13335:2286 1:N:0:41
CGAACTCCTACGGGAGGCAGCAGTGGGGAATTGTTCGCAATGGGCGCAAGCCTGACGACGCAACGCCGCGTGGAGGATGAAGACCTTCGGGTCGTAAACTCCTTTCGATCGAGACGAATGGCTTCCGGGTGAACAATCCGGGAGAATGACGGTACCGAGAGAAGAAGCCCCGGCTAACTCCGTGCCAGCAGCCGCGGTAATACGGGGGGGGCAAGCGTTGTTCGGAATTACTGGGCGTAAAGGGCCCGTAGGCGGCCAACTAAGTCAGACGTGAAATCCCTCGGCCTAACCGGGGAACGGC
+
CCCCCFFGG9EFCGCFGGGGEFEFGGFGEEFGDFFGGGCFEEEGGGGGCEFDFGGGGGGE7FFFC=FGGGFFGGGBE,BFCGCGGGGEGGGGGDGGDGAE,BFGFFCGCFFGGGGCGBDDFG,>F,BFGGDGGG<<DEFCF::F7BEBCCFGGGGGD><C:CFGD:CGFCFCEDFEGG97CC4<CFFFGFGG5EGGG>C5@7CGGCEGDDCEGE8CEE58E*2A>>>FG++3+08@51>CFFGGC/:C**AEG=C)C@<37EC<<C?:9*:5/99FFB<7C.>57)9<:G:>@>B:@33>5
@M03506:14:000000000-AKVR1:1:1101:22203:2295 1:N:0:41
CGAACTCCTACGGGAGGCAGCAGTGGGGAATATTGGACAATGGGGGCAACCCTGATCCAGCAATGCCGCGTGAGTGATGAAGGCCTTAGGGTTGTAAAGCTCTTTTGCCGGGGAAGATAATGACGGTACCCGGAGAATAAGCACCGGCTAACTTCGTGCCAGCAGCCGCGGTAATACGAAGGGTGCTAGCGTTGTTCGGAATTACTGGGCGTAAAGCGCGCGTAGGCGGACTGGCAAGTCAGAGGTGAAATGCCGGGGCCTAACCCCGGAACTGCCTTTGAAACTGTCAGTCTGGAGTTCG
+
CCCCCGGGG<FGGGGGGGGGGGGEFGGGGGGGGGGGGGGGGGGGGGGGGCGGGGGGGGGGGGGGGGGGGGGGGEFGGGGGGGCFFFGGGGGDFGGGGGGGGGGGGDGGGGGGGGGGGGGFFGGFFGGGGGGFGGGGGFFGGCCFGGGGGGGGGGCGGGGFCGGEGGGGF>F7FGGGGGCEFGECED9CGFG@<<;CFGGGGGGFGGGGFGG:CGGGGGGGECGGGGGGGGEGEFGGGGFG7<9CG7E>930CCAEGEDD/56***1/>C7EFFFFGC4*::@F7CBC=AG?:B75*)/8?:
@M03506:14:000000000-AKVR1:1:1101:9449:2297 1:N:0:41
CGAACTCCTACGGGAGGCAGCAGTGAGGAATTTTGCGCAATGGGCGAAAGCCTGACGCAGCAACGCCGCGTGGACGACGAAGGTCTTCGGATCGTAAAGTCCTGTCGAGTGGGAAGAAAAATGTGGGCGCTAATACCGCTTGCATTCGACTGTACCACCAAAGGAAGCCCCGGCTAACTCCGTGCCAGCAGCCGCGGTAATACGGAGGGGGCTAGCGGTGTTCGGAATTATTGGGCGTAAAGGGCGCGTAGGCGGCCGGACAAGTCTGACGTGAAATCCCCCGGCCCAACCGGGGAACTGC
+
CCCCCGGGGGGGGGGGGGGGGGGFGGGGGGGFGGGGGGGGGGGGGGGGGGGGGGGGGGGGGGGGGGGGGGGGGGGGGGGGGGGGGGGGFGGGGGGGGGGGGGGGGGGGGGGGGGGGGGGGGGGGCFGFEDGGGGGGGGGGGGGGGGGGFGGGGGGGGGGGGF?CFGCGAFEGGGGGGFGGFCCCGGGGGGGGGDEGDCGGCGGGGDECEDEGEFCCE*AC;=CCGE**<CG77AF@E:DG*<CE***>CEC56CC58.)/:E<:<>FC?7=<CGGGDBFC*87E=59@0551>BD35)96*
@M03506:14:000000000-AKVR1:1:1101:10993:2337 1:N:0:41
CGAACTCCTACGGGAGGCAGCAGTCGGGAATTTTGGGCAATGGGCGAAAGCCTGACCCAGCAACGCCGCGTGAAGGATGAAATCCCTCGGGATGTAAACTTCGCAAGAATGGGAAGAATAAGGAGGGGTTAATAACCCTTTTGATGACGGTACCATTTGTAAGCTCCGGCTAACTCCGTGCCAGCAGCCGCGGTAATACGGGGGGAGCAAGCGTTGTTCGGATTTACTGGGCGTAAAGGGCGCGTAGGCGGCCAAACAAGTCACTTGTGAAATCTCCGGGCTTAACTCGGAACGGTCAAGG
+
CCCCCGGGGGGGGGGGGGGGGGGGGGGGGGGGGGGGGGGFGGGGGGGGGGGGGGGGGGEFGGGGGGGGGGGGGGGFGGGGGGGEGFFFGGGFGGGGGGGGGGGGGGEEFGGGGGGGGFFGGGGGGGGGGGGFGGGFGGCFGGGGFGGGGEEFGGGGGGGGGGGFBFGGGGGGGGGGFGFGGGGFGGGGGGGGGGGGGFGCGGGGECCEGFFFG**:CFCEGGGDGGFFGGGDC:C5CCGGDGCGCE5CCE:>C:*9;:**<+:ECC?CGF??D**A>><CDBFC?FFF-*58@)<)7)9/0
@M03506:14:000000000-AKVR1:1:1101:10127:2387 1:N:0:41
CGAACTCCTACGGGAGGCAGCAGTGGGGAATTTTGCGCAATGGGGGAAACCCTGACGCAGCAACGCCGCGTGGAGGATGAAGCCCCTTGGGGCGTAAACTCCTTTCGATCGGGACGATTATGACGGTACCGGATGAAGAAGCACCGGCTAACTCTGTGCCAGCAGCCGCGGTAATACAGAGAGTGCAAGCGTTGTTCGGAATTATTGGGCGTAAAGGGTGCGTAGGCGGTGCGGTAAGTCTTTTGTGAAATCTCCGGGCTTAACTCGGAGCCTGCAAGGGAAACTGCCGTGCTTGAGTATG
+
CCCCCGGGGFGGGGGGGGGGGGGGGGGGGGGGGGGGGGGGGGGGGGGGGGGGGGGGGGGGGGGGGGGGGGGGGGGGGGGGGGGGGGGGGGGGGGGGGGGGGGGFFGGGGGGGGGGGGGGGGGGGGGGGGGDGGGGGGGGGGGGGGGGGGEFGCFGGGGGGGGGGGGGGGGGGGGGGGGGGGGGGGGGDFFECEGEGCEGGCGECF?F9FGGGGEEGGGGGGG8EGGGGGGGEEEEEE<0<+A7EFGGGF7?FCGGGGFGGFFFGFDCDGDGB:FFEG=DCC4.2A?D@4>>B>=?:?B@=9
@M03506:14:000000000-AKVR1:1:1101:12133:2391 1:N:0:41
CGAACTCCTACGGGAGGCAGCAGTCGGGAATTTTGCGCAATGGACGAAAGTCTGACGCAGCAACGCCGCGTGAGGGATGACGGCCTTCGGGTTGTAAACCTCTTTTGCCAGGGACGATAATGACGGTACCTGACGAATAAGCCACGGCTAACTACGTGCCAGCAGCCGCGGTAATACGTAGGTGGCAAGCGTTGTCCGGATTTACTGGGCGTAAAGAGCGCGCAGGCGGTCGTTCAAGTCGCGTGTGAAGGCACCCGGCTCAACGGGGGAGGGTCACGCGATACTGATCGACTAGAAGGCA
+
@CCCCFF<F@FGGG7FEGGGGFFGGGGC@CE@EFDGGCFCC@EDFEBECFFDEDCFGGGECFG<FF:FGDCC@FEGGGGFDGCCBCFG?@FFEGGGFDGGCEEFFGG9EFGGG@<@CGGGGGGGGFCGGDFFGDGFCFG<9=BCFGCCB*DEGDGGC7@FGGGGEGG@FFG*<CFFCF,<BCFGF@+CCFGF:C;,3C:E52ACFGGFE8CE5?:CGF?ECE?CE>8CE/:C8*86?CFGEEGGGE=7++<E**:/?3C7A+*2*1C<51/5)9>5*79CC3<*<7:/2>DB5)0/0755)
@M03506:14:000000000-AKVR1:1:1101:16708:2415 1:N:0:41
CGAACTCCTACGGGAGGCAGCAGTGGGGAATTTTTCTCAATGGGGGAAACCCTGAAGGAGCGACGCCGCGTGGAGGATGAAGGCTTTCGGGTTGTAAACTCCTGTCATTTGGGAACAAGTTGCGAGTATTAACCGTGCTCGTATTGATAGTACCAGAAGAGGAAGGGACGGCTAACTCTGTGCCAGCAGCCGCGGTAATACAGAGGTCCCAAGCGTTGTTCGGATTCAGTGGGCGTAAAGGGTGCGTAGGTGGCGCTGTAAGTCGGGTGTGAAATTTCGGAGCTTAACTCCGAAACTGCAT
+
CCCCCGGGGGGGGGGGGGGGGGGGGGGGEEFGGGGGEGGGGFGGGGGGGGGGGGGGGGGGGGGGGGGEEEFGGGGGGGGGCGGGGGGGGGGGGGGGFGGGGGGGGGGGGGGGGGGGGGGFGGGCEGGFGGEGGGGGGGGGGG7FE<FGGGGC@CFFC@FFEFFCGGGGGGGGGEGGFGFGG,<CCGGCBFCGGGGGGCGGGFGCFGGGCCFGGGD>;EG8EEGCEC+++<7@5CC*1:<@CDCCE=*9*5+372:DEE<CF<2<53E5EGGBCC>+:=5C>:BG640*5*965)<>6=669
@M03506:14:000000000-AKVR1:1:1101:7174:2484 1:N:0:41
CGAACTCCTCCGGGAGGCAGCAGTCGGGAATTTTGGGCAATGGGCGAAAGCCTGACCCAGCAACGCCGCGTGAAGGATGAAATCCCTCGGGATGTAAACTTCGCAAGAACGGGAAGAATAAGTAGGGGACAAAACCCCCTATGATGACGGTACCGTTTGTAAGCTCCGGCTAACTCCGTGCCAGCAGCCGCGGTAATACGGGGGGAGCAAGCGTTGTTCGGATTTACTGGGCGTAAAGGGCGCGTAGGCGGCCAGCACAAGTCAGTTGTGAAATCTCCGAGCTTAACTCGGAAAGGTCAAC
+
CCCCCGGGG9FGGGGGGGGGGGGGGGGGGGGGGGGGGGGGGGGGGGGGGGGGGGGGGGGGGGGGGGGGGGGGGGGGFGGGGGGGGGGGGGGGGGGGGGGGGGGGGGGGGGGGGGGGGGGGGGGGGGGGGGGGGGGGGGGGGGGGGGGGGGGGGGGGGGGGGFFGFE@FEGGGGGGGGGGCGDCEEGGGGGGGGGGGGGGGGGGGGGGGGGGGGGEGG=<CEEGGGGGGGGGFGCGGCFGEDGGGGCEDGGGDDEGGDFGGGGGGGGFFGGG47CC9:=<DGFB6<BG4<DBB>BF)*/6*0
@M03506:14:000000000-AKVR1:1:1101:16987:2509 1:N:0:41
CGAACTCCTACGGGAGGCAGCAGTAAGGAATCTTCCACAATGGACGGAAGTCTGATGGAGCAACTCCGCGTGCAGGATGAAGGCCCTCGGGTCGTAAACTGCTTTTATGAGTGAAGAATATGACGGTAACTCATGAATAAGGGTCGGCTAACTACGTGCCAGCGGCCGCGGTCATACGTAGGACCCAAGCGTTATCCGGAGTGACTGGGCGTAAAGAGTTGCGTAGGTGGCTGACAAAGTGAACAGTGAAACCTGGTGGCTCAACCACACAGACTATTATTCAAACTCGTCAGCTCGAGAA
+
CCCCCGGGGGGGGGGGGGGGGGGGGGGGGGGGGGGGGGGGGGGFGGGGGGGGGGGGGGGGGGGGGGGGGGGGGGGGGGGGGGGGGGGGGGGGGGGCFGGGGGGGGGFGGGGGGGGGGGGGGGGGGGGGGGGGGGGGGGGGGGGGGGGGGGGGGGGGGGGGGGGGGDGGGG>@<CFGGGDGGGGGGGGGGGGGGGGGDGGGGGGDGGGFFGGGGGGGGGGGFGGGGGGGGGGFGGGGGGF?CCCEEGFG?CEG:?FGFFCF:+7CEGGGG37F47FFGF7FFFB:CFG?<FD:@F*/7;))8
@M03506:14:000000000-AKVR1:1:1101:12834:2528 1:N:0:41
CGAACTCCTACGGGAGGCAGCAGTTGGGAATCTTGGACAATGGGGGAAACCCTGATCCAGCCATGCCGCGTGAGTGATGAAGGCCTTCGGGTTGTAAAACTCTTTCGACGGGGACGATAATGACGGTACCCGTAGAAGAAGCTCCGGCTAACTTCGTGCCAGCAGCCGCGGTAATACGAAGGGGGCTAGCGTTGTTCGGAATTACTGGGCGTAAAGCGCGCGCAGGCGGTCTTCCAAGTCAGTGGTGAAAGCCCGGAGCTCAACTCCGGAACTGCCATTGAAACTGTTGGACTTGAGGATG
+
CCCCCGGGGGGGGGGGGGGGGGGGGGGGGGGGGGGGGGGGGGGGGGGGGGGGGGGGGGGGGGGGGGGGGGGGGGGGGGGGGGGGGGGGGGGFGGGGGGGGGGGGGGGGGGGGGGGGGGGGGGGGGGGGGGGGGGGGGGGGGGGGGGGGGGGGGGGGGGGGGGGGGGGGGGGGGGGGGGGGGGGGGGFGGGGGGGGGGGDGGGGGGGGGGDGGEEGGGDGGGEEGGGEEEEGGGCFGGGFFFEFEGFFGGGGG:EEC5>C7A?CFFFFD5DC>FCD?4*2*:?FEG?7*)595664=?4046
@M03506:14:000000000-AKVR1:1:1101:8652:2550 1:N:0:41
CGAACTCCTCCGGGAGGCAGCAGCCGCGGTAATACGGAGGGTGCAAGCGTTATCCGGATTCACTGGGTTTAAAGGGTGTGTAGGCGGGCTGTTAAGTCAGTGGTGAAATCTCCGGGCTCAACCCGGAAACTGCCATTGATACTAATGGTCTTGAATTTTGTTGAGGTAGGCGGAATATGTCATGTAGCGGTGAAATGCTTAGATATGACATAGAACACCGATTGCGAAGGCAGCTTACTAAGCAAATATTGACGCTGAGGCACGAAAGCGTGGGGATCAAACAGGATTAGAAACCCCAGTA
+
CCCCCGGGGCCGGGGGGGGGGGGGGGGGGGGGGGGGGC@CFFEGGGGGGGGGGGGGGGGGGGGGGGGGGGGFGGGGGGGGGGGGGGGGGGGGGGGGGGGGGGGGGGGGGGGGGGGGGGGGGGGGGGGGGGGGGGGGGGGGGGGAFGGGFGGGGGFGGGGGCGGFGGGGGGGGGGGGGGGGGGGGGGFGGGGGGGGGGGGGGGGGCFFFCFGGGGGGGDEGDEE578EGGGGGGGGGGGFGCFGFGF7DGG7<C5EDGFGG5:5EDDGGFDEFG<C:1797*7@ED)09)084*7)..7@;/
@M03506:14:000000000-AKVR1:1:1101:16676:2562 1:N:0:41
CGAACTCCTACGGGAGGCAGCAGCCGCGGTAATACGGGGGGAGCAAGCGTTGTTTGGATTTACTGGGCGTAAAGGGCGCGTAGGCGGCCTCCGCAAGTCAGTTGTGAAATCTCCGAGCTTAACTCGGAAAGGTCAACTGATACTGCGGGGCTAGAGTGCGGAAGGGGCAACTGGAATTCTTGGTGTAGCGGTGAAATGCGTAGATATCAAGAGGAACACCTGCGGCGAAGGCGGGTTGCTGGGCCGACACTGACGCTGTGGCGCGAAAGCCAGGGGAGCGAAGTGGAATAGAAAACCCAAG
+
CCCCCGFEGFGE;@FGGGE@FFA<FFE:@@@BFGGGGG@@=FE@DGGFGGC:>>D=FGF,FBADFGFGGGCFCFGDDCEDFEEGGGGGE*<<FCEGEGGGDBF<:B<2FGF@FFEC<:C<FFA9CFEC?8:1<CFGFFCCF9<C?:>G>>8E8FFFG9<CGGGGDGCDGCFCFDF6<EGGECC:E8<FGECEEFF7::?E;CECFGGGG7C7CFGGF88*CCC>EGDEDGGGCEC1CC*CCEG*:EEGG5+<:CC</)*0:555C3*CEF07CFG537)))0)/3=**.77)19)))8;))
@M03506:14:000000000-AKVR1:1:1101:16067:2571 1:N:0:41
CGAACTCCTACGGGAGGCAGCAGTCGGGAATTTTGGGCAATGGGCGAAAGCCTGACCCAGCGACGCCGCGTGAAGGATGAAATCCCTCGGGATGTAAACTTCGCAAGAATGGGAAGAATTAGCGAGCGCTAATACCGCTCGTGATGACGGTACCATTTGTAAGCTCCGGCTAACTCCGTGCCAGCAGCCGCGGTAATACGGGGGGAGCAAGCGTTGTTCGGATTTACTGGGCGTAAAGGGCGCGTAGGCGGTCAGCACAAGTCAGTTGGGAAATCTCCGGGCTTAACTCGGAAAGGTCAAA
+
CCCCCGGGGGGGGGGGGGGGGGGGGGGGGGGGGGGGGGGGGGFGGGGGGGGGGGGGGGGGGGGGGGGGGGGGGGGGGGGGGGGGGGGGGGGGGGGGGGGGGGGGGGGGGGGGGGGGGGG?FGGGGGGGGGGGGGGGGGGGGGGGGGGGGGGGGCFFGGGGGGGGGGGGGGGGGGFDFEGGGGGGGGGGFGGGGFEGGD?FGGGGGEGGGFGGGGGGCFGEGEEGGGGDGCGFG>C*2AGGGDEE55CDC>E*>=FF7075E<F7<::7+95657*+**9<D@7C6@78<C>(7.8>?FFF*
@M03506:14:000000000-AKVR1:1:1101:20791:2572 1:N:0:41
CGAACTCCTACGGGAGGCAGCAGTCGGGAATTTTGGGCAATGGGCGAAAGCCTGACCCAGCAACGCCGCGTGAAGGATGAAATCCCTCGGGATGTAAACTTCGCAAGAACGGGAAGAATAAGCCTGTGTCAACACCACAGGTGATGACGGTACCGTTTGTAAGCTCCGGCTAACTCCGTGCCAGCAGCCGCGGCAATACGGGGGGAGTAAGCGTTGTTCGGATTTACTGGGCGTAAAGGGCGCGTAGGCGGACACCGCAAGTCAATCGTGCACTCTTGGAGCTTAACCAGGAAAGCTCAAC
+
CBCCBFFGGGGGGGGGGGGGDFGGGGGC+8@<FFFGEGC@EF<FFGGEEEGGFGGF<@EFGGDGG>CEGGEGEGGGDFF@CDFFGGGGGGDCFGGFGGGFFGDDGE@AFGGFEB:FC8FGGGF<,BFGGGDGGGG7F=DCC3DCFG9FECFFCAFGCFEGGC;BFF:*CBEGGF@F,>>:F*<<:FBCC@4F***4?9CCC>ECEEC*++<9:A85/*<5EC8CCCE+0:888*:85A7=C**77>C3977*9*7<85))><>0+2+*21*)*2*+*1**28)000*1)1),)95)*7*9)
@M03506:14:000000000-AKVR1:1:1101:11381:2589 1:N:0:41
CGAACTCCTACGGGAGGCAGCAGCCGCGGTAATACGTAGGTGGCAAGCGTTGTCCGGATTTACTGGGCGTAAAGAGCGCGCAGGCGGTCGGATTAGTCGCGTGTGAAAGCCCCCGGCTCAACTGGGGAGGGTCACGCGATACTGTTCGACTCGAAGGCAGGAGAGGGAAGTGGAATTCCCGGTGTAGTGGTGAAATGCGTAGATATCGGGAGGAACACCAGTGGCGAAGGCGACTTCCTGGCCTGTTCTTGACGCTGAGGCGCGAAAGCTAGGGTAGCAAACGGGATTAGAAACCCGGGTA
+
CCCCCGGGGFGGGGGGGGGGGGGGGGGGGGGGGGGGGGGGGGGGGGGGGGGGGGGGGGGGGGGGGGGGGGGGGGGGGGGGGGGGGGGGGGGDFGGGGGGGGGGGGGGGGGGGGGGGGGGGGGGFFGGGGGGGGGGGGGGGGGGGGGGGGGGGGGGGGGGGGGEGGGGGGGGGGGGCGFGGGG5EEDGGGGGGGGGGGGGGDGGDF@GEGGGDGCEGFGGGGGGGGGEEGEGGGECGGGGFGFC9FGGFGCFEGDECEBC:FGGGEG=GGG:6CF9CD@CFFFFGG>553C44=55)8@D>)
@M03506:14:000000000-AKVR1:1:1101:14788:2591 1:N:0:41
CGAACTCCTACGGGAGGCACCAGTGGGGAATCTTGCGCAATGGCCTAACGGCTGACGCAGCGACGCCGCGTGAGGGATGACGCTCTTCGGAGTGTAAACCTCTTTTGACCGGAACGAATTGCCACCATCAGGTGGCTTGACGGTACCGGTTGAATAAGCACCGGCTAACTCCGTGCCAGCAGCCGCGGTAATACGGGGGGTGCGAGCGTTGTCCGGAATCACTGGGCGTAAAGGGCGCGTAGGTGGCGTGATAAGGGTGTGGTGAAAGCCCGGGGCTCAACCCCGGGTCTGCCATGCCGAC
+
CCCCCGGGGGGGGGGGGGGGGGGGGGGGGGGGGGGGGGGGGGGGGGGGGGGGGGGGGGGGGGGGGGGGGGGGGGGGGGGGGGGGGGGGGGGGGGGGGGGGGGGGGGGGGGGGDGGGCFGGCFGGGGGGGGGGGGGGGGGGGGGGFGGGGEGEGGGGGGGGGGGGEGEGCFGGGGFGGGGGGGGFGGGGGGDGGGFGGGGGEGEGDGCCEG>CFFGGDGGF??EEFGGGGGGGFGGEEGGCEEEC976</***2<<FF49CEGC5?CED6*:>9CG*9)9C4:>C>55)4<72*0*060.00
@M03506:14:000000000-AKVR1:1:1101:18468:2592 1:N:0:41
CGAACTCCTACGGGAGGCAGCAGTAAGGGATATTGCACAATGGGCGCAAGCCTGATGCAGCAACGCCGCGTGCCCGATGAAGGCCTTCGGGTCGTAAAGGGCTTTTCGAGCTGATGAGATGGACAGTAAGCTCGGAATAAGTGTCGGCTAACTACGTGCCAGCAGCCGCGGTAAAACGTAGGACGCAAGCGTTATCCGGAGTTACTGGGCGTAAAGCGCGGGCAGGCGGCTCTGTAAGTCTGATGTGAAAGCGCCCGGCTCAACCGGGCGAGGCCATTGGAAACTGGAGAGCTGGAGGGCA
+
CCCCCGGGGGGGGGGGGGGGGGGGGDGGGGGGGGGGGGGGGGGFGGGGGEGGGGGGGGGGGGGGEGGDGDGEGFGGGGGGGGGGGGFFGGGGGGGGGGGGCFGGGGGDFAFGG=FGGGGDFGFGFGGGGGGCFCG7CGGGGDDFFGGGGGGGFFGCGGFGGGGFGGGGGGCCFF@BFFGECFGCEDGECFGGGGGGGGGGG8FGGGFGEGGGGGGGG=EECDGCCCEEEE5??EFGFGGGGGF+A+2:A99EGDC7E;C>CFCCGG5CC3:>DCGFF?G*9*1:<=4?1C>:@:?.5>@3)
@M03506:14:000000000-AKVR1:1:1101:23788:2594 1:N:0:41
CGAACTCCTACGGGAGGCAGCAGTCGGGAATATTGCCCAATGGCCGAAAGGCTGAGGCAGCAACGCCGCGTGCGCGATGAAGGCCTTCGGGTCGTAAAGCGCTTTTCGGGTGGATGAGGAAGGACAGTACACCCGGAATAAGGTACGGCTAACTACGTGCCAGCAGCCGCGGTAAAACGTAGGTACCGAGCGTTATCCGGATTTACTGGGCGTAAAGCGCGTTCAGGCGGTTTGGCAAGTCGGGCATGAAATCTCTCGGCTCAACCGGGAGAGGGTGTCCGATACTGCTAGACTTGAGGGG
+
CCCCCGGGFGGGGGGGGGGDGGGGGGGGGGGGGGGGGGGGGGGGGGGGGGGGGGGGGGGGGGGGDGGGGGGGGGGGGGGGGFGGGGGGGGGGGCFGCF<FGGGGGGGGGGGGGGGGGFFFGGGGGGGGGFGFGGGGDGF?FFGGFGGEGGGGGGGDGGEFFGGGGFFFEFGGGGEFGCFFEGGGGFGGEGDDGCGFFCEG5C>?FGGFCGGGEEG5+@C=E:E5FFC88E5*8/*6?EF<?:CECE6>EFGGF7<*27C</:=9E<ECG9*)99*:D)>7/.):C@C*5>8>FFFF465>)
@M03506:14:000000000-AKVR1:1:1101:11791:2632 1:N:0:41
CGAACTCCTACGGGAGGCAGCAGTGGGGAATTCTGCGCGATGGGCGAAAGCCTGACGCAGCAATGCCGCGTGAAGGATGAAATCCCTCGGGATGTAAACTTCGTAAGTGTGGGAAGAACACAATGACGGTACCACACGTAAGCCCCGGCTAACTCCGTGCCAGCAGCCGCGGTAATACGGGGGGGGCAAGCGTTGTTCGGAATTACTGGGCGTAAAGGGCGCGTAGGCGGCTTTTCAAGTCGGGCGTGAAATCTCCAGGCATAACCTGGAAGGGTCGTTCGATACTGTTAAGCTAGAGTGT
+
C@C@CGGGC-6CFCCCDD@FFGGFFGGDGGGFFG<F@CE@CCFGCCC:@FF,CF8CCC@:CE,@EF<FGGGDE<E8CF88FCFE=,,ECBC7>?=EF<F<F?+F<FG<EE<:?AE+F,FE?<FF?9FGGFD@DFF8FEF3BBFGFE@:FFEEFCFGEFFGF93>@>FGGGGG<*6@@;1=<CFD5>?>*;C5*/::AA?58*1<@E:?8E*:E5*;905CCGGE*:89>:C**0AC9+:0<A57E=/9E59CG+0>C45>*<7+<*0975F)9<277<57D:FCE*:@27*)81/9*19B*
@M03506:14:000000000-AKVR1:1:1101:6920:2643 1:N:0:41
CGAACTCCTCCGGGAGGCATCAGTGGGGAATTGTTCGCAATGGGCGCAAGCCTGACGACGCAACGCCGCGTGGAGGATGAAGACCTTCGGGTCGTAAACTCCTTTCGATCGAGACGAACAGCCTTCGGGTGAACAGTCCGGAGGTCTGACGGTACCGAGAGAAGAAGCCCCGGCTAACTCCGTGCCAGCAGCCGCGGTAATACGGGGGGGGCAAGCGTTGTTCGGAATTACTGGGCGTAAAGGGCTCGTAGGTGGCCAACTAAGTCAGACGTGAAATCCCTCGGCTTAACCGGGGAACTGC
+
CCCCCGGGG<FGGGGGGGGFGGGFGFGGGGGGGGGFGGGGGGGGGGGGGGGGGGGGGGGGGGGGGGGGGGGGGGGGGGGGGGGGGGGGGGGGGGGGGGGGGGGGGGGGGGGGGGGGGGGGGGGGGGGGGGGGGGGGGGGGDGGGGGGGGGGGGFGFGGGDGGGGGGGGBCGGGGGGDGGGFGGGGGGGGGGGCE5EGECGGGGGGGGGGDECGFGFE;EECC78EEE5F7C99CGFGCCEFGFG5:7D*27C>CF*;9C3CGGF+:CF?9>559*<*7>F0)8=*09?27=(73>)58?@*
@M03506:14:000000000-AKVR1:1:1101:22943:2650 1:N:0:41
CGAACTCCTACGGGAGGCAGCAGTGGGGAATATTGGACAATGGGCGCAAGCCTGATCCAGCCATGCCGCGTGGATGATGAAGGCCCTAGGGTTGTAAAGTCCTTTCGGCGGGGAAGATAATGACGGTACCCGCAGAAGAAGCCCCGGCTAACTTCGTGCCAGCAGCCGCGGTAATACGAAGGGGGCTAGCGTTGCTCGGAATCACTGGGCGTAAAGCGCACGTAGGCGGCTTTTTAAGTCAGGGGTGTAATCCAGGATCCCAACTCCAGAACTGCCTTTGATACTGCGAAGCTTGAGTCCG
+
@CCCCFFFG9FFGGGGGGCGGGFFFFFGGGGFGGCFGGGFCFFCDFFGGDEFGFGGGGGFGGGGEGGEEEBFFGCGGFFGGGGGGGGGCFGG8CCAFFF?FFAFFGC>FGGGGFGGC<DFC9FG>EFGGGGGG7FD:3FGAGDFGE*:FGGFFGGDGCGGFF@,,C:CF@FFCE9F9CFCEGEC8CEC>FE1:CEC?C5CCFFEC7CC***/:A@09:*:?CFCC8<8EGG5<99C<F>?F?6CDCE)<?9?:+09@)0*:6CAEC+0<:?):6FGF**0:@F7+0*0()0-?*).)0/9)
@M03506:14:000000000-AKVR1:1:1101:10137:2689 1:N:0:41
CGAACTCCTACGGGAGGCAGCAGTGGGGAATTGTTCGCAATGGGCGCAAGCCTGACGACGCAACGCCGCGTGGAGGATGAAGACCTTCGGGTCGTAAACTCCTTTCGACCGAGAAGAATGGCCCACGACCTCATACGTCGTGGGCATGACGGTATCGAGGGAAGAAGCCCCGGCTAACTCTGTGCCAGCAGCCGCGGTAATACAGGGGGGGCAAGCGTGGTTCGGAATTACTGGGCGTAAAGGGTCTGTAGGTGGCCACTTAAGTAAGACGTGAAATCCCTCAGCTTAATTGGGAAACTGG
+
CCCCCGGGGGGGGGGGGGGGGGGGGGGGGGGGGGGGGEFGGGGGGGGGGGGGGGGGGGGGGGGGGGGGGGGGGGGGGGGGGGGGGGGGGGGGGGGGGGGGGGGGGFEDGCFGGGE@BBCFFGGFGGGGGGGC@ACGGGGGGGGEFGGFGGGG:<FFFGGECFGCG?CDGFFFGGDGFG:?9??CFF98EF8FF>>ED:E5CF7+:CEEGGE**2:8CG**;;?:CE5CCCF?CGF=5*/:*:CEFF*93+<+*3AF6?**+3*++*+2<**)*19<:=FF4@4++=*94**.<54;FFF=)
@M03506:14:000000000-AKVR1:1:1101:18571:2692 1:N:0:41
CGAACTCCTACGGGAGGCAGCAGTGGGGAATATTGCACAATGGGCGAAAGCCTGATGCAGCGACGCCGCGTGAGGGATGACGGCCTTTGGGTTGTAAACCTCTTTCAGCAGGGAAGAAGCGAGAGTGACGGTACCTGCAGAAGAAGCGCCGGCTAACTACGTGCCAGCAGCCGCGGTAATACGTAGGGCGCAAGCGTTGTCCGGAATTATTGGGCGTAAAGAGCTCGTAGGCGGCTTGTCACGGCGGTTGTGAAAGCCCGGGGCGTAACCCCGGGTCTGCAGTCGATACGGGCAGGCTAGG
+
CCCCCGGGGGGGGGGGGGGGGGGFFGGGGGGGGGGGGGGGGGGGGGGGGGGGGGGGGGGGGGGGGGGGGGGGGGGGGGGGG@GGGGFFGGGGGGGGGGGCFGGGGGGGGGGGGGGGGGGGGGGGGGGGGGGGGGGGGGDGGGGGGGGGGGGFEDGGGGGGG>CG7FFGGGGGGGGDGE:FGCC,?CFGFFGG5?FGE8EGFF>EE5*<FGGGGGGGGD*;@FDD9CEC58EG5CCGC:7+<C5**2:9*:5A:++027>3CC32*1:3CC7<CCD=D>GGGF*0:7<>35:;5>>;5)6<)
@M03506:14:000000000-AKVR1:1:1101:12710:2695 1:N:0:41
CGAACTCCTACGGGAGGCAGCAGTCGGGAATTTTGGGCAATGGGCGAAAGCCTGACCCAGCAACGCCGCGTGAAGGATGAAATCTTTCGGGATGTAAACTTCGGAAGAATAGGAAGAAAAAAATGACGGTACTATTTTTAAGGTCCGGCTAACTACGTGCCAGCAGCCGCGGTAATACGTAGGGACCAAGCGTTGTTCGGATTTACTGGGCGTAAAGGGCGCGTAGGCGGCGCAATAAGTCACTTGTGAAATCTCCGGGCTTAACTCGGAGCGGCCATGTGATACTGGTGTTCTAGAGTGC
+
CCCCCGGGF?FGGGGGEGGEGFGFGGGGGGGGGGGG7FGGGGGGG:@FEGGC<FGFGFGCAFGFGGDGGGGDGDGGGGGGGGGFGFGGGGGCFCGGGCA<9FG>:?C@FADGF?ECGGGFFEEGGCGD:CFCF<FFA=FFEFFEACGFGG@FFGGGEF,>3;::FGG<CGFEG7FFDFFGG,7C<CE*2CFCE:B:CEGC7BEFFC9FFG*?:C*;:7C88CECCC5+:C5C85CCE?F<CFF++3CC@F79>C+CEF)):5600:?35C7@<D7=D670*97+<=>)67>(9@FF46894
@M03506:14:000000000-AKVR1:1:1101:19709:2697 1:N:0:41
CGAACTCCTACGGGAGGCAGCAGTCGGGAATTTTGGGCAATGGGCGAAAGCCTGACCCAGCAACGCCGCGTGAAGGATGAAATCCCTCGGGATGTAAACTTCGCAAGAATGGGAAGAATAAGGAGGGGTTAATAACCCTTTTGATGACGGTACCATTTGTAAGCTCCGGCTAACTCCGTGCCAGCAGCCGCGGTAATACGGGGGGAGCAAGCGTTGTTCGGATTTACTGGGCGTAAAGGGCGCGTAGGCGGCCAAACAAGTCACTTGTGAAATCTCCGGGCTTAACGAGGAACGGTCAAGT
+
CCCCCFDGGGGGGGGGGGGGGGGFGGGGFGGGGGGGGGGGGGGGGGGGGGGGGFGGGGFGGGGGGGGGGGGGGGGFFGGGGGGGGGGFGGGGGGGGGGGGGGGGGCECFGGGGGGGFEGGFGDGFGECFGFGFAFFCFGGFGGGGGGF>CGFCE99FFGGGGGFFGGDEDEGGGDGFGGGGGGGGFFFDEGBFGDE?FGGG58CGGD5;FGGGGGGGGFGG8ECFE+:<888C5CGFG=EC=5=CEEG9EEEDEFCF5CC<7*33:C7CF+**2?CF:5)95>F:=*)-9>7F5.8))9//
@M03506:14:000000000-AKVR1:1:1101:17556:2702 1:N:0:41
CGAACTCCTACGGGAGGCAGCAGTCGGGAATTTTGGGCAATGGGCGAAAGCCTGACCCAGCAACGCCGCGTGAAGGATGAAGTATTTCGGTATGTAAACTTCGAAAGAATAGGAAGAATTAATGACGGTACTATTTATAAGGTCCGGCTAACTACGTGCCAGCAGCCGCGGTAATACGTAGGGACCAAGCGTTGTTCGGATTTACTGGGCGTAAAGGGCGCGTAGGCGGCAATTCAAGTCATCTGTGAAATCTCCGGGCTTAACCCGGAACGGTCAGATGATACTGCTGTGCTAGAGTGCA
+
CCCCCGGGGGGGGGGGGGGGGGGFFGGGGGGGGGGGGGGGGGGGGGGGGGGGGGGGGGGGGGGGGGGGGGGGGGGGGGGGGGGGGGGGGGGGGGGGFGGGGGGGGGGGGGGGGGGGGGGGGGGGGGGGGGGGGGGGGGGGGGGGGGGGGGGGGGGDFFGGGGGGGGGGGGGGGGGGGGGFGGDFCGGGGGGFCCEGG>EGGGGGCFGGGCEEEGGGGDGGGGEGGEFGC>:*<F?EGG>?FFGGGC:>FGGG><FC5<DDGF>FFGEDCD55>7CEGFFGC6@EEFG=)*698/97?FFF4
@M03506:14:000000000-AKVR1:1:1101:24120:2737 1:N:0:41
CGAACTCCTACGGGAGGCAGCAGTGGGGAATTGTTCGCAATGGGCGCAAGCCTGACGACGCAACGCCGCGTGGAGGATGAAGATCTTCGGGTCGTAAGCTCCTTTCGATCGAGACGAACGGCTTCCGGGTTAACAGCCCGGGAGAGTGACGGTACCGAGAGAAGGAGCCCCGGCTAACTCCGTGCCAGCAGCCGCGGTAATACGGGGGGGGCAAGCGTTGTTCGGAATTACTGGGCGGAAAGGGCTCGTAGGCGGCCAACTAAGTCATACGTGAAATCCCGCGGCTTCACCGGGGAACTGC
+
CCCCCEFFGGGGGEGGCEGGEGGFGGGD@FFGGFGGGGGGGGGGGGDGGGGGGGGGG:CGDGGGGGGDEGGGGEGGGGGGGGGF<FGDGDCFGFGFGGCFGFCFCFGGFGE>BFGEFF7CFGEGGGFCEGGCFGFGG*>CFCEEFFFFGFGDEGDF:*=BFF<FFFGC7C<FEDGECFG@C8FGG5@EDGC8CE>>?8*/AF+@CGDEECC*?8A5:/8CCC?EEE>8CF?FGF=55*9C5CGDC71>*:*:7CE555*727C+0:?:::C*099?>*69*7):7)).-9685)8))))**
@M03506:14:000000000-AKVR1:1:1101:23465:2741 1:N:0:41
CGAACTCCTACGGGAGGCACCAGTCGGGAATTTTGGGCAATGGGCGAAAGCCTGACCCAGCAACGCCGCGTGAAGGATGAAATCCCTCGGGGTGTAAACTTCGCAAGAACGGGAAGAATAAGTAGGGGACAATACCCCCTACGATGACGGTACCGTTTGTAAGCTCCGGCTAACTCCGTGCCAGCAGCCGCGGTACTACGGGGGGAGCAAGCGTTGTTCGGATTTACTGGGCGCAAAGGGCGCGTAGGCGGCCAGCACTAGTCCGTTGTGACATCTCCGAGCTTAACTCGGATAGGTAAAC
+
CCCCCGFFF9DFEGGDGC7CFFFCFEEEGGG@FGGDGFG8CFEFFG7+7CDEFFFG<C<@CED<FEGCE=C+BFFGGEFGGGGGFGDFGGGGFGGCFGGCEGECGGGCFGDGGG7FFGGAFFDGGGGDD==3FFFFF>FGFFG7>3FCBFGGG9F>FFGGECG9,7?CFGC7F@FFGGG7*<BFGCFEDF7<C<C*+?<8CE5CE>EG5EG*12*2:=CEEEG5A7<C?@*18*:*7@F*:C*/275*+*::)25**8**3<7+/9<DEC7*2CF?7*)/5@D6A4DFAD31))))***/1
@M03506:14:000000000-AKVR1:1:1101:13585:2756 1:N:0:41
CGAACTCCTACGGGAGGCAGCAGCCGCGGTAATACAGAGGTCCCAAGCGTTGTTCGGATTCATTGGGCGTAAAGGGTGCGTAGGTGGCGCCGTAAGTCGGGTGTGAAATTTCGGAGCTTAACTCCGAAACTGCATTCGATACTGCGGCGCTTGAGGACTGGAGAGGAGACTGGAATTCATGGTGTAGCAGTGAAATGCGTAGAGATCATGAGGAAGACAAGTGGCGAAGGCGGGTCGCTGGACAGTTGCTGACACTGAGGCACTAAGGCCAGGCGAGCAAACGGGAGTAGATCCCCGGGTA
+
CCCCCCFCFECGDCECCF;F@FGG8BCECE7BFEEFG9FCFGGGGGGGDGGCFCEEG@CCACEFFDEDFC:=DGGE=FEG,:@CFF<C>FC@FFCFFACFGGGGG,5,C<EEC::>FFGECGGGGG7++@FFGD=DFGGFGEGE9FFGCECGGGCBBFF:,?>D<CF7<*@7C<FGAC2<FFB9FCCC5:?7<,+CBCB881;E,++5+4++?CFGF8+;;+3<EE8:EG5CE58C*?DEE**<C:E*<+:<C<+*+***:C**3>?5C9*0**1*7)/**)075>)7(2*)**.)))8<.
@M03506:14:000000000-AKVR1:1:1101:15808:2792 1:N:0:41
CGAACTCCTACGGGAGGCAGCAGTAAGGAATATTGCACAATGGGCGCAAGCCTGATGCAGCAACGCCGCGTGCAGGGTGAAGGCTTTCGGGTTGTAAACTGCTTTTGTCGAGGACGAGCAAGGACGGTACTCGACGAATAAGTCTCGGCTAACTACGTGCCAGCAGCCGCGGTAACACGTAGGAGACGAGCGTTATCCGGATTTACTGGGCGTAAAGCGCGGGTAGGTGGGGTCTTAAGTCATGCGGGAAAGCTCTCGGCTTAACCGGGAGAGTTCGGGTGAAACTGGGATTCTCAGAGGG
+
CCCCCGGGGGGGGGGGGGGGGGGGGGGGGGGGGGGGGGGGGGGGGGGGGEGGGGGGGGFGGGGFEGGGEGGGGGGGGGGG9FFFGGGFFGGGGGGFFFGGGGGGGGGGGGGGFCFGGGGGGGGGGGGGGGGGEGGGGGGGGGFGGFGGG7FGGGGEBFCCFFGGGGGGGGGGGGEGGGGGFFEGCC@GGGGGFCEGDFEC;=EFFGGGGGGG88CFG78?EEE:*2C?FCED*:0<:EDFCCF+9>*7/7::F:?2+)97*>DF+:CGE3CEC**+9)79C)=9E=F@B9)(*77*996>)
@M03506:14:000000000-AKVR1:1:1101:23379:2798 1:N:0:41
CGAACTCCTACGGGAGGCAGCAGTGGGGAATTTTCCGCAATGGGCGAAAGCCTGACGGAGTGACGCCGCGTGTGGGACGAAGGCCTTCGGGTCGTAAACCACTGTCAGTGGGAAAGATGGGTGTCGGCGTGATAACCGCCGGCATTTGACGGTACCTGCAGAGGAAGCCCCGGCTAACTCTGTGCCAGCAGCCGCGGTAAGACAGAGGGGGCAAGCGTTGCCCGGAATTACTGGGCGGAAAGGGCGCGTAGGCGGGAGGGCAAGTCGGTCGTGAAATCCGTCGGCTCAACTGAGGAGCGCG
+
CCCCCGGGGFGGGGGGGGGGGGGGGGGGGEGGGGGGGGGGGGGGGGGGGGGGGGGGGDCGEGGGGGGGGGGGGGGGDGGGGGGGGGGGGGGGGGGGGGGFGGGGGGGGGGGGGGGGFDFCGGGGGGGGGGGGGGG@<FFEEGGGGGC;FGGGGGGAFGFC?;FFFFFGFD:CC7FE:,7FEEGFF9<CC<CGGGGGGEGGGGGGGGCEGGGGGGGFEEGE*0+*:C55C7F?7<C=5*9?*5=EGGCC?5>E*>EG8)))*2*A<777*/:>7*/<*1>)1.)75@*6<CFF*6<))).)0
@M03506:14:000000000-AKVR1:1:1101:17004:2820 1:N:0:41
CGAACTCCTACGGGAGGCAGCAGTGGGGAATTTTGGGCAATGGCCGCAAGGCTGACCCAGCGACGCCGCGTGCGGGATGACGCTTTTCGGAGTGTAAACCGCTGTCAGGGGGGACGAATCCTTCGCAGGTGAATAGTCTGCGGAAATGACGGTACCCCCAAAGGAAGCACCGGCTAACTCCGTGCCAGCAGCCGCGGTAATACGGAGGGTGCAAGCGTTGTTCGGAATCACTGGGCGTAAAGCGCGCGCAGGCGGGACGGCAAGTCGGGCGTGAAATCCCTCGGCTCAACTGAGGATCGTC
+
CCCCCGGGGGGGGGGGGGGGGGGGGGGGGGGGGGGGGGGGGGGGGGGGGGGGGGGGGGGGGGGGGGGGGGGGGGGGGGGFGGGGGGGGGGGGGGGGGGGGGGGGGGGGGGGGGGGGGGGGGGGGGGGGGCGGGGFGGGGGGGGGGGGFGGGGGGGGGGGGGGGGGGGGGGGGGGGDGGFFFGGGGCCFGGGFGGGGGG>CC7<EGEGGGGGGGGGGGGEG88CEEDCG@<<7<*@85*987EGGGE5>8CCCCGGGC)75::<FF>ED*/:0>*9CCBFF*)8CC:3=<<*(*/<669;).
@M03506:14:000000000-AKVR1:1:1101:14274:2833 1:N:0:41
CGAACTCCTACGGGAGGCAGCAGTGGGGAATATTGGACAATGGGCGAAAGCCTGGTCCAGCAATGCCGCGTGAGTGATGAAGGCCTTAGGGTTGTAAAGCTCTTTTACCCGGGATGATAATGACAGTACCGGGAGAATAAGCTCCGGCTAACTCCGTGCCAGCAGCCGCGGTAATACGGAGGGAGCTAGCGGTGTTCGGAATTACTGGGCGTAAAGCGCAGGTAGGAGGCCTTGTACGTTAGAGGTGAAAGCATGGAGCTCAAAGCCAGAACTGCCTTTATAACAGCAGTGCGTGAATCCA
+
CCCCCEGFGGGGDC@F>F@FDEF@FFFGDGGGG9CCFGGFED8@FFCFGE8FGCGCGGGCFGGGFA6@FG@7?FCFFCFFGGFGFGG<E=FFC7B,<CFF<FGDFGDA?8=EGEG7E9<FFGD?FEGFGEEGGDGGF9FEFC?<8+CFG+:@>,@CFGGCC<CFC,BB:7C*>*@C,5*>*=C*6<4?9FG7*<4<9B**;CCCF99CC4=ED8CC9?EE*/;9C:+282*+3AC@+*22:=C+=FFG?+0:*+243.75E?6++*2754*;**27**2**19<+**)(*/6)05))8*)1
@M03506:14:000000000-AKVR1:1:1101:19210:2855 1:N:0:41
CGAACTCCTACGGGAGGCAGCAGTCGAGAATTTTTCTCAATGGGGGCAACCCTGAAGGAGCGACGCCGCGTGAAGGATGAAGGTCTTCGGATTGTAAACTTCTGTCATTTGGGAACAAATACCTGATTTAACTGATTAGGAACTGATAGTACCAGAAGAGGAAGAGACGGCTAACTCTGTGCCAGCAGCCGCGGTAATACAGAGGTCTCAACCGTTGTTCGGATTCATTGGGCGTAAAGGGTGCGTAGGCGGTCGCGCAAGTCGGATGTGAAATCTTAGGGCTCAACCCTGAAACTTCATT
+
CCCCCGGGGGGGGGGGGGGGGGGGGGGGGGGGGGGGGGGGGGGGGGGGGGGGGGGGGGGGGGGGGGGGGGGGGGGGGGGGGGGGGGGGGGGGGGGGGGGGGGGGGGGGGGGGGGGGGGGGGGGGGGGGGGGGGGGGGGGGGGGGFGGGGGGGGGGFGGGGGGGGGGGGGGGGGGGGGGGGGGGGGGGGGGGGGGGD>FGGGGGGGGGGGFGGGGGDGGFGGGDGGGGGGGFGGGGGDEGGGGGGGGGDCGEGGGEDE>GDG+:5EDED+>C?>FFFFFDFG>57C?D>(>@BF4B**/*69
@M03506:14:000000000-AKVR1:1:1101:23985:2858 1:N:0:41
CGAACTCCTACGGGAGGCAGCAGCCGCGGTAAGACGAACCGTGCGAACGTTATTCGGAATCACTGGGCTTAAAGGGCGCGTAGGCGGGCGGACAAGTCGGGGGTGAAATCGTTCGGCCCAACCGGACAAGGGCCCCCGATACTGGCCGTCTCGAGGGAGGTAGGGGTCGATGGAACTTCCGGTGGAGCGGTGAAATGCGTAGATATCGGAAGGAACGCCGGTGGCGCAAGCGATCGACTGGACCTCTTCTGACGCTGAGGCGCGAAAGCCACGGGAGCCAACTGCATTACAAACCCCTGTG
+
CCCCCGGGGGGGGGGGGGDGGGGGGGGGGGFEFCFGGGGGEG8FEGDGGGGGGGGGFGGGGGGGGGGGGGGGGGGGGGGGFGDEGGGDGGGGGCCGFGGGGEEGGCE,FFGGGG7F:CFEGGGGGGGC:FFGGC7*?CC8CEC76FGGGGCGGFGG>EGGG6FF>>8*:8CFG*CFGGGGGG8EC8*888CCF?CGFGGE*C*:+0<E>C88*2ACEGDE51*2:8;E*/A*:CF5CED5EGFEG6?F?:A975=>55/9FEDE=7*777*)1)5*9)**0>)++**14*966@:57>3/)
@M03506:14:000000000-AKVR1:1:1101:13606:2873 1:N:0:41
CGAACTCCTACGGGAGGCAGCAGTCGGGAATTTTGGGCAATGGGCGAAAGCCTGACCCAGCAACGCCGCGTGAAGGATGAAATCCCTCGGGATGTAAACTTCGCAAGAACGGGAAGAATTAGTGGAAGTTAATACCTTCCATGATGACGGTACCGTTTGTAAGCTCCGGCTAACTCCGTGCCAGCAGCCGCGGTAATACGGGGGGAGCAAGCGTTGTTCGGATTTACTGGGCGTAAAGGGCGCGTAGGCGGCCTCCGCAAGTCAGTTGGGAAATCTCCGAGCTTAACTCGGAAAGGGCGAC
+
CCCCCGGGGGGGGGGGGGGGGGGGGGGGGGGGGGGGGGGGGGGGGGGGGGGGGGGGGGGGGGGGGGGGGGGGGGGGGGGGGGGGGGGGGGGGGGGGGGGGGGGGEGGGGGGGGGGGGGGGGGGGGGGGGGGGGGGGGGGGGGGGGCGGGGGGGGGFF<FFGGGGGGGGGGGGGGGGGGGGGGGGGGGGGGGGGGGDGFFGGGGGGGGGGGD58;AEGGGGGGGGGD??GGGFG=EE5EGG=EEG*>EGFGGGGECGCB73E+??ED+:+9C@4CC:D43>C>>6?FG?<9@95>F4)07B7
@M03506:14:000000000-AKVR1:1:1101:21117:2904 1:N:0:41
CGAACTCCTACGGGAGGCAGCAGTGGGGAATTGTTCGCAATGGGCGCAAGCCTGACGTCGCAACGCCGCGTGGAGGATGAAGATCTTCGGGTCGTAAACTCCTTTCGATCGAGACGAACGGCCCCTGGGCTAATCACCAGGGGAGTTACGGTACCGAGAGAAGAAGCCCCGGCTAACTCCGTGCCATCAGCCGCGGTAAGCCGGGGGGGCCAGGCTTGGCTCGGAATTACGGGGCGTAAAGGGCTGGTCGGCGGCCAACCAAGTCCAACCTGAATGCTCCGGGCTGCACCGGGGACTGGCG
+
<BC9<,6CF@@F@@,::@BFCF<,;CE:E,E@<CFD7@;6BEC<<@:+@+CF@CFG:,8CCFEE+67++7@FGDFB@FGGGG,555E@<CE?FC===7<,5BFEFA:+@BCGDD7:C+@F@+3F7+>BC7@,FA99,8EC*:**@F,7@7FFF*<**=*1*,4,,<:<:*<*4**?<,,7*4F<FCC2+22:C>C*288+0AEGGGGG***/****0*2<++:**C*202*/:***2***302****00***15E3/.7**2*30*<*3*+)***+2**2*0)**0*).*0(3)))))0))
@M03506:14:000000000-AKVR1:1:1101:6895:2941 1:N:0:41
CGAACTCCTACGGGAGGCAGCAGTCGAGGATCTTCCGCAATGGGCGAAAGCCTGACGGAGCGACGCCGCGTACAGGATGAAGGCCTTCGGGTTGTAAACTGTTGTCACGCTATAGGAACCACTTGGTGCTAATACCGCCAAGTCTGACTAAAGCGAGAGGAAGCACCGGCTAACTCTGCGCCAGCAGCCGCGGTAAGACAGAGGGTGCAAACGTTGTTCGGAATCACTGGGCATAAAGCGCGCGTAGGCGGTTCGCTAAGTCAGGGGTGAAAGCCCTCGGCTCAACCGAGGAATGGCATCT
+
CCCCCGGGG-FGGGGGGGGGGGGGGGGGGGGGGGGGGGGGGGGGGGGGGGGGGGGGGGGGGGGGGGGGGGGGGGGGGGGGGGGGGGGGGGGGGGGGGGGGGGGGGGGGGG@CFGGGGGGGGG8FGGGGGGGFGGGGGGGGGGGFFGFGGGGGGGGGDGGGGGGGCGGGGGGGFGGGGGGGFGGGGEGFGGGGGGGGGGGGGFGGGG:CFDFGCFGF8CGGGGGGGGGGGGGGFGGGFFGDEG57CCCC?E=CDGGGCBCC<?GC6*:/7>FFF:<G<@CGD>>CF5*893517)9?@FF4*
@M03506:14:000000000-AKVR1:1:1101:10744:2965 1:N:0:41
CGAACTCCTACGGGAGGCAGCAGCCGCGGTAATACGGGGGGGGCAAGCGTTGTTCGGAATTACTGGGCGTAAAGGGCGCGTAGGCGGCCTTCTAAGTCGGACGTGAAATCCCTCGGCTTAACCGAGGAACTGCGTCCGATACTGAAAGGCTAGAATCCGGGAGAGGGATGTGGAATTCCAGGCGTAGCGGTGAAATGCGTAGATATCTGGAGGAACACCGGTGGCGAAGGCGGCACCCTGGACCGGCATTGACGCCGAGGCGCGAAAGCTAGGGGAGCAAACGGGATTAGAAACCCCAGTA
+
CCCCCGGGGGGGGGGGGGGGGGGGGGGGGGGGGDFGGGGGGGEGGGGGGGGGEFGGGGEGGFGGGGGGGGGDFGGGGGGGGGGGGGDDEGDFFGGGFGGGGGGGGGGGGGGGGGGGGGGGGGGGGGGGFGGGGGGEGGGGEGGGGFFGGFFGGGGGGGEGGCEGDGGC>EFGGGGGGCEECGGG>EDGGDCEGGGGGGCEE:E??@EGGGGGDGFGFGGGGECC>CEGEEGGG=C::CDFFC6ECEGDGDF:>EEGGFDD57CGGGGCC7+9<5<E)7><<5):5<)<?G44B?F07579*
@M03506:14:000000000-AKVR1:1:1101:9859:2989 1:N:0:41
CGAACTCCTACGGGAGGCAGCAGTCGAGAATTTTTCACAATGGGGGAAACCCTGATGGAGCGACGCCGCGTGGAGGATGAAGGCCTTCGGGTTGTAAACTCCTGTCATGCGGGAACAAGAAAGTGATAGTACCGCAAGAGGAAGAGACGGCTAACTCTGTGCCAGCAGCCGCGGTAATACAGAGGTCTCGAGCGTTGTTCGGATTCATTGGGCGTAAAGGGTGCGTAGGTGGTCATGTAAGTCTAATGTGAAATCTCGGGGCTCAACCCCGAAATTGCATCGGATACTGCGTGACTTGAGG
+
CCCCCGGGGGGGGGGGGGGGGGGGGGGGGGGGGGGGGGGGGGGGGGGGGGGGGGGGGGGGGGGGGGGGGGGGGGGGGGGGGGGGGGGGGGGGGGGGGGGGGGGGGGGGGGGGGGGGGGGFGGGGGGGGGGGGGGGGGGGGGGGGGGGGGGGGGGGGGGGGGGFGGGGGGGGGGGGGGGGDGGFGGFGGGGGGGGGFECCGGGGGGFGGGCCGGGGCCFFGDGGGG8CEC9@CEGFGGGGFGGGFF++:EFGCFFGGG:FCEGGGFDCFED5)75<CFFCFGFF5:>FF)27:533=*17?:
@M03506:14:000000000-AKVR1:1:1101:16393:2993 1:N:0:41
CGAACTCCTACGGGAGGCAGCAGCCGCGGTAATACAGAGGGGGCAAGCGTTGTTCGGAATTACTGGGCGTAAAGGGCGCGTAGGCGGCCTACTAAGTCGGACGTGAAATCCCCGGGCTCAACCCGGGAACTGCGTCCGATACTGGAAGGCTTGAATCCGGGAGAGGGATGCGGAATTCCAGGTGTAGCGGTGAAATGCGTAGATATCTGGAGGAACACCGGTGGCGAAGGCGGCATCCTGGACCGGTATTGACGCTGAGGCGCGAAAGCCAGGGGAGCAAACGGGATTAGAAACCCCGGTG
+
CCCCCGGGGGGGGGGGGGGGGGGGGGGGGGGGGGGGGGGGGGGGGGGGGGGGGGGGGGGGGGGGGGGGGFGGGGGGGGGGGGGGGGGGGGGGGGGGGGGGGGGGGGGGGGGGGGGGGGGGGGGGGGGGGGGGGGGGGGGGGGGGGGGGGGGGGG@FGGGGG7CCGGGGGGGGGGGFGGGGGGFGFFGGGGGGGGDFGGGGGGGGGFEFGFGDGDGGCFGGGGGGGGGCGGGGGDEGCFFGGGGFEEEGG7CCFGD7EEGC5:3CCDDDG4EFFDG=CBCDCF:EEBCF3CF>FFF5@FFE)
@M03506:14:000000000-AKVR1:1:1101:10258:3081 1:N:0:41
CGAACTCCTACGGGAGGCAGCAGCCGCGGTAATACGAAGGGGGCTAGCGTTGTTCGGAATCACTGGGCGTAAAGCGCACGCAGGCGGATCGTTAAGTCAGGGGTGAAATCCCGAGGCTCAACCTCGGAACTGCCTTTGATACTGGCGATCTTTGAGTCCGGGAGAGGTGAGTGGAACTCCGAGTGTAGAGGTGAAATTCGTAGATATTCGGAAGAGCACCAGTGGCGAAGGCGGCTCACTGGCCCGGTACTGACGCTCAGGTGCGAAAGCGTGGGGAGCAAACAGGATTAGAAACCCCAGT
+
CCCCCGGGGGGGGGGGGGGGGGGGGGGGGGGGGGGGGGGGGGGGGGGGGGGGGGGGGGGGGGGGGGGGGGGGGGGGGGGGGGGGGGGGGGGGGGGGGGGGGGGGGGGGGGGGGGGGGGGGGGGGGGGGGGGGGGGGGGGGGGGGGGGGGGGGGGGGGGGGGGGGGGGGGGGGGGGGGGGGGGGFGFGGGGGGGEGGFGGGGGGD?FGGGGGGGG8FGC=;CFGGFEEGDGDGGGGC7FDGGFGGGGG3CEGGGFG38>CF?C<CGD5CC4CDDDDE3>CF<6>5:>CF>CFAFFF>BF)5)
@M03506:14:000000000-AKVR1:1:1101:14041:3094 1:N:0:41
CGAACTCCTACGGGAGGCAGCAGTTAGGAATTTTGGGCAATGAGCGAAAGCCTGACCCAGCAACGCCGCGTGGGTGATGAAGGCCCTCGGGTCGTAAAGCCCTTTTCCCAGGGAAGATAGTGACGGTACCTGGGGAATCAGCCCCGGCTAACTACGTGCCAGCAGCCGCGGTAATACGTAGGGGGCAAGCGTTGTTCGGAATTACTGGGCGTAAAGGGCTCGTAGGCGGCCAACTAAGTCAGCAGTGAAATCCCTCGGCTTAACCGGGGAACTGCGTCTGATACTGGATGGCTTCAGTTGG
+
CCCCCGGGGGGGGGGGGGGGGGGGGGGGGGGGGGGGGGGGGGGGGGGGGGGGGGGGGGGGGGGGGGGGGGEGGGGGGGGGGGGGGGGGGGGGGGGGGGGGGGGGGGGGGGGGGGGGGDGGGGGFGGGGGGGGGGGGEFFFGGGGGGGGGGGGGGGGGGGGGGFGGGFGGGG=CFGGGGGFGGGGGGGGGGDCGGEFCEGDCFFFGGGGGGDEGGCEECEGFGGCCEFEGECEGGGGGFFGGG++2<6>F::C6E+CG>GCEGGC:C5DGGGF**959:DGFB*A+*>?<DF1))0*8*=*)
@M03506:14:000000000-AKVR1:1:1101:10120:3097 1:N:0:41
CGAACTCCTACGGGAGGCAGCAGTCGAGAATTTTTCTCAATGGGGGCAACCCTGAAGGAGCGACGCCGCGTGGAGGATGAAGGTCTTCGGGTTGTAAACTCCTGTCATTTGGGAACAAGTTGGACGCCGTAACTGCGCGTCCATTGATAGTACCAGAAGAGGAAGAGACGGCTAACTCTGTGCCAGCAGCCGCGGTAATACAGAGGTCTCAAGCGTTGTTCGGATTCATTGGGCGTAAAGGGTGCGGAGGTGGCGCCGTAAGTCAGGTGTGAAATTTCGGAGCTTAACTCCGAAACTGCAT
+
CCCCCGGGGGGGGGGGGGGGGGGGGGGCFCFGGGGGGGDGFGGGGGGGGGGGGGGGGFGGGGGGGGGGGGGGGEGGGGGGFGGEGFGGGGGGGGGGGGGGGGGGGGGGCFGGGGGGGGGGGGGGGGGGC@EGEGGGGGGGDGGGAF;9FGFGGGGGGFGFFCFGGCG7FF7:CBGF9FFEGGGGFGGGGGGGGEEEDEGGGFGGGCF7;:CGGGGCCEE5FGGC**<FEFCFDFE8E*9ECE=*:C*1:=CFGGG:E5>3AFGC9CF7C*A6?7CFG4*><57*<**/6:98:).5476=6
@M03506:14:000000000-AKVR1:1:1101:21835:3117 1:N:0:41
CGAACTCCTACGGGAGGCAGCAGTCGGGAATTTTGGGCAATGGGCGAGAGCCTGACCCAGCAACGCCGCGTGAAGGATGAAATCCCTCGGGATGTAAACTTCGCAAGAACGGGAAGAATAAGCGAGAGTTAATATCTTTCGCGATGACGGTCCCGTTTGTAAGCTCCGGCTAACTCCGTGCCAGCAGCCGCGGTAATACGGGGGGAGCAAGCGTTGTACGGATTTACCGGGCGGAAAGGGCGCTTAGGCGGCCACCGCAAGTCTATTGTGAAATCTCCGGGCTTAACCTGGACAGGTCAAC
+
C<CCCCFCF<CF;@;:7;CEEGGGFF7:+@CFFFC7CFC<6E,@F7FF7+@FD@,EFE@DF@@A@CFFCEFE,CEFGC=,C?FG<FFAC7@=FFGGFGFGGAC@BC:,BFGDDBC7FFAFGGFE>+@F<CFGGFDFGGGG7B++@:==FGF*5,@:>,3@<FA@3,>11>FFFCC,<CF:BC;BF72=ECC<F<4=92BECEGGG*CC*;C>E*AEC+3A==EGG7<+;*/88*1::*9EG55*/797<:==C*:**)57/3:+<*<:<7+*0*22:9DDG>>FC4CF2<)()9<@70/7?
@M03506:14:000000000-AKVR1:1:1101:9482:3119 1:N:0:41
CGAACTCCTACGGGAGGCAGCAGTCGGGAATTTTGGGCAATGGGCGAGAGCCTGACCCAGCAACGCCGCGTGAAGGATGAAATCCCTCGGGATGTAAACTTCGCAAGAATAGGAAGAATAAGTCGAGGTTAATACCTTCGATGATGACGGTACTATTTGTAAGCTCCGGCTAACTCCGTGCCAGCAGCCGCGGTAATACGGGGGGAGCAAGCGTTGTTCGCATTTACTGGGCGTAAAGGGCGCGTAGGCGGCCCCAACAAGCCACCTGTGAAATCTCCGGGCGTAACCCGGCCGAGGCCAG
+
CCCCCGGGGGGGGGGGGGGGGGGGFGGGGGGGGGGDGGGGGGGGGGC:FGGGGGGG8FGGGGGGGGGGGGGG=FGGGGGGGDFGGGG8FGGGFEGGGGGGCG++8@FF<,,EFG9FGC,EFG<FF:=:B<<<FD9>83>><,@=@FCF+:3+5@,,@CAFF@=@,@CF77:6F,@::F>F@:>FC7,2><<CF*1<22<88*=7>*:*/@;****:A*0A**21++<0A6CFG==5FG*87:CE5CC36:7E3*:**)/1:******939+****+*1/575):*.9*(17(08)05>)5)
@M03506:14:000000000-AKVR1:1:1101:10280:3122 1:N:0:41
CGAACTCCTACGGGAGGCAGCAGTGGGGAATTGTTCGCAATGGGCGCAAGCCTGACGACGCAACGCCGCGTGGAGGACGAAGACCTTCGGGTCGTAAACTCCTTTCGATCGAGACGAATGGTCTCCGGGTGAACAATCCGGAGAAGTGACGGTACCGAGAGAAGAAGCCCCGGCTAACTCCGTGCCAGCAGCCGCGGTAATACGGGGGGGGCAAGCGTTGTTCGGAATTACTGGGCGTAAAGGGCTCGTAGGTGGCCAACTAAGTCAGACGGGAAATCCCCCAGCTTAACTGGGGAACGGC
+
CCCCCGGGGGGGGGGGGGGGGGGGGGGGGGGGGGGGGGGGGGGGGGGGGGGGGGGGGGGGGGGGGGGGGGGGGGGGGGGGGGGGGGGGGGGGGGGGGGGGGGGGGGGGGGGGGGGGGDGGGGGCGGGGGGGGGGGGGGGGGGGGGGGGGGGGGFFGGGGGGGGGGGGGGGGGEGGGGGGGGGGGGGEGGGGGFGGGGGGEDGGGGGGGGGEC>*A@EC*?E;9C:C?5CCCFEGGGG83;=?CE5CCG8:CGCCC9C@C<*7>FC7CC+**)1*9C>FF4*7)AFF>FFC*4<5@>)<)8)
@M03506:14:000000000-AKVR1:1:1101:23232:3139 1:N:0:41
CGAACTCCTACGGGAGGCAGCAGACGAGAATATTCCGCAATGGGCGAAAGCCTGACGGAGCGACGCCGCGTGATGGATGAAGTGCCTTGGTACGTAAACATCTTTTATCGGGGACGAAGTAATTGACGGTACCCGATGAATAAGGGGCTCCTAACTCTGTGCCAGCAGGAGCGGTAATACAGAGGCCCCAAGCATTATCCGGAATCACTGGGCGGAAAGGGGGTCACGGCGGCCATATTAGTCTCTCGTTAAATCTGTGGGGTCAACCTTCAGTCGGCGAGGGAAAAGGTATGGCTCGAGG
+
CCCCCGGGGGGGGGGGGGGGGGGGGGGGGGGGGGGGGGGGGGGGGGGGGGGGGGGGGGGGGGGGGGGGGGGGGGGGGGGGGGGGGGGEGGGGGGGGGGGGGGFFGGGGGGGDGGCFCFEGGFFEEFGGGGGCFFGCGGGGGGGGGDGGGGGGGGGGFGGGGGGGGGGGGE>7FGFCBFGFGGFGGEGEEEDFGDG2>BF?CEGG7CFCFFGGGG*1?GFC?*/:8@8ECCCE*5*<<F7EG79+<<9DECFFC+A7CFFF**1:769C+*39CC>CCBCDCBDC55*9<D?A@F:)95)7B
@M03506:14:000000000-AKVR1:1:1101:12805:3144 1:N:0:41
CGAACTCCTACGGGAGGCAGCAGTCGGGAATTTTGGGCAATGGGCGAAAGCCTGACCCAGCAACGCCGCGTGAAGGATGAAATCCCTCGGGATGTAAACTTCGCAAGAACGGGAAGAATAAGTCTGTGTAAATACCACTGACGATGACGGTACCGTTTGTAAGCTCCGGCTAACTCCGTGCCAGCAGCCGCGGTAATACGGGGGGAGCAAGCGTTGTTCGGATTTACTGGGCGTAAAGGGCGCGTAGGCGGCCAGTGCAAGTCAGTTGTGAAATCTCCGAGCTTAACTCGGAAAGGTCAAC
+
CCCCCGGGGDGGGGGGGGGGGGGGGGGGGGGGGGGGGGGGGGGGGGGGGGGGGGGGGGGGGGGGGGGGGGGGGGGGGGGGGGGGGGGGGGGGGGGGGGGGGGGGGGGGGGGGGGGGGGGGGGGGGGGGGGGGGGGGGGGGGGGGGGGGGGGGGGGGGGGGGGGGGGGGGGGGGGGGGGGGGGGGGGGGFGGGGGCFGGGGGGGGGGGGGFGGGCGGGGGGGGGGGGGGGGGGGGDEG7D=EE5CEGGGGGGGDCFGGFGFGGGFGGGFGGG?FDC:FFGCG>>FEFGFADD9))7>FFF@*
@M03506:14:000000000-AKVR1:1:1101:17651:3146 1:N:0:41
CGAACTCCTACGGGAGGCAGCAGTGGGGAATTGTTCGCAATGGGCGCAAGCCTGACGACGCAACGCCGCGTGGAGGACGAAGACCTTCGGGTCGTAAACTCCTTTCGATCGAGACGAATGGCCTCCGGGTGAACAGTCCGGAGGAATGACGGTACCGAGAGAAGAAGCCCCGGCTACCTCCGTGCCAGCAGCCGCGGTAATACGGGGGGGGCAAGCGTTGTTCGGAATTACTGGGCTTAAAGGGCTCGTAGGTGGCCAACTAAGTCAGACGTGAAATCCCTCGGCTTAGCCGGGGAACTGC
+
CCCCCGGGGGGGGGGGGGGGGGGGGGGGGGGGGGGGGGG>FEGGGGGGGGGGGGGGGGGGGGGGGGGGGGGGGEFGGGGGGEEEGGGGGGGGGGGGFGGGGGGGGGGGGGGCF=FGEEFGG8>FDGCDEGGGGFG?F:>FFGCEGDCGAFEGGGGGGGDCC@GEEFGCBFGGCGGG+FG>FCGGG>:C>FGGGGG>EGGG7<EEGGGGDGGGGFGGG;*?EFFEGGGFGGGGGC=C*2>FGFCGE*2>:ECCC+:5CFDCFG7<9C7>+9*89DCGG/*9*.5=E3963*03)553>FF/4
@M03506:14:000000000-AKVR1:1:1101:15084:3163 1:N:0:41
CGAACTCCTACGGGAGGCAGCAGCCGCGGTAATACGTAGGTGGCAAGCGTTGTTCGGAATTATTGGGCGTAAAGGGCGCGTAGGCGGTTTGTTAAGTCGGCTGTGAAAGCCCGGGGCTCAACCCCGGAGGGTCAGCCGATACTGGCAGACTAGAGTACGGAAGAGGTAGCTGGAATTCCCGGTGTAGCGGTGAAATGCGTAGATATCGGGAGGAACACCTGAGGCGAAGGCGGGCTACTGGGCCGATACTGACGCTGATGCGCGAAAGCCAGGGGAGCGAACGGGATTAGAAACCCGAGTA
+
CCCCCGGGGGGGGGDGGGGGGGGGGFGGGGGEGGGGEFFEGGGGGGGGGGGFGGGGGFGGGGGGGGGGGGDGGGGGGGGGGGGGGGGFFGGGGGGFGGGGGGGGGGCFGGGGGGGGGCFFGGGGGGGGGGGGGGGGGGEFGEFGDFGGGGFGGGGGGGGGGEGGGGFFGGGFGDG?FGEFFG7FGGFGGG88@FFGGGGGDGGGGGGGGDEGCEFGGGGFGGGGGGDGGECGGGGEGFGGGGCCCEECCCGFGGGCGFGC+7DGCCGG?G=>CGGD35CCD3<EE)94<FB>FF4<57<5)
@M03506:14:000000000-AKVR1:1:1101:10556:3222 1:N:0:41
CGAACTCCTACGGGAGGCAGCAGACGAGAATATTCCGCAATGGACGAAAGTCTGACGGAGCGACGCCGCGTGATGGATGAAGTGCTTTGGTACGTAAACATCTTTTATCGGGGACGAAATTATTGACGGTACCCGATGAATAAGGGGCTCCTAACTCTGTGCCAGCAGGAGCGGTAATACAGAGGCCCCAAGCATTACCCGGAATCATTGGGCGTAAAGGGTGTCTAGGCGGCCATATTAGTCTCTCGTTAAATCCGTGGGCTCAACCTACGGGCTGCGAGGGAAACGGTATGGCTCGAGG
+
CCCCCGGGGGGGGGFGGGGGGGGGGGGGGGFGGGGGGGGGGGGGGGGGGGGGGGGGGGGGGGGGGGGEGGGGCFGGGGGGGGGGGGGGGGGGGGGGGGGGGGGGGGGGGGGGGGGGGDGGGGG,FGGGGGGGGGGGGGGGGGGGGGGGGGGGGFFGGGFFGGFGCFGGGGGGGGC:FCGGGFGGGEG8EFCGGGGGGGDFGGGGFFFCGFFFGEEE5FGG58CGGGGGGCEGD5:EGGGFGGFG7:?<CFFFGGEFGF7CEFFGDFG4CGGFC)/*1757CDB5/5*><*7:@F@)9>>:D
@M03506:14:000000000-AKVR1:1:1101:9498:3226 1:N:0:41
CGAACTCCTACGGGAGGCAGCAGTCGAGAATTTTTCTCAATGGGGGAAACCCTGAAGGAGCGACGCCGCGTGGAGGATGAAGGTCTTCGGGTTGTAAACTCCTGTCATTTGGGAACAAGTGCCGGTAAGTAACTGCTACCGGCTTGATAGTACCAGAAGAGGAAGGGACGGCTAACTCTGTGCCAGCAGCCGCGGTAATACAGAGGTCTCAAGTGTTGTTCGGATTCATTGGGCGTAAAGGGGGTGTCGGTGGCGCCGTACGTGGGGTGTGAGTGTTCGGAGTTTAACTCCGAAACTGCAT
+
CCCCCEFGFFGEGGFGEGGGGGGFFECCGFGFGFFGFGGAFFGGGGC@CF@FGFFGGFGGFECGGG@FGEGFG:FCCDCE9EFFAFEE<CGE@FGGFFEFEFGGF@FGGFGFEGEGEFGFGGFFGGGDFGCDFGGGGGCCFGGGGDCF<DF9@E=C7<@F77:@37FCFGD:FECECF;,CFGC<CGDGGGGCC7FGGE+B;9C,BF+<2<CC2B++;@CCC5*;C6+0<<CFGGGGE*0+**22:E**:/77*27C)9**/9*:)5):>C****3CFCC75):99*9<:9:370)//6*1
@M03506:14:000000000-AKVR1:1:1101:9879:3227 1:N:0:41
CGAACTCCTACGGGAGGCAGCAGTCGGGAATTTTGCGCAATGGGCGAAAGCCTGACGCAGCAACGCCGCGTGAGGGATGACGGCCTTCGGGTTGTAAACCTCTTTTGTCAGGGAAGATGATGACGGTACCTGGCGAATAAGCCACGGCTAACTACGTGCCAGCAGCCGCGGTAATACGTAGGTGGCGAGCGTTGTCCGGATTTACTGGGCGTAAAGAGCGCGCAGGCGGTCGTTCAAGTCGCGTGTGAAAGCCCCCGGCTCAACTGGGGAGGGTCACGCGATACTGAGCGACTCGAAGGCG
+
CCCCCFGGGGGGGGGGGGGGGGGFGGGGGGGFGGGGGEGGGGGGGGGGGGGGGGGGGGGGGGGGGGGGGGGGGGGGGGGGGGGGGGGFGGGGGGGGGGGGGGGGG<AFGGGGGGFCGCEGGGGFEGGDGFGGGGGDFFGGGFFGGGGGG>FGGGGGGFCFGGGFEF@FFGGEEGGGGC:?:F:B@CBEGGGGGGEGGGGGGGFCC+CEGFG?C?GG+A6CCCE5CGC8E8CCGC589@F+5CCEDEEGF+:65*7CE3>)79F*+2295**8)/2:4>CC).0*+1*)(/)(0)700)<5)
@M03506:14:000000000-AKVR1:1:1101:15045:3230 1:N:0:41
CGAACTCCTACGGGAGGCAGCAGTCGGGAATTTTGGGCAATGGGCGAAAGCCTGACCCAGCAACGCCGCGTGAAGGATGAAATCCCTCGGGATGTAAACTTCGCAAGAACGGGAAGAATAAGTAGGGGACAATACCCCCTATGATGACGGTACCGTTTGTAAGCTCCGGCTAACTCCGTGCCAGCAGCCGCGGTAATACGGGGGGAGCAAGCGTTGTTCGGATTTACTGGGCGTAAAGGGCGCGTAGGCGGCCAGTGCAAGTCAGTTGTGAAATCTCCGAGCTTAACTCGGAAAGGTCAAC
+
CCCCCGGGGGGGGGGGGGGGGGGGGGGGGGGGGGGGGGGGGGGGGGGGGGGGGGGGGGGGGGGGGGGGGGGGGGGGGGGGGGGGGGGGGGGGGGGGGGGGGGGGGGGFGGGGGGGGGGGGGGGGGGGGGGGGGGGGGGGGGGGGGGGGGGGGGGGCGGGEFDGGGGGDGGGDGGGGGGGGGGGGGGGGFGGGGFC@C@@CGEEGGED>FDFGGGGGGCCGC5?GGEFFG6CGGGCCCGDGEEGGE5EGGG5C>ECGGFG>F?C?EG7>FDF6:>FFD95/17@6?@76<DD0))85F*6=*
@M03506:14:000000000-AKVR1:1:1101:15474:3239 1:N:0:41
CGAACTCCTACGGGAGGCAGCAGTGGGGAATTGTTCGCAATGGGCGCAAGCCTGACGACGCAACGCCGCGGAGGATGAAGATTTTCGGATCGTAAACTCCTGTCGAATGGGACGAAAAGATTGCGGGTTAACAGCCCGTAGTCCTGACGGTACCGTTAAAGGAAACCCCGGCTAACTCCGTGCCAGCAGCCGCGGTAATACGGGGGGGGTAAGCGTTGTTCGGAATTACTGGGCGTAAAGGGCGCGTAGGCGGCCACCGCAAGGCGATTGGGAAATCTCCGGGCTTAACCCGGGAAGGTCA
+
CCCCCGGGGGGGGGGGGGGGGGGGGGGGGGGGGGGGGGGGGGGGGGGGGGGGGGGGGGGGGGGGGGGGGGGDGGDGGGGGGGGGGGGGGGGGGGGGGGGGGGGGGGGGGGGGGGGGFFFGGGGFGGGGGGGGGGGGGGGGGGGGGGGGGGGGGGDFGGCGGGGDCFGGGGDGDGGGGGGEGGGGDGGGGGGGGGGGGGGGGGGGGEGGGG;ECCC11:EGFCECE><<9++<=FE85E*<3C=:/:15CEG*>*:D@>DD5EGCF3//5>*)9CF9:977C>:1/77B2FF())0).7/9)
@M03506:14:000000000-AKVR1:1:1101:15004:3242 1:N:0:41
CGAATTCCTACGGGAGGCAGCAGTCGGGAATTTTGGGCAATGGGCGAAAGCCTGACCCAGCAACGCCGCGTGAAGGATGAAGTTTTTCGGAATGTAAACTTCGTAAGAATAGGAAGAATAAATGACGGTACTATTTGTAAGGTCCGGCTAACTACGTGCCAGCAGCCGCGGTAATACGTAGGGACCAAGCGTTGTTCGGATTTACTGGGCGTAAAGGGCGCGTAGGCGGCAATTCAAGTCAGCTGTGAAATCTCCGGGCTTAACTCGGAACGGTCAGCTGATACTGCTTTGCTAGAGTACA
+
CCCCCGGGGGGGGGGGGGGGGGGGGGGGGGGGGGGGGGGGGGGGGGGGGGGGGGGGGGGGGGGGGGGGGGCFFGGGGGGGGGFGGGGGGGDFGGGGGGGGGGGFGGGGGGGGGGGGGGGGGGGGGGGGGGGGGGGFGGGGGGGGGGGGGGGGGGGGGGGGGGGGGGGGGGGGGGGGGGGGGGGGGGGGGGGGDGGFGGG5EEGGGGGFGGGECEF?FGGGGGE5CCGGGGGGGGGGGGCFGGGGGGGFGGGGGGGGGFCDCFGGGFGGEGG@C*9>DFFG466ECFGF9FFBF?4?@FFF*
@M03506:14:000000000-AKVR1:1:1101:9792:3279 1:N:0:41
CGAACTCCTACGGGAGGCAGCAGTGGGGAATTGTTCGCAATGGGCGCAAGCCTGACGACGCAACGCCGCGTGGAGGATGAAGACCTTCGGGTCGTAAACTCCTTTCGATCGAGACGAATGGCTTCCGGGTGAACAATCCGGGAGAATGACGGTACCGAGAGAAGAAGCCCCGGCTAACTCCGTGCCAGCAGCCGCGGTAATACGGGGGGGGCAAGCGTTGTTCGGAATTACTGGGCGTAAAGGGCTCGTAGGCGGCCAACTAAGTCAGACGTGAAATCCCTCGGCTTAACCGGGGAACTGC
+
CCCCCGGGGGGGGGGGGGGGGGGGGGGGGGGGGGGGGGGGGGGGGGGGGGGGGGGGGGGGGGGGGGGCGGGGGGFGGGGGGFGGGGGGGGGGGGGGGGGGGGGGGGGGGGGGGGGGGGGGGC=FGGGGGGGG9FGFGGGGGCEGGGGGGGD>FGGFGGGGDGGGGGGGCGGECFGEFCFFGGGGGGGGGFGGFGGGEEGGFD?FGDGGDEDGDE@8EE5CEFDEGDGCF+<CEGFGG8DEFCCCCCGC:75595CDE:DFF<F?+2AFG6=>399?>?D*083*2.19):B13>)7>F@?1
@M03506:14:000000000-AKVR1:1:1101:17366:3298 1:N:0:41
CGAACTCCTACGGGAGGCAGCAGTCGGGAATTTTGGGCAATGGGCGAAAGCCTGACCCAGCAACGCCGCGTGAAGGATGAAATCCCTCGGGATGTAAACTTCGCAAGAACGGGAAGAATAAGTGGAAGTTAATACCTTCCATGATGACGGTACCGTTTGTAAGCTCCGGCTAACTCCGTGCCAGCAGCCGCGGTAATACGGGGGGAGCAAGCGTTGTTCGGATTTACTGGGCGTAAAGGGCGCGTAGGCGGTCAGTGCAAGTCAGTTGTGAAATCTCCGGGCTTAACTCGGAACGGTCAAC
+
CCCCCGGGGGGGGGGGGGGGGGGGGGGGGGGGGGGGGGGGGGGGGGGGGGGGGGGGGGFGGGGGGGGGGGGGGGGGGGGGGGGGGGGGGGGGGGGGGGGGGGDGEGGGGGGGGGGGGGGGGGGAFGFGFGGAFGGGFFGGGGGGFDGGGGGGCFCGFGGGGGGGGGGGGGGGGF9FGGGGGGGGGGFFGGGGGGEFGGGFCCEGGGGGGGGFECEEGGGGGE=CGDCFGGFG5:CECFGGGGGGGDC*@CC:CEEDGFF*:C>CE7CFC<097CFGGFDCD@B5CFFFADD()0>@)55=9
@M03506:14:000000000-AKVR1:1:1101:15671:3300 1:N:0:41
CGAACTCCTACAGGAGGCAGCAGTGGGGAATATTGCGCAATGGGCGAAAGCCTGACGCAGCGACGCCGCGTGGAGGATGAAGGTCTTAGGATTGTAAACTCCTGTCAGATGGGAAGAAAGGTCTATGTTTAATAGACGTAAAATATGACGGTACCATCAGAGGAAGCACCGGCTAACTTCGTGCCAGCAGCCGCGGTAATACGAAGGGTGCAAACGTTATTCGGAATCACTGGGCGTAAAGGGTGCGTAGACGGTATGTGAAGTTCGTTGTTAAAGGCTCCGGCCCAACCGGAGTATGGCG
+
CCCCCGGGGGG-CFGCGGGGGGGGGGGGGGGEGGGGGGGGGGGGGGGEGGGGGGGGGGGGGGGGGGGGDEFFGFGGFGGGGGGGGGGGGGGGGGGGFFFGGGGGGGGGFGGGGGFGGGGGDBFFGFGFGGDGGGGGGGFGGGGGGGGGGGGGGGCCFFGGG9@CGGGGGCEGGGGCCCFFGFGGGGGGGGFFGGDDEGCECFGGGEEEGGGGG92C<C6@<FGGDECCFGGGGGGGGG<CEFGGE****:7EDGCCFFF*<+:+<:CD6<E;7C0CGF*5CB>*:@C><<7107>FF7))0
@M03506:14:000000000-AKVR1:1:1101:18105:3310 1:N:0:41
CGAACTCCTACGGGAGGCAGCAGTGGGGAATTGTTCGCAATGGGCGCAAGCCTGACGACGCAACGCCGCGTGGAGGGTGAAGACCTTCGGGTCGTAAACTCCTTTCGATCGAGACGAATGGCCTCCGGGTGAACAATCCGGAGGAGTGACGGTACCGAGAGAAGAAGCCCCGGCTAACTCCGTGCCAGCAGCCGCGGTAATACGGGGGGGGCAAGCGTTGTTCGGAATTACTGGGCGTAAAGGGCCCGTAGGTGGCCAACGAAGTCAGACGGGAAATCCCTCGGCTTCAACGGGGAACTGC
+
CCCCCGGGGGGGGGGGGGGGGGGGGGGGGGGGGGGGGGGGGGGGGGGGGGGGGGGGGGGGGDGGGGGGGGGGGDGGGGGGGGCFGGGGGDGGGGGGGGGGGGGGGGGGGGGGGGGGGGGGGGGGGGGGGGGGGGGGGGGGEGGGGGGGGFDGGGGGGGGGD7FFFGGGGGGGDEGGGGFCGGFCFFGGFGGGGGGGGGDDGGFGGGGGGGGGC5E5?EGGG=7;EGCFF?FG+<:A=83;CFFGC*:C*:CCF6FFGFGF*/*5*:?C9FC3<5C5*8CFFF)5:)).-*12577<D5/6*
@M03506:14:000000000-AKVR1:1:1101:12149:3313 1:N:0:41
CGAACTCCTACGGGAGGCAGCAGTGGGGAATTGTTCGCAATGGGCGCAAGCCTGACGACGCAACGCCGCGTGGAGGATGAAGACCTTCGGGTCGTAAACTCCTTTCGATCGAGACGAATGGCCTCCGGGTGAACAGTCCGGAGGAGTGACGGTACCGAGAGAAGAAGCCCCGGCTAACTCCGTGCCAGCAGCCGCGGTAATACGGGGGGGGCAAGCGTTGTTCGGAATTACTGGGCGTAAAGGGCTCGTAGGTGGCCAACTAAGTCAGACGGTAAATCCCTCGGCTTAACCGGGGAACCGC
+
CCCCCGGGGGGGGGGGGGGGGGGGGGGGGGGFGGGGGGFGGGGGGGGGGGGGGGGGGGGEGGGGGGGGGGGGGGGGGGGGGGGGGGGGGGGGGGGGGGGGGGGGGGGGGGGGGFEGEGGGGGGGGFGGGGCFFGGGGGGGGGGGGGG7FGGGGGGGGGG@EEGEGGGGGGGDGGGGGGGC7FG7FE9EFFGGFGGGEGEEFGGGCCEGEGGEEGGGCCEE1CGGGGCE?FGC:AFCG?/85EGGGGGGEGFG7+:CF6CF??<6?FFGF4*)*95C;@DD*<)17)9<9>B>EE37<F537
@M03506:14:000000000-AKVR1:1:1101:15351:3320 1:N:0:41
CGAACTCCTACGGGAGGCAGCAGTGGGGAATTGTTCGCAATGGGCGCAAGCCTGACGACGCAACGCCGCGTGGAGGATGAAGACCTTCGGGTCGTAAACTCCTTTCGATCGAGACGAATGGCTTTCGGGTGAACAATCCGGAAGAATGACGGTACCGAGAGAAGAAGCCCCGGCTAACTCCGTGCCAGCAGCCGCGGTAATACGGGGGGGGCAAGCGTTGTTCGGAATTACTGGGCGTAAAGGGCTCGTAGGCGGCCAACTAAGTCAGACGTGAAATCCCCAGGCTTAACCTGGGAACTGC
+
CCCCCGGGGGGGGGGGGGGGGGGGGGGGGEFFCGGGGGGGGGGGGGGGGGGGGGGGGGGGGGGGGGGGGGGGGGGGGGGGGGGGGGGGGGGGGGGGGGGGGGGGGGGGFGGEGGGGGGGGFGGGGGGGGGG<CGGFFFGGGGCFGGGGFGGCFGCFFEEFFGGGGFGGGGCCGDGGGGGGGGGGGGGFGGGGGGGGGGDEGGGGGGGGGGGGEGGDE*;E;CCGGD*;@CGCGGFFD:7?GFFGEGCC2C5CD==>:>G7CE6F<FGDCCEFG*9CC69*7)7/15*<4*9)7:F)9<??4
@M03506:14:000000000-AKVR1:1:1101:18245:3321 1:N:0:41
CGAACTCCTACGGGAGGCAGCAGTCGGGAATTTTGGGCAATGGGCGAAAGCCTGACCCAGCAACGCCGCGTGAAGGATGAAATCTCTCGGGATGTAAACTTCGCAAGAATAGGAAGAATAAGTAGGGGATAACACCCTCTATGATGACGGTACTATTTGTAAGCTCCGGCTAACTCCGCGCCAGCAGCCGCGGTAATACGGGGGGAGCAAGCGTTGTTCGGAGTTACTGGGCGTAAAGGGCGCGTAGGCGGCGCAACAAGTCACTTGTGAAATCTCCGGGCTTAACTCGGAACGGTCAAGG
+
CCCCCGCGGGGEGGGGGGGGGGGEGGGGGGGGGGGGGGG@FGFFGGGGGGGGGGGGFGGGGGGGGGGGGGGGGEGFEGGGGGFG<?FFCFEEGEFGFAFGGGGGGEGE<FFAFF9DFBFFGGGGGGGGGGGGF,,C><FFBFEGADFGEGGGGDFFGGGGFFGGGGDGCFCFGGGGCFCFGGGGGFCCFGGGGGEEFEFEDEGDGGEG8CEGGCCEGC:EE*/;CCFFEF*;CEGGGFFEGG=EEEGGGGGGGGD)/819FGFF?:E>E:A=C*CFG3CDC3>F+/:@<C;:BB@B3>F6)
@M03506:14:000000000-AKVR1:1:1101:18927:3332 1:N:0:41
CGAACTCCTACGGGAGGCAGCAGTGGGGAATTGTTCACAATGGGCGCAAGCCTGATGACGCAACGCCGCGTGGAGGATGAAGGTCTTCGGATTGTAAACTCCTGTTGCTCGGGACGAAAAGCCTTGACCTAACACGTCGAGGTCTGACGGTACCGAGTGAGGAAGCCCCGGCTAACTCTGTGCCAGCAGCCGCGGTAATACAGAGGGGGCAAGCGTTGCTCGGAATTACTGGGCGTAAAGGGCTTGTAGGCGGCCAACTAAGTCAGACGTGAAATCCCTCGGCTTAACCGGGGAACTGCGT
+
CCCCCGGGFGGGGGGGGGGGGGDCCF8CGGFFFGFGGGGFFE@FGEGGFGGGGGGGC9FEGGEGGGGCFG>FFEFGGGGGGGGGDDFEGGDFGGFFGFFGGFFGGGG9EEFF7CEGDGDGF@GFF<DGGGFGGGGGGGDG7FGGF7<FCCF7FCFFGGGEG:,2DDGFGGGGDEFECGFFGD9FDCCGCFG7<CCGCEGFF+;+8C8EGE*@**28?5*3@EGE>CCGG9C6CC=E**1<+:E**/2;<EEEC=5);5560+2<97+0*/*7*2*3>96C3:)757*1)>:1:5)7??6))
@M03506:14:000000000-AKVR1:1:1101:9661:3334 1:N:0:41
CGAACTCCTACGGGAGGCAGCAGTCGGGAATTTTGGGCAATGGGCGAAAGCCTGACCCAGCAACGCCGCGCGAAGGATGAAATTTTTCGGAATGTAAACTTCGCAAGAATGGGAAGAATAAGTTCAGGCTAATACCCTGAATGATGACGGTACCATTTGTAAGCTCCGGCTAACTCCGTGCCAGCAGCCGCGGTAATACGGGGGGAGCAAGCGTTGTTCGGATTTACTGGGCGTAAAGGGCGCGTAGGCGGCGTGGCAAGTCACTTGTGAAATCTCCGGGCTTAACTCGGAACGGTCAAGT
+
CCCCCGGGGGGGGGGGGGGGGGGGGGGGGGGGGGGGGGGGGGGGGGGGGGGGGGGGGGGGGGGGGGGGGGGGFEEGGGGGGGGGGGGGGGGGGGGGGGGGGGGGGGGGGGGGGGGGGGGGGGGGGGGGGGGGGGGGGGGGGGGGGGGGGGEGGGGGGGGGGGFGGGGGGGGGGGGGGGGEGFDFGGGGGGGGGGGGGGGGGGGGGGGGGFCFG?EEEGGGGEDDGGGGGGGGGGGGGFCGDEEGGGGGGGGGG=EDE>FGGGFCFGGGGGGFGFFC>><DG)7EFF798D31>DD8>>F?*
@M03506:14:000000000-AKVR1:1:1101:15265:3357 1:N:0:41
CGAACTCCTACGGGAGGCAGCAGTCGAGAGGCTTCGGCAATGGGGGAAACCCTGACCGAGCGACGCCGCGTGGGGGATGAAGGCCTTTGGGTTGTAAACTCCTGTCATGAGGGAAGAAACGTCACCGTTCGAATAGGGCGGTGACTTGACGGTACCTCAAGAGGAAGCTCCGGCTAACTCCGTGCCAGCAGCCGCGGTAATACGGGGGGAGCAAACGTTGTTCGGAATCACTGGGCGTGAAGGGAGCGTAGGCGGCTAAATAAGTGGGGTGTTAAATCTCCCGGCTCAACCGGGAACCTGC
+
CCCCCGGGGGGGGGGGGGGGGGGGGGGGGGGGGGGGGGGGGGGGGGGGGGGGGGGGGGGGGGGGGGGGGGGGGGGGGGGGGGGGGGGGGGGGGGGGGGGGGGGGGGGGGGGGGGGGGGGGGGGGGGGGGGGGGGGGGGGEEGGGGGGGGGGGGGGG9FFFGCFFGGGGGGGGGGGGGGGGGGGGGGGGGGFD8EGGGGGEGGGGGE>EGGGGGFGGGFCGGGGGGGGGGFGGGGGGGC3/ACFGFGECE*>5DGDDE>DDGF=E+?EFD)7757::*1*:*7>:=>G@7C)(75D3>FFF5
@M03506:14:000000000-AKVR1:1:1101:19595:3419 1:N:0:41
CGAACTCCTACGGGAGGCAGCAGTGGGGAATTGTTCGCAATGGGCGCAAGCCTGACGACGCAACGCCGCGTGGAGGACGAAGATTTTCGGATCGTAAACTCCTTTCGATCGGAAAGAACAGCTTTCAGGTGAATAGCCTGAGAGTCTGACGGTACCGAGAGAAGAAGCCCCGGCTAACTCCGTGCCAGCAGCCGCGGTAATACGGGGGGGGCAAGCGTTGTTCGGAATTACTGGGCGTAAAGGGCCAGTAGGCGGCCAACTAAGTCCGACGTGAAATCCCCAGGCTTAACCTGGGAACTGC
+
CCCCCGGGGGGGGGGGGGGGGGGGGGGGGGGGGGGGGGGGGGGGGGGGGGGGGGGGGGGGGGGGGGGGGGGGGGGGGGGGGGGGGGGGGGGGGGGGGGGGGGGGGGGGGGGGDGGGGGGGGGGGGGGGGGGGGGGGGGGGGGGGGGGGGGGGGGGGGGGDGFGGGGGGGGGGGEGGGGGFFGFGGGGGGGGGGGGGGGGEGGGGGGGCEGD5::FGGG=EE=EEEEEFGGG7CFGGGGGG59CGGGGGFFGGCC5CCDGGG?FGGF?DEGGFDD9727F<55:CGFF4AFFF5>FF4876*
@M03506:14:000000000-AKVR1:1:1101:11369:3419 1:N:0:41
CGAACTCCTACGGGAGGCAGCAGTGGGGAATTGTTCGCAATGGGCGCAAGCCTGACGACGCAACGCCGCGTGGAGGATGAAGACCTTCGGGTCGTAAACTCCTTTCGATCGAGACGAACAGCCTCCGGGTGAACAATCCGGAGGTCTGACGGTACCGAGAGAAGAAGCCCCGGCTAACTCCGTGCCAGCAGCCGCGGTAATACGGGGGGGGCAAGCGTTGTTCGGAATTACTGGGCGTAAAGGGCTCGTAGGCGGCCAACTAAGTCAGACGTGAAATCCCCCGGCTTAACCGGGGAACTGC
+
CCCCCGGGGCGGGGGGGGGGGGGGGGGGGGGGGGGGGGGGGGGGGGGGGGGGGGGGGGGGGGGGGGGGGGGGGGGGGGGGGGGGGGGGGGGGGGGGGGGGGGGGGGGFGGGGGGGGGGGGGGGGGGGGGGGGGGGGGGGGGGGGGGGGGGGGGGGGGGDEGGGGGGGGGGGGGGGGGGGGGGGGGGGGGGGGGGGGGGGGFGGFGDEGGGGGDFC*;C8E8EGGGGGGG?9+@EGGE*9EGGGDGFFD*:>EC=ECE:FF6FCC<CFCCCE5**1<2*>6*7<*>8<92CF6375)<F?6*
@M03506:14:000000000-AKVR1:1:1101:19772:3421 1:N:0:41
CGAACTCCTACGGGAGGCAGCAGTGGGGAATTTTGGACAATGGGCGCAAGCCTGATCCAGCCATGCCGCGTGCAGGATGAAGGCCTTCGGGTTGTAAACTGCTTTTGTACGGAACGAAACGGCTCTTTCTAATAAAGAGGGCTAATGACGGTACCGTAAGAATAAGCACCGGCTAACTACGTGCCAGCAGCCGCGGTAATACGTAGGGGGCAAGCGTTAATCGGAATTACTGGGCGTAAAGCGTGCGCAGGCGGTTATGTAAGACAGTTGTGAAATCCCCGGGCCCAACCTGGGAACTGCA
+
CCCCCEFFFFFECCGCEEGDCGEC<CEC@FGFAEGGGGGGFGGC@BFGGEFGGFGFFFEFFGGFFFEDCG:FFGGGE8EEFFFFGGFGGGDF:CCFGGGGGGGEFGGGGGGG:CFGGGGGGGGGGCCGGG9FGGGF<FFGGGGGGFGGGEGFGFDGFCGGGGFEGGGGGGGDEGF@:,DFEFGGGG:7DFGDCC@EG>EGGGFF9FC7*=8BFGGGG8EFEFCE*;8?79<ECFF8585CCFDGGD5<ECE57E5C84CGCCDEG4FF+:C37C7E7)09DB)*1.*8:C6:@))9@9?6*
@M03506:14:000000000-AKVR1:1:1101:15046:3428 1:N:0:41
CGAACTCCTACGGGAGGCAGCAGTCGGGAATTTTGGGCAATGGGCGAAAGCCTGACCCAGCAACGCCGCGTGAAGGATGAAATCCCTCGGGATGTAAACTTCGCAAGAACGGGAAGAATAAGTGAGGGTTAATATCTCTCGCGATGACGGTACCGTTTGTAAGCTCCGGCTAACTCCGTGCCAGCAGCCGCGGTAATACGGGGGGAGCAAGCGTTGTTCGGATTTACTGGGCGTAAAGGGCGCGTAGGCGGCCGCCGCAAGTCGATTGTGAAATCTCCGGGCTTAACCCGGAAAGGTCAAC
+
CCCCCGGGGGGGGGGGGGGGGGGGGGGGGGGGGGGGGGGGGGGGGGGGGGGGGGGGGGGGGGGGGGGGGGGGCFGGGGGGGGGGGGGGFGGGGGGGGGGGGGGGGGGGGGGGGGGGGGGGGGFGGGGGGGDFGGGGCGGGGGGGGGGGGGGFFGGFGGGGGGGGGGGGGGGGG@FGGGGGGGFGGGGGGGGGGFCEFFFGGDEEGGD>F68CGCEC88FGGGGGGGAFGFFFG5EEGGF5EEGGC5CGCEGCDGDDGEGDE0>EECGCC*<?>:*AFBDGG55CG=C*.9B00>FF**/97
@M03506:14:000000000-AKVR1:1:1101:11748:3451 1:N:0:41
CGAACTCCTACGGGAGGCAGCAGTGGGGAATTTTGGGCAATGGGCGAAAGCCTGACCCAGCAACGCCGCGTGAGGGAGGAAATCCTTCGGGATGTAAACCTCACAAGCAAGGGAAGAGAGCTCAGGGCCGAATAAGCCCTGAGTCCGACGGTACCTTGCGTAAGCCACGGCTAACTACGTGCCAGCAGCCGCGGTAATACGTAGGTGGCAAGCGTTGTTCGGAATTATTGGGCGTAAAGGGCGCGTAGGCGGCTTGTTAAGTCGGTTGTGAAAGCCCGGGGCTCAACCCCGGAGAGTCGAC
+
CCCCCGGGGEGGGGGGGGGGGGGGGGGGGGGGGGGGGGGGGGGGGGGGGGGGGGGGGGGGGGGGGGGGGGGGGGGGGGGGGGGGGGGGGGGGGGGGGGGGGGGGGGGGGGGGGGGGGGGGGGGGGGGGGGGGGGGGGGGGGGGGGGGGGGGGGGGGGGGGGGGGGGGGGGGEGGGGGGGG@FGGGGGGGGGGGGGGGGG?CACFGGGGGGGGGGCEGGGGGGEGGFGGC9CGCEEEGGDDGGGEGGGGGGGCD:EGGFFGGFFGGDCG53?FGGCGF@DDGD5=EFGFFG:9BB3>)17@;
@M03506:14:000000000-AKVR1:1:1101:18319:3463 1:N:0:41
CGAACTCCTACGGGAGGCAGCAGTCGAGAATTTTTCTCAATGGGGGCAACCCTGAAGGAGCGACGCCGCGTGGAGGATGAAGGCTTTCGGGTTGTAAACTCCTGTCATTTGAGAACAAGGTGCACGTGTTAACTGTACGTGCATTGATAGTATCAGAAGAGGAAGGGACGGCTAACTCTGTGCCAGCAGCCGCGGTAATACAGAGGTCCCAAGCGTTGTTCGGATTCATTGGGCGTAAAGGGTGCGTAGGTGGCGCCGTAAGTCGGGTGTGAAATTTCGGAGCTTAACTCCGAAACTGCAT
+
CCCCCGGGGGGGGGGGGGGGGGGGGGGGGGGGGGGGFGGGGGGGGGGGGGGGGGGCFGGGGGGGGGGGGGEGGEFGGGGGGGGGGGGGGGGGGGGGGGGGGGGGGGGGGGGGGGGGGGGGGFGGGGGGFGGDFGGGGGGGGFGGFGGGGGGGDGGGGGGGGGGGGGGCGGGGDGGGFGGGG<9FFGFGGGFCGGGGGEG9C99?AFGGFG9:CCGC8C8C9=ECCGGCF?+AFGG55=>FGGCCGG53?C<CFCEGEBD7CFFC=9CDG75FF:CGC@GD*<>FF*29>>:(0353*9F?*
@M03506:14:000000000-AKVR1:1:1101:17906:3470 1:N:0:41
CGAACTCCTACGGGAGGCAGCAGTGAGGAATATTGCACAATGGGCGCAAGCCTGATGCAGCGACGCCGCGTGAGTGAAGAAGGCCTTCGGGTCGTAAAGCTCTTTTCTGCGTGACGAGCAAGGACGGTAGCGCAGGAATAAGTCTCGGCTAACTACGTGCCAGCAGCCGCGGTAAAACGTAGGAGACAAACGTTATCCGGAGTTACTGGGCGTAAAGGGCGTGTAGGCGGTTAGTTAAGCCTGGCGGGAAAGCTCTCGGCTAAACCGGGAGAGGTCGTTGGATCCTGGCAAACTAGAGGAG
+
CCCCCGGGGGGGGGGGGGGGGGGFGGGGGGGFGGCGFGGGGGGGGGGGGEFGGGGGGG9FGGGGGGGGGGGGGGGGGGGGGGGGGFGGGGGGGGGGGFFGAFGGGGGGGGGGGGGGGGGGGGGFGGGGGGFEDGGFFFFFFGGGAFFFGFGFFGFGGGC7FFGGGGGFGCFGGGDGGFGGFFGDC<FCFDCGFG>:FFG>@EEC9?FGDFGGEGC*<@ECE:8;F?9CCG88CCACCC:+++:5=E*9C5CFF+<:C573:5CE+2>DGD5)979C7)1**)*+0=>@00?(07*96?:))
@M03506:14:000000000-AKVR1:1:1101:7742:3472 1:N:0:41
CGAACTCCTCCGGGAGGCAGCAGTGGGGAATTTTTGGCAATGGGGGCAACCCTGACCAAGCAACGCCGCGTGGGTGGTGAAGTCTCTTGGGACGTAAAACCCTTTCGACGGGGAAGAAAACCGCAAGGTTTGACGGTACCCGTAGAAGAAGCCCCGGCTAACTCCGTGCCAGCAGCCGCGGTAATACGGGGGGGGCGAGCGTTGTTCGGAATTACTGGGCGTAAAGGGCGCGTAGGCGGTTCGCTAAGTTGGATGTGAAAACTCTGGGCCGAACCCAGAGCCTGCATCCAAAACCGGCGGG
+
CCCCCGGGG-FGGGGGGGGGGGGGFG,CFGGGGGGC7FGGGGGGGGGGGGGGGGGGFFGGGDGGGGGGGGGGGE@FFGGGGGGGGFG<FGG8AFGGGGAEFGGEGGG?FEGGGGGEGGG@>>CF:FCFGGFEFFF:FFC,><C<C:DCGC:BFG:F71<FCC<9<FFCGECCEFEGCE7FGC55++A@EEEGCGGEEGCCGG>E>*0;/*A5@72CGGCF=*288@C8?CGGCEGGGCD:1:EE55:C@9CGF7?6EFGG?:>F+:F:***0)/)1*.*15))0:5*9769-08))87BDB
@M03506:14:000000000-AKVR1:1:1101:14991:3474 1:N:0:41
CGAACTCCTACGGGAGGCAGCAGTGGGGAATTGTTCGCAATGGGCTCAAGCCTGACGACGCAACGCCGCGTGGAGGATGAAGATCTTCGGGTCGTAAACTCCTTTCGATCGAGACGAATTTTCTCGGGGTGAATAATCCCGAGAGTTGACGGTACCGAGAGAAGAAGCCCCGGCTAACTCCGTGCCAGCAGCCGCGGTAATACGGGGGGGGCAAGCGTTGTTCGGAATTACTGGGCGTAAAGGGCTCGTAGGCGGCCAACTAAGGCAGACGTGAAACCCCTAGTCTTCACCGGGGAACTGC
+
@CC@CEFFFECFGGGG7FFGGGGGGFFGGGGGGGGGGGEGGGGFG,CCFGCCFG?FCEGDEEGGF:ECEGEEEEGDGGFGG,,CFGG9CCF,CEGGFCFFDGGGGGD?8EF:FCFEC@FFA@@B@C=CFGDCGGFCF9DFG@+33@,>FFFCGCFGG:FFD7FFFCFG,<FE:FEECFGB:CC@EGFFG@CFGGGGGC*/3+<8;CED>EGGCCFEGGG5:FFC5CEF++0+2<5:5*7**2+*2*:C2/7*9:CD5>FDC?76**21:7:;CGG+*0*1*)003***49/435>5@F)1*
@M03506:14:000000000-AKVR1:1:1101:13017:3510 1:N:0:41
CGAACTCCTACGGGAGGCAGCAGTAACGAATCTTCCGCAATGCACGAAAGTGTGACGGAGCGACGCCGCGTGTAGGACGAAGCCCTTCGGGGTGTAAACTACTGTCAGGGGTTAGAAAGTTCTGATCAACCCCAGAGGAAGGCACGGCTAACTCTGTGCCAGCAGCTGCGGTAAGACAGAGGTGCCGAGCGTTAGGCGGAATCACTGGGCTTAAAGCGTGTGTAGGCGGATGCCTAAGTACCTTGTGAAATCCCACGGCTTAACCGTGGAACTGCTTGGTATACTTGGTGTCTTGAGCCAC
+
CCCCCGGGGFGGGGGGGGGGGGGGGGGGGGGGGGGGGGGGGGGGGGGGGGGGGGGGGGGGGGGGGGGGGGGGGGGGGGGGGGGGGGGGGGGGGGGGGGGGGGGGGGGGGGGGGGGGGGGGGGGGGGGGGGGGGGGDGGGGGGGGGGGGGGGGGGGGGGFFFDGGGGGGGGGGGGGGGGGGGGGCFGGGDGGGGDGGGGGGGCCFGGGGGGFGGGFGGGGGE5CEDGFGGGGGGFGDFGGGGFGGGGGGG:FGDDGFEDGGGGCEGGGGGGFFC64FGFGC*/@FF*:F-*04BF64)77<5
@M03506:14:000000000-AKVR1:1:1101:13372:3514 1:N:0:41
CGAACTCCTACGGGAGGCAGCAGTCGAGAATTTTTCTCAATGGGGGAAACCCTGAAGGAGCGACGCCGCGTGGAGGATGAAGGCTTTCGGGTTGTAAACTCCTGTCATTTGGGAACAAGTTGCGAGTATTAACCGTGCTCGTATTGATAGTACCAGAAGAGGAAGGGACGGCTAACTCTGTGCCAGCAGCCGCGGTAATACAGAGGTCCCAAGCGTTGTTCGGATTCATTGGGCGTAAAGGGTGCGTAGGTGGCGCTGTAAGTCGGGTGTGAAATTTCGGAGCTTAACTCCGAAACTGCAT
+
CCCCCGGGGFGGGGGGGGGGGGGGGGGGGGGGGGGGGGGGGGGGGGGGGGGGGGGGGGGGGGGGGGGGGGGGGGGGGGGGGGGGGGGGGGGGGGGGGGGGGGGGGGGGGGGGGGGGGGGGGGGGGGGGGGGGGGGGGGGGGGGGGGGGGGGGGFFGGGGFFGFFGGGFGGGGGGGGGGGGGGGFGGGGGGGGGGGGGGGGGGGGGGGG9CFGGGGEEGGGGGGGGGGGGGGGGGD2:CGGGGGGGG7<EGGGGGGGGFGG?FF95<E4*7=?7?:F:FFDCBFF6BDFAF)8)07>FF4?=
@M03506:14:000000000-AKVR1:1:1101:19396:3516 1:N:0:41
CGAACTCCTACGGGAGGCAGCAGTGGGGAATTGTTCGCAATGGGCGCAAGCCTGACGACGCAACGCCGCGTGGAGGATGAAGACCTTCGGGTCGTAAACTCCTTTCGATCGAGACGAATGGCTCCTGGGTCAATAACCTGGGAGAGTGACGGTACCGAGAGAAGAAGCCCCGGCTAACTCCGTGCCAGCAGCCGCGGTAATACGGGTGGGGCAAGCGTTGTTCGGAATTACTGGGCGTAAAGGGGTCGTAGGCGGCCAATTAAGTCAGACGTGAAATCCCACGGCATAACAGGGGAACTGC
+
CCCCCGGGGGGGGGGGGGGGGGGGGGGGGGGGGGGGGCFGGGGGGGGGGGGGGGGGGGGGGGGGGGGGGGGGGGGGGGGGGFGCGGGGGGGFGDGGGGGFGGGGGGEFGGGGGGGGGGGGGGGGGGGFGGGGFF<FGFG<FFFFCEGGGGCEG7FFG@CFGDDF7F<:FFGGGD7FGCCGGEFCGCF:C@CFFECEGGDGGCE@EE8?DC85:;C8C2;*/A+;CCCC<C+++68*:/7;5<FE*/21*2:CFGG):8**000<+*C><*/.>*79**94*7>**))0-7/35B37B3)9*
@M03506:14:000000000-AKVR1:1:1101:11766:3527 1:N:0:41
CGAACTCCTACGGGAGGCAGCAGTCGAGAATTTTTGACAATGGGGGAAACCCCGATCGAGCGACGCCGCGTGGAGGATGAAGGTCTTCGGGTTGTAAACTCCGCACGTTTGAGAAGAAGGAGTATGTATTAATAGTACATATGATGACAGTATCAGTAGTAGAAGGCAGGGCAAACCGTGCCAGCACCGCCGGGGATATACAGAGGGCACAAGCGGTGCTGGGTTTCTTGGGGCGCAGGGGGTGTGGGGGTGGCGCCGTAGGCCATGGGGGAATTCTCGGGGTTTAACTGCGAGAGTGCAC
+
CCCCCGGGG<FGGGGGGGGGGGGGGGCGGGGGGGCG,EGGGGGG,CFGGAGG,CG+C+CDG+FGGGGGGGGGEGGGGGGGG,,9C,CFGGGCGGGGGGGG<F+++++83BF,B@F,FE,,,B3B,C3,C,CF,,,33@,@3,@,@CG,,@FG,EF,3,@,,3,,,3,,***6**,6**>C**,2*,,,**=<*****44+++?+5**;*/**2***2**+++*0*/<0++A:E***2*):*CCC5:*1*:*//*:C57)9***+**+***25>7*+*/9CD5)5*0**)2*2:3))/1/9*
@M03506:14:000000000-AKVR1:1:1101:8091:3527 1:N:0:41
CGAACTCCTCCGGGAGGCAGCAGCCGCGGTAAGACGTAGGGGGCCAGCGTTGTTCGGAATTACTGGGTGTAAAGGGTTCGTAGGCGGTGCGGCAAGTCGGGAGTGAAATCTCTGGGCTCAACCCAGAGGCTGCTTCCGAAACTGCTGTGCTTGAGTGTGGGAGAGGCGCGTGGAATTGCAGGTGTAGCGGTGAAATGCGTAGATATCTGCAGGAACACCCGTGGCGAAAGCGGCGCGCTGGACCACTACTGACGCTGAAGAACGAAAGCTAGGGGAGCAAACAGGATTAGACACCCCAGTA
+
CCCCCGGGG9FGGGGGGGGGGGGGGGGGGGGGGGGGGGGGGGGGGGGGGGGGGGGGGGGGGGGGGGGGGGGGGGGGGGGGGGGGGGGGGGGGGGGGGGGGGGGGGGGGGGGGGGGGGFGGGGGGGGGGGGGGGGGGGGGGGGGGGGGGGGGGGGGGGGGGGGGCGGGGGGGGGGGGGGGGGGGGGGGGGGGGGGGGGGGGEGGGGGGGGGGGGGGGGG5?CCEGGGGGGGGDGGGEGGGGGCFCFGG*<:EGCGGDEBCF?FFGGG5DDF7?DFGGGFGGF>5CC46FFFF)77FEF@@F=
@M03506:14:000000000-AKVR1:1:1101:14309:3548 1:N:0:41
CGAACTCCTACGGGAGGCAGCAGCCGCGGTAATACAGAGGGTGCAAGCGTTGTTCGGAATCATTGGGCGTAAAGGGCGTGTAGGCGGTCTGTTAAGTCATGTGTGAAATCCCTCGGCTCAACCGGGGAACGACGCATGAAACTGACAAGCTAGAGTACCAAAGAGGGGGGTGGAATTCCCGGTGTAGCGGTGAAATGCGTAGATATCGGGAGGAACACCGGTGGCGAAGGCGGCCCCCTGGTTGGATACTGACGCTGAGACGCGAAAGCGTGGGGAGCAAACAGGATTAGAAACCCGAGTG
+
CCCCCGGGGGGGGGGGGGGGGGGGGGGGGGGG,CFGGFGGGGGGGGGGGGFEGGGGGGGGGGGGGGGGGGEGGGGGGGFFGGGGGGGFGGGGGGGGGGGGFGGGGGGGGGGGGGGGGDEGGGGGGGGGGGGGGGGGGGGGGGFGGGGGGFAFFGGGGGGGGCDFFFGGGGGGGDGGGGDGEG:EC?FFEEGGGGGGGGGGCEGFGGCGGGEEEGC8;E5CGGGGFEC?C*:8?58C=:3CGGGGE6+:6:CFGE5*;)70<:<ECD5C*9=5DDDE)7CG<7@GG>46<=*)9<57>3<0)
@M03506:14:000000000-AKVR1:1:1101:17112:3555 1:N:0:41
CGAACTCCTACGGGAGGCAGCAGTCGGGAATTTTGGGCAATGGGCGAAAGCCTGACCCAGCAACGCCGCGTGAAGGATGAAATCCCTCGGGATGTAAACTTCGCAAGAATGGGAAGAATAAGGAGGGGTTAATAACCCTTTTGATGACGGTACCATTTGTAAGCTCCGGCTAACTCCGTGCCAGCAGCCGCGGTAATACGGGGGGAGCAAGCGTTGTTCGGATTTACTGGGCGTAAAGGGCGCGTAGGCGGCCAAACAAGTCACTTGTGAAATCTCCGGGCTTAACTCGGAACGGTCAAGG
+
CCCCCGGGGGGGGGGGGGGGGGGGGGGGGGGGGGGGGGGGGGGGGGGGGGGGGGGGGGGGGGGGGGGGGGGGGGGGGGGGGGGGGGGGGGGGGGGGGGGGGGGGGGGGGGGGGFGGGGGGGGGGGGGGFGGGGGGGGGGGGGGGGGGGGGGGGGFGGGGGGGGGGGGGGGGGGGGFGGGGGGGGGGGGFGGGGE7FGGGGGGG5CEGDF6CCG?EGGGGGGE=CGGGGGDF>ECEEGFCGGGED7=EGFEGGD5:CEFFGFGGGFFCGG><@>C7+*7CGG3<CG?C=4*<:BD@:55=?)
@M03506:14:000000000-AKVR1:1:1101:13951:3600 1:N:0:41
CGAACTCCTACGGGAGGCAGCAGCAAGGAATCTTGGGCAATGGACGAAAGTCTGACCCAGCGACGCCGCGTGAGGGATGAAGGCCTTCGGGTCGTAAACCTCTTTTGCGGGGGAAGAAGATCTGACGGTACCCCGCGAATAAGCCACGGCTAACTACGTGCCAGCAGCCGCGGTAATACGTAGGTGGCAAGCGTTGTCCGGATTTACTGGGCGTAAAGGGCTTGTAGGCGGTTTGTTAAGTCTGGTGTGAAATCTCCCGGCTCAACCGGGAGGGGTCATCGGATACTGGCAGCCTTGAGAC
+
CCCCCGGGGGGGGGGGGGGGGGGGGGGGGGGGGGGGGGGGGGGGGGGGGGGGGGGGGGFGGGGGGGGGGGGGGGGGGGGGGGGGGGGGGGGGGGGGGGGGGGGGGGGGGGGGGGGGGGGGGGFFGGGGGGFFGGGGGGGGGGGGGGGGGGGGGGGGFGGCFFGGGGGGGGGDGEEGGGGGGFFEAFGGGGGFGEGGGGGGEEGGGGGGGGGGGGCEGGGGDGGGC?FGGGG5CEGFFFCFCGGGGF6*CGGEDGEFFFGG=CCEFFDDEGEEGDG5C>FFFFB5*9FF?F)())0*)*/)*
@M03506:14:000000000-AKVR1:1:1101:21210:3605 1:N:0:41
CGAACTCCTACGGGAGGCAGCAGTGGGGAATTTTTCGCAATGGGCGCAAGCCTGACGAAGCAACGCCGCGTGGAGGATGAAGGCCCTCGCGGTCGTAAACTCCTGTCTAGCGGGACGAAAGTTTTTCGGGTGAACAATCCGGGAGATTGACTGTACCGCTGGAGGAAGCTCCGGCTAACTCCGTGCCAGCAGCCGCGGTAATACGGAGGGAGCAAGCGTTACTCGGAATTATTGGGCGTAAAGGGCGCGTAGGCGATGAGGCAAGTCTGCTGTGAAAGCCCCCGGCTTAACTGGGGAAGTG
+
CCCCCGGGGGGGGGGGGGGGGGGGGGGGGGGGGGGGGGGGGGGGGGGGGGGGGGGGGGGGGGGGGGEGEGGGG>EGGGGGFGGFGGGGEGGGGDGGFFGGGGGGGGGGGGGGGGGGGGGGEFFGGGCCEGGD>CFFGFGDGEGEGGGFGGGGGGF9FG:FEEGGGGGGGFGGGGGGCFF:FGGFGGGGGGGGGGGGGGGGG7CFFG>CGCCEEFCFGG=EGG7CCE:58<EF?C?CFG3:CFFGGECDEEEE53>DEEDGG5C5F*0*+099:7:97**217;EDDD>BGF)9?F538>49
@M03506:14:000000000-AKVR1:1:1101:8684:3622 1:N:0:41
CGAACTCCTACGGGAGACAGCAGTCGGGAATTTTGAGCAATGGGCGAAAGCCTGACCCAGCAACGCCGCGTGAAGGATGAAATCCCTCGGGATGTAAACTTCGCAAGAACGGGAAGAATAAGTAGGGGACAATACCCCCTATGATGACGGTACCGTTTGTAAGCTCCGGCTAACTCCGTGCCAGCAGCCGCGGTAATACGGGGGGAGCAAGCGTTGTTCGGATTTACTGGGCGTAAAGGGCGCGTAGGCGGCCAATGCAAGTCAGTTGTGAAATCTCCGAGCTTAACTCGGAAAGGTCAAC
+
CCCCCGGGGGGGGGGGGGGGGGGGGGGGGGGGGGGGGGGGGGGGGGGGGGGGGGGGGGGGGGGGGGGGGGGGGGGGGGGGGGGGGGGGGGGDGGGGGGGGGGGGGEGGFGGGGGGGGGGGGFFGGGGGGGGGGDGGGGGGGGGFFGDGGGGGGGGFFFGFGFFGEFFGDGGGGGFGG7><CFGGGGGGG7FGCGDEGGFGEEEGGGDEFD>F5;*8;CFCEGGDGGGFGFGFDE*CFCF57E=EG5CGGG5=DGFGF?C:+<7++*0:C39FF7C+7695CBFFF?CF<3>05:5F*66*9
@M03506:14:000000000-AKVR1:1:1101:11169:3637 1:N:0:41
CGAACTCCTACGGGAGGCAGCAGTCGAGAATTTTTCTCAATGGGCGAAAGCCTGAAGGAGCGACGCCGCGTGGAGGATGAAGGCTTTCGGGTTGTAAACTCCTGTCATTTGAGAACAAGGTGCGAGAATTAACTGTCCTCGCATTGATAGTATCAGAAGAGGAAGGGACGGCTAACTCTGTGCCAGCGGCCGCGGTAATACAGAGGTCCCAAGCGTTGTTCGGATTCATTGGGCGTAAAGGGTGCGTAGGTGGCGCCGTAAGTCGGGTGTGAAATTTCGGAGCTTAACTCCGACACTGCAT
+
CCCCCGGGGGGGGGGGGGGGGGGGGGGGGGGGGGGGGGGGGGGGGGGGGGGGGGGGGGGGGGGGGGGGGGGGGGGGGGGGGGGGGGGGGGGGGGGGGGGGGGGGGGGGGGGGGGGGGGGGGGGGGGGGGGGGGGGGGGGGGGGGGGGGGGGGFGGGGGGGGGGGGGGGGGGGGGGGGGGGGGGGGGGGGGEGGGGGGGGGGGGGGGFGGGGGGGGCEGGFGGGGEGGGGGGGGGGGDCFGGGGGGGEGGGFGGFDGDDGCCGFGGGGGGGGFF7CCDFGGGFFGGFGFFGF<<)<EFFFF7
@M03506:14:000000000-AKVR1:1:1101:7139:3642 1:N:0:41
CGAACTCCTCCGGGAGGCAGCAGTCGAGGATCTTCGGCAATGAGCGCCAGCTTGACCGCGCGACGCCGCGTGTGCGATGAAGGCCTTCGGGTTGTAAAGCACTGTCGAGGGGGAGGAAAGCCGCAAGGCCTGACCTATCCCTGGAGGAAGCACGGGCTAAGTTCGTGCCAGCAGCCGCGGTAAGACGAACCGTTCGAACGTTGTTCGGAATCACTGGGCTTAAAGGGCGCGTGGGCGGGGTTTCACGTCCGGGGTGAACGCGTTCGGCCCTACCGGCACATGGCCCCCGGTCATGGCTGGC
+
CCCCBADFG-CBCC7@:CFGCGGGCC7:F@<FFF<@@C7CFC,@F@B+7+,,C@<FGC+7@6@+7=C+=C7@?9EFEC@AFGFGEDG,:=F4BF7BDE,8B,8,CF<FED7@+>+:8DB,,,>C7:@7CEBFCF@FCCGGAD:*6<7FGFF,CC7*1*<CCECF@C@7<FCFGGG7*=*:CCEFF+*/:C?E**08C*@/;*//;C*1;>CG7+32;;EFFF79+9*;**/**:E8/*1*//:09+:5=*173>>)21**/:9*:*:1:)*)1*/2/)94*9?*3.771)),)**1)00))
@M03506:14:000000000-AKVR1:1:1101:19022:3644 1:N:0:41
CGAACTCCTACGGGAGGCAGCAGCCGCGGTAAGACAGAGGTCCCGAGCGTTAGGCGGAATCACTGGGCTTAAAGCGTGTGTAGGCGGATGCCTAAGTACCTTGTGAAATCCCACGGCTTAACCGTGGAACTGCTCGGTATACTGGGTGTCTTGAGCCACTTAGGGGCTACCGGAACAAATGGTGGAGCGGTGAAATGCGTAGATATCATTTGGAACGCCAATGGTGAAAACAGGTAGCTGGGAGTGTGCTGACGCTGAGACACGAAAGCCAGGGGAGCAAACGGGATTAGAAACCCGGGTA
+
CCCCCGGGGGGGGGGGGGGGGGGGGGGGGGGGGGFGGGGGGFGGEGGEGFGGGGGGGGGGGGGGGGGGFGGFGFGGCCFGGGGGGGGGGGGGGGGGGGGEFGGGGGGGGCCGGCGGG7CFGGGGGGGGGGGGGGGGGECGGFFFGGFEFGGGGCGFGGFGFFGCGGGGFGGGG7FFFCFCCF<BEGGGGGFCCCGDGFGEEEG+<;9@FFGGGFGGGEGCC8CGGGGG9C8:CFGGGG=C*CCGGFFGCFGGDE=**79CC65E59=D*>E)*9C5CBC0C77CC.775FF4647>@D3))
@M03506:14:000000000-AKVR1:1:1101:23596:3699 1:N:0:41
CGAACTCCTACGGGAGGCAGCAGTCGAGGATCTTTAGCAATGCCCGAAAGGGTGACTATGCGACGCCGCGTGGAGGATGAAGGCCTTCGGGTTGTAAACTCCTGTCAAGAGGGAAGAAACCTTACGTGTTAACAGCGCGTAAGCTGACATTACCTCTAAAGGAAGCCACGGCTAACTCTGTGCCAGCAGCCGCGGTAAGACAGAGGTGGCAAGCGTTGTTCGGATTTATTTGGTGTAAAGGGCAGGTAGGCCGTTTTGCAAGTCTGACGTGAAATCCCAGGGCTCTATCCTGGAACTGCGT
+
@CCCC<FGGGGEGDGGGGGGGGGFGGGGGGEGGGGGGGGGGGGGGGDC:FFGGG7EFFGGCFGGDGGEDEBFG7FGGGGGGGFFGGGGGGGGGGGGGGFCFGGGGGCGGEAFDGGDGGGFGGF?FGGGGGGG<?DECFGGGGGGA<ACFGGGFGF9DBF9FCF<FF:@FEE@GG,@>:FFFF,@FGCGFF@FDGGGGCCCF?2+?EFEFFECCEG5*:;C?CE**;+3<E+2A5@FGFD:C5EGGD:C6CF?>//9=7>F?+:+3?F>EC5F*::+96CG*35AC):0:0=27F;6?9/)0
@M03506:14:000000000-AKVR1:1:1101:16517:3703 1:N:0:41
CGAACTCCTACGGGAGGCAGCAGTGGGGAATTGTTCGCAATGGGCGCAAGCCTGACGACGCAACGCCGCGTGGAGGATGAAGATTTTCGGATCGTAAACTCCTGTCGAGCGGGACGAACGATCTGCGACCTAATACGTCGTGGAAGTGACGGTACCGCTAGAGGAAGCCCCGGCTAACTCCGTGCCAGCAGCCGCGGTAATACGGGGGGGGCACGCGTTGTTCGGAATTACTGGGCGTAAAGGGCTCGTAGGCGGCCAACTAAGTCAGACGTTAAATCCCCAGGGCTAACCGGCGCACCGG
+
CCCCCGGGGGGGGGGGGGGGGGGGGGGGGGGGGGGGGGGGGGGGGGGGGGGGGGGGGCGGGGGGGGGCEGCGGDGGGGGGGGGGGGGGGGGGGGGGGFGGGGGGGGGGGGGGGGGDGGGGGCGGGGCGGGGGGGGGGGGGGGGGGGCFGGGGGGGGEFCEGDC+CCFGGGGE:FGDFF@9EGGGGGGGGGGGGGEEDE8?CFFGECCEG5EE5*;CG:CC5:CEGE**:+ACFFF5CE7CGGFGCF=D8=E=7:75*)//:7CFGG?:+>C)***+**29*).**)905C)())8).0)))
@M03506:14:000000000-AKVR1:1:1101:11693:3714 1:N:0:41
CGAACTCCTACGGGAGGCAGCAGTGGGGAATTTTTCGCAATGGGCGCAAGCCTGACGACGCAACGCCGCGTGGAGGATGAAGACCTTCGGGTCGTAAACTCCTTTCGATCGAGACGAATGGCCTCCGGGTGAACAAACCGGAGGAATGACGGTACCGTGTGAAGAAGCCCCGGCTAACTCCGTGCCAGCAGCCGCAGTCGTACGGGGGGGGCGAGCGTCGTTCGGACTTACTGGGAGTAAAGGGCACGTAGGTTGCCCACTAAGTCTGCGGAGAAACCGCGCGGCTGTCGCGGGGAACTGC
+
CCCCCGGGGFGGGGGGGGGGGGGG@FGGCFGG,E@CFGGGGGGGGG@FGGGGGGGG@:8FFGGGGGGGGGGG7FFGEGGGG<<FG<FGGGG=CFGGGGGG9F,,,5BB,BF+DG@GGGG<,3D=,38F+@+F,33,,,@FF*F@*,?D,35*>B1:<*@,*@,7,,4,,6**4<F<,,?2F*4=F:,+=4<61*/*2/+*2*/:E8E>85CE*8CC5?5C*/1**/:C9+0+3+**2**++3:CE*/1*0:*23099)<*030<3:+:+)/)/)26*7)/))05/))))*.,53>35>F@*
@M03506:14:000000000-AKVR1:1:1101:18726:3718 1:N:0:41
CGAACTCCTACGCGAGGCAGCAGTGGGGAATTGTTCGCAATGGGCGCAAGCCTGACGACGCAACGCCGCGTGGAGGATGAAGGTCTTCGGATTGTAAACTCCTGTTGCCCGGGACGAAAAGCCTCGACCTAACACGTTGAGGTCTGACGGTACCGGGTGAGGAAGCCCCGGCTAGCTCTGTGCCAGCAGCCGCGGTAATACAGAGGGGGCAAGCGTTGTTCGGAATTACTGGGCGTAAAGGGCGCGTAGGCGGCCTTCTAAGTCGAACGTGAAATCCCCGGGCTCAACCCGGGAACTGCGT
+
CCCCCGGGGGGGGGGGGGGGGGGGGGGGGGGGGGGGGGGGGGGGGGGGGGGGGGGGGGGGGGGGGGGGGGGGGGGGGGGGGGGGGGGGGGGGGGGGGGGGGGGGGGGGGGGGGGGGGGEGGGGGGGGGGGGGFGGGGGGGGGGGGGGGGGGGGGGGGGGGFFGGGGGGGGEGGGGGGGGGGGGGGGGFGF@EGGGEGGGGG7E7:CEGGCEGGGG5?EGGFGGGGGFGGGGGGGGGGGFFGGGGDGGGGGGGGGCDGFGCC9?FGCFCGF5@FGGGGFFDGFF=C?C@BG>>E>37?FF3)
@M03506:14:000000000-AKVR1:1:1101:16054:3718 1:N:0:41
CGAACTCCTACGGGAGGCAGCAGTTGGGAATCTTGGACAATGGGGGAAACCCTGATCCAGCCATGCCGCGTGAGTGATGAAGGCCTTCGGGTTGTAAAACTCTTTCGACGGGGACGATAATGACGGTACCCGTAGAAGAAGCTCCGGCTAACTTCGTGCCAGCAGCCGCGGTAATACGAAGGGGGCTAGCGTTGTTCGGAATTACTGGGCGTAAAGCGCGCGCAGGCGGCTATCCAAGTCAGTGGTGAAAGCCCGGAGCTCAACTCCGGAACTGCCATTGAAACTGTTTAGCTTGAGGATG
+
CCCCCGGGGGGGGGGGGGGGGGGGGGGGGGGGGGGGGGGGGGGGGGGGGGGGGGGGGGGGGGGGGGGGGGGGGGGGGGGGGGGGGGGGGGGGGGGGGGGGGGGGGGGGGGGGGGGGGGGGGFGGGGGGGGGGGGGGDGGGGGGGGGGGGGGGGGGGGGGGGGGGGGGGGGGE@FGGGGGGGGGGCECGGGGFGGGGGGGGGGGGGGGGGGGGGGDGGGGGGGGGGGGDEGGGGGGGGGGGGGFGGGGGGGGGCCECCDG<FGFGFFGGG7CD<=F6*=FG*8BF<9F4<7=<*7?@FF:76
@M03506:14:000000000-AKVR1:1:1101:11296:3741 1:N:0:41
CGAACTCCTACGGGAGGCAGCAGTGGGGAATTTTCCGCAATGGGCGAAAGCCTGACGGAGTGACGCCGCGTGGGGGACGAAGGCCTTCGGGTTGTAAACCCCTGTCAGAGGGAAAGAAGGGCGCTGGCGTTAATAGCGTCGGTGCCTGACGGTGCCTTCAGAGGAAGCCCCGGCCAACTCTGTGCCAGCAGCCGCGGTAATACAGAGGTGGCAAGCGTTGTTCGGAATTACTGGGCGTAAAGGGCGCGTAGGCGGCCTTGTAAGTCCCGTGTGAAATCCCTCGGCTCAACTGAGGAACTGC
+
CCCCCGGGGCGGGGGGGGGGGGGGGGGGGGGGGGGGGGGGGGGGGGGGGGGGGGGGGGGGGGGGGGGGGGGGGGGGGGGGGGGGGGGGGGGGGGGGGGGGGGGGGGGGGGGGGGGGGGGGGGGGGGGGGGGGGGGGGGGGGGGGGGGGGGGGGGGGGGGGGGGGDGGGGGGGGGGGGGGGGGGGGGGGGGGGGGGGGEGGGGGFGGGGF*@F6CGFGGGGGGGGGGGFGCFGFFGGGEDGGGGGGGGG*:EGGGGCE>FC9CFGGGFGG5C55*?+:B4CF>DGG:<4?FF>BFFFFFFF6
@M03506:14:000000000-AKVR1:1:1101:9988:3759 1:N:0:41
CGAACTCCTACGGGAGGCAGCAGTGAGGAATATTCCACAATGGGCGAAAGCCTGATGGAGCGACGCCGCGTGAGGGAAGACGCCTTTCGGGGTGTAAACCTCTTTTTTCGGGGATGACACGCATACGTAAGTATGCTAGGACAGTACCCGAAGAATAAGCCTCGGCTAACTACGTGCCAGCAGCCGCGGTAATACGTAGGAAGCGAGCGTTGTCCGGATTTATTGGGCGTAAAGCGCGCGCAGGCGGCACACCAAGTACTTTGTGAAATCCTCCTGCTCAACGGGGAGGGTGCATGGTAAA
+
CCCCCGGGGGGGGGGGGGGGGGGGGGGGGGGGGGGGGGGGGGGGGGGGGGGGGGGGGGGGGGGGGGGGGGGGGGGGGGGGGGGGGGGGGGGGGGGGGGGGGGGGGGGGGGGGGGCGFGGGGGGGGGGGGGGGGGGGGGGGGGGGGGGGGGGGGGGFGGGGGGGGGGGGGGFGGGGGGGGGGGFGGDGGGGGGGGFFGGGG?+:CEEEECE5E*<F>CE58CFGEGFGGGCEEFGECEG):>*>ED57CCCGGDEGFG40*+<F+77CFCF6*:F<FG@FGC?>EG)/09<)-)9@FF=479
@M03506:14:000000000-AKVR1:1:1101:10435:3761 1:N:0:41
CGAACTCCTACGGGAGGCAGCAGCCGCGGTAAGACAGAGGGGGCAAGCGTTGCTCGGAATTACTGGGCGTAAAGGGCGCGTAGGCGGGATGGCAAGTCGGTCGTGAAATCCCTCGGCTCAACTGAGGATCGTCGATCGATACTGCCGTTCTTGAGGATTGCAGAGGAGACTGGAATTCCCGGTGTAGCGGTGAAATGTGTAGAGATCGGGAGGAACACCGGTGGCGAAGGCGGGGCTCTGGGCAATTCCTGACGCTGAGGCGCGAAAGCGTGGGGAGCAAACGGGATTAGAAACCTGAGGG
+
CCCCCGGGGGGGCFGDGG7@;EFGGGGGGGGEGGGGGCFEGGGGEFGGGG@CGAFDGGGGGGGGGGGGGB@BDFFE7FGGEGGGGDEGGGGGGFGGGGGDGGGGGFGGDGF<F>FGGCGCFCCCGGGGGGGGC7FCC@<FCCF9FFFGC,FCGF<:FGGGGCGFFFFGGGGGGGF9F@<<:C:?G@CCEE;C5<FC7@C:C?9CG7:CEGEGD58C6EGEC8C5;CCEEGC8?****/>+CC5*:?<>?9?EC5:7:5D9ACDGD35DFDA)9CC595356)7CE:<4<G?46))).)8))
@M03506:14:000000000-AKVR1:1:1101:11489:3771 1:N:0:41
CGAACTCCTACGGGAGGCAGCAGTCGGGAATTTTGGGCAATGGGCGAAAGCCTGACCCAGCAACGCCGCGTGAAGGATGAAATCTCTAGGGATGTAAACTTCGCAAGAATGGGAAGAATAAGCGAAAGCCAATACCTTTCGTGATGACGGTACCATTTGTAAGCTCCGGCTAACTCCGTGCCAGCAGCCGCGGTAATACGGGGGGAGCAAGCGTTGTTCGGATTTACTGGGCGTAAAGGGCGCGTAGGCGGCCACTACAAGTCACTTGTGAAATCTCCGGGCTTAACTCGGAACGGTCAAG
+
CCCCCGGGGCFEGGGGGGGGGGGFGGGGGGGGGGGGGGFFGGGFGEGGCEGGGGGGGGGGGGGGGGGGGGGGDFFGCFFGGGGGGGGGGGGCGGGFGGGGGGGEGGGGFGGGGFF@GGFGGGGEGFGGGGGGGGCFGGGGGGGGGGGGGGGGGGGFGGGFFFGGGGGCDGD>FCFGGGGGGFFFFFGGFFFGEFG7CFGGGGDCG>C>@;CFGGDC8;FGE8=*<CECCECFE:*;7FDEEE=E=EC7?ED*9/>4C67*0+;:+:97+9ABF>::DFCG<)0*<=099C337.)7)8>F@
@M03506:14:000000000-AKVR1:1:1101:17512:3794 1:N:0:41
CGAACTCCTACGGGAGGCAGCAGTGGGGAATATTGGACAATGGGCGCAAGCCTGATCCAGCCATGCCGCGTGGATGATGAAGGCCTTAGGGTTGTAAAGTCCTTTCGGCGGGGAAGATAATGACGGTACCCGCAGAAGAAGCCCCGGCTAACTTCGTGCCAGCAGCCGCGGTAATACGAAGGGGGCTAGCGTTGCTCGGAATCACTGGGCGTAAAGCGCACGTAGGCGGACTCCTAAGTCGGTGGTGAAATCCTGGAGCTCAACTCCAGAACTTCCTTCGATACTGGGAGTCTTGAGTCCG
+
CCCCCGGGGGGGGGGGGGGGGGGGGGGGGGGGGGGFGGGGGGFGGGGGGGGGGGGGGGGGGGGGGGGCFGFGGGFGGGGGGGGGGGGGGGGGGGGGGGGGGGGGGGGGGGGGGFGGGGGGGGDGGGGGGGGGGGGFGGGFFGGGGGCFEGGGGGGGFDGGGFGGGGGGGGGGGGGG?FDFGGGGGGGGGGGEEGGGGGGGGFGGGGGCCFEGCDGGGGGC8E;FGGCEEGG>FFGGDGCFEE:5EEGGCEGGFGGGGFGGFGFG?*<4<C6>70:CC6*/9BF5+6<@0>5,**0*//9*7
@M03506:14:000000000-AKVR1:1:1101:23855:3813 1:N:0:41
CGAACTCCTACGGGAGGCAGCAGTCGAGAATTTTTCTCAATGGGGGAAACCCTGAAGGAGCGACGCCGCGTGGAGGATGAAGGTCTTCGGGTTGTAAACTCCTGTCATTTGAGAACAAGGCGCCGGTATTAACTGTATCGGCGTTGATAGTATCAGAAGAGGAAGAGACGGCTAACTCTGTGCCAGCAGCCGCGGTAATACAGAGGTCTCAAGCGTTGTTCGGAGTCATTGGGCGGAAAGGGTGCGTAGGTGGCGCCGTAAGTGGGGTGTGAAATCTCGGGGCGTAACTCCGAAACTGCAT
+
CCCCCGGGGGGGGGGGGGGGGGGGGGGGGGGGGGGGFGGGGGFFGGGGGGGGGGGGGGGGGGGGGGGGGGGGGGGGGGGFFGGGGGGGGGGGGGGGCGGGGGDFFGGGGGGGGGGGGGGGFC7FFEGGGGGGGGGGGGGGGDC:FFGGGGGGFGFGGGGGGGGGGF@>FGG>FGFGDFGGGGGGGGFGG:ECFGGGGCGEFGFEGGCFGGFGG6::CEEFCEG8*;FFCEF+8:C*:ECFGGGGGG=CCCCCFFDDED3D5=::?CGDGCE@7*:+*19CDD3*:)*))*0:)))0=@6=*
@M03506:14:000000000-AKVR1:1:1101:7537:3832 1:N:0:41
CGAACTCCTACGGGAGGCAGCAGTGGGGAATTGTTCGCAATGGGCGCAAGCCTGACGACGCAACGCCGCGTGGAGGACGAAGATCTTCGGGTCGTAAACTCCTGTCGAGTGGGAAGAACGCTTCGGGGGCGAATATCCTCCGGAATTGACGGTGCCACTAAAGGAAGCCCCGGCTAACTCCGTGCCAGCAGCCGCGGTAATACGGGGGGGGCAAGCGCTGTTCGGAATTACTGGGCGTAAAGGGCTCGTAGGCGGCCAACTAATTCAGCCGTGAAACCCCTCGGCTTCACCGGGGAACTGC
+
CCCCCGGGG-CFFGGEGGGGGGGGGFGGGGFGCFGGGGGGGGGGGGGGGFGGGGFFEFGGGDGGGGGGGGGGGGGGGGG7FGCFGGGCGGGFEGGGGGGF<FGGGGGGGGGGGGGGFFGGGGGGGDGGGGGEGGFGGGFGFGF:*CFF:FDCFFGGGG@FF,CCFGFGFCEGGGGDCGFFDDGGEG?EGFGGGGGDGG>AC7AEEEEGGDCEEFFGD*;?G?CCE8C50<CCG08*>/9*/AFGEGGG=5*27:5)?7CCCF4++*30+9=)1*/<*)15*..*:5)))9??B5@B:.)9*
@M03506:14:000000000-AKVR1:1:1101:7631:3842 1:N:0:41
CGAACTCCTCCGGGAGGCAGCAGTGGGGAATTGTTCGCAATGGGCGCAAGCCTGACGACGCAACGCCGCGTGGAGGATGAAGATCTTCGGGTCGTAGACTCCTTTCGATCGTGACGAACGGCTTCCGGGTGAACAATCCGGGAGATTGACGGTACCGAGAGAAGAAGCCCCGGCTAACTCCGTGCCAGCAGCCGCGGTAATACGGGGGGGGGCAAGCGTTGTTCGGAATTACTGGGCGTAAAGGGCTCGTAGGCGGCCAACTAAGTCAGACGGGAAATCCCTCGGCCTAACCGGGGGACTG
+
CCCCCGGGG9FGGGGGGGGGGGGGGGGGGGGGGGGGGGGGGGGGGGGGGGGGGGGGGGGGGGGGGGGGGGGGGGGGGGGGGGGGGGGGGGGGGGGGGGGGGGGGGGGGGGGGGGGGGGGGGGGGGGGGGGGGGGGGGGGGGGGGGGGGGGGGGGGGGGGGGGGGGGGGGGGGGGGGGGGGGGGFEFGGGFGGGGGGGGGGGGGGGGGGGGGGDDFFCE8**2;FGG5CGGFFGCFGFC/*:5+0:=75EECED9:</73>F6C6<:C>7:6)*99:C0:DG?;GGE*<:4)37>:D)8;))
@M03506:14:000000000-AKVR1:1:1101:21016:3847 1:N:0:41
CGAACTCCTACGGGAGGCAGCAGTCGGGAATTTTGGGCAATGGGCGAAAGCCTGACCCGGCAACGCCGCGTGAAGGATGAAATCCCTCGGGATGTAAACTTCGCAAGAATGGGAAGAATTAGTAGGGGTTAATACCCCCTATGATGACGGTACCATTTGTAAGCTCCGGCTAACTCCGTGCCGCCAGCCGCGTTAAGATGGGGGAGGCAACCGTTTTTGGATTTTCTTGGGCGTAAGGGCGCGAGGCCGCCCAGACCAGTCCGGTGTTGAAACCTCTGGCTTAAATTCGGAATGGCCACCG
+
CCCCCGGGGGGGGGGGDGGGGGGGGGGGDGGFGFGGGGGGGGGGFGGEGGGGGFFGGGGGGGGGCFGGGEFGGGGGGGGGGGGGEFFGGDE:FFGAFGGFFFGGGGGGGGGGFGGDFFGGFFFGFF7FGG?FGGE<DFGGFGGGG@FGGGGFGFDFFGC@;F@CFFCEGGGGFA;F,*5*=*******4**=14;*+++5+;EE****/2/**/*+8**2++<++++3<+**:>5;5CC***/***//:*//*****7*0+01/*)***22****2*/C**0):0*0*-*)()06)/9).)
@M03506:14:000000000-AKVR1:1:1101:23664:3852 1:N:0:41
CGAACTCCTACGGGAGGCAGCAGTGAGGAATATTCCACAATGGGCGAAAGCCTGATGGAGCGACGCCGCGTGGAGGACGAAGCCCTTCGGGGTGTAAACTCCTTTTACCAGGGATGACACGCTACCTCGTGAGAGGGAGCTAAGACAGTACCTGGCGAATAAGCCTCGGCTAACTACGTGCCAGCAGCCGCGGTAATGCGTAGGAGGCGAGCGTTGTCCGGATTTACTGGGCGTAAAGGGCGCGCAGGCGGCACGCTAAGTAAGGTGTGAAATCGCCCTGCTCAACGGGGAGGGAGCACTT
+
CCCCCGGGGGGGGGGGGGGGGGGGGGGGGGGGGGGGGGGGGGGGGGGGGGGGGGGGGGGGGGGGGGGGGGGGGGGGGGGGGGGFFGGGGGGGGGGGGGGGGGFGGGGGGGGGGGGGGGGGGDFGGGGGEGGGGGGGGGGGFGGGGGGGGFF9FGGGGGGGGGGGFCFGGGGDC@FGGGGGGGGGGGADGEGG>CEGGGGDE5EGGGDGGGGGG?EGGGGGGEEE@CFFFCCFGEG5CGGGDEGEGEDCEEGGDGGG*577<97<?CCFEGFF7:*:*)/9C4BFCF*7:9)(5<)5)5;7@
@M03506:14:000000000-AKVR1:1:1101:6337:3905 1:N:0:41
CGAACTCCTCCGGGAGGCAGCAGTGGGGAATTTTTGGCAATGGGGGCAGCCCTGACCAAGCAACGCCGCGTGGGTGATAAAGTCTCTTGGGACGTAAAACCCTTTCGACGGGGAAGAAAGCCGCAAGGCTTGACGGTACCCGTAGAAGAAGCCCCGGCTAACTCCGTGCCAGCAGCCGCGGTAATACGGGGGGGGCAAGCGTTGTTCGGAATTACTGGGCGTAAAGGGTGCGTAGGCGGTCCGCTAAGTTGGATGTGAAAACTCTGGGCTTAACCCAGAGCCTGCATTCAAAACTGACGGG
+
CCCCCGGGG@FGGGGGGGGGGGGGGGGGGGGGGGGGGGGGGGGGGGGGGGGGGGGGGFGGGFGGGGGGGGGGGGEGGGGGGGGGGGGGGGGGGGGGGGGGGGGGGGGGGGGGGGGGGGGGGGGGGGGGGGGGGGGGGGGFGGGGGGGGDCFFFGGEGGGGFGFGGGGEEGFGGGGGGGGGGCEGGGGGDGCEDGGDEGGGGGGGGGGGGGDGGFFGGCFGGCEEGGGGGDGEEEGGGGGECEECGE5CE?EG<EFGGF>F7?60<>F<FGG4CFGGGFFCFF47CFGFFF*:6FFF?@B>>
@M03506:14:000000000-AKVR1:1:1101:18056:3906 1:N:0:41
CGAACTCCTACGGGAGGCAGCAGTGGGGAATCTTGCGCAATGCGCGAAAGCGTGACGCAGCAACGCCGCGTGGGGGAAGACGGCCTTCGGGTTGTAAACCCCTTTCAGGAGGGACGAAGGTTCACCGGTGAATAGCCGTGTGGATTGACGGTACCTCCAGAAGAAGCTCCGGCTAACTACGTGCCAGCAGCCGCGGTAATACGTAGGGAGCAAGCGTTGTCCGGAATCATTGGGCGTAAAGCGCGCGTAGGTGGCCTCATAAGTCCGCTGCGAAAGTCAAAGGCTCAACCTTTGAAAGCCG
+
CCCCCGGGGGGGGGGGGGGGGGGGGGGGGGGGGGGGGGGGGGGGGGGGGGGGGGGGGGGGGGGGGGGGGGGGGGGGGGGGGGGGGGGGGGGGGGGGGGGGGGGGGGGGGGGGGDGGGGGGFGGGGGGGGGGGGGGGGGGGGGGFGGGGGGGGGGGFFGGGGGGGGGGFFFGGGDGCGFGFGFC7FGDGGGGGGGGGGGGGGGGGFCEC?GDCGFGG;ECGFGGGGEGFCFGG65CG5CCFFFEC5CGGD55<4CCF+56C<CCFC::<CD*)/9<C7=7DGF@F+7*=<G;>???BFF5F>
@M03506:14:000000000-AKVR1:1:1101:10126:3912 1:N:0:41
TGAACTCCTACGGGAGGCAGCAGTCGGGAATTTTGGGCAATGGGCGAAAGCCTGACCCAGCAACGCCGCGTGAAGGATGAAATCCCTCGGGATGTAAACTTCGCAAGAATGGGAAGATTAAGGAGGGGTTAATAACCCTTTTGATGACGGTACCATTTGTAAGCTCCGGCTAACTCCGCGCCAGCAGCCGCGGTAATACGGGGGGAGCAAGCGTTGTTCGGATTTACTGGGCGTAAAGGGCGCGTAGGCGGCCAAACAAGTCACTTGTGAAATCTCCGGGCTTAACTCGGAACGGTCACGG
+
CCCCCGGGGGGGGGGGGGGGGGGGGGGGGGGGGGGGGGGGGGGGGGGGGGGGGGGGGGGGGGGGFGGGGGGGDGGGGGGGGGGGGGGGFGGGGGGGGGGGGGGGGGGFGGGGGFGGF,CEGGGGGGGGGGFGGGGGGGGGGGGEGGGGGGGGGG<FAFFGGFFFFGGGGGGGGGGGGGGGGEGGGGGFEEDGEG7CFFFGGGEDC5CGFG8FG58CCGGGGECEGD7CF6CFC:CCCC78CEGE5CCD9:EC<5CCFF*9CFGC377:?7<6CF70::)175>FG6C=?:D<5@D;7<)).
@M03506:14:000000000-AKVR1:1:1101:20347:3922 1:N:0:41
CGAACTCCTACGGGAGGCAGCAGCCGCGGTAATACGGGGGGGGCAAGCGTTGTTCGGAATTACTGGGCGTAAAGGGCTCGTAGGCGGCCAACTAAGTCGGACGTGAAATCCCCAGGCTCAACCTGGGAACTGCGTCCGATACTGGCTGGCTTGAATTCGGGAGAGGGATGCAGAATTCCAGGTGTAGCGGTGAAATGCGTAGATATCTGGAGGAATACCGGTGGCGAAGGCGGCATCCTGGACCGACATTGACGCTGAGGAGCGAAAGCTAGGGGAGCAAACGGGATTAGAAAGCCTTGTA
+
CCCCCGGGGGGGGGGGGGGGGGGGGGGGGGGGGGGGGGGGGGGGGGGGGGGGGGGGGGGGGGGGGGGGGEGGGGGGGGGGGGGGGGGGGGFGGGGGGGGGGGGGGGGGGGGGGGGGGGGGGGGGFCGGGGGFEEGGGGGGGGGGGGFGGGGGGFGGGGGGGECECGGEGGGGGGGGGGGGGGECECCGGGC5EDGGFGGDEEEFGGFGGGCFG>8FFC8EEGGGFGEEGGGGGGG5<CGFGGGGGD=D=FGGGGGDG35<+CFE=5:CF7<*C<D5<><*9)5EE)>?8FFFF4<)7?@B*
@M03506:14:000000000-AKVR1:1:1101:22740:3941 1:N:0:41
TGAACTCCTACGGGAGGCAGCAGCCGCGGTAATACGGGGGGAGCAAGCGTTGTTCGGATTTACTGGGCGTAAAGGGCGCGTAGGCGGCCAGCACAAGTCAGTTGTGAAATCTCCGAGCTTAACTCGGAAAGGTCAACTGATACTGTGCGGCTAGAGTGCGGAAGGGGCAACTGGAATTCTTGGTGTAGCGGTGAAATGCGTAGATATCAAGAGGAACACCTGCGGCGAAGGCGGGTTGCTGGGCCGACACTGACGCTGAGGCGCGAAAGCCAGGGGAGCGAACGGGATTAGAAACCCGGGG
+
CCCCCGGGGEGGGGGGGGGGGGGGGGGGGGGGGGGGGGGGGGGGGGGGGGGGGGGGGGGGGFGFGGGGGCEGGGFGGGGGGGGGGGGGGGGGGGGFGFGGGGGGGGGGGGGGGGGGGGGGGGGGGGDC>EGFGGGGGGGGGGGGGGGGGGGGGGGGGFGGGGGGGGGGGGGGGGGGF?C9EGFGGGFGGGGGGGGGGGGGEGGGDGGFGGGGGGGGGFE5C@FCCEEEGD5@EGGE=55FF?ECGGEGEG697<C5;83>C*9CEDGDGGG>CF5ED>GGGBBEDD370674=@7557>>)
@M03506:14:000000000-AKVR1:1:1101:16397:3945 1:N:0:41
CGAACTCCTACGGGAGGCAGCAGTCGGGAATTTTGGGCAATGGGCGAGAGCCTGACCCAGCAACGCCGCGTGAAGGATGAAATCCCTCGGGATGTAAACTTCGCAAGAACGGGAAGAATAAGTAGGGGACAATACCCCCTATGATGACGGTACCGTTTGTAAGCTCCGGCTAACTCCGTGCCAGCAGCCGCGGTAATACGGGGGGAGCAAGCGTTGTTCGGATTTACTGGGCGTAAAGGGCGCGTAGGCGGCCAGCACAAGTCAGTTGTGAAATCTCCGAGCTTAACTCGGTAAGGTCAAC
+
CCCCCGGGGGGGGGGGGGGGGGGGGGGGGGGGGGGGGGGGGGGGGGGGGGGGGGGGGGGGGGGGGGGGGGGGGGGGGGGGGGGGGGGGGGGGGGGGGGGGGGGGGGGFGCGGGGGGGGGGGGGGGGGGGGGGGGGGGGGGGGGGGGGGGCFGGGGGGGGGGGGF=EGGGGGDGGGGCEBEGGGGGGGGEGGGGGGGC9<CGGGGGGGGGGGGGCEE5CFGGGGGGGGGFCFGGGD=5AGGGGGGE=GGGGGGGDF*08DCGGG79:CFFG967>DF*9DGG>5+<=:F25:(0)=FF*)*0
@M03506:14:000000000-AKVR1:1:1101:21940:3951 1:N:0:41
CGAACTCCTACGGGAGGCAGCAGTGGGGAATTGTTCGCAATGGGCGCAAGCCTGACGACGCAACGCCGCGTGGAGGATGAAGACCTTCGGGTCGTAAACTCCTTTCGATCGAGACGAACGGTCATCGTGATAACACCCTGATGGAGTGACGGTACCGAGAGAAGAAGCCCCGGCTAACGCCGTGCCAGCAGCCGCTGCAATACGGGGGGGGCAAGCGTTGTTCGGAATGACTGGGCGTAAAGGGCTCGTAGGCGCACGACTAGGGCCGACGTGAAATCCCTCGGCTGAACCGGGGGACTGC
+
C<CCCGFGF-CCGFFGGGC;B<CF?FFECGGGGGGFGGCGGEGGCCBFGGGGFAFFG,@CFEGG7:F=:B+@FFFG@BFFFFFBFFG,+CF?=FFGGGGFGGGGGFCGGGEDG<FGGEBC38:F,@F<<,,@@EFFDEFFG,C:,:FG;B@EC:6:FFEF:F:FFGG7,F<C*<=<FG*=FG<FF7,5:CC88C**:*+<<CCFCC>EDG5::;8@C/*2**0;8?58+3<<C5C57:)**2<C5**921/*75*)2)1>ECFF5**1:)5.5**320*007)2:5))4*7957>3<>)7.
@M03506:14:000000000-AKVR1:1:1101:13172:3993 1:N:0:41
CGAACTCCTACGGGAGGCAGCAGTGGGGAATTTTGGGCAATGGGCGCAAGCCTGACCCAGCAACGCCGCGTGAAGGAGGAAATCCTTCGGGATGTAAACTTCACAAGCAAGGGAAGAATGCCTCAGGGTGAATACCCCTGAGGAGGGACGGTACCTTGCGTAAGCCACGGCTAACTACGTGCCAGCAGCCGCGGTAATACGTAGGTGGCAAGCGTTGTTCGGAATTATTGGGCGTAAAGGGCGCGTAGGCGGTTCGTTAAGTCGGTTGTGAAAGCCCGGAGCTGAACTCCGGAGAGTCGAC
+
CCCCCFGGGFGGGGGGGGGGGGGFGGGGGFGGGGGCFGFGGGGGGGGGGGGGGGGGGGFGCGGGGGGEFEGGCEGGFGGGGGGGFCCFFGGEGGGGDGGGGGGGGGGGGGGGGGGGGGFGFGCCFFGGGGGGGGG8DFDFGGGGGEGGGGGGFGCE<FGGGDGFFGGGGGGGGFGGGGGGGGCFGGGGGAFGEEC*C@FGGF?E@CCEF8:CGE;EGCG7EG5AF6CC<CGG=E::=CF?E5CEGCECEGGG</=927*7CEGGGGEG:DFF*:*:1>C39>>++/78<7>975>E:BBB;
@M03506:14:000000000-AKVR1:1:1101:12915:4024 1:N:0:41
CGATCTCCTACGGGAGGCAGCAGTGGGGAATTGTTCGCAGTGGGCGCAAGCCTGACGACGCAACGCCGCGTGGAGGATGAAGACCTTCGGGTCGTAAACTCCTTTCGACCGAGACGAATGGCCCCTGGGTTAACAGCCCGGGGGAGTGACGGTACCGAGAGAAGAAGCCCCGGCTAACTCCGTGCCAGCAGCCGCGGTAATACGGGGGGGGCAAGCGATGATCGGAATTACTGGGCGTCAAGGGAGCGTAGGCGGGCAACTAAGTCAGACGTGAAATCCCTCGGCTGAACCGGGGACCGGA
+
CCCCCFF9<<EEGD@:@;BF@FGGEGGGDEA6FGEEGCE;@CEF<6F:@FGGFGGFGGGDE@+=F7>FFEGG>=?7?FGF?EA<FFCE?+BFC7=<<A?FGFGC9EFG+CCD7FG7F+,,3,@DFCB<>D7F,8FFB<*:FE7:FGBF9FE:*<4?<7*=C*4?FCG<+1*/*//;<602<*;C;CGFGF8FFGGG5:*/C03;88*:ECEE>*/2?*/:+3C;>E*C@+<7+<8:**)**37:*2:9/A/70**)*0*9<67?CFGD+9/755<9:=F*9>:CE))))*)(0750))).)
@M03506:14:000000000-AKVR1:1:1101:26222:4050 1:N:0:41
CGAACTCCTACGGGAGGCAGCAGCCGCGGTAATACAGAGGTCTCAAGCGTTGTTCGGCTTCATTGGGCGTAAAGGGTGCGTAGGTGGAGGGGTAAGTCAGGTGAGAAACCTCGAGGCTCAACCTCGAAACTGCACTTGATACTGCCTTGCTCGAGTACTGGAGAGGAGATTGGAATTTACGGTGTAGCAGTGAACTGCGTAGATATCGTAAGGAAGACCAGTGGCGAAGGCGATGCTCTGGCCAGTGACGTACACTGGGGCACGAAGGCATGGGGAGAAAACGGGATTAGCAAACCGCGGC
+
ACCABCF-C9EFE>FCE7FGDGGGCGC@@@C8FFAC,;EFG<FA<@6EF@,@FF,B@+<@8<F,66EGG@CF79<CECFE=BF?F==,CFF@CEFDE???FGF,45?B,B,<CFG+8,?EF8,BDFEC+>?<FEFCFFGCDF>DFGCAFD=F7+8><>FGA3F<:>,*36,3D9FA,33@*>5<FFC2,?>>F;,,?:E8*BCCFGG@:8,BE9**2*39A+5?88**88:8?**2207CF?*<*3+00**:9:+*0)792**:7)*9E*+0***21)077)855./.,0))/))))))).
@M03506:14:000000000-AKVR1:1:1101:20423:4064 1:N:0:41
CGAACTCCTACGGGAGGCAGCAGTCGGGAATTTTGGGCAATGGGCGAAAGCCTGACCCAGCAACGCCGCGTGAAGGATGAAATCCCTCGGGATGTAAACTTCGCAAGAACAGGAAGAATAAGTAGGGGACAATACCCCCTATGATGACGGTACTGTTTGTAAGCTCCGGCTAACTCCGTGCCAGCAGCCGCGGTAATACGGGGGGAGCAAGCGTTGTTCGGATTTACTGGGCGTAAAGGGCGCGTAGGCGGCCACAACAAGTCACTTGTGAACTCTCCGGGCTTAACTCGGTAGCGGCCAA
+
CCCCCGGGGGGGGGGGGGGGGGGGGGGGGGGGGGGGGGGGGGGGGGGGGGFFGGGGFGFGFGGGGGGGGGGGEGGGGGGGGGGGGGGGGGGGGGGGGGGFFGGGG:FEFGGGGDFFFGGGGGFF<EGGGGGFGGGGGGGGGFGGFFFFGCGGGGGGGGGGGGGFB:FFCGGGFCGGACFGD7FFGFGGFGGCEFGEGGGFGGGGGGGGGGGFECECEFEEGCCECCC+<@FGGEE=CCFGGEGG:CGG6>5EC*24854>CCGFG7CCFGGF7::097CD3>5EGFG*63>4:BFFFFFF:
@M03506:14:000000000-AKVR1:1:1101:20171:4088 1:N:0:41
CGAACTCCTACGGGAGGCAGCAGTGGGGAATATTGGACAATGGGCGCAAGCCTGATCCAGCCATGCCGCGCGGGTGATGAAGGCCCTAGGGGTGTAAAGCCCTTTCGGCGGGGCAGATAATGACGGTACCCGCAGAAGAAGCTCCGGCGAAGTTCGTGCCAGCAGCCGCGGTATTACGAAGGGTGCTAGCGTTGCTCGGAATCACTGGGTGTCAAGCGTACGTAGGCGGCCTCTTAAGGCAGGGGTGCAATCCTGGAGCGCAACTCCAGAACGGCCTTGAACACTGTGGAGCGTGAGACCG
+
-8-8C@EC9CF7FGEG@EEFD<ECEF,FE@FEE<A,CFFCE9FG8+7:@7D8E,C<@CCE,,,9CF,8@:+@BC@F=FFFCE8=<+D<F?8+B>8<,5,C,4BBFC:+@BFGG*C*<8=F,=;FGGCC*>FG::FECCFFE773:<*:1<F*1?,141<*2,***2/***2***0+0;;/88/*2C+<++*2*1*++/:EA5:<<7+;80;C+39@FG*88/;2;E6C8**2*+<90<*;>CE*>CC532<0*+39E)*)1*/2+2+*002))9):*)*2*)1:99*/.*)2)0.)8*177
@M03506:14:000000000-AKVR1:1:1101:18082:4089 1:N:0:41
CGAACTCCTACGGGAGGCAGCAGTGGGGAATTGTTCGCAATGGGCGCAAGCCTGACGACGCAACGCCGCGTGGAGGATGAAGACCTTCGGGTCGTAAACTCCTTTCGATCGAGACGAATGACCTCCGGGTGAATAATCTGGAGGAGTGACGGTACCGAGAGAAGAAGCCCCGGCTAACTCCGTGCCAGCAGCCGCGGTAATACGGGGGGGGCAAGCGTTGTTCGGAATTACTGGGCGTAAAGGGCTCGTAGGCGGCCAACTAAGTCAGACGTTAAATCCCTCGGCTTAACCGGGGAACTGC
+
CCCCCGGGGGGGGGGGGGGGGGGGGGFGGGFFGFGGGGGCFGFGGGGGGGGGGGGGGCE@FGGGGGGGGGGGG+FEFGGGGGGGGGGFGGGGGGGFGGGGGGGGGGGDFFEEDGGGGEGGGGGDGGGGGEFFEGFCGFFGGAEFEEFGGGGGGCFGGGGC:7FFFFDCF@CFGG*=FCFGGGF*<FGGGDG>FGGCG?CEEF?FCEEGGGGGD;>5E=EGGDEGGGD=FFFGFGCFEGC8CFGGC77C*7*7FDE3:)97EGFFCG:C:7*)*099DBC9C@3:55)9AFF6D>E)8))10
@M03506:14:000000000-AKVR1:1:1101:9497:4097 1:N:0:41
CGAACTCCTACGGGAGGCAGCAGTGGGGAATTGTTCGCAATGGGCGCAAGCCTGACGACGCAACGCCGCGTGGAGGATGAAGACCTTCGGGTCGTAAACTCCTTTCGATCGAGACGAACGGCCTCCGGGTGAATATCCTGGAGGAGTGACGGTACCGAGAGAAGAAGCCCCGGCTAACTCCGTGCCAGCAGCCGCGGTAATACGGGGGGGGCAAGCGTTGTTCGGAATTACTGGGCGTAAAGGGCTCGTAGGCGGCCAACTAAGTCGGACGTGAAATCCCTCGGCTCAACCGGGGAACTGC
+
CCCCCGGGGGGGGGGGGGGGGGGGGGGGGGGGGGGGGGGGGGGGGGGGGGGGGGGGGGGGGGGGGGGGGGGGGGGGGGGGGGGGGGGGGGGGGGGGGGGGGGGGGGGGGGGGGGGGGGGGGGGGGGGGGDGGGGGFGGGGFFGGGGGGGGGGGGGGGGGDGGGGGGGGFGGGGGGGGGGGGGGGGGGGGGGFGG>?EGEECFFG5CGGGGGGEFCEGCCECCFGG>G8CGGGGGGGGGDG:ECGC6=DEEFDGGGGG)9F?<F?CC595DC>CCFFG?GGG>DE5>74)9F>F>>)8@4?*
@M03506:14:000000000-AKVR1:1:1101:8526:4108 1:N:0:41
CGAACTCCTCCGGGAGGCAGCAGCAAGGAATTTTCGTCAATGGGCGCAAGCCTGAACGAGCAACGCCGCGTGGCGGATGACGGCCTTCGGGTTGTAAACGCCTTTTGCGGGGGACGATGATGACGGTACCCCGCGAATAAGGCTCGGCTAACTCTGTGCCAGCAGCCGCGGTAATACAGAGGAGCCAAGCGTTGTCCGGATTGACTGGGCGTAAAGCGCACGCAGGCGGCGGCGCGCGTGGGGGGTGAAATCTGGCCGCTTAGCGGCCAGGCGGCATCCCATACGGGGGGGCTGGGGGGGG
+
CCCCCGGGG<FGGGGGGGGGGGGGGGGGGGGGGGGGGGGGGGGGGGGGGGGGGGGGGGGGGGGGGGGGGGGGGGGGGGGGGGGGGGGGGGGGGGGGGGGGGGGGGGGGGGGGGGGGGGGGFGGGGGGGGGGGGGGGGGGGGGGFGGGGGGGGGGGGGGGGGGGGGGGGGGGCEGGFCCGGGGGGGEGFGFGCGGGGGDGEGCFGGGGGGGG?EGGGFGGGGGGGGGGDEC8E8E=ECC):EGG*:*:*<C9?>9A>CB))/:C9=D*/*1C)/)9516>*075?>;))(172)7>)5>EEB
@M03506:14:000000000-AKVR1:1:1101:20631:4110 1:N:0:41
CGAACTCCTACGGGAGGCAGCAGTCGGGAATTTTGGGCAATGGGCGCAAGCCTGACCCAGCAACGCCGCGTGAAGGATGAAATCCCTCGGGATGTAAACTTCGCAAGAACGGGAAGAATAAGTAGGGGTTAATATCTCTTACGATGACGGTACTGTTTGTAAGCTCCGGCTAACTCCGTGCCAGCAGCCGCGGTAATACGGGGGAGCAAGCGTTGTTCGGATTTACTGGGCGTAAAGGGCGCGTAGGCGGCCACCGCAAGTCGACTGTGAAATCTCCGGGCTTAACCCGGAAAGGTCAGCC
+
CCCCCGGGGGGGGGGGGGGGGGGGGGGGGGGGGGGGGGGGGGGGGGGGGGGGGGGGGGGGGGGGGGGGGGGGGGGGGGGGGGGGGGGGGGGGGGGGGGGGGGGGGGGFGGGGGGGGGGGGGGGGGGGGGGGGGGGGGGGFGGGGGGGGGGGGGGGGGGGGGGGGGGGGGGGGGGG:FGGCGGGGGGGGFGDGGGGGGCFCGGGGGGGGGGGGCAEGEGGGEGGFCGGGGGGGGGDGGGGGGCC1:>5*?C=E7755C55>+<<CECG7CCF=C:*0>B5D35)+9@*03C;(5>:=7?5?5
@M03506:14:000000000-AKVR1:1:1101:6809:4138 1:N:0:41
CGAACTCCTCCGGGAGGCAGCAGCCGCGGTAATACGGGGGGGGCAAGCGTTGTTCGGAATTACTGGGCGTAAAGGGCTCGTAGGTGGCCAACTAAGTCAGACGTGAAATCCCTCGGCTTAACCGGGGAACGGCGTCTGATACTGGATGGCTTGAGTTTGGGAGAGGGACGCGGAATTCCAGGTGTAGCGGTGAAATGCGTAGATATCTGGAGGAACACCGGTGGCGAAGGCGGCGTCCTGGACCAACACTGACACTGAGGAGCGAAAGCCAGGGGAGCAAACGGGATTAGAAACCCGAGTA
+
CCCCCGGGG<FGGGGGGGGGGGGGGGGGGGGGGGGGGGGGGGGGGGGGGGGGGGGGGGGGGGGGGGGGGGGGGGGGGGGEEGGGGGGGGGGGGGGGGGGGGGGGGGGGGGGGGGGGGGGGGGGGGGGGGGGGGGGGGGGDGGGGGGGGGGGGGGGGFGGGGGGGGGGGGGGGGGGGGGGCGGGGGGGGGGGDEFGGFGGEDGEGFGFGGGGGGGGCFGEGDGGGGGGG>GGEGGGGGCGGGGGFCFEF=?FGGF66CFGGC=FGG5/)*9*8CG<7753CF5.:5)9.,96:B4@BEE35)
@M03506:14:000000000-AKVR1:1:1101:11910:4146 1:N:0:41
CGAACTCCTACGGGAGGCAGCAGTCGGGAATATTGGGCAATGGGCGAAAGCCTGACCCAGCAACGCCGCGTGAAGGATGAAATCCCTCGGGATGTAAACCTCGCAAGGATGGGAAGAATTAGTAGGGGCTAATACCCCCTATGATGGCGGTACCATTGGTAAGCTCCGGGTAACTCCGTGCCAGCAGCGGCGGTAATACGGGGGGTGCACGCGATGTTCGCGTTTACTGGGTGTAAAGTGCGCGTAGGCGGCCAGCAGAAGTCCGTTGGGAATTCTTTGGAGTTTACCCGGCAAGGTCGAA
+
CCCCCFGGF9CFEGGGGGGGGGGGGGDGGGG,CFGE8FGGGGGCGGGGGGCFFAG<EFDFGGG@EGEDEEGGG7EF@FGGG,,CE,C,@FG+@CFGEF9,BEFC4@:+4?FGFE@FGBA9<BF?AA+++6>FE9,,3+333<9,,3,@<+@*5,,,@,,,@,,@,FFEE*5>FDE9,<1<F*?,@:CF*<**<18*30+*;*8>5*1/<:C5:*22*+<:5*2*21<9EE**;22ACC*3+/::E:**0/**1/:3C)**3<*+//+1*)2)9*:C*****))*+1*9:DD()0879*)00
@M03506:14:000000000-AKVR1:1:1101:6455:4157 1:N:0:41
CGAACTCCTCCGGGAGGCAGCAGTCGAGAATTTTTCACAATGGGCGAAAGCCTGATGGAGCGACGCCGCGTGGGGGATGAATGGCTTCGGCCCGTAAACCCCTGTCATTTGCGAACAAACCTTGTCATTTAACAGGCGACAAGCTGATTGTAGCGGAAGAGGAAGGGACGGCTAACTCTGTGCCAGCAGCCGCGGTAATACAGAGGTCCCAAGCGTTGTTCGGATTCACTGGGCGTAAAGGGTGCGTAGGCGGTTGGGTAAGCCTGTCGTGAAATCTCCGAGCCTAACTCGGAAACTGCGG
+
CCCCCGGGG9FFGGGGGGGGGGGGGGFFGEGGGGGGGGGGGGGGGGGGGGGGGGGGGGGGGGGGGGGGGGGGGGGGGGGGGGGGGGGGGGGGGGCFGGGGGGGGGGFFGDGGGGGGGGGGGGGGGGGGGGGGGGGGGGDGGGGGFFFGGGGGGGGGGGGFFGGGGGGGGGGG7CFGCGGC:FGGGGGGGGGGGGGGGGGGGGGGGFGGGGGGGGGGGGGGGGDEDCFGGGGGFF=ECGCC7*:CCGGGGGGCD>*CEEDGCGGGGGFFE*:65C7<7?GG7>EGD4>.6CBB307F=??5)
@M03506:14:000000000-AKVR1:1:1101:13525:4161 1:N:0:41
CGAACTCCTACGGGAGGCAGCAGTGGGGAATATTGGACAATGGGCGCAAGCCTGATCCAGCCACGCCGCGTGAGTGATGAAGGCCTTCGGGTCGTAAAGCTCTGTGGGGAGGGACGAACCGCTGGGTATTAATACCATCCAGCATGACGGTACCTCCTTAGCAAGCACCGGCTAACTTCGTGCCAGCAGCCGCGGTAATACGAAGGGTGCAAACGTCGCTCGGAATTATTGGGCGTAAAGCGCACGTGGGCGGCGTTGTGTGTCGGATGTGAAATCCCTCGGCTTAACCAAGGAAGTGCAT
+
CCCCCGGGGCFGGGGGGGGGGGGGGGGGGGGGGGGGGGGGGGGGGGGGGGGGGGGFGGGGGGGGGGGGGGFGEGGGGGFGGGGGGFGGGGGGGGGGGGGGGGGGGGGGGGGGGGGGGGGGGG7CCGGGGGGGGGGGGGGGGGGGGGGGGGGGGGFGGGGGFGGGGGGGGGGGCECFGGGGGGDGG7FGGG7CGGCFGEGGGGGGGGGFC8?FFC>8:E5*2?E8*8@FG9<CGFE=EGGFFEEG=EF<=*7EDE7DGEGDGCFFED=<E<F6F7*3*60>)5<5*9744C>?FF::F??F8
@M03506:14:000000000-AKVR1:1:1101:6368:4171 1:N:0:41
CGAACTCCTCCGGGAGGCAGCAGTGGGGAATTTTGGGCAATGGGCGCAAGCCTGACCCAGCAACGCCGCGTGAGGGAGGAAATCCTTCGGGATGTAAACCTCACAAGCAAGGGAAGAGCGCTCAGGGGTGAATACCCCCTGAGTCCGACGGTACCTTGCGTAAGCCACGGCTAACTACGTGCCAGCAGCCGCGGTAATACGTAGGTGGCAAGCGTTGTTCGGAATTATTGGGCGTAAAGGGCGCGTAGGCGGTCTTGTAAGTCAGCTGTGAAAGCCCGGGGCTCAACCCCGGAGGGTCGGC
+
CCCCCGGGG9FGGGGGGGGGGGGGGGGGGGGGGGGGGGGGGGGGGGGGGGGGGGGGGGGGGGGGGGGGGGGGGGGGGGGGGGGGGGGGGGGFGGGGGGGGGGGGGGGGGGGGGGGGGGGGGDGGGGGGGGGFFGGGGGGGGGGGGGGGGGGGGGGGGGGGGGEGGGGGGGGGGGGGGGGGFGGGGGGGGGGGGGGGGGGGGGGGGGGGGFGGGG*:EEGGGDGGGGGGGFFGGGGGGGGGGGGGGGGGGGGG5EEGGFGGGGGGGCEC977@::*:FDGGGD:FFF<><D@;>:>DB@BD)
@M03506:14:000000000-AKVR1:1:1101:18383:4209 1:N:0:41
CGAACTCCTACGGGAGGCAGCAGTGGGGAATTGTTCGCAATGGGCGCAAGCCTGACGACGCAACGCCGCGGGGAGGATGAAGATCTTCGGGTCGTAAACTCCTTTCGATCGAGACGAACGGCCTCCGGGTGAACAATCCGGAGGAATGACGGTACCGAGAGAAGAAGCCTAGGCTAACTTCGTGCCAGCAGCCGCGGTAATACGGGGGGGGCAAGCGATGTTCGGATTCATTGGGCGTAAAGGGTGCGGAGGTGGCGCTGTAAGGCGGGTGTGAAATGTCGGAGCTTAACTCCGAAACTGC
+
CCCCCG9@FGCGC@FEEEFEECECCEFEGEGGEEGGGGGGDEC@8FFGGC@DA,CFEGGGG:FCGGGFG@+>C==CC<A=D?FEFGF,3=:FGFBFGFA=>>D3FFFD,B<:33B:<F<>7:CEEC><C:><F<FG<FGG*4C:*+F,>CCC<F:,<<<***452:<+*+002A+2:C<+<;A*A*+3;?8*:*C>CG8/+<A>5EDD58:5/**/8*/*20<;C*/*3:C7++;87?/*:00/*/:C::****:0:857:7*3+777C7/<C**+:*20*057C09*6D*)9;78))19*
@M03506:14:000000000-AKVR1:1:1101:11230:4231 1:N:0:41
CGAACTCCTACGGGAGGCAGCAGTTGGGAATCTTGGACAATGGGGGAAACCCTGATCCAGCCATGCCGCGTGAGTGATGAGGGCCTTCGGGTTGTAAAACTCTTTCGACGGGGACGATAATGACGGTACCCGTAGAAGAAGCTCCGGCTAACTTCGTGCCAGCAGCCGCGGTAATACGAAGGGGGCTAGCGTTGTTCGGAATTACTGGGCGTAAAGCGCGCGCAGGCGGCTATCCAAGTCAGTGGTGAAAGCCCGGAGCTCAACTCCGGAACTGCCATTGAAACTGTTTAGCTTGAGGACG
+
CCCCCGGGGCGGGGGGGGGGGGGGGGGGGGGGGGGGGGGGGGGGGGGGGGGGGGGGGGGGGGGGGGGGGGGGGGGGGGGGGGGGGGGGGGGGGGGGGGGGGGGGGGGGGGGGGGGGGGGGGGGGGGGGGGGGGGGGGGGGGGGGGGGGGGGGGGGGGGGGGGGGGGGGGGGGGGFGGGGGGGGGGGGGGGGGGGGGG@CGEGGGGFFEC8EEGC>EGG=EG=CEEEGEGGDEGFGGGGGGGGFGFGGGGGGGGGGGE5CFG99E7:<DG5EFDFGGCFGFGFFGGFGFF7F2**)5?F).0
@M03506:14:000000000-AKVR1:1:1101:16556:4259 1:N:0:41
CGAACTCCTACGGGAGGCAGCAGTCGAGGATCTTCGGCAATGGGCGAAAGCCTGACCGAGCGACGCCGCGTGTGCGATGAAGGCCTTCGGGTTGTAAAGCACTGTCGAGGGAGAGAAAAGCCGCAAGGCTTGATCGATCTCTGGAGGAAGCACGGGCTAAGTTCGTGCCAGCAGCCGCGGTAAGACGAACCGTGCGAACGTTGTTCGGAATCACTGGGCTTAAAGGGCGCGTAGGCGGGCCCAAAAGTCAGGGGTGAAATCCCGCGGCCCAACCGCGGAAGTGCCTTTGATACGGGGGGCC
+
CCCCCGGGGGGGGGGGGGGGGGGGGGGGGGGGGGGGGGGGGGGGGGGGGGGGGFGGGGGGGGGGGGGGGGGGGGGGGGGGGGGGGGGGGGGGGGGGGGGGFFGGGGGGGEGCGGGGGGGGGGGGGEGGGGGGGGGGGGGGGGFGGGGGGGGGGGGGGGFGGGGGGGGGG9?E?FG>FEGGGGGGGGGGGGGGGD>EEDEGFGGEGGGGEGCFFEEFGGG8@CCGGGEC88C::CCFEGDC*:==57F>F:9CCE/)*1*:<E<*:CED*9*8<5/*9>5))09+C*:*6**)1)0))))).
@M03506:14:000000000-AKVR1:1:1101:10314:4267 1:N:0:41
CGAACTCCTACGGGAGGCAGCAGTCGAGGATCTTCGGCAATGGGCGCAAGCCTGACCGAGCGACGCCGCGTGTGCGATGAAGGCCTTCGGGTTGTAAAGCACTGTCGAGGGGGATAAAGCCCGCAAGGGTTGATAGATCCCTGGAGGAAGCGCGGGCTAAGTTCGTGCCAGCAGCCGCGGTAAGACGAACCGCGCGAACGGTGTTCGGAATCACTGGGCTTAACGGGCGCGTAGGCGGAGGGGCAAGTCTGTGGTGAAATCCCCCGGCGCAACCGGGGACCTGCCGTGGACACTGCCATTC
+
CCCCCGGGGGGGGGDGGGGGGGGGGGDFGGGGGFGGEGGGGEGGGGGGGGGGGGGGGGEGGGGGGGGGGGGGGGGGGGGGGGGGGGGGGGGFGGGGGGGGGGGFGGGGCGGGGEGGGGGGGGGGGGEGGGGGGGFGFGGDGGGGGGGDGGGGGGEGEEGGCCFFGGFGFGFFGGGGGG85:?CFDFCE5EEC8EGG55>E*;C2;C*?*:CGGCF+8CCCCEG+;EGE5*:**2;?*:)/*2CC75=>F+:<>C:*0=7:C+97:DCG*/28<CD*))9)9F>FFB9)49))8)**06*96
@M03506:14:000000000-AKVR1:1:1101:23272:4271 1:N:0:41
CGAACTCCTACGGGAGGCAGCAGCCGCGGTAATACAGAGGTCTCAAGCGTTGTTCGGATTCATTGGGCGTAAAGGGTGCGTAGGTGGCGTGGTAAGTCGGGTGCGAAATCTCGGAGCATAACTCCGAAATTGCATTCGATACTGCCGTGCTTGAGGACTGGAGAGGAGACTGGAATTCATGGTGTAGCAGTGAAATGCGTAGAGATCATGAGGAAGACCAGTGGCGAAGGCGGGTCTCTGGACAGTTCCTGACACTGAGGCACGAAGGCCAGGGGAGCAAAGGGGAGTAGAAACCCCTGTA
+
CCCCCGGGGGGGGGGGGGGEGGGCFGGGGGGEGCGEEFGFGGGGCFGG@FGGGGGGGEFEEFGFFCFGGGGGGGGCFFEGFGGGGGGFGGGGGGGGGGGGDGGGGGDGFGGGGGGGGF<FGCFFEGGGGGGGGF9@FFGGGGFGGGGGGGFGGFGGGDCFF<FGGGGGGGGGGGGG,72D@EGGGGCFGGBFFGGGGGGGCCGGG+:?@CFGGG6CFC=FG96CCGGGG55?==:E=?7CGGGEG:CCFE?C6FF4CFGC557EE)/):*:><<DDGBG5<).:ED)),:8)900..<>F7
@M03506:14:000000000-AKVR1:1:1101:14885:4281 1:N:0:41
CGAACTCCTACGGGAGGCAGCAGTGGGGAATTTTTCGCAATGGGGGCAACCCTGTCGAAGCAACGCCGCGTGGGTGATGAAGTATTTCGGTACGTAAAACCCTTTCGACGGGGACGAAACCGCAAGGTTGACGGTACCCGTAGAAGAAGCCCCGGCTAACTCCGTGCCAGCAGCCGCGGTAATACGGGGGGGGCAAGCGCTGTTCGGAATTACTGGGCGTAAAGGGCGCGTAGTCGGTTCGCTAAGTTGGATGTGAACACTCTGGGCTTAGCTCAGAGCCTGCCTCCAAAACTGGCGAACT
+
CCCCCGGGGGGGDGCFGGGGGGGGGCGGGGFFDFFGGGGGGGGFEGGGGGGGGGG?DFGGDGGGGEGGGG@FEGCF<EEG9FGGGGGGGGGGGGGGGFGFEEFGEGGGGGDGGCFGGGGGFGGD7FCFGGGGFGC:CFGEC:FCGFGCEFBCC<B@FEGGFFGGFFGGFFFFFEFGGGGCEEGGGGGGGCCE5EE5@8;*1?EG9EGE>C8<9CFFD@C5?CCCF58E?8C/C*<CEGDGGGGG=0<7CD6:*<C>C*:F?6CFFFFDGFCB*:0:>=<CG:4*<)9;(25(94)05)8>)
@M03506:14:000000000-AKVR1:1:1101:14385:4300 1:N:0:41
CGAACTCCTACGGGAGGCAGCAGTGGGGAATTGTTCGCAATGGGCGCAAGCCTGACGACGCAACGCCGCGTGGAGGACGAAGACCTTCGGGTCGTAAACTCCTTTCGATCGAGACGAATGGCTTCCGGGTGAACAATCCGGAGGAATGACGGTACCGAGAGAAGGAGCCCCGGCTAACTCCGTGCCAGCAGCCGCGGTAATACGGGGGGGGCAAGCGTTGTTCGGAATTACTGGGCGTAAAGGGCTCGTAGGTGGCCAACTAAGTCAGACGTGAAATCCCTCGGCTTAAGCGGGGAACGGC
+
CCCCCGGGGGFEDGGGGGDGGGGEFFGGGGGGGGGFGGGGGGGGGGGGGGGGGGGGGGGGGGGGEGGEGGCFGFGEGEGGDFDFGGGGGGGGGGGGGGGGGGGGGGGFGGDGGGGGEGGGGGGGFFEGGGGGGGGGGGGGGGGGGGGFFFFGGG7FFGGGDGGGGGGF::<FDCCEFGGFGGGFECFGGGGGGGGDEGE5+<FGGEECGGGGC>E5AE5:;;EGGDEC?FFCGGGFGE7=5AEGG=*9::=EGGGF=?FC6CDGGGF=7<C>3<7CC*>*27.AE5<4)*91>E>)07)))
@M03506:14:000000000-AKVR1:1:1101:23765:4315 1:N:0:41
CGAACTCCTACGGGAGGCAGCAGTGGGGAATTGTTCGCAATGGGCGCAAGCCTGACGACGCAACGCCGCGTGGAGGATGAAGACCTTCGGGTCGTAAACTCCTTTCGATCGAGACGAATGGTTTTCGGGTGAATAATCCGGAGAAGTGACGGTACCGAGAGAAGAAGCCCCGGCTAACTCCGTGCCAGCAGCCGCGGTAGTACGGGGGGGGCAAGCGTTGTTCGGAATTACTGGGCGTAAAGGGCTCGTAGGTGGCCAACTAAGTCAGACGTGCAATCCCTCTGCTTAACTGGGGAACTTC
+
CCCCCGGGFFGGGG@FGGEGEFGFFGGCFEGGGGFDGGEDGCGGGGDCBFGCGFCFGGGGGGEGGGE>EEGGGGGGGGFCFEFFEEFAE7FBCFEGDFGCEEFFCB@EFGGGG<CCGEFGCFGGGGGC<FEC<FE,EFACFC:FG7F9EFCDGGGDCFFG:FFGFGC7FFGEEEGG7FGGGE*=:F,?@FFCFGCEGC8CFGFGC5>E>5?88*A8;C8E880;C?5;ECC7+AE*>?);CE:717CC*2/:CFG:*/1*2+*30:?0+05><*9+:?*9*5)+09:=6*8:4)))0)9**
@M03506:14:000000000-AKVR1:1:1101:16592:4362 1:N:0:41
CGAACTCCTACGGGAGGCAGCAGTGGGGAATTTTACACAATGGGCGAAAGCCTGATGTAGCGACACCGCGTGAGCGAAGAAGCCTTTTGGGGTGTAAAGCTCTGTCAGCAGGGACGAAAAAAATGACGGTACCTGCAGAGGAAGCATCGGCTAACTACGTGCCAGCAGCCGCGGTAAGACGTAGGATGCAAGCGTTGTCCGGATTTATTGGGCGTAAAGAGTTCGTAGGCGGTTTGTTAAGTCTGATGTTAAAGACTGGGGCTCAACCCTGGGACCGCCTTGGATACTGGCAGACCCGAGT
+
CCCCCGGGGGGGGGGGGGGGGGGGGGGGDFGGGGGGGGGGGGGGGGGGGGGGGGGGGGGFGGDGGGGGGGGGGGGGGGGGGGGGFFFGGGGGGGGGFCFF<FGFGGGGGGGGGGFGGGGGGGDGGGGGGGGGGGGGGGGGGGGGGGGFCEGG:BFGCFDFGGGGGGGGGGGGEGGGGGGGDFFGGGFGGGGGGGGGGCFEGGGGCC9CC7FFGGGGEGG78<CGGGFG5FDG*>ED=FF?7++?C<F>+<:CD<<CEFGGG57*A=C5E4=>F*975))*/9F+:79F>4)(037)0))8)
@M03506:14:000000000-AKVR1:1:1101:14461:4368 1:N:0:41
CGAACTCCTACGGGAGGCAGCAGTGGGGAATTGTTCGCAATGGGCGCAAGCCTGACGACGCAACGCCGCGTGGAGGATGAAGGTCTTCGGATCGTAAACTCCTGTTGCCCGGGACGAAACGTTTCGACCTAACACGTCGAGGCCTGACGGTACCGGGTGAGGAAGCCCCGGCTAACTCTGTGCCAGCAGCCGCGGTAATACAGAGGGGGCGAGCGTTGTTCGGAATTACTGGGCGTAAAGGGCGCGTAGGCGGCCTTCTAAGTCGCACGTGAAATCCCCGGGCCCAACCCGGGAACTGCGC
+
CCCCCGGGGGGGGGGGGGGGGGGGGGGGGGGGGGGGGGGGGGGGGGGGGGGGGGGGGGGGGGGGGGGGGGGGGGGGGGGGGGGGGGGGGGGEGGGGGGGGGGGGGGGGGGGGGGGGGGGGGGGGGGGGGGDFGGGGGGGGGGGGGGGGGGGGGGGGGGGFDFGFFGGGGGGGE@FGG9FEFGGGGGGGGGCEGGD>>8CCCFC7CFGGGGGCGGGGDEGGGECEECC+<EFGGGG5=89FFDC==EC<EEGE<5ED6=77+<:FE)*9**:)7*:02)9CC))*/)*8:5>9:)8:<?@D)
@M03506:14:000000000-AKVR1:1:1101:5618:4384 1:N:0:41
CGAACTCCTACGGGAGGCAGCAGTGGGGAATTTTGGACAATGGGCGCAAGCCTGATCCAGCCATGCCGCGTGAGTGAAGAAGGCCTTCGGGCTGTAAAGCTCTTTCGGCGGGGACGAAAAGGTCCGTGTTAACACCACGGATCCATGACGGTACCCGCAGAAGAAGCACCGGTTAACTACGTGCCAGCAGCCGCGGTAATACGTAGGGTGCAGGCGTTAATCGGAATTACTGGGCGTAAAGCGTGCGCAGGCGGTCTATTAAGACAGGTGTGAAATCCCCGGGCTTAACCTGGGAACTGCG
+
CCCCCGGGGGGGGGGGGGGGGGGGGGGGDEGGGGGGGGGGGGGGGGGGGGGGGGGGGGGGGGGGGGGGGGGGGGGGGGGGGGGGGGGGGGGGGGGGGGGGGGGGGGGGGGGGGGGGGGGGGGGGGGGGGGGGGGGGGGGGEGGGGGGCFGGGGGGGGGGGDFGGGGGGGGGCGGGGGGCBCCGGGGGGGGGGGGGGEDEGFGGFC5CEGGDCEFGGEEEFGGGCEEGGGFGGGGGGGEGGGGDEEGDGGGGGGGGDGFGGEGGGGC6CACGBC:FGGFGF<B:E*7CFDGB<@FF:F:44.
@M03506:14:000000000-AKVR1:1:1101:18947:4406 1:N:0:41
CGAACTCCTACGGGAGGCAGCAGTGGGGAATTGTTCGCAATGGGCGCAAGCCTGACGACGCAACGCCGCGTGGAGGATGAAGACCTTCGGGTCGTAAACCCCTTTCGATCGAGACGAATGGACCTTGGGTTAACAGCCCAGGTGAATGACGGTACCGAGCGAAGAAGCCCCGGCTAACTCCGTGCCAGCAGCCGCGGGAATACGGGGGGGGCAAGGGGTGTTTGGAATTCCTGGGCGGAAAGGGCTGGTAGGTGGGCAACTAACACCGGCGGTGACTTCCCCGCCGCAACCCGTGAACTGC
+
CCCCCGGGGGGGGGDGGGGGGGGGGGGGGCFCEGGG@FGGGGGGGGGGGGGGGGG,B,6@FGGCGGGGGGGGEC,BFGGGGDBFGGGFGGDG+CFGFG<,4CFGG9FB@DF3AF=FE@8=8<=FB9=,<@F<,>9B,+8DFG3<>,@B,33@FEGF****4*1*<A,,=*C7*<FB<2,><C4<7C9+*<:+*:*::*/820:C*:?CE:C*:**/*:;:/****+3++++2<C*A5*)*2*:C*2**00<F0+:)*)1/36C++2*9*)2)9)*+2/**2.)*10))()),50.<86*0*
@M03506:14:000000000-AKVR1:1:1101:12629:4418 1:N:0:41
CGAACTCCTACGGGAGGCAGCAGTAGGGAATCTTCCGCAATGGACGCAAGTCTGACGGAGCAACGCCGCGTGAGTGATGAAGGTTTTCGGATCGTAAAGCTCTGTTGCCAGGGACGAATGGCCAGGAGAGTAACTGCTCCTGGATTGACGGTACCTGAGAAGAAAGCCCCGGCTAACTACGTGCCAGCAGCCGCGGTAATACGTAGGGGGCAAGCGTTGTCCGGAATTATTGGGCGTAAAGCGCGCGCAGGCGGTCAATTAAGTTTGGTGTTTAATCCCGGGGCTCAACCCCGGGTCGCAT
+
CCCCCGGGGDGGGGGGGGGGGGGGGGGGGGGGGGGGGGGGGGGGGGGGGGGGGGGGGGGGGGGGGGGGGGGGGGGGGGGGGGGGGGGGGGGGGGGGGGGGGGGGGGGGGGGGGGGGGGGGGGGGGGGGGGGGGGGGGGGGGGFFGGGGGGGGGCGGGFGGGGGGGGCFFGGGGGGGGGGGGGGGGGGGGGGGGGGGGGGEGGGGGGGGGGGGGGGGGGGGGCGG>ECGF7<CFGGGGGGGGGGGGEGGGGDGGGEGD=>CFGG?FFFDCFA@5CCCC=4DCEFG5<7@BF3:3BDB@B@E)
@M03506:14:000000000-AKVR1:1:1101:9760:4422 1:N:0:41
CGAACTCCTACGGGAGGCAGCAGTCGGGAATTTTGGGCAATGGGCGAAAGCCTGACCCAGCAACGCCGCGTGAAGGATGAAATCCCTCGGGATGTAAACTTCGCAAGAACGGGAAGAATAAGCCGGTGTGAATATCACCGGTGATGACGGTACTGTTTGTAAGCTCCGGCTAACTCCGTGCCAGCAGCCGCGGTAATCCGGGGGGAGCAAGCGTTGTTCGGATTTACTGGGCGTAAAGGGCGCGTAGGCGGCCACCGCAAGTCGGTTGTGAAATCTCCGGGCTTAACCCGGAAAGGTCAAT
+
CCCCCGGGGGGGGGGGGGGGGGGFFGGGGGGFGGFEGGGFGGFFGFDGGGGGFFGGGDFFGGFFFGGGGGGGGGGF8FGGGGGGGGGGGGGFFCGGEFGGGGGGGGGGGGGGEFGGGAFGFFGGGGGGGGGGGDFF3FGGDFEEGFFGGGGGGGGGGGGGGGGGGGFFGGGGCCFGGGGGG:FEG@CEGGGFD=*C9++18CEGDCEE5@FGGEEGEFFED8E597CC7CFFEE**:FD=C5*2/5CDGEEE:*29CDC):0>GG):>ED<*27::CB3)5>>FE6F?85@2).777*)1*
@M03506:14:000000000-AKVR1:1:1101:15854:4449 1:N:0:41
CGAACTCCTACGGGAGGCAGCAGTCGGGAATTTTGGGCAATGGGCGAAAGCCTGACCCAGCAACGCCGCGTGAAGGATGAAATCCCTCGGGGTGTAAACTTCGCAAGAACGGGAGGAATAAGTAGGGGACAATACCCCCTATGATGACGGTACCGTTTGTAAGCTCCGGCTAACTCCGTGCCAGCAGCCGCGGTAATACGGGGGGAGCAAGCGTTGTTCGGATTTACTGGGCGTAAAGGGCGCGTAGGCGGCCAGCACAAGTCAGTTGTGAAATCCCCGAGCTTAACTCGGAAAGGTCAAC
+
CCCCCGGGGGGGGGGGGGGGGGGGGGGGGGGGGGGGGGGGGGGGGGGDGGGGGGGGGGGGGGGGGGGGGGGGGGGGGGGGGGGGGGGGGGGGGGGGGGGGGGGGGGGGGGGGGGGGGGGGGGGGGGGGGGGGGGGGGGGGGGGGGGGGGGDFEGF>FFGGGGGGFGGGGGGGGGGGGGG7FFGFGGGCFGGGGGGEGGCFGGGGGGGGGGGGGGEE*AFCGGGGGCGGGGFCE5CGGG7EEGGG5EGD6EEGDGGF@)*9E<:+:?+:+109:CF+9>C<37>+:9CFFG@0<;:@6=@=*
@M03506:14:000000000-AKVR1:1:1101:15330:4459 1:N:0:41
CGAACTCCTACGGGAGGCAGCAGTGGGGAATATTGGACAATGGGCGCAAGCCTGATCCAGCCATGCCGCGTGAGTGATGAAGGCCCTAGGGTTGTAAAGCTCTTTTGTGCGGGAAGATAATGACGGTACCGCAAGAATAAGCCCCGGCTAACTTCGTGCCAGCAGCCGCGGTAATACGAAGGGGGCTAGCGTTGCTCGGAATCACTGGGCGTAAAGGGTGCGTAGGCGGGTCTTTAAGTCAGGGGTGAAATCCTGGAGCTCAACTCCAGAACTGCCTTTGATACTGAGGATCTTGAGTACG
+
CCCCCGGGGGGGGGGGGGGGGGGGGGGGGGGGGGGGGGGGGGGGGGGGGGGGGGGGGGGGGGGGGGGGGGFGGGGGGGGGGGGGGGGGGGGGGGGGGGGGGGGGGGGGGGGGGGGGGGGGGGGGGGGGGGGGGGGGGGGGGGFGGGGGGGGGGGFGGGGGGFGGGGGGGGGGGGGFGGGFEGGGGGGGGGGEECEFGGGGGGGGGGGGGGC?EGGGGGGGEGGGGGGGGGEE=CCFFECEGGGGGGCDFEGGGGGGFFFFGGGGGFGGGFF@FFFGGFCFF=FFD?7??>424@6*)1@=5
@M03506:14:000000000-AKVR1:1:1101:7056:4470 1:N:0:41
CGAACTCTACGGGAGGCAGCAGTGGGGAATATTGGACAATGGGCGAAAGCCTGATCCAGCAATGCCGCGTGAGTGATGAAGGCCTTAGGGTTGTAAAGCTCTTTTACCCGGGAAGATAATGACTGTGCCGGGAGAATAAGCTCCGGCTAACTCCGTGCCAGCAGCCGCGGTAATACGGAGGGAGCTAGCGTTGTTCGGCATTACTGGGCGTAAAGCGCGCGTAGGCGGCTTTGCAAGTTAGAGGTGAAAGCCCGGGGCGCAACCCCGGAACTGCCTTTAAAACTGCATCGCTTGAATCCGG
+
CCBBCGGGGGGGGDGGGGEG8FFGGGGGEF<CF9EF@FEFGFGFGGGCEFDFGEFFFGEGGGGGGGGGGFF:CFFAEFF<FDCFGFEGFGCFDGGGGGGFFGGG9?<FGD77C=CFFCFG<CFGGGFCFEGGGCC=FFAF9DF<FFEGCFFGFFGG<CD3,@@FFFFC*>F:@C<FFE<FD7<BCF:EC:C:FEFFGD*1:ECGGFF7EECECFGGGEDGGGDGGC>CED:@FGDF:CF7++<C<CC49CFFD:CD=3))/:9*:5:DEDE47=>3:=2:*/*++0264C::)<./6F657
@M03506:14:000000000-AKVR1:1:1101:7865:4486 1:N:0:41
CGAACTCCTCCGGGAGGCAGCAGTCGGGAATTTTGGGCAATGGGCGCAAGCCTGACCCAGCAACGCCGCGTGAAGGATGAAATCCTTCGGGATGTAAACTTCGCAAGAACAGGAAGAATAAGTAAGGGTTAATATCTCTTATGATGACGGTACTGTTTGTAAGCTCCGGCTAACTCCGTGCCAGCAGCCACGGTAATACGGGGGGAGCAAGCGTTGTTCGGATTTACTGGGCGTAAAGGGCGCGTAGGCGGCCACCGCAGGTCGGTTGTGAAATCTCCGGGCTTAACCCGGAAAGGTAAAT
+
CCCCCGGGG-FGGGGGGGGGGGGEFGGGGGGGGGGGGGGGGGFGGGGGGGGGGGGGGGGGGGGGGGGGGGGGGGGGGGFGGGGGGGGGGGGGGGGGGGGGGGGGGGGFGGGGGGGGGGGGGGGGGGGGFDGGGGGGGGGGGGGGGGGGGGGGGGGGGGGGGGGGGFGGGGGGGGFGGGGGGGGGGGGFGGGGGGGGGGGGGGGGGGGGGFGGGGDEEEGGGE5EGGGFFFFGGGGE=CFGDE5C:EGGGGGG<EGGGECDEFGC=)7<**+*0:7+29CCG@>=68>?<C>;E)7>F*@B*
@M03506:14:000000000-AKVR1:1:1101:12297:4487 1:N:0:41
CGAACTCCTACGGGAGGCAGCAGTGGGGAATTGTTCACAATGGGCGCAAGCCTGATGACGCAACGCCGCGTGGAGGGTGAAGGTCTTCGGATTGTAAACTCCTGTTGCTCGGGACGAAAAGCCTTGACCTAACACGTCGAGGTCTGACGGTACCGAGTGAGGAAGCCCCGGCTAACTCTGTGCCAGCAGCCGCGGTAATACAGAGGGGGCAAGCGGTGTTCGGAATTACTGGGCGTAAAGGGCGCGTAGGCGGCCCGCTAAGTCGAACGTGAAATCCCCGAGCTCAACTCGGGAACTGCGT
+
CCCCCFGGGFFEGGEGGGGGGGGGGGGGGGGGGGGGGGGGGGFGGGGGGGGGGGGGGGGEGGGGGGECFGGGGDGEGGGGGGGGGGGGGGEGGGGGGGFGFGGGGGGGGGGGGGGGGEGGGGGGGCGGGGGGGGFGGGGGGGEGGGGGGFGFEGGGEFGGGGGGGGGGGEGGGFCFGGGFFCC<CFGGGGGGGEGFGCFGGGGDGGGGGGEGGGG:;ECGFECE88<AFGGCFGGEEG3CGEGGGGGGEEFGC55)?B)77E2CG3*>EF5)10*:*<FDG>B53**0->:<3>DFFFF>0
@M03506:14:000000000-AKVR1:1:1101:11266:4499 1:N:0:41
CGAACTCCTACGGGAGGCAGCAGTCGAGAATTTTTCTCAATGGGGGAAACCCTGAAGGAGCGACGCCGCGTGGAGGATGAAGGCTTTCGGGTTGTAAACTCCTGTCATTTGGGAACAAGACCTTACGTTAACTGCGTGGAGGGTTGACAGTACCAGAAGAGGAAGAGACGGCTAACTCTGTGCCAGCAGCCGCGGTGATACAGAGGTCTCAAGCGTTGTTCGGATTCATTGGGCGTAAAGGGCGCGTAGGCGGCGAGGTAAGTCTGGTGTGAAATCTAGGAGCTCAACTCCTAAACGGCAC
+
CCCCCGGGGFGGGGGGGGGGGGGGGGGGGGGGGGGGGGGGGGGGGGGGGGGGGGGGGGGGGGGGGGGGGGGGGGGGGGGGGGGGGGGGGGGGGGGGGGGGGGGGGGGGFGGGGGGGGGFGGFDGFGGGGGGGGGGGGGGCFFCGGDFGGGGGGGGGDDFGGGGGGGGGGGGGGCFGGGFFGGGGGGF7BGFGGGGFGCFGGG?FGGGGGGGFFFGEGGGDFGGE*AFGGFC?CFE?EGFGGGGGGGG<CEC5CEE3CDC=?CFFGG67EGE?D7C?C?FD7:FEFF455>)5=*/9).)..
@M03506:14:000000000-AKVR1:1:1101:8522:4509 1:N:0:41
CGAACTCCTCCGGGAGGCAGCAGTCGGGAATTTTGGGCAATGGGCGAAAGCCTGACCCAGCAACGCCGCGTGAAGGATGAAATCCCTCGGGATGTAAACTTCGCAAGAACGGGAAGAATTAGTAGGGGACAATACCCCCTATGATGACGGTACCGTTTGTAAGCTCCGGCTAACTCCGTGCCAGCAGCCGCGGTCATACGGGGGGAGCAAGCGTTGTTCGGATTTACTGGGCGTAAAGGGCGCGTAGGCGGCCTCCGCAAGTCAGTTGTGAAATCTCCGAGCTTAACTCGGAAAGGTCAAC
+
CCCCCGGGG<FGGGGGGGGGGGGGGGGGGGGGGGGGGGGGGGGGGGGGGGGGGGGGGGGGGGGGGGGGGGGGGGGGGGGGGGGGGGGGGGGGGGGGGGGGGGGGGGGGGGGGGGGGGGGGGGGGGGGGGGGGGGGGGGGGGGGGGGGFGGGGFGGGGCGGFCFGEFGGGGGGGGGGGGGFGGGGFGGGGGGGGG*FFFGGGGGGGGGG58EFGGGG/AFGG5CCFGFG?FECC5:E59DEG5CG:CGGEEGGGCEF5<G35<D?7CCCEGFFGGG9:?395>BG78C4<7B0>>F>**9/*
@M03506:14:000000000-AKVR1:1:1101:15909:4524 1:N:0:41
CGAACTCCTACGGGAGGCAGCAGTCGAGAATTTTTCTCAATGGGCGAAAGCCTGAAGGAGCGACGCCGCGTGGGGGATGAATGGCTTCGGCCCGTAAACCCCTGTCATTTGCGAACAAACCTCGTGATTTAACAGATGACGAGCTGATTGTAGCGAAAGAGGAAGGGACGGCTAACTCTGTGCGAGCAGCCGCGGTAATACAGATGTCCCAATCGTTGTTCTCATTCCCGGGGCGGAAAGAGTGAGAAGGTGGAGTGGTAAGTCTGATGCGACATATTGGAGCCGCACTCGGAAACTGCAT
+
CCCCC8F@CEEEDDCFGGGGDFGCEFFBFGGGGGFD,,CEFAFFGFDFE7FAFCEEF8<EDE@C@7BEGGC=C7C7F7?FGG<8<FGDGGC@EGGGG?EF>FFDFF,,FAFCC++FC,B8D,B><3DFGGDEGF,,:<=,8FB7>FGF9,>F9FC7::@BCG:B=<*=<*<B*=F,,72:<,?*1=E@+C:***2**;9+++<:+:++3<@**;5/;;**<+++3+2++*/*:*:*:8)**03++3+:;27+****0):0++2+A:+:C*/515*+*****0.**)1.(*5()57)1/9*/
@M03506:14:000000000-AKVR1:1:1101:25316:4541 1:N:0:41
CGAACTCCTACGGGAGGCAGCAGTCGAGAATTTTTCTCAATGGGGGAAACCCTGAAGGAGCGACGCCGCGTGGAGGATGAAGGTCTTCGGATTGTAAACTCCTGTCATTAGGGAACAATTGTCGCCGGTTAACTGCCGGCGGCTTGATAGTACCTGAAGAGGAAGAGACGGCTAACTCTGTGCCAGCAGCCGCGGTAATACAGAGGTCTCAAGCGTTGTTCGGATTCATGGGGCGTAAAGGGTGCGTAGGTGGCGCCGTAAGTCAGGTGTGAAATCTCGTGGCTCAACCCCGAAACTGCAC
+
9CCCCGGGFDGGGGGGGGGGGGGCGEF:FCGFGFGEFAEEFGCGGECCDGGDE@FA9<CFGGGGCFEE@>4@FGGGGGGG9FGFFCF9FG>FGGFFGAAFGCGG<FFFCFFGCFFDDFF<B,<FGG7@3@C=DEC<8FGGEEGGF@FFFFFGDCFG?B:D@FGGFCFGGGEC*CFF:,,::BF:FGFGGCCCBFE8C8CCC79E?888C:9:F6:/8:8@CEGCE>ECC+0C:=C55C3C<=EECGGDGC02>*:D?D)5*7:7+*A:EGG4C*:+:8<**5::?**)3*)-7).)1*9=0
@M03506:14:000000000-AKVR1:1:1101:17935:4544 1:N:0:41
CGAACTCCTACGGGAGGCAGCAGTGGGGAATCTTGCACAGTGGAGGAAACTCTGATGCAGCGACGCCGCGTGAGCGATGAAGCCCTTCGGGGTGTAAAGCTCTTTCGACGGGAACGATAATGACGGTACCCGAAGAAGAAGCTGCGGCTAACTACGTGCCAGCAGCCGCGGTAATACGTAGGCAGCGAGTGTTGTTCGGAATTACTGGGCGTAAAGAGTGTGTAGGCGGTTCCCTAAGTATGGTGTGAAATCTCCCGGCTCAACTGGGAGGGTGCGCTAGCAACTGTAATGGTAAAGGATG
+
CCCCCFFGGCGG;766@FGCGA@GG<F:;FCFA<CCE<C@;;6,CF@AE8@<E6,C6C9E8+@F++66@6CCFC,@FG:FGEF=DF@,BCGCGDFEGGGGC,BAEFG+44+C:><>===FGAC,838D>,C+3333>,@FC<<D7:BFFGC<,DF73<F:C:5>,,64<@1F<*2F977:7*7,<**1***22*=/2C8**/<++30:E888?E8++*<:<@:CC++1****+3@C*200:C6+<:C*+<?+*32*/))/:<66<CCF*95515**))))09=C+90/:*9)**/*1=)*9
@M03506:14:000000000-AKVR1:1:1101:13598:4556 1:N:0:41
CGAACTCCTACGGGAGGCAGCAGTGGGGAATATTGCGCAATGGGCGGAAGCCTGACGCAGCGACGCCGCGTGGGGGATGACGGCCTTCGGGTTGTAAACCTCTTTCGCCATCGACGAAGCTTCCCTTTTGGGGGGGTGACGGTAGGTGGAGAAGAGGCACCGGCCAACTACGTGCCAGCAGCCGCGGTAACACGTAGGGTGCGAGCGTTGTCCGGAATTATTGGGCGTAAAGAGCTCGTAGGCGGTGTGTCGCGTCGGCCGTGAAAACTTTCAGCTTAACTGGGAGCGTGCGGTCGATACG
+
CCCCCGGGGFGGGGGGGGGGGGGGGGGGGGGGGGGGGGGGGGGGGGGGGGGGGGGGGGGGGGGGGGGGGGGGGGGGGGGGGGGGGGGGGGGGGGGGGGGGGGGGGGGGGGGGGGGGGGGGGGGGGGGGGGGGGGGGEGFGGGEGGGFCGFGFGGGFGGGGGGGGGGGGGGGGFGGFFGGGFFCEGEGGGGGDGG>FGGGCCCGCEEEEECEGCE>*:8FGFGGFC5EEECFC7CF732)2:C?EGGGDGGCE3:ECGEDD5531C*<*2>74CF:?FFF>0=FF6>DB2959B55;.77)8
@M03506:14:000000000-AKVR1:1:1101:15775:4558 1:N:0:41
CGAACTCCTACGGGAGGCAGCAGTCGGGAATTTTGGGCAATGGGCGAAAGCCTGACCCAGCAACGCCGCGTGAAGGATGAAATCTTTCGGGATGTGAACTTCGGAAGAATAGGAAGAATACTGACGGTACTATTTTTAAGGTCCGGCTAACTACGTGCCAGCAGCCGCGGTAATACGTAGGGACCAAGCGTTGTTCGGATTTACTGGGCGTAAAGGGCGCGTAGGCGGCGTAATAAGTAACTTGTGAAATCTCCGGGCTTAACCCGGAGCGGCCAAGTGATACTGTCAGGCACGAGTGCAG
+
CCCCCFGGGFGGGGGGGGGGGGGGGGGGEGGGGGGGGGGGGGGGGGGGGGGGGGGGGGGGGGGGGGGGGGGGGGGGGGGGGGGGGGGGGGGGGGGGGGGGGGGGGGGFGGGGGGGGGGGGGGGGGGGEGGGGGGGGFGCGGGGGDGDGGGGGGGGGGGGGGGGGGGGGGGGGDGGGGGGGGCFGFFGCCF*:<CCFCCEGGGGGGCFGFEGEE>FGDGG5EE*?EFGGGEEEEGC++<*3A+<F+2:CF?E:7CEGGFG5F92+29755/7;77C=D*;:*9@+<*01)77(0)05)01*0
@M03506:14:000000000-AKVR1:1:1101:5535:4578 1:N:0:41
CGAACTCCTACGGGAGGCAGCAGTGGGGAATTTTGCGCAATGGGGGAAACCCTGACGCAGCAACGCCGCGTGAAGGATGAAGGTCTTTGGATTGTAAACTTCTTTCGTCCGGGAAGATAATGACGGTACCGGAATAAGAAGCCCCGGCTAACTTCGTGCCAGCAGCCGCGATAATACGAAGGGGGCGAGCGTTGTTCGGAAGTATGGGGCGTAAAGGGAGCGTAGGCGGTTCGATAAGTCACTTGTGAAGTCTCTGGGCTCAACCCAGAGCCGGCATTCAAAACTGACGGGCTAGTGTTCT
+
CCCCCGGGCEDFGGEEGGGG7CFEFFDGGCFAFGGF:CBCEFGGGGGCFFFEGGGGGGFGGGGGGGGEGEFGCGGGGGGGFCEGGG<@FCFBFGGGAFGGGGGGEGGE=CFFGGGGGGFFFGGGGDFGFGCF:=FFDEFAFGA<:>FGGGG:ACFGGEE7;FEFGF7>FE@<<B;9FC:<:F<<FGGCGDC:8*/*<CGGC*<7@+2AE*:EEE>CC==:EGGEGGGG82:CC5<:5<*<C+0+<++?:+<?:E+?C>:**<***9=C*1*./)/*)1?F=@*:6*:0(9)-0)0*/96**
@M03506:14:000000000-AKVR1:1:1101:10842:4592 1:N:0:41
CGAACTCCTACGGGAGGCAGCAGTCGGGAATTTTGCGCAATGGACGAAAGTCTGACGCAGCGACGCCGCGTGAGGGATGAAGGCCTTCGGGTTGTAAACCTCTTTTCTCAGGGACGATAATGACGGTACCTGAGGAATAAGCCACGGCTAACTACGTGCCAGGAGCCGCGGTAATACGTAGGTGGCAAGCGTTGTCCGGATTTACTGGGCGTAAAGAGCGCGCAGGCGGTCGTTCAAGTCGCGTGTGAAAGCCCCCGGCTCAACTGGGGAGGGTCACGAGATACTGATCGACTCGAAGGCA
+
CCCCCGGGGGGGGGGGGGGGGGGGGEGGEGGGGGGGGGGGGGGFGGGGGGGGGGGGGGGGGGGGGGGGGGGGGGGGGD=EGGGGGGGGGGGGGGGGGGGGGGGGGGGGGGGGGGGGGGGGGGGGGDGGGGGGGGGGGGGGGGGGGGGGGGGGGGGGGGGGFGGGGGGDGGG:FGGFGGFGGDGFGGFGGGGG>CGGGGGGEEGGGGFGGG>?EEGGGGDGGGGE>E558?EDEGGCF72::CEGDEG>?9C?7:EGE@<)1+9F97CDG**8<C55CE*/18@C+***)1<25587.75))
@M03506:14:000000000-AKVR1:1:1101:8931:4606 1:N:0:41
CGAACTCCTACGGGAGGCAGCAGTGGGGAATTTTTCGCAATGGGGGCAACCCTGGCGAAGCAACGCCGCGTGGGTGATGAAGTATTTCGGTACGTAAAACCCTTTCGACGGGGAAGAAACCGCAAGGTTGACGGTACCCGTAGAAGAAGCCCCGGCTAACTCCGTGCCAGCAGCCGCGGTAACACGTAGGGGGCGAGCGTTGTCCGGATTTATTGGGCGTAAAGAGCTCGTAGGCGGTTTCGTAAGTCGGATGTGAAAACTCCAGGCTCAACTTGGAGACGCCATTCGATACTGAGATGAA
+
CCCCCGGGGGGGGGEGGGGGGGGFFGGGGGGGGGGGGGGGGGGGGGGGGGGGGGGGGGGGGGGGGGGGGGGGGGGGGGGGGGGGGGGGGGGGGGGGFGGGGGGGGGGCGGGDGGGGGGGGGGGGGDGGGGGGGEG@FEGGGGGGGGGGGGGGGFG7FGGGGGGGGGGGGGGGGGGGCGGGGGGFGGEFFDEGGGGDGDGGDGDGGGGGG>:7@:CGGFGGG=C:EE*+3?:CFGFEGEG8EEFCC=CFEE=CDFGGF4:CF?CCG55764+7>FFF:49>93:EG?>FFG>;?F*9*/996
@M03506:14:000000000-AKVR1:1:1101:16010:4621 1:N:0:41
CGAACTCCTACGGGAGGCAGCAGTGGGGAATTGTTCGCAATGGGCGCAAGCCTGACGACGCAACGCCGCGTGGAGGATGAAGACCTTCGGGTTGTAAACTCCTTTCGATCGAGACGAACGGCCTCCGGGTGAATAGTCCGGGGGAGTGACGGTACCGAGAGAAGAAGCCCCGGCTAACTCCGTGCCAGCAGCCGCGGTAATACGGGGGGGGCAAGCGTTGTTCGGAATTACTGGGCGTAAAGGGCTCGTAGGTGGCCAACTAAGTCAGACGTGAAATCCCTCGGCTTAACCGGGGAACTGG
+
CCCCCGGGGGGGGGGGGGGGGGGGGGGGGGFGGGGGGGGGGGGGGGGGGGGGGGGGGGGGGGGGGGGGGGGGGEGGGGGGGGGGGGGGGDGGGGGGGGGGGGGFGGGGGGGGGGGGGGGGGGEGGGGGGGGGGGGGGGGGGGGGGGGGGGGGGGGFGGGGGGGGGGGGGGGGGGGGGGGGGGGGGGGGGGGFGGGGGGGDGGGGGGGGGGGGGGGFEE5?EGGGGGECFGGGGGGGD*9EEGGEG7:D:=CDGGGGF?DFGGFGGGFC9<7FDDGFGFF**.)7:3C@9:=(<>53@F4=)
@M03506:14:000000000-AKVR1:1:1101:22125:4631 1:N:0:41
CGAACTCCTACGGGAGGCAGCAGTCGAGAGGCTTCGGCAATGGGGGAAACCCTGACCGAGCGACGCCGCGTGGAGGATGAAGGCCTTTGGGTTGTAAACTCCTGTCATGAGGGAAGAAACGTCACCGTTCGAATAGGGCGGTGACTCGACGGTACCTCAAGAGGAAGCTCCGGCTAACTCCGTGCCAGCAGCCGCGGTAATACGGGGGGAGCAAACGTTGATCGGAATCACTCGGCGTAAAGGGAGCGTAGGCGGCGAAATAAGGGGGGCGTGTAATGTCCCTGCCCAACCGGGCACCTTC
+
CCCCCEGCFEFEEFGDDGGGGGGGGG@FFCEGFGGDEGFGFGFGD@FGGGGGGGGGGC@7@FEG+=C@CEFGCFGF7FF=EEG?FFGFGGDFGEGAFFA,AFGGGGFG9FCFEGGGDGGGCFC:FFGDFGGGDCF,DFGGEGGC:FCFGG@<CFGG<FGFCF7A7FGF<BACFFFBFGGCCCG>CFFFCFGFFGDEGEC5++<@CC>C58?5*;?AE*;**3<;C>C=EFE:+**8CC)2:C+>::5C1:55***1*))9:+*2+**97)>B)*0+:*2*21*0/)*),/77>3))7>)))
@M03506:14:000000000-AKVR1:1:1101:17327:4636 1:N:0:41
CGAACTCCTACGGGAGGCAGCAGTGGGGAATTGTTCGCAATGGGCGCAAGCCTGACGACGCAACGCCGCGTGGAGGATGAAGGTCTTCGGATTGTAAACTCCTGTTGCTCGGGACGAAAAGCTTCGGCCTAACATGTCGAAGTCTGACGGTACCGGGTGCGGAAGCCCCGGCTAACTCTGTGCCAGCAGCCGCGGTACTACAGAGGGGGCAAGCGTTGTTCGGAATTACTGGGCGTAAAGGGCGCGTAGGCGGCCTTCTAATCCGAACGTGAAATCCCCGGGCCCACCCCGGGAACTGCGC
+
CCCCCGGGGGGGGGGGGGGGGGGGGGFFFGGGGGGGGGEGGGGDGGGGFCGGGGGFGCFEEGEGCGGDGGGGG7EFFFGCGEGGGGGGGGCGFGGGGGGCFGGFGGGGGGGGGGEGGGGGGGFADGDEFGGGGGGGGGGGGECFGGCFGGFFFGGGGGG*=<FDGGGFEGGGGGGGGFCGGGGF9CG7EGGGGGG5E*@CF@EFGGGG5E*;@CE>?E=FCECEEGGGF9+<;CG***9@:=C55>E<C=+*9::78?C*++*3**:5EFFF37:F69<3CDB*/>*817)(.7>5)/*))
@M03506:14:000000000-AKVR1:1:1101:13796:4644 1:N:0:41
CGAACTCCTACGGGAGGCAGCAGTCGGGAATTTTGGGCAATGGGCGAAAGCCTGACCCAGCAACGCCGCGTGAAGGATGAAATCCCTCGGGATGTAAACTTCGCAAGAACGGGAAGAATTAGTAGGGGTCAATACCCCCTATGATGACGGTACCGTTTGTAAGCTCCGGCTAACTCCGTGCCAGCAGCCGCGGTAATACGGGGGGAGCAAGCGTTGTTCGGATTTACGGGGCGTAAAGGGCGCGGAGGCGGCCTCCGCAAGTCAGTTGTGAAATCGCCGAGCTTACTGCGGAAAGGGAAAC
+
<CCCCFGGFEF@EGGGGEFEGGF,CFGGECGGGGGCFGGGGG@FFGECBFGFEEGDDFEFFFGGGCC>BFGGFFEGGCEFGGFGCE<EBFF@CBFFCFFFFGGGCCC<=FF@FCFE@EFGGGGCFFGGG7=FGGCABEFFGGGFGCFGGGGGFGDFGGDGCGEFGFC:F*><:D9:>CFGECCFFFGGFG>GGGE@GCGFGGGDGGDC82;FGG*:**<CEGG5CFE*1CE5EEC8/:C5A55:**:5*1/*)*29C5/):C7+<::CA7+7:*0*/<D)9)0C:?**)9:1))0.).)0)
@M03506:14:000000000-AKVR1:1:1101:17456:4649 1:N:0:41
CGAACTCCTACGGGAGGCAGCAGCCGCGGTAATACGGGGGGAGCAAGCGTTGTTCGGATTTACTGGGCGTAAAGGGCGCGTGGGCGGTCAGCACAAGTCAGTTGTGAAATCTCCGGGCTTAACTCGGAAAGGTCAACTGATACTGTGCGACTAGAGTGCGGAAGGGGCAACTGGAATTCTCGGTGTAGCGGTGAAATGCGTAGATATCGAGAGGAACACCTGCGGCGAAGGCGGGTTGCTGGGCCGACACTGACGCTGAGGCGCGAAAGCCAGGGGAGCGAACGGGATTAGAAACCCGAGG
+
CCCCCGGGGGGGGGGGGGGGGGGGGGGGGGGGGGGGGGGGGGGGGGGGGGGGGGGGGEGGGGGGGGGGGEEGGGGGGGGGGGGGGGGGGGGGGGGGGGGGGGGGGGGGGGGGGGGGGGGGGGGGGGGGGGGGGGGGGGGGGGGGGGGGGGGGGGGGGGGGGEGGGGGGGGGGGGGGGGGGGGGGGGGGGGGGGGGGGGGGGGGGG?FFDFGGGGGGGGGGGGGGGGGGGGGGGGGG5EGFGGGGF:CDGECFGGGG*5)>FGGGG<=DG5CFGGGG9B:DCDDGGF*),7=9*=<4>:@B)
@M03506:14:000000000-AKVR1:1:1101:10096:4684 1:N:0:41
CGAACTCCTACGGGAGGCAGCAGCCGCGGTAATACAGAGGTCTCAAGCGTTGTTCGGATTCATTGGGCGTAAAGGGTGCGTAGGTGGCGCTGTAAGTCGGGTGTGAAATTTCGGAGCTTAACTCCGAAACTGCATTCGATACTGCGGTGCTTGAGGACTGGAGAGGAGACTGGAATTCATGGTGTAGCAGTGAAATGCGTAGAGATCATGAGGAAGACCAGTGGCGAAGGCGGGTCTCTGGACAGTTCCTGACACTGAGGCACGAAGGCCAGGGGAGCAAACGGGATTAGAAACCCCAGTA
+
CCCCCGGGGGGGGGGGGGGGGGGGGGGGGGGGGGGGGGGGGGGGGGGGGGGGGGGGGGDGGGGGGGGGGGGGGGGGGGGGGGGGGGGGGGGGGGGGGGGGGGGGGGGGGGGGGGGGGGGGGGGGGGGGGGGGGGGGGGGGGGGGGGGGGGGGGGGGGGGGGGGGGGGGGGGGGGGGGGFFGGGGGGGGGGGGGGGGGGGGGGGGGGGGGGGGGGGGGGGGGGGGGGGGGGGGGGGGGGGGGGGGGFGGGGGFFFGGGFGGGGGGGGGGGFG@GGGGGFGGGFEGE7DFBG?AF4>BEEFF7
@M03506:14:000000000-AKVR1:1:1101:6236:4685 1:N:0:41
CGAACTCCTCCGGGAGGCAGCAGTGGGGAGTATTGGACAATGGGGGCAACCCTGATCCAGCAATGCCGCGTGAGTGATGAAGGCCTTAGGGTTGTAAAGCTCTTTCGACGGGGAAGATGATGACGGTACCCGTAGAAGAAGCCCCGGCTAACTCCGTGCCAGCAGCCGCGGTAATACGGGGGGAGCAAGCGTTGTTCGGATTTACTGGGCGTAAAGGGCGCGTAGGCGGCCACCGCAAGTCGGTTGTGAAATCTCTGGGCTTAACCCAGAAAGGTCAACCGATACTGCGGGGCTAGAGTGC
+
CCCCCGGGG<DFGGGGGGGGGGGGGGGGGGGGGGGGGGGGGGGGGGGGGGGGGGGGGGGGGGGGGGGGGGGGGGEFFGGGGGGGGGGGGGGGGGGGGGGGGGGGGGGGGGGGGGGGGGGGGGGGGGGGGGGGGDGGGGGGGGGGGGGGGGGGGGGGGGGGGGGGGGGGGGGGGDGGGGEDGGGGGGGGGGGC;EGGGGGGGGGGGGGGGGGGEGGGGGDGGGGGGGGGGGGDGGGGGCD<?EGG=CEGEGDGFFFFGFCCCCGGGGGGGFGFGF69<FGGD55EE47*4DB>D>7F4?=B/
@M03506:14:000000000-AKVR1:1:1101:6965:4691 1:N:0:41
CGAACTCCTCCGGGAGGCAGCAGTGGGGAATATTGGACAATGGGGGAAACCCTGATCCAGCGACGCCGCGTGAATGATGAAGGCCTTAGGGTTGTAAAGTTCTTTCGCCCGCGATGATGATGACAGTAGCGGGAGAAGAAGCTCCGGCTAACTCCGTGCCAGCAGCCGCGGTAATACGGAGGGGGCTAGCGTTGCTCGGAATTACTGGGCGTAAAGCGCACGTAGGAGGCCACGATAGTCCGATGTGAAAGGCCTGGGCTTACCCCGGGAACTGCATTTGATACTGCGTGGCTAGAGTCTA
+
CCCCCGGGG9FCGGGGGGCGGGGGGGGGGGGGGGGFFCFFGGFGEEGEGGFGGDFFGG<CE@FGEGE=FGGGFDFGGGGGGGGGFFFGGDFFGEF9C9FGGG9FFFFGGGCCGCEEGCGFFGGGGGGFGE@FGGEFGGGGFGCCF:FC33DF9:FFGBDGGFFDCEFGF<B*<C:CGFEECCFEEGGFGCE:*:CCFG5*CCGGGGCF5C8?*:/CGGEGGCEFG5+2//*/;*1/:CCF+1*:5:7DC++:5:+98>F4=<*07CEDCD*.*9*:C6>7C?*3<7:5(*)-)/86@=***
@M03506:14:000000000-AKVR1:1:1101:10132:4693 1:N:0:41
CGAACTCCTACGGGAGGCAGCAGTGGGGAATTGTTCGCAATGGGCGCAAGCCTGACGACGCAACGCCGCGTGGAGGATGAAGACCTTCGGGTCGTAAACTCCTTTCGATCGAGACGAATGGCCTCCGGGTGAACAGTCCGGAGGAGTGACGGTACCGAGAGAAGAAGCCCCGGCTAACTCCGTGCCAGCAGCCGCGGTAATACGGGGGGGGCAAGCGTTGTTCGGAATTACTGGGCGGAAAGGGCTCGTAGGTGGCCAACTAAGTCAGACGTGAAATCCCTCGGCTTAACCGGGGAACTGC
+
CCCCCGGGGGGGGGGGGGGGGGGGGGGGGGGGGGGGGGGGGGGGGGGGGGGGGGGGGGGGGGGGGGGGGGGGGGGGGGGGGGGGGGGGGGGGGGGGGGGGGGGGGGGGGGGGGGEGGGGGGGGFGGGGGGGGGGGGGGGGGD@FGGGGGGGGGGGGGGGGGGGGGGGGFGGGGGGGGGGGFGGGGGGGGGGGGGGGGEGGGGGGEGGGGGGEGGGGGCGGCFGEGGGGGGGGGGFG=*9CEGFCECEG**:EFGGGF6CCFG46+:CGFG5>DGGCGFGF9FDGEFC@>C*475>3:<@*/
@M03506:14:000000000-AKVR1:1:1101:19079:4707 1:N:0:41
CGAACTCCTACGGGAGGCAGCAGTCGAGAATTTTTCTCAATGGGGGAAACCCTGAAGGAGCGACGCCGCGTGGAGGATGAAGGCTTTCGGGTTGTAAACTCCTGTCATTTGGGAACAAGGTGCACACGTTAACTGCGTGGGTATTGATAGTACCAGAAGAGGAAGGGACGGCTAACTCTGTGCCAGCAGCCGCGGTAATACAGAGGTCCCAAGCGTTGTTCGGATTCATTGGGCGTAAAGGGTGCGTAGGTGGCGCCGTAAGTCGGGTGTGAAATTTCGGAGCTTAACTCCGAAACTGCAT
+
CCCCCGGGGGGGDGGGGGGGGGGGGGGGGCGGGGGGFGGGFGCEGGGGFGGGGDFGGGGGGGGGGGGGGGGGGGGGEGGGGGGGGGGFGGGGGGGGGGGGGGGGGGDFGGGGGFGGGFDFGGGGGGGEGGGGGGGGGGGGCCFGGGGFFCFFFAEFCEEGF7:FCFG,@FCFGDGFGFGGGC9<FGEEEFFEGGDF5*?9B?9@CGEGFGGCBGDEGGGGFG*88CE+AC:CFGGG58DG+7C=EC59C=??DCEDD>D****3:)*9>DG=:DF9:*299>EF+6:*40/17)757/6=9
@M03506:14:000000000-AKVR1:1:1101:16617:4717 1:N:0:41
CGAACTCCTACGGTAGGCAGCAGTGGGGAATTGTTCGCAATGGGCGCAAGCCTGACGACGCAATGCCGCGTGGAGGATGAAGGTCTTCGGATTGTAAACTCCTGTTGCCAGGGACGAATGGCTTCGACCTAATACGTCGAAGTATGACGATACCTGGTGAGGAAGCCCCGGCTCACACTGTGCCAGCAGCCGCGGTAATACAGAGGGGGCGAGCGTTGTTCGGAATTACTGGGCGTAAAGGGCGCGTAGGCGGCACGCTAAGTCGAACGTGTAATCCCCCGGCTCAACCCGGGAACTGCGG
+
CCCCCGCGCEFEGGGDGFGGGGGGCFGGGGGGGGGFGE7CFFGGGEF@CFGGG?<FC@FCEGGGDFGCFFCGG?E@CDGFGGGGGFFFFGFCGFFGFGGFGGG8FGAE<EFFG@7>CG?GGGD,A>BFFGGGGGFGFGDGCGGACF<=@:>7:3><FDEFGGC,::3@C<1*1*?D,@FGFF;BE::<C:,1=F@<:89BEG9+?BGG>>E*?*:?88?FGE=8:@C++<<+;*C:CCCC0C5:5E*1**0*12*1*75/*+2+/95*C*:)*2*+*)//9)5*/*95(*.(0)0))//))
@M03506:14:000000000-AKVR1:1:1101:17916:4763 1:N:0:41
CGAACTCCTACGGGAGGTAGCAGTCGGGAATTTTGGGCAATGGGCGAAAGCCTGACCCAGCAACGCCTCGTGAAGGATGAAATCCCTCGGGATGTAAACTTCGCAAGAACGGGAAGGATTAGTGGAAGTTAATACCTTCCATGATGACGGTACCGTTTGTAAGCTCCGGCTAACTCCGTGCCAGCAGCCGCGGTAATACGGGGGGAGCAAGCGTTGTTCGGATTTACTGGGCGTAAAGGGCGCGTAGGCGGCCTCCGCAAGTCAGTTGTGAAATCTCCGAGCTTAACTCGGAAAGGCCAAC
+
CCCCCGGGGGGGGGGGGGGGGGGGGGGGGGGGGGGGGGGGGGGGGGGGGGGGGGGGGGGGGGGGGGGGGGGGGGGGGGGGGGGGGGGGGGGEGGGGGGGGGGGGGGGGGGGGGGGGGGGGGGGGGGGGGGGGGGGGGGGGGGGGGGGGGGGGGGGGGGGGGGGGGFGG@FGGGGGGGGGFGFFGGGGGGGGGGGGGGGGGG5EGGEGGGGFFG;EGGGGGGGGDGGGFGCCFGGGDGGGGGGGGEEGCGGGCG=FGGFDDG<>7?:E>0599CFGCF4C)9@BFFFG*9DD;)5FF).84)
@M03506:14:000000000-AKVR1:1:1101:13216:4764 1:N:0:41
CGAACTCCTACGGGAGGCAGCAGTGGGGAATTGTTCGCAATGGGCGCAAGCCTGACGACGCAACGCCGCGTGGAGGACGAAGGTCTTCGGATTGTAAACTCCTGTTGCCCGGGACGAAAAGCTCCGACCTAATACGTCGAAGTGTTGACGGTACCGGTGGAGGAAGCCACGGCTAACTCTGTGCCAGCAGCCGCGGTAATACAGAGGTGGCAAGCGTTGTTCGGAATTACTGGGCGTAAAGGGCGCGTAGGCGGCCTTGTAGGTCTCGTGTGAAAGCCCTCGGCTTAACTGAGGATCTGCC
+
CCCCCGGGGFGGGGGGGGGGGGGGGGGGGGGGGGGGGGGGGGGFGGGGGGGGGGGGGGGGGGGGGGGGGGGGGGGGGGGGGGGGGGGGGGGGGGGGGGGGGGGGGGGGGGGGGGGGGGGGGFEGGGGGGGGGGGGGGGGGFGFGGGFCGCFGGGGGGFGGGGGGGFFGGGGGGGEFFFGDGGGFFGGGGGGGGGGG>EEGGFFGGGGGGGGCGGGD*;EGFGGGGGGGGGG7FFGG*:78?FGDEGG58:7CDEE98?9:9:FC?CFDG::>FG:F4<74C5>E5)*=AC@2?FFF:F@4*
@M03506:14:000000000-AKVR1:1:1101:8169:4778 1:N:0:41
CGAACTCCTCCGGGAGGCAGCAGTGGGGAATTGTTCGCAATGGGCGCAAGCCTGACGACGCAACGCCGCGTGGAGGACGAAGATCTTCGGGTCGTAAACTCCTGTCGAGTGGGAAGAACACCTTCCGGGTGAACAGTCTGGGAGGCTGACGGTACCACTAAAGGAAGCCCCGGCTAACTCCGTGCCAGCAGCCGCGGTAATACGGGGGGGGCAAGCGTTGTTCGGAATTACTGGGCGTAAAGGGCTCGTAGGCGGCCAACTAAGTCAGACGTGAAATCCCTCGGCTTAACCGGGGAACTGC
+
CCCCCGGGG9FGGGGGGGGGGGGGGGGGDGGGGGGGGGGGGGGGGGGGGGGGGGGGGGGGGGGGGGGGGGGGGGGGGGGGGGGGGGGGGGGGGGGGGGGGGGGGGGGGGGGGGGGGGGGGGGGGGGGGGGGGGGGGGGGGGGGGGGGGGGGGGGGGGGGFGGGGGGGGGGGGGGGDCFGGGGGGGFGGGGGGGGGGGGGDGFGGGGGGGGGGGGCDGGGGGGGGGGGGGGGGGCGGGGGECGFGGGGGC5CCFEG<EBGGGC6EGGGF79CFGGG7FFGF*.5CEFDFBFFFFE@D>F:F4
@M03506:14:000000000-AKVR1:1:1101:14768:4780 1:N:0:41
CGAACTCCTACGGGAGGCAGCAGTCGAGAGGCTTTGGCAATGGGGGAAACCCTGACCAAGCGACGCCGCGTGGAGGATGAAGGCCCTTGGGTTGTAAACTCCTTTTGTCGGGGAAGAAGTGCGATCAGGTGAATAATCTGGTCGTTTGACGGTACCCGGCGAATAAGCTCCGGCTAACTCCGTGCCAGCAGCCGCGGTAACACGGGGGGAGCAAGCGTTGTTCGGAATCACTGGGCGTAAAGGGCGTGTAGGCGGTCAGGTAAGTGGGATGTGAAATGCCCCGGCTCACCCGGGGACCTGC
+
CCCCCGGGGGGGGGGGGGGGGGGGGGGGGGGGGGGGGGGGGGGGGGGGGGGGGGGGGGGGGGGGGGGGGGGGGGGGGGGGGGGGGGGGGGGGGGGGGGGGGGGGGGGGGGGGGGGGGGGGCGGGGGGGGGGGGGGGGGGGGGGGGGGGGGGGGGGGGGGGGGGGGGGGGGGGGGEGGGGGGGGGGGGGGGGGGGGGGGGGGGGGGGGGGGGGG6EFGGGEEGDEEC>C<AEGFGGGGCGEGGGGGG5CCFGGGGGGD377+<:9FFGGF4CFC>FGGF>CGFE=5.*94<F>>EF:BE)7.
@M03506:14:000000000-AKVR1:1:1101:19862:4781 1:N:0:41
CGAACTCCTACGGGAGGCAGCAGTGGGGAATTGTTCGCAATGGGCACAAGCCTGACGACGCAACGCCGCGTGGAGGATGAAGATCTTCGGGTCGTAAACTCCTTTCGATCGAGACGAACGGCTTCCGGGTGAACAATCCGGGAGAGTGACGGTACCGAGAGAAGAAGCCCCGGCTAACTCCGTGCCAGCAGCCGCGGTAATACGGGGGGGGCAAGCGTTGTTCGGAATTACTGGGCGTAAAGGGCTCGTAGGTGGCCAACTAAGTCAGACGTGAAATCCCTCGGCTTAACCGGGGAACTGC
+
CCCCCGGGGGGGGGGGGGGGGGGGGGGGGGGGGGGGGGGGGGGFGFGGFFGGGGGGGGGGGGGGGGGGGGFGGGGGGGGGGGGAFGGGGGGGGGGGGGGGGGGGGGGGGGGGGGGGGGCCCE:FGGGEGGGGGGGGGFGGGGGG7FGFFGGGGGGGGFGDGGGGGGGGGGGGGGGDGGGGGGFFGG@FFGFFC5EGGEEGGGGGGGECGDGEDF58CG*CGGGGGGDFGCGG9FGGG8C8C?CEGG5C8**::+:>GFFGF+7<<:FGFCE31*1+:@6<07:E=)9<<0=9@BE3>FFF/
@M03506:14:000000000-AKVR1:1:1101:6582:4789 1:N:0:41
CGAACTCCTCCGGGAGGCAGCAGTGGGGAATTTTCCGCAATGGGCGAAAGCCTGACGGAGTGACGCCGCGTGGGGGACGAAGGCCTTCGGGTTGTAAACCCCTGTCAGAGGGAAAGAAGGGTCGCCTGGCTAATATCCAGGTGATCTGACGGTACCTTCAGAGGAAGCCCCGGCCAACTCTGTGCCAGCAGCCGCGGTAAGACAGCGGGGGCAAGCCTTGCTCGGAATCACTGGGCGTAAAGGGCGCGGCGGCGGAATGGCCACTCGGGTGTGAAATCCCCCGGCCCCACCGAGAAACGTA
+
B<B@CFGGG9FC7CCBCGGGGGGFEGFDEGFGGFEFFGEGGGCEG7C7FGGDFC,EB@@FFFGGGGG:@FFGEEGG+@FCECG8FBF,?B7E=FF,CFFGCG>FGGDFFCGGGFFG<,>DC,B<B+<<<7BCGEFFGGFCFGF,@=FG9FC7FBF9;C,,7@91<CBFCC@EC:BFFCC:FGFF9FFC7A:AF77*58?CF7@+0*//:C/**/***3++0+2;:8A*338:9*@8:/5;*+3:E5C3**1*7*/)2)*9:+**+2A9**201:*+2/***)0*/)))-759.))./50)0
@M03506:14:000000000-AKVR1:1:1101:20233:4799 1:N:0:41
CGAACTCCTACGGGAGGCAGCAGTCGGGAATTTTGGGCAATGGGCGAAAGCCTGACCCAGCAACGCCGCGTGAAGGATGAAATCCCTCGGGATGTAAACTTCGCAAGAACGGGAAGAATAAGTAGGGGACAATACCCCCATGATGACGGTACCGTTTGTAAGCTCCGGCTAACTCCGTGCCAGCAGCCGCGGTAATACGGGGGGAGCAAGCGTTGTTCGGATTTACTGGGCGTAAAGGGCGCGTAGGCGGCCAGTGCAAGTCAGTTGTGAAATCTCCGAGCTTAACTCGGAAAGGTCAACT
+
CCCCCGGGGGGGGGGGGGGGGGGGGGGGGGGGGGGGGGGGGGGGGGGGGGGGGGGGGGGGGGGGGGGGGGGGGGGGGGGGGGGGGGGGGGGGGGGGGGGGGGGGGGGGGGGGGGGDGGGFGGGGGGGGGGGGGGGGGGGGGGGGGGGGGGGGGGCGFGGGGGGGGGGGGGGGGGGGGGGGFFGGGGGGGGGGGGGGGGGGGGGGGGGG8CDGGCCEFFGG:EGFGGCFGGGGGGGGG+>CGCGGDGGGGGGGDGGFGFFGFGFG9:EGEG7B*2:?*./>DB@GFFCB8DD:)<FFFFF?0
@M03506:14:000000000-AKVR1:1:1101:5372:4800 1:N:0:41
CGAACTCCTACGAGAGGCAGCAGTGGGGAATTGTTCGCAATGGGCGCAAGCCTGACGACGCAACGCCGCGTGGAGGATGAAGATCTTCGGGTCGTAAACTCCTTTCGATCGAGACGAATGGCCTCCGGGTGAACAATCCGGAGGAGTGACGGTACCGAGAGAAGAAGCCCCGGCTAACTCCGTGCCAGCAGCCGCGGTAATACGGGGGGGGCAAGCGTTGTTCGGAATTACTGGGCGTAAAGGGCTCGTAGGTGGCCAACTAAGTCAAACGTGAAATCCCTCGGCTTAACCGGGGAACTGC
+
CCCCCGGGGGGGGGGGGGGGGGGFFGGGGGGGGGGGGGGGGGGGGGGCFGGGGGGGGGEGGGGGGGGGGGFGGGGGGGGGGGGFFGGGGGGEGGGGGGGGGGGGGGGGGGGGGGGGGGGGGCGGGFGGGGGGGGGGGGGGGGGGGGGGGGGGEGCDFGGGFFGGGGGFFGGDEGGGGGCECFGGGGGGFGGGDEGGGE8;7@F5EEGGGGGGE88CEG*:CCC5CE;;<79CCFF=E85CFFGGGCG5:EFG>CFFC:C56+7C3?FC?FG>FGD+20C*287:E:C6<GF>E:B3.8)0*
@M03506:14:000000000-AKVR1:1:1101:24114:4806 1:N:0:41
CGAACTCCTACGGGAGGCAGCAGCCGCGGTAATACGTAGGTGACAAGCGTTGTCCGGATTTACTGGGCGTAAAGAGCGCGCAGGCGGTCGATCAAGTCGAGTGTGAAAGCCCCCGGCTCAACTGGGGAGGGTCATTCGATACTGATCGACTCGAAGGCAGGAGAGGGTAGTGGAATTCCCGGTGTAGTGGTGAAATGCGTAGATATCGGGAGGAACACCAGTGGCGAAGGCGACTACCTGGCCTGTTCTTGACGCTGAGGCGCGAAAGCTAGGGGAGCAAACGTGATTAGAAACCCCAGGA
+
CCCCCGFGGGGGGGGGGGGGGGGGGGGGGGGGGGGGGGGGGGGGGGGGGGGGGGGGG>EEGFGGGGGGGGGGGGGGGGGGGGG7:FGBFGGGFGGFGGGGGEGGGGD?FGFGGGGEC>FFGDFGGGGGGDGFFGGCFGGGGGFGCFFGCFFGGGGGEGFGGD:FGGEGDGCFFGG?FGGGGGCC<,7?FDCFGFCGGGGGGGGGC9?8EG>CE>8CF8?E5AFGECCEGGGGGDEE6CCF57E6:C+:+<ECFEE3*8D<57DE*9CDCCC?CGGEDEG<4<50:)5*6=6)97>3..838
@M03506:14:000000000-AKVR1:1:1101:4674:4808 1:N:0:41
CGAACTCCTACGGGAGGCAGCAGTCGGGAATTTTGGGCAATGGGCGAAAGCCTGACCCAGCAACGCCGCGTGAAGGATGAAATCCCTCGGGATGTAAACTTCGCAAGAACGGGAAGAATTAGTGGAAGTTAATACCTTCCATGATGACGGTACCGTTTGTAAGCTCCGGCTAACTCCGTGCCAGCAGCCGCGGTAATACGGGGGGAGCAAGCGTTGTTCGGATTTACTGGGCGTAAAGGGCGCGTAGGCGGCCTCCGCAAGTCAGTGGTGAAATCTCCGAGCTACACTCGTAAAGGACAAC
+
CCCCCGGGGGGGGGGGGGGGGFG<FFGGGDGGGGGG@FFFCCFFFGEFFFFGGGGGGCF68<FFEGECFCCGGGFG8,CCFGFFGGECF>7:FGG<BFE<BF?FEDBFGGEEGFFEGGACF=@EDFFCFEF9DFG8FCDEEDGGGGGA@CFGF>CFDGDGCC=CAFFGGGCEFGGGGGGGGFGGFBFG8FEEGGGGDG@8BEDEE:EDDEG>8:;>GEFG=?E8C@AFFGGGG=GEF9DCCG=*2*:7+:==<*:*/597C+2+<*+9+12922?0*09)55)++**9(>)-70*9)8>7)
@M03506:14:000000000-AKVR1:1:1101:5494:4857 1:N:0:41
CGAACTCCTACGGGAGGCAGCAGTAAGGAATTTTCCGCAATGGGCGAAAGCCTGACGGAGTGACGCCGCGTGTGGGACGATGGCCTTCGGGTCGTAAACCACTGTCAGTGGGAAAGATGGGTGTCGGCGTGATAACCGCCGGCATTTGACGGTACCTGCAGAGGGAGCCCCGGCTAACGCTGGGCCAGCAGCCGCGGGAAGACAGAGGGGGCAAGCGTTGCTCGGAAGTACTGGGCGTAAAGGGCGCGTAGGCGGGATGGCAAGTCGGCCGTGAAATCCTACGGCTCAACCGCGGAGCGTC
+
6B@CCAFGGGGDGGDFEGG7C@FE<FGGGGCEDGFFEEGGGFGG8FEFGGGGGFGGGGGGGGGGGFGG7>@F=FEEGFFCFGGGFBBFGGGF:FBF<FEDF7=F?FC5BFFGCGGGG9?FGDGEAFF+=BFGGGGG,@E@FFCFCFGG9?F7:F<F,FFFFF7<F7<B61<FGE7:7<*<*1*1=CCFC882/:?CC*8*/8C6@F8C888C5;*;E=5C=:CCE*8*<9:++0;;5*9;:FD5*:57*75E=*CC57/**:0:<:=5**2757CD*84**10C*)19200())07)))0)
@M03506:14:000000000-AKVR1:1:1101:10824:4875 1:N:0:41
CGAACTCCTACGGGAGGCAGCAGTAGGGAATCTTGCGCAATGGGCGAAAGCCTGACGCAGCGATGCCGCGTGCGGGATGAAGGCCCTCGGGTTGTAAACCGCTTTCAGCAGGGACGAAATTGACGGTACCTGCAGAAGAAGCCCCGGCCAACTACGTGCCAGCAGCCGCGGTAGTACGTAGGGGGCGAGCGTTGTCCGGATTTATTGGGCGTAAAGAGCTCGTAGGCGGTTCGGCAAGTCGGATGTGAAATCTCCACGCTCAACGTGGAGGGGCCATTCGACACTGCCGTGACTCGAGTCC
+
CCCCCGGGGGGGGGGGGGGGGGGGGGGGGGGGGGGGGGGGGGGGGGGGGGGGGGGGGGGGGGGGGGGGGGGGGGGGGGGGGGGGGGGGGGGGGGGGGGGGGGGGGGGGGGGGGGGGGGGGGGGGGGGGGGGGGGGGGGGGGGGGGGGGGGGGGGGGGGGGGGGGGGGGGGGGGGGGGGGFGGGGGGGGGGGGGGGGGGGGCGGGGGDFGGGGGGDGGGGGGGGGGGGGGGGGDEGGGGFGGGC=EGGGGGGGGGGGGFGDGGGGGDGDCFGFGGGGGFGDF3):766?>5><F*@FFFFFF
@M03506:14:000000000-AKVR1:1:1101:7860:4881 1:N:0:41
CGAACTCCTCCGGGAGGCAGCAGTGGGGAATTGTTCGCAATGGGCGCAAGCCTGACGACGCAACGCCGCGTGGAGGATGAAGACCTTCGGGTCGTAAACTCCTTTCGACCGAGAAGAATGGCTCCCGACCTCATACGTCGGGAGCATGACGGTATCGAGGGAAGAAGCCCCGGCTAACTCTGTGCCAGCAGCCGCGGTAATACGGGGGGGGCAAGCGTTGTTCGGAATTACTGGGCGTAAAGGGCTCGTAGGTGGCCAACTAAGTCATACGTGAAATCCCTCGGCTTAACCGGGGAACTGC
+
CCCCCGGGG9FGGGGGGGGGGGGGGGGGGGGGGGGGGGGGGGGGGGGGGGGGGGGGGGGGGGGGGGGGGGGGGGGGGGGGGGGGGGGGGGGGGGGGGGGGGGGGGGGGGGGGGGGGBBDEFGGGGGGGGGGGGGGGGGGGGGGGGGGGGGGGGGGFGGGGGGGGGGGGDFEGGGGDG@:FGGGGGGGGGGGGGGGGGGGEFGGGGDGGGDGGGEGGGGGGGGFGGG5CCEGFFFGGGGDEFGGGGGG</:CEFGGFGFFFFCC?<:CFFGGFGGFFGFG49<7CE3C45:?>BD:BE>FF=
@M03506:14:000000000-AKVR1:1:1101:17340:4889 1:N:0:41
CGAACTCCTACGGGAGGCAGCAGTCGGGAATTTTGGGCAATGGGCGAAAGCCTGACCCAGCAACGCCGCGTGAAGGATGAAATCCCTCGGGATGTAAACTTCGCAAGAACGGGAAGAATAAGTAGGGGACAATGCCCCCTATGATGACGGTACCGTTTGTAAGCTCCGGCTAACTCCGTGCCAGCAGCCGCGGTAATACGGGGGGAGCAAGCGTTGTTCGGATTTACTGGGCGTAAAGGGCGCGTAGGCGGTCAGCACAAGTCAGTTGTGAAATCTCCGAGCTTAACTCGGCAAGGTCAAC
+
CCCCCGGGGGGGGGGGGGGGGGGGGGGGGGGGGGGGGGGGGGGGGGGGGGGGGGGGGGGGGGGGGGGGGGGGGGGGGGGGGGGGGGGGGGGGGGGGGGGGGGGGGGGGGGGGGFCGGGGGGGGGDGGGGGGGGGGGGGGGGGGGGGGGGGGFGGGGGGGGGGGGGGGGGGGGGGCCCFGGGGGGGGGGGGGGGFEGGGGGEGGGGGGGGFGFE;8EEFFED5CCFAFDCCGGGCEGD7:CEGDGCCEGGGGE<==DE7CFGGCFGDGG?309FGG7DBGDCB3FFFC*6C5-77@FF6)**
@M03506:14:000000000-AKVR1:1:1101:16442:4911 1:N:0:41
CGAACTCCTACGGGAGGCAGCAGTGGGGAATTGTTCGCAATGGGCGAAAGCCTGACGACGCAACGCCGCGTGGAGGACGAAGATCTTCGGGTCGTAAACTCCTGTCGAGTGGGAAGAACACCTCCGGGGTGAACAATCCGGGAGGCTGACGGTACCACTAAAGGAAGCCCCGGCTAACTCCGTGCCAGCAGCCGCGGTAATACGGGGGGGGCAAGCGTTGTTCGGAATTACTGGGCGTAAAGGGCTCGTAGGCGGCCTACTAAGGCAGAAGTGAAATCCCCAGGCTCAACCTGGGAACTGG
+
CCCCCGGGGGGGGGGGGGGGGGGGGGGGGCFGGGGGGGDGGGFGGGGGGGGGGGGGGDGGGGGGGGGDGGEGE7FGDGGDFGEFGGFGGGGGGGG8=FGGGGGGFGG7FGGGGDFGCFCF8F<BFGGGGGGFF:F8:FDGEEGGGGGGGGGGGGGG9AFCG@EGCFGFFEGEFGGGGGGGGGFFDG+C8?F6EC58::>EGF7@EGEEGGGGCFFFE/;E*/@EC5EFF+C?9CCCGG3CFFGG:C5CEGGGGGG3C307?9:F*0*9**3/7*?E>FCG5@:F5)9F29<4:@>4?F?F)
@M03506:14:000000000-AKVR1:1:1101:7682:4916 1:N:0:41
CGAACTCCTCCGGGAGGCAGCAGTCGGGAATTTTGGGCAATGGGCGAAAGCCTGACCCAGCAACGCCGCGTGAAGGATGAAATCCCTCGGGATGTAAACTTCGCAAGAACAGGAAGAATAAGTAGGGGACAATACCCCCTATGATGACGGTACTGTTTGTAAGCTCCGGCTAACTCCGTGCCAGCAGCCGCGGTAATACGGGGGGAGCAAGCGTTGTTCGGATTTACTGGGCGTAAAGGGCGCGTAGGCGGCGCCGCAAGTCGGTTGTGAAATCTCCGGGCTTAACCCGGAAAGGTCAACC
+
CCCCCGGGG-EFGGGGGGGGGGGGGGGGGGGGGGGGGGGGGGGGGGGGGGGGGGGGGGGGGGGGGGGGGGGGGGGGGGGGGGGGGGGGGGGGGGGGGGGGGGGGGGGGGGGGGGGGGGGGGGGGGGGGGGGGGGGGGGGGGGGGGGGGGGGGGGGFGGGGGGGGGGGGGGGGGGGGGGGFGGGGG?FGGGGGGCGGGGGGGEGGGGGGGGF>EEEGEGGGGGGGGGGGGGGGGGGEGC:CEGGGCCCGGGGGGG=5EFGG<CDGGDGGGGFB7F7CG>CGGD)CCFGF;D>BEFFFF??BF
@M03506:14:000000000-AKVR1:1:1101:9667:4924 1:N:0:41
CGAACTCCTACGGGAGGCAGCAGTCGGGAATTTTGGGCAATGGGCGAAAGCCTGACCCAGCAACGCCGCGTGAAGGATGAAATCCCTCGGGATGTAAACTTCGCAAGAACGGGAAGAATAAGCCGGTGTGAATACCACCGGTGATGACGGTACTGTTTGTAAGCTCCGGCTAACTCCGTGCCAGCAGCCGCGGTAATACGGGGGGAGCAAGCGTTGTTCGGATTTACTGGGCGAAAAGGGCGCGTAGGCGGCCACCGCAAGTCGGTTGTGAAATCTCCGGGCTTAACCCGGAAAGGTCAAT
+
CCCCCGGGGGGGGGGGGGGGGGGFCFGGGGGGGGGGGGGGGGGGGGGGGGGGGGGGGGGGGGGGGGGGGGGGGGGGGGGGGGGGGGDGFGGGGGGGGGGGGGGGGGGGGGEGGGGGGGGGGGGGFGDGGGGGGGGGFGGGGGGFFGGGGGGFGEFGGGGGFGGGGGGGGGGGGGGGGDGGGGGGGGGGGGGGGGGGG9CFGGGDEGC**;EFE88*8:CED=E>?GC:C@FFE*:CCCDGGGCEG5EC6EEGC*:4*)1>*+*:ED5CC5CF7:>+**9D37)*<*:6,>39557)**06*
@M03506:14:000000000-AKVR1:1:1101:12206:4934 1:N:0:41
CGAACTCCTACGGGAGGCAGCAGTCGGGAATTTTGGGCAATGGGCGAAAGCCTGACCCAGCAACGCCGCGTGAAGGATGAAATCCCTCGGGATGTAAACTTCGCAAGAACGGGAAGAATAAGTCTGTGTAAATACCACTGACGATGACGGTACCGTTTGTAAGCTCCGGCTAACTCCGTGCCAGCAGCCGCGGTAATACGGGGGGAGCAAGCGTTGTTCGGATTTACTGGGCGTAAAGGGCGCGTAGGCGGCCAGTGCAAGTCAGTTGTGAAATCTCCGAGCTTAACTCGGAAAGGTCAAC
+
CCCCCGGGGAGGFGGGGGGEGGGGGGGGGGGGGGGEGGGGGGGGGGGGGGGGGEGGGGGGGGGGGGGGGGGGGGGGGGGGGGGGGGGGGGGGGGFGFGGGGGGGGGGFFGGGGGGGGGGGGGGGGGGGGGGGGGGGGGGGGGGDGGAFGGGGGGGGGGGGGGGGGFGGGGDGGGDFGGGCFFGGF@FGGGDFGCEFGGGGDEECEDEGF6FFEEEECEGCEECCFFGGGFFFE5CCGCCGGGGGEGG5CCEGD*:DFFF*:ECCFFGFCGF?FF:CCFGDDE>6??F6<GF0)874?FF?7
@M03506:14:000000000-AKVR1:1:1101:5274:4965 1:N:0:41
CGAACTCCTACGGGAGGCAGCAGTCGGGAATTTTGGGCAATGGGCGAAAGCCTGACCCAGCAACGCCGCGTGAAGGATGAAATCCCTCGGGGTGTAAACTTCGCAAGAACGGGAAGAATAAGTCTGTGTAAATACCACTGACGATGACGGTACCGTTTGTAAGCTCCGGCTAACTCCGTGCCAGCAGCCGCGGTAATACGGGGGGAGCAAGCGTTGTTCGGATTTACTGGGCGTAAAGGGCGCGTAGGCGGCCAGTGCAAGTCAGTTGTGAAATCTCCGAGCTTAACTCGGAAAGGTCAAA
+
CCCCCFGFGGGGDCECFGGGGFFGFGGEDGE8@DFG;@FDE<C8FGGECFGGDEGGFG@,@CFGCEEG>FFG@EEEFFGFFGGEE<<FFGGCFEGGGGFFGGDGGGG8FFFGG7FC@FEEFF?C<FGGFGFGGGF<F=DFGGCECF<FFDFFFC@GGGGFGGGGAF:1:C@FGF9FFCFFEGGGFFGGG7CC<<**?++=8CCE>*:>*;@58EE??FFGD5;CFGFFG6;FG5=8CCFCEDG5/C5*+:CG):E6+7:0<<FCF:9C9CEFC7>00=<CCBE6EFF?)>3,7))71@?*/
@M03506:14:000000000-AKVR1:1:1101:7225:5007 1:N:0:41
CGAACTCCTCCGGGAGGCAGCAGTCGGGAATTTTGGGCAATGGGCGAAAGCCTGACCCAGCAACGCCGCGTGAAGGATGAAATCCCTCGGGATGTAAACTTCGCAAGAACGGGAAGAATAAGCCGGTGTGAATATCACCGGTGATGACGGTACTGTTTGTAAGCTCCGGCTAACTCCGTGCCAGCAGCCGCGGTGATACGGGGGGAGCAAGCGTTGTTCGGATTTACTGGGCGTAAAGGGCGCGTAGGCGGCCACCGCCAGTCGGTTGTGACATCTCCGGGCTTAACCCGGAAAGGTCAAT
+
CCCCCGGGG-FFGGGGGGGGGGGGGGGGGGGGGGGGGGGGGGGGGGGGGGGGGGGGGGGGGGGGGGGGGGGGGGGGGGGGGGGGFGGGGGGGGGGGGGGGGGGGGGGGGGGGGDGGGGGGGGGGGGGGGGGGGGGGGGGGGGGGGGGGGGGGGGGGGGGGGGGGGGGGGGGGGGGGGGGGGGGGGGGGGDGGGEGFFGGGGGGGEGEGGGGGECEDG=EGGCGGGFGGGGF8=:8C*CGEGGECGGGGGEGGGEGGEE5C5FGGGD59CGC47>>EDF7DCB37FFF=6CB(58@>67@F1
@M03506:14:000000000-AKVR1:1:1101:25607:5012 1:N:0:41
CGAACTCCTACGGGAGGCAGCAGGCGAGTATATTCCGCAATGGACGCAAGTCTGACGGAGCGACGCCGCGTGATGGATGAAGTGCTTAGGTACGTAAACATCTTTTATCGGGGAAGAACTTATTGACGGTACCCGATGAATAAGGGGCTCCTAACTCTGTGCCAGAAGGAGCGGTAATACAGAGGCACCGAGCGTTACCCGGAATCACTGGGAGTAAAGGGTGTCCAGGCGGTAGTATTAGTCTCTCGGAAAATAGATGGGCTCAATCTATAGCGAGGGAGGGAAGCGGGACTACGCAAGG
+
CCCCB6EEAED;FEEDBGEF;FGGD@CC6<FGDFGFGGGGGGDCFE7CCG9FFCG9:F@FE:F:F7@=@F7@ECFG@FGGDFFGCACFFGFEEFFDCCE9?F,,5BFFGDFE>B@FGF<<BFDD<<<FFGDFB>F:CFFGGGGGF7C@5FEB:><9FGGFCGG9C,>FFCA77<*<F<C;:,;,:<*81:FFEF8FE*<?EC8:C+A<:<:5*;*33:+98;A*<<<+;>E>?*?C7C:9CEGC9<+****:99+*<9:*>*9*0>+:<C7**29*)))*15;*1)*0())()07))))07
@M03506:14:000000000-AKVR1:1:1101:12835:5018 1:N:0:41
CGAACTCCTACGGGAGGCAGCAGTCGAGAATTTTTCTCAATGGGGGAAACCCTGAAGGAGCGACGCCGCGTGGAGGATGAAGGCTTTCGGGTTGTAAACTCCTGTCATTTGAGAACAAGGTGCGAGTATTAACTGTGCTCGCATTGATAGTATCAGAAGAGGAAGGGACGGCTAACTCTGTGCCAGCAGCCGCGGTAATACAGAGGTCCCAAGCGTTGTTCGGATTCATTGGGCGTAAAGGGTGCGTAGGTGGCGCCGTAAGTCGGGTGTGAAATTTCGGAGCTTAACTCCGAAACTGCAA
+
CCCCCGGGGFGGGGGGGGGGGGGGGGGGGDGGGGGGGGGGGGGGGGGGGGGGGGGGGGGGGGGGGGGGGGGGGGGGEFGGGGGGGGGGGGGGGGGGGGGGGGGGGGGGGGGGGGGGGGGGGFFFGGGCGGGGGGGGGGGGGGGGGFGGGGGGGGGGGGGGFGGGGGGGGGGGGGGFGCGGGGGGGGGGGG<FFGGGDEFGGGG@:CGGCFGGGGGEEGGGGGGGDCGGGF:EGGGGGGGGGGGGGGE3C=:CFFGGGEG**/0AEGEGC)=?DCFGGFGC<@)*<*:*-:727)8BB**1*
@M03506:14:000000000-AKVR1:1:1101:25300:5022 1:N:0:41
CGAACTCCTACGGGAGGCAGCAGTCGGGAATTTTGGGCAATGGGCGAAAGCCTGACCCAGCAACGCCGCGTGAAGGATGAAATCCCTCGGGATGTAAACTTCGCAAGAACGGGAAGAATAAGTAAGAGTTAACACCCCTTACGATGACGGTACTGTTTGTAAGCTCCGGCTAACTCCGTGCCAGCAGCCGCGGTAATACGGGGGGAGCAAGAGTAGCTCGGATCTACTGGGTGTAATGGACGAGTAGGCGGACAGCACAAGGCAGTTGTGACATCTCCGGGCTGAAATCTGAAAGGTCAAA
+
@CCCCGGGGGGGGEFCEGGDGGGGGGGGECEFFGGG@FGGGGGFFGDFEGGGGGGGGFGGGFGGD:F:FEGGGGGGEEDFGAFGGGGGGGGG@CEEFGG,CFGGFD:BFFGBEGGDFDGGAEGCFG9FFFFGAD,3+3B<,@=F+@<3>7F7F3=@@FCC9DDFCCD@:@7>:<;>,*6:7<D::,C7F@FCF*8FCF+;88*5/*1*:08*2++++02;CG**3ACFC6:*12<:++2++***2*2*+:7*1*5<8)**:*/*:*3C<7<*0:CGFF<))35*/***)*0)**64@9@4*
@M03506:14:000000000-AKVR1:1:1101:19765:5050 1:N:0:41
CGAACTCCTACGGGAGGCAGCAGTCGGGAATTTTGGGCAATGGGCGAAAGCCTGACCCAGCAACGCCGCGTGAAGGATGAAATCCCTCGGGATGTAAACTTCGCAAGAACGGGAAGAATAAGTAGGGGACAATACCCCCTATGATGACGGTACCTGTAGAAGAAGCCCCGGCTAACTCCGTGCCAGCAGCCGCGGTAATACGGGGGGGGCAAGCGGTGTTCGGAATTACTGGGCGTAAAGGGCGCGTAGGCGGGTTGCTACGTTGGATGTGAAAACTCTGGGCTTAACCCCGAGCGTGCAT
+
CCCCCGGGGFFFGGGDFGGGDGGFEEGDGEGGGGGGGGFGGGCFGEGC:FEFGGGGGFGGGGGGGGGGGGGGCFGGFGGGGFCCFFEAFEEGGGGFEFEGFDG7FFDFDGGG+8@CFGFGF9FGDGGCCFG8EDCFG@@@FCFG<<<FEEGGGCEFGFGFFG7BCGFGCEG@E7,??,?FCCGGFCCFFGCGC@@*31?C95CDEG5EGGGG**;:*?8EF5=*/;++2<CFGC**:*9CGG5=*:=9CE?E3*CDE4F79=*2**+26*09**0006:C<4)**/*1)*)-))7)0).)1
@M03506:14:000000000-AKVR1:1:1101:12992:5063 1:N:0:41
CGAACTCCTACGGGAGGCAGCAGTCGGGAATTTTGGGCAATGGGCGAAAGCCTGACCCAGCAACGCCGCGTGAAGGATGAAATCTTTCGGGATGTAAACTTCGGAAGAATAGGAAGAATACTGACGGTACTATTTTTAAGGTCCGGCTAACTACGTGCCAGCAGCCGCGGTAATACGTAGGGACCAAGCGTTGTTCGGATTTACTGGGCGTAAAGGGCGCGTAGGCGGCGTAATAAGTCACTTGTGAAATCTCCGGGCTTAACTCGGAGCGGCCAAGTGATACTGTCATGCTAGAGTGCAG
+
CCCCCGGGGCGGGGGGGGGGGGGGGGGGGGGGGGGGGGGGGGGGGGGGGGGGGGGGGGGGGGGGGGGGGGGGGGGGGGGGGFGGGGGGGGGGGGGGGGGGGGGGGGGGGGGGGGGGGGGGGGGGGGGGGGGGGGGGGGGGGGGGGGGGGGGGGGGFGGGGGGGGGGGGGGFG>FFGGGCGGGGGGGCFGGCEGGFGGGEGGGGGGCGGGGEGCDGGGGGGGC8EGGGGGEGG*7@FFEFGGGGGCGEFGGGGGGGDCBD4C7:?F>EDE<EECCC:DFGD:@4+A=DFFGFBB6F?@BB?7
@M03506:14:000000000-AKVR1:1:1101:8055:5069 1:N:0:41
CGAACTCCTCCGGGAGGCAGCAGCCGCGGTAAGACAGAGGTGGCAAGCGTTGTTCGGATTTACTGGGCGTAAAGGGTGCGTAGGTGGTTAGGTAAGACCTGCGGGAAAGACCTGGGCCTAACCCAGGAAGGTCACAGGTGACTGCCTAGCTTGAGGGCGGGAGAGGAGAGCGGAATTCCCGGTGTAGCGGTGAAATGCGTAGAGATCGGGAGGAAGGCCGGTGGCGAAGGCGGCTCTCTGGAACGTTCCTGACACTGAGGCACGAAAGCGTGGGGAGCAAACAGGATTAGAAACCCGAGTA
+
CCCCCGGGG9FGGGGGGGGGGGGGGGGGGGGGGGGGGGGGGGGGGGGGGGGGGGGGGGGGGGGGGGGGGGGGGGGGGGGGGGGGGGGGGGGGGGGGGGGGGGGGGGGGGGGGGGGGGGGGGGGGGGGGGGGGGGGGGGGGGGGGGGGGGGGGGGGGGGGGG>FEGGGGFGGGGFGGGGGGGGFGGGGGGGGGGFC?FFGEGGGGGFGGGGGGGGGGGG=EGGGGGGGGGGGGDEGE?CGFCFFGGFGDGGGFDCFG9FFFFEGG5D*CGG:7>DDCG:D4C@FGF)09<D?DFFFEF>D.)
@M03506:14:000000000-AKVR1:1:1101:5063:5081 1:N:0:41
CTAACTCCTACGGGAGGCAGCAGCCGCGGTAATACGGGGGGAGCAAGCGTTGTTCGGATTTACTGGGCGTAAAGGGCGCGTAGGCGGCCAGCACAAGTCAGTTGTGAAATCTCCGAGCTTAACTCGGAAAGGTCAACTGATACTGTGCGGCTAGAGTGCGGAAGGGGCAACTGGAATTCTTGGTGTAGCGGTGAAATGCGTAGATATCAAGAGGAACACCTGCGGCGAAGGCGGGTTGCTGGGCCGACACTGACGCTGAGGCGCGAAAGCCAGGGGAGCGAACGGGATTAGAAACCCGAGT
+
CCCCCGGGGGGGGGGGGGGGGGGGGGGGGGGGGGGGGG7FGGGGGGGGGFGGGGGGGEGGGGGGGGGGGGGGGGGGGGGGGGGGGGGGGGGGGGGGGGGGGGGGGGGGGGGGGGGGGGGGGGGGGGGGGGGGGGGGGGGGGGGGGGGGGGGGGGGGGGGGGGGDGEGGGGGGGGGGGGGGGGGFGGFGGGGGGGGGGGGGGGGGGGGGGGGGGGGGGGGGGGGGGGGGGGGGDGGGGGGGGGGGFG5CGCGGGFGGE73CFGGDCDGDECGFGGD57:<C7>>=EBCD?DF4=4..<B>5)
@M03506:14:000000000-AKVR1:1:1101:5374:5090 1:N:0:41
CGAACTCCTACGGGAGGCAGCAGCCGCGGTAATACGGAGGGTGCGAGCGTTGTCCGGAATCACTGGGCGTAAAGGGCGCGTAGGTGGCGCGAGTAGTCAACGGTGAAAGCCCGGGGCTCAACCCCGGGTCGGCCGTCGATACTCTCGTGCTTGAGCACTGTAGAGGCAGGTGGAATTCCGGGTGTAGCGGTGGAATGCGTAGAGATCCGGAAGAACACCGGTGGCGAAGGCGGCCTGCTGGGCAGTAGCTGACACTGAGGCGCGACAGCGTGGGGAGCAAACAGGATTAGAAACCCGAGGA
+
CCCCCGGGGGGGGGGGG@FGGGGGGGGGGGGGGGGGGGGFGGGGGGGGGGGGGGGGGGGGGGGGGGGGGGGGGGFEGGGGGGGGGGGFGGGGGGGGGGGGGGGGGGFGGGGGGEEGGFGGGGGGGGGGGGGGGGGGGGGGGGGGGGDFFGFGGGGGGGGGGGGGGGGGGGGGGGFGGGGGGEEGGFFFEGCEGEGGGFGGGGEGGGGGCECEDCGGGGGGGGGGGGG=EGGCECEE=FGFC=FEEEC7@7<CF+<696CGFEGGGGEDGD:@GGGCC>557>FGFFGB2=BFFF@>>:B30
@M03506:14:000000000-AKVR1:1:1101:9790:5091 1:N:0:41
CGAACTCCTACGGGAGGCAGCAGTCGGGAATTTTGCGCAATGGGCGAAAGCCTGACGCAGCAACGCCGCGTGAGGGATGACGGCCTTCGGGTTGTAAACCTCTTTTGTCAGGGAAGATAATGACGGTACCTGGCGAATAAGCCACGGCTAACTACGTGCCAGCAGCCGCGGTAATACGTAGGTGGCAAGCGTTGTCCGGATTTACTGGGCGTAAAGAGCGCGCAGGCGGTCGTTCAAGTCGCGTGTGAAAGCCCCCGGCTCAACTGGGGAGGGGCACGCGATACGGATCGACTCGGAGGCA
+
CCCCCGGGGGGGGGGGGGGGGGGGGGGGGGGGGGGGGGGGGGGGGGGGGGGGGGGGGGGGGGGGGGGGGGFGGGGGGGGGGGGGGGGGGGGGGGGGGGGGGGGGGGGGGGGGGGGGGGGGFGGGGGGGGGGFGGGGGGGGGGGGGDGGGDGGGGGGGGGFGGGGGGGGGGGGGGGGGGGGGGFGFFGGGGGEFGGGGGGGGGG?CGGGGGGCCDFGDFGEEG5EC>5EEGDGECGGEF:CECGCEEGGFFGFGGGG::CCE?CGGGGGG7E>37):5537<)5:*.*0,7)3<@>).8>5)
@M03506:14:000000000-AKVR1:1:1101:9206:5119 1:N:0:41
CGAACTCCTACGGGAGGCAGCAGTCGGGAATTTTGGGCAATGGGCGAAAGCCTGACCCAGCAACGCCGCGTGAAGGATGAAATCCCTCGGGATGTAAACTTCGCAAGAACGGGAAGAATTAGTGGAAGTTAATACCTTCCATGATGACGGTACCGTTTGTAAGCTCCGGCTAACTCCGTGCCAGCAGCCGCGGTAATACGGGGGGAGCAAGCGTTGTTCGGATTTACTGGGCGTAAAGGGCGCGTAGGCGGCCTCCGCAAGTCAGTTGTGAAATCTCCGAGCTTAACTCGGAAAGGTCAAC
+
CCCCCGGGGGGGGGGGGGGGGGGGGGGGECGGGGGGGGFGGGGGGGGGGGGGGGGGGGGGFGGGGGGGGGGGFGGGGGGGGGGGGGGGGGGCFEGGGGGGGGGGGGG8FGGGGGDGGGGGFFGGGGFGGFFFGGGGGGGGGGGGGGGGGEGGGGGGGGGGGGGFFFGGEGGGCFFDGGGFGGGGGGGGDGGGGFGCGGGG7*:8EC8E@FFFG;>EEGFDGGGGCFFGGFGGGE8CFCCEGCCGGEEDFGEGGCF<E@D)/+2<FFGGFGF=7CFEGFGGDD>EC=FBDC>65)<F*7669
@M03506:14:000000000-AKVR1:1:1101:9010:5136 1:N:0:41
CGAACTCCTACGGGAGGCAGCAGTCGGGAATTTTGGGCAATGGGCGAAAGCCTGACCCAGCAACGCCGCGTGAAGGATGAAATCTTTCGGGATGTAAACTTCGGAAGAATAGGAAGAAAAAAATGACGGTACTATTTTTAAGGTCCGGCTAACTACGTGCCAGCAGCCGCGGTAATACGTAGGGACCAAGCGTTGTTCGGATTTACTGGGCGTAAAGGGCGCGTAGGCGGCGCAATAAGTCACTTGTGAAATCTCCGGGCTTAACTCGGAGCGGCCAAGGGATACTGGTGTGCTAGAGTGC
+
CCCCCGGGGGGGGGGGGGGGGGGGGGGGGGGGGGGGGGGGGGGGGGGGGGGGGGGGGGGGGGGGGGGGGGGGCFGGGGGGGGGGGGGGGGGGGGGGGGGGGGGGCFGGGGGGGGGGGGGGGGGGGGGGGGGGGGGGGGGGGGGGGGGGGGGGGGGGGGGGGGGGGGGGGGGGFGGGGGGGGGGGGGGGGGGGFGGEGCGGGGDEFGGGGGGEC5CDGGGGGGG???E@EGEE=EECFFGFGGGGGGGGGFC+::C7C)C<=EGG7::CEGG3DD):)09*7556+/*)6D><F4196?FB*
@M03506:14:000000000-AKVR1:1:1101:10825:5146 1:N:0:41
CGAACTCCTACGGGAGGCAGCAGTCGGGAATTTTGGGCAATGGGCGAAAGCCTGACCCAGCAACGCCGCGTGAAGGATGAAATCCCTCGGGATGTAAACTTCGCAAGAATGAGAAGAATAAGTAGGGGACAATACCCCCTATGATGACGGTATCATTTGTAAGCTCCGGCTAACTCCGTGCCAGCAGCCGCGGTAATACGGGGGGAGCAAGCGTTGTTCGGATTTACTGGGCGTAAAGGGCGCGTAGGCGGTCAGCACAAGTCAGTTGTGAAATCTCCGAGCTTAACTCGGAAAGGTCAAC
+
CCCCCGGGGGGGGGGGGGGGGGGGGGGGGGGGGGGGGGGGGGGGGGGGGGGGGGGGGGGGGGGGGGGGGGGGDGGGGGGGGGGGGGGGGGGGGGGGGGGGGGGGGGGGGGGGGGFGGGGGGGGGGGGGGGGGGGGGFGGGGGGGFGFGGGFFGGGGGGGGGGGGGFGGGGGFGGGGGGGGGGGGFGFGGGGGGGGGGGGGGGGGGGGGGGGGGGGGGFFGE=CCFGGGGGGFGGEE5@DEGDGDCG=DGGD>DECFF45<FFGCF7?DFDG?DGG7:?DCDE:CFFG647:1BDFFFBFF7
@M03506:14:000000000-AKVR1:1:1101:23782:5147 1:N:0:41
CGAACTCCTACGGGAGGCAGCAGTGGGGAATTGTTCGCAATGGGCGCAAGCCTGACGACGCAACGCCGCGTGGAGGATGAAGACCTTCGGGTCGTAAAATCCTTTCGATCGAGACGAACGGCCTCCGGGCGAATAGTCCGGAGTTATGACGGTACCGAGAGCAGAAGCCCCGGCTAACTCCGTGCCAGTCGCCGCGGTAATACGGGGGGGGCAAGCGTTGTTAGGAATTACTGTGCTTAACGGGCTAGTACGTGGCCAACGAAGGCAGCCGTTAAATCCCTCGGCCTAACCGGGGAACTTC
+
CCCCCFFGAF@FGEGGEGDCFFGD,FF@FFGGGGEG7@@:CFFGG7CCCCFGGG8FCEGGCECFEDDFE7F>ECE@:FFFCEC@F8?EB+C<>=FEG7,CFFFGGGEFCF::DFGGDEE+>=+>FGC+@*><*>*DFF@BFGF1,73<3C<<<:<A:=<***?<:,<,<<C*<EE5FF?CFG@@*8+@++/:>5:582*2<@F*:8*:**8?*:@*?****2++;@ECGGGCF+++++2<+***2**/+++:C=CD8)*9*2*********0***3:@***.)*1.987F)()0.753)*1
@M03506:14:000000000-AKVR1:1:1101:12435:5154 1:N:0:41
CGAACTCCTACGGGAGGCAGCAGTCGGGAATTTTGGGCAATGGGCGCAAGCCTGACCCAGCAACGCCGCGTGAAGGATGAAATCCCTCGGGATGTAAACTTCGCAAGAACGGGAAGAATAAGCCTGTGTTAATAGCACAGGTGATGACGGTACCGTTTGTAAGCTCCGGCTAACTCCGTGCCAGCAGCCGCGGTAATACGGGGGGAGCAAGCGTTGTTCGGATTTACTGGGCGTAAAGGGCTCGTAGGCGGCCAACTAAGTCGGACGTGCAATCACCTAGCTTAACTGGGGAACTGTGTCC
+
CCCCCGGGGFGGGGGGGGGGGGGGGGGGGGGEGGGGGGGGGGGGGGGGGGGGGGGGGGGGGGGGGGGGGGGGGGGGGGGGGGGGFFGGGGGGGGGGGGGGG9FGGGGGGGGGGGGGGGCGGGGGGGGGG?FDEFGGGGGFFGCGGFGGGGGGGGEGCGGGFGGGGGGGGGGGGGG9FEGGGGGGFGGGGGGGGGGGGGGGCEEGC5CEEFFGG;*:;F<CEDE8C7AFFGFGDEEC5A7CC=CC2:EG9:E5D=EGGFGCFECE7>*7**7@79*02*9****<C?C=7CB1<39?/7@*1
@M03506:14:000000000-AKVR1:1:1101:13238:5187 1:N:0:41
CGAACTCCTACGGGAGGCAGCAGTAGGGAATATTGGGCAATGGAGGAAACTCTGACCCAGCCATGCCGCGTGCAGGATGACGGCCCTCTGGGTTGTAAACTGCTTTTATACGGGAAGAAAAAATACTACGTGTAGTATACTGACGGTACCGTAAGAATAAGGATCGGCTAACTCCGTGCCAGCAGCCGCGGTAATACGGAGGATCCAAGCGTTGTCCGGATTTATTGGGTTTAAAGGGTGCGTAGGCGGATCTTTAAGTCAGTGGTGAAAGCCTGCAGCTTAACTGTAGAACAGCCATTGA
+
CCCCCGGGG9FGGGGGGGGGGGGGGGGGGGGGGGGGGGGGGGGFGGGGGGGGGGGGGGGGGGGGGGGGGGGGGGGGGGGGGGGGGGGGGGGGGGGGGGGGGGGGGGGGGGGGGGDGGGGGGGGGGGGGGGGGGGGGGGGGGGGGGGGGGGEGGGGFGGGGGGGGGGGGGGGGGGGG<C@FGGGGGGGG>FGEGG;FGGGGGGDEFGGGGGG8CGGFFGGGG*>BCFFFF8/;+:@9CEGCGG5:CEGGGCECGGGGGF>C9CCGGGC:<7?:59FCFFFFGFFF<=:6A797FF4>@@??*
@M03506:14:000000000-AKVR1:1:1101:4934:5193 1:N:0:41
CGAACTCCTACGGGAGGCAGCAGTGGGGAATATTGGACAATGGGGGAAACCCTGATCCAGCCATGCCGCGTGAGTGATGAAGGCCTTCGGGTTGTAAAACTCTTTCGACGGGGACGATAATGACGGTACCCGTAGAGGAAGCTCCGGCTAACTTCGTGCCAGCAGCCGCGGTAATACGAAGGGGGCTAGCGTTGTTCGGAATTACTGGGCGTAAAGCGCGCGCAGGCGGTTTTTCAAGTCAGTGGTGAAAGCCCGGAGCTCAACTCCGGAAATGCCATTGAAACTGTGAAACTTGAGGATG
+
CCCCCGGGGGGGGGGGGGGGGGGGGGGGGGGGGGGGGGGGGGGGGGGGGGGGGGGGGGGGGGGGGGGGGGGGGGGGGGGGGGGGGGGGGGGGGGGGGGGGGGGGGGGGGGGGGGGGGGGGGGGGGGGGGGGGGGGGGGGGGGGGGGGGGGGGGGGGGGGGGGGGGGGGGGGGGGGGGGGGGGGGGG7F@FGFGEEGGGGGDGCFGGGGGGEGEGGGGGGGGGGGGGGGGCGDG=EGFG>CGFFF6<5:09AFFFCD5>DGGFGF:>CGGCGEGGGGGF>GGFFFFFGFFGFFFFFFFFF:?
@M03506:14:000000000-AKVR1:1:1101:8257:5223 1:N:0:41
CGAACTCCTCCGGGAGGCAGCAGTCGGGAATTTTGGGCAATGGGCGAAAGCCTGACCCAGCAACGCCGCGTGAAGGATGAAATCCCTCGGGATGTAAACTTCGCAAGAACGGGAAGAATAAGTAAGGGTTAATATCTCTTACGATGACGGTACTGTTTGTAAGCTCCGGCTAACTCCGTGCCAGCAGCCGCGGTAATACGGGGGGAGCAAGCGTTGTTCGGATTTACTGGGCGTAAAGGGCGGGTAGGCGGCCACCGCAAGTCAGTTGTGAAATCTCCGGGCTTAACCCGGAAAGGTCAAC
+
CCCCCGGGG9ECFGGGGGGGGGGGGGGGGGGGGGGGGGGGGGGGGGGGGGGGGGGGGGGGGGGGGGGGGGGGGGGGGGGGGGGGGGEGGGGGGGFGGGDGGGGGGGGGGGGGGGGGGFGGGGGGGGGGGGGFGGGGGGGGGGGGGGGGGGGGFGGFGGGGGGGGGGGGGGGDGGGGGGGGGGGGGGGGGGGGGGGGGGGGGGGGGGGGCGGGGEEGEGGGGGGDFGGGFGGGGGGCCFGGGGED=E=FCECC)55CEE<<ECC9?CCG0>C=7:7C7BDGGF:FGFF7(9:1>@FF9?)9/
@M03506:14:000000000-AKVR1:1:1101:12499:5235 1:N:0:41
CGAACTCCTACGGGAGGCAGCAGTGGGGAATCGTTCGCAATGGGCGCAAGCCTGACGACGCAACGCCGCGTGGAGGATGAAGACCTTCGGGTCGTAAACTCCTTTCGACCGAGATGAAGACCTGTCGACCTAATACGTCGACAGATTGACAGTATCGAGGGAAGCAGCCCCGGCTAACTCCGTGCCAGCAGCCGCGGTAATACGGGGGGGGCAAGCGTTGTTCGGAATTACTGGGCGTAAAGGGTTTGTAGGTGGCTCGCTAAGTCACACGTGAAATCCCTCAGCTTAACTGGGGAACTGC
+
CCCCCGGGGDGGGGGGGGGGGGGFGGGGGGGGGGGGGGGGGGGGGGGGGGGGGGGGGGGGGGGGGGGGGGGGGGGGGGGGGGGGGGGGGGGGGGGGGGGGGGGGGGEFGGGEDGGGFFGGGGGGGGGGGGGGGGCGGGGGGGGGCGGGFGGGGGGGGGGGGGGGGGFGGGGDGGGGGGGGGGC7FGGGGGGGGGGGGGGGGCFGGGEEGGGGDGG>C*AC:CCDGEE=CFGEFFFCGCDG*<CE26*>@EFCFFGG5?CCC:DGGC?CC*7.15C?CF*CGFFCC9C4<D=)943)756=*
@M03506:14:000000000-AKVR1:1:1101:11562:5235 1:N:0:41
CGAACTCCTACGGGAGGCAGCAGTGGGGAATTTTGCGCAATGGGCGAAAGCCTGACGTAGCAATGCCGCGTGAAGGATGAAATCCCTCGGGATGTGAACTTCGTAAGTGTGGGAAGAACACAATGACGGTACCACACGTAAGCCCCGGCTAACTCCGTGCCAGCAGCCGCGGTAATACGGGGGGGGCAAGCGTTGTTCGGAATTACTGGGCGTAAAGGGCGCGTAGGCGGCTTTTCAAGTCGGGCGTGAAATCTCCAGGCTTAACCTGGAAGGGTCGTTCGATACTGTTAAGCTAGAGTGG
+
CCCCCGGGGGGGGGGGGGGGGGGGGGGGGGGGGGGGGGGGGGGGGGGGGGGGGGGGGGGFGGGGGGGGGGGGGGGGGGGGGGGGGGGGGGGGGGGGGGGGGGGGGGGGGGGGGGGGGGGFGGGGGGGGGGGGGGGGGGGGGG,DFEGGGGGGGGGGGGGGGGGFGGGGGGGGFGGGGGGGGGGGGGGGGGGG?CC;CEGGGGGGGGGGGGGGGGGCF?CGGGGEGGGGGGG5EDFFGCG:97CCEG*>G=?CG7FGGFGGGG*<CDGGGF<55C22)79F<)=55/0/6:*66/@F6@6*)
@M03506:14:000000000-AKVR1:1:1101:11488:5261 1:N:0:41
CGAACTCCTACGGGAGGCAGCAGTCGGGAATTTTGCGCAATGGGCGAAAGCCTGACGCAGCAACGCCGCGTGAGGGATGACGGCCTTCGGGTTGTAAGCCTCTTTTGTCAGGGACGATGATGACGGTACCTGGCGAATAAGCCACGGCTAACTACGTGCCAGCAGCCGCGGTAATACAGAGGGGGCAAGCGTTGTTCGGAATTACTGGGCGTAAAGGGCGCGTAGGCGGCCGCCTAAGTCAGACGTGAAATCCCTCGACTCAACCGGGGAACTGCGTCTGATACTGGGTGGCTTGAATTCG
+
CCCCCGGGG?FGGGGGGGGGGGGGGGGGGDGGGGGGGGGGGGGGGGGGGGGGGGGGGGGGGGGGGGGGGGGGGGGGGGGGGGGGGGGGGGGGGGGGGGGGGGGGGGGGGGGGGGGGGGGGGGGGGGGGGGGGGGGGGGGGGGGGGGGGGGGGGGGGGGGGFGGGGGGGGGGGGGGGGGGFGGGGGGDFGFGCE8?FFEGGDGGGGGCGGGECE8;FGGGGGGGGGGFGGGDGEGGEGGCECECF5EECFCFD4CCFGEG:EEGGGGGGG5=;FGG=CB*>7=69?FFFFGFFFFD)7=6B>
@M03506:14:000000000-AKVR1:1:1101:14573:5286 1:N:0:41
CGAACTCCTACGGGAGGCAGCAGTGGGGAATTGTTCGCAATGGGCGCAAGCCTGACGACGCAACGCCGCGTGGAGGATGAAGATCTTCGGGTCGTAAACTCCTTTCGATCGAGACGAATTCCTCTGGGGTGAATAATCCCGGAGGTTGACGGTACCGAGAGAAGAAGCCCCGGCTAACTCCGTGCCAGCAGCCGCGGTAATACGGGGGGGGCAAGCGTTGTTCGGAATTACTGGGCGTAAAGGGCTCGTAGGGGGCCAACTAAGTCGGACGTGAAATCCCTCGGCTTAACCGGGGAACTGC
+
CCCCCGGGGGGGGGGGGGGGGGGGGFGGGGGGGGGGGGGGGGGGGGGGGGGGGGGGGGGGGGGGGGGGGGFCGGGGGGGGGGGGGGGGGGGGGGGGGGGGFFGGGGGGGGGGGGGGGEGGFGGGGGGCEFGGGGGGGGGGGGGGGGGGGGGGGGGGGGGGGGGGGFCFBFGEFGGGGGGGFGCFGGGGFGGFEEGGEECC7CFGDDGGGDDEGCFGGEG8ECCEGEC8EFFGGGGGGEDGFGGC**/>?*:=7*5385<FG6C6+?EG5C=5<7*22*7C*757*8<)6:*45>B5.7?6*
@M03506:14:000000000-AKVR1:1:1101:8345:5286 1:N:0:41
CAAACTCCTCCGGGAGGCAGCAGTCGGGAATTTTGCGCAATGGACGAAAGTCTGACGCAGCAACGCCGCGTGTGGGATGACGGCCTTCGGGTTGTAAACCTCTTTTGTCAGGGACGATGATGACGGTACCTGACGAATAAGCCACGGCTAACTACGTGCCAGCAGCCGCGGTAATACGTAGGTGGCAAGCGTTGTCCGGATTTACTGGGCGTAAAGAGCGCGCAGGCGGTCGTTCAAGTCGCGTGTGAAAGCCCCCGGCTCAACGGGGGAGGGTCACGCGATACTGATCGCCTCGAAGGCC
+
C<CCCGGGG-EFGG@CGGGGGGGGGGGGGGGGGGGGGGGGGGFFGGDECEFGFGGGGGGGGGGGGGGGGG@GGGGEGFGGGGGGGGGGGGGGGGG9EGGGGGGGGGCFCFGGGGFGGDGGFGGGEGGBFGGGGGGCGGGGGFGGGGGGGGGFA;FEGGGGGGGCGGGGGGGFGGGGGGGGGDFAFGFGGGG@EEGGGGDEEECFGGG65EGG5;CFFGF=CEGEECC=E8CE?EFFF?CEEG=EGE=7C+<F:CEDCBD1=?C:*1*9EDE@GGC567<<)5):<9**)5)-.7335;)))
@M03506:14:000000000-AKVR1:1:1101:25538:5324 1:N:0:41
CGAACTCCTACGGGAGGCAGCAGTCGGGAATTTTGGGCAATGGGCGAAAGCCTGACCCAGCAACGCCGCGTGAAGGATGAAATCTTTCGGGATGTAAACTTCGGAAGAATAGGAAGAAAAAAATGACGGTACTATTTTTAAGGTCCGGCTAACTACGTGCCAGCAGCCGCGGTAATACGTAGGGACCAAGCGTTGTTCGGATTTACTGGGCGTAAAGGGCGCGTAGGCGGCGCAATAAGTCACTTGTGAAATCTCCGGGCTTAACTAGGAGCGGCCAAGAGATACTGTTGTGCTAGAGCGG
+
CCCCCGFFGGGECGGGCFEEGGGFCGGGGGGGFGGGGGGGGGFGGGGGGGGGGGGEFGGGGGG8CFEEGGFGGFGFFGGGGGGCFGGGGGDFCFFGGGG,FGGG7+@8EFFGGGFGGFGGGDGGFCF7CCFEA<B<@,CF@B,B,::FFC@E7ACFGFFGGGG:B:F@FDGGG>F@GDGCFGGCFGDFGFGGC4:B5C*8C:EC9B+BEC8::?C8<E8=:EC8:88CGC8E5:*;:9:@+:?799+*+<<+:+0*:5C)**9+00+2<<7>CD32>)5*0)/0<*:94C)(7**1*9*))
@M03506:14:000000000-AKVR1:1:1101:14129:5335 1:N:0:41
CGAACTCCTACGGGAGGCAGCAGTGGGGAATTTTGGACAATGGGCGCAAGCCTGATCCAGCCATGCCGCGTGAGTGAAGAAGGCCTTCGGGTTGTAAAGCTCTTTCGGCGGGGACGAAAAGGTCCGTGTTAACACCACGGATCCATGACGGTACCCGCAGAAGAAGCACCGGCTAACTACGTGCCAGCAGCCGCGGTAATACGTAGGGTGCAGGCGTTAATCGGAATTACTGGGCGTAAAGCGTGCGCAGGCGGTCTACTAAGACAGGTGTGAAATCCCCGGGCTTAACCTGGGAACTGCG
+
CCCCCGGGGGGGGGGGGGGGGGGFGGGGGGGGGGGGGGGGGGGGGGGGGGGGGGGGGGGGGGGGGGGDGGEGGGGGGGGGGGGGGGGGGGGGGGGGGGGGGGGGGGGGGGGGGGGGGGGGGGGGGGGGGGGGGGGGGGGGGGGGGGGGGGGGGGGGGGGGGGGGGGGGGGGGGGGGGGGGGGFEGGGGGGGGGGGGGGGGGGGFGGGGGGGGGGGG:E=FFF@CE5CGFFG9A5=EEGDEGGGEGEDDEEGGDGEDGF>7EFF?FGGGCF?B>FF?>)975@FG5<FB<D*4>:<?<4667
@M03506:14:000000000-AKVR1:1:1101:10221:5338 1:N:0:41
CGAACTCCTACGGGAGGCAGCAGTTAGGAATCTTGGGCAATGGACGAAAGCCTGACCCAGCAACGCCGCGTGGGTGACGAAGGCCTTCGGGTCGTAAAGCCCTTTTGCACGGGAAGATCATGACGGTACCGTGCGAATAAGCCCCGGCTAACTACGTGCCAGCAGCCGCGGTAATACGTAGGGGGCGAGCGTTGTCCGGATTTATTGGGCGTAAAAGGCTTGTAGGTGGCCACGTCAAGTCGGATGTGAAATCTCCCGGCTCAACTGGGGGGGGTCATTCGATACTGGCGGGCTCGAGGCC
+
CCCCCGGGGFGGGGGGGGGGGGGGGGGGGGGGGGGGGGGGGGGGGGGGDGGGGGGGGGGGGGGGGGGGGGGGGGGGGGDGGGGGGGGGGGGGGGGGGGGGGGGGGGGGGGGGGGGGGGGGGGGFGGGGGFGGGGGGGGGGGGGGGGGGGGGGGGGGGGGGGGGGGGGGGGDGGGGFGGGGGGGGGGC?>CEGGDCFFGGG5CEFFGGGGCCECEG79EGGG5@?FGFFGF@F*:FEEC=@FGGEGGDGGGGFFGGGF>DD=7CFF7CC5<GE:DD:7@D7DFFGGF*6:5@9)))8)05))
@M03506:14:000000000-AKVR1:1:1101:16557:5358 1:N:0:41
CGAACTCCTACGGGAGGCAGCAGTAAGGGATATTGCACAATGGGCGCAAGCCTGATGCAGCAACGCCGCGTGTCCGATGAAGGCCTTCGGGTCGTAAAGGACTTTTCTGGCCGATGAGATGGACCGTAAGCCAGGAATAAGTGTCGGCTAACTACGTGCCAGCAGCCGCGGTAAAACGTAGGACGCAAGCGTTATCCGGAGTTACTGGGCGTAAAGCGCGGGCAGGCGGCTCGATGCGTCTGATGTGAAATCTCCTCGCTCAACGGGGAGAGGCCATTGGAAACGGGCGGGCTGGAGGGCC
+
CCCCCGGGFGFGEFGGEGDEGGFFFEFFGFF8EFFFGGG@FGE8FCGGEGGGGD<FCGGGGGGG>CE:CGGGGCFGGGGGGGGGFGEEGGGGGCFFGFCGFFGFGGGGGGGGG:FEEFFGGFGGGDGF7DGGGGG=<DFFEFFFF=CCFCEGGBF+5@FG<@FFDFGGDGG<*FFFFEFFFE9FGGDECFG:<FGGGGG5CCE+CCG8FCE:ECC:ECC?EGG>EED8E8*:C5;EGECE:=+<99<7+::F>9?7;73*2>FFC55C*95>CDGD4/:*0*/2/73<6<575@>)7:3))
@M03506:14:000000000-AKVR1:1:1101:21824:5371 1:N:0:41
CGAACTCCTACGGGAGGCAGCAGTGGGGAATTGTTCGCAATGGGCGCAAGCCTGACGACGCAACGCCGCGTGGAGGATGAAGATCCTCGGGTCGTAAACTCCTTTCGATCGAGACGAACGGCCCCTGGGCTAATCACCAGGGGAGTGACGGTACCGAGAGAAGAAGCCCCGGCTAACTCCGTGCCAGCAGCCGCGGTAATACGGGGGGGGCAAGCGTTGTTCGGAATTACTGGGCGTAAAGGGCTCGTAGGCGGCCAACTAAGTCAGACGTGAAATCCCTCGGCTTAACCGGGGAACTGCG
+
CCCCCGGGG9FGGEDEGGGGGGGGFFGGGGGGGGGGGGGGGGGGGGGGGGGGGGGGEGG@FGGGEGGEGGGGGGGGGGGGGGGCFCGAGGGFGGGGGDFFDFGGGGGFGGGGGGG:FGCFFG7<:FFGGGGFFGFAFGGG*CCCEGFGGGGGGGFGGGDGGGCGFFGGGC:FGE::C<FBFFGDCC?ECG@CGE8ECE8CFECC8CC:*?E5CFEGE5?C*+AED*8@C+<@GFGGGD3*+<EGGGG5CFDCD5*)?)1*<+7++2<*+953>*>EC@DG<>.2*.0=4CB>53.7)9=68
@M03506:14:000000000-AKVR1:1:1101:8854:5382 1:N:0:41
CGAACTCCTACGGGAGGCAGCAGCCGCGGTAATACAGGGGGGGCAAGCGTTGTTCGGAATTACTGGGCGTAAAGGGCTCGTAGGCGGCCAACTAAGTCCGACGTGAAATCCCAAAGCTTAACTTTGGAACTGCGTCGGATACTGGATGGCTTGAATTCGGGAGAGGGATGCAGAATTCCAGGTGTAGCGGTGAAATGCGTAGATATCTGGAGGAATACCGGTGGCGAAGGCGGCATCCTGGACCGACATTGACGCTGATGAGCGAAAGCTAGGGGAGCAAACGGGATTAGAAACCCGGGTA
+
CCCCCGGGGGGGGGGGGGGGGGGGGGGGGGGGGGGGGGGGGGGGGGGGGGGGGGGGGGGGGGGGGGGGGGGGGGGGGGGGGGGGGGGGGGGGGGGGFGGGGGGGGGFGGGGGGGGGGGGGGGGGGGGGGGGGGGGGGGGGGGGGGGGGGGGGGGGGGFGGGGGDEGGGGGGGGGGGGGGGFGEGGGGGGGGGGGGFGGGGGGGGGGG7CCFGDGGGGGGGGGG5ECECEGGEGDCGGEGCGGGGD5*CGGGCFEE7C@CFCGGEEG53**:=FGG5C:37*)7=G>D).*=:BF:5;;5>)
@M03506:14:000000000-AKVR1:1:1101:17934:5392 1:N:0:41
CGAACTCCTACGGGAGGCAGCAGTCGGGAATTTTGGGCAATGGGCGAAAGCCTGACCCAGCAACGCCGCGTGAAGGATGAAATCCCTCGGGATGTAAACTTCGCAAGAACGGGAAGAATAAGTAGGGGACAATACCCCCTATGATGACGGTACCGTTTGTAAGCTCCGGCTAACTCCGTGCCAGCAGCCGCGGTAATACGGGGGGAGCAAGCGTTGTTCGGATTTACTGGGCGTAAAGGGCGCGTAGGCGGCCAGCACAAGTCAGTTGTGACATCCCCGAGCTTAACGCGGAAAGGTCAAC
+
CCCCCGGGGGGGGGGGGGGGGGGGGGDGGGGGGGGGGGGGGGGGGGGGG@EGGDFGGGGGGGGGGGGGGGGGGGGGGGGGGGGGGGGGGGGGGGGGGGGGGGGGGCGGGGGGG7FGGGGGGGGFGGGG7F@DGGGFFDGEFGGGGGGGGGGCGGGGGGGGGGGGFGGGGGGGFGGGFCFGGFFGGGGGGGGGGGD7CGGFCEEEDGGGGGFCG8;CE=FGC=CEEGFFGG=EGGGGCF*:EGGGE5:*<EEC<*:C85C4C<CFGG7:+10*:CGGGF3)93)<?8>)(7<673>:FFFF=
@M03506:14:000000000-AKVR1:1:1101:7240:5411 1:N:0:41
CGAACTCCTCCGGGAGGCAGCAGTGGGGAATCTTGCGCAATGGGCGAAAGCCTGACGCAGCGACGCCGCGTGGGGGATGAAGCTTCTCGGAGTGTAAACCCCTTTCGACCCGGACGAAACTCCCGCAAGGGATTGACGGTACGGGTATAAGAAGCCCCGGCTAACTACGTGCCAGCAGCCGCGGTAAGACGTAGGGGGCCAGCGTTGCTCGGAATTACTGGGCGTAAAGGGTTCGTAGGCGGTGTGGCAAGTCGGAAGTGAAATCTCTAGGCTCAACCTAGAGGCTGCTCCCGAAACTGCC
+
CCCCCGGGG9FGGGGGGGGGGGGGGGGGGGGGGGGGGGGGGGGGGGGGGGGGGGGGGGGGGGGGGGGGGGGGGGGGGGGGGGGGGGGGGGGGGGGGGGGGGGGGGGGGGGGGGGGGGGGGFGFGGGGGGGGGGGGFFEGGGGGGGGGGFGGGGGGGGGGGGGGGGGGGGGGGGGGGGGGGGGGDGGGGGGDFGGGGGDEGGGGGEEGGGGGGGGGGGGGGD5CECGDCGGGGCFGEFE5CGGGE*=EFC9C?DEE/;:CFEGG++0?>C7CFFGGGG@FFGF?FDFGD:*92>F)776?=<
@M03506:14:000000000-AKVR1:1:1101:13631:5431 1:N:0:41
CGAACTCCTACGGGAGGCAGCAGTGGGGAATTGTTCGCAATGGGCGCAAGCCTGACGACGCAACGCCGCGTGGAGGATGAAGACCTTCGGGTCGTAAACTCCTTTCGATCGAGACGAATTCCTCTGGGGTGAACAATCCCGGAGGTTGACGGTACCGAGAGAAGAAGCCCCGGCTAACTCCGTGCCAGCAGCCGCGGTAATACGGGGGGTGCGAGCGTTGTCCGGAATCACTGGGCGTAAAGGGCGCGTAGGTGGGTTGATAAGGGTGTGGTGAAAGTCCGGGGCTCCACCCCGGATCTGC
+
CCCCCGGGGFGGGGGGGGGGGGGGGGGGGGGGGGGGGGGGGGGGGGGGGGGGGGGGGGGGGGGGGGGCGGGGGCFGGGGGGGFGGFGGFGGGGGGGGGGGGGGGGGGGGGFGGDGGGGGFGGGGFFGGGFGGGGGFFGGGCCCBFGGGGGEGGFFGGFEGEFGGGGGGGGGGGFGGFFCFF7FCGGGGGGGGGGGGGCCECEFFGG5EE:EGGCCEGG8?GFGGCE?F?FGGECCFCC<=ECF55EDC85:EGF=)2)/*<<*CCG7C>CE)9CD9DFF>C3)>E75)408(<;DF37?F6
@M03506:14:000000000-AKVR1:1:1101:25387:5438 1:N:0:41
CGAACTCCTACGGGAGGCAGCGGCGGGGAATTGTTCGCAATGGGCGCAAGCCTGACGACGCAACGCCGCGTGGAGGATGAAGACCTTCGGGTCGTAAACTCCTTTCGATCGAGACGAATGGCCTCCGGGTGAACAATCCGGAGGAATGACGGTACCGAGAGAAGAAGCCCCGGCTAACTCCGTGCCAGCAGCCGCGGTAATACGGGGGGGGCAAGCGTTGGTCGGAATTACGGGGCGTAAAGGGCTCGTAGGCGGCCAACTAAGTCAGACGTGAAATCCCTCGGCTGAACCGGGGAACTGC
+
CCCCCFGGGGGGGGGGGGGGGDGGGGGGGEGGGFFFGGGGGGGGGGGGDGGGGFGGGDEGGGGGGGGCCGGGGDGGGFFGGGGGGFGGGGGGGGFGGDGGGFGGGGGGGCFEGGGGGGGGGGGGFGGGEFFGGGGGGGFGCEEGGFFFGGCFGG5<CGDEEFGCFGDGDC*:EGCE@F+<FD:CECFGFGFFFE5CEECEGD+;EGEEDEE**:8*C*8C*29EGCEGF:@*/58=5*1;*9?EC6CGCEFGGG:7C)/5:CCG0CF::*5)*//9*920287>C)1784717))))7<4*
@M03506:14:000000000-AKVR1:1:1101:11708:5456 1:N:0:41
CGAACTCCTACGGGAGGCAGCAGTCGAGAATTTTTCTCAATGGGGGAAACCCTGAAGGAGCGACGCCGCGTGGGGGATGAATGGCTTCGGCCCGTAAACCCCTGTCATTTGCGAACAAATTGCTTCACCTAACACGGGAATCATTGATTGTAGCGAAAGAGGAAGGGACGGCTAACTCTGTGCCAGCAGCCGCGGTAATACAGAGGTCCCAGGCGTTGTTCGGATTCACTGGGCGTAAAGGGTGCGTAGGTGGTGAGGTAAGTTTGATGTGAAATCTCCGGGCTCAACCCGGAAATGGCAT
+
CCCCCGGGG@GGGGGGGGGGGGGGGGGGGGGGGGGGFGGGGGGGGGGGGGGGGGGGGGGGGGGGGGGGGGGGGGGGGGGGGGGGGGGGGGGGGGGGGGGGGGGGGGGGGGGGGGGGGGGGGGGGGGGFGGGGGGGGGGGFGGGFGFG9FFCFGGGGEGGGGGGGGGGGGGGGGGGGGGFFGGGGGDGFGGGEGGGGGGGGGGGGGGGGGGGGGGGCEGE=GGGGGCFGGDCFGGGGGGGGGDCCGEGCEG<EG=C7CFGGFG7<CFEGGGGFDCCCFFGD7>DEGFG4<GD9<DBFFFFF9
@M03506:14:000000000-AKVR1:1:1101:5515:5459 1:N:0:41
CGAACTCCTACGGGAGGCAGCAGTCGGGAATTTTGCGCAATGGGCGAAAGCCTGACGCAGCAACGCCGCGTGAGGGATGAAGGCCTTCGGGTTGTAAACCTCTTTTATCAGGGACGATAATGACGGTACCTGACGAATAAGTCACGGCTAACTACGTGCCAGCAGCCGCGGTAATACGTAGGTGACAAGCGTTGTCCGGATTTACTGGGCGTAAAGAGCGCGCAGGCGGTCGTTCAAGTCGAGTGTGAAAGCCCCCGGCTCAACTGGGGAGGGTCATGCGATACTGATCGACTCGACGGCA
+
CCCCCGGGGGGGGGGGGGGGGGGGGGGGGGGGGGGGGGGGGGGGGGGGFGGGGGGGGGGGGGGGGGGGGGGGGGGGGGGGGGGGGGGGGGGGGGGGGGGGGGGGGGGGGGGGGGGGGGGGGGGGGGGGGGGGGGGGGGGGGGGGGGGGGGGGGGGGGGGGGGGGGGGGDGGGGGGGGGGGGGGGFGGGGFGEDCGGGGGCGGDGGGGGGGGGGDFCF6EDGGGEGGGGGGGD:*8FGFGGDCECFGGGGGFFCEGG=DDCGGFGF4FDGD77>*2***2CDFFGGF78275>@>:>)55;0
@M03506:14:000000000-AKVR1:1:1101:17923:5486 1:N:0:41
CGAACTCCTACGGGAGGCAGCAGTGGGGAATCTTGCGCAATGGGCGAAAGCCTGACGCAGCAACGCCGCGTGCGGGAAGAAGGCCCTAGGGTTGTAAACCGCTTTCAGTAGGAACGAAAATGACGGTACCTGCAGAAGAAGGTGCGGCCAACTACGTGCCAGCAGCCGCGGTGACACGTAGGCACCAAGCGTTGTCCGGATTTATTGGGCGTAAAGAGCTCGTAGGCGGTTCAGTAAGTCGGGTGTGAAAACTCTGGGCTTAACCCAGAGCCGCCACTCGATACTGCTGTGACTTGAGTTC
+
CCCCCGGGGGGGGGGGGGGGGGGGGGGGGGGGGGGGGGGGGGGGGGGGGGGGGGGGGGGGGGGGGGGGGGGGGGGGGGGGGGGGGGGGGGGGGGGGGGGGGGGGGGGGGGGGGGGGGGGGGGGGGGGGGGGGGGGGGGGGGGG@FGGGGGGGGGGGGGGGGGGGFGGGGGGGGGGGGGGGGGGGGGGGGFGGGGEGFGG>5CFEGFGGGGGGGG5CFGGGGGGGFDGGGGGGGGGFFGGDGEGFDCGG+<CGGFGGGFF4CC*A7>>FFDGFGGDED:CCF@:E76DFF>FDFFB4FFF?7
@M03506:14:000000000-AKVR1:1:1101:21921:5488 1:N:0:41
CGAACTCCTACGGGAGGCAGCAGTCGGGAATATTGCCCAATGGCCGAAAGGCTGAGGCAGCAACGCCGCGTGCGCGATGAAGGCCTTCGGGTCGTAAAGCGCTTTTCGGGTGGATGAGGAAGGACAGTACACCCGGAATAAGGTACGGCTAACTACGTGCCAGCAGCCGCGGTAAAACGTAGGTACCGAGCGTTATCCGGATTTACTGGGCGTAAAGCGCGTTCAGGCGGTTTGGCAAGTCGGGCATGAAATCTCTCGGCTCAACCGGGAGAGGTTGTCCGATACTGCTAGACTTGAGGGC
+
CCCCCGGGG9FGGGGGGGGGGGGGGGGGGGGGGGGGGGGGGGGGGGGGGGGGGGGGGGGGGGGGGGGGGGGGGGGGGGGGGGGGGGGGGGGGGGGGGGGGGGGGGGGGEGDGGCGGGGGGGGGGGGGGGGGGGGGGGGGGGGGGGGGGGGEGGGGGGGCGFGFFGGGGGCCEGGGGGGGFGGGCCFFGGGGGGGGGGGGGGGGGGGCEFGGGGGGGGGGGG8EGGGGGCCC5EGGFFFCCG5EGGDCFGFGFFCFGFF37::*<:7EGGDGDDD76<>:CDBBC*=:=AC=2*9**99:5)
@M03506:14:000000000-AKVR1:1:1101:5692:5499 1:N:0:41
CGAACTCCTACGGGAGGCAGCAGTGGGGAATTGTTCGCAATGGGCGCAAGCCTGACGACGCAACGCCGCGTGGAGGATGAAGATTTTCGGATCGTAAACTCCTGTCGAATGGGACGAACATATTGCGGGTTAACAGCCCGTAGTCCTGACGGTACCGTTACAGGAAACCCCGGCTAACTCCGTGCCAGCAGCCGCGGTAATACGGGGGGGGCAAGCGTTGTTCGGAATTCCTGGGCGCACAGGGCTCGTACGCGGCCTACTAAGTCAGACGTGCAATCCCCCGCCTTAACCGGGGAACGCC
+
CCCCCGGGGGGG7FGGGEEGGGGGDFGGGGGGDGGGEE@F@F8FFGGGEGGGGCEFGGEEGGEECGGDGGGGGCGEEGFGFG9FFEGGGGDFGGGCGGGGGGGFFGG7FGGGGFGGCFGGFGGGCGGGGGFFGC<FEGGGGCGGGGC:,FBFGGGGGFGG*@FGGFGGGEECDGG*FGCFGG7<C<<EGCFFFCE5EEC*<9C8ECCE5C*:*;8CC;C=CF?5C**;3:CE968=58)*/0AEEFGG5**/9*/):)0*2+*+22<:+*/)1*/+0)977:5*:>*06C*25)3))0.))
@M03506:14:000000000-AKVR1:1:1101:19310:5506 1:N:0:41
CGAACTCCTACGGGAGGCAGCAGTCGGGAATTTTGCGCAATGGGCGAAAGCCTGACGCAGCAACGCCGCGTGAGGGATGAAGGCCTTCGGGTTGTAAACCTCTTTTATCAGGGACGATAATGACGGTACCTGACGAATAAGTCACGGCTAACTACGTGCCAGCAGCCGCGGTAATACGTAGGTGACAAGCGTTGTCCGGATTTACTGGGCGTAAAGAGCGCGCAGGCGGTCGTTCAAGTCGAGTGTGAAAGCCCCCGGCTCAACTGGGGAGGGTCACTCGATACTGATCGACTCGAAGGCC
+
CCCCCGGGGGGGDGEGGGGGGGGGGGEE7FFGGGGGGGGGGGGGGGDGGGGGGDFGGGFGGGGGGGGGGGFG@FGGEGGGGGGGGGGGGGGGGGGGGFGGGGGGGGFGGFGGGFGGGGCCEFAGGGFGGCGGGGGGDGGGCDFGGGCGGGCFGGGGGGGGGG77AFGGGGDCFBEGEGGFGGGCEGFCFGEFFFEGGGGCGGGFFDE8FFGEG5FGFGFCGEGEEDECEGEEEGGC?C>E5**<C++*229?FFGGEDD7:67?+9<C**/7<CF**777D?55+97@BC3()7F>5BFF)
@M03506:14:000000000-AKVR1:1:1101:7730:5555 1:N:0:41
CGAACTCCTCCGGGAGGCAGCAGTAGGGAATTGTTCGCAATGGGCGCAAGCCTGACGACGCAACGCCGCGTGGAGGATGAAGATCTTCGGGTCGTAAACTCCTTTCGATCGAGACGAATGGCTTCCGGCTTAATACGTCGGGAGAATGACGGTACCGAGAGAAGAAGCCCCGGCTAACTCCGTGCCAGCAGCCGCGGTAATACGGGGGGGGCAAGCGTTGTTCGGAATTACTGGGCGTAAAGGGCTCGTAGGTGGCCAACTAAGTCAGACGTGAAATCCCTCGGCTTAACCGGGGAACTGC
+
CCCCCGGGG-FGGGGGGGGGGGGGGGGGGGGGGGGGGGGGGGGGGGGGGGGGGGGGGGGGGGGGGGGGGGGGGGGGGGGGGGGGGGGGFGGGGGGGGGGGGGGGGGGGGGGGGGGGGGGCFGGGGGGGGGGGGGGGGGGDDGGGGGGGGGGGGGGGGGDFGGGGGGGGFFGGGGGGGGGGGGGGGGGGGGGGFGGGGGDGGGGGGGGGGGGD5CF5CEEEEFGGGG5FGGGGFGGFGGGCGGGEEGCC8EEEGGGGFFFGFGFGC7CGGGGFGGGGFFF6CFFGGFG<4CFFF@ED3>FF*
@M03506:14:000000000-AKVR1:1:1101:3993:5560 1:N:0:41
CGAACTCCTACGGGAGGCAGCAGTGGGGAATCTTGCGCAATGGCCTAACGGCTGACGCAGCGACGCCGCGTGTGGGATGAAGCTCCTCGGAGTGTAAACCACTGTTGCCCGGGACGAACAGCTCGATTTCTCGAGCCTGACGGTACCGGGTGAGGAAGCACCGGCTAACTCCGTGCCAGCAGCCGCGGTAATACGGGGGGTGCGAGCGTTGTCCGGAATCACTGGGCGTAAAGGGTGCGTAGGTGGTTTGAGAAGGGTGTGGTGAAAGTCCGGGGCTCAACCCCGGATCTGCCGTGGCGAC
+
@CCCCFGGFGGGGGGGGGGG7FGEF8FEFFEDFFGG:CCGFGFFGGGEFEDGEGGGGGEGGGCEFGD7FCGGGGGEF<:FA,EEFFGGGGGGGGFFBBA<ADCBFCFFGGD7E:CEFGGG@FC8FCFGF<FCEGGGGGGGGGCCC@9FFFFC:CFGGGGGAEG77<<FGFFGDCGGFFGCGFGGDGGGGGG?C9CGGGEE***:/?EGGG5?C@EE>/C6+0@EGG>E:888C7=0:;CA=EE<EF*10:+**+25C<DGGE5C?*+C:7?DD3<:9>7=5)0:*8C>>FFA*))))0.58
@M03506:14:000000000-AKVR1:1:1101:16628:5565 1:N:0:41
CGAACTCCTACGGGAGGCAGCAGTGGGGAATTTTTCGCAATGGGCGCAAGCCTGACGAAGCAACGCCGCGTGGAGGATGACGGCCCTCGCGGTCTTAAACTCCTGTCTAGCGGGACGAATGTTTCCAAGGTGAATAATCTTGGGAAGTGACTGTACCGCTGGAGGAAGCTCCGGCCAACTCCGTGCCAGCAGCCGCGGTAATACGGAGGGAGCAAGCGTTACTCGGAATTACTGGGCGTAAAGGGCGCGTAGGCGATTTTGTAAGTCTTGTGTGAAAGCCCAAAGCCTAACTTTGGAAGTG
+
CCCCCGGGGGGGGGGGGGGGGGGGGGGGGGGGGGGGGGGGGGGGGGGGGGGGGGGGGGGGGGGGGGGGGGGGGGGGGGGGGGGGGGGGGGGGGGGGGGGGGGGGGGGGGGGGGDDGGGGFGGGGGGGGG7<FFGGG;FGGGGGGDGFGDGGGGGGGGGGGEGGGGGFFGGGGGGGGEGGGGGGGGGGGGGFGFGGGCECEEGGGGGDGGGGGGGGGGGGGDEGGGGGGGGGGGGGGFE<?EGFGGGGGE:5CDGC:8:CCFGGGGGG7AGGF5<FFFFFC5>::EFGFF*.49B?)<FF?4
@M03506:14:000000000-AKVR1:1:1101:14483:5576 1:N:0:41
CGAACTCCTACGGGAGGCAGCAGTGGGGAATTTTCCGCAATGGGCGAAAGCCTGACGGAGTGACGCCGCGTGTGGGACGAAGGCCTTCGGGTCGTAAACCACTGTCAGTGGGAAAGATGGGTGTCGGCGCGAGAACCGCCGGCATTTGACGGTACCTGCAGAGGAAGCCCCGGCTAACTCTGTGCCAGCAGCCGCGGTAAGACAGAGGGGGCAAGCGTTGCTCGGAATTACTGGGCGGAAAGGGCGCGTAGGCGGGATGGCAAGTCGGTGGTGAAATCCCGCGGCGCAAGTGTGGGTCGTC
+
CCCCCGGGFGFFGEGGGGGGGGGCFDGGGGGGGGFEFCFGGGFGGGGGGGGGGFGGGF@FGFGFFDGGGEFFFFGGGGGGDGGFGGFFGGGFFGGGGGGGGGGGFFEEFFGFCFGGG<FFGGGGGGGDGECF*@F<FGGGDEGCGGGDEGGDGGGGG?@@FFGGGGGCCCGGGGC:<8?+CFFGGG9+CECGGGGGGGDEGGGCCF@@EGG58FGFCECGGG+;>C>5@@C:CEF*>*7*7>>EGG=C1*>7CGE3:)*97?45?CED**18D*0<**29*8>5:)>@()/.*1))0)08)
@M03506:14:000000000-AKVR1:1:1101:4854:5580 1:N:0:41
CGAACTCCTACGGGAGGCAGCAGTCGAGGATCTTCGGCAATGGGCGCAAGCCTGACCGAGCGACGCCGCGTGGACGATGAAGGCCTTCGGGTTGTAAAGTCCTTTAGCGGGGGAGAAAACCGCAAGGTTGATCTATCCCGAGAATAAGCACGGGCTAAGTTCGTGCCAGCAGCCGCGGTAAGACGAACCGTGCGAACGTTGTTCGGAATCACTGGGCTTAAAGGGCGCGTAGGCGGCTTGCCAAGTCCGGGGTGAAAGCCTCCAGCTCAACTGGAGAAGTGCCTTGGAAACTGGCGAGCTC
+
CCCCCGGGGGGGGGGGGGGGGGGGGGGGGEGGGGGGDFGGGGGDGEGGGFGGGGGGGGGGGGGGGGGGGGGGDGGGGGGGGGGGGGGGGGGGGGGGGGGGGGGGGGGGGGGGGGGGGGGGGGGGGGGGGGGEGGGGGGGGGGGGGGGGGGGGGGGGGGGGGGGGFGGGGGGGGGGGGGGEEFCFGGGGGGGGGGGGGGFGGGGGGGGGGGGGGGGGGGGGGGGGGGGGGGGE8FGGGG)CFFGFGGGGGGGGDEFCFFGGFGG6CG?7FGGFFGFCFFGGGFFF:?6;)2;ABF>7)0)7)
@M03506:14:000000000-AKVR1:1:1101:6001:5598 1:N:0:41
CGAACTCCTACGGGAGGCAGCAGCCGCGGTAATACGGGGGGGGCAAGCGTTGTTCGGAATTACTGGGCGTAAAGGGCTCGTAGGCGGCCAACTAAGTCATGCGTGAAATCCCTCGGCTTAACCGGGGAACTGCGTCTGATACTGGATGGCTTGAGTTCGGGAGAGGGATGCGGAATTCCAGGTGTAGCGGTGAAATGCGTAGATATCTGGAGGAACACCGGTGGCGAAGGCGGCATCCTGGACCGATACTGACGCTGAGGAGCGAAAGCCAGGGGAGCAAACGGGATTAGAAACCCCGGTA
+
CCCCCGGGGGGGGGGGGGGGGGGGGGGGGGGGGGGGEG7BDGGGGGGGGEEGGGGGGGGEGGGGGGGGGEGGGGGGGGGGGGGGGGGEEE>FGGGGGGGGGGGGGGGGGGGGGGGGGFGGGCFGGGGGEGFGGGGGGGGGGGGGGGGGGGGGGGGGGGGGGGGGGGGGGGGGGGGG8E@CFGGGGGGGGGCEEFGGGFGGGGGFFCFDFEAEE>8AEGEGGGGGGGGGGGCEDDGGGGGGGGFGGGGGC7FGGGCGEFGG6C*1/9CG6<C>GGG555CFF)<EGD))<9=>65553;75)
@M03506:14:000000000-AKVR1:1:1101:21384:5598 1:N:0:41
CGAACTCCTACGGGAGGCAGCAGTGGGGAATTGTTCGCAATGGGCGCAAGCCTGACGACGCAACGCCGCGTGGAGGACGAAGATTTTCGGATCGTAAACTCCTTTCGATCGGGAAGAACAGCTTTCTAGTTAATAGCTGGAGAGTCTGACGGTACCGAGAGAAGAAGCCCCGGCTAACTCCGTGCCAGCAGCCGCGGTAATACGGGGGGGGCAAGCGTTGTTCGGAATTACTGGGCGTAAAGGGCTCGTAGGCGGCCAACTAAGTCCGACGTGAAATCCCCACGCTTAACCTTGGAACTGC
+
CCCCCGGGGGGGDCFGGGGGGFFG8EFEC;FF9FGGGGGGGGFGFEGGGGFGG<@FFCGGGGGGGGGCFGGGD=FGEGCFGGGGGGGGECEEGGGGGGGFFGGGGGG+@BFDF>++BFDGFFFGGGG9CFGGDFACFGGC3D7CCFFGFGG7FBCFC*>*C@C7CC<F<FE:FGGFCFGGGGFGGGGGF@7CFEGGDG>*ACFGEECEE5CE558C**;EGFC*?8*;FCFGFGFG58)*5<?=EFGCEC=EC5CDG.79C?4+3?CD=C:B*5*+09>F*0)*:3954:?A?466*7F*4
@M03506:14:000000000-AKVR1:1:1101:7995:5624 1:N:0:41
CGAACTCCTCCGGGAGGCAGCAGCCGCGGTAATACGAGAGGTCCAAACGTTATTCGGAATTACTGGGCTTACAGAGTTCGTAGGCGGCTCTACAAGTGAGGTGTGAAAGCCCTCGGCTCAACCGAGGAACTGCGCTTCAAACTGTAGAACTAGAGGGGGATAGAGGTGAGCAGAACTGATGGTGGAGCGGTGAAATGCGTTGATATCATCAGGAATACCGGAGGCGAAGGCGGCTCACTGGGTCTCTTCTGACGCTGAGGAACGAAGGCTAGGGGAGCAAACGGGATTAGATACCCCAGTA
+
CCCCCGGGGCFGGGGGGGGGGGGGGGGGGGGGGGGGGGGGGGGGGGGGGGCGGGGGGGCFGGGFGFGGGGGGGGGGGGGGGGGGGGDGGGGGGGFGEGDFGGGGCEGGGGGGEGEEGFGGGGGGGGGGGGFGFGEFBFFAFGGGGGGGGGGGGDGFC*>FDFGGGFFGGGGGGCFCGGCFCG<FCEGGGGGGGGC:FGGGGGGGGGFGD@FGGGFFGG@EG5=EEGG=CEGGGGGEGGCEFGGGGG+:7AC?FGGGGEFG?FFEGG*//*<5<FGEGEF**7<EGE3)4FF96*6)0>>79
@M03506:14:000000000-AKVR1:1:1101:21056:5643 1:N:0:41
CGAACTCCTACGGGAGGCAGCAGTGGGGAATTGCTCGCAATGGGCGCAAGCCTGACGACGCAACGCCGCGTGGAGGATGAAGATCTTCGGGTCGTAAACTCCTTTCGATCGAGACGAATGGCCTTCGGGTTAATAGCCTGAAGGAATGACGGTACCGAGAGAAGAAGCCCCGGCTAACTCCGTGCCAGCAGCCGCGGTAATACGGGGGGGGCAAGCGTTGTTCGGAATTACTGGGCGTAAAGGGCTCGTAGGTGGCCAACTAAGTCACACGTGACATCCCTCGGCTTAACCGGGGAACAGC
+
CCCCCGGGGGGGGGGGGGGGGGGGGGGGGGG@<,CACEGGGGGGGGGGGGGGGGGGGG@FE+FBFGGGGGGGGCBFGGGGGGAFD<F9DGGGGGGGFGG,CFGFGGGCFCG@FG7CC:=ACEFA<>=FC@F+@D<F<,<<,@FD>:FFGACCFFCFG@*5>*,6@<F,@<::::FGF,<<<71*4C<8B7B+=<E>EC8C97@E8*:8?*::CG>*A8;?2:C?C;>C@<9+<C5;E8)**<?**0*9***:CC7D*)9*:7C6E*0*2**0*1*0:7*100)*/574<**,8)0)77)).
@M03506:14:000000000-AKVR1:1:1101:20829:5654 1:N:0:41
CGAACTCCTACGGGAGGCAGCAGTCGAGGATCTTTAGCAATGCCCGAAAGGGTGACTATGCGACGCCGCGTGCAGGATGTAGGCCTTCGGGTTGTAAACTGCTGTCAGGGGGGAAGAAACCTTGCATGTTCATAGCATGTAAGCTGACATCACCCCCAAAGGAAGCCACGGCTAACTCTGTGCCAGCAGCCGCGGTAAGACAGAGGTGGCAAGCGTTGCTCGGATTCATTGGGTGTAAAGGGCTGGTAGGCGGCTTTGTAAGTCTGACGTGAAATCCCAGGGCTCAACCCTGGAACTGCGG
+
CCCCCGGGGGGGGGGGGGGGGGGGGGGGGGGGGGGGGGGGGGGGGGGGGGGGGGGGGGGGGGGGGDGGGGGGGGGGGGGGGGGGGGGGGGGGGGGGGGGGGGGGGGGGGGGGGGGGGGGGGGGGGGGGGGGGGGGGGGGGGGGGGGFGGGGGGCEGGGGGGGGFGGGGGGGGGGGGCGGCFGGGGGGGGGGGGGGGGGGGCFGGGGGGGGGGGFDGGGGGGEGGG5CFFFGGF/;EF7DGGE=FGGGFG=+*9C57EFG7CCC?977CECE@FFGF*97>55B6C?FF?C:3@4)/)94@)
@M03506:14:000000000-AKVR1:1:1101:16714:5656 1:N:0:41
GTGCCAGCCGCCGCGGTAATACGGGGGGAGCAAGCGTTGTTCGGATTTACTGGGCGTAAAGGGCGCGTAGGCGGCCGAACAAGTCACTTGTGAAATCTCCGGGCTTAACTCGGAACGGTCAAGTGATACTGTTTGGCTAGAGTGCGGAAGGGGCAACTGGAATTCTCGGTGTAGCGGTGAAATGCGTAGATATCGAGAGGAACACCTGCGGCGAAGGCGGGTTGCTGGGCCGACACTGACGCTGAAGCGCGAAAGCTAGGGGAGCGAACGGGCTTAGAAACCCCAGTAGGCCCAGACAGGA
+
CCCCCGGGGGGGGGGGGGGGGGGGGGGGGGGGGGGGGGGGGGGGEGGGGGGGGGGGGGGGGGGGGGGGGGGGGGGGGGGGGGGGGGGGGGGGGGGGGGCGGGGGGGGGGGGGGGGGGGGGGCGGFCGFGFGGGGGGGFGGGGFCFGGDEEGGGDGGFGFGFECGGGGGGCEGFFGEEGGGGGGGGGGEGGGFFGGF5@EGCC@CCGGGGGEGGGEDGGGGGEEGE7<<5;;EC=E86CCGGDCEGGG485=5)/:F?6FGGD):C<75/7E@)/9+99>F48@E=>7*6**())05)0)7)
@M03506:14:000000000-AKVR1:1:1101:7251:5659 1:N:0:41
CGAACTCCTCCGGGAGGCAGCAGTCGGGAATTTTGGGCAATGGGCGAAAGCCTGACCCAGCAACGCCGCGTGAAGGATGAAATCCCTCGGGATGTAAACTTCGCATGAATGGGAAGAATTAGTAGGGGTTAATACCCCCTATGATGACGGTACCATTTGTAAGCTCCGGCTAACTCCGTGCCAGCAGCCGCGGTAATACGGGGGGAGCAAGCGTTGTTCGGATTTACTGGGCGTAAAGGGCGCGTAGGCGGCCAGCACAAGTCGGTTGTGAAATCTCCGGGCTTAACTCGGAAAGGTCAAC
+
CCCCCGGGG-FGGGGGGGGGGGGGGGGGGGGGGGGGGGGGGGGGGGGGGGGGGGGGGGGGGGGGGGGGGGGGGGGGGGGGGGGGGGFGGGGFGGGGGGGGGGGGGGGFGGGGGGFGGGGGDFGGGGGGGGFDGGGGGGGGGFGGGGGGGGGGGGGGGGGGGGGGGGGGGGGGGGFGGGGGGGGGGGGGFGGGGGGGGGGGGECE>CEGGGGGGEEG>CCEGC=EGGGGGGG>EEGG=7CCGGGGGGGGGGGG5C=FCFGFGCCC5DEC19<B>>FG76)5C@>GGFFF<GB0>>:@=6??7
@M03506:14:000000000-AKVR1:1:1101:15518:5660 1:N:0:41
CGAACTCCTACGGGAGGCAGCAGTAGGGAATTGTTCGCAATGGGCGCAAGCCTGACGGCGCAACGCCGCGTGGAGGATGAAGATCTTCGGGTCGTAAACTCCTTTCGATCGAGACGAATGATCTCCGGGTAAACAATCCGGAGAAATGACGGTACCGAGAGAAGAAGCCCCGGCTAACTCCGTGCCAGCAGCCGCGGTAATACGGGGGGGGCAAGCGTTGTTCGGAATTACTGGGCGTAAAGGGCGCGTAGGCGGCCTTCTAAGTCGGACGTGAAATCCCTCGGCTTAACCGAGGAACTGC
+
CCCCCGGGGFGGGGGGGGGGGGGGGGGGGGGGGFGGGGGGGGG8FGGGGGGGGGGGGGGGGGGGGGGGGGFGGEGGGGGGGGGFGGGGGGGGGGGGGGGGGGFGGGGFFFGEFFFGGGGGGGGGGGGGCFGFGGGGGGGGGGGGGGGFFGGGGGEFGGGGGGGGGGGGGCFGGGGGGGGGGGGGGGGGGGGCFGGGG8E5@EGGGDGGCEGDED>CE*/8;@CEGDGEG?FGFGG*>:DEFGGDGGEC:5CGCEEG8><C?7>FCFEDE5>797CFGFGGC5:EE)>4906()7))))0=*
@M03506:14:000000000-AKVR1:1:1101:6561:5663 1:N:0:41
CGAACTCCTCCGGGAGGCAGCAGTCGGGAATTTTGGGCAATGGGCGAAAGCCTGACCCAGCAACGCCGCGTGAAGGATGAAATCCCTCGGGATGTAAACTTCGCAAGAACAGGAAGAATAAGTAGGGGACAATACCCCCTATGATGACGGTACTGTTTGTAAGCTCCGGCTAACTCCGTGCCAGCAGCCGCGGTAATACGGGGGGAGCAAGCGTTGTTCGGATTTACTGGGCGTAAAGGGCGCGTAGGCGGCCTGTGTAAGTCAGTTGTGCAATCTCCGTGCTTAACTCGGAACGGTGAAC
+
CCCCCGGGG-CFFGDG@DGGGGGGFCGGGDGGFGFEDGGGFECE8CGGGGGGGGGFFGFFGFGDEDF7:FGGCFGGGFGGGGFGFFGFGDG:CCFFGGCFGEFG>GE4BEBEF@,<EFGGGGGGCBCFDGGGFGGGCCCFGGCBFFGGGGG7FGG<A=>F9EEGCGGGGGGCGGFFFGDBEGG7<FCF,<FFECC7B@@8**:CEEE>C*A58;E82CF*8CCEFFGGFG8CC:*;*2:8A:E5>C5CF55:95EGG**::EFFF0+:+*2*::9+:*5*975<+1C74*0(0)8@5))**
@M03506:14:000000000-AKVR1:1:1101:19469:5677 1:N:0:41
CGAACTCCTACGGGAGGCAGCAGCCGCGGTAATACGGGGGGAGCAAGCGTTGTTCGGATTTACTGGGCGTAAAGGGCGCGTAGGCGGTCAGCACAAGTCAGTTGTGAAATCTCCGGGCTTAACTCGGAAAGGTCAACTGATACTGTGCGACTAGAGTGCAGAAGGGGCAACTGGAATTCTCGGTGTAGCGGTGAAATGCGTAGATATCGAGAGGAACACCTGCGGCGAAGGCGGGTTGCTGGGCTGACACTGACGCTGATGCGCGAAAGCCAGGGGAGCGAACGGGATTAGAAACCCTTGG
+
CCCCCGGGGGGGGGGGGGGGGGGGGGGGGGGGGGGGGGGGGGGGGGGGGGGGGGGGGGGGGGGGGGGGGGGGGGGGGGGGGGGGGGGGGGGGGGGGGGGGGGGGGGGGGGGGGGGGGGGGGGGGGGGGGGGGGGGGGGGGGGGGGGGGGGGGGGGGGGGGGGGGGGGGGGGGGGGGGGGGGGGGGGGGGGGGGGGGGGGGGGGE?FGGGGGGGGGGGGGGGGGGGGGGDGGGGGGGGGGGGGGD6>FFGGFFDGGG=>GGGGGEEDGGGGGFGGDGG@CGCBBGGF3:(7?BF=5555?F)
@M03506:14:000000000-AKVR1:1:1101:24701:5704 1:N:0:41
CGAACTCCTACGGGAGGCAGCAGTGGGGAATCTTGCGCAATGCGCGAAAGCGTGACTCAGCAACGCCTCGTGGGGGAAGACGGCCTTCGGGTTGTAAACCCCTTTCAGTTGGGACGAAGGTCGGGCGGCTAACAGCCGTTCCGGCTGACGGTACCTTCACAAGAAGCCTCGGCTAACTACGTGCCAGCATCCGCGGCAATACGGAGTGGGCAAGCGTGGTCCGGAATCATTTGCCGCACACAGCGTTGTGGCGGCCCCATAATTCCGCCATGAAAATCGCGGCCTCAACCCTCCAATGCCC
+
CCCCCGGGGGC7F@GG+CFBF<FFGGGGCFGGGG9EBFEGECFF>++@FCFEE:77,CFC<@F@+=F,C,C,6>+8C@4:B:FFFE,<<B:ECCF@@BFCEGGGGCF9FEE=BFF+@78>FF+>C7F*3CB,?C:CFEC@FC**=B:F7C*=*FC7,<,,,7*+?,:=2=*=FB::,?2+/2;8:EFGG+<8*;***/*<FD**;//2*/8*1*2*22*22C*2*/50+00+++2/*27:*/*2:5*)***/)**1*)*2*<*++*+**)*)**2+*)**)))*1.0984>:@)7)*9<6)
@M03506:14:000000000-AKVR1:1:1101:18645:5707 1:N:0:41
CGAACTCCTACGGGAGGCAGCAGTGGGGAATTGTTCGCAATGGGCGCAAGCCTGACGACGCAACGCCGCGTGGAGGACGAAGACCTTCGGGTCGTAAACTCCTTTCGATCGAGACGAATGGCTTCCGGGTGAACAATCCGGAAGAATGACGGTACCGAGAGAAGAAGCCCCGGCTAACTCCGTGCCAGCAGCCGCGGTAATACGGGGGGGGCAAGCGTTGTGCGGAATTACTGGGCGTAAAGGGCTCGTAGGCGGCCAACTAAGTCAGACGTGAAATCCCTCGGCTTAACCGGGGACCGCC
+
CCCCCGGGGGGGGGGGGGGGGGGGGGGGGGGGGGGGGGGGGGGGGGGGGGGGGFGGGEGGGGGGGGGC:FFGGGGGGGGGGGGGGGGGGGGGDGGGGGGFEFGGGGGGGGGCFFGGGDGGGGCGEGGDGGGGGGGGGGGGG7CGGCCFGGGGGGGGGEE*<FCGGGGGGGGGE7BFFGFFGG<<CEFGGGGGGEGDEGGGGGF5AEG>5C*?E8@GG=*?C*0888E;EFFGGFG**/18*A?CE**98/==9=*9=)>90<*7A*+*?CE)155<C6*9*877A>G@)7*(8<)757)))
@M03506:14:000000000-AKVR1:1:1101:4110:5772 1:N:0:41
CGAACTCCTACGGGAGGCAGCAGTAAGGAATATTGGTCAATGGACGCAAGTCTGAACCAGCCATGCCGCGTGGAGGATGAAGGTCCTCTGGATTGTAAACTTCTTTTATCTGGGAAGAAACCCATGTTTTCTAATGTGGTTGACGGTACCAGATGAATAAGCACCGGCTAACTCCGTGCCTGCAGCCGCGGTAATACGGAGGGTGCAAGCGTTATCCGGATGCACTGGGTCTAAAGGGTGCGTAGGTGGGTTGGTATGTCCGTTGTGAAATCCCCAAGCTTAACTTGGAAACTGCCGGGGA
+
C9<CCE@CFGG-;C@@E7FE,6@FF,CE,6CFEG,<6CE6CFE<,7CE+8,CEFF@6,<CFD,,CFF@FEC6+@FFCFF<,,6F9=,CEFFGGG8ECEGECEAFFF,EEFGGGFGGGFGGGGGEC8<5<FFFFEFGG,?FFGGGEFFCF<FF@FFBFFB;?FF8AFDG@=<F<BDFF@:<F:F7@CFDEGGEGEGF,>E*488:<7F9BFGGGE8FGG58**332+<<83*3;29@C88*7C:ECG+*;CE*7*/*+9**+2>6CD:*0007*9F**)9*08*<FFG4>7984FF45))))
@M03506:14:000000000-AKVR1:1:1101:25860:5786 1:N:0:41
CGAACTCCTACGGGAGGCAGCAGTGGGGAATTGTTCGCAATGGGCGCAAGCCTGACGACGCAACGCCGCGTGGAGGCTGAAGACCTTCGGGTCGTAAACCCCTTTCGATCGAGACGAATGGCTTCCGGGTGAACAGTCCGGGAGAATGACGGTACCGAGAGAAGAAGCCTCGGCTAACTCCGTGCCGGCAGCCGCGGTAATACGGGGGGGGCAAGCGGTGTTCGGAATGACTGGGCGTAAAGGGCTCGTAGGCGGCCACCTAAGTCAGACGGCAAATCCCTCGGCTTAACCGGGGAAATGC
+
CCCCCG9FF-CCEGGCGDBCF8EDFGCC7;EFGFFGCG@:6CEFF:FCFFGFEC8FCFFGGGGE=CGGGG=FGG,CEDF=B<F<EF,4?F+96:FFGGD,BFFG<B7DFDFG@<F:CFGG3D,C8@::+8@3<:=F=F<:*3>>>DF@EG*CECB,=F7=CFCCGFC:B,<<CCF7<C,C,=<:C7*1/:*88:/?CC8CFGGCEGGGE5CCGC@;8818;A9;EE8F+9+0+*1;5:9CC+CD2:*92**17CGCE)***39?EG?FG4*))))2C?6667:E*)1<>C*-..5.))784
@M03506:14:000000000-AKVR1:1:1101:17003:5788 1:N:0:41
CGAACTCCTACGGGAGGCAGCAGTGGGGAATCTTGCGCAATGCGCGACAGCGTGACGCAGCAACGCCGCGTGGGGGAAGAAGGCCTTCGGGTTGTAAACCCCTTTCAGGAGGGACGAAGCCCGGGGGGTGAATAGCCTTCCCGGGTGACGGTACCTCCACAAGAAGCCCCGGCTAACTACGTGCCAGCAGCCGCGGTAATACGTAGGGGGCAAGCGTTGTCCGGAATCATTGGGCGTAAAGAGCGCGTAGGCGGCCAGAAAAGCCCGGTGTGAAAGTCACAGGCTCAACCTGTGAATGCCG
+
CCCCCGGGGGGGGGGGGGGGGGGGGGGGGGGGGGGGGGGGGGGGGGGGGGGGGGGGGGGGGGGGGGGGGGGGGGGGGGGGGGGGGGGGGGGGGGGGGGGGGGGGGGGGGGGGGGGGGGGGGGGGGGGGGGGFGGGGGGGGGGGGGGGGGGGGFGGGGGGGGGGGGGGFFGGGGGGGGGFGGGGGGGGGGGGGGGGGCEGGFGGFFGGGGGGGFGGGGGCEFCEE5E:EGGGFFDFG5EGFGGFGGGGGDEGGGGGGGF:FCCCC6DGGCCGECF:C?6*>C8FF*5*93F43*96*16=:5
@M03506:14:000000000-AKVR1:1:1101:12777:5800 1:N:0:41
CGAACTCCTACGGGAGGCAGCAGTCGGGAATTTTGGGCAATGGGCGAAAGCCTGACCCAGCAACGCCGCGTGAAGGATGAAATCCCTCGGGATGTAAACTTCGCAAGAACGGGAAGAATTAGTGGAAGTTAATACCTTCCATGATGACGGTACCGTTTGTAAGCTCCGGCTAACTCCGTGCCAGCAGCCGCGGTAATACGGGGGGAGCAAGCGTTGTTCGGATTTACTGGGCGTAAAGGGCGCGTAGGCGGCCTCCGCAAGTCAGTTGTGAAATCTCCGAGCTTAACTCGGAAAGGTCAAC
+
CCCCCGGGGCFGGGGGGGGGGGGFGGGGDGGGGGGGGGGGGGGGGGGGGGGGGGGGGGGGGGGGGGGGGGGGGGGGGGGGGGGGGGEGGGGFGGGGGGGGGGGGGGDGFGGGGGGGGGGGGGGGGGGGGGGGGGGGGGGGGGGGGGGGGGGGGGGGGFGGGGGGGGGGCFGGGGFCFFGGGGGGGGGGGGGGGGGGGGGGGGGGGEGGC6:>C8CGGGGGGGGGGDCGGGGGG5?EGFFEGGGG=EECFGGDC:=FGEDGEGF7::+C9<+=>F7+:/79<))+<=C627B2))>:6@?47
@M03506:14:000000000-AKVR1:1:1101:6075:5810 1:N:0:41
CGAACTCCTACGGGAGGCAGCAGTCGGGAATTTTGGGCAATGGGCGAAAGCCTGACCCAGCAACGCCGCGTGAAGGATGAAATCCCTCGGGATGTAAACTTCGCAAGAACGGGAAGAATAAGCGAGAGTTAATATCTTTCGCGATGACGGTACCGTTTGTAAGCTCCGGCTAACTCCGTGCCAGCAGCCGCGGTAATACGGGGGGAGCAAGCGTTGTTCGGATTTACTGGGCGTAAAGGGCGCGTAGGCGGCCACCGCAAGTCGATTGTGAAATCTCCGGGCTTAACCCGGAAAGGTACAC
+
CCCCCGGGGGGGGGGGGGGGGGGFGGGGGGGGGGGGDGGGGGGGGGGGGEFFGGGGGGGGGGGGGGGGGGGGGGGGGGGGGGGGFGGGGGGGGEGGGGGGGGGGGGGGFGGGGGGGFGGFFGCCCFEGBFGGGGGGGFFGGGGGGGGGGGGGGGGGGGGGGGGGEFGGGDGGGGGGGGGGGGGGGGGGGGGGGGGDCFGGGGGGEGGGGGGGG;EGGGGGDGGEG?CFGGGGGGCG=CGGGGGGGGG7<>:C)*1>C35)>ECCDC7>+:9820C0?=CCC@E*C4*9(9@9:@@5/**1*
@M03506:14:000000000-AKVR1:1:1101:10497:5819 1:N:0:41
CGAACTCCTACGGGAGGCAGCAGCCGCGGTAATACGTAGGGTGCAGGCGTTAATCGGAATTACTGGGCGTAAAGCGTGCGCAGGCGGCTCCTTAAGTCAGATGTGAAAGCCCCGGGCTTAACCTGGGAACTGCGTTTGAAACTGGGGAGCTGGAGTGTAGAAGAGGGGGGTGGAATTCCAGGTGTAGCAGTGAAATGCGTAGATATCTGGAGGAACACCGATGGCGAAGGCAGCCCCCTGGGCTAACACTGACGCTCATGCACGAAAGCGTGGGGAGCAAACAGGATTAGAAACCCGATTA
+
CCCCCGGGGGGGGGGGGGGGGGGGGGGGGGGGGGGGGGGGGGGGGGGGGGGGGGGGGGGGGGGGGGGGGGGGGGGGGGGGGGGGGGGGGGGGGGGGGGGGGGGGGGGGGGGGGGGGGGGGGGGGGGGGGGGGGGGGGGGGGGGGGGGGGGGFGGGGGGGGGGGGGGGGGG:EGGGGGGGGGGGGGFGGGGGGGGGGGGGGGGGGGGGFGGGGGGGGGGGGGGGGFGEGGGGGGGGGGGCGGGGGGGGGGGGGGEE<*8:FFFGGGGGGDGC@DDGCGFGF45@FGF4629=9FFF:>3).0
@M03506:14:000000000-AKVR1:1:1101:5139:5829 1:N:0:41
CGAACTCCTACGGGAGGCAGCAGTCGAGAATCTTCGGCAATGGGCGCAAGCCTGACCGAGCGACGCCGCGTGGAGGATGAAGGCCTTCGGGTTGTAAACTCCTGTCGAGGGGGAAGAAGGGTCGAAAGACCTTGACTGATCCCTGGAGGAAGCACGGGCTAAGTTCGTGCCAGCAGCCGCGGTAAGACGAACCGTGCGAACGTTATTCGGAATCACTGGGCTTAAAGCGCGTGTAGGCGGGACGGCACGTCGGTCGCTGAAATCCCCCGGCTTAACCTGGGAACTGGTGTCGATACGACCG
+
CCCCCGGGGGGGGGGGGGGGGGGGGGGGGGGGGGGGGGGGGGGGGGGEFFFGGGGGGGEGGGGGGGGGGGGGGGGGGGGGGGGGGGGGGGGGGGGGGGGGGGGGGGGEGGGGGGGGGGGGGGFGGGGGGGDFGFFGGGGG;FCGGGGGCFGGGGGGGGGGGGGGGGGGGGGGGGGGGGGGGGGGGGGGGGGGGE5AC?58EGGGGGFGGFGGGFGGG78CFCFGGGGCGDGGGGFFGGGGCECGGGGGGFCCCEGD?3DDG+C?C**77<E>D4F9:*79F7<7<*7*47?:)07:57<B)
@M03506:14:000000000-AKVR1:1:1101:5874:5867 1:N:0:41
CGAACTCCTACGGGAGGCAGCAGTGGGGAATTGTTCGCAATGGGCGCAAGCCTGACGACGCAACGCCGCGTGGAGGACGAAGATCTTCGGGTCGTAAACTCCTGTCGAGCGGGAAGAATGCTTCGCGGGTGAATACTCCGCGAAATTGACGGTACCGCTAAAGGAAGCCCCGGCTAACTCCGTGCCAGCAGCCGCGGTAATACGGGGGGGGCAAGCGTTGTTCGGAATTACTGGGCGTAAAGGGCTCGTAGGCGGCCACCTAAGTCAGACGTGAAATCCCCAGGCTTAACCTGGGAACTGC
+
CCCCCGGGGGGGGGGGGGGGCFGGGGGG>CFFFGGG@FGGGGGGGGGGGEDGGGGGGGFGGGGGGGGGGGGGGCGGGGGGGGGGGGGG7FGGGGGDFGGFDGGGGGGGGGGGG7@FGFFFGGGGGGGGGGGGGGGFGFFEGCFFEFGGGGGGGGGGEGG*CFFF@FGGD>E>CEGGGGCFGGFFGGGGGGGGFGCCE::CFACCGGGGC>E>EEFC:;E5;CCEEECF8@E+<F58*27*20:*:CEGGDF7**:<C51**C>+0CGGGF5.9*1ACBDCC45=F4C4):/674))07F?4
@M03506:14:000000000-AKVR1:1:1101:17124:5869 1:N:0:41
CGAACTCCTACGGGAGGCAGCAGTGGGGAATTGTTCGCAATGGGCGCAAGCCTGACGACGCGACGCCGCGTGGAGGATGAAGATCTTCGGGTCGTAAACTCCTTTCGATCGAGACGAACAGCCTTCGGGTGAACAATCCGGAGGTCTGACGGTACCGAGTGAAGAAGCCCCGGCTAACTCCGTGCCAGCAGCCGCGGTAATACGGGGGGGGCAAGCGTTGTTCGGAATTACTGGGCGTAAAGGGCTCGTAGGCGGCCAACTAAGTCAGACGGGAAATCCCTCGGCTTAACCGGGGAACTGG
+
CCCCCGGGGGGGGGGGGGGGGGGGGGGGGGGGGGGGGGGGGGGGGGGGGGGGGGGGGFGGGGGGGGGGGGFGGEGGGGGGGGGGGGGGGGGGGGGGGGGGGGGGGGGGGGGGGGGGGGGGGGGGGGGGGGGGGGGGFGFEGGGGGGGGGGGGGGGGGDGFGFGGGGGGGGGGGGGGGGGGGGGGGGGGGGGGFGDGG8EGGGGGGGGGDGGECCFGGG5CECFGGGGFFFGGGFGEGG58EGFEDGCDE5:EDGGGC><F7FCG?:CF?9C)>*9CC6F7>@EGGFD?<D79@:>>756*)
@M03506:14:000000000-AKVR1:1:1101:14235:5872 1:N:0:41
CGAACTCCTACGGGAGGCAGCAGCCGCGGTAAAACGTAGGTGGCGAGCGTTATCCGGATTTACTGGGCGTAAAGCGTGTGCAGGCGGGGTAACAAGTGGTGTATGAAATCGCTCGGCTAAACCGGGCGGGGTTATGCCAGACTGTTATCCTAGAGTGCGAGAGAGGGGCGTGGAATTCCGGGTGTAGTGGTGAAATGCGTAGAGATCCGGAGGAACCCCAGAGGCGAAGGCGGCGCCCTGGCTCGCAACTGACGCTCAGACACGACAGCATGGGGAGCGAACGGGATTAGAAACCCGGGTG
+
CCCCCGGGGGGGGGGGGGGGGGGGGGGGGGGGGGGGGGGGGGGGGGGGGGGGGGGGGGGGGGGGGGGGGGGGGGGGGGGGGGGGGGGGGGGGGGGGGFFFFGGGGGGGGGGGGGGGGGGGGGGGGGGGGGGFGGGGGGGGGGGGGGGGGGGGGGGGGGGCGGGGGGGGGGGGGGGGGGGGGGGGGGGGGGGGFGGGFGGCGGGFGGGGGGGGGGGGCEGGGGGGGGGDGGGGGGGGGGGGGGGGGGGGEFGC<CE3C>CFGGGG*5=DFDCFGDDCDFG3DE>EE5573FF<45>;@E5.)
@M03506:14:000000000-AKVR1:1:1101:9362:5883 1:N:0:41
CGAACTCCTACGGGAGGCAGCAGTCGGGAATTTTGGGCAATGGGCGAAAGCCTGACCCAGCAACGCCGCGTGAAGGATGAAATCCTTCGGGATGTAAACTTCGCAAGAACGGGAAGAATAAGTAAGGGTTAATATCTCTTACGATGACGGTACTGTTTGTAAGCTCCGGCTAACTCCGTGCCAGCAGCTGCGGTAATACGGGGGGAGCAAGCGTTGTTCGGATTTACTGGGCGTAAAGGGCTCGTAGGCGGCCAACTAAGTCCGACGTGAAATCCCAAGGCTTAACCTTGGAACTGCGTCG
+
CCCCCGGGGGGGGGGGGGGGGGGGGGGGGGGGGGGGGGGGGGGGGGGGGGGGGGGGGGGGGGGGGGGGGGGGGGGGGGGGGGGGGGGGGGGGGGGGGGGGGGGGGGGGGGGGGGGGGGGGGGGGGGGGGGGGGGGGGGGGGGGGGGGGGGGGGGGGGGGGGGGGGGGGGGGGGGGGGGGGGGGGGGGGGGGGGGGGGGEDEGGGGGGGGGGGGEGGEFGGGGGGGGGGFGGGGGGDGGGGGGDCGCFDGCGGDEFCGF4FFCFG=)>7*/:?*20<6FFGGFFGGBGFBGF>B?FFFFD:5
@M03506:14:000000000-AKVR1:1:1101:12085:5903 1:N:0:41
GTGCCAGCAGCCGCGGTAATACGGGGGGAGCAAGCGTTGTTCGGATTTACTGGGCGTAAAGGGCGCGTAGGCGGCCACTACAAGTCACTTGTGAAATCTCCGGGCTTAACTCGGTAGAGGCCAAGTGATACTGTTGGGCTAGAGTGCGGAAGGGGCAACTGGAATTCTCGGTGTAGCGGTGAAATGCGTAGATATCGAGAGGAACACCTGCGGCGAAGGCGGGTTGCTGGGCCGACACTGACGCTGAGGCGCGAAAGCTAGGGGAGCGAACGGGATTAGAAACCCCAGGAGTCCGAGATCG
+
CCCCCGGGGGGGGGGGGGGGGGGGGGGGGGGG8EGGF7FEGGGGGGGGGGGGGGGGGGGGGGGGGGGGGGGGGGGGGGGGGGGGGGGGGGGGGGGGGGGGGGGGGGGGGGGGGGGGGGGGGGGGGFGGGGGFFFGGGGGGGGGGGGGGGGGGGGGGGGGGGGGGGGGGGGF;CEGFGGGEGGGGGGFGGDE>CFGGGCCFGGGGGFFAFGGGGGGCEGGGGEEC>ECCFGGCEE=8:/*3?6==:E*/;7C59/C<E?CFGCFG*>7DD):>DG*2*17?*9?6C31>(1),//<35)79>
@M03506:14:000000000-AKVR1:1:1101:24907:5918 1:N:0:41
CGAACTCCTACGGGAGGCAGCAGTGGGGAATTGTTCGCAATGGGCGCAAGCCTGACGACGCAACGCCGCGTGGAGGATGAAGACCTTCGGGTCGTAAACTCCTTTCGATCGAGACGAATGGCCTCCGGGTGAACAATCTGGAGGAATGACGGTACCGAGAGAAGAAGCCCCGGCTAACTCCGTGCCAGCAGCCGCGGTAATACGGGGGGGGCAAGCGTTGTTCGGAATTACTGGGCGGAAAGGGCTCGTAGGCGGCCACATAAGGCAGACGTGAAATCGCTCGGCTTAACCGGGGAACTGC
+
CCCCCGGGGGGGGGGGGGGGGGGGGGGG7FGGGGGGGGGGGGGFFGGGGGGGGGGGGGEGGGGGGGGGGGGGGGGGGGGGGGFGGGGGGGGGDEGFGGGEGGGGFFDDCGGFGGGEGGGGGDFGFFGGGGGCGFGGGEGFGCEEEAFGGGGDGGGGGGGGGGGGGGGGG7<FC@@E@FFA:CFGGC9E7BFCFGD>CE*;FGGGG>EDGGE58;CFG*CC=;EEC58*<?9?FGC***)*:EGGDGG3*:CCCGGDE@**0<7++9*C55E>75*+*1*9*0<5*0))):B9;DE)0))9*
@M03506:14:000000000-AKVR1:1:1101:15835:5926 1:N:0:41
CGAACTCCTACGGGAGGCAGCAGTGGGGAATTGTTCGCAATGGGCGCAAGCCTGACGACGCAACGCCGCGTGGAGGATGAAGATCTTCGGGTCGTAAACTCCTTTCGATCGGGACGAATGATCGGTGACCTAATACGTCATCGGAATGACGGTACCGAGAGAAGAAGCCCCGGCTAACTCCGTGCCAGCAGCCGCGGTAATACGGAGGGTGCGAGCGTTGTCCGGAATCACTGGGCGTAAAGGGCGCGTAGGCGGTCTGCTAAGCGTGCGGTGAAAGCCTGGGGCTCAACCCCAGGTCTGC
+
CCCCCGGGGGGGGGGGGGGGGGGGGGGGGGGGFGGGGGGFGGGGGGGGGGGGGGGGGGGGGGGGGGGGGGGGGFGGGGGGGGGGGGGGGGGGGGGGGGGGGGGGGGGFGGGGGGGGGGGGGGGGGGGGGGGGGGGGGGGGGGGGGDGGGGGGGGGGGGGGGGGGGGGGGGGGGGGGGGGGGGGGGFGGGGCGGGGGGGGGGGGGGGGGGGGGDEGGGGGGGGGGGGGGGGGGF6E=EC7C=FDDGCGGCGGGGGGDE@GDFFF?63*9=GE3<FGFGFC95>F5:)9??F465)<F)/9)*
@M03506:14:000000000-AKVR1:1:1101:10272:5940 1:N:0:41
CGAACTCCTACGGGAGGCAGCAGTCGAGAATTTTTCACAATGGGCGCAAGCCTGATGGAGCGACGCCGCGTGGGGGATGAAGGGCTTCGGCTCGTAAACCCCTGTCAGTTGCGAACAAAGTTCACTCAATAACACTGGGTGGATTGATAGTAGTGACAGAGGAAGGGACGGCTAACTCTGTGCCAGCAGCCGCGGTAATACAGAGGTCCCGAGCGTTGTTCGGATTCACTGGGCGTAAAGGGTGCGTAGGCGGTTCTGAAAGTCTGATGTGAAATCTCCAGGCCCAACCTGGAAACGGCAT
+
CCCCCGGGGGGGGGGGGGGGGGGGGGFFGFGGGGGGGGGGGGGGGGGGGGGGGGGGGGGGGGGGGGGGGGGGGGGGGGGGGGGGGGGGGGGGGGGGGGGGGGGGGGGGGGGGGGGGGGGGGGGGGGGGGGCGGGGGGGGCEEGGGGGGGGGGGGGGGGGGGGGGFGGGGGGGGGGGGGGGGGGGGGGGGGGGGGGGCEGGGGGFGGGGGGDGGGGGECEGGGGGGGGGGGGFGGG:CEGG?EFGCEGGGGGGGGGGGFG7<CGGGGFGGGGFG*:FGFGFFFF:EEGFBGF<4:7?F:BB>
@M03506:14:000000000-AKVR1:1:1101:25699:5967 1:N:0:41
CGAACTCCTACGGGAGGCAGCAGTCGGGAATTTTGGGCAATGGGCGAAAGCCTGACCCAGCAACGCCGCGTGAAGGATGAAATCCCTCGGGATGTAAACTTCGCAAGAATGGGAAGAATTAGTAGGGGTTAATACCCTCTATGATGACGGTACCATTTGTAAGCTCCGGCTAACTCCGTGCCAGCAGCCGCGGTAATACGGGGGGAGCAAGCGTTGTTCGGATTTACTGGGCGTAAAGGGCGCGTAGGCGGTCAGCGCAAGGCAGCTGTGAAATCCCCGGGCGTAACTCGGAAAGGTCAAC
+
CCCCCGGGGGGGGGGDGGGGGGGGGGGGGGGGGGGGGGGGGGGGGGGGGFGGGGGGGGGGGGGGGGGGGGGCFGGGGGGGGGGFFGGGFEGGFBFFGGGGGGGGGEGFFCFCACFGGGCFGFFGGGGGFGGGCEGCFFGFGGGGGGGGGGGD@FGGFFEGGGG?@FFEGGD7FFGCFFF:EGGGGGGCGGGGGGGG9CEGGGGEE8EGE@FGGC8?;AFGE5C;@FCGC?FGGGDE*A>E75EE>:5/+:E*)2:F=><CC*96E*0>3>F4707+*)99<@):*)7@AGB6;5>>F=079
@M03506:14:000000000-AKVR1:1:1101:15602:5969 1:N:0:41
CGAACTCCTACGGGAGGCAGCAGTCGAGAATTTTTCTCAATGGGGGAAACCCTGAAGGAGCGACGCCGCGTGGAGGATGAAGGCTTTCGGGTTGTAAACTCCTGTCATTTGGGAACAAGGTGCGAGTATTAACTGTACTCGCATTGATAGTACCAGAAGAGGAAGAGACGGCTAACTCTGTGCCAGCAGCCGCGGTAATACAGAGGTCTCAAGCGTTGTTCGGATTCATTGGGCGTAAAGGGTGCGTAGGTGGCGCTGTAAGTCGGGTGTGAAATTTCGGAGCTTAACTCCGAAACTGCAT
+
CCCCCGGGGGGGGGGGGGGGGGGGGGGGFFGGGGGGGGGFGGCGGDGGGGGGGGGGGGGGGGGGGGGEGGFGGGGGDGGGGGGGGGGGGGGGGGEFGFGGGGGGGGGGFGGGGGGGGGGGDCFGDFFBFCFGFGGGGGGGGGGGGGGGGGGGGGGGGGGGGGGCD7FFFE7FGGGG<FGFGGGGGGFEGGGGGGGGEEFGGGGFGGGGGGFGFGGG>ECCFEEEGE?7:?FFFGG55C3:9E:5E=A*:>AFGFD:C>CG+<D7=5EGCGGFGFFFG47)7>DG+*:BD*9:3>E)9967*
@M03506:14:000000000-AKVR1:1:1101:12340:5972 1:N:0:41
CGAACTCCTACGGGAGGCAGCAGTGGGGAATTGTTCGCAATGGGCGCAAGCCTGACGACGCAACGCCGCGTGGAGGATGAAGACCTTCGGGTCGTAAACTCCTTTCGACCGAGATGAAGAGCCTCCGACCTAATACGTCGGAGGCCTGACAGTATCGAGGGAAGAAGCCCCGGCTAACTCTGTGCCAGCAGCCGCGGTAATACAGGGGGGGCAAGCGTTGTTCGGAATTACTGGGCGTAAAGGGCTCGTAGGCGGCCAACTAAGTCAGACGTGAAATCCCTCGGCTTAACCGGGGAACTGC
+
CCCCCGGGGFGGGGGGGGGGGGGGGGGGEGGGGGGGGGGGGGGGGGGGGGGGGGCGGGGGGGGGGGGGGGGGGGGGGGGGGGGGGGGGGGGGGGGGGGGGGGGGGGGGGGGGGGGGGGGGFGGGGGGDGGGGBAFGGGGGGGGGGGGGGGGGGGGGGFFGGGGGGGGGGGDG7FGGGGGGG9FFF@FGGGGGFGGGGEEEFCFGGGGGCGGGGGGGGEGGEG?EGGEGFGG?<C@FGGGCEGFEC6F<CEGGGGGDG)11:FGG9C<:E**.57CCC*9C*7@GGF5))216@>>>>36=*
@M03506:14:000000000-AKVR1:1:1101:13630:5988 1:N:0:41
CGAACTCCTACGGGAGGCAGCAGTCGGGAATTTTGGGCAATGGGCGAAAGCCTGACCCAGCAACGCCGCGTGAAGGATGAAATCCCTCGGGATGTAAACTTCGCAAGAACGGGAAGAATAAGTAGGGGACAATACCCCCTATGGTGACGGTACCGTTTGTAAGCTCCGGCTAACTCCGTGCCAGCAGCCGCGGTAATACGGGGGGAGCAAGCGTTGTTCGGATTTACTGGGCGTAAAGGGCGCGTAGGCGGTCAGCACAAGTCGGTTGTGAAATCTCCGAGCCTAACTCGGAAAGGTCAAC
+
CCCCCGGGG9FGGGGGGGGGGGGFGGGGGGGGGGGGGGGGGGGGGGGGGGGGGGGGGGFGGGGGGGGGGGGGGGGGGGGGGGGGGGGGGGGGGGGGGGGGGGGGGGGGGGGGGGGGGGFGFFGGGGGGGEGGCGG8BDCFFGGGGGGGGGGGEFGGGGGFGGGCFGGGGGGEGGFEFGG7CGGFGGGGGGGGGCEEGFFDC8C5?EEGGGFFEGDG:@FDE5AE9<CECFFGGC*25+:5A=CEC7:DCEGE5CEG9;C47<2:=721*9<=:>797?3)90)02<**./<3>E5)9*966
@M03506:14:000000000-AKVR1:1:1101:16487:6015 1:N:0:41
CGAACTCCTACGGGAGGCAGCAGTAGGGAATTTTCCACAATGGGCGAAAGCCTGATGGAGCAACGCCGCGTGCAGGATGAATGCCTTCGGGTTGTAAACTGCTTTTATCTGTGACGAATATGACGGTAGCAGATGAATAAGGATCGGCTAACTCCGTGCCAGCAGCCGCGGTCATACGGAGGATCCAAGCGTTATCCGGAATTACTGGGCGTAAAGGGTTGCGTAGGTGGCAGAGTATGTCTGTAGTGAAAGCGTGTGGCTCAACCACATATACATTATAGAAACTGCTCGGCTAGAGGAC
+
CCCCCGGGGGGGGGGGGGGGGGGGGFGGGGGFFGGGGGGGGGGGGGGGGGGGGGGGGGGGGGGGGGGGGGGGGGGGGGGGGGGGGGGGGGGGGGGGGGGGGGGGGGGGGGGGGGGGGGGGGGGGGGGGEGGGGGGGGGGGGGGGGGGGGGGGGGGGGGGGGGGGGGGGGGGGGGGGGGGGGGGCFFGGGGGGGGGGGGGGGGGFGGGGGGGCEGFGGGGGGGGEEGGGGGGGGGGFC7:FF99?FGFGC9+?FGED8<DGGCD9A<ECFD7@FFGGFFFF>BFFG@*9)276B>B@675F)
@M03506:14:000000000-AKVR1:1:1101:10663:6019 1:N:0:41
CGAACTCCTACGGGAGGCAGCAGTGGGGAATTGTTCGCAATGGGCGCAAGCCTGACGACGCAACGCCGCGTGGAGGATGAAGGCCTTCGGGTTGTAAACTCCTGTTGCTCGGGACGAAAAGCTTCGACCTAACACGTCGAAGGCTGACGGTACCGAGTGAGGAAGCGCCGGCTAACTCTGTGCGACAAGCCGCGGTGTTACAGGGGGGGGGCACGTGGTGCGGAGTTACTGTGGGTGAAGGGCGCGTAGGGGGGCTGCTAAGTCGAACGCGAGAACTCGGGGCGCAACACAGGAGCAGCGG
+
CCCCCGGGGGGGGGGGGGGGGGGGGGGGGGGGGGGGGGGGGGGGGGGGGGGGGGGGGGGGGGGGGGGGGGGGGGGGGGGGGG,,BEFGGG+F+FGGGGGGGGG8F,F,5CF:FGDGGD36>D=3<:++@+,@,:,3:8**8@*8,@,3*11**,**=1=2?<<,644<F7<**1,,7?C<,?2<*******/2?*****30:+*;CCEG**2**;2;5;*</*/***++++03*;:**2++2*:5/7)**1*12//;50*++2+*1:D5*:05C*+*8**).)1:))0(7)4F)8)))05)
@M03506:14:000000000-AKVR1:1:1101:11896:6049 1:N:0:41
CGAACTCCTACGGGAGGCAGCAGTGGGGAATTTTGCGCAATGGGCTAACGCCTGACGCAGCAACGCCGCGTGGAGGATGAAGGTCCTTGGATTGTAAACTCCTGTCAGCAGGGAAAAAGCGACTTGGCCTAATACGCTAGGGAGTTGATTGTACCTGCAGAGGAAGCCCCGGCTAACTCTGTGCCAGCAGCCGCGGTAATACAGAGGGGGCAAGCGTTATTCGGAATTATTGGGCGTAAAGGGCGCGTAGGCGGCTTGGCAAGTGGAAGGTGAAATCCCTCGGCTTAACCGAGGAACTGCC
+
CCCCCGGGGGGGGGGGGGGGGGFGGGGGGGGGGGGGGGGGGGGGGGGGGGGGGGGGGGGGGGGGGGGEGGGGGGGGGGGGGGGGGGGGGGFGGGGGGGGGGGGGGGGGGGGGGGGGGGGGGGGGGGGGGGGGGGGGGGGGGGGGGGGGGGGGGGGFCGFFGGGGCEGCCGGGGGGGGCCFFGFFFCGG7<FGGGEGE7E9BEFFGGGGGGDEGG5CCECGDGFG85CCFGGF9FGGEED*<CEGGDGGCEG6DEC<=:DGCCC??*+9C<EF7*2<0?G*9>>CEF:B9FE(5:@FFFF=7
@M03506:14:000000000-AKVR1:1:1101:4982:6057 1:N:0:41
CGAACTCCTACGGGAGGCAGCAGTGGGGAATTGTTCGCAATGGGCGCAAGCCTGACGACGCAACGCCGCGTGGAGGATGAAGACCTTCGGGTCGTAAACTCCTTTCGATCGAGACGAATGGTCTCTGGGTGAACAATCCGGAGAAGTGACGGTACCGAGAGAAGAAGCCCCGGCTAACTCCGTGCCAGCAGCCGCGGTAATACGGGGGGGGCAAGCGTTGTCCGGAATTACTGGGCGTAAAGGGCGCGTAGGCGGCCTTCTAAGTCGAACGTGAAATCCCCGGGCTCAACCCGGGAACTGC
+
CCCCCGGGGGGGGGGGGGGGGGGGGGGGGGGGGGGGGGGGGGGGGGGEFFGGGGGGGGGGGGGGGGGGGGGGGGGGGGGGGGGGGGGGGGGGGGGGGGGGGGGGGGGGGGGGGGGGGGGGGGGGGGGGGGGGGGGGGGGGGGGGGGGGGGGGGGGGGGGGGGGGGGGGGGGGGGGEGGDGGGGGGGGGGGGGGGDGGGGGGGGGGGGGGGGGGCFFGCEGGC@GGGGGFFGGGCGGGGGDFGFGGGGGEGDDGEGGGF:F9FGGGGGGGGG5C49FFFCCFF3EG)5@<5>?FF>BEFFF4
@M03506:14:000000000-AKVR1:1:1101:5382:6057 1:N:0:41
CGAACTCCTACGGGAGGCAGCAGCCGCGGTAATACAGAGGTCTCAAGCGTTGTTCGGATTCATTGGGCGTAAAGGGTGTGTAGGTGGCGCGCTAAGTCGGGTGTGAAATTTCGGAGCTTAACTCCGAAACTGCATTCGATACTGGCGTGCTTGAGGACTGGAGAGGAGACTGGAATTCATGGTGTAGCAGTGAAATGCGTAGAGATCATGAGGAAGACCAGTGGCGAAGGCGGGTCTCTGGACAGTTCCTGACACTGAGACACGAAGGCCAGGGGAGCAAACGGGATTAGAAACCCGGGGG
+
CCCCCGGGGGGGGGGGGGGGEGGGGGGGGG>CFAGG@@@DCFFGFGGFEG@E@FFCF@:@FFG9EDGGG@B@EFGG<?=FCFECFDGFFCFGGGGGFFFCFGGGGGGGGFFCFEGGGCFDGGGGGGGCEEGGGDGGFFGGGGF,=FGEGGGEGGGGGG7:3<EFC@FEGDF@FCFCFG9,@C><<FGGCF@CFFFCFGE=CC:FFDFFG9C8EE>FGF:=C?FFEDGC>EFGGGCCCFC767:6EC7D<:79>FC<C=F*+02:EGD3*1:FFDGGGD3C4<)=C5)0<7F)*000).<))
@M03506:14:000000000-AKVR1:1:1101:25144:6061 1:N:0:41
CGAACTCCTACGGGAGGCAGCAGTGGGGAATTGTTCGCAATGGGCGCAAGCCTGACGACGCAACGCCGCGTGGAGGATGAAGGTCTTCGGATTGTAAACTCCCGTTGCCCGGGACGAAAAGCCTCGACCTAACACGTTGAGGTCTGACGGTACCGGGTGAGGAAGCCCCGGCTAACTCTGTGCCAGCAGCCGCGGTAATACAGAGGGGGCAAGCGTTGTTCGGAATTACTGGGCGTAAAGGGCGCGTAGGCGGCCTGCTAAGTCGAACGTGAAATCCCCGGGCTCAACCCGGGAACTGCGT
+
CCCCCGGGGGGGGGGGGGGGGGGGGGGGGGGGGGGGGGDGGGFGGGGGGGGGGGGGGGGGGGGGGGGEGGEGGDGGGGGGGGGGFGGGGGGGGGGGGGGGGGGGC<EEGGGGGGGGDEFGFGGGGGGDEGGGGGGGEFGG:FFGCEF@FDGGGGDGGE:F:CCGF@<FFCGFGEFFAFGGGGCGGFGGGGGGGGGGGEFEF7CGGGGD8?E5FFECCGCCFEGEC>8CF7988=EG58CFGGGGCG5CEDG=C7>3*)200+2+*7=C5**8<F>E49/)9855:@*)(97>D::>4?*.0
@M03506:14:000000000-AKVR1:1:1101:6213:6073 1:N:0:41
CGAACTCCTACGGGAGGCAGCAGTGGGGAATTGTTCGCAATGGGCGCAAGCCTGACGACGCAACGCCGCGTGGAGGATGAAGACCTTCGGGTCGTAAACTCCTTTCGATCGAGACGAATGTTTTTCGGGTGAATACTCCGGAAAAGTGACGGTACCGAGAGAAGAAGCCCCGGCTAACTCTGTGCCAGCAGCCGCGGTAATACAGGGGGGGCAAGCGTTGTTCGGAATTACTGGGCGTAAAGGGCTCGTAGGTGGCCAACTAAGTCGAACGTGAAATCCCCGGGCTCAACCCGGGAACTGT
+
CCCCCGGGGGGGGGGGGGGGGGGGGGGGGGGGGGGGGGGGGGGGGGGGGGGGGGGGGGGGGGGGGGGGGGGGGGGGGGGGGGGGGGGGGGGGGGGGGGGGGGGGGGGGGGGGGGGGGGGGGGGGGGGGGGGGGGGGGGGGGGGGGGGGGGGGGGGGGGGGGECCFGGGGGGG>FEGGGGGGGGGGGFC@FFDDGGGD:ECGFGGGGDEGGGGGC>*;EGEGG?EDGEGGGFFGGGFGGGEEGGGGG*>:CF52E5C86FFGG6?02*9*97@C:FGG?6F5)57577F?GF<BEFF))96/
@M03506:14:000000000-AKVR1:1:1101:7714:6119 1:N:0:41
CGAACTCCTACGGGAGGCAGCAGTCGAGAATTTTTCTCAATGGGGGAAACCCTGAAGGAGCGACGCCGCGTGGAGGATGAAGGTCTTCGGGTTGTAAACTCCTGTCATTTGGGAACAAGTCGGACGTATTTACTGTACGTCCGTTGATAGTACCAGAAGAGGAAGGGACGGCTAACTCTGTGCCAGCAGCCGCGGTAATACAGAGGTCTCAAGCGTTGTTCGGATTCATTGGGCGTAAAGGGTGTGTAGGTGGCGCGCTAAGTCAGGTGTGAAATTTCGGAGCTTAACTCCGAAACTGCAT
+
CCCCCGGGGGGGGGGGGGGGGGGGGGGGGGGGGGGGGGGGGGGGGGGGGGGGGGGGGGGGGGGGEGGGGGGGGFGGGGGGGGGFGFFGGEEGGDGGGGGGGGGGGGGGGGGGGGGGGGGGGGGGGGGGGGFFEGFGGGGGGGGCEGGGGGGGGGGCFGGGGGGGGDGGEFCGGCFGGGGGGGGGGGGGGGGGGGGGGCFGEFGFGCGFGGG99CE=;CG5C=E*;EFD7FGFGGGEG*9@9A:5*::CFC++9:C:E3C3*<CC776?FGDF*::?C6CC3>@FG?7@AGF<@>3>*/===
@M03506:14:000000000-AKVR1:1:1101:23907:6127 1:N:0:41
CGAACTCCTACGGGAGGCAGCAGTGGGGAATATTGGACAATGGGCGCAAGCCTGATCCAGCCATGCCGCGTGAGTGATGAAGGCCCTAGGGTTGTAAAGCTCTTTTGTGCGGGAAGATAATGACGGTACCGCAAGAATAAGCCCCGGCTAACTTCGTGCCAGCAGCCGCGGTAATACGAAGGGGGCTAGCGTTGCTCGGACTCACTGGGCGTAAAGGGTGCGTAGGCGGGTCTTTAAGTCAGGGGTGGAATCCTGGAGCTCAACTCCAGCACTGCCTTTCATACTTAGGATCTTGATTACG
+
CCCCCGGGGGGGGGGGGGCGGEGFG@8CCCE,EG,,6CCEGGGFGGGC7CFGGFFFGGFGGGGG<FGFFEFGEGECCF,C<F<FFGGC@FCGGEF<FFFGGGGGGGCF,E=7=+=FFGCEFGGGCFFFGGGG:+3=FFFFAFFG7:FGG:,@FGGBFCEGG7F>AFF@F*>FC@FFF7*,<*:F*<C7CF>FFDEFGEEC*:A<EGG6*AEGG852CCFGEGG58*:EC*?E=FE+<7:00?*/*:5)22?FFGGF*0CGFGDGCDGG6*:)9CDGFFC**9*+<***)*/.9=86*8*?)
@M03506:14:000000000-AKVR1:1:1101:19699:6129 1:N:0:41
CGAACTCCTACGGGAGGCAGCAGTCGGGAATTTTGGGCAATGGGCGAAAGCCTGACCCAGCAACGCCGCGTGAAGGATGAAATCTTTCGGGATGTAAACTTCGGAAGAATAGGAAGAATACTGACGGTACTATTTTTAAGGTCCGGCTAACTACGTGCCAGCAGCCGCGGTAATACGTAGGGACCAAGCGTTGTTCGGATTTACTGGGCGTAAAGGGCGCGTAGGCGGCGTAATAAGTCACTTGTGAAATCTCCGGGCTTAACTCGGAGCGGCCAAGTGATACTGTCATGCTAGCGTGCAG
+
CCCCCGGGGCGGGGGGGGGGGGGGGGGGGGGGGGGGGGGGGGGGGGGGGGGGGGGGGGGGGGGGGGGGGGGGGGGGGGGGGGGGGGGGGGGGGEGGGGGGGGGGGGEFGGEFGDFCGGGGGGGGGGGGGGGGGGGGGGGGEGGGGGGGDCGGGGGGGGGGGGGGGGGGGGGGGGGGGGGGGGGGGGGGGGFGGGGGG@@EGGFGGGGCCGGCECFGGGGGGGGGDGGGED*:EEEGFFF?FGGGC<7:FGGGFC=D=@DD?CGGG3=<EGG>CDG5F=C7>F?9?B7FB7B9**)8D:>F4
@M03506:14:000000000-AKVR1:1:1101:4018:6147 1:N:0:41
CGAACTCCTACGGGAGGCAGCAGCAAGGAATTTTCCGCAATGGGCGCAAGCCTGACGGAGCAACGCCGCGTGGGGGAGGACGCTTTTCGGAGTGTAAACCCCTTTTCTTGGGGACGACGACCGACGGTACCCGAGGAAGAAGGACCGGCTAACTACGTGCCAGCAGCCGCGGTAATACGTAGGGTCCGAGCGTTGTCCGGAGTTACTGGGCGTAAAGCGCGCGCAGGCGGCTTCATAAGTCTGGCGTGAAAGCCCCCGGCTCAACCGGGGAGGGTCGTCGGAGACTGTGGTGCTTGAGGGG
+
CCCCCGGGGGGGGGGGGGGGGGGGGGGGGEFFGGGGGGGGGGGGGGGGGGGGGGGGGGGGGGGGGGGGGGGGGGGGDGGEGGEGGGGGGGCGGGGGGGGGGGGFGGGGGGGFEDEFGGGGGGGGGGGGGGGGGGGGGGFGFG7:FCFGDCEFCGGGGGGGGGGGGGGGGGGD>CEGGGGE9FGGGGCGEGGGEG8:9@8E5?E6<@+AF>FGEE>C?FCGEEGGCCCE5>8*8A+CCCCEGFCFGGG)*:<CGEGDGFGG5C4CCF=DCD*>GGDCCEGG5>5:F?F*6F)8=F*6)95>5
@M03506:14:000000000-AKVR1:1:1101:7305:6149 1:N:0:41
CGAACTCCTACGGGAGGCAGCAGTCGGGAATTTTGGGCAATGGGCGAAAGCCTGACCCAGCAACGCCGCGTGAAGGGTGAAATCCCTCGGGATGTAAACTTCGCAAGAACGGGAAGAATAAGTAAGGGCCAATATCTCTTACGATGACGGTACTGTTTGTAAGCTCCGGCTAACTCCGTGCCAGCAGCCGCGGTAATACGGGGGGAGCAAGCGTTGCTCGGATTTACTGGGCGTAAAGGGCGCGTAGGCGGTCAGCACAAGTCAGTTGTGAAATCTCCGGGCTTAACTCGGAAAGGTCAAC
+
CCCCCGGGGGGGGGGGGGGGGGGGGGGGGGGGGGGGGGFGGGGGGGGGGGGGGGGGGGGGGGGGGGGGGGGGGGGGGGGGGGGGGGGGGGGGGGGGGGGGGGGGGGGGGGGGGCGGGGGGGGGGGGGGGGGGGGGGGGGGGGGGGGGGGGGGGGGGGGGGGGGGGGFFGGGGGGGGFGGGGGGGGGGGGGGGGGEGG9FGGEGGGGGGGGGGGGGGGGGGGGGGG?CFFGGGG:CGDGGGGGGGCEEGFEGGD=FGC)*CF<FFGG+?:DEFFGGDFFGGDEEG69C*-9>())07/@FFB
@M03506:14:000000000-AKVR1:1:1101:13031:6154 1:N:0:41
CGAACTCCTACGGGAGGCAGCAGTCGGGAATTTTGGGCAATGGGCGAAAGCCTGACCCAGCAACGCCGCGTGAAGGATGAAATCTTTCGGGATGTAAACTTCGGAAGAATAGGAAGAATACTGACGGTACTATTTTTAAGGTCCGGCTAACTACGCGCCAGCAGCCGCGGTAATACGTAGGGACCAAGCGTTGTTCGGATTTACTGGGCGTAAAGGGCGCGTAGGCGGCGTAATAAGTCACTTGTGAAATCTCCGGGCTTAACTCGGAGCGGCCAAGTGATACTGTCATGCTAGAGTGCAG
+
CCCCCGGGGGGGGGGGGGGGGGGGGGGGEGGGGGGGGGGGGGGGGGGGGGGGGGGGGGGGGGGGGGGGGGGGGGGGGGGGGGGGGGGGGGGGGGGGGGGGGGGGGGGGGGGGGFGGGGGGGGGGGGGGGGGAFGGGGGGGGGGGGGGGGGGGGGGGGGGGGGGGGGGGGGGGGGGGGGGGGGGGGGGGGGGGGDGGGG>EGGGGGGGGGGGGGGGGGGGGGGGGGGGGGGGGGGG7EGGFGFGGFGG=CEGGGGGGC@C<CFGGGCECGGGFG3D:F?DD7@BGG8FFA7=B4B*==FF69
@M03506:14:000000000-AKVR1:1:1101:13073:6154 1:N:0:41
CGAACTCCTACGGGAGGCAGCAGCCGCGGTAATACGTAGGGACCAAGCGTTGTTCGGATTTACTGGGCGTAAAGGGCGCGTAGGCGGCAATTCAAGTCATCTGTGAAATCTCCGGGCTTAACTCGGAACGGTCAGATGATACTGCTTTGCTAGAGTGCGGAAGGGGCAATCGGAATTCTTGGTGTAGCGGTGAAATGCGTAGATATCAAGAGGAACACCTGAGGTGAAGACGGGTTGCTGGGCCGACACTGACGCTGAAGCGCGAAAGCCAGGGGCGCAACCGGGATTAGAACCCGGAGTA
+
CCCCCGFGFGGEGGGGGGGGEDFGGGGGGFGGGGGGGGFGDGGGGGGGGEFGFGCEGCFGGGGGGGGGGEFGGGGGGGGGGGGGGGGGGEFGGGFFGGGGGGGGGDFFGGGGGGGEDGGGGGFFEGFEFGGGGGGGGGGFCFGGGGGGCFFGGCFGGGGGCCGCEGG7=<@FGFGGGGFDGGFFGDEGGGFEC<+?EGGCE>CFGFE9<F7CGFGGFGEFGFGGGGFGF9ACCD8CC=79CE=CG*>7:2<07:5CG>C=<5):CC>D6<77CD:*95)/))0//)1<2C4>*)8)0)8.)
@M03506:14:000000000-AKVR1:1:1101:9700:6158 1:N:0:41
CGAACTCCTACGGGAGGCAGCAGTGGGGAATATTGGACAATGGGCGCAAGCCTGATCCAGCCATGCCGCGTGAGTGATGAAGGCCTTAGGGTTGTAAAGCTCTTTTAGCAGGGAAGATAATGACGGTACCTGCAGAAAAAGCCCCGGCTAACTTCGTGCCAGCAGCCGCGGTAATACGAAGGGGGCTAGCGTTGCTCGGAATCACTGGGCGTAAAGCGCACGTAGGCGGCTTCTTAAGTCAGGGGTGAAATCCTGGAGCTCAACTCCAGAACTGCCTTTGATACTGAGCAACTTGAGTCCG
+
CCCCCGGGGGGGGGEGEGGGGGGGGGGGGGGGGGGGGGGFFFGGGGGGGGGGGGGGGGGGGGGGGGGGGGEGGGFGGGGGGGGGGGGGGGGGGGGGGGGFGGGGGGFFGGGGGGGGGGFFGGGGGGGGGGGGGGGAFFGGGGGGGDEGGEGG9FFEDDEF9FGGGGGGGEGGGDGFGGGGGGGGGGGFGGGGGGGFGDDCEGGGGGGGFGGGGEGFGGGGGGGFGGGGGGD5@CF@EFGGF?77CEC9C7CCFG?FF>GGC?4CE>FDE7FF76=FC?DF=F?G?F>:(:?(98**)**95
@M03506:14:000000000-AKVR1:1:1101:5592:6163 1:N:0:41
CGAACTCCTACGGGAGGCAGCAGGTGGGAATATTGCACAATGGGCGAAAGCCTGATGCAGCGACACCGCGTGAGGGATGAAGGTTTTCGGATCGTAAACCTCTTTTATCGGGGAGGAAAATATGACGTTACCCGATGAACAAGCACCTGCTAACTACGTGCCAGCAGCCGCGGTAATACGTAGGGTGCAAGCGTTATCCGGAATTATTGGGCGTAAAGAGATGCGGAGGCGGTCGGTAAAGTTTTTGGTGAAAGCCCAGGGCGCGACCCGGGAACTGCCAAGAATACTCACCGACGTAGAG
+
CCCCCGGGGGGGGGGGGGGGGGGGEFGGGGFGGGGGGGGCFGGGGGG:CFGGGGGGGGAFCGGG@@CCCFGGCFGGGFE8EE8CAFGGGGGEDGGGGGGFFGGGGGGGDGGGGGGGCGGCAFGGGFGGGGGCGGGGDGGGGGC?@FFCGGGGGCCCCC,@FF9FFE7:A<7CEGGDFC;@>:CEF:CCCFE7CFG7F@CCGGECECBBC9C>EGGDCFFGGFG9E*2/:EEECECGEGC?C9CCCFC<;7+0*3:*/)/7EC)1*1*1:9/<CCG6**2097)A7877)*98D>5)077)9
@M03506:14:000000000-AKVR1:1:1101:8699:6165 1:N:0:41
CGAACTCCTACGGGAGGCAGCAGTCGGGAATTTTGGGCAATGGGCGAAAGCCTGACCCAGCAACGCCGCGTGAAGGATGAAATCCTTCGGGATGTAAACTTCGCAAGAACGGGAAGAATAAGTAAGGGTTAATATCTCTTACGATGACGGTACTGTTTGTAAGCTCCGGCTAACTCCGTGCCAGCAGCCGCGGTAATACGGGGGGAGCAAGCGTTGTTCGGATTTACTGGGCGTAAAGGGCGCGTAGGCGGCCACCGCAAGTCGACTGTGAAATCTCCGGGCTTAACCCGGAAAGGTCAGC
+
CCCCCGGGGGGGGGGGGGGGGGGGGGGGGGGGGGGGGGGGGGGGGGGGGGGGGGGGGGGGGGGGGGGGGGGGGGGGGGGGGGGGGGGGGGGGGGGGGGGGGGGGGGGGGGGGGGGGGGGGGGGGGGGGFGGGGGGGGGGDGGGGGGGGGGGGGAFGGGGGGGGGGGGGGGGGGGGGGGGGGGGGFGFGFEGGGGDGGGGGGGDGGGGGG6CGG>EGGGGGG5CEFGGGGGGGGGGEGGGGGGGGGC=DGGGG<CCGGFGGGG7CEGGGFGGFGGGCGFGDGBFCFFCF?GF6@BFF=BFF4
@M03506:14:000000000-AKVR1:1:1101:13508:6166 1:N:0:41
CGAACTCCTACGGGAGGCAGCAGTCGGGAATTTTGGGCAATGGGCGAAAGCCTGACCCAGCAACGCCGCGTGAAGGATGAAATCCCTCGGGATGTAAACTTCGCAAGAATGAGAAGAATAAGTAGGGGACAATACCCCCTATGATGACGGTATCATTTGTAAGCTCCGGCTAACTCCGTGCCAGCAGCCGCGGTAATACGGGGGGAGCAAGCGTTGTTCGGATTTACTGGGCGTAAAGGGCGCGTAGGCGGTCAGCACAAGTCAGTTGTGAAATCTCCGAGCTTCACTCGGAAAGGTCAAC
+
CCCCCGGGGGGGGGGGGGGGGGGGGGGGGGGGGGGGGGGGGGGGGGGGGGGGGGGGGGGGGGGGGGGGGGGGEGGGGGGGGGGGGGGGGGG@FGGGGGGGGGGGGGGDGGGGGGGGGGGGGGGGFGGGGGGGGGGGGGDEGGGGGGGGGGGCFGGGGGGGGGGGGGGGGGGGGGGGGGGGGGGGGGGGGGGGGGEGGFCFGGGGGEEGGFGGGCEGGGGGGDE8EGGGGCCFE=CG5C7=EGGGE5ECCE52):=C?@F*7<7:?FEFG3+7CF7CF=CDGFD6+9CFAGF>3.77=*6?6
@M03506:14:000000000-AKVR1:1:1101:5427:6167 1:N:0:41
CGAACTCCTACGGGAGGCAGCAGTGGGGAATTGTTCGCAATGGGCGCAAGCCTGACGACGCAACGCCGCGTGGAGGACGAAGACCTTCGGGTCGTAAACTCCTTTCGATCGAGACGAATGGCCTCCGGGTGAACAGTCCGGAGGAGTGACGGTACCGAGAGAAGAAGCCCCGGCTAACTCCGTGCCAGCAGCCGCGGTAATACGGGGGGGGCAAGCGCTGTTCGGAATTACTGGGCGTAAAGGGCCCGTAGGCGGCCAACTACGTCAGACGTGAAATCCCTCGGCCTAACCGGGGAACTGC
+
CCCCCGEGEFAFGGG>FGGGGGGGGFE@GGGGGGGGGDFGDGGGGCEGDGFDFGGGGEGEG7FGGGGEGGEGGGFGGFGGGEEEFGFGGDEGEGGGFFGGGFF?DFGGGGGGGFGEGGGGFGFGGGG>GECCFGFGFFGGCC7*>FFCDDFCGC<<:<::CCGGGGGFF:FFDGGDGGGGF<28C/0</00CCDECC?C/<@:*;588EGD>ECFC>*/8;FCGE;?CFGG<+<@C1*1;=C7EG*/9EEDGC=EDG)95?+*225*7?FC)1939*899*))27)7),*.-33<))0)*0
@M03506:14:000000000-AKVR1:1:1101:13475:6180 1:N:0:41
CGAACTCCTACGGGAGGCAGCAGTGGGGAATTGTTCGCAATGGGCGCAAGCCTGACGACGCAACGCCGCGTGGAGGACGAAGATCTTCGGGTCGTAAACTCCTGTCGAGCGGGAAGAACGCTTCCCGGGTGAATAATCCGGGGAATTGACGGTACCGCTAAAGGAAGCCCCGGCTAACTCCGTGCCAGCAGCCGCGGTAATACGGGGGGGGCAAGCGTTGTTCGGAATTACTGGGCGTAAAGGGCTCGTAGGCGGCCAACTAAGTCGGATGTGAAATCCCCAGGCTTAACCTGGGAACTGC
+
CCCCCGGGGGGGGGGGGGGGGGGGGGGGGGGGGGGGGGGGGGGGGGGGGGGGGGGGGGGGGGGGGGGGGGGGGGGGGGGGGGGGGGGGGGGGGGGGGGGGGGGGGGGGGGGGGGGGGGGDGGGGGGGGGGGFGGGGGGGGGGGGGGGGGGGGGGGGGGGGGFGGGGGGCGGGGGGGGGGGGGGGGGGFGGGGGGGGG*8*AFGGGGGDGGGGGGGGGGGGGGGGGGG=F?+:<EFGGGDEGGGGG::7?EFGFE=C=5<C*<<FG7:3*1:?**:+0/9CGFEEF7*?9:?A@FF:))097
@M03506:14:000000000-AKVR1:1:1101:7015:6198 1:N:0:41
CGAACTCCTACGGGAGGCAGCAGCCGCGGTAATACGTAGGGACCAAGCGTTGTTCGGATTTACTGGGCGTAAAGGGCGCGCAGGCGGCAATTCAAGTCATCTGTGAAATCTCCGAGCTTAACTCGGAACGGTCAGATGATACTGTTTTGCTCGAGTACAGAAGGGGCAATCGGAATTCTTGGTGTAGCGGTGAAATGCGTAGATATCAAGAGGAACACCTGAGGTGAAGACGGGTTGCTGGGCTGATACTGCCGCTGAGGCGCGAAAGATAGGGTAGCAAACGGGATTAGACACCCGGGTG
+
CCCCCGGFCDCFGGEGGGDE@E<F<C:FEGGGFEGGGGF@FGGGDGCDFBFFFGFGGGGGGGGGCGGGGGCF?DGGGGGEE7::F@FF7FFGFEGGGGGGGGGGFFF<5B9BFGGGCGGGGGGGGGDFGEDBEFFG9,FFGGGFEEEB>DD,3@@F,<@2D7DFEGGC7FACEEGGFFGGGFGGGFCCEG@FGFGFGCGEEGDG@FGC;FC>5ECEC6:;F6CFCGF<FCFEG*C*/;FEGGFGEFFDCEG+9CC5C)9*A*)*2)*1*2:@C*267@*2*)7755DF2D?)*8003).0)
@M03506:14:000000000-AKVR1:1:1101:16226:6199 1:N:0:41
CGAACTCCTACGGGAGGCAGCAGTCGAGAATTTTTCTCAATGGGGGAAACCCTGAAGGAGCGACGCCGCGTGGAGGATGAAGGCTTTCGGGTTGTAAACTCCTGTCATTTGGGAACAAGGTGCGAGTATTAACTGTACTCGCATTGATAGTACCAGAAGAGGAAGAGACGGCTAACTCTGTGCCAGCAGCCGCGGTAATACAGAGGTCTCAAGCGTTGTTCGGATTCATTGGGCGTAAAGGGTGCGTAGGTGGCGCTGTAAGTCGGGTGTGAAATTTCGGAGCTTAACTCCGAAACTGCAT
+
CCCCCGGGGGGGGGGGGGGGGGGGGGGGGCFGGGGGGGGFGGGGGGGGGGGGGGGGGFGGGGGGGGGGGGFFGEGGGGGGGGGGGGGGGGGGGGGGGGGGGGGGGGGGGGGGGGGGGGGGG8DFGGGGGGGGGGGGGGGGGGGGGGGGGGGGGGGGFFGCGGGGGGGGGGGGGGGGGGGGGGGGGGFFFGGGGGGGGGGGGFD9CGGGFGFGGGG*;?EGGDEGGGFEGGGGGCE:CEGFGGGGCEGCEGGFDGGGGDD79F7CECGFGGGFF7C72=CGCDE679C?A>6?5)7>4@F49
@M03506:14:000000000-AKVR1:1:1101:12802:6204 1:N:0:41
CGAACTCCTACGGGAGGCAGCAGTAAGGGATATTGCGCAATGGGCGAAAGCCTGACGCAGCAACGCCGCGTGAAGGATGAAGGCCTTCGGGTCGTAAACTTCTTTTCTCCCTGACGAGGAAGGACGGTAGGGGAGGAATCAGTCACGGCTAACTACGTGCCAGCAGCCGCGGTAAAACGTAGGTGGCGAGCGTTATCCGGATTTACTGGGCGTAAAGCGTGTGCAGGCGGGATAACAAGTGGTGTATGAAATCGCTCGGCTAAACCGGGCGGGGTTATGCCAGACGGTTATTCTAGAGTGG
+
CCCCCGGGGGGGGGGGGGGGDGGGGGGGGGGGGGGGGGGGGGCFGGGGGGGGGGGGGGGGGGGGGGGGGGGGDGGGGGGGGGGGGGGGGGGGGGGGGGGGGGGGGGGGGGGGGGGGGGGGGGGGGGG:FFGGGGGGGGGGGGGFGGGGGGGGGGGGGGGGGGGGGFGGGGGGGGGGGGGGGGGGGGGGGGGEEGEFGGGGGEDFGFEFGGGGEEGGGGGGEEGFFGG=>EGG5?7<F?D0AFFFFGGFF?CFGGGFF@GDGGGD+>EGEDD)57)*96?CC=F=E)956CF)19***9/9)
@M03506:14:000000000-AKVR1:1:1101:10680:6208 1:N:0:41
CGAACTCCTACGGGAGGCAGCAGTGGGGAATCTTGCGCAATGGCCGAAAGGCTGACGCAGCGACGCCGCGTGTGGGAGGAAGCTCTTCGGGGTGTAAACCACTGTTGCCCGGGACGAACACACCTTTTCGAGGGTGCTGACGGTACCGGGTGAGGAAGCACCGGCTAACTCTGTGCCAGCAGCCGCGGTAATACAGAGGGTGCGAGCGTTGTCCGGAATCACTGGGCGTAAAGGGCGCGTAGGCGGTCGGATAAGCGTGCGGTGAAAGCCCGGGGCTCAACCCCGGGTCGGCCGTGCGGGC
+
CCCCCGGGGGGGGGGGGGGGGGGGGGGGGGGGGGGGGGGGGGGGGGGGGGGGGGGGGGGGGGGGGGGGGGGGGGGGGGGGGGGGGGGGGGGGGGGGGGGGGGGGGGGGGGGGGGGGGGGGGGGGFGGGGGGGGGGGGGGGGGGGGGGGGGGGGGGGGGGGGGGGGGGGGGGFGG:CFFGGGGGGGGGG8EGGGGFFCGGGGGGGDGEGEG5;:CECCGGG?EFCFF@EEG=CCC?855C8CEGGGG5<EG5E<FGGG7CGCECEFG9:*9C3DDGE)567FFEGGED),)837@))).7))
@M03506:14:000000000-AKVR1:1:1101:21593:6211 1:N:0:41
CGAACTCCTACGGGAGGCAGCAGTAGGGAATTTTCCACAATGGACGAAAGTCTGATGGAGCAACGCCGCGTGCAGGATGAAGGTCTTCGGATTGTAAACTGCTTTTATCTGTGACGATTATGACGGTAGCAGATGAATAAGGATCGGCTAACTCCGTGCCAGCAGCCGCGGTCATACGGAGGATCCAAGCGTTATCCGGAATTACTGGGGGTAAAGAGTTGCGTAGGTGGCATTGTAAGTCAGTAGTGAAAGCGTTCGGCTCAACCGAATATCCATTACTGAAACTGCAAAGCTAGAGGAT
+
CCCCCGGGGGGGGGGGGGGGGGGGGGGGGGGGGGGGGGGGGGGGGGGGGGGGGGFGGFGFGGGGGGGGFGGGGGGGGGGGGGGGGGGGGGGGGGGCFGGGGGGGGGGGACGGGGGGGGGGGGGGGGGGGGGGGGFFGGGGFGG9FEGGGGGGGGGGGFGGGGGGGGFGGGG@EECCEFGGGGG7FFFGGGGEGGCGGGGGGFEGGGGGGGGGG89BCGGCFFCE5CGGGFGCGCFCFC7<CCF9<E?6F9C7<5:78:DD=E6CEFGGCGEB>C>FFFG*;=*<76:@A7@>4=FFFF45)
@M03506:14:000000000-AKVR1:1:1101:15812:6230 1:N:0:41
CGAACTCCTACGGGAGGCAGCAGTGGGGAATTTTTGGCAATGGGGGCAACCCTGACCAAGCAACGCCGCGTGGGTGATGAAGTATCTCGGTACGTAAAACCCTTTCGACGGGGAAGAAAACCGCAAGGTTTGACGGTACCCGTAGAAGAAGCCCCGGCTAACCCCGTGCCAGCAGCCGCGGTAATACGGGGGGGGCGAGCGTTGTTCGGAATTACTGGGCGTAAAGGGTGCGTAGGCGGTCCGCGAAGTTAGATGTGAAAACTCTGGGCTCAACCCAGAGACTGCATCTAATACTGACGGG
+
CCCCCGGGGGGGGGGGGGGGGGGGGGGGGGGGGGGGGGGCGGGGGGGGGGGGGGGGGGGGGGGGGGGGGGGGGGGGGGGGGGGGGGFGGGGGGGGGGGFGGGGGGGD@FGGGGGGGFGGGGGGGGGGGGGGGEGGGGGGGGGGEGGGGGGGGGGGEGGGDFGGGGGGGGGGGGGCFGGGGGFCGGFGGDECEGGG5E*::C?8?88CCGGDGGGFCFFGFGCEEGGGDGGG8E58?GGG8:2:C*:5>;FFFC9?FGFD:+*2++:697*:F4FFGG)954>?GFFC*):=9B?=FFFEBE
@M03506:14:000000000-AKVR1:1:1101:23059:6231 1:N:0:41
CGAACTCCTACGGTAGGCAGCAGTGGGGAATTTTGCGCAATGGGGGAAACCCTGACGCAGCAACGCCGCGTGGAGGATGAAGTCCCTTGGGACGTAAACTCCTTTCGACCCGGACGATAATGACGGCACGGGTGGAAGAAGCCCCGGCTAACTTCGTGCCAGCAGCCGCGGTAATACGAGGGGGGCAAGCGTTGTTCGGAATTATTGGGCGTAAAGGGCGCGTAGGCGGTGCGGTAAGTCACCTGTGAAATCTCCGGGCTTAACTCGGAGCTTGCAGGCGAGACTCACGTGCGTGGGTGTG
+
CCCCCGGGFEFGGE@FGFGGGFGFGG?FGDGFGGGGEGGCFGGGGGGGGGGGGFFGGD:CCGGGGGGGGEGEECGGGGGGGCFGFFGGGGGGGGGGFG,@5B9EFFDGGGC:FFGGGGGGFFCFGG+=FECEGGGEGGGGGFGG:BFGCFGGFEF7CFFFGB:FGGGCB7CFGDGGFF:*CC58E*::CCE8C?C>9CEEEFFFCE7CF*8:8;8@75**/://8CCEC5*//:CC*+:99EE?C9EFGGFFFFCG53C<EDFCACED*9E)*29CF4))))0:+)*03C)()8>)7>508
@M03506:14:000000000-AKVR1:1:1101:26611:6253 1:N:0:41
CGAACTCCTACGGGAGGCAGCAGCCGCGGTAAGACGAACCGAGCGAACGTTGTTCGGAATCACTGGGCTTAAAGGGCGCGTAGGCGGGCTGTCAAGTCTGGGGTGAAATCCCGCGGCTCAACCGTGGAACTGCCTCAGATACTGACGGCCTCGAGGGAGATAGGGGCGAGCGGAACTAATGGTGGAGCGGTGAAATGCGTTGATATCATTAGGAACTCCGGTGGCGAAGGCGGCTCGCTGGACCTGTTCTGACGCGGAGGCGCGAAAGATGGGGGAGGAAAAGGGAGTAGAAAGCCGGTTG
+
-ACCCGGFG9DFDEFG>FGGGGFFGGGGGEGGGGGGGDEEG7FGEFG:FDDGGFDGDEGGGGGGGGGC,FFGDGGDGGGGFGGCCGDGGDGGFGGGFFGGGGGG:@BFC=<C@C:FG>CCF@FGB@EFFCFFD8<FEFF@,;>FFGGGGGGFB:<EC<F<+?:<AE>?8C:>E>EE++<+0<C7C*;@EC**8<++<CEE*:8CF7CC<C9+9C9CCFC58/:C;?EG5*2:E*28:*7CD5*2**3>9+0?715):77<*:/:5)2)0*+09<D55)1*2)7ED4*0.**.7)587)).)
@M03506:14:000000000-AKVR1:1:1101:17471:6255 1:N:0:41
CGAACTCCTACGGGAGGCAGCAGTCGAGAATTTTTCACAATGGGCGAAAGCCTGATGGAGCGACGCCGCGTGGGGGATGAATGGCTTCGGCCCGTAAACCCCTGTCATTTGCGATCAAACCTCATTATTTAAAAGATGATGAGCTGATAGTAGCGAAAGTGGAAGGGACGGCTAACTCTGTGCCAGCAGCCGCGGTAATACAGAGGTCCCAAGCGTTGTTCGGATTCACTGGGCGTAAAGGGTGCGTAGGTGGCGAGGTAAGTCGGATGTGAAAGCTCGGAGCTCAACTCTGAAATGGCAT
+
CCCCCGGGGGGGGGGGGGGGGGGGGGFFFFGGGGGGGGGGGGGGGGGGGGGGGGGGGGGGGGGGGGGGGGFGGGGGGGGGGGGGGGGGGGGGGGGGGGGFGGGGGGGGGGGGGGGGGGGGGGGGGGGGGGGGGGGGGGGGGGGGGGGGGGGGFGGGGGGGGGGGGGGGGGGGGGGGGGGGGGFGGGFGGGGGGGGGGGGGGGGGGG@FFGGGGGGGGGEGFGGGGGGGGGFCGGGCE5CGGGGG5E>DGGGGGGGDGEGG?FGGEGC3=6:9>DGF7<<GDFFFGFGFD>@AFFF=FFF5*
@M03506:14:000000000-AKVR1:1:1101:21564:6275 1:N:0:41
CGAACTCCTACGGGAGGCAGCAGTGGGGAATTTTGGGCAATGGGCGAAAGCCTGACCCAGCAACGCCGCGTGAGGGAGGAAATCCTTCGGGATGTAAACCTCACAAGCAAGGGAAGAGAGCTCAGGGCCGAATAAGCTTTGAGTCCGACGGTACCTTGCGTAAGCCACGGCTAACTACGTGCCAGCAGCCGCGGTAATACGTAGGTGGCAAGCGTTGTTCGGAATTATTTGGCGTAAAGGGCGCGTAGGCGGCTTGCTAAGTCGGTTGTGAAAGCCCGGGGCTCAACCCCGGAGAGTCGAC
+
CCCCCGGGGGGGGGGGGGGGGGGGGGGGGGGGGGGGGGGGGGGGGGGGGGGGGGFGGGGGGGGGGGGGGGGGGGGGGGGGGGGGGGGGGGGGGGGGGGGGGGGGGGGGGGGGGGGGGGGGGGGGGGGGGGGGGGGGGGGFGGGGGGGGGGGGGGGGGGGGGGGGGAEGEGGGGGGGGGGGGGGGGF@EGGGGGGGGGF9EG?EFGGGGCFGGGGGEDEG?EGGCE?FFF+@FGGEGECFGGGGGGGGGGGGGGGEGF4DDE9?GDC75/507:CFFF>DDCBEFG?G>FD:9)<@B?9@D3
@M03506:14:000000000-AKVR1:1:1101:13052:6276 1:N:0:41
CGAACTCCTACGGGAGGCAGCAGTGGGGAATTTTGGACAATGGGCGCAAGCCTGATCCAGCCATGCCGCGTGAGTGAAGAAGGCCTTCGGGTTGTAAAGCTCTTTCGGCAGGAACGAAATGGTTCGTGCTAATACCACGGACTGATGACGGTACCTGAAGAAGAAGCACCGGCTAACTACGTGCCAGCAGCCGCGGTAATACGTAGGGTGCAGGCGTTAATCGGAATTACTGGGCGTAAAGCGTGCGCAGGCGGTTTCTTAAGTCAGATGTGAAAGCCCCGGGCTTAACCTGGGAACTGCG
+
CCCCCGGGGGGGGGGGGGGGGGGGGGGGGGGGGGGGGGGGGGGGGGGGGGGGGGGGGGGGGGGGFGGGGGGGGGGGGGGGGGGGGGGGGGGGGGGGGGGGGGGGGGGGGGGGDGGGGGGGGGGGGGGGGFGGGGGGGGGGGGGGGGFGGGGGGEGGGFGGGGGGGGGGFGGGGGGGGGGFEGDEGGGGGGGFGGGGCCGGGGG?FGGGFGEGGGEDEG8@FGGGECEGGGFGFFGGGGGGFFEGG=EDGGGD5E=DG@>FC?F<<DFGC7<?77*<C)5CDF52*0**4>*34@@4>)9?3
@M03506:14:000000000-AKVR1:1:1101:5886:6280 1:N:0:41
CGAACTCCTACGGGAGGCAGCAGTCGGGAATTTTGGGCAATAGGCGAAAGCCTGACCCAGCAACGCCGCGTGAAGGATGAAATCCCTCGGGATGTAAACTTCGCAAGAACGGGAAGAATAAGTCTATGTTAATACCATAGGCGATGACGGTACCGTTTGTAAGCTCCGGCTAACTCCGTGCCAGCAGCCGCGGTAATACGGGGGGAGCAAGCGTTGTTCGGATTTACTGGGCGTAAAGGGCGCGTAGGCGGCCACCGCAAGTCAGTTGTGAAATCTCCGAGCTTAACTCGGAAAGGTCAAC
+
CCCCCGGGGGGGGGGGGGGGGGGGGGGGGGGGGGGGGGGGG,FFGGGGGGGGGGGGGGGGGGGGGGGGGGGGGGGGGGGGGGGGGGGGGGGGGGGGGGGGGGGGGGGGGGGGGGGGGGGGGGGGGGGGGGGGGGGGGGGGGGGDGGGGGGGGGGGGGGGGGGGGGGG7FGGGGGGGGGGGGGGGGGGGGGGGGG>FGFGGEEGGGGGGGGGGGEGGEFGGGGECFFFDGGGGGGGEG7CE=EEGEGGGGGGGGGGCEFDGEFDCGGGGGDFFGC>+:7)13<>FD4C445>15>>FFF?FF
@M03506:14:000000000-AKVR1:1:1101:10999:6280 1:N:0:41
CGAACTCCTACGGGAGGCAGCAGTCGGGAATATTGCCCAATGGCCGAAAGGCTGAGGCAGCAACGCCGCGTGCGCGATGAAGGCCTTCGGGTCGTAAAGCGCTTTTCGGGTGGATGAGGAAGGACAGTACACCCGGAATAAGGTACGGCTAACTACGTGCCAGCAGCCGCGGTAAAACGTAGGTACCGAGCGTTATCCGGATTTACTGGGCGTAAAGCGCGTTCAGGCGGTTTGGCAAGTCGGGCATAAAATCTCTCGGCTCAACCGGGAGAGGTTGTCCGATACTGCTAGACTTGAGGGG
+
CCCCCGGGGGGGGGGGGGGGGGGGGGGGGGGGGGGGGGGGGGGGGGGGGGGGGGGGGGGGGGGGGGGGGGGGGGGGGGGGGGGGGGGGGGGGGGGGGGGGGDGGGGGGGGFGGGGGGGGGGGGGGGGGGGGGGGGGDGGGGGGGGGGGGGGGGGGFFGGGGGGGGGGGGGGGGGCCFGGFF7@BFFGGGGCECEGGGGGGG>CFEFC7CFGGGD*;FFGGGCEEGGGGGG*?EGGDCCGEFGGGDEC4C7EFGFG=E@FG>=4CCFEGGCE55>C6FDFGD))::?F*6*929F6?BFF))
@M03506:14:000000000-AKVR1:1:1101:10883:6291 1:N:0:41
CGAACTCCTACGGGAGGCAGCAGTGGGGAATTGTTCGCAATGGGCGCAAGCCTGACGACGCAACGCCGCGTGGAGGATGAAGGTCTTCGGATTGTAAACTCCTGTTGATCGGGAAGAATGGACCTCGGGTTGACACTCCGGGGTAATGACGGTACCGATTGAGGAAGCCACGGCTAACTCTGTGCCAGCAGCCGCGGTAATACAGAGGTGGCAAGCGTTGTTCGGAATTACTGGGCGTAAAGGGCGCGTAGGCGGCCTTCTAAGTCAGACGTGAAATCCCCAGGCTTAACTTGGGAACTGC
+
CCCCCGGGGGGGGGCFGGGGGGGGGGGGGGGGGGGGGGGGGGGGGGGGGGGGGGGGGGGGGGGGGGGGGGGGGFGGGGGGGGGGGGGGGGGGGGGGGCGGGGGGGGGGGGGGGGGGGGGGGGGGGGGGGGGGGGGFGGGGGGGGGGGGCFGGGGGGGGGGGGGGGGGGGGGGGGGEGGGGGGGGGGGGGGGGGEGGGGGCGDGGFDGGGGGGG9FGGEEGEGGGDECFGGFG??GGGGGDGGFEEEDDGCEGGGD3E@>DFG7<E7+?FGGFGFFGGFCC<:BEG)7?<7?ABF5>@FF?4
@M03506:14:000000000-AKVR1:1:1101:13336:6301 1:N:0:41
CGAACTCCTACGGGAGGCAGCAGTGGGGAATATTGGACAATGGGCGCAAGCCTGATCCAGCCGTGCCGCGTGAGTGATGAAGGCCCTAGGGTTGTAAAGCTCTTTTGTGCGGGAAGATAATGACGGTACCGCAAGAATAAGCCCCGGCTAACTTCGTGCCAGCAGCTGCGGTAATACGAAGGGGGCTAGCGTTGCTCGGAATCACTGGGCGTAAAGGGTGCGTAGGCGGGTCTTTAAGTCAGGGGTGAAATCCTGGAGCTCAACTCCAGAACTGCCTTTGATACTGAGGATCTTGAGTTCG
+
CCCCCGGGGGGGGGGGGGGGGGGEGGGGGGGGGGGGGGGGGGGGGGGGGGGGGGGGGGGGGGGGGGGGGGGGGGGGGGGGGGGGGGGGGGGGGGGGGGGGGGGGGGGGGGGGGGGGGGGGGGGGGGGGGGGGGGGGGGGGGGFGGGGGGGFGGGGGGGGGGGGGGGGGGGGGGGGGGGGGGGGGGGGFGGGGGGEGGGGG8EGFGFGGGGGGGGGGGGGGEGGEGD<?GGC5F9FG9CGEGGGGGGGGGGCFGGCCCFG4+ACGC7?9CFGFGFCFCFGFG4BCC?CF?<)49B=FFFFFE
@M03506:14:000000000-AKVR1:1:1101:21995:6304 1:N:0:41
CGAACTCCTACGGGAGGCAGCAGTGGGGAATTGTTCGCAATGGGCGCAAGCCTGACGACGCAACGCCGCGTGGAGGATGAAGACCTTCGGGTCGTAAACTCCTTTCGATCGAGACGAATGACCTCCGGGTGAACAATTCGGAGGAATGACGGTACCGAGAGAAGAAGCCCCGGCTAACTCCGTGCCAGCAGCCGCGGTAAGACGGGGGGGGCAAGCGTTGTTCGGAATTACTGGGCGTAAAGGGCTCGTAGGCGGCCAACTAAGTCAGACGTGAAAGCCCCCGGCTTAACCGGGGGACTGC
+
CCCCCGGGGGGGGGGGGGGGGGGGGGGGDGGG@FGGGGGGGGGGGGGGGGGGGGGGGGGGGGGGGGGGGGGDGDGGGGGGGGG8FGG@FGGGDECGGGGGGGGGGGGF9FFGGGGGGGEGGGGFGGGGGGGGEGCFGGGFGGGGGGFGGGEGFGGGGGGGG7:FCFGGCFGEEEGEC7FFFEFFECFFFGGGFECGG>EG+<EGG5CEGGEG5@8CC1:CCFGCGGCCGGF+C<EFD*)2*<2=C6*/*****:>91)*/CF*<C*2:FGGFCCFF*)0975>EE)/)-:6())))5>)7.
@M03506:14:000000000-AKVR1:1:1101:17147:6312 1:N:0:41
CGAACTCCTACGGGAGGCAGCAGCCGCGGTAATACGGGGGGAGCAAGCGTTGTTCGGATTTACTGGGCGTAAAGGGTGCGTAGGCGGCCACCGCAAGTCGACTGTGAAATCTCCGGGCTTAACCCGGAAAGGTCAGCCGATACTGCGGGGCCAGAGTGCAGAAGGGGCAACTGGAATTCTCGGTGTAGCGGTGAAATGCGTAGATATCGAGAGGAAAACCTGCGGCGAAGGCGGGTTGCTGGGCTGACACTGACGCTGAAGCGCGAAAGCTAGGGGGGCGAACGGGATGAAAAACCCCAGG
+
CCCCCFCGGG<CGDGEEGCFEGGGGGGGD:FFFGGGEGGDGCCFGCFFGFCCGGGGG7FCFGFGGGGGGFFEEGGGGGGGGGGCFGGGGDFBEGGGGFGGGCECGGGGGGGGGGGGGGGFGFFG<EE8CGGCGFFGGGGGEEE7CFGGDEGGGGFCGFFFGF6@FECEEFG?F6C8FFGGGGGG>E7<?>8;C5C0<@:ECCEECGG7CCCF8>F8+*21000:C/1?*2:5:=ECCEGEFFGGFCE*<E6?*+:DG>30++)2>CEC5*+97CFE))5)9>37ED*0,0*)08.0)..8)
@M03506:14:000000000-AKVR1:1:1101:17194:6369 1:N:0:41
CGAACTCCTACGGGAGGCAGCAGCCGCGGTAAGACAGAGGTGCCAAGCGTTAGGCGGAATCACTGGGCTTAAAGCGTGTGTAGGCGGATTTGTAAGTACCTTGTGAAATCCCACAGCTCAACTGTGGAACTGCTGGGTGTACTGCTTATCTTGAGCCACTTAGGGGCTGTCGGAACAAATGGTGGAGCGGTGAAATGCGTAGATATCATTTGGAACGCCAACGGTGAAAACAGACAGCTGGGAGTGTGCTGACGCTGAGACACGAAAGCCAGGGGAGCGAACGGGATTAGAAACCCGAGTA
+
CCCCCGGGGGGGGGGGGGGGGGGGGGGGGGGGGGGGGGGGGGGGGGGGGGGGGGGGGGGGGGGGGGGGGGGGGGGGGGGGGGGGGGGGGGGGGFGGGGGGFGGGGGGGGGGGGGGGGFGGGGGGGFGGGGGGGGFFGGGGGGGGGGGGGGGGGGGGGGGGGGGGFDGDGFGGGGGGGGGGGGGGGFGGGDGGGGFGEFEEGGGGGGGGFFGGGGGGDC5EGGDGGGGGGG8CGGGGGGGFCCFECGCFGGGF::E5CDFDE65EEG=C:0*7735>5:C5C>>ED3).44=A=F)75>>).
@M03506:14:000000000-AKVR1:1:1101:17299:6378 1:N:0:41
CGAACTCCTACGGGAGGCAGCAGTGGGGAATTGTTCGCAATGGGCGCAAGCCCGACGACGCAACGCCGCGTGGAGGATGAAGACCTTCGGGTCGTAAACTCCTTTCGATCGAGACGAACAGCCATCGGATGAACAATCCGGAGGTCTGACGGTACCGAGAGAAGAAGCCCCGGCTAACTCCGTGCCAGCAGCCGCGGTAATACGGGGGGGGCAAGCGTTGTTCGGAATTACTGGGCGTAAAGGGCTCGTAGGTGGCCAACTAAGTCAGACGTGAAATCCCTCGGCTTAACCGGGGAACTGC
+
CCCCCGGGGGGGGGGGGGGGGGGGGGGGDGGGGGGGGGGGGGGGGGGGGGGGGGGGGGGGGGGGGGGGGGGGGGGGGGGGGGGGGGGGGGGGGGGGGGGGGGGGGGGGGGGGGGGGGGGGGGGGGGGGGGGGGGGGGGGGGGDGGGGG@FGGGGGGGECGEGC7,FFFGGGGGGGGGGGGDCFGGGGGGGGGG>EGGD5EFCGGGGGGGEGG5CFGG?EC1CCGGD>FGEF+9CFFE5<C=<CEGGGG*/:EDFGFG45*A6FFEGGGGGEFD*1<:9>F*.<>C:DF6077@DF:DF@?*
@M03506:14:000000000-AKVR1:1:1101:18881:6389 1:N:0:41
CGAACTCCTACGGGAGGCAGCAGTGGGGAATATTGGACAATGGGCGAAAGCCTGATCCAGCAATGCCGCGTGAGTGATGAAGGCCTTAGGGTTGTAAAGCTCTTTTACCCGGGATGATAATGACAGTACCGGGAGAATAAGCCCCGGCTAACTCCGTGCCAGCAGCCGCGGTAATACGGAGGGGGCTAGCGTTGTTCGGAATTACTGGGCGTAAAGCGCACGTAGGCGGCTTTGTAAGTTAGAGGTGAAAGCCCAGGGCTCAACCCTGGAATTGCCTTTAAGACTGCATCGCTTGAACATC
+
CCCCCGGGGGGGGGGGGGGGGGGGGGGGGGGGGGGGGGGGGGGGGGGGGGGGGGGGGGGFGGGGGGGGGGGGGGGGGGGGGGGGGGGGGGGGGGGGGGGGGGGGGGGFGGGGGGGGGGGGGGGGGGGGGGGGG>FGGGGGGGGGGGGGGEGGGGGGGGGGGGGGGGGGGGGG@GGGGGGFGGGGGGGGGGGGGGGGGGGGGFGGGFGGGGGGGGGGGGE58CCFCEFGGGEGGGCG+AFCFFFFGGGGGGGEFC5DGEGGF+9CC>CFFD+/<=CFGFGGFFFCAFGFAG585>@>?FFFF
@M03506:14:000000000-AKVR1:1:1101:7737:6414 1:N:0:41
CGAACTCCTACGGGAGGCAGCAGCCGCGGTAATACGGGGGGGGCAAGCGTTGTTCGGAATTACTGGGCGTAAAGGGCCCGTAGGCGGCCAACTAAGTCAGACGTGAAATCCCTCGGCTTAACCGGGGAACTGCATCTGATACTGGATGGCTTGAGTTCGGGAGAGGGATGCGGAATTCCAGGTGTAGCGGTGAAATGCGTAGATATCTGGAGGAACACCGGTGGCGAAGGCGGCATCCTGGACCGACACTGACGCTGAGGAGCGAAAGCCAGGGGAGCAAACGGGATTAGAAACCCGTGTA
+
CCCCCGGGGGGGGGGGGGGGGGGGGGGGGGGGGGGGGGGGGGGGGGGGGGGGGGGGGGGGGGGGGGGGGGGGGGGGGGGGGGGGGGGGGGGGGGGGGGGGGGGGGGGGGGGGGGGGGGGGGGGGGGGGGGGGGGGGGGGGGGGGGGGGGGGGGGGGGGGGGCGGGGGGGGGGGGGGGGGGGGGGFGGGGGGGGGGGGGGGGGGFFGGGGGGGGGGGGGGGGGGGGGGGGGGGGEGGGGGGGGGGGDEDCFFGGGGDG>DFGGGGDDGGGGDFGGGDGEGCF5BGG3>?497A?F5)<>D7)
@M03506:14:000000000-AKVR1:1:1101:5614:6426 1:N:0:41
CGAACTCCTACGGGAGGCAGCAGTGGGGAATATTGGACAATGGGCGAAAGCCTGATCCAGCCATGCCGCGTGTGTGAAGAAGGTCTTCGGATTGTAAAGCACTTTAAGTTGGGAGGAAGGGCATTAACCTAATACGTTGGTGTCTTGACGTTACCGACAGAATAAGCACCGGCTAACTCTGTGCCAGCAGCCCCGGTTATACAGAGTGGGCAAGCGTTGTTCGGAATTACTGGGCGTAAAGGGCGCGTCGGCCGCCTTCTAAGGCGGACGTGAAATCCCCGGGCTCAACCCGGGAACTTGG
+
CCCCCGGGGGGGGGGDGGCEGGGG@CECFGGAFAECFGGA6C<@@FCFEGGGG?@FF<FCGGGG@?C@FEGGEFGGFGFACFFGCEFFFE=FC,FFCF9?<FGCEC<EFF<ECF=FD@,BFEGC<EFEFGEDFGGGGD=EGDFFA?<:FF>DEGGE@EFC<<C,<@<@FGGCEG7F>,7,>F;FCGGDCFCG***<4*6;,B,?;>2;::FCF8*C8EGGGGGEGC>6?GFC+>G5EG7C+05C*/71*****/:38>4::<7*:5*)5)*)197<>@<*/8)**0*9(*0(030.8@**)
@M03506:14:000000000-AKVR1:1:1101:13877:6429 1:N:0:41
CGAACTCCTACGGGAGGCAGCAGTGGGGAATTGTTCGCAATGGGCGCAAGCCTGACGACGCAACGCCGCGTGGAGGACGAAGATCTTCGGGTCGTAAACTCCTGTCGAGCGGGAAGAATGCTTCGCGGGTGAATACTCCGCGAAATTGACGGTACCGCTAAAGGAAGCCCCGGCTAACTCCGTGCCAGCAGCCGCGGTAATACGGGGGGGGCAAGCGTTGTTCGGAATTACTGGGCGTAAAGGGCTCGTAGGCGGCCAACTAAGTCAGACGTGAAATCCCCAGGCTTAACCTGGGAACTGC
+
CCCCCGGGGGGGGGGGGGGGGGGGGGGGGGGGGGGGGGGGGGGGGGGGGGGGGGGGGGGGGGGGGGGGGGGGGGGGGGGGGGGGGGGGGGGGGGGGGGGGGGGGGGGGGGGGGGGGGGGGGGGGGGGGGGGGGGGGGGGGGGCCGGGGGGDFFFGGGGFGGGFGGGGGGGGGGGGGGGGGGGGGGGGGGGGGGGGGGD:CC:CCGGGGGGGGGGGGGGGGGGGDEGGFGEGGFFGFGGCEFGGGE6:>E5:EFCEDGE4FF6<CCGGGGGE5DGF7**9CGF):FF49<F?A45F4?FF?7
@M03506:14:000000000-AKVR1:1:1101:6570:6440 1:N:0:41
CGAACTCCTACGGGAGGCAGCAGTGGGGAATTTTGGACAATGGGCGAAAGCCTGATCCAGCCATTCCGCGTGCAGGATGAAGGCCCTCGGGTTGTAAACTGCTTTTGTACGGAACGAAACGCGCTGAGTTAATACCTCGGCGTAATGACGGTACCGTAAGAATAAGCACCGGCTAACTACGTGCCAGCAGCCGCGGTAATACGTAGGGTGCGAGCGTTAATCGGAATTACTGGGCGTAAAGCGTGCGCAGGCGGTTATGTAAGACAGATGTGAAATCCCCGGGCTCAACCTGGGAACTGCA
+
CCCCCGGGGGGGGGGGGGGGGGGGGGGGGGGGGGGGGGGGGGGGGGGGGGGGGGGGGGGGGGGGGGGGGGGGGGGGGGGGGGGGGGGGGGGGGGGGGGGGGGGGGGGGGGGGGGGGGGGGGGGGDGGGFFGGGGFGFFGGGGGGGGFGGGGGGGGGGGGGGGGGGGGGGGGGGGGGGGGGGFGGGGGGGGGGGGGD8BEFGGG9<FEGGEDEEGGGEEEDFGGGDEGGGFGGGFGGGGGCCGC7CGCCEGGGCEE38=FFFFFCGDGG7>CFGGGGD)09C@DG*5C6:5??FFFFFFFF9
@M03506:14:000000000-AKVR1:1:1101:8290:6447 1:N:0:41
CGAACTCCTACGGGAGGCAGCAGTGGGGAATTGTTCGCAATGGGCGCAAGCCTGACGACGCAACGCCGCGTGGAGGATGAAGGTCTTCGGATTGTAAACTTCTGTTGCTCGGGACGAATAGCTCCAACCTAATACGTTGGAGTGTGACGGTACCGAGTGAGGAAGCCCCGGCTAACTCTGTGCCAGCAGCCGCGGTAATACAGAGGGGGCAAGCGTTGTTCGGAATTACTGGGCGTAAAGGGCGCGTAGGCGGCCTGTTAAGTCGAACGTGAAATCCCCGGGCTCAACCCGGGAACTGCGG
+
CCCCCGGGGGGGGGGGGGGGGGGGGGGGGGGGGGGGGGGGGGGGGGGGGGGGGGGGGEGGGGGGGGGGGGFGGGGGGGGGGGGGGGGGGGGGGGGGGGGGGGGGGGGGFGGGGEGGGGGGGGFFGGGGGGGGGGGGFGGGFFGGGGGGGGGGGGGDGGGGGGGGGGGGGGGGGGGGGGGGGGGGFGGFFGGGGGG<>EGGGGGGGFGGGGGFFGG;EEECFGGEGGGGGGGGGFCE7C7FGCCEG5:CGGGEDGGGGFC:7:*AEDE4=DF4C:>E64CDDD>/:?4@17015>EF4**7)
@M03506:14:000000000-AKVR1:1:1101:7601:6450 1:N:0:41
CGAACTCCTACGGGAGGCAGCAGTGGGGAATTGTTCGCAATGGGCGCGAGCCTGACGACGCAACGCCGCGTGGAGGATGAAGGTCTTCGGATTGTAAACTCCTGTTGCCAGGGACGAATGGCCACGACCTAATACGTCGTGGTGTGACGGTACCTGGTGAGGAAGCCCCGGCTAACTCTGTGCCAGCAGCCGCGGTAATACAGAGGGGGCAAGCGTTGTTCGGAATTACTGGGCGTAAAGGGCGCGTAGGCGGCCTGTTAAGTCGAACGTGAAATCCCCGGGCTCAACCCGGGAACTGCGG
+
CCCCCGGGGGGGGGGGGGGGGGGGGGGGGGGGGGGGGGGGGGGGGGGGGGGGGGGGGGGGGGGGGGGGGGGGGGGGGGGGGGGGGGGGGDGGGGGGGGGGGGGGGGGGGGGGGGGGGGGGGGGGGGGGGGGGGGGGGGGGGGGGGGGGGGGGGGGGGGGGGGGGGGGGGGGGGGGGGGGGGGGGGGGGGGGGGGGGGGGGGGGGGGGGGGEGGGGGGGGGGGGGGGGGGGGGGGGGGEGGGGGGGGGGGGGGGGGCG?GGFGFFGGFFG*55<CGFDFGGG>B:CF4FBGE;>35@@??>)
@M03506:14:000000000-AKVR1:1:1101:11997:6459 1:N:0:41
CGAACTCCTACGGGAGGCAGCAGTCGGGAATTTTGGGCAATGGGCGAAAGCCTGACCCAGCAACGCCGCGTGAAGGATGAAATCCCTCGGGATGTAAACTTCGCAAGAATGGGAAGAATTAGTAGGGGTTAATACCCCCTATGATGACGGTACCATTTGTAAGCTCCGGCTAACTCCGTGCCAGCAGCCGCGGTAATACGGGGGGAGCAAGCGTTGTTCGGATTTACTGGGCGTAAAGGGCGCGTAGGCGGTCAGCACAAGTCAGTTGTGAAATCTCCGGGCTTAACCCGGAAGGGTCAAC
+
CCCCCGGGGGGGGGGGGGGGGGGGGGGGGGGGGGGGGGGGGGGGGGGGGGGGGGGGGGGGGGGGGGGGGGGGGGGGGGGGGGGGGGGGGGGGGGGGGGGGGGGGGGGCGGGGGGGGGGGGGGGGGGGGGGGGGGGGGGGGGGGGGGGGGGGGGGGGGGGGGFDGGGGGGGGGGGGGGGGGGGGGGGGGFGGGGGGGFGFGGGGGGGGGGFGGGGGGGGGGGGGGGGGGGGGGGGGCGGGGGGGEEGGGFGGGDEFCFFG*:FFFGCGDGG?7CDG?DBGGDFDDF?GF?GF>FE:DFF)*7
@M03506:14:000000000-AKVR1:1:1101:15656:6486 1:N:0:41
CGAACTCCTACGGGAGGCAGCAGTGGGGAATTGTTCGCAATGGGCGCAAGCCTGACGACGCAACGCCGCGTGGAGGATGAAGACCTTCGGGTCGTAAACTCCTTTCGATCGAGACGAACAGCCTCTGGGTGAACAATCCGGAGGTCTGACGGTCACGAGAGAAGAAGCCCCGGCTAACTCCGTGCCAGCAGCCGCGGTCATACGGGGGGGGCAAGCGTTGTTCGGAATTAGTGGGCGTAAAGGGCTAGTAGGCGGCCAACGAAGTCAGACGTGACATCCCACGGCTTAACCGGGGCACGGC
+
CCCCCCEFEFECGEEGGGEGCGGFFFGEGGGGGCFGEG@FFGGFGGEGGGGGFFGFG,CFFGGGGCCBBB>FC+ECCGGGCEBDGGGGGGDACEFFE<FGDFEFDF+FBDED<BCCF:@:=F<,BB8F8FCGG9@><<<CC*>:3>@FFG7FG**?1*1=FF,<FBFC<*=7FCFC<B<C<:=FCFFFFDFG*CG>CE5*20+2;CECCEGE*288C;*?E*<CGGGFF++3<F8CGGD*2+2*5**1+0<F4E=):)9*2**/:?+29CC)/1*307>5*7>57)9/-:?()<35).)8)
@M03506:14:000000000-AKVR1:1:1101:23139:6491 1:N:0:41
CGAACTTCTACGGGAGGCAGCAGTCGGGAATTTTGGGCAATGGGCGAAAGCCTGACCCAGCAACGCCGCGTGGAGGATGAAATCCCTCGGGATGTAAACTTCGCAAGAACGGGAAGAATAAGTGAGGGTTAATATCTCTCGCGATGACGGTACCGTTTGTAAGCTCCGGCTAACTCCGTGCCAGCAGCCGCGGTAATACGGGGGGAGCAAGCGTTGTTCGGATTTACTGGGCGGAAAGGGCGCGTAGGCGGCCACCGCAAGTCTATGGTGAAATCTCCGGGCTTAACCCGGAAAGGTCAAC
+
CCCCCGGGGGGGCG>FEEGGGGGGGGGGGEGGGFGGGFFCFFCFG@EE7FGGGFGGGGGGGGGGGGGGGGGGG>FCFGFFGGGGGGGGEGEEGCEDEEGGGGEGGBF?EFGGGGGDGGGF<<AAC<DFC8>CGGGFGCCGDDGGD:FGGGGCCFGGGFFGFGGGF7C:CCEGDEFCCFF>EFGGGCBCCCFGGCEG9FGGGDDEDD>EGGGGD/;>;A7;C=E5CE9F?FC@8*?*>CCED=CG5>EGGG5*)*:>55CGGG7+<>:69*<777DFCFDG3<;:+/:9(172)5))97??9
@M03506:14:000000000-AKVR1:1:1101:10538:6506 1:N:0:41
CGAACTCCTACGGGAGGCAGCAGTCGAGAGGCTTCGGCAATGGGGGAAACCCTGACCGAGCGACGCCGCGTGAGGGATGAAGGCCCTTGGGTTGTAAACCTCTTTTGTTCGGGAAGAAGTGCGATCAGGTTAATAATCTGGTCGTTTGACGGTACCGGACGAATAAGCTCCGGCTAACTCCGTGCCAGCAGCCGCGGTAACACGGGGGGAGCAAGCGTTGTTCGGATTTACTGGGCGTAAAGGGCGCGTAGGCGGCCACCGCAAGTCAGTTGTGAAATCTCTGGGCTTAACCCAGAAAGGT
+
CCCCCGGGGGGGGGGGGGGGGGGGGGGGGGGGGGGGGGGGGGGGGGGGGGGGGGGGGGGGGGGGGGGGGGGGGGGGGGGGGGGGGGGGGGGGGGGGGGGGGGGGGGGGGGGGGGGGGGGGGGGGGGGGGGGGGGGGGGGGGGGGGGGGGGGGGGGGGGGGGGGFGGGGGGGGGGGGGGGGGGGGGGGGGFGGGGGGGGEGGGGGGGGGGEEGGFGGGECD?CFGDCE5@?EGGGGGGED=FFGGGGGGGGGGDGGGDDGGCGGGGFF>EGFFGGDEGFF?C=?FGF4>>GBAF@F>FFFF7
@M03506:14:000000000-AKVR1:1:1101:5565:6509 1:N:0:41
CGAACTCCTACGGGAGGCAGCAGCCGAGAATTTTTCTCAATGGGGGAAACCCTGAAGGAGCGACGCCGCGTGGAGGATGAAGGCTTTCGGGTTGTAAACTCCTGTCATTTGGGAACAAGGTGCATCGGTTAACTGCCGAAGTATTGATAGTACCAGAAGAGGAAGAGACGGCTAACTCTGTGCCAGCAGCCGCGGTAATACAGAGGTCTCAAGCGTTGTTCGGATTCATTGGGCGTAAAGGGTGCGTAGGTGGCGCGGTAAGTCGGGTGTGAAATTTCGGAGCTTAACTCCGAAACTGGAT
+
CCCCCGGGGGGGGGGGGGGGGGFGGGGFGGGGGGGGFGGGGGGGGGGGGGFFGGGGGGFGFGGGGGGGGG7FGGFGDEDFEDFGGGGGGGGGGGGGGGGGGGFGGGFGGFFGGCFGGGGGDCFGFFGGGGGGFGGGGGGGGGA@FGFGG9FAFGGGGDFFGGFFGGGGFEDGGGGGGCFFGFFCECFFCFGG>EGGDGGGGGGFEFF8C@?FFCGGEEE=CE=582<:F7C:C5EEE5CFGGGGGCEGGD+39EGG*7>5/<CGCDE57):7:7C+**CGDDE66@**6CF?@)5<**)0/
@M03506:14:000000000-AKVR1:1:1101:15887:6529 1:N:0:41
CGAACTCCTACGGGAGGCAGCAGTAGGGAATATTGGGCAATGGAGGAAACTCTGACCCAGCCATGCCGCGTGCAGGATGACGGCCCTCTGGGTTGTAAACTGCTTTTATACGGGAAGAAAAAATGCTACGTGTAGCACATTGACGGTACCGTAAGAATAAGGATCGGCTAACTCCGTGCCAGCAGCCGCGGTAATACGGAGGATCCAAGCGTTGTCCGGATTTATTGGGTTTAAAGGGTGCGTAGGCGGATCTTTAAGTCAGTGGTGAAAGCCTGCAGCTCAACTGTAGAACAGCCATTGA
+
CCCCCGGGGGGGGGGGGGGGGGGGGGGGGGGGGGGGGGFGGGGFGGGGGGGGGGGGGGGGGGGGGGGGGGGGGGGGGGGGGGGGGGGGGGGGGGGGGGGGGGGGGGGGGGGGGGGGGGGGGGGGGGGGGGGGGGGGGGGGGGGGGGGGGGGGGGGGGGGGGGGGGGGGGGGGGGGGF<FGGGGGGGGGGGGGGGGGGGGGGGG7FFGGGGGGGGEGGGGGEEFGGGGGGGE>FGGGGGGGGGGGGDCDCCEEGDGGFFFGF7:EGGCGGGGFGGFFGFD47F?CF?CBDG?AFFF5)7464
@M03506:14:000000000-AKVR1:1:1101:11823:6530 1:N:0:41
CGAACTCCTACGGGAGGCAGCAGTCGGGAATTTTGGGCAATGGGCGAAAGCCTGACCCAGCAACGCCGCGTGAAGGATGAAGTATTTCGGTATGTAAACTTCGAAAGAATGGGAAGAATAAATGACGGTACCATTTATAAGGTCCGGCTAACTACGTGCCAGCAGCCGCGGTAAAACGTAGGTTCCGAGCGTTATCCGGATTTACTGGGCGTAAAGCGCGTTCAGGCGGTTCGGCAAGTCGGGCATGAAATCTCTCGGCTCAACCGGGAGAGGTTGTCCGATACTGCTGGACTTGAGGGCA
+
CCCCCGGGGGGGGGGGGGGGGGGGGGGGGGGGGGGGGGGGGGGGGGGGGGGGGGGGGGGGGGGGGGGGGGGGGGGGGGGGGGGGGGGGGGGGGGGGGGGGGGGGGGGGGGGGGGGGGGGGGGGGGGGGGGGGGGGGGGGGGGGGGGGGGGGGGGGGGGGGGGGGGGGGGGGGGEGGGGGFGGGGGGGGGGGGGGGGGGGGGGGGGGGGDCCGGGFGGGGGEGGGGFGDGGGGGGGGGGGGGGGGGGGGGGDFGGGGGFG3EFGFGDDGDGC@DGGGGFFGD>BCC?GF?FFFFFF??FDE)
@M03506:14:000000000-AKVR1:1:1101:6460:6547 1:N:0:41
CGAACTCCTACGGGAGGCAGCAGTGGGGAATATTGGACAATGGGCGCAAGCCTGATCCAGCCATGCCGCGTGAGTGATGAAGGCCTTAGGGTTGTAAAGCTCTTTCGTTGGGGAAGATAATGACGGTACCCAAAGAAGAAGCCCCGGCTAACTTCGTGCCAGCAGCCGCGGTAATACGAAGGGGGCTAGCGTTGCTCGGAATCACTGGGCGTAAAGCGCACGTAGGCGGACTCTTAAGTCAGGGGTGAAATCCTGGAGCTCAACTCCAGAACTGCCTTTGATACTGGGAGCCTTGAGTTCG
+
CCCCCGGGGGGGGGGGGGGGGGGGGGGGDGGFGGGGGGGGGGGGGGGGGGGGGGGGGGGGGGGGGGGGGGGGGGGGGGGGGGGGGGGGGGGGGGGGGGGGGGGGGGGGGGGGGDGGGGGGGGGGGGGGGGGGGGGGGGGGGGGGGGGGGGGGGGFGGGGGGGGGGGFCGGGGGGGGGGGGGGGGEEFGGGGGGGGGGGGGGGGFGGGGGGGGGGDGGGGGGGGGCC?EGEGGGGGC<CGGGGGGGGGFFFCFFDCF=@FGGGFCFGC<CC?:DFC609D>CFFGGFGFFC@BF44?FF*/0
@M03506:14:000000000-AKVR1:1:1101:16197:6556 1:N:0:41
CGAACTCCTACGGGAGGCAGCAGTGGGGAATTGTTCGCAATGGGCGCAAGCCTGACGACGCGACGCCGCGTGGAGGATGAAGACCTTCGGGTCGTAAACTCCTTTCGATCGAGACGAATGGCCTTAGGGTTAACAGCCCTGGGGAATGACGGTACCGCGAGCAGAAGCCCCGGCTAACTCCGTGCCAGCAGCCGCGGTAATACGGGGGGGGCAAGCGTTGTTCGGAATTACTGGGCGGAAAGGGCTCGGAGGTGGCTAACTAAGTCGGAGGTGGAATCCCTCAGCTTAACTCGGGAACTGC
+
<CCC@AFF@EA@;FEFGFF@FCCAC88F;6C<,<E<BEG:@<,FE:FEGF<,ECF<C7@@+@:76C>+FE=C78:?:<4=9<F<<EFG@BF?FFC8FFF,5>D9F9FE<FFGGGEEGDGC<B<BF<FGC<C+@CGFC**@<F::<*DCCC*<><*>C*<FE*<FF@:?<:7<FCBFFGF@<*4:8CEFC6;F8CC88:C>++0AEGC8E5C*1;**/28*2;?CEEG=CCFFFFGFD55*75=C57*18=C=9ACD1/99FDDG+**95)255*9?:?CGGFFC6*:?47*).7)77F6?*
@M03506:14:000000000-AKVR1:1:1101:16346:6566 1:N:0:41
CGAACTCCTACGGGAGGCAGCAGTAAGGAATCTTCCACAATGGGGGCAACCCTGATGGAGCAACGCCGCGTGCAGGATGAAGGCCCTAGGGTCGTAAACTGCTTTTATTAGCGAAGAATATGACGGTAACTAATGAATAAGGGTCGGCTAACTACGTGCCAGCAGCCGCGGTCATACGTAGGACCCAAGCGTTATCCGGAGTGACTGGGCGTAAAGAGTTGCGTAGGCGGTGATTTAAGCAGATAGTGAAAGCATGTTGTTCAACCCTAATGTCTATTATCTTCACTGAATTACTCGAGTA
+
CCCCCGGGGGGGGD@BCFGEGGGGG9FFFGFGGGGGGGGGGGGGGGGGGGGGGGGGGGGDGGGGGGGDGCGF7CEG7CEFGDGGGGFGGGFFFEFGFFFFGGGGGGGFFFFGGGGGGGFGGFGGGGG<BFGFADGCFGAFGFFGGG>C<CCEG<FGFGFGAEGFGFAFGFCGGGGCFG@9:FF7CEGG,<CFF@FCFGBCCEGFF9EFFDEE*=EF7;CECECE>5>FEC85*<CF7+:<+C6+2<EC+<9FD+<*+*0*23:F:D*2**<=>7>078>FG**++1:4>D64?F9B)55=)
@M03506:14:000000000-AKVR1:1:1101:17743:6571 1:N:0:41
CGAACTCCTACGGGAGGCAGCAGTCGGGAATTTTGGGCAATGGGCGAAAGCCTGACCCAGCAGCGCCGCGTGAAGGATGAAATCTCTCGGGATGTAAACTTCGCAAGAATAGGAAGAATAAGTAGGGGATAACACGCTCTATGATGACGGTACTATTGGTAAGCTCCGGCTAACTCCGTGCCAGCAGCCGCGGTAATAAGGGGGGAGCGAGCGGTGTTCGGATTTACTGGGCGTAAAGGGCGCGTAGGCCGCGGAACACGGACCTTGTGAGATTGCCGGGCTTAACTCGGAACTGTCAAGC
+
CCCCCG-EF@FGGG7CGGGGGC<E<BCEEFE8F9<F,CF<FEGGGEEFECCE@@DFGFEE,EFFGGCCC:@F,DEG8=FGF?CF<F9?CDC+8C?FE<5FECBF+F4,8,<CFFGGC,8,,CF9<F7F3=8<FDE+++B=F933:C3DCEFCGG,8F,,EC;DGGFGDG73*76,D>C7D@FC,*@<,,<<FC*=*9++5BFGDC888*158C5;:8*<CEC**++003+8@EEC*:+*2/2*:5CECC+:59229EF4***)2**0:6*0***2+:)1))08C9*:625)(.)01//*1*
@M03506:14:000000000-AKVR1:1:1101:21565:6588 1:N:0:41
CGAACTCCTACGGGAGGCAGCAGTCGAGAATTTTTCACAATGGGCGAAAGCCTGATGGAGCGACGCCGCGTGGGGGATGAATGGCTTCGGCCCGTAAACCCCTGTCATTTGCGAACAAACCTTGTCATTTAACAGACGACAAGCTGATTGTAGCGGAAGAGGAAGGGACGGCTAACTCTGTGCCAGCAGCCGCGGTAATACAGAGGTCCCAAGCGTTGTTCGGATTCACTGGGCGTAAAGGGTGTGTAGGCGGTGGGGTAAGTCTGGCGTTAAATCCCCGAGCCTTACTTGGGAACTGCGT
+
CCCCCGGGGGGGGGGGGGGGGGGGGFFFGGGGGGGGGGGGGGGGGGGGGGGGGGGGGGGGGGGGGGGGGGFGEEEGGGGGGGG8FFFGGGGGGGEGDEEGGGGGGGGGGG9FGCFG7>FG@DF<FGGGEGFGGGF@7:F:>FGGFFCAF@FGFFGG7<CCFGDCC7CCFEGCEC7FGF,,,?FFFCBF<FFDEEGE>ECGG@CCCF88@8C85CG2;*8CC***2*:<@FFAE58C**970:A5*:*29?C/5:*9?DDC7+*2+22**97)1>7<*)9))8)*0**9)**.))9)0*1).
@M03506:14:000000000-AKVR1:1:1101:13903:6597 1:N:0:41
CGAACTCCTACGGGAGGCAGCAGTCGGGAATTTTGCTCAATGGGCGAAAGCCTGAAGCAGCAACGCCGCGTGAGGGATGAAGGCCTTCGGGTTGTAAACCTCTTTTATCAGGGACGATTATGACGGTACCTGATGAATAAGCCACGGCTAACTACGTGCCAGCAGCCGCGGTAATACGTAGGTGGCAAGCGTTGTCCGGATTTACTGGGCGTAAAGAGCGCGCAGGCGGTCGGATAAGTCGCATGTGAAAGCCCCCGGCCTAACTGGGGTGGGGCGTTCGATACTGTTCGTCTCGAATGAA
+
CCC@A<EFG9CB;F@F@GEGEGGAFEC:F7CCDFA9,F9CFFG@,@FG::DFCCCFGF@ECGFG@CGGGGCC@FF=FEG<FEFGCAFBFGDGGGGGGGCE@FGEFGGGGCFFG@@CGG88,@FFC:FFCDCFGBDD<FFGGC:D<:7C@E7@9@FDFC+3@F@FC,FF7CC>FG@CC<?<CE<>C:6,;FD4F7EE9;BG*=++,+227B*11:/<2;8C=E=CEC*?5**285EC:+22**1ACC:*::E6*/*)/.)1**2*+20*//273)**9;*97@)/+9:*.9)-7)06))0*/
@M03506:14:000000000-AKVR1:1:1101:21228:6608 1:N:0:41
CGAACTCCTACGGGAGGCAGCAGTCGGGAATTTTGGGCAATGGGCGAAAGCCTGACCCAGCAACGCCGCGTGAAGGATGAAATCTCTAGGGATGTAAACTTCGCAAGAATGGGAAGAATAAGCGAAAGCCAATACCTTTCGTGATGACGGTACCATTTGTAAGCTCCGGCTAACTCCGTGCCAGCAGCCGCGGTAATACGGGGGGAGCAAGCGTTGTTCGGATTTACTGGGCGTAAAGGGCGCGTAGGCGGCCACTACAAGTCACTTGTGAAATCTCCGGGCTTAACTCGGAACGGTCAAG
+
CCCCCFGGE-EFGGGGGGGCGGGEFGGG>FGGFFFGGGFEFGFFFEGGGEDGGGGGFGGGGGGGGGGGGGGGGGGGGGGGGGGGGG@5EFACFGGGGGGGGFGGGEEFCCFGG88=@FEGAFFGGGGGGGF<FG<FGGGGGGGGGGGFGDGGGGGFFFGFGGFGAC@FGGGDFF7@:FC7CGFCFGF7DGDFGE@FEF;8EGEGGGGGGEC>ECE8;8CCGEEGGGGG76CGG5=EFCFGGGCC=EEDGGEEDDFFGFC4E0:C9C+:+*38CFG+0///9D>5CFD*)>B47>D>5@E46
@M03506:14:000000000-AKVR1:1:1101:22267:6612 1:N:0:41
CGAACTCCTACGGGAGGCAGCAGTGGGGAATTGTTCGCAATGGGCGCAAGCCTGACGACGCAACGCCGCGTGGAGGATGAAGATCTTCGGGTTGTAAACTCCTGTCGAGCGGGACGAACACCTTTCGGGTTAATAACCCGGAGGGCTGACGGTACCGCGAGAGGAAGCCCCGGCTAACTCCGTGCCAGCAGCCGCGGTAATACGGGGGGGGCAAGCGTTGTTCGGAATTACTGGGCGTAAAGGGCTCGTATGCGGCCAACTAAGTCAGACGTGAAATCCGTCGGCTTAACCGGGGAACTGC
+
CCCCCGGGGGGGGGGGGGGGGGGGGGGGGGGGGGGGGGGGGGFCGGGGGGGGGGGGGGG+@CGGGGG>FGGGGFGGGGGGF?EGGGGGGGGGGGGGGGGGGGGFGGGFECEGGGEEC:ECGGGGGGGGGGGGGGGGGGGEGGGGGGFCFGDEGGGGGGGGGGGGGFFFGCGGGGGGGGGGGGG8ECC@FGGFGE58EEEEGFGGGGGG>EEGEGCFGE==E5CGGG58CFGGGG=CGG3AFFGDGEG<E5*2::=DE>GGF?FFGGDG7<C@<DFE:**)1075EFG)67?>>@E3>@?47
@M03506:14:000000000-AKVR1:1:1101:6668:6638 1:N:0:41
CGAACTCCTACGGGAGGCAGCAGTCGGGAATTTTGCGCAATGGACGAAAGTCTGACGCAGCAACGCCGCGTGAGGGATGAAGGCCTTCGGGTTGTAAACCTCTTTTATCAGGGAAGATGATGACGGTACCTGATGAATAAGTCACGGCTAACTACGTGCCAGCAGCCGCGGTAATACGTAGGTGACAAGCGTTGTCCGGATTTACTGGGCGTAAAGAGCGCGCAGGCGGTCGATCAAGTCGAGTGTGAAAGCCCCCGGCTCAACTGGGGAGGGTCATTCGATACTGATCGACTCGAAGGCG
+
CCCCCGGGGGGGGGGGGGGGGGGGGGGGGGGGGGGGGGGGGGGGGGGGGGGGGGGGGGGGGGGGGGGGGGGGGGGGGGGGGGGGGGGGGGGGGGGGGGGGGGGGGGGGGGGGGGGGGGGGGGGGGGGGGGGGGGGGGGGGGFGGGGGGGGGGGGGGGGGGDGGGGGGGGGGGGGGGGGGGGGGGGGGGGGGGGGGGGGDGGGGGGGGGGGGGGGFFGGGGGDGGGGGGGGDEDGGGGGGGGGGFGFCFFGGFGGGGGFCCEFGGGGGGGDC@C<DGGFFCGFFDFFFFA*733>FF@D:F)
@M03506:14:000000000-AKVR1:1:1101:20386:6664 1:N:0:41
CGAACTCCTACGGGAGGCAGCAGTGGGGAATTGTTCACAATGGGCGCAAGCCTGATGACGCAACGCCGCGTGGAGGATGAAGGTCTTCGGATTGTAAACTCCTGTTGCCCGGGACGAAATGCTTTGACCTAACACGTCAAAGTTTGACGGTACCGGGTGAGGAAGCCCCGGCTAACTCTGTGCCAGCAGCCGCGGTAATACAGAGGGGGCAAGCGTTGTTCGGAATTACTGGGCGTAAAGGGCGCGTAGGTGGCCTTCTAAGTTGAACGTGAAATCCCTGGGCTCAACCCAGGAACTGCGT
+
CCCCCGGGGFGGGGGGGGGGGGGGGGGGGGFGGGGGGGGGGGGGGGGGGGGGGGGGGGGDGGGGGGGGGGGGGGGGGGG8FFGGGGGGGGGGGGGGGGGGGGGGGGGGGGGGGGGGGGGGGFGGGGGFFGGGGGGGGGGGGGGGCFGGGEGFGGGGGFFGGGFGFCFFGGDFGCFFGGGGGGGGGGGF>FGGGGGGGGGGG9CFCFGEGGECGGG:CE/AFGC5;A6CCF7+CFEE=57ECEGGGGGGGGGFFGFF+9:F7<C7:7+75CC4C*>FCFC*/5FGG@6@?D>?)7)7)6?3)
@M03506:14:000000000-AKVR1:1:1101:11581:6683 1:N:0:41
CGAACTCCTACGGGAGGCAGCAGTGGGGAATTGTTCGCAATGGGCGCAAGCCTGACGACGCAACGCCGCGTGGAGGATGAAGATTTTCGGATCGTAAACTCCTGTCGAATGGGACGAACAGATTGCGGGTTAACAGCCCGTAGTCCTGACGGTACCGTTAAAGGAAACCCCGGCTAACTCCGTGCCAGCAGCCGCGGTAATACGGGGGGGGTAAGCGTTGTTCGGAATTACTGGGCGTAAAGGGCCCGTAGGCGGCCAACTAAGTCATACGTGAAATCCCTCAGCTTAACTGGGGAACTGC
+
CCCCCGGGGGGGGGGGGGGGGGGGGGGGGGGGGGGGGGFGGGGGGGGGGGGGGGGGGGGGGGGGGGGGGGGGGEGEGGGFGGGGGGGGGGGGGGGGGGGGGGGGGGGFGGGGGGGGGGGGFGGGGGGGGGGGGGGGGGGGGGGGGGGGGGGGGGGGGGGGFGGGGGGGGGGGGGGFGGFGGGGFGD<EGDGGGGCEGGGGCFDGGGGGEGGCEGGCE8CGGEEEEEGGGFFGEFGFC1>C=?ED=*:7121A=CGGD5<C?F*3<7<F7*:65<39:=*7*74A6729)**.<:;753)9*
@M03506:14:000000000-AKVR1:1:1101:4014:6695 1:N:0:41
CGAACTCCTACGGGAGGCAGCAGTGGGGAATATTGGACAATGGGCGAAAGCCTGATCCAGCAATGCCGCGTGAGTGATGAAGGCCTTAGGGTTGTAAAGCTCTTTTACCCGGGAAGATAATGACTGTACCGGGAGAATAAGCCCCGGCTAACTCCGTGCCAGCAGCCGCGGTAATACGGAGGGGGCTAGCGTTGTTCGGAATTGCTGGGCGTAAAGCGCACGTAGGCGGCTTTGTAAGTTAGAGGCGAAAGCCCGGGGCTCAACTCCGGAATTGCCTTTAAAACTGCATCGCTGGAATTGG
+
CCCCCGGGGGGGGGGGGGGGGGGFGGGGGGGGGFGGGGGGGGGGGGGGGGGGGGGGGGGGGGGGGGGGGGGGGGEGGGGGGGGGGGGGGGGGGGGGGGGGGGGGGGGGGGGGGGGGGGGGGGGGGGGGGGGGGGGGGGGGGGGGDGGGGGGFFFFGF@@CCFGGGGGGGGGGGGCGFFGGDGGEDFGFGGGFGGGGCEEC*=FFFFGGG8EEGGGGGCE5CECCGGFGGGGEGGGGFFGFGG9?=5ECGDGGGEEGGFGG5<=C92<DCC55<9?EFF*?7FFF+96?BGFFF)7<?464)
@M03506:14:000000000-AKVR1:1:1101:12816:6696 1:N:0:41
CGAACTCCTACGGGAGGCAGCAGTCGGGAATTTTGCGCAATGGACGAAAGTCTGACGCAGCAACGCCGCGTGAGGGATGAAGGCCTTCGGGTTGTAAACCTCTTTTCTCAGGGACGATGATGACGGTACCTGAGGAATAAGCCACGGCTAACTACGTGCCAGCAGCCGCGGTAATACGTAGGTGGCAAGCGTTGTCCGGATTTACTGGGCGTAAAGAGCGCGCAGGCGGTCGTTCAAGTCGCGTGTGAAAGCCCCCGGCTCAACTGGGGGGGGTCACGCGATACTGATCGACTCGAAGGCG
+
CCCCCGGGGGGGGGGGGGGGGGGGGGGGGGGGGGGGGGGGGGGGGGGGGGGGGGGGGGGGGGGGGGGGGGGGGGGGGGGGGGGGGGGGGGGGGGGGGGGGGGGGGGGGGGGGGGGGGGGGGGGGGGGGGGGGGGGGGGGGGGGGGGGGGGGGGGGGGGGGGGGGGGGGGGGGGGGGGGGGGGGGGGFGGGGEGGGGGGGEGGGGGGGGGGGGDEFGGGGGGGGGGGEEGCEE8CFFGGDFGEGGGGGGDGGG4FGGG@D35?DF7FGGG)>@GD3*CDGG9>@ED?C=4CD(.0>FFBB))
@M03506:14:000000000-AKVR1:1:1101:23538:6706 1:N:0:41
CGAACTCCTACGGGAGGCAGCAGTGGGGAATCTTGCACAACGGGGGCAACCCTGATGCAGCGACGCCGCGTGAGCGATGAAGCCCTTCGGGGTGTAAAGCTCTTTCGGCAGGGAAGATGATGACGGTACCTGCAGAAGCAGCTGCGGCTAACTACGTGCCAGCAGCCGCGGTAGTACGTAGGCAGCGAGCGCTGTTCGGAGTTACTGGGCGTAAAGGGTGTGAAGGCGGTTGGTTAAGCTTGGTGTGAAATCGCCCGGCCCAGCTGGGCGGGTGAGCCGCATACTGAATGCCTCGCGTGCG
+
CCB-AFDFGFGGGEDG>FGGGAEGF<,+CC@FGFGAF@C6,8@CCECEDDCFFC@FA@FGF:C:CGC4>C@@=:EF@FCFDGFB<<44B7CDEEG,B<?<FFGGGFECCEGEFCDEDGGGGGGGECFCFCCEF@FG8FGGFGGGGC*FF@F:<9CCFGGGDCFF:<2<BF**=*?:CCFGF>@CCGEC*?E**88:0;?*:EFGG++A5EC**;;<9=88C*+3+:;E>C5:*:8++<*3+:*+1*2*<9?7*2/7:)75*295C073*)2)/)1*7)9))75<A6**47*)*)))).8B>
@M03506:14:000000000-AKVR1:1:1101:3537:6716 1:N:0:41
CGAACTCCTACGGGAGGCAGCAGTAAGGAATTTTGCGCAATGGGCGAAAGCCTGACGCAGCAACGCCGCGTGAGGGGTGAAGGCCTTCGGGTCGTAAACCTCTGTCAGGAGGGAAGAACAGCCGGTCGGTAAACAATCGGTCGGCCTGACGGTACCTCCAAAGGAAGCACCGGCTAACTCCGTGCCAGCAGCCGCGGTAATACGGAGGGTGCAAGCGTTGTTCGGAATTACTGGGCGGAAAGCGCGGGTAGGCGGCTTGGCAAGTCGGTCGGGAAATCCCTGGGCTTAACCCGGGAACTGT
+
CCCCC8FFGGGGGGGGGGGGGGGGGGGGFGGGGGAFGGGGGGGGGGGCFGGGGGFGGGGDFFFFGGGGGG@EFCFCEFGGGGGGGEFGGGGFG:@F8DC?FG9FFFGGGEFCCFGGGGGGGGGGGFEGGCFEGDGGFFGE*>CEGGGGGGGGGCECFCFG,<FFFGFFFGGGGCCF<7?FBBFGDFGFGGGFFGGDGG>EFCCGGGEGGEEE?<<8**A=A59CECE5C<9:7<C=C*9:>CFD57*)/:CCF*>CE33/<06A:DD<5*/)5CDC*=C4*/7*:7566>41B>@))7<**
@M03506:14:000000000-AKVR1:1:1101:14290:6747 1:N:0:41
CGAACTCCTACGGGAGGCAGCAGTGGGGAATCTTGCGCAATGGCCGAAAGGCTGACGCAGCGACGCCGCGTGTGGGTGGACGCCTTTCGGGGTGTAAACCACTGTTGCCCGGGACGAACATCCCTTTTCGAGGGGACTGACGGTACCGGGTGAGGAAGCACCGGCTAACTCCGTGCCAGCAGCCGCGGTAATACGGAGGGTGCGAGCGTTGTCCGGAATCATTGGGCGTAAAGGGCGCGTAGGTGGCGGGACAAGCGTGCGGTGAAAGCCTGGGGCTCAACCCCGGGGCGGCCGTGCGGAC
+
CCCCCGGGGGGGGGGGGGGGGGGGGGGGGGGGGGGGGGGGGGGGGGGGGGGGGGGGGGGGGGGGGGGGGGGGGGGGGGGGGGGGGGGGGGGGGGGGGGGGGGGGGGGGGGGGGGGGGGGGGGGGGGGGGGGGGGGGGGGGGGGGGGGGGGGGGGGGGGGGGGGGGGGGGGGGGGGGGGGGGGGGGGGGGGGGGGGGGDGDGGGGGGGGGGGGGGGGCEFCGDFGGG8E885CCFC5CEDCEGG9?F=7ED7:5CC1;.9DGG*2:7+:6CF>CFDC)74=9;>E=>D),95-7>7755)))
@M03506:14:000000000-AKVR1:1:1101:5294:6751 1:N:0:41
CGAACTCCTACGGGAGGCAGCAGCCGCGGTAATACGGAGGGGGCTAGCGTTGTTCGGAATTACTGGGCGTAAAGCGCACGTAGGCGGCTTTGCAAGTTAGAGGTGAAAGCCCGGAGCTCAACTCCGGAATTGCCTTTAAAACTGCATCGCTAGAATTGTGGAGAGGTGAGTGGAATTCCGAGTGTAGAGGTGAAATTCGTAGATATTCGGAAGAACACCAGTGGCGAAGGCGACTCACTGGACACATATTGACGCTGAGGTGCGAAAGCGTGGGGAGCAAACAGGATTAGAAACCCGAGTA
+
CCCCCGGGGGGGGGGGGGGGGGGGGGGGGGGGGGGGGD@FGGGGGGGGGGGGGGGGGGGGGGGGGGGGGGGGGGGGGGGGGGGGGGGGGGGGGGGGGGGGGGGGGGGGGGGGGGGGGGGGGGGGGGGGGGGGGGGGGGGGGGGGGGGGGGGGGGGGGGGGGGGGGGFFFGGGGGGGGGGGGGEGFGGGGGGGGGGGGGGGGGGGGGGGGGGGGGGGGGGGGFGGGDGGGGGGGGEGGGCFGGGGGGGFFFCFFGGGGDGGGFGG5C=<652)9C<EDEDGGFFGG>GF<FF96FF:EFFF.
@M03506:14:000000000-AKVR1:1:1101:19140:6762 1:N:0:41
CGAACTCCTACGGGAGGCAGCAGTCGGGAATTTTGGGCAATGGGCGAAAGCCTGACCCAGCAACGCCGCGTGAAGGATGAAATCCCTCGGGGTGTAAACTTCGCAAGAATGGGAAGAATAAGGAGGGGTTAATAACCCTTTTGATGACGGTACCATTTGTAAGCTCCGGCTAACTCCGTGCCAGCAGCCGCGGTAATACGGGGGGAGCAAGCGTTGTTCGGATTTACTGGGCGTAAAGGGCGCGTAGGCGGCCAAACAAGTCACTTGTGAAATCTCCGGGCTTAACTCGGAACGGTCAAGG
+
CCCCCGGGG<FGGGGGGGGGGGGFFGGGGGGGGGGGGGGGGGGGGGGGEGGGGGGGGEGGGGFGGDGGGGGGGGGGGGCGGGGGGGGGGGGGGGGGGGGDGGGGGGGFGGGGGGGEGFGGGDGFCFGGGGGGFCFGGGGGGFGGGFGGGGGGGGFFGGGFFGCGGGGGD7FGGGFFF@FCFG@EFCCFGGGGGGGDGGGGC*B>EEGGGCEGGGGGEFCEEG5?FDECGGFGGCEEFGGGGECCCEEDFGGGGGGDE>GDFCFGGGGGGG9@FG:C*8<CDFFGG?FF<5):DFFFFDF6)
@M03506:14:000000000-AKVR1:1:1101:9429:6762 1:N:0:41
CGAACTCCTACGGGAGGCAGCAGTGGGGAATATTGGGCAATGGGCGAAAGCCTGACCCAGCCACGCCGCGTGAGTGATGAAGGCCTTCGGGTCGTAAAGCTCTGTGGGGAGGGACGAATAAGTCGGCAGTTAACACCTGCCGGCCCTGACGGTACCTCCTTAGCAAGCACCGGCTAACCATGTGCCAGCAGCCGCGGTAATACATGGGGTGCAAACGTTGCTCGGAATTATTGGGCGTAAAGCGCACGTAGGTGGCCTGTTATGGCGGATGTGAAGGCCCTCGGCTGAACCGAGGAAGTGC
+
CCCCCGGGGGGGGGGGGGGGGGGEFFGGGGGGGGGGGGGGGGGGGGGGGGGFGGFGGGGGGGGGGGGGGGGGGGGGGGGGGGGGGGGGGGEDFGGCGDGGDGFFEGGGGCFGGGFGGGFGGGFCEGDDGDEFGGGGGG@FGGGEEGGGGGGFGGGDGGGGFCGGGGFGGGFE7FCEGGGFCGGGGFGFCFCFGDGGGGGGFG?99FFGD8EGGFCFCFCEE++2?8CG6+<AFFC=CC3*:??EGC*>;*:CDFGCC@F7+C*++/*955:)*0*<<4>9<>)::)).56)()).87<696
@M03506:14:000000000-AKVR1:1:1101:11339:6767 1:N:0:41
CGAACTCCTACGGGAGGCAGCAGTCGAGAATCTTCCGCAATGGGCGAAAGCCTGACGGAGCGACACCGCGTGCAGGATGAAGGCCTTCGGGTTGTAAACTGCTGTCAGGTTCTAGGAACCACTTGGCGTAAATAACGCCAAGCTTGACTAAGACCAAAGGAAGCAACGGCTAACTCTGTGCCAGCAGCCGCGGTAAGACAGAGGTTGCAAACGTTGTTCGGAATTACTGGGCATAAAGCGCACGTAGGCGGTCCGTTAAGTCATGTGTGAAATCCCCCGGCTCAACCGGGGAATTGCGCCT
+
CCCCCGGGGGGGGGGGGGGGGGGGGGGGGGGGGGGGGGGGGGGGGGGGGGGGGGGGGGGGGGGGGGGGGGGGGGGGGGGGGGGGGGGGGGGGGGGGGGGGGGGFGFFGGGGGGDGGGGGGGGGGGGGGEFFFGGGGGGGGGFFGGGGGGGGGFGGGGGGGGG@FGGGGCEGDGGGFGGGFFGGFF7FFFGGGGGGGG?+B96<EEGGGG9CFGEGFEACEE8?FFGGGGGG5CGF9:F7CCGGGGGGDGGGGCE**<<5:EGGGFGFGGGCF*:CF3@3DD)7+<?9B><@(7>:??5>D0
@M03506:14:000000000-AKVR1:1:1101:13326:6785 1:N:0:41
CGAACTCCTACGGGAGGCAGCAGTCGGGAATTTTGGGCAATGGGCGAAAGCCTGACCCAGCAACGCCGCGTGAAGGATGAAATCCCTCGGGATGTAAACTTCGCAAGAATGGGAAGAATAAGGAGGGGTTAATAACCCTTTTGATGACGGTACCATTTGTAAGCTCCGGCTAACTCCGTGCCAGCAGCCGCGGTAATACGGGGGGAGCAAGCGTTGTTCGGATTTACTGGGCGTAAAGGGCGCGTAGGCGGCCAAACAAGTCACTTGTGAAATCTCCGGGCTTAACTCGGAACGGTCAAGG
+
CCCCCGGGGGGGGGGGGGGGGGGGGGGGGGGGGGGGGGGGGGGGGGGGGGGGGGGGGGGGGGGGGGGGGGGGGGGGGGGGGGGGGGGGGGGGGGGGGGGGGGGGGGGGGGGGGCGGGGGGGGGGGGGGGGGGGGGGGGGGGGGGGGGGGGGGGGGFGGGGGGGGGGGGGGGDGGGGGGGGGGGGGGGGGGGGGGGGFGGGGGGGGGGGGGGGGG>EGGGGGGGGGGGGGFGCEEGDGGGGGGGG*5CGFEGGDGGF=59DCG7C9CGGCC9@FD>FFEGDGE>CFF7=?G>B>DF:5:46)
@M03506:14:000000000-AKVR1:1:1101:5925:6795 1:N:0:41
CGAACTCCTACGGGAGGCAGCAGTTAGGAATCTTGGGCAATGGGCGAAAGCCTGACCCAGCAACGCCGCGTGGGTGACGAAGGCCTTCGGGTCGTAAAGCCCTTTTGCACGGGAAGATAATGACGGTACCGTGCGAATAAGCCCCGGCTAACTACGTGCCAGCAGCCGCGGTAATACGTAGGGGGCGAGCGTTGTCCGGATTTATTGGGCGTAAAAGGCTTGTAGGTGGCCACGCAAAGTCGGATGTGAAATCTCCCGGCTCAACTGGGAGGGGTCATTCGATACCGGCGGGCTCGAGGCC
+
CCCCCGGGGGGGGGGGGGGGGGGGGGGGFGGGGGGGGGGGGGGGGGGGGGGGGGGGGGGGGGGGGGGGGGGGGGGGGGGGGGGGGGGGGGGGGGGGGGGGGGGGGGGGGGGGGGGGGGGGGGGGGGGGGGGGGGGDGGGGGGGGGGGGGGGGGGGGGGGGGGGGGGGGGGGGG7EGGGGG>GGGGGGGGGGECCEDFGGEE;<FFGGGGGGGC?FGGGG6CGGFGGGGGG=EGGG5CE<9EGGD:CFGG?CGG?CDF>CCCCFFC?FGG*5>GDC59?GGG=?CC6<<;DEF3.<B)83))
@M03506:14:000000000-AKVR1:1:1101:4865:6820 1:N:0:41
CGAACTCCTACGGGAGGCAGCAGTGGGGAATTGTTCGCGATGGGCGCAAGCCTGACGACGCAATGCCGCGTGGAGGATGAAGGTCTTCGGATTGTAAACTCCTGTTGCCAGGGACGAATGGCTTCGACCTAATACGTCGAAGTATGACGGTACCTGGTGAGGAAGCCCCGGCTAACTCTGTGCCAGCAGCCGCGGTAATACAGAGGGGGCGAGCGTTGTTCGGAATTACTGGGCGTAAAGGGCGCGTAGGCGGCCCGCTAAGTCGAACGTGAAATCCCCAGGCGCAACCTGGGAACTGCGG
+
CCCCCGGGGGGGGGGGGGGGGGGGGGGGGGGGGGGGGGCGGGGGGGGGGGGGGGGGGGGGGGGGGGGGGGFFGGGGGGGGGGGGGGGGGGGGGGGGGGGGGGGGGGGGGGGGGGGGGGFGGGGGGGGGGGGGGGGGGGGGGGGGGGGGGGGGGGGGGGGFGGGGGGGGGGGGGGGGGGGGGGGGGGGGGGGGGGGEGGFGGGGFGFEGGGGGGGGGGG5CEGGGCFGCCGGGF5E8EGGGGEEGGGEGGGGGDGGDGF3>CF7FGDFGG5E5F0:9CFFGGFF*1)17(*0::8:FFFF55
@M03506:14:000000000-AKVR1:1:1101:8279:6835 1:N:0:41
CGAACTCCTACGGGAGGCAGCAGTGGGGAATTGTTCGCAATGGGCGCAAGCCTGACGACGCAACGCCGCGTGGAGGATGAAGACCTTCGGGTCGTAAACTCCTTTCGATCGAGACGAATGGCCTCCGGGTGAATAGTCCGGAGGAATGACGGTACCGAGAGAAGAAGCCCCGGCTAACTCCGTGCCAGCAGCCGCGGTAATACGGGGGGGGCAAGCGTTGTTCGGAATTACTGGGCGTAAAGGGCTCGTAGGTGGCCAACTAAGTCAGACGTGAAATCCCTCGGCTTAACCGGGGAACTGG
+
CCCCCGGGGGGGGGGGGGGGGGGGGGGG@FGGGGGGGGGGGGGGGGGGGGGGGGGGGGGGGGGGGGGGGGGGGGGGGGGGGGGGGGGGGGGGDGGGGGGGGGGGGGGGGGGGGGGGGGGGGGGGGGGGGGGGGGGGGGGGGGGGGGGGGGGGGGGGGGGFGGGGGGGGFGGGGGGCFGGCFGGGGGGGGGGGGGGGGCCGECGGGGGGGGGGGGFGGECCECGGGEEGGGGGGGGGGCD8CFGDGGGD::CGGGG*A?GGGCFGGGGGGGGFGGGGFFC<CFED:)9?9CF0>E@3)7)/)
@M03506:14:000000000-AKVR1:1:1101:14727:6855 1:N:0:41
CGAACTCCTACGGGAGGCAGCAGTGGGGAATTTTTCGCAATGGGCGCAAGCCTGACGAAGCAACGCCGCGTGGAGGATGAAGGCCTTCGGGTTGTAAACTCCTGTCGACTGGGACGAAAGTAGTCCGATCCAATACATCGGGCTATCGACTGTACCGGTGGAGGAAGCCACGGCTAACTCTGTGCCAGCAGCCGCGGTAATACAGAGGTGGCAAGCGTTGTTCGGAATTACTGGGCGTAAAGGGCGCGTAGGCGGTCTTGTAAGTCCTGTGTGAAATCCCTCGGCTTAACTGAGGAACTGC
+
CCCCCGGGGGGGGGGGGGGGGGGGGGGGGGGGGGGGGGFGGGGGGGGGGGGGGDFGGGGGGGGGGGGEGGGGGGGGGGGGGGGGGGGGGGGGGGGFGGGGGGGGGGGGGGGGGGGGGGGGGGGGGGGGGGGGGGGGGGGGGGDGGGGGGGGGGGGGGGGGGGGGGGGGGGGGGGGGGGGGGGGGGGGGGGGGGGGGGGDDGGGGGGGGGGGGGGGGGGGGGGGGGGGCECCGEGGGGGGG5CGGGGGGEEGGGGGGG>GGGGFGGGCCCFGFGC:CFFGG4@DDE3C)<D64*936@>)/0
@M03506:14:000000000-AKVR1:1:1101:7395:6872 1:N:0:41
CGAACTCCTACGGGAGGCAGCAGTGAGGAATATTGGTCAGTGGAGGAAACTCTGAACCAGCCAAGTCGCGTGAAGGATGACTGTCCTATGGATTGTAAACTTCTTTAGTAGGCGAGTAAACGTAGGTACGAGTACCTACCTGCAAGTAGCCTAAGAATAAGTATCGGCTAACTCCGTGCCAGCAGCCGCGGTAATACGGAGGATACGAGCGTTATCCGGATTTATTGGGTTTAAAGGGTGCGTAGGTGGCAGATTAAGTCAGTGGTGAAAAGCTGTGGCTCAACCATAGTCTTGCCGTTGA
+
CCCCCGGGGGGGGGGGGGGGGGGGGGGGGGGGGGGGGGGGGGGGGGGGGGGGGGGGGGGGGGGGGGGGGGGGGGGGGGGGGGGGGGGGGGGGGGGGGGGGGGGGGGGGGGGGGGGGGGGGGGGGDGGGGGGGGGGGGGGGGGGFGGGFFGGGGFGFGGGGGGGGGGGGGGGGGGGGGGGGGGGGGGGGGGGGGGGGGGDGGDEGGGG@CGGGGEGGGGGGGGG9FGGGGGGDFDGFF5;=DEECEGGFGGGE:FFGGBFGGGG?FGGGGGF@GGCC6?77C==6CBF=)*14FF4?3<DD3
@M03506:14:000000000-AKVR1:1:1101:20341:6875 1:N:0:41
CGAACTCCTACGGGAGGCAGCAGTGGGGAATTTTGCGCAATGGGGGAAACCCTGACGCAGCAACGCCGCGTGGAGGATGAAGTCCCTTGGGACGTAAACTCCTTTTGACCCGGACGATAATGACGGTACGGGTGGAAGAAGCCCCGGCTAACTTCGTGCCAGCAGCCGCGGTAATACGAGGGGGGCAAGCGTTGTTCGGAATTATTGGGCGTAAAGGGCGCGTAGGCGGTGCGGTAAGTCACCTGTGAAATCTCCGGGCTTAACTCGGAGCCTGCAGGCGAAACTGCCGTGCTTGAGTGGG
+
CCCCCGGGGEGGGGGGGGGGGGGGGGGGGGGGGGGGGGGGGGGGGGGGGGGGGGGGGGGGGGGGGGGGGGGGGGGGGGGGGGGGFGGGGFGGGGGGGGGGGGGGGGGGGGGGGGGGGEGEGGGGGGGGGGGGFGDGGGGGGGGGEEGGGGGGGGGGGGGFAAEGGGGGGGGGDEFGGGCFEGGGGGGFGGGEGGGGGGGEG>GGGGGGGGGGGGGGGGGEGGGGGGFEDEGEGGGGGGGGGGGGGC?CF?CFGGGGGF<DDGGGGGGGEGGFGGGGG4DDC5:E9@DF9D)45=?)9**7>
@M03506:14:000000000-AKVR1:1:1101:8503:6919 1:N:0:41
CGAACTCCTACGGGAGGCAGCAGTCGAGAATTTTTCTCAATGGGGGAAACCCTGAAGGAGCGACGCCGCGTGGAGGATGAGGGCTTTCGGGTTGTAAACTCCTGTCATTTGGGAACACGGTGCGAGTATTAACTGTACTCGCATTGATAGTAGCAGAAGAGGCAGAGACGGCTAACTCTGTGCCAGCAGCCGCGGTAATACAGAGGTGTCAAGCGCTCTTCGGCTTCATTGGGCGTAAAGGGTGCGTAGTTGTCGCTGTTAGTCGGGTGTGAAAGTTCGAGGCTTGAAGTGGAAACGGCAG
+
CCCCCG<9FFGGFG7FGGGEGC<FFEF@,@<@C9EE6@FF@@FCEGGDE8E@D<CFEGGGF:FF@B6++@C+>8,8B9,,,4B?FEFD==:446BFCF,B59F,:,55,CACC<4A,,BF<3@FC:6:,C<<>FDF<D,,BC++8@@3ECFC,F@FG,D,,5*@3@*3316>1>CF2F9F,@2<>7C,:,41:F**=C@+C9C9:1C4<@<;9C****/++*/*/2;C7CCGC/8:58/3+1***22*:/++*+17*7769+02C)***11@*7*3:*9*0))/:5CF)**)***))))..
@M03506:14:000000000-AKVR1:1:1101:17483:6925 1:N:0:41
CGAACTCCTACGGGAGGCAGCAGTGGGGAATTGTTCGCAATGGGCGCAAGCCTGACGACGCAACGCCGCGTGGAGGATGAAGACCTTCGGGTCGTAAACTCCTTTCGATCGAGACGAATGGCCTCTGGGTGGACAGCTCGGAGGAGTGACGGTACCGAGAGAAGAAGCCCCGGCTAACTCCGTGCCAGCAGCCGCGGTAATACGGGGGGAGCAAGCGTTGTTCGGATTTACTGGGCGTAAAGGGCGCGTAGGCGGTCAGCACAAGTCGGTTGTGAAATCTCCGAGCTTAACTCGGAAAGGG
+
CCCCCGGGGGGGGGGGGGGGGGGGGGGGGGGGGGGGGGGGGGGGGGGGGGGGGGGGGGGGGGGGGGGGGGGGGGGGGGGGGGGGGGGGGGGGGGGGGGGGGGGGGGGGGGGGGGGGGGGGGGGGGGGGGGGGGGGGGGGGGGGGGGGGGGGGGGGGGGGGGGGGGGGFGGGGGGGGGGGGGGGCFGGGGCGGGGGGGGGGGGGGGGGGGGGGGGGGGEGGG8@EGCEEGFEFGGGGGGG=CFGGGGGG?5CGCEEDGDGGGGFGFFGGGCGD9DFFF?**??D5C:C@4C?D47:>D57.0
@M03506:14:000000000-AKVR1:1:1101:3345:6953 1:N:0:41
CGAACTCCTACGGGAGGCAGCAGCCGCGGTAATACGTAGGTGGCAAGCGTTGTCCGGATTTACTGGGCGTAAAGGGCGTGCAGGCGGTTTGTTTAGTCTAGGGTGAAAGCTCCCGGCTTAACTGGGAGAGGTCCTTGGATACTGGCAAACTTGAGGGATGCAGAGGAAAGTGGAATTCCCGGTGTAGTGGTGATATGCGTAGATATCGGGAGGAACGCCAGTGGCGAGGGCGGCTTTCTGGGCATTTCCTGACGCTGAGACGCGAAAGCGGGGGGAGGGAAGCGGATTAGAAACCCCAGTG
+
CCCCCGGGGGGGGGGGGGGGGGFGDGGGGF@FFGGGGC,@FGGGDCFGGGGGGGGGGCGGGFGGGGGGGGGGFGGGGGGGGGGGGGGGGCEGGGEFG<FDGFCGDGCAFFG@FF7F:FGDFGGGGGCEGGGGGGDF9FDFCFFG@FF<@B<FGGGCGGGGGGGFF7FGAF=@FFFGGGCFGG>:C,FEFF=:CFGG?FGG7:EDFFGEGD*:EGGDECC=ECCE8>?EGGDGE*:EEGGGG65:EFCF9C?FF=CDC)*7?59:E<:>6<*<3CGEC)17/0)>E3)0,97)*).))000*
@M03506:14:000000000-AKVR1:1:1101:13093:6954 1:N:0:41
CGAACTCCTACGGGAGGCAGCAGTGGGGAATTTTGCGCAATGGGGGAAACCCTGACGCAGCAACGCCGCGTGGAGGATGAAGTCCCTTGGGACGTAAACTCCTTTCGACCCGGACGATAATGACGGTACGGGTGGAAGAAGCCCCGGCTAACTTCGTGCCAGCAGCCGCGGTAATACGAGGGGGGCAAGCGTTGTTCGGAATTATTGGGCGTAAAGGGCGCGTAGGCGGTGCGGTAAGTCACCTGTGAAATCTCCGGGCTTAACTCGGAGCCTGCAGGCGAAACTGCCGTGCTTGAGTGTG
+
CCCCCGGGGGGGGGGGGGGGGGGGGGGGGGGGGGFGGGGGGGGGGGGGGGGGGGGGGGGGGGGGGGGGGGGGGGGGGGGGGGGGGGGGGGGGGGGGGGGGGGGGGGGFGGGGGGGGGGGGGGGGGGGGGGGGGGGGGGGGGGGGGGGGGGGGGGGGGGGGGGGGGGGGGGGGGFGGGGGGGGGGGGGGGGGGGGGGGGGGEGGGCGCFGFGEEEGGFDDGGGGGGDFGGECEGDCEEGGGGGCGGGGGFFFGGFFGDEG3C+>FC75D*/>>FFC?6:7/95@EGBFF>GE?FFF496=F?
@M03506:14:000000000-AKVR1:1:1101:13200:6970 1:N:0:41
CGAACTCCTACGGGAGGCAGCAGTAGGGAATTGTTCGCAATGGGCGCAAGCCTGACGACGCAACGCCGCGTGGAGGATGAAGATCTTCGGGTCGTAAACTCCTTTCGATCGAGACGAATGGCCTCTGGGCTAATCACCAGGGGAATGACGGTACCGAGAGAAGAAGCCCCGGCTAACTCCGTGCCAGCAGCCGCGGTAATACGGGGGGGGCAAGCGTTGTTCGGAATTACTGGGCGTAAAGGGCTCGTAGGTGGCGCCGTAAGTGGGGGGTGAAATCCCGGGGCTTAACCCCGGGACTGCA
+
CCCCCGGGGGGGGGGGGGGGGGGGGGGGGGGGGGGGGGGGGGGGGGGGGGGGGGGGGGGGGGGGGGGGGGGGGGGGGGGGGGGGGGGGGGGGGGGGGGGGGGGGGGGGGGGGGGGGGGGGGGGGGGGGGGGGGGGGGGGGGGGGGGGGGGGGGGGGGGGGGGGFGGGGGGGGGGGGGGGGGGGGGGGGGGGGGGGGGGGCFGGGGGGGGGGGFGGGCEEGGGGGGGGG7?FG6CGGCED5CFGD6CE>CFGGGGC7?DGGECFGGGGC*7*<C=0<CF*5D>BC7>F6>>:1>ED375>F*
@M03506:14:000000000-AKVR1:1:1101:21125:6971 1:N:0:41
CGAACTCCTACGGGAGGCAGCAGTGGGGAATTGTTCGCAATGGGCGCAAGCCTGACGACGCAACGCCGCGTGGAGGATGAAGGTCTTCGGATTGTAAACTCCTGTTGCCCGGGACGAAAAGCCTCGACCTAACACGTTGAGGTCTGACGGTACCGGGTGAGGAAGCCCCGGCTAACTCTGTGCCAGCAGCCGCGGTAATACAGAGGGGGCAAGCGTTATTCGGAATTATTGGGCGTAAAGGGCGCGTAGGCGGCTTGGCAAGTGGATGGTGAAATCCCTCGGCTTAACCGAGGAACTGCCG
+
CCCCCGGGGGGGGGGGGGGGGGGGGGGGGGGGGGGGGGGGGGGGGGGGGGGGGGGGGGGGGGGGGGGGGGGGGGGGGGGGGGGGGGGGGGGGGGGGGGGGGGGGGGGGGGGGGGGGGGGGGGGGGGGGGGGGGGGGGGGGGGGGGGGGGGGGGGGGGGGGGGGGGGFFGGGGDGGGGGGGGGGGGGGGGGGGGGGEGEGGGCFFGGGGGEGGGGGEEGGGGGGECFFGFFFCCFG:C89CCG=CEGGDEGFGGED3?BGGGGGFG7CFD:CFC::<*)95CEF=EFFF)9DBD3>FFFF?3
@M03506:14:000000000-AKVR1:1:1101:10860:6978 1:N:0:41
CGAACTCCTACGGGAGGCAGCAGTGGGGAATATTGGGCAATGGGCGAAAGCCTGACCCAGCCACGCCGCGTGAGTGATGAAGGCCTTCGGGTCGTAAAGCTCTGTGGGGAGGGACGAACAAGCCTGGGGCTAATCACCCGGGCCCTGACGGTACCTCCTTAGCAAGCACCGGCTAACCCCGTGCCAGCAGCCGCGGTAATACAGGGGGTGCAAACGTTGCTCGGAATCATTGGGCGTAAAGCGCACGTAGGCGGTCTGTTATGTCGGATGTGAAAGCCCTTGGCTTAACTGAGGAAGTGCC
+
CCCCCGGGGGGGGGGGGGGGGGGGGGGGDGFEGGGGGGGGGGGGGGGGGGGGGGGGGGGGGGGGGGGGGGGGGGGGGGGGGGGGGGGGGGGGGGGGGGGGGGGGGGGGGGGGGGGGGGGGGGGGGGGGGGGGGFGGGGGDGGEGGGGGGGGGGGGGGGGGEGGGGGGGGGGGGGGGGGGGGGGGGGGGGGGGGGGGGGGGGGGGGGGGGGGGGGGGGGGGCFGGGGFG7EGDFGGE:8CFFGGGGGGG6CEGGGED=@7::CC<FGG:=DFB77:FG4DF4?FE+79=A>?<:3))8F=B*
@M03506:14:000000000-AKVR1:1:1101:11062:6981 1:N:0:41
CGAACTCCTACGGGAGGCAGCAGTCGAGAATCTTCGGCAATGGGCGCAAGCCTGACCGAGCGACGCCGCGTGGAGGATGAAGGCCTTCGGGTTGTAAACTCCTGTCGAGGGGGAAGAAGGGCCGAAAGGCCTTGACTGATCCCTGGAGGAAGCACGGGCTAAGTTCGTGCCAGCAGCCGCGGTAAGACGAACCGTGCGAACGTTATTCGGAATCACTGGGCTTAAAGCGCGTGTAGGCGGGACGGCACGTCGGTCGCTGAAATCCCCCGGCTCAACCGGGGAACGGGCGCCGATACGACCG
+
CCCCCGGGGGGGGGGGGGGGGGGGGGGGGGGGGGGGGGGGGGGGGGGGGGGGGGGGGGGGGGGGGGGGGGGGGGGGGGGGGGGGGGGGGGGGGGGGGGGGGGGGGGGGGGGGGGDGGGGGGGGGGGGGGGGGGGGGGGGGGGGGGGGGGGGGGGGGGGGG7FGGGGGGGGGGGGFGGGGGGEGEGGGGGGGGEGEFGGDGGG@CGGFGGGGGGGGGGGDFFGFFFEGGGDGEGGGGGGGGGCEEGD55C=FGDGGD5>GD9::C6CFCCG77CC=CG399D85FGFG:>DBB@7))7)7).
@M03506:14:000000000-AKVR1:1:1101:18926:6993 1:N:0:41
CGAACTCCTACGGGAGGCAGCAGTCGGGAATTTTGGGCAATGGGCGAAAGCCTGACCCAGCAACGCCGCGTGAAGGATGAAATCCCTCGGGATGTAAACTTCGCAAGAACGGGAAGAATAAGTAGGGGACAATACCCCCTATGGTGACGGTACCGTTTGTAAGCACCGGCTAACTCCGTGCCAGCAGCCGCGGTAATACGGGGGGAGCAAGCGTTGTTCGGATTTACTGGGCGTAAAGGGCGCGTAGGCGGCCAGCACAAGTCAGTTGTGAAATCTACGAGCTTAACTCGGAAAGGTCAAC
+
CCCCCGGGGFGGGGGGGGGGGGGGGGGGGGGGGGGGGGGGGGGGGGGGGGGGGGGGGGGGGGGGGGGGGGGGGGGGGGGGGGGGGGGGGGGGGGGGGGGGGGGGGGGGGGGGGGGGGGGGGGGGGGGGGGGGGGGGGGGGGGGGGGGGGGGGGGGGGGGGCGGGGGGGGGGGGGGCGGGGGGGGGGGGGGGGGGGDGGGGGGGGGGGGFFGGGGEGGGFGGGEGGGGFGGGG=*?EGGGGGGEG=EGDFGEGD=FG*>FGFCGCF:CCED7@70C?*9CDGF:C?6C*6C<07.<FFF@@*
@M03506:14:000000000-AKVR1:1:1101:8921:6997 1:N:0:41
CGAACTCCTACGGGAGGCAGCAGTGGGGAATTTTTCGCAATGGGGGAAACCCTGACGAAGCAACGCCGCGTGGAGGATGAAGGCCTTCGGGTCGTAAACTCCTGTCGACCGGGACGAACGTAGTCGGGTCCAATACACCCGGCTATCGACTGTACCGGTGGAGGAAGCCACGGCTAACTCTGTGCCAGCAGCCGCGGTAATACAGAGGTGGCAAGCGTTGTTCGGAATTACTGGGCGTAAAGGGCGCGTAGGCGGTTCGTTAAGTCCTGTGTGAAATCCCCCGGCTCAACTGGGGAACTGC
+
CCCCCGGGGGGGGGGGGGGGGGGGGGGGGGGGGGGGGGGGGGGGGGGGGGGGGGGGGGGGGGGGGGGGGGGGGFGGGGGGGGGGGGGGGGGGGGGGGGGGGGGGGGGGGGGGGGGGGGGGGGGGGGEGGGFGGGGGGGGGGGGGGGGGGGGGGGGDGGGGGGGGGGCFGGGGGGGGGGGGGGGGGGGGGGGGGGGGGGGGGGGGGGGGGGGGGGGGGGDCGFFEGGCFGFCFFFGFGED87FGGGCCCG5:CGGDCEFDDE*7?C7C77CE**2:FD9*295>DEBGF209::>5)05;F*
@M03506:14:000000000-AKVR1:1:1101:20199:7017 1:N:0:41
CGAACTCCTACGGGAGGCAGCAGTGGGGAATTGTTCGCAATGGGCGCAAGCCTGACGACGCAACGCCGCGTGGAGGATGAAGACCTTCGGGTCGTAAACTCCTTTCGACCAAGATGAACACCTCTAGATTTAAAAGATCGAGAGGCTGACAGTATTGGGAGAAGAAGCCCCGGCTAACTCCGTGCCAGCAGCCGCGGTAATACGGGGGGGGCAAGCGTTGTTCGGAATTACTGGGCGTAAAGGGTTCGTAGGTGGCCAACTAAGTCAGACGTGAAATCCCTCAGCTTAACTGGGGAACTTG
+
CCCCCGGGG9EGGGGGGGGGGGGGGGGGGGGGGGGGGGGGGGGGGGGGGGGGGGGGGGGGGGGGGGGGGGGGGGGGGGGGGGGGGGGGGGGGGGGGFFGGGGGGGGGGGGGGGGGGGGGGGGAEFGGFGGGFGGGGGGG7FGGGGCFGFGGGG;=DCEFGGGGGGGGGGGGGGGGGGFFGFGGGGCFGGGGGGGGGGG7?CGCFGGGGGGGDDC@CE/;EEGGGGGE5EFGCFFGGE5C5:FGGGFGDEFF=FDFF6?DGF6CFGGGFEGGFC4*<*97D74>?6?C4)2/:F)7D73)**
@M03506:14:000000000-AKVR1:1:1101:19423:7032 1:N:0:41
CGAACTCCTACGGGAGGCAGCAGTGGGGAATTGTTCGCAATGGGCGCAAGCCTGACGACGCAACGCCGCGTGGAGGACGAAGATCTTCGGGTCGTAAACTCCTTTCGATCGAGACGAATGGCCTCCGGGTGAACAATCCGGAGGAATGACGGTACCGAGAGAAGAAGCCCCGGCTAACTCCGTGCCAGCAGCCGCGGTAATACGGGGGGGGCAAGCGTTGTTCGGAATTACTCGGCGTACAGGGCTCGTAGGCGGCTAACTAAGTAAGCCGGGAAATCCCTCGCCTTCACCGGGGACCGCG
+
CCCCCGGGGAFECFGGGEGGFFGFGGFGGGGGGGGGGGGGGGG8FFGDC+@FGGGGGGGEEGDCCCFGGG::FGEFGGGDGGDEDGGFGGGGGGGGGGGFDFGGGGGGGGGGGGCB>BD=@FBFGGGGGDC<FFFGGGGG7BCGGFGGAFCGCFGGCCGEC7,2FC<CC:F::F<CFGFFGGFCGG7?FCGFGGC*?2?CEFFGGGC8?EEGEGGGG;EG81<8>8C5+<E9+:88E:<*:CE**2/9*:::C=5/*.2C9?*+2*+0+9*)))1*297>9>B*/7**.*/45:B5)))0)
@M03506:14:000000000-AKVR1:1:1101:17181:7033 1:N:0:41
CGAACTCCTACGGGAGGCAGCAGTCGGGAATTTTGCGCAATGGACGAAAGTCTGACGCAGCAACGCCGCGTGAGGGATGAAGGCCTTCGGGTTGTAAACCTCTTTTCTCAGGGACGATGATGACGGTACCTGAGGAATGAGCCACGGCTAACTACGTGCCAGCAGCCGCGGTAATACGTAGGTGGCAAGCGTTGTCCGGATTTACTGGGCGTAAAGAGCGCGCAGGCGGTCGTTCAAGTCGCGTGTGAAAGCCCCCGGCTCAACTGGGGAGGGTCACGCGCTACTGATCGACTCGAAGGCG
+
CCCCCGGGGGGGGGGGGGGGGGGGGGGGGGGGGGGGGGGGGGGFGGGGGGGGGGGGGGGGGGGGGGGGGGGGEGGGGGGGGGGGGGGGGGGGGGGGGGGGGGGGGGGGGGGGFGGGGGGGGGGGGGGGGGGGGGGGGGGGGGGDGGGGGGCGGGGGGGGGGGGGGGGGGGGGEGGGGGFFGGGGGGG9FGGGGGGGGGGDEGGGGGFGGGGGGEGFCGGGGGGDGGGD8/?EEGGGGGGGGGGGGGFGCGGGCFCDGFG7CG4E<CFFE7::G9<C*8CD)7BEF4C=4C)45.74?>BF)
@M03506:14:000000000-AKVR1:1:1101:16190:7034 1:N:0:41
CGAACTCCTACGGGAGGCAGCAGTGGGGAATATTGGACAATGGGCGAAAGCCTGATCCAGCAATGCCGCGTGAGTGATGAAGGCCTTAGGGTTGTAAAGCTCTTTTACCCGGGAAGATAATGACTGTACCGGGAGAATAAGCCCCGGCTAACTCCGTGCCAGCAGCCGCGGTAATACGGAGGGGGCTAGCGTTGTTCGGAATTACTGGGCGTAAAGCGCACGTAGGCGGCTTTGTACGTTAGAGGTGAAAGCCCGGAGCACAACTCCGGAATTGCCTGTAAGACTGCATCGCTAGAAGTGG
+
CCCCC@FGGFGEBGGGGGGGGGGCG8EGECFCGFC,CFGDGGFGFG:FCG@FG<<CFECFFF<FECFEFG@FCFEFGGFGFG8EDEFFGGGGDFGGEFGFFGGCGFAFGGGGGECEFGDFFGGGFGGFE?B:FEGGGGG99D@DGDDCF7FFFCCFCFE7FC7FCFDGGG7><FFFEC7:*:<*CFGDDGFG@@ED9@7EC8:CCFF6CFEE8C89CE=8EEFCCDG85EE*3CF:+;CCF=++:6=*+0+:7C55*8C**275+:C*5**)7*7+:*2*2/*2<6**.*.8F)7/7*1**
@M03506:14:000000000-AKVR1:1:1101:11204:7038 1:N:0:41
CGAACTCCTACGGGAGGCAGCAGCCGCGGTAATACGGGGGGGGTAAGCGTTGTTCGGAATTACTGGGCGTAAAGGGCTCGTAGGCGGCCAACTAAGTCAGACGTGAAATCCCTCAGCTTAACTGGGGAACTGCGTCTGATACTGGATGGCTTGGATTCGGGAGAGGAATGCGGAATTCCAGGTGTAGCGGTGAAATGCGTAGATATCTGGAGGAACACCGGTGGCGAAGGCGGCATTCTGGACCGATATTGACGCTGAGGAGCGAAAGCCAGGGGAGCAAACGGGATTAGAAACCCGAGTA
+
CCCCCGGGGGGGGGGGGGGGGGGGGGGGGGGGGGGGGGEFGGGGGGGGGGGGGGGGGGGGGGGGGGGGGGGGGGGGGGGGEGGGGGGGGGGGGGGGFGGGGGGGGGGGGGGGGGGGGGFGGGGGGGGDGGGGGGGGGGGGGGGGGGGGGGEGGGGGGGGGGGGGGGGGGGGGGGGGGGGGGG@FCFGGGGEGGFGFGFGGGGGGGGGGFGFGCEFD@CGDGEEGGGG:8EFGDGGG?<*<FFGGGGCDCFG9:>CDG:5CCGGGGDEGGFGFGGD5DFCFGFFGG5D:?G7<6?8>EBFF)
@M03506:14:000000000-AKVR1:1:1101:10487:7053 1:N:0:41
CGAACTCCTACGGGAGGCAGCAGTGGGGAATATTGGACAATGGGCGCAAGCCTGATCCAGCAACGCCGCGTGGAGGACGAAGGTCTTCGGATCGTAAACTCCTGTCAGATGGGACGAAGGGCCGGCGGGAAATACTCGCCGGCCTTGACGGTACCATCAGAGGAAGCCCCGGCTAACTCCGTGCCAGCAGCCGCGGTAATACGGAGGGGGCGAGCGTTATTCGGAATTATTGGGCGTAAAGGGCGCGTAGGCGGCTTGGTAAGTCAAAGGTGAAATCCCTCGGCTCAACTGAGGAATTGCC
+
CCCCCGGGGGGGGGGGGGGGGGGGGGGGGGGGGGGGGGGGGGGGGGGGGGGGGGGGGGGGGGGGGGGGGGGGGGGGGGGGGGGGGGGGGGGGGGGGGGGGGGGGGGGGGGGGGGGGGGGFGGGGGGGGGGGGGGGGGGGGGGGGGGGGGGGGGGGGGGGGFGGGGGGGGGGGGGGGFGGGGGGGGGGGGGGGGEDGGGGGC?FGEEGGGGGECGCCC:=FEGGFGGFFGGFFGGGGEG3CFCECGCEGGGDGGGGCEFGCGFGCGFGGGFCFCFC?FFG6CE>GGFGF?FFF?F48?4?=9
@M03506:14:000000000-AKVR1:1:1101:23068:7065 1:N:0:41
CGAACTCCTACGGGAGGCAGCAGCCGCGGTAAAACGTAGGACGCAAGCGTTATCCGGAGTTACTGGGCGTAGAGCGCGGGCAGGCGGCCCGATACGTCTGATGTGAAATCTCCTCGCTCAACGGGGAGAGGCCATTGGAAACGGACGGGCTGGAGGGCAGTCGAGGTCGGCGGAATTCCGGGTGGAGTGGTGAAATGCGTAGAGATCCGGAGGAACACCAGAGGCGAAGGTGGCCGACTGGGCTGCACACGACGCTGGGCCGCGAAAGCCAGGGGAGCGAACGGGATTAGAACCCCGAGGG
+
CCCCCG<F@6CFEGGCEEECGGGGGGGGGCFGDEGGGGFGFFGGGGGGGGFGGEFFECFC@FFEGCFGGGEDGCC=FGFEDGG7F+@FCCFFGGGGGGGGDFBFCCGGGGFEFCFFGDFDF,CFGGGGGGG<FEFGGCFF9CFE:CGGGC*=F@F7<C@FA,4;?>EFGEC>ECGG+3<<CE*:CCC8;FEE7+0+CFCE*:/<:+9AFCCGEG6CGGG=5*;@?8C*8E+<86:E=CCEEGG==CF7+*1*7CEDDBCF7=35*9*5C<FFGGG55579)5>C:<C45F?4*)75B>D:)
@M03506:14:000000000-AKVR1:1:1101:21376:7067 1:N:0:41
CGAACTCCTCCGGGAGGCAGCAGTCGGGAATTTTGCGCAATGGGCGAAAGCCTGACGCAGCAACGCCGCGTGAGGGATGAAGGCCTTCGGGCTGTAAACCTCTTTTATCAGGGACGATAATGACGGTACCTGACGCATAAGTCACGGCTAACTACGTGCCAGCAGCCGCGGTCATACGTAGGTGACAAGCGTTGTCCGGATTTACTGGGCGTAAAGAGCGCGCAGGCGGTCGTTCAACTCGAGTGTGAAAGCCCCCGGCTCCACTGGGGAGGGTCACTCGTTACTGATCGACTCGAAGGCC
+
CCCCBFGGG9FFFGEGGGGGGFGGGEGGE7FFGGEGGG:FGGFFFG:BFGGGGCFGGGCFEEEGCFG7FEGD,BEFFGGCBF@FBFGGFEEGGFG,CBFGGGGGEGA?FD<EGGFG>C@FFGFDEFFGGGGDBFF+@F:F>FFCGGCFGEGECCFCCGFE,>BFFFGGGG7F**?<FFGGDCG9CCFF7F@<FFC,>@E*2;CCFF?F*;CEE>>CFFE5C5?*88C:5*:?CEGG?+:9=*CAFG?>EFF6<EEGG351/*0:+*2957*7<CG**9CF*..:7=*/:*.9.8>)))).0
@M03506:14:000000000-AKVR1:1:1101:13409:7099 1:N:0:41
CGAACTCCTACGGGAGGCAGCAGTCGAGAATTTTTCTCAATGGGCGAAAGCCTGAAGGAGCGACGCCGCGTGGGGGATGAATGGCTTCGGCCCGTAAACCCCTGTCATTTGCGAACAAACCTCATGATTTAACAGATGACGAGCTGATTGTAGCGAAAGAGGAAGGGACGGCTAACTCTGTGCCAGCAGCCGCGGTAATACAGAGGTCCCAAGCGTTGTTCGGATTCACTGGGCGCAAAGGGTGCGTAGGTGGCCGGGTAAGTCTGATGTGAAGTCTCCGAGCCTAACTCGGAAACTGCAT
+
CCCCCGGGGGGGGGGGGGGGGGGGGGGGGGGGGGGGGGGGGGGGGGGGGGGGGGGGGGGGGGGGGGGGGGGGGGGGGGGGGGGGGGGGGGGGGGGGGFGGGGGGGGGGGGGGGGGGGGGGGGGGGGGGGGGGGGGFDGGGGGGGGGFGGGGGGGGDEGGGGG:CGGGGGGGGGGFGFGGFGGGGGGGGGCFGGGGCEGGFFFGGGFGGGFFGGGGGGD=GCGDEDGGGGGGFFCEGGDDC=EFGGG7CEDC?DF6D=B5>FG>?FG7DGGF?C>FFGFGGGDFGG@40<CDB>B>5@4??*
@M03506:14:000000000-AKVR1:1:1101:19500:7138 1:N:0:41
CGAACTCCTACGGGAGGCAGCAGTGGGGAATTGTTCGCAATGGGCGCAAGCCTGACGACGCAACGCCGCGTGGAGGATGAAGATCTTCGGGTCGTAAACTCCTTTTGATCGAGACGAACAGCCTCTGGGTGAACAATCCGGAGGTTTGACGGTACCGAGAGAAGAAGCCCCGGCTAACTCCGTGCCAGCAGCCGCGGTAATACGTAGGTGGCAAGCGTTGTCCGGATTTACTGGGCGTAAAGAGCGCGCAGGCGGTCGTTCAAGTCGCGTGTGAAAGCCCCCGGCGCAACTGGGGGGGGTG
+
CCCCCGGGF<FGGGGGGGGGGGGGGGGGGGGGGGGGGGGGGGGGGGGGGGGGGGGGGGGGGGGGGGGGGGFGGFGGGGGGGGGGGGGGGGGGGGGGCGGGGGGGGGGGGGGGGGGGGGGGGGGGGGGGGGGFGGGCFGGGGGGGGFGGGGGGGGEGGGGGGGGGGGGFG7FFGGGGCFFGGGGGGGGGGGGGGGGGGEGGF7<F:CGGGGGGGGGGGEEEGFGGGG>CFFEGGGGFGEDDGGGGFCGGGC=EGGG5E>7/:6CC9FG:7DG)9CF7>)09DBEDG)/)2CF?F@EFFFFB)
@M03506:14:000000000-AKVR1:1:1101:20038:7166 1:N:0:41
CGAACTCCTACGGGAGGCAGCAGTGGGGAATTTTGCGCAATGGGCGAAAGCCTGACGCAGCAACGCCGCGTGGAGGATGAAGGCCTTCGGGTCGTAAACTCCTGTCAGGGGGGACGAAATCCCGCAAGGGAGTGACTGTACCCCCGGAGGAAGCCACGGCTAACTCCGTGCCAGCAGCCGCGGTAATACGGAGGTGGCAAGCGTTGTTCGGAATTACTGGGCGTAAAGGGCGCGTAGGCGGCGCCGCAAGTCGGTTGTGAAATCTCCGGGCGTCACCCGGAAAGGTCAACCGATACTGCGG
+
CCCCCGGGG9FGGGGGGGGGGGGGGGGGGGGGGGGGGGGGGGGGGGGGGGGGGGGGGGGGGGGGGGGGGGGGGGGGGGGGGGGGGGGGGGGGGGGGGGGGGGGGGGGGGGGGGGGGDGEGGGGGGGGGGGGGGGGGGGGGGGGGGGGGGGGGGGGGGGGGGGGGGGGGGGGGGGGGGGGGGGGGGEGGGGGCEEGGGGGGGFGG5EGGGGGGDGFEGGGFGGGEGDGGGGGG5E8EGGGCEGGG=EE58EFFDG=GG5CD7?FF?FFGGDG59)/:>>GDDE>F5=*9>F5>DEB@F=*<>
@M03506:14:000000000-AKVR1:1:1101:18631:7201 1:N:0:41
CGAACTCCTACGGGAGGCAGCAGTGGGGAATTGTTCGCAATGGGCGCAAGCCTGACGACGCAACGCCGCGTGGAGGATGAAGAATTTCGGTTCGTAAACTCCTTTCGATCGGGAAGAACAGCTTTCGGGTTAATAGCCTGGGAGTCTGACGGTACCGAGAGAAGAAGCCCCGGCTAACTCTGTGCCAGCAGCCGCGGTAATACAGGGGGGGCAAGCGTTGCTCGGAATTACTGGGCGTAAAGGGCTCGTAGGCGGCCAACTAAGTCCGACGTGAAATCCCAAAGCTTAACTTTGGAACGGC
+
CCCCCGGGGGGGGGGGGGGGGGGFGGGGGGGGGGGGGGGGGGGGGGGGGGGGGGGGGGGGGGGGGGGGGGFFGGGGGGGGGGGGGGGGGGGGGGGGGGGGGGGGGGGGGGGGGGGGGGGGGGGGGGGGGGGGGGGGGGGGGDGGGGGGGGGGGGGGGGGGGGGGGGGGCFGGGGGGGGGGGGGGGGGGGGGGGGGGGGGCFGG7CFDDGGGGGFGGGGGGGCEGGG5*@CCCFCFFEGGEGGGGGGFG/:CCFGGCEEFGGFDGFFG7>DG)*9C7>=CDF@FEGF7@2*9)9=@FF?)5)
@M03506:14:000000000-AKVR1:1:1101:17214:7203 1:N:0:41
CGAACTCCTACGGGAGGCAGCAGTCGGGAATTTTGGGCAATGGGCGAAAGCCTGACCCAGCAACGCCGCGTGAAGGATGAAATCCCTCGGGATGTAAACTTCGCAAGAACGGGAAGAATAAGTAGGGGACAATACCCCCTATGATGACGGTACCGTTTGTAAGCTCCGGCTAACTCCGTGCCAGCAGCCGCGGTAATACGGGGGGAGCAAGCGTTGTTCGGATTTACTGGGCGTAAAGGGCGCGTAGGCGGCCAGCACAAGTCAGTGGTGAAATCTCCGAGCTTAACTCGGAAAGGTCAAC
+
CCCCCGGGGGGGGGGGGGGGGGGGGGGGGGGGGGGGGGGGGGGGGGGGGGGGGGGGGGGGGGGGGGGGGGGGGGGGGGGGGGGGGGGGGGGGGGGGGGGFGGGGGGGGC<FGGGGGGFFGGGFAFGGGGGGGGGGCCFCCDGFFGGGGGGEGGCE<FCGGGCFCFGGGGDEGGFGGGGGGGDGGF,<:CFEGDGDGFGC8EGDED8>55CFFGGGG8CFEG==EE@FGGDGFGGCGGGGGGC55>*:C+:EDC*:F8>*0A:CCCC+9CD0*2>7+:7DC<3>CC?CF4C@>:5)77@:*1
@M03506:14:000000000-AKVR1:1:1101:10654:7217 1:N:0:41
CGAACTCCTACGGGAGGCAGCAGTGGGGAATATTGCGCAATGGGCGAAACCCTGACGCAGCAATTCCGCGTGGGGGAAGAAGGTCCTCGGGTTGTAAACCCCTTTTGTCCGGGAAGATAAGGTCTGTATCAATAGCGGAAGCTCATGCTGATACCGTGCGAGTAGCCGCGGGATGACTTCGTGCGCACGGGCGCGGTGGTACGAAGGGTGCTAGCGTTACCCGGGGTTGCTTGTCGTGACGCGTGCGTAGTCTGTGCGTTAAGTCCGGCGAGGGAGCCGGGGGCTCACCCTGGAGATGGCG
+
CCCCCGGGGGGGGGGGGGGGGGGG8FFGGGGGGGG,,@FGGGGG,F+@F7FGGGG8,BFGG,FG,FGGGGGG7++@F+FGGG,,,,:,BF+4BFGGGG9,4BF8F9F48,B++>+BB,EF,,,C,B3,,3,C,C,,++++8,3@,,@,,,,,,,@F@,5*@75D,,?*C*C*1**2C<F,C+=****1****//**/***2+*2*/:E8**+<++:/***++//**1**/<+<:0;2*****1/::*1**/+*3+*28/9*2*3+**)*)*0))*2)))))).::)**(*).)0)))*))0
@M03506:14:000000000-AKVR1:1:1101:14669:7226 1:N:0:41
CGAACTCCTACGGGAGGCAGCAGCCGCGGTAATACGTAGGGAGCAAGCGTTGTTCGGATTTACTGGGCGTAAAGGGCGCGTAGGCGGCGCGGTAAGTCACTTGTGAAATCTCTGAGCTTAACTCAGAACGGCCAAGTGATACTGCAGTGCTAGAGTGCAGAAGGGGCAATCGGAATTCTTGGTGTAGCGGTGAAATGCGTAGATATCAAGAGGAACACCTGAGGTGAAGACGGGTTGCTGGGCTGACACTGACGCTGAGTGCGCGAAAGCCAGGGGAGCAAACGGGATTAGAAACCCGAGT
+
CCCCCGGGGGGGGGGGGGGGGGGGGGGGGGGGGGGGGGFFGDGGGGGGGGGGGGGGGEGGGGGGGGGGGGGGGGGGGGGGGGGGGGGGGGGGGGGGGGGGGGGGGGGGGGGGGGGGGGGGGGGGGGGGGGGGGGGGGGGGGGGGGGGFGGGGGFGGGGGGGGGGGGGGGGGGGGGGGGGGGGGGGGGGGGEFGGGGGGGGGGGGGGGGGGGGGGGGGGGGGFGGGGGGGGGGGGGGGGGGFEGGGFGFFGGD<EGGGFGCGGGDGGDDC4F>CFDEGBGF<FFGGFCBBGFAB=F>)<>E7
@M03506:14:000000000-AKVR1:1:1101:7477:7233 1:N:0:41
CGAACTCCTACGGGAGGCAGCAGTCGGGAATTTTGCGCAATGGGCGAAAGCCTGACGCAGCAACGCCGCGTGAGGGATGAAGGCCTTCGGGTTGTAAACCTCTTTTATCAGGGACGATAATGACGGTACCTGACGAATAAGTCACGGCTAACTACGTGCCAGCAGCCGCGGTAATACGTAGGTGACAAGCGTTGTCCGGATTTACTGGGCGTAAAGAGCGCGCAGGCGGTCGTTCAAGTCGAGTGTGAAAGCCCCCGGCTCAACTGGGGAGGGTCACTCGATACTGATCGACTCGAAGGCA
+
CCCCCGGGGGGGGGGGGGGGGGGGGGGGGGGGGGGGGGGGGGGGGGGGGGGGGGGGGGGGGGGGGGGGGGGGGGGGGGGGGGGGGGGGGGGGGGGGGGGGGGGGGGGGGGGGGGGGGEGGGGGGGGGGGGGGGGGGGGGGGGGGGGGGGGGGGGGGGGGGGGGGGGGGGGGGGGGGGGGGGGGGGGGGGGGEEGGGGGGGCCEGGFFGGGGGGGGGFFGGGGGGGGGGGEGC:CGC<F7C*CEFG?EFC7CF<EC7=BCDG?FC9>FGG*=557>**6:D7?4C+*74)7537@F>:BB4)
@M03506:14:000000000-AKVR1:1:1101:18185:7257 1:N:0:41
CGAACTCCTACGGGAGGCAGCAGTCGGGAATTTTGGGCAATGGGCGAAAGCCTGACCCAGCAACGCCGCGTGAAGGATGAAATCTCTCGGGATGTAAACTTCGGAAGAATAGGAAGAAAAAAATGACGGTACTATTTTTAAGGTCCGGCTAACTACGTGCCAGCAGCCGCGGTAATACGTAGGGACCAAGCGTTGTTCGGATTTACTGGGCGTAAAGGGCGCGTAGGCGGCGCAATAAGTCACTTGTGAAATCTCCGGGCTTAACTCGGAGCGGCCAAGTGATACTGTTGTGCTAGAGTGC
+
CCCCCGGGGGGGGGGGGGGGGGGGGGGGGGGGGGGGEGGGGGGGGGGGGGGGGFGGGGGGGGGGGGGGGGGGGGGGGGGGGGGGGGGGGGGGGGGGGGGGGGGGGGGGGGGGGGGGGGGGGGGGGGGGGGGGGGGGGGGGGGGGGGGGGGGGGGGFGGCGFFFGGGGGGGGGGGGGGGGGGGGDGGGGGGGGEGGGGGGGGDGGGGGGGGGGGGGGGGGGGGGGGGGGGGGGDGGGGGGGGGGG??E<?FGGGGGGGFGGGCC9?FGGC):>GGGDDFG*C*9FFFF4<FF?FFFF*9BF*
@M03506:14:000000000-AKVR1:1:1101:16104:7259 1:N:0:41
CGAACTCCTACGGGAGGCAGCAGTCGGGAATTTTGGGCAATGGGCGAAAGCCTGACCCAGCAACGCCGCGTGAAGGATGAAATCTTTCGGGATGTAAACTTCGGAAGAATAGGAAGAAAAAAATGACGGTACTATTTTTAAGGTCCGGCTAACTACGTGCCAGCAGCCGCGGTAATACGTAGGGACCAAGCGTTGTTCGGATTTACTGGGCGTAAAGGGCGCGTAGGCGGCGCAATAAGTCACTTGTGAAATCTCCGGGCTTAACTCGGAGCGGCCAAGTGATACTGTTGTGCTAGAGTGC
+
CCCCCGGGGGGGGGGGGGGGGGGGGGGGGGGGGGGGGGGGGGGGGGGGGGGGGGGGGGGGGGGGGGGGGGGGGGGGGGGGGGGGGGGGGGGGGGGGGGGGGGGGGGGGGGGGGGGGGGGGGGGGGGGGGGGGGGGGGGGGGGGGGGEGGGGGGGGGGGGGGGFGGGGGGGGGGGGGGGGFGFGGGGGGGGGGGGDFGGGGDGGGGGGGGC:CCEGGGGGGEGGDGGGGGGGECEGGGGGGGGGGGGGGFGCFGCGGG>DGCCFC<CGD597BGGDGGFF7CBFEFBFBAGFB4@64=?FF1
@M03506:14:000000000-AKVR1:1:1101:8694:7275 1:N:0:41
CGAACTCCTACGGGAGGCAGCAGTCGAGAATTTTTCTCAATGGGGGAAACCCTGAAGGAGCGACGCCGCGTGGAGGATGAAGGCTTTCGGGTTGTAAACTCCTGTCATTTGGGAACAAGGCGGACGTGTTAACTGCACGTCCGTTGATAGTACCAGAAGAGGAAGAGACGGCTAACTCTGTGCCAGCAGCCGCGGTAATACAGAGGTCTCAAGCGTTGTTCGGATTCATTGGGCGTAAAGGGTGCGTAGGTGGCGCTGTAAGTCGGGTGTGAAATTTCGGAGCTTAACTCCGAAACTGCAT
+
CCCCCGGGGGGGGGGGGGGGGGGGGGGFCFGGGGGGFGGGGGGGGGGGGGGGGGGGGGGFFGGGGGGGGGGGGFGGGGGGGGGGGGGGGGGGGGGGGGGGGGGGGDFGGGGGGGGGGGGGGGGGGGGGGGGGGGGGGGGGGGGFGGGGGGGGGGGGFGGGGGGGGCFGGGGGGGGGFGGGGGGGGFCFGFGFGGGEEGGGGGGGGG@FGGFGGGG1CEGGGGGG>EFFGGGFGFGCEGGGGGGGDGGGGG<CFFGGGEGC++:E=GGGGGG=:*;<FFFGGFFGE?CFF76<>::E?FFF@
@M03506:14:000000000-AKVR1:1:1101:21467:7281 1:N:0:41
CGAACTCCTACGGGAGGCAGCAGTCGGGAATTTTGCGCAATGGGCGAAAGCCTGACGCAGCAACGCCGCGTGAGGGATGAAGGCCCTCGGGTTGTAAACCTCTTTTCTCAGGGACGATAATGACGGTACCTGAGGAATAAGTCACGGCTAACTACGTGCCAGCAGCCGCGGTAATACGTAGGTGGCAAGCGTTGTCCGGACTTACTGGGCGTAAAGAGCGCGCAGGCGGTCGTTCAAGTCGAGTGTGAAAGCCCCCGGCTCAACTGGGGAGGGTCACGCGATTCTGATCGACGCGAAGGCA
+
CCCCCGGGGFGGGGGGGGGGGGFGGCECCGFEGGGGGGGGGGGGGGGGGGGGGGGGGDGGGGGGEGCCCGGCEFFGGGGGFFFFDCFFEGGGGGGGGGCFFGGGGGGDGGGGGGGGEFGFAFGGGGDFFFGGGC<EGGGGGGFFFE+:<CFGCGGGGG7DFFGGGGFFEGGFGGGGFGCEFC,<CFDDFGEGGGGGFEEGGCFGGGGGGGG*88C@0;*::E8E5?>EC:8CC5CCCFGGG5:FF?E*:9??7*/9=BG37E42<CGGGGG3C*95C)//9))++*2*.9<>37>)))8>)
@M03506:14:000000000-AKVR1:1:1101:4320:7308 1:N:0:41
CGAACTCCTACGGGAGGCAGCAGTAAGGAATCTTCCACAATGGGGGCAACCCTGATGGAGCAACGCCGCGTGCAGGATGAAGGCCCTAGGGTCGTAAACTGCTTTTATTAGCGAAGAATATGACGGTAACTAATGAATAAGGGTCGGCTAACTACGTGCCAGCAGCCGCGGTCATACGTAGGACCCAAGCGTTATCCGGAGTGACTGGGCGTAAAGAGTTGCGTAGGCGGTGATTTAAGCAGATAGTGAAAGCATGTGGCTCAACCATTATGTCTATTATCTGAACTGAATTACTCGAGTA
+
CCCCCGGGGGGGGGGGGGGGGGGGGGGGGGGGGGGGGGGGGGGGGGGGGGGGGGGGGGGGGGGGGGGGGGGGGGGGGGGGGGGGGGGGGGGGGGGGGFFGGGGGGGGGGGGDFGGGGGGGGGGGGGGGGGGGGGGFGGGGGGGGGGGDFGGGGGGDCCFGFGGGGGFGDGGGEGGFFGCGGGFGGGGGGGDFFGGGGGGGGGGGCEFEFFG8C8CFFGGGGFGCCCEGGGGGGECFGFGG?FFGGGFCFGGC<C7CFF>C*<>9:C=D9*A@C7>FFFGGCFB?<FFFAFFDFFFFB:>F5
@M03506:14:000000000-AKVR1:1:1101:13828:7316 1:N:0:41
CGAACTCCTACGGGAGGCAGCAGTCGGGAATTTTGGGCAATGGGCGAAAGCCTGACCCAGCAACGCCGCGTGAAGGATGAAATCCCTCGGGATGTAAACTTCGCAAGAACGGGAAGAATAAGTAGGGGCCAATACCCCCTATGATGACGGTACCGTTTGTAAGCTCCGGCTAACTCCGTGCCAGCAGCCGCGGTAATACGGGGGGAGCAAGCGTTGTTCGGATTTACTGGGCGTAAAGGGCGCGTAGGCGGCCAGCACAAGTCAGTTGTGAAATCTCCGAGCTTAACTCGGAAAGGTCAAC
+
CCCCCGGGGGGGGGGGGGGGGGGGGGGGGGGGGGGGDGFGGGGGGGGGGGGGGGGGGGGGGGGGGGGGGGGGGGGGGGGACGFGGGGGGGGFGGFFGGGGGGGGGGGGGGGGGGCGGGFGGGGGGGGGGGGGGGGGGGGGGGGGGGGGGGGGGGGGGGGEFGFGCGGGGGGGGGGGGGGGGGGGGGGGGGGGGFEGGGGGEGGGGGGGG:FFG;EEEFFCGEGEF@FGGCFGGEEG5C7EEGGGGGGGGGGGCGGG6>F*:EFGFF?>+7+1::DFG=DCDFD++9DFAGFFD:;7?BFFF
@M03506:14:000000000-AKVR1:1:1101:6775:7319 1:N:0:41
CGAACTCCTACGGGAGGCAGCAGTAAGGGATATTGCGCAATGGGCGAAAGCCTGACGCAGCAACACCGCGTGGAGGATGAAGGCCTTCGGGTCGTAAACTCGTTTTGACGCTGACGAGGAAGGACGGTAGGCGTCGAAGAAGTCACGGCTAACTACGTGCCAGCAGCCGCGGTAAAACGTAGGTGGCGAGCGTTATCCGGATTTACTGGGCGTAAAGGGTGTGCAGGCGGGCTGTTAAGTGGTGTATGAAATATCCCGGCTCAACCGGGAGAGGGTATTCCAGACTGGCAGTCTATAGAGG
+
CCCCCGGDGGGGGGGGGGGGGGGGGGGGGGGGGGGGGGGGGGGGGGGGGGGGGGGGGGGGGGFGGGGGGGGGGGGGGGGGFGGGGGGGGGGGGGGGGGGGGGGGGGGGFGGGGGGGGGGGGCEGGGGGGGGGGGGGDGGGGGFGGGGGGGGGGGGGDFGFFGGGGGGGGGEG@FFCGGGGGCFGGGGGDDFG:C>5:C?GEEEFFGGGGGGG8*;5CFGFGCEC7EFEEDD>E5*+:9CEFG7CCFD7?CCGC+C??)7D5C*96>EDE)2)77*27)**0**+:)0717B0/7=**1194
@M03506:14:000000000-AKVR1:1:1101:8410:7328 1:N:0:41
CGAACTCCTACGGGAGGCAGCAGTGGGGAATTTTCCGCAATGGGCGAAAGCCTGACGGAGTGACGCCGCGTGTGGGGCGAAGGCCTTCGGGTCGTAAACCACTGTCAGTGGGAAAGATGGGTGTCGGCGCGATAACCGCCGGCATTTGACGGTACCTGCAGAGGAAGCCCCGGCTAACTCTGTGCCAGCAGCCGCGGTAAGACAGAGGGGGCAAGCGTTGCTCAGAATTACTGGGCGTAAAGGGCGCGTAGGCGGGATGGCAAGTCGGTCGTGAAATCCCTCGGCTCAACTGAGGATCGTC
+
CCCCCGGGGGGGGGGGGGGGGGGGGGGGGGGGGGGGGGGGGGGGGGGGGGGGGGGGGGGGGGGGGGGGGGGGGGGGGGGGGGGGGGGGGGGGGGGGGGGGGGGGGGGGEGGGFGGGGGGGGGGGGGGGGGGGGGGGGGGGGGGGCFGGGGGGGGGCGGGGGGGGGGGGFGGGGGGGGGGGGGFGGGGGGGGGGGGGGGGGGGGGGFGGGGGGGGGGGGGGGEGFGG7FGFGD@?FGGEG5EGGGGGGGGGGGGGGG5BGCGFDGGGGGGDG@GCFCGFFCC<>=E:D@?G?B=?FF4FBF:
@M03506:14:000000000-AKVR1:1:1101:20229:7340 1:N:0:41
CGAACTCCTACGGGAGGCAGCAGTCGGGAATATTGCCCAATGGTCGAAAGACTGAGGCAGCAACGCCGCGTGCGCGATGAAGGCCTTCGGGTCGTAAAGCGCTTTTCGGGTGGATGAGAAGGGACAGTACACCCGGAATAAGGAACGGCTAACTACGTGCCAGCAGCCGCGGTAAAACGTAGGTTCCGAGCGTTATCCGGATTTACTGGGCGTAAAGCGCGTTCAGGCGGTTTGGCAAGTCGGGCATGAAATCTCTCGGCTCAACCGGGAGCGGTTGTCCGATCCTGCTGGACTTGAGGGG
+
CCCCCGGGG<FGGGEGGGGGGGGGGGGGGGGGGGGGGGGGGGGGGGGGGGGGGGGGGGGGGGGGGGGGGGGEGGGGGDFEEGGGGFGGGGGGGGGGGFCFGGGFGGGGEGGGGGCFFGFFC@FGGDFGDFFCBFGCGGFFGGGGGGGGGGGBFGGGGGGGGGGGGGGGGGGGECF,?FGGGGG::FGGEFGE78CGGCCGGD5EFFFCCCC>E5E*<:CGC:58879;:>C>**;C6<C921:75:*20AC?:CG7FFC<*199E4CDC7E))9C5D)2:*.<**/*0:C96596F?@FB.
@M03506:14:000000000-AKVR1:1:1101:9418:7376 1:N:0:41
CGAACTCCTACGGGAGGCAGCAGTGGGGAATTTTGCGCAATGGGCGAAAGCCTGACGCAGCAATGCCGCGTGAAGGATGAAATCCCTCGGGATGTAAACTTCGTAAGTGTGGGAAGAACACAATGACGGTACCACACGTAAGCCCCGGCTAACTCCGTGCCAGCAGCCGCGGTAATACGGGGGGGGCAAGCGTTGTTCGGATTTACTGGGCGTAAAGGGCGCGTAGGCGGCCAGTGCAAGTCAGTTGTGAAATCTCCGAGCTTAACTCGGAAAGGTCAACTGATACTGCTCGGCTAGAGTG
+
CCCCCGGGGGGGGGGGGGGGGGGGGGGGGGGGGGGGGGGGGGGGGGGGGGGGGGGGGGGGGGGGGGGGGGGGGGGGGGGGGGGGGGGGGGGGGGGGGGGGGGGGGGGGGGGGGGGGGGGGGGGGGGGGGGGGGGGGGGGGGGGGGGGGGGGGGGGGGGGGGGGGGGGGGGGGGDGGGGGGGGGGGGGGGGGGEGGGGGGGGGGGGGGGGFGGGGGGGGGGGGGCEGGGGGGGGG6@GGC::FGGGGGGGGF7FGGFGFDGGGGGGGGGGGDEDFGGGFFGGFFGEBG@AC=?BEFFFFFF6
@M03506:14:000000000-AKVR1:1:1101:6767:7397 1:N:0:41
CGAACTCCTACGGGAGGCAGCAGTGGGGAATTGTTCGCAATGGGCGCAAGCCTGTCGACGCAACGCCGCGTGGAGGATGAAGACCTTCGGGTCGTAAACTCCTTTCGATCGAGACGAACGGCTTCCGGGTGAACAATCCGGAAGAGTGACGGTACCGAGAGAAGAAGCCCCGGCTAACTCCGTGCCAGCAGCCGCGGTAATACAGAGGTCCCAAGCGTTGTTCGGATTCATTGGGCGTAAAGGGTGCGTAGGTGGCGTGGTAAGTCGGGTGTGAAATCCCGGGGCTCAACCCCGGGACTGC
+
CCCCCGGGGGGGGGGGGGGGGGGGGGGGDGGGGGGGGGGGGGGGGGGGGGGGGGGGGGGGGGGGGGGGGGGGGGGGGGGGGGGGGGGGGGGFGGGGGGGGGGGGGGGGGGGGGGGGGGGGGGGGGGGGGGGGGGGGGGGGGGGGGGGGGGGGGGGGGGGGGGGGGGGGGGGGGCFDGGGGGGGGGGGGFGGGGGGGGGDEGFGGGFGGGC6CG?EC:C28;@ECG;;=FGGGGGGGEGG8FGGGFEGG;EEGGGGGGFDDGGFC+;:DE7CBGC>?DF4CGB:C*)*/39;:5:5>:54@.
@M03506:14:000000000-AKVR1:1:1101:23324:7402 1:N:0:41
CGAACTCCTACGGGAGGCAGCAGTGGGGAATATTGGACAATGGGCGAAAGCCTGATCCAGCAATGCCGCGTGAGTGATGAAGGCCTTAGGGTTGTAAAGCTCTTTTACCCGGGATGATAATGACAGTACCGGGAGAATAAGCCCCGGCTAACTCCGTGCCAGCAGCCGCGGTAATACGGAGGGGGCTAGCGTTGTTCGGAATTACTGGGCGTAAAGCGCACGTAGGCGGCTTTGTAAGTTAGAGGTGAAAGCCCGGGGCTCAACTCCGGAATTGCCTTTAAGACTGCATCGCTAGAATGGG
+
CCCCCGGGGGGGGGGGGGGGGGGGGGGGEGGGGGGGGGGGGGFGGGGGGGGGGGFFGGGGGGGGGGGGGGGGGGGGGGGGGGGGGGGGGGGFGGEGFGGGGGGGGGGGGGGGGCFFGGGGGGGFFGGGGGGGGGGDFGFFGG@FFCGGGCFGGG?FFGGGGGGGGGGGGGGCFGGGGFEGGGGGGGGGGGGCGDEFGEGG8FGGGGGCGGGGGGGGFGDEEEE8>>D=EC5?EF7@FEF?CFGFFGFCFGGFF5>38>737?CE<>+/:>5544CC09::7@*<9;**47<053>?FF*))
@M03506:14:000000000-AKVR1:1:1101:16671:7410 1:N:0:41
CGAACTCCTACGGGAGGCAGCAGTGGGGAATTTTTCGCAATGGGGGAAACCCTGACGAAGCAACGCCGCGTGGAGGATGAAGGCCTTCGGGTCGTAAACTCCTGTCGACCGGGACGAACGTAGTCGGGTCCAATACACCAGGCTATCGACTGTACCGGTGGAGGAAGCCACGGCTAACTCTGTGCCAGCAGCCGCGGTAATACAGAGGTGGCAAGCGTTGTTCGGAATTACTGGGCGTAAAGGGCGCGTAGGCGGTTCGTCAAGTCCTGTGGGAAATCCCCCGGCGCAACTGGGGAAATGG
+
CCCCCGGGGGGGGGGGGGGGGGGGGGGGGGGGGGGGGGGGGGGGGGGGGGGGGGGGGGGGGGGGGGGGGGGGGGGGGGGGGGGGGGGGGGGGGGGGGGGGGGGGGGGGGGGGGGGGGGGGGGFGGGGGGGGGGGGFFGGGGGGGGGGGGGGGGGGGGGGGGGGGGGGGFGGGGGGGGGAFGGGGGGGGGGGGGGGGGGGGGGGGGGGGGGGGCCGGGECE8@CEGGGGGGGFC?ECE=GEF??EEEGG:EGE*:=):@GGEFC++2CFCCF4357C7@CDCE:CE)7<><FB:>35))*1*
@M03506:14:000000000-AKVR1:1:1101:28073:7412 1:N:0:41
CGAACTCCTACGGGAGGCAGCAGTGGGGAATTTTGCGCAATGGGGGAAACCCTGACGCAGCAACGCCGCGTGGAGGATGAAGTCCCTTGGGACGTAAACTCCTTTCGACCGGGACGATAATGACGGTACCGGTGGAAGAAGCCACGGCTAACTTCGTGCCAGCAGCCGCGGTAAGACGAGGGGGGCAAGCGGTGTTCGGAATTATTGGGCGTAAAGGGCGCGGAGGCGGTGCGGTAAGTCACCTGGGAAATCTCTGGGATCAACTCTGATTCTGCAGGCGAAACTGACGAGCTGGCGTATG
+
@BCCCGGGGFDE>BCFEEGGGGGCEF8F;@FGG9ECFGGGGGFFDCFGDGGGG@@FEGDCGFFG:C@@@@FCECFGGGGFFGF9EFCE8ECFGGEGGGG9EFFCFGCDGGGEFG+>F+BC,FC9>CFGGGGC<*FFCC:<:D<3@CF715?F;,,C,1**<F77B::FC@71<F,7C7*1<C?88ECFGF>:8>*?+;**;8<+0+C@@FCE**;9CCGD8*8?EEC5C*?5=>2::+*0++<<C**0<5<+0+3:+720:670+:+:+*+1::>7C7)))00*2/*/4*)-)00)0837;
@M03506:14:000000000-AKVR1:1:1101:14866:7430 1:N:0:41
CGAACTCCTACGGGAGGCAGCAGTCGAGAATTTTTCTCAATGGGGGAAACCCTGAAGGAGCGACGCCGCGTGGAGGATGAAGGCTTTCGGGTTGTAAACTCCTGTCATTTGAGGACAATGCCCCGGCATTAACTGTGTCGGGGTTGATAGTATCAGAAGAGGAAGGGACGGCTAACTCTGTGCCAGCAGCCGCGGTAATACAGAGGTCCCAAGCGTTGTTCGGATTCATTGGGCGTAAAGGGTGCGTAGGTGGCGTCGTAAGTCGGGTGTGAAATTTCGGAGCTCAACTCCGAAACTGCAT
+
CCCCCGGGGGGGGGGGGGGGGGGGGGGGGFGGGGGGGGGGGGGGGGGGGGGGGGGGGGGGGGGGGGGGGGGGGGGGGGGGGGGGGGGGGGGGGGGGGGGGGGGGGGGGGGGGGGGGGGGGGGGGGGGGGGGGGGGGGGGGGGGGGGGGGGGGGGGGGGGGGGGGGGGGGGGGGGGGGGGGGGGGGGGGGGGGGGGGGGGGGGGGGGGGGGGFFGGGCGEGGGGECEGGGFGGGGGGGGGGGGGGGGGGDGGGGGGDGDGGAFFGGDGGGGGFGGF9D?FGDEB*<F4@B7@BB7B>F?FF6
@M03506:14:000000000-AKVR1:1:1101:17971:7446 1:N:0:41
CGAACTCCTACGGGAGGCAGCAGCCGCGGTAATACGGAGGGTGCAAGCGTTATCCGGATTTACTGGGTTTAAAGGGTGCGTAGGCGGGCCATTAAGTCAGTGGTGAAAGCTCCGAGCTTAACTCGGAAACTGCCGTTGATACTATTGGTCTTGAGTTCGGTCGAGGTTGGCGGAATGTGTCGTGTAGCGGTGAAATGCTTAGATATGACACAGAACACCGATTGCGAAGGCAGCTAGCTAGACCGACATTGACGCTGAGGCACGAAAGCGTGGGGATCAAACAGGATTAGAAACCCGGGTA
+
CCCCCGGGGGGGGGGGGGGGGGGGGGDGGGGGGGGGGDGGGGGGGGGGGGGGGGGGGGGGGGGGGGGGGGFGGGGGGGGGGGGGGGGGGGGGGGGGGGGGGGGFGFGGGGGGFGGGGGGGGGGGGGEGGGGGFGGGGGGGGGGCFGGGGGGGGGGGGGGGGGGGCGGGGGGGGEFFDFGGGGGGGGGGG7CFGFCFGGGGGGGGGGGGGGGGGFGGGGGGGGGFGD8EG8=FDEGGGGGGFGGDC=EGG?CFF55DEEGGG=DGEGCCC<*7><DC*<5C74@F576*4=*)98>5>::.0
@M03506:14:000000000-AKVR1:1:1101:23554:7451 1:N:0:41
CGAACTCCTACGGGAGGCAGCAGCCGCGGTAATACGGGGGGAGCAAGCGTTGTTCGGATTTACTGGGCGTAAAGGGCGCGTAGGCGGCCACCGCAAGTCAACTGTGAAATCTCCGGGCTTAACTCGGAGAGGTCAGCTGATACTGCGGGGCTAGAGTGCAGAAGGGGCAACTGGAATTCTCGGTGTAGCGGTGAAATGCGTAGATATCGAGAGGAACACCTGCGGCGAAGGCGGGTTGCTGGGCTGACACTGACGCTGAGGCGCGAAAGCTAGGGGAGCGAACGGGATTAGAAACCACGGG
+
CCCCCGGGCFGGGGGGGGGGGGGGGGGGGFGGGFGGGGGGGGGGGEDFGGGGGGGGGCFGGGGGGGGGGGECFFFGGGGGGGGGGGGGGDGGGGEEGGF@FGFFFGGDCFCFFGCFGGGFGFFFG>E>>>ECEGGGGGGGGGGGGCGEGEGGGGGGGGGGGE?EFGGGCGGGF?CCFGCGFGGG>EDCFECE>FCGGGGGGGGGCG+9C>E>E5E6;@6CGC=C>CCCECD5EEGEGGF+<CEG6C5F?F7EC?79*.)9C:7=CCECE4C*9D<*)))//77E5>>5846<*9..)073.
@M03506:14:000000000-AKVR1:1:1101:21533:7462 1:N:0:41
CGAACTCCTACGGGAGGCAGCAGCCGCGGTAATACGGGGGGGGCAAGCGTTGTTCGGAATTACTGGGCGTAAAGGGCTCGTAGGTGGCCAACTAAGTCAGACGTGAAATCCCTCAGCTTAACTGGGGAACTGCGTCTGATACTGGATGGCTTGAGTTTGGGAGAGGGACGCGGAATTCCAGGTGTAGCGGTGAAATGCGTAGATATCTGGAGGAACACCGGTGGCGAAGGCGGCGTCCTGGACCAACACTGACACTGAGGAGCGAAAGCCAGGGGGGCAAACGGGATTAGAAACCCGAGTA
+
CCCCCGGGGFDBEGGGGGGGGGGGGGCFEFEGGGGGGGGGGGDE>FFFEE8EGGGGGEGGGGGGGGGGG8CC>FGE?CFEE8FGGGGGGFFGGGGG9FFGGGGCEGGCFGGFCFGGFGGFGGGGFGGEGFGDDGEGGGGGGGGGGGFGGGFGGGGCGGGGGGDGGGEC>CCEGDEG+<CFGGC<<FG7CGE8AFF7CGE;ECACFFGGGGGGGGGGF*AEGEGGGDGCGGC>EDGGG=DC77E6A:5<;C?7C9?CFFGGGGGECD=D**08<DC*95CCG>>GEF3),21:=)<)<>D>5
@M03506:14:000000000-AKVR1:1:1101:9942:7477 1:N:0:41
CGAACTCCTACGGGAGGCAGCAGTGGGGAATTGTTCGCAATGGGCGCAAGCCTGACGACGCAACGCCGCGTGGAGGATGAAGACCTTCGGGTCGTAAACTCCTTTCGATCGAGACGAATGGCCTCCGGGTGAATAGTCCGGAGGAGTGACGGTACCGAGAGAAGAAGCCCCGGCTAACTCCGTGCCAGCAGCCGCGGTAATACGGGGGGGGCAAGCGTTGTTCGGAATTACTGGGCGTAAAGGGCTCGTAGGCGGCCAACTAAGTCAGACGGGAAATCCCTCGGCTTAACCGGGGTATTGG
+
CCCCCGGGGGGGGGGGGGGGGGGGGGGGGGGGGGGGGGGGGGGGGGGGGGGGGGGGGDGGGGGGGGGGGGGGGGGGGGGGGGGGGGGGGGGGGGGGGGGGGGGGGGGDGGGDGGGGGGGGGFGGGGGGGGGGGGGGGGDGD7BGGGGGGGGGGFGGGGGEC:CGGDFGFFGGGDGGGGGFCEEEGGGGGGGGGGGGGGGGGGCFEGGGGGGGECF@C/;*28<8E5EGGGGGGGGCEE3;:?FD5*19*:F=*::3C.CCCCCFCF7>+653)/>*:1*97@5EC)7<4>?;5)7.))10*
@M03506:14:000000000-AKVR1:1:1101:24775:7481 1:N:0:41
CGAACTCCTACGGGAGGCAGCAGTGGGGAATATTGCGCAATGGGCGAAAGCCTGACGCAGCGACGCCGCGTGGAGGATGAAGGTCTTAGGATTGTAAACTCCTGTCAGATGGAAAGAAAAGTATGTGTTTAATAGACATGTAATATGACGGTACCATCAGAGGAAGCACCGGCTAACTTCGTGCCAGCAGCCGCGGTAATACGAAGGGTGCAAACGTTATTCGGAATCACTGGGCGTAAAGGGTGCGTAGACGGTATGTTAAGTTCGTTGTTAAAGGCTCTGGCATAACCGGAGTATTGCA
+
CCCCCGGGGGGGGGGGGGGGGGGGGGGGGGGGGGGGGGGGGGGGGGGGGGGGGGGGGGGGGGGGGGGGGGFFGGGGGGGGGGGGGGGGGGGGGGGGGGGGGGGGGGGGGGGGGGGGGGGGGGGGGGGGFGGGGGFGGGGGGGGGFGGGGGGGGGGGGGGGGGFGGEFGGF@FGGGGGGGGGGGGGFGGFGGGGGGGGGGGGGC@FECGGGGFGFGGG?GFGG6FEGGGGGCG8CCEGEDGGGGGGGGGGG=FD=7C89*:<CFGGFDDGG5>FFGC>F9C7F?6**2@:>@>B>5:F69?7
@M03506:14:000000000-AKVR1:1:1101:7704:7502 1:N:0:41
CGAACTCCTACGGGAGGCAGCAGTGGGGAATTGTTCGCAATGGGCGCAAGCCTGACGACGCAACGCCGCGTGGAGGATGAAGATTCTAGGATCGTAAACTCCTGTCGAATGGGACGATAAGATCGGGGGATAACAGTGCGTCGCCCTAACGGTACCGGCAAACGAAACCCCGGCTAAATCCGTGCCAGCAGTCGCGGTAATACGGGGGGGGGTAAGCGGTGGTAGGAGTTCAATTGCGTAAAGGGTGCCTTGGCGGCGCACTAAGTAAGACTTGCAATCACTACGGGTAAGCGGGGGTGTG
+
CCCCCCGG9CCFGGG::CF;;EGCC8FCGGFA<F9EF@GEEGGG8@+:@@CFFGFFE:FCC:CEGEFGDEGGEBFEBFGGGC,B,9B,<5,,B:EF8@F<EBGBF??F7,BEEF@@B+B:,,<?F++=7+33E@,,,,8*@***6**5:314C**71***4+**4*4<:*1***=C8+++0:8E*A++**2228******3++:;*2?C****;CE6:*2:*2+<8+028+0+++++;)2:*++:F=**+++2+*11)))**2+62+2<7+1:0*<**02*1/<5))0(21,))))07)07
@M03506:14:000000000-AKVR1:1:1101:28378:7520 1:N:0:41
CGAACTCCTACGGGAGGCAGCAGCAAGGAATTTTCCGCAATGGGCGAAAGCCTGACGGAGCAACGCCGCGTGGGGGAGGACGGTTTTTGGAGTGTAAACTCCTTTTCTCGGGGACGACGACCGACGGTACGCGAGGAGGAGGGACCGGCAAATCACGGGCAAGCAGCGGCGGAAATACGAGGGGTCCGAGGGTGGTCCGGATTTATTGGGGGAAAAGCGCGGGCAGGGGGCTTGCTAGGCGTGCGGTAGAAGCCCCGGGTCAACCCGGGGAGGGCTGTCGGAGGCTCTGGACGATCAGGGG
+
CCCC@FCEF@C@FGGGGGGGGGG8,@FFFGGGGG6CBFGGGGFGEE@@B+CFF8FFG+BCFGGGCCFCCCBFC+FE>FEF+@=44BF+@C8AFGGGFGGGCFADF9,5,+B>@C+@F+++8F33*5C>71*1****=**=***8=*=*<<:*++<2;**2*2***2;22*2***2++0/*/:EGG>E*2**2A1**3+:***2++320:/*:*;/*0/*****/*;82:85****3++****2/::*)*3++0:5**))12**+2*27C5/))9**10977@0**)*).**()).))/64<
@M03506:14:000000000-AKVR1:1:1101:7995:7533 1:N:0:41
CGAACTCCTACGGGAGGCAGCAGCGAGGAATTTTGCACAATCGACGAAAGTCGGATGCAGCAACGCCGCGTGGGGGAAGAAGGCTCTCGAGTTGTAAACCCCTTTTGTGAGGGAAGAAGATCTGACGGTACCTCACGAATAAGTCACGGCTAACTACGTGCCAGCAGCCGCGGTAATACGTAGGTGGCGAACGTTGTCCGGATTTACTGGGCGTAAAGCGCGCGCAGGCGGACTGGTAAGTCAGAGGTGAAATCTCCCGGCCCAACTGGGAGGGGCCCTTTGATACTGCCAGTCTTGAGAT
+
CCCCCGGGGGGGGGGGGGGGGGGGGGGGGGGGGGGGGGGGGGGGGGGGGGGGGGGGGGGGGGGGGGGGGGGGGGGGGGGGGGGGFGGGGGGGGGGGGGGGGGGGGGGGGGGGGGFGGGGGGGGGGGGGGGGGCFCGGEGGGGGGGGGGGGGGGGGGGGGGGGGGGGGGGGGGGFGGGGFFGFFFGFFGGGGGGGFGGGGGGCCDGGGGGGGGGGGEFGFGGGGGEC5?EGGGGGCC?+0<F97C7EG78C6<FFFGGFGGG*/*/7?FGG6B37<CDD5>D?FCFFC?)7??FFFF?6F:=
@M03506:14:000000000-AKVR1:1:1101:8088:7573 1:N:0:41
CGAACTCCTACGGGAGGCAGCAGTCGGGAATTTTGGGCAATGGGCGAAAGCCTGACCCAGCAACGCCGCGTGAAGGATGAAATCCCTCGGGATGTAAACTTCGCAAGAATGGGAAGAATAAGGAGGGGTTAATAACCCTTTTGATGACGGTACCATTTGTAAGCTCCGGCTAACTCCGTGCCAGCAGCCGCGGTAATACGGGGGGAGCAAGCGTTGTTCGGATTTACTGGGCGTAAAGGGCGCGTAGGCGGTCAGCACAAGTCGGTTGTGAAATCTCCGAGCTTAACTCGGAAAGGTCAAC
+
CCCCCGGGGGGGGGGGGGGGGGGGGGGGGGGGGGGGGGGGGGGGGGGGGGGGGGGGGGGGGGGGGGGGGGGGGGGGGGGGGGGGGGGGGGGGGGGGGGGGGGGGGGGGGGGGGCFGGGGGGGGGGGGGGGGGGGGGGGGGGGGGGGGGGGGGGGGGGGGGGGGGGGGGGGGGGGGGGGGGGGGGGGGGGGGGGGGGGGGGGGGGGGGGFGGGG;CGGGFGGGGGFGGFCGGGGGEEGGGDGGGEEGGGGGGGGGGGDFGGGF*2=<CDCDFFGDFFGFG:<3)<9=CBDGFF)5@@66??6
@M03506:14:000000000-AKVR1:1:1101:16438:7579 1:N:0:41
CGAACTCCTACGGGAGGCAGCAGTGGGGAATCTTGGACAATGGGCGCAAGCCTGATCCAGCCATGCCGCGTGAGTGAAGAAGGCCTTAGGGTTGTAAAACTCTTTCGCCGGAGAAGATAATGACGGTATCCGGAGAAGAAGCCCCGGCTAACTTCGTGCCAGCAGCCGCGGTAATACGAAGGGGGCTAGCGTTGTTAGGAATTACTGGGCGTAAAGCGCACGTAGGCGGGTTTGTAAGTAGGGGGTGAAATCCCAGGGCTCAACCCTGGAACTGCCTTCTAAACTGCAAGCCTGGAGGTCA
+
CCCCCGGGGGGGGGGGGGGGGGGGGGGGGGGGGGGGGGGGGGGGGGGGGGGGGGGGGGGGGGGGGGGGGGGGGGGGGGGGGGGGGGGGGGGGGGGGGGGGGGGGGGGGGGGGGGGGGGGGGGGGGDGGGGGGGGGGGGGGGGGFEGGGGGGGGGGGGGGGGGGGGGGGGGGGGGGGGGG:FFGGGGGGGGGECE8F+?FGGGG@CFGGGGGGCA>EGGGGGGFEFCGGGGGC*:@EFGGGFGDGGGGDCFFGFFGFGFGFFC67EG6CFG<?DFGGGFCCGF9CFFFFFGFB@:355>BF6
@M03506:14:000000000-AKVR1:1:1101:18995:7622 1:N:0:41
CGAACTCCTACGGGAGGCAGCAGTCGGGAATTTTGGGCAATGGGCGAAAGCCTGACCCAGCAACGCCGCGTGAAGGATGAAATCCTTCGGGATGTAAACTTCGCAAGAACGGGAAGAATAAGTAAGGGTTAATATCTCTTACGATGACGGTACTGTTTGTAAGCTCCGGCTAACTCCGTGCCAGCAGCCGCGGTAATACGGGGGGAGCAAGCGTTGTTCGGATTTACTGGGCGTAAAGGGCGCGTAGGCGGCCACCGCAAGTCGGTTGTGAAATCTCTGGTCTTAACCCAGAAAGGTCAAC
+
CCCCCGGGG9FFGGGGGGGGGGGGGGCFEDGGGGGGGGGGGGGGGGGGGGGGGGGGGGGGGGGGGGGGGGGGDGGGCFGGGGGGGGGGGGGGGGGGGGGGGGGGGEDFGGGGGGGGGGGGGGGGDFGGGGGGFFGDFGGGGGGGGGGG7CFFGGGGGGGGGGFGDGGGGGGGGGGGGGGDGFDFGGGGFGGGGGGEGGGDG5CEEGEGGDEGGCEGGF9EDEEEGGGFFFG>EE8C:C7CEGGGGGGGGGGG7*:4C@DD5+?CEDGD5>C9*7:EF?:6*9*<?BGFFG53796;*/)*/
@M03506:14:000000000-AKVR1:1:1101:9611:7640 1:N:0:41
CGAACTCCTACGGGAGGCAGCAGTGGGGAATTTTTCGCAATGGGGGCAACCCTGACGAAGCAACGCCGCGTGGGTGATGAAGTATTTCGGTACGTAAAACCCTTTCGACGGGGAAGAAACCGCAAGGTTGACGGTACCCGTAGAAGAAGCCCCGGCTAACTCCGTGCCAGCAGCCGCGGTAATACGGGGGGGGCAAGCGTTGTTCGGAATTACTGGGCGTAAAGGGCGCGTAGGCGGTTCGCTAAGTTGGATGTGAAACCTCTGGGCTTCACCCAGAGCCTGCATCCAAAACTGGCAAACT
+
CCCCCFGFCFFCFGGGGGGEGGGGGGGGGCFEGGGGGGEDGGGGGGGEEFGGGFAEBC@CEGCGGGGGG@@FGG4FFFGGGDFGGFGGGGEGFGGGGFFGEEGGGGGCFFGGGEGGGFFEFC@F7FFGGGGF@EECFGFECEFEDFCFGGGGGGGDFCEFFCFFFCGGGGGCFGCC7FGE@FGFGFGGGC>GG58*/8C8EGGFGGG5/88999@?FG*2?*;<EC5:*8:CEGGGECGGGC==CF+CCFFGCC7229*2C6C+<<F*/*<*:9CCD>D57>)*+19?0:.,<*)).1<F4
@M03506:14:000000000-AKVR1:1:1101:7407:7659 1:N:0:41
CGAACTCCTACGGAGGCAGCAGTTTAGAATATTGTGCAATGGGCGAAAGCCTGACACAGCGACGCCGCGTGGGTGACGAAGGCCTTCGGGTCGTAAAGCCCTGTTGGTAGGGAGGAGCAAGGACAGTACCTACCAAGAAAGCCCCGGCTAACTACGTGCCAGCAGCTGCGGTAATACGTAGGGGGCGAGCGTTGTCCGAAGTTACTGGGCGTAAAGAGTACGTAGGTGGCTTGTTAAGATACATCTGAAAGGTGACAGCTCAACTGTCAATGGTGGTGTAAGACTGGCAGGCTTGAGGCAA
+
CCCCCGGGGGGGGGGGGGGGGGGGGGGGGGGGGGGGGGGGFGDFGGGGGGGGGGGGGGGGGGGGGGGGGFGGGGGGFGGGGGGGGGGFGGFGGGGGGGGGFGGGGGGGGGGGGGGCGGGGGGGFGGGGGGGGGGGGGGGGGGGFGGGGGGGGGGGGGFGGGGGGGGFGFGGGGGGGGGFGGGGGGGGGGGGGG58CGGC5C;CGGGGGGGGGEDEFFGGGGGFGGGGGGGGGGGGGGG7++<CCCFCFCG?FCFDCF@C70CCF77<7+2<66*:CG@GDFFFC96C>BG>9F4@:?F@B5
@M03506:14:000000000-AKVR1:1:1101:16351:7659 1:N:0:41
CGAACTCCTACGGGAGGCAGCAGTGGGGAATTGTTCGCAATGGGCGCAAGCCTGACGACGCAACGCCGCGTGGAGGATGAAGGTCTTCGGATTGTAAACTCCTGTTGCCCGGGACGAAAAGCCTCGACCTAACACGTTGAGGTCTGACGGTACCGGGTGAGGAAGCCCCGGCTAACTCTGTGCCAGCAGCCGCGGTAATACAGAGGGGGCAAGCGTTGTTCGGAATTACTGGGCGTAAAGGGCGCGTAGGCGGCCTTCTAAGTCGAACGTGAAATCCCCGGGCTCAACCCGGGAACTGCGG
+
CCCCCGGGGGGGEGGGGGDGGGGGEGGGGEGGGGGGGGGGGGGGGEGGGGGGGGGGGDGCEEGGGGGGGGGGGEGGGGGGFGGGGFGGGGDGGGGFGGGGGGFDFFGGGGGGGDFGDCBCGGFGGGGGGGGGGFGGGFGGGFGFGGGGGGEGGGDEG@FGGGGGDFFGGGGGGDCGGFGGGGGGGGGGGGGGGGGGGGGGGGG7CDCEGGGDFCCCCCEGGDECCF?FGGGGGGGC*AC:9CEGGG7DGE6EC5CD+92:CGGCEC5CC<5)97>+*/>DDBD>EF7?7DE0573506/5)
@M03506:14:000000000-AKVR1:1:1101:16204:7701 1:N:0:41
CGAACTCCTACGGGAGGCAGCAGTGGGGAATTGTTCGCAATGGGCGAAGGCCTGACGACGCAACGCCGCGCGGGGGACGAAGATCTTCGGGTCGTAAACTCCTGTCGAGTGGGAAGAATGGATCGGGGATGAATACGCTCCGGTATTGACGGTACCACTAAAGGAAGCCCCGGCTAACTCCGTGCCAGCAGCCGCGGTCATACGGGGGGGGCAAGCGTTGTTCGGAATTACTGGGCGTAAAGGGCCCGTCGGCGGCCAACTAAGTCAGACGTGAAATCCCCAGGCTCAACCTTGGGACTGC
+
CCCCCGGGGGGGCEGGGGGGECEFFGGGGEGG<FFG@C,FGFCECECEDCFGG@FGEFGGG7FGEGGGGCDGGGGEDFEFGE+BFEGGGGGGGGGGGGGGGGGGGCFCGFCGG78FCCFGG9FFFEGGDEEFGGGGFGGGGGGGCGFC:C::F*1<FF6<F:E7;EGGGGEGCGG5EF<C?CFGGGG+:0;CFGGGGG*8CCFFEDDGGG8EEEGGC?**;5<CCC:C69C@+AEGG8<8=FFGD5:D**2*9EEGG3CD629?<7+0:<CFG4*<*9CGG5>EFFG4)>F>**))))05)
@M03506:14:000000000-AKVR1:1:1101:19852:7711 1:N:0:41
CGAACTCCTACGGGAGGCAGCAGTGGGGAATTGTTCGCAATGGGCGCAAGCCTGACGACGCAACGCCGCGTGGAGGATGAAGGTCTTCGGATTGTAAACTCCTGTTGCCCGGGACGAAAAGCCCCGACCTAACACGTTGAGGTCTGACGGTACCGGGTGAGGAAGCCCCGGCTAACTCTGTGCCAGCAGCCGCGGTAATACAGAGGGGGCAAGCGTTGTTCGGAATTACTGGGCGTAAAGGGCGCGTAGGCGGCCTTCTAAGTCGAACGTGAAATCCCCGGGCTCAACCCGGGCACTGCGG
+
CCCCCGGGGCGGGGGGGGGGGGGGGGGGGGGGGGGGGGGGGGGGGGGGGGGGGGGGGGGGGGGGGGGGGGGGGGGGGGGGGGGGGGGGGGDGGGGGGGGGGGGGGGGGGGGGGGGGGGGGGGGGGGGGGGGGGGGGGGGGGGGGGGGGGGGGGGGGGGGGGGGGGGGFFGGGGGCCFGGGGGGGFCGGGGGGGGGEGGGGGGG7EFGDCEGFGGGCCEGGGGDG5FFFFGFGGGGDECGGF=ED=7*)?*<C<EC<CFFCFE09>C55CCF>DF7E<65DC@E5*9*7(<D9))))866:)
@M03506:14:000000000-AKVR1:1:1101:18912:7712 1:N:0:41
CGAACTCCTACGGGAGGCAGCAGTGGGGAATTGTTCGCAATGGGCGCAAGCCTGACGACGCAACGCCGCGTGGAGGATGAAGACCTTCGGGTCGTAAACTCCTTTCGATCGAGACGAATGGCCTCCGGGTGAATAATCCGGAGGAGTGACGGTACCGAGAGAAGAAGCCCCGGCTAACTCCGTGCCAGCAGCCGCGGTAATACGGGGGGGGCAAGCGTTGTTCGGAATTACTGGGCGTAAAGGGCTCGTAGGCGGCCAACTAAGTCAGACGTGAAATCCCTCGGCTTAACCGGGGAACTGC
+
CCCCCGGGGCGGGGGGGGGGGGGGGGGGGGGGGGGGGGGGGGGGGGGGGGGGGGGGGGGGGGGGGGGGGGGGGGGGGGGGGGGGGGGGGGGGGGGGGGGGGGGGGGGGGGGGGGGGGGGGGGGGGGGGGGGGGGGGGGGGGGGGGGGGFGGGGFGGGDGGE>FGGGGGGGG@FGGGGGGGGEGGGGFGF?FGGGGGGGGGGDGGGGGGGE>E>CCGGEGECFFGGDGGC7EDFGGGG*/**A?==FGDG=CEGGGG=)1>FFFGCDEF?<E;*<C+7@F<6>BGG>56<CF>F>EEE)6=7
@M03506:14:000000000-AKVR1:1:1101:16093:7713 1:N:0:41
CGAACTCCTACGGGAGGCAGCAGTCGAGAATCTTTCACAATGGGGGCAACCCTGATGGAGCGACGCCGCGTGGAGGATAAGGTCTTCGGATTGTAAACTCCTGTCATGCGAGAGCAAGACTTGCAGGCTAACTCCTGCAAGTTTGATAGTACCGCAAGAGGAAGAGACGGCTAACTCTGTGCCAGCAGCCGCGGTAATACAGAGGTCTCAAGCGTTGTTCGGAATCACTGGGCGTAAAGGGTGCGTAGGTGGCGTGGAAAGTCAGATGTGAAATCCAGAGGCTCAACCTCCGAATTGCATC
+
CCCCCGGGGGGGGGGGGGGGGGGGGGGGGGGGGGGGGGGGGGGGGGGGGGGGGGGGGGGGGGGGGGGGGGGGGGGGGGGGGGGGGGGGGGGGGGGGGGGGGGGGGGGGGGGGGGGGGGGGGGGGGGGGGGGGGGGGGGGGGGGGGGGGFGGGGGGEGGGGGGFGGGGGGGGGGGGGGGGGGGGGGGGGGGGGDGG7EGCGGGGGGGGGGGGGFEGGGGGGD=EEEF9CEF6FEE=E5CG7=FG5E5EDECCGGGE<=BFGGGFGGFGFGCCFFFGF4@GF:35EFF4@?C>>3)5>*4*79
@M03506:14:000000000-AKVR1:1:1101:10108:7715 1:N:0:41
GGAACTCCTACGGGAGGCAGCAGTAGGGAATTTTCCACAATGGACGAAAGTCTGATGGAGCGACGCCGCGTGCAGGATGAAGGTCTTCTGATTGTAAACTGCTTTTATCTGTGACGATTATGACGGTAGCAGATGAATAAGGATCGGCTAACTCCGTGCCAGCAGCCGCGGTCATACGGAGGATCCAAGCGGTATCCGGAATTACTGGGCGTAAAGAGTTGCGTAGGTGGCATTGTAAGTCAGTAGTGAAAGCGTTCGGCTCAACCGAATATCCATTACTGAAACTGCAAAGCTAGAGGAT
+
CCCCCGGGGGGGGGGCGDGGFGGGFGGGGGGGGGFDFF6FFFFFGGE7BEDFFAEGGGGGGEGGDGGCGCFGECFFEFGDGGGGGGGFCF<AFGFAEGFGCGFGGGGGGGFGFCGGGDGEGG<AFEGDFFGGGGGDAFFFGGCGGG+:FFF<FFF=FEGFC,FFGCFFGGE@B*==FFG7C7FFDFGGGGG*4C@B;ECEGGF9:+B8@8CE>8CCEFF+<+**1:5:0A**3<FF+::<<FF0+<EGC?:FFE7CE3DG**9C?CCC:7F4CC><*9:>C*97+0??A7@4546?*9@)0
@M03506:14:000000000-AKVR1:1:1101:7869:7716 1:N:0:41
CGAACTCCTACGGGAGGCAGCAGTGGGGAATTGTTCGCAATGGGCGCAAGCCTGGCGACGCAACGCCGCGTGGAGGACGAAGATCTTCGGGTCGTAAACTCCTGTCGAGTGGGCAGAATGCTTCGCGACCAAATACGTCGCGGAATTGACGGTACCGCTAAAGGAAGCCCCGGCTAACTCCGTGCCAGCAGCCGCGGTAAGACGGGGGGGGCAAGCGTTGTTCGGACTTACTCGGCGGAAAGGGCTCCTAGGCGGGCAACCAAGGCAGGCGGGAAATCCCCCGGCCACACCGGGGTACTGC
+
CCCCCGDDADFG;F7@CFCGG@<FE8@+@@F6CEEEFECC;FEFFGEECEDG<EGG7@FCD:CFCEFCFC=FE+B:FFG>+B7,5C?BD:F8>++B8=?B,BD=FFC3CFFGG+=3=,>D<=AF7CFCGGG7B9D=7,>*5C@*4*3<BG*=*1FGE@*4*2<CFCF*=FE*:*?::C7+<CC888C<FF8@CEGGC2*1+++2AEGCCEGCCC88C5?EGF?>****3<+9<**2>*1**:5*****+0+22*7):)>F**9**16/*1*)/)/***2*1))5*))).7)-)8>)0)/9*
@M03506:14:000000000-AKVR1:1:1101:25296:7744 1:N:0:41
CGAACTCCTACGGGAGGCAGCAGTCGGGAATTTTGGGCAATGGGCGAAAGCCTGACCCAGCAACGCCGCGTGAAGGATGAAATCCCTCGGGATGTAAACTTCGCAAGAACGGGAAGAATAAGTAGGGGACAATACCCCCTATGATGACGGTACCGTTTGTAAGCTCCGGCTAACTCCGTGCCAGCAGCCGCGGTAATACGGGGGGAGCAAGCGTTGTTCGGATTTACTGGGCGTAAAGGGCGCGTAGTCGGCCAGCACAAGTCAGTTGTGAAATCTCCGCGCGTAACTCGGAAAGGTCAAG
+
CCCCCFGGGGGEGGGGGGGGGGGGGGGGEGGGGFGGGGGGGGGGGGGGGGGGGGGGGGGGGGGGGGGFDGGGGGGGGGEGGGGGGGGGGGGGGGGGFGFGGGGGGGGGCFFGGEFCFCFGGGGGGFGGE:DEGGGGDGCFGGGGGGGGGGGGGGGFCFGGGGGGGGGGGDFEGGGGFGGGCFFG>FFGEFEGGGCEC9CGGGGG>EEEFGGGGEGD5EGDGG5CFGGGGGGGG7CGECFE1:CC>EG*07CEG5*5;>*7C?CCF7?CFDCF7CFCC=C*17)2:>C*65>9B@F:=@;*1
@M03506:14:000000000-AKVR1:1:1101:3111:7757 1:N:0:41
CGAACTCCTACGGGAGGCAGCAGTGGGGAATTGTTCGCAATGGGCGCAAGCCTGACGACGCAACGCCGCGTGGAGGATGAAGACCTTCGGGTCGTAAACTCCTTTCGATCGAGACGAATGGCCTCCGGGTGAACAATCCGGAGGAATGACGGTACCGAGAGAAGAAGCCCCGGCTAACTCCGTGCCAGCAGCCGCGGTAATACGGGGGGGGCAAGCGTTGTTCGGAATTACTGGGCGTAAAGGGCTCGTAGGTGGCCAACTAAGTCAGACGTGAAATCCCCAGGCTTAACCTGGGAACTGC
+
CCCCCDFGGGGGGGGGGGGGCFGFGGGGGGGGGGGGGDGGGGGGGGGEGGGGGGGGCEGGGGGGGGGGGGGGGEGDGGGGGGGGGGGGGGGGGD+EFGGGGGGGG?FC?DFGGGGGGGGGGGGGGGGGGGGFFFFCFGGGDGGGGGGGGGGGGGEFGDGG@*FFEGGG+CCGFGGGGGGGGGGGGGGGGGGGGG>E>>E8@@@F>EGGGGD5C8FDEGDGGGGGD5CFCFG7+CFGGEDCCFCE5FGCEGD5CGFGC6CGGGGFECCFFGGFDF:?>*9*1))AEF4767FAF435?5)=*
@M03506:14:000000000-AKVR1:1:1101:7628:7768 1:N:0:41
CGAACTCCTACGGGAGGCAGCAGCCGCGGTAATACGTAGGTGGCAAGCGTTGTCCGGATTTACTGGGCGTAAAGAGCGCGCAGGCGGTCGTTCAAGTCGCGTGTGAAAGCCCCCGGCTCAACTGGGGAGGGTCACGCGATACTGATCGACTCGAAGGCAGGAGAGGGTAGTGGAATTCCCGGTGTAGTGGTGAAATGCGTAGATATCGGGAGGAACACCAGTGGCGAAGGCGACTACCTGGCCTGTTCTTGACGCTGAGGCGCGAAAGCTAGGGGAGCAAACGGGATTAGAAACCCGGGTA
+
CCCCCGGGGGGGGGGGGGGGGGGGGGGGGGGGGGGGGGGGGGGGGGGGGGGGGGGGGGGGGGGGGGGGGGGGGGGGGGGGGGGGGGGGGGGGGGGGGGGGGGGGGGGGGGGGGGGGGGGGGGGGGGGGGGGGGGGGGGGGGGGGGGGGGGGGGGGGGGGGGGGGGGGGGGGGGGGGFGGGGGCGGGGGGGGGGGGFGGGGGGGGGCFGGGGGGDGGGFGGGGGGGGGGGGGGEGCGFGGGGGGGGGGGFCFFGGGGGFGGGGGG=D5C:*+9CC</9>FGFF;CE:D?>FFF6?<)7))))
@M03506:14:000000000-AKVR1:1:1101:10216:7768 1:N:0:41
CGAACTCCTACGGGAGGCAGCAGTCGGGAATTTTGGGCAATGGGCGAAAGCCTGACCCAGCAACGCCGCGTGAAGGATGAAATCCCTCGGGATGTAAACTTCGCAAGAATGGGAAGAATTAGCGAGCGCTAATACCGCTCGTGATGACGGTACCATTTGTAAGCTCCGGCTAACTCCGTGCCAGCAGCCGCGGTAATACGGGGGGAGCAAGCGTTGTTCGGATTTACTGGGCGTAAAGGGCGCGTAGGCGGTCAGCACAAGTCAGTTGTGAAATCTCCGGGCTTAACTCGGAAAGGTCGAC
+
CCCCCGGGGGGGGGGGGGGGGGGGGGGGGGGGGGGGGGGGGGGGGGGGGGGGGGGGGGGGGGGGGGGGGGGGGGGGGGGGGGGGGGGGGGGGGGGGGGGGGGGGGGGFDFGGGGGGGGGGGGGGGGGGGGGDGGGGGGGGGGGGGGGGGGGGGGGGFGGGGGGGGGGGGGGGGGGGGGGGGGGGGFDGGGGGGGDGGGGGGGGGGGGGGGF8EEEG:FFGGDGGGGGGGGGGGGCE=FDEEGGGGGGDGGGECEGG?F7<FGFFEC<CCGFFGGGGGFGGGFD5E4:9<DF(8<FFFFDE5
@M03506:14:000000000-AKVR1:1:1101:3079:7787 1:N:0:41
CGAACTCCTACGGGAGGCAGCAGTGGGGAATTGTTCGCAATGGGCGCAAGCCTGACGACGCAACGCCGCGTGGAGGGTGAAGATCTTCGGGTCGTAAACTCCTTTCGATCGGGAAGAACTGTTTCCGGGTGAATAGCCCGGGAATGTGACGGTACCGAGAGAAGAAGCCCCGGCTAACTCCGTGCCAGCAGCCGCGGTAATACGGGGGGAGCAAGCGTTGTTCGGAATTACTGGGCGTAAAGGGCTCGTAGGCGGCCAACTAAGTCGGATGTGAAATCCCCAGGCTTAACCTGGGAACTGC
+
CCCCCGGGGGGGGGGGGGGGCGGGGGGGGGGGGGGGGGGGGGDGGGGGGEGGGGGGGGGGGGDGGCGGGGFFGFGEGEGGGCGCGGGGGGGGGGGGGGGGGGGGGGGGCFGGGGGGGGGGGGGGGGGGGFFGGGGFACGCFGE@CFFGGGGDGGGGGGGGGFGGGGGGGGGGGGDGGGGGGGGGDGGGGGCFGECEE>:E?CFGEDEGGGGGCFFGGC5CC*3?EEGFFCF7FG*@C:DEGGGGG6CDEG=EGDGDE3CFDGF6F*7/5*:977C?D49CG45=C59?>F?A4F:)9))10
@M03506:14:000000000-AKVR1:1:1101:11586:7797 1:N:0:41
CGAACTCCTACGGGAGGCAGCAGTAGGGAATTGTTCGCAATGGGCGCAAGCCTGACGACGCAACGCCGCGTGGAGGATGAAGACCTTCGGGTCGTAAACTCCTTTCGATCGAGACGAATAGCCTTCGGGTGAACAATCCGGAGGAATGACGGTACCGAGAGAAGAAGCCCCGGCTAACTCCGTGCCAGCAGCCGCGGTAATACGGGGGGGGCAAGCGTTGTTCGGAATTACTGGGCGTAAAGGGCTCGTAGGGGGCCAACTAAGTCGGCCGTGCAATCCCTCGGCTTAACCGGGGAACTGC
+
CCCCCGGGGGGGGGGGGGGGDGGGGGGGGGGGGGGGGGGGGGGGGGGGGGGGGGGGGGGGGGGGGGGGGGGGGGGGGGGGGGGGGGGGGGGGGGGGGGGGGGGGGGGCEGGCGGGGGGGGGGGGGGGGGGGGGGGGGGGGGGGGGCGGGGGGGGDGGEGGGGGGGGCC,:<FDECBFGFCFGGGGCFFGGGGGGEED:*8CFCGGGCEEGEDGFG*1;8?;8CCEGEF?:F7?+;FGECGG7955*CD**/=*2>D8>5FCF4C+:=D*9:.)*12764C*0>EC))0)*1,5)75.<9**
@M03506:14:000000000-AKVR1:1:1101:11810:7817 1:N:0:41
CGAACTCCTACGGGAGGCAGCAGTAGGGAATCTTGCGCAATGGGCGAAAGCCTGACGCAGCCATGCCGCGTGAATGATGAAGGTCTTAGGATTGTAAAATTCTTTCACCGGGGAAGATAATGACGGTACCCGGAGAAGAAGCCCCGGCTAACTTCGTGCCAGCAGCCGCGGTAATACGAAGGGGGCTAGCGTTGCTCGGAATTACTGGGCGTAAAGGGCGCGTAGGCGGACAGTTTAGTCAGAGGTGAAAGCCCAGGGCTCAACCTTGGAATAGCCTTTGATACGGATTGTCTTGAGTTCG
+
CCCCCGGGGGGGGGGGGGDGGGGGGGGGGGGGGGGGGGGGGGGFGGGGGGGGGGGGGGGGGGGGGGGGGGGGGGGFGGGGGGGFGGGGGGCGGGGGGFCGGGGGGGGGGGGGGGGGGGGGGGGGGGGGGGGGGGGGGFDGGGGGFGGGGGFGGCGGGFGGGGGGGGGGGGGGGEFGGGGCGGGDGGGGGGGEGGGGGGGEGGCGGCFFG>EECE5AGEGDEG?>EGFEEGCEFFF?GGGGFG7CEEGGGDGG4FGGGFGCCFGFGGGGG9<6*:CFGFD7:*9<*7>D(7=)9@FFFF*9>
@M03506:14:000000000-AKVR1:1:1101:12108:7840 1:N:0:41
CAACTCCTACGGGAGGCAGCAGTAGGGAATTGTTCGCAATGGGCGCAAGCCTGACGACGCAACGCCGCGTGGAGGATGAAGACCTTCGGGTCGTAAACTCCTTTCGATCGAGACGAATGGCCTTCGGGTGAACAATCCGAAGGAGTGACGGTACCGAGAGAAGAAGCCCCGGCTAACTCCGTGCCAGCAGCCGCGGTAATACGGGGGGGGCAAGCGTTGTTCGGAATTACTGGGCGTAAAGGGCTCGTAGGCGGCCAACTAAGTCAGACGTGAAACCCCTCGGCTCAACCGGGGAACTGCG
+
CCCCCGGGGGGGGEGGGGGGAFGGFGGDGGGGGGGGEGGGGGGGGGGDGGGGGGGGGGGGGGGEGEGGGGGGGGGGGFGGGFGGGFGGGGFGGGGGGGGGGGFGGGFDFGEFFGGE@BFGGGGGCEGDBCGGG9FCFGGEEG@8FFC9@FECGFGC@BEEFGGGGGGGCFGGGG7:BFFGGGF@FGCG9FFGGDGCEEEG7ECEEEE>>C*C*:CE8C=C8?5:5*;CCC7F?FGGCE38CGDGGGGGC7=FG=598>3*<602+2::?D5BG37+9)5**75C=)743551)0)..)09)
@M03506:14:000000000-AKVR1:1:1101:14062:7864 1:N:0:41
CGAACTCCTACGGGAGGCAGCAGTCGAGAATTTTTGACAATGGGGGAAACCCTGATCGAGCGACGCCGCGTGGAGGATGAAGGTCTTCGGATTGTAAACTCCTGTCATTGGGGAACAAGGTGCATACGTTAACTGCGTGTGTATTGATAGTACCCGAAGAGGAAGAGACGGCTAACTCTGTGCCAGCAGCCGCGGTAATACAGAGGTCTCAAGCGTTGTTCGGATTCATTGGGCGTAAAGGGTGCGTAGGCGGCGCGGTAAGTCGGGTGTGAAATCTCGGAGCTTAACTCCGCAACTGCAT
+
CCCCCGGGGGGGGGGGGGGGGGGGGGGEFGGFGGFGGGGGGGGGGGGEGGGGGGGGGGGGGDGGGGGGGGFEG7EEGGGGGGGGDGGGGGGGGGGGGGGFFGGG<FGGFFGCEGGGGGGGGGGGGFGGGGGGGFGGGGGGGGGGGAFGGFFGGEFGGCGGGGGGGGGGCF7FDGGC;F9FEGGGGGFGGGGGGEEFEGGGGF9CFGF7FC?CGGDGCCE:9CGGGGGFFFGGFGC?5EFGGDG5:C***:9EDGGDG:75*<*<CDC555*82*:EFF*19>@6E4CF>>@1)88569F=7
@M03506:14:000000000-AKVR1:1:1101:17600:7881 1:N:0:41
CGAACTCCTACGGGAGGCAGCAGTGGGGAATTGTTCGCAATGGGCGCAAGCCTGACGACGCAACGCCGCGTGGAGGATGAAGACCTTCGGGTCGTAAACTCCTTTCGACCGAGATGAATTCCTGCCGACTTAATACGTCGGCAGGGCGACAGTACCGAGGGAAGAAGCCCCGGCTAACTCCGTGCCAGCAGCCGCGGTAATACGGGGGGGGCAAGCGTTGTTCGGAATTACTGGGCGTAAAGGGTTCGTAGGTGGCCAACTAAGTCAGACGTGAAATCCCTCGGCTTAACCGGGGAACTGC
+
CCCCCGGGGGGGGGGGGGGGGGGGGGGGGGGGFGGGDGGGGGGGGGGGGGGGGGGGGGGGGGGGGGGGGGFGGGGGGGGGGGGGGGGGGGGGGGGGGGGGGGGGGGGGGGGGGGGGGFFGGGGGGGGGGGGGGGGGGGGGGGGCFCDGGGGGGGGGGGGGGGGDGGGGFGGGGGGGGGGGGGGGGGFGDFGGGGGGGGGGGGGGGGGGGGDGECFGGEGE5C?EGC8F6CF7??FFEEDCFFCECF=GCFGGGCFGGFGG?FGGFGFF77C535DGFFGGGFBG*09F<>793@D)75)6*
@M03506:14:000000000-AKVR1:1:1101:24306:7893 1:N:0:41
CGAACTCCTACGGGAGGCAGCAGTGGGGAATATTGGACAATGGGCGCAAGCCTGATCCAGCCATGCCGCGTGAGTGAAGAAGGCCTTCGGGTTGTAAAGCTCTTTCGACGGGGACGATGATGACGGTACCCGTATAAGAAGCCCCGGCTAACTTCGTGCCAGCAGCCGCGGTAATACGAAGGGGGCTAGCGTTGTTCGGAATTACTGGGCGTAAAGCGCACGTAGGCGGTGTTCCATGTCAGAGGTGAAAGCCTGGGGCTTAACTCCAGATTTTCCTTTGAAACGGGAACGCTTGAGTCCG
+
CCCCCGE<EEFGGGGGGGGGEGGCDFGGGGGGGGFGGGGGGGGGGGDGGGGGGGGGAFDFGGGGGGGGCGFCFFFFGGGGGGFGGGGFGEGGGGGGGG9,CBFGGFEGG7F=CFGGGCFFF,?DGE@F@?BCGG@FF,=F,>F=CCFCCCGGGGGECGFFC7FGGGFGDCG7CEFFGGGEEGDGE:FFGCCFGGEGD*?>CFGEFG:8EFGGE*@CC5*:=C**/;CEDEE5C7+3<C:<+<7<FEGG<:?E*7CG8<>5*3*+:*<<F7+9**2A*1:DC6/:*0934CD65))09679<
@M03506:14:000000000-AKVR1:1:1101:21310:7936 1:N:0:41
CGAACTCCTACGGGAGGCAGCAGCCGCGGTAATACAGAGGTCTCAAGCGTTGTTCGGATTCATTGGGCGTAAAGGGTGCGTAGGTGGCGGTGTAAGTCTAACGTGAAATCTCGGGGCTCAACCCCGAAATTGCGTCGGATACTGCATCGCTCGAGGATTGTAGAGGAGAGTGGAATTCACGGTGTAGCAGTGAAATGCGTAGATATCGTGAGGAAGACCAGTTGCGAAGGCGACTCTCTGGGCAATTCCTGACACTGAGGCACGAAGGCCAGGGGAGCAAACGGGATTAGAAACCCCGGGA
+
CCCCCGGGGFGGGGGGGGGGGGGGGGGGGGGGGGGGGGGGGGGGGGGGGGGGGGGGGGGGGGGGGGGGGGGGGGGGGGGGGGGGGGGGGGGGGGGGGGGGGGGGGGGGGGGGGGGGGGGGGGGGGGGGGGGGGGGGGGGGGGGGGGGGGGGGGGGGGGGGGGGGGGGGFFGGGGGGGGGGGGFFGGGGGGGGGGGGGFGECEGGGGGGGDFGGGGGGGGGGGGGGGGGGGGGGGGGGFF9EFFGGFGGFF?CGGFC<?GGGGGGGGGGGGC)5DD59BFG*0;EGD5<<GF4FFF:B>>))
@M03506:14:000000000-AKVR1:1:1101:22783:7958 1:N:0:41
CGAACTCCTACGGGAGGCAGCAGTCGGGAATTTTGGGCAATGGGCGAAAGCCTGACCCAGCAACGCCGCGTGAAGGATGAAATCCCTCGGGATGTAAACTTCGCAAGAACGGGAAGAATAAGCGAGAGTTAATATCTTTCGTGATGACGGTACCGTTTGTAAGCTCCGGCTAACTCCGTGCCAGCAGCCGCGGTAATACGGGGGGAGCAAGCGTTGTTCGGATTTACTGGGCGTAAAGGGCGCGTAGGCGGCCAGCACAAGTCAGTTGTGAAATCTCCGAGCTTAACTCGGAAAGGTCAAC
+
CCCCCGGGGGGGDGGGGGGDGGGGGGGGGGGGGGGGGGGCFGGEGGEGGGGGGFGGCFF<DGGGGGGGEGGGGGGGGGDGFGGGGGFGEGGGGGGGGGGCFGCEGGGGGFGDGFGGGGGGFGGGGGGGBFFGGGF9CFFGGGGGGGGGGGGGGGDFF:CGGA;BFFGGGGEGGGGFFEGGGGFGGGGGDEGGD=CFGGGGGGGGGGGGGFF>E/;EEEGGGGGCCFCFFG5FGGGGGGGGEEEC2:=GGEE=DEGG?>F*::>F?200<CF?CD*+27D)9>50<*:*)1708)<@0*<@1
@M03506:14:000000000-AKVR1:1:1101:23937:7962 1:N:0:41
CGAACTCCTACGGGAGGCAGCAGTCGGGAATTTTGGGCAATGGGCGAAAGCCTGACCCAGCAACGCCGCGTGAAGGATGAAATCCCTCGGGATGTAAACTTCGCAAGAACGGGAAGAATAAGTAGGGGACAATACCCCCTATGATGACGGTACCGTTTGTAAGCTCCGGCTAACTCCGTGCCAGCAGCCGCGGTAATACGGGGGGAGCAAGCGTTGTTCGGATTTACTGGGCGTAAAGGGCTCGTAGGCGGCCAACTACGTCAGACGTGAAACCCCTCGGCTTAACCGGGGAACTGCGTCT
+
CCCCCGGGGGGGGGGGGGCEDGFGGGDGDGGGGGG@CFFGGGGGGECCCGGGGFFGGGCFFFGGGGGGE7FFGGGGGGGGGFGGGGGGGGGGGGGGAFGGGGFEECGEDEEGG7:FCFG,AFGGFG7FGFFGGGGGGGGGGGGAFFEFG7CFEGGGGGGGGFGGA@FCFGGGFGGGG>FFGGFFG,=CCCGCCF77CFGGEGDGGGDG*:8>**;CCGGGGCCGEFFG9FCC8:*;5C7**:C*:*:9+::5/*1CE4***29::<C<5<*1*99CC>353@53:7*7-903)0)6*.7:7
@M03506:14:000000000-AKVR1:1:1101:18208:7988 1:N:0:41
CGAACTCCTACGGGAGGCAGCAGCCGCGGTAATACGGAGGGTGCAAGCGTTATCCGGATTTACTGGGTTTAAAGGGTGCGTAGGTGGGTCTGTAAGTCAGTGGTGAAATCTCCGGGCTCAACCCGGAAACTGCCATTGATACTATAGGTCTTGAATTATCTGGAGGTAAGCGGAATATGTCATGTAGCGGTGAAATGCTTAGATATGACATAGAACACCAATTGCGAAGGCAGCTTACTACGGATGTATTGACACTGAGGCACGAAAGCGTGGGGATCAAACAGGATTAGAAACCCCAGTA
+
CCCCCGGGGGGGGGGGGGGGGGGGGGGGGGGGGGGGGGGGGGGGGGGGGGGGGGGGGGGGGGGGGGGGGGGGGGGGGGGGGGGGGGGGGGGGGGGGGGGGGGGGGGGGGGGGGGGGGGGGGGGGGGGDGGGGGGGGGGGGGGGGGGGGGGGGGGGGGGGGGGGGGGGGGGGGGGGGGGGGGGGGGGFGGGGGGGGGCGGGGGGGGGGGGGGGGGGGGGEDGGGGGGGGGGGGDGGGFGG?CEGCDGGGGGGFFGGGGFFF5CCEEGGGGGGFGDGD*>FGFFFGFF<@?GFFFF4>EFEF4
@M03506:14:000000000-AKVR1:1:1101:23114:7992 1:N:0:41
CGAACTCCTACGGGAGGCAGCAGTTGGGAATCTTGCACAATGGACGAAAGTCTGATGCAGCGACGCCGCGTGGAGGATGAAGGTCTTCGGATTGTAAACTCCTTTTATAGGGGAGTAATTTTATGAAAGTACCCTATGAATAAGCACCGGCTAACTCCGTGCCAGCAGCCGCGGTAATACGGAGGGTGCAAACGTTGTCCGGAATCACTGGGCGTAAAGCGCATGTAGGTGGTTGTATAAGTGAGCGATTAAAGCCCGACGCCTAACGTCGGATCGGTTGCTCACACTGTACAACTAGAGA
+
CCCCCGGGGGGGGGGGGGGGGGGGGGGGGGGGGGGGGGGGFGGGGGGGGGGGGGGGGGGGGFCGGGGGGGGGGFGGGGGEFGGGGGGGGGEGGGGGFGGGGGGGGGGGGGGGGGEGGGGGGGGGGGGGGGGGGGGGGGGGGGGGGGGGGGGDGFGGGGGFGD7FFGDGGGDGGGGGGGCFGGGFGDGGGGGGGGFGFGEGEEEEGGCGGGGGGGCCEGFFCGGGGGGGGGGG*:CEGGGF7<99?CGCD5C?*0AFC>DDEGGGEF67=3CBDDGED>*954@7CFGF<:8AB?FFF?FF=
@M03506:14:000000000-AKVR1:1:1101:18275:8014 1:N:0:41
CGAACTCCTACGGGAGGCAGCAGTGGGGAATTGTTCGCAATGGGCGCAAGCCTGACGACGCAACGCCGCGTGGAGGATGAAGATCTTCGGGTCGTAAACTCCTTTCGATCGGGACGAATGATCGGTGACCTAATACGCCATCGTAATGACGGTACCGAGAGAAGAAGCCACGGCTAACTCCGTGCCAGCAGCCGCGGTAATACGGGGGGGGCAAGCGTTGTTCGGAATTACTGGGCGGAAAGGGCGCGTAGGCGGCCTTCTAAGTCGGACGTGAAATCCCCCGGCGTAACCGAGGAACGGC
+
CCCCCGGGGGGGGGGGGGGGGGGGGGGGGGGGFGGG@CEGGGCEGFCCCGGGGGGGGGGGGGGGGFFGGGGGGGGGGGGGGGGBFGGGGGGEFGGGFGFGGGGCGGGG?FGGGGGGD:DGF,C+@FE+@CAFFGGGG*@BFF**3@>CFG::C@CFGGG7FCGCGGGGG,@*FGGGFGFGCFG:CFGGGGGGGGGGGGC8CEG5C*:>8CG58:CCE;CCEGCCC5?FFGGGGG5C5*/8*/*2717CE**745CG8)**+2*<0*/9*/>@GGF?79<C*.7EE)1515=9>B@:)503)
@M03506:14:000000000-AKVR1:1:1101:20857:8018 1:N:0:41
CGAACTCCTACGGGAGGCAGCAGTCGAGAGGCTTCGGCAATGGGGGAAACCCTGACCGAGCGACGCCGCGTGCAGGATGAAGGCCCTTGGGTTGTAAACTGCTTTTATCGGGAAAGAAGTGCGACCAGGTGAATAATCTGATCGTTTGACGGTACCCGATGAATAAGCTCCGGCTAACTCCGTGCCAGCAGCCGCGGTAACACGGGGGGAGCAAGCGTTGTTCGGAATCACTGGGCGTAAAGGGAGTCTAGGCGGTCAGGTAAGTGGGATGTGAAATCCCTCGGCTCACCCGAGGACCTGC
+
CCCCCGGGG-FGGGGGGGGGGGGGGGGGGGGGGGGGGGGGGGGGGGGGGGGGGFGGGGGGGGGGGGGGGGGGGGGGGGGGGGGGGGGGGGGGGGGGGGGGGGGGGGGGGGGGGGGGGGGGFGGGGGGGGFFFFGGGGGGGGGGGGGGGFGGGGGGGGGGEEGGGGGGGGGGGGGEGGGGGGGGFGGGGGGFGGGGGGGGGCFGGGGGGGEEECEGCG*;EEFGGGEDGC7C9C=FGG*9E5CGE=EGG9FGGGGD5C>FF<E;9CGGG**:?G>:<***9C>EE=79F4*)75577>35F7
@M03506:14:000000000-AKVR1:1:1101:18965:8022 1:N:0:41
CGAACTCCTACGGGAGGCAGCAGTGGGGAATTGTTCGCAATGGGCGCAAGCCTGACGACGCAACGCCGCGTGGAGGATGAAGACCTTCGGGTCGTAAACTCCTTTCGATCGAGACGAATGGCCTTTGGGTTAATAACCTGAGGGAGTGACGGTACCGAGAGAAGAAGCCCCGGCTAACTCCGTGCCAGCAGCCGCGGGAATCCGGGGGGGGCAAGCGTTGTTCGGAATTACTGGGCGTAAAGGGCTCGTAGGCGGCCAACTAAGCCAGACGGGAAATCCCTCGGCCTAACCGGGGAACGTC
+
CCCCCCGGGCFEEGGGGGGGGGGGGGGGGGGFFGGGGGGGGGGFGGGGGGGGGFFGGGGGGG7C@GGGGGFFF=FGGGGGGGGGGGGDFGGFGGGGGGG9EGGGGGGGGGGGGGGGGGGGGGGGGGGGGCGGGGGFGGGCBF<7<F@CFFCF@FGGGECEE7FFFCFGGGGD@7C<:CCGFDFFC:<ED+2<=B:E>**:*028CEGGG5E58@8FEC**1;EEGE>FGFGGG6=FGEDEGFEE==*9EGG7**:5*)99679+*2:C*5*5)/7::9F*275=5B*4)0.4)05))0)).
@M03506:14:000000000-AKVR1:1:1101:12500:8047 1:N:0:41
CGAACTCCTACGGGAGGCAGCAGTGGGGAATATTGCGCAATGGGCGAAAGCCTGACGCAGCGACGCCGCGTGGGGGATGAATGCCTTCGGGTTGTAAACCCCTTTCGGCAGGGACGAAGCGAACGTGACGGCACCTGCAGAAGAAGTCCCGGCTAACTACGTGCCAGCAGCCGCGGTAAGACGTAGGGGACGAGCGTTGTCCGGATTCATTGGGCGTAAAGCGCGCGTAGGCGGTTACGCAAGTCGGCTGTGAAAATCCGGGGCTCAACCCCGGACCTGCATCCGATACTGCGTGACTAGA
+
CCCCCGGGGFGGGGGGGGGGGGGGGGGGFGGGGGGGGGGGGGGGGGGGGGGGGGGGGGGGGGGGGGGGGGFFGGGGGGGGGGGGGGGGGGGGGGGGGGGDGGGGGGGGGGGGGGGGGGGGGGGGGCFFGGGGEGGGGGGGGGGGGGGG?FGEDEGGGGFGGGGGGGGGGGFGEGGECEGG+9CEGGGGGGGGCCEGGGGGGGGGEEC6CFFF6@FGEECEFGDEGDGEE5C@8>CE=+>C5EGCEEE:;E6CDEECF4DGGGDE*96CFG=>DGDGD45597=+ABDD>FFFEFFFF4=?*
@M03506:14:000000000-AKVR1:1:1101:9286:8050 1:N:0:41
GGACTCCTACGGGAGGCAGCAGTGGGGAATTGTTCGCAATGGGCGCAAGCCTGACGACGCAACGCCGCGTGGAGGACGAAGATCTTCGGGTCGTAAACTCCTGTCGAGTGGGAAGAATGAATCGGGGATGAATAATCTCCGGTATTGACGGTACCACTAAAGGAAGCCCCGGCTAACTCCGTGCCAGCAGCCGCGGTAATACGGGGGGGGCAAGCGTTGTTCGGAATTACTGGGCGTAAAGGGCTCGTAGGCGGCCAACTAAGTCGGACGTGCAATCCACAGGCTCAACCTGGGAACTGCG
+
CCCCCGGGGGGGGEGDECFECFGGGGGGGGGGGFFGGEGGGGGGGGGEGGGFGCCEGGGGGGGGGGGGGFFF=FGEGGGGGGGGGGGGGGGGGCGGGGEFEGGFFGGGGGGGGDG8EAFCFGFCGDG7CFF@@FF9FGGGGGGFGGGGGEGCGGFFGGG7CGGFFGF<CFEGDCFGGGGFGGGDCFFGGGGGGGGGGD8EFGGC>EEGGGGGGG>CACEGGGGCDC5C+A<FG5*:**9CF:5*:CCDCEGGGD:D*<<<CCDC?D5):D*8*1:+9)*2*57:*09F,*937)))79=*.
@M03506:14:000000000-AKVR1:1:1101:17115:8058 1:N:0:41
CGAACTCCTACCGGAGGCAGCAGTGGGGAATATTGCACAATGGGCGCAAGCCTGACGCAGCGACGCCGCGTGAGGGATGACGGTCTTCGGGTTGTAAACCTCTTTCAGTAGGGGCGAAGCGCAAGTGACGGTACCTATAGAAGAAGCACCGGCCAACTACGTGCCAGCAGCCGCGGTAATACGTAGGGTGCGAGCGTTGTCCGGAATTACTGGGCGTAAAGAGCTCGTAGGTGGTTTGTCGCGTTGTTCGTGAAAACTCACAGCTCAACTGTGGGCGTGCGGGCGATACGGGCAGACGGGG
+
CCCCCGGGGGGGGGGGGGGGGGGGGGGGGGGGGGGGGGGGGGGGGGGGGGGGGGGGGGGGGGGGGGGGGGGGGGGGGGGGGGGGGGGGGGGGGGGGGGGGGGGGGGGGDGGGGGGGGGGGGGGGGGGGFGGGGGGGGGGGGGGGGGGGGGGGGGGGGGGGGGGGGGGGGGGGGGGGFCCFDGGGFGGGGG>EGGGGGD>EGGGGGDFGGGFGGGGGGCEGGGGGGGGGGGGGGGEGGGFGGGC7CGEGGG==CFFGFFGGGGGFFGGGG=E=FGG=D@DDDF>5E>G@9GF9ED@7>5)5.
@M03506:14:000000000-AKVR1:1:1101:15958:8071 1:N:0:41
CGAACTCCTACGGGAGGCAGCAGCCGCGGTAATACGGGGGGGGCAAGCGTTGTTCGGAATTACTGGGCGTAAAGGGCTCGTAGGCGGCCAACTAAGTCATACGTGAAATCCCTCGGCTTAACCGGGGAACTGCGTCTGATACTGGATGGCTTGAGTTCGGGAGAGGGATGCGGAATTCCAGGTGTAGCGGTGAAATGCGTAGATATCTGGAGGAACACCGGTGGCGAAGGCGGCATCCTGGACCGATACTGACGCTGAGGAGCGAAAGCCAGGGGAGCAAACGGGATTAGAAACCCGAGTA
+
CCCCCGGGGGGGGGGGGGGGGGGGGGGGGGGGGGGGGGEFGGGGGGGGGGEEGGGGGGGGGGGGGGGGGGGGGGGGGGGGGGFGGGGGGGGGGGGGGGGGGGGGGGGGGGGGGGGDGGGGGGGGGGGGGGGGGGGGEFFGGGGGGGGGGGGGGGGGGGGGGCEGGGGGGGGGGGGGGGGGGGFCFGGGGGGGGFGGGGGGGGEFFFFFGFGGGGGGGGGGGGGGGGGGGGGGGGGCF?DGFGGFGGECE9FCGCEDEFFF?EF=5<CDFGG@GGD5C3FFGFFCE>D?)7=<B?F:>;BF4
@M03506:14:000000000-AKVR1:1:1101:4682:8080 1:N:0:41
CGAACTCCTACGGGAGGCAGCAGTCGGGAATTTTGGGCAATGGGCGAAAGCCTGACCCAGCAACGCCGCGTGAAGGATGAAGTATTTCGGTATGTAAACTTCGAAAGAATGGGAAGAATCAATGACGGTACCATTTATAAGGTCCGGCTAACTACGTGCCAGCAGCCGCGGTAATACGTAGGGACCAAGCGTTGTTCGGATTTACTGGGCGTAAAGGGCGCGTAGGCGGCGTGACAAGTCACTTGTGAAATCTCCGGGCTTAACTCGGAACGGCCAAGTGAAACGGTCATGCTAGAGTGCA
+
CCCCCGGGGGGGGEGGGGGGGGGGGGGGGGGGFGGGGGGFGFGGFGGDGGGGGGGGFGGGGGGG@GGGGGGDEGGGGGGFFFGGGGGGGGGGGGGGGGFGGFGFCFGDFGGGGGGGGFGGFGGGGGGGGGGGGGGGGGGGFDFDCFFGGGGGGGGGGGFGGGGGGGGGDCGGGGFGGGGGDGGGGGGCCGGFFGGGGGCEGGGGGG?F7CGEG5FGDCGGGGCEGGGDGGGGDE8CEFGGGG79FG6:FGGGFCCDEDDG=F7:<7>DE*:53<7C*7*7CF4<25>)176)0684*99*/
@M03506:14:000000000-AKVR1:1:1101:16876:8091 1:N:0:41
CGAACTCCTACGGGAGGCAGCAGTCGGGAATTTTGGGCAATGGGCGAAAGCCTGACCCAGCAACGCCGCGTGAAGGATGAAATCCCTCGGGATGTAAACTTCGCAAGAACGGGAAGAATTAGTAGGGGACAATACCCCCTATGATGACGGTACCGTTTGTAAGCTCCGGCTAACTCCGTGCCAGCAGCCGCGGTAATACGGGGGGAGCAAGCGTTGTTCGGATTTACTGGGCGTAAAGGGCGCGTAGGCGGCCAGCACAAGTCGGTTGTGAAATCTCCGAGCTTAACTCGGAAAGGTCAAC
+
CCCCCGGGGGGGGGGGGGGGGGGGGGGGGGGGGGGGGGFGGGGGGGGGGEGGGEGGGGGGGGGGGGGGGGGGGGGGGGGGGDGGGGGGGGGGGGGGGGGGGGGGGGGGGGGGGGEGGGGGGFGGGGDGGGGGGGGFGGGGGGGGGGGGGGGGGGGGGGGGGGGGGGGGGGGGGGGGGGGGGGGCFGGGGCGGEEGDGGGGGGGGGGGGGFGFEEGGGFFGGGGGGGGGGGGGE:CC*:>EGGDEGECDCE=CDEFGEF45CFGGGG577D+9:>FEC?DCGF>CFBC443>1835>?=FF4
@M03506:14:000000000-AKVR1:1:1101:12692:8091 1:N:0:41
CGAACTCCTACGGGAGGCAGCAGTCGGGAATTTTGGGCAATGGGCGAAAGCCTGACCCAGCAACGCCGCGTGAAGGATGAAATCCTTCGGGATGCAAACTTCGCAAGAACGGGAAGAATAAGTAAGGGTTAATATCTCTTACGATGACGGTACTGTTTGTAAGCTCCGGCTAACTCCGTGCCAGCAGCCGCGGTAATACGGGGGGAGCAGGCGTTGTTCGGATTTACTGGGCGTAAAGGGCGCGTAGGCGGCCACCGCAAGTCGACTGTGAAATCTCCGGGCTTAACCCGGAAAGGTCAGC
+
CCCCCGGGGGGGGGGGGGGGGGGGGGGGGGGGGGGGGGGGGGGGGGGGGGGGGGGGGGGGGGGGGGGGGGGGGGGGGGGGGGGGGGGGGGGGGGGGGGGGGGGGGGGGGGGGGGGGGGGGGGGGGGGGFGGGGGGGGGGGGGGGGGGGGGGGGGGGGGGGGGGGGGGGGGGGGGGGGGGGGGGGGGGGGGGGGGGDGGGGGGGGGC8EGGGGGEGGEFGGGGGGGGFGGGGGGGGGGGGGGGGGCEGGGGGGGDECG@GDE<FEDGGDFGGFCCGGGFC3CBE=?FGFBGFF3<F:==?F)
@M03506:14:000000000-AKVR1:1:1101:3732:8095 1:N:0:41
CGAACTCCTACGGGAGGCAGCAGTGGGGAACCTTGCGCAATGGACGAAAGTCTGACCCAGCAACGCCGCGTGAAGGATGAAGTATTTCGGTATGTAAACCTCGAAAGAATGGGAAGAATAAATGACGGTACCATTTATAAGGTCCGGCTAACTACGTGCCAGCAGCCGCGGTAATACGTAGGGACCAAGCGTTGTTCGGATTTACTGGGCGTAAAGGGCGCGTAGGCGGCTTGACAAGTCACTTGTGAAATCTCCGGGCTTAACTCGGAACGGCCAAGTGAAACTGTCATGCTAGAGTGCA
+
CCCCCGGGGGGGGGGGDGGEEGGGGGGGGGGGGGGGGGGGGGGGGGGGDGGGGGGGGGGGGGGGGGGGGGFGFFGGGDGFFGF<FGGGGGGGGGGGGGGGGGGGGGGGGGGFGGGGGGGGGFGFGGGGGGGGGGGGGGGGGGGGGGGGGDFGGG8FG<FGGFGG?FGGGEDGGGGFCFCD:EGGGEGGGFGECFGFGEGDGEGGGGCGGGGGGGFGGGGDGGGGGGGEEGGGGGGCGCCFGGFCFCGGCGGFGCFDC3DG5FFCFCEDCGGDDCDEC@DFFFF9+8;*):@DFBF=4==4/
@M03506:14:000000000-AKVR1:1:1101:5022:8102 1:N:0:41
CGAACTCCTACGGGAGGCAGCAGCCGCGGTAATACGGGGGGGGCAAGCGTTGTTCGGAATTACTGGGCGTAAAGGGCGCGTAGGCGGCCTTCTAAGTCGGACGTGAAATCCCTCGGCTTAACCGAGGAACTGCGTCCGATACTGAAAGGCTTGAATCCGGGAGAGGGATGTGGAATTCCAGGTGTAGCGGTGAAATGCGTAGATATCTGGAGGAACACCGGTGGCGAAGGCGGCATCCTGGACCGGCATTGACGCTGAGGCGCGAAAGCGAGGGGAGCAAACGGGATTAGAAACCCCAGTA
+
CCCCCGGGGGGGGGGGGGGGGGGGGGGGGGGGGGGGGGCGGGGGGGGGGGGGGGGGGGGGGGGGGGGGGGGGGGGGGGGGGGGGGGGGGGGGGGGGGGGGGGGGGGGGGGGGGGGGDGGGGGGGGGGGGGGGGGGGGGGGGGGGGGGGGGGGGGGGGGGGGGGGGGGGGGGGGGGGGGGGGGFGGGGGGGGGGGGGGGGGGGGGGGGGGGGGGGFEEG8CEGGCGGGGGGGGGGGCGGGGGGGGGEGGDG?CDCE38@CGG*>:*77DF):>GD377BGGGFFEGDG)4FBFFF>B@>@@*
@M03506:14:000000000-AKVR1:1:1101:21449:8121 1:N:0:41
CGAACTCCTACGGGAGGCAGCAGTAACGAATCTTCCGCAATGCGCGAAAGCGTGACGGAGCAATGCCGCGTGCAGGATGAAGCCCTTCGGGGTGTAAACTGCTGTCAGGGTTTAGGAAGCACGTGACCAAACCCAAAGGAAGAGACGACTAACTCTGTGCCAGCATTCGCGGTAATACAGAGGTCTCGAGCGTTAGTCGGAGTCACTGGGCTTAAAGCGTTCGTAGGCTGGCGCGCAGGCGTCGTGGGAAAGCCCTACGCTCAACTGAGGAACTGCACGGCAAACCGCCCGTCGTGGTCCA
+
CCCCCGFGG-EFGCECFEDCEGGGGGG7EBFFGGGFFGG7FGGGGEFF+CFFGGGDC7:@CF,C@FFGDCGGGDFGGFF8FF<CFFF=DFGEFEG9EFGGAFG<FE9FEFGFFGF8FGGGGFCFGDFGGCFGFFGFACGFFCFC<>+8CFEFG,@C9F,FFEGG:,7DDFFEG**@2<F2,:CFCFFGBFGGGGGEFG@C*BEF:BEGFC>65C>E9CEG:CGEC@5C8AECEGCE7CD8C5=5EE*756=772:**)*1:*/+:>CFFD<@**96*)99D))**075(18,).<))019*
@M03506:14:000000000-AKVR1:1:1101:14251:8156 1:N:0:41
CGAACTCCTACGGGAGGCAGCAGTGGGGAATTGTTCGCAATGGGCGCAAGCCTGACGACGCAACGCCGCGTGGAGGATGAAGATCTTCGGGTCGTAAACTCCTTTCGATCGAGACGAACGGCCTCTGGGTGAACAATCCAGGGGAGTGACGGTACCGAGAGAAGAAGCCCCGGCTAACTCCGTGCCAGCAGCCGCGGTAATACGGGGGGGGCAAGCGTTGTTCGGAATTACTGGGCGTACAGGGCTCGTAGGTGGCCAACTAAGTCAGACGTGAAATCCCTCGGCTTAACCGGGGAACTGC
+
CCCCCGFGGFGGEEGGGDGGGGC@CFFDE7AFEGGDGGCEGGFDFCGGD:FGGGGGG7FGGGGGGGGEEEGGGGGGGGCFGGAFGGGGEEFFGGG?FFGGGGGGGGD7DGGDE@GGCEGGGGGEFGGDGGGGFGGGFGCGFGDG>FFGGFGFGGGGGEGG7C,<F7CGGGGGGGGGGFGFFGGGGGCCCG6@FEGD5CC>FGCEGGDE>C8EG5FGEEEC8CFCEECF+:FGGGGGG=D*:2*C5*:9ECFEFGGG=?FG66<F9CEC+CE31**0:6FC*8BGC)774C6(<7>E3))9*
@M03506:14:000000000-AKVR1:1:1101:4324:8185 1:N:0:41
CGAACTCCTACGGGAGGCAGCAGTGGGGAATTGTTCGCAATGGGCGCAAGCCTGACGACGCAACGCCGCGTGGAGGATGAAGGTCTTCGGATTGTAAACTCCTGTTGCCCGGGACGAAAAGCTTCGACCTAACACGTTGAAGTCTGACGGTACCGGGTGAGGAAGCCCCGGCTAACTCTGTGCCAGCAGCCGCGGTAATACAGAGGGGGCAAGCGTTGTTCGGAATTACTGGGCGTAAAGGACGCGTAGGCGGCCCGCTAAGTCGAACGTGAAATCCCCGGGCTCAACCCGGGAACTGCGG
+
CCCCCGGGGGGGGGGGGGGGGGGGGGGGGGGGGGGGGGGGGGGGGGGGGGGGGGGGGGGGGGGGGGGGGGGGGGGGGGGGGGGGGGGGGGGGGGGGGGGGGGGGGGGGGGGGGGGGGGGGGGGGGGGGGGGGGGGGGGGGGGGGGGGGGGGGGGEGGFGGGGGGGGGGGGGGG>GGFFGGGGGGGGGGGGGGGGEEGGGGGGGFGGGGGGGGGCGGGGGGGGGGGGGCFGGFGFGGGGGGG*:EGG=DG=EGDGEDEF3DGGCFEGGGGCFFC7CCFFGGDF>:564?:CEBF:BFFFFF)
@M03506:14:000000000-AKVR1:1:1101:5514:8188 1:N:0:41
CGAACTCCTACGGGAGGCAGCAGCCGCGGTAATACGGAGGGTGCAAGCGTTATCCGGATTTACTGGGTTTAAAGGGTGCGTAGGTGGGTCTGTAAGTCAGTGGTGAAATCTCCGGGCTCAACCCGGAAACTGCCATTGATACTATAGGTCTTGAATTATCTGGAGGTAAGCGGAATATGTCATGTAGCGGTGAAATGCTTAGATATGACATAGAACACCAATTGCGAAGGCAGCTTACTACGGATGTATTGACACTGAGGCACGAAAGCGTGGGGATCAAACAGGATTAGAAACCCCTGTA
+
CCCCCGGGGGGGGGGGGGGGGGGGGGGGGGGGGGGGGGBFGGGGGGGGGGGGGGGGGGGGGGGGGGGGGGGGGGGGGGGGGGGGGGGGGGGGGGGGGGGGGGGGGGGGGGGGGGGGGGGGGGGGGGGGGGGGGGGGGGGGGGGGGGGGGGGGGGGGGGGGGGGFGGGGGGGGGGGGGGGGGGFGGGGGGGGGGGGGGGGGGGGGGGGGGGGGGGGGGGGGGGGFGGGGEEFCEGGGGEGGGGGGGGGGDECFDGFGGFGGGGGGGGEDGGGEDGGGGFGGGFFGF>FFFG4>F?07)8<F4
@M03506:14:000000000-AKVR1:1:1101:14314:8193 1:N:0:41
CGAACTCCTACGGGAGGCAGCAGTCGGGAATTTTGGGCCATGGGGGAAACCCTGACCCAGCAACGCCGCGTGAAGGATGAAGTATTTCGGTATGTAAACTCCGAAAGACTAGGAAGAATAAATGACGGTACTATTTATAAGGTCCGGCTAACTACGTGCCAGCAGCCGCGGTAATACGTAGGGACCAGGCGTTGTTCGGATTTACTGGGCGTAAGGGGCGCTTAGGCGTCGCGGTAGGTCAGGTGGGAAATCCCGGTGCTTAACTCAGATCGGCCAACTGATACTGCAGTGTTAGAGGGCG
+
@@ACB<CFFF@BEGDEGE,CC<EFEFGG@FFGGG9@FG8FF<FGG@@CFGCGF,,CFGFCEF@E:@F7@7448DF8,C,CFEFFAAF@EF+4B=5<<FFD,?4>=++4,??FGG9?=FBFF9F9F?@7:<=<FFF<,,CDD<=>B@FE:+,8@CF+@<D@=>+@8@<*3:**5:@FFGGGCCE7FGG88:F**=*4+;7C@B9?9;CFF*=38B*<CGG=E**2<90?***:?C*:*;2<0**3<***+20+0+*/*.)0+A*+3:AFF*+875*7*)*2:4*++*:*(2))****6))7)
@M03506:14:000000000-AKVR1:1:1101:20281:8228 1:N:0:41
CGAACTCCTACGGGAGGCAGCAGTGGGGGATTGTTCGCAATGGGCGCAAGCCTGACGACGCAACGCCGCGTGGAGGATGAAGACCTTCGGGTCGTAAACTCCTTTCGATCGAGACGAATGGCCTCCGGGTGAACAGTCCGGAGGAGTGACGGTACCGAGAGAAGAAGCCCCGGCTAACTCCGTGCCAGCAGCCGCGGTAATACGGGGGGGGCAAGCGTTGTTCGGAATTACTGGGCGTAAAGGGCTCGTAGGTGGCCAACTAAGTCAGACGTGAAATCCCTCGGCTTAACCGGGGAACTGC
+
CCCCCGGGG9FGGGGGGGGGGGGGGGGGGGGGGGGGGGGGGGGGGGGGGGGGGGGGGGGGGGGGGGGGGGGGGGGGGGGGGGGGGGGGGGGGGGGGGGGGGGGGGGGGGGGGGGGGGGGGGGGGGGGGGGGGGGGGGGGEGGGGDGGGGGGGGGGGGGG7FFGGFGFGGGGGGGGGGGGGGGGFDGCEGGGGFEEEGCGGGGGGGGGGGGGG>GGDG=EGEFGGGCCCFGGGGGGFGGC8CGGGG=7CE5CE>FGGG:9C?AC?+0?DCFG5<D59C=4CFFEED:DFA:BBD3@BB3FF4
@M03506:14:000000000-AKVR1:1:1101:6620:8232 1:N:0:41
CGAACTCCTACGGGAGGCAGCAGTGGGGAATATTGCGCAATGGGCGGAAGCCTGACGCAGCGACGCCGCGTGAGGGACGAAGGCCTTCGGGTTGTAAACCTCTTTCAGCAGGGACGAAGCGGAAGTGACGGTACCTGCAGAAGAAGCACCGGCCAACTACGTGCCAGCAGCCGCGGTAATACGTAGGGTGCGAGCGTTGTCCGGCATTATTGGGCGTAAAGAGCTCGTAGGCGGTTTGTCGCGTCGACTGTGAAAACCCGAGGCTTAACCTCGGGCCTGCAGTCGATACGGGCAGACTAGG
+
CCCCCGGGGGGGGGGGGGGGGGGGGGGGGGGGGGGGGGGGGGGGGGGGGGGGGGGGGGGGGGGGGGGGGGGGGGGGGGGGGGGGGGGGGGGGGGGGGGGGGGGGGGGGGGGGGGGGGGGGGGGGGGGGGGGGGEGGGGGGFGGGGFGGGGGEGDEFGGFFGGGFGGGGGGGFGGGGEEGGGGGCFFGGGGGEGGGGGEEGGGGG*?:FGFGGGGGGGGGGCD6*<CCE55=F5EEG5=FFGGG=5=EDC5?7*<C7*09C*:)2*9C:FC957CGGD>FF4;F+/.*04C>>3)7)56?4)
@M03506:14:000000000-AKVR1:1:1101:10158:8255 1:N:0:41
CGAACTCCTACGGGAGGCAGCAGTGGGGAATTGTTCGCAATGGGCGCAAGCCTGACGACGCAACGCCGCGTGGAGGATGAAGACCTTCGGGTCGTAAACTCCTTTCGACCGAGAAGAATGGCCTACGACCTCATACGTCGTAGGCATGACGGTATCGAGGGAGGAAGCCCCGGCTAACTCTGTGCCAGCAGCCGCGGTAATACGGGGGGGGTAAGCGTTGTTCGGAATTACTGGGCGTAAAGGGCTCGTAGGCGGCCAACTAAGTCGGACGTGAAATCCCTCAGCTTAACTGGGGAACTGC
+
CCCCCGGGGGGGGGGGGGGGGGGGGGGGGGGGGGGGGGGGGGGGGGGGGGGGGGGGGGGGGGGGGGGGGGGGGGGGGGGGGGGGGGGGGGGGGGGGGGGGGGGGGGGGGGGGGGGGFDFFGGGGGGGGGGGGGGGGGGGGGGGGGGGGGGGGGGGGGGGGGGGGGGGGGGGGGGGGGGFGGGGGGGGGGGGGGGGGGGGGGGGGGDGGDGGEGFGGGCEGGGGGGGGFGGG7EDGGGGGGGGGGGFGGD=EE45EGE>FGGFGGEG5C*7>)*9C?>*2>67:FC*7*606-75>)<:?6*
@M03506:14:000000000-AKVR1:1:1101:20800:8261 1:N:0:41
CGAACTCCTACGGGAGGCAGCAGTGGGGAATTTTGGGCAATGGGCGCAAGCCTGACCCAGCAACGCCGCGTGAGGGAGGAAATCCTTCGGGATGTAAACCTCACAAGCAAGGGAAGAGCGCTCAGGGGTGAATACCCCCTGAGTCCGACGGTACCTTGCGTAAGCCACGGCTAACTACGTGCCAGCAGCCGCGGTAATACGTAGGTGGCAAGCGTTGTTCGGAATTATTGGGCGTAAAGGGCGCGTAGGCGGTCTTGTAAGTCAGCTGTGAAAGCCCGGGGCTCAACCCCGGAGGGTCGGC
+
CCCCCGGGG<DEGGGGGEGGGGGGGGGGG7FGGGFGGGFGGGGGGGGGGGGGGFFGGGGGGGGGGGGGG:CEGGFGGGGGGGGGGAFGGGGGDEFGGGGGGGGG8FCFGCGGGCDGGDGGGCCFGGGGGGGGGFGFGGG7<DCFGGGGEGGGFCGGGCFGGGGGGGGGGGGCFCFG9FGFGGGGGGF+BFEEEG@EEGGGGGGFD<CFDG9CFGAECE=@?E5CFFCG+72;CE88E5*A5EED5*:<CCEEGG5??*:GGCDD7FGGFF?*::<=D:)5)7DFFF5>?7@B35)7<FE33
@M03506:14:000000000-AKVR1:1:1101:25050:8261 1:N:0:41
CGAACTCCTACGGGAGGCAGCAGTAGGGAATATTGGGCAATGGGCGAAAGCCTGACCCAGCAACGCCGCGTGTGCGATGAAGGCCTTCGGGTCGTAAAGCACTTTTCTGAGGAATGAGAAAGGACAGTACCTCAGGAATAAGTCTCGGCTAACTACGTGCCAGCAGCCGCGGTAAAACGTAGGAGACGAGCGTTATCCGGATTTACTGGGCGTAAAGCGTGTGCAGGCGGTTCGGCAAGTTGGATGTGGAATCTCCCGGCGCAACTGGGAGGGGTCGTTCAATACTACCGAACTTGGGGTC
+
-ACCCGGGGGGDGGGGGGGGGGGAEGGGGFFGGG<9FGGGGGGGGGGGDGGGGGFFGG8FFFCGDGC6CFCEEGGGEGGGGGGGGGCFFGGGGDGFGGGGGEFFGGGGGFGGCFFFGGGFGFGGGFGGFFE95BDFDFGBFFGGCADEGGGFGCFFC<FFGGCGGGGDGGEC>*>FFGGFGGGGGCFEGG>CGGD7CGGG7*=F,+22?FCE=>C>EGEGGGG+<9C=>EC8*:5?*/5<9:CC7<6CGC++02<>C.C5**):=*?FF*:>DGGEC@DC7/*0<*2*.9.()8*9)5@3)
@M03506:14:000000000-AKVR1:1:1101:3079:8272 1:N:0:41
CGAACTCCTACGGGAGGCAGCAGTGGGGAATATTGGACAATGGGCGAAAGCCTGATCCAGCAATGCCGCGTGAGTGATGAAGGCCTTAGGGTTGTAAAGCTCTTTTACCCGGGATGATAATGACAGTACCGGGAGAATAAGCTCCGGCTAACTCCGTGCCAGCAGCCGCGGTAATACGGAGGGAGCTAGCGTTATTCGGAATTACTGGGCGTAAAGCGCACGTAGGCGGCTTTGTAAGTTAGAGGTGAAAGCCTGGAGCTCAACTCCAGAACTGCCTTTAAGACTGCACCGCTTGAATCCA
+
CCCCCGGGGGGEGGGGGGGGEGGFFGGGGGFFFGGCGGGGGGGGGGGGGGGGFGCFGGGGGGGGGGGGGGGGDGAEGGFGGAFG?FGGFGGGFGGGFGFFFFGGGGFGGGGGGCGGGGGGGGGGGGGGCFGGGGDGGGGGFGFGGGGGGGGGGGGGG?F@F7CEGGGDGGGGGDGFGGGGGGE=FFGGGGG:CFFF9BFE@>EGGGGGFGGGEGF+;EE5*:F6CGGEGGG8FFGC9CGGGD?CEFGGCFFFFCF3*>C*<9FEEF67CF6@GFC?FFFG7969<@GF>537B35>@4/?*
@M03506:14:000000000-AKVR1:1:1101:6762:8276 1:N:0:41
CGAACTCTACGGGAGGCAGCAGCCGCGGTAATACAGAGGTCCCAAGCGTTGTTCGGATTCATTGGGCGTAAAGGGTGTGTAGGCGGCGCCGTAAGTCAGGTGTGAAATCTCGGGGCTTAACTCCGAAACTGCATTTGATACTGCGGTGCTTGAGGACTGGAGAGGAGACTGGAATTTACGGTGTAGCGGTGAAATGCGTAGATATCGTAAGGAAGACCAGTGGCGAAGGCGGGTCTCTGGACAGTTCCTGACGCTGAGACACGAAGGCCAGGGGAGCAAACGGGATTAGAAACCCCAGTAG
+
CCCCCGGGGGGGGGGGGGGGGGGGGGGGGGGGGGGGGGGGGGGGGGGGGGGGGGGGGGGGGGGGGGGGGGGGGGGGGGGGGGGGGGGGGGGGGGGGGGGGGGGGGGGGGGGGGGGGGGGGGGGGGGGGGGGGGGGGGGGGGGGGGGGGGGGGGGGGGGGGGGGGGGGGGGGGGGGGGGGGGGGGGGGGGGGGGGGGGGGGGGGGGGGGGGGGGGGGFGGGGGGGDGGGGGGGGGGGGGGGGGGGGGCFGGGGGGGDGFGGGGGGGDGFGFFFG:CE3<>CCBBGC>D?>CF9?F)7:D:F6
@M03506:14:000000000-AKVR1:1:1101:6986:8278 1:N:0:41
CGAACTCCTACGGGAGGCAGCAGTCGAGAATTTTTGACAATGGGGGAAGCCCTGATCGAGCGACGCCGCGTGGAGGATGAAGGTCTTCGGATTGTAAACTCCTGTCATTGGGGAACAAGGTGCATACGTTAACTGCGTGTGCATTGATAGTACCCGAAGAGGAAGAGACGGCTAACTCTGTGCCAGCAGCCGCGGTAATACGAGGGGGGCAAGCGTTGTTCGGAATTATTGGGCGTAAAGGGTGCGTAGGCGGTTTGGTAAGTCTTGTGTGAAATCTTCAGGCTCAACTTGAAGTCTGCAC
+
CCCCCGGGGGGGEGGGGGGGGGGGGGGGGGGGGGGGGGGGGGGGGGGGGGGGGGGGGGGGGGGGGGGGGGFGGGGGGGDFFGGGGGGGGGGGGGGGGGGGGGGGGGGGGGGGGGGGGGGGGGGGGGGGGGGGGGGGGGGGGGGGGGGFGGGGGGFFGGDCFGGGGGGGGGGDGEFGGGCFGGGGGGGGGGGGGGEGEGCFGGFGGGEGGDGGGGGC*:EGGGGCCFCFEFEFFGECG5FGGGFGEGECDGCGG*:9CBGC7C:EGGGGG>:@FC>E7@CGGFF77**8<*7<@FF@F?FF<
@M03506:14:000000000-AKVR1:1:1101:20396:8281 1:N:0:41
CGAACTCCTACGGGAGGCAGCAGCGGGGAATCTTGCGCAATGGGCGAAAGCCTGACGCAGCAACGCCGCGTGCGGGAAGAAGGCCTTAGGGTTGTAAACCGCTTTCAGTAGGAACGAAATTGACGGTACCTGCAGAAGAAGGTGCGGCCAACTACGTGCCAGCAGCCGCGGTGACACGTAGGCACCAAGCGTTGTCCGGATTTATTGGGCGTAAAGAGCTCGTAGGCGGTTGAGTAAGTCGGGTGTGAAAACTCTGGGCTTAACCCAGAGCCGCCACTCGATACTGCTCTGACTTGAGTTC
+
CCCCCGGGGEGGGGGGGGGGGGGGGGGGGGGGGGGGGGGGGGGGGGGGGGGGGGGGGGGGGGGGGGGGGGGGGGGGGGGGGGGGGGGGGGGGGGGGGGGGGGGGGGGGGGGGGGGGEGDGGGGGGGGGGGGGGGGGGGGGGGGFFGGGGGGGGGGGGGGGGGGGGGGGGGCFGGGGGGGGGGGGGGGGGGGEDGGGGGGEEECCFGGGGGGGGGGGFGGGGGGGGGGGGEDGCGGGGGGFEGGCE:CFEF??F?C>FFGGCC>:EFEF*7?FGGG55FG<CFFG?7D?27?)@7??*)/**
@M03506:14:000000000-AKVR1:1:1101:22131:8300 1:N:0:41
CGAACTCCTACGGGAGGCAGCAGCCGCGGTAATACGAAGGGGGCTAGCGTTGCTCGGAATTACTGGGCGTAAAGGGCGCGTAGGCGGACAGTTAAGTCAGAGGTGAAAGCCCAGGGCTCAACCCTGGAATTGCCTTTGATACTGGCTGTCTTGAGTATGGGAGAGGTGAGTGGAACTCCGAGTGTAGAGGTGAAATTCGTAGATATTCGGAAGAACACCAGTGGCGAAGGCGACTCACTGGCCCATTACTGACGCTGAGGCGCGAAAGCGTGGGGAGCAAACAGGATTAGAAACCCGAGTA
+
CCCCCGGGGGGGGGGGGGGGGGGGGGGGGGGGGGGGGGGGGGGGGGGGGGGGGGGGGGGGGGGGGGGGGGGGGGGGGGGGGGGGGGGGGGGGGGGGGGGGGGGGGGGGGGGGGGGGGFGGGGGGGGGGFFGFFFGGGGGGGGGGGGGGGGGFFGGGGFGGGGGGGDGGGGGGGGGGGGGGGGFGE?FGFFEGGFCFDGGGGGGGGGGGGGGGGGGGFFGGGGGGGGGGCEGGGGGDFFGGGGGGGFF>EE9+7EE3E>FFFCGEECEDGGE>GGG=DFGGGFFDC59??GFAF?FBFDF;0
@M03506:14:000000000-AKVR1:1:1101:10997:8306 1:N:0:41
CGAACTCCTACGGGAGGCAGCAGTGGGGAATTTTGGACAATGGGGGCAACCCTGATCCAGCCATGCCGCGTGCGGGAAGAAGGCCTTCGGGTTGTAAACCGCTTTTAGTCGGGAAGAAAAGGCAACTCTTAACACGGGTTGTTCTTGACGGTACCGGCGGAATAAGCACCGGCTAACTACGTGCCAGCAGCCGCGGTAATACGTAGGGTGCGAGCGTTAATCGGAATTACTGGGCGTAAAGCGTGCGCGGGCGGTTCGTTAAGTCAGATGTGAAAGCCCCGGGCTCAACCTGGGAACTGCA
+
CCCCCGGGGGGGGGGGGGGGGGGGGGGGGGGGGGGGGGGGGGGGGGGGGGGGGGGGGGGGGGGGGGGGGGGGGGGGGGGGGGGGGGGGGGGGGGGGGGGGGGGGGGGGGGGGGGGGGGGGGGGGGGGGGGGGGGGGGGGGGGGGGGGGGGGGGGGGGGGGGGGGGGGGGGGGGGGGGFGGGGGGGGDFGGGGGGCGEGGGGGGFGGGGFGGGGGGGCGGGEDGGEGGGGGGCGGGGGGGGGGEEDEGGGGGGGGEDEEGGGGGDGFFFGGFFGFGGGFG3<BBE5>CF?GF?:>)?F)/6*
@M03506:14:000000000-AKVR1:1:1101:3497:8312 1:N:0:41
CGAACTCCTACGGGAGGCAGCAGTGGGGAATTTTGGGCAATGGGCGAAAGCCTGACCCAGCAACGCCGCGTGAGGGAGGAAATCCTTCGGGATGTAAACCTCACAAGCAAGGGAAGAGAGCTCAGGGCCGAATAAGCTTTGAGTCCGACGGTACCTTGCGTAAGCCACGGCTAACTACGTGCCAGCAGCCGCGGTAATACGTAGGTGGCAAGCGTTGTTCGGAATTATTGGGCGTAAAGGGCGCGTAGGCGGCTTGCTAAGTCGGTTGTGAAAGCCCGGGGCGCAACCCCGGAGAGTCGAC
+
CCCCCFGFGGGGGGGGGGGGGGGGGGGGGGGFGGGGGGGGGGGGGGGGGGGGGGGGGGGEFFGGGGGGGGGGGGGGGGGGGGGGGGGGGGGGGGFFGGGGCGGGGGGGGGGFGGGGGGGGGFGBFCGGCGGGFGGGDFFGGGGFFFFEDFGGGGGCFF7CFGGGGCFFGGDGGGGFCFG@C@FGGGGGGGGGGGEFGGGGFEGGGGGFFGGGGE;*:*AC??8A@89CGGGFDG?CCFFCECE*>5CDGGEGG55CFFGFGEFEC)/<*9E@F*26/8<<C>0>53)5(9>>>)5<@BD))
@M03506:14:000000000-AKVR1:1:1101:14185:8348 1:N:0:41
CGAACTCCTACGGGAGGCAGCAGTGGGGAATTTTGCGCAATGGGCGAAAGCCTGACGCAGCAATGCCGCGTGAAGGATGAAATCCCTCGGGATGTAAACTTCGTAAGTGTGGGAAGAACACGATGACGGTACCACACGTAAGCCCCGGCTAACTCCGTGCCAGCAGCCGCGGTAATACGGGGGGGGCAAGCGTTGTTCGGAATTACTGGGCGTAAAGGGCGCGTAGGCGGCTTTTCAAGTCGGGCGTGAAATCTCCAGGCTTAACCTGGAAGGGTCGTTCGATACTGTTAAGCTAGAGGGG
+
CCCCCGGGGGGGGGGGGGGGGGGGGGGGGGGGGGGGGGGGGGGGGGGGGGGGGGGGGGGGGGGGGGGGGGGGGGGGGGGGGGGGGGGGGGGGGGGGGGGGGGGGGGGGGGGGGGGGGGGGFGGGGGGGGGFGGGGGGGGGGGGGGGGGGGGGGGGCFGGGGGGGGGGGGGGGGGGFGGGGGGGGGGGGGGGGGEGGGFEGG>FGGGDFGFGGGGGFGFGGGEGGDGGFGGGEGCFFG?F@FGGGGGGGGFCFCEG7C?CFFGGEDF7CGCC?GGFGC;CFD@FGEF>FAC721189**..)
@M03506:14:000000000-AKVR1:1:1101:8983:8356 1:N:0:41
CGAACTCCTACGGGAGGCAGCAGCCGCGGTAATACGGAGAGTGCGAGCGTTGTCCGGAATCATTGGGCGTAAAGGGCGCGTAGGTGGCCTGGTCAGTTCGTGGTGAAAGCGCGGGGCTCAACCCCGCGTCGGCCATGAATACTGCGAGGCTGGAGCACTGTAGAGGCAGGCGGAGTTCCGGGTGTAGCGGTGGAATGCGTAGAGATCCGGAAGAACACCGGTGGCGAAGGCGGCCTGCTGGGCAGTTGCTGACACTGAGGCGCGACAGCGTGGGGAGCAAACAGGATTAGAAACCCGGGTA
+
CCCCCGGGGGGGGGGGGGGGGGGGGGGGGGGGGGGGGGB@FFGGGGGGGGGGGGGGGGGGGGGGGGGGGGGEFGGGGGGGGGGGGGGGGGGGGGGGGGGGGGGGGGGGGGGGGGGGGGFGGGGGGGGGGGGGGGDGGGGDGGGGGGGGGGGGGGGGGGGGGGGGFCGGGGGGGEGGGGGCEE?EEGGGEGEEGFFGGGGGGGGGFGFFGECGGGFGGGGGGGGGFGGGGGGGGGDCFGCG6EGGGG7FFFCFGGG7@=FFFGGGEGCDFD*<DDG5C.CF6:5FE>*@2>BAF)78>EE>0
@M03506:14:000000000-AKVR1:1:1101:5419:8388 1:N:0:41
CGAACTCCTACGGGAGGCAGCAGTCGGGAATTTTGGGCAATGGGCGAAAGCCCGACCCAGCAACGCCGCGTGAAGGATGAAATCCCTCGGGATGTAAACTTCGCAAGAACGGGAAGAATTAGTGGAAGTTAATACCTTCCACGATGACGGTACCGTTTGTAAGCTCCGGCTAACTCCGTGCCAGCAGCCGCGGTAATACGGGGGAGCAAGCGTTGTTCGGATTTACTGGGCGTAAAGGGCGCGTAGGCGGCCTCCGCAAGTCAGTCGTGAAATCTCCGAGCTTAACTCGGAAAGTGCAACT
+
CCCCCGGGGGGGGGGGGGGGGGGGGGGGGGGGGGGEGGGGGGGGGGGGGGGFGGGGGGGGGGGGGGGGGGGGGGGGGGGGGGGGGGGGEGGCFGGGGGGGGGGGGGGGGGGGGFGGGGGGGGFDDGGFFFGGGGGFFGGGGGGGGGGDCCFDGGGGGGGGGEGGGGGGEGGGGGGGFGGGGGGGGGGGGGGGDFDEGGGFEDCCCGGGFGCC888C>FEGEEEFF@CGGFDE*7?FGGCCC7ECCE56:CED<C53;>)/0<DGF7C<CC=9CF*+*017D@4+09:@:CB?>;*/097))
@M03506:14:000000000-AKVR1:1:1101:4091:8401 1:N:0:41
CGAACTCCTACGGGAGGCAGCAGCCGCGGTAATACGGAGGGTGCGAGCGTTAATCGGAATTACTGGGCGTAAAGCGCACGTAGGTGGTCGGATAAGTCGGATGTGAAGGCCCTGGGCTTAACCTGGGAACTGCATTCGATACTGCCCGGCTAGAGTATGGGAGAGGGAAGCGGAATTTCCGGTGTAGCGGTGAAATGCGTAGATATCGGAAGGAACACCAATGGCGAAGGCAGCTTCCTGGCCCAATACTGACGCTCAGGTGCGAAAGCGTGGGGATCAAACAGGATTAGAAACCCGAGTA
+
CCCCCGCEGGGGGGGGDGGGGGGGGGGGEFGEGGFGDE:F7FGGGDGGGGGGGGFFGEGGCGGFGCFFGGGGGGG7CEDFEFFEFGDG9FGCFGFG@FFGGGDGAGGEGGDFEFGGGFGFFGGGGGGFGFFGFCGDGGGEGGG<FCF7F@FD7FCFFFGC>EECFDGGGGGEFC@@FFGFGD7CFGFGG74CFFGGGGGEE58BF7ECECEDD*;C8=88@CCDGGGDEE5*A5FCFGGGGFF5:A=DGFG76ECGC)**02C5*7=)*9:73D)/575C*6>GGFG484@AF45<@E)8)
@M03506:14:000000000-AKVR1:1:1101:10837:8405 1:N:0:41
CGAACTCCTACGGGAGGCAGCAGCCGCGGTAATACAGAGGGGGCAAGCGTTATTCGGAATTATTGGGCGTAAAGGGCGCGTAGGCGGTCGTGCAAGTGGAAGGTGAAATCCCTCGGCTCAACCGAGGGACTGCCTTTCAAACTGCTTGACTTGAGTCCGGGAGAGGTGAGTGGAATTCCCAGTGTAGCGGCGAAATGCGTAGATATTGGGAGGAACACCAGTGGCGAAGGCGGCTCACTGGACCGGAACTGACGCTGAGGCGCGAAAGCGTGGGGAGCAAACGGGATTAGAAACCCGAGTA
+
CCCCCGGGGGGGGGGGGGGGGGGGGGGGGGGGGGGGGGEDFGGGGGGGGGGGGGGGGGGGGGGGGGGGGGGGGGGGGGGGGGGGGGGGGGGGGGGGGGGGGGGGGGGGGGGGGGGGGGGGGGGGGGGGGGGGGGGGGGGGGGGGGGGGGGGGGGGGGGGGGGGGGGGGGGGGGFGGGGGGGGGGGGGGGGGGGGGGGGGGGGGGGGGGGGCGGGGGGGGGGGGGGGGGGGGGGGGGGFGGGGGFGGGGEGGFFGGGGFGGGCCGG3EGFGGFGGG7C5996>EGGE3<?G?A=5>@;:B>)
@M03506:14:000000000-AKVR1:1:1101:24499:8411 1:N:0:41
CGAACTCCTACGGGAGGCAGCAGCCGCGGCAAGACGAACTGTCCTAACGTTGTTCGGAATCACTGGGCTTAAAGGGCGCGTAGGCGGTCGAACAAGTCAGGGGTGAAATCCTGCAGCTTAACTGTAGAAGTGCCTCTGATACTGTTCGTCTCGAGGGAGATAGGGGTGTGCGGAACTTCCAGTGGAGCGGTGAAATGCGTTGATATTGGAAGGAACGCCGGAGGCGAAAGCGGCGCACTGGATCTCTACTGACGCTGAGGCGCGAAAGCCAGGGGAGCAAACGGGATTAGAAACCCCAGTG
+
CCCCCGGGGGGGGDGGGGGGGGGGFGGGDGGGFFGGGGGGGGGGGGGGGGGGGGGGGGGGGGGGGGGGGGGGGGFGGGGGGDFGGGGGGGGGGGGGGGGGFGGGGGG9FFGGGGGGGGCDFEFFGGGGGGFGGGCGGGGFGGGGGCGEGGGFGG7CG@FGDCF7C:CFGGGGE7FEG@FFEFGGDCGGGGEFGGGGGGGG5*;@9E7FFCGGDGGGDGEEC*??EG58*/*:8:CECEGG6AFC?EFFGF9AFGC**5>355>EECCDGDGFGGGGD>FCC;>CC><)5DF9F4@BF5>6/
@M03506:14:000000000-AKVR1:1:1101:10729:8435 1:N:0:41
CGAACTCCTACGGGAGGCAGCAGTGGGGAATTGTTCGCAATGGGCGCAAGCCTGACGACGCAACGCCGCGTGGAGGATGAAGATCTTCGGGTCGTAAACTCCTTTCGATCGGGACGAATGATCGGTGACCTAATACGTCATCGGAATGACGGTACCGAGAGAAGAAGCCCCGGCTAACTCCGTGCCAGCAGCCGCGGTAATACGGGGGGGGCAAGCGTTGTTCGGAATTACTGGGCGTAAAGGGCGCGTAGGCGGCCTTCTAAGTCGGACGTGAAATCCCTCTGCTTAACCGAGGAACTGC
+
CCCCCGGGGGGGGGGGGGGGGGGGGGGGDGGGGGGGGGGGGGGGGGGGGGGGGGGGGGGGGGGGGGGGGGGGGGGGGGGGGGGGGGGGGGGGGGGGGGGGGGGGGFGGCGGGDGGGGGGGGGGGGGDFFFGGGGCGGGGGGGGG7BFGGGGDGFEFGGDBFEFGGGCFFEGGGGGGGGGGGGGGGFEGGFGGGCCEG*:EFG:@EEGDDEGEGGGGGCEEE=FEGEGGGFG9F6EE=EC;CFFEGGGG8>=EF5CCGBFCECFCCFGC77E517CDF=*96))<9@FFFGF>553@556=4
@M03506:14:000000000-AKVR1:1:1101:15484:8438 1:N:0:41
CGAACTCCTACGGGAGGCAGCAGCCGCGGTAATACGTAGGGACCAAGCGTTGTTCGGATTTACTGGGCGTAAAGGGCGCGTAGGCGGCTTGTCAAGTCACTTGTGAAATCTCTGGGCTTAACCCAGAACGGCCAAGTGAAACTGACATGCTAGAGTGCAGAAGGGGCAATCGGAATTCTTGGTGTAGCGGTGAAATGCGTAGATATCAAGAGGAACACCTGAGGTGAAGACGGGTTGCTGGGCTGACACTGACGCTGGTGCGCGAAAGCCAGGGGAGCAAACGGGATTAGAAACCCGTGTA
+
CCCCCGGGGGGGGGGGGGGGGGGGGGGGGGGGGGGGGGGGGGGGGGGGGFFGGGGGGGGGGGGGGGGGGGGGFGGGGGGGFGGGGGGGGGGGGGGGGGGGGGGGGGGGGGGGGGGGGGGGGGGGGGGGGGGGGGFGGGGGGGGGGGGGGGGGGGGGGGGGGGGGGDGGGGGGGGEGGGGGGGFGGGGGGGFGFGGFGGGGGGGGGGGGGGCFGFGGGGEGGGFFGFFGGGFGGGG55CFGEGGGGGGFGGGCGGDGGEFFGGCGG3CDGFFFGD3CDEFGDFBEGE3?BGFAFF4>B5>5)
@M03506:14:000000000-AKVR1:1:1101:8952:8444 1:N:0:41
CGAACTCCTACGGGAGGCAGCAGCCGCGGTAAGACGAACCACACAAACGTTATTCGGAATTACTGGGCTTAAAGGGTGCGTAGGCGGCGCGGAAAGTTGGGTGTGAAATCCCTCGGCTCAACCGAGGAACTGCGCCCAAAACTACCGTGCTCGAGGGAGATAGAGGTGAGCGGAACTTAGGGTGGAGCGGTGAAATGCGTTGATATCCTAAGGAACACCCGTGGCGAAAGCGGCTCACTGGGTCTCTTCTGACGCTGAGGCACGAAAGCTAGGGTAGCGAACGGGATTAGAAACCCGAGTA
+
CCCCCGGGGGGGGGGGGGGGGGGGGGGGGGGGGGGGGGGGGGGGGGGGGGGGGGGGGGGGGGGGGGGGGGGGGGGGGGGGGGGGGGGGGGGGGGGGGGGGGGGGGGGGGGGGGGGGGGGGGGGGGGGGGGGGGGGGGGGGGGGGGGGGGGGGGGGGGEGGGGGGGGGGGGGGGFGGGGGGGGGGGGGGGGEGGGFFGGGGGGFGFGGGGGGGGGGGGF;EGGGGGGGGGGGGGCCGGGGGGGGGCF7CFGGGGEGGGFGGGGGGGGCDF7CFDD<FGFGCDDEGG5C@FF=9B)))8)8>)
@M03506:14:000000000-AKVR1:1:1101:19691:8450 1:N:0:41
CGAACTCCTACGGGAAGGCAGCAGTCGGGAATTTTGGGCAATGGGCGAAAGCCTGACCCAGCAACGCCGCGTGAAGGATGAAATCCCTCGGGATGTAAACTTCGCAAGAACGGGAAGAATAAGTGGAAGTTAATACCTTCCATGATGACGGTACCGTTTGTAAGCTCCGGCTAACTCCGTGCCAGCAGCCGCGGTAACACGGGGGGAGCAAGCGTTGTTCGGAATCACTGGGCGTAAAGGGCGTGTAGGCGGTCAAGTAAGTGGAATGTGAAACGCCTCGGCTTACCCGAGGACCTGCATC
+
CCCCCGGGG-EF;FEGGCFFGGFGGGCFGGEGGGG9CGGGFGGDGFGDGDGGGGG?FGGGGGGGGGGEGGEGGG@FFCGGGGGGGGGGGGGGCCCFCEGGGGG>F7CFCFDDGG@@CFFGFGGGGFG9DGGGGGGG8DCFGGFFGGAFEGFGCFGG<CFGGGGGGGGFFGGGGEGGCGD>:FGFC<7@CGDGGGGF5<>B@C7B8EEGCFGFE>E>8C@FG=A*CFCEFGCFFG:=58FF7EEGGG6DCC5CDGG4@BG:C?:99CCC?7E=*:D5<FDGDE35CFGF>D>95:55>F??8
@M03506:14:000000000-AKVR1:1:1101:15719:8469 1:N:0:41
CGAACTCCTACGGGAGGCAGCAGTCGGGAATTTTGGGCAATGGGCGAAAGCCTGACCCAGCAACGCCGCGTGAAGGATGAAATCCCTCGGGATGTAAACTTCGCAAGAATGGGAAGAATAAGGGAGGGTAAATAGCCCTTCTGATGACGGTACCATTTGTAAGCTCCGGCTAACTCCGTGCCAGCAGCCGCGGTAATACGGGGGGAGCAAGCGTTGTTCGGATTTACTGGGCGTAAAGGGCGCGGAGGCGGCCAAACACGCCACGTGTGAAATCTCCGGGCTTAACTCGGAAAGGTCAAGG
+
B@CCCCFAEFG7FCFCGGGGGGG@EFCFDFCFGFGD@EF@EFFGGGGGGDGFFFGFGFGEDFFGGGE77FCCCDAFGGGGGGGEGGEEC>C7FEFFFGGGGGGGGEG<E9FF<EFCFE,ED9FGCBFEGFGGGGDA,8>FDF<FGCADG<FB@E9AFDDGC;FGGFFGGG7FCF;9FCFG@EGCFGGGDGDGC:EC9CFG7B8C588>8@FGDC>:C=CGGG=;++:FG+;C=*/ACC*A>E5**2/)*:E5951*;5*7*/1=*9=CCG7*7*:<7;DDG85AGBG=:D33>F>?FF4=)
@M03506:14:000000000-AKVR1:1:1101:8073:8474 1:N:0:41
CGAACTCCTACGGGAGGCAGCAGTGGGGAATTGTTCGCAATGGGCGCAAGCCTGACGACGCAACGCCGCGTGGAGGATGAAGATCCTCGGGTCGTAAACTCCTTTCGATCGAGACGAATTCCTCTGGGGTGAACAATCCCGGAGGTTGACGGTACCGAGAGAAGAAGCCCCGGCTAACTCCGTGCCAGCAGCCGCGGTAATACGGGGGGGGCAAGCGTTGTTCGGAATTATTGGGCGTAAAGGGCTCGTAGGCGGCCAACTAAGCCGGACGTGAAATCCCTCGGCTTAACCGGGGAACTGC
+
CCCCCGGGGGGGGGGGGGGGGGGGGGGGGGGGGGGGGGGGGGGGGGGGGGGGGGGGGDGGGGGGGGGGGGGGGGGGGFGGGGGGGGGGGGGGGGGGGGGGGGGGGGGFAFGGGGGGGGGGGGGGGGGGGGGGGGGGGGGGGGGFFGGGFFDGGGGGGGGGGFGGGGGGGFGEGGGGGGGGGGGFGGGGGDGGGGGGGE>E7EEGGGGGGGGGG5>CEE*:;;CEGC;C:<E<CCFGGGG579C:=0:<8CF54:7D8BD<CF6+**2)19>.CCG?:4<79>>*:)1).:*(7@EB).)*/
@M03506:14:000000000-AKVR1:1:1101:5009:8483 1:N:0:41
CGAACTCCTACGGGAGGCAGCAGTGGGGAATTTTGGACAATGGGGGCAACCCTGATCCAGCCATGCCGCGTGTGTGAAGAAGGCCTTCGGGTTGTAAAGCACTTTCGGACGGAACGAAATCGCGCGGGTGAATATCCCGTGTGGATGACGGTACTGTAAGAAGGAGCACCGGCTAACTACGTGCCAGCAGCCGCGGTAATACGTAGGGTGCGAGCGTTAATCGGAATTACTGGGCGTAAAGCGTGCGCAGGCGGCTTCGCAAGTCAGACGGGAAATCCCCGGGCTTAACCTGGGAATGGCG
+
CCCCCGGGGGGGDGGGGGGGGGGGGGGGGGGGGGGGGGGGGGGGGGGGGGGGGGGGGGGGGGGGGGGGGGGGGGGGGGGGGGGGGGGGGGGGGGGGFGGGGGGGGGGGGGGGGGGGGGGGGGGGGGGGGDGGGGGGGFGGGGGGGGGGGDGGGGGGGGGGGGGGGGGGGGGGGGGGGGGGGGGGGGGGGGGGGGGGGGGGGGGGFGGGGDGGEDDGGDGFGGGGEGGFF@EGGGGGEGGFDDGGGD5>CECEGED3C4DGECD?7:CCF3*)95<CC)>97@3*>@GF9FFB@>0<@::5)
@M03506:14:000000000-AKVR1:1:1101:15502:8488 1:N:0:41
CGAACTCCTACGGGAGGCAGCAGTCGGGAATTTTGGGCAATGGGGGAAACCCTGACCCAGCAACGCCGCGTGAAGGATGAAGTATTTCGGTATGTAAACTTCGAAAGAATGGGAAGAATTAATGACGGTACTATTTATAAGGTCCGGCTAACTACGTGCCAGCAGCCGCGGTAATACGTAGGGACCAAGCGTTGTTCGGATTTACTGGGCGTAAAGGGCGCGTAGGCGGCGCGGTAAGTCACTTGTGAAATCTCTGAGCTTAACTCAGAACGGCCAAGTGATACTGCAGTGCTCGAGTGTG
+
CCCCCGGGGGGGGGGCEGGGGGGGGGGGGGGFEFEEGGGGGGGGGGGCFDFGGDGGGGFEFFGFGGGGGGGGGGGGGGGGGGGFGGGGGGGFFGGFGGGGFGGGGGGGGGGGGCFGGGGGGGGGGGGGGGGGGGCDFGGGGGGGGGGDGGCFDGGGGGGGGGGGFCFGGGGGGGFFGGFGFGGGCEFFDGGF<<EGGGGGGGFCEFGCDBECCGGGCECCCECCEEGECGGCGGGGGCFGFGGGD:FD9CEF7CGGGFGGFFFGFFGDA?*)7>DG47:CF=*3C*?7>>@9*177B9)9F
@M03506:14:000000000-AKVR1:1:1101:16376:8505 1:N:0:41
CGAACTCCTACGGGAGGCAGTAGTGGGGAATTGTTCGCAATGGGCGCAAGCCTGACGACGCAACGCCGCGTGGAGGATGAAGATCTTCGGGTCGTAAACTCCTTTCGATCGAGACGAATGGCCTCCGGGTGAACAATCCGGAGGAGTGACAGTACCGAGAGAAGAAGCCCCGGCTAACTCCGTGCCAGCAGCCGCGGTAATACGGGGGGGGCAAGCGTTGTTCGGAATTACTGGTCGTAAAGGGCTCGTAGGTGGCCAACTAAGTCAGACGTGAAATCCCTCGGCTTAACCGGGGAACTGG
+
CCCCCGGGGGGGGGGGGGGGEGGGGGGGGGGF,FFGGGGGGGGGGGEGGGGGGGGGGBFFGGGGGGGGGGGGG@FGGGGGGGG<EGGGGGGGGGGGGGG9EFGGGGCFADF@GGGGGGGGGGFFCEE>CCFFFDFCGGCEDGGGGG:FFGCFF;CF@<FFGFF@FGGGF7FEGGDCFGFFFD**=:CCCEEECGGGDCCC?CCFE8E>CCCEG***//8?C=@C**2A0<+9@C0@EGG65EGEG=*1C*:C*<54*975*3*6<:?DFFG55CC?29DC75)C5))94*91>33.).)1)
@M03506:14:000000000-AKVR1:1:1101:3803:8512 1:N:0:41
CGAACTCCTACGGGAGGCAGCAGTAACGAATCTTCCGCAATGCACGAAAGTGTGACGGAGCGACGCCGCGTGTGGGACGAAGTCCTTCGGGATGTAAACCACTGTCAGGGGTTACCAAGTTCTGAGGAGCCCCAGAGGAAGGCACGGCTAACTCTGTGCCAGCAGCCGCGGTAAGACAGAGGTGCCGAGCGTTAGGCGGAATCACTGGGCTTAAAGCGTGTGTAGGCGGGTCGTTAAGTGTCTTGTGAAATCCCACCGCTCAACGGTGGAACTGCTGGGCATACTGGCGATCTTGAGCCAC
+
CCCCCGGGGGGGGGGGGGGGGGGGGGGGGGGGGGGGGGGGGGGGGGGGGGGGGGGGGGGGGGGGGGGGGGGGGGGGGGGGGGGGGGGGGGGGGGGGGGGGGGGGGGGGGGGGGGGGGGGGGGGGGGGGGGGGGGGGGGGGGGGGGGGGGGGGGGGGGGGGGGGGGGGGGGGGGGGGGGGGGGBFGGGGGGGFGGGGGGGECFGGGGGGGGGDGGFGGGEGEGFCCCCGGGDCGEGFGGGGGGG7EGGGGGGGCGGGGFDDGGGGGG=<ECGFDCC7DFDGD@?G7@F>(>>?F4@FFFFF>
@M03506:14:000000000-AKVR1:1:1101:10841:8515 1:N:0:41
CGAACTCCTACGCGAGGCAGCAGTCGAGGATCTTTGGCAATGGACGCAAGTCTGACCAAGCGACGCCGCGTGTGCGATGAAGGCCTTCGGGTTGTAAAGCACTGTCGAGAGGGAGGAAGCCGAAAGGTTGACCTATCTCTGGAGGAAGCACGGGCTAAGTTCGTGCCAGCAGCCGCGGTAAGACGAACCGTGCGAACGTTGTTCGGAATCACTGGGCTTAAAGGGCGCGTAGGCGGGCAACCACGTCCGAGGTGAAATCCTCCAGCTTAACTGGAGAAGTGCCCCGGCTACTGGTGGCCTC
+
CCCCCFGGGGGGGGGGGGDGGGGGGGGGGGFCFGGFEGGGFGGGGGG@EECF@FGGGGGGGGCEEGG:FGEECFGGGGGGFDFFEEGEGGGFFGGGGGFGGGFGGGG7CFEGGGGGGGG=FGGGGGGGGGGFFGGGGCFFBFFCGGGGGGGGGCCECFFFFG7FFCFGGGGGGGGGGGG@FG9FF*CEG7<FGE>EECF@FGCGGGGE5@FFFFCFG6C+CF+:EGDGG8C5EC=5519EEGC*:2*9E=7CDC<FEF72<<**<C67+:C4*9C6450:6=***.1),9?DFFFF<FF45
@M03506:14:000000000-AKVR1:1:1101:27590:8548 1:N:0:41
CGAACTCCTCCGGGAGGCAGCAGCTAGGAATCTTGGGCAAGGGCGAAAGCCTGACACAGCAACTACGCGTGGGCGATGAAGGCCTTCGGGTCGTAAAGCCCTTTTGTAGGGGAAGATGCTGACGGTACCCTGCGAATAAGCCACGGCTAACTACGTGCCAGCACCGGCGGTAAAATGTAGTTGGCATGCGTTGTCCGGATTTATTGGGCGCGAAGGACGTGCCACCGGTCTGCTATGTCTTGGGTGAATGCTACCGGTGCATCTGGGCAAGGGTCTGGTATAACAGCCGACATTAGGGATG
+
CCCCCGGGG-CF@>FGDG7BFG8,EF9@CEFFFFG9<,;,CD7;CC7FFCC@,,@,CFFDF<E,,C,@@FC+>7>6@C9ED,<F5,5,+@,8==FA<,E8C4,:C,B@DE7:+++,E,,88,4>6B7+8<<,,638+3EFF,>3@<++@,,8>C>3,*@>:C7,6**5><111,77?2,,,2,2C9,4+1=1**5,;CECEFG7A?<8****2****2:*;**++12?2:CE+0++33*2+++**2**+2<+2<03=D3<E+*3+:7**1/0*0*2*.**2/*++1*),78()*097).)0
@M03506:14:000000000-AKVR1:1:1101:10090:8557 1:N:0:41
CGAACTCCTACGGGAGCCAGCAGTCGGGAATTTTGGGCAATGGGCGAAAGCCTGACCCAGCAACGCCGCGTGAAGGATGAAATCCCTCGGGATGTAAACTTCGCAAGAATAGGAAGAATAAGGAGGGGTTAATAACCCTTTTGATGACGGTACTATTTGTAAGCTCCGGCTAACTCCGTGCCAGCAGCCGCGGTAATACGGGGGGGGCAAGCGTTGTTCGGATTTACTGGGCGTAAAGGGCGCGTAGGCGGCCGAACAAGTCACTTGTGAAATCTCCGGGCTTAACTCGGAACGGTCAAGT
+
CCCCCGGGGGGGGGGGGGGGGGGGGGGGGGGGGGGGDGGGGGGGGGGGGGGGGGGGGGGGGGGGGGGGGGGGGGGGGGGGGGGGGGGGGGGGGGGGGGGGGGGGGGGGGGGGGGGGGGGGGGGGGGCGGGGGGGGGGGFGGGGGGGGGGGEGGGFGGFGGGGGGGGGDGGGGGGGGGGGGGGGGGGGGGGGGGGGGGG+=EGGGE*:8E*A@ECEEEEFEECE5992<<C85/*28*+:85EEE=5E39C55/:C)*8*9+<:CF*::+*07**2<>DG:).7?90**-9)(07:7::**/
@M03506:14:000000000-AKVR1:1:1101:21409:8559 1:N:0:41
CGAACTCCTCCGGGAGGCAGCAGTCGAGAATTTTTCTCGATGGGGGAAACCCTGAAGGAGCGACGCCTCGTGGAGGATGAAGGCTTTCGGGTTGTAAACTCCTGTCATTTGAGAACAAGGTGCGCGCGTTAACTGCGCGCGCATTGATAGTATCAGAAGAGGAAGAGACGGCTAACTCTGTGCCAGCAGCCGCGGTAATACAGAGGTCTCAGGCGTTTTTCGGCTTACTTGGGCGTAAAGGGTGCGTCGGTGGCGCCTTAGGTGGGTTTGGAATTTTCGGTGCTTACCTCCGATACTGCTT
+
CCCCCFGGG<FFEGGEFG;CF@@CFFFF8@FFGGGGGGGGGG@FGCFEFGGGGEEF@DCFFEGCEGG,CFFC=7=FCDFF,E<FFGGGGGGGG7F9A<FFGGF8FFCGGB<,BECFFFC,B,?7FFC:>F7+FFADFEEG+F*>F>CEC,FF;F;,<F:7>,D@>>::FECFCB,,,@AFFCGG,FFDBFF*<1*==7;<92++8C+0@F:+*;CGE5A88:C*/*++3<7885EE=;*<7*:*:**)/*2C5EG35)/*3+295)*1:*:6::73:17)*75A+**/)*0,.).)9***9
@M03506:14:000000000-AKVR1:1:1101:24022:8565 1:N:0:41
CGAACTCCTACGGGAGGCAGCAGTCGAGGATCTTCCGCAATGGGCGCAAGCCTGACGGAGCGACGCCGCGTGTGGGATGAAGGCCTTCGGGTTGTAAACCACTGTCACTCGTTATGAAAGGGGCCGGTGTTAACAGCATCGGCAACTGACAAAGGCGAGAGAGGAAGCCACGGCTAACTTCGTGCCAGCAGCCGCGGTAAGACGAAGGTGGCGAGCGTTGTTCGGAATCACTGGGCATAAAGCGCACGTAGGCGGCGACGTAAGTTGGGTGTGAAATCCCCCGGCCCAACCGGGGAACTGC
+
CCCCCGEGGGGGGGGGGGGGGGGGFGGGGGGGGGGGGGGGGGGGGGGGGGGGGGGGGGGGGGGGGGGGGGGGGGGG@FGGFEFGDGGGGGGFEGGGGGGGGDFGGG,?FGDFFG?FFGGGGGGGGEEFGGGEFGGFGGGG*>F:FFGGGGGGGGGGE@FEG7FCFFGGF,FGCFE>FGGGGDBCGGFCCFGFFGGGGGG8C7<?>CEE<CEFE*8CEEE5ECCGGGG*+0<CEGDGFC67?CFGGE:7E65CDE538>DGEG5C9CEGG>*)9>70*9<>3.8EC)))(/>BFF>D))09*
@M03506:14:000000000-AKVR1:1:1101:12408:8568 1:N:0:41
CGAACTCCTACGGGAGGCAGCAGTCGAGAATAATTCACAATGGACGAAAGTCTGATGGTGCAACGCCGCGTGGAGGATGAAGGTCTTCGGATTGTAAACTCCTGTCATTGGGGAGTAAGACCTGGCGGTGAATAGCCGACAGGGTTGATAGTACCCAAAGAGGAAGGGACGGCTAACTTCGTGCCAGCAGCCGCGGTAATACGAAGGTCCCGAGCGTTGTTCGGAATCACTGGGCGTAAAGGGAGCGTAGGCGGCATGGTAAGTCAGATGTGAAATCCCGGGGCTCAACCCCGGAACTGCA
+
CCCCCGGGGGGGGGGGGGGGGGGGGGGGGGGGGGGGGGGGGGFGGGGGGGGGGGGGGGGGGGGGGGGGGGGGGGGGGGGGGGGGGGGGGGGGGGGGGGGGGGGGGGGGGGGGGGGGGGGGGGGGGGGGGGGGGGGGGGGGGGGGFFGGGGGGGGGGGGGGGGGGGGGGGGGGGGGGGGGGGGGGGGGGGGGGGGGGGGGGGGGGGEGGGFGGGGGGEGEGECCCCEGGGGGGGGGE>E:FGGGGGGGGGGGGGGGGGFGGFGGGGGGGDFGFGCFG=@GGGFFG57C@:9BFEE>DD46=*
@M03506:14:000000000-AKVR1:1:1101:6039:8581 1:N:0:41
CGAACTCCTACGGGAGGCAGCAGTGGGGAATTGTTCGCAATGGGCGCAAGCCTGACGACGCAACGCCGCGTGGAGGATGAAGACCTTCGGGTCGTAAACTCCTTTCGATCGAGACGAATGGTTTCCGGGTGAACAGTCCGGAAGAGTGACGGTACCGAGAGAAGAAGCCCCGGCTAACTCCGTGCCAGCAGCCGCGGTAATACGGGGGGGCAAGCGTTGTTCGGAAGTACTGGGCGTAAAGGGCTCGTAGGCTGCCAACTAAGTCAGACGTGAAATCCCTCGGCTTAACCGGGGAACCGCG
+
CCCCCGGGFGFGGGGGGGGGEGFGGGGGGGGGDFFGGGGGGGF8FGGGGGGGGGGGGFFFGGGGGGGGGGEGDCFGEGGGGGGGGGGGGGGGGGGGFGCGGGGGGGGFGFEGGGGGGGGFGGGGGGGGGGGGGGGGFGGGDFGGCGFGGGGGGGGGGCEGGGGGGGFF=CFFDGGGGGFFGGGGGGGGGGEGFEEGGGECFGEFGGGGGGGEFFEG5?=EGGGGGG*<CGFGFD5E>51;C+57*2CD8*:FFGC9@)*9CCG::FFGGG5<4**<>FGD*7775598)CE1@3)85)0)0
@M03506:14:000000000-AKVR1:1:1101:27859:8586 1:N:0:41
CGAACTCCTACGGGAGGCAGCAGTCGAGAATTTTTCTCAATGGGGGAAACCCTGAAGGAGCGACGCCGCGTGGAGGATGAAGGCTTTCGGGTTGTAAACTCCTGTCATTTGAGAACAAGGTGCGAGTATTAACTGTACTCGCATTGATAGTATCAGAAGAGGAAGGGACGGCTAACTCTGTGCCAGCAGCCGCGGTAATACAGCGGTCCCAAGCGTTGTTGGGATTCATTGGGCGTAAAGGGTGCGTAGGTGGCGTCGTAAGTCAGGTGTGAAATTGAGGGGGTTAACGCCGAAACTGCAT
+
CCCCCGGGGGGGGGGGGGGGGGGGGEGGGEGFGGGGDGGEGGGGGGGGGGGGGGGEG8FGGDGEGCFFGG+@@CGGFGGDFFFEFGGFGGFGGGGGFCEAEF,AFFC9FFFDFFGGF8FFGGGGEG+:F<F9B<FGGAE<C>CFEB<FAAFG9A9<CFGC>FCEFEGG:CECCFG:9F9>,DCF;F*BEFGEFGGGGGFGECB8:@4*=;CEFGC?*2?8*:8ACCFFFC??C=EC5=CEC57C7C59=GFF<2>5*)/10:DE?F*?FFG4>**+**2*1))2*0:9(7)4@>)./9==*
@M03506:14:000000000-AKVR1:1:1101:12766:8592 1:N:0:41
CGAACTCCTACGGGAGGCAGCAGTGGGGAATTGTTCGCAATGGGCGCAAGCCTGACGACGCAACGCCGCGTGGAGGACGAAGATCTTCGGGTCGTAAACTCCTGTCGAGCGGGAAGAACGCTTCCCGGGTGAATAATCCGGGGAATTGACGGTACCGCTAAAGGAAGCCCCGGCTAACTCCGAGCCAGCAGCCGCGGTAATACGGGGGGGGCAAGCGTTGTTCGGAATTACTGGGCGTAAAGGGCTCGTAGGCAGCCAACTAAGTCGGATGTGAAATCCCCAGGCTTAACCTGGGAACTGC
+
CCCCCGGGGGGGGGGGGGGGGGGGGGGGGGGGGGGGGGGGGGGGGGGGGGGGGGGGGGGGGGGGGGGGGGGGGDGGGGGGGGGGGGGGGGGGGGGGGGGGGGGGGGGCFGGGGGGGGGGGGGGGGGGEGGGGGGGGGGGGGGGGGGGGGGGGFCFGGGEGGGGGGGGGGGGGGGGGGGGFGDGGGGGGGGGGGGGGGGGGFFGGGGGGGGGGGCFGGG5EEGGGGG*AFDGGGGGGGGGEGGGGGGGGGGGGGFEDGFFFGGGGGGGG=CGFGGGGGFG:CF@EFFGF2CF>FFFF?FFF6
@M03506:14:000000000-AKVR1:1:1101:7625:8595 1:N:0:41
CGAACTCCTACGGGAGGCAGCAGTGGGGAATTGTTCGCAATGGGCGCAAGCCTGACGACGCAACGCCGCGTGGAGGATGAAGATTTTCGGATCGTAAACTCCTTTCGATCGAGACGAATAGCTCCCGGGCTAACATCCCGGGGGAATGACGGTACCGAGAGAAGAAGCCCCGGCTAACTCCGTGCCAGCAGCCGCGGTAATACGGGGGGGCAAGCGTTGTTCGGAATTACTGGGCGTAAGGGGCTCGTAGGCGGCCAACTAAGTCATGCGTGAAATCCCTCGGCTTAACCGGGGAACTGCG
+
CCCCCGGGGGGGGGGGGGGGGGGGGGGGGGGGGGGGGGGGGGGGGGGGGGGGGGGGGGGGGGGGGGGGGGGGGGGGGGGGGGGGGGGGGGGGGGGGGGGGGGGGGGGGFGFFGGGGGGGGGGGGGGGGGGGGGGGGGGGGGGGGGGGGGGGGGGGGGGGDEFGGGGGGGGGGGGGGGGGGGGGGGGGGGGGGGGGGGGGGGGGGGGGDGGGGGGGGEE8CGFGGGDGGGGGCFGGGE5DFFFGG*:=D?CEGGGGG:>FGFGFFFGF>+CE5DFDGGF4>5;@E*<CBA7>6>>BBFFFF@
@M03506:14:000000000-AKVR1:1:1101:12295:8599 1:N:0:41
CGAACTCCTACGGGAGGCAGCAGTGGGGAATTTTCCGCAATGGGCGAAAGCCTGACGGAGTGACGCCGCGTGGGGGACGAAGGCCTTCGGGTTGTAAACCCCTGTCAGAGGGAAAGAAGGGTCGCCTGGCTAATATCCAGGTGATCTGACGGTACCTTCAGAGGAAGCCCCGGCCAACTCTGTGCCAGCAGCCGCGGTAAGACAGAGGGGGCAAGCGTTGCTCGGAATCACTGGGCGTAAAGGGCGCGTAGGCGGGATGGCAAGTCGGTCGTGAAATCTCTCGGCTCAACCGAGAAACGTC
+
CCCCCGGGGGGGGGGGGGGGDGGGGGGGGGGGGGGGGGGGGGGGGGGGGGGGGGGGGGGGGGGGGGGGGGFGGGGGGGDGGGGGFFGGGGGGGGGGGGGGGGGGGGGGFGGGGGGGGGGGGGGGGGDFFFDFFGGGGGGGGGGGGGGGGGGGGGGGGGGGDGGGGGGGGGGGGGGG@GGFGGGFGGGFFGFFFFGGGGEGGGGGGGFFGGGGGFFCGG8EG?EGCGGGDFFGFF*CEEGGGEDEGG=D8CE54:CD8@GGFCFGCC7725E@GGFCFFGGG4BFG@GF2C56@>75F?>75
@M03506:14:000000000-AKVR1:1:1101:11046:8599 1:N:0:41
CGAACTCCTACGGGAGGCAGCAGTCGGGAATTTTGGGCAATGGGCGAAAGCCTGACCCAGCAACGCCGCGTGAAGGATGAAATCCCTCGGGATGTAAACTTCGCAAGAACGGGAAGAATAAGCGAGAGTTAATATCTTTCGTGATGACGGTACCGTTTGTAAGCTCCGGCTAACTCCGTGCCAGCAGCCGCGGTAATACGGGGGGAGCAAGCGTTGTTCGGATTTACTGGGCGTAAAGGGCGCGTAGGCGGCCAGCACAAGTCAGTTGTGAAATCTCCGAGCTTAACTCGGAAAGGTCAAC
+
CCCCCGGGGGGGGGGGGGGGGGGGGGGGGGGGGGGGGGGGGGGGGGGGGGGGGGGGGGGGGGGGGGGGGGGGGGGGGGGGGGGGGGGGGGGGGGGGGGGGGGGGGGGGGGGGGDGGFGGGGGGGGGGEGGFGGGGGGGGGGGGGGGGGGGGGGGG>FGGGGGGGFFGGGGGGGGGGGGGGGGGGGGGGFGGGGGGEGGGGGGGGGGGGGGGGGEGGGGGGGGGGGGGGGGGGGGGGGGGGGGEE7:EDGGGEGGGGFFGGGC7CGFCFCDFFGGGFGFG<GFEGGFF49DE6D>FF=FFF=
@M03506:14:000000000-AKVR1:1:1101:9731:8601 1:N:0:41
CGAACTCCTACGGGAGGCAGCAGTGGGGAATTTTGCGCAATGGGGGAAACCCTGACGCAGCAACGCCGCGTGGAGGATGAAGTCCCTTGGGACGTAATCTCCTTTCGACCGGGACGATAATGACGGTACCGGTGGAAGAAGCCCCGGCTAACTTCGTGCCAGCAGCCGCGGTAATACGAGGGGGGCAAGCGTTGTTCGGAATTATTGGGCGTAAAGGGCGCGTAGGCGGTGCGGTAAGTCACCTGTGAAATCTCTGGGCTCAACTCAGAGTCTGCAGGCGAAACTGCCGTGCTGGAGTATG
+
CCCCCGGGGGGGGGGGGGGGGGGGGGGGGGGGGGGGGGGGGGGGGGGGGGGGGGGGGGGGGGGGGGGGGGGGGGGGGGGGGGGGGGGGGGGGGGGGGGGGGGGGGGGGGGGGGGGGGGEGGGGGGGGGGGGGGGGGGGGGGGGGGGGGGGGGGGGGGGGGGGGGGGGGGGGEGGGGGGGGGGGGGDGGGGGCEGEGGGGDEGGGGGGGGGGEGGGGFEGGGGGGGGGGGGGGGGGG=FDFGF9FGGGGFFGGFGFGGFFFCC4CCD9C97F=>FGFGFDGD>)*+9C5;C@F3=F).7<?6
@M03506:14:000000000-AKVR1:1:1101:7614:8630 1:N:0:41
CGAACTCCTACGGGAGGCAGCAGTCGAGAATTTTTCTCAATGGGGGAAGCCCTGAAGGAGCGACGCCGCGTGGAGGATGAAGGTCTTCGGGTTGTAAACTCCTGTCATTTGGGAACAAGTGCCGGTACGTAACTGCTACCGGCTTGATAGTACCAGAAGAGGAAGAGACGGCTAACTCTGTGCCAGCAGCCGCGGTAATACAGAGGTCTCAAGCGTTGTTCGGATTCATTGGGCGTAAGGGGTGCGTAGGTGGCGTCGTAAGTCAGGTGTGAAATCTCGGAGCTTAACTCCGAAACCGCAT
+
CCCCCGGGGGGGGGEGGGGGGGFGGGGGGGGGGGGGGGFGGGGGGGGGGFFGGGGGGGGGGGGGGGGGGG@FGGGGGGGGGGGGGGGGGGGGGGGGGGGGGGGGGGGGGGGGEGGGGGGGGGGGGGGGGGGGGGGGGGFGCGGEGGGGGGGGGGGGGGGGGGGGGGGFCGGGGGGG@FGGFGGGGGGGDFFGGGGEGGGGGCB;CCFFGGGGGCG=>EEF7EGECGCDGFGDFGGGGGGGGGEGGGGDGGFGGF5C5<DGGG>CCFCFGF5/:C><*99CCD@=FFGFBGFBEB:DFFFF8
@M03506:14:000000000-AKVR1:1:1101:21809:8638 1:N:0:41
CGAACTCCTACGGGAGGCAGCAGTGGGGAATCTTGCACAATGCGCGAAAGCGTGATGCAGCAACGCCGCGTGGGGGAAGAAGGCCTTCGGGTTGTAAACCCCTTTCAGTTGGGACGAAGCTTCGTCGGTGAATAGCCGGCTGGAGTGACGGTACCTTCACAAGAAGCCCCGGCTAACTACGTGCCAGCAGCCGCGGTAATACGTAGGGGGCAAGCGTTGTCCGGAATCATTGGGCGTAAAGCGCGTGTAGGCGGCCCGGTAAGTCCGCTGTGAAAGTCGGGGGCTCAACCCTCGAATGCCG
+
CCCCCGGGGGGGGGGGGGGGGGGGGGGGGGFGGGGGGGGGGGGGGGGGGGGGGGGGGGGGGGGGGGGGGGGGGGGGGGGGGGGGGGGGGGGGGGGGGGGFGGGGGGGFGGGGGGGGGGGGGGGGGGGGEEFGGDFGGGGGGGGGFGGGGGGGGGGGGGGGGG@GGGGGGGGGGGGGGGGGGGFFGGGGGGGCCGGGGGG+<7E@FFGGGGGCCFGGGDCECGGGEEGEE7CE85CEEEGGGGGCE7ECCCCCDGGG=BG<5EFCC>ED:DCFC>CFF?GGGF5=5.>60551@B>?4?BF3
@M03506:14:000000000-AKVR1:1:1101:11223:8642 1:N:0:41
CGAACTCCTACGGGAGGCAGCAGTGGGGAATATTGGACAATGGGCGAAAGCCTGATCCAGCAATGCCGCGTGAGTGATGAAGGCCTTAGGGTTGTAAAGCTCTTTTACCCGGGATGATAATGACAGTACCGGGAGAATAAGCTCCGGCTAACTCCGTGCCAGCAGCCGCGGTAATACGGAGGGAGCTAGCGTTGTTCGGAATTACTGGGCGTAAAGCGCACGTAGGCGGCTCTGTAAGTTAGAGGTGAAAGCCCGGGGCTCAACTCCGGAACTGCCTTTAAGACTGCATCGCTTGAATCCC
+
CCCCCGGGGGGGGGEDGGGGGGGFGGGGGGGFGGGGGGGGGGGGGGGGGGGGGFGGGGGGGGGGGGGGGGFG@GGGGGGFGGGGGGGGGGGGGGGGFGGGFGGGGGGGGGGGGGGGGGCFFGGGGGGGGGGGGGGG8FEGGGFGGEGDEGFG=FGGGGGGDFFFGGGG>FGCECEGGGGEFGG*=CFDCFE:B*4BEGGECFGFGGCGG7:=8=*<CEGGGGGFGGGGGG*/0CFFCFGGD9FGGCC79C<?4:EDGD)/2<D60:CDGDD5666FF*>FC9*2+7<7<*<:5>FF4*77)
@M03506:14:000000000-AKVR1:1:1101:26103:8648 1:N:0:41
CGAACTCCTACGGGAGGCAGCAGTCGGGAATTTTGGGCAATGGGCGAAAGCCTGACCCAGCAACGCCGCGTGAAGGATGAAATCCCTCGGGATGTAAACTTCGCAAGAATGGGAAGAATAAGGGAGGGTAAATAGACCTTCTGATGACGGTACCATTTGTAAGCTCCGGCTAACTCCGTGCCAGCAGCCGCGGTAATACGGGGGGAGCAAGCGTTGTTCGGATTTACTGGGCGTAAAGGGCGCGTAGGCGGCCAAACAAGTCACTTGTGAAATCTCCGGGCTTCACGCGGAAGGGTCAAGT
+
@CCCCAFGGGGCGGGGGGGGGGGFGGGGGGG@FDEC@FFGGGGGGGEGCGGGGFFFFFCGGGCFEGD=FFGGGDEFFEGGGF<CFEFGFGC:F=F<FF<,?A++BCF,4FFGGC?FGGCFGGGDGGF+BD8CFGG,:>BAFDAGGGGGC:3@5FAC,=<FGA99FCGED@@CG<CFFG*>F<<CFF:BBFCFE*4FC99CG57C5:8*CC:*12;C;@<E**18CA+<A?FFGG5EEF*8CCC=E*2*+*:*95*0*)*73AC+:*<:6>7****+:>)))))009*.(1.()..))76@0
@M03506:14:000000000-AKVR1:1:1101:19829:8658 1:N:0:41
CGAACTCCTACGGGAGGCAGCAGTGGGGAATTGTTCGCAATGGGCGCAAGCCTGACGACGCAACGCCGCGTGGAGGATGAAGACCTTCGGGTCGTAAACTCCTTTCGATCGAGACGAATGGCCTCCGGGTGAACAATCCGGAGGAGTGACGGTACCGAGAGAAGAAGCCCCGGCTAACTCCGTGCCAGCAGCCGCGGTAATACGGGGGGGGCAAGCGTTGTTCGGAATTACTGGGCGTAAAGGGCTCGTAGGCGGCCAACTAAGTCAGACGTGAAATCCCTCGGCTTAACCGGGGAACTGC
+
CCCCCGGGGFGGGGGGGGGGGGGGDFGGDGGGGGGGGGGGGGGGGGGGGGGGGGGGGGGGGGEGDGGGGGGGGDGGGGGDGGDGGGGGGGGFGGGGGGGGGGGGGGG7DFGGGGGGGGGGGGGGGGGGGGGGGGGGGFFDE>FGEGGGGGGGGGGGGGGCFFGGGGFGGGGGGGGGGFGGGGFFEFGCGG6@CGEECCE>9CGC5CEGGGGG5*2@EG*?8@?CEE55<?CF7CFFGEGD5ECE**:D8>55CEGG507C*2*0+03:C7E77499>4*29@>5*))94*045;3).8@40
@M03506:14:000000000-AKVR1:1:1101:9257:8683 1:N:0:41
CGAACTCCTACGGGAGGCAGCAGTTGGGAATTTTGGGCAATGGGCGAAAGCCTGACCCAGCAACGCCGCGTGAAGGATGAAATCCCTCGGGATGTAAACTTCGCAAGAACGGGAAGAATAAGTAGGGGACAATACCCCCTATGATGACGGTACCGTTTGTAAGCTCCGGCTAACTCCGTGCCAGCAGCCGCGGTAATACGGGGGGAGCAAGCGTTGTTCGGATTTACTGGGCGTAAAGGGCGCGTAGGCGGTCAGCACAAGTCGGTTGTGAAATCTCCGAGCTTAACTCGGAAAGGTCAAC
+
CCCCCGGGGGGGGGGGGGGGGGGGGGGGGGGGGGGGGGGGGGGGGGGGGGGGGGGGFGGGGGGGGGGGGGGGGGGGGGGGGGGGGGGGGGGGGGGGGGGGGGGGGGGGGGGGGGGGGGGGGGGGGGGGGGGGGGGGGGGGGGGGGGGGGGGGGGGGGGGGGGGGGGGGGGGGGGGGGGGGGGGGGGGGDGGGGFEFGGGGGGGGGGGGGGGGG1CECGFGGGGGCFGGGGGGGGGEGGGGGG5C:CGGDEE*9CG:9FCF=AFEGCEDAD?B*:F3:/)/C:D7FFGF<C>0@BFFF4??=
@M03506:14:000000000-AKVR1:1:1101:20203:8708 1:N:0:41
CGAACTCCTACGGGAGGCAGCAGTTAGGAATTTTGGGCAATGGCCGCAAGGCTGACCCAGCAACGCCGCGCGGGGGACGAAGGCCTTCGGGTCGTAAACCCCTTTTCCGGGGGACGATGATGACGGTACCCCGGGAATAAGCCCCGGCTAACTACGTGCCAGCAGCCGCGGTAATACGTAGGGGGCGAGCGTTGTCCGGATTCATTGGGCGTAAAGCGCGCGTAGGCGGCTTCGCAAGTCGGCCGTGAAATCTCCCAGCTCAACTGGGAGGGGTCGGGCGAGACTGCGGGGCGCGAGGGGG
+
CCCCCGGGGCGGGGGGGGGGGGGGGFGGGGGGGGGGGGGGGGGGGGGGGGGGGGGGGGGGGGGGGGGGGGGGGGGGGGGGGGGGGGGFGGGGGGGGGGGFGGGGGGGGGGGGGGGGGEGGGGGGGGGGGGGGGGG7FFGGGGFFFDGDGGGGGGGGGGGGGGFGGGGGGGGEEGGGGG?FGGGGGGG>EDGGGGGGGGGGEEGFGGFGGGGGGEGGGEEGGGGDGGGGEGGGEGGEGGGGGGGGGEGF8FGG7FCFFFGFGGGGGFFFFGEDGGDEDEDDC:>E7?4>>GD907>7B>))8
@M03506:14:000000000-AKVR1:1:1101:3935:8777 1:N:0:41
CGAACTCCTACGGGAGGCAGCAGTGGGGAATTGTTCGCAATGGGCGCAAGCCTGACGACGCAACGCCGCGTGGAGGATGAAGATTTTCGGATCGTAAACTCCTGTCGAATGGGACGAACAGATTGCGGGTTAACAGCCCGTAGTCCTGACGGTACCGTTAAAGGAAACCCCGGCTAACTCCGTGCCAGCAGCCGCGGTAATACGGGGGGGGTAAGCGTTGTTCGGAATTACTGGGCGTAAAGGGCTCGTAGGCGGCCAACTAAGTCATACGTGAAATCCCTCAGCTTAACTGGGGAACTTC
+
CCCCCGGGGGGGGGGGGGGGGGGGGGGGGGGGGGGGGGGGGGGGGGGGGGGGGFFGGGGGGGGGGGGGGGGGGGGGGGGGGGGGGGGGGGGGGGGGGGGGGGGGGGGFGGGGGGGGGGGGGGGGGGGGGGGGGEGGGGGGGEGGGGGFGFFGGGGGG:FFGGGGGGGGGGGGGGGFGGGGGGGCECFGGGGGGGGGGGGGGGGGGGGGGGGGDE?<?CEEEFFEEGCC87:FFFGFGCDC5CFEEGGGG=FGGG=DDB<3C?7C+0:>CC*9*9D+*96>6>.<E=C6):=<64753.9**
@M03506:14:000000000-AKVR1:1:1101:4988:8784 1:N:0:41
CGAACTCCTACGGGAGGCAGCAGTCGAGAATTTTTCACAATGGGCGAAAGCCTGATGGAGCGACGCCGCGTGGGGGATGAATGGCTTCGGCCCGTAAACCCCTGTCATTTGCGAACAAACCTTGTCATTTAACAGACGACAAGCTGATTGTAGCGGAAGAGGAAGGGACGGCTAACTCTGTGCCAGCAGCCGCGGTAATACAGAGGTCCCAAGCGTTGTTCGGATTCACTGGGCGTAAAGGGTGCGTAGGCGGTTGGGTAAGTCTGTCGGGAAATCTCCGAGCCTAACTCGGAAACTGCGG
+
CCCCCGGGGGGGGGGGGGGGGGGGGGGGGGGGGGGGGGGGGGGGGGGGGGGGGGGGGGGGGGGGGGGGGGGGGGGGGGGGGGGGGGGGGGGGGGGGGGGGGGGGFFGFGGGGGGDGGGGGGGGGGGGGGGGGGGGGGGGGGGGFEEGDFCFEGGGGGGGGGFGGGGGFGGGGGGDFGFGGGGGGGGGGGGGGGGGGGGGGFGGGGGGGGGGGGCEECE=FGGGGCGGFGFGGGFE8/CF0<*:C57:DGGGGGE*>EEGFEGFE?C9:5)*)19DFF?FDC5>=6764<GEFBEFFFFF:)
@M03506:14:000000000-AKVR1:1:1101:6740:8785 1:N:0:41
CGAACTCCTACGGGAGGCAGCAGTCGGGAGTTTTGGGCAATGGGCGAAAGCCTGACCCAGCAACGCCGCGTGAAGGATGAAGTATTTCGGTATGTAAACTTCGAAAGAATAGGAAGAATAAATGACGGTACTATTTATAAGGTCCGGCTAACTACGTGCCAGCAGCCGCGGTAATACGTAGGGACCAAGCGTTGTTCGGATTTACCGGGCGTAAAGGGCGCGTAGGCGGCGTGACAAGTCACTTGTGAAATCTCTGGGCTCAACCCAGAACGGCCAAGTGAAACTGTTGTGCTAGAGTGCA
+
CCCCCGGGGGGGGGGGGGGGGGGGGGGGGGGGGGGGGGGGGGGGGGGGGGGGGGGGGGGGGGGGGGGGGGGGFGGGGGGGGGGGGGGGGGGGGGGGGGGGGGGGGGGGGGGGGGGGGGGGGGGGGGGGGGGGGGGGGGGGGGGGGGGGGGGGGGGGGFGGGGGGGGGGGGGGGGGGGGGFFGDFFGGCGGGGGGGGGGEGGGGGGGGGGGGEGG8CFCEGCEGGEGFGGGGGGGGF9FFGEGCFFGGGD:?FFC97EFGFF+7FGG*9:<GFCGDGC:7CCF4?76*939546@F=46@F4
@M03506:14:000000000-AKVR1:1:1101:12697:8786 1:N:0:41
CGAACTCCTACGGGAGGCAGCAGTGGGGAATTGTTCGCAATGGGCGCAAGCCTGACGACGCAACGCCGCGTGGAGGATGAAGACCTTCGGGTCGTAAACTCCTTTCGATCGAGACGAATGGCTTCCGGGTGAACATCCTGGGAGAGTGACGGTACCGAGAGAAGAAGCCCCGGCTAACTCCGTGCCAGCAGCCGCGGTAATACGGGGGGGGCAAGCGTTGTTCGGAATTACTGGGCGTAAAGGGCTCGCAGGTGGCCAACTAAGTCAGACGTGAAATCCCTCGGCTTAACCGGGGACCTGG
+
CCCCCGGGGDG@FEGEGGGGGEFFDE8FECED<CFCEGCEGGEEAGGEECFGG?CDG:FGGDGGCEEFGG@FGCFDGGGFGGGGAFFGGGGGGGGGGGGGGGGFGGDDEFGGGGCGGEGGGFFFFCFGGGGGFGGGFGAFGG:7:FGGGGDEFGFGGECFCC:F@FFGCFCFGGGDFGGGGDFEGFFEGGFGFCGGEECCFGFFEGGEGGGGDGFGGGGGG=FEGC*2+3AFGG8FG:9*:F7*:*7C5*1:C6FGFF*9*<*<+*+7+7>;DG39DFF6*7>=E>C6)2*455B3)))0)
@M03506:14:000000000-AKVR1:1:1101:21711:8791 1:N:0:41
CGAACTCCTACGGGAGGCAGCAGTGGGGAATTGTTCGCAATGGGCGCAAGCCTGACGACGCAACGCCGCGTGGAGGACGAAGATCTTCGGGTCGTAAACTCCTGTCGAGTGGGAAGAATGGATCGGGGATGAATAATCTCCGGTATTGACGGTACCACTAAAGGAAGCCCCGGCTAACTCCGTGCCAGCAGCCGCGGTAATACGGGGGGGGCAAGCGTTGTTCGGAATTACTGGGCGTAAAGGTCTCGTAGGCGGCCAACTAAGTCGGACGTGAAATCCCCAGGCTCAACCTGGGAACTGC
+
CCCCCGGGGGGGGGGDGGGGGGGGFGGGGGGGGGGGGGGGGGGGGGGGGGGGGGGGGGGGGGGGGGGGGGGGGGGGGGGGGDGGGGGGGGGGGGGGFGGGGGGGGGGGGGGGFFGFGGGGGFAFCEGGFGGC@FGGGGGGGGDGGGGGGGGGGGGGGGFGFGGGCGFGGGGGGGGCFEGGGGG*FFGGGGGGGGGGG8EGGGGGGGDDCC5*588>ECG5*;C5CCCGGG?++A5EEEDEGGG00+<9/755CCE<C>DGCGFF+:C:5)>8*7*<FFDGGFB55.5F3CF?4@F4?3<@4
@M03506:14:000000000-AKVR1:1:1101:18539:8812 1:N:0:41
CGAACTCCTACGGGAGGCAGCAGTGGGGAATTGTTCGCAATGGGCGCAAGCCTGACGACGCAACGCCGCGTGGAGGACGAAGATTTTCGGATCGTAAACTCCTTTCGATCGGGAAGAACAGCTTCCGGGTGAATAGCCTGGAAGTCTGACGGTACCGAGAGAAGAAGCCCCGGCTAACTCCGTGCCAGCAGCCGCGGTAATACGGGGGGGGCAAGCGTTGTTCGGATTTACTGGGCGTAAAGGGCGCGTAGGCGGCCAAACACGTCACTTGTGAAATCTCCGGGCTTAACTCGGAACGGTC
+
CCCCCGGGGGGGGGGGGGGGGGGGGGGGGGGGGGGGGGGGGGGGGGGGGGGGGGGGGGGGGGGGGGGGGGGGGFGGGGGGGGGGGGGAFGGGGGGGGGGGGGGGGGGGGGGCGGGGGGGGGGGFGGGGGGGGFFGCGGGCFAFGGGGGCFGCFCGGGDEGGGGGGGGGDEEFEGGGFFGGGGGGGFFFFFFGGGGGGGDEFFGFEGGGGDGDEGGGECCC:C9EGGCCGGGGGGGGEE<ECFGGGGGG*:=EC=EC8357>C*2:7CD77CBC0:?***::)7CE)>F)**6;)5)<.777
@M03506:14:000000000-AKVR1:1:1101:20407:8814 1:N:0:41
CGAACTCCTACGGGAGGCAGCAGTGGGGAATTGTTCGCAATGGGCGCAAGCCTGACGACGCAACGCCGCGTGGAGGACGAAGATCTTCGGGTCGTAAACTCCTGTCGAGTGGGAAGAATGGATCGGGGATGAATAATCTCCGGTATTGACGGTACCACTAAAGGAAGCCCCGGCTAACTCCGTGCCAGCAGCCGCGGTAATACGGGGGGGGCAAGCGTTGTTCGGAATTACTGGGCGTAAAGGGCTCGTAGGCGGCCAACTAAGTCGGACGTGAAATCCCCAGGCGCAACCTGGGAACTGC
+
CCCCCGGGG?FGGGGGGGGGGGGGGGGGGGGGGGGGGGGGGGGGGGGGGGGGGGGGGGGGGGGGGGGGGGGGGGGGGGGGEGGGGGGGGGGFGGGGGGGGGGGGGGGGGGGGGGGGGGGGGGCFGGGGGGGGGGGGGGGGGGGCGGGGGGGGGGGFGGGGFGGDFGGGGGGGGDGDGGGGGGGFGCCGGFFGGGGGGEE>EGGGGGGGGGGGDGGGGGEE8CFCE5EGGEGCEGGCEGDC=<EG5*:CC*::DGGGG>FG?CFFGGGG55C77CG?*/*01)75:)9>9)8:54))0.)9*
@M03506:14:000000000-AKVR1:1:1101:6432:8823 1:N:0:41
CGAACTCCTACGGGAGGCAGCAGTCGAGAATTTTTGACAATGGGGGAAACCCTGATCGAGCGACGCCGCGTGGAGGATGAAGGTCTTCGGATTGTAAACTCCTGTCATTGGGGAACAAGGTGCATACGTTAACTGCGTGTGTATTGATAGTACCCGAAGAGGAAGGGACGGCTAACTCTGTGCCAGCAGCCGCGGTAATACAGAGGTCCCAAGCGTTGTTCGGATTCATTGGGCGTAAAGGGTGCGTAGGCGGCGCGGTAAGTCGGGTGTGAAATCGCGGAGCTTAACTCCGAAACTGCAT
+
CCCCCGGGGGGGGGGGGGGGGGGGGGGGGGGGGGGGGGGGGGGGGGGGGGGGGGGGGGGGGGGGGGGGGGFGGGGGGGGGGGGGGGGGGGDGGCFGGGCGGGGGGGGGGFGGGCGGGGGFGGGGGGGGGGGGGGGGGGGGGGDFGGGGGGGGGGGGGGDGGGFFGCEGGGGGDEGGFFGGGGFGFGGGGGFGGFGGGGGGGGGGGGGG@CF6FGGGDEC=F5=;EEFGGGFGGGGECCFGGGGGGGGGGGGDGGGGGFGCCFFGGGGGGGCFC7CE*.CD/>>CFFGF<FFF35>DFFFF9
@M03506:14:000000000-AKVR1:1:1101:10698:8826 1:N:0:41
CGAACTCCTACGGGAGGCAGCAGTAGGGAATTTTCCACAATGGGGGCAACCCTGATGGAGCAACGCCGCGTGCAGGATGAAGGCCCTCGGGTCGTAAACTGCTTTTATCTGTGACGAATATGACGGTAGCAGATGAATAAGGATCGGCTAACTCCGTGCCAGCAGCCGCGGTCATACGGAGGATCCAAGCGTTATCCGGAATTACTGGGCGTAAAGAGTTGCGTAGGTGGCATAGTAAGCAAGCAGTGAAAGCGTGGGGCCCAACCCCATAAACATTGTTAGAGCTGCCAAGCTCGAGAAT
+
CCCCCFF@EFEEGFDFGEEGGGGGCFGGGGGGGGFGGGGGGGGGGEGGGGGGGDFCFGGGGGGGGEFECEGGGGGFCGGGGGGGGGC@FGGGECC,??FFGGGGGGGFGFGFG<FGFEFFFGGGGGGFGGFFGGGGGGCFFGGDCEGGFECFFGGGFFFF9FF7FFAFFEFCF:;CFFCF7C7:C<F8FDFEGDG9?CEGDC+9FFBFGGGGG88EFE99<FGGGG5CFGFCC+AC?9CFGC*57*<C?CF:DEGCE>)7*19*=<EG=F?*2*:9**2:**9++96)(9663))0))7)*
@M03506:14:000000000-AKVR1:1:1101:2698:8836 1:N:0:41
CGAACTCCTACGGGAGGCAGCAGCCGCGGTAATACGGGGGTGGCAAGCGTTGTTCGGAATTACTGGGCGTAAAGGGCGCGTAGGCGGCCTTCTAAGTCGGACGTGAAATCCCTCGGCTTAACCGAGGAATTGTGTCCGATACTGAAAGGCCTGAATCCGTGAGAGGGATGAGGAATTCCAGGTGTAGCGGTGAAATGCGTAGGTAACTGGAGGAACACCGGTGGCGACGGCGGCATCCTTGACCGGCATTGCCGCCGAGGCGCGACTGAAGGGGGAGGTAACGGTATTAGAAACCCGGGTA
+
<CCCCFEFE9C-6@C@BF;FCCFGGGGEGCFFEF,6@+8+66+6,CC=FGCCFFGEE,?FCFFGGGFFCF7:7@F74=:FFGGG<FGGGGGGGF,B@<F7=+@C@ECCF,<8F8>*>F:CFFCCFC71<,,338=3<FGDGG,3,7<<2**?*+,7<:C*41=,,=F<FF,72C++2<+++03<CC+<C51*/0+23+*2*2/2+03+<+00******1::/8C6:C*:C8CCC*:6+9+<02<55>C*+2+***)1)/)*27CC)/C+*+)1)9*))/0*1):*)1/674)07))))0))
@M03506:14:000000000-AKVR1:1:1101:6731:8890 1:N:0:41
CGAACTCCTACGGGAGGCAGCAGTCGGGAATTTTGGGCAATGGGCGCAAGCCTGACCCAGCAACGCCGCGTGAAGGATGAAATCCCTCGGGATGTAAACTTCGCAAGAACGGGAAGAATAAGCCTGTGTTAATAGCACAGGTGATGACGGTACCGTTTGTAAGCTCCGGCTAACTCCGTGCCAGCAGCCGCGGTAATACGGGGGGAGCAAGCGTTGTTCGGATTTACTGGGCGTAAAGGGCGCGTAGGCGGCCACCGCAAGTCAACTGTGAAATCTCCGGGCTTAACTCGGAAAGGTCAGC
+
CCCCCGGGGGGGGGGGGGGGGGGGGGGGGGGGGGGGGGGGGGGGGGGGGGGGGGGGGGGGGGGGGGGGGGGGGGGGGGGGGGGGGGGGGGGGGGGGGGGGGGGGGGGDGFGGGGGGGGGGGGFGGGGGGGGGGGGGGGGGCFGGFGGGGGGGGFGGGGGGGGGGGGGGGGGGGGGGGGGGGGGGGGGGGGGGEFEFFEEEEEGGG>GGGFGGGCEGEFGGCC5ECFFGGGG>EGGDFFFGGGGEE=EDECEEDCGFGFGGD+:7CGGC9:74DGGFG=7DDFDGGFF*4DD05)>F6@FF4
@M03506:14:000000000-AKVR1:1:1101:18024:8906 1:N:0:41
CGAACTCCTACGGGAGGCAGCAGTCGGGAATTTTGCGCAATGGACGAAAGTCTGACGCAGCAACGCCGCGTGAGGGATGAAGGCCTTCGGGTTGTAAACCTCTTTTATCAGGGAAGATAATGACGGTACCTGATGAGTAAGTCACGGCTAACTACGTGCCAGCAGCCGCGGTAATACGTAGGTGACAAGCGTTGTCCGGATTTACTGGGCGTAAAGAGCGCGCAGGCGGTCGTTCAAGTCGAGTGTGAAAGCCCCCGGCTCAACTGGGGAGGGTCATTCGATACTGATCGACTCGAAGGCA
+
CCCCCGGGGGGGGGGGGGGGGGGGGGGGGGGGGGGGGGGGGGGFGGGGGGGGGGGGGGGGGGGGGGGGGGGGGGGGGGGGGGGGGGGGGGGGGGGGGGGGGGGGGGGGGGGGGGGGGGGGGFGGGGGGGGGGGGGGGGGGGGGGGGGGGGGGGGGGGGGGGGGGFGFGGGGFGGGGGCFGGGGGGGGGGGGGGGEGGGGGGGGGGGGGGGGGCEGCCGGGDGGGEGGGGEGGGGGGG?0<5>EFFCFCDFFC4CGGEFGDGFFGGGGGGDGFGGGF76CG77779@FF<GF>BEF>FBEF)
@M03506:14:000000000-AKVR1:1:1101:23145:8914 1:N:0:41
CGAACTCCTACGGGAGGCAGCAGTGGGGAATTGTTCGCAATGGGCGCAAGCCTGACGACGCAACGCCGCGTGGAGGATGAAGACCTTCGGGTCGTAAACTCCTTTCGATCGAGACGAACGGCTTCCGGGTGAACAATCCGGAAGAGTGACGGTACCGAGAGAAGAAGCCCCGGCTAACTCCGTGCCAGCAGCCGCGGTAATACGGGGGGGGCAAGCGTTGTTCGGAATTACTGGGCGTAAAGGGCTCGTAGGCGGCCAACTAAGTCAAACGGGAAATCCCTAGGCTTACCCGGGGAACTGC
+
CCCCCGGGGGFGGGGGGGGGGGGGGGGGCFFGFGGGGGFGGGGGGGGGGGGGGGGGGGGGGGGGGGGGGGGGGGGGGGGGGGGGGGGGGGGGDGGGFGGGGGGGGGGGGGGGGGGEGGGEGDEEGGGGGGGGFCEGGGFGGGGGGGGGFGDDGGGGGGGGGFFDECGGGGGGG7FGGGGDFFGCEGFFFGGGFEGEGE8:?@FGGGGGGGGG*1:2;;*:;@7CECEFFCC@FFC8>CGG=++:2**1*/75>*71C:*/:6*70:+:?FE)/1C5*/9<0*0:*0*9)20->@E).5??*
@M03506:14:000000000-AKVR1:1:1101:10441:8917 1:N:0:41
CGAACTCCTACGGGAGGCAGCAGTCGAGAGGCTTCGGCAATGGGGGAAATCCTGACCGAGCGACGCCGCGTGGGGGATGAAGGCCCTTGGGTTGTAAACCCCTTTTATTCGGGAAGAAATGTGATCAGGTGAATAATCTGGTCGCTTGACGGTACCGGATGAATAAGCTCCGGCTAACTCCGTGCCAGCAGCCGCGGTAACACGGGGGGAGCAAGCGTTGTTCGGAATCACTGGGCGTAAAGGGCGTGCAGGCGGCTAGGCAAGTGGAATGTGAAATGCCTCGGCTCACCCGAGGACCGGC
+
CCCCCGGGGGGGGGGGGGGGGGGGGGGGGGGGGGGGGGGGGGGGGGGGGGGGGGGGGGGGGGGGGGGGGGGGGGGGGGGGGGGGGGGGGGGGGGGGGGGGGGGGGGGGGGGGGCGGEGGGGGGGGGGGGGGGGGGGGGGGGGGGGGGGGGGGGGGGGGGGGGGGGGGGGGGGGGGGGGGGGGGGGGGGGGGGGGGGGG>EGGGGGGGGG>CDGGGGGGGEGF9CGGGGEDG?@FFGG89C*<C5CGGGGEGGGGGGGFGGG65CEFGFCFGFC:CGGFFF*<5EG)*09C>;FFE@F35<7
@M03506:14:000000000-AKVR1:1:1101:21266:8926 1:N:0:41
CGAACTCCTACGGGAGGCAGCAGTAGGGAATATTGGACAATGGGGGAAACCCTGATCCAGCCATGCTGCGTGAGTGATGAAGGCCTTCGGGTTGTAAAGCTCTTTTGTCAGGGAAGATGATGACGGTACCTGAAGAATAAGCCCCGGCTAACTTCGTGCCAGCAGCCGCGGTAATACGAAGGGGGCTAGCGTTGTTCGGGATTACAGGGCGTAAAGGGCGCGTAGGCTGGCTAGCACTTCAGGTGTGAAACCCCCAGGCTCAACCTGGGAATTGCTTCTGAAACCGCGGAGCTTGAGTGCG
+
CCCCCGDFACEE7@,@CFEGGGGGFGG>FGC@FCFDGDG8FGC8;CGGGGGG<@FDAFE<E<FG88<<FEGGB@ECEGG99,C8,C=<CFC6F@FAEEFA9CCFF,C=E,,,:DDCE?F<EDAFEE:=+:FFFB<9A?F<,C,F++8@:FF<DGA:3+@:3,@=<BD@CGC+@BCFFG7,5**<FF*,>,44<F*2?:B*41+?<++?C*=*1*=>CE=8:8*:C8++**2*+/+<C+*+3CGCCA=7+3+*1*:58FF02CC?6D**2*387=*<**:*:*13*09:>3.,)05<)1**)
@M03506:14:000000000-AKVR1:1:1101:19433:8934 1:N:0:41
CGAACTCCTACGGGAGGCAGCAGTCGGGAATTTTGGGCAATGGGCGAAAGCCTGACCCAGCAACGCCGCGTGAAGGATGAAATCCCTCGGGATGTAAACTTCGCAAGAATGGGAAGAATTAGTAGGGGTTAATACCCCCTATGATGACGGTACCATTTGTAAGCTCCGGCTAACTCCGTGCCAGCAGCCGCGGTAATACGGGGGGAGCAAGCGTTGTTCGGATTTACTGGGCGTAAAGGGCGCGTAGGCGGTCAGCACAAGTCAGTTGTGAAATCTCCGAGCGTAACTCGGAAAGGTCAAC
+
CCCCCGGGG@FGGGGGGGGGGGGGGGGGGGGGGGGGGGGGGGGGGGGGGGGGGGGGGGGGGGGGGGGGDGGGGGGGGGGGGGGGGGGGFGGGGGGGGGGGGGGGGGGFGGGGGGGGGGGGFGGGGGGGGGGGGGGGGGGGGGGGGGGGGGGGGGGGGGGGGGGGFGGGGGGGGGGGGGGGGGGGGGGGGGGGGGDGGGGGGGGGGDGGFFGFGEEEEFFEGGGGGFGD?FGGEGGGFC*?EGEGCEGG65CCDEGGG@DD5+:ACF+:01?=CDFG*67)17)*27C62DD(7)<>F*0=6
@M03506:14:000000000-AKVR1:1:1101:18488:8939 1:N:0:41
CGAACTCCTACGGGAGGCAGCAGTCGGGAATTTTGGGCAATGGGCGAAAGCCTGACCCAGCAACGCCGCGTGAAGGATGAAATCTTTCGGGATGTAAACTTCGGAAGAATAGGAAGAAAAAAATGACGGTACTATTTTTAAGGTCCGGCTAACTACGTGCCAGCAGCCGCGGTAATACGTAGGGACCAAGCGTTGTTCGGATTTACTGGGCGTAAAGGGCGCGTAGGCGGCGCAATAAGTCACTTGTGAAATCTCCGGGCTTAACTCGGAGCGGCCAAGTGATACTGTTGTGCTAGAGTGC
+
CCCCCGGGGGGGGGGGGGGGGGGGGGGGGGGGGGGGGGGGGGGGGGGGGGGGGGGGGGGGGGGGGGGGGGGGGGGGGGGGGGGGGGGGGGGGGGGGGGGGGGGGEGGGGGGGGGGGGGGGGGGGGGGGGGGGGGGGGGGGGGGGGGGGGGGGGGGGGGFGGGGGGGGGGGGGGGGGGGGGGGGGGGGGGFGGGGGGGGGGDEGGGGGFGFFGGGEGGGGGGGCEGGGGGGGGGGGGGGGGFGGGGFGGGG?FGGGGGFGGGGG7CFGGC):>GGGED4F>F*/CG47*6771==?F?698*
@M03506:14:000000000-AKVR1:1:1101:4903:8943 1:N:0:41
CGAACTCCTACGGGAGGCAGCAGTGGGGAATCTTGCGCAATGGGCGAAAGCCTGACGCAGCGACGCCGCGTGAGCGATGAAGGCCTTCGGGTTGTAAAGCTCTGTGGGGAGGAAAGAATAGGGGTTGGCTAATATCCAGCTCGATGACGGTACCTCCTTAGCAAGCACCGGCTAACTCTGCGCCAGCAGCCGCGGTAAGACAGAGGGTGCAAACGTTGTTCGGAATTACTGGGCGTAAAGCGCGTGTAGGCGGCCCTGTAAGTCGGGAGTGAAATCCCACGGCTCAACCGTGGAAGTGCAC
+
CCCCCGGGGGGGGEEGGGGGGGGFFGGDEEGGGGGGGGGGGGGFFEGGEGGGGDGGGGGGGGGGGGGGGEGGGGGGGGGGGGGGGGGGGGGFCGEFDGGGFFGGGGGGGEGGEFDGGGGGGGGGGGGGGGGGGGGGFFGGGGGDGGGGGGGGGFGGGFGGGGGGGGGGGGGGCEGGGGGGGGGGGGGGGGGGGGGGGGGGGGFCGGGGDEF7CCECCGGGGDGGEFGDGCDDFFE8E5CGFGCEECEFGGGGGGGDGFFDF7CFGGGGGCGFFGGF9@GGGEFGGFGF1CEFB:?F:FBB9
@M03506:14:000000000-AKVR1:1:1101:15158:8944 1:N:0:41
CGAACTCCTATGGGAGGCAGCAGTGGTGAATTGTTCGCAATGGGCGCAAGCCTGACGACGCAACGCCGCGTGGAGGATGAAGACCTTCGGGTCGTAAACTCCTTTCGATCGAGACGAATGGCCTTCGGGTGAACAATCCGAAGGAATGACGGTGCCGAGAGAAGAAGCCCCGGCTAACTCCGTGCCAGCAGCCGCGGTAATACGGGGGGGGCAAGCGTTGTTCGGAATTACTGGGCGTAAAGGGCTCGTAGGTGGCCAACTAAGTCAGACGTGAAATCCCTCGGCTTAACCGGGGAACTGC
+
CCCCCGGGGGGGGGGGGGGGGGGGGG@FFGGGGGGGGGEGGGGGGGGGGGGGGGGGGEGGGGGGGGGGGGGGGGGGGGGGGGGGGGGGGGGGGGGGGGGGGGGGGGGGGGGGGGGGGGFGGGGGGGGGGGGGGGGGGGGGGGGGGFFGGGGGGGGGGGGGGGGGGGGGGCGGDGGGGGCFGGGGGGGGGGGFFEGGGG>EGFGGEGGGGG5EG5CCEEEGEGGGGGGDGGG?FGG8EEGEFFGE5:*9?*:EGFGFG@5CEGC++2+?FGG>GCG?>669*)8=C@)94*963:B>>>6=*
@M03506:14:000000000-AKVR1:1:1101:11280:8951 1:N:0:41
CGAACTCCTACGGGAGGCAGCAGTCGAGAATCTTCCGCAATGGGGGAAACCCTGACGGAGCGACGCCGCGTGCGGGATGAAGGCCTTCGGGTTGTAAACCGCTGTCACGGATTATGAAGGACTTGGTTTTAATAGAGCTGAGTCTTGACAAAGGTCCGGGAGGAAGCCACGGCTAACTCTGTGCCAGCAGCCGCGGTAAGACAGAGGTGGCGACCGTTGTTCGGAATCACTGGGCATAAAGCGCGTGTAGGTGGCATTGTAAGTCGTGTGTGAAATCCCTCGGCCTAACCGTGTAATTGCG
+
CCCC<EACF<@BBBF7CFC7,F8CFGCFGEAGFFGDFG+FBFF8F@BFFGGCF<@<B@7@CEGGDBFFGG+@FC>FE>7<FGGGCEF<<CEGG:FA9B<,CFEGGGGGGG+CEFGGFG<,>D<F9F,@,FA<=FGFGFC:<:FCFF9CF>9:F@FB<CGECGG7F7,,,6F:<F:C:,2?:?>,,,,1<FEFE>E8E8CCC?+AFFGG*/*:*12/88*2*<8*A;8CC+<78=*27+:F++:C*1:CFCCF4:*5A?CC7+*++/*9ACFFC*:707*09)./759?1FF20.)9*=96)
@M03506:14:000000000-AKVR1:1:1101:15807:8952 1:N:0:41
CGAACTCCTACGGGAGGCAGCAGTGGGGAATTTTGCGCAATGGGGGAAACCCTGACGCAGCAACGCCGCGTGGGGGATGAAGTCCCTTGGGACGTAAACTCCTTTCGACCGGGAAGATTATGACGGTACCGGTGGAAGAAGCCCCGGCTAACTTCGTGCCAGCAGCCGCGGTAATACGAGGGGGGCAAGCGTTGTTCGGAATTATTGGGCGTAAAGGGCGCGTAGGAGGTGCGGTAAGTCACCTGGGAACCCTCTGGGCTCAACTCAGAGCCGGCAGGCGAAACTGCCGTGCTGGATCGTG
+
CCCCCD<FGGGGDCEEFDFCCC?FCGGDC,EDFGDFCB:F@EFEEDE,@CEGGGGGDGEFGGGGDEF>CGGGGGGEGGGGFGGF9FFGFFGGFGFFGGGGGDCEFACFEEGGCCGGGADAFFGGGEFEGCCGGGGGGACCCF>:<>7CEGGGC;FC6CE7;?FGFG@FGGC=<:FFGFBFE8:ECEE;FF>8*:?8EEC>>*<++00<*:E:>CC7:888?C8EE*+;CCF6CC8EGGF9E?9+7*2*3*:*0:*7<740CC4C+2+*<0::)35793<D7>>799651/0(09))*)057
@M03506:14:000000000-AKVR1:1:1101:5880:8954 1:N:0:41
CGAACTCCTACGGGAGGCAGCAGTGGGGAATCTTGCGCAATGGTCGAAAGACTGACGCAGCGACGCCGCGTGTGGGAGGACGCCTTTCGGGGTGTAAACCACTGTTGCCCGGGACGAACAGGTCGATTCATCGACCGTGACGGTACCGGGTGAGGAAGCACCGGCTAACTCCGTGCCAGCAGCCGCGGTAATACGGAGGGTGCGAGCGTTGTCCGGAATCATTGGGCGTAGAGGGCGCGTAGGTGGCCCGGTCAGTTCGTGGTGAAAGCGCGGGGCTCAACCCTGCGTCGGCCATGAATAC
+
CCCCCGGGGGGGGGGGGGGGGGGGGGGGGGGGGGGGGGGGGGGGGGGGGGGGGGGGGGGGGGGGGGGGGGGGGGGGGGGGGGGGGGGGGGGGGGGGGGGGGGGGGGGGGGGGGGGGGGGGGGFGGGEGGGGGGGGGGGGGGGGGGGGGGGGGGGGGGGGGGGGGDGDGGGGGGGGGGGGGGGGGGGGGGGGCGGGGGECEEECCEGGGGGDEFGGGGGGGFFFGGFGGE5EEGGGD=EGGEGGECF*>===CC5CGGFGDFGFC:=0>CDGFGGG:<@C2*077CFG>>C@;57)946*91
@M03506:14:000000000-AKVR1:1:1101:6781:8968 1:N:0:41
CGAACTCCTACGGGAGGCAGCAGTAAGGGATATTGCACAATGGGCGCAAGCCTGATGCAGCAACGCCGCGTGTCCGATGAAGGCCTTCGGGTCGTAAAGGACTTTTCTGGCCGATGAGATGGACCGTAAGCCAGGAATAAGTGTCGGCTAACTACGTGCCAGCAGCCGCGGTAAAACGTAGGACGCAAGCGTTATTCGGAGTTACTGGGCGTAAAGCGCGGGCAGGCGGCCCGATACGTCTGATGTGAAATCTCCTCGCTCAACGGGGAGAGGCCATTGGAAACGGACGGGCTGGAGGGCG
+
CCCCCGGGGGGGGGGGGGGGGGGGGGGGGGGGGGGGGGGGGGGGGGGGGGGGGGGGGGGGGGGGGGGGGGGGGGGGGGGGGGGGGGGGGGGGGGGGGGGGGGGGGGGGGGGGGEFFGGGGGGGGGGGGGGGGGGGFGGGGGDGGGGGGGGGGGGGGGGGGGFDGGGGGGGGGGGGGGGGGGGFFGGGGGGGGGGGGGGGEGGGGGGGGGFGGGEGGGGGGGGGGGGEEGEEEGGCEGG*:CFGCE?FGFGGGGGGFFDGDGGGGEGGGGGGFGGFGGFGGGFFFGFC>9DE>>@F4>DDF)
@M03506:14:000000000-AKVR1:1:1101:17906:8971 1:N:0:41
CGAACTCCTACGGGAGGCAGCAGTCGGGAATTTTGGGCAATGGGCGAAAGCCTGACCCAGCAACGCCGCGTGAAGGATGAAGTATTTCGGTATGTAAACTTCGAAAGAATGGGAAGAATAAATGACGGTACCATTTATAAGGTCCGGCTAACTACGTGCCAGCAGCCGCGGTAATACGTAGGGACCAAGCGTTGTTCGGAATCACTGGGCGTAAAGGGCGTGTAGGCGGTTCGGTAAGTGGAATGTGAAATCCCTCGGCTCACCCGAGGACCTGCATCCCAAACTGCCGGACTAGAGTATG
+
CCCCCGGGGGGGGGGGGGGGGGGGGGGGGGGGGGGGGGGGGGGGGGGGGGGGGGGGGGGGGGGGGGGGGGCFFGGGGGGGGGGGGGGGGGGGGGGGGGGGGGGGGGGGGGGGGGGGGGGGGGGFGGGGGGGGGEFGGGGGGGGGGGDGGGGGGGGGGG?GFFGGGGGGGGGGGGGGGGFFGGGGGGG@FGGGGG8FFCEE8*CBCEGFFGGGGE5FFGCGEGDGF?9CE/?EGGEFCFFGGG?:CGFCECFG*<CFC@:CEF7CFCED=D5>GGGGGBCFGFF5?/9F>750<@?FF4*=B
@M03506:14:000000000-AKVR1:1:1101:7759:8980 1:N:0:41
CGAACTCCTACGGGAGGCAGCAGTGGGGAATTGTTCGCAATGGGCGCAAGCCTGACGACGCAACGCCGCGTGGAGGATGAAGACCTTCGGGTCGTAAACTCCTTTCGATCGAGACGAATGGCCTTGAGGTGAATATCCTCGAGGAATGACGGTACCGAGAGAAGAAGCCCCGGCTAACTCCGTGCCAGCAGCCGCGGTAATACGGGGGGGGCAAGCGTTGTTCGGAATTACTGGGCGTAAAGGGCCCGGAGGTGGCCAACTAAGTCAGACGTGAAATCCCTCGGCTTAACCGGGGAACTGC
+
CCCCCFGEGGGGGGGGDGGGGGGGGGGGGGGGEFGGGGGGEGGGFGGGGDGGGGFFCGGGGGGGGGGGGDGEEFFGGFFGEEFGEGGFF@FFGGGFFFFGFFGFGGGGFBCBDCC@EEDFGGGGFFGGGGGGGGGADFFGGGGGGGGG9>@FFGCFE7<E:FEB3BFFGGGGGGGC@:9<:FC*<<FFFCFGG@GEE**;<E?@8CDGDGGCC*;8CGGG=EGGGG*:F+CGFGF8785CC<?***:C*:EGG5FGGFG<*3*++0+0<77@GG3?7=97DFE*7F5?>G*15)5)7<)9/
@M03506:14:000000000-AKVR1:1:1101:20039:8992 1:N:0:41
CGAACTCCTACGGGAGGCAGCAGTGAGGAATTTTCCGCAATGGGGGCAACCCTGACGGAGCGACGCCGCGTGGAGGACGAAGTCCCTCGGGATGTAAACTCCTTTTGCCCGGGAAGAACACAATGACGGTACCGGGTGAATAAGCCTCGGCTAACTACGTGCCAGCAGCCGCGGTAAGACGTAGGAGGCAAGCGTTGTTCGGAATTACTGGGCGTAAAGCGTCCGTAGGCGGGTCGGTAAGTGGATAGTTAAAACCCGGGGCTCAACCCCGAGGGTGCTATCCAGACTGCCGGTCTGGAGG
+
CCCCCGGGG9FGGGGGGGGGGGGGGGGGGGGGGGGGGGGGGGGGGGGGGGGGGGGGGGGGGGGGGGGGGGGGGGGGGGGGGGGGGGGGGGGGGGGCGGGGGGGGGGGGGGGGGEGGGGGGGGGFGGGGGGGGGGGGGGGGGGGGGGGGGGGDGGGGGGGGGGGGGCFGGGGGGGGGDFFFGCFGGFGGGDDGGGGGGGGGGGGGGGGGF7FFGGGEGGFGEGGGGGGDGGGGGGGGGGF8?CCC<99CEGFFGGFGGFCCE5<FFGGG57=3DGG5DBFFDFFCC47/,9FFB7@@F?*)<
@M03506:14:000000000-AKVR1:1:1101:2950:8998 1:N:0:41
CGAACTCCTACGGGAGGCAGCAGTCGGGAATTTTGCTCAATGGGCGAAAGCCTGAAGCAGCAACGCCGCGTGAGGGATGAAGGCCTTCGGGTTGTAAACCTCTTTTCTCAGGGACGATAATGACGGTACCTGAGGAATAAGCCACGGCTAACTACGTGCCAGCAGCCGCGGTAATACGTAGGTGGCAAGCGTTGTCCGGATTTACTGGGCGTAAAGAGCGCGCAGGCGGTCGTGCAAGTCGCGTGTGAAAGCTCCCGGCTCAACTGGGGAGGGTGACGCGATACTGCTCGACTCGTAGGCG
+
CCCCCAAEGGGGGGGDGGGGGGGGFFGGGGGGGGGGFGGGGGGGGGGGGGGGGGGGGGGGGFGGGGGGGGGGGGGGGGGGGGGFDGGGGGGGGG7AEFGGGGGGGGGGGGGGGGGCECGEFGGGEEFEGGDGGFGGGGGGGGFDGGGDEGGCEFEEGFGGGDFGG77BFCEFCFCAGGGGGGFFGFF9C*<4<7:CFGEEGGGD,C9@>8B*21ACEFCE5EGG?C*CC*2CEE8E7A*<=EG7CEFGGCC6:C+/:>G5E?GD:F65E3C3D>*/679CD5)/0=;6.*)()57).0)6)
@M03506:14:000000000-AKVR1:1:1101:23588:9004 1:N:0:41
CGAACTCCTACGGGAGGCAGCAGTGGGGAATTTTTCGCAATGGGGGCAACCCTGACGAGGCAACGCCGCGTGGATGATGAAGTATCTCGGTACGTAAAATCCTTTCGACAGGGAAGAAACCGCAAGGTTGACGGTACCTGTAGAAGAAGCCCCGGCTAACTCCGTGCCAGCAGCCGCGGTAATACGGGGGGGGCTAGCGTTGTTCGGATTTACTGGGCGTACAGGGCGCGTAGGCGGCCACCGCAAGTCGACTGCGAAGTCTCCGGGCTTAACCCGGAAAGGTCAGCCGATACTGCGGGGG
+
CCCCCGGGGGGGGGGGGGGGGGGFGGGGGGGGGGGGGGDGGGGGGGGGGGGGGGGGGGGGGGGGDGCEGGFFGE<FFGGFGGGGGGGGGGGGGGGGGGGGGGGGGGGGGGGGGFFGGGGGGFGGGGFFFDFGGGEFGGGGGAFGCFGGGGGGDEGGGGFGCG@FFGGGGGFGGFE@CDEG7F9CBFGGGGGGCGGGGGGECECFE5C8>8C9CF+CCEECE5;<EEG=>E?CEG6E=ED*2757C=C?FE=29CCC:7)9C9*+C5CDECFFCD7:/)1197=?+.977CE(8/@45>@E)
@M03506:14:000000000-AKVR1:1:1101:6024:9017 1:N:0:41
CGAACTCCTACGGGAGGCAGCAGTCGGGAATTTTGGGCAATGGGCGAAAGCCTGACCCAGCAACGCCGCGTGAAGGATGAAATCCCTCGGGATGTAAACTTCGCAAGAACGGGAAGAATAAGTAGGGGACAATACCCCCTATGATGACGGTACCGTTTGTAAGCTCCGGCTAACTCCGTGCCAGCAGCCGCGGTAATACGGGGGGAGCAAGCGTTGTTCGGATTTACTGGGCGTAAAGGGCGCGTAGGCGGCCAGCACAAGTCAGTTGTGAAATCTCCGAGCTTAACTCGGAAAGGTCAAA
+
CCCCCGGGGGGGGGGGGGGGGGGGGGGGGGGGGGGGGGGGGGGGGGGGGGGGGGGGGGGGGGGGGGGGGGGGGGGGGGGGGGGGGGGGGGGGGGGGGGGGGGGGGGGGGGGGGGGGGGGGGGGGGGGGGGFGGGGGGGGGGGGGGGGGGGGGGGGFGGGGGGGGGGGGGGGGGGGGGGGGGGGGGGGGFGGGGGGGGGGGGGGGGGGGGGGGG:;?C=FGDCEGGFGGGFGGGGG5CFGGDGDE:CCGGGGGDCGGGFGGGFFGG><D?DCFF>><D=DDG>>CCF77<CEBDEF>69??*
@M03506:14:000000000-AKVR1:1:1101:9289:9051 1:N:0:41
CGAACTCCTACGGGAGGCTGCAGTCGGGAATTTTGGGCAATGGGCGAAAGCCTGACCCAGCAACGCCGCGTGAAGGATGAAATCCCTCGGGATGTAAACTTCGCAAGAACGGGAAGAATAAGTAGGGGACAATACCCCCTATGATGACGGTACCGTTTGTAAGCTCCGGCTAACTCCGTGCCAGCAGCCGCGGTAATACGGGGGGAGCAAGCGTTGTTCGGATTTACTGGGCGTAAAGGGCGCGTAGGCGGTCAGCACAAGTCGGTTGTGAAACCTCCGAGCTTAACTCGGAATGGGCAAC
+
CCCCCGGGGGGGGGGGGGGGGGGGGGGGGGGGGGGDGGGGGGGGGGGGGGGGGFGGGGGGGGGGGGGGGGGGGGGGGGGGGGGGGGGGEGGCGGFFFEGGGGGGGGGGGGGGGCEGGFGGGGGGFGGGGGGGFGGGGGGGGGGFGCFGGGEFFGGGGGGGGGGGGGGEDGGGGGGGGEGGGGGGDFFGG@EC@B*B?CEFGDGGGGGGC@F*/1**28<CC=C*<9@:CFGCE555CF:=CEGGEC*5C>C:95C7+7FF=?CEEC5CCD74:77*0)7)755CC?F6-9<(.)07)0<:5
@M03506:14:000000000-AKVR1:1:1101:18858:9061 1:N:0:41
CGAACTCCTACGGGAGGCAGCAGTGGGGAATTGTTCGCAATGGGCGCAAGCCTGACGACGCAACGCCGCGTGGAGGATGAAGACCTTCGGGTCGTAAACTCCTTTCGACCGAGATGAAGACCTCTTGACCTAACACGTCGAGAGATTGACAGTATCGAGGGAAGCAGCCCCGGCTAACTCCGTGCCAGCAGCCGCGGTAATACGGGGGGGGCAAGCGTTGTTCGGAATTACTGGGCGTAAAGGGTTTGTAGGTGGCCAACTAGGTCAGACGTGAAATCCCTCAGCTTAACTGGGGAACTGC
+
CCCCCGGGGGGGGGGGGGGGGGGGGGGGGGGGFGGGGGGGGGGGGGGGGGGGGGGGGEGGGGGGGGGGGGGGGGGGGGGGGGGGGGGGGGGGGGGGGGGGGGGGGGGGGGGGGGGGGGGGGGGGGGGGGGGGGGGGGGGGGGGEGGGGGGGGGGGGDGGECF<FGGGGGGGGGGGGGGGGGGGFGGGGGGGGGDGGGGCEGGGGGGGGGGGGGGGGGEGGGGCCCEEFFFGFGGGGG87;*+<CE*/9CE<?FGGFGFCFCFGFECGGGGG:3*C77@FFGFFG?*:@27*6:)5@)5@F4
@M03506:14:000000000-AKVR1:1:1101:28047:9066 1:N:0:41
CGAACTCCTACGGGAGGCAGCAGCCGCGGAAATACGGGGGGGGCAAGCGTTGTTCGGATTTACTGGGCGTAAAGGGCGCGTAGGCGGCCACCGCAAGTCAGTTGTGAAATCTCTGGGCTTAACTCAGAAAGGTCAATTGATACTGCGGGGCTAGAGTGGAGAAGGGGCAACTGGCAATCTCGGTGTAGCGGGGAAATGCGTAGATATCGAGAGGAACTCCTGCGGTGAAGGCGGGTTGCTGGGCTGACACGGACGCTGAGGTGCGAAAGCTAGGGGAGCGAACGGGATGAGAAACAAGAGG
+
ACCCACFEF-CCFDGEGCGGGFGDFFCFG+FEFGFFGD++><EC?CG+/+1?EGFGEG+8AFFFC?C5C:C+2<FC>>C/1:8CEEE8:8/+/**CC,2AEC@?<8,<CFE9:@CGFGFGFFG,3:,02,<AC3,<,<CF,C+,+0/:CGD*/A6A@7*+;8*;*8:58C5+<:**+33<<CF*/2A0<***:/;F+<<?;85;9C<+A8C*:*;66+3+++88?*/1++3**==:*:*++2*5==FF++**1:EC*7DC5<<6*9*)**+9CC5*/.)1))7C*<*)(07)767.)00<)
@M03506:14:000000000-AKVR1:1:1101:18212:9084 1:N:0:41
CGAACTCCTACGGGAGGCAGCAGTCGGGAATTTTGGGCAATGGGCGAAAGCCTGACCCAGCAACGCCGCGTGAAGGATGAAATCCCTCGGGATGTAAACTTCGCAAGAACGGGAAGAATAAGTAGGGGACAATACCCCCTATGATGACGGTACCGTTTGTAAGCTCCGGCTAACTCCGTGCCAGCAGCCGCGGTAATACGGGGGGAGCAAGCGTTGATCGGATTTACTGGGCGCAAAGGGCGCGTAGGCGGCCAGCACAAGTCAGTTGTGAAATCTCCGAGCTTAACTCGGAAAGGTCAAC
+
@CCC96FFCFGGGGDGGGGGEGG<FFEF:CEGFGGGGGDFGCGGG+@FGCFGF<<FFGGGFFGGGGG:FGCC,CF<FGGDGGFGGGGGGGGGGEGFGEGFGGGGG:CAFCEGGGGCBBFAFFGFCFGG7=<B<<,,BF:FGFGGGGFEGGGG:FC<@<FGGG=B;<,*>C<>7D;FE:*=:CCGF:<<C<:CGGGGGFFGCE8E5EGG5*A@CAED*<:FD5CEGGFGGCGGD**:*+58:5*>5CCC65C595FFC:*CFG79+*0;0/+/:?:9C?7DC5)+:*2/4C79))7)/9)0*
@M03506:14:000000000-AKVR1:1:1101:18560:9110 1:N:0:41
CGAACTCCTACGGGAGGCAGCAGTCAAGAAACTTCCACAATGGACGAAAGTCTGATGGAGCGACGCCGCGTGTTGGACGAAGTGCTTCGGTACGTAAACAACTTTTATCGGGGACGAAATTATTGACGGTACCCGATGAATAAGGGGCTCCTAACTCTGTGCCAGCAGGAGCGGTAATACAGAGGCCCCAAGCATTATCCGGAACCACTGGGCGTAAAGGGTGTCGAGGCGGTCATGTTAGTCCTTCGTAAAATCTACGAGCTTAACTTGTAGTGGGCGAGGGAAACGGCATGACTCGAGG
+
CCCCCGGGGGGGGGGGGGGGGGGGGGGGGGGGGGGGGGGGGGGGGGGGGGGGGGGGGGGGGGGGGGGGGGGGGGGGGGGGGGGGGGGGGGGGGGGGGGGGGGGGGGGGGGGGGGGGGGGGGGGGGGGGGGGGGGGGGGGGGGGGGGGGGGGGDGGGGGGGGGGGGGGGFGGGGGGGGGGGGGGGGGFECFGGGGGGGGGGGEGGGGGGGGFGGGGCEGGGGFEGDGCGGGDGEGDGGGGGGGFFGEFC@FC:>FGGFFGDCCCEFFFF+*29:>D=FFGDG>BEFFGF:GD9>BFBFFF>;
@M03506:14:000000000-AKVR1:1:1101:16434:9118 1:N:0:41
CGAACTCCTACGGGAGGCAGCAGTCGAGAATTTTTCTCAATGGGGGCAACCCTGAAGGAGCGACGCCGCGTGGAGGATGAAGGTTTTCGGATTGTAAACTCCTGTCATTGGTGAACAAGAGTCCCCGTTAACTGCGGGAGGCTTTGCTAGTAGCCGAAGAGGAAGGGACGGCTAACTCTGTGCCAGCAGCCGCGGTAATACAGAGGTCCCGAGCGTTGTTCGGATTCATTGGGCGTAAAGGGTGCGTAGGCGGCGGGGTAAGTCTGATGTGAAATCCTGGGGCTCAACCCCAGAACTGCAT
+
CCCCCGGGGGGGGGGGGGGGGGGGGGFEGGGGGGGGGGGGGGGGGGGGGGGGGGGGGGGGGGGGGGGGGGGGGGGGGGGGGGGGGGGGGGDGGGGGGGGGGGGGGGGGGGGGGGGGGGGGGGGGGGGGGGGGGGGGGGGGGGGGGGGGGGGGGGGGGGGGGGGGGGGGGGGGGGGGGGFGGGFGGGCFGGGGGGGGGGGGGGGGGGGGGGGGGGGEEGGF?EGGGEGGFF7A@=EEGEGGGG6=CE7DGD+19:CDGFDCEC7<CC+7FDC=CFCCGFGGGF51*1>@?GBBFFFFFF6//
@M03506:14:000000000-AKVR1:1:1101:20834:9121 1:N:0:41
CGAACTCCTACGGGAGGCAGCAGTCGAGAATTTTTCACAATGGGGGCAACCCTGATGGAGCGACGCCGCGTGGAGGATGAAGGCCTTCGGGTTGTAAACTCCTGTCATGCGGGAACAAGCAAGTGATAGTACCGCAAGAGGAAGAGACGGCTAACTCTGTGCCAGCAGCCGCGGTAATACAGAGGTCTCAAGCGTTGTTCGGATTCATTGGGCGTAAAGGGTGCGTAGGTGGTGGCGCAAGTCTGGTGTGAAATCTCGGAGCTTAACTCCGAAATTGCACCGGATACTGCGTGACTCGAGG
+
CCCCCGGGGCFGGGGGGGGGGGGGGGGGGEGGGGGGGGGGGGGGGGGGGGGGGGGGGGGCDFGGFGGEGGEEF>FEGGFGGGGGGGGA@FGGGGGGGFGGGGGGGFAFGDGGGGGGGGGFGC@?FAFGGGFDBFEEFCF8EDFGGGFGGGGGGGGGGGGGGGGGGGGGFFEDGGEECFFGGFFGGGFFEFGCF:4<84BCGGDGGGGFFGGFGG>CCFCEEGC5?;CEGFGGED5CGGDCE7<:FGGGGC7E>EGFGFGC5ED6+:2?FGG><)9<>FDGD3>*:<FF<75?D3)/@FFD>
@M03506:14:000000000-AKVR1:1:1101:13656:9122 1:N:0:41
CGAACTCCTACGGGAGGCAGCAGCCGCGGTAATACAGGGGGGGCAAGCGTTGTTCGGAATTACTGGGCGTAAAGGGCTCGTAGGCGGCCAACTAAGTCCGACGTGAAATCCCAAAGCTTAACTTTGGAACTGCGTCGGATACTGGATGGCTTGAATTCGGGAGAGGGATGCAGAATTCCAGGTGTAGCGGTGAAATGCGTAGATATCTGGAGGAATACCGGTGGCGAAGGCGGCATCCTGGACCGACATTGACGCTGAGGAGCGAAAGCTAGGGGAGCAAACGGGATTAGAAACCCGAGTA
+
CCCCCGGGGGGGGGGGGGGGGGFGGGGGGGGGGGGGGGGGGGGGGGGGGGGGGGGGGGGGGGGGGGGGGGGGGGGGGGGGGGGGGGGGGGGGGGGGGGGGGGGGGGFGGGGGGGGGGGGGGGGGGGGGGGGGGGGGGGGGGGGGGGGGGGGGGGGGGGGGGGGGGGGGGGGGGGGGGGGGGGGGGGGGGGGGGGGFFFGGGGGGGGGGGGGGGEGFEFFGGGGGFGGGGGGGGDEGGGGGGCFEGGGG=FGGCDE3=BGG6=FD:D*9?>+9FGGGGFGGFFFGG:D47FFAFF)7BEE5)
@M03506:14:000000000-AKVR1:1:1101:10720:9128 1:N:0:41
CGAACTCCTACGGGAGGCAGCAGTGGGGAATTGTTCACAATGGGCGCAAGCCTGATGACGCAACGCCGCGTGGAGGATGAAGGTCTTCGGATTGTAAACTCCTGTTGCCCGGGACGAATAGCTCCGACCTAATACGTCGGAGTCTGACGGTACCGGGTGAGGAAGCCCCGGCTAACTCTGTGCCAGCAGCCGCGGTAATACGTAGGTGGCAAGCGTTATCCGGAATTATTGGGCGTAAAGCGCGCGCAGGTGGTTTCTTAAGTCTGATGTGAAAGCCCACGGCTCAACCGTGGAGGGTCAT
+
CCCCCGGGGGGGGGGGGGGGGGGFGGGGGGFFGGGGGGGGGGGGGGGGGGFGGGGGGGGEGGGGGGGDEGGGEEGGGGGGGGGGGGGGGGGGGGGGGGGGGGGFFGGGGGGGGGGGGGGGGGGGFGGGGGGGGGGGFGGGGGG8C9FGDC@FCFGECCGGGGFGGCGGGGGGGGGGDFGGF:FFGGGFGGGGGGG8?CG?FGFFGGG?FGF@EGGGCC*A<;E8?5@FGGGGFGGGGEFGGGEE>=EDGD=EFEGCC@DGEEFDEGCCFCFFGGFD*5<CGFEGC46?:D>6B:55)757@
@M03506:14:000000000-AKVR1:1:1101:19462:9150 1:N:0:41
CGAACTCCTACGGGAGGCAGCAGTGGGGAATTGTTCGCAATGGGCGCAAGCCTGACGACGCAACGCCGCGTGGAGGATGAAGACCTTCGGGTCGTAAACTCCTTTCGATCGAGACGAATGGCCTTCGGGTGAACAACCCGAACGAGTGACGGTACCGAGAGCAGAAGCCCCGGCTAACTCCGTGCCAGCAGCCGCGCTAATACGGGGGGGGCAAGCGTTGTTCGGAATTACTGGGCGTAAAGGGCTCGTAGGCGGCCAACTAAGTCAGACGTGAAATCCCTCCGGCTAACCCGGGGACATC
+
CCCCCCDGED@BFGC@FGC;FGG@8DFGGGGFGGFGG@FCFEFGFECFCF?CFGGC:7F:@6@+F:@F7@@FC@?@:FFGFGGC=?F,<+>BC@FGGGGF?FGGF9>EFBF+ADFD@FGGGGG,B9CBF<+DA@3,,@F7*F*@1>:1D<>F<>1C@:F*<*<CBC,4<<FC7CCCF7::7*4<F<<F58*ACCEG*2:>F+0/*/C*:CEE5*1;CCCC5CC*:C:*2++097857:>==++2**21:*:/7C:)?353*+20+2<*30/)**9+:9*9*))1/.974*8(05))77)**
@M03506:14:000000000-AKVR1:1:1101:26048:9169 1:N:0:41
CGAACTCCTACGGGAGGCAGCAGCCGCGGTAATACGGAGGGTGCGAGCGTTGTCCGGAATCACTGGGCGTAAAGGGCGCGTAGGCGGCCGGGAAAGTCGGTGGTGAAAGCTCGCGGCTCAACTGCGAGTCGGCCATCGATACTTCTTGGCTCGAGTCGACTAGAGGCAGATGGAATTCCGGGTGTAGCGGTGGAATGCGTAGAGATCCGGAAGAACACCGGTGGCGAAGGCGGTCTGCTGGGGTCGAACTGACGCTGAGGCGCTACAGCGAGGGGAGCAAACAGGATTAGAAACCCCAGTA
+
CCCCCGGGGGGGGGGGGGGGGGGGGGGGGGGGGGGFGGCFGFGG7FEGGGGGGGGGGGGGGGGGGGGGGGGGGGCEGGGGGGG@EFGGGGEECEGGDGGGGGGGGGDGGGFFCGG>EGGGGGGGGGGGGGGGGGGGGGGFCEGCGGGGGFFFGGGGG>@CFGFFFDEGGGCGGG+A:CGGGG>EGFFGGD*:E>F+@?EEGGC?CCCFGG>E*6C@8CEC**:8>EG88?FGCC8CFGFGF=:*=ED5CC9:<=57C5CFFG5*:99463*.93C*>)*277):556*3765FF5<375)0
@M03506:14:000000000-AKVR1:1:1101:4016:9175 1:N:0:41
CGAACTCCTACGGGAGGCAGCAGTGGGGAATTGTTCGCAATGGGCGCAAGCCTGACGACGCAACGCCGCGTGGAGGATGAAGATCTTCGGGTCGTAAACTCCTTTCGATCGAGACGAATGCTCTTGGGATGAATACTCCCGAGAAATGACGGTACCGAGAGAAGAAGCCCCGGCTAACTCCGTGCCAGCAGCCGCGGTAATACGGGGGGGGCAAGCGTTGTTCGGAATTACTGGGCGTAAAGGGCTCGTAGGTGGCCAACTAAGTCAGACGTGAAATCCCTCGGCTTAACCGGGGAACTGC
+
CCCCCGGGGGGGGGGGGGGGGGGGGGGGGGGGGGGGGGGGGGGGGGGGGGGGGGGGGGGGGGGGGGGGGGGGGGGGGGGGGGGGGGGGGGGGGGGGGGGGGGGGGGGGGGGGGGGGGGGGGGGGGGGGFGGGGGGGGGGGGGGGGGGGGGGGGGGGGGGGEGGGGGGGFFGGGGGGGGGGGGGGGCGGGGGGGGGGGGGGGGGGGGGGGGGGGGGGGEGGGGGGGCCFGGGGFGGGE:DEFFGGGGGG:EGGGGFFCFGGGGGGFCFGGGGFGGDFGFFG<F@EG>DFFFF9@:BBDFFF6
@M03506:14:000000000-AKVR1:1:1101:9125:9183 1:N:0:41
CGAACTCCTACGGGAGGCAGCAGTCGAGAATTTTTCTCAATGGGGGAAACCCTGAAGGAGCGACGCCGCGTGGAGGATGAAGGTCTTCGGGTTGTAAACTCCTGTCATTTGGGAACAAGTGTCGGTACCTAACTGCTACCGGCTTGATAGTACCAGAAGAGGAAGAGACGGCTAACTCTGTGCCAGCAGCCGCGGTAATACAGAGGTCTCAAGCGTTGTTCGGATTACTTGGGCGTAAAGGGTGTGTAGGTGGCGCCGTAAGTCGGGTGTGAAATTTCGGAGCTGAACTCCGAAACTGCAT
+
CCCCCEFEGGGGCFCCFEGGGGGGGEFCFFGGDGGGCEFGGGGGGGGGGGGGFGGGGGFCGGGCGGGGGGEFGFGGGGGGFGGGGGGGGGGGGDCGCAFEFGGGFGCE9FGGGGDGGGFFGGGGGGCFGGFGGFFGGGGFG77FDCFFEFGFFFGGGFGFGGGFGGGGGGEGGFFGFF,FGGEFFFFCEG7FCGDGEEFGGC9CC8?<EEEGFC5;;88EC=CCC*++3<CCC5C/:;*<CGCEGGGGGFGFC*>DE>D75C7C=3=F57E4*279CF*1*)0:+066):),)008@B?=8
@M03506:14:000000000-AKVR1:1:1101:3212:9190 1:N:0:41
CGAACTCCTACGGGAGGCAGCAGCCGCGGTAATACGGGGGGAGCAAGCGTTGTTCGGATTTACTGGGCGTAAAGGGCGCGTAGGCGGCCAAACAAGTCACTTGTGAAATCTCCGGGCTTAACTCGGAAAGGTCAAGTGATACTGTCTGGCTAGAGTGCGGAAGGGGCAACTGGAATTCTCGGTGTAGCGGTGAAATGCGTAGATATCGAGAGGAACACCTGCGGCGAAGGCGGGTTGCTGGGCCGACACTGACGCTGAGGCGCGAAAGCTAGGGGAGCGAACGGGATTAGAAACCCGAGTG
+
CCCCCGGGGGGGGGGGGGGGGGGGGGGGGGGGGGGGGGGGGGGGGGGGGGGGGGGGGEGGGGGGGGGGGGGGGGGGGGGGGGGGGGGGGGGGGGGGGGGGGGGGGGGGGGGGGGGGGGFGGGGGGGDEGGGGGGGGGGGGGGGGGGGGGGFGGGGGGGGGGDGGGGGGGGGGGGGGGGGGGGGGGGGGGGGGGGGGGGGGGGGGGGGGGFFGGGGGGGGGGGGGGGGGGGGGGGGGGGGGGCGDEGGGECFFGGCCG)CCFGGGD<CDGGFFGGDEGFGDDEEGC33)3>F<FF4)<;B5)
@M03506:14:000000000-AKVR1:1:1101:23305:9201 1:N:0:41
CGAACTCCTACGGGAGGCAGCAGTGGGGAATTGTTCGCAATGGGCGCAAGCCTGACGACGCAACGCCGCGCGGAGGATGAAGATCTTCGGGTCGTAAACTCCTGTCGAGTGGGAAGAATTGCTTCAGGGTGAATATCCCTGGAGTTTGACGGTACCACTAAAGGAAGCCCCGGCTAACTCCGTGCCAGCGGCCGCGGTAATACGGGGGGGGCAAGCGTTGTTCGGAATTACTGGGCGTAAAGGGCTCGTAGGCGGCCAACTAAGTCGGATGTGAAATCCCCAGGCTCAACCTGGGAACTGC
+
CCCCCGGGGGGGGGGGGGGGGGGGGGGGGGGGGGGGGGGGGGGGGGGGGDGGGGGGGGGGGGGGGGGGGGGGGDGGGGGGGGGGGGGGGGGGGGGGGGGGGGGGGGGGGGGGGGGGGFDGGGGGGGGGFGGGGGGGGGGGFGFFGGGGGGGDFGGGFGGGGGGGFGGGGGGGGGGGGGGFGGGGCFGGGGECGEGGG:CCFGFGGGGGGGGGGGGGGG5EEFGEGGGCE77:CCGGGC<EFGGGC0CDCEE5CGGD*8F96<66A7EGC7:FGCG7C@<*>F3:C>C@?F4?@F3.6>@?6
@M03506:14:000000000-AKVR1:1:1101:8899:9230 1:N:0:41
CGAACTCCTACGGGAGGCAGCAGTCGGGAATTTTGGGCAATGGGCGAAAGCCTGACCCAGCAACGCCGCGTGAAGGATGAAATCCCTCGGGATGTAAACTTCGCAAGAACGGGAAGAATAAGTAGAAGATAACACCTTCTATGATGACGGTACCGTTTGTAAGCTCCGGCTAACTCCGTGCCAGCAGCCGCGGTAATACGGGGGGAGCAAGCGTTGTTCGGATTTACTGGGCGTAAAGGGCGCGTAGGCGGCCAGCACAAGTCAGTTGTGAAATCTCCGAGCTTAACTCGGAAAGGTCAAC
+
CCCCCGGGGGGGGGGGGGGGGGGGGGGGGGGGGGGGGGGGGGGGGGGGGGGGGGGGGGGGGGGGGGGGGGGGGGGGGGGGGGGGGGGGGGGDGGGGGGGGGGGGGGGGGGGGGGGGGGGGGGGGGGGGGGGGGGGGGGGGGGGGGGGGGGGGGGGGGGGGGGGGGGGGGGGGGGGGGGGGGGGGGGGGGEGGGGGGGGGGGGGGGGGGGGGGGGGGGGGGGGGGGGGGGGGGGEEEGFGGGGGGGGGGGGGGGGGGC@5FF9CGGGFG?DF?FGG7:?GD<B>FC6:99DF9D55)*97=6
@M03506:14:000000000-AKVR1:1:1101:5889:9230 1:N:0:41
CGAACTCCTACGGGAGGCAGCAGTAAGGAATATTGGTCGATGGACGAAAGTCTGAACCAGCCATGCCGCGTGGAGGATGAAGGTCCTCTGGATTGTAAACTTCTTTTATCTGGGACGAAAAAGGGGAATTCTTTCTCAACTGACGGTACCAGATGAATAAGCACCGGCTAACTCCGTGCCAGCAGCCGCGGTAATACGGAGGGTGCAAGCGTTATCCGGATTCACTGGGTTTAAAGGGTGCGTAGGCGGATAGGTAAGTCCGTGGTGAAATCCTGCAGCTTAACTGCAGTACTGCCGTGGG
+
CCCCCGGGGGGGGGGGGGGGGGGGGGGGGGGGGGGGGGGGGGGGGGGGGGGGGGGGGGGGGGGGGGGGGGGGGGGGGGGGGGGGGGGGFGGGGGGGGGGGGGGGGGDCGGGGGGGGGEEEGGGGGGGDGGGGGGGGGGGGGGGGGGGFGGGGG9DGGFGCGGGGGGGDCGGGGGCFF@FFGG@EFGFGGGGGGGGGGGGGGGGGGGGGGGDGGECEGGGGCEFCFGGGGGG>FEC+<CGGCCEGGDEGD5CEFFGGGFG7FGGGDGGG+:FFFGGFD6FD7=?CFFFFBG?BFFFFD>>3)
@M03506:14:000000000-AKVR1:1:1101:12933:9248 1:N:0:41
CGAACTCCTACGGGAGGCAGCAGTCGAGAATTTTTCTCAATGGGGGAAACCCTGAAGGAGCGACGCCGCGTGGAGGATGAAGGCTTTCGGGTTGTAAACTCCTGTCATTTGAGAACAAGGCGCCGGTATTAACTGTATCGGCGTTGATAGTATCAGAAGAGGAAGAGAAGGCTAACTCTGTGCCAGCAGCCGCGGTAAGACAGAGGTCTCAAGAGTTGTTCGGATTTATTGGGCGTAAAGGGTGCGTAGGTGGTGCCGTAAGTGGGGTGTGAAGTATAGGGGCGTAACTCCGAAACTGCAT
+
-@CC@E@CEFFCGDE:FGDCCFGDF@FFEG<@EGFDF<FFCFGGGGGCCFC:EGGFF<CEGG7FGG+FECGGECFBGCEFGGGGGCEB=C:EFGEFFFC,,BE=FGGAF<AFGGGAFGGGGGGGFFCCFG9=CDFGFF,+:3>>**6@;9CAF@E,@F:E,>FFF7:F,DD7,7<BE9A@CF,2?<4<B,,**<:1:*+52B9<,152BC++30;CC79F?*:8*/++<EF<*/***2*0+5>*5*2/2:<+5*:?6>**::DG?<*)2)2*2*22:1:0C33=E)*0)2)45)7.*7***
@M03506:14:000000000-AKVR1:1:1101:28601:9251 1:N:0:41
CGAACTCCTACGGGAGGCAGCAGCCGCGGTAATACGGGGGGAGCAAGCGTTGTTCGGAATTACTGGGCGTAAAGGGCGCGTAGGCGGCCACTACAAGTCACTTGTGAAATCTCCGGGCTTAACTCGGAACGGTCAAGTGATACTGTAGGGCTAGAGTGCGGAAGGGGCAACTGGAATTCTCGGTGTAGCGGCGAAATGCGTAGATACCGAGAGGAACACCTGCGGCGAAGGCGGGTTGCTGGGCCGACACTGACGCTGCGGCGCGAAAGCTAGGGGAGCGAACGGGATTCGGAACACGAGT
+
CCCCCGGDCE9CGCEGEEGGGGGDGGCCBF@FFCEGDGGGG7BCFG<+B83@FEFCE73BBDFGGFDFGG7C+@F::@*@*3>FGGDEC:CFC<CF932,<<FEFFGG9?:FFGFCFF*<FFF9F:E5;CEEE*2AFGGG,+:,AFFGGC6;CFGFFG7EC5?E55:EE5A0AECF7+2:+/;?8;?EFCG5CG5*;FF?E*:*<ECCEGGCCE88;CF86+@8E8E58CEF8E8C5E4++6C527/9*76CDFE:C>)9**//7<*)7C<**21*)))1)))2*8*)(20(0)))..)5)
@M03506:14:000000000-AKVR1:1:1101:12494:9273 1:N:0:41
CGAACTCCTACGGGAGGCAGCAGTCGGGAATTTTGGGCAATGGGCGAAAGCCTGACCCAGCAACGCCGCGTGAAGGATGAAATCCCTCGGGATGTAAACTTCGCAAGAATGGGAAGAATAAGGAGGGGTTAATAACCCTTTTGATGACGGTACCATTTGTAAGCTCCGGCTAACTCCGTGCCAGCAGCCGCGGTAATACGGGGGGAGCAAGCGTTGTTCGGATTTACTGGGCGTAAAGGGCGCGTAGGCGGCCAAACAAGTCACTTGTGAAATCTCCGGGCTTAACTCGGAACGGTCAAGG
+
CCCCCGGGGGGGGGGGGGGGGGGFGGGGGGGGGGGGGGGGGGGGGGGGGGGGGGGGGGFGGGGGGGGGGGGGGGGGGGGGGGGGGGGGGGGEFGGGG9FGGGGGGGGGGGGGGGGGFCGGGGGGGGGGCGGGGGGGGGGGGGGGGGFGGGGGGGGGGGGGGGGGGGGGGGGGGGGGGGGGGGFGGGGGCEGGGGGGGG?FCEEGGGGGGFGFGGEG>FFEDGDGFGGGGGGCEE8CC9:?EGGGGDGGGGGGD5EFGF:CACGCGF7CG*<9D7>77<CGG55F7@>B?C38>B>7BB?4)
@M03506:14:000000000-AKVR1:1:1101:10495:9278 1:N:0:41
CGAACTCCTACGGGAGGCAGCAGTCGGGAATTTTGGGCAATGGGCGAAAGCCTGACCCAGCAACGCCGCGTGAAGGGTGAAATCCCTCGGGATGTAAACCTCGCAAGAACGGGAAGAATAAGTAGGGGACAATACCCCCTATGATGACGGTACCGTTTGTAAGCTCCGGCTAACTCCGTGCCAGCAGCCGCGGTAATACGGGGGGAGCAAGCGTTGTTCGGATTTACTGGGCGTAAAGGGCGCGTAGGCGGCCAGCACAAGTCAGTTGTGAAATCTCCGAGCTTAACCCGGAAAGGTCAAC
+
CCCCCGGGGGGGGGGGGGGGGGGGGGGGGGGGGGGGGGGGGGGGGGGGGGGGGGGGGGGGGGGGGGGGGGGGGGGGGGGGGGGGGGGGGGGGGGGGGGGGGGGGGGGGGGGGGGGGGGGGGGGGGGGGGGGFGGGGGGGGGGGGGGGGGGGGGGGGGGGGGGGGG:CEGGGGGGGFGGGGGFGGGGGGGGGGGGGGGGGGGGGGGGGDDGGFG8>EGGGGGGGCFDGGG?CFEC5EFFFGGGGGGGGGGGD=DCCFFFGFFF7+<?FF<59@F>7<>?DDDD3<F=C*(>@>3)0>?44==
@M03506:14:000000000-AKVR1:1:1101:11994:9287 1:N:0:41
CGAACTCCTACGGGAGGCAGCAGTGGGGAATTGTTCGCAATGGGCGCAAGCCTGACGACGCAACGCCGCGTGGAGGATGAAGATCTTCGGGTCGTAAACTCCTTTCGATCGAGACGAATGGCCTCCGGGTGAACAATCCGGAGGAGTGACGGTACCGAGAGAAGAAGCCCCGGCTAACTCCGTGCCAGCAGCCGCGGTAATACGGGGGGGGCAAGCGTTGTTCGGAATTACTGGGCGTAAAGGGCTCGGAGGTGGCCAACTAAGTCAGACGTGAAATCCCTCGGCTTAACCGGGGAACTGG
+
CCCCCGGGGGGGGGGGGGGGGGGFFFDGGGGGGGGGGGGGGGGGGGGGGGGGGGGGGGGFGGGGGGGGGGFFGFGGGGGGGGGGGGGGFGGGGGGGGGGFGGGGGGGGFGGFFFEGDCFDGG?FGFGGGGGFGGGGGGGGGGGGGGGGGGGGGGGGGGGEGFGCFFGG7*FFCEGGGGGFGGFGGGFGGGGGGGGGGGGGFGCGG>ECGD>E5AFGGEGGGGGGGGGFDFGGGGCFGGGGGGGEDFFC**>EGGCFG4<C??DFFFF>+9EFGFFFGF476)0>53>:AFF6>)7)7>64)
@M03506:14:000000000-AKVR1:1:1101:7756:9288 1:N:0:41
CGAACTCCTACGGGAGGCAGCAGTCGAGAATTTTTCTCAGTGGGGGAAACCCTGAAGGAGCGACGCCGCGTGGAGGATGAAGGTCTTCGGATTGTAAACTCCTGTCATTTGGGAACAATTGTCACCGGTTAACTGCCGGGGGCTTGATAGTACTAGAAGAGGAAGAGACGGCTAACTCTGTGCCAGCAGCCGCGGTAATAAAGAGGTCTCAAGCGTGGTTCGGATCCATTGGGCGTAAAGGGTGCGTAGGTGGCGGGGTAAGTCAGGGGTGAAGTCGCGGGCCTCGACGCCGCAACGGACG
+
CCCCCGGGGGGGGGGGGGGGGGGGGGGGGGGGGGAG,FFFFGGGGGGGGGGGGGG,E,EFG:FGGGGGGGFFEFGGGGGGGGGEGEFFFGCFBFGGGGGGGGGCGG9F9,?EGGGCGEDE<F98C>F@>+3BB9F9DE@>FGGE7C,33F@@@,7?,37F@A7FG7C<FDECBF7:2:2?<F::?C<CFFCGEGGG5*+0++3<8*+2+::AC6?C5E*87:CD>/A+:CECG==:**1<CE=EDG*9:*093CEDGE)1+0:<+:E*:*1)2*2<7)935)0**)*03))-))00))).0
@M03506:14:000000000-AKVR1:1:1101:12147:9289 1:N:0:41
CGAACTCCTACGGGAGGCAGCAGTGGGGAATTGTTCGCAATGGGCGCAAGCCTGACGACGCAACGCCGCGTGGAGGATGAAGATCTTCGGGTCGTAAACTCCTTTCGATCGAGACGAATTCCTCTGGGGTGAACAATCCCGGAGGTTGACGGTACCGAGAGAAGAAGCCCCGGCTAACTCCGTGCCAGCAGCCGCGGTAATACGGGGGGGGCAAGCGTTGTTCGGAATTACTGGGCGTAAAGGGCTCGTAGGTGGCCAACTAAGTCGGACGTGAAATCCCTCGGCTTAACCGGGGAACTGC
+
CCCCCGGGGGGGGGBCEGGGDGGGGGGGGGFGGGGFGEGGGGGGGGGGGGGGGGGGDEGGGGEGGGGGGGGGGGGGGGGGFCEFGGGGGGGGGGGG@GGGGFGGGGGGGFGGGGGGGGGGE9@FGGGGGGGGCFGGGGFCF@GCGGGGCGGGFFFFEEGGGGGGGGGF7@C<CEFEC:<C:FFGDGGGGGGGFGDGCE5?FEFGGGGGGGGGC8F5CA*?EFFEEC8@C:<E<E81:C)A=FFGDFFD=E=EF?5<*6*7CC*<3CE)7CC0/7*<7877*>3CG>G?<D*3>35)).)0*
@M03506:14:000000000-AKVR1:1:1101:4221:9291 1:N:0:41
CGAACTCCTACGGGAGGCAGCAGTAAGGGATATTGCGCAATGGGCGAAAGCCTGACGCAGCAACGCCGCGTGGAGGAAGAAGGCCTTCGGGTCGTAAACTCCTTTTGACGCTGACGAGGAAGGACGGTAGGCGTCGAATCAGTCACGGCTAACTACGTGCCAGCAGCCGCGGTAAAACGTAGGTGGCGAGCGTTATCCGGATTTACTGGGCGTAAAGGGTGTGCAGGCGGGGTGACAAGTGGTGTATGAAATATCCCGGCTTAACCGGGAAGGGTTATGCCAGACTGTCATTCTAGAGTGC
+
CCCCCGGGGGGGGGGGGGGGGGGGGGGGGGGGGGGGGGGGGGGGGGGGGGGGGGGGGGGGGGGGGGGGGGGGGGGGGGGGGGGGGGGGGGGGGGGGGGGGGGGGGGFDGGGGGGGGGGGGGGGGGGGGGFGFGGGGCCFGGGGGGGGGGGGGGGGGGGGGGGGGGGFGGGGGGGGGGGGCFFGGGGGGCGCGGGGGGGGGGECGGGGGGGGGGG*;CFDFGGDGFCFEGGGGEGGFEECCGGFFCFF>7<<F>7<:CEGGGG4A:D5D=37>DG5C*7C>CFFGGF4*6C?>?F=8*9@**
@M03506:14:000000000-AKVR1:1:1101:27822:9295 1:N:0:41
CGAACTTCTACGGGAGGCAGCAGTGGGGAATTGTTCGCAATGGGCGCAAGCCTGACGACGCAACGCCGCGTGGAGGACGAAGATCTACGGGTCGTAAACTCCTGTAGAGTGGGAAGAATGGATCGGGGATGAATAATCTCCGGTATTGACGGTGCCACTAAAGGAAGCCCCGGCTAACTCCGTGCCAGCGGCCGAGGTAATACGGGGGGGGCAAGCGTTGTTAGGACTTACTGGGCGTAAAGGGCCTGTAGGCTGCCAACTAAGTCTGGCGTGGAATCTCACGGCTCAACCTGGGAACAGG
+
CCCCC@-CFFGGEDGGGGGGGGGGGGGGGGFEGGFCFDGGGGGGGGD:FG?FGGGGGGEDFGGGGEE=7FG7@:<CGBFC:BE,CE,<A:FCFGCGGG9<,>FG9,<5B?AFDFGEFF9=@DDFGEEGDGD?F9CF<,,8=FCFCGGGGCEDE:7BAE,<FC,<A2:CF*<@CF7CF,22?C4CD@FCFE*<8?*1816A<:C>EGGD5C85*:;://;5**+3:9++3A9++<:A=*7EC9+*2**1++3+2+:*;6***+2<+*+***10))*+*1*:**.:*)**.2),8>)775)))
@M03506:14:000000000-AKVR1:1:1101:14802:9296 1:N:0:41
CGAACTCCTACGGGAGGCAGCAGCCGCGGTAACACGGGGGGAGCAAGCGTTGTTCGGAATCACTGGGCGTAAAGGGCGTGTAGGCGGTCAGGTAAGTGGGATGTGAAATGCCCCGGCTCACCCGGGGACCTGCATCCCAAACTGCTTGGCTTGAGTATGGGAGAGGATGAGGGAATTCCTGGTGTAGCGGTGAAATGCGTAGATATCAGGAGGAACACCGGTGGCGAAGGCGCTCATCTGGCCCAATACTGACGCTGAGGCGCGAAAGCTAGGGGAGCAAACGGGATTAGAAACCCTGGTA
+
CCCCCGGGFGGGGGGGGGGGGGGGGGGGGGGGGGGGGGG@FFGGGGGGGGGGGGGGGEFFGGGGGGGGGGGDGGGGGGGGGGGGGGGGGEGGGGGGGGGGGGGFGGGGGGGFFGGGGFFGGGGGGGGGGGGGGGGGGGGGFGGGGGGGGGGGGGGGGGGGGCGGGGGGFGGGGGGGGGGGGGFGGGGGGGGGGGGGGGGEGGGFFCEGFGEGGGGGGFEGGGDGGGGG>EGGGGGGGGGGGGFGGGDCEC?9CEE<E>FFC:<CCCEGG>+9<FC5CBGFDFFGE@C5>F?940)<4@>F6
@M03506:14:000000000-AKVR1:1:1101:23561:9298 1:N:0:41
CGAACTCCTACGGGAGGCAGCAGTGGAGAATTGTTCGCAATGGGCGCAAGCCTGACGACGCAACGCCGCGTGGAGGATGAAGACCTTCGGGTCGTAAACTCCTTTCGATCGAGACGAACAGCCATCGGGTGAATAGCCTGGAGGTTTGACGGTACCGAGAGAAGAAGCCCCGGCTAACTCCGTGCCAGCAGCCGCGGTAATACGGGGGGGGCAAGCGTTGTGCGGAATTACTGGGCGTAAAGGGCTCGTAGGTGGCCACCTAAGCCAGACGTGAAATCCCTCGGCTGAACCTGGGAACCGG
+
<CCCCEGFEC@FGDFGECFFBCECFFGCGDEGFFF,@@FC@FGCFC>FC7FFGFGGGECFEGEGCFF:FGBCFBFGGGGGGGCGGGGGGGGGGGGGFGGGGGGGGGGGC8FEGF+>EGGGGFDG>=F7+:FDFCFDFF,D>>FEE<,3>=CFF7*?F>>FEBFGGGGGB1<CFFGC,<FCCECFGGGGGGGFA:*8C*:CF:CCECEG55CGGGGGGE?CC*+/:*2*+2+<<68*>EC857955*=<*/:5FGG**0*/*<*+*277C9*8D**+:/767))**)))4*0(8:55).).)
@M03506:14:000000000-AKVR1:1:1101:23223:9309 1:N:0:41
CGAACTCCTACGGGAGGCAGCAGTCGAGAATTTTTCTCAATGGGGGAAACCCTGAAGGAGCGACGCCGCGTGGAGGATGAAGGTCTTCGGGTTGTAAACTCCTGTCATTTGGGAACAAGTGCCGGTACATAACTGCTATCGGCTTGATAGTACCAGAAGAGGAAGGGACGGCTAACTCTGTGCCAGCAGCCGCGGTAATACAGAGGTCTCAAGCGTTGTTCGGATTCATTGGGCGTAAAGGGTGTGTAGGTGGCGCCGTAAGTCGGGTGTGAAATTTCGGAGCTTAACTCCGAAACTGCAT
+
CCCCCGGGGGGGGGGGGGGGGGGGGGGGGGGGGGGGFGGGGGGGGGGDGGGGGGGGGGGGGGGGGGGGGGGGGGGGGGGGGGGGGGGGGGGGGGGGGGGGGGGGGGGGGGGGGGGGGGGGGGGGGGGGGGGGGGGGGGGGGGGGGGGGGGGGGGGGGGGGGGGGGEGGGGGGGGGGFDFFFGGFGGG@CCFGGGGEGGEGGGGGGGGGGGG9?FDE>*1@FEG5>GG?99@FGFE/>EFGGGGE=E*:9ECFGFGDGFGG*:00CDEGGGGFGGGGFFGG35DEGFCFBGFF>@)7?64?9
@M03506:14:000000000-AKVR1:1:1101:15848:9312 1:N:0:41
CGAACTCCTACGGGAGGCAGCAGTCGGGAATATTGCACAATGGGGGCAACCCTGAACCAGCAATGCCGCGTGAGGGATGAAGGCCTTAGGGTTGTAACGCTCTTTTGGCGGGGACGAGGACGACGGTACCCGCAGAATAAGCCCCGGCTAACTTCGTGCCAGCAGCCGCGGTAATACGAAGGGGGCGAGCGTTGTTCGGAATTACTGGGCGTAAAGGGCGCGGAGGCGGCGGCCCAAGTCAGATGTGAAAGTCCGCGGATGAACCTGGGGGCGGCATTTGATACTGGGTGGCTTGAATTCG
+
CCCCCGGGAFCFGEGEGGGGDGGG,@66F:EECC@,<;6EFDEGDE+@EFCFF<F,9CCEFFG9FGFGGG>F8B,6?FGGFGGCF@CCEF8EFGEFG?+@+CF,<C<+BCFCE>F:F+@5+8>*3*@F*,,5><F7FFCFGG716CC**=AFFFCFFG7*?FGC7:<E7EC1?CC++**/2:C58*8*:8C8*:*12;*;*1++++3+1A>:**/2:88C5:*:C*8CGGC*/:**:520:C+30+<C7+<<*</):5))*+29*2:4:9*)19):/**;>46++10.(*0(5))89**0<
@M03506:14:000000000-AKVR1:1:1101:15902:9328 1:N:0:41
CGAACTCCTACGGGAGGCAGCAGTCGGGAATTTTGCCCAATGGACGAAAGTCTGAGGCAGCAACTCCGCGTGAGGGACGAAGGCCTTCGGGTCGTAAACCTCTTTTCTCAGGGAAGATACAAGACGGTACCTGAGGAATAAGCCACGGCTAACTACGTGCCAGCAGCCGCGGTAATACGTAGGTGGCGAGCGTTGTCCGGATTTACTGGGCGTAAAGAGCGCGCAGGCGGCTGGTCAAGTCCGATGTGAAAGCTCCCGGCTTAACTGGGAAATTGCATCGGAAACTGATCGGCTGGAAGGG
+
CCCCCGGGGGGGGGGGGGGGGGGGGGGGGGGGGGGGGGGGGGGGGGGEEGGGGGGGGFDEGDFGGGGGGGGGEGGGGGGGGEGGGGGGGGGGGGGGGGGGGGGFGGGGGGGGGGGGGGGFGGGGGGGGGGGGGGGGGGGGGGGGGGGGGGDGGGGGGGGGGGGGGGGGGGGGGGDEGGGFGGGGGGGGGGGFCFGGGGGGGGGGGGGGGGGGGGGGFGGGGDGGGGGGGGDEEGFGGFF+:AC*:EGGGDCCFFGCF>DGEGFFGGGGG:C4CFGFC?FDDEEGGFGFF7;?3@>B5)5>)
@M03506:14:000000000-AKVR1:1:1101:2747:9329 1:N:0:41
CGAACTCCTACCGGGAGGCAGCAGTGGGGAATTGTTCGCAATGGGCGCAAGCCTGACGACGCAACGCCGCGTGGAGGATGAAGACCTTCGGGTCGTAAACTCCTTTCGATCGAGACGAATGGCCTCTGGATGAACAGTCCGGAGGAGTGACGGTACCGAGAGAAGAAGCCCCGGCTAACTCCGTGCCAGCAGCCGCGGTAATACGGGGGGGGCAAGCGTTGTTCGGAATTACTGGGCGTAAAGGGCTCGTAGGTGGCCAACTAAGTCAGACGTGAAATCCCGCGGCTTAACCAGGGAACTG
+
CCCCCGGGGGGGGGGGGGGGGGGGGGGGGGGGGGGGGGGGGEGGGGGGGGGGGGGGGGGGGGGGGGGGGGGGGGGGGGGGGGGGGGGGGGGGFEGGGGGGGGGGGGGGGGFGGGGGGGGGGGGFFFFGGFGGGGGGFFGFGGGGGGGGGFFEDGFGGFFEGDCGGGGGGFGGGGGGGFGA<FEFFGFGGGGGGGGGGGGGGGFGGGGGGDDGD:8CCEEGGEFCEGG58EEFE9?FFEDD*1<FGEGFG5*ADFGGG>C4*:6<E79CE7FEFGFG7=:7D)7CCBD34CF2*8<707>:9
@M03506:14:000000000-AKVR1:1:1101:14326:9334 1:N:0:41
CGAACTCCTACGGGAGGCAGCAGTGGGGAATTGTTCGCAATGGGCGCAAGCCTGACGACGCAACGCCGCGTGGAGGATGAAGATTTTCGGATCGTAAACTCCTGTCGAATGGGACGAATAGATTGCGGGTTAACAGCCCGCGGTCCTGACGGTACCGTTAAAGGAAACCCCGGCTAACTCCGTGCCAGCAGCCGCGGTAATACGGGGGGGGTAAGCGTTGTTCGGAATTACTGGGCGTAAAGGGCCCGTAGGCGGCCAACTAAGGCATACGGGAAATCCCTCAGCTTAACTGGGGAACTGC
+
CCCCCGGGGGGGGGGGGGGGGGGGGGGGGGGGGGGGGGGGGGGGGGGGGGGGGGGGGGGGGGGGGGGGGGGGGCGGGGGGGGGGGGGGGGGGGGGGGGGGGGGGGGGGGGGGGGGGGGGGGGGGFAFGGGGGGGGGGGGGGGGGGGGGGGGGGGGGGGGGGGGGGGGGGGGGGGGGGG@EGGGCFGGGGGGGGGDGGGGGGGGGGGGGGGC>EGFCEGCGG*<?GCCGGF7:CFFCEC3//<EGCCC1*2*5**:<E)1*:?CF*566+4=))195CF6*0..30*>=)**6?FF3:F)/*
@M03506:14:000000000-AKVR1:1:1101:13648:9338 1:N:0:41
CGAACTCCTACGGGAGGCAGCAGTCGGGAATTTTGGGCAATGGGCGCAAGCCTGACCCAGCAACGCCGCGTGAGGGATGAAATCCTTCGGGATGTAAACCTCGTAAGAATGGGAAGAATAAGTAGGGGCTAATACCCCCTATGATGACGGTACCATTTGTAAGCTCCGGCTAACTCCGTGCCAGCAGCCGCGGTAATACGGGGGGAGCAAGCGTTGTTCGGATTTACTGGGCGTAAAGGGCGCGTAGGCGGTCATGACAAGTCACTTGTGAAATCTCCGGGCTTAACTCGGAACGGTCAAG
+
CCCCCGGGGGGGGGGGGGGGGGGGGGGGGGGFGGGGGGGGGGGGGGGGGGGGGGGGGGGGGGGGGGGGGGGGGGGGGGGGGGGGGGGGGGGGGGGGGGGGGGGFGGGGGGGGGGGGGGGGGGGGFGGGGDGGGGGGGGGGGGGGGGGGGGEGGGGGGGGGGGGGFGGGGGGGGGGGGGGGGGGGGGGGGGGGGGGGGGGGGGGGGGGGGEGGGCEGECGGGDEGGGGFGGGGGGEGEDC8::=CE*2CFG=EDEFFF:C>FFGGGGFGGGG4DGGDGFGC);@GF?>*.7@>>@BE@B>*1
@M03506:14:000000000-AKVR1:1:1101:8620:9379 1:N:0:41
AGTGCCAGCAGCCGCGGTAATACGGGGGGAGCAAGCGTTGTTCGGATTTACTGGGCGTAAAGGGCGCGTAGGCGGCCACCGCAAGTCGGTTGTGAAATCTCCGGGCTTAACCCGGAAAGGTCAATCGATACTGCGGGGCTAGAGTGCAGAAGGGGCAACTGGAATTCTCGGTGTAGCGGTGAAATGCGTAGATATCGAGAGGAACACCTGCGGCGAAGGCGGGTTGCTGGGCTGACACTGACGCTGAAGCGCGAAAGCAAGGGGAGCGAACGGGATCAGAAACCTCAGTAGTCCTAGATCG
+
CCCCCE@DCCF<6@+FBCEDAE9FEGGECFCFGGGGG?FE4?FEFGGDFGCFGFDDGGGGGGG7FF:>FE@C9FFGCECCBCEEFCFGGGEEFGGF:<:CCFEGDFGFFGGBFFCE>*;CGEECCGGGFFGGCEEGGGGEGCEDGCGFGGCFFEDGG*A88?FGGGC?FDGGGGGGE5C>EGGGCCCGGGGGCF7<A;*;*:CC*;C>FFCE5EEE8:?C*:??EECGG68CGGG6CCCCCGG5CCC4A6:5CGDDEF**:CC5CCEGGGGEG*9:*7CCDF?7287?)*95*1*1*17*0
@M03506:14:000000000-AKVR1:1:1101:20237:9389 1:N:0:41
CGAACTCCTACGGGAGGCAGCAGTCGGGAATTTTGGGCAATGGGCGAAAGCCTGACCCAGCAACGCCGCGTGAAGGATGAAATCCCTCGGGATGTAAACTTCGCAAGAACGGGAAGAATAAGTCTGTGCTAACACCACTGGCGATGACGGTACCGTTTGTAAGCTCCGGCTAACTCCGTGCCAGCAGCCGCGGTAATACGGGGGGAGCAAGCGTTGTTCGGATTTACTGGGCGTAAAGGGCGCGTAGGCGGCCACCGCAAGTCAGTTGTGAAATCTCGGGGCTTAACCCAGAAAGGTCAAC
+
CCCCCGGGGCFGGGGGGGGGGGGFGGGGEGGGGGGGGGGGGGGGGGGGCEGGGGGGGGGGGGGGGGGGGGGGGGGGGGGGGGGGGGGGGGGEGGGGGGGGGGGGGGGGGGGGGGGGGGCGGGGGGGGGGGGGGGFGFDEGFGGGGGGGGGEDFGGFGGGGGGGFGGGGGGDGGGGGGGFF7FCFGEGGCFCGD<EGFGGCEEG>EGGCCC8EE//:88:EG5?EEFFCCDFF8:C:*<78:=5>=EED65:59CC7C;D35::9E0<:<9FF*>*+:)/>CDB/3*:FF<)4.)7:?*967
@M03506:14:000000000-AKVR1:1:1101:12007:9395 1:N:0:41
[truncated: 47,700,754 more chars]
