# Supplementary material for: Differential responses of the acidobacterial community in the topsoil and subsoil to fire disturbance in Pinus tabulaeformis stands
Source: PeerJ. 2019 Dec 11;7:e8047. doi: 10.7717/peerj.8047 (PMC6911345; doi:10.7717/peerj.8047)
Supplement: Supplemental Information 29 — L, low severity; B, represents a repetitive sample; 10, topsoil (0–10 cm). [file peerj-07-8047-s029.gz › peerj-07-8047-s029]

@M03506:14:000000000-AKVR1:1:1101:13751:1065 2:N:0:41
NGGACTACCNNNNNNNNNNNNNNNNNNNNCNNNNNNNNNNNNNNNNNNNNNGNGTCAGNNNNNNNCCAGAGANNNNNNNNCGCNACNNNNNNNCCTCATGNNNNNNNCGCATTTNNNNNNNNNNNNNNNNNNNNNNNNNNNNNNNNNNNTNCTNAANNNNNNNNGNNNCNNNNNNANTTTCNGNNNNNNNNCCCGNANNNTCACANNNNNNNNNNNNNNCCACCTANNCNNNNNNNNNNNNNNNNNNANCCGAANNNNNNNTGAGNCCNNNNNNNTACCCCCNNNNNNNGCACAGAGNNNN
+
#8BCCGGGG####################:#####################:#:CDEG#######::DFFFG########:9C#:C#######::BFFGC#######::BFGGG###################################6#63#36########5###5######3#34@@#4########*6=*#4###42***##############2/*//**##2##################)#*2)05#######0)*/#28#######/*-8/-(#######0-,)(.9)####
@M03506:14:000000000-AKVR1:1:1101:20246:1126 2:N:0:41
NGGACTACTGGGGNTTCTAATCCCGTTTGCTNCNCTGGCTTTCGNNNNNNNGTGTCAGTNTNNNTCCAGGATNCNNNNNTCGCCACNNNNNNNCCTCCAGANNNNNNCGCATTTCANCGCTACACCTGGAATTCNGCATCCCNNNNNNNAACTCGAGCCANCCAGTATCAGACGCAGTTCCCCANTNNANNTGAGGGAGTTCGCGTCTGACTTAGTTGGCCACCTACGAGCCCTGTACGCCCAGTAATTCCGAACAACCNTTGCCCCCCCTCNATTACCCCGCNCNCNNGCCCAGTGCTAC
+
#8@CC@FGGFGDF#:CC@CFFG,CFFGGGGG#:#:CFEGGGGFE#######6:CCFD9C#,###,:CFC@@8#:#####,:CFFEF#######:::?FFGF######::?+ACDE<#:ADFFFGGGGFCADGGD#88AFG?F#######88=>D8D+8C=#6@DCGGGCGA<DE>CE@FEGC>,#*##4##***6:>**=DC5:*=C*:B>+<C;17CA?441=<;8:*8;5C8)261>CC:5*27+9+<9)))95*3*#)0.**+27C@))#*2*23*0(-(#(#,##),()(.207A))
@M03506:14:000000000-AKVR1:1:1101:22765:1142 2:N:0:41
NGGACTACTGGGGTTTCTAATCCCGTTCGCTNCCCTAGCTTTCGNNNNNNNGCGTCAGTGTNGGCCCAGCAACCCNNCNTCGCCGCNNNNNNNCCTCTCGATNNNNACGCATTTCANCGCTACACCGAGAATTCCAGTTGCCNCNTNCGCACTCTAGCCANACAGTATCGCTTGACCGTTCCGANTTAANCCCGGAGATTTCACAAGTGACTTGTTTGGCCGCTTACGCGCCCTTTACGCCCAGTAAATCCGAACAACGCTTGCTCCCCCCCNCTATCCTCGGNCNCNGGCCCCGATTTAT
+
#8A@CGGGGGGGGEGGGGGDGF9FGGGGGGE#:CFGGGGGGGFF#######::@DFEGFGA#,:@FFGGGGFGGG##:#:C<FGGE#######49,BFFCEA####+9??++@,5E#:?FF7CFFGG>EGGGFGF?DFFFFG#8#6#6+@8EBC9D,A@,#6@8D@C9EEGCDCC6@EEG:@E*#***4#6>*1***45=CGCDFDGG7:++=:FFGGB+7):*97A5*28CD78D4*7EGGGFF:+*32305)1)22)>:555*3<<C)7)#*1**()3-((#(#(#()(()(-1).(.)
@M03506:14:000000000-AKVR1:1:1101:20953:1142 2:N:0:41
NGGACTACTGGGGTTTCTAATCCCGTTCGCTCCCCACGCTTTTGNNNNNNNGTGTCAGTAATAGGCCAGTACCCTNNTTACGCCATNNNNNNNCCTTCTAATNNNNACGGATTTCANTCCTACACTAGAAATTCCAGGTACCNCNCNTAAACTCAAGCTATGTAGTTTAGATAATGGGTGTGTGNTTGANCCACACGATTTCACTATCTACTTACATTGCCACCTACTCAACTTTTTGCGCCCAGTAATTCCGGATAACGCTCGGGTCTTACNTTCGACCGTCNCNTNTGGCCGGTCGTTT
+
#8ACCGGGGGGCGFGGGGGGGGGGGGGGGGEGGGG@FGGEGGGD#######::C6CEF,CFGGC8<FGGGGGGGF##::CFFGEFF#######::B@FGAEE####,:=FFGGGFF#+:+DDGGGGGGCEFGGGGCFFFGFF#6#6#66@+@AFGGDFFGD,,7CE;;EGGGGGGGGGGGE?FF#6@9+#386DB8E5:7CFFGCF:FGC8:=CFF7++=*=;ACFA*,1?C+++47<6:CE):4C97E93;6;**:4**:=):<E*<09**#*1**,)*(((#(#(#(0(-)(-)0.(3(
@M03506:14:000000000-AKVR1:1:1101:19102:1169 2:N:0:41
NGGACTACTGGGGTTTCTAATCCCGTTCGCTCCCCTAGCTTTCGNNNNNNAGCGTCAGTGTCAGCCCAGCAACCCGCCTTCGCCGCAGGTGTTCCTCTCGATATCTACGCATTTCACCGCTACACCGAGAATTCCAGTTGCCCCTCCTGCACTCTAGCCCCGCAGTATCGATTGACCTTTCCGGGTTAAGCCCGGAGGTTTCACAACCGCCTTCCGTTGCCCGCCTACGCGCCCTGACCTCCTTGCTACTCCGAACACCGCTCGCTCCCCCGTTATACCCGCGCCTGCTGGCTCGGATTCC
+
#8ACCGCGFEGGGCFEGGGFGG9ECFFGDEBFFGGGGFGGFGG7######,:6CCFFB,CFGDCF8CCFFFFGGGCF:7@FCGGGGEGEFF9=EF9F,C=<??>AE5E<C:FG?FEGGGGGGGDFG7FBFFG;FF9<F,,F,@36++7,@,@,66@DE,=C+8+@;;@A5C,EC,@FEC7;7E5>>4=,5?,*=*8*7=6,15<7+/2*)1*=**860=*;2CE:C@?*)):)))*(00+3****+01<+0))7*)13C*5<3)92/);55))***3-/+29((-((04)((),,)0),))
@M03506:14:000000000-AKVR1:1:1101:11705:1171 2:N:0:41
NGGACTACACGGGTTTCTAATCCTGTTTGCTCCCCACGCTTTCGNNNCNNAGCGTCAGTACCGGACCAGTGAGCCGCCTTCGCCACTGGTGTTCTTCCGAATATCTACGAATTTCACCTCTACACTCGGAGTTCCACTCACCTCTTCCGGACTCGAGATCCCCAGTATCAAAGGCAGTTCTGGAGTTGAGCTCCAGGATTTCACCCCTGACTTAAAGATCCGCCTACGTGCGCTTTACGCCCAGTGATTCCGAGCAACGCTAGCCCCCTTCGTATTACCGCGGCTGCTGGCACGACGTTAG
+
#8BCCFFGGGGGGFGGGGGGGGGGGGGGGGGCFFEGGGGGGGGG###:##::CFFGGGGGGGGGGGGGGGGGGGGGGGGGGGGGGGGGGFGGFGGGFGGGGGGGGGGGGGFGGGGGGGGGGFFGGFFGGGGGGGGFFFFFGGFGGGGGG>@EEGFGGGFGGGGFGGGFGGGGGFGGGFCFGDFA:FGGGGG,BCCGGGC:FF@:DECCFC*;BCFG7=4?FGF559FA*08*78=C;FF5:CDFCC9FGF;A3.>DG?3C5)5CF?EB*>FF5*;+94*23((-,13F)9?19(4))0(((
@M03506:14:000000000-AKVR1:1:1101:17078:1195 2:N:0:41
NGGACTACCGGGGTTTCTAATCCCGTTTGCTCCCCTGGCTTTCGCTCCTCAGTGTCAGTGTCGGTCCAGGATGCCGCCTTCGCCACCGGTGTTCCTCCAGATATCTACGCATTTCACCGCTACACCTGGAATTCCGCATCCCTCCCCCGAACTCAAGCCATCCAGTATCAGACGCAGTTCCCCGGTTAAGCCGAGGGATTTCACGTCTGACTTAGTTGGCCACCTACGAGCCCTCTACGCCCAGTAATTCCGAACAACGCTTGCCCCCCCCGCATTACCGCGGCTGTCCCTTCCCGCCCAA
+
#8BCCGGGGGGGGFGGGGGGGGGGGGGGGGGGGGGGGGGGGGGGGGGGGGGGGGGGGGGGGGGGGGGGGGGGGGGGGGGGGGGGGGGGGGGGGGGGGGGGGFGGGGGGGGGGGGGGGFEGEGGGGGFGGFGFGGGGGGGGGGEG>EGGCECGGGGFFGGGFCFGGG9EFGGGGGGGC8=:D9FE>EE5CEGGGGGGDEC7CGCGCEFGGCD+ADCFFD4CCFGGDCFEED>EGF)5-:>EEGG**<2*<CGFF>G7*.)/7005C+8>C@C>)18*0<F*4((2-(,*)1).8:1*)0(4(
@M03506:14:000000000-AKVR1:1:1101:10801:1200 2:N:0:41
NGGACTACCGGGGTTTCTAATCCCGTTCGCTCCCCTAGCTTTCGCGCCTCAGCGTCAGTGTCGGCCCAGCAACCCGCCTTCGCCGCAGGTGTTCCTCTTGATATCTACGCATTTCACCGCTACACCAAGAATTCCAGTTGCCCCTTCCGCACTCTAGCCCCGCAGTATCAGTTGACCTTTCCGAGTTAAGCTCGGAGATTTCACAACTGACTTGCGGAGGCCGCCTACGCGCCCTTTACCCCCAGTAAATCCCAACAACGCTTGCTCCCCCCGATTTACCCCGCCTCCTGCCCGGGAGTTG
+
#8BCCGGGGGGGGGGGGGGGGGGGGGGGGGGGGGGGGGGGGGGGGGGGGGGGGGGGGGGGGGGDGGGGGGGGGGGGGGGGGGGGGGGGGGGGGGGGGGGGGGGGGGGGGGGGEFGGG9FGGGGGGCDFGGFGGGFGGGGAFGFGGGGGGDEGGFGGFFFGGGGGEEF@CCCCFGFGGGFFG,*CCFGGG9E@FEC8C*==9C9CCCE6?DFCF77/:35*>>355/<7*)7=D>@F07=++29</<00:++))0>DG:5*57)*9+<6CE373)*1*)99(-((-((),6((8((1..-()
@M03506:14:000000000-AKVR1:1:1101:11350:1281 2:N:0:41
AGGACTACCCGGGTTTCTAATCCCGTTTGCTCCCCTGGCTTTCGCTCCTCAGCGTCAGTGTTGGTCCAGGATGCCGCCTTCGCCACCGGTGTTCCTCCAGATATCTACGCATTTCACCGCTACACCTGGAATTCCGCATCCCTCTCCCAAACTCAAGCCATCCAGTATCAGACGCAGTTCCCCGGTTAAGCCGAGGGATTTCACGTCTGACTTAGTTGGCCGCCTACGAGCCCTTTACGCCCAGTAATTCCGAACAACGCTTCCCCCCCCCGTATTACCGCCGCTGCTGGCACGGAGTTCG
+
CCCCCGGGGGGGGGGGGGGGGGGGGGGGGGGGGGGGGGGGGGGGGGGGGGGGGGGGGGGGGGGGFGGGGGCGGGGDGGGGGGGGGGGGGGGGGGGGGGGGGGGGGGFGGGGGCFGGGGGGGGGGGGFGFFFGGGGGGGGGCGGGFFFGGGGGGGG?=C8@EFGFEFGFADFFGGGGDGCGGGG5>EGGG?F?ECCEGEFGFGGGGFG6CGGFGC;C@F6FGDDDGCFFG35CG4<DFGB=GGDG*2AFCGFF:D<)929>)7)9FF=BGFG:5);C7)9*2,4(,,97>41(9:65>31),
@M03506:14:000000000-AKVR1:1:1101:9981:1286 2:N:0:41
AGGACTACTGGGGTATCTAATCCCGTTCGCTCCCCTAGCTTTCGCGCATCAGCGTCAGTGTCGGCCCAGCAACCCGCCTTCGCCGCAGGTGTTCCTCTTGATATCCACGCATTTCACCGCTACACCAAGAATTCCAGTTGCCCCTTCCGCACTCTAGCCGCACAGTATCAGTTGACCTTTCCGAGTTAAGCTCGGAGATTTCACAACTGACTTGTGCTGGCCGCCTACGCGCCCTTTACGCCCAGTAAACCCGAACAACGCTTGCCCCCCCCGTATTACCGCGGCGGCTGGCACCGATCGG
+
CCCCCGGGGGGGGGGGGGGGGGGGGGGGGGGGGGGGGGGGGGGGGGGGGGGGGGGGGGGGGGGGGGGGGGGGGGGGGGGGGGGGGGGGGGGFGGGGGGGGGGGGGGGGGGGGGGFGGGGGGGGGGGGGGGGG;AFGGGGGGGGGGGGGGGGG6?DF;EF6>7ECGGGFFGCG7ACFFFFGGGGDG5EGFFGBEEEEGGEGFGFFGGGGGGG>97@87DACG49CGGEF5<5C<:3C:FF*;EC>CCF*<+;555)9)(9*7509C+<7EEG))1:*2)0<(4,(((-8656?54()))1(,
@M03506:14:000000000-AKVR1:1:1101:20798:1297 2:N:0:41
AGGACTACTCGGGTTTCTAATCCCGTTCGCTCCCCTAGCTTTCGCGCCTCAGCGTCAGTGTCAGCCCAGCAACCCGCCTTCGCCGCAGGTGTTCCTCTCGATATCTACGCATTTCACCGCTACACCGAGAATTCCAGTTGCCGCTTCCGCACTCTAGCCCCGCAGTATCAGCTGACCTTTTCGAGCTCAGCCCCGATATTTCACAGCTGACTTGCGGTGGCCGCCTACGCGCCCTTTACGCCTATTACACCCGAACAACCCTTTCTCCCCCCGTATTCCCTCGGTCGCTGTCCGGGTGCTG
+
CCCCCGEGCFGGGA@BGGFGGGGGGGG<FF;FFFEF8FFFF9FFGFCFEGFGGGGGGGD<CE9FCFEGGGGGGGF7CFG,FFGC+8>FG?=FEGA,EEFCF<<>FGGG?CGG+CEFFGFGGEDEF,>:>@C<DD;,CA,,ED+@3@E,>CBE>@9;,,@,3@C**37;EA9<,,,445,>,24>@*/0,6,4=*1*=*=:C>+><:*37;7;7;CGDD3CFDCE)*05*))*/)7C076;*:0**+0*0+*0.8)/).7*000*:+0**))0)>**<)9662(((((.4>(,)-())0())
@M03506:14:000000000-AKVR1:1:1101:17857:1300 2:N:0:41
AGGACTACTCGGGTTTCTAATCCGGTTCGCTCCCCACGCTTTCGCGTCTCACCGTCAGGTAAGGCCCAGAAAGCCGCCTTCGCCACAGGTGTTCCTCCCGATATCTACGCATATCACCACTACACCGTGAATTCCACTTTTCTCTGCCTCCCTCCAGTTTGCCAGTCTGCAAAGACCTCTCCCAGTTGAGCCGGGAGCTTTCACCGTGCACCTAACAAACCGCCAGCACGCCCTTCACTCCCAGGTCACCCGGACAACGCGCGCCACCTACGCATTCCCCTCGCGACCGGCCCTGCTCTTC
+
CCCCCFGC-CCCC;CFFGEDEFFGDEEFCCGGG,BE:FGGGFGCECBFFFG,6@E@,:<E,FGFGEC78<<8EFFF@7CFGFEGCFF@8B=CBFF<A8?>4C:4C,,C+8+BF<FEG8FFF,ECFFC,,A@CFFDCEGFF,6,8=99E,@8=>E+,,@,7,@B,33,7,E9,33@@@,4,,@C,::E9,3D@3@C**;87<+5B,*,,42*2=*1:*;.>F))=))))21)27.8*.*13*:*23+0/2<8)).)1*,/55))95*/72)0)5***+)1*((4(((,)()-(0-(9)*)))
@M03506:14:000000000-AKVR1:1:1101:11106:1345 2:N:0:41
AGGACTACCCGGGTATCTAATCCCGTTCGCTCCCCTAGCTTTCGTGTCTGAGCGTCAGGATCACCCCAGAAGGCCGCCTTCGCCACTGGTGTTCCTCCGGATATCTACGCATTTCACCACTACACCCGGAATTCCACCTTCCTCTGATGACCTCAAGTTTGGTAGTATTGAACGACCCCTCCCAGTTGAGCCGGGAGATTTCACATCCAACTTGCCGAACCGCCCGCACACGCTTTCCGCCCAGTCAACCCGGGTAACGCTCGTCCCCTACGTGTTCCCCAGGCTGCTGGCCCGTATTCGG
+
CCCCCGGG<FGGGGGCGGGGGGGGGGGGGGGGGGGGGGGGGGGGGGGGGGGDGGGGGGGGGGGGGGGGGGEGGGGGGGGGFGGGGGGGGGGGGGGGGFEEGGGGFGCFEGGG>FDFGGGGG8AFGGDGGGGGGGGGGGFF=8FFGGGF9@=D,@FF9@DFFCD89EGDGGFGGGGGGCEGCCEGGGGGGG7D*@CEGGGGDGGGGFF?,;D49:CC47)=55)*))2)/)):7>31)*)*2:/5*+<@9*1))))1*)**)0579/87*./)7*<:7)1*.(-,4.(/)0((.4,/.).((
@M03506:14:000000000-AKVR1:1:1101:8849:1372 2:N:0:41
AGGACTACTGGGGTTTCTAATCCCGTTTGCTCCCCTGGCTTTCGCTCACTCAGCGTCAGTGTTGGTCCAGGATGCCGCCTTCGCCACCGGTGTTCCTCCAGATATCTACGCATTTCACCGCTACACCTGGAATTCCGCATCCCTCTCCCAAACTCAAGCCATCCAGTATCAGACGCAGTTCCCCGGTTAAGCCGAGGGATTTCACGTCTGACTCAGTTGGCCGCCTACGAGCCCTTTACGCCCAGTCATTCCGCACAACCCTTGCCCCCCCCCTATTACCGCGGCCGCTGGCCCGGATGTC
+
CCCCCGGGGGGGGGGGGGGGGGGGGGGGGGGGGGGGGGGGGGGGGGGGGGGGGGGGGGGGGGGGGGGGGGGGGGGGGGGGGGGGGGDGGFGDGGGGGGGGGCGGGGGGGGGGGGGGGGGGGGGGGGGGGGG@FGGGGGGGG?DEFDGGGG8DFGGGC=FGGGGGCF>BFADFGGGGCEEFGGGG5EEG>9;CFGBEGCECCFG7FEFGCFFGG+A@C>:EGCDDDC.=535CD>@F:>=*;E3*9?+1C7+/)))1>:7*.)074EF>:<D5)11+<)*<((--0((0(0-,)(-)))(.-
@M03506:14:000000000-AKVR1:1:1101:18010:1372 2:N:0:41
AGGACTACTCGGGTTTCTAATCCCGTTCGCTCCCCTGGCTTTCGCGCCTCAGCGTCAGTGTCGGCCCAGCAACCCGCCTTCGCCGCAGGTGTTCCTCTTGATATCTACGCATTTCACCGCTACACCAAGAATTCCAGTTGCCCCTTCCGCACTCTAGCCGCACAGTATCAGTTGACCTTTCCGAGTTAAGCCCGGAGATTTCACAACTGACTTGTGCTGGCCGCCTACGCGCCCTTTACGCCCAGTAAATCCGAACACGGCTTGCCCCCCCCGTATTACCGCGGCTGCTCCCTCCCGTAGG
+
CCCCCGGGGGGGGGGGGGGGGGGGGGGGGGGGGGGGGGGGGGGGGGGGGGGGGGGGGGGGGGGGGGGGGGFGGGGGGGGGGGGGGGGGGGGGGGGFGGGGGGGGGGGGGGGGGGGGGGCFG@FGGGGGGGGGGGGGFGGFGGGGGGGGGGEGGFGF9F?EGCEGGGGFFGGE7EEFGGGDDGGGGGGGGGG,DEGDC7CFEF,BE6CFCDGFC*5>D:AC<FDGGG3559<ECE3F2:65CEC55<E40<<7>@5DD(*/07:<3+0):@G7;D5;+:998(((-((7)*.,)4:5>)((-
@M03506:14:000000000-AKVR1:1:1101:16118:1377 2:N:0:41
AGGACTACTCGGGTTTCTAATCCCGTTCGCTCCCCTAGCTTTCGCGCATCAGCGTCAGTGTCAGCCCAGCAACCCGCCTTCGCCGCAGGTGTTCCTCTCGATATCTACGCATTTCACCGCTACACCGAGAATTCCAGTTGCCCCTTCTGCACTCTAGCCCCGCAGTATCGGCTGACCTTTCCGGGTTAAGCCCGGAGATTTCACAGTCGACCTGCGGTGGCCGCCTACGCGCCCTTTACGCCCAGTAAATCCGAACAACGCTTGCCCCCCCCGTTTTCCCGCGGCGGCGGGCCCGGAGTTT
+
CCCCCGGGGGGGGGGGGGGGGGGGGGGGGGEGGGGGGGGGFGGGGGGGGGGGGGGGGGFGGGGGGEEGGGGGGGGGGGGGGFGGGGGGGGGGGGGGGFGGCFGGGGGGGGGCFGGGGGGGGGGGFFGGGGGGGGGGGGGGGFGGG?FGDGGGGFCEEFGFEGDGG>G9AEEGGGGGGGGCEFGGCEEF9FGGGGGGGGGC?FFC9?CCCDGDEFC5):):CGDDC<>?E<@=/07C>FFGG*9D<AF*3+<<>5C7C7F*5.>3>+<78>D5:D*<C)?C?B99>((.()((01253541-
@M03506:14:000000000-AKVR1:1:1101:12974:1393 2:N:0:41
AGGACTACTCGGGTTTCTAATCCCGTTTGCTCCCCTGGCTTTCGCTCCTCAGTGTCGGTATTGGTCCAGGATGCCGCCTTCGCCACCGGTGTTCCTCCAGATATCTACGCATTTCACCGCTACACCAAGAATTCCAGTTGCCCCTTCCGCACTCTAGCCGCACAGTATCAGTTGACCTTTCCGAGTTAAGCTCGGAGATTTCACAACTGACTTGTGCTGGCCGCCTACGCGCCCTTTCTGCCCAGTAAATCCGAACAACCCCTCCCCCCCCCGTACTACCCCGTACTCTGTCACGGAGTTC
+
CCCCCGGGGGGGGFGGGGGGGGGGGGGGGGGGGGGGGGGGGGGGGEGGGGGGGGGGGGGGGGGGGGGGFGFGFGGGGGGGGGGGGGGGGGGGGFGGGGGGFGGGGGDGGGGGGGGGGGGGGCFCGGFGGGGGCEFGGFFAGEFFFGGGGGGEDGDGAEFEGEGDFFAFF7@F,,>>4EF,@D6>53AA,,@,3***=CG<7=5<E9EF,=?;:*1,;DA6?<)*:9)8*))/).)2)1++>397*<+*++2).)1)/45*8).*/*/8*>D))12*;)/0,,4((((*)*)./)(*0)((.
@M03506:14:000000000-AKVR1:1:1101:17324:1411 2:N:0:41
AGGACTACCCGGGTTTCTAATCCCGTTCGCTCCCCTAGCTTTCGCGCCTCAGCGTCAGTGTCGGCCCAGCAACCCGCCTTCGCCGCAGGTGTTCCTCTTGACATCTACGCATTTCACCGCTACACCAAGAATTCCAGTTGCCCCTTCCGCACTCTAGCCGCACAGTATCAGTTGACCTTTCCGAGTTAAGCCCGGAGATTTCACAACTGACTTGCTCTGGCCGCCTACGCTCCCTTTCCGCCCAGCAAATCCGCACAACGCTTCCCCCCCCCGTCTTACCGCGCCTGCCGCCCCGGCGTTT
+
CCCCCGGGGGGGGFGGGGGGGGGGGGGGGGGGGGGGFGGGGGGGGGGGGGFFGGCFFGGFGGGGGGGGGGGGGGGGGGDGGFGGGGCG@EFFGGGGGGGGGGDGGGGGGGDFCFGGGGGGG:FGGGGGCFFGGGF9<F=AFBFFFF8FGGGGGG7E7@CCGDECFGG;D;FFFFAFGGGFFFGGGFGFG9B,=EE5:CCF9@??FGGFEFFCF>+1;:667>CCDDBFGG):7@):)*1;CGD****0+3<:5)57<4C55.5*9*00:BGF31*;*)10-79(,((0()(,)-4))),,,
@M03506:14:000000000-AKVR1:1:1101:8612:1477 2:N:0:41
AGGACTACTCGGGTTTCTAATCCCGTTCGCTCCCCTAGCTTTCGCGCCTCAGCGTCAGTGTCAGCCCAGCAACCCGCCTTCGCCGCAGGTGTTCCTCTTGATATCTACGCATTTCACCGCTACACCAAGAATTCCAGTTGCCCCTTCTGCACTCTAGCCGCACAGTATCAGTTGACCTTTCCGAGTTAAGCTCGGAGATTTCACAACTGCCTTGTGCTGTCCGCCTACGCGCCCTTTACGCGCAGTAAATCACAACAACGCTTGCTCCCCCCGGATTACCGCGCCTCCGTGCCTGGAGTGA
+
CCCCCGGFGGGGGGCFGFFGGGFGE@FEGGGDGGGFGGGGGGGGEGDE@FGDE:CFGGCFGGGGGGGGGGGFAFEEEGECFGE@CFGGDGGAGGGGADGEFGGGGG9FFGDGGGGGGAC7BFFD,AFA<=EFGGFEC?AAFGDGGGC,>D;DCCCFGGGGDGD>DAC9DGGGGGFG6,:EG,7@C43:A9D,:*>***4<2=DE,=EFC***,*>AD:8,297E:D>5*).*8;)04;6***)))*29?CG?)/2/939*>)5>*+<);:78))**1)9+(-(((,(),0,-063*)).()
@M03506:14:000000000-AKVR1:1:1101:18380:1490 2:N:0:41
AGGACTACTGGGGTTTCTAATCCCGTTTGCTCCCCTGGCTTTCGCGCCTCAGCGTCAATACCGGTCCAGGATGCCGCCTTCGCCACCGGTGTTCCTCCAGATATCTACGCATTTCACCGCTACACCTGGAATTCCAGTTGCCCCTTCCGCACTCTAGCCCCGCAGTATCGGTTGACCTTTCCGGGTTAAGCCCGGAGATTTCACAATCGACTTGCGGTGGCCGCCTACGCGCCCTTTACGCCCAGTAAATCCGAACAACGCTTGCCCCCCCCGTCTCACCGCTGCCGCTGGCCCTGGGTCT
+
CCCCCGGGG<FGGGGGGGGGGGGGGGFGGGGGGGGGGGGGGGGEGGGGGGGGGD:FGGGGGGGGGGGGGGGGGGGGGGGGGGGGGGGEDGEGGGGGGGGGFGGCGGGGGGGG:FFGGGGGGGGGFFFGGFC<FGGGCFFCGGGGFFFGGGGDEFGGFFGFGGEEGG9CGCEFC8F?FGGCGF>CCCEGGGFGGGE8C5C9CFFGGG77=CC5**9?CDA5C<DG3<5@:)7CC3>0)2**2>5/>?C4:0AF>3<57(**)))**+2)?3>3;5***)1:1,(-((()2)(()((*))((,
@M03506:14:000000000-AKVR1:1:1101:14826:1520 2:N:0:41
AGGACTACTCGGGTTTCTAATCCCGTTTGCTCCCCTAGCTTTCGGCTTTCAGCGTCAATGTCGGTCCAGGATGCCGCCTTCGCCACCGGTATTCCTCCAGATATCTACGCATTTCACCGCTACACCTGGAATTCTGCATCCCTCTCCCGAATTCAAGCCATCCAGTATCCGACGCAGTTCCAAGGTTAAGCCTTGGGATTTCACGTCGGACTTAGTTGGCCGCCTACGTACCCTTTACGCCCAGTAATTCCGAACAACGCCCGCCCCCCCTGTATTCACGCGGCTGCTGGCCCCGAGTTAC
+
CCCCCGGGGGGGGGGGGGGGGGGGGGGGGGGGGGGGGGGGGGGGGGGFGGGGGGGGGGGGGGGGGGGGGGGDGGGGGGGGGGGGGGGGGGGGGGGGGDGGGGGGGGGGGGGCGFGGGGGGGGGGGGGGGGGG8EEFFFFGEGGGGGGGGG>EGFFDFGGGFGFGDFDEFGGC8EGEGGGGF7E?FFFGF9C7DFGGGCF66DFGGGGDEGDGG7,5=@A6C<GCGDFBCFFGGFA96:>CEG3CCCC7?EGF5:CCF?):3).59EG):>35/*<?:4=*(,14,((0266(),-)))-:)
@M03506:14:000000000-AKVR1:1:1101:21705:1631 2:N:0:41
AGGACTACTCGGGTATCTAATCCCGTTCGCTCCCCTAGCTTTCGCGCATCAGCGTCAGTGTCGGCCCAGCAACCCGCCTTCGCCGCAGGTGTTCCTCTCGATATCTACGCATTTCACCGCTACACCGAGAATTCCAGTTGCCCCTCCCGCACGCTAGCCAGACAGTATCACTTGACCGTTCCGAGTTAAGCCCGGAGATTTCACAAGTGACTTGTTTGGCCGCCTACGCGCCCTTTACGCCCAGTAAATCCGAACAACCCTAGCTCCCCCCCTATTACCTCGCCTGCTGGCCCTGTCTTCG
+
CCCCCGGGGGGGGGGGGGGGGGGGGGGGGGGGGFGGGGGGGGGGGGGGEGGGGGGGGGGGGGFFGEGGGGGFGGGGGGGGGGDGGDCFCGGGGGGFDFGGGFFGFGGGGGGG@FCFGGGGGCFGGGGDC@CGCCFFFFEFGDE@EBE>8E7C+@ECEFCGGFCGGGGGGFFG@CCG9EGGGGGD/;EFGFECFCEDE5:ECGGFF6CG+:@D?*5;;*)+*9):C54.55379))2-28A8:**2++/33A>E@D:51**)).2*<+);BC)8C+9+6=7<1(413:)36((8(4209)),
@M03506:14:000000000-AKVR1:1:1101:11548:1638 2:N:0:41
AGGACTACTGGGGTTTCTAATCCCGTTCGCTCCCCTAGCTTTCGCGCCTCAGCGTCAGTGTCGGCCCAGCAACCCGCCTTCGCCGCCGGTGTTCCTCTCGATATCTACGCAGTTCACCGCTACACCGAGAATTCCAGTTGCCCCTTCCGCACTCTAGCCAGCCAGTATCACTTGACCTTTCCGAGTTAAGCCCTGCGATTTCACAATTTGCTTGTTTGGCTCCCTCCGCACCCTTTCCCCCTGTCACATCCGAACACCCCTTCCTCCCCCCCTATTACCCCGTTCTCTGGCCTGTTCGTGC
+
CCCCCGGGGGGGGGEGAFGGGGFECFFFGCCGGGGGGFFCEFGE7CC+B@FGGGGGCFFCGGFGGGGGGGGGGGCFGGGEFFGGGD++CFGFEGGGEA=B<FFEG<<FDCF+@,A<FFEEGCFFGF@+>@:@ECFG9C,,C94DF?3@8EC>EG7CD9B,3*@@,2?,,,2,5>9,2?CE22/4/6=@G,;FC,44**/*87E1+0++1+3+=;C9<4:G**21>4.5*)0:1).*)2*2***2*++*3<85)019*83/)))**+2)*81)0*2336*+4(,,(()*)/,(*,)**),,,
@M03506:14:000000000-AKVR1:1:1101:16655:1664 2:N:0:41
AGGACTACTCGGGTTTCTAATCCCGTTTGCTCCCCTGGCTTTCGCGCCTCAGCGTCAGTATCGGCCCAGTAGCCCGCCTTCGCCTCAGGTGTTCCTCCCGATACCTACGCATTTCACCGCTACACCAGGAATTCCAGCTACCTCTTCCGTACTCCAGTCCTGCAGTATCAGCCGACCCTCCGGGGTTGAGCCCCGGGCTTTCACAGCTGACTTACAAGATCGCCTACGCGCCCTTTACGCCCAACAATCCCGACCAACGGCTCCCCCCTCCGTATTCCCCGCGCTGCTTGCCCGCAGTTCC
+
CCCCCGGGFGGGGGGGGGGGGGGGGGGGGGGGGGGGGGGGGGGGGGGDFGGGGGGGGGGGFGGGGCFCGFGGGGGGGF@FGGGGBFCFGFGFCEGFGGGGEBFGGGGGGGGCFGGDGGGG7FFEDGGGD7FF8ADFGGAEGFGGCFGGDGFEGGGDGGGF,=DFGGC;<EGGGGGGGGDEG>>EEBECFGFFGGDGGG8C8++11<E+2*204;ECCF)+2:5CCGF5CGBGC;?*)2>*::D***19+23<B)))/:7*)0./1*/)*)*)0*0++.0*(((--(-))*((0,(/)0)))
@M03506:14:000000000-AKVR1:1:1101:10291:1669 2:N:0:41
AGGACTACTCGGGTTTCTAATCCTGTTTGATCCCCACGCTGTCGCGCCTGAGCGTCAGAAATGAGCCAGTGAGCCGCCTTCGCCACCGGTGTTCTTCCCAATATCTACGAATTTCACCTCTACACTGGGAATTCCACTCACCTCTCTCATCCTCAAGTTTCACAGTTTCAATGGCAGTTCCGGAGTTGAGCTCCGGGCTTTCACCACTGACTTGAACAACCGCCTGCGCGCGCTTTACGCCCAGTAATTCCGCACAACGCAAGCCCCCTCCGCATCACCCCGGCTGCTGCCACGAAGTCAG
+
CCCCCGGGGGGGGGGGGGGGGGGGGGGGGGGGGGGGGGGGGGGGGGGGGGGGGGGGGGGGGGGGDGGGGGGGGGGGGGGGGGGGGGGGGGGGGGGGGGGGGGGGGGGGGGCGFGGGGGGGGGGGGGGGGFFFFGGFGGGGGGGGGGGGGGGGGFCB?FGADFGCFGGGGGG98@FFGGGGGGG6CGGGCFF,,DEEGGGGGGCFFGFC,*3A,:,>*23ADGDC**;=EDF=38573@;887/7FF0@00C?)7C)28>*)))9<EE>8.1)))/*3.)*-31(,31))*,)1,4)70)))
@M03506:14:000000000-AKVR1:1:1101:10035:1696 2:N:0:41
AGGACTACCCGGGTATCTAATCCCGTTTGCCCCCCTGGCCTTCGCGCCTCAGTGTCAGTAACTGCCCAGTGACCTTCCCTCGCCGCTGGTATTTCTCTCGATATCTACGCATTTCACTGCTACACCGAGAATTCTAGTCACCTCCTCAGTACTCTAGCATGGTACTATCGGATGCTATTCCGAGGCTTCGCCCCGGTCCTTCCCCGCTGTCTTACCACGCCCTCTACGCACCCTCTACGCCCCGTTCTTCCGACCAACGTCTGAAACCTCTCCATTACCCATGCCGCTGCCACACTGCTAG
+
-8-@8<ECFGGGE@+6C<CCEDCF@FFD7<,CDEFGFCEFFFF,,+@@F:9,6,<C,C6EGFG9F8C<<C,CCD<,,CAF8@FFC+44@9,,9,A5BB=F8:,@A<,C=F+8@??9?EA@5EF98FC+6+4CEF9,CE?;,CD,,3393,6E,,3,,7,,3,3,,,737+8++34,,@;,,,+3*5@,,*6CC?GG*4*4>7:C:***=*;+<FGC7C>5*))20*;8ECBE5).92:>GE7))1007+<0.7)))1-**).)2*+<)*02))*++268<),((.((7().)91(01=>).
@M03506:14:000000000-AKVR1:1:1101:14435:1712 2:N:0:41
AGGACTACCGGGGTTTCTAATCCTGTTTGCTCCCCTAGCTTTCGCGCCTCAGCGTCAGTTTCTGTCCAGGTAGCCGCCTTCGCCACCGGTGTTCCTCCTGATATCTACGCATTTCACCGCTACACCAGGAATTTCGCTACCCCCTCCAGAACTCTAGCCTGCTAGTTTTGGATGCCGGCCCTGGGTTAAGCCCAGAGGTTTCACCTCCCACTTTACATACCGCCTACGCGCCCTTTACTCCCACTAATTCCGAACACAGATCGCCCCCCCCGTTTTCACGCTGCTCCTGGCACGGATTTTG
+
CCCCCGFFFGGGGGGGGF<EAAFE9@FF8C,@FFGGGFGGGGEEE7FGCFFFGFGGGCGFGADFFGG9CF<FGGGGGGGG9CFGDF8@FCCCFAFEEFEFFE?EFFAFGEEECFF?EFGDCEC,AF<8C7,AA,FFEGG=FGGEEGC,>9,=,=,@;=DGGGC,=,@>@:+3,4:,4BE*@D,**?CC,>DCF5C8,*5=C2<9,,//*2;FG*++++;+;*5/>*58:5>*93)>2*/3<:9**0372AC@)8DD:(*+1))*9A*8:DG3)*0*+)/*4((()))0)0((14())))).
@M03506:14:000000000-AKVR1:1:1101:18366:1744 2:N:0:41
AGGACTACTCGGGTTTCTAATCCCGTTTGATCCCCACGCTTTAGTGCCTCAGCGTCAATCATACTTTAGCAAGCTGCCTTCGCAATCGGTGTTCTGTGTCATATCTAAGCATTTCACCGCTACATGACACATTCCGCCTACCTCAAGTATATTCAAGCTCATCAGTATCAATGGCAGTTCCGATGTTAAGCATCGGGCTGTCACCACTGACTTAATAAGCCGTCTACGCACCCTTTAAACCCAATAAATCCGGATAACGCTTGGATCCTTCGTATTACCGCGGCTGCTAGCACGAAGTTCA
+
CCCCCGGGGGGGDFGFFGGGGGFGGGGGGCFFGGGFGGGGGGGGFFDGGGFGGGGGGGFFGGGGGGGGGGGG@FGGGGGFFFGGGGGGGGGGGGGFGGGGGGGCFCGGGFFFFFFGGGGGGGGGGEGGGGGGGFGGEGGGDFEFFGCFGDFGGGGGGGGG?;FAFGGEFCD@=@8F6@EE9CEGGGGGGGCGDCEGCDE+<CEF6@EG6?FGCC7@C@A,*<*4;7=A**:CCF;F48FGG*?*08>F,B<>)./1;)25.83*0++.+1+0;7ACFE6*(-,(-(,6)05279?95792)
@M03506:14:000000000-AKVR1:1:1101:17067:1767 2:N:0:41
AGGACTACCGGGGTTTCTAATCCCGTTCGCTCCCCTGGCTTTCGCGTCTCAGTGTCAGCGCATCCCCAGCAACCTGCTTTCACCTTTGGCGTTCCAAGCGATATCTACGCATTTCACCGCTCCACCGCTTGTTCCATTTGCCCCTGGATGGCCCAAGCGACCCAGTATACCAAGCAGTTCTTCGGTTGAGCCGCAGGACTTCACAAGGTACTTAGGCCGCTACCTACACGCGCTTTAAGCCCAGTGATCCCGCCTAACGCTTGGCACCCCTGCCTTACCGCGCCCCCTTCCCCCCGGTGGG
+
CCCCCGGG-@CGGGGEGFGGGG9EBFGGGG@FEGGGGGGGGGGEGGGG:FEFGGGGGGGEGDFEGGGGGFCFGGGF8FGFGGGGGGGCFGDC+BFCEFGG7FF@5??<?F+4C,EDGFEGEGE8FGCG+@AFDG;C,CF;E,D83@+,@3B,,@CFB=8+B7CCFFBCEFGGC8FF?D=CE9;8C>5CG2DCGDC:=*AC,8CF76*/<@CC++>6CFBG))1C8CF)C5:*9:</)2*3<E4*0++9+<C)8.***3/7).8*2+<./7*))03++(/*,2,(((,)(02(5(,)))(,(
@M03506:14:000000000-AKVR1:1:1101:8344:1794 2:N:0:41
AGGACTACAGGGGTTTCTAATCCCGTTCGCTCCCCTAGCTTTCGCGCCTCAGCGTCAGTGTCGGCCCAGCAACCCGCCTTCGCCGCAGGTGTTCCTCTTGATATCTACGCATTTCACCGCTACACCAAGAATTCCAGTTGCCCCTTCCGCACTCTAGCCGCACAGTATCAGTTGACCTTTCCGAGTTAAGCTCGGAGATTTCACAACTGACTTGTGCTGGCCGCCTACGCGCCCTTTACGCCCAGTAAACCCGAACAACGCTTGCTCCCCCCGTTTTCCCGCGGCTCCTGGCCCGGTGGTT
+
CCCCCGGGGGGGGGGGGGGGGGGGGGGGGGGGGGGGGGGGGGGGGGGGGGGGGGGGGFFFGGGGGGGGGGGGGGGGGGGGGGGGGGC7EFGGGGGGGGFGGFFGGGGGGGD@FEGGGGGGGGGGGGFDFDFGGFGGGGG9DGGGGFGGGGGGGGGG9EFCEGGGGF,,7<FGGGFE?EACFGG>>EEFGGGCEEE8:E?9CC7@FFE++>FFG7FCC7+<CC5CDG3A5))1/.7*)*/*2:<57?9FC+07).))/.>5055**+30*.75)/*3/)*?3647>((0:4(8>(35)5(4-
@M03506:14:000000000-AKVR1:1:1101:22259:1795 2:N:0:41
AGGACTACCCGGGCTTCTAATCCCGTTCGCTCCCCTAGCTTTCGCGCCTCAGCGTCAGTGTCAGCCCAGCAACCCGCCTTCGCCACTGGTCTTCCTCATGATCTCTACGCATTTCACTGCTACACCATGAATTCCAGTCTCCTCTCCAGTCCTCAAGCCCCCCATTATGGAATGCAGTTTCGGAGTTAAGCCCCGAAATTTCACACCCCACTTACGGCGCCCCCTCCGCCCCCTTTACCCCCAATGAATCCGACCAACCCTTGGAACCTCTTTTCTCCCGCGCCTGTCGCCCCCCTAGGGG
+
CCCCCFGGGGGGGGEGGGGFGGCGGGGGGGGFFGGGGFGGGGGGGGGGGGFGGGEFFGGGGGGGGGGGGGGFGGEGGGEGGGGC@FGG8CFEGGFCGGGFGFGCCEFGGGGGGGGGGGGGGGEGGGFGGGGGF9FGEFFCF99EFG@FG4@EGCF8=,+36+6@,,,7D,;@93BAFF;@>E@+@>,@@,7,*@>;8*;=2:>72CGE**:;A+5=*5)=8)9=)*:)**0*955*60*<C5<**0<F+0A3>))9/-17)))2*+2)*)0***+2+6?*-((,4(-)4;100(-)))(((
@M03506:14:000000000-AKVR1:1:1101:19837:1807 2:N:0:41
AGGACTACTCGGGTTTCTAATCCCGTTTGCTACCCTAGCTTTCGCGCCTCAGCGTCAGTGTCAGCCTAGCAACCCGCCTTCGCCTCAGGTGTTCCTCTCGATATCTACGCATTTCACCGCTACACCGAGAATTCCGATTGCCCTCTCCGCACTCTAGCATGCCAGTATCACTTGGCCGCTCCGCGTTAAGCCCGGAGATTTCACAAGTGACTTATTACGCCGCCTTTGCCACCTTTACGCCCCGTAAATCCTAACAACGCCTCGTCCTTACGTATTCTCGTGTCTGCTTCCATGTAGTTCG
+
-CBCCEFFGGFGDGCGG<FEFGCGDCCDGGGCFC@FGGFGAFGEFGGGGDGGCCFFGGFGGGGFGGGGGFFGGGGGGGD7<FEGGEFGF?EFFGGFF5CFGEFEEEEFBF:+4EFAEFCF+=CE<FGC>F7F,C;E:?C+7@8C,@8,@C+@=?C9>=E:D,,,6D@,7,>,5@6,AC>*@*;*@C8=*,2?***=:4<,,=<9;,,==+2+4:CFGD3*8D3CD**3<7+0/))0)*)*/7))*1*)+0+/**09:?)5.8)918C)0*93)*3C3)9*-((.4)6*-*,)*..*19<2(
@M03506:14:000000000-AKVR1:1:1101:18095:1810 2:N:0:41
AGGACTACTCGGGTTTCTAATCCCGTTTGCTCCCCTAGCTTTCGCGCCTCAGCGTCAATACCGGTCCAGGATGCCGCCTTCGCCACCGGTGTTCCTCCAGATATCTACGCATTTCACCGCTACACCTGGAATTCCACATCCCTCTCCCGGATTCAAGCCCGCCAGTATCGGATGCAGTTCCCCGGTTGAGCCGAGGGATTTCACATCCGACTTAGCAGGCCGCCTACGCGCCCTTTACGCCCAGTATTTCCGCACAACGCTTGCCCCCCCCGTATTATCGCGGCTGCTGGTCAGGCGTTCG
+
CCCCCGGGGGGGGGGGGGGGGGFFGGGGGGFGGGGGGGGGGGGGGEGFDCFGGEGGGGFFGDGGGGGGGFD8FGGEFFGGGGGGGGGGGFGEGGGEGG<E9FCFGFGGGGGGGGGGGGGGC=FGFGGGGGGFGGGAEFGGFGGG8>DGGDGGEEGGGGGGCEGEGGDGGGC:*@>G:F9CA,4BEE5?@F?E>5>CE*=?9C++1=C?C<))AF+++*)2/))21*0;ED>G<54*)*08/>**2++*00<))89)083*5)05C8C>GEG3>D6++)1*,(46(91))/(.*(,*))-(-
@M03506:14:000000000-AKVR1:1:1101:15273:1839 2:N:0:41
AGGACTACTGGGGTTTCTAATCCCGTTTGCTCCCCACGCTTTCGCGCCTCAGCGTCAGGAATTGCCCAGAGACCCGCCTTCGCCACCGGTGTTCCTCCCGATCTCTACACATTTCACCGCTACACCGGGAATTCCAGTCTCCTCTGCAATCCTCAAGAACGGCAGTATCGATCGACGATCCTCAGTTGAGCCGAGGGATTTCACGACCGACTTGCCATCCCGCCTACGCGCCCTTTACGCCCAGTAATTCCGAGCAACGCTTGCCCCCTCTGTCTTACCGCGGCTGCCGGCACAGAGTTAG
+
CCCCCGGGGGGGGGGGGGGGGGFGGGGGGGGGGGGGGGGGGGGGGGGGDGGGGGGGGGGGGGGGGFGGGGGGGGGGGGGGGGGGGGGGGCGGGGGFFGGGF@FGGGGGGGGGGGGGGFGGGGGGGGGEGFEGGGG<FGGGGGGGGF?BF9DGFFGFFGGFC6EEEF;EF:F>EC55@E7:C,<>CFFFC@FGE:EEEED*>+1<8CEG=5<DGGGC7:6=F3C5>5))1)5CCE4CAGDGGDCF6AF=99::..9C7:<C)7)*9CF3*07?/:<F+6:/99(99625;>B9E<1*/*6A4
@M03506:14:000000000-AKVR1:1:1101:14446:1856 2:N:0:41
AGGACTACTCGGGTTTCTAATCCCGTTCGCTCCCCTAGCTTTCGCGCTTCAGCGTCAGTGTCAGCCCAGCAACCCGCCTTCGCCGCAGGTGTTCCTCTCGATATCTACGCATTTCACCGCTACACCGAGAATTCCAGTTGCCCCTTCCGCACTCCAGCCCCGCAGTATCGGCTGCCCCTTCCGGTTTAAGCCCGGAGATTTCACAGTCGACTTGCGTTGGCCGCCTACGCGCCCTTTCCCCCCAGTAATTCCACACAACGCTTGTTCCCCCCGTCTTACCGCACCTGCTGGCACGGGGTTC
+
CCCCCGGAEEFGGFCFCFEGGGGFGFGGEG,FGGGGD@FFGGG>;@EDFEGGFGGDGDF@FGGGGGGGGGGGG<BFGGC:FFGG:FCGGGGGFGG9E<FC=FFGGGGGGGDGFDFFFGCFEGGFGC:=>CFFGGGF<FD9CF8@DGF,=E7E6C,>:DCGGGGGG8;,<C*F*:*>7*=:4=CE*:86>,?,*?5*=/9+32+@CF0<CDDGG7C?)1):9<D=DG:7*7:=))7D?*1+073C3E+1+0<@F=CC*,9=)))**031+)9).>**2)*<60(((.()./,()),))0,-(
@M03506:14:000000000-AKVR1:1:1101:20215:1858 2:N:0:41
AGGACTACCCGGGTTTCTAATCCCGTTTGCTACCCTAGCTTTCGCACCTCAGTGTCAGATTCGGTCCAGTGGGCCGCCTTCGCCACCGGTGTTCCTCCAGATATCTACGCATTTCACCGCTCCACCTGGAGTTCCCCTCACCCCTACCGACCCCGCGCCGACCAGTACCAGGCGCATCTCCCCGGTTGATCCGGGTGATTTCAGCCATGACTTACCAGCCCACTAACGTCTCCTTTATGCCCGGTAATTCCAAACACCGTTCTAACCCCCTGTCTCCCTGCGGTTCTCGCCCCAGCGTATG
+
CC<B<@<DEFGGG7BFGFFGFG<FFE<F@E@@C@CF,CFFGDGGGGGGGGGDGFDGGGGCFFGGGGF@FEFGG,DF@:FD<@CE:CFD++8B,5C@FEFG,CF,,CE<F@CCGA,FF,++8CB@E<8B8?<=,C,,8EC84DFGG+3@C@C+31++4@E8*4B*=2,,<E6*1**>**,5B=*:*=:59+5+CCC*3*3++;+++2:++*;;9++<**.5777*0*072*)::=?FAG*+A6/)1:*1+++1**741(7/))0**3*0*))))03+3,)+(((,(()*-).(.(,/)<(((
@M03506:14:000000000-AKVR1:1:1101:8851:1860 2:N:0:41
AGGACTACTCGGGTTTCTAATCCCGTTTGCTCCCCTAGCTTTCGCGCCTCTGCGTCAGTATTGGGCCAGATGAGCGCCTTCGCCACCGGTGTTCCTCGTGATATCTACGCATTTCACCGCTACACCAGGAATTCCCTCATCCTCTCCCATACTCAAGCCAAGCAGTTTGGAATGCCGGTCCCCGGGTGAGCCGGGGCATTTCACATCCCACTTACCTGACCGCCTACACGCCCTTTACGCCCCGTCACTCCGAACAACGCTTGCTCCCCCCCTGTTCCCCTCGCCGCCGGCCCGGACTTAG
+
CCCCCGGGGGGGGGGGGGGGGGGGGGGGGGGGGGGGGGGGGGGGGGGGGGGGGGGGGGGFGGGGGGGGGFGGGGGGGGGGGFCGGGGGGGGGGGGGGGGGGFFGGGGGGGCFGGGGGGGGGGGGGFFGGGGGGGGGCFGGGGFGEFGFGGGGGGGDFGGG88FGCGGGGEFGGGFFCCGGG@C>5:E>FBCECEECECCEFF,><B?FGFGGG+0<DC)+2/958DFFGC>FCD?2):5CGD)7***)3<:)089778>5)7.**2<5EDD)7*2:+-9*(,(-((-)()-75(())).4)
@M03506:14:000000000-AKVR1:1:1101:23247:1878 2:N:0:41
AGGACTACTAGGGTTTCTAATCCCGTTCGCTCCCCTAGCTTTCGCGTGTCAGCGTCAGGTGCAGTCCAGGTGGCCGCTTTCGCCACTGGTGTTCCTCCGGATATCTACGCATTTCACCACTACACCCGGAATTCCACCACCCTCTGCTGCCCTCAAGTCCAGCAGTATCGGGCAACCTCTCCCGGTTGAGCCGAGAGATTTCATGCCCGACTTGCCGAACTGCCTGAACGCGTTTTCCGCCCAGTAAATACGTATAACTCCCGGAACCCACGTTTTTCCGCTGCTCCTGCGCCGGGCTTAA
+
CCCCCGGGFEGGGGGGGGGGGGGFGGGGGDCCFGGFFGGGGGGGGGGGGFGGGGGDGGGFGGGGGGGGFFGGGFGGGGGGGGGGG@FGFGGGEEG9FF7CEGGGGGGFGG77+CFFDFCFGGGGGGGGCCGGDFGGGFCEFGGCFF==DDCCD=D8DFGFGGGGCFDGF6CCCGFGGGGCGFCC;4@7>,?@CG*:?5CF71CEF?CA=)9>E>F>598C***04*;)+/./).07)*)/*2*/20<4++<5/**204*2).09)*18*)/0)***1(7*,(((.-./3)(()--)).(.)
@M03506:14:000000000-AKVR1:1:1101:18259:1882 2:N:0:41
AGGACTACCGGGGTTTCTAATCCTGTTTGCTCCCCACGCTGTCGCGCCTCAGCGTCAGCAACAGCCCAGCAGGCCGCCTTCGCCACTGATGTTCTTCCCGATCTCTACGCATTCCACCGCTACACCGGGAATTCCACCTGCCTCTACTGTGCTCTAGCCTGACAGTTTAGAAGGCAGCCCTGCGGTTAAGCCGCAGGATTTCACCCCCTACTTATCAGGCCGCCTACGCGCCCTTTACGCCCAGTGATTCCGGACAACGCCCGCACCCTCCGTATTCCCGCGGCTGCTGGCCCGGAGTTAG
+
CCCCCGGGGGGGGFGGGGGGGGGGGGGFFGGGGGGGGGGGGGGGGFGGGGGGGGGGGGGGGGGGGGGGGGGGGGGGGGGDGGGGGGGGFGGGGGGGFGGGG7FFGGGGGGGGGGGGGFEGGGGGGGGGGGEG=FGGGGG8FCGGGFGGFCFGGGGGEEGGDFFGDFFGGFGFCFGGGC9CFFECCGGCCFF7:EEEGGFFFC?CGGGGGFGGFCFGFC46>CD7C5@BE<:EG3)>)25EEE*129CBCG7<BBCCF:31)8)9CEE>5:C5)/A++66*26(43226)6<(.,(/).,6)
@M03506:14:000000000-AKVR1:1:1101:12846:1889 2:N:0:41
AGGACTACTGGGGTTTCTAATCCCGTTTGCTCCCCTGGCCTTCGTGCCTCAGTGTCAGGAACTGTCCAGAGACCCGCCTTCGCCACTGGTCTTCCTCATGATCTCTACGCATTTCACTGCTACACCATGAATTCCAGTCTCCTCTCCAGTCCTCAAGCACCGCAGTATCGAATGCAGTTTCGGCGTTAAGCTCCGAAATTTCACACCCGACTTACAGCGCCCCCTACGCACCCTTTACGCCCAATGAATCCGAACAACGCTGGAGACCTCCGTATTACCGCGGCTGCGGGCCCAGGGTCAC
+
CCCCCGGGGGGGCCGGGFGEFGFFGGGFEGGGGGGGGGFGGGGGGGGGFFFFGGGFGGGGGGGGGGGGGGGFGCFCEEGDGGGGGGGGGGGGGGFGGGGGC<AFGFDEEEEFGGGCFGGGF9<EFFFCFGGGEGGGFGF,AFFGFFEGGGGGGGGG9ECDDCEG6EG9,@B8D8,;8DEGGED++33@CC9;@,+@8@FF,+5@ACC@CC7**+<>AF*78/?*)*;?G*:=CFF49+2*=*:18?C++;>8>)>394/C3))**2:7+/*)0988054*4(2992()(7(()((*)8(()
@M03506:14:000000000-AKVR1:1:1101:18935:1923 2:N:0:41
AGGACTACTGGGGTTTCTAATCCCGTTTGCTCCCCTGGCTTTCGCGCCTCAGCGTCAGTGTCAGCCCAGCAACCCGCCTTCGCCGCAGGTGTTCCTCTTGATATCTACGCATTTCACCGCTACACCAATAATTCCAGTTGCCCCTTCTGCACTCTAGCCGCACAGTATCAGTTGACCTTTCCGAGTTAAGCTCGGAGATTTCACAACTGACTTGTGCTGGCCTCCTACGCGCCCTTGACGCCCCTTAAATCCGAACACCCCTTGCTCCCCCCGTTTCCCCGCTGCCGCTGCCCCTCGTTCG
+
CCCCCGGGGDFGFEE@GFCFFA6CFFGEFGFGGCGGGGGGFGGGGDGGGCEFEFEGGDCCFGGGGGGFGGFFGGGGEG:FGGD=FG::=:ECBEF<?CFG<FAEFCFFFGD@FB?EG9=@FFFGFFGG,?E<EEFAAAEF,88DCGGGGGGFFGGG=DFGGGCD<DE;CA,@7A999EAEFDEEEFCCACAA68*;*9,:<+,>D67E,*8?GFGF+8+,86*4**;;*:.C3)=9(*//355)*2+1+0347)*)9(1*)))*0<CF5<3>)**30)1:,,(((.(77.3()4(1.04((
@M03506:14:000000000-AKVR1:1:1101:8964:1928 2:N:0:41
AGGACTACTCGGGTTTCTAATCCCGTTCGCTCCCCTGGCTTTCGCGCATCAGCGTCAGTGTCCGCCCAGCAACCCGCCTTCGCCGCAGGTGTTCCTCTTGATATCTACGCATTTCACCGCTACACCAAGAATTCCAGTTGCCCCTTCCGCACTCTAGTCGCACAGTTTCGGTTGACCTTTCCGAGTTCAGCTCGGAGATTTCACAACCGACTTGTGCTGACCGCCTACGCGCCCTTTCAGCCCAGTAAACCCGAACCACCCCTTCCCCCCCACTATTCCCGCGTGCTCGGGCACGGTCTTT
+
@,ABCGGCFFGGGGGDFGGGG@EFCFFFC@FFEGFGFDCG@DFGGEC@CBDEFGGEGEEFCF,B:@:BFGGGGAFEGGGDEGEGGE>CFBFFGGGFAAF<AF?FGGFC@F@FGGGA9FGGGGGGGGGFFFFGFFFFGGFFGGCD6EGGGGDECFCF,EEEE6C:8ECFEECFGGGGCGG<FCEE8D:,>,6,6*:?C*<,5=1@F+:>E)/8CG90:DF+CC)C99)57C3=D>5*,2*+3:**9<?=E+0...))),1/))0**0*0:)9))23++.*A(492(((9(0(()34D))())
@M03506:14:000000000-AKVR1:1:1101:15790:1943 2:N:0:41
AGGACTACCCGGGTTTCTAATCCCGTTTGCTCCCCAGGCCTTCGTGCCTCAGTGTCAGGAACTGTCCAGAGACCCGCCTTCGCCACTGGTCTTCCTCATGATCTCTACGCATTTCACTGCTACACCATGAATTCCAGTCTCCTCTCCAGTCCTCAAGCACCGCAGTATCGAATGCAGTTTCGGAGTTAAGCTCCGAAATTTCACACCCGACTTACGGCGCCACCTACGCACCCTTCACGCCCAATGAATCCGAACCACGCTTGAGACCCCTGTATTACCGCGTCTTCGGTCACACAGTTAG
+
CCCCCGGGGGGGGGGGGGGGGGGGGGGGGFGGGGGGGGGGGGGGGGGGGGGGGGGGGGGGGGGGGGGGGGGGGGGGGG@FGGGGGGGGFGGGGGGGGDGC<FFGG,EFG7FFGGGGGGFFGGBFGGGGGGFF9<FF<CAFFFDFEDDGGFGGDGGFDCEGGCC@8@DFGEC,DFGGFDFGGEC8@EGE8EDFEFCC+1,53C:F,@@CEDDDDDG5*;*=?CDGCFA?53>=*)5*)2)*3>*:*+>8+58;))/)24*/..)*7:6>*)*09>CC74=E(2,--())(),(0)(*01:))
@M03506:14:000000000-AKVR1:1:1101:20441:1952 2:N:0:41
AGGACTACTCGGGTTTCTAATCCCGTTTGCTCCCCTGGCTTTCGCTCATCAGTGTCAGTGTTGGTCCAGGATGCCGCCTTCGCCACCGGTGTTCCTCCAGATATCTACGCATTTCACCGCTACACCTGGAATTCCGCATCCCTCTCCCGAACTCAAGCCATCCAGTATCAGACGCAGTTCCCCAGTTAAGCAGAGGAATTCCACGTCTGACTTAGTTTGCCACCTACGAGCCCTTTACGCCCAGTAACTCGGAACAACGCTTGCCCCCCCCTTCCTACCGCCGCTGCCGCCCCCCGTCGGG
+
CCCCCEGGGGGG+CFFGGDFEGF@CGGGEGEGGGGGGGGGGGGGGDAEFGGGGFGGGGGFGFG@BFFGF<FFGGGDFGDEGGGGGGGEGGGGGGEDFFGGGBE,FFFFGGFGGGCFGGGGG@+CEFDGA,AE?EFEF7+BFF@F?=@D6CEEFCAEFG6=9D>DCDBFGGF:D=BE6:@FFCF8EG,,3,=,3:C886AF7D,>AEGCC7=+5BFA++1=C?DE<FF4/*?:D=);>F>=*/**2+5+<C*))./>51)555)9CCE7C7/0)*033)7*,(-(-(()()--5(43.),(,
@M03506:14:000000000-AKVR1:1:1101:11989:2029 2:N:0:41
AGGACTACTCGGGTTTCTAATCCCGTTTGCTCCCCTGGCTTTCGCGCCTCAGCGTCAATATCGGTCCAGGATGCCGCCTTCGCCACCGGTGTTCCTCCAGATATCTACGCATTTCACCGCTACACCTGGAATTCCGCATCCCTCTCCCGAATTCAAGCCTGCCAGTATCGGACGCAGTTCCTGGGTTGAGCCCAGGGATTTCACGTTCGACTTAACAGGCCGCCTACGCGCCCTTTACGCCCAGTAATTCCGAACACCGCTTGCCCCCTCTGTCTTACTGCGCCTGCTGTAACAGAGATAA
+
CCCCCGGGGGGGGGGGGGGGGGGGGGGGGGGGGGGGGFGGGGGGGGGGGGGGGGGGGGGGGGGGGGGGGGGGGGGGGGGGGGGGGGGGGFGGGGGGGGGGFGFGGGFFFEFFGGGFGGGGDFGEGEGGGFGGGFGGGGGGGGGGGGGGGEE>BD=EGGGGFFFFFFGFFGEGGCG5?EGGEEG6DFEGGF@C5EGG858?@FGCF,48:CCDGGCFFCFF78C*:7A:E<BGCBF4:7>C==<*0+39E7E)>)><4:)>DF359A@::39?@*<:+6*0)4(4116;)*-)*.57)0).)
@M03506:14:000000000-AKVR1:1:1101:11561:2032 2:N:0:41
AGGACTACCGGGGTTTCTAATCCCGTTCGCTCCCCCAGCTTTCGCGCATCAGCGTCAGAAGAGGTCCAGTCGGCCGCTTTCGCCACCGGCGTTCCTTCCGATATCTACGCATTTCACCGCTCCACCGGAAGTTCCACCGACCCCTACCTCCCTCGAGACTGCCCGTATCGGGGGCCCTTGTCCGGTTGGGCCGGACGATTTCACCCCCGCCTTTACAACCCCCCTACCCCCCCTTTACTCCCAGTGATTCCGACCACCTTTCGCCCGTTTCGTTTCCCTGAGCGTGCGGCCACGACTCACC
+
CCCCCGGGGGGGDEGGGGGGGGGFGGGGGGDGDFGGGGGGGGGGGGGDGGGGGGEGGGGGFGGGGGGGGGGGGGDGGGGGGGGGGGFBEGGGGGGGGGGGDGGDFGGGFGGGEGGGGFGGDGGGGGEDE<<FB9FCGGCFFGGGGGGG9DCEFCEC*,=;?8C,4=C:8:>BC=GGGG6*++<5CCC/*CGGEC5?*2;5CD7FFF5**))//*<F7095>3D=)*.):*7773)26C*<FCF*0++90<+<5)53/3*+/9)**2:)*)2))**+3.*+((.,,((),),(0(()0).(,
@M03506:14:000000000-AKVR1:1:1101:9652:2038 2:N:0:41
AGGACTACTCGGGTTTCTAATCCCGTTCGCTCCCCTAGCTTTCGCGCTTCAGCGTCAGTGTCAGCCCAGCAACCCGCCTTCGCCGCAGGTGTTCCTCTCGATATCTACGCATTTCACCGCTACACCGAGAATTCCAGTTGCCCCTTCTGCACTCTAGCCCCGCAGTATCGATTGACCTTTCCGGGTTAAGCCCGGAGATTTCCCAACCGACTTGCGGTGGCCGCCTACGCCCCCTTTACGCCCAGTCAACCCGAACAACCCCTGCTCCCCCCGGTTTACCGGCGCTGCTGGCACGGGCTGT
+
CCC@CFGGGGGGCCCFGFA,EADGGGGFGGGGEFFFG?@FFFFCCGGGDCGGGGGGCCEFGGFGGGGGDFGGGG@@FGGGG,FGEGGFGGGGGGFFFD@:AFC7A<FGGDCCEFGFGGEG@FGFFF7F::FGGFDFFGFFGGFD?DBG,EFFDFGGDEDD:;+:*CCFFGFFCFCE?>:;DECGG8CF;,9CGGC5*=:CGF+0+=CE*97C*2<*)1)*229:/77)/70CCB)93*9*2:>*77+9++000)1974**.)0/5<9<EDD3))*1*(10,(((,(3)))(2)5:C5)1(.
@M03506:14:000000000-AKVR1:1:1101:13533:2059 2:N:0:41
AGGACTACCGGGGTTTCTAATCCTGTTTGCTCCCCACGCTTTCGCACCTCAGCGTCAGATCTGGACCAGTTAGCCGTCTTCGCCACTGGTGTTCTTCCCAATATCTACGAATTTCACCTCTACACTGGGAATTCCACTAACCTCTTCCAGCCTCTAGGTTGCCAGTATCAAAGGCAGCTCTGGAGTTGAGCTCCAGGATTTCACCCCTGACTTAACAACCCGCCTACGTGCGCTTTACGCCCAGTAAATCCGAACAACGCTAGCCCCCTTCGTATTACCGCGTCCGCTGGCACGAAGTTTT
+
CCCCCGGGGGGGGGGGGGGGGGGGGGGGGGGGGGGGGGGGGGGGGGGGGGGGGGGGGGGGGGGGGGGGGGGGGGGGFGGGGGGGGEGGGGFGGGGGGGFGGGGCGGFGGGGGGGCFGGCEFGGGGGGGGGGGGGFGGGGGGGGGGGGGGGGGGGGGGGGGDGGGGGGGGGGGFDFGGGCDGAFGGGGGG@7DFG6CCCGFGGGGGGG>C>FFGF7<CGFG4CGGG5;>GF;54>;F9FFG=EDGGG?7+405).):5:5=@:BG0CE)*.0.07C8<6=521,9((()(.21*40))):4)
@M03506:14:000000000-AKVR1:1:1101:17811:2074 2:N:0:41
AGGACTACTGGGGTTTCTAATCCCGTTCGCTCCCCTAGCTTTCGTGTCTCAGCGTCAGCACACTCCCAGCAGTCTGTTTTCACCTTTGGCGTTCCAGATGATATCTACGCATTTCACCGCTCCACCATCTGTTCCGACTGCCCCTAAGTGGCTCAAGACAACCAGTATACCAAGCAGTTCCATGGTTGAGCCATGGGATTTCACAAGGTACTTAGAAGTCCGCCTACACACGCTTTAAGCCCAGTGATTCCGCCTAACGCTCGGCCCCCTTGTCTTACCGCGGCTGCTGCCCCCCGTAGGG
+
CCCCCGGGGGGGGGGGGGGGGGGGGGGGGGGGGGGGGGGGGGGGGGGGGGGGGGGGGGGGGGGCGGGGGGGGGGGGGGGGGGGGGGGGGGEGGGGGGGGGGGGGGGGGGGGGGGGGGGGGGFFGGGGGGGGGGGGC:BFGGFGGGGGDFGFE=EFFEGGDGGDC?=FFGGFGCDG,=FCGGGGFFGGG6,,>8EF,@@E?3?A7DFGF@FFGGGGFF+=B=7DCC99?F*@ED5?F=FFGGF<CF6;AF9CFE:DDC@3C5BECC*:7*)*.0*0<C<4*4>6(-714.041042500,((
@M03506:14:000000000-AKVR1:1:1101:17138:2090 2:N:0:41
AGGACTACCGGGGTTTCTAATCCCGTTCGCTCCCCTAGCTTTCGCGCCTCAGCGTCAGTGTCAGCCCAGCAACCCGCCTTCGCCGCAGGTGTTCCTCTCGATATCTACGCATTTCACCGCTACACCGAGAATTCCAGTTGCCCCTTCTGCACTCTAGCCCCGCAGTATCGGCTGACCTTTCCGGGTTAAGCCCGGGGATTTCACAGTCGACTTGCGGTGGCCGCCTACGCGCCCTTTACGCCCAGTAAATCCGCACAACGCTTGCCCCCCCCGTATTACCGCGGCTGCTCGCACGGAGTTG
+
CCCCCGGGGGGGGGGGGGGGGGGGGGGGGGGGGGGGCFGGGGGGGGGGGGGGGGGGGGGGGGGGGGGGGGGGGGGGGGGGGGGGEGGGGGGGGGGGG<FFFFGGGGGGGGFG>FGFGGGGG7EGGGD7@FGGGGGGC@F,FFGFFGGGGGFG9?,D;EF?EGD>>EFEC*>:*=2DFFCGFFEC*:C5ACGGGG1:E=CFCCFGGG79=*57:29CDDE5FCD5C<5FED)2>>5C)29*15>59+@670:9>)CD)3DDB5:*98<>EEDB)**23)00(320>(,52*41)(-).)(()
@M03506:14:000000000-AKVR1:1:1101:13872:2117 2:N:0:41
AGGACTACTCGGGTTTCTAATCCCGTTTGCTCCCCACGCTTTCGTGCCTCAGCGTCAGTATTGGCCCAGCTAGCCGCCTTCGCCACAGGTGTTCTTCCTGATATCTACACATTCCACCGCTACACCAGGAATTCCGCTAGCCTCTACCAAACTCAAGTCGCGCAGTTTCAACTGACCTCTTCCCGCTGAGTGGTGAATACTTCACATCCGACTTGCGCGCAAGCCTCCGCCCCTCTCCAGCACTGTAAACCACAAATACGCGTGCCCCCTCCGTACTAGCCCCGCTTCTGGCCCACTGTTT
+
CCCCBEFFG9@F7C,CF-@@C@FFGFG<CFGFGCGFFGGGGCECFFG<EGF@FC:FGDEECAFDEFC7FCFD9FFC+C@GGFGGGEGFGC<CBE65EFGGAFGFFG9DFGDEFF<CF<FEC=C5EEBF7:FEAEFFG==+BE9FG9,>8E8DEFFC3EE8C6CE6+7DF,E;E6ECFGGCFGDG6*848>5DC7*9,,,,,5>,>2BE,/7?57,,8CB*1)/***))2/)2/))*(298@*9**2+/<+2)0)/976C=))))1;C<*01757***)1*(.(-2((.)*))0((1)).).
@M03506:14:000000000-AKVR1:1:1101:7846:2141 2:N:0:41
AGGACTACCCGGGTTTCTAATCCCGTTTGCTACCCTAGCTTTCGCGCCTCAGCGTCAATCTCGGTCCAGGATGCCGCCTTCGCCACCGGTGTTCCTCCAGATATCTACGCATTTCACCGCTACACCTGGAATTCCACATCCCTCTCCCGAATTCAAGCCTCGCCAGTATCGGACGCAGTTCCTCGGTTGAGCCGAGGGCTTTCACGTCCGACTTAGTAGGCCGCCTACGCGCCCTTTCCGCCCGGCACTTCCGAACCACCATTGCCCCCCCCGTCTTACCCCGGCGGCTGCCCTGGAGCTC
+
CCCCCGGGGGGGGGGGGGGEGGGGGGGGGGGGGGGGGGGGGGGGGGGGGGGGGGGGGGGGFGGGGGGGGG7FFGGGGGGGGGGGDGGGGGGGGGGGGGGGCF<EFCFGGGDGGGGGGGGGECFFGGGGGGGGGGGFG,EFFFFG?EGGGC+CFFCFFGGGFEGGEGG;=FBF+@EGDEG9DF7EEE:7CFFGG55C=5*=8CG@F5=*:>3C*:++3+;FFGDED*7?/97/C>D*5*9*1:7)1*/):+097@5)),7*)*1*2A<7E>D5)121/)964((((((04>1.7((*)0,(.
@M03506:14:000000000-AKVR1:1:1101:8479:2148 2:N:0:41
AGGACTACCGGGGTTTCTAATCCCGTTTGCTCCCCTAGCTTTCGCGCCTCAGCGTCAGTATTGGGCCAGATGAGCGCCTTCGCCACCGGTGTTCCTCCTGATATCTACGCATTTCACCGCTACACCAGGAATCCCCCCATCCTCTCCCATACTCAAGCCAGGCAGTTTGGGACGCAGGTCCTCGGGTGAGCCGAGGGATTTCACATTGCACTTACCTGACCCCCTACACCCCCTTTACGCCCAGTGATTCCGAACAACGCTCGCGCCCCCCGTTTTACCCCTGCTGATGCCCCCCCTGGGG
+
CCCCCGGFGGEGCCFEGGGDGGGDCFGGGGGCGD@FGGGGGGGGGGFG:CFFFGGGGGEGGFFFGGCFGGGGGGGGFEGGGGGGGGGGCFEGGFFGFAFGDF9EGGGGGGGEEGGGFEGGEGGGD8FECFFGF8F++@F==DFGCFECFF=D,9EC@FGFF63,@4335*:<,*3BC5FE95:*=>,*=EG@*58=5*AFFGF?11:+=:*002C+7:)+8*/*)/5)2*)2))09:*)*2*9909E=+<FFE@C)5():5)5))**0:3)0070*+)1+,(-3(,)*69,(86()0)(-,
@M03506:14:000000000-AKVR1:1:1101:9250:2184 2:N:0:41
AGGACTACTGGGGTTTCTAATCCCGTTTGCTCCCCTGGCCTTCGTGCCTCGGTGTCAGGAACTGTCCAGAGACCCGCCTTCGCCACTGGTCTTCCTCATGATCTCTACGCATTTCACTGCTACACCATGAATTCCAGTCCCCTCGCCAGTCCTCAAGCACCGCAGTATCGAATGCAGGTTCGGACTTAAGCTCCGAAATTTCACACCCGACTTACAGCGCCACCCACGCACCCTTCACGCCCAATGAATCCGAACAACGCTTGAGACCCCTGTATTACCTCGGCTGCTGGCGCAGATTCAG
+
9CCCCGGGGGGGGFFGGGGGGFGFBFGGGGFCGGEGGGGGGGGGG?FGFGGGGDGGGFFGGGGGFGGFFFFCFGFCFGGGGFGGGGGGGGGCFFGGGGGFFGG<AFAEFDCFFFGGG<<FF9FGGGEGAF<FAEF<DF,,AEGB++@CEFCD==D8EF8DFCE6CC9,=+>=E?D9E,@@@+?6+@DAFG=@DGC*5@><,<D,;7:>5*@4EGFGFG):88DE*9).5/8*C5;*)0)CC53*;+1+<AE35)9)0()2)5>C*195*7*)/2+++)8+5(-4-((/.)((.4(1*9)-.
@M03506:14:000000000-AKVR1:1:1101:9798:2222 2:N:0:41
AGGACTACTGGGGTTTCTAATCCTGTTTGCTCCCCACGCTTTCGCACCTCAGCGTCAACAATCGTCCAGTAAGTCGCCTTCGCCACTGGTGTTCTTCCGAATATCTACGAATTTCACCTCTACACTCGGAATTCCACTTACCTCTCCGATGTTCAAGCGATGCAGTCTTAAAGGCAATTCCAGGGTTGAGCCCTGGGCTTTCACCTCTAACTTACAAAGCCGCCTACGTGCGCTTTACGCCCCGTAATTCCGAACAGCGCTAGCCCCCCCCGTATTACCGCGGCTCCCGCCCCGGAGTTCG
+
CCCCCGGGGGGGGGGGGGGGGGGGGGGGGGGGGGGGGGGGGGGGGGGGGGGGGGGGGGGGGGGGGGGGGGGGGGGGGGGGGGGFGGGGGGGGGGGGGGGG7FGGGGGGGG8FGGGGGGGGGGGGGEGGGDEGGGGFFGGFGGGGGGGGGGGFGGGFGGGGGGGFGGGGGFGGGFFGFGDE9DFFCFGGGGGGGGGGEFCEFF::;9FGGGFG@FGGGGFGGGGGGGFFG*?5D3>G3@BG8C)9DE5)AF?6)8))*()2.777DFG317C5>)@?+6@7>>>2-(-)()((034))04)-
@M03506:14:000000000-AKVR1:1:1101:15455:2222 2:N:0:41
AGGACTACTGGGGTATCTAATCCTGTTTGATCCCCACGCTTTCGTGCATCAGCGTCAATATATGCTTAGTTAGCTGCCTTCGCAATCGGTGTTCTATAACATATCTATGCATTTCACCGCTACATGTTATATTCCGCCAACCTCAACATAATTCAAGGCCAATAGTATCCAAGGCAGTTTCCGAGTTGAGCTCGGAGATTTCACCCCAGACTTAATGGCCCGCCTACACACCCTTTAAACCCAGTAAATCCGGATAACGCTTGCACCCTCCGTATTACCGCGGCTGCTGGCACGGAGTTAG
+
CCCCCGGGGGGGGGGGGGGGGGGGGGGGGGGGGGGGGGGGGGGGGGGGGGGGGGGGGGGGGGGGGFGGGGGGGGGGGFFGGGGGGEGGGGEFGGGGGGGGGGGGGGGGGGGGGGGGGGGGGGGGGGGGGGGGGGGGGGGGGGGGGGGGGGFGGGGGGGGGGGDDDGGGGGGGGGFEEGGGGGGGGGGFD88BFGGGGDC@FGGGGFEGEGGGFGFGGGFEGDGGDGFFEDB?D6FF=FFGG=C6*=?F79E:5;8DC)*7))):6CGEC>DF5**<:>F=(2293;B4)087FFF3).2))
@M03506:14:000000000-AKVR1:1:1101:19497:2244 2:N:0:41
AGGACTACCCGGGTTTCTAATCCCGTTTGCTCCCCTGGCTTTCGCACCTCAGCGTCAGAAATCAGCCAGTGCATCGCTTTCGCCGCCGGAGTTCCTTCCGATATCAACGCATTTCACCGCTCCACCGGAAATTCCATGCACCCCTCTGATCCTCAAGCACCGCAGTATCGGACGCAGTTCCTCGGTTAGGCCGAGGGATTTCACATCCGACTTACGGCACCGCCTACGTGCGCTTTATGCCCAGTGATTCCGAACAACGCCCGCCACCTTCGTCTTACCGCGGTCGCTGCCTCCACTAGGC
+
CCCCCGGGGGGGGGGGGGGGGGGGGGGGGGGGGGGGGGGGGGGGGGGGGGGGGGGGGGGGGGGGGGGGGGGGGGGGGGGGGGGGGGGGGDGGGGGGGFGGGGGGGGGGGGGGGGGGGGGGGGGGGGGGGGGGGGGGGGGGGGGGGGCCGGGGGGDGGGGGGGGGGEGGGGEDEGG*:BC@FEFGGGGGCFFGGGCC5C6C6DGGGFFF=DG7EG75CG):95DEDDFF=<@=DBE9):6?+:7CC?+*3C9)57<CF?):)07<<*:@C)9<>DGC+.<7120,((()(744?:(*/952(
@M03506:14:000000000-AKVR1:1:1101:9313:2266 2:N:0:41
AGGACTACCCGGGTTTCTAATCCCGTTCGCTCCCCTAGCTTTCGCGCCTCAGCGTCAGTGTCGGCCCAGCAACCCGCCTTCGCCGCAGGTGTTCCTCTCGATATCTACGCATTTCACCGCTACACCGAGAATTCCAGTTGCCCCTTCCGCACTCTAGCCCAACAGTATCACTTGGCCTCTACCGAGTTAAGCCCGGAGATTTCCCAAGTGACTTGTAGTGGCCGCCTACGCGCCCTTTACGCCCCGTAAATCCGAACAACGCTTGCCCCCCCCGTCTTACCGCGGCCGCTGGCCCGGAGTT
+
CCCCCGGGGGGGGGGGGGGGGGGGGGGGGGGGGGGGGGGGGGGGGGGGGGGGGGGGGGGGGGGGGGGEGGGGGGGGGGGGGGGGEGGGGGGGGGGEG<EGGGGGGGGGGE+FFGGGEFFGG+@FGGGGGGFFGF9,,CDBFFDFEEGG>E>CEGAFCFGGF5CF:FC@EFCFG,>FGCCC9DFEEG=EFG,?<CE=CCEGGGA+57?E0:FFDDFGG7@+9CCEDD5>GGF55>@C8CFGEGGD)/;)22:965C3/(*18@BC<=+<FFGB</2*1(195-9069()45(3).1)7)(-(
@M03506:14:000000000-AKVR1:1:1101:18642:2279 2:N:0:41
AGGACTACTGGGGTTTCTAATCCCGTTCGCTCCCCTAGCTTTCGCGTGTCAGCGTCAGGTGCAGTCCAGGTGGCCGCTTTCGCCACTGGTGTTCCTCCGGATATCTACGCATTTCACCACTACACCCGGAATTCCACCACCCTCTACTGCCCTCAAGTCTGGAAGTATCGGACAACCTCTCCCGGTTGAGCCGAGAGATTTCATGCCCGACTTGCCAAACCGCCTGAACGCGCTTTACTCCCAGTACATCCGGATAACGCTCGTTACCTCCGTTTTACCGCGGCGTCTGCCCCGTATTTAC
+
CCCCCGGGGGGGGGGGGGGGGGGGGGGGGGEGGGGGGFGGGGGGGGGGGGGGGGGGFGGGGGGGFGGGGFGGGGGGGGGCGDGGGGGGGGGGGGGGGGGGGGGGGGGGGGBFDGGGGGFFGGGGGCEBCGGDFGGGGGGGGGFEGFGGGGGGGGGGGFGGGFA8EDCCE6CDGG,8C,ACFFGGCEC78,>EC?EEG51:;CFGFGGFG)>9**><7F)AC<):5*8)=18CD)7*)0*<8C7>FC76CFC5B:<5*5/775@19*2*3**.76C*+3=C901(((-0,*5,0((1)0.6)
@M03506:14:000000000-AKVR1:1:1101:16428:2285 2:N:0:41
AGGACTACTGGGGTTTCTAATCCCGTTTGCTCCCCTGGCTTTCGCTCCTCAGCGTCAGTGTTGGTCCAGGATGCCGCCTTCGCCACCGGTGTTCCTCCAGATATCTACGCATTTCACCGCTACACCTGGAATTCCGCATCCCTCTCCCAATCTCAAGCCATCCAGTATCAGATGCAGTTCCCCGGTTAAGCCGAGGGATTTCACGTCTGCCTTAGTTGGCCGCCTACGAGCCCTTTACGCCCAGTAATTCCGAACAACGCTTGCCCCCCCCGTATTACCGCGGCTGCTGGCACGGAGTTAG
+
CCCCCGGGGGGGGGGGGGGGGGGGGGGGGGGGGGGGGGGGGGGGGGGGGGGGGGGGGGGGGGGGGGGGGGGGGGGFGGGGGGGGGGGGGGGGGGGCDFFGGGGGGGGGGGGGGGGDFFGG@FGGGGGGFGGGGGGGGGFEEGGGGGGGGFGGGGGGGGG?FFFF=FC>EFGGGGGGGGGGG6FBCEGGGGGGG**@E*,;9@;FGGF=7+;C=*>;D>666?DGD*))7/)*/;;*7CDG8E<C><0*0<F)))/)*(/1)<)*0<E5E@DFD5*<<)9561;141:62:((/,05)089-
@M03506:14:000000000-AKVR1:1:1101:13335:2286 2:N:0:41
AGGACTACCGGGGTTTCTAATCCCGTTTGCTCCCCTGGCTTTCGCTCCTCAGCGTCAGTGTTGGTCCAGGATGCCGCCTTCGCCACCGGTGTTCCTCCAGATATCTACGCATTTCACCGCTACACCTGGAATTCCGCATCCCTCTCCCAATCTCAAGCCATCCAGTATCAGATGCAGTTCCCCGGTTGAGCCGAGGGATTTCACGTCTGACTTAGTTGGCCGCCTTCGAGCCCTTTACGCCCAGTAAATCCGAACAACGCTTGTCCCCCCCTTCATACCGCCGCTGCTGTCCAGGCGTCTC
+
CCCCCGGGGCGGGGEGGGGGGGG?FGGEGGGGGGG8DFCGGGGGG7EFGGGGGGGGCGFCFE<@BEF@@<CAFGGGGGGGGGGGGGCCCGCGEGCEFFGGFGGAFGGGGGCGGDGGGGEFFDGGGGGF=E,5,EEEGCFEGGGGFBFGCF,@;DFA=E==7@EG?C9@E73@A9E39E9@@FGCE@:*:EFGD>*:5:8CCCGF8=?6=1=D1C7C7:)+;1/=/*2)**::>A@FAG38E5*1>99*0<87))/7*(1=@D)20<@>G>9)5*+++)02(((41(-6)/.,*,,*))-((
@M03506:14:000000000-AKVR1:1:1101:22203:2295 2:N:0:41
AGGACTACTGGGGTTTCTAATCCTGTTTGATCCCCACGCTTTCGCGCCAGAGCGTCAGTATCGAGCCAGATAGCCGCCTTCGCCACCGGTGTTCCTCCTAATATCTACGAATTTCACCTCTACATTAGGAATTCCGCTATCCCCTCTCGAACTCCAGACTGACAGTTTCAAAGGCAGTTCCGGGGTTAGGCCCCGGCATTTCACCCCTGACTTGCCCGTCCGCCTACGCGCGCTTTCCCCCCAGTAATTCCGAACTCCGCTAGCACCCTTCCCTCCTCCGCTGCCGCTGGCCCGAAGTTCG
+
CCCCCFFFGFGGGFEGGGFGGGGGGGGGGFGEFGGGGEGGGGGGGGGECFGGGCGGGGGGGGFFFDGGGGGGGGGGGGEBGGGGFCFECFEGGG9EEFG9<EFFF9EFD74BF9AEEFCGEDFEC<ECFDBED,9?CFF:FE@=3@DDCCBFC9,D>,@=D=8,,=DCFFFCFGGEGGFFGGGC5CC5CC7>*=8:E=/ACGF7<,:CE*8C?FG6*:AE>37=*9057)8*/5)*)0**2*9*99<*00+))8C**,*2)))**+*5*09))****.5*((-((--5(50(0,-9.7))(
@M03506:14:000000000-AKVR1:1:1101:9449:2297 2:N:0:41
AGGACTACTGGGGTTTCTAATCCTGTTTGCTACCCCAGCTTTCGCGCCTCAGCGTCAGTTCCGGTCCAGGTAGCCGCCTTCGCCACCGGTGTTCCTCCCAATATCTACGCATTTCACCGCTACACTGGGAATTCCACTACCCTCTCCCGGACTCGAGCCGAACAGTTTCAAACGCAGTTCCCCGGTTGGGCCGAGGGATTTCACGTCAGACTTGTCCGGCCGCCTACGCGCCCTTTACGCCCACTAATTCCGAAACACGTTAGCCCCCTCCGTATTACTCAGGCTGCTGGCCCGGGCTTGG
+
CCCCCGGGGGGGGGGGGGGGGGGGGGGGGGGCGFFGGGGGGGFGGGGGDGGGGGGGGGGGGGGGGGEGGGGGGGGGGGGGGGGGGCFGDEFGGGGGGGDGGGGGGGGGGGGGDFGFG9CFGGGGGFGGGGGGGGGGGGGGFGGG?DGGG7CC+==?CDGGGEGCF7BDFCFFGEG5CGGGGGF*:4?ECEFGECEGCG6?ED++3*25:;76C>9?@/5C5DDEG*)759)/9)50)00*2:***+<=+3<4)0))2(*0)))2*;E@85C5>4*2+.*2))4::(1)3)(()-4)))(((
@M03506:14:000000000-AKVR1:1:1101:10993:2337 2:N:0:41
AGGACTACTGGGGTTTCTAATCCCGTTCGCTCCCCTAGCTTTCGCGCTTCAGCGTCAGTGTCGGCCCAGCAACCCGCCTTCGCCGCAGGTGTTCCTCTCGATATCTACGCATTTCACCGCTACACCGAGAATTCCAGTTGCCCCTTCCGCACTCTAGCCACACAGTATCACTTGACCGTTCCGAGTTAAGCCCGGAGATTTCACAAGTGACTTCTTTGGCCGCCTACGCGCCCTTTTCGCCCAGTACATCCGAACAACCCCTTCTCCTCCCGTATTACCCTCGCTGCTGGCACGGCGTTAG
+
CCCCCGGGGGGGGEGGGGFGGGFGGGGGGGGGGGGGGGGGGGGGEGGGGGGGGGGG7CFFGGGEGGGGGGGGGGGGGGGGGFGGGGEDGGGGGGGGGGFGFGCGEFGGGGCEGGGGGGGEFCGGFGFCF7FDGFFFFFDDFEGFFGEGEG7>EGGFFFGG,;CECGGFF,3@EAEC9>CEFFGD*>EFG,9?B5C55*0+1@7E9+::@FGF:++;C7;7<<7*9175E)):C7)0):);*:*12<7B?F6BFBGC487*))00*0<*;FC)8);0<.*+)(-34(-08F?7@00)00((-
@M03506:14:000000000-AKVR1:1:1101:10127:2387 2:N:0:41
AGGACTACCCGGGTTTCTAATCCTGTTTGCTCCCCTAGCTTTCGTGCATCAGCGTCAGTAATGGTCCAGTGAGCCGCTTTCGCCACAGGTGTTCCTCCCGATATCTACGCATTTCACCGCTACACCGGGAATTCCACTCACCTCTCCCATACTCAAGCACGGCAGTTTCCCTTGCAGGCTCCGAGTTAAGCCCGGAGCTTTCACAAAAGACTTACCGCACCGCCTACGCCCCCTTTACGCCCAATAATTCCGAACAACGCTTGCACCCTCTGTATTACCCCGCCTGACAGACCGCAGTTAA
+
CCCCCGGGGFGGGGGGGGGGGGGGGGGGGGGGGGGGGGGGGGGGGGGGGGGGGGGGGGGGGGGGGGGGGGGGFGGGGGGGGGGGGGGGGGGGGGGGGGGGGGGGGGGGGDDGGGFGGGGGFGGGFGGGGGGGGGFGGGGGGGFFFGGGFGGDCFADFGGGGDC+@FFGFCGGGCF9C8E,>EG5EDEF7=FGEEGCG*CF7DF7>,,:05;2:7CEC)):D<D:**8>G3>=DD:D2C)/:CDCF+2*0+A4553/*(/:>3)94F*>85*)9*+2+6904904((())*(,)(-))0))-
@M03506:14:000000000-AKVR1:1:1101:12133:2391 2:N:0:41
AGGACTACCTGGGTTTCTAATCCCGTTTGCTCCCCTAGCTTTCGCGCCTCAGCGTCAAGAACAGGCCAGGTAGTCGCCTTCGCCACTGGTGTTCCTCCCGATATCTACGCATTTCACCACTACACCGGGAATTCCACTACCCTCTCCTGCCTTCGAGTCGATCAGTACCGCGTGACCCGCCCCAGTTGAGCCGGGGGCCTTCACCCGCGACTTGCACGACCGCCTGCTCGTCTTTTCCGCCCAGCAACACCGGACAAAGCTCGCCACCTACGCATCACCCCTGACGGTCGCACGTAGTGAC
+
B8CC8CFFG-C@FF@FGGDFE9,C@CCFC<FCEFCFG8CFF9@F7@FEEFGC<@FBCB@FF88FD,@<C<FF<C<7F,,@F,:B?B6<?A=EEFE?B8CEGG7@FDC9<+=C+@ECDEAA,4A,E<F=FC:<FG9DAF8AF@,D?=,@3>,9>,8@@,@@6@DGGA,,@+++@C*@:8*@@@5**4,=>2D:*4:C****+2+++**1*))9/*227>3CD53**/.)2*)1*8*:):.*8CCC**;)**;)..9/*(*2*08CC*;)*/2<)*11+))*4((((((0()-4;((0)0()-
@M03506:14:000000000-AKVR1:1:1101:16708:2415 2:N:0:41
AGGACTACAGGGGTTTCTAATCCCGTTTGCTCCCCTGGCCTTCGTGCCTCAGTGTCAGGAACTGTCCAGAGACCCGCCTTCGCCACTGGTCTTCCTCATGATCTCTACGCATTTCACTGCTACACCATGAATTCCAGTCTCCTCTCCAGTCCTCAAGCACCGCAGTATCGAATGCAGTTTCGGAGTTAAGCTCCGAAATTTCACACCCGACTTACAGCGCCACCTACGCACCCTTTACGCCCAATGAACCCGACCAACTCCTGGGACCTCAGTATTACCGCGGTTGCTGGTTCAGCGTTTG
+
CCCCCGGG-CFGGGGGGGGGGGGGGGGGGGGGGGGGCFGGGGGGGFGGGGGGGGGGGGGG8FGGGGGGGFGGGGGDGGGGGCEFGGCFGGGGGGGGG,EDEGFGGG9EGDGGGGG9FEFFGGGGGCFDAFCFGGGGGGGAEFGGG8DDCGGG;AAEEGC@?>GGGGC,=6DFFFGFGFGGG6+@CGGG8FGCGCCEEGGGC7;E7CEECC**A+55@4?EGDDFC4;)42?ECAAF47)A8:D37?<6<CE>B3))9(*0)19778*5:?*)/*3+35*/7>((-(.@<).)/.6*.0(((
@M03506:14:000000000-AKVR1:1:1101:7174:2484 2:N:0:41
AGGACTACTGGGGTTTCTAATCCCGTTCGCTCCCCTAGCTTTCGCGCCTCAGCGTCAGTGTCGGCCCAGCAACCCGCCTTCGCCGCAGGTGTTCCTCTTGATATCTACGCATTTCACCGCTACACCAAGAATTCCAGTTGCCCCTTCCGCACTCTAGCCGCACAGTATCAGTTGACCTTTCCGAGTTAAGCCCGGAGATTTCACAACTGACTTGTGCTGGCCGCCTACGCGCCCTTTACGCCCAGTAAATCCGAACAACGCTTGCTCCCCCCGTATTACCGCGGCTGCTGCCACGGAGTTC
+
CCCCCGGGGGGGGGGGGGGGGGGGGGGGGGGGGGGGGGGGGGGGGGGGGGGGGGGGGGGGGGGGGGGEGGGGGGGGGGGGGGGGGGGEGGGFGGGGGGGGGGGGGGGGGGEEGGGFGGGGGGGGGGGFGGGGGGGGGGGFGFGGGGGGGGGEEGGFCFGDD6CEEEFFGGFGGAEF6DFFGG58CGEG7@C,6CBEE5?EEG9CEGGFCFG:275+:FA6DFDCCDBFGG)>DDDC?CF5ECGGGC9=ECGFB37971FE3>)/9+29C@G@@*:*24@G<69(3-(736).951))),4)
@M03506:14:000000000-AKVR1:1:1101:16987:2509 2:N:0:41
AGGACTACTGGGGTATCTAATCCGGTTCGCTCCCCACGCTTTCGTGCCTCAGTGTCAGAAATGGTCCAGTAACCTGCCTACGCCATTGGTGTTCCTTCTAATATCTACGGATTTTACCCCTACACTAGAAATTCCAGTTACCTCTACCATTCTCGAGCTGACGAGTTTGAATAATAGTCTGTGTGGTTGAGCCACCAGGTTTCACTGTTCACTTTGTCAGCCACCTACGCAACTCTTTACGCCCAGTCACTCCGGATAACGCTTGGGTCCTACGTATGACCGCGGCCGCTGGCCCGTAGTT
+
CCCCCGGGGGGGGGGGGGGGGGGGGGGGGGGGGGGGGGGGGGGGGGGGGGGGGGGGGFGGGGGGGGGGGGGGGGGGFGGGGGGGGGGGGGGGGGGGGGGGFGGGGGDFGGFGFCFGGGGGGCGGGGGGCGGGGGGGGGGGGGGGGGGGGCFD,EGGCCGGGGEGGGGFGFGGGGGCGFGGGGGGFCFFGDFGDFG@,@>CFGGCCEFFGFFG7B<<FGFC*AFGCFFFE941CFAC>F6B8EGC56>=EF;B8>C5C7GGE>>DFCFFGFC6/:*0A?*<:904((,)4:6>3(4C>)4,-
@M03506:14:000000000-AKVR1:1:1101:12834:2528 2:N:0:41
AGGACTACACGGGTTTCTAATCCTGTTTGATCCCCACGCTATCGCGCCTGAGCGTCAGTAATGAGCCAGTGAGCCGCCTTCGCCACCGGTGTTCTTCCCAACATCTACGAATTTCACCTCTACACTGGGAATTCCACTCACCTCTCTCATCCTCAAGTCCAACAGTTTCAATGGCAGTTCCGGAGTTGAGCTCCGGGCTTTCACCACTGACTTGGAAGACTGCCTGCGCGCGCTTTACGCCCAGTAATTCCGAACAACGCTAGCCCCCCTCGTATTACCTCGACTGCGGGACCGCACTTAG
+
CCCCCGGGGGGGGGGGGGGGGGGGGGGGGGGGGGGGGGGGGGGGGGGGGGGGGGGGGGGGGGFGGGGGGGGGGGGGGGGGGGGGGGGGGGGGGGGGGGFGGGGFGGGGGGGGCGGGGGGGGGGFGFGGCDCGFGCEFGF8FCEFFGFFFGGGGGGGFCFGF8DFFFGGGGFGAFFGGGGGGGCCCCFGC7C,DDEGECCC8FFGGC*,<C;CC788C406+;?,2;ABGCD55BD332)88C3*9++*29CF3>D)*:5*;:79*;8B58DEF3*+24=+4((-((.),.(()-())))))
@M03506:14:000000000-AKVR1:1:1101:8652:2550 2:N:0:41
AGGACTACTGGGGTTTCTAATCCTGTTTGATCCCCACGCTTTCGTGCCTCAGCGTCAATATTTGCTTAGTAAGCTGCCTTCGCAATCGGTGTTCTATGTCATATCTAAGCATTTCACCGCTACATGACATATTCCGCCTACCTCAACAAAATTCAAGACCATTAGTATCAATGGCAGTTTCCGGGTTGAGCCCGGAGATTTCACCACTGACTTAACAGCCCGCCTACACACCCTTTAAACCCAGTGAATCCGGATAACGCTTGCACCCTCCGTATTACCGCGGCTGCTCCCCCCGGTAGGG
+
CCCCCGGGGGGGGGGGGGGGGGGGGFGGGGGGGGGGGGGGGGGGGGGGGGGGGGGGGGGGGGGGGGGGGGGGGGGGGGGGGGGGGGGGGGGGGGGGGGGGGGGGGGGGGGGGGGGGGGGGGGGGGFGGGGGGGFGCFGGGGGGGGGGGGGCFGGGGGGGGGGGGGGGGGGGGFGGGEGGGF88EGGGGGGGGGCEEGGGGGFGGGFGGGF>CFG99EGFG>DD:?*?668?GGFAD4889E***;9;6<C@;D579732:58>FGGGE*5C30*0+069*31(,(3())0(,54(187((1
@M03506:14:000000000-AKVR1:1:1101:16676:2562 2:N:0:41
AGGACTACTGGGGTTTCTAATCCCGTTCGCTCCCCTAGCTTTCGCGCCTCAGCGTCAGTGTCGGCCCAGCAACCCGCCTTCGCCGCAGGTGTTCCTCTTGATATCTACGCATTTCACCGCTCCACCAAGAATTCCAGTTGCCCCTTCCGCACTCTAGCCCCGCAGTATCAGTTGACCTTTCCGAGTTAAGCCCGGAGATTTCACAACTGACTTGCGGAGGCCGCCTACGCGCCCTTTACGCCGCGTAAATCCAAACACGGTTTGCTCCCCCCGTATCACCGCGGCGTCTGCCTCCCGCAGG
+
CCCCCGGGGCGGD@FEFGGGGGGGGGGGGGGGGGCFCF8FDFFBG@FG@CGFDGFGGGCCFFEEGBFFFFGGFGGGGGEGGGCFCF:CEFGFCEGEFDGF?FGEAFGGFCFCGGECGGG7B4=EAEAFGADGGCFG9@BFAGFG6DEFGE+=BFFCD74DE9CC>EDD<:DFFFFCE?EEBD*>;8CG7>9,=:C85=E@C:9C9?E++;CC?CCEGDB5*875)9>):C:E<>E4>7?ECE))9/:>C+<)0)2>4(*2)).9*0<:A795@7*;*)*0(((2;((),):2*,397)(--
@M03506:14:000000000-AKVR1:1:1101:16067:2571 2:N:0:41
AGGACTACTAGGGTATCTAATCCCGTTCGCTCCCCTGGCTTTCGCGCATCAGCGTCAGTGTCGGCCCAGCAACCCGCCTTCGCCGCAGGTGTTCCTCTCGATATCTACGCATTTCACCGCTACACCGAGAATTCCAGTTGCCCCTTCCGCACCCTAGTCGCACAGTATCAGTTGACCTTTCCGAGTTAAGCCCGGAGATTTCACAACTGACTTGTGCTGACCGCCTACGCGCCCTTTACGCCCAGTAAATCCGAACAACGCTTGCCCCCCCCGTATTACCGCGGCTGCTGGCACGGGTGTT
+
CCCCCGGGGCFGGGGGGGGGGGGGGGGGGGGGGGGGGGGGGGGGGGGGGGGGGEBFGGGGGGGGGGGGGGGGGGGGGGGGGFGGGGECGFFGEGGGGFGG8FAFGGFFGGDFFFGGGGDEEGGGGGGDG>CCDGGDGGGDFGGGGGGG>EEE+@CFFFFDGDEEFCFB=DCGFGCGFGCADGEEGGGG@FGGGG****0+5C+1+3:EGFFGFGE9CFF+;DDC><@.*1):97)9:088;>DDCE?/<0@<))9DC:GD5)55<+<<CDGF578*2.79(,-49((03<(4)5:)))(-(
@M03506:14:000000000-AKVR1:1:1101:20791:2572 2:N:0:41
AGGACTACCCGTTTCTAATCCCGTTCGCTCCCTTGGTTTTCGCCCCTCATCGCAGGTTTCAGCCCAGCAACCCCCCTTCGCCCCAGTGTTTCCCCCCGTTATCTACCATTTCAACCCCTACACCGAGAATCCCAGTTCCCCCTTCCGCTCTTGAGCCCCGCGGAACACGTTGACTTTCCGGGGTTAACCCCCACGCTTTTACTTTTATTTTGCGGTGTCGGCTGCGCCCCCCTATCCTCCTCGTAACTCCAACAACGCTTGGCCCCCCCGTTTTAACACTGCTTGCTGTCACGTCGTTGCC
+
CC9CCGEFGEG,C<,CAGGGGGGGGGEG7EFD,,,,,:E,,+,,,+,86,,,,,6+;,966,6,8CC<F@CE,6@@F6,C?,6+,84,,<:C,,,4+8+,+,,5,9?E,9?,:5C,+6+4A,A4>FCG+A5A,,,85,33D+=,,,6++++,,75:3+++****4;C,*=DC=<,,=,,*=8:3**>9A;4*****=C*+1*++++++32:72)*:5*9*)1**1)))*/.*)))*.*/;***1*:**<+3/7)9*)(**)))*1*27*)10)92+3))+,,-),4)0-*.)).4).5((.
@M03506:14:000000000-AKVR1:1:1101:11381:2589 2:N:0:41
AGGACTACCCGGGTTTCTAATCCCGTTTGCTACCCTAGCTTTCGCGCCTCAGCGTCAAGAACAGGCCAGGAAGTCGCCTTCGCCACTGGTGTTCCTCCCGATATCTACGCATTTCACCACTACACCGGGAATTCCACTTCCCTCTCCTGCCTTCGAGTCGAACAGTATCGCGTGACCCTCCCCAGTTGAGCCGGGGGCTTTCACACGCGACTAATCCGACCGCCTGCGCGCCCTTTACGCCCAGTAACTCCGGACAACTCTTGCCCCCTACGTATTTCCGCCGCCGATGCTTCCCGCAGGG
+
CCCCCGGGGGGGGGGGGGGGGGGGGGGGGGGGGGGGGGGGGGGGGGGGGGGGGGGGGGGGGGGGGGGGGGGGGGGGGGGGGGGGGGGGGGGFFGGGGGGGDGGGGGGGGGGGGGGGGGGGGGGGGGGCFECGGGGGGGGGGGDGGGGGGGGGCGGGGFGGCFGGGGFFG+CCG>CGGG7CBCEGDGG77?DFGDEECEGCFGCGFG=E=CDG=D:<FC3=CCGG37><C35*95F4)::ECE7490<*<9A.>)594(*3*1*09+17/)9)<*<6+-0:2((-(((04:))18:*))(-,
@M03506:14:000000000-AKVR1:1:1101:14788:2591 2:N:0:41
AGGACTACTCGGGTTTCTAATCCTGTTTGCTCCCCACGCTGTCGCGCATCAGTGTCAGTAACTGCCCAGCAGGCCGCCTTCGCCACCGGTCTTCCTCCGGATCTCTACGCATTCCACCGCTACACCCGGAATTCCGCCTGCCCCTACAGTACTCCAGCCTGACAGTCGGCATGGCAGACCCGGGGTTGAGCCCCGGGCTTTCACCACACCCTTATCACGCCCCCTACGCCCCCTTTACGCCCAGTGATTCCGTCCACCCCTCGCACCCCCCGTATCACCCCGTCTGTTTGCCCGGAGCTAG
+
CCCCCGGGGGGGGGGGGGGGGGGGGGGGGGFGGGGGGGGGGGGGGGGGGGGGGGGGGGGGGGGGGGGGGGGGGGGGGGGGGGGGGGGGGCEGGGGGGGGGGGGGGGFGGGGGDGGGGGGGGGGGGGGGECCGGGGGGGG@FCFFEEGDCGDF;:FG6DGFG?FGGAGE:EGCG,D8CDFGGG58E>5?C:FGECBEGEE5F7+5A+:*:CDFC*++*:<E3)9*)1))2)):>>>F):;:?EC*99+8<@FF4)/9*.*:.55D):E>C5D).1;0+6:*4((-(()*)06)9(-)0)())
@M03506:14:000000000-AKVR1:1:1101:18468:2592 2:N:0:41
AGGACTACCCGGGTTTCTAATCCCGTTCGCTCCCCTGGCTTTCGCGGTTCAGCGTCAGGTGCAGCCCAGCAGGCCGCCTTCGCCTCTGGTGTTCCTCCGGATCTCTACGCATTTCACCACTCCACCCGGAATTCCGCCTGCCTCTACTGCCCTCCAGCTCTCCAGTTTCCAATGGCCTCGCCCGGTTGAGCCGGGCGCTTTCACATCAGACCTACAGAGCCGCCTTCCCGCGCTTTCCCCCCCGTAACTCCGTATAACGCTTGCGCCCTACGTTTTACCGCGGCTGCTGGCCCGGCCTGAC
+
CCCCCGFEGDGGG:FGGGGGGFFGGGGGGGEGGGGEF8FEECFFGGGCCGFGGGGGGG8C,CFGGGGGFFFGGGGEGGGCGGGG7FCEE<EEGGFEGGGFGGGGGEEF@C==CEFFGGFG8FGGGGGGG++A>?==FGGGCFGGF,EDG9@@@7C66D,<,<DEC,@;CGFCCF6DFGG8EGG55C>>6,BCE**85CE5EGEF@CE+2*9*=*>8*+22>)1:7*9)6/)*17>3)2/;CE)77*;>++8.))*024*18.01)*/0*)9))22*+)173((4((-9))-(0(())81(,
@M03506:14:000000000-AKVR1:1:1101:23788:2594 2:N:0:41
AGGACTACAAGGGTTTCTAATCCCGTTCGCTCCCCTGGCTTTCGCGTGTCAGCGTCAGGTGCAGTCCAGGTGGCCGCTTTCGCCACTGGTGTTCCTCCGGATATCTACGCATTTCACCACTACACCCGGAATTCCACCACCCTCTACTGCCCTCAAGTCTAGCAGTATCGGACAACCTCTCCCGGTTGAGCCGAGAGACTTCATGCCCGACTTGCCACACCGCCCGAACGCGCTTCACTCCACGTAAATCCGGATAACGCGCGTTACCTACGTTTTATCGCTGCTGCCGCAACGCTGTGAG
+
CCCCCDFGG9EGGFGGGGGGGGGGGGGGGDCGGGGGGFDF@FGEEGGGGGGGFF7BFEFGGFFFFG@FEGGFFGGGGC,CFGGGGGGGFEFGGGCFFGGDCFEEFCFFCCF=@EFEFEGGFGGGGGGG7FGFGG9?EFFGDGFGGGGGG=8DDFFGG:BFGCDF8@=D:+@+@EFGED?FFCCCC:CE,EGGD*1*=C,9,1,>CFCEEC))22A8D*)193<*)1585).>D)0*)2*<2+2***1)++3.)0**04**)))/)2A@787.09;80)9*-2,0525)()(()((*)05))
@M03506:14:000000000-AKVR1:1:1101:11791:2632 2:N:0:41
AGGACTACTGGGGTTTCTAATCCCGTTTGCTCCCCTAGCTTTCGCGCTTCAGCGTCAGTGTTGGCCCAGCTACCCTCCCTCGCCTCCGGTGTTCCTTCGTATATCTACGCATTTCACCGCCACACACGGAACTCCAGTCGCCTCTTCCACACTCTAGCTTACCAGTATCGAATGACCCTTCCCGGTTAAGCCTGGAGATTTCACGCTCGCATTGAAAATCCGCCTACGCGCCCTGTACCTCCAGTCATTCCGAACAACCCTCGCCCCCCCCGTATTTCCGCTCTTTCTTGCCCGGCCTTAC
+
CCCCCC,CFG<F+F:FC<F9,;@CF6C<F96FFGEEGGFG9,@B,@++BCCEA@F,6CC<F<F8C9,,F,F<FG<,,BBAFF:F,B,>C6C==EGGA94BA=,,CA<?BE=FEC,A<AF7+4?<F+6+6+4+A,:=,8,33>BG,,7@BFC8,@,;;,63,,333@;9D++,,333@D,D6,,4:*@*@,2?,4*,,,1,>+><EF*::)/250,,:;++;5C7C*58*)2*:B)96:*+3***2+0*2<C)0)//*,*2)))/9E5:C)>>7)2+06//(-(()).1)12,6((1))55.
@M03506:14:000000000-AKVR1:1:1101:6920:2643 2:N:0:41
AGGACTACAGGGGTTTCTAATCCCGTTTGCTCCCCTGGCTTTCGCTCCTCAGTGTCAGTGTCGGTCCAGGATGCCGCCTTCGCCACCGGTGTTCCTCCAGATATCTACGCATTTCACCGCTACACCTGGAATTCCGCATCCCTCTCCCGAACTCAAGCCATCCAGTATCAGACGCAGTTCCCCGGTTAAGCCGAGGGATTTCACGTCTGACTTAGTTGGCCACCTACGAGCCCTTTACGCCCAGTAACTCCGCACAACGCTTGCCCCCCCCGTATTCTCGCGGCGCCGGGCCCGGTGTCTG
+
C@CCCGGGGGGGGGGGGGGGGGFGGGGGGGGGGGEGGGGGGGGGGGGGGGGFCDGFFGGFGGCFGGGGGGGDGGGGGGGGGGGGGGGEGGEGGGGFGGGGGGGGGGGGCFEFGGGGGGEGGCGGGGFGGGFGGEFGGGGGGFGGFFFGG+CCDFFG?FGGDFGFFEFCF7;C6CEC6CCDFGC>E8C7?CGFGCCGDC,EE@B98EE==FGFGC7<@FFCGCF=FD48EGED3);>9FDGGG*90:9*<:CD)75756CEBE5DCCFEGFG>5)88+)0*,(-,((()()(()4())..))
@M03506:14:000000000-AKVR1:1:1101:22943:2650 2:N:0:41
AGGACTACCCGGGTTTCTAATCCTGTTTGCTCCCCACGCTTTCGCACCTCAGCGTCAGTACCGGGCCAGTGAGCCGCCTTCGCCACTGGTGTTCTTGCGAATATCTACGAATTTCACCTCCACACTCGCAGTTCCACTCACCTCTCCCGGACTCAAGCTTCTCAGTTTCAAAGGCAGTTCTGGAGTTGAGCTCCAGGTTTTCACCCCTGACTTAAAAAGCCGCCTACGTGCGCTTTACGCCAAGAGATTTGGAGAAACGCTACCCCCCTTTGTATTACCGCGGATGCGGGCACGATGTGAG
+
CCCCCGGGGGGGEC,C@FFGGGGGFFFGGGGGGGE@FG7:FFGGDGECEEFGGE:7@@FFEGGBCFEGFGFCFD<CFGEFEFEGGGDF8BFFGGGECFCGG@CC?FEGDF,=FGGGF?B=,BFFDFFEF::C=CGFG,DFF8@EFD,>87+8C?FG99:<EF9,@D,,,<EFG?EEGG7AFFFDE??CCD,,8DFE8,5<;7D,2;*=5*?7=8A?CFBFF7>C*/)2=;5C3)=761.32*1***0*3+0*65*07(/2.).*9;*>*7*/*2<+<)0*4(((-,(),)((.4(1.<)))
@M03506:14:000000000-AKVR1:1:1101:10137:2689 2:N:0:41
AGGACTACTCGGGTTTCTAATCCCGTTTGCTCCCCTGGCTTTCGTCTCTCAGTGTCAGTTATGGTCCAGAATGCCGCCTTCGCCACCGGTGTTCCTCCAGATATCTACGCATTTCACCGCTACACCTGGAATTCCGCATTCCTCTCCCACACTCAAGCCATCCAGTATCAGACGCAGTTTCCCAGTTAAGCTGAGGGCTTTCACGTCTGACTTAGTTGGCCACCTACAGACCCTTTACGCCCATTAATTCCGACCAAAGCTTGCCCCCCTCGTATTACCCGCCGTCCTCGCATCGATTTAC
+
CCCCCGGGGGGGGGGGGGGGGGGGGGGCFGGGGGGGGGGGGGGGGGGGFGGGGGGGGGGGGGGGGGGGGGGGGGGGGGGGGGGGGGGGGGGGGGGGGGGGGGGGGGGGGGGGGGGGGGDGGFGFGGGGGGGGGGGGGGDGFDGGC6@DFF=EGGFF9@FGGGGCCC>=8,3>EED8CCEA>DFC8B3:AFGGGGGCG*4CGGGG>EG6C7CD7DFC:B667**,3AF;6+A7?4)01:)4*:<*;A+1<+>685))*(2=B6099C87C.*)09*++)*2((((-(,0).-()(-2)/(.-
@M03506:14:000000000-AKVR1:1:1101:18571:2692 2:N:0:41
AGGACTACCGGGGTTTCTAATCCTGTTCGCTCCCCACGCTTTCGCTCCTCAGCGTCAGTAATGGCCCAGAGATCCGCCTTCGCCACCGGTGTTCCTCCTGATATCTGCGCATTTCACCGCTACACCAGGAATTCCGATCTCCCCTACCACACTCTAGCCTTCCCGTATCGACGGCAGACCCGGGGTTAAGCCCCGGGCTTTCACAACCCACGCTCCAAGCCGCCTACGAGCCCTTTACCCCCAATAATTCCGGACAACCCTTCCCCCCCACTGTTTTCCCGCGCCGCGCGCCAGCTTTTGC
+
CCCCCGGGGEGGGGGGGGGGGGGGGGGGGGGGGGGGGGGGGGGGGCGGGGGFGGCFGGFGGGGGGGGGGGGGGGGGGGGGGFEGGGGEGGGEGGGGGGGGFGGFFFGFGGGGGGFGGGGGGGGGGGGGGGGGFFGG>CEABFFGGFGGGGGG8EGGGFGG,<>FEDEGC56F**BEE57EGDE5CB*4>CGGGG88=E?*0;1<CFEE*57C***/*267C<DE*97)/*)*/05C40*3@E)17+<*0<@@35))*.*/77.*9*1.*)/7)*++*)19((31(-(0(8,,)((*/0.),
@M03506:14:000000000-AKVR1:1:1101:12710:2695 2:N:0:41
AGGACTACTGGGGTTTCTAATCCCGTTTGCTACCCTAGCTTTCGCGCCTCAGCGTCAGTGTCAGCCTAGCAACCCGCCTTCGCCTCAGGTGTTCCTCTCGATATCTACGCATTTCACCGCTACACCGAGAATTCCGATTGCCCTTCCTGCACTCTAGCACAACAGTATCAACTGGCCGCTCCGAGTTAAGCCCGGAAATTTCACACGTCATTTTTTTCGCCGCCTACGCACCCTTCACGCCCAGCACATCAGTACACATCCTGGTCCCTACGCATCTCCGCTGCTCCTGCAACGACGCTAC
+
CC?CCGGGGFFGGFEGFGGGGFGGFCEFEGGGGFCFGGGG9FGGDGGGGCGFEGG,BFCFGG<FFFFF8@FFFFGEGFEEEGGGGGGGDEEG:FFGFGCFFGGGGAFGGGGG+C@B,?FCCGEGFCE+8+CA,A,A+@4A,3DFD,DF9D@F9==B,EFFDE8,3@,,E8,,7@6?6+@CEGC5**:C@=B>5=*;*;,=>@,>9,*4***+4+1*)2.198)*19A:C*)>5<F*)20;*:3**2*03<2****2*)*3)*1>D++)39>))1;/+-1*(((()))0))()0(()0)22(
@M03506:14:000000000-AKVR1:1:1101:19709:2697 2:N:0:41
AGGACTACCCGGGTTTCTAATCCCGTTCGCTCCCCTAGCTTTCGCGCTTCAGCGTCAGTGTCGGCCCAGCAACCCGCCTTCGCCGCAGGTGTTCCTCTCGATATCTACGCATTTCACCGCTACACCGAGAATTCCAGTTGCCCCTTCCGCACTCCAGCCAAACAGTATCACTTGACCGTTCCGAGTTAAGCCCGGAGCTTTCACAAGTGACTTGTTTGGCCGCCGACTCCCGCTTTACGCCCCGTACATCCCAACAACTATTCCCCCCCCCGTTTCTCCCCGCCTGCCGCGCCGGCGCTCC
+
CCCCCGGGGGEGGFGGGGGGGGGGGGGGDGCFGGGGGGGFGGGDC7FCFEGGGGCFCCFFGGE7BFCF@8DFGCFEGDG:F@FG7F==FBFGCFGFGEFEGF,>FAFGGGG?F9FAEF:@C7FG8FF7+@CFFFDFF<F9AFFGG8,BEG+@:@,66@DG66ED:@,,3@9,5,2D6>C>CCDCE:8C,,?,=:48:*=6C:+>AF5:+::CC7<+;*0+0))*)1))/*7*95)*)2)*1*1//:/)+3:)/5**9:*+*/1**;8>*)5))*0++-*2((((-,(0-),(7((/0),((
@M03506:14:000000000-AKVR1:1:1101:17556:2702 2:N:0:41
AGGACTACCAGGGTTTCTAATCCCGTTTGCTCCCCTGGCTTTCGCGCTGTCAGCGTCAGTGTCAGCCCAGCAACCCGTCTTCACCTCAGGTGTTCCTCTTGATATCTACGCATTTCACCGCTACACCAAGAATTCCGATTGCCCCTTCTGCACTCTAGCAAAGCAGTATCATCTGACCGTTCCGGGTTAAGCCCGGCGATTTCACAGATGACTTGAATTGCCTCCTACGCGCCCTTTACGCCCAGTACATCCGAACAACGCTTGTTCTCTACGTATTACCACGCCTGCTGGCCCGTTGTTT
+
CCCCCGGGGGGGGGG>FGGGGGGGGGGGGGGGGGGGGGGFGGGGGEGGGGGGGGFFGFGGGGGGGGGGFGGGGGGGGGGGGGCGGGGGGGGGGGGGFFGFECEGCDFGGGD7F:EGGGGGGEGG9AFCGFCFGGGGGGGGFFFGGGCGGFG8DFGGGGGGFGCFFFGDDDEEGGAFCF>EGGFG+3@EF9,>EDEG*48EE9C@FD7CF78FG><;4F847C+<8;6F*))*98:*5@;*=*:*;+<*<+38).93)(7*0))**3A*2009@7<+8<?7),4(-,(.4?(4)-3/))41(
@M03506:14:000000000-AKVR1:1:1101:24120:2737 2:N:0:41
AGGACTACTCGGGTTTCTAATCCCGTTTGCTCCCCTGGCTTTCGCTCCTCAGCGTCAGTGTTGGTCCAGGATGCCGCCTTCGCCACCGGTGTTCCTCCAGATATCTACGCATTTCACCGCTACACCTGGAATTCCGCATCCCCCTCCCAATCTCAAGCCATCCAGTACCAGACGCAGTTCCCCGGTTAAGCCGAGGGCTTTCACGTATGACTTAGTTGGCCGCCTACGAGCCCTTTCCGCCCCGTAATTCCGCACACCGCTGTCCCCCCCCTTCTACCCGCGTCTGCTGGCCCGGCGTTTG
+
CCCCCGEGGGGGGGGGGGGGGGGGGGGG@GDGGGGGGDGGGGGGGGGGGGGGGGGGGGGGGGGGGGGGGGF,CFGGF@FEDGGGGGGGDGGGGGGFGGGGGGGFEGACDEEGGGGGGGGGG:BFGGGG@F8<EFE=CGGGCG+@8CE6F,,@,7@;BF?8DGGFCDD,@D8:E8EGGCFFGGGG*4@7D,9D::CEG*<C?CFGGCF@F++:A771@CFFGDDE37857*.CG)72):5*?*))1*280<?))))9*4)*.).07+;7EED))*3026>52131(,:*4)((0(().0((-
@M03506:14:000000000-AKVR1:1:1101:23465:2741 2:N:0:41
AGGACTACCCGGGTTTCTAATCCCGTTCGCTCCCCTGGCTTTCGCGCCTCAGCGTCAGTGTCGGCCCAGCAACCCGCCATCGCCGCAGGTGTTCCTCTTGATATCTACGCATTTCACCGCTACACCAAGAATTCCAGTTGCCCCTTCCGCACTCTAGCCGCACAGTATCAGTTGACCTTTCCGCGTTCAGCTCGGAGATTGCACAACTGACTTGTGCTGGCCGGCTACGCGCCCTTTCCGCCCAGTAAATTCGCACAACGCTTGCTCCCCCTGTCCTACCGCGGCTGCGGGTCAGGGTTTA
+
@CCCCGGGC-@CCF,C9@E,C@F<C@FDGDEGGGGCGGGA8CFGCFGEE,C@8+B@,BCFGGD@:C@@F8CDCAEGGG+?F7CCFGFC:FFA?BFC9FDEGFC<,AFFE8F++CAD,,@:CCECB,+A<FD?95,5,CDF9EGFC,,@@>3;8CGA,7@EG58CDC9,7,,7@DFC6?CE,<E*@C=*>;;;,*=*?**++*50>:>E+7*2+*30;+;+**)*9D)8*>5E)))*)01***)1/<7=+C+95)1)9(**)0)1*+00/))002++3)*2(-(-2,4),)(()(.0)0(,.
@M03506:14:000000000-AKVR1:1:1101:13585:2756 2:N:0:41
AGGACTACTCGGGTATCTAATCCCGTTTGCTCCCCTGGCCTTCGTGCCTCAGTGTCAGGAACTGTCCAGAGACCCGCCTTCGCCACTGGTCTTCCTCATGATCTCTACGCATTTCACTGCTACACCATGAATTCCAGTCTCCTCTCCAGTCCTCCAGCGCCGCAGTATCGACTGCAGGTTCGGAGTTAAGCTCCGAAATTTCACACACGACTTACGGCGCCACCTCCGCACCCTTTACGCCCAATGCATCCGCACAACCCCTGGGCCCTCTGTATTACCCAGGCCGCTGCCTCACTTAGGA
+
<@CCCFGDGGGC:FCE<FFGDFGGGGGFFFCECD@FCEGGGGGGG<FGGFGGGGE<EGGFFGGGCGFFGG<<FFGEGGEGGGGGGEFGGGGGGGGGG9FGFGGCFGGGGCCCEF?@EDGGGGGGGF@FFG?FFDFGCG?FB9FGDFCAEGGGGG8==E+@EEG63@D@@=D+@EF9D,A9EGG++3@,;B,3@@E:8*:7E;,@,@*?7CD4CDGE*5)7CDCCF*;AEDFE<FFF)@DGEE3*96+9AC+))09)92*2705***/)*)*/9D<2+)*0).((,4-.()4)/(,***.))
@M03506:14:000000000-AKVR1:1:1101:15808:2792 2:N:0:41
AGGACTACTAGGGTTTCTAATCCCGTTCGCTCCCCATGCTGTCGCGTCTGAGTGTCAGGTCAGGCCTAGCAGATCGCCTTCGCCACTGGTGTTCCTCCGGATCTCTACGCATTTCACCACTCCACCCGGAATTCCATCTGCCTCTACCTACCTCTGAGAATCCCAGTTTCACACGACCTCTCCCGGTTAAGCCGAGAGCTTTCACGCATGACTTAAGACCCCACCTACCCGCGCTTTACGCCCAGTAAATCCGGATAACGCTCGTCCCCTAAGTGTTCCCGCGGTGGCTGGCCGTGAGGTG
+
BCCCCFGGG-FGGFGGGFFFGGGGGGGGGG7FGGGGGGGGEFFDFGGGGGCFGFFGGGGGFFF8FCFGGGGGGGGFGGGGGGGGGGGGFFGGGGG?EFGG74F<FE<FFGF7FFGGGFFGDGGGGGGGG:FDGGG9,EEGGFGGFGCFGGGG=A=DF8;EGFGGGG,>FGDGFGEEDECFDFCFG6@>8B;@FGG**=:,1=EFGGGC**;CGGCGF=6?FDCGC*9;=75:3))/3:;**515*2<4+0095<9**997))0)9C*);7*))*+3+)*2((-((,4).70-7(()0)(.(
@M03506:14:000000000-AKVR1:1:1101:23379:2798 2:N:0:41
AGGACTACTGGGGTTTCTAATCCCGTTTGCTCCCCACGCTCTCGCGCCTCAGCGTCAGGAATTGCCCAGAGACCCGCCTTCGCCACCGGTGTTCCTCCCGATCTCTACACATTTCACCGCTACACCGGGAATTCCAGTCTCCTCTGCAATCCTCAAGAACGGCAGTATCGATCGACGATCCCCAGTTGAGCCGAGGGATTTCACGACCGACTTGCCATCCCGCCTACTCGCCCTTTACGCCCAGTAATTCCGAGCAACTCTCGCCCCCTCTGTCTCTCCGCGGCTGCCGGCCAAGAGTTTG
+
CCCCCGGGGGGGGGGGGGGGGGGGGGGGGGGGGGGGGGGGEGGDCFGGGGGGGGCGGGGGGGGCFGGGGGGFGGGDGGGC@FGGGCFGGGDGGGGGGGGGG=FGEFGGGG9FGGGGCGGGGGGDGFGGGDC,A9FGGGGCEFGGGGGEDE,@EA,>DFFGDEGGC,@,,336D8EG>1*=>1=:8<C:;CCGDC4:C58?FF+5C5==E3CD=*0<:>/:D3D=5DF*27>CD)7*5D)8CCDC2++*02<<3777*(*<7))*788B85*)12+++,8>?((4(((),.2()(,0.=.)-
@M03506:14:000000000-AKVR1:1:1101:17004:2820 2:N:0:41
AGGACTACTCGGGTTTCTAATCCCGTTTGCTCCCCACGCTTTCGCGCCTCAGCGTCAGGAATTGCCCAGAGACCCGCCTTCGCCACCGGTGTTCCTCCCGATCTCTACACATTTCACCGCTACACCGGGAATTCCAGTCTCCTCTGCAATCCTCAAGAACGGCAGTATCGATCGACGATCCTCAGTTGAGCCGAGGGATTTCGCGACCGACTTGCCATCCCGCCTGCGCGCGCTGTACGCCCACGGATTCCGACCACCGCTTGCCCCCCCCGTCTTCCCGCGCACTCTCGCCCGGCGCTAG
+
CCCCCGGGGGGGGGGGGGGGGGGGGGGGGGGGGGGGGGGGGGGGGGGGGGGGGGGGGEGGFGGGGGGGGGGGGGGGGGGGGGGGGGGGGGGGGGGGGGGGGGBFGGGGEGGGGFGGGFECFGGGGGE@EEFGGGGGGCDFGGFFGGGG9EFFCGGGFGGGG6EEGF;,@8><34*>?*4DE?C9,?CF,:FFE5::E5<:>7*=:*2:5C<<:::CD*/2CCDGG<@:73755>)9):72?CD*):?.*<:93))/*-)2..05*+;5*8>5)1;/+.5*,3,(((.*)0,(),()0)(((
@M03506:14:000000000-AKVR1:1:1101:14274:2833 2:N:0:41
AGGACTACCCGGGTTTCTAATCCTGTTTGCTCCCCACGCTTTCGCACCTCAGCGTCAATACCAGTCCAGTGAGCCGCCTTCGCCACTGGTGTTCTTCCGAATATCTACGAATTTCACCTCTACACCCGGAATTCCACTCACCTCTCCTGGATTCAAGCGATGCAGTTTTAAAGGCAGTTCTGGAGTTGAGCTCCAGGCGTTCACCTCTAACTTAAAAATCCGCCTACGTTCGCTTTCCGCCCCGTAATCACGACAAACGCTAGCCCCCTCCGTATTTCCCGGGCTCCTGGCACCGAGCTAT
+
CCCCC@DEFGGGGCEGGGFC9EF<FGGGGG,CFFGG:FFGGGGGGGCFC<E@EC@CGEFFC@<EEGGD<<FEEGF+:FDGFCFFGC@FG,,EFGGFGGDD7FD,AC<<FGC=FFFE,A<<CEGGG8>CEFC+E,CFFGCFFF943,@DFGC9,6,@=,+=86>9,@EBF8B;,@DEEFG<EF7,:>DCFGF;8:D,8:*;8CCCC61C:@C8:25>+4*40:F5*8)8,*07:8>C)0:5=*)21/3)+55)073)98*575)**;*)*.*))*2++-*+((((-,,)))((1(()))-))
@M03506:14:000000000-AKVR1:1:1101:19210:2855 2:N:0:41
AGGACTACTGGGGTTTCTAATCCCGTTTGCTCCCCTGGCCTTCGTGCCTCAGCGTCAGTAACTGTCCAGAGACTCGCCTTCGCCACTGGTCTTCCTTACGATATCTACGCATTTCACTGCTACACCGTAAATTCCAGTCTCCTCTCCAGTACTCGAGCCACGCAGTATCGAATGCAGTTTCAGGGTTGAGCCCTAAGATTTCACATCCGACTTGCGCGACCGCCTACGCACCCTTTACGCCCAATGAATCCGAACAACGGTTGAAACCTCCGTATTACCGCGGCTGCTGGCACCAGGTCTG
+
CCCCCGGGGGGGGGGGGGGGGGGGGGGGGGGGGGGGGGGGGGGGGGGGGGGGGDGGGGGGGGGGGGGGGGGGGGGGGGGGGGGGGGGGGGGGGGGGGGGGGGGGGGGGFGGGGGGGGGGGGGGGGGGGGGGGGFGGGGGGGGGGGGGGGGGGGGECEGGGGGGGGE,@ECDFGGFCEFGGGGF9CFEEF7FGDFEFCFGD7CCEGAEC9>>CG7F5CCDEDGGE97AADCEEDF;CCF>EE5*/7CFB?EDDE)9C*:D*<:;**3<5F5*8@<FG7)0:2(4(((3?))-(/((*)0))(
@M03506:14:000000000-AKVR1:1:1101:23985:2858 2:N:0:41
AGGACTACAGGGGTTTCTAATCCCGTTTGCTCCCCTGGCTTTCGCGCCTCAGCGTCAGAAGAGGTCCAGTCGATCGCTTTCGCCACCGGCGTTCCTTCCGATATCTACGCATTTCACCGCTCCACCGGAAGTTCCATCGACCCCTACCTCCCTCGAGACGGCCAGTATCGGGGGCCCTTGTCCGGTTGGGCCGACCGATTTCACCCCCGACTTGTCCGCCCGCCTTCGCGCCCTTTAAGCCCAGTTATTCCGTATAACTTTCGCACGTTTCGTCTTCCCGCGGCTGCCGCCTCCCGTACGG
+
CCCCCGGGGGGGEEGGGGGGGGGGDGGGFGGFFFFG@@GGGGG7FB7BFGGGGECGDGDCA,EFEFEFFGGG,:ECEGGGEEFGCE,>7FGFCGGFFGGG7FCBFGCEFGDGGGGGGAFGEF@CEACE+C7FD,77=DFFGGGGGFFC?DFGGG+3::C55C:C*5?DD?C*/*BEEGG6CFG*?8?55CFGD**2?CGCC>C7<EE:/)/95:::FG):/))21*05C7>E5.02)0*03*19*0:6?<<@)09**)*+/7)***:)*7*))**;+-0512,(2(-)(0((02(/).,((
@M03506:14:000000000-AKVR1:1:1101:13606:2873 2:N:0:41
AGGACTACCGGGGTTTCTAATCCCGTTCGCTCCCCTAGCTTTCGCACCTCAGCGTCAGTGTCGGCCCAGCAACCCGCCTTCGCCGCAGGTGTTCCTCTTGATATCTACGCATTTCACCGCTACACCAAGAATTCCAGTTGCCCCTTCCGCACTCTAGCCCCGCAGTATCAGTCGACCTTTCCGAGTTAAGCTCGGAGATTTCACAACTGACTTGCGGAGGCCGCCTACGCGCCTCTTACGCCCAGTAAATCCGCACAACGCTTGCCCCCCCCGTATTCCCGCGGCTTCGGTCACGGTGGTC
+
CCCCCGGGGGGGGGGGGGGGGGGGGGGGDGGGGGGGGGGGGGGGGGGGGGGGGGCFGGFGGGGGGGGGGGGGGGGGGGGGGGGGGGGDGGGGGGGGGGGGGFGGGGGGFGGGGGGGFGEECFGFGGF8FFFFFGFGFGGG9DFFCFFFGGGG:7,>37@FDGGGG>F@<:EB7?CEGCFF,<*B:F::1?C;C?EG8/=9CGCFCGGGGGGGGCFE:GD**/>5DC37*)02)))24*/1:E37C?94<+0<5)19D0C*).0*10<7?5CE71**+.*C09((-((0(0,().(1)0(-)
@M03506:14:000000000-AKVR1:1:1101:21117:2904 2:N:0:41
AGGACTACCGGGGTTTCTAATCCCGTTTGCTCCCCTGGCTTTCGCTATTCAGCGTCAGTGTTGGTCCAGGATGCCGCCTTCGCCACCGGTGTTCCTCCAGATATCTACGCATTTCACCGCTACACCTGGAATTCCGCATCCCCCTCCCAATCTCAAGCCATCCAGTATCCAGCGCACGTCCCCGGCTAAGCCGAGGGAGTTCACGCTTGACTTAGTTGGCCGCCTACGAGCCCTTGACGCCCAGTAATTCCCACTAACGCCTGCCCCCCCCGTGGTCCCCCGCGCCGTGGCCGGGCGGTGT
+
CC@@CGG<<+:@C@+@F<<CEFDGCFF,@CEFF<BFGGGGGFGDGCFGFEFGCE7F7C@<,9,CC<CFFFDAFFF:FEDFGGDGGE<:=F@?FDFFA=F@EFFGFFGG?F@FFAADFD7FF7CE@F=F,,8:4EDFC7+CDF+==CCE8D3637@,,,>D3@EFFFF;=,@3@C*3**4DE8718*=*,6BF5*:*:**28+9+A/:*2*7:C+5>@;)+8))1/5)0**)/*)793<785C7*03:90++1/)***.*/)))10/;@8>550***3555(,-(((()-.(.)((10)(((
@M03506:14:000000000-AKVR1:1:1101:6895:2941 2:N:0:41
AGGACTACTGGGGTTTCTAATCCCGTTTGCTACCCTAGCTTTCGCACCTCAGCGTCAGATATGGTCCAGTGAGCCGCTTTCGCCACCGGTGTTCCTCCAGATATCTACGCATTTCACCGCTCCACCTGGAGTTCCGCTCACCCCTGCCATCCTCGAGCTCGCCAGTATCAGATGCCATTCCTCGGTTGAGCCGAGGGCTTTCACACCTGACTTAGCGAACCGCCTACGCGCGCTTTATGCCCAGTGATTCCGAACCACGTTTGCCCCCCCTGTCTTCCCGCGGCTGCTGGCCGAGCGTTAG
+
CCCCCGFGGGGGGGGGGGGGGGGGGGGGGGGGGGGGGGGGGGGGGGGGDFGGGGGGGCFGFGGGGGGGGGGGGFECFDFGGGGGGGGG7FFEFGGAFGGGGFDGG9FGGG7FGGGFFGGGEGGGGGGGFE8AEFA:F7FFGFFEGCCFGFGGCG6CGGGGGGEE:8EDFFGGF,3DCE7EFFABEEE*DFG?5*:8=585@C9CGGGGGGF+=CCC<C5C<DGG*CF>ED3EG)899DFFFFFG*++0+2<))))/92*:7;)*2AF785))0033+.8501(4(13))9(,.,3)))-4(
@M03506:14:000000000-AKVR1:1:1101:10744:2965 2:N:0:41
AGGACTACTGGGGTTTCTAATCCCGTTTGCTCCCCTAGCTTTCGCGCCTCGGCGTCAATGCCGGTCCAGGGTGCCGCCTTCGCCACCGGTGTTCCTCCAGATATCTACGCATTTCACCGCTACGCCTGGAATTCCACATCCCTCTCCCGGATTCTAGCCTTTCAGTATCGGACGCAGTTCCTCGGTTAAGCCGAGGGATTTCACGTCCGACTTAGAAGGCCGCCTACGCGCCCTTTACCCCCAGTAATTCCGAACAACGCTTGCCCCCCCCGTATTACCGCGTCTGCCTCCCCCCTTAGGG
+
CCCCCGGGGGGGGGGGGGGGGGGGGGGGCFGGGGGGGFGGGGGCEGGGGGFCGGGGGGGGGGDGGGGGGGDGGGGGGEGGGGGGGGGGGGCGGGGGFFFDGGDGGFGGCEBFCFGGGGEGGGGGGGGGGDGGGGGGG8@FGGDGFGGGGGEGEGGGGEGFGGGDGGGGGE5FCEE8CEEG9<EGE*:*>CFGDEEGGCGGGGGFC7F*1:78E>C+*0.=<<CEGG53:/<EDB)*)**3;E)>C+06+<E?3>G3C:/>75<<DCCBGFG5>)*3+.@521(4(()*.0.,)21))9).(
@M03506:14:000000000-AKVR1:1:1101:9859:2989 2:N:0:41
AGGACTACCAGGGTTTCTAATCCCGTTTGCTCCCCTGGCCTTCGTGCCTCAGTGTCAGGAATTGCCCAGAGATCCGCCTTCGCAACTGGTCTTCCTCACGATATCTACGCATTTCACTGCTACACCGTGAATTCCGATCTCCTCTACAATCCTCAAGTCACGCAGTATCCGATGCAATTTCGGGGTTGAGCCCCGAGATTTCACATTAGACTTACATGACCACCTACGCACCCTTTACGCCCAATGAATCCGAACAACGCTCGAAACCTCTGCATTACCCCGGCTCCTGGCACAGAGTTAG
+
CCCCCGGG9CFFGGGGGGGGGGGGGGGGGGGGGGGGGGGGGGGGGGGGGGGGGGGGGGGGGGGGGGGGGFGGGGGGGGGFGGGGGGGGGGGGGGGGGGGGGGDGGGGGGGGGGGGGGGGGGGGGGGGGGGGGGGGGGGGGGGGGGGGGGGGEGFFGGGGGGGGG6=DFFFC78EEDACEGFFG>6>EGGGFG83>EC*DFFGGGDCFFFGFGFFEFG78,9CGCFGF4EDAE*8AGFG>EEGG3C?F67CGEF)9C74C=)88)*2:)0.*)**2++.*+(-(((,-)5)(,9:(*99)))
@M03506:14:000000000-AKVR1:1:1101:16393:2993 2:N:0:41
AGGACTACCGGGGTTTCTAATCCCGTTTGCTCCCCTGGCTTTCGCGCCTCAGCGTCAATACCGGTCCAGGATGCCGCCTTCGCCACCGGTGTTCCTCCAGATATCTACGCATTTCACCGCTACACCTGGAATTCCGCATCCCTCTCCCGGATTCAAGCCTTCCAGTATCGGACGCAGTTCCCGGGTTGAGCCCGGGGATTTCACGTCCGCCTTAGTAGGCCGCCTACGCGCCCTTTACGCCCAGTAATTCCGAACAACGCTTGCCCCCTCCTTATTACCGCGGCTCCTGCTCCCCGTAGGG
+
CCCCCGGGGGGGGGGGGGGGGGGGGGGGGGGGGGGGGGGGGGGGGGGGGGGGGGGGGGGGGGGGGGGGGGGGGGGGGGGGGGGGGGGGGGGGGGGGGGFGGGGGGGGGGGGGGGGGGGGGGGGGGGGGGGGGFGGGGGGGGGGGGGGGGGGEGGFGGGFGFFGFGEFFGEG7EGGCEGGGGGGGGGGG6EFFFGGGG=8CFGGGGCGGG)*9C6E?FGF?<C<55<::=30:7BFG27@CGEGGCFC6<+29))1/049*>>FFGGFD*0*)**3<+67=>9(,(((9)/()/4457),-,
@M03506:14:000000000-AKVR1:1:1101:10258:3081 2:N:0:41
AGGACTACTGGGGTTTCTAATCCTGTTTGCTCCCCACGCTTTCGCACCTGAGCGTCAGTACCGGGCCAGTGAGCCGCCTTCGCCACTGGTGCTCTTCCGAATATCTACGAATTTCACCTCTACACTCGGAGTTCCACTCACCTCTCCCGGACTCAAAGATCGCCAGTATCAAAGGCAGTTCCGAGGTTGAGCCTCGGGATTTCACCCCTGACTTAACGATCCGCCTGCGTGCGCTTTACGCCCAGTGATTCTGTACAACGCTAGCCCCCTTCGCTTTACCGCTGCTGCTGCCCCCTGTCGG
+
CCCCCGGGGGGGGGGGGGGGGGGGGGGGGGGGGGGGGGGGGGGGGGGGGGGGGGGGGGGGGGGGGGGGGGGGGGGGGGGGGGGGGGGGDGFGGGGGGGGGCGGGGGGGGGGGGGGGGGGGGGGGGEGGGGGGGGFFGFGGGGGGGDFGGGGGDGGGGGGGGGEGCEGGFGFGGGGGGGGGF;E>EE8:EFGGG6EGCE8E69FCGGCC*:DFFGC@CDBGGGGGGGFFEGBGGAE3(:68CCD3*3<6<+<*9*2:05C55@)79CE383<F5**28.7+1436144=?4<1)-2)09)40
@M03506:14:000000000-AKVR1:1:1101:14041:3094 2:N:0:41
AGGACTACTCGGGTTTCTAATCCCGTTTGCTCCCCTGGCTTTCGCTCCTCAGCGTCAGTGTTGGTCCAGGATGCCGCCTTCGCCACCGGTGTTCCTCCAGATATCTACGCATTTCACCGCTACACCTGGAATTCCGCATCCCTCTCCCAAACTGAAGCCATCCAGTATCAGACGCAGTTCCCCGGTTAAGCCGAGGGATTTCACGTCTGACTTAGTTGGCCGCCTACGAGCCCTTTACGCCCAGTAATTCCGAACAACGCTTGCCCCCTACGTATTACCGCGGCCGCTGGCACGTCGTTAG
+
CCCCCGGGGGGGGGGGGGGGGGGGGGGGGGGGGGGGGGGGGGGGGGGGGGGGGGGGGGGGGGGGGGGGGGGGGGGGGGGGGGGGGGGGGGGGGGGGGGGGGGGGGGGGGGGGGGGGGGGGGGGGGGFGG:FFGGGGGGGGGGGGGGGGGGGGGGGGGGGGDFGGGF9DFGGCFGGGGGFGEFGGGGGG7>FGGDDGEGGFGGFGGGGGGFFFGGGGG>FGGGG5DDFAE3=EGFAG<C3?E55767+9?FE?>3<9C<5CBD:FC?F@/)7>FD?+068*330((2403)4(96?*7732-
@M03506:14:000000000-AKVR1:1:1101:10120:3097 2:N:0:41
AGGACTACTCGGGTTTCTAATCCCGTTTGCTCCCCTGGCCTTCGTGCCTCAGTGTCAGGAACTGTCCAGAGACCCGCCTTCGCCACTGGTCTTCCTCATGATCTCTACGCATTTCACTGCTACACCATGAATTCCAGTCTCCTCTCCAGTCCTCAAGCACCGCAGTATCAAATGCAGTTTCGGAGTTAAGCTCCGAAATTTCCCCCCTGACTTCCGTCGCCACCTACGCACCCTTTACGCCCAACGAATCCGAACAACGCTTGAGACCTCTGTATTACCGCGGCCGCCGCCACAGGGTTAG
+
CCCCCGGGGGEFG@FGFGGGGGGGGGFFEGGGGGGGGGGGGGGGDDG8DFGGGCFFGCGGGGGGFGGGGAFGGGGGFFF>C@FGGGCFCGGGGGGGGGGGGAFGGGGGGGGGC9FFGGGGGF9FFFDGGGGGGGGGEEFGGGFF=DD9B@ECEDFGDE8=D6BCGGGA8DGD8DFFGG8EACGECEFFGGGD8FE6+45E<7,5,49*479>A7,1*43;?DGF4;64=CDGG>A6CFFE5C*/1**02CF)).:C<:7*)0>9DDG)+979/*30+6=*4((4((4.()-(0.210)42,
@M03506:14:000000000-AKVR1:1:1101:21835:3117 2:N:0:41
AGGACTACACGGGTTTCTAATCCCGTTCGCTCCCCTAGCTTTCGCGCATCAGCGTCAGTGTCGGCCCAGCAACCCGCCTTCGCCGCAGGTGTTCCTCTTGATATCTACGCATTTCACCGCTACACCAAGAATTCCAGTTGCCCCTTCCGCACTCTAGCCCCGCAGTCTCCGTTGCCCTTTTCGGGTTAAGCCCGGAGACTTCACAATCGCTTGGCTGTGGCCCCCGACCCCCCCTTTACGCCCGTTATACCCGCACAACCCTTCCTCCCCCCACATTCCCCCCGCCGCGTGCCACGCTGCA
+
CCCCCGGGFEFCEF8FGFFGGGG<CFGGGGGGGFGC,CFGGDGGGEFFGGGGGGCFGGG,9CC7FGGEGGGCEFCFGG>FGFGG=:4CC<F<FGGFG,,,,5EBFG9<DE7FGGDCGA:FEGFGGGG,B83,CABFA7=;,9,@D?8D+>@EGGDA,EB,+4BEGG,;;,**,=*,4>E6,>14*,//A,,?B=53:7*3AC;EC+++*1*1*1>+*;6*:751/).)*1)29)0>)*1*2:)))0*)3++)))1))(*1))009+<F*77)))/+2)1<.4(401()(.-3)))1))(((
@M03506:14:000000000-AKVR1:1:1101:9482:3119 2:N:0:41
AGGACTACTCGGGTTTCTAATCCCGTTCGCTCCCCTAGCTTTCGCGCCTCAGCGTCAGTTTCGGCCCAGCAACCCGCCTTCGCCGCAGGTGTTCCTCTCGATATCTACGCATTTCACCGCTACACCGAGAATTCCAGTTGCCCCTTCCGCACTCTGGCCCAACAGTATCACTTGGCCGCTACCGGGTTAAGCCCGGAGATTTCACAAGTGCCTTGCTGCGCCCGCCCACCGCCCCTTTCCCCCCCGTAAACCCGCACCACCCTCTCCCCCCCCCTTATCCCCGCTGCCGTCACCGGGCGTT
+
CCCCCGGGAFGGGGGGGGGGGGGFGGGGGGEGGGGGGGGGGGGGGGGGDGGGGGGGGGG,,<FEEGDGGCF<6EFEG@FGGGGGCGCEGGGGGGGGGAGG@FGGGGGGGGGGGGGGGGGGGGGCFGG77C=FEFGFF<=>ED8D=8DG6C>EEG7,>8BFCFGG6=BDF7A,59,4@>C:1@94:C:4@,,?C**5*/*2>7C+<C?7<@77<C@6:+*2)*1*1)))**)1)7)1(219+:C3)*/)**+.0)))1(**))0/*2@)C><:5):2+.7A)((,,(,)(8(())())0(-,
@M03506:14:000000000-AKVR1:1:1101:10280:3122 2:N:0:41
AGGACTACTCGGGTTTCTAATCCCGTTTGCTCCCCTGGCTTTCGCTCCTCAGTGTCAGTGTTGGTCCAGGATGCCGCCTTCGCCACCGGTGTTCCTCCAGATATCTACGCATTTCACCGCTACACCTGGAATTCCGCATCCCTCTCCCAATCTCAAGCCATCCAGTATCAGACGCAGTTCCCCAGTTAAGCTGAGGGATTTCACGTCTGACTTAGTTGGCCACCTACGAGCCCTTTACGCCCAGTAATTCCGAACAACGCTTGCCCCCCCCGTTTTACCGCCGCCGCTGGCCCGGAGTTGG
+
CCCCCGGGGGGGGGGGGGGGGGGGGGGGGGGGGGGGGGGGGGGGGGGGGGGGGGGGGGGGGGGGGGGGGGGGGGGGGGGGGGGGGGGGGGGGGGGGGGGGGGGGGGGGGGGGGGGGGGGGGEEGGGGGGG8FFGGGGGGGGGGGGGGGFGGG=EGFGGGGGGGGFGGFGGGFGGGDEGGGGGGDEFG7FCGFEGGGDGCC,?=FGGGFGGFGCGGGGFFF2*/AFC6A7C>GDFFF4;)88E3FF++14;CF>>D<*,)/7))9DF8BCE3@)*+/+-1*-(,,(,()-)4()-4))0,)(
@M03506:14:000000000-AKVR1:1:1101:23232:3139 2:N:0:41
AGGACTACCCGGGTTTCTAATCCCGTTCGCTACCCTGGCTTTCGTGTGTGGGCGTCAGAAACGCACCAGTAGAGTGCCTTCGCCTTTGGTGTTCCCCATGATATCAACGGATTTCACCCCTCCACCATGAGTTCCCTCTACCTCTTGCGCCCTCGCGCCATACCGTTTCCCTCGCCGACTGCAGGTTGAGCCCACAGATTTAACGAGAGACTAATATGGACGCCGTGACACCCTTTACGCCCAGTGATTCCGGATAATGCTGGGGGCCTCTGTTTTACCGCTCCTTCTGGCACGGAGTTGG
+
CCCCCGGGGGGGGFGGGFGGGGGGDGGGGGEGGGGGGGGGGGGGGGGGGDEGGGGGGGGGGGGGGGGGGGGGGGGGGGGGGGGGGGGGFFGGGGGGGGGGFGGFFCGGGGGGGGGGGGGGGGGGGGGGGGFC@<FGGGFFGEEFGFFGGGEG@=@+>EGG>GGGGEE?CFGFFGGGC*=8*,2?6>DF6:F:5;EEGGG,BFGGGGECE<DGCCF97CF9695C3)7>CC4*CFF:AGE=EE5C<9+19EFF3@35>)2<F*)9CE8)*7*690+;:39E0214().0-6)(/(11)).)(
@M03506:14:000000000-AKVR1:1:1101:12805:3144 2:N:0:41
AGGACTACCCGGGTTTCTAATCCCGTTCGCTCCCCTAGCTTTCGCGCCTCAGCGTCAGTGTCGGCCCAGCAACCCGCCTTCGCCGCAGGTGTTCCTCTTGATATCTACGCATTTCACCGCTACACCAAGAATTCCAGTTGCCCCTTCCGCACTCTAGCCGAGCAGTATCAGTTGACCTTTCCGAGTTAAGCTCGGAGATTTCACAACTGACTTGCACTGGCCGCCTACGCGCCCTTTACGCCCAGTAAATCCGAACAACGCTTGCTCCCCCCGTCTTACCGCGGCTCCTGGCCCGTAGTCA
+
CCCCCGGGGGGGGGGGGGGGGGGGGGGGGGGGGGGGGGGGGGGGGGGGGGGGGGGGGGGGGGGGGGGGGGGGGGGGGGGGGGGGGGGGGGGGGGGGGGGGGGGGGGGGGDGGCGGGGGGGGGGFGGGGGGGGGGGGGGGFGGGGGGGGGEGGGGGGFGCGDGGGGGF>FGGGFFDGGGFGGGGGGFEGG9D,?EGGGGGGGFC>?EGGGGGGG=FCFGACCFCEDGFFED@ED35>7DBGGGDD4?F=A0@67>5C7:GE)73<<+2<F@GF5**//:@C160669(72)(()--).)())
@M03506:14:000000000-AKVR1:1:1101:17651:3146 2:N:0:41
AGGACTACTCGGGTTTCTAATCCCGTTTGCTCCCCTGGCTTTCGCTCCTCAGTGTCAGTGCTGGTCCAGGACGCCGCCTTCGCCACCGGTGTTCCTCCAGATATCTACGCATTTCACCGCTACACCTGGAATTCCGCACCCCTCTCCCAAACTCAAGCCATCCAGTATCAGACGCAGTTCCCCGGCTAAGCCGAGGGATTTCACGTCTGACTTAGTTTGCCACCTACGAGCCCTTTACGCCCAGTAATTCCGCACAACGCTTGCCCCCCCCGTATTACCCCGGCTGCTTGCCAGGAGTTGC
+
CCCCCGGGGGGGGGDGGGGGGGGGGGGGGGGGGGGGGGGGCFD@FGGGGGGGGGGFGEGFEFDFGGGGGGGGGGEGGGGGGGGGGGGGGGGGEGGGGGF<9EFGGGGGGGGEGGGGGGGGEFEGGGGFFGGGGF=?+@CFGGGGG8@DG88E9?F?EFF?DDCGGCF,3;@:EEC67EGGGGGECGGC6DGGGDEDEG8CF7,>:F50=DC:=7CE3+;ECDCFGGF)=3>=DA.CAG5CE55D0<<*+0+/)))1<27C@E@D4EGEG>D)0>*<@)9013(39(-))1(3*)(*0),))
@M03506:14:000000000-AKVR1:1:1101:15084:3163 2:N:0:41
AGGACTACTCGGGTTTCTAATCCCGTTCGCTCCCCTGGCTTTCGCGCATCAGCGTCAGTATCGGCCCAGTAGCCCGCCTTCGCCTCAGGTGTTCCTCCCGATATCTACGCATTTCACCGCTACACCGGGAATTCCAGCTACCTCTTCCGTACTCTAGTCTGCCAGTATCGGCTGACCCTCCGGGGTTGAGCCCCGGGCTTTCACAGCCGACTTAACAAACCGCCTACGCGCCCTTCACGCCCAATAATTCCGCACCACGATTGCCACCTCCCTCTTACCGCGTCTGCCAGCCCCCTCAGGG
+
CCCCCGGGGGGGGGGGGGGGGGGGGGGGGG@FCFGGGGGGGGGGGGGGDGFGGGGGGGGGGGGGGGGGGGGFGGFGGGEGGGGGGGFGGF,EBAE9<FGG@F:CGGGGFG:FFGGEFFEEGCFGGGGGGGGGGGGGGGGGGGFGFGBDEFC>CCGGC,@;BF:DAFF9DEGGCEGEGG6:BEGG88EGGFFFFGGGC58C?FFEFFFFCDD/7C7+*:FG75CEGG?3:7>=C)7*)9)2@ED**+29+0A))7))7(**00)*:79@=:*))*29+-/*(-(((--*)/4(.3()))...
@M03506:14:000000000-AKVR1:1:1101:10556:3222 2:N:0:41
AGGACTACCCGGGTTTCTAATCCCGTTCGCTACCCTGGCTTTCGTGTTTGAGCGTCAGGAACGTACCAGTGCATTGCCTTCGCCTTTGGTGTTCCCCATGATATCAACGGATTTCACCCCTCCACCATGAGTTCCATGCACCTCTTACGCCCTCGAGCCATACCGTTTCCCTCGCAGACCGTAGGTTGAGCCCCCGGATTTAACGAGAGACTAATATGGCCGCCTAGACCCCCTTTCCCCCCAATGATTCCGGTTAATGCTTGGGGCCCCTGTCTTCTCGTCTCTGCCGCGCCAGCGTTAG
+
CCCCCGGGGGGGGGGGGGGGGGGFFFGFEGGGGGGGGGGGGGGGFGGGGGFFGGGGGGGGGGGGGGGGFFGGGFCFGGGGGGGGGGGFGGEGGFGGGDFFFGGGGGGFEGGGGGGGGGGG<CFGGGFGG9FGGGG,EFFDFGGGGGAGFGBEEGDDCEGEGDGGGGEGGGGFGGGG6+:3BEGEGFFFG,DFF*11:7=C,=,,=E=*C5C;9*++3;650/>E854=CC55>>:6)0*2?C/*00+*+0:))05**)*+19*7C**)*0/)02+<2)62(,(,5))*()-(0,(*)0-((
@M03506:14:000000000-AKVR1:1:1101:9498:3226 2:N:0:41
AGGACTACCCGGGTTTCTAATCCCGTTTGCTCCCCTGGCCTTCGTGTCTCAGTTTCAGGAACTGTCCAGAGACCCGCCTTCGCCACTGGTCTTCCTCATGATCTCTACGCATTTCACTGCTACACCATGAATTCCAGTCTCCTCTCCAGTCCTCCAGCACCGCAGTATCGAATGCAGTTTCGGCGTTAAGCCCCGAACTTTCACACCCGACTTACGGCGCCACCTACACACCCTTTACTCCCAATCAATCCGAACCACTCTTGACACCCCCTGATCCCCGCGGCCGACGGCACCGCGTCGT
+
CCCCCFFF<<@FF@FFG@@<CFFGGF@C,C<FFGCAF@FEGEG8CFFG<<<E<,;C,<FDCEF<C9CCCF?AA@FCCF7CGF@:FG@DFGFGGGGFFFFCDF<BFF,FE=C:FFFEF<DFFGGGFA79B=EFAFF9E?F,CE9ED>,>,9CDC,,46=EGGCEE6C,3@>+>33D@=,6@DED+@CCEFCG8F8>CE5DGGGGFAFE*=7D*=8EC45)?)7:C4C);C4;EDF42)2+++=CCF09*+2*0:)))*(*2*11:9+25/))))*3++,)*,,-((3(),)4(),-)7)(-(
@M03506:14:000000000-AKVR1:1:1101:9879:3227 2:N:0:41
AGGACTACTAGGGTTTCTAATCCCGTTTGCTCCCCTAGCTTTCGCGCCTCAGCGTCAAGAACAGGCCAGGTAGTCGCCTTCGCCACTGGTGTTCCTCCCGATATCTACGCATTTCACCACTACACCGGGAATTCCACTACCCTCTCCTGCCTTCGAGTCGATCAGTATCGCGTGACCCTCCCCAGTTGAGCCGGGGGCTTTCACACGCGACTTGAACGACCGCCGCCGCGCTCTTTACGCCCAGTAAATCCGGACAACGCCCGCCCCCTCCGTCTTACCGCGGCCGCTGCCACGTAGTTAG
+
CCCCCCGGGFGGGGGGGGGGGGGGGGGFGGGGGGGGCGGGGGGGGGGGGGGGGGGGGGGGGGGGGGGGGGGGGGGGGGGGGGGGGGGGFFGGGGGGGGGGGGEGGGFGGGCGGGGFGGGGGGGFCGEEGEFGGDGGGGGGGGGG8DFDGFGG,9=ECDFGGCFGCFGCD8ECECEF787DCC9,43EF,,DCGGGD:CEGCD?CFF5C*9)C*0306<3CG))1))..:)5:DF6:2*0*CCC5C+3*20+)))/9*.):055CDE50*)150*2*C<6*((((,-453),)1((2)724-
@M03506:14:000000000-AKVR1:1:1101:15045:3230 2:N:0:41
AGGACTACTCGGGTTTCTAATCCCGTTCGCTCCCCTAGCTTTCGCGCCTCAGCGTCAGTGTCGGCCCAGCAACCCGCCTTCGCCGCAGGTGTTCCTCTTGATATCTACGCATTTCACCGCTACACCAAGAATTCCAGTTGCCCCTTCCGCACTCTAGCCGAGCAGTATCAGTTGACCTTTCCGAGTTAAGCTCGGAGATTTCACAACTGACTTGCACTGGCCGCCTACGCGCCCTTTACGCCCAGTAAATCCTACACACGCTTGCCCCCCCCGTATTACCCCGGCTGCTGGCACGGAGTTA
+
CCCCCGGGGGGGGGGGGGGGGGGGGGGGGGGGGGGGGGGGGGGGGGGGGGGGGGGGGGGGGGGGGGGGGGGGGGGGGGGGGGGGGGGGGGGGGGGGGGGGGGGGGGGGGGGECGGGGGGGGGGGGGFGGGGGGGFFGGGFGGDFGGGGGGEGGGGFCFECE:EGGFGGGFCFFGFGGF7DFFG8CCEG,DGC?8C5C5,=EF7>GCEGFGFCGFG?*:665D)1>955*)87D3@45*//*:C<<6@=:3A668**0.5*)<)*9++0*>C>EC*2<AF+(-(,,(())/::).3)0>(4)
@M03506:14:000000000-AKVR1:1:1101:15474:3239 2:N:0:41
AGGACTACTAGGGTTTCTAATCCCGTTCGCTCCCCTAGCTTTCGCGCATCAGCGTCAGTGTCGGCCCAGCAACCCGCCTTCGCCGCAGGTGTTCCTCTTGATATCTACGCATTTCACCGCTACACCAAGAATTCCAGTTGCCCCTTCCGCACTCTAGCCCCGCAGTATCGGTTGACCTTTCCGGGTTAAGCCCGGAGATTTCACAATCGACTTGCGGTGGCCGCCTACGCGCCCTTTACGCCCAGTAATTCCGAAACACGCTTACCCCCCCCCTTTTACCCCGGCTGCTGGCCCGGGGTTT
+
CCCCCGGGGAFGGGGGGGGGGGFGGGGGDGGGGGGGGGGGGGGGGGGGGGGGGGFGDGFFGGGGGGGGGGGGGGGGGGCCGGGGGG7FGGGGGGGGGGGGFFGGGGGGGGGGGFGGGGGGGGGGFGGGGGFAFFGGGGGDFGGGGGGCEGCEEGF95@BDEEEEGGC;@8><EEFGGGGFFGCEG8AFFFG7FCE*=*:E7C+CGGGGE*CDE7>:/9;E<93CDDBF*)):D@3D0:?8CEGC9F7*:+<=6)/5).C:>>>37<C>:5/>))*30-/+(1112(-58)52),3/)871(
@M03506:14:000000000-AKVR1:1:1101:15004:3242 2:N:0:41
AGGACTACTGGGGTTTCTAATCCCGTTTGCTACCCTAGCTTTCGCGCCTCAGCGTCAGTATCAGCCCAGCAACCCGTCTTCACCTCAGGTGTTCCTCTTGATATCTACGCATTTCACCGCTACACCAAGAATTCCGATTGCCCCTTCTGTACTCTAGCAAAGCAGTATCAGCTGACCGTTCCGAGTTAAGCCCGGAGATTTCACAGCTGACTTGAATTGCCGCCTACGCGCCCTTTATGCCCAGTAAATCCGAACAACGCTTGGTCCCTCCGTATTACCACGTCTGCTTGCACTGAGTTGG
+
CCCCCGGGGGGGGGGDGGGGGGGGGGGGGGGGGGGGGGGGGGGGGGGEGGGGGGGGGGGEEFGGGGGGGGGGGGGGGGFGGGGGFGGGGFFEFGGGGGGGFGGGFAFGGGDGGGGGGGGGGGGGGGGGGCFGGGGGEGGGGGEGFGGGGGFFFFGGGGFCD,@EGGAE8AF?EFFGGGGGGGGEGFECFFG8DEE8@C6@,CFG7CGGFFGCC*4<=EAC8DC57*2)=75=5B4*.++>FFCFC+AF++3.:B<)*455)7<C::C59.98@F8@+61+)4(((4-9-71)/-,2?@4)(
@M03506:14:000000000-AKVR1:1:1101:9792:3279 2:N:0:41
AGGACTACCAGGGTTTCTAATCCCGTTTGCTCCCCTGGCTTTCGCTCCTCAGCGTCAGTGTTGGTCCAGGATGCCGCCTTCGCCACCGGTGTTCCTCCAGATATCTACGCATTTCACCGCTACACCTGGAATTCCGCATCCCTCTCCCAATCTCAAGCCATCCAGTATCAGATGCAGTTCCCCGGTTAAGCCGAGGGATTTCACGTCTGACTTAGTTGGCCGCCTACGAGCCCTTCACGCCCAGTAATTCCGAACAACCCTTCCCCCCCCCGTATTACCGCGGCTGCTGGCACGCACTTAG
+
CCCCCGGGGDFGGFGGGGGGGGFGGGGGGGGGFGGGGGGGGGGGGGGGEFGGGGGGGGGGGGCGGGGGGGGGGGGEGGGGGGGGGGGGGGGGGGGGGC@FGGGGGGGGGGDGGGGGGGGGGGGGGGGGCFGGGGGGGGGGGGGGDDF?D8DF@DDG,=FGGGGGGGGGGGGC,E999BC@D@GGCEDG7DE@EEGEDCGGG>EE5978C+=?FDFGC>AFFDDGDDFE5*=EFF;*77=CGGG<*+:6+0<7:B77C0*20))2*;CEGBD)5)*<+66*4-(4-43)))4,7:(1))5))
@M03506:14:000000000-AKVR1:1:1101:17366:3298 2:N:0:41
AGGACTACTCGGGTTTCTAATCCCGTTCGCTCCCCTAGCTTTCGCGCCTCAGCGTCAGTGTCGGCCCAGCAACCCGCCTTCGCCGCAGGTGTTCCTCTTGATATCTACGCATTTCACCGCTACACCAAGAATTCCAGTTGCCCCTTCCGCACTCTAGTCGAGCAGTATCAGTTGACCGTTCCGAGTTAAGCCCGGAGATTTCACAACTGACTTGCCCGGACCGCCTCACACCCCTTTACGCCCCGTAAATCCGACAAACGCGTGCTCCCCCCGATCGACCGTGGCTGTTCGTCCGGCGGTT
+
CCCCCGGGGGGGGEGGGGGGGGGGGGGGGGCFFGGGCFGGGGGDGGGGDGDGGGFGEGGGGGGGGGGFGGGGGGGGGGGDFGGGGDCEC<FGGGGCGGGGGGGGGGFEGD@CGE9<EC+>=@EGGGF=DAFDGFFFEFGGG9DFFD,63>++@=EG9EG8B+BCGCF;E7;,E99D@CEGCD76**=B,,?,D5B*4*<EGG,4CFG667;;F7+0**25CD3=DG3)**)29>>D::4***))1:CB5@+95:C)).*/7)0)/*2/87>>))***(.*(((4911.,*(-0863))(-(
@M03506:14:000000000-AKVR1:1:1101:15671:3300 2:N:0:41
AGGACTACTGGGGTTTCTAATCCTGTTTGCTCCCCACGCTTTCGTGCCTCAACGTCAGGTATGAGCCAAGAAGCTGCCTTCGCCATTGGTGTTCCTCCCGAGATCCACGCATTTTACCGCTACTCCGGGAATTCCACTTCTCTCTCTCACCCTCTAGTGTGCCAGTTTTCATCGCAATCCTCCCGTTGGGCCGGATCCGTTAACAACGAACTTAACAAACCGTCTACCCACCCTTTACGCCCAGTGCTTCCGAATAACGTTCGCACCCTCCGTATTCCCCTCTCTTCTTGCCCGTCGTTGC
+
CCCCCGGGGGGGE@FGFGGGFFGGGGFFGGGGFGEGGGGGGGGEEFFGF<CFFFEGGCGGEF@C<FGGF<EFFGFEDGGGFCFGCFAFF,,CCFG9FG>ECC7D=<DGGGCF+AFEFEGEG@F5=E7F@CCFGFD,C,AA;E,EEF,@9EFF+AD,7@;ED,>=EFFE:CD9,@=B+B,:CD?+@D@@,@@DG****4,4<*1=,,1*7*1*,;9@+*)4:)1/;*++**)2>>FC7@8E5CC**++*3<A>))79*5**)))/*/:)/)*0)*22<46A(((.))-*)*-5)-(*8.,((
@M03506:14:000000000-AKVR1:1:1101:18105:3310 2:N:0:41
AGGACTACTGGGGTTTCTAATCCCGTTTGCTCCCCTGGCTTTCGCTCCTCAGTGTCAGTGTTGGTCCAGGACGCCGCCTTCGCCACCGGTGTTCCTCCAGATATCTACGCATTTCACCGCTACACCTGGAATTCCGCGTCCCTCTCCCAAACTCAAGCCATCCAGTATCAGACGCAGTTCCCCGGTTAAGCCGAGGGATTTCACGTCTGACTTAGTTGGCCACCTACGAGCCCTTTACGCCCAGTAATTCCGAACAACGCTTGCCCCCCCCTTATTCCCGCGGCTGCTGGCCCGGAGTTCG
+
CCCCCGGGGGGGGGGGGGGGGGGGGGGGGGGGGGGGGGGGGGGGGGGGGGGGGGGGGGGGGGGGGGGGGGGGGGGGGGGGGGGGGGGGGGGGGGGGGGFGGGGGGGGGGG>FEFFFGGGGGDEGGFFGGGGGGGFGG=FFDEGG=FFGGDCFGGGGCFGFGFGGGGGGGFGFGGGDGGGGGGG>GGGGGGGG8C>CE*,:,=@FFGFFG7+01@CF77;+>6<=C<A5CC>GGFFG<CEGEGG4C7+99FGFEFGGG<):@>7CGGFD:57).*+++.972(1909?).),(016)7.(),
@M03506:14:000000000-AKVR1:1:1101:12149:3313 2:N:0:41
AGGACTACACGGGTTTCTAATCCCGTTTGCTCCCCTGGCTTTCGCTCCTCAGTGTCAGTGTTGGTCCAGGACGCCGCCTTCGCCACCGGTGTTCCTCCAGACATCTACGCATTTCACCGCTACACCTGGAATTCCACGTCCCTCTCCCAAACTCAAGCCATCCAGTATCAGACGCGGTTCCCCGGTTAAGCCGAGGGATTTCACGTCTGACTTAGTTGGCCACCTACGAGCCCTTTACGCCCAGTAATTCCGAACAACGCTTTCCCCCCCCTTATTACCGCGGCTGCTGGCACGGAGCTAG
+
CCCCCGGGGGGGGGGGGGGGGGGGGGGGGGGGGGGGGGGGGGGGGGGGGGGGGGGGGGFGGGGGGGGGGGGGGGGGGGGDCFGGGGGGGGGGGGGFG=EC9FDGGGDFCEG>FGGGGGGGGGGGGGGGFG?FGGDCF7FGGGGGFGCGGF@FFGCF9D?FGGFFEFFEEFCFEGGGGGGG8:FEEEEC7,DFGD5CE5CCFFGGCF=*AFCCF7<CDFFFGGF=C6AACCEGGF)>AG55CE3C2++@03:65)9)9695:3):FCCB*5C))2+++66*4639102@,9:(/(())).))
@M03506:14:000000000-AKVR1:1:1101:15351:3320 2:N:0:41
AGGACTACTCGGGTTTCTAATCCCGTTTGCTCCCCTGGCTTTCGCTCCTCAGCGTCAGTGTTGGTCCAGGATGTCGCCTTCGCCACCGGTGTTCCTCCAGATATCTACGCATTTCACCGCTACACCTGGAATTCCGCATCCCTCTCCCAATCTCAAGCCATCCAGTATCAGACGCAGTTCCCAGGTTAAGCCTGGGGATTTCACGTCTGACTTAGTTGGCCGCCTACGAGCCCTTTACGCCCAGTAATTCCGAACAACGCTTGCCCCCCCCCTCTTACCGCGGCGTCTGGCACGGAGTTGG
+
CCCCCGGGGGGGGGGGGGGGGGGGGGGGCGFGGGGGGGGGGGGGGEGGFGGGGGGGFGGGGAFGEGGGGGFFGGGGGGGGGGGGGGGGGGGGGGGGGGGGGGGGGGGGGGCGGGGGGFGGCCFGGGFFF?FGGGGFE+?EGFFF,,@FGFFFFGGGGGCEFGGGGGGGGG9FEEE6CCECFGGCF>EFAFE7,@>@E*@CFFEFGFG67CCFG+,5=:46?45?DDF4//>GDFFCCF>EGED4*<>@9CCF559D<?5=:)759FG):>))0*2<@AF599(4(--)(.5(989))0,)(
@M03506:14:000000000-AKVR1:1:1101:18245:3321 2:N:0:41
AGGACTACTCGGGTTTCTAATCCCGTTCGCTCCCCTGGCTTTCGCGCATCAGCGTCAGTGTCGGCCCAGCAACCCGCCTTCGCCGCAGGTGTTCCTCTCGATATCTACGCATTTCACCGCTACACCGAGAATTCCAGTTGCCCCTTCCGCCCTCTAGCACAACAGTATCACTTGACCGTTCCGAGTTAAGCCCGGAGATTTCACAAGTGACTTGTTGCGCCCCCTACGCGTCCGTTTCGCCCTGTAAACCCCGACATCGTCTCCCCCCCCCGTATCACCCCTTCCTCTTGCGCCGCGGTCT
+
@CCCCFGGGFGDDCFGGGGGGG<EGGGGEFGGGFFFFGGGCFGGG7CGGG?FF:FG@FFGEGGGGCFGEFEFGGGGGGG7<<:CEG+FFDFACGGDFFFEEGGEFGAEFEEFGGG,@EFEGEEFGGEEEFEFDFG9BDD3F9EEF,@@CG7C+?,@,;,@,1@ECE9A:,E;;C9DFC>CGG>C*;89<;CFB**/::*+5@7A>+=@CFFFECE7*2)/*))2)*)0=C):>)0*.7)*;2)/*++*+2*))0))*.9/.8)*2/:)1<98))**+-517(,((--*./),)-(/))-2,
@M03506:14:000000000-AKVR1:1:1101:18927:3332 2:N:0:41
AGGACTACTCGGGTTTCTAATCCCGTTTGCTCCCCTGGCTTTCGCTCCTCAGCGTCAGAATTGGTCCAGGATGCCGCCTTCGCCACCGGTGTTCCTCCAGATATCTACGCATTTCACCGCTACACCTGGAATTCCGCATCCCTCTCCCAACCTCAAGCCATCCAGTATCAGCCGCAGTTCCTCGGTTAAGCCGAGGGATTCCACGTCTGACTTAGTTTGCCGCCTACCATTCTTTTACGCCCAGTAATTCCGAACAACGCTTGCCCACCCCTCATTACCTCAGCTGCTGGCTCAGTTCAAG
+
CC<CCFGCF<CE+=BBEFCGFGEEEGFGGGGDF<FFGGCE8EFEEFGGGFDAFFFEEGFFFGGGECGGGGFEGFGFFGGGG7,,BFGF>FC@FFFFAFGDFEEFFCF?FG:C+EFGGGDGF+>F8=E8,9,AFC,47@FCF8,88BFGG,+@D83@9=+,7@B3EFD;AEG,D:>:+@=AC3,3*3413,@DG5>C55@E,1,,/4:=F7=:B7CFD+1975)*/:8)0++1311:)*2*3*8*039*3:+08B<52.755@3F4C+7*))))*000-@+8(4)-,4))0(().4***..)
@M03506:14:000000000-AKVR1:1:1101:9661:3334 2:N:0:41
AGGACTACCAGGGTTTCTAATCCCGTTCGCTCCCCTAGCTTTCGCGCCTCAGCGTCAGTGTCGGCCCAGCAACCCGCCTTCGCCGCAGGTGTTCCTCTTGATATCTACGCATTTCACCGCTACACCAAGAATTCCAGTTGCCCCTTCCGCACTCTAGCACAGCAGTATCACTTGACCGTTCCGAGTTAAGCCCGGAGATTTCACAAGCGACTTGCCACGCCGCCTACGCGCCCTTTACGCCCAGTAAATCCGAACCACGCTTGCTCCCCCCGTCTTACCCCGGCCGCTGGCACGGCGTTAG
+
CCCCCGGG@EFGGGGGGGGGGGGGGGGGGGGGGGGGGGGGGGGGGGGGGGGGGGGGGGGGGGGGGGGGGGGGGGGGGGGGGGGGGGGGGFGGGGGGGGGGGGGGGGGGGGGFEGGFEGGGGGGGGG?@FDFGGGGDGGGCEFFGFGGGDGDGEGFGGGGGFGGDGGFGA:FFEEFGDEGCGGGGGGGGFGGGGEGG==CFCF7EFFC,55CDGF7<:C):D>DEC*?8:)0CC<5C>GFGGG9*2<C*+0C3))1170*1).)1*<8>CBC55*;;+6F+1((,((459)3(943)0),((
@M03506:14:000000000-AKVR1:1:1101:15265:3357 2:N:0:41
AGGACTACTGGGGTTTCTAATCCCGTTCGCTCCCCTAGCTTTCGCGCTTCAGCGTCAGTGTCGGCCCAGCAACCCGCCTTCGCCGCAGGTGTTCCTCTCGATATCTACGCATTTCACCGCTACACCGGGAATTCCAGTCTCCTCTCCTATACTCCAGCTAAGCAGTATGAGGTGCAGGTTCCCGGTTGAGCCGGGAGATTTAACACCCCACTTATTTAGCCGCCTACGCTCCCTTCACGCCCAGTGATCCCGAACAACGTTTGCTCCCCCCGTATTCCCCCGGCTTCTGGCTCGGCGTTAC
+
CCCCCGGGGGGGGGGGGGGFGGGGGGGGGGGGGGGGGGGGGGGGGGGGGGGGGGGGGGGGGGGGGGGGGGGGGGGGGGGGGGGGGGDGGGGGGGGGGGGGGGGGGGGGGGGGGC?FGGDGGGGGGGGCECFGGGGGGGGFFGGGCFGGDFFGGF,@@FFCEFGGGGADFCFEGGGGGGGGGGGGGGGGF7<CGEG5CE*<AF+;++7:5*:FG+CFD7+<65:CGDF357:EFF4D<FFGGG5500+1++;7))/178):5;5>>CC<*7C35)*0+61*,,,((-(*6*:(9-790)(-,
@M03506:14:000000000-AKVR1:1:1101:19595:3419 2:N:0:41
AGGACTACTGGGGTTTCTAATCCCGTTTGCTCCCCTAGCTTTCGCCGTTCAGCGCCAATGTCGGTCCAGGATGCCGCCTTCGCCACCGGTATTCCTCCAGATATCTACGCATTTCACCGCTACACCTGGAATTCTGCATCCCTCTCCCGAATTCAAGCCATCCAGTATCCGACGCAGTTCCCAGGTTAAGCCTGGGGATTTCACGTCGGACTTAGTTGGCCGCCTACTGGCCCTTTACGCCCAGTAATTCCGAACAACGCGTGCCCCCCCCGTATTTCCGCGGCTGCCGGCCCGGAGTTCG
+
CCCCCGGGGGGGGFGGGGGGGGGGGGGGGGGGGGGGGGGGGGGGGGGGGGGGGGGGGGGGGGGGGGGGGGGGGGGGGGGGGGGGGGGCFGGGGGGFGGGGGGGGGGGFGGDEFGGGGGGGGGGGGGGGG?AGGGFFGGGFGGGGGGGGG8@>FGGGGGGGGFGGGGEFCGGGGGGEGGFGGGGGGGGDGGGGGGGGGCE?GFGGGGGGGGGDC@FFFGFGGDC5*9A=6FFGFFFCDGECEGD47E:8CCG4337DC<DG)757>:CDGFDB>C@?+66*-(-26>()(.1(87;9D)4)-
@M03506:14:000000000-AKVR1:1:1101:11369:3419 2:N:0:41
AGGACTACTGGGGTTTCTAATCCCGTTTGCTCCCCTGGCTTTCGCTCCCCAGCGTCAGTGTTGGTCCAGGATGTCGCCTTCGCCACCGGTGTTCCTCCAGATATCTACGCATTTCACCGCTACACCTGGAATTCCGCATCCCTCTCCCAAACTCAAGCCATCCAGTATCAGACGCAGTTCCCCGGTTAAGCCGAGGGATCTCACGTCTGCCTTAGTTGGCCGCCTACGAGCCCTTTACGCCCAGTAATTCCGCACCACGCTTGCCCCCCCCGTCTTCCCTCGGCCGCTGGCCTGGAGTTAC
+
CCCCCGGGGGGGGGGGGGGGGGGGGGGGGGGGGGGGGGGGGGGGGGGGGGGGGGGGGGGGGGGGGGGGGGGFGGGGGGDGGGGGGGGGGGGGGGGGGGGGGGGGGGGGGGGGGGGGGGGGCFGGGGGGGF<FGGFFFDGGGGGGGGGGGGGFGGGGFFGGDGEDEDEGGGGGGGGGGGGGGGGGDEG5FGGGE5EGG5@*>DGFC6CFG+9CFFG>;+6AFGGGGGFFGG3CGFFF)27EE5*79C99:FF4)55)0:>C5>;CC?C.8>C))**/+65+(((((-(0(08,*-2*8/4))
@M03506:14:000000000-AKVR1:1:1101:19772:3421 2:N:0:41
AGGACTACCCGGGTTTCTAATCCTGTTTGCTCCCCACGCTTTCGTGCATGAGCGTCAGTACAGGTCCAGGGGATTGCCTTCGCCATCGGTGTTCCTCCGCATATCTACGCATTTCATTGCTACACGCGGAATTCCATCCCCCTCTACCGTACTCTAGCTATGCAGTCACAGATGCCGTTCCCAGGTTGTGCCCGGGGATTTCACAACTGTCTTACTTAACCGCCTTCGAACGCTCTACCCCCAGTAATTCCTCTTCAGGTCTGCCCCCTATGTATTACCCTGGCTTCGTCCACGCAGCTTC
+
CCCCCG<FFGGGGGGDGGC<FGG<<FE98@@EEFFG@+::F<FGFCFFDFGDF@FC:FC<FFGFGGFFGF@FEG@GGGF,CFGEEEFGGG7BFFGFDEGG7F=FFFCC<F++CFE9,CFGF<FFCED+=C+?BFEG9<F8+@78D9,666+@BAFD,3;EGGGGG<:;EGCDG7,314::D97>*45A*4@28::CC/*=,+,5,,*,==8+<:,+1+++*))=C*0)**.*1:)1)2*122)*2++*3<:0/6*0*)*0)947CC8BC.*1*::9+)*0),((((.)()-(*((/)).))
@M03506:14:000000000-AKVR1:1:1101:15046:3428 2:N:0:41
AGGACTACACGGGTTTCTAATCCCGTTTGCTCCCCTGGCTTTCGCTCCTCAGTGTCAGTATTGGTCCAGGATGCCGCCTTCGCCGCAGGTGTTCCTCTTGATATCTACGCATTTCACCGCTACACCAAGAATTCCAGTTGCCCCTTTTGCACTCTAGCCCCGCAGTATCGGTTGACCTTTCCGGGTTAAGCCCGGAGATTTCACAATCGACTTGCGGCGGCCGCCTACGCGCCTTTTACGCCCAGTAAATCCTAACAACGCTTGCTCCCCCCGTATTACCGCGGCCGCTTGCACGGAATTG
+
CCCCCGGGGGGGGGGGGGGGGGGGGGGGGGGGGGGGFGGGGGGGGGGGGGGGFGGGGGGGGGFGGGGGGGGGGGGGGGGGGGGGGGGGGGGCFGFGGGGGGGGGGGGGGGGGGGGGGGGGGGGGGGGGGGGDFCEGGCFCF9EGGG?FFDGGGGEDGGDCGGGGGGGFEE=FEGGGGGGGFGGEEGGF@FGGCGGGGCFFFCEEFF7CFFD?=:C=<38C7DD*C3))*)0:>)023:?8CECGGG7*+0<;**007<5E)))*9+0);>DB:**;+.70((((-,(04)-,*)-9))(5)
@M03506:14:000000000-AKVR1:1:1101:11748:3451 2:N:0:41
AGGACTACCGGGGTTTCTAATCCCGTTTGCTCCCCTGGCTTTCGCGCATCAGCGTCAGTATCGGCCCAGTAGCCCGCCTTCGCCTCAGGTGTTCCTCCCGATATCTACGCATTTCACCGCTACACCGGGAATTCCAGCTACCTCTTCCGTACTCTAGCTCGCCAGTATCGGTCGACTCTCCGGGGTTGAGCCCCGGGCTTTCACAACCGACTTACCAAGCCGCCTACGCGCCCTTTACGCCCAATAATTCCGAACAACGCTTGCCACCTACGTATTACCGCGGCTGCTGGAACGTCGTTAG
+
CCCCCGGGGGGGGGGGGGGGGGGGGGGGGGGGGGGGGGGGGGGGGGGGGGGGGGGGGGGGGGGGGGGGGGGGGFFEGGGGGFGGFEFFFGGGGGGGGGGGGGDGGGGGGGGGGGGGGGGGGGGGGGGGGGGGGFGGGGFGGGGGGGGFEEFGFF;EAFCFGGGGCDG9DEGGGG5EED7AFC*::*CEEGGGB88:8EGFGF7ECFGGGCDD5C+<><)*97CG**00CCDGCBF*.:38CGDDDCF4CEF6<)97C:)C5)7CF+A:E:C).2+396/*4(414(,0,)((0-,*7<<(,
@M03506:14:000000000-AKVR1:1:1101:18319:3463 2:N:0:41
AGGACTACTGGGGTTTCTAATCCCGTTTGCTCCCCTGGCCTTCGTGCCTCAGTGTCAGGAACTGTCCAGAGACCCGCCTTCGCCACTGGTCTTCCTCATGATCTCTACGCATTTCACTGCTACACCATGAATTCCAGTCTCCTCTCCAGTCCTCAAGCACCGCAGTATCGAATGCAGTTTCGGAGTTAAGCTCCGAAATTTCACACCCGACTCACGGCGCCACCTACGCACCCTTTCCGCCCAATGAATCCGAACAACGCTTGGCACCCCTGCATTACCGCTGCTTCGGTGCCACAGTTGC
+
CCCCCGGGGGGGGGGGGGGGGGGGGGGGGGGGGGGGGGGGGGGGGFGGGGGGGGGGGGGF8FGGGGGGGGGGGGGGGGGDGGGGGGGGGGFGGGGGGAGGGGCAFGFGGGGGGGG,@EEEGGGGGGGGGGGGGGFAEGFEE=@>DFGGG=EGGGGGGG8?E+@EGGD;E8+BFGGGGDFGGE66==DE8;93DFBE69,<,+,CFFGD*09C*;8,3;*=5):,9*;8C*)/>>A;);2CGGC5*++;=+<.:@5)*()/)))7*325*5*8)2<A947:4(,9)..04)((0))*)1).)
@M03506:14:000000000-AKVR1:1:1101:17906:3470 2:N:0:41
AGGACTACACGGGTTTCTAATCCCGTTCGCTCCCCATGCTGTCGCGCTTTAGCGTCAGGTACGGCCCAGCGTGTCGCCTTCGCCACTGGTGTTCCTCCGGATCTCTACGCATTTCACCACTACACCCGGAATTCCACACGCCTCTACCGTCCTCTAGTTTGCCAGTATCCAACGACCTCTCCCGGTTTAGCCGAGAGCTTTCACGCCAGACTTAACTAACCGCCTACACGCCCCTTACGCCCAGTAACCCCGGATAACGTTTGTCTCCTACGTTTTTCCGCGGCTGCTGTCCTCTGTTTTG
+
CCCCCGGG-FGGEFFGGGGGGGEGGGGGGG7EEGGGGCFGGGGGGGEBFDFFGEGGGGGGAFGFGEGEFGGCFGGGGG7?FGGGDGGFF?=FGGGEGGGGEGGGFGGFGGGC7AFEFF9FC@FFG<FEEG7FFGFGGGGEFF8CDDAEEFEECFC,@ECDDGFFCGFB<,@>CG>>EC?9D,=>*1*=8<EGGE*//?FGE;+>5CEED4**<C+A>CFF5/C=7<F)27BFD)7C2<5=8EGCFFFF+2:>5)***550.8)2C++13*27)2:C*.*7829016()4*,)*))**1).4
@M03506:14:000000000-AKVR1:1:1101:7742:3472 2:N:0:41
AGGACTACTCGGGTTTCTAATCCTGTTTGCTCCCCTAGCTTTCGCGCCTCAGCGTCAGTTTCTGTCCAGGTAGCCGCCTTCGCCACCGGTGTTCCTCCTGATATCTACGCATTTCACCGCTACACCAGGAATTCCGCTACCCCCTCCAGAACTCTAGCCCGCCGGTTTTGGATGCAGGCTCTGGGTTGAGCCCAGAGTTTTCACACCCAACTTACCGCACCGCTTACGCGCCCTTTACTCCCAGCAATCCCCACCAACCCCTCGCCCCCCCCATTTACCCTGCCCTCTTGCCGGTGATTAC
+
CCCCCGGGGGGGGGGGGGGGGGGFGGGGGGGGGGGGDFG<FGGECEGGGGGG?CGGGGEEEFGGGGGGGFEF,EFGGGCGGGGGGG8FFG@FGGGFGGGGGG<9FFGGGGGEGGGGG9FCFGGGGGGDFGGGGGGCCF7CGG7CEGGGGC>DGGFGFG?D6+@88E8:*34,DCGGGG5:C87D>E>CFFGGGF58,=7C9+,>;,=EF*85=73+/).*1):*2*;5C)7C3>4C4**<<57746;4+:<)8)***-*:550)1?E3C@C))*30<.6+)((.(,.))*.(),-))*..4
@M03506:14:000000000-AKVR1:1:1101:14991:3474 2:N:0:41
AGGACTACTAGGGTTTCTAATCCCGTTTGCTCCCCTGGCTTTCGCTCCTCAGCGTCAGTGTTGGTCCAGGATGCCGCCTTCGCCACCGGTGTTCCTCCAGATATCTACGCATTTCACCGCTACACCTGGAATTCCGCATCCCTCTCCCAACCTCAAGCCATCCAGTATCAGCCGCAGTTCCCCGGTTAAGCCGAGGGGTTTCACGTCTGCCTTAGTTGGCCGCCTACGAGCCCTTTACGCCCTGCAATTCCGAACACCCCTCGCCCCCCCCGGATTACCCGGGGTCCCCTCACGACGTTAC
+
CCCCCGGGG9FGGF8FD9FEGG9ECFGCEGCC8EGGDGGGGGGC@CFEGGGGGGGGGECEEA8FCFGG8<C,FEG:FGGGGGGGGG==FEEBFCDF9FFCCF9FGGG9FFGGGGC9FGGDFEFDFGFFC84C=FFDEC+846@E,@3D8,+@3=DGD8D,,1,DFG;,=DD8=+BC>>EFGFFGDC:>FGGFGD*4:C4?C=CCF8/::B*2+0;@77AC*/)***))*/0557)9-:5E=C)C**31<++)0)//*()2)0.)9:*8?553))/*+-/+((((((,)()((..()788(-
@M03506:14:000000000-AKVR1:1:1101:13017:3510 2:N:0:41
AGGACTACTGGGGTTTCTAATCCCGTTCGCTCCCCTGGCTTTCGTGTCTCAGCGTCAGCGCACTCCCAGCGACCTGTTTTCACCATTGGCGTTCCAAACGATATCTACGCATTTCACCGCTCCACCGTTTGTTCCGGTCGCCCCTAAGTGGCTCAAGACACCCAGTATACCAAGCAGTTCCACGGTTAAGCCGTGGGATTTCACAAGGTACTTAGGCATCCGCCTACACACGCTTTAAGCCCAGTGATTCCGCCTAACGCTCGGCCCCTCTGTCTTACCGCAGCTGCTGGCCCAGATTTAG
+
CCCCCGGGGGGGGGGGGGFFFFFGGGGGGGGGGGGGGGGGGGGGGGGGGGGGGGGGGGGGGGGGGGGGGGGDGGGGGGGGGGGGGGGGGGGGGGGGGCFGGGGGFGFGGGGGGGGGGGGGGGGGGGGGGGGGGGGGGGGGGGDGGG88FGGGCCGGGGGGGGGGFGGFAFGGGFGFFGCGGFFGGGGDGGGGGGDGGGGEGFFFGGGGF7FGGGGGGFFG;DGEGDA4C=BDGFF5<F?FDFFG49?@FF7FBBDDG?*C@>EGG*:5;5*)1:<2<:FG0172447484-(),4**064)
@M03506:14:000000000-AKVR1:1:1101:13372:3514 2:N:0:41
AGGACTACCCGGGTTTCTAATCCCGTTTGCTCCCCTGGCCTTCGTGCCTCAGTGTCAGGAACTGTCCAGAGACCCGCCTTCGCCACTGGTCTTCCTCATGATCTCTACGCATTTCACTGCTACACCATGAATTCCAGTCTCCTCTCCAGTCCTCAAGCACCGCAGTATCGAATGCAGTTTCGGAGTTAAGCTCCGAAATTTCACACCCGACTTACAGCGCCACCTACGCACCCTTTACGCCCAATGAATCCGAACAACGCTTGGGACCTCTGTATTACCGCGGCTGCTGGCACAGAGTTAG
+
CCCCCGGGGGGGGGGGGGGGGGGGGGGGGGGGGGGGGGGGGGGGGGGGGGGGGGGGGGGGGGGGGGGGGGGGGGGGGGGGGGGGEGGGGGGGGGGGGGGGGGGGGGGGGGGGGGFAFGGGGGGGGGCGGGGGGGGGGGGGGGGGGGGGGGGDFGGGGGGG>@EG>EG9E66:DFFGGDFGGGEGEGGDFGC9FGGGG7G9FCCCFFD@CCGGE89<CFBGGGDECGFFGDFGGF49CG5=E=G5CC+;CCG>>):DDF35))8<4*07*7C:=>C++6B=9;,(,76)8@?8=<:*)166)
@M03506:14:000000000-AKVR1:1:1101:19396:3516 2:N:0:41
AGGACTACACGGGTTTCTAATCCCGTTTGCTCCCCTGGCTTTCGCTCCTCAGCGTCAGTGTTGGTCCAGGATGCCGCCTTCGCCACCGGTGTTCCTCCAGATATCTACGCATTTCACCGCTACACCTGGAATTCCGCATCCCTCTCCCAATCTCAAGCCATCCAGTACCAGACGCAGTTCCCCGGTTAAGCCGAGGGATTTCACGTCTGACTTAGTTGGCCGCCTACGAGCCCTTTACTCCCAGTAATTCCGAACAACGCTTGCCCCCCCCGTATTACCGCGGCTGCTGTCACCGGATTCC
+
CCCCCGGGGGGGGGGGGGGGGGAFGGGGEGCFGGGGDFGGFGGGGGFGGGGGGEGCFGFGGGGGGGGGGG7FGGFGGGGGGGGGGGGGGEGGGGGGGGGGGGCEFFGFGGGGEGGGFGGGGGGGGGGFGFFF??FGGGGGGGGGF88E8EEF,@:E9DDFGGGFDF;,7:8FFEEGEEFFGG6ECEGGGGGGGDG8CCFF9719CFGFF7=?F+>C++/7C5D73*8)/8=:C?4<2?*2<**00++0<F::3)1)*(/573;CF+;):BCE59*<+-0*,(41(32))*))*.,)))-))
@M03506:14:000000000-AKVR1:1:1101:11766:3527 2:N:0:41
AGGACTACCCGGGTTTCTAATCCCGTTTGCTCCCCTGGCTTTCGTGCCTCAGCGTCAGGGTCTGCCCAGCGACCCGCCTTCGCCACTGGTCTTCCTTACGATATCTACGCATTTCACCGCTACACCGAAAATTCCGGTTGCCTCTTCCGTCCTCAAGTACCGCAGTATCAAATGCACTCTCGGAGTTAAGCCCCGAGATTTCACACCTGACTTATGCCGCCACCCACCCCCCCTTTACCCCCAATCAATCCGAACAACCCTTTGCCCCCCCGTATTTCCCCCGGCGCTGGTCACGGCTTTC
+
CCCCCGGG--CFGFGGGGGGGGGGGGG8FGGGGGGGGGG8FGGG<FG@FGGG,@FGGG,,,C9E,CFGG,+@FGGGGGGGGGGG,F,EGG,EFGGG,,CFGGGGG9,FGGGGGGGGGGGGGGGGGGG7>CFGGGF,FC3+AE,@D9E,>3,@CG9FG333@+@CEC9EF;,,@<,,,@<DG*;CGGGGGFGGGC5:?EGF,2BEF,=AFD<+<1+++*)*2)57**0)*/)>D)>D470+1C<*0*3*228)).))*(*/)0)7*++78357.)*+0)02(,(,(--)4).)*)(*)0(.)
@M03506:14:000000000-AKVR1:1:1101:8091:3527 2:N:0:41
AGGACTACTGGGGTTTCTAATCCTGTTTGCTCCCCTAGCTTTCGTTCTTCAGCGTCAGTAGTGGTCCAGCGCGCCGCTTTCGCCACGGGTGTTCCTGCAGATATCTACGCATTTCACCGCTACACCTGCAATTCCACGCGCCTCTCCCACACTCAAGCACAGCAGTTTCGGAAGCAGCCTCTGGGTTGAGCCCAGAGATTTCACTCCCGACTTGCCGCACCGCCTACGAACCCTTTACACCCAGTAATTCCGAACAACGCCGGCCCCCTACGTCTTACCGCGGCCGCTGCCTCCCGTAGGC
+
CCCCCGGGGGGGGGGGGGGGGGGGGGGGGGGGGGGGGGGGGGGGGGGGGGGGGGGGGGGGGGGGGGGGGGGGGGGGGGGGGGGGGGGGGGGGGGGGGGGGGGGGGGGGGGGGGGGGGGGGGGGGGGGGGGGGGGGGGGGDGGGEGGGGGGGGGGFFGGFFGFGEFDFGGGGGGEFCGGGGGF6EGGEEDGGGCFF5,6CFGGGGGGFGGGGGGGGC<DFGGCDGD3A>*/<EG>FGAGBGGDGGGFCFGGGF@)))0195)0:DDGE58:DD7>FFF>?=966>(215(<(.9865<>??2
@M03506:14:000000000-AKVR1:1:1101:14309:3548 2:N:0:41
AGGACTACTCGGGTTTCTAATCCTGTTTGCTCCCCACGCTTTCGCGTCTCAGCGTCAGTATCCAACCAGGGGGCCGCCTTCGCCACCGGTGTTCCTCCCGATATCTACGCATTTCACCGCTACACCGGGAATTCCACCCCCCTCTTTGGTACTCTAGCTTGTCAGTTTCATGCGTCGTTCCCCGGTTGAGCCGAGGGATTTCACACATGACTTAACAGACCGCCTACACGCCCTTTACGCCCAATGATTCCGAACAACGCTTGCCCCCTCCGTTTTACCGCGGCTGCTGCCTCCCGTAGGG
+
CCCCCGGGGGGGGGGGGGGGGGGGGGGGFFDFGGGGGGGGGGGGGGGEEGGGGGGGGGGGGGGFGGGFCGGGGGGGGGGGGGGGGGGEGGGGGAGFEGGGGGGGGGGGGGGGGGGFGGGGGEGGGGGGGGGGGFGGGGGGGGGGGGCEDCFFFGAFGGGGGFG@FGGGG,>,DEGGGGGGGFGGGGEC9:CGG8BEECEFFGGGFG=CFGGFGF:C7*.CC<D5DGFFF3):CFFG)0<CEGGG:?CF?@F@>BG)9<357:>C*8*7*)1))*3;+-=:2(,3661),622??B<)0-((
@M03506:14:000000000-AKVR1:1:1101:17112:3555 2:N:0:41
AGGACTACTAGGGTTTCTAATCCCGTTCGCTCCCCTAGCTTTCGCGCTTCAGCGTCAGTGTCGGCCCAGCAACCCGCCTTCGCCGCAGGTGTTCCTCTCGATATCTACGCATTTCACCGCTACACCGAGAATTCCAGTTGCCCCTTCCGCACTCTAGCCAAACAGTATCACTTGACCGTTCCGAGTTAAGCCCGGAGATTTCACAAGTGACTTGTTTGGCCGCCTACGCGCCCTTTACGCCCAGTCAATCCGAACAACGCTTGCTCCCCCCGCATCACCCCGGCGGCTGGCACGGCGTGAC
+
CCCCCGGGGGGGGGGGGGGGGGGGGGGGGGGGGGGGGGGGGGGDGGGGGGGGGGGGGGGGGGGGGGGGGGGGGGGGGGGGGGGGGGGGGGGGGGGGGGGGGGGGGGGGGGDGEGGGFEGDF7FFGGGDGGGCFGGGGGD;FGGGGGGGGG8E>FEGFDEGFCFF?:EFCEFFFG9FFGGGCGE>CEGGGGGGDGG5::CFGFC?CFFGGGGCF7CFCG)79CCCG*5)2)7EDF46>C:EGCCDC+<6++CBD:3C*4CCD539*@FFDEDB3)A*08.*-(,(((-.3),4?<>D)),((
@M03506:14:000000000-AKVR1:1:1101:13951:3600 2:N:0:41
AGGACTACCAGGGTTTCTAATCCCGTTTGCTCCCCACGCTTTCGCTCCTCAGCGTCAGAACAGGCCCAGAAAGCCGCCTTCGCCACTGGTATTCCTCCCGATATCTACGCATTTCACCGCTACACCGGGAATTCTGCTTTCCTCTACCCGTCTCAAGTCTGCCAGTATCCGATGACCCCTCCCGGTTGAGCCGGGAGATTTCACACCAAACTTAACAAACCGCCTACAAGCCCGTTACGCCCAGTAAATCCGGACAACCCTTGCCACCTACGTCTTACCGCGGCCGCTGCCCCGACGTTAT
+
CCCCCGGGGEGGGGGGGGGGGGFGGGGGGGGGGGGGGGGGGGGGGGGGGGGGGGGGGGGGGGGFGGGGGGGGGGGGGGGGGGGGGGGGGGGFGGGGGGGE7FGGFFGGCC=CFFGGGGGGGGGGGGDECF7DAFFGGGGGGGFD=CECEEGE,8,@>,@DFCGGGGDFCGGGGG,;7DCFGCG53CEEGGC@C85*=AFEGF99CGG*,*2;E7CGCF)1>5CEDD5;+6;EG>B76>.*:7*7C+98:?C5)))/93**))02C+2<:)*)0*2*+.7/3(7>((3),)((0((1.86((
@M03506:14:000000000-AKVR1:1:1101:21210:3605 2:N:0:41
AGGACTACTGGGGTTTCTAATCCCGTTTGCTCCCCTAGCTTTCGCGCCTCAGCGTCAGTATCCGTCCAGAAGGCCGCCTTCGCCACTGGTATTCCTCCCGCTCTCTACGCATTTCACCGCTACACCGGGAATTCTGCCTTCCTCTCCGGAACTCAAATGAAGCAGTATCTTCTGCACTTCCCCGGTTAAGCCGGGGGCTTTCACAGCAGCCCTGCCTCATCGCCTACGCCCCCTTTACGCCCCACAATTCCGAGTAACGCTTGCCCCCTCCGTATTCCCCCGGCCGCTGGCCCCGAGTTAG
+
CCCCCGGGGGGGGG7FFCFFGGFGGGGGGGFGGDGGGGGGGGGGDCGGGGGGGGGGGGGGGG<CGFGGGGGGGGGGGGGGGGGGGGGG@AEFFGFGGF7C+8FB9F9FGGGG:FGGDFEGGGGGGGE7CC@FG9FFGG9CFDFGGCGEEGGG8=F8CCECAE66D=DFGFFFGGG,@@FFGFGGDGGDGGFFGE>CCG5A6;@9C7C*0*2*2/=@=CF9C7CCCDF>E).:C))74CBEE5)*/2/7+<+)))1225**)8)7*+*.*.9)<*033)/2(((((21)(.(3)(-1).())
@M03506:14:000000000-AKVR1:1:1101:8684:3622 2:N:0:41
AGGACTACTCGGGTATCTAATCCCGTTTGCTCCCCTGGCTTTCGCGCCTCAGCGTCAGTGTCAGCCCAGCAACCCGTCTTCACCTCAGGTGTTCCTCTTGATATCTACGCATTTCACCGCTACACCAAGAATTCCAGTTGCCCCTTCCGCACTCTAGCCGAGCAGTATCAGTTGACCTTTCCGAGTTAAGCTCGGAGATTTCACAACTGACTTGCATTGGCCGCCTACGCGCCCTTTACGCCCTGTAAATCCGAACAACGCTTGCTCCCCCCGTCTTACCGCGGCTTGTGGCACGGGTTTA
+
CCCCCGGGGGGGGGGGGGGGGGGGGGGGGGGGGGGGGGGGGGGGGGGGGGGGGGGGGGGGGGGGGGGGFGGGGGGGGGGGGGGGCG8FFGGGGGGGGGGGGGGGGGGGGGGGGGGGGGGGGG@FGGGGGGCFFGEFEGFFGCFFGGGGEGGGEGDGGFF6CCGGDGGGG8DDFFFBFEG,@DEC8@8EGGF,>?EECCFE,5;=@FGGCFFFF8F2+=A6?FGGGGFFCC3>7:A76@6C=CG55+3*+3<6)0C9)45C)))*1+2<FBGEB5*2A)*<69(32(().)(())(1))(,(
@M03506:14:000000000-AKVR1:1:1101:11169:3637 2:N:0:41
AGGACTACTCGGGTTTCTAATCCCGTTTGCTCCCCTGGCCTTCGTGCCTCAGTGTCAGGAACTGTCCAGAGACCCGCCTTCGCCACTGGTCTTCCTCATGATCTCTACGCATTTCACTGCTACACCATGAATTCCAGTCTCCTCTCCAGTCCTCAAGCACCGCAGTATCGAATGCAGTTTCGGAGTTAAGCTCCGAAATTTCACACCCGCCTTACGGCGCCACCTACGCCCCCTTTACGCCCAATGAATCCGAACAACGCTTGGGACCTCGGTATTACCGCGGCCGCTGGCACAGAGTTGC
+
CCCCCGGGGGGGGFGGGGGGGGGGGGGGGGGGGGGGGGGGGGGGGGGGGGGGGGGGGGGGGGGGGGGGGGGGGGGDGGGGGGGGGGGGGGGGGGGGGAFGGGGGGGGGGGDGGGGGGGGGGGG9FGFGEGGGFGGGGGGDGGG@;EGGFFGGGGGGFG8FGGGGG=;9F8FDGGGGGGGFGGGGGGGGGDF9DFEG66?,@7,D:CEE9*0?C78:>D:ED<DCD4A;5)8CDBF<CG)AEEDD*0+:+?CBF@DGC6):.7735AC>8?5).1CF+6@C09(,2(373)8(*((*/1)))
@M03506:14:000000000-AKVR1:1:1101:7139:3642 2:N:0:41
AGGACTACTCGGGTTTCTAATCCCGTTCGCTCCCCTAGCTTTCGCGCATCAGCGTCAGAAGAGGTCCAGTCGGCCGCTTTCGCCACCGGCGTTCCTTCCGATATCTCCGCATTTCACGGCCCCACCGGAAGTTCCACCGACCCCTACCCCCCTCGACACTGCCAGTATCGGGGGCCCTTGTCCGGTTGGGCCGAACGACTGCGTCCCCGACTTGACAACCCGCCCACGCGCCCTTTAATCCCAGTGAGTCCGAATCACGTTCGCCCGGTTCGGCTTCGCGCGTCTCCGGGCGCGAACCGTT
+
<CCC8C8FD@F;@-;CE9@9EEEC7FDFCCGGF<@EF@FGGC9FGCG@7@<FFG:BF:C6FFF,:F<<@CFC7F:+7C7F6,8C:8F=FF7FE:FEFFG=+BC7<<5F=7@C+@@<F,++3@C+>FCED@FGFFF9A3:3::C8D58,,@CGGECC**:CBEGG6<,,,/5*:=8/>C7;@?+;*:8/?88CE*2:8**2*9**//*2*19):C72**72>3C*/7>5C35>C@FG):*03+097<+*22<3<)177(C2))))/**)1)1)))***()*(((--(-)(03(.-()0)(((
@M03506:14:000000000-AKVR1:1:1101:19022:3644 2:N:0:41
AGGACTACCCGGGTTTCTAATCCCGTTTGCTCCCCTGGCTTTCGTGTCTCAGCGTCAGCACACTCCCAGCTACCTGTTTTCACCATTGGCGTTCCAAATGATATCTACGCATTTCACCGCTCCACCATTTGTTCCGGTAGCCCCTAAGTGGCTCAAGACACCCAGTATACCGAGCAGTTCCACGGTTAAGCCGTGGGATTTCACAAGGTACTTAGGCATCCGCCTACACACGCTTTAAGCCCAGTGATTCCGCCTAACGCTCGGGACCCCTGTCTTACCCCGGCTGCTGCCTCCCGCAGGG
+
CCCCCGGGGGGGGGGGGGGGGGGGGGGGEGEGGGGGGGGGGGGGGGGGGGGGGGEGGGGGGGGGGGGGDGGGGGGFCFGFGGGGGGGFDGEGEGGGFGGGGGGGAFGGGEFGGGGGGGGDGGGGGGGGGGFGDGGGGGGGGGGGGF,B6@EEBFGGGFGGGGGGGGGGGGGFEG>>DFFGFCGGCFE>F=CBE4BEG5FG,:,,>C>FF>:C:C@DGD4C4CCCC*AFFDBCDEDG);8CEGGC>EG=+BFA>DCD<(8>58:)7*:@*<F379C0+66+,4(3((4:)9?)9(1)))-1(
@M03506:14:000000000-AKVR1:1:1101:23596:3699 2:N:0:41
AGGACTACCCGGGTTTCTAATCCTGTTTGCTCCCCTTGCTTTCGCAGCTCAGCGTCAGTAATCGGCCAGTGAGGCGCCTTCGCCACTGGTGTTCCTCTCGATATCTACAGATTTCACCCTTACACCGAGAATTCACCTCACCCCTCCGATACTCAAGTCATGCAGTTTCCATCGCAGTTCCAGGGTTGAGCCTTGGGATTTCACGTCAGACTTGCAAAACGTCCTACCTTCCCTGTACACCAAATAAATCCGAACAACGCTCGCCACCTCTGCCTCACCGCGGCTGCCGGCACAGAGTCAG
+
CCCCCFGGGGEGGG7CF9FCFFGGGFGFCFFG@FGGGGGGFGGEGGGG<FCGGGEFGGGGGGGG@@CCCGGCEFGGCFGGGGGGCGFG8E<FEGGGGGG=8EFG<FFEGG9F,:FFGDFGG8F?AEFF+CFFGG;FGGG,F=,63B88+>B>FGD,@@>,7=@FFGGGE7D,<4CGE@B@;:;,5>85,3,,,5DE5E@FG9,2;CG*98*;9C?C+4;EGC*/*+*)=:AFCA427@+50:*>7++++>0)0)55*3)*7.)))**)07*)*03+28)14(33,-4)(),1>21*/0)).
@M03506:14:000000000-AKVR1:1:1101:16517:3703 2:N:0:41
AGGACTACCGGGGTTTCTAATCCCGTTTGCTCCCCTGGCTTTCGCTCCTCAGCGTCAGTGTTGGTCCAGGATGCCGCCTTCGCCACCGGTGTTCCTCCAGATATCTACGCATTTCACCGCTACACCTGGAATTCCGCATCCCTCTCCCAATCTCTAGCCATCCAGTATCAGACGCAGTTCCTCGGTTAAGCCGAGGGATCTCACGTCTGCCTTAGTTGGCTGCCTACGAGCCCTTTACGCCCAGCACTCCCGAACACACCTTTCCCCCCCCGTATTCCCTCGGCCGCGGGCCCTGCGCTAG
+
CCCCCGGGGGGGGCGGGGGFFGEGGGGGGGGGGGGGGGGGGGGGGFGGGGFGFEGGFGFGEF8FBFGFGG7FGGGGGGGGGGGGGGGGGEFECGG<FDFD9EFFGGGGGG@CGAFGGGEGGEEFGDB:E8EFDGFFGG@CFDFG8DD,3,3D;B=9,788DFGG9DB,DCFGGGD6CE,<D7,@8>A5A;9DG5*15/0*>C7;,4CFG786<7+>776F487**+;)*/5=C))*)2)*:C37*:600A@8).))2(*20)*2;9CEGFG>))*++)*+.-(((-4)()-(0((/))((,
@M03506:14:000000000-AKVR1:1:1101:11693:3714 2:N:0:41
AGAACTACTCGGGTTTCTCATCCCGTTTGCTCCCCTGGCTTTCGCTCATCAGTGTCGGTGTTGGTCCAGGACGCCGCCTTCGCCACCGGTGTTCCCCCAGATATCTCCGCACTTCACAGCTACACACGGAATTTCGCGTCCCTCTCCCCTCCTCACGCCATCCAGTATATGACGCAGTTTCCCGGTTAAGCCGCGGGAGTTCACGCCGGCCATCGGTGGCGACCTACGAGGCCCTTACGCCCTCTAGTTCCCACCAACGCGGTCTCCCCCCTCTTTTTTCCTGTGGTTCGCTCACCTCAGT
+
-,-,,<,--=@FGC,@CF,,,6,C6;6C6F,ECFGC,,,66EC,C,E+,,<C6F6;@+7BF:,,,,:9,:,C+6F:F:,866CB7CC==>FGC<,,B=4+,,:FFG,,4B++8EE,E,5E,5CEF,++@:>A,,33@+3++8,@8E83+,+@>A,,,,+++@EC,77E,,3,74***6:,,,=*;BC*,,2,1/*:=*32A++>:55**)1)0***15>*)/1C)*9)//)2/).9)*)/:5)/*0+1+0+**)159:35))0/1<C);)9))*3++,)+--)))(,.)),(.()1*)(()
@M03506:14:000000000-AKVR1:1:1101:18726:3718 2:N:0:41
AGGACTACCCGGGTTTCTAATCCCGTTTGCTCCCCTGGCTTTCGCGCCTCAGCGTCAATGCCGGTCCAGGATGCCGCCTTCGCCACCGGTGTTCCTCCAGATATCTACGCATTTCACCGCTACACCTGGAATTCCGCATCCCTCTCCCGAATTCAAGCCTTCCAGTATCGGACGCAGTTCCCGGGTTGAGCCCGGGGATTTCACGTTCGACTTAGAAGGCCGCCTACGCGCCCTTTACGCCCAGTAATTCCGACCAACCCTTGCCCCCCCTGTTTTACAGCGGCCTCTGGCCCAGAGCTAG
+
CCCCCGGGGGGGGGGGGGGGGGGGGGGGGGGGGGGGGGGGGGGGGGGGGGGGGGGGGGGGGGGGGGGGGGGGGGGGGGGGGGGGGGGGGGGGGGGGGGFGGGGGGGGGGGGGGGGGGGGGGGGGGGGGGFFGGGGFGGGGGGGGGGGGGGGCGCCGGDGGGGGGDEFCEEDGGGGCCGFG,>CEGGGC6<CGGG5EDE8*@FCFGCFC5CDGG7++:>@EF:DCD:FEG3>517?DAGFG=EDC<<CF+3295)1)*3**.0)9FGGD*8).0*+2+5*+,(,4((,0,)5(5((/)06))
@M03506:14:000000000-AKVR1:1:1101:16054:3718 2:N:0:41
AGGACTACTCGGGTTTCTAATCCTGTTTGATCCCCACGCTATCGCGCCTGAGCGTCAGTAATGAGCCAGTGAGCCGCCTTCGCCACCGGTGTTCTTCCCAATATCTACGAATTTCACCTCTACACTGGGAATTCCACTCACCTCTCTCATCCTCAAGCTAAACAGTTTCAATGGCAGTTCCGGAGTTGAGCTCCGGGCTTTCACCACTGACTTGGATAGCCGCCTGCGCGCGCTTTACGCCCAGTAATTCCGCACAACGCTCGCCCCCTTCGTATTACCCCGGCTGCTGGCACGAAGTTAT
+
CCCCCGGGGGGGGGGGGGGGGGGGGGGGGGGGGGGGGGGGGGGGGGGGGGGGGGGGGGGGGGGGGGGGGGGGGGGGGGGGGGGGGGGGGGGGGGGGGFGGGGGFGGGGGGCGGGFGGGGGGGGGGGGGGFGGGGGGGGGGGGGGGGFGGGGGGGCFGGGGGGGGGCGFEGADF?FGG8EDFGE6EGGGGFGGGGGGGD>,@C=:EGFF<8>FG>6DGC?,;DCCDGF>CGFDD:5FFGBEEE3*9E0@CF?F)0C>C?9C3)09);C>*8C@5FFG+<7+49(,(41)4)::F00)0).4)
@M03506:14:000000000-AKVR1:1:1101:11296:3741 2:N:0:41
AGGACTACCCGGGTTTCTAATCCCGTTTGCTCCCCTAGCTTTCGCGCCTCAGCGTCAGTGTCGGCCCAGGAAGCCGCCTTCGCCACCGGTGTTCCTCCGGATATCTACGCATTTCACCGCTACACCCGGAATTCCGCTTCCCTCTCCCGAACTCAAGCCAAGCAGTTTCCCGTGCAGTTCCTCAGTTGAGCCGAGGGATTTCACACGGGACTTACAAGGCCGCCTACGCCCCCTTTACCCCCCGTAATTCCGAACAACGCTTGCCACCCCTGCATTACCTCGTCTGCTGGCCCAGCGTTGG
+
CCCCCGGGGGGGGGGGGGGGGGGGGGGGGGGGGGGGGGGGGGGGGGGGGGGGGGGGGGGGGGGGGGGGGGGGFGGGGGGGGGGGGGGGGGGGGGGGGGGGCGGGGGGGGGGFGGGGGGGGGGGGGGGGGG7FGGGGGGGGGGGGGGGGG7CGFGGGDGGGFCEGGGGGGGGGGGGGDGFGGGG?FG7CEFGGG*:?C5*AFFFF7EGGG9CDCFFG7=)>CDDG5D?5E))/9)7C):*<;5)/*:85+AFF>EC)7:)=37)/>++78@*))*+3+-9+3(,(,()0))-(03(*002>(
@M03506:14:000000000-AKVR1:1:1101:9988:3759 2:N:0:41
AGGACTACTCGGGTTTCTAATCCCGTTCGCTCCCCTAGCCTTCGCGCCTCAGCGTCAGGTTCGGCCCAGGGGGCCGCCTTCGCCACGGGTATTCTTGCTGATCTCTACGCATTTCACCGCTACACCAGCAGTTCTACCCCCCTCTACCGTCCTCGAGCTCACCAGTTTACCATGCACCCTCCCCGTTGAGCAGGGAGATTTCACAAAGTACTTGGTGTGCCGCCTGCGCGCGCTTTACGCCCAATAAATCCGGACAACGCTCGCTTCCTACGTCTTACCGCGGCTGCTGGCCCGTAGTTAG
+
CCCCCGGGGGGGGGGGGGGGGGFGGGGGGGGGGGGGGGGGGGGGGGGGGGGGGGGGEGGGGGGGGGGGGGGGGGGGGGGGGGGGGGGGGGGGGGGGGGGGGGGGGGGGGGGGGGGGGGGGGGGGGGGGGFGGFEA=FGGGGGGGGGGGGCEGGGEEEGCFGFGGGFGGGGGGGFDGGFGGGCEGC:F=CCGGFGGFEG?FEFGGGG57@DGGGGGGFG3CF:DGD37>G335D:D3>CEGGGG35FG*7ACBB>DG<?GGDF>D*CE:+96)7*;C7<6*(32>(124:?:(0(-1)0)).
@M03506:14:000000000-AKVR1:1:1101:10435:3761 2:N:0:41
AGGACTACTCGGGTTTCTAATCCCGTTTGCTCCCCACGCTTTCGCGCCTCAGCGTCAGGAATTGCCCAGAGACCCGCCTTCGCCACCGGTGTTCCTCCCGATCTCTACACATTTCACCGCTACACCGGGAATTCCAGTCTCCTCTGCAATCCTCAAGAACGGCAGTATCGATCGACGATCCTCAGTTGAGCCGAGGGATTTCACGACCGACTTGCCATCCCGCCTACGCGCCCTTTACCCCCAGTAATTCCGATCCACGCCTGCCCCCTCTGTCTTCCCGCGGCTCCTGCCCCCCGTAGGG
+
CCCCCGGGGGGGGGGGGGGGGGGFGGGGGFGGGGCEEGCGGGGEEGGGDEGGGGGGDEGGGGGGGGGG8EDGGGGGGGGGG@FGGGGGDGGGEFGGGFGGGGE<<EFGFGGGCFGDGGGEBCGGGGCFGGGF>F;,5AF=FF9D8DFGDFGGFGGFDAGCC++:@EDBG:F7DECEEG5:B9C?@FFF?,,?CECE=76?CF?FCEGG*)2)/0+<7CFG79CE3DF:55):C@@9)**<8E<7*+:*2<:)))1/*(*/)8)19FF5/5>4*2<C?)0:60(1,(,).).,03(95)46(
@M03506:14:000000000-AKVR1:1:1101:11489:3771 2:N:0:41
AGGACTACTCGGGTTTCTAATCCCGTTCGCTCCCCTAGCTTTCGCGCATCAGCGTCAGTGTCGGCCCAGCAACCCGCCTTCGCCGCAGGTGTTCCTCTTGATATCTACGCATTTCACCGCTACACCGAGAATTCCAGTTGCCCCTTCCGCACTCTAGCCCTACAGTATCACTTGACCGTTCCGAGTTAAGCCCGGAGATTTCACAAGTGACTTGGAGTTGCCGCCTACGCCCCCTTTCCGCCCCGCATATCCGCCAACACCTTGTCCCCGCCGTCTTCCCCCGGCTGCTGGCCCGGAGTCC
+
CCCCCGGGGGGGDFFGGFGFGGGGGGGGEGGGGGGGFGGGGGGGGEGGGGGFGGEGGFFGGGGGGEGGGGGGGGGGGGGGGGGGEGDGDBE,BFEGGGGG9B<FGGGGGGGGGGGGGGGGEEGGGGGD7FG<FGGGFGF,>DEG6FGGGDCE+ACFFFGGGFGGG:EEA7D>E,6@FGEGGFE5@8E,>2DGF*::?*,43+1+><*=@F77<:+><C4<@F375*))*).27>D*8FF5?*9))**)2020.)1))(*/)))*0+<6;)/<))**2)1:(-(((((0,)(2)4(5)7((.
@M03506:14:000000000-AKVR1:1:1101:17512:3794 2:N:0:41
AGGACTACTCGGGTTTCTAATCCTGTTTGCTCCCCACGCTTTCGCACCTCAGCGTCAGTACCGGGCCAGTGAGCCGCCTTCGCCACTGGTGTTCTTGCGAATATCTACGAATTTCACCTCTACACTCGCAGTTCCACTCACCTCTCCCGGCCTCAAGACTCCCAGTATCGAAGGCAGTTCTGGAGTTGAGCTCCAGGATTTCACCACCGACTTAGGAGTCCGCCTACGTGCGCTTTACGCCCAGTGATTCCGACCCACGCTCGCCCCCTTCGTATTACCGCTCCGCCTGGCACGAACGTAC
+
CCCCCGGGGGGGGGGGGGGGGGGGGGGGGGGGGGGGFGGGGGGGGGGGGGGGGGGGGGGFGGGEGDEFFFGGGGGGGGGGGGGGEFGGGGGGGCGF<EEGGGG9FGGGGGGGGGGGGGCFGGGGGGF:CG>FGGGGCFGGGGFFEF,>EE7=EGGFFCF,3@>??:DAECF7CCG:7FCFGC7,DF:<DDE,4DE,DE>CCFGGF,=758DCEC76=?FGFC5EG3A)2*8*/):732)3=E370+3=++3?3)))1-)*.))19CEB8>F>F*00+-1790(-((()-7?(*(()))-.(
@M03506:14:000000000-AKVR1:1:1101:23855:3813 2:N:0:41
AGGACTACCCGGGTTTCTAATCCCGTTTGCTCCCCTGGCCTTCGTGCCTCAGTGTCAGGAACTGTCCAGAGACCCGCCTTCGCCACTGGTCTTCCTCATGATCTCTACGCATTTCACTGCTACACCATGAATTCCAGTCTCCTCTCCAGTCCTCGAGCACCGCAGTATGGAATGCAGTTTCGGAGTTAATCCCCGAGATTTCACACCCCACTTACTGCGCCACCTACGCAACCTTTACGCCCAATGAATCCTAACACCGCTTGAGCCCTCGTTATTCCCGCTGCTGCGGGCACGCAGTTAG
+
CCCCCGGGGGGGGGGGGGGGGGFGGGGGGGGGGGGGGGGGGGGGGGGGGGGGGGGGFGCDFGGGGGFFGFGGGGGGDGGGGGGG@GGGGGGGGGGGGGGGGCFGGGGGGGGEGGGGGG,C<9FFGGGGFAFGGGGGGGGGGFGGFGGGGFGGGFG6CG>F8=688C9;===DDFDFGGGGGGG>=+6=C,@AE6C+4C5AFF7EFFC*@>C*=8E,++9C?*86;8F45*)42AAF>CADE**/;6+1+5++;646*(827B)*0+8>8))0)*;++6==91(-.4))()(()(,)).-.)
@M03506:14:000000000-AKVR1:1:1101:7537:3832 2:N:0:41
AGGACTACCCGGGTTTCTAATCCCGTTTGCTCCCCTGGCCTTCGCTCACTCAGCGTCAGAATTGGTCCAGGATGCCGCCTTCGCCACCGGTGTTCCTCCAGATATCTACGCATTTCACCGCTACACCTGGAATTCCGCATCCCTCTCCCAACCTCAAGCCATCCAGTATCCGATGCAGTCCCCCGGTTAAGCCGAGGGATTTCACGTCTGACTTAGTTGGCCGCCTACGTGCCCTTTACCCCCCGCATTCCCGAAAAACGCTCTCCCCCCCCGTAGTCCCGCGGCTGCTGGCCCGGAGTGG
+
CCCCCGGGGGGEEFCFGDFGGGGGGGGFEEGDFGGGGCGGGGGGGEFEFEECGGGGGGGGGFFGGGGGGGGGGGGGGGGGGGGGCFEFGDGEEGG<?EEDGCFAFGGGGGCC7FFEFFGGGGGGGEFFCGF@EF,?FDGGGFGFC8DCDE,6EFGDF8CFGGDED?,,3@,8++@CCGG,@@9B:C:;85BEGG5CE5*,0;B,=?EFCD11<D;C@+;<4FDGDDAA=*.*95)5:7@+<*))/*:)A+290)))/4C=:B)**2@@GDD5>*:*2.77966290154)((),().083(
@M03506:14:000000000-AKVR1:1:1101:7631:3842 2:N:0:41
AGGACTACTCGGGTTTCTAATCCCGTTTGCTCCCCTGGCTTTCGCGCCTCAGCGTCAATCTCGGTCCAGGATGCCGCCTTCGCCGCCGGTGTTCCTCCAGATATCTACGCATTTCACCGCTCCACCTGGAATTCCGCATCCCTCTCCCAACCTCAAGCCATCCAGTATCAGACGCAGTTCCCCGGTTCAGCCGAGGGATTTCACGCCTGCCTTAGTTGGCCGCCCACGAGCCCTTTACGCCCAGTAATTCCGAACACCGCTGGCCCCCCCCCTCTTTACCGCCGCCGCTGCCCCCGCTTCC
+
BCCCCGGGGGGGGGEGGGGGGGGGGGGGCFGGGGGGGGGGGGGGGGGGGGGGGGGGG7<FFFGCGGGGGG7FGGGGGGGGGGGGCGGGGGGGGF9BFG8EEDFEFGDGFGEF@FGFGGGGD+FFGGCEF,DFDFG<CF@FGG@C88DG?@E:6@D,@DGCGGGGGGFFFFC9@CE5:>@FGGGGDEE*CGFGG5*/=C8F+;9C5*1*:***47+>:7)<C)/1)/8@*)):<4?*)*)**:*/2++*3:C4))9)*,)57))75C*7C>D5)**2+)1+((((((()()((.,-))0(()
@M03506:14:000000000-AKVR1:1:1101:21016:3847 2:N:0:41
AGGACTACTCGGGTATCTAATCCCGTTCGCTCCCCTGGCTTTCGCGCATCAGCGTCAGTGTCGGCCCAGCAACCCGCCTTCGCCGCAGGTGTTCCTCTCGATATCTACGCATTTCACCGCTACACCGAGAATTCCAGTTGCCCCTTCCGCCATCTAGCCGCACAGTATCGGTTGACCCTTCCGAGGTCAGCCCGGAGATTTCACCACCGACGTGTGTTCGCCCCCTACGCGCCCTTACCCTCCTTAAATCCGCACCACGCTTGCGCCCCCCGTATTCCCCCCGTCGCCGGCCGGGAGTGAG
+
CCCCCGGGGFGEGG7FGCCGGGFEFGGGGGGGGGGGGFFGEGGDECFGGGGGGFEGGGGGFGDCG>:FGGGGGGGGGGGD<CE@FG=CCAFGGGFGGGFGFGFGGGFGFC4?CFGGGG>GGCEFBFEDEG7FFCDFGFA;DFCF?DGG+B+++@,E59,@C>C*,5>3DE>FG:8,<,=DF6:***4,12,?;CE****++2+13=:*=):/2*2*/*/:)/**1/).2))1)).*,9)3+2*5*++10<8<))/)9-**0))*)287C5D)0)*++)*0--((((4)()-()(())0())
@M03506:14:000000000-AKVR1:1:1101:23664:3852 2:N:0:41
AGGACTACTCGGGTATCTAATCCCGTTCGCTCCCCTAGCCTTCGCGCCTCAGCGTCAGGTTCGGCCCAGGGGGCCGCCTTCGCCACGGGTGTTCCTGCTGATCTCTACGCATTTCACCGCTACACCAGCAATTCCACCCCCCTCTACCGTCCTCTAGCTCGCCAGTCTAAAGTGCTCCCTCCCCGTTGAGCAGGGAGATTTCACACCTTACTTAGCGTGCCGCCCGCGCGCCCTTTCCGCCCTGTAAATCCGCACCACCCTCGCCTCCTCCCCCTTCGCGGCGCTGCCGGCCCGGAGTTAG
+
CCCCCGGGGGGGGGGGGGGEFGGFGGGGGGGGCGGGGGGGGGGGGEDGFGFGGGFFFFGDGGGGGGGGFGGGEEGFGDE@FFGGGGGGGEGGFFFFGGGFCFGGAFGGGGCFFEFGFGGGG=FFGFCGGFDFGGGGGDCGGGGGGGGGC>*@EC9,?DF?CGGG5EC,>1BEC,=2=CFF>GEGEEFGG8FCECGFEEG+++5>+<C7778DE7FG)9):>3D5))00>)8CDE49)2);:C)1>0A*+3<@3@D)04**)00>C88>0)2)0)22*(0/(((--((0(.(()-(1)).6)
@M03506:14:000000000-AKVR1:1:1101:6337:3905 2:N:0:41
AGGACTACCCGGGTTTCTAATCTTGTTTGCTCCCCTAGCTTTCGTGCCTCAGCGTCAGTTTCTGTCCAGGTAGCCGCCTTCGCCACCGGTGTTCCTCCTGATATCTACGCATTTCACCGCTACACCAGGAATTCCGCTACCCCCTCCAGAACTCTAGCCCGTCAGTTTTGAATGCAGGCTCTGGGTTAAGCCCAGAGTTTTCACATCCAACTTAGCGGACCGCCTACGCACCCTTTACGCCCAGTAATTCCGAACAACGCTTGCCCCCCCCGCATTACCGCGGCTCCTGGCACGCCGTTCG
+
CCCCCGGGGGGGGGGGGGGGGGGGGGGGGGGGGGGGGGGGGGGGGGGGGGGGGGGGDGGGGGGFGGGGGGGGGGGGEGGGGGGGGGGGGGGGGGGGGGGGEFEGGGFGGGGGGGGGGGGGGGGGGGFGG7FGGGGGGGGGGGGGGGGGGGGGEGGGFGGFGEGGGFGGGGGGFGGGAEE,6:AC>DG>9=DF8FF5DF7CFG?FF7EFGGC4FG,DC<;EC?DGGGFDG3>EDFACCG3CCC5C9+37?FF?>37)51CG@)./7AGFGBC:))12+:6/4,(7B(-))0((12(*7>60(
@M03506:14:000000000-AKVR1:1:1101:18056:3906 2:N:0:41
AGGACTACTCGGGTTTCTAATCCTGTTCGCTCCCCACGCTTTCGCGCCTCAGTGTCAGTAACGTCCCAGCGAGCTGCCTTCGCTATTGGTGTTCCTCCTGATATCTGCGCATTCCACCGCTACACCAGGAATTCCACTCGCCTCTTCCGTACTCTAGCCTCACAGTATCCACCGGCTTTCAAAGGTTGAGCCTTTGACTTTCACAGCGGACTTATGAGGCCACCTACGCGCGCTTTACGCCCAATGATTCCGGACAACGCTTGCTCCCTACGTATTACCGCGGCTGCTGGCCCGCAGTTCG
+
CCCCCGGGGGGGGGGGGGGGGGGGGGGGGGEGGGGGGGGGGGGGGGGGGGGGGGGGGGGGGGGGGGGGGGGGGGGGGGGGGGGGGGGGGFGGGGGGGGGGGGGGGGGGGGGGEGGGGGGGGCGGGGGF@FEGGGGGGFGCEEGGGFGEEGFGGGGGFGGGG,>FFFGGG7;:CE8ECE6@;;:CG9EE?8;>8DFD7C?CCFFFFCGEG47C6C7C=+;ED58CF46BEGF57)8CAC;?EGCFGF9*3<C9539<F3755)5<:CE>869576:8+)9E0(41-,368)-(.,-).8)),
@M03506:14:000000000-AKVR1:1:1101:10126:3912 2:N:0:41
AGGACTACCGGGGTTTCTAATCCCGTTCGCTCCCCTAGCTTTCGCGCTTCAGCGTCAGTGTCGGCCCAGCAACCCGCCTTCGCCGCAGGTGTTCCTCTCGATATCTACGCATTTCACCGCTACACCGAGAATTCCAGTTGCCCCTTCCGCCCACTAGCCACACAGTATCACTTGACCGTTCCGAGTTAAGCCCGGAGATTTCACAAGTGACTTGCTTGGCCGCCTCCGCCCCCTTTACCCCACTTAAATCCGACCAACGCTTGCTCCCCCCGTATCACCCCTGCCTCTGGCGGCGGTTTTC
+
CCCCCGGGGGGGG:FCGGGGGGFGGGGGGDCGGFGGCGGGGGGEEGGGGGCFGGFEBFEFGGG>FGGGGGCFGGGGGGGGGGGGGGGGDFFF:FG9FGEG8F,CAFGGGGGGGFGCGGGCEFG<FFC+@::<DFGCEF9FFGGGD?EGEG+@>ECC,3DF,1BEFG9EE,DC,5DFC:?=BC54*=ECFCGGG5B***0<?7+<;6CECGC+4>+5;C5<<75*1*00:*):9>)247*<C*)**+3/+30)7)9DC:3C)).*2+C@;)18./**+.)*((,(.).)))4-),()0)(()
@M03506:14:000000000-AKVR1:1:1101:20347:3922 2:N:0:41
AGGACTACAAGGGTTTCTAATCCCGTTTGCTCCCCTAGCTTTCGCTCCTCAGCGTCAATGTCGGTCCAGGATGCCGCCTTCGCCACCGGTATTCCTCCAGATATCTACGCATTTCACCGCTACACCTGGAATTCTGCATCCCTCTCCCGAATTCAAGCCAGCCAGTATCGGACGCAGTTCCCAGGTTGAGCCTGGGGATTTCACGTCCGACTTAGTTGGCCGCCTACGAGCCCTTTACGCCCAGTAATTCCGAACATCGCTTGCCCCCCCCGTATTACCGCGGCCTCTGCCTCCCGGCGGA
+
CCCCCGGGGGGGGGGGGGGGGGFGGGGGGGGGGGGGGGGGGGGGGGGGGGGGGGGGGGGGGGFGGGGGGGGGGGGGGGGGGGGGGGGGGGGGFGGGGGGGGGGGFFGGGGCFGGGGGGGGGEGGGGGGGFGGGGGGGFGGGGGGFGGGGGGG?FEG99FGGGFDGGGGGGGGGGGGGEE;,E7DCFGGCFGE?EG5::CCGGGGGFFGGGGDE+<>=>ACCCGCDDFBG*:7FF47;@:EGEDFCF9?CFC@3)9D*5C5<57F7EF>GE<D59*+26=*29((((.).*24;,(1))26(
@M03506:14:000000000-AKVR1:1:1101:22740:3941 2:N:0:41
AGGACTACCCGGGTTTCTAATCCCGTTCGCTCCCCTGGCTTTCGCGCCTCAGCGTCAGTGTCGGCCCAGCAACCCGCCTTCGCCGCAGGTGTTCCTCTTGATATCTACGCATTTCACCGCTACACCAAGAATTCCAGTTGCCCCTTCCGCACTCTAGCCGCACAGTATCAGTTGACCTTTCCGAGTTAAGCTCGGAGATTTCACAACTGACTTGTGCTGGCCGCCTACGCGCCCTTTACGCCCAGTAAATCCGAACAACGCTTGCCCCCCCCTTATTACCGCTGCTGCTGCCCCCCGTCTG
+
CCCCCGGGGGGGGGGGGGGGGGGGGGGGGGGGGGGGGFGGGGGGGGGGGGGGGGGGGGGGGGGGGGGGGGGGGGGGGGGGGGGGGGGGGGGGGGGGGGGGGGGGGGGGGGGGGGGGGGGGEGGGGGGC<FDAFGGGGGGFGGGGGGGFGGDGGGGFAFGGGGGGGGGGGGGG7CGDCCFGGG5C>FGG@,?B?EGEEGFFGGD?CCCCGF<F@DFGGG6ACF<EDGFFDGEGG@545*62851>DCF6+0+/))//)4//8B:C*+37ED))0*+3<40C442603)94/32.,37:5(((
@M03506:14:000000000-AKVR1:1:1101:16397:3945 2:N:0:41
AGGACTACTCGGGTTTCTAATCCCGTTCGCTCCCCTGGCTTTCGCGCCTCAGCGTCAGTGTCGGCCCAGCAACCCGCCTTCGCCGCAGGTGTTCCTCTTGATATCTACGCATTTCACCGCTACACCAAGAATTCCAGTTGCCCCTTCCGCACTCTAGCCGCACAGTATCAGTTGACCTTTCCGAGTTAAGCTCGGAGATTTCACAACTGCCTTGTGCTGGCCGCCTACGCGCCCTTTACGCCCAGTAAATCCGAACAACGCTTGCTCCCCCCGTATTACCGCGGCTGCTGGCCCGGATTTG
+
CCCCCGGGGGGGGGGGGGGGGGGGGGGGGGGGGGGGGGGGGGGGGGGGGGGGGGGGGGGGGGGGGGGGGGGGGGGGGGGGGGGGGGBFGEFGGGGGGGGGGGGGGGGGGGDCFGFEFGGGGEGGGGGGGGGFFGGGFGGFFADEGGGGDGGGGGGDFGDEGGGGGGFGGGGGFGGGGGGGGGDCEEEF@FG,DCC:?CFGEFFGFGGGG*8FECCCFF=6CF5CCDDF57>GCDFF?CFGGDGDG++*0+<9<7*7>17*5)7CF+0?EBD@3/80C46?01(-73(..)2(),43))())
@M03506:14:000000000-AKVR1:1:1101:21940:3951 2:N:0:41
AGGACTACTCGGGTTTCTAATCCCGTTTGCTCCCCTGGCTTTCGCTCCTCAGCGTCAGTATCGGTCCAGGATGCCGCCTTCGCCACCGGTGTTCCTCCAGATATCTACGCATTTCACCGCTACACATGGAATTCCGCATCCCTCTCCCGAGCTCAAGCCATCCAGTATCAGACGCAGTTCCCCGGTTAAGCCGAGGGACTTCACGTCTGACCTAGTTGGCCGCCTACGACCCCTTTACGCCCAGTAATTCCTCACAACGCTCGCCCCCCCCCGATTCCCCCGGCTGCCGGCCCGGCGTTAG
+
CCCCCGGGGEGGGGGEEGGGGGGGGGGGGGGGGGGD8DGGGGGEFGGGGFGGGGGEEEGGECCEGEGGGGFFGGFGCGDGGGGGGGFGCFGEEFFGGGCEEGGGGGFGGGFGDE@EEDCCCEFGG,AFGCFDFCFDC7FGGGFG88DDC+8=EGC9D@F8=@FG8E9>,<,,53BCE5EFF,AEGG*A7BC,>4B*CE5=,=>A,,4*22+;A*9<7:)+2CDE*/=81))/1))*)*7*:CCGC++97+<**/9C*-9*0))9);:>C5C)))*2+-1*-((((,3)()4(0,,)))(,,
@M03506:14:000000000-AKVR1:1:1101:13172:3993 2:N:0:41
AGGACTACTCGGGTTTTTAATCCCGTTTGCTCCCCTGGCTTTCGCGCATCAGCGTCAGTATCGGCCCAGTAGCCCGCCTTCGCCTCTGGTGTTCCTCCCGATATCTACGCATTTCACCGCTACACCGGGAATTCCAGCTACCTCTTCCGTACTCTAGCTCGCCAGTATCGGTCGACTCTCCGGAGTTGAGCTCCGGGCTTTCACAACCGACTTAACGAACCGCCTACGCGCCCTTTACGCCCAATAATTCCGAACAACGCTTGCCACCTACGGATTACCGCGGTCGCTGCCACTTCGTCAA
+
CCCCCGGGGGGGGEFGGGGGGGGGGGGGGGFGGGGGGGGGGGGFGGGGGGGGGGGGEGGGFGGGGGGGGGGGGGGGGGGGGGGGGGGGG<BFGGGFFGGGE@>CFEEGGGGGGGGGGGGGGGGFDFCFGGGGGGGFFGGGDGDFEFGGGGGGGGAFAFCFGEGDEGG;FEGGGGDE*CCFEEECCC,1>,8,?C:5*:5=CFFC76CEE3C5=:7@C*7CDCC*1*.3>CB/93)7)>)8C7**2++009@;:3C)5:7E<))19++.*)95)18*<44*41,,((-)-)()1()*00(((
@M03506:14:000000000-AKVR1:1:1101:12915:4024 2:N:0:41
AGGACTACCGGGGTTTCTAATCCCGTTCGCTCCCCTAGCTTTCGCTCCTCAGCGTCAATGCCGGTCCCGGATGCCGCCTTCGCCACCGGTGTTCCCCCAGATATCTACGCATTTCACCGCTACTCCTTGAGTTCCCCATCCCTCTCCCGGATTCAGGCCATCCAGTCTCAGACGCACTTCCCCGGTTAAGCCGTGGGATTTCACGTCCGTCCTAGTTGGCCGCCAGCGGGCCCTTTCTCGCCAGGAATTCGGGTCACACATTGCCCCCCCGCACTTCCCCGGGCGTCGTGCTGCGACTAGC
+
9C<ACE@<<C@FCFCFGFGFCF6@FCF8F:6FGD7<FFGGF<C,@,;@FCFGECGGG7EFF<F+@++,@+@,=E<:F+8BEFEE,,CCFGEFCGF,B+++49C?5AEE7:++@FA9<,+6:+@,ADF,,,,5CB;,83:BC8>FG38D8+88>CG,3@*;,4>E,5,@:,,,51****,2?EC8=::79,CCC/B5=CC?CG7+/A****2)=715@+)39)9*/)))*).*17;0)***25D)**2)03*0.))1*.2/)***0<*5?5))))*++.)2(,((((-0(.((*)-/)7(((
@M03506:14:000000000-AKVR1:1:1101:26222:4050 2:N:0:41
AGGACTACTCGGGTTTCTAATCCCGTTTGCTCCCCTGGCCTTCGTGCCTCAGTGTCAGTAACTGTCCAGAGATTCGCCTTCGCCACTGGTCTTCCTTACGATATCTACGCATTTCACTGCTATACAGTAAATTCCAAACTCCTCTCCAGTACTCGAGCAAGGCAGTATCAAGTGCAGCTTCGAGGCTGAGCTTCGTGAGTGCACATCTGACTTACCCCGCCACCCCCGCAACCTCGACGCCCATGGACTCCGATCAACGCTTGATACCCCGGTATTACCCGGCATGCCGCCTCCAGAAGTG
+
CCCCC8C9FEGDEAFC<EFEFFCEFFFF6,6CEGFEEDGFFD@<6DEGF8FCFCFFCFDACEF,;,;C,,;69EF,8@BFFGGC:BF@,:66EFF9@A,9BFCC,,,,BFD7@,@A<,95<,,59954?F<F,C45E,A,9,,,,,9,4,C=@=+D8=CD8FF?+6,,87E,,@;@9,@,3+6,3+6@D=D,376,+,57,5,,,,,7,2=8FCA<F**10;*1**3**))4*))*(2):C55*0*+)3+0..))1*(/1.).0*<9)+)))0/2++4=0(,(-(.)),7((0((**),))
@M03506:14:000000000-AKVR1:1:1101:20423:4064 2:N:0:41
AGGACTACTGGGGTTTCTAATCCCGTTCGCTCCCCTAGCTTTCGCGCCTCAGCGTCAGTGTCGGCCCAGCAACCCGCCTTCGCCGCAGGTGTTCCTCTCGATATCTACGCATTTCACCGCTACACCGAGAATTCCAGTTGCCCCTTCCGCACTCTAGCCCAACAGTCTCACTTGGCCGCTACCGGGTTAAGCCCGGCGATTTCACAAGTGACTTGTTTGGGCCGCCTACGCCCCCTTTACTCCCCGCACCTCCTAACCACGCCTGCTCCCCCCGCATTACCTCCGCTGCTGGTCCGGCGGT
+
CCCCCGGGGGGGGGEEEFGGGFGGGGGGGGGGGGGGGGGGEFEGGGGGGGGGGGGGFFFGGGDEDGGGGGDEGGGGGGCEGGGGGGCFGD@F7?F9FFFGGGGFGE9FCE=FDGGEGFGGC@FFGGE++@:FGFD=,EB;DFGF68BE=B+@+CFEEGG?F*B5:D,3@E9DFA6B,*@>>C1:*=/?*C;BEF>E5*/==*>CF++*11+;E::+0*0**19C)9.7**0*)))),*9<+C<4/:*.**0)007:D(**.))7CF+90)/7))***(*3.)),-2()(92()-)))0(((
@M03506:14:000000000-AKVR1:1:1101:20171:4088 2:N:0:41
AGGACTACCGGGGTTTCTAATCCTGTTTGCTCCCCACGCTTTCCTACCTCCGCGTTCGGACCGGGCCCGTGAGCCGCCTTCGCCACTGGTGTTCTTGCGAATATCGTCGAAATTCACCTCTACACTCGCCGTTCCACTCACCTCTCTCGGCCCCAAGCCCCTCCGTACCAATGGCAGTTCTTGCGGTGGGCCCCAGGACTGCACCCCTTACTTGATAAACCGCCCGCCTGCGCCTTCCCCCCCGTCAATACACGCCACCTCTCCCCCCCTCCTACTACCTGCGCTGACGGCCTGTATGGAG
+
-8B,AE8CF+6:+8+B-C@FFFFF<EFC89C9E,FF@:F,,@,,,<CF9,,+@F7+,,+686C+:>C+7>,,449+++8:,4C?=C9,B,,9?F<?,?+8@F<,A+,,8>++3AF??<,AA,E9DAF+++836,@,<,8,38,@33,6*6:**@*3611=*?C**46*41,,,,4,561,,,423*37****1*1:*18=*0++07:/**92<*<0***02))2))0.19>*1).9)9)*1:))**2)0+3*).7*)(**0*.00?5:5.5))7+<+)7+).4;0(()-)(4)()***()(
@M03506:14:000000000-AKVR1:1:1101:18082:4089 2:N:0:41
AGGACTACTCGGGTTTCTAATCCCGTTTGCTCCCCTGGCTTTCGCTCCTCAGCGTCAGTGTTGGTCCAGGATGCCGCCTTCGCCACCGGTGTTCCTCCAGATATCTACGCATTTCACCGCTACACCTGGAATTCCGCATCCCTCTCCCAAACTCAAGCCATCCAGTATCAGACGCAGTTCCCCGGTTAAGCCGAGGGATTTCACGTCTGACTTAGTTGGCCGCCTACGACCCCTTTACGCCCAGTAATTCCGAACAACGCTTGCCCCCCCCGTTTTACCCCGGCTCCCGGCCCGGGTTGCG
+
CCCCCGGGGFGGGDGGGGGGGGFGGDFFGGGGGFFGGGGGDGGEGEFGGGGGGCGGGGGGGGGGGGGGGGGGGGGGGGGGGGGGGGGGGGG@G9FFGGADFGEFGD9FGGDGG<EFGFGGGDGFGGDGGD??FGGGGGGGG8,@@,@??E=E9DA=EDDFGGGDEGD=EAADFED:EC9:CFFCE@C>,3@DGCEEG*<?,C;>84ACCF:8@FFFCF4FF33**1;A5)0538>C)*7C*:/>FFG*+<E65;CD*3)>D))9DGGBEEC).*+1<80+20,(-(3)48;;8(()))(((
@M03506:14:000000000-AKVR1:1:1101:9497:4097 2:N:0:41
AGGACTACTAGGGTATCTAATCCCGTTTGCTCCCCTGGCTTTCGCTCCTCAGCGTCAGTGTTGGTCCAGGATGCCGCCTTCGCCACCGGTGTTCCTCCAGATATCTACGCATTTCACCGCTACACCTGGAATTCCGCATCCCTCTCCCAATCTCAAGCCAGCCAGTATCAGATGCAGTTCCCCGGTTGAGCCGAGGGATTTCACGTCCGACTTAGTTGGCCGCCTACGAGCCCTTTACGCCCAGTAATTCCGAACAACGCTTGCCCCCCCCGTATTCCCGCGTCTTCTCGCCCGGAGTTCC
+
CCCCCGGGGGGGGGGGGGGGGGGGGGGGGGGGGGGGGGGGGGGGGGGGGGGGGGGGGGGGGGGGGGGGGGGGGGGGGGGGGGGGGGGGGGGGGGGGGGGGGGGGGGGGFGGGGGGGGGGGGGGGGGGGGGGGGGGGGGGGGGGGFGGGGFGGEGFGFFGGFEGGGGGDGGGGGGGGGGGGGGGGGGGDGGGGG5EGG>FD<BEGFFGGGGG)CCGFFCFDGDDG555A:3>EF;FGEG:CCEDFGC+=72<))7D3417EB5:CCAEFGEGD));8+.9*0-,(,,66)8<0790)77?))
@M03506:14:000000000-AKVR1:1:1101:8526:4108 2:N:0:41
AGGACTACACGGGTTTCTAATCGGGTTCGCTCCCCACGCTCTCGCACCTCAGCGTCAGCTGATGCCCAGTCGACTGGTTTCCCCCTGGGTGTTCCTGCCGATCTCTACGCATTTCACCACTACACCGGCAATTCCATCGACCTCTGCACCCCTCCAGCCGCGCCGTATGGGATGGCGCCTGGCCGCTAAGCGGCCAGATTTCACACCCCACGCGCGCCGCCGCCTGCGTGCGCTTTACGCCCAGTCAATCCGGACACCGCTCGCCCCCCCTGTATTACCGCGGCTGCTGGCACAGAGTCGC
+
CCCCCGGGFGGGGGGGGGGGGGGGGGGGGGGGGGGGGGGGGGGGGGGGGGGGGGGGGGGGGGGGGGGGGDGGCFGGGGGGGGGGGGGGGGGGGGGGGGGGGGGGGGGGGGFGGGGGGGGGFGGGGFEGGGGGFGGGGGGGGGGGGGGDGGGGFGECFGFGGGGGGGEEFGGCFEGGGGGGDGGFCEGG*<CEGEE8FCE7C@+>9E=CE*9DE3C5CC:EDDGGC<5)2*87<B5F2*);8:7*79+*3CF>7)97*4/=5).)1/:@*))00:<E?:@*2((-4((049<(*(.2//)((
@M03506:14:000000000-AKVR1:1:1101:20631:4110 2:N:0:41
AGGACTACTCGGGTTTCTAATCCCGTTCGCTCCCCTAGCTTTCGCGCCTCAGCGTCAGTGTCAGCCCAGCAACCCGCCTTCGCCGCAGGTGTTCCTCTCGATATCTACGCATTTCACCGCTACACCGAGAATTCCAGTTGCCCCTTCTGCACTCTAGCCCCGCAGTATCGGCTGACCTTTCCGGGTTAAGCCCGGAGATTTCACAGTCGACTTGCGGTGGCCGCCTACGCGCCCTTTACGCCCCGTAATCCCGAACATCGCTTGCCCCCCCGTATTACCCCGGCCGCCGGCACGGCGTTAG
+
CCCCCGGGGGGGGGGGGGGGGGGGGGGGGGGGGGGFGGGGGGGGGGGGGGGGGGGGGGGGGGGGGGGGGGGGGGGGGFGGGGGGGGDGGGGFGGGGGGGGGGGDEFFGGG7C+CFGGGGGE+@BFGGEGGGGDFFGFGD9CDFFGGGGFF,D,@,@DGDFGGGEG3@;EECF5CCF?FF,5DEEEEEEC;CC::B585CEF++<9EC6A*:9EFE=D9):*><5<<5)1/)*5857?F4*;C/))1:)*+39)))17)*18)775+<@8@C>>)23+-9+(((,(-2)(0((.(-1)<(34
@M03506:14:000000000-AKVR1:1:1101:6809:4138 2:N:0:41
AGGACTACTCGGGTTTCTAATCCCGTTTGCTCCCCTGGCTTTCGCTCCTCAGTGTCAGTGTTGGTCCAGGACGCCGCCTTCGCCACCGGTGTTCCTCCAGATATCTACGCATTTCACCGCTACACCTGGAATTCCGCGTCCCTCTCCCAAACTCAAGCCATCCAGTATCAGACGCCGTTCCCCGGTTAAGCCGAGGGATTTCACGTCTGACTTAGTTGGCCACCTACGAGCCCTTTACGCCCAGTAATTCCGAACAACGCTTGCCCCCCCCGTATTACCGCCGCTGCTGCCTCCCGTAGGG
+
CCCCCGGGGGGGGGGGGGGGGGGGGGGGGGGGGGGGGGGGGGGGGFGGGGGGGGGGGGGGGGGGGGGGGGGGGGGCGGGGGGGGGGGGGGGGGGGGGGGGGGGGFGGGGGGGGGGGGGGGGGGGGGGGGGGGGGEFGGGGGGGGCEFFG?GGEGFF99FGGGG?FFFCGGGGGGGGECCGGGEGEEED;FGFGGEGGGGGGG?C5ACGGGCGGC?FGGFGFGGG;6;BEDEGDF@<477;:7C*2C:9?EGF7)15><55773C48@:E3D5));C+-7/((4;((-)5F0))4,)07-,-
@M03506:14:000000000-AKVR1:1:1101:11910:4146 2:N:0:41
AGGACTACCTGGGATTCTAATCCCGTTTGCTCCCTCAGCTTTCGCTCATCAGCGTCAGTGTCGGCCCAGCAACCCGCCTTCGCCGCAGGTGTTCCTCTCGATCTCTACGCACTTCACCGCTACACCCACAATTCAATCTGCCCCCTCCTCACACTAGTCGCACAGTATGCGTTGACCTCTCCGGCTTAATTCAGCAGTTTTCTTAACTGCCCTATTCTGCCCCCCTACCCGCCCTTCTCTCCGCGCATTCCGTAACAGCCCTTCCCGCCCCCTTACTACCCCTGCCGCTGGCACCACGTTC
+
@@9ACGFGG-CC,-6<@CC,@,C<,6C,=<F@,D,,,;C,,CF,@,E+6;<@,68@,66,C<,+@CFG?E,CE<B+@+,8EC6B+8+88:EFGFGG,,C:5,,,9CF9D+++8,E,5,?++4>,,,6A+8FAA5,,,,9,8=D+++6+6>36,1=8,,7+6+@+@,3,,,+@6:BC,@,,,,***4*4,,,2,52,,,,4,+,,,,41,**/0*,,4+1,***12/);*;)*1)20(:*0<C)*1*/.*+266)***)2A<?5C***0*)).)0<3+)/2(-(((,(.3.(,))-200,(.
@M03506:14:000000000-AKVR1:1:1101:6455:4157 2:N:0:41
AGGACTACCGGGGTTTCTAATCCCGTTTGCTCCCCTGGCTTTCGTGCCTCAGCGTCAGGAAATGTCCAGAGACTCGCCTTCGCCACTGGTGTTCCTCTCGATATCTACGCATTTCACTGCTACACCGAGAATTCCAGTCTCCCCTCCATTCCTCGAGTTGAATAGTATCCGACGCAGTTTCCGAGTTAGGCTCGGAGATTTCACGACAGGCTTACCCAACCGCCTACGCCCCCTTTACGCCCAGTCAATCCTAACAACGCTTGGGCCCTCTGTATTCCCGCGGCCTCTGGCCCAGTGTTCG
+
CCCCCGGGGGGGGGGGGGGGGGGGGGGGGGGGGGGGGGGGGGGGGGGGGGCFGGGGGGGGGGGFGGGGGCGGGEGGGGGDGGGGGGGGGGGGEGGGGFGGGGFFGGGGGGDGGFGAFFDEFDFGFFF7F7:AAFDGGFFF9EFGGGGGGGGGGGG6EGGG9,@=FGGF8DGDCEGDCEFDC::*3@CA;>:,@8C*=E,CFGC98EGC*/*2=8>>>F3CG5C=C*;.*)8=<759):5E5CC*7+29+<****9<*()/75@*//;@*<4)9*+<E)/*(322((.)./),)(.0*1))-
@M03506:14:000000000-AKVR1:1:1101:13525:4161 2:N:0:41
AGGACTACCGGGGTTTCTAATCCTGTTTGCTCCCCACGCTTTCGCACCCCAGCGTCAGTATCTTCCCAGATCGCCGCCTTCGCCACTGGTGTTCCTCCCGATATCTACGAATTTCACCTCTACACCGGGAATTCCGCGATCCTCTTGAGTACTCAAGCTTTGCAGTTTCGAATGCACTTCCTTGGTTAAGCCGAGGGATTTCACATCCGACACACAAAGCCGCCCACGTGCTCTTTACGCCCAATAATTCCGCGCGACGTTTGCACCCTTCGTATTCCCCCGGCTGCTGGCCCGAACTTAG
+
CCCCCGGGGGGGGGGGGGGGGGGGGGGGGGGGGGGGGGGGGGGGGGGGGGGGGGGG@GGGGGGGGGGGGGGGGGGGGGGCCFGGGGGGGGGGGGGGGGGGGGGGGGGGGGGGGGGGGFEGGGGGGGGDGGGGGGABFGGGGCFGGCACFFGGGGGGGGGCCEGGDF9DDEGGGFGGGGGGGGGGGGGGGGFCECCGC56C,14B+1=C*7DGGGG8FF5**/CEDCB3><F*:*979DFGCC39*<?FCFC45)9)999:85)**3:7*)9<7*0<0.=*((,90-3))91<3(-9)7)4)
@M03506:14:000000000-AKVR1:1:1101:6368:4171 2:N:0:41
AGGACTACAAGGGTTTCTAATCCCGTTTGCTCCCCTGGCTTTCGCGCCTCAGCGTCAGTATCGGCCCAGTAGCCCGCCTTCGCCTCAGGTGTTCCTCCCGATATCTACGCATTTCACCGCTACACCGGGAATTCCAGCTACCTCTTCCGTACTCCAGTCCTGCAGTATCAGCCGACCCTCCGGGGTTGAGCCCCGGGCTTTCCCAGCTGACTTACAAGACCGCCTACGCGCCCTTTACGCCCAATAATTCCGAACAACGCTTGCCACCTACGTATTACCGCCGCCTCTGGCCCGTAGTTAC
+
CCCCCGGGGGGGGGGGGGGGGGGGGGGGGGGGGGGGGGGGGGGGGGGGEGGGGGGGGGGGGGGGGGGEFGGGGGGGGGGGGGGGGGGGGGGGGGGGGGGGGGGGGGGGGGGG>FG<EFGGGGGEGGFGGGGGGGGGGGGGGGGGGGGGGG8CBDGGGDGG9CFGGGGGGFGGGGEGGGGGEGDGGGGG?FGGGEECEECFCG+<<6C?67FFGCF+:7AFGGGGG<7>E<BG3>7C<GBGGGC*96CBF7+).7C/9()*)079><CF*7F)792++)117020((-60))(73330>42)
@M03506:14:000000000-AKVR1:1:1101:18383:4209 2:N:0:41
AGGACTACCCGGGTTTCTAATCCCGTTTGCTCCCCTGGCCTTCGTGCCTCAGTGTCAGGAACTGTCCAGAGACCCGCCTTCGCCACTGGTCTTCCTCATGAGCTCTACGCATTTCACTGCTACACCATGAATTCCAGTCTCCTCTCCAGTCCTCAAGCACCGCAGTATCGAATGCAGTTTCGGAGTTAAGCTCCGAAATTTCACACCCGACGTACAGCGCCACTTACGCACCCTTTACGCCCAATGAATCCGAACAACGCTTGCCCCCCCCGTATTACCGCGGCAGCTGGCACGGAGTTAG
+
CCCCCGFFFGGG>@FGGGFGGGFGEE<FCFA@FDEGF8E<FCF8C,B@6E8EFCGGGGG8EFEECCDEGGGFF7EFDGGEFGGEGFFE8CFFFG9FGECD?,?FBF<FGGG>@FGFFFGFGGGGGFGGFCFFGGGGDFDCFGFGFGFAEFGGGGD8EEB==CGECGFGGEFDFFGCDGC:,ACCCEFGGGE9F?8C6@DCGGG,:CG>797*=;C*BF>EG<?,0=AF=5)*/5;F3+)/8**>5+>6:;E558C558/:)7.9<<=>E@C@>D*<+6**(-(,((-)5)((/,-/))().
@M03506:14:000000000-AKVR1:1:1101:11230:4231 2:N:0:41
AGGACTACTCGGGTTTCTAATCCTGTTTGATCCCCACGCTGTTGCGCCTGAGCGTCAGATACGAGCCAGTGAGCCGCCTTCGCCACCGGTGTTCTTCCCAATATCTACGAATTTCACCTCTACACTGGGAATTCCACTCACCTCTCTCGTCCTCAAGCTAAACAGTTTCAATGGCAGTTCCGGAGTTGAGCTCCGGGCTTTCACCCCTGACTTGGATAGCCGCCTGCGCGCGCTTTACGCCCAGTCCTTCCGAACAACGCTAGCCCCCTTCGTATTACCGCGGCCGCTGGCCCGAAGTTAG
+
CCCCCGGGGGGGGGGGGGGGGGGGGGGGGFGGGGGGGGGGGGGFGGGGGGGGGGGGGGGGGGGGGGGGGGGGGGGGGGGGGGGGGGGGGGGGGGGGGGGGGGGGFGGGFEGGFGGFGG=FFEFGGGGFGCCFGFGCFFGGGGGGGGCFGGGGGFABDFGGGFGGD=EEFFFGCGD8EGGGGGGECEFFG7FCGGDECGGGF>,DD,4*48D+CFE?:8;9685?C*))75=5)8)96FBGDC*9*++*+2;>:5C<F6<C);39CFD>*8<7)2;835**-2(((((03)-(.-3))0)))
@M03506:14:000000000-AKVR1:1:1101:16556:4259 2:N:0:41
AGGACTACTGGGGTTTCTAATCCCGTTTGCTCCCCTGGCTTTCGCGCCTCAGCGTCAGAAGAGGTCCAGCGCGCCGCTTTCGCCACCGGTGTTCCTTCCGATATCTACGCATTTCACCGCTCCACCGGAAGTTCCGCACGCCCCTACCTCCCTCGAGGCTCACAGTATCAAAGGCACTTCCGCGGTTGAGCCGCGGGATTTCACCCCTGACTTTTGAGCCCGCCTACGCGCCCTTTAAGCCCAGTGATTCCGACCAACGTTCGCACGGTTCGTCTTCCCCCGGCCGCTGGCACGACCTTCC
+
CCCCCGGGGGGGGGGGGGFGGGGGGGGGGGGGGGGGGGGGGGGGGGGGGGGFGGGGEGGFGFGGGGGDDGGG>DGGGGGGGEGGGGGGGFEGGGGGFGGECFEGGGGGGG7FGGGAGFGG7FGEGGGEE:FGGGGGG>FGGGGGGGGG@FFEF>5BEDE,>CFFGGG;C@;<FEF,:,AFECGGGEE=?<??8E>CCEDG6C+@EFGFC*9>0CF799<CCCDGG37DED@ED@)96:@FFF**2+<*3CFF))1>*87A)<)71:E);)93)9**06F*,9(31(4)()-(9(())033,
@M03506:14:000000000-AKVR1:1:1101:10314:4267 2:N:0:41
AGGACTACCCGGGTTTCTAATCCCGTTCGCTCCCCTGGCTTTCGCGCCTCAGCGTCAGTAGGTGTCCAGCACGCCGCTTTCGCCACCGGCGTTCCTTCCGATATCTACGCATTTCACCGCTCCACCGGAAGCTCCGCATGCCCCTACACCCCTCGAGAATGGCAGTATCCACGGCAGTTCCCCGGTTGAGCCGGGGGATTTCACCACAGACTTGCCACTCCGCCTACGCGCCCTTTAAGCCCAGTGATTCCGAACAACGTTCGCCCCGTTCGTTTTACCGCTGCTGCTCGCTGCGACTCAC
+
CCCCCGGGGGGGC@FGGGGGGGGGGGGGGGGGGGGGGGFGGGGGGGGGGGGFGGGGGGGGGGGGGFGGGGFGGGGGGGGCGGGGEGGGGGEGGGGGGGGDGGDGGAEGGGGGGGGGGGGEEFGGGGGGGGGD,:@FGCEGGGGGGGGGGGGG8C:EE>8DCFG?E,>,22=FC5>8?F?FCFFGE8==?BCG*CC=:5AF6:7CC6C*56<*9DGGG*):<<DE3*)):)7=CBFG)*63AC179++90<CF:3<<*()18@:3***)*)9<)*2*+-9:((-())./)81()((1)0(),
@M03506:14:000000000-AKVR1:1:1101:23272:4271 2:N:0:41
AGGACTACAGGGGTTTCTAATCCCGTTTGCTCCCCTGGCCTTCGTGCCTCAGTGTCAGGAACTGTCCAGAGACCCGCCTTCGCCACTGGTCTTCCTCATGATCTCTACGCATTTCACTGCTACACCATGAATTCCAGTCTCCTCTCCAGTCCTCAAGCACGGCAGTATCGAATGCAATTTCGGAGTTATGCTCCGAGATTTCGCACCCGACTTACCACGCCACCTACGAACCCTTTACGCCCAATCAATCCGAACCACGCTTTAGACCTCCTCATTACCGCGGCTGCTCCCTCGCGTAGGG
+
CCCCCFGGGFFEGBCFGGGGGGGGGGGGGGGGDGGGGGGGGGGGGGGFFGGGGFCEDFFGGGGFFGGGGGFGGGFEGGGEGGGGGGGCGGGAFFGGGECFAEC<FGGGGGGE:BDFGGGGFGGGGGGGGFA,AEGGGGGGDCFGGG8;DGGGGGG8FCDDEEEGDGG9D=?:DFGGFGGCEGG868@DFCFEDDCG>>EG,+5:CG;9**;D*D9F+23997CF486?**)49;)2775EC53D**>0+?@AA)))2,*28))*28C?8)*.)0<C?9F56310---6))-(7(2>0)(((
@M03506:14:000000000-AKVR1:1:1101:14885:4281 2:N:0:41
AGGACTACTCGGGTTTCTAATCCTGTTTGCTCCCCTAGCTTTCGCGCCTCAGCGTCAGTTACTGTCCAGAAAGCCGCCTTCGCCACCGGTGTTCCTCCTGATATCTACGCATTTCACCGCTACACCAGGAATTCCGCTTTCCCCTCCAGTACTCCAGTTCGCCAGTTTTGGATGCAGGCTCTGGGCTAAGCCCAGAGTCTTCACATCCAACTTAGCGAACCGCCTACGCGCCCATTACGCCCCGTAATTCACCACAACGCTTTCCCCCCCCGTCTTTCCTCGGCCCCTGGCCCGCAGTTAC
+
CCCC@FEEEFEEGGCFEFGGGGGGDFGGGDFGG,CE@EE9CEGGGECG7@FFCGGEGGGFFFFGGGGGGGGDEE8CEEGG@EEDFFFFD>FCFGGFGGGEEGFGGGFDFGG>CFGGGCFGECFGGGCFD+AFFGGFGEDD=FDFGEEGGGAFGG,=,E>=E>CEEGG9D8EGGGFFFCEFFGAECF:CFGFG5@C>,<,=D+,<,,,14C4*=*9EDCBCDGGEDD;)=<E=1)0057)88*)11:?)+<+**6***()18))2:AF5*79).9*@+-8+-(((((,)()4,)-())0-))
@M03506:14:000000000-AKVR1:1:1101:14385:4300 2:N:0:41
AGGACTACCCGGGTTTCTAATCCCGTTTGCTCCCCTGGCTTTCGCTCCTCAGTGTCAGTGTTGGTCCAGGATGCCGCCTTCGCCACCGGTGTTCCTCCAGATATCTACGCATTTCACCGCTACACCTGGAATTCCGCATCCCTCTCCCAATCTCAAGCCATCCAGTATCAGACGCAGTTCCCCGGTTAAGCCGAGGGATTTCACGTCTTACTTAGTTGGCCACCTACGAGCCCTTCACGCCCATTAATTCCGAAACACGCTTGCCCCCCCCGTATTCCCCCGTCTACTTGCCCGGCGTGAC
+
CCCCCGGGGGGGG@FGGGGGGGFGGGGGEGDGDGGGCGGGGGGGGEGGGGGGGGGGCGFGFGGFFGCFDGDFFGGBCCFEGGGGGGGG7:FCFGGFGGGFCGGFGGGGFGCGGCDEGFEGGGGGFGEFFFFGFGFGGBCFFGGGFFGGG,@FFGFDCEFFGGGGGG;EFFF:EE+@CCFEFFCGDGG5A,98:CE589,8>CGGGGC=*+BB7+1>CDACC<3:F*8>=9AECF4*);5FGG5**<+*02C)5))/0(5C:)5**+;7C59)5/00+59*(((-((.*)*)5?19)))(((
@M03506:14:000000000-AKVR1:1:1101:23765:4315 2:N:0:41
AGGACTACTGGGGTATCTAATCCCGTTTGCTCCCCTGGCTTTCGCTCCTCAGTGTCAGTGTTGGTCCAGGATGCCGCCTTCGCCACCGGTGTTCCTCCAGATATCTACGCATTTCACCGCTACACCTGGAATTCCGCATCCCTCTCCCAAACTCAAGCCATCCAGTATCAGACGCAGTTCCCCAGTTAAGCTGAGGGATTTCACGTCTGATTTAGTTGGCCACCTACGAGCCCTTTACACCAAGTAATTCCGACCAACTCTCTCCCCCCCCTTACCACCGCCGCTCCTGTCTCGGAGTCTG
+
C@CCCGFGGGGGGGGG<<F<FGGGEDF8@CFFGFGGGGGGGGGDC@,@CFGGGGGGGAFAFFFGG<EDGGG?F<FFEGGG@<C@FGGD>B>BFDFGGGFEFFCGFFGG7:CCFFCGGGGGCF7FFCF8<F8AE?E<@EFEFGGG8=DFGGC?@=D?EDGDCFGGFF,>E8CFGEG69>@CFGFC:@A,EDF=8,@@8C:CF9;7,4;CG++=<C?F7:ACDFC,9*/)*2?*9AAC3D+>9**9:+;1:+5;5)2)/(03@)2*2*27?3)))*+++)01((,(((,728:)/5,))0()-
@M03506:14:000000000-AKVR1:1:1101:16592:4362 2:N:0:41
AGGACTACTGGGGTTTCTAATCCCATTCGCTACCCTAGCTTTCGTTCCTCAGCGTCAGTTACAGCCCAGCAAGTCGCTTGCGCCACCGGTGTTCTTCCCAATATCTACGCATTTCACCGCTACACTGGGAATTCCACTTGCCTCTACTGCACTCGAGTCTGCCAGTATCCAATGCGGTCCCAGGGTTGAGCCCCAGTCGTTAACATCAGACTTAACAAACCGCCTACGAACTCTTTACGCCCAACAAAACCGGACAACGTTTGCCTCCTACCTCTTACCCCGGCTGCTGGCCCGGTGTTAG
+
CCCCCGGGGGGGGGGGCGEGGGDFCEFGGGGGGGGGGGGG9FFGGGGFGGFGGCGEGGGGGFGFGGGGGGECEGGGGGGGGGGGGGGGGGDEGFGGGFGF<FGGGGGGGGCFGGFGGGGGECGGGAFGGGGGCFGGGCFFGGGDFDFGFGGGFD8>8DCGGGGGGGG=EFGGCDFGGGEGGGGCEFCEFGFGGG5EEF*@E*8A2:E9CFGG,=DF+;*;84CCC4A>GGD:@+17<GEEGGD3*1*=*<*).)9CF1)/).)**03)*/0)**0++)/2((-3(,()346(),()070.-
@M03506:14:000000000-AKVR1:1:1101:14461:4368 2:N:0:41
AGGACTACTCGGGTTTCTAATCCCGTTTGCTCCCCTGGCTTTCGCGCCTCAGCGTCAGTACCGGTCCAGGATGCCGCCTTCGCCACCGGTGTTCCTCCAGATATCTACGCATTTCACCGCTACACCTGGAATTCCGCATCCCTCTCCCGGATTCAAGCCTTCCAGTATCGGACGCAGTTCCCGGGTTGAGCCCGGGGATTTCACGTTCGACTTAGAAGGCCGCCTACGCGCCCTTTACTCCCAGTGATTCCGAACCGCCCTCGCCCCCCCCGGATTACCCGCGCTCGCGGCCACGCCTTTC
+
CCCCCGGGGGGGDGGGGGGGGGGGGGGGGGGGGGGGGGGGGGGGGGGGGGGGGDEGGGGGFEFGGGGGGGGGGGGGGGGGGGGGGGGGGGGEFAFGFGGGCCFGGGGGGGGGCFGGGGGGEGGGCGG8<,A?EFGFGGGEFGFGGGFGG@C>BDFGAFGGGFGA93,@E6:@E8C5*>,>>FE5CE*5>FECGDGDD*=*++5<5::CE57DCC77:+);<CG7**))11)/9)5D9F*<8=**2++*33997)1))():)<)79*?>/7))))/2+.*<((((((,)()3-)-3)))())
@M03506:14:000000000-AKVR1:1:1101:5618:4384 2:N:0:41
AGGACTACTCGGGTTTCTAATCCTGTTTGCTCCCCACGCTTTCGTGCATGAGCGTCAGTGTTAGCCCAGGGGGCTGCCTTCGCCATCGGTGTTCCTCCAGATCTCTACGCATTTCACTGCTACACCTGGAATTCCACCCCCCTCTGCCACACTCCAGCCTATCAGTTACAAGCGCAGTTCCCAGGTTAAGCCCGGGGATTTCACACCTGTCTTAATAGACCGCCTGCGCACGCTTTCCGCCCAGTAATTCCGATTAACGCCTGCACCCTACGTATTACCGCGGCTGCTGGCCCGTCGTTAA
+
CCCCCGGGGGGGGGDGGGGGGGGGGGGGGGGGGGGGGGGGGGGGGGEFFGGGGGGGGGGGGGGGGDGGGGGGGGGGGGGGGGGGGGGGGGGGGGGGGGGGGGGGGGGGGGGGGGGGGGGGGGGGGGGGGGGGGGGFGGGGGGGGGGGGGGGGGGGGGGGGGGGGFGGGGG9FECDECEAGGGFF5DAACGGGGDEEGCGGGGGGGGGGGGGGGGGG7@AG;<<E37:DG:BCD>B3-27=EGGGGFEF7CE:3>7G*<CG3:>F4@6@CFC:<FD8+:8*36027(-/39((021/57(4(
@M03506:14:000000000-AKVR1:1:1101:18947:4406 2:N:0:41
AGGACTACTCGGGTTTCTAATCTCGTTTGCTCCCCTGCCTTTCGCTCCTCAGTGTCATTCCCGGTCCAGGATGCCGCCTTCGCCACCGGTGTTCCTCCAGATATCTCCGCATTTCACCGCTACCCCTGGAATCCCGCATCCCACCCCCGAACTCAAGCCATCCAGTTTCATACCCAGTCCCGCGGTTACGCCGCGGCTTTCCCCGCTCGACTTACTTTCCCTCCCCCGAGCCTTTCACCCCCCCCAATCCCTCACCCACCTTGCCCCCCCCCTCTTACCCGGCCCGCGGGCCCGGCCTTCC
+
@C@C@C@@@EFGFFF7CCEFEG6,@FFCEC<CEG7@F,;FFEE6F:EFFC9F,6<C,,<,<,B@@CC<EGGC<F<+@6:@,:FC,8CB@F7F?@9@F<EF9=5:,,59@74BFAA,CF7F+++,9CDF7EAF,FF=C++@F=,8+@CC88+@,@D,39CFGGF6<E,7,,,@,,,,,7,,>*7>ECCECE@E8*:8***35?933*/2*)1*1?+<***3**01**.)*))2**1*)0*2?*//)1*0*0<)).7**(1:)6*2*0;):57)7DGC+4)+(-(-(4()()(-5(,))).,(
@M03506:14:000000000-AKVR1:1:1101:12629:4418 2:N:0:41
AGGACTACAGGGGTTTCTAATCCTGTTTGCTCCCCACGCTTTCGCGCCTCAGCGTCAGTTACGGTCCAGAAAGTCGCCTTCGCCACTGGTGTTCCTCCACATCTCTACGCATTTCACCGCTACACGTGGAATTCCACTTTCCTCTCCCGCACTCAAGTCAACCAGTTTTCGATGCGACCCGGGGTTGAGCCCCGGGATTAAACACCAAACTTAATTGACCGCCTGCGCGCGCTTTACGCCCAATAATTCCGGACAACGCTTGCCCCCTACGTATTACCGCGGCTGCCGGCACGTAGTTCGC
+
CCCCCGGGGGGGGGGGGGGGGGGGGGGGGGGGGGGGGGGGGGGGGGGGGGGGGGGGGGGGFGGGGGGGGGGGGGGGGGGGGGGGGGGGGGGGGGGGGGGGGGGGGGGGGGGGGGGGGGGGGGGGGGGGGGGGGGGGGGGGGGGGGGGGGGGGGGGG9@FGGGGGGGGGGGGGGGGGDGGGGGGC*BEFFFFCEGGGGGFGGGC+:CGGCDGDG7FEF7AGCDGG3<7>EGBGDDF*:GFEGGFFFFGFGGG))5C<*,/:>)769FG@57C56:C+@<)/(499((()(8(93:2*7@--0
@M03506:14:000000000-AKVR1:1:1101:9760:4422 2:N:0:41
AGGACTACTGGGGTTTCTAATCCCGTTCGCTCCCCTAGCTTTCGCGCTTCAGCGTCAGTGTCAGCCCAGCAACCCGCCTTCGCCGCAGGTGTTCCTCTCGATATCTACGCATTTCACCGCTACACCGAGAATTCCAGTTGCCCCTTCTGCACTCTAGCCCCGCAGTATCGATTGACCTTTCCGGGTTAAGCCCGGAGATTTCACAACCGACTTGCGGTGGACGCCTACGCGCCCTTTACGCCCAGCAAATCCGAACAACTCTTCCTCCCCCCGCATTACCCCGGCCGCTGGTCCGGGTCTG
+
CCCCCGGGGGGGDGGGGGGGGGGGGFGGGGGFEFGGGGGGGGGGGGGGGDGGGGGGGGGGGGGGGGGGFGFFGGGGGGGGGGGGGGGGGGDGGGGGGGGGFGGEGEFGB7?FFGGGGGDGF:FFGGGGFGCGGFF,CFFFGGG83@EFGG;FFGGGCGFG>CGG*@;EGG8F,3,EFDC@GGGGDGC5D9,>FG5=E=FEFGFFFCED=<)/:*;5):)/*2)199>?*)8E<)<*5**/;*7*>*2)3+29).1)7(1+7***0+08*5)7))**;)10((((2((0()((*)-)))(((
@M03506:14:000000000-AKVR1:1:1101:15854:4449 2:N:0:41
AGGACTACTCGGGTTTCTAATCCCGTTCGCTCCCCTAGCTTTCGCGCCTCAGCGTCAGTGTCGGCCCAGCAACCCGCCTTCGCCGCAGGTGTTCCTCTTGATATCTACGCATTTCACCGCTACACCAAGAATTCCAGTTGCCCCTTCCGCACTCTAGCCGCACAGTATCAGTTGACCTTTCCGAGTTAAGCTCGGAGATTTCACAACTGACTTTTGCTGGCCGCCTACGCGCCCTTTACGCCCAGTAAATCCGACCAACGCTTGCCCCCCCCGTATTACCGCGGCTGCTGGCACGGAGGTA
+
CCCCCGGGGGGGGGDEGGGCFGGGGGGGGGGGGGGGGCFGGGFGGGGGGGGGGGGGGGEGGGGGGGGGGEFGGGGGGGGGGGGGGGGGGGGFEFGGGGGGGFFGGCFFGGGEGGGGGGGGGDGGGFGFGGFGGGE9FGGCFGGGGGGGGGGG6FGEAEFGGCEGFG9>DCGE7EFGGGGFFGG>C*:=FCF,?EG5=CEFFDFGGEDG67DGF7+7=7AGGGGGC73A5)7:<>3<:*9887)9*<<*<:<F)7)5)(/*)0)17+<7EDD>55*0+61+((,(4(,7:)(35)()).,4,
@M03506:14:000000000-AKVR1:1:1101:15330:4459 2:N:0:41
AGGACTACCCGGGTTTCTAATCCTGTTTGCTCCCCACGCTTTCGTGCCTCAGCGTCAGTAACGGGCCAGTGAGCCGCCTTCGCCACTGGTGTTCTTGCGAATATCTACGAATTTCACCTCTACACTCGCAGTTCCACTCACCTTTCCCGTACTCAAGATCCTCAGTATCAAAGGCAGTTCTGGAGTTGAGCTCCAGGATTTCACCCCTGACTTAAAGACCCGCCTACGCACCCTTTACGCCCAGTGATTCCGAGCAACGCTAGCCCCCTCCGTATTACCCAGGCTGCTTGCCCGAAGTTGG
+
CCCCCGGGGGGGGGGGGGGGGGGGGGGGGGGGGGGGGGGGGGGGGGGGGGGFGGGGGGGGGGGGGGGGGGGGGGGGGGGGGGGGGGGGGGGGGGGFFGGGGGGGGGGGGGFGGGGGGGGGGGGGGGGFEDGGGGGGGGGGGGGGGGGGGGGGGGFFEG?GGF9,=DFFFGGEGGGDEFCFGFG9@DGF7@>7@@D@:53@,<CFF5?EF*CFGFA<279=?)8CCCA>GDEGGFF49D)88=580A>8+B+)8)><D?)>B3)CF6E5C777><@C+.1+)((4((4))042:(,)).4.(
@M03506:14:000000000-AKVR1:1:1101:7056:4470 2:N:0:41
AGGACTACTCGGTTTTCTAATCCTGTTTGCTCCCCACGCTTTCGCACATCAGCGTCAATGCCGGTCCAGTGAGCCGCCTTCGCCACTGGTGTTCTTCCGAATATCTACGAATTTCACCTCTACACTCGGAATTCCACTCACCTCTCCCGGATTCAAGCGATGCAGTTTTAAAGGCAGTTCCGGGGTTGAGCCCCGGGCTTGCACCTCTAACTTGCCACGCCGCCTACGCCTGCTTTACGCCCAGTAATTTCGAACTACGCTACCTCCGCACGTTTTACCGTGGCTGCGGGACCGGCGTATG
+
CCCCC@EAC<@F6BFFGAAE<EFFGEGAFGAFGGGGGGGGEFAFGGGC,CFCC@FCE7CECGGD@:@CF@<FGGGFEEF:FDEGDFFDGF<FFAECFFCCB:7F<FFFFG<FFGGGGCE,AFFAF?8+4C+A:?E9FFEFFC@ECCDFC++CC?:DG98=,=C9==E,CD,8<,@>C,@;,:@*:B*78BFCF?CE*::/**>A?,,,030+<:F+:0:55)9=3*;)21)74/**):3/:*196?7@E77)55**24/*.7)9*3@.*.15)**1+4//((32((()()(,0(-)0)(((
@M03506:14:000000000-AKVR1:1:1101:7865:4486 2:N:0:41
AGGACTACTGGGGTTTCTAATCCCGTTCGCTCCCCTAGCTTTCGCGCTTCAGCGTCAGTGTCAGCCCAGCAACCCGCCTTCGCCGCAGGTGTTCCTCTCGATATCTACGCATTTCACCGCTACACCGAGAATTCCAGTTGCCCCTTCTGCACTCTAGCCCCGCAGTATCGATTGACCTTTCCGGGTTAAGCCCGGCGATTTCACAACCGACCTGCGGTGGCCGCCTACGCCCCCTTTCCGCCCAGTAAATCCCAACAACGCTTGCTCCCCCCCTATTACCGTCGCTGCTGGCCCGGTGTTC
+
CCCCCGGGGGGGGEGFGGGGGGGGGGGGGG@CFGGGGGGGGGGGGGGGGGGGGGDGGGGGGGGGGGGCFGGGGGDGGGGGGFGGGGEGGFFGGGFBFFGGGGGGGGGFFGDF7FGGGFGGECGGFGEDC7FCDGGFFDF;FBEFGDE,@FDF9D9D;DD?>CGGD:EGGGG:DF,@<EEGGGC>CEEGGDE@FEG*/=:/AD+5AFGCCDG3:*@C3/8EFFD5<<)0*))197@42*9C559*5++1++<6)0*9*(/*80<*50:?85DB))*+0-124,((((,0,0(()4().)-()
@M03506:14:000000000-AKVR1:1:1101:12297:4487 2:N:0:41
AGGACTACCCGGGTTTCTAATCCCGTTTGCTCCCCTAGCTTTCGCGCCTCAGCGTCAATGCCGGTCCAGGATGCCGCCTTCGCCACCGGTGTTCCTCCAGATATCTACGCATTTCACCGCTACACCTGGAATTCCGCATCCCTCTCCCGGATTCAAGCCCGCCAGTATCGGCCGCAGTTCCCGAGTTGAGCTCGGGGATTTCACGTTCGACTTAGCGGGCCGCCTACGCCCCCTTTACTCCCAGTAATTCCGAACAACGCTTGCCCCCCCTGTATTTCCGCGGCTGCTGCCCCAGCGTTAG
+
CCCCCGGGGGGGGFGGGGGGGGGGGGGGGGGGGGFG8FGGGFGGGDGGGGGGGGGGDCFFGGGGGGGGGGFGGGGGGGGGGGGGGGGGGGGEGGGCFGGGFGGGGGGGFDGGGGGGGGGGG7FEFGGGCFEFFEAAFGGGGGDGGGFGGCCC8?EG9DFGGEEC8EGFGCEE>>*1;B<FCFEB:FGF7FGCGEEEE==*>:CEC66;*>CD=G79CG3ED3CCD55):)5:DD@G27*<CGFF>FGF00<).5DC9()2)))7*<C;*0))9033+-9*301(,42/4*((0(-*.)4((
@M03506:14:000000000-AKVR1:1:1101:11266:4499 2:N:0:41
AGGACTACTCGGGTTTCTAATCCCGTTTGCTCCCCTGGCCTTCGCGCCTCAGCGTCAGGAACTGTCCAGAGATCCGCCTTCGCCACTGGTCTTCCTCACGATATCTACGCATTTCACTGCTACACCGTGAATTCCAATCTCCTCTCCAGTCCTCAAGCAAAGCAGTATCCAGTGCAGTTTAGGATTTGAGCTCCTAGATTTCACCCCAGACTTCCCCCGCCGCCTACGCGCCCTTTACCCCCAATGAATCCGAACCACCCTTGAGTCCCCTTTATCACCGCGTCTGCGGGCCACGAGTTAG
+
CCCCCGGGGGGGGGGGGGGGGGGGGGGGGGGGGGGGGGGGGGGGGGGGGGGGGGGGGGGGGFGFGGGGGGGGGGGGGGGGGGGGGGGGGGGGGGGGGGGGGFGEGGGGGGGGGGGGGGFGGGFGGGGGGGCFAEGG9FGFGFGGGGGFG;9@FGGFCEG8@?F8EAEDGFFF@EFFGGGFAF8=,3=9F+D;FFG,,,3=@CGE,544***4,+,5*0*1//758*0/:)5:C:86.7*+=5)1*++++?8):)))*4**0).*0+3*3.*0)*0A+6:*(,((,())()(,0--))0())
@M03506:14:000000000-AKVR1:1:1101:8522:4509 2:N:0:41
AGGACTACTCGGGTTTCTAATCCCGTTCGCTCCCTTAGCTTTCGCGCCTCAGCGTCAGTGTCGGCCCAGCAACCCGCCTTCGCCGCAGATGTTCCTCTTGATATCTACGCATTTCACCGCTACACCAAGAATTCCGGTTGCCCCTTCCGCACTCTAGCCCCGCAGTACCAGTTGACCTTTCCGAGTTAAGCTCGGAGCTTTCACAACTGACTTGCGGAGGCCGCCTACGCGCCCTTTACGCCCAGTAAATCCGCACAACGCTTGCTCCCCCCGTATTACCGCGGCTGCTGGCCCGGCGTTC
+
CCCCCGGGGGGGGFGGGGGGGGGGGGGGGGGGGGGGGGGGGGGGGGGGGGGGGGGGGGGGGGGGGGGGGGGGGGGGGGGGGGGGGGGGGFGGGGGGGGGGGGBFGGGGGGGGGGGFGFCGGGGGGGGGGGGGGGGDGGGGGGGGGGGGEC8CBE9E;CFGCGGGG>FGGGGCGG9FGGGCEC78?EEDCFF;B8EEE5:F9C;FGCGGFGGD::CCCGAE<C<EGD:F573:C7)2:*=;E=3/9C9*C+@F>.1/<7C7@35*>+A<8>CE5750<)8C(,399115)9.1.8()).72(
@M03506:14:000000000-AKVR1:1:1101:15909:4524 2:N:0:41
AGGACTACACGGGTTTCTAATCCTGTTTGCTCCCCTAGCTTTCGTGCCTCAGTGTCAGGAGTTGTCCAGGGACTCGCCTTCGCCACGGGTGTTCCACTTGATATCTACGAATTTCACTGCTACACCAAGTATTCCATTCGCCCCTCCAACCCTCTAGCCGAATAGTATCCGATGCTGTTTCCGCGTTAGGCACGGCGATTTCACATCCTGCTTACCCGGCCCCATACGCAGCCTTTTCCCCCACCGACATCCCAACACCCATGGGACATTTCTTGTGCCCCATGCGCGCGCCACGAGCTAA
+
CCCC8FFGGGG7B6CCGEFFFGGF<,@E<,CF<,7,6,EFGAF7,CFFDFCGGGGFCEGG:CF<CCEFEC@@C,C,+@,,9CC:@,++@@FFEGG9FFGFGEFFCEGCG7,BFF9<F,?9A,A=FC7FFEFGAFGA,@;,8B4=+4+,4,>6BF,=DC838C8D,,,3,,6+=C+3,7,,6,4+45:+*4D,,3**44;**5:5,,0,4*;0:+,,;76CD))70*082*)*1.;*.19>9EC/*/*)**2))0***(*10.)*7*0)0**0/*23+)*2((,((,,)(021)(-15)-))
@M03506:14:000000000-AKVR1:1:1101:25316:4541 2:N:0:41
AGGACTACCCGGGTTTCTAATCCCGTTTGCTCCCCTGGCCTTCGTGCCTCAGTGTCAGTAACTGTCCAGAGATTCGCCTTCGCCACTGGTCTTCCTTACGATATCTACGCATTTCACCGCTACACCGTAAATTCCAATCTCCTCTCCAGTACACGATCACCGCAGTATCAAGTCCAGTTTCGGGGTTGAGCCCACATATTTCACACCTGACTTACGGCGCCACCTACCCACCCTTTACGCCCAAACAATCCGAACATCGTCGGAACCCTCTGAACTACCCCGACACCGTGCCCTCAGTTCA
+
CC?CCFGGGGGG+6,8CEF@FFGG@F,FCGG<AF;CD<<CFGFCF?FF<,CFEACFFF9C<CF<CEEFF<FFDE,,8@@FG7FFGGEF8FFGFGFGFD,46B:><F<FD+,B@5C,,CC@CEFGFDGE?CCB;E9F<??BEC,>EGDCFEEA=3@@+43DFC6+3@;>E,>,=,,7,62=3++++5:+,@,8*,**,73,3?:C,,:9=CCFC89:**)48<D5*6=)=*.=*2)26+)*3=****/;+?63.595*)1*).)1***)*0*/*0+<9).24(,(((-).)4()(,*)*-).
@M03506:14:000000000-AKVR1:1:1101:17935:4544 2:N:0:41
AGGACTACTGGGGTTTCTAATCCTGTTTGCTACCCACGCTTTCGTGTCCCAGCGTCAGCAATGGTCCAGAACGCTGTCTACACCACAGGTGTCCCTCCTGATATCTACGCATTTCACCGCTACACCAGGAATTCCGTTTACCTATCCCATCCTCAATCATTCCATTTTCTAGCGCACCCTCCCAGTTGAGCCGGAAGATTTCACACCCGACTTAGAGCACCGCCTACACACTCTTTACGCCCAGCAATTCCGTACTACGTCCGCCGACCACCTATTACCGCCGCTGCGGGCATGGAGTGAG
+
CC@<C<<C-6-EFFC7FFCEA<,6,;EF<@CE9,CA@76,89<FG<FG,,;,,@F,F,,,;;,E9,:6C,:,6,BF@@<ECF8FC<<,,E,:FF6B6,:EDC,,,,5,,@4,F9E,,,@F@B:=?,+,4+A=AF;=55EFF,,9,,,6D=,,@A,4,@DE9C6E8,77=3@,=>E+=+CDD==,,@=7:,>8+@++*,@:<@EF;EC*4;D74:5>2=6,3))**//),*),;86+<>B5C79*77**099)).2*+)/20)))***)/0*))*2<+.9C9((-((()-.4(),(*)0())
@M03506:14:000000000-AKVR1:1:1101:13598:4556 2:N:0:41
AGGACTACTCGGGTTTCTAATCCTGTTCGCTCCCCACGCTTTCGCTCCTCAGCGTCAGTATCGGCCCAGAGACCCGCCTTCGCCACCGGTGTTCCTCCTGATATCTGCGCATTTCACCGCTACACCAGGAATTCCAGTCTCCCCTGCCGAACTCAAGTGATGCCCGTATCGACCGCACGCTCCCAGTTAAGCTGAAAGTTTTCACGGCCGACGCGACACACCGCCTACGAGCTCTTTACGCCCACTAATTCCGGACACCGCTCGCCCCCTACGGGTTTCCGCGCCCGCTGGCCCGGTGTGG
+
CCCCCGGGGGGGGGGGGGGGGGGGGGGGGGGGGGGGGGGGGGGGGGGGGGGGGGGGGGGGGGGGGGGGGGGGGGGGGGGGGGGGGGGGGEGGGGGGGGGGGGGGGGGGGGGDGGGGGGGGGGGGGG7FF+EFGGGGGGGGGGFEFEFGG7=EFGGFFGGGFFGGGGGGGGE<EGCEEGCG*==F8CGGGGCEDGFFGFGG@FG+>F5E=975CDD8D<>?7<):)7).//8=766:<*9*855**2<6<@79)73)9(9:B05)C*85C5555****(*31:>9((()()((0(())0-(-
@M03506:14:000000000-AKVR1:1:1101:15775:4558 2:N:0:41
AGGACTACCCGGGTTTCTAATCCCGTTTGCTACCCTAGCTTTCGCGCCTCAGCGTCAGTGTCAGCCTAGCAACCCGCCTTCGCCTCAGGTGTTCCTCTCGATATCTACGCATTTCACCGCTACACCGAGAATTCCGATTGCCCTTTCTGCACTCTAGCATGACAGTATCACTTGGCCGCTCCGAGTTAAGCCCGGAGATTTCACAAGTGACTTATTACGCCGCCTACGCGCCCTTTACGCCCAGTAAATCCGACCAACGCTTGGTCCCTACGTATTACCGCGCCTGCTCGCACGTGGTTAT
+
CCCCCGGGDGGGGGGGGGGGGGGGGGGGGGGGGGDGGGGGGGGGGGGGDGGGGGGGGGGFGGGGGGGGGGGGGGGGDGGGGGGGGGGGGGGGGGG9FFFGGGGGGCFFGGGFEFGFFGGGGGGGGGGCEC?FGGGGGGEDCFGGGG9EFCD?FGFGGGFDCFGGGGGGGFF,DEGGGGGGD>C8EGGGFCGEGG5=5CCFFGGGFD5@C=@F91B>=FF=))/255A)/15/9:4C<D3CEC37*0<BC788D)))9(**)0537+38EFGEFFFC<48599(,,((0).3,7,(/))-))
@M03506:14:000000000-AKVR1:1:1101:5535:4578 2:N:0:41
AGGACTACTAGGGTTTCTAATCCTGTTTGCTCCCCTAGCTTTCGTGCCTCAGCGTCAGTTTCTGTCCAGGTAGCCGCCTTCGCCACCGGTGTTCCTCCTGATATCTACGCATTTCACCGCTACACCAGGAATTCCGCTACCCACTCCAGAACTCTAGCCCGTCAGTTTTGAATGCACACTCTGGGTTGAGCCCAGAGATTTCACAAGTGACTTATCGAACCGCCTACGCTCCCTCTACGCCCAATCATTCCGAACAACGCCCGCCCCCCTCGTATTTTCGCGGTCGCTGGCCAGAAGTTAG
+
CC@BCGGFF9FEF@C@F<FFGGGECGD<,;ECG@EGGCGDFGGCG@@FFFG@@BC:6BEG9FCEFFCEFGEF@CE:CCFGFDGF:FFEDCEFGEGGFCFGGC9FDFFG7F:CBFGG9??FCCGCGAFC>+FF8EGFBFGGGF,@DG8D?9FEFFFGFC8@E+=C=6=DC?+@C=;E,>==DEFF6:@CCCCE88,:87;CGGGA:<@FFGGGC>@9*3;C9D)?DDF55*87FF4;)1):C5*10*514?9)8>DGF()*)))97CEF*7>:@**++)/*(-(((41@(7(4)-(2)/)))
@M03506:14:000000000-AKVR1:1:1101:10842:4592 2:N:0:41
AGGACTACTCGGGTTTCTAATCCCGTTTGCTCCCCTAGCTTTCGCGCCTCAGCGTCTAGAACAGGCCAGGAAGTCGCCTTCGCCACTGGTGTTCCTCCCGATATCTACGCATTTCACCACTACACCGGGAATTCCACTTCCCTCTCCTGCCTTCGAGTCGATCAGTATCGCGTGACCCTCCCCAGTTGAGCCGGGGGCTTTCACACGCGACTTGAACGACCGCCTGCGCGCCCTCTACGCCCCCTAACTCCGGACACCGTCTTCCACCCCTGCATTACCGCGCCCTCTCTCACGTCTTTAG
+
CCCCCGGGGGGGGGGGGGGGGGGGGGGGGGGGGGGGGGGGGGGGGGGGGGFGGGGGGDFFGGFGFGGGGGGGGGGGGGGGGGGGGGGGGGGGGGGGGGGGGEDGGGGGGGFGCGGGGFFGGGGGGGGEGG@AEFGDGGGGGGGGGGCGGGGCGGGG8FGCGEGG?EBCGEEEGGCCCCFGGGGCEF7CFGEDE58CDEEF0:CE9C5:E)93CFFFC4):D)9>D3>):3>*9;)*-*08:*))):E)0<8>>37)*-)*)0)22+37*)*.)2+0+)0/43(-,(()(*.)*(.*)0)))
@M03506:14:000000000-AKVR1:1:1101:8931:4606 2:N:0:41
AGGACTACTCGGGTTTCTAATCCTGTTTGCTACCCACGCTTTCGCTCCTCAGCGTCAGTACCGGCCCAGAGTGCCGCCTTCGCCGCCGGTGTTCCTCCTGATATCTGCGCATTTCACCGCTACACCAGGAATTCCACACTCCCCTACCGGACTCAAGTCATCGCAGTATCGAATGGCGTCTCACAGTTGAGCCTGGTGTTTTCACATCCGCCTTTCGAAACCGCCTACGTGCTCTTTACGCCCAATAAATCCGGCCAACCCTCGCCCCCTACGTGCTACCGGCGACGCTTGTCCGGCGGTC
+
CCCCCFGGGGGGGGGGGGGGGFGGGGGGGGGGGGGGGGGGGGGGGGGGGGGGGGGGGGGGDGGGGGGEGGDGGGGGGGGGGGGGGGGGGFGGGGFFGFGGE<EFGGGGGD>FGGGFAEFG7>FEGGGGGGGGFBGDDGG8DBFGGGGGGDDG+:E6@@DGGC@ECGGGCF5FFGGGG**41=,,5?>,>@,?<:6C,;=*ADG79F7+:***=/+175):>59C5*0)*2)299=DA7@*/*)*12+/0+<)87)791*:).<)/1*.85*857;*;6/0(((-((-)()(.*.-9))(--
@M03506:14:000000000-AKVR1:1:1101:16010:4621 2:N:0:41
AGGACTACTAGGGTTTCTAATCCCGTTTGCTCCCCTGGCTTTCGCTCCTCAGCGTCAGTATCGGTCCAGGATGCCGCCTTCGCCACCGGTGTTCCTCCAGATATCTACGCATTTCACCGCTACACCTGGAATTCCGCATCCCTCTCCCGAACTCAAGCCATCCAGTATCAGACGCAGTTCCCCGGTTAAGCCGAGGGATTTCACGTCTGACTTAGTTGGCCACCTACGAGCCCTTTACGCCCAGTAATTCCGAACAACGCTTGCCCCCCCCGTCTTCCCGCGGCTGCTGGCCCGGCGTTTT
+
CCCCCGGGG<FGGGGGGGGGGGGGGGGGGGGGGGGGGGGGGGGGGDGGGGGGGGGGGGGGGGGGGGGGGGGGGGGGGGGGGGGGGGGGGGGGGGGGGGGGGGGGGGGGGGGGGGGGGGGGGGGGGGGGGGGGGGGGGGGGGGGGGFGGGGGGGGG8FGGG9?FGCEFGGGGGGGGEGGGCFFGEGECC7?FFGGDEGGEFGGFGGFGG58CDFGGGGFFGFFFGGGFFED3>C4FGFGB=CC<C*+:7<F?F>>5)C:55>D)7FGGBEFGB>**/+.7*-,((,11))02(5>F)85,((
@M03506:14:000000000-AKVR1:1:1101:22125:4631 2:N:0:41
AGGACTACTCGGGTATCTAATCCCGTTTGCTCCCCTGGCCTTCGTGCCTCAGTGTCAGGAACTGTCCAGAGACCCCCCTTCGCCACTGGTCTTCCTCATGATCTCTACGCATTTCACTGCTACACCGGGAATTCCAGTCTCCTCTCCTATACTCAAGCTACGCAGTATGAGGAGCAGGTCCCCGGTTGTCCCGGGCGATTTAACACCCCACTTATTTAGCCGCCTACGCTCCCTCTACGCCCCGTCCTTCCGACTACCCCTTGCCCCCCCCGTCCGCCCGCGTCTGCTGCACCGCGGTTCT
+
6A@CCGGGGGGGCFEGGGFFGGGGEFGGGGFGGGGGFFGCFCG8FFDGGGGGGDEFG98FFFFFFDFGFFGGGDG,@CGGFFGGGGG?F?DFAFFGFFCFAFG9?EEG7@CG7ADFFAF9FGGCGGGGG>EFGGGGGGGAFGGGGGFFGGGGFFFF,=@E,++=+@,3,7,:,363A+=,@@D6?EGC:,3EEG>**1**4+25D?=E559*<=,4:71,0))=*:555*2=CF)*)2:CEG)/1**7++;>)))1*(**00.9*+;5?>C).****-759233<1)/)*.(8((907(()
@M03506:14:000000000-AKVR1:1:1101:17327:4636 2:N:0:41
AGGACTACTCGGGTTTCTAATCCCGTTTGCTCCCCTGGCTTTCGCGCCTCAGCGTCAGTGCCGGTCCAGGATGCCGCCTTCGCCACCGGTGTTCCTCCAGATATCTACGCATTTACCCGCTACACCTGGAATTCCGCATCCCTCTCCCAGATTCAAGCCTTCCAGTATCGGACGCAGTTCCCGGGTTGAGCCCGCGGATTTCACGTTCGACTTAGAAGGCCGCCTCCGCGCCGTTTACGCCCAGTAATTCCGAACAACGGTTGCCCCCTTTGTTTTACCGCGCCCTCGTGCACAGGTGTAC
+
BCCCCGGG<ECFGECCFEFFFGFGGGGGCEFFFGGCCFE<FGGGGGDGDGCEGDFCCGEC,EFGEGGGGG<,CFFEEBEGG6FEEGFD77>F@FFFFF<EFFA9FF<FFGGG7@5,CE=CFCE@F=,AF?FGGDCFFFBB=3>@,,,763,@EEGF,,6,;<:C,@,,@CG:C5C***7;?448;EGG,BC,6:*4=C=5C:+>5*2674/:5++>:>7E*9729*8>E:8>77)9:GFGEE3<>9+1+0<)75754:)*0009:CCE5)00/**23)//(((-((,.-0-(/)(**)54)
@M03506:14:000000000-AKVR1:1:1101:13796:4644 2:N:0:41
AGGACTACTCGGGTTTCTAATCCCGTTCGCTCCCCTAGCTTTCGCGCCTCAGCGTCAGTGTCGGCCCAGCAACCCGCCTTCGCCGCAGGTGTTCCTCTTGATATCTACGCATTTCACCGCTACACCAAGAATTCCAGTTGCCCCTTCCGCACTCTAGCCCCGCAGTATCAGTTGACCTTTCCGAGTTAAGCTCGGAGATTTCACAACTGACTTGCGGAGGCCGCCGACGCGCCCTTTACGCCCAGTAATCCCGACCCACGCTTCCTCCCCCCGTCTTACCTCGCCCGCGGCCCTGGAGCTG
+
ACCC@<@E<EFG@FF7FEGEGGAGGGGFEGDGGGFFF<DFGFFEFEGGE:FFEB@C:C@FFGGGGGE:<AFFGGDCEEFCFDEF@CCFFEGG7CFEFGAF9FG@FE<BF7:CGGGGGFEFG=FBFGFC<FFFADFGGGC=ECB=D=F,CEBEB89BCED:>9EEGC;>:EEAAF93@FG9DAE5:FE7C,??CEGEEECE,=@@F,=++*;DFCC*)/):C*/2))0):9)1/.70)***8:99732*03C:)))))(**.0)*02C?C))7)1*/*)13))43((,.()-()((*).(3(
@M03506:14:000000000-AKVR1:1:1101:17456:4649 2:N:0:41
AGGACTACTCGGGTTTCTAATCCCGTTCGCTCCCCTGGCTTTCGCGCCTCAGCGTCAGTGTCGGCCCAGCAACCCGCCTTCGCCGCAGGTGTTCCTCTCGATATCTACGCATTTCACCGCTACACCGAGAATTCCAGTTGCCCCTTCCGCACTCTAGTCGCACAGTATCAGTTGACCTTTCCGAGTTAAGCCCGGAGATTTCACAACTGACTTTTGCTGACCGCCCACGCGCCCTTTACGCCCAGTAAATCCGAACAACGCTTGCTCCCCCCGCATTACCGCGGCCGCTGCCCCCCGTAGG
+
CCCCCGGGGGGGGGGGGGGGGGGGGGGGGGGGGGGGGGGGGGGGGGGGGGEGGGGGGGGGGGGGGGGGGGGGGGGGGGGGGGGGGGGGGGGGGGGEGCFGFGCEFGGGGGGGGGFGGGGGGDGGGGGGGG>FFGGGGGGCEFGGDFGGGGEG+CAFGGGGGDGGGGFDEGGGGG9BFGGEDFGD*>CG7=CGGGG*?=<@FG?CF9EFFFFC91A9=+++>FDGD77BGG@ED>>CB7B*;=)*/<CF7+AF:)15C?GE3))970C?GFGEB31*;)9A(,(49015,)(4)(4C))((-
@M03506:14:000000000-AKVR1:1:1101:10096:4684 2:N:0:41
AGGACTACTGGGGTTTCTAATCCCGTTTGCTCCCCTGGCCTTCGTGCCTCAGTGTCAGGAACTGTCCAGAGACCCGCCTTCGCCACTGGTCTTCCTCATGATCTCTACGCATTTCACTGCTACACCATGAATTCCAGTCTCCTCTCCAGTCCTCAAGCACCGCAGTATCGAATGCAGTTTCGGAGTTAAGCTCCGAAATTTCACACCCGACTTACAGCGCCACCTACGCCCCCTTTACGCCCAATGAATCCGAACAACGCTTGAGACCTCTGTATTTCCGCGGCTGCTGCCTCCCGTTGGG
+
CCCCCGGGGGGGGGGGGGGGGGGGGGGGGGGGGGGGGGGGGGGGGGGGGGGGGGGGGGGGGGGGGGGGGGGGGGGGGGGGGGGGFGGGGGGGGGGGGGGGGGGGGGGGGGGGGGGGGGGGGGGGGGGGGGGGGGGGGGGGGGGGCGGGGGGGGGFCGGGGGGGGGGFBFEGFGFDEFFAFGGG6>EGGGGGFFGECE>CGGGFGFGGG>CGDCFGFFGDGG4>FFGF?E4/5<55C>G)AEEDG<6E6:CF::8D<0(9C75F<F8FF+99?FCF9+)0/2(79;(().*4,)(4)0)-(-
@M03506:14:000000000-AKVR1:1:1101:6236:4685 2:N:0:41
AGGACTACTGGGGTTTCTAATCCCGTTCGCTCCCCTAGCTTTCGCACTTCAGCGTCAGTGTCAGCCCAGCAACCCGCCTTCGCCGCAGGTGTTCCTCTCGATATCTACGCATTTCACCGCTACGCCGAGAATTCCAGTTGCCCCTTCTGCACTCTAGCCCCGCAGTATCGGTTGACCTTTCTGGGTTAAGCCCAGAGCTTTCACAACCGACTTGCGGTGGCCGCCTACGCGCCCTTTACGCCCAGTACATCCGAACAACGCTTGCCCCCCCCGTATTACCGCCGCTGCTGGCACGGAGTTC
+
CCCCCGGGGGGGGGGGGGGGGGGGGGGGGGGGGGGGGGGGGGGGGGGGGGGGGGGGGGGGGGGGGGGGGGGGGGGGGGGDGGGGGGGGEGGGGGGGGAFGFGEFGGGGGGGGGGGGGGGGGGGGGGG7FEGGGGGGGGFGGFGDGCGGGGFFGGGGGGFGGGGGGGGGGGGFED8DGGGGGFDGCFEF7@EGFGG,;,>FEFEFGGGGGGGGECF=7C55C7DGDG>@5C:EGB@F)*98==C3/CC*++<?37<D<(*:>BE**+0.:BG))1*;+4?GB9(,(-3))9(4).3555(8)
@M03506:14:000000000-AKVR1:1:1101:6965:4691 2:N:0:41
AGGACTACTCGGGTTTCTAATCCTGTTCGCTCCCCACGCTTTCGCACCTGAGCGTCAGTACCAAGCCAGGTAGCCGCCTTCGCCACTGGTGTTCTTCCCAATATCTACGAATTTCACCTCTACACTGGGAGTTCCACTACCCTCTCTTGGACTCTAGCCACGCAGTATCAACTGCATGTCCCGGGTTAAGCCCAGGCCTTTCACATCCTACTACCGTGGCCGCCTACTTGCGCTTTACGCCCAGTAATCCCGACCAACCCTCGCCCCCCCCGCATTCCCGCTGTCGCTGCCACGTCGTTCG
+
CCCCCCGGGEFEEEFCEFGGGGCF9CFEFCFGBFF<FGGGCFGDC@FGG8@@FCGFG7CEDGD8,CEG8DCDGGGGGGGDGGGGGEGFD6E<FF<FG5FEDF<EFDEEDGCECF<,FF,EFBFGG99,48+4AEEGCFFF88,>=DD;,=8,6@,;;9DFGGGC+=,@:,@,@DF=,,6=;EG6CEG?78@>8:,**:,,@:EF,5<,4+;;,+,*;/*=8/?E48?*+1:*8;)1)1)=CG***=++2285B)957<3C:))>9CEF5)9)3)//+)9*,((-),4)(0,.9((*).-((
@M03506:14:000000000-AKVR1:1:1101:10132:4693 2:N:0:41
AGGACTACCCGGGTTTCTAATCCCGTTTGCTCCCCTGGCTTTCGCTCCTCAGTGTCAGTGTTGGTCCAGGACGCCGCCTTCGCCACCGGTGTTCCTCCAGATATCTACGCATTTCACCGCTACACCTGGAATTCCGCGTCCCTCTCCCAAACTCAAGCCATCCAGTATCAGACGCAGTTCCCCGGTTAAGCCGAGGGATTTCACGTCTGACTTAGTTGGCCACCTACGAGCCCTTTACGCCCAGTACTTCCGAACAACGCTTCCCCCCCCCGTATTACCGCGGCTGCTGGCACGGAGTTAG
+
CCCCCGGGGGGGGGGGGGGGGGGGGGGGGGGGGGGGGGGGGGGEGGGGGGGGGGGGGGGGGGGGGGGGGGGGGGGGGGGGGGGGGGGGGEGGGGGGGGGGGGGGGGGGGFGGGGGCGGGGGGGGGGGGGDGGFGGGGGGGGGGGGGGGGGGEDGGGCFGGFGFFGGCFGGG?CGGGGGGGEFGGCECCG99EEEEG:EGGGGGGFGFDF7FGG77>DC4FFFGFD*;>C*5CGF474C:=?C5D*0+9<+<357CC*8<E)))008?7?DGF:)*++./1,(,((,364)4(1127<)4<)
@M03506:14:000000000-AKVR1:1:1101:19079:4707 2:N:0:41
AGGACTACAGGGGTTTCTAATCCCGTTTGCTCCCCTGGCCTTCGTGCCTCAGTGTCAGGAACTGTCCAGAGACCCGCCTTCGCCACTGGTCTTCCTCCTGATCTCTACGCATTTCACTGCTACACCATGAATTCCAGTCTCCTCTCCAGTCCTCAAGCACCGCAGTATCGAATGCAGTTTCGGAGTTAAGCTCCGAAATTTCACACCCGACTTCCGCCGCCCCCTCCGCACCCTTTACGCCCAATGAATCCGAACAACCCTTGGGCCCCCTGTCTTACCCCGTCTGCTGCCACCGACTTAG
+
CCCCCGGGGGGGGFGGGGGFGGGGGGGGGGGGGGGGCGGGFGGGGGGGGGFGGGGG,<EFFFGGGGGGFGG<CF@FGEEGFECGGEGGGGGFGGGGG,CFGFCGGGGGGGGGDFFFG<?FFFD9FGGGG9EFCCF9EFFDGDAFC,DDGBEFFF8B9DFEDCEE6CB>EE?CGD9,@9@@==CC@BD,E>9,6DC+4+;CFFC7A6EGE***1=;8*9*49))47/))*).*7);43C:8CEDCC?E6+><)))1/5(9/)8)7<5@7/>C)9*<<?<6+,(,-,1)15*.5*((1)),))
@M03506:14:000000000-AKVR1:1:1101:16617:4717 2:N:0:41
AGGACTACTCGGGTTTCTAATCCCGTTTGCTCCCCTAGCTTTCGCGCCTCAGCGTCAATACCGGTCCAGGATGCCGCCTTCGCCACCGGTGTTCCTCCAGATATCTACGCATTTCACCGCTACACCTGGAATTCCACATCCCTCTCCCGGATTCAAGCCTGCCAGTATCGGACGCAGTTCCCAGGTTGAGCCTGGGGATTTCACGTTCGACTTAGCGGGCCGCCTACGCGCCCCTTTCGCCCAGTAATTCTCAACAACGCTCCCCCCCCCTGGTTCCCCGCGCATGCTCGCCCAGATCTTC
+
@<<CCGDECGCGGFGG9F9@ECFGGGGGDGEFGDF<CEGG,EC;CC7C,FG@8EFGCB@FGFGG:@FFFGC<,C,7:C:FCDGF:F8>FFGGB@FEGCFC9AFF9EGEGG7+CFGCFCEGDCEEGFEF?,AEEEBFFGCADEFGFG@8>7+=CE8E;D@D?=D,,5;;EEEE+@5E76@;;DFF*>DEG?E@8DB8=C*,5=;F8040/*/**1+99C3/)))*7957=)5C)))*)2);8:*12+9@9F+**127*(/*)))1*:?@C))))0+++.7*(,(((()*)),(7((**)6).
@M03506:14:000000000-AKVR1:1:1101:17916:4763 2:N:0:41
AGGACTACTGGGGTTTCTAATCCTGTTTGCTCCCCTAGCTTTCGCGCCTCAGCGTCAGTGTCGGCCCAGCAACCCGCCTTCGCCGCAGGTGTTCCTCTTGATATCTACGCATTTCACCGCTACACCAAGAATTCCAGTTGCCCCTTCCGCACTCTAGCCCCGCAGTATCAGTTGACCTTTCCGAGTTAAGCTCGGAGATTTCACAACCTCCTTGCGGAGGCCGCCTACGCCCCCTTTCCGCCCAGGAAATCCGAACAACCATTCCCCCCCCCGTTTTCCCGCTGCTGCTGGCCCGGGGTCT
+
CCCCCGGGGGGGGGGGGGGGGGGGGGGGGGGGGGGGGGGGGGGGGCFF@FGGGGGGGGGGGGGGGGGGGGGGGGGGGGG@FGGGGGGEGGGGGGGFGGGGGGGGGGFGGGGGGGGGGGGGGCGGGGGGGCGG9EEFDGGGGAFGGGGGGGGGGGGF>FDEGGGGCGFGGGGGFGGGFEGGGGEB8FGFG,92D8E5CEGFGG,,1,/*,*1;++<E:)>DD3>CDCB?A3)*9>)22*/;CGGG4**)++063)*)),9*)**0*+2.:@D@)1*2*-*<(3,(44)*))(1.(39).7((
@M03506:14:000000000-AKVR1:1:1101:13216:4764 2:N:0:41
AGGACTACCGGGGTTTCTAATCCCGTTTGCTCCCCTAGCTTTCGCGCATCAGCGTCAGTGTCGGTCCAGAAAGCCGCCTTCGCCACTGGTGTTCCTCCGGATATCTACGCATTTCACCGCTACACCCGGAATTCCGCTTTCCTCTCCCGAACTCGAGCCTTACAGTATCCCGTGCAGATCCTCAGTTAAGCCGAGGGCTTTCACACGAGACCTACAAGGCCGCCTACGCGCCCTTTACGCCCAGTAATTCCGAACAACGATTGCCACCCCGGTACTACCGCCGCTGCTGGCACCGGGTCAA
+
CCCCCGGGGGGGGEGGGGGDGGGGGGGGGGGGGGGGGGGGGGGGGGGGGGGGGGGGGGGGGGGGGGGGGGGGGGGGGGGGGGGGGGGGGGGGGGGGGGGGGGGGGGGGDGCFGGGGGGGGGGGGGGGGGG>FCGGGGGGGGGGGFGFGGGGGGGGDEE>FFGFFFGGGGFGGGGGGGCFGGCFEG;C@F,CFECEEGGFFFGDFCCE5*>DGGGGG4C)=C5<E</)0:)7=D@)72:)CCE<*9+<*+<@F:))904)*)))2002);5/)07*:+)0*((42(((044((1(,)).(.)
@M03506:14:000000000-AKVR1:1:1101:8169:4778 2:N:0:41
AGGACTACTCGGGTTTCTAATCCCGTTTGCTCCCCTGGCTTTCGCTCCCTCAGCGTCAGTGTTGGTCCAGGATGCCGCCTTCGCCACCGGTGTTCCTCCAGATATCTACGCATTTCACCGCTACACCTGGAATTCCGCATCCCTCTCCCAATCTCAAGCCATCCAGTATCAGACGCAGTTCCCCGGTTAAGCCGAGGGATTTCACGTCTGACTTACTTGGCCGCCTACGAGCCCTTTACGCCCAGTACTCCCGACCAACCCTTCCCCCCCCCGTATTACCGCGGCTCCTGGCCCGGTGTCT
+
CCCCCGGGGGGGGGGGGGGGGGGGGGGGGGGGGGGGGGGGGGGGGDGGGGGGGGGGGGGGGGGFGGGGGGGGGGGGDGGGGGGGGGGGGGGGGGGGGGGGGGGGGGGGGFGGGGGGGGGGGGGGGGGGGGGFGFEGGGGEGFGGGFGGGEDFGFCFGGGGFGG@8EGFFGGF8D6EC6C9EEGFCC?EEACFGG5EGG8F8?FGGGGGGC1CF7?,+11CG8<*78))*20:9=A4:*///>GD*++*3+3733)))4D*))0*28C58BGB@***+)9<(1-(,-(044(8)4(5))())
@M03506:14:000000000-AKVR1:1:1101:14768:4780 2:N:0:41
AGGACTACTCGGGTTTCTAATCCCGTTTGCTCCCCTAGCTTTCGCGCCTCAGCGTCAGTATTGGGCCAGATGAGCGCCTTCGCCACCGGTGTTCCTCCTGATATCTACGCATTTCACCGCTACACCAGGAATTCCCTCATCCTCTCCCATACTCAAGCCAAGCAGTTTGGGATGCAGGTCCCCGGGTGAGCCGGGGCATTTCACATCCCACTTACCTGACCGCCTACACGCCCTTTCCGCCCCGTGATTCCCAACACCGCTTGCTCCCCCCGTGTTACCGCGTCCGCGTGCACGGCTGTAG
+
CCCCCGGGGGGGGGGGGGGGGGGGGGGGGGFGGGGGGGGGGGGGGGGGGGGGGGGGGGGGGG9FGGGGGFFGGGGGGGGGGGGGGGGGGGGGGGGGGFFGGGGGGGGGGGGGGGGGGGGGDEGGGGGGGGGGGGGGGGGGGGGGGGGGGGGGGG8FFFFGFGGGGGCGDEGECGCFFFGGGGGDGDGDGGGFCCEG==69EG7CAEGGGCCDGGGGGC)+0>5EG3A);CBFG)56-:5CGE)/1C*70<<*1)9<*(/:3))9*3CFC5D)7*2;267*,,(((-,0()-(1039..,))
@M03506:14:000000000-AKVR1:1:1101:19862:4781 2:N:0:41
AGGACTACTCGGGTTTCTAATCCCGTTTGCTCCCCTGGCTTTCGCTCATCAGTGTCAGTGTTGGTCCAGGACGCCGCCTTCGCCACCGGTGTTCCTCCAGATATCTACGCATTTCACCGCTACACCTGGAATTCCGCGTCCCTCTCCCACACTCAAGCCATCCAGTATCAGACGCAGTTCCCCGGTTCAGCCGAGGGATTTCACGTCTGACTTAGTTGGCCACCTACGAGCCCTTTACGCCCAGTAATTCCGAACAACGCTTGCCCCCCCCGTATTCCCGAGGCCTCTCGCACGGTGTTAC
+
CCCCCGGGGGGGGGGGGGGGGGGGGGGGGGGGGGGGGGGGGGGGGGGGGGGGGGGGGGGDGGFGGAFGFGGGGGGGGGDGFGGGGGGGGGGGGGGEGGGGGGGGGGFGGGGGGDCFGGGGGGGGGGGGGCGFGGGGGDGGGGEFFGGGG,>CEGGF=88DFGGG6E9EFGF9EGG>EGGGGECCGEC*5;DEEEGGCC,A6CF?5CEFGCD7971>7>FE;DGCF;FE5:>E:@764>DGGE5*2<E*02+9))97D13:>))*08CBEDGE77*8+)9*(((-(,.)()((.((*07(.-
@M03506:14:000000000-AKVR1:1:1101:6582:4789 2:N:0:41
AGGACTACTCGGGTTTCTAATCCCGTTTGCTCCCCACGCTTTCGCGCCTCAGCGTCAGGAAATGCCCAGAGACCCGCCTTCGCCACCGGTGTTCCTCCCGATCTCTGCACATTTCACCGCTACACCGGGAATTCCAGTCTCCTCTGCATCCCTCAAGAACGGCAGTATCGGCCGACGTTTCTCGGTTGAGCCGGGAGGTTTCCCGACCACCCTGCCATCCCGCCTACGAGCCCGTTTCCCCCCGTGATTCCCCGCAACGCTCCCCCCCTCCGCCTCTCAGCGGCTCCTGCCCCCACTGTTG
+
CCCCCFGFEFGFDCCFFFFDFEFCEFFD;EFFGG>FGFGGG<FEGGGGGGGGGEFEGEFED@EGFGGDGGGG@FG:CC:CE@CC:=FEFE+FFFGCEFGGDGF=EGGGGG9FFGC9BFCGGCG,AFB7C=FF,AFAFFGGFGGGGGGFGG@8D?8BFF,DEEED5:9,@8BFD>5CC*=0B,,***=:,,268*1?/*3*1+++3=//****/2@***/:5*)7**))**02*)02(**0;*1)***.2<+*).1))-15)0)73*/<*)*))*/*+,*+)-((((-))/(.)-())))))
@M03506:14:000000000-AKVR1:1:1101:20233:4799 2:N:0:41
AGGACTACTGGGGTTTCTAATCCCGTTCGCTCCCCTAGCTTTCGCGCCTCAGCGTCAGTGTCGGCCCAGCAACCCGCCTTCGCCGCAGGTGTTCCTCTTGATATCTACGCATTTCACCGCTACACCAAGAATTCCAGTTGCCCCTTCCGCACTCTAGCCGAGCAGTATCAGTTGACCTTTCCGCGTTAAGCTCGGAGATTTCACAACTGACTTGCACTGGCCGCCTACGCGCCCTTTACGCCCAGTAAATCCGAACAACGCTTGCTCCCCCCGTCTTACCGCGGCTGCTGGCCCGGAGTTA
+
CCCCCGGGGGGGGGGGGGGGGGGGGGGGGGGGGGGGGGGGGGGGGGGGGGGGGGFGGGGGGGGGGGGGGGGGGGGGGGGGGGGGGGGGGGGGGGGGGGGGGGGGFGGGGGGGGGGGGGGGGGGGGGGGGDFGGGGGFCFCF9DFFFFGGGGG><3D>FGGCCCEGGFGGGFFGGGGGGCFGGG*8EEE:CGFGGGGG589CGFDFCGDCGGG+0C6CFA=C97CDC>FDGFGD)<7,0=5C:7<4ECFF+0?>@*/)4<:>E)>D9:/A5DDF91;C-/<((-791>E0@06)-,977-:)
@M03506:14:000000000-AKVR1:1:1101:5372:4800 2:N:0:41
AGGACTACCGGGGTTTCTAATCCCGTTTGCTCCCCTGGCTTTCGCTCATCAGTGACAGTGTTGGTCCAGGACGCCGCCTTCGCCACCGGTGTTCCTCCAGATATCTACGCATTTCACCGCTACACCTGGAATTCCGCGTCCCTCTCCCAAACTCAAGCCATCCAGTATCAGATGCAGTTCCCCGGTTAAGCCGAGGGATGTCACGTTTGACTTAGTTGGCCACCTACGAGCCCTTTACGCCCAGCAATTCCGAACAAAGCTTGCCCCCCACGCATTCCCCCCGCTGCTTGCACGGAGTTAG
+
CCCCCGGGGGGGGGCGGGGGGGGGGGGGGGGGGGGGGGFFGGGGGFGGGFGGGGGGGGGGGGG8FGGGGGGGGGGGGGGGGGGGGGGGGGGGGGGGGGGGDDC<FGGGGGGCEFGGGGGGCFEGGGGGD?FGC9FFGGFGECFC8B3DFCDFEFFCDFEFGGGGGGGAFGGG79CBAD,@@EGD5ECGGGGGDDG5E=F*AFFGDCF?EF7@@FEFCF)2;7C7;*)=735:FFF:)*)1:C*/*28/0<C?E:<DD(**1*)*08/7C)98)7*;+.9*4(,43;F))96?*(4957().
@M03506:14:000000000-AKVR1:1:1101:24114:4806 2:N:0:41
AGGACTACTGGGGTTTCTAATCCCGTTTGCTCCCCTAGCTTTCGCGCCTCAGCGTCAAGAACAGGCCAGGTAGTCGCCTTCGCCACTGGTGTTCCTCCCGATATCTACGCATTTCACCACTACACCGGGAATTCCACTACCCTCTCCTGCCTTCGAGTCGATCAGTATCGAATGCCCCTCCCCAGTTGAGCCGGGGGCGTTCACACTCGACTGGATCGCCCGCCTGCGTGCCCTTTACGCCCCGTAAATCCGGCCCACGCTTGTCACCTACGTATTACCGCGGCTGCTGCCTCTCGCATGG
+
CCCCCGGGGGGGGGGGGGGGGGGGGGGGDGGGGGGGF?EGGEGGGGGCGGGGGGGGGGGGGGGGFGGGGGFGGFG7FECFG@FGGGGGFE8FEFDFG@ECFGGGFDFGFE7FGGGEGG?DFGGGGG7CGG@F:EBFFAFFF8FGDFGE8@DE;EE8@EFGGGGGGGAFGGF,3,,,@@9A88CF5>CE7EGF*;>C5=*=:D+;+A?E5/9****39>)/9DCCD5;:*/./29)*.:)5:=))1*;)3<@@3)))14)5>)892+<=+797)0+<+6B5(302(-().*.)0(.*))(,,
@M03506:14:000000000-AKVR1:1:1101:4674:4808 2:N:0:41
AGGACTACCGGGGTTTCTAATCCCGTTCGCTCCCCTAGCTTTCGCGCCTCAGCGTCAGTGTCGGCCCAGCAACCCGCCTTCGCCGCAGGTGTTCCTCTTGATATCTACGCATTTCACCGCTACACCAAGAATTCCAGTTGCCCCTTCCGCACTCTAGCCCCGCAGTCTCAGTTGACCTCTCCGAGTTAAGCTCGGAGATTGCACAACTCACTTGCGCACGCCGCCCACGCCCCCTTTCCCCCCACTAAATCCGAACAACGCTCTCTCCCCCCGCCTCCCCCCCGCCCCCCCCCCCCCCTCC
+
CCCCCFEEFFGGG@@CFGGGGGFGGGGG7:7FGFCGFFFGEFFGGGGGEEGDFGFGGGD<FGGEGGGDFCE@EFGEGGC:CFDGGGDDB?FACFFFFEGCEFFGGGFGGGFG7EGEFFEFCFC9FD<DE=<,>E=@=FG,@BEG?EFG6C7EEGFFGF6@GGGE8;,6D:D25,2?FG,9,=444=8E>??6BC*8*=*++2+>@*/0+:>C4+1:)))*)1/*9)0<*))1/7.9)0/+;:CC)*00++A<>3*1)(7/5)8*7+9?;57>))***40:319(41(<()(4>B(/0)(((
@M03506:14:000000000-AKVR1:1:1101:5494:4857 2:N:0:41
AGGACTACTCGGGTATCTAATCACGTTTGCTCCCCAAGCTTTCGCGCCTAAGCGTCAGGAATTGCCCAGAGACCCGCCTTCGCCACAGGTGTACATCCCGATCTCTACACATTTCACCGCTCCACCGGGAATTCCAGTCTCCTCTGCAATCCTCAAGAACGGCAGTATGGACCGACGATCCTCAGTTGAGTCGACGGATTTCACTAACGACTTGCCATCCGGCCAACGTGCCCCTTCCCCCCATTATCTCCGTACCGCCATTGCCACCTCATTCCTCCCCAGTCTGAGCGCCAAGACGAAG
+
9CCCCGFGGDCFEGGFEECCF@<CBC<@C<;FF,,6,C,C@,6,;CCC76CFCFGDFF<C8,C9,E,6@8CFF767C+@,=C,=B:,,,9A,,<,,,BC4487,9F<9,B9?,95,CA?FC+4=?A@7+@7F4:CFGFFCA,>@9D,,,,86=E9F,,8@6+=+@4,3,,7,43CE7B*,*,,21,5,2,,,1**4:=5?,:9@+1+3:*)7/:7C+1;C*/:E8C33**.*0))2(0)2:7)**++*+02)))/**()2.**0:+<)*)*/*0+0+.8*((().))*()((0-(0))(-(
@M03506:14:000000000-AKVR1:1:1101:10824:4875 2:N:0:41
AGGACTACTGGGGTTTCTAATCCTGTTCGCTCCCCACGCTTTCGCTCCTCAGCGTCAGTACCGGCCCAGAGTGCCGCCTTCGCTACGGGTGTTCCTCCCGATCTCTGCGCATTTCACCGCTACACCGGGAATTCCACACTCCCCTACCGGACTCGAGTCACGGCAGTGTCGAATGGCCCCTCCACGTTGAGCGTGGAGATTTCACATCCGACTTGCCGAACCGCCTACGAGCTCTTTACGCCCAATAAATCCGGACAACGCCCCCCCCCTACGTACTACCGCGGCTGCTGGCCCGGCGTTG
+
CCCCCGGGGGGGGGGGGGGGGGGGGGGGGGGGGGGGGGGGGGGGGGGGGGGGGGGGGGGGGGGGGGGGGGGGGGGGGGGGGGGGGGGGGGGGGGGGGGGG7FGFGGGGGGGGGGGGGGGGGGGGGGGDC=CGGGGGGGGFGGGGGGGGGGGGGGGGGGGGGGGGGGGGGGGCEGFGGGGEGGG>FGGG57<CE5CCCG6EF7C?FCGGG<<CGD9CGD5>CDDGGG:FEC:C3?@*6*8*?EGGGGF4C7FF3@DDG?G:@)7))1CBGB*5)2+1*6@F6B00;0(529((),())0(-(
@M03506:14:000000000-AKVR1:1:1101:7860:4881 2:N:0:41
AGGACTACACGGGTTTCTAATCCCGTTTGCTCCCCTGGCTTTCGCTCCTCAGCGTCAGTATTGGTCCAGGATGCCGCCTTCGCCACCGGTGTTCCTCCAGATATCTACGCATTTCACCGCTACACCTGGACTTCCGCATCCCTCTCCCAAACTCAAGCCATCCAGTATCAGACGCAGTTCCCCGGTTAAGCCGAGGGATTTCACGTATGACTTAGTTGGCCACCTACGAGCCCTTTACGCCCAGTCCTTCCGAACAACGCTTGCCCCCCCCGTCTTACCGCGGCTGCTGGCCCAGCGTTAG
+
CCCCCGGGGGGGGGGGGGGGGGGGGGGGGGGGGGGGGGGGGGGGGGGGGGGGGGGGGGGGGGFGGGGGGGGGGGGGGGGGGGGGGGGGGGGGGGGGGGGGFGGGGGGGGGEGEGGGGGDEFEGGGGGGGG,EFGGGGEGECGGGGFGGGDFGGGGGEGGGGGFFCEFGGGFCFGG8C>EFGFFGDCC77,EGGCEGG=6C9DFGGFFGGGG7CFFGG>AFGFF=FGFEEGFCGFFGEGFGG5*57++9:9CB)5</0357573FFFG>GFC>>*;8:4929>(4(--)./(4)-2*)043-
@M03506:14:000000000-AKVR1:1:1101:17340:4889 2:N:0:41
AGGACTACTCGGGTTTCTAATCCCGTTCGCTCCCCTGGCTTTCGCACTTCAGCGTCAGTGTCAGCCCAGCAACCCGCCTTCGCCGCAGGTGTTCCTCTTGATATCTACGCATTTCACCGCTACACCAAGAATTCCAGTTGCCCCTTCTGCACTCTAGTCGCACAGTTTCAGTTGACCTTTCCGAGTTAAGCTCGGAGATTTCACAACTGACTTGTTCTGACCGCCTACGCGCCCTTTACGCCCAGTAAATCCGAACACCGCTTGCTCCCCCCGTATTACCCCGTCGGCTGGCGCGGAGTTG
+
CCCCCGGGGGGGGGGGGGGGGGGGGGGGGGGGGGGGGGGGFGFGGGGGGGGGGGGGGGGGGGGGGGGGGGGGGGGGGGGGGGGGGGGGGGGGGGGGGGGGGGDGGGGGGEDEGGGGGGGGGGGGGGGFGGGGGGGGGGGGG>EGFGGGGGFFFGCFGGGCG>EDFGF9<CFFCA,@EC9EFE6+:DCGDGG=EEEEEGGGGC2DFGGGGFGFG8<,=C6==?D*:<5)*:>GD:5C;7ACE7CD:<C*<+<;>5*))(9C@)57C9FFGFGE31*2<)9C(49-4(()-<0:)(4))7(,)
@M03506:14:000000000-AKVR1:1:1101:16442:4911 2:N:0:41
GGGACTACTGGGGTTTCTAATCCCGTTTGCTCCCCTAGCTTTCGCTCATCAGCGTCAATGTCGGTCCAGGATGCCGCCTTCGCCACCGGTATTCCTCCAGATATCTACGCATTTCACCGCTACACCTGGAATTCTGCATCCCTCTCCCGAATTCAAGCCATCCAGTATCAGACGCAGTTCCCAGGTTTAGCCTGGGGATTTCACGTCTGACTTAGTAGGCCGCCTACGAGCCCTTTACGCCCAGTACTTCCGAACAACGCTTGCCCCCCCCGTCTCCCCCCCGCCGCTGCCTCGGCGTTGC
+
CCCC@FFFE@FGG@FCGFGCFGDEFGFFCF9FGFFFFGGGDFGGGDFGGGFFGFGGGEGFFFGEBFCFGFDEEGGGEEFGGGGGEGGECC7FAEGEGGFGGFGGGGGFCBFFGGGFGFCGGFG9EFFG<EFDEGCE9B;EFG8EFGCFGE+=>D8@,@D8EEC89=A,@3E,3=CECCCAG6C,3>6,,3@DEC8F**@,<EDFF,147+=>7BD?DDFGCCDGGC8>*/)=C))0)1)=EG35FF9619>>))><*45:7))90+8785CD7<F*0()/2(,,((7)-).))(-*574((
@M03506:14:000000000-AKVR1:1:1101:7682:4916 2:N:0:41
AGGACTACTCGGGTTTCTAATCCCGTTCGCTCCCCTAGCTTTCGCACTTCAGCGTCAGTGTCAGCCCAGCAACCCGCCTTCGCCGCAGGTGTTCCTCTCGATATCTACGCATTTCACCGCTACACCGAGAATTCCAGTTGCCCCTTCTGCACTCTAGCCCCGCAGTATCGGTTGACCTTTCCGGGTTAAGCCCGGAGATTTCACAACCGACTTGCGGCGCCGCCTACGCGCCCTTTCCGCCCAGTAAATCCGAACCACGCTTGCTCCCCCCGTATTCCCCCGGCCGCGTGCCCGGATTTCG
+
CCCCCGGGGGGGGEFGGGGGGGFGGGGGGGGGGGGGGGGGFGGGGGGGGGGGGGGGGGGGGGFGGGGGGGGGGGGGGGGGGGGGGGGGEFGGEGGFGGGGGFGEGFGGGGFGGGGGGGGGGGGGGGGDGDCF9CFDGGGDFGGG6>=9,CFGGGGGGG,DGGGGGCFG:8BB8EFGGGFCDGGGGGGFG@DCFC5CGG6CGGFG7<=EC)9:*0>C)85:<C<EGCF:7C5297;<):)2AC</*0+*3AFB7)19>(/>>))9C7EFGDC)<);2+)9*,((4((()(.,(.22))))..
@M03506:14:000000000-AKVR1:1:1101:9667:4924 2:N:0:41
AGGACTACCCGGGTTTCTAATCCCGTTCGCTCCCCTAGCTTTCGCGCTTCAGCGTCAGTGTCAGCCCAGCAACCCGCCTTCGCCGCAGGTGTTCCTCTCGATATCTACGCATTTCACCGCTACACCGAGAATTCCAGTTGCCCCTTCCGCACTCTAGCCCCGCAGTATCGATTGACCTTTCCGGGTTAAGCCCGGAGATTTCACAACCGACTTGCGGTTGCCGCCTACGCGCCCTTTACGCCCCGTCACTCCGAACAACGCCTGCTCCCCCCGTTTTACCGCTGCTTCCGGCACGGAGCTT
+
CCCCCGGGGGGGGGGGGGGGGGGGGGGGGGGGGGGGGGGGGGGGGGGGGGGGGGGGGGGGGGGGGGGGGGGGGGGGGGGGGGGGGGGGGGGGGGGGGCGGGGGGGGGGGGEGGGGGGGGGGGGGGGGCFFGGFFC<FG;BFGFGFGGGEGCC@CEGFGGFG*@88>EC78:F78,,AFDCCFCEGEGGGFGFF8E5E=FGFF+<FFDE5)2)=7CCGG):5:/*)*00:))19>>5:C?8=E7)5*1857A?>)/93(**))0*7<E);5C3)**3/)/:49(4())1)7(4)42D))(.(
@M03506:14:000000000-AKVR1:1:1101:12206:4934 2:N:0:41
AGGACTACTCGGGTTTCTAATCCCGTTCGCTCCCCTAGCTTTCGCGCCTCAGCGTCAGTGTCGGCCCAGCAACCCGCCTTCGCCGCAGGTGTTCCTCTTGATATCTACGCATTTCACCGCTACACCAAGAATTCCAGTTGCCCCTTCCGCACTCTAGCCGAGCAGTATCAGTTGACCTTTCCGAGTTAAGCTCGGAGCTTTCACAACTGACTTGCACTGGCCGCCTACGCGCCCTTTACGCCCAGTAAATCCGACAACCGCTTGCCCCCCCCGTATTCCCGCGGCTGCTGCCCCGGACTTT
+
CCCCCGGGGGGGGGGGGGGGGGGGGGGGGGGGGGGGGGGGGGGGGGGGGGGGGGGGGGGGGGGGGGGGGGGGGGGGGGGGGGGGGGFGGGFGGGGGGGGGGGFGGGGGGGGGGGGGGGGGGGGGGGCGGGGGGGFGCGGGGG@EGGGFGG@EEGFGFGF+@9>EGG;EFAGGGGAFCCFGFFG*:DEGGCF,?CCE=*:<C4<CGE7=CFGCFFC?8DA=FGGGDG);7>5C35)*8*88E5DC*+29?9CFEF))12*1755C*0<;55)859*0+)/A?99(42().)),0-17))())
@M03506:14:000000000-AKVR1:1:1101:5274:4965 2:N:0:41
AGGACTACTGGGGTTTCTAATCCCGTTCGCTCCCCTTGCTTTCGCGCCTCAGCGTCAGTGTCGGCCCAGCAACCCGCCTTCGCCGCAGGTGTTCCTCTTGATATCTACGCATTTCACCGCTACACCAAGACTTCCAGTTGCCCCTTCCTCACTCTAGCCGCTCAGTATCAGTTGACCTTTTCGAGTTAAGCTCTGAGACTTGACAACTGACTTGCACTGGCCGACTACGCCCCCTTTACGCCCAGTAAATCCGAACAACGCTTGGCCCCCCAGTTTTACCCCCGCTTCTGGTCCGCGGTTT
+
CC@CCD@E9--EFG@FAFCF,6,,866C@@@E+6CF,CC9E<EGE++@,8,6,CFEDF@@F@,CC,CBG@E<F<6=:+B6C6,BFFF+=,BF=<,C<FGF,:,,C?<F+>FGGG,,,C@+C8+CF,:,,,,CFC:F,F9F,8,=+>>3,,,,7@EF,=,+++5+3@D,,,,@3,>>C9CA,7*@,6;,<,?@:,,,>,,4>*,5=,/,,**4,*>,00),;/)*)):F*:5=7));4+:*2:>>46+7+<06)0*>)(9*.)0*/++)2)90)2+++)0A((((---)-*)-*.())0(-(
@M03506:14:000000000-AKVR1:1:1101:7225:5007 2:N:0:41
AGGACTACCGGGGTTTCTAATCCCGTTCGCTCCCCTAGCTTTCGCGCTTCAGCGTCAGTGTCAGCCCAGCAACCCGCCTTCGCCGCAGGTGTTCCTCTCGATATCTACGCATTTCACCGCTACACCGAGAATTCCAGTTGCCCCTTCTGCACTCTAGCCCCGCAGTATCGATTGACCTTTCCGGGTTAAGCCCGGAGATTTCACAACCGACTTGCGGTTGCCGCCTACGCGCCATTTACGCCCAGTAAATCCGAACAACGCTTCCCCCCCCCGTACCACCCGCGCTGCTGGCCCGGAGTTC
+
CCCCCGGGGGGGGGGGGGGGGGGGGGGGGGGGGGGGGGGGGGGEGGGGGGGGGGEGGGFFGGGGGGGGGGGGGGGGGGGGGGGGGGGGGGGGGGGGGGGGGGGGGGGGGGGGGGGGGGGGGGGGGFDFGGCGGFGGGFGFGGGGGDGCGGFFEGAFFGGGG9ECEEFGFCFGG>DFFCFGGGC8EG=5FFGF5?B8CEGGGGCF+?EEDDDCE7FE3*.2CCDC977?73)11))0.09;CED*>F?*3+<95)19D(5:>7)*2*28*0/8@C**26):(((-((4))/.3)4(97541-
@M03506:14:000000000-AKVR1:1:1101:25607:5012 2:N:0:41
AGGACTACTGGGGTTTCTAATCCCGTTCGCTCCCCTGGCTTTCGAGTGTGAGCGTCAGGAACGCGCCAGTACAGTGCCTTCGCCTTTGGTGTTCCCCATGAGATCAACGGATTTCACACCTCCACCATGAGTTCCCTGTACCCCTCGCGCCTTCTAGTCGTACCGCTTCCCTCGTGCGCTATAGGTTGAGCCCATAGATTTTACGAGAGCCTAATTCGACCGCCTGGACACCCTGTCCGCCCTGTGATGCCGGGTCACGGTGGGGGCCGTTGTACTACCCTATCTGCTGGCAGAGATTTAG
+
-ACCCCC-@EFG7@C-EFGC9C6CCDF@;BFFC,6CFDGG@FGE,CF<F@<EFGCC@@DF?EGGD7:FBEG,CEC@@,,<,:8B?7EDDGGGGFG98EDG?,C,9?B=@C:7F,,@F,AFE,4EAF,,5,,,9E9CEFFEF,646@E6CCC+>,=B;@F86=D8++4B+3@:6C+>5>5@:C,292>9,8;EG@666EF,,+5,4:***/;0,*,+2*+/9)7**18;F4)*:8)0,9)?/5)99C+870+8)./)9)**.).1)/*7*0*5)*23<))*.())6:)*)0,3)((***)).
@M03506:14:000000000-AKVR1:1:1101:12835:5018 2:N:0:41
AGGACTACTGGGGTTTCTAATCCCGTTTGCTCCCCTGGCCTTCGTGCCTCAGTGTCAGGAACTGTCCAGAGACCCGCCTTCGCCACTGGTCTTCCTCATGATCTCTACGCATTTCACTGCTACACCATGAATTCCAGTCTCCTCTCCAGTCCTCAAGCACCGCAGTATCGAATGCAGTTTCGGAGTTAAGCTCCGAAATTTCACACCCGACTTACGGCGCCACCTACGCACCCTTTACGCCCAATGAATCCGCACAACGCTCGGGACCACTGTATTACCGCGGCCGCTTGCACAGAGTTCT
+
CCCCCGGGGGGGGGGGGGGGGGGGGGGGGGGGGGGGGGFGGGGGGFGGGGGGGGGGGGGGFGGGGGGGGGGGGGGGGGGGGGGGGGGGGGGGGGGGGGGGGGGGGGGGGGGGGGGGGGGGGGGGGGGGGGGGGGGGGGGCFFGGFGGGGGGGGGGGGFGGGGGGCE=AFEGFEGGGGFFGGGGC>CEFCFE;>ECGD6,@DC,@;EEE7CG*A>C5*9>E5)56?6AEGGFGDA5>7F3E8G3*0+<6+5>=)8<7C1):>)5))2:720>?1*<<<2=*-4011>1)(8(.7<?*)1)))
@M03506:14:000000000-AKVR1:1:1101:25300:5022 2:N:0:41
AGGACTACCCGGGTTTCTAATCCCGTTCGCTCCCCTGGCTTTCGCGCATCAGCGTCAGTGTCAGCCCAGCAACCCGCCTTCGCCGCAGGTGTTCCTCTCGATATCTACGCATTTCACCGCTACACCGAGAATTCCAGTTGCCCACCCTGCACGCTAGTCGACCAGTATCAGTTGACCTTTCCGAGTTAAGCATGGAGATTTAGTAAATGACTGGTGCTGACCGCCTACGTGCTCTTTACGCCCAGCAAATCCGAACACGGATTGCACCCCCCGGTTTAGTCCAGCTGCTTGCACGGAGTTT
+
CCCCCFEF@DFCG:FBFFGGGGFFGFFGGGG@@FFEGFGCFC<FF:FF>FFGGGC7FGFFEEFGG?CFFC,@AFE+>=CFGFD@E7+=7EF??EF9FA4B==FEC<<FGGGE:,CEFGGD7FFEADEFF73?F?=BFFGG9EC,++6>>,,5+:+@+@B8**5@:@,,,,7@:AFGFG7,,,*144=7B;9,,>FCEGF7F+,,5,,4:C7D+*0*021=**:7<98.*0)2*/**677E**)*1**)2<9<:)5)92**..)*0+2.*750))***(*2)).)()())*.(*,()).-,)
@M03506:14:000000000-AKVR1:1:1101:19765:5050 2:N:0:41
AGGACTACTCGGGTTTTTAATCCTGTTTGCTCCCCTAGCTTTCGCGCCTCAGCGTCAGACTCTGTCCAGATAGCCGCCTTCGCCACCGGTGTTCCTCCTGATATCTACGCATTTCACCGCTACACCAGGAATTCCGCTATCCCCTCCAGCACTCTAGCCTGCCAGTATTGAATGCCGGCTCTGGTTTCAGCCCAGAGTTTTCACATCCAACTTACCATACCGCCTCCGCCCCCTTTACCCCCAGTAATTCCGAACACCCCTTGCCCCCCCCCTCTTACCACGGCTGCTGCCTCGGTGTCCC
+
CCCCCFFF<EFGEFG7@DCFEFFF,CFEEFAF8<@FDGGGFEGCGFEFGGGF8@@,@FEFGGF9CFFA,CEEGDGCC:@CFGGGGGGCF@+?=@F,EFGGFGFEAE?EDC:?FEEFG?F@:++,4ADEC+EFFGGG7+=?FGGGGGE,,,=@,6,7,,DF?=F@8D,@,E,,@E9,@C@+>CA,,,5,,,,@5:,8,5>,2=>CE7,,,4A>,;,4=+2=85CC**05C78*/:)*);*+:=5*0<+9++<<55/953):7).7*<C585)))122+-90,,(7;(4<:*.))((/)))))
@M03506:14:000000000-AKVR1:1:1101:12992:5063 2:N:0:41
AGGACTACTGGGGTTTCTAATCCCGTTTGCTACCCTAGCTTTCGCGCCTCAGCGTCAGTGTCAGCCTAGCAACCCGCCTTCGCCTCAGGTGTTCCTCTCGATATCTACGCATTTCACCGCTACACCGAGAATTCCGATTGCCCTTTCTGCACTCTAGCATGACAGTCTCACTTGGCCGCTCCGAGTTAAGCCCGGAGATTTCACAAGTGACTTATTACTCCGCCTACCCGCCCTTTACGCCCAGTAAATCCGAACAACCCTTGGTCCCTACGTATTCCCGCGCCTGCTGTCACAGTGTTAG
+
CCCCCGGGGGGGGGGGGGGGGGGGGGGGGGGGGGGGGGGGGGGGGGGGGGGGGGGGGGGGGGGGGGGGGGGGGGGGGGGGGGGGCGGGGGGGGGFFGGGGC=FGG9FGGGEGGFGGGGGGEGGDGGGDEG>FFGGGGGGGGDFG?DGGGGGGDGGFDGF:D8BF8D=DG=FGGG,=?EGEGC5CCFG7E,DCFGDEEGGG7:2<F,;=@+=BCF7=DF+B**:C338)/1)CGFADFG:EEC3**23*<CF@).><*4*7).)**307:*/).03++)7*,7(,,2(<704)1))**1)).
@M03506:14:000000000-AKVR1:1:1101:8055:5069 2:N:0:41
AGGACTACTCGGGTTTCTAATCCTGTTTGCTCCCCACGCTTTCGTGCCTCAGTGTCAGGAACGTTCCAGAGAGCCGCCTTCGCCACCGGCCTTCCTCCCGATCTCTACGCATTTCACCGCTACACCGGGAATTCCGCTCTCCTCTCCCGCCCTCAAGCTAGGCAGTCACCTGTGACCTTCCTGGGTTAGGCCCAGGTCTTTCCCGCAGGTCTTACCTAACCACCTACGCACCCTTTACGCCCAGTAAATCCGAACAACGCTTGCCACCTCTGTCTTACCGCGGCTGCCGCCTCCCGTAGGG
+
CCCCCGGGGGGGGGGGGGGGGGGGGGGGGGGGGGGGGGGGGGGGGGGGGGGGGGGGGGGGGGGGGGGGGGGGGGGGGGGGGGGGGGGGGGGGGGGGGGGGCFGEGGGGGGGGGGGGGGGGGGGGGGEG>DDGFFFFGEGCGGGGGGGGGGGGCFGGCFFFDFFGGFGCG?9CG6DEGGGGGDFGCEEFCFGGCC:FCFGG?DGG5?5E***+=+CGG76CGCFC8<FDE<AEGFAG4D5CEEGFCCF*:FCBE)9<*4DGF)0C4+C>80*09DF974F5((,(,(,)(83(822)0),4(
@M03506:14:000000000-AKVR1:1:1101:5063:5081 2:N:0:41
AGGACTACTCGGGTTTCTAATCCCGTTCGCTCCCCTGGCTTTCGCGCCTCAGCGTCAGTGTCGGCCCAGCAACCCGCCTTCGCCGCAGGTGTTCCTCTTGATATCTACGCATTTCACCGCTACACCAAGAATTCCAGTTGCCCCTTCCGCACTCTAGCCGCACAGTATCAGTTGACCTTTCCGAGTTAAGCTCGGAGATTTCACAACTGACTTGTGCTGGCCGCCTACGCGCCCTTTACGCCCAGTAAATCCGAACAACGCTTGCTCCCCCCGTATTCCCGCGGCTGCTGCCTCCCGTCGG
+
CCCCCGGGGGGGGGGGGGGGGGGGGGGGGGGGGGGGGGGGGGGGGGGGGGGGGGGGGGGGGGGGGGGGGGFGGGGGGGGGGGGGGGGGGGGGGGGFGGGFGGGGGGGGDGGGDGGGGGGGGCGGGGGGGGCFGGGFGGGFGGGGGGGGGGGGEFGGGGGEGDGGGGGGGGGGGGGGGGGGGGGEGGGFGFG9EEGEEEGFFFGGGGGG?CFGGDGCFGFGGGD=<DDFEGDDGF35:77;EGCG47<4C?:4:5CD327C37BD7++0;BGFF<5:E49+46((279FF:)3*5:C35,14
@M03506:14:000000000-AKVR1:1:1101:5374:5090 2:N:0:41
AGGACTACTCGGGTTTCTAATCCTGTTTGCTCCCCACGCTGTCGCGCCTCAGTGTCAGCTACTGCCCAGCAGGCCGCCTTCGCCACCGGTGTTCTTCCGGATCTCTACGCATTCCACCGCTACACCCGGAATTCCACCTGCCTCTACAGTGCTCAAGCACGAGAGTATCGACGGCCGACCCGGGGTTGAGCCCCGGGCTTTCACCGTTGACTACTCGCGCCACCTACGCGCCCTTTACGCCCAGTGATTCCGGCAAACGCTCGCACCCCCCGTCTTACCGCGGCCTCTGCCTCCCGGCGGG
+
CCCCCGGGGGGGGGDEGGGGGGGGGGGGGGGGGGGGGGGGGGGGGGGGGGGGGGGGGGGGGGGGGGGFGGGGGGEGGGGGGGGGGGGGGGGGGGGFDGGE7FGFGGGGGGGGGGGGGGGGGGGGGGGGGGEGF9FFGGGGGF9EGDGFGGGCAAFGGGGGDGG>EGFFGGFGGEGGGED8BEEEGCEGCEGGGGEGEGG5EF+<CE*/*9>C<CC87D5ED)/79*95*/52C7?D6CEGE5*90+3*2<??D)/)9(9=)7755ECE*8D@>*;C+)/*,(,(,(4))122?B()))-1(
@M03506:14:000000000-AKVR1:1:1101:9790:5091 2:N:0:41
AGGACTACCGGGGTTTCTAATCCCGTTTGCTCCCCTAGCTTTCGCGCCTCAGCGTCAAGAACAGGCCAGGTAGTCGCCTTCGCCACTGGTGTTCCTCCCGATATCTACGCATTTCACCACTACACCGGGAATTCCACTACCCTCTCCTGCCTTCGAGTCGATCAGTATCGCGTGACCCTCCCCAGTTGAGCCGGGGGCTTTCACACGCGACTTGAACGACCGCCTGCGCGCTCTTTACGCCCAGTAAATCCGGCCCACGCTTGCCACCTACGTATTACCGCGGTCGCTGGCCCGTATTTTG
+
CCCCCGGGGGGGGFGGGGGGGGGGGGGGGGGGGGGGGGGGGGGGGGGGGGGGGGGGGGGGGGGGGGGGGGGGGGGGGGGGGGGGGGGGGGFGGGGGGFGGGGEGGGGGGGGGGGGGGGGGGGGGGGGGGGGGGGGGGGGGGGGGFGGGGGGGGGGGCFGCDGGGGEGFFGGGG*@FGGGGGGGGGGGC74DFGDGGDG*>8FGG?FGGE359E*+8CGBGGCCE**75/17CC5=DBG@GGGGDFFF?7@C:E)7/<:):...>F<<7*)>:;*0<EA=79>(,,(-085:(70())/6))
@M03506:14:000000000-AKVR1:1:1101:9206:5119 2:N:0:41
AGGACTACCCGGGTTTCTAATCCCGTTCGCTCCCCTAGCTTTCGCGCCTCAGCGTCAGTGTCGGCCCAGCAACCCGCCTTCGCCGCAGGTGTTCCTCTTGATATCTACGCATTTCACCGCTACACCAAGAATTCCAGTTGCCCCTTCCGCACTCTAGCCCCGCAGTATCAGTTGACCTTTCCGAGTTAAGCTCGGAGATTTCACAACTGACTTGCGGAGGCCGCCTACGCGCCCTTTACGCCCAGTAAATCTGAACAACGCTTGCCCCCCCCGCATTACCGCGCCTGCCGGCCGCTAGCTG
+
CCCCCGGG9FGGGGGGGGGGGGFGGGGGGGGGGGGGGGGGGGGGGGGGEGGGGGFGGGGGGGGGGFGGGGGGGGGGGGEGGGEGGDECFGGFGGGGGGGGCFFGGGFGGGGGGGGGGGGGG7F@FFGGDGFFFGFGGGDGGFGGCGGD6CCEGGCFBFGFGGGEGGFGF7FGFD;EFGGGCGEG*>EGCGEEGEEE55=FFFGGGECCGGGGGFGDDG:EGFGG3C:FEDBGC;>F)09C=5CC/A9*+3<*/1:7C2CC:3757+<<*0)53)/1*6?902(((-1)(0(-)(()))())
@M03506:14:000000000-AKVR1:1:1101:9010:5136 2:N:0:41
AGGACTACTCGGGTTTCTAATCCCGTTTGCTACCCTAGCTTTCGCGCCTCAGCGTCAGTGTCAGCCTAGCAACCCGCCTTCGCCTCAGGTGTTCCTCTCGATATCTACGCATTTCACCGCTACACCGAGAATTCCGATTGCCCTTTCTGCACTCTAGCACAACAGTATCACTTGGCCGCTCCGAGTTAAGCCCGGAGATTTCACAAGTGACTTATTGCGCCGCCTACGCGCCCTTTACGCCCAGTAAATCCGAACAACGCTTGGTCCCTACGTATTCCCCCGGCTGCTGGCCCGTCGTTAG
+
CCCCCGGGGGGGEGGGGGGGGGGGGGGGGGGGGGGGGGGGGGGGGGGGGGGGGGGGGGGGGGGGGGGGGGGGGGGGGGGGGGGGEGGGGGGGGGGGGGGGGGGGGGGGGGGGGGGGGGGGGGGGGGGGGDGGGGGGEECFGGGGGGGGGGGGFGGFFGGGGGGGGG;BGF9BFAFGDEEEGDG5CFECGGGGGGGEGGCEC>FG7<FGG7CFGCCF7>>ED3CEG5AEG<BEGFFF2D>GC5**9CFBEFF3>3<)76D5)7>DGGFF:**75CEC+5**((,41(:<?)137(9*770(-
@M03506:14:000000000-AKVR1:1:1101:10825:5146 2:N:0:41
AGGACTACAAGGGTTTCTAATCCCGTTCGCTCCCCTGGCTTTCGCGCTTCAGCGTCAGTGTCGGCCCAGCAACCCGCCTTCGCCGCAGGTGTTCCTCTTGGTATCTACGCATTTCACCGCTACACCAAGAATTCCAGTTGCCCCTTCCGCACTCTAGTCGCACAGTTTCAGTTGACCTTTCCGAGTTAAGCTCGGAGATTTCACAACTGACTTGTGCTGACCGCCTACGCGCCCTTTACGCCCAGTAAATCCGAACAACCCTTGCTTCCCCCGTATTACAGCGCCTGCTGGCACGAAGTTG
+
CCCCCGGG-EFFEGGGGGGGGGGGGGGGGGGGGGGGGGGGGGGGGGGGGGGGGGGGGGGGGGGDFGGGGGGGGGGGGGGGGGGGGGGGGGGGGGGGGGGGGGDGGGGFGGEFGGGGGGGGGGGGGGGGGFFGGC3FGGGFGDFGGG?FE78ECFGGCFGGGGGDFAFFGGFGFFGGGFGEGFC58FDCD,D,?EG=EGFGFF;FGGGDEFFFD>CFGFF+2;DGGGFF5DEG5BFG0DF=EC)**+<*3AC)8.79C7D*))87*++9+5>.89E*<4=2)59((,::44,,),4*)0(6)
@M03506:14:000000000-AKVR1:1:1101:23782:5147 2:N:0:41
AGGACTACTGGGGTTTCTAATCCCGTTTGCTCCCCTGGCTTTCGCTCCTCAGTGTCAGTGTTGGTCCAGGATGCCGCCTTCGCCACCGGTGTTCCTCCCGATATCTACGCATTTCACCGCTCCACCTGGAATTCCGCATCCCTCCCCCAAACTCAAGCCATCCAGTATCAGCCGCAGTTCCCCTGTTAACCCGAGGTAGTTCACGTCTGACTCAGCTGCCCACCTACGCGCCCTTTACGCCCAGTACTTCCGAACAACGCTTGCCCCCCCCGTCTTACCCCGCTTGCTCTCACGCAGTACC
+
-CCCCGGGGEGGCGCCEEFCEFFFGFF,@E9DFGCGE88FCFFCF:CCFG<FF<FFFEFFGGC8FGGG8EC<FFG7FCF:F,BCE@F+>=+6?EEFFF4>=F@=FFFG7FC+7:95FBFGD+@FCFE8<:E,AFFFGC7FD8DD=+BC6C,3@FCFF,@@,@,36=,;F:;,,+@CEGCFB6E:36,,@,3>C**4*,5411C7:EFDF>1+,*,,+0)//;C:*0;>*25*95=*7@38?**/9++1+++)0)1)*,)/5).1*287*)108***+.6+321-(-(*)*.)13())0)))
@M03506:14:000000000-AKVR1:1:1101:12435:5154 2:N:0:41
AGGACTACCGGGGTTTCTAATCCCGTTTGCTCCCCTAGCTTTCGCTCCTCAGCGTCAATGTTGGTCCAGGATGCCGCCTTCGCCACCGGTGTTCCTCCAGATATCTACGCATTTCACCGCTACACCTGGAATTCCGCATCCCTCTCCCAAATCCAAGCCATCCAGTATCGGACGCAGTTCCCCAGTTAAGCTGAGGGATTTCACGTCCGACTTAGTTGGCCGCCTACGAGCCCTTTACGGCCAGTACTTCCCAACAACCCTTCCTCCCCCCGTCTTACCCCGCACTCTGGTCCGGGATTAA
+
CCCCCGGGGGGGGGGGGGGGGGGGGGGGGGGGGGGGGGGGGGGGGGGGGGGGGGGGGGGGGGFGGGGGGGGGGGGGGGGGGGGGGGGGEFGGEGGGGGGGGGGGFGFCFEGGGGGGFFEGGEG@EGGGFFFFGGGFGFGGDFGGGGDCGCFEGGGG9F8@FGGGGGGFGGG7EGCCGEGGFFC6:DGGFC@;6<,=;CFGF+,>;?FCEC<CE7+;;CAGFGGGG*85=*.CDFF*.:)*/75*20+*+33./)7*98*2)))**<6)/79)7*;*+)9?(1((,(,/-)))0(()0)())
@M03506:14:000000000-AKVR1:1:1101:13238:5187 2:N:0:41
AGGACTACTGGGGTTTCTAATCCTGTTCGCTCCCCACGCTTTCGTGCCTCAGCGTCAATAATGGTTCAGCAAGCTGCCTTCGCTATCGGTGTTCTGTATCATATCTAAGCATTTCACCGCTACATGATACATTCCGCCTACTTTAACCACATTCAAGATCTTCAGTTTCAATGGCTGTTCTACAGTTAAGCTGCAGGCTTTCACCACTGACTTAAAGATCCGCCTACGCACCCTTTAAACCCAATAAATCCGGACCACCCTTGGCTCCTCCGTATTACCCCGGCTGCTGGCCAGGAGTTTG
+
CCCCCGGGGGGGGGGGGGGGGGGGGGGGGGGGGGGGGGGGGGGGGGGGGGGGGGGGDGGGGGGGGGGGGGGGGGGGGGGGGGGGGGGGGGGGGGGGGFGGFGGFGGGGGGGGGGGGGGGGDEGGGGGGGGGGGGGGGEGGGGGG8FFGGGGCGGGGG8DAEGGGGGFGGFCGGGFDGGGGGAEF8FGF8;FGGGGG8EFGGGFGGFGGGFCCFFG7+=CCGGGGGDF>>7@@CFFFFG=CGGGF<,;@7@8?):<)*(*2:F4>*0<>+5>DAF:@+76+((,(,(363F0(),-*)).).
@M03506:14:000000000-AKVR1:1:1101:4934:5193 2:N:0:41
AGGACTACCCGGGTTTCTAATCCTGTTTGATCCCCACGCTGTCGCGCCTGAGCGTCAGTAATGAGCCAGTGAGCCGCCTTCGCCACCGGTGTTCTTCCCAATATCTACGAATTTCACCTCTACACTGGGAATTCCACTCACCTCTCTCATCCTCAAGTTTCACAGTTTCAATGGCATTTCCGGAGTTGAGCTCCGGGCTTTCACCACTGACTTGAAAAACCGCCTGCGCGCGCTTTACGCCCAGTAATTCCGAACAACGCTAGCCCCCTTCGTATTACCTCGGCTGCGTGCACGAAGTTAT
+
CCCCCGGGGGGGGGGGGGGGGGGGGGGGGGGGGGGGGGGGGGGGGGGGGGGGGGGGGGGGGGGGGGGGGGGGGGGGGGGGGGGGGGGGGGGGGGGGGGGGGGGGGGGGGGGGGGGGGGDGGGGGGCFGGDEGGGGGGFFGGGFGGGGGGGGGGGGGFEDFGGGGGGGGGGCGGF8FGGGDFEEB6>F,=3B>DFC55>EFGFEGECGFE:DGGGCEFGF5DDGG47ADG<D5<:AFEF);EC3><7<=?C@F)7DGG?DE>37FGGG:*.*08CF8+-8+5((-((-0(01(9?(/.7)5)
@M03506:14:000000000-AKVR1:1:1101:8257:5223 2:N:0:41
AGGACTACTAGGGTTTCTAATCCCGTTCGCTCCCCTAGCTTTCGCAGTTCAGCGTCAGTGTCAGCCCAGCAACCCGCCTTCGCCGCAGGTGTTCCTCTCGATATCTACGCATTTCACCGCTACACCGAGAATTCCAGTTGCCCCTTCTGCACTCTAGCCCCGCAGTATTAGTTGACCTTTCCGGGTTAAGCCCGGAGATTTCACAACTGACTTGCGGTGGCCGCCTACCCGCCCTTTACGCCCAGTAAATCCGAACAACGCTTGCCCCCCCCGTCTTCACGCGGCCTCTGGCTCGGTGCCA
+
CCCCCGGGGFGGGFGGGGGGGGGGGGGGGGDGGGGGGGGGGGGGGGGGGFFEDEGGGGDFGGGGGGGGFGGGGGGGGGGGGGGGGGCEEAFFGGGGGGGGGGG=FGCGGGGGGGGGGGGGGEGGGGGDEF@FGGG9FGGGGFDGGFGFGGFGDFCF9AGGGGGDECFDCF9@EGGEGGG9@FEE>>87F;CF8?E*?5,=,CFFFGGGFGF7FCF*C<ACFGGGCDEFGGFG3>.>?78*;759*+0*++<<))9>51>77)7772C5E)9:>/*2;)/<401((((04?24).(/).(,)
@M03506:14:000000000-AKVR1:1:1101:12499:5235 2:N:0:41
AGGACTACAGGGGTTTCTAATCCCGTTTGCTCCCCTGGCTTTCGTTTTTCAGTGTCAGTTGCAGTCCAGAATGCCGCCTTCGCCACCGGTGTTCCTCCAGATATCTACGCATTTCACCGCTACACCTGGAATTCCGCATTCCTCTCCTGCACTCGAGCTTTCCAGTCTCACACGCAGTTCCCCAGTTAAGCTGAGGGATTTCACGTGTGACTTAGCGAGCCACCTACAAACCCTTTACGCCCAGTACTTCCGAACAACGCTTGCCCCCCCCGTATTACCGCGGTCGCTGGCACTGAGTTAG
+
CCCCCGGGGGGGGGGGGGGGGGGGGGGGGGGGGGGGGGGGGGGGFFGGGGGGGGGGGGGGGGGGGGGGGGGGGGGGGCFDGGGFGGGGDGEGGGGGGGGGGFGGGGGGGGGGGGGGGGGGGGGFEGFFG:FGGGGGGGEGGGGGCFGGGGGGFFFEGGGG9=@=FFFDF,D8FDG8>E=DC6E?+672:>EECFCFCCGGFFFFFE>FG7CGGCFFDDBDD<<EC<F6C6AGGFFC7DFGCE<8CC+A?9>>35:)C@D50<7C4CF>?B308C68<)9*(((((((04)43@(,*0/.4)
@M03506:14:000000000-AKVR1:1:1101:11562:5235 2:N:0:41
AGGACTACACGGGTTTCTAATCCCGTTTGCTCCCCTAGCTTTCGCGCCTCAGCGTCAGTGTTGGCCCAGCTACCCGCCTTCGCCGCAGGTGTTCCTCCGTATATCTACGCATTTCACCGCTACACACGGAATTCCAGTAGCCTCTTCCACACTCTAGCTTAACAGTATCGAACGACCCTTCCAGGTTAAGCCTGGAGACTTCACGCCCGACTTGAAAAGCCGCCTACGCGCCCTTCACGCCCAGTAATCCAGCACAACGCTTGCCCCACCCGTATTACCGCGGCTGCTGGCACGGAGTTAG
+
CCCCCGGGGGGGGGGGGGGGGGFGGGGGGGGGGGGGGGGGGGGGGGGGEGGGGGGGGGGGGGGGGGGEGGGGGGGGGGGGGGGEGGGGGGGGGGGGGGGGGGGGGGGGGGGGGFG9FEGFGGGGGGGGGGGGGGGGGGGGGGGGGFGGGGGGGGEGGFG8@EDEGGCFGGGGGGDGGGGFGGGGGGFGGEEFFGGGGC*=<@FFCCCGD)95:*<+:;AF*):C*/;)2))*158*4C@GCCG/9E7*+<0965<551)*)85C<CF):5D)07;+35F516190,89))4(/,37:)4A)
@M03506:14:000000000-AKVR1:1:1101:11488:5261 2:N:0:41
AGGACTACACGGGTATCTAATCCCGTTTGCTCCCCTGGCTTTCGCGCCTCAGCGTCAATCTCGGTCCAGGATGCCGCCTTCGCCACCGGTGTTCCACCAGATATCTACGCATTTCACCGCTACACCTGGAATTCCGCATCCCTCTCCCGAATTCAAGCCACCCAGTATCAGACGCAGTTCCCCGGTTGAGTCGAGGGATTTCACGTCTGACTTAGGCGGCCGCCTACGCGCCCTTTACGCCCAGCAATTCCGAACAACGCTTGCCCCCCCTGTATTACCGCGTCGGCTGGCCCGTAGTTAG
+
CCCCCGGGG9FGGGGGGGGGGGGGGGGGGGGGGGGGGGGGGGGGGGGGGGGGGGGGGGGGGGGGGGGGGGDGGGGGGGGGGGGFEGGGGGGGGGGFECGGGGGGGGGGGGGGGGGGGGGGDGGGGGGGGGGGGGGGGGCCFFGGGGGFGGDGGGGFGGGGGFEGFGFGD:EFGGGGGGGGGGGGGGDG,>BFGGGGGDFGF7;@FCEGGCC+C>+6>CBG5D37*75>EDFGD>FG2:@GCCC7*:**:C9@@B55*(/*5<)>FG57*8C)9*+3+66*-7,1((4>9:??F1()5@A2)
@M03506:14:000000000-AKVR1:1:1101:14573:5286 2:N:0:41
AGGACTACTCGGGTTTCTAATCCCGTTTGCTCCCCTGGCTTTCGCTCCTCAGCGTCAGTATTGGTCCAGGATGCCGCCTTCGCCACCGGTGTTCCTCCAGATATCTACGCATTTCACCGCTACACCTGGAATTCCGCATCCCTCTCCCAAACTCAAGCCAACCAGTATCGGACGCAGTTCCCCGGTTAAGCCGAGGGATTTCACGTCCGACCTAGTTGGCCACCTACGAGCCCTTTACGCCCAGTAATTCCGACCAACGCTTGCCCCCCCCGTCCTTCCCCGGCTTCTGGGCAGGCGTCAC
+
CCCCCGFGGGGGGFGGGGGGGGGGGGGGDGFEFGGGGGGGGGGCE@EG<FCEFGGGGGFGGGGGGGGGGGGGGGGGGGGGGGGGDEGGGGGGGGGGGGFFFGFGGFGGGGDGGGGFGGGGGGGFGGGGGGGGGGGFGDEFGGGDCEGG?DGFGFF8@EFFFGGGFGGCGEDEEGGCC5@3@:7B5CECFGF7E5>C8CFGGG7,4=FCECC):*5ADDFGGDDFF6A>5C>CGFF7<GBGGG3*0<<=++<)8)9)9(*27@)*9AF):>D)7**2+.<*(,(,(((*.*(()(,)00(((
@M03506:14:000000000-AKVR1:1:1101:8345:5286 2:N:0:41
AGGACTACTAGGGTTTCTAATCCCGTTTGCTCCCCTAGCTTTCGCGCCTCAGCGTCAAGAACAGGCCAGGTAGTCGCCTTCGCCACTGGTGTTCCTCCCGATATCTACGCATTTCACCACTACACCGGGAATTCCACTACCCTCTCCTGCCTTCGAGTCGATCAGCATCGCGTGACCCTCCCCCGTTGAGCCGGGGGCTTTCACACGCGACTTGAACGACCGCCTGCTCGCCCTTTACGCCCAGTAAACCCGGACCACGCTTGCCACCTCCGCATTCCCCCGGCTTCCGGCCCGTCTTTAC
+
CCCCCGGGGGGGGGGGGGGGGGFFGFFECFGGGGGGGGGGGGGGGGGGDGGGFGGGGGGGGGFGGGGGGGGGFGGGGGGDGGGGGGGGGGGGGGGGGCEE,C:FGGGGGGGGGDGGGGGGG8FGGGFGCFFFGGGGGFGGGGFFGGGA,@DFCFF?3EEG6@@=F,,3@:B+@C6CAFCFGEC*=:,=*6;CCGGGEC=E?CCC7?CEEDDD5:9<>FDGG)1:75))<D>**5?C);.?EG*CD?C*+2;5))1)*-9E3.)/7+<@6)1)))2*+.**,(,,-(,)(0720(-*.)6).
@M03506:14:000000000-AKVR1:1:1101:25538:5324 2:N:0:41
AGGACTACCCGGGTTTCTAATCCCGTTTGCTACCCTAGCTTTCGCGCCTCAGCGTCAGTGTCAGCCTAGCAACCCGCCTTCGCCTCAGGTGTTCCTCTCGATATCTACGCATTTCACCGCTACACCGAGACTTCCGATTGCCCTTTCTGCACTCTAGCACAACAGCAACACTTGGCCGCTCCGAGTTAAGCCCGGGTATTTCACAAGTGACTTATGGACTCGCCTACGCCACCTGGACGCCTAGGAACACCACACAACGCCTTGTCCCTCTGTATTACGCCTGTCGGGTGAACGTGTTTTC
+
C8BBBFGF9@FGGECBGC9EGGGAGEE@FGFGC8CFGCCF9<FGGG@:FEFGF7:FEGEFGCFGCFGGGGGFFDED7:F:FGC@CEEGGBFGGGCFFB8F8,BFFGF<DC@CG9EDAA@F7>FGGGDG@F@EFAAC7CF?C98D8FGB;3,6,,33>8=AFGC@D,3,@:+,738??C5*547*@*::,?,?D5****,45+5,,44==++1,4,,*+)+28)***):C))/82)*(*)//**0*+2)20*)))11*,9*))00*++*+)*09*++0))*(,())-().)()*,(*0..4-
@M03506:14:000000000-AKVR1:1:1101:14129:5335 2:N:0:41
AGGACTACTCGGGTTTCTAATCCTGTTTGCTCCCCACGCTTTCGTGCATGAGCGTCAGTGTTAGCCCAGGGGGCTGCCTTCGCCATCGGTGTTCCTCCAGATATCTACGCATTTCACTGCTACACCTGGAATTCCACCCCCCTCTGCCACACTCAAGCCTACCAGTTACAAGCGCAGTTCCCAGGTTAAGCCCGGGGATTTCACACCTGTCTTAGTAGACCGCCTGCGCACGCTTTACGCCCAGTACTTCCGATTAACGCCTGCACCCTACGTATTACCGCGGCTGCTGGCACGTAGTTAG
+
CCCCCGGGGGGGGGGGGGGGGGGGGGGGGGGGGGGGGGGGGGGGGGGGGGGGGGGGGGGFGGGEGFGGGGGCGGGGGGGFGGGGGDGGGGGGGGGGGGFGGGGGGGGGGGGGGGGGGGGGGGGGGGGFGGGGGGGGGFGGGGGGGGGGGGGGGGDGGGGGGGGGGGGGGGGGGGGDGEGGGGGGGGGCGGGF5EGGG5::CFGGGGGGGGG=9+=,;@@EF<DEGGF5*)8EG@><AGDEEC*>FC+9FF9>3>3CD<GGFFFGGGF3C?FE5C+CFFFG9>(13>6).<17?(.07@44.
@M03506:14:000000000-AKVR1:1:1101:10221:5338 2:N:0:41
AGGACTACTCGGGTTTCTAATCCGGATCGCTCCCCACGCTTTCGCTCCTCAGTGTCAGAACCGGTCCAGGAAGCCGCCTCCGCCACTGGTGTTCCTCCCGATATCTACGCATTCCACCACTACGCCGGGAATTCCGCTTCCCCCTACCGGCCTCGAGCCCGCCAGTATCGAATGACCCCCCCCAGTTGAGCCGGGAGATTTCCCATCCGCCTTGACGTGGCCACCTACACGCCTTTTACGCCCAATAAATCCGTACAACACTCGCCCCCTACGTATTACCGCGGCTGATGGCACGTAGTTA
+
CCCCCGGGGGGGGGGGGGGGGGGGGGGGGGGGGGGGGGGGGGGGGDGGGGGGGGGGGGGGGGGGGGGGDFGGGGGGGGGGGGGGGGGGGGFFGGGGGGGGGGGGGGGGGGGGGGFDFFFFG@FGGDC:FGGGGGGG7>FGGGGEGGGFG@EE5E5*8:CCGG5E5DCCCCF<CCEF6CGGGEEE=B?CF+>8EEGCEE6<<*+<<??E5*9C520<75>GDG<ECCFFG05C7>>7):?*8ED<37+/+3@?B.9CD-0*0*)*1*;7E)9>@960<>9F:64((,())13:)5-1)8(6)
@M03506:14:000000000-AKVR1:1:1101:16557:5358 2:N:0:41
AGGACTACTCGGGTTTCTAATCCCGTTCGCTCCCCTGGCTTTCGCGGCTCAGCGTCAGGTGCAGCCCAGCAGGCCGCCTTCGCCTCTGGTGTTCCTCCGGATCTCTACGCATTTCACCACTCCACCCGGAATTCCGCCTGCCTCTACTGCCCTCCAGCCCGACCGTTTCCAATGGCCTCTCCCCGTTGAGCGAGGAGATTTCACATCAGACGCATCGAGCCGCCTGCCCGCCCTTTACGCCCAGTAAATCCGGATAACGCTTGCGTCCTACGTTTTACCGCGTCTGCTGGCACGGAGTTAG
+
CCCCCGGGCDFGGEEGGGGGGGGGGGGGGGGGGGGEFCFGGGGGGEDGGGGGGGGCFC<FFGCFGFGGGGGGDGGGGGGGGGGGGGGGGE?FCFFGDGCGGGGGGGGGGGEGGFGDGGGGGGFGGGGCF=CFGGGGGGGCFGGGFFGGGFDFF9EG6DCEGGGGG8EGG:C<D@:EF998?CFCC8AEFCFCEEGGD=8AF+;>E?E7<7>D5)?E2*55>DDCDG4.:50*9>57<:7:5**1970*2<@5>35C>?3*)85*1:?5***.0**;<2B511-90<>F>F:46((/.)())
@M03506:14:000000000-AKVR1:1:1101:21824:5371 2:N:0:41
AGGACTACTCGGGTTTCTAATCCCGTTTGCTCCCCTGGCTTTCGCTCCTCAGCGTCAGATTTGGTCCAGGATGCCGCCTTCGCCACCGGTGTTCCTCCAGATATCTACGCATTTCACCGCTACACCTGGAATTCCGCATCCCCCTCCCAACCTCAAGCCATCCAGTATCAGACGCAGTTCCCCGGTTAAGCCGAGGGATTTCACGTCTGACTTAGTTGGCCGCCTACGCGCCCTTTACGCCCAGTAATTCCGAACAACGCTTCCCCCCCCCGTATTACCGCCGCTGCTGGCACGGAGTACC
+
CCCCCGGGGGGGFFFEGGGGGGFGGGGFGGGGF<FFGGGGGGGEGGGGGGGGGFCFGGGGGGCFEGGGGGFGGGGGGGGGGFGEEGGGDGGGGGGGGGG?GFGFFFGGGGCGGCCFFGCEG7FEGGGG8,E?8FFGGGGGF,+@@EGGG8CC>=DFCF8DDGGFGGGAGGGGCEGGCEFGF,AECEDC,?>D55*4:EEGGGCEEFGGC8:>7C9F7CFC*9<CDDF3/5<55>)74>>8:5<*2<+9+3<635))*4/:5))9**::*8C>))*00)**(((4((-))9:(11())0(.)
@M03506:14:000000000-AKVR1:1:1101:8854:5382 2:N:0:41
AGGACTACCCGGGTTTCTAATCCCGTTTGCTCCCCTAGCTTTCGCTCATCAGCGTCAATGTCGGTCCAGGATGCCGCCTTCGCCACCGGTATTCCTCCAGATATCTACGCATTTCACCGCTACACCTGGAATTCTGCATCCCTCTCCCGAATTCAAGCCATCCAGTATCCGACGCAGTTCCAAAGTTAAGCTTTGGGATTTCACGTCGGACTTAGTTGGCCGCCTACGAGCCCTTTACGCCCAGTAATTCCGAACAACGCTTGCCCCCCCTGTATTACCGCGGCTGCTGCCTCCCGTAGGG
+
CCCCCGGGGGGGGGGGGGGGGGGGGGGGGGGGGGGGGGGGGGGGGGGGGGGGGGGGGGGGGGGGGGGGGGGGGGGGGGGGGGGGGGGGGGDGGGGGGFGGGGGGGGGGGGGGGGGGGGGGGGGGGGGGGGGGGGGGGGGGGGGGGGGGGDDCGDGGDCGGGGGFGGGGGGGGGGGGGEFCGFGFFEGCDCFFGGGGDGGF9+<DFG5CEDDDFDGGFGFF?CCE<<FBACDGCFFG<FBDDGGFGFGF70<)<DGC<(1*0>5DF@FFG3587:C72-9C2(3999FF??0)/(3C>@6(-
@M03506:14:000000000-AKVR1:1:1101:17934:5392 2:N:0:41
AGGACTACCCGGGTTTCTAATCCCGTTCGCTCCCCTAGCTTTCGCGCATCAGCGTCAGTGTCGGCCCAGCAACCCGCCTTCGCCGCAGGTGCTCCTCTTGATATCTACGCATTTCACCGCTACACCAAGAATTCCAGTTGCCCCTTCCGCACTCTAGCCGCACAGTATCAGTTGACCTTTCCGAGTTAAGCTCGGGGATTTCACAACTGACTTGTGCTGGCCGCCTACGCGCCCTTTACGCCCAGTAAATCCGAACAACGCTTGCCCCCCCCGGATTACCCCGGCTGCTGTCACGGAGTTA
+
CCCCCGGGGGGGGCFDGGGGGGGGGGGGGGDGEGGGGGGGGGGGGGGGGGGGGGFGGEFFGGGGGGGDGGGGGGGGGGGGGFGGCDEGGGG,FFFFGGFCGGGGGG9EFGGGGGG,CFFEFCFFFAFGGGGGG9FGGDDFGGFF@FFGGG7CEGGG97EEGCGGGG;;DCGGGCFFGGG7;A:C*DE7CBF,BEGGD5AF9>?FCGGGF7;>C>EC>7++8><CDGF419)=CE@4)*/*8*>DCGD=+3C?D)*//1<*855**00>?@D35)//2592(((472,7:6)8*.4C)>3()
@M03506:14:000000000-AKVR1:1:1101:7240:5411 2:N:0:41
AGGACTACTGGGGTTTCTAATCCTGTTTGCTCCCCTAGCTTTCGTTCCTCAGCGTCAGTTGCGGTCCAGCGAGCCGCCTTCGCCACGGGTGTTCCTACAGATATCTACGCATTTCACCGCTACACCTGTAATTCCACTCGCCTCTCCCGCACTCTAGCATGGCAGTTTCGGGAGCAGCCTCTAGGTTGAGCCTAGAGATTTCACTTCCGACTTGCCACACCGCCTACGCACCCTTTACGCCCATTAATTCCGACCAACGCTGGCCCCCTACGTCTTCCCGCGGCCGCTGGCCCGTCGTTAG
+
CCCCCGGGGGGGGGGGGGGGGGGGGGGGGGGGGGGGGGGGGGGGGGGGGGGGGGGGGGGGGGGGGGGGGGGEGGGGGGGGGGGGGGGGDFEFGFGGCGEFGGFFEFCGGGGGGGGGGFGGGGGGG<=FGGGGGGCFGEFFGE8EGGGFGG+CBFFGACCGGGGGG8;CA6BF>CC>FFGGFFGC6D9C8DG822?D9@C?CGAC7CGGGCD5?:9CFGFGDGCEC7A>5C>ED@4942)/:=3**39*+<960)9)*1*>..<D*;CE8)908F62+..*,469(1(.(.4,73-1))41(
@M03506:14:000000000-AKVR1:1:1101:13631:5431 2:N:0:41
AGGACTACCCGGGTTTCTAATCCTGTTTGCTCCCCACGCTGTCGCGCCTCAGTGTCAGAAACTGCCCAGCAGACCGCCTTCGCCACCGGTCTTCCTCCGGATCTCTACGCATTCCACCGCTACACCCGGAATTCCGTCTGCCTCTACAGCCCTCGAGTTTGACAGTCGGCACGGCAGATCCGGGGTTGAGCCCCGGACTTTCACCACACCCTTATCAAACCACCCACGCGCCCTTTACGCCCAGTGCTTCCGGTCACACCTCGCACCCCCCGCCTCACCGCGGCTGCTGGCCCGGGGCTAG
+
CCCCCGGGGGGGGGGGGGGGGGGGGGGGGGGGGGGGGGGGGGGGGGGEGGGGGGGGFAFEFGGGGGGGGGGGGGGGGGGGGGGGGGGGGGGGGGGGGGGGGDGAFFGGGGGGGGDAEFFGGDGGGGGGGCEFGGGGFGGGGGCFGGGCDFGGFGED6,@;F7FEF<::@@>FE>CEE>CGFCG8=8CE+BCEFEGEEECFC7+;@+=AC3)/**22:CF67/7**95757.>)<549>3/5:>5*<+*0@C>3)1**)*/)87C3?C>57C:))2*+4)/-((,(((),)((0,,)))(.(
@M03506:14:000000000-AKVR1:1:1101:25387:5438 2:N:0:41
AGGACTACCCGGGTTTCTAATCCCGTTTGCTCCCCTGGCTTTCGCTCCTCAGCGTCAGTGTCGGTCCAGGATGCCGCCTTCGCCACCGGTGTTCCTCCAGATATCTACGCATTTCACCGCTACACCTGGAATTCCGCATCCCTCTCCCGAACTCAAGCCATCCAGTATCAGATGCAGTTCCCCGGTTAAGCCGAGGGATGTCACGTCTGACTTAGTTGGCCGCCTACGAGCCCTTTACGCCCAGTAATTCCGCACAACGCTTGACCCCCCCGCATCACCGCGGCGGCCGGCAGGGAGTTAG
+
CCCCCFGGGGGGGGGGGGGGGGGGGGGGGGGGGGGGGGGGGFGGG@EEFGGGGGGGGGGGGGGGFGGGGGGGGGGGGGGGFGGGGGGGGFGGGGGGGGGGCDGGGGFGGGCGGGGGGGFGGGGGGFFFED,C8C,A@EGGFE8FGF,@C@EG8=E=D,+@>FDGGGF,@7E>EED,@DFCGGGGGGGGC9D,>@>C?==*>8BACFG*=DFD7:CF++=ED))*>5AB=7)*1.794>);:/*96A+*0<2))8<57<DE35.*9CGFG>C3));/+4)*4((7((()(04()((*.88).
@M03506:14:000000000-AKVR1:1:1101:11708:5456 2:N:0:41
AGGACTACCCGGGTATCTAATCCTGTTTGCTCCCCTAGCTTTCGTGCCTCAGTGTCAGAAGTCGTCCAGGGACTCGCCTTCGCCACTGGTGTTCCACTTGATATCTACGCATTTCACTGCTACACCAAGTATTCCAGTCCCCCCTCCGACTCTCTAGCGAGATAGTATTCAATGCCATTTCCGGGTTGAGCCCGGAGATTTCACATCAAACTTACCTCACCACCTACGCACCCTTTCCGCCCAGCGAATCCGAACAACCCCTGGGACCTCTGTATTCCCGCGGCTGCTGGCACAGAGTTAA
+
CCCCCGGGGGGGGGGGGGGGGGGGGGGGGGGGGGGGGGGGGGGGGGGGGGGGGGGGGGGGFFGGGGGGGGGGGGGGGGGDFFGGGGGGGEGGGGGFGGGGGGGGGGGGGGGFGGGFGGGGGGGGGGGGGGGGGGGGGFFGGGGC@EGGGGG6ACDE;F>CCGGGGGGGGGFGGGG8FDFGCFCE@4C9FFGCB8B*@7?FFG@CDEGG:CG79*5>7:4F4*?*02;6EDAGGF4>);:E?7*/*1=)7EE35)7<*85/755**;C3*9C)8>F9+)9*43(9((4900300(3*??4:-
@M03506:14:000000000-AKVR1:1:1101:5515:5459 2:N:0:41
AGGACTACACGGGTTTCTAATCCTGTTTGATCCCCACGCTGTCGCGCCTGAGCGTCAGTTACGAGCCAGTGAGCCGCCTTCGCCACTGGTGTTCCTCCCGATATCTACGCATTTCACCTCTACACCGGGAATTCCACTACCCTCTCCTGCCTTCGAGTCGATCAGTATCGAGTGACCCTCCCCAGTTGAGCCGGGGGCTTTCACACTCGACTTGAACGACCGCCTGCGCGCTCTTTACGCCACGTAAATCCGGACACCGCTTGTCACCTACTTATTACCGCGGCTTCTGGCACGTAGTACG
+
CCCCCGGGGGGGGGGGGGGGGGGGGGGGGGGGGGGGGGGGGGGGGGGGGGGGGGGGGGGGGGGGGGGGGGGGGGGGGGGGGGGGGGGGGGGGGGGGGGGGGGGGGGGGGGCGFFCFFGAFGFGGGGGGGEEGGAEGGGGGGGGGFGGGGGGGGG6F8,@@EGGGGGA@E68:4DFGGDGGGGD,:DC,>8FG>E5//:?CGGGFGG*=EGD7E*09CC)*/7DGC<F5557*174C4CECC5*976*8++0)))19*()*.707C+:69)2*1:F++67:4(-4((./-9)(*-4C)8))(
@M03506:14:000000000-AKVR1:1:1101:17923:5486 2:N:0:41
AGGACTACCCGGGTATCTAATCCTGTTTGCTACCCACGCCTTCGCTCCTCAGCGTCAGTATCGGCCCAGAGCAGCGCCTTCGCCACCGGTGTTCCTCCTAATATCTGCGCATTTCACCGCTACACTAGGAATTCCCTGCTCCCCTACCGAACTCAAGTCACAGCAGTATCGAGTGGCGGCTCTGGGTTAAGCCCAGAGTTTTCACACCCGACTTCCTGAACCGCCTACGAGCTCTTTACGCCCAATAAACCCGGCCAACCCCTGGTTCCCACGTTTCACCGCGCCTCCTTGCACGTAGGTG
+
CCCCCGGGGGGGGGGGGGGGGGFGGGGGGGGGGGGGGGGGGGGGGCFGGGGGGGGGGGGGGGGGGGGEFGGGGGGDGGGGGGGGGGGGGGGGGGGAFGG9FGGGCFFGGGGGGGGGGFGGCFGGGGGGFEFCFEFFGGFBGDFEGGFGGEEEFGGGGGGGGGFFGGGCAFEC6FFFGDGG*A,>DFCEGF,?EFDFCGGG;D9BEFC5=CCDDC++++++*29C7C;F:*7=/<**.09*5ED3CC8*3+00).)7)3>5<5@<7++*0/*.0***+)0<((((,((8(*)4*)(1))(.)
@M03506:14:000000000-AKVR1:1:1101:21921:5488 2:N:0:41
AGGACTACTCGGGTTTCTAATCCCGTTCGCTCCCATAGCTTTCGCGTGTCAGCGTCAGGTGCGGTCCAGGTGGCCGCTTTCGCCACTGGTGTTCCTCCGGATATCTACGCATTTCACCACTACACCCGGAATTCCACCACCCTCTACTGCCCTCAAGTCTAGCAGTATCGGACAACCTCTCCCGGTTGAGCCGAGAGATTTCATTCCCGCCTTGCCAAACCGCCTGAACGCGCTTTACCCCCCGTAACCCCGGATAAACCTCGGTACCTACGTTTTACCGCGGCTGTCGGCACGTGTTTAG
+
CCCCCGGGGGGGGGGGGGGGGGGGGGGGGGGGGGGGGGGGGGGGGGGGGGGGGGFGFGGG@FGGGGGGGGGGGGCGGGGGGGGGGGGGGGGGGGGFAGGGGDGGGGGGFGGGGGGGGCGGGFGGGGGGGD@FEEGGGGGGGGGGGGGGDGFFEGGCGGGGGGG79<;EGCCFGGGGG6C@EGGDD>EGFGGGG:4:=5CF;:;1,4B,*)/9:CFCGD.:CDGCGG;AFC0:>B3FB7*0::))1*2)0*;<.)19*)**).7*9@=B+*9370C*+.**,4-471(*(044.-81)0())
@M03506:14:000000000-AKVR1:1:1101:5692:5499 2:N:0:41
AGGACTACTGGGGTTTCTAATCCCGTTTGCTCCCCTGGCTTTCGCTCCTCAGCGCCAGAATTGGTCCAGGATGCCGCCTTCGCCACCGGTGTTCCTCCAGATATCTACGCATTTCACCGCTACACCTGGAATTCCGCATCCCTCTCCCAACCTCAATCCATCCAGTATCAGACGCAGTTCCCCGGTTAAGCCGAGGGATTTCACGCCTGACTTAGTTGTCCGCCTACGAGCCCTTTGCGCCCAGTAATCTCGAACCACGCTTGCCCCCCCCGGCTCCCCGCGGCTTCCTGCAACTGCGTCC
+
CCCCCGGGGGFGGFFGGGGGGGFG;EEFCFFGFGGGFFGGGGG>FEGEFG@FGEGGGGGGGGGGFGGGDCFGFGGGGGGGGGGGGGGEGGGGGGGGGGGGGGFFGFFC=B7FFGFCCFFGG7+EFGGG@CGGCFGGCF@F88=@?>FFFGGGFGFF,3=E9DGDFF,EGGC:D:8+1B2:@E@>5B8@E,98*=CE8:@:,199:,4;C*;;FD+5CC+=79D57*5;*7)15;5DD7):*71**+2/++35)77)*-*/8))*28*.8)105)**1(850((,4(4/)0.(*)(2*03(,
@M03506:14:000000000-AKVR1:1:1101:19310:5506 2:N:0:41
AGGACTACTCGGGTTTCTAATCCCGTTTGCTCCCCTGGCTTTCGCGCCTCAGCGTCAGTATCGGCCCAGTAGCCCGCCTTCGCCTCAGGTGTTCCTCCCGATATCTACGCATTTCACCGCTACACCGGGAATTCCACTACCCTCTCCTGCCTTCGAGTCGATCAGTATCGAGTGACCCTCCCCAGTTGAGCCGGTGGCTTTCACACTCGACTTGACCGACCGCCTGCGCGCTCTTTACGCCCATTACATCCGGCCCACGCTTGTCCCCTCCGTATTACCGCGGCCGCTTGCATGTAGTTAG
+
CCCCCGGGGGGGGGGGGGGGGGGGGGGGGFGGGGGGGFGGGGGGGEGGGGGDGGGGGDGGGGDGGGG@FGGGGGGEFGGGGGGGGGFGGFGGEGG<EFGGGGDFGG<EFGFGDGGGGGGGGFFGGGDGGD>FGGGGCGCFFGFGFGGGCEEGCEFGGGGCEGGG,@;EFEGGGFGGGGFC>:5D8FG7CCFG*8*:=E=C6?FGGG?FG47C=77+028E5CD5<3>)*))*95?C):.;*:**:<+*2A?>B)))*4):)0)9:0@);0*.7/*00)8*,,(,(-4),7:)*))*015))
@M03506:14:000000000-AKVR1:1:1101:7730:5555 2:N:0:41
AGGACTACCCGGGTTTCTAATCCCGTTTGCTCCCCTGGCTTTCGCTCCTCAGTGTCAGTGTTGGTCCAGGATGCCGCCTTCGCCACCGGTGTTCCTCCAGATATCTACGCATTTCACCGCTACACCTGGAATTCCGCATCCCTCTCCCAATCTCAAGCCATCCAGTATCAGACGCAGTTCCCCGGTTAAGCCGAGGGATTTCACGTCTGACTTAGTTGGCCACCTACGAGCCCTTTACGCCCAGTAATTCCGAACAACGCTTGCCCCCCCCGTATTCCCGCGGCTGCTGGCACGGAGTTAG
+
CCCCCGGGGGGGGGGGGGGGGGGGGGGGGGGGGGGGGGGGGGGGGGGGGGGGGGGGGGGGGGGGGGGGGGGGGGGGGGGGGGGGGGGGGGGGGGGGGGGGGGGGGGGGGGGGGGFGGFGGGGGGGGGGGFGGGGGGGGGGGGFGGGGGGGFFCFGGGGGGGCEFGGGGGGGGGGGGGGGGGGGGGGGGGFGGGGGGGGGGGGGGCFGGGDGGGGGGGGFGGGGGGGFAEDFGGFFGFGFDGGD4FG?FCFFFFBGGGFGC:DFGFFGFGEG)83;@+66=31(3((4).62(9:B<)842.
@M03506:14:000000000-AKVR1:1:1101:3993:5560 2:N:0:41
AGGACTACTGGGGTTTCTAATCCTGTTTGCTCCCCACGCTGTCGCGCATCAGTGTCAGAAACTGCCCAGCAGACCGCCTTCGCCACCGGTCTTCCTCCGGATCTCTACGCATTCCACCGCTACACCCGGAATTCCGTCTGCCTCTACAGCCCTCGAGTTTGACAGTCTGCACGGCAGATCCGGGGTTGAGCCCCTGACTTTCACCACACCCTTATCTAACTACCTCAGCCCCCTTTACGCCCTGTCATTCCGGACCACCCTCGCCCCCCCCGGCTTACCGCTCTTGCTGGCACGGATTTCC
+
CCCCCGGGF-FGFFFFGG9FEGFGDEFF8EFGCF;EFGGGGFG@G@F+C:@EF9FCE,CFAEE,CAECCCEGGGGGEDCFFGGECEFEDCFCFAGFAEGGDGCCFFFCFG7BCGFGG<CFGCCCFGGGEE7ABFG<FFG@D,6@,>EA8DG+6@@>+5@;@CEGC@,,EFGGC*@CE*,>D5CCC885?7C7C5*:*=9<9++5<<CEGDG/:6+++;8F++>*8:6)=*.:C>)*)2)/CE)*9++1+0+).)))7<**)5)9)2:<E:C)))*/+))*-((()))*.),,*(())))))
@M03506:14:000000000-AKVR1:1:1101:16628:5565 2:N:0:41
AGGACTACTGGGGTTTCTAATCCCGTTTGCTCCCCTAGCTTTCGCGCCTCAGCGTCAGTATCCGTCCAGAAGATCGCCTTCGCCACTGGTGTTCCTCCCGATATCTACGCATTTCACCGCTACACCGGGAATTCCATCTTCCTCTCCGGAACTCAATTCTCGCAGTATCTTGTGCACTTCCAAAGTTAGGCTTTGGGCTTTCACACAAGACTTACAAAATCGCCTACGCGCCCTTTCCGCCCAGTAATTCCGAGTAACGCTTGCTCCCCCCGTCTTACCGCGGCTGCTGGCACGGAGTTCG
+
CCCCCGGGGGGFGGGGGGGGGGGGGGGGGGGGFGEGGGGGGGGGGGGGEGGGGGGGGGG9CFDGFGGGGGGGGAFGGGGGGGGGGGGFGFFCFGG9FFGGDGGEGAFGGG7F+AFGGGEGGEGGFGGGE@4FFGFGBFG;FGGGC?DGCCCGGGGBFCFEDEGGCGGCDFAFFF,3<FFGGGF9,5E,@,:@E@C6CFGGCFDF;FEGDFD8C8EF+06:CDCEDGF5E<3C55.;/0.?EGG70<9?:CG?)71>*5*/.))92A<7*89)7***+)9701(,(,(04/04F<95)8()(
@M03506:14:000000000-AKVR1:1:1101:14483:5576 2:N:0:41
AGGACTACCCGGGTTTCTAATCTCGTTTGCTCCCCACGCTTTCGCGCCTCAGCGTCAGGAATTGCCCAGAGACCCGCCTTCGCCACCGGTGTTCCTCCCGATCTCTACACATTTCACCGCTACACCGGGAATTCCAGTCTCCTCTGCAATCCTCAAGAACGGCAGTATCAATCGACGATCCTCAGTTGAGCCGAGGGACTTCACGACCTACTTGCCATCCCGCCTACGCGCACTTTACGCCCAGTAATGCCGAGCAACGCCTGCCCCCTCTCTCTTCCCGCGGCTTCTGGCCCAGCTCTAC
+
CCCCCGGGGGGGGCGGGGGGGGGGGGGFCFEGGFFCGGGGGGGEGGGGGGGFGGGGGGGFFCE<FCFGGGGFGGGE@EFGCCEEDGGGGFEGEGGGGCCFGGGGGGGGGGFGGFGFGGGGGGFCGF+@@CEFGGGGGEFDFFFGAFGGFGFCDFGGCA:F8CEGEFFGGGGGFF6CE5?>*,,,>>FGDFGG**=E85*23@995EEG*7;79:7<CCF=C7357*).:DE*95?F-CDGCC35*<+7+28)057)04<C)8:D5C*<80*)17990:::0((-4((*4*)(083*/)-2)
@M03506:14:000000000-AKVR1:1:1101:4854:5580 2:N:0:41
AGGACTACCGGGGTTTCTAATCCCGTTTGCTCCCCTGGCTTTCGCGCCTCAGCGTCAGGAGAGGTCCAGTCGTGCGCTTTCGCCACCGGCGTTCCTTCCGATATCAACGCATTTCACCGCTCCACCGGAAGTTCCCACGACCCCTACCTCGCTCGAGCTCGCCAGTTTCCAAGGCACTTCTCCAGTTGAGCTGGAGGCTTTCACCCCGGACTTGGCAAGCCGCCTACGCGCCCTTTAAGCCCGTTGATTCCGCACACCGTTCGCCTGGTTCGCCTCTCCGCGTCTGCCGGCAGGAATTCCC
+
CCCCCGGGGGGGGGDGGGGGGGGGGGGGGGGGGGGGGGGGGGFGGFGGGGFGGGGGGGGGGGGGGGGFGGGGGEGEGGGGGGGGGGFDEGGGGGGGGGGG:FGGGFGGGGGGGGGGGFFG7FEGGGGDGEFF;:DFGF7FFGGGGGGGFG7EEG85:EEF5C5*:>CFG7CF:CF*CGFG9FFF@;@7@@FFGGF6;=@EFG79<5EEC3/9?*+<DF3:<)):>375E<>*<3?2):47CF))2/*13<7)079)*,):3?>3***0</08)*/*+.)*(-(4(()*(0(()(-*)))))
@M03506:14:000000000-AKVR1:1:1101:6001:5598 2:N:0:41
AGGACTACCGGGGTTTCTAATCCCGTTTGCTCCCCTGGCTTTCGCTCCTCAGCGTCAGTATCGGTCCAGGATGCCGCCTTCGCCACCGGTGTTCCTCCAGATATCTACGCATTTCACCGCTACACCTGGAATTCCGCATCCCTCTCCCGAACTCAAGCCATCCAGTATCAGACGCAGTTCCCCGGTTAAGCCGAGGGATTTCACGCATGACTTAGTTGGCCGCCTACGAGCCCTTTACGCCCAGTAAGTCCGAACAACGCTTGCCCCCCCCGTCATACCGCGGTCGCTGCCTCCCGTCGGG
+
CCCCCGGGGGGGGG7FGGGGGGGGGGGGGGGGGGGGGGFGGGGGGGGGGGFGGGGGGGFGGGGGGGGGGGGGFGFGGGGGGGGGEEGGGGGGGGGGGGGGGGGGGGGGGGGGGDFGGFEDEGGGF@FGGGGGGE9FEGDGGFGFCEFCGGGGGGGGFCGGGGDFGGGGGGGGGGGGEGGGGFGGG>CEGGF:CEGGGGCGGGGFFGGGGFGG7DGGDCFFFGDC5/)777>EF4FF2*7;EGGG4<?*<+<7:<<)0(>E>:7:CFCEGFC5)**2+:5=0(,-2(()-74)/(-)))-6(
@M03506:14:000000000-AKVR1:1:1101:21384:5598 2:N:0:41
AGGACTACCGGGGTTTCTAATCCCGTTTGCTCCCCTGGCTTTCGCTCCTCAGCGTCAGTATCGGTCCAGGATGCCGCCTTCGCCACCGGTGTTCCTCCAGATATCTACGCATTTCACCGCTACACCTGGAATTCTGCATCCCTCTCCCGCATTCAAGCCATCCAGTATCCGCCGCAGTTCCAAGGTTAAGCCTTTGGCTTTCCCGTCGGACTTAGTTGGCCGCCTACTATCCCTTTACGCCCAGTAATTCCGAACAACGCCTGCCCCCCCCGTTTTCCCCCGGCCTCCCGCCCCTCCTTTC
+
CCCCCGGGGGGGGGGGGGGFFGGGGGGGFGGGGGGGFFGGGGGGGGGGGGFFFFGGGDGGGD@CFG@FGFGDEFGGGGGGGGGGDGGGGFFGGDFEGG8<BEEGFGCGGG>FGGGFGGCC:+FEFGG?<==BFFGFA?FGGGGGGGGG>+@CGGFG9AFGF6C8,E;;EF6+3@B*1>=:EG?DFF?<<2DGGG,<,,>74+,5=CCCE5)9?7>@CC4C4/C:8*;6=+;+;?7C6:5CE59*2+0/+3</<)/)21)2)))1*2271<D3.088959*4(((((.)()4(0-2*)0--)
@M03506:14:000000000-AKVR1:1:1101:7995:5624 2:N:0:41
AGGACTACTGGGGTATCTAATCCCGTTTGCTCCCCTAGCTTTCGTTCCTCAGCGTCAGAAGAGACCCAGTGAGCCGCCTTCGCCTCCGGTATTCCTGATGATATCAACGCATTTCACCGCTCCACCATCAGTTCTGCTCACCTCTATCTCCCTCTAGTTCTACAGTTTGAAGCGCAGTTCCTCGGTTGAGCCGAGGGCTTTCACACCTCACTTGTAGAGCCGCCTACGAACTCTGTAAGCCCAGTAATTCCGAATCACGTTTGGACCTCTCGTATTCCCGCGGCTGCTGCCTCCCGTAGGG
+
CCCCCGGGGGGGGGGGGGGGGGGGGGGGGGGGGGGGGGGGGGGGGGGFCFGGGGGGGGGGGGGGGGGGGGGGGGGGGGGGGGGGGGGGGGGGGGGGGFGGEEFFGFGGGDGGGGGGGGGGGGGGGGGGGFFFGGGGGGGGGGEF?FGGAGGDGFGGCGGGGGGGGGGFGAEFFGGGGGGGFFFGEEGGGGGGGGGGGGGGGF,DFFGGGFGGGGGG78+CFCD*9DA>7;:5;+3@C77C9:DFFGGF@5>AD)**;3D6;5596867<=<:@CGG?)951311410)5*()/415)0(63
@M03506:14:000000000-AKVR1:1:1101:21056:5643 2:N:0:41
AGGACTACTGGGGTTTCTAATCCCGTTTGCTCCCCTAGCTTTCGCTCCTCAGCGTCAGTTTTGGTCCAGGATGCCGCCTTCGCCACCGGTGTTCCTCCAGATATCTACGCATTTCACCGCTACACCTGGATTTCCGCATCCCTCTCCCAACCTCAAGCCAACCAGTTCCACGCCCTGTTCCCCGGTTAGGCCGGGGGATTCCCACTGGGACTTAGTTGGCCACCCACCGCTCCTTTCCCCCCCGTAATTTCCACCAACTCCTCCCCCCCCCGCTTTCCACTGGCCTGCGGACCGTAGTTGG
+
CCCCCGGGGFGGEFG7<CF<CFD<BFG8FGFGGGDGFG8FGC9;@,F+66C,C@CF:F,,<EF7CE<CFCC8<,EFGGG@9DF77FFF78+B=FD,E,,B?F,??9@,B:B:F,?FEFGGDGGFFG8BFG?FFFG@E++@F8,8@EGEF@+AFGGB9DEG,@@=,@,7,@,@++344>,,@E,**3;@44>@*:>5**3A6+++*0+**2022+++33)+;8755970*))21/9F)**212/9D5*)++2***2**,*+)1.*1/8BG:70))*1360<-)(4,)()()(-)((*0).)(
@M03506:14:000000000-AKVR1:1:1101:20829:5654 2:N:0:41
AGGACTACCGGGGTTTCTAATCCTGTTTGCTCCCCTTGCTTTCGCTGCTCAGCGTCAGTAATCGCCCAGTTAGGCGCCTTCGCCTCCGGTATTCCTCTCGATATCTACAGATTTCACCCTTACACCGAGAATTCCCCTAACCTCTACGATACTCAAGCCATGTAGTTTCCAACGCAGTTCCAGGGTTGAGCCCTGGGATTTCACGTCAGACTTACAAAGCCGCCTACCAGCCCTTTTCACCCAATGAATCCGAACAACGCTTGCCACCTCTGGCTTACCGCGGCCGCTGCCCCAGCTCTAG
+
CCCCCGGGGGGGGGGGGGGGGGGGGGGGGGGGGGGGGGGGGGGEGGGGGGGGGGGGGGGGGGGGGGGGGGGGGFGGGGGGFGGGGGGGGGGGGFGGGGGGGGFCFGGGGGAFGGGGGFGGGGGGGGGGCFGGGG9AFGFGGGGGGGGGGFEE9?9D9FGGGGFGF=FGGGGFGDCEEGFGGEG6@DDED,@,@DGFCEFEGFFGGFFEGFFGCFFF8CFFF5CEGGFFC;AF*.=;)++>5:>3D+<+4<C5))9128D5)0.90+<)07*0)*8*+.7*((-((((.,)(()(-*0).))
@M03506:14:000000000-AKVR1:1:1101:16714:5656 2:N:0:41
AGGACTACTGGGGTTTCTAATCCCGTTCGCTCCCCTAGCTTTCGCGCTTCAGCGTCAGTGTCGGCCCAGCAACCCGCCTTCGCCGCAGGTGTTCCTCTCGATATCTACGCATTTCACCGCTACACCGAGAATTCCAGTTGCCCCTTCCGCACTCTAGCCAAACAGTATCACTTGACCGTTCCGAGTTAAGCCCGGAGATTTCACAAGTGCATTGTTCGGCCGCCTACGCGCCCTTTACGCCCAGTAAATCCGAACAACGCTTGCTCCCCCCGCATTACCGCGGCGGCGGGCACAGCACTGG
+
CCCCCGGGGGGGGGGGGGGGGGGGGGGGGGGGGGGGGGGGGGGGGGGGGGFGGGGGGGGGGGGGGGGGGGGGGGGGGGGGGGGGGGDGGGGGGGGDGAFGCFEGGGGGGGGDGGGFGGGGGGGGGGGEGDGGGAFFGGGGGGFGGFGGGGGEGGGG9FGFGGGGGGFGGGGECA;FGGGEFGEGECE:7>9EGGG5EDF77FFG70AFF++;+9CGG55/8DGGDGFDGDBGGB56:DDCEGG*2:CF7A?DF)1951<ED::<C@FFGF)5)1//260*47(9((,)(0-17((*).).(
@M03506:14:000000000-AKVR1:1:1101:7251:5659 2:N:0:41
AGGACTACTCGGGTTTCTAATCCCGTTCGCTCCCCTGGCTTTCGCGCATCAGCGTCAGTGTCGGCCCAGCAACCCGCCTTCGCCGCAGGTGTTCCTCTCGATATCTACGCATTTCACCGCTACACCGAGAATTCCAGTTGCCCCTTCCGCACTCTAGCCGCACAGTATCGGTTGACCTTTCCGAGTTAAGCCCGGCGATTTCACAACCGACTTGTGCTGGCCGCCTACGCGCCCTTTACGCCCAGCAAATCCGAACAACGCTTGCCCCCCCCGTATTACCCCCGCTGCTGGCCCGGAGTTC
+
CCCCCGGGGGGGGGGGGGGGGGGGGGGGGGGGGGGGGGGGGGGGGGGGGGGGGGGGGGGGGGGGGGGDGGGGGGGGGGGGGGGGGGGGGBFGGGGGGFGGGGGGGGGGGGGGGGGGGGGGGGGGGGG@ED:FFGGGGFFCGDFGGGGGGGEGEGFGFFGGGGGCCFGGGGDFEGCFEGFGEEE**CGGGCFGFGG58:8=CF?CFF55C5DG=*30:>=CDF):7<:F:D35C>3C3?@;EGDDD*25<7C?5759<?G57)57C+05C:D77***+-90(,(((((04)(-)(,))),()
@M03506:14:000000000-AKVR1:1:1101:15518:5660 2:N:0:41
AGGACTACCCGGGTTTCTAATCCCGTTTGCTCCCCTAGCTTTCGCGCCTCAGCGTCAATGCCGGTCCAGGATGCCGCCTTCGCCACCGGTGTTCCTCCAGATATCTACGCATTTCACCGCTACACCTGGAATTCCACATCCCTCTCCCGGATTCAAGCCTTTCAGTATCGGACGCAGTTCCTCGGTTAAGCCGAGGGATTTCACGTCCGACTTAGAAGGCCGCCTACGCGCCCTTTACGCCCAGTAATTCCGAACACCCCTTGCCCCCCCCCTCTTCCCCGGCCTCGCGCCACGCCGTAAG
+
CCCCCGGGGGGGEGGGGGGGGGGGGGGGDFCFGGGGGGFFGGGCFGFEFGGFCEGGGGFGGG@@@CBCFC@FFGGGGGGGGGGEFGGDGEEGGGGFFGF@FEFFGGFGDE7C?FGEFAFE+CFGGGGGGF,EFEFCF<FFGGFCDDBDGG@CC?FADF6@,@DAFGFFAECEEGGEEECCF:FG>EG5ECEC5:CEG5*2<:CF*==EGDDGGFGF>F4FCD3/C*0773:E3B5<4D<EGGCF6F?B+<+))8CD5:)5)).97<C@E>)))*2+<)0*(((-((()-.4(.1,10.(((
@M03506:14:000000000-AKVR1:1:1101:6561:5663 2:N:0:41
AGGACTACTCGGGTTTCTAATCCCGTTCGCTCCCCTAGCTTTCGCACTTCAGCGTCAGTGTCAGCCCAGCAACCCGCCTTCGCCGCAGGTGTTCCTCTTGATATCTACGCATTTCACCGCTACACCAAGAATTCCAGTTGCCCCTTCTGCACTCTAGCCGAGCAGTAACAGTTGACCGTTCCGAGTTAAGCCCGGATATTTCACAACTGACTTGCACAGGCCGCCTACGCGCCCTTTACGCCCAGCAAATCCTACCAACCATTGCCCCCCCCGCATTCCCGCGGCGGCTGGCACGGTGTTC
+
CCCCCGGGGEGEGFBFGGGGGGGGGGGGGGGGGGGGGGGGGGGGGGGGGGGGGGGGGGGFGGGGGGGGFGCFGGDGGGGGGGGGGGGGGGGFGGDFGGGGCFGGCGGGGGCFGGGGGGGGEBGGGGGFGF,E,A;9FFAFEFFEGC>D;DDFDGGDDDFE>++8,6,,@@FFF9DGFCGCFGD*3D8,3>CFCEEG*45:FG@7CGGFF*6:9DDGCF):7C)C5*.8535C)5>*2*18AECDF*:7++9)/**0*57*)/17>+8>8)7;))2*2)1+,--(4,(7(08:).()))(,)
@M03506:14:000000000-AKVR1:1:1101:19469:5677 2:N:0:41
AGGACTACAAGGGTTTCTAATCCCGTTCGCTCCCCTGGCTTTCGCGCATCAGCGTCAGTGTCAGCCCAGCAACCCGCCTTCGCCGCAGGTGTTCCTCTCGATATCTACGCATTTCACCGCTACACCGAGAATTCCAGTTGCCCCTTCTGCACTCTAGTCGCACAGTATCAGTTGACCTTTCCGAGTTAAGCCCGGAGATTTCACAACTGACTTGTGCTGACCGCCTACGCGCCCTTTACGCCCAGTAAATCCGAACAACCCTTGCCCCCCCCGTATTACCGCGGCTGCTCCCCCCCGAAGG
+
CCCCCGGGGGGGGGGGGGGGGGGGGGGGGGGGGGGGGGGGGGGGGGGGGGGGGGGGGGGGGGGGGGGGGGGGGGGGGGGGGGGGGGGGGGGGGGGGGGGGGGGGGGGGGGGGGGGGGGGGGEGFGGGGGDGGGGGGGGGGGGGGGGGGGGGGFGFFDGGGGGGGGGFGGGGGGGGGGGGGGGGCGGGGGGGGGGGGEGGGCF7CGGGCCFGGF=FCGGFFGFDCD5:5:C5E53)9:CFCE5>9CFFBC9CFBE:)7:C*.)<54+85EFG>)9:0<49E0696;;0BB*4:)4>GF)(-(
@M03506:14:000000000-AKVR1:1:1101:24701:5704 2:N:0:41
AGGACTACTCGGGTTTCTAATCCTGTTTGCTCCCCACGCTTTCGCGTCTCAGCGTCAGTACCGTCCCAGCGAGCTGCCTTCGCCGTAGGTGTTCCTCCTGATATCTGCGCATTTCACCGCTACATCAGGAATTCCACTCGCCTCTTCCGGACTCTATCCCGGCAGTATCCGCCGGCATTCGAGGTTTGAGCCCTCGACTTTCACAGCGGACTTATCGGTCTGCGTAGACTCGTTTTACGCCCACTGATTCCTGCCACCGCTTTCCCCCTACGTATCACCGCGTCTCATTGTCCGTACTTTG
+
CC?CCFFGGGGG7FDFEGGGFGGEEG9FGDFACD,CFC7BFFAFB+76BFGAF@C7@:CEEA@DCF,CCEGE+@BF@FFFFGDG:FGECFFF=E9F<F=FFFG9,,:<=BE+@<<@EF@@7+@E,AF,,,AE,C?F9CFGGE8EFGADE++6@DFA,@DEBCC+:E,>FC**;:**4><,2;7**6>*1;8BC?EC5E*71++1>+*>=)519+;+:))1*02*1*))+*0*/)09)*5*:5<**++*++0*1)*2*(17))0*2+*)1)*)0*2*+))14(-(-..*)*..9(.5)))))
@M03506:14:000000000-AKVR1:1:1101:18645:5707 2:N:0:41
AGGACTACCGGGGTTTCTAATCCCGTTTGCTCCCCTGGCTTTCGCTCCTCAGCGTCAGTGTTGGTCCAGGATGCCGCCTTCGCCACCGGCGTTCCTCCAGATATCTACGCATTTCACCGCTACACCTGGAATTCCGCATCCCTCTCCCACTCTCAAGCCATCCAGTATCAGCCGCAGTTCCCCGGTTAAGCCGAGGGATTTCACGTCCGACTTAGTTGGCCCCCTACGCTCCCTTTATCCCCACTCATTCCGCACCAACCTTTCCCCCCCCCGCTTCCCGCGGCCGCCGGCCCGGCCTTCG
+
CCCCCGGGGGGGGGGGGGGGGGGFGFGGGGGGGGGGGGGGGGGGGEGGGGGGGGGGGDFGFGGGGGGG?FFGDGGGGGEEDEC@FGGGCEGF=FGFGGDGGGGGGGGGGGGGGGCFFFGG7+>@EF@CFEDFEFFGGGCGGG8>3@FGG,@8DGFGFGGGDE6893@;FFG,3*5**@7DBFGGDEE5A=CGGG::*/<6A++1/AC*=35)/:5>:C=F2*1>95))**0:7>=6)**335*)2*2/23A)))777(/1/0*209*8E>C).)*;5:7*0(,4(,(0,<(,036))0).-
@M03506:14:000000000-AKVR1:1:1101:4110:5772 2:N:0:41
AGGACTACAGGGGTATCTAATCCTGTTTGCTCCCCACGCGTTCGTGCCTTAGCGTCAATGAGCGTGTAGTAAGCTGCCTACGCAATTGGTGTTCTATGTCATATCTAAGCATTTCTCCGCTATATGATATATTCCGCTTACCTCCACGATCATCTAGATTGATAGTATCCACGGCAGTTTCCAAGTTAAGCTTGGAGATTTCACCACGGACTTACCAACCCGCCTACGCACCCTTTAAACCCAGTGAATCCGGATAACGCTTGCACCCTCCGTATTACCTCGGCTGTATGTACGGTGTTAG
+
C<@8BD66F--;FB,6FECFAFFGF@@CEF<,CF@FC:C+@F;68,,C,,,,E7@CFCFGD,,87BFCFEFFE@EC86E<FCGCGBF,<FCCCFGC,,C@,5:,?,BDE,?95AE,?F+++7+5,55,@@55E,94=FG7ABFG,6@C+@,+7@,,,,,@>8ED=AA>,37,@>++6D,,=,6,3E:::,5@,:C,,5D7=CG,<219:?CC,5,>22*4**;79*)6CC5EDAFD<C@7@5*/2+3;CE+08):8+)*=)00**+2)2)9))*:++)*3)-(,41(/)1)68((*.816)
@M03506:14:000000000-AKVR1:1:1101:25860:5786 2:N:0:41
AGGACTACAGGGGTATCTAATCCCGTTTGCTCCCCTGGCTTTCGCTCCTCAGCGTCAGTGTTGGTCCAGGATGCCGCCTTCGCCACCGGTGTTCCTCCAGATATCTACGCATTTCACCGCTACACCTGGAATTCCGCATCCCTCTCCCAATCTCAAGCCATCCAGTATCAGATGCAGTTCCCCGGTTAAGCCGCGGGATTTAACGTCTGACTTATTTGTCCGCCTACGCTCCCTTTACGCCCAGTTACTCCGAACAACGTTTGCCCCCCCTGTTCTACCGCGCCCGCGCGCACGTAGTTAG
+
CCCCCGGGGDEFGGGGGGGGGGFGGGGGGGGGFGGGCDGDFFFGDDFEFGGGFGCEGEE9@AFFGGGGGCDEFGGGGGGEGFGGGGGGGGCGGGGC9F<AFCEF9ACFGGEGGGGGFFGGGEGGG,,9AB8FAEFGG+@CDFDGFGF,,=DFFC=>9,D=3DFAFFD>:CA=:A9DCFFGGF,@+@CE<;CFC*4:*4/=:+,5*0:,AFFGFF++31+4C7DC**):**:*>FAF4:>*:*//2+<*230)0)))225:5).2:2;52<)))*+++-/*41(,((()(7(251(*)0)).
@M03506:14:000000000-AKVR1:1:1101:17003:5788 2:N:0:41
AGGACTACAAGGGTTTCTAATCCTGTTCGCTCCCCACGCTTTCGCGCCTCAGCGTCAGTACCGTCCCAGCGAGCTGCCTTCGCCATTGGTGTTCCTCCTGATATCTGCGCATTTCACCGCTACACCAGGAATTCCACTCGCCCTTTCCGGACTCTAGCCAGACAGTTTCCAGCGGCATTCACAGGTTGAGCCTGTGACTTTCACACCGGGCTTTTCTGGCCGCCTACGCGCTCTTTACGCCCAATGATTCCGTACAACTCTTGCCCCCTACGTCTTACCGCCGCTCCTGGCCCGCAGTTAG
+
CCCCCGGG-FGGGGGGGGFGGGGGGGGGGGGGGGGGGGGGGGGGGGGGGGGGGGGGGGGGGGGGGGGGGGGGGGGGGGGGGGGGGGGGGGGGGGGGGGGGGGGGGGGGGGGGGGGFGGGGGGGGGGGGF@FDFGGGGGGGGGGGGGGGDEDGGGGG,DFCGCGECCFGGGFDF8EEEGFGDGEGFEFGGFGGDFGFFFFF9FFGGGGGGGGGGG?FF7*0<)>5C3A>E3>*93=:)0);8CD5C6+609CF))9**)29@*1><FF7*)100*;*+.9*,(((-(46>41(7((1).)).
@M03506:14:000000000-AKVR1:1:1101:12777:5800 2:N:0:41
AGGACTACTCGGGTTTCTAATCCCGTTCGCTCCCCTGGCTTTCGCGCCTCAGCGTCAGTGTCGGCCCAGCAACCCGCCTTCGCCGCAGGTGTTCCTCTTGATATCTACGCATTTCACCGCTACACCAAGAATTCCAGTTGCCCCTTCCGCACTCTAGCCCCGCAGTATCAGTCGACCTTTCCGAGTTAAGCTCGGAGATTTCACAACTGACTTGCGGAGGCCGCCTACGCGCCCTTTACGCCCAGTAAATCCGAACAACCCTTCCTCCCCCCGCCTTACCGCGCCTGCTTCCCCCTCGTTT
+
CCCCCGGGGGGGGFEEGGGGGGGGGGGGGGGGGGGGGGGGGGGGGGGGGGGGGGGGGGGGGGGGGGGGFGGGGGGGGGEGGGGGGG@CCEGEGGGGGAFGGGFGGGGEFEF@FGGGGGGGC=CGGG@EGFGGA<>FFGGFGG8D8FFFEEEEEGFGCGDGGGGGGCFCGFGG,:EEEGG<DFGDD:=CFCC9?CC=*/C97@FFDFEGGGCFF7E8D::5C3<C)9)7*1)19<.*.:B=EGG3*0+*+++)))*1/(7*)0.*9<<@=7CE)/*;/)0<(13(,((0(*))0(()).(-(
@M03506:14:000000000-AKVR1:1:1101:6075:5810 2:N:0:41
AGGACTACAGGGGTTTCTAATCCCGTTCGCTCCCCTAGCTTTCGCGCATCAGCGTCAGTGTCGGCCCAGCAACCCGCCTTCGCCGCAGGTGTTCCTCTTGATATCTACGCATTTCACCGCTACACCAAGAATTCCAGTTGCCCCTTCCGCACTCTAGCCCCGCAGTATCGGTTGACCTTTCCGGGTTAAGCCCGGAGATTTCACAATCGACTTGCGGTGGCCGCCTACGCGCCCTTTACGCCCAGTAAACGCGAACAACGCTTGCTCCCCCCGTATTACCGCGGCTGCTGGCACGGAGTTG
+
CCCCCGGGGGGGGGEEGGFGGGGGGGGGGGGGGGGGGGGGGGGGGGGGGGGGGGGGGGGGGGGGGGGGGGGGGGGGGGGDGGGGGGGGGGGCEGGGGGGGGFGGGGGGGGGGGGGGGGGGGGGGGF?FGGEGGGGFGGFGGGGGGFFFGGGE>FGF9EFFEEGGDEG;EEGCEGGF??C9BCGGGGEGFGGF5C5EGDG7C7CFGGGFGF:D57A=DGFGF59:99>FED@57.;D)*7285C**03*2+*05))/9155).017++9F)935/:0+)1<:6606((),)(-..().)(.)
@M03506:14:000000000-AKVR1:1:1101:10497:5819 2:N:0:41
AGGACTACTCGGGTTTCTAATCCTGTTTGCTCCCCACGCTTTCGTGCATGAGCGTCAGTGTTAGCCCAGGGGGCTGCCTTCGCCATCGGTGTTCCTCCAGATATCTACGCATTTCACTGCTACACCTGGAATTCCACCCCCCTCTTCTACACTCCAGCTCCCCAGTTTCAAACGCAGTTCCCAGGTTAAGCCCGGGGCTTTCACATCTGACTTAAGGAGCCGCCTGCGCACGCTTTACGCCCAGTAATTCCGATTAACGCCTGCACCCTACGTATTACCGCGGCTGCTGCCTCCCGTAGGG
+
CCCCCGGGGGGGGGGGGGGGGGGGGGGGGGGGGGGGGGGGGGGGGGGGGGGGGGGGGGGGGGGGGGGGGGGGGGGGGGGGGGGGGGGGGGGGGGGGGGGGGGGGGGGGGGGGGGGGGGGGGGGGGGGGGGGGGGGFGGGGGGGGGGGGGGGGGGFGGGGGGGGGGFGGGGGGGGGGGGGGGGGGGGGFG9BFGGGGGDEFGGGGFGGGGGGGGGFGF*5FGGDGCFF85<>GG5BG)>>ECGGF*?9@0<CF>3CCCA3:>FFGFDF@*)7)<=FGGFF5,-(409?@)73<6::C).(-,
@M03506:14:000000000-AKVR1:1:1101:5139:5829 2:N:0:41
AGGACTACTGGGGTTTCTAATCCCGTTTGCTCCCCTGGCTTTCGCGTCTCAGCGTCAGTAGGCGTCCAGGACCTCGCTTTCGCCACGGGCGTTCCTTCCGATCTCAACGCATTTCACCGCTCCACCGGAAGTTCCAGATCCCCCTACGCCCCTCCAGGGCGGTCGTATCGACGCCAGTTCCCCGGTTAAGCCGGGGGATTTCAGCGACCGACGTGCCGTCCCGCCTCCACGCGCTGTAAGCCCAGTTATTCCGAATAACGTTCGCACGGCTCGTCTTACCGCCGCTTCTGGCCCGAACTTA
+
CCCCCGGGGGGGGGGEGGGGGGEFGGGGDFGGGGGGGGGGGGCGGGEGGGGGGGGGGCGFGGGGEGGGGGGGGGGEGGGGGGGGEGGGGGGGG7FCFFGGDFG8EFFGGGECGGGGGGDD:FFGGGD+CFEDGGGEGFFGGGGGGGGGGCGGGGGGCD5EEECGGG5,<ECEGGEEGGGGGGG>GGGGG9CCGGGEG5;?9CC?G*:5/9C3*9*;7<>7)/9:D3)5*95CDB))-*7+<79976+*C+A06)/*1)95)07*)*2)*))0711/;4BC(((-7((0-*)))-73).,))
@M03506:14:000000000-AKVR1:1:1101:5874:5867 2:N:0:41
AGGACTACCCGGGTTTCTAATCCCGTTTGCTCCCCTAGCTTTCGCTCCTCAGCGTCAATGTCGGTCCAGGATGCCGCCTTCGCCACCGGTATTCCTCCAGATATCTACGCATTTCACCGCTACACCTGGAATTCTGCATCCCTCTCCCGAATTCAAGCCATCCAGTAGCAGACGCAGTTCCCAGGTTAAGCCTGGGGATTTCACGTCTGACTTAGTTGGCCGCCTACGAGCCCTTTACGCCCAGTAACTCCGAACAACGCTCGCCCCCCCCGACTCACCGCGGCCGCCGGCACGGCGTTAG
+
CCCCCGGGGEFGGCCFGGGGGGGGGGGGGAFFGGGGGGGGGGGGG7FFGGGGGGGGG@FGGGCGCFFFFDF@CFGGGEGGGGGGGGGGGGGGGGDGGGGGGGGFGGGGFFDGFEFGGFGGDEGGGGGGGGEGGGGCFFEAFGGGGFCFEGGG=EGGAFGGEFFFEFGDFGGCC8EE7EFGGGFGFEFGCEFG>:F5C5=E:CGGG:9;F8C:FDF<8+;CDGGE*:F:593CDFF*/@)=E51*2:+*32@>>7C5C0D>)))1)8?5E37>0)**35.*-((((,()-)((000)559((
@M03506:14:000000000-AKVR1:1:1101:17124:5869 2:N:0:41
AGGACTACCGGGGTTTCTAATCCCGTTTGCTCCCCTGGCTTTCGCTCACTCAGCGTCAGTGTTGGTCCAGGATGCCGCCTTCGCCACCGGTGTTCCTCCAGATATCTACGCATTTCACCGCTACACCTGGAATTCCGCATCCCTCTCCCAAACTCAAGCCACCCAGTATCAGACGCAGTTCCCCGGTTAAGCCGAGGGATTTCACGTCTGACTTAGTTGGCCGCCTACGAGCCCTTTACGCCCATTAATTCCGACCAACGCTTGCCCCCCCCGTAGTACCCCGGCCGCCGGCACGGAGTTG
+
CCCCCGGGGGGGGFGGGGGGGGGGGGGGGGGGGGGGGGGGGGGGGGGGGGGGGGGGGGGGGGGFGGGGGGGGGGGGGGGGGGGGGGGGGGGGGGGGGGGGGGGGGGGGGGGGDEGGGGGGGGGGGGGGGGFCFFGGGGGGGGGFGEGGGGGGGGGGGG9FGGGEGGGGGGGGGGGGEG?9DEGGGEGGEEGGGGGCE78CCC97<=FGCF+++;><FGFGG47ED9))**)5557*.:B5*/>**+38<::@<B)9>6CCD)8DGGFFGEGB>/*21)10,3(,,(25(7(4)((/.)-,-
@M03506:14:000000000-AKVR1:1:1101:14235:5872 2:N:0:41
AGGACTACCCGGGTTTCTAATCCCGTTCGCTCCCCATGCTGTCGTGTCTGAGCGTCAGTTGCGAGCCAGGGCGCCGCCTTCGCCTCTGGGGTTCCTCCGGATCTCTACGCATTTCACCACTACACCCGGAATTCCACGCCCCTCTCTCGCACTCTAGGATAACAGTCTGGCATAACCCCGCCCGGTTTAGCCGAGCGATTTCATACACCACTTGTTACCCCGCCTGCACACGCTTTACGCCCAGTAAATCCGGATAACGCTCGCCACCAACGTTTTACCGCGGCTGCTGCCCCCCGTAGGG
+
CCCCCGGGGGGGGGGGGGGGGGGGGGGGGGGGGGGGGGGGGGGGGGGGGGGGGGGGGGGGGGGCFFGGGGGGGGGGGGGGGGGGGGGGGGGGGGGGGGGGGGGGGGGGGGGGGGGGGGGGGGGGGGGGGGGGCFGGGGGGGGGGGGFGGGGGGGGGGGFGGGGGGGGGGGGGGGGGGGGDGGGGDCEEGGGGGDCGGGGCFGGGCGGGGGGGGGGGGGFGGGGGDGF?GF>EDF>GFGFGGGGDFEG?<CFBF377?<3C3>>DG*A@*0CD5FF=+-97>61>6(-9)71(79;<>BB:0
@M03506:14:000000000-AKVR1:1:1101:9362:5883 2:N:0:41
AGGACTACTCGGGTTTCTAATCCCGTTTGCTCCCCTAGCTTTCGCTCATCAGCGTCAATGTCGGTCCAGGATGCCGCCTTCGCCACCGGTATTCCTCCAGATATCTACGCATTTCACCGCTACACCTGGAATTCTGCATCCCTCTCCCGAATTCAAGCCATCCAGTATCCGACGCAGTTCCAAGGTTAAGCCTTGGGATTTCACGTCGGACTTAGTTGGCCGCCTACGAGCCCTTTACGCCCAGTAAATCCGAACAACGCTTGCTCCCCCCGTATTACCGCAGCTGCTGGCACGGATTTAG
+
CCCCCGGGGGGGGGGGGGGGGGGGGGGGGGGGGGGGGGGGGGGGGGGGGGGGGGGGGGGGGGGGGGGGGGGGGGGGGGGGGGGGGGGGGGGGGGGGGGGGGGGGGGGGGGGGGGGGGGGGGEGGGGGGGGGGFGFGGGGGGGGGGGGGGGGGDGFGCFFGGGGGGFCEGGGGGGGGGGGGGGG?CFGGGFGGGGGGGGGGCFFGGFFGG)?DGGGGGGFC?DGGDCFF55>EDFFGCF)=CEDGG7C=CEC:5)<7D?GDFFFGFG?>E5D>7C88C<BE01(317:;>F0(98>D)7)6.
@M03506:14:000000000-AKVR1:1:1101:12085:5903 2:N:0:41
AGGACTACTGGGGTTTCTAATCCCGTTCGCTCCCCTAGCTTTCGCGCCTCAGCGTCAGTGTCGGCCCAGCAACCCGCCTTCGCCGCAGGTGTTCCTCTCGATATCTACGCATTTCACCGCTACACCGAGAATTCCAGTTGCCCCTTCCGCACTCTAGCCCAACAGTATCACTTGGCCTCTACCGAGTTAAGCCCGGAGATTTCACAAGTGACTTGTAGTGGCCGCCTACGCGCCCTTTACGCCCAGTAAACCCGAACAACGCTTGCTCCCCCCGTATTCCCCCTGCTGGTGGCCCAGACAG
+
CCCCCGGGGGGGGGGGGGGGGGGGGGGGGGGGGGGGGGGGGGGGGGGGEGGGGGGGGGGGGGGGGGGGGGGGGGGGGGGGGGGGGGGGGGGGGGGGGFGGFEGGFGGGGGGGGGGGGFFGGGGGGGGGE:CFFFGGGGGGGFGGGGGGGGDEGGGGGGGGFGGGGGF,EAEGGFGFGGDEGGGGGD5CGGCCDGDCCE5CFG7+;CGC9+@FGGGGG=1A*9>E:C:@GCDDGD>5:F498=)7DG0@F@+)0<7)73C57)09C500CF3>>7;=C0*24(,(-(5)()((..(/)0((.
@M03506:14:000000000-AKVR1:1:1101:24907:5918 2:N:0:41
AGGACTACCCGGGTTTCTAATCCCGTTTGCTCCCCTGGCTTTCGCTCCTCAGCGTCAGTGTTGGTCCAGGATGCCGCCTTCGCCATCGGTGTTCCTCCAGATATCTACGCATTTCACCGCTACACCTGGAATTCCGCATCCCTCTCCCAAACTCAAGCCATCCAGTATCAGACGCAGTTCCCCGGTTAAGCCGAGGGATTTCACGTCGGACTTAGTTGGCCGCCTACGAGCCCTTTACGCCCAGTAATTCCGCACACCGCTTGCCCCCCCCGGATTCCCGCTGCTGCTGGCTCGGACTTAG
+
CCCCCGGGGGGDGFGEGGGFFGFGGGGGGGGFGGDGGGGGGGGGDCGGGGGGGGFGGGGGGGGGGGGGFFFGGGGGCFGGGGGGGGGG>FGGGGGGGGGGGFGGGDGFG@7:FCFGGGGGC@:FG8FFFF@FGGGGEGGGGGDD8??DGCEFG8A???+3,A?FG:EAFGGFFGDGGGFCDGGECEG*9BC@*;CC5=,AFCFCE;C*:C<3=+3>CD;7C5CED*5>5C3**)065C>E*:C<4:+*02<4)85>*3DGFB>F4@*):555))*2+)**(--24,)))9((/4())).))
@M03506:14:000000000-AKVR1:1:1101:15835:5926 2:N:0:41
AGCACGGGTTTCTAATCCTGTTTGCTCCCCACGCTGTCGCGCCTCAGCGTCAGCAACTGCCCAGCAGGCCGCCTTCGCCACCGGTGTTCTTCCGGATCTCTACGCATTCCACCGCTACACCCGGAATTCCACCTGCCTCTACAGTGCTCAAGTCCACCAGTTCGCACGGCAGACCTGGGGTTTAGCCCCAGGCTTTCACCGCACGCTTAGCAGACCGCCTACGCGCCCTTTACGCCCAGTGATTCCGGACAACGCTCGCACCCCCCGTATTCCCGCGGCTGCTGGCACGGGGTTAGCCGGG
+
CCCCCGGGGGGGGGGGGGGGGGGGGGGGGGGGGGGGGGGGGGGGGGGGGGGGGGGGGGGGGGGGGGGGGGGGGCGGGGGGGGGGGGGGGGGGGGGGGGAFGGGCGGGGGGCGGGGGGGDGGGGGGEFGGA<FFGGGGGFFAFFGGCGGGGGCCEFCFFF6>@DEGGGGGGEFCEE8CF5?:E*,>FGGGDGDFFEGG9FG=D*//>=7C4CCF*CFGC75573:)9:B5C<7C35D09>CC020>CF3*/*)8<5*99D*775<C=/)*09079*:*(0*(()5(406:5((0((0841((
@M03506:14:000000000-AKVR1:1:1101:10272:5940 2:N:0:41
AGGACTACCCGGGTTTCTAATCCTGTTTGCTCCCCTGGCTTTCGTGCCTCAGCGTCAGGACTTGTCCAGGAACTCGCCTTCGCCACTGGTGTTCCTCTCGATCTCTACGCACTTCACTGCTACACCGAGAATTCCAGTTCCCCCTCCAAGCCTCTAGCCCTGTAGTTTCTAATGCCGTTTCCAGGTTGGGCCTGGAGATTTCACATCAGACTTTCAGAACCGCCTACGCCCCCTTTACGCCCAGTGAATCCGCACCACGCTCGGGACCTCTGCTCTACCGCGGCCGCTGGCCCAGAGTTCG
+
CCCCCGGGGGGGGGGGGGGGGGGGGGGGGGFGGGGGGGGGGGGGGGGGGGGGGGGGGGGGGGGGGGGGGGGGGFGGGGGGGGGGDGGGGGGGGGGFGGGGGGGGGGGGGGGGGGGGGGGGFGGGGGGCF>EGGGGGFGGGGGGEGGED?@FGGFGCFGGGGGFFCDF@FGGGGGFGGGEEFFFAE6EGECF@EGFC>?EG7E7EFGGGCF>FGFGGCC@C4;CED<F5C)2C<:AF);)*:>*;7=@A+29)):5)9:CG@E5555=D*)29**+<+5?5((4(-(7)1)(.0((1)9<:-
@M03506:14:000000000-AKVR1:1:1101:25699:5967 2:N:0:41
AGGACTACCGGGGTATCTAATCCCGTTCGCTCCCCTGGCTTTCGCGCATCAGCGTCAGTGTCGGCCCAGCAACCCGCCTTCGCCGCAGGTGTTCCTCTCGATATCTACGCATTTCACCGCTACACCGAGAATTCCAGTTGCCCCTTCCGCACTCTAGTCGAACAGTATCAGTTGACCTTTCCGAGTTAAGCCCGGAGATTTCACAACTGACTTGTGATGACCGCCTACGCGCCCTTTACGCACAGTAAATCCGACCAACTCTTGCTCCCCCCTTATTACCTCGGCTGCTTGCCCGGAGTTT
+
CCCCCGGGGGGGGGGGGAFFFGGGGFFGGGGGGGGFGGGGGGGGGGGGGGGGGE6@CFGGGGDGGEGCFGGGGGGGGGDFEFGGGGFGGBAEFEFGCECEFFDGGCF?DFGG7FFEFGG7++@C8FECCGGGGG93C@DBAFC+3@F6>BE8*1<EF:EE*1D:DF9?FF;FFCGG?DC7;9C:CCE:,?F7C*:*C5CEC79@+<5+2:FGFG++1++4;7):77).*)0:7)744C6*;*912<:@7:+05>)9<(***0***2<?*5D))*+0+6*9))((,,-))*.())3))),()
@M03506:14:000000000-AKVR1:1:1101:15602:5969 2:N:0:41
AGGACTACCGGGGTTTCTAATCCCGTTTGCTCCCCTGGCCTTCGTGCCTCAGTGTCAGGAACTGTCCAGAGACCCGCCTTCGCCACTGGTCTTCCTCATGATCTCTACGCATTTCACTGCTACACCATGAATTCCAGTCTCCTCTCCAGTCCTCAAGCACCGCAGTATCGAATGCAGTTTCGGAGTTAAGCTCCGAAATTTCACACCTGACTTACAGCGCCACCTACGCCCCCTTTACGCCCAATTAATCCGACCAACCCTTTAAACCTCTTTATTACCGCGGCTGCTGGCACAGAGTTAG
+
CCCCCGGGFGGGGFGGGGGGGG<FGFGGEGAFGFBFFFGGDFGFFFGGGGGGGGGGGFGFFFEEFGGGGGGGGGGGD:CEGGGGGGGGGGGGGGGGGFGGGCEGGFGFGG@F7FFGGFGGGCEFFCFFGFFFGGGGGEFFFFGGGGFADEFCFFC,4@?C?EGG+@>DF>CF8@FCDD,=EE68>:D7,,@5>DB+;EFFFC,,;,*,40;?FCF,**/=?;DFCC/):))4/5A4;C:*CE355++3+4>55))/98*2)))**+0.*.2*1::::)**-3((-(().?((77(*9*)-)
@M03506:14:000000000-AKVR1:1:1101:12340:5972 2:N:0:41
AGGACTACCAGGGTTTCTAATCCCGTTTGCTCCCCTAGCTTTCGCTCCTCAGCGTCAATATCGGTCCAGGATGCCGCCTTCGCCACCGGTGTTCCTCCAGATATCTACGCATTTCACCGCTACACCTGGAATTCCGCATCCCTCTCCCAATCTCAAGCCATCCAGTATCAGACGCAGTTCCCCGGTTAAGCCGAGGGATTTCACGTCTGACTTAGTTGGCCGCCTACGAGCCCTTTACGCCCAGTAATTCCGACCAACGCTTGCCCCCCCTGTATTACCGCGGCCGCTGGCACCGAGCTAG
+
CCCCCGGGG9FGGGGGGGGGGGGGGGGGGGGGGGGGGGGGGGGGGDGGGGGGGGGGGGGGGGGGGGGGGGGGGGGDGGGGGGGGGGGGGGGGGGGGGGFGGGGGGGGGGGGGGGGGGGGGGGGGGGGGGGGGGGGGGGEGGFGGGGGGGGGGFGGGCFGDEFGGGFGFGCGG?>ECGGGGGGGGGGCGGCGGGCCCE=F6EFFC8=CC5+CDCGGGGFFGGDGGDDFB=DDGFFFG<C@EGCC**+0@C?F@B37)C<*:7B>GGCEBCD3@?CGG+6FC6160(-(<1@B0?43/5)-8)
@M03506:14:000000000-AKVR1:1:1101:13630:5988 2:N:0:41
AGGACTACCGGGGTTTCTAATCCCGTTCGCTCCCCTGGCTTTCGCGCTTCAGCGTCAGTGTCGGCCCAGCAACCCGCCTTCGCCGCAGGTGTTCCTCTTGATATCTACGCATTTCACCGCTACACCAAGAATTCCAGTTGCCCCTTCCGCACTCTAGTCGCACAGTTTCGGTTGACCTTTCCGAGTTAAGCCCGGAGATTCAACAACCGACTTGTGCTGACCGCCTACGCGCCCTTTACGCCCGTTAAATCCTACACACGCTTGCCCCCCCCGTTTTACCGCGGCCTCTGGCCAGGAGCTG
+
CCCCCGGGGGGGGGGGGGGGFFGCGGGGGGGGGGGGGGGGGFFGGGGGGGGGGGGF7FFDFFGGGG@FFFGGGGGGGGGGGGGDGGFGGGGEGGFFFFGGGGGGFFF9DCFGGCDCEEGGGGEGF,DFGGGDGFFFFGGCGFGGGGGGGGGEEGGFA=EEG*@EFFECGC8>C56DGGG?FGCCGCGEC,>,6=CG==CF+1+;>5E=E7<DC*03?F49<DGEDD>F/9./>:B5)?**2*))/21)+<<)*9***)**8.5*9+<5?>337C*+*)9+,(-(((-)5)))0,(*0.(.(
@M03506:14:000000000-AKVR1:1:1101:16487:6015 2:N:0:41
AGGACTACTCGGGTTTCTAATCCTGTTTGCTACCCACGCTTTCGTGCATTAGTGTCAGGAACGAGCCAGTTATCTGCCTACGCCATCGGTGTTCTTCCTAATATCAACGGATTTTACCCCTACACTAGGAATTCCAACAACCTCTCTCGTCCTCTAGCCGAGCAGTTTCTATAATGTATATGTGGTTGAGCCACACGCTTTCACTACAGACATACTCTGCCACCTACGCCACCCTTTACGCCCAGTAATTCCGGATAACCCTGGGATCACCCGCACGACCGCGGCTGTCGGACCGGAGTAC
+
CCCCCGGGGGGGGGGGGGGGGGGGGGGGGGGGGGGGGGGGGGGGGGGGGGGGGGGGGGGGGGGGGGGGGFGGGGGGGGGGGGGGGGGGGGGGGGGGGGGGGGGGGGGGGGDFGGGGGGGDGGGGGGCGGGGGFCFGACFGFGDG?CDE>FGGGGGGGGFGC6CEDFFEGFFFFGGGGA88,@==EGGGFFG@,D6@CC@5DFGGGCFG6=?FF>F,*5+,7CFG>*;*4))4;));3@=**=8:<?FFFCGA)):8D)*+).)2**52*)9>@)***(.:7699>F00.)(()(4)..(()
@M03506:14:000000000-AKVR1:1:1101:10663:6019 2:N:0:41
AGGACTACCCGGGTTTCTAATCCCGTTTGCTCCCCTGGCTTTCGCGCCCCAGCGTCAATACCGGTCCAGGATGTCGCCTTCGCCACCGGTGTTCCTCCAGATATCTCCGCATTTCACCGCTACACCTGGAATTCCCCATCCCTCTCCCCGATTCAAGCCAACAGGTATCGGACGCAGTTCCTGGTTTGGCCCCAGGGATTTCACGGTCGACTTGGCAGGCACCCTACGCGCCCTTTCGGCCCCGCAATCCCGACCAACCTTTCCCCCCCCGGTTGTCCCCGGTCTGCTGGCCCGAGCTAGG
+
-B-A,,,C;CFFFFG;-<F,<CF<6EE<,C@EFG;<CC,CFE<,6@@@+66,,886,,C<EFF76C+,:,,,:6,,C6C?9,F7,BCF+4>FEG?,C,,4,5:,,C5,8B7FFA,,C,+6++8?FFCE,AAD,A;,83>FG8,33@,3+++6+@FA;?FD,@+,,4533@**43**4>DFFD,2,6=C*,4**/=C4CCF?@++8*2**)195*++*/.=C/C7/*))*).:7::96*):**))/:/7+2+.)))1*-*+*9*:>8C8CDD)))*2+.62((--((5/)),(0(())0-44
@M03506:14:000000000-AKVR1:1:1101:11896:6049 2:N:0:41
AGGACTACTCGGGTTTCTAATCCCGTTCGCTCCCCTAGCTTTCGCGCCTCAGCGTCAGTGTCGGCCCAGCAACCCGCCTTCGCCGCAGGTGTTCCTCCCAATATCTACGCATTTCACCGCTACACTGGGAATTCCACCCACCTCTCCCGGTCTCAAGCGAAGCAGTTTGGAGGGCAGTTCCTCGGTTAAGCCGAGGGATTTCACCTTCCACTTGCCAAGCCGCCTACGCGCCCTTTACGCCCAATAATCCCGAATAACGCTTGCCCCCTCTGTATTACCGCGGCCGCTGGCACCGAGTTAG
+
CCCCCGGGGGGGGGGGGGGGGGGGGGGGGGGGGGGGGGGGGGGGGGGGGGGGGGGGGGGFGGGGGGGGGGGGGGGGGGGGGGGGGGGGGGGGGGGGGFGGGGGFGGGGGGGGGFGEGGGGGGGGGGGGGGGGGGFFGCG@FGFGGGGGGGEGEFGFGGEECCGEGEGCFEGGGDCECGGGGDGCCGG=FFGGCGDG*/:CFGGG?9CFCG>7CCFGGGAF*8DEGGF3C/5C<>5DADB5EGG<7C7@++<7>>D7C35:@@FFGGGF5557FCF7+447,(,1(,3B9)((/(-)70:AA
@M03506:14:000000000-AKVR1:1:1101:4982:6057 2:N:0:41
AGGACTACTGGGGTTTCTAATCCCGTTTGCTCCCCTGGCTTTCGCGCCTCAGCGTCAATGCCGGTCCAGGATGCCGCCTTCGCCACCGGTGTTCCTCCAGATATCTACGCATTTCACCGCTACACCTGGAATTCCGCATCCCTCTCCCGGATTCAAGCCTTCCAGTATCGGACGCAGTTCCCGGGTTGAGCCCGGGGATTTCACGTTCGACTTAGAAGGCCGCCTACGCGCCCTTTACGCCCAGTAATTCCGGACAACGCTTGCCCCCCCCGTCTTACCGCGGCTGCTGGACCGGAGTTAG
+
CCCCCGGGGGGGGGGGGGGGGGGGGGGGGGGGGGGGFGGGGGGGGGGGGGGGGGGGGGGGGGGGGGGGGGGGGGGGGGGGGGGGGGGGGGGGGGGGGGGGGGGGGGGGGGGGGGGGGGGGGGGGGGGGG:BCFGGGGGGGGGFGGGGGGGCEGGGGGGGGGGGGGGGGGGCGGGGDGEGGGGGGCEGGGDGGGEEGCCC?CFFGGCF7CFDDGC9<DCFF<DGE358)*/5/9)8<>G)A?E3*0++*AFF:7))9*497>)87<EGBEED))/2@<<951((,(4697)((84()))3))
@M03506:14:000000000-AKVR1:1:1101:5382:6057 2:N:0:41
AGTACTACCCGGGTTTCTAATCCCGTTTGCTCCCCTGGCCTTCGTGTCTCAGTGTCAGGAACTGTCCAGAGACCCGCCTTCGCCACTGGTCTTCCTCATGATCTCTACGCATTTCACTGCTACACCATGAATTCCAGTCTCCTCTCCAGTCCTCAAGCACGCCAGTATCGAATGCAGTTTCGGAGTTAAGCCCCGAAATTTCACACCCGACTTAGCGCGCCACCTACACACCCTTTCCCCCCAATGAATCCGAACAACGCTTGAGACCCCTGTATTACAGCGGCTGCTGCCTCCCGTAAGA
+
CCCCCGFGGGGGGFGEGGDGFFGGGFGGGGGGGGGGGGGGGGGFFCEFCFGGGGGFGGG8FEEG@@FGGGFGGGGGGGGFGEFGGGGGGGGGGGGGFGF<FGGDFGGFFGGGGGGGGCGGFECFFGGGCFFFFGGGGDGGDGGG,@FDBEFGFGGGGGGGDGEG6DEGDE?FED;,E7=@DCC6CED8@FD,DCEEG+DFF9FGCGGE:;CDG>,D*;*=)2CFF4AFGGFGGFFF)+*<?C59*+1;?FF>).)10()2>)7C*8E>*7*)/*+<+<*9)49>F((/5*4.62().)(,.
@M03506:14:000000000-AKVR1:1:1101:25144:6061 2:N:0:41
AGGACTACTGGGGTTTCTAATCCCGTTTGCTCCCCTGGCTTTCGCGCCTCAGCGTCAATGCCGGTCCAGGATGCCGCCTTCGCCACCGGTGTTCCTCCAGATATCTACGCATTTCACCGCTACACCTGGAATTCCGCATCCCTCTCCCGAATTCAAGCCTTCCAGTATCGGACGCAGTTCCCGGGTTGATCCCGGGGATTTCACGGTCGACTTAGAAGGCCGCCTACGCGCCCTTTACGCCCAGTAATTCCGACCAACGCTTGCCCCCTCCGTACTCCCCCGGCTGCTGGCCCAGAGTTAG
+
CCCCCGGGCFGFGFGGGGGFGGGGEGGGGGGG@FFGGGGGGGF@EFGGGGGGGGGGGGGFGGGEFGGFGGCGGGGGGGGG@FF,CFGEG>CFGD?AAFEFFFGGGAAFGEGGCAFFGFFGGGC<EFGFGCFFGCFFGGGGGGGG,DFCGG+CDF3@@FF,DF6;;FGG,+@CCEG5;>:D9?75;*=56,22?EGDEC*=07++**=:C<DC*;>1:*8:*93CDG@>7))29);42*)/:C9D6++*<0<6))91915:55)1>8*7*5*))**23(0*-(-3((())9<6)((*)*...
@M03506:14:000000000-AKVR1:1:1101:6213:6073 2:N:0:41
AGGACTACACGGGTTTCTAATCCCGTTTGCTCCCCTGGCTTTCGCGCCTCAGCGTCAATGCCGGTCCAGGATGCCGCCTTCGCCACCGGTGTTCCTCCAGATATCTACGCATTTCACCGCTACACCTGGAATTCCGCATCCCTCTCCCGAATTCAAGCCTTCCAGTATCGGACACAGTTCCCGGGTTGAGCCCGGGGATTTCACGTTCGACTTAGTTGGCCACCTACGAGCCCTTTACGCCCAGGAATTCCGAACAACGCTTGCCCCCCCTGTCTTACCCGGGCTGCTGGCCCCGAGTTAG
+
CCCCCGGGGGGGGGGGGGGGGCFGGGGGGGGGGGGGGGGGGGGGGGGGGGGGGGGGGGGGGGGGGGGGGGGGGGFGGGGGGGGGGGGGGGGGGGGGGGGGGGAFGGGGGGGGGGGGGGGGGGGGFGGGFGGGGGFGGGGGGGGGFGGGG8@EGGGGGGGGGGGGDGGGGEEGGDGGGGGFGGGGGCEC<DFGGGGGEGG?ECCC50AFEFDD5DGGGG;C6DD=FFFD71:EG4?C2:5?EG3/*/*)<C9?55C)*,)1)7)*9CF):))89*<<+660(((41(()5/((.-()08:)-
@M03506:14:000000000-AKVR1:1:1101:7714:6119 2:N:0:41
AGGACTACCGGGGTTTCTAATCCCGTTTGCTCCCCTGGCCTTCGTGTCTCAGTGTCAGGAACTGTCCAGAGACCCGCCTTCGCCACTGGTCTTCCTTACGATATCTACGCATTTCACTGCTACACCGTAAATTCCAGTCTCCTCTCCAGTCCTCAAGCACGCCAGTATCAAATGCAGTTTCGGAGTTAAGCTCCGAAATTTCACACCTGACTTACCGCGCCACCTACACACCCTTTACGCCCAATGAATCCGAACAACCCTTGATACCTCTGACTTACCGCCGCTGCTGGCACTGCTTTCG
+
CCCCCGGGGGGGGGGGGGGGGGDGGGGGGGGGGGGGGGGGGGGGGGGGGGGGGGGGGGGGGGGGGGGGGGGGGGGGGGGGGGGGGGGGGGGGGGGGGCFGGGGGGGGGFGGGGGGGGGGGGEGGGGGGFGGGGGGFGGGGFAEFDGGGGGGGGFGFFFFGEGGGG8,=FFGGGGCADD9=FGGGGGEFFFG;DFCGGCGGF>,=3@EGGFFGGG,>DDEGGDDFGCFFGGEGD:FCEGBG5>C5*=C6+4>BA>DG40*2)8)**0+)072)**<:+67*((-4(31))/-,=((2**6)(
@M03506:14:000000000-AKVR1:1:1101:23907:6127 2:N:0:41
AGGACTACTCGGGTTTCTAATCCTGTTTGCTCCCCCCCCTTTCGTGCCTCACCTTCATTACCGGGCCGTTGACCCCCCTTCGCCCCTGTTGTTCTTCCGAATATCTACGACTTTCACCTTTCCCCCCGCCGTTCACCTCACCTCTCCCGTACTCACGATCCCCATTATCAACGGCAGTTCTGGAGTTGACCTCCAGTCTTTCACCCCTTCTTTAAAGACCCCCCTCCGCACCCTTTCCCCCACTGTCTCCCGCGAAACCCTTCCCCCTTTGTTTTTACTGCGTGTCAGGCCACGAGTTAGC
+
CCCCCGGGGGD77FGGGGECFGGGGGGGGGGGGGF+@+8CFC@,6,B,<F,,:69C6,<E,CFE+@@CFC6C,:,,@4F<C,=C=F7E,95BE,EE,9++48+:A9,5+4+84<F,CC5,5,8,6+8+3++@5@,,,,8,@3,,3@DCC88*35,,,46;*1>,<9;?AC,,/=***?9+;>2+*?6+++5+:@*0++5<+:1C9E=**2*3+;72**7*7*>*1*.55)5C557*)***:*10*3+9++2)0)/)1(**)5)29C*)*0*10*2**-03)(((((-*.0((.,()08)))
@M03506:14:000000000-AKVR1:1:1101:19699:6129 2:N:0:41
AGGACTACTCGGGTTTCTAATCCCGTTTGCTACCCTAGCTTTCGCGCCTCAGCGTCAGTGTCAGCCTAGCAACCCACCTTCGCCTCAGGTGTTCCTCTCGATATCTACGCATTTCACCGCTACACCGAGAATTCCGATTGCCCTTTCTGCACTCTAGCATGACAGTATCACTTGGCCGCTCCGAGTTAAGCCCGGAGATTTCACAAGTGACTTATTACGCCGCCTACGCGCCCTTTACGCCCCGTAAATCCGAACAACGCTTGGTCCCTACGTATTACCGCCGCTGCTGGCCCGTATTTAC
+
CCCCCGGGGGGGGGGGGGGFGGGGEGGGGGGGGGGGGGGGGGGGGGGGGGGGGGGGCCFGGGGGGGGCGGGGGGGEGGGGGGGGGGFGGGGGGGGGGGGGFGDGGGGGGG@FGGGGGGGGGCCFGGEEEDGGGG;ACFEFGGFFFDGFFG,DBFFFEFDGD9FA?=FCF=EDDGGGGGG+5CC+8*@EFAGGGD:*17DE=C,DF,ACCFCCCFDGFFFGDGG=D*8)=5>=CDAD3:5EGG)CDE5)<C<)))1)237=@@5*:C@FC6C)7=:C+6679(49;609:4:?F2())/)))
@M03506:14:000000000-AKVR1:1:1101:4018:6147 2:N:0:41
AGGACTACCCGGGTTTCTAATCCCGTTTGCTCCCCACGCTTTCGCGCCTCAGCGTCAGGGTCGGCCCAGCTGGCCGCCTTCGCCACAGGTGTTCCTCCCGATCTCTACGCATTTCACCACTACACCGGGAATTCCACCAGCCCCTACCGCCCTCAAGCTCCACAGTCTCCGCCGACCCTCCCCGGTTGAGCCGGGGGCTTTCACGCCAGACTTATGAAGCCGCCTGCGCGCGCTTTACGCCCAGTAACCCCGGACAACGCCCGGCCCCCACGTATTACCGCGGATGCTTGCACGTCGCTAC
+
CCCCCGGGGGGGGGGGGGGGGGGGGGGGDGGGGGGGGGGGGGGGGGGGGGGGGGCFGDGGGGGGGGGGGGGGGGGGGGGGGCGGFGGGGG8FGGGGDFGGEGGGGGGGGGG@FEF9FGFGGDGGGGGGGGGFGGGGGGCGGEEGGGGGGGGGCFGD:93DG?C8DFC,>DE*=C8C=C6@EEE8?*::08EC5:C5:E57CF7CCFGGCFFGG7C<C**3217EC97<ED:CDB)9):5:?CCF*0+/+*8.))1)1()/)87)9CCE*0>3)2+0A66*(((((-(*)04<?(.1.),((
@M03506:14:000000000-AKVR1:1:1101:7305:6149 2:N:0:41
AGGACTACCGGGGTTTCTAATCCCGTTCGCTCCCCTGGCTTTCGCGCATCAGCGTCAGTGTCGGCCCAGCAACCCGCCTTCGCCGCAGGTGTTCCTCTCGATATCTACGCATTTCACCGCTACACCGAGAATTCCAGTTGCCCCTTCCGCACTCTAGTCGCACAGTATCAGTTGACCTTTCCGAGTTAAGCCCGGAGATTTCACAACTGACTTGTGCTGACCGCCTACGCGCCCTTTCCGCCCAGTAAATCCGACCAACGCTTGCTCCCCCCGTCGTACCCCTGCTGCTGCTCTGGCGTTC
+
CCCCCGGGGGGGGGGGGGGGGGGGGGGGGGDGGGGGGGGGGGGGGGGGGGGGGGFGGGFGGGGGGGGGGGGGGGGGGGGGGGGGCGGGGFGGGGGAGFGGCFDGGGGGGG7==EEFGGDGGGGGGGGGECEGGGGGGGGFCEFGGCGGGGGEEGGGGFG5EEGDG@D><7DGCC,9CCEFGGGGEGGG7=BGGG5=8:?EC>CCG+:C?70C7CF67C67CFCEGC)05C5CC)09,*9CECC9FFC6C++970)1).97).)**2<98;C3)1**/.):)-(((,.1.9))/).*)0,4(
@M03506:14:000000000-AKVR1:1:1101:13031:6154 2:N:0:41
AGGACTACCGGGGTTTCTAATCCCGTTTGCTACCCTAGCTTTCGCGCCTCAGCGTCAGTGTCAGCCTAGCAACCCGCCTTCGCCTCAGGCGTTCCTCTCGATATCTACGCATTTCACCGCTACACCGAGAATTCCGATTGCCCTTTCTGCACTCTAGCATGACAGTATCACTTGGCCGCTCCGAGTTAAGCCCGGAGATTTCACAAGTGACTTATTACGCCGCCTACGCCCCCTTTACGCCCAGTAAACCCGAACAACGCTTGGTCCCTCCGTATTACCGCCGCTTCTGGCCCGTTGTTAC
+
CCCCCGGG9FGGGGGGGGGCFGGGGGGGGGGGGGGGGGGGGGGGGGGGGGGGGGGGGGGGGGGGGGGGGGGGGGGGGGGGGGGGGGGGGGGGEGGGGFGGCF?FFGGGGGEGFFGGGGFGEFGDFGG7F=CDFFGGCFGFFGGGGGGG9E;D9EEGGG9FGCF7FG9@F7,@FFFGGGGDEGG*=DEG@9DGGGD*8*==FG@CF,/B::D29:CE+;):C>DEGDA:7)0:D>7C4>)CGGD*9:+9+;*577<)923EE357>9<:9)7>)982+)1*4((-(((96??()(4*)7())
@M03506:14:000000000-AKVR1:1:1101:13073:6154 2:N:0:41
AGGACTACTCGGGTTTCTAATCCCGTTTGCTCCCCTGGCTTTCGCGCTTCAGCGTCAGTGTCGGCCCAGCAACCCGTCTTCACCTCAGGTGTTCCTCTTGATATCTACGCATTTCACCGCTACACCAAGAATTCCGATTGCCCCTTCCGCACTCTAGCAAAGCAGTATCATCTGACCGTTCCGAGTTAAGCCCGGAGATTTCACAGATGACTTGAATTGCCGCCTACGCGCCCTTTCCGCCCCGTAAATCCGAACAACGCTTGGTCCCTACGTATTACCGCGGCTGCCTCCTCCCGTCTGG
+
CCCCCGGGGGGGGGGCFGGGGGGGGGGFE<FGGGGGGGGGGGGEGGGGEGGGGGGGDGGGGGGGGGGGGGGGGGGG@FGGGCFFGGGFEFEGDGGFGGFFGGGGGGFGGGGGGEF<AF>FCGGDFG74F@FGGGDG7FF+EFFGGGGGGGCEEGGGGGFC?=FEGFDFFCFGGGGGC>E>EGGCEFECCFG7F:C*;C6B,CDF7C,4AFCFFD9,==8?;7C=DDF3=<DGDEFG3:3CG5)1*:/79@F)57D<0,)*)77C>A8<+*9>5*3<E>?C>9((((())0((8<().)(,2
@M03506:14:000000000-AKVR1:1:1101:9700:6158 2:N:0:41
AGGACTACCCGGGTTTCTAATCCTGTTTGCTCCCCACGCTTTCGCACCTCAGCGTCAGTACCGGGCCAGTGAGCCGCCTTCGCCACTGGTGTTCTTGCGAATATCTACGAATTTCACCTCTACACTCGCAGTTCCACTCACCTCTCCCGGACTCAAGTTTCTCAGTATCAAAGGCAGTTCTGGAGTTGAGCTCCAGGATTTCACCCCTGACTTAAGAAGCCGCCTACGTGCGCTTTACGCCCAGTGATTCCGAGCAACGCTAGCCCCCTTCGTATTACCGCTCCTGCTGGCCCTATGTTCG
+
CCCCCGGGGGGGGEFGGGGGGGGGGFGGCEEGGGDGGGGGGGGEEGEGGGGGFGGGGGGGGGGGCFGEFFFEFGGGEE@FGGGGDGCGFEFGGGGGGGGGGFGGGGGFFGGGGGGDFGGGGGFGF9FFGFDGGGGAF<DEFFGGFFGGGE3CCFG?FF;CGGGGGG9EGGGACFGGGCCC9;F,@FGGFGDCGFF6CGF@:EC;DCCC=CFF,+,5B76C87DEDGF>:*::DDB3;75?8C9*9+070C<?BED<*(9ED:76*8E)*)950*2++)0*-,(,(),7:)1,8((*194)(
@M03506:14:000000000-AKVR1:1:1101:5592:6163 2:N:0:41
AGGACTACCCGGGTTTCTAATCCGTTTCGCTCCCCACGCTTTCGAGCCTTAGCGTCAGGAAAATCCCAGGTACCTGCCTTCGCCTTTGGTGTTCCTCGTGATATCAACGCATTTTACTACTACACCACGAGTTCCAGTACCCCCTGATTCCCTCTAAGTCGGTGAGTATTCTTGGCAGTTCCCGGGTTGAGCCCGGGGCTTTCACCAAAAACTTTACCGACATCCTACGCATCTCTTTACGCCGAATAATCCCGGATAACGATTGCACCCTACGTATTCCCCCGGCTGCTGGGACTTATTT
+
CCCCCDGGGGGCFFGGFFAFAFEGGFF8,@CFCF;FGGDGGDGGFFEGEFGGGEB:FGGGF@<FGFGGFDFGGGG9ED9@FGGCFGGGGGFGG95CFEFGFFFCFGFGGGEGGGGGGGGGGGGGGGFGGDGGEDFFFGGFGG@ECDFGCGGG9DEDDCF,CCGGF,@,7@CDE=9DEEGF;CCC6>C@@>,,8*>5:>EG5*><<:CC5CDC48<BFF:*7)*+26+=CD)2:8@:6+;;**)))2/)3@+165)9C?7?5)7**320;87).>0<98*+)(-(4327<))()((***)..
@M03506:14:000000000-AKVR1:1:1101:8699:6165 2:N:0:41
AGGACTACTCGGGTTTCTAATCCCGTTCGCTCCCCTAGCTTTCGCGCCTCAGCGTCAGTGTCAGCCCAGCAACCCGCCTTCGCCGCAGGTGTTCCTCTCGATATCTACGCATTTCACCGCTACACCGAGAATTCCAGTTGCCCCTTCTGCACTCTAGCCCCGCAGTATCGGCTGACCTTTCCGGGTTAAGCCCGGAGATTTCACAGTCGACTTGCGGTTGCCGCCTACGCGCCCTTTACGCCCCGTAAATCCGAACAACGCTTGCCCCCCCCGTATTACCGCGGCCGCGTGCCCGGAGTTG
+
CCCCCGGGGGGGGGGGGGGDGGGGGGGGGGGGGGGGGGGGGGGGGGGGGGGGGGGGGGGGGGGGGGGGGGGGGGGGGGGGGGGGGGGGGGGGGGGGGGGG8F@FGGGGGGGGGGGGGGGGGEGGGGG7FEEGGGGGGGGGGDGGGGGCCGFGCGGG9FGEE7EGG:B>,*3FEGFFFFGFDGGGG8C:,=E8FGE::EGF@CEFFCG6C3CD57EC55):<:DEDGD?CGBED@)04:=*85))9*:):+9<>537)8D>>>)15+378:7>7**204*<(((((,()(.((0.(9).41-
@M03506:14:000000000-AKVR1:1:1101:13508:6166 2:N:0:41
AGGACTACTGGGGTTTCTAATCCCGTTCGCTCCCCTGGCTTTCGCGCTTCAGCGTCAGTGTCAGCCCAGCAACCCGCCTTCGCCGCAGGTGTTCCTCTTGATATCTACGCATTTCACCGCTACACCAAGAATTCCAGTTGCCCCTTCTGCACTCTAGTCGCACAGTATCAGTTTACCTTTCCGAGTTAAGCTCGGAGATTTCACAACTGACTTGTGCTGACCGCCTACGCGCCCTTTACGCCCAGCAAATCCGAACAACGCTTGCTCCCCCCGTTTTACCGCGGCCGCGGGCCGGGCGTTG
+
CCCCCGGGGGGGGGGGGGGGGGGGGGGGGGGGGGGGGGGGGGGGGGGGGGGGGGGGGGGGGGGGGGGGGGGGGGGGGGGGGGGGCGGGGGGGGGGGGGGGGGGGGGGGGGCGCFGGGFDGF+C5EFD=<F@FFGGCDFGFGCGBFDGGGGGGEGGFGFFGGGEG,@9@D,>FA,3E@EGGGGGEE>:;,,@,D=E8>ECGC+,CFGGGFGC+=:B,;>8BGFDDDD>FCG:=7;B8)27*;CD***286+A7).*9)37=75)**+36;;CDF<*+2<FF(2490(93()(()(()00(,(
@M03506:14:000000000-AKVR1:1:1101:5427:6167 2:N:0:41
AGGACTACCCGGGTTTCTAATCCCGTTTGCTCCCCTGGCTTTCGCTCCTCAGCGTCAGTGTTGGTCCAGGATGCCGCCTTCGCCACCGGTGTTCCTCCAGATATCTACGCATTTCACCGCTACACCTGGAATTCCGCAACCCTCTCCCAATCTCAAGCCATCCAGTATCAGACGCAGTTCCCCGGTTACGCCGAGGGATTTCACGCCTGACATAGTTGGCCGCCTACGACCCCTTTACGCCCAGTAATCCCGAACACCGCTTGCCCCCCCCGCATCACCGCGCCCGCTGGCTCGGGGTGTC
+
CCCCCGGGFGGEC6BFGFFGGGGGGGGGGGFF<E@EFFEF,EFEG@FGGGGFGECGCGGG<<FGCFGFCF7FC8ECEG:CGGGGGGGCCC=FFFGFDEFGAFDAFGGFGGD7FBFFGC=FGDEGEGFFECAFB<FFGGGBFED@8F@EGFDFCDFE==>EDFGFFDE,:EGGF>C>ECGGGGGG8E57,>EEE=8*:*,49CFGG*=6E5C*4;+5++66CDGD*5857))25))*.:)*8**/2+07+0+8))/9*4758753CF=)25D)))**+,./,,(((((),)-(0(-)..-()
@M03506:14:000000000-AKVR1:1:1101:13475:6180 2:N:0:41
AGGACTACTAGGGTATCTAATCCCGTTTGCTCCCCTAGCTTTCGCTCATCAGCGTCAATGCCGGTCCAGGATGCCGCCTTCGCCACCGGTATTCCTCCAGATATCTACGCATTTCACCGCTACACCTGGAATTCCGCATCCCTCTCCCGGATTCAAGCCATCCAGTATCGGATGCAGTTCCCAGGTTAAGCCTGGGGATTTCACATCCGACTTAGTTGGCCGCCTACGAGCCCTTTACGCCCAGTAATTCCGAACAACGCTTGCCCCGCCCCTCTTACCGCCGCCGCTGGCCCGGCGTTAG
+
CCCCCGGGGGGGGGGGGGGGGGFGGGGGGGGGGGGGGGGGGGGGGEGGGGGGGGGGGGGFGGGGGGGGGGCDGGGGGGGGGGGGGGGGGGGGGGGFGGFGGGGGGGGGGGGGGGGGGGGGGEG=FGGGGCGGGGGGG@EGDFGGGGDGGGCEGGGDCGGGGGGGGGGCEEEEGEGFACFGGGGGCFG,,EC::@FFGCGGGGF<DECFG4CGEDFFCF4FGGGGGGFA*8>57;5DEGE=CEC5<9+19CC).8CD*.):>B)5CFF):7D3F*0++.9*,(,3(-35(.((0(-1)04((
@M03506:14:000000000-AKVR1:1:1101:7015:6198 2:N:0:41
AGGACTACTCGGGTTTCTAATCCCGTTTGCTACCCTAGCTTTCGCGCCTCAGCGTCAGTATCAGCCCAGCAACCCGTCTTCACCTCAGGTGTTCCTCTTGATATCTACGCATTTCACCGCTCCACCAAGAATTCCGCTTGCCCCTTCTGTACTCTAGCAAAACAGTACCATCTGACCGTTCCGATTTAAGCTCGGAGATTTAACAGATGACTTGAATTGCCGCCTGCGCGCCCTTTACGCCCAGTAACTCCGAACAACGCTGGGCCCCCACGTTGTCCCGCGGCTTCTGCCTCCCGTAGGC
+
CC<C@EEFGGGG@FGGEEGFGGFG@FGGBFDAFGGFC@FGGFE@C+FGG7,6<6B@FGGEFGFGGGD8EFGGGGC@C@FCF9FA<F@F8?8F:FA<FFFC9EFFDC?FD@FEG<F<FC+F@4:,EFC,?DFGFGGF+48DFFFD88DA,EEGC,=,@EDF>8D?FED,9EFFFF;D?8C>GGGE+@DCA,@33A6*@*:@,+,,@<,528@FGFC<=+97:>DG<<6457659>A8<7);C=**2=F1+B8))))97?557))**2:)*)1))**/+.7/4(((,(.1)9))/4:GF)--)
@M03506:14:000000000-AKVR1:1:1101:16226:6199 2:N:0:41
AGGACTACTGGGGTTTCTAATCCCGTTTGCTCCCCTGGCCTTCGTGCCTCAGTGTCAGGAACTGTCCAGAGACCCGCCTTCGCCACTGGTCTTCCTCATGATCTCTACGCATTTCACTGCTACACCATGAATTCCAGTCTCCTCTCCAGTCCTCAAGCACCGCAGTATCGAATGCAGTTTCGGAGTTAAGCTCCGAAATTTCACACCCGACTTACAGCGCCACCTACGCACCCTTTACGCCCAATGAATCCGAACAACGCTTGAGACCTCTGTATTACCGCGGCTGCTGGCACAGAGTTAG
+
CCCCCGGGGGGGGFGGGGGGGGGGGGGGGGGGGGGGGGGGGGGGGGGGGGGGGGGGGGGGGGGGGGGGGGGGGGGEGGGGGGGGGGGGGGGGGGGGGGGGFFGEGGGGGGGGGGGGGGFFGGGGGGGGGGGGGGFGGGFCFGGGFFGGDEGGGGGGGGGGGGGGEG;FFC=DGGGGGDF8FGD6CEFFFFADFFGGGGGGCFGGGGG>CDDDEDGA9F?>DDGGGD685*?=<>8<CF3C8C5*8C+:=;+)):3C<@)C@:>FC=FFC6*6*:CCF>F:>669((36)),.6:220/4))
@M03506:14:000000000-AKVR1:1:1101:12802:6204 2:N:0:41
AGGACTACTCGGGTTTCTAATCCCGTTCGCTCCCCATGCTGTCGTGTCTGAGCGTCAGTTGCGAGCCAGGGCGCCGCCTTCGCCTCTGGGGTTCCTCCGGATCTCTACGCATTTCACCACTACACCCGGAATTCCACGCCCCTCTCTCGCACTCTAGAATAACAGTCTGGCATAACCCCGCCCGGTTTAGCCGAGCGATTTCATACACCACTTGTTATCCCGCCTGCACACGCTTTACGCCCAGTAAATCCGGATCACGCTCGCCACCTACGTTTTACCGCGGCTGCTGGCCCGTGATTTG
+
CCCCCGGGGGGGGGGGGGGGGGGGGGGGGGGGGGGGGGGGGGGGFFGGGGGGGGGGGGGGGGGGGGGFGGGGGGGGGGGGGGGGGGGGGGGGGGGGGGGGDGGGGGCGGGGGGGGGGGGGGGGGGGGGGGGFFFGGGGGGGGGGGG9E688CEGFGGDFGCGGGFGGGGFFGGGGGGF>EGGGGEE:ECB@FD5BG87*=FFEFGF9E6*:FFDCC:CFFGGGGG:F@F>@EDDFG<75E8C75*<+*+3ADF>D)9:*ABF:<D8=F*)*)09CC78B56(234((6:FF()((*)))))
@M03506:14:000000000-AKVR1:1:1101:10680:6208 2:N:0:41
AGGACTACCCGGGTATCTAATCCTGTTTGCTCCCCACGCTGTCGCGCCTCAGCGTCAGCAACTGCCCAGCAGGCCGCCTTCGCCACCGGTGTTCTTCCGGATCTCTACGCATTCCACCGCTACACCCGGAATTCCACCTGCCTCTACAGTGCTCCAGTCGAACAGTCCGCACGGCCGACCCGGGGTTGAGCCCCGGGCTTTCACCGCACGCTTATCCGACCGCCTACGCCCCCTTTACGCCCAGTGATTCCGGACACCGCTCGCACCCGCTGGCTTCCCGCGGCTGCTCGCCCAGAGTTAC
+
CCCCCGGG9FGGGGGGGGGGGGGGGGGGGGGGGGGGGGGGGGGGGGGGGGFGGGGGGGGFGGGGGGGGGGGGGGGGGGGGGGGGGGGGGGGGGGGFGGGGGEFGGGFGGGGGGGGGGGGGGDGGGGGCEGGGGFGGGGGGGGGGGGGCFFGF9:FGFCGCEGGGFGFGGGGGGGGGECEGGEGEDEE=?EEGGG>EGG?CFGCGE5=*:DGG530+:>7CCDDGC5:35/7>D5764>)8EGG40<97+02<)7C5*():)73C<EE>*7950*;**.<*-(((((-/).-(80(*0/6))
@M03506:14:000000000-AKVR1:1:1101:21593:6211 2:N:0:41
AGGACTACTGGGGTTTCTAATCCCGTTTGCTACCCACGCTTTCGTGCCTTAGTGTCAGGAATGAGCCAGTTATCTGCCTGCGCCATCGGTGTTCCTCCTAATATCTACGGATTTCACTCCTACACTAGGAATTCCAATAACCTCTCTCATCCTCTAGCTTTGCAGTTTCAGTAATGGATATTCGGTTGAGCCGAACGCTTTCACTACTGACTTACAATGCCACCTACGCAACTCTTTACCCCCAGTAATTCCGGTTAACGCTTGGATCCTCCGTATGACCGCGTCTGCTGGCACGGCGGTG
+
CCCCCGGGGGGGGGGGGGGGGGGGGGGGGGGGGGGGGGGGGGGGGGGGGGGFEFFGGGGGGFGCFEGGCGGGGGGGDGGGGGGGGGGCFGGGGFGFGGGGGGFGFFGGFGGGGGGGFGGGGGGGGGGGGGGGGGGGGGGGGGGGGFFDFGED@FCFGFD@E9;DCFGFGGF;;FGCGGGGGFFGC8@6DDGGDGGGGGDEEFGGGGGGGCGGGGGGGGF6A7CFGCF5;7?EGAF+97+D:CC5*4<BC;B6)6))2717>A:51>CA*1;ADC882<+349>(-((1:F(())(/))(-(
@M03506:14:000000000-AKVR1:1:1101:15812:6230 2:N:0:41
AGGACTACCGGGGTTTCTAATCCTGTTTGCTCCCCTAGCTTTCGTGCCTCAGCGTCAGACTCTGTCCAGGTAGCCGCCTTCGCCACCGGTGTTCCTCCTGATATCTACGCATTTCACCGCTACACCAGGGATTCCGCTACCCCCTCCAGAACTCTAGCCCGTCAGTATTAGATGCAGTCTCTGGGTTGAGCCCAGAGTTTTCACATCTAACTTAGCGGACCGCCTACGCACCCTTTACGCCCAGTAATTCCGAACACCCCTCGCCCCCCCCGCATTACCGCGGCTGCTGGCTCGTGGTTTG
+
CCCCCGGGGGGGGGGGGGGGGGGGGGGGGGGGGGGGGGGGGGGGGGGGGGGFGEEGGGCGGGGFGGGFFGGGGGGEEFGEGGGGGGGGGGGGGFFFGGGGGGGGGFGGGGGGGGGGFFGDEEGGGGGGGGGGGFGGGGGGFGGEEGGG8FGFFGGFGGGFECEG6EGFFFFFGFGGFGFC;ECC>FG>,@FGFFGG>CG9>F7,,5=?F+=7@8B75</?:DGC<*.):7):*:.*/:5C5C3**+38CC9655CC*,):37>C3E85CBC5))/2+.=*40((((().66(97(9))-(-
@M03506:14:000000000-AKVR1:1:1101:23059:6231 2:N:0:41
AGGACTACTCGGGTTTCTAATCCTGTTTGCTCCCCTAGCTTTCGCGCCTCAGCGTCAGTTGTGGTCCAGTGCGCCGCTTTCGCCACAGGTGTTCCTCCCGATATCTACGCATTTCACCGCTACACCGGGAATTCCACGCACCCCTCCCCCACTCAAGCACGGCAGTTCCGCCTGCAGGCTCCGCGTTAAGCCCGGAGATTTCACAGGTGACTTACCGCACCCCCTACGCGCCCTTTCCGCCCAGTAATCTCGAACAACCTTTCCCCCCCCGTCTTTACTCACGCTCGTGGCCGGCATTTAG
+
CCCCCGGGGGGGGGEGGFGGGGGGGGGGGGGGGGFGGGGGGGGCFEGEFGGFDC:FDCEFFFECE@EF<F9E@FGCGGGCFDECGD<?EBFGEGGGGGG7FED=9F,E7C++8,C?FFEC@ECFCC@@+:FGCGFCFFFCGE7C?EG++@E8,:C,,@>@67CE8@9,,4>C*4:,4,1,:CE=CECE*9;F8CCC5**+1+++12;9?+*+1CFE*93*9*7*)9;B5>3:)))240):::7*2<+99+<74:C)53*+*1*2CCGFD))))12:+67+)(,((((0()(()((1)*)))
@M03506:14:000000000-AKVR1:1:1101:26611:6253 2:N:0:41
AGGACTACACGGGTTTCTAATCCCGTTTGCTCCCCTAGCTTTCGCGCCTCAGCGTCAGAAAAGATCCAGCGAGCCGCCTTCGCCACCGGAGTTCCTAATGATATCAACGCATTTCACCGCTCCACCATTAGTTCCGCTCGCCCCTATCTCCCTCGAGGCCGTCAGTATCTGAGGCAGTTCCACGGTTGAGCCGCGGGATTTCACCCCAGACTTGACAGCCGGCCTACGCGCCCTTTAAGCCCCGTGCTTCCGAACAACGTTGGCTCGGTTCGTCGAACCGAGGCGGCGGCCTCCGGTCGGC
+
CCCCCFGGGGGGGGC;FFGGGGFFGEFGGGFFFFGGEGFGGGGG7@CE78<FFFGEFGFGGGGG<F@@EECGGGDCEF7=FGGGGGGGC@CFFGGF,5<B<@C,5FC8?C>FFFGGGFGD7:FDCFCEEFF5CFG@FEEFGGCGGD,9EGG661@CGDGGGGGGGDDFCE,,>;F>>?<:BECEDG55<B@F8C*3C**23;EFFCC=5*96+*<+79.*)))**955:)5=35)92*8E?**/*/*)2:<)0)/)*(/A44>C4+:3*)/50/***()*(--(((-)()((0(()))(-(
@M03506:14:000000000-AKVR1:1:1101:17471:6255 2:N:0:41
AGGACTACAGGGGTTTCTAATCCTGTTTGCTCCCCTAGCTTTCGTGCCTCAGTGTCAGGAGTTGTCCAGGGACTCGCCTTCGCCACTGGTGTTCCTCTCGATATCTACGCATTTCACTGCTACACCGAGAATTCCAGTCCCCCCTCCAACCCTCGAGCAAGGTAGTTTCCAATGCCATTTCAGAGTTGAGCTCCGAGCTTTCACATCCGACTTACCTCGCCACCTACGCACCCTTTACGCCCAGTGAATCCGAACAACCCTTTGGCCCCCTGTATTACCGCGTCTGCTGCCACAGAGTTAG
+
CCCCCGGGGGGGGGGGGGGGGGGGGGGGGGGGGGGGGGGGGGGGGGGGGGGGGGGGGGGGGGGFFGGGGGGGGGGGGGGGGGGGGGGGGGFGEGGGGFGGEF@FGGFEGGGEFGGGGGDGGGGCFGGGE:CGGGFFGGDEEFGGGGGGGGGGFGGGGGG8FFGGGGGGGGFDG@FFFGADFF7F<FCFAFB,DFEC*:C79CEG,EEGG>CDGGG?7FEGD:D,*28:C*=5C5;>CF38CD/;899F+?5=)55CG2*:@))09+<3*01))*+20.**(4(((-:7)*()9,1*9*)))
@M03506:14:000000000-AKVR1:1:1101:21564:6275 2:N:0:41
AGGACTACTCGGGTTTCTAATCCCGTTTGCTCCCCTGGCTTTCGCGCCTCAGCGTCAGTATCGGCCCAGTAGCCCGCCTTCGCCTCAGGTGTTCCTCCCGATATCTACGCATTTCACCGCTACACCGGGAATTCCAGCTACCTCTTCCGTACTCTAGCTCGCCAGTATCGGTCGACTCTCCGGGGTTGAGCCCCGGGCTTTCACAACCGACTTAGCACGCCGCCTACGCGCCCTTTACGCCCAATAATTCCGAACAACGCTTGCCACCCACGTATTACCCCTGCTCCTGGCCCCTGTTTCT
+
CCCCCGGGGGGGGGGGGGGGGGGGGGGGGGGGGGGGGGGGGGGGGGGGGGGGGGGGGGGGGGGGGGGGGGGGGGGGGGGGGGGGGGGGGGEGGGGGFGGGEGGGGCFGGGGGGGGFEGGGGGGGGGGGGGGGGGGCGGGGGCDFGGGGGF88EGGGGG;EECC?8?CFG*@F@;BE51,<?5*8?EG5?,>B:C8ECE*7@CC?+3*7*)9C5:0@F*0C<)5:53755/7CC3;C<G)2:E*7>C+/CGC)))1772<C))7>F9CF87558*+<+-*+-((.(-)0))((0((*)*.))
@M03506:14:000000000-AKVR1:1:1101:13052:6276 2:N:0:41
AGGACTACCGGGGTTTCTAATCCTGTTTACTCCCCACGCTTTCGTGCATGAGCGTCAGTGTTAACCCAGGGGGCTGCCTTCGCCATCGGTGTTCCTCCACATATCTACGCATTTCACTGCTACACGTGGAATTCCACCCCCCTCTGCCACGCTCAAGTCTCCCAGTTTCAAACGCAGTTCCCAGGTTAAGCCCGGGGCTTTCACATCTGACTTAAGAAACCGCCTGCGCACGCTTTACGCCCAGTAATTCCGATTAACGCCTGCACCCTACGTATTACCGCGCCTGCTGGCACGACGTTAG
+
CCCCCGGG9FGGGGGGGGGGGGGGGGGGGGGGGGGGGGGGGGGGGGGGGGGGGGGGGGFGGGG9FGGGGGGGGGGGGGGGGGGGGGGGGGGGFGGGGGGGGGG<FGGGGGGGGGGGGGGGGGGGFDFGGGGGGGAF9FF@@CCEGFGFFGEG>EE?FDBFGGFGGGGFGGGC@CGEGGGGFFFGGGGGGC?EGGEG=CE=CF+C+2<:+@DGGGC?C75*27CC**):*)0*9>>1:F>C?EC40<9@CFF4)5>DFBGD@:FC58CEC)*07*02:AFC17(--10?>)4:6(()).,4(
@M03506:14:000000000-AKVR1:1:1101:5886:6280 2:N:0:41
AGGACTACCCGGGTTTCTAATCCCGTTCGCTCCCCTAGCTTTCGCGCCTCAGCGTCAGTGTCGGCCCAGCAACCCGCCTTCGCCGCAGGTGTTCCTCTTGATATCTACGCATTTCACCGCTACACCAAGAATTCCAGTTGCCCCTTCCGCACTCTAGCCCCGCAGTATCAGTTGACCTTTCCGAGTTAAGCCCGGAGATTTCACAACTGACTTGCGGTGGCCGCCTACGCGCCCTTTACGCCCAGTAAATCCGAACAACGCTTGCTCCCCCCGTATTACCGCGGTCGCTGGCACGGAGTTT
+
CCCCCGGGGGGGGFGGGGGGGGGGGGGGGGGGGGGGGGGGGGGGGGGGGGGGGGCFGEFGGGGGGGGGGGGGGGGGGGGEGGGGGGGGGAFGGGGGGGGGGGGGGGGGGGDGGGGFGG=BF7FCFGGGE@FGGAFGAEGGGGEGGGGGGGCECCCCDDFFGDEDGGGFFFG;ACFGGDGFFEC5*4=<AFG7;C5EGGFFGGGGGGG62><CF:;CDGE=C57EDG>):9)19>FFDDF1A=<DF7<F7+<6557))4C*<7)/*+<;@3D5.*/02)*<(20((((04)(()5,)).4()
@M03506:14:000000000-AKVR1:1:1101:10999:6280 2:N:0:41
AGGACTACTCGGGTTTCTAATCCCGTTCGCTCCCCTAGCTTTCGCGTGTCAGCGTCAGGTGCAGTCCAGGTGGCCGCTTTCGCCACTGGTGTTCCTCCGGATATCTACGCATTTCACCACTACACCCGGAATTCCACCACCCTCTACTGCCCTCAAGTCTAGCAGTATCGGACAACCTCTCCCGGTTGAGCCGAGAGATTTTATGCCCGACTTGCCAAACCGCCTGAACGCGCTTTACGCCCAGGAAATCCGGATAACGCCCGGTACCTACGTTTTCCCGCGGCCGCTGGCACGTAGTTAG
+
CCCCCGGGGGGGGGGGGGGGGGGGGGGGGGGGGGGGGGGGGGGGGGGGGGGGGGGGGGGGGGGGGGGGGGGGGGGGGGGGGGGGGGGGGGGGGGGDGGGGDGGGGGGGGGGGGGGGGGGGGGGGGGGGGGDGGGG<FG@FGGGFGGGGFGGGGGGGGGGGDGGGFGGFGGGGGGGGGCF9DFFGGEEEF?EGGD5*:=@FFF@CCGGGGDD>EC?FFF)C3>8:75A6?FB*/8;F2:)2:EGC**;)<98>>>C<*59C)5@C5**9C*C3)>?G+.4*(((3(4()(0((*(,2)8:)6
@M03506:14:000000000-AKVR1:1:1101:10883:6291 2:N:0:41
AGGACTACTGGGGTTTCTAATCCCGTTTGCTCCCCTAGCTTTCGCGCCTCAGCGTCAGTGTCGGTCCAGGATGCCGCCTTCGCCACCGGTGTTCCTCCAGATATCTACGCATTTCACCGCTACACCTGGAATTCCACATCCCTCTCCCGCACTCAAGCCTCCCAGTATCAGACGCAGTTCCCAAGTTAAGCCTGGGGATTTCACGTCTGACTTAGAAGGCCGCCTACTCCCCCTTTACGCCCAGCAATTCCGAACAACGCTTGCCACCTCTGTCTTACCTCGTTCGCTGGCCCAGGGTTAG
+
CCCCCFFGGGGGGGGGGGGGGFDGGGGGGDDGGGGGGGGGGGGGDDGGGGGFGGGGGGCAEGCGGGEFGGCFDGGGGGGCGGGGGGGGGBFFFFFFGG<FGGGGGFGGFCBFEEGGGGGGGDFGFFGEFD8AFGFGGCAFGGFGCGGGGG7C8@FDGGGGGGGGGC;>D7C:@EEGG8;CFGD8,@,A7;@7,4**:>81D>CEGCCFGCFFF+,1+4):D3CC*:A*+*2=1)0>4FED=C<<4C67+7+05)9D*3>EE:)*0+AFFFF:F:C7+:F+-4(-(((7373(8(.1)0(((
@M03506:14:000000000-AKVR1:1:1101:13336:6301 2:N:0:41
AGGACTACTCGGGTTTCTAATCCTGTTTGCTCCCCACGCTTTCGTGCCTCAGCGTCAGTATCGGGCCAGTGAGCCGCCTTCGCCACTGGTGTTCTTGCGAATATCTACGAATTTCGCCTCTACACTCGCAGTTCCACTCACCTCTCCCGAACTCAAGATCCTCAGTATCAAAGGCAGTTCTGGAGTTTAGCTCCAGGATTTCACCCCTGACTTAAAGACCCGCCTACGCACCCTTTACGCCCAGTGATACCGAGCAACGCAAGCCCCCTTCGTCTTCCGGCAGCTGCTGGCACGAAGTTAG
+
CCCCCGGGGGGGGGGEGGGGGGGGGGGGGGGGGGGGGGGGGGGGGGGGGGGGGGGGGGGGCFGGGGGGGGGGGGGGGGGGGGEGGGGGGFGFGGGGFFGGDGGDGGFGGG8FFGCGGGGGGGGGGGGEGGDGGGF9FDFGGGGC=DGGG@EECEGGGGGF98BF8=FFFGCFGFGG6>EGCAAFFGE9ADGFGGGG6;,@>CFGGFG>*99DC8E,4CAC*/:*2*;:C:BGG5A<);)/*>35>9+;+465)<C)*435)))/9CD<*.955*;=<))*-((4(.7).0,(/,3))))))
@M03506:14:000000000-AKVR1:1:1101:21995:6304 2:N:0:41
AGGACTACTCGGGTTTCTAATCCCGTTTGCTCCCCTGGCTTTCGCTTTTCAGCGTCAGTGTCGGTCCAGGATGCCGCCTTCGCCACCGGTGTTCCTCCAGATATCTACGCATTTCACCGCTACACCTGGAATTCCGCATCCCTCTCACGAACTCAAGCCATCCAGTACCAGACGCAGTCCCCCGGTTAAGCCGAGGGGTTTCACGTCTGACTTAGTTGGCCGCCTACACGCCCTTTACGCCCAGTAATTCCGAACAACGCTTCCCCCCCCCGCTGTCCCGACCGCGCCTGACCAGCGTGAC
+
CCCCCGGGGGGGGGDGGGGGGGFGFEGGGGGGGFEGGGGGGGGGGGGGGFGGGGGGGGGFGFGGEGCFGGGGGGCGGGECFGGGGGGGGGGGGGGGGGGGGDG9FFGGGGFBFCFFGGGGGGGGFGGGGGGGGDADGGGGGFGGFG,@,@EE>ADFGGG?=?EFCD9,33DGG8E6:CEC?:CBEE>*>;BB8*:=**/*=:+>**=**;@+++3C++9+;5C*8C5627):35.26*7C=*/19+2*+2+).73/*41*)7)*0*2085D)))*/+)1*((((((40,.,.6)39)7((,
@M03506:14:000000000-AKVR1:1:1101:17147:6312 2:N:0:41
AGGACTACTGGGGTTTCTAATCCCGTTCGCTCCCCTAGCTTTCGCGCTTCAGCGTCAGTGTCAGCCCAGCAACCCGCCTTCGCCGCAGGTGTTCCTCTCGATATCTACGCATTTCACCGCTACACCGAGAATTCCAGTTGCCCCTTCTGCACTCTGGCCCCGCAGTATCGGCTGACCTTTCCGGGTTAAGCCCGGAGATTTCACAGTCGACTTGCGGTGGACGCCTACGCACCCTTTACGCCCAGTACATCCGAACCAAGCTTGCTCCCACCGTATTACCGCGGCCGCGGCATCCCGGCGG
+
CCCCCGGGGFFGGEFFEEFGGGGGGEFCFGGGGGGGGGGG9FGEGEGGEGGGGGGGDE@<FG9FGFGEGGGGG<BEGGGDFF7FEGGGDEFF?BFEF<FFGGFCFG<FCDBCFFEEFGGGGCFFGGG@FCGFGFFDGA,=AFGGG8>DDGCFCDEGGGFGG68+@C,@CGGGFGDFCGGG9DEEGGGGC@FGGE>=E5CF+@E;CF?E*55/:FD839>5*9)/)*07*)577).747/C8*1*/<F*+2<5509<),1*76BCC+39@)9<B/:*26=C((29((-7()3().8C@3(,4
@M03506:14:000000000-AKVR1:1:1101:17194:6369 2:N:0:41
AGGACTACTCGGGTTTCTAATCCCGTTCGCTCCCCTGGCTTTCGTGTCTCAGCGTCAGCACACTCCCAGCTGTCTGTTTTCACCGTTGGCGTTCCAAATGATATCTACGCATTTCACCGCTCCACCATTTGTTCCGACAGCCCCTAAGTGGCTCAAGATAAGCAGTACACCCAGCAGTTCCACAGTTGAGCTGTGGGATTTCACAAGGTACTTAAAAATCCGCCTACACACGCTTTAAGCCCAGGGATTCCGCCTAACGCTTGGCCACTCTGTCTTACCGCGGCTGCTGCCTCCCGTAGGG
+
CCCCCGGGGGGGGGGGGGGGGGGGGGGGGGGGGGGGGGGGGGGGGGGGGGGGGGGGGGGGGGGGGGGGGGGGGGGGGGGGGGGGGGGEGGGGGGGGGGGGGGGGGGGGGGGGGGGGGGGGGGGGGGGFGGFFGGGDDGGGGGGGFGGGGGGGGGGGGFGGGGGDFGGGFFGGCCFFFGGFGGGFGGGGA@FF8F?FGGG7ECFGFGFDGFGFG@,,5;A,@DGDDC4??6?EC48DC>0<,=C4***)0+>8):9*>;GG:>)7>C+8<?F?FFEFC<F=;((2(419>92,08?)).4<0
@M03506:14:000000000-AKVR1:1:1101:17299:6378 2:N:0:41
AGGACTACTCGGGTTTCTAATCCCGTTTGCTCCCCTGGCTTTCGCTCCTCAGTGTCAGTGTCGGTCCAGGATGCCGCCTTCGCCACCGGTGTTCCTCCAGATATCTACGCATTTCACCGCTACACCTGGAATTCCGCATCCCTCTCCCGAACTCAAGCCATCCAGTATCAGACGCAGTTCCCCGGTTAAGCCGAGGGATTTCACGTCGGACTTAGTTGGCCACCTACGAGCCCTTTCCGCCCAGTAATTCCGCACAACGCTTGCCCCCCCCGTATTACCCCGGCTGCTGGCACGGCGTTCG
+
CCCCCGFGGGGGGGGDGGGGGGGGGGGGGGGGGGGGGGGGGGGGGDGGGGGGGGGGGGGGGGGGGGGGGGGGGGGGGGGGGGGGGGGGGGGGGGGGGGGGGGCFGGGGGGGFFFGFGGGGGFGGGG<EGFGGGGGGGGGGGGCGGGGGE@EGGGGFFGGGDDFGFGFGFGGAEGEEDEGGGEF>8E>EEGGGGCGG57CGGG795=5*25899CFGFDFGGGFGGDF)=C>EFF:4):>CGG*19A7/:CC?)75)>2<=5>>GFDG3C3>B8);<+6*0((-2(4:4:)(4?:>G>>;34
@M03506:14:000000000-AKVR1:1:1101:18881:6389 2:N:0:41
AGGACTACCGGGGTTTCTAATCCTGTTTGCTCCCCACGCTTTCGCACCTCAGCGTCAACAATCGTCCAGTAAGTCGCCTTCGCCACTGGTGTTCTTCCGAATATCTACGAATTTCACCTCTACACTCGGAATTCCACTTACCTCTCCGATGTTCAAGCGATGCAGTCTTAAAGGCAATTCCAGGGTTGAGCCCTGGGCTTTCACCTCTAACTTACAAAGCCGCCTACGTTCGCTTTACGCCCAGTAATTCCGAACAACGCTAGCCCCCTCCGTATTCCCGCTGCTTCTGGCCCGGATTTAG
+
CCCCCGGGGGGGGGGGGGGGGGGGGGGGGGGGGGGGGGGGGGGGGGGGGGGGGDGGGGGGGGGGGGGGGGFFGGGGGGGGGGGGGGGGGGGGGGGGGGGG7F=FFGGGGDFGGGGDCFEGFFGGGGGGCGGGGGGFGGGGGGGGGGGGGGGGGGG9DFG>FGGFADFCDDFFGGGCFGDGFF,>8DFGFCGGFG>@8CEGGFFGG?FG9DGGGFGFFGFFFD<CD<A4E*5:DF3CEG3A:5*CF?<C+?EF>)13*4CE>5:FGGGE*8CBF*;6+.*27436).6=A*4(811/)0)..
@M03506:14:000000000-AKVR1:1:1101:7737:6414 2:N:0:41
AGGACTACACGGGTTTCTAATCCCGTTTGCTCCCCTGGCTTTCGCTCCTCAGCGTCAGTGTCGGTCCAGGATGCCGCCTTCGCCACCGGTGTTCCTCCAGATATCTACGCATTTCACCGCTACACCTGGAATTCCGCATCCCTCTCCCGAACTCAAGCCATCCAGTATCAGATGCAGTTCCCCGGTTAAGCCGAGGGATTTCACGTCTGACTTAGTTGGCCGCCTACGGGCCCTTTACGCCCAGTAATTCCGAACAACGCTTGCCCCCCCCGTATTACCGCGGCTGCTGCCCCCCGTCGGG
+
CCCCCGGGGGGGGGGGGGGGGGGGGGGGGGGGGGGGGGGGGGGGGGGGGGGGGGGGGGGGGGGGGGGGGGGGGGGGGGGGGGGGGGGGGGGGGGGGGGGGGGGGGGGGGGGGGGGGGGGGGGGGGGGGGDGGGGGGGGGGGGGGGGGGGGGGGGGGGGGFDFGGGGGGGGFFFCFFGFFGGGGGGGGGCGGGGEGDGG<=:BEGGGGCE7CGGGDFFFFCFGGGC<FFCD:ED>FF:C>=EG*500AFFFFFF3))2295.85FFGGFGFD301;<9<?*3((((4,)4=1()175<)4((
@M03506:14:000000000-AKVR1:1:1101:5614:6426 2:N:0:41
AGGACTACCGGGGTTTCTAATCCCGTTTGCTCCCCTGGCTTTCGCGCCTCAGCGTCAATGCCGGTCCAGGATGCCGCCTTCGCCACCGGTGTTCCTCCAGATATCTACGCATTTCACCGCTACACCTGGAATTCCGCATCCCTCTCCCGGATTCAAGCCTTCCAGTACCGGACGCCGTTCCCGGCTTGAGCCCGGGGATTTCACGTCCGACTTAGAAGGCCGCCTACGCCCCCTTCACCCCCACGCACTCCTAACACCCCTCTCCCCCCCCGGTTCATCGTGGCGCTTGGCACATGCTTTG
+
CCCCCGGFG:FGGG@FDGFGGFDC@,CE;EEGGDGF<FCFGGGGG7+C@B@8CFGGGG<FGF7F:CCDFDE8C<C:FG,=FG>:,,:+>=4B?FFABF?<<FAGFF?DFC+C=EF?E<4=F@:<<=<:F@8F=FFDD+8@FGDD63DFEC8:3<,E,,6,,4><,EA,93>:?5**44*5BECC*131*8CG*8:EG*/:<7+<;**22//)2*02:24*1/5**153:)0>D).9<7/***9)1**)2+**06>G*(9:7))2228>*)/)))/*+)9+(((((((.()()91)*)*)))
@M03506:14:000000000-AKVR1:1:1101:13877:6429 2:N:0:41
AGGACTACCGGGGTATCTAATCCCGTTTGCTCCCCTAGCTTTCGCTCATCAGCGTCAATGTCGGTCCAGGATGCCGCCTTCGCCACCGGTATTCCTCCAGATATCTACGCATTTCACCGCTACACCTGGAATTCTGCATCCCTCTCCCGAATTCAAGCCATCCAGTATCAGACGCAGTTCCCAGGTTAAGCCTGGGGATTTCACGTCTGACTTAGTTGGCCGCCTACGAGCCCTTTACGCCCAGTAATTCCGAACCACGCTTGCCCCCCCCGTATTACCGCGGCGCCTGGCACGGGATTAG
+
CCCCCGGGGGGGGGGGGGGGGGGGGGGGGGGGGGGGGGGGGGGGGGGGGGGGGGGGGGGGGGGGGGGGGGGGGGGGGGGGGGGGGGGGGGGGGGGGGFCFGGGGGGGGGGGGGGGGGGGGGGGGGGGFFGGGGGGGGGFGGGGGGGGGG7CC8DGGGGGGGGGGFFCDDA9FFEGEEGGGGF7CEEFF;;DFC>CF>DG7FGGGGGGG=FDGG+<AG+8EFDDGD5A>CDB5CFA8CG>CGG*9<+96:9<)77D)9<*:>;@GFFGBGFGE))*0+.9549(4-(-525<(680))),.,
@M03506:14:000000000-AKVR1:1:1101:6570:6440 2:N:0:41
AGGACTACCGGGGTTTCTAATCCTGTTTGCTCCCCACGCTTTCGTGCATGAGCGTCAGTACAGGTCCAGGGGATTGCCTTCGCCATCGGTGTTCCTCCGCATATCTACGCATTTCACTGCTACACGCGGAATTCCATCCCCCTCTACCGTACTCTAGCTATGCAGTCACAAATGCAGTTCCCAGGTTGAGCCCGGGGATTTCACATCTGTCTTACATAACCGCCTGCGCACGCTTTACGCCCAGTAATCCCGATTAACGCTCGCACCCTACGTATTACCGCGGCTGCTGGCCTGTAGTTCT
+
CCCCCGGGGGGGGGGGGGGGGGGGGGGGGGGFGGGGGGGGGGGGGFGGGFGGGGGGGGGGGGGGGFGGGGGGGGGFGGGGGGGGGGGGGGGGGGGGGGGGDGGAEGGGGGGGGFGGGGGGGGGGGGGGGGGG?DFGEGGGGGGGCGGGGG?EGGGFFGGGGAFCAFDGFFBFCFCCFFGFGEFG*>DFG7;F5EG58=EC9CFCEFCCGF@8FFF+3+:C8CCCDC4>GDAE<5BG):BEEEDC9<9=++3))01*?<CE5>3D5:?>*09)7*<C7-*/4((423()242(*(.**14))
@M03506:14:000000000-AKVR1:1:1101:8290:6447 2:N:0:41
AGGACTACTCGGGTTTCTAATCCCGTTTGCTCCCCTGGCTTTCGCGCCTCAGCGTCAATACCGGTCCAGGATGTCGCCTTCGCCACCGGTGTTCCTCCAGATATCTACGCATTTCACCGCTACACCTGGAATTCCACATCCCTCTCCCGGATTCAAGCCTGCCAGTATCGGACGCAGTTCCCGGGTTGAGCCCGGGGATTTCACGTTCGACTTAACAGGCCGCCTACGCGCCCTTTACGCCCAGTCATTCCGAACAAAGCTTGCCCCCCCTGTATTACCGCGGCCTCTGGCACAGAGTTAC
+
CCCCCGGGGGGGGGGCFGGGGGGGGGGGGGGGGGGGGGGGGGGGGGGGGGFGGGGGGGFGGGGGGGGGGGGGGGGGGGGGGGGGGGGGG=FFGFFGGGGGGG<EFGEFFGGGGGGGGGGGGGGFGGGGGGGGGFF<FFFGGGGGFCGGGG>EGFCF>9@=FGGFGGGGFDE7CGG>@CEGFCG>EGGE>BFGGGGGG*AFG:9CFGFGE>DDC+<C7C4=DDDGD/<DC5)>DBFF4>58*>7**+39::C)).5<<(0**177CDC:*))0)2<++-**(-0,40(/)67(*(.2)*-6)
@M03506:14:000000000-AKVR1:1:1101:7601:6450 2:N:0:41
AGGACTACTCGGGTTTCTAATCCCGTTTGCTCCCCTGGCTTTCGCGCCTCAGCGTCAATCTCGGTCCAGGATGCCGCCTTCGCCACCGGTGTTCCTCCAGATATCTACGCATTTCACCGCTACACCTGGAATTCCGCATCCGTCTCCCGAATTCAAGCCTGCCAGTATCGGACGCAGTTCCCGGGTTGAGCCCGGGGATTTCACGTTCGACTTAACAGGCCGCCTACGCGCCCTTTACGCCCAGTAATTCCGAACAACGCTTGCCCCCTCTGTATTACCGCGGCCGCTGGCACAGCGTTAG
+
CCCCCGGGGGGGGGGGGGGGGGGGGGGGGGGGGGGGGGGGGGGGGGGGGGGGGGGGGGGGGGGGGGGGGGFGGGGGGGGGGGGGGGGGGGGGGGGGGGGGGGGGGGGGGGGGGGGGGGGGGGGGGGGGFCGGGGGGGGGGGGGGGGFFE@E>FGGGGGGGGGGGGGGGGGGEEEGCEEGG?FCEGGDG?FGGGGG5E5/CFFFG=CFGCFGG=@FG=FA597DC57FED).*9@FCBG@8EC5DCC:7F<EF>B5<5(/1)00><FCB/5C;FFG+<>F*03196(,73>0(9((*072((
@M03506:14:000000000-AKVR1:1:1101:11997:6459 2:N:0:41
AGGACTACTCGGGTTTCTAATCCCGTTCGCTCCCCTGGCTTTCGCGCATCAGCGTCAGTGTCGGCCCAGCAACCCGCCTTCGCCGCAGGTGTTCCTCTCGATATCTACGCATTTCACCGCTACACCGAGAATTCCAGTTGCCCCTTCCGCACTCTAGTCGCACAGTATCAGTTGACCCTTCCGGGTTAAGCCCGGAGATTTCACAACTGACTTGTGCTGACCGCCTCCGCGCCCTTTACGCCCCGTAAACCCCAACCACGCTTGCCCCCCCCTGATTACCGCGGCGGCTGCCCGGGGTGTG
+
CCCCCGGGGGGGGGGGGGGGGGGGGGGGGGDGGGGGGGGGGGGGGGGGGGGGGGEGEGFGGGGGGGGGGGGGGGGGGGGGGGGGGGGGGGGGGGGFGGGGFGDGGGGGGGECFGGGGGGGGEGGGGEDEGCGGGGGGGAFFGGGGGGGGGDE6@7EEFGEGGGEFEGGGGFCAFCGCFGFCCECEGECF@,BFGG=85FFFC;C?6CE<0*+=>FCFF8+8F3EGC))/*):C>)05*7:85C))*2)*+*0))*1*431;.5**++75>GD31*30)90((4;1(()(0(,0(4))0(4(
@M03506:14:000000000-AKVR1:1:1101:15656:6486 2:N:0:41
AGGATTACTAGGGTTTCTAATCCCGTTTGCTCCCCTGGCTTTCGCTCCTCAGCGTCAGTGTTGGTCCAGGATGTCGCCTTCGCCACCGGTGTTCCTCCAGATATCTACGCATTTCACCGCTACACCCGGAATTCCGCATCCCCCTCCCAACCTCACGCCATCCAGTATCAGACGCAGTTCCCCGGTTAAGCCGAGGGATTTCACGTCTTACTTAGTTGGCCGCCTACGCGCCCTTCACGCCCAGTACTCCCGACCCCCTCTTGCCCCCCCCGTATTCCCGCGCTCTCCCGCCCCGTCCGCC
+
<CCCCFFGFEGGFEF@FFGFFF@AEEF@BFEGGGGGGGGGGGGDECFGGGCCEBCF:@@EFEEC,CF9EE@CGEF8CFGGFGGGEGFEC>CC?AFFEF8F,F<EFF,FC@,8F<BGG57>F+4,4A+@7+6AAFG?=::@D>+BCGEE8=+@3AC,6DFG+DFC8E9;@,@,<>E6+4,=F69*3>@C;;,DC4*8//=,1=CFG=GG*13++21A+:)<785ED<551)./9:@*,97CFE>*>++*+3/)7)/)*(1176*0>C;:EFC>))*++)1*,-(((-5)()((.-3*))(,-
@M03506:14:000000000-AKVR1:1:1101:23139:6491 2:N:0:41
AGGACTACTGGGGTTTCTAATCCCGTTCGCTCCCCTAGCTTTCGCACTTCAGCGTCAGTGTCAGCCCAGCAACCAGCCTTCGCCGCAGGTGTTCCTCTTGATATCTACGCATTTCACCGCTACACCAAGAATTCCAGTTGCCCCTTCTTCACTCTAGCCCCGCAGTACCGGTTGACCTTCCCGGGTTAAGCCCGGAGATCTCACAATCTACTTGCGGTTGCCGTCTACGCTCCCTTTACTCCTATCAAATCCGAACAACGCTTGCCCCCCCCGCCTCACCGCGACTGCTGGCCCGGACAGA
+
CCCCCGFGGGGGGGGCGGGGGGFGGGGGGGGGGGGGGGGGFCGDEE@CG9FGGEECGDGCFGGCFGGFFFGGGG>FGGGGGGGGEGGG7BFF@EGAFGFGGFAFCFFFFGGGGGGGGGGDECFGGFC=4EF?FGC5CFG9F,8BECFG,CCEADFCFGB@C+@E6+,,7+@BCED9EGG,:DC*@>E*,5?FG5>:*/:,,+15,,<C,1==,+>*5/)1CCD*945A*))=D30C7*9+<6**2++*+307>3*9)2**7)5**+0)25<B5)*/*,.5(((-((-7:)02)((1))(((
@M03506:14:000000000-AKVR1:1:1101:10538:6506 2:N:0:41
AGGACTACTCGGGTTTCTAATCCCGTTCGCTCCCCTAGCTTTCGCACATCAGCGTCAGTGTCAGCCCAGCAACCCGCCTTCGCCGCAGGTGTTCCTCTCGATATCTACGCATTTCACCGCTACACCGAGAATTCCAGTTGCCCCTTCTGCACTCTAGCCCCGCAGTATCAGTTGACCTTTCTGGGTTAAGCCCAGAGATTTCACAACTGACTTGCGGTGGCCGCCTACGCGCCCTTTACGCCCAGTAAATCCGAACAACGCTTGCTCCCCCCGTTTTCCCTCGGCCGCTGCCCCGGACTTC
+
CCCCCGGGGGGGGFGGGGGFGGGGGFDF@FGFGGGGGFGGGGDGGGGGGGGGFGGGGGGGGGGGGGGFGGGFGGGGGGGGGGGGDGDGGGGFGGGGGGFGGFFGGGGGDGEGGGGDGGFGC@EFGGGDGG+FFGGGGF99FDGGGGGGGFDC,@DFFFFDC>E66AADGGFGFGGGGGGGGGGCEFEF7EGGGGGC5,2B:9DFG6CCFFFCG:E5)C)7CGCEDGEF=D:E7)7*):?=*:1*/<E=CC@9)0/7D:C5:))*1+39;<CD7**02)9+),((-((.(8(,),(9).,))
@M03506:14:000000000-AKVR1:1:1101:5565:6509 2:N:0:41
AGGACTACTCGGGTTTCTAATCCCGTTTGCTCCCCTGGCCTTCGTGCCTCAGTGTCAGGAACTGTCCAGAGACCCGCCTTCGCCACTGGTCTTCCTCATGATCTCTACGCATTTCACTGCTACACCATGAATTCCAGTCTCCTCTCCAGTCCTCGAGCACCGCAGTATCGAATGCAGTTTCGGAGTTAAGCTCCGAAATTTCACACCCGACTTACAGCGCCACCTACGCACCCTTTACGCCCAAGGAACCCGACCAACCCTAGAGACCTCCGTATTACCGCCCCACCGGACACCGGGTTAG
+
CCCCCGGGGCFGGGGGGFGGGFGFCGFGGDG9EFGGFFFGGGGGGCFGFGGDFGGGGFFFFGGGGGFGGGGGGFGGDGEEFFGGGGGGDFCE<EFGC9F?FGGAAF?FGGGDGDGGFFGGGGGGGGCECEFGGAFGGFF9FGGGADFFEBDF;DEGEGDFF6EGG8=;D>FGGGG;A9E=B>E6+@=@,,93@DEC@+5EFCEGGGC*17C*4=F?9;**;><CC8;5:/8**2)*97.;E5>*1=9;*8E38))/92*/)))2*+;)+)*)0*22@<=5((((((()(),-)(,)).(,.
@M03506:14:000000000-AKVR1:1:1101:15887:6529 2:N:0:41
AGGACTACTGGGGTTTCTAATCCTGTTTGCTCCCCACGCTTTCGTGCCTCAGCGTCAATAATGGTTCAGCAAGCTGCCTTCGCTATCGGTGTTCTGTATCATATCTAAGCATTTCACCGCTACATGATACATTCCGCCTACTTTAACCATATTCAAGATCTTCAGTTTCAATGGCTGTTCTACAGTTGAGCTGCAGGCTTTCACCACTGACTTAAAGATCCGCCTACGCACCCTTTAAACCCAATAAATCCGGACAACGCTTGGATCCTCCGTATTACCGCGGCTGCTGGCACGGAGTTAG
+
CCCCCGGGGFGGGFGGGGGGGGGGGGGGGGGGGGGGGGGGGGGGGGGGGGGGGGFGGGGGGGGGGGGGGGGGGGGGGGGGGGGGGGGGGGGGGGGGGGGAFGGGGFGGFGGGGGGGCFGGGCFGFFGGGGGGGGGGGGGGGGGGDFGFGGEGDEFFGGGGGGFFGGGGGEGGGGGGGGFGGGGGGGGGGGGFFEGFGGF8CFGGGFGDGG7FFGGG?DFFFF9>7*;?CD?>;**;C98<?7DCG?@=:,<?EF<CDFGDFFFG43CF;8>A5<F>+)813(2((,(9:410680>BD:))
@M03506:14:000000000-AKVR1:1:1101:11823:6530 2:N:0:41
AGGACTACTCGGGTTTCTAATCCCGTTCGCTCCCCTAGCTTTCGCGTTTGAGCGTCAGGTACAGTCCAGGTGGCCGCTTTCGCCACTGGTGTTCCTCCGGATATCTACGCATTTCACCACTACACCCGGAATTCCACCACCCTCTACTGCCCTCAAGTCCAGCAGTATCGGACAACCTCTCCCGGTTGAGCCGAGAGATTTCATGCCCGACTTGCCGAACCGCCTGAACGCGCTTTACGCCCAGTAAATCCGGATAACGCCCGGAACCTACGTTTTACCGCGGCTGCTGGCACGTCGTTAC
+
CCCCCGGGGGGGGGGGGGGGGGGGGGGGGGGGGGGGGGGGGGGGGGGGGGGGGGGGGGGGGGGGGGGGGGGGGGGGGGGGGGGGGGGGGGGGGGGGGGGGGGGGGGGGGGGGGGGGGGFGGFGGGGGGGGGGGGGGGGGGGGGGGGGGGGGGGDFGGGFFGDGGGFGFGCE+:ECGG8EDCFGDEEGEFGGGGGG=E*,,>FGGFGGGG:DDGGG8<<BGG)9EGDF/A<D55)8C2:>EGGD49C0*+<<77)/>C2*10.73/?E3@:C>FF6*32=*79B9,((/,702/44*7),4(
@M03506:14:000000000-AKVR1:1:1101:6460:6547 2:N:0:41
AGGACTACCGGGGTTTCTAATCCTGTTTGCTCCCCACGCTTTCGCACCTCAGCGTCAGTATCGAGCCAGTGAGCCGCCTTCGCCACTGGTGTTCTTGCGAATATCTACGAATTTCACCTCTACACTCGCAGTTCCACTCACCTCTCTCGAACTCAAGGCTCCCAGTATCAAAGGCAGTTCTGGAGTTGAGCTCCAGGATTTCACCCCTGACTTAAGAGTCCGCCTACGTGCGCTTTACGCCCAGTGATTCCGAGCTACGCTAGCCCCCTTCGTATTACCGCGGCTGCTGGCACGAAGTTAT
+
CCCCCGGGGGGGGGGGGGGGGGGGGGGGGGGGGGGGGGGGGGGGGGGGFGGGGGGGGGGGGGGGGGGGGGFFGGGGGGGGGGGGGGGGGGGGGGGGGGGGGGGGGGGGGGGGGGGGGGGGG9FGGFFFDCGGGFFFGGGFGG,@=DFGGGFGCGGGGDFDGGGG?@EFGGGACEGFGFGGGFGBFGG7:FGAFFEG65DGFGGGFGEGFGGGFGCCCGFFGDG=C5)8;C:55>EG3C>GGECCFGF6FGC?@;D)08C75DB67FGFG4<))*2<+49C99>F(-3)29:26(4).7)-)
@M03506:14:000000000-AKVR1:1:1101:16197:6556 2:N:0:41
AGGACTACACGGGTTTCTAATCCCGTTTGCTCCCCTGGCTTTCGCTCCTCAGTGTCAGTGTTGGTCCAGGATGCCGCCTTCGCCACCGGTGTTCCTCCAGATATCTACGCATTTCACCGCTCCACCTGGAATTCCGCATCCCTCCCCCAAACTCAGGCCATCCAGTATCGGACGCAGTACCCCCGTTAATCTGCGGGCTTGCACGTCCGACATAGTTGGCCACCTACGAGCCCTCGACGCCCGGCAATTCCTACCAACGCTCGCCCCCCCCGTCCTTCCTCTGCCGCTTGCTCGAGGTTAG
+
CCCCCCEEFD@7++8@@FGEEAFEEEFFGCFGGG@C<<AEFFG;,BFGGF9EF9<@AEFECEFG7E<<ED,@E8<@CF::FFDBF@<@E6+?FC@FAF8FGCFGGGGGFGG7FA9CEF::C+449,,?,:,E8<AF@+C7A4@F+@+C6+33@@E8,@+DFGG,3=>C,C++@EDE5@,,@,**1*,4*,@,?,>1***/*1+3/1/A5)5)=7++3+23*8/C8*;)*1.19))1-/<*5C)))/?6C++***22235=))0>/*8<8))7.***+-)+))))),()(03)/((*.0(..
@M03506:14:000000000-AKVR1:1:1101:16346:6566 2:N:0:41
AGGACTACCCGGGTTTCTAATCCGGTTCGCTCCCCACGCTTTCGTGCCTCAGCGTCAGTAATGGTCCAGTAGCCTGCCTACGCCATCGGTGTTCCTTCTAGTATCTACGGATTTCACTCCTACACTAGAAATTCCAGCTACCTCTACCATACTCGAGTAATTCAGTTCAGATAATAGACATAATGGTTGAGCTACATGCTTTCACTATCTCCTTAAATCACCGCCTACTCAACTCTTTACGCCCAGTCACCTCGGATAACGCTTGGTTCCTACGTATGACCGACGCTTCTGTCACGTAGTT
+
BC@BCGGEGDCGGGGFDF9AEGGGEEGFGGGEGFGGGGCCEEGGGD:F<EE@FGGDGGE,EECFFGFEFGFDFDFFGGGGGD>7CCGGCFGF=FGG?FF9,C9,EEEF4:=48A9CFGGG<<E,FABFEEAF9CFEEFCCFG>EGGGGGAEFFF63+6@,CDEEFGF@F8;@9,@EAAC8EG8A,3@D=,,@,3@C,@,7@?9,7=E,@9+:E:772=BG*;**33@A,4+<CABC68=7?75)*,>A9,,*;553<(++:B5*9*+2>/++2/3>+34A71((37()(1)-966*.0(-.
@M03506:14:000000000-AKVR1:1:1101:17743:6571 2:N:0:41
AGGACTACACGGGTTTCTAATCCCGTTCGCTCCCCTGGCTTTCGCGCATCAGCGTCAGTGTCGGCACAGCAACCCGCCTTCGCCGCAGGTGTTCCTCTCGATATCTACGCATTCCACCGCTACACCGAGAATTCCAGTTGCCCCTTCCGCACTCCAGCACAACAGTATCACTTGCCCGTTCCGAGTCAAGCCCCGGGATTTCACCAGTGACTGGTTTCGCCACCTCCGCGCCTCTTAGGCCCAGTAGACCCGGACAACGCTGCCACCCCCCGTTCTCCCGGTGCTGGTGGCTCTGCGTTCG
+
CCC8CFGG<-@FGG@FFGFGGFFCB6CF;F@87DFEDFFDG?FGFEDDFEF9ACFDGEFGGAFGE+@CFFGE@F:BEGB:=<CGGGC::,BEFEA:?5AFCE<:??,C<B+??EF9?FFGC+@<DG7>FFFCD<C,3,8>A,8D8>8DCC78+5,6@:,DF,6,5@,@A,,>,>,?F*;8C?5**6,1,,2=C*4**2=CCG+>++:0C++102<<*+::**9:**0)*/0>1))2)0*0<=392++/00283)))*,95:))10<8>G5<5)***+))*(-,())().)(,)()*0)-(,
@M03506:14:000000000-AKVR1:1:1101:21565:6588 2:N:0:41
AGGACTACTCGGGTTTCTAATCCCGTTTGCTCCCCTGGCTTTCGTGCCTCAGCGTCAGGAAATGTCCAGAGACTCGCCTTCGCCACTGGTGTTCCTCTCGATATCTACGCATTTCACTGCTACACCGAGAATTCCAGTCTCCCCTCCCTTCCCTGTGTTGAATAGTATCCGACGCAGTTTCCGAGTTCGGCTCGGAGACTTCACGACAGACTTACCCCACAGCCTACGCACCCTTTACGCCCTGTGACACCGAATACCCCTGTGGACTCCTTTATTACTGCGCCGCCGGCCACACACTTAC
+
-@BCCGGGGFGGCF;FFGGDGGFGGFFGGGGGGGGGGGFGGGGGGFCFFGGGGCFGGGGGFGFFGFGFGGGGGDGDE7FGGG@FDFFCGD<CFGGCA9FDFFGEFG,,?F,CFGGGDFCCF,E9FG:F+=?<;??FF<FFF9EGDEE+>=E?,,433E36,,,,3@,>@FG+=+6+46;;EF:+53+,5**83@5***4=:8,>,*=C5;**41AF4*0:*1;>77A:7*:/*25*1;)*3*)19<3*:AC37E***)2*.)/9C78**0*/**3C+)*+)-((((()()-3>((/.7)-)
@M03506:14:000000000-AKVR1:1:1101:13903:6597 2:N:0:41
AGGACTACTCGGGTTTCTAATCCCGTTTGCTCCCCTAGCTTTCGCGCCTCAGCGTCCAGAACAGGCCAGGACGTCGCCTTCGCCACTGGTTTTCCTCCCGATATCTCCGCAGTTCACCACTACACCGGGAATTCCACTTCCCTCTCCTGCCTTCACGTCTAACAGTACCGATTAACCCTCCCCTGTTGCGTCGGGTGCCTCCACTTTCCACTTAACCAATAACCTCCCCGCGCTTTCCGCCCCGTGTTTCTTGACAACCCTTGCCCCCCACTTTTTACCCCCGCTGCGGGCCCACAGTTCC
+
-A-6,C,;CFG,@CF;F<@@F<@FCF6<6C@F,CFC<E<@CFFGG@B6@:F,E+BC+6F<FEF,6@6,C,D,7CC:+@F:,,BF7F@F,,5:<F<?C,84,84CCA,CF+4+8FEFE<=4,4A,A=FE7++:A,35,,8,8D,@,DFG,88@,,,,,63,@<FG,@C,35++@*,3,34*>C9,=25?7***1*:,4/,1,*=*+++4++++2++>>*.+**27:*)21))*1)79)*);**))***)*0+///*2*.**)002>+;5*09)1*++237+(((((,3)()-()((*)1))4
@M03506:14:000000000-AKVR1:1:1101:21228:6608 2:N:0:41
AGGACTACTCGGGTTTCTAATCCCGTTCGCTCCCCTAGCTTTCGCGCCTCAGCGTCAGTGTCGGCCCAGCAACCCGCCTTCGCCGCAGGTGTTCCTCTCGATATCTACGCATTTCACCGCTACACCGAGAATTCCAGTTGCCCCTTCCGCACTCTAGCCCTACAGTATCACTTGACCGTTCCGAGTTAAGCCCGGATCTTTCACAAGTTACTTGTGGTGGCCGTCTTCCCGCCCTTTTCGCCCAGTATATCCGGACAACGCTCTCTCTCCCCGGAGTCCCGCGTCTGCTGACACGTAGGCT
+
<CCC8FFGGGGDFDFEGGGGGGGGDGGGDEGFGGGGGFGGGGGGGEC@BFF<FCGGC:FAFGGEG@:FGFEEF<FEGGGGE@EGGGGDGEFGGGGGF,B?<FFBFGGFGDGCF9EFE<FEEFGGGGGE::+?FFCF>FFFA=@=@C8DGEEEGGGGG,,:>6:@@EFGFGGGDFGG,:CECC?8:DEG,46>E55***,2>@9<@CC:9+::C:F+*>>=582*:88@+7>C))845*/18=***++*++<10)/9C095))0120<*<7D>51**1(*34(4(4((*)0)4*.(*0.0).
@M03506:14:000000000-AKVR1:1:1101:22267:6612 2:N:0:41
AGGACTACTCGGGTTTCTAATCCCGTTTGCTCCCCTGGCTTTCGCTCACTCAGCGTCAATACCGGTCCAGGATGCCGCCTTCGCCACCGGTGTTCCTCCAGATATCTACGCATTTCACCGCTACACCTGGAATTCCGCATCCCTCTCCCGGATTCAAGCCATCCAGTATCAGACGCAGTTCCCCTGTTAAGCCGAGGGATTTCACGTCTGACTTAGTTGGCCGCCTACGTTCCCTTTACGACCAGTAATTCCTACCACGGCTTGACCCCCCCGCCTGACCCCTCCCTCGGGCCGCGCTCTG
+
CCCCCC<F9CFFGGC@FFEFCFE8FFEGCEEEGCFF@<EFF?EEE@CEFEG<EF:@CF@EFCFGGFCFGG8,EEEF7CBC@CC=CGGGD:C+8?BE,CFA,FF9??,C?BC+4@E?FGGEF7=FEGGFG?<4E@FGFGCFGGG>@F?DDC8EB8A=EEGGGGGGGGGGFGC=,D+@CC9=;D@C,@3@E,>BFEGG*?C?FG?,<EEF6/@:,:C+;:82*2)*<7A./0);7=4;;FC**29/*<2*<997/1**0)**)0))28FFED5)))*/*.96.(((((.8,)-40(4C))(-)
@M03506:14:000000000-AKVR1:1:1101:6668:6638 2:N:0:41
AGGACTACTGGGGTTTCTAATCCCGTTTGCTCCCCTAGCTTTCGCGCCTCAGCGTCAAGAACAGGCCAGGTAGTCGCCTTCGCCACTGGTGTTCCTCCCGATATCTACGCATTTCACCACTACACCGGGAATTCCACTACCCTCTCCTGCCTTCGAGTCGATCAGTATCGAATGACCCTCCCCAGTTGAGCCGGGGGCTTTCACACCCGACTTGATCGACCGCCTGCGCGCCCTTTCCGCCCAGTAAATCCGGACCACGCTTGTCCCCTACGTATTTCCGCGGCTGCTGGCCCGTGGTTAC
+
CCCCCGGGGGGGGGGGGGGGGGGGGGGGGGGGGGGG?FGGGGGGGGGGGGGGGGGGGGGGGGGGGGGGGGGGGGGGGGGGGGGGDGGGGFGGGGGGGGGGGGGGGGGFGEEGFGGGGGGGGGGGGGGGGG7EGGFAFGDFGGGG,,>DDGFGGGG+=AFDEGGC6:EGGG6F8D9EFGGGGEE,36A,,7@CCEE5C58C8>99+0*2779CE7??::):D5DE<757C<5*95)0)2.;:C3*2<9?+<<37)))18<C>>)2>9CF8)*)8*<@+6@5((-41(()560:)-1*076))
@M03506:14:000000000-AKVR1:1:1101:20386:6664 2:N:0:41
AGGACTACTCGGGTTTCTAATCCCGTCTGCTCCCCTGGCTTTCGCGCCTCAGTGTCAATACCGGTCCAGGATGCCGCCTTCGCCACCGGTGTTCCTCCAGATATCTACGCATTTCACCGCTACACCTGGAATTCCGCATCCCTCTCCCGGATTCAAGCCTCCCAGTCTTGGACGCAGTTCCTGGGTTGAGCCCAGGGATTTCACGTTCAACTTAGAAGGCCACCTACGCGCCCTTTACGCCCAGTAAGTCCGAACAACGCTTCCCCCCTCTGTCTTACCGCGGCTGCGGGCCCACAGTTCG
+
CCCCCGGGGGGGGGGGGGGGGGGGGGGGGGGGGGGGGGGGGGGGGEGGGGGGGGGGGGGGGGGEGGGGGGGGGGGGGGGGGGGGGGGGGGGGGGGGGGGGFGCFGGGGDEEEFFGGGGEFEGGGGGGGF:FFCFGGGGEFCFFD?FGG>CCECFFGCDEFGGCCFGGGC7D7C+BE53EGGAACGGGGGFGGGGFGE9FF:=;9,,46,1B>FGGFGCA=CCCFGFF)5737D>AD):./:7C4C97*3+:>)7DG41/:;B)2*;=<*7>48*<C+))*((,1(-8)(01(0,(9;7>),
@M03506:14:000000000-AKVR1:1:1101:11581:6683 2:N:0:41
AGGACTACCCGGGTTTCTAATCCCGTTTGCTCCCCTGGCTTTCGCTCCTCAGCGTCAATATCGGTCCAGAATGCCGCCTTCGCCACCGGTGTTCCTCCAGATATCTACGCATTTCACCGCTACACCTGGAATTCCGCATTCCTCTCCCGAATCCAAGCCATCCAGTATCACACGCAGTTCCCCAGTTAAGCTGAGGGATTTCACGTATGACTTAGTTGGCCGCCTACGAGCCCTTTACGCCCAGTAATTCCGAACAACGCTTACCCCCCCCGTATTACCGCGCACTCCGGCCGCGCCGTTG
+
CCCCCGGGGGGGGGGGGGGGGGFGGGGGGGGGGGGGGGGGGGGGGGGGGGGGGGGGGGGGGGGGGGGGGGGGGGGGGGGGGGGGGGGGGGGGGGGGGGFG9FGFGGCGGGEGEGGGGGGGGEGGGGGGGG8FGGGGGGGEGGGGFGGGGGEEEDFFGGGGGGGGFFCGGGF:FGGGEGCFFFFG>:D,3>9AE9>EC5DFEFEFDF79FFGGDGC=+1)=CDDC5*0>ED)**58;7C)3?ED49<79ECG))01)*.955..90CF3EEG)0);E+)/*,((((((.,7>(.,6)))(((
@M03506:14:000000000-AKVR1:1:1101:4014:6695 2:N:0:41
AGGACTACTGGGGTTTCTAATCCTGTTTGCTCCCCACGCTTTCGCAGCTCAGCGTCAATATGTGTCCAGTAAGTCGCCTTCGCCACTGGTGTTCTTCCGAATATCTACGAATTTCACCTCTACACTCGGAATTCCACTTACCTCTCCACAATTCAAGCGATGCAGTTTTAAAGGCAATTCCGGAGTTGAGCCCCGGGCTTTCGCCTCTAACTTCCAAAGCCGCCTACGTGCGCTTTACGCCCAGCAATTCCGAACAACGCTAGCCCCCCCCGTATTACCGCGGCTGCTGGCACGGAGTTAG
+
CCCCCGGGGGGGGGGGGGGGGGGGGGGGGGGGFGGGGGGGGGGGGGGGFGGGGGGGGDGGGFGGGGGGGGGGGGGGGDGGGGGGGFGGGGGGGGGGGGGGGGFGGGGGGEGGGGGGGGGFFCGGGGFGGGCGGF;FFGFCGFGG?DGFGGGGFGGFGFGEGGGGGGFGGCFGGCFFGFDEGFECGGGGGFGGFGGCEE5CGGCGGGGGG7DG7+2>9CF68DDGGGFDG5>CDD>G3CFG/=DGDGD6CFGAEFGGDBGGFF>GGGED*7D)8);C7>?5>>F>(,463?:176(9)8:<)
@M03506:14:000000000-AKVR1:1:1101:12816:6696 2:N:0:41
AGGACTACTCGGGTTTCTAATCCCGTTTGCTCCCCTAGCTTTCGCGCCTCAGCGTCAAGAACAGGCCAGGAAGTCGCCTTCGCCACTGGTGTTCCTCCCGATATCTACGCATTTCACCACTACACCGGGAATTCCACTTCCCTCTCCTGCCTTCGAGTCGATCAGTATCGCGTGACCCTCCCCAGTTGAGCCGGGGGCTTTCACACGCGACTTGAACGACCGCCTGCGCGCTCTTTACGCCCAGTAAATCCGGACAACGCTTGCCACCTCCGTATTACCGCGGCTGCTGGCCCGGCGTTAG
+
CCCCCGGGGGGGGGGGGGGGGGGGGGGGGGGGGGGGGGGGGGGGGGGGGGGGGGGGGGGGGGGGGGGGGGGGGGGGGGGGGGGGGGGGGGGGGGGGGGGGGGGGGGGGGGGGGGGGGGGGGGGGGGGGGGGGGGGGGGGGGGGGEGGGGGGGGGGGEFFGGEEGGGFFFGGGGGCFGGGGGGEFGGGCFGGGGGGGGE5CCC+<CFGGE)>GC7C+>F:EGDDGDFF35>E5C3FG<C5EGDCC6+<9<CC5>:D550)*0)8<7+<)*)9>5CGD0:9/9>((,(,/,;((0((/0>>04
@M03506:14:000000000-AKVR1:1:1101:23538:6706 2:N:0:41
AGGACTACTCGGGTTTCTAATCCTGTTTGCTACCCACGCTTTCGTGTCTCAGCGTCAGTTACGGTCCAGAGAGCCGTCTACACCACCGGTGTTCCTCCTGATATCTACGCATTTCACCGCTACACCAGGAGTTCCATTCTCCTCTCCCGCACTCTAGTCATTCAGTATTCGGCGCACCCTCCCAGCTGAGCCGGGAGATTTCACACCAACCTTAAACAACTGCCTACACACTCTTTACGCCCAGTAACTCCGCACACCGCTCGCTGTCTAGCGCTTACCGCGGGTGCTGGCACGAAGTCAG
+
C<CCC8FG96;FEE,@<F<F,666C@@F@<FGC<<CFDCFGFFGGCEC,6C<6CFGGFCC<<6CF@+,EFGEFF?FB+,C,@,@@<F@C+6,B@F:FBE,,:E@F9ECDC:F:,@<?,::CEFFGDF8FF+49EDCGCFGGGCF8DD=+7@CEC8D,@D:>,7D8E,;EC8:EG66CCE?8*@C:E619,:BCCE*?>C?,1>BF?EF,/*0,2;,;75C*2>FF+06:6)*;0;7);5E5*/*24+1<@8:).>C*3C*)0))/C*0+***))*2*)/*,,(((-(0-?0(0(()07).)
@M03506:14:000000000-AKVR1:1:1101:3537:6716 2:N:0:41
AGGACTACCGGGGTTTCTAATCCTGTTTGCTCCCCACGCTTTCGCGTCTGAGCGTCAGTCATCGTCCAGAAGGCCGCCTTCGCTACCGGTATTCCTCCCAGTATCTACGGATTTCACCCCTACACTGGGAATTCTGCCTTCCTCTCCGAGACTCTAGCTAGGTAGTTTCGGTCGCAGTTCCCGGGTTAAGCCCAGGGATTTCACAACCGACTCGCCAGGCCGCCTACACGCGCTTTACGCCCAGTCATTCCGAACAAAGCTTGAACCCTCCGTAGTACCGCTGCTGCTGGCCCGCAGTCAG
+
CCCCCGDEGGGGGF7FFGFGFFGGGFGFGGGGGGCFGGEEGGFGGGEGGGCGEEGGDG@C@,EEFC@@EGFACD8FGCG7ECFCFCCFGGGGEGGGGGGFGG9@EFGGDE+C@FFCFFFFGGGGGGGGG8=F87DE<FGDBEGG=BDGC+8=6@,@EF9,@,@@CD,@:@:@:ECCECC,;2ACGG5C?D@?;:85C=FGGGC7CC*=*7>C*/*:<).>:7<EC7)/0/759>)7)?BEEE*19++10<<637>)2(90*95**31.87/))***0)1:3((4)),/44(()-())0(--
@M03506:14:000000000-AKVR1:1:1101:14290:6747 2:N:0:41
AGGACTACTGGGGTTTCTAATCCTGTTTGCTCCCCACGCTGTCGCGCCTCAGTGTCAGCTACTGCCCAGCAGGCCGCCTTCGCCACCGGTGTTCTTCCGGATCTCTACGCATTCCACCGCTACACCCGGAGTTCCGCCTGCCTCTACAGTGCTCAAGCAAAACAGTTCGCACGGCCGACCCGGGGTTGAGCCCCAGGCTTTCACCGCCCGCTTGTCCCGCCACCCACGCGCCCTTTACGCCCAATGATTCCGGACCACTCTCGCACCCCCCGGATTCCCGCGGCTGCTGGCCCGGACACTC
+
CCCCCGGGGGGGGGGGGGGGGGGGGGGGGGGGGGGGGGGG7FGGGFGGGGGGGGGGGGGGFGGGGGGGGGGGGGGGGGGGGGGGGGGGGGGGGGGGGGGGGGFFGGGGGGCGFGGGGGDG7+FFGGCG+C7@FDC:FEFFFG,DFEDFFFEC99:?DGGCG,EGGGFFEECEG::>C5CEGGGEDE8C++<C>E>:@C9CGGDGGD5*1)57:50+:F5CD)*:*7.)2).>D>:9975EC7<<<6+*0<EF3)9/70*:*973)2?:8>G)))2/+)1*((-((,()))(.),()))()(
@M03506:14:000000000-AKVR1:1:1101:5294:6751 2:N:0:41
AGCACTACTCGGGTTTCTAATCCTGTTTGCTCCCCACGCTTTCGCACCTCAGCGTCAATATGTGTCCAGTGAGTCGCCTTCGCCACTGGTGTTCTTCCGAATATCTACGAATTTCACCTCTACACTCGGAATTCCACTCACCTCTCCACAATTCTAGCGATGCAGTTTTAAAGGCAATTCCGGAGTTGAGCTCCGGGCTTTCACCTCTAACTTGCAAAGCCGCCTACGTGCGCTTTACGCCCAGTAATTCCGAAACACGCTAGCCCCCTCCCTCTCACCGCGGCTCCTGCCTCCCGCCGGG
+
CCCCCGGGGGGGGGGGGGGGGGGGGGGGGGGGGGGGGGGGGGGGGGGGGGGGGGGGEGGGGGGFGGGGGGGGGGGGGGGGGGGGGGGGFGGGGGGGGGGGGGFGGGGGGGGGGGGEEGGGGGGGGAFGGGGGGGGGG,:AFGFFFGGGGGGGGGGGFGGDEEGFGGGGGGGAAFGGGFFGGGGGGEFCFGGGGGGG5EEGFGGGFECGFGGGG>D6D+*AFDDC?CF),*/:CDFCCC);?=<8*<78<CEA3)))24*:8:B67EEE*77)0*A*+6@E9099,(-).9:2?:-)))(-(
@M03506:14:000000000-AKVR1:1:1101:19140:6762 2:N:0:41
AGGACTACTCGGGTTTCTAATCCCGTTCGCTCCCCTAGCTTTCGCGCTTCAGCGTCAGTGTCGGCCCAGCAACCCGCCTTCGCCGCAGGTGTTCCTCTCGATATCTACGCATTTCACCGCTACACCGAGAATTCCAGTTGCCCCTTCCGCACTCTAGCCAAACAGTATCACCTGACCGTCCCGAGTTAAGCCCGGAGATTTCACCAGTGACTTGTTTGGCCGCCTACCCGCCCTTTACGCCCAGTAAACCCGAACAACGCTAGCCCCCCCCGCATTACCCCGACTCATGGCACGGAGTTCG
+
CCCCCGGGGGGGGGGGGGGFFFA<FEFFGGDGGFEFGGEFEFFFGGGGEGGAFCGEFCFEGCBFDEGGGFFGG@:FEEFGGGGEFGGEDGGGGGGGFECC8FGGFFGFGGCFGGGGGFGGCFGGFGFCF+:FGGFAFFDACDDFFG?F6@@EGG7;;CBFCEGF6FC;C,@,@,@D?*;**=*8CEEC96?,=:8**C*1>++++=/3++++4;@9FGBCFDGC5*).*/):D7)9)27*****2++/0**)0)1>*()/<)06*;*7ED35))A5+)/+4((4(()*)*,,9,4)).(),
@M03506:14:000000000-AKVR1:1:1101:9429:6762 2:N:0:41
AGGACTACCCGGGTATCTAATCCTGTTTGCTCCCCACGCTTTCGCACCTCAGTGTCAGTATTGTCCCAGGTCGCCGCCTTCGCCACCGGTGTTCCTCCCGATATCTACGAATTTCACCTCTACACCGGGAATTCCGCGACCCTCTTACATACTCAAGCCTGCCAGTTTCGGATGCACTTCCTCCGTTGAGCCGAGGGCCTTCACATCCGACATACCCGGCCACCTACGTGCGCTTTCCGCCCAATAATTCCGAGCAAAGGTTTCACCCCATGTATTTCCACCGCTGCTGGCCCATGGTTAG
+
CCCCCGGGGGGGGGGGGGGFGGGGGGFGGGGGGGGGGGGGGFGFGGGGGGGGGGGGGGGGGGGGFFFGGGGG7CFGGGGGGGGGGGGGGGGGGGGCFBFE>FFGGG@EGGFFGGGGGGGGGGGGGGGEEEFGGGFFGGGGGG@E8E>EFFFFGGGFGGGGFGFFGFGC7EEFECCGGGGGGGF,=DDE5FCE*/::ECEGGGDG+77FGGGGGG+0*/7C)19E4*/)2*)*1.5<)20;AED**<9*<<C))0>)*(**1****<75E:5)/03++)0+)(-(,(-).63()(.9)1-)(
@M03506:14:000000000-AKVR1:1:1101:11339:6767 2:N:0:41
AGGACTACTGGGGTTTCTAATCCCGTTTGCTACCCTAGCTTTCGCACCTCAGCGTCAGTTTCGATCCAGTGAGCCGCTTTCGCCACCGGTGTTCCTCCAGATATCTACGCATTTCACCGCTCCACCTGGAGTTCCGCTCACCCCTATCGACCTCTAGCCCGCCAGTATCCGGCGCAATTCCCCGGTTGAGCCGGGGGATTTCACACAGCACTTAACGGACCGCCTACGTGCGCTTTATGCCCAGTAATTCCGAACAACGCTTGCAACCTCTGTCTTCACGCGGCTTCTGGCACAGAGTTAG
+
CCCCCGGGGGGGGGGGGGGGGGGGGGGGGGGGGGGGGGGGGGGGGGGGFFFGGGGGGEFGGGGCEFGGFFGGGCFGGGGGGEGGDGGGGG7FGGFFGGEFFFGGGGGGGG7FFFGGGGGGCEGFGFCFEEEGGFG?E:=@FGGGFG,@CDEG6D9FFFCEEDG>EFGAF,@EC*@*?*?FGGFECGE78B7CGGDGG*;*>@CC+<=**2C<7:<+7)7EGDC=*7?E7*02)5>1):=7969F4+<=7<<6)59)*4C*5;39=CFF+)29?:+<+)1A?((,(,4B<?BBF(20)0)6.
@M03506:14:000000000-AKVR1:1:1101:13326:6785 2:N:0:41
AGGACTACTCGGGTTTCTAATCCCGTTCGCTCCCCTAGCTTTCGCGCTTCAGCGTCAGTGTCGGCCCAGCAACCCGCCTTCGCCGCAGGTGTTCCTCTCGATATCTACGCATTTCACCGCTACACCGAGAATTCCAGTTGCCCCTTCCGCACTCTAGCCAAACAGTATCACTTGACCGTTCCGAGTTAAGCCCGGAGATTTCACAAGGGACTTGTTTGGCCGCCTACGCGCCCTTTACCCCCAGTAAATCCGAACAACGCTTGCTCCCCCCGTATTACCGCCGCCGCTGGCACGCAGTTAG
+
CCCCCGGGGGGGGGGGGGGGGGGGGGGGGGGGGGGGGGGGGGGGGGGGGGGGGGGGGGGGGGGGGGGGGGGGGGGGGGGGGGGGGGGGGGGGGGGGGGGGGGGGGGGGGGGDEGGGGGGGGGGGGGGCGEGGGGGGCGCFGGGGGGGGGGCE6CEG;FGGGCGGDFG@F,EFGGGGFGGGGGG>CGGGCGFGFC5EC5CFGF;CCFC*1*19FGCFC75?CD779>F:E)7=C3?G22*2/:559C+*:@FD)05)9:<CB:>F7:CFCBD@)9@8+6*:4(3,-(151BB09:())))).
@M03506:14:000000000-AKVR1:1:1101:5925:6795 2:N:0:41
AGGACTACTCGGGTTTCTAATCCGGATCGCTCCCCACGCTTTCGCTCCTCAGTGTCAGAACCGGTCCAGGAAGCCGCCTTCGCCACTGGTGTTCCTCCCGATATCTACGCATTCCACCACTACACCGGGAATTCCGCTTCCCCCTACCGGCCTCGAGCCCGCCAGTATCGAATGACCCCTCCCAGTTGAGCCGGGAGATTTCACATCCGACTTTGCGTGGCCACCTACAAGCCTTTTACGCCCAATAAATCCCGCCAACCCTCGCCCCCTACGTATTACCGCGCGCGCTGGCCCGCATTTT
+
CCCCCGGGGGGGGGGGGGGGGGGGGGGGGGGGGGGGGGGGGGGGGGGGGGGGGGGGGGGGGGGGGGGGGGGGGGGGGGGGGGGGEGGGGGGGGGGGGGGGGGGGGGGGGGGGGGGGGFFGG?FFGGGGGGGGGGGGGGEGGGECE68FECGGGGGG>EGG5EEGEFC@E>F7DCFGGGEFGGGFFGGFGFFGGGG=CECG7FCC@CEFCDDD=77C7>@77C677*9@G4?CGFFG27??EC)*/:F*200?)0)))-5/))855C=@C)1759<E0:9?(,20((-)()(-)(()).4))
@M03506:14:000000000-AKVR1:1:1101:4865:6820 2:N:0:41
AGGACTACTCGGGTTTCTAATCCCGTTTGCTCCCCTAGCTTTCGCGCCTCAGCGTCAATACCGGTCCAGGATGCCGCCTTCGCCACCGGTGTTCCTCCAGATATCTACGCATTTCACCGCTACACCTGGAATTCCACATCCCTCTCCCGGATTCAAGCCTGCCAGTATCGGACGCAGTTCCCAGGTTGAGCCTGGGGATTTCACGTTCGACTTAGCGGGCCGCCTACGCGCCCTTTACGCCCAGTAATTCCGAACAACGCTCGCCCCCGCTGTATTACCGCGGCTGCTGGCACAGAGATAG
+
CCCCCGGGGGGGGGGGGGGGGGGGGGGGGGGGGGGGGGGGGGGGGGGGGGGGGGGGGGGGGGGGGGGGGGGGGGGGGGGGGGGGGGGGGBGGGGGFFGGFFDGGGGGGGGFGGGGGGGGGGGGGGGFGFGGGFEGGGGGGGGGGGGGGGCGDDGGGGGGGGGCFFGFGFEGDGGGEEGEAEGGGGDFGGGGGCFFGGCE,>89CGGGG=8CCGDG+<DDEDGGEG<)>=5):)7?<AFFDED*90<C4+<<<)8<DCBGG38@5CCG@*.1)0?@EC)1/7B60,(4)5/1(*,(*))-).
@M03506:14:000000000-AKVR1:1:1101:8279:6835 2:N:0:41
AGGACTACTCGGGTTTCTAATCCCGTTTGCTCCCCTGGCTTTCGCTCCTCAGTGTCAGTGTTGGTCCAGGATGCCGCCTTCGCCACCGGTGTTCCTCCAGATATCTACGCATTTCACCGCTACACCTGGAATTCCGCATCCCTCTCCCAAACTCAAGCCATCCAGTATCAGACGCAGTTCCCCGGTTAAGCCGAGGGATTTCACGTCTGACTTAGTTGGCCACCTACGAGCCCTTTACGCCCAGTAATTCCGCACAACGCTTGCCCCCCCCGTATTACCGCGGCTGCTGGCACGGAGTTAG
+
CCCCCGGGGGGGGGGGGGGGGGGGGGGGGGGGGGGGGGGGGGGGGGGGGGGGGGEGGGGGGGGGGGGGGGGGGGGGGGGGGGGGGGGGGGGGGGGGGGGGGGGGGGGGGGGGGGGGGGGGGGGGGGGGGGGGGGGGGGGGGGFGDGGGGCFFFGGBFGGGGGGGFGCAFFGGGGGGGGGFFFGGGGGGGGGGGGGGGGGGGGGGFGGGGCFFGCFGGGFFGGGCC8=DGGBEGFFF4@AEEEGCC9CF+:C?)<DD4?<EFEFGFGGFEEGFF);<+6FEF>(911<4>4:(9:B350().
@M03506:14:000000000-AKVR1:1:1101:14727:6855 2:N:0:41
AGGACTACTGGGGTTTTTAATCCCGTTTGCTCCCCTAGCTTTCGCGCCTCAGCGTCAGTGTCGGTCCAGGAAGCCGCCTTCGCCACCGGTGTTCCTCCGGATATCTACGCATTTCACCGCTACACCCGGAATTCCGCTTCCCTCTCCCGATCTCAAGTCTCGCAGTATCCCGTGCAGTTCCTCAGTTAAGCCGAGGGATTTCACACAGGACTTACAAGACCGCCTACGCGCCCTTTACGCCCAGGAATTCCGAACAACGCTTGCCACCTCTGTATTACCGCGGCTGCCGCCACAGCGTAAC
+
CCCCCGGGGGGGGGGGGGGGGGGGGGGGGGGGGGGGGGGGGGGGGGGGGGGGGGGGGGFGGGGGGGGGGGGGGGGGGGGGGGGGGGGGGFEGGGGFGGGECFFGGGGGGGGGGGGGGGGGGGGGGGGGGCEGGGGGGGGGGGGGGGGGGGGEFGGGGFEEGFDCGGCCFGGGGGGFFDFFG?FG6FFG:;EGG=EEEG8C6;FGGGGGF5:<F79FGFFCGDGDD3<DG<>EGF42::3E=ED**:*)03<6>BCD445=E:)97+2<6<FFF>F9+67*3((,(,2)()(().29;)(((
@M03506:14:000000000-AKVR1:1:1101:7395:6872 2:N:0:41
AGGACTACTGGGGTTTCTAATCCTGTTTGATACCCACGCTTTCGTGCATCAGTGTCAGTTACACTTTTGTAAGCTGCCTTCGCAATCGGAGTTCTGCGTAATATCTATGCATTTCACCGCTACACTACGCATTCCGCCTACATCAACTGTACTCAAGCAAACCAGTTTCAACGGCAAGACTATGGTTGAGCCACAGCTTTTCACCACTGACTTAATCTGCCACCTACGCACCCTTTAAACCCAATAAATCCGGATAACGCTCGTATCCTCCGTATTACCGCGGCTGCTGGCCCGGAGTTAT
+
CCCCCGGGGGGGGGGGGGGGGGGGGGGGGGGGGGGGGGGGGGGGGGGGGGGGGGGGGGGGGGGGGGGGGGGGGGGGGGGGGGGGGGGGGGGGGGGGGGGDFGGDGGGGGGGGGGGGGGGGGGGGGGGGGGDGGGGGGGGGG@FGGFGGGGGGGGGGFGGGGGFGGGGGGGGGGGGDEGFGGFFFGFDEGGGGGGFGGGGGFFFGGCFFCFGDC79AFGFGCFGGGFFDGGFGGFFGE7FGGCC<CFGABCF>3:CDGE**.858**AF99C5<*0A72851,(3,(1)4)(()(-)57,.)
@M03506:14:000000000-AKVR1:1:1101:20341:6875 2:N:0:41
AGGACTACTCGGGTTTCTAATCCCGTTTGCTCCCCTAGCTTTCGCGCCTCAGCGTCAGTTGTGGTCCAGTGCGCCGCTTTCGCCACAGGTGTTCCTCCCGATATCTACGCATTTCACCGCTACACCGGGAATTCCACGCACCTCTCCCACACTCAAGCACGGCAGTTTCGCCTGCAGGCTCCGAGTTAAGCCCGGAGATTTCACAGGTGACTTACCGCACCGCCTACGCGCCCTTTACGCCCAATACTTCCGACCAACGCTTGCCCCCCTCGTATTACCGCGGCTGCTGCCACGAAGTTAC
+
CCCCCGGGGGGGGGGGGGGGGGGGGGGGGGGGGGGGGGGGGGGGGGGGGGGGGGGGGGGGGGGGGGGGGGGGGGGGGGGGGGGGGGGGGGGGGGGGGGGGDGGGGGGGGGGGGGGGGGGGEGGGGGGGGGGG8FGFGGGGGG88,>DFGG+C:FEGGGGGCCGGG8FFFGG@:FGGFGG>>EG:=FGC;CFFGEE*=E?7CCGGCF*<C>CFGGFG*):CCCDCG*7):)<E3<87AC@EGGCCC6+13C+75)7C73**.85>*A@>EBG)0/:++6/*3-((((-7)*.)960))0-))
@M03506:14:000000000-AKVR1:1:1101:8503:6919 2:N:0:41
AGGACTCCTGAGGTTTCTAATCCCGTTTGCTCGCCTGGCCTTCGTGCCTCAGTGTCAGGAACTGTCCAGAGACCCGCCTTCGCCACTGGTCCTCCTCCTCTTCTATACGCATTTCACTTCTACACCATGAATTCCAGTCTCCTCTCCAGACCTCAAGCACCGCAGTATCACATGCAGATTCGGATTTAAGCCCCGACATTTCACCCACGCCTTACAGCGACCCCTACCAACCCTTTACGCCCCATGACTTCGCACAACCCTTGAGACCCCATTATTACCGGACGTGGTTGCCCTCACGTGG
+
-8<,BF,<C6-EGG@CFFGG,66C,CEFC9CC,+@FGC,CE,6DF<@F9CA8CFGAFFGFFA6FC6@6FGFCD<C6CGG:6,@@FG?,,CF,,,9:F,:,,:A@,,,C,,,48<F,CF,5,:@9?,+=EFC@;EF<<FGGGG,E,,9B8,D+4=D,@D,,@@G++3>@D,,,,3,6,3,,@+A>+@=:A,,,+++@@+;2,=;,,,*11*3*@46,9**:7*)***/),0:*/6)0)+)**=)*;*+)<+<05):)*-**).)0**3)/0*.*2:@7)8*(((((-(.(.4))(.*)0(((
@M03506:14:000000000-AKVR1:1:1101:17483:6925 2:N:0:41
AGGACTACTGGGGTTTCTAATCCCGTTCGCTCCCCTGGCTTTCGCGCTTCAGCGTCAGTGTCGGCCCAGCAACCCGCCTTCGCCGCAGGTGTTCCTCTTGATATCTACGCATTTCACCGCTACACCAAGAATTCCAGTTGCCCCTTCCGCACTCTAGTCGCACAGTTTCGGTTGACCTTTCCGAGTTAAGCCCGGAGATTTCACAACCGACTTGTGCTGACCGCCTACGCGCCCTTTACGCCCAGTAAATCCGAACAACGTTTGCCCCCCCCGTATTACCCCGGCCGCGGGCACGGAGGTT
+
CCCCCGGGGGGGGGGGGGGGGGGGGGGGGGGGGGGGGGGGGGGGGGGGGGGGGGGGGGGGGGGGGGGGGGGGGGGGGGGGGGGGGGGGGGGGGGGDGGGGGGGGGGGGGGGGGGGGGGGGGGGGGGGGGGGGGGGGGGFGGGGGGGGGGGEGGGGGGGGGGEEGGGGGGGGGGGGGGGGGFFG5:DEGGCF,6?C===@F7@1AFFGDEDDGEDF8FGAGF<)2CGBF5C3=D>D44*9*;CDDDC7B7CFF>@GGC7C*075*7++7:73<<**;84FA((((((-)()(-)-,)))(,(
@M03506:14:000000000-AKVR1:1:1101:3345:6953 2:N:0:41
AGGACTACTGGGGTTTCTAATCCGGTTCGCTCCCCACGCTTTCGCGTCTCAGCGTCAGGAAATGCCCAGAAAGCCGCCCTCGCCACTGGCGTTCCTCCCGATATCTACGCATATCACCACTACACCGGGAATTCCACTTTCCTCTGCATCCCTCAAGTTTGCCAGTATCCAAGGACCTCTCCCAGTTAAGCCGGGAGCTTTCACCCTAGACTAACCAAACCGCCTGCACGCCCTTTACGCCCAGTAACTACGGCCAACGCCTGCCACCTACGTATTACCGCGTCTGCTTCCTCCCGCTAGA
+
CCCCCEGDF<FGGGGEGGFDGGGG+CGF>FF@FGGFGGGGGDGGG@FGGFCAFGGGGGFCE8CAFFF8EFDGGGGGDGGGFGGE7CCFGGGGGGGGFFFC+C7>FGFG@CFEGFFFGGDFFFFD8A3>F7+3@F9=FFFCGDEEDEEFGGGG8CGGFFAADF9,,@,5,@EF,*>DECCE?F6D8>,=,,5?CE****4=?7+AF5:6C6C7CD+**2)2/)2:7:;76*8ADB;44C558C**2++12+<5D)))1895087F4+<F*?D)0*<A+)0:,,,(((6*)14<4::<))(-)
@M03506:14:000000000-AKVR1:1:1101:13093:6954 2:N:0:41
AGGACTACACGGGTTTCTAATCCTGTTTGCTCCCCTAGCTTTCGCGCCTCAGCGTCAGTTGTGGTCCAGTGCGCCGCTTTCGCCACAGGTGTTCCTCCCGATATCTACGCATTTCACCGCTACACCGGGAATTCCACGCACCTCTCCCACACTCAAGCACGGCAGTTTCGCCTGCAGGCTCCGAGTTAAGCCCGGAGATTTCACAGGTGACTTACCGCACCGCCTACGCGCCCTTTACGCCCAATAATTCCGAACAACGCTTGCCCCCCTCGTATTACCCCGGCCTCTGTGACGAAGTTAC
+
CCCCCGGG-CFFGGGGGGGCGFGFFFCGGGFGGGGGGGGGGGGGGGGGGGGGGGGGGGGGGGGGGGGGGGGGGGGDEGGGGGGGGGGGGGEGGGGGGGGGGGGGGGGGGGGGGGGGGGGDC@FGGGGGGGGFGGFGGEGGGGCGGGG8=@CEGGFGD98FGGGGDDGGGGGEDGGGGGGGGDGG=CCFC@FC5CE*:5CGGGGGD7>CACDC<7EFGD3CD<DGDDF:E5>=D:FF)*7=CED*9709+<C7)37C*4D55<579@E>G5C>)9CCEAB+(-(,((3).*))0((17046)
@M03506:14:000000000-AKVR1:1:1101:13200:6970 2:N:0:41
AGGACTACTCGGGTTTCTAATCCCGTTTGCTCCCCTGGCCTTCGTGCCTCAGTGTCAGGAACTGTCCAGAGACCCGCCTTCGCCACTGGTCTTCCTTACGATCTCTACGCATTTCACTGCTACACCGTAAATTCCAGTCTCCTCTCCAGTCCTCAAGCACCGCAGTATGGAATGCAGTCCCGGGGTTAAGCCCCGGGATTTCACACCCCACTTCCGGCGCCACCTACGAGCCCTTTACGCCCAGTATTTCCGAACAACGCTCGCCCCCCCCGTATCCCCCCGGCCGCTGGCCCGGGGTTTG
+
CCCCCGGGGGGGGGGGGGGGGGGGGGGGGGGGGGGGGGGGGGGGGGGGGGGGGGGGGGGGGGGGGGGGGGGGGGGGGGGGGGGGGGGGGGGGGGGGGGGGGGFGGGGGGGEGGGGFGGGGGEGGGGGGGGGGGGGGGGGGGGGGFGGGGGGGGGGGGGFGGGGGGGFFCDFFGGGGGGGGGCEGGGGGGGGGGGGGEC>CFG;E7CEGG7?C?*>8)8)2)9CEC*65**8E*=A4318=CG356<+00A@B@.>7*3):@)09DEGEGBD))1;0+5)*-0((((()(0:(),-).0(,(
@M03506:14:000000000-AKVR1:1:1101:21125:6971 2:N:0:41
AGGACTACACGGGTTTCTAATCCCGTTTGCTCCCCACGCTTTCGCGCATCAGCGTCAGTACCGGTCCAGTGAGCCGCCTTCGCCACCGGTGTTCCTCCCAATATCTACGCATTTCACCGCTACACTGGGAATTCCACTCACCTCTCCCGGTCTCAAGCGAAGCAGTTTGGACGGCAGTTCCTCGGTTAAGCCGAGGGATTTCACCATCCACTTGCCAAGCCGCCTACGCGCCCTTTACCCCCAACAATTCCGAATAACGCTTGCCCCCCCCGTTTTACCGCGGCTCCGTGCACAGCGTTAG
+
CCCCCGGG9FGGGGGGGGGGGGGGGGGGGGGGGGGGGGGGGGGGGGGEGGGGGGGGGGGGGGGGGGGGGGGGGGGGGGGCFFGGGGGGC>FGGFGFGGDGFGGAGGCEDFEGGACFGGGGGEGFGFGGGFGGFGGGGAFEFEDFGGGGGE>C+BFGGGGGG+5@D@FFGG8FGCDEGGGGGFGGGCE5<;CBEECDEGF2+;FFFGCC5CDD7>98F*5CCD3CC<F3C7>GGF?74**3;ED*1*;=+<+).)***./:>).9FC/<*0)).*0/386*((,(-(()-04(=4(1)8,(,
@M03506:14:000000000-AKVR1:1:1101:10860:6978 2:N:0:41
AGGACTACCGGGGTTTCTAATCCTGTTTGCTCCCCACGCTTTCGCACCTCAGCGTCAGTATCTACCCAGGTCGCCGCCTTCGCCACCGGTGTTCCTCCCGATATCTACGAATTTCACCTCTACACCGGGAATTCCGCGACCCTCTTTAGTACTCTAGCCTGCCAGTTTCGGATGCACTTCCTCAGTTAAGCCAAGGGCTTTCACATCCGACATAACAGACCGCCTACGTGCGCTTTACGCCCAATGATTCCGAGCAACGTTTGCACCCCCTGTATTACCGCGGCTGCTGGCACGGTGTTAG
+
CCCCCGGGGGGGGGGGGGGGGGGGGGGGGGGGGGGGGGGGGGGGGGGGFGGGGGGGGGGGGGGGGGGGGGGGGGGGGGGFGGGGGGGGGGDGGGGGGGGGGGGGGGEGGDGFGGGGGGDF@BFCFGGEDGGGGGGGDGCFFEGG?FD9EFGFGGGF3ECCCCCFFFCFFGGCEE>FGGFGGGFFDFGCFGGGF8>FGGGGGG9CDFGGGDDD*;CE*;)ADDDEG5@BG5>EGB>F>7@DE**9<FD=?C??)5><7455?F:CCCC5EBG3<*<C+<?E(,(-29B?2)1(1(3*8),).
@M03506:14:000000000-AKVR1:1:1101:11062:6981 2:N:0:41
AGGACTACCGGGGTTTCTAATCCCGTTCGCTCCCCTGGCTTTCGCGTCTCAGCGTCAGAAAACGTCCAGGACCTCGCTTTCGCCACGGGCGTTCCTTCCGATCTCAACGCATTTCACCGCTCCACCGGAAGTTCCAGGTCCCCCTACGTCCCTCCAGGGCGGTCGTATCGGCGCCCGTTCCCCGGTTGAGCCGGGGGATTTCATCGACCGACGTGCCGTCCCGCCTACCCGCGCTTTAAGCCCAGTGATTCCGAATAACGTTCGCACGGTTCGTCTTACCGCGCCCGCTGTCACGAACTTC
+
CCCCCGGGGGGGGGGGGGGGGGGGGGGGGGGGGGGGGGGGGGGGGGGGGGGGGGGGGGGGGGGGGGGGGGFGGGGGGGGFGGGGGGGGGGGGGGGGGGGEEGEDFGGFEGEGGGFGGGGG@GGFGGGGDCCGGGG9=FGGGFGGGEFGGGGGGFEEGCEGGC:?C?C6<8EDGGCEDEGGGGGDEE**<8<CEGGC=CCF9F++2AEECDDGEDEGCD>CGGGEGG>F*/7E<:5*877@C09940<F+3:4)75C*.2*).5*)*/)/0/7>CE*1)0+(,,(-(,)(0(./6153)())
@M03506:14:000000000-AKVR1:1:1101:18926:6993 2:N:0:41
AGGACTACCGGGGTTTCTAATTCCGTTCGCTCCCCTAGCTTTCGCGCCTCAGCGTCAGTGTCGGCCCAGCAACCCGCCTTCGCCGCAGGTGTTCCTCTTGATATCTACGCATTTCACCGCTACACCAAGAATTCCAGTTGCCCCTTCCGCACTCTAGCCGCACAGTATCAGTTGACCTTTCCGAGTTAAGCTCGGAGATTTCACAACTGACTTGTTCTGGCCGCCTACGCCCCCTTTCCGCCCAGTAAATCCGACCCACGCTTGCCCCCCCCGTATTACCGCGGCTTCTGGCCCGGAGTTA
+
CCCCCGGGGGGGGFGGGGGGGGGGGGGGGGGGGGGGGGGGGGGGGGGGGGGGGGGGGGFGGGGGGGGGGGGGGGGGGGFGGGGGGG7FGFGGGGGGGGFFGFGGGGGGGGGGGGGGGGGGGEEGGGGGGGGGGGGGGDFFGFGGGGGGGGCE>FFGFGGGGDGGGGFGFGFFFFFGGGGGGG*>*>CGGFGEGGGGD5CEGCFCG9AF6:6CC>5+;:19CC3:C5)5*/)1/.>FB*=5*/97C7+*<+AFFF55)4DEB:>*>+05?DD>)*/08)9A<639>0())1.5)((9.742)
@M03506:14:000000000-AKVR1:1:1101:8921:6997 2:N:0:41
AGGACTACTCGGGTTTCTAATCCCGTTTGCTCCCCTAGCTTTCGCGCCTCAGCGTCAGTGTCGGTCCAGGAAGCCGCCTTCGCCACCGGTGTTCCTCCGGATATCTACGCATTTCACCGCTACACCCGGAATTCCGCTTCCCTCTCCCGAACTCAAGCCCGCTAGTTTCCTGTGCAGTTCCCCAGTTGAGCCGGGGGATTTCACACAGGACTTAACGAACCGCCTACGCGCCCTTTACGCCCAGTAATTCCGAACAACGCTTGCCACCTCGGTATTCCGCGGGCTGCTGTCCTAGAGTTAG
+
CCCCCGGGGGGGGGGGGGGGGGGGGGGGGGGGGGGGGGGGGGGGGGGGEDFFGGGGGGGGGGGGGGGGGGGGDGFGGGGGGGGGGGGGGGGGGGGGGGGGGGGGGGGGGGGGGGGGGGGGGGGGGGGGGGGGGGGGEGGGFGGG8E?FE8EEGGGFGGF?CGGG>CFAEFF?FGGGGGGGC6?F5D7:>CCBEGGGGGDFFF?CFGGGGGFDGFGFGGEGGDC5<D<>ED3EC)80):>5?57<<F7=CD7?)8C)235C>>5FD9F5*)*)0*2+3-)*,(,4((-/49)./)-**1).-
@M03506:14:000000000-AKVR1:1:1101:20199:7017 2:N:0:41
AGGACTACCCGGGTTTCTAATCCCGTTTGCTCCCCTGGCTTTCGTTCATCAGTGTCAGTTGCAGTCCAGAATGCCGCCTTCGCCACCGGTGTTCCTCCAGATATCTACGCATTTCACCGCTACACCTGGAATTCCGCATTCCTCTCCTGCACTCAAGCCAATCAGTATCAGACGCAGTTCCCCAGTTAAGCTGAGGGATTTCACGTCTGACTTAGTTGGCCACCTACGAACCCTTTACGCCCAGTAATTCCGAACACCGCTTGCCCCCCCCGTATTACCGCGGCCGCCGGCACTGCGTTAC
+
CCCCCGGGGGGGGGGGGGGGGGGGGGGGGGGGGGGGGFGGGGGGGGGGGGGGGFGGFFGGGGGGFFGGGGGGGGGGGGGGGGGGGGGGGCEBFGGFGGGFFGCFGFDGGGGGGCFGGGGGGGGGGGFGGGGFGGGGGG7FGGAGGGGGGGFGGG88D9?F,@,@DFFDFDGF8CEEGEGFGCD,:>EEFGGGGGG*:?>C99,=,,4,A7BC7DCFF7*42;CC7CFD*;?C<4)98CBEG5***++;:FC6>:C704)::)77988>5;>5))23+:F*4(-3-(()()(-7(.*)0(-,
@M03506:14:000000000-AKVR1:1:1101:19423:7032 2:N:0:41
AGGACTACTGGGGTTTCTAATCCCATTCGCTCCCCTAGCTTTCGTTCCTCAGCGTCAGTTATGGCCCAGCAAGTCGCTTACGCCACCGGTGTTCTTCCCAATATCTACGCATTTCACCGCTACACTGGGAATTCCACTTGCCTCTCCCAATCTCAAGCCATCCAGTATCAGACGCAGTTCCCCGGTTAAGCCGAGGGATTTCACGTCTGACTTAGTTGGCCGCCTACGAGCCCTTTACTCCCAGTAATCCCGAACCACGCGTGCCCCCCCCGGATTTCCGCGGTCGTCGGACCGGAGTTTG
+
CCCCCGGCGFGGGCCFFGGGGGGGFGGGFGGGGGGGGFFGGGGGFGGGGFGGGGCE@F<FGGGGGEDCFCCGGGFGGGGGGGDC7CGGG>FGGG<EFEFFGGGGFFGGFG@FGGGFGFGGGGFGGGGGGC,EFGDAFFGAFC=>=DFGG8=DAFDFE?DDCFFGGGFFD8>DC@EBEGCDFF6C+@@>C;9DCGDE5C6,2=:CGFGCGF::@+1C:+2A<<DEC/))*:5E/AFG3++50=07*=18+3<.75>)*,*2)0)1>CF5*8DF))*;+)*/3(((---),)((.(()0).).
@M03506:14:000000000-AKVR1:1:1101:17181:7033 2:N:0:41
AGGACTACTCGGGTTTCTAATCCCGTTTGCTCCCCTAGCTTTCGCGCCTCAGCGTCAAGAACAGGCCAGGAAGTCGCCTTCGCCACTGGTGTTCCTCCCGATATCTACGCATTTCACCACTACACCGGGAATTCCACTTCCCTCTCCTGCCTTCGAGTCGATCAGTATCGCGTGACCCTCCCCAGTTGAGCCGGGGGCTTTCACCCGCCACTTGAACGACCGCCTGCGCGCTCTTTACGCCCAGTACATCCGGACAACGCTTGCCCCCTCCGTATTACCGCGGCGTCTCGCACGGAGTTAG
+
CCCCCGGGGGGGGGGGGGGGGGGGGGGGDFGGGGGGGGGGGGGGGEGGGGGGGGGGDGGGGGGGGGEGGGDGGGGGGGGGGGGGGGGGGGGGGGGGGGGGGG7FFGGGGGGGEDGGGGCFFGGGGGGEGGGGGGGGGGGGGGGGFFED8FFGGGGFGGGGGGGC8FEFGCEEE+*89FDFGGGFC8EB7CDFGGGGCGE=8C7<+=:5*:DFF7++07075)95**8:EG>*>FF*:C>E8CCFGF76+3273)7CC?GD>0)9C+;.2.5<5/@00-/*,,304,-)(08-)3())).))
@M03506:14:000000000-AKVR1:1:1101:16190:7034 2:N:0:41
AGGACTACTGGGGTTTCTAATCCTGTTTGCTCCCCACGCTTTCGCACCTCAGCGTCAATATGTGTCCAGTGAGACGCCTTCGCCACTGGTGTTCTTCCGAATATCTACGAATTTCACCTCTACACTCGGAATTCCACTCACCTCTCCACAATTCTAGCGATGCAGTCTTAAAGGCAATTCCGGAGTTGAGCTCCGGGCTTTCACCTCTAACTTACAAAGCCTCCTACGTGCGCTTTACGCCCCGTAATTCCGAACAACGCTAGCCCCCTCCGACTTACGGCGGCCTCTGGCCCGGAGATAC
+
CCCCCGFGGGGGGGGCFGGFGGGCGGGGGG9FGG@AFGGGGGGGGGGGCCEFFGGGGGGCFAGCEFGGFGGGGGGGGGGEGCFGDGFG@EFGFFGGFG7CCBCGGGDAEEFGGFGGGGGG,,CFGFGGGGEFGGFGFFFGGGFGFGGGD@>EEFGGCF66D6CAF=D;DFF;EGGD,,2=9,@B+35B,@@@EGE>*@CF8C;:EC4,45@DF8,D776,;*0;<64)0*0*C85*7C;EC*)/:C=>9C;65)5C435:00)9CGG>*)95)):*+6)*-2((,,4).).(8(()))..)
@M03506:14:000000000-AKVR1:1:1101:11204:7038 2:N:0:41
AGGACTACTCGGGTTTCTAATCCCGTTTGCTCCCCTGGCTTTCGCTCCTCAGCGTCAATATCGGTCCAGAATGCCGCCTTCGCCACCGGTGTTCCTCCAGATATCTACGCATTTCACCGCTACACCTGGAATTCCGCATTCCTCTCCCGAATCCAAGCCATCCAGTATCAGACGCAGTTCCCCAGTTAAGCTGAGGGATTTCACGTCTGACTTAGTTGGCCGCCTACGAGCCCTTTACGCCCAGTAATTCCGAACAACGCTTACCCCCCCCGTATTCCCGCGGCTGCCTCCCCCCGTAGGG
+
CCCCCGGGGGGGGGGGGGGGGGGGGGGGGGGGGGGGGGGGGGGGGGGGGGGGGGGGGGGGGGGGGGGGGGGGGGGGGGGGGGGGGGGGGGGGGGGFGGGGGGGGGGGGGGGGEGGGGGGGGGGGGGGGGGGGGGGGGGGGGGGGFGGGGDGGGGGGGGGFGGGGGGGGGFGGGGGGGG7;FFFFGGGGCFA9D?FGEEFGGGGGCGGGG>@CDGGGGDFFFGGEGGFEGGFDGFFGEGFGGGC<*3<6CGD45<GGGB)2.87C4CF>EFDD5);C+)/*4(19(-3),74()4())0:?3
@M03506:14:000000000-AKVR1:1:1101:10487:7053 2:N:0:41
AGGACTACCGGGGTTTCTAATCCTGTTTGCTCCCCACGCTTTCGCGCATCAGCGTCAGAACCGGTCCAGGTAGCCGCCTTCGCCACCGGTGTTCCTCCCAATATCTACGCATTTCACCGCTACACTGGGAATTCCGCTACCCCCTCCCGGCCTCGAGCCAGGCAGTTTCAAAGGCAATTCCTCAGTTGAGCCGAGGGATTTCACCTTTGACTTACCAAGCCGCCTACGCGCCCTTTACGCCCAATAATTCCGAATAACGCTCGCCCCCTCCGTATTACCGCGGCTGCTCGCACGGCGTTAG
+
CCCCCGGG9FFGGGGGGGGGGGGGGGGGGGGGGGGGGGGGGGGGGGGGEGGGGGGGGGGGGGGGGGGGGGGGGGGGGGGGGGGGGGGGGGGGGGGGGGGGGGGGGGGGGGGGGGGGGGGGEFGGGFGGFFDFGCFGGGGGGGGGGGGGGGGGDD5EEGGGDGCEEFFFGGFCGCCFFEFGGGC98<C:,6BFGGGGGGGGCDGGGGGGE>FDF:ECFFFGGDGGGDF:*1.>3>FC2:<;C=C*96?=<CCF57*9:<9E)5)99AE5*835F*:62.7*40(74(,0).4()-3)571(,
@M03506:14:000000000-AKVR1:1:1101:23068:7065 2:N:0:41
AGGACTACTCGGGTTTCTAATCCCGTTCGCTCCCCTGGCTTTCGCGGCCCAGCGTCAGGTGCAGCCCAGTCGGCCGCCTTCGCCTCTGGTGTTCCTCCGGATCTCTACGCATTTCACCACTCCACCCGGAATTCCGCCGACCTCTACTGCCCTCCAGCCCGTCCGTTTCCAATGGCCTCTCCCCGTTGAGCGAGGAGATTTTACATTAGACGTATCGGGCCGCCCGCCCGCGCTCTACGCCCCGTAACTCCGGATAACGCTCGCGTCCCACGTTTTTCCGCGGCTCTCTCCCCCCTTCGGG
+
@@@CCGGGF?CECFEDDFGFGGFGGEFGGGGGGGGFFCCFGCCFCFD7FEGGGGBCEGCFDDFFGGGGGF@?>F=:FGGCFGGGG7,9BFFGGGEFFCFDFC@:?,5FF7+8?<F@FFFG8FEGGGGGDG:FFFGGGFGGGEGGGGGDFGG8BFEG?:>::?EGEFF66DFCFCCF?9?,?C6E8B8*8851*388**9@+++59+++4379:F+;C)5/9)1*))0.:C3*93)*)*)***)19**)+<<<B09D745*)0)))1*)***..2*/*(0*((((-((*)*.(.(()))(,(
@M03506:14:000000000-AKVR1:1:1101:21376:7067 2:N:0:41
AGGACTACTCGGGTTTCTAATCCCGTTTGCTCCCCTAGCTTTCGCGCCTCAGCGTCAAGAGCAGGCCAGGTAGTCGCCTTCGCCACTGGTGTTCCTCCCGATATCTACGCATTTCACCACTCCACCGGGACTTCCACTACCCTCTCCTGCCTTCGAGTCGATCAGTATCGAGTGACCCTCCCCAGTTGAGCCGGGGGCTTTCACACTCGCCTTGCCCGCCCGCCTGCCGCCTCTTTCCGCCCCGTCCATCCGTACCACGCTTGTCACCTACGCTTTCCACCGTCTGCGTGCCCTGAGTGTT
+
B@-BCFFGGGGCEFGGGGDGFGFGGGEGEFFFFFGGFGFFGGGDG:FGGE8FGGEFEC<@EFEGCGG,@FFECEFCGCGGD<FF,FCF@FGFGGGEFGGG>>FGFC<FDECGCFGDFFEFF,9,=FEEG:+AFFF,FGFGGGFFEGGG8=DFGGC6==DE+CF@,E>,E>E+3@,>EGCGGGG68><5,,>88:***2:*+;+3+=*=7)::5*++2:3>7))/*/8)*)02*012)2);8C)>D*1)CF5)0)1**.9CD>:**23*3)9))***+)*+,((4:0))-7<(.((2)*)))
@M03506:14:000000000-AKVR1:1:1101:13409:7099 2:N:0:41
AGGACTACCCGGGTTTCTAATCCTGTTTGCTCCCCTAGCTTTCGTGCCTCAGTGTCAGGAGTTGTCCAGGGACTCGCCTTCGCCACTGGTGTTCCACTTGATATCTACGCATTTCACTGCTACACCAAGTATTCCAGTCCCCCCTCCACCCCTCCAGCCGAATAGTATCCGATGCAGTTTCCGAGTTAGGCTCGGAGACTTCACATCAGCCTTACCCGCCCACCCACGCACCCTTTGCGCCCCGTGCACCCCAACAACGCTTGGCACCCCTCTATCCCCGCCGCTGCTGGCCCCGACTCAC
+
CCCCCGGGGGGGGGGGGGGGGGGGGGGGGGGGGGGGGGGGGGGGGGGGFGFGGGGGGGGFGFGGFGGGGFGGG8FFGGGEGGGGCGGGGGGGGGGGGGGGGGFGGGGGGGBFCEGGGFFGFEGGGGFEF?FFFGGGFFFGGGGGCEGG,EEEGGGG8EFGCCC39E=CGGG7=+BDEB=<EFC:6@?,73:,@C88CCFG,B,>,,=,=*;C?78,;?)=DDDE4CBBD387D5)*.C):;E)71/*)0;*)).9*/41C5).**+A5*8*))*2++.7*((,4((4)))4,5(().8(),
@M03506:14:000000000-AKVR1:1:1101:19500:7138 2:N:0:41
AGGACTACTCGGGTTTCTAATCCCGTTTGCTCCCCTAGCTTTCGCGCCTCAGCGTCAAGAACAGGCCAGGTAGTCGCCTTCGCCACTGGTGTTCCTCCCGATATCTACGCATTTCACCACTACACCGGGAATTCCACTACCCTCTCCTGCCTTCGAGTCGATCAGTATCGCGTGACCCCCCCCAGTTGCGCCGGGGGCTTTCACCCCCGACTTGCACGACCGCCAGCGCGCCCTGTACGCCCAGTAAACCCCGACACCCCTGGCCCCCCACGTCTCCCCGCCGCCTCTCGCGCGGAGCTCC
+
CCCCCGGGGGGGGFGGGGGGGGGFGGGGGGGGGFGGGGGGCFGGG7FGGGGGGGGGDGGG8FGGFGFCFGGDEGGGGGDGGGGGGGGFGGGGGGGGGGGGGGEGGFFGGC7BFGG9FGGGGGFGGG+CCFGGFGGGGGFCGGGGGGGDCDGGFG?6>9DCBCFGGAF@D8:>@CEGGGGCEGG5ECFG,8BEE5*C5EC5CC+<+2*21)9)=7+<DG:EDDGG9)7):35*90)067):CC>5*0+/+;8)5.97)-):@5:D<*:7:))0.*0*+(0*4(((-,3)(0((),(1))(,(
@M03506:14:000000000-AKVR1:1:1101:20038:7166 2:N:0:41
AGGACTACTCTGGTTTCTAATCCCGTTCGCTCCCCTAGCTTTCGCGCTTCAGCGTCAGTGTCAGCCCAGCAACCCGCCTTCGCCGCAGGTGTTCCTCTCGATATCTACGCATTTCACCGCTACACCGAGAATTCCAGTTGCCCCTTCTGCACTCTAGCCCCGCAGTATCGGTTGACCTTTCCGGGTTAAGCCCGGAGATTTCCCAACCGACTTTCGGCCCCGCCTACCCGCCCTTTACGCCCACTAACTCCCAACCCCGCTTGCCACCCCCCTCTTACCGCGGCTGCTGGCACGGGGTTAG
+
CCCCCGGGGGGGGGGGGGGGGGGGGGGGGGGGGGGGGGGGGGGGGGGGGGGGGGGGGGEFGGGGGGDFGGGGGGGGGGGGGGGGGGGGGGGGGGGFGAFDEGGGGGFGGGGGGGGGGGGGG7FCFGFGC@FFCDFGDFAFFGGGGGGGGGDG9DCFBFDGGGGGCG9;DCCFG5>EFG7AE;CG5>EF9>FGGGG5ED8C91+>+2AC5797C+<8)9)27)1:**5)117EDB:24:7===<**3A)320)007**-):573CG+A)*01))/;9:<@C>>1>11:),):(*41)).(,.
@M03506:14:000000000-AKVR1:1:1101:18631:7201 2:N:0:41
AGGACTACTGGGGTATCTAATCCCGTTTGCTCCCCTAGCTTTCGCTCATCAGCGTCAATGTCGGTCCAGGATGCCGCCTTCGCCACCGGTATTCCTCCAGATATCTACGCATTTCACCGCTACACCTGGAATTCTGCATCCCTCTCCCGAATTCAAGCCATCCAGTATCCGACGCAGTTCCAAAGTTAAGCTTTGGGATTTCACGTCGGACTTAGTTGGCCGCCTACGAGCCCTTTACGCCCAGTACTCCCGAGCAACGCTCGCCCCCCCTGTATTCCCGCGGCGGCTGCCACAGAGTTAC
+
CCCCCGGGGGGGGGGGGGGGGGGGGGGGGGGGGGGGGGGGGGGGGCGGGGGGGGGGGGGGGGGGFGGGGGGGGGGGGGGGGGGGGGGGGGGGGGGGGGGGGGGGGGGGGG@FGGGGGGGGGGG<AFFFGGGGGGGGGGGGCFFE@EGGG@EGFGGGCDFGGGGGGGDFGGG7CEGEE3EEGGCD6EGGFDGGAFGFE58CDCFGG6>?5/:CFGFGGGFG*8CED<F>*95:5);;)1.;/:577E+9+<;)7><C7:CGB)09>GG@GB7>F*9@+:F:7(26(-3)3)2)=7?4)95))
@M03506:14:000000000-AKVR1:1:1101:17214:7203 2:N:0:41
AGGACTACTGGGGTATCTAATCCCGTTCGCTCCCCTGGCTTTCGCGCCTCAGCGTCAGTGTCGGCCCAGCAACCCGCCTTCGCCGCAGGTGTTCCTCTTGATATCTACGCATTTCACCGCTACACCAAGAATTCCAGTTGCCCCTTCCGCACTCTAGCCGCACAGTATCAGTTGACCTTTCCGAGTTAAGCTCGGAGATTTCACAACTGACTTGTTCTGGCCGCCTACGCGCCCTTTACTCCCAGTACATCCGAACAACGCTTGCTCCCCCCGTATTACCGCGCCTGTCGGCCCGGCGCTT
+
CCCCCFGGGCFF>FGFGGGGGGGGGEGGGGGGGFEGGGGGGGGGG@FFCFCFGGGGGGFGGGDGGGEBGG<CFGGGGDGGGGGGGG=FEEGFGGGGGGGGCFFFGGGGFC7FCEGGGGGGGCGCBFCED:AFFGGGGFGGGCFGGFGGCEEEEGGGGFFGDEGG6<3,@CFGGF9FGGGGC9*5*>C::>C,4:EEEEFF7DFGGGGG?*>FFFF+@D6C4CDEDGEFGG)*95><3*9++<*5<6E*C+<?5>*9)3CC:)7553A)87<D@C*;84/<2,2(40(*)0,4),2C))(-(
@M03506:14:000000000-AKVR1:1:1101:10654:7217 2:N:0:41
AGGACTACTTACGAGGGTAACCACTCTCGCTACCCTCGCACTCTTTACTCCTACCGTGTCAAATCGGGCACCAAGGGCCGCCCGCGACTGTTGTTTTCCTCGCTATCTATGCGCATCTCCCTTCTACCCCGAGTATCCCTCTCCCCTACCCCACTCTCTACCCCCCCAGTCCCAAGCCGCTTTCCCAGTGTGAGCCGGGTGTTATCACGAACCTCTTAACACACCCCACACACCCGCTAGCCCCCCAAATTTCACGAGTACCCTTCCCCCCCTTCCTATTACCCGCCCCCCGCCCCCTACG
+
A,-,,,6----,,-,++=,,6,,,C,,,B,B,8E,,,+@++7C,EF9,,,,66,6@F,,,,6,<,,,+++,,,CF766C++++4@+++++5,,:4,,5C,C+++8CGG,,8?+4+@+,C,33,3,CF,,+@+++,3,CD:=3D3,@F83@,+6@,7@,,,5,,******>2,,1,241/*1=*++++03+4>+1<C**=**)*3+11A**))***+**00****1)))**./9>D)(1)*3*29)**)*+0*/*2**(/**/*0***.2<)0.***+)*+).)(((()()-()(-9;:((-
@M03506:14:000000000-AKVR1:1:1101:14669:7226 2:N:0:41
AGGACTACTCGGGTTTCTAATCCCGTTTGCTCCCCTGGCTTTCGCGCACTCAGCGTCAGTGTCAGCCCAGCAACCCGTCTTCACCTCAGGTGTTCCTCTTGATATCTACGCATTTCACCGCTACACCAAGAATTCCGATTGCCCCTTCTGCACTCTAGCACTGCAGTATCACTTGGCCGTTCTGAGTTAAGCTCAGAGATTTCACAAGTGACTTACCGCGCCGCCTACGCGCCCTTTACGCCCAGTAAATCCGAACAACGCTTGCTCCCTACGTATTACCGCGGCTGCTTCCTCCCGTCGG
+
CCCCCGGGGGGGGGGGGGGGGGGGGGGGGGGGGGGGGGGGGGGGGGGGGGGGGGGGGGGGGGGGGGGGGGGGFGGGGGGGGGGGGGGGGGGGGGGGGGGGGGGGGGGGGGGGGGGGGGGGGGGGGGGGFGGGGGGGGGGGGGGGGGGGFDGCGGGGGFGFGGGGGGGGGGGGGGGGGGGGCFGGCCAEAFGG;EGGGG69EC:;AFGFFCDCCGGGGGE5DCDGG45;7CB5CEDGE=C5*>DDGGGAF+<45:3C7:F5)5)9>+@FG>:5)>+<6)9C((431143)*.3063*)0-16
@M03506:14:000000000-AKVR1:1:1101:7477:7233 2:N:0:41
AGGACTACTGGGGTTTCTAATCCCGTTTGCTCCTAGCTTTCGCGCCTCAGCGTCAAGAACAGGCCAGGTAGTCGCCTTCGCCACTGGTGTTCCTCCCGATATCTACGCATTTCACCACTACACCGGGAATTCCACTACCCTCTCCTGCCTTCGAGTCGATCAGTATCGAGTGACCCTCCCCAGTTGAGCCGGGGGCTTTCACACTCGACTTGAACGACCGCCTGCGCGCTCTTTACGCCCAGTAAACCCGGACAACGCTTGTCACCTACGTATTACCGCGGCTGCTGGCCCGTAGTTCGCC
+
CCCCCGGGGGGGGGGGGGGGGGGGGGGGGGGGGGGGGGGGGGGGGGCEGGGGGGGGGGGGGGGGGGGGGGGGGGGGGGGGGGGGGGGGGGGGGGGGGGGGGGGGGGGGGGGGGGGGGGGGFGGGGGGGEFGFGGGGGGGGGGDGGGGGGGGGGGCEFEEGGDFGCFF3@?GGGGFGFGGGGGGGFGGGGGGGGGGGECFGFDCFCC557*:F74>EGCBEDDCCGGBFG)<=CF7FFGD5*79*C++07:C:B.C<71<A57?7>9+9@>G?FG+<C?>E6;6>6?:6()(456<C=*,93
@M03506:14:000000000-AKVR1:1:1101:18185:7257 2:N:0:41
AGGACTACCCGGGTTTCTAATCCCGTTTGCTACCCTAGCTTTCGCGCCTCAGCGTCAGTGTCAGCCTAGCAACCCGCCTTCGCCTCAGGTGTTCCTCTCGATATCTACGCATTTCACCGCTACGCCGAGAATTCCGATTGCCCTTTCTGCACTCTAGCACAACAGTATCACTTGGCCGCTCCGAGTTAAGCCCGGAGATTTCACAAGTGACTTATTGCGCCGCCTACGCGCCCTTTACGCCCAGTAAATCCGAACCACGCTTGGTCCCTACGTTTTACCGCGGCTGCTGGCACGTAGTTAG
+
CCCCCGGGGGGGGGGGGGGGGGGGGGGGGGGGGGGGGGGGGGGGGGGGGGGGGGGGGGGGGGGGGGGGGGGFGGGGGGGGGGGGGGGGGGEFFGGGGFGGDGFGGGGGGGGGGGGGGGGGGEGGGGGGGGGGGGGGGGGGGGGGGGGGGGGGF?FGGGGGGGGGGGCEAFGGGGGGGGGGGGG8EFGGDF@DFGGDEEFGGGGGGGGGGCFFEFGD7CAGCCGEGDA>E3>EGDFFBG>ECECFFC+*<@E:::D)>BCGEE><DFG>7**80**1C<**-(4922?FD@?2@((*)).66
@M03506:14:000000000-AKVR1:1:1101:16104:7259 2:N:0:41
AGGACTACCGGGGTTTCTAATCCCGTTTGCTACCCTAGCTTTCGCGCCTCAGCGTCAGTGTCAGCCTAGCAACCCGCCTTCGCCTCAGGTGTTCCTCTCGATATCTTCGCATTTCACCGCTACACCGAGAATTCCGATTGCCCTTTCTGCACTCTAGCACAACAGTATCACTTGGCCGCTCCGAGTTAAGCCCGGAGATTTCACAAGTGACTTATTGCGCCGCCTACGCGCCCTTTACGCCCCTTAAATCCGAACAACCCTTGGTCCCTACGTCTTACCGCGGCTGCTGGCACGTAGTTAG
+
CCCCCGGGGGGGGGGGGGGGGGGGGGGGGGGGGGGGGGGGGGGGGGGGGGGGGGGGGGGGGGGGGGGGGGGGGGGGGGGGGGGGGGGGGGGGGGGGGGGGCGGGGGDGGGGGGGGGGGGGGDGGGGGGGEEFGGCF7:FGGGGGGGGGGGGGGGGGCFGFEGGGGGGFGGGGGFGDFGGGGGGEGGGGGGGGGGGC8CFGFDCGGGFC9CGFGGFF7@5CCGG5C7AAD3>ED@?64*)?EC3**0@8+<<))83303*17@F6CFG:E?4>>4;5+6)*(4061((/5)2(/(.*)7:)-
@M03506:14:000000000-AKVR1:1:1101:8694:7275 2:N:0:41
AGGACTACTCGGGTTTCTAATCCCGTTTGCTCCCCTGGCCTTCGTGCCTCAGTGTCAGGAACTGTCCAGAGACCCGCCTTCGCCACTGGTCTTCCTCATGATCTCTACGCATTTCACTGCTACACCATGAATTCCAGTCTCCTCTCCAGTCCTCAAGCACCGCAGTATCGAATGCAGTTTCGGAGTTAAGCCCCGAAATTTCACACCCGACTTCCCGCGCCACCTACGCACCCTTTACGCCCAATGAATCCGAACAACGCTTGAGACCTCTGTATTACCGCGTCGCATTGCCAGGAGTTAC
+
CCCCCGGGGGGGGFGGGGGGGGGGGGGGDGGGGGGGGGGGGGGGGGGGGGGGGGGGGGGGGGGGGGGGGFGGGGGGGGGGGGGGGGGGGGGGGGGGGGGGGGGGFGGGGGDGGGGGGGGGFGGGGGGGGFGGGGGGGGGGGGGGGGGGGFFGGGGG9EDEEGGGGGGGG>BBEGGGGGGGGGEGGEGFGF9,3=>CGCGGGGFGGGG51*CGD+2,;4:C))CCFFF>5*/:CFFCCC>ECCDG4?7:+;@3>)>D*(75).)29*<)+9*/0*+39)/1(((-((()(/))*.(*).())
@M03506:14:000000000-AKVR1:1:1101:21467:7281 2:N:0:41
AGGACTACTCGGGTTTCTAATCCCGTTTGCTACCCTAGCTTTCGCGCCTCAGCGTCAAGAGCAGACCAGAAAGCCGCCTTCGCCACTGGTGTTCCTCCCGATATCTACGCATTTCACCACTACACCGGTAATTCCGCTCCCCTCTTCTGCCTTCGAGTCGATCAGTATCGAGTGACCCTCCCCAGTTGAGCCGGGGGCTTTCACACTCGACTTGAACGACCGCCTCCGCGCTACTTCCGCCCAGTAAGTCCGGACAACGCTTGCCACCTACGTATACCCCGGGCGTGTGGCCCTCAGCTTG
+
@CCCCGGGGGGGGGGGGGGGGGFCFGFGGGGGGFCEGGGGGGGGGGGGFBFGGGGGGGGGFGFFGGGGGGGFFFFGDGGDGGGGCGGFCGFFFGGGGFGGGDEEGGGGGGDGEGGGGFG?EEGGFFGE+@:FDFFFCG+@DEEGGGGGAFG?FFCGGF8@ECE69F,,E>F<,+;;E?7DEC*@8D7,ECCCC?CEGE5CCF@C+22A5*2***+><*)*))95>*0<C35/))00)*.;ACD*C+09<<07))>/943*;))*0+38*)277*0++.0*(((2(-(0,.410,(*))))(
@M03506:14:000000000-AKVR1:1:1101:4320:7308 2:N:0:41
AGGACTACCCGGGTTTCTAATCCGGTTCGCTCCCCACGCTTTCGTGCCTCAGCGTCAGTAATGGTCCGGTAGCCTGCCTACGCCATCGGTGTTCCTTCTAATATCTACGGATTTCACTCCTACACTAGAAATTCCAGCTACCTCTACCATACTCGAGTAATTCAGTTCAGATAATAGACATAATGGTTGAGCCACATGCTTTCACTATCTGCTTAAATCACCGCCTACGCAACTCTTTACGCCCCGTCACCACGGCTAACCCTTGGGTCCTCCGTATGACCGCGGCCTCCGGCCCGTAGTT
+
CCCCCGGGGGGGGGGGGGGGGGGGGGGGGGGGGGGGGGGGGGGGGGGGGGGGGGGGGGGGGGGGGGGGGGGGGGGGGGGGGGGGGGGGGGGGGGGGGGGGGGGGGGGGGDFGGGGGGFGCGGGGGGGGGFGGGGGGGGGGGFEGGGGGGGGFEGGDEFFGG:FFFDDDCF;FGCGGCGGGGG,5,EFGGFBF8@EFGGFAECFGGCGA22?7BB7A5+=EDFDG>>?ACD>CCAAFEC69;:5))*3.:7+*0)5))2><))07*+*02<:*.)1*2,*+((,40((),)-13(()078(.
@M03506:14:000000000-AKVR1:1:1101:13828:7316 2:N:0:41
AGGACTACAAGGGTTTCTAATCCCGTTCGCTCCCCTAGCTTTCGCGCCTCAGCGTCAGTGTCAGCCCAGCAACCCGCCTTCGCCGCAGGTGTTCCTCTTGATATCTACGCATTTCACCGCTACACCAAGAATTCCAGTTGCCCCTTCTGCACTCTAGCCGCACAGTATCAGTTGACCTTTCCGAGTTAAGCTCGGAGATTTCACAACTGACTTGTGCTGGCCGCCTACGCGCCCTTTACGCCCAGTAAATCCGAACAACGCTTGCTCCCCCCGTATTCACGCGGCCGCTGGCCCGCACTTT
+
CCCCCGGGGGGGGFGGGGGGGGGGGGGGGGGGGGGGGGGGGGGGGGGGEGGGGGGGEGGGGFCGGGGGGGGGGGGGGGGDGGGGGGDGGGGGGGGGGGGGCFGGGGGGGGGGGFFGGGECFFFGGGGGGGGAFFGGFGGEFGFGGGGGGGGGGFGGGFFEGGGGGGFCGGGGGGCGFGGGFFGEEFGF;B9@8EC8EECFGFGGG9*6<:6+:0>87C66DDGG3/:4/9.:9):;37FCEDCD*<7*+3C6>D*/9<C73)8*7+368:D@ED56C)*3.(((,(-04)(()(()))(..
@M03506:14:000000000-AKVR1:1:1101:6775:7319 2:N:0:41
AGGACTACCCGGGTTTCTAATCCCGTTCGCTCCCCATGCTGTCGTGTCTGAGCGTCAGATGCGAGCCAGGACGCCGCCTTCGCCTCTGGGGTTCCTCCGGATCTCTACGCATTTCACCACTACACCCGGAATTCCACGTCCCTCTCTCGCTCTCTAGACTGCCAGTCTGGCATAACCTCTCCCGGTTGAGCCGGGATATTTCATACACCACTTACCAGCCCGCCTGCACACCCTTTACGCCCAGTAAATCCGGATAACGCTCGCCCCCTACGTTTTACCGCCGCTGCTGGCCCGTAGTTAG
+
CCCCCGGGGGGGGGGGGGGGGGGGGGGGGGDGGFGGGGGGGGGGGGGGGGGFGGGGGGGGGGGG+FEFGGGGGGGCGGGGGGGGEGFGGGG:CFGCFFGGDGGEFDFGGGEGGFFGGGFGGFGDGFGGDGGGGFFFGGGGGGFGFCEFGGECEFGFDFGGGGGGGCGGGGGGGFGGG9?DEECGGEGGFCFBE5E5?6?@7DFCF@9CGGGGCG+>@*.59CDG3DF:EGFGD3:CAFEGGGD*>E74:<A:B)9D*.5C)5>G3*:@*)C5)90*+5772(4;;00/,7<()19))7)6)
@M03506:14:000000000-AKVR1:1:1101:8410:7328 2:N:0:41
AGGACTACCCGGGTTTCTAATCCCGTTTGCTCCCCACGCTTTCGCGCCTCAGCGTCAGGAATTGCCCAGAGACCCGCCTTCGCCACCGGTGTTCCTCCCGATCTCTACACATTTCACCGCTACACCGGGAATTCCAGTCTCCTCTGCAATCCTCAAGAACGGCAGTATCGATCGACGATCCTCAGTTGAGCCGAGGGATTTCACGACCGACTTGCCATCCCGCCTACGCGCCCTTCACGCCCAGTAATTCTGAGCAACGCTTGCCCCCTCCGTCTTACCTCGGCTGCTGGCACAGAGTTAG
+
CCCCCGGGGGGGGGGEGGGGGGGGGGGGGGGGGGGGGGGGGGGGGGGGGGGGGGGGGGGGGGGGGGGGGGGGGGGGGGGGGGGGGGGGGGGGGGGGGGGGGGGGGGGGGGGGGGGGGFGGGDGGGFGGDC@BDFGGGGGGGGGGGGGGF;BFDFCFFFGGGDGGGGA;:*DFFECEEECFG79C8FGGGGFGGGGGG=<?CFCF**=:C<><=:CG7>F=D5DC<DFFGD@:DBF*)9)1;ECF<F+9CFGF=*>>F?CEFBFFGGG>*7*..*;*<6F+.((-((-0)6:3?1:F)95).
@M03506:14:000000000-AKVR1:1:1101:20229:7340 2:N:0:41
AGGACTACCAGGGTTTCTAATCCCGTTCGCTCCTCTAGCTTTCGCGTGTTAGCGTCAGGTACAGTCCAGGTGGCCGCTTTCGCCACTGGTGTTCCTCCGGATATCTACGCATTTCACCACTACACCCGGAATTCCACCACCCTCTACTGCCCTCAAGTCCAGCAGTATCGGACAACCTCTCCCGGTTGAGCCGAGAGATTTCATGCCCGACTTTCCACACCGCCTGAACGCGCTTTACGCCCATCAAATCCGGATAACTCTCGTAAACTCAGTTTTACCGCGTCCTATGTCACGAAGCTAT
+
CCCCCGFG-CFGGGGGGGGGGGAFGGGGGGCGGGGGGGGGGGGGGGGGGGGFGGGGGGGGGGCEGGGGGGGGGGFGGGGGGGGGGGGGGGGGGGGGFFEGEGCEBFEGFGGGGGGGGGGGGFGCFCCFFD@?FGGGGGDGGGGGGFGF>DEFEGFFCEGGG8DFGGGFDED7C8:DE:CFFGGG>CEGG:CE8CBCC5C7EFD@CEC65)9C*+5<@7=*929ED/==+*.17B)9)*0A*1***3+*26CDF33/020<07>9***/+**)1*39354:3,((-()0)*))*(,))),--
@M03506:14:000000000-AKVR1:1:1101:9418:7376 2:N:0:41
AGGACTACCCGGGTTTCTAATCCCGTTCGCTCCCCTAGCTTTCGCGCCTCAGCGTCAGTGTCGGCCCAGCAACCCGCCTTCGCCGCAGGTGTTCCTCTTGATATCTACGCATTTCACCGCTACACCAAGAATTCCAGTTGCCCCTTCCGCACTCTAGCCGAGCAGTATCAGTTGACCTTTCCGAGTTAAGCTCGGAGATTTCACAACTGACTTGCCCTGGCCGCCTACGCGCCCTTTACGCCCAGTAAATCCGAACAACGCTTGCCCCCCCCGTATTACCGCGGCTGCGGGCACGGCGTTT
+
CCCCCGGGGGGGGGGGGGGGGGGGGGFGGGGGGGGGGGGGGGGGGGGGGGGGGGGGGGGCGGGGGGGGGGGGGGGGGGGGGGGGGGEGGGGGGGGGGGGGGGGGGFGGGGGGGGGGGGGGGGGGGGGGGFGGGGGGGGGCFGGGGGGGGGCEGGGG9AFGCCGGGGGGGGGGGDFGGGGGGGCBCGGGCFF9CED8=?FGC>@ECFEGGFGGGGF+>F5FGGGGDDEFEDDGGF><?7@CEGG:CC7F7+<@EF*)1(12;77*7E?:EFG>)1*;CAFF(342,((.()(,)-47)0-9-
@M03506:14:000000000-AKVR1:1:1101:6767:7397 2:N:0:41
AGGACTACAGGGGTTTCTAATCCCGTTTGCTCCCCTGGCCTTCGTGCCTCAGTGTCAGGAACTGTCCAGAGACCCGCCTTCGCCACTGGTCTTCCTTACGATCTCTACGCATTTCACTGCTACACCGTAAATTCCAGTCTCCTCTCCAGTCCTCAAGCACGGCAGTATCGAATGCAGTCCCGGGGTTGAGCCCCGGGATTTCACACCCGACTTACCACGCCACCTACGCACCCTTTACGCCCAATGAATCCGAACAACGCTTGGGACCCCTGTATTACCGCGGCTCCTGGCCCGGAGTCAG
+
CCCCCGGGFGGGGGGGGGGGGGGGGGGGGGGGGGGGGGGGGGGGGGGGGGGGGGGGGGGGGGGGGGGGGGGGGGGGGGGGGGGGGGGGDFGGGGGGGGGGGGGGGGGGGGGGGGGGGGAFGGG?GGGGGGGGGGGGGGGGGFEEDGGGFFGGGGGDFD8FGEEGGGFCFECGGFCFGFGDDEDGC3:EFGG@FCECEED?C>CFDGGGGGGG:+<@7FDGFGGFGCADGDEEDFF*9C>G?ED90+A*+28753)772/CE5)7**;7*5/)97+<A46*,,49((-).4(.0(115.())
@M03506:14:000000000-AKVR1:1:1101:23324:7402 2:N:0:41
AGGACTACTGGGGTATCTAATCCTGTTTGCTCCCCACGCTTTCGCACCTCAGCGTCAATATGTGTCCAGTAAGTCGCCTTCGCCACTGGTGTTCCTCCGAATATCTACGAATTTCACCTCTACACTCGGAATTCCACTTACCTCTCCACAATTCTAGCGATGCAGTCTTAAAGGCAATTCCGGAGTTGAGCCCCGGGCTTTCACCTCTAACTTACAAAGCCGCCTACGTGCGCTTTACGCCCCGTAATTCCGAACAACGCTAGCCCCCTCCGTATTACCGCGGCTGTCGGACCGGAGTTTG
+
CCCCCGGGGGGGGGGGGGGGGGGGGGGGGGGGGGGGGGGGGGGGGGGGFGGGGGGGGGGGGGGGGGGGGGGGGGGGGGGGGGGGCEFGGEFFGGGECFCGGGGGGGFFGGFFGEFFBFEFEFGGGFGGGGGGGGF9FGGAFFFGGGGGGFGGGGGGAFE+@8EFGGGGGG9DFGGGGGFGDG6EEG69E,>B+CEGGEGFGFFGG2,,=7D>F*,,=3*1;?C5C?4),*2/7):<6C.=8E)5C*?>99CF:)/)029E)57D*;;.*0>)89220)*130(-,,./(7((),-/00().
@M03506:14:000000000-AKVR1:1:1101:16671:7410 2:N:0:41
AGGACTACACGGGTATCTAATCCCGTTTGCTCCCCTAGCTTTCGCGCCTCAGCGTCAGTGTCGGTCCAGGAAGCCGCCTTCGCCACCGGTGTTCCTCCGGATATCTACGCATTTCACCGCTACACCCGGAATTCCGCTTCCCTCTCCCGAACTCAAGCCCGCTAGTTTCCTGTGCAGTTCCCCAGTTGAGCCGGGGGATTTCACACAGGACTTGACGAACCGCCTACGCGCCCTTTACGCCCAGTCATTCCGAACAACGCTTGCCACCTCCTGTTTACCGCGGCCCCTGGCACAGGTTTAG
+
CCCCCGGGG-FFGGGGGGGGGGGGGGGGGGGGGGGGGGGGGGGGGGGGGGGGGGGGGGGGGGGGGGGGGGGGGGGGGGGGGGGGGGGGGGGGGGGGGGGGGGGGGGEGGGGGGGGGGGGGGDGGGGGG7FGCFGGEEGGGGFGGGGGGGG78>ECGFFGCGGGGEFFGGGGGG6EGGGFCFCFGCDF?GFGG>C8ECE=*3;FGFCEG55DFFFC?DD@CDDGE3<@5E37C<3?44>BGGGC/7+<*0<@4)0)9*(1:>E)9C7CF*<*))*29+.**-2(,(((0352(9(.9**.(-
@M03506:14:000000000-AKVR1:1:1101:28073:7412 2:N:0:41
AGGACTACTCGGGTTTCTAATCCTGTTTGCTCCCCTAGCTTTCGCGCCTCAGCGTCAGTTATGGTCCAGTGCGCCGCTTTCGCCACAGGTGTTCCTCCCGATATCTACGCATTTCACCGCTACACCGGGAATTCCACGCACCTCTCCCATACTCCAGCACGGCAGTTTCGCCTGCAGACTCTGAGTTGAGCCCAGAGATGTCAAAGGGGTCTTACGGCACCGGCTACGCGCCCTTTACGCCCAATAATGTCGAAAAACTCTTGCCACCCGTGGATTAACCCAGATGCTGGTACGCAGTTAG
+
-A9@CFFGFGGGEFGCFGFGDGGFGGGFGGFGD<FFGC<FGGGFG@EFFFFGGGEEGEFAFEGGFFDFGGF9FC:7F@:DCCCCCC=BFFFFGDFAF,=FGGG7<AFEGG@+@<FFFFFGG7FF,,>+=C@8,7F,?CCF@CDF,>,@DFGGGCFCDFF6@C8E5:EF,*3:;:,3=,46?EF,,D:95>7:58,,8,>,519,>=0****;+++*/)5=*9):<CF>*))*1549)*)2****23<4++205)1)*(00*****++)*)/))/0+0)1+(-,()))*.4,47:(*)0)).
@M03506:14:000000000-AKVR1:1:1101:14866:7430 2:N:0:41
AGGACTACAGGGGTTTCTAATCCCGTTTGCTCCCCTGGCCTTCGTGCCTCAGTGTCAGGAACTGTCCAGAGACCCGCCTTCGCCACTGGTCTTCCTTACGATCTCTACGCATTTCACTGCTACACCGTAAATTCCAGTCTCCTCTCCAGTCCTCAAGCACCGCAGTATCGAATGCAGTTTCGGAGTTGAGCTCCGAAATTTCACACCCGACTTACGACGCCACCTACGCACCCTTTACGCCCAATGAATCCGAACAACGCTTGGGACCTCTGTATTACCGCGGCATGTGGCACCGAGTTGG
+
CCCCCGFGGGGGGGGGGGGGGGGGGGGGGGGGGGGGGGGGGGGGGGGGGGGGGGGGGGGGGGGGGGGGGGGGGGGGGGGGGGGGGGGGGGGGGGGGGGGGGCGGGGGGGGGGGGGGGGGGGGGGGGGGGGGGGGGGGGGGGGGGFGGGGGGGGGGGGGGGGGGGGGGDG8FGGGGGG@FFGGG6EGGGFFF9CFGEG6EECFCCFGGGGGGDCGGF**3=CCCCC*;6C<>EGF);C=)8CC<5CCF67?9.=59D51/C)7F3D=8B*0*9@CFE9<F51(40(((16*1(*2-/.)-)(
@M03506:14:000000000-AKVR1:1:1101:17971:7446 2:N:0:41
AGGACTACCCGGGTTTCTAATCCTGTTTGATCCCCACGCTTTCGTGCCTCAGCGTCAATGTCGGTCTAGCTAGCTGCCTTCGCAATCGGTGTTCTGTGTCATATCTAAGCATTTCACCGCTACACGACACATTCCGCCAACCTCGACCGAACTCAAGACCAATAGTATCAACGGCAGTTTCCGAGTTAAGCTCGGAGCTTTCACCACTGACTTAATGGCCCGCCTACGCACCCTTTAAACCCAGTAAATCCGGATAACGCTTGCACACCCCGTATTACCGCGGCTGCTGCCCCCCGCAGGG
+
CCCCCGGGGGGGGGGGGGGGGGGGGGGGGGFGGGGGGGGGGGGGGGGGGGGGGGGGGGGGGGGGGGGGGGGGGGGGGGGGGGGGGGGGGGGGGGGGGGGGGGGF9FGGGGGGGGGGGGGGGGGGGGGGGGGGGGGFGGGGGGGGGGGGGGGGGGGGFFFGFGFGFGGEGGGGGD>EEFF:FGEEGGGGGGFCGEGDCCF,>8CFC9:8?888C7@7C+57:<CCGGF>CDB*98566C408CDGF9CF:F6@:@D7D29C3).19EC>*<D))9887)6796(3((,),*.,5(49>),((
@M03506:14:000000000-AKVR1:1:1101:23554:7451 2:N:0:41
AGGACTACCGGGGTTTCTAATCCCGTTCGCTCCCCTAGCTTTCGCGCCTCAGCGTCAGTGTCAGCCCAGCAACCCGCCTTCGCCGCAGGTGTTCCTCTCGATATCTACGCATTTCACCGCTACACCGAGAATTCCAGTTGCCCCTTCTGCACTCTAGCCCCGCAGTATCAGCTGACCTCTCCGAGGTAAGCCCGGAGATTTCACAGTTGACTTGCGGTGGCCGCCTACGCTCCCTTTACGCCCAGTAAATCCGAACAACGCCTGCGCCCCCCGTATTACCGCGGCTGCTGCCGCCCGTAGG
+
CCCCCGGGFGGGGGCGEFGGFGGGGGGGGGEGGGGGGGGGGGGGCCGFGGGGGGGGGGGGG9,EEGGFGGGGGGGGGGGGGGGGGGGGGGGGGGGGGG8FFDFEGGGGGG+8FFGGGGGGCFGGGGGGGGG,DDFFEGADFEDGGGGGGF9D9<,>3DEGEGE5*CA9D7;<,1DDFFGGGGDEC*=<?:EFF5>:8*<<C+++<E+<CF*:CCDGCD)5*9<=DCB@5<)5>3.0)*8*;E3**+39+AF7>>7<53C=:)0<7*25C7>)0C8:A2B74914(,4D)922)(4))0,--
@M03506:14:000000000-AKVR1:1:1101:21533:7462 2:N:0:41
AGGACTACTCGGGTTTCTAATCCCGTTTGCTCCCCTGGCTTTCGCTCCTCAGTGTCAGTGTTGGTCCAGGACGCCGCCTTCGCCACCGGTGTTCCTCCAGATATCTACGCATTTCACCGCTACACCTGGAATTCCGCGTCCCTCTCCCAAACTCAAGCCATCCAGTATCAGACGCAGTTCCCCAGTTAAGCTGCGGGATTTCACGTCTGACTTAGTTGGCCACCTCCGAGCCCTTTACGCCCAGTAATTCGCAACAACCCTTCCCCCCCCCGTATTACCGCGGCTCTCGCCTCCGCTGCGG
+
CCCCCGGGGGGGGFGDFFGGGGGFGCFFGCEGGGGGGGGGGGGGGFAFGDFFGGDGGGCFGGGFFGGGCFFDEFFDDGEGGGGGGGGEG:FFF9FFFEEGFF9FFGFFGGFGGGCGGGG>@=CFGGGGG8FCEGGGGGCFFE,DDGDEF8FGCG=B9,DG9=?D9FFGFFGFCGGEG>CFGGFCE4@@FFGG6,4;CE5CCF@F@8::*=C7:+CE+:;F4;FGG4A3*)2:DFA6CG>EGEG*2A<F7<*)77CFC(*:)0)2*8C)::37.)*+3-@*30(,4(,*(.-4),(*))(-(
@M03506:14:000000000-AKVR1:1:1101:9942:7477 2:N:0:41
AGGACTACCCGGGTTTCTAATCCCGTTTGCTCCCCTGGCTTTCGCTCCTCAGCGTCAGAATTGGTCCAGGATGCCGCCTTCGCCACCGGTGTTCCTCCAGATATCTACGCATTTCACCGCTACACCTGGAATTCCGCATCCCTCTCCCAACCTCTAGCCATCCAGTATCAGACGCAGTTCCCCGGTTAAGCCGAGGGATTTCACGTCTGCCTTAGTTGGCCGCCTACGAGCCCTTTCCGCCCAGTAATTCCGAACAACGCTTGCCCCCCCCGTATTACCGCCGCTGCTGGCCCGGATGTAG
+
CCCCCGGGGGGGGFGGGGGGGGGGGGGGGGGGGGGGGGGGGGGGGGGDFGGGGGGGGEGCFGGGGG8FGGG?CFGGGGGGGGGGDGGGGGCGEGG9FFFGGGGGGGGGGGGGGGFGGFGGGGC?BFGGG?FG@EGGGGGGFFGGGGGGG8CEBFFC;FFGCFGFGGGGCCD:DE8CCEFFGGGG5EEGGGGFG:CECE8C,=CGGEG,*+;CCDGC+;;FC7DGG3;5/1:C3@FG)25C85*99+<7+<:?D@D3<<5C>5)/>+;D87177/*2::8:((-326992)4(76>5)).))
@M03506:14:000000000-AKVR1:1:1101:24775:7481 2:N:0:41
AGGACTACAAGGGTTTCTAATCCTGTTTGCTCCCCACGCTTTCGCGCCTCAACGTCAGGAATGAGCCAAGAAGCTGCCTTCGCCATTGGTGTTCCTCCTGAGATCCACGCATTTTGCCGCTACTCCAGGAATTCCACTTCTCTCTCTCACCCTCTAGCACGCCAGTTTTCATTGCAATACTCCGGTTAGGCCAGAGCCTTTAACAACGAACTTAACATACCGTCTACGCACCCTTTACGCCCAGTGATTCCGAATAACGTTTGCACCCTTCGTATTACCGCGGCTGCTGGCACGACGTTAG
+
CCCCCGGGGGGGGGGGGGGGGGGGGGGGGGGGGGGGGGGGGGGGGGGGGGGGGGGGGGGGGGFFGGGGGGGGGGGGGGGGGGGGGGGGGGGGGGGGGGGGGGGGGGGGGGGGGGGGGGEGCGGGFGFGGGGFFFGGGGGGGGGGDGEFGGGGGGGA>FFGGGFGCFEDDCFGGEGFGGGGFGF6ECEEFFGFBGDDFGGFFGAFGGFGCDGGEGGF9+;CFD77?CAA=C;C58.0/C5EEE5C9++3+2AFB>DGGF:CFFFGGGC>*7CF@4?8<9F5090>01())0(4=<2)5767(
@M03506:14:000000000-AKVR1:1:1101:7704:7502 2:N:0:41
AGGAAGACAGGGGTTTCTATTCCCGTTTGCGCCCCTCGCTCTCTCGCCCCAGCGTGTGAATCGTTCCAGATTTCCCTCCGCACCACCGGGGTTTTCCTGGATATCTCTGCGCTCTACCGCGCCACCCCGATTTACCCACTCCCCTCTCGCACCCAATCGCACCAATATGTCACGCACAATCCCTGTGAAGCGCGCGGATGTCGCGTCTTTCTTTGTTCTACGCCTCCGAGCGCGTTACCCTCACTCATTCCACACAACGCTTACCCCCCCCCGTCCTAGCGCCGCGGCTGGCATGCAGTTT
+
A8-6,,;-;;-6@@+B;CF9,<,,@;,;6,+@6::,,@+8,C,,C7:+,+B,,7868,,,6,,6:,,,6,,<,,96,:,+,+8+,:?+++88+++,:,,,:5@F<<,,5,@+6+4,5C>>+@3+>,>++++3+,8,6D+,,8,8,@4,+++44@**,5*3*11,,>,>,5,,21,***,5,5,,5,,,,,,*1/*332**3**2**2***:*+*000*/+**/10*0)1)77C)))-/*++27*2+*97+0*9)9**-):)))0*08>C:)83/***6*?07((,-()(04:))(***.)-
@M03506:14:000000000-AKVR1:1:1101:28378:7520 2:N:0:41
AGGACTACCGGGGTTTCTAATCCCGTTTGCTCCCCTCGCCTTCGCGCCCCAGCGTCAGGGGCGGCCCAGCTGGCCGCCTTCGCCACAGGTGTTCCTCCCGATCTCTACGCTTTTCACCCCTACCCCGGGAGTACCACCAGCCCCTCCCGCCCTCAACCCCCCCAGTTCCCTACGTACCCCCACGGTTTACCCGGGGGCTTTCACGGCCGACTCACCTCACCGCCTCGGCACCCGTTCCCCCCATTAACTCCGACCAAACCCCCGCCCCCACCGCTCCCCCCTGCTGCCGCAACCTGGTTTG
+
C8C8CFGF-+@C@@F;FFFGG9C<;CE@;<@FDGE,FF+7@FGC::7@+8:,CCF::@C,++8C++:=DBE,B:E7FF:F<AF=+4,,:53F:EF9,>:++++B@,:>3@++3:=<FC,@C+<3<@****CC,,?,>126<:7CC55;5:*===*+*=*3**3/*0++03++;5*+**2*2*12*;**3+3A***8=**23:++**:**//)*20***)21*)111)0:).*1)09(***2C)*2++10AE3551)*.15..)))*25*)1)))***47:-,404)4),)((0(,*)))((
@M03506:14:000000000-AKVR1:1:1101:7995:7533 2:N:0:41
AGGACTACTGGGGTTTCTAATCCGGTTTGCTCCCCACGCTTTCGCGCCTCAGCGTCAGAACGCCCCCAGAGAGTCGCTTTCGCCACTGGTGTTCCTCCCGATATCTACGCATTCCACCACTACACCGGGAATTCCACTCTCCTCTAGGCATCTCAAGACTGGCAGTATCAAAGGGCCCCTCCCAGTTGAGCCGGGAGATTTCACCTCTGACTTACCAGTCCGCCTGCGCGCGCTTTACGCCCAGTAAATCCGGACAACGTTCGCCCCCTACGTCTTACCGCGGCTGCTGGCACGTAGTTCT
+
CCCCCGGGGGGGGGGGGGGGGGGGGGGGEFFGGGGGGGGGGGGGGGGGGGGGGGGGGGGGGGGGGGGGGGGGGGGGGGGGGGGGGGGGDGGGGGGGGGGGEGGGGGGGGGGGFGGGGGAGGCFGGGGGG>=FFFFGFCGEGGGGGDFEFCCCGGGG?EGGGGGGGG9DDGCEF,>CDEEGGGGGGCEGEFGGGGCCCEC@CDFF7+=EC:C>CCGG+;AEG<>ED3;.>GFCDD>39FEG==CCC9+9+3AB@)7)*457?FEC>*:<2)9))*0;9:<C1760,2:F:4:27?(*)76))
@M03506:14:000000000-AKVR1:1:1101:8088:7573 2:N:0:41
AGGACTACTGGGGTTTCTAATCCCGTTCGCTCCCCTGGCTTTCGCGCTTCAGCGTCAGTGTCGGCCCAGCAACCCGCCTTCGCCGCAGGTGTTCCTCTTGATATCTACGCATTTCACCGCTACACCAAGAATTCCAGTTGTCCCTTCCGCACTCTAGTCGCACAGTTTCGGTTGACCTTTCCGAGTTAAGCTCGGAGATTTCACAACCGACTTGTGCTGACCGCCTACGCGCCCTTTACGCCCAGTAAATCCGAACAACGCTTGCTCCCCCCGTATTACCGCGGCCGCTGGCCCGGAGTTC
+
CCCCCGGGGGGGGGGGGGGGGGGGGGGGGGGGGGGGGGGGGGGGGGGGGGGGGGGGGGGGGGGGGGGGGGGGGGGGGGGGGGGGGGDGGGGGGGGGGGGGGGGGGGGGGGGGGGGGGGGGGGGGGGGDFGGGGGFGGGFGGGGGGGGFGGDGGGGGGGGGGGGGGGGGGGGGGGGGGFGGGGDDGGGGGGGGGGE5EGGGGGGGGFEGGGGGG7;+7CFCFGGGG57@GG35CBE::7@88=<7CCFF++<?BE3DG(C=:@.93+<?FBGFFC:FE2@F:01391,53)-2.49)0)-()
@M03506:14:000000000-AKVR1:1:1101:16438:7579 2:N:0:41
AGGACTACTCGGGTATCTAATCCTGTTTGCTCCCCACGCTTTCGCACCTCAGCGTCAGTATCAGTCCAGCGAGTCGCCTTCGCCACTGGTGTTCCACCGAATATCTACGAATTTCACCTCTACACTCGGTATTCCACTCGCCTCTCCTGACCTCCAGGCTTGCAGTTTAGAAGGCAGTTCCAGGGTTGAGCCCTGGGATTTCACCCCCTACTTACAAACCCGCCTACGTGCGCTTTACGCCCAGTAATTCCTAACAACGCTAGCCCCCTTCGTATTACCGCGGCTGCTGGAACGAAGTTAG
+
CCCCCGGGGGGGGGGGGGGGGGGGGGGGGGGGGGGGGGGGGGGGGGGGGGGGGGGGGGGGGGGGGGGGGGGGGGGCGGDGGGGGGGGGGGGGGGGFGGGGGGGGGGGGGGFGGGGGGGGGGGGGGCFGCFGGGGGGD?A@FGGB=ECFGGGGGGGGGGGGFGGGFFGGGGGCFGGGCGFGGGGFGGFGCGGGCFGGGD66:@FF>F@EE4C9::DGFGAF5D77CDFFG4>EGFEG);==E5C5<9;F+C74@F<6C0)2<5<FCFEFG)7)7*2<+.9/669,(,8FB)(./4:G3>6).
@M03506:14:000000000-AKVR1:1:1101:18995:7622 2:N:0:41
AGGACTACTAGGGTTTCTAATCCCGTTCGCTCCCCTAGCTTTCGCGCTTCAGCGTCAGTGTCAGCCCAGCAACCCGCCTTCGCCGCAGGTGTTCCTCTCGATATCTACGCATTTCACCGCTACACCGAGAATTCCAGTTGCCCCTTCTGCACTCTAGCCCCGCAGTATCGGTTGACCTTTCTGGGTTAAGCCCAGCGATTTCACAACCGACTTGCGGTGGCCGCCTCCGCGCCCTTTACGCCCTGTAAATCCGAACAACGCTTGCTCCCCCCGCATTCCCGCCGCCTCCTGCCCGGAGTTC
+
CCCCCGGGGGGGGGGGGGGGGGGGGGGGGGGGGGGGGGGGGGGGGGGGGGGGGGFGGGGGGGGGGGGGGGGGGGGGGGGGGGGGGGGGGGGGGGG<FGD@@FGCFFFGGGGFFGDGGGGGG7FFGGGGDC=FGGGGCFEGGFGGGGGGCFGGGGGG;F8DEGD8C>3@DEEFGGGF<FCFGGGGGF:F7DFGGGG5EGGCEB9;9,=*:CDD5*>8DD3545CE)/)8:C)*9)705*6*2:D)9++*30<9>3/951*27:>35++/*7550)*21)1+(((46(()(0845(835),,)
@M03506:14:000000000-AKVR1:1:1101:9611:7640 2:N:0:41
AGGACTACTGGGGTTTCTAATCCTGTTTGCTCCCCTAGCTTTCGCGCATCAGCGTCAGTTACTGTCCAGAAAGCCGCCTTCGCCACCGGTGTTCCTCCTGATATCTACGCATTTCACCGCTACACCAGGAATTCCGCTTTCCCCTCCAGTACTCAAGTTTGCCAGTTTTGGATGCAGGCTCTGGGTTAAGCCCAGAGTTTTCACAACCAACTTAGCGAACCGCCTACGCGCCCTTTACGCCCAGTAATTCCGAACAACGCTCGCCCCCCCCGTACTCCCCCCGCTGCCAGCCCTCGCATTG
+
9ABCCGGFGGGGGCEGGGFFFGGGDFGF,CECFFGGG?EFFFG7FFGECFGGGCFGGGGFGGGGFCG9CEGDFGGGF@@:@FCCFEFGG@FFEGGFGCGDEGFGGGGF@CGDEFFGFE@CDGFF?ADECGCFEGG??FCFCEF@FECFGAFFFFGGG6,,@EGF8=D,8@C,DDCGGG+3@8CF6>EF;>FFFC58:,@9,<DG,21AEFC*522;57)=77C=/<5>GC3=DEF*;;;E:5***3<6<+<4)5C<*3):>))/>E5;C:D>>)**+(./-(((((-)))(()(()))-()
@M03506:14:000000000-AKVR1:1:1101:7407:7659 2:N:0:41
AGGACTACTGGGGTTTCTAATCCCGTTCGCTCCCCTGGCTTTCGTACCTCAGCGTCAGGTTCACCTTGCGGTTCAAGCCCAGAGTGCTGCCTTCGCCATGGGTGTTCTTCCGAATCTCTACGCATTCCACCGCTACACTCGGAGTTCCACACTCTTCTGCTTGCCTCAAGCCTGCCAGTCTTACACCACCCTTGACAGTTGAGCTGTCACCTTTCAGATGTATCTTAACAAGCCACCTACTTACTCTTTACGCCCCGTCACTTCGGACCACGCTCGCCCCCTACGTCTTACCGCAGCTGCT
+
CCCCCGGGGGGGGGGGGGGGGGGGGGGFGGGGGGGGGGGGGGGGGGGGGGGGGGGGGGGGFGGGGGGCFGGGGGGFFGGGGFFFGGGGDGGGGGGGGGGGEFGEGGGGGGGGGGEGGGGGGFGGGGGAFG8FGGCGGFCF7C+@6@FGGGGGFGGGGGGAEFFFGGGGC8FGGGFF6D9@;DGG7EE7:C*3@8E:CC3ECGCF7,54:BFGGGGG+56?CFGFBD88=+169);D9DAG,18C1+AA<9C5529)/6**28ACD=*8*.905CEDG0@C69:6((()(1:?590))),()
@M03506:14:000000000-AKVR1:1:1101:16351:7659 2:N:0:41
AGGACTACTCGGGTTTCTAATCCCGTTTGCTCCCCTGGCTTTCGCGCCTCAGCGTCAATGCCGGTCCAGGATGCCGCCTTCGCCACCGGTGTTCCTCCAGATATCTACGCATTTCACCGCTACACCTGGAATTCCGCATCCCTCTCCCGAATTCAAGCCTTCCAGTATCGGACGCAGTTCCCGGGTTGAGCCCGGGGATTTCACGTTCGACTTAGAAGGCCGCCTACGCGCCCTTTACGCCCAGTAATCCCGAACAACGCTTGCCCCCTCTGTATTCCCGCTGCTGTGGGCACAGAGTTAC
+
CCCCCGGGGGGGGGGGGGGGGGGGGGGGGGGGDGGGGGGGGGGGGGGGGGGGGGGGEGGGGGGGGGGGGGGGGGGGGGGGGGGGGGGGDFEGGGGGGGGGFGGGFFFGGGCGGGGGGGGD@FFFGGFGFCEFGGGFCCFCAF@DCGFFG7CC>EFDDF?FDCGGCGCFGGGDCEECEEGGFGEE:C858CGGFE5?EC5EGG9EFGC657<3=FDF7;)**)1>7CFBG3>ED@574?3ECG3*>F7*+3<))7CD*1/*8))1*@ED*0>6**3++./*((-,),))()4(.(.*)1))-
@M03506:14:000000000-AKVR1:1:1101:16204:7701 2:N:0:41
AGGACTACTCGGGTTTCTAATCCCGTTTGCTCCCCTGGCTTTCGCTCCTCAGCGTCAGTGTTGGTCCAGGATGCCGCCTTCGCCACCGGTATTCCTCCAGATATCTACGCATTTCACCGCTACACCTGGAATTTAGCATCCCTCTCCCGAATTCAAGCCATCCAGTATCAGACGCAGTTCCCAGGTTGAGCCTGGGGATTTCACGTCTGACTTAGTTGGCCGCCTACGGGCCCTTTACGCCCAGTAATTCCGAACCACGCTTGCCCCTCCCGTCTTTCCTCGGCTGCCGGCACGGATCTTC
+
CCCCCFFGFGGGGDFFGGGGGGAFCF@FFFFDEFEDCFGGGFEEEGGF@DC<8:8@BFCEFEGFCFDDGGGECFFGGGFFFGGGCCF7F@@FGGG9FF8A?<F?EEA5BFCGGGGGGEF:=8>FGGFFE:FG:,A<EEGGEFFGE?8D=6++>ECDGGG,E?B=,66@E:D=DGDE>@AE>CF683@78DFEFCFF548@6=F;,,4;FCC7C:CDC+ACFD5?C5))=):578);.7>E8C***+3+2020))))93**7537*8A)17*)0*:8+6/+)(-4(32)()43<60))).)-
@M03506:14:000000000-AKVR1:1:1101:19852:7711 2:N:0:41
AGGACTACTGGGGTTTCTAATCCCGTTTGCTCCCCTGGCTTTCGCGCCTCAGCGTCAATGCCGGTCCAGGATGCCGCCTTCGCCACCGGTGTTCCTCCAGATATCTACGCATTTCACCGCTACACCTGGAATTCCGCATCCCTCTCCCGAATTCAAGCCTTCCAGTATCGGACGCAGTTCCCGGGTTGAGCCCGGGGATTTCACGTTCGACTTAGAAGGCCGCCTACGCGCCCTTTACGCCCAGTCATTCCGAACAACGCTTGCCCCCTCCGCATTACCGCTGCGGCTGGCACAGAGTTAG
+
CCCCCGGGGFGGGGGGGGGGGGGGGGGGGGGGGGGGGGGGGGGGGGGGGGFGGGGGGGGGGGGGGGGGGGCFFGGGGGGEGFGGGGGGGGGEGGGGGGGGGGGGGG9BFG>GEGGFGGGGGGGGGGGFFGGGFGGFGGDGGGGGGGFFE78=DFGG9FGGGGGFA<>;EE>*:>E*EE9DGGGCEGEEGGGGGC58E5ACFGCFFFGCG*:95+A7;;5FFGGGD:FEGCEGG>)0)28=:C3>C+<B7@+)))))04<*))099FGF=>*05)/*0.=C9(4((3657)1(1,46)1)..
@M03506:14:000000000-AKVR1:1:1101:18912:7712 2:N:0:41
AGGACTACCCGGGTTTCTAATCCCGTTTGCTCCCCTGGCTTTCGCTCCTCAGCGTCAGTGTCGGTCCAGGATGCCGCCTTCGCCGCCGGTGTTCCTCCAGATATCTACGCATTTCACCGCTACACCTGGAATTCCGCATCCCTCTCCCGAACTCAAGCCATCCAGTATCAGAGGCAGTTCCCCGGTTAAGCCGAGGGATTTCACGTCTGACTTAGTTGGCCGCCTACGAGCCCTTTACGCCCAGTAATTCCGAACCACGCTTGCCCCCCCCGTATTCCCGCCGCTGCCGGCACGGCGTTAG
+
CCCCCGGGGGGGGGGGGGGGGGGGGGGGGGGGGGGGGGGGGGGGGGGGGGGGGGGGGGGGGGGGGGGFGGFGGGGGGGGGGGGGGGGGGGGGGGGGGGFGFGFGGGGGGGGGGGGGGGGGGGGGGGF?FG@GGDFEGGGGGGGGFFFGGDGEGGGGFGGFFGG8CGADF,@CDFG8@DGFGGG5EGGC9@FC>==EGEC6C++9:CC6C7>:<:+<::;?6DGG37<)**027?FC6D:E?CGGG+C4?FCF75C)9<3C)0)9>C55C5CB))*0+)9*9((4((4)()-(716)009((
@M03506:14:000000000-AKVR1:1:1101:16093:7713 2:N:0:41
AGGACTACAGGGGTTTCTAATCCCGTTTGCTCCCCTGACCTTCGTGCATCAGTGTCAGAAACTGTCCAGAGTCTCGCCTTCGCCACTAGTGTTCCTCTCGATATCTACGCATTTCACTGCTACACCGAGAATTCCAGACTCCCCTCCAGTTCTCTAGCATGGGAGTATCGGATGCAATTCGGAGGTTGAGCCTCTGGATTTCACATCTGACTTTCCCCGCCACCTACGCACCCTTTACGCCCAGTGATTCCGAACAACTCTTGAGACCTCTGTATTACCCCGGCGGCTTGCCCCGAGTTCT
+
CCCCCGGGGGGGGGGGGGGGGGGGGGGGGGGGGGGGGGGGGGGGGGGGGGGGGGGGGGGGGGGGFGGGGGGGGGGGGGGGGFGEGGGGGGGGGGGGG<FGGFGGFCFGGGEGGGGGGGFGGFGGGGG@@+@FFFGCFAFF8EGEFGG8?@FFFGGFGGDDFDF,AEFDF@E7@EC9EFF=D?ECGGGF,>C83DCEFFCADGDEE;697+=DEFGF*;3*;>D9C*6)4/::D5?F>>)4=5CC*2+;9<@6)5C)*6*<68A+**>0+999@*AC76*+3(4(((-7(.-(0(49)<<))
@M03506:14:000000000-AKVR1:1:1101:10108:7715 2:N:0:41
AGGACTACTCGGGTTTCTAATCCCGTTTGCTACCCACGCTTTCGTGCCTTAGTGTCAGGAATGAGCCAGTTATCTGCCTACGCCATCGGTGTTCCTCCTAATATCTACGGATTTCACTCCTACACTAGGAATTCCAATAACCTCTCTCATCCTCTAGCTTTGCAGTTTCAGTAATGGATATTCGGTTTAGCCGAACGCTTTCACTACTGACTTACAATGCCACCTACGCAACTCTTTACGCCCAGGAATTCCGGATAACGCTTGGATCCTACGTATGACCGGGGATGCTGGCACGCGCGTT
+
CBCCCDECFGGGGGGGFGGGGGFGEFFFEGGGGGGFGGGG7FGGGGGGGGGGGGAEFFGGGGGFGGGGGFGDFGGGGGGGGGGGGDFEGGCGGGGGGGG,EFGGDFGGGGEFEFGFGFGGFFGGGDFG?CBFFFEFGGCDEGE@8@BCF=EFGGGGG8D,@EFGGF=EG=FG;DFGGFGFGGAD=EE+,,8,B+@=++AEGGF3E:,:@7+<E8AA7@CC*;C,0*995?AEGFC=6@F5=7)/2*/0=C9:A>5*/4**:585*++0=+390;0+*)8A1(,(((())*.,).8))0(,,
@M03506:14:000000000-AKVR1:1:1101:7869:7716 2:N:0:41
AGGACTACTCGGGTCTCTAATCCCGTTTGCTCCCCTGGCTTTCGCCCCTCAGTGTCAGTGTTGGTCCCGGATGCCGCCTTCGCCACCGGTGTTCCTCCAGATATCTACGCATTTCACCGCTACACCTGGAAGTCCGCATCCCTCTCCCGGATTCGAGCCATCCAGTATCAGACGCAGTTCCTCGGGTGAGCCGAGGGACTCCACGTCTGACTTAGTTGGCCCGCTACGAGCCCTTTACGCCCCGTAATCGCGAACAACGCTTGCCCCCCCCGTTTTACCGCGGCTTCTGGTCTGGCGTTGG
+
@B-,BFGC@@CFEFGFGGCF<,6CFCCF@FF9<8F8FCCEFFDGG,CC<:,,CCC9C<6EFG8@6,,,87+6:CC@FGCB9DCF:7CCGF>BFCFEFGF8FE?ECC9F<C:F:<EEA9?>+@:FFFFFG:8,8EE+@@>FEFCD3D?D>8C++23,6CE,@FF,4,,33,79@CCBE@BA9,=C**;?*2DF>=5=8/*;,0>85*=0C:CC77C1:@F?**)2275@E*)17).7)08885)/7:5<7*2)7)1)24)*0))7*+25*795)*22+)12(((3(,,9)*)-*,.*00(((
@M03506:14:000000000-AKVR1:1:1101:25296:7744 2:N:0:41
AGGACTACTCGGGTTTCTAATCCCGTTCGCTCCCCTAGCTTTCGCGCTTCAGCGTCAGTGTCGGCCCAGCAACCCGCCTTCGCCGCAGGTGTTCCTCTCGATATCTACGCATCTCACCGCTACACCGAGAACTCCAGTTGCCCCTTCCGCACTCTAGCCAAACAGTATCACTTGACCTTTCCGAGTTAAGCCCGGAGATTTCACAACTGACTTGTGCTGGCCGCCTACTCGCCCTTTACCTCGAGTAAATTCGATCCACGCTTGCTCCCCCCGTTCTCCCGCGGCTGTTGGCACGGAGTTC
+
CCCCCGGGGGGGGFGEGGGGGGGGGGGGGGEGGGGGGGGGGGGGGGGGGG<EFGGEFE9EFGDFGGGGGGGFG?FGGEEDGGGGGCEEFGGGGGF@FAGC8F=FEGGGFG7CFGGFGGGGECFF@FEG:CF,AFFEEADFA=DDFGFECGGGC?;EFGFG6CEFGA9;DCDCC,9D9>9>27?88BCG:?92;*::87,4+:;?+AC++06+4*1<FF+=*9DC:D37+*0:/.7*,*1++3***3*/<:+189*9*.9:).7*9++)C.9))/***)*2,0((-(4))*((1.:)55:()
@M03506:14:000000000-AKVR1:1:1101:3111:7757 2:N:0:41
AGGACTACTCGGGTTTCTAATCCCGTTTGCTCCCCTAGCTTTCGCTCATCAGTGTCAATCTCGGTCCAGGATGCCGCCTTCGCCACCGGTATTCCTCCAGATATCTACGCATTTCACCGCTACACCTGGAATTCTGCATCCCTCTCCCGAATTCAAGCCATCCAGTATCAGACGCAGTTCCCAGGGTCAGCCTGGGGATTTCACGTCTGACTCACTTGGCCACCTACGCGCCCTTTACGCCCAGTAATTCCGAACCACGCTCGCCCCCCCCGCATTACCGCGGTCGCTGGCCCGGAGTTAC
+
CCCCCGGGGGGGGGGGGGGGGGGGGGFFGGGGFGEGFGGGGGGGGGGEFFGGGGGGGGGGGGGFGEGGGCGFFDFEGGGDGGGGGGGCFGGGGCG9FFFGGGFGGGGGDGGGGFGGGGGGGGFFGG,?F,EFGFGG9<?=FFEDCFFGCGEE+3EG99D8>?FFFGGCDDAFG>GD6>@:;,:6D+@,34@C8FF8>**1:C7:877E*+5+,*,,5+*<C*9,00)/*2:CD);87>5:CG7F99+;9B?)8)9)9395.)095CC5CB7)))**+6*/41((((()-)4()(,/.)(-)
@M03506:14:000000000-AKVR1:1:1101:7628:7768 2:N:0:41
GAAGACACCATAGAGGAGGCAATTACGTTGGAGCGGCGTCGTTCTTTCGCCTCGGTCCGTTTCCCCTGCCCCCGCTCTCCTCGCTCCCTCCCCGCTCCCTACTCCACCGCACCCCCACGCCGCCGCGCCCACCTCTCCCGCTCCCTTCCCTCTCCACCCCCGCCCCCTCTCACCCCCCCCCCCCCCCCCCCCCCCCGCCCCTGCCCCGCCGCCGCGCTACCCCCCCCCGCTCCCGCCGCCCTCCCCCCTCCTGGCCCCCCCCCCCTCCCGCCCGCCCTCCCTCCGCACCCCTGCGTGCCGC
+
-,-,,,,6:-6,6-,---,,,6,,6,,;,,,,,,++7+7@++,,,,,,,,,,,,,,,8+:6,:,,,9,,,6,++4++,94:,+++,8B:,+84+446++:,4,,6,8:++++33+++683+83@++**55*1<,>,,361***4*,,,,,2,2,,,3*1/***3**3*:*203***1**1*::***:**2**/8*/**/***2/;**25))1*)**9))/*//*9)).2)0:9.))())**/*/1*/.***)))//*()*)00))1/0;)1)0)**2()*4(,(((->30(()3(*)0((-
@M03506:14:000000000-AKVR1:1:1101:10216:7768 2:N:0:41
AGGACTACCAGGGTTTCTAATCCCGTTCGCTCCCCTGGCTTTCGCGCATCAGCGTCAGTGTCGGCCCAGCAACCCGCCTTCGCCGCAGGTGTTCCTCTCGATATCTACGCATTTCACCGCTACACCGAGAATTCCAGTTGCCCCTTCCGCACTCTAGTCGCACAGTATCAGTCGACCTTTCCGCGTTAAGCCCGGAGATTTCACAACTGACTTGTGCTGACCGCCTACGCGCCCTTTACGCCCAGTAACTCCGAACAACGCTCTCTCCCCCCGTCTTCCCCCGTCTGCGGGCCCGGACTTG
+
CCCCCGGGGGGGGGGGGGGGGGGGGGFGGGGGGGGGGGGGGGGGGGGGGGGGGGGGGGGGGGGGGGGGGGGGGGGGGGGGGGGGGGDGGGGGGGGGGFGGGGGGGGGGGGGGGGGGGGCGFEFFGGG7CEGGGGGGGGG3>@DEFGGFGG7C6ADGGGGGG5BCF9,,@,@FCCEECCGCDFG5:BEE*>EC*=C:*=CCC@FFG+1=+29CFCE6::6E467:>*7@5C)>DED22*9**><C<<9?++3<B)7C)(*:>>)*2+<);>C))/*/1)*2(3((-.47(0(()(35.),.)
@M03506:14:000000000-AKVR1:1:1101:3079:7787 2:N:0:41
AGGACTACTGGGGTTTCTAATCCCGTTTGCCCCCCTAGCTTTCGCTCCTCAGCGTCAATGTCGGTCCAGGATGCCGCCTTCGCCACCGGTATTCCTCCAGATATCTACGCATTTCACCGCTACACCTGGAATTCTGCATCCCTCTCCCGAATTCAAGCCATCCAGTATCGGATGCAGTTCCCAGGTTAAGCCTGGGGATTTCACATCCGACTTAGTTGGCCGCCTACGAGCCCTTTACGCCCAGTAATTCCGAACAACGCTTGCTCCCCCCGGTTTCCCCCGGCTGCTGGCACGGAGTCAG
+
CCCCCGGGGGGGGGGGGGGGGGGGGGFGGGGGGGGGGGGGGGGGGGGGCGGGGGGGGGGCGGGGGGGGFGGGGGGGGGGGGGGGGGG>FGGGGGGGGGGGGGGGGGGFGGGGGFGGFC@FDEGGGGGGGGGGGGGAFGCFGGGGGGGGG7BCGGGF,@DDFFGGGGGGGGE7EECCGGGGGGGCDFF9DAD@DFFFG51CGGGGGGGGEDGGGGCAFFFF6)>55*;>><;5CFFFCGEGDGG*C7+8++0)57CD*4/C>))5*<C:E>D5))*2+.?62(3922<68:4(9?9).8(-)
@M03506:14:000000000-AKVR1:1:1101:11586:7797 2:N:0:41
AGGACTACTCGGGTTTCTAATCCCGTTCGCTCCCCAGGCTTTCGCTCATCAGCGTCAGTGTTGGTCCAGGATGCCGCCTTCGCCACCGGTGTTCCTCCAGATATCTACGCATTTCACCGCTACACCTGGAATACCGCATCCCTCTCCCAAACTCAAGCCATCCAGTCTCGGACGCAGTTCCCCGGTTAAGCCGAGGGATTTCACGTCCGACTTAGTTGGCCGCCTACGAGCCCTTTACGCCCAGTCATTCCGAACAACGCTTGCCCCCCCCGTATTACCCCGGCTTCTGGCCCGGCTTTAC
+
CCCCCGGGGGGGGGGGGGGGGGGGGGGGGGGGGGGGGGGGGGGGGGGGGGGGGGGGGGGGFGGGGGGGGGGGGGGGGGGGGGGGGGGGGGGGGGGFGFDGFGGGGGGGGGGEGGAFGGGGGGGGGGGGGFCFGGGGDGGGGGDFDEFFFFFGGGAGGFF,@FGF,E,3E8D<CGGCEEGFFFGGDGEE,?EC5:BCG=ECG89C8=FCE3><*++>C7AGGGGGC3@EE75EG5?DAF>CEECFG+<=?<C:)09308DEDD3*C8EEG@G>7):@+<*+210((,,1)1,(.(())0()-
@M03506:14:000000000-AKVR1:1:1101:11810:7817 2:N:0:41
AGGACTACCCGGGTTTCTAATCCTGTTTGCTCCCCACGCTTTCGCGCCTCAGCGTCAGTATCGGGCCAGTGAGTCGCCTTCGCCACTGGTGTTCCGCCGAATATCTACGAATTTCACCTCTACACTCGGCATTCCACTCACCTCTCCCGAACTCAAGACAATCAGTATCAAAGGCTATTCCAAGGTTGAGCCCTGGGCTTTCACCTCTGACTAAACTGTCCGCCTACGCGCCCTTTACGCCCAGTAATTCCGAGCAACGCTCGCCCCCTTCGTATTACCGCGGCCCCTGGCCCGAGGTTCG
+
CCCCCGGGGGGGGGGGGGGGGGGGCEFGGGGGGGGGGGGGGGGFDFGGGGGFGGGGGGGGGGGGGGGGGGGGGGGGGGGGGFGGGGGGGGGGGGGEGGGGGGGFGGGGGGFGFGGFGGFGGGGGGFGGE>FFDFA,FB8,DFCFDEGGGGGG@E8DFFG88,D,@;;;A7EFF:DCGFFGGFCFG,@7DDGGCFDF57DCDG?FG?79EFFDCCGGGG>C6D3AD3=.::3*8BAF4FFD5=5*9:79CFG4))9)>07CD)0>/AEBC:*))*2<<6@*-(-(((,7-)2(),())0(.-
@M03506:14:000000000-AKVR1:1:1101:12108:7840 2:N:0:41
AGGACTACTAGGGTTTCTAATCCCGTTTGCTCCCCTGGCTTTCGCTCCTCAGCGTCAGTGTCGGTCCAGGATGCCGCCTTCGCCACCGGTGTTCCTCCCGATATCTACGCATTTCACCGCTACACCTGGAATTCCGCCTCCCTCTCCCGAACTCAACCCTTCCAGTATCAGACGGAGTTCCCCGGTTAAGCCGAGGGCTTTCACGTCTGACTTAGTTGGCCGCCTACGAGCCCTTTACGCCCAGTACTTCCGAACAACGCTTGCCCCGCCCTTGATCCCCCGGCTGCTGGCCCGTGGTGTG
+
C?@B@FGFG-CCF6C-EF<@FG<F@<EE@FDEEFGFGGGFEFF7BFG7FFFGC:@F@FGDCDCCFF+,:F,,,CFFGDF7FDG67?E+@C:4?EF<E<,4?F:FF?FG7@F7@?9EFFC74+8AEDF?C8=FE?FCG+FC,@D,,@D=6+6CCF98,,3,4CFFAAE;=;F,5:**4>CEAC,811=*2?DFDEG=**0::+1CC276=:@79:CF7@AF<5:**2.)29BG3??C27;EECC**<7*<:C5))1C*87*0).**3C):>C).*03+-)*,,12(1(0))(..,(/)0(,-
@M03506:14:000000000-AKVR1:1:1101:14062:7864 2:N:0:41
AGGACTACTCGGGTTTCTAATCCCGTTTGCTCCCCTGGCCTTCGTGCCTCAGCGTCAGGAACTGTCCAGAGACCCGCCTTCGCCACTGGTCTTCCTTACGATATCTACGCATTTCACCGCTACACCGTAAATTCCAGTCTCCTCTCCAGTCCTCAAGCACGGCAGTATCGAATGCAGTTTCGGAGTTAAGCCCCGATATTTCACACCCGACTTACCGCGCCGCCTACGCACCCTTTACGCCCAATTAATCCGAACAACGCTTGACACCTCTTCATTACCGTCGCGGCTTGCACAGAGTTCT
+
CCCCCGECGGGEGFGGGGFFGFFFGFFGE9FGA@CFFFGGGGGGFGGFFGFGGGGGCCCEGEFFFGGGAE@FDGF@F:7CGGGGCFFFFDGGDBEFFEFGGFGGGGGGFGFGGEF9FCCFGCGGGFGDFFFGGCEGFGGGGGGGFFGDFFFFGFGGG8,D8EEGGFCFGCFFF8D9,><CFC766@CCE;>,3@8**=EE79,DD6A>757)=+A,2CB5C))>C*5)CD5*<)5*-*./*:<FF++/<<CB5)))22)257)9*3+.0)**02<996**,((((,()-.-)942*9@<))
@M03506:14:000000000-AKVR1:1:1101:17600:7881 2:N:0:41
AGGACTACCCGGGTTTCTAATCCCGTTTGCTCCCCTGGCTTTCGCTCCTCAGCGTCAGTATCGGTCCAGGATGCCGCCTTCGCCACCGGTGCTCCTCCAGATATCTACGCATTTCACCGCTACACCTGGAATTCCGCATCCCTCTCCCGAACTCAAGCCATCCAGTATCAGACGCAGTTCCCCGGTTAAGCCGCGGGATTTCACGTCTGACTTAGTTGGCCACCTACGAACCCTTTACGCCCAGTAATTCCGAACAACGCTTGCCCCCCCCGTATTACCGCGGCTGCGGGCACGGAGTTAG
+
CCCCCGGGGGGGGGGGGGGGGGGGGGGGGGGGGGGGGGGGGGGGGGGGGGGGGGGDGGGGGGGDGGGGGGGGGGGGGGGGGGGGGGGGGGGGGGGGGGGGGGGGGGGGGGBFFGGGGGGGGDGGGGGGFF@FDFGFGDGGGGGGFFGGGG+@FGGGGGGGGGFGGFCCFGGGGGDGGGFFGGGGGGEDFGGGG*=:5:/C9CCEEFGGG+:+=FFGFCFGGGGGG4?@55>EG@@F>C>GC**1*<@*0AE?)7CGC?D:.)73<E5>=@D)0)2<+6=279(4(33)(<9(7:().73).
@M03506:14:000000000-AKVR1:1:1101:24306:7893 2:N:0:41
AGGACTACTCGGGTTTCTAATCCTGTTTGCTCCCCACGCTTTCGCACCTGAGCGTCAGTACCGAGCCAGATGGCCGCCTTCGCCACCGGTGTTCTTCCTAATATCTACGAATTTCACCTCTACACTAGGAATTCCGCCATCCTCTCTCGGACTCAAGCGTTCCCGTTTCAAAGGCAATTCTGGAGTTTAGCCCCAGGCTTTCACCTCTAACATGGAACACCGCCTACGTGACCTTTACGCCCAGTACTTCCGAACAACGCTACACCCCTTCCTATTTCCGCGGCTGCTGGCCGGCACTTAT
+
CCCCCGGGGGGGDGGGGGGGGGGGGGGGFGGGGGGFGGGGGGGGGGGGGGGGCGGGGGGCA<B@CEGFGGG,,<<CGG7EGDGGGGGGG>C:FFFEGGGGGFGGGGGGG>ABEGGFGF==FCFGGGFCFGGGG<,?CCFGFF@CA,>EEFGEEGGGG9BEB=@,@DFFDFFG,<,@;EC7EC,><DC,@CCE8CGEF>:FCDGG7,A97=C046@A884AD49*27A):*)*2;6+);3:875*;F++=;95>)9>7()205)*20?>80*)**2++)1*((((,34).)31)(())).))
@M03506:14:000000000-AKVR1:1:1101:21310:7936 2:N:0:41
AGGACTACCGGGGTTTCTAATCCCGTTTGCTCCCCTGGCCTTCGTGCCTCAGTGTCAGGAATTGCCCAGAGAGTCGCCTTCGCAACTGGTCTTCCTCACGATATCTACGCATTTCACTGCTACACCGTGAATTCCACTCTCCTCTACAATCCTCGAGCGATGCAGTATCCGACGCAATTTCGGGGTTGAGCCCCGAGATTTCACGTTAGACTTACACCGCCACCTACGCACCCTTTACGCCCAATTAATCCGAACAACGCTTGAGACCTCTGTTGTACCGCGGCTGCTGCCTCCCGTCGGG
+
CCCCCGGGGGGGGGGGGGGGGGGGGGGGGGGGGGGGGGGGGGGGGGGGGGGGGGGGGGGGFGGGGGGGGGGGGGGGGGGGGGGGGGGGGGGGGGGGGGGGEGGGGGGGGGGGGGGGGCFFGGGGGGGGGGGGGGGGG9FBFGGGGGGGGGFFFFGGGGGGGGGGGGGFGGGGGGGDGGGFGCGGGGGDFGGGFEC=CEFG?:>E@CFD57?FEGG778>EG5D77CFE=*=GDF:F2>BGGGGF7+0=7EGEDD:)9?CG@@397FCF+)*09*+2:<@*7113,4<?)=??F1(1))(((
@M03506:14:000000000-AKVR1:1:1101:22783:7958 2:N:0:41
AGGACTACTCGGGTTTCTAATCCCGTTCGCTCCCCTGGCTTTCGCGCCTCAGCGTCAGTGTCGGCCCAGCAACCCGCCTTCGCCGCAGGTGTTCCTCTTGATATTGACGCATTTCACCGCTACACCAAGAATTCCAGTTGCCCCTTCCGCACTCCAGCCGCACAGTATCAGTTGACCTTTCCGAGTTAATCTCGGAGATTTCACAACCGACGTGTGCTGGCCGGCTACTCGCCCTTTACCCCACGTAACTCCGCAGCAACCTTGCTCCCCCCCTATTACCGCGGCTGCTTGCACGGACTTT
+
CCCCCGGGFFCEGGEEFGGGGGGGG@AEEGGGGGGCD@FEGGGGDEGG:CCFGGGGGGEFGGEGGGGGGGGFGG7:@C=FF<FFDGGGG??FGFGGGGGFFGGG,5,C?FB=FFGGGGCEGCGGGGFGDFGGGCF9?FDFGDDGGGDF6BE+4<,4,<B@GDEDC3>>,33EFCGGGGF>><EGC*=@D,DCCCC*4*:,=FECACC**:<7:*<*;7+3<C)*)1)7+*7CC5<F)27++2*)17*)*239)5/)),**7<F**++)/87))9*<<)0+((,(-(,5)*)(0),/0.,))
@M03506:14:000000000-AKVR1:1:1101:23937:7962 2:N:0:41
AGGACTACCCGGGTTTCTAATCCCGTTTGCTCCCCTGGCTTTCGCTCCCTCAGCGTCAGTGTTGGTCCAGGATGCCGCCTTCGCCACCGGTGTTCCTCCAGATATCTACGCATTTCACCGCTACACCTGGAATTCCGCATCCCTCCCCCAATCTCAAGCCATCCAGTATCAGACGCAGTTCCCCGGTTAAGCCGAGGGATTTCACGTCTGACTTAGTTGGCCGCCTACGAGCCCTTTACGCCCAGTAAATCCTCACAACCCCTGCCCCCCCCGGATTCCCTCCGCTGCTGGCCCGGCTTTT
+
9CC8CGGGGGGGGGGGGGGGGGGGGGGGCFGGGGGGGFFGGGGEEGFGGGGFFGGFEFBFGGGFGGGGFGFGGGGGGGGGGGGGGGGGDFFFFGGGGGGFA?FCFGGGGGGCGGGFGGGGGG@FCFFF8F<AAFGGGGGGGGGGGGBCE@+@DGGAD,EFGGGGFGGFC:9;6DC>6>CAEFGF:>EC*,?FFC5CCG*A8CEGCC8EE3+CCF?EGCC+06):CD:AEG)29:4C>*9*:>DC5F+@?+CF*0:5><7*))8*/*28=DCB3)/*;)*0)(((,47B3)((),4)))(.)
@M03506:14:000000000-AKVR1:1:1101:18208:7988 2:N:0:41
AGGACTACTGGGGTTTCTAATCCTGTTTGATCCCCACGCTTTCGTGCCTCAGTGTCAATACATCCGTAGTAAGCTGCCTTCGCAATTGGTGTTCTATGTCATATCTAAGCATTTCACCGCTACATGACATATTCCGCTTACCTCCAGATAATTCAAGACCTATAGTATCAATGGCAGTTTCCGGGTTGAGCCCGGAGATTTCACCACTGACTTACAGACCCACCTACGCACCCTTTAAACCCAGTAAATCCGGATAACGCTTGCACCCTCCGTATTACCGCGGCTGCTGCCTCCCGTAGGG
+
CCCCCGGGGGGGGGGGGGGGGGGGGGGGGGGGGGGGGGGGGGGGGGGGGGGGGGGGGGGGGGGGGGGGGGGGGGGGGGGGGGGGGGGGGGGGGGGGGGGGGGGGGGGGGGGGGGGGGGGGGGGGGGGGGGGGGGFGGGGGGGGGGGGGGGGGGGDFGGGGGGGD8EDGGGFGGGGGGGGGGGEGGGGGGGGGGGGCEEGGGFFGGGGGFGGGCFGFGGFG5CGGGGFDG9AEGFFGEGFGG*76;CC8,2>>>>*>:7>EE3=D4CEE8>9:FCGGDFFD630;>;?6>F?<F:?757(4(
@M03506:14:000000000-AKVR1:1:1101:23114:7992 2:N:0:41
AGGACTACTCGGGTTTCTAATCCCGTTCGCTCCCCACACTTTCGCATCTGAGTGTCAGAAATGGCCCAGTAAGCTGCCTTCGCCATTGGTGTTCCTTTCGATATCTACGGATTTCACTCCTACACCGAAAGTTCCGCTTACCCCTGCCATTCTCTAGTTGTACAGTGTGAGCAACCGATCCGACGTTAGGCGTCGGGCTTTAATCGCTCACTTATACAACCACCTATAGTCGTCTTAGTCCCAGTGATTCCGGCATACGTTTGCACACTCCGGTTTACCGCCGCTGCGCGCCTGGGCGTAG
+
CCCCCGGGGGGGGFEGGGGGGGGGGGGGGGGGGGGGGGGGGGGEFGGEGGGGGGGGGGGGCGGGGGGGGGGGGGDGGGGGGGGG@EFFFGGGGFGGFGF@@CFCFGGGFE7CFG9<FFGFFFGGGGGGGCCFGGDGGEGGGGGGGFFGDFFGGGA>E,@EG8DCGGGFFGGDGFGGE6>8+:CC:+@E58FDE;*;EGG5,=:E7=*,/:7C?CE9+8/<93*1;*+;+2:773;3)+1+10;>0<+14+5/))))255CFF3CC6+)*02))/28+)*/,-,0((()(.42)((*)),((
@M03506:14:000000000-AKVR1:1:1101:18275:8014 2:N:0:41
AGGACTACTGGGGTTTCTAATCCCGTTTGCTCCCCTAGCTTTCGCGCCTCAGCGTCAATGCCGGTCCAGGATGCCGCCTTCGCCACCGGTGTTCCTCCAGATATCTACGCATTTCACCGCTACACCTGGAATTCCACATCCCTCTCCCGGATTCAAGCCCTTCAGTATCGGATGCCGTTCCCCGGTTAAGCCGGGGGAGTTCACGCCCGACTTAGAAGTCCGCCTACGCCCCCTTTACGCCCAGTAATTCTCAACCACCCTGGCCCCCCCCGTCTTACCGCCGCTGGCGCCCCGCGTTGGG
+
CCCCCGGGFCGGGGGGGGGGGGGGGGGGDFGGGGGGCGGGGGGGG:FGGGGGGGGGG7FFGGGGFGGGGGGGFGGGGGGGGGGGEGGGCFGGGGGGGG8FFGDFFGGGGC:E@FGFFGEGEEGGGGDGFDEGGGF,C3FFGGGGFGFFE78+@EDA;FD33;D:,D>CC+4++5@,@@CGG,9>CEE*<99>B**:8**2=+>EC5C*=>DGG7++07*37*9=*9<)>)):555C<C:88C>F4++*20+**/9*C<*:.))97887CE55>*;@+64*((((((()-)--)-(977(.-
@M03506:14:000000000-AKVR1:1:1101:20857:8018 2:N:0:41
AGGACTACTGGGGTTTCTAATCCCGTTTGCTCCCCTAGCTTTCGAGCTTCAGCGTCAGTATTGGGCCAGATGAGCGCCTTCGCCACCGGTGTTCCTCCTGATATCTACGCATTTCACCGCTACACCAGGAATTCCCTCATCCTCTCCCATACTCAAGCCCGGCAGTTTGGGATGCAGGTCCTCGGGTGAGCCGAGGGATTTCACATCCCACTTACCTGACCGCCTAGACTCCCTTTACGCCCAGTGATTCCGAACAACGCTTGCCCCCCCCGTGTTCCCCCGGCTGCTTGCCCGGAGTTAG
+
CCCCCGGGDGGGGGGGGGGGGGGGGGGGGGGGGGGGGGGGGGGGGGGGGGGGGGGGGGGGGGGGGGGGGGGGGGGGGGGGGGGGGGGGGFGFGGGGGGGGFGGGGGGGGGGGGGGGGGGGGGGGGGGFCBFGGGGGFGGGG9EGFGGGGFGGGGGFFGGGGDGGGFGGGGDGGGGGFGFFCEGDCEGGGFFG>>GGEGDFGGDFGGGGGGFFGCGC7C4<FC>CCDF=C7AFGF=FEG>E*C**22<@7<7657C358/:)5>G*3;78>C>>7:;+.?*-(-((410)9:(9(()0.:9.
@M03506:14:000000000-AKVR1:1:1101:18965:8022 2:N:0:41
AGGACTACCCGGGTTTCTAATCCCGTTTGCTCCCCTGGCTTTCGCTCCTCAGCGTCAATACCGGTCCAGGATGCCGCCTTCGCCACCGGTGTTCCTCCAGATATCTACGCATTTCACCGCTACACCTGGAATTCCGCATCCCTCTCCCGGCTTCAAGCCATCCAGTATCAGACGCAGTTCCCCGGTTAGGCCGAGGGATTTCACGTCTGACTTAGTGTGCCGCCTACGCGCCCTTTACGCCCACTACTTCCGAACAACGCCTGCCCCCCCCCTCTCCACGCCGCTGCGGGCCCTCTGCTCG
+
CCCCCGGGGGGGGGGGGGGGGG<FGGGGGGGGGGGGGGGGGGCFGFGGGGFGGGFGGGGGGGGGEGGGGGFFGGGDFGGGDGGGCEG7F@FFCFGGFFGFFG,,CDFGGGGGG9<<DFFGG:EGGGGGGGGGFFFGG:7FEFGF=FEGDG+@EGGGACDCF?BFFFCD:,,8DGD>E39:;,AC8484D,DFG=5?E7879F?EGG=7F++;+1;C++3C7<3C*C;>*957>@.7-0)*2CD**<<7?E+)077796C5)).**2C):.>)0*;**)02,(-9((20(.407((*)*))(
@M03506:14:000000000-AKVR1:1:1101:12500:8047 2:N:0:41
AGGACTACTCGGGTTTCTAATCCTGTTCGCTCCCCTAGCTTTCGCGCCTGAGCGTCAGGTAAGGCCCAGAGATCCGCCTTCGCCACCGGTGTTCCTCCCGATATCTGCGCATTTCACCGCTACACCAGGAATTCCGATCTCCCCTACCTACCTCTAGTCACGCAGTATCGGATGCAGGTCCGGGGTTGAGCCCCGGATTTTCACAGCCGACTTGCGTAACCGCCTACGCGCGCGTTACGCCCCACGAATCCGGCCAACGCTCGTCCCCTACGTCTTACCGCGTCCGCTGGCAAGTAGGTAG
+
CCCCCGGGGGGGGGGGGGGGGGGGFEGGGGGGGGGGGGGGGGGGGGGGGGGGGGGGGGGGGGGGGFGDGGGGGGGGGGGGGGGGGGGGGGGGGGGGGGGGGFGGGGGGGGGGGGGGGGGGGEGGGGFGGGDCFGGGGEGGGGGGGFGGGGGGGGGGFFGGGEGGGEAFGG>3@CGA734<@?>EGE=*8CG8:EGDCEGFFF@C+:C55<CD**AED<7CCCGGG:F>EC)/)))13CBEG5)*)*8)*28>3))17<DC>>>7*;55*<C)01**24:C2,(,(((.(0,(1(.***.))
@M03506:14:000000000-AKVR1:1:1101:9286:8050 2:N:0:41
AGGACTACCGGGGTTTCTAATCCCGTTTGCTCCCCTGGCTTCCGCTCCTCAGTGTCAGTGTTGGTCCAGGATGCCGCCTTCGCCACCGGTGTTCCTCCAGATATCTACGCATTTCACCGCTACACCTGGAATTCTGCATCCCTCTCCCGAATTCAAGCCATCCAGTATCGGACGCAGTTCCCAGGTTGAGCCTGGGGATTTCACGTCCGACTTAGTTGGCCGCCTACGAGCCCTTTACGCCCAGTAATTCCGAACACCGCTTGCCCCCCCCGTATCACCGCGGCTGCTCGCCAGGAGTTAG
+
9CCCCGGGGFDGGGEGGGGGGGAFFFGGGFGGGGGGGGCEFFFGGGGGEEGGGGGGGGGDFGEGFGGGGFDGGGGGGG7F=FGGGGGGGFGGGFFEF<,EEFFFGGAFGGGGCFGFGFGG7>FFGGFGGGFFGGGGGGGGGGGGGFEGG@+@>AFCAFDFAFEC?F9EF6EGE6CEEECGFG7FGGCFGFGGCC8DEGEG6C7CFGGGGGG55@+A@CFGGDC*>GF:798CFFFD9>>=C5*97C+8<FC?D>>/*-)20))9>F8585>5>);*<::5,,(,4(())09-)(-*))(.)
@M03506:14:000000000-AKVR1:1:1101:17115:8058 2:N:0:41
AGGACTACCGGGGTTTCTAATCCTGTTCGCTCCCCACGCTTTCGCTCCTCAGCGTCAGTTACTGCCCAGAGACCCGCCTTCGCCACCGGTGTTCCTCCTGATATCTGCGCATTCCACCGCTACACCAGGAATTCCAGTCTCCCCTGCAGTACTCCAGTCTGCCCGTATCGCCCGCACGCCCACAGTTGAGCTGTGAGTTTTCACGAACAACGCGACAAACCACCTACGAGCTCTTTACGCCCAGTAATGCCGGACAACGCTCCCACCCTACGTACTACCGCGGCTGCTGGCCCGTCGTTGG
+
CCCCCGGGGGGGGGGGGGGGGGGGGGGGGGGGGGGGGGGGGGGGGGGGGGGGGGGGGGGGGGGGGGGGGGGGGGGGGGGGGGGGCGGGGGGGGGGGGGGGGGGGGGDGEGGGCFCAFGGGGGGGFF+AFBFCFFFGGGG9BEFGGGGFDGFFEEGGGGGCFFGFCCCBGEGFGGG8C5EGG*A5E>7,CCF@CC<7CFD?98,BE*CG5FGGGCEGDG4F</*:>4?):73*<6*2)2);2:*19+0*++0.))>CC?)75B>FCCC>*07>)0*;<<;*-((-(31))0(,)34*.03((
@M03506:14:000000000-AKVR1:1:1101:15958:8071 2:N:0:41
AGGACTACTCGGGTTTCTAATCCCGTTTGCTCCCCTGGCTTTCGCTCCTCAGCGTCAGTATCGGTCCAGGATGCCGCCTTCGCCACCGGTGTTCCTCCAGATATCTACGCATTTCACCGCTACACCTGGAATTCCGCATCCCTCTCCCGAACTCAAGCCATCCAGTATCAGACGCAGTTCCCCGGTTAAGCCGAGGGATTTCACGTATGACTTAGTTGGCCGCCTACGCGCCCTTTACGCCCAGTAATTCCGAACAACGCTTGCCCCCCCCGTCTTACCGCGGCCGCTTCCTCCCGTAGGA
+
CCCCCGGGGGGGGGGGGGGGGGGGGGGGGGAEGGGGGGGGGGGGGEGGCEGGGGGGGGGGDFGGGGGFGGFGDGFGGGGGGGGGGGGGGGGGGGGGGGFGFDFFFGGGFGEGGGGGGGDGGFD9FGGGGGFGGGGGGEEGGGGGGGGGGE7CEGGG?FGC>DGGGGG;DCEBFEGGGCGGGFFEGGGCE9DGDEEGG5CFC8,>C=6,=F:;ECFFFG4?*1CCDDFF537=CD?44C>*:7<*20A?9CFFF3)>4.)::3)19+;>5@GD0*2;+.9:4(,--((0(0))12-)08(()
@M03506:14:000000000-AKVR1:1:1101:4682:8080 2:N:0:41
AGGACTACTCGGGTTTCTAATCCCGTTTGCTCCCCTGGCTTTCGCGCCTCAGCGTCAGTGTCAGCCCAGCAACCCGTCTTCACCTCAGGTGTTCCTCTTGATATCTACGCATTTCACCGCTACACCAAGAATTCCGATTGCCCCTTCTGCACTCTAGCATGACAGTTTCACTTGGCCGTTCCGAGTTAAGCCCGGAGATTTCACAAGTGACTTGTCACCCCCCCTACGCGCCCTTTACGCCCATTAACTCCGAACACCCCTTGGTCCCTACGTATTACCGCTGCTGCTGGCACGTAGTTAG
+
CCCC8FEG<ECGGGEGFGDDGGGGGGGGGGFG8FGGGGGFFGGGE+@FGEFGGDGGGGEEGGGGGGGGGGGGGEEGGFGGGGFCEFDFF?EE?FGGGGGGGGGGGCGGGGGGDGGEGGGGGGGFCFF8FC8E;AEFFCC@FGGGGGEGGG9FBDA=BDDGDEG,@DCADCFGGFCGDEGEDDG6CD:@7,=D:@B8*;6EC9A7:97C,5DF@*>A++*4)):*9C:>C))/78.0)2=8:*/*29E6:FC:@)/>54)/7>F40<07<*9@5990+.9:((((,)./5908=135)0)))
@M03506:14:000000000-AKVR1:1:1101:16876:8091 2:N:0:41
AGGACTACTCGGGTTTCTAATCCCGTTCGCTCCCCTAGCTTTCGCGCCTCAGCGTCAGTGTCGGCCCAGCAACCCGCCTTCGCCGCAGGTGTTCCTCTTGATATCTACGCATTTCACCGCTACACCAAGAATTCCAGTTGCCCCTTCCGCACTCTAGCCGCACAGTATCAGTTGACCTTTCCGAGTTAAGCTCGGAGATTTCACAACCGACTTGTGCTGGCCGCCTACGCGCCCTTTACGCCCAGTAACTCCGAACAACGCTTGCCCCCCCCGTCTTACCGCTGCTGCTGCCACGGAGTTT
+
CCCCCGGGGGGGGGGGGGGGGGGGGGGGGGGGGGGGGGGGGGGGGGGGGGGGGGGGGGGGGGGDGGGGGGGGGGGGGGGGGGGGGGEGGGGGGGGGGGGGGGCGGGGGGGDGGGGFGGDGGCGGGGGGG?EGGGGGGGGGGGGGFGGG8C7CCDGF,DDCGCGGGG;@EGGGF;FFGGGGFGGE*>CFG9D;FGD5576:9:@FC6EGD<D5C*A6:C+=DG8CDG)<*7>7C>@C?C?*;:<D*<+00209>@*)).9=))0*9+3.:757)9*/1)1??B(,4),/./).),(9))-()
@M03506:14:000000000-AKVR1:1:1101:12692:8091 2:N:0:41
AGGACTACCCGGGTTTCTAATCCCGTTCGCTCCCCTAGCTTTCGCGCCTCAGCGTCAGTGTCAGCCCAGCAACCCGCCTTCGCCGCAGGTGTTCCTCTCGATATCTACGCATTTCACCGCTACACCGAGAATTCCAGTTGCCCCTTCTGCACTCTAGCCCCGCAGTATCGGCTGACCTTTCCGGGTTAAGCCCGGAGATTTCACAGTCGACTTGCGGTGGCCGCCTACGCGCCCTTTACGCCCAGTAAATCCGAACACCGCCCGCTCCCCCCGTATTACCGCGGCGGCTGGGACGGAGTTT
+
CCCCCGGGGGGGGGGGGGGGGGGGGGGGDGGGGGGGGGGGGGGGGGGGGGGGGGGGGGGGGGFGGGGGGGGGGGGGGGGGGGGGGGGGGGGGGGGFGGGGFFGGGGGGGGEGGGG9FGGGGDGGGGGDGDCGFGGGGGGGGGGGFGGGCFDFGGGFCG3:EGGGGEDGGGGGGGCGGFFGGGGGDGGGFCGGGGGCE=<9<DC@CEGC5CGG*;FE3DEDFF<EG3B:5CEC)75582=E8=D3/+39ECFF5)*))(97D>))/?CDGBDFBD8FGA?9(,,((((81.0().3/)0,4)
@M03506:14:000000000-AKVR1:1:1101:3732:8095 2:N:0:41
AGGACTACTGGGGTTTCTAATCCCGTTTGCTCCCCTGGCTTTCGCGCCTCAGCGTCAGTGTCAGCCCAGCAACCCGTCTTCACCTCAGGTGTTCCTCTTGATATCTACGCATTTCACCGCTACACCAAGAATTCCGATTGCCCCTTCTGCACTCTAGCATGACAGTTTCACTTGGCCGTTCCGTGTTAAGCCCGGAGATTTCACAAGTGACTGGTCAAGCCGCCTACGCTCCCTTTACGCCCAGCAAACCCGAACAACGCTTGGTCCCTCCGTCTTACCTGGGCCGCTGGTCCTCAGTTTG
+
CCCCCGGGGGGGGGGGGGGGGGDFGFFGGGGGGGGGC@EG8EFGGGDFGGGFGGGGGGFGGFGGGGGDGGGFGGGGGGG@FEFFGGGGGGGGCFGFGGGGFGGGCFGGGGE@FFGGGEEGGGE@GGFCA8EFGGCGEFFGGGGGGGGGFG9D@F9;BFGFGGDADFCCF8EGCFG?EGGGG8@,3@DC:EGB:8E*:7,@AE7@CG>@F7@9,3DAE*9C37:CDDF45*:CGF4C773*:=***;:8**83555/9,)2775*2++0<)/)0*;@+-)+-,1019()27()0--2//.))
@M03506:14:000000000-AKVR1:1:1101:5022:8102 2:N:0:41
AGGACTACTGGGGTTTCTAATCCCGTTTGCTCCCCTAGCTTTCGCGCCTCAGCGTCAATGCCGGTCCAGGATGCCGCCTTCGCCACCGGTGTTCCTCCAGATATCTACGCATTTCACCGCTACACCTGGAATTCCACATCCCTCTCCCGGATTCAAGCCTTTCAGTATCGGACGCAGTTCCTCGGTTAAGCCGAGGGATTTCACGTCCGACTTAGAAGGCCGCCTACGCGCCCTTTACGCCCAGTAATTCCGAACAACGCTTGCCCCCCCCGTATTACCGCGGCTGCTGCCTCCCGTCGGG
+
CCCCCGGGGGGGGGGGGGGGGGGGGFGGGGGGGGGGGGGGGFFGGEGGGGGGGGGGGGGGGGGGGGGGGGFGCGGGGGGGGCFGGGGEDGGGGGGGFGGGGGGGGFGGGGGGGCGGGGGEGGGGGGFGGGGFGGGGGCDGGFFF?=8FGE7CCFGGGGGGGFFGDCGGGGEGGG>CEGGGGFGCGEGE;FGFGGCGECFFFGGGGGG5*:CDDFGGCC45FDGGDCFFED3C9:?FA*7C?E570:A=FFCF:7DG407CD@F<6EGBC>DDFCC<A)@5(737(4(9)1(,68397)(,(
@M03506:14:000000000-AKVR1:1:1101:21449:8121 2:N:0:41
AGGCTACTGGGGTTTCTAATCCCGTTCGCTCCCCACGCTTTCGTACCTCAGCGTCAGAACAAGCTCAGCGGCCTGATTTCTCCTTCGGCATTCCGCTCGATATCAACGCATTTCACCACTCCACCTATCGTTCCGACCGCCCCTACTTGTCTCAAGACGCGCGGTTCGACGTGCCGTTCCTTAGTTGAGCTGAGGGCTTTCACACTACGCCCGCGCGCCATCTTACGCACCCTCTACGCCTCGTGACGCCGTTTAACGTCCGACTTCTCTTTTTTCCCGTGCCCGCTCTCCCCTGGTCAGT
+
-A-6@CCF-EFE@FGGGGGGGDFFFFFBFFGGGGGCEFEE@FCGC,@FGEFGGGGCE9@E<8ED,6,C@F+CFDG?GGGG9CDF6F@EECFFG9<,?+C7FCEGGCF7F:CFGG95<9FGGGCGGD8C<=B8EF4@CCEGGGGG+@DE,,@EFE,3,:8+@7E>;*>>,=B**8*=:CEC,,4+52+++>9:+3;CCCC6;:C+3*3AC38)*78CD<):*0*37>55*9)1*.)0)1)1*29/*+/)***)0)**0(01)8)))*3*000**9823,)*((.30(,)(1(.)((*0*)..
@M03506:14:000000000-AKVR1:1:1101:14251:8156 2:N:0:41
AGGACTACTCGGGTATCTAATCCCGTTTGCTCCCCTGGCTTTCGCTCATCAGTGTCAGTGTTGGTCCAGGACGCCGCCTTCGCCACCGGTGTTCCTCCAGATATCTACGCATTTCACCGCTACACCTGGAATTCCGCGTCCCTCTCCCAAACTCAAGCCATCCAGTATCAGACGCAGTTCCCCGGTTAAGCCGAGGGATTTCACGTCTGACTTAGTTGGCCACCTCCGAGCCCTTTACGCCCAGTAATTCCTACACACGGTTCCCCCTCCCGTATTACCCCGGCCGGCGGCCCGGAGTTCG
+
CCCCCFGGGGGGGGGGGGGGGGFGGGGGGGGGGGGGGGGGGGGGC:C@FGGGFFGGGGGGGGGGGGGGGGGGGGGGGGGGGGGGGGGGGEGGGFEFGGGGFGGGGGGFEGGGGGGGGGGGGGGEFGGGGGGGGGGGGGGGFGGG,8DGG,DGGGGGFGGGAFCFGCA;:C9FFDEEGGGGGCCEGECDCFGGGCEGD5CE?D,>CFFC57CC+:+C>:/=CCGFG*25=5>GGFFGFCDGD:5>F?+*3:9*****24)*7>)6*8?)*8*)0)0+:<F+83(((,(.()((0499><(--
@M03506:14:000000000-AKVR1:1:1101:4324:8185 2:N:0:41
AGGACTACTCGGGTTTCTAATCCCGTTTGCTCCCCTGGCTTTCGCGCCTCAGCGTCAATACCGGTCCAGGATGCCGCCTTCGCCACCGGTGTTCCTCCAGATATCTACGCATTTCACCGCTACACCTGGAATTCCGCATCCCTCTCCCGGATTCAAGCCTGCCAGTATCGGACGCAGTTCCCGGGTTGAGCCCGGGGATTTCACGTTCGACTTAGCGGGCCGCCTACGCGCCCTTTACGCCCAGTAATTCCGAACACCGCTCGCCCCCTCTGCATTCCCCCCGCTGCCGGCACAGAGCTAG
+
CCCCCGGGGGGGGGGGGGGGGGFGGGGGGGGGGGGGGGGGGGGGGGGGGGGGGGGGGGGGGGGGGGGGGGGFGGGGGGGGGGGGGGGGGGGGGGGGGGGGGGGGGGGGGGGGGGGGGGGGGGGGGGGGGFGFFEGGGGGGGGGGGGGGGEGCGGGGGGGGGGGGDCGGAEEGGGG8EE@FFGDEGGE5C,:FF5EGGC=CC7CGGFFFEGCG7C7?C9>GDDD=*97<C<3575;7)7)1::*9*0+/::CFE:<>*4)*8)09DGGF*5C?**<<+)/*((-4(2(),7(()(.0)).).
@M03506:14:000000000-AKVR1:1:1101:5514:8188 2:N:0:41
AGGACTACAGGGGTTTCTAATCCTGTTTGATCCCCACGCTTTCGTGCCTCAGTGTCAATACATCCGTAGTAAGCTGCCTTCGCAATTGGTGTTCTATGTCATATCTAAGCATTTCACCGCTACATGACATATTCCGCTTACCTCCAGATAATTCAAGACCTATAGTATCAATGGCAGTTTCCGGGTTGAGCCCGGAGATTTCACCACTGACTTACAGACCCACCTACGCACCCTTTAAACCCAGTAAATCCGGATAACGCTTGCACCCTCCGTCTTACCGCGGCTGCTGCCTCCCGGAGGC
+
CCCCCGGGGGGGGGGGGGGGGGGGGGGGGGGGGGGGGGGGGGGGGFGGGGGGGGGGGGGGGGGGGGGGGGGGGGGGGGGGGGGGGGGGGGGGGGGGGGGFFEFFGGGGGGGGGGGGGGGGGGGGGGGGGGGGGFGGGEEEGGGGGGGFGGGGGGGGGGGGGGGGGGGFE;FGG8FCCFGGGGGGGGGG88D@DEG>++DFA?:C<CFGGGGGD7A3*+@A>FGCGFFFGGDEGFFDFCFFF=CFFFGFGGGFFB:DG<DGB3)>FFGD*8C5=*2::>7*-(26((1))9(,042)))40(
@M03506:14:000000000-AKVR1:1:1101:14314:8193 2:N:0:41
AGGACTACCCGGGTTTCTAATCCCGTCTGCTCCCCTGGCTTTCGCGCACTCAGCGTCAGTGTCAGCCTAGCAACCCGCCTTCGCCTCAGGTGTTCCTCTTGATATCTACGCATTTCACCGCTACACCAAGAATTCCGCTCGCCCTTTCTGCACTCTAGCACTGCAGTATCACTTCGCCGTTCTGATTTAAGCTCAGAGATTCACCAAGTGATTTACCGCCCCCCCTCCGCGCCCTTTACGCCCAGAAACCCCGCACAACTCTCGACCCTCACGCATTACCGCGCCTGCTGGCCCTTAGTGC
+
CCCCCGGGDGGGGFGGGGGGGGGGGGCG@GGGGGGCCFGGGGGGGGGG@FF@,@@688@CEFGCFGGF,FCCCFG@CF@ECE,B:FG,B,<<F,C@,ACAFC,5,9?AE<:BFFEEEAFE+@CG9A=+4,E?F<FEF+@+38>EE8>FD;DF82,666@,3@,,,@ED,:;F7;,++@@C8?FFF;D:D,2?2>,D2=,=A+,,>C,,,4++421>71/*:))21C):53.CD)<5:*8*:C)****0**2).)191./+**)1**28*)*05**;/)*+(2439(,<4)(()((*)*.)-
@M03506:14:000000000-AKVR1:1:1101:20281:8228 2:N:0:41
AGGACTACACGGGTTTCTAATCCCGTTTGCTCCCCTGGCTTTCGCTCATCAGTGTCAGTGTTGGCCCAGGACGCCGCCTTCGCCACCGGTGTTCCTCCAGATATCTACGCATTTCACCGCTACACCTGGAATTCCGCGTCCCTCTCCCAAACTCAAGCCATCCAGTACCAGACGCAGTTCCCCGGTTAAGCCGAGGGATTTCACGTCTGACTTAGTTGGCCACCTACGAGCCCTTTACGCCCAGTAATTCCTAACAACGCTTGCCCCCCCCGTATTACCCCGGCGGCTGGCACGGAGTTCG
+
CCCCCGGG-FGGGGGGGGGGGGGGGGGGGGGGGGGGGGGGGGGGGGGGGGGGGGGGGGGGGGDGGGGGGGGGGGGGGGEGGGGGGGGGGFGGGGGGGGGGFGGGGGFGGGGGGGGGGGGGGDGGGGFFGG?FGGGGGEGGGGFGGGGGGCFFFGGGGGGGGGGGGGGGGFGCGGG:EGGGGGGGGEGC9DFGG5CECGG?CGGGGFGGFDCDEFGCFGFGGGGG<7AD=5:EFFFCAFDEGED4>97BEF?****6CBGG:>FGFFG5EDGE>)8+06/+46(,43402<1.=<93<7:)-
@M03506:14:000000000-AKVR1:1:1101:6620:8232 2:N:0:41
AGGACTACCCGGGTTTCTAATCCTGTTCGCTTCCCACGCTTTCGCTCCTCAGCGTCAGTATCGGCCCAGAGACCCGCCTTCGCCACCGGTGTTCCTCCTGATATCTGCGCATTTCACCGCTACACCAGGAATTCCAGTCTCCCCTACCGAACTCTAGTCTGCCCGTATCGACTGCAGGCCCGAGGTTAAGCCTCGGGTTTTCACAGTCGACGCGACCAACCGCCTCCGAGCTCTTTCCGCCCAATAATTCCGGACAACGCTCGCACCCCACGCATTACCGCGTCTGCTCGCACGTCGTTCT
+
CCCCCGGGGGGGGGGGGGGGGFFGGGGGGGGGGGGGGGGGGGGGGEGGGGGGGGGGGGGGGGGGGGGGFGGGGGGEGGGEFGGGGGGGGGGGGGGGGGGGFGFGGGGGGGGGGGGFGGGCGGGGGGGFG:=FFGGFDFFFGGGGGDFEG788FGGGDGGGGGGG6:C8DEFGGGF9FCGGGC?EGGG79CFGFGEDG7C*::CFFGFF=3CDGD*2)95CC)9E5*07157/<?FG)*0/8C7**<96C7F?3>DDF<9C@BED3:E:*8>)))8*<>F*3(-(-,66)070;((1.7(((
@M03506:14:000000000-AKVR1:1:1101:10158:8255 2:N:0:41
AGGACTACTAGGGTTTCTAATCCCGTTTGCTCCCCTGGCTTTCGCTCCTCAGCGTCAATATCGGTCCAGGATGCCGCCTTCGCCACCGGTGTTCCTCCAGATATCTACGCATTTCACCGCTACACCTGGAATTCCGCATCCCTCTCCCGAATCCAAGCCATCCAGTATCGGACGCAGTTCCCCAGTTAAGCTGAGGGATTTCACGTCCGACTTAGTTGGCCGCCTACGAGCCCTTTACGCCCAGTAATTCCGAACAACGCTTACCCCCCCCGTATTCCCGCGGCTGCTGGCCCAGAGTTAT
+
CCCCCGGGGGGGGGGGGGGGGGGGGGGGGGGGGGGGGGGGGGGGGFGGGGGGGGGGGGGGGGGEGGGGGGGGGGGGGGGGGGGGGGGGGGGGGGGGGGGGEGFFGGGGGGGGGGGGGGGGGGGGGGGGGCFFGGGGGDGGGGGGGGGGCEEGGGGGGFG8EGGGGGADFGEDGGGGGGGGFGF>8FGGCGGGFCDFGDFGGGFEF85CE<)/A7E@D:AFFGDC<*=E5CDGGFFGAGFDCGDC6C9@79<F)7DCF0DC:)09DGG3?:D)09;C+:F=90(4(4:4:)((0((*014))
@M03506:14:000000000-AKVR1:1:1101:20800:8261 2:N:0:41
AGGACTACCCGGGTTTCTAATCCCGTTTGCTCCCCTGGCTTTCGCTCCTCAGCGTCAGTATCGGCCCAGTAGCCCGCCTTCGCCTCAGGTGTTCCTCCCGATATCTACGCATTTCACCGCTACACCGGGAATTCCAGCTACCTCTTCCGTACTCCAGTCCTGCAGTATCAGCCGACCCTCCGGGGTTGAGCCCCGGGCCTTCACCGCTGACTTACAAGCCCGCCTACGCGCCCTTTACGCCCAATAATTCCGCACAACGCTTTCCACCTACGTACTACCGCGGCTGCTGGCACGTCATTCG
+
CCCCCGGGGGGGGFCCFFG9FFGCCGGDFFFGGEGFF8FGGGGGG,EFGFF<CFGFECFFDG7FGGGFEFFFFGCFFDCBFDGGGECEFGFGGGGFFGGC,@C:FGDGEF=+FFG?FFGGC:CCFF=CECDFGGGCDDCCFGC99DEG>,@E?FDG8=?EGGGG6<;7E:,<?6C>>>AFGGG>EEGGCB8EFG:85E*2>6+0+11/=);+:DF7C*)27C):<*7>E)):9>)04>)AECCC4<<*39<9.7CDC45:>))2*+<;*0>)7**23<@*,(,-((-/)91(9(.*).)).
@M03506:14:000000000-AKVR1:1:1101:25050:8261 2:N:0:41
AGGACTACCCGGGTTTCTAATCCCGTTTGCTCCCCTGGCTTTCGCGCCTCAGCGTCAGTATCGGCCCAGTAGCCCGCCTTCGCCTCAGGTGTTCCTCCCGATATCTACGCATTTCACCACTACACCGGGAATTCCATCTTCCTCTGATGACCTCAAGTTCGGTAGTATTGAACGACCCCTCCCAGTTGAGCCGGGAGATTCCACATCCAACTTGCCGAACCGCCTGCACCCGCTTTACGCCCAGTAAATCCGGACAACGCTTGCCTCCTCCGTTTTAACCAGGCTGCTTGCACTGAGTTAG
+
CCCCCGGGGGGGGGGGGGGGGGGGGGGGGGGGGGGGGGGGFGGGGGGGGGGGGGEFGGGFFGGGGGGGGFFGGGGGGGGGFGGG=FGGGD@F7F<,AFGG7F7FGGFGFDGBFEF,FA<DF@FGGG@BFF7FFGGG?AFFGAFFFCD,,=EF9==8EFB==@>8>FG;:DFFG6>EEB1585A,5D,:7DEF5*::CCCC,=;FG,<ECFGF<7>@GC8EGGDGC*.7+*0:<>>F9:3C*7***3A82A87))))18CE5)0*C+<:8520.>88+)*+)((-.2())/4)=)5*)92).
@M03506:14:000000000-AKVR1:1:1101:3079:8272 2:N:0:41
AGGACTACTGGGGTTTCTAATCCTGTTTGCTCCCCACGCTTTCGCACCTCAGCGTCAATACCAGTCCAGTGAGCCGCCTTCGCCACTGGTGTTCTTCCGAATATCTACGAATTTCACCTCTACACTCGGAATTCCACTCACCTCTCCTGGATTCAAGCGGTGCAGTCTTAAAGGCAGTTCTGGAGTTGAGCTCCAGGCTTTCACCTCTAACTTACAACGCCGCCTACGTTCTCTTTACGCCCAGTAATTCCGAATACCGCTATCTCCCTCCGTATTCCCCCGCATGCTGGCCCGGCTTTCG
+
CCCCCFGGG9FGGGGGGGGGGGGGGGGGFGGGGGGFGGGGGGGGGGGGGFGGGGGGGGFGGGC8EGGFGGFGGGGGGGGGGGGGGGGGGGGGGGGGGGGGCFCDGGGGFEGFFGEAFGGGGFGFG,AFE>BGFGFCFFC:FGFGGGGGG,8D@9EF,EE+@+>DFFGFFFGEAFC,1D=DF8E,8DG77,@;F8,,,@FF8CFFC?AEDFGC7;E,835EGDDGD<66C8A*;FFCCC5C5>3C8C++<C@;5)1*+/*:57)2*<@?8;D:0>8<+6**((((-(,9<)0()(()).5)(
@M03506:14:000000000-AKVR1:1:1101:6762:8276 2:N:0:41
AGGACTACTGGGGTTTCTAATCCCGTTTGCTCCCCTGGCCTTCGTGTCTCAGCGTCAGGAACTGTCCAGAGACCCGCCTTCGCCACTGGTCTTCCTTACGATATCTACGCATTTCACCGCTACACCGTAAATTCCAGTCTCCTCTCCAGTCCTCAAGCACCGCAGTATCAAATGCAGTTTCGGAGTTAAGCCCCGAGATTTCACACCTGACTTACGGCGCCGCCTACACACCCTTTACGCCCAATGAATCCGAACAACGCTTGGGACCTCTGTATTACCGCGGCTGCTGCCTCCCGTAGAG
+
CCCCCGGGGGGGGGGGGGGGGGGGGGGGGGGGGGGGGGGGGGGGGGGGFGGGGGGGGGGGGGGGGGGGGGGGGGGGGGGGGGGGGGGGGGGGGGGGGGGGFGGGGGGGGGGGGGGGGGGGGGGFGGGGGGGGGGGGGGGGGGGGGGGGGEDFGGGGFGFGGGGGGGFGGGGGGGFGGGGGFGGGGGGFGFGCFGDCEECFGGGGGGGGGFGGEFGFGGBGD<DC>7FFG6AGGFF6EFDGGG<DC6@4++CDB:DGG?DG:77DF5*7;9*997CE7<7*((3417?F,634:<895)(26
@M03506:14:000000000-AKVR1:1:1101:6986:8278 2:N:0:41
AGGACTACCCGGGTTTCTAATCCTGTTTGCTCCCCTAGCTTTCGTGCCTCAGCGTCAGTTGTGGTCCAGTGAGCCGCTTTCGCCACAGGTGTTCCTTCCGATATCTACGCATTTCACCGCTACACCGGAAATTCCACTCACCTCTCCCACACTCTAGTCCGGTAGTTTCTCGTGCAGACTTCAAGTTGAGCCTGAAGATTTCACACAAGACTTACCAAACCGCCTACGCACCCTTTCCGCCCAATAATTCCGAACAACGCTTCCCCCCCTCGTATTCCCGCGGCCGCTGGCACAGTCTTTG
+
CCCCCGGGGGGGGGGGGGDGGGAFFGGGGGGGGFGGGGGGGGGGGGGG<FGFGGGGGGGGGGG>FGGGGGGGGDFGGGGGGGDGGGGGGGGGGGGGGGGGGEGGGGGGGGGFGGGGGCCD=FGCFFGGG7FGGGFFGGGCDG9D9DGGGFCGEGFGGCGGDEGGC6@EGDGDGGEFGCCGGGGGFD,5A8CFGFF6E9F,@@A?7<7FCFFF:FGF:F6:CDC:*:FB=D5CDFA7)+)3;7:7C6E6:9CA557C*3)*7@3CFCE>E)9)0*03+-6/470((,()()-(9(32/*))-
@M03506:14:000000000-AKVR1:1:1101:20396:8281 2:N:0:41
AGGACTACTGGGGTTTCTAATCCTGTTTGCTACCCACGCTTTCGCTCCTCAGCGTCAGTTTCGGCCCAGAGCAGCGCCTTCGCCACCGGTGTTCCTCCTAATATCTGCGCATTTCACCGCTACACTAGGAATTCCCTGCTCCCCTACCGAACTCAAGTCAGAGCAGTATCGAGTGGCGGCCCTGGGTTAAGCCCAGAGTTTTCACACCCGACTTACTCAACCGCCTACGACCCCTTTACGCCCAATAAACCCGGACAACTCTTGGTTCCTACTGGTCACCGCGGCACCTGGAACGTCGTTG
+
CCCCCGGGGGGGGGGGGGGGGGGGGGGGGGGGGGGGGGGGGGGGGGGGGGGGGGFGGGGGGGGGGGGGGGGGGGGGGGGGGGGGGGGGGEFGGGGGGGGGGGGFGGGGGGGGGGGGGGGGGGGGGDFGGBFGGGGGFDFCFGFGGFGG6C8EFGGGGGGGGGGFD8EGGGGGGFGGGGGG*41,@CGEGG9<EG5=,=9B@8CC79?CCD)95D+>+;6<CF37D*=?*1)//0<<:77CGEDD3:8?F+0))7)/5(5+***27<*98=C9**++266F0>,3(((0()((),(1)0441
@M03506:14:000000000-AKVR1:1:1101:22131:8300 2:N:0:41
AGGACTACTCGGGTTTCTAATCCTGTTTGCTCCCCACGCTTTCGCGCCTCAGCGTCAGTAATGGGCCAGTGAGTCGCCTTCGCCACTGGTGTTCTTCCGAATATCTACGAATTTCACCTCTACACTCGGAGTTCCACTCACCTCTCCCATACTCAAGACAGCCAGTATCAAAGGCAATTCCAGGGCTGAGCCCTGGGCTTTCACCCCTTACTTAACTGTCCGCCTAAGCGCCCTTTACGCCCAGTAATTCCGAGCAACGCTATCCCCCCTCGTCCTCCCGCGGGTTCTGCCTCCCCTCGGG
+
CCCCCGGGGGGGGFGGGGGGGGGGGGGGGGGGGGGGGGGGGGGGGGGGGGGGGGFGGGGGGGGGGGGGGGGGGGGGGGGGGGGGGGGGGGGFGGGGGGFCGGDFCGDGGG8FGGGGGGAFGDGGF<FGEEGGFGGGGGGGGGCFGGGGGGGGADEG@FFGFGGGGGFFEFDFGGGGGGGGFFF86+@E,:DFGGG5DF>EGFCFF,@C,*9+=CFGGGFFGDDGGG))4):?95A*)2):?ECCGC7A9?<8.0C3*5/5)7)99CFF577@:**2+(8*,(((-(.*-*5)/,,*))(((
@M03506:14:000000000-AKVR1:1:1101:10997:8306 2:N:0:41
AGGACTACTGGGGTTTCTAATCCTGTTTGCTCCCCACGCTTTCGTGCCTGAGCGTCAGTGTTGGCCCAGGGGGCTGCCTTCGCCATCGGTGTTCCTCCGCATCTCTACGCATTTCACTGCTACACGCGGAATTCCACCCCCCTCTGCCACACTCAAGCCCGCCAGTTTCAAATGCAGTTCCCAGGTTGAGCCCGGGGCTTTCACATCTGACTTAACGAACCGCCCGCGCCCGCTTTACTCCCAGTAATTCCGATTAACGCCCGCACCCTACGTATTACCGCGGCTGCTGGCACGTAGTTAG
+
CCCCCGGGGGGGGGGGGGGGGGGGGGGGGGGGGGGGGGGGGGGGGGGGGGGGGGGGGGGGGGGGGGGGGGGGGGGGGGGGGGGGGGGGGGGGGGGGGGGGGGGGGGGGGGDGCFGGGGGGGGGGGGGGGGCFDCGFG<CFFGDEGGGFFGCEFFGFFGGGGGGDEGFFGGGGGFFGG9<>F??F=BE68CFFGGGG5=:C>7+>C7=7++CG?C9CCCFGGGGCGGF>D)):<)7C4F*9<FF69+<F?CCF>7CDDBGD)5>G38ED8;GF>FF?C<B/4(41((-/)0((1:255.6).
@M03506:14:000000000-AKVR1:1:1101:3497:8312 2:N:0:41
AGGACTACTCGGGTTTCTAATCCCGTTTGCTCCCCTGGCTTTCGCGCCTCAGCGTCAGTATCGGCCCAGTAGCCCGCCTTCGCCTCAGGTGTTCCTCCCGATATCTACGCATTTCACCGCTACACCGGGAATTCCAGCTACCTCTTCCGTACTCTAGCTCGCCAGTATCGGTCGACTCTCCGGGGTTGAGCCCCGGGCTTTCACAACCGACTTAGCAAGCCGCCTACGCGCCCTTTACGCCCAATAATCCCTCACAACGCTGCCCCCCTACGTATAACCCCGGCTGCTGCCAACTCCTCAG
+
CCCCCGGGGGGGEFGGGGGGGGGGGGGGGGGGGGGGGGGGGFFEGGGGGGGGGGGGGGFGGGGGGGGGGFFFGGGEGGGCFGGG@FGGGAFEGGG?EGGGGDDFFFEFGGGE@FGGGGDEGDGGGGGGEGGGFGFCD@FFCGFGFGGGGGGG3==FB9,@BCEGG,@,@CC<>?GG7C,>E;;8C8*=A,B,;EGEEG5=9FEFCEGE5DD):D7AGC):</9C/555E7BED))94D5;5CG*5+<@+28))0>FC?77.))**2*.*)95)22+3.7*3(,1(42),/.))((0)*().
@M03506:14:000000000-AKVR1:1:1101:14185:8348 2:N:0:41
AGGACTACTGGGGTTTCTAATCCCGTTTGCTCCCCTAGCTTTCGCGCCTCAGCGTCAGTGTTGGCCCAGCTACCCGCCTTCGCCGCAGGTGTTCCTCCGTATATCTACGCATTTCACCGCTACACACGGAATTCCAGTAGCCTCTTCCACACTCTAGCTTAACAGTATCGAACGACCCTTCCAGGTTAAGCCTGGAGCTTTCACGCCCGACTTGAAAAGCCGCCTACGCGCCCTTTACGCCCAGTAATCCCGAACAACGCTTGCCCCCCCCGTATTACCGCGGCTCCTGGCACGGAATTCG
+
CCCCCGGGGGGGGGGGGGGGGGGGGFGGGGGGGGGGGGGGGGGGGGGGGGGGGGGGGGGGGGGGGGGGGGGGGGGGGGGGGGGGGGGGGGGGGGGFGGGGGGGFGGGGGGGGGGGAFGGGGGGGGGGGGGGGFFGGGGFDFFDFFGGGGGGGGGGGGGGCFFGGGGGGGGGGFGGGGDEGGGAFGGGCC,EEBFF6,44<ADEE>CFECGDDGGFC7+)1;3DEC3))285C5<)*.07*?EDD69@?+<<;))97D<3:)07<FGGE=3DE01*0+6=59;(41(-6,/8(/,())..:,
@M03506:14:000000000-AKVR1:1:1101:8983:8356 2:N:0:41
AGGACTACCCGGGTTTCTAATCCTGTTTGCTCCCCACGCTGTCGCGCCTCAGTGTCAGCAACTGCCCAGCAGGCCGCCTTCGCCACCGGTGTTCTTCCGGATCTCTACGCATTCCACCGCTACACCCGGAACTCCGCCTGCCTCTACAGTGCTCCAGCCTCGCAGTATTCATGGCCGACGCGGGGTTGAGCCCCGCGCTTTCACCACGAACTGACCAGGCCACCTCCGCGCCCTTCACGCCCAACGATTCCGGACAACGCCCGCACCCCCCGTATTCCCGCGGCTGCTGCCTCCCGTCGGG
+
CCCCCGGGGGGGGGGGGGGGGGGGGGGGGGGGGGGGGGGGGGGGGGGGEGGGGGGGGGGGGGGGGGGGGGGGGGGGGGGGGGGGGGGGGGGGEGGGGGGGGGGGGGGGGGGGGGGGGGGGG7F<FGGGCFGGGFGGGGGFGGGGGFGGGFFFGGFFFGGCG7BEEG;DAFGFGFDFEGG>GGGGCEGGGGCGGGGGCC5A5>9CC9FEE9DGG7CC<<@CD7FFG*)7E<3C5)5*.0):C57D**2./+<<B3))/4>E3>DD)?*8*793))2A+:F5;((44286)*3)<:(1))-(,
@M03506:14:000000000-AKVR1:1:1101:5419:8388 2:N:0:41
AGGACTACTGGGGTTTCTAATCCCGTTCGCTCCCCTAGCTTTCGCGCCTCAGCGTCAGTGTCGGCCCAGCAACCCGCCTTCGCCGCAGGTGTTCCTCTTGATATCTACGCATTTCACCGCTACACCAAGAATTCCAGTTGCCCCTTCCGCACTCTAGCCCCGCAGTATCAGTTGACCTTTCCGAGTTAAGCTCGGCGATTTCACGACTGACTTGCGGAGGCCGCCTACGCGCCCTTTCAGCCCAGTAAACCCGAACAACGCTTGTCCCCCCGTATTACCGCGTCTCCTGGCACGGAGTTAG
+
CCCCCGGGGGGGGGGGGGGGGGFGGGFGGGGFGGGGGGGGGGGGGGGGGGGGGGGGGGGGGGGGGGGGGGGGGGGGGGGDGGGGGGGGGGGGGGGAFGGGFEGGGGGGGGGGGGGGFF:FDEEFGGGDDF,F;DCDAFGFFFGGGGFGDGEG>FGGAFCDCEGGEGGFG:C=FF9EFGGDFFG5EGGGGFF9CEE*8*?F=7;CFGG*=CGG?77=DC<*9C<EGG3.1)75C;DC?7*+3**7CCEFC+;5557DC1C*7:792+01:)/8)9*0+697,4((-,)9:6?:??().)().
@M03506:14:000000000-AKVR1:1:1101:4091:8401 2:N:0:41
AGGACTACTCGGGTTTCTAATCCTGTTTGATCCCCACGCTTTCGCACCTGAGCGTCAGTATTGGGCCAGGAAGCTGCCTTCGCCATTGGTGTTCCTTCCGATATCTACGCATTTCACCGCTACACCGGAAATTCCGCTTCCCTCTCCCATACTCTAGCCGGGCAGTATCGAATGCAGTTCCCAGGTTAAGCCCAGGTCCTTCACATCCGACTTATCCGACCACCTACGTCCGCTTTACGCCCAGTAATTCCGATTAACGCTCGCACCCTCCGTATTACCCCGGCTCCTGCCTCCCCAAGTC
+
C8CCCGGGGGGGGGGG@FGFGGGGAFGGF<CFF,CFGGG7FCGGG:FGGGGFGEGGDGGGGF<CE8FFGCFCFGGFCECC@CCE>GF9EF@EGFGGGGGE7:EGEFFGDDGDGGGCFFEEEFEGGFEG7EFFGGGGGGGDF@FCDEF88D8DFGGGGGGEE6CCEGG,@++@F,;;,@=AEDC3*6ECG998D5D82<9C>+9E@@E??GDD5:,<:8?53):5*6=>:*)15:)84@:8?CD*9F+97+2755**:41:)055)1:5*7C57**0+-*<(31-2(,))).)/3(/)0()-
@M03506:14:000000000-AKVR1:1:1101:10837:8405 2:N:0:41
AGGACTACTCGGGTTTCTAATCCCGTTTGCTCCCCACGCTTTCGCGCCTCAGCGTCAGTTCCGGTCCAGTGAGCCGCCTTCGCCACTGGTGTTCCTCCCAATATCTACGCATTTCGCCGCTACACTGGGAATTCCACTCACCTCTCCCGGACTCAAGTCAAGCAGTTTGAAAGGCAGTCCCTCGGTTGAGCCGAGGGATTTCACCTTCCACTTGCACGACCGCCTACGCGCCCTTTACGCCCAATAATTCCGAATAACGCTTGCCCCCTCTGTATTACCGCGGCCGCCGCCTCCCGTAGGA
+
CCCCCGGGGGGGGGGGGGGGGGGGGGGGGGGGGGGGGGGGGGGGGGGGGGGGGGGGGGGGGGGGGGGGGGGGGGGGGGGGGGGGGGGGGGGGGGGGGGGGGGGGGGGGGGGGGGGGGGGGGEGGGGGGGGGGGGGGGGGDFGGGGGGGGG7CGGGGGGGGGGGFGGGGGGGGGGGFGFGGGFGEEEGE6EGGGGGGEEGGGGGGGFGGGG>FGFF9CFBEGGDGDDF3E53EC5566F>EGGGDF?FFCFGF>B53:<CE:BFFGGGD*776@7C?+6@*4179((2)(7,(7:8D40(-)
@M03506:14:000000000-AKVR1:1:1101:24499:8411 2:N:0:41
AGGACTACTGGGGTTTCTAATCCCGTTTGCTCCCCTGGCTTTCGCGCCTCAGCGTCAGTAGAGATCCAGTGCGCCGCTTTCGCCTCCGGCGTTCCTTCCAATATCAACGCATTTCACCGCTCCACTGGAAGTTCCGCACACCCCTATCTCCCTCGAGACGAACAGTATCAGAGGCACTTCTACAGTTAAGCTGCAGGATTTCACCCCTGACTTGTCCGACCGCCTACGCGCCCTTTAAGCCCAGTGATTCCGAACAACGTTAGGACAGTCCGTCTGTCCGCGGCTGCTCGTCCCAGTATGG
+
CCCCCGGGGGGGCCFCEFGGGGGGGGGGGGFGGFGGGCCGGGGGGCEDGGGGCFGF@FGGGGGGGG@DFGGGGGGGGGGGGGG:BFGG7FEGGFF9FGEFGFFAEFFGGG>FGGGGGFGGE@>FFGGGGGFGGFGGGCFGGEGG?GFGCADGGFEEE@EGGGGGGGCFGFGG,:BC>?FGG?F,DCF:;<FF68C6,4,,,4;C9CC55CFDFFG+;C55):DCDC?)/C:5/7)2)?BG<C5FFG+9:+<)5)/)7:DC5)747+*7E/2)09;80)0*(4099>6))),-.-)09*-6,
@M03506:14:000000000-AKVR1:1:1101:10729:8435 2:N:0:41
AGGACTACTGGGGTTTCTAATCCCGTTTGCTCCCCTAGCTTTCGCGCCTCAGCGTCAATGCCGGTCCAGGATGCCGCCTTCGCCACCGGTGTTCCTCCAGATATCTACGCATTTCACCGCTACACCTGGAATTCCACATCCCTCTCCCGGATTCAAGCCTTTCAGTATCGGACGCAGTTCCTCGGTTAAGCCGAGGGATTTCACGTCCGACTTAGAAGGCCGCCTACGCGCCCTTTACGCCCAGTAATTCCGAACAACGCTTGCCCCCCCCGTACTACCGCCGCTGCTGCCACGTAGTTAG
+
CCCCCGGGGGGGGGGGGGGGGGGGGFGGGGGGGGGGGGGGGGGGGGGGGGGGGGGGGDG9FGGGGGGGGGGGGGGGGGGGGGGGGGFGGGGGGGGGGGGFGFGGGGGFGEDF@F9,@EEEFFGGGGGGGCFGGFFGGGFGFGFF@FGGEGDEEGGGGGFGCCFFGGC,ECCECE8EGE<D;2:>>CGG;EGGGGGEGGGGFGGG5:EGD<5C5CEFC7)/*2C55*<)29>GC747ADBGEC7CF++/2<E).7<)5(/:)5>DFGGEE>3;.5*2+)712(3((3(94*4:FF(*)).).
@M03506:14:000000000-AKVR1:1:1101:15484:8438 2:N:0:41
AGGACTACACGGGTTTCTAATCCCGTTTGCTCCCCTGGCTTTCGCGCACCAGCGTCAGTGTCAGCCCAGCAACCCGTCTTCACCTCAGGTGTTCCTCTTGATATCTACGCATTTCACCGCTACACCAAGAATTCCGATTGCCCCTTCTGCACTCTAGCATGTCAGTTTCACTTGGCCGTTCTGGGTTAAGCCCAGAGATTTCACAAGTGACTTGACAAGCCGCCTACGCGCCCTTTACGCCCAGTAAATCCGAACAACGCTTGGTCCCTACGTATTACCCCGGCTGCTGCCTCCCGTCGGG
+
CCCCCGGGGGGGGGGGGGGGGGGGGGGGGGGGGGGGGGGGGGGGGGGGGGGGGGGGGGGGGGGGGGGGGGGGGGGGGGGGGGGGCGFFGGGGGGGGGGGGGGGGGGGGGGGGGGGGGGGGGGGGGGGFGGGGGGGGGGGFGGGGGGGGGGGGGGGGGGGGGGGGAFFGGGGGGGDGGEGGFGGGGGGGCFDFGGCGGGGGFGGGGGGGGFGFEFFGGGF5FGDGD<FFGC3CCDAC>GEDCE3DC7EFGFGB35))9:CC:>@D2+<:975)09CF+61+420019<@?487F:?D5546,
@M03506:14:000000000-AKVR1:1:1101:8952:8444 2:N:0:41
AGGACTACTCGGGTTTCTAATCCCGTTCGCTACCCTAGCTTTCGTGCCTCAGCGTCAGAAGAGACCCAGTGAGCCGCTTTCGCCACGGGTGTTCCTTAGGATATCAACGCATTTCACCGCTCCACCCTAAGTTCCGCTCACCTCTATCTCCCTCGAGCACGGTAGTTTTGGGCGCAGTTCCTCGGTTGAGCCGAGGGATTTCACACCCAACTTTCCGCGCCGCCTACGCACCCTTTAAGCCCAGTAATTCCGAATAACGTTTGTGTGGTTCGTCTTACCGCGGCTGCTTCCTCCCGTAGGG
+
CCCCCGGGGGGGGGGGGGGGGGGGGGGGGGGGGGGGGGGGGGGGGGGGGGGGGGGGGGGGGGGGGGGGGGGGGGGGGGGGGGGGGGGGGGGGGGGGGGGGGGGGGGGGGGGGGGGGGGGGGGGGGGGGGGGGGGGGGECFGGGGGGGGFGGGGGGGGGGGGGGFDGGGGGGGGGGGGGGGCCFGGGGGGGGGGGDGGEFGFFGGGGGGGFGFFGGGDGDGGGGECCFFG7DDGF<CD7@G3A77CEFFGGGF5D<F><D7F).0*;:3C:77DCC5+64:;9(,,((/)*.)04(/0)(34
@M03506:14:000000000-AKVR1:1:1101:19691:8450 2:N:0:41
AGGACTACTCGGGTTTCTAATCCCGTTTGCTCCCCTAGCTTTCGCGCCTCAGCGTCAGTATTGGGCCAGATGAGCGCTTTCGCCACCGGTGTTCCTCCTGATATCTACGCATTTCACCGCTACACCAGGAATTCCCTCATCCTCTCCCATACTCAAGCCAAGCAGTTTGGGATGCAGGTCCTCGGGTAAGCCGAGGCGTTTCACATTCCACTTACTTGACCGCCTACCCGCCCTTTCCGCCCAGTGATTCCGAAACACCCTTGCTCCCCCCGTCTTCTCGCTGCTGCTTGCACGGGTCCCT
+
CCCCCFGGGGGGGEGGGGGGGGGGGGGGGGGGDGGGGGGGGGGEGBFGGGCCFGGGGGFGGG,@FFGCGGGGGFFGGGGGGGGGGGGGGFGGGGGGGGFDFGCGGFFFGGGGGGGGGGGGG:FFGGGGFGFGGGFGGGGGGFFGGGGFGGFGDC=DFG68EC68D,;EDE>CEEFFFGFFFFGDEEFCCGGGGGD5C7*4=D,9,=CGD787=FCFGCAEF<9551;)=7>C<3;6)2.;CC***++*<<CF35)/56**)057*+<>C@D))**/0)/*-4(().)))*()961)))(()
@M03506:14:000000000-AKVR1:1:1101:15719:8469 2:N:0:41
AGGACTACTAGGGTTTCTAATCCCGTTCGCTCCCCTAGCTTTCGCGCCTCAGCGTCAGTGTCGGCCCAGCAACCCGCCTTCGCCGCAGGTGTTCCCCTCGCTATCTACGCATTTCACCGCTACACCGAGAATTCCAGTTGCCCCTTCCGCCCTCCAGCCAGACAGTATCCCTTGACCTTTCCGTGTTACCCCCGGCGATTTCCCAAGTGTCTTGTTTTGCCGCTCATCCGCCCTTTCCCCCCATTTAACCCGAACACCCCTTCGCCCCCCTCGTTCCCTGCGGTGACGGTCCAGGCTTGTC
+
CCCCC<,CCFG8<;E-;CF,CF<E7FFF@EFGGGGCGGGGGGFGCCFGGGFEE@@:C79,EFGCBFECCFCFGGGDG+FCE7BF>=:F:EFGGGF5EFCC++4?AF<A<FC:FGC5FA?C+++EFGGD7@C?CFF93C;,@FFGG,,6+@+++A+>>E>,,,@,<<,3@,,7,,DCEGCF9?>44>FF,6?CEC*4=*=787+5>65CC++3=+>;5*0+:)7*))**3*0:)))2)2*2:*)*2+<*3</)0)))*-/*)0)**8CBDE)))1:**,*+(((,(())(0,,9),/))(,-
@M03506:14:000000000-AKVR1:1:1101:8073:8474 2:N:0:41
AGGACTACTCGGGTTTCTAATCCCGTTTGCTCCCCTGGCTTTCGCTCCTCAGCGTCAGTGTCGGTCCAGGATGCCGCCTTCGCCACCGGTGTTCCTCCAGATATCTACGCATTTCACCGCTACACCTGGAATTCCGCATCCCTCTCCCGAACTCAAGCCATCCAGTATCGGACGCAGTTCCCCGGTTAAGCCGAGGGATTTCACGTCCGACTTAGTTGGCCGCCTACGAGCCCTTTACGCCCAATAATTCCGAACAACGCCTCCCCCCCCCGTATTACCGCGGCCGCCGGCCGGGAGTTAG
+
CCCCCGGGGGGGGFGGGGGGGGGGGGGFGGGGGGGGGGGGGGGGGGGGGGGGGGGGGGGGGGGGGGGGGGGGFGGGGGEDFGGGDGGGGGGGGDFCFGGGGGGGGGGGGGEECFGGGGEGCBGGGGGGF:FGGGFGGDFGGGGG8EGG8EGEEFFGFGGGGGDDGG9>E:>FGE>8E8BFGFGEE>CE7;DFGEEEEGFG9:1CCEF=C3DC*+>CFG4AG)):7*?@D35=F5F<)2.;CED**++9:?+95>D)*4)/.))19:C3CDG:))*+26F*(3,2((4)()-4)2(/)0()-
@M03506:14:000000000-AKVR1:1:1101:5009:8483 2:N:0:41
AGGACTACAAGGGTTTCTAATCCTGTTTGCTCCCCACGCTTTCGTGCATGAGCGTCAGTGTTGGCCCAGGAGGCTGCCTTCGCCATCGGTATTCCTCCACATATCTACGCATTTCACCGCTACACGTGGAATTCTACCACCCTCTGCCACACTCCAGCTCCGTAGTTTCAAACGCCATTCCCAGGTTAAGCCCGGGGATTTCACGTCTGACTTGCGAAGCCGCCTGCGCACGCTTTACGCCCAGTAATTCCGATTAACGCTCGCCCCCTACGTATTACCGCGGCGGCTGGCACGTAGTTCG
+
CCCCCGGGGGGGGGGGGGGGGGGGGGGGGGGGGGGGGGGGGGGGGGGGGGGGGGGGGGGGGG8FGFGEGGCEGFGGGGGGGGGGGDGGGGGGGGGGGGGGGGGFGGGGGGGGGGGGGFEGGGGGGGGGDEGGGGGGGFGG@EGGGGGGGGCGGGGGFGCCFEG,8=DAGGGFFDEEEGCFGFGFFF,@A;FG6EGGGDGGCFGGGGGGGGGGFCFGGDEDF5DCDDF3E<DGGD:C<>5;/:D529+6++29)./974CGFFFG3CE:E3DEFGF8F4BGF,39((,0(043*24*))6),
@M03506:14:000000000-AKVR1:1:1101:15502:8488 2:N:0:41
AGGACTACTAGGGTTTCTAATCCCGTTCGCTCCCCTAGCTTTCGCGCTTCAGCGTCAGTGTCGGCCCAGCAACCCGCCTTCGCCGCAGGTGTTCCTCTTGATATCTACGCATTTCACCGCTACACCAAGAATTCCGATTGCCCCTTCCACACTCTAGCACTGCAGTATCACTTGGCCGTTCTGAGTTAAGCTAAGAGATTTCACAAGTGACGTACCGCGCCGCCTACGCGCCCTTTACGCCCAGTAAATCCGAACAACGCTTGGTCCCTACGTATTACGGCGGCTGCTGTCACGTAGTTAG
+
CCCCCGGGDGGGGGGGGGFGGGGGGGGGCFGGGGCFGCFFGGGGDDGGGGGGGGGGGGGGGGGGGGGGGGEDGFGGGGGGGGGGGGGGGGGGGGGGGGGGGGGGGGDGGGEE7EGGGFGGECFFFGF8E8AFFFFFG7F7FGFGCGGGFFFG88AF,@9E>7EGFFGCCD;BDA8FGCEG:F7,3@EFAEC,,5,,,4>=,:D=F?,:98+*4**45C5*7)>/>DF3ECEGGF?G9F58C5D*72<7<CC:D)9<*,)/)57*:<?>C6>>77<0+)01,(,3(,8:812-8:(*)0)-)
@M03506:14:000000000-AKVR1:1:1101:16376:8505 2:N:0:41
AGGACTACTCGGGTTTCTAATCCCGTTTGCTCCCCTGGCTTTCGCTCCTCAGTGTCAGTGTTGGTCCAGGACGCCGCCTTCGCCACCGGTGTTCCTCCAGATATCTACGCATTTCACCGCTACACCTGGAATTCCACGTCCCTCTCCCAAACTCAAGCCATCCAGTATCAGACGCAGTTCCCCGGCTAAGCCGAGGGATTTCACGTCTGACTTAGTTGGCCACCTACGAGCCCTTTACGCCCACGAATTCCGAACAACGCTTGCCCCCCCCGTTCGCCCGCCGCTGCCTGCCCGGAGTTAC
+
@<B<CGGEEGE@@;C@EF@9FG,CCG@EFFF@FCGG@@EGFCFECG<CFGGAEE,FEEEF@C@8FGGAFC@FEGGGGG:CD<CB@FE7F=C?FAC<F<,AA9?F9AAFEG7?+CEFAECF+@FEFA<,ED,E,CFGG:=FF89FFGFGCC>DEGFG9,D=7@8E97,7@3;=<3BE7ECFA@,:**@1,;,?EGGC=*,41:CC:EF=5=88=+<E+3)02*:=C6A5**:>>;A*););//**1*/0*<+<3.9591):)0<*9A*7C>D50*0**(0*,(-1,-(0)*((02(1)0())
@M03506:14:000000000-AKVR1:1:1101:3803:8512 2:N:0:41
AGGACTACTGGGGTTTCTAATCCCGTTCGCTCCCCTGGCTTTCGTGTCTCAGCGTCAGCACACCCCCAGCAGACTGTTTTCACCGTCGGCGTTCCAAGCGATATCTACGCATTTCACCGCTCCACCGCTTGTTCCGTCTGCCCCTAGGTGGCTCAAGATCGCCAGTATGCCCAGCAGTTCCACCGTTGAGCGGTGGGATTTCACAAGACACTTAACGACCCGCCTACACACGCTTTAAGCCCCGTGATTCCGCCTCACGCTCGGCACCTCTTTCTTACCGCTGCTCCTGGCCCAGCTTTAC
+
CCCCCGGGGGGGGGGGGGGGGGGGGGGGGGGGGGGGGGGGGGGGGGGGGGGGGGGGGGGGGGGGGGGGGGGFGGGGGGGGGGGGGGGGGGGGGEGFAGGGDGGGGFGGGGDGCGGFGGGG@FGGGGGGG7>>DFGGCDFFFGGGGGGCE9=EEGGF?EGFGGEEGGGGGGGGD,3:7DFGFEE>:EECGFCCCE5CE,>FGC9<F6/?GGGGG7@FDDDED3)578A)A07/7>>D<*=C6E*97E55:EFFFED*7(*/).0)5*:5*>C*/0<9@6?E>(113)4))0(,88:*/*..)
@M03506:14:000000000-AKVR1:1:1101:10841:8515 2:N:0:41
AGGACTACTCGGGTTTCTAATCCCGTTCGCTCCCCTGGCTTTCGCGCCTCAGCGTCAGAAATGGTCCAGCACCCCGCCTTCGCCACCGGAGTTCCTAGCGATATCAACGCTTTTCACCGCTCCACCGCTAGTTCCAGATGCCCCTACCACCCTCGAGGCCACCAGTCTCCGGGGCACTTCTCCAGTTAAGCTGGAGGATTTCACCTCGGACTTGGTTGCCCGCCTACGCGCCCTTTAAGCCCTTTGCTTCCGCACACCGTTCGCACGGTGCGTCTTACCCGCGCCTGTGGCCACACTCGTC
+
CCCCCGCFEGGGGFGEGGGGGGGGEFGFCF@CCGGGGFGGGGG@FEEGGGGFFF@FFG9FCFGGFFEFGG@DF,@@CFEDGFGGGGGGGGGEFGGG9EGGGECEG9?ECFGGGGFGGGG74FGFGGGGGECGGCF9AF=FFDFGG6EGF,>C:F>EC+CFFGGGCF,;E,**4*B**6,4,1=,82,119,?,,=CG5FCFG+>C6CE5)913:EGGGAFG*)/7*70>57CG)7*6D4@65***<+0<<+))07<*(11.5.7C=*8*))0.)2/+.)+((-0(((/))(,)((*00((-
@M03506:14:000000000-AKVR1:1:1101:27590:8548 2:N:0:41
AGGACTATTCGGGATTTTAATCCGGTTCGCTCCCCACGCTTTCGCTTCTCAGCGTCAGGAAAGGCCAAGAGAGCCGCCTTCGCCACTGGTTTTCCTCTCGATATTTACGCATATCCCCACTACAACGGGAATTCCACCCTCCCCTACCTCCCACAAGTCCTCCAGTATCCAAGGACCTCTCCCAGTTGAGCCGGGAGCCTTTACCCTATACGTAGCAGATCCCCGCTACACCCTCTACGCCCATGCAATTCGGAACAAGCTCGCCCCCTACGTCTTCACCCGGCCTCTCGCCGGTAGTTAG
+
CBCCCFG-6CEFC6@E--CFF<FE66@BCCE@BC,,@+@,,C,6,,,8,,,,@CC,B@CCE,:CC,,:CC<CB,C+6+,8CCCF@:8<EC,,:,<FF,,8,E?+,ABF77+4+:@,:+4+,4,55:+4=4>,,7?F9,++3@++63D=DFGG,,6,3767,@@D,3@DCFC,,3@,*,@E?:6,3@,,,,4,**1*1*;=,*11<,,,00=*,2;*:7)+2*2/))))1*;*:))2)7)?*7***0<*0+30)0*1*(**/))))**0*055@*28+)1<((((,(()(0-()(())/)).
@M03506:14:000000000-AKVR1:1:1101:10090:8557 2:N:0:41
AGGACTACTAGGGTTTCTAATCCCGTTCGCTCCCCTAGCTTTCGCGCTTCAGCGTCAGTGTCGGCCCAGCAACCCGCCTTCGCCGCAGGTGTTCCTCTCGATATCTACGCATTTCACCGCTACACCGAGAATTCCAGTTGCCCCTTCCGCCCTCTAGCCAAACAGTATCACTTGACCGTTCCGAGTTAAGCCCGGAGATTTCACAAGTGACTTGTTCGGCCGCCTACGCGCCCTTTACGCCCAGTAAAGCCGAACACCCCTTGCCCCCCCCCCTTTCCCCCGGCTGCTGGCCCGCGGTCAG
+
CCCCCGGGGGGGGGGGGGGFGGFGFGGGGGGGGGGGGGGGGGGGGGGGGGGGGGGGGGGGGGGGGGGGFGGGGGGGGGGGGGGGGGGGGGGGEGGGGFGG<FGGGGEGFGGG@FGGGGEGGGGGGGG:F@FEGGGGGFGCFGGFGGGGGG+CEF,DFGG66?FEGGGCFFGGGCGFF8>8:EGDEGGF:>CFFG5:EG,=5;FGGCFGC>C+=CECFDDEDGGEDC:)5)777).9):7CGG*9C7</02;53553*4):<>5*08CEGFG37);+<)1*(((-(((0))368;().0((,
@M03506:14:000000000-AKVR1:1:1101:21409:8559 2:N:0:41
AGGACTACTGGGGTTTCTAATCCCGTTTGCTCCCCTGGCCTTCGTGCCTCAGTGTCAGGAACTGTCCAGAGACCCGCCTTCGCCACTGGTCTTCCTTACGATCTCTACGCATTTCACTGCTACCCCGTAAATTCCAGTCTCCTCTCCAGTCCTCAATCACCGCAGTATGGATTGCAGTTTCGGAGTTATGCTCCGACATTTCACACCCCACTTACCGCGCCCCCTTCGCACCCTTTCCCCCCAATGAATCCGAACAACCCTTGGGACCTCTGTATTACCTCGGCCGCTGGCCCCGCGTTGG
+
CCC<CGGGG@FGEEEGGGGGGDGGCFGGCFGGGGGGG?FGGGGFF<FGFGGGFEGGFGFGDFGGGGGG,CCFG@E7FE:CEDFGBFEA@FEGGGGGG9F<?FGFGGAFGE,BFFG9BEDGGDF,AD@FC7<F9A;E99EEFEFGFGGF8FGGFF8=,7>EGEC8+63EA@F,6=9G,@,3>=>+3BF8,8>;;D88++8CF<,@:9AEG*@7C+;,3;5?D48:?*86C*=5CFF*)2*3*:8*5<<1+<C))09<50*A5))*11;5*9*)/*++3-6+5,,8(,()(0(()(4))0(((
@M03506:14:000000000-AKVR1:1:1101:24022:8565 2:N:0:41
AGGACTACCGGGGTTTCTAATCCCGTTTGCTCCCCTGGCTTTCGCACCTCAGCGTCAGTAATCCACCAGTGCACCGCTTTCGCCGCCGGAGTTCCTCCCGATATCACCGCATTTCACCGCTCCACCGGGAATTCCATGCACCCCTTGGATCCTCAAGCACCGCACTACTGGGCGCTGTTCCCCGGTTGGGCCGGGGGACTTCCCACCCCACTTACGTCGCCGCCTACGTCCGCCTTATGCCCTGTGAGTCCGCCCCACCCGCCCCACCTTCGCCTTACCCCCGCGTCTGGCCCTACGTTCC
+
CCCCCGGGDGGGGGCGFFGAC<EGGEFEEGGGGGGGFGFGGGFGGG@7,C@FEGGC,BFGEEGGCF,EC@FCFGECFGEFFE@FFGGC:F+BBBFFGGGG+>BFGB,BCC+BFG9?EE+@7FG8DF@CEB:8:,@9DBF9C:CEGGGG?AEF><@:,<:D8EEG*;>E?9D,:CG*:461BFFE*3*>E>8FC=8*:**00:+*+::E**99:*<8<C)1>)>E<*7B=*0*/.)*,0*+<?*5*++*2<+5))/1*1*/.0)97/852)9))1:*+(9+1(49(36.()3()((*8<:((
@M03506:14:000000000-AKVR1:1:1101:12408:8568 2:N:0:41
AGGACTACCCGGGTTTCTAATCCCTTTTGCTCCCCTAGCCTTCGAGCCTCAGCGTCAGATGTTGTCCAGTGACTCGCCTTCGCCACGAGTGTTCCTCTCGATATCCGCGCATTTCACTGCTACACCGAGAATTCCAGTCACCTCTCCAACCCTCAAGCAAGGCAGTATCGGATGCAGTTCCGGGGTTGAGCCCCGGGATTTCACATCTGACTTACCATGCCGCCTACGCTCCCTTTACGCCCAGTGATTCCGAACCACGCTCGGGCCCTTCGTTTTACCGCGGCGGCTGTCACGCAGTTAT
+
CCCCCGGG-FGGGGGGGGGGGGGGGGGGGGFGGGGGGGGGGGGGGGGGGGGGGGGGGGGGGGGGGGGGGGGGGFGGGGGGGGGGGGGGGGFFGGGEGGGGGGGEGGGGGGGGGFGGGGGGGGGGGGGGGGGGGGGGGGGGFGGGGGEFFGGGGGGDGGGCGFGDEFDFGCGFEEGGCFCEGDGGGGGGGGGGGGDDE5=CFCGGCFGG,=@FGFGG+:6EFGDDCDF3=*8C*;;*)CDGEED479+=?99)5)>3C:DG>B:75*85/74<;2/:+5?7((43((372).)91(9)0).)
@M03506:14:000000000-AKVR1:1:1101:6039:8581 2:N:0:41
AGGACTACTCGGGTATCTAATCCCGTTTGCTCCCCTGGCTTTCGCTCCTCAGCGTCAGTCGTGGTCCAGGATGCCGCCTTCGCCACCGGTGTTCCTCCAGATATCTACGCATTTCACCGCTACACCTGGAATTCCGCATCCCACTCCCACACTCAAGCCATCCAGTATCAGACGCAGTTCCCCGGTTAAGCCGAGGGATTTAACGGCTGACTTAGTTGGCAGCCTACGAGCCCTTTACGCCCAGGCATTCCGAACAACGCTTGCCCCCCCGGATTACCGCGGCTGCTGGCACGAAGTTAGC
+
CCCCCGGGGGGGGGGGGGGGGGFGGFGFFGGGCFGGGGGGGEFGGFGGGFGGCEFGGGGGGGGG@FGCEFFFGGFGGFCEGGGGGGGGGGGEGFGFGGGGFGGGDGFGGGGGGGGGGGGGGGGGGGFDGGEFGGGGGDEEGEGGFDFDGGGGFGGGGGGGGGGGGFDAFGCGGGEGG:CFGGGGG:CGGGGGGGDGD56C?+4>E*:*1CF>F+9+@CF6CCDGDDFF5C>5CF462735:=D<**;)<CC@DEC3<17*.5.9CG*8C)7)7*A?:2756>(-3:7F(88,7((/7?2))
@M03506:14:000000000-AKVR1:1:1101:27859:8586 2:N:0:41
AGGACTACTGGGGTTTCTAATCCCGTTTGCTCCCCTGGCCTTCGTGCCTCAGTGTCAGGAACTGTCCAGAGACCCGCCTTCGCCACTGGTCTTCCTTACGATCTCTACGCATTTCACTGCTACACCGTAAATTCCAGTCTCCTCTCCAGTCCTCAAGCACCGCAGTATCAAATGCAGTTTCGGAGTTAAGCCCCGAGATTTCACACCTGACTTACGACGCCACCTACGCACCCTTTCCGCCCAATGAACCCGAACACACCTTGGAACCTCTGTCTGTCCGCGCGCGTGGGCCCAGCGTTAG
+
CCCCCGGGGGGGGGGGGGGGGFFEEGGFGFGGGGGGGGGDFGGGG@FFGGFGGGGGGGGFFGGGFGGGDFGGGGGGDGG>FGGGGGGGGFFGGGGGFGGFGGGFGGGGGGC7FGGGG9FFGFGGFCFFG+A<EAEFFGGFEFGF,@89DEGGGGG?E?FDG>ECEGDFGGCC,=ADG>E8@=8++@8=,E9FG++@@CGCFGGFGF*,,;>+@8DF499CC5:568;55555*0;>)?>E5=*>C??@+*3)2:)9*(*/009**3<<87*)9*<++)0*(-(((4()()((0-.*).(2(
@M03506:14:000000000-AKVR1:1:1101:12766:8592 2:N:0:41
AGGACTACTGGGGTTTCTAATCCCGTTTGCTCCCCTAGCTTTCGCTCACTCAGCGTCAATGCCGGTCCAGGATGCCGCCTTCGCCACCGGTATTCCTCCAGATATCTACGCATTTCACCGCTACACCTGGAATTCTGCATCCCTCTCCCGGATTCAAGCCATCCAGTATCGGATGCAGTTCCCAGGTTAAGCCTGGGGATTTCACATCCGACTTAGTTGGCTGCCTACGCGCCCTTTACGCCCAGTAATTCCGAACAACGCTTGCCCCCCCCGTTTTCCCGCGGCTGCTGGCGCGGGCTTG
+
CCCCCGGGGGGGGGGGGGGGGGGGGGGGGGGGGGGGGGGGGGGGGGGGGGGGGGGGGGGGGGGGGGGGGGGFGGGGGGGGGGGGGGGGGGGGGGGGGGGGGGGGGGGGGGGGGGGGGGGGGFEGC8FGGGFGGGGG9FFGGGGGFFGFGGCECEGFDFFGGGGGGGGCFFGGD>EF7FEDFGGCDFGGGGGG?<F>FGGDGGGGGGCEGGCG=DFC@DFCGCCGG4;AG7):CBA<);:CGGG346@?C99*7>DD375*75><<887C@C3)**02)13,9(9>(4847(()-()))(,(
@M03506:14:000000000-AKVR1:1:1101:7625:8595 2:N:0:41
AGGACTACCCGGGTTTCTAATCCCGTTTGCTCCCCTGGCTTTCGCTCCTCAGCGTCAGTATCAGTCCAGGATGCCGCCTTCGCCACCGGTGTTCCTCCAGATATCTACGCATTTCACCGCTACACCTGGAATTCCGCATCCCTCTCCCGAACTCAAGCCATCCAGTATCAGACGCAGTTCCCCGGTTAAGCCGAGGGATTTCACGCATGACTTAGTTGGCCGCCTACGAGCCCCTTACGCCCAGTAATTCCGCACCACGCTTGCCCCCCCGTTCTACCGCGGCTGCTGGCACGGAGTTCGC
+
CCCCCGGGGGGGGGGGGGGGGGGGGGGGGGGGGGGGGGGGGGGGGGGGGGGGGGGGGGGGGGFFGGGGGGGGGGGGGGGEFGGGGGGGGGGGGGGFGGGGFGGGGGGGGGGGGGGGGGGGGGGGGGGGGGGGGGGGGCFGGGGGCGGGGGCGGFGGFFDCFGGGCFGFGGGDGGGGGECCGCFGEGGGGGGGG>EGGG,;,BFGFD5CE77CC7<FDC6?CGGGD*=)/9>CF>F<:GFGGG3CCA9@F@:?)09/C0>C>0)9FGFEGF)0)*/<C<)2(473460)43(5.7()7.)((
@M03506:14:000000000-AKVR1:1:1101:12295:8599 2:N:0:41
AGGACTACTGGGGTTTCTAATCCCGTTTGCTCCCCACGCTTTCGCGCCTCAGCGTCAGGAAATGCCCAGAGACCCGCCTTCGCCACCGGTGTTCCTCCCGATCTCTACACATTTCACCGCTACACCGGGAATTCCAGTCTCCTCTGCATCCCTCAAGAACGGCAGTATCGGCCGACGTTTCTCGGTTGAGCCGAGAGATTTCACGACAGACTTGCCATCCCGCCTACGCCCCCCTTACGCCCACGGTTCCCGAGTGCCGCTTGCTCCCCCCTTCTTTCCGCCGCTCCTGGCACGTACTTGG
+
CCCCCGGGGFGGGGGGGGGGGGGGGGGGGGGGGGGGGGGGGGGGGGGGGGGGGGGGGGGGCFGGGGGGGGGFGGGGGGGGGGGGGGGGGGGGGGFGGGGGDGGGGGGGGGGGGGGGGGGGGGGGGGECFEGGGGGGEEGFFGGGGGGGGGGGGGGGGFGGGGGGGGGCFGCCCEGDGEF@CCCE=EEG?BCFC*B*/*5C+1+5*7C5>F4*C:F?F*6CF<5**1;)1))27)02)9)1?75/)**01+<)0)/*0./*)0.7*:?7*0))0*0++.=5((,(-((9))((9((*)..))
@M03506:14:000000000-AKVR1:1:1101:11046:8599 2:N:0:41
AGGACTACTCGGGTTTCTAATCCCGTTCGCTCCCCTGGCTTTCGCGCCTCAGCGTCAGTGTCGGCCCAGCAACCCGCCTTCGCCGCAGGTGTTCCTCTTGATATCTACGCATTTCACCGCTACACCAAGAATTCCAGTTGCCCCTTCCGCACTCTAGCCGCACAGTATCAGTTGACCTTTCCGAGTTAAGCTCGGAGATTTCACAACTGACTTGTGCTGGCCGCCTACGCGCCCTTTACGCCCAGTAAATCCGAACAACGCTTGCCCCCCCCGTCTTACCGCGGCTGCTGGCCCGGAGTCG
+
CCCCCGGGGGGGGGGGGGGGGGGGGGGGGGGGGGGGGGGGGGGGGGGGGGGGGGGGGGGGGGGGGGGGGGGGGGGGGGGGGGGGGGGGGFGGGGGGGGGGGGGGGFGGGGGGGGGGGGGGEGGFGGGCFG@FFGGFFGFGGFGGGFCFGGGGDGGGGGGGGGGGDFGGGGGGGGGGGGGEGGEG5CEGGGGGGGG58EGGGGGGGF?+<>FGFGF+>78CDG<EDDBF=3):DFFGBFFGGCDGG6C=+3CFD3973(*2.57<<6+8EFD:)1*81)9?:6>(1,(8)).40(-5)7:((
@M03506:14:000000000-AKVR1:1:1101:9731:8601 2:N:0:41
AGGACTACTGGGGTATCTAATCCTGTTTGCTCCCCTAGCTTTCGCGCCTCAGCGTCAGTTATGGTCCAGTGCGCCGCTTTCGCCACAGGTGTTCCTCCCGATATCTACGCATTTCACCGCTACACCGGGAATTCCACGCACCTCTCCCATACTCCAGCACGGCAGTTTCGCCTGCAGACTCTGAGTTGAGCCCAGAGATTTCACAGGTGACTTACCGCACCGCCTACGCGCCCTTTACGCCCAATAATTCCGAACAACGCTTGCCCCCCTCGTATTACCGCGGCTGCTGGCACGAAGTTAG
+
CCCCCGGGGGGGGGGGGGGGGGGGGGGGGGGGGGGGGGGGGGGGGGGGGGGGGGGGGGGGGGGGGGGGGGGGGGGGGGGGGGGGGGGGGGGGGGGGGGGGGGGGGGGGGGFGGGGGGGGGGGGGGGGGGGGGGCFFGEGCFGFGDGDGGGF?FGGGGGGGGGGDGDF;DEGGGGGCFGCCE7FDGEDEC@FGGGECFCEGG>EGFGG?FDGGG7FGGG3C5CCC:CFFGCEG>3F<A7);:EGCG6@*2+26B)73*(7=B))7CCC>EBG5>C:8+-**(((4,((9:46(*3())).6)
@M03506:14:000000000-AKVR1:1:1101:7614:8630 2:N:0:41
AGGACTACTCGGGTTTCTAATCCCGTTTGCTCCCCTGGCCTTCGTGCCTCAGTGTCAGGAACTGTCCAGAGACCCGCCTTCGCCACTGGTCTTCCTTACGATCTCTACGCATTTCACTGCTACACCGTAAATTCCAGTCCCCTCTCCAGTCCTCAAGCACCGCAGTATCAAATGCGGTTTCGGAGTTAAGCTCCGAGATTTCACACCTGACTTACGACGCCCCCTACGCACCCCTTACGCCCAATGAACCCGAACAACGCTTGAGACCCCTGTATTACCGCGGCTGCTGGCCCAGAGTTAC
+
CCCCCGGGGGGGGGGGGGGGGGFGGGGGGG9FGGGGGGGGGGGGGGGGGGGGGFGGFCFG<FGGFGGGGGGGGGGGGGGGGGGGDGGGGGGGGFGGFGGGGFGGGGGGGGGGGGGGGGGGGFGGFGGGGGGGGDGGD@F,FGGE,@EDD@@DFDG8FF=@==868EGGCFF,@3>86@@@EE+6;EEG7=D9ECE>**@EFFFEAGEGF**:C+>D?C*7C):/:56BC*)=58>037);CCG5D?C++2;)7)9C*,)*)7)**/95*)*./*3<06**(4(,(-46)9(,02(189).)
@M03506:14:000000000-AKVR1:1:1101:21809:8638 2:N:0:41
AGGACTACCGGGGTTTCTAATCCTGTTTGCTCCCCACGCTTTCGCGTCTCAGCGTCAGTTACGTTCCAGCGAGCTGCCTTCGCAATTGGTGTTCCTCCTGATATCTGCGCATTTCACCGCTACACCAGGAATTCCACTCGCCTCTCCCGCACTCTAGCCCGACAGTATCCACCGGCATTCGAGGGTTGAGCCCCCGACTTTCACAGCGGACTTACCGGGCCGCCTACACGCGCTTTACGCCCAATGCGTCCGGACAACGCTTGCCCCCTACGTATTACCCCGGGCGCTGGCAGTGAGTTAG
+
CCCCCGGGGGGGGGGGGGGGGFGGGGGGGGGGGGGGGGGGGGGGGGGGGGGGGGGGGGGGGGGGGGFGGGGGGGGGGGGGGGGCFGGGGFGGGGGGGGGGGGGFGGGGGGF@FGGGGGGGG>FFGGGGGGFGFGGGGGGDGE3B8DDFEG7CEGGGFGGFEGGGGGGFGGGGFE5EGGCFF,ACEEFEGF7FG=5CGGCEDFGGG?FG:)15A7?@*).*955ED3@FCDD*7>)16CB;=7*55++01/:5@5CCD6):;7)97EC)*09)0*0<+)*+,((((((.,04()(.2*9)<)
@M03506:14:000000000-AKVR1:1:1101:11223:8642 2:N:0:41
AGGACTACTCGGGTTTCTAATCCTGTTTGCTCCCCACGCTTTCGCACCTCAGCGTCAATACCAGTCCAGTGAGCCGCCTTCGCCACTGGTGTTCTTCCGAATATCTACGAATTTCACCTCTACACTCGGAATTCCACTCCCCTCTCCTGGATTCAAGCGATGCAGCCTTAACGGCAGTTCCGGAGTTGAGCCCCGGCCTTTCACCTCTAACTTACAGAGCCGCCTACCTTCCCTTTTCGCCCAGTAAGTCCGAACAACGCAAGCCCCCTCCGACTTCCCACGTCTCGCGGCTCGTAGTGAC
+
CCCCCFGGGGGGGGGGGGGGGGGGGGGGFGGGCFGGGGC@FGGGEGGGGGGGCFGGGGGFGGGGGFGGGGFFFGGGGGGGGGGGGGFGGGGGEGGFGGGGGGCG9F9EFG8EGGGGGGFGGGGGG9<DDCFDDGGCE9,,4@>B?=FGG@8E=EEA9DC6DCGFD,>=DCGCC+687DFFEGC++4@,,,>8B;8***=?7=,>;<,<7:+=<*1,*+)4*24C9*))+1)*2/82)20=CE3CCC7610+)0)739,)*).)****0*015))1*+..+,-(4:,(5(84(57(/0)(..
@M03506:14:000000000-AKVR1:1:1101:26103:8648 2:N:0:41
AGGACTACTCGGGTTTCTAATCCCGTTCGCTCCCCTAGCTTTCGCGCCTCAGCGGCAGTGTCGGCCCAGCAACCCGCCTTCGCCGCAGGTGTTCCTCTCGATATCTACGCATTTCACCGCTACACCGAGAATTCCAGTTGCCCCTTCCGCACTCTATCCAGACAGTATCACGTTACCCTCCCGTGTTAAGCCCGGAGATTTCACCAGTCACTTTCTTGGCCGCCGACGCCCCCTTTACGCCCAGCAACACCGAACAACGCTTGCTCCCCCCGTAATTCCCCGGTGTCTGGCACTGAGGTAT
+
CCCCCE?ACFFGCFGGGGGGGGGGGGGGCGGGGGGGGGGGGGC@FBEGGEFEGG+CFEG,CFGGGF@FFG?C<FGGGGGGGGGGEG@@FE=FFG9<A5EFFGGGGF,C?:?CGGGDFGGGG@@DEGG7C+=FFDACDGDFG=6@D,4D+@8CB,5,,,:A?C88DGCGFGF*1,4>9,,*4*?48CC7=2CFF84:***<@CC90+*2+2+;C*+>++*3285/))))27.*)8;F9C5EC=*1**;)2/*0))11*41*))7<*<CF5>9).)*/+)0344(((()/.).(/(.*)),))
@M03506:14:000000000-AKVR1:1:1101:19829:8658 2:N:0:41
AGGACTACTGGGGTTTCTAATCCCGTTTGCTCCCCTAGCTTTCGCTCCTCAGCGTCAATGCCGGTCCAGGATGCCGCCTTCGCCACCGGTATTCCTCCAGATATCTACGCACTTCACCGCTACACCTGGAATTCCGCATCCCTCTCCCGAACTCAAGCCATCCAGTATCAGATGCAGTTCCCCGGTTAAGCCGAGGGATTTCACGTCTGCCTTCGTTGGCCGCCTACGAGCCCTTTCCTCCCAGTAATTCCGAACAACGCTTGCCCCCCCCCTCGTCCCGCGCGTGCTGGCCCGGAGCTCG
+
CCCCCGGGGGGGGGGGGGGGGGGGGGGGGGGGGGGGGGGGGGGGGGGGGGGGGGGGGGGGGGGGGGDGGGGGGGGGGGGGGGGGGGGGGGGGFGGGGGGGGGGGGGGGFGDBFFGFGFEGGGGGGCGGGGEFGGGGGGGGGGGGFFFFG7+@DFDFCFGGGGGGCG9,@F9::3EEF;ECFGGDGGG5>CFGC85>5?FGCBFG84:CC+>CC*/AGGFFC57>GCF)*185C?FC)**<:>9<20+*CC?6)57<*8):5:>D7EC3?BG).*22*,7*-1((((-.-)((),()0).)(
@M03506:14:000000000-AKVR1:1:1101:9257:8683 2:N:0:41
AGGACTACTCGGGTTTCTAATCCTGTTTGCTCCCCACGCTTTCGCGTCTCAGCGTCAGTAATCTTCCAGATGGTCGCCTTCGCCGCAGGTGTTCCTCTTGATATCTACGCATTTCACCGCTACACCAAGAATTCCAGTTGCCCCTTCCGCACTCTAGTCGCACAGTTTCGGTTGACCTTTCCGAGTTAAGCTCGGAGATTTCACAACCGACTTGTGCTGACCGCCTACGCGCCCTTTACGCCCAGTAAATCCGAACAACGCTTGCCCCCCCCGTATTACCGCGCCTGCTGCCACGGAGTTG
+
CCCCCGGGGGGGGGGGGGGGGGGGGGGGGGGGGGGGGGGGGGGGGGGGGGGGGGGGGGGGGGGGGGGGGGGGGGGGGGGGGGGGGGGGGGGGGGGGGGGGGGGGGGGGFECFDGGGGGGGEGGGGGGCFGGGGGGGGGGGGGGGGGGGGGGGGGGGGGGGGGGGGGG;FGGGGGGGGGGAFFEEEGGG7@C;BECEG5FDGFCGGGGEGDGGDCC6+38CFDGGGGDFCDBDD<DC:FFDGGD:7?EF?:F4)573)3/1>D)*5+<7C)>@37*;8AFF(3((((4).9),)4().)(4)
@M03506:14:000000000-AKVR1:1:1101:20203:8708 2:N:0:41
AGGACTACTCGGGTTTCTAATCCGGATTGCTCCCCACGCTTTCGCGCCTCAGCGTCAGGCCGGGCCCAGGCAGCCGCCTTCGCCACTGGTGTTCCTCCGGATCTCTACGCATTCCACCACTACACCCGGAATTCCACTGCCCTCTGCCCACCTCGAGCCCCGCAGTCTCGCCCGACCCCTCCCAGTTGAGCTGGGAGATTTCACGGCCGACTTGCGAAGCCGCCTACGCCCGCTTTACCCCCAATGAATCCGGCCCACGCCCGCCCCCTCCGTTTTTCCCCCGCGGCGGGACCGTGCTTCG
+
CCCCCGGGGGGGGGDGGGGGGGGGGGGGGGGGGGGGGGGGGGGGGGGGGGGGGGGGGGGGGGGGGGGGGGGGGGGGGGGGGGGGGGGGFGGGGGGGGGGGGEGGGGCFGGDFGGGGGGGGGGGGC8CGGGCEGFGDGGGGGFDFGDFGGFGGGF8>CGGGGCD8:EG;DFECEE5EEGC=EDE6CC19+BCFEFGFD2=9+C+>3:555)9):>EC)15=9)9=C*.7:)0*)55*60*0:55*07+*3ACE).))1()/)0./9C8@5)*5.*+**.9+(,-2((4)-)(-.,,1)06)-
@M03506:14:000000000-AKVR1:1:1101:3935:8777 2:N:0:41
AGGACTACTGGGGTTTCTAATCCCGTTTGCTCCCCTGGCTTTCGCTCCTCAGCGTCGATATTGGTCCAGGATGCCGCCTTCGCCACCGGTGTTCCTCCAGATATCTACGCATTTCACCGCTACACCTGGACTCCCGCATCCCTCTCCCAAATCCAAGCCATCCAGTATCCCCCGCAGTTCCCCAGTTAAGCTGAGGGCTTTCACGTATGACTTAGTTGGCCGCCTACGAGCCCTTTACGCCCAGTAATTCCGCCCAACCCTTCCCCCCCCCCTCTTACCGCGCCCGCTGGCCCCGCGCTCC
+
CCCCCGGGGDGFE@FFGGDGGGGGGGFGEFGGGGGGGCFGGGGGGGGGCGGFGFFF@7CFGG99CFGGGA@FGGGGGGCCGFGGGGGGDECFFGGCFGCEF9FFGGGGFGB?F,AFGGCGF:CFGGG@,E,F,AFFF73FGGGGFGGGG?>FFFGG9DGCFFFFDCF9C,@+:CGGEBACCFGG5>2,>,,,:9,DC5@6>C7@CC6BF7::CG7C8+87>CGCD<F37*8CCA5C):55E**90:+9+2<?)))**-/:.))9CE57?BG)0/*+06?*,(((-(()(0((),-/))-,-
@M03506:14:000000000-AKVR1:1:1101:4988:8784 2:N:0:41
AGGACTACTCGGGTTTCTAATCCCGTTTGCTCCCCTGGCTTTCGTGCCTCAGCGTCAGGAAATGTCCAGAGACTCGCCTTCGCCACTGGTGTTCCTCTCGATATCTACGCATTTCACTGCTACACCGAGAATTCCAGTCTCCCCTCCATTCCTCGAGTTGAATAGTATCCGACGCAGTTTCCGAGTTAGGCTCGGCGATTTCACGACAGCCTTACCCAACCGCCTACGCACCCTTTACGCCCAGTGAATCCGAACCACGCTTGGAACCCCTGTATTACCGCGGCTGCTGTAACGGAGTTAG
+
CCCCCGGGGGGGGGGGGGGGGFFGGGGGGGGGGGGGGGGGDGFGGGGGGEGFGGGGDGGCFFGCGGGGGGGFFEFGDEGGGGGGGGGGGGGGGGGAFGEGEFGGGGGGGGGDEGFDEGGGGGCFGGDDGEGGGGGGGGGFCEFGGGGFFFGAFFEGG=BFFCCDDAEGFFGFDGGE94<EFGGGDGDFGFG,@EG**48CFGGGC7C7:7:C?DGGGGAEGGGGG555**):35?FB7<ECC<CCFD*<C6@:)9)0-CC@B53*0A)*)/77:9+<<6=(4(-(-3),*).9((*....)
@M03506:14:000000000-AKVR1:1:1101:6740:8785 2:N:0:41
AGGACTACACGGGTTTCTAATCCCGTTTGCTCCCCTGGCTTTCGCGCCCCAGCGTCAGTGTCAGCCCAGCAACCCGTCTTCACCTCTGGTGTTCCTCTCGATATCTACGCATTTCACCGCTACACCGAGAATTCCGATTGCCCCTTCTGCACTCTAGCACAACAGTTTCACTTGGCCGTTCTGGGTTGAGCCCAGAGATTTCACAAGTGACTTGTCACGCCGCCTACGCGCCCTTTACTCCCGGTAAATCCGAACAACGCTTGGTCCCTACGTATTACCCCGTCTGCTGGCACGTAGTTAG
+
CCCCCGGGGGGGGGGGGGGGGGGGGGGGEGGGGGGGGGGGGGGGGGGGGGGGGGGGGGGGGGGGGGGGGGGGGGGGGEGCFCGGGGGGGGGG@FGFGFGGGGGEFGGGGGGGDGGGGG7FF:CCGGG@FGDGGGGGGFFFGGGGGGGCGGFGGGGCDGGGGGGGCFGCGGGFGG?FCCGGGGGGGGDE6DFFFCFFGFEGDC;;F6>FFD:CFCGG8C>CC):*93AAE)=EGFFGEC*AFFD31*;F+<CB3:D3*()2)7>*:+85+*>BF*EF05*+(,(-(-46,6((/(.2)85).
@M03506:14:000000000-AKVR1:1:1101:12697:8786 2:N:0:41
AGGACTACTCGGGTTTCTAATCCCGTTTGCTCCCCTGGCTTTCGCTCCTCAGTGTCAGTGTTGGTCCAGGATGCCGCCTTCGCCACCGGTGTTCCTCCAGATATCTACGCATCTCACCGCTACACCTGGAATTCCGCATCCCTCTCCCAATCTCAAGCCATCCAGTATCAGACGCAGTTCCCCGGTTAAGCCGAGGGATTTCACGTCTGACTTAGTTGGCCACCTGCGAGCCCTTTACGCCCAGTAATTCCGAACACCGCTTGCCCCCCCCGCATCACCGCGGCTGCTGCCCCGGCGGTAG
+
CCCCCFGGCEFFGGEFGGAF<DFFEDGCBDFGFFGGG?FFGGGGGDCGGGGGGGFFFGFF,C,,8<EFGFDEFGGGGEGGFFGGGGGGDFFGGGGGGG,EEFCGGGFGFGGEFFGDGGGGGCFDGGGGGGGGGGGGG7FG8EFFGC8EFGDE@EGG9EFGGGGGGGFGGDDFFGGECEFF9EFGCGCCDC9BC*>?E*,9>C7>8CC6FDGDF7CFD+AGFGG7FCF>*5>5D;4>):5CE7379+9*3++)7>D304DG:@)198C@EFGE3)/*335/3236((().*,,59()0)3((
@M03506:14:000000000-AKVR1:1:1101:21711:8791 2:N:0:41
AGGACTACACGGGTTTCTAATCCCGTTTGCTCCCCTAGCTTTCGCTCCTCAGCGTCAATGTCGGTCCAGGATGCCGCCTTCGCCACCGGGATTCCTCCAGATATCTACGCATTTCACCGCTGCACCTGGAATTCTGCATCCCTCTCCCGAATTCAAGCCATCCAGTATCGGACGCAGTTCCCAGGTTGAGCCTGGGGATTTCACGTCCGACTTAGTTGGCCGCCTACGAGCCCTTTACGCCCAGTAATGCCGAACAACGCTTGCCCCCCCCGGCTTACCGCGGCTGCTGGCCCGTGGTTAT
+
CCCCCGGGFGGGGEGGGCFDFGGGGGGGGFGGGGGGGFGGGGGFGGGGGGGGGGGGGGGGGGGGEGGGGGGGGGGGGGBFGGGGGGGGG@FEEGGGFEFGFFD,9AFGGGGGGGGGGGGDGDGFFGFFG?FFAFEEGGFFGGGGGGDGG7BE8A8;@FG8@FGFFEGGG>6FEEC5CCEFC676D,E>CGFCGGGGCE57C@;A@C5::DGCCF7<FGF6DCC7/<;5*:>EG::F2:);****97+6+:@>FFDDF?):<35CCFF@G3C3))22+)9*,(,((,39:)((5((*)0(6)
@M03506:14:000000000-AKVR1:1:1101:18539:8812 2:N:0:41
AGGACTACTCGGGTTTCTAATCCCGTTCGCTCCCCTAGCTTTCGCGCTTCAGCGTCAGTGTCGGCCCAGCAACCCGCCTTCGCCGCAGGTGTTCCTCTCGATATCTACGCATTTCACCGCTACACCGAGAATTCCAGTTGCCCCTTCCGCACTCTAGCCAAACAGTATCACTTGACCGTTCCGAGTTAAGCCCGGAGATTTCACAAGTCACTTGTTTGGCCGCCTACGCGCCCTTTACGCCCAGTAAATCCGAACAACGCTTGCCCCCCCCGTTGTACCGCGGCCTCTCGCCCGGGTTTGC
+
CCCCCGGGGGGGGGGGGGGGGGGGGGGGGGGGGGGGGGGGGGGGGGGGGGGGGGGGGGGGGGGGGGGGGGGGGGGGGGGGGGGGGGDGGGDGEGGDGEGGGGFFGGGGGGGGEGGGGGGFGCFCGGGEGGEFGGG<DFFFGGGGGFGDGD7CECFFFFGGCGGFFEDCGCFCF9DDGEGDGG51*>E@G;@B5*=:C**++:99<65A+1:7@CGGFCB6<5DGDGF:ED>GC>?49CEG1:349++02<C75)559<5E>57<68CDD<>5B*2;+6871-3(((,)..2(.,()0)3()
@M03506:14:000000000-AKVR1:1:1101:20407:8814 2:N:0:41
AGGACTACCGGGGTTTCTAATCCCGTTTGCTCCCCTAGCTTTCGCTCCTCAGCGTCAATGTCGGTCCAGGATGCCGCCTTCGCCACCGGTATTCCTCCAGATATCTACGCATTTCACCGCTACACCTGGAATTCTGCATCCCCCCCCCGAATTCAAGCCATCCAGTATCGGACGCAGTTTCCAGGTTGAGCCTGGGGATTTCACGTCCGACTTAGTTGGCGGCCTACGAGCCCTTTACGCCCTGTAATTCCGAACAACGCTTGCCCCCCCCGCTTTACCCCTGCTGCCTGCCGCGGCGTAT
+
CCCCCGGGGGGGGGGGGGGGGGGGGGGGGGGGGGGGGGGGGGGGGFGGGGGGGGGGGGGGGGGGGGGGGGGGGGGGGGGGGGGGGGGGGGGGGGGFFGGGFGGGGGGGGGGGGGGGGGGGG>FGGFGGCFGGGGGEGGGGGFGGGEEEGEC@DFFF,EFFECGF6CGGGCE*@CC*7*=,?=7;@8CCEFFGGCGGG58*0@++/22*=95CE7+<*2)3))1C<45>*/):7449)::=C/)*2+3*+<+)8)))9<):75519C858>C3))**06?62,(4().),*((.(3/))-((
@M03506:14:000000000-AKVR1:1:1101:6432:8823 2:N:0:41
AGGACTACTCGGGTTTCTAATCCCGTTTGCTCCCCTGGCCTTCGTGCCTCAGCGTCAGGAACTGTCCAGAGACCCGCCTTCACCACTGGTCTTCCTTACGATATCTACGCATTTCACCGCTACACCGTAAATTCCAGTCTCCTCTCCAGTCCTCAAGCACGCCAGTATCGAATGCAGTTTCGGAGTTAAGCTCCGCGATTTCACACCCGACTTACCGCGCCGCCTACGCACCCTTTACGCCCAATGACTCCGAACAACGCTCGGGCCCTCTGTATTCCCGCGGCTGCTGGCACCTCGTTAG
+
CCCCCGGGGGGGGFGGGGGGGGGGGGGGGGCGGGGGGGGGGGGGGGGGGGGGGGFGGGGGGGGGFGG<<FGGG?FEGGGGGGGG<FFGGGGGGGGGGEGGGGGGGGGG?FEFGGGD9FGGGC@EGGGGGGGDAFGFDFCDFFFG;=@BE@FGGFGGGG8,C+8CC?A;ACEDD?9DE=F=FC>:8B?FCGGCFFG*:>C>CGGGFCE>7*?D*8;8:DFGGG3/93=3:*:EDF)84CAGGGD3*0<*+:@@>5C57:7=>)07)**0*0*09*<9+-952(,0(-(/)020*((/)0((-
@M03506:14:000000000-AKVR1:1:1101:10698:8826 2:N:0:41
AGGACTACTCGGGTTTCTAATCCCGTTTGCTCCCCACGCTTTCGTGCCTTAGTGTCAGAAATGAGCCAGTCGCCTGCCTACGCCATCGGTGTTCCTCCCTATATCTACGGATTTCACTCCTACACCGGGAATTCCAGCGACCGCTCTCATTCTCTAGCTTAGCAGCTCAAACAATGTTTATGGGGTTGAGCCCCACGCTTTCACTGCTTGCTTACTATGCCACCTACGCAACGCTTTACGCCCAGTAATTCCGGATAACGCTTGGATCCTCCGGATGACCGCGGCTGATGGCCCGGAGTTT
+
A<-,8CFGGGGGDC6BEFG9FA,FCFFE@9<C<CCE:FGC:<C;F6FGGE<<EFECA,,C6,;@CCFG8F@:F@CF@FGFFGC7@79:FG:??BF???:8<EE959?FEG7F?FF9@FFFAFD,,,8>4C>FC,F9FFG+4C=C=E?>EGAE,@,3=99=D?FAEGGFCG9FF,,>,@@,ED9DEEEGFGFG>GEG:E*C*;,D,=CCCCFG71CF88BFD**=C4))::5=)25D@768/:3*1=:7:CCF?5*9997*05)**+39;@FFB3*2:4*2,,((-,())130)(()).,,.
@M03506:14:000000000-AKVR1:1:1101:2698:8836 2:N:0:41
AGGACTACTCGGGTTTCTAATCCCGTTTGCTCCCCTAGCTTTCGCGCCTCAGCGTCAATGCCGGTCCAGGATGCCGCCTTCGCCACCGGTGTTCCTCCAGATATCTACGCATTTCACCGCTACACCTGGAATTCCACATCCCTCTCCCGCCTTCAAGCCTTTCAGTATCCGACGCAGTTCCTCGGTCAAGCCGAGGGATTTCTGGGCCGACTTAGAAGGCCTCCTCACCGCCCTTTCCGCCCGTTAATCCCGATCAACCCTTGCCCCCCCCGCCTTCCCCGCGCTCCCGCCACCCCTCTCG
+
BCCCCGFFGE@GE@6BFGFDFGGFEGFEC<FFEGEFEGGGFGGDGCFGGG?<FFCEFDA@<FGGGCFDF8C,CDFGGGEGGGGGGGGEC7F=FCEF9=4EEFA<EF9EGGC7@,,?F<+@F@FFGGGFF8?,7CC?DBAD:8=@,@=B++6@+,6@,EFGD@,<@E,,,,6+5@5:967E;:<>*>*1,,,>E*:*?5,4>>+++*/**):75;C@+1)1/*2:C0@)**)2/7099:7=C7)1*7*9+3<))))1*(**77)7CEC5:5<@))**2(8*(((-2(,)4)(-.(-)0)(((
@M03506:14:000000000-AKVR1:1:1101:6731:8890 2:N:0:41
AGGACTACCGGGGTTTCTAATCCCGTTCGCTCCCCTAGCTTTCGCGCCTCAGCGTCAGTGTCAGCCCAGCAACCCGCCTTCGCCGCAGGTGTTCCTCTCGATATCTACGCATTTCACCGCTACACCGAGAATTCCAGTTGCCCCTTCTGCACTCTAGCCCCGCAGTATCAGCTGACCTTTCCGAGTTAAGCCCGGAGATTTCACAGTTGACTTGCGGTGGCCGCCTACGCGCCCTTTACGCCCAGTAAATCCGAAGAACGCTTGCTCCCCCCGTATTACCCCGGCTGCTGTCACGGGTGTT
+
CCCCCGGGGGGGGGGGGGGGGGGGGGGGGGGGGGGGGGGGGGGGGGGGGGGGGGGGGEGGGGGGGGGGGGGGGGGGGGGGGGGGGGGGGGGGDGGGGGGGGGGGGGGGGGGDGGGGGGGGGGGGGGGEEGGGGGGGGGADFDGGGFGCGGGGAFCEGGGGGGG8?8FGFGGFCCCGGGGFFGGEEGEGGGGGGGGGG5FF7@EGFG0<EF7@F*+:C<B5F5)>CD>@*7)*9DFDF7F;CED37?<9++<475*)120*7)>CF9E4C)7@>1:*<4@9(-((4915:?))*6(1))(((
@M03506:14:000000000-AKVR1:1:1101:18024:8906 2:N:0:41
AGGACTACCCGGGTTTCTAATCCCGTTTGCTCCCCTAGCTTTCGCGCCTCAGCGTCAAGAACAGGCCAGGTAGTCGCCTTCGCCACTGGTGTTCCTCCCGATATCTACGCATTTCACCACTACACCGGGAATTCCACTACCCTCTCCTGCCTTCGAGTCGATCAGTATCGAATGACCCTCCCCAGTTGAGCCGGGGGCTTTCACACTCGACTTGAACGACCGCCTGCGCGCTCTTTACGCCCCGTCACCCCGGACAACGCTTGTCCCCTACGTATTACCGCCGCTGCTGGCCCGTATTTAC
+
CCCCCGGGGGGGGGGGGGGGGGGGGGGGGGGGGGGGGGGGGGGGGGGGGGGGGGGGGGGGGGGGGGGGGGGGGGGGGGGGGGGGGGGGGGDGGFGGGGGGGGGEFGGGGGDGGGGF<DFGGFFFGGGGGGGGGGGFDABFGGGGGFGGFGGGGGGGGGGDCCFGFGGGGGDC?CFFGGGGGGGFCCAFCFGGDGGGGG=>EFF9CF*CC5C7CC99>F>ED)9EDGFED)0**)1C4F3CECCD**;)+1:57)3)1,):5;7CF++7*)97)*<2+)12,(490(3/4F?(.925)).))
@M03506:14:000000000-AKVR1:1:1101:23145:8914 2:N:0:41
AGGACTACTGGGGTTTCTAATCCCGTTTGCTCCCCTGGCTTTCGCTCCTCAGTGTCAGTGTTGGTCCAGGATGCCGCCTTCGCCACCGGTGTTCCTCCAGATATCTACGCATTTCACCGCTACACCTGGAATTCCGCATCCCTCTCCCAATCTCAAGCCATCCAGTATCAAGCGCAGTTCCCCGGTTAAGCCGAGGGATTTCACGTTTGACTTAGTTGGCCGCCTACGAGCCCTTTACGCCCAGTAATTCCGAACAACGCTTGCCCCCCCCGTTTCACCGCCGCGTCTGGCCGGGAGTTAG
+
CCCCCGGGGGGGGGGGGGFGGGGGGGGGGGGGGGGGGGGGGGGGGGGGGGGGGGFGGGGGGDGGGGGGGGFFGGGGGG7FFDGG7FGGDFGEGGGDGGDGGCAFFGGGGGGGGGGGGGGGGGGGGGFGGGGCEGGGGGGGGGGGGGGDF,DF9ADCGGGF9D,@EG,,@DBFFGGDGGDFGGGGDGGDFFGFC*C?E*==FGGGGFF,=1:C,=EG7:9?DDGC3*AA*:BGG)0*;FEGCD<D6++9++0/.)>)9<3C>D>FGGD3?>5)0*+++.9*2(31(((08))()(,))0(.)
@M03506:14:000000000-AKVR1:1:1101:10441:8917 2:N:0:41
AGGACTACTCGGGTTTCTAATCCCGTTTGCTCCCCTAGCTTTCGCGCCTCAGCGTCAGTATTGGGCCAGATGAGCGCCTTCGCCACCGGTGTTCCTCCTGATATCTACGCACTTCACCGCTACACCAGGAATTCCCTCATCCTCTCCCATACTCAAGCCAAGCAGTTTGGAATGCCGGTCCTCGGGTGAGCCGAGGCATTTCACATTCCACTTGCCTAGCCGCCTGCACGCCCTTTACGCCCAGTGAGTCCGAACAACGCTTCCCCCCCCCGGTTTCCCGCGGCTCCCTGCCCGGGTCTAC
+
CCCCCGGGGGGGGFGGGGGGGGGGGGGGGGGGGGGGGGGGGGGGGGGGDGGGGGGGGGGGGGGGGGGGGDGGGGGGGGEGGGGGGGGGGDEGGGGGGGGGFGGGGGGGGGEEGFGGGGGGGGGFGGGFGG8FGGGGGGGGGD9EEGFG8E,@>FEE9DFF?FGFGDFFGGFG78FFECCEGGGG5B8CGFFFEC5EEE6CCF,>FFCGGGDF,8;@+==C5):CD7F=E5>FDAA<4C3;5:5**3+*+3A)))9C*37750)298?5CB<)))28+.6*-(-2((-)().(8?()0)..)
@M03506:14:000000000-AKVR1:1:1101:21266:8926 2:N:0:41
AGGACTACTCGGGTTTCTAATCCCGTTTGCTCCCCACGCTTTCGCGCCTCAGCGTCAGTTACAGGCCAGTGAGCCGCCTTCGCCACTGGTGTTCCTCCCAATATCTACGACTTTTACCTCTACACTGGGAATTCCACTCACCTCTCCTGTACTCAAGCTCCGCAGTCTCAGAAGCAATTCCCAGGTTGAGCCGGGTGATTTCACTCCTGTCGTGCGAGGCCGCCTACGCGCCCTTTACGCTCAGTCATCCCGAACAACGCTAGCGCCCTTCGTATTCACGCTGCTCCTCGCCCGACGTTAC
+
-6-AC<@6-6BFFCFCGFFFDCEABCFC@CDFCCFFGGGG:CF@@@7FFB<<<6BCFFCC<@9@C7FCFG<EG8FF7:CCAF7F?F,=?EFAG9FGF8=BFF?FFF9F<C+=CEDFEG9FGFEEGG<F?8E@:E8C5A=FGGFG?E8CBF9EFFGF9,DFG8C++@DFFA,>DDFFFG2=C3A,DDG6<,D,*8:*@CFC:CF,5,;EF@GFF>***/8=*)27/9A>G35:<>)9):.;*:9*:+09+<@::55993)5)872)::)/79))**20.*/((,()),)()4(.,4))041(
@M03506:14:000000000-AKVR1:1:1101:19433:8934 2:N:0:41
AGGACTACCGGGGTTTCTAATCCCGTTCGCTCCCCTGGCTTTCGCGCCTCAGCGTCAGTGTCGGCCCAGCAACCCGCCTTCGCCGCAGGTGTTCCTCTTGATATCTACGCATTTCACCGCTACACCAAGAATTCCAGTTGCCCCTTCCGCACTCTAGCCGCACAGTATCAGTTGACCTTTCCGAGTTAAGCTCGGAGATTTCACAACTGACTTGTGCTGACCGCCTACGCGCCCTTTACGCCCAGTAAATCCGAACAACGCTGGCCCCCCCCGTCTACCCGCCGCTGCTGCCACGGAGTTA
+
CCCCCGGG-CGGGGGGGGGGGGGGGGGGGGGGGGGGGGGGGGGGGGGGGGGGGGGGGGGGFGGGGGGGGGGGGGGGGGCEDGGGGGGGGGGFFGGFGGGGFGGGGFFGGGGGGCFGGGGDGGGGGG?CGGFFG<DGDGGFGGFFFCDGGG+8C?CCCFDEECEGGFCEDFFDFGG96;?FG?E>C8CFCFF9,ACE*CEEC7CFGFG6+*>CCFG6CGF+;8CGC3>?ED5:DD>G:7F=E557*++*++0<5>D))44*00)19*;>EEGF)1*;2)9C9((-304DF?)./.-97>(()
@M03506:14:000000000-AKVR1:1:1101:18488:8939 2:N:0:41
AGGACTACTCGGGTTTCTAATCCCGTTTGCTACCCTAGCTTTCGCGCCTCAGCGTCAGTGTCAGCCTAGCAACCCGCCTTCGCCTCAGGTGTTCCTCTCGATATCTACGCATTTCACCGCTACACCGAGAATTCCGATTGCCCTTTCTGCACTCTAGCACAACAGTATCACTTGGCCGCTCCGAGTTAAGCCCGGAGATTTCACAAGTGACTTATTGCGCCGCCTACGCGCCCTTTACGCCCAGTAAATCCGAACAACGCTTGGTCCCTACGTATTACCGCGGCTGCTGGCACGTAGTTGG
+
CCCCCGGGGGGGGGGGGGGGGGGGGGGGDGGGGGGGGGGGGGGGGGGGGEGGGGGGGGGGGGGGGGGGGGGAFFGGGGGGGGGGGGGGGGGGGGGAFFGGGGDGGGGGGGGGGGGGGGGGCFGGGGGCGDGGGGFGDEEGGGGGGGFEFEGFFGFDGGGGGGGFGGGGGFFGGGGFGGGEGEGDEGGG7;FFGGEDGEFGCGGEGF5:CF>BFFFECGD=CDDEGGFEEG)/7509<G>CEE3CGCFFC+A5.>DG<:GD57530A+7<*9782<8+48*4002((,))/2.?((08:4)(
@M03506:14:000000000-AKVR1:1:1101:4903:8943 2:N:0:41
AGGACTACTGGGGTTTCTAATCCTGTTTGCTCCCCACGCTTTCGCGTCTCAGCGTCAGTCACTGTCCAGAAGGCCGCCTTCGCCACCGGTGTTCCGCTTGATATCTACGAATTTCACCTCTACACCAAGCATTCCACCTTCCTCTCCAGGACTCTAGCCCTGTAGTTTCGAGTGCACTTCCACGGTTGAGCCGTGGGATTTCACCCCCGACTTACAGGGCCGCCTACACGCCCTTTACGCCCAGTAATCCCGAACCACTTTTGCACCCTCTTGCTTACCTCGGCTCCGGTCGCGGAGTTTG
+
CCCCCGGGGFGGGFGGGFGGGGGFGGGGGGGGGGFGGGGGGGGGGGGGGGGGGGGGCGFGGGGGFGGGGGGF@FFGGGGEF7FGGGGGGGGGGGGGGDGGFGGGFGGGGGGGGFGGGG,EFFGGGGCDG7=EFEECFCEEGGFC=DFAD>=D@D8EDFGD816EAEGDGEFD,DF;9EF?FFGG+D>EFGFC>C8CE,>7,25D,4=4?)//:C??4*):5<DGGGFAF*0*2:)26C5CGG3**3A*+0<7>5//>6*+*0**0+05*)9**0<C+.9+)-(43(()(.(,<(())..6)
@M03506:14:000000000-AKVR1:1:1101:15158:8944 2:N:0:41
AGGACTACTCGGGTTTCTAATCCCGTTTGCTCCCCTGGCTTTCGCTCACTCAGTGTCAGTATTGGTCCAGGACGCCGCCTTCGCCACCGGTGTTCCTCCAGATATCTACGCATTTCACCGCTACACCTGGAATTCCGCGTCCCTCTCCCAAACTCAAGCCATCCAGTATCAGACGCAGTTCCCCGGTTAAGCCGAGGGATTTCACGTCTGACTTAGTTGGCCACCTACGAGCCCTTTACGCCCAGTAATTCCGAACAACGCTTGCCCCCCCCGTATTACCCCGGCCGCCGGCTCGGCGCTT
+
CCCCCGGGGGGGGGGGGGGGGGGGGGGGGGGGGGGGGGGGGGGGGGGGGGFFGGGGGGGGGGGGGGGGGGGGGGGGGGGGGGGGGGGGGDGEGGGGGGGGDGGGGGGFGGGDDCGGGGCGG@EGGGGFGFFGFGGGGGGGGEGGGCFGCFGGFGFCFEFFGGGGCGGGGGGGEGCECGGGGCFFEEGCC9DGECEEEE*0CGFC75:5CC+@:C9CFC8CFCFG9C;;CDAGDF4C?>BE?57**+069@:=?:CC)2*1)853<C8>CBDE)**2<)/3(((-7(()-.-1)((173(3(
@M03506:14:000000000-AKVR1:1:1101:11280:8951 2:N:0:41
AGGACTACCCGGGTTTCTCATCCCCATTGCTCCCCTAGCTTTCGCACCTCAGTGTAAGTCACGGGCCAGAGCCTCGCCTTCACCGCCGGTGTTCCTCCTGATAACAACGCATCTCACCGCTCCACCAGGAATTCCAGGCTCCCCTCCCGTCCTCAAGCAAACTAGTTTCGGGCGCACTTCCTCGGTTAGGCCGATGGCTTTCACACCCGACTTACAATGCCACCTACCCGCTCCTTATGCCCAGTTATTCCGAACAACGGTCCCCACCTATGGCTTACCCCGGCTGCTGGCACCGTGTTCG
+
CCC8A@<@E-@F+@F;FG,E@<FC,,,,,;6CC66CC@,F,EE;B,+@,;6C,<C,<,C,CC,B++6BFF8<E6C,+@,F,,6CBF=C74>FGFEE<,:B55,5,9A<>=:++9?E<<77+CCF86A,+BC5AF>C,3F,8+@+3@EE+@>8CD,D3@DGG,@,,7@,<@>::8C5*499B<:5C8:/<7,?8:*=*20*@>9F76C*/9))/:;+++/=6=*:<6?)71)*/)0:<:47+:*9*++1+0<;3>C)*(9*.7)/**/7*)*1)/;C64)+(((4(((6))17*((*0.()(
@M03506:14:000000000-AKVR1:1:1101:15807:8952 2:N:0:41
AGGACTACTGGGGTTTCTAATCCTGTTTGCTCCCCTAGCTTTCGCGCCTCAGCGTCAGTTGTGGTCCAGTGCGCCGCTTTCGCCACAGGTGTTCCTCCCGATATCTACGCATGTCACCGCTACACCGGGAATTCCACGCACCTCTCCCACACCTAAGCACGGCAGGTTCGCCTGCAGGCTCTGAGTTGAGCCCAGAGGTTTCACAGGTGACTTACCGCACCTCCTACGCGCCCGTGACGCCATAGAATTCCGAACAACGCGTGCCCCCCGCGTATTATCGCTGCGTCTCGCACGACGTCAC
+
C8CCC@66-CECF@@@<CF<,@F9@66@FEF9CCF8FF@FFFCFGGD+6,C@F@@@FCFGFCB:F9,C@9,F@E77FGGGGDFFBFG<8FFG79F?FAF:::FFFGCGF@FG:5EFF?EEGEBDFC:C+6@E,59,56@=FGFG88,DD8CE6,48FED,>CC5**D:@**1;*>8?FE,,,<,,25:,2<:C@::8=1*++++>C7++2*+4+<+29)2>***2;6)*))//))*(958C**2*3+*++<)))99*4<=.0.978*8*)1057/++)*/-((-((()()((0(()08(3(
@M03506:14:000000000-AKVR1:1:1101:5880:8954 2:N:0:41
AGGACTACTCGGGTTTCTAATCCTGTTTGCTCCCCACGCTGTCGCGCCTCAGTGTCAGCAACTGTCCAGCAGGCCGCCTTCGCCACCGGTGTTCTTCCGGATCTCTACGCATTCCACCGCTACACCCGGAATTCCGCCTGCCTCTACAGTGCTCCAGCCGCGGCAGTATTCATGGCCGACGCAGGGTTGAGCCCCGCGCTTTCACCACGAACTGACCGGCCCACCTCCGCGCCCTCTACGCCCATTCATTCCGGCCAACCCTCGCACCCTCCGCATCACCGCGGCGGCTCGCACGGAGTTT
+
CCCCCGGGGGGGGGGGGGGGGGGGGGGGGGGGGGGGGGGGEFGFGEGGDGGGGGGGGEFFFGGGFGGGEGGGDFGGGGGDGGGGGGGGG:CFFGFGGFGG7FGFFGGGGGCFGGD9FE@CFEGFFGGECEGGFFF8:F7FGG9@=,E;F@6AC=D8@C:+++@C8;>BFGF,>FBFGGDCCGEEGGGF8+?CG5CGEGEG*/<FFG6=5)9C>C+<9))*97*:C*)7EG>597)1(*0/?EDG*2+*3+<*/3)9)3C*50;5<*:5C)/)77:=>09FBB0(1(,<()(-)4;C33:()
@M03506:14:000000000-AKVR1:1:1101:6781:8968 2:N:0:41
AGGACTACTGGGGTTTCTAATCCCGTTCGCTCCCCTGGCTTTCGCGGCTCAGCGTCAGGTGCAGCCCAGTCGGCCGCCTTCGCCTCTGGTGTTCCTCCGGATCTCTACGCATTTCACCACTCCACCCGGAATTCCGCCGACCTCTACTGCCCTCCAGCCCGTCCGTTTCCAATGGCCTCTCCCCGTTGAGCGAGGAGATTTCACATCAGACGTATCGGGCCGCCTGCCCGCGCTTTACGCCCAGTAACTCCGAATAACGCTTGCGTCCTACGTTTTACCGCGGCTGCTGGCCCGTAGTTAG
+
CCCCCGGGGGGGGGGGGGGGGGGGGFGGGGEGGGGGGGGGGGGGGGGGGGGGGGGGGGGGGGGGGGGFGGGGGGGGGGGGGGGGGGGGGGGGGGGGGGGGGGGGGGGGGGGGGGGGGGGGCGGGGGGGGDGGGGGGGGGGGGGGGCFGGGGGGGGGGGGGGGGGGFGGGGGGGFGGGEFEGGGGG=FCCCGG>CEGE58?FF999CG7FGDCGGGCDD35CDDGGFFFFDB5CEDCDCDGE5*>CEGF79@5)7<FF)/::D57)*:>E==>7F6E:2==>>(74(,62<?(041)7>44-
@M03506:14:000000000-AKVR1:1:1101:17906:8971 2:N:0:41
AGGACTACCCGGGTTTCTAATCCCGTTTGCTCCCCTAGCTTTCGCGCCTCAGCGTCAGTATTGGGCTAGATGAGCGCTTTCGCCACCGGTGTTCCTCCTGATATCTACGCATTTCACCGCTACACCAGGAATTCCCTCATCCTCTCCCATACTCTAGTCCGGCAGTTTGGGATGCAGGTCCTCGGGTGAGCCGAGGGATTTCACATTCCACTTACCGAACCGCCTACACGCCCTTTACGCCCAGTTATTCCGAACAACGCTTGGTCCCTACGTAATACCGCGGCCTCTGTCACGTAGTTAG
+
CCCCCGGGGGGGGGGGGGGGGGGGGGGGGGGGGGGGGGGGGGGGGGGGGGGGGGGGGGGGGG@FGGGGGGGGGGGG>FGGFGGGGGGGEC7FGGGGGGGGGGGGGGGGFGGGGGGGGGGGGGGGGGGGGGGGGGGGDFGGGFFGGGGGGGFG,@FF;@EFEGDDEFFCCGGFGGGGGGGGFGGGGEFGFEGGGGGGGGF?EGGGGFC7C:CFFDF6CDFGGGGGGGFA?D>5>3:6<GDGEG3D9+<B9:C?@)9CC2)/555DG7<50*>3.7*:+.72,,(-4((05/66@0(*87-).
@M03506:14:000000000-AKVR1:1:1101:7759:8980 2:N:0:41
AGGACTACTCGGGTTTCTAATCCCGTTCGCTCCCCTGGCTTTCGCGCATCAGCGTCAGTGTCGGCCCAGCAACCCGCCTTCGCCGCAGGTGTTCCTCTCGATATCTACGCATTTCACCGCTACACCTGGAATTCCGCATCCCTCTCCCAAACTCAAGCCATCCAGTATCAGACGCAGTTCCCCGGTTAAGCCGAGGGATTTCACGTCTGACTTAGTTGGCCACCTACGAGCTCTTTACGCCCCGTAATTCCGCACAACGCTTGCCCCCCCCGCATTACCGCGGCTGCTGGCACGGAGTCCG
+
CCCCCGEFCFCGGGGGGGGGGGFFGGFFEFBF@CGFD?EGD<FGCEGGECDFGGFBGGFGGG@FGGG>EGGGFEGGGDCFGGGGGGCGGGGGGGGDGCGGFGGGGGGGGGEF:EGGGGGGGEEFGGGG@DFFGGGFFEGGGGGEDFFGG7ECB?EEGCGFGGGGGF,7A:FGGGGC>C@CFCFE*4?CGEGGDGEEGECFFG7</:=C/:@>A++>:C4?FDCFF4?@*9B*>?/:)75;:7)11*C59AC4)077CB):B>0<CG57*.97))2A+67C743996094?0(=36<B5()-
@M03506:14:000000000-AKVR1:1:1101:20039:8992 2:N:0:41
AGGACTACTGGGGTTTCTAATCCCGTTTGCTTCCCACGCCTTCGTCCCTCAGCGTCAGGTCTAGCCCAGGTAATCGCTTACGCCACTGGTGTTCCTCCCGATATCTACGCATTTCACCGCTACACCGGGAATTCCATTACCCTCTGCGACCTCCAGACCGGCAGTCTGGATAGCACCCTCGGGGTTGAGCCCCGGGTTTTAACTATCCACTTACCGACCCGCCTACGGACGCTTTACGCCCAGTAATTCCGAACAACGCTTGCCTCCTCCGTCTTACTGCCGCTGCCGGCCCGTAGTTCGC
+
CCCCCGGGGGGGGGGGGGGGGGGGGGGGGGGGGGGGGGGGGGGGGGGGGGGGGGGGGGGGGGGGGGGCGGGGGGGGGGGGGGGGGGGGGGGGGGGGGGGGGGDGGGGGGGGGGGGGGGGGGGGGGGGGGG+E8?FEGGGGGGFFFDFEEGGGGGCFFF8ECCEEFGCGFCFFGGGGFG>:E5EGCGC?GGGGECCC/7/*>0A?7CCGDG=C7FE=D<B=CCDE*5<)*1)*1007<DDGGDFC>?78E:C)7@37<>D*>.8FGFG4*0)75>8+<)/94-3(31(8(0(()(-*.*)(2
@M03506:14:000000000-AKVR1:1:1101:2950:8998 2:N:0:41
AGGACTACTCGGGTTTCTAATCCCGTTTGCTCCCCTAGCTTTCGCGCCTCAGCGTCAAGAACAGGCCAGGAAGTCGCCTTCGCCACTGGTGTTCCTCCCGATATCTACGCATTTCACCACTACACCGGGAATTCCACTTCCCTCTCCTGCCTTCGAGTCGAGCAGTATCGCGTGACCCTCCCCAGATGACCCGGGAGCTTTCACACGCGACTTGCACGACCGCCTGCGCGCCCTTTACGCCCGGTAAATCCGGACAACGCTGGCACCCGACGTACTACCGCAGCTGCCGGCCACTAGGTAG
+
CCCCCGGGGGGGGFGGGGGGGG,CFFGDGGDFGFGGGGGGEFGGGGGGGGGGGDGEEEGGFGGCCFGFGGFGGGGGCFEGGGGGGGFGFECFEGGGF8FGGDC7FGGGCC=:FEAFGG<DFGGDFGDG>CFGGGFF9A:FFGCFGGFF?ECFGG6=89>CG66:8E9DFEEC+4C>CE:>EG@,4,5,9,,6>CEC/7:61+<,,A**/)9C5*>C**8*:/):*7:>E))*))0*):);::)7):;6+3<>BDGCC1)573.3*217*0/.7**/0-)/(((,.22)(072)((2/).-)
@M03506:14:000000000-AKVR1:1:1101:23588:9004 2:N:0:41
AGGACTACCCGGGTTTCTAATCCCGTTCGCTCCCCTAGCTTTCGCGCTTCAGCGTCAGTGTCAGCCCAGCAACCCGCCTTCGCCGCAGGTGTCCCTCTCGATATCTACGCATTTCACCGCTACACCGAGAATTCCAGTTGCCCCTTCTGCACCCTAGCCCCGCAGTATCGGCTGACCTTTCCGGGTTAAGCGCGGCGATTTCGCAGTCGACTTGCGGTGGCCGCCTACGCGCCCTTTCCGCCCAGTAAATACGTACCACGCCAGCCCCCCCCGTCTTTCCGCGCCTGCGGTCCAGGCGCTT
+
CCCCCGGGGFG7F@FFGGGGGGGGGGEDCFGGGGEFGFGGGFGFGGGGEGGGGGGG7@FFGGFDGFEFFGGFGGC@@F,?DFGGGGC@FDEGFGG,EBFG,EEFGGGGGG7+?,5,C9FD::F,AFG7++37=EA9FCDFDEDFGDFGDD,@,@@,,@,:E+>:*3;5:CC::5,DF9A2>D**?G5/><2*=8>*87:*/*;8;*:C55)1:><8393C<*7:1*)0*))*17)2,:8CEE:**2+/+++0.1***)**)))/**/02)7571*/8)1+((,,(,472)(-)).07)-(,
@M03506:14:000000000-AKVR1:1:1101:6024:9017 2:N:0:41
AGGACTACTCGGGTTTCTAATCCCGTTCGCTCCCCTAGCTTTCGCGCATCAGCGTCAGTGTCGGCCCAGCAACCCGCCTTCGCCGCAGGTGTTCCTCTTGATATCTGCGCATTTCACCGCTACACCAAGAATTCCAGTTGCCCCTTCCGCACTCTAGCCGCACAGTATCAGTTGACCTTTCCGAGTTAAGCTCGGAGATTTCACAACTGACTTGTGCTGGCCGCCTACGCGCCCTTTACGCCCAGTAAATCCGAACAACGCTCGCCCCCCCCGTATTACCACGCCCGCTGGCACGGCTTTG
+
CCCCCGGGGGGGGFDGGGGGGGGGGGGGGGGGGGGGGGGGGGGGGGGGDGGGGGGGGGGGGGGGGGGGGGGGGGGGGGGGGGGGGGGGGGGGGGGGGGGGGGGGGGGGGGGGGGGGGGGGGGGGGGGGGGGGGGGGGGCGGGGGFGGGGGGGGGGCDGGGGGGGGGGGDCFCFGGGGGGGGGGGGFGGFGG9FGGGGEGGGGGFFGGGGGFFGFE<:DCGGCCE38;FCD@E<>>D0:F**:CGGFE8<299)75D)44*07)9C*23?>GB>11CC)4A)44--((045(,)5(9.)(.)
@M03506:14:000000000-AKVR1:1:1101:9289:9051 2:N:0:41
AGGACTACTCGGGTTTCTAATCCCGTTCGCTCCCCTGGCTTTCGCGCATCAGCGTCAGTGTCAGCCCAGCAACCCGCCTTCGCCGCAGGTGTTCCTCTCGATGTCTACGCATTTCACCGCTACACCGAGAATTCCAGTTGCCCCTTCTGCACTCTAGTCGCACGGTTTCGGTTGACCTTTCCGAGTTAAGCTCGGAGGTTTCACACCTGCCTTGTGCTGACCGCCTACGCGCCCTTTACGCTCAGTAAATCCGAACACCGCTTCCCCCCCCCGTATTACTGCGGCTGCTGGCCCGCACTTT
+
BCCCCGGGGDGGGEEGGGGGFGGGGGGGGGGGGFGGFFGGGGGGGGGGGGGGGGGGGGGGFGFGG,B,@DFFGGGGGGGGGGGGGGGGGFGECEG9FDGG8FEFEEFGGGGCEFGGGGGEDCFDFGECCFDFFGFGGGGGD9FFCFGGFFAFFGGGGGG>EEG>EFCCFG>@*;CC=;C,6DC*=>C,A,?;<C**:CAE+@9;C+=*0*;=F7CDF+1286)>CDDFE)7ECBE*4*7=E*11*0+*++3/>)1953*25>317*2.*0C57D5*+.9+-616((,)))(-)-()0)-))
@M03506:14:000000000-AKVR1:1:1101:18858:9061 2:N:0:41
AGGACTACCGGGGTTTCTAATCCCGTTTGCTACCCTGGCTTTCGTTTCTCAGTGTCAGTTGCAGTCCAGAACGCCGCCTTCGCCACCGGTGTTCCTCCAGATATCTACGCATTTCACCGCTACACCTGGAATTCCGCGTTCCTCTCCTGCACTCAAGCCAACCAGTATCAGACGCAGTTCCCCAGTTAAGCTGAGGGATTTCACGTCTGACCTAGTTGGCCACCTACAAACCCTTTACGCCCAGTAATTCCGAACAACGCTTGCCCCCCCCGTATTACCGCGGCTGCTGGCACGGAGTTCC
+
CCCCCGGGGGGGGGGGGGGGGGGGGGGGGGGGGGGGGGGGGGGGGGGGGGGFGGGGGGFFGGGGGGGGGGGGGGGGGGGGGGGGGGGGGGGGGGGGGGF89FGGGGGGGGGGGGGGGGGGGGGDGGGGG:CFGGGGGGGGGGGGGGGGGGGGGGGCEGGGGGD>FECCFCC9DGGGEEGGGGGGDGCAEGGGG?CFGGFFCFFGGFGG5CFGGFGGG=)<CDDFG*=F9CFGGAAFCC3?EE***+579<CF)757045575)9DEE3CDD5>):+<<F592(42-09:;::F<9)).2))
@M03506:14:000000000-AKVR1:1:1101:28047:9066 2:N:0:41
AGGACTACTCGGGTTACTAATCCCGTTCGCTCCCCTAGCTTTCGCGCCTCAGCGTCAGTGTCAGCCCAGCAACCCGCCTTCGCCGCAGGTGTTCCTCTTGATATCTACGCATCTCACCGCTACACCGAGAATCCCAGTTGCCCCTTCAGCACTCTAGCCACGCAGTATCAGTTGACCCTCCTGGGTTAAGCACAGAGATTTACAAACTGACTTGCGGTGGCCGCCCATGCGCCAGTTACGCCCAGTAAACACGCACAACGCTTGACCCCCCCGCATAACCCGCGCCGCTGCCACGAGTATG
+
6@ACCFGGFCFBEGB-6CCFG<DD7CCFFF@,@,BE86<CEFFEG@7F:@<,CCFFE,,<CA<,CD7FECGFEG77:FCEGFEEEFGGEEECFCCGF9,CCFFFEE5C7>+++5C,C,@@C:7C84+@CCEF3,AF=A;>FFF++=>,3CB3,@9D6E,,6;>++3,,@A,@=;F:,,,*6,24DD>F,,6,>,,5,4,2,+2,>=C,4**0,*5*)2554*:=))2)*0078).26**/8:7*9++9C+3..)))).957.)**+3)289)))2/*))+(((((,,5()-())(/))(.-
@M03506:14:000000000-AKVR1:1:1101:18212:9084 2:N:0:41
AGGACTACTGGGGTATCTAATCCCGTTCGCTCCCCTAGCTTTCGCGCCTTAGCGTCAGTGTCGGCCCAGCAACCCGCCTTCGCCGCAGGTGTTCCTCTTGATATCTACGCATTTCACCGCTACGCCAAGAATTCCAGTTGCCCCTTCCGCACTCTAGCCGCACAGTTTCAGTTGACCTTTCCGATTTAAGCTCGGAGATTTCACAACTGACTTGTGCTGTCCGCCTCTGCCCCCTTTACGCCCGGTAACTCCGACAAACGCCTGCTCTCCCCGTATTCCCCCGCCTGCTGCCACGTCGTTT
+
CCCCCGGGGCFGGGGGGFGFGGFGGGGGEGGGGGGFFGGFGGGDGG@@ECEFGGEF7:EFEF@ECFGGDF,CEGGGGCGGGGGGEGC@CF,BFGD<FD,CE,?FFGGGGGEGGGGEGEFGG@FFDED>>DBFGGG<AE,,C@D+DFGGCE7CECGGFF3@>EGGGG,7@C,@:C9>CBF?FFCE**:C,,2,?EG*:*5=7CEEF6EECF7DG>F6>DF<C6*:**))+9*=/5572****>5))*2>++3)))/)).9E))0*1+<*+0977**2<)/+(-4(-3(7?F)())(*))--(
@M03506:14:000000000-AKVR1:1:1101:18560:9110 2:N:0:41
AGGACTACTCGGGTTTCTAATCCCGTTCGCTCCCCTGGCTTTCGTGTGTGAGCGTCAGATTTGGGCCAGTGCGCTGCCTTCGCCTTTGGTGTTCCCCTAGATATCAACGGATTTCACCCCTACACCTAGAGTTCCACGCACCTCTCCCAACCTCGAGTCATGCCGTTTCCCTCGCCCACTACAAGTTAAGCTCGTAGATTTTACGAAGGACTAACATGACCGCCTCGACACCCTTTACGCCCAGTGGTTCCGGATAATGCTTGGGGCCTCTGTATTACCGCTCCTTCTGGCACAGAGTTTG
+
CCCCCGGGGGGGGGGGGGGGGGGGGGGGGGGGGGGGGGGGGGGGGGGGGGGGGGGGGGGGGGGGGGGGGGGGGGGGGGGGGGGGGGGGGGGGGGGGGGGGGGGGGGGGGGDGGGGGGGGGGGGGGGGGGGGGGGGGGGGEGGEGGGGGGG8E3AEEGFFFGEDFEECGGGGFGGGGGEGF?F?:CFGGGGG,BCE>FGGFGGGFE>5>58<FFGCFGFFGGGGGGG5):5AFD>49);=GE=9FGG?BGFF;5)9D*5C:?**7C88)*02)1:@C9>F*-(23().9:44(/(4*7*-))
@M03506:14:000000000-AKVR1:1:1101:16434:9118 2:N:0:41
AGGACTACTCGGGTTTCTAATCCCGTTTGCTCCCCTGGCCTTCGTGCCTCAGCGTCAGTTACTGTCCAGAAACTCGCCTTCGCCACTGGTCTTCCTTACGATCTCTACGCATTTCACTGCTACACCGTAAATTCCAGTTTCCTCTCCAGTACTCTAGCAAGGCAGTATCCAATGCAGTTCTGGGGTTGAGCCCCAGGATTTCACATCAGACTTACCCCGCCGCCTACGCACCCTTTACGCCCAATGAATCCGAACAACGCTCGGGACCTCGGTATTCCCGCCGCCGCTGGCCAAGAGTTAG
+
CCCCCGGGGGGGGGGGGGGGGGGGGGGGGGGGGGGGGGGGGGGGGGGGGGGGGGGGGGGGGGGGGGGGGGGFFGGGGGGGFGGGGGGGGGGGGFGGGGGGGGGGGGGGGGCFGFGFGGGGGGGGGGGGGDFEFEGGFGGGGGGGGGGGGGGGGGGGGGAGGGGGEGC,EF;D8@FGCDFGGGGFGGGGDFFF6EGDFCGDDC:EGCFGFGGDEFGGF@>>DGDGDDABGGFED;6C=G):EG3C<F+;+<E:B3C)77:5)0;>CCE>*0*0<FFF+)1*((,1(((.-)(()(.07*-).
@M03506:14:000000000-AKVR1:1:1101:20834:9121 2:N:0:41
AGGACTACTCGGGTTTCTAATCCCGTTTGCTCCCCTGGCCTTCGTGCCTCAGTGTCAGGAACTGCCCAGAGATCCGCCTTCGCAACTGGTCTTCCTCACGATATCTACGCATTTCACTGCTACACCGTGAATTCCGATCTCCTCTACAGTCCTCGAGTCACGCAGTATCCGGGTCAATTTCGGAGTTACGCTCCGAGATTTCACACCAGACTTGCCCCACCCCCCACGCACCCTTTACGCCCAATGAACCCGAACAACCCTTGAAACCTCTTATATCCCGCGGCTGGTGGCTCAGCGTTCG
+
CCCCCGGGGGGGGGGGGGGGGFGGGGGGEGGGGGGGFFGGGGGGGFGGGGCEGGGGDFFGGGGGGEGGGGGGGGGFFGGGGGGGEGGGGGGGGGGGGCGGGGDFGFEFGGGGGDGGGGGGGDFAFGCFGGGGGFGGGDGFGGAEFFCDGEFGGGECCGGGGGGD8=3;AF>C++6@D9D,E8CBCGC7,483BE*5@**,5?CCCFE*9*;;2;,1;?DEG:?C))))*/):<:;6)1:C5E*1*<+*+2;35)))*3*/5)82*+0.*02***+3+-?79((-(((...3(9)(*).,4,
@M03506:14:000000000-AKVR1:1:1101:13656:9122 2:N:0:41
AGGACTACTCGGGTTTCTAATCCCGTTTGCTCCCCTAGCTTTCGCTCCTCAGCGTCAATGTCGGTCCAGGATGCCGCCTTCGCCACCGGTATTCCTCCAGATATCTACGCATTTCACCGCTACACCTGGAATTCTGCATCCCTCTCCCGAATTCAAGCCATCCAGTATCCGACGCAGTTCCAAAGTTAAGCTTTGGGATTTCACGTCGGACTTAGTTGGCCGCCTACGAGCCCTTTACGCCCAGTAATTCCGAACAACGCTTGCCCCCCCTGTATTACCGCGGCTGCTGCCTCCCGTCGGG
+
CCCCCGGGGGGGGGGGGGGGGGGGGGGGGGGGGGGGGGGGGGGGGGGGGGGGGGGGGGGGGGGGEGGGGGGGGGGGGGGGGGGGGGGGGGGGGGGGGGGGGGGGGGGGGGGGGGGGGGGGGEGGGGGGGGGGGGGGGGGGGGGG?FFFGGEGFGGGGGGGGGFGGGGFGGGGGGGDGEGGGGGAEGGGGGGFGEFFG5DCFGGGGGGGC4?DGGGGCF;8DGGGDGFFGGFGFFFF4CBCEG37CFC=9F<?:)//5:97>>>FGGG:EFG3/*<<+5**421>030?2=0,)((90)-(,
@M03506:14:000000000-AKVR1:1:1101:10720:9128 2:N:0:41
AGGACTACCCGGGTTTCTAATCCTGTTTGCTCCCCACGCTTTCGCGCCTCAGTGCCAGTTACAGACCAGAAAGTCGCCTTCGCCACTGGTGTTCCTCCATATCTCTACGCATTTCACCGCTACACATGGAATTCCACTTTCCTCTTCTGCACTCAAGTCTCCCAGTTTCCAATGACCCTCCACGGTTGCGCCGTGGGCTTTCACATCAGACTTAAGAAACCACCTGCGCCCGCTTTACGCCCAACAATCCCCGATAACGCTTCCCACCTACGTATTACCCCGGCGGCTGCCACACAGTTCC
+
CCCCCGGG<FGGGGGGGGGGGGFGGGGGGGGGGGGGGGGGGGGGGGDGDGGGGGGGGGFFGGFGFGGGGGGGGGFGGGGGGFEEDGFCFGFEEFGGGGGAFFEEGGGGGGGGGGGGGGGD:CGGFFCEGGGGFFGGGGGGGGGB=DFDFGFG9=D,BGGGEGFGGGA>=D,F,,,@@BDGGGFC+>CE,8@CC@@*5*,=,=DF?,4AE*922B9D+:66CFFC6;4)4885CBAD)C:?**8*2=*6+?C)07<)*,*27).9*+;5*)2).22<<5*+-1(((-()-).)*.(*79))-
@M03506:14:000000000-AKVR1:1:1101:19462:9150 2:N:0:41
CGGACTACTCGGGTTTCTAATCCCGTTTGCTCCCCTGGCTTTCGCTCCTCAGCGTCAGTGTCGGTCCAGGATGCCGCCTTCGCCACCGGTGTTCCTCCAGATATCTACGCATTCCACCGCTACATCTGGAATTCCGCATCCCTCTCCCGAACTCAAGCCATCCAGTTTCAGATGCAGTTCCCCGGTTAAGCCGAGGGATTCCACGTCGGACTTCGTCGGCCGCCTACGAGCCTTTTACGCCCATTCATTACGAATACCGCTCAGCCCCCCCGCTCTCACTGTGCGCGTGGCCCGGCGTTCG
+
-AC,A@FEGD@E:FCE<FF,C<,,BFFACA,CFCEDCGGFF8@CG,EEGF,@8FEEE:CFFFG7FFCFFG<F8C<FGF:@C@C?CFGG7@FC7ECADE<F,C,BE<EBE@:CG,C<DF@CFCC=,CC,,4,?AEEA+@?F=DFE3,,,6++@,@,,,3+,7@FGE,,37,@;AEGFE;,<,<7**:CE9,?D14**/*,414>FC:*75591++*3*:):935>D7?)1/7:4*/*):3CDD3**03*+33<)5**0)**0))**;:)25))))/2<)83).--(((0(0(.0(,)))--(
@M03506:14:000000000-AKVR1:1:1101:26048:9169 2:N:0:41
AGGACTACTGGGGTTTCTAATCCTGTTTGCTCCCCACGCTGTCGCGCCTCAGCGTCAGTTCGACCCCAGCAGACCGCCTTCGCCACCGGTGTTCTTCCGGATCTCTACGCATTCCACCGCTACACCCGGAATTCCATCTGCCTCTAGTCGACTCGAGCCAAGAAGTATCGATGGCCGACTCGCCGGTGAGCCGCGAGCTGTTACCACCGACTTTCCCGGACGCCTACGCGCCCTTTACGCCCAGTGATTCCGGACCACGCCCGCCCCCCCCGTATTACCGCGGCTGCTGCCTCCCCTAGGG
+
CCCCCGGGGGGGGGGGGGGGGGGGGCGGGGGGGGGGGGGGFFGGGGGGGGGGGGGGEGGGGGGGGEEGGFFCFGFGGGGGGGGGGGGDGGGGCFGFDEEE7FGGGGEGGDDD7FFDFFFE@CC@FDEFCG+@DDCFAEFFGGGGFGCDF@ECBEF6EEE<>9BFFCDEFCFCCDGCG57/8:C5:*3/**+?:8**3>/++*3<+++::7C)1::+21)*19CGFD:)/)559)872?D5C:C<76+1+30)0.))*45:)0735CG@*)9).)0006@*((-,((-).*.,/2(*))(.(
@M03506:14:000000000-AKVR1:1:1101:4016:9175 2:N:0:41
AGGACTACTCGGGTTTCTAATCCCGTTTGCTCCCCTGGCTTTCGCTCCTCAGTGTCAGTGTTGGTCCAGGACGCCGCCTTCGCCACCGGTGTTCCTCCAGATATCTACGCATTTCACCGCTACACCTGGAATTCCGCGTCCCTCTCCCAAACTCAAGCCATCCAGTATCAGATGCAGTTCCCCGGTTAAGCCGAGGGATTTCACGTCTGACTTAGTTGGCCACCTACGAGCCCTTTACGCCCAGTAATTCCGAACAACGCTTGCCCCCCCCGTCTTACCGCGGCTGCTGGCACGGATGTAG
+
CCCCCGGGGGGGGGGGGGGGGGGGGGGGGGGGGGGGGGGGGGGGGGGGGGGGGGGGGGGGGGGGGGGGGGGGGGGGGGGGGGGGGGGGGGGGGGGGGGGGGGGGGGGGGGEGGGGGGGGGGDGGGFGGGGGGGGGGGGGGGGGGGGGGGGGGGGFGGFGGGGGCFGEFGGGFGGGGGGGGGGGGGGDGGGGGGGGGG5=8AGCGGCFGGGGGGGFEFGFGFGGGGGFFGGFGF;FGEGFGGGGGGFGFGGGF:@GG4:DCDD@FFGF@CEGDE**8+6<E>;>9(21).61(9:>3).56-
@M03506:14:000000000-AKVR1:1:1101:9125:9183 2:N:0:41
AGGACTACCGGGGTTTCTAATCCCGTTTGCTCCCCTGGCCTTCGTGTCTCAGTGTCAGGAACTGTCCAGAGACCCGCCTTCGCCACTGGTCTTCCTCATGATCTCTACGCATTTCACTGCTACACCATGAATTCCAGTCTCCTCTCCAGTCCTCAAGCACCGCAGTATCGAATGCAGTTTCGGAGTTAAGCTCCGAACTTTCACACCCGACTTACGGCCCCACCTACACACCCTTTCAGCCCAATGAATCCGAACAACGCTTGCGCCCCCATGATCACACGCGCGTCCTGCACCTAGCTCC
+
C<CCCGDF-@CDDFGGGGGFGGAFGGGFGGGGGGGGGFGGGC@FFDGGGGGGGCFGGG<EFGGGGFCEECCCCGGGGF:FFFGDGGCFCGFEGGFGGCGCEGFGCFDFGGEGGGGEGGGGG,EEFF7E<,5C,AFGFFGGGGFEF8DGGBFGG,9@=FGG,+@C@=D===D8,,;,73,==E>C+@D@;DGBCEG8;*@C78ECFGD9*;;77DF*;***2?D*8*?)0*)/:>A*)3+>@E49D?>+4?9:5):9;6C>)).*)*10*))))*0++.*+(-(-(,()-*,(0(,**)))(
@M03506:14:000000000-AKVR1:1:1101:3212:9190 2:N:0:41
AGGACTACTCGGGTTTCTAATCCCGTTCGCTCCCCTAGCTTTCGCGCCTCAGCGTCAGTGTCGGCCCAGCAACCCGCCTTCGCCGCAGGTGTTCCTCTCGATATCTACGCATTTCACCGCTACACCGAGAATTCCAGTTGCCCCTTCCGCACTCTAGCCAGACAGTATCACTTGACCTTTCCGAGTTAAGCCCGGAGATTTCACAAGTGACTTGTTTGGCCGCCTACGCGCCCTTTACGCCCAGTAAATCCGAACAACGCTTGCCCCCCCCGTATTACCGCGGCCGCTGCCCCCCGTCGGG
+
CCCCCGGGGGGGGGGGGGGGGGGGGGGGGGGGGGGGGGGGGGGGGGGEGGGGGGFGGGGGGGGGGGGGGGGGGGGGGGGGGGGGGGGGGGGGGGGGGGGGGGGGGGGGGGGGGGGFGGGGGGGGGGGDGEEGGGGGGGGGGGGGGGGGDGGGDCGGGFGGGGGGGGC@FGGGGDGGFGGGGGGGCFG@GFGGGGGGEEGGGGGGG?FFGFGGGGFFGFAFFDGGGGFFGC3CDB?CACDGGGD*9?CFCFG)<5399,):@@@**<@BGFG).)0A+6**1(46(41>6@B(7(3))04(-
@M03506:14:000000000-AKVR1:1:1101:23305:9201 2:N:0:41
AGGACTACACGGGTTTCTAATCCCGTTTGCTCCCCTAGCTTTCGCTCATCAGCGTCAATGTCGGTCCAGGATGCCGCCTTCGCCACCGGTATTCCTCCAGATATCTACGCATTTCACCGCTACACCTGGAATTCTGCATCCCTCTCCCGAATTCAAGCCATCCAGTATCGGATGCAGTTCCCAGGTTGAGCCTGGGGATTTCACATCCGACTTAGTTGGCCGCCTACGAGCCCTTTCCGCCCAGAAAGTCCGAACAACGCTTGCCCCCCCGTCATTCCCGCGGCCGCGGACCCCGCGTTGC
+
CCCCCGGGGGGGGGGGGGGGGGGGGGGGGGGGFFGGGGGGGGGGGGGGGGGGGGGGGGGGGGFGGGGGGGFGGGGGGGGGGGGGGGGGGGGGGGGGGFCFFGGGGGGGGGGGGGGGGGGGGDGGGGGGGGFGGGGA<FFGFE8@=E8?=C>EC8:@DFGGG?DDGGFEGC8+:C,9EEEFGGCEFCE6@,;FEFGFGGGFEFGGG<<?E797/+,5+CA?<4)*7*2=**8:CF56)0)3;=9**2+)233.<))1087C57)7<CFEED)))**33:7*,(,((-()-),(0(,9)71((
@M03506:14:000000000-AKVR1:1:1101:8899:9230 2:N:0:41
AGGACTACTAGGGTTTCTAATCCCGTTCGCTCCCCTGGCTTTCGCGCCTCAGCGTCAGTGTCGGCCCAGCAACCCGCCTTCGCCGCAGGTGTTCCTCTTGATATCTACGCATTTCACCGCTACACCAAGAATTCCAGTTGCCCCTTCCGCACTCTAGCCGCGCAGTATCAGTTGACCTTTCCGAGTTAAGCTCGGAGATTTCACAACTGACTTGTGCTGGCCGCCTACGCGCCCTTTACGCCCAGTAAATCCGTACAACCCTTGCCCCCCCCGTTTTACCGCGGCCGCCGGCCCCGGCTTT
+
CCCCCGGGGGGGGGGGGGGGGGGGGGGGGGGGGGGGGGGGGGGGGGGGGGGGGGFGGEEFGGGGGGGGGGGGGGGGGGGGGGGGGGEGGGGGGGGGGGGGGGGGGGGGGGEGGGGGGGGGGDGGGGGBCFGGGGGGGGGGGGGGGGGGGGCE+@FGFFB>E7EEGEGFGGGGCDEF6?EF9DEB5FEFCFGCFE>5:55=FGGGGDGGGGGGGGG+:C66>CDGGG55*1.>CE3CDC0/A5757+2=++397)**9-**8)796+<>8@GE>**+2.=C(0((((()()(,.-(9))(-(
@M03506:14:000000000-AKVR1:1:1101:5889:9230 2:N:0:41
AGGACTACTCGGGTTTCTAATCCTGTTTGATCCCCACGCTTTCGTGCCTCAGCGTCAATATTCGCGTAGTTAGCTGCCTTCGCAATGGGTGTTCTATGTCATATCTAAGCATTTCACCGCTACATGACATATTCCGCTAACCTCCACGACATTCAAGATAGATAGTATCCACGGCAGTACTGCAGTTAAGCTGCAGGATTTCACCACGGACTTACCTAACCGCCTACGCAACCTTTAAACCCAGTGAATCCGGATAACGCTTGCACCCTCCGTATTACCGACGCTGCTGGCACGGAGTTAT
+
CCCCCGGGGGGGGGGGGGGGGGGGGGGGGGGGGGGGGGGGGGGGGGGGGGGGGGGGGGGGGGGFGGGGGGGGGGGGFGGGGGGGGGGGGGGGGGGGGGCGFGGGGFGFGGGGGGFFFGGGGGGGGGGGGGGGGGGFGEG>FGCGDGGDGG7=FGFGGGGGGGGGFGGGGGGGG+@EEGCEGCGGGGGGEDFGG68F6EDFFGG;C2A7EDGGGGGC78*4;:D58CF4C4)=C;*+)@6;CEG*;99CC@8>))**03D5557*4CC>;FG)<5C@9AFE((-((-0/,)4(14(9)0.).
@M03506:14:000000000-AKVR1:1:1101:12933:9248 2:N:0:41
AGGACTACCGGGGTTTCTAATCCCGTTTGCTCCCCTGGCCTTCGTGCCTCAGTGTCAGGAACTGTCCAGAGACCCGCCTTCGCCACTGGTCCTCCTCATGATCTATACGCATTTAACTGCTACACCATGAATTCCAGTCTCCTCCCCAGTCCTCGACAACCGCAGTATGGAACGCAGTTTCGGATTTCAGTCCAGAGATTTCACACCCCACTTAAGCCGCAACTTACGCAACCCTTACGCCCAAAGAATGCGACGAACGCTTAACACTTCGTTATTACCGCGGCCCATGGCACAAGGTTAA
+
CCCC,6C@CF@FFGBGE<FFEE<EEC<@FF,EF,66,C,;<,C,EFCFCCFC@EF9;CFEF,C9FF@C,E,C@,6+8:CGF7:6669E<F9AFFG84EC<,?,C,A??,:F:FE,C5EFGFGCGE8<:<EFDF<,,9,49,,E@,6@,C,>,,,+>+++D31=6@ECBA=9D,+6@E>E,@CCC+@42DC5,6,,,3,,:AFG7E?**:*34<8,,+*)*2):,0;4)**)**))*/7)*/:<3**5A0++.:)))14<=7<)*22+*3**)0**++)11((,-(((),..(1(.*)*).)
@M03506:14:000000000-AKVR1:1:1101:28601:9251 2:N:0:41
AGGACTACTCGGGTTTCTAATCCCGTTCGCTCCCCTAGCTTTCGCGCCTCAGCGTCAGTGTCGGCCCAGCAACCCGCCTTCGCCGCAGGTGTTCCTCTCGGTATCTACGCATTTCACCGCTACACCGAGAATTCCAGTTGCACCTTCCGCACTCTAGCCCTACAGTATCACTTGCCCGTTCCGAGTTAAGCCCGGCGTCTTCACAAGTGGACTGTAGTGGCGGCATACGCGCTCTTTCCCCCTCGTACTCCCGCACAACGCTTTCTCCCCCCGTACTCCCGCGGCACCTGCCTCGCTGTAG
+
BCCCCF?AFDCFD-BBFG9CF<EF@EFFF>CGGG7FFD@FGG9CC:+@BC8EDCCC@,<9<CFEGEECFC<C<DF7>FC@FFFGGGGGGEFFE<F,55BF<F,+5,,:BC7CEF,5EFBFE7+,4FC=3@F<ADDCDA,C=,@>,=DF6B+@6C9>DGCGF,:F6FA9@,@,@D,,,@CGGG*::*=,,,2,*:***2**=C++++*2+*2*+*>F+3)/*))2)1)/*/5*).7*6**+2:)*1AEF*+2)75C33(*27)0*:9<70.95.95*1.):,,(((((.(0(4*4())0())
@M03506:14:000000000-AKVR1:1:1101:12494:9273 2:N:0:41
AGGACTACTCGGGTTTCTAATCCCGTTCGCTCCCCTAGCTTTCGCGCTTCAGCGTCAGTGTCGGCCCAGCAACCCGCCTTCGCCGCAGGTGTTCCTCTCGATATCTACGCGTTTCACCGCTACACCGAGAATTCCAGTTGCCCCTTCCGCACTCTAGCCAAACAGTATCACTTGACCGTTCCGAGTTAAGCCCGGAGATTTCACAAGTGACTTGTTTGGCCGCCTACGCGCCCTTTACGCCCAGTAAATCCGACCAACGCTTGCCCCCCCCGCATTACCTCGGCCGCGCGCACGGAGTTAG
+
CCCCCGGGGGGGGGGGGGGGGGGGGGGGGGGGGGGGGGGGGGGGGGGGGGGGGGGGGGGGGGGGGGGGGGGGGGGGGGGGGGGGGGGGGGGGGGGFGGGGGGGGGGGGGGGEGGGGGFGGDGGGGGG>E:CFCDFGCFAFGGGGGGGFGGEG>EFG;FGGGGGGGGCEF@EDFFFGDEGGGGGGGGGG7C;FGDD5*79<>FFC;E=C9CCFCCG78CDD63<75/7DGCB=C5.9.>5EGE<>F+969@FBD)/5/2<=>.)7*38BG37))1:C+)9+54(,((-)(071@06)77(6)
@M03506:14:000000000-AKVR1:1:1101:10495:9278 2:N:0:41
AGGACTACTCGGGTTTCTAATCCCGTTCGCTCCCCTGGCTTTCGCGCCTCAGCGTCAGTGTCGGCCCAGCAACCCGCCTTCGCCGCAGGTGTTCCTCTTGATATCTACGCATTTCACCGCTACACCAAGAATTCCAGTTGCCCCTTCCGCACTCTAGCCGCACAGTATCAGTTGACCTTTCCGAGTTAAGCTCGGAGATTTCACAACTGACTTGTTCTGGCCGCCTACGCGCCCTTTACGCCCAGTAAATCCGAACAACGCTTACCCCCCCCGTCTTCCCCCGTCCGCTGGCACGGAGTTT
+
CCCCCGGGGGGGGGGGGGGGGGGGGGGGGGGGGGGGGGGGGGGGGGGGGGGGGGGGGGGGGGGGGGFCGGGGGGGGGGGGGGGGGGGGGGGGGGGGGGGGGGGGGGGGGGDGGGGGGGGGEGGGGGCFGGGGGFGGEGGFGGCDEGGGGGGGGGFGGGGGGGGGCGGFGGGGFCGGGGGGGGGGDFGGGFG,>?>EEGGGFD7BG,7CC:F>@>9+@F+<7DDGGC>F53)*105587@*;><DC3<?99FF))1>5<C*5.0*0+38CED>)/*1;41*(-(((((023(().11).-.)
@M03506:14:000000000-AKVR1:1:1101:11994:9287 2:N:0:41
AGGACTACTCGGGTTTCTAATCCCGTTTGCTCCCCTGGCTTTCGCTCCTCAGTGTCAGTGTTGGTCCAGGACGCCGCCTTCGCCACCGGTGTTCCTCCAGATATCTACGCATTTCACCGCTACACCTGGAATTCCACGTCCCTCTCCCAAACTCAAGCCATCCAGTATCAGACGCAGTTCCCCGGTTAAGCCGCGGGATTTCACGTCTGACTTAGTTGGCCCCCTACGAGCCCTTTACGCCCAGTAATTCCGAACAACGCTTGCCCCCCCCGTCTTTCCCCGGCCGCTGGCCCCGGATTAG
+
CCCCCGGGGGGGDCFGFGGGGGGGGFGGGGGGFGGGGGGGGGECEEGGDEAEEGGGGGGGGG,EFGGGGGFGGGGGGGGGGGGGGGFFGGGGGGGGGFF@EFDEFGGGGECCFEGGGGFGGEGFGGGGGFCFFGAFFCBFGGGGGGGGG8DF9EDEFDGGGGGGGFGDD8DFC663@:BFGGGGDECC7;D,8*>C=/:C?+1ACC7:C+10<7+ACD;FG*:7<C:3CD579F?F<C51?57C992*2<<:;)19FB:=BF)*7<*0:@5.858E+)12,-(,((,.(),()(,))0,,.
@M03506:14:000000000-AKVR1:1:1101:7756:9288 2:N:0:41
AGGACTACTGGGGTTTCTAATCCCGTTTGCTCCCCTGGCCTTCGTGCCTCAGTGTCAGTAACTGTCCAGAGATTCGCCTTCGCCACTGGTCTTCCTTACGATATCTACGCATTTCACTGCTACACCGGAAATTTCAATCCCCTCTCCCGTACTCCAACCAGGCAGGATCAATCGCCGTTTCGGGGGTGAGCCCCGAGATTTCACCACTGCCGTACCCCCCCACCTCCGCACCCTTTACGCCCAATTGATCCGCACAACGCTTGTGCCCCCTGAATTACCCCTGACGCTGGCCCGCAGTTCT
+
6@C<CE<C<9FGG+F@EC<EEEGGE@FG7,,;CFGF,6@EGG9,;,,C,C,6;;CC,;66<@EGEFG9EA,9,:C66FFGC,6C,CC,EF@<D9E@EAF<,:44,555,+?:FGEF,,59,,9,,A+++6@<A,C,A5=,9D4B,@8,44+6+7,4,4+=8===8+6,@,,,,36+13+36C>EG*=**2,6DEG8***=ACC,,+=++20)2/3=D5)*795E7*08/)7:90704:);EGGG4+36<9<75><5C,7C)7)**+<5*8/5)*2<0)1+(((((,45:),(0(,1)84-)
@M03506:14:000000000-AKVR1:1:1101:12147:9289 2:N:0:41
AGGACTACTCGGGTTTCTAATCCCGTTCGCTCCCCTAGCTTTCGCGCTTCAGCGTCAGTGTCGGCCCAGCAACCCGCCCTCGCCACCGGTGTTCCTCCAGATACCTACGCATTTCACCGCTACACCTGGAATTCCGCATCCCTCTCCCAAACTCAAGCCAACCAGTATCGGACGCAGTTCCCCGGTTACGCCGAGGGTATTCACGTCCGACTTAGTTGGCCACCTACGATCCCTTTACGCCCAGTCATTCCGACAAACCCTTGCCCCCCCCGTATGACCCCGCCCCATACCACGGAGTTCG
+
CCCCCGGGGGEGGGGGGGGGFGEGGGGGDGECFEE@FGGGGGGGGGFDGGFGGEFCFGGGGGGEGGGGCDGGGGGGEGGGF@FFGGGDFFGEGAFFGGGGFGGGGGFGGECGGFEEGGGGGCF@DFCAF:<FFF;<C+@FFC8D,@DDGFDEFGGFF6DGGCEDEA3;A@*@CCGG*4=FF,=:E:?E,:@8>8:8/*++3+5C=CF**)11/:+3:7)<96DG>*9>**0:9)*2)28C:7**2++0+++9>))/2:*25))97+;>*8<>));2+6)*(,(((((),)(.)(-/)0()(
@M03506:14:000000000-AKVR1:1:1101:4221:9291 2:N:0:41
AGGACTACTGGGGTTTCTAATCCCGTTCGCTCCCCATGCTGTCGTGTCTGAGCGTCAGTTGCGAGCCAGGACGCCGCCTTCGCCTCTGGGGTTCCTCCGGATCTCTACGCATTTCACCACTACACCCGGAATTCCACGTCCCTCTCTCGCACTCTAGAATGACAGTCTGGCATAACCCTTCCCGGTTAAGCCGGGATATTTCATACACCACTTGTCACCCCGCCTGCACACCCTTTACGCCCAGTAAATCCGGATAACGCTCGCCACCTACGTTTTACCGCGGCTGCTGGCACGTCGTTAT
+
CCCCCGGGGGGGGGGGGGGGGGGGGGGGGGGGGGGGGGGGGGGGGGCGFFGGGGGGGGGGGGGEEGGGGGGGGGGGGGGEGGGGGGGGGGGGGGGGGGGGGGGGGGGGGGGGGGGCFGGGGGGGGGGGGDGCGGFDFGGGGGFGFGGGGGCEEFGGGGGGGGGGGGGGCE6CA,;FGC6EGGG88ECD9=FG>ED5EFGGGGGGGG+3:<C4C7<>CFFCD)5=55>:FC>EDFFFAF3CGGGFGG98:<F@))1/:35E353CC5A>*/>)72080.0*4,,3((().92(/(.*07:1(
@M03506:14:000000000-AKVR1:1:1101:27822:9295 2:N:0:41
AGGACTACCGGGGTTTCTAATCCCGTTTGCTCCCCTAGCTTTCGCTCCTCAGCGTCAATGTCGGTCCAGGATGCCGCCTTCGCCACCGGTATTCCTCCAGATATCTACGCATTTCACCGCTACACCGGCAATTCTGAATCCCTTGCCAGAATTCAAGCCATCCAGTATCGGACGCAGTTCCAAGGTTGAGCATGTGGATTACACGTCCGACTTAGTGGCCCGCTAACGAGCCCTCTACGCGCAGTAATTCAGAAACACGCTTGCGCCCCTGCAGTACCCGCCACCGCTGGACCGGAGGTAC
+
CCCCCGGFGGGGGGE@CFGGGC,,,CED@,6CF8FC@@EFFGGG7B,FCFFDF@F7FGGCF9<CF>:E6CDEG8E7@CFD,,B?7:<C+8F,C?C<FFAD,,,A,,:,:>7?+5,5E?CEG>7=,A+C+F:>D9;9,CF,7,,,,7D@D8FF>AACE8+=B5>83:;,7+:+;:58962>,,,,*62,,,6,6>,;C,5<,:,1=,555DDC7CC@+*)**):*)1;)*))*/))2)*0**11)9??*+<:/*9**9(*:55)5)**.*)*))*2++-*/2((((-2)(),(.,-))0,))
@M03506:14:000000000-AKVR1:1:1101:14802:9296 2:N:0:41
AGGACTACCAGGGTTTCTAATCCCGTTTGCTCCCCTAGCTTTCGCGCCTCAGCGTCAGTATTGGGCCAGATGAGCGCCTTCGCCACCGGTGTTCCTCCTGATATCTACGCATTTCACCGCTACACCAGGAATTCCCTCATCCTCTCCCATACTCAAGCCAAGCAGTTTGGGATGCAGGTCCCCGGGTGAGCCGGGGCATTTCACATCCCACTTACCTGACCGCCTACACGCCCTTTACGCCCAGTGCTTCCGCACAACGCTTGCCCCCCCCGGGTTCCCCCGGCCGCGCCCCCCCGCAGGG
+
CCCCCGGGGGGGGGGGGGGGGGGGGGGFGGGGGGGGGGGGGGGGGGGGGGGGGGGGGGGGGGGGDGGGGGGGGGGGGGGGGGGGGGGGGGGGGGGGGGGGGGGGGGGGGD7FEGGGGCFGGGGGGGGGGGFGGFGGFGGGGGGGGGGGFGGGFGFGFFFGGGFCDFFGGEEGGEFACFFGGGGGGGGGF@CCEG88C:FC=CGGGGGGF668FC7EGG4CCCDG<5=6C3:CDBF46C:EGC**2<+/+<0.)059*85>@;)9*0A3C:C))):**5/*-2((-,()(03(0495).42(
@M03506:14:000000000-AKVR1:1:1101:23561:9298 2:N:0:41
AGGACTACTAGGGTTTCTAATCCCGTTTGCTCCCCTGGCTTTCGCTCCTCAGTGTCAGTGTCGGTCCAGGATGCCGCCTTCGCCACCGGTGTTCCTCCAGATATCTACGCATTTCACCGCTACACCTGGAATTCCGCATCCCTCTCCCGAACTCAAGCCGTCCAGTATCAGACGCAGTTCACCGGTTAAGCCGCGGGATTTCACGTCTAACTTACTTGGCCACCTACGCGCGCTTTACGCCCAGTAATTCCGAACACCCTTGGCCCCCCCCGTATTACCCCGCCTGCCGGCCCGGGTGTGA
+
CCCCCGGGGEGGGGGGGGGGGGGFGFGGGGGGGGGC<FGGGGGGG7FGGGGGCGGGGGGGEFBFFGGGGGD<FFGGGGGGGGGGGGCEGEEGGGDGGG8@CFGGGFFGGDCFGGGGGG7CCFGGGA=FG:FGGFGDF++>FFEG?FEEG7==8FGGGG++@=8+D=,@FFFFDGGGGGGG,;@8*5;*<,5,**4:5*=C@D@@*:C**+?7+:+11;6CC*/7D663*17*95>1673CEC3**++1<CGF@39>48/*)))20;C78@7::)203:6+,((,-(()()-()(-)))-()
@M03506:14:000000000-AKVR1:1:1101:23223:9309 2:N:0:41
AGGACTACTCGGGTATCTAATCCCGTTTGCTCCCCTGGCCTTCGTGTCTCAGTGTCAGGAACTGTCCAGAGACCCGCCTTCGCCACTGGTCTTCCTCATGATCTCTACGCATTTCACTGCCACACCATGAATTCCAGTCTCCTCTCCAGTCCTCAAGCACCGCAGTATCGAATGCAGTTTCGGAGTTAAGCTCCGAAATTTCACACCCGACTTACGGCGCCACCTACACACCCTTTACCCCCAATGAACCCGAACAACCCTTGAGACCTCTGTATTACCCCGGATGCTGCCACCGAGCTCG
+
CCCCCGGGGGGGGGGGGGGGGGGGGGGGGGGGGGGGGGGGGGGGGGGGGGGGGGGGGGGGGGGGGGGGGGGGGGGGGGGGGGGGGGGGGGGGGGGGGGGGGFGGGGGGGGGGGGGGGGGGGGFGGGGGGGFGGGGD9EFFGGG@=EGGGFFFGGGGGGGFGDCEEGCDE6DFFGGAFGGCGGGGEEGGGGG;FF6::6D,ECDGFGGGGDDDG>FFGD9E:5DGFGFAF44CC5ADCD*<FEG:8?CC+4CA3)95*(/:))00**<)+)0)1*2++4@+(-(-(3(*-*,)*(-)))-,(
@M03506:14:000000000-AKVR1:1:1101:15848:9312 2:N:0:41
AGGACTACTGGGGTTTCTAATCCTGTTTGCTCCCCACGCTTTCGCGCCTCAGCGTCAATGTCGGTCCAGATAGCCGCCGTCGTCACCGGTGTTCTTCCCAATATCTACGAATTTCACCTCTACACCGGGAATTCCGCTATTCTCTCCCGAATTCAAGCAACCCAGTATTAAATGCAGTCCTCAGGTTAAGCCCAGGAAGTTCACATCTGACTTGTGTCGCCGCCTACGCCACATTCACGCCCAGTAATTCCTCACAACGCACGCCCCTCTCGTATTATCCCGGCTGCTGCCACTACGCTAA
+
C<BCCFEFF9FFG6C-C-<,CFCC<,C,6,CC<<,CC@FGE,E,,8+@BEE8F@6B7,6,9CCE+B+6CE@F9FFFGG+676+C,F@==@FFEF?FFG=??A8<,:,E+B4B@B<E<<CBFAF,84+8+68,,C,,C@F@,CDA=B8,63>EDFA9796DBEGD65>,,5,,3<A;<,14,,2,55>:7DFF588*:,,4,+,1;=AF:++01*1,0+)4C55C*7A8=<.A*/+1.;)*/2>**<<*+<+**19CC4):)887*:C8C4*))/*00.7+)(-(-(-90/()6((*0),((
@M03506:14:000000000-AKVR1:1:1101:15902:9328 2:N:0:41
AGGACTACTGGGGTTTCTAATCCCGTTTGCTCCCCTAGCTTTCGCGCCTCAGCGTCAAGAATGGGCCAGGTAGCCGCTTTCGCCACTGGTGTTCCTCCCGATATCTACGCATTTCACCACTACACCGGGAATTCCGCTACCCTCTCCCACCTTCCAGCCGATCAGTTTCCGATGCAATTTCCCAGTTAAGCCGGGAGCTTTCACATCGGACTTGACCAGCCGCCTGCGCGCTCTTTACGCCCAGTAAATCCGGACAACGCTCGCCCCCTACGTATTACCGCGGCTGCTCGCACGTGGTGAG
+
CCCCCGGGGGGGGGGGGGGGGGGGGGGGGGGGGGGGGGGGGGGGGGGFGGGGGGGGGGGGGGGDFFGGGGGGGGGGGGGGGGGGCFGGGGGGGGGGGGGGGGGGGGGGGGGG>FGGGGGGGFGGGGGGGGDFCFGGGEDFGGEFFGGGGGE8DGGGCGGGGCC>DEFFGGGGGGGGDFFGGGGFGFG:>DCGGDE**58CFG7CF?CEGGD<FC+<C<;FGCC*9/2)=7B*/76FAG:CEG*>7FC6FC6>D3CD48CEED>DD*?5*)9)0*<89<417619(4<:)03()(./)8(.(
@M03506:14:000000000-AKVR1:1:1101:2747:9329 2:N:0:41
AGGACTACCGGGGTTTCTAATCCCGTTTGCTCCCCTAGCTTTCGCGCCTCAGCGTCAATGCCGGTCCAGGGTGCCGCCTTCGCCACCGGTGTTCCTCCAGATATCTACGCATTTCACCGCTACACCTGGAATTCCGCGTCCCTCTCCCAAACTCAAGCCATCCAGTATCAGACGCAGTTCCCTGGTTAAGCCGAGGGATTTCACGTCTGACTTAGTTGGCCACCTACGAGCCCTTTACGCCCAGTAATTCCGAACAACGCTTGCCCCCCCCGTATTCCCGCGGCTGCTGGCACGGATTTAC
+
CCCCCGGGGGGGGGGGGGGGGGGGGGGGGGGGGGGGGGGGGGGGGGGGGGGGGGGGEGGGGGGGFGGGGGGGGGGGGGGGGGGGGGGGGGGGGGGFGGGGGGGGGGGGGGGGGGGGGGGGDGGGGGGGFGGGGGGGGGCGGGGG?:EFFFGGGGGGGGGGGFE6EFGAE7D@FGGGDC9DFDFEEGGFG9FGGGGGDEFFFGGGCEF=FCFF+;7<F:ACCCC:C*A5:CBEGFF4>G@DGG:*9+38:FGFF3D54:CEFB3<CFFECED>D);@:<F*409999B?2)4(9:97).)))
@M03506:14:000000000-AKVR1:1:1101:14326:9334 2:N:0:41
AGGACTACAAGGGTTTCTAATCCCGTTTGCTCCCCTAGCTTTCGCTCTTCAGCGTCAATATTGGTCCAGGATGCCGCCTTCGCCACCGGTGCTCCTCCAGATATCTACGCATTTCACCGCTACACCTGGAATCCCGCATCCCTCTCCCAAATCCAAGCCATCCAGTATCACACGCAGTTCCCCAGTTAAGCTGAGGGATTTCACGTATGACTTAGTTGGCCGCCTACGGGCCCTTTACGCCCAGTAATTCCGAACAACGCTTACCCCCCCCGTATTACCGCCGCTGCGTGCTCGGCGGGTG
+
CCCCCGGGGGGGGGGGGGGGGGGGGGGGGGGGGGGGGGGGGGGGGGGGGGGGGGGGGGGGGGGGGGGGGGGGGGGGGGGGGGGGGGGGGGCGGGGGGGGGGGGGGGGGGGGGGGGGGGGGGGGGGGGGGGGGGGGGGGGGGGGFCGGGGGGGGGGGGFGGGGGGFG;DGGGGGGGC>ECFGGGGGDFCGFFFGCFGGGGGGGGF57?9C9:+@DCGFF4EFDGGG5A>G3AED).>EFBEGGGFC+1@CFFFEFGDD0)200.2CCFF=BG>798+<<?*4((2(21)-)--96(*0)((-
@M03506:14:000000000-AKVR1:1:1101:13648:9338 2:N:0:41
AGGACTACTCGGGTTTCTAATCCCGTTCGCTCCCCTAGCTTTCGCGCCTCAGCGTCAGTGTCAGCCCAGCAACCCGCCTTCGCCGCAGGTGTTCCTCTCGATATCTACGCATTTCACCGCTACACCGAGAATTCCAGTTGCCCCTTCTGCACTCTAGTCTGACAGTATCACTTGACCGTTCCGAGTTAAGCCCGGAGATTTCACAAGTGACTTGTCATGACCGCCTACGCGCCCTTTACCCCCCGTCAATCCCAACAACGCATGCCCCCCCCGTATTACCGCGGCGTCTGTCCCGGGGTTT
+
CCCCCGGGGGGGGGGGGGGGGGGGGGGGGGGGGGGGGGGGGGGGGGGGGGGGGGGGGGGGGGGGGGGGGGGGGGGGGGGGGGGGGGGGGGGGGGGGGEGGGGGGGGGGGGGGGGGGGGGGGECDGGG@FGDGFDGFGGGGGGGF@FGGGG;D@DEGGGGGC7ECFG;FF;EGGGGGGGEEGDE5CGGFEEGCGE5*45CFCFGGC07B9DGGGC9A@:=FCDG=37)=:55EDDF57**+<CG3):*81328)0***,/*0)81>+;FGEG;;/*:<)1<6;(((-(0()--0439))-((
@M03506:14:000000000-AKVR1:1:1101:8620:9379 2:N:0:41
AGGACTACTGGGGTTTCTAATCCCGTTCGCTCCCCTAGCTTTCGCGCTTCAGCGTCAGTGTCAGCCCAGCAACCCGCCTTCGCCGCAGGTGTTCCTCTCGATATCTACGCATTTCACCGCTACACCGAGAATTCCAGTTGCCCCTTCTGCACTCTAGCCCCGCAGTATCGATTGACCTTTCCGGGTTAAGCCCGGAGATTTCCCAACCGACTTGCGGTGGCCGCCTACGGTCCCTTCACGCACAGAAAATCCGAACAACTCTTGCCCCCCCCACATTACCGCGGAGCGCGGCACTACATCG
+
CC?CCGGGGDFGDE@FFGGGGA<@F;;F6@@@@FCFC<AECAFGDFGE7CFGCFGCGG9CFG<FGC7FGGGGGEEEGGG7=CC:FCGEGFFGECF9B<FB,BEFGFGGGGDD=FFFGGGGF=FFFGGDDC+EFFCAFA,9;==D6D?F;,,@,=@B,@@::9CC*3773*>,;*,79@,9DCEG8>:E72?,6:1/4=0=C:++>7/1//>C*7;8)*)29<<E75>)2*)29512,9==C*935+<?6++))0*11:<+1**07+30*595))*304*0-((-((()-5(,)-(*)).5(
@M03506:14:000000000-AKVR1:1:1101:20237:9389 2:N:0:41
AGGACTACTCGGGTTTCTAATCCCGTTCGCTCCCCTAGCTTTCGCGCCTCAGCGTCAGTGTCAGCCCAGCAACCCGCCTTCGCCGCAGGTGTTCCTCTCGATATCTACGCATTTCACCGCTACACCGAGAATTCCAGTTGCCCCTTCTGCACTCTAGCCCCGCAGTATCAGTTGACCTTTCTGGGTTAAGCCCAGAGATTTCACAACTGACTTGCGGTGGCCGCCTACGCGCCCTTTACGCCCCGTAAATCCGCACCACCCTTCCCCCCCCCCTACTACCGCGGCTGCTGGCCCGGAGTTC
+
CCCCCGGGGGGGGGGGGGFFGGGGGGGGEGCFGGGGGGGGGGGGGGGGGGGGGGD@@CFGGGGGGGGGGGGGGGGGGGGGGGGGGGGGGGGGGGGCGCFGDFGBFEFGGGGGCGGGGGGGDEGGGGG>CE:FGGGDCDAADGGGGFGFFFFFDFCFFGGFCEGECCF9EDGB@EFGGCC7@EF9FFEGCCGFGGC,;C7@CFGG9CGCFGGFFDCE3/85CFGGGD>F5/)21)7<2*=5?77)1:?)*23<5)19)8C*7:429**7C>55)/**+)/:(((,-70)47(,)((/)),.)
@M03506:14:000000000-AKVR1:1:1101:12007:9395 2:N:0:41
[truncated: 47,700,754 more chars]
