# Supplementary material for: Differential responses of the acidobacterial community in the topsoil and subsoil to fire disturbance in Pinus tabulaeformis stands
Source: PeerJ. 2019 Dec 11;7:e8047. doi: 10.7717/peerj.8047 (PMC6911345; doi:10.7717/peerj.8047)
Supplement: Supplemental Information 30 — L, low severity; C, represents a repetitive sample; 10, topsoil (0–10 cm). [file peerj-07-8047-s030.gz › peerj-07-8047-s030]

@M03506:14:000000000-AKVR1:1:1101:12671:1061 1:N:0:42
NGAACTCCTACGGGAGGCAGCAGTTAGGAATTTTGGNNANNNNNNNNAAGCCTNNNNNNNCAACGCCNNNNNNNTGACGAANNNNNNNGGGTTGTNNNNNNNTTTTCTGNGNNNNNNNNNNNNCGGTACCNNNNNNNNNNNNNNCGNCTANNNNNNNNCCNGCAGCNGCNGNNNNNNNNAGGGTGCNNNNNNNNNNNNNNTNNNNNNGGNGTAANNNNNNNNGAGGCGNNNNNNNACGTCCGNNNNNNNNNCGCTCGGCNNANNTGNGNNNNNNNNNGGGNTACNGGNNGNNNNNNGCAAG
+
#8BCCGGGGFGGDEGGGGGGGGGFGGGGGGGGGGGG##:########::CFGG#######::CFGGG#######:9CCFGG#######::CCFEF#######::BDFGG#:############8:BFFGG##############::#:8@########:8#58@>@#35#6########661>>CB##############6######44#33=C########*33=EE#######/2195C5#########*12/9ED*##2##*1#1#########)/1#..2#0*##1######00)07
@M03506:14:000000000-AKVR1:1:1101:16075:1114 1:N:0:42
CGAACTCCTACGGGAGGCAGCAGTGGGGAATTTTCCGCANNNNNNNAAAGCCTNNNNNNNCAATCTCNNNNNNNGGATGACNNNNNNNGGGTTGTNNNCNNNTTTTTTCAGGGAGGNNNNNNNTGACGTGTACCTGAAGAATAAGCATCGGNNNNNNCCGTGCCAGCAGCCGNNNNANNACGGAGGATGCAAGTGTTATCCGGAATCACTGGGCNNNNNNNGTCTGTANNNNNNNTAATAAGTCAACTGTTAAATCTTGAGGCTCAACCTCNNNNTNGCAGTCGAAACTATTAGGNTAGAA
+
CCCCCGGGFCGEGGGGGGGGGGGFGGGGGEGGGGFGGGG#######:9CDGGG#######::CEGGG#######::CFFFG#######::DFGGG###:###9:BFFGEFGDFGGG#######::?DFGGGGGGGGGGGGGGGGGGGGGDF######83@FGGGGFGGGGGE####6##66>FFDFGGGGCFFGFFFCCFFE:@CFGGGGGFF*#######/3;CDFF#######22;FFFGC?<?7>ECFFGFGF9FF>C7F7FCFG6>2####*#)*1>37555*<-:8<F4*#00)7)
@M03506:14:000000000-AKVR1:1:1101:15964:1120 1:N:0:42
CGAACTCCTACGGGAGGCAGCAGTGGGGAATTGTTCGCANNNNNNNCAAGCCTNNNNNNNCAACGCCNNNNNNNGGATGAANNNNNNNGGGTCGTNNNCNNNTTTCGATCGAGACGNNNNNNNTCAGGGTGAACAATCCGGAGGAGTGACGNNNNNNAGAGCAGACGCCCCGNNNNCNNCCGTGACAGCAGCCGCGGTTATACGGGGGGGTCAGNNNNNNNTGAGATTNNNNNNNGGAAAAGGACTGTTGGGCGGAATACTATGTCATACGNNNNANATCGCGACTAAACCGGTAATGTGC
+
@CCCCFEFC@@BE@CC7EFGEGG<6@F>FGGFFFDE;E;#######,:6C8<C#######::CCD::#######:,:CDFF#######::,CCFG###4###:::+4F,4+:=EG:#######4:+:DFFB7B?F,B=33+@+:++>D<,3######85***7,,,**5>*>####*##**66*6*,,,6,<F7*=*1**<++2<E5>5:*/*2#######*/*22<F#######****/*3***+*20+***1*)/)**+0*++2+*<**####*#)*/1))**)1*)*.4:..)*0*/=
@M03506:14:000000000-AKVR1:1:1101:12413:1141 1:N:0:42
CGAACTCCTACGGGAGGCAGCAGTCGGGAATTTTGGGCAATNGNNNAAAGCCTGNNNNNGCAACGCCGNGTGNAGGATGAAATNNCNCGGGATGTAANCTTCGCAAGAACGGGAAGAATAAGTGAGGGTTAATATCTCTCGCGATGACGGTNCCNNTTGTAAGCTCCGGCTANNNNCGNGCCAGCAGCCGCGGTAATACGGGGGGAGCAAGCGGNNNNCNNATTTACTNNNNNNNAAGGGCGCGTAGGCGGCCACCGCAAGTCGATGTGAAATCNCCGGGCTTAACCCGGAAAGGTCAACC
+
CCCCCGGGGFGGGGGGGGGGGGGGGGGGGGGGGGGGGGGGG#:###::FFGGGG#####::CFGGGGG#:DF#:CDGGGGGGG##:#:CFGGGGGGG#:BFGGGGGGGGGGGGGGGGFGGGGGGGGGGGGGGGGGGDGGGGGGGGGGGDGG#8@##:@FGGGGGGGGDGGDE####66#6>FGGGGGGGGGGGGGGGGGGGGGDGGGGGFEGG*####2##2*2CGG9#######22;CFGGCECEEGGGGGGEG9EBD35<CEEDFGGF?=::#19><DGFFGEF:<;C>(7>FFFFFFF
@M03506:14:000000000-AKVR1:1:1101:8583:1169 1:N:0:42
CGAACTCCTCCGGGAGGCAGCAGTCGAGAGGCTTTGGCAATGGGGNAAACCCTGACCAAGCGACGCCGCGTGGAGGATGAAGGCCCTTGGGTTGTAAACTCCTTTTGCTAGGGAAGAAATGCGATCAGGTGAACAATCTGGTCGTTTGACGGTACCTGGCGAATAAGCTCCGNCTNACTCCGTGCCAGCAGCCGCGGTAACACGGGGGGAGCAAGCGTTNNTCGGAATCNCNGGGCGTAAAGGGAGTCTAGGCGGGTAGGTAAGTGGGATGTGAAATCCCTCGGCTCACCCGAGGACCTGC
+
CCCCCGGGG-FFGGGGGGGGGGGGGGGGGGGGGGGGGGGGGGGGG#:DFGGGGGGGGGGGGGGGGGGGGGGGGGGGGGGGGGGGGGGGGGGGGGGGGGGGGGGGGGGGGGGGGGGGGGGGGGGGDDGGEGFGGGGGGGGGGDGGGGGGGGGGGGGGGGGGGGGGGGGGA:FG#16#6>FEGGGFDGGGGGGGGGGGGGGEGGGGGGGGGGGGGGFGGG8##*2;EEGG:#2#22;CFGDDGGGGGEECECGGFEG):>CGGG=CCDGGGFGFGGGGC*22C)7CEFDF<FF>FFFFF>).)
@M03506:14:000000000-AKVR1:1:1101:19679:1169 1:N:0:42
CGAACTCCTACGGGAGGCAGCAGTTGGGAATCTTGGACAATNGGGNAAACCCTGATCCAGCCATGCCGCGTGAGTGATGAAGGCCTTCGGGTTGTAAAACTCTTTCGACGGGGACGATAATGACGGTACCCGTAGAAGAACCTCCGGCTAACTTCGTGCCAGCAGCCGCGGTNATNCGAAGGGGGCTAGCGTTGTTCGGAATTACTGGGCGGAAAGNGCNNGCAGGCGGNNNTNCAAGTCAGTGGTGAAAGCCCGGAGCTCAACTCCGGAACTGCCATCGAAACTGTTAGACTTGAGGACG
+
CCCCCGGGGGGGGGGGDGGGGGGGGGGGGGG@FGGG?EFCF#6CF#:CFGFEG8<FGFGCCFFE@FFGGFCEG,CAAFFGGGGGGGECFGGGD@B,E9CDGGGGGFFFG:FGG7FGGEDGFFGGEEGCGGG@FF7>DDGG,>FFGGGGGDGGGGG7DGDGFGG@FGFFE<FC#1*#*6*=<*=FCFFGCFFCCFBCF@CE8EGGGGGGGGE*1?8;#/2##*2;ECEEC###*#22:*1:CEFDCECF60<CF=EDE5D7??6CGD?DE97B<C4**9*/*5>ECB:8):9)***/?.))7
@M03506:14:000000000-AKVR1:1:1101:18329:1170 1:N:0:42
CGAACTCCTACGGGAGGCAGCAGTAGGGAATTGTTCGCAATGGGCNCAAGCCTGACGACGCAACGCCGCGTGGAGGATGAAGATTCTCGGATCGTAAACTCCTGTCGAACGGGACGAAAAGATTGCGGGTTAATAGCCTGTAGTCCTGACGGTACCGTTAGAGGAAACCCCGNCTNACTCCGTGCCAGCAGCCGCGGTAAGACGGGGGGGGCAAGGNTTNNTCTGAATTNCNGNGCGTAAAGGGCGCGTAGGCGGCGTTTCAAGTCGGGCGTGAAATCGCCAGGCTTAACCTGGAAGGGTC
+
CCCCCGGGGGGGGGGGGGGGGGGGCGGGGGGGGGGGGGGGGGGGG#:DFGGGGGGGGCEGGGGGGGGGGGGGGGGGGGGGGFFGGFGGGGGGCFGGGGGG9AFACAFGGGGGGGCFGGCF==<<>DFGCGEGGFDEDGG@FFGFCFGFCFGC@<53>FEEDFFEFGFF<FGC#66#41@CFE<BFGC7C:::F:EDE**;+3<CCCCECGGG8C>*#2*##2**;CF?7#1#2#2*1;5*7?EG=559:5ECG5:C*.1)+<220**9/7:.)/5C7=1*17>C5)96<**.7)09?@E>)
@M03506:14:000000000-AKVR1:1:1101:20031:1175 1:N:0:42
CGAACTCCTACGGGAGGCAGCAGTGGGGAATCTTGCGCAATGGGCNAAAGCCTGACGCAGCAACGCCGCGTGGGGGATGAAGGCTCTCGGGTTGTAAACCCCTTTCAGCAGGGACGAAATTGACGGTACCTGCAGAAGAAGCCCCGGCCAACTACGTGCCAGCAGCCGCGGGNATNCGGAGGGGGCGAGCGTTGTCCGGAGTTATTGGGCGTAAAGAGCNNGTAGGCGGNCNGGCAAGGCGGGTGTGAAAACTACAGGCTCAACCTGGAGACGCCACGCGAGACTGCCATGGCTAGAGGCC
+
@CCCCFGGFFFGGGGGGGDGGFFCEEGGGGGGGGGGGGGGGGGGG#:CFGGGFGGGGGGGGFGGGGDGDGFGGGGGGGGGGFGGAEFGGGGEFGDGGCFGGEGGGGGGFGGGGGGG:CF<FGDCEGEGGGCCCFFGGGGGFFC:BFCEGEGFCGGGGGGGFFCFGGGGGEG*#4*#4=*14=EGGGCEEGC*;C8@C8E5*;AFFFFGG5C:E5EFFG0##22::C+*:#*#22;@FG*/:C==52*7+:CF7+37+5<C*+2:F*:9**6>DG<51)1)/.<>0)*).27())0)9*08)
@M03506:14:000000000-AKVR1:1:1101:17286:1178 1:N:0:42
CGAACTCCTACGGGAGGCAGCAGTCGGGAATTTTGGGCAATGGGCGAAAGCCTGACCCAGCAACGCCGCGTGAAGGATGAAATCCCTCGGGATGTAAACTTCGCAAGAATGGGAAGAATTAGTAGGGGTTAATACCCTCTATGATGACGGTACCATTTGTAAGCTCCGGCTAACTACGTGCCAGCGGCCGCGGTAATACGTAGGCAGCAAGCGTTGTTCNGAATTACTGNGCGTAAAGAGTGTGTAGGCGGTTTTCTAAGTTTGGTGTGAAATCTCCCGGCTTAACTGGGAGGGGGCGCCG
+
CCCCCGGGGGGGGGGGGGGGGGGGGGGGGGGGGGGGGGGGGGGGGGGGGGGGGGGGGGGGGGGFGGGGGGGGGGGGGGGGGGGGFGGGGGGGGGGGGGGGGGEECFGGGGGGGGGGGGGGGGGGGGGGGEFGGG9D><<ADGGGGFCEFGGGGGGGGCFGGGGAC@FGGGG7FGGGGDG,@7>EGGGGGGEGEB*=C9EEGFGGGGGD@CCGG858*;+#2;8C89<?0#28C*CC5@FFC?9A2<CGFGGE375*<**:EC7:7F**:*<4:DF+>55DG3>??**/5454)77)7<)50
@M03506:14:000000000-AKVR1:1:1101:17013:1214 1:N:0:42
CGAACTCCTACGGGAGGCAGCAGTCGAGAATTTTTGACAATGGGGGCAACCCTGATCGAGCGACGCCGCGTGGAGGATGAAGGTCTTCGGGTTGTAAACTCCTGTCATTTGAGAACAAGATGCGCGCGTTAACTGCGCGCGCACTGATAGTATCAGAAGAGGAAGGGACGGCTAACTCTGTGCCAGCAGCCGCGGTAATACAGAGGTCCCAAGCGTTGTTCGGATTCATTGGGCGTAAAGGGTGCGTAGGTGGCGCCGTAAGTGGGGTGTGAAATTTCGGAGCTTAACTCCGAAACTGCAT
+
CCCCCGGGGGGGGGGGGGGGGGFGGGGGGCGGGGGGEGGGGGGGGGGGGGGGGGGGGGGGGGGGGGGEGEFGGGGGGGGGFGGGGGGGGGGGGGGGGGGGGGGGGGGGGGGGGGGGGGGFGGGFGGGC=FGFGGCFGGGGCGGGGGGGGGGGGGGFCFFGG@CCFGGGGD:FGDFGGGGGCCGGGGGGGGGEGGGG5ECGGGGGGGEG<8E8F@>;8:EGFGCCE50A+@C8C5EE*87F75ECEGCG85ECF*:DC)1*/::+0*:9CGG**2:+:7>3*83E+**1)*)4))73=6FF6
@M03506:14:000000000-AKVR1:1:1101:13119:1241 1:N:0:42
CGAACTCCTACGGGAGGCAGCAGTGGGGAATTGTTCGCAATGGGCGCAAGCCTGACGACGCAACGCCGCGTGGAGGACGAAGATCTTCGGGTCGTAAACTCCTGTCGAGTGGGAAGAACGATTCGCGGATGAATAATCTGCGGAAGTGACGGTACCACTAAAGGAAGCCCCGGCTAACTCCGTGCCAGCAGCCGCGGTAATACGGGGGGGGCAAGCGTTGTTCGGAATTACTGGGCGCAAAGGGCTTGTAGGCGGCCAACTAAGTCAGCCGTGAAATCCCCCGGCTTAACCGGGGACCTGC
+
CCCCCGGGGDGGFDGGGGGGCFGG<FCCFGGGFGGGGC;FGF8<@FGGGFGGG<FFGGGGEEGGGGGFCC8CEFGECCFDGCC<FAFGGGEGGGG<FDFGFEDEGGG7FGGFFDFGGGGDG7=FEGGGEGGFGGGGAFCFGGCGGCC,@FFCFGC,@FGCCF9CGGGFGGC:<CE:FGBCCEC@@EFFCC88CEGGG8EEEFC5*8888EGGDFCDEECEGGGGDE>*+++09AFE**)/*<CE50:90<FF=CG3?5D<*39CCFGD+*:7C5C::9**107**8>)):=(7575)0)0)
@M03506:14:000000000-AKVR1:1:1101:21624:1256 1:N:0:42
CGAACTCCTCCGGGAGGCAGCAGTGGGGAATATTGCGCAATGGGCGAAAGCCTGACGCAGCGACGCCGCGTGGGGGATGACGGCCTTCGGGTTGTAAACCTCTTTCAGCAGGGACGAAGTTGACGTGTACCTGCAGAAGAAGCGCCGGCTAACTACGTGCCAGCAGCCGCGGTAATACGTAGGGCGCAAGCGTTGTCCGGAATTATTGGGCGTAAAGAGCTCGTAGGTGGCTGGTCACGTCGGGTGTGAAAGCTTGGGGCTGAACTCCAGGTCTGCATTCGATACGGGCTGGCTAGAGGTA
+
@CCCCGFGG-ECGGGGGGGGGGFGGGGGEFFGGGFGGGGGGGDFFFGEDFGGGGGGGGFGGGEEGGGGEFGGGEGGGGGGGGG7CGGFGGGGGGGGGGGGGGGGGFGGCGGFGFGGGFG<FGGGGGDGGGGGGFGG9CGG8BFGE@C@CGEGGGGGGGGGG:@CFGGFBFGGGEGGG?@+AFECFGGE*:FE>CEEFEEG>5/<EFFGGFFGGC>FGGG?FCCGGGDGGF@F**02<EDCCEG=FD**0<CEG+<FDFD35*9?0032A*:F***<7*:C78@5/>GF(/.3)5*5/*<0*
@M03506:14:000000000-AKVR1:1:1101:11682:1263 1:N:0:42
CGAACTCCTACGGGAGGCAGCAGTGGGGAATATTGGGCAATGGGCGCAAGCCTGACCCAGCCATGCCGCGTGAGTGATGAAGGCCTTCGGGTCGTAAAGCTCTGTTTGGAGGGACGAAACAGCCTGTGTCTAACATCCACGGGCATTGACGGTACCTCCTGAGCAAGCACCGGCTAACTCCGTGCCAGCAGCCGCGGTAATACGGAGTGTGCAAACGTTGCTCGGAATCGTTGGGCGTAACGCGCACGTAGACGGCCCGCTAACTCGGATGTGAAAGCCCCTGGCTCACCCGCGGACGTGC
+
CCCCCGGGG9FGGGCFGGGGGGGGGCGGFGG,CE<CEGGGGGGFFGGGDCEFG8FF8CEFGDGGF?FGGGGG7F,CC99<C,EFGGE9FEEGDECGGG9<FFGGG,,:+FGDEGDGGE7FFE83>BFF,BFF9?EFD,BC>CFG7F<FCE7+5+3F,,:D,>,,,@7<,,@CFE7CD7,,7C*C*1,4;F:F@FEG*41*23;C*B8*=>FF93@;*;*/8@CEEE5CCCFC8:8@E*98*/*7C*:CC******):))77:3+3:775*:)22:2*0>**).*/.**)10().37>5)0)
@M03506:14:000000000-AKVR1:1:1101:15530:1286 1:N:0:42
CGAACTCCTACGGGAGGCAGCAGTGGGGAATTGTTCGCAATGGGCGCAAGCCTGACGACGCAACGCCGCGTGGAGGATGAAGGTCTTCGGATTGTAAACTCCTGTTGCCCGGGACGAAAAGCTTCGACCTAACACGTCGAGGTCTGACGGTACCGGGTGAGGAAGCCCCGGCTAACTCTGTGCCAGCAGCCGCGGTAATACAGAGGGGGCAAGCGTTGTTCGGAATTACTGGGCGTAAAGGGCGCGTAGGCGGCCTTCTAAGTCGAACGTGAAATCCCCGGGCCCAACCCGGGAACGGCGT
+
CCCCCGGGGGGGDEGGGGGGDCFFGGGGGGFGGGGGGGGFDGGGGGGGGCGGG<<FEFGGGCCGGGGGGG+@F7FGGGFFFG@FFCFFGC=FGFGGBF<,<FGGGGGFEFGGGFDE@CFFCDDEFGGGGFFFGFDC8DC@FEGAFCEFE7FECBFEGGGGGGG<7:FF<FC*1F::,?EGGFF<CCFG8C*?EEC2?8:++<<+<C>C?EGGF*/1*1;;?C85CFGGG70<C58C5E*<FC5C5E59=EGGCECCGF7:0::<>C=***2<DC*+*9*/957C2.9)8DD;B:B>))750
@M03506:14:000000000-AKVR1:1:1101:16035:1287 1:N:0:42
CGAACTCCTACGGGAGGCAGCAGTCGAGAATTTTTCTCAATGGGGGAAACCCTGAAGGAGCGACGCCGCGTGGAGGATGAAGGTCTTCGGGTTGTAAACTCCTGTCATTTGGGAACAAGTGTCGGTATCTAACTGCTTCCGGCTTGATAGTACCAGAAGAGGAAGAGACGGCTAACTCTGTGCCAGCAGCCGCGGTAATACAGAGGTCTCAAGCGTTGTTCGGAGTCATTGGGCGTACAGGGTGTGTAGGTGGCGCCGTAAGTCGGGTGGGAAAGTTCGTAGCTTAACTCCGAAACTGCAT
+
-CCCC@EF-;EBCFC@EGEGCGGEF@C@F@FFECG<,<E<FG@,@:FFEF@FFGGGF<<<FCFGGE@>=:4@:?DDFFGGGAFEEEFFD:FFG7B<?<,CC,??FD<F,FG9BEEGGEG??A,B7:F+,BFB9FAF93BFFGG7=CF,3,@3,8D><FG7CC@CG7C7<:3*51,@,,@<7,22;:B@FGEEGF74B*?CF99+?852B9?+2+=:;:C3+==E8?6++0<8E=C/5*/<*50/*2A*CGFCCCECE5)1**2377=CC)/)*/*32/C**0)+397*.C)(.0)8@B=?/
@M03506:14:000000000-AKVR1:1:1101:14054:1327 1:N:0:42
CGAACTCCTACGGGAGGCAGCAGTCGGGAATTTTGCCCAATGGACGAAAGTCTGAGGCAGCAACTCCGCGTGAGGGACGAAGGCCTTCGGGTCGTAAACCTCTTTCCTCAGGGAAGATACAAGACGGTACCTGAGGAATAAGCCACGGCTAACTACGTGCCAGCAGCCGCGGTAATACGTAGGTGGCGAGCGTTGTCCGGACTTACTGGGCGTAAAGAGCGCGCAGGCGGCTGGTCAAGTCCGATGTGAAAGCGCCCGGCTTAACTGGGAAATTGCATCGGAAACTGATCGGCTGGAAGGG
+
CCCCCGGGGGGGGGGGGGGGGGGGGGGGGGGGGGGGGGGGGGGGGGGGGGGGGGGGGGGGGGGGGGGGGGGGGGGGGGGGGGGGGGGGGGGGGGGGGGGGGGGGGGGFGGGGGGGGGGGGGGGGGGGGGGGGGGGGGGGGGGGGGGGGGGGGGGGGGGFFDGGGGGGFGGGGGGGGGGGGGFGGGGGGGGGGGGGGFCEGGGGGGF9EGGGGGGGFGGGGGDGGGGGGGGGEEG6<ECDFFGGGGGCFF+<E5*2>C>DD=*2AFFC:F9CFG77?CF><3>DD?97*):>05<BE5)73)
@M03506:14:000000000-AKVR1:1:1101:11352:1382 1:N:0:42
CGAACTCCTACGGGAGGCAGCAGTGGGGAATCTTGCACAATGGAGGAAACTCTGATGCAGCGACGCCGCGTGAGCGATGAAGCCCTTCGGGGTGTAAAGCTCTTTCGACGGGAACGATAATGACGGTACCCGAAGAAGAAGCTGCGGCTAACTACGTGCCAGCAGCCGCGGTAATACGTAGGCAGCAAGCGTTGTTCGGAATTACTGGGCGTAAAGAGTGTGTAGGCGGTGTTCTAAGTTTGTCGTGAAATCTCCCGGCTTAACTGGGAGGGTGCGGCGAAAACTGGAATGCTAGAGGATG
+
CCCCCGGGGGGGGGGGGGGGGGGGGGGGGGGGGGGGGGGGGGGGGGGGGGGGGGGGGGGGGGGGGGGGGGGGGGGGGGGGGGGGGGGGGGGGGGGGGGGGGGGGGGGGGGGGGGGGGGGGGGGGGGGGGGGGGGGGGGGGGGGGGGGGGGGGGGGGGGGGGGGGGGGGGFGEGGGGGGGGGGGGGGGCCFF*CFEGFGGGGGGGGGGGGGGCEGGGFG9C?F;+<F9:E8C5C7CFGG>FFGGCEFGFGGGFFGGCGFC):ACGFGFGFD=>5<7EDFC5>>>C69D4>DF9F?F46>)))
@M03506:14:000000000-AKVR1:1:1101:21524:1384 1:N:0:42
CGAACTCCTACGGGAGGCAGCAGTCGAGAATTTTTCTCAATGGGGGAAACCCTGAAGGAGCGACGCCGCGTGGAGGATGAAGGTCTTCGGATTGTAAACTCCTGTCATTTGGGAACAAGGTGTGCGCGTTAACTGCGCGCGCATTGATAGTACCAGAAGAGGAAGAGACGGCTAACTCTGTGCCAGCAGCCGCGGTAATACAGAGGTCCCAAGCGTTGTTCGGATTCATTGGGCGTAAAGGGTGCGTAGGCGGCGCGGTAAGTCGGGTGTGAAATCTCGGAGCTGAACTACGAAACGGCAT
+
CCCCCGGGGFGGGGGGGGGGGGGGGGGDGGGFFGGGGGGFFGGGGGCCFGFEGGGFGGGGFEGGGGGGGGGGGGGGGGGGGCGGGGGGGGEGEGGGGGGFGGGGGGG99BFGGGGGGGGFGGGGGGGGGGGGFFDFEEECCC7F:DBFGGFGFGFGFGGFFGGGGG7CCEC**<CF,FC?FGFBEFG?CF:FDEEGGE9CFGGGG8@>@FGGGGGC88*;+2:8C;<7+<C<5E=::8DFFDGEC**9CCDGG=ED*.9>*<22:7*/17=9***<>=CGGF:>+*2)-*045F).)7>30
@M03506:14:000000000-AKVR1:1:1101:17946:1393 1:N:0:42
CGAACTCCTACGGGAGGCAGCAGTGGGGAATATTGGACAATGGGCGCAAGCCTGATCCAGCCATGCCGCGTGAGTGATGAAGGCCCTAGGGTTGTAAAGCTCTTTCACCGGAGAAGATAATGACGGTATCCGGAGAAGAAGCCCCGGCTAACTTCGTGCCAGCAGCCGCGGTAATACGAAGGGGGCTAGCGTTGTTCGGAATTACTGGGCGTAAAGCGCGCGCAGGCGGTCCTCCAAGTCAGTGGTGAAAGCCCGGAGCTCAACTCCGGAACTGCCATTGAAACTGTTGGACTTGAGTACG
+
CCCCCGGGGGGGGGGGGGGGGGGFGGGGGGGGGGGGGGGGGGGGGGGGGGGGGGGGGGGGGGGGGGGGGGGGGGGGGGGGGGGGGGGGGGGGGGGFGGGGGGGGGGGGGGGGGGGGGGGGGGGGGGGGGGFGGGGGGGGGGGGGEGGGGDGGGGGGGGGGGGGGGGFEGGGGGDGGGGGGGGGGGGGGGCGFGGGGFGGGDGGGG9CEGGGGGGGGGGGEGGGGGGGGGG=?FGGG6+:CFGEFE3:?9ECGFFGDC>DGGGFGFC?DEGGD7FGGGFF:F=8F9B>FA4?7F*6=FFFF<
@M03506:14:000000000-AKVR1:1:1101:20088:1410 1:N:0:42
CGAACTCCTACGGGAGGCAGCAGTGGGGAATCTTGCGCAATGGCCGAAAGGCTGACGCAGCGACGCCGCGTGTGGGATGAAGCATTTCGGTGTGTAAACCACTGTTGCCCGGGACGAACATCCTCTTTCGAGAGGACTGACGGTACCGGGTGAGGAAGCACCGGCTAACTCCGTGCCAGCAGCCGCGGTAATACGGAGGGTGCGAGCGTTGTCCGGAATCACTGGGCGTAAAGGGCGCGTAGGTGGCCTGTGGAAGTCTGCGGTGAAAGCCCGGCGCTCAACGCCGGGTCGGCCGTGGATA
+
CCCCCGGGGGGGGGGGGGGGGGGGGGGGGGGGGGGGGGGGGGGGGGGGGGGGGGGGGGGGGGGGGGGGGG7CFGGGGGGGGGGGGGGGGGGGGGGGGGG@FGGGGGGGGGGGGGGGGGGGGGGGGGGGGGGGGGGGGGGFGEGGGGGGGGGGGGGGGGGGGGGGGEFGGGGGGGGGGGGGGGGGGCGGGGDFFGGGGCCGGEDEEGGE:EDCGGGE8=8C?8CFFFF:*:*2CFG8CEDGGGGGG=0><>CFG??F<=*:CEGE5*<*<C6:DD35DDCC*7>EGBD>>GB6)777>F5*1
@M03506:14:000000000-AKVR1:1:1101:15194:1413 1:N:0:42
CGAACTCCTACGGGAGGCAGCAGTGGGGAATCTTGCGCAATGGCCTAACGGCTGACGCAGCGACGCCGCGTGAGGGATGAAGCTTTTCGGAGTGTAAACCTCTGTTGCCCGGGACGAATAGCGGATTATTCCGACTTGACGGTACCGGGTGAGGAAGCACCGGCTAACTCCGTGCCAGCAGCCGCGGTAATACGGGGGGTGCGAGCGTTGTCCGGAATCACTGGGCGTAAAGGGCGCGTAGGTGGCGTCGTAAGTTTGTGGTGAAAGCCTGGGGCTCAACCCCAGGTCTGCCGCGAATACT
+
CCCCCGGGGGGGGGGGGGGGGGGGGGGGGGGGGGGGGGGGGGGGGGGGGGGGGGGGGGGGGGGGGGGGGGFGGGGGEGGGGGGGGGGGGGGGGGGGGGGGGGGGGGGGGGGGGGGGGGGGGGGGGCCFGGGGGGGGGGGGGGGGGGGGG>ECGGGGGGGGGGGGGGGGGGGGGGGGGGGGGGGGGGGGGGGGGGGGGGGGGGGEGGGGGGGGGGGDGGGGGGGGGGGGGGFFGG=CEGGDGDFGFEGDEGEGGG<DD?0>C67F+7CCGGFFGGD5<4=<7>5EG>*;AGFFFBEEBFFF7
@M03506:14:000000000-AKVR1:1:1101:20367:1435 1:N:0:42
CGAACTCCTACGGGAGGCAGCAGTGGGGAATTTTGCGCAATGGGCTAACGCCTGACGCAGCAACGCCGCGTGGAGGATGAAGGTCTTTGGATTGTAAACTCCTGTCGGCAGGGAAAAAGCAACTCGACCTAATACGTCGGGGAGTTGATTGTACCTTCGGAGGAAGCTCCGGCTAATTCTGTGCCAGCAGCCGCGGTAATACGGGGGGGGCAAGCGTTGTTCGGATTTACTGGGCGTAAATGGCTCGCAGGCTGCAAACACAGTCAGCTGTGAAATCCCTCGGCTTAATCGGGGAAAGGCG
+
<BCCCGG@@FGGGGCGDGGGGC@FGFGE7FF8FCCCFCGGGEFG@FGGFE@CEFGA@ED@CFFEGEEEGG+FG:<F?<EE9FGGAEGGFG<,,9EFBC9FD,B8A?:B@+@@+:E=FGDGGGFGGGG:=@F,>F<<F,@7C:+:CD;9,3,@@F;F,6F:F:FECGGDCF:FC<F:,2,@CFED92:8EGFDEFGE*41+2?FC58*?C>C5A@8EGC8;/+2:C**0+0+++/*::8**++3*007)2:7*9EC4+9**2**++7+*202)07*+*)*9*7)**0C/)286)))))))).
@M03506:14:000000000-AKVR1:1:1101:9478:1448 1:N:0:42
CGAACTCCTACGGGAGGCAGCAGTGGGGAATTGTTCGCAATGGGCGCAAGCCTGACGACGCAACGCCGCGTGGAGGACGAAGACCTTCGGGTCGTAAACTCCTTTCGATCGAGACGAATGGCTTTCGGGTGAACAATCCGGAAGAATGACGGTACCGAGAGAAGAAGCCCCGGCTAACTCCGTGCCAGCAGCCGCGGTAATACGGGGGGGGCAAGCGTTGTTCGGAATTACTGGGCGTAAAGTGCTCGTAGGTGGCCAACTAAGTTGGATGGTAAATCCCTCAGCTTTACCGGGGAACTTC
+
CCCCCGGGFFFGGGGGGGGGGGGGGGGGGGGGGGGGDGGGGGGGGEEGGGFGGGGGGGGGGGGGGGGGGGGGGGFGGGCGGDGGGGFGGGGGGGGGGGGGGCFGFGGC?FGGGCFGGGGGGGGFGGGCFGEGC:FFG:FFGGGG@FC;D:CFGE1:CCFGGDFGEFFFC*=FGGEEG7F<<CF@FGGGFGGGFGGGEGGGGGGGGGGEGEDECCEF5*/88E9;CE?C@FG7@CFG5C<E5C+<+3<DE*/:*0:DGF5*:67+<0+9+*3)2**3076C*.)2+9>*6;*-5)00<5)**
@M03506:14:000000000-AKVR1:1:1101:21412:1450 1:N:0:42
CGAACTCCTACGGGAGGTAGCAGTGGGGAATATTGGACAATGGGCGAAAGCCTGATCCAGCAATGCCGCGTGAGTGATGAAGGCCTTAGGGTTGTAAAGCTCTTTTGCCAGGGATGATAATGACAGTACCTGGAGAATAAGCTCCGGCTAACTCCGTGCCAGCAGCCGCGGTAATACGGAGGGCGCTAGCGTTGTTCGGAATTACTGGGCGTAAAGCGCGCGTAGGCGGCTTTGTAAGTTAGAGGTGAAAGCCCGGGGCTCAACCCCGGAACTGCCTTTTCGACTGCCTCGCTTGAATCCG
+
CCCCCGGGGGGGGDGGGGGGGGGGGGGGGGGFGGGFGGGGGGFCFCGGGGGGGFFGGEFGGGGGFFG@FEFGEGFGFFFG9EDCFGGAFFGGGGGGGGGGGGGGGGGFGFGGGGGEGGGGGCFFFGGGGGGGGGGGGG9FFCGGGGGFGGGGGGGGGGGGGGGGGGGGGCCCEGC;FGGGGGG*CFGGGGGGGGCFGGDGD*?CFGGGDCGGGGGGGGGGGDEEEEF8CEDE?+<FE9:CCG7:CC=>C99?DF=3=5<)*29FGGGDE5*8*09FCFC**.0:7)*)52.()874)88:)
@M03506:14:000000000-AKVR1:1:1101:12934:1471 1:N:0:42
CGAACTCCTACGGGAGGCAGCAGTGGGGAATTTTCCGCAATGGGCGAAAGCCTGACGGAGTGACGCCGCGTGTGGGACGAAGGCCTTCGGGTCGTAAACCACTGTCAGTGGGAAAGAAGGGTGTCGGTGCTAATACCACCGGCATTTGACGGTACCTGCAGAGGAAGCCCCGGCCAACTCTGTGCCAGCAGCCGCGGTAAGACAGAGGGGGCAAGCGTTGCTCGGAATTACTGGGCGTAAAGGGCGCGTAGGCGGGATGGCAAGGCGGTCGTGAAATCCTTCGGCTCAACCGAAGAACGTC
+
CCCCCGGGGFGGGGGGGGGGGGGGGGGGGGGGGGGGGGGGGGGGGGGGGGGGGGGGGGGGGGGGGGGGGGGGGGGGGGGGGGGGGGGGGGDFGEEGGGGGGGGDGGGGGGGGGGGGGGGGGGDGGGGGGGDGGGGGGGGGGDG@CFGFGGGGEGGGGGGGGGEGGGGGG7:<FGFGGGFFGGF:EF98FFGGG7EGDGG>FFGGGGGGGGEEG>FG88CEG7CEGGGGCFFC?ECFG858>FGGEGC3/:E7**:CC59FFFGG***1/9=7C*1<:7>::93**7*94>F9)8>@:>D@7
@M03506:14:000000000-AKVR1:1:1101:13230:1472 1:N:0:42
CGAACTCCTACGGGAGGCAGCAGTGGGGAATTGTTCGCAATGGGCGCAAGCCTGACGACGCAACGCCGCGTGGAGGATGAAGACCTTCGGGTCGTAAACTCCTTTCGATCGAGACGAACGGCCTCCGGGTGAACAATCCGGAGGAGTGACGGTACCGAGAGAAGAAGCCCCGGCTAACTCCGTGCCAGCAGCCGCGGTAATACGGGGGGGGCAAGCGTTGTTCGGAATTACTGGGCGTAAAGGGCTCGTAGGTGGCCACCTAAGCCAGACGTGAAGTCCCTCGGCTTAACCGGGGAACTGC
+
CCCCCGGGGFGGGGEGEGGGGGGGCEGGGGGGFGGGGGEGGGGGGGGGEFGGC<FFEEGGGGGGGGGGGGGGGGGGGGGGGGGGGGGGGGGGGGGGGGGGGGGGGGGGGGGGGGGDGGGGGGGGGGEGDGGGGGGGGFGGGGGGGGGGCFGGGFEGG7FEF*<7CFFGGGGGGGGGGGG@EEEGEGCCGCGGGGGGG>8E7:FFDGGGGGGGGGGGEGEGGGFEEEGF?FEGGGF=CEDDCE95=EFG?:CECC57C:/50<C+*2:CC7C)*9*<?6:D:.777;D?5*923>@).))9*
@M03506:14:000000000-AKVR1:1:1101:13041:1483 1:N:0:42
CGAACTCCTACGGGAGGCAGCAGTGGGGAATTTTGGACAATGGGGGCAACCCTGATCCAGCCATGCCGCGTGCGGGAAGAAGGCCTTCGGGTTGTAAACCGCTTTTAGCCGGGAAGAAAAGGGCGAGGTTAATACCTTCGTCACTTGACGGTACCGGCGGAATAAGCACCGGCTAACTACGTGCCAGCAGCCGCGGTAATACGTAGGGTGCGAGCGTTAATCGGAATTACTGGGCGTAAAGCGTGCGCAGGCGGTTCGTTAAGTTCGTTGTGAAAGCCCCGGGCTCAACCTGGGAACTGCA
+
<CCCCGGGGCFGCDC7FFGGFGGGFFGDGGGGFGGGG?GFGGCFEEGCFGGFG@FCFFC6<FADGDD@CFFGGGGDC:FFFGFFGGGGGDGGGEFF9FCBC>C7D<?<F8=>=F7FFFFGGGGGGGEGGGGFGFFGGGGGGGGGFGAFFGGEBFGG77CFGDF,7?FC+<<CCGEGGF9FE@FFC9:88F*@CEGEE*;C0ACGCECCCGGC585:CE5@0<CCEGFGFFFG+*2:C?5;2+5CE*:/85CC):7CC@GGGGFEFFE*67/)*:7?D)9*/7@EC>*/4>:7F)7/5?F?*
@M03506:14:000000000-AKVR1:1:1101:16308:1497 1:N:0:42
CGGACTCCTACGGGAGGCAGCAGTGGGGAATCTTGCACAATGGGCGAAAGCCTGATGCAGCAACGCCGCGTGCGGGAAGAAGGCCCTCGGGTTGTAAACCGCTTTCAGAAGGAACGAAACTGACGGTACTTCCAGAAGAAGGTGCGGCCAACTACGTGCCAGCAGCCGCGGTGACACGTAGGCACCAAGCGTTGTCCGGATTTATTGGGCGTAAAGAGCTCGTAGGCGGTTCAGTAAGTCGGGTGTGAAAACGTTGGGCTTAACCCAAAGCGTGCATCCGATACGGCTGTGACTTGAGTAC
+
CCCCCEDFDFFEEGGGGGGGGGGFFGGGGGGGGGGGGGAEFGFCGFGGGGGG?FFGGGDGGGGFEEGEGGGGGDGBFGGGGFGGFGGGGGGFFCFGGGGGGGGGDGAEFGGFGFEEGGGGGCFCGGGFG9,>FAFCFGCFFFFG7FCDFFFFGGGGGDGDGF@EGGFFGFG:FGFFGEGGDEFGBEFFG>7=:<8F9:EGCGCFF@FGG*?8CGFFFGFFG88E*>9*:ECE7?C?+3:EGDG7:E=C7C90):*5*87C:E70:F*550*0177=29CGGF3**7)7(*))**1=*97**
@M03506:14:000000000-AKVR1:1:1101:16446:1534 1:N:0:42
CGAACCCCTACGGGAGGCAGCAGTGGGGAATTGTTCGCAATGGGCGCAAGCCTGACGACGCAACGCCGCGTGGAGGATGAAGACCTTCGGGTCGTAAACTCCTTTCGATCGAGACGAATGGCTTCCGGGTGAACAATCCGGGAGAATGACGGTACCGAGAGAAGAAGCCCCGGCTAACTCCGTGCCAGCAGCCGCGGTAATACGGGGGGGGCAAGCGTTGTTCGGAATTACTGGGCGTAAAGGGCTCGTAGGCGGCCAACTAAGTCCGACGGGAAATCCCTCGGCTTAACCGGGGAACTGC
+
CCCCCGGGGGGGGGGGGGGGGGGGGGGGGGGGGGGGGGEGGGFFGGGGGGGGGGGGGGGGGGGGGGGGGGGGGEGGGGGGGGGGGGGGGGGGGGGGGGGGGGGGGGGFFFEGGGGGGGGGGGGGGGGGGGGGGGGGGGFFGGGGEGGGGGGGGGGGGEGGGGGGGGFGGGGGGGGGGGGCFEG<CGGGGGGFEGGGGEGDGCGGGCECEGGGGCF>EAEEG*<8C5EGFGGFGFFEGGG5CFGDG=EDE=EGGGGC?3<F776E<*+977:)9C5CGFCC4>D*:@96<FFB>)7<5:?=6
@M03506:14:000000000-AKVR1:1:1101:18395:1539 1:N:0:42
CGAACTCCTACGGGAGGCAGCAGTGGGGAATCTTGCGCAAATGCGGGAAACCGTGACGCAGCGACGCCGCGTGGGGGAAGAAGGCCTTCGGGTTGTAAACCTCTTTCAGGAGGGACGAAGCTACTCGGGTTAATAGCCCAGAGGGTGACGGTACCTTCAGAAGAAGCCCCGGCTAACTACGTGCCAGCAGCCGCGGTAATACGTAGGGGGCAAGCGTTGTCCGGATTTACTGGGCGTAAAGAGCGCGCAGGCGGTCGAATAAGTCGAATGTGAAATCCCTCGGCGTAACGTGGGAGGGTCA
+
CCCCCGFGEGGGEGGEGGGGGGGGGGGGGGGGGGGGGGGGGCEFGGGGGGGFGGEGGGGGGGGGGGEGDFCFEFGDGEGGCFFGGGGGGGGGGGGGGGGGGGGDFFGFGGGGGGGGEFFFGFFGFGGGGFEGGGFGFGCGGGGGGGGGGGGEFCFGGGFCCFGGGGG@FFGEDGD<<CBCE<:BFGFGDGFCC>EGGGGGFGGFGG5**:?E>EC:CEEGCFGGGG5A@<FCDFCGCCCFG+6CGGGGE5EGGGGCGB39*<CC<DGG66+97*:+*92*955:/09>?*)-5>@5>>3<0
@M03506:14:000000000-AKVR1:1:1101:23375:1564 1:N:0:42
CGAACTCCTACGGGAGGCAGCAGTGGGGAATATTGGACAATGGGGGCAACCCTGATCCAGCCATGCCGCGTGAATGATGAAGGCCTTCGGGTTGTAAAGTTCTTTTGGCGGGGACGATGATGACGGTACCCGCAGAATAAGCTCCGGCTAACTTCGTGCCAGCAGCCGCGGTAATACGAAGGGAGCTAGCGTTGTCCGGAATCACTGGGCGTAAAGGGCGCGTAGGCGGCCGTATAAGTAGGGGGTGACACCCTGCGGCTTAACCGCAGGGCTGCCGTCCAAACGGCCATGCCCGAGCACA
+
CCCCCGFGFCECEGC7CGEGGGGGGGGGD7C9FEAFGFCF@9FFD7FDFGGGGDGFGCGFGDGEGGEFE@FGCGFGGFGFCGGCFFFFGGGFFCEGG9,C@FFAFFGC@ED>GGGD@FFFFB@FDCGGGE,@+*@CFGGDGGAFGEGGGGGGGFGGGGDFGC7ECCFFGGGGF<FGCFFGGGG7FGGE+<?EEGGGGGDG**<CEG?C*5*:8EGGFCG=EC:?*8CEE*1**/;+CFG+<9>EGGDF+<+:)CC45;D<*<:<9/:)1>E:*9<*185)9*7=*)).(*)()).8)3.5)
@M03506:14:000000000-AKVR1:1:1101:14328:1591 1:N:0:42
CGAACTCCTACGGGAGGCAGCAGTGGGGAATATTGGACAATGGGCGAAAGCCTGATCCAGCAATTCCGCGTGTGTGAAGAAGGCCTTCGGGTTGTAAAGCACTTTAGGCAGGGAAGAACAAATCGGAGTGAATAACTCCGGTCTTGACGGTACCTGAGAAATAAGCACCGGCTAACTCTGTGCCAGCAGCCGCGGTAATACAGAGGGTGCAAGCGTTAATCGGATTTACTGGGCGTAAAGCGTGCGTAGGCGGCTCGTCAAGTCGGTTGTGAAATCCCTGGTGTTAACCTGGGAACTGCAG
+
CCCCCGGGCFEGGGCCDEGEGGGF8EGGGGGGGG9EDGGGGGFEG@EEDEFGGF?EE,CEC@FGGFEGEEGGEEEFGFFGGGFGDFFE7FEDBCCFGGGC=?EFG?E@AGEFE7<CFG,BAEFGGG+@B,C9?EFFCFGD+6CFF?FDGDC@FAF<=EFCE9FFGGFGGGGGCE@FGG9;3,@E=FCCBFECCGGGGC@CGC@BC@7CEDGGGCE8**AA78**=*?CFBFG*=E*:8CCCCC5*//7:/<1/7CD*)*9ECC:/7**19:*:::?FF07DF):****.:)6)8?@F4*9/
@M03506:14:000000000-AKVR1:1:1101:15878:1655 1:N:0:42
CGAACTCCTACGGGAGGCAGCAGTCGGGAATTTTGCTCAATGGACGAAAGTCTGAAGCAGCAACGCCGCGTGAGGGATGAAGGCCTTCGGGTTGTAAACCTCTTTTATCAGGGAAGATAATGACGGTACCTGATGAATAAGCCACGGCTAACTACGTGCCAGCAGCCGCGGTAATACGTAGGTGGCAAGCGTTGTCCGGATTTACTGGGCGTAAAGAGCGCGCAGGCGGTTGATTAAGTCGAATGTGAAAGCACCCGGCTCAACGGGGGAGGGTCATGCGATACTGATCGACTTGAAGGCG
+
CCCCCGGGGGGGGGGGGGGGGGGGGGGGGGGGGGGGGGGGGGGGGGGGGGGGGGGGGGGGGGGGGGGGGGGGCEGGGFGGGGGGGGGGGGGGGGGGGGGGGGGDFGGGGGGGGFGGGGGGGGGGGGGGGGGGGGGGGAFGGGGGGGDGGGGGGGGGFGGGGGGGFFGGGGGEGG9;>BDCFGGGGG7<CFGGCEGGCGGDC8EFF9FCGGGEGDGGGGG=EGG5CGEEDECGF+<C+0CFGGEFGFCCF+<E*25CE>D)*0**/):DGC5>DG4=C979<5)*2*29:3)-).*1/=FF)
@M03506:14:000000000-AKVR1:1:1101:16813:1655 1:N:0:42
CGAACTCCTACGGGAGGCAGCAGTGGGGAATCTTGCGCAATGGGCGAAAGCCTGACGCAGCGACGCCGCGTGTGGGAGGAAGCTCTTCGGGGTGTAAACCACTGTTGCCCGGGACGAACAGCTCGTTTAGACGAGCCTGACGGTACCGGGTGAGGAAGCACCGGCTAACTCTGTGCCAGCAGCCGCGGTAATACAGAGGGTGCGAGCGTTGTCCGGAATCACTGGGCGTAAAGGGCGCGTAGGTGGTAACCTAAGCGTGCGGTGAAAGCCCGAGGCCCAACCTCGGGTCGGCCGTTCGAAC
+
CCCCCGGGGGGGGGGGGGGGGGGGGGGGGGGGGGGGGGGGGGGGGGGGGGGGGGGGGGGGGGGGGGGGGGFGGGGGGGGGGGGGGGGGGGGGGGGGGGGGGGGFGGGGGGGGGGGEGGGGGGFGGGGGGGGGGGGGGGGGGGGGGGGGGGGGGGG?FGGGGGGGGGDGGFFGGGGGGGGGGGGG5CGGEGGGFGFGGGGGGGGGGGDECGGECGGGG5CCFGGCFFGG*2AF7FGGGGGGGGGGGGGCGFGCFFGGGFGGGG<CE=7D6DFE3)75*.>3D>?EC:C)4<B;B>.00)878
@M03506:14:000000000-AKVR1:1:1101:18323:1659 1:N:0:42
CGAACTCCTACGGGAGGCAGCAGTGGGGAATTTTGGACAATGGGCGCAAGCCTGATCCAGCCATGCCGCGTGTGTGAAGAAGGCCTTCGGGTTGTAAAGCACTTTCGGCCGGAACGAAATCGCCCGTGTTAACAGCGCGGGTGGATGACGGTACCGGAAGAAGAAGCACCGGCTAACTACGTGCCAGCAGCCGCGGGAATACGTAGGGTGCGAGCGTTAATCGGAATTACTGGGCGTAAAGGGTGCGGAGGCGGCGGCGCAAGTCAGGCGTGAAATCGCCGGGCTTAACCTGGGAACTGCG
+
@BCCCGGGGCF;BB;:@F;CBFFCFGGGG>E,E9FFG8F,EFGEGC:@@FGCF<FDFFF9<<<<8F<6FFBFBD6E9FGGC<FF8CE<FFGEFGG9CEFF8BE:B<=BF?44:F=FE==4AFFC:CCFFGCFCCDE++:C7@FGDF::>C*F77<:<*<:,2<CGC7FC,:*:BCCF9:FC:<C*,21<FGGGED8*2*CGGGGGG>E@8/:?ECC*1*5+CC*8*;<+2++0:*::**;CCGFGC5)2>ECCGC5C3<)*2)00*2765:>***<:)/*)055*)2*)0*.8<)656/1)
@M03506:14:000000000-AKVR1:1:1101:11983:1666 1:N:0:42
CGAACTCCTACGGGAGGCAGCAGTGGGGAATCTTGCACAATGGGCGAAAGCCTGATGCAGCGACGCCGCGTGCGGGATGACGGCCTTCGGGTTGTAAACCGCTTTCAGCAGGGACGATAATGACGGTACCTGCAGAAGAAGCCCCGGCCAACTACGTGCCAGCAGCCGCGGTAATACGTAGGGGGCAAGCGTTGTCCGGATTTATTGGGCGTAAAGAGCTCGTAGGCGGTTTGGTAAGTCTGGTGTGAAATCTCCACGCTCAACGTGGAGGGGCCACCCGATGCTGCCATGACTGGAGTCC
+
CCCCCGGGGCGGGGGGGGGGGGGGGGGGGGGGGGGGGGGGGGGGGGGGGGGGGGGGGGGGGGGGGGGGGGGGGGGGGGEGGGGGGGGGGGGGGGGGGGGGGGGGGGGGGGGGGGGGGDGGGGGGGGGGGGGGGGGGGGGGGGGGGGGGGGGGGGGGGGGGEFGGGGGGGGGEGGGGFC>CGGGGGGDGDCEEEEGGGGGGCGGGGGGGGGGDEEGGGDFEGCGEGGGGD:?CCE@CEFC@FFGCF*77CGGGCEFDCDDDC7CCEGCGGGGFG)9*173>CB>:9@D>?7@26*/<).600
@M03506:14:000000000-AKVR1:1:1101:23330:1765 1:N:0:42
CGAACTTCTACGGGAGGCAGCAGTGGGGAATTTTTCGCAATGGGGGAAACCCTGACGAAGCAACGCCGCGTGGAGGATGAAGGCCTTCGGGTCGTAAACTCCTGTCGACCGGGACGAACGTAGTTGGGTCCAATACACCCGGCTATCGACTGTACCGGTGGAGGAAGCCACGGCTAACTCTGTGCCAGCAGCCGCGGTAATACAGAGGTGGCAAGCGTTGTTCGGAATTACTGGGCGTAAAGGGCGCGTAGGCGGTTCCTTAAGTCCTGGGTGAAATCCCCCGGCTCAACTGGGGAACGGC
+
CCCCCGGGGGGGGGGGGGGGGGGGGGGGFGGGGGGGGGGGGGGGGGGDGGFGGGGGGEGGGGGFEGGGGGCGDGGGGGGGGGGFFGGFGGGGGGGGGGGFGGGGGGFFGGGGGGGGGGDGFGGGGGGCFCEGGGFFGEFFFFGGGGEGGGGGGGFGE7::CCCFGGGG>FFEDGEEB,2,<FFG@CFFGECGGEEGGGDGGFGFFGFFFGC>F+;>88=E=GFEG>CFGFEECFGCE8DGGFFGEGGGCGDEFGD/?E*:CC>?<DF7F<*795=E7966C7<EE:*7)2@(<>E57))0)
@M03506:14:000000000-AKVR1:1:1101:9804:1766 1:N:0:42
CGAACTCCTACGGGAGGCAGCAGTGGGGAATCTTGCGCAAATGCGGGAAACCGTGACGCAGCGACGCCGCGTGGGGGAAGAAGGCCTTCGGGTTGTAAACCTCTTTCAGGAGGGACGAAGCTACTCGGGTTAATAGCCCAGAGGGTGACGGTACCTTCAGAAGAAGCCCCGGCTAACTACGTGCCAGCAGCCGCGGTAATACGTAGGGGGCAAGCGTTGTCCGGATTTATTGGGCGTAAAGAGCGTGTAGGCGGCTGGGTAGGTCTGCTGTGAAAACTCGAGGCTCAACCTCGAGCCGTCG
+
CCCCCGGGGGGGGGGGGGGGGGGGGGGGFGGGGGGGGGGGGGGGGGGGGGGGGGGGGDGGGGGGGGGGGGGGGGGGGGGGGGGGGGGGGGGGGGGGGGGFGGGGGGGGEGEEGGEGGGGGGGGGFGGGGFGGGGGGGGGEFGGGGGGGGGGGGGGGGGGGFGGGGGGFGGGGGC7FGGGGGGGGGGFGGG>FGGGGGCEEGGG<FGCEGGGGGGCDECC=FFGGG>CEFG79CGGGGGDGFDGG=:EDFGGGGGGD*7CGFGC9C***3CC?F:FGFF=DFFEDCF=?(9:?>;:5).7B3
@M03506:14:000000000-AKVR1:1:1101:9832:1800 1:N:0:42
CGAACTCCTACGGGAGGCAGCAGCAAGGAATTTTCGTCAATGGGCGCAAGCCTGAACGAGCAACGCCGCGTGGCGGATGACGGCCTTCGGGTTGTAAACGCCTTTTGCGGGGGACGATGATGACGGTACCCCGCGAATAAGGCTCGGCTAACTCTGTGCCAGCAGCCGCGGTAATACAGAGGAGCCAAGCGTTGTCCGGATTGACTGGGCGTAAAGCGCACGCAGGCGGATGCGCGCGTGGGGTGTGAAATCTGGCCGCTTAACGGCCAGGCGCCATCCCATCCGGCGCGTCTGGAGCCTT
+
CCCCCGGGGGGGGGGGGGGGGGGGGGGGGGGGGGGGGGGGGGGGGGGGGGGGGGGGGGGGGGGGGGGGGGGGGGGGGGGGGGGGGGGGGGGGGGGGGGGGGGGGGGGGGGGGGGGGGGGGGGGGGGGGGGGGGGGGGGGGGGGGGGGGGGGGGGGGGGGGGGGGGGGGGGGGGGGFGGGGGGGGGGGFGGGGGGGGGGGCGGGGGGGGGGGCGGFGGGGDEGGGEGGGGCEGGG=CED/?EEG77>ECFGGGGGGCF@:3CEGGDG5D5DCFGGGC*)9C0*)2:DC5(/07;>@4>F@F4
@M03506:14:000000000-AKVR1:1:1101:10220:1825 1:N:0:42
CGAACTCCTACGGGAGGCAGCAGTGGGGAATCTTGGACAATGGAGGAAACTCTGATCCAGCCATGCCGCGTGAGTGATGAAGGCCTTCGGGTTGTAAAACTCTTTTGGCGGGGACGATAATGACGGTACCCGCAGAATAAGCTCCGGCTAACTTCGTGCCAGCAGCCGCGGTAATACGAAGGGGGCTAGCGTTGTTCGGAATTACTGGGCGTAAAGCGTGCGCAGGCGGCTGCTCAAGTCAGGGGTGAAAGCCCAGAGCTCAACTCTGGAATTGCCTTTGAGACTGAGTGGCTTGAGTACG
+
CCCCCGGGGGGGGGGGGGGGGGGGGGGGGGGGGGGGGGGGGGGGGGGGGGGGGGGGGGGGGGGGGGGGGGGGDGGGGGGGGGGGGGGGGGGGGGGGGGGGGGGGGGGGGGGGGGGGDFGGGGGGGGGGGGBFEGGGGGGGGFGGGGGGGGGGGFGGGGGGGGGGGGFGGGGGGGGGGGGGGGGGGGGGGGGEGGGGGGGG>CGGFFFGGGGGGGGFGGGGGGGGDGEGGGGGGGGGGGGGGFGGGGGF6CFEFCG4CFFFDFFGGDFGGG?FFGGGG=77>>5CCFGFAC>:@>>F?BFF>
@M03506:14:000000000-AKVR1:1:1101:21208:1837 1:N:0:42
CGAACTCCTACGGGAGGCAGCAGTGGGGAATTGTTCGCAATGGGCGCAAGCCTGACGACGCAACGCCGCGTGGAGGATGAAGGTCTTCGGATTGTAAACTCCTGTTGCCCGGGACGAAGAGCTTCGACCTAACACGTCGAGGTCTGACGGTACCGGGTGAGGAAGCCCCGGCTAACTCTGTGCCAGCAGCCGCGGTAATACAGAGGGGGCAAGCGTTGTTCGGAATTACTGGGCGTAAAGGGCGCGTAGGCGGCCTGCTAAGTCGAACGTGAAAGCCCCGGGCTCAACCCGGGAACTGCGG
+
CCCCCF<FFFGEGGGGGGGGGGGGGGGGGGGGGGGGGGE:FFFGGGGFGGGGFFGGGGGFGGGGGEGGGE>CFEEGEGGGGGGGGDGCFGFGGGFCCGGGGGGGGGFGDFCGGGGGGEGGGCFBAEGGGDC@CGGEGCGC@FGGGGGGGGGG:FFFEC@GGFCFCFAFGGGGGGGGGGGGGGBFFGGGGGFECE8//C::A?E96CEGE88EFGD;*8EE?:E*;;C@FFE8CF587:<7:C55EEGDD=CE<:>3*772++20:*2*:5*)/****)*13)5*A67?0/76<>BFFF4@)
@M03506:14:000000000-AKVR1:1:1101:19058:1887 1:N:0:42
CGAACTCCTACGGGAGGCAGCAGTGGGGAATTGTTCGCAATGGGCGAAAGCCTGACGACGCAACGCCGCGTGGAGGATGAAGATCTTCGGGTCGTAAACTCCTTTCGATCGGGACGAATGGCCGGTGGACGAACACTCCATCGGAATGACGGTACCGAGAGAAGAAGCCCCGGCTAACTCCGTGCCAGCAGCCGCGGTAATACGGGGGGGGCAAGCGTTGTTCGGAATTACTGGGCGTAAAGGGCGCGTAGGCGGCCCTCTAAGTCGGACGTGCAATTCCCCGGCTTAACCGGGGCACTGC
+
CCCCCGGGGGGGGGGGGGGGGGGFGGGGGGGGGGGGGGGGGGGGGGGGGGGGGGGGGGGGGGGGGGGGGGFGEEGGGGGGGGGGGGGFGGGGGGGGGGGGGGGGGGGGGGGGGGGGGGGGGGFEGGGGGGGGGGGGGFGGGGGGGGGGGGGGGGGGGGGDGFGGGGCGCFEGEGCEFGGGGEFCGGFE>ECGGGG>EEEE9CFCEGGGD5CCE>FGGE*CCCCGGEGF6@<9@6E5EGDGFFECCCCD5*CGGDE3C)/76::F?7*)*9C5***<**0:*7<GG37@)0/4:)3))8))*
@M03506:14:000000000-AKVR1:1:1101:16198:1891 1:N:0:42
CGAACTCCTACGGGAGGCAGCAGTGGGGAATCTTGCGCAATGGGCGAAAGCCTGACGCAGCGACGCCGCGTGGGGGAAGAAGGCTTTCGGGTTGTAAACCCCTTTCAGGAAGGACGAAGCCACTCGGGTTAATAGCCCAGAGGGTGACGGTACTTCCAGAAGAAGCCCCGGCTAACTACGTGCCAGCAGCCGGGGTAATACGTAGGGGGCAAGAGTTGTCCGGAATTATTGGGTGTAAAGAGCGTGTAGGCGGTTGGGGAGGTCGGGTGTGAATACTCCACGCTCAACCTCGAGCTGCCGG
+
CCCCCDFGGGGGGGGGGDEGFFGFF@FGGGGGGGGGGGG:CEFGGGCGDGGF@FCE:FEFEFC>FCGGGGGEDDGDFGGGGFGGGGFE@FGGGDGBDFFBC@FDFFFGC=CDEGGGGE@ECCGGGGGEFC*EFFCEFGGGFGCFECFF<FCFGAFGGDCGFCC@B<FGGGD*CF7C7,<*4FFFGGG+=+<**/::*2++38+0*;C5*/:;**2+2:<F+88*/*+<C<CFD*2:C77+<A77:1:70C+CG*1)*.)*/**2*)11/1/*2**+7****0>5=>*040)())))//7<5
@M03506:14:000000000-AKVR1:1:1101:7650:1906 1:N:0:42
CGAACTCCTCCGGGAGGCAGCAGTGGGGAATCTTGCGCAATGGGCGAAAGCCTGACGCAGCAACGCCGCGTGGGGGATGAAGGCTCTCGGGTTGTAAACCCCTTTCAGCAGGGACGAAATTGACGGTACCTGCAGAAGAAGCCCCGGCCAACTACGTGCCAGCAGCCGCGGTAATACGGGGGGGGCAAGCGTTGTTCGGAATTACTGGGCGTAAAGGGCTCGTAGGCGGCCAACTACGTCAGACGTGAAATCCCTCGGCTTAACCGGGGAACTGCATCTGATACTGGATGGCTTGAGATTG
+
CCCCCFGGGCFGGFGGGDGCDFGGGFEGDC<FGFAFFGGGGGCGFG77@@FGGGGFDEFGGFFGDGCEEGCFDGGGECEGGFFG@ADF7<FEFGGGFGFGEFGDGGFGGGGGDFGGGGGGGGGFFGGFGFCGGFFACFGFFFFGGGGGGG7FGGG7FCFDFGG7FFGGGDC1=EGGGGDEGGG5CE*:FFGCEGGFFEE8>CFE9?E?G:?8:C8:EGGG5CEEGE?EC5E585C6+;>=EGFFE:5*/+0<077C*;DFE7F?+)19*):7<CDC>@7>7@9FGBG?<*8:7)8)?@*9*
@M03506:14:000000000-AKVR1:1:1101:20545:1952 1:N:0:42
CGAACTCCTACGGGAGGCAGCAGTGGGGAGTATTGGACAATGGGGGCAACCCTGATCCAGCAATGCCGCGTGAGTGATGAAGGCCTTAGGGTTGTAAAGCTCTTTCGACGGGGAAGATGATGACGGTACCCGTAGAAGAAGCCCCGGCTAACTTCGTGCCAGCAGCCGCGGTAATACGAAGGGGGCTAGCGTTGTTCGGATTTACTGGGCGTAAAGGGCGCGTAGGCGGTGCAATAAGTCAGGCGTGAAAGCCCCGGGCTCAACCCGGGAATTGCGCTTGATACTGTTGCGCTTGAATCCA
+
CCCCCGGGGGGGGGGGGGGGGGGGGGGGGGGGGGGGGGGGGGGGGGGGGGGGGGGGGGGGGGGGGGGGGGFGGGGGGGGGGGGGGGGGGGGGGGGGGGGGGGGGGGGGGFGGGGGGGGGGGGGGGGGGGGGGGGGGGGGGGGGGGGGGGGGGECGGGFEFGGGGGGGGGGGGGGGGGGGFGGGGGGGGGFGCCF8<<EGGGC?FGGFFFEC?EGGGGGECGGEECEGEGGGGFFF:CF:CGGFFGEG389FG4A*CC:<DF?CFFGGGG):>07>=7@/9F4@FFFCB2CE>>)7>F66<9
@M03506:14:000000000-AKVR1:1:1101:8422:1958 1:N:0:42
CGAACTCCTCCGGGAGGCAGCAGTCGGGAATTTTGGGCAATGGGCGAAAGCCTGACCCAGCAACGCCGCGTGAAGGATGAAATCCCTCGGGATGTAAACTTCGCAAGAACGGGAAGAATAAGTAGGGGACAATACCCCCTATGATGACGGTACCGTTTGTAAGCTCCGGCTAACTCCGTGCCAGCAGCCGCGGTAATACGGGGGGAGCAAGCGTTGTTCGGATTTACTGGGCGTAAAGGGCGCGTAGGCGGCCAGCACAAGTCAGGTGAGAAATCTCCGAGCGTAACTCGGAAAGGTCAAC
+
CCCCCGGGG9FFGGGGGGGGGGGGGGGGGGGGGDGGGGGGGGGGGGGGGEFGGGGGGGGGGGGGGGGGGGGGGGGGGGDGGGFFGDGGG7FF@CGGGGGCFGEGGCGGGGGGGGGGG?DFDFDEGGGGGGGGGGFG@FDG7FGF,,DFFGGGEFF:C7FFGGC:DF,>7>FEFG?FFGGGCC9FGFGGGBFGG=@F9BCCEGEGGGGDGCCGG1/:8CCCED;?6CFF@+*8C=C*AFG=EGGGEE5CEEG*9C75:)9450:9E*3*+9<=*:7<7*9/1<)**)//67>>5)<>/*)**
@M03506:14:000000000-AKVR1:1:1101:18720:1973 1:N:0:42
CGAACTCCTATGGGAGGCAGCAGTAGGGAATCTTGCGCAATGGGGGAAACCCTGACGCAGCGACGCCGCGTGCGGGATGAAGGCCTTCGGGTCGTAAACCGCTTTCAGCAGGGACGAAATTGACGGTACCTGCAGAAGAAGGCCCGGCCAACTACGTGCCAGCAGCCGCGGTGATACGTAGGGGTCTAGCGTTGTCCGGAATTATTGGGCGTAAAGAGCTCGTAGGCGGTTCGGCAAGTCGGATGTGAAATCTCCACGCTTAACGTGGAGGGGCCATTCGAAACTGCCGTGACTCGAGTCC
+
CCCCCGGGGGGGGGGGGGGGGGGGGGGGGGGGGGGGGGGGGGGGGGGGGGGGGGGGGGDGGGGGGGGGGGGGGGGGGGGGGGGGGGGGGGGGGGGGGGGGGGGGGGGGGGGGGGGGDGGGGFGGGGGGGGGGGGGGGGGGGGGGGGGGGGGGGGGGGGGGFEGGGGGGGGGE7CGGGGGGGGGGGGGGGGGEGGGGGGGC5CFGGGGGGGGGGGFGGGGDGCCEGGGGGGGEE5EEEGGGGE5EECCCF?G7>FGGGFGG5CCFEGGGGGC>DDGE<@C::>:EGFGF(9@?F4BFFF?F?
@M03506:14:000000000-AKVR1:1:1101:13064:1981 1:N:0:42
CGAACTCCTACGGGAGGCAGCAGTGGGGAATTTTCCGCAATGGGCGAAAGCCTGACGGAGTGACGCCGCGTGTGGGACGAAGGCCTTCGGGTCGTAAACCACTGTCAGTGGGAAAGAAGGATGTCGATGCTAATACCATCGGCGTTTGACGGTACCTGCAGAGGAAGCCCCGGCCAACTCTGTGCCAGCAGCCGCGGTAAGACAGAGGGGGCAAGCGTTGCTCGGAATTACTGGGCGTAAAGGGCGCGTAGGCGGGATGGCAAGTCGGTCGTGAAATCCTTCGGCTCAACCGAAGAACGTC
+
CCCCCGGGGCGGGGGGGGGGGGGGGGGGGGGGGGGGGGGGGGGGGGGGGGGGGGGGGGGGGGGGGGGGGGFGGGGGGGGGGGGGGGGGGGGGGGGGGGGGGGGGGGGGGGGGGGGGGGGGGGGGGGGGGGGGGGGGGGGGGGGGGGGGGGGGGGDGGGGGGGGFGGGGFGGGDGFC@FGDGFFGGGGGGGC>FFEGGGEGGGFGGFCGGGGG*;C5;EGGGGFGGGGGGGG7EEGGG55EFGGGGD=D5CE==EGG:5DCAE6CFGGGEGGFGC5?:697:@FGG)7=<F5(55B)?F>7)
@M03506:14:000000000-AKVR1:1:1101:12643:2003 1:N:0:42
CGAACTCCTACGGGAGGCAGCAGTAGGGAATATTGCGCAATGGACGAAAGTCTGACGCAGCCACGCCGCGTGAGTGAGGAAGGCCTTCGGGTTGTAAAGCTCTGTCGCCTGGGAAAAACGGCTATTGGGGGAAAGTTCCAGTAGCGTGATGGCACCAGGAGAGGAAGCACCGGCAAACTCTGTGCCAGCAGCCGCGGTAATACAGAGGGTGCAAGCGTTGTTCGGAATTACTGGGCGTAAAGCGTGCGTAGTCGGTATTGAGAGTCACGGGTGAAATCCCAAGGCTTAACCTTGGAACTGC
+
CCCCCGGGGCGGGGGGGGGGGGGGGGGGGGGGGGGGGGGGGGGGGGGGGGGGGGGGGGGGGGGGGGGGGG>FFFGGGGGFGGGGGGGCFGGGGGGGDFGGGGGFGGGGGEDGGDFCFCEFGG@CGGGGGGGE7FFGGGGGGCGFGGGGGGGGGG9FGGGGGFGGGGGGFFFGGGCFGFFFGGAFGGGGCCCEF7CGGGGDGFGGGGGCEGGD6CCGEG=:EFFEGCCFGF?FC+;8ECDGFFGEGCEGC=E>:C57C:7D++/6EDC*A37@GCG7>9CFDF)AF?FF9D4<?444=6676
@M03506:14:000000000-AKVR1:1:1101:13981:2012 1:N:0:42
CGAACTCCTACGGGAGGCAGCAGCAAGGAATTTTCGTCAATGGGCGCAGGCCTGAACGAGCAACGCCGCGTGCAGGATGACGGCCTTCGGGTTGTAAACTGCTTTTGGGAGGGACGATCATGACGGTACCTCCTGAATAAGGCTCGGCTAACTCTGTGCCAGCAGCCGCGGTAATACAGAGGAGCCAAGCGTTGTCCGGATTGACTGGGCGTAAAGCGCACGCAGGCGGCCGCGCGCGTGGGGTGTGAAATCTGGCCGCTTAACGGCCAGGCGCCATCCCATACGGCGCGGCTCGAGCCTT
+
CCCCCGGGGGGGGGGGGGGGGGGGGGGGGGGGGGGGGGGGGGGGGGGGGGGGGGGGGGGGGGGGGGGGGGGGGGGGGGGGGGGGGGGGGGGGGGGGGGGGGGGGGGGGGGGGGGGGGGGGGGGGGGGGGGGGGGGGGGGGGGGGGGGGGGGGGGGGGGGGGGGFGGGGGGGGGGGGGGGGGGGGGGGGGGGGGGGGGGGGDGGCE7FGGGGDEGGG?EEGGGGGEGEEEGDE=:EGCED5EGG>E5EFG?FGGGGGFE5DE5D7=CC5CGGFDCC:3?CD4*):FD<B;<B38.<7.)77*
@M03506:14:000000000-AKVR1:1:1101:21013:2013 1:N:0:42
CGAACTCCTACGGGAGGCAGCAGTGGGGAATATTGGACAATGGGCGAAAGCCTGATCCAGCAATGCCGCGTGAGTGAGGAAGGCCTTAGGGTTGTAAAGCTCTTTCGGCGGGGACGATGATGACGGTACCCGCAGAAGAAGCCCCGGCTAACTTCGTGCCAGCAGCCGCGGTAATACGAAGGGGGCGAGCGTTGTTCGGATTTACTGGGCGTCAAGGGCGCGCAGGCGGCTATTTTTGTCAGGCGTGAAATCCCCGGTCTTAACCTGGGAACTGCGCTATAAACGGGTGTGCTAGAGGTCG
+
CCCCCGGGGFGGGGGGGGGCEFGF8C,CC@F9FFG?CA6CEEFEDCEGCBGGGGGFC,CED,FF?FCECGCEBFCFC<DFDFFGFCF<F<EF=7FGGGFGGGFGGG78:>EG+83CC@D9F9DGGGGFGGGGG*3@:FCGGGGGGCCFG*3>?@F@FF77,?FFFFGEGGGGGGG@CCCCC5E>EC/8:E8/C?8CCGE5*22<F?CCG5*2**20+;CCEC=8**:E5C=EEFDFCEFF+<CD5:=<80+<*3:DE:D3CE*3+:CF5*+.67CE)81*2**+2)C)()02@*@6?)07<
@M03506:14:000000000-AKVR1:1:1101:13201:2030 1:N:0:42
CGAACTCCTACGGGAGGCAGCAGTCGAGAATTTTTGACAATGGGGGAAACCCTGATCGAGCGACGCCGCGTGGAGGATGAAGGTCTTCGGATTGTAAACTCCTGTCATTGGGGAACAAGGTGCATACGTTAACTGCGTGTGCATTGATAGTACCCGAAGAGGAAGAGACGGCTAACTCTGCGCCAGCAGCCGCGGTAATACAGAGGTCTCAAGCGTTGTTCGGATTCATTGGGCGTAAAGGGTGCGTAGGCGGTGCGGTAAGTCGGGTGTGAAATCTCGGAGCTTAACTCCGAAACTGCAT
+
CCCCCGGFG?FGDC@CCFGGGGEGGGF@EEGEFFF@,CEA9CEEF+CBCFFGG@8CF<FFGEGGEGG7>C>4F,:FECFFEE,E9F?F=FGGEFF,BAFGGGF=FFGGGF<E+BFCEFD@F8FCEGGGEGGDFF,3CC7B<9=,=FA@CEECGGFBGD+>FFF73@D@BC7FCEFAFGB;E*4FGFG@FGFC@FCF=CCCF9CFGGGGG@9CCCC/*2/ACCCE5:9+0<@+*28?CC*A+:C=7=:DGECED*/58@<D=C*A=)**/95607002=FGDBE6F?716066;)8>4*//1
@M03506:14:000000000-AKVR1:1:1101:15632:2046 1:N:0:42
CGAACTCCTACGGGAGGCAGCAGTGGGGAATATTGGACAATGGGCGAAAGCCTGATCCAGCCATGCCGCGTGAGTGATGAAGGCCCTAGGGTTGTAAAGCTCTTTCACCGGTGAAGATAATGACGGTAACCGGAGAAGAAGCCCCGGCTAACTTCGTGCCAGCAGCCGCGGTAATACGAAGGGGGCTAGCGTTGTTCGGAATTACTGGGCGTAAAGCGCACGTAGGCGGAATGTTAAGTCAGGGGTGAAATCCCGGGGCTCAACCCCGGAACTGCCTTTGATACTGGCATTCTCGAGTCCG
+
CCCCCGGGGGGGGGGGGGGGGGGGGGGGGGGGGGGGGGGGGGGGGGGGGGGGGGGGGGGGGGGGGGGGGGGGFGFFGGGGGGGGFGGGGGGGGGGGGGGGGGGGGGGGGGGGGGGGGGGGGGGGGGGGGGGGGGGGGGGGGGGFGGGGGGGGGGGGGGEGGGGGFFGGGGGGG7FGGGEFGGGGGGGFGGGFEDGCGEDDEGGGGGG7;CG8EG5EGGGGDD=?FGFE5?CFFGFFFGD?EFGGGGGGD:F7CFE38:DGEFGF*9A>E35:FFF66@FCD?BF7*642C?4=4>?:=<=@
@M03506:14:000000000-AKVR1:1:1101:12307:2048 1:N:0:42
CGAACTCCTACGGGAGGCAGCAGTGGGGAATTGTTCGCAATGGGCGAAAGCCTGACGACGCAACGCCGCGTGGAGGACGAAGATCTTCGGGTCGTAAACTCCTGTCGAGTGGGGAGAACACCTCCGGGGTGAACAATCCGGGAGGCTGACGGTACCACTAAAGGAAGCCCCGGCTAACTCCGTGCCAGCAGCCGCGGTAATACGGGGGGGGCAAGCGTTGTTCGGAATTACTGGGCGTAAAGGGCTCGTAGGCGGCCAACTAAGTCAGACGGGAAATCCCCAGGCTCAACCTGGGAACTGG
+
CCCCCGGGGFGGGGGGGGGGGGGGGGGGDGGGGGGGGGGGGGGGGGGGGGGGGGGGGGGGGGGGGGGGGGFGGGGGGGGGGGGGGGGGGGGGGGGGGGGGGGGGGGGGGGGGGGGGGGGGGGGGGGGGGGGGGGGGGFGGGGGGGGGGGGGGGGGGGGEGGGGGGGGGGGGGGGGEGGGGGGGGGGFGGGGGGGGGGCCGGGGGGGGGGGGGGGFFEECC=FGGEGGG6@?FCGGFGGGGGGDGE=FD:=EDGGDGGF:FCFFG?FGGFD*))*957@GGFFEGGFFF74>?>4>708)6)
@M03506:14:000000000-AKVR1:1:1101:23834:2059 1:N:0:42
CGAACTCCTACGGGAGGCAGCAGTGGGGAATTGTTCGCAATGGGCGCAAGCCTGACGACGCAACGCCGCGTGGAGGATGAAGATCTTCGGGTCGTAAACTCCTTTCGATCGGGACGAATGATCGGTGACCTAATACGTCATCGGAATGACGGTACCGAGAGAAGAAGCACCGGCTAACTCCGTGCCAGCAGCCGCGGTAATACGGGGGGGGCAAGCGTTGTTCGGAATTACTGGTCGTAAAGGGCGCGTAGGCGGCCTCCTACGTCGTGCGTGAAATCCCTCGGGTTAACCGTGGAACTGC
+
CCCCCGGGGDGGCFGGGGGGGGGFGGGGCFGGGGGGGGGGGGGFGGGGGGGGGGGFG@FGGGGGGGGCEGCFGDFGEGGGGGGGGGGCFGEFCGGGFGGGGGGGGGGFGFGGGEGGGGGGGG9FGGGGGGG9BBFFGGGEGGFGGGGGGGGGGGFGGGGGGGGGGFGC,<C<CEFGFGFCCGGFGGDCCCFFEGECE88?EG?FDEEG>G**//;CC1;:*8:*?CCC?++0+A+2:C*27CF=***52*:575*)*0*/*3**297D5*:)/>7?>F>90)75*.136C?;.5>)9:FF*
@M03506:14:000000000-AKVR1:1:1101:15730:2060 1:N:0:42
CGAACTCCTACGGGAGGCAGCAGTAACGAATATTCCACAATGCGCGAAAGCGTGGTGGAGCAATGCCGCGTGCGGGATGAAGCACCTTTGGTGTGTAAACCGCTGTCAGGAGATAGAAACATTGATCATCTCCAGAGGAAGGGGCGACTAACTCTGTGCCAGCAGTCGCGGTAATACAGAGGCCCCGAGCGTTAGTCGGAATCACTGGGCTTAAAGGGTGCGTAGGCGGATCGGTAAGTGTTCTGTGAAAGCCCCCGGCTCAACCGGGGAACCGCAGGGCATACTGCCGATCTTGAGGAAG
+
CCCCCGGGGGGGGGGGGGGGGGGGGGGGGGGGGGGGGGGGGGGGGGGGGGGGGGGGGGGGGGGGGGGGGGGGGGGGGGGGGGGGGGGGGGGGGGGGGGGGGGGGGGGGGGGGGGGGGGGGGGGGGGGGGGGGGGGFGGGGGGGGGGGGGGGGGGGGGGGGGGGGGCGGGGGGGGGGGGGGGGGFGCGGGGGEGGGGGGGGGGGGGGGGGGGGGGGGGGGGGGGGGGGGGE?EEE8CEE7@CFG7FGCGGGGDFFGDGFG):CFGFGGGG9CF3CD=DBGC*>:C+=751)73)8@6)?@;4
@M03506:14:000000000-AKVR1:1:1101:12108:2073 1:N:0:42
CGAACTCCTACGGGAGGCAGCAGTCGGGAATTTTGGGCAATGGGCGCAAGCCTGACCCAGCAACGCCGCGTGAAGGATGAAATCCTTCGGGATGTAAACTTCGCAAGAACGGGAAGAATAAGTAAGGGTTAATGTCTCTTACGATGACGGTACTGTTTGTAAGCTCCGGCTAACTCCGTGCCAGCGGCCGCGGTAATACGGGGGGAGCAAGCGTTGTTCGGATTTACTGGGCGCAAAGGGCGCGTAGGCGGCCACCGCAAGGCGGTTGTGAAATCTCCGGGCTTAACCCGGGAAGGTCAAT
+
CCCCCGGGG@FGGGGGGGGGGGGGGFGGCGGGGFGCGGFGGGGGGGGGGGGGGGGGGGGGGGGGGGGGGGGGGGFGGGGGGGFGGGGGGGGDGGGGGGGGGGGGGCEFFFGGEDGGGGDGGGGGGGGGGFGGGGGGGGGGGGGGC@FGGGEGGGGGGGFGGGGGGGGDEGGGGGGAGGGFGGGGCEEGGGDGGG@EGGGGGGGGG>E5FGGGGCEGGGGGEG=ECFGGFFFGGGCEEFDCGGDGCGDGCEGD7E59EEG3E*9EDC*9*977**0+293CDB75<6CF(95()70)09?F*
@M03506:14:000000000-AKVR1:1:1101:8804:2090 1:N:0:42
CGAACTCCTACGGGAGGCAGCAGTAAGGGATATTGCGCAATGGGCGAAAGCCTGACGCAGCAACGCCGCGTGGAGGATGAAGGCCTTCGGGTTGTAAACTTCTTTGGCTGGGGACGAGGAAGGACGGTACCCGGCAAACAAGTCACGGCTAACTACGTGCCAGCAGCCGCGGTAAAACGTAGGTGGCAAGCGTTATCCGGAATTACTGGGCGTAAAGGGTGTGCAGGCGGGTGGGGCAGGGGTGTATGAAATCTCCCAGCTTAACTGGGATAGGTTATGCCAGACTGCATAGCTAGAGGAG
+
CCCCCGFGFGDGGGGCGGGGGGGDGGGGGFGGGGFGEDGGGGGGGGDGGGGGGGGGGGGEGGFGGGGGGGGGGGGGGGGGGGGGGGGGGGGEGEGGGGGGGGGGGGGGGGGGGCCCEGGEGGGCFGGF<F,B@FCCCCFFFGCGGGGGGCFFGGGGGGGCGGFGGGGGGGGGCBFEGGGCGGG<FGGGG:7B*=CF9<A:>*1::9CFGGGC?E>FCFCEECE9?7C*:?G5E*:**2>*/::C*<CC7<FCGF?CE>G*<+::?*<CC*+)22:<C=>7*9@6E)947**-)99?**58)
@M03506:14:000000000-AKVR1:1:1101:22502:2110 1:N:0:42
CGAACTCCTACGGGAGGCAGCAGTGGGGAATCTTGCACAATGGGCGAAAGCCTGACGCAGCGACGCCGCGTGGGGGACGAAGGCCCTCGGGTTGTAAACCCCTTTCGGCAGGGACGAAGCGATCGTGACGGTACCTGCAGAAGAAGCCTCGGCTAACTACGTGCCAGCAGCCGCGGTAAGACGGAGGAGGCGAGCGTTGTCCGGATGCATTGGGCGTAAAGAGCACGCAGGCGGTTTGGCAAGTCGGATGTGAAAACCCGGAGCTCAACTCCGGACCTGCATCCGAAACTGCCCGACTAGA
+
@CCCCFGDC<CFCCFEFGGGGGFFFGGGGECEFFGGGGGGGGGCGCGGGGCGFGFGEGGEGEEGE@CDGGCFEEGGGGDGE@CFA7A<C?B,CFGFGGGCE7=DDFEGGGGGDCFFCCE>F:7DB@>F:<C>F>FFCB<FFCFCG:CCFEGCFG77FFFGBFCFFFFCE<CFEBFEC8*0<6C*8*:?8C88*?EGEEEE+<8C5**0A7<CE>*8*:**99;@F6?888*:CE*:=5C6+0A+35CDEG7CGGG7@3<<**)/29<*2*3955D*955<FF?C*.9)-2/)))75B)56*
@M03506:14:000000000-AKVR1:1:1101:17430:2144 1:N:0:42
CGAACTCCTACGGGAGGCAGCAGTCGGGAATTTTGGGCAATGGGCGAAAGCCTGACCCAGCAACGCCGCGTGAAGGATGAAATCCCTCGGGATGTAAACTTCGCAAGAACGGGAAGAATAAGTGAGGGTTAATATCTCTCGCGATGACGGTACCGTTTGTAAGCTCCGGCTAACTCCGTGCCAGCAGCCGCGGTAATACGGGGGGAGCAAGCGTTGTTCGGATTTACTGGGCGTAAAGGGCGCGTAGGCGGCCACCGCAAGTCGATTGTGAAATCTCCGGGCTTAACCCGGAAAGGGCAAC
+
CCCCCGGGGGGGGGGGGGGGGGGGGGGGGGGGGGGGGGGGGGGGGGGGGGGGGGGGGGGGGGGGGGGGGGGGGGGGGGGGGGGGGGGGGGGGGGGGGGGGGGGGGGGGGGGGGGGGGGGGGGGGGGGGGGGGGGGGCGGGGGGGGGGGGGGGGGGGGGGGFGGGGGGGGGGGGGGGGGGGGGGGGGGGGGGGGGEGGGGGGGGGGGGGGFGGG558;EFGGGGDGGGFCGGGGGE5CGFEGGGGGEEGGGGGGGFGGEGDG:CEE7FFFFCBGC:+>FGDGFEECFFFBC@(85F@.;@F3
@M03506:14:000000000-AKVR1:1:1101:18049:2145 1:N:0:42
CGAACTCCTACGGGAGGCAGCAGTGGGGAATATTGCACAATGGGCGCAAGCCTGATGCAGCGACGCCGCGTGAGGGATGACGGCCTTCGGGTTGTAAACCTCTTTCGCCAGGGACGAAGCTTTCGGGTGACGGTACCTGGAGAAGAAGCACCGGCTAACTACGTGCCAGCAGCCGCGGTAATACGTAGGGTGCGAGCGTTGTCCGGAATTATTGGGCGTAAAGAGCTCGTAGGCGGTTGGTTGCGTCTATCGTGAAAACCTGCAGCTTAACTGTGGGCTTGCGGTGGATACGGGCAGACTT
+
CCCCCGGGGGGGEGGGGGGGGGGGGGGGGGGGGGGGGGGGGGGGGGGGGDGGGGGFGGGGGEGGDGGEGGEGGGGGGGGGGGGGGGGGGGGFGGGGGGFG<EGGGGGGGGGGGGGGGGGGGGFGGGGGGFGEGCFCGGGGGGGGGGFGGGGGGGGGGGGGGGGGGGGGGGGGGGGGDCFGEGGFFGGGGG2<@EE5EEEEGGGGED8EFFFDFCFGGGGDEGG?EGFG>**;EFCE*?/*:F5:>=C*/+0A<FCFFF4DECFCE7:D:>F?FFGGGF*57).>*))))20(7;375.)6*
@M03506:14:000000000-AKVR1:1:1101:12109:2159 1:N:0:42
CGAACTCCTACGGGAGGCAGCAGTGGGGAATCTTGCGCAATGGCCGAAAGGCTGACGCAGCGACGCCGCGTGCGGGAGGACGCTCTTCGGGGTGTAAACCGCTGTTGCCCGGAACGAAACTCCACTTTCGAGTGGATTGACGGTACCGGGTGAGGAAGCGCCGGCTAACTCTGTGCCAGCAGCCGCGGTAATACAGAGGGCGCGAGCGTTGTCCGGAATCACTGGGCGGAAAGGGCGCGTAGGTGGCCACCATAAGGCCGCGGCGAAAGTCTGGGGCTCAACCCCCGATCGGCCGCGGCGG
+
CCCCCGGGGGGGGGGGGGGGDEFFGFFGGEGGGGDGFEFGGFCGFGGGGGGGG8FGCGECC:CGGGGDGE+=EGD=FGGGGCG7FBFGCEDGGE:BF<=FGEECFGGGFGCGGGGGGGGCBFFFF=CFGGGGFFFFGGGGGEGGGG9<@@C:F:*CF@GGGDGDCCGFGGGFC@9@E9C@CGEFEGG>EE5EFGFFG?F>ECE5:8CECED57CECEGFF?FD7EGG8**:55*CGD57/*/*<+564+/:E*++2<5F3CED*/)7C=70*250/9579678EE)1)-7348).0)37))
@M03506:14:000000000-AKVR1:1:1101:17327:2167 1:N:0:42
CGAACTCCTACGGGAGGCAGCAGTGGGGAATATTGGACAATGGGCGCAAGCCTGATCCAGCAATGCCGCGTGAGTGAAGAAGGCCTTAGGGTTGTAAAGCTCTTTCGGCGGGGACGATGATGACGGTACCCGCAGAAGAAGCCCCGGCTAACTCCGTGCCAGCAGCCGCGGTAATACGGAGGGGGCTAGCGTTGTTCGGAATTACTGGGCGTAAAGGGCGCGTAGGCGGCGCGAGAAGTTGGGCGTGAAAGGCCCGGGCCCAACCCGGGGACTGCGCTGGATACTGTCGCGCTGAGAGGCC
+
CCC9AEGEGCGCFGD@FGGGGGGGFFGGCCAGGGGFGGGGFFFFGGGGGGGGGGGGFGGFFG8FFGGGGEGGGEGFGFGGFFF?FFFGCFFGGGEGGG9AFDFGGGGDEGEEG7@BFGGGGGGFGCGGGGGGGG@7D8FG:7BFCGGGGE:FCGCCCF>F@<FFFGC*4CC<CCGGGFD*/?CEGG>FGFC;*:;CEEGE88?FGFGGFFE8C>5CCCCD?8:E5;CEEGDC8:**2**++7CFE***20:CGECDD>G5***:5CC<C<CE<*0/7)1//*/<+9C9:F:235))*0)..
@M03506:14:000000000-AKVR1:1:1101:17726:2168 1:N:0:42
CGAACTCCTACGGGAGGCAGCAGTGGGGAATTTTGCGCAGTGGGGGAAACCCTGACGCAGCAACGCCGCGTGGAGGATGAAGTCCCTTGGGACGTAAACTCCTTTCGACCCGGACGATAATGACGGTACGGGTGGAAGAAGCCCCGGCTAACTTCGTGCCAGCAGCCGCGGTAATACGAGGGGGGCAAGCGTTGTTCGGAATTATTGGGCGTAAAGGGCGCGTAGGCGGTGCGGTAAGTCACCTGTGAAATCTCCGGGCTTAACTCGGAGCCTGCAGGCGAAACTGCCGTGCTTGAGTGTG
+
CCCCCEGFGGGGGDGGGGGGGGGGGGGDGDGEFFGGGGGFGGGGGGGCFGGGGGGGGGGD:F?GGGEBGGGGGGGGGGGGGGGGGDDFGGGGGGGEGGG<EFGFGAFEGEEGDDFFGDGG9FFGGGGGCFGGGGGGCFGFGFGGGGDGCCFGEGFGCFC<CCFEGGFCCFGGFC::CC<BCCEEE?CGGGG*;CCFGCE**8C9AGF?FFCEC;8FFGGGCE:8CECGG8=8CE=*:FC9+<+<+3AFCF?FDC<7=>7D5<>FF77*:5*777*06>C3)8<:2/679C::F?F:48?*/
@M03506:14:000000000-AKVR1:1:1101:24112:2176 1:N:0:42
CGAACTCCTACGGGAGGCAGCAGTGGGGAATCTTGCGCAATGGGCGAAAGCCTGACGCAGCAACGCCGCGTGGAGGATGAAGGCCCTTGGGTTGTAAACTCCTGTCGGCTGGGAAGAAATCGTTCGGGGTTAATACCCTCGGACGTTGACTGTACCAGCAAAGGAAGCCCCGGCTAACTCTGTGCCAGCAGCCGCGGTCATACAGAGGGGGCCAGCGTTATTCGGAATTATTGGGCGTAAAGGGCGCGTAGGAGGCCATGCGTGTCTTCCGTGCAATCCCTCGGCCTAACTGTGGACGTGG
+
CCCCC<CFGCEGEGEE7CGCCFFGGGGGGCEDFGGGGGGGGGCCC@CFEGGGGGGGGGDFGGGGE7@=7CFGC=FGGGFGGGGGFFFFG?AF:BCF,CA<FFFGGGCC7=CFGG?GGGGG,CDFEFDECCFGGG<<FFGGGGGEEGGCDGG?FFEFG:3D@FFFGGC,,1FE*7<:C<FGGGG9B9<BCFFGFBCCE?*;CFGF?CC58E88:?8:E8=*8+3;C5C5CC<E+28;E:9E*<C7E57C?EEE**:CFFF46*7*2>+:+?EFG3*+:)0*27@*55<?0C72**0*00)))
@M03506:14:000000000-AKVR1:1:1101:7665:2223 1:N:0:42
CGAACTCCTCCGGGAGGCAGCAGTCGAGAATTTTTCTCAATGGGGGAAACCCTGAAGGAGCGACGCCGCGTGGAGGATGAAGGTCTTCGGGTTGTAAACTCCTGTCATTTGGGAACAAGTTGGACGCCGTAACTGCGCGTCCATTGATAGTACCAGAAGAGGAAGGGACGGCTAACTCTGTGCCAGCAGCCGCGGTAATACAGAGGTCTCAAGCGTAGTTCGGATTCATTGGGCGTAAAGGGTGTGTGGGTGGCGCGCTAAGTCGGGTGTGAAATTTCGGAGCGTAACTCCGAAACTGCAT
+
CCCCCGGGFAF:FEFGGGGECFGGDDFFFGC@ECF8FDFGGGGGGGGGGGC@FF@FGGE@FGGCGEGEGGCCEGGGGGCCFGGFFGGEFDE<FEFGGGFFFCCFGFFGGFGGGGFGGGGFEA<D>FCFGGEGGFGGGGFFGGCF9FFGGDGGF9CFFGGGEFGF7FGFG@FG:FEG9CGFFG92,?CEGD:@7FGFECFGD99?<500<<@FGGE>*::7C8:EE>9@C+@CFFEGD;DFGG0:*:*>C:EG/2>*/))/5+*0:C:5C):77*:?76CC*8:*:)*..*9838@3=B@B4
@M03506:14:000000000-AKVR1:1:1101:9359:2242 1:N:0:42
CGAACTCCTACGGGAGGCAGCAGTGGGGAATATTGGACAATGGGGGCAACCCTGATCCAGCAGTGCCGCGTGAGTGATGAAGGCCTTAGGGTTGTAAAGCTCTTTTACCGGGGACGATGATGACGGTACCCGGAGAATAAGCCCCGGCTAACTTCGTGCCAGCAGCCGCGGTAATACGAAGGGGGCGAGCGTTGTTCGGAATTACTGGGCGTAAAGGGCGCGGAGGCGGCGACCCAAGTCAGATGTGAAAGTCCTGGGCTGAACCTGGGGACTGCATTGGATACGGGGGTGCTTGAATTCG
+
CCCCCGGGGF@CGDCFCECFFGGFFFGEGGGGGGGGGGGGGGGGCCFEFGGGGGGGFGGGGGGGGGG@FE>F@FFEGGGGFFGGGG?<CFGGGGGFEGAGDFGGGGAFGGGDGGGGGDFF9FFGDGGCCFFGEGGCBFFGGGAFEFEGEGFFFEFCFGEDCCFGGGDGGGGCGF@FGGF<FGGFGCFEGGGG*:CGGGGG*8@FGFGC:CEEEECF7:C558*:EGDGGCE5?CED5C*39C<CC0:::7CGGGGGG><5*:>6ACFGGGG5CC49:=*6=?FF*7)5,>BFFFF474**8
@M03506:14:000000000-AKVR1:1:1101:12181:2245 1:N:0:42
CGAACTCCTACGGGAGGCAGCAGTGGGGAATTTTGCGCAATGGGGGAAACCCTGACGCAGCAACGCCGCGTGGAGGATGAAGTCCCTTGGGACGTAAACTCCTTTCGACCGGGACGATAATGACGGTACCGGCGGAAGAAGCCCCGGCTAACTTCGTGCCAGCAGCCGCGGTAATACGAGGGGGGCGAGCGTTGTTCGGAATTATTGGGCGTAAAGGGCGCGTAGGCGGTGCGGTAAGTCACCTGTGAAACCTCTAGGCTTAACCTAGAGCCTGCAGGCGAAACTGCCGTGCTGGAGTGTG
+
CCCCCGGGGFGGGGGGGGGGGGGGGGGGGGGGGGGGGGGGGGGGGGGGGGGGGGGGGGGGGGGGGGGGGGGGGGGGGGGGGGGGGGGGGGGFGGGGGGGGGGGFGGGGGGGGGGGGGGGGGGGGGGGGGGGGGGGGGGGGGGGGGGGGGGFGGCGGGGGGFCFGGGGGGGGGGGGGGGGGGDEGGEGGGEGGEGCEGECECFGFCFGGGGEGGGGGGGGGEGGGGDFCGCECEGGGEFGGEGGGGFGG7CF*>C?FGFGF6CFC9CGGFGGFGGG6DFGGDBFGCBD?BDEF)9?>;?F=?
@M03506:14:000000000-AKVR1:1:1101:14953:2259 1:N:0:42
CGAACTCCTACGGGAGGCAGCAGTGGGGAATCTTGCGCAATGGGCGAAAGCCTGACGCAGCGACGCCGCGTGGGGGATGACGGGTTTCGGCTTGTAAACCCCTGTTGCCCGGGACGAACTTCTGCTTTCGAGCAGATTGACGGTACCGGGTGAGGAAGCACCGGCTAACTCTGTGCCAGCAGCCGCGGTAATACAGAGGGTGCGAGCGTTGTCCGGAATCACTGGGCGTAAAGGGCGCGTAGGTGGCGACCCAAGTCCATGGTGAAAGCTCGATGCTTAACATCGAGTCGGCCACGGATAC
+
CCCCCGGGGGGGGGGGGGGGGGGGGGGGGGGGGGGGGGGGGGGGGGGGGGGGGGGGGGGGGGGGGGGGGGGGGGGGGGGGGGGGGGGGGGGGGGGGGGGGGGGGGGGGGGGGGGGGGGGGGGGGGGGGGGGGGGGGGGGGGGGGGGGGGGGGGGGGGGGGGGGGGEEGGGGGGGGGGGGGGGGGGGGGGGGGDGGGGGGGGGGGGGGGE>5CGGGGDGGGGGGGGGGGEGGGGGGDGGGGGGGFGGGGEGGGGGGGC@G7?FGGGGGGC:EDDFGGGFGFGF4?54C@:CD>B3FFF:B>7
@M03506:14:000000000-AKVR1:1:1101:12624:2274 1:N:0:42
CGAACTCCTACGGGAGGCAGCAGTGGGGAATCTTGCACAATGGGCGGAAGCCTGATGCAGCGACGCCGCGTGGGGGATGAAGGCCCTCGGGTTGTAAACCCCTTTCGACGGGGAAGAAGCGAAAGTGACGGTACCCGTAGAAGAAGCCCCGGCTAACTACGTGCCAGCAGCCGCGGTAAGACGTAGGGGGCGAGCGTTGTCCGGATTTACTGGGCGTAAAGCGCGCGCAGGCGGCCCGTTAAGTCGGATGTGAAAACCTGGGGCTCAACCCCAGGCCTGCACCCGATACTGGCGGGCTGGG
+
CCCCCGGGD<F@FGGGGGGGGGGGFGGG7FGGGGGGGGGGGGGGGGDFFGGGGGEFGGGGFGGGGGGGFGGGGGGGGGGGGGCGFEFGGGGGGGGGFGGFGGGGCGGGGGGGGGGGGGGGG>@FEGGGGGGGGGGGGGGGGGGGGGGFFGGGGGGGFFGGGGDGGFGGGG7AF@EEEGGGGGGGGGGDCGGGECEGGDCGGGG58CCFFFFF?FGG585FG7?EGDGGCEGDEGG5EGGG5CCFFEGC8E++*07:F@C4:CDD*5?4CDE@CDFFDF<47?)7*))<BC6)))0<5)57.
@M03506:14:000000000-AKVR1:1:1101:19245:2278 1:N:0:42
CGAACTCCTACGGGAGGCAGCAGTGGGGAATATTGGACAATGGGCGAAAGCCTGATCCAGCAATGCCGCGGGAGTGATGAAGGCCTTAGGGTTGTAAAGCTCTTTTACCCGGGATGATAATGACAGTACCGGGAGAATAAGCCTCGGCTAACTACGTGCCAGCAGCCGCGGTAAGACGTAGGAGGCAAGCGTTGTTCGGAATTACTGGGCGTAAAGCGTCCGTAGGCGGGTCGGTAAGTGGATAGTTAAAACCCGGGGCTCAACCCCGAGGGTGCTATCCGGACTGCCGTCCTGGAGGTCG
+
CCCCCFCFGGGGGGGGGGEGGEGGGGGGDGGCFGEGFGDGGCGGGGGGGGGGGEGEAFFGGGGFCCF:CF+>@FCEDG,EDFGFGGGFGGGGGGGCFFC9,BFFFG99EFGGGFC:E5B<B?,EFE9,?DF7F:+BD,>=><D<DCC+++,DF,>:3,+@F:7FBFG<7B:>5>,,26<FGC,?FDC74<@C:FGC+:ECCGFC<9+BC**//;*202//*2;1?/38:*22/52/:CFGF69+<3?F?F+<<E*9E55):C4C=3:97C*77C3:C=D<CB:C*)*.4*01)990))85>
@M03506:14:000000000-AKVR1:1:1101:20752:2291 1:N:0:42
CGAACTCCTACGGGAGGCAGCAGTGGGGAATTTTGCGCAATGGGCGAAAGCCTGACGCAGCAACGCCGCGTGGAGGATGAAGGTCTTTGGATTGTAAACTCCTGTCAGCAGGGAAAAAGCAAGTCGGGTTAATACCCCGGTGAGTTGATTGTACCTGCAGAGGAAGCCCCGGCTAACTCTGTGCCAGCAGCCGCGGTAATACAGAGGGGGCAAGCGTTATTCGGAATTATTGGGCGTAAAGGGCGCGTAGGCGGCTTGGCAAGTGGAAGGTGAAATCCCTCGGCTTAACCGAGGAACTGCC
+
CCCCCGGGGGGGGGGGGGGGGGGGGGGGGGGGGGGGGGGGGGGGGEGGGGGGGGGGGGGGGGGGGGGGGGGGGCGGDGGGGGGFGGGGGGFGGGGGGGGGGGGGGGGGGGFGGFGGGGGGGGGGGGGGGGGGGGGGGGGGFGEFFGGGGGGGGGEGGGGGGGGGGGCFGG@EGGGGFGGGGGGGGGGGGGGGGGGGGEC9ECCGFFCGGDCEGGFECECGGF6@;/8AEF@9CGGE5C58F+:CEDG<*55ECC55EEGGGGGF?CCFG:3<:DCFGFGC<@ECF@FF>CB6BD:>FFF45
@M03506:14:000000000-AKVR1:1:1101:18182:2296 1:N:0:42
CGAACTCCTACGGGAGGCAGCAGTGGGGAATTTTTCGCAATGGGGGAAACCCTGACGAAGCAACGCCGCGTGGAGGATGAAGGCCTTCGGGTCGTAAACTCCTGTCGACCGGGACGAACGCTATTGGACCCAATACGTCCGATAGTCGACTGTACCGGTGGAGGAAGCCACGGCTAACTCTGTGCCAGCAGCCGCGGTAATACAGAGGTGGCAAGCGTTGTTCGGAATTACTGGGCGTAAAGGGCGCGTAGGCGGTCTTGTAAGTCCCGTGTGAAATCCCTCGGCTCAACTGAGGAACTGC
+
CCCCCGGGGFGGGGGGGGGGGCGFFGGGGGGGGGGGGGGGGGGGGGGGGGGGGCGGGGGGGGGGGEGEGGGGGFGGDGGGGGGGGGGGGGGGGGGGEGG9FGGFGGG7FGGGGEGGD@FGGCFGGGGGGGGGGGFGGGGGG7BFCGFFGGGDEGGGGGEFFCGE<:CBFGGGGGGGGGF9FFGCFCFFGFFGCEGGC*CEGCEFGGGFFGGG::CF>EGEE=FEDEG5ACFGC?CFE=78E?EEEDDDGDGCFEG3*)2:CE7+2*<<C557<CGCGB67C:BEE3<?<C??4<./70)/*
@M03506:14:000000000-AKVR1:1:1101:7454:2298 1:N:0:42
CGAACTCCTCCGGGAGGCAGCAGTGGGGAATATTGGACAATGGGGGCAACCCTGATCCAGCAATGCCGCGTGAGTGATGAAGGCCTTCGGGTTGTAAAGCTCTTTTGCCAGGGACGATGATGACGGTACCTGGAGAATAAGCCCCGGCTAACTTCGTGCCAGCAGCCGCGGTAATACGAAGGGGGCAAGCGTTGTTCGGAATTACTGGGCGTAAAGGGCGCGTGGGCGGCTTATCAAGTCAGGCGTGAAATTCCCGGGCTCCACCTGGGGGCTGCGCTTGATACTGGTGAGCTTGCATGCG
+
CCCCCFFFG9CFDFGGEGCGEGGF8FFGGFE@FGF9EFGGGGFFECBCGFGGGGGFGGGGGGGGGGGGGGCGEEFF9CEGGGG?FFFCGE@FGEGFFGGGGGFEFEFGGGGGGDGDGCFFCFGGDGGGD,BDEB8,BFAFFG8FCC:FF>7DFFGGG7E:=FGGGGGGGDF7*:F9?D*FBEF7CC**;:FBBF:CCG78*=F9<++4CCEC*?*2<EGC5C:*:*/??EE5+AF++3:+<EFGEE5*;+<9CEGC?5C):*2:22A*5<5;DC3EC5**2/*:?9*97*52*9?)*09?:
@M03506:14:000000000-AKVR1:1:1101:12809:2309 1:N:0:42
CGAACTCCTACGGGAGGCAGCAGTGGGGAATCTTGCGCAATGGACGAAAGTCTGACGCAGCCACGCCGCGTGGGGGATGACGGGTTTCGGCTTGTAAACCCCTGTTGCCCGGGACGAACTTCTCCTTTCGAGGAGGTTGACGGTACCGGGTGAGGAAGAGCCGGATCACTGGGTGACAGTGTCCGCGGAACTGCGGTAGTACCGAGCGTGTTAGCGAATAACGGGACTTCAAGGGGTAAAGCGTGGGTACGTAGGTCGGTGGGTTGGGCGCGAAGCTCACCGGCTCATCGGGGACGCAGCA
+
CCCCCGGGG<FGGGGGGGGGGGGGGGGGGGG9FGG96CFGGGG,CFGGGG6FFGG<:FEGG,E<FGGGGGGGGG7FG+BF<FGE>FFGGG7FGGGGGGEG7FF7F<,,:BCFGG:FGG@3@F<3=F,@C:F8>F<*@,,,8C*F**35*>C*CC:3@33,,,*****4C,7+4?**7,,2,7,?**:**//++3*:***0+++2CE5CE>1*+++:****0<*?5/**++++3A**1**+++:*:/*)++2:***2<))/5*1:*)*)*)*8D)1**/*0/.)5*.**4*)())))).00)
@M03506:14:000000000-AKVR1:1:1101:12704:2330 1:N:0:42
CGAACTCCTACGGGAGGCAGCAGTGGGGAATATTGGACAATGGGGGCAACCCTGATCCAGCAATGCCGCGTGTGTGAAGAAGGCCTTCGGGTTGTAAAGCACTTTTATCCGGAACGAAACGCGCTTGGTGAATAGCCAGGTGAACTGACGGTACCGGAGGAATAAGCACCGGCTAACTTCGTGCCAGCAGCCGCGGTAATACGAAGGGTGCAAGCGTTACTCGGAATTACTGGGCGTAAAGCGTGCGTAGGTGGTTTGTTAAGTCCGTTGTGAAAGCCCTGGGCTCAACCTGGGAATGGCA
+
CCCCCGGGGEGGGGGGGGGGGGGGGGGGGGGGGGGGGGGGGGGGGGGGGGGGGGGGGGGGGGGGGGGGGGGGGGGGGGGGGGGGGGGGGGGGGGGGGGGGGGGGGGGGGGGGGGGGGGGGGGGGGGGGGGGGGGFGGGGGGGGGGGGGGGGGGGGGGGGGGFGGFFGGGCGGGGGGGGGGGGGGFFGGGGGGGGGGGGGGGGGFFGGGGGGGGGGGGDEEFGGGGGGGFGGFFGGGEGCGGGEGGEGGGGGGGGGF8@CFG+:CFCEFGGG5*:>?FF:C4@F56<CF0>)275<FFF?F)
@M03506:14:000000000-AKVR1:1:1101:21609:2342 1:N:0:42
CGAACTCCTACGGGAGGCAGCAGTGGGGAATCTTGCGCAATGCGCGAAAGCGTGACGCAGCAACGCCGCGTGAGGGAAGACGGCCTTCGGGTTGTAAACCTCTTTCAGGAGGGACGAAGGTTCAGGCGCGAATAGCGTCCTGGACTGACGGTACCTGCAGAAGAAGGTCCGGCCAACTACGTGCCAGCAGCCGCGGTAACACGTAGGGACCAAGCGTTGTCCGGATTTATTGGGCGTAAAGCGCTCGTAGGCGGTTCGGTAAGTCGGGTGTGAAACCCCTGGGCTCAACCCTGGGACGCCC
+
CCCCCGGGGFGGGGGGGGGGGGGGGGGGGGGGGGGGGGGGGGGGGGGGGGGGGGGGGGGGGGGGGGGEGGCCFGGGGGGGGGGGGGGGGGGFGGGGGGGGGGGGGGGGGGGGGGGEFGGGGGGFGGGGGGDGCFFFGGGGGGGG>FGGGGGGD<FGG>FGGGECGGGEFFFGCEEFFGGGGEC<FGGGFGGDGGCEGDGFFFD;885C85C*;CD>>EGG79:E8*;ACF77+*8:C?<CCFEECCE7?FC?DGGC?>GG5ED9CCGGC<*)0:C7*77*95>*0.7?09@(8;5)07>55
@M03506:14:000000000-AKVR1:1:1101:16737:2354 1:N:0:42
CGAACTCCTACGGGAGGCAGCAGTGGGGAATATTGGACAATGGGCGCAAGCCTGATCCAGCCATGCCGCGTGAGTGACGAAGGCCTTAGGGTTGTAAAGCTCTTTTGGCGGGGACGATAATGACGGTACCCGCAGAATAAGCTCCGGCTAACTTCGTGCCAGCAGCCGCGGTAATACGCAGGGAGCTAGCGTTGTTCGGAATCACTGGGCGTAAAGCGCACGGAGGCGGGTTTGTCAGTCAGGGGTGAAATCCCGGAGCTCAACTTCGGAACTGCCCCTGATACAGCAAGCCCGGAATCCC
+
CCCCC8FGGGGGEEEEGGGGGGGEGGGGGGGFGDCDGGFGGFFFGGGGGGGFGGGDFFFGGGGGFGGGGGCFGCFGGE:FFEE@E<FGGGGGGGEFGGE9,BCEFGG+E:FEGEGGGEGGGGGFGGGGGGGGG:FFGGGGGGCFGGEC>FEFFF<:FFCF9CFFDG>*FEG7FGG@BC:<CGE@CE>CFEE5;5?CFEEGCFGFGGFC*8:CG5EDF5:5E***2:*85C1*;/;<+3:A7EF*:*:5F7<97CC)*8C5<94:7:FG*7=B7C4?5)7*0*9:+8958*5-))))))//)
@M03506:14:000000000-AKVR1:1:1101:17887:2365 1:N:0:42
CGAACTCCTACGGGAGGCAGCAGTAGGGAATCTTCCGCAATGGACGAAAGTCTGACGGAGCAACGCCGCGTGAACGATGAAGGCCTTCGGGTCGTAAAGTTCTGTTGTTAGGGAAGAACAAGTACCAGAGTAACTGCTGGTACCTTGACGGTACCTAACCAGAAAGCCACGGCTAACTACGTGCCAGCAGCCGCGGTAATACGTAGGTGGCAAGCGTTGTCCGGAATTATTGGTCGTAAAGCGCGCGCCGGTGGTTTCTTAAGGCTGATGTGAAAGCCCACGGCGCAACCGTGGAGGGCCA
+
CCCCCFFFGGGGGGGGGGGGGFGF9FGE?FFFGGGGDGFBEFGGGGD>7@FAEFF@FGGGGGGGGGFGGGEDCFGGFGFCCFF,FGGEEDEFEGGGGGGGECE<?FEBFFGFGFDFGG8FFEFGFDFFGGFF<FFFGFGGFGDF<,>FGGE:FD9FCFBFCFGFGGGGGGEGGGG:,3,,15DF7F>E@7FFCGGG>77C+?1?FFGCFG*=E85B*:?*+5//*8*++<CEF+3:EC7;9<***5C7*/::<5**09*?+00+*0**A:09:CD707/11<>=1)9)(*7(0..5<>)).
@M03506:14:000000000-AKVR1:1:1101:10458:2373 1:N:0:42
CGAACTCCTACGGGAGGCAGCAGTGGGGAATCTTGCGCAATGGCCTAACGGCTGACGCAGCGACGCCGCGTGTGGGATGAAGCTCCTCGGAGTGTAAACCACTGTTGCCCGGGACGAATAGCTCGATTAATCGAGCCTGACAGTACCGGGTGAGGAGGCACCGGCTAACTCCGTGCCAGCAGCCGCGGTAATACGGGGGGTGCGAGCGTTGTCCGGAATCACTGGGCGTAAAGGGCGCGTAGGTGGTTTGATAAGGGTGTGGTGAAAGTCCGGGGCTCAACCCCGGATCTGCCGTGCCGAC
+
CCCCCGGGGGGGGGGGGGGGGGGGGGGGGGGGGGGGGGGGGGFGGGGGGGGGGGGGGGGGGGGGGGGGGGGGGGGGGGGGGGGGGGGGGGGGGGGGGGGGFGGGGGGGGGGGGGGGGGGGGGGGGGGGGGGGGGGGGGGGGGGGGCFGGGFGGDCGGGGGGGGGGCEEFGGGGGGGGGGGGGGGGGGGGGGGGGFGGGC>?EGGEEGGGCCGGGGGCCGGDFGGDGGGEGGDGGGGECDE5CE9?=:<EED?*<CFG7CDGGDGFC7:C7EDDGGE)7D47>DEGBD39FFAFF>.7FF)0
@M03506:14:000000000-AKVR1:1:1101:14395:2385 1:N:0:42
CGAACTCCTACGGGAGGCAGCAGTGGGGAATTGTTCGCAATGGGCGCAAGCCTGACGACGCAACGCCGCGTGGAGGATGAAGACCTTCGGGTCGTAAACTCCTTTCGAACGAGACGAATGGCCTCCGGGTGACCAATCCGGAGGAGTGACGGTACCGAGAGAAGAAGCCCCGGCTAACTCCGTGCCAGCAGCCGCGGTAATACGGGGGGGGCAAGCGGTGTTCGGAATTACTGGGCGGAAAGGGCTCGTAGGCGGCCAACTAAGTCAGACGGGACATCCGCCGCCGTAACCGGGGAACTGC
+
CCCCCGGGGGGGGGGGGGGGGGGGGGGGGGG@<FEGCGGGGGGGGGEGGGGGGGGGG7@FGGGGGGGGGGGGC?FGG8FGGG9FG8FGGGGGCGGGGGGAAFGGGGED,,@8>FGGGG8,3,,,3:@B3@7<,:,D33,3@*5**F,,><**>F7:FFEG@:CF2,,,2**1=7<F:<F,?F=F@EG6C@FFCG>882*;9995C*:CD8CEEGF*?5;8A*<:E5C*+03<<FF=5*1?5:F5/6:5/::C*:C)*8416C7+<79*<*/)99):0*9**.5*/01709693>>)))0**
@M03506:14:000000000-AKVR1:1:1101:13813:2403 1:N:0:42
CGAACTCCTACGGGAGGCAGCAGTGGGGAATTTTGCGCAATGGGCTAACGCCTGACGCAGCAACGCCGCGTGGAGGATGAAGGTCTTTGGATTGTAAACTCCTGTCAGCGGGGAAAAAGCAACCCGGCCTCATACGCCGGGAAGTTGATTGTACCCGCAGAGGAAGCCCCGGCTAACTCTGTGCCAGCAGCCGCGGTAATACAGAGGGGGCAAGCGTTATTCGGAATTATTGGGCGTAAAGGGCGCGTAGGCGGCTTGGCAAGTGGAAGGTGAAATCCCTCGGCTTAACCGAGGAACTGCC
+
CCCCCGGGGGGGGGGGGGGGGGGGGGGGGGGGGGGGGGFGGGGGGGGGGGGGGGGGGGGGGGGGGGGGGGFFGGGGGGGGGGGGGGGGGGGGGGGGGGGGGGGGGGFFGGGGGGGGGGGGGGGFGGGGGGGGGGGGGGGGGGGGFGGGGGGGGFGGGGGGEFGFGGGGGGDGG7FFGFGGGFFGGGGGG7CGGDGGEGGGGGGGCGGDDGGGGGGD>==FFCCF;EGF7+::FGGGGG7EFGGGDCE<E5C9DC=<E>DFCFDFFCC7CDFFGGG976FCCD:E=3>B<FB0BBBFF4FF:
@M03506:14:000000000-AKVR1:1:1101:20595:2413 1:N:0:42
CGAACTCCTACGGGAGGCAGCAGTCGGGAATTTTGCTCAATGGGGGAAACCCTGAAGCAGCAACGCCGCGTGCGGGATGAAGGCCTTCGGGTTGTAAACCGCTTTTACCAGGGACGATGATGACGGTACCTGATGAATAAGTCACGGCTAACTACGTGCCAGCAGCCGCGGTAATACGGAGGTGACCAGCGTTGTCCGGATTTACTGGGCGTAAAGAGCGCGCAGGCGGTCGGTCAAGTCGAGTGTGAAAGCCCCCGGCTCAACTGGGGAGGGTCATTCGACACTGATCGACTCGAAGGCC
+
CCCCCGGFFGGGGGGGGGGGGGGGGGGGGGGGGGGGEGGGGGGFGDGGGGGGFGFGGGGGGGGGGGGGGGGDGGGGGGGGGGFEGGGGGDGGGGGGGGGGGGGDGGGGGGGGG7DGGDGCFGFFG:B7CAAGGGGCCFFGGFGGGEGGE7FGFEGGECGGGFGGG7<CGGC*<CCFEF*<::CFGGGCFFEFEEE?C;C5;CEFG?CF85?8*;@FC6FGGGGGGGG=C?E5*:?CFFFCGDE?F+:7+??6C*:CC)5/*0>0+*<C53*57>0*:?*2*)):6**967)(055))07)8
@M03506:14:000000000-AKVR1:1:1101:15169:2415 1:N:0:42
CGAACTCCTACGGGAGGCAGCAGTCGGGAATTTTGGGCAATGGGCGAAAGCCTGACCCAGCAACGCCGCGTGAAGGATGAAATCCCTCGGGATGTAAACTTCGCAAGAACGGGAAGAATAAGTAGGGGACAATACCCCCTATGATGACGGTACCGTTTGTAAGCTCCGGCTAACTCCGTGCCAGCAGCCGCGGTAATACGGGGGGAGCAAGCGTTGTTCGGATTTACTGGGCGTAAAGGGCGCGTAGGCGGTCAGCACAAGTCAGTGGTGAAATCTCCGAGCTTAACTCGGAAAGGTCAAC
+
CCCCCGGGGGGGEEGGGGGGGGGGGGGGGGGGGGGGGGGGGGEFGGGGGGGGGGGGGGGGGGGGGGGGGGGGGGGGGGGGGGGGGGGGGGGGGGGGGGGGGGGGGGGGGFGGGGCGFGGGGFGGGFGGGGGGGGGGGGEEGGGGGGGGGGGGDGGGGFGGGGGGGGGGGGGGGGGGGDGGGGGGGGGGFECEF<EFFGGGGGGGGGGGGFFGGGGGGGGGGEGCFF@EC?8FEGGGFG7=:CGEEGGDEECEDEFF?>D4CFGGGF+2+1<*CFFCF*)99<DCF*:=ADB07)8@61<F?
@M03506:14:000000000-AKVR1:1:1101:12140:2447 1:N:0:42
CGAACTCCTGCGGGAGGCAGCAGTGGGGAATCTTGCGCAATGGGCGAAAGCCTGACGCAGCAACGCCGCGTGCGGGATGACGGCCTTCGGGTTGTAAACCGCTTTCAGTAGGGACGAAATTGACGGTACCTGCAGAAGAAGCCCCGGCCAACTACGTGCCAGCAGCCGCGGTAATACGTAGGGGGCGAGCGTTGTCCGGATTCATTGGGCGTAAAGAGCTCGTAGGCGGCTTGGCAAGTCGGGTGTGAAAACTTCAGGCTCAACCTGGAGCGGCCACTCGATACTGCCATGGCTTGAGTCC
+
CCCCCGGGGGGGGGGGGGGGGGGGGGGGGGGGGGGGGGGGGGGGGGGGGGGGGGGGGGGGGGGGGGGGGGGGGGGGGGGGGGGGGGGGGGGGGGGGGGGGGGGGGGGGGGGGGGGGGGGGGGGGGGGGGGGGGGGGGGGGGGGGGGGGGGGGGGGGCFGFGGGGGGGGGGGCFGFGGGFGGEEEEGEEEGGGGGGCFGGGGEGGFGGGGGGGGGGGGGGGGEGCFGGGGG=>EEG6FCCGGGGGGGGGGFGGGGFFF?CGGGGCCFGGFFGE357C5@FFFF@G76754763FFFFFF947
@M03506:14:000000000-AKVR1:1:1101:9200:2459 1:N:0:42
CGAACTCCTACGGGAGGCAGCAGTGGGGAATTGTTCGCAATGGGCGCAAGCCTGACGACGCAACGCCGCGTGGAGGACGAAGATCTTCGGGTCGTAAACTCCTGTCGAGTGGGAAGAACGATTCGCGGATGAATAATCTGCGGAAGTGACGGTACCACTAAAGGAAGCCCCGGCTAACTCCGTGCCAGCAGCCGCGGTAATACGTAGGGGGCAAGCGTTGTCCGGATTTATTGGGCGTAAAGAGCGTGTAGGCGGCTGGGTAGGTCCGTTGGGAAAACTCGAGGCTCAACCTCGAGACGCC
+
CCCCCGGGGGGGGGGGGGGGGGGCFGGGGGGGGGGGGGGGGGGGGGGGGGGGGGGGGGGGGGGGGGGGGGFGGGGGGGDGGGGGGGGGGGGGGGGGGGGGGGGGGGGGGFGGGGGGGGGGGGGGGGGGGGGGGGGFGGGGGGGGGGGGGGGDGGGGGGGGGGGGGGGG@FGGGGGEGGGGGGFGGGGGGGGGGGGGGGGGGGGFCGGEEGGGGGGGDGEGGFFGE8;CEGCGGGGGGEGEDFFFGGEDGFGGCEGGGFDDFCDGGC9C*0*)/9>=FFF6C)):1.9?<<>?F>3BFFEF3
@M03506:14:000000000-AKVR1:1:1101:11600:2474 1:N:0:42
CGAACTCCTACGGGAGGCAGCAGTCGAGAGGCTTCGGCAATGGGGGAAACCCTGACCGAGCGACGCCGCGTGGAGGATGAAGGCCCTTGGGTTGTAAACTCCTGTCATGTGGGAAGAAACGCTACGGTTCGAATAGGGCCGTAACTTGACGGTACCACAAGAGGAAGCTCCGGCTAACTCCGTGCCAGCAGCCGCGGTAATACGGGGGGAGCGAACGTTGTTCGGAATCACTGGGCGTAAAGGGCGTGTAGGCGGCTGAATAAGTGGAGTGTTAAATCCCCCGGCTCAACCGGGGAACTGC
+
CCCCCGGGG@GGGGGGGGGGGGGGGGGGGGGGGGGGGGGGGGGGGGGGGGGGGGGGGGGGGGGGGGGGGGGGGGGGGGGGGGGGGGGGGGGGGGGGFFCGGGGGGGGGGGGGGGGGGGGGGGGGGGGGGGGGGGGGGGGGGGGGGGGCFGDGGGGGGFECGGDGGGGGFGGGGGGGGGGGFGGCEGGGGGGGGGGGGGDDF7CGGGGG5*2CGG>EGFEFCG??EEEGGGGGGGGGC5>5:FCEGGGGEDF?DC=DC><6CCCDE7FDEGGFGGGGGFFGC5BD:><*4C@9>E@B)0?F=
@M03506:14:000000000-AKVR1:1:1101:16546:2478 1:N:0:42
CGAACTCCTACGGGAGGCAGCAGTGGGGAATCTTGCGCAATGGGCGAAAGCCTGACGCAGCGACGCCGCGTGAGGGATGAAGGCCTTCGGGTTGTAAACCTCTTTCGGCAGGGACGAAGCGAAAGTGACGGTACCTGCAGAAGAAGCCCCGGCTAACTACGTGCCAGCAGCCGCGGTAAGACGTAGGGGGCGAGCGTTGTTCGGCTTTATTTGGCGTAAAGCGCGCGTAGGCGGCCGCGCAAGTCGGAGGCGAAAATCCGGGGCCCAACCCCGGGCGTGCATTCGCTACTGCGCGGCTCGG
+
CCCCCFFGGGGGGGGD:ECFGGGGGGGDEGGGGGGGGGGGGGGDGGGCFDDGGAEFFG:FE@@FBGG>CGGGDCG>+A:EADEGGDFFGGGGGDGGGGGC@FGGGECGEEFDGGGGGGCCF+C:CABECC@FGGGGGGGCGG7FF,@FGED@FED:FC,,6=FFFFGGGCD=F<:<C<B,<FE8AC8CEG58858ECE5:*3*8*;E<CGG+<CFC*:;*<EGDGG>=:8CDEE:2:E<E5*:30/*9***:3:*7:@DD:5)>*7*7><GBG)):C>7CG4/+:)17209<55>D@)07)
@M03506:14:000000000-AKVR1:1:1101:9932:2490 1:N:0:42
CGAACTCCTACGGGAGGCAGCAGTCGGGAATTTTGGGCAATGGGCGAAAGCCTGACCCAGCAACGCCGCGTGAGGGATGAAGGCCCTCGGGTCGTAAACCTCTGTCGGGAGGGAAGAACGGTTCACGTTCAAACAGGACGGGAGCCTGACGGTACCTCCAAAGGAAGCACCGGCTAACTCCGTGCCAGCAGCCGCGGTAATACGGAGGGTGCAAGCGTTGTTCGGAATCATTGGGCGTAAAGCGCGTGTAGGCGGCTTGGCAAGGCGGTTGGGAAAGCCCGGGGCCCAACCCCGGAACTGC
+
CCCCCFGGDFEGGGGGGGGGGGGGGGGGGGGGFGGG@FGGGGGGGGEGGGGGGGGGGGFGGGGGGGGGGGGGGGGGGGGGDEFDGGGGCGCFGGGGGGGGCEGGFD=:@EEGDGDFFD>FC+BFFFEFEFGGGFCGGGGGCCEGEGFCGGGGGFGGCFGGGGGGGGGGGGGCCFGGGF::FECCFGGGGGGGGGGG>CEGDFGGGGCEEC>8CFFGGE55E*3;8:CEF7+30+2/:8<C=FFGGD*9AF996C5DE593<<4**1:CC7E)5C4=F?*5D@DD*)1829>15>DB>))1*
@M03506:14:000000000-AKVR1:1:1101:15409:2492 1:N:0:42
CGAACTCCTACGGGAGGCAGCAGTGGGGAATATTGCGCAATGGGCGGAAGCCTGACGCAGCGACGCCGCGTGGGGGATGACGGCCTTCGGGTTGTAAACCTCTTTTATCAGGGAAGATAATGACGGTACCTGATGAATAAGTCACGGCTAACTACGTGCCAGCAGCCGCGGTAATACGTAGGTGACAAGCGTTGTCCGGATTTACTGGGCGTAAAGAGCGCGCAGGCGGTCGAGCAAGTCGAGTGCGAACGCCCCCGGCTCGACTGGGGAGGGTCATTCGGTACTGACTGACTCGAAGGCA
+
CCCCCGGGGGGGGGGEGEGGGGGEDFDGGGGGGFFGEGEGGGGGGGGGGGGGGDFFEGGEFBCEGGGGGGEGGGGGGGGGGGGGGGGGGGGGGGGGGGGGGGDGGGGFGGGGG@FGGGGGGFGGGGGGGGCGFFGGGGGGEFGFGDDE7*?FFEFGGGGGDGG?BCGEGGG7CGGGGGGFAGFGGGGFGGG;CGGGGEGEEC9FG+AFGGGDCGFGDECEEGC*:>88CCGGE*;*:@:EGD*0:+:*:*5>DE5CE@<5C5)/*):DGDG35775:4:F*0)*3**0)205**0))73>0
@M03506:14:000000000-AKVR1:1:1101:23840:2495 1:N:0:42
CGAACTCCTACGGGAGGCAGCAGTGGGGAATCTTGGACAATGGGCGCAAGCCTGATCCAGCCATGCCGCGTGAGTGATGAAGGCCTTAGGGTTGTAAAACTCTTTCGCCGAGGACGATAATGACGGTACTCGGAGAAGAAGCTCCGGCTAACTTCGTGCCAGCAGCCGCGGTAATACGAAGGGGGCTAGCGTTGTTCGGATTTACTGGGGGGAAAGCGCGTTTAGGCGGGCCGTTAAGTTGGGGGGGAAAGCCCGAGGCCTAACCCCGGAAATCCCGTCCAAACTGGCGCCCGGGAGCAGA
+
CCCCCGGFGFFEG:;@:@FGEGGEFEFCC@FGGGGGGGGGGGFGF7BF+CFGGCF6CFCFGGG<EGGDG@6@C:,CDG9FGGGGGGGGCFGCF+FAEFC=FGGGGGBEGF7B+CFGGGGGCCEDB+FGGGFE7@>8<DFE<8:B3+FGDE7>BEFGEE*>BF@76FE>EECGE>FEC:::<@F**1=*4<F*=FE72BC*8;0<?+<8**1*2**;@5CC8***3C6C5**18>=E*30+<6C***7)8***9/*)255*+*2*7*11*1*.2*9+*0>)*/9*+/271*)())7))557)
@M03506:14:000000000-AKVR1:1:1101:9891:2561 1:N:0:42
CGAACTCCTACGGGAGGCAGCAGTCGAGAGGCTTTGGCAATGGGGGAAACCCTGACCAAGCGACGCCGCGTGGAGGATGAAGGCCTTTGGGTTGTAAACTCCTTTTGTTGGGGAAGAAGTGCGATCAGGTGAACAATCTGGTCGTTTGACGGTACCCGACGAATAAGCTCCGGCTAACTCCGTGCCAGCAGCCGCGGTAACACGGGGGGAGCAAGCGTTGTTCGGAATCACTGGGCGTAAAGGGCGCGTAGGCGGTGCGGTAAGTCACCTGTGAAATCTCCGGGCTTAACTCGGAGCCTGC
+
CCCCCGGGGGGGGGGFGGGGGGGGGGGGGGGGGGGGGGGGGGGGGGGGGGGGGGGGGGGGGGEGGGGGGGCGGCFGGGGGGGGGGGGGGGGGGGGGGGGGGCGGGGGFGGDEGGGGGGGGGGGGGGGGGGGGGGFCGGGCFGGGGGGGGGGGGGFGGGDCF:FGGCGFEGGGDGG7FGGFGGFGGGGGFGGGGGGGGGEDGGGGGGGGGGEGFEGGGEGGCEGGGEGGF7EFCCEEE:CGGGGGGC>D?EEEFEGGGFGGGG7E779F+*<@CCGCCF::F355CDFFDG49>D@EBFFF4
@M03506:14:000000000-AKVR1:1:1101:20259:2571 1:N:0:42
CGAACTCCTACGGGAGGCAGCAGTGGGGAGTTTTTCGCAATGGGCGCAAGCCTGACGAAGCAACGCCGCGTGGAGGATGACGGCCCTCGCGGTCTTAAACTCCTGTCTAGCGGGACGAATGTTTCCAAGGTGAATAATCTTGGGAAGTGACTGTACCGCTGGAGGAAGCTCCGGCCAACTCCGTGCCAGCAGCCGCGGTAATACGGAGGGAGCAAGCGTTACTCGGAATTACTGGGCGGAAAGGGCGCGTAGGCGATTTTGTAAGTCTTGTGTGAAAGCCCAAAGCCTAACTTTGGAAGTG
+
CCCCCGGGGGGGDGGGGGGGGFGGGGFG>:FGGGGGGGGGGG@EGFGGGGGGGCFFEEGGGGGGFGGCFGGGGGGGGGGGGGGGGG<FDDGDFGEEGFCGFFGGGGGFFFGGDGGGDCC@FGG<EFGCFFGFFGGGGGGGGGG7CFGGGGGFCFCFFGGG7CCFEGGGCEDFGCEC:AFFFGGGGDGGCGDFF@8EE8CEGGGGFG8>CCECGDEEGG/;EGEEEEE*;@FG+<EGGC):/:7CG*:CC**23+C78:5:E:>C9CFG?><FFFD??7**15>5*)9/4*56@BF:4@F09
@M03506:14:000000000-AKVR1:1:1101:7580:2571 1:N:0:42
CGAACTCCTCCGGGAGGCAGCAGTAAGGAATCTTCCACAATGGGCGAAAGCCTGATGGAGCAACGCCGCGTGCAGGATGAAGGCCTTCGGGTCGTAAACTGCTTTTATGAGTGAAGAATATGACGGTAACCCATGAATAAGGGTCGGCTAACTACGTGCCAGCAGCCGCGGTCATACGTAGGACCCAAGCGTTATCCGGAGTGACTGGGCGTAAAGAGTTGCGTAGGTGGATAGTAAAGCGAATGGTGAAATCTGGAGGCTCAACCTTACAGGCTATTATTCGAACTCACTATCTCGAGAA
+
CCCCCCFGF<FFGDGGGGGGGGGGGGGGGGGGGGGGFFGGGGGGGDEEFGDGGGFGGD@FFGGGGGGGGGGGGCGACEGGGGGGGGFGGGGGDDFFF<FGGGDG9FFGGEFFEAGDBFFFGGGGG7CFEFFFEFGFGGDFCGGGGGGDGEFFGGGGFAGFAEFFCGGGGGGGGGFDFGGGGG:FFGG@CFGGGCFGGGGGG>EDF9;@778=CE8CCF@FCFGGGG8FFG89+<EF:?FGDEGEGFFFFAC:CF7037**:**0C*<:CGFFGGGG4*7**9>FG:CF277<?4*@F:)07
@M03506:14:000000000-AKVR1:1:1101:9103:2603 1:N:0:42
CGAACTCCTACGGGAGGCAGCAGTGGGGAATTGTGCGCAATGGGCGCAAGCCTGACGACGCAACGCCGCGTGGAGGACGAAGATCTTCGGGTCGTAAACTCCTGTCGAGTGGGAAGAACGCTTCGGGGGCGAATATCCTCCGGAATTGACGGTACCACTAAAGGAAGCCCCGGCTAACTCCGTGCCAGCAGCCGCGGTAATACGGGGGGGGCAAGAGTTGTTCGGAATTACTGGGCGTAAAGGGCTCGTAGGCGGCCAACTAAGTCGGTTGTGAAATCCCCAGGCTTATCCTGGGAACTGC
+
CCCCCGFGGFGGCGDEGGGGGFCEFFGGGCFGCEEGDFFGGGCG8FEEEGGGGGFGGDGGGGGGGGGDFDFGGGGGGFEDEFCGGGGFGGEGGGGGGGFFGGGFGGG7FFGC8>DF8<FGGGGGGGCE*>:F7=CGGGGGFG7FEGGFFGGGGF7BCEGGGFFGCF+CCCECGGGCFGG?@EFFEGGGGGGGGDEG5:C5CGGGDGE>E58E*/;*;E?FGFFE58*;CEC9+6/25?C5:C75:*/5?C*50*/7*)*1:+7+<CC5/1:D3**<:?<**)0*154?)>FA*).7)0)**
@M03506:14:000000000-AKVR1:1:1101:22832:2614 1:N:0:42
CGAACTCCTACGGGAGGCAGCAGTCGAGAATTTTTCTCAATGGGGGAAACCCTGAAGGAGCGACGCCGCGTGGAGGATGAAGGCTTTCGGGTTGTAAACTCCTGTCATTTGGGAACAAGCTGCACACGTTAACTGCGTGGGCATTGATAGTACCAGAAGAGGAAGAGACGGCTAACTCTGTGCCAGCAGCCGCGGGAAAACAGAGGGCTGAAGCGGTGTTCGGATTCATTGGGCGTAAAGGGGGCGGAGGTGGCGCTGTAGGACGGGTGTGAAATTTCGGAGCGTAACTCCGGAACTGCAA
+
CCCCCGGGG-ECEGGGGGGGGGGGGGGGGGGCFGFG,CEFGGGG7FGGGFGGGGG@F8EFGGGEGGEGGGFGGGFG7EFFFGGF@FFFGGGGGGGGFGAF,FFFGGG9?<BFGFG<FEC,BFBDFD<FFFGFFA,CCFEE=F<:F9<,3EFFEFFGCCFF<,5DDFFGGGG7*:FF@DDCF9>FFC*CCCGGCFE7E***+3?9:F7:C*;6<AE*21;/<85*1/++20++**::*:C:<5***/*)/2:=C*:>*71:++*+29E)>D=*:*0<CF<D*8)*277))*)4))0)09***
@M03506:14:000000000-AKVR1:1:1101:17602:2625 1:N:0:42
CGAACTCCTACGGGAGGCAGCAGTCGAGAATTTTTCTCAATGGGGGAAACCCTGAAGGAGCGACGCCGCATGGAGGATGAAGGCTTTCGGGTTGTAAACTCCTGTCATTTGGGAACAAGGTGCACCGGTTCACTGCCGGAGTATTGATAGTACCAGAAGAGGAAGAGACGGCTAACTCTGTGCCAGCAGCCGCGGTAATACAGAGGTCTCAAGCGTTGTTCGGATTCATTGGGCGTAAAGGGTGCGTAGGTGGCGCGCTAAGTCAGGTGCGAAATCTTGGGGCTTAACTCCGAAACTGCAT
+
CCCCCFGGFGGGDGGGGGGGGGGGGGGFGGGGGGGGEGGGGGGGGGGGGGGGEAFGGGGGGGGGGGGDGGCGGGGGGGGGGGGGGGGGGEGGGCFGGFGGGGGFGGGGGGGAFGGGFGGGFGFFGGGGGDGGF@FCFGGD7FFFGFFGGGGFGGDFFGAFGCFGGFGF>EFCFCCGEGAFGGDEFGGGFGGGGE>FGGGGFCEFFFFGGF?FGGGGGGDFGGEECGGG7EC68FEGCEGG7CEGGGGGGGEF<EC3E>5)2+20+**:6**)/)/<7/09*7>:*)29<*9:)5.)9=64*
@M03506:14:000000000-AKVR1:1:1101:13681:2632 1:N:0:42
CGAACTCCTACGGGAGGCAGCAGTGGGGAATCTTGCGCAATGCGCGAAAGCGTGACGCAGCAACGCCGCGTGGGGGAAGAAGGCCTTCGGGTCGTAAACCCCTTTCAGGAGGGACGAAGCCCCGGGAGTGAATAGCTCTCCGGGGTGACGGTACCTCAATAAGAAGCCCCGGCTAACTACGTGCCAGCAGCCGCGGTAATACGTAGGGGGCTAGCGTTGTCCGGAATCATTGGGCGTAAAGCGCGCGTAGGCGGTCAGGTAAGTCCGGTGTGAAAGTCATAGGCTCAACCTATGAATGCCG
+
CCCCCGGGGGGGGGGGGGGGGGGGGGGGGGGGGGGGGGGGGGGGGGGGGGGGGGGGGGGEGGGGGGGGGGGGGGGGGGGGGGGGGGGGGGGGGGGGGGGGGGGGGGGGGGGGGGGEGGGGFFEGGGGGGGGGGGFFCF,@FGGGGGGFGGGGGGG9F@EFFGFGGFGFFGGGG*CFFGGGGGGGGGGGGGGGDGGGE>CCFGFFGGDEEE5EGFGGCECEGGGGC>5<99CCFE5:CEDGFCGGGEGDEEGGGGEGE55>EEFCF*:C19:<>*?FC=G7>47FFF4??G?06=BFFFB?5
@M03506:14:000000000-AKVR1:1:1101:23897:2654 1:N:0:42
CGAACTCCTACGGGAGGCAGCAGTCGAGAATTTTTCTCAATGTGGGAAACCCTGAAGTAGCGACGCCGCGTGGAGTATGAAGGTCTTCGGATTGTAAACTCCTGTCATTTGGGAACAAGGTTTTCCCGTCAACTGCGCGCGCATTGATAGTACCAGAAGAGGAAGAGACGGCTAACTCTGTGCCAGCAGCCGCGGTAATACAGAGGTCTCAAGCGTTGTTCGGCTTCATTGGGCGTAAAGGGTGCGTAGGCGGCGCGGTAAGTCGAGTGTGACATCTCGGCGCTTTACTCCGAAACTTCAT
+
CACCCGGGGDFCDFGD:FEGEF,F87C8C6EEFCFG<FCCFG<<,6<6EGGGG8FFE<F9F+CF:FG+:>C=C,F6CF,<F98FEG9,4?CFEE?A<@FFFEE<B<FE,<C,+BAFF8?8F,B+,,:?F+?=EGFEFEEGGGC@+,EFBCC==B@,>,,3DC7FG><BC:**F*D:2F9D@FGC,DC>C:,*<<1FGG+9F9C9,;+=BFF9:+8C*:C31:**/:;9FC7+/:8C***+0*2:7C=D**<7):CDE:D3CEDFC*:9*:</*2:<:B*/*)):*)0*.*9:)05.**1=0
@M03506:14:000000000-AKVR1:1:1101:17621:2656 1:N:0:42
TGAACTCCTACGGGAGGCAGCAGTGGGGAATATTGGACAATGGGCGCAAGCCTGATCCAGCAATGCCGCGTGAGTGATGAAGGCCTTAGGGTTGTAAAGCTCTTTTACCCGGGAAGATAGTGACTGTACCGGGAGAATAAGCCCCGGCTAACTCCGTGCCAGCAGCCGCGGTAATACGGAGGGGGCTAGCGTTGTTCGGAATTACTGGGCGTAAAGCGCACGTAGGCGGCTTTGTAAGTTAGAGGTGAAAGCCCGGGGCTCAACCCCGGAATTGCCTTTAAGACTGCATCGCTAGAATTGG
+
CCCCCGGGFFGGGGGGGGGGGGGFGGGGGGGGGGGGFGFGGGFCF@FGGGGGGGGFGGFGGGGGGFFDGGFGEGEDDDFGGGGGGGGGGGGGGGGGGGGFGGGGGFFGGGGGGGGGGGGGGGGGGGGGGGGGGGGEGGGFGGGGGGGDEGGGGGGGGGGFGGGGFGGGGGGGGGGGGGGCFG>EEFGGFGGGFDGGGGGGGGFGEGFEEFEEGGEFGGDEGEFGGGGCG5:?@FCFC?:<<CFFGGGGGGGGFECG=:75C+7?7CE3CD5<**03?6D:CFF9?6D=A7:68>;***=F)
@M03506:14:000000000-AKVR1:1:1101:8734:2670 1:N:0:42
CGAACTCCTACGGGAGGCAGCAGCAGGGAATATTGCGCAATGGGCGAAAGCCTGACGCAGTAACGCCGCGTGCGGGATGACGGCCTTCGGGTTGTAAACCGCTTTCAGGAGGGACGAAATTGACGGTACCTCCAGAAGAAGCACCGGCCAACTACGTGCCAGCAGCCGCGGTAACACGTAGGGTGCAAGCGTGGTCCGGATTCATTGGGCGTAAAGGGCTAGTAGGCGGCTTAGCAAGTCGGGTGTGAAATTTCCAGGCTTAACCTTGAACCGCCATCCGATACTGCTATGGCTAGAGTGC
+
CCCCCGFFFGEGGGEEFEG@,CF@FEGCGGGGGGFF@FGDCCFGGGGD@FCFGGGGGC77@,,CF7@FCCFCCGG7:F@FDGG@FGFGD7+:CCFGGGGGGG@FFFFDAAFE:3DFECFCFGCGGGGF:CE<>8F9DCCCEACFFF:E7<FFACFGCFCGGFGFGGGE:BFC:*7:C<<C<*<?E860:8CC8C80:EEE>:CC32A+8;EEE58@9CC@@8E9<9:?CEEEGGGF98>+2:=C555?CF<C7++:<)*97+*3CF+*+9+7DC5C*/9*9;BCG?G*)29)7.7>=/8**
@M03506:14:000000000-AKVR1:1:1101:6447:2720 1:N:0:42
CGAACTCCTCCGGGAGGCAGCAGTGGGGAATATTGGACAATGGGCGAAAGCCTGATCCAGCAATGCCGCGTGAGTGATGAAGGCCTTAGGGTTGTAAAGCTCTTTTACCCGGGAAGATAATGACTGTACCGGGAGAATAAGCCCCGGCTAACTCCGTGCCAGCAGCCGCGGTAATACGGGGGGTGCGAGCGTTGTCCGGAATCACTGGGCGTAAAGGGCGCGTAGGTGGTTTGATAAGGGTGTGGTGAAAGTCCGGGGCTCAACCCCGGATCTGCCGTGCCGACTGTCAAACTCGAGGGCT
+
CCCCCGGGG9FGGGGGGGGGGGGGGGGGGGGGGGGGGGGGGGGGGGGGGGGGGGGGGGGGGGGGGGGGGGGGGGGGGGGGGGGGGGGGGGGGGGGGGGGGGGGGGGGGGGGGGCGGGGGGGGGGGGGGGGGGGGGGGGGGGGGGGEDGGGGGGCDFGGGGGGGGGFGGGGGGGDDFGGGGGGGGGDEEEGG8CGGGFGGCGGFGGGGGGGGGCEGGGGGGDD88:CFGGEC8E<CE?FGD7C7AGFFGGGGGFGG<EFD3ECFG75CCE3C>FGGFG:3*9>.7*026):7<*9BFD@EE)
@M03506:14:000000000-AKVR1:1:1101:21130:2726 1:N:0:42
CGAACTCCTACGGGAGGCAGCAGTGGGGAATATTGGACAATGGGCGCAAGCCTGATCCAGCAATGCCGCGTGAGTGATGAAGGCCTTAGGGTTGTAAAGCTCTTTTACCCGGGAAGATAATGACTGTACCGGGAGAATAATCCCCGGCTAACTCCGTGCCAGCAGCCGCGGTAATACGGAGGGGGCTAGCGTTGTTCGGAATTACTGGGCGTAAAGCGCACGTAGGCGGCTTTGTAAGTTAGAGGTGACAGCGCGGGGCTCAACCCCGGCATTGCCCTTAAGACTGCATCGCTTGATTTGT
+
CCCCCGGFFGGEBFCFECGGGC@6C8,:@BE<FF<,CEC,;CCAFCECG@CFG,<FC,C<<FGGFFC7CF+@8,CEFE<E<E8F,C5,95CFCCFGFGCFFFFFG9BFGG+@:CB7E,FFG9EFEGGDGGD+C:++35AF,:<<D>EGGD8F93D+:DCEE,FGFGGDC7*1>:DCC:<CE*C=:FEGFGF***=F9B@C7>C+<FC6F*:?CE8+<=5:CEC0CGDG>E=CC+32+2:<9<CF*0*2+097)*><:3>)*<C6*>EG5)1)20:C*9*9*9?6?FCF4FD1<))0*/*1*
@M03506:14:000000000-AKVR1:1:1101:12120:2733 1:N:0:42
CGAACTCCTACGGGAGGCAGCAGTGGGGAATATTGCACAATGGGCGCAAGCCTGATGCAGCGACGCCGCGTGAGGGATGACGGCCTTCGGGTTGTAAACCTCTTTCAGTACCGACGAAGCGCAAGTGACGGTAGGTACAGAAGAAGCTCCGGCCAACTACGTGCCAGCAGCCGCGGTAATACGTAGGGTGCGAGCGTTGTCCGGAATTACTGGGCGTAAAGAGCTCGTAGGTGGTTTGTCGCGTTGTCCGTGAAAACTCACAGCCCAACGGTGGGCGGTCGGGCGATAAGGGCAGACTGGG
+
CCCCCGGGGFFGGGGGGGGGDGGGGGGGGGGGGGGGGGGGGGFGGGGGGGGGGGGGGGGGGGGGGGGGGGGGGEGGGGGGGGGGGGGGGGGGGFGGGGGGGGGGGGGGGGGGEGGGGGGGGGGGGGGGGGGCFGGGGGGGGGGGG@F,@FGGGG>CGFFGGGGGGGFGGFGFGG>CF:FF@FG,?:FG+<FG*8E>?EEG7CGGGGGG?FCCFGGC?CEGGCF6CFG?E>C+<C;C6;79E==:C=/*<EC5/:CFG4>:C6C5*9>C5C5)177*1))1>:@5*.10(*68>85)06;F:
@M03506:14:000000000-AKVR1:1:1101:12238:2772 1:N:0:42
CGAACTCCTACGGGAGGCAGCAGTCGGGAATTTTGGGCAATGGGCGAAAGCCTGACCCAGCAACGCCGCGTGAAGGATGAAATCCCTCGGGATGTAAACTTCGCAAGAATGGGAAGAATTAGTAGGGGTTAATACCCCCTATGATGACGGTACCATTTGTAAGCTCCGGCTAACTCCGTGCCAGCAGCCGCGGTAATACGGGGGGAGCAAGCGTTGTTCGGATTTACTGGGCGTAAAGGGCGCGTAGGCGGCCAGCGCAAGTCAGTTGTGAAATCTCCGAGCTTAACTCGGAAAGGTCAAC
+
CCCCCGGGGCGGGGGGGGGGGGGGGGGGGGGGGGGGGGGGGGGGGGGGGGGGGGGGGGGGGGGGGGGGGGGGGGGGGGGGGGGGGGGGGGGGGGGGGGGGGGGGGGGCCGGGGDGGGGGGGGGGGGGGGGGGGGFFGGGGGGGGGFGGGGEGGGGGGGGGGGGGGGGGGGGGGGGG7CFGGGGGGG:BFGGEDEGGGGGGGGGGDEGGGC@FEGGEGEGGG5CCFFGGGGGGGDEC=GGGGGGGGCGGGGGGC=GGDE3C*<:AF7EFGGGF7FG?CBCCDF>+<6CFFCD075>>?B?6/
@M03506:14:000000000-AKVR1:1:1101:7147:2787 1:N:0:42
CGAACTCCTCCGGGAGGCAGCAGTGGGGAATTTTCCGCAATGGGCGAAAGCCTGACGGAGTGACGCCGCGTGTGGGACGAAGGCCTTCGGGTCGTAAACCACTGTCAGTGGGAAAGAAGGGTGTCGGCGTTAATACCACCGGCATTTGACGGTACCTGCAGAGGAAGCCCCGGCCAACTCTGTGCCAGCAGCCGCGGTAAGACAGAGGGGGCAAGCGTTGCTCGGAATTACTGGGCGTAAAGGGCGCGTAGGCGGGATGGCAAGTCGGTCGTGAAATCCTTCGGCTCAACCGAAGAACGTC
+
CCCCCGGGG<FGGGGGGGGGGGGGGGGGGGGGGGGGGGGGGGFGGGGGGGGGGGGGGGGGGGGGGGGGGGGGGGGGGGGGGGGGGGGGGGGGGGGGGGGGGGGGGGGGGGGGGGGGGGGGGFGGGGGGGGGGGGGGGGGGGGGGGGGGGGGDGGGGGGGGGGGGGGGGGGGGGGGGGGGGGGGFGFGGGGGGGGGGGGGGGFGGGGGGGEEGGFGGGEGGG:EGGGGGGGEGGGFFGCC5FFGGGGGGCCCCCEC3:7CFG69E<::D:9C)9FFFF?9:*/7EC5C?>4>>55@D@FF3)
@M03506:14:000000000-AKVR1:1:1101:15010:2792 1:N:0:42
CGAACTCCTACGGGAGGCAGCAGTGGGGAATTTTGGACAATGGGGGCAACCCTGATCCAGCCATGCCGCGTGCGGGAAGAAGGCCTTCGGGTTGTAAACCGCTTTTAGCCGGGAAGAAAAGGGCGAGGCTAATACCTTCGTCACTTGACGGTACCGGCGGAATAAGCACCGGCTAACTACGTGCCAGCAGCAGCGGTAATACGTAGGGTGCGAGCGTTAATCGGAATTACTGGGCGTAAAGCGTGCGCAGGCGGTTCGTTAAGTTCGTTGTGAAAGCCCCGGGCTTAACCGGGGAACTGCA
+
CCCCCGGGGGGGGGGGGGGGGGGGGGGGGGGGGGGGGGGGGGGGGGGGGGGGGGGGGGGGGGGGGGGGGGGGGGGGGGGGGGGGGGGGGGGGGGGGGGGGGGGGGGGGGGGGGGGGGGGGGGDGGGGGGGGGGGGGGGGGGGGGGGGGGGGGGGGGGGGGGGGGGGGGFGGGGGGFGGGGGGGGFGGGGGGGGFEGEEDFGGGGGGGG*8C>EEGGEGGGFC8C8?EFCFGGFDCE=CC*+<C5E=CDGECEGG>7ED3CCCFCG7*/6CGE?F7+9:*95@D:*)*1):)3)75<>4*0*
@M03506:14:000000000-AKVR1:1:1101:10696:2799 1:N:0:42
CGAACTCCTACGGGAGGCAGCAGTGGGGAATATTGCACAATGGGCGCAAGCCTGATGCAGCGACGCCGCGTGAGGGATGACGGCCTTCGGGTTGTAAACCTCTTTCAGCACAGACGAAGCGCAAGTGACGGTATGTGCAGAAGAAGCACCGGCCAACTACGTGCCAGCAGCCGCGGTAATACGTAGGGTGCGAGCGTTGTCCGGAATTACTGGGCGTAAAGAGCTCGTAGGTGGTTTGTCGCGTTGTTCGTGAAAACTCACAGCTTAACTGTGGGCGTGCGGGCGATACGGGCAGACTGGG
+
CCCCCGGGGGGGGGGGGGGGGGGGGGGGGGGGGGGGGGGGGGGGGGGGGGGGGGGGGGGGGGGGGGGGGGGGGGGGGGGGGGGGGGGGGGGGGGGGFGGGGGGGGGGGGGGGGGGGGGGGGGGGGGGGGGGGGGGGGGGGGGGGGGGGGGGGGGGGGGGGGGGGGGGGGGGGGGGGFGGGGGGDGGGGGGGGGGGGEGGGGGGGGGGGGGGFGFGGGGG5EFGG7@C*1;EECEECFGGCG=E=GGGF@E=*7*<FFFGGDGCCFGGGG:CBFFDFG>35)>BCEBD>BG>>E@D>F:?4)
@M03506:14:000000000-AKVR1:1:1101:18211:2813 1:N:0:42
CGAACTCCTACGGGAGGCAGCAGTGGGGAATATTGGACAATGGGCGCAAGCCTGATCCAGCCATGCCGCGTGAATGATGAAGGCCTTCGGGTTGTAAAGTTCTTTTAGTGGGGAAAATAATGATGGTACCTACAGAAAAAGCCCCGGCTAACTTCGTGCCAGCAGCCGCGGTAATACGAAGGGGGCTAGCGTTGTTCGGAATTACTGGGCGTAAAGCGTTTGTAGGCGGTCTTTTAAGCCAGTGGTGAAAGCCCAGGGCTCAACCCTGGAATTGCCGTTGGTACTGGAAGGCTAGAGAATG
+
CCCCCGGGGGGGGGGGGGGGGGGFGGGGEFGGGGGGGGGGGGGGGGGGGGGGGGGGGGGGGGGGGGGGGGGGGGGGGGGGGGGGGFGGGGGGGGGGGGGGGGGFFGFFGGGGGGGGGGGGGGGGGGGGGGGGGGGGGGGGGGGFGGGGGGGGFGGGGGGGGGGGGGGGGGGEGGGGGGDDGGGGGDCGGGGFFGEGF8EGGFFDGFGGFCCEGGFCFE;E8CGEGCF5CE?CG+CC69>67ECFG?ECF79?>CCGGFD7:+9FFD*7:96?*9CE)0>5GEFCF4<4:D@B4;F6446*9
@M03506:14:000000000-AKVR1:1:1101:19399:2813 1:N:0:42
CGAACTCCTACGGGAGGCAGCAGTGGGGAATATTGGGCAATGGGCGCAAGCCTGACCCAGCCACGCCGCGTGAGTGATGAAGGCCTTCGGGTCGTAAAGCTCTGTGGGGAGGGACGAAAAAACGCTGGCCAATATCCAGCGGACTGACGGTACCTCCTTAGCAAGCACCGGCTAACTCTGTGCCAGCAGCCGCGGTAATACGTAGGGGGCAAGCGTTGTCCGGATTTATTGGGCGTAAAGAGCTCGGAGGCGGTTTGGTAAGTCTGGTGGGAAATCTCCACGCTCAACGTGGAGGGGCCAC
+
CCCCCGGGGGGGGGGGGGGGGGGGGGGGFGGGGGGGGGGGGGGGGGGGGGGGGGGGGGGGGGGGGGGGGGGGGGGGGGGGGGGGGGGGGGGGGGGGGGGGGGGGGGGGGGGGGFGGGGGGFGGGGGGGGGGGGGCFGGGGGGGGGGGGGGGGGGFGGGGGGGGGGGGGGGGGGGGGGGGGGGGGGGGGGGGGGGGEEEEEFGG68EGGGGGGGFGGGGGGCEEGG5<FFGGDGGGGEGFGGGG7CE*)8E5ED*:CEB9:7E::+0:C***)2**029>FF3@*100589>:5>>DB7>5)
@M03506:14:000000000-AKVR1:1:1101:11923:2833 1:N:0:42
CGAACTCCTACGGGAGGCAGCAGTGGGGAATATTGGACAATGGGGGCAACCCCGATCCAGCCATGCCGCGTGTGTGAAGAAGGCCTTCGGGTTGTAAAGCACTTTTGTCCGGAAAGGAAAGCGCTCGGTTAATACCCGGGTGTTATGACGGTACCGGAAGAATAAGCACCGGCTAACTTCGTGCCAGCAGCCGCGGTAATACGACGGGTGCAATCGTTACTCGGAATTACTGGGCGTAGAGCGTGAGTAGGTGGTTCGTTAAGTCTGTCGTGAAAGCCCCGGGCTCACCCTGGGAATGGCG
+
@@CCCDFGG9@FFGGGCFGG7FFFGGFGGEE@FFG9EFFCFFE<FCCCDG8FGFGEFE<DFGFG@EFDDCFGGGFFGC<?,FGGGGGGFFG<?FFFGGFA8FEFGGGFFGGGC::FGGCGGGGGDGEGEGGGGGGGGGEGGFGG9FGFGGGG**EFG*>CFGFGGGGGGGG*CFGCGGGGC<7FFGCG@C<FFGGDG7CFGGFG*/:CGGD??+<;2*;EFGGE5?AA7A:C6*;:/?D80<CCC*::<+009CE1C:775:C?C70:+5C>FD7FFF3C5>):*7C8(*)(85)/7??@)
@M03506:14:000000000-AKVR1:1:1101:20710:2851 1:N:0:42
CGAACTCCTACGGGAGGCAGCAGTCGGGAATTTTGGGCAATGGGCGAAAGTCTGACGCAGCGACGCCGCGTGGGGGATGACGGGTTTCGGCTTGTAAACCCCTGTTGCCCGGGACGAAACGCCTTTTTCGAGAGGCTTGACGGTACCGGGTGAGGAAGCACCGGCTAACTCCGTGCCAGCAGCCGCGGTAATACGGAGGGTGCGAGCGTTGTCCGGAATCACTGGGCGTAAAGGGCGCGTAGGTGGCGAATCAAGTCACCGGTGAAAGCTCGACGCTCAACGCCGAGCCGGCCGTCGATAC
+
CCCCCGGGFGGGGGGGGGGGGGGGGGGGGGGGGGGGGGGGGGGGGGGGGGGGGGGGGGGGGGGGGGGGGGFGGGGGDGGGGGGDGGEGGGGGGGGGGGGGGGGGGGGGGFGGGGGGGGGGGGGGGGGFGGFFFGGGGCCCFGGGGGGEGG:BFGGGGFFEFAFGGGGFFC7EE8FGEEEFGGGGGDGG>EEGGFFG*?EGCGEEGGGG5CEGDCEGCDGGCFFFFGGG2/*8AFGGEGG8:EGCCGDC?5C509C>?7*7E=/75C<CGCCBDDDE7<C7CB):EE5)()7,.5)05))08
@M03506:14:000000000-AKVR1:1:1101:17978:2872 1:N:0:42
CGAACTCCTACGGGAGGCAGCAGTGGGGAATCTTGCGCAATGGGCGAAAGCCTGACGCAGCGACGCCGCGTGGGGGATGAAGCATCTCGGTGTGTAAACCCCTTTCGACCCGGAAGAATGTCCCGCAAGGGATTGGCGGTACGGGTATAAGAAGCCCCGGCTAACTACGTGCCAGCAGCCGCGGTAAGACGTAGGGGGCCAGCGTTGCTCGGAATTACTGGGCGTAAAGGGTTCGTAGGCGGTTCGGCAAGGCGGAAGGGAAATCTCCAGGCTCAACTTGGAGGCTGCTCCCGAAACTGCC
+
CCCCCGGGGGGGGGGGGGGGGGGGGGGGGDFFGGGGGGGGGGGGGGGGGGGGGFGGGGGGGEGGGGGFGGGGGGGGGGGGGGGGGGGGGGGGGGGGGGGDEGGGGGGGGGGGGGGGGGGGGFGGGGGGGGG@CBFGGGGCFGGGGE@FGGGFGFGFGGGGGEEGGGFGGGGGFAFFFGGCEEGGEDGGFGGDE>5;EGDGGGGC8;EEFDEEEDFFDCFCGGGGGGCFGGGEGFGGGGGGGD/*/:=DG****:E)/7**2597::?C<C6<***<FBFGFF?C5>C:>:<137)75=FF5
@M03506:14:000000000-AKVR1:1:1101:7060:2902 1:N:0:42
CGAACTCCTCCGGGAGGCAGCAGTGGGGAATATTGGACAATGGGCGCAAGCCTGATCCAGCCATGCCGCGTGAGTGATGAAGGCCCTAGGGTTGTAAAGCTCTTTCACCGGAGAAGATAATGACGGTATCCGGAGAAGAAGCCCCGGCTAACTTCGTGCCAGCAGCCGCGGTAATACGAAGGGGGCTAGCGTTGTTCGGATTTACTGGGCGTAAAGCGCACGTAGGCGGATCGATCAGTCAGGGGTGAAATCCCAGAGCTCAACTCTGGAACTGCCTTTGATACTGTCGATCTGGAGTATG
+
CCCCCGGGG<FGGGGGGGGGGGGGGGGGGGGGGGGGGGGGGGGGGGGGGGGGGGGGGGGGGGGGGGGGGGGGGGGGGGGGGGGGGGGGGGGGGGGGGGGGGGGGGGGGGGGGGGGGGGGGGGGGGGGGGGGGGGGGGGGGFGFCFGGGGGGGGGGGFGGGGGGGFGGGGGGGGGGGGGFGGGGGGGGGGGGGGGGFFGGEGGGGGGGGGGGDGGFGGGGGGGF6FGGGGDGECGFGGGFCGGGGGCEFGCGGC?FGCFGFGGGGFGGFGGGFFGGGGFGGFF?CEF>?:7@BFFFBFFFFF
@M03506:14:000000000-AKVR1:1:1101:19035:2939 1:N:0:42
CGAACTCCTACGGGAGGCAGCAGTGGGGAATATTGCGCAATGGCCGAAAGGCTGACGCAGCGACGCCGCGTGTGGGATGAAGGCCTTCGGGTTGTAAACCACTGTCGGGGGGGGCGAATACTTGGCTTCGATAAGGAGACCAAGGGTGCCGGTACCCCCAAAGGACGAACCGGCTAACTCCGTGGCAGCAGCCGCGGTAATACGGAGGGTGCGGGCGTTGTCGGGAACCACGTGGGGTAAAGGGCGCGTAGGCGGCTGTGTAAGTCACATGTGAAAACTCGGGGCGCAACTCCGGGGCTTG
+
CCCCCCFFFGDEGDGGGGCFFFGE@CFGGCGECAEE7C+CFGGFGGE@FEGFFFGF:C+@C@EE@CCCFEGGCDBCBEF<?CFGFEGFFC=B+FFFA@FFGGCF?FF7@CGGGGG8/888@?9CCC,;@>5<8C,<CGC*2@FEGCC>*2CE:5EG+;:>5;FGC*2**?CE:EG5++<@0;;**:8C*0**288CE/:CF?C8:*:*:;/*1*:**/2*2+*2:*2***/1*/8*:**<<:+*/::5*::*9=5):>*7<+*<+007+*2=:*?0*8*2>.0:5)).()9)<5>7<B)))
@M03506:14:000000000-AKVR1:1:1101:23859:2953 1:N:0:42
CGAACTCCTACGGGAGGCAGCAGTGGGGAATATTGCACAATGGGCGAAAGCCTGATGCAGCGACGCCGCGTGAGGGATGACGGCCTTCGGGTTGTAAACCTCTTTCAGCAGGGACGAAGCGAAAGTGACGGTACCTGCAGAAGAAGCACCGGCCAACTACGTGCCAGCAGCCGCGGTAATACGTAGGGTGCAAGCGTTGTCCGGAATTATTGGGCGTAAAGAGCTCGTAGGCGGCTTGTCGCGTCGGCTGTGAAAACCTGGGGCTCAACCCCGGGCCTGCATCCGATACGGGCAAGCTAGA
+
CCCCCGGGGGGGGGGGGGGGGGGGGFGGCFFGGGGGGGGGGGFGGGEGGGGGGGGGFGGGGGGGGGGGGGFEFGGGGGGGGGGGGGGGGGGFGGGGGGGFGGGGGGGGGGGGEGGGGCFEGGGGGGGGGGGGGGCFGGF8FDGEFFGGFEGGG>GGGGGGGFGGFGCCFFGGGGCCFFGGGGCF92=CFGDCCAEEC;?EGC>EC:5@?FC+<FGGEGGGGG6F+8CCGGE6*5E?CE>+CCD/1259*>:FCFGD8>4*:EG=*99CGGGFGDD*))9*2**3/77>93<93))756=**
@M03506:14:000000000-AKVR1:1:1101:20510:2968 1:N:0:42
CGAACTCCTACGGGAGGCAGCAGTGGGGAATTTTGCGCAATGGGCTAACGCCTGACGCAGCAACGCCGCGTGGAGGATGAAGGTCCTTGGATTGTAAACTCCTGTCAGCGGGGAAAAAGCGACCGGTGCTCATACCACCGGGAGTTGATTGTACCCGCAGAGGAAGCCCCGGCTAACTCTGTGCCAGCAGCCGCGGTAATACAGAGGGGGCAAGCGTTATTCGGAATTATTGGGCGTAAAGGGCGCGTAGGCGGCTTCGCAAGTGGAAGGTGAAATCTCTCGGCTTAACCGAGGAACTGCC
+
<ACCCFGGGGGGGGGGGEGEFFFFDC,CBF<FGGGGGGGGGFCFFCFGFGGGGGCCCEFCFFGCFGGGGG:>FGCGGAFCGA@F<FGGGGGGGGGGFFCDDGGFEGGGDGECEFEGGG=DFCGEFF<FGFFGEGGCC8FF:CCC>FGGF9<FFFECFEGC@FGGGGGFF@CEGDGFGGGGGGGFGGGGGGGGGG8E>8>CFGGGFGF5E>EEFF>?*;=CCCFGEG>+AFC+<C=C/17;?CCEG5*1CEEGGGGG*<CGEGG<FGF*CDF@>=7<****075C*7*14CB9DD>:>)997
@M03506:14:000000000-AKVR1:1:1101:11078:2977 1:N:0:42
CGAACTCCTACGGGAGGCAGCAGTAAGGAATATTGGTCAATGGACGCAAGTCTGAACCAGCCATGCCGCGTGGAGGATGAAGGTCCTCTGGATTGTAAACTTCTTTTATTTGGGACGAAAAAGGATCTTTCCAGATCAACTGACGGTACCAGATGAATAAGCACCGGCTAACTCCGTGCCAGCAGCCGCGGTAATACGGAGGGTGCAAGCGTTATCCGGATTCACTGGGTTTAAAGGGTGCGTAGGTGGGTCTGCAAGTCCGTGGTGAAATCTCCAAGCTTAACTTGGAAACTGCCATGGG
+
CCCCCGGGGGGGGGGGGGGGGGGGGGGGGGGGGGGGGGGGGGGGGGGGGGGGGGGGGGGGGGGGGGGGGGGGGGGGGGGGGGGGGGGGGGGGGGGGGGGGGGGGGGGGGGGGGGGGGGGGGGGGGGGGGGGGGGGGGGGGGGGGGGGGGGFGGGGGGGGGGGGGGGGGGEGGGGGGGGDGGGGGGGGGGGGGGGGGGGGGDDGEGGGGGGGGGGDGFE5EDG6CFFFGFCE*AFFG7C0*:CCEGGFGGDCGCF729?CFCCGCGGGF?7C4FD7CFFCD7B9FC?GFFG7(=FF?F*)8)
@M03506:14:000000000-AKVR1:1:1101:15252:2986 1:N:0:42
CGAACTCCTACGGGAGGCAGCAGTGGGGAATATTGGACAATGGGCGCAAGCCTGATCCAGCCATGCCGCGTGGGTGATGAAGGCCTTAGGGTTGTAAAGCCCTTTCGGCGGGGAAGATAATGACGGTACCCGCAGAAGAAGCCCCGGCTAACTTCGTGCCAGCAGCCGCGGTAATACGAAGGGGGCTAGCGTTGCTCGGAATCACTGGGCGTAAAGCGCACGTAGGCGGATTCTTAAGTCAGGGGTGCAATCCCGGAGCTTAACTCCGGAACTGCCTTTGCTACTGGGAGTCTCGAGTTCG
+
CCCC@CFFGFFECFDGDGCF7EFEFGDFCEGGGDA9,EFGFF8FEGGGGGGGG@FGEDDFFFFE<FFCFE@FGGFGF<<EE5CCCFFCECF,C@CCFGFCBFE<FFGDCEEGGC==FCFG9FCGEGGGDFGGGGE:DFGGGDCEGGGG>F:FCGFGE1<FF7<CF7B::FGFC@FC@CFGDCCCEGGGFFE;*:80:EC>5FGCCGG6EE5/:>GGGGE=55/*;;+:C58;A<CC+9>@FCF=5:5*09AC*AEG5<)*0<CG77C*:CE>GF0*0**0**/AE=77<3027764)/0*7
@M03506:14:000000000-AKVR1:1:1101:24045:3013 1:N:0:42
CGAACTCCTACGGGAGGCAGCAGTGAGGAATTTTGCGCAATGGGCGAAAGCCTGACGCAGCAACGCCGCGTGGACGACGAAGGTCTTCGGATCGTAAAGTCCTGTCGAGTGGGAAGAAAAATGTGGGCGCTAATACCGCTTGCATTCGACTGTACCGCCAAAGGAAGCCCCGGCTAACTCCGTGCCAGCAGCCGCGGTAATACGGAGGGGGCTAGCGTTTTTCGGAATTATTGGGCGTAAAGGGCGCGTAGGCGGCAGGACAAGTCTGAAGTGAAATCCCTCGGCCCAACCGGGGAACTGC
+
CCCCCGFGGGGGGGGDGGGGGGGGGGGGGGGGGGGGGGGGGGGFGGGGGGGGGGGFGGGGGGGGGGGGGGGGGGGGGDEGDEDGGGGGGDGGGGGGGGGGCFFGGGGCFGGFGGGGGFFGGGGGGGGCGGGGGGGGGDG+>@CFGFDACEEDGGCFG@>:@FFC7FFDFGGD@FECGG,2FCCFGGGGCFCGGGGGGE8EGF+;*;:>CCEEEE8@*;**;82:C>C*<?E7FGFG=85;*<+/A57C?==*>=*9*./*/:5:CCFD0*+/0:*2**2**07AC7CD65765>537@46*
@M03506:14:000000000-AKVR1:1:1101:16300:3040 1:N:0:42
CGAACTCCTACGGGAGGCAGCAGTAGGGAATCTTCCGCAATGGACGAAAGTCTGACGGAGCAACGCCGCGCGAGTGATGAAGGCTTTCGGGTCGTAAAACTCTGTTGTTAGGGAAGAACAAGTGCTAGTTGAATAAGCTGGCACCTTGACGGTACCTAACCAGAAAGCCACGGCTAACTACGTGCCAGCAGCCGCGGTAATACGTAGGTGGCAAGCGTTATCCGGGATTATTGGGCGTAAAGCGCGCGCAGGTGGTTTCTTAAGTCTGATGTGAAAGCCCACGGCTCAACCGTGGAGGGTC
+
CCCCCGGGGGGGGGGGGGGGGGGGGGGGGGGGGGGGGGGGGGGGGGGGGGGGGGGGGGGGGGGGGGGGGGGGFGGGGGGGGGGGGGGGGGGGGGGGGGGGGGGGGGGGGGGGGGGGGGGGGGGGGGGGGGGGGGGGGGGGGGGGGGGGGGGGGGGGGGGGGGGGGGGGGGGGGGGGGGGGGGGGGGGGGGGGGGCFGEGCGFGG<BFGGGGGGCFGGGGG5CFGG5?CFDGG9<FGGGGGGC7EE5=DEGGGGGGGG4DCG7DGGGFDF7CF>DFFGFFFFFFGG>DFF:@><5><@EFE5
@M03506:14:000000000-AKVR1:1:1101:12171:3058 1:N:0:42
CGAACTCCTACGGGAGGCAGCAGTGGGGAATCTTGGACAATGGGCGCAAGCCTGATCCAGCCATGCCGCGTGGGTGATGAAGGCCCTAGGGTTGTAAAGCCCTTTCGGCGGGGAAGATAATGACGGTACCCGCAGAAGAAGCCCCGGCTAACTTCGTGCCAGCAGCCGCGGTAATACGAAGGGGGCTAGCGTTGCTCGGAATCACTGGGCGTAAAGCGCACGTAGGCGGCTTGTTAAGTCGGGGGTGAAATCCTGGAGCTCCACTCCAGGACTGCCTTCGATACTGGCACGCCTCGAGTCC
+
CCCCCGGGGFGGGGGGGGGGGGGGGGGGGGGGGGGGGGGGGGGGGGGGGGGGGGGGGGGGGGGGGGGGGGCGGGGGGGGDGGGGGGGGGGGFFGGGGGGGGGGGGGGGGGGGGGGGGGGGGGFGGGGGGGGGGCGGGGCFGGFFGDFGGGGGFEGGGCEGGGGGFGGGE7CE7<FC@F>5;CEEEDGFFGGGEE8<CEECEGGGGFGGGGGCEG5CG8/8??;A5E68::1:E7EFGG:FCECECEE5<AC99CGG;>DGG+*:F4CD6*1<CFCF7*9<397EE*>>2*)(.8>)))*88
@M03506:14:000000000-AKVR1:1:1101:13361:3072 1:N:0:42
CGAACTCCTACGGGAGGCAGCAGTGGGGAATATTGCGCAATGGGCGAAAGCCTGACGCAGCAACGCCGCGTGAGTGATGAAGGCCTTCGGGTCGTAAAGCTCTGTCGGAGGGAACGAATGTTTCTGAGGTTAACAGCCTCAGGAAGTGACGGTACCCTCAAAGGAAGCACCGGCTAACTCTGTGCCAGCAGCCGCGGTAATACAGAGGGTGCTAGCGTTGTTCGGAATCATTGGGCGTAAAGGGCGGGTAGGCGGTTTGTTAAGTCATGTGTGAAATCCCTCGGCTCAACCGGGGAACGAC
+
CCCCCGGGGCGGGGGGGGGGGGGGGGGGGGGGGGGGGGGGGGGGGGGGGGGGGGGGGGGGGGGGGGGGGGGGGGGGGGGGGGGGGGGGGGGGGGGGGGGGGGGGGGGGGGGGCDGGGGGGGGGGGGGGGGGGGGGGGGGGGGGGGGGGGGGGGGGGGDGFGGGGGGGGGGGGGGGGGGFFGGGGGGGGGGGGGGGGGGGGGGGGGCFFEEGGGGGGGGGGGGGGGG;@9CFGGGG@:?DEFGGCEG*78CGGGGC9CBGGCFC92:CDFGGFGGGCCFCFCF>EGFGF?G73B>DD>FDE)
@M03506:14:000000000-AKVR1:1:1101:11626:3100 1:N:0:42
CGAACTCCTACGGGAGGCAGCAGTGGGGAATATTGCGCAATGGGCGAAAGCCTGACGCAGCAACGCCGCGTGAGTGATGAAGGCCTTCGGGTTGTAAAGCTCTTTTGGCGGGGACGATGATGACGGTACCCGCAGAATAAGCCCCGGCTAACTTCGTGCCAGCAGCCGCGGTAAGACGAAGGGGGCTAGCGTTGTTCGGAATTACTGGGCGTAAAGCGAGTGTAGGTGGTTGTCCAAGTTGGATGTGAAAGCCTTGAGCTCAACTCAAGAAATGCATTCAGGACTGGATGGCTAGAGGACC
+
CCCCCGGGGGGGGGGGGGGGGGGGGGGGGGGGGGGGGGGGGGGGGGGGGGGGGGGGGGGGGGGGGGGGGGGGGGGGGGGGGGGGGGGGGGGGGGGGGGGGGGGGGGGGGGGGGGGGGGGGGGGGGGGGGGGGGGGGGGGGGGGGGGGGGGGGGGGGGFGGGGGGGGGGGGGGGGGGGGGEGGGGGGEGGGGGGGGGGGGCEGGFGFGFGGGGGGGGGGGGCC9FFGAEGEFECFGGGG>FEFGGGGGGGFGGGGGFGFG=7FGGFGGGGG6FGGGDFFFCDFFC6>FFFGF3?FFFFFF@5
@M03506:14:000000000-AKVR1:1:1101:18007:3145 1:N:0:42
CGAACTCCTACGGGAGGCAGCAGTGGGGAATTTTGGACAATGGGGGCAACCCTGATCCAGCAACGCCGCGTGAAGGATGAAGGCCTTCGGGTCGTAAACTTCTTTTATAGGGGACGAATCTGTCCGTGAATAACGGATCATGACGGTACCCTGTGAATAAGCCACGGCTAACTACGTGCCAGCAGCCGCGGTAATACGTAGGTGGCAAGCGTTACTCGGAATTACCAGGCGTAAAGAGCAGGTAGGTGGTGTGGTAAGTCCGTAATGAAATCTGCGGGCTTAACTGGGAGGGGGTTAGGGG
+
CCCCCCDGGGGGGGECEFFEGGFGGFGGBCF@CEFGGCFFDEG@FGDEGFGGGCDFEAEFGGGGGGG7FFC@@DCFEDEFGAF?FGGEFEGG@FFGFGD<FFFGGGGGFFGGGBFGFFDGEFADDF>F<DFECGDGGGFFGCGGGGGGCFFFCFC@FFFGFCCGGGGFGGGGCFGG@F7*FGGEFGFEG:F*CBEC9;BCDB?B@F7:7CEEGEC7@?C*/;+<E+988@C*8A5<+223:CC+9EGFF=FC3*:>96:>+:C5:>97EF+7:*0*))9)*)1:08C)(1500))0)008)
@M03506:14:000000000-AKVR1:1:1101:20690:3159 1:N:0:42
CGAACTCCTACGGGAGGCAGCAGTGGGGAATTTTGGGCAATGGGCGAAAGCCTGACCCAGCAACGCCGCGTGAGGGAGGAAATCCTTCGGGATGTAAACCTCACAAGCAAGGGAAGAGAGCTCAGGGCCGAATAAGCTTTGAGTCCGACGGTACCTTGCGTAAGCCACGGCTAACTACGTGCCAGCAGCCGCGGTAATACGTAGGTGGCAAGCGTTGTTCGGAATTATTGGGCGTAAAGGGCGCGTAGGCGGCTTGCTAAGTCGGTTGTGAAAGCCCGGGGCTCAACCCCGGAGAGTCGAC
+
CCCCCGGGGGGGGGGGGGGGGGGGGGGGEEGGGGGGGGGFGGGGGGGGGGGGGGGGGGGGGGGGGGGGGGGGGGGGGGGGGGGGGGGGGGGGGCFGGGGGGGGGGGGGGGGGGGGDGGGGGFGGGGGGGGGGGGGGGGGGGGGFGGGGGGGGFCGFGGGGGGGGGGGGGGGGGGFFGGEGGGGGDGCGGGGGGCCBEGGGGGDFGGGGGGG8*C/;8EFEGGEEFFG7::EGFGGGGG>EE=C=CCGDGFEEGC7CC*0*<C*:CCCDGG<@CCC7*7)570./?64)2C@>75.<97>D3
@M03506:14:000000000-AKVR1:1:1101:8499:3175 1:N:0:42
CGAACTCCTCCGGGGAGGCAGCAGTGGGGAATATTGGACAATGGGCGAAAGCCTGATCCAGCAATGCCGCGTGAGTGATGAAGGCCTTAGGGTTGTAAAGCTCTTTTACCCGGGATGATAATGACAGTACCGGGAGAATAAGCCCCGGCTAACTCCGTGCCAGCAGCCGCGGTAATACGGAGGGGGCTAGCGTTGTTCGGAATTACTGGGCGTAAAGCGCACGTAGGCGGCTTTGTAAGTTAGAGGTGAAAGCCCGGGGCTCAACTCCGGAATTGCCTTTAAGACTGCATCGCTAGAAGTG
+
CCCCCGGGG@FEGGGGGGGGGGGGGGGGGFEGGGGGGGGGGGGGGGGGGGGGGGGGGGGGGGGGGGGGGGGGGGGGGGGGGGGGGGGGGGGGGGGGGGGGGGGGGFGGGGGGGGGGGGGGGGGGGGGGGGGGGGDGEGGGGGGGGGGGGGGGGFGGGGGGFGGGGGGGGGEGFFF9FGGGEGGGGGGGGCGGGGCGGGGGGGGGGGGGGGGGGGGFFGDEGGGGFFGGGGDE=CFCFEGCGGFGFGCGGGGFGEGGE>DGC=FGGC:CEDG)>CC9CFCC7@F7FFGFFG41:8>@=B*9*
@M03506:14:000000000-AKVR1:1:1101:18045:3176 1:N:0:42
CGAACTCCTACGGGAGGCAGCAGTGGGGAATTTTGGACAATGGGCGCAAGCCTGATCCAGCCATGCCGCGTGTGTGAAGAAGGCCTTCGGGTTGTAAAGCACTTTCGGCCGGAACGAAATCGCGCGGGCTATTACCCCGCGTGGATGACGGTACCGGAAGAAGAAGCACCGGCTAACTACGCGCCAGCAGCCGCGGTAATACGTAGGGTGCGAGCGTTAATCGGAATTACTGGGCGTAAAGGGTGCGCAGGCGGTCCTGCAAGTCAGGCGTGCAATCCCCGGGCTTAACCTGGGAATGGCC
+
CCCCCGGGGGGGGGGGGGGGGGGFGGGGGGGGGGGGGGGGGGGGGGGGGGGGGGGGGGGGGGGGGGGGGGGGGGGGGGGGGGGGGGGGGGGGGGGGGGGGGGGGFGGGGGGGGGGGGGGGGGGGGGGGGGGGGGGFGGGGGGGGDGGGGGGGGGGGGGGGGGGFGGGGGG7CGGGGFGGGDDCGGGGGGGGGDD>GGGCFCFGECCEGG>EED>CE:?*8AEGGGGGFFFF?CFFGEGD5CFEC5CEGG*>CC>7<?FFCC+:CFFGGED5<*/7<<)*1/)5=C;*94>=1>>5)<@)8)
@M03506:14:000000000-AKVR1:1:1101:6645:3190 1:N:0:42
CGAACTCCTCCGGGAGGCAGCAGTCGGGAATTTTGGGCAATGGGCGAAAGCCTGACCCAGCAACGCCGCGTGAAGGATGAAATCCCTCGGGATGTAAACTTCGCAAGAATGGGAAGAATTAGTAGGGGTTAATACCCTCTATGATGACGGTACCATTTATAAGCTCCGGCTAACTCCGTGCCAGCAGCCGCGGTAATACGGGGGGAGCAAGCGTTGTTCGGATTTACTGGGCGTAAAGGGCGCGTAGGCGGTCAGCACAAGTCAGTTGTGAAATCTCCGGGCTTAACTCGGAAAGGTCAAC
+
CCCCCGGGG9FGGGGGGGGGGGGFGGGGGGGGGGGGGGGGGGGGGGGGGGGGGGGGGGGGGGGGGGGGGGEGGGGGGGGGGGGGGGGGGGG@FGGGGGGGGGGGGGGFGGGGGGCFGGFGGGGGGGGGGGGGGGGGGGGGGGGGGGGGGGGGDGFGGGFGGGFGFGGGGGGGGGGGGGGGGGFGGGGGGGGGGGG:<CFGGGGDGGDGGGGGGGDEGGGEGGGGGCCFFGGGGEGG5<7CEGGGCCGGFGG=DEGGFFGGC97+A:0:?DC*:CFCCFDDGFFG?@:@>GF97>FFFF497
@M03506:14:000000000-AKVR1:1:1101:17216:3231 1:N:0:42
CGAACTCCTACGGGAGGCAGCAGTGAGGAATTTTGGACAATGGGGGAAACCCTGATCCAGCGACGCCGCGTGAAGGATGAAGGTCTTCGGATTGTAAACTTCTTTTATTTGGGACTAAGAAACCTATAGAAATATGGAGAGTGAATGTACCAGATGAATAAGCAACGGCTAACTTCGTGCCAGCAGCCGCGGTAATACGAAGGTTGCAAGCGTTACTCGGAATTACTAGGCGTAAAGGGCAGGTAGGTGGTTTGGTAAGTCTATTGTGAAAGCTCCCGGCTTAACTGGGAGAGGCCAATGG
+
CCCCCGGGGGGGGGGGGGGGGGGGGGGGGGGGGGGGGGGGGGGGGGGGGGGGGGGGGGGGGGGGGGGGGGGGGGGGGGGGGGGGGGGGGGGGGGGGGGGGGGGGGGGGGGGGGGGGGGGGGGGGGGGGGGGGGGGGGGGGGGGGGGFGGGGGGGGGGFGGGGGGGGGGGGGGGGGGCGGGCFGGGGGGCEGGGGGCGGGGGDGGGGGGGGGGGGGGFGGGGEGGGGGGGCGGCCEGGGDEGGD:+CFGGGGGCCEFE4CGC?>E?CCFGCGFGFGGFBGDGEFF94C:<CB0BF3>FFF?F
@M03506:14:000000000-AKVR1:1:1101:21643:3235 1:N:0:42
CGAACTCCTACGGGAGGCAGCAGTGGGGAATATTGCACAATGGGCGCAAGCCTGATGCAGCCATGCCGCGTGTATGAAGAAGGCCTTCGGGGTGTAAAGTACTTTCAGCGAGGAGGAAGGCATTAAGGTTAATAACCTTGGTGAATGACGTTACTCGCAGAAGAAGCACCGGCTAACTCCGTGCCAGCAGCCGCGGTAATACGGAGGGTGCACGCGTTAATCGGAATTTCTGGGCGTAAAGCGCACGCCGGCGGTTGATCAAGTCAGATGTGATGGCCCCCAGCTTCACTTGGGAAATGCA
+
9-<ACGADC--;FGE:FGGGCCF6C8C+F@FFFGF9FF<CA<C<CFC@BB?,69,CFGC@CE@<FD8+6@+@,CEFFDGCEDD8FG@CF,++@:FCGFFFFDFGF?FD9F:BF=B@FGGGFCFEFEGFEFC<9?,,F9D9CCF,,5@<FC>6>FFG7FG7>F7<,,B<<><3*>FEF,>>F**>5,?DEC7<CFEEC7;?+24CEG78EE>B2**::*/*30***1A++0<0<:C*/**2A7:E5=5C*::CC*/9*6**3+03CF9*+2C6**0+*9C3)7)5+9:93*19?7)))1*0*
@M03506:14:000000000-AKVR1:1:1101:18406:3242 1:N:0:42
CGAACTCCTACGGGAGGCAGCAGTGGGGAATCTTGCACAATGGGCGAAAGCCTGATGCAGCAACGCCGCGTGGGGGATGAAGGCTCTCGGGTTGTAAACCCCTTTCAGCAGGGACGAAATTGACGGTACCTGCAGAAGAAGCCCCGGCCAACTACGTGCCAGCAGCCGCGGTAATACGTAGGGGGCGAGCGTTGTCCGGATTCATTGGGCGTAAAGAGCTCGTAGGCGGTTTGGCAAGTCGGGTGTGAAACCTCCAGGCTCAACCTGGAGACGCCACCCGAGACTGCTACGACTAGAGTCC
+
CCCCCGGGGGGGGGGGGGGGGGGGGGGGGGGGGGGGGGGGGGGGGGGGGGGGGGGGGGGGGGGGGGGGGGCFGGGGGGGGGGGGGGGGGGGGGGGGGGGGGGGGGGGGGGGGGGGGEGGGGGGGGGGGGGGGGFFGGGGGGGGGGGGGGGGGGGGGGGGGGGGGGGGGGGGGGGGGGGGFGGGGGGGGGGGGGGGGGGGGGEGGCFGG5>ECGCFGGGGGGG5*:CEDEGG58CCECFGGGEDGGGGCFG7CFFGFF?:*:CDGC*:C:DEFC3C5*79C)0)1+9>*-07:E53)***1*
@M03506:14:000000000-AKVR1:1:1101:17798:3261 1:N:0:42
CGAACTCCTACGGGAGGCAGCAGTCGAGAGGCTTCGGCAATGGGGGAAACCCTGACCGAGCGACGCCGCGTGGGGGATGAAGGCCCTTGGGTTGTAAACCCCTTTTGTTCGGGAAGAAGTGCGATCAGGTGAACAATCTGGTCGTTTGACGGTACCGGACGAATAAGCTCCGGCTAACTCCGTGCCAGCAGCCGCGGTAATACGGGGGGGCAAGCGTTGTTCGGAATTACTGGGCGTAAAGGGCTCGTAGGTGGCCAACTAAGGCAGACGTGAAATCCCCCGGCTTAACCGGGGAACTGCG
+
CCCCCGGGGGGGGGGGGGGGGGGGGGG>EGGGGGGGGGGGGGGGGGGGGGGGGGGGGGGGGGGGGGGGGGGGGGGGGGGCCGGGGGGGGGGGGGGGGGGGGGGGGGGGGFGGGGGGGGGGGGGGGGGGGGGGGGGGGGGGGGGGGGGGGGGGGGGGGGEGFGGGFGGGFFCCEGGGGGGCEGF5>>E8FFGDGGGGGGECFF?FGGGGGGE5CCCG8EEGGFG8CEFGGGFG?FFD*81CGGG56CC<CCGGGFFD?>F4<CD*:CECEDE><FFG7)9*9B@D=@F7A:D9BFFE:4=?:
@M03506:14:000000000-AKVR1:1:1101:12428:3265 1:N:0:42
CGAACTCCTACGGGAGGCAGCAGTCGAGAGGCTTTGGCAATGGGGGAAACCCTGACCAAGCGACGCCGCGTGGAGGATGAAGGCCTCTGGGTTGTAAACTCCTTTTGTCGGGGAAGAAATGCGATCAGGTGAACAATCTGGTCGTTTGACGGTACCCGGCGAATAAGCTCCGGCTAACTCCGTGCCAGCAGCCGCGGTAACACGGGGGGAGCAAGCGTTGTTCGGAATCACTGGGCGTAAAGGGCGTGTAGGCGGATAGGCAAGTGGAATGTGAAATCCCTCGGCTCACCCGAGGACCTGC
+
CCCCCGGGGCGGGGGGGGGGGGGGGGGGGGDGGGGGGGFFGGGGGGGGGGGGGGGGGGGCGGGGGGGGGGGGGCFGGGGGGGGGGGGGGGGGGGGGGGGGGGGGGGGGGGGGGGGGGGGGGGGGGGGFGGGGGGGFGGGGGGGGGGGEFGGGGGGFGGGGGDGGGGGFFGGGGGEGGGGGGGGGGGGGGGGGGGGGGGGGGGGCDGGGE58CCFGGGGGGGFFGGEEGFCFEGFGGDEDEFFGEEGGGCF?C*CEDGFFD69*:FCF6CG6@F*::FFC*6>BEEF<?9FF65).7>FFF)
@M03506:14:000000000-AKVR1:1:1101:14573:3272 1:N:0:42
CGAACTCCTACGGGAGGCAGCAGTGGGGAATATTGGACAATGGGCGCAAGCCTGATCCAGCCATGCCGCGTGGGTGAAGAAGGCCCTAGGGTTGTAAACCCCTTTCAGCGGGGAAGATAATGACGGTACCCGCAGAAGAAGCCCCGGCTAACTCCGTGCCAGCAGCCGCGGTAATACGGAGGGGGCTAGCGTTGTTCGGAATTACTGGGCGTAAAGCGCGCGTAGGCGGACCTGCAAGTCGGGGGTGAAAGCCCGAGGCTCAACCTCGGAACTGCCTTCGATACTGCGGGTCTCGAGTCCG
+
CCCCCGGGGGFGGGGGGGGGGGGGGGGGGGGGGGGGGGGGGGGGGGGGGGGGGGGGGGGGGGGGGGGGGGGGGGGGGGGGGGGGGGGGGGGFGGGGGGGGGGGGGGGGGGGGGGGGGGGGGGGGGGGGGGGGGGGGGFGFGGFGGGGGGDGGGCFGGGGGGGGGGGGGGGG:FGGGFGGGGGGGGGGGGGGGECCCFGGEGGGGGFFCGGGGG5FED8EGGGGGGG9EGGGGGGGG9EGGCEGGGGEC@7CFD/:7CDGFGFGGEGGGGDEFC=CC==FGCF5*+*059C@;5*69@FFFB
@M03506:14:000000000-AKVR1:1:1101:8052:3280 1:N:0:42
CGAACTCCTCCGGGAGGCAGCAGTGGGGAATATTGGACAATGGGCGCAAGCCTGATCCAGCAATGCCGCGTGAGTGATGAAGGCCTTAGGGTTGTAAAGCTCTTTTACCCGGGAAGATAATGACTGTACCGGGAGAATAAGCCCCGGCTAACTCCGTGCCAGCAGCCGCGGTAATACGGAGGGGGCTAGCGTTGTTCGGAATCACTGGGCGTAAAGGGCGTGTAGGCGGTCATGTAAGTGGAATGTGAAATCCCTCGGCTTACCCGAGGACCTGCATCCCAAACTGCATGACTTGAGTACG
+
CCCCCGGGG9FEGGGGEFGE;FGF@GGGGGFGGGGGGGGGGDFGGGGGGGGGGDFF@EFGFFGGCFGEGGFGGGGGGGGGGFFFF8EGGGGFGGGGGGGGFEGFGGGGABFEGGGGGCGGAGGGFFGGGFGGGGGGGGGGGGAEFFEEDEFFCGCEGG7FDGDGGGEE:FEFFF,@FFGFGGGGGG*:FDEC*=CFGEGDECGFGGGGGG888CFGGGCEGGG>FGF8C::>+<CC<?0AFEC:CC?FFF?9*<6<C@35=6*A+9*):5=)5956:*949<4:?@CFFF42/=746@F*8
@M03506:14:000000000-AKVR1:1:1101:22732:3285 1:N:0:42
CGAACTCCTACGGGAGGCAGCAGTCGGGAATTTTGGGCAATGGGCGAAGGCCTGACCCAGCAACGCCGCGTGAAGGATGAAATCCCTCGGGATGTAAACCTCGCAAGAATGGGAAGAATTAGTAGGGGTCAATACCCCCTATGATGACGGTACCATTTGTAAGCTCCGGCTAACTCCGTGCCAGCAGCCGCGGTAATACGGGGGGAGCAAGCGTTGTTCGGATTTACTGGGCGTAAAGGGCGCGTAGGCGGTCAGCACAAGTCAGTTGTGAAATCTCCGGGCTTAACTCGGAAAGGTCAAC
+
CCCCCGGGGGGGGGGGGGGGGGGGGGGGGGGGGGGGGGGGGGGGGGGGGGGGGGGGGGGGGGGGGGGGGGGGGGGGGGGGGGGGGGGGGGGGGGGGGGGGGGGGGGGGGGGGGGGGGGGGGGGGGGGGGGGGGGGGGGGGGGGGGEFGGGGGGGGGGGGGGGGGGGGGGGGGGGGCFFGGCFFGGGGG@FEGGEGDGFCCGGGGGGGGGGGGG58ECGGGGGGGGGDFFGGGGGGGCFFGGEEECEEGGG=E3CGG?@FFF+C?CG7CADFFGGGG*9CD5BE*A@GFFD:(73>F6=:69
@M03506:14:000000000-AKVR1:1:1101:14330:3288 1:N:0:42
CGAACTCCTACGGGAGGCAGCAGTGGGGAATATTGCACAATGGGCGCATGCCTGATGCAGCGACGCCGCGTGAGGGATGACGGCCTTCGGGTTGTAAACCTCTTTCAGTATCGACGAAGCGCAAGTGACGGTAGGTACAGAAGAAGCACCGGCCAACTACGTGCCAGCAGCCGCGGTAATACGTAGGGTGCGAGCGTTGTCCGGAATTACTGGGCGTAAAGAGCTCGTAGGTGGTTTGTCGAGTTGTTCGTGAAAACTCACAGCTCAACTGTGGGCGTGCGGGCGATATGGGCATACTGGG
+
CCCCCFGGGGGGGGGGGGGGGGGGGGGGGGGGGGGGGGGGGGGGGGGGGGGGGGGGGGGGGGGGGGGGGGGGGDGGGGGGGCFEGGGFGGGGGGGGGGFFGGGGGGGGFGGGDGGGD7>FGGGGGGGGGGGGGGGGFFGGGFF<FEGGGFG>FDEEGGGGGGFGGGGGGGFGEGGG@CCEGGFFE7:E@EGGGEEEGEGGGFGGCE5<C9<FF8*::EEGC<8EF?C=5;CCGF/;6CF9:*:CEFGGFEE5>CF:*)7:7+:/?CFCC*+9><G*))1*C3755>))4:?B4)./118?4
@M03506:14:000000000-AKVR1:1:1101:11959:3288 1:N:0:42
CGAACTCCTACGGGAGGCAGCAGTAAGGAATCTTCCACAATGGACGAAAGTCTGATGGAGCAACACCGCGTGCAGGATGACGGCCTTCGGGTTGTAAACTGCTTTTATATGGGAAGATTATGACGGTACCATATGAATAAGGACCGGCTAACTACGTGCCAGCAGCCGCGGTAATACGTAGGGTCCAAGCGTTATCCGGAATCACTGGGCGTAAAGCGTGCGTAGGTGGCGTGTTAAGTGTGATGTTAAATCGTGTGGCTCAACCATATCGATGTGTCGCATACTGGCATGCTAGAGGGAA
+
CCCCCGGGGCGGGGGGGGGGGGGGGGGGGGGGGGFGGGGGGGGGGGGGGGGGGGGGGGGGGGGGGGGGGGGGGGGGGGGGGGGGGGGGGGGGGGGGGGGGGGGGGGGGGGGGGGGGGGGGGGGGGGGGGGGGGGGGGGFGGGGGGDGGGGGGGGGGGGFGGGGGGGGGGGGFGGGGGGFGGGGGGGGGGGGGGGGGGGGGGGGGFDCFGFGGGDFGGGGGGGG>EGFGGGGGGGGGGGGGGGGFGGGGGGGG3:CDC@GGGGCF=C?FGGEFGGFDFFGFD>:EC4C47FFDF=F4?:@@4
@M03506:14:000000000-AKVR1:1:1101:11462:3297 1:N:0:42
CGAACTCCTACGGGAGGCAGCAGTGGGGAATCTTGCGCAATGGGCGAAAGCCTGACGCAGCAACGCCGCGTGCGGGATGAAGGCCCTCGGGTTGTAAACCGCTTTCAGCAGGAACGAAAATGACGGTACCTGCAGAAGAAGGTCCGGCCAACTACGTGCCAGCAGCCGCGGTAACGCGTAGGGACCAAGCGTTGTCCGGATTTATTGGGCGTAAAGCGCTCGTAGGCGGTTCGGTAAGTCGGGTGTGAAACCCCTGGGCTCAACCCGGGGACGCCACCCGATACTGCTGTGACTCGAGTTC
+
CCCCCGGGGGGGGGGGGGGGGGGGGGGGGGGGGGGGGGGGGGGGGGGGGGGGGGGGGGGGGGGGGGGGGGGGGGGGGGGGGGGGGGGGGGGGGGGGGGGGGGGGGGGGGGGGGGGGGGGGGGGGGGGGGGGGGGGGGGGGGGGGGGGGGGGGGGGGGGGGGGGGGGGGGGGGGGGGGGGGGGGGGGGGGGGGGDGGGGGEG>?FGGGGGGGGGGGGFGDCGG*CFGFGG8EGEGGGG?F77EGGGGDGFCCEGGGGGFGFCCCGGCGGGGEFDDDDDFDDGBEGGFGFF*7<F=FF4BFF4
@M03506:14:000000000-AKVR1:1:1101:11394:3378 1:N:0:42
CGAACTCCTACGGGAGGCAGCAGTGGGGAATTGTTCGCAATGGGCGCAAGCCTGACGACGCAACGCCGCGTGGAGGATGAAGACCTTCGGGTCGTAAACTCCTTTCGATCGAGACGAATGGTCTCTGGGTGAACAATCCGGAGAAGTGACGGTACCGAGAGAAGAAGCCCCGGCTAACTCCGTGCCAGCAGCCGCGGTAATACGGGGGGGGCAAGCGTTGTTCGGAATTACTGGGCGTAAAGGGCTCGTAGGCGGCCAACTAAGTCAGACGTGAAATCCCTCAGCCTAACCGGGGAACTGC
+
CCCCCGGGGFGGGGGGGGGGGGGGGGGGGGGGGGGGGGGGGGGGGGGGGGGGGGGGGGGGGGGGGGGGGGGGGGGGGGGGGGGGGGGGGGGGGGGGGGGGGGGGGGGGGGGGGGGGGGGGGGGGGGGGGGGGGGGGGGGGGGGGGGGGGGGGGGGGGGGGGGGGGGCGGGGGGGGEGGGGFEGGGGGGGGGGGGGGGGGGGGEGGGGGGGGGGFGCEEEE8@CGGGG8CFFGGGGCC8>GFFGEDCFG=:*:=EE7:39<?A<<<CC::CG)>CC9CFGG6>F?+)0/4C56B>E>>>4?6
@M03506:14:000000000-AKVR1:1:1101:16524:3390 1:N:0:42
CGAACTCCTACGGGAGGCAGCAGTGGGGAATCTTGCGCAAGGGGCGAAAGCCTGACGCAGCGACGCCGCGTGTGGGAGGAAGCTCTTCGGGGTGTAAACCCCTGTTGCCCGGGACGAACTTCTTCCTTTGGGAAGATTGACGGTACCGGGTGAGGAAGCACCGGCTAACTCTGTGCCAGCAGCCGCGGTAATACAGAGGGTGCGAGCGTTGTCCGGAATCACTGGGCGTAAAGGGCGCGTAGGTGGCGCAACAAGTCAGTGGCGAAAGCTCGACGCTCAACGTCGAGTCGGCCACTGAGAC
+
CCCCCGGGGGGGGGGGGGGGGGGGGGGGGGGGGGGGGGGGGGGGGGGGGGGGGGGGGGGGGGGGGGGGGGGGGGGGGGGGGGGGGGGGGGGGGGGGGGGGGGGGFCFFGGGGGGGGGGGGGGGGGGGGGGGGFGGCGGGGGGGGGGGGGGGGDGGGGGGGFGGGGG7CFGGGGGGGGGFGGGGGG>EGGGGGGFGGCGGGGGGGGGGGGGGGEGE5*/@??FFFGGGGCE=@FFGDE8C8EEGFFFGGDGCEF5ECFBGGGG3:5>*9?:6)9CD:C>D67<FFE:D??GE>8;:6F1)*9
@M03506:14:000000000-AKVR1:1:1101:12559:3399 1:N:0:42
CGAACTCCTACGGGAGGCAGCAGTGGGGAATTTTGCGCAATGGGCTAACGCCTGACGCAGCAACGCCGCGTGGAGGATGAAGGTCTTTGGATTGTAAACTCCTGTCAGCAGGGAAGAAGCAAATCGGCCTAACACGCCGGTGAGTTGATTGTACCTGCAGAGGAAGCCCCGGCTAACTCTGTGCCAGCAGCCGCGGTAATACAGAGGGGGCAAGCGTTATTCGGAATTATTGGGCGTAAAGGGCGCGTAGGCGGCTTGGTAAGTGGATGGTGAAATCCCTCGGCTTAACCGAGGAACTGCC
+
CCCCCGGGGGGGGDGGGGGGGGGGGGGGDGGGGGGGEGGGGGGGF<@F@@FGGGGGGGGGGGGFGGGGGGCGD,CFGFGGGGG4FGG9FG8FGGGGGGF,AFF<FE<?EFFGGGGGGGGA=EFCEE@7FGGGDEFC@F:@3++>3EFGA<FFGGGGDCGGGC@EGFG:FFGGGGDGGGF,=FFGGGGGGGGGGCGGGCEGDG+2FFGG@EEEGGGGGG5*<EFG8A:EG7EGGGFGGGGGG+A5CEG<EG5?<G*9=5C*99C79697+9A=767:D?9*08<EFFGFAG3(0>BF4)090
@M03506:14:000000000-AKVR1:1:1101:21861:3435 1:N:0:42
CGAACTCCTACGGGAGGCAGCAGTAAGGAATATTGGTCAATGGGCGCAAGCCTGAACCAGCCATGCCGCGTGCAGGATGACGGTCCTATGGATTGTAAACTGCTTTTGTACAGGAAGAAACAGTTCTACGTGTAGAACCTTGACGGTACTGTAAGAATAAGGATCGGCTAACTCCGTGCCAGCAGCCGCGGTAATACGGAGGATCCAAGCGTTATCCGGAATCATTGGGTTTAAAGGGTCCGTAGGCGGTTTTGTAAGTCAGTGGTGAAAGCCCATCGCCTAACGGTGGAACGGCCATTGA
+
CCCCCGGGG-EFGGGGGGGGGGGGGGGGFGGFGGGGGGGGGGGGGGGGGGGGGGGGGGGGGGGGGGGGGGGGGGGGGGGGGGGGGFGGGGGGGGGGGGGGGGGGGGGGGGGGGGFGGGGGGGGGGFFGGGGFGFGFGGGGGGGGGGGGGFGGGGGGFDGGGGGCGGGGFGGGGGGGGGEFGGGGGGCEGGGCGGFFFGGGGG7>FFCGGGGGGGCGGE58EDGFGFGGG>=C++3>FEFGF=77CEFGG*7/97777=FF7<C?FCF7?FGFF57**./**.0**./709F07B:>)<=?*
@M03506:14:000000000-AKVR1:1:1101:21494:3464 1:N:0:42
CGAACTCCTACGGGAGGCAGCAGTGGGGAATTGTTCGCAATGGGCGCAAGCCTGACGACGCAACGCCGCGTGGAGGATGAAGACCTTCGGGTCGTAAACTCCTTTCGATCGGGACGAATGGCCCTTGGGTTAACAGCCGAGGGGTATGACGGTACCGAGAGAAGAAGCCCCGGCTAACTCCGTGCCAGCAGCCGAGGTAATACGGGGGGGGCAAGCGTGGTTCGGAATTACTGGGCGTAAAGGGCTCGTAGGTGGCCAACTAAGTCAGACGGGAAAATCCCTGGCTTAACCGGGGAAATGC
+
CCCCCGFGF9FEFGGGDEEGGGGFFGGGGGGGGGGGGGGGGGGGFGEGGGGGGGGGGGGGGGGGDGEEGGGGGDFFGFGGGGGFFGGGGGGGGDGGGGF<FGGGGA:FDGCGGGGGGGCDGGG7FFFG7>FFGF,<FF<FGGG7F:FCCBEGGGCFFGG7FFGDGGCF::FGDCCGGGG,?<EG8*+<8@:FFE*228CCGFCFEGGGGGCCE5:/CE*/*:CCEG*CF?F7+<8CG:/*>C?:**298:*:?6F*;)7CF?7CF:CCC6*))*):**00*)0>=)17::B()55.5)*1*
@M03506:14:000000000-AKVR1:1:1101:21242:3494 1:N:0:42
CGAACTCCTACGGGAGGCAGCAGTCGAGAATTTTTCTCAATGGGGGAAACCCTGAAGGAGCGACGCCGCGTGGAGGATGAAGGCTTTCGGGTTGTAAACTCCTGTCATTTGGGAACAAGTTGCGAGTATTAACCGTGCTCGTATTGATAGTACCAGAAGAGGAAGAGACGGCTAACTCTGTGCCAGCAGCCGCGGTAATACAGAGGTCTCAAGCGTTGTTCGGATTCATTGGGCGTAAAGGGTGTGTAGGTGGCGCCGTAAGTCGGGTGTGAAATTTCGGAGCTTAACTCCGAAACTGCAT
+
CCCCCGGGGGGGGGGGGGGGGGGGGGGGGGGGGGGGFGGGGGGGGGGGGGGGGGGGGGGFFGGGGGGGGGFGGGGGGGGGGGGGGGGGGGGGGGGGGFGGGGGGGGGGGGGGGGGGGGGFGGGGGGGFGGGGGFGGGGGGGGGGGGGGGGGGGFGGFFGGGGGGGGGGGDEGGGGGGGGGGGGGGGGFGGGGCFGGGGGGGGE9CFEFGEFFGFE;C=8@<EGEE*2+<CG?EC8/*:CGFG7CCEG7+<?CGFC*?5)/*::?CDE*/1/0*:CC*9FD55>CEB78<D@:7)7./9471
@M03506:14:000000000-AKVR1:1:1101:19949:3500 1:N:0:42
CGAGCTCCTACGGGAGGCAGCAGTGGGGAATCTTGCGCAATGGCCGCAAGGCTGACGCAGCGACGCCGCGTGTGGGATGACGGCCTTCGGGTTGTAAACCACTGTCGGGAGGAACGAATACACGCTTCGTGCGTGGGTGACGGTACCTCCAAAGGAAGCACCGGCTAACTCCGTGCCAGCAGCCGCGGTAATACGGAGGGTGCGAGCGGTGTCCGGAATCACTGGGCGTAAAGGGCGCGTAGGTGGCCCGTTAAGTGGCTGGTGAAATCCCGGGGCTCAACTCCGGGGCTGCCGGTCAGAC
+
CCCCCGGGGGGGGGGGGGGGGGGGGGGGGGGGGGGGGGCGGGGGGGGGGGGGGGGGGGGGGGGGGGGGGGCFGGGGGGGGGGGGGGGGGGGGGGGGGGGGGGGFGGGGGGGGGGGGGGGGGGFGGGGGGGGGGGGGGGEGGGGGGDGGGGGGGGGCFCFGGFGGGGGFGGGGGGGGGGGGGGGFGGGG8EGGGGFGGGGGCCEEGEGG*AEGGGGG>*:<7C9:8;CEC>8CFGGGE=DE=EGGGG=48C7CCA<CFFGGGGGG7*2:?2<55CD2)866>FF?7:DF>37?7)..<)560
@M03506:14:000000000-AKVR1:1:1101:24630:3520 1:N:0:42
CGAACTCCTACGGGAGGCAGCAGTGGGGAATCTTGCGCAATGGCCGCAAGGCTGACGTAGCGACGCCGCGTGTGGGATGACGGCCTTCGGGTTGTAAACTACTGTCGGGAGGAACGAATACACGCTTCGTGCGTGGGTGACGGTACCTCCAAAGGAAGCACCGGCTAACTCCGTGCCAGCAGCCGCGGTAATACGGAGGGTGCGAGCGTTGTCCGGACTCACTGGGCGTAAAGGGCGCGTAGGTGGCCCGTTAAGTGGCTGGTGAAATCCCGGGGCTCAACTCCGGTGCTGCCCGTCAGAG
+
6ACBCFGGGGGGGCGCCGGGGFGGGGGGDFFGGDGGGGGCFGGGGGGGGGGGGGGF@,DFGGGGGFGGGGGEGGGG<FGGGGEGGGG?FGGFGGGGGGG,CFGFFGGGGGGG>FDF>@GCDFGGG7CCEFFGG8*@CC7FFFCFGD9CCFFDGGG@CCCFGGCCFFF7:CFFEFEEDCCGGGCFC7EC1/;:<?CEEGGGCGGE*:8C/;?ECCEGG*:*0AFFEFGC:CGF+:8E**)*1:7?CFCDCC*:75E:F6<CC=>?+9:C:*0.7))*1.0*50*0/81>(273))0))0)9*
@M03506:14:000000000-AKVR1:1:1101:14433:3520 1:N:0:42
CGAACTCCTACGGGAGGCAGCAGTGGGGAATCTTGGACAATGGGCGCAAGCCTGATCCAGCCATGCCGCGTGAGTGAAGAAGGCCTTAGGGTTGTAAAGCTCTTTTGCCAGGGACGATAATGACAGTACCGGGAGAATAAGCCCCGGCTAACTCCGTGCCAGCAGCCGCGGTAATACGGAGGGGGCTAGCGTTGTTCGGAATTACTGGGCGTAAAGCGCGCGTAGGCGGCTTTGTAAGTTAGAGGTGAAAGCCCGGAGCCCAACTCCGGAACTGCCTTTAAGACTGCATCGCTAGAACGTC
+
CCCCCGFGGFGGGGGGGGGGGGGFGGGGGGGGGGGGGGFGGGFGGGGGGGGGGGGGGGGGGGGGGGGGDGGGGGGGGGGGGGGGGGGGGGGFGGGGGGGGGGGGGGFGGGGGGFGGGGGGGGGGGGGGDGGGGDGGFGGGGGFGGFCGGGGGFFGGGGDGGGGGGGGGEGEGCGGGGGGGGGGGGGDGGGE:CFEGCEGCEGGFGGGGGGGGGGCGGD=CCEGGGGGGGGGG6AE99CCGFGGGGGGGGGGF5EEC?<3*2:5=CFGGGC*07CCCFFCF*=9AC@G66CE?F>7?=?5).
@M03506:14:000000000-AKVR1:1:1101:14860:3524 1:N:0:42
CGAACTCCTACGGGAGGCAGCAGTGGGGAATTGTTCGCAATGGGCGAAAGCCTGACGACGCAACGCCGCGTGGAGGATGAAGATCTTCGGGTCGTAAACTCCTTTCGATCGGGACGAATGGCCGGTGGACGAACACTCCATCGGAATGACGGTACCGAGGGAAGAAGCCCCGGCTAACTCCGTGCCAGCAGCCGCGGTAATACGGGGGGGGCAAGCGTTGTTCGGAATTACTGGGCGTAAAGGGCGCGTAGGCGGCCCTCTAAGTCGGACGGGAAATCCCCCGGCTTAACCGGGGAACGGG
+
CCCCCGGGGGGGGGGGGGFGGGGFGGGGGGGGFGGGGGGGGFFGGGGGG7FGGGGGGGGEGGGGGGGDEG@FE?FGGGGFGCGGGGCGGDGGGGGGGGGGFGFGGGGGGGGGGGGGG:FDFFGGEFFGGGGGGGGGEGGGGGGGGEGGGGGGGGEGGGGGGGGGGG?FGDGGGGGGCGGGFGCFGGFGGGGGGEGGDEEDGGGGGGGGGGEG5;88EE5CEFFGGGEC89?@CFGCC8);CFGCCECG85CEG=C38<*9*A*3C*/11):)71):C6F7*)0:*)994:?BFD:5)0)7)
@M03506:14:000000000-AKVR1:1:1101:20860:3525 1:N:0:42
CGAACTCCTACGGGAGGCAGCAGTGGGGAATTGTTCGCAATGGGCGCAAGCCTGACGACGCAACGCCGCGTGGAGGATGAAGACCTTCGGGTCGTAAACTCCTTTCGATCGAGACGAACGGCTTCCGGGTGAACAATTCGGAAGAGTGACGGTACCGAGAGAATAAGCTCCGGCTAACTCCGTGCCAGCAGACGCGGGTATACGGGGGGGGAAAGCGTTGTTCGGAATTAATGGGCGTAAAGGGCTCGCAGGCGGCTAACTAAGGCAAACGTGAAATACCTTGGCTTAAACTGGAAACTCG
+
CCCCCG9F@<CFGGECFCF@;FGEFFGGGGGGGGGGECFGCFGGG@7@@FFGGGFGGGGC@CBFCF7F77>CCCFEFF<FFFD=F5<,+B:FEG+BFFCCGAGCBAFGGGB:FC7CCCEEC++@<>C7@FD@DCG,E,@C8C**>:FF9,*>F74<=:7C@*<,,,,,7,?<F*<*<CCCA*4<**,5C+4+0222C*/:+0025*88851*21/;CE8*;*+:8;?8C+++<32*::5EFCF512*/*/:*5*/)*)00+0*+****:5C>C*1+:*****9++)1<)2*68:))/)**)
@M03506:14:000000000-AKVR1:1:1101:6517:3526 1:N:0:42
CGAACTCCTCCGGGAGGCAGCAGTAAGGAATATTGGTCAATGGACGCAAGTCTGAACCAGCCATGCCGCGTGGAGGATGAAGGCCCTCTGGGTTGTAAACTTCTTTTATTTGGGACGAAAAAGGATCTTTCCAGATCAACTGACGGTACCAGATGAATAAGCACCGGCTAACTCCGTGCCAGCAGCCGCGGTAATACGGAGGGTGCAAGCGTTATCCGGATTCACTGGGTTTAAAGGGTGCGTAGGTGGGTCTGTAAGTCCGTGGTGAAATCACCGAGCTTAACTTGGAAACTGCCATGGA
+
CCCCCFGGG-CFEEGGGGGECEFFGGGFGFGFCF<AG9FEF<<FFCGFGDFGGEEEFFFCFGFGGGGG@CFGGGGG7EE8DFFGGGFGFGFCF@FGGFFGGGGEFGGGGGGGGGGGDGGGGGEFGEGGEGD<EFG@GGGGGGGGGGGGCDF?FGFFFGFGGGGGGGGGGEFGGGGGGC@:FCGFFCGGG:C1<F@GGGGCCC8E<C8<CCCBEEGFGGGD8CCCGG+AFF/;8CGFF87EGGEGGE?FF=E6<FFG9=C*<:7FGFGGGFFF*09*1)157*9C+97:)7=:7B?)09?4)
@M03506:14:000000000-AKVR1:1:1101:12193:3529 1:N:0:42
CGAACTCCTACGGGAGGCAGCAGTGGGGAATCTTGCGCAATGGGCGAAAGCCTGACGCAGCGACGCCGCGTGCGGGAGGAAGGCCTTCGGGTTGTAAACCGCTTTCAGGAGGGACGAAGCCACTCGGGTTAATAGCCCAGAGGGTGACGGTACCTCCAGAAGAAGCCCCGGCTAACTACGTGCCAGCAGCCGCGGTAATACGTAGGGGGCAAGCGTTGTCCGGATTTATTGGGCGTAAAGCGCGTGTAGGTGGCCATGTAGGTACGCTGTGAAAACTTGAGGCTCAACCTCAAGCTGTCGG
+
CCCCCGGGGDGFGGGGGGGGGGGGGGGGGGGGGGGGGGGGGGFGGGGGGGGGGGFGGGGGGGGGGGGGGGGDGGGGGGGGGGGGGGGGGGGGCFGGGGGGGGGGGGGGGGGGGGGGGGGGGGGGGGGGCFCFGGGGFFGGCCFG7BCGGGGGGFGFGGGGGGGDFCFFCEGGGGGGGGGGGGGGGGGFGGGGGGGEE*CGFECFCEGGGDCEGGGGGEE9CGGGG>C+<C9<CFGGGC<FGC5:*:EFGGG65*C*3<7CCFG+<C***1+*:7::<?7**8<5697.(>F(9=9F?FF37
@M03506:14:000000000-AKVR1:1:1101:14562:3546 1:N:0:42
CGAACTCCTACGGGAGGCAGCAGTGGGGAATATTGGACAATGGGCGCAAGCCTGATCCAGCCATGCCGCGTGAGTGACGAAGGCCTTAGGGTTGTAAAGCTCTTTTGGCGGGGAAGATAATGACGGTACCCGCAGAATAAGCTCCGGCTAACTTCGTGCCAGCAGCCGCGGTAATACGAAGGGAGCTAGCGTTGTTCGGAATCACTGGGCGTAAAGCGCACGTAGGCGGATGTGTCAGTCAGGGGTGAAATCCCGGAGCCCAACTTCGGAACTGCGTTTGATACAGCACGTCTTGAGTCCG
+
CCCCCGGGGGGGGGGGGGGGGGGGGGGGGGGGGGGGGGGGGGGGGGGGGGGGGGGGGGGGGGGGGGGGGGGGCGGGGGGGGGGGGGGGGGGGGGGGGGGGGGGFGGGGGGGGGFGGGGGGGGGGGGCGGGGGGGGGGGGGGGGGGGGGGGGGGGGGGGGGGGGGGGGGGGGGGGGGGGGGGGGGGGGGGGGEGGEGCEGGGG<EFGGGGGGEGDGGGEEEDEE65CC:>8:C+<<<7C>?<FCFGGGFG9CC4<7DC>3*2A9E6C+>EGGB<CD*9>3C764+294><D04>>FFFF6@<
@M03506:14:000000000-AKVR1:1:1101:22683:3566 1:N:0:42
CGAACTCCTACGGGAGGCAGCAGTGGGGAATTTTGCGCAATGGGGGAAACCCTGACGCAGCAACGCCGCGTGGAGGATGAAGTCCCTTGGGACGTAAACTCCTTTCGACCCGGACGATAATGACGGTACGGGTGGAAGAAGCCCCGGCTAACTTCGTGCCAGCAGCCGCGGTAATACGAGGGGGGCAAGCGTTGTTCGGAATTATTGGGCGGAAAGGGCGCGTAGGCGGTGCGGTAAGTCACCTGTGAAACCTCTAGGCTTAACCTAGAGCCTGCAGGCGAAACTGCCGCGCTTGAGGTGG
+
CCCCCGGGF-@FEGGGGGGGGGGGGGGGGGGGGGGGGGGGGGGGGGGGGGGGGGGGGGGGGGGGGGGGGGGGGGGGGGGGGGGGGGGGGGGGGGGGFGGGGGGGDFGGGGGEGGGEDGGGGGGGGDGGGGGGFGGGFGGGGGCFGGGGDGGGGGGGGGGGGGGGFG:CFGGCFFDGCF<F7:5CGCECGG>E5E5EGD5*ACF0:AFEF55*?EGGGGGGGC/?EE6C5*2CCGGGDG>EGGF67<F=9<CCFGG7+1*0A6C?<D+CF=CFGFDGC4395:@G7BFF>35;3).76?0)0
@M03506:14:000000000-AKVR1:1:1101:15327:3609 1:N:0:42
CGAACTCCTACGGGAGGCAGCAGTGGGGAATTGTTCGCAATGGGCGCAAGCCTGACGACGCAACGCCGCGTGGAGGATGAAGATCTTCGGGTCGTAAACTCCTTTCGATCGGGAAGAATTCCTTCCGGGTGAACAATCCGGGAGGTTGACGGTACCGAGAGAAGAAGCCCCGGCTAACTCCGTGCCAGCAGCCGCGGTAATACGGGGGGGGCAAGCGTTGTTCGGAATTACTGGGCGTAAAGGGCTCGTAGGCGGCCAACTAAGTCAGACGTGAAATCCCTCGGCTTAACCGGGGAACTGC
+
CCCCCGGGGGGGGGGGGGGGGGGGGGGGGGGGGGGGGGGGGGGGGGGGGGGGGGGGGGGGGGGGGGGGGGGGGDGGGGGGGGGGGGGGGGGGGGGGGGGGGGGGGGGGGGGGGGGGGGGGGGGGGGGGGGGGGGGGGGFGGGGGGGGGGGGGGGGGGGGEGFGGGGGGGGGGGGGGGGFFGGGGGGGFGGGGGGGGGCGGGGGGGGGGGGGGGGGGGGGGGGGGDGEGCFGGGFGFG*>CFG?EGGGGCEGGGGGDE@FGGF7C:CCFGGGFG4CFFFFFDF>EGFC?>FB6B>B>@>FF4
@M03506:14:000000000-AKVR1:1:1101:22784:3617 1:N:0:42
CGAACTCCTACGGGAGGCAGCAGTAGGGAATTTTCCACAATGGGCGCAAGCCTGATGGAGCAACGCCGCGTGCAGGATGAAGGCCCTAGGGTCGTAAACTGCTTTTTTCTGTGACGAATAGGACGGTAGCAGATGAATAAGGATCGGCTAACTACGTGCCAGCAGCCGCGGTCTAACGTAGGATCCAACCGTTACCGGGAATTACGGGGTGTAAAGAGTTGCGTAGTTGGCAGGGTAAGTAGGTAGTGAAAGCGTCGGGCTAATCCGAATACACATTACTAAAACTGTTCAGCAATAGATG
+
CCCCCGGGGFGFGGD7FGGGGGGGGGGGGFGFGGGGGGGAFFGGGGGCBFFGGGGGFDFGGGGGGGGCGGGGGGGGGGGGGGGGFEFGGFGGFGGFC+<A<?F9E,,84?@?<5,8?+:+,,,,@73=+8,5,88D99F,B9F,,@7=+=D,3@<B<<@+,383,@,*3@FC7*,,752,<*:,?2,,,14=***7*448*<+BF7CE7*:*0<+3+23+3AC>*:/+0<<+**:*0+*0+3+2++3*<C7:7*:**07)1*2+07*//9/9>*76***0*10+<6:*)**)**.**1***
@M03506:14:000000000-AKVR1:1:1101:17768:3618 1:N:0:42
CGAACTCCTACGGGAGGCAGCAGTGAGGAATTTTCCGCAATGGGGGCAACCCTGACGGAGCGACGCCGCGTGGAGGACGAAGTCCCTCGGGATGTAAACTCCTTTTGCCCGGGAAGAACACAATGACGGTACCGGGTGAACAAGCCTCGGCTAACTACGTGCCAGCAGCCGCGGTAAGACGTAGGAGGCAAGCGTTGTTCGGAATTACTGGGCGTAAAGCGTCCGTAGGCGGGTCGGTAAGTGGATAGTTAAAACCCGGGGCTCAACCCCGAGGGTGCTATCCAGACTGCCGGTCTGGAGG
+
CCCCCGGGGGGGGGGGGGGGGGGGGGGGGGGGGGGGGGGGGGGGGGGGGGGGGGGGGGEGGGGGGGGDGGGGGGGGGGGGGGGGGGGGGGGFGGGGFGGGGGGGGGGGGGGGGGGGGGGGGGGGGFGGGGGGEFGGGGGGGGGGGGGGGDGGGFFGDGGGGGGGGGGGGGGGGGG>FGGGGFGGG9FECGGGGGDCGGGGGGGGGGGGGGGGGGGG>GGGGGGEGE>EDGGCEEEGG?C8FGGGGCFFGCFGF+<DEDGGGGC5CFGGG3>)1CGGGFF7*<:?C?FFFGF0@B>34:*.<
@M03506:14:000000000-AKVR1:1:1101:10839:3626 1:N:0:42
CGAACTCCTACGGGAGGCAGCAGTGGGGAATTTTGGACAATGGGCGAAAGCCTGATCCAGCCATGCCGCGTGAGTGAAGAAGGCCTTCGGGTTGTAAAGCTCTTTCGGCGGGGACGAAATAGCGCGGGGTAATATCCCGCGTCGATGACGGTACCCGAAGAAGAAGGACCGGCTAACTACGTGCCAGCAGCCGCGGTAATACGTAGGGTCCAAGCGTTAATCGGAATTACTGGGCGTAAAGCGTGCGTAGGCGGTTTCGCAAGTCCGATGTGAAATCCCCGGGCTTAACCTGGGAACTGCG
+
CCCCCGGGGGGGGGGGGGGGGGGGGGGGGGGGGGGGGGGGGGGGGGGGGGGGGGGGGGGGGGGGGGGGGGGG@FGGGGGGGGGGGGGGGGGGGGGGGGGGGGGGGGGGGGGGGGGGGGGGGGGGGGGGGGGGGGGGFGGGGGGGGGGCFGGGGGFFGGGGEDFGGGGGGGGGEGGGGGGGCEGGGGGGGGGGGGGGGEGG7?F<@EEEEFCEFGGGGEGGGGGG5EGGGGGGGGGGGGGGGGGEDGGGGG=GGGGD8=DDGGGCFFEC=<C=>FGGG?FGDBDD756B4>?<53>FF?46.
@M03506:14:000000000-AKVR1:1:1101:10068:3640 1:N:0:42
CGAACTCCTACGGGAGGCAGCAGTGGGGAATTGTTCGCAATGGGCGCAAGCCTGACGACGCAACGCCGCGTGGAGGATGAAGACCTTCGGGTCGTAAACTCCTTTCGATCGAGACGAATGGCCTCCGGGTGAACAGTCCGGAGGAGTGACGGTACCGAGAGAAGAAGCCCCGGCTAACTACGTGCCAGCAGCCGCGGTAATACGTAGGGGGCTAGCGTTGTCCGGATTTATTGGGCGTAAAGAGCGTGTAGGCGGCCAGGTAGGTCTGCTGTGAAAACTCGAGGCTCAACCTCGAGACGTC
+
CCCCCGGGGGGGGGGGGGGGGGGGGGGGGGGGGGGGGGGGGGFGGGGGGGGGGGGGGGGGGGGGGGGGGGGGGGGGGGGGGGGGGGGGGGGGGGGGGGGGGGGGGGGGGGGFGGGGE:FGGGGGGGGGGGGGFGGGGGGGD*>FGGGGGGGGGGGGGGGGGFGGGGFGGGGGGGGGFGGGGGGGGGGGGGGGFGGGGGGEGGGGGGGGGGGGCEGGG=EGG@FGDEC=FGC@FFGGG5<85CFFGGCGEGGFGEGDEFC503>FE:FFGGGFCC79:<FFDFBGD409<F)57>:>@BF>5
@M03506:14:000000000-AKVR1:1:1101:9929:3644 1:N:0:42
CGAACTCCTACGGGAGGCAGCAGTGGGGAATTGTTCGCAATGGGCGCAAGCCTGACGACGCAACGCCGCGTGGAGGACGAAGATCTTCGGGTCGTAAACTCCTGTCGAGTGGGAAGAACGCTTCGGGGGCGAATATCCTCCGGAATTGACGGTACCACTAAAGGAAGCCCCGGCTAACTCCGTGCCAGCAGCCGCGGTAATACGGGGGGGGCAAGCGTTGTTCGGAATTACTGGGCGTAAAGGGCTCGTAGGCGGCCAACTAAGTCGGATGTGAAATCCCCAGGCTTAACCTGAGAACTGC
+
CCCCCGGGGGGGGGGGGGGGGGGGGGGGGGGGGGGGGGGGGGGGGGGGGGGGGGGGGGGGGGGGGGGGGGGGGGGGGGGGGGGGGGGGGGGFGGGGGGGGGGGGGGGGGGGGGGGGGGGGGDGGGGGGGGGGCFFGGGGGGGGGGGGGGGGGGGGGGGF@FFGGGFGGGFGGGGGGGGGGGGGFGGGGGGGGGGGGGGGGGGGGGGGGGGGG5FGGGG5EECFGGGDFGCFGGGGGGGGGGGGGGFGGGGFEFGD52)9*2<CCFDGG**>0?CCFGFGCDFFGG>GFAGF9FFF?FFFF4
@M03506:14:000000000-AKVR1:1:1101:12758:3657 1:N:0:42
CGAACTCCTACGGGAGGCAGCAGTGGGGAATATTGCACAATGGGCGCAAGCCTGATGCAGCGACGCCGCGTGAGGGATGACGGCCTTCGGGTTGTAAACCTCTTTCACTAGGGACGAAGCGCAAGTGACGGTACCTGGAGAAGAAGCACCGGCCAACTACGTGCCAGCAGCCGCGGTAATACGTAGGGTGCGAGCGTTGTCCGGAATTACTGGGCGTAAAGAGCTCGTAGGTGGTTTGTCGCGTTGTTCGTGAAAACTCACAGCTCAACTGTGGGCGTGCGGGCGATACGGGCAGACTGGA
+
CCCCCGGGG@FGGGGGGGGGGGGGGGGGGGGGGGGGGGGGGGGGGGGGGGGGGGGGGGGGFGGGGGGGGGGGGGGGGGGGGGGGGGGGGGGGGGGGGGGGGGGGGGGGGGGGGGGGGGGGGGDCEGGGGGGGDEGGGGGGGGGFGGGGGGGGGGGGGGGGGGGGGGGGGGGGGGGGGEGGGGGAAFEGGGGGDEGGCEGGFGGGGGGGFGGGGFFEEGD@FFFF:EGECFEGGFEGGG<0:FECGG5CCGG5*AGFGFC>F?0:+9CCG>C6*95:/7/9<BFGG:D<9G:05)0)764F)
@M03506:14:000000000-AKVR1:1:1101:9158:3658 1:N:0:42
CGAACTCCTACGGGAGGCAGCAGTGGGGAATTGTTCGCAATGGGCGCAAGCCTGACGACGCAACGCCGCGTGGAGGATGAAGATCTTCGGGTTGTAAACTCCTGTCGAGCGGGACGAACACCTTCCGGTTTAATACTCCGGGAGGCTGACGGTACCGCGAGAGGAAGCCCCGGCTAACTCCGTGCCAGCAGCCGCGGTAATACGGGGGGGGCAAGCGTTGTTCGGAATTACTGGGCGTAAAGGGCTCGTAGGCGGCCAACTAAGTCGGACGTGAACTCCCTCGGCTTAACCGGGGAACGGC
+
CCCCCGGGGGGGGGGGGGGGGGGGGGGGGGGGGGGGGGGGGGGGGGGGGGGGGGGGGGGGGGGGGGGGGGGGGGGGGGGGGGGGGGGGGGGGGGGGGGGGGGGGGGGGGGGGGGGGGGGGGGGGGGGGGGGGGGGGGGGGGGGGGGGGFGGGGGGFEGGDGGGGGFGGGGGGGGGGFGGGGGGGGGGGGGGGGGGGGDGGFDGGGGGGGG5>51//;E5CE50C?E;CF9+9@C58127E*<F556:71*:**:*9*0*1*<7+02*9C)>0/*9+*19<0)75*))0):71@>BB)).))
@M03506:14:000000000-AKVR1:1:1101:16366:3677 1:N:0:42
CGAACTCCTACGGGAGGCAGCAGTTAGGAATCTTGGACAATGGGCGCAAGCCTGATCCAGCCATGCCGCGTGAGTGATGAAGGCCTTAGGGTTGTAAAGCTCTTTCAGCGGGGAAGATAATGACGGTACCCGCAGAAGAAGCCCCGGCTAACTTCGTGCCAGCAGCCGCGGTAATACGAAGGGGGCTAGCGTTGCTCGGAATCACTGGGCGTAAAGCGCACGTAGGCGGATCTTTAAGTCAGGGGTGAAATCCTGGAGCTCAACTCCAGAACTGCCTTTGATACTGGGGATCTCGAGTCCG
+
CCCCCGGGGGGGGGGGGGGGGGGGGGGGGGGGGGGGGGGGGGGGGGGGGGGGGGGGGGGGGGGGGGGGGGGGGGGGGGGGGGGGGGGGGGGGGGGGGFGGGGGGGGGGGGGGGFGGGGGGGGGGGGGGGGGGGGGGGGGGGGGGGGGGGGGFFGGGGGGGGGGGGGGGGGGGGGGGGGGGGGGGGGGFGGGGGGGGGGGGGGGGFGGGGGGGG5FGGGGGGGGGFG?:EE5EDGGGGGCFFGGGGGGDGGGGFEGGFFFGG?CFGGGGF>CFGGGGGFGFCBFE+/789C@?FFFFE?F45
@M03506:14:000000000-AKVR1:1:1101:23717:3689 1:N:0:42
CGAACTCCTACGGGAGGCAGCAGTCGGGAATTTTGGGCAATGGGCGAAAGCCTGACCCAGCAACGCCGCGTGAAGGATGAAATCCCTCGGGATGTAAACTTCGCAAGAACAGGAAGAATAAGTAGGGGACAATACCCCCTATGATGACGGTACTGTTTGTAAGCTCCGGCTAACTCCGTGCCAGCAGCCGCGGTAATACGGGGGGAGCAAGCGTTGTTCGGATTTACTGGGCGTAAAGGGCGCGTAGGCGGCCTGTGCAAGTCAGTTGTGAAATCTCCGGGCTTAACTCGGACCGGTCAAC
+
CCCCCGGGGGGGGGEGGGGGGGGGGGGG:FGGGGGGGGGGGGGGGGGGGGGGGGGGGGGGGGGGGGGGGGGGGFGGGGGGGGGGGGGGGGGGGGGGGGGGGGGGGGGGGGGGGGGGGGGGGGGGGGGGGGGGFFGGGGGGGGGGGFFGGGGGDCGFGGGGGGFFGGGDGGEGGGFGGGFGGCCGGGGGGGGGGGGGFGFGGGGGGGGGGFGGD:;EEG+?ECCEFGGGGGGGGDCE7EGEEGEEECCG9EGGGCGGGFG=C<F?C>FD+/<9:CFFC*9)75)*2**165>0).8B5)777
@M03506:14:000000000-AKVR1:1:1101:17804:3700 1:N:0:42
CGAACTCCTACGGGAGGCAGCAGTGGGGAATATTGGACAATGGGCGCAAGCCTGATCCAGCAATGCCGCGTGAGTGATGAAGGCCTTAGGGTTGTAAAGCTCTTTTACCCGGGATGATAATGACAGTACCGGGAGAATAAGCCCCGGCTAACTCCGTGCCAGCAGCCGCGGTAATACGGAGGGGGCTAGCGTTGTTCGGAATTACTGGGCGTAAAGCGCACGTAGGCGGCTTTGTATGTTAGAGGTGAAAGCCCGGGGCTCAACTCCGGAATTGCCTTTAAGAATGCATCGCTAGAAGTGG
+
CCCCCGGGGGGGGGGGGGGGGGGGGGGGGGGGGGGGGGGGGGGGGGGGGGGGGGGGGGFGGGFGGGGGGGGGGGGGGGGGGGGDCCFGGGGGGGGGGFGCEGGGGGDFGGGGGGGDGGGGGFFFGGGEEFEGGGGDFGGGGG,FGGGEFGGGGGGGFCGGGGGGGGGCGGDFGGGGGGE6FFGFDGGGGFDGGGGFGDGEEGGFGGCFC8>GEEEFGCE*:E@FG5FGCE8CGGGG+<FGGGFGGGC7CFGCGDEGGFGCFGGF7>F5CC5>9C7<D6D7C=@++*:4)?5(.)8=6*96*
@M03506:14:000000000-AKVR1:1:1101:13175:3734 1:N:0:42
CGAACTCCTACGGGAGGCAGCAGTAGGGAATCTTGCACAATGGGCGAAAGCCTGATGCAGCGACGCCGCGTGCGGGATGACGGCCCTCGGGTTGTAAACCGCTTTCAGCAGGGACGAAATTGTCGGTACCTGCAGAAGAAGCCCCGGCCAACTACGTGCCAGCAGCCGCGGTAATACGTAGGGGGCAAGCGTTGTCCGGATTTATTGGGCGTAAAGAGCTCGTAGGCGGTTCGACAAGTCGGATGTGAAATCTCCACGCTCAACGAGGAGGGGACCTTCGAAACTGTCGTGTCTTGCGTTC
+
CCCCCGGGG@CEGGGGGGGGFGGGFFGGGGGFGGGGGGGGGGGGGGGGGEGFGFFFGGEGDEGGGGG7FCFGGGGGGGGGGGGGGGGFEGGGGFGGGGGGGCGGGGFGFGGFGFECGGGGGGCFCGGGGGGGGDC;FAFGGGGGGDEGGDFGGGGCGGGGGGG?F:FEGGDCCC@CFGFF<CEBCGGGGFGGGGGGGG5CE5F?+<FGC;C5CG5E9CFG?EE;CECC5::CC58A*;:+27//7CGFCCFG7:0:;8<<7*0:=*:/29EBG))*269D3)8E9*0*->>(5**1*77))
@M03506:14:000000000-AKVR1:1:1101:14385:3745 1:N:0:42
CGAACTCCTACGGGAGGCAGCAGTAAGGAATATTGGTCAATGGACGAAAGTCTGAACCAGCCATGCCGCGTGAAGGATGAAGGCCCTCTGGGTTGTAAACTTCTTTTATCTATGAAGAAATGTCCTGTTTCTACGGGATTTGACGGTAATAGATGAATAAGCACCGGCTAACTCCGTGCCAGCAGCCGCGGTAATACGGAGGGTGCAAGCGTTATCCGGATTTACTGGGTTTAAAGGGTGCGTAGGTGGGTTGGTAAGTCAGTGGTGAAATACTTTCGCTTAACGAAGGAACTGCCATTGA
+
CCCCCGGGGGGGGGGGGGGGGGGGGGGGGGGGGGGFFGGGGGGGGGGGGGGGFGGGGGGGGGGFGGGGGGGGGGGDFGGGGGGGGGFGGGGGGGGEGGGGGGGGGGGGCFDEGGGGGGGGGGGFFFGGFGGGFGGGGGGFGGGGGGGGGGFFGGGGGFF9FGGGGGGGDGGGGGGGGGGGFGGGGGGGGGGGGGGGFDCBE58=F:8CEFG5CEFF9EGEECCB?EFFG85CF7CCFGGGGGG5EG:9EE*7>EECFFFGEGGFFCFC9:F=FF7CD55D3)*<E3*<1554:FFFFFF@*
@M03506:14:000000000-AKVR1:1:1101:21835:3753 1:N:0:42
CGAACTCCTACGGGAGGCAGCAGTGGGGAATCTTGCGCAATGGCCTAACGGCTGACGCAGCGACGCCGCGTGAGGGATGAAGCTCTTCGGAGTGTAAACCTCTGTTGCCCGGGACGAACAGCTCGTTTATACGAGCCTGACGGTACCGGGTGAGGAAGCACCGGCTAACTCCGTGCCAGCAGCCGCGGTAATACGGGGGGTGCGAGCGTTGTCCGGAATCACTGGGCGTAAAGGGCGCGTAGGTGGTCTGATAAGGGTGTGGTGAAAGTCCGGGGCTCAACCCCGGATCTGCCGTGCCGAC
+
CCCCCGGGGCGGGGGGGGGGGGGGGGGGGGGGGGGGGGGGGGGGGGGGGGGGGGGGGGGGGGGGGGGGGGEGGGGGGGGGGGGGGGGGGGGGGGGGGGGGGGGGGGGGGGGGGGGGGGGGGGGGGGGGGGGCEGGGGGGGGGGGGGGGGGGGGGGFG@CGGGGGGGGGGFGFGGGGGGGFGG7FEEEG:E>FC?EGGGGGGGGG5CEGG>*2<CCG5?C@?CCCGGCE/:CFGGGCEDG8*:A<9F*7+:2+*?EC=4CDGD0:+2+:C79>CGG:))90>FEEDF3>07=29B)8@FED3
@M03506:14:000000000-AKVR1:1:1101:16822:3766 1:N:0:42
CGAACTCCTACGGGAGGCAGCAGTGGGGAATTGTTCGCAATGGGCGCAAGCCTGACGACGCAACGCCGCGTGGAGGATGAAGACCTTCGGGTCGTAAACTCCTTTCGATCGAGACGAATGGCCTCCGGGTGAACAACCCGGAGGAATGACGGTACCGAGAGAAGAAGCCCCGGCTAACTCCGTGCCAGCAGCCGCGGTAATACGGGGGGGGCAAGCGTTGTTCGGAATTCCTGGGCGTAAAGGGCTCGTAGGCGGCGAACTAAGTCAGACGTGAAATCCCTCGGCTTAACCGGGGAACGGG
+
CCCCCGGGGGGGGGGGGGGGDGGFFGGGGGGGGGGGGGGGGGGGGGGGGGGGGGGGGGGGGGGGGGGGDGGGGEGGGGGGGGGGGGGGGGGGGGGGGGGGGGGGGGGGEFFGGCEGDGGGFGGGGGGGGGGGDGGGGGGGGGGGGGGGG:FGGGCDFGEGGFFGGGGGAFGGG>EGFGGC@CBFEGGGGGGFGGGGGGEEGGGFDEGGDE>CE8F5EG*CEFEECE5C6+2+<7C5/21;*CFCE**9*/A=CEGG*7<C5?F<9??C97E57F>FGB*27)<=5>36)C*(5).0705))
@M03506:14:000000000-AKVR1:1:1101:10073:3767 1:N:0:42
CGAACTCCTACGGGAGGCAGCAGTGGTGAATTTTGCGCAATGGGCGAAAGCCTGACGCAGCAACGCCGCGTGGAGGATGAAGGCCTTCGGGTCGTAAACTCCTGTCAGGGGGGACGAAATCCCGCAAGGGAGTGACTGTACCCCCGGAGGAAGCCACGGCTAACTCCGTGCCAGCAGCCGCGGTAATACGGAGGTGGCAAGCGTTGTTCGGAATTACTGGGCGTAAAGGGCGCGTAGGCGGCAGGGCAAGTCAGGTGTGAAAGCCCCGGGCTCAACTCGGGAACTGCATCTGAAACTGCTT
+
CCCCCGGGGGGGGGGGGGGGGGFGGGGDFGGFFGGGEFGDGGGGGGGGGGGGGGGGGGEEEFGGGGGGGGGGGEGGGGGGGGGGGGGGGGGGGGGGGGGGGGGGGGGGGGGGGGGGGCFGGGGGGGGGGGGDGGGGGGGGGEFFGGG5EGGGGGGGGGGGGGGGFGGGC>EFGFFGEFGGGGGG5ECFGGG?>EECGG><EGGGGGGCECECEGGGFFCGFGEED8@CG5CGGEEEGGGGGGGGGCDFF=FGGDCCF6979EF6=FEGGGD)576AF49DD@@FGFF*.?89=6BB**99/
@M03506:14:000000000-AKVR1:1:1101:17027:3788 1:N:0:42
CGAACTCCTACGGGAGGCAGCAGTGGGGAATATTGGACAATGGGCGCAAGCCTGATCCAGCCATGCCGCGTGAGTGATGAAGGCCCTAGGGTTGTAAAGCTCTTTTGTGCGGGAAGATAATGACGGTACCGCAAGAATAAGCCCCGGCTAACTTCGTGCCAGCAGCCGCGGTAATACGAAGGGGGCTAGCGTTGCTCGGAATCACTGGGCGTAAAGGGTGCGTAGGCGGGTCTTTAAGTCAGGGGTGAAATCCTGGAGCTCAACTCCAGAACTGCCTTTGATACTGAAGATCTTGAGTTCG
+
CCCCCGGGGGGGGGGGGGGGGGGGGGGGGGGGGGGGGGGGGGGGGGGGGGGGGGGGGGGGGGGGGGGGGGGGGGGGGGGGGGGGGGGGGGGGGGGGGGGGGGGGGGGGGGGGGGGGGGGGGGGGGGGGGGGGGGGGGGGGGGGGGGGGGGGGGGGGGGGGGGGGGGGGGGGCFEFGFGFGGDGGGGGGGGGGGDDGGGGGGGGGGGGGFGGGEEGFGGG8EGEGGGDEEGCGCFGGGGGG7CGGG5EFFFCFGGFGGFGGGGFGCC677:?F>4>:D=FGGFFFGFGFFF*9FFF=FBFFF
@M03506:14:000000000-AKVR1:1:1101:13396:3807 1:N:0:42
CGAACTCCTACGGGAGGCAGCAGTGGGGAATCTTGCACAATGGGCGAAAGCCTGATGCAGCGACGCCGCGTGGGGGATGAAGCATTTCGGTGTGTAAACCCCTTTCGATCCGGACGAAACCCCGCAAGGGATTGACGGTACGGATATAAGAAGCCCCGGCTAACTACGTGCCAGCAGCCGCGGTAAGACGTAGGGGGCCAGCGTTGTTCGGAATTACTGGGTGTAGAGGGTTCGTAGGCGGTGCGGCAAGTTGGGAGTGAAATCTCTGGGCTTAACCCAGAGGCTGCTTCCAAAACTGCTG
+
CCCCCGGGGEGGGGGGGGGGGGGGGGGGGGGGGGGGGGGGGGGGGGGGGGGGGGGGGGGGGGGGGGGGGGGGGGGGGGGGGGGGGGGGGGGGGGGGGGGGGGGGGGGGGGGGGGGGGGGGGGGGGGGGGGGGGGGGGGGGGGGGDGGGGGGGGGGGGGGGGGGGGGGGGGGGGGGGGGGGGGGGGGGGGGGGGGGGGGGGGGGGGGGCGGGGDGGGGGGGG8AEGGGGGGCFFGEGGGGGGEDGGDGDCGGFFGG<C>FCC?GGGGGGGGG:GG=FF@GGGFFG=>DFA>F<@FF>?6?F4
@M03506:14:000000000-AKVR1:1:1101:6652:3815 1:N:0:42
CGAACTCCTCCGGGAGGCAGCAGTCGAGAATTTTTGACAATGGGGGAAACCCTGATCGAGCGACGCCGCGTGGAGGATGAAGGTCTTCGGATTGTAAACTCCTGTCATTGGGGAACAAGGTGCATACGTTAACTGCGTGTGTATTGATAGTACCCGAAGAGGAAGAGACGGCTAACTCTGTGCCAGCAGCCGCGGTAATACAGAGGTCTCAAGCGTTGTGCGGATTCATTGGGCGGAAAGGGTGTGTAGGCGGCGCGGTAAGTCGGGTGTGAAATCTCGGAGCTGAACGCAGAAACTGCAG
+
CCCCCGGGG-CFGGGGGGGGGGGFC@CCGFGGGGGGGGFFFGGGGCEGGGGGGGGAFGG7FGGGGGDGGG=FGGGGGEGGGGFGGFFFGG7FCFEGGGGGAFGCDFGG,FD?FGGGGGGG<FCDEGGGGGGDFEE?FFGEGFGFD=9=FFGFG>ACCEFEEGECB<:5FFF7FBC,F>@FFF9CGGGGFC:1<:C:*8CFCE?;CEB+2<CEFF8BBEE*C5?:/*3<@+302*/*/87E*5:=*/*:@?GC7:EDGB9C=90<:DG*:<C4**:F:*9FDD7*01>6(9)4))).*9?40
@M03506:14:000000000-AKVR1:1:1101:16852:3836 1:N:0:42
CGAACTCCTACGGGAGGCAGCAGTCGGGAATTTTGGGCAATGGGCGAAAGCCTGACCCAGCAACGCCGCGTGAAGGATGAAATCCCTCGGGATGTAAACTTCGCAAGAACAGGAAGAATAAGTAGGGGACAATACCCCCTATGATGACGGTACTGTTTGTAAGCTCCGGCTAACTCCGTGCCAGCAGCCGCGGTAATACGGGGGGAGCAAGCGTTGTTCGGATTTATTGGGCGTAAAGAGCTCGTAGGCGGTTCAGTAAGTCGGGTGTGAAAACTTTGGGCTTAACCCAAAGCGTGCATCC
+
CCCCCGGGGGGGGGGGGGGGGGGGGGGGGGGGGGGGGGGGGGGGGGGGGGGGGGGGGGGGGGGGGGGGGGGGGGGGGGGGGGGGGGGGGGGGGGGGGGGGGGGGGGGGGGGGGFGGGGGGGGGGGGGGGGGCFFGGFGGGGGGGGGFDGGGGDFFCFEGGGGGGCFGGGGGGGGGGGDCFGGGGGGGGFGGGGGGEGGGGE8CEGGGGGGG>EGCEEF9C?=8CFCCFCGG5:1:?FFF8?<F>=5CDCEEGCEG7<BC7C9DEGFGGEF??FCFGGFGGC:)<C?*73DF:577@:>064
@M03506:14:000000000-AKVR1:1:1101:8905:3843 1:N:0:42
CGAACTCCTACGGGAGGCAGCAGTGGGGAATTTTGCGCAATGGGCGAAAGCCTGACGCAGCAACGCCGCGTGCGGGATGAAGGCCCTCGGGTTGTAAACCGCTTTCAGTGGGGACGAACCAAGACGGTACCCACAGAAGAAGCCCCGGCCAACTACGTGCCAGCAGCCGCGGTAACACGTAGGGGGCAAGCGTTGTCCGGATTTATTGGGCGTAAAGAGCTCGTAGGCGGTTCGATAAGTCGGGTGTGAAACCTCCAGGCTCAACCTGGAGACGCCACCCGATACTGTCGTGACTAGAGTC
+
CCCCCGGGGGFGGGGGGGGGGGGGGFFGGGGGGGFDEGGGEGGGGGGFGGGGFFGGGGEGGGFGGFGEGGGGGGGGGGGGGGGGGGGGGGGGGGGGFDEAFGGEGGGGFGGFEGGGEGGGGGGGGGGGGGGGGGGGFG8FGGFCFGGCGEGFGGGGGGCCCGGGGGGGGGGGGDGGFFE88EC?EGGGFGGGGGDGG7;EE;/:+<CF@FFECEGFCC8E+CEG85EGGGGDGGCECECEGGGGGEGGF7F?DCGGFF<C27C6CF?CC4=F599C5.57DE3:*0>@43@:FF4/)97=1
@M03506:14:000000000-AKVR1:1:1101:18985:3886 1:N:0:42
CGAACTCCTACGGGAGGCAGCAGTGGGGAATTGTTCGCAATGGGCGCAAGCCTGACGACGCAACGCCGCGTGGAGGATGAAGATTTTCGGATCGTAAACTCCTGTCGAACGGGACGAAAAGATCGCGGGTGAACAGCCCGTAATCCTGACGGTACCGTTAAAGGAAACCCCGGCTAACTCCGTGCCAGCAGCCGCGGTAATACGGGGGGGGTAAGCGTTGTTCGGAATTACTGGGCGTAAAGGGCTCGTAGGCGGCCAACTAAGTCAGACGTGAAATCCCTCAGCTTAACTGGGGAACGGG
+
CCCCCGGGGGGGGGGGGGGGGGGGGGGGGGGGGGGGGGGGGGGGGGGGGGGGGGGGGGGGGGGGGGGGGG>FFGGGGGGGGGGGGGGGGGGGGGGGGGGGGGGGGGGGGGGGGGGGGGGGGGFGGGGGGGGGGGGGGEGFCGG>FGGGGGGGGGGGGGGCFGGGGGGGGGGGDGGGGGGGGGGGGGGFGGGGGGGGG*:E?@EGGGGGGGGCE6@CE;=E**<CGCEFECCC<?FCG8<EEGGG===C*2*:FGGD:)11:69CFFCC:0*.9/>+29<<07)<69FF9765<@>)75).0
@M03506:14:000000000-AKVR1:1:1101:17300:3895 1:N:0:42
CGAACTCCTACGGGAGGCAGCAGTGGGGAATCTTGCGCAATGGGCGAAAGCCTGACGCAGCAACGCCGCGTGGGGGATGAAGGCTCTCGGGTTGTAAACCCCTTTCAGCAGGGACGAAACTGACGGTACCTGCAGAAGAAGCCCCGGCCAACTACGTGCCAGCAGCCGCGGTAACACGTAGGGGGCAAGCGTTGTCCGGATTTATTGGGCGTAAAGAGCTCGTAGGCGGTTCGATAAGTCGGGTGTGAAACCTCCAGGCTCAACCTGGAGACGCCACCCGATACTGTTGTGACTAGAGTCC
+
CCCCCGGGGGGGGGGGGGGGGGGGGGGGGGGGGGGGGGGGGGGGGGGGGGGGGGGGGGGGGGGGGGGEGGGGGGGGGGGGGGGGDGGGGGGGGGGGFGGGGGGGGGGGGGGGGGGGGGGGGGGGGGGGGGGGGGGGGGGGGFGGGGGGGGFGGGGGGGGDGGDFGGGGGGGGGGGGGGGCFGGGGGGCGCECEGGGGGGEE>9C7<FGGFDGGGGGGDCCGGC>CEEGGGG5:C9FGGGGGGDGGGGGFGGG*7CDF@GFFG=FGGFC6CGFGGD5CFDG35)/<=?=<9)56=*6=?FFF
@M03506:14:000000000-AKVR1:1:1101:6701:3904 1:N:0:42
CGAACTCCTCCGGGAGGCAGCAGTGGGGAATTGTTCGCAATGGGCGCAAGCCTGACGACGCAACGCCGCGTGGAGGATGAAGATTTTCGGATCGTAAACTCCTGTCGTATGGGACGAAAAGGTCGCGGGTTAACAACCCGTGATCCTGACGGTACCGTTAAAGGAAACCCCGGCTAACTCCGTGCCAGCAGCCGCGGTAATACGGGGGGGGTAAGCGGTGTTCGGAATTACTGGGCGTAAAGGGCTCGTAGGCGGCCAACTAGGTCAGACGTGCAATCCCTCAGCTTAAATGGGGAACTGC
+
CCCCCGGGG-FGGGECFGEGGGGGGGGEGGGGGGGGGGGGGGGGGGGGGGGGGGGFGGGGGGGFGGGEGGCFEGGGGGGGGGFGGGGGGGGGEGECGGGGGGGGGGGGCFGGGGCEEGGGDCCF@CEED*BCFFGGFEEGEGGGCF9CFGGECFEFF=<@EGGGG@:?CEGGDGGDFG,?,1;8>C9<CDFGCEGGGCE5CEFGGDGGEGGEGGFFE=GGG8EGCEGFFFE<FFFFG87*:<FD565987>EGECD=5FF*<*<2*<4?4C5>*9+C499987<0/>9)**)9)<0<::?*
@M03506:14:000000000-AKVR1:1:1101:23361:3911 1:N:0:42
CGAACTCCTACGGGAGGCAGCAGTGGGGAATTGTTCGCAATGGGCGCAAGCCTGACGACGCAACGCCGCGTGGAGGATGAAGATCTTCGGGTCGGAAACTCCTTTCGATCGGGACGAATGATCGGTGACCTAATACTTCATCGGAATGACGGTACCGAGAGAAGAAGCCCCGGCTAACTACGTGCCAGTAGCCGCGGTAATACGAAGGGTGCTAGCGTTTTCCGGGTTTATTGGGTGTAAAGTGCACGCAGTCGGCGTGGTGAGTCATCGGTGAAATCCTCTGGTGCAACCGGGGTGCGTC
+
9CCCCGDGDCFCGGGGGGGGDGDF,CE7C@FGGGGGDGFCFCFEGFE77CFGGCCEC@FEGGCFEGGFCC+>FCFGGGFGDAFGGD?AGE7==C+@7>EFGFGGG,B3?FFCEEECCF8FC,3<<F>C<,,>BFCF,<;FF=B*:*6:9D7FEGGG>>7CC*2<FB<FGBF:FGC7F7BCFG::=CFF8B72,:8C>**;<+C>8*2CC*1830<+/;**2<+CE5/;8<+<+C*17:C<0?++3++1*/:**1:)*0)/**2*27<*+61)1*0+*8*0*/)3<0092>)273).)).8)
@M03506:14:000000000-AKVR1:1:1101:8522:3920 1:N:0:42
CGAACTCTTCCGGGAGGCAGCAGTGGGGAATCTTGCACAATGGGCGAAAGCCTGATGCAGCGACGCCGCGTGCGGGAAGAAGGCCTTCGGGTTGTAAACCGCTTTCAGGAGGGACGAAGCCACTCGGGTTAATAGCCCAGAGGGTGACGGTACCTCCAGAAGAAGCCCCGGCTAACTACGTGCCAGCAGCCGCGGTAATACGTAGGGGGCAAGCGTTGTCCGGATTTATTGGGCGTAAAGAGCGTGTAGGCGGCCAAATAGGTCGGTTGTGAAAACTGGAGGCTTAACCTCCAGCCGTCGA
+
CCCCCGGGG9FEGGGGGGGGGGGGGGGGGGGGGGGGGGGGGGGGGGGGGGGGGGGGGGGGGGGGGGGGGGGGGGGGGGGGGGGGGGGGGGGGGGGGGGGGGGGGGGGGGGGGGGGGGGGGGGGGGGGGFGGGGGGGGGGGGGGGGGGGGGGGGGFGGGGGGGGGGGFGGECFDGGGGGGGFFFGGGGGGGGGGGGCEGFF?FFGGGDGGGGGGGGCEGGGGDGC5;FGC9+A=:C?EGGGCE6C/=55CGGGGGC557>:CGG:5D:7=9>4C*:EGFG7FF@G*<C*-*8856)07;5@)
@M03506:14:000000000-AKVR1:1:1101:24399:3929 1:N:0:42
CGAACTCCTACGGGAGGCAGCAGTGGGGAATATTGCGCAATGGGCGAAAGCTTGACGCAGCAACGCCGCGTGAGTGATGAATGCCTTCGGGTCGTAAAGCTCTGTCGGGAGGAACGAATGCTCCTGAGGTTAACAGCCTCGGGAGGTGATGGTACCTTCAAAGGAAGCACCGGCTAACTCTGCGCCAGCAGCCGCGGTAATACGTAGGCAGCAAGCGTTGTTCGGAATTAATGGGCGGAAAGAGTGTGTAGGCTGTGGTATAAGTTTGTCTCGAAATGTCTCGGCTTAACGTGAGGGGTGG
+
ACCCCGGGGFGEGGGGGGEEGFGGGGGGGGGGGGGGGGGCGGGGGFEG:CFGGGGGGGGGDEEGGDDGGG:FGEFGFGCEF<<AFC9<B?FGEGGGFGGGGGFFF986FFE@7FG@7F=F9<?3,BC8DDFCDFAC,=FF77+>:CGGA,3DF,3FD@7F;;;,<>7,,,@C*FF7F,C<F9@@F*1B>BCEGC*=C**1299E69@5C:E5EFC*8C8:*/9A8/;5<<+2++0;**)*150=<:EC*:+276EC?)9>F?:0<*:CG7+129D***20*//*:F7<4*.,))0)057>)
@M03506:14:000000000-AKVR1:1:1101:5660:3932 1:N:0:42
CGAACTCCTACGGGAGGCAGCAGTGAGGAATTTTGCGCAATGGGCGAAAGCCTGACGCAGCAACGCCGCGTGGACGATGAAGGTCTTCGGATCGTAAAGTCCTGTCGAGTGGGAAGAAAAATGGGTGAGCTAATATTTCATCCATTCGACTGTACCACCAAAGGAAGCCCCGGCTAACTCCGTGCCAGCAGCCGCGGTAATACGGAGGGGGCTAGCGTTGTCCGGAATTATTGGGCGTAAAGGGCGCGTAGGCGGCCGAATAAGTCTGACGTGAAATCCCCCGGCCCAACCGGGGAACTGC
+
CCCCCGGGGGGGGGGGGGGGGGGGGGGGGGGGGGGGGGGGGGGGGGGECFGGGGGGGGGGGGGGGGGGGGGGGGGGGGGGGGGGGGGGGGGGGGFGGFEFGGGFFFDFGFGFGFGGGGGGGGGGG,BFGGGDACGFCGGGGGGDGFGGGGGGGGFGGGGGFCCFGFCFGGGGCEGGGGGFGDGFGGGGGGGGGCE:ECGGGGGCE@EG7CCEGGDF5AE=/+3AE;EG?CG7AC//:*9;*0ACEE=CEEE/*>:DE:575*:C+?F?7?E)9C70790>F:5:=;9>4>>9D:37>>?=7
@M03506:14:000000000-AKVR1:1:1101:5499:3938 1:N:0:42
CGAACTCCTACGGGAGGCAGCAGCGGGGAATTTTGCGCAATGGGGGAAACCCTGACGCAGCAACGCCGCGTGGAGGATGAAGTCCCTTGGGACGTAAACTCCTTTCGACCCGGACGATAATGACGGTACGGGTGGAAGAAGCCCCGGCTAACTTCGGGCCAGCAGCCGCGGTAATACGAGGGGGGCAAGCGTTGTTCGGAATTAGTGGGCGTAAAGGGCGCGTAGGCGGTGCGGTAAGTCACCTGTGAAATCTCCGGGCTTAACTCGGAGCCTGCAGGCGAAACTGCCGTGCTTGAGTGTG
+
CCCCCGGGGGGGGGGGGGGGGGGGGGGGGGGGGGGGFGGGGGGGGGGEGGGGGGGGGGGGGGGGGGGGGGGGGGGGGGGGGGGGGGGGGGGGGGGGGGGGGGGGGGGGGGGGGGGGGGGGGGGGGGGGGGGGGGGGGGGGGGGG:FGGGGGGFFGG>FGGGGGGGGGGGGGGGGGGFGFGGGGCGGGFGGG;CG8CGGGCGF6FGGGGGGGEEGGGGGGGGGGDGGFGGGDGGGGGGG7:FGGGGGGGGGGGGFGDGFGGGGGFGGGGE3=3CFCFCFDDD)8:96>?19@::**07@6*9
@M03506:14:000000000-AKVR1:1:1101:8468:3941 1:N:0:42
CGAACTCCTCCGGGAGGCAGCAGTGGGGAATTGTTCGCAATGGGCGCAAGCCTGACGACGCAACGCCGCGTGGAGGATGAAGACCTTCGGGTCGTAAACTCCTTTCGATCGAGACGAATGGCCTCCGGGTGAACAATCCGGAGGAGTGACGGTACCGAGAGAAGAAGCCCCGGCTAACTCCGTGCCAGCAGCCGCGGTAATACGGGGGGGGCAAGCGTTGTTCGGAATTACTGGGCGTAAAGGGCTCGTAGGCGGCCAACTAAGTCAGACGTGAAATCCCTCGGCTTAACCGGGGAACTGC
+
CCCCCGGGG9EGGGGGGGGGGGGGFGGGGGGGGGGGGGGGGGGGGGGGGGGGGGGGGGGGGGGGGGGGGGGGGGGGGGGGGGGGGGGGGGGGGGGGGGGGGGGGGGGGGGGEGGGGGGGGGGGGGGGGGGGCGGGGGGGGGGGGCGGGFGGGGGGGGGGGGGGFGGGF7CFGDFDGGGCGFGG7FGGGGGGG*8CCEEGGFEEGGEGGGGGDEFGFGEGGG5E>8ECCC7<+<CGFGEDGF7:C7:7CE55=6CGCC)9DGGGFGGGF?FE7<55CFFCC6;B=5>GFFGFB:@>57.)=0
@M03506:14:000000000-AKVR1:1:1101:13652:3947 1:N:0:42
CGAACTCCTACGGGAGGCAGCAGTGGGGAATTTTGCGCAATGGGGGAAACCCTGACGCAGCAACGCCGCGTGGAGGATGAAGTCCCTTGGGACGTAAACTCCTTTCGACCCGGACGATAATGACGGTACGGGTGGAAGAAGCCCCGGCTAACTTCGTGCCAGCAGCCGCGGTAATACGAGGGGGGCAAGCGTTGTTCGGAATTATTGGGCGTAAAGGGCGCGTAGGCGGTGCGGTAAGTCACCTGTGAAATCTCCGGGCTTAACTCGGAGCCTGCAGGCGAAACTGCCGTGCTTGAGTGTG
+
CCCCCGGGGDGGGGGGGGGGGGGGGGGGGGGGGGGGGGFGGGGGGGGGGGGGGGGGGGGCGGGGGGGGGGGGGGGGGGGGGGGGGGGGGGGGGGGGGGGGGGGGGGGGGGGGGGGGGEGGGGCGGGGGGGGGGGGGGGGGGGFGGGGGGGCGGGGGGFGEFGGGGGGGGGGFGEGGGG@FGGGGGGGGGGDGEGGGGGG5CEGGGFGGGGGGDDCGGGGGGGGGGGGGGGGGGGGGC<:CGEF?6:FFCF9?FFECE>DGGGCD:7CCEDGF*546>>CDD>>ECFGF695:F6=)99F*/
@M03506:14:000000000-AKVR1:1:1101:13146:3951 1:N:0:42
CGAACTCCTACGGGAGGCAGCAGTGGGGAATCTTGCACAATGGGGGAAACCCTGATGCAGCGACGCCGCGTGAGCGATGAAGCCCTTCGGGGTGTAAAGCTCTTTCGACAGGAACGATAATGACGGTACCTGGAGAAGAAGCTGCGGCTAACTACGTGCCAGCAGCCGCGGTAATACGTAGGCAGCAAACGTTGTTCGGAATTACTGGGCGTAAAGAGTGTGTAGGCGGTTTTGTAAGTTTGGTGTGAAATCTCCCGGCTTAACTGGGAGGGTGCGCCGAAAACTGCAAGGCTTGAGTACT
+
CCCCCGGGGFGGGGGGGGGGDGGGGGGGGGGGGGGGGGFGGGGGGGGGGGGGGGGGGGGGGGGGGGGGGGGGGGGGGGGGGGGGGGGGGGGGGGGGGGGGGGGGGGGGGGGGGGGGGGGGGGGGGGGGGGGGGGGGFGGGFGGFGGGGGECGGGGGGGGGGGDFGGGGGGGGGGGGGGGGEGGGGGFGGGG2?FGGGGGGGGGFFE?GG8C:CE>FCF3A99@CCGEEG:888E;AEFF?FFDGGGGGGGGC70<CCEDGGFGGFGGG6DGF35**)03)9@DFD77FBG@64<5@F?=46
@M03506:14:000000000-AKVR1:1:1101:15867:3957 1:N:0:42
CGAACTCCTACGGGAGGCAGCAGTGGGGAATATTGGACAATGGGCGCAAGCCTGATCCAGCAATGCCGCGTGAGTGAGGAAGGCCTTAGGGTTGTAAAGCTCTTTCGGCGGGGACGATGATGACGGTACCCGCAGAAGAAGCCCCGGCTAACTTCGTGCCAGCAGCCGCGGTAATACGAAGGGGGCGAGCGTTGTTCGGATTTACTGGGCGTAAAGGGCGCGCAGGCGGTCCTGTTTGTCGAGTGTGAAAGCCCCGGGCTCAACCTGGGAACTGCGCTCGAAACGGCGGGACTAGAGATCG
+
CCCCCGGGGGGGGGGGGGGGGGGGGGGGGGGGGGGGGGGGGGGGGGGGGGGGGGGGGGGGGGGGGGGGGGGGGGGGGGGGGGGGGGGGGGGGGGGGGGGGFGGGGGGGGGGGGGGGGGGGGGGGGDEFGGGGGDEGGGGGGGGGGGGGGGGGGGGGGGGGGGGGGGCGGGGGGFGGGGF5EGGGGGGGGGGGGDEC7C>>GGGGGG7ECGGGGEECCGCGGEEEGGGGE8:EGGCCGGGGG=EGGGG>F?EFG5CDEEGCFECGGGGD57<349CCC><D)7<5=>DDFG3,<??@?*995
@M03506:14:000000000-AKVR1:1:1101:17861:3982 1:N:0:42
CGAACTCCTACGGGAGGCAGCAGTGGGGAATCTTGCGCAATGGCCTAACGGCTGACGCAGCGACGCCGCGTGTGGGATGAAGCTCTTCGGAGTGTAAACCACTGTTGCCCGGGACGAACAGCTCGATTAATCGAGCCTGATGGTTCCGGGTGAGGAAGCACCGGCTAACTCCGTGCCAGCAGCCGCGGTAATACGGGGGGTGCGAGCGTTGTCCGGAATCACTGGGCGTAAAGGGCGCGTAGGTGGTTTGATAAGGGTGTGGTGAAAGTCCGGGGCTGAACTCCGGATCTGCCGTGCCGAC
+
CCCCCGGGGGGGGGGGGGGGGGGGGGGGGGGGGGGGGGGGGGGGGGGGGGGGGGGGGGGGGGGGGGGGGGGGFGGGGGGGGGGGGGGGGGGGGGGGGGGGGGGGFGGGGGGGGEGGGGGGGGGGGCFFGGGGD?FGGGGGGGGGGGCEGGGGGGGGGGGGGGGGGGGGGGGGGGGGFFGGGGGGGGGGGGGGGFGGGGGG8CEGGGEECEGGGGGGGEGGGGGGGG5C:5;F97AEEEDEEEGACEC*;7+9*3AFGFGGGGFEECG*22C5<DGGD)97947ECEG:;*86=B7B5>B:0
@M03506:14:000000000-AKVR1:1:1101:17640:4010 1:N:0:42
CGAACTCCTACGGGAGGCAGCAGTGGGGAATATTGGACAATGGGCGAAAGCCTGATCCAGCAATGCCGCGTGAGTGATGAAGGCCTTAGGGTTGTAAAGCTCTTTTGCCAGGGATGATAATGACAGTACCTGGAGAATAAGCTCCGGCTAACTCCGTGCCAGCAGCCGCGGTAATACGGAGGGAGCTAGCGTCGTTCGGAATTACTGGGCGTAAAGCGCGCGTAGGCGGCGTTGTAAGTTAGAGGTGAAAGCCCGGGGCTCAACCCCGGATCTGCCTTTAAGACTGCATCGCTTGAGTCCG
+
CCCCCGGGGGGGGGGGGGCEG?AFCFDFEGGFGGGGGGGGGGGGGGGGGDGGGCFGFGGGGGGGGGGGDFGEEGGGGGGGGCFGGFCEE?AFGGGGGGGGGGGGCGG<FFGD7+EFGGGCGCFFGGGGGGGDFCF8FGFFGGFGGGDGGGGGGFC:FGGGGGFFFFGCCEGGGGGGFGGFEGDFGGGCFGGCEFGEFCEGGDCC7?9C7CEEG>8C98C5CCGG5;@CGG*2/5;@+0:C<?9EFFFCC9CGC2:3CBGGCFDFE<EDCG*5:DFGF=>>>?BE<6D4<:)84<>))1095
@M03506:14:000000000-AKVR1:1:1101:18783:4017 1:N:0:42
CGAACTCCTACGGGAGGCAGCAGTAGGGAATCTTCCGCAATGGACGCAAGTCTGACGGAGCAACGCCGCGTGAGTGATGAAGGTTCTCGGATCGTAAAGCTCTGTTGCCCTAGACGAACAGCAGGGGGAGTAACTGCCCTCTGCGTGACGGTATAGGAGAAGAAAGCCCCGGCTAACTACGTGCCAGCAGCCGCGGTAATACGTAGGGTGCGAGCGTTGTCCGGAATTACTGGGCGTAAAGAGCTCGTAGGTGGTTTGGCGCGTTGTTCGTGAAAACCGGGGGCTTAACCCTCGGCGTGCG
+
CCCCCGGGGGGGGGGGGGGGGGGGGGGGGGGGGGGGGGGGGGFFGGGGGGGGGGGGGGGGGGGGGGGGGGGGDGEGGGGGGGFGGGGGGGGGGGGGGGGGFGGEGGGGGGGGGGGGGGGGGGGGGGGGGGGGGGGGGGGGGGGGGGGGGGGGGGGGGGGGGGGGGGGGGDFGGGGGGGFGGGCFGGGFGGGGGGGGGE@CGGGG9CEDCGGGGGDGGGGGGCEEGGFGCFGGGGGGE8DFGGGGGGGGGGGFCFCCF>*95EGEEGGG?CEFG<FCF5CDDDDE586BAFFFFEB>5.85<
@M03506:14:000000000-AKVR1:1:1101:13361:4064 1:N:0:42
CGAACTCCTACGGGAGGCAGCAGTGGGGAATTTTGGACAATGGGGGCAACCCTGATCCAGCAATGCCGCGTGTGTGAAGAAGGCCTTCGGGTTGTAAAGCACTTTTGTCCGGAAAGAAAACCATCGCCCTAATATGGTGGTGGGATGACAGTACCGGGAGAATAAGCTCCGGCTAACTCCGTGCCAGCAGCCGCGGTAATACGGAGGGAGCTAGCGTTGTTCGGAGTTACTGGGCGTAAAGCGCACGCAGGCGGTCCGTTAAATTAGAAGTGAAAGCCCTGGGCTCAACCCGGGAACTGCT
+
CCCCCGGGGCGGGGGGGGGGGGGGGGGGGGGGGGGGGGGGGGGGGGGGGGGGGGGGGGGGGGGGGGGGGGGGGGGGGGGGGGGGGGGGGGGGGGGGGGGGGGGGGGGGGGGGGGGGGGGGGGGGGGGGGGGGCGGGGDGGGGGGGFGGGGGGGGFGGGGGGGGGGGGGGGEGGGGGGGGGGGGGGGGGGGFGGGGGGGGGGGGGGGEE;ED6FGFGGGGGFGGGACCFGFGGGDFG::C@CGGGGGGGGEEGGG=7?>7<A5:+<7<C?F9*:7CE*7F57>FG=>C?<>BFEFE@F?F?8
@M03506:14:000000000-AKVR1:1:1101:22554:4068 1:N:0:42
CGAACTCCTCCGGGAGGCAGCAGTGGGGAATATTGGACAATGGGCGCAAGCCTGATCCAGCCATGCCGCGTGGGTGATGAAGGCCTTAGGGTTGTAAAGCTCTTTTACCCGGGATGATAATGACAGTACCGGGAGAATAAGGTCAGGCTAACTCCGTGCCAGCAGCCGCGGTAATACGGAGGGAGCTAGCGTTGTTCGGAATTACTGGGCGTAAAGCGCGCGTAGGCGGCTTTGTAAGTTAGAGGTGAAAGCCCGGAGCCCAAATCCGGAACTGCCTTTAAAACTGTATCGCTTGACTACA
+
-CCCC<CFF9C@7:FGDE@;F?E,CFCFECFFFDE9EAGFGG8<@CC::C@CF@FEE,CEEFFGG<F:+C>FED>?CFFECFG8ECFDDGFFGGGEE,5,,=?FDGC,CFE@+8+BFFFGGGDG,=BCF?+@C:F@B<FCF,>F>=8FFF,@FGGGFG::CE@,@A<CCE7>*BFCAD7::CF71*,2:F<=<*BF+;C>8*B9FFGFDGC5:8CEF5CEDGEEE5+?5:*:+A<?AFFF7CFCF6*:CCGG*5E3*0)*22**+2+9E*/5FF*:C4>7**99F6**6*7,8535)**0/
@M03506:14:000000000-AKVR1:1:1101:8860:4070 1:N:0:42
CGAACTCCTACGGGAGGCAGCAGTCGAGAATTTTTCTCAATGGGGGAAACCCTGAAGGAGCGACGCCGCGTGGAGGATGAAGGTCTTCGGGTTGTAAACTCCTGTCATTTGGGAACAAGTTGGACGCCGTAACTGCGCGTCCATTGATAGTACCAGAAGAGGAAGAGACGGCTAACTCTGTGCCAGCAGCCGCGGTAATACAGAGGTCTCAAGCGTTGTTCGGATTCATTGGGCGTAAAGGGTGCGTAGGTGGCGTCGTAAGTCGGGTGTGAAATTTCGTAGCTTAACTCCGAAACTGCAT
+
CCCCCGGGGGGGGGGGGGGGGGGGGGFGFEGGGGGGFGFGGGGGGGGGGGGGGGGGGGGGGGGGGGGGGGGGGEGGGGGGGGGGGGGGGGGGGGGGGGGGGGGFGGCGGGGGGGGGGGCFGFGGGGGGGGGEGGGGGGGGGGGGGGGGGGGGGGGGGGGGGGFGGGGFGGGGGDGGFGFFGEGGGGGCFFGGGCGGGGGGGGGGGGGFCGF99EEGCGGGGDG5C8FFDGGGGFGGDC<:<E=EDGGDG=FCGFEGEFDC*>7<CG=FEDD?7CCF7F4*0.8F?F=6<F@?B@DE?F*99
@M03506:14:000000000-AKVR1:1:1101:11869:4077 1:N:0:42
CGAACTCCTACGGGAGGCAGCAGTGGGGAATCTTGCACAATGGGCGAAAGCCTGATGCAGCGACGCCGCGTGGGGGATGAAGCTTTTCGGAGTGTAAACCCCTTTCGATCCGGACGAAAACCCGCAAGGGATTGACGGTACGGATATAAGAAGCCCCGGCTAACTACGTGCCAGCAGCCGCGGTAATACGTAGGGGGCCAGCGTTGTTCGGAATTACTGGGTGTAAAGGGTTCGTAGGCGGTGCGGCAAGTTGGGAGTGAAATCTCTGGGCTTAACCCAGAGGCTGCTCTCAAAACTGCTG
+
CCCCCGGGG@FGGGGGGGGGGGGGGGGGFGGGGGGGGGGGGGGGGGGGGGGGGGGGGGGGGGGGGGGGGGGGGGGGGGGGGGGGGGGGGGGGGGGGGGGGGGGGGGGFGGGGGGGGGGGGGGGGGDGGGGGGGGGGGGGGGGGGGDGGGGGGGGFFGGGGGGGGGGGGGGGG@FGFGGFGEGGGG>FGGGGGGGGGGGGDGGGGGGGFGGGCEFFGCFGGGGGGCGGGGGGGDGGGFEF=CGEGG=EDCFCCC6E*C59:CFFFGGGGGDF@GFGEGF:FG@@C*7CF>FFA=BFF46**)
@M03506:14:000000000-AKVR1:1:1101:6330:4102 1:N:0:42
CGAACTCCTCCGGGAGGCAGCAGCAAGGAATTTTCGTCAATGGGGGCAACCCTGAACGAGCAACGCCGCGTGCGGGATGACGGCCTTCGGGTTGTAAACCGCTTTTGGGGGGGACGATAGTGACGGTACCCCTTGAATAAGGCTCGGCTAACTCTGTGCCAGCAGCCGCGGTAAGACAGAGGAGCCAAGCGTTGTCCGGACTGACTGGGCGTAAAGCGCCCGCAGGCGGCCGTGCGCGTGGGGTGTGAAAGCTCGCGGCTTAACTGCGAGAGGCCATCCCACAGGGCACGGCTCGAGCCGG
+
CCCCCGGGG9<FFGGGGGGGGGGGGGGGGGGGGGFGGGGGFFGGGGEGGGGGGGGGGFED@FEFDGDGGDFGGGFCCFCG9FGGGGG<FGGGEGCGGGGF@CFGF?EEGGGGD5C::8EEGGGF>CGGGGGCFFGGGGFFGFGGCECEGGGG:E+0<<FFC@EGF6CCCEG*?8CFFFCFGF8;@5@FDFGG5*;C+;C>EGFFC+<EG>5:CACFGEE8CEG5CE>=:8:C=CCCGG<GDGG5CC=C@+<6*3C)*7<D567C+7<DGC58CCFF*/919)0*:775,*.4)7<)8)70)
@M03506:14:000000000-AKVR1:1:1101:16582:4129 1:N:0:42
CGAACTCCTACGGGAGGCAGCAGTGGGGAATATTGGACAATGGGCGAAAGCCTGATCCAGCAATGCCGCGTGAGTGATGAAGGCCTTAGGGTTGTAAAGCTCTTTTACCCGGGATGATAATGACAGTACCGGGAGAATAGGCTCCGGCTAACTCCGTGCCAGCAGCCGCGGTAATACGGAGGGAGCTAGCGTTGTTCGGAATTACTGGGCGTAAAGCGCGCGTAGGCGGCTTTGTAAGTTAGAGGTGAAAGCCCGGAGCTCAACTCCGGAACTGCCTTTAAAACTGCATCGCTTGAATCCT
+
CCCCCGGGGGGGGGGGGGGGGGGE<FGEFGFFGGFFGGGGGGGGGGEECGGCG8FEFGGGGGGGGFGGGGG:BCCFFCEEFGFGGGGGGGGGGGGGGGGFFGGGGGCFGGGGGFGGGFFFGFFGGGGGFECEG:CCFFC9DFGGGGGGGGGGGFGDGGEEGGGGGGGGGCFGGG9FFC:7>CFGGGGGGFGEGGEGGGGGGC:CFCFGGFGGG;EFDGGGDGGDGGGGDG5?6?FC7CD7EFGGFFDG?CE67=CC5:DFFCCFEGGGCD*<FCDCC?77DFFFC6=FAD3(75F56=FF9
@M03506:14:000000000-AKVR1:1:1101:19272:4143 1:N:0:42
CGAACTCCTACGGGAGGCAGCAGTGGGGAATATTGCGCAATGGGCGAAAGCCTGACGCAGCGACGCCGCGTGTGGGATGACGGCCTTCGGGTTGTAAACCACTGTCGGGAGGGACGAATGCCCCGCAAGGGGAGTGACGGTACCTCCAAAGGAAGCACCGGCTAACTCCGTGCCAGCAGCCGCGGTAATACGGAGGGTGCAAGCGTTGTCCGGAATCACTGGGCGTAAAGGGCGCGTAGGCGGCCTGGTAAGTTGGGGGTGAAATCCTGCGGCGTAACCGCAGGGCTGCCTTCTAAACTGG
+
CCCCCGGGGGGGGGGGGGGGGGGGGGGGGGGFGGGGGGGGGGGGGGGGGGGGGGGGGGGGGGGE:CEEGEFGGGGGGGGGGGGGGGGGGGGGGGGGGGGAFGGGGGGGGGGGGEEGGGF@AFGFGGGGGGGCCGGFGF@CEFBFFGEFDFGGFFGGGGGGGEFE@FFFGG::<7B:<+=CCEC>DCC>CFFGGCECGECECFF8CGGC*<FGCECFG??+@CDFGGCAC?98**:?7=DCGEGGG5CCC+3AC+<<5>57C7>90:7CGGE@<)95<B755)<55)25:**:?69B4)**)
@M03506:14:000000000-AKVR1:1:1101:17736:4156 1:N:0:42
CGAACTCCTACGGGAGGCAGCAGTGGGGAATCTTGGACAATGGGCGCAAGCCTGATCCAGCCATGCCGCGTGAGTGATGACGGCCTTAGGGTTGTAAAGCTCTTTCGCCTGTGACGATGATGACGGTAACAGGAGAAGAAGCCCCGGCTAACTTCGTGCCAGCAGCCGCGGTAATACGAAGGGGGCTAGCGTTGTTCGGAATTACTGGGCGTAAAGCGCACGTAGGCGGCGCAGCAAGTTGGGGGTGAAATCCCGAGGCTCAACCTCGGAATTGCCGTCAAAACTGCTGTGCTCGAGTTCG
+
CCCCCGGGGGGGGGGGGGGGGGGGGGGGGGGGGGGGGGGGGGGGGGGGGGGGGGGGGGGGGGGGGGGGGGGGGGGGGGGGGGGGGGGGGGGGGGGGGGGGGGGGGGGGGGGGGGGGGGGGGGGGGGGGGGGGGGGFGGGGGFGFGGGGGGGGGGGGGGGGGGGGGGGGGDGGEDGFCFFGGGGGGGGCGFGGGEGF9EGGGGGGG?CFGGGDGGGFGGEGGGCGFGFEEEEEEGEDFFFGFGGEG*11<E?+66C3CB)9CGFG=DFDGCCF***<)89<C??669C*4:66B75.<6>/)
@M03506:14:000000000-AKVR1:1:1101:18316:4158 1:N:0:42
CGAACTCCTACGGGAGGCAGCAGTAGGGAATATTGGACAATGGGCGAAAGCCTGATCCAGCAATGCCGCGTGAGTGAGGAAGGCCTTAGGGTTGTAAAGCCCTTTCGCGCGCGACGATGATGACGGTAGCGCGAGAAGAAGCCCCGGCTAACTCCGTGCCAGCAGCCGCGGTAATACGGGGGGAGCAAGCGTTGTTCGGATTTACTGGGCGTAAAGGGCGCGTAGGCGGGAGGGCAAGTCGGTCGTGAAATCCTTCGGCTCAACCGAAGAACGTCGATCGACACTGCTGTTCTTGAGGGTG
+
CCCCCEFFGGGGGGGGGGEGGGGGAEFGGGGGGGGGGGGGGGCFGGGGGGGGGGGGGGGFGGGGGGGGGG@FFFFEFGGGGGGGGGGGGGGGGGGGGGGGGGGGGGGGGGGGGGGEGGGGFGFGGGF<CFGGGGGEEGGGGGGGGGGGGGGFGFGGGGGGFGGGGGGGGGGGGCGEFGGGGGGDEGFGGGD;EEEGGGDEEG?FED9C>GGCE88FFE5ECE8:CEGGEG5*?EC8CCFCEEGGGGG48E9+97+:CEGC56C?EDEDGG6FGGGGC395*).:<@*7429)/6@*97)8)
@M03506:14:000000000-AKVR1:1:1101:17453:4160 1:N:0:42
CGAACTCCTACGGGCGGCAGCAGTGGGGAATTTTGCGCAATGGGGGAAACCCTGACGCAGCAACGCCGCGTGGAGGATGAAGTCCCTTGGGACGTAAACTCCTTTCGACCCGGACGATAATGACGGTACGGGTGGAAGAAGCCCCGGCTAACTTCGTGCCAGCAGCCGCGGTAATACGAGGGGGGCAAGCGTTGTTCGGAATTATTGGGCGTAAAGGGCGCGTAGGCGGTGCGGTAAGTCACCTGTGAAATCTCCGGGCTTAACTCGGAGCCTGCAGGCGAAACTGCCGTGCTTGAGTGTG
+
CCCCCGGGGGGFEGGGGGGGGGGGGGGGFFGGGGGGGGEGGGGGGGGGGGGGGGGGGGGGGGGGGGDFGGGGGGGGGGGGGGGGGFGGGGGGGGGGGGGGGGGGGGG@FGGGGGGEGGGGGGGGGGGGGGGGGDGCGGGGGFGGGGGGCGCFGGGGGGGGFFFGFGGCFGGEGGGGGGFEGGGGGGGGGGG>8CEFFEGGEFGGGGFGGFE8C8FGFEEGGG=ECEF5>/**?C8*A@FGDEGGGGGCFGGGG+<)8557=ECEGG*9>CCEFDFCD)55))859=4),1)-8?FFF**9?
@M03506:14:000000000-AKVR1:1:1101:9051:4172 1:N:0:42
CGAACTCCTACGGGAGGCAGCAGTGGGGAATATTGCACAATGGGCGAAAGCCTGATGCAGCGACGCCGCGTGAGGGATGACGGCCTTCGGGTTGTAAACCTCTTTCAGCAGGGAAGAAGCGCAAGTGACGGTACCTGCAGAAGAAGCACCGGCTAACTACGTGCCAGCAGCCGCGGTAATACGTAGGGTGCGAGCGTTGTCCGGAATGATTGGGCGTAAAGAGCTCGTAGGCGGTCTGTCACGTCGGATGTGAAAGCCCGGGGCTTAACCCCGGGTCTGCATTCGATACGGGCAGACTAGA
+
CCCCCGGGGFFEGGGGGGGGGGGFGGGGGGGGGGGGGGGGGGGGGGGGGGGGGGGGGGGGGGGGGGGGGGGGGGGGGGGGGGGGGGGGGGGGGGGGGGGGGGGGGGGGGGGGGGGGGGGGGGGGGGGGGGGGGFGGGGGGGGGGGGGGGGGGGGGGGGGGGGGGGGGGGGGGGGGG<FEGGGGFFGGGGGDGEGGGGEGGGGGGGCF+AGGGGFGD?E=FGGGGGFG*;8?FGGCEGGFCDGGGGGG<EGCGGFGGG5CDGGGE5*<>E:57DGGED>FDF?7E?=D;9C@FFBBFF)0<*
@M03506:14:000000000-AKVR1:1:1101:23482:4190 1:N:0:42
CGAACTCCTACGGGAGGCAGCAGTTAGGAATCTTGGACAATGGGCGCAAGCCTGATCCAGCCATGCCGCGTGAGTGATGAAGGCCTTAGGGTTGTAAAGCTCTTTCGGCGGGGAAGATAATGACGGTACCCGCAGAAGGAGCCCCGGCTAACTTCGTGTCAGCAGCCGCGGTAATACGAAGGGGGCTAGCGTTTCTCGGAATCACTGGGCGTAAAGCGCACGTAGGCGGCACTTTAAGTCAGGGGTGAAATCCTGGAGCTCAACTCCAGAACTGCCTTTGATATTGGGGATCACGCGTCCG
+
@BCCCFGFG9FG>EGG+F@FG8EEDFFGGGFGGFFCG@FGGG8<<66@+@FEFFGGFGCEFF@E8CE+FE@FFGDFGG<<6E8CDC8EF?EEFGFGCDF,CFECFGDGGGGGDF7FDFGGFGGFGFCF7CG7C<F:F8FAFG*F::F:>CC,?D;FC:46;;CFGG<@CFC<4CGCFFFCEGCG5CC5:8?//:<+<:EGEGFGFG?6C5:8/8@C:?E8CCE*/A<*:**2*ACEC+:E7EGGC559C:+<6<+9;>GD+<CFGG6*<7::C=*0=F>****2AF6),9)1.7)))0).7
@M03506:14:000000000-AKVR1:1:1101:11538:4208 1:N:0:42
CGAACTCCTACGGGAGGCAGCAGTGGGGAATTGTTCGCAATGGGCGCAAGCCTGACGACGCAACGCCGCGTGGAGGATGAAGACCTTCGGGTCGTAAACTCCTTTCGATCGAGACGAACAGCCTCCGGGTGAACAATCCGGAGGTCCGACGGTACCGAGAGAAGAAGCCCCGGCTAACTCCGTGCCAGCAGCCGCGGTAATACGGGGGGGGCAAGCGTTGTTCGGAATTACTGGGCGTAAAGGGCTCGTAGGCGGCCAACTAAGTCAGACGTGAAATCCCTCGGCTTAACCGGGGAACTGC
+
CCCCCGGGGFGGGGGGGGGGGGGGGGGGGGGGGGGGGGGGGGGGGGGGGGGGGGGGGGGGGGGGGGGGGGGGGGGGGGGGGGGGGGGGGGGGGGGGGGGGGGGGGGGGGGGGGGGGGGGGGGGGGGGGGGGGGGGGGGGGGGGGGGGGGGGGGGGGGGGGGGGGGGFFFGGGGGGGGGGGGGGFGGGGGGGGCGGGGGGGGDFGGGGGGGGGGGGEECGG?5EEGGEGGGFDFFGFGGGGGGFGGGCDC5=EGGGGC@*>FCDGCFGFGFGFGG3CD*2977)*2)9F9F?9>;B<>7:F*
@M03506:14:000000000-AKVR1:1:1101:8288:4217 1:N:0:42
CGAACTCCTCCGGGAGGCAGCAGTCGGGAATTTTGGGCAATGGGCGAAAGCCTGACCCAGCAACGCCGCGTGAAGGATGAAATCCCTCGGGATGTAAACTTCGCAAGAACGGGAAGAATAAGTAAGAGCTAACATCTCTTACGATGACGGTACTGTTTGTAAGCTCCGGCTAACTCCGTGCCAGCAGCCGCGGTAATACGGGGGGAGCAAGCGTTGTTCGGATTTACTGGGCGTAAAGGGCGCGTAGGCGGCCACCGCAAGTCGACTGTGAAATCTCCGGGCTTAACCCGGAAAGGTCAGC
+
CCCCCGGGG9FGGGGGGGGGGGGGGGGGGGGGGGGGGGGGGGGGGGGGGGGGGGGGGGGGGGGGGGGGGGGGGGGGGGGGGGGGGGGGGGGEEGGGGGGGGGGGGGGGGGGGGGGGGGGGGGGGGGGGGGGGGGGGFGGGGGGGGGGGGGGGGGGGFGGGGGGGGGFGGGGGGGGGGGGGDFGDGGGGGGGGGCEGGGCEEGGGGGGGGGGEE;;EEGGGGGG5CFG7CCFFGGCEGGGGGGGGEGGGCEEC<ECFGEGDGCF5:D5DCGGFG*?CF6)CC:@FC6CB0<B;)7FF97F>9
@M03506:14:000000000-AKVR1:1:1101:16937:4241 1:N:0:42
CGAACTCCTACGGGAGGCAGCAGTAGGGAATCTTCGGCAATGGACGAAAGTCTGACCGAGCAACGCCGCGTGAGTGAAGAAGGTTTTCGGATCGTAAAACTCTGTTGTTAGAGAAGAACGTTGTGTAGAGTGGAAAATTACACAAGTGACGGTATCTAACCAGAAAGGGACGGCTAACTACGTGCCAGCAGCCGCGGTAATACGTAGGTGGCGAGCGTTGTCCGGATTTACTGGGCGTAAAGGGCGTGTAGGCGGTCAAGGAAGTGGGATGTGAAATCCCTCGGCCCACCCGAGGACCTGC
+
CCCCCGGGGGGGGGGGGGGGGGGGGGGGGGGGGGGGGGGGGGGGGGGGGGGGGGGGGGGGGGGGGGGGGGFGGGGGGGFGGGGGGGGGGDGGGGGGGGGGGGFGGGGFGGGGGGGFGGGGGGGGGGGFGGFFGGGGGGGGGGGGFGGGGGGGGGGGGGCFFFFGGGGGGGGGGGGGGGGGGGGGCFFGGGG@FCCCCEG5EGGGGGGGGGGGGDEGGGGGE@EGGG>*AEGGFG5AE?C5E9CCECGG8FGG4CE9ED46+:7=7*<D*0:FC>DFD?6<*)>EC)))4C@()0<5>F7>5
@M03506:14:000000000-AKVR1:1:1101:5786:4268 1:N:0:42
CGAACTCCTACGGGAGGCAGCAGTGGGGAATTGTTCACAATGGGCGCAAGCCTGATGACGCAACGCCGCGTGGAGGATGAAGGTCTTCGGATTGTAAACTCCTGTTGCTCGGGACGAAAAGCCTCGACCTAACACGTTGAGGTCTGACGGTACCGAGTGAGGAAGCCCCGGCTAACTCTGTGCCAGCAGCCGCGGTAATACAGAGGGGGCAAGCGTTGTTCGGAATTACTGGGCGTAAAGGGCGCGTAGGCGGCCCGCTAAGTCGAACGTGAAATCCCCGAGCTCAACTCGGGAACTGCGT
+
CCCCCGGGGGGGGGGGGGGGGGGGGGGGGGGGGGGGGGGGGGGGGGGGFFGGGGGGGGGGGGGGGGGGGGGGGGGGGGGGGGGGGGGGGGGGGGGGGGGGGGGGGGGGGGGGGGGGGGGGGGGGGGGGGGGGGGGGGGGFGGGGGGGGGGGGGGGGGEGGGGGGGGDGGGGGGGGGGFFGGGGGGGGGGGGGGGGEEGGGGGGFGGGGGGGGGGGGGGGGGGGGGGGFGGGGGGGEGGFGGGDGGGGGCE?CDG><ED3C=F>75DCGGGGFGCFFDFFDGFF5AF6?A>D<337>F?FF.
@M03506:14:000000000-AKVR1:1:1101:6205:4289 1:N:0:42
CGAACTCCTCCGGGAGGCAGCAGTGGGGAATATTGGACAATGGGCGAAAGCCTGATCCAGCAATGCCGCGTGAGTGATGAAGGCCCTAGGGTTGTAAAGCTCTTTTACCCGGGAAGATAATGACTGTACCGGGAGAATAAGCCCCGGCTAACCCCGTGCCAGCAGCCGCGGTAATACGGAGGGGGCTAGCGTTGTTCGGAATTACTGGGCGTAAAGCGCACGTAGGCGGCTTTGTAAGTTAGAGGTGAAAGCCCGGGGCTCAACCCCGGAATAGCCTTTAAGACGGCATCGCTTGAACACG
+
CCCCCGGGG9FGGGGGGGGGGGGGGGGGGGGGGGGGGGGGGGGGGGGGGGGGGGGGGGGGGGGGGGGGGGGGGGFGGGGGGGGGGGGGGGGGGGGGGGGGGGGGGGGGGGGGGGGGGGGGGGGGGGGGGGGGGGGGGGGGGGGGGGGGGGGGGGGGGGGGGGGGGGGGGGGGGGGGGGGGGGGGGGGGGGGGGGGGGGGCCGFGGGCGGGGGGGFGGGGGEGGGGGGGGDE*<CCFFGCCGGGGGGG=FFCFGFGGGFGDEFGFEDEGGDEFFGGG7FGFF*9<*8>@>GFFFF>>FFF>5
@M03506:14:000000000-AKVR1:1:1101:8836:4294 1:N:0:42
CGAACTCCTACGGGAGGCAGCAGTGGGGAATCTTGCGCAATGGGCGAAAGCCTGACGCAGCGACGCCGCGTGTGCGATGAAGGTCTTCGGATCGTAAAGCACTGTCGCCCGGGAAAAAAGCCCGCAAGGGATTGATGGTACCGGGAGAGGAAGCACCGGCTAACTCTGTGCCAGCAGCCGCGGTAATACAGAGGGTGCGAGCGTTGTTCGGAATTATTGGGCGTAAAGCGCATGTAGGCGGTCGATTAAGTCGCGTGTGAAAGCCCCAGGCTCAACCTGGGAAGTGCGCGCGAAACTGGTG
+
CCCCCGGGGGGGGGGGGGGGGGGGGGGGGGGGGGGGGGGGGGGGGGGGGGGGGGGGGGGGGGGGGGGGGGGGGGGGGGGGGGGGGGGGGGGGGGGGGGGGGGGGGGGGGGGGGGGGGGGGGGGGGGGGGGGGGGGGGGGGGGGGGGGDGGGGGGGGGGGGGGGGGGGGGGGGGGGGGGGGGGGGGGGGGGGGGGGGGGGGGGGEGGEGGGGCC>ECFGGGGGGGEGGGGGGGGGGGGGGGCEGGDGGDFGGGGGGGG>C>FGG6FGEDGGGFGFGGGFGGD:FGGFGFFG>>:)7@4@FFF
@M03506:14:000000000-AKVR1:1:1101:15678:4333 1:N:0:42
CGAACTCCTACGGGAGGCAGCAGTCGGGAATTTTGGGCAATGGGCGAAAGCCTGACCCAGCAACGCCGCGTGAAGGATGAAATCCCTCGGGATGTAAACTTCGCAAGAACGGGAAGAATAAGTAGGGGACAATACCCCCTATGATGACGGTACCGTTTGTAAGCCCCGGCTAACTCCGTGCCAGCAGCCGCGGTAATACGGGGGAGCAAGCGTTGTTCGGATTTACTGGGCGTAAAGGGCGCGTAGGCGGTCAGCACAAGTCAGTTGGGAAAGCTCCGAGCTTAACTCGGAAAGGGCAACC
+
CCCCCGGGGGGGGGGGGGGGGGGGGGGGGGGGGGGGGGGGGGGGGGGGGGGGGGGGGGGGGGGGGGGGGGGGGGGGGGGGGGGGGGGGGGGGGGGGGGGGGGGGGGGGGGGGGGGGGGGGGGGGGGGGGGGGGGGFFGGGGGGCGGGGGGGGGGGGGGGGGCGFCFGGGGGGGGGGGGGGGGGGEGGGGGGGGFGDGGGGGGGGEDEG?@CEGEGGGCEG5EEDFDEFGGFGE*;8EC*?:CECCGGGC=/:5FF7C)9F<CCGFC?*2570***37>5C<59?77*@?G3:>FF)))).)
@M03506:14:000000000-AKVR1:1:1101:5701:4345 1:N:0:42
CGAACTCCTACGGGAGGCAGCAGTGGGGAATATTGCGCAATGGGCGAAAGCCTGACGCAGCAACGCCGCGTGAGTGATGAAGGCCTTCGGGTCGTAAAGCTCTGTCGGAGGGAACGAATGTTTCTGAGGTTAACAGCCTCAGGAAGTGACGGTACCCTCAAAGGAAGCACCGGCTAACTCTGTGCCAGCAGCCGCGGTAATACAGAGGGTGCTAGCGTTGTTCGGAATCATTGGGCGTAAAGGGCGTGTAGGCGGTTTGCTAAGTCATGTGTGAAATCCCTCGGCTCAACCGGGGAACGAC
+
CCCCCGGGGGGGGGGGGGGGGGGFGGGGGGGGGGGGEFGGGGGGGGGCFEGGGGGGGGGGGGGGGGGGGGGGGGGGGGGGGGGGGGGGGGGGGGGGGGGGFFGGGGGGGGGGGFGGGGGGGGGGGGGGGGGGGFGGGGGGGGGGGGGGGGGGGGGGGGGGGGGGGGFGGGGGGGGGGGFGGGGGGGGGGGGGGEGGDGGGGGGGGGGGCEGGGGGGGCGGGFGGGEEGGGGGGGGGGGGCGGGGGG*/2:FFGGD)C5CF?F7E?:F*<:EFFGFCDF>6CF>GGFGFBF@FFFFF@>B8)
@M03506:14:000000000-AKVR1:1:1101:21047:4349 1:N:0:42
CGAACTCCTACGGGAGGCAGCAGTGGGGAATTTTGCGCAATGGGCGAAAGCCTGACGCAGCAACGCCGCGTGGAGGATGAAGGTCCTTGGATTGTAAACTCCTGTCAGCAGGGAAAAAGCGACTTAGCCTAATACGCTAGGGAGTTGATTGTACCTGCAGAGGAAGCCCCGGCTAACTCTGTGCCAGCAGCCGCGGTAATACAGAGGGGGCAAGCGTTATTCGGAATTATTGGGCGTAAAGGGCGCGTAGGCGGCTTGGCAAGTGGATGGTGAAATCCCTCGGCTTAACCGAGGAACTGCC
+
CCCCCGGGGGGGGGGGGGGGGGGGGGGGGGGGGGGGGGGEGGGGGGGGGGGGGGGGGGGGGGGGGGGGGGGGGGGGGGGGGGGGGGGGGGGGGGGGGGGGGGGGGGGGGFGGGGGGGGGGGGGGGGGGGGGGGGGGGGGGGGGGGGGGGGGGFFGGGGCFFGGGGGGGGGGGGGGFGGGGGGFGFCAFGGGGGGDGGGG?C?FB,+4=EGGGGGGGE5CFGFCCEGGG<FCG?FGG:CDFC+:E=EG5CE5C5ECG=BGFFCC+072969CFFDFG:99CF5:=*80=ACF>B>>FFFFF?
@M03506:14:000000000-AKVR1:1:1101:10763:4372 1:N:0:42
CGAACTCCTACGGGAGGCAGCAGTGGGGAATATTGGACAATGGGCGAAAGCCTGATCCAGCAATGCCGCGTGAGTGATGAAGGCCTTAGGGTTGTAAAGCTCTTTTACCCGGGATGATAATGACAGTACCGGGAGAATAAGCCCCGGCTAACTCCGTGCCAGCAGCCGCGGTAATACGGAGGGGGCTAGCGTTGTTCGGAATTACTGGGCGTAAAGCGCACGTAGGCGGCTTTGTAAGTTAGAGGTGAAAGCCCGGGGCTCAACTCCGGAATGGCCTTTAAGACTGCATCGCTAGAATTGT
+
CCCCCGGGGGGGGGGGGGGGGGGFGFGG@FGGGGGGCFGGGGGGGGGGGGGGGGGFGGGGGFFGGGGGGGGGGGGGGGGGGGGGGGGCFGGGGGGGGFFGGGGGGGGGDGGGGGD7EGGFGGDGDFGG<FDEGEFCFGGEGGGGG7BFG:FGGGGGGGGGGGGFGGGGGG>CFBFCFG:CEEEDFGEGGDGGGGEDGGGDEBFFFGCFF@5?CEFGGCCEGEFGGE68CEG>FGGC7C>C9?FFFCFC6+<FD:CDGFC)20**+2<9:*:7*29<D):*2*86?4C?4F>?F379/=*69
@M03506:14:000000000-AKVR1:1:1101:5802:4379 1:N:0:42
CGAACTCCTACGGGAGGCAGCAGTGGGGAATCTTGCGCAATGGCCTAACGGCTGACGCAGCGACGCCGCGTGTGGGATGAAGCTCCTCGGAGTGTAAACCACTGTTGCCCGGGACGAACAGCTCGATTTCTCGAGCCTGACGGTACCGGGTGAGGAAGCACCGGCTAGCTCCGTGCCAGCAGCCGCGGTAATACGGGGGGTGCGAGCGTTGTCCGGAATCACTGGGCGTAAAGGGCGCGGAGGTGGTTTGATAAGGGTGTGGTGAAAGTCCGGGGCTCAACCCCGGATCTGCCGTGCCGAA
+
CCCCCGGGGGGGGGGGGGGGGGGGGGGGGGGCGGGGGGGGGGGGGDF@E@@GGGGGGGGGGDGGGGGGGGGGFGGGGGGGGGD,EFG@FGDG7EFGGGGFGGG,E5EFGGCGGGGGGEGG=D,@FEGFGFCF@<FGGGDGGFCCEGGEEE><:,<<:FFGG@CEGCCGGGCCF4<FG@FGCGEFEFCEEGCFFGGGGGEE2*/::C>EECEGGGGGC8/99+:CGFGGC85*<CC;E=C*:CCECFC*0:+0:CFDF559CE95797:<0A>DCCC))*29>EGE@D>9F729557<:)))
@M03506:14:000000000-AKVR1:1:1101:15227:4386 1:N:0:42
CGAACTCCTACGGGAGGCAGCAGTGGGGAATTTTGCGCAATGGGGGAAACCCTGACGCAGCAACGCCGCGTGGAGGATGAAGTCCCTTGGGACGTAAACTCCTTTCGACCCGGGCGATAATGACGGTACGGGTGGAAGAAGCCCCGGCTAACTTCGTGCCAGCAGCCGCGGTAATACGAGGGGGGCAAGCGGTGTTCGGAATTATTGGGCGTAAAGGGCGCGTAGGCGGTGCGGTAAGTCACCTGTGAAACCTCTAGGCTTAACCTAGAGCCTGCAGGCGAAACGGCCGTGCTCGAGGGTG
+
CCCCCGGGGGGGGGGGGGGGGGGGGGGGGGGGGGGGGGGGGGGGGGGGGGGGGGGGGGGGGGGGGGGGGGGGGGGGGGGGGGGGGGGGGGGGGGGGDGGGGGGGGGGGGGGGGGGGGGGGGGGGGGGGGGGGGCGGGGGGGGFGGGEEG7FGGGGGGGGGFGGFGGGGGGGGDGCFCBB@EEGGGGGGGGG*CCEG7;ECEGG@FG?FGGECE5CFGDEECEG5?5<EG?=GCGC::FGFGG6EF<?D97:69C+:CFG666CC+*<79CC@FGGCF>C<D377*07>BCDBF*).7;>)7
@M03506:14:000000000-AKVR1:1:1101:15727:4405 1:N:0:42
CGAACTCCTACGGGAGGCAGCAGTGGGGAATATTGGACAATGGGGGAAACCCTGATCCAGCGACGCCGCGTGGGTGAAGAAGGCCTGCGGGTTGTAAAGCCCTTTCGGTAGGGACGAAAGCTTCCGACCTAACACGTCGGGAGGTTGACTTAACCTACAAAAGAAGCACCGGCTAACTCTGTGCCAGCAGCCGCGGTAATACAGAGGGTGCGAGCGTTAATCGGAATTACTGGGCGTAAAGCGCACGTAGGCGGCTTGGTCTGTCGGGTGTGAAATCCCCGGGCTCAACCTGGGAACTGCA
+
CCCCCGGGGGGGECGGGGGDEFEEE@FCCCF@CFGFFFFCFEFGGGG:F@FCFCDFGDGFF@FGEGECFG@CCFFFDGGGFE=FDGGGGG>FGEGBEC<FF=FFGGGGEGGD7CEG:EGEGFEGGGGGGGGFGGGGGGGGGGDGGGGFFCCFGG@FCGGG:CFGGGGBFFCCFGGGGGGGGGGGGGGFGGFFGGGDEDEGGGGGGFFGCE5?>EEC:CCC:CGGEGGGGGCF6CF5C5CEECECC=5<:7=+CEGD=;CC++*2+97>*9C:7:D?D:6*>5@E*8**.97:F376<)9?*
@M03506:14:000000000-AKVR1:1:1101:8900:4410 1:N:0:42
CGAACTCCTACGGGAGGCAGCAGTGGGGAATCTTGCGCAATGCGCGAAAGCGTGACGCAGCAACGCCGCGTGAGGGAAGACGGCCTTCGGGTTGTAAACCTCTTTCAGTTGGGACGAAGCCGTGACGGTTAATACCCGTTTGCGGTGACGGTACCTTCAGAAGAAGCCCCGGCTAACTACGTGCCAGCAGCCGCGGTAATACGTAGGGGGCAAGCGTTGTCCGGAATCATTGGGCGTAAAGCGCGTGTAGGCGGCTTGGTAAGTCCGCTCTGCAAGTCCGGGGCTCAACCCCGGGAGGCGG
+
CCCCCGGGGGGGGGGGGGGGGGGFGDFGGGGGGGGGGGGGGGGGGGGGGGGGGGGGGGCGGGGGGGGGGGGGGGGGGGGGGGGGGGGGGGGGGGGCFGGGGGGCFGGGGGGGGGGGGGGGGGGGGGGGGGGGGGGGGGGGGCFGGGDGGGGGGGGGGGFGGGGFFGFFGGGGGGGGGGGGD7+<F@FGGFGGGGGGCECCCCFFGGGGGGGGGGEE8CEGCFGG588EEG7+A7CECC5CCGGG=C51:?<?DGG5*7DC<:CC?:ED*7CF**:C*1*1C@5=5>4?:9)37@E37B57B
@M03506:14:000000000-AKVR1:1:1101:21404:4445 1:N:0:42
CGAACTCCTACGGGAGGCAGCAGTGGGGAATCTTGCGCAATGGCCTAACGGCTGACGCAGCGACGCCGCGTGTGGGATGAAGCTCTTCGGAGTGTAAACCACTGTTGCCCGGGACGAACAGCTCGATTAGTCGAGCCTGACGGTACCGGGTGAGGAAGCACCGGCTAACTCCGTGCCAGCAGCCGCGGTAATACGGGGGGTGCGAGCGTTGTCCGGAATCACTGGGCGTAAAGGGCGCGTGGGTGGTTTGTTAAGGGTGTGGTGAAAGTCCGGGGCTCAACCCCGGAGCTGCCGTTCCGTC
+
CCCCCGGGGGGG@CF7FFGGGFGGFGGGGGGGGGGGGG:7FFECGGGFGGGGGCGG>F@@CFDG+FGCCFFCFFGGGGGGG9DC<FGGGCFGG8FFG9FGGGGGFF,FFFECCEEGGGGGGGFGE+<F>3EFGGEGGGD@FE<FGGGGDCCFFCF,<<FGCF<CGGGGG:CC<F:CGCCG@CGGGGCEEGGGFC*8CE5>EEC?5CE5/A:C?7C5*/;C?C0<F5CEEC8:@+;C7CC=EGE7*/*9**022+<667CC*/7:C*3*0:7))9)*)099>475:3))(*)())))))7)0
@M03506:14:000000000-AKVR1:1:1101:19560:4461 1:N:0:42
CGAACTCCTACGGGAGGCAGCAGTGGGGAATTGTTCGCAATGGGCGCAAGCCTGACGACGCAACGCCGCGTGGAGGATGAAGACCTTCGGGTCGTAAACTCCTTTCGATCGAGACGAACAGCCATCGGGTGAATAGCCTGGAGGTTTGACGGTACCGAGAGAAGAAGCCCCGGCTAACTCCGTGCCAGCAGCCGCGGTAATACGGGGGGGGCAAGCGTTGTTCGGAATTACTGGGCGTAAAGGGCTCGTAGGTGGCCAACTAAGTCAGACGTGAAATCACTCGGCCTAACCGGGGAACTGC
+
CCCCCGFFF@<F;C7FCGGGGGGF<FGDGGGGGGGCC:,7CF@FGDE@@GFGGDGGG:FCCGCC+@>BFCFFE7F?BFGGFGFG<?EEGEGGGDCEFFFGGGGFGFEE<ACGFCGCE+>=>FECGGGGD,@FFG9FGGGGGGFFEGGGGGGDFFC9CGECF7FCCFGC,<CFCGGGGCCCCEFGGGGGGCF7CGE8EEGGF?EGDEGG58C>?::CG?CCCCFGGE5*@7+<C?EF51//7+:**::>:5:5*<CFC<73:?DCC:?DFCCF59*<>=*02*07E)>??4>B3>3757)9/
@M03506:14:000000000-AKVR1:1:1101:13404:4461 1:N:0:42
CGAACTCCTACGGGAGGCAGCAGTGGGGAATCTTGCGCAATGGCCTAACGGCTGACGCAGCGACGCCGCGTGTGGGATGAAGCTCTTCGGAGTGTAAACCACTGTTGCCCGGGACGAACAGCTCGATTAGTCGAGCCTGACGGTACCGGGTGAGGAAGCACCGGCTAACTCCGTGCCAGCAGCCGCGGTAATACGGGGGGTGCGAGCGTTGTCCGGAATCACTGGGCGTAAAGGGCGCGTAGGGGGTTTGATAAGGGTGTGGTGAAAGTCCGGGGCTCAACCCCGGATCTGCCGTGCCGAC
+
CCCCCGGGGFGGGGGGGGGGGGGGGGGGGGGGGGGGGGGGGGGGGGGGGGGGGGGGGGGGGGGGGGGGGGFFFGGGGGGGGGGGGGGGGGGGGGGGGGGGGFGGGGGGGGGGGGGGGGGGGG8FGGGGGGGGGGGGGGGFGGGEEFGGGG>FGGGGGFGGCEFGGGGGGGGGDGGEGC@FFGGGGGGGGEEGGGGGGGGG*1;EEG5C:CEC7EEGEEGGFG7EGGGGC8EDCGG=E5C*:CC*:EED*:+<*<<FF4C<5E5E77+:+:9>DDG*9>*9C7>*:73)-:@>=>.<)7@3.
@M03506:14:000000000-AKVR1:1:1101:6588:4474 1:N:0:42
CGAACTCCTCCGGGAGGCAGCAGTAAGGAATATTGGTCAATGGACGCAAGTCTGAACCAGCCATGCCGCGTGGAGGATGAAGGTCCTCTGGATTGTAAACTTCTTTTATCTGGGACGAAAAAGGGCTTTTCTAGGCCAACTGACGGTACCAGATGAATAAGCACCGGCTAACTCCGTGCCAGCAGCCGCGGTAATACGGGGGGGGCAAGCGTTGTTCGGAATTACTGGGCGTAAAGGGCTCGTAGGCGGCCAACTAAGTCGGATGTGAAATCCCCAGGCTTAACCTGGGCACTGCATCCGC
+
CCCCCGGGG@FGGGGGGGGGGGGGGGGGGGGFGGGFGGFGGGGGGGGGGGGGGFGGGGGGGGGGGGGGGGGGGGGGGGGGGGGGGGGGGGGFGGGGFGGGGGGGGGGGGGGGGGGGGGGGGGGGGGGGGGGGGGGGGGGGGGGGGGGGGGGGFGGGGGGGGGGFGG7FGGGGGGGGGGGGGGGGGGGGGGGBCGGGGCGGGGDGEG>EGGGGG8CGGGGG=GFFDFGGGGGEGEGGGGGGFGECF=?DGGGEFF6<FF>CEGDE56CDF7+*2<5=3>C4*9*CC?C5?*53))67B??>)
@M03506:14:000000000-AKVR1:1:1101:24298:4478 1:N:0:42
CGAACTCCTACGGGAGGCAGCAGTGGGGAATATTGCACAATGGGCGCAAGCCTGATGCAGCGACGCCGCGTGAGGGATGACGGCCTTCGGGTTGTAAACCTCTTTCGCCAGGGACGAAGCGAGAGTGACGGTACCTGGAGAAGAAGCACCGGCTAACTACGTGCCAGCAGCCGCGGTAAGACGTAGGAGGCGAGCGTTGTCCGGATTCATTGGGCGTAAAGAGCACGCAGGCGGTTTGGCAAGTCGGATGGGAAAGCCCGGAGCTCAACTCCGGACCTGCAGCCGAAACTGCCCGACTAGG
+
CCCCCGGGGGGGGGGGGEDGCFGFGFGGGDFEDGGFGGGGGGGGGGGGGGGGGGGGGGGGGGGGGGGGGGGGEGGGGGGGGGGGGEC9DFEFGEG9EFF<EFGGGGG7=?FGDGGGGCFDE@EFEGGGFEG<FEBFFG8CCGG<3<FGGCGGGCFGGGDGGGFGFGACFE7<CFGGCCE9<9FFGGG9FCECEGGE8?>E?+;?>*:C??+9CGGG::8;CC=?C*:8:EC/:=*?CED+30:+<C=C***2*0:F*779EED=**<4**+075CE3FF*20)/7.>3(*05)0<:D55))
@M03506:14:000000000-AKVR1:1:1101:22334:4513 1:N:0:42
CGAACTCCTACGGGAGGCAGCAGTTGGGAATCTTGGACAATGGGGGAAACCCTGATCCAGCCATGCCGCGTGAGTGATGAAGGCCTTCGGGTTGTAAAACTCTTTCGCGCACGACGATAATGACGGTAGTGCGAGAAGAAGCTCCGGCTAACTTCGTGCCAGCAGCCGCGGTAATACGAAGGGGGCTAGCGTTGTTCGGAATTACTGGGCGTAAAGCGCTCGCAGGCGGTTCTCCAAGTCAGGGGTGAAAGCCCGGAGCCCAACTCCGGAATTGCCATTGCAACTGGTGAACTTGTGGACG
+
9CCCCGDGA<F;FGFEGGGGGGGGGGGGGFFFFFA9EFFCCFGGGC@@CDEGG8D,FEFFCGGFFDGF:EBC?C,CEEGGGFGECFG9FGG,F=?C<CFGGGGGG,?BF>FG=BCFCBFC<FFGECF<CFGBEDGGG8,DFC==,:CE7FG7>FFEFFGFCFGCFCAEGCDC@CF9<C@CDFGGGF*4::@1<78BCGE5EFFGFGGGGDC5CEGFFC=***:CEEEE*:/59+<+02?+AC*:>7CCCC9?4*:C*8)*2EC5*0?95C5)*9>:**:7*/0<+<*1(*06=*9/9)79)
@M03506:14:000000000-AKVR1:1:1101:19894:4518 1:N:0:42
CGAACTCCTACGGGAGGCAGCAGTGGGGAATCTTGCGCAATGGCCTAACGGCTGACGCAGCGACGCCGCGTGTGGGATGAAGCTCCTCGGAGTGTAAACCACTGTTGCCCGGGACGAATAGCTCGATTAATCGAGCCTGGCAGTACCGGGTGAGGAAGCACCGGCTAACTCCGTGCCAGCAGCCGCGGTAATACGGGGGGTGCGAGCGTTGTCCGGAATCACTGGGCGTAAAGGGCGCGGAGGTGGTTCGATAAGGGTGGGGTGAAAGTCCGGGGCGCAACCCCGGACCTGCCGTGCCGGG
+
CCCCCGGGGFFEGGGGGGGGGGGGGGGGGGGGGGGGE7@CFGGGGFG<DFGGECDFGGEEFEEGGGEEEGCFEGGGGGGGFFCAFCFGGG7BFGGC9EE<F7BAEFGDEFBF@BF7FC8>DDFFF7,@BFGDGGGEEGGCFGGFGFC:CE>::CGEF<7C<:::7<BE,2?<FCC*CAFCCFFGGF@CE>:<FGFE>E5C8C5EECEE?CG8?+/:A*;E+<+9CFC=***/0C*:5:<**2*/:C7*+::+*/<*C09)*:9*2*+0+2059775))//>))175983F5(0>@>>@5))
@M03506:14:000000000-AKVR1:1:1101:24632:4521 1:N:0:42
CGAACTCCTACGGGAGGCAGCAGTGGGGAATATTGGACAATGGGCGCAAGCCTGATCCAGCCATGCCGCGTGAGTGATGAAGGCCCTAGGGTTGTAAAGCTCCTTTGTGCGGGAAGATAATGACTGTACCGCAAGAATAAGCCCCGGCTAACTTCGTGCCAGCAGCCGCGGTAATACGAAGGGGGCTAGCGTTGCACGGAATCACTGGGCGTAAAGCGCACGTAGGCGGACTCTTAAGTCGGGGGTGAAATCCGGGAGCCCAACTCCAGAACATCCTTCGAGACTGGGCGTCGCGACTTCG
+
CCCCCGGGGGGGGGGGGGGGGGGGGGGGGGGGGGGGGGGFGGGGGGGGGGGGGGGGGGGDGGGGGGC7BF@CEGGGFF9<FEGGGGGCFCGFFEGGGGGGGFCDFFGFEGGD7CF7,EGCEFFD9?FACEF7CC>DFFGCF98CFEECEGFGGGGEGGDGFAFFC@:*>FEGD@@D,DCFFE7<**CCFCDFFC7,5*8>C8CFF?FG85C*/*/<@CE5=E88;CFGGCE>CC9<+<:C57**:EEF6++06**9CBC**>D5?:+97::F***:*/0>*.):3)*.(/7().))))0*)
@M03506:14:000000000-AKVR1:1:1101:11607:4576 1:N:0:42
CGAACTCCTACGGGAGGCAGCAGTGGGGAATATTGGACAATGGGGGCAACCCTGATCCAGCAATGCCGCGTGTGTGAAGAAGGCCTTCGGGTTGTAAAGCACTTTTATCAGGAACGAAACACGCAGCTCTAATACGGCTGTGGACTGACGGTACCTGAGGAATAAGCACCGGCTAACTTCGTGCCAGCAGCCGCGGTAATACGAAGGGTGCAAGCGTTACTCGGAATTACTGGGCGTAAAGGGGGCGTAGGTGGTTTTTTAAGTCCGTTGTGAAATCCCTGGGCTCAACCTGGGAATGGCG
+
CCCCCGGGGCGGGGGGGGGGGGGGGGGGGGGGGGGGGGGGGGGGGGGGGGGGGGGGGGGGGGGGGGGGGGGGGGGGGGGGGGGGGGGGGGGGGGGGGGGGGGGGGGGGGGGGGGGGGGGGGGGGGGGGGGGGGGGGGGGDFGFGGGGGGGGGGGGGGGFGGGGGGGGGGGGEGGGGGGFGGGG@@FGGGGGGGGGCEEG9EGGGFGGGECEFFGGGGGGG+<CEGEFGFFECFFFGEGGCCED*5=C):CGGGG7C8)9<GFFCFC5*<D*)*:*<DF640<)2*8C=:CF?<F)974;4)
@M03506:14:000000000-AKVR1:1:1101:22749:4617 1:N:0:42
CGAACTCCTACGGGAGGCAGCAGTCGAGAATTTTTCTCAATGGGGGAAACCCTGAAGGAGCGACGCCGCGTGGAGGATGAAGGTCTTCGGGTTGTAAACTCCTGTCATTTGGGAACAATGCTTACGCGTTAACTGCGCGTGAGTTGATAGTACCAGAAGAGGAAGAGACGGCTAACTCTGTGCCAGCAGCCGCGGTAATACAGAGGTCTCAAGCGTTGTTCGGATTCATTGGGCGTAAAGGGTGCGTAGGCGGCGCGGTAAGTCGGGTGTGAAATTTCGGAGCTTAACTCCGAAACTGCAT
+
CCCCCGGGG<GGGGGGGGGGGGGGGGGGGCFGGGGGGGFGGGGGGGGGGGGGGGGGGCGGGGGGGGGGGGGGGGGGGGGGGGGGGGGGGGGGGGGFFGGGGGGGGGGGGG9FGGGGGFGGFGGGGGGGGGGGGGGGGGGEE:FF9DFGGGGGGGGGCFGGGGGCE>7DGGCFGGGGDGGGGGGGGGGGCGGGDGGGGDFEFGFGFGGGGGGGGFGGD5*:2CEEGD@C7<CFDGG558CECEFGGG/>E*+CDECC5)//:CFCCDEF=9:FF77CF4*9*<3*<97@<CF?B5;>FFF49
@M03506:14:000000000-AKVR1:1:1101:8186:4628 1:N:0:42
CGAACTCCTCCGGGAGGCAGCAGTAGGGAATCTTGCGCAATGGGCGAAAGCCTGACGCAGCCATGCCGCGTGAATGATGAAGGTCTTAGGATTGTAAAATTCTTTCACCGGGGAAGATAATGACGGTACCCGGAGAAGAAGCCCCGGCTAACTTCGTGCCAGCAGCCGCGGTAATACGAAGGGGGCTAGCGTTGCTCGGAATTACTGGGCGTAAAGGGCGCGTAGGCGGATATTTAAGTTAGAGGTGAAAGCCCAGGGCTCAACCCTGGAATAGCCTTTAATACTGGATATCTTGAGTTCG
+
CCCCCGGGG9FGGGGGGGGGGGGGGGGGGGGGGGGGGGGGGGGGGGGGGGGGGGGGGGGGGGGGGGGGGGGGGGGGGGGGGGGGGGGGGGGGGGGGGGGGGGGGGGGGGGGGGGGGGGGGGGGGGGGGGGGGGGGGGGGGGGGGGGGGGGGGGGGGGGGGGGGGGGGGGGGGGGGGGGGGGGDGGGGGGGGGGGGFGGGGGGGGGGGGGGGGGGGGGGGGGGGEEGGGGCCEDCCFGGGFGFGGGGGGFFGGFGEGGFGGGGCFCDGGGGFBDGGFF=DGFBFE?FG4):8:FFF?FF@=E
@M03506:14:000000000-AKVR1:1:1101:11386:4640 1:N:0:42
CGAACTCCTACGGGAGGCAGCAGTGGGGAATCTTGCGCAATGGGCGAAAGCCTGACGCAGCGACGCCGCGTGCGGGAAGAAGGCCTTAGGGTTGTAAACCGCTTTCAGGAGGGACGAAGCCACTCGGGTTAACAGCCCAGAGGGTGACGGCACCTCCAGAAGAAGCCCCGGCTAACTACGTGCCAGCAGCCGCGGTAATACGTAGGGGGCAAGCGTTGTCCGGATTCATTGGGCGTAAAGAGCGTGTAGGCGGCCAGGTAGGTCCGATGTGAAAACTGGAGGCTCAACCTCCAGCTGTCAT
+
CCCCCGGGGDGGGGGGGGGGGGGGGGGGGGGGGGGGGGGGGGGGGGGGGGGGGGGGGGGGGGGGGGGGGGGGGGGGGGGGGGGGGGGGGGGGGGGGGGGGGGGGGGGGGGGGGGGGGGGGGGGGGGGGGGGGGGGGGGGGGGGGGGGGGGGGGGGGGGGGGGGGGGGGGGGGGGGGGGGGGGGGGGGGGCGGGGGG*ACGGGGGFGGGGGCGGGGGGEGFGGG>CC@7CFGGGGE=ECGGGGGGCEEFGGGGGGEDGFFCFFGGGDCCEGGFF>FGGFGGGFFF=6C?7*<?;FF?F@FF=
@M03506:14:000000000-AKVR1:1:1101:14374:4651 1:N:0:42
CGAACTCCTACGGGAGGCAGCAGTGAGGAATCTTGCGCAATGGGCGAAAGCCTGACGCAGCGACGCCGCGTGGAGGATGAAGGTCTTCGGATTGTAAACTCCTGTCGAGTGGGACGAATGCCGTGAGGGTGAACAATCCTCGCGGTTGACGGTACCGCTGGGGGAAGCCCCGGCTAACTCCGTGCCAGCAGCCGCGGTAATACGGAGGGGGCTAGCGTTGTTCGGAATCATTGGGCGTAAAGGGCGCGTAGGCGGCCGATCAAGTCGGAGGTGAAATCCCTCGGCTCAACTGAGGAATTGG
+
CCCCCGGGGGGGGGGGGGGGGGGGGGGGGGGGGGGGGGFGGGFGGGGGGGGGGGGGGGEGGGGGGGGGGGFGGEGGG?GGGGGGGGGGGGGGGGGGGGGGGGGGGGGEFFDDGGGGGGGGGFEFGGGDEGGGGGGGGGGGGGGGGGGGGGGGGFDGGG>7FEGGDGGGG7CF>FGGGGGGFGGGGGGGGFGGGGGGGGCGGG?FG>EGDGGGGCFFEGGGECFEGCED6:+:EGGFE?D/AGGGGGGGG=EEGE=DGEDC=E*<+:EG5C509:>FGF*>*8;55)9620*5*9:4767=)
@M03506:14:000000000-AKVR1:1:1101:22934:4662 1:N:0:42
CGAACTCCTACGGGAGGCAGCAGTCGGGAATTTCGGGCAATGGGCGAAAGCCTGACCCAGCAACGCCGCGTGAAGGATGAAATCCCTCGGGATGTAAACTTCGCAAGAGCGGGAAGAATAAGTAAGGGTTAATATCTCTTACGATGACGGTACTGTTTGTAAGCTCCGGCTAACTCCGTGCCAGCAGCCGCGGTAATACGGGGGGAGCAAGCGTTGTTCGGATTTACTGGGCGTAAAGGGCGGGTAGGCGGCCACTGCAAGTCGGTTGTGAAATCTCCGGGAGTAACCCGGAAAGGTCAAT
+
CCCCCGFGGDGGGGGGGGGGGGGGFFGGEGGGGGGGGGGGGGGGGGGEGEGGGFGGGGGGGGGGGGGCFGGDGGGGGGGGGGFFG=B@BFGFGGC@FGD9EGGCGCFGGGGGGCCF@FGGFG<D9FGGFGCFGGGFFFG9FDE@@FCEEGGGCGGCCCFGGGCFCGGGGGGGGGGFFGEE::FFGEGGFE>ED*=FFF9ECED8*8EECFFCE/;C/;9;CE**99+3@EC*:2C=CFCE5EGG//:FFCECD5=CD?D*<3?EEG*9170=F70+:7CDD)):?@>B0/),0)8506?=7
@M03506:14:000000000-AKVR1:1:1101:11201:4685 1:N:0:42
CGAACTCCTACGGGAGGCAGCAGTGGGGAATCTTGCCCAATGGGCGAAAGCCTGAGGCAGCAACGCCGCGTGTGGGATGACGGCCCTCGGGTTGTAAACCACTTTCAGTAGGGACGAAATTGACGGTACCTACAGAAGAAGCTCCGGCCAACTACGTGCCAGCAGCCGCGGTAATACGTAGGGAGCGAGCGTTGTCCGGATTTATTGGGCGTAAAGCGCGCGTAGGCGGTTTGGTAAGCCGGGTGTGAAACCCTCGAGCTCAACTCGGGGCGGCCACTCGGAACTGCTATGACTTGAGTCT
+
CCCCCGGGGGGGGGGGGGGGGGGGGGGGGGGGGGGGGGGGGGGGGGGGGGGGGGGGGGGGGGGGGGGGGGGGGGGGGGGGGGGGGGGGGGGGGGGGGGGGGGGGGGGGGGGGGGGGGGGGGGGGGGGGGGGGGGGGGFGGGGGGGGGGGGGGGGGGGFGGGGGGGGGGGGGGGGGGGGGGGGGGGGGGGGGGGGGGGGGG5ECFGCDGGGGGGGGGGGGGGGGGGGGGG?EEGGGGGGGGGGGGGGGCFC<CCFGGGEG5CEGF?CGGGGGFGCCEFFGGD7.77?G49FFBFF?F*)***
@M03506:14:000000000-AKVR1:1:1101:5629:4695 1:N:0:42
CGAACTCCTACGGGAGGCAGCAGTGGGGAATATTGGACAATGGGCGCAAGCCTGATCCAGCCATGCCGCGTGGGTGGTGAAGGCCCTAGGGTTGTAAAGCCCTTTCGGCGGGGAAGATAATGACGGTACCCGCAGAAGAAGCCCCGGCTAACTTCGTGCCAGCAGCCGCGGTAATACGAAGGGGGCTAGCGTTGCTCGGAATCACTGGGCGTAAAGCGCACGTAGGCGGGTCCTTAAGTCGGGGGTGAAATCCTGGAGCTCAACTCCCGAACTGCCTTCGATACTGAGGATCTCGAGTCCG
+
CCCCCGGGGGGGGGGGGGGGGGGGGGGGGGFEGFGGGGGGGGGGGGGEGGGGGGGGGGGGGGGGGGGGGGGGGGGGGGGGGGGGGGGGGGGGGGGGGGGGGGGGGGGGGGGGGFGGGGGGGGGGGGGGGGGGGGGGGGGGGGGGGGGGGGGGGGGGCGGFGGGGFGFEGGGGGGGGGGGGGGGGGGGGGGGGDGGGGGGGGGGGGGGGGGGGGGDFGEGGGGGGGGGGEG5CF7@EFCGGEGGGGEGGGDFFGGGG*77*2<CE?F6*:5CDFGGGFFG<9@@5<?:?(>7?FF4)0*0/)
@M03506:14:000000000-AKVR1:1:1101:10712:4724 1:N:0:42
CGAACTCCTACGGGAGGCAGCAGTGGGGAATTGTTCGCAATGGGCGCAAGCCTGACGACGCAACGCCGCGTGGAGGACGAAGATCTTCGGGTCGTAAACTCCTTTCGAGCGAGACGAACGGCGTCCGGGTGAACAATCCGGAAGAGTGACGGTACCGAGAGACGAAGCCCCGGCTAACTCCGTGCCAGCAGCCGCGGTAATACGGGGGGGGCAAGCGTTGTTCGGAATTACTGGGCGTAAAGGGCTCGTAGGTGGCCACCTAAGTCAGACGGGAGATCCCTCGGCTTAACCCGGTAACGTC
+
<CCCCFAEF<CBFE@FGGGGEGGFCFGGFGGGGGGGGG@FGEFGGGGGGEGGG@FGGGGGGECFGD++@FGGE@E7+BF::C+<EFEFFGDECE7B=BE,CFA5D9F@,+@@F+:F7@FG7F*@C:FFGGE*8>;DB8C:EECE,=3C3C:@CG>EE*<*1C+*CCCE+=*:8CDGGG+38C;@CFDGFGFGGCEEC:>C++7CCEEDE8CCE@FEE88C**+A:**;EG7FFGG5/:1;*+<:**:CE5>=2<5*0)***3><+:+:09C)/*):7=FC<5:==)966*0(05)))*)))
@M03506:14:000000000-AKVR1:1:1101:25897:4784 1:N:0:42
CGAACTCCTACGGGAGGCAGCAGTCGGGAATTTTGGGCAATGGGCGAAAGCCTGACCCAGCAACGCCGCGTGAAGGATGAAATCCCTCGGGATGTAAACTTCGCAAGAACGGGAAGAATAAGTAGGGGACAATACCCCCTATGATGACGGTACCGTTTGTAAGCTCCGGCTAACTCCGTGCCAGCAGCCGCGGTAATACGGGGGGAGCAAGCGTTGTTCGGATGTACTGGGCGTAAAGGGCGCGTAGGCGGTCAGCACAAGCCAGTTGGGAAATCTCCGGGCTTAACTCGGAAAGGTCAAA
+
CCCCCGGGGGGGGGGGGGGGGGGFFGGGGDGGGGGDCFGDFGGGGGGGGGFGGFGF<FGGEDC8CCFEGDGGGGFFF9FGGEFGF8<FGGGGGEGGFAGAFGGGG>CFGGEEGDEGF8<FGFCFFGGGFGGGGGGG?@FFE<DFDGFGGGGGDA@F*DFFGCF,F7FFGGGGGG@GFEGG7FGGCFGGGGCF7<EGFCGG>EEGGGG:8CF*AECEG=9;?8**3+<0A6;/::5*:0:C*:5C55C32:CEC5C495CCF*1*:7+*+)20*7*0777C3))/0*:7<CD(75:4=166*
@M03506:14:000000000-AKVR1:1:1101:14739:4891 1:N:0:42
CGAACTCCTACGGGAGGCAGCAGTGGGGAATATTGGACAATGGGCGCAAGCCTGATCCAGCCATGCCGCGTGGGTGATGAAGGCCCTAGGGTTGTAAAGCCCTTTCGGCGGGGAAGATAATGACGGTACCCGCAGAAGAAGCCCCGGCTAACTTCGTGCCAGCAGCCGCGGTAATACGAAGGGGGCTAGCGTTGCTCGGAATCACTGGGCGTAAAGCGCACGTAGGCGGCTTGTTAAGTCAGGGGTGAAATCCTGGAGCTCGACTCCAGAACTGCCTTTGATACTGGCGAGCTTGAGTCCG
+
CCCCCGGGGGGGGGDGGGGGGGGGGGGGGGGGGGGGGGGGGGGGGGGGGGGGGGGGGGGGGGGGGGGGGGGGGGFGGGGGGGFGGGGGGGGGGGGGGGGGGGGFGGGGGGGGG=FGGGGGGGGFGGGFGGGGGGGGGGFGFGGGGGGGGFFFEFGGGGEGGGGGGGGGGGGGGGGGGGFGGGGGGGGGGGGEGGGEGGGCEGFC6CFGGGGGGEGGGGGGGGCFGGFGGGC*?CFFFFGG7<FEGGG3AEG9CA9CC>CDFG3EECFG6*:@**>6FFGGC9?7+9C@><BF)9?:F4*9<
@M03506:14:000000000-AKVR1:1:1101:25334:4895 1:N:0:42
CGAACTCCTACGGGAGGCAGCAGTAAGGAATATTGGTCAATGGACGCAAGTCTGAACCAGCCATGCCGCGTGGAGGATTAAGGCCCTCTGGGTTGTAAACTCCTTTTATCTGGGAAGAAATGCCAGTTTTTTAATTGGTTTGACGGTACCAGAGGAATAAGCACCGGCTAACTCCGTGCCAGCAGCCGCGGTAATACGGAGGGTGCAAGCGTTATCCGGATTCACTGGGTTTAAAGGGTGCGTAGGCGGGCAGGTAAGTCCGTGGTGAAATCTATGAGCGTAACTCAGAAACTGCCATGGG
+
CCCCCGGGGGFGGGGGGGGGGGGGGGGGGGGFGGGGGGGGGGGGGGGGGGGGGGGGGFGGGGGGFGCFGGGGGGFDFFGGDGGFGGGGGGFGGG:FGAFAFGGGGGGGGGFFGGGGGGGGGGGDFGFGDEFEG8FFGFFGGGGFGGGGGGFFGGGGGFFGGGGDFGGGGG7FFGCFBCFGFFGFGGGGGGGGGGFF?EGGGGGGG>8CC7C>8B5EFC=;*AE9BFE6B28*8ECFGDCEEEEEGGGCED*>DGGF9??C+:9:C*:>92+9**0+*/:)9))29@:?AF@748=5)*)<)
@M03506:14:000000000-AKVR1:1:1101:24522:4902 1:N:0:42
CGAACTCCTACGGGAGGCAGCAGTGGGGAATCTTGCTCAATGGGCGAAAGCCTGAAGCAGCGACGCCGCGTGCGGGATGAAGGCCCTCGGGTTGTAAACCGCTTTCAGCAGGGACGAAATTGACGGTACCTGCAGAAGAAGGCCCGGCCAACTACGCGCCAGCAGCCGCGGTAATACGTAGGGGCCTAGCGTTGTCCGGATTTATTGGGCGTAAAGAGCTCGTAGGCGGTTTGGTGAGTCGGGTGTGAAATCTCCACGCGCAACGTGGAGGGGCAACCCGATACTGCCAGGACTAGAGTCC
+
CCCCCGGGGGGGGGGGGGGGGGGGGGGGGGGGGGGGCFFGGGGGGGGGGGGGGGGGGGGGGGGGGGGGGGGGGGGGGGGGGGGGGGGGGGGGGGGGGGGEGGGGGGGGGGGGGFGGGGGGGGGGEGGFFGGGGGGGGGGGGGFFGEFGGGGGGGGGGGGGECCGGGGGGGGECEGGCBF@FGGGDGGGGGG8?EC:EEGGGEGGGGGFGGGE8?>FEF*:CG/8EG68C:=?EG@F:;CF5EEEG*A:@CF?C:C>6:<)227:E*AD55C7C))2/7CD3))1+/:)2202:?FF66***
@M03506:14:000000000-AKVR1:1:1101:16713:4908 1:N:0:42
CGAACTCCTACGGGAGGCAGCAGTGGGGAATTGTTCGCAATGGGCGAAAGCCTGACGACGCAACGCCGCGTGGAGGATGAAGATCTTCGGGTCGTAAACTCCTTTCGATCGGGACGAATGGACGGTGGACGAATACTCCATCGGAATGACGGTACCGAGAGAAGAAGCCCCGGCTAACTCCGTGCCAGCAGCCGCGGGAATACGGGGGGGGCAAGCGTTGTTCGGAATTACTGGGCGTAAAGGGCGCGTAGGCGGCCCTCTAAGTCGGACGTGAAATCCCTCGGCTTAACCGGGGAACTGC
+
CCCCCGGGGGGGGDGGEGGGGGGGGGGGFGGGGGGGGGGEGFGGGGDGGGGGGGGGGGGGGGGGGGGGGGEGGGGGDGGGGGGGEGGGGGGEEGGGGGGGCFGGGGGGGGGGGGGGEBDFGGGFGGFGGFGEGGGGGGFGGGGEGGGGFFEGGF<AFGCGEDFCFGCFEGEGEGGGGGGGCDF7EFGGGFGDGGGGG85CE<EGEEEEEGDGEFG5:AEGGGGGG>CGGGGGGFGGGGD5*:CE=5>D27EEFGG3C>7C6<FFGGGD5CC5D5CGC?<C475*27C64>B97@3))7)1*
@M03506:14:000000000-AKVR1:1:1101:7952:4908 1:N:0:42
CGAACTCCTCCGGGAGGCAGCAGTGGGGAATTTTGCGCAATGGGGGAAACCCTGACGCAGCAACGCCGCGTGGAGGATGAAGTCCCTTGGGACGTAAACTCCTTTCGACCCGGACGATAATGACGGTACGGGTGGAAGAAGCCCCGGCTAACTTCGTGCCAGCAGCCGCGGTAATACGAGGGGGGCAAGCGTTGTTCGGAATTATTGGGCGTAAAGGGCGCGTAGGCGGTGCGGTAAGTCACCTGTGAAACCTCTAGGCTTAACCTAGCGCCTGCAGGCGAAACTGCCGTGCTTGAGGGTG
+
CCCCCGGGG<FGGGGGGGGGGGGGGGGGGGGGGGGGGGGGGGGGGGGGGGGGGGGGGGEGGGGGGGGGGGGGGGGGGGGGGGGGGGGGGGGGGGGGGGGGGGGGGFGGGDGGGEEGGGGGGGGGGGGGGGGGGGGGGGGGGGGGGGGGGGGGGGGGGGGGGDGGFGGGGGEFEECGGGGGDGGGGC>FGGGGCGG>EGGEE5CEFF9CCGGGGGGGGDECEGEEGE68:E5?EGG=5FGGFGG9?CC7<<?C*2C7CFGC6+*3377C+9=597769))//87*+09?9DDF)=?>6@E@E
@M03506:14:000000000-AKVR1:1:1101:11078:4912 1:N:0:42
CGAACTCCTACGGGAGGCAGCAGTGGGGAATTTTGCGCAATGGGCTAACGCCTGACGCAGCAACGCCGCGTGGAGGATGAAGGTCTTTGGATTGTAAACTCCTGTCAGCAGGGAAAAAGCAAATCGGCCTAACACGCCGGTGAGTTGATTGTACCTGCAGAGGAAGCCCCGGCTAACTCTGTGCCAGCGGCCGCGGTAATACAGAGGGGGCAAGCGTTATTCGGAATTATTGGGCGTAAAGGGCGCGTAGGCGGCTTGGCAAGTGGATGGTGAAATCTCTCGGCTTAACGTAGGAAATGCC
+
CCCCCGGGGGGGGGGGGGGGGGGGGGGGGGGGGGGGGGGGGGGGGGGGGGGGGGGGGGGGGGGGGGGGGGFGGGGGGGGGGGGGGGGGGGGGGGGGGGGGCGGGGGGGDCGGGGGFG8FGGGGFGGGGGGGGGGGGGGGGGGDFFFGGGGGGGGGGGGFFFGFGGEG7FGDEGGGFGGCGGGGGGGGGGGG<FGGGGGDCGFCFFCECEG5CCEGGGGGG97EC:CCFGFGFCFFEGEDFFFEDC/79EGG69CC<E>36+9*+<C+*<>+*2>>?C*::>>FG*<4@.*..77//)***/
@M03506:14:000000000-AKVR1:1:1101:19149:4922 1:N:0:42
CGAACTCCTAGGGAGGCAGCAGTGGGGAATATTGGACAATGGGCGCAAGCCTGATCCAGCAATGCCGCGTGAGTGATGAAGGCCTTAGGGTTGTAAAGCTCTTTTACCCGGGATGATAATGACAGTACCGGGAGAATAAGCTCCGGCTAACTCCGTGCCAGCAGCCGCGGTAATACGGAGGGAGCTAGCGTTATTCGGAATTACTGGGCGTAAAGCGCACGTAGGCGGCTTTGTAAGTTAGAGGTGAAAGCCTGGAGCTCAACTCCAGAATAGCCTTTAAGACTGCATCGCTTGAATCCAG
+
CCCCCGGGGGGGGGGGGGGGGGGGGGGGGGGGGGGGGGGGGGGGGGGGGGGGGGGGGGGGGGGGGGGGGGGGGFGGGGGGGGGGGGGGGGGGGGGGGGGGGGGGGGGGGGGGGGGGGGGGGGGGGGGGGGGGGGGGGGGGGGGGGGGGGGGGGGGGGGGGGGGGGGGGGGGGGGGGGGGGGGGGGGGGGGEGEGGFFGGGGGGGGGGGFGGCEFGGGGGGGCFGGGGGGEEFF7<EFFGGGGFGGGFFCCFEGGGG=:0*<CFGGGGG+9C?F7<FCB7C>*6:C4:?AGFBF)>?B?FFF
@M03506:14:000000000-AKVR1:1:1101:8709:4927 1:N:0:42
CGAACTCTACGGGAGGCAGCAGTGGGGAATTGTTCGCAATGGGCGCAAGCCTGACGACGCAACGCCGCGTGGAGGACGAAGATTTTCGGATCGTAAACTCCTTTCGATCGGGAAGAACAGCTCTCGGGTGAATAGCCTGAGAGTCTGACGGTACCGAGAGAAGAAGCCCCGGCTAACTCCGTGCCAGCAGCCGCGGTAATACGGGGGGGGCAAGCGTTGTTCGGAATTACTGGGCGTAAAGGGCTGGTAGGCGGCCAACTAAGTCCGACGTGAAATCCCAAGGCTTAACCTTGGAACTGCG
+
CCCCCGGGGGGGGGGGGGGGGGGGGGGGGGGGGGGGGGGGGGGGGGDGGGGGGGGGGGGGGGGGGGGGGGGGGGGGGGGGGGGGGGGGGGGGGGGGGGGGGGGGGGFGGGGGGGGGGGGGGGGGGGGGGGGGGGGGGGGGGGGGGGGGGGGGGGGGGGGGFGGGGGGGGGGGGGGGGGGGGGGGGGGGGGGGGGGGGGGGGGGGGGGGGGGGFGFEGEGGGGGGGEFFFGGGGG=5/CDGGDGGGGGGGGGGGGGGGFGG+<FFC7C3EGGEFC>FFFGG45>FF@GFFGFFFFFFF@FFE
@M03506:14:000000000-AKVR1:1:1101:12440:4931 1:N:0:42
CGAACTCCTACGGGAGGCAGCAGTCGGGAATTTTGCCCAATGGACGAAAGTCTGAGGCAGCAACTCCGCGTGAGGGACGAGGGCCTTCGGGTCGTAAACCTCTTTTCTCAGGGAAGATACAAGACGGTACCTGAGGAATAAGCCACGGCTAACTACGTGCCAGCAGCCGCGGTAATACGTAGGTGGCGAGCGTTGTCCGGATTTACTGGGCGTAAAGAGCGCGCAGGCGGCTGGTCAAGTCCGATGTGAAAGCTCCCGGCTTAACTGGGAAATTGCATCGGAAACTGATCGGCTGGAAGGG
+
CCCCCGGGGCGGGGGGGGGGGGGGGGGGGGGGGGGGGGGGGGGGGGGGGGGGGGGGGGGGGGGGGGGGGGGGGGGGGGGGGGGGGGGGGGGGGGGGGGGGGGGGGGGGGGGGGGGGGGGGGGGGGGGGGGGGGGGGGGGGGGGGGGGGGGGGGGGGGGGGGGGGGGGGGGGGGGGGGGGGGGGGGGGGGGGGGGGGGGGGGGGGGGGFFGGGGGGGGGGGEGGGDGGGEGDGGDCFG9DCGGGC5EEGGGGGGGFGGBCDE52CCFDFGGCFFGGGGF7DGFFGGFGF9D5?3<>E@FFF>
@M03506:14:000000000-AKVR1:1:1101:15321:4945 1:N:0:42
CGAACTCCTACGGGAGGCAGCAGTGGGGAATATTGGACAATGGGCGCAAGCCTGATCCAGCCATGCCGCGTGGATGATGAAGGCCCTAGGGTTGTAAAGTCCTTTCGGCGGGGAAGATAATGACGGTACCCGCAGAAGAAGCCCCGGCTAACTTCGTGCCAGCAGCCGCGGTAATACGAAGGGGGCCAGCGTTGCTCGGAATCACTGGGCGTAAAGCGCCCGTAGGCGGACTCGTGAGTCGGTGGTGAGATCCTGGAGCTCAACTCCAGAACTGCCTTCCATACTGAGAGCCTTGAGTCCG
+
CCCCCAFFFFGEGGGGDEDGEGGAFGGEFEFFGFGGGGGGGGFGGGGEGEGGGGGGGGGGGGFGGGF:FG@F::ECEEFF?EEA<=FGGGGGG:FFFG9FFFGFGGGEFEG>FCC>>FGGDDCFGGGGGFGGGGEFGGGGCCFGDGGG7CCCFG9CAFGFGC@<FGGEGGC:F:2BCF**<EEDEG*;FCE8CC8+A8EE8@<9+<?@FC8C*2:C?=***2CEED6:E8?*;*/*<EC+/:EDG7:7*+32*<766>5*++2*+:7902:.0*9*947****::8>;4*)(./?*?8/*.
@M03506:14:000000000-AKVR1:1:1101:7425:4947 1:N:0:42
CGAACTCCTCCGGGAGGCAGCAGTCGGGAATATTGCACAATGGGCGAAAGCCTGATGCAGCGACGCCGCGTGCGGGATGAATGCCTTCGGGTTGTAAACCGCTTTCAGCAGGGACGAAATTGACGGTACCTGCAGAAGAAGGCCCGGCCAACTACGTGCCAGCAGCCGCGGTAATACGTAGGGGCCAAGCGTTGTCCGGAATTATTGGGCGCAAAGAGCTCGTAGGCGGTTCGGTAAGTCGACTGTGAAATCTCCACGCTCAACGTGGAGAGGTCAGTTGATACTGCCGTGACTAGAGTCC
+
CCCCCFFFG-C@FFG:CGCGGGGGGGGEFEGFFFFCFFGCGGFGGGGGGGGGGGGDFFECCFGGCEGCEE>FGCGGDGGFGGGGFFGFGGEFG+B<FFGCGGGEGGFFG9DDG7<FFCFFFBADE+8@3EFG8<FG,>:FFGGGGGGGG7<FGFFB=CGGDCF:CFGEFEG@*<FGGGGGGGGFFCGGGGGC5?EFFEEEE*A+<@F6:FG5:>8C+28@CEEEEGCEEGE*:CE8CCFFGC5:EGGF9?CGG9CFGEGG5*>CGFGD=C6>3C4CC=FFGF?CC?F)27)(5=*9*/=F=
@M03506:14:000000000-AKVR1:1:1101:22664:4947 1:N:0:42
CGAACTCCTACGGGAGGCAGCAGTGGGGAATCTTGCGCAATGGTCGAAAGACTGACGCAGCGACGCCGCGTGTGGGAGGACGCCTTTCGGGGTGTAAACCACTGTTGCCCGGGACGAACAGCCCTTTTCGAGGGGTCTGACGGTACCGGGTGAGGAAGCACCGGCTAACTCCGTGCCAGCAGCCGCGGTAATACGGAGGGTGCGAGCGTTGTCCGGAATCATTGGGCGTAAAGGGCGCGTAGGTGGCGCGGTCAGGTCGTGGTGAAAGCGCGGGGCTCAACCCCGCGTCGGCCATGAATAC
+
CCCCCEGFC-FGGGCCGEEFGGGGGGGGGGGFFGGGEEGGGGGGFG@FCFGGGGGGGDGEEGGCCCF>@ECE?FCEFGDGGGGFFFF5?+@CCEGFADGFGGGGGFGFFEGCCCEEEGD>FGGG8FFFCFGFGDGFECGGGGEFCFFFEE:<BFFFCG7CFFFGD:FF:C9FFFFGCGG>6EFGCGGDC*;CC@EE8:5::EEEEC*:*;:;9+;C*:FC+<E9:@8::*A8C+;85*5/2CDGGF*9*:=E7***30>)A5**+0<:?C*7<)7*1.9>55)C=EG;1)737)96?*1/1
@M03506:14:000000000-AKVR1:1:1101:16568:4970 1:N:0:42
CGAACTCCTACGGGAGGCAGCAGCGAGGAATATTGCACAATGGAGGCAACTCTGATGCAGTAACGCCGCGTGGGGGAAGAAGACCTTCGGGTTGTAAACCTCTTTTTGTATAGACGAGTGAGGACGGTATATATAGAATCAGTCTCGGCTAACTACGTGCCAGCAGCCGCGGTAAGACGTAGGAGGCGAGCGTTATCCGGATTCACTGGGCGTAAAGCGCATGTAGGCGGTTGGACAAGTCGTGTGTTAAAGCCCCTGGCTCAACTGGGGGAGGTCATGCGAGACTGTGCGACTTGAGGGG
+
CCCCCGGGGGGGGGGGGGGGGGGGGGGGGGGGGGGGGGGGGGGGGGGGGGGGGGGGGGGGGGGGGGGGGGGGGGGGGGGGGGGGGGGGGGGGGGGGGGGGGGGGGGGGGGGGGGGGGGEGGGGGGGGGGGFGGGGFGFFCFFGGGGGGGGEFFGFGGGGGGGCFGGGGGGGGGDGGGGGGGGGGGGGGGDGGGG*CCFGGDGGGCFCFEFGGGGGFFFGGGDGFGFFGGG5CGGGCEGCFGGGGGGGGF7?E==CD55CG=FFFGGGGGDE>D3/*9*>>D:)7C?G?BDE85>)*/?:>)
@M03506:14:000000000-AKVR1:1:1101:5965:5041 1:N:0:42
CGAACTCCTACGGGAGGCAGCAGTGGGGAATTGTTCGCAATGGGCGCAAGCCTGACGACGCAACGCCGCGTGGAGGATGAAGACCTTCGGGTCGTAAACTCCTTTCGATCGAGACGAATGGCCCTTGGGTTAACAGCCGAGGGGTATGACGGTACCGAGAGAAGAAGCCCCGGCTAACTCCGTGCCAGCAGCCGCGGTAATACGGGGGGGGCAAGCGTTGTTCGGAATTACTGGGCGTAAAGGGCTCGTAGGTGGGCAACTAAGTCAGACGTGAAATCCCCCGGCCTAAACGGGGAACTGG
+
@CCCCDFG966F7BGEDG;F@F<@,CC:F,C<CCF@,@FGGGD8@:C@@+CCF<F8FECCGG:FC=FBCFC@::A@BEE?AFEGGGDGGGGFGCFF8FFGFFFFFGGGGGGGDC=C@>F<EDCFFGFD7F<FCEGFCFGCCFF71<<C;;FCFE:<C*<<<B,@<F<<FF7<*FGG?FFE@<BFC<FFGCC68??8?C88C97CGGGGDGCEGGF8?*;8//:CEGCCEFFGGGG**:DC579:5:C<8*:5C<5);4<7C77CC*07+*/./*1+2/7C*)0**)150*03)7>5)))90
@M03506:14:000000000-AKVR1:1:1101:12328:5044 1:N:0:42
CGAACTCCTACGGGAGGCAGCAGTGGGGAATATTGGACAATGGGGGCAACCCTGATCCAGCAATGCCGCGTGTGTGAAGAAGGCCTTCGGGTTGTAAAGCACTTTTATCCGGAACGAAACGCGCTTGGTGAATAGCCAGGTGAACTGACGGTACCGGAGGAATAAGCACCGGCTAACTTCGTGCCAGCAGCCGCGGTAATACGAAGGGTGCAAGCGTTACTCGGAATTACTGGGCGTAAAGCGCGCGTAGGTGGTTTGTTAAGTCCGTTGTGAAAGCCCTGGGCTCAACCTGGGAATGGCA
+
CCCCCGGGG?FGGGGGGGGG,CF<<FGG@FFEEGGGDFEFGGFFEGGGGGGGGGGGGGGFGGGGGGGDFGGGGFGGGGGGGFGGGGGCFGGGGEGGGACGFGGFGGFGGGGGCCGGE=@FGDCCFGGCFGGGGGGGGG<7FGGFGGDGGGGEGCFCGGDGGGFGFFGGGGDCGECFGGGGDGGGGGCFGGGFEGGD*BCFFFFC<87E:*2+<CFEGEGDF??C88CFGFF?FEFEGE<CC?E***:C=ED9=F=<C>99:+:<9DGCGDCED>F7*5CFFF>FF)C=8<FFF:4?44?8.
@M03506:14:000000000-AKVR1:1:1101:19360:5077 1:N:0:42
CGAACTCCTACGGGAGGCAGCAGTGGGGAATATTGGGCAATGGGCGGAAGCCTGACCCAGCCACGCCGCGTGAGTGATGAAGGCCTTCGGGTCGTAAAGCTCTGTGGGGAGGGACGAATAAGTCGGTAGTTAATAACTGCCGGCCCTGACGGTACCTCCTTAGCAAGCACCGGCTAACCATGTGCCAGCAGCCGCGGTAATACATGGGGTGCAAACGTTGCTCGGAATTATTGGGCGTAAAGCGCACGTAGGTGGTCTGTTATGTCAGATGTGAAAGCCCTCGGCTTAACTGCGGAAGTGG
+
CCCCCGGGGGGGGGGGGGGGGGGEGGGGGGGFGGGGGGGGGGGGGGGGGGGGGGGGGGGGGGGGGGGGGGGGBEGGGGGGFFGGGGGGGGGGGGEGGGGEFFGGGGGGGCGGGGGGGGGGGGGGGGGGGGGGCEFFFGGGGGEGGGGGFGGGGGDFFGGGGFGGGGGGGGGGGGGGGGGGGGGGGGGGG77FFFGGGGEEGGGFGGGGGEGGGGFGGGDFGFGEE:8=@7<F7?C=5CGDGG7C7*5>:FGGGGGGF?F7FCF+0*<>CFFFC7>9?4C37>5C:FDF)*/6*0757@6?*
@M03506:14:000000000-AKVR1:1:1101:12211:5077 1:N:0:42
CGAACTCCTACGGGAGGCAGCAGTGAGGAATATTGGTCAATGGACGCAAGTCTGAACCAGCCATGCCGCGTGAAGGATGAAGGCCTTCTGGGTTGTAAACTTCTTTTATGGGGGAAGAAAACTACGGTTTCTACTGTAGCCGACGGCACCCTAGGAATAAGCACCGGCTAACTCCGTGCCGGCAGCCGCGGTAATACGGAGGGAGCAAGCGTTATCCGGATTTACTGGTTTTAAGGGGTGTGTAGGCGGGCGATTAGGTCAGTGGTGAGAGCTCTGGGCTCAACCTGGCCACTGCCATTGA
+
CCCCCGGGGGGGGGGGGGGGGGGGCC6FFGG<FG@,EFGGGGGCFGCGG7;FGGGGCCFGG@F,FGGGGGGG@FGGGGGGGGGG8FGG9FGGGG7?FG<CCC?,C,<9CEGGG:F7+EF8?FGGACGGG+?E?,@FGCGC5FCC:F::++@+,3FGGGFGGGGF<<F@C:,@FA:<FD71:FG77<C11<B<*1+7+4*;:1B*=***0:8:*;8C@A8***+3<:@?+<@*0++0751:>C:+0A+):CE5/***+9DGGGGFG*:7**+07**32)*2**1:C)0)(/)())/?)*//*
@M03506:14:000000000-AKVR1:1:1101:5789:5088 1:N:0:42
CGAACTCCTACGGGAGGCAGCAGTCGGGAATTTTGGGCAATGGGCGAAAGCCTGACCCAGCAACGCCGCGTGAAGGATGAAGTATTTCGGTATGTAAACTTCGAAAGAATAGGAAGAATAAATGACGGTACTATTTATAAGGTCCGGCTAACTACGTGCCAGCAGCCGCGGTAATACGTAGGGACCAAGCGTTGTTCGGATTTACTGGGCGTAAAGGGCGCGTAGGCGGTCAGCACAAGTCAGTTGTGAAATCTCCGGGCTTAACTCGGAAAGGTCAACTGATACTGTGCGACTAGAGTGG
+
CCCCCGGGGGGGGGGGGGGGGGGFGGGGGGGGGGGGCFDGGGFEGGGGGGGGGGGGGGFGGGGGGGDFGG@7?EFGGGGGGGGFGGGGGGGGGGGGGGGGGGGGFGCFGGGGGGGGGGFGGGGGGACFCEGGGGFGGGGGGGGGGGGFFGGGGGGCF<FGGGFGCFFGDFFGGGGGFFAGCFGFFFGGGFGGGCEFGGGGGGGFFGFFF7*3**BFGEGGGGGCEGGGGGGG6FE6=FCFFGG?+<?<FFCFCE7:55)9>C*:C7CDE5CBFGGGC9FGFF4CFFGFFGD<3>@FFF?F)
@M03506:14:000000000-AKVR1:1:1101:4483:5098 1:N:0:42
CGAACTCCTACGGGAGGCAGCAGTGGGGAATTTTGCGCGATGGGGGAAACCCTGACGCAGCAACGCCGCGTGGAGGATGAAGTCCCTTGGGACGTAAACTCCTTTCGACCCGGACGATAATGACGGTACGGGTGGAAGAAGCCCCGGCTAACTTCGTGCCAGCAGCCGCGGTAATACGAGGGGGGCAAGCGTTGTTCGGAATTATTGGGCGTAAAGGGCGCGTAGGCGGTGGGGTAAGTCACCTGGGAAATCTCCGGGCTTCACGCGGAGCCGGCAGGCGAAACTCGCGTGCGTGAGGGGG
+
CCCCCGGGGGGGGGGGDGGGGGGEF@FEGGGGGGGG7@@FEDGFGGGGGGFCGGGGGEGGGGGGGGGGGGGGGEGGGFGGGGEGGGAEEGF<FEFFGGEAEGFGGGGGGEGGGEGGGGGGG9FGGCGFGGGDGGEGGGGGDGFGGEDGGGCFFGCEFGGGFGDDGCFCF*:F1C<F:FFGEGGCGGCFCFG/CEAFD:C88*+<:CGGC>:C?/*<C5*8:EG8ECCG8:E*:C?E?G*+++++<5>50::+*<+9E:59**:+*1:CECE.))1:5)>)5<):+**)())()08.))))8
@M03506:14:000000000-AKVR1:1:1101:8780:5113 1:N:0:42
CGAACTCCTACGGGAGGCAGCAGTGGGGAATTTTGCGCAATGGGCGGAAGCCTGACGCAGTAACGCCGCGTGGAGGATGAAGGCCTTCGGGTTGTAAACTCCTGTCAGGAGGAACGACGGGGAAAGGGTGATAAGCCTTTTCCTCCAGACGGTACCTTCAAAGGAAGCCCCGGCTAATTCCGTGCCAGCAGCCGCGGTAATACGGAAGGGGCAAGCGTTGTTCGGAATCATTGGGCGTAAAGGGCGCGTAGGTGGTTTTGTATGTCTACCGTGAAAGCGTACGGCTCAACCGTATTTAGTC
+
CCCCCGGGGGGGGGGGGGGGGGGGGGGGGGGGGGGGGGGGGGGGGGGGGGGGGGGGGGGGGGGGGGGGGGCFGGGGGGGGGGGGGGGGGGGGGGGGGGGGGGGGGGGFGGGGGGGGGGGGGGGDGGGGFGFGGFGGGGGGGFFGGGGGGGGGGGGGFGGGG9FFDGFGGGGDGGG><AEGFGF:FGGGFGGGGGGGG?EGGGGGGEGEGGEGCGCCGGGGCFCEGC5CFGEE+<C=E:D*:EFC*759?*>E:CE*;79D0<CG<CCF<:CFG<<CF:D77>DGGFG@<5>>75))/969*
@M03506:14:000000000-AKVR1:1:1101:15381:5117 1:N:0:42
CGAACTCCTACGGGAGGCAGCAGTGGGGAATCTTGCGCAATGGCCGAAAGGCTGACGCAGCGACGCCGCGTGTGGGATGAAGCATTTCGGTGTGTAAACCACTGTTGCCCGGGACGAACAGCTTCTTTCGAGGAGCCTGACGGTACCGGGTGAGGAAGCACCGGCTAACTCCGTGCCAGCAGCCGCGGTAATACGGAGGGTGCGAGCGTTGTCCGGAATCACTGGGCGTAAAGGGCGCGTAGGCGGCAGGGAAAGTCAACGGTGAAAGCTTGGGGCTCAACCCCGAGTCGGCCGTCGATAC
+
CCCCCGGGGGGGGGGGGGGGGGGGGGGGGGGGGGGGGGGGGGGGGGGGGGGGGGGGGGGGGGGGGGGGGGFGGGGGGGGGGGGGFGGGGGGGGGGGGGGGGGGGGGGGGGGGGGGGGGGGGGGGGGGGGGGGGGGGGGGGGGGGGGGGGGGGGGGGGGGGGGGGGGGGGGGGGGGGGGGGGGGGGGGGGGGGGFFGEGGGGGGGGGEGCEGGGGGGGGGFGGGGGGGGEE=>FGGGGEGGDGG?EG=DGGGF9FG>E?FGGEDGCGFFCFE?GGGGDFGGFFF57BDFFGFF@@B:B:5)7
@M03506:14:000000000-AKVR1:1:1101:4287:5122 1:N:0:42
CGAACTCCTACGGGAGGCAGCAGTGGGGAATTGTTCGCAATGGGCGCAAGCCTGACGACGCAACGCCGCGTGGAGGATGAAGATCTTCGGGTCGTAAACTCCTTTCGATCGAGACGAATTCCCTTGGGGTAAACAGCCCCGAGGGTTGACGGTACCGAGAGAAGAAGCCCCGGCTAACTCCGTGCCAGCAGCCGCGGTAATACGGGGGGGGCAAGCGTTGTTCGGAATTACTGGGCGTAAAGGGCTCGTAGGCGGCCAACTAAGTCAGACGTGAAATCCCTTGGCTTAACCGGGGAAACGC
+
CCCCCGGGGGGGGGGGGGGGGGGGGGGGGGGGGGGGGGGGGGGGGGGGGGGGGGGGGGGGGGGGGGGGGGFGGGGGGGGGGGGFGGGGGGGGGGGGGGGGGGGGGGGGGGGGGGGGGGGGGGGGGGGGGGGGGGGGGGGGGGGGGGGGGGGGGGGGGGGGGGGGGGG@FGGGGGGGGGGDGGGGGGGGGGGGGGGGGEEEFGGGGGGGGGGGGFGGG8EGEEGEGGGG:CGGGGGGGEDGGGFGDEFGGGGGGGGGC39FFG*A<79C?CE59**<C=DF6*)<?FFF<*79@FB550)))
@M03506:14:000000000-AKVR1:1:1101:10536:5123 1:N:0:42
CGAACTCCTACGGGAGGCAGCAGTGGGGAATTGTTCGCAATGGGCGCAAGCCTGACGACGCAACGCCGCGTGGAGGACGAAGACCTTCGGGTCGTAAACTCCTTTCGATCGAGACGAATGGCCTTCGGGTGAACAATCCGGAGGAATGACGGTACCGAGAGAAGAAGCCCCGGCTAACTTCGTGCCAGCAGCCGCGGTAATACGAAGGGGGCTAGCGTTGCTCGGAATCACTGGGCGTAAAGCGCACGTAGGCGGATTCTTAAGTCAGGGGTGAAATCCTGGAGCTCAACTCCAGAACTGC
+
CCCCCGGGGGGGGGGGGGGGGGGGGGGGFGGGGGGGGGGGGGGGGGGGGGGGGGGGGGGGGGGGGGGGGGGGGGGGGGGGGGGGGGGGGGGGGGGGGGGGGGGGGGGGGGGGGGGGGGGGGGGGGGGGGGGGGGGGGGGGGGGGGGGGGGGGGGGGGCCCEGGGGGGGGGGGDGGGGGGGGGGGDGGGGGGGGGGGGGGEGGGGFGGGGGGGGGGGGCEGG9C>C>GGGDFGFGGFE*<EFFGE*:CCAC=EGGG3C@CGCC>:<:FGGGD@GGFE77*0:?):F@4?<**5??:6)<6=@
@M03506:14:000000000-AKVR1:1:1101:24278:5134 1:N:0:42
CGAACTCCTACGGGAGGCAGCAGTAAGGAATATTGGTCAATGGACGAAAGTCTGAACCAGCCATGCCGCGTGAGGGATGAAGGTTCTCTGGATTGTAAACCTCTTTTATCTATGAAGAAATGTCCTGTTTCTACGGGATTTGACGGTAATAGATGAATAAGCACCGGCTAACTCCGTGCCAGCAGCCGCGGTAATACGGAGGGTGCAAGCGTTATCCGGATTTACTGGGTTGAAAGGGTGCGTAGGTGGGTTGGTAAGTCAGTGGTGAAATACTTTCGCTTAACGAAGGAACCGCCATTGA
+
CCCCCGGGGGGGGGGGGGGGGGGGGGGGGGGGGGGGGGGGGGFGGGGGGGGGGGGGGGGGGGGGGGGGGGGGGEGDGGGGGGGEGGGGGGGGGGGGGFFGGGGGGGGGGGGGGGGGFCFGGGGGGFGEFGGGGGGGGDFGFAEEGGGGGGGGGGGFFGGG9FFGGGGCFGFGGGGGFGGGGGGGGFGCEGCFGGGDGGDCCCEEGDFFCFCCEDGFFDCGG5<CF99<8BE*9EGGCEG=EG75EE09E>G:>C=F99CFFC:F62:DCCFFFGGGD>**5>*:5./567?1)<37BF=F*
@M03506:14:000000000-AKVR1:1:1101:17358:5135 1:N:0:42
CGAACTCCTACGGGAGGCAGCAGTGGGGAATTTTGGGCAATGGGCGAAAGCCTGACCCAGCGACGCCGCGTGAGGGAGGAAATCCTTCGGGATGTAAATCTCACAAGCAAGGGAAGAGAGCTCAGGGCCGAATAAGCTTTGAGTCCGACGGTACCTTGCGCAAGCCACGGCTAACTACGTGCCAGCAGCCGCGGTAATACGTAGGTGGCAAGCGTTGTTCGGAATTATTGGGCGTAAAGGGCGCGTAGGCGGCTTGCTAAGTCGGTTGGGAAAGCCCGGGGCCCAACCCCGGAGAGTCGAC
+
CCCCCGGGGGGGGGGGGGGGGGGGGGGGGGGGGGGGGGGGGGGGGGGGGGGGGGGGGGGGGGGGGGGGGGGGGGGGGGGGGGGGGGGGGGGGGGGGGGGGGGFGGGGGGGGGGGGGGGGGGGGGGGGGGGGGGGGGGGGGFGGGGGGGGGGGGGGGGGGGGGGGGGGGGGGGGGGGGGGGGGGGGF?BFGGGGGEGGGGGGFGGGC+;E*<CGECEGGGGGG:C>8FC@9CGGE8:E5:CE5::CCGDC9E5)CC9:*2*<+CE5<5C*9=F5CCFG3CDG:)**09@?GD;)75777:))
@M03506:14:000000000-AKVR1:1:1101:9600:5143 1:N:0:42
CGAACTCCTACGGGAGGCAGCAGTGGGGAATCTTGCACAATGGGGGAAACCCTGATCCAGCCATGCCGCGTGAGTGATGAAGGCCTTCGGGTTGTAAAACTCTTTCGACGGGGACGATAATGACGGTACCCGTAGAAGAAGCTCCGGCTAACTTCGTGCCAGCAGCCGCGGTAATACGAAGGGGGCTAGCGTTGTTCGGAATTACTGGGCGTAAAGCGCGCGCAGGCGGCTATCCAAGTCAGTGGTGAAAGCCCGGAGCTCAACTCCGGAACTGCCATTGAAACTGTTTAGCTTGAGGACG
+
CCCCCGGGGGGGGGGGGGGGGGGGGGGGGGGGGGGGGGGGGGGGGGGCFGGGGGGGGGGGGGGGGGGGGGGGGGGGGGGGGGGGGGGGGGGGGGGGGGGGGGGGGGGGGGGGGGGGGGGGGGGGGGGGGGGGGGGGGGGGGGGGGGGGGGGGGGGGGGDGCGGGGGGGGGGGGGGGGFCFGGGGGEGGGGGGGGGGGGGGGGGGGGGGGFGGGGGFGGGGGGGEGGGGGGGGGGCFFGGGGGFGGCEGGGFGCGGGGFGFGEFGGFGGG3C@DFFFD=FGFFFGGBGF>7@>FFFFF??F3
@M03506:14:000000000-AKVR1:1:1101:23527:5150 1:N:0:42
CGAACTCCTACGGGAGGCAGCAGTGGGGAATTTTGCGCAATGGGGGAAACCCTGACGCAGCAACGCCGCGTGGAGGATGAAGTCCCTTGGGACGTAAACTCCTTTCGACCCGGACGATAATGACGGTACGGGTGGAAGAAGCCCCGGCTAACTTCGTGCCAGCAGCCGCGGTAATACGAGGGGGGCAAGCGTTGTTCGGAATTATTGGGCGTAAAGGGCGCGTAGGCGGTGCGGTAAGTCACCTGTGAAACCTCTAGGCTTAACCTAGAGCCTGCAGGCGAACCTGACGTGCTTGAGGGTG
+
CCCCCGGGGFGGGGGGGGGGGGGGGGGGGGGGGGGGGGGGGGGGGGGGGGGGGGGGGGGGGGGGGGGGGGGGGGGGGGGGGGGGGGGGGGGGGGGGGGGGGGGGGGGGGGGGGGDGGCEEGGGGGGFFEEGGGGGGGGGGGGCCFGGGGGGGDGGGCGGGGGGGGGGGGGGGGGGGGGFGGGGGGEGFFCG*;EEGGEGCC88@?CFGGGGCEEFGGGGGGCECEGGEEGGGGGEGDG79CF6EFGGGGCCFGGCCE?4CCGF<:FCFCFDFGGFCFFGGGE)*:;*7:>D:@B?:FFF>D
@M03506:14:000000000-AKVR1:1:1101:18918:5188 1:N:0:42
CGAACTCCTACGGGAGGCAGCAGTGGGGAATCTTGCGCAATGGGCGAAAGCCTGACGCAGCGACGCCGCGTGAGGGAAGAAGGCCTTCGGGTTGTAAACCTCTTTCAGGAGGGACGAAGCCACTCGGGTTAATAGCCCAGAGGGTGACGGTACCTCCAGAAGAAGCCCCGGCTAACTACGTGCCAGCAGCCGCGGTAATACGTAGGGGGCAAGCGTTGTCCGGATTTATTGGGCGTAAAGAGCGTGTAGGCGGTTTTACAGGTCCGCTGTGAAAACTCGAGGCTCAACCTCGAGCTGTCGG
+
CCCCCGGGGGGGGGGGGGGGGGGGGGGGGGGGGGGGGGGFGGGGGGGGGGGGGGGGGGGGGGGGGGGGGGGGGGFGEFGGGGGGGGGGGGGGGGGGGGGGGGGGGGGGGGGGEGGGGGGGGGGCGGGGGGGGGGGGGGGEGFGGGGGGGFGGGGGGGGGGGGGCCGGGG7FGEGGGFFEGGGGGGEGGGGGGGGG*>5CCGGG6@EEGDGG55CEEEEGFFGGEEC6::CE?EGGEGEDCCGGGGCECFC?C5*:<FFD767CFC)*9C<+9F*CFG4***77*:6F@?:?05)5:?FFFF
@M03506:14:000000000-AKVR1:1:1101:11145:5215 1:N:0:42
CGAACTCCTACGGGAGGCAGCAGTCGAGAATTTTTCTCAATGGGGGAAACCCTGAAGGAGCGACGCCGCGTGGAGGATGAAGGCTTTCGGGTTGTAAACTCCTGTCATTTGGGAACAATGGTTACGCGTTAACTGCGCGTGATTTGATAGTACCAGAAGAGGAAGAGACGGCTAACTCTGTGCCAGCAGCCGCGGTAATACAGAGGTCTCAAGCGTTGTTCGGATTCATTGGGCGCAAAGGGTGCGTAGGTGGCGCGCTAAGTCAGGTGTGAAATTTCGGAGCTTAACTCCGAGACTGCAT
+
CCCCCGGGFGGEGGGGGGGGGGGFGGGGGFGGGGGGDFGGGGCFGGGGGGGGGGGGGGGGGGGGGGGGGGFGGGGGGGGGGGGGGGGGGGGGGGGGGGGGGGGGGGDGGGGGGGGGGGGGFGGGDFEGGGGGGGGGGGGGGGGGGGGGGGGGFFFE>DCFE@7FFGGGGEECEGGGGCFGGF9<FGGGFF,CFEDG>EFGECF9C7C7F99CFFEGGG2;CCEEE5F@79E8@5CEC:CFG:ECG*ADGDGGGGCDE>GDC6:<0:CFGGGF7*:9*1>39B)2+/0*)20()0559?F49
@M03506:14:000000000-AKVR1:1:1101:20701:5215 1:N:0:42
CGAACTCCTACGGGAGGCAGCAGTGGGGAATATTGCACAATGGGCGGAAGCCTGATGCAGCGACGCCGCGTGAGGGATGACGGCCTTCGGGTTGTAAACCTCTTTCAGCAGGGACGAAGCGAAAGTGACGGTACCTGCAGAAGAAGCGCCGGCCAACTACGTGCCAGCAGCCGCGGTAAGACGTAGGGCGCGAGCGTTGTCCGGATTTATTGGGCGTAAAGAGCTCGTAGGCGGCTTGTTGCGTCGGCCGTGAAAACCTGGGGCCCAACTCCAGGCTTGCGGTTGATACGGGGCGGCCAGG
+
CCCCCGGGGGGGGGGGGGGGGGGGGGGGGGGGGGGGGGGGGGGGGGGGGGGGGGGGGGGGGGGGGGGGGGGGGGGGGGGGGGGGGGGGGGGGGGGGGGGGGGGGGGGGGGGGGGGGGGGCGGGGGGGGGGGGGGGGGGGGGGGGGD@EDGGGGGDGGGGGGGGGGGGGGGGGEGDCGEEGGGGCCGGGGEGG?E>EE8CCFGGGE5C+@CFGFG5CGC=FFFG?F+228EC@8:C=EGCCC9E*:**);C*/*7<?F;99FECE*)*<=F?6CFGF*8739>)*/)0*)9)9))03.))).
@M03506:14:000000000-AKVR1:1:1101:17827:5236 1:N:0:42
CGAACTCCTACGGGAGGCAGCAGTGGGGAATATTGGACAATGGGCGCAAGCCTGATCCAGCCATGCCGCGTGAGTGATGAAGGCCTTAGGGTTGTAAAGCTCTTTCGCCAGGGACGATAATGACGGTACCTGGATAAGAAGCCCCGGCTAACTTCGTGCCAGCAGCCGCGGTAATACGAAGGGGGCTAGCGTTGTTCGGAATTACTGGGCGTAAAGCGTATGCAGGCGGACTTTTAAGTCGGGGGTGAAATCCCGAGGCTCAACCTCGGAACTGCCTTCGATACTGGAAGTCTTGAGTCCG
+
CCCCCGGGGGGGGGGGGGGGGGGGGGGGGGFDGGGGGGGGGGGGGGGGGGGGGGGGGGGGGGGGGGGGGGGGEGGGGGGGFGGGGGGGGGGGGGGGGGGGGGGGGGGGGGGGGGGGGGGGGGGGGGGGGGGGGGGGGGGGGGGGGGGGGGFGGGGGGGGGGFGGGGGGGGGGGGGGGGGCCGGGGGGCFGGGGGGGGGGDCFGFFGFGGGDCGGGGGGGGGGGGGGGGGGGEGGGFGGGGGGGGGGGCFFGGFG=3C:DCGGGGGGGGEDEEGGGGG=GGGFFGGFGF?CFAFFF4FFFF>
@M03506:14:000000000-AKVR1:1:1101:16107:5240 1:N:0:42
CGAACTCCTACGGGAGGCAGCAGTAGGGAATCTTCGGCAATGGACGAAAGTCTGACCGAGCAACGCCGCGTGAGTGAAGAAGGTTTTCGGATCGTAAAACTCTGTTGTTAAGGAAGAACAAGTATGAGAGTAACTGCTCGTACCTTGACGGTACTTAACCAGAAAGCCACGGCTAACTACGTGCCAGCAGCCGCGGTAATACGTAGGTGGCAGGCGTTGTCCGGAATTATTGGGCGTAAAGCGCGCGCAGGCGGTCTTTTAAGTCTTATGGGAAAGCCCCCGGCTCAACCGGGGAGGGTCC
+
CCCCCGGGGGGGGGGGGGGGGGGGGGGGGGGGGGGCFGGDGGGFGGGEEGGGGGGGGEGGGGGGGGGGEGCGCFGGGFGGFFGGGGGGGGGGGGGGGGGGGGGGGGGGGGGGGGGGGGGGGFFAFGGGGGGGGGGGGGGGGGGDGGGFFGGGGGGGGGGGGGGGGGGGGGGGGGGGGGGCCF:FFGFFCF:F@7CCEGDG9EFGC7CGG8C>58>>GGGGGFCEEEGFGGG+<**:=E<ECEE5*5CC5CEECEE316>>?+7<+*+20*+)277CF:3CCE)**.*9:CDF)0.5>B)))
@M03506:14:000000000-AKVR1:1:1101:8114:5269 1:N:0:42
CGAACTCCTCCGGGAGGCAGCAGTAGGGAATCTTCCACAATGGGCGAAAGCCTGATGGAGCAACGCCGCGTGAGTGATGAAGGCTTTCGGGTCGTAAAGCTCTGTTGCCAGGGAAGAATAAGGGCGTGTTAACTGCACGCCCGATGACGGTACCTGAGAAGAAAGCCCCGGCTAACTACGTGCCAGCAGCCGCGGTAATACGTAGGGGGCAAGCGTTGTCCGGAATTATTGGGCGTAAAGCGCGCGCAGGCGGTTCTTTAAGTCTGGTGTCTAAGTGCGGGGCTCAACCCCGTGATGCACC
+
CCCCCGGGG<FGGGGGGGGGGGGGGGGGGGGGGGGGGGGGGGGGGGGGGGGGGGGGGGGGGGGGGGGGGGGGGGGGGGGGGGGGGGGGGGGGGGGGGGGGGGGGGGGGGGGGGGGGGGGGGGFGGGGGGGGGGGGGGGGGGGGGGGGGGGGGGGGGGGGGGGGGGGGGGGGGGGGGGGGGGGGGGGGGGGGGGGGGDGGGGGGGGGGGGGGGGGGGGGGGGGGGGGEFGGGGGGGE7EGGGGGGDGGGGGDEGC*9:=FGGGFFGGGGF7<BDGF?CFGGGFF5F@4)8DFFFEFFFF?6)
@M03506:14:000000000-AKVR1:1:1101:13741:5273 1:N:0:42
CGAACTCCTACGGGAGGCAGCAGTGGGGAATCTTGCGCAATGCGCGAAAGCGTGACGCAGCAACGCCGCGTGGGGGAAGAAGGCCTTCGGGTTGTAAACCTCTTTCAGTTGGGACGAAGCCTCGTCGGTTAATAGCCGACTGGGGTGACGGTACCTTCAGAAGAAGCCCCGGCTAACTACGTGCCAGCAGCCGCGGTAATACGTAGGGGGCAAGCGTTGTCCGGAATCATTGGGCGTAAAGAGCGTGCAGGCGGCCCGATAAGTCCGCTGTGAAAGTCCAGGGCTCAACCCTGGGATGCCG
+
CCCCCGGGGCGGGGGGGGGGGGGGGGGGGGGGGGGGGGGGGGGGGGGGGGGGGGGGGGGGGGGGGGGGGGGGGGGGGGGGGGGGGGGGGGGGGGGGGGGGGGGGGGGGGGGGGGGGGGGGGGGGGGGGGGGGGGGGGGGGGGFGGGGGGGGGGGGGGGGGGGGGGGGGGGGGGGDFGGGGGGGGGGGGGGGGGGCGGECFGGG?FGGGGGGGGGGGGGGGGGGG>E5?9@CFGGGGGCDGGDGGGEEDGGGGGGGDGFD)2::ACFGG=CCF7CGGGFGGG?BC*<6??GF?@FFF:B:@E
@M03506:14:000000000-AKVR1:1:1101:13796:5284 1:N:0:42
CGAACTCCTACGGGAGGCAGCAGTGGGGAATATTGGACAATGGGCGCAAGCCTGATCCAGCCATGCCGCGTGGGTGATGAAGGCCCTAGGGTTGTAAAGCCCTTTCGGCGGGGAAGATAATGACGGTACCCGCAGAAGAAGCCCCGGCTAACTTCGTGCCAGCAGCCGCGGTAATACGAAGGGGGCTAGCGTTGCTCGGAATCACTGGGCGTAAAGCGCACGTAGGCGGCTTGTTAAGTCAGGGGTGAAATCCTGGAGCTCAACTCCAGAACTGCCTTTGATACTGGCGAGCTTGAGTCCG
+
CCCCCGGGGGGGGGGGGGGGGGGFGGGGGGGGGGGGGGGFGGGGGGGGGGGGGGGGGGGGGGGGGGGGGGFGGGEGGGGGGGGGGGGGGGGGGGGGGGGGGFGGGGGGGGGGGEGGGGGGGGGGGGGGGGGGGGGGGGGGGGGGEGGGGGGGFFFGGGGGGGGGGGGGGGGGGECFGGGGGGGEEGG>FGGGGGGCGGGDGGGCFFGGGGGGGGGFGGGCGGGGGCEE>EGCEGGGGGFGGGG5EGGFG+9CGGGGC>F<C?DGCCGGG>*<FDFFGF*:CFFG77<@9DE2>FFF)*7*.
@M03506:14:000000000-AKVR1:1:1101:22693:5286 1:N:0:42
CGAACTCCTACGGGAGGCAGCAGTGGGGAATCTTGCGCAATGGCCTAACGGCTGACGCAGCGACGCCGCGTGTGGGATGAAGCTCTTCGGAGTGTAAACCACTGTTGCCCGGGACGAACAGCTCGATTAGTCGAGCCTGACGGTACCGGGTGAGGAAGCACCGGCTAACTCCGTGCCAGCAGCCGCGGTAATACGGGGGGGGCGAGCGTTGTCCGGAATCACTGGGCGTAAAGGGCGCGTAGGTGGTTTGATAAGGGTGTGGTGAAAGTCCGGGGCTCAACCCCGGATCTGCCGTGCCGAC
+
CCCCCGGGG9FEGGGGGGGGGGGGGGGFGGGGGGGCGGGGGGGGGGGGGGGGGGGGGGGGGGGGGGGGGGGGEGGGFFGGGGG?FGGGGGGEEGGGGGGGGGGGGFGGGGGDEGGGGGGGGGGGGGGGGGGFGGGGGFGGGGGGGGGGGGGBFFFGF@FGG7<F<CFGGGGGGFFGEFC:FFFGEGEDGGEGGGGEEGGG*:EEGGCEECEGDGEE**;9<+<EGGGECCE*<+;*/:C1::=<CF***2+970<7F4*)2C5E+9+CG:C@DDC1)7007:)15.9)(29)1))).7;)7
@M03506:14:000000000-AKVR1:1:1101:15963:5298 1:N:0:42
CGAACTCCTACGGGAGGCAGCAGTGGGGAATTGTTCGCAATGGGCGCAAGCCTGACGACGCAACGCCGCGTGGAGGATGAAGGTCTTCGGATTGTAAACTCCTGTTGCCCGGGACGAAAAGCTTCGACCTAACACGTCGAGGTCTGACGGTACCGGGTGAGGAAGCCCCGGCTAACCCTGTGCCAGCAGCCGCGGTAATACAGAGGGGGCAAGCGTTGTTCGGAATTACTGGGCGTAAAGGGCGCGTAGGCGGCCTTCTAAGTCGAACGTGAAATCCCCGGGCTCAACTCGGGAACTGCGT
+
CCCCCGGGGEE@FG@FGGGGDDFFGGFCECFGGGCDGDCDFGGDFFGD:@EDCFAFG:FEEFBFGGGGGGEGGGFGEDFFEE=EAGFFD@=CFBFGC<A,5EF=FGC9CEFGGD@CGDEE8F,,,8@FGFCFGGFBFCE*CCG@C<FCF>FDCCFGDC@FA:F<F:<BFE7F7C@F*<FCEGGGF7FGC7CEC/?8?:7+<:<<CF5EGDGCCGG>:CEGG**2*/A9+3<8C=CC=*1++::EGE=D=E+:CE*C+6>><FG?=CFC7CF>C7>F<6C5))7*:*>))00,))007**0)
@M03506:14:000000000-AKVR1:1:1101:6278:5302 1:N:0:42
CGAACTCCTCCGGGAGGCAGCAGTCGGGAATTTTGGGCAATGGGCGCAAGCCTGACCCAGCGACGCCGCGTGAAGGATGAAATCCCTCGGGATGTAAACTTCGCAAGAACGGGAAGAATAAGTGGGAGCTAATACCTTCCATGATGACGGTACCGTTTGTAAGCTCCGGCTAACTCCGTGCAAGCAGCCGCGGTAATACGGGGGGAGCAAGCGTTGTTCGGATTTACTGGGCGTAAAGGGCGCGTAGGCGGCCTGTGCAAGTCAGTTGTGAAATCTCCGGGCTTAACTCGGAAAGGCCAAC
+
CCCCCGGGG-EFGGGGGGGGGGGGGGGGGGGGGGFEGGGGGFGGGGGGGGGGGGGGGGGGGGGGGGGGGGGGGGGGGGGGGGGGGGGGGGGGGGGGGGGGGCEGGEGGGGGGGGGGFGGGFFGGGGGGGGFDFGGGGGGGGGGGGGGGGGFFEEFCFGGGGGGGGCGDDEGGCGFCFGF7FFF:FGGGFEGGGGGGGGGGGGGGGCE>>FFGGGGDC59=CEGGFC7CG6CGD*:8*A:;CEGDCCEG+5:*C*:CCF=:+3:<CFGD<DG?GGF7*777<:>569D=2959>37>F<5F8
@M03506:14:000000000-AKVR1:1:1101:12111:5315 1:N:0:42
CGAACTCCTACGGGAGGCAGCAGTGGGGAATATTGGACAATGGGCGCAAGCCTGATCCAGCCATGCCGCGTGAGTGATGAAGGCCCTAGGGTTGTAAAGCTCTTTTGTGCGGGAAGATAATGACGGTACCGCAAGAATAAGCCCCGGCTAACTTCGTGCCAGCAGCCGCGGTAATACGAAGGGGGCTAGCGTTGCTCGGAATCACTGGGCGTAAAGGGTGCGTAGGCGGGTCTTTAAGTCAGGGGTGAAATCCTGGAGCTCAACTCCAGAACTGCCTTTGAGACTGAGAAGCTTGAGTCCG
+
CCCCCGGGGFGGGGGGGGGGGGGGGGGGGGGFGGGGGGGGGGGGGGGGGGGGGGGGGGGGGGGGGGGGGGFGGGFGGGGGGGGGGGGGGGGGGGGGGGGGGGGGGGGGCGGGGGGGGGGGGGGGGGGGGGGGGGGGGGGGGGGGGGGGGGGGGGGGGGGGGGGGGGGGGGGGEGGGGGGFGGGGGGGGGGGGGGGDCCGEGGGGGGF6EGDEGDGGGGGGGGG>>E6EEG1/0<:CFG:EFGGGD5/9FFFGGGGGGFGFGGCFFFFGG7CFCFFGFFG>7))<C?FFFGF:)9?5?B405
@M03506:14:000000000-AKVR1:1:1101:22722:5317 1:N:0:42
CGAACTCCTCCGGGAGGCAGCAGTCGAGAATTTTTCTCAATGGGGGAAACCCTGAAGGAGCGACGCCGCGTGTGGGATGAAGGTCTTCGGATTGTAAACCACTGTCGCGAGGGACGAAGCTCTGACGGTACCTCGAAAGGAAGCACCGGCTAACTCTGTGCCAGCAGCCGCGGAAATACAGAGGGTGCGAGCGTTGTCCGGAATCACTGGGCGTAAAGGGCGCGTAGGCGGCCTGGTAAGTACGGGGTGAAATATCACGGCTCAACCGTGAGGCTGCCTCGTAGACGGCTGGACTTGAGCA
+
CCCCCGGGG<FCEEGGGGCEGGGGGGFC,BFFFFGGFG<EA<EE;FGGGGGDFGCFFFFDFCCC@F:+@C4@8,:FFGDGGGGEEFGAFGGGGGGGGGG?EFGGFFCFFGDDGGGGGEC:@DF,CDGCF7+9<>CCEEGF8FFC@FFCEGEGFGG9DBFG;?CEGGGGFCFE77CF9<FEC2<:**<AEEG5CC*:8AA*:EEF?9:FGC5*CCCCCFCCG5EEGGGGD*1*:*;EC:*<:C+:5=C1*/<0*+02A4>*57*<+2*7C7*)9795*8773.)//**)4)7().1***)0*
@M03506:14:000000000-AKVR1:1:1101:20779:5331 1:N:0:42
CGAACTCCTACGGGAGGCAGCAGTGGGGAATTTTGCGCAATGGGCTAACGCCTGACGCAGCAACGCCGCGTGGAGGATGAAGGTCTTTGGATTGTAAACTCCTGTCGACCGGGAAAAACCAACTCGACCTATTCGGTCGGGAAGTTGGTGTTACGGTGGGGGGAAGCCCGGGCTAACCCGTGCCCAGCAGCGGCGGTAATACAGAGGGGGCAAGCGTTTTTGGGAATTGTGGGGGTAAAAGGGCGCGTGGGGGTCGTGGCAGGTGGAGGGGGAATTCCCCGGCCTTACCCGGGGAACTGCC
+
CCCCCGGGGGGGGGGGGGGGGGGGGGGGGGGGGGGGGGGGGGGGGGGGGGGGGGGGGGGGGGGGGGGGGGFGGGGGGGGGGGGGGGGGFGGEGGGGGGGGGGGGGGGGGGGGGGGGF,+3B+83,+,@3+B,,,,,3+@F+<*3D9F7C*,*,@*>,1>**=*:**;8F*8//8;++******2*+***0;**/:8:C80++03+<CEGC58**/;:1*;**8**+;++3+*;5***3?+<5575**1*::*>/:1*.1)253*<**75<7:DD9<29C*)))27)*)50.(0).)007?@
@M03506:14:000000000-AKVR1:1:1101:17659:5336 1:N:0:42
CGAACTCCTACGGGAGGCAGCAGTGGGGAATTTTGCGCAATGGGCGAAAGCCTGACGCAGCAACGCCGCGTGGAGGATGAAGGTCCTTGGATTGTAAACTCCTGTCAGCGGGGAAAAAGCGACCTGCCCTCATACGTCAGGGAGTTGATTGTACCCGCAGAGGAAGCCCCGGCTAACTACGTGCCAGCAGCCGCGGTAATACGTAGGGGGCAAGCGTTGTCCGGCATCATTGGGCGTCAAGCGCGTGTCGGCGGCCCGCTCAGTCCGCTGTGATAGTCGGGGGCTCAACCCTCGGATGCCG
+
CCCCC<@@<FFDGG@FCFG>CFG,,ECCGGGGGGF@C@C@FDGGGEECCG8F8FED:FF:FF8EFCB:EFGEDCFECFDGGG8AFFGC<@8EDFG9@BEFEFE,EFCCFGGDG:C,BBF,@:FGCF,FFFD7B,>A8DF7AE3CF:>3@BFFFE9<C@*4C11<CBFGG7B7FF:,BC,,=2+1<C:BFBFCBCEEG>EDFFGGGGCEGGD*/AFC88*1AFCG>C*239CG+5C8E59;0<CGGC=D6==*/2>C/5)9*:4+<<=7*)19:**<*05)1>55*)**.*>7>DF)8)5?>
@M03506:14:000000000-AKVR1:1:1101:18167:5340 1:N:0:42
CGAACTCCTACGGGAGGCAGCAGTAGGGAATATTGGACAATGGGCGAAAGCCTGATCCAGCGACGCCGCGTGAGGGATGAAGGCCTTCGGGTTGTAAACCTCTGTTGTTGGGAAAGAAGCCGGGTGCATAACCCGGTGACGGTACCCAACGAGGAAGCCCCGGCTAACTACGTGCCAGCAGCCGCGGTGAGACGTAGGGGGCGAGCGTTATCCGGATTCACTGGGCGTAAAGGGCGCGTAGGCGGTTACGAAAGTCCGATGTGAAAAGTCACGGCTCAACTGTGATCGTGCATCGGATACT
+
CCCCCGGGGGGGGGGGGGGGGGGGFGGGGGGGGGGGGGGGGGGGGGGGGGGGGGGGGGGGGGGGGGGGGGGGGGGGGGGGGGGGGGGGGGGGGGGGGGGGGGGGGGGGGGGGGGGGGGGGGGGGGGGGGGGGGGGGGGGGGGGGGGGGGGGGGGGGGGGGGGGGGGGGGGGGGGGGFGGFGGGGGGGECEGGGGGGGGEGGGGEGGEGGGGGGGGDGGGGGGGFGGGCE5EGGGGGGG5?E56CEEGDGG5/7=:>FE)9E6F+<:CD9:+/9CC*1*22*)*++/*0(*)(*/8:3).)/
@M03506:14:000000000-AKVR1:1:1101:16395:5347 1:N:0:42
CGAACTCCTACGGGAGGCAGCAGTAGGGAATCTTCCGCAATGGACGAAAGTCTGACGGAGCAACGCCGCGTGGGCGATGAAGGTCTTCGGATCGTAAAGCTCTGTTGTTAGGGAAGAACAAGTGCGAGAGTAACTGCTCGCACCTTGACGGTACCTAACCAGAAAGCCACGGCTAACTACGTGCCAGCAGCCGCGGTAATACGTAGGTGGCAAGCGTTGTCCGGAATTATTGGGCGGAAAGGGCTCGCAGGCGGTCTTCTAAGTCTGATGTGAAATCTTGCGGCTTAACTGCAGAACTGCC
+
CCCCCGGGGGGGGGGGGGGGGGGGGGGGGGGGGGGGGGGGGGGGGGGGGGGGGGGGGGGGGGGGGGGGGGGGGGGGGGGGGGGGGGGGGGGGGGGGGGGGCGGGGGGGGGGGGGGGGGGGGGGGGGGGGGGGGGGGGCFGGGGGGGGGGGGGGGGGGGGGGGGGGGFGGGGGGGGFF@FFGGGFFFGGGGGGGGGGGGGGGGGGGFC;9CGGGGGG55:CCFGGGGE89:::FGFC*:CGGGGGFGGDCC777EEGGFFGGGGGCDFCFGG=FFCC:*;CC@>=:B4@ACFBFF7@5=*/5
@M03506:14:000000000-AKVR1:1:1101:12975:5355 1:N:0:42
CGAACTCCTACGTGAGGCAGCAGTGGGGAATATTGGACAATGGGCGCAAGCCTGATCCAGCCATGCCGCGTGAGTGATGAAGGCCCTAGGGTTGTAAAGCTCTTTCGGCGGGGACGATAATGACGGTACCCGCAGAAGAAGCCCCGGCTAACTTCGTGCCAGCAGCCGCGGTAATACGAAGGGGGCTAGCGTTGCTCGGAATCACTGGGCGTAAAGGGCGCGTAGGCGGCTGTTCAAGTCGGGGGTGAAAGCCTGTGGCTCAACCACAGAATGGCCTTCGAAACTGGACGGCTCGAGAGCG
+
CCCCCGGGGFGGGGGGGGGGGGGGGGGGGGGGGGGGGGGGGGGGGGGGGGGGGGGGGGGGGGGGGGGGGGGGGGGGGGGFGGGGGGGGGGGGGGGGGGGGGGGGGGEGGGGGGGGGGGGGGGGGGGGGGGGGGGGGGGGGGGGGGGGGGGGGGGGGGGGGFFGGGGGGGGGECCEFGGFCGDGGDGGGGGGGGGG?FGGGGGGGGGGGGGGDGGCEGGGEGGGGDGGGGD=ECFGFGGGFEEGGGE57CFGGGGGGGFG5669CCCF/7<+97DCFDF*91)0>7?*)4C:635@))))0.
@M03506:14:000000000-AKVR1:1:1101:11133:5360 1:N:0:42
CGAACTCCTACGGGAGGCAGCAGTAGGGAATCTTGCGCAATGGGGGAAACCCTGACGCAGCGACGCCGCGTGCGGGATGAAGGCCTTCGGGTCGTAAACCGCTTTCAGCAGGGACGAAATTGACGGTACCTGCAGAAGAAGGCCCGGCCAACTACGTGCCAGCAGCCGCGGTGATACGTAGGGGTCTAGCGTTGTCCGGAATTATTGGGCGTAAAGAGCTCGTAGGCGGTTCGGCAAGTCGGATGTGAAATCTCCACGCTTAACGTGGAGGGGCCATTCGAAACTGCCGTGACTCGAGTCC
+
CCCCCGGGGGGGGDEGGGGGGGGGGGGGGGGGGFGGGGGGGGGGGGGGFGGGGEFFGGGGGGGGGGDGGGGDGGGGGGGFGFGGGGGGFGGGGGGGGGGGCGGGGGGGGGGGGGGGGGDFFFFGGECCEGFGG@B>DFGFFGGCGGGGGGGGGGGC=@FF,<FG7FGGG>FFGGGGGGGG5EGGGGGGGGG>E5EECEGECF6C7:FFGEEGGCEDFGGEF5CCFGGGGGD8EDEEEGF?C=EGEC7>FFGGFG9C6597CEGGE9**/9::DG376*:C75>CG=*8;C5(77*)..158
@M03506:14:000000000-AKVR1:1:1101:15154:5364 1:N:0:42
CGAACTCCTACGGGAGGCAGCAGTAACGAATATTCCGCAATGGGCGAAAGCCTGACGGAGCAATGCCGCGTGTGGGATGAAGCGGTTTCGCCGTGTAAACCACTGTCAGGGGATAGAAAAGATGATCATCCCCAGAGGAAGGGGCGACTAACTCTGTGCCAGCAGTCGCGGTAAGACAGAGGCCCCAAGCGTTAGTCGGAATTACTGGGCTTAAAGGATGCGTAGGCGGGCGCGTAAGTGTTCTGTGAAATCCCCGGGCTCAACCCGGGAACCGCAGGGCATACTGCGCGGCTAGAGGAAG
+
CCCCCGGGGGGGGGGGGGGGGGGGGGGGGGGGGGGGGGGGGGGGGGGGGGGGGGGGGGGGGGGGGGGGGGGGDGGGGGGGGGGGGEGGGGGGGGGGGGGGGGGGGGGGGGGGGGGGGGGGFGGGGGGGGGAFGGGCGGGGGGGGGGGGGGGGGFGGGGGGGGGGGGGGGGGGGCGGGGGGGGGGGGGDGFGBC@CFGGGGGFFCGGGGGGGFGGGGFFFGGDCCEGFGGC8EEE??=87FCGFG++<:FGFG7CFGGFG3=FGGFG=DD<C5C5<5<EGG3)/<+6:D0507>0)/9>>45
@M03506:14:000000000-AKVR1:1:1101:5109:5369 1:N:0:42
CTAACTCCTACGGGAGGCAGCAGTAGGGAATCTTGCGCAATGGGCGAAAGCCTGACGCAGCCATGCCGCGTGAATGATGAAGGTCTTAGGATTGTAAAATTCTTTCACCGGGGAAGATAATGACGGTACCCGGAGAAGAAGCCCCGGCTAACTTCGTGCCAGCAGCCGCGGTAATACGAAGGGGGCTAGCGTTGCTCGGAATTACTGGGCGTAAAGGGCGCGTAGGCGGATATCTAAGTTGGGGGTGAAATCCCGGGGCTCAACCTCGGAATTGCCTTCAAAACTGGATATCTTTATTTCG
+
CCCCCAFGGGGGEGDGGDGGGGGGGFFGGGGGGGFGCEGGGGFFGGGGGEGGGFGGGGGGGGGGGGGGGGGGFGGGEGFA<FFEFGGGFGFGGGGF9EFGGGGGGGGGGGGDGCCEGGGGGGGGGGGDGGGGGGDCFCEFG@FFGDE>EE7DFEFGFGGGEFGFGFGDC::CCCC99FCFEEFFEGGGFGGEC@EE+8CGDGFCCF9?8FEGC**<<*;C882:>E6EG>EGG7+23<*<:?=*:E=F@FGGGA*9*7))299:CF*5A)7>*0*?7@D6C*7A066):D=)9=?***9*)
@M03506:14:000000000-AKVR1:1:1101:18322:5381 1:N:0:42
CGAACTCCTACGGGAGGCAGCAGTGGGGAATTGTTCGCAATGGGCGCAAGCCTGACGACGCAACGCCGCGTGGAGGATGAAGACCTTCGGGTCGTAAACTCCTTTCGATCGAGACGAACGGCCTCGGGGTGAACAATCCCGGGGAGTGACGGTACCGAGAGAAGAAGCCCCGGCTAACTCCGTGCCAGCAGCCGCGGTAATACGGGGGGGGCAAGCGTTGTTCGGAATTACTGGGCGTAAAGGGCTCGTAGGTGGCCAACTAAGTCAGACGTGAAATCCCTCGGCTTAACCGGGGAACTGC
+
CCCCCGGGGGGGGGGGGGGGGGGGGGGGGGGGGFGGGGEGGGGGGGGGGGGGGGGGGGGGGGGGGGGGGGGGGGGGGGGGGGGCGGGGGGGGGGGGGGGGGGGGGGGGGGGGGGGGGGGGGGGGGGGGGGGGGGGGGGGGGGCFGGGGGGGGGGGGGGGGGGGGGGFGGGGGGGGGGGGGGGGGGGGGGGGGFEEGGECCF?EFGDGG>EGGGFGGGG=EGGFGGGDGGFGFG6E=ECCEDGGGD77DEEFGFFGGGFFGGFFGFGGDCFE>575::*9F*0>5CFG:4*9>DEDB)8FF6
@M03506:14:000000000-AKVR1:1:1101:13229:5410 1:N:0:42
CGAACTCCTACGGGAGGCAGCAGTGAGGAATCTTCCACAATGGACGAAAGTCTGATGGAGCAACTCCGCGTGCAGGATGAAGGCCCTCGGGTCGTAAACTGCTTTTATGAGTGAAGAATATGACGGTAACTCATGAATAAGGGTCGGCTAACTACGTGCCAGCAGCCGCGGTCATACGTAGGACCCAAGCGTTATCCGGAGTGACTGGGGGTAAAGAGTTGCGTAGGTGGTTTGTAAAGTGAATAGTGAAACCTGGCGGCTCAACCGTACAGGCTATTATTTAAACTCACAAACTCGAGAA
+
CCCCCFFDF6FFGGGGGGGGDGGGFGGGGGGCGGGGGGGGGGGFGGGGGGFFFGCFGGGGGGGGFGGGGGGGGGGFGGGGFEFGGDFGEEGGGDGGFFDGDFFFGGGGGFGFGGGGGGDFF<<FEDCGGGF<?BFGGFGFGFFG?@CEGDFGGGFGDFFFGGGGCFDCFG7@C*;;,@CG,:DFGGGGFGGEGB>7;CEDCGGC>CFF8***3>CC<@FCCF5B*8>FFE*2;:0C+2C<?<C+2A?CC9F+*2A<*)95*:*3:9=>=D5*79*+***20*12C***.*))0)*0)7)))
@M03506:14:000000000-AKVR1:1:1101:21847:5411 1:N:0:42
CGAACTCCTACGGGAGGCAGCAGTGGGGAATATTGGACAATGGGCGCAAGCCTGATCCAGCCATGCCGCGTGAGTGATGAAGGCCCTAGGGTTGTAAAGCCCTTTCGGCGGGGAAGATAATGACGGTACCCGCAGAAGAAGCCCCGGCTAACTTCGTGCCAGCAGCCGCGGTAATACGAAGGGGGCTAGCGTTGCTCGGAATCACTGGGCGAAAAGCGCACGTAGGCGGATCATTAAGTCGGGGGTGAAATCCTGGAGCTCAACTCCAGAACTGCCTTCGATACTGAAGATCTCGAGTCCG
+
CCCCCGGGGFGGGGGGGGGGGGGGGGGGGGGGGGGGGGGGGGGGGGGGGGGGGGGGGGGGGGGGGGGGGGGGGGGGGGGGGGGGGGGGGGGFGGGGGGGGGGGGGFGGGGGGGGGGGGGGGGGFGGGGGGGGGGGGFGGGGGGGGGGGEGGGFGGGGGGGGGGGGGGGGGGGGGGGGGFCGGGGGGGGGGGGGGGGGGEEGGGGGGGGGGGC>EGGGDDEEE5CFEFGGG*:C9CFGG7CEEGCE:CDGGGGG79D;5C9<<CFGGGG?C0)>GGGG?F:54FCFFD4<7/9FFF@D*7B5
@M03506:14:000000000-AKVR1:1:1101:22988:5415 1:N:0:42
CGAACTCCTACGGGAGGCAGCAGTAGGGAATCTTCCGCAATGGACGCAAGTCTGACGGAGCAACGCCGCGCGAGTGATGAAGTTTTTCGGATCGTAAAGCTCTTTTGCCCTAGACGAACAGCAAGAGGATTAACTGCCTTTTGTGTGACGGTATAGGAGAAGAAAGCCCCGGCTAACTACGTGCCAGCAGCCGCGGTAATACGTAGGGGGCAAGCGTTGCCCGGAATTATGGGGCGTAAAGCGTGCGCAGCCGGTCATTTAAGTCTGGTGTTTAATCCTGGGCCGCAACCCCTGTTCGCAC
+
CCCCCGGGF<FGGDGGGGDGGGGGGGGGGGGGGDG<7@@@BFEE8+@FCBF,<<,6B+B+@C<<@::@>66++4>CFACFGG5C@F<<CC?+4CE<FDEF9B?,C5,CFGFC,CFCFD7=,DDBB=FC,,CD,:=,ECFFGCCF,,@<=F++38,@D>ACBFFG:,:>FC7CFEEFFGGFGF,FCC7EC7F:*1**3=*+2+*+2;8CE?CGFG>81A8*<8:C>5:@9++<*:8=*:<*3+/*2/*5?>**17/986*;:+:EF:FFGD*.5D7<:=::*;)**0C)-CB()8?=*.<))
@M03506:14:000000000-AKVR1:1:1101:16494:5421 1:N:0:42
CGAACTCCTACGGGAGGCAGCAGAGGGGAATCTTGCACAATGGGGGAAACCCTGATGCAGCGACGCCGCGTGAGCGATGAAGCCCTTCGGGGTGTAAAGCTCTTTCGGCAGGGAAGATTATGACGGTACCTGCAGAAGCAGCTGCGGCTAACTACGTGCCAGCAGCCGCGGTAATACGTAGGCAGCAAGCGTTGTTCGGAGTTACTGGGCGTAAAGGGTGTGTAGGTGGCCTGTTAAGTTCCGTGTGAAATCTCCCGGCTCAACCGGGAGGGTGCGCGGAAAACTGGCGGGCTAGAGTACG
+
CCCCCGGGGGGGGGGGGGGGGGGGGGGGGGGGGGGGGGGFGGGGGGGGGGGGGGGGGGGGGGGGGGGDFGGGGGGGDGGGGGGFFGGGGGGGGGGGGGGGGGGGGGG7F7FGGGGCFGGFGGGFGGGGGGGGGGFGGGGGFFGGGGGGGEGGGGGGGGGG?FGFDGGGEGGGGGFGGGGGGGGGGFG@CGGCFDEGFEDCGGGFGGGGGGD**;8EGGGGC8A+<E<<@C*<CFEC+<:EGGGEGCC>F?7+>FGGD3<CC?97FGGD=DGD9C5CC:C>9:):666>;3>9)<:FFFF?5
@M03506:14:000000000-AKVR1:1:1101:17305:5424 1:N:0:42
CGAACTCCTACGGGAGGCAGCAGTCGGGAATTTTGGGCAATGGGCGAAAGCCTGACCCAGCAACGCCGCGTGAAGGATGAAATCCCTCGGGATGTAAACTTCGCAAGAACAGGAAGAATAAGTAGAGGATAATACCCTCTATGATGACGGTACTGTTTGTAAGCTCCGGCTAACTCCGTGCCAGCAGCCGCGGTAATACGGGGGGAGCAAGCGTTGTTCGGATTTACTGGGCGTAAAGGGCGCGTAGGCGGCAACTGCACGTCGGTTGTGAAATCTCCGGGCTTAACCCGGAAAGGTCAAC
+
CCCCCGGGGGGGGGGGGGGGGGGGGGGGGGGGGGGGGGGGGGGGGGGGGGGGGGGGGGGGGGGGGGGGGGGGGGGGGGGGGGGGGGGGGGGGDGGGGGGGGGGGGGGGGGGGGGGFGGGGGGGGGFGGGGGFGGGGFGGGGGGFGGGGGGGGGGGGGGGGGGGGGGGGGGGGGGGGGGGFGCFGGGGGGGGGGGGGCGGGGGGGGGGDGCGGGCEGGGGG=;8>C9CFGGGGGGEGF7FCGGGG:C=DFGGG)*:DGFD*:ADGEGGDEG?47DDFGFGDGF>CFFC=4C>7:>4>*96@F
@M03506:14:000000000-AKVR1:1:1101:8796:5442 1:N:0:42
CGAACTCCTACGGGAGGCAGCAGTGGGGAATCTTGCGCAATGGCCGAAAGGCTGACGCAGCGACGCCGCGTGGGGGAGGAAGGTCTTCGGATCGTAAACCCCTGTTGCCCAGGACGAAACGCCTTTTTCGAGAGGCTTGACGGTACCGGGTGAGGAAGCACCGGCTAACTCCGTGCCAGCAGCCGCGGTAATACGGAGGGCGCGAGCGTTGTCCGGAATCACTGGGCGTAAAGGGCGCGTAGGCGGCGAGATAAGCGTGCGGTGACAGCTCGGAGCTCAACTCCGAGTCGGCCGTGCGAAC
+
CCCCCGGGGGGGGGGGGGGGGGGGGGGGGGGGGGGGGGGGGGGGGGGGGGGGGGGGGGDGGGGGGGGGGGFGGGGGGGGGGGGGGGGGGGGGGGGGGGGGGGGGGGFGGGGGGGGGGGGGGGGGGGGGGGGGGGGGGGGGGGGGGGGGGGEDCFGGGGGGGGGDE@FGGGGGGGGGGGGGFGGGGGGEEGDGGFGG>EGGGGGDEGGGEGEGEGGGG=FGGGGGGGGG8?5@?CGGGDGGGEGGGGGGEEE*>CFGG)9CE=3=C*<=FFGEGGGE7)6*9FFCGBG:?G>9BFDFFB>))
@M03506:14:000000000-AKVR1:1:1101:16904:5453 1:N:0:42
CGAACTCCTACGGGAGGCAGCAGTCGAGAATTTTTCTCAATGGGGGAAACCCTGAAGGAGCGACGCCGCGTGGAGGATGAAGGCTTTCGGGTTGTAAACTCCTGTCATTTGGGAACAAGGCCCCGATATTAACTGTATCGGGGTTGATAGTACCAGAAGAGGAAGAGACGGCTAACTCTGTGCCAGCAGCCGCGGTAATACAGAGGTCTCAAGCGTTGTTCGGATTCATTGGGCGTAAAGGGTGCGTAGGTGGCGCTGTAAGTCGGGTGTGAAATTTCGGAGCTTAACTCCGAAACTGCAT
+
CCCCCGGGGGGGGGGGGGGGGGGGGGGGGGGGGGGGGGGGGGGGGGGGGGGGGGGGGGGGGGGGGGGGGEGGGGGGGGGGGGGGGGGGGGGGGGGGGGGGGGGGGGGGGGGGGGGGGGGGGGGGGGGGGGGGGGGGGFGGGGDGGEFFGGGF=FGGCCGGFG:FFCFFFEGGGDGGFGGGGGGDGGF7EGGGGGDGGGGGGGGFGGGGGGFFFCGG*:;FFGG*A*@C7FCGFFCECEC?:E==E=CDGD39CGGD5>7*9+2<EGCFCGEFC7DFF=5<*756C@7F>D:1)08.*8/79
@M03506:14:000000000-AKVR1:1:1101:23217:5460 1:N:0:42
CGAACTCCTACGGGAGGCAGCAGTGGGGAATCTTGCGCAATGGCCGAAAGGCTGACGCAGCGACGCCGCGTGTGGGATGAAGCATTTCGGTGTGTAAACCACTGTTGCCCGGGACGAATATCCTTTTTTGAGAGGATTGACGGTACCGGGTGAGGAAGCACCGGCTAACTCCGTGCCAGCAGCCGCGGTAATACGGAGGGTGCGAGCGTTGTCCGGAATCACTGGGCGTAAAGGGCGCGTAGGCGGCGCGGGCAGTCAACGGTGAAAGCTTGGGGCTCAACCCCGAGTCGGCCGTCGATAC
+
CCCCCGGGGFGGGCFGGGEGGF<CF<EECFGGG@FFEGGGGFCGGEGGDEGGGD8EFGGGGGGGGGGGGGGGFDGGGGGFEFFG<FGFGGFFGGGGGGGGFGFC?FAEFGGGE>CGGGGGGGGGGGGGGGGGGGGFGGGGGGGGGGGGGGGGGGGGGGGGGGGGGGGFGGGGGGGGGGGGGGGGGGGGGGGGGGGGGGGGGGGGGGGGG5>CFDCEGGGGGCFGGFGGEEEEGGGGGGGGGGGGC557EEGGGCEFFF7:ED5FGDGF*>FFDDGGD>CC75>CC>DF7<@1:5)7;5).8
@M03506:14:000000000-AKVR1:1:1101:4824:5465 1:N:0:42
CGAACTCCTACGGGAGGCAGCAGTGGGGAATCTTGCGCAATGGCCTAACGGCTGACGCAGCGACGCCGCGTGTGGGATGAAGCTCCTCGGAGTGTAAACCACTGTTGCCCGGGACGAATAGCTCGATTAATCGAGCCTGACAGTACCGGGTGAGGAAGCACCGGCTAACTCCGTGCCAGCAGCCGCGGTAATACGGGGGGTGCGAGCGTTGTCCGGAATCACTGGGCGTAAAGGGCGCGTAGGTGGTTTGATAAGGGTGTGGGGAAAGTCCGGGGCTCAACCCCGGATCTGCCGTGCCGAC
+
CCCCCGGGGGGGGGGGGGGGGGGGGGGGGGGGGGGGGGGGGGGGGGGFGGGGGGGGGGGGGGGGGGGGGGGGGGGGGGGGGGGGGGGGGGGGGGGGGGGGGGFFFGGGGGGGGFGGGGGGGGCFFEGGGGGGGGGGGGGGGGGGGGGGGGGGGGGGGGGGGGGGGGGFFCFGGGGGGGGGCEFGGGGGGGGGGGGGGGDGGGGGGGEEEECE:EEEEGGGDGGGGG@C:CCGFFD5EEC87CE+<F:58:?CGCCFG7C5CE*5*>*9<:<BGDGE)7DFFF5:C>3@BF@4=>>>D:>B0
@M03506:14:000000000-AKVR1:1:1101:21047:5484 1:N:0:42
CGAACTCCTACGGGAGGCAGCAGTGGGGAATTTTGGACAATGGGGGCAACCCTGACCCAGCCATGCCGCGTGCGGGAAGAAGGCCTTCGGGTTGTAAACCGCTTTTAGCCGGGAAGAAAAGGTTATCCCGAATAAGGATGACTCTTGACGGTACCGGCGGAATAAGCACCGGCTAACTACGTGCCAGCAGCCGCGGTAATACGTAGGGTGCGAGCGTTAATCGGAATTACTGGGCGTAAAGCGTGCGTAGGCGGTTCGTTAGGTTCGTCGTGAAAGCCCCGGGCTCAACCTGGCAATGGCG
+
CCCCCGGGGGGDEGGGGGGGGGGFGGGGGDGGGGGGGGFGGGGGGGGGGGGGGFGGGGGGGGGGGGGGGGGGGGGGGGGGGGGGGGGGGGGGGGGGGGGGGGGGGGGGGGGGGGGGFGGGGGGGGGGGGGGGGFFGGGG?EGGGGGGGGGGGGGGGGGGGGGGGGGGFGGGGGGGGGGGGGGGGGGGGFGGGCGGG>EEFGGGC6CCECEGGDGGGEEEGGGDGD*AFGGFEC=FCCED=9FEGECGDGGDGD5>CGFGFFGF+A:C<:CC@432<C>GG:>>E55*977).>)./66?F3
@M03506:14:000000000-AKVR1:1:1101:13431:5496 1:N:0:42
CGAACTCCTACGGGAGGCAGCAGTGGGGAATATTGGACAATGGGCGAAAGCCTGATCCAGCAATGCCGCGTGTGTGATGAAGGCCTTAGGGTTGTAAAGCACTTTCGGCGGGGAAGATAATGACGGTACCCGCAGAAGAAGCCCCGGCTAACTTCGTGCCAGCAGCCGCGGTAATACGAAGGGGGCTAGCGTTGTTCGGAATCACTGGGCGTAAAGGGCGCGTAGGCGGTTTGGTAAGTTAGGAGTGAAATGCCGGGGCTTAACCTCGGAACTGCTCTTAAAACTGCCTGACTAGAGTTCG
+
CCCCCGGGGGGGGGGGGGGGGGGGGGGGGGGGGGGGGGGGGGGGGGGGGGGGGGGGGGGGGGGGGGGGGGGGGGGGGGGGGGGGGGGGGGGGGGGGGGGGGGGGGGGGGGGGGGGGGGGGGGGGGGGGGGGGGDGGGGGCFGGGGGGGGGGGGGGGGFGGGGGGGGGGGGGGGGGFGGGFGGGGGGGGGGGGGGGGGGGGCEGGGGGGGGGGGGGGGGGGGGGGGDFGGG5:CE8EEGG++AFCGCEGGCCFGFEGGFCC567CFCGDEGGF470+C=:F7@FGDFGF<CFFFFFBF@BFB
@M03506:14:000000000-AKVR1:1:1101:13328:5559 1:N:0:42
CGAACTCCTAGGCAGCAGTGGGGAATTTTTCGCAATGGGGGCAACCCTGACGAAGCAACGCCGCGTGGGTGATGAAGTATTTCGGTACGTAAAACCCTTTCGACGGGGACGACACCGCAAGGTTGACGGTACCCGTAGAAGAAGCCCCGGCTAACTCCGTGCCAGCAGCCGCGGTAATACGGGGGGGGCCAGCGTTGTTCGGAATTACTGGGCGTAAAGGGCGCGTAGGCGGGTCGCTAAGTTGAATGTGAAAACTCTGGGCTTAACACCGAGCCTGCATCCAAAACTGGCGCACCGCAGC
+
CCC@B<@9E<FGGFGDGGGGG?FGGF@FFGGCCF:@F@FFCECFGFGGGFG@:FGGGGGGEE@@F@FEGFECFGDFGE9?9F<CC+,BFF9,:EAFCEB<F7FEE7@>=FFE+@BFFGFC7<D<>FGCEGGCAFFF7F7BG:FG7DFGGDF7CFGFGCG<<CG,C<CF7F7FFC***7<FGGGCCCGC5*:1/8*2:1@FGC*:EG+:090*;?>/;C9://88C***:@=5*1*2>=38+0<A+?CC+++3*2:C+7C***2:F7?*0*/.7>5:D:C*:)0++.7?)4),)5>)80)))
@M03506:14:000000000-AKVR1:1:1101:12438:5587 1:N:0:42
CGAACTCCTACGGGAGGCAGCAGTCGAGAATCATTCGCAATGGGCGCAAGCCTGACGATGCGACGCCGTGGGTGCGATGAAGGCCTTCGGGTTGTAAAGCACTTTCGCTTGGGAACAAGAGAGGCTGGCTAATATCCAGTTAATTTGAGGGTACCAGGTAAAGAAGCACCGGCTAACTCCGTGCCAGCAGCTGCGGTAATACGGAGGGTGCAAGCATTAATCGGATTTATTGGGCGTAAAGGGCGCGTAGGCTGGCATGTACGTCAGATGTGAAATTCCGGAGCTCAACTCCGGAACAGCC
+
CCCCCGGGG@FGEGGGGGGGGGGGGGGGGGGG@FFFGGGGGGFGGEGGGGGGGGGGG>FGGGGGEGGEFGGGGEGGGGGGGGGGGGGFFGGGGGGGGGGGGGGGGGGGGGGGGGGGGGGFFGGGGGGGGGGGGGGGFGDFFGFGGFGFGGGGGFGFGEFGGGGGGGGGGGGEEEEFFFGGGGCEGGG>EG7FB,:F;BEGFGGD<:CEC@E?EFDD9>+>+>CEC>E+0A+<CC*:/:DGDFCE55CGCE59CEGC*=FFF+**27CC+7<*02:C7=D7D5:C::C?1CF?))))054@)
@M03506:14:000000000-AKVR1:1:1101:6940:5591 1:N:0:42
CGAACTCCTCCGGGAGGCAGCAGTAGGGAATCTTCGGCAATGGACGAAAGTCTGACCGAGCAACGCCGCGTGAGTGGAGAAGGTTTTCGGATCGTAAAACTCTGTTGTTAGGGAAGAACGTTGTGTAGAGTGGAAAATTACACAAGTGACGGTATCTAACCAGAAAGGGACGGCTAACTACGTGCCAGCAGCCGCGGTAATACGTAGGTCCCGAGCGTTGTCCGGCTCTATTGGGCGTAAAGCGAGCGCAGGGGGTTTAATAAGTCTGATGTAAAAGGCAGTGGCCCAACCATTGTGTGCC
+
CCCCCGGGG9EFGGGGGGGGGGGGGGGGGFFEFGGFGGGGGG@FFGGGGGGGFGGGGGGGGGGGGGGGGGGGEGFEGFGGGGGGGGGGGGGGGGGFEFGGGGGGGGGBFGGGGGGGGGGGGGGEFFGGFGGGGGGGGGGGGGEGCFGGGGGGGGGGGGFFGDCFFGGGGCGCFGDEFGGFCFCFDGGGGGGGGGGDGCCCFGGGGF7CGCFGG**:E:EGECFEG*8*<7AFGGGGGEC=5EFEEGCDEEDE)*:7*8D*<9:C929:CFF*2*::*>FGGF475)173>72=***/0)**
@M03506:14:000000000-AKVR1:1:1101:5891:5595 1:N:0:42
CGAACTCCTACGGGAGGCAGCAGTCGGGAATTTTGGGCAATGGGCGCAAGCCTGACCCAGCAACGCCGCGTGAAGGATGAAATCCCTCGGGATGTAAACTTCGCAAGAACGGGAAGAATAAGTAGGGGACAATACCCTCTATGATGACGGTACCGTTTGTAAGCTCCGGCTAACTCCGTGCCAGCAGCCGCGGTAATACGGGGGGAGCAAGCGTTGTTCGGATTTACTGGGCGTAAAGGGCGCGTAGGCGGTCAGCACAAGTTAGTTGTGAAATCTCCGAGCTTAACTCGGAAAGGTCAAC
+
CCCCCGGGGGGGGGGGGGGGGGGGGGGGGGGGGGGGGGGGGGGGGGGEFFGGGGGGGGGGGGGGGGGGGGGGGGGGGGGGGGGGGCFGGGGGGGGGGGGGGGGGGGGGGGGGGGGGGGGGGGGGGGDGGGGGGGGGGGGGGGGGGGGGGGGGGGGGGGGGGGGCEFGGGGGGGGGGGGGGGGGGGGGGFGGGGFGEGFGGGGGGGGGGGCGFG>EGEGFGGDCGGDFGGGCFD*?8CGFGGGGGGDGGGEG55*CD:>59C:7<ECC><D??*CC::?C3<5>6?=DFADEF.75F????7
@M03506:14:000000000-AKVR1:1:1101:15724:5597 1:N:0:42
CGAACTCCTACGGGAGGCAGCAGTGGGGAATATTGGACAATGGGCGCAAGCCTGATCCAGCCATGCCGCGTGAGTGATGAAGGCCCTAGGGTTGTAAAGCTCTTTTGTGCGGGAAGATAATGACGGTACCGCAAGAATAAGCCCCGGCTAACTTCGTGCCAGCAGCCGCGGTAATACGAAGGGGGCTAGCGTTGCTCGGAATCACTGGGCGTAAAGGGTGCGTAGGCGGGTCTTTAAGTCAGGGGTGAAATCCTGGAGCTCAACTCCAGAACTGCCTTTGATACTGAGGATCTTGAGTTCG
+
CCCCCGGGGGGGGGGGGGGGGGGGGGGGDGGGGGGGFGGGGGFGGGGGGGGGGGGGGGGGGGGGGGGGGGGGGGGGGGGGFGGGGGGGGGGGGGGGGGGGGGGGGGGGGFGGGGGGGGGGGFGGGGGFGGGGGGGGGGGGGGGGGGGGGGGGGGGGGGGGGFGGGGGGGGGGGEGGGGFGGGGGEDGGGGGGGGECCEGGGGGGGFFFGFEEGGGGGGGCGGGCGGGGGGEGCCGEGGGGGGGGGGGF9ECF<EGGE><DDECFF7?FFGC;?FG?**>DD*9CFF7<?CFFBFF*6FF=>
@M03506:14:000000000-AKVR1:1:1101:16287:5606 1:N:0:42
CGAACTCCTACGGGAGGCAGCAGTGGGGAATCTTGCACAATGGAGGAAACTCTGATGCAGCGACGCCGCGTGAGCGATGAAGCCCTTCGGGGTGTAAAGCTCTTTCGACGGGAACGATAATGACGGTACCCGAAGAAGAAGCTGCGGCTAACTACGTGCCAGCAGCCGCGGTAATACGTAGGCAGCAAGCGTTGTTCGGAATTACTGGGCGTAAAGAGTGTGTAGGCGGTGTTCTAAGTTTGTCGTGAAATCTCCCGGCTTAACTGGGAGGGTGCGGCGATAACTGGAATGCTAGAGGATG
+
@@A@BFEF@EE@FGGEGGGFCFFF<@F7FEGEFF9E@EFFGGGCG,B,FFFGGGCFGGFGGGGDEEGDFGGGEGED7CBFGG8<FDGEFGGGGGEFFGFFFE<FDF7FFGEG7CCFCFGGGDDF7+BDFG<>F+@@AAFD@C,@F<FFGEEFFCGGFGGEGGGGF>BCECGGGF<AFGFFGGFE<C+:9CF**=:FG5E5;@:@FGFFCFCC8**<2;<EFGG+AC?C8CCE8+C9+::EGGGFGFG:;CFGFFFCE)>7*AC?F>CF7C=>C><=3:9))).<+77:7F?A*1@6F4))0
@M03506:14:000000000-AKVR1:1:1101:5940:5619 1:N:0:42
CGAACTCCTACGGGAGGCAGCAGTGGGGAATTGTTCGCAATGGGCGCAAGCCTGACGACGCAACGCCGCGTGGAGGATGAAGACCTTCGGGTCGTAAACTCCTTTCGGTCGAGACGAATGGTTTTCGGGTGAATAATCCGGAAAAGTGACGGTACCGAGAGAAGAAGCCCCGGCTAACTCCGTGCCAGCAGCCGCGGTAATACGGGGGGGGCAAGCGTTGTTCGGAATTACTGGGCGTAAAGGGCTCGTAGGTGGCCAACTAAGTCGGACGTGAAATCCCTCAGCTTAACTGGGGAACTGC
+
CCCCCGGGGGGGGGGGGGGGGGGGGGGGGGGGGGGGEGGGGFGGGGGGGFGGGGGGGGGGGGGGGGGGGGGGGGGGGGGGGGGGGGGGGGGGGGGGGGGGGGGGGGGGGGGGGGGGGGGGGGGGGGGGGGGGGGGGGGGGGDGFGGGGGGGGGGGGGGGGGGGGGGGFGGGGGDEGGGGGGGGGGGGFGGGGGGGGGGCEFFGGGGGGGGGGDFGGGGEGGGGGEGGGGFGGGGDCGGGDG7EEGEGDG55CC6CG=6DFG6CG9CGGDDGFGGF7?BDD6>F6CFG*6CFFFF>>3>)6*
@M03506:14:000000000-AKVR1:1:1101:26044:5633 1:N:0:42
CGAACTCCTACGGGAGGCAGCAGTGGGGAATATTGGACAATGGGGGAAACCCTGATCCAGCAATGCCGCGTGAGTGATGAAGGCCTTAGGGTTGTAAAGCTCTTTTAGCCGGGATGATAATGACTGTGGCGGGAGAATAAGCCTTGGCTAGCACCGTGCGAGCAGCCGCGGTAATACGGAGGGGGTTCGGGCGGTTCGGTACTACGGGGCGTAGAGCGCACGTGGGCGGCTTGGCGCGATGGAGGTGAAAGCGTTGGGCTCAACGCGGGAATTGCCTTCAGGACTGCATCGTGGGAGTTGT
+
@CCCCCCFFGGGGGGGGGG;EGGGGGGEBFGGGGDCEFGFFGFGGG7BFGGGGGG9,CCFGEFGGGGGGGGGGGGGG,C9<EECEFF5CCGG8FFGFGGGD@EFFF<,,9@FGE8BF<9,,,,,,:8,,+8++@+><,8>>,@,,3,3,,,,7@<C3,>*@F*>>,,*11<1<*3@C*<*4*1<******/**/1**1/*1*++<8;C***2:*/<+1*C8****2**1:***/02**)2*:*0:*A*<+<7/**9*.*07C*2*97)*)*)2**+0/****/:<:46):>,))))).0/1
@M03506:14:000000000-AKVR1:1:1101:22460:5640 1:N:0:42
CGAACTCCTACGGGAGGCAGCAGTGGGGAATTTTGGACAATGGGGGCAACCCTGATCCAGCCATGCCGCGTGCGGGAAGAAGGCCTTCGGGTTGTAAACCGCTTTTGGTCGGGAAGAAAGGGTCACCGATAATACCGGTGACTGTTGACGGTACCGGCAGAATAAGCACCGGCTAACTACGTGCCAGCAGCCGCGGTAATACGTAGGGTGCGAGCGTTAATCGGAATTACTGGGCGTAAAGCGTGCGCAGGCTGTTGGCTGTGTCCTGTGTGAAAGCACCGGGCTCAACCTGGGAATGTCC
+
CCCCCGGGG-FFGCFGCGCGGGGFEFGGGGA@EFF@EFCCFGFFF7@B@@EFGFGCFGGGFGGG@CF@@@G>FEGDFCGDGGGGFDFFG+>FEGFF?<FGGD7FG,,4,:@=C:F><FDGBF=BFDF3@FE:CGEFCE:C*7@DEFDCGG<3:>9:<FC7FGGG@CEECGEE7F=,<,7?:C+C=FCBCCFGCFEE88CEC78<9CCCFDGC8EEE88CF97CGEC/++<:<85882:58:C7EEE=5EECD*/*7+5D<CCF?C>+CCFC)***37)21>.575:*6<D??FF>))91**
@M03506:14:000000000-AKVR1:1:1101:18040:5642 1:N:0:42
CGAACTCCTACGGGAGGCAGCAGTGGGGAATTGTTCGCAATGGGCGCAAGCCTGACGACGCAACGCCGCGTGGAGGATGAAGACCTTCGGGTCGTAAACTCCTTTCGATCGAGACGAATGGCCTCCGGGTGAACAATCCGGAGGAGTGACGGTACCGAGAGAAGAAGCACCGGCCAACTACGTGCCAGCAGCCGCGGTAATACGTAGGGTGCGAGCGTTGTCCGGAATTACTGGGCGTAAAGAGCTCGTAGGTGGTTTGTGGCGTTTTTCGTGAAAATCCAGAGCTAAAACGTGGGACTGG
+
C9BCCE<FFECBFGGEGECC@AFG@FGGGGGGEGGCGG@FFEGF8B@:F@EGACCC@,FFE+@F6=F+@:=BGFG@@EFFGGA8?<FE=FGGCDGE<FFFGGEFGF+BEF=+BD=7+@DFD8=<FD7+@<>EGGF?,,8>F:CBF<FFFGGGGGGGG:F>FFF@FCCFFFGGGGCFFGGGGGGFGCFE>CC8CEE5ECC5CFGF:FEEGGG5E>EEGG5:8<@EG;E58<:9FCFFEEGGCFCDF++1*/:E:FF5C>*9*235A5**22:>GF5F***92*1*:62*)**()775)))))
@M03506:14:000000000-AKVR1:1:1101:4461:5648 1:N:0:42
CGAACTCCTACGGGAGGCAGCAGTGGGGAATATTGGACAATGGGCGAAAGCCTGATCCAGCAATGCCGCGTGAGTGATGAAGGCCTTAGGGTTGTAAAGCTCTTTTGCCAGGGATGATAATGACAGTACCTGGAGAATAAGCTCCGGCTAACTCCGTGCCAGCAGCCGCGGTAATACGGAGGGAGCTAGCGTTGTTCGGAATTACTGGGCGTAAAGCGCGCGTAGGCGGCTTTGTAAGTTAGAGGTGAAAGCCCGGGGCTCAACCCCGGAACTGCCTTTAAGACTGCATCGCTTGAATCCG
+
CCCCCGGGGGGGGGGGGFGGGGGGGGGGGGGGGGGGGGGGGGGGGGGGGGGGGGGGGGGGGGGGGGGGGGGGGGGGGGGGGGGGGGGGGGGGGGGGGGGGGGGGGGGGGGGGGGGGGGGGGGGGGGGGGGGGGGGGGGGGGGGGGGGGGGGGGGGGGGGGGGGGGGGGGGGGGGGGGGGGGGGGGGGGGGGGGGGGGGGGGGGGGGGDFGGGGDFGGGGGGGG*?EGGGGDE8?@FFFGG?E?FGFFGGGGG>EEGGEDC5?=FFGGGGDGEGDGGGFGGGF*<<FGF<FEFFFFF?FFF>
@M03506:14:000000000-AKVR1:1:1101:7608:5663 1:N:0:42
CGAACTCCTCCGGGAGGCAGCAGTCGAGAATTTTTGACAACGGGGGAAACCCTGATCGAGCGACGCCGCGTGGAGGATGAAGGTCTTCGGATTGTAAACTCCTGTCATTGGGGAACAAGGTGCATACGTTAACTGCGTGTGTATTGATAGTACCCGAAGAGGAAGAGACGGCTAACTCTGTGCCAGCAGCCGCGGTAATACAGAGGTCTCAAGCGCTGTTCGGATTCATTGGGCGTAAAGGGTGCGTTGGCGGCGCGGTAAGTCGGGTGTGAAATCTCGGGGCTTAACTCCGAAACTGCAT
+
CCCCCGGGG9FFGGGGGGGGGGGGGGGGGGGGGGGGGGGGGGGGGGGGGGGGGGGGGGGGGGGGGGGGGGFGGGGGGGGGGGGGGGGGGGGGGGGGGGGGGGGGGGGGGGGGGGGGGGGGGGGGGGGGGGGGGGGGGGGGGGGGGGGGGGGGGGGGGGGGGGGGGGGGGGGGGGGGGGGGGGGGGGGGGGGGGGGGGGGGGGGGFGGGGGGGGGGDEEGGGGGGGGGFGGGGGGECEGCFC=FGGG:CGGGGGGCGGEGDEFGGGGGFG3C*C>>CC?45DEF=E?GFA>??775>6F?47
@M03506:14:000000000-AKVR1:1:1101:7613:5699 1:N:0:42
CGAACTCCTACGGGAGGCAGCAGTAGGGAATTTTCCACAATGGGCGCAAGCCTGATGGAGCAACGCCGCGTGCAGGATGAAGGCTTTCGGGTCGTAAACTGCTTTTAGTCACGAAGATTATGACGGTAGTGACAGAATAAGGGTCGGCTAACTACGTGCCAGCAGCCGCGGTCATACGTAGGACCCAAGCGTTATCCGGAATTACTGGGCGTAAAGAGTTGCGTAGGTGGCAGAGTAAGTTAGTAGTGAAAGCGTGTGGCTCAACCATACATCCATTACTAAAACTGCTCAGCTTGAGCAT
+
CCCCCGGGG-FFGGGGGGGGGGGGGGGGGGGGGGGGGGGGGGGGGGGGGGGGGGGGGGGGGGGGGGGGGGGGGGGGGGGGGGGGGGGGGGGGGGGGGGGGGGGGGGGGGGGGGGGGGGGGGGGGGGCDGGGGGGGGGGGGGGGGGGGGGGGGGGGGGGFGGGGGGGGGGGGGGGGGGGCFGGGCGGGGGGGGGGGGGE>EEGGGGGGGGCGCGGGGGGFFF7:EGGGGGGGFGGGGGFFCFFGFGFFDCFFGC7><C)><=7CCFGGGGG6=C<C2>=FGGFFGFFG@:D=?@@=?FFFB*
@M03506:14:000000000-AKVR1:1:1101:8756:5751 1:N:0:42
CGAACTCCTACGGGAGGCAGCAGTGGGGAATCTTGGACAATGGGCGCAAGCCTGATCCAGCCATGCCGCGTGGGTGATGAAGGCCCTAGGGTTGTAAAGCCCTTTCGGCGGGGAAGATAATGACGGTACCCGCAGAAGAAGCCCCGGCTAACTTCGTGCCAGCAGCCGCGGTAATACGTAGGCAGCGAGCGTTGTTCGGAGTTACTGGGCGTAAAGGGTGTGTAGGCGGTTTTCTAAGTCTGGTGTGAAATCTCCCGGCTCAACTGGGAGGGTGCGCCGAAAACTGGAAGGCTAGAGCGCG
+
CCCCCFFGGGGGGGGEGGGGGGGGGGGGGGGGGGGGGGGGGGCFGGGGGGGGGGFGGGEFGGGGGGGGGGGGGGCFFGGGGGGGGGFFGGGFGGGGGGGGGGGGGGGGGGGGGGGGGGGGGGGGGGGFGGGGGGGGGGGGGFCFEG7:FG@B<CFGGGDGF7FGGGGGGGGGGEF:FGGGCEFGGGGG5>CEEGEGF>EGC:FGGFEGFGG5CE8CFEFGCEGFG9EEEG8;53<9CEFFCF?+*:77CG7::?ECC595=FD6C47C>DEFDDD=58C)9>>C6*2)557:66)***00.
@M03506:14:000000000-AKVR1:1:1101:22475:5773 1:N:0:42
CGAACTCCTACGGGAGGCAGCAGTAAGGAATATTGGTCAATGGACGCAAGTCTGAACCAGCCATGCCGCGTGGAGGATGAAGGTCCTCTGGATTGTAAACTTCTTTTATCTGGGAAGAAACCCATGAATTCTTTTGTGGTTGACGGTACCAGATGAATAAGCACCGGCTAACTCCGTGCCAGCAGCCGCGGTAATACAGAGGTCTCAAGCGTTGTTCGGATTCATTGGGCGTACAGGGTGCGTAGGTGGCGCCGTAAGGCGGGTGTGAAATCTCGGGGCTTAACTCCGAAACTGCATTCGA
+
CCCCCGGGG9FGGCFGGGGGGGGFCGGGGGF<FGFGGGGDGGGGGGGGGGGGGCFGGGDGGGGGAFC:FBFGCEGGGGGGGGGGDFGGGGGGGGGGGFFGFFGGGFC,CFGFGFGGEFGGCFDFGFGFFFFGFGGFFGCFF:EFGGGGGGGGGGF9?FC=DDFGGGGFG7FC<FGDFF7@=FGC@C:EGGDFEGEFGDFGGGFF;BF9B@CCEC;E;CEC=EC9CC?+B88:=*3>F5;*::**:7<C=FGECEGD=:*955DEGGCCF7CBGD*:3>D3*/@97*97-/.(8879@4B4*
@M03506:14:000000000-AKVR1:1:1101:17052:5774 1:N:0:42
CGAACTCCTACGGGAGGCAGCAGTGGGGAATATTGGACAATGGGCGAAAGCCTGATCCAGCAACGCCGCGTGAGGGATGACGGCCTTCGGGTTGTAAACCTCTTTCAGCAGGGACGAAGCGAGAGTGACGGTACCTGCAGAAGAAGGACCGGCCAACTACGTGCCAGCAGCCGCGGTAATACGTAGGGTCCGAGCGTTGTCCGGAATTATTGGGCGTAAAGGGCTCGTAGGCGGTTTGTCGCGTCGGGAGGGAAAACTCAGGGCCCAACCCTGAGCGTGCTGTCCGTACGGGCAGACATGA
+
CCCCCDGGFGGGGGGGGGGDGAACEFDFGGGCFFEFGGGGGGGGGGGGGDGGGCE@EFGGGFFFGGGDGGGGGGGGGGG8FGGGGGGGGGGFGGEFEGGGCGGGGGGGFF@FGFFE>FGGGEFFGGGFGGGEGGGGGGGGC<FCFGG?FGGGGG*>FC@CEEG>GDFGGFGG@DGGF7CFGGGGGGGGG7CEEBEECED89FGG8E*<:C?FGFFGEECECF?E6AEGC5CFEC/?5EF+AEG5=GGG***/*22C:9*:6*95*1*979CF4*027>5CF*9++)17,9>().05))*/*
@M03506:14:000000000-AKVR1:1:1101:10602:5779 1:N:0:42
CGAACTCCTACGGGAGGCAGCAGTGGGGAATCTTGCGCAATGCGCGAAAGCGTGACGCAGCAACGCCGCGTGGGGGAAGAAGGCCTTCGGGTTGTAAACCCCTTTCAGTTGGGACGAAGCTTCGTCGGTGAATAGCCGGCTGGAGTGACGGTACCATCACAAGAAGCCCCGGCTAACTACGTGCCAGCAGCCGCGGTAATACGTAGGGGGCTAGCGTTGTCCGGAATCATTGGGCGCAAAGAGCGTGTAGGCGGCCCGGTAAGTCCGCTGTGAAAGTCGGGGGCTCAACCCTTGAATGCCG
+
CCCCCGGGGGGGGGGGGGGGGGGFGGGGGGGGGGGGGGGGGGGGGGGGGGGGGEGGGGGGGGGGGGGGGGGGGGGGGGGGGGGGGGGGGGGGGGGGGGGGGGGGGGGGGGGGGGGGGGGGGGGGGGGGGGGGGGCFGGGGGGGGGGGGGGGGGGGDGGGGGGGGGGGGGGGGGGGGGGGGGGGGFFGGGGGGGGGGGGGGGGGGGGGDGGGGGCF/*;EGGGGE*?CGGGGCFFGGCC3CF6=FD:CDGGGFGEG:EBDCC5*<9CCDEGEFFF7EFFC<DDFG557@BC)4))1<FF?F5
@M03506:14:000000000-AKVR1:1:1101:12631:5789 1:N:0:42
CGAACTCCTACGGGAGGCAGCAGTGGGGAATATTGGACAATGGGCGAAAGCCTGATCCAGCAATGCCGCGTGAGTGATGAAGGCCTTAGGGTTGTAAAGCTCTTTTACCCGGGAAGATAATGACTGTACCGGGAGAATAAGCCCCGGCTAACTCCGTGCCAGCAGCCGCGGTAATACGGAGGGGGCTAGCGTTGTTCGGAATTACTGGGCGTAAAGCGCACGTAGGCGGCTTTGCAAGTTAGAGGTGAAAGCCCGGAGCTCAACTCCGGAATGGCCTTTAAAACTGCATCGCTAGAATTGT
+
CCCCCGGGGCGGGGGGGGGGGGGGGGGGGGGGGGGGGGGGGGGGGGGGGGGGGGGGGGGGGGGGGGGGGGGGEGFGGGGGGGGGGGGGGGGGGGGGGGGGGGGGGGGGGGGGGGGGGGGGGGGGGGGGGGGGGGGGGGGGGGFGGDGGDGGGGGGGGGGGGGGGGGGGGGGGGGGGGGGDGGGDGGGGGGGEGGGGGGDGGGGGFGGGGGGGGGGGGGDEGGGGGGGGGEEGGGGECG7EGGCFGFGGFGGG*:EGEBG4<C=CEGEDGCCF4*009FGG76=9C*6?4C.:)08?F?FF*
@M03506:14:000000000-AKVR1:1:1101:11135:5806 1:N:0:42
CGAACTCCTACGGGAGGCAGCAGTCGGGAATTTTGGGCAATGGGCGAAAGCCTGACCCAGCAACGCCGCGTGAAGGATGAAGTATTTCGGTATGTAAACTTCGAAAGAATGGGAAGAATAAATGACGGTACCATTTATAAGGTCCGGCTAACTACGTGCCAGCAGCCGCGGTAATACGTAGGGACCAAGCGTTGTTCGGATTTACTGGGCGTAAAGGGCGCGTAGGCGGCCTAGCAAGTCACTTGTGAAATCTCCGGGCTTAACTCGGAACTGCCAAGTGAAACTGCTGGGCTAGAGTGCA
+
CCCCCGGGGGGGGGGGGGGGGGGGGGGGGGGGGGGGGGGGGGGGGGGGGGGGGGGGGGGGGGGGGGGGGGFGFFGGGGGGGGGGGGGGGGGGGGGGGGGGGGGGGGGGGGGGGGGGGGGGGGGGGGGGGGGGGGGGGGGGGGGGGGGGGGGGGGGGGGGGGGGGGGGGGGGGGEGGGGGGGGDDGGGGGGGGGGGGGGDGGGGGGGGGGGGGEGEGGGGGDGEEGGGGGGGGGFGGGGGGFGGDGGFFG7FF7C<DD:73CFFC?FCGGGGFGG<F*5*07BFFG4=@7CEFF4<6/9@=*
@M03506:14:000000000-AKVR1:1:1101:23920:5839 1:N:0:42
CGAACTCCTACGGGAGGCAGCAGTGGGGAATCTTGCGCAATGGGCGAAAGCCTGACGCAGCGACGCCGCGTGAGGGAAGAAGGCCTTCGGGTTGTAAACCTCTTTCAGGAGGGACGAAGCCACTCGGGTTAATAGCCCAGAGGGTGACGGTACCTCCAGAAGAAGCCCCGGCTAACTACGTGCCAGCAGCCGCGGTAATACGTAGGGGGCAAGCGTTGTCCGGATTTATTGGGCGTAAAGAGCGTGTAGGCCGCTTCACAGGTCCGCTGTGAAACCTCGAGGCTCAACCTCGAGCTGTCGG
+
CCCCCGGGGDGGCFGGGGGGGGGGGGGDGEGGGGFGGGCEGGGGGGGEGGGGGEGGGGGGGGGGGGGCGGGGCFGGGFG@EGGGGGGGGGGGGGGF<AFGGGGGGGGGGF@FEDGGGGGGGGGGGGGGGGGGGFGGGGGGDGGDE7FFGGG@CCFFFFGGGGGGFF:FGGEEC7FGGFGGGCFGFG>7CCCCGGGGEEF9C8A?EGGGGGGC85?CEGGFA=E*/*<+AE+AFGE=*;3EGFGEGEG*<9++9EGCEFFD?FGG?<EDE*+*:2*2C?59C5@5C=*70CF1733)<@F3>
@M03506:14:000000000-AKVR1:1:1101:7850:5853 1:N:0:42
CGAACTCCTGAGGCAGCAGTGGGGAATATTGGACAATGGGGGCAACCCTGATCCAGCAATGCCGCGTGTGTGAGGAAGGCCTTCGGGTTGTAAAGCACTTTTATCCGGAACGAAACGCACTTGGTGAATAGCCAGGTGAACTGACGGTACCGGAGGAATAAGCACCGGCTAACTTCGTGCCAGCAGCCGCGGTAATACGAAGGGGGCTAGCGTTGCTCGGAATCACTGGGCGTAAAGGGTGCGTAGGCGGGTCTTTAAGTCAGGGGTGAAATCCTGGAGCTCAACTCCAGAACTGCCTTTG
+
CCCCCGGGGGGGGGGGGGGFGGGGGGGGGGFGGGGGGGGGGGGGGGGGGGGGGGGGGGGGGGGGGGGGGGGGGGGGGGGGGGGGGGGGGGGGGGGGGGGGGGGGGGGGGGGGGGGGGGGGGGGGGGGGGGGGGGGGGGGGGGGGGGGGGGGGGGGGGGGDGGGGGGGGGGGGGGGGGGGGGGGGGGGGGGGGGGGGGGGGGGGGGGGGGGGGGGGGGGGGGGGGGGGGGGGGG5=ECDGCEGGEEGGGGGGEGFG=FFGGEFGGGGGGGC7BF*:EFFGGFFF?FFCFFGFFFFF@FFBF*
@M03506:14:000000000-AKVR1:1:1101:6730:5867 1:N:0:42
CGAACTCCTCCGGGAGGCAGCAGTTAGGAATATTGGACAATGGGCGCAAGCCTGATCCAGCCATGCCGCGTGAGTGATGAAGGCCTTCGGGTTGTAAAGCTCTTTAGTCCACGAATATAATGACTGTAGTGGAAGAATAAGCCCCGGCTAACTTCGTGCCAGCAGCCGCGGTAATACGAGGGGGGCGAGCGTTGTTCGGAATCACTGGGCGTAAAGCGTGCGTAGGCGGTCGCAAAAGTTAGGAGTGAAAGCCCCAGGCTCAACTTGGGAATTGCTCTTAATACTGTGCGGCTCGAATCCC
+
CCCCCGGGG@FGGGGGGGGGGGGGGGGGGGGGGGGGGGGGGGGGGGGGGGGGGGGGGGGGGGGGGGGGGGGGGGGGGGGGGGGGGGGGGGGGGGGGGGGGGGGGGGGGGGGGGGGGGGGGGGGGGGGGGGGGFGGGGGGGGGGGGGGGGGGGGGGGGGGGGGGGGGGGGGGGGGGGGGFGGGGGGGGGGGGGGGEGGGGGGGGGGGGGGGGGGDGGGGGGGGGGGGGGGGGGGEEGGGGGGGGEGFGCFGGGFGGDGFC*:+>EGGGGC4C5D4C+>BGG*8?FF4C99DF>.05>F))))
@M03506:14:000000000-AKVR1:1:1101:10452:5867 1:N:0:42
CGAACTCCTACGGGAGGCAGCAGTGGGGAATTGTTCGCAATGGGCGCAAGCCTGACGACGCAACGCCGCGTGGAGGATGAAGAGCTTCGGGCCGTAAACTCCTTTCGATCGAGACGAATGGCCTCCGGGTGAACAATCCGGAGGAATGACGGTACCGAGAGAAGAAGCCCCGGCTAACTACGTGCCAGCAGCCGCGGTAATACGTAGGTGGCAAGCGTTGTCCGGATTTACTGGGCGTAAGGAGCGCGCAGGCGGTCGTACAAGTCGCGTGTGAAAGCACCCGGCGCAACCGGGGCGGGTC
+
CCCCCGGGGGGGDGGGGGGGGFGGGGGGFGGGGGGGGGGGGGGGGGGGGGGGGGGGGGGGGGGGGGGGGGFGGGGGGGGGGGGGGGGGGGGGGGGGGGG9BFGGFGGGEGGCFCFGGCFGGGGGGGGGGGGGGGFEFGGGGFGGCFGGGGGGGGGGGGGGFCFGGGGGGGDCEGEEGFGFGGGFFFFFDGFFGGGGGECGF7CF+<FGCFGGFCGGGGGG?CCGDCEGGGCCFFC8EE<GGFEC*CEGDEGGGGG9CD)*:E7?<*:5=/5)77*<*)22973:*)7)4))()8>))83))
@M03506:14:000000000-AKVR1:1:1101:16666:5881 1:N:0:42
CGAACTCCTACGGGAGGCAGCAGTGGGGAATCTTGCGCAATGGGCGAAAGCCTGACGCAGCGACGCCGCGTGCGGGAAGAAGGCCTTCGGGTTGTAAACCGCTTTCAGGAGGGACGAAGCCACTCGGGTGAATAGCCCAGAGGGTGACGGTACCTCCAGAAGAAGCCCCGGCTAACTACGTGCCAGCAGCCGCGGTAATACGTAGGGGGCTAGCGTTGTCCGGATTTATTGGGCGTAAAGAGCGTGTAGGCGGCTTGAAAGGTCCGCTGTGAAAACTCGGGGCTCAACCCCGAGAGGTCGG
+
CCCCCGGGGGGGGGGGGGGGGGGGGGGGGGGGGGGGGGGGGGGGGGGGGGGGGGGGGGGGGGGGGGGGGGGDGGGGGGGGGGGGGGGGGGGGGGGGGGGGGEGGGGGGGGGGGGGGGGGGGGGGGGGGGGGGGGGGGGGGGGGGGGGGGGGGGGGGGGGGGGGGGGGGGGGGGGGGGGGGGGGGGGGGGGDGGGGGGGGGGGGGGGGGGGGFGGGGGGGGGEG>>EGGFGGGGFGCEE:EGGGG5ECGGGGGGGCDG4**AFF9FGGGC<CFGGCGD6CDDDE:C@DF0CEFFDBEFFFFF
@M03506:14:000000000-AKVR1:1:1101:10872:5892 1:N:0:42
CGAACTCCTACGGGAGGCAGCAGTGGGGAATATTGCACAATGGGCGCAAGCCTGATGCAGCGACGCCGCGTGAGGGATGACGGCCTTCGGGTTGTAAACCTCTTTCAGTATCGACGAAGCGCAAGTGACGGTAGGTACAGAAGAAGCACCGGCCAACTACGTGCCAGCAGCCGCGGTAATACGTAGGGTGCGAGCGTTGTCCGGAATTACTGGGCGTAAAGAGCTCGTAGGTGGTTTGTCGCGTTGTTCGTGAAAACTCACAGCTCAACTGTGGGCGTGCGGGCGATACGGGCAGGCTGGG
+
CCCCCGGGGGGGGGGGGGGGGGGGGGGGGGGGGGGGGGGGGGGGGGGGGGGGGGGGGGGGGGGGGGGGGGGGGGGGGGGGGGGGGGGGGGGGGGGGGGGGGGGGGGGGGGGGGGGGGGGEGGGGGGGGGGGGGGGGGGGGGGGGGGGGGGGGGDEFGGGGGGGGGGGGGGGGGGGGGG>FGGFFFGEECFGGGGGGGGGGGGGGGGGGGGGGGGGGGGEFCEGFFGGGCCE<EF;FFGGGG5CG5=CF75/19C?CE49:?CC5+99DG7CFG<DCD757<BEE=)C>2*09@3>)7)7B>
@M03506:14:000000000-AKVR1:1:1101:9731:5897 1:N:0:42
CGAACTCCTACGGGAGGCAGCAGTCGGGAATTTTGGGCAATGGGCGAAAGCCTGACCCAGCAACGCCGCGTGAAGGATGAAATCCCTCGGGATGTAAACTTCGCAAGAATGGGAAGAATTAGTAGGGGTTAATACCCCCTATGATGACGGTACCATTTGTAAGCTCCGGCTAACTCCGTGCCAGCAGCCGCGGTAATACGGGGGGAGCAAGCGTTGTTCGGATTTACTGGGCGTAAAGGGCGCGTAGGCGGTCAGCACAAGTCAGTTGTGAAATCTCCGGACTTAACTCGGAAAGGTCAAC
+
CCCCCGGGGGGGGGGGGGGGGGGGGGGGGGGGGGFGGGGGGGGGGGGGGGGGGGGGGGGGGGGGGGGGGGGGGGGGGGGGGGGGGGGGGGGCFEGGGGGGGGGGGGGGGGGGGGGGGGGGGGGGGGGGGGGGGFGGGGGGGGGGGGGGGDGGGGGGGGGGGGFGGGGGGGGGGGGGGGGGGGGGGGGGGGGGGEGGGGGFGGGGGGGEGGGGGGGGGGG=EDGCFFGGGGGGGGEECCG*5CGGECEGGDDECEDFGFFGGGFGFC?C?DCBFFFCFBGGCDBEG=>@ADF0>0>F?74??
@M03506:14:000000000-AKVR1:1:1101:15656:5926 1:N:0:42
CGAACTCCTACGGGAGGCAGCAGTGGGGAATCTTGCGCAATGGACGAAAGTCTGACGCAGCGACGCCGCGTGGGTGATGAAGGCCTTCGGGTTGTAAAGCCCTGTGGGGAGGGACGAATAAGTAGAAGCTAACACCTTCTATGATGACGGTACCTCCTTAGCAAGCACCGGCTAACTCTGTGCCAGCAGCCGCGGTAAGACAGAGGGTGCAAACGGTGTTCGGAATTACTGTGCGTAAAGCGTGTGTAGGCGGCTTCGTAAGGCGGATGTGAAAGCCCTGGGCTCAACCCAGGAAGTACAC
+
CCCCCGGGEFFGGDEC7FGGFEFCFFFGG;EEFFFGDGGEFE<EFG7CF@GGGFFEFGCECFEGGGD+:FGEGDCCFGDEFGDCFGFFEEGGGGGGGGFG8FGFGD8EGG7===EECFFGFGGGAC<BFGGGCFFGCFGCFGC9@F=FGCFGDBDFF79FBFFGGGGGGCEGCG@F9,7=CFEG?<7CFCECF@EGG>C:F8**+;8888?99EG*/2//+:*A*:A+<99+<+8E5C*+::=EEG=F7F6/9CC)8D94754**/*11*+=F70*957>F))CC?*<3<>0><F:)****
@M03506:14:000000000-AKVR1:1:1101:4216:5930 1:N:0:42
CGAACTCCTACGGGAGGCAGCAGTGGGGAATATTGCGCAATGGGGGAAACCCTGACGCAGCGACGCCGCGTGTGGGATGACGGCCTTCGGGTTGTAAACCACTGTCGCGAGGGACGAAGATCTGACGGTACCGCGAAAGGAAGCACCGGATCACTCTGTGCCAGCAGCCGCGGTCATGCAGAGGGTGCGAGCGTTGTCCGGACTTACGGGGCGTAGAGGGCGCGTCGGCGGCCCGATAAGTAGGACGTGAAATGTCGGGGCTAACCCGAGGCACTGCATTCTAACGTGTAAGGGTTACTAA
+
CCCCCGGGGGGGGGGGGGGGGGGGCFCGGGG,EF<<,@FGEGG8BCGC<@CFFGGFGDGGG+CFGGGGGGGGG7FGGGGG9FGGGGGGGGGGGGGGGGGG8FG,FB+CFEG7FGFGGD:FDC=E,,33>*8:*5>CG**,,,38,6,11*4*+?C9<FFF,2,,*2=<BFC5C8*;<+0<F+*2;E**:8C>C1CC?+<**/*2<3<1C8>8>*?*138E;88C/*:8/88**2:**1*+20<+<+:C*/C+C++**)))2**0+*/121*)1**<**2>**1+0)20(2*)6))))0***
@M03506:14:000000000-AKVR1:1:1101:7635:5948 1:N:0:42
CGAACTCCTGCGGGAGGCAGCAGTAAGGAATCTTCCACAATGGGGGCAACCCTGATGGAGCAACGCCGCGTGCAGGATGAAGGCCCTCGGGTCGTAAACTGCTTTTATGAGTGAAGAATATGACGGTAACTCATGAATAAGCACCGGCTAACTACGTGCCAGCAGCCGCGGTCATACGTAGGGTGCAAGCATTATCCGGAGTGACTGGGCGTAAAGAGTTGCGTAGGCGGTCTGATAAGCGAATAGTGAAACCTGGTGGCTCAACCACTCAGACTATTATTCGAACTGTCAGACTCGAGAG
+
CCCCCGGGGGGGGGGGGGGGGGGGGGGGGGGGGGGGGGGGGGGGGGGGGGGGGGGGGGGGGGGG7FFGGGGGGGGGGGGGGGGGGGGGGGGGGGGGGGGGGGGGGGGGGGGGGGGGGGGGGGGGGGGGGGGGGGGGGGGGGGGGGGGGGGGGGGGGGGGGGGGGGGGGGGGGGGGGGFGGGGGGGGGGGGGGGGGGGGGGGGGGGGGG>CGGGGGGGGGGGGGG?EGGGGGGGGGGGGGGGGGGC73:@CEGDFCDAFDG=FDFGGGF+9F:DFGGGFDG>?F?F:DFFFBAF4)6>@B@:
@M03506:14:000000000-AKVR1:1:1101:15142:5998 1:N:0:42
CGAACTCCTACGGGAGGCAGCAGTGGGGAATTGTTCGCAATGGGCGCAAGCCTGACGACGCAACGCCGCGTGAAGGATGAAGTCCTTCGGGTCGTAAACTCCTTTCGATCGAGACGAATGGCCCCCGGGTTAACAGCCGAGGGGTATGACGGTACCGAGAGAAGAAGCCCCGGCTAACTCCGTGCCAGCAGCCGCGGTAATACGGGGGGGGCAAGCGTTGTTCGGAATTACTGGGCGTAAAGGGCTCGTAGGTGGCCAACTAAGTCAGACGTGAAATCCCCCGGCTCAACCGGGGAACGGG
+
CCCCCEGGGGGGGGGGGGGGGGGGGGFGGGGGGGGGGGGGDGGGGGGGGGGGGGGGGGGGGGEGGGGGGGGGGGGGGGGGGGGGGGGGGGGGGGGGGGGFGGGGGGGFCGGGGGGGGGGFGGGGGGGGGFGGFGGGGGGGGGGGGGGGGGGGGGGGGGE>FGGGGGGGGGGGGGGGGGGFGGGGGGGGEGGGGGGGGGGDFGGGGEGCEGCC8@FGDEEGEGGGGGCGG7<CGGF5::7ECCEGG*:C8:=5FGC*86<FFGCFCCGGFGGFGGC?F4CD*0.:ED**2>5>EDEB3:)))
@M03506:14:000000000-AKVR1:1:1101:17182:6024 1:N:0:42
CGAACTCCTACGGGAGGCAGCAGTGGGGAATTTTGGACAATGGGGGAAACCCTGATCCAGCAATGCCGCGTGTGTGAAGAAGGCCTTCGGGTTGTAAAGCACTTTTGTCCGGAAAGAAAACTTCTGCCCTAATACGGTGGGAGGATGACGGTACCCTCAAAGGAAGCACCGGCTAACTCTGTGCCAGCAGCCGCGGTAATACAGAGGGTGCTAGCGTTGTTCGGAATCATTGGGCGTAAAGGGCGTGTAGGCGGTTTGTTAAGTCATGTGTGAAATCCCTCGGCTCAACCGGGGAGCGACG
+
CCCCCGGGGGGGGGGGGGGGGGGGGGGGGGGGGGGGGGGGGGGGGGGGGGGGGGGGGGGGGGGGGGGGGGGGGGGGGGGGGGGGGGGGGGGGGGGGGGGGGGGGGGFGGGGGEGBFGGGGGGGGGFGGGGGGGGGGGGGDGFGGGGGGGGGGFGGGGGDFFCGGGFFGGGGGGDGFGGDGGGGGFGDGGFGGGGGGG>CECFGGGGGGEGGFFCFGEDGGFGGG*;>FGGFEGGGGGE7EFCEGECEGFGGFGGEGEFDFCF>:CC9C00A@C7:9??FGDB>5:>F4:G:9>3)8>EEB@
@M03506:14:000000000-AKVR1:1:1101:11262:6025 1:N:0:42
CGAACTCCTACGGGAGGCAGCAGTGGGGAATATTGGACAATGGGCGAAAGCCTGATCCAGCAATGCCGCGTGAGTGATGAAGGCCTTAGGGTTGTAAAGCTCTTTTGCCAGGGATGATAATGACAGTACCTGGAGAATAAGCTCCGGCTAACTCCGTGCCAGCAGCCGCGGTAATACGGAGGGAGCTAGCGTTGTTCGGAATTACTGGGCGTAAAGCGCGCGTAGGCGGCTTTGTAAGTTAGAGGTGAAAGCCCGGGGCTCAACCCCGGAACTGCCTTTAAGACTGCATCGCTTGAATCCG
+
CCCCCGGGG9FGGGGGGGGGGGGGGGGGGGGGGGGGGGGGGGGGGGGGGGGGGGGGGGGGGGGGGGGGGGGGGGGGGGGGGGGGGGGGGGGGGGGGGGGGGGGGGGGGGGGGGGGGGGGGGGGGGGGGGGGGGGGGGGGGGGGGGGGGGGGGGGGGGGGGGGGGGGGGGGGGGGGGGGGGGGGGGGGGGGGGGGGGGGGGGGGGGGGGGGGGGGGGGGGGGGGGGGGGGGGEFFGGFGGCGGEGGGGGFGGGGFGGD>G<FFGGGGEGGG=>GGDGGFGGGFFGG/*=A7:3FFFFFFFFB
@M03506:14:000000000-AKVR1:1:1101:18237:6031 1:N:0:42
CGAACTCCTACGGGAGGCAGCAGTGGGGAATATTGGACAATGGGCGCAAGCCTGATCCAGCCACGCCGCGTGAGTGATGAAGGCCTTCGGGTCGCAAAGCTCTGAGGGGAGGGACGAACCGCTGCTGGTGCATATCCAGCAGCATGACGGTACCTCCTTAGCAAGCACCGGCTAACTTCGTGCCAGCAGCCGCGGTAATACGAAGGGTGCAAACGTTGCTCGGAATTATTGGGCGTAAAGCGCGCGTAGGCGGCTTGGCAAGTCGGCTGTGAAATCCCTCGGCTCAACCAAGGAAGTGCCT
+
C<CCCFGGGDFGGGCGGGGGGGGGGGGGGGGGGGGFGGGGGGGGGGGGCFGGGFGAFG@<F@@F@CF@FGGG:FFFGFGGGGGEEFGFFFEFG@FFCCBEFFEFGF+B>+@FDGGGGGDCFCFGCDDGFCFFGFCFFGDGDFGFFGGGG7CCEF,>FGFGCFFBFGGGGC7<<:FG99FG=<CFCGGFFCGCGDC:*4<7AC*8CC52*2<FGGGFGFDE7EE85;<F?FFGGDEC5*7FGCEGEECD8EEG:==C8>C*<F7+7/*1:*+0:*2:9)*21<DC/007:D@FF>@@9??6/
@M03506:14:000000000-AKVR1:1:1101:16174:6041 1:N:0:42
CGAACTCCTACGGGAGGCAGCAGTCGAGAGGCTTCGGCAATGGGGGAAACCCTGACCGAGCGACGCCGCGTGGAGGATGAAGGCCCTTGGGTTGTAAACTCCTTTTGTTGGGGAAGAAATGTGATCAGGTGAATAATCTGGTCACTTGACGGTACCCGACGAATAAGCTCCGGCTAACTCCGTGCCAGCAGCCGCGGTAACACGGGGGGAGCAAGCGTTGTTCGGAATCACTGGGCGTAAAGGGCGTGTAGGCGGTCAAGTAAGTGGGGTGTGAAATCCCTCGGCTCACCCGAGGATCTGC
+
CCCCCGGGGGGGGGGGGGGGGGGGGGGGGGGGGGGGGGGGGGGGGGGGGGGGGGGGGGGGGGGGGGGGGGGGGGGGGGGGGGGGGGGGGGGGGGGGGGGGGGGGGGGGGGGGGGGGGGGGGGGGGGGGG=FFGGGGFGGGGGGGGGGGFFGGGGGGGGGGGGGGGGGGGFGEFGGGGGGDFEGFGCF8CGFGGGGGGGGGCGGGGGGCC5:CFCFFGEGGGGGGGGGGGFGGFFFFEEDGGGGGGGCDCGFGDGGGGFD40<DFCGGGG9CDG=C<CF*9*7>GG3*9)9505>D5:F=?4
@M03506:14:000000000-AKVR1:1:1101:5021:6054 1:N:0:42
CGAACTCCTACGGGAGGCAGCAGTCGGGAATTTTGGACAATGGGCGAAAGCCTGACCCAGCAACGCCGCGTGAGGGATGAAGGCCCTCGGGTCGTAAACCTCTGTTGGGAGGGAAGAACGGTTGCCGTTCTAACAGGTCGGTAGCCGGAAGGTACGTGCAAAGGGAGCACCGGCTAACTCCGTGCCAACAGTTGCGGTAAAACGGAGGGCGCAAGGGTCGCGCGGAATTATTGGTAGTACAGCGCTTGAAGGCGGCATGGTAAGTCGGTTGTGGCAGCCCGGGGCCCAAGCCTGGAATGGT
+
CCCCCGGGGGGGGGGGGGGGGGGGFFGGGGG896F+,CFGGGGG?GGEG+FGGGG8,CEFG?FGGGGGGGGG,,CFE,CEGGGGG+DFGGGG7FFGGGG,4EE,E,5,CFGGGGGGG,,+++++,,3+88+<@3,3,,,+@>3@F:@***3*@FG*D,>*?,6,*2*1*6,*1*=F,,?2,=4*=FG+4*=2,,+***/;+++***2?C*8*?G5*/:*:***/:/**++3A9C++++2++2+****/2<++/**>2.75CGD+2**9**1.****/)**/05//))5(*.())8@/?))*
@M03506:14:000000000-AKVR1:1:1101:13538:6069 1:N:0:42
CGAACTCCTACGGGAGGCAGCAGTCGGGAATTTTGGGCAATGGGCGAAAGCCTGACCCAGCAACGCCGCGTGAAGGATGAAATCCTTCGGGATGTAAACTTCGCAAGAACGGGAAGAATAAGTAAGGGTTAATATCTCTTACGATGACGGTACTGTTTGTAAGCTCCGGCTAACTCCGTGCCAGCAGCCGCGGTAATACGGGGGGAGCAAGCGTTGTTCGGATTTACTGGGCGTAAAGGGCGCGTAGGCGGCCACCGCAAGTCGACTGTGAAATCTCCGGGCTTAACCCGGAAAGGTCAGC
+
CCCCCGGGGGGGGGGGGGGGGGGGGGGGGEGGGGGGGGGGGGGGGGGGGGGGGGGGGGGGGGGGGGGEGGGGGGGGGGGGGGGGGGGGGGGGGGGGGGGGGGGGGGCFGGGGDEGGGGGGGGGGGGGGGGGGGGGGGGGCFGGFGGGGGGGEGGFGGGGGGGGGGGGGGGGEFFGGGGGGDGGGGGGGGGGGGG7FFGGGDEEGGDGGF?FGG>CGGGGGGCCCFFGGGGGGGGGGGGDEGGDC:ECDGGGGD=FGG@)9E9FGCC5<0:76DGC<>75CDDFGFFC??<BB>DFFFF47)
@M03506:14:000000000-AKVR1:1:1101:16390:6072 1:N:0:42
CGAACTCCTACGGGAGGCAGCAGTGGGGAATCTTGCGCAATGGCCTAACGGCTGACGCAGCGACGCCGCGTGAGGGATGACGCTCTTCGGAGTGTAAACCTCTTTTGCCTGGAACGAACCATCAGCATTTGCTGATTTGACGGTACCGGGTGAATAAGCACCGGCTAACTCCGTGCCAGCAGCCGCGGTAATACGGGGGGTGCGAGCGTTGTCCGGAATCACTGGGCGTAAAGGGCGCGTAGGTGGCATGCTAAGGGTGTGGTGAAAGCCCGGGGCTCCACCCCGGGTCGGCCCTGCCCAC
+
CCCCCGGGGGGGDFC7:FF>FEAF@FFGGGGGGGGGGGDGGG8CFGGGGGGGGCGFEGCFGGCGGGGDFGGGCEA@CGGFGGG7FFGGDGCGGGGGGGGFFGGGGGGGGGG@EDGGGGGG=DFGFG9FFGFFFGFGGGC@FGGGFGFGCGE7:BF9@CCFE7<CFFF@FGGCE<CFG9:7FCFFFEEEEGEGCFGEE55::CCEEGEG8;:ECCEGEEGG7<<FGGGE/85*A?5EGGD8*5CF6C=CFG++0+7C67D<=E7*+20*:9*)9/)*))*29F)5C)9)35715))7:5))0
@M03506:14:000000000-AKVR1:1:1101:18276:6075 1:N:0:42
CGAACTCCTACGGGAGGCAGCAGTTTGGAATTTTGGACAATGGGCGAAAGCCTGATCCAGCGACGCCGCGTGGACGATGAAGGTCTTCGGATCGTAAAGTCCTTTTGCTTGGGAACAATTTTTGAGCGTACCAAGCGAATAAGAGGTTGCTAACTCTGTGCCAGCAGCAGCGGTAATACAGAGACCTCACGCGTTAGCCGGCATCATTGGGCGTAAAGCGTACCGATCGGTGGTTATATAAGTCAGAGGTGAACTCTCCGAGCTCAACTCGGAATCTGTCCTTGGAAACTATATGACTCGA
+
CCCCCFGGG?FEGGGGGG>CCGGGG9EGGGGGGGGGFFGGGGFGGG@CFGGFGAEFGFCGGE:BFGE:FGGGGCCFGEFFAFFEGGFGGDEEEGEBFGGEFGG9FGGGGGGGG<EGGGC<FFAFEGGGFEGGGGFFGGGGFG9@FFGCGF9DC>CCFFCFF;FGCEFGGCBCE*>>9;C@C<FGGFCFF,6:F<:7:FCE**48,?FD+C*5BEC8;C+CE=EGG;:C8EEECGEGFFGGG:?::0+98CFC4++:?49D5*)/+2<9C*:)75*0?72CF*8+390*.29)*//8**/00
@M03506:14:000000000-AKVR1:1:1101:5076:6118 1:N:0:42
CGAACTCCTACGGGAGGCAGCAGTGGGGGATTTTGGACAATGGGGGAAACCCTGATCCAGCCATTCCGCGTGAGTGAAGAAGGCCTTCGGGTTGTAAAGCTCTTTCGGCTGGGACGAAAAGGTTCGTGTCAACACCACGGATCCATGACGGTACCAGCAGAAGAAGCACCGGCTAACTACGTGCCAGCAGCCGCGGTAATACGTAGGGTGCAGGCGTTAATCGGAATTACTGGGCGTAAAGCGTGCGCAGGCGGTTTGCTAAGACAGGTGGGAAATCCCCGGGCTTAACCTGGGAACTGCG
+
CCCCCGGGGGGGGGGGGGGGGGGGGGGG+CFGGGGGGGGGGGGGGGGGGGGGGGGGGGGGGGGGGGGGGGGGGGGGGGGGGGGGGGGGGGGGGGGGGGGGGGGGGGGGGGGGGGGGGGGGGGGGGGGGGGGGGGGGGGGGGGGGGFGGGGGGGGGGGGGGGGGFGGGFGGGGGGGGGGGGGGGGGCCFEFGCFDGGEGGG9CGCEFEGGGGGFFEDAEGGGGGGGEG+CFGFGGGGE5CGC?:EGGGGD5CEDGGGGFGGFGG+<DFFFG=396CCGFGGGD@ECFG44D*4@F)7@:?60
@M03506:14:000000000-AKVR1:1:1101:20224:6118 1:N:0:42
CGAACTCCTACGGGAGGCAGCAGTGGGGAATCTTGCACAATGGGGGAAACCCTGATGCAGCGACGCCGCGTGAGCGATGAAGCCCTTCGGGGTGTAAAGCTCTTTCGGCAGGGAAGATTATGACGGTACCTGCAGAAGCAGCTGCGGCTAACTACGTGCCAGCAGCCGCGGTAATACGTAGGCAGCAAGCGTTGTTCGGAGTTACTGGGCGTAAAGGGTGTGTAGGCGGTCCCCTAAGTTTGGTGTGAAATCTCCCGGCTCAACTGGGAGGGTGCGCCGAAAACTGGGGGGCTAGAGTACT
+
CCCCCGGGGEGGGGGGGGGGGGGGGGGGGGGGGGGGGGGGGGGGGGGGGGGGGGGGFGGGGEGGCGGGGGGGGGGGGGGFFGGGGGGGGDFEGGGGFAFFAFGGGGEGGGGDGGGGGGGGGGGGGGGGGGGFGGF9FGGGGGGGGEGGGGCGGGGGGGGGGFGGGGGFEGEFGGGGGGGGFDGGGGGFGGGFGCGGGGGDGEFGGGGF5EEG*AEGGGFGE=FGGG9CCEGGGGGGD6:FFGD/7A=77:?+*3098>3)/<>?7CFG*7>5575CD>C9/0):6BGF>G36)77/*@*7*
@M03506:14:000000000-AKVR1:1:1101:11964:6130 1:N:0:42
CGAACTCCTACGGGAGGCAGCAGTGGGGAATATTGGACAATGGGCGAAAGCCTGATCCAGCAATGCCGCGTGAGTGATGAAGGCCTTAGGGTTGTAAAGCTCTTTTACCCGGGAAGATAATGACTGTACCGGGAGAATAAGCCCCGGCTAACTCCGTGCCAGCAGCCGCGGTAATACGGAGGGGGCTAGCGTTGTTCGGAATTACTGGGCGTAAGGCGTACGTAGGCGGCTTTGTAAGTTAGAGGTGAAAGCCTGATGCTCAACATCAGAATTGCCTTTAAGACTGCATCGCTTGAACGTC
+
CCCCCGGGGGFGFGGGGGGGGGGGGGGGGGGGGGGGGGCGGGFGGGGGGGGGGGGGGGFGGGGGGGGGGGFGEGGGGGGDGGGGGGGGGGGGGGGGGGGGCGGGGGGGGGGGGGGEGGFGGGGGGGGFGGGGGGGGGGGGG9DFGGGGGGGGGGGGGGGGGGGGGGGGGGGGGGGGGGGCGEDFGGGEGFGGGGGGGCGGCFFGGFF?CFCEECEFCEEGGGGDFG?EGDCEFEGGCCDGGGFGDCFFF?FGGGGGGFGGGFFGGFG>9*98CFGG7*:07=FECFC*6C>BFFFFF@)8)
@M03506:14:000000000-AKVR1:1:1101:21305:6192 1:N:0:42
CGAACTCCTACGGGAGGCAGCAGTGGGGAATCTTGCGCAATGGGCGACAGCCTGACGCAGCAACGCCGCGTGGGGGAAGAAGGCTTTCGAGTTGTAAACCTCTTTCAGGTGGGACGAAGCTTCGCCGGTGAATAGCCGTGCGGAGTGACGGTACTACCACAAGCAGCCCCGGCTAACTACGTGCCAGCAGCCGCGGTAATACGTAGGGGGCTAGCGTTGTCCGGAATCATTGGGCGTAAAGCGCGCGTAGGCTGCCAGATAAGTCCGGTGTGAAAGTCAAAGGCTCAACCTTTGAATGCCG
+
CCCCCGGGGFGGGGGGGGGGGGGGGGGGGGGGGGGGGGGGGGGGGGGGGGGGGGGGGGGDGGGGGGGGGGGGGGGGGGGGGFGFGGGGGGGGGGGGGGGGGGGGGGGGGGGGGGGGGCGGGGGGGGGGFGGGGGGGGGGDDGGGGGGGGGGGGGGGGFGGFFGGGGGGEGGGGGGFGGFCGFGGGGGGGGGGGGGGGG>FGGGGGGGGGGGGGGGG5EEGGGEGGG5EGGGGGGGGCEGFGFGGGGGGC=EFFGEF8?CFGGFGFGED=DCDFF=EGFGGC@FGGFGFFGFBFFFFFF?F<
@M03506:14:000000000-AKVR1:1:1101:11724:6193 1:N:0:42
CGAACTCCTACGGGAGGCAGCAGTGGGGAATTTTGCGCAATGGGGGAAACCCTGACGCAGCAACGCCGCGTGGAGGATGAAGTCCCTTGGGACGTAAACTCCTTTCGACCCGGACGATAATGACGGTACGGGTGGAAGAAGCCCCGGCTAACTTCGTGCCAGCAGCCGCGGTAATACGAGGGGGGCAAGCGTTGTTCGGAATTATTTGGCGTAAAGGGCGCGTAGGCGGTGCGGTAAGTCACCTGTGAAATCTCCGGGCTTAACTCGGAGCCTGCAGGCGAAACTGCCGTGCTTGAGTGTG
+
CCCCCGGGGGGGGGGGGGGGGGGGGGGGGGGGGGGGGGFGGGGGGGGGGGGGGGFGGGGGGGGGGGGGGGGGGGGGGGGGGGGGGGGGGGGGGGGGGGGGGGGGGGGGGGGGGGGGGGGGGGFGDGGGGGGGGGGGGGGGGGFFGGGGGGGGGGGGGGGGGGGGGGGGGGGGGGGGGGFFFEGGGGG>FFGGD5;CGEGGG>FFGF+CFFCEGCFGCEGGGGGGDGGED8*/CGGEEF:@C:?EGE67+<?CFC7CEED3C?7<<FC3:DCEDGGGG:>5<;52?@=F>C@?FFFFFFF@F
@M03506:14:000000000-AKVR1:1:1101:19183:6194 1:N:0:42
CGAACTCCTACGGGAGGCAGCAGTGGGGAATTTTCCGCAATGGGCGAAAGCCTGACGGAGTGACGCCGCGTGGGGGACGAAGGCCTTCGGGTTGTAAACCCCTGTCAGAGGGAAAGAAGGGTCGCCTGGCTAATATCCAGGTGATCTGACGGTACCTTCAGAGGAAGCCCCGGCCAACTCTGTGCCAGCAGCCGCGGTAAGACAGAGGGGGCAAGCGTTGCTCGGAATCACTGGGCGTAAAGGGCGCGTAGGCGGGATGGCAAGTCAGTCGTGAAATCTCCCGGTTCAACCGAGAAACGTC
+
CCCCCGGGG9FGGGGGGGGGGGGGGGGGGGGGGGGGGGEGGGFFGGGGGGGGGGFGGG@CCGGGGGGGGGGGGGGGGGGDCGGGGGGGGGGGGGGGGGGGGGGGGGGGGGGGGGDGGGGGGGGGGGGGGGGGGGFGGGGFFGGGGGGGGGGGFGEGGGC<FAFGFGGGFFGGGGGGCGFFGGFFGGGCCCFGGGGFGC:CG?FCGGGGGGGGEGGGGGE==C?EC5CCCCCFGGGGG:5CCEGGGGGDGCGG4CED8<DFG?7CCF?CFCE@5C*?CFCC*)85CBDFAC@BEB3<6?@5)
@M03506:14:000000000-AKVR1:1:1101:20459:6210 1:N:0:42
CGAACTCCTCCGGGAGGCAGCAGTGAGGAATCTTCCGCAATGGGCGAAAGCCTGACGGAGCGACGCCGCGTGTGGGATGAAGTCTTTCGGGATGTAAACCACTGTCGGAGGGGAAGACAAAAAAGACGGTACCCTCCAAGAAAGCCCCGGCTAACTACGTGCCAGCAGCCGCGGTAATACGTAGGGGGCAAGCGTTCTCCAGATTTACTGGGCGTAAAGCGCGTGTAGGCGGCTGGTTAGGTGTGATGGGAAATCTTCAGGTCCAACCGGAAAAATTCATTGCAAACCGGCCTGGCTAGAG
+
CCCCCCGGG-FFGEGDGG>FGGGDFGGGGGGGGFFGGGGEGG<,CFFGGGGGGGGGGGDGGGGGGGG7=FGGFGGGEGGGGGGGGGGGGGGGGEGGEGGGGGGFFDFCCGDGGGGED@AFC3<FEC8>FGCGGGGGGFFCCFFED,FEC:FFFCFGCCEFEFFFF7:FC7:FB<FC=F9:C?FFEGC>5?E8EEGG**+C:<FGC?0A?FC58>E5C*<::8EEE>FGGGED5ECGGFDF*:9::+:>+/?09+CC76*:9+*3<:7DDGGED4<06****//:CF4>6<39D37))/0=@
@M03506:14:000000000-AKVR1:1:1101:13952:6224 1:N:0:42
CGAACTCCTACGGGAGGCAGCAGTGGGGAATCTTGCCCAATGGGCGAAAGCCTGAGGCAGCAACGCCGCGTGCGGGATGACGGCCTTCGGGTTGTAAACCGCTTTCAGCAGGGACGAAATTGACGGTACCTGCAGAAGAAGCTCCGGCCAACTACGTGCCAGCAGCCGCGGTAATACGTAGGGAGCGAGCGTTGTCCGGATTTATTGGGCGTAAAGAGCGCGTAGGCGGCTCGGTAAGCCGGATGTGAAACCTCCAAGCTCAACTTGGAGCGGCCATTCGGAACTGCTGTGGCTAGAGTCT
+
CCCCCGGGGGGGGGGGGGGGGGGFGGGGGGGGGGFGGGGGGGGFGGGGGGGGGGGGGGGGGGGGGGGGGGGGGGGGGGGGGGGGGGGGGGGGGGGGGGGGGGGGGGGGGGGGGGGGGGGGGGGGGGGGGGGGGGGGGGGGGGAFGGGGGGGGGGGGGGGGFFGGGGGGGGG:FGGGGGGGGFGFFGGGGGGGGGCFGGG8AEGGFEEFGGGECEFFFGGGGGGCGEC8CC=ECGEFEGGGGGEGGCF7CECF<67<?6C6?CFGGGGFCFFFGDD*7=DCC:>EC?C*5FF7)795==7=*
@M03506:14:000000000-AKVR1:1:1101:18393:6249 1:N:0:42
CGAACTCCTACGGGAGGCAGCAGTGGGGAATATTGGACAATGGGCGAAAGCCTGATCCAGCAATGCCGCGTGCGTGATGAAGGCCTTAGGGTTGTAAAGCTCTTTTGCCAGGGATGATAATGACAGTACCTGGAGAATAAGCTCCGGCTAACTCCGTGCCAGCAGCCGCGGTAATACGGAGGGAGCTAGCGTTGTTCGGAATTACTGGGCGTAAAGCGCGCGTAGGCGGCTTTGTAAGTTAGAGGTGAAAGCCCGGGGCTCAACCCCGGAACTGCCTTTAAGACTGCATCGCTGGAATCCG
+
CCCCCGGFGGFEEFFGGGGGGGGGGGGGGGFFGGGGGGGGGGFGGGGGGGGGGGGGGGGGGGGGGGGEFGCF,@FCGGGGGGGGFFGGGGGGGDGGFFGGGGGGGGGGGGFGGGGGGGGFGGGGFGGGGGGGGGGFGGGGGGGFGGGGGGFGGGG@FFEGFGGGGGGGGGGGGGGGGGGGGGGGGGGEFFGF@FCFFGGGDGGCFCGGGGGG>*;EGGEEGGE*CGGGCEECF<F?<7:7:<CFGGGGGFFD7:=D=BGGGCDE=DGDED5>*CCG4**2C699+<DFA>.(5)0<6BFFE
@M03506:14:000000000-AKVR1:1:1101:24506:6256 1:N:0:42
CGAACTCCTACGGGAGGCAGCAGTGGGGAATCTTGCGCAATGGCCTAACGGCTGACGCAGCGACGCCGCGTGCGGGATGAAGCTCCTCGGAGTGTAAACCACTGTTGCCCGGGACGAATAGCTCGATTAATTGAGCCTGACAGTACCGGGTGAGGAAGCACCGGCTAACTCCGTGCCAGCAGCCGCGGTAATACGGGGGGTGCGAGCGTTGTCCGGAATCACTGGGCGTAAAGGGCGCGTAGGTGGTTTGATAAGGGTGTGGTGAAAGGCCGGGGCTCAACCCCGGATCTGCCGTGCCGAC
+
CCCCCGGGGGGGGGGGGGGGGGGFFGGGGGGFGGGGGGGGGGGGGGGGGGGGGGGGGGGGGGGGGGGGGGGEGGGGGGGFGGGGGGGGGGFEFGGGGGGGGGGGGGGGGGGGGGGGGGGGDGCGGC@CFFGGFGGGGGBEFGGFGFGFGGGGFGGGGGGGGFGGGGDGGGAFEGFGGGGGGDFFGGGG*:E?C9>CC58E*:CG>G5>*A>87<>EE**<C6<<F>ECGC*A7FGGGDG85CEFGC/9*::+:EEGF55)7C9CC=+**1A)75C5))7=*<.*:))0309<4;08<)55)
@M03506:14:000000000-AKVR1:1:1101:19394:6257 1:N:0:42
CGAACTCCTACGGAGGCAGCAGTGGGGAATCTTGCGCAATGGGCGAAAGCCTGACGCAGCAACGCCGCGTGCGGGAGGAAGGCCTTCGGGTTGTAAACCGCTTTCAGGGGAGACGAAGCTTCCAGGGTGAATAGCTCTGTGGAGTGACGGTATCTTCAGAAGAAGTCCCGGCTAACTACGTGCCAGCAGCCGCGGTGATACGTAGGGGACAAGCGTTGTCCGGAATTATTGGGCGTAAAGCGCGTGTAGGCGGCCAAGTAAGTCTTACGGGAAATCCTGAGGCGCAACCTCAGGCCGGCGC
+
CCCCCGGGGAFGGEGGGGGGGGGGGGGGGGG<FGGGGGGGGGGGGGGGGGGGGGGGGGGGGGGGGGGGGGGGGGGFGGGGGGGGGGGGGGGGGGGGGGGGGGGGGGGGGGGGGGGGGGGGGGGGGGGGGGGGGGGGGGGGGGGGGGGGGGGGGGGGGGGGFGGGGGGGGGGGGDGGGFGDFFGGGGGCFGGGGCGGGGGGGGGGGGGGGE>FGGG;CEGFGGGEC>F7CF9FFGC*:;FEF:CD7EGGFCEG5*:DGF>DGGFFFF?>=**8CFFG96>795>*28<::4F?FF@D)5>B:
@M03506:14:000000000-AKVR1:1:1101:4171:6258 1:N:0:42
CGAACTCCTACGGGAGGCAGCAGTGGGGAATATTGCACAATGGGCGCAAGCCTGATGCAGCGACGCCGCGTGAGGGATGACGGCCTTCGGGTTGTAAACCTCTTTCAGTATCGACGAAGCGCAAGTGACGGTAGGTACAGAAGAAGCACAGGCCAACTACGTGCCAGCAGCCGCGGTAATACGTAGGGTGCGAGCGTTGTCCGGAATTCCTGGGCGTAAAGAGCTCGTAGGTGGTTTGTCGCGTTGTTCGTGACAACTCACAGCGCAACTGTGGGCGTGCGGGCGATCTGGGCGGCCTGGG
+
CCCCCGFGGGGE>FCFGGCECADGG8CB7;CCEF<F9EFFGGGFFGCGCCFDGG8FFEGGE@@FGCF@F:=:BFFC7F@FAF7FCEG<DCGFGGGF<ED<FGFFGFCFGGGGE7F3+@FB++3>+:>BDCF:+@<F=BFGG,DFCGF7<,:<>>FACFDF7>,11,7>,6,<FDCEG**7,?FCCG@CF7<F*44::CCGFE552:CF7<E78C>*:**2++2;9:?E2*:FG*/;78C7E*7C**/9@=5>**2:;)*2++272>*959F9FFG=C;)*975**.).(*9())))0<)7)
@M03506:14:000000000-AKVR1:1:1101:16391:6264 1:N:0:42
CGAACTCCTACGGGAGGCAGCAGTGGGGAATATTGGACAATGGGCGCAAGCCTGATCCAGCCATGCCGCGTGAGTGACGAAGGCCTTAGGGTTGTAAAGCTCTTTTGGCGGGGAAGATAATGACGGTACCCGCAGAATAAGCTCCGGCTAACTTCGTGCCAGCAGCCGCGGTAGTACGAAGGGAGCTAGCGTTGTTCGGAATCACTGGGCGTAAAGCGCACGTAGGCGGATGTGTCAGTCAGGGGTGAAATCCCGGAGCTCAACTTCGGAACTGCCTTTGATACAGCACGTCTTGGGTCCC
+
CCCCCGGGGGGGGEECFGGGGFFGGGGGGEFFGGGFGFGFFGCGG7C:CGGGGGGGGGGGFGGGGGGGGGGGEGGGGCFDEGGGGGGFFGGGFGGG9FFGFGGFGGFEFGGGGGGDGGDGG9DGDCFGGCAGGGGGGGGGFF=FGGGG>FCGGGGGFCGFFGGGFFGGGGGGCFFFCE7:FGGFGGFGGFE/AEGGGGGGGFE7C9FGFGGC>>FFFGGEGDGF5EEEGEGGC0ACCFGFGG*CEEG3+2CC*<=<C@DGGGFGGGGDGGD5CFG67=*2:6=EGFFF:75445**7<F5)
@M03506:14:000000000-AKVR1:1:1101:15456:6268 1:N:0:42
CGAATTCCTACGGGAGGCAGCAGTGGGGAATTGTTCGCAATGGGCGAAAGCCTGACGACGCAACGCCGCGTGGAGGACGAAGATCTTCGGGTCGTAAACTCCTTTCGATCGGGACGAATGGCTGGTGGGTGAATAGCCCATCGGAATGACGGTACCGAGAGAAGAAGCCCCGGCTAACTCCGTGCCAGCAGCCGCGGTAATACGGGGGGGGCAAGCGTTGCCCGGAATTACTGGGCGGAAAGGGCGCGTAGGCGGGATGGCAAGGCGGTCGTGAAGTCCTTCGGCTCAACCGAAGAAGGTG
+
CCCCCGGGGGGGGGGGGGGGGGGFGGGGGGGGGGGGGGGGGGGGGGGGGGGGGGGGGGGEGEGGGGGEDEFGGGGGGGGGGGGCFGGGGGGGGGGGGGGGGGGGGGGGGGGGGGGGGGGGGGGGGGGGGGGDFGECGGGGGGGGGGGGGGEGGGGGGGGGGGGGGGGGDGGGGGEGGGCCFFGGGGDFG6CGFGGGGGCG?7EGGGGG5EEED5FCEGG5A++2::EFC7CEFCGEE*)2>CCE*:7CC>ED4EGC*)9C6:CEFCGD*):)99<+:@F7:65=5.<?)*)3)7>5?)790
@M03506:14:000000000-AKVR1:1:1101:17716:6271 1:N:0:42
CGAACTCCTACGGGAGGCAGCAGTGGGGAATTGTTCACAATGGGCGCAAGCCTGATGACGCAACGCCGCGTGGAGGATGAAGGTCTTCGGATTGTAAACTCCTGTTGCCCGGGACGAAAAGCTTCGACCTAACACGTCGAAGTCTGACGGTACCGGGTGAGGAAGCCCCGGCTAACTCTGTGCCAGCAGCCGCGGTAATACAGAGGGGTCAAGCGTTGCTCGGAATTACTGGGCGTAAAGGGCGCGTAGGCGGCCTTCTAGATCCAACGTGAAATCCCTGGGCTCAACCCAGGCACTGAGG
+
CCCCCGGGGDFGC@7:FFGGGFGFDFGCFFCEC,CEFGEGGGGFGGC@FGGGGGGGGGGGEGCFGGGDGEBCEEFFDFGGGGGFFGCFFCFGGGGGGFGGGGGGGGGG,<BBFGGG@CFGCFGGGF<:CFGCGGGDFGGG7FGD<DFGCCFGGG*@CB7FG,,>BCFFGGCFFCFGGGF<CFFFGGGD7FFF7FEG*A<CC+<<688C8**3<6CE8?=CFGGG>FF77ACEFGGC=8*<7*:**:*9*59=D*7/+90:++*3+2+22CC.*0*0*92*1>56:@6?3*).7))7.7*))
@M03506:14:000000000-AKVR1:1:1101:4193:6288 1:N:0:42
CGAACTCCTACGGGAGGCAGCAGTGGGGAATTTTGCGCAATGGGGGAAACCCTGACGCAGCAACGCCGCGTGGAGGATGAAGTCCCTTGGGACGTAAACTCCTTTCGACCGGGACGATAATGACGGTACCGGTGGAAGAAGCCCCGGCTAACTTCGTGCCAGCAGCCGCGGTAATACGAGGGGGGCAAGCGTTGTTCGGAATTATTGGGCGTAAAGGGCGCGTAGGCGGTGCGGTAAGTCACCTGTGAAATCTCTGGGCTCAACTCAGAGTCTGCAGGCGAAACTGCCGTGCTGGAGTATG
+
CCCCCGGGGGGGGGGGGGGGGGGGGGGGGGGGGGGGGGGGGGGGGGGGGGGGGGGGGGGGGGGGGGGGGGGGGGGGGGGDGGGGGGGGGGGGGGGGGGGGGGGGGGGGGGGGGGGGGDFGGGGGGGGGGGGGGGGGGGGGGGGGGGGGGGGGGFFEFDGGGGGGGGGGGGGGGGGFGGGGGGGGGGGGGFGEEEGCGGGGGGGGGGGGGGGGDEFCFG5=EEE>EGGGGGGGGGGGGGGFGGGGDFFGF?EGGGC:C:FFCGGGGGCFGGGFGGGGG47795>EFFGFFC><F8@4)09FF
@M03506:14:000000000-AKVR1:1:1101:18627:6306 1:N:0:42
CGAACTCCTACGGGAGGCAGCAGTGGGGAATATTGCACAATGGGCGAAAGCCTGATGCAGCGACGCCGCGTGAGGGATGACGGCCTTCGGGTTGTAAACCTCTTTCAGCAGGGACGAAGCGAAAGTGACGGTACCTGCAGAAGAAGCACCGGCTAACTACGTGCCAGCAGCCGCGGTAATACGTAGGGTGCAAGCGTTGTCCGGAATTACTGGGCGTAAAGAGTTCGTAGGCGGTTTGTCGCGTCGTTTGTGAAAACTCACAGCTCAACTGTGAGCCTGCCGGCGATACGGGCAGGCTTGA
+
CCCCCGGGGGGGGGGGGGGGGGGGGGGGGGGGGGCGGGGGGG@GGGGGGGGGGGGGGGGGGGDGGGGDGGEGGGGGGGGGGGGGGGGGGGGGGGGGGGFGGGGFGGGGGGGGGGGGGGGGGGGGGGGFGCGGGGGGFGGGGGGGGGGDFGGGGGGFGGGGGGGGGGGGGGGGGGGGGGGGGGFFGF7EFEGCGCGCEC8EGGGGGEGCCGGG?CGGGGGFEFGGCFEEFGDGEEGECGGGEGG=>EEDGG=FGCF784CCG?DGC7<DC:7@G77?47C5*7>5:79597BBF5))007>)
@M03506:14:000000000-AKVR1:1:1101:24929:6316 1:N:0:42
CGAACTCCTACGGGAGGCAGCAGTGGGGAATCTTTCACAATGGGGGAAACCCTGATGCAGCGACGCCGCGTGAGCGATGAAGCCCTTCGGGGTGTAAAGCTCTTTCGGCATGGAAGATTATGACGGTACCTGCAGAAGCAGCTGCGGCTAACTACGTGCCAGCAGCCGCGGCAATACGTAGGCAGCAAGCGGTGTTCGGAGTTACTGGGCGTAAAGGGTGTGTAGTCGGCGCCCTAAGGTTGGTTTGAAACCACCCGGCTTAACCGGGAGTGGGCGCCGCAGACTGGAGGGCTAGAGGGCG
+
CCCCCGGGFG9F7@BBCE;FEDDFGG,@F@@FF<,<CEEAEFDC@CF7EEEFF@8,CEDE@7@@@B:+68@7,,CFG,?FFGGG7<,9DCFEFCF9<@?9EE?FGGG7FG:3,8=:,,BFFD?FB=F<FF<9=FC=CFFDF<F<CF7FF@CCA=7>FFF>,>FFF7>FE7**=*>@AF<<<CDF*CC28F=C<BCE@C?CE**+2+3+;*:*8;*00:2*/*;C90+:?C*1?=*A23*32**2*0:*03+0**:C85C)7+2+<):CCD*0*/**)0))))760)1).3>1>)77*0<D@
@M03506:14:000000000-AKVR1:1:1101:13623:6331 1:N:0:42
CGAACTCCTACGGGAGGCAGCAGTGGGGAATATTGCGCAATGGGGGAAACCCTGACGCAGCGACGCCGCGTGTGGGATGACGGCCTTCGGGTTGTAAACCACTGTCGCGAGGGACGAAGATCTGACGGTACCTCGAAAGGAAGCACCGGCTAACTCTGTGCCAGCAGCCGCGGTAATACAGAGGGTGCGAGCGTTGTCCGGAATTACTGGGCGTAAAGGGCGCGTAGGCGGCCCGATAAGTAGGACGTGAAATTCCGCGGCTCAACCGCGGAACTGCGTTCTAGACAGTCAGGCATGAGCA
+
CCCC<FEGGGGGEEGGGGGGGGGGGGGGGGGGGGFGGGGGGGGGGGDGGGGGGFGGEGGGGGGGEGGGGG>CGGGGGGGGGGGGGGFFGGGFGGGGGGGGGGGGGGGGGGGGGGGGGGGGGGGGGGGGGGGGCFEEFGGGFGGGGGGGGGDGGGGGGGGGFCGGGCCGFGGGG:BCFGGGGFFC8;EECGGGGEGEGGGGDGDFCFGGGGG5:EEEFFCEDEEE*8?E6CE*:CC//C<E?C?C9CCD5C5?FGC>F55/CECF+4CDED55C3CCDEG3C7@+<920.*92?F0?77?**
@M03506:14:000000000-AKVR1:1:1101:3626:6347 1:N:0:42
CGAACTCCTACGGGAGGCAGCAGTCGAGGATCTTCGGCAATGGGCGCAAGCCTGACCGAGCGACGCCGCGTGTGCGATGAAGGCCTTCGGGTTGTAAAGCACTGTCGAGGGGGATAAAGCCCCGTAAGGGGTTGATAGATCCCTGGAGGAAGCACGGGCTAAGTTCGTGCCAGCAGCCGCGGTAAGACGAACCGTGCGAACGTTGTTCGGAATCACTGGGCTTAAAGGGCGCGTAGGCGGAGTGGTAAGTCTGTGGTGAAATCCGTCGGCTCAACCGGCGAACTGCCGTGGATACTGCCAT
+
CCCCCGGGGGGGGGGGGGGGGGGGGGGGGGGGGGGGGGGGGGGGGGGGGGGGGGGGGGGGGGGGGGGGGGGGGGGGGGGGGGGGGGGGGGGGGGGGGGGGGGGGGGGGGGGGGGDGGGGGFGGGGGGGGGGFGGGGGGGGGGGGGGGGGGGGGGGGGGGGGGGGGGGGGGGGGGGGGGGDGGGGGGGGGGGGGGGGDGECEGGGFEGGGGGGGFCCFGGGF=FFGEGGGGGDGGDGEFGGGGGGGGGGGGGGGFGGGFFFCGFGG7FDEGGEGF<CDDGGGEFFFF*>(17?F?FFFFFF=
@M03506:14:000000000-AKVR1:1:1101:4245:6374 1:N:0:42
CGAACTCCTACGGGAGGCAGCAGTGGGGAATATTGGACAATGGGCGCAAGCCTGATCCAGCCATGCCGCGTGAGTGATGAAGGCCCTAGGGTTGTAAAGCTCTTTCGGCGGGGAAGATAATGACGGTACCCGCAGAAGAAGCCCCGGCTAACTTCGTGCCAGCAGCCGCGGTAATACGAAGGGGGCTAGCGTTGCTCGGAATCACTGGGCGTAAAGCGCACGTAGGCGGATTTTTAAGTCAGGGGTGAAATCCTGGAGCTCAACTCCAGAACTGCCTTTGATACTGGAAATCTCGAGTCCA
+
CCCCCGGGGGGGGGGGGGGGGGGGGGGGGGGGGGGGGGGGGGGGGGGGGGGGGGGGGGGGGGGGDGGGGGGGGGFGGGGGGGGGGGGGGGGFGGGGGGGGGGFGGGGGGGGGGDGGFFFFFGFGGGGGGFGGGGGGGGGGGGCGGGGG>FGFGEFGEFFGGGGGGGGGGGDGGGGGGGECGGGGGGGC>EG>GGGFGGGGGGGCFFGFGGGGGDGGGGGGGG@FGGDGGC8CFFG=<F7<CFGGG5CCECGDFCCC0>C46<=FFCGFGCFFG4=C6@*:740C:=C)37@66@F65?4@9
@M03506:14:000000000-AKVR1:1:1101:14446:6382 1:N:0:42
CGAACTCCTACGGGAGGCAGCAGTCGGGAATTTTGGGCAATGGGCGAAGGCCTGACCCAGCAACGCCGCGTGAAGGATGAAATCCCTCGGGATGTAAACTTCGCAAGAATAGGAAGAATTAGTAGGGGCTAATACCCCCTATGATGACGGTACTATTTGTAAGCTCCGGCTAACTCCGTGCCAGCAGCCGCGGTAATACGGGGGGAGCAAGCGTTGTTCGGATTTACTGGGCGTAAAGGGCGCGTAGGCGGTAGCACAAGTCAGTTGTGAAATCTCCGGGCTTAACTCGGAAAGGTCAACT
+
CCCCCGGGGGGGGGGGGGGGGGGGGGGGGGGGGGGGGGGGGGGGGGGGGGGGGGGGGGGGGGGGGGGGGGGGGGGGGGGGGGGGGGGGGGGGGGGGGGGGGGGGGGGGGGGGGGGGGGGGGGGGGGGGGGGGGGGGGGGGGGGGGGGGGGGGGGGGGGGGGGGGGGGGGGGGGFGGGGGGGGGGGFGGGGGGGEEGGFGGGGGGGDGGGFEGGEEEGCEGGGGE?FGGGGGGGGGGF7CCEDEGG5CDDEGGCCGGFFG:ECFGFGGGGGEFFCFGGFGCC>F6AB>419)4)7597FF?9
@M03506:14:000000000-AKVR1:1:1101:17844:6383 1:N:0:42
CGAACTCCTACGGGAGGCAGCAGTAAGGAATATTGGTCAATGGACGCAAGTCTGAACCAGCCATGCCGCGTGGAGGATGAAGGTCCTCTGGATTGTAAACTTCTTTTATTTGGGACGAAAAAAGATCTTTCCAGATCAACGGACGGTACCAGATGAATAAGCACCGGCTAACTCCGCTCCAGCAGCCGCGGTAATACGGAGGGGGCAAGCGTTATCCGGATTCACTGGGTTTAAAGGGTGCGTAGGTGGGTCTGTAAGGCCGTGGTGAAATCTCCGGGCTTACCCCGGCAAGGTCACCCGC
+
CCCCCGGGGGGGGGGGGGGGGGGGEEFGGGGGGGGFCFGGGGGFGGGGGGCFGFGGGGGGGGGAFGGGGGFGGGGGGFGGGGGGGCGGCCFCFCEFGGFEG9CFGAECEFFGGG8ACFGFGGDGF<F<?EFGAEED4F@FDE+C>@>FGGF@F<>F9,CD,=FF<FCGE:DC,335**5@::B,>F>>CG:=:<9<CE*=8CG*C@7;F>>>2;CCG*:CE8+39+0ACGG5+<:9?E>C*:7*:/<7@C*A*:<;E@**1:)5:5=F?*?7C**/5)<3*/)2+77;(C)-5?*))1)))
@M03506:14:000000000-AKVR1:1:1101:7336:6386 1:N:0:42
CGAACTCCTACGGGAGGCAGCAGTGGGGAATATTGGACAATGGGCGCAAGCCTGATCCAGCCATGCCGCGTGGATGATGAAGGCCCTAGGGTTGTAAAGTCCTTTCGGCGGGGAAGATAATGACGGTACCCGCAGAAGAAGCCCCGGCTAACTTCGTGCCAGCAGCCGCGGTAATACGAAGGGGGCTAGCGTTGCTCGGAATCACTGGGCGTAAAGCGCACGTAGGCGGACTCTTAAGTCGGTGGTGAAATCCTGGAGCTCAACTCCAGAACTGCCTTCGATACTGAGAGTCTCGAGTCCG
+
CCCCCGGGGGGGGGGGGGGGGGGGGGGGGGGGGGGGGGGGGGGGGGGGGGGGGGGFGGGGGGGGGGGGGGGGGGGFFGGGGGGGGGGGGGGGGGGGGGGGGGGGGGGGGGGGGGGGGGGGGGGGGGGGGGGGGGGGGGGGFCFFGGGGGGGGGGGGGGGGGGGGGGGGGGGCFDGGGGGGG>EEGGGGGGGGGEGF?GGEEGGGGGGGGGGEEGGGGEGEGGGGGGGGGEEGFGFFCGFEEEEDC*:CE7<CDFFD8FC5CFCE9:FFG7F<:*7C4=FFGF@E+7:74CFA4?@F)176)
@M03506:14:000000000-AKVR1:1:1101:11552:6396 1:N:0:42
CGAACTCCTACGGGAGGCAGCAGTGGGGAATTTTTGGCAATGGGGGCAACCCTGACCAAGCAACGCCGCGTGGATGATGAAGTATCTCGGTACGTAAAATCCTTTCGACAGGGAAGAAACCCGCAAGGGTTGACGGTACCTGTAGAAGAAGCCCCGGCTAACTCCGTGCCAGCAGCCGCGGTAATACGGGGGGTGCGAGCGTTGTCCGGAATCACTGGGCGTAAAGGGCGCGTAGGTGGTTTGATAAGGGTGTGGTGAAAGTCCGGGGCTCAACCCCGGATCTGCCGTGCCGACTGTCAAA
+
CCCCCGGGGGGGGGGGGGGGGGGGGGGGGGGGGGGGGGGGGGGGGGGGGGGGGGGGGGGGGGGGGGGGGGGGGGGGGGGGGGGGGGGGGGGGGGGGGGGGGGGGGGGGGGGGGGGGGGGGGGGGGGGGGGGGGGGGGGGGGCFGGFGGFGGGGGGGGGGGGGGGGGGGGGGGGCGGGGGGGGGGGGGGGGGGGGGGGGGGGGGGGGGGGCEGGGGGFGFGGEGC5CFCEGGG8EECFGGE=CC?C7<CGG0:1A=FGFF:CGGFGD5CC3CFF<4CD>G33)=FGFC>;GFB@FEDFB4=*
@M03506:14:000000000-AKVR1:1:1101:25954:6411 1:N:0:42
CGAACTCCTACGGGAGGCAGCAGTGGGGAATCTTCCGCAATGGGCGAAAGCCTGACGGAGCGACGCCGCGTGTGGGATGAAGTCTTTCGGGATGTAAACCACTGTCGGAGGGGAAGAAAACAGACGGTACCCTCCAAGAAAGCCCCGGCTAACTACGTGCCAGCAGCCGCGGTAATACGTAGGGGGCAAGCGTTATCCAGATTTACTGGGCGTAAAGCGCGTGTAGGCGGCTGGTGAGGGGTGATGTGAAATCGTCCGGCTCAACCGGAAGACTGCCTTGCAAACCGGCCTGGCTAGAGTG
+
9CCCCGGGGGGGGEGGGGGGGGFGGGGGGGGGGGGGGGGGGGGGFEGGGGGGGFGGEGDGGEGGDGGCFGFEGGGGGGGFCBFGGGGGGGGGGDAFGGGFFFCGFGGDCFE7F7FGGGGCDGGGGGGGGFGGCGDFGGGFFFGGGGGEDE7CFGGGGGCGGFGF@FGGGGGGBBFBCCC,C:7CCCEGGGGEGEGCCECGC+AFF7?+::FGEGGG7F81C?EGFCCGGGDCCDC*0:C*/*:C+<0?C?EGFCG*/7CD5:7+20:C=<55CCG6*/:9CFF7C3370C)(5))981**9
@M03506:14:000000000-AKVR1:1:1101:5765:6425 1:N:0:42
CGAACTCCTACGGGAGGCAGCAGTGGGGAATTTTGGACAATGGGGGCAACCCTGATCCAGCGACGCCGCGTGAAGGATGAAGGTCTTCGGATTGTAAACTTCTTTTGAAGGGGATGAATGGCCTGGTGAATAGCCAGGAGTGACAGTACCCTTCGAATAAGCCACGGCTAACTACGTGCCAGCAGCCGCGGTAATACGTAGGTGGCAAGCGTTACTCGGAATCACTAGGCGTAAAGCGCAGGTAGGAGGTTTAGTAAGTCTGTTGTGAAAGCTCCCGGCTTAACTGGGAGCGGTCAACGGA
+
CCCCCGGGGGGGGGGGGGGGGGGGGGGGGGGGGGGGGGGGGGGGGGGGGGGGGGGGGGGGGGGGGGGGGGGGGGGGFGGGGGGGGGGGGGDGGGGGGGGGGGGGGGGGGGGGGGGGGGGGGGGGGGGGGGGGGGGGGGGGGGGGGGGGGGGGGGGGGGGFFGGGGGGGGGGGGGGGGFGGGDGGGGGGGGGGGGGGGGGGGGGGGGGGGGGGGGGGGGGGGGGGGGGGFGGGGGGGGEGDEGGCGF97=1:<<EGG7=GGGGG?FGCFGCFFGGGFDFGGG@4EFFG>BG34BE3@FB:3)
@M03506:14:000000000-AKVR1:1:1101:10019:6427 1:N:0:42
CGAACTCCTACGGGAGGCAGCAGTTGGGAATCTTGGACAATGGGGGAAACCCTGATCCAGCCATGCCGCGTGAGTGATGAAGGCCTTCGGGTTGTAAAACTCTTTCGACGGGGACGATAATGACGGTACCCGTAGAAGAAGCTCCGGCTAACTTCGTGCCAGCAGCCGCGGTAATACGAAGGGGGCTAGCGTTGTTCGGAATTACTGGGCGTAAAGCGCGCGCAGGTGGTCTTTCAAGTCAGTGGTGAAAGCCTGGAGCTCAACTCCAGAACTGCCATTGAAACTGCAAGACTCGAGTACG
+
CCCCCGGGGGGGGGGGGGGGGGGGGGGGGGGGGGGGGGGGGGGGGGGGGGGGGGGGGGGGGGGGGGGGGGGGGGGGGGGGGGGGGGGGGGGGGGGGGGGGGGGGGGGGGGGGGFGGGGGGGGGGGGGGGGGGGGGGGGGGGGGGGGGGGGGGGGGGGGGGGGGGGGGGGGGGGGGGGG@FGGGGGGGGGGGGGGGGGGGGGGGGGGGGGGGGGGDGGGGEGGGGGCEEGEFFFGGGFGDFGGGGGGGGFGGGGCCC6:FF<96FGGFCFGGFGGGGGFFGFFFG+9C?>DFFFFF53=)*)
@M03506:14:000000000-AKVR1:1:1101:7663:6431 1:N:0:42
CGAACTCCTACGGGAGGCAGCAGTGGGGAATTGCTCGCAATGGGCGCAAGCCTGACGACGCAACGCCGCGTGGAGGACGAAGACCTTCGGGTCGTAAACTCCTTTCGATCGAGACGAATGGCCTCCGGATGAACAGTCCGGAGGTGTGACGGTACCGAGAGAAGAAGCCCCGGCTAACTCCGTGCCAGCGGCCGCGGTAATACGGGGGGGGCAAGCGTTGTTCGGAATTACTGGGCGTAAAGGGCTCGTAGGCGGCCAACTAAGTCAGACGTGAAATCCCTCGGCTTAACCGGGGAACTGC
+
CCCCCGGGGFGGGGGGGGGGGGGGGGFGDEFGGGEGGGDGGGGGGGGGGGGGGGGGGGGGGEEGGGGGGGGGGFGGGGGGDEDGGGGGGGGGGGGGGGGGFGGGGGGGGGGGGGGGGGGGGFGFCEGEGGGGGFCFGGGGGGGGGFGDGFEGGGGGDEGGGGGGGGGG<FFGGGGGG?CFGCFFGGGGGGGGEEGGG:85CGGGGGGGGEGG5*;;E;CG8FFGECCFCF+<EGGGG*9*:EFG=7*1C5=56=:38:GCCCCECF9DFFC>DFFDFFCC<55:=5C96C=BFFFF>FFF1
@M03506:14:000000000-AKVR1:1:1101:24464:6441 1:N:0:42
CGAACTCCTACGGGAGGCAGCAGTGGGGAATCTTGCACAATGGAGGAAACTCTGATGCAGCGACGCCGCGTGAGCGATGAAGCCCCTCGGGGTGCAAAGCTCTTTCGACGGGAACGATAATGACGGTACCCGAAGAAGAAGCTGCGGCTAACTACGTGCCAGCAGCCGCGGTAATACGTAGGCAGCGAGCGTTGTTCGGAATTACTGGGCGTAAAGAGTGTGTAGGCGGGGCTCTAAGTCTGTCGTGAAATCTCCCGGCTTAACTGGGACGGTGCGGCGGAAACTGGAGTGCCCGGGGGTG
+
CCCCCGGGEGGDGGEGGGGGEGGGGGFGGGDFGGGGGFFFGGC9FDEGGGGGGGGGGGGGGGGGGGEBFGGGCFFGDGEFFFG<DF=:FCEGGGGFFFFFFGGGGFG+?FGGGGGGGGGGGGFBFGCG7FFCDE>:BFGF<FGFFGGGGDGFCGGDD,*>DG:<FG<<EGFF<CGGGFFGGGGGGD7BCCEEGEEFCC>EEFGF+<7?EC8C8>C7+*3<9+;0<E6****2*23+3<CFGGG7>/:9C99:*+AFGFGDG+:7<FDC6*:)**)*))))/)069@6),*.)*)00)855>
@M03506:14:000000000-AKVR1:1:1101:8942:6472 1:N:0:42
CGAACTCCTACGGGAGGCAGCAGTGGGGAATATTGGACAATGGGGGCAACCTTGATCCAGCAATGCCGCGTGGGTGATGAAGGCCTTCGGGTTGTAAAGCCCTTTCGCACGCGACGATGATGACGGTAGCGTGAGAAGAAGCCCCGGCTAACTTCGTGCCAGCAGCCGCGGTAATACGAAGGGGGCTAGCGTTGTTCGGAATTACTGGGCGTAAAGGGCGCGTAGGCGGTTGGAATCGTCGGATGTGAAAGGCCTGGGCTTAACCTGGGAACGGCATTCGATACGGTCTGACTAGAGTGTG
+
CCCCCGGGGGGGGGGGGGGGGGGGGGGGGGGGGGGGGGFGGGGGGGGGGGGGGGGGGGGGGGGGGGGGGGFGGGGGGGGGGGGGGGGGGGGGGGGGGGGGGGGFGGGGGGGGGGGGGGGGGGGGGGGGGGGGGGGGCFGGGGCFGGGDEGGGGGGGGGGGGGGGGGGGGGGGGGGFGGFFGECEGGECEFGE:CEFCEGD8F?FFGGGGFGEEC>EGGGGEEECGEFGG/8CGFGGGFCGGGGGGGGGCFFF*C?CFFGGG<FEFGFFG*?FGG3=C77CCFF5CE9@6G6A6F?@=FF@=
@M03506:14:000000000-AKVR1:1:1101:15108:6474 1:N:0:42
CGAACTCCTACGGGAGGCAGCAGTCGAGAATTTTTCTCAATGGGGGCAACCCTGAAGGAGCGACGCCGCGTGGAGGATGAAGGCTTTCGGGTTGTAAACTCCTGTCATTTGAGAACAAGTGGCCGAAATTAACTACTTCGGCCTTGATAGTATCAGAAGAGGAAGGGACGGCTAACTCTGCGCCAGCAGCCGCGGTAATACAGAGGTCCCAAGCGTTGTCCGGCTTCATTGGGCGTCAAGGGTGCGTAGGTTGCGTGGTAAGTGGTGTGTGAAATCCCGAGGCTTAACCTCGGGACTGCAT
+
ACCCCDFF<-CFFGE@@FFGGGGEGGG@F@FAFGGGGGGGFEGGGGG@CDEEGGDECFDC@FGGGGEGGGGFDFFEGGF<E?<AFFF?BE>?FCFGFFGGGGGGEGFFGGGGG@FCGGGFFFG?C:++FB<DFADFFGGGE+CFGGFFCFGGGGCFG9,:F,,6@C7:F3**>FFGGGGF,=CDGDCBBC7<*<CF1=99CE++5*>8+208;FEGGEGFC58:*8AFC@FF*C=5*;*ACEC*2/2/:*3+0*:DCEG*C?C?C*:C57FFFDC+*?DCD5)*297*)*0:))7:@)76/
@M03506:14:000000000-AKVR1:1:1101:11461:6497 1:N:0:42
CGAACTCCTACGGGAGGCAGCAGTGGGGAATATTGCGCAATGGGCGAAAGCCTGACGCAGCGACGCCGCGTGAGGGAAGAAGGCCTTCGGGTTGTAAACCTCTTTCAGGAGGGACGAAGCCACTCGGGTTAATAGCCTAGAGGGTGACGGTACCTCCAGAAGAAGCCCCGGCTAACTACGTGCCAGCAGCCGCGGTAATACGTAGGGGGCAAGCGTTGTCCGGATTTATTGGGCGTAAAGAGCGTGTAGGCGGCCTTACAGGTCAGCTGTGAAAACTCGAGGCTCAACCTCGAGACGTCGG
+
CCCCCGGGGGGGGGGGGGGGGGGGGGGGGGGGGGGGGGGGGGGGGGGGGGGGGGGGGGGGGGGGGGGGGGGGGGGGGGGGFGGGGGGGGGGGGGGGGGGGGGGGGGGGGGGGGGFGGGGGGGDFGGGGGGGGGGGFGGCGGGGGCFGGGD@FGGGFGGGGGFGGGGGGGGGGGDEGGGGGFFFGGGCCGGGGGGG:ECG7FGFGGGGGGGCFGGGGGEGGGEE5;*<CCEFCGFGGGGFGCE?ECCEFFCFEGE=DFFG7EFCCFGGDC7AFC7C0>?GGDB>*>?G?34<:>3)5@)<DE
@M03506:14:000000000-AKVR1:1:1101:18885:6512 1:N:0:42
CGAACTCCTACGGGAGGCAGCAGTCGAGAATTTTTCTCAATGGGGGAAACCCTGAAGGAGCGACGCCGCGTGGAGGATGAAGGTCTTCGGGTTGTAAACTCCTGTCATTTGGGAACAAGTGTCGGTACCTAACTGCTACCGGCTTGATAGTACCAGAAGAGGAAGGGACGGCTAACTCTGTGCCAGCAGCCGCGGTAATACAGATGTCTCAAGCGTTGTTCGGATTCATTGGGCGTAAAGGGTGTGTAGGTGGCGCCGTAAGTCGGGTGTGAAATTTCGGAGCTTAACTCCGAAACTGCAT
+
CCCCCGGGGGGGGGGGGGGGGGGGGGGEGGGGGGGGFGFGGGGGGGGGGGGGGG8FGCDEFBFGGGGGGGGGG=FDGGGGGGGGGGGGGGGGGGGGFFGGGGGGGGGGGGGGGGGGFFGFBGGGGGGGGGGGGGGGGGGGGDGGGGCGGGGGGGGGGDGGFFC:CECAF@FEGDFGGGGGGGFCGGGGGGGGGGGGGGFGGGG9,?CEGFGGGGGEE8;C7CG5E5:C9<C6F5ECE**:<CEGE5:*<7<+>FGGGDD3*::?EGGFCCC=7CFGGFGG37>6C=C@AF??D).56@669
@M03506:14:000000000-AKVR1:1:1101:4411:6531 1:N:0:42
CGAACTCCTACGGGAGGCAGCAGTGGGGAATTTTGGACAATGGGCGCAAGCCTGATCCAGCCATGCCGCGTGAGTGAAGAAGGCCTTCGGGTTGTAAAGCTCTTTCGGCGGGGACGAAAAGGTCCGTGTTAACACCACGGATCCATGACGGTACCCGCAGAAGAAGCACCGGCTAACTACGTGCCAGCAGCCGCGGTAATACGTAAGGTGCAGGCGTTAATCGGAATTACTGGGCGTAAAGCGTGCGCAGGCGGTCTCTTAAGACAGGTGTGAAATCCCCGGGCTTCCCCTGGGAACTGCG
+
CCCCCGGGGGGGGGGGGGGGGGGGDGGGGGGGGGGGCGFGGGGGGG7FGGGGGGGFGGGGG@FDGGGGGGGGGEEFGDGGGDFGGGGGGGGFGGGGGG9FGFFEEBE:+8FGGG@GGGGG,CG<<F>FGGGGGGGGGG77CCCFDDFCFGD1<<:B*C*1CFF:?<C:BF<:*<<2FCF@BF6*AFGG*;F5EEC8CE5@+0A<+*;+328+<8CEGG5*9<;>5EFC9A<:E5*2>*9*2<*/27E3*:==)11>8**:++00296C+90)::*<F077).07*.*)4*)()8)))96/)
@M03506:14:000000000-AKVR1:1:1101:10028:6544 1:N:0:42
CGAACCCCTACGGGAGGCAGCAGTAACGAATCTTCCGCAATGCACGAAAGTGTGACGGAGCGACGCCGCGTGGAGGACGAAGCCCTTCGGGGTGTAAACTCCTGTCAGGGGTTACCAAGTTCTGAGGAGCCCCAGAGGAAGGGACGGCTAACTCTGTGCCAGCAGCCGCGGTAAGACAGAGGTCCCAAGCGTTAGGCGGAATCACTGGGCTTAAAGCGTGTGTAGGCGGGGCGTTAAGTGTCTTGTGAAATCCCACGGCTCACCCGTGGAACTGCTGGACATACTGGCGCTCTTGAGCCAC
+
CCCCCGGGGGGGGGGGGGGGGGGGGGGGGGGGGGGGGGGGGGGGGGGGGGGGGGGGGGGGGGGGGGGGGGGGGGGGGGGGGGGGGGGGGGGGGGGGGGGGGGGGGGGGGGGGGGGGGGGGGGGGGGGGGGGGGGGGGGGGGGGGGGGGGGGGGGGGGGGGGGGGGGGGGGGGGGGGGGGGGGGGGGGFGFGFGGGGGGGGEFGFGGGGGGGGGGGGGGGGGGGGGGGGGGGEGGGGGGGGFGGGFFGGGGGG9FGGGFGGG6:FGG=C53E4DDFDC?CFGFFFGFD:>D)2;FF?FF)6<
@M03506:14:000000000-AKVR1:1:1101:3531:6557 1:N:0:42
CGAACTCCTACGGGAGGCAGCAGCCGAGAATCTTCGGCAATGGGCGCAAGCCTGACCGAGCGACGCCGCGTGGAGGACGAAGGCCTTCGGGTTGTAAACTCCTGTCGAGGGGGAAGAAGGGTCGAAAGACCTTGACTGATCCCTGGAGGAAGCACGGGCTAAGTTCGTGCCAGCAGCCGCGGTGAGACGAACCGTGCGAACGTTATTCGGAATCACTGGGCTTAAAGCGCGTGTAGGCGGGACGGCACGTCTGTCGCTGAAATCGCCCGGCTGAACCGGGGAACTGGCGGAGATACGACTG
+
CCCCCEF9C6FECFGGGGDGFFGFGGEDGCGFFECFC@FEGGGFGGG@CGFFFCGGGGGGGG:FEGFCBBFGDFGCCFFD=FGGGDDGFGG<FG+?BDAFB<DDFFDFEEGGGCG<CCGGG@CCECFGGCG:CEFGCFFAC;F,?FGGDGGCC:FFC7FFCGGGCGGG@GFFCGCFA7FG>E?CFGGFE>>?EG;8CGC8?E:?8/00;EEGD?<0+@CCF6::<CGGGD=/?/:EGC<5:5==E*/CE*7*9+3>FFDDC<79*929=DGF)9D+/>CGG@3*<*>>>DD>74/*).0)0
@M03506:14:000000000-AKVR1:1:1101:11133:6561 1:N:0:42
CGAACTCCTACGGGAGGCAGCAGTGGGGAATATTGCGCAATGGGCGAAAGCCTGACGCAGCGACGCCGCGTGGGGGATGAAGCTTCTCGGAGTGTAAACCCCTTTCGACCCGGACGAAACTCCCGCAAGGGATTGACGGTACGGGTATAAGAAGCCCCGGCTAACTACGTGCCAGCAGCCGCGGTAAGACGTAGGGGGCCAGCGTTGCCCGGAATTACTGGGCGTAAAGGGTTCGTAGGCGGTGCGGCAAGGCGGTAGGTGAATCTCCAGGCTTAAGTGGGAGGCTGCTGCCGAAACTGCT
+
CCCCCFGGDEEFGC@F7FEGCFGCFCFEGEGD@FFD;FGEGGGGGDG>FGEGFGGGGGCFGEDGGEFCECGGDCGG7FGGFGCFGFF9FGEEGGGGFEFF@CF@,B3DFGGGGEGEG7<<D<@CF@FDC@FCF8FCFECGGG:F7<<C@,@CGGGG7:F7FF7<CCFGCFCFFEFGFG8EECECEE*@F@?FCFG>EEG*/@*5;8**+2AE*/*80A+<FF8E8:>F9?E;CCGE6*>6//***::)11*:7=E)*5*0+30<7::*?<?)***0010*9:>*C@5)5<?<>@5;>=F6*
@M03506:14:000000000-AKVR1:1:1101:19949:6562 1:N:0:42
CGAACTCCTACGGGAGGCAGCAGTAGGGAATTTTCCACAATGGGCGAAAGCCTGATGGAGCAACGCCGCGTGCAGGATGAATGCCTTCGGGCTGTAAACTGCTTTTACGAGTGACGATTATGACGGTAGCTCGTGAATAAGGATCGGCTAACTCCGTGCCAGCAGCCGCGGTCATACGGAGGATCCAAGCGTTATCCGGAATTACTGGGCGTAAAGAGTTGCGTAGGTGGCATTGCAAGTTGGTAGTGAAAGCGTGCGGCTCAACCGCATACACATTAACAAAACTGCAAAGCTAGAGGAC
+
CCCCCGGGGCFGGGGGGGGGGGGGFG<FFFFGGGGGGGFGGGGFGGGGGGGGGGGGGGGGGGGGGGGEGGGGGGGGGGGGGGGGGGGGGGGGGGGGGGGGGGGGGGGGGGGGGGGGGGGGGGGGGGGGGGGGGGGGGGGGGGGGGGGGGGGGGGGGGGGGGGGGGGGGGGGGGGGGGGGGGGDFGGGFGGGGGGGFGGGGGGGGGGGGGGGGGGCFFGGGGGDE8EEGGGGGGFGGGCF@FGCGGGGGGGGGGDGDDEGG5CF9CFGG=C*6CCDGGFFCD*0*:<7=2:@B?**=64;))
@M03506:14:000000000-AKVR1:1:1101:25385:6623 1:N:0:42
CGAACTCCTACGGGAGGCAGCAGTGGGGAATCTTGCCCAATGGGCGAAAGCCTGAGGCAGCAACGCCGCGTGTGGGATGACGGCCCTCGGGTTGTAAACCACTTTCAGCAGGGACGAAATTGACGGTACCTGCAGAAGAAGCTCCGGCCAACTACGTGCCAGCAGCCGCGGTAATACGTAGGGAGCGAGCGTTGTCCGGATTTATTGGGCGTAAAGCGAGCGTAGGCGGTTCGGTAAGTCGGGTGTGAAAACTCCAAGCTCAACTTGGAGCCTGCATTCGAAACTGCTGTGACTAGAGTCG
+
CCCCCGGGGGGGGGGGGGGGGGGFGGGGGGGGGGFGGGGGGGGGGGGGGGGGGGGGGGGGGGGGGGGGGGGGGGGGGGGGGGGGGGGGGGGGGGGCFGGDFGGGGGGGGGFGGGGGGGGGGGGGGGGGGGGGGFGGFGGGACFFGGGGGGGGGGGGF<FFFFFB,BEGGGGGGGGGFE:C7CGGGEFGGGGC*/*<CEGE8E@FGGGFF>EGDC8<EG58CE:88E+?>:?EE58;:C7CEEE**/2>7?C7<<+*0**9?CF6?*:67>C>*9C*797C*.7:?=7B::?<**96/911)
@M03506:14:000000000-AKVR1:1:1101:17958:6640 1:N:0:42
CGAACTCCTACGGGAGGCAGCAGTGGGGAATATTGGACAATGGGCGAAAGCCTGATCCAGCCATGCCGCGTGAGTGAAGAAGGCCTTAGGGTTGTAAAGCTCTTTCAGCGGGGAAGATAATGACGGTACCCGCAGAAGAAGTCCCGGCTAACTTCGTGCCAGCAGCCGCGGTAATACGAAGGGGACTAGCGTTGTTCGGATTTACTGGGCGTAAAGCGCGCGTAGGCGGATCGCTAAGTCAGGGGTGAAATCCCAGGGCTCAACCCTGGAACTGCCTTTGATACTGACGATCTGGAGATCG
+
CCCCCGGGGGGGGGGGGGGGGGGGGGGGGGGGGGGGGGGGGGGGGGGGGGGGGGGGGGGGGGGGGGGGGGGGGGGGGGGGGGGGGGGGGGGGGGGGGGGGGGGGGGGGGGGGGGGGGGGGGGGGGGGGGGGGGGGGGGGGGGGGGGGGGGGGGGGGGGGGGGGGGGGGGGGGGGGGGGGGGGGGGGGGGGGGGGGGGGGEGGGGGGGGGGGGGDGGGGGGGGGGGGGGG8*?EGGGGGGGGGFGCEGGGCGG4?EFGD39EGDCFGGGD4EFGGGFC@CFCF=ECB:@B3.0>?FFF4)9>
@M03506:14:000000000-AKVR1:1:1101:19618:6645 1:N:0:42
CGAACTCCTACGGGAGGCAGCAGTCGGGAATTTTGGGCAATGGGCGAAAGCCTGACCCAGCAACGCCGCGTGAAGGATGAAATCCCTCGGGATGTAAACTTCGCAAGAACGGGAAGAATAAGTGGAAGCCAATACCTTCCATGATGACGGTACCGTTTGTAAGCTCCGGCTAACTCCGTGCCAGCAGCCGCGGTAATACGGGGGGAGCAAGCGTTGTTCGGATTTACTGGGCGTAAAGGGCGCGTAGGCGGTCAGTGCAAGTCAGTTGTGAAATCTCCGGGCTTAACTCGGAACGGTCAAC
+
CCCCCGGGG9FGGGGGGGGGGGGGGGGGGGGGGGGGGGGFGGGGGGGGGGGGGFGGGGGGGGGGGGGGGGGGGGGGGGGGGGGGGGGGGGGGGGGGGGGGGGGGGGGGGGGGGGGGGGGGAFGGGGFCFGGGGGFGGGGGGGGGGGGGDGGGGFGFGGGGCFGGGGGGGGGGGFGFDGGCGFGFGGGGGGGDGFGGGFGGGGGGD5EGFFGGGGGG58EGCCG>CGFGGGFGGGC*:C>EGG5CCGEGGGG537:>EFF7?<FCF:CGGG79CCCC>?GDDB5CC9FFAG>2D>:><>3=9
@M03506:14:000000000-AKVR1:1:1101:19002:6659 1:N:0:42
CGAACTCCTACGGGAGGCAGCAGTGGGGAATATTGGACAATGGGCGAAAGCCTGATCCAGCCATGCCGCGTGAGTGAAGAAGGCCTTAGGGTTGTAAAGCTCTTTCAGCGGGGAAGATAATGACGGTACCCGCAGAAGAAGTCCCGGCTAACTTCGTGCCAGCAGCCGCGGTAATACGAAGGGGACTAGCGTTGTTCGGATTTACTGGGCGTAAAGCGCGCGTAGGCGGATCGCTAAGTCAGGGGTGAAATCCCAGGGCTCAACCCTGGAACTGCCTTTGATACTGACGGTCTGGTGATCG
+
CCCCCGGGGAGGGGGGGGGGGGGGGGGGGGGGGGGGGGGGGGGGGGGGGGGGGGGGGGGGGGGGGGGGGGGEGGFGGGGGGGGGGGGGGGGGFGGGGGGGGFGGGGGGGGGGGGGGGGGFGGGGGGGFGGGGGGGGGGGGGCGGGGGDFGGGGGGGGGDGGGGGGGGGGGDEECFFFGGGEFGGEDGGGGGF7FEGGDE>EEGCFFFFFDGCGGGFGGGGGGGDEEFEG5EGGGGGGGCCFFCF*5EFGFCF*<<*;>54EFFG65CCCCC69746990;788CG=:@:302))<*7*948
@M03506:14:000000000-AKVR1:1:1101:15608:6674 1:N:0:42
CGAACTCCTACGGGAGGCAGCAGCAAGGAATTTTCGTCAATGGGCGCAAGCCTGAACGAGCAACGCCGCGTGCAGGATGACGGCCTTCGGGTTGTAAACTGCTTTTGGGGGGGACGATGATGACGGTACCCCTTGAATAAGGCTCGGCTAACTCTGTGCCAGCAGCCGCGGTAATACAGAGGAGCCAAGCGTTGTCCGGATTGACTGGGCGTAAAGCGCACGCAGGCGGTCGCGCGCGTGGGGTGTGAAATCTGGCCGCTTAACGGCCAGGCGCCATCCCATACGGCGCGGCTGGAGCCTT
+
CCCCCGGGGGGGGGGGGGGGGGGGGGGGGGGGGGGGGGGGGGGGGGGGGGGGGGGGGGGGGGGGGGGGGGGGGGGGGGGGGGGGGGGGGGGGGGGGGGGGGGGGGGGGGGGGGGGGGGGGGGGGDGGGGCGFFGGGGGGGFGGGGGGGGGGGGGGGGGGGGGGGGGGGGGGGGGGGGGFGGGGGGGGGGGGEEGGFGGG*;>CFCGFGGGGGGECCGGGGGGGGGGGGGGGGGGGGGGDGGGG77/57+<:C>9?4CEDGCEF77<=D5/5>D9D5C?CG<BF?FBC)-9>93>D)7)75*
@M03506:14:000000000-AKVR1:1:1101:11405:6722 1:N:0:42
CGAACTCCTACGGGAGGCAGCAGTCGAGAATTTTTCTCAATGGGCGAAAGCCTGAAGGAGCGACGCCGCGTGGAGGATGAAGGCTTTCGGGTTGTAAACTCCTGTCATTTGAGAACAAGGTTGTGCGGTTAACTGCCGCGTAATTGATAGTATCAGAAGAGGAAGGGACGGCTAACTCTGTGCCAGCAGCCGCGGTAATACAGAGGTCCCAAGCGTTGTTCGGATTCATTGGGCGTAAAGGGTGCGTAGGTGGCGCCGTAAGTCGGGTGTGAAATTTCGGAGCTTAACTCCGAACCTGCAT
+
CCCCCGGGGGFG7FGGGGDECFEFGGGGGCFGGGGGFGEFFGCFCCCFGGGGGFGGGGGGGGGGGGGEGG:FGGGGECEFGGGGGGGGGGGGGGEGGGFGFGFDFGGGCFFGGCAFFGGFFEGGEGGGFGGGGGGGGGGGEFGGGGGFF9FEGGFG9DGGGGGGGC7CFCEFGCFCGGFGFGGGGGFFGGGGCCEGGGGGGGGGGGCEGFGGGGGG?CG5CEG*8EC79C@GGC*:=C3CGG6CE5:<CE<CFFCDEEG>*:0ACDECEGCBD:C+??DGDBDCFFG46CFFDFB)7>FF9
@M03506:14:000000000-AKVR1:1:1101:25330:6729 1:N:0:42
CGAACTCCTACGGGAGGCAGCAGTGGGGAATTTTGGGCAATGGGCGCAAGCCTGACCCAGCAACGCCGCGTGAGGGAGGAAATCCTTCGGGATGTAAACCTCACAAGCAAGGGAAGAGCGCTACAGGTCTAATAAGTCTGTAGTCCGACGGTACCTTGCGTAAGCCACGGCTAACTACGTGCCAGCAGCCGCGGTAATACGTAGGTGGCAAGCGTTGTTCGGAATTATTGGGCGTAAAGGGCGCGTAGGCGGCTTGTTAAGTCGGCTGTGAAAGCCTGGGGCTCAACCCCAGAGCGTCGGG
+
CCCCCGGGGGGGGGGGGGGGGGGDFGGGGGGGGGCEGGGGGGGGGGGGGGGGG@EFGFFF<FGGGGECECGCGGDCCGGGG8FGGFFAF7FE@FFDGG,,<FFCDGGGGGGGGGGGG8BFCEEFGGGGGGGGGGGGFGGGGGGGACFEFGGGGGGGCC@FCEGFG7:<ED7CFFGCFGEFFGFGGGF87CEG:F=C5CCFGGC87<CDGGFGGG1:CE*<5?AE*<C7<9@5*:/1:@7CEGGGG5E7;<CC<E55E=>>FGC557EDCCF4**909>3<CD>*<**51*04F7)77)7>)
@M03506:14:000000000-AKVR1:1:1101:10446:6732 1:N:0:42
CGAACTCCTACGGGAGGCAGCAGCAAGGGATTTTCCACAATGGGCGCAAGCCTGATGGAGCAACGCCGCGTGCGGGACGACGCCTCTTGGGGTGTAAACCGCTTTTGCCGAGGACGAGAACGGACGGTACTCGGCGAATAAGGACCGGCTAACTACGTGCCAGCAGCCGCGGTAATACGTAGGGTCCGAGCGTTGTCCGGAGTGACTTGGCGTAAAGCGCGCGCAGGCGGCCCTTTAGGCACGACGTGAAAGGCCCGGGCTCACCCCGGGAGGGTCGTCGGGAACCGGGGGGCGCGTGGCC
+
CCCCCGGGGFFGEEGGGDCFGGFGFGGGG?FGGGGGFGGEFGEFGGGGGGGGGFFGFFGAFFGFEGECFGGGG@FCFGGGFCGGCFGGFGGGGGGGGGFGGGGFFGGGFC:FGEG@EGGGEGEFGEFGGGC;CFCFC:7<FFFEFB<F*<<FFFGG@FCCFF<*FFFFCEGG>EGG?FF@<FGGGFF8585C:EEGG?CEED8@9CF9CFGDE>E@:@EGGGEC*:/**/::55*8+<>CGCG**/19*2<+*1ADE)97***+15:C=3:;DG5*75*))0)::5>39D@>)))7)75.)
@M03506:14:000000000-AKVR1:1:1101:25614:6733 1:N:0:42
CGAACTCCTACGGGAGGCAGCAGTGGGGAATTTTGCGCAATGGGCTAACGCCTGACGCAGCAACGTCGCGTGGAGGATGAAGGTCCTTGGATTGTAAACTCCTGTCAGCGGGGAAAAAGCGACCCGACCTCATACGTCGGGGAGTAGATTCTACCCGCAGAGGAAGCCCCGGCTACCCCTGTGCCACCAGCCGCGTGAATATAGAGGGGGCAAGCGCTATTTGTAATTATGGTGCGTAAACGTCCGGTAGGCGGCCTTGCAGGCGACGGGGGAAATCTCTCTGTTTAATCGTGGCACTGCC
+
CCCCCGGGFEGGCCB@BFGGDGFGEFFGFFFFFFD,@EEEGFFF8@CAC7@FDF<CF@6+@EAFE6<++8CEFCFGGGG@FG=:CEFGG8AEFCFF9??<??C,5,5<:@+=FC:=F,>F=7F+33C+>CG,EFF33@F*33*>B,?EC,,7;FG,**1*<1:F:<C7FGGGG7:+4*4*1?7F9,,42*;;*:*/2**0++9++<:****:58/1**28C+<+02++++2+320/1*9*+2*2**//*:C+1**1*)*2<+5*/1C5C):73>*+:*0:**/0<*2*)2)(.)0015??F
@M03506:14:000000000-AKVR1:1:1101:17071:6733 1:N:0:42
CGAACTCCTACGGGAGGCAGCAGTCGAGGATCTTTAGCAATGCCCGAAAGGGTGACTATGCGACGCCGCGTGCAGGATGAAGGCCTTCGGGTCGTAAACTGCTGTCAGGGGGGAAGAAACCTTACGTATAAATAATGCGTGAGCTGACATCACCCCCAAAGGAAGCCACGGCTAACTCTGTGCCAGCAGCCGCGGTAAGACAGAGGTGGCAAGCGTTGTTCGGATTTATTGGGTGTAAAGGGCAGGTAGGCGGTCGGGCAAGTCTGATGTGAAATCCCATGGCTCAACCATGGAACTGCAC
+
CCCCCGGGGGGGGGGGGGGGGGGGGGGGGGGGGGGGCGGGGGGGGGGGGGGGGGGGGGGGGGGGGGGGGGGGGGGGGGGGGGGGGGGGGGGGGGGGGGGGGGGGGGGGGGGGGGGGGGGGGGGGGGGGGGGGGGGGGGDFEDGGGGGGGGGGGGGGGGGGGGGGGGGGGGGGGGGGGGGGGGGGGGFCFGGGGGGGDEGGGGGFGGCFGGGGGGDGEGEGGDEECE?EG7CE5*;CFFGGGGGFE=F*<FGGGEEGEBGD*A:?FC?FGGGFDF>FFFC>FFFCC?C??<6:5?466F499
@M03506:14:000000000-AKVR1:1:1101:26168:6747 1:N:0:42
CGAACTCCTACGGGAGGCAGCAGTTAGGAATCTTGGACAATGGGCGCAAGCCTGACCCAGCCATGCCGCGTGGGTGATGAAGGCCTTAGGGTTGTAAACCCCTTTCAGCGGGGAAGATAGTGACGGTTCCCGCTGACGACGCCCCGGCTAACTACGAGCCAGGAGCCGCCGGAATAAGTAGGGGGCTGGCGTCGCTCGGATACACTGGGCGCAAAGCGTATGCTGGAGGATTGCGTGGACAGGGGTGAAATGTTGGATGTTAACTCGAGGACGGACTTTGACGGCGGGAAGCTTGAGCGTC
+
-BCCCGGGGGFCCEFDGGDGFGGG9@FFGFG,CF<,6CF<FGEFGD@C@FGGGFGCE<,CF,C9ECFDGG6@+++BC<FFACE8<FE,EFFF8:FCFE,,+8B9:C?<<BCFG@FBFC,,<,,B:C+++B=::+++3B3+++33*3>***3<D9@**1**?,**6***4*1***4:,,2,,,418:*2**8*1::**/*1**3+:+0CF*?5*:*+*2/***3+3+*2**+<0<C*/**+3*/A**2*397+2+<*8***+003+****)/)1)*/)**;*/)//87),))./*07?4)0)
@M03506:14:000000000-AKVR1:1:1101:15689:6757 1:N:0:42
CGAACTCCTACGGGAGGCAGCAGTGGGGAATCTTGCGCAATGGCCTAACGGCTGACGCAGCGACGCCGCGTGTGGGATGAAGCTCTTCGGAGTGTAAACCACTGTTGCCCGGGACGAACAGCTCGATTAGTCGAGCCTGACGGTACCGGGTGAGGAAGCACCGGCTAACTCCGTGCCAGCAGCCGCGGTAATACGGGGGGTGCGAGCGTTGTCCGGAATCACTGGGCGTAAAGGGCGCGTAGGTGGTTTGATAAGGGTGTGGTGAAAGTCCGGGGCTCAACCCCGGATCTGCCGTGCCGAC
+
CCCCCGGGGGGGGGGGGGGGGGGGGGGGGEGGGGGGGGEGGGGGGGGGGGGGGGGGGGGGGGGGGGGGGG7C=FGGGGGFGGGGGGGGGGGGGGGFGGGGGGGGGGGGGGGGGGGDDGGGGGGGGGGGGDFGGGGGGGGGGGGGFGGGGGCEGFGGGGGGGGGGGGGGGGGGGG@7FGGGGGFGGGGGGGGGGFGGGGGGG58ECCEEEGG/<CEG>CC9+0<CFFCEC?E@FGGDE5<87=ECGGCGF5:CDFFFG5*9CEG5+9<CFF7)5CD55:C707>=E>9)(*16@EBF>3<)7
@M03506:14:000000000-AKVR1:1:1101:27642:6798 1:N:0:42
CGAACTCCTACGGGAGGCAGCAGTCGAGAATTTTTCACAATGGGCGAAAGCCTGATGGAGCGACGCCGCGTGGGGGATGAATGGCTTCGGCCCGTAAACGCCTGCAAATTGCGATCAACCGTTATTATTTAAAAGATGATGACCTGATAGTAGCGATAGAGGAAGGGACGGCAAACTCTGTGTCAGCAGCCGCGGTAATACAGAGGTCACGTGCGTTTCTCGGATTCACTGGGCGGAAAGGGTGCGTAGGTCGCGCGGTAAGTCGGATGGGAAAGATCGGAGTGAAACCACGAAATGGCAT
+
<CCCCFFGGGFGGGEEGCFGGGGEDGCEFGGFGGA@EFEFGGGGGGEGGFFGGGGGA<EGG7FGGGGGCFGFC@CFCEGGG9?8FCFGFG+8+CGG7FG++@B7,8,58,,5BFF>FGC8=C7C,@F,,3@C3DFF9=FF37,,,<<,7DFE9=F5,1:<>::,><:3<1****+47,?<C?2<:,<;C7*=@F785C7+22A@E8<C<CG*C*?8**+3+1*2;*<+3+3;8*2*21)8*:*2//*1/>++1*:):7/)2?:F5)*/5**)2**0*9CD*)02+17*(*),<3)0965.1
@M03506:14:000000000-AKVR1:1:1101:8206:6803 1:N:0:42
CGAACTCCTACGGGAGGCAGCAGTGGGGAATTTTGCGCAATGGGGGAAACCCTGACGCAGCAACGCCGCGTGGAGGATGAAATCCCTTGGGATGTAAACTCCTTTCGATCGGGACGATTATGACGGTACCGGAAGAAGAAGCCCCGGCTAACTTCGTGCCAGCAGCCGCGGTAATACGAGGGGGGCAAGCGTTGTTCGGAATTATTGGGCGTAAAGGGCGCGTAGGCGGTTTGACAAGTCTGATGTGAAATCTCTGGGCTCAACCCAGAGTCTGCATTAGAAACTGTCGGGCTTGAGTATG
+
CCCCCGGGGGGGGGGGGGGGGGGGGGGGGGGGGGGGGGGGGGGGGGGGGGGGGGGGGGGGGGGGGGGGGGGGGGGGGGGGGGGGGGGGGGGGGGGGGGGGGGGGGGGGGGGGGGGGGGGDGGGGGGGGGGGGGGGGGGGCFGGGGGGGGGGGGGGGGGGGGGGGGGGGGGGGGGGGGFCFGGGDGGGGGGGGGGGGGGGGCFFFFGGGGDEGGGGGGGGCEE?>EGFGGGGGGGFC7FCGCFGGGGGGDC?FGGGGGFCGCFFFGGGF5D<=:DGGF?GGGFFGFFFFFGFF3>D4?7878
@M03506:14:000000000-AKVR1:1:1101:10046:6809 1:N:0:42
CGAACTCCTACGGGAGGCAGCAGTCGAGAATTTTTGACAATGGGGGAAACCCTGATCGAGCGACGCCGCGTGGAGGATGAAGGTCTTCGGGTTGTAAACTCCTGTCATTTGAGAACAAGGCGCCGGTATTAACTGTATCGGCGTTGATAGTATCAGAAGAGGAAGGGACGGCTAACCCTGTGCCAGCAGCCGCGGTAATACAGAGGTCCCAAGCGTTGTTCGGATTCATTGGGCGTAAAGGGTGCGTAGGTGGCGCCGTAAGTCGGGTGGGAAATTTCGGAGCTTAACTCCGAAACTGCAT
+
CCCCCGGGGGGGGGDGGGGGGGGGGGGE@FGFGGGGGGGGGGGGGGGGGGGGGGGGGGGGGGGGGGGGGGEGGGGGGGGGGGGGGGGGGDGGGGGGGGGGGGGGFGGGGGGGGGGGGGGGGGGGGGGGGGGGGGGGGGGGGGGGGGGFGGGGGGGGGGGGFFFGGGGGGGGGGEFFG>FGGGGGGGGGGGEGGGGGGGGGGGGCFGGG?EGGGG>;CEGF?EEGECFGGGGGFGGE5CGGGC*5CEE3CEFGG=CCCD<*:C*<CDGFC)2)C*::7=GD1>560*:/)2925@8>=F@?*
@M03506:14:000000000-AKVR1:1:1101:19059:6818 1:N:0:42
CGAACTCCTACGGGAGGCAGCAGTGGGGAATCTTGCACAATGGGCGAAAGCCTGATGCAGCGACGCCGCGTGGGGGATGAAGCTTTTCGGAGTGTAAACCCCTTTCGATCCGGACGAATGCCCGCAAGGGATTGACGGTCCGGATATAAGAAGCCCCGGCTAACTACGTGCCAGCAGCCGCGGTAATACGTAGGGGGCCAGCGTTGTTCGGAATTACTGGGTGTAAAGGGTTCGTAGGCGGTGCGGCAAGTTGGGAGGGAAATCTCTGGGCTCAACCCAGAGACGGCTTCCCAAACTGCTG
+
CCCCCGGGG9FGGGGGGGGGDGGGGGGGGGGGGGGGGGGGGGGGGGGGGGGGGGGGGGGGGGGGGGGGGGGGGGGGGGGGGGGGGGGGGGGGGGGGGGGGGGGGGGGGGGDGGGGGGGGGGGGGGGGGGG7,@,@DCEG*FFGG7FFGGG?CFGGGGGGGGGGFGGF@FGGGG77FCF<CFFG88EGGGGFFGGGDEGG8C>ECC**ACGGEGEEC7F?FGDGGFE?CEC86/:C8:E4:C*/::7:):F+ADGG<E))*/*7CCDECFG5)*9=?5:*1*5)*201819)(955.****)
@M03506:14:000000000-AKVR1:1:1101:5150:6824 1:N:0:42
CGAACTCCTACGGGAGGCAGCAGTGGGGAATTTTGCGCAATGGGGGAAACCCTGACGCAGCAACGCCGCGTGGAGGATGAAGTCCCTTGGGACGTAAACTCCTTTCGACCCGGACGATAATGACGGTACGGGTGGAAGAAGCCCCGGCTAACTTCGTGCCAGCAGCCGCGGTAATACGAGGGGGGCAAGCGTTGTTCGGAATTATTGGGCGTAAAGGGCGCGTAGGCGGTGCGGTAAGTCACCTGTGAAACATCTAGGCTTAACCTAGAGCCTGCAGGCGAAACTGCCGTGCTTGAGGGTG
+
CCCCCGGGGGGGGGGGGGGGGGGGGGGGGGGGGGGGGGGGGGGGGGGGGGGGGGGGGGGGGGGGGGGGGGGGGGGGGGGGGGGGGGGGGGGGGGGGGGGGGGGGGGGGGGGGGGGGGGGGGGGGGGEGGGGGGGGGGGGGGGFGGGGGGGGGGGGGGGGGGGGGGGFGDGGGGGGGCFFGGGGGGGGGGFGGEGEFGGGCC:ECFC@?C;C*:>C?EEDGGGCECEGGGECGCEGEGGCC7+<<C+67CG7**3C7@FGG?C7CCG?D6*7>DCGFFFGD)7)*3/*7>1<:3*947;B)7
@M03506:14:000000000-AKVR1:1:1101:3981:6826 1:N:0:42
CGAACTCCTACGGGAGGCAGCAGTTAGGAATCTTGGGCAATGGGCGCAAGCCTGACCCAGCCATGCCGCGTGTGTGAAGAAGGCCTTCGGGTTGTAAAGCACTTTCAGCGGTGAAGAAAAGCTCGGGGCTAATACCCCTCGAGTCTTGACGTTAACCACAGAAGAAGCACCGGCTAACTCCGTGCCAGCAGCCGCGGTAATACGGAGGGTGCGAACGTTAATCGGAATCACTGGGCGTAAAGCGCGCGTAGGCGGTTTGTTAAGTGGGATGTGAAATCCCCGGGCTTAAGCTGGGAATTGC
+
CCCCCGGGGGGGGGGGGGGGGGGFGGGGGGGGGGGGGGGGGGGGGGGGGGGGGGGGGGGGGGGGGGGGGGEGGGGGGGGGGGGGGGGGGGGFGGGGGGGGGGGGGGGGGGGGGGGGGGGGGGGGGGGGGGGGGGGFGGGGGGGGGFGGGGGGGGGGGGGGGGGGGGGGGGGDGGEGGGGGGGGGGGGGGGGGGGGGGGGGGGGGGGGGGCGGGEGEGGGEGGGGDCGCEF6?FFFFC=<CEFGGGGGD*2CCGGDDGFGFGFGGGGGGGFGFGF7+C?9<FDFEGF4F9*9<FFFF?:)/9
@M03506:14:000000000-AKVR1:1:1101:3553:6834 1:N:0:42
CGAACTCCTACGGGAGGCAGCAGTGGGGAATATTGGACAATGGGCGAAAGCCTGATCCAGCAATGCCGCGTGGATGAAGAAGGTTTTCGGATTGTAAAGTCCTTTCGGCGGGGACGATAATGACGGTACCCGCAGAAGAAGCCCCGGCTAACTTCGTGCCAGCAGCCGCGGTAATACGAAGGGGGCTAGCGTTGCTCGGAATCACTGGGCGTAAAGCGCACGTAGGCGGGTTCTTAAGTCAGGGGTGAAATCCTGGAGCTCAACTCCAGAACTGCCCTTGATACTGAGAATCTTGAGTCCG
+
@CCCCCFF<EFEGGFGGGGG@FG6CDGGGDGFGCGFGGGFGGFGGGGGGGGGGGGFGGGGGGGGFGECFE:CE:<FFCGGCGG:C,CFFECEGGGDFGGGGFGFFGGGGGGGGCGGG7@CFEBFGGGGGGCFFGEE@FGGG7FGGGDGFDGGGEFGECF<FDFGGGGFEEGFEEGCGG85CE>EGGEFF<C?>EGFGGGGGGFGFCCFFGGCE8EFGGGGGE8;FGGGEG*8C++<79:99C?FE5:<6<+<9?CDC@G57<7CGFFDFGC)*>7:7?*CFF?:<@7<<7*4*096@==/5
@M03506:14:000000000-AKVR1:1:1101:12528:6839 1:N:0:42
CGAACTCCTACGGGAGGCAGCAGTAACGAATCTTCCGCAATGCACGAAAGTGTGACGGAGCGACGCCGAGTGTGGGATGAATTCCTTCGGGATGTAAACCACTGTCAAGAGAAAGAAAGTTCTGATCTACTCTAAAGGAAGTGGCGACTAACTCTGTGCCAGCAGTCGCGGTAATACAGAGGCCACAAGCGGTAGGCGGAATCACTGGGCTTACAGCGTGTGTAGGCGGGAGGGTAAGTACGTTGTGAAATCGCACGGCTTAACCGTGGAAGTGGTTGGTGTACTGGCGTGCTTGAGTCAT
+
CCCCCGGGGGGGGGGEDGGGGGGGGGGGGGGGGGDGBFEGGGGGGFGECFFGGFGGGGEFFGGGE7CGDCFFFFGGCFGGDEFFEFFGGEDEGDGGGFC<=<<AFFGGG9FF8DG8F<F<BEFBFEFGGGF8EGG9?FFDFGCFGEG@@7=F=DCEBD<DCG?FGCF><FGGDCC;A,FFCCEGBCFFEGG1=FEGGGEC*;EGGDGFGD==B+?CCCEC3:8<CFC5EGE5EGE@CGG70*0:5*>F9:E:*:CDE>DD*0:7+5577*0)9C*358DG*0*3<4*)-1)2>B@)7****
@M03506:14:000000000-AKVR1:1:1101:12948:6843 1:N:0:42
CGAACTCCTACGGGAGGCAGCAGTGGGGAATTGTTCGCAATGGGCGCAAGCCTGACGACGCAACGCCGCGTGGAGGATGAAGACCTTCGGGTCGTAAACTCCTTTCGATCGAGACGAATGTTTTTCGGGTGAATACTCCGGAAAAGTGACGGTACCGAGAGAAGAAGCCCCGGCTAACTCTGTGCCAGCAGCCGCGGTAATACAGGGGGGGCAAGCGTTGCTCGGCATTACTGGGCGCAAAGGGCCCGTAGGTGGCCAACTAAGACAGACGTGAAAGCCTGCATCTGAACTGGGGAGCTGC
+
CCCCCGGGFECECEDGGGGGGGGFFDGDGGGFFFGGDEEFGGG8EFGEGEGFFEGGGGGGGGGGD@FF7FGGGEG+BFFEFAFGGGGDFGGFGGGGGGGG<EFGGGG@FGGGGDGGGGGFDGFBFFD7BFGGFACG=FGC<>FGDFFFGGGEBFGGDFGGGGDFFGGGFGGDEGEGFGGF:BFC9AF:CCFG7:8EC:*;7?C?FC5?ECGC5@FG>EGD*<C51*2*+<E7<?C*:*5C*<AE5*17*2A5:9C*0)**:C7++2<767573**+*00**08+</*/)2*)07;))05;6
@M03506:14:000000000-AKVR1:1:1101:17054:6870 1:N:0:42
CGAACTCCTACGGGAGGCAGCAGTGGGGAATATTGGACAATGGGCGAAAGCCTGATCCAGCCATGCCGCGTGAGTGATGAAGGCCCTAGGGTTGTAAAGCTCTTTCAACGGTGAAGATAATGACGGTAACCGTAGAAGAAGCCCCGGCTAACTTCGTGCCAGCAGCCGCGGTAATACGAAGGGGGCTAGCGTTGTTCGGAATTACTGGGCGTAAAGCGCACGTAGGCGGATACTTAAGTCAGGGGTGAAATCCCGGGGCTCAACCCCGGAACTGCCTTTGATACTGGGTATCTCGAGTCCG
+
CCCCCGGGGGGGGGGGGGGGGGGGGGGGGGGGGFGGGGGGGGGFGGGGGGGGGFDFFGGGGGGGGGGGGDEEFGGGGGGGGGGGGGGGGGGGGGGGGGGFFFGGGGGGGGGGGGEEGGGGGFCFGDFGGGCCFFEGGGGFGGGFGGDGGGFGGFGGGGCGE7+<FGGGGGGGGDFGGFCFGGGGDGEFG:<<:BEGGGEGGGG9FFFGC7:=8EFECCC8CEFFFCFGGE?ECFCGGEFC?FGGE*75<:A9DFEDEEG)*+9CCCECCG*.6CF6C@FGC=F9+7<51C)67=>6)1)87
@M03506:14:000000000-AKVR1:1:1101:4071:6886 1:N:0:42
CGAACTCCTACGGGAGGCAGCAGTAAGGAATATTGGCCAATGGACGCAAGTCTGAACCAGCCATGCCGCGTGGAGGATGAAGGTCCTCTGGATTGTAAACTTCTTTTATATGGGACGAAAAAGGGCCTTTCCAGGTCAACTGACGGTACCATATGAATAAGCACCGGCTAACTCCGTGCCAGCAGCCGCGGTAATACGGAGGGTGCAAGCGTTATCCGGATTCACTGGGCTTAAAGGGTGCGTAGGTGGGTCTGTAAGTCCTCGGTGAAATCTCCGAGCTTAACTTGGAACCCGTCATGGT
+
CCCCCGGGFGFGGGGGGGGGGGGGGGGGGGGGFGGGGGGGGGGGDEEGGGGGGGGGGGGGGGGGGGGGGGGGGE@C@DGGGGGGGGG9?FFFGGGGGGGDGGGGGG<ECFGGGGGGGGGGEFGFDGGEGGFEFGGGGFEGGG9FCCG7><DFADFGGFCFFFGGGGD7+F<AF>7BF:CGFF<7DG7CEGD:CFGFCFE5*:CEEGGGGFCEECCFC=GG8;+?B2?EE58@8CG79E7C5*A**ACF55***:9*09C*2+*2=7**92<6>**1).15C**0+97?07)()07>)<?**
@M03506:14:000000000-AKVR1:1:1101:24589:6909 1:N:0:42
CGAACTCCTACGGGAGGCAGCAGTGGGGAATATTGGACAATGGGCGCAAGCCTGCTCCAGCCATGCCGCGTGAGTGATGAAGGCCCTAGGGTTGTAAAGCTCTTTTGTGCGGGAAGATAATGACGGTACCGCAAGAATAAGCCCCGGCTAACTTCGTGCCAGCAGCCGCGGTAATACGAGGGGGGCAAGCGTTGTTCGGAATTATTGGGCGTAAAGGGCGCGTAGGCGGCGCGGCTAGTCGATTGTGAAAACTCCGGGCTCAACTCGGTGCCTGCAGGCGGAACTGCCGTGCTGGAGTGGG
+
CCCCCGGGGGGGGGGGGGGGGGGGGGGGGGGGGGGGGGGGGGGGGGGGGGGGGGD@FGGGGGGGFGGGGGGGEGGGGGGGGFGGG7DGGGGGGGGGFFGGGGGGFEF=BFGGEEFGGGCFGFFGGGGGDG@>CCGFG<FFGGGGGDGGGGGGGGGGGGGGGFGGGFFEFEGGGGGFFFF7FGGGGGEFGFGCEG>CFGD::8C?7<@FGGECECFGGGGDEG8?EGFCC885CC5*7CGC***3A:EF?FF77CGDC37CCEDGFFE<*1*7*2**27)7<5>5+0259*0(76@).).7>
@M03506:14:000000000-AKVR1:1:1101:22497:6915 1:N:0:42
CGAACTCCTACGGGAGGCAGCAGTTAGGAATTTTGGGCAATGGCCGCAAGGCTGACCCAGCAACGCCGCGTGGGGGACGAAGGCTTTCGGGCTGTAAACCCCTTTTCCCAGGGACGATGATGACGGTACCTGGGGAAGAAGCCCCGGCTAACTACGTGCCAGCAGCCGCGGTAATACGGGGGGAGCAAGCGTTGTTCGGATTTACTGGGCGTAAAGGGCGCGTAGGCGGTCAGCACAAGTCAATGGTGAAATCTCCGAGCTTAACTCGGAAAGGTCAACTGAAACTGTGCGACTAGAGTTC
+
CCCCCGGGGGGGGGGGGGGGGGGGGGGGGGGGGGGGGGGGGGGGGGGGGGGGGGGGGGGGGGGGGGGGGGFGGGGGGGGGGGGGGGGGGGGGGGGGGGGGGGGGGGGFGGGGGGGGGGGG9FGGGGGGGGGGGGGFGGGGGGGGGGGGGGGGGGGGFGGGGGFGGGGGGGGGGGGGGGGGGGGGGCFGGGEEGGGGGGGEGEEGGGGGGGGEEGGGGGGG581:CC?EGEECFC9FD8DEG7CD+<2?FGGFF7CCE>CGG+:E:*?DG)::FG*<79DDG?7FCFG*<>BFF:>6*6***
@M03506:14:000000000-AKVR1:1:1101:23529:6935 1:N:0:42
CGAACTCCTACGGGAGGCAGCAGTGGGGAATTTTTCGCAATGGGGGCAACCCTGACGAAGCAACGCCGCGTGGGTGATGAAGTATCTTGGTACGTAAAACCCTTTCGACGGGGAAGAAAGCCGCAAGGTTTGACGGTACCCGTAGAAGAAGCCCCGGCTAACTCCGTGCCAGCAGCCGCGGTAATACGGGGGGGGCAAGCGTTGTTCGGAATTACTGGGCGTAAAGGGCGCGTAGGCGGTCTGCTAAGTTGGGTGTGAAAACTCTGGGCTTAACCCAGAGCCTGCATTCAAAAGTAACAGG
+
CCCCCGGGGGGGGGGGGGGGGGGGGGGGGGGGGGGGGGFGGGGGGGGGGGGGGGGGGGGGGGGGGGGGGGFGGGGGGGGGGGGGGGGGGGGGGGGGGGGGGGGGGGGGGGGGGGGGGGGGGGGEGFFGFGFGCGGGGGGGGGEGGGFGGGGGFFGGGGGGGGGGGGGGGGGFGFGGCFGDG@FEGGGGGGGGGGGDGFFCE2AECGGGEEGGGFGGGGCGGCCCFCGGGGGGEGCCCE<C=5:7+<<402AFGCE784>72*9C<CFGFFG4C77C7)/95>)6C5:6<*94=)1=FBBFF
@M03506:14:000000000-AKVR1:1:1101:3931:6961 1:N:0:42
CGAACTCCTACGGGAGGCAGCAGTGGGGAATTTTGGACAATGGGGGCAACCCTGATCCAGCCATTCCGCGTGAGTGAAGAAGGCCTTCGGGTTGTAAAGCTCTTTTGTCCGGAGCGAAAAGGTTACGGTGAATATCCGTGACTACTGACGGTACCGGAAGAATAAGCACCGGCTAACTACGTGCCAGCAGCCGCGGTAATACGTAGGGTGCGAGCGTTAATCGGAATTACTGGGCGTAAAGCGTGCGCAGGCGGTTTTGTAAGCCAGATGTGAAAGCCCCGGGCGTAACTTGGGAATGGCC
+
CCCCCGGGGGGGGGGEGGGGGGGGGGGGGGGGGGGCDFGGGGGGGGGGGGGGGGGGGGGGGGGGGGGGGGGGGGGGGGFGGGGGGGGGGGGGGGGGGGGGGGGGGGFGGGGGGGGGDDCGGGGGFGGDGCGGGGGGGGGGDGGGGGFCFCCFGEFGGCFEGFFCEAFGGCEGGEG@GFDGGGGGGGCFFGCFEGGGGEEGFFGFFGCEGGGGE5CE*;/;+<C5EGFGGGGGFGFGEG:=EGG57EEG8C5EDEE:*7FCC<*<C4E*+:CFDG*:70>D7>>5*07)4*0<?@@)5?)0)
@M03506:14:000000000-AKVR1:1:1101:21800:7041 1:N:0:42
CGACTCCTACGGGAGGCAGCAGTGGGGAATATTGCGCAATGGGCGAAAGCCTGACGCAGCGACGCCGCGTGGGGGATGAAGCTTTTCGGAGTGTAAACCCCTTTCGACCCGGACGAATGACCCGCAAGGGTTTGACGGTACGGGTATAAGAAGCCCCGGCTAACTACGTGCCAGCAGCCGCGGTAATACGTAGGGGGCCAGCGTTGCTCGGAATTACTGGGCGTAAAGGGTTCGTAGGCGGTGCGGCAAGTTGGGAGTGAAATCTCTGGGCTTAACCCAGAGGCTGCTTTCAAAACTGCCG
+
CCCCCGGGGGGGGGGGGGGGGGGGGGGDGGGGGGGGGGGGGGGGGGGGGGGGGGGGGGGGGGGGGGGGGFGGGGG7CGGGGGGGGGGGGGGGGGGGGGGGGFGGGGGGGGGGGGGGGGGGGFGGGFGGGGGGGGGGGGGGGGGGF>CFGFGFGGGCGGGDGGGGGGFGGGGGGGGGGGGGGGGEGECGGGFG5;?>EGGGGDGCEGGGGGGGDGG7EFGGCC:C5EFGGGGGGD58:EF55CECEED5?F:CC?C4EDGCE9D+0:9CEG5>44CE:)9CFFF=*8D))?76@F?:FFF5)
@M03506:14:000000000-AKVR1:1:1101:9695:7047 1:N:0:42
CGAACTCCTACGGGAGGCAGCAGTGGGGAATTGTTCGCAATGGGCGCAAGCCTGACGACGCAACGCCGCGTGGAGGATGAAGATCTTCGGGTCGTAAACTCCTTTCGATCGGGACGAATGATCGGTGACCTAATACGTCATCGGAATGACGGTACCGAGAGAAGAAGCCCCGGCTAACTCCGTGCCAGCAGCCGCGGTAATACGGGGGGGGCAAGCGTTGTTCGGAATTACTGGGCGTACAGGGCGCGTAGGCTGCCTTCTAAGTCGTGCGTGAAATCCCTCGGCTTAACCGAGGAACTGC
+
CCCCCGGGGGGGGGGGGGGGGGGGGGGGGEGGGGGGGGGGGGEEDCGGGGGGGGFGGDGGGDGGEGGGGGGGGEGEGGGGGGGFGGGGGGGFGGGGDGFGGGGGGGGGGFGGGGGGEGGGGFDFDFGGGAEGFGDGGGGGGGGGGGGFGGGGGGGGGGGDGFGGGFF,4<CFGGGGGGG?CFF@@C9CCDFGGGGGCE5;F7EGGGGGGGEDGCFDG8CE8AFGGGGFFFGFFGD5EGG*:CFDCCED557CD+:CF4>4?+*<:C:CE3C5D559C?C4<)7*:F<@AGF9>>5)8>?F?
@M03506:14:000000000-AKVR1:1:1101:22336:7062 1:N:0:42
CGAACTACGGGAGGCAGCAGTGGGGAATATTGGACAATGGGCGAAAGCCTGATCCAGCAATGCCGCGTGAGTGATGAAGGCCTTAGGGTTGTAAAGCTCTTTTGCCAGGGATGATAATGACAGTACCTGGAGAATAAGCTCCGGCTAACTCCGTGCCAGCAGCCGCGGTAATACGGAGGGAGCTAGCGTTGTTCGGAATTACTGGGCGTAAAGCGCGCGTAGGCGGCTTTGTAAGTTAGAGGTGAAAGCCCGGGGCCCAACCCCGGAACTGCCTTTAAGACTGCATCGCTTGAATCCGGTG
+
CCCCCGGGGDGGGGGGGGGGGGGGGGGGGFFDDGGGGGGGGGGGDGGGGGGGGGGGGGGGGGGGGGGFGDGGGGFGGGGGGGGGGGGGGGGGGFGGGEFGGGGAGFGGGGGGGFGGGFGGGGGGGGGGGGGGGGGGGGGGGGGGGGGGGGGGGGFGGG8FFGGGGGGGGGGGGGGGGGGG:@FGGGGGGGGGGGGE5EFE@GCFCCFCB*:C?FGGGGCGDG5A?E5=:+<CC?@<CFG9FGFDCFFGF6CEDEGG*8777=DE5DCC5*CFG=FGG?77CFFG7@:03CF?4689/7<)0
@M03506:14:000000000-AKVR1:1:1101:23844:7070 1:N:0:42
CGAACTCCTACGGGAGGCAGCAGTGGGGAATATTGGACAATGGGGGCAACCCTGATCCAGCAATGCCGCGTGAGTGGTGAAGGCCTTCGGGTTGTAAAGCTCTTTTGCCAGGGACGATGATGACGGTACCTGGAGAATAAGCCCCGGCTAACTTCGTGCCAGCAGCCGCGGTAATACGAAGGGGGCAAGCGTTGTTCGGAATTACTGGGCGTAAAGGGCGCGTAGGCGGCTTATAAAGTCAGGCGTGAAATTCGCGGGCTCAACCTGGGGGCGGCGCTTGATAATGATGAGCTTGAACGCG
+
CCC@CDEGGEEGEGCEGDGGGGGGGGGGGGFGG@EGGFGDGGGGCGEEGGGGGGGCGGGGGGGGGGGGGGEGGCGGGGGGGGGGFGGGGDDFFFECFFFG<FGGFGGGGFGGGGGGGGF9FGGDGGBFGGGGGGGDB,CFA9DAF:CGGGFGFFFEGCGGCFGFCF7:*@*>>7DFCGCD:F@E@EGGE@F:CBEGGGDE@C+BAEFGGGG5?*@CFGGD588C:CGGD>*:89+<997AC:6?:**9/<C+:**98:D3F?4*:*29*75BD<5/))*/*1*2+**1):?>*7;)675)8
@M03506:14:000000000-AKVR1:1:1101:21046:7088 1:N:0:42
CGAACTCCTACGGGAGGCAGCAGTAGGGAATATTGCTCAATGGGGGAAACCCTGAAGCAGCAACGCCGCGTGAGTGATGAAGGCCTTCGGGTCGTAAAGCTCTGTTGTACGGGACGAATGCGGACATGGCTAACATCCATGTCCAGTGACAGTACTGTATAAGAAAGGACCGGCTAACTTCGTGCCAGCAGCCGCGGTAAGACGGGGGGTCCTAGCGTTGTTCGGAATCATTGGGCGTAAAGCGTGTGCAGGTTGTTTTTCAAGTTGGATGTGAAAGCCTTGGGCTTAACCCAAGAAGTGG
+
CCCCCGGGG<EFGGGGGGGGGGGGGGGGGGGGGGGGEFGGGGGGGGGGGGGGGGGGGGGGGGGGGGEGGGFGCF?FGGGGGFGGGGGGFGGGDGGGFGFCFGGFGGGGGGGGGGGGGGGGGGGGDG9FGGGGFGGGGGGGGGGGGGGFGGGGGGFGGCGFGGGGGGFFGGGGGGGGGGGGFFECEFFGGGGGGGGEGGEGGGGGGCEEGG5EDFGGGGGD?F7?EAE5EC+<F6FCGCGECC9=EECD9ECC>EGG55C3<<0<<FGGC7C)?CF?7)7*:)<F55C6<2=1).7)5<6**
@M03506:14:000000000-AKVR1:1:1101:11980:7093 1:N:0:42
CGAACTCCTACGGGAGGCAGCAGTCGGGAATTTTGGGCAATGGGCGAAAGCCTGACCCAGCAACGCCGCGTGAAGGATGAAATCCCTCGGGATGTAAACTTCGCAAGATTGGGAAGAATTAGTAGGGGTTAATACCCTCTATGATGACGGTACCTTTTGTAAGCCCCGGCTAACTCCGTGCCAGCAGCCGCGGTAATACGGGGGGAGCAAGCGTTGTTCGGATCTACTGGGCGTAAAGGGCGCGTAGGCGGTCAGCACAAGTCAGTCGGGAAATCTCCGGGCTGAACTCGGAAGGGTCAAC
+
CCCCCGGGGGGGEDGEGFEE>FGGFGGGGGGDFGGGGGGDGGGGGECFGDGGFFGGGGGGGDGFECCGGGGGGGGFGGGGGGEGFFFGGGGCCCFGGGGAFGGGEGG?,AFGG?FGGCFGGGGGGGGGGGG,E9FGFFGGGGFGGGCFGDFFFFFDG9FGGFCFCEFEGGGGGGGGFGGGGGGF7:CFGGGECG>@FEFFGGGDGCEGG*;CE?8*;@FEGEC*<99<FGGG8::8=F7=EE:C5CCDCCC:C7*6+)00A<0292+9*)*)*:>+:FCGD@3**/C*)5)())).77F=7
@M03506:14:000000000-AKVR1:1:1101:17803:7101 1:N:0:42
CGAACTCCTACGGGAGGCAGCAGTGAGGAATCTTCCACAATGGACGAAAGTCTGATGGAGCAACGCCGCGTGCAGGAAGACGGCTTTCGGGTTGTAAACTGCTTTTATTTGGGAAGATTATGACGGTACCAAATGAATAAGGACCGGCTAACTACGTGCCAGCAGCCGCGGTAATACGTAGGGTCCAAGCGTTATCCGGAATTACTGGGCGTAAAGCGTGCGTAGGCGGATATTTGCGTGAGATGCGAAATCTTATGGCTCAACCATACAGACTGTGTCTCATACGGGATATCTTGAGGAT
+
CCCCCGGGGGGGGGGGGGGGGGGGGGGGGGGGGGGGGGGGGGGGGGGGGGGGGGFGGGGGGGGGGGGGGGGGGGGGGGGGGGGGGGGGGGGGGGGGGGGGGGGGGGGGGGGGGGGGGGGFFFGGGGGGGGGGGGGGGGGGGFGGGGGGGGGGGGGGGGGGGGGGGGFGGGGGGDGGGGFFGGGGGGGGGGGGGGGCGGGGGGGGGGFGGGG>EGGFGEEEGGGGGGF?GEGGGGGGFEGEGGGGGGGGGE:CCFG796*9FGDGFGGGGGGF<*907*2*0/9C+5>D074-11=6=?F4)
@M03506:14:000000000-AKVR1:1:1101:17417:7132 1:N:0:42
CGAACTCCTACGGGAGGCAGCAGTGGGGAATATTGGACAATGGGCGAAAGCCTGATCCAGCCATGCCTCGTGAGTGAAGAAGGCCTTAGGGTTGTAAAGCTCTTTCAGCGGGGAAGATAATGACGGTACCCGCAGAAGAAGTCCCGGCTAACTTCGTGCCAGCAGCCGCGGTAATACGAAGGGGACTAGCGTTGTTCGGATTTACTGGGCGTAAAGCGCGCGTAGGCGGATCGCTAAGTCAGGGGTGAAATCCCAGGGCTCAACCCTGGAACTGCCTTTGATACTGACGGTCTGGAGAGCG
+
CCCCCGGGGGGG>FGGGGGGGGGGGGGGGGGGGGGGGGGGGGGGGGGGGGGGGGGGGGGGGGGGGGGGGGGGGGGGGGGGGGGGGGGGGGGGGGGGGGGGGGGGGGGGGGDFGGGGGGGGGGGGGGGGGGGGGGGGGGGGGGGFGGGGGGGGGGGGGDGGGGGGGGGGGGGGG>FGFGGGGGDEDEGFGGGGGC:FGGGGGGGGGGGGGGGGGGGGGGEEGGGGGG68C5C5:=FGGGGFFFDFEGDC9FG7*<698BCF5EGGG9ECF<E646D7*1:C7=0+:=D@())335)/560).
@M03506:14:000000000-AKVR1:1:1101:3102:7187 1:N:0:42
CAAACTCCTACGGGAGGCAGCAGTGGGGAATTGTTCGCAATGGGCGCAAGCCTGACGACGCAACGCCGCGTGGAGGATGAAGACCTTCGGGTCGTAAACTCCTTTCGATCGAGACGAATGGTCTCTGGGTGAACAATCCGGAGAAGTGACGGTACCGAGAGAAGAAGCCCCGGCTAACTCCGTGCCAGCAGCCGCGGTAATACGGGGGGGGCAAGCGTTGTTCGGAATTACTGGGCGTAAAGGGCTCGTAGGCGGCAAACTAAGTCAGAAGTGAAATCCCTCAGCTTAACTGGGGAACTGC
+
CCCCCFGFGGDEGGGGGGGGGGGFEFGGGGGGGGGGDGGGGGGGG:FGDGGGGFGGGCGGGGGGGGGGECFGGGGECGGGFGGFFGGGGGEFGGG?<FGGGGFGGGGGGGGEGGGGDCFG,E<<D<DFGGGGFGGGG8DFCF@EFG@FGGGGGGGGCEGGCE@FGGGFCFCEFEG@FAF,?FFFGGGGGG@GGGGGG5CGCGGGGEGGGDGGGCFFEEEG8C9EG*;8F7<CGFFFECC5:9EEGGDD8*7:67CC*)2>7<*322+>+*</CF>9>**22<4<E6CFBC?)7>B<BF@?*
@M03506:14:000000000-AKVR1:1:1101:11952:7192 1:N:0:42
CGAACTCCTACGGGAGGCAGCAGTGGGGAATTGTTCGCAATGGGCGCAAGCCTGACGACGCAACGCCGCGTGGAGGATGAAGACCTTCGGGTCGTAAACTCCTTTCGATCGAGACGAATGGCCTCCGGGTGAACAATCCGGAGGAATGACGGTACCGAGAGAAGAAGCCCCGGCTAACTCCGTGCCAGCAGCCGCGGTAATACGGGGGGGGCAAGCGTTGTTCGGAATTACTGGGCGTAAAGGGCTCGTAGGCGGCCAACTAAGTCAGACGTGAAATCCCTCGGCTTAACCGGGGAACTGC
+
CCCCCGGGGGGGGGGGGGGGDGGGGGGGGGGGGGGGGGGGGGGGGGGGGGGGGGGGGGGGGGGGGGGGGGGGGGGGGGGGGGGGGGGGGGGGGGGGGGGGGGGGGGGGGGGDGGGGGGGGGGGGGGGGGGEGGGGGGGGGGGGGGGGGGGGGGGGGGGGDC<:FGGGFGGEEGGGGGCFGFGC@FGCFGFGGGGCEGGGGD<FGGGGGGGGG5CF5EEGGGGCEG>CFCFFC?CCFGGG5=FCEG=5C:=C:C*55C5DGGG*A?D77+6C5*17?D=FCCF:C=FGFFGFFFB>)7>460
@M03506:14:000000000-AKVR1:1:1101:3428:7218 1:N:0:42
CGAACTCCTACGGGAGGCAGCAGTCGAGAATTTTTCTCAATGGGGGAAACCCTGAAGGAGCGACGCCGCGTGGAGGATGAAGGCTTTCGGGTTGTAAACTCCTGTCATTTGGGAACAAGGTGCACCGGTTAACTGCCGGAGTATTGATAGTACCAGAAGAGGAAGAGACGGCTAACTCTGTGCCAGCAGCCGCGGTAATACAGAGGTCTCAAGCGTTGTTCGGATTCATTGGGCGTAAAGGGTGCGTAGGTGGCGCCGTAAGTCGGGTGGGAAATTTCGGAGCTTAACTCCGAAACTGCTT
+
CCCCCGGGGGGGGGGGGGGGGGGGGGGGECFGGGGGDFEGGGGGGGGGGGGGGGGGGFFDDFGGGGGGDG+@BBEGGFDGGGGGGGGGGGGGGGGGGGGFGCGFDEFGGGGGGGGCGGGGGGGGGGGDGGGGGGGGCFGGGGGA<BD<FCEFFDCFGCFFFCEGGFCGGGGEGGGGGCFF@FFCFGC8FGFGGGGCCECGGGG?CCGGG+BFGGE5*8EFGGEEEGGGCEFFGGG8CEFGG525/>*9EG7CC*:**8C955:CCDGF5974FFFGF8C39>5*+0C46C0,)0>3894*1
@M03506:14:000000000-AKVR1:1:1101:12613:7226 1:N:0:42
CGAACTCCTACGGGAGGCAGCAGTGGGGAATCTTGCGCAATGGCCTAACGGCTGACGCAGCGACGCCGCGTGTGGGATGAAGCTCTTCGGAGTGTAAACCACTGTTGCCCGGGACGAACAGCTCGATTAGTCGAGCCTGACGGTACCGGGTGAGGAAGCACCGGCTAACTCCGTGCCAGCAGCCGCGGTAGTACGGGGGGTGCGAGCGTTGTCCGGAATCACTGGGCGTAAAGGGCGCGTAGGTGGTTTGATAAGGGTGTGGTGAAAGTCCGGGGCTCAACCCCGGATCTGCCGTGCCGAC
+
CCCCCGGGGGGGGGGGGGGGGGGGGGGGGGGGGGGGGGGGGGGGGGGGGGGGGGGGGGGGGGGGGGGGGGFGCGGGGGGGGGGGGGGGGGGGGGGGGGFGGGGGGGGCGGGGGGGGGGGGGGFGGGGGGGGGGGGGDGGGGGGGGGGGGGFEGGGGGGGGGFGGGGGGGGGGGGCFDFGGGGGGGGGGCEGEGFGGGGGGEGDGCEEGE>>EGGGGECFF?EGGGGGGEGG>FGGGG=C:5CE?FG*7;C?EFCEGG5DGEDCGFG+:AFFDGGGGD:C42075=BD@1FFFFE.07>E50
@M03506:14:000000000-AKVR1:1:1101:12061:7236 1:N:0:42
CGAACTCCTACGGGAGGCAGCAGTAGGGAATCTTCGGCAATGGACGAAAGTCTGACCGAGCAACGCCGCGTGAGTGATGAAGGTTTTCGGATCGTAAAACTCTGTTGCCAGGGAAGAATGGCTGGGCGAGTAACTGCGCTCAGTATGACGGTACCTGAGAAGAAAGCCCGGGCTAACTACGTGCCAGCAGCCGCGGTAATACGTAGGGGGCAAGCGTTGTCCGGAATTATTGGGCGTAAAGCGCGAGCAGGCGGTCCCTTAAGTCTGGTGTATAAACTAAAGGCTCAACCTTTGGACGCAT
+
CCCCCGGGFFGGGGGGGGGG>EGGGGGGGGGGGGGFEGGGGGGGGGGGGGGGGGGGGGGGGGGGGGGGDGGGGFGGGGGGGGGFGGGGGGCFGGGGGGGGGGGGGGGGGGGFEGGGGGGGGGGDDGDGFEGGGGGGGCCCFGGGGGGGCCFGGECFFCF@FFFFGGG7<FGGGCFGGGCGGFGGFFGGGGGGGGCC:ECC@EGG@CG7EEEGCGGGCEEECGE55?82<:<@FGGGG59*+0C5:*2>CEF5C55)?@GGF?72:CF<<>G7:7C9C*:CFBB5+.9=:D)5?FF;)7::0
@M03506:14:000000000-AKVR1:1:1101:9253:7247 1:N:0:42
CGAACTCCTACGGGAGGCAGCAGTGGGGAATTTTCCGCAATGGGCGAAAGCCTGACGGAGTGACGCCGCGTGTGGGACGAAGGCCTTCGGGTCGTAAACCACTGTCAGTGGGAAAGATGGGTGTCGGTGTTAATACCATCGGCATCTGACGGTACCTGCAGAGGAAGCCCCGGCCAACTCTGTGCCAGCAGCCGCGGTAAGACAGAGGGGGCAAGCGTTGCTCGGAATTACTGGGCGTAAAGGGCGCGTAGGCGGGATGGTAAGTCGGTCGTGAAATCCCTCGGCTCAACCGAGGAACGTC
+
CCCCC@FFGGFGEGGGGCGGGD<EFGFGG>FFGFFGGGGDGGGCFCE@CEGGGGGGEG@CCFFFEGGGGGGGGFEGG=FEGEGGCFGFGGGGGGGGE7<EFGGGGGFGFGGGGFGFGGGGGGGGGGGGGGGFGGFFGGGGGGGDEGGGGFFG@FEGGGGGGGGGGFFGGGCCEDE7FFGFEGG@9<,<C+==FEEEGG*ACGG6;*<CCEC5:>CF5*AEC?FED5>8CCFCF+1*::)/:+ACEGC7C/>:7E5DE7CDFFF+2::D575>GC5C7/>9007**)178*)3)8@B5<5))
@M03506:14:000000000-AKVR1:1:1101:14390:7279 1:N:0:42
CGAACTCCTACGGGAGGCAGCAGTAAGGAATATTGGTCAATGGACGCAAGTCTGAACCAGCCATGCCGCGTGGAGGATGAAGGTCCTCTGGATTGTAAACTTCTTTTATTTGGGAAGAAATGCATTTTTTCTAAAGTGCTTGACGGTACCAGATGAATAAGCACCGGCTAACTCCGTGCCAGCAGCCGCGGTAATACGGAGGGTGCAAGCGTTATCCGGATTTACTGGGTTTAAAGGGTGCGCAGGCGGCTATGTAAGTCAGTGGTGAAATCTCTGGGCTTAACCCGGAAATTGCCATTGA
+
CCCCCGGGGGGGGGGGGGGGGGGGGGGGGGGGGGGFFGGGGGGGGGGGGGFGGDGGGGGGGGGGGGGGGGGGGCFGGGGGGGG8EFGGGGFEGGGGGGGGGGGGGGGCFGGGCGGGGFFGGGGGGGGGGGGGGGGGGGGGGGGGGGGGGGFGGCFGGGGGFGGFGGGDGGGGGGGGGGGGGGGGGGGGGGGGDEGGGGGDGGDGGGGG9ECCGEGGGEE=E8AFFGGGFGGGG?FGGGGGGDGGGE5CE**:CGGG782:+<CFFFFGGGGFFCFGFFFGC)8<97DD6D>A?FFB6F@B*
@M03506:14:000000000-AKVR1:1:1101:21802:7286 1:N:0:42
CGAACTCCTACCGGGAGGCAGCAGTGAGGAATCTTCCGCAATGGGCGAAAGCCTGACGGAGCGACGCCGCGTGTGGGATGAAGTCTTTCGGGATGTAAACCACTGTCGGAGGGGAAGACAAAAAAGACGGTACCCTCCAAGAAAGCCCCGGCTAACTACGTGCCAGCAGCCGCGGTAATACGTAGGGGGCAAGCGTTATCCAGATTTACTGGGCGTAAAGCGCGTGTAGGCGGCTGGTTAGGTGTGATGTGAAATCTTCCGGCTCAACCGGAAAACTGCATTGCAAACCGGCCTGGCTAGA
+
CCCCCGGGGGGGGGGGGGGGGGGGGGGGGGGGGGGGGGGGGGGGGGGGGGGGGGGGGGGGGGGGGGGGGGGGGGGGGGGGGGGFGGGGGGGGGGGGGGGGGGGGGGGGGGGEGGGGGGGGGFGGGGGGGGGGGGGGGGGGGGGFFGFFGEGGGGGGGGGGGGGGGGGGGGGGGGGGGGGGGFGGGGEDGGGGGGGGDGCGG?FFGGFGGGGGGGGGCGCGGGGGGGGGGG?EGGGGGCGFGG?EGECFFGGFG7:CD?GGGC)2:7<7FGGFGD<EFFFG79?EF?FFFGF6B)5:;>FF6
@M03506:14:000000000-AKVR1:1:1101:21549:7287 1:N:0:42
CGAACTCCTACGGGAGGCAGCAGTGGGGAATATTGGACAATGGGGGCAACCCTGATCCAGCCATGCCGCGTGAGTGATGAAGGCCTTCGGGTTGTAAAGCTCTTTTGGCGGGGACGATGATGACGGTACCCGCAGAATAAGCCCCGGCTAACTTCGTGCCAGCAGCCGCGGTAAGACGAAGGGGGCTAGCGTTGTTCGGAATTACTGGGCGTAAAGCGTGTGTAGGTGGTTGTCATAGTCAGGTGTGAAAGCCTTGAGCTCAGCTCAAGAAATGCACTTGATACTGGGCGACTAGAGGACC
+
CCCCCGGGFGGGGGGGGGGGGGGGGGGGGGGGGGGGGGGGGGGGGGGGGGGGGGGGGGGGGGGGGGGGGGGGGGGGGGGGGGGGGGGGGGGGGGGGGGGGGGGGGFGGGGGGGGGGGGGGGGGGGGGFCFGGDFGGGGGGGGGFDEGGGGGGGGGGGGFGGGGGGGGGGGGGG@GGGGGGFGGGGG>FGGGEEGGGGEEEGGGFGCFGGGGEECFC?ECGCFFGGGGGGG=E:?:CFCFGGGGFGGGGEDGCF?FCFFGGFFGGG4?GGCC4CFGGDFGGGFFFFB*447>9>DFFFFF>5
@M03506:14:000000000-AKVR1:1:1101:22999:7296 1:N:0:42
CGAACTCCTACGGGAGGCAGCAGTGGGGAATTTTGGACAATGGGCGCAAGCCTGATCCAGCAATGCCGCGTGAGTGAAGAAGGCCTTCGGGTTGTAAAGCTCTTTTGTCAGGGAAGAAACGGCAGGGGCTAATATCCCTTGCTAATGACGGTACCTGAAGAATAAGCACCGGCTAACTACGTGCCAGCAGCCGCGGTAATACGTAGGGTGCAAGCGTTAATCGGAATTACTGGGCGTAAAGCGTGCGCAGGCGGTTGTGTAAGTCTGTCGTGAAATCCCCGGGCTCAACCTGGGAATGGCG
+
CCCCCGGGGGGGGGGGGGGGGGGGGGGGGGGGGGGGGGGGGGGGGGGGGGGGGGGGGGGGGGGGGGGGGGGGGGGGGGGGGGGGGGGGGGGGGGGGGGGGGGGGGGGGGGGGGGGEGGGGGGGDGGGGGGFGGGGGFDFGGGGGFGGGGGGGGFDGGFGGGGGGGGGGGGGGGGGFGGGGGGGGGGGGGGGGGGGGGGDGDDGCEFGGGGGGGFFG>EGF7FC88CC+<CEFGGGGGGGGGGG==GGGGGGGGGEC*7<FFCFCF7CFF5>BC*:FF)95C3>=:56?<F6(<;7956?48
@M03506:14:000000000-AKVR1:1:1101:23189:7301 1:N:0:42
CGAACTCCTACGGGAGGCAGCAGTGGGGAATTTTGCGCAATGGGCGAAAGCCTGACGCAGCAACGCCGCGTGAAGGATGAAATCCCTCGGGATGTAAACTTCGTAAATATGGGAAGAAAAAAATGACGGTACCATATGTAAGCCCCGGCTAACTCCGTGCCAGCAGCCGCGGTAATACGGGGGGGGCAAGCGTTGTTCGGAATTACTGGGCGTAAAGGGCGCGTAGGCGGCTCGTCAAGTCGGGCGTGAAATCTCCGGGCTTAACCCGGAAAAGTCGTTCGATACTGTTGAGCTAGAGTGG
+
CCCCCGGGGGGGGGGGGGGGGGGGGGGGGGGGGGGFG7FFGGGGGGGGEGGGFFGGGGGGGGGGGGGGGGGGGGGGGGGGGGGGGGGGGGGCFEGGGGGGGGGGGFGGGGGGGGGGGGFGGDGGGGGGDGGGGDC9FFFGGGFG@EEGGGGGGGGFGGDEFFGGGGGACFFGFEGGFGGFEFGGGEC?FFCECEGGGGEGEGGGGCFGG5C:C8/*<:CCGGGGEGDGGGG*;=*;C862<=C55CEG57CCCFFG5@DD5569?FGGDDE5DGF+97*/9>?=*9>85C@4406=*/06)
@M03506:14:000000000-AKVR1:1:1101:14240:7301 1:N:0:42
CGAACTCCTACGGGAGGCAGCAGTGGGGAATTTTGGACAATGGGCGCAAGCCTGATCCAGCCATGCCGCGTGAGTGAAGAAGGCCTTCGGGTTGTAAAGCTCTTTCGGCGGGGACGAAATGGCGTGGGCGAATATCCCGCGTCGATGACGGTACCCGTAGAAGAAGCACCGGCTAACTACGTGCCAGCAGCCGCGGTAATACGTAGGGTGCAAGCGTTAATCGGAATTACTGGGCGTAAAGCGTGCGCAGGCGGTCTCGCAAGTCCGATGTGAAATCCCCGGGCTCAACCTGGGAACTGCG
+
CCCCCGGGGGGGGGGGGGGGGGGGGGGGGGGGGGGGGGGGGGGGGGGGGGGGGGGGGGGGGGGGGGGGGGGGGGGGGGGGGGGGGGGGGGGGGGGGGGGGGGGGGGGGGGGGGGGGGGGGGGGGGGGGGGGGGGGGGGGGGGGGGGGFGGGGGGGGGGGGEGGGGGGGGGGGGEGGGGGGGGGGGGGGGGGGGGDG5EEGGGGFGGGGGGGGGGGGCGGGGGGG8CFEGGCFGGGDGGG5<EGG55CGGEEGGGGCCFGGGGG9E:CC=C09*CDGG:D<CD3==>>??F63407))69?5
@M03506:14:000000000-AKVR1:1:1101:11531:7311 1:N:0:42
CGAACTCCTACGGGAGGCAGCAGTGGGGAATTTTCCGCAATGGGCGAAAGCCTGACGGAGTGACGCCGCGTGTGGGACGAAGGCCTTCGGGTCGTAAACCACTGTCAGTGGGAAGGATGGGTGTCGGTGTTAATACCATCGGCATCTGACGGTACCTGCAGAGGAAGCCCCGGCCAACTCTGTGCCAGCAGCCGCGGTAAGACAGAGGGGGCAAGCGTTGCTCGGAATTACTGGGCGTAAAGGGCGCGTAGGCGGCCAACTAAGTCAGACGTGAAATCCCTCGGCTTAACCGGGGAACTGC
+
CCCCCGGGGGGGGGGGGGGGGGGGGGGGGGGGGGGGGGGGGGGGGGGGGGGGGGGGGGGGGGGGGGGGGGGGGGGGGGGGGGGGGGGGGGGGGGGGGGGGGGGGGGGGFGGGGGGGDCGGGGGGGGGGGGGGGGGGGGGGGGGGGGGGGGGGGGGGGGGGGGGGGGGGGGGGGGGGGGGGGGGGGGGGGGGGGGGGGGGDGGGGGFGGGGGGGFGGGGGGGGGGGGGFDGGGGFGGGEDGGGGGGGGGECEGGGGGGBDCGEGFGFFG7DEFGGCGFFGGG4>C53/06769EEE3)5<F*
@M03506:14:000000000-AKVR1:1:1101:15905:7317 1:N:0:42
CGAACTCCTACGGGAGGCAGCAGTGGGGAATTTTGCGCAATGGGGGAAACCCTGACGCAGCAACGCCGCGTGGAGGATGAAGTCCCTTGGGACGTAAACTCCCTTCGACCCGGACGATAATGACGGTACGGGTGGAAGAAGCCCCGGCTAACTTCGTGCCAGCAGCCGCGGTAATACGAGGGGGGCAAGCGTTGTTCGGAATTATTGGGCGTAAAGGGCGCGTAGGCGGTGCGGTAAGTCACCTGTGAAACCTCTAGGCTTAACCTAGAGCCTGCAGGCGAAACTGCCGTGCTTGAGGGTG
+
CCCCCGGGGGGGGGGGGGGGGGGGGGGGGGGGGGGGGGGGGGGGGGGGGGGGGFGGGGGGGGGGGGGGGGGGGGGGGGGGGGGGGGGGGGGGGGGGGGGGGGGGGGGGGGGGGGGGGGGGGGGGGGGGGGGGGGGGGGGGGGGGGGGGGGGGGGGGGGGGGGGGGGGGGGGEEGGGGGGGGGGGGGGGGGGEGGGGGGGCEGGGGFGGGGGGGGGGGGDGCEGGGGGGGGGEGGGGGDGGGGF9FGGGGGGGGGGGGFGGGGGGGG6DFCF45FCF7;DGD3>G<FGFBD>1>=F4;:@B>
@M03506:14:000000000-AKVR1:1:1101:20440:7333 1:N:0:42
CGAACTCCTACGGGAGGCAGCAGTCGGGAATTTTGCCCAATGGACGAAAGTCTGAGGCAGCAACTCCGCGTGAGGGACGAAGGCCTTCGGGTCGTAAACCTCTTTTCTCAGGGAAGATACAAGACGGTACCTGAGGAATAAGCCACGGCTAACTACGTGCCAGCAGCCGCGGTAATACGTAGGTGGCGAGCGTTGTCCGGATTTACTGGGCGTAAAGAGCGCGCAGGCGGCTGGTCAAGTCCGATGTGAAAGCTCCCGGCTTAACTGGGAAATTGCATCGGAAACTGATCGGCTGGAAGGG
+
CCCCCGGGGEGGGGGGGGGGGGGFGGGGGGGGGGGGGGGGGGGGGGGGGGGGGGGGGGGGGGGGGGGGGGGGEGGGGGGGGGGGGGGGGGGGGGGGGGGGGGGGGGGGGGGGGFGGGGGGGGGGGGGGGGGGGGGGGGGGFGGGGGGGGGGGGGGGGF,@CFFGGGGGGGGGFEEGFGGGFGDGFGGGGGGGGGGEGGGGDG@F9CGFGGGGDG>8EFFGGCECGGGEDECCEEEFGFGFFCE7EG0:E?FFC<C>E>DGGEFGGGGFFC6;DGGGG77DDFFCF4FF<CFFE5>>FF4@3
@M03506:14:000000000-AKVR1:1:1101:19641:7346 1:N:0:42
CGAACTCCTACGGGAGGCAGCAGTCGGGAATTTTGGGCAATGGGCGAAAGCCTGACCCAGCAACGCCGCGTGAAGGATGAAATCCCTCGGGATGTAAACTTCGCAAGAACAGGAAGAATAAGTAGGGGACAATACCCCCTATGATGACGGTACTGTTTGTAAGCTCCGGCTAACTCCGTGCCAGCAGCCGCGGTAATACGGGGGGAGCAAGCGTTGTTCGGATTTACTGGGCGTAAAGGGCGCGTAGGCGGTCAGCACAAGTCAGTTGTGAAATCTCCGAGCTTAACTCGCGAAGGTCAAA
+
CCCCCDFGG9FFGGGGGGGDGFGEFGGGGGGGGGGGGGGGGGGGGGGDEGGFGFGGFFFGDFGGGGDGGGGGGCFFG,CFGFEFGGCFFGGEG@FGGD5??FG>EGGGGGGEE8=FGCFFGGGGFFFC=FGFFG88FF7=<DFG<DDGG:CFGGGFGGGGFF9FFFA@@F7>FFFE2>FFCFEGGGGG7FGGCECF9CCGCEGGGDEG5EFCCEGGECGE5*8>FE@:FGFGG:85CFFEEGGG*>=DGGGED5CFG5<5FCF?FG37099@*>>C>?D375)3<6D*-7)(0)8BF??F*
@M03506:14:000000000-AKVR1:1:1101:9494:7353 1:N:0:42
CGAACTCCTACGGGAGGCAGCAGTGGGGAATTTTGCGCAATGGGCTAACGCCTGACGCAGCAACGCCGCGTGGAGGATGAAGGTCCTTGGATTGTAAACTCCTGTCAGCGGGGAAAAAGCGACTCGACCTCATACGTCGGGGAGTTGATTGTACCCGCAGAGGAAGCCCCGGCTAACTCTGTGCCAGCAGCCGCGGTAATACAGAGGGGGCAAGCGTTATTCGGAATTATTGGGCGTAAAGGGCGCGTAGGCGGCCTTGCAAGTGACGGGTGAAATCCCTCGGCTTAACCGAGGAACTGCC
+
CCCCCGGGGGGGDGGGGGGGGGGGGGGGGGGGGGGGGGGGGGGGGGGGGGGGGGGGGGGGGGGGGGGGGGGGGGGGGGGGFGGGGGGGGGGGGGGGGGGGGGGGGFGFGGGGGGGGGGGGGGGGGGGGGGGGGGGGGGGGGGGGGGGGFGGGGGGGGGGGDGGGGGGGGGGGGGGGGGGGGGGGGGGGGGGGGGGGGGGGGGGGGGGGGDEGGGGGGGDFACGC>5CC+CCFGFC*:CCCCC5:>*77*:EGD577C)7CF97CGG:DGCCDCFCFGFGGGDFEGBG49>D(5@EF:??@?
@M03506:14:000000000-AKVR1:1:1101:11766:7354 1:N:0:42
CGAACTCCTACGGGAGGCAGCAGTGGGGAATATTGGACAATGGGCGAAAGCCTGATCCAGCCATGCCGCGTGAGTGAAGAAGGCCTTAGGGTTGTAAAGCTCTTTCAGCGGGGAAGATAATGACGGTACCCGCAGAAGAAGTCCCGGCTAACTTCGTGCCAGCAGCCGCGGTAATACGAAGGGGACTAGCGTTGTTCGGATTTACTGGGCGTAAAGCGCGCGTAGGCGGATCGCTAAGTCAGGGGTGAAATCCCAGGGCTCAACCCTGGAACTGCCTTTGATACTGACGGTCTGGAGATCG
+
CCCCCGGGGGGGEGGGGGGGDGGGGGGGGGGGGGGGGGGGGGGGGGGGGGGGGFGGGGGGGGGGGGGGGGGGGGGGGGGGGGGGGGGGGGGGGGGGGGGGGGGGGGGGGGGGGGGGGGGGGGGGGGGGGGGGGGGGGGGGGGGGGGGGGGFGGGFGGGGGGGGGGGGGGGGGGGFCGGGGGGGGGDGGGGGGGGGGGGGGGGFEFGGGGGGGGGGGGGGGGC=CEGGGGGCEEGGGGGGD+CFGGCCDFGGFCFGFGFGCGGGCDGGGG:FFGG=FC9CCFFBGC=>??GDBFF?FF95@5
@M03506:14:000000000-AKVR1:1:1101:19139:7358 1:N:0:42
CGTCCTACGGGAGGCAGCAGTCGGGAATTTTGGGCAATGGGCGAAAGCCTGACCCAGCAACGCCGCGTGAAGGATGAAATCCCCCGGGATGTAAACTTCGCAAGAATAGGAAGAATTAGCGAGTACTAATACTGCTCGTGATGACGGTACTATTTGTAAGCTCCGGCTAACTCCGTGCCAGCAGCCGCGGTAATACGGGGGGAGCAAGCGTTGTTCGGATTTACTGGGCGTAAAGGGCGCGTAGGCGGTCAGCACAAGTCAGTTGTGAAATCTCCGGGCTTAACTCGGAACGGTCAACTGA
+
CCCCCGGGGDGGFGGDGGGGGGGGGGGGGGGGGGGGGGGGGGDGGGGGGGGGGGGGGGGGGGGGGGGGGGGGGGGGGGGGGGGGGGGGCGGGFDFFFGGGGGGGFGGGGGGGGFGGGGGGGGGGGGGFGGFGGGGGGGGGGGGGGGGGGG9@CFGGGGGGGGGGGDGGGGGGGGGGGGGGGGGDGGGGCGGDGGGGFGGGGGGGGGFGFCGEGECFGGGGGCEFCFFGGGEGGCG+AEGGGG=EEGGGGGGGGGGGF@CFFGC+?DG=C*<6DGFEDDGD5@F?+9C>>3)-)77>466:*
@M03506:14:000000000-AKVR1:1:1101:26098:7364 1:N:0:42
CGAACTCCTACGGGAGGCAGCAGTGGGGAATATTGGACAATGGGCGCAAGCCTGATCCAGCCATGCCGCGTGGATGATGAAGGCCCTAGGGTTGTAAAGTCCTTTCGGCGGGGAAGATAATGACGGTACCCGCAGAAGAAGCCCCGGCTAACTTCGTGCCAGCAGCCGCGGTAATACGAAGGGGGCGAGCGTTGCTCGGAATTACTGGGCGTAAAGCGCACGGAGGGGGACTATTAAGTCGGTGGTGCAATCCTGGAGCTCAACTCCAGACCTGGCTTCGAGTCTGAGTGTCTGGAGTCCG
+
6@BC<FFFECGG;FGCDEC;FFF@FG,@,BFEGGFA@FGGGGFG8CC+6+F<E@@@<6E<,DFFF@ECEC@::?E=<FF96CFG8BF<EFFGG7FDFGFAFDDFFFEC7+CC:+B=8B9,<3C@FGBFB38F533:3@AFEGCGGGGGCFCEE<,=C:C7BC7,<CFGG><CE@:CA:CFF:?5:C*1:8:*2**2<CEEC*++0<+<8***2*5:CC:EC8*/2C*/::C6++++0+*<CE/CEE5*0<<+0+2*;@<*3+7*+;0>CC5)*71:*8*/*)*20/*/)2*)9*)1))010
@M03506:14:000000000-AKVR1:1:1101:22514:7365 1:N:0:42
CGAACTCCTACGGGAGGCAGCAGTGGGGAATCTTGCGCAATGGCCTAACGGCTGACGCAGCGACGCCGCGTGTGGGATGAAGCTCCTCGGAGTGTAAGCCACTGTTGCCCGGGACGAATAGCGCGATTAATCGAGCCTGACAGTACCGGGTGAGGAAGCACCGGCTAACTCCGTGCCAGCAGCCGCGGTAATACGGGGGGTGCGAGCGTTGTCCGGAATCAATGGGCGTAAAGGGGGCGTAGGTGGTTTGATACGGGTGTGGGGAAAGTCCGGGGCTCAACCCCGGATCTGCCGTGCCGAC
+
CCCCCGAF@FGGCECCFGGGCGGFFGGCEEGGFDGDFEEGGGEFG9EEFGGCBFDECFE7F:FBCFCGEE@FFEGFGGGFGGGGG8B<CE:CGGGFAFFGC=8<@9FGGGGGECEGC:D@<F+FF7CGDGGGGG>FFFFGCFGFF:><CB1><FCFFFGG7CE7:<*?<<C?4FEFCFFCGGGGGECE**;9<+CEEGGGEGGG>E5ECECCCFEE1/*+020<CGFC8*2*<C=*:57:5*:0<C***20+*3/>=)>>EG<7*9/9C*C;3C51).*07))75)1)(*959.).)))))
@M03506:14:000000000-AKVR1:1:1101:3854:7378 1:N:0:42
CGAACTCCTACGGTAGGCAGCAGTGGGGAATCTTGCGCAATGGGCGAAAGCCTGACGCAGCGACGCCGCGTGGGGGAAGAAGGCTTTCGGGTTGTAAACCCCTTTCAGGAAGGACGAAGCCACTCGGGTTAATAGCCCAGAGGGTGACGGTACTTCCAGAAGAAGCCCCGGCTAACTACGTGCCAGCAGCCGCGGTAATACGTAGGGGGCAAGCGTTGTCCGGATTTATTGGGCGTAAAGAGCGTGTAGGCGGTTTTACAGGTCCGCTGTGAAAACTCGAGGCTCAACCTCGCGCTGTCGG
+
CCCCCGGGGGGGGGGGGGGGGGGGGGGGGGGGGGGGGGGGGGFGGGGGGGGGGGGGGGGGGGGGGGGGGGGGGGGGGEGGGGGGGGGGGGGGGGGGGGGGGGGGGGGGGFGGGGGGGGGGGGGGGGGGGGGCGGGGGGGGGGGDGGGGGGGFGGGGGGGGGGGGGGGGGDGGGDGGGGGGGGGGGGGCGGGGGGGGGGGGGGGGGGGGGGD5@FGGGDGGGGG*;8EFGGGGGGGGGG:GG**:>EE5EGGGGC5CGBGGGGGGGDED57C?CCFG4?CCG:3*:=4??FFB)5>>DBF>>
@M03506:14:000000000-AKVR1:1:1101:6444:7400 1:N:0:42
CGAACTCCTACGGGAGGCAGCAGTGGGGAATTGTTCGCAATGGGCGCAAGCCTGACGACGCAACGCCGCGTGGAGGATGAAGATCTTCGGGTCGTAAACTCCTTTCGATCGAGACGAATGGCCTCCGGGTGAACACCCTGGAGGAGTGACGGTACCGAGAGAAGAAGCCCCGGCTAACTCCGTGCCAGCAGCCGCGGTAATACGGGGGGGGCAAGCGTTGTTCGGAATTACTGGGCGTAAAGGGCTTGTAGGTGGCCAACTAAGTCAGACGCGAAATCCCTCGGCTTAACCGGGGAACTGC
+
CCCCCGGGGGGGGGGGGGGGGGGGGGGGGGGGGGGGGGGGGGGGGGGGGGGGGGGGGGGGGGGGGGGGGGGGGGGGGGGGGGGGGGGGGGGGGGGGGGGGGGGGGGGGGGGGGGGGGGGFGGGGGGGGGEGFCGGGGGGGGGGGGEGGGDGGGGGGGGGCGGGGGGGDFGFDGGGGGGGGGGGGGGGGGGGGGGGGG:C>EFGGGGGGGGGEEFFFGEGGGGFE5C8FFFFGGGGDGECGGGGGGC/1*+:?DGGCF?*9:C<FC>+*09E)9CDDFFGF4F5:E>C?BCF95<>35)946
@M03506:14:000000000-AKVR1:1:1101:17288:7405 1:N:0:42
CGAACTCCTACGGGAGGCAGCAGTCGAGAGGCTTCGGCAATGGGGGAAACCCTGACCGAGCGACGCCGCGTGCAGGTTGAAGGCCCTTGGGTTGTAAACTGCTTTTGTTGGGGAAGAAATGCGATCAGGTGAACAATCTGGTCGTTTGACGGTACCCAGCGAATAAGCTCCGGCTAACTCCGTGCCAGCAGCCGCGGTAACACGGGGGGAGCAAGCGTTGTTCGGAATCACTGGGCGTAAAGGGTGCGTAGGTGGTTTTTTAAGTCCGTTGTGAAATCCCTGGGCTCAACCTGGGAGTGGC
+
CCCCCGGGGGGDEGGGGGGGGGGGGGGGGGGGGGGGGGGGGGGGGGGGGGGGGGGGGGGGGGGGGGGGGGGGGGGG8FGGGGFFCGGGCGGGGGGGGFGFGGFFFGGFGFGGGGGGC@GFGGGGGGGGGGGGFGFGGGFGGGGGFGGGGFFEEGEGGGGGGGGGFGGGGGGGGDGGGGGGGDGGGCGGGGGGFE7CGGGG?FGGGGEGGCEGFFGGCGGGGGGGGGDFFCD99AFCE*7*/<<5::5DECCC:9F7*)*/7C4??CCGC**7D>CF*=<9FF3CFF<*.>)5>)75)0>3)
@M03506:14:000000000-AKVR1:1:1101:18858:7420 1:N:0:42
CGAACTCCTACGGGAGGCAGCAGTGGGGAATATTGGACAATGGGGGCAACCCTGATCCAGCAATGCCGCGTGAGTGATGAAGGCCTTCGGGTTGTAAAGCTCTTTTGCCAGGGACGATGATGACGGTACCTGGAGAATAAGCCCCGGCTAACTTCGTGCCAGCAGCCGCGGTAATACGAAGGGGGCAAGCGTTGTTCGGAATTACTGGGCGTAAAGGGCGCGTAGGCGGCTTATCAAGTCAGGCGTGAAATTCCCGGGCTCAACCTGGGGGCTGCGCTTGATACTGATGAGCTTGAATGCG
+
CCCCCGGGGGGGGGGGGGGGGGGGGFGGGGGGGGGGGGGGGGGGGGGGGGGGGGGGGGGCFGGGGGGGGGGGGGGGGGGGGGGGGGGGGGGGGGGGGGGGGGGGGGGGGGGGGGGGGGGGGGGGGGGGGGGGGGGGGGGGGGGGGGGGGEFGGGGGGGGGFDGGGGGGGGGGGGCFGGGGGGGGGG>FGGGCGGGFGGGGCCEFEGGGFG>EE5CGGDGGGG=CCCFEGGGGGGGGGGGGGFGGEE=C8EGCFFFGGFGD567CGCGDGDGFGGGGGE*79=40<?F=2:/<?FFF6BF?B
@M03506:14:000000000-AKVR1:1:1101:23186:7433 1:N:0:42
CCTACGGTAGGCAGCAGTGGGGAATTTTGGACAATGGGGGCAACCCTGATCCAGCAATGCCGCGTGTGTGAAGAAGGCCTTCGGGTTGTAAAGCACTTTTGTCCGGAAAGAAAACCACTTCTCTAATACAGAGGTGGGATGACGGTACCGGAAGAATAAGCACCGGCTAACTACGTGCCAGCAGCCGCGGTAATACGTAGGGTGCAAGCGTTAATCGGAATTACTGGGCGTAAAGCGTGCGCAGGCGGTTCGCTAAGACCGATGTGAAATCCCCGGGCTGAACCTGGGAACTGCATTGGTG
+
CCCCCGGGGEGGGGGGGFGGGGGGGGGGGGFGFGGGGGGGGGGGGGGGGGGGGGGGGGGGGGGGGGGGGGFGGGGGGGGGGGGGGGGGGGGGGGGGGGGGGGGGGGGGGGGGGGGGGGGGGGGGGGGGGGGGGGGGGGGGGGGGGCGGGGGGGGGGGGGGGGGGGDGGGGGGG7CE@FGGGGGGGGGGGGGCGGGGGFEGGGGGGGFFGG8CEGGGGGGGGGGGGGGGGGGGDGGGGGGGGGGGGGGGDGCE3EDGGFGGGGDGGF9FGFE?4FCEDFG*9@FGGFC@B4;7=*6@*9?F5
@M03506:14:000000000-AKVR1:1:1101:13328:7492 1:N:0:42
CGAACTCCTACGGGAGGCAGCAGTGGGGAATCTTGCGCAATGGGCGAAAGCCTGACGCAGCGACGCCGCGTGAGGGATGACGGCCTTCGGGTTGTAAACCTCTTTCAGCCCTGACGAAGCGAGAGTGACGGTAGGGGCAGAAGAAGCACCGGCCAACTACGTGCCAGCAGCCGCGGTAATACGTAGGGTGCAAGCGTTGTCCGGAATTATTGGGCGTAAAGAGCTCGTAGGCGGTCTGTCGCGTCGGCTGTGAAAACTCGGGGCTCAACTCCGAGCTTGCAGTCGATACGGGCAGGCTAGG
+
CCCCCGDGGGGGGGGGGGGGCGGGGGGGGGGGGGGGGDEGGGFGGGGGDGGGFGGGGGGGGGGGGGFEEGEFE@FGGGGGGGGEFGGGGGGGGGGFGGGGGGGGGGGGGGEEFFFGGGDCFEGDGGGFFDGGGGGGGGGGGFEGFDGG7BC@F:FFGFGD:FFCFEAGFDGFGGGDGGGGGGG@CCCCFGDG7FGDEE8:FGE55ECF7CF9<@FDGDGFECEFFFCCEGD?EDEGEGGGCEE:=EC)22:+:79:E46CG:CC**+2:CC/57)*/9>79=@CC)9>6F>9:8;E5)/))
@M03506:14:000000000-AKVR1:1:1101:15757:7497 1:N:0:42
CGAACTCCTACGGGAGGCAGCAGTGGGGAATATTGGACAATGGGCGAAAGCCTGATCCAGCCATGCCGCGTGAGTGATGAAGGCCTTAGGGTTGTAAAGCTCTTTCGGCGGGGACGATAATGACGGTACCCGCAGAAGAAGCCCCGGCTAACTTCGTGCCAGCAGCCGCGGTAATACGAAGGGGGCTAGCGTTGTTCGGAATCACTGGGCGTAAAGCGCATGCAGGCGGATCGCTAAGTCGGGGGTGAAATCCCGAGGCTCAACCTCGGAACTGCCTTAGATACCGGCGATCTTGAGTCCG
+
CCCCC<C9FFFG77@+@FGCGEFGGFFCFGFEFGFGGGGF9EE8FGGEGCFFGF?FDFGGGEFG<E<EFGG7:CFGEF9,CEAFG@F<FFAFF=F9FCGFFGGBFFEEEFGE>7:FBFCCFE<FGGGGGFGGGBC@C<,8>FCCFGCEG@FGFFCE:7<<FEG+<@FGGGGCEEF:EFG5C58CEDG5:ACECEEGCCEEGDG?F:@@FEE*:8:CCEC8?C@@9FGC*28EGGG57+?F==ED7*7/<:0CGGGCE:D47F7FF4*9*):5*67?49*:0*8<+0959C)2>F@6?66*0
@M03506:14:000000000-AKVR1:1:1101:11955:7503 1:N:0:42
CGAACTCCTACGGGAGGCAGCAGTGGGGAATTTTGGACAATGGGCGCAAGCCTGATCCAGCCATGCCGCGTGTGTGAAGAAGGCCTTCGGGTTGTAAAGCACTTTCGGCCGGAACGAAATCGCGCGGGTGAATATCCCGCGTGGATGACGGTACCGGAAGAAGAAGCACCGGCTAACTTCGTGCCAGCAGCCGCGGTAAGACGAAGGGGGCTAGCGTTGTTCGGAATTACTGGGCGTAAAGCGAGGGTAGGTGGTTGTCCAAGTTGGATGTGAAAGCCTTGAGCTCAACTCAAGAAATGCA
+
CCCCCGGGGGGGGGGGGGGGGGGGGGGGGGGGGGGGGGGGGGGGGGGGGGGGGGGGGGGGGGGGGGGGGGFEGGGGGGGGGGGGGGGGFGGGGGGGGGGGGGGGGGGGGGGGGGGGGGGGGGGGGGGGFEGGGGGGGGGGGGGGGGGGGGGGGGGGGGGGGGGGGGGGGGGGGGGGGGGGGGDEGGGGGGGGGGGGGGDGFGGCEGGGGGG5FG6CCEDGGGGGEDFGFFDFFGGD5?<=EGGDD*>DFG=CDFGFG)?DC+9EGGFGGGFFG7*ADFGGC?6CE:F6:F?>FFFF?@??6
@M03506:14:000000000-AKVR1:1:1101:19282:7520 1:N:0:42
CGAACTCCTACGGGAGGCAGCAGTGGGGAATTTTGGACAATGGGGGCAACCCTGGTCCAGCCATGCCGCGTGTGTGAAGAAGGCCTTCGGGTTGTAAAGCACTTTCGGCCGGAACGAAATCGCGCGGGTGAATAACACGCGTGGATGACGGTACCGGAAGAAGAAGCACCGGCTAACTACGTGCCAGCAGCCGCGGTAATACGTAGGGTGCGAGCGTTAATCGGAATTACTGGGCGTAAAGTGTGCGCAGTCGGCCGAGCAAGTCGAGTGTGAAAGCCCCGAGCTTAACTGGGGAACTGCG
+
CCCCCGGGG-FFGGGGGGGGGGGGGGGGGCFGGGGFGGGGGGGGGGGGGGGGGGGGGGGGGGGGGGGGGGGGGGGGGGGGGGGGGGGGGGGGGGGGFGGGGGGGGGGGGGGGDGGGGGGGGGGGGGGGGGGCGFGGGGGGGGGGGGFCFGGGGGGGGGGGGGGGGGGGGGEGGGGGGGGGGFFFGGGGFGGGGGGG8:CEGCFFGGGG:85E>?CE8ECE7?FEC8CC7CFGFF=E/:75CGFCC+ADEG5+/:55C3CDEC5+<5*C9F??:77F483CG@BG*9F@>7*:435>F:?F3
@M03506:14:000000000-AKVR1:1:1101:10776:7521 1:N:0:42
CGAACTCCTACGGGAGGCAGCAGTGGGGAATATTGCACAATGGGCGCAAGCCTGATGCAGCGACGCCGCGTGAGGGATGACGGCCTTCGGGTTGTAAACCTCTTTCAGCACAGACGAAGCGCAAGTGACGGTATGTGCAGAAGAAGCACCGGCCAACTACGTGCCAGCAGCCGCGGTAATACGTAGGGTGCGAGCGTTGTCCGGAATTACTGGGCGTAAAGAGCTCGTAGGTGGTTTGTCGCGTTGTTCGTGAAAACTCACAGCTTAACTGTGGGCGTGCGGGCGATACGGGCAGACGGGG
+
CCCCCGGGGGGGGGGGGGGGGGGGGGGGGGGGGGGGGGGGGGGGGGGGGGGGGGGGGGGGGGGGGGGGGGGGGGGGGGGGGGGGGGGGGGGGGGGGGGGGGGGGGGFGGGGGGGGGGGGGGGDDGGGGGGGEGGFGGGGGGGGGGGGGCGGGGGGGGGGGGGGGFGGGCGGGGGGGGEGGGCGGFGGGGGGGFGDGEGGGGGGGE*AFFGGGGGGGEC8@FDFGGGEEEGDFCGEGF*52AEG=EGGGGDCF6CCFG?6>GFF=C7:*7*<=FCDFD.39CEF7C337>F>>F3B:5.5:5
@M03506:14:000000000-AKVR1:1:1101:19675:7527 1:N:0:42
CGAACTCCTACGGGAGGCAGCAGTGGGGAATATTGGACAATGGGCGCAAGCCTGATCCAGCAATGCCGCGTGAGTGATGAAGGCCTTAGGGTTGTAAAGCTCTTTTACCCGGGAAGATAATGACTGTACCGGGAGAATAAGCCCCGGCTAACTCCGTGCCAGCAGCCGCGGTAATACGGAGGGGGCTAGCGTTGTTCGGAATTACTGGGCGTAAAGCGCACGTAGGCGGCTTTGGAAGTTAGAGGTGAAAGCCCGGGGCTCAACCCCGGAATTGCCTTTAAGACTGCATCGCTAGAATTGG
+
CCCCCGGGG9FGGGGGGGGGGGGFGGGGGGGGGGGGGGGGGGGGGGGGGGGGGGGGGGGGGGGGGGGGGGGGCGGGGGGGDFGGGGGGGGG@FGGGGGGGGGGGGGGGGGGGGGGGGGGGGGGGGGGGGGGGGGGGGGGGGGCGGGGGGGGGGGGGGGGGGGGGGGGGGGGGGGGGGGGDEGGGGGCGGGGEGGEGGGGEEBFFECFGGGGGGGGGGEGGEC8CE>FEGE**3A+0:C<7FF?FGEGFGFCC<=EGGFDD=F6AFG5CGDGFCF7?:@CCGFFGF?564>>08>:*9F*=)
@M03506:14:000000000-AKVR1:1:1101:18287:7530 1:N:0:42
CGAACTCCTACGGGAGGCAGCAGTGGGGAATTTTGCGCAATGGGGGAAACCCTGACGCAGCAACGCCGCGTGGAGGATGAAGTCCCTTGGGACGTAAACTCCTTTCGACCCGGACGATAATGACGGTACGGGTGGAAGAAGCCCCGGCTAACTTCGTGCCAGCAGCCGCGGTAATACGAGGGGGGCAAGCGTTGTTCGGAATTATTGGGCGTAAAGGGCGCGTAGGCGGTGCGGTAAGTCACCTGTGAAATCTCCGGGCTTAACTCGGAGCCTGCAGGCGAAACTGCCGTGCTTGAGTGTG
+
CCCCCGGGGGGGGGGGGGGGGGGGGGGGGGGGGGGG@FGGGGGGGGGFGGGGG<EFGGEGGGGGGGGGGGGGGGGGGGGGGGGGGGGGGGGGGGEGGGGGGGGGGGGGGGGGGGGDEFGGGGGGGGGGGGGGGGGGGGGGGGFGGGDEGGGGGGGGGGGGGFGGFGGGG@FFGGGGGGGGGGGDEGCGGGGGEGCEFGECGFGGGG?E8CC>CEGDCEGGDEGDGDGGGECEG==CEGDGFGGGGGGGCFFGGGGDE)CCF?CGFGEDGCEFGCG6DFGCDBBGCFF?B>)-7=FFFFFF=
@M03506:14:000000000-AKVR1:1:1101:7499:7538 1:N:0:42
CGAACTCCACGGGAGGCAGCAGTAGGGAATCTTGCGCAATGGGGGAAACCCTGACGCAGCGACGCCGCGTGCGGGATGAAGGCCTTCGGGTCGTAAACCGCTTTCAGCAGGGACGAAATTGACGGTACCTGCAGAAGAAGGCCCGGCCAACTACGTGCCAGCAGCCGCGGTGATACGTAGGGGTCTAGCGTTGTCCGGAATTATTGGGCGTAAAGGGCGCGTAGGCGGTTTGTTAAGTCGGCTGTGAAAGCCCGGGGCTCAACCCCGGAGGGTCAGCCGATACTGGCAGACTAGAGTACGG
+
CCCCCGGGGGGGGGGGGGGGGGGGGGGGGGGGGGGGGGGGGGGGGGGGGGGGGGGGGGGGGGGGGGGGGGGGGGGGGGGGGGGGGGGGGGGGGGGGGGGGGGGGGGGGGGGGGGGGGGGGGGGGGGGGGGGGGGGFFGGGGGGGGGGGDGGGGGGGGGFGGGGGGGGGGGGGGFGGGGGGGGGGGGCGGGGGGGG9CE8EFFCEGGGGGGGC>FGGGGGGG8EE5?ED*:;CFGFFFFDEGGFEFD?>@E?69CGGCD5D9FCFGGGGEGGF5FFE6?GCD3>F?FG>?*7)7@F@*6*7>
@M03506:14:000000000-AKVR1:1:1101:9087:7546 1:N:0:42
CGAACTCCTACGGGAGGCAGCAGTAGGGAATCTTCCGCAATGGACGAAAGTCTGACGGAGCAACGCCGCGTGAGTGATGAAGGTTTTCGGATCGTAAAACTCTGTTGTTAGGGAAGAACAAGTACTAGAGTAACTGCTAGTACCTTGACGGTACCTAACCAGAAAGCCACGGCTAACTACGTGCCAGCAGCCGCGGTAATACGTAGGCGGCAAGCGTTGTCCGGAATTATTGGGCGTAAAGCGCGCGCAGGCGGTCCTTTAAGTCTGATGTGAAAGCCTACGGCTCAACCGTGGAGGGTCA
+
CCCCCGGGGGGGGGGGGGGGGGGGGGGGGGGGGGGGGGGGGGGGGGGGGEFGGGGGGGGGGGGGGGGGGGGGGGGGGGGGGGGGGCGGGGGGGGGGGGGGGGGGGGGGGGGGGCFGGGFGGGGGGGGGGGGGGGGGGGGGGGGGGGG9FGGGGGGGDFGGCGGFGF7DGGGG7CCFFGGGGGFGFGGGGGGFFCEGGG7EGGGGGGGGGGGGGFD>EGGGCCDECEFGFFGFFF5EGGDFF7E5=EGC5:CG5CC<CFF>7+0<EFGG7CEFGC>?C4***072*)99(9>4>))0<>:?0
@M03506:14:000000000-AKVR1:1:1101:26757:7572 1:N:0:42
CGAACTCCTACGGGAGGCAGCAGTGGGGAATATTGCACAATGGGCGCAAGCCTGATGCAGCGACGCCGCGTGAGGGATGACGGCCTTCGGGTTGTAAACCTCTTTCAGTATCGACGAAGCGCAAGTGACGGTAGGTACAGAAGAAGCACCGGCCAACTACGTGCCAGCAGCCGCGGTAATACGTAGGGTGCGAGCGTTGTCCGGAATTACTGGGCGTAAAGAGCGCGTAGGGGGTTTGTCGCGTTGTTCGTGAAAACGCGCAGCTTAACTGTGGGCGTGCGGGCGATACGGGCAGACTGGG
+
CCCCCGGGGCFGCGEGGCFEFFGFGGGGGFGGGGGGGGGGGGGD?FGGGGGGGGGGGFDFGGGGGGGGGGG@FEGGGGGGGGGGGGGGGGGGGGGGGFDFGGGGGGGFFGGGGGGGGGGGGGGEGGGGGGG+FECGFAFG9FGFFGFGEF7FGGC@FGG?EGFG@EFCFFGGGEC***1CCFD9FF7BCE@CDECGG*:;CFEGE>FGGG7@G@AECGGEFGC?*/8:*8*/8>*::E<FECGCCEGGFG*:6*<72))1**9C?FGGGGGFFFGGG7)1<BB5=>351F>>B:57.))0)
@M03506:14:000000000-AKVR1:1:1101:8874:7573 1:N:0:42
CGAACTCCTACGGGAGGCAGCAGTGAGGAATTTTGGACAATGGGGGAAACCCTGATCCAGCGACGCCGCGTGAGGGATGAAGGTCTTCGGATTGTAAACCTCTTTTGCCTGGGAATAACTGCCTTGTAGAAATATGAGGATTGAATGTACCAGGCGAATAAGCCACGGCTAACTTCGTGCCAGCAGCCGCGGTAATACGAAGGTGGCAAGCGTTACTCGGAATTACTAGGCGTAAAGGGCAGGTAGGCGGTCTCGTTAGTCTGTTGTGAAAGCTCCTTGCTTAACGGGGAGAGGCCAACAG
+
CCCCCGGGGGGGGGGGGGGGGGGGGGGGGGGGGGGGGGGGGGGGGGGGGGGGGGGGGGGGGGGGGGGGGGGGGGGGGGGGGGGGGGGGGGGGGGGGGGGGGGGGGGGGGGGGGGGGGGGGGGGFGGGGGGGGGGGGGGGGGGGGGGGGGGGGGGGGGEGGDGFFGGGGGGDGGGGGGGGGFGGGGGGGGGGGGGGGGGGFFEGGGGGGGGGGGGGGGGGGGGCFGGGGGGGGC5E*?7*A*:EE9FGGGGCG5FGGG@GGGGGFGFDDGD+9DFCEGFGFC?F+<>D:9D@?E>>)8@F@)
@M03506:14:000000000-AKVR1:1:1101:16577:7577 1:N:0:42
CGAACTCCTACGGGAGGCAGCAGTCGAGAATTTTTGACAATGGGGGAAACCCTGATCGAGCGACGCCGCGTGGAGGATGAAGGTCTTCGGGTTGTAAACTCCTGTCATTTGGGAACAAGCTGCACATATTTACTGTATGTGCATTGATAGTACCAGAAGAGGAAGAGACGGCCAACTCTGTGCCAGCAGCCGCGGTAATACAGAGGTCTCAAGCGTTGTTCGGATTCATTGGGCGTAAAGGGTGCGTAGGTGGCGTCGTTAGTCAGGTGTGAAATCGCGGAGCTTAACTCCGAAACTGCAT
+
ABCC<AFECGGFGGGGGGGGGGGGGGGGGGGFGEFGGFFGGGFGGGGGGGGGGFGFGGGDFGDECGGCEF@F:?FCFGGGGGGFFFFGGGGGGGGGGGGGGG9EEDFGGGGGGFGFG?FFFGFGFFAFF9<FGGFFFFGGGGGGCGGFGGGG,>BFGFC:B7>FFFFGGGFGG*@DF>FG9@DFFG7DCFGGG7EG8:EFCFCFGG82BFC9B+=;*=;CDGE5*1<FGF?FGGG5CCFGF=*:5CA*:C?EF:ED57)**:?+026:FFE**:>C*07D5;>*08:*6*08:@354@?B@
@M03506:14:000000000-AKVR1:1:1101:18853:7577 1:N:0:42
CGAACTCCTACGCGAGGCAGCAGTGGGGAATCTTGCGCAATGGCCTAACGGCTGACGCAGCGACGCCGCGTGTGGGATGAAGCTCCTCGGAGTGTAAACCACTGTTGCCCGGGACGAATAGCTCGATTAATCGAGCCTGACGGTACCGGGTGAGGAAGCACCGGCTAACTCCGTGCCAGCAGCCGCGGTAATACGGGGGGTGCGAGCGTTGTCCGGAATCACTGGGCGTAAAGGGCGCGTAGGTGGTTGGAGAAGGGTGTGGTGAAAGTCCGGGGCTCAACCCCGGATCTGCCGTGCCGCC
+
CCCCCGGGGFGGGGGGGGGGGGGFGGGGGGGGFGFGEGGGGGGGGGGGGGGGGGGGGGGGEGDGGGGGGGGCGGCGGGGGGGGGGGGGGGGGGGFD<A<EFGFGDFGDG,BFFGDGGGDCCG<>C+DFEGGGGGGGGCFGGDEGGG?FCE<1:3F3<CFFG7CCGCFGFGGGGDCFFFG*<FFFE>:::?EGCFFGG>E>/*?E5CEG:CCEFCEEE5:FFC++A@FG*28*A7CED*9:5:E00=:D5*<*2::5*7C)AE4CF*<D<:7>CDGGDF*>F@E=C5))4094*70)7>D)0
@M03506:14:000000000-AKVR1:1:1101:25715:7590 1:N:0:42
CGAACTCCTACGGGAGGCAGCAGTGGGGAATCTTGCTCAATGGGCGAAAGCCTGAAGCAGCGACGCCGCGTGCGGGATGAAGGCCCTCGGGTTGTAAACCGCTTTCAGCAGGGACGAAATTGACGGTACCTGCAGAAGAAGGCCCGGCCAACTACGTGCCAGCAGCCGCGGTAATACGTAGGGGCCTAGCGTTGTCCGGATTTATTGGGCGTAAAGAGCTCGTAGGCGGGTTGGTGAGTCGGGTGTGAAATCTCCACGCTCAACGTGGAGGGGCCACCCGATACTGCCATGACTAGAGCCC
+
CCCCCGGGGE9@F@FGDGFGGGGGGGGCEEGGGGGFECEEFGDGGDGFGGGGGFGGGGGFGEGGGCC:FECGGEGEFGGGGGG=FEBFFGGGGCBAEBFFGGEDCFGGGGGGGGGGGGCCAFGAFG7FFGGGF8FFDFFGGGGFFGCGGGGGGGGGEDCFCGGGGGGGGEECFGFGGGCFCECCFGGF6AE;EGGGDDEC/*0<++2<EGGGGGFGFGGGGGEDGGFGD>E5CCC8+8>9C:E:E2AF7CCFCFGG88>CE=7CEFGG57=@3)9C785775@EC=F@?GFA6B?49?*75
@M03506:14:000000000-AKVR1:1:1101:10405:7602 1:N:0:42
CGAACTCCTACGGGAGGCAGCAGTGGGGAATATTGGGCAATGGGCGAAAGCCTGACCCAGCCACGCCGCGTGAGTGATGAAGGCCTTCGGGTCGTAAAGCTCTGTGGGGAGGGACGAACAAGCCCGGTATTAACACCACCGGGCCCTGACGGTACCTCCTTAGCAAGCACCGGCTAACCCTGTGCCAGCAGCCGCGGTAATACAGGGGGTGCAAACGTTGCTCGGAATTACTGGGCGTAAAGGGTGCGTAGGCGGTCCGCTAAGTTAGATGTGAAAGCCCTGGGCTCAACCCAGAGCCTGC
+
CCCCCGGGGGGGGGGGGGGGGGGGGGGGGGGGGGFGGGGGGGGGGGGGGGGGGGGGGGFGGGGGGGGGGGGGEFFGGGGGGGGGGGGGGGGGGGGGGGGGFGGGGGGGGCFGGGGGGGDGGGGGGGGFGGGGGGGGGGGGGGGGGGGGGGGGGGGGGGGFCGGGGGGGGGGGGGGGGGGGGGGGGGGGGFGGGGGGG8CG?FGGGGGGGGGGGGFFGGGGGGGGEDCCFGGGGGGGGG3E=CGGCGGG8CGGGGD)*8CDEEDGGFGGGGGFGGFFGF**9<@FFFF?<D::)8>F5:)74
@M03506:14:000000000-AKVR1:1:1101:11424:7666 1:N:0:42
CGAACTCCTACGGGAGGCAGCAGTGGGGAATTTTTCGCAATGGGGGAAACCCTGACGAAGCAATGCCGCGTGGATGATGAAGTATCTCGGTACGTAAAATCCTTTCGACGGGGACGAAACCGCAAGGTTGACGGTACCCGTAGAAGAAGTCCCGGCTAACTCCGTGCCAGCAGCCGCGGTAATACGGGGGGGCAAGCGTTGTTCGGAATTACTGGGCGTAAAGGGTGCGTAGGCGGCTTTCTAAGTCGGATGGGAAAACTCTGGGCTCAACCCAGAGCCTGTACCTGGAACTGGAGAGCCA
+
CCCCCDFFGGGGDFGEGGGGGGFGGGGGGGGFGGGGGGGGGGFGGGGGGFGGGGGGG7FCGGGGFGGGGEFFGG<F<F9FFFCEFFCF<FFGGGGGGGGFEFGGGFFGGGGEGGGDGGGGFEFGGDGEFGGGGGGFFGFEGGD7FF@CGACFGGFEECGC7<FGGGGGGFGGGG<FFE@<F:9?F7<EGGGGGGFGGE28:/*<8CE*;FFGGGFGGGGEEF7F>2*/:;:?56:/:27C?E?FF<:CC5**1>67/)*900*0:**139E553DFG4*7C*9+:**)(9727F?))8)))
@M03506:14:000000000-AKVR1:1:1101:5837:7682 1:N:0:42
CGAACTCCTACGGGAGGCAGCAGTCGAGAATTTTTCTCAATGGGCGCAAGCCTGAAGGAGCGACGCCGCGTGGAGGATGAAGGTCTTCGGATTGTAAACTCCTGTCATTGGTGAACAAAGCTTACGGTTTACTGCCGTGGAGCGTGCTAGTAGCCAAAGAGGAAGGGACGGCTAACTCTGTGCCAGCAGCCGCGGTAATACAGAGGTCCCAAGCGTTGTTCGGAATTATTGGGCGTAAAGGGTGCGTAGGCGGTAGGATAAGTTAGATGTGAAATGTCGGCGCTTAACGTCGAACCTGCAT
+
CCCCCGGGGGGGGGGGGGGGGGGGGGGGGGGGGGGGDGGGGGGGGGGGGGGGGGGGGGGGGGGGGGGGGGCFGGGGGGGGGGGGGGGGGGGGGGGGGGGGGGGGGGGGGGGGGGGGGGGGGGGGGGGGGGGGGGGGGGGGGGGGGGGGGGGGGGGGDGGGGGGGGGGGGGGGGGGGGGGGGGGGGGGGGGGGGGGGGGGGGGGGGFBFGFGGGGGEGGGGGGGDCF+C7EFFFGGEGGFCFGFGGGCDGG9CG5=CCF7CFF:CFFCFF0:=CCCG:FFGGFEE7@GF<FFFFF@BFFFF8
@M03506:14:000000000-AKVR1:1:1101:8681:7693 1:N:0:42
CGAACTCCTACGGGAGGCAGCAGTGGGGAATATTGCGCTAATGCGCGAAAGCGTGACGCAGCGACGCCGCGTGGGGGATGAAGGCCCTCGGGTCGTAAACCCCTTTCGCCAGGGACGAAGGGAAACTGACGGTACCTGGAGAAGAAGTCCCGGCTAACTACGTGCCAGCAGCCGCGGTAACACGTAGGGGACGAGCGTTGTCCGGAATTATTGGGCGTAAAGCGCGCGTAGGCGGTGGTGCCAGTCGGATGTGAAAATCCCGGGCTCAACCCGGGGCGTGCACCCGCTACTGCTCGTCTTG
+
CCCCCGGGGGGGGGGGGGGGGGGGGGGGGGGGGG9FDGCGEGGGGGGGGGGGGGGGGGGGGGGGGGGGGGGGGGGGGGGGGGGGGGGGGGGGGGGGGGGGGGGGGGGGGGGGGGGGGG@EGGFFGGGGGGG@FC<FCFFFGFGGFGGGGGGGGGCGG?FFGEEGFGGGGDGGGFEEGGGGCFGEA?8CGGDGG8EEGECE?FGGG;:8CFFCEGGCE*8ACFD>*/?C*:=>6:C***1/<*3<0<C<:/CAD9AFCFGFCEGGG):C+9:><35*95))*566C5)017:>*19@.)).*
@M03506:14:000000000-AKVR1:1:1101:10391:7696 1:N:0:42
CGAACTCCTACGGGAGGCAGCAGTGGGGAATATTGCGCAATGGGCGAAAGCCTGACGCAGCGACGCCGCGTGTGGGATGACGGCCTTCGGGTTGTAAACCACTGTCGGGAGGGACGAAGCTCTGACGGTACCTCCAAAGGAAGCACCGGCTAACTCTGTGCCAGCAGCCGCGGTAATACAGAGGGTGCGAGCGTTGTCCGGAATCACTGGGCGTAAAGGGCGCGTAGGTGGCCTGGTAAGTAGGGGGTGAAATCTCGCGGCTCAACTGCGAGGCTGCCTCCTAAACTGGCATGCTCGAGCG
+
CCCCCGGGGGFGGGGGGGGGGGGGGFGGGGGGGGGGEGGEGGGGGGDGEGGGFGDGGDEGDGGDGGGGGGGGGEGGGGGGGGGGGGGGGGGGGGGGGGGGFFGFFGGGG=FGGGGGGGGGCCF<CGCFGGGFGGGGCFGGGGGGGF:BFFFFGCFFGGC;FFGGCCFCF7FEGFCEDFFFEFCGC:EEGCEGG2AEGGGEDCGGDFGGGGFG>ECE8E+;=8EEEGEGGGGC6?;F+<:C:CG9EDC1*7?9*<+*;7D)227C6CF<?DEED97555*0*)*3+02/(*5)86*07:5))
@M03506:14:000000000-AKVR1:1:1101:13063:7707 1:N:0:42
CGAACTCCTACGGGAGGCAGCAGTGGGGAATATTGCGCAATGGGCGAAAGCCTGACGCAGCGACGCCGCGTGGGGGATGAATGCCTTCGGGTTGTAAACCCCTTTCGGCAGGGACGAAGCGATCGTGACGGTACCTGCAGAAGAAGTCCCGGCTAACTACGTGCCAGCAGCCGCGGTAAGACGTAGGGGACGAGCGTTGTCCGGATTCATTGGGCGTAAAGCGCGCGTAGGCGGTTACGCAAGTCGGTTGTGAAAATCCGGGGCTCAAACCCGGACCTGCATCCGATACTGCGTGAGTAGG
+
CCCCCGGGGFFB@@CFGEEFCFDCA@CGGGFGGGFGGGGGGG<FGGDGEEGGFEAFDGBCEG7FFCFCEE@>B=BFGGGFFFCGGFC9@@EFCECCCFF<=CGCBDFCFGGGGGFEGEC:FGG7FGGCFGC<<F:,FF8:FFFGGGG;>CF:B:6CCCEEG<:F:FGGGGFG@>FFECDFG6*;CF58EE8EC?8::E8:C9C8C8*<9<C?FC>ECD8A@FC?E*::*:8+::E5C+9EC**+<A57*1ACDCC*+/*5CED5*/<*+0/5DGCC9.*7C667E35)4**)0.83)/*0*
@M03506:14:000000000-AKVR1:1:1101:26213:7715 1:N:0:42
CGAACTCCTACGGGAGGCAGCAGTGGGGAATTTTGGACAATGGGGGAAACCCTGATCCAGCCATGCCGCGTGCGGGAAGAAGGCCTTCGGGTTGTAAACCGCTTTTGGTCGGAAAGAAAAGGCGCCACCTAATACGGGGCGTTCTTGACGGTACCGGCAGAATAAGCACCGGCTAACTACGTGCCAGCAGCCGCGGTAATACGTAGGGTGCGAGCGTTAATCGGAATTACTGGGCGTAAAGCGTGCGCAGGCGGTTCTCCAAGTCCGTTGTTAAAGCCCCGGGCTCAAACTGGGAATGTCC
+
CCCCCGGGGGGGGEGGGGGGGGGGGGGGGCGGGGGGGGGGGGGGCFEGGGGGGGGFEFGGGGGDFGEFDGGGGGGGEEGGGFGF8=FFGGGGGGBF9FE8FEFCDFGGGFGGGEGFF8BFAFFDGGGGGFCCGGGC7CGEGFE*:DFDGGGGGGEBCGFG@BFFCFFGG>FG7<F7:FGCFFF7*7<ACCCFG88CCEE?C:F+<8EG?:EC5?*:8C5A@9EEEG5@CF7:CGGG>EGFGGEGGECDCGGGGE5C**2:7?CCFCE<65C)*2*<>5<9D>:::)*7)9*.<F56)9*/*
@M03506:14:000000000-AKVR1:1:1101:9291:7715 1:N:0:42
CGAACTCCTACGGGAGGCAGCAGTGGGGAATATTGCACAATGGGCGAAAGCCTGATGCAGCAACGCCGCGTGAGGGATGACGGCCTTCGGGTTGTAAACCTCTTTTAGTAGGGAAGAAGCGAAAGTGACGGTACCTGCAGAAAAAGCACCGGCTAACTACGTGCCAGCAGCCGCGGTAATACGTAGGGTGCAAGCGTTATCCGGAATTATTGGGCGTAAAGAGCTCGTAGGCGGTTTGTCGCGTCTGCTGTGAAAACTGGGGGCTCAACCCCCAGCCTGCAGTGGGTACGGGCAGACTAGA
+
CCCCCGGGGGGGGGGGGGGGGGGGGGGGGGGDGGGGGGGGGGGGGGGGGGGGGGGGGGGGGGGGGGGGGGGGGGGGGGGGGGGGGGGGGGGGGEGGGGGGGGGGGGGGGGGGGGGGGGGGGGGGGGGGGGGGGGGGGGGGGGGFGGGGGGGGGGGGGGGGDGGGGGGGGGGFGGGGGGGGGGGGGGGEGGGGGGGGGGGGDFEGGGFFGGGGFGGGGGEGGGGF<FGGGGGGGDEGGGGEGGGGGGFGGGGFCFFFGFGGGGGGGFFFGFDDD3CGGFGGFFFFFFDF?3:0;BDF>)9?*
@M03506:14:000000000-AKVR1:1:1101:21891:7723 1:N:0:42
CGAACTCCTACGGGGGGCAGCAGTGGGGAATATTGGACAATGGGCGAAAGCCTGATCCAGCAATGCCGCGTGAGTGATGAAGGCCTTAGGGTTGTAAAGCTCTTTTACCCGGGAAGATAATGACTGTACCGGGAGAATAAGCCCCGGCTAACTCCGTGCCAGCAGCCGCGGTAATACGGAGGGGGCTAGCGTTGTTCGGAATTACTGGGCGTAAAGCGCACGTAGGCGGCGTTGTAAGTTAGAGGTGAAAGCCCGGGGCTCAACTCCGGAATTGCCTTTAAGACTGCATCGCTAGAATTGT
+
CCCCCGGGGGGGGGGGGGGGGGGGGGGGGGGGGGGGGGGGGGGGGGGGGGGGGGGGGFGGGGGGGGGGGGGGGGFGGGGGGGGGGGGGFGGGGGGGGGGGGGGGGGGGFGGGGGGGGGGGGGGGFGGGGCECGGGGFGFGGGGGGDGGFGGGGGGGGGGGGGGGGGGGGGGGGGGGGGGGGGGGGGGGGGGEDGGGGGGDEGGG+<C68@EGGE5CFEGGGD8E>EGG55*:5C8@9CFDGFGG=<=C+<EC9FGGGFDGCCFFC7<9C5C)9CDFG?F7:@?FGFGFFGFB>@@F4*960
@M03506:14:000000000-AKVR1:1:1101:17223:7759 1:N:0:42
CGAACTCCTACGGGAGGCAGCAGTGGGGAATCTTGCGCAATGGCCTAACGGCTGACGCAGCGACGCCGCGTGTGGGATGAAGCTCCTCGGAGTGTAAACCACTGTTGCCCGGGACGAATAGCTCGATTAATCGAGCCTGACAGTACCGGGTGAGGAAGCACCGGCTAACTCCGTGCCAGCAGCCGCGGTAATACGGGGGGTGCGAGCGTTGTCCGGAATCACTGGGCGGAAAGGGCGCGTAGGTGGTTTGATAAGGGTGTGGTGAAGGTCCGGGGCTCAACCCCGGATCTGCCGTGCCGAC
+
CCCCCGGGGGGGGGGGGGGGGGGGGGGGGGGGGGFGFGGGGGGGGGGGGGGGGGDGGGGGGGGGGGGGGGGGGGGGGGGGGGGFFGGGGGGGGGGGFGGGGGGGGGGGGGGGGGGGGGGGGGGGGGGGGGGGGGGGGGGGGGGGGGGGGGGGGFGGGGEGGGGGGGGGG??FGGGGGGGGDFGGGGGGEEGCFGGGGGGGGGGGGGGGC8?EGFGGC8C6EE?CFC5:*/:8=5EED*5/2:C0CE*>*:+00CCFC5DGGGGGFGF<?7<BDGGD9>DCC@::EBC597=>=>7@7@FB7
@M03506:14:000000000-AKVR1:1:1101:16764:7781 1:N:0:42
CGAACTCCTACGGGAGGCAGCAGTCGGGAATTTTGGGCAATGGGCGCAAGCCTGACCCAGCAACGCCGCGTGAAGGATGAAATCCCTCGGGATGCAAACTTCGCAAGAACGGGAAGAATAAGTAAGGGTTAATATCTCTTACGATGACGGTACTGTTTGTAAGCTCCGGCTAACTCCGTGCCAGCAGCCGCGGTAATACGGGGGGAGCAAGCGTTGTTCGGATTTACTGGGCGTAAAGGGCTCGTAGGCGGCCAACTAAGTCAGACGTGAAATCCCCCGGCTTAACCGGGGAACTGCGTCT
+
CCCCCGGGGGGGGGGGGGGGGGGGGGGGGGGGGGGGCFGGGGGGGGGGGGGGGGGGGGGGGGGGGGGGGGGGGGGGGGGGGGGGGGGGGGGGGGGGGGGGGGGGGGGGGGGGGGGGGGGGGGGFFGGGGGGGGGGGGGGGGGGGGGFGGGGFGGGGGGGGFFGGGGGGGGGDGGFGGDFFGGGGGGGGGGGGGGGGGGGGGGGGGGGGGGGGGDGGGGGGEGGGGCFGGFGGGGGG=FGGGFFGGGGGGGGGDEGGGFGD<:FGGGGGGCFFGGFGG:DGD5:CFFGFFGFBDFFFF:.8)
@M03506:14:000000000-AKVR1:1:1101:18377:7789 1:N:0:42
CGAACTCCTACGGGAGGCAGCAGTGGGGAATATTGCGCTAATGCGCGAAAGCGTGACGCAGCGACGCCGCGTGGGGGATGAAGGCTCTCGGGTCGTAAACCCCTTTCGCCAGGGACGAAGGGAAACTGACGGTACCTGGAGAAGAAGTCCCGGCTAACTACGTGCCAGCAGCCGCGGTAACACGTAGGGGACGAGCGTTGTCCGGAATTATTGGGCGTAAAGCGCGCGTAGGCGGTCGTGCAAGTCGGATGTGAAAATCCCGGGCTCAACCCGGGACGTGCACCCGATACTGCTCGACTGG
+
CCCCCGGGGGGGGGGGGGGGGGGGGGGGGGGGGGGGDGGGGGGGGGGGGGGGGGGGGGGGGGGGGGGGGGGGGGGGGGGGGGGGGGGGGGGGGGGGGGGGGGGGGGGGGGGGGGGGGGGGGGGGGGGGGGGGGGDFGGGGGGGGGGGGGGGGGGGG@GGGGGGGGGGGGGGGGGGGGGCGGGGGGGGGGGGGGCGGEEEGGGGGGGGGGGGGGGGGGGGGGGGGDE>ECGGGGGGCEGGEGGGG7<CDGGGGG7<FFFGGGGGGEDF*?C*8DGCE<5C9337EEE759C4<FFB>BBF55
@M03506:14:000000000-AKVR1:1:1101:19179:7790 1:N:0:42
CGAACTCCTACGGGAGGCAGCAGTGGGGAATTTTGCGCAATGGGGGAAACCCTGACGCAGCAACGCCGCGTGGAGGATGAAGTCCCTTGGGACGTAAACTCCTTTCGACCCGGACGATAATGACGGTACGGGTGGAAGAAGCCCCGGCTAACTTCGTGCCAGCAGCCGCGGTAATACGAGGGGGGCAAGCGTTGTTCGGAATTATTGGGCGTAAAGGGCGCGTAGGCGGTGCGGTAAGTCACCTGTGAAATCTCCGGGCTTAACTCGGAGCCTGCAGGCGAAACTGCCGTGCTTGAGTGTG
+
CCCCCGGGG-EFGGGGGGGGGGGGGGGGGGGGGGGGGGGGGGGGGGGGGGGGGGGGGGGGGGGGGGGGGGGGGGGGGGGGGGGGGGGGGGGGGGGGGGGGGGGGGGGGGGGGGGGGGGGEGGGGGGGGGGGGGGGGGGGGGGGGGGGGGGGGGGGGGGGGFGGGGGGGGGGGGGGGGGGGGGGGGGCFGGGCGGGGGGGDGGFGGGGGGGGC5EGGGGGGGGGGGGGGGGGCGGGGEGGFGGFFGGGC7CGF>FC<EEC)5?FG<FEGEGGF55F6D:DDGFBGG?DFFGFF3?@FF8=*9
@M03506:14:000000000-AKVR1:1:1101:7923:7799 1:N:0:42
CGAACTCCTACGGGAGGCAGCAGTGGGGAATTTTCCGCAATGGGCGAAAGCCTGACGGAGTGACGCCGCGTGTGGGACGAAGGCCTTCGGGTCGTAAACCACTGTCAGTGGGAAAGATGGGTGTCGGCGTGATAACCGCCGGCATTTGACGGTACCTGCAGAGGAAGCCCCGGCTAACTCTGTGCCAGCAGCCGCGGTAAGACAGAGGGGGCAAGCGTTGCTCGGAATTACGGGGCGTAAAGGGCGCGTAGGCGGGGTGGCAATTCGGGCGTGAAATCGCTCGGCTCAACTGAGCGACGTC
+
CCCCCFGGGGGGGGEEGGGGGGGGGFGGEGGGGGGGGDGGGGGGGGGEEFGGGGGGGGGCFGGGGGGGGGGGGGGGGGGGGGGGFDFCFGG<FCCGGGGFGGGGGGFGAEFGCFGGC<FGFGGGGGGDECGFCFGFGG@FGGGDGCFCFGGC:<=CC:FEFDGGGGGGGEEGEEC<EF,CFGGFFDCFFC88@EGGGGGCCGGGGGEGGGC?EDFGGDGE8++/:C5@EEG*;=8CE=CGFGG=7=CC?55EFGC3*)9)*2*+02:C53:))1*+*1*7*0.5:>**57*57@)))007)
@M03506:14:000000000-AKVR1:1:1101:16710:7807 1:N:0:42
CGAACTCCTACGGGAGGCAGCAGTCGGGAATTTTGGGCAATGGGCGAAAGCCTGACCCAGCAACGCCGCGTGAGGGATGAAGGCCCTCGGGTCGTAAGCCTCTGTCGGGAGGGGAGAACGGTTGCCGTTCGAACAGGACGGCAGCCTGACGGTACCTCCAAAGGAAGCACCGGCTAACTCCGTGCCAGCAGCCGCGGTAATACGGAGGGTGCAAGCGTTGTTCGGAATCATTGGGCGTAAAGCGCGTGTAGGCGGCTTGGCAAGTCGGTTGTGAAAGCCCGGGGCCCAACCCCGGAATTGC
+
CCCCCGGGGGGGGGGGGGGGGGGGGGGEGGGGGGGEEFFGGGGGGGDEGGGGGGGGGGGGGGGFGGGEGGGGGGGGGFGGDGGGGGGGGGGGGGGGGGGGGGGGGGGGG@CGGGGGGGGGGGGGGGGGGFEGGGGGGGGGGGGGGGGGGGGGGGGFGGGGGGGEGGGFFGAFCEGCCFGFCFGGGFDGGGFGGGGGGGGGGGGF8EGGGGGGGGGGG2;EEGGGGGAEGGFFGGFFGGGCCCGGCG:7/AG9*27D85CD69**+:=D/1C85>>9C)C*9@DC*>)7(/737))))89**
@M03506:14:000000000-AKVR1:1:1101:19907:7812 1:N:0:42
CGAACTCCTACGGGAGGCAGCAGTGGGGAATCTTGCACAATGGAGGAAACTCTGATGCAGCGACGCCGCGTGAGCGATGAAGCCCTTCGGGGTGTAAAGCTCTTTCGGCAGGGACGATAATGACGGTACCTGAAGAAGAAGCTGCGGCTAACTACGTGCCAGCAGCCGCGGTAATACGTAGGCAGCAAGCGTTGTTCGGAATTACTGGGCGTAAAGAGTGTGTAGGCGGTTTTCTAAGTTTGGTGTGAAATCTCCCGGCTTAACTGGGAGGGTGCGCCGAAAACTGGAAGGCTTGAGTGCC
+
CCCCCGGGGDGGGGGGGGGGGGGGGGGGGGGGGGGGGGGGGGGDGGGGGGGGGGGGGGGGGGGGGGGGGGGGDGGGGGGGCGGGGGGGGGGGGGGGGFGGGGGGGGGGGGGGGGGGGGGGGFGGGGGGGGGGGGGFGGGGGGGFFFGGDEGGGGGGGGGGGGGCGGGGGGGGGGGGGGGGGGGGGGGGGGGGGDGGGGGGDGFFGGGGGGGGDGGGGGGGGGGGGGGEGGCECGEEFGFGGGGGGGGGEGCG:99FGBDGG6CFGGGGFCGB9<DC<5<<<>@EFFGF?<)1?).8F=F=4
@M03506:14:000000000-AKVR1:1:1101:10293:7854 1:N:0:42
CGAACTCCTACGGGAGGCAGCAGTCGGGAATTTTGCGCAATGGACGAAAGTCTGACGCAGCAACGCCGCGTGAGGGATGAAGGCCTTCGGGTTGTAAACCTCTTTTCTCAGGGACGATAATGACGGTACCTGAGGAATAAGCCACGGCTAACTACGTGCCAGCAGCCGCGGTAATACGTAGGTGGCGAGCGTTGTCCGGATTTACTGGGCGTAAAGAGCGCGCAGGCGGTCGTGCAAGTCGCGTGTGAAAGCCCCCGGCTCAACTGGGGAGGGGCACGCGATACTGCTGGACTCGAAGGCG
+
CCCCCGGGGGGGGGGGGGGGGGGGGGGGGGGGGGGGGGGGGGGGGGGGGGGGGGGGGGGGGGGGGGGGGGGGFGGGGGGGGGGGGGGGGGGGGGGGGGGGGGGGGGGGGGGGGGGGGGGGGGGGGGGGGGFGGGGGGGGGGGGCGGGGGGGGGGGGGFGGGGGGGGGGGGGEEGGGGGGGGE,:CFFGEGGEGGBCFGG5CEGGGGGGGGGCCE8CEFFGGGGGGGGEEEGGGGGG??FFEGGGGEFFF7+*9CGCEDC5:07C7C?CE*=D5)9:*<5))08=+9:*)2)(07<)0)05)
@M03506:14:000000000-AKVR1:1:1101:15861:7877 1:N:0:42
CGAACTCCTACGGGAGGCAGCAGTGGGGAATCTTGCGCTAATGCGGGAAACCGTGACGCAGCGACGCCGCGTGAGGGAAGAAGGCCTTCGGGTTGTAAACCTCTTTCAGGAGGGACGAAGCCACTCGGGTTAATAGCCCAGAGGGTGACGGTACCTCCAGAAGAAGCCCCGGCTAACTACGTGCCAGCAGCCGCGGTAATACGTAGGGGGCAAGCGTTGTCCGGATTTATTGGGCGTAAAGAGCGTGTAGGCGGCTAGATAGGTCCGTTGTGAAAACTCGAGGCTCAACCTCGAGACGTCG
+
CCCCCGGGGGGGGGGGGGGGGGGGGGGGGGGGGGGGGGGGGGGGGGGGGGGGGGGGGGGGGGGGGGGGGGGGGGGGGGGGGGGGGGGGGGGGGGGGGGGGGGGGGGGGGGGGGGGGGGGGGGGGCGGGGGGGGGGGGGGGGGGGGGGGGGGGGGGGGGGGGGGGGGGGGGGGGGGGGGGGGGGGGGGGGFFGGGDGEGGGGGGFGGGGGGGGGGGGGGGGFGGG5C59@FGGGGGGEGGGGGGCGEE5=C?GGGDGE50:FGGFGFGCEDGFFGFGGFDGGFFG7>FFFCFFFFFFFFFF@
@M03506:14:000000000-AKVR1:1:1101:27504:7897 1:N:0:42
CGAACTCCTACGGGAGGCAGCAGTGGGGAATCTTGCGCAATGGCCTAACGGCTGACGCAGCGACGCCGCGTGAGGGATGACGCTCTTCGGAGTGTAAACCTCTTTTGCCTGGAACGAACCATCAGCATTTGCTGATTTGACGGTACCGGGTGAATAAGCACCGGCTAACTCCGTGCCAGCAGCCGCGGTAATACGGGGGGTGCGAGCGTTGTCCGGAATCACGGGGCGTAAAGGGCGCGTAGGTGGCATGAGAAGGGTGTGGGGAAAGCGCGGGGCTCAACCCGGGGTGGGCCATGCCGTG
+
CCCCCGGGGGGGGGGEGGGGGFGGGGGGGGGGGEFGGGGGGGGGGGGGFEDEGDFGGGEGCEGGGGE++C+@CCFD@8FGGGGGGCCFGGEFGG99FFFGGFGEFACDFGG=BDFGDFFDD,BF=FFG9FFGGFCFE==FGGGG<+>FGGC@CCFF9<>::AFF**1CE9:<B@F:7<F<FGGGGDBCGFGEF,=:CE*C?8*//:*:E*:E9:8>5**+<2;;EECE**/*<<EGE*7:*:::CG=<+:7+*+218)/)77**///>6)*>C)5*))295)8*/<37()8:).)9:)80)
@M03506:14:000000000-AKVR1:1:1101:15060:7910 1:N:0:42
CGAACTCCTTCGGGAGGCAGCAGTGGGGAATTGTTCGCAATGGGCGCAAGCCTGACGACGCAACGCCGCGTGGAGGATGAAGACCTTCGGGTCGTAAACTCCTTTCGATCGAGACGAATGGTCTCTGGGTGAACAATCCGGAGAAGTGACGGTACCGAGAGAAGAAGCCCCGGCTAACTCCGTGCCAGCAGCCGCGGTAATACGGGGGGGGCAAGCGTTGTTCGGAATTACTGGGCGTAAAGGGCTCGTAGGCGGCCAACTAAGTCAGACGTGAAATCCCTCAGCTTAACTGGGGAACTGC
+
CCCCCGGGGGGGGGGGGGGGGGGGGGGGGGGGGGGGGGGGGGGGGGGGGGGGGGGGGGGGGGGGGGGGGGGGGGGGGGGGGGGGGGGGGGGGGGGGGGGGGGGGGGGGGGGGGGGGGGGGGFGGGGGGGGGGGGGGGGGGGGGGGGGGGGGGGGGGGGGGGGGGGGGGGGGGGGGGGGGGGGGGGGGGGGGGGGGGGGGGGGGGGGGGGGGGGGGGGGGDEFFGGEGGGGGCFGGGGGGGGGGEEGGGGGGGGGGGEEGGGG4CCFGGFFEFGGGGGB4FCFFGGFGFA>BDF@E@B>F?*
@M03506:14:000000000-AKVR1:1:1101:5127:7913 1:N:0:42
CGAACTCCTACGGGAGGCAGCAGTGGGGAATTGTTCGCAATGGGCGCAAGCCTGACGACGCAACGCCGCGTGGAGGATGAAGGTCTTCGGATTGTAAACTCCTGTTGCTCGGGACGAAAAGCTTCGACCTAACACGTCGAAGTCTGACGGTACCGGGTGAGGAAGCCCCGGCTAACTCTGTGCCAGCAGCCGCGGTAATACAGAGGGGGCAAGCGTTGTTCGGAATTACTGGGCGTAAAGGGCGCGTAGGCGGCCCGCTAAGTCGAACGTGAAATCCCCGGGCTTAACCCGGGAACTGCGG
+
CCCCCGGGGGGGGGGGGGGGGGGGGGGGGGGGGGGGGGGGGGGGGGGGGGGGGGGGGGGGGGGGGGGGGGGGGGGGGGGGGGGGGGGGGGGGGGGGGGGGGGGGGGGGFGGGGGGGGGGGGGGGGGGGGGGGGGGGGGGGGGGGGGGGGDFGEFGGGGGGFGGGGGCFCFGCGGGG?CGGFCFGDGGGGGGGGGGEGDFGGFGFGGDGGGGGG5E*;C8FGGDG8@?FCFGGGGGEG5<FGCCECG5DEG?ECCCCEBGG*72AED*>C*>)97*396<C>>3>*9>=<C)4>@;5F?*0)
@M03506:14:000000000-AKVR1:1:1101:24338:7920 1:N:0:42
CGAACTCCTACGGGAGGCAGCAGTGGGGAATATTGGACAATGGGCGCAAGCCTGATCCAGCCATGCCGCGTGAGTGATGAAGGCCCTAGGGTTGTAAAGCTCTTTTGTGCGGGAAGATAATGACGGTACCGCAAGAATAAGCCCCGGCTAACTTCGTGCCAGCAGCCGCGGTAATACGAAGGGGGCTAGCGTTGCTCGGAATCACTGGGCGTAAAGGGTGCGTAGGCGGGTCTTTAAGTCAGGGGTGAAATCCTGGAGCTCAACTCCAGAACTGCCTTTGATACTGAAGATCTTGAGTTCG
+
CCCCCGGGGGGGEGGGGGGGGGGGFGGGGGGGGGGGGGGGGGFFGGGGGGGGGFGGGGGGGGGGDGGGGDFGGGGFGGGCGGGGGGGFGGGG<=C?FGFGGFGGGGFGFGGGGGGGGGGGGGGGGGGGGGGGGCFGGGGGGGGGGGGGGGGGGGGGGGGGGGGGFGGGGDEGDGGGFGFFG>FGGGGGGGGEECEFGGGGGFBCFFGG*/58:?EFGDGGG**2CEFEGE8E:E??<CFGGG65CEGCCGC+C997*)9<GCDC9CFGGFFF77>FGF**;@FG76793**4@=6@764=5
@M03506:14:000000000-AKVR1:1:1101:16486:7937 1:N:0:42
CGAACTCCTACGGGAGGCAGCAGTGGGGAATTTTGGACAATGGGGGCAACCCTGATCCAGCCATGCCGCGTGCGGGAAGAAGGCCTTCGGGTTGTAAACCGCTTTTAGCCGGGAAGAAAAGGCTGCTCCTAATAGGGGTGGTTGTTGACGGTACCGGCGGAATAAGCACCGGCTAACTACGTGCCAGCAGCCGCGGTAATACGTAGGGTGCGAGCGTTAATCGGAATTACTGGGCGTAAAGCGAGCGCAGGCGGTTCGTTGTGTCGGTGGTGAAAGCCCCGGGCTTAACCTGGGAATGGCC
+
CCCCCGGGGGGGGGGGGGGGGGGGGGGGGGGGGGGGGGGGGGGGGGGGGGGGGGGGGGGGGGGGGGGGGGGGGGGGGGGGGGGGGGGGGGGGGGGGGGGGGGGGGGGGGGGGGGGGGGGGGGGGGGGGGGFFGGGGGGGGGGGGGGGGGGGGGGFFGGGGGGGGGGGGGCGGGGGGGGFGGGGGCFFGGGGGGGGGGGGGGGGGGGGGFCCG5EGGGGCFCGGGCCFFFGGGGGGGGGGFGGGGGGGGGGGGGGE<EB50*29CFGGGGG5<7DCF4@G*CEFGDFF?<FF?F35<5@FF?
@M03506:14:000000000-AKVR1:1:1101:14006:7948 1:N:0:42
CGAACTCCTACGGGAGGCAGCAGTGGGGAATATTGGACAATGGGCGAAAGCCTGATCCAGCAATGCCGCGTGAGTGATGAAGGCCTTAGGGTTGTAAAGCTCTTTTGCCAGGGATGATAATGACAGTACCTGGAGAATAAGCTCCGGCTAACTCCGTGCCAGCAGCCGCGGTAATACGGAGGGAGCTAGCGTTGTTCGGAATTACTGGGCGTAAAGCGCGCGTAGGCGGCTTTGTAAGTTAGAGGTGAAAGCCCGGGGCTCAACCCCGGAACTGCCTTTAAGACTGCATCGCTTGAATCCG
+
CCCCCGGGGGGGGGGGGGGGGGGGGGGGEGGGGGGGGGGGGGGGGGGGGGGGGGGGGGGGGGGGGGGGGGGGGGGGGGGGGGGGGGGGGGGFGGGGGGGGGGGGGGGGGGGGGGGGGGGGGGGGGGGGGGGGGGGGGGGGGGGGGGGGGGFGGGGGGGGGGGGGGGGGGGGGGGGGGGGGGGGGGGGGGGGGGGGFFGGGDGGGGGFGGGGGGDDFGGGGGGGGGEDGGGGECGGG7CC9FFFGGGGGGGGGGGGGGFGGGGGGGGGGGGGECFGGGFGDFFFGC?FFFC>?FFFFFFFF@
@M03506:14:000000000-AKVR1:1:1101:26498:7949 1:N:0:42
CGAACTCCTACGGGAGGCAGCAGTGGGGAATATTGCACAATGGGCGCAAGCCTGATGCAGCGACGCCGCGTGAGGGATGACGGCCTTCGGGTTGTAAACCTCTTTCAGTAGGGACGAAGCGCGAGTGACGGTACCTATAGAAGACGCACCGGCCAACTACGTGCCAGCAGCCGCGGTAATACGTAGGGTGCGAGCGTTGTCCGGACTTACTGGGCGTAAAGAGCTCGTAGGTTGTTTGTCGCGTTGTTCGTGAAAACTCACAGCTCCACTGTGGGCTTGCTGGCGATACGGGCAGTCTGGG
+
CCCCCGGGGCGGGGGDFGEEG?CFFFGGC7CFGG9FGGE@FF8EFCFD7@FGG8EF,CFFFFFGGGG+CFCCC,FEGFFGGCGGGFGGG+FFF@FC<AEGGGGGGFAEEADFDCF7>3>FFEF7FFD>FCFC+8FFAGGE=ABF,@CFFG*>FEF@FGFGCFCGGGFGGFDGEECE**=FGF*?CC**28?>?EGGGG>CGGD>C*:C+<F+08E>E*:*A?=F98E8558C+6EGGFF@5C*>C=5DGEE**/+*A6C7FG>F09+9FGFFD:5=*))1*965:)9:11;0>)7)9@07)
@M03506:14:000000000-AKVR1:1:1101:7678:7963 1:N:0:42
CGAACTCCTACGGGAGGCAGCAGTGAGGAATCTTCCACAATGGACGAAAGTCTGATGGAGCAACGCCGCGTGCAGGAAGACGGCCTTCGGGTTGTAAACTGCTTTTGTATGGGAAGATTATGACGGTACCATGCGAATAAGGACCGGCTAGCTACGTGCCAGCAGCCGCGGTAATACGTAGGGTCCAAGCGTTATCCGGAATCACTGGGCGTAAAGCGTGCGTAGGCGGCGCGTTAAGTGAGATGCGAAATCCTGCGGCTCAACCGTATGGACTGTATCTCATACTGGCGTGCTAGAGGAT
+
CCCCCGGGGGGGGGGGGGGGGGGGGGGGGGGGGGGGGGGGGGGGGGGGGGGGGGGGGGGGGGGGGGGGGGGGGGGGGGGGGGGGGGGGGGGGGGGGGGGGGGGGGGGGGGGGGGGGGGGGGGGGGGGGGGGGGGGGGGGGGGGGGGGGGGGGGGGGGGGGGGGGGGGGGGGGGGGGGGFGGGGGGGGGGGGGGGGGGGGGGGGGGGGGGGGGGGGGFGGGGGGGGGGGGGGGGGGGGGGGGGGGGGGGGGCGCEGGGBDDEGGFGGEGGGGFF=FFGFG*:FFF7@CFBGD673=8**77)
@M03506:14:000000000-AKVR1:1:1101:4715:7965 1:N:0:42
CGAACTCCTACGGGAGGCAGCAGTGGGGAATATTGCACAATGGGCGGAAGCCTGATGCAGCGACGCCGCGTGAGGGATGACGGCCTTCGGGTTGTAAACCTCTTTCAGCAGGGACGAAGCGAAAGTGACGGTACCTGCAGAAGAAGCGCCGGCCAACTACGTGCCAGCAGCCGCGGTAAGACGTAGGGCGCGAGCGTTGTCCGGAATTATTGGGCGTAAAGAGCTCGTAGGCGGCTTGTTGCGTCGGCTGTGAAAACCCGCGGCGCAACCGCGGGCTTGCAGCCGATACGGGCAGGCTAGG
+
CCCCCGGGGGGGGGGGGGGGGGGGGGGGGGGGGGGGGGGGGGGGGGGGGGGGGGGGGGGGGGGGGGGGGGGGGGGGGGGGGGGGGGGGGGGGGGGGGGGGGGGGGGGGGGGGGGGGGGGGGGGGGGGGGGGGGGGGGGGGGGGGGGGGGGGGGGGGGGGGGGGGFGGFFGGGGGGGGGGGGGGCFEGGFGCECEGG>CEEGDGGDGFGCFFGGGGGGE=FGGGF:ECC5CEFGG5*1CFC6EG/:CEDFC*<CFGF87/C5CGC*/*)*9CBC<DEC4>>6F4CEBDF;D@05)>B@4)7)
@M03506:14:000000000-AKVR1:1:1101:25576:7970 1:N:0:42
CGAACTCCTACGGGAGGCAGCAGTCGAGATTTTTTCTCAATGGGGGAAACCCTGAAGGAGCGGCGCCGCGGGGAGGATGAAGGTCTTCGGGTTGTAAACTCCTGTCATTTGAGAACAAGCGTCGGTAAGTAACTACTACCGGCTTGATAGTATCAGAAGAGGAAGAGACGGCTAACTCTGTGCCAGCAGCCGCGGTAATACAGAGGTCTCAAGCGTTGTTCGGATTCATTGGGCGTACAGGGTGCGTAGGCGGAGCGGTAAGTCGGGTGTGATATCTTGGGGCGTAACTTCGAAACTGCAT
+
-BCCCFFEF@FC;@@@+,B7,CEFFEEB8,66EFGGCC,,CF,C:F+66;FGGGG@<@,::FEG7=FCCC+@CFEEC,BF<FFEAFG@3>EEEGEF9DG<FE,D<8=FFC=@=FFG?CA<F:BCDG,<,3,=DEFFGDE::<FG:FG9<BCA<FGFCCCFFF,+2+:?CGGCC<CC::BFGGGF2CFCFFGEGCE>8E+<:+<98CE*:@E9CCEGGEEFGE=5*;++0<CG=CCE5*/<:5A=EG:<85C5<**5:D97*<2:CC5FC>EF*0*<**2CC)7*2)*))*14).)76*/7/
@M03506:14:000000000-AKVR1:1:1101:20906:8016 1:N:0:42
CGAACTCCTACGGGAGGCAGCAGTGGGGAATCTTGCGCAATGGGCGAAAGCCTGACGCAGCGACGCCGCGTGGGGGAAGAAGGCTTTCGGGTTGTAAACCCCTTTCAGGAAGGACGAAGCCACTCGGGTTAATAGCCCAGAGGGTGACGGTACTTCCAGAAGAAGCCCCGGCTAACTACGTGCCAGCAGCCGCGGTAATACGTAGGGGGCAAGCGTTGTCCGGATTTATTGGGCGTAAAGAGCGTGTAGGCGGTTAGGTAGGTCCGTTGTGAAAACTCGAGGCCCAACCTCGAGACGCCGG
+
CCCCCGGGG9FGGGGGGGGGGGGGGGGGGGGGGGGGGGGGGGGGGGGGGGGGGGGGGGGGGGGGGGGGGGGGGGGGGGGGGGGGGGGGGGGGGGGGGGGGGGGGGGGGGGGGGGGGGGGGGGGGGGGGGGGGGGGGGGGGGGGGFEGGGGGGGGFGGGGGGGGDGGGGGGGGFEFGGGGGGGGGGGGGGGGGGGGGGEGFGGCFFGEEGGGGGGGGG5EGFCEEGDEGFFGGGFGGDCFF?FGEGGGGGGGGGCC38@CCFGGGFGG*:9CFGGFGGFGFD)7*/7*>:75:3@5>57;@)
@M03506:14:000000000-AKVR1:1:1101:23588:8018 1:N:0:42
CGAACTCCTACGGGAGGCAGCAGTGGGGAATTGTTCGCAATGGGCGCAAGCCTGACGACGCAACGCCGCGTGGAGGACGAAGATTTTCGGATCGTAAACTCCTTTCGATCGGGAAGAACAGCTCTCGGGTGAATAGCCTGGAAGTCTGACGGTACCGAGAGAAGAAGCCCCGGCTAACTCCGTGCCAGCAGCCGCGGTAATACGGGGGGGGCAAGCGTTGTTCGGAATTACGGGGCGTAAAGGGCTGGTAGGCGGCCAACTAAGCCCGACGTGAAATCACAAGGCTTACCCTTGGAACTGC
+
CCCCCGGGGGGGGGGGGGGGGGGGGGGGDEGGGGGGGGGGGGDFGGGGGGGGGGGGGGGGGGGGGGGGGGGGGFGGDGGGGGGGGGGGGGDGGGGGFGGGGGGGGGGDA8FGGGGGGGGGGGF<FGGGFFFGCGGGGGGGGFDGGGFG93CGGGGGGGGGEFFFGGGG>FGDGGG@FFG9FC*BFFGGGGGGCECEE:CEG7+;EGEGGGDCEFFFGEEGGCFGDC>=FGD**7*2C/987CCEEDC529:==EG5E@5CG+7?***7C)259<CC>?***1.:E?CF)*0)0?@09:FF*
@M03506:14:000000000-AKVR1:1:1101:6126:8022 1:N:0:42
CGAACTCCTACGGGAGGCAGCAGTGGGGAATCTTGCGCAATGGGCGAAAGCCTGGCGCAGCGACGCCGCGTGTGGGAGGAAGCTCTTCGGGGTGTAAACCACTGTTGCCCGGGACGAGCAGCTCGTTTAGACGAGCCTGACGGTACCGGGTGAGGAAGCACCGGCTAACTCTGTGCCAGCAGCCGCGGTAATACAGAGGGTGCGAGCGTTGTCCGGAATCACTGGGCGTAAAGGGCGCGTAGGTGGTAACCTAAGCGTGCGGTGAAAGCCCGAGGCTCAACCTCGGGTCGGCCGTGCGAAC
+
CCCCCFFDCFDFCCEE@FFGEF,CFECGGGGGGGGGGGGGGGGGFFCFGDGGGFGFGGEEEE@CEEEGGGGEGGGG8CGGGGGGGGGGGGGGFEGGGFGFGFGGGGGGGGGGGEGGGGGGGGFGGC>@FF:=CFCFEGGGGGGGG@FGGGEGFGGGGGGGGGFEDGGFGEFGGG?CGGGGGGCFCGGGGC8FG@999FGE8;ACCEGGG5CC@GCEEEGGCFCC@@CEC85CFGGGGCDGGGC2<CGCG9?CDGCFC:5CEDGEGC+*70:BD)):*0*09F?C:<D>BG5;E>)<>E);.
@M03506:14:000000000-AKVR1:1:1101:19407:8028 1:N:0:42
CGAACTCCTACGGGAGGCAGCAGTGGGGAATATTGCACAATGGGCGCAAGCCTGATGCAGCCATGCCGCGTGTATGAAGAAGGCCTTCGGGTTGTAAAGTACTTTCAGCGGGGAGGAAGGGAGTGAGGTTAATAACCTCATTCATTGACGTTACCCGCAGAAGAAGCACCGGCTAACTCCGTGCCAGCAGCCGCGGTAATACGGAGGGTGCAAGCGTTAATCGGAATTACTGGGCGTAAAGCGCACGCAGGCGGTCTGTCAAGTCGGATGTGAAATCCCCGGGCTCAACCTGGGAACTGCA
+
CCCCCGGGG@EEGGEGGGGGGGGGGGGGGGGGGGGGGGFGGGGGGGGGGGGGGGGGGCGGGGGGGGGGGGFGGGGGGGFGGGGGGGGFGGGGGGGGGGFGGGGGGGGGGGGGG>GEEFGGGGGGGGGGGGGGGGGGG<FFGGGGGGFEGGFGFGGFGGGGGGGGGGGGGGGGGGGGGGGGGGGGGGGGGGGGGGGCGGGGGGGGCEGGGGGGFGGGCEE8FFFE5>FFGFGGGDFG7CD5AC5CEGGGGGGGGGEDEFGGGDFGGGG3CDFF7CCGGFGFC)<EC@FFFG?8<57;54=F*
@M03506:14:000000000-AKVR1:1:1101:21248:8030 1:N:0:42
CGAACTCCTACGGGAGGCAGCAGTGGGGAATCTTGCGCAATGGCCTAACGGCTGACGCAGCGACGCCGCGTGAGGGATGACGCTCTTCGGAGTGTAAACCTCTTTTGCCTGGAACGAACCATCAGCATTTGCTGATTTGACGGTACCGGGTGAATAAGCACCGGCTAACTCCGTGCCAGCAGCCGCGGTAATACGGGGGGTGCGAGCGTTGTCCGGAATCACTGGGCGGAAAGGGCGCGGAGGTGGCATGGTAAGGGTGTGGTGAAATCTCGGGGCTCAACCCCGGGTCGGCCATGCCGAC
+
CCCCCGGGGFGEGGGGGGGGGGGGGGGGGGGGGGGGGGGGGGGGGGGGGGGGGGGGGGGGGGGGDEGGGG=>FFGGGGGGGGGGGGGFFGEGGGGGGGGGGGGGGGGGGGGGEGFGGGGFEFGGGGFGGGGGGDFFGGACGGE<FCFFGGFCFGGFGGGGGGCDGGGGGFC<F=CFGGGGGGGGGGGGED>CFECFGGGGGGGD>EGC8*8EFGGG5?CG+<++AFGD***:CGE=E=<*1:5/C56796*0*3<6*779=E0::FF*+*0.1>3577*2>F@EE@D)2)7(87))09:5)
@M03506:14:000000000-AKVR1:1:1101:12321:8033 1:N:0:42
CGAACTCCTACGGGAGGCAGCAGTGGGGAATTGTTCGCAATGGGCGCAAGCCTGACGACGCAACGCCGCGTGGAGGATGAAGGTCTTCGGATTGTAAACTCCTGTTGCCCGGGACGAAAAGCTTCGACCTAACACGTCGAGGTCTGACGGTACCGGGTGAGGAAGCCCCGGCTAACCCTGTGCCAGCAGCCGCGGTAATACAGAGGGGGCAAGCGTTGTTCGGAATTACTGGGCGTAAAGGGCGCGTAGGCGGCCTTCTAAGGCGAACGGGAAATCCCCGGGCTCAACCCGGGAACCGCGG
+
CCCCCGGGGGGGGGGGGGGGDGGGGGGGGGGGGGGGGGGGGGGGGGGGGGGGGGGGGGGGGGGGGGGEGGFFGCFGGGGGGGGFGGGGGGGGGGGGGGGGGGGGGGGGGGGGGGGGGGGGGGFGGGGEGGGGGGGGCFGCEGGGGGGGGGGG7DECG<FCFFFCFFGGGGGGGGGGFFFFGGGGGGGCGGF5CED?EEGGECFCEGGCCDEDGGG;EG*AEEGD8E@CF+<CFFGECE7EFEGEEG>3C5CEGGGG8@FFGG*:77=DG*7>D47<F?CGC>BEF=CFFG3>B>37)8>E3
@M03506:14:000000000-AKVR1:1:1101:3106:8037 1:N:0:42
CGAACTCCTACGGGAGGCAGCAGTAGGGAATTGTTCGCAATGGGCGCAAGCCTGACGACGCAACGCCGCGTGGAGGATGAAGACCTTCGGGTCGTAAACTCCTTTCGATCGAGACGAATGGCCTCTGGACAAATAATCCGGAGGAATGACGGTACCGAGAGAAGAAGCCCCGGCTAACTCCGTGCCAGCAGCCGCGGTAATACGGGGGGGGCAAGCGTGGTTCGGAATTACTGGGCGTAAAGGGCTCGTAGGCGGCCAACTAAGTCAGACGTGAAATCCCTCGGCTTAACCGGGGAACTGC
+
CCCCCGGGGGGGGGGGGGGGGGGGGGGGGGGGGGGGGGGGGGGFGGGGGGGGGFGGGGGGGGGGGGGGGGGGGGGGGGGGGGGGGGGGGGGFGGEFGGGGGGGGGGGFGGGGGGGGGGFFGGGGGGGGGGGGGGGGGGGGGGGGGGGGGGGGGGGGGGGF7FGGFFFFGGGGGDFGGGGFGGFFGGFGGGGGFGGGGGGGFFGFE8CGGGGGECGFGG*:E=FGG>EGGCFGGGGGEEDC59+AE=:<ECGGGGGG5>GGFF4C7*+?FGC>DGGGG4>D*7>EC>C?AG9()755B7)9*
@M03506:14:000000000-AKVR1:1:1101:27539:8047 1:N:0:42
CGAACTCCTACGGGAGGCAGCAGTTAGGAATATTCCACAATGGGGGCAACCCTGATGGAGCAACGCCGCGTGGAGGATGAAGGCCTTAGGGTCGTAAACTTCTTTTATCTGTGAAGAATATGACGGTAACAGAGGAATAAGGGTCTGCTAACTACGTGCCAGCAGCCGCGGTCATACGTAGGACCCAAGCGTTATCCGGATTGACGTGGCGTAAAGTGTTGCGTAGGGTGCTTAATAAGCGAATAGTGAAATCATGTGGCTCAACCATAAGGCTATTATTCGAACTATTAGAATCGAGAAT
+
CCCCCGGGE9<CG7F@@FB,BDDEEGFGFFAFGGGFGGGGCFGC@@@FGCCFFFGFEGGFFCF8@CFFC>+@CE8FFG@FGCF?A8ADC9EGGGDGDFG<EEEECF,C?EF,<?E?BFGGE<F9B:FGEFG9EEFFG8FG998DFEGGGGGGAFA@F,:@FFDFFF7>5<<**@@3@>:F>F,2D7264*><<1=;;EEGE87:,*1;8EEE>E=>+51+39**1:8****+<:+<9<7+7EC5CGCDGF7+2+32<=7F*<7FFFEG?*+150*+01*:*)96F>74.2951@F:5.))*
@M03506:14:000000000-AKVR1:1:1101:27088:8074 1:N:0:42
CGAACTCCTACGGGAGGCAGCAGTGGGGAATATTGGACAATGGGCGAAAGCCTGATCCAGCCATGCCGCGTGAGTGATGAAGGCCTTAGGGTTGTAAAGCTCTTTCAGTGGGGAAGATAATGACGGTACCCACAGAAGAAGCCCCGGCTAACTTCGTGCCAGCAGCCGCGGTAATAAGATGGGGGCTAGCGTTGGCCGGATTTACGGGGCGTAAAGCGCACTTAGGCGGTTTGTTAAGTGAGGGGTGAAATACCAGGGTTCAACCCTGGAACTGCATGCCATAATGGCAATCTCGAGTCCG
+
CCCCC,E9;-<F@:FGGCEGCGGGFGGGEEFGGGEFGDGGGEDGCFGGGCFFGDC96FFG86CF@,C+:C6@CBCF9EFGDEG8CC,EEF8CCCFCFA9::BDA??<?5,,E+C+BCAC?@<FAF7F+?,BAFF?,BF8DF8,+3:C7>B<B,=FBFFG7FFDF,>7>7<F*@*32,,7,27>EGC::B71=*1*,+=*=8*?+2**4=7CEG58C?:*:**+<CCC58**/200+3<CEFFGGGGECF:++*<C*;<295+*2*1*2:5C)0>*+2*96C4F++0?F7F::F@7)0*7*7
@M03506:14:000000000-AKVR1:1:1101:5865:8078 1:N:0:42
CGAACTCCTACGGGAGGCAGCAGTGGGGAATTGTTCGCAATGGGCGCAAGCCTGACGACGCAACGCCGCGTGGAGGACGAAGACCTTCGGGTCGTAAACTCCTTTCGATCGAGACGAATGGCCTCCGGGTGAACAATCCGGAGGAATGACGGTACCGAGAGAAGAAGCCCCGGCTAACTCCGTGCCAGCAGCCGCGGTAATACGGGGGGGGCAAGCGTTGTTCGGAATTACTGGGCGTAAAGGGCTCGTAGGTGGCCAACTAAGTCAGACGTGAAATCCCTCGGCGTAACCGGGGAACTGC
+
CCCCCGGGGGGGGGGGGGGGGGGGGGGGGGGGGGGGGGGGGGGGGGGGGGGGGGGGGGGGGGGGGGGGGGGGGGGGGGGGGGGGGGGGGGGGGGGGGFGGGGGGGGGGGGGGGGGGGGGGGGGGGGGGGGGGGGGGGGGGGGGGGGGGGGGGGGGGGGGGGGGGGGFFFGGGGGGGGGGGGGGGGGGGGGGGGGGGDEE*CFGGGGGGGGGDG58@EEEGGGFEE;8=FFGGGGC@E2/ACGGGGGGG::CEDCF5@FFCGFCG:C7>FCEFGG:?F?>C4>@*:)9@<G49>>D:B5??6
@M03506:14:000000000-AKVR1:1:1101:4468:8094 1:N:0:42
CGAACTCCTACGGGAGGCAGCAGTGGGGAATTTTTGGCAATGGGGGAAACCCTGACCAAGCAACGCCGCGTGGGTGATGAAGTCTCTTGGGACGTAAAACCCTTTCGACGGGGAAGAAAACCGCAAGGTTTGACGGTACCCGTAGAAGGAGCCCCGGCTAACTCCGTGCCAGCAGCCGCGGTAATACGGGGGGGGCAAGCGTTGCTCGGAATCACTGGGCGTAAAGGGCGCGTAGGCGGGATGGCAAGTCGGTCGTGAAATCCCTGGGCTCAACTCAGGGGGGTCGGCCGATACTGCCATT
+
CCCCCGGGGGGGGGGGGGGGGGGGGGGGGGGGGGGGGGGGGGGGGGGGGGGGGGGGGGGGGGGGGGGGGGGGGGGGGGGGGGGGGGGGGGGGGGGGGGGGGGGGGGGGGGGGGGGGGGGGGGGGGGGGGGGGGGGGGGGFCFFGGGFGGGGGEGGGGGGGGGGGGGGGGGFGGGGGGGGGGEEGGGGGGGGGGGGGGFGGGECEGGGGGGGGGGGGGFGFGGDECCGGEEEGCEGDFGGGE5EFEFGGGEEGDGGDGFGGGDFDG4C<F7C?CFCCD@9DDBD::7C>3D:>D>7FFFFF6
@M03506:14:000000000-AKVR1:1:1101:23854:8098 1:N:0:42
CGAACTCCTACGGGAGGCAGCAGTAGGGAATCGTGCACAATGGGGGAAACCCTGATGCCGCGACGCCGCGTGCAGGAAGAAGGCCTTCGGGTTGTAAACTGCTTTTATGAGGGAAGATTATGACGTTACCTCATGAATAAGGGGCTGCTAACTACGTGCCAGCAGCAGCGGTAATACGTAGGCCCCAAGCGTTATCCGGAATTACTGGGCGTAAAGTGCGCGTAGGCGTTTTTGTAAGTCGGTCGTTAAATCTCACAGCTTAACTGTGAGACCGCGAGCGATACTACAAGAATTGAGTTTT
+
CCCCCGGGGGGGGGGGGGGGGGGGGGGGGGGGGGGGGGGGGGGGGGGGGGGGGFGGGGGGGDGGGGGGGGGGGGGGGGGGGGGGGGGGGGGGGGGGGGGGGGGGGGGGGGGGGEFGDFGGGGGGGGGGGGGFFGGGGGGGFGFEGGGGGGGGGGGGGGFGGGGGGGGGGGGGGGFGGGGGGGGGFGECF7:FFGFCDGGGGGGGGC;FGDECGGGGGGDGGGGGEGGEG>E8FEFFGGGGGGGGGGGGCEGGGCCFCF4>9+:?9>C>C>76CD:CC>DC))0*06DF<G>:F*096FFFF
@M03506:14:000000000-AKVR1:1:1101:6479:8105 1:N:0:42
CGAACTCCTACGGGAGGCAGCAGTCGGGAATTTTGGGCAATGGGCGAAAGCCTGACCCAGCAACGCCGCGTGAAGGATGAAATCCCTCGGGATGTAAACTTCGCAAGAACGGGAAGAATAAGTAAGGGTTAATATCTCTTACGATGACGGTACTGTTTGTAAGCTCCGGCTAACTCCGTGCCAGCAGCCGCGGTAATACGGGGGGAGCAAGCGTTGTTCGGATTTACTGGGCGTAAAGGGCGCGTAGGCGGCCACCGCAAGTCGACTGTGAAATCTCCGGGCTTAACCCGGAAAGGTCCGC
+
CCCCCGGGGGGGGGGGGGGGGGGGGGGGGGGGGGGGGGGGGGFGGGGGGGGGGGGGGGGGGGGGGGGGGGGGGGGGGGGGGGGGGGGGGGGGGGGGGGGGGGGGGGGGGGGGGGGGGGGGGGGGGGGG=FFGGGFFFGGGGGGGGGGGGGGFGGGGGGGGGGGGGCFGGGGGGGGGGGGDEFFGGGGGGGGGGGGGGFFFGDDGGGGGGGGFG>EGGCF/?=EDFF:CFGFCEE*;=FFDGGGG55EDG5EEDC5FGFGGGGGGDGCDFF98CCD7:63<C:DGFFFFFGE1:>)5=F*87
@M03506:14:000000000-AKVR1:1:1101:19835:8107 1:N:0:42
CGAACTCCTACGGGAGGCAGCAGTGGGGAATTTTGGACAATGGGGGCAACCCTGATCCAGCCATGCCGCGTGTGTGAAGAAGGCCTTCGGGTTGTAAAGCACTTTCGGCCGGAACGAAATCGCGCGGGTGAATATCCCGCGTGGATGACGGTACCGGAAGAAGAAGCACCGGCTAACTACGTGCCAGCAGCCGCGGTAATACGTAGGGTGCGAGCGTTAATCGGAATTACTGGGCGTAAAGTGTGCGCAGGCGGCCGCGCAAGTCGAGTGTGAAAGCCCCGAGCTTAACTTGGGAACTGCG
+
CCCCCGGGG9FFGGGGGGGGGGGGGGGGGGGGGGGGGGGGGGGGGGGGGGGGGGGGGGGFGGGGGGGGGGGGGGGGGGGGGGGGGGGGGGGFGGGGGGGGGGGGGGGGGGGGGGGGGGGGGGGGGGGGGGGGGGGGGGGGGGGGGFGGGGGFGGGGGGGGGGGGGGGGGGGGGGGGGFGGGFFFFFGGGGGGGGGGEGEGGFFCGFEEFCCG>EEE8C=FGGFGDDFGF7<ECG5:/:98CFG9<?75CEGGDEGCE3<75>DACG*90C097CFC7;FG<@@E5)29AC4<)<>4:6@?5
@M03506:14:000000000-AKVR1:1:1101:17866:8122 1:N:0:42
CGAACTCCTACGGGAGGCAGCAGTGGGGAATTGTTCGCAATGGGCGCAAGCCTGACGACGCAACGCCGCGTGGAGGATGAAGGTCTTCGGATTGTAAACTCCTGTTGCCCGGGACGAAAAGCTTCGACCTAACACGTCGAGGTCTGACGGTACCGGGTGAGGAAGCCCCGGCTAACTCTGTGCCAGCAGCCGCGGTAATACAGAGGGGGCAAGCGTTGTTCGGAATTACTGGGCGTAAAGGGCGCGTAGGCGGCCTTCTAAGTCGAACGTGAAATCCCCGGGCTCAACCCGGGAACTGCGT
+
CCCCCGGGGGGGGGGGGGGGGGGGGGGGGGGGFGGGGGGGGGGGGGGGGGGGGGGGGGGGGGGGGGGGGGFGGEGGGGGGGGGGGGGGGGDGGGGGGGGGGGGGGGGGGGGGGGGGGGGGGGGGGGGGGGGGGGGGGGGGGGGGGGGGGGGGGGGGGGGGGGGGGGGGGGGGGGGGGGGGGGGGGGGGGGGGGGGGGGGGGGGCGCEGGGGGGGGGGGGGGGGGGGGGGGFFGGGCGG<GGGGGEGEDEGGGGGGC8=>DGG7CC3CFGCGFCF:7C?>CCEFCGFDF:GF9BE7)<?F@)
@M03506:14:000000000-AKVR1:1:1101:5569:8140 1:N:0:42
CGAACTCCTACGGGAGGCAGCAGTGGGGAATCTTGCACAATGGAGGAAACTCTGATGCAGCGACGCCGCGTGAGTGATGAAGCCCTTCGGGGTGTAAAGCTCTTTCGGCAGGAACGATAATGACGGTACCTGAAGAAGAAGCTGCGGCTAACTACGTGCCAGCAGCCGCGGTAATACGTAGGCAGCAAGCGTTGTTCGGAATTACTGGGCGTAAAGAGTGTGTAGGCGGTTCTCTAAGTTCCGTGTGAAATCTCCCGGCTCAACTGGGAGGGTGCGCGGGAAACTGGAGGGCGCGAGTATG
+
CCCCCGGGGGGGGGGGGGGGGGGGGGGGGGGGGGGGGGGGGGGGGGGGGGGGGGGGGGGGGGGGGGGGGGGGGGFGGGGGGGGGGGGGGGGGGGGGGGGGGGGGGGGGGGGGGGGGGGGGGGGGGGGGGGFGGGGGGGGGGGGGGGGDGGGGGGGGGGGGGGGGGGGGGGGGGGGFGGGGGEGGGGGGGGG@<CEFGGGGDFGGGGGGGGGGGD5CFFGGFGGCFGFGGGGGCGGFFG>FG7EEGGGGFDFGCGGCGEGGDGGGGGGGGDGD/*/CCBDD3<):<BGFBGBF)8B)0.076
@M03506:14:000000000-AKVR1:1:1101:11049:8192 1:N:0:42
CGAACTCCTACGGGAGGCAGCAGTGGGGAATTTTTCGCAATGGGGGAAACCCTGACGAAGCAACGCCGCGTGGAGGATGAAGGCCTTCGGGTCGTAAACTCCTGTCGACCGGGACGAACGTAGCTGGGTCCAATACACCCGGCTATCGACTGTACCGGCGGCGGAAGCCACGGCTAACTCTGTGCCAGCAGCCGCGGTAATACAGAGGTGGCAAGCGTTGTTCGGAATTACTGGGCGTAAAGGGCGCGGAGGCGGTTCGTTAAGTCCTGGTTGAAATCCCCCGGCTCAACTGGGGAACTGC
+
CCCCCGGGGGGGGGGGGGGGGGGGGGGGGGGGGGGGGGDGGGGGGGGGGGGGGGGGGGGGGGGGGGGGEGFGGGGGGGGGFGGFGGGGGGGGGGEGGGF<FGGGFGFDGGGGGGGGGECGGGGGGGFGFGGFFGGGGGGGGGGGGGGG7F:FGFFGGGGGG*CED58FFC>>EEEE8CCGF7@CFCEF>CGGGGCEG88:C7CCGG?F+;FGGFGCE*;CCFFGD;E88CF9CC85:*18:C?E*:CD*25:C:C)/)912*/AFG7C+*+**029**0**7>E=)9*)**,))78>F)**
@M03506:14:000000000-AKVR1:1:1101:8118:8195 1:N:0:42
CGAACTCCTACGGGAGGCAGCCGTGGGGAATATTGGACAATGGGCGCAAGCCTGATCCAGCCATGCCGCGTGAGTGACGAAGGCCTTAGGGTTGTAAAGCTCTTTTGGCGGGGAAGATAATGACGGTACCCGCAGAATAAGCTCCGGCTAACTTCGTGCCAGCAGCCGCGGTAATACGAAGGGAGCTAGCGTTGTTCGGAATCACTGGGCGTAAAGCGCACGTAGGCGGATGTGTCAGTCAGGGGTGAAATCCCGGAGCTCAACTTCGGAACTGCCTTTGATACAGCACGTCTTGAGTCCG
+
CCCCCGGGGGGGGGGGGGGGGGGFGGGGGFFGGGGGGGGGGGGGGGGGGGGGGGGGGGGGGGGGGGGGGGEGGGGGGGGGGGGGGGGGGGGFGGGGGGGGGGGGGGGGGGGGGEGGGGGGGGGGGGGGGGGGGGGGGGGGGGGGGGGGGGGGGGGGGGGGGGGGGGGGGGGGGGGGFGDFGEGGEGGGFFEGGG:FGGGGEGGGGGFGGGGGG>FGCGGGGGGGGGGGGCCGFFFFGG79?CFFGEEGGFGGGFGC55CCFCFGGGGDEDEF4FDGFFGGGFFGGFC>BG71@)0*<FF=>
@M03506:14:000000000-AKVR1:1:1101:24327:8200 1:N:0:42
CGAACTCCTACGTGAGGCAGCAGTGGGGAATATTGGACAATGGGGGAAACCCTGATCCAGCCATGCCGCGTGAGTGATGAAGGCCTTAGGGTTGTAAAGCTCTTTTGTCAGGGAAGATGATGACGGTACCTGAAGAATAAGCACCGGCTAACTTCGTGCCAGCAGCCGCGGTAATACGAAGGGTGCTAGCGTTGTTCGGATTTACTGGGCGTAAAGCGTGCGTAGGTGGCTTTACAAGTCAGGGGTGAAATCCCACAGCTCAACTGTGGAATTGCCTTTGAAACTGAAAGGCTTGAGTATC
+
CCCCCGGGGGGGGGGGGGGGGGGGGGGGGGGGGGGGGGGGGGGCCGGEGGGGGGGFGGGAEFGGGGGGGGEG@FGGGGGGGGGGGGGGGGGECEFGFE9<EFFGGFGGGGGGGDFFEBFGCGGGGGG?FDFGGGGGFCFGFGGGG+FCFGGGGFGEGDEFGDGFCCA@EG@CGGGGFGFGGGG:CGFGGGGGDGCFGGGGGGGGGGGGFGGGGDEFFEGGGGGDGGGGF6CFGGGG7<09<FF=EGGF+<0?FF<C:5*9+<9ECFFGG=677=F?C*:>*/997**/.?7(9?>47/7B1
@M03506:14:000000000-AKVR1:1:1101:6228:8229 1:N:0:42
CGAACTCCTACGGGAGGCAGCAGTGGGGAATATTGGACAATGGGCGCAAGCCTGATCCAGCCATGCCGCGTGAGTGATGAAGGCCCTAGGGTTGTAAAGCTCTTTTGTGCGGGAAGATAATGACGGTACCGCAAGAATAAGCCCCGGCTAACTTCGTGCCAGCAGCCGCGGTAATACGAAGGGGGCTAGCGTTGCTCGGAATCACTGGGCGTAAAGGGTGCGTAGGCGGGTCTTTAAGTCAGGGGTGAAATCCTGGAGCTCAACTCCAGAACTGCCTTTGATACTGAGGATCTTGAGTTCG
+
CCCCCGGGGGGGGGGGGGGGGGGGGFGGGGGGGGGGGGGGGGGGGGGGGGGGGGGFGGGGGGGGGGGGGGGGGGFFGGGGGGGGGGGGGGGFGGGGGGFGGGGGGGGGGGGGGCGGGGGGGGGGDGGGGGGGGGGGGGGGGFGGEEGGGEGGGGGGGCFGGGGGGFGGGGGGGGGGDGGGCGGDGGGGGGDGGGGAFGGCEGGGGGGGFGGE5CCFGGGDGGGGGDDGGGEEFFGG7C7CFC6FDEGF@FFG47CC:5FC6CFGGGGFG0?FCF=G69D7*99++9*9(6).?BF?)/=*)
@M03506:14:000000000-AKVR1:1:1101:9706:8238 1:N:0:42
CGAACTCCTACGGGAGGCAGCAGTGGGGAATTGTTCGCAATGGGCGCAAGCCTGACGACGCAACGCCGCGTGGAGGATGAAGACCTTCGGGTCGTAAACTCCTTTCGATCGAGACGAATGGCCTCCGGGTGAACAGCCCGGAGGAGTGACGGTACCGAGAGAAGAAGCCCCGGCTAACTCCGTGCCAGCAGCCGCGGTAATACGGGGGGGGCAAGCGTTGTTCGGAATTACTGGGCGTAAAGGGCTCGTAGGCGGCCAACTAAGTCAGACGTGAAATCCCTCGGCTTAACCGGGGAACTGC
+
CCCCCGGGGGGGGGGGGGGGGGGGGGGGGGGGGGGGGGGGGGGGGGGGGGGGGGGGGGGGGGGGGGGGGGGGGGGGGGGGGGGGGGGGGGGGGGGGGGGGGGGGGGGGGGGGGGGGGGGGGGGGGGGGGGGGGGGGGGGGGGGGGGGGGGGGGGGGGGGGGGGGGGGGGGGGGGGGFGGGGGGGGGGGGGGGGGGGGEGCGGGGGGGGGGGGGGGGGGGGGGGGGGEGGGGGGGGGGC3CFGGGEEFDGGFGFGGDGFGGGGDGGGCCCFG)*7<?FFFGGFFGG>G:BG?BE@EBFFFF@
@M03506:14:000000000-AKVR1:1:1101:13586:8243 1:N:0:42
CGAACTCCTACGGGAGGCAGCAGTAGGGAATCTTGCACAATGGGCGAAAGCCTGATGCAGCGACGCCGCGTGCGGGATGAAGGCCTTCGGGTTGTAAACCGCTTTCAGCAGGGACGAAATTGACGGTACCTGCAGAAGAAGCCCCGGCCAACTACGTGCCAGCAGCCGCGGTAATACGTAGGGGGCGAGCGTTGTCCGGATTTATTGGGCGTAAAGAGCTCGTAGGCGGTTCCGCAAGTCGGATATGAAATCTCCACGCTTAACGTGGAGGGGTTATTCGATACTGCGGTGACTAGAGTCC
+
CCCCCGGGGGGGGGGGGGGGGGGGGGGGGGGGGGGGGGGGGGGGGGGGGGGGGGGGGGGGGGGGGGGGGGGGGGGGGGGGGGGGGGGGGGGGGGGGGGGGGGGGGGGGGGGGGGGGGGGGGGGGGGGGGGGGGGGGGGGGGGGFGGGGGGGGGGGGGGGGGGGGGGGGGGGGGGGGGGCFGGGGGGGGGGGGGGGGGGGGGGFGGGGGGGGGGGGGGGDFGGGDGGGGGGGGGGE5EGGGCGCGGFGGEEFGGGGGGBDC5:FGGGGGEFD@G*C5CFFGGB>EF?FB>GF??@FFFF=B?
@M03506:14:000000000-AKVR1:1:1101:4796:8249 1:N:0:42
CGAACTCCTACGGGAGGCAGCAGTGGGGAATATTGGACAATGGGGGCAACCCTGATCCAGCAATGCCGCGTGAGTGATGAAGGCCTTCGGGTTGTAAAGCTCTTTTGCCAGGGACGATGATGACGGTACCTGGAGAATAAGCCCCGGCTAACTTCGTGCCAGCAGCCGCGGTAATACGAAGGGGGCAAGCGTTGTTCGGAATTACTGGGCGTAAAGGGCGCGTAGGCGGCTTATCAAGTCAGGCGTGAAATTCCCGGGCTCAACCTGGGGGCTGCGCTTGATACTGATGAGCTTGAAGGCG
+
CCCCCGGGGGGGGGGGGGGGGGGGGGGGGGGFGGGGGGGGGGGGGGGGGGGGGGGGGGGGGGGGGGGGGGGGGGGGGGGGGGGGGGGGGGGGGGGGGGGGGGGGGGGGGGGGGGGGGGGGGGGGGGGGGGGGGGGGGGGGGFFGGGGGGGGGGGGGGGGFGGGGGGGGGGGGGGGGGGCGGGGGGGGGGGGFFGGCGGG8CFGGFGGGGGGEGE>FEGGGGGEECCDGGGGEF7+0CFCCGGGCEEGGGGFFFGGGG><CCFFGF7CFFDGFGDGGG@CFF*9C7?D6)>F<F:)7:*).0
@M03506:14:000000000-AKVR1:1:1101:2674:8253 1:N:0:42
CGAACTCCTACGGGAGGCATCAGTGGGGAATTGTTCACAATGGGCGCAAGCCTGACGCAGCAACGCCGCGTGGAGGATGAAGGTCTTCGGATTGTAAACTCCTGTTGCCCGGGACGAAACGTTTCGAACTAACACGTCGAGGCCTGACGGTACCGGGGGAGGAAGCCCCGGCTAACTCTGTGCGAGCAGCCGCGGTAGGACAGAGGGGGCGAGAGTTGTTCGGAATTGCTGGGCGTAGTGGGCGCGTAGACGGCGGTGTACGTCGAACGTGAAGTCCCCGGGCTCAACCCGGGAGCTGCGG
+
CCCCCGGGGGGGGGGGGGG@FGFGGGGGGGGADF,,,CFGGGGGGGGGGGGGGGGD77+@F,F@FGGGGGGGD,CFGGGGGGGDGFG9FG+BFGGGGGC?EFG<EFGA?FGGGGEGGEE:+,:8,B+,BD,83D,38:+@F<FGFF,FE:**5@3>**4**=*=FGG*CGGG*:,><:F2<CF***:CFG*2:ED>>**<+2;E?*ACEEG5/*2+2<E8<C5E8*++0+0<EF8/C**0*71>*:CDE*2**2*)*)/2+19C=)*1:*:)**::*97C)))*2*25,*<13))))/9@)
@M03506:14:000000000-AKVR1:1:1101:9510:8275 1:N:0:42
CGAACTCCTACGGGAGGCAGCAGTAGGGAATTTTCCACAATGGGCGAAAGCCTGATGGAGCAACGCCGCGTGCAGGATGAATGCCTTAGGGTTGTAAACTGCTTTTATATGTGACGATTATGACGGTAGCATATGAATAAGGATCGGCTAACTCCGTGCCAGCAGCCGCGGTAATACGGGGGGTGCGAGCGTTGTCCGGAATCACTGGGCGTAAAGGGCGCGTAGGTGGTTTGATAAGGGTGTGGTGAAAGTCCGGGGCTCAACCCCGGATCTGCCGTGCCGACTGTCAAACTCGAGGGCT
+
CCCCCGGGGGGGGGGGGGGGGGGGGGGGGFGGGGGGGGGGGGGGGGGGGGGGGGGGGGGGGGGGGGGGGGGGGGGGGGGGGGGGGGGGGGGGGGGGGGGGGGGGGGGGGGGGGGGGGGGGGGGGGGGGGGGGGGGGGGGGGGGGGGGGGGGGGGGGGGGGGGGGGFDGGGGGGGGGGGGGGGGGGGEGGGGGGGGFGGGGGGGGGGFGGCEEDD5CFEGDGGGGE>CFGE88C+CEEGGFGGGGG==DGGDFGGG<GDGGGCFF6*:DGGEFDGGGDFGGGFFDCB21):97?FB>>D5>)
@M03506:14:000000000-AKVR1:1:1101:22702:8290 1:N:0:42
CGAACTCCTACGGGAGGCAGCAGTCGGGAATTTTGGGCAATGGGCGAAAGCCTGACCCAGCAACGCCGCGTGAAGGATGAAATCCCTCGGGATGTAAACTTCGCAAGAACGGGAAGAATAAGTGGAAGTTAATACCTTCCATGATGACGGTACCGTTTGTAAGCTCCGGCTAACTCCGTGCCAGCAGCCGCGGTAATACGGGGGGAGCAAGCGTTGTTCGGATTTACTGGGCGTAAAGGGCGCGTAGGCGGCCTGTGCAAATCAGTTGTGAAATCTCCGGGCTTAACTCGGAACGGTCAGC
+
CCCCCGGGGGGGGGGGGGGGGGGGGGGGGGGGGGGGGGGGGGGGGGGGGGGGGGGGGGGGGGGGGGGGGGGGGGGGGGGGGGGGGGGGGGGGGGGGGGGGGGGGGGGGGGGGGGGGGGGGGGGGGGGGGGGGGGGGGGGGGGGGGGGGGGGGGGGFGGGGGGGGGGGGGGGGGGGGGGGGGGGGGGGGGGGGGGGGGGGGGGGGGGGGGGGGGEGGEGFGGCEDFGGGGGGGGGGGFGFGGGGGGDGCCEGG:EG>FBFFEGGCF:CF?DE4>FGCFFGGGFF568:*6CEFF5>50)7>)
@M03506:14:000000000-AKVR1:1:1101:4186:8290 1:N:0:42
CGAACTCCTACGGGAGGCAGCAGTGGGGAATCTTGCTCAATGGGCGAAAGCCTGAAGCAGCGACGCCGCGTGGAGGATGAAGTCCCTTGGGACGTAAACTCCTTTCGACCCGGACGATAATGACGGTACGGGTGGAAGAAGCCCCGGCTAACTTCGTGCCAGCAGCCGCGGTAATACGGGGGGGGCAAGCGTTGTTCGGAATTATTGGGCGTAAAGGGTGCGTAGGCGGTGCGGTAAGTCACCTGTGAAACCTCTAGGCTTAACCTAGAGCCTGCAGGCGAAACTGCCGTGCTCGAGGGTG
+
CCCCCGGGGGGGGGGGGGGGGGGGGGGGGGGGGGGGEGGGGGGGGGGGGGGGGGGGGGGGGGGGGGGGGGGGGGGGGGGGGGGGGGGGGGGGGGGGGGGGGGGGGGGGGGGGGGGGGGGGGGGGGGGGGGGGGGGGGGGGGGFGGGGGGGGGGFGGGGGGGGGGGGGGGGGGGGGGGGGGGGGGGGGGGGGGGGGGGECCEF?<FGGGGGGGGGGGGGGGGGEEGGFGEEGGGGG5CFGGDFF+C7+CGGGCFFGGGFFGGGGGGGFFGFFFGGGGC>CGG)<EGFFF9DDFF*87>B>>D
@M03506:14:000000000-AKVR1:1:1101:17313:8294 1:N:0:42
CGAACTCCTACGGGAGGCAGCAGTCGAGAATTTTTCTCAATGGGGGAAACCTTGAAGGAGCGACGCCGCGTGGAGGATGAAGGCTTTCGGGTTGTAAACTCCTGTCATTTGGGAACAAGGTGCACACGTTAACTGCGTGGGCATTGATAGTACCAGAAGAGGAAGAGACGGCTAACTCTGTGCCAGCAGCCGCGGTAATACAGAGGTCTCAAGCGTTGTTCGGATTCATTGGGCGTAAAGGGTGCGTAGGTGGCGCCGTAAGTCGGGTGTGACATTTCGGAGCTTAACTCCGAAACTGCAT
+
CCCCCGGGGGGGGGGGGGGGGGGGGGGECFGGGGGGGGGGGGGGGGGGGGGGGFAFCGGGGGGGGGGGGGGGGDGGEGGGCFGGGGGGGGGGGGGFGGGGBGGGGGGGDGGGGGGGFEGGG,FFGGGGFGGGGGGGGGGGGGDGGGFGFGCFGGDFGF<FFDEGGG>7CFGGCFGCFGGGGGCFGGGC,FGGGGGGEEFGGFGG7FGFE+99C?CB;=8:<ECE>EFGDGFGGGG:55C+<EGGGGGG5EAEDEECGFGC5>*+:)57EG=@*:79*12795@FGFGF<7?1;)0)=6F?*
@M03506:14:000000000-AKVR1:1:1101:16092:8302 1:N:0:42
CGAACTCCTACGGGAGGCAGCAGTGGGGAATCTTGCACAATGGGCTAAAGCCTGATGCAGCGACGCCGCGTGGGGGATGAAGCTTCTCGGAGTGTAAACCCCTTTCGACCCGGACGACTACCTCGCAAGAGGGGTGACGGTACGGGTATAAGAAGCCCCGGCTAACTACGTGCCAGCAGCCGCGGTAAGACGTAGGGGGCCAGCGTTGTTCGGAATTACTGGGTGTAAAGGGTTCGTAGGCGGTGTGGCAGGTCGGGAGTGAAATCTCTGGGCTCAACTCAGAGCCTGCCTCCGCAACTGC
+
CCCCCCGFGFG;;@@@@EF;7C,FE8F@,,CEGG,FGF,C@F,,C8,;@6CFGGGGCGDEFFEG@CGC:>@@FB7C>FGDDGGGGGGEED=FC=EB9EFGGGGGGGGGG@F@:+>C=++@=>F=C:>+@C,<F*><*DFGGGGGGDEF?;BF@,?<FFFE77**2<FECFGGGGFGGEFGGGGGG:C*C?F51/;885?88C:;C:*:*2C58C*;8+2AECDF*/<7<FCC2*;?E6D*+*:27:53CC**96=DE)>*A+*++20*:C?><DCC4?>:*7*<*)2).>FF>5))).//*
@M03506:14:000000000-AKVR1:1:1101:14927:8306 1:N:0:42
CGAACTCCTACGGGAGGCAGCAGTAGGGAATTTTCCACAATGGGCGAAAGCCTGATGGAGCAACGCCGCGTGCAGGATGAAGGCCTTCGGGTTGTAAACTGCTTCTATCTGTGACGAATATGACGGTAGCAGATGAATAAGGATCGGCTAACTCCGTGCCAGCAGCCGCGGTCATACGGAGGATCCAAGCGTTATCCGGAATTACTGGGCGTAAAGAGTTGCGTAGGTGGCATAGTAAGTAGGTAGTGAAAGCGTGTGGCTCAACCATACTCACATTATCTAAACTGCTAAGCTAGAGGAT
+
CCCCCEFGFGF;FGEGGGCFGCEGGGGGFGGGGGFGGGFGGGGGGEGEGEGGFFGGFDFEFFFG@FG7FCGCEGGGCFD@FFGGFFGEFGGGGGGGGGGGCFFGGGGGGGGGGGGGGGGGGGFGGGGFGGFFG9D?FGFGGGGAFGGGCGGGFFGDB>FFCFGGGGGFGGGFEGGGGGGGGGDDBCFFGGGGGEFF;BGGCFGGC9>EGFD>CEGGGGFCFGGGGGGCFGGGFCCFGFFEDEGG7CEGFFGFFGCG8>DGFGGFGG7C69C?*<CEG*:>7F?7EFGFBG=7??=?F=55)
@M03506:14:000000000-AKVR1:1:1101:5748:8308 1:N:0:42
CGAACTCCTACGGGAGGCAGCAGTGGGGAATTTTGGACAATGGGGGGAACCCTGATCCAGCCATGCCGCGTGAGTGAAGAAGGCCTTCGGGTTGTAAAGCCCTTTTGGCCGGAAAGAAAAGGCTACGGATAACACCTGTGGTCCTTGACGGTACCGGCAGAATAAGCACCGGCTAACTACGTGCCAGCAGCCGCGGTAATACGTAGGGTGCGAGCGTTAATCGGAATTACTGGGCGTACAGAGTGCGTAGGCGGTCCCGCAAGTCCGCTGTGAAAGCACCGGGCTTAACCTGGGAATGGCC
+
CCCCCGGGGGGGGGGGGGGGGGGGGGGGGGGGGGGGGGFGGGGGGGGGGGGGGGGGGGGGFGGGGGGGGGGGCEGGGGCEGGGGGGGGGGGGGGGGGGFFGGGGGGGGGGGGGGGGFGCGGGGFFGGGGGGGGGGGGFGGFFFGGGFGG@CGFFFFGG>FGDGCCGGGGCGEEGGCGCGFEGGGGGFGGGGGDGGGC5CFFFFGGDGGGGGEEGGG>E5EFFGGGGGG9FGF+:88=E);CGGFCFGGCEDGGGE3:;CGDEDFFGGC59C67>DCF)0>7>@E:>F?B>@BFFF6;:)5)
@M03506:14:000000000-AKVR1:1:1101:11476:8322 1:N:0:42
CGAACTCCTACGGGAGGCAGCAGTAGGGAATCTTCCGCAATGGACGAAAGTCTGACGGAGCAACGCCGCGTGAGTGATGAAGGTTTTCGGATCGTAAAACTCTGTTGTTAGGGAAGAACAAGTTGGGTAGTAACTGACCCGACCTTGACGGTACCTAACCAGAAAGCCACGGCTAACTACGTGCCAGCAGCCGCGGTAATACGTAGGTGGCAAGCGTTGTCCGGAATCATTGGGCGTAAAGAGCTCGTAGGCGGTTCGGCAAGTCGGATGTGAAATCTCCACGCTCAACGTGGAGTGGCCA
+
CCCCCGGGGGGGGGGGGGGGGGGGGGGGGGGGGGGGGGGGGGGFFGGGGGGGGGGGGGGGGGGGGGGGGGEECFGGGGGGGGGGGGGGGGGGGGGGGGGGGGGGGGGGGGGGGGGGGGGGGGGGGGGGGGGGGGGGGGGGGGGGGGGGGGGGGGGGGGGGGGGGGGGGDGDGGGGGGGGGGGGGGGGGGGGGGGGGGGGGGGGGGGDGFGGGGGGGGGGGGFGGEEGGG?FGGFFG58DFFFFEGGGGCFEGGGGGGFGGEEFFGGDDEG?FFGGF76>DFFFD7>GFFG),5:@)753))
@M03506:14:000000000-AKVR1:1:1101:7928:8330 1:N:0:42
CGAACTCCTACGGGAGGCAGCAGTGGGGAATCTTGCGCAATGGGCGAAAGCCTGACGCAGCAACGCCGCGTGGGGGATGAAGGCCTTCGGGTTGTAAACCCCTTTCAGCAGGGACGAAAATGACGGTACCTGCAGAAGAAGCCCCGGCCAACTACGTGCCAGCAGCCGCGGTAATACGTAGGGGGCGAGCGTTGTCCGGATTTATTGGGCGTAAAGAGCTCGTAGGCGGCTTGGCAAGTCGGGTGTGAAACCTCCAGGCTCAACCTGGAGACGCCACTCGATACTGCCATGGCTAGAGTCC
+
CCCCCGGGGGGGGGGGGGGGGGGGGGGGGGGGGGGGGGGGGGGGGGGGGGGGGGGGGGGGGGGGGGGGGGGGGGGGGGGGGGGGGGGGGGGGGGGGGGGGGGGGGGGGGGGGGGGGGGGGGGGGGGGGGGGGGGGGGGGGGGGGGGGGGGGGGGGGGGGGGGGGGGGGGGGGGGGGGGFGGGGGGGGGGGGGGGGGGGGGGGFGGGGGGGGEGGCGGGGGGGGGGGGGGGGGGDGGGGGGGGGGG=EGGFFGDGGGGFG9FFFGGGGGGG?<DCCGG477F?FCEFGFFGFFF?FF?FFFF
@M03506:14:000000000-AKVR1:1:1101:12693:8332 1:N:0:42
CGAACTCCTACGGGAGGCAGCAGTGGGGAATCTTGCGCAATGGCCTAACGGCTGACGCAGCGACGCCGCGTGTGGGATGAAGCTCTTCGGAGTGTAAACCACTGTTGCCCGGGACGAACAGCTCGATTTCTCGAGCCTGACGGTACCGGGTGAGGAAGCACCGGCTAACTCCGTGCCAGCAGCCGCGGTAATACGGGGGGTGCGAGCGTTGTCCGGAATCACTGGGCGTAAAGGGCGCGTAGGTGGTTTGATAAGGGTGTGGTGAAAGTCCGGGGCTCAACCCCGGATCTGCCTGGCCGAC
+
CCCCCGGGGGGGGGGGGGGGGGGGGGGGGGFGGGGGGGFGGGGGGGGGGGGGGGGGGGGGGGGGGGGGGGEGEFGGGGGGGGGGGGGGGGDGGGGFGGGGGGGGGGGGGGGGGGGGGGGGGGGGGDGGGFGGGGGGGFGGGGGGGGGGEGF@CGGCGGGGGGGGGGGGGGGGGGCEFFGGGGGGGGGGGDEG?FFEGDGGEGGGEEEGEGDEFC?CCEGFCFFGFGFE*?*8@FGGGDG::EG:672*0:++*2<C6<D9CE5=9CCC<DFDGDC57)6*57:EEDCB0**.6**)7>3)0
@M03506:14:000000000-AKVR1:1:1101:5821:8333 1:N:0:42
CGAACTCCTACGGGAGGCAGCAGTGGGGAATATTGGACAATGGGCGCAAGCCTGATCCAGCAATGCCGCGTGAGTGAAGAAGGTCTTCGGATTGTAAAGCTCTTTCGACGGGGACGGTGATGACGGTACCCGTAGAAGAAGCCCCGGCTAACTTCGTGCCAGCAGCCGCGGTAATACGAAGGGGGCTAGCGTTGCTCGGAATGACTGGGCGTAAAGGGCGCGTAGGCGGTGTACACAGTCAGGCGTGAAATTCCCGGGCTCAACCTGGGGGCTGCGCTTGATACATGTACGCTTGAGTTCG
+
CCCCCGGGGGGGGGGGGGGGGGGGGGGGGGGGGGGGGGGGGGGGGGGGGGGGGGGGGGGGGGGGGGGGGGGGGGFGGGGGGGGGGGGGGGGGGGGGGGGGGGGGGGGGGGGGGGGGGGGGGGGGGGGGGGGGGGGGGGGGGGGGGGGGGGGGGGGGGGGGGGGGFGGGGGGGGGGGGGFFGGGGGGGGGGGFEEGFFEGCEGGGGGGGGGEGDECGGGDGDGGGDGGEG>EGGCCFGGGGGGGGGGGG=?F+:9FGC597FF=F*2AFGDG>DD<=3)9FGFBF?FGFF7;>FFF5F?79>
@M03506:14:000000000-AKVR1:1:1101:16491:8337 1:N:0:42
CGAACTCCTACGGGAGGCAGCAGTGGGGAATCTTGCACAATGGGCGAAGGCCTGATGCAGCGACGCCGCGTGGGGGATGAAGCATTTCGGTGTGTAAACCCCTTTCGGCAGGGACGAAGCGATCGTGACGGTACCTGCAGAAGAAGTCCCGGCTAACTACGTGCCAGCAGCCGCGGTAAGACGTAGGGGACGAGCGTTGTCCGGATTCATTGGGCGTAAAGCGCGCGTAGGCGGTTACGCAAGTCGGTTGTGAAAATCCGGGGCTCAACCCCGGACCTGCATCCGATACTGCGTGACTCGA
+
CCCCCGGGGGGGGGGGGGGGGGGGGGGGGGGGGGGGGGGGGGGGGGGGGGGGGGGGGGGGGGGGGGGGGGGGGGGGGGGGGGGGGGGGGGGGGGGGGGGGGGGGGGGGGGGGGGGGGDGGGGGGGGGGGGGGGGGGGGGGGGGFFGGGGGGGGGGGGGCGGGFGGGGGGGGGGGGGGGGGGGGGGFGGGGGGGGGGGGEGGGGD5>EGGGGGGGGGCEGGGGEGGGGEGGGCGG8CEFGG=EEGFEGGDGGGG?7DGFGDEGGGGCFGGGG>DGCGD>DFCF?CE39B;76A@@E386*0)
@M03506:14:000000000-AKVR1:1:1101:25863:8342 1:N:0:42
CGAACTCCTACGGGAGGCAGCAGTGGGGAATCTTGCACAATGGGCGCAAGCCTGATGCAGCGACGCCGCGTGAGGGATGAAGGCCCTCGGGTTGTAAACCTCTTTCGGCAGGGAAGAAGCCGCAAGGTGACGGTACCTGCAAAAGAAGCCCCGGCTAACTATGTGCCAGCAGCCGCGGTAAGACGTAGGGGGCGAGCGTTGTCCGGATTTATTGGGCGTAAAGCGCGCGTAGGCGGCTCGGAAAGGCGGGGGTGAGAATCCGGGGCTCAACCCCGGACATGCATCCGCTACCCCGGCGCTG
+
<CCCCFGGGA9FGGGGGEFEFCFFGDEEGEGEFGGGGGG?FGFFGGGGE@FGGFGFGFGFEGGE7FEGGG:FGGGGGGGGGGGF@FFGFGEGBFGGFGGGGGGGGGEEGCFFCCFDGDCF<FGGGGFFFGFF@<>+DCCAF9BFGGGGG7*@FEGGGGGGF,@FFG;FF>FG,@7FFEEG7CFGEC:;BFFGGG5E58*;CCFAEGCG5@C??F6FC8:8=C7+:*CEC88/;9CE**1:C******7C5*5CEF*+/*2<*9EE3:C+9*0**):)))22)*9777)()),)0)0)00.)
@M03506:14:000000000-AKVR1:1:1101:18146:8345 1:N:0:42
CGAACTCCTACGGGAGGCAGCAGTCGAGAATTTTTCTCAATGGGCGAAAGCCTGAAGGAGCGACGCCGCGTGGGGGATGAATGGCTTCGGCCCGTAAACCCCTGTCATTTGCGAACAATGTGCATTATTTAAAAGATGATGCATTGATAGTAGCGAAAGAGGAAGGGACGGCTAACTCTGTGCCAGCAGCCGCGGTAATACAGAGGTCCCGAGCGTTGTTCGGATTCACTGGGCGTAAAGGGTGCGTAGGTGGTGAGGAAAGTCGGATGTGAAATCTCCAAGCTCAACTTGGAAATGGCAT
+
CCCCCGGGGGGGGGGGGGGGGGGGGGGFFGGGGGGGGGGGGGGGGGGGGGGGGGGGGGGGGGGGGGGGGGFGGGGGGGGGGGGGGGGGGGGGGGGGGGGGGGGGGGFGGGGGGGGGGGGGGGGGGGGGGGGGGGGGGGGGGGGGGGGGGGGGGGGGGGGGGGGGGGGGGGGGDEGGGGGGGGGGGGGGGGFGGGGGGDGGGGGFFFGGGGGGGGGGEEGGGGDCEDGGGGGGGGGGDGGGG=6EGGGGGGGGFGGFFFCCCFCFGGC<>C:47:DEFFGCCFFF6@G):CBBFF=4@=@?*
@M03506:14:000000000-AKVR1:1:1101:4402:8366 1:N:0:42
CGAACTCCTACGGGAGGCAGCAGTAAGGGATATTGCGCAATGGGCGAAAGCCTGACGCAGCAACGCCGCGTGGAGGAAGAAGGCCTTCGGGTCGTAAACTCCTTTTGAGGCTGACGAGGAAGGACGGTAGGCCTTGAAGAAGTCACGGCTAACTACGTGCCAGCAGCCGCGGTAAAACGTAGGTGGCAAGCGTTATCCGGATTTACTGGGCGTAAAGGGTGTGCAGGCGGCTCGCTAAGTGGTGTATGAAATCGGCGGGCTAAACCTGGCGGGGTTATGCCAGACTGGCGGGCTCGAGTGG
+
CCCCCGGGGGGGGGGGGGGGGGGGGGGGGGGGGGGGGGGGGGGGGGGGGGGGGGGGGGGGGGGGGGGGGGFGGGGGEGGGGGGGGGGGGGGGGGGGGGGGGGGGGGGGGGGGGGGGGGGGGGGGGGGGGGGGGGGGGGGGGGGGGGEGGGGGGGGGGGGGGGGGFFGGGGGGGGGGGGGFGGG@FGGGGGGGDGGGFGGGEEEGGGGGGGGGCEGGFGDGGEEGGGGGGGGDGGDEE=CFFGGGFFEGGFF90:*98BDGEGCCGFFGGGGFGGGCD=DCGFFGG47@6D>>@B>B5@*7)
@M03506:14:000000000-AKVR1:1:1101:7278:8374 1:N:0:42
CGAACTCCTACGGGAGGCAGCAGTCGGGAATTTTGCGCAATGGACGAGAGTCTGACGCAGCAACGCCGCGTGAGGGATGAAGGCCTTCGGGTTGTAAACCTCTTTTATCAGGGAGGATAATGACGGTACCTGATGAATAAGTCACGGCTAACTACGTGCCAGCAGCCGCGGTAATACGTAGGTGGCAAGCGTTGTCCGGATTTACTGGGCGTAAAGAGCGCGCAGGCGGTCGTTCAAGTCGAGTGTGAAAGCCCCCGGCTCAACTGGGGAGGGTCATTCGATACTGATCGACTCGAAGGCC
+
CCCCCGGG<DFGGEGCCGGGGGGGGGGDGDGGGGGGGGEGGGGGGGGGFGGGFGGGGGCGGGGGGGGDGGGGEGGGGGGGFGGGGFGGGGGGGGGGGGDFDGGGGGGGGGGGGFGGGGGFGGGGDGGGGGGFGGGGGGGGGGGGGGGGGGGGGGGGGGGGGGGFFGGGGGEFCFC<FEEGFCCFGCFC7:F=CEECGEEE78CFGGGFEGGEGC::7*0:EEEE>CEGGGCG?EFGGGFGG5CFFFFGGCF6C5EDEED):+960*0*>*7>DC4:C@7:**0:+/:*-95;@;5>@@5;)
@M03506:14:000000000-AKVR1:1:1101:22943:8376 1:N:0:42
CGAACTCCTACGGGAGGCAGCAGTGGGGAATATTGGACAATGGGCGCAAGCCTGATCCAGCCATGCCGCGTGAGTGATGAAGGCCTTAGGGTTGTAAAGCTCTTTTAGCAGGGAAGATAATGACGGTACCTGCAGAAAAAGCCCCGGCTAACTTCGTGCCAGCAGCCGCGGTAATACGAAGGGGGCTAGCGTTGCTCGGAATCACTGGGCGTAAAGCGCACGTAGGCGGCTTCTTAAGTCAGGGGTGAAATCCTGGAGCTCAACTCCAGAACTGCCTTTGATACTGAGGAGCTGGAGTCCG
+
CCCCCGGGGGGGGGGGGGGGGGGGGGGGGGGGGGGGGGGGGGFGGGGGGGGGGGGGGGGGGGGGGGGGGGGGGGGGGGGGGGGGGGGGGGGGGGGGGGGGGGGGGGGGGGGGGGGGGGGGGGGGGGGGGGGGGGGGGGGGGGFFGGGGGGGGGGGGGGGGGGGGGGFGGGGGGGGGGGGGGGGGGGGFGGGEFGGCFGGGGGGGGGGGGGGGGGGGGGGGGGGGGGGGGGGDEGFGCGGGGGGGGGGGFEGCFGGGCFGG?FGGGFFGDFGFGGGGGF7CFB=?96CFF4>BF)?F>9F?D
@M03506:14:000000000-AKVR1:1:1101:12037:8380 1:N:0:42
CGAACTCCTACGGGAGGCAGCAGTGGGGAATCTTGCGCAATGCGCGAAAGCGTGACGCAGCAACGCCGCGTGGGGGAAGAAGGCCTTCGGGTTGTAAACCCCTTTCAGGAGGGACGAAGCCCGGGCGGTGAATAGCCGCTCCGGGTGACGGTACCTCCACAAGAAGCTCCGGCTAACTACGTGCCAGCAGCCGCGGTAATACGTAGGGGGCAAGCGTTGTCCGGAATCATTGGGCGTAAAGAGCGCGTAGGCGGCCCGATAAGTCCGCTGTGAAAGTCAAGGGCTTAACCCTTGAATGCCG
+
CCCCCGGGGGGGGGGGGGGGGGGGGGGGGGGGGGGGGGGGGGGGGGGGGGGGGGGGGGDGGGGGGGGGGGFGGGGGGGGGGGGDGGGGGGGGGGGGGGGGGFGGGGGFGFGGGDGGGGGGGGGGGGGGCEGGGGGGGGGGGGGGGGGGGGGGGGGGGGGGGGGGGGGGGGGCDDG?FGGGGGGGGGGGGGGGGGGGGGGGCFGCFGGGGGGGGGGGGGGGFGDGCEFCFGGGGGGGGDDGGGGFGCEC*/AEDEGDGEDDC/C+<?EGCDEF>F*<:=7>665:F)9=-:035FFF6@=67
@M03506:14:000000000-AKVR1:1:1101:17560:8380 1:N:0:42
CGAACTCCTACGGGAGGCAGCAGTGGGGAATTGTTTGCAATGGGCGCAAGCCTGACGACGCAACGCCGCGTGGAGGATGAAGACCTTCGGGTCGTAAACTCCTTTCGATCGAGACGAATGGCTTCCGGGTGAACAATCCGGGAGAATGACGGTACCGAGAGAAGAAGCCCCGGCTAACTCCGTGCCAGCAGCCGCGGTAATACGGGGGGGGCAAGCGTTGTTCGGAATTACTGGGCGTAAAGAGCTCGTAGGCGGCGCGGTAAGTCAGGTGTGAAAACTCCAGGCTCAACCTGGAGACGCC
+
CCCCCGGGGGGGGGGGGGGGGGGGGGGGGGGGGGGGGGGGGGGGGGGGGGGGGGFGGGGGGEGGGGGGGGGGGGGGGGGGGGFGGGGGGGGGGGGGGGGGGGGGGGGGFGGDGGGGGGGGGGGGGGGGGGGGGGGGGGGGGGGGGGGGGGGGGGGGGGGGGGGGGGGGGGGGGGGGFCFGGGGGDGGGGGGGGGGGGGGGGGGGGGGGGGGGGGG>>8?8;EGGGDEFC799FGGGG:7ECGGGG?CDEGFEGGGG*7C9C55FCCFGC:CBGFF?FFGFFF?FGFD=4D7>F5:F)05:>
@M03506:14:000000000-AKVR1:1:1101:13080:8387 1:N:0:42
CGAACTCCTACGGGAGGCAGCAGTCGGGAATTTTGGGCAATGGGCGAAAGCCTGACCCAGCAACGCCGCGTGAAGGATGAAATCCCTCGGGATGTAAACTTCGCAAGAACGGGCAGAATAAGTAAGGGTTAACACCTCTTACGATGACGGTACTGTTTGTAAGCTCTGGCTAACTCCGTGCCAGCAGCCGCGGTAATACGGGGGGAGCAAGAGTTGTTCGGATTTACTGGACGTAAAGGGCGCGTAGGCGGCCACCGCAAGTCGATTGCGTAATCTCTGGGCTTAACCCAGAACGGTCAAC
+
CCCCCGFEEFEG7:,@6FGGFC<,,6+6@@<,CC,+,;C@@,,6,66@:7EFG@<FGFDAF@<ECFC+=C774CA,F<<FGAFGDG,=+4C+489B<<BCF<FFE@BD<AF@F+>=3<,CF?F9FF8F,BFD=D8+,B,<B=FE><<3@<5+@FD@,33>@;C3,3,,3@F9F7F<CF<@**@<F:F8CB**=4**?EC88E8EG>*2****20<9<*085///3C9+++*;*:***3:5::57>=/>F/55):>F*8/):9:57C+9+9*)*/20?=C**58:CB>??D>()00)8))/9
@M03506:14:000000000-AKVR1:1:1101:26297:8401 1:N:0:42
CGAACTCCTACGGGAGGCAGCAGTAGGGAATCTTGGACAATGGGCGAAAGCCTGATCCAGCCATGCCGCGTGAGTGAAGAAGGCCTTAGGGTTGTAAGGCTCTTTTGGCGGGGACGATAATGACGGTACCCGCAGAATAAGCCCCGGCTAACTTCGTGCCAGCAGCCGCGGTAATACGAAGGGGGCTAGCGTTGTTCGGAATTACTGGGCGTAAAGCGCACGCAGGCGGATTGATAAGTCGGGGGTGAAATCCCGGGGCACAACCTCGGAATTGCCTTCGAGACGGTTAGTCTTGACTCCG
+
CCCCCGGGGGGGGGGFGGGGGGGGGGGGGGGGCFGGGGGGGGGGGGGGEGGGGGGGGGGGGFGEGGG7BF@FFCEFGGGFCFGGFGGGFGGGGE@FFGGCFG?,?<F@GGGGGGG@78FG9@BFGG:F7=FGDGGCF9FGGGGGEG77FGGGGGGGCFGGFGD,=CFDECEGGG9FGF1<11BF*8/ACFGGEEEDGCGECFF:F7AFFG*28?CF7:***2*:EGCCE>5589E<+:7EEGCCE*:<6F9:*<=):75):=F*7679*/*0*2:?>*9CF55*/)171C?21*0*)0*)0
@M03506:14:000000000-AKVR1:1:1101:15094:8455 1:N:0:42
CGAACTCCTACGGGAGGCAGCAGTCGGGAATTTTGGGCAATGGGCGAAAGCCTGACCCAGCAACGCCGCGTGAAGGATGAAATCCCTCGGGATGTAAACTTCGCAAGAACGGGAAGAATAAGCGAGAGTTAATATCTTTCGTGATGGCGGTACCGTTTGTAAGCTCCGGCTAACTCCGTGCCAGCAGCCGCGGTAATACGGGGGGAGCAAGCGTTGTTCGGATTTACTGGGCGTAAAGGGCGCGTAGGCGGCCAGCACAAGTCAGTTGTGAAATCCCCGCGCTTAACTCGGACAGGTCAAC
+
CCCCCFGGGGGGCGGDECGGGGGG,BBFCFG<FAD:;F,FFCE8CFGGDGGFGEDFEAEGFGGGGGGGCGGGGGFGGGGGGEGGCFFGGDGE=FGFGFAFFFCDDCEFGGGGGE+F8FGGFF9FGGDGFGGGG=DFF,ED7DFFCE,D@FCEFFCFG:>BFF,CCG?:CFG7B:CFGGF7FGGGG@BEF:C<<<**59BFGGGG5**?8*;CEC>?CFDCE58EFEGF+@**:7:?CDFDEGGGEDED9:5>CEGG;:*2:CG9C*2*</09C702<@3/9:)7767@4*)()0)51974/
@M03506:14:000000000-AKVR1:1:1101:26842:8490 1:N:0:42
CGAACTCCTACGGGAGGCAGCAGTGGGGAATATTGCACAATGGGCGCAAGCCTGATGCAGCGACGCCGCGTGAGGGATGACGGCCTTCGGGTTGTAAACATCTTTCAGTAGGGACGAAGCGCAAGTGACGGTACCTATAGAAGAAGCACCGGCCAACTACGTGCCAGCAGCCGTGGTAATACGTAGGGTGCGAGCGTTGTCCGGAATTACTGGGCGTAAAGAGCTCGAAGGTGGTTTGTCGCGTTGTTCGTGAAAACTCACAGCTCAACTGTGGGAGTGCGGGCGATACGGGTAGACTGGG
+
6BCC9CF<F-CCFC@EGCECCCFE@CGD,6CFGG9EFF<EDG,CEFFG+6DFGGGGGGCFCGGG+@EEFG7CFGDCGGGGGGCF@CF@CFG<+=FCAFF<?FF<<?<E?ECFGC<FGG:++3@:FGFF,B+C@+@,3EF,@=,:DF,<FFGGGDC:>DFA@F:CC<:CFF:EG*=:1FF9FFG7<<FC+=*<CF8<1*8;97*/;C5C:<CCF5@CG:8EF@FCE6E**:?<C=/;6A2+:5=C5/:F+1ACF5+0094>GFF*+030**0=7*5**)2*95)*/)956C36..)19?)7)
@M03506:14:000000000-AKVR1:1:1101:9251:8505 1:N:0:42
CGAACTCCTACGGGAGGCAGCAGTGGGGAATTGTTCGCAATGGGCGCAAGCCTGACGACGCAACGCCGCGTGGAGGACGAAGGTCTTCGGATTGTAAACTCCTGTTGCCCGGGACGAAAAGCTCCGACCTAATATGTCGGAGTCTGACGGTACCGGGTGAGGAAGCCCCGGCTAACTCTGTGCCAGCAGCCGCGGTAATACAGAGGGGGCAAGCGGTGTTCGGAATTACTGGGCGTAAAGGGCGCGTAGGCGGCCTACTAAGTCGGACGAGAAATCCCCGGGCTCAACCCGGGAACTGCGG
+
CCCCCGGGGFGGGGEGGGGGGGGGGGGGGGGGGGGGGGGCGGGGGGGEGGGGGGGGDGGEEGGGGGCFGGGGGGGGGGGGGGGGGGGC@FCGGFGGFGGAFGGGGGFGDFGCEEGEGGDGGGGGGG>FEFFFFGGGGGGGGDGGGFGEEFG>CG:FCFGDDGG>FFGDEGGGE7FFECGF:2?CGGGGGGFEGDD:EGGGGEF7@5CC>**;8;C*;C58:C55CFG7<CFGGG=2*8CEFCC=:CCDG*<C3*:7;FFFC62<EDDCC)*.>6*+*77D53>*//*0(187:)8))9@F3
@M03506:14:000000000-AKVR1:1:1101:10351:8529 1:N:0:42
CGAACTCCTACGGGAGGCAGCAGCGAGGAATATTGCACAATGGAGGCAACTCTGATGCAGTAACGCCGCGTGGGGGAAGAAGACCTTCGGGTTGTAAACCTCTTTTTGTAGCGACGAGTGAGGACGGTAGCTATAGAATCAGTCTCGGCTAACTACGTGCCAGCAGCCGCGGTAAGACGTAGGAGGCGAGCGTTATCCGGATTCACTGGGCGTAAAGCGCATGTAGGCGGTTGGACAAGTCGTGTGTTAAAGCCCCTGGCCCAACTGGTGGAGGTCATGCGAGCCTGTGCGACTTGAGGGG
+
CCCCCGGGGGGFGGGGGGGGGGGGGGGGGGGGGGGGGGFGGGGGGGGGGGGGGGGGGGGGGFFGGGGFGGGGGGGGGGGGGGGGGGGGGGGGGGGFFGGGGGGGGGGGGGGGGGGGGGGGGGGGGGGGGGFGGGFDGFGGGGGGFGGGGGGFFGGGGGGGFDGGGGGGGDDGGGGCGGGGGGGGGGGG@GEGGGGGFFGGGGGFCCFGFGGGGD?8<EGGEGGE@@CFGGGGGGC@6CFFCEGGGFFG90<97:CCFFCF5>CFGFGC<*5)5DD7DFFC)5.**7F=:F)4>5<=*)7))
@M03506:14:000000000-AKVR1:1:1101:16181:8549 1:N:0:42
CGAACTCCTACGGGAGGCAGCAGTGGGGAATCTTGGACAATGGGCGCAAGCCTGATCCAGCCATGCCGCGTGGGTGATGAAGGCCCTAGGGTTGTAAAGCCCTTTCGGCGGGGAAGATAATGACGGTACCCGCAGAAGAAGCCCCGGCTAACTTCGTGCCAGCAGCCGCGGTAATACGAAGGGGGCTAGCGTTGCTCGGAATCACTGGGCGTAAAGCGCACGTAGGCGGCTTTTTAAGTCAGGGGTGAAATCCTGGAGCTCAACTCCAGAACTGCCTTTGATACTGAGAAGCTTGAGTCCG
+
CCCCCGGGGGGGGGGGGGGGGGGGGGGGGGGGGGGGGGGGGGGGGGGGGGGGGGGGGGGGGGGGGGGGGGGGGGGGGGGGGGGGGGGGGGGGGGGGGGGGGGGGGGGGGGGGGGGGGGGFGGGGGGGGGGGGGGGGGGGGGFGGGGGGGGGGGGGGGGGGGGGGGGGGGGGGGGGGCFCGGGGGGGGGGGGCEGGGGGGGEGGGGGGGGGGGGGGGGGGDEGFFGGGGEG8C69F8EGGGGGGGGGGGGGGFFDCGGFGDGGGGGG?47CDFFGCCC?>:CFFGF=*7:GF:?7?F?6847
@M03506:14:000000000-AKVR1:1:1101:6180:8549 1:N:0:42
CGAACTCCTACGGGAGGCAGCAGTCGGGAATTTTGCGCAATGGACGAAAGTCTGACGCAGCAACGCCGCGTGAGGGATGAAGGCCTTCGGGTTGTAAACCTCTTTTCTCAGGGACGATGATGACGGTACCTGAGGAAGAAGCCACGGCTAACTACGTGCCAGCAGCCGCGGTAATACGTAGGTGGCAAGCGTTGTCCGGATTTACTGGGCGTAAAGAGCGCGCAGGCGGTCGTGCAAGTCGCGTGTGAAAGCCCCCGGCTCAACTGGGGAGGGTCACGCGATACTGCTCGACTCGAAGGCA
+
CCCCCGGGGGGGGGGGGGGGGGGGGGGGGGGGGGGGGGGGGGGGGGGGGGGGGGGGGGGGGGGGGGGGGGGGGGGGGGGGGGGGGGGGGGGGGGGGGGGGGGGGGGGGGGGGGGGGGGGGGGGGGGGGGGGGGGGGGGGGGGGGGGGGGGGGGGGGGGGGGGGGGGGGGGGGGGGGGGGGGGGGGGGGGGGFGGEGGGGGECGGGGGFGGGEECGGGGGGGGGGGEEEGCEGGGGGFGFGGC5=EEGCFGGC5FECGDG<E6CF+7CGGGGFG**765*7<35:+7>69DB6BBFF?5B4)
@M03506:14:000000000-AKVR1:1:1101:17205:8552 1:N:0:42
CGAACTCCTACGGGAGGCAGCAGTGGGGAATTGTTCGCAATGGGCGCAAGCCTGACGACGCAACGCCGCGTGGAGGATGAATGTCTTCGGATTGTAAACTCCTGTTGCTCGGGACGAAAAGCTTCGACCTAACACGTCGAAGTCTGACGGTACCGGGTGAGGAAGCCCCGGCTAACTCTGTGCCAGCAGCCGCGGTAATACAGAGGGGGCAAGCGTTGTTCGGAATTACTGGGCGGAAAGGGCGCGTAGGCGGCCCGCTAAGTCGAACGTGGAATCCCCGGGATTAACCCGGGACCTGCGG
+
CCCCCGGGGGGGGGGGGGGGGGGGGGGGGGGGGGGGGGGGGGGGGGGGGGGGGGGGGGGGGGGGGGGGGGGGGGGGGGGGGGGGGGGGGGGGGGGGGGGGGGGGGGGGFGGGGGGGGGGGGGGGGGGGGGGGGGGGGGGGFGGGFGGGGGGGGGGGGGGGFFEGGGFGGGGGGGGGGGGGGGGGGGGGGGGGGGGGGGGGGGGGGGGGGGC>EGGEEDEC:CECG>CCGFGGGGG5*?3EF5EEGGGCEGC5DG=DGE<G=<:9>D5*2/7>DFF9CFFCCD)::*?F74)7@B)..>;>3
@M03506:14:000000000-AKVR1:1:1101:19368:8572 1:N:0:42
CGAACTCCTACGGGAGGCAGCAGTGGGGAATATTGGACAATGGGCGAAAGCCTGATCCAGCAATGCCGCGTGAGTGATGAAGGCCTTAGGGTTGTAAAGCTCTTTTGCCAGGGATGATAATGACAGTACCTGGAGAATAAGCTCCGGCTAACTCCGTGCCAGCAGCCGCGGTAATACGGAGGGAGCTAGCGTTGTTCGGAATTACTGGGCGTAAAGCGCGCGTAGGCGGCTTTGTAGGTTAGAGGTGAAAGCCCGGGGCTCAACCCCGGAACTGCCTTTAAGACTGCATCGCTTGAATCCG
+
CCCCCGGGG@FGGGGGGGGGGGGGGGGGGGGGGGGGGGGGGGGGGGGGGGGGGGGGGGGGGGGGGGGGGGGGEFFGGGGGGGGGGGGGGGGFGGGGGGGGGGGGGGGGGGGGGGGGGGGGGGGGGGGGFGGGGGGGGGGGGGGGGGGGGGGGGGGGGGGGGGGGGGGGGGDGGGGGGGGGGGGGGGGGFGGFBFGGGGGGGGGGGGGGFGGGGEGGGGGGGGGGGEGGGGDEFFGDFGGEGEFGGGGFCFGF4CEGCBGD5CFF6DEGGDE@GGGGF4CF7BFG9?FFFCB?F>F>)9@@:
@M03506:14:000000000-AKVR1:1:1101:20440:8584 1:N:0:42
CGAACTCCTACGGGAGGCAGCAGTGGGGAATATTGGACAATGGGCGCAAGCCTGATCCAGCCATGCCGCGTGGGCGATGAAGGCCCTAGGGTTGTAAAGCCCTTTCGGCGGGGAAGATAATGACGGTACCCGCAGAAGAAGCCCCGGCTAACTTCGTGCCAGCAGCCGCGGTAATACGAAGGGGGCTAGCGTTGCTCGGAATCACTGGGCGTAAAGCGCACGTAGGCGGATTGCTAAGTCAGGGGTGAAATCCTGGAGCTCAACTCCAGAACTGCCTTTGATACTGGCGATCTTGAGTCCG
+
CCCCCGGGGFGGGGGGGGGGGGGGGGGGGGGGGGGGGGGGGGGGGGGGGGGGGGGGGGGGGGGGGGGGGGGGGGGGGGGGGGGGGGGGGGGGGGGGGGGGGGGGGGGGGGGGGGGGGGGGGGGGGGEGGGGGGGGGGGGGGGGFGGGDGGFGGGGGGGGFGGGGGGGGGDGCEGGGGGGGGGGGGDGGGGGGGGGFFGGGEGGGGGGFGFD>EGGGGGGGGGGGGGGGGEG8FGGGGGDCGGGCEEGGFGGCFCFFC@FCC?=CCGGGGGDF:7CFFB7CFFFGC4CFBGF0@FFFFFFF:
@M03506:14:000000000-AKVR1:1:1101:17706:8584 1:N:0:42
CGAACTCCTACGGGAGGCAGCAGTGGGGAATTTTCCGCAATGGGCGAAAGCCTGACGGAGTGACGCCGCGTGGGGGACGAAGGCCTTCGGGTTGTAAACCCCTGTCAGAGGGAAAGAAGGGTCGCCTGGCTAATATCCAGGTGATCTGACGGTACCTTCAGAGGAAGCCCCGGCCAACTCTGTGCCAGCAGCCGCGGTAAGACAGAGGGGGCAAGCGTTGCTCGGAATCACTGGGCGTAAAGGGCGCGTAGGCGGGATGGCAAGTCGGTCGTGAAATCTCTCGGCTCAACCGAGAAACGTC
+
CCCCCGGGGGGGGGGGGGGGGGGGGGGGGGGGGGGGGGGGGGFGGGGGGGGGGGGGGGGGGGFGGGGGGGGGGGGGGGGGGGGGGGGGGGGGGGGGGGGGGGGGGGGGGGGGGGFGGGGGGGGGGGGGGGGGGGGGGGGGGGGGGGGGGGGGGGGGGFGGGGGGGGGGGGGGGGGGGGGGGGGGGGGGGGGGGGDGGGGEGGGGGGGFGGGGGGGGGGGGGFGGGCGGGCCGG*CFDCGDGFFGGGGGGDGGC:CGG>DGF?CEGFEGGCE>CFGGGFGC7?E5C@CF>GFB)73;??>)0
@M03506:14:000000000-AKVR1:1:1101:15412:8586 1:N:0:42
CGAACTCCTACGGGAGGCAGCAGTGGGGAATATTGGACAATGGGCGAAAGCCTGATCCAGCAATGCCGCGTGAGTGATGAAGGCCTTAGGGTTGTAAAGCTCTTTTACCCGGGAAGATAATGACTGTACCGGGAGAATAAGCTCCGGCTAACTCCGTGCCAGCAGCCGCGGTAATACGGAGGGAGCTAGCGTTGTTCGGAATTACTGGGCGTAAAGCGCGCGTAGGCGGCTTTGCAAGTTAGAGGTGAAAGCCCGGGGCTCGACCCCGGAACTGCCTTTAAAACTGCATCGCTTGAATCCG
+
CCCCCGGGGGGGGGGGGGGGGGGGGGGGGGGFGGGGGGGGGGGGGGGGGGGGGGGGGGGGGGGGGGGGGGGGEGFFFGGGGGGGGGGGGGGGGGGGGGGGGGGGGGGGGGGGGGGGGGGGGGGGGGGGGGGGGGGGGGGGGGGG8@FGGGGGGGGGGGGGGGGGGGGGGGDEGGGGGGGGGGGGGGGGGGFCFGGGGEG5@EGFGGGGGGGGGGGGGGGGGGGGGGGGGGG>EFFEGF:C?CFGGGGCF?FG>*/>E>75>=DECDGGGG55CFG?94>FF=@EGFGFDGF?F5>:F4=FF
@M03506:14:000000000-AKVR1:1:1101:5498:8603 1:N:0:42
CGAACTCCTACGGGAGGCAGCAGTCGAGAGGCTTCGGCAATGGGGGAAACCCTGACCGAGCGACGCCGCGTGGAGGATGAAGGCCCTTGGGTTGTAAACTCCTTTTGTTGGGGAAGAAATGTGATCAGGTGAATAATCTGGTCACTTGACGGTACCCGACGAATAAGCTCCGGCTAACTCCGTGCCAGCAGCCGCGGTAACACGGGGGGAGCAAGCGTTGTTCGGAATCACTGGGCGTAAAGGGCGTGTAGGCGGTCAAGTAAGTGGGGTGTGAAATCCCTCGGCTCACCCGAGGATCTGC
+
CCCCCGGGGGGGGGGDGGGGGGGGGGGGGGGGGGGGGGGGGGGGGGGGGGGGGGGGGGGGGGGGGGGGGGGGGGGGGGGGGGGGEFGGGGGGGGGGGGGGGGGAFGGGGFFGGGGGGGGGGGGGFFGGCFGGGGGFGGGGGFFGGGGCGEE@FFCFGGGGDDGGGDCDFDFFGGGGGGGFFE::CFGFFFDFGGGGDGCEGGC:CGDEGEGGGEFFEEDGCFC5EEEFC96E:=5*CC<EGGG5A**);6C9CEGDC:CC+A77CDFFDC5.*:?CD=F*2)8C5059>7>,)5>39669*
@M03506:14:000000000-AKVR1:1:1101:17934:8609 1:N:0:42
CGAACTCCTACGGGAGGCAGCAGTGGGGAATCTTGCGCGATGGGCGAAAGCCTGACGCAGCGACGCCGCGTGTGGGATGAAGGTCTTCGGATTGTAAACTCCTGTCATTAGGGAACAAAGTCCCCGGTTAACTGCCGGCGGACCTGATAGTACCTGAAGAGGAAGAGACGGCTAACTCCGTGCCAGCAGCCGCGGTAATACAGAGGTCTCACGCGTTGTTCGGATTCATTGGGCGTAAAGGGTGCGTAGGCGGCGAGGTAAGTCGGATGTGAAATCCCGGGGCTTAACCCCGGAACTGCAT
+
CCCCCGGGGGGGGGGGGGGGGGGGGGGGGGGGGGGGGGGGGGGGGGGGGGGGGGGGGGGCGGGGGGGGGGGGGGGGGGGGGGGGGGGGGGGGGGGGGGGGGGGGGGGGGGGGGGGGGGGGGGGGGGGGGGGGGGGGGGGGGGGGGGGGGGGGGGGGGFGGGFGGGGGGGGGGDEGCGDEGGGGGGGGGGGGGGGG*C>FDGGG?FGFFGCF+8CEECG=GCGGCE8FDGGDFG=5:CEGGGGFGGGGGGD6CC5C3?BGDFFFCEGGDC<+*0:7+6)*9>B3E*<78)*<;BEBBF??49
@M03506:14:000000000-AKVR1:1:1101:12526:8622 1:N:0:42
CGAACTCCTACGGGAGGCAGCAGTAGGGAATCTTGCGCAATGGGCGAAAGCCTGACGCAGCGACGCCGCGTGCGGGATGAAGGCCTTCGGGTCGTAAACCGCTTTCAGCAGGGACGAAATTGACGGTACCTGCAGAAGAAGGCCCGGCCAACTACGTGCCAGCAGCCGCGGTGATACGTAGGGGTCTAGCGTTGTCCGGAATCATTGGGCGTAAAGAGCTCGTAGGCGGTTCGGCAAGTCGGATGTGAAATCTCCACGCTCAACGTGGAGGGGCCATTCGAAACTGCCGTGACTCGAGTCC
+
CCCCCGGGGGGGGGGGGGGGGGGGGGGGGGGGGGGGGGGGGGGGGGGGGGGGGGGGGGGGGGGGGGGGGGGGGGGGGGGGGGGGGGGGGGGGGGGGGGGGGGGGGGGGGGGGGGGGGGGGGGGGGGGGGGGGGGGGFGGGGGGGGGGGGGGGGGGGGGGGGGGGGGGGGGGGGFFGGGGGGGGGGGGGGGGGGGEFGGGGG>FCEFFGGGGEEEGGGGGGGGGGGGGEGGGGEGGEDGGGDGEGE?F>CCGGG7EFF:D3CECFGFFG=C=@DCCEF=FFDF3EC?7@>9@B5@FF>E?F?
@M03506:14:000000000-AKVR1:1:1101:12229:8637 1:N:0:42
CGAACTCCTACGGGAGGCAGCAGTGGGGAATCTTGCGCAATGGCCTAACGGCTGACGCAGCGACGCCGCGTGTGGGATGAAGCTCTTCGGAGTGTAAACCACTGTTGCCCGGGACGAATAGCTCGATTAATCGAGCCTGACAGTACCGGGTGAGGAAGCACCGGCTAACTCCGTGCCAGCAGCCGCGGTAATACGGGGGGTGCGAGCGTTGTCCGGAATCACTGGGCGTAAAGGGCGCGTAGGTGGTTTGATAAGGGTGTGGTGAAAGTCCGGGGCTCAACCCCGGATCTGCCGTGCCGAC
+
CCCCCGGGGGGGGGGGGGGGGGGGGGGGGGGGGGGGGGGGGGGGGGGGGGGGGGGGGGGGGGGGGGGGGGGGGGGGGGGGGGGGGGGGGGCGGGGGGFGGGGGGGGGGGGGGGGGGGGGGGGGGGGGGGGGGGGGGGGGFFGGGGGGGGGGGGGGGGGGGGGGGGEGGGGGGGGFFGGGGGGGGGGGGGGGGFGGGGGGGDGGGGGGGEGGGGGEDCCGGCCFFGGGGGDGGGGGGGGGG=EG9FG5>EEAFGEEGGFGGGGFGFD?CCCCEGGGG<FCFCFE=EBD:6DF<FF)7;5777
@M03506:14:000000000-AKVR1:1:1101:4076:8639 1:N:0:42
CGAACTCCTACGGGAGGCAGCAGTGGGGAATATTGGACAATGGGCGCAAGCCTGATCCAGCCATGCCGCGTGAGTGATGAAGGCCCTAGGGTTGTAAAGCTCTTTTGTGCGGGAAGATAATGACTGTACCGCAAGAATAAGCCCCGGCTAACTTCGTGCCAGCAGCCGCGGTAATACGAAGGGGGCTAGCGTTGTTCGGAATTACTGGGCGTAAAGGGCGCGTAGGCGGTCCGCTAAGTTCGGTGTGAAAGCCCCTGGCTCAACTGGGGAACGGCGCTGGATACTGGTGGACTCGAGTACC
+
CCCCCGGGGGGGGGGGGGGGGGGGGGGGFEFFGGFGGGGGGGGGGGGGGDFGGGGGGGGGGGGGGGGGGGGGGGFFFGFGGGGGGGGGGGGGGGGGGGGGGGGGGGGGGGGGGGGGGGGGGGGGGGGGGGGGGGGGGGGGGDFFGGGGGGGGGGGGGGGGGGGGGGGGGGGDGGGGGGGCGGGGGGG>FGG<FEEGGGGGGGGFGGGGGFCECEDGGGGGGGGGGGGGGGGEEGDGGGGGGGGGGGDG?CCCGG5FGFGFGGGGFFGGGC=>DCCGDBDD<6@CCFCB:DFF4<F)>FF49
@M03506:14:000000000-AKVR1:1:1101:24909:8645 1:N:0:42
CGAACTCCTACGGGAGGCAGCAGTGGGGAATTGTTCGCAATGGGCGCAAGCCTGACGACGCAACGCCGCGTGGAGGACGAAGATTTTCGGATCGTAAACTCCTTTCGATCGGGAAGAACAGCTCATAGGTTAACAGCCTGAGAGTCTGACGGTACCGAGAGAAGAAGCCCCGGCTAACTCCGTGCCAGCAGCCGCGGTAATACGGGGGGGGCAAGCGGTGGTCGGAAGTACGGGGCGGAAAGGGGACGCAGGTGGCACACGAAGTCCGACGCGCAACTCCAACGTTCAAACTTGGACGTCG
+
@CC9CGGFFC<FC@,C:@CFDAF,CFGCF@FFFEFF@7C+CFG8FDEFF@FFF<8FEGGGEGEE:E=::E:CEFFFEFDG>FC5<EF,@CFFEE?8==,<=EADAFF7BFFGGGDCB8>FGF,BDDDGGGGGCFGFFGGCFGGF>FC3FC>7F71>FC<CG7@CF7FFG>FF7<CG7FF9B**4CF9BFFGFDF*8C2**3<<FDEG**/:**//8C*;**23*5*2*30A*:*:85*12:E==5*27**1**+***19D*29*10+**75))/12)):*77):*)*0-*1-09:))))))
@M03506:14:000000000-AKVR1:1:1101:19363:8655 1:N:0:42
CGAACTCCTACGGGAGGCAGCAGTCGAGAATTTTTGACAATGGGGGAAACCCTGATCGAGCGACGCCGCGTGGAGGATGAAGGTCTTCGGATTGTAAACTCCTGTCATTTGGGAACAAGGTGCACACGTTAACTGCGTGAGTATTGATAGTACCAGAAGAGGAAGAGACGGCTAACTCTGTGCCAGCAGCCGCGGTAATACAGAGGTCTCAAGCGTTGTTCGGATTCATTGGGCGTAAAGGGTGCGTAGGCGGCGCGGTAAGTCGGGTGTGAAATCTCGGAGCTTAACTCCGAAACTGCAT
+
CCCCCGGGG9FGGGGGGGGGGGGGGGGGGFGGGGGGGGGGGGGGGGGGGGGGGGGGGGGGGGGGGGGGGGGGGGGGGGGGGGGGGGGGGGGGGGGGGGGGGGGGGGGGGGGGGGGGGGGGGGGGGGGGGGGGGGGGGGGGGGGGGGGGGGGGGGGGGGGGGGGGGGGGGGGGGGGGGGGGGFGGGGGGGGGGGGGGECGGGGGGGGGGFGGGGGGGGDCGGGC>EGGGGGGGGGGGGGDGGGGGGGGGGGGGGGGGG><DGGGGGGGCEDEFF7DFGFF3)8@FG4FF4:<:D>EDFF@46
@M03506:14:000000000-AKVR1:1:1101:25320:8657 1:N:0:42
CGAACTCCTACGGGAGGCAGCAGTCGGGAATTTTGGGCAATGGGGGAAACCCTGACCCAGCAACGCCGCGTGAAGGATGAAGTATTTCGGTATGTAAACTTCGAAAGAAGGGGAAGAATCAATGACGGTACCATTTAGAAGGTCCGGCTAACTACGTGCCAGCAGCCGCGGTAATACGTAGGGACCAAGCGTTGTTCGGATTTACTGGGCGTAAAGGGCGCGTAGGCGGCGTGACAAGTCACTTGTGAAATCTCTGGGCTTAACTCAGAACGGCCAAGTGAAACTGTCGTTCTAGAGTGCG
+
CCCCCGGGGGFCDGCEEGGGGGGFGGGGGGGFFGG@FDF<FFG8BC:,FFGGGFFFCFC<FGGGGGEFCGEG@EGGGGGFGGG9FFEFEGGC<EECFGFGEGGGGGG8F,=CCFGCCGA,EF9,C9>7>@:FG?FEG9DFDAFFGGGGGGGGGGGGDGGGFGGGGCCEGGGGGGGGGGFFG>FFGFGGFFGGGGGDG8CCCEGGGGGGGFCEEEFFFE8C58?8EC9:C55:**2@<F>CCC+<F:EG<FFGGC+:FFF4:F>C+;9<+C:)*195750:76=+<=7847),7@FFF?F=>
@M03506:14:000000000-AKVR1:1:1101:19392:8679 1:N:0:42
CGAACTCCTACGGGAGGCAGCAGTGGGGAATATTGGACAATGGGCGCAAGCCTGATCCAGCCATGCCGCGTGAGTGATGAAGGCCCTAGGGTTGTAAAGCTCTTTTGTGCGGGAAGGTAATGACGGTACCGCAAGAATAAGCCCCGGCTAACTTCGTGCCCGCAGCCGCGGTAATACGTAGGGGGCCAGCGTTGTTCGGAATTACTGGGTGTAAAGGGTTCGTAGGCGGTGCGGCAAGTTGGGAGTGAAATCTCTGGGCTTAACCCAGAGGCTGCTCTCTACACTGCTGTGCTTGAGTGTG
+
CBCCCGGGG-CFCGDGGGEGEGGFFFCFEGGGGGGGCFC<FF8@FGFEDGGGDCAFFGGECGGGDGGFGGGGGFEFDGGFDCCECEGGGGGF=CGGFGG9FFGGGGFGGGGGGGD7EFFGG9FCE@FGCFC:CCFFFGAFFDGGDGGGGCFDF9FFGGGD,@FCCDF*CGG7CCFGGGFCFGGGGG7*=FG<F@EGGEG*/;+<:C:<CF8ED?:FF52;FEECCGGCE888EDE::**03<=F*/:*<79+*297+<5>:6*+3C5**>=>>FG6C?**2/9E?FC@?FFFFF@)/09F4
@M03506:14:000000000-AKVR1:1:1101:22189:8712 1:N:0:42
CGAACTCCTACGGGAGGCAGCAGTGGGGAATTTTGGACAATGGGGGAAACCCTGATCCAGCCATGCCGCGTGAGTGAAGAAGGCCTTCGGGTTGTAAAGCTCTTTTGGCCGGAAAGAAAAGGCTACAGATAACACCTGTGGTCCTTGACGGTACCGGCAGAATAAGCACCGGCTAACTACGTGCCAGCAGCCGCGGTAATACTTAGGGTGCGAGCGTTAATCGGAATTACTGGGCGTAAAGAGTGCGTGGGCGGTCCCCCAAGTCCGCTGTGAAAGCCACGGGCTTAGCCCGGGACGGGCA
+
CCCCCGGGGDDG;CFGGGGGGCDF@FD7FFFGGGA:CC6FEF@@BC@:FFGGGGCFFDGFGGCFGGFCBCC=FGFDEGGGG<EGGGGFF7CFEDBFGGCGCF<EFGECFFGGG7CEGGCGFCFFGG=CFDGG@D83=BFFDDDDGF,ECC+@FC=F+:+@FGGGFFEFG7:7CC*>>E9FCDFGGCEFF::BC7*=CE8CFF+B,?<E::B>88BC/A5C:EEE>*A6CFEF<*;878/CFCGGG+*1*2557*1>85*12>*33*2>*7/0CF>7C>*2))5*>>CFA*70)))))055)
@M03506:14:000000000-AKVR1:1:1101:23223:8726 1:N:0:42
CGAACTCCTACGGGAGGCAGCAGTGGGGAATCTTGCGCAATGGGCGAAAGCCTGACGCAGCGACGCCGCGTGAGGGAAGAAGGCCTTCGGGTTGTAAACCTCTTTCAGGAGGGACGAAGCCACTCGGGTTAATAGCCCAGAGGGTGACGGTACCTCCAGAAGAAGCCCCGGCTAACTACGTGCCAGCAGCCGCGGGAATACGTAGGGGGCAAGCGTTGTCCGGATTTATTGGGCGTAAAGAGCGTGTAGGCGGCCAGGTAGGTCTGCTGTGAAAACTCGAGGCTTAACCTCGAGCTGTCGG
+
CCCCCGGGGGGGGGGGGGGGGGGGGGGGGGGGGGGGGGGGGGGGGDGGGGGGGGGGGGGGGGGGGGDFGGEG:BFEEEGGGGGGGGGGGDGGGGGGGGGGGGGGGGGGGGGGGGGGCGGGGGGGFGGGCEGGGGGGFCGGFGGGGFGFEGGFFGFGGGGGGGGGDCFCFGGGCCFGGGGGGGGGGCFGG7FGGGG*::CFGGCGFGGC>>CEFGG*CGE@CEGE*A?7+<7<57C:5=<FFC6=:CEGGGGG3=CGGFCCGF*3CF?FF*64*:CFFFDGD>>=C?7=2778:BE56FFFE
@M03506:14:000000000-AKVR1:1:1101:10903:8758 1:N:0:42
CGAACTCCTACGGGAGGCAGCAGTGGGGAATCTTGGACAATGGGGGAAACCCTGATCCAGCCATGCCGCGTGAGTGATGAAGGCCTTCGGGTTGTAAAACTCTTTCGCGCACGACGATAATGACGGTAGTGCGAGAAGAACCTCCGGCTAACTTCGTGCCAGCAGCCGCGGCAATACGACGGGGGCTAGCGTTGTTCGGAATTACTGGGCGTAAAGCGCGCGCAGGCGGTCTTGCAAGTCAGAGGTGAAAGCCCGGCGCTCATCTCCGGCACTGCCCCTGAGACTGCTCGACTTGAGTTCG
+
CCCCCGGGGGGGGGGGGGGGGGGGFGFGGGGFGGG9CFGGGGGGDGGGGFGGGGGAEGGGGGGDGGGGGGGGDGFGGGGGGGGFGGGGGGDDGFGGGGCGEFGFGGGGGEB:FGGFGG7BD,5?FG+<>88ECFE++DCC,,3835>:+3@<;;3*67CFG7>B,,6:F****43,@CF*<F<*?E5A/0:?8*;@FGE:C*+AF?<CF*::8*1<CC88E8**2:EC5*::C<?FG+02<C<9C+*:A?CG4://*059=503+*3):)/)*99E<F<C*889FF**9*76B>64;***)
@M03506:14:000000000-AKVR1:1:1101:17742:8760 1:N:0:42
CGAACTCCTACGGGAGGCAGCAGTGGGGAATATTGCACAATGGGCGCAAGCCCGATGCAGCGACGCCGCGTGAGGGATGACGGCCTTCGGGTTGTAAACCTCTTTCAGTACCGACGAAGCGCAAGTGACGGTAGGTACAGAAGAAGCACCGGCCAACTACGTGCCAGCAGCCGCGGTAATACGTAGGGTGCGAGCGTTGTCCGGAATTACTGGGCGTAAAGAGCTCGTAGGTGGTTTGTCGCGTTGTCCGTGAAAACTCACAGCTCAACTGTGGGCGTGCGGGCGATACGGGCAGACTGGG
+
CCCCCGGGGGGGGGGGGGGGGGGGGGGGGGGGGGGGGGGGGGGGGGGGGGGGGGGGGGGGGGGGGGGGGGGGGGGGGGGGGGGGGGGGGGGGGGGGGGGGGGGGGGGGGGGGGGGGGGGGGGGGGGGGGGGGGGGGGGGGGGGGGGGGGGGGGGGGGGGGGGGGGGGGGGGGGGGGGDEGGGGGGGGGGGGGGGGGGGGGGGGGGGGGGFGGGGGGGGGGGGGFGGGGGGGGGGEGGGGGGGDGGECDFGGGDCDCGF=FGGFF+7<*:7C*?*3/9@DDGB@CE3)51/<>3)5)76@@)
@M03506:14:000000000-AKVR1:1:1101:17412:8763 1:N:0:42
CGAACTCCTACGGGAGGCAGCAGTGGGGAATTTTTCGCAATGGGGGCAACCCTGATGCAGCGACGCCGCGTGAGCGATGAAGCCCTTCGGGGTGTAAAGCTCTTTCGACGGGAACGATAATGACGGTACCCGGAGAAGAAGCTGCGGCTAACTACGTGCCAGCAGCCGCAGTAATACGTAGGCAGCAAGCGTTGTTCGGAGTTACTGGGCGTAAAGAGTGCGTAGGCGGTCCTGTAAGTTTGGTGTGAAATCTCCCGGCTCAACTGGGAGGGTGCGCCGAAGACTGCAGGGCTTGAGTATG
+
CCCCCGGGGGGGGGGGGGGGGGGGGGGGGGGGGGGGGGGGGGGGGGGGGGGGGGGGGGGFGGGGGGGGGGGGGGGGGGGGGGGGGGGGGGGGGGGGGGGGGGGGGGGGGGGGGGGGGGGGGGGGGGGGGGGGGGGGGGGGGGGGGGGGGGGGGGGGGGGGGGGGGGGGGGGGGGGGGGGGGGGGGGGGGGGGGGGGGDGGGGGFGFGGGGGEEGGGGGGGDGGEGGGG>EDCFGGGGC7CCFDFG=C>+<?CFFFGCDCCCGGGFF?FCDCD75CGC>D33@@7F?GFBFE65:@>FF6=7
@M03506:14:000000000-AKVR1:1:1101:23669:8825 1:N:0:42
CGAACTCCTACGGGAGGCAGCAGTAAGGAATATTGGACAATGGTCGCAAGACTGATCCAGCCATGCCGCGTGCAGGATGACTGCCCTATGGGTTGTAAACTGCTTTTGTACGGGAATAAACCCCTCTACGTGTAGAGGGCTGAATGTACCGTAAGAATAAGGGTCGGCTAACTTCGTGCCAGCAGCCGCGGTAAGACGAAGGACCCGAGCGTTATCCGGATTCATTGGGTTTAAAGGGTGCGTAGGCGGATTGATAAGTCAGTGGTGAAATCCTGTTGCTTACCAACAGAACTGCCATTGA
+
CCCCCGGGGGGGGGGGGGGGGGGGGGGGGGGGGGGGGGGGGGGGGGGGGGGGGGGGGGGFGGGGGGGGGGGGGGGGGGGGGGGGFGFCFGGGGGGGGGGGGGGGGGGGGGGGGGGGGGGGGGGGGGGGGGFGGGGGGGGGGGCFGGGGGGGGGGGFGGGGGGGGGGGGGEGGGGFDGGGGGGGGGG>@EFGGGGGFGGGGGGG8FEG7EGEEGGGGGGGGGEC9CEGGG;E8?FEGG=FGGGCGGGGCE:5CDFC><FG>9CFGCCG=<:+9>CCE7F707@)<96D3?G4<4?F4?FB?/
@M03506:14:000000000-AKVR1:1:1101:14776:8826 1:N:0:42
CGAACTCCTACGGGAGGCAGCAGTAAGGAATATTGGTCAATGGACGCAAGTCTGAACCAGCCATGCCGCGTGGAGGATGAAGGTCCTCTGGATTGTAAACTTCTTTTATTTGGGACGAAAAAGGATCTTTCCAGATCAACTGACGGTACCAGATGAATAAGCACCGGCTAACTCCGTGCCAGCAGCCGCGGTAATACGGAGGGTGCAAGCGTTATCCGGATTCACTGGGTTTAAAGGGTGCGTAGGTGGATCTGTAAGTCCGTGGTGAAATCTCCGAGCTTACCTTGGAAACTGCCATGGA
+
CCCCCGGGGGGGGGGGGGGGGGGGGGGGFGGGGGGGFFGGGGGGGGGGGGGGGGGGGGGGGGGGGGGGGGGGGGGGGCGGGEGFCFGGGGGDEGGGGFFGGGGGGGGGGFGGGGGCFEGGGFGGGDFCFGGGGGF<FFA<BE9EEGGGGGGGGGGFEFGCEDECGGEDGD?BFCFGGGGFFFGGGGBECCGGFGGGGGG5BEGGDGGFGFEGGGG9CEGGGE?EF?FCGFA:@:CGG5CE572::=C*C5<EFFCD??>FFGGGGGG70:A=7>F*>>GGFF)<C*290:??==4?)*)0/
@M03506:14:000000000-AKVR1:1:1101:17471:8831 1:N:0:42
CGAACTCCTACGGGAGGCAGCAGTCGAGAATTTTTCTCAATGGGGGAAACCCTGAAGGAGCGACGCCGCGTGGAGGATGAAGGTCTTCGGATTGTAAACTCCTGTCATTGGGGAACAAGGTGCATACGTTAACTGCGTGTGCATTGATAGTACCCGAAGAGGAAGAGACGGCTAACTCTGTGCCAGCAGCCGCGGTAATACAGAGGTCCCAAGCGTTGTTCGGATTCATTGGGCGTAAAGGGTGTGTAGGTGGCGCCGTAAGTCGGGTGTGAAATCTCGGGGCTTAACTCCGAAACTGCAT
+
CCCCCGGGGGGGGGGGGGGGGGGGGGGGGGGGGGGGGGGGGGGGGGGGGGGGGGGGGGGGGGGGGGGGGGGGGGGGGGGGGGGGGGGGGGDGGFGGGGGGGGGGGGGGGGGGGDGGGGGGGGGGGGGGGGGGGGGGGGGGGGGGGGAFFGGGGGGGGGGGGGGGGGGGGDGGGGGGGGGGGGGGGGGGGGGGGGGGGGGGGGGGGGGFCGGGGGGGGGGGGGDCGCFGGGFGGGGGEC7CGGEEGGGGGGGGGGGGGDGDECGGGGGF:9EFFDFG:@GGGEFDG@CF):??EFBBFFFF*
@M03506:14:000000000-AKVR1:1:1101:14149:8836 1:N:0:42
CGAACTCCTACGGGAGGCAGCAGTGGAGAATCTTGCACAATGGGCGCAAGCCTGATCCAGCCATGCCGCGTGGGTGAAGAAGGCCTTAGGGTTGTAAAGCTCTTTTACCAGGGACGATAATGACGGTACCTGGAGAATAAGCACCGGCAGACTTCGTGCCGGCAGCCGCGGTAATACCAATGGGGCTAGCGTTGTTCGTACGTACTGGGCGTACGGCGCCCGTAGGCGGGTCGTTAAGTCGGGGGGGAAATCCCGGGGCTAGACGCTGGTACTGCCTTGGAGCCTGACGCCCTCGCTGCCG
+
CCCCCGGGGGGGGGGGGGGGGGGG8F,FFGG<FG,,;CFFGGGG@F@FG+DFGFG966FFGEG9FGGGGGEG++6BF=FFFGGCGGG,CFCFGGGGGG9?FGG9FBE,5,BFGG<=F++4EF,,B+8+4CA<=<E<,C,,CF,,6F=:F++,7,C@53+++@>FD7,*>FG>*<,@;,2,,@22***4BFC11C*C+4*3**4?**++*=8*/***:CC*:E8EGCFCC58*::*2A77+*:*C***///0+*3*)*0))***3:):C7*+1*2:EFF*<4)0*:5*9(*0(0)))0...)
@M03506:14:000000000-AKVR1:1:1101:6996:8838 1:N:0:42
CGAACTCCTACGGGAGGCAGCAGTGGGGAATATTGGACAATGGGCGAAAGCCTGATCCAGCAATGCCGCGTGAGTGATGAAGGCCTTAGGGTTGTAAAGCTCTTTTGCCAGGGATGATAATGACAGTACCTGGAGAATAAGCTCCGGCTAACTCCGTGCCAGCAGCCGCGGTAATACGGGGGGGGCGAGCGTTGTTCGGAATTATTGGGCGTAAAGGGAGCGTAGGCGGTGTGGTAAGTCTGATGTGAAACCTTCAGGCTCAACTTGGAGCTGGCAGCAGATACTGCCGTGCTAGGGTGCG
+
CCCCCGGGGGGGGGGGGGGGGFGGGGGGGGGGGGGGGGGGGGGGGGGGGGGGGGGGGGGGGGGGGGGGGGFGGGGGGGGGGGGGGGGFGGGGGEGGGGGGGGGGGGGGGGGGGGGGGGGGGGGGGGGFGGGGGGGGGGGGGEFGGGEGGGGGGGGGGGGGGGGGGGGGGGGGGGGGGGGGGGGGGDGEGGGGGG>FFGGEEFF+<ECCDEGGGG5<@EEEGDECGGCE58C?8CCCEGGG7<<CG7<C?EG:C?FGFF>FCFDFFGGG65=76FDC*)*9D@B9?@C)373:F**)875:@
@M03506:14:000000000-AKVR1:1:1101:11943:8843 1:N:0:42
CGAACTCCTACGGGAGGCAGCAGTCGGGAATTTTGGGCAATGGGCGAAAGCCTGACCCAGCAACGCCGCGTGAAGGATGAAATCCCTCGGGATGTAAACTTCGCAAGAATGGGAAGAATTAGTAGGGGCTAATACCCCCTATGGTGACGGTACCATTTGTAAGCTCCGGCTAACTCCGTGCCAGCAGCCGCGGTAATACGGGGGGAGCAAGCGTTGTTCGGATTTACTGGGCGTAAAGGGCGCGTAGGCGGTCAGCACAAGTCAGTTGTGAAATCTCCGGGCTTAACTCGGAAAGGTCAAC
+
CCCCCGGGGGGGGGGGGGGGGGGGGGGGGGGGGGGGGGGGGGGGGGGGGGGGGGGGGGGGGGGGGGGEGGGGGGGGGGGGGGGGFGGGGGGEGGGGGGGGGGGGGGGGGCFGGGGGGGGCEGGGGGGGGGGGGGGGGGGGGGGEGGGGGGGFGCFGGGGGGFGGGFGEGGGDGGGFGGGGGGGGGEGGGGGGGG7FFFFFGGGGGGGGFGGFGGGGGFGED*CEGCFGFFGGGEG5:CGCEDGGG5CDGGG5>EFGFFC5C<DEECECCG?=7:FCG*9CGF>FF67467>6)5<FFFFF=
@M03506:14:000000000-AKVR1:1:1101:21884:8845 1:N:0:42
CGAACTCCTACGGGAGGCAGCAGTGAGGAATATTGCACAATGGGCGAAAGCCTGATGCAGCGACGCCGCGTGGAGGATGACGGCCTTCGGGTTGTAAACTCCTGTTAAGTGGGATAAAATCCCCACCTCTAATACAGGTGGGGGATGATAGTACCATTAGAGAAAGCACCGGCTAACTCCGCGCCAGCAGCCGCGGTAATACGGAGGGTGCAAGCGTTATCCGGATTCACTGGGTTTAAAGGGTGCGTAGGCGGGCAGGTAAGTCCGTGGTGAAATCTCTGAGCTTAACTCAGAAACTGCC
+
CCCCCGGGGGGGGGGGGGGGGGGGGGGGGDGGGGGGGGGGGGGGGGGGGGGGGGGGGGGGGGGGGGGGGGGGGGGGEGGGGGGGGGGGGGGGGGGGGGGGGGGGGGGGGGGGGFFGGGGGGGGGGGGGGGGGGGGGGGGGGGGGGGGGGGGGGGGGGGGGGGGGGGGGGDFGGDEGGGGFDGGGGGGGGGGGGGGGGGGGGGGGGGGGGGDFEGGGCEGGGFDEGGG?7CGGGF8CCFGGGGGGGGGC=EEDGGGGGDGFGGGCFFGGGGGFG4:CF***:4@C+)2=27=A6=66??6=;
@M03506:14:000000000-AKVR1:1:1101:5532:8858 1:N:0:42
CGAACTCCTACGGGAGGCAGCAGTGGGGAATCTTGGACAATGGGCGAAAGCCTGATCCAGCCATGCCGCGTGAGTGAAGAAGGCCTTAGGGTTGTAAAGCTCTTTTGGCAGGGACGATAATGACGGTACCTGCAGAATAAGCCCCGGCAAACTTCGTGCCAGCAGCCGCGGTAATACGAAGGGGGCTAGCGTTGTTCGGATTTACTGGGCGTAAAGCGCACGTAGGCGGGTTGTTAAGTCAGGGGTGAAATCCTGGAGCTCAACTCCAGAACTGCCTTTGATACTGGCAACCTAGAGGCTG
+
CCCCCGGGGGGGGGGGGGGGGGGGGGGGGGGGGGGGGGGGGGGGGGGEGGGGGGFGGGGGGGGGGGGGGGEEFGGGGGGGGGGGGGGGGGGGGGGGGGGGDGGGGGGEGGGGGFGEGGGGGGGGGGGGGGGGGGGGEGGGGGGFGGGGGGGGGGGGGGGGGGGGGGGGGGGGGGGGGGGGEGGGGGGDFGGG>FG7CEECEEGFGGGGGGGGGGG?FGGGGGGGGGGGGGGGGGGGFFGGCFGFCGGFFGG?FGGGGFGF+96:7*<CFGGFGGDCD6>GCF?ECFF>0CFB@FF4=>3)0
@M03506:14:000000000-AKVR1:1:1101:17663:8867 1:N:0:42
CGAACTCCTACGGGAGGCAGCAGTGGGGAATATTGGACAATGGGCGAAAGCCTGATCCAGCAATGCCGCGTGAGTGATGAAGGCCCTAGGGTTGTAAAGCTCTTTTGCCAGGGATGATAATGACAGTACCTGGAGAATAAGCTCCGGCTAACTCCGTGCCAGCAGCCGCGGTAATACGGAGGGAGCTAGCGTTGTTCGGAATTACTGGGCGTAAAGCGCGCGTAGGCGGCTCTGTAAGTTAGAGGTGAAAGCCCGGGGCTCAACCCCGGAACTGCCTTTAAGACTGCATCGCTTGAATCCG
+
CCCCCGGGGGGGGGGGGGGGGGGGGGGGGGGGGGGGGGGGGGGGGGGGGGGGGGGGGGGGGGGGGGGGGGFGGGFGGGGGGGGGGGGGGGGGGGGGGGGGFFGGGGGGGGGGGGGGGGGGGGGGGGGGGGGGGFGGGGGGGGGGGGGGGGGGGGGGGGGGGGGGGGGGGGGCGGGGGFGGFGGDEGGGGGGCEFEGGGGGGFGGGGGGGGGGGG>FC?CDGGGGGGGGGDE*<<<<CEF9EFDGGGGGFGGGCFGGGFGGDG6FFDEGG)5>*CFG4@CC7=BFCFFFFF.2>FFF?6*97
@M03506:14:000000000-AKVR1:1:1101:17533:8869 1:N:0:42
CGAACTCCTACGGGAGGCAGCAGTGAGGAATCTTCCACAATGGGCGCAAGCCTGATCCAGCCATGCCGCGTGGGTGAAGAAGGCCTTCGGGTTGTAAAGCCCTTTCGGCTGGGACGAAAAGGTCCGTGTTAACACCGCGGATCCATGACGGTACCAGCAGAAGAAGCACCGGCTAACTACGTGCCAGCAGCCGCGGTAATACGTAGGGTGCAGGCGTTAATCGGAATTACTGGGCGTAAAGCGTGCGCAGGCGGTCTTTTAAGTCAGATGTGAAATCCCCGGGCTTAACCTGGGAACTGCG
+
CCCCCGGGGGGGGGGGGGGGGGGGGGGGGGGGGGGGGGGGGGGGGGGGGGGGGGGGGGGGGGGGGGGGGGGGGGGGGGGGGGGGGGGGGGGGGGGGGGGGGGGGGGGGGGGGGGGGGGGGGGGGGGGGGGGGGGGGGGGGGGGGGGGGGGGGGGGGGGGGGCGGGGGGGGGGGGGGGGGGGGGGGGGGFGGGGGGGGDEGGGGGGGGGGGDFGGGGGGGGGGGGGGGGGGGGGGGGGCDGGGGEGGGGEGEGGG5>EFFDFGGGGGFCFGGF>7CG=?FFGFFGD><FAGFFFFF4@4??<
@M03506:14:000000000-AKVR1:1:1101:14431:8893 1:N:0:42
CGAACTCCTACGGGAGGCAGCAGTGGGGAATATTGGACAATGGGCGCAAGCCTGATCCAGCAATGCCGCGTGAGTGAGGAAGGCCTTAGGGTTGTAAAGCTCTTTCGGCGGGGACGATGATGACGGTACCCGCAGAAGAAGCCCCGGCTAACTTCGTGCCAGCAGCCGCGGTAATACGAAGGGGGCGAGCGTTGTTCGGATTTACTGGGCGTAAAGGGCGCGCAGGCGGTCCTGTTTGTCGAGTGTGAAAGCCCCGGGCTCAACCTGGGAACTGCGCTCGAGACGGCGGGACTAGAGATCG
+
CCCCCGGGGGGGGGGGGGGGGGGGGGGGGGGGGGGGGGGGGGGGGGGGGGGGGGGGGGGGGGGGGGGGGGGGGGGGGGGGGGGGGGGFGGGGGGGGGGGGGGGGGGGGGGGGGGGGGGGGGGGGGGGGGGGGGGGGGGGGGFFGGGGGGGGGGGGGGGGGGGGGGGGGGGGGGGGGGGGGGGGGGDGGGDEEGGGGGGGGDEFGGDGGGGGGGGGGGDGGGGGGEGGGGGGGGGGGGGGGGFGFGGGGGGGGGGGDGFCDGGGFFGGGFGCFGGGGC><DC@:ECECB>D:>F49*66*9>
@M03506:14:000000000-AKVR1:1:1101:19940:8899 1:N:0:42
CGAACTCCTACGGGAGGCAGCAGTGGGGAATTGTTCGCAATGGGCGCAAGCCTGACGACGCAACGCCGCGTGGAGGATGAAGGTCTTCGGATTGTAAACTCCTGTTGCCCGGGACGAAAAGCTTCGACCTAACACGTCGAGGTCTGACGGTACCGGGTGAGGAAGCCCCGGCTAACTCTGTGCCAGCAGCCGCGGTAATACAGAGGGGGCAGGCGTTGTTCGGAATTACTGGGCGTAAAGGGCGCGTAGGCAGCCTTCTAAGTCGAACGTGAAATCCCCGGGCTCAACCCGGGAACTGCGT
+
CCCCCGGGGCGGGGGGGGGGGGGGGGGGGGGGGGGGGGGGGGGGGGGGGGGGGGGGGGGGGGGGGGGGGGGGGGGGGGGGGGGGGGGGGGGGGGGGGGGGGGGGGGGGGGGGGGGGGGGGGGGGGGGGGGGGGGGGGGGGGGGGGGGGGGGGGGGGGGGGGGGFGGGGGGGGGGGGGGGGGGGGGFGGFGGGGGGGDEFGGGGGGGGGGGG>CGGEGEGGGGGDEGGGGGGGGGG8ECFGGGGGGGGDEGGGGG5FG6CGCFCFGGC<EGGF*CCEFFGGGDFCE464:CB>DBFF?F4>)
@M03506:14:000000000-AKVR1:1:1101:8357:8903 1:N:0:42
CGAACTCCTACGGGAGGCAGCAGTGGGGAATCTTGCGCAATGGCCTAACGGCTGACGCAGCGACGCCGCGTGCGGGATGAAGCTCTTCGGAGTGTAAACCACTGTTGCCCGGGACGAACAGCTCGATTAGTCGAGCCTGACGGTACCGGGTGAGGAAGCACCGGCTAACTCCGTGCCAGCAGCCGCGGTAATACGGGGGGTGCGGGCGTTGTCCGGAATCACTGGGCGTAAAGGGCGCGTAGGTGGTTTGATAAGGGTGTGGTGAAAGTCCGGGGCTCAACCCCGGATCTGCCGTGCCGAC
+
CCCCCGGGGGGGGGGGGGGGGGGGGGGGGGGGGGGGGGGGGGGGGGGGGGGGGGGGGGGGGGGGGGGGGGEGGGGGGGGGGGGGGGGGGGGGGGGGGGGGGGFGGGGGGGGGGGGGGGGGGGFGG7CFGGGGGGGGGGGGGGGGGGGGGGGGGGGGGGGGGGGGGGGGGGGGGGGGGGGGGGGGGGGGGGEGGGGGGGGGGGGGEGGGEGGGGFGGE=EGGGGGGGGEC8CCFFGGGGG:5CGC?F2>8:FGGFFGG597AE55<7+CEFGFGGGECFCFGF):>>DB0:FF6<>EF:))0
@M03506:14:000000000-AKVR1:1:1101:25110:8934 1:N:0:42
CGAACTCCTACGGGAGGCAGCAGTGGGGAATCTTGCGCAATGGGCGAAAGCCTGACGCAGCGACGCCGCGTGAGGGAGGAAGGCCTTCGGGTTGTAAACCTCTTTCAGGAGGGACGAAGCTACTCGGGTGAATAGCCCAGAGGGTGACGGTACCTCCAGAAGAAGCCCCGGCTAACTACGTGCCAGCAGCCGCGGTATACGTAGGGGGCAAGCGTTGTCCGGATTTACTGGGCGTAAAGAGCGTGTAGGCGGCCAAACAGGTCCGCTGTGAAAACTGGAGGCTCAACCTCCAGACGTCGAC
+
<CCCCDEAFFCGGCCEDGGDGFG@EGFGGGGGGGGGGGGGGGFGGGGGGGGGG8FGE>FCEDGGEGGGGG8@FFGGCGCBFFEGGGF9FGGGGGGGGGGGGGGGGGGGGGGGGGG@FFECFGGFFEFCFGGGG,:F,<@FGGGGGGGGCCCFFF@FGGFGFFGCC<FFB:<FFGGGFGGFGFFFCFGGGGBFGGGGGGFGGFFF>EGGGG>GGDEEEGGFCE8CEGG3:FC5EGEG75:CCFDGC:0:99C5):EDC57<*:9+:):7*2:677*<*69F*)<EGF<54<F0?F:DF3588
@M03506:14:000000000-AKVR1:1:1101:13836:8971 1:N:0:42
CGAACTCCTACGGGAGGCAGCAGTGGGGAATTGTTCGCAATGGGCGCAAGCCTGACGACGCAACGCCGCGTGGAGGATGAAGACCTTCGGGTCGTAAACTCCTTTCGATCGAGACGAATGGCCTTGAGGTGAACAGCCTCGAGGAATGACGGTACCGAGAGAAGAAGCCCCGGCTAACTCCGTGCCAGCAGCCGCGGTAGTACGGGGGGGGCAAGCGTTGTTCGGAATTACTGGGCGTAAAGGGCTCGTAGGTGGCCAACTAAGTCAGACGTGAAATCCCTCGGCTTAACCGGGGAACTGC
+
CCCCCGGGGGGGGGGGGGGGGGGGGGGGGGGGGGGGGGGGGGGGGGGGGGGGGGGGGGGGGGGGGGGGGGGGGGGGGGGGGGGGGGGGGGGGGGGGGGGGGGGGGGGGGGGGGGGGGGGGGGGGGGGGGGGGGGGGGGGGGGGGGGGGGGGGGGGGGGGGGFGGGGGGGGGGGGGGGGFGGGGFGGGGGGGGGGGGGE5;ECGGGGGGGGGGGDGGGGGGGGGGGGDFC7CFFFGGGGGEFCFGGFGDEEFCGGGFG?GG?C*AFGEGG4:FD*9FC7CF4)7CE:DFA7795BE@D>/6*
@M03506:14:000000000-AKVR1:1:1101:5585:8994 1:N:0:42
CGAACTCCTACGGGAGGCAGCAGTGGGGAATCTTGGACAATGGGCGCAAGCCTGATCCAGCCATGCCGCGTGAGTGAAGAAGGCCTTAGGGTTGTAAAACTCTTTCGCCGGAGAAGATAATGACGGTATCCGGAGAAGAAGCCCCGGCTAACTTCGTGCCAGCAGCCGCGGTAATACGAAGGGGGCTAGCGTTGTTCGGAATTACTGGGCGTAAAGCGCACGTAGGCGGGTTTGTAAGTAGGGGGTGAAATCCCAGGGCTCAACCCTGGAACTGCCTTCTAAACTGCAAGCCTGGAGGTCA
+
CCCCCGGGGGGGGGGGGGGGGGGGGGGGGGGGGGGGGGGGGGGGGGGGGGGGGGGGGGGGGGGGGGGGGGGGGGGGGGGGGGGGGGGGGGGGGGEGGGGGGGGGGGGGGGGGGGGGGGGGGGGGGGGGGGGGGGGGGGGGGGGGGGGGGGGGGGGEGGGGFFGGGGGGGGGDGGGGGGGGGGGGGGGGGGGGGGGGGGGGEGGGGGGGFFGGDGEFGCEEGGGFFCEGGE=EEEFGGGGGGGGDEGGGFGGGGGGGGFGGFGFGGGGGGC?FGGGDC@FFGF@?A?FF7FFBFFF@:3>)0
@M03506:14:000000000-AKVR1:1:1101:19945:9016 1:N:0:42
CGAACTCCTACGGGAGGCAGCAGTCGGGAATTTTGCGCAATGGGCGAAAGCCTGACGCAGCAACGCCGCGTGAGGGATGAAGGCCTTCGGGTTGTAAACCTCTTTTATCAGGGACGATAATGACGGTACCTGACGAATAAGTCACGGCTAACTACGTGCCAGCAGCCGCGGTAATACGTAGGTGACAAGCGTTGTCCGGATTTACTGGGCGTAAAGAGCGCGCAGGCGGTCGTTCCAGTCGAGTGTGAAAGCCCCCGGCTCAACTGGGGAGGGTCACTCGATACTGAGCGACTCGAAGGCG
+
CCCCCGGGG9FEFG>FGEGGGGGFEFDGGCGGFGGCGDFGGGGDDFGGB@FGGDCFEGGEFGGGGGGGGGCGFGGGGGGGGGGGGGGGGCEGGGGGGGFGGGGGGGGGGGGGGGGGGGGGGGGGGGDGGGGGGGCE+>7FEGGGGG>FGGGGGGFGFG7FG7FF7DFGGEGCCGGGFDFFEFCGGG:CGGEFGGCFGGG58;CCCF?FGFGE5CCCFGFGGDCGGGGG>EGGEEG*<?29C7=FF?729:<CDFGGED37C+*:+>CFEG*8<55:C*21*0):EFF0(777@D@))8)))
@M03506:14:000000000-AKVR1:1:1101:16626:9026 1:N:0:42
CGAACTCCTACGGGAGGCAGCAGTGGGGAATTGTTCGCAATGGGCGCAAGCCTGACGACGCAACGCCGCGTGGAGGATGAAGATCTTCGGGTCGTAAACTCCTGTCGAATGGGACGAACGGACTGTGGGTGAACAATCCGCAGTCGTGACGGTACCGTTAAAGGAAACCCCGGCTAACTCCGTGCCAGCAGCCGCGGTAATACGGGGGGGGTAAGCGTTGTTCGGAATTACTGGGCGTAAAGGGCTCGTAGGTGGCCAACTAAGTCGGACGTGAAATCCCTCAGCTTAACTGGGGACCTGC
+
CCCCCF-FAFGGGGB:CCFCCFGGFFGGGGFFFGGCCEEEEGGGGFG+@FGGGGGGD,@BF++8CEFC:@FGDFF>FEAEFFFGGGGFDEGGGG@FGDGFGGG@F8FGFGGGGFGGG7FCF7C:EFAF7F7@FFEDFGEGBECB7@FE7BE7F@BE@7<:<FGGFGG7<1F:FGGEGGGC:FFGEGGE74FGFGGGGGGEG?FGGDGGGDGG5:CFGG**/2AE>CEFFGFFF+;CEE<C*+3C5::C?EC50+7429C<FFFGFFG)/1:>DC97:89<67<E?4:F4F464<:>))7;.
@M03506:14:000000000-AKVR1:1:1101:25252:9035 1:N:0:42
CGAACTCCTACGGGAGGCAGCAGTCGAGAATTTTTCTCAATGGGGGAAACCCTGAAGGAGCGACGCCGCGTGGAGGATGAAGGTCTTCGGGTTGTAAACTCCTGTCATTTGAGAACAAGGTGCACATGTTAACTGCATGTGCATTGATAGTATCAGAAGAGGAAGGGACGGCTAACTCTGTGCCAGCAGCCGCGGTAATACAGAGGTCCCAAGCGTTTTTCGGAATCATTGGGCGTAAAGGGGGTGTCGGTGGCGCCGGAAGTCGGGTGTGAAATCTCGGGGTTTAACTCTTAACCTGCAT
+
CCCCCGGGGGGGGCGEC7F7;FFGCGGGFC<CEGGGGFFCFG?F,+@@EGGGGGGGEEC<FEGF@+FFG>+CFEGGEG<E9EFFFGGFGEGGG:?EFGGGG8E@BFFG9EF<AEFFGB8DEE@ECGFGGGEFGGFFCDFFGGGFD9FDF9DGDFGGF9DA<FF3,>:FFEGGGCCFGFGDE<FCF7*?><F<FF*=88CF;92>CF52+*?C8F8*3*3;C*3**30<CCCFCF5:/8/AF=5*::/*;5CE3:59*51/**7E5)5**/5=*0CF*9*>3>):*)2*)**)***1*)0)1
@M03506:14:000000000-AKVR1:1:1101:22694:9047 1:N:0:42
CGAACTCCTACGGGAGGCAGCAGTGGGGAATATTGCGCAATGGGCGAAAGCCTGACGCAGCGACGCCGCGTGGGGGATGACGGCCTTCGGGTTGTAAACCTCTTTCAGCAGGGACGAAGCGCAAGTGACGGTACCTGCAGAAGAAGCACCGGCCAACTACGTGCCAGCAGCCGCGGTAATACGTAGGGTGCAAGCGTTGTCCGGAATTATTGGGCGTAAAGAGCTCGTAGGCGGTTTGTTGCGTCGGCTGTGAAATCCCGAGGCTCAACCTCGGGTCTGCAGTCGATACGAGCAAACTAGA
+
CCCCCGGGGFGGGGGGGGGGGGGGGGGGFGGGGGGGGGGGGGGFGGGGGDFGGFFGGGGGGGGGEGFFEG>CGGGGCGGGGGGGGGGGGGGGGGGGGGGFGGGGGGGGGGGGGGGGGGGCGGGGGGGGGEGGGGCEFGGGGGFCFFFGGGGGGGGGGGGGGFFGGGGGGGGGG>BCEGGGFFFGGCE5EGCCFGGDEEECFGEE8E8C???+AFFG*:?FC:8;@FGGCFEEEGGGDEG?79*1:7C7CE:CFDFGG?DG5E)>:5+9:F?@DD<CDFGD>?FGG>D49F71BF7)768?1
@M03506:14:000000000-AKVR1:1:1101:6418:9091 1:N:0:42
CGAACTCCTACGGGAGGCAGCAGTGGGGAATCTTGCACAATGGGGGCAACCCTGATGCAGCGACGCCGCGTGAGCGATGAAGCCCTTCGGGGTGTAAAGCTCTTTCGGCAGGGAAGGTTATGACGGTACCTGCAGAAGCAGCTGCGGCTAACTACGTGCCAGCAGCCGCGGTAATACGTAGGCAGCGAGCGTTGTTCGGGGTTACTGGGCGTAAAGGGTGTGTAGGCGGTTCTTTAAGTTTGGTGTGAAATCTCCCGGCTCAACCGGGAGGGTGCGCCGAATACTGAGGGACTAGAGTACG
+
CCCCCGGGGGGGGGGGGGGGGGGGGGGGGGGGGGGGGGGGGGGGGGGGGGGGGGGGGGGGGGGGGGGGGGGGGGGGGGGGGGGGGGGGGGGGGGGGGGGGGGGGGGGGGGGGGGGGGGGGGGGGGGGGGGGGGGGGGGGGGGGGGGGGGGGGGGGGGGGGGGGGGGGGGGGGEGGGGGGGGGGGGGGGGGGGGGEGGGGGGGGGGGGFGGGGGCFGGGFEGGGGFGGGGGEEEGFG7CDGGGGGGED>CEFCGGGGGFGGGGGGGGGGEGGFCD<E3@GDG359CFFF?G>256@=FF==D
@M03506:14:000000000-AKVR1:1:1101:17547:9105 1:N:0:42
CGAACTCCTACGGGAGGCAGCAGTGGGGAATTGTTCGCAATGGGCGCAAGCCTGACGACGCAACGCCGCGTGGAGGATGAAGATCTTCGGGTCGTAAACTCCTTTCGATCGAGACGAACGGCCTCCGGGTGAACAATCCGGAGGAGTGACGGTACCGAGAGAAGAAGCCCCGGCTAACTCCGTGCCAGCAGCCGCGGTAATACGGGGGGGGCAAGCGTTGTTCGGAATTACTGGGCGTAAAGGGCTCGTAGGTGGCCCACTAAGTCAGACGTGACATCCCATGGGTAAACCGGGGAACTGG
+
CCCCCGGGGGGGGGEGGGGGGGGFGGGGGGGGGGGGGGGGGGGGGGGGGGGGGGGGGGGGGEGGGGGEGECFGGGGGGGGGGGGGGGGGGGGGGGGGGGGGGGGGGGGGGGGGGGGGGGGGGGGGGGGGGGGGGAFGGF:FGGGG>FGGGGGGGGDFC7CFGGGGDCC:<FGGGGGGG9AFGGCEECGGGGGGE5C58CGFFGGGGGDDEGGCCFGGE=EECFGG5EFG?+<ACFGCECC=?AEGC5C855C7+>7*.*9A+>F+:F:+0*797*<C6F5**77*)*).*59D:>:DFF?)
@M03506:14:000000000-AKVR1:1:1101:3250:9110 1:N:0:42
CGAACTCCTACGGGAGGCAGCAGTCGGGAATTTTGGGCAATGGGCGCAAGCCTGACCCGGCAACGCCGCGTGAGGGATGAAATCCTTCGGGATGTAAACCTCGTAAGAATGGGAAGAATAAGTAGGGGATAATACCCCCTATGATGACGGTACCATTTGTAAGCTCCGGCTAACTCCGTGCCAGCAGCCGCGGTAATACGGGGGGAGCAAGCGTTGTTCGGACTTACTGGGCGTAAAGGGCTCGTAGGCGGCCAACTAAGTCGGATGTGAAATCCCCAGGCTTAACCTGGGAACTGCATCT
+
CCCCCGGGGFGGEGGDGGGGGDGGFDGC6FFGGGCC7ECFFFEDG>EFEEGFG8FFGGGGGGGGGGGCFEGE,=EEBFC=FAFFGGGGFGGEGDGC<FFGGGGEGF=BEGFGG8=EEFGCGFGFGG+++BFFFAEEGGGG@CBBFF9BC+CCGG9FFFGFB,7<BDFGGG@CFGCFG*FF71>7C,:CC<FGCF*=CF9CGEE58EEG8?*8/;?*AFG*?8*:E:7@G6*88>:*CFCEGGFGC5**<*::C5*1:<6<F+**/>=F97<*:?C<95**9>;C+9C=:C>0076**0/9*
@M03506:14:000000000-AKVR1:1:1101:20058:9120 1:N:0:42
CGAACTCCTACGGGAGGCAGCAGTCGGGAATTTTGGGCAATGGGCGCAAGCCTGACCCAGCAACGCCGCGTGAAGGATGAAATCCCTCGGGATGTGAACTTCGCAAGAACGGGAAGAATAAGTCTGTGTAAATACCACAGATGATGACGGTACCGTTTGTAAGCTCCGGCCAACTCCGTGCCAGCAGCCGCGGTAATACGGGGGGAGCAAGCGTTGTTCGGATTTACTGGGCGTAAAGGGCGCGTAGGCGGGCAGTGCAAGTCAGTTGTGAAATCACCGGGCTGAACTCGGCAAGGTCAAC
+
CCCCCFGGGDGCGGCGGGGGGGGGGGGGGGGGGGGGGGGGGGGGGGGGGGGGGGGGGGGGGGGGGGGGGGGGGGGGGGGGGFGGEGFGGGGCGGGGFGEGGGGGGC:FGGGGEFEGGGGGGGGGGGGGFGGGGGGGGGG?=AFFFGFGGGGGGFFCFGGGG9FGCCFGGGGGFGGGGGGGGGGGGGFCFGGGGBE*5;CGGGCEGGGGGGFGGGGGCFGGDECC@+A@FGF:E=:EEGC5*/:CGDEDCG5*97ADFF77CEC+<><C</7@*:7+9)9C57<*17CBA9>(.7>F?F@41
@M03506:14:000000000-AKVR1:1:1101:23246:9132 1:N:0:42
CGAACTCCTACGGGAGGCAGCAGTGGGGAATATTGGACAATGGGCGAAAGCCTGATCCAGCAATGCCGCGTGAGTGATGAAGGCCTTAGGGTTGTAAAGCTCTTTTGCCAGGGATGATAATGACAGTACCTGGAGAATAAGCTCCGGCTAACTCCGTGCCAGCAGCCGCGGTAATACGGAGGGAGCTAGCGTTGTTCGGAATTACTGGGCGTAAAGCGCGCGTAGGCGGCTTTGTAAGTTAGAGGTGAAAGCACGGGGCTCAACCCCGGAACTGCCTTTAAGACTGCATCGCTTGAATCCG
+
CCCCCGGGGGGGGGGGGGGGGGGFGGGGGGGGGGGGGGGGGGGGGGGGGGGGGGGGGGGGGGGGGGGGGGGGEGFGGGGGGGGGGGGGGGGGGGGGGGGGGFGGGGGGGGGGGGGGGGGGGGGGGGGGGGGGGGGGGGGGGGGGGGGGGGGGGGGGGGGGGGGGGGGGGGGGGGGGGGG>FGGGGGGGGFGG>CGB?EEEDGFGGGGGGGGEGGGGGGGGGGGGGGGGGGG*<CGE?FFFGGGFFCGGFGC?*:EGGFGGGGGG:CEGGGGF*C4C*9DGC4*<</*9<DEF55547B6?>
@M03506:14:000000000-AKVR1:1:1101:10449:9136 1:N:0:42
CGAACTCCTAGGGAGGCAGCAGTGGGGAATATTGCACAATGGGCGCAAGCCTGATGCAGCCATGCCGCGTGTATGAAGAAGGCCTTCGGGTTGTAAAGTACTTTCAGCGAGGAGGAAGGCGTTGTGGTTAATAACCGCAACGATTGACGTTACTCGCAGAAGAAGCACCGGCTAACTCCGTGCCAGCAGCCGCGGTAATACGGAGGGTGCAAGCGTTAATCGGAATTACTGGGCGTAAAGCGCACGCAGGCGGTCTGTCAAGTCGGATGGGAAATCCCCGGGCTCAACCTGGGAACTGCAT
+
CCCCCGGGGGGGGFGDGGGGFGFGGGGCGGGGGGGGGGFGGGGGGGGGGGGGGGGFFGGGGFGGGGGGGFGGGGGGGGGGGGGGGGGGGGGGGGGGGGGGGGGAFFFGGGGGGGGGGGGGDFCEFGGGGGGGFGFGGGGGGGGGGGGGGGGGGGGGGGGGGA7FDGGGGGGGGGGGC@FGGCGGGGGGGGGGGGGGCEFCGGGEEGGEG>ECFGG585@9EGDGGGG9F7CFGDGGGGCFCE=EEC5):CDEC5C*C6CF7?CGEDGDD*556779C:3C<375:99?:7><55)7??@?8
@M03506:14:000000000-AKVR1:1:1101:13980:9136 1:N:0:42
CGAACTCCTACGGGAGGCAGCAGTGGGGAATATTGCGCTAATGCGCGAAAGCGTAACGCAGCGACGCCGCGTGGGGGATGAAGGCCCTCGGGTCGTAAACCCCTTTCGCCAGGGACGAAGGGAAACTGACGGTACCTGGAGAAGAAGTCCCGGCTAACTACGTGCCAGCAGCCGCGGTAACACGTAGGGGACGAGCGTTGTCCGGAATTATTGGGCGTAAAGCGCGCGTAGGCGGTCGTGCAAGTCGGATGTGAAAATCCCGGGCTCAACCCGGGACCTGCACCCGATACTGCCCGACTCG
+
CCCCCGGGGGGGGGGGGGGGGGGGGGGGGGGGGGGGGGGGGGGGGGGGGGGGGGGGGGGGGGGGGGGGGGGGGGGGGGCEFGGGGFGGGGGGGGGGFGGGGGGGGGGGGFEGGGGGGGGGGGGGGGGGFGGGGGGGGGGGGGFGGGGGFGGGGGGGGGCEGGGGGGGGGGGGGGGEGCEGFGGGGGEEGGEGGGGDC:EDGGGEG8CCF?FG7<CFGGGEGGGEED8CC>EG6CE*/:9EEGGGE?=DGCC<DFGFGFGCGGGGG3:6FFGFG93/).**0.):*)/.4C4:*)05)))).
@M03506:14:000000000-AKVR1:1:1101:25687:9145 1:N:0:42
CGAACTCCTACGGGAGGCAGCAGTGGGGAATATTGGACAATGGGCGAAAGCCTGATCCAGCAATGCCGCGTGAGTGATGAAGGCCTTAGGGTTGTAAAGCTCTTTTACCCGGGATGATAATGACAGTACCGGGAGAATAAGCCCCGGCTAACTCCGTGCCAGCAGCCGCGGTAATACGGAGGGGGCTAGCGTTGTTCGGAATTACTGGGCGTAAAGCGCACGTAGGCGGCTTTGTAAGTTAGAGGTGAAAGCCCGGGGCTCAACTCCGGAATTGCCTTTAAAACTGCATCGCTAGAATTGT
+
CCCCCGGGGGGGGGGGGGGGGGGGGGGGDGGGGGGGGGGGGGGGGGGGGGGGGGGGGGGGGGGGFGGGGGCGFGGGGGGGGFGGGGGGGGGGGGGGGGGGDFGCGGGGFGGGGGEFGGGGGGGGGGGGGGDEGGEGGGGGGGGGGGDDGDFGGGGGGGGGGGGGGGGGGGGGGFGG?CECFEGGGGGFGCG@FGGGFDEGGFGGGGGGFGGGGEGGGEGDEGGGGCFGC5CCCC<CCECFFCGGGC=F<FF?*:E3EFGGCFFFFCFDG37566>7C?>FG?8<6@GFAFEBFB5/7=679
@M03506:14:000000000-AKVR1:1:1101:5816:9150 1:N:0:42
CGAACTCCTACGGGAGGCAGCAGTGGGGAATCTTGCGCAATGGGCGAAAGCCTGACGCAGCGACGCCGCGTGAGTGATGAAGGCCTTCGGGTTGTAAAGCTCTGTGGGGAGAGACGAATAAGGGTCGGCTAATACCCGGCTCGATGACGGTATCTCCTTAGCAAGCACCGGCTAACTCTGTGCCAGCAGCCGCGGTAAGACAGAGGGTGCAAACGTTGTTCGGAATTACTGGGCGTAAAGCGCGTGTAGGCGGCTGCGCAAGTCGGATGTGAAATCCCATGGCTCAACCATGGAAGTGCAC
+
CCCCCGGGGGGGGGGGGGGGGGGGGGGGGGGGGGGGGGGGGGGGGGGGGGGGGGGGGGGGGEGEGGGGGGFGGGGGGFGGGGGGGGGGGGGGGGGGGGGGGGGFGGGGGGGGGGGGGGGGGGFFGCCGCGGGGGGGGGGGGGGGGGGGGGGG>FGFGGGGGGGGGGFGGFGGGGGGGGGFFFFGF<C<FGGGEGGGGGC?FGGGFGGGGGGG+ACE*;8@FGGEGGFGGGGCFGGEGGGGGG=CEGEFFGGGGGGGD<CGEGGGGDCDG0+*::>CF?DGG?>:CFFFFGF9))9<??F@F
@M03506:14:000000000-AKVR1:1:1101:28608:9161 1:N:0:42
CGAACTCCTACGGGAGGCAGCAGTGGGGAATCTTGCACAATGGGCGAAAGCCTGATGCTGCGACGCCGCGCGGGGGATGAAGCTTTTCGGAGTGTAAACCCCTTTCGACCCGGACGAATGCCTCGCAAGAGGACTGACGGTACGGGTATAAGAAGCCCCGGCTAACTACGTGACAGCAGCCGCGGTCAGCCGTAGGGGGCCAGCGTTGCTCGGAATTACTGGGTGTAAAGGGTTCGTAGGCGGTGTGGTAAGGTGGGAGTGAAATCTCTGGGCTCAACCCGGCGGCTGCTTCCAAAACTGG
+
CCCCCGGGGGDGGGDGGFEEEGGGGGGGGGGFGGGGGGDEFGGGFGDGEGGGFGGGGG9FFDE@CCFD>F+@FCFFFGGGGGG8CCFGFGEGGGGGGF93BCECFCCC77FFCFCEFFFFCFCFC:>CFC@FC7,@C?F>FFGGGE<<C,7,?<C7<7<<FE::@8:98E8**20C**;*1:EEDG*8;+;?22C*85CCE*@F8AE>*+:?ECCF+3CFFEGFE?0:+AGG*28C:83C9EG=C*:<*++37?65*7**202<+23*+2<4C*1C6)95)85:*.9DF*7)9***0)09)
@M03506:14:000000000-AKVR1:1:1101:9490:9172 1:N:0:42
CGAACTCCTACGGGAGGCAGCAGTGGGGAATATTGCGCAACGGGCGAAAGCCTGACGCAGCGACGCCGCGTGGGTGATGAAGGCCTTCGGGTCGTAAAGCCCTGTCGGGAGGGAAGAAACATCTCCGACCCAATACGTCGGAGACTTGACGGTACCTCCTAAGGAAGCACCGGCTAACTCCGTGCCAGCAGCCGCGGTAATACGGAGGGTGCAAGCGTTGTTCGGAATCACTGGGCGTAAAGGGCGTGTAGGCGGTCTGTTAAGTCTGATGTGAAATCCCCTCGCTCACCGAGGGAACTGC
+
CCCCCGGGGGGGGGGGGGGGGGGGGGGGGGGGGGGGGGGGGGGGGGGGGGGGGGGGGGGGGGGGGGGGGGFGGGFEGGFGGGGGGGGGGGGGGGGGGGGGGGGGGGGGGDGGGGGGGGGGGGGCFGGGGGGGGFFGGGGGGGGGGGGFGGGGGGGGFGGGCFGGDFGGGGGGGDGGGGFGGGGGGGGGGFGGGGGGGEGGFFGGGGGDGGGGGGGGGGGGCFGGGEECEGGGGCECE:C8FFGCCGCDGGFFGDGGGFGGFGFFCF+70*<FCGGGDBFGGFEGG7FD)9>75@FF@F?77
@M03506:14:000000000-AKVR1:1:1101:20984:9195 1:N:0:42
CGAACTCCTACGGGAGGCAGCAGTGGGGAATATTGGACAATGGGCGAAAGCCTGATCCAGCCATGCCGCGTGAGTGATGAAGGCCTTAGGGTTGTAAAGCTCTTTCAGTAGGGAAGATAATGACGGTACCTACAGAAGAAGCCCCGGCTAACTTCGTGCCAGCAGCCGCGGTAATACGAAGGGGGCTAGCGTTGTTCGGATTTACTGGGCGTAAAGCGCACGTAGGCGGATCGTTAAGTCGGGGGTGAAATCCTGGAGCTCAACTCCAGAACTGCCTTCGATACTGGCGATCTTGAGTCCG
+
CCCCCGGGGFGGGGGGGGGGGGGGGGGGFGGGGGGGGGGGGGGGGGGGGGGGGGGGGGGGGGGGGGGGGGGGGGGGGGGGGGGGGGGGGGGFDGGGGGGGGGGGGGGGFFGGGGGGGGGGGGGGGGGGGGGGGGGFGGGGGGGGGGGGDGFFGGGGGDGGGGGGGGFGGGGGGGGGGGGFGGGGGGGGGGDGGDGGGGGG8EGGGGGGGGGGGGCFGGGGGG5CGGGGGCEE?:C@EGDCEGGGGEEGG?FCGGGF=FGFDC66C>FGGGGFGFCFD775CFFEEFD>>G5:FFFF49@=@
@M03506:14:000000000-AKVR1:1:1101:8823:9229 1:N:0:42
CGAACTCCTACGGGAGGCAGCAGTAGGGAATCTTGCGCAATGGGCGAAAGCCTGACGCAGCGACGCCGCGTGCGGGATGAAGGCCTTCGGGTTGTAAACCGCTTTCAGCAGGGACGAAAATGACGGTACCTGCAGAAGAAGCCCCGGCCAACTACGTGCCAGCAGCCGCGGTAATACGTAGGGGGCGAGCGTTGTCCGGATTTATTGGGCGTAAAGAGCTCGTAGGCGGTTCCGTAAGTCGGATATGAAATCTCCACGCTCAACGTGGAGGGGTTATTCGATACTGCGGTGACTAGAGTCC
+
CCCCCGGGGGGGGGGGGGGGGGGGGGGGGGGGGGGGGGGGGGGGGGGGGGGGGGGGGGGGGGGGGGGGGGGGGGGGGGGGGGGGGGGGGGGGGGGGGGGGGGGGGGGGGGGGGGGGGGGGGGGGGGGGGGGGGGGGGGGGGGGGGGGGGGGGGGGGGGGGGGGGGGGGGGGGGGGGGGGGGGGGGGGGGGGEGGGGGGGEEEFGGGGGGGGGGGGGGGGGGGGGGGGGGGGCFGGFCGGFEGEE=CGGGGFGGGGGGFGGEE6CEDFDEFEFGCGGGFGGGFFDEF>@9DF??==<@6876
@M03506:14:000000000-AKVR1:1:1101:18765:9234 1:N:0:42
CGAACTCCTACGGGAGGCAGCAGTGAGGAATATTGCCCAATGGGCGCAAGCCTGAGGCAGCGACGCCGCGTGGGTGATGAAGGCCTTCGGGTCGTAGAGCCCTTTTCTGCGTGACGAGAACAAGGACGGTAGCGCAGGAAAAAGTCTCGGCTAACTACGTGCCAGCAGCCGCGGTAAAACGTAGGAGGCAAGCGTTATCCGGAGTTACTGGGCGTAAAGCGTGCGTAGGCGGATCTGTAAGTGGGTGGTGACAGGGCCCGGCTAAACCGGGCGAGGTCCAATCAGACTGCAGGTCTAGACG
+
CCCCCGGGGGGGGGGGGGGGGGGFGGGFGGGGGGGGGCGGGGGGGGGGCGGGGGGGGD@CEGGGGGGGGGGGGGGGCFGGGGGGGGG9DGGGGECGDFFFGGGGGGGGGGGGGGFGGGGG?<FFGGGGGEFEGGGEEGEFCACFFFGGGFCFD@FGGGGFGGFGCFGGGFDFGGEGGDGGGC7*CFFGDD:CGGEG8>CGGGGGCGGD<C88>88CC8EF*/*1?EGGDCEE5=C7<3::F?9CCCEGCDC+:C**;57C>>C5EF<<CDC37)1=97*9*153<*9;)2?BFF?**1**7
@M03506:14:000000000-AKVR1:1:1101:17452:9250 1:N:0:42
CGAACTCCTACGGGAGGCAGCAGTGGGGAATATTGGACAATGGGCGCAAGCCTGATCCAGCCATGCCGCGTGAGTGATGAAGGTCTTAGGGTTGTAAAGCTCTTTTAGCAGGGAAGATAATGACGGTACCTGCAGAAAAAGCCCCGGCTAACTTCGTGCCAGCAGCCGCGGTAATACGAAGGGGGCTAGCGTTGCTCGGAATTACTGGGCGTAAAGCGCACGTAGGCGGCTTCTTAAGTCGATGGTGAAATCCTGGAGCTCAACTCCAGAACTGCCTTCGCTACTGGGGAGCTAGAGTCCG
+
CCCCCGGGGGGGGGGGGGGGGGGGGGGGGGGGGGGGGGGGGGGGGGGGGGGGGGGGGGGGGGGGGGGGGGGGGGGGGGGGGGGGGGGGGGGGGGGGGGGGGGGGGGGGGGGGGGGGGGGGGGGGGGGGGGGGGGGGGGGGGGGGGGGGGGGGGGGGGGGGGGGGGFGGGGGGGGGGGGGGGGGFGGGGFGGGGGGGGGGGGGGGGGGGGGGGGGGGGGGGGGGGGGGGGGGEGFFGGGGGGGGGGFGGGGGGGGGD8;FGGGGGGGGGG7FFGGGGGFGG*)<EGFG>;>@>FFFF48=@E
@M03506:14:000000000-AKVR1:1:1101:22927:9281 1:N:0:42
CGAACTCCTACGGGAGGCAGCAGGGGGGAATATTGCGCAATGGGCGAAAGCCTGACGCAGCGACGCCGCGTGGGGGATGAATGCCTTCGGGTTGTAAACCCCTTTCGGCAGGGAGGAGGCGATCGTGACGGTACCTGCAGAAGAAGTCCCGGCTAACCACGTGCCAGCAGCCCCGGTAAGACGTAGGGGACGAGCGTTGTCCGGATTCATTGGGCGCAAAGCGCGCGTAGGGGGTTATGCATGACGGTTGTGAAAACCCGGGGCGCAACCCCGGACCGGCCTCCGATACTCCGGTGATAAC
+
CCCCCGFC@CFEGG@FEGECEGG,6@FEGEG@FCFFE>FGGFGGGGFE:FDEE=ECFGEEGEGGG@FGGCFGDCC7C+>F9F@F,,<>FE><@*88<,;C7<CGC,1*<1<EC***1*=*:>*;CC5,8C8188E,,;,3:+0<+332A6:888;C6*2;81:;C+08**;:*2?52/*++3;;/8*:E8*C:C8888*2<FG>**2302<EFG*?**/2<8C*:EG1*2;*:*1:*+:+0+3+0:*1/:770<9:2)/):E<51>ED*9*0)955).))1075*.979*/(8).))1***
@M03506:14:000000000-AKVR1:1:1101:18426:9286 1:N:0:42
CGAACTCCTACGGGAGGCAGCAGTGGGGAATATTGCACAATGGGCGCAAGCCTGATGCAGCGACGCCGCGTGAGGGATGACGGCCTTCGGGCTGTAAACCTCTTTCAGTATCGACGAAGCGCAAGTGACGGTAGGTACAGAAGAAGCACCGGCCAACTACGTGCCAGCAGCCGCGGTAATACGTAGGGTGCGAGCGTTGTCCGGAATTACTGGGCGTAAAGAGCTCGTAGGTGGTTTGTCGCGTTGTTCGTGAAAACTCACAGCTCAACTGTGGGCGCGGGTGCGGTACGGCGAGACTGGG
+
CCCCCGGGGGGEGGGGGGGGGFGCEGCEGDGFGGGGGGGGGGGGGGGG:FGGGGFGGGGCFGDFGGGGGE>FEEFGGGGGGEGGGG?<FFGGGGGFFFFEEFGGGGGGEGFCFGEEFGEGGGG7EFCGGGGGGGGGGGGGD<CGGGGGGGDGGGGGGGGGDGCE7FGGGGFGDG7@<<CGGGF:FFCEBFCFBEEECCE8AFGDDCFFFGG9C5CC*8A=9@6*A?CE8>52AFEGCGGFGGDEC:>CE5:CG5<:*007C67C?6+9:*<67735/)))1.75*)73-10(0.5))*)75
@M03506:14:000000000-AKVR1:1:1101:23366:9303 1:N:0:42
CGAACTCCTACGGGAGGCAGCAGTGGGGAATTTTTCGCAATGGGGGAAACCCTGACGAAGCAACGCCGCGTGGAGGATGAAGGCCTTCGGGTCGTAAACTCCTGTCGACCGGGACGAACGTAGTCGGGTCCAATACACCAGGCTATCGACTGTACCGGTGGAGGAAGCCACGGCTAGCTCTGTGCCAGCAGCCGCGGTAATACAGAGGTGGCAAGCGTTGTTCGGAATTACTGGGCGTAAAGGGCGCGTAGGCGGTTCGTCAAGTCCTGTGTGAAATCCCCCGGCCCAACTGGGGAACTGC
+
CCCCCGGGGGGGGGGGGGGGGGGGGGGGGGGGGGGGGGGGGGGGGGGGGGGGGGGGGGGGGGGGGGGGGGFGGGGGGGGGGGGGGGGGGGGGGGGGGGGGGGGGGGGGGGGGGGGGGGGGGGGGGGGGGGGGGGGGGGGGGGGGGGGGGGGGGGGGGGFGGGGGDCCCGGGGGGGGGG:FEGGGGGGGGG@FGGGGGGGGGGGGCEGGGGGGGFC>EECECGGDGGG5:CCGFF5CECDGG+<EGGDG:7CGG5C):>CCED<F9;CC:>E**0::**6*18>=5))883).<<@3@:)9*
@M03506:14:000000000-AKVR1:1:1101:2884:9317 1:N:0:42
CGAACTCCTACGGGAGGCAGCAGTGGGGAATTTTGGACAATGGGGGCAACCCTGATCCAGCAATGCCGCGTGAGTGAAGAAGGCCTTCGGGTTGTAAAGCTCTTTTGTCAGGGAAGAAACGGTGGTTTCTAATACAGATCACTAATGACGGTACCTGAAGAATAAGCACCGGCTAACTACGTGCCAGCAGCCGCGGTAATACGTAGGGTGCAAGCGTTAATCGGAATTACTGGGCGTAAAGCGTGCGCAGGCGGGTTTGTAAGTCTGTCGTGAAATCCCCGGGCTCAACCTGGGAATGGCG
+
CCCCCGGGGGGGGGGGGGGGGGGGGGGGGGGGGGGGGGGGGGGGGGGGGGGGGGGGGGGGGGGGGGGGGGGGGGGGGGGGGGGGGGGGGGGFGGGGGGFGGGGGGGGGGGGGGGGGGGGGGGGCGGGGGGGGGGGGGGGGGGGGEGGGGGGGGGAFGGGGGGGGGGDGGDGGGCGGGGGGGGGGGGGGGGGGGGGGEE7FFFGGGGGGGGGGGGFEBC:8<CCEEEFF?EGFCFGGGGDECFGE5CGDGGEG:E*);37DF?*<EGGGGGGE657?7)CCG@ED=>F@?F@<)7)67F6).
@M03506:14:000000000-AKVR1:1:1101:13025:9319 1:N:0:42
CGAACTCCTACGGGAGGCAGCAGTGGGGAATCTTGCGCAATGGGCGACAGCCTGACGCAGCAACGCCGCGTGGGGGAAGACGGCCTTCGGGTTGTAAACCCCTTTCAGGAGGGACGAAGCTTCGGCAGCGAATAGCTGTCCGGAGTGACGGTACCTCAAGAAGAAGCCCCGGCTAACTACGTGCCAGCAGCCGCGGTAATACGTAGGGGGCCAGCGTTGTCCGGAATCATTGGGCGTAAAGAGCGCGTAGGCGGCCAGACAAGTCCGGTGTGAAAGTCACAGGCTCAACCTGTGAATGCCG
+
CCCCCGGGGGGGGGGGGGGGGGGGGGGGGGGGGGGGGGGGGGGGGGGGGGGGGGGGGGGGGGGGGGGGGGGGGGGGGGGGGGGGGGGGGGGGGGGFGGGGGGGGGGGGGGGGGGGGGGGGGGGGGGGGGGGGGGGGGGGGGGGGGFGGGGGGGGGFGGGGGGGGGGGGGGGDGGGGGGGGGGGGGGGGGGGGGGGGG5E7FGG@CGGGGGGEGGGGGDGGFGGGGEGGCFFFGGFGGDGGGGEFGGEDGGGGGGGGGFGGGGCFCFGGEGGFFF7FFFF>>FFDGFFF:FFFF@4@4@F@5
@M03506:14:000000000-AKVR1:1:1101:2309:9333 1:N:0:42
CGAACTCCTACGGGAGGCAGCAGTGGGGAATATTGCACAATGGGCGCAAGCCTGATGCAGCGACGCCGCGTGGGGGATGACGGCCTTCGGGTTGTAAACCTCTTTCAGCAGGGACGAAGGCTCTTTTGGGGTTGACGGTACCTGCAGAAGAAGCGCCGGCCAACTACGTGCCAGCAGCCGCGGTAAGACGTAGGGCGCGAGCGTTGTCCGGATTTATTGGGCGTAAGGAGCTCGTAGGCGGCTTGTCGCGTCGGCTGTGAAATCCCGTGGCCCAACTGGGGGCGGGCAGCTGATACGGGCG
+
CCCCCGGGGGGGGGGGGGGGGGGGGGGGGGGGGGGGGGGGGGGGGGGGGGGGGGGGGGGGGGGGGGGGGGGGGGGGGGGGGGGGGGGGGGGGGGGGGGGGGGGGGGGGGGGGGGGGGGGGGGGC>FGGGGGEGGGFGGECGGGGGGGGGFFGFFGGGDGGGEEGGGGGGGGGGCF+<FCCGEGCGEGGGGGGGGDFDEGGE>CEEGGGGGECE5CFFGGGGGG>8CFG?@FFGCGEFG4CGGEEEGEC8:>=<:EDE@FDF<7C6>=55C=)/5>E7@0*757EGF<335520/9F@DF@)
@M03506:14:000000000-AKVR1:1:1101:18158:9335 1:N:0:42
CGAACTCCTACGGGAGGCAGCAGTGGGGAATCTTGCACAATGGGGGAAACCCTGATGCAGCGACGCCGCGTGAGCGATGAAGCCCTTCGGGGTGTAAAGCTCTTTCGGCGGGGAAGATAATGACGGTACCCGCAGAAGAAGCCCCGGCTAACTTCGTGCCAGCAGCCGCGGTAATACGAAGGGGGCTAGCGTTGCTCGGAATCACTGGGCGTAAAGCGCACGTAGGCGGCTTCTTAAGTCAGGGGTGAAATCCTGGAGCTCAACTCCAGAACTGCCCTTGATACTGAGGAGCTCGAGTCCG
+
CCCCCGGGGGGGGGGGGGGGGGGGGGGGGGGGGGGGGGGGGGGGGGGGGGGGGGGGGGGGGGGGGGGGGGGGGGGGGGGGGGGGGGGGGGGGGGGGGGGGGGGFGGGGGGGGGGGGGGGGGGGGGGGGGGGGGGGGGGGGGGGGGGGGGGGGGGGGGGGGGGGGGGGEGGGGGGGGGGGGGGGGGGGGGGGGGGGGGGGGGGGGGGGGGGGGGGGGGGGGGGGGGGGGGGGGGFGFGG>?CGGGGGGGGFGGGGGG=<>CFGGGGGGGGFFFGGGCFF:FCF4CFF7@BF>156@>5*)=>
@M03506:14:000000000-AKVR1:1:1101:21987:9350 1:N:0:42
CGAACTCCTACGGGAGGCAGCAGTCGAGAATTTTTCTCAATGGGGGAAACCCTGAAGGAGCGACGCCGCGTGGAGGATGAAGGTCTTCGGGTTGTAAACTCCTGTCATTTGGGAACAAGGCGCAGGTATTAACTGTACCTGCGTTGATAGTACCAGAAGAGGAAGAGACGGCTAACTCTGTGCCAGCAGCCGCGGTAATACAGAGGTCTCAAGCGTTGTTCGGATTCATTGGGCGTAAAGGGTGCGTAGGTGGCGCTGTAAGTCGGGTGTGAAATTTCGGAGCTTAACTCCGAAACTGCAT
+
CCCCCGGGGGGGGGGGGGGGGGGGGGGGDGGGGGGGFFGGGGGGGDGGGGGGGGGGGGGGGGGGGGGGGGCFEEGGGGGGGGGGGGGCGGGGGGGGGGGGGGGGGFFFGGFGGFGGGGGFGDGGGGGGGFGGGFGGGGGGGGGDGGGGFGGGGCGFFGFFF7CGGFGGGDEG@:FGFGGGFFGEFFGGGGGGEGGGE7CCFEG+?FGCFGFGGGGECCAC785?8*3CFGGGFGGCCC3@CCFGDC=<*:+<7CEGGF5>+::<ADE55<*/0*:FF4CC*))0<=>F2291)07>FF4*0
@M03506:14:000000000-AKVR1:1:1101:2498:9351 1:N:0:42
CGAACTCCTACGGGAGGCAGCAGTGGGGAATTTTCCGCAATGGGCGAAAGCCTGACGGAGTGACGCCGCGTGTGGGACGAAGGCCTTCGGGTCGTAAACCACTGTCAGTGGGAAAGATGGGTGTCGGCGTGATAACCGCCGGCATTTGACGGTACCTGCAGAGGAAGCCCCGGCTAACTCTGTGCCAGCAGCCGCGGTAAGACAGAGGGGGCAAGCGTTGCTCGGAATTACTGGGCGTAAAGGGCGCGTAGGCGGGATGGCAAGTCGGTCGTGAAATCCCTCGGCTCAACCGAGGAACGTC
+
CCCCCGGGGFGGGGGEGGGGGFCFGGGGDEFEFF<@FGGGGGGGGGGGDDGGGGGGGGGCEGGGGGGGGGGGGFGGGGGGGGEFGGGCGGGGGGGGFGFGGGGGCFGGBFCGCEGGGDGGGGGGGGGGGGEGGGGGGGDGGGGGGDFGFGGGGGEFGGGGD9CFFDGFF4CFFFCGGFFFGGFGG:FGGGGGGEGGDEEGGGCFGFGGGGGG>FGFGGGGC+AEGG8ECFCDCGGGG:CEGGFE5CGDCGEEFGGGGFGGGGDEGCECCCG55CCCG=DCF@:C=594<FF;>@B5)877)
@M03506:14:000000000-AKVR1:1:1101:7926:9380 1:N:0:42
CGAACTCCTACGGGAGGCAGCAGTGGGGAATTTTGCGCAATGGGGGAAACCCTGACGCAGCAACGCCGCGTGGAGGATGAAGTCCCTTGGGATGTAAACTCCTTTCGATCGGGACGATAATGACGGTACCGGAAGAAGAAGCCCCGGCTAACTCTGTGCCAGCAGCCGCGGTACTACAGAGGGGGCAAGCGTTATTCGGAAGTATTGGGCGTAAAGGGCGCGTAGGCGGCTTGGCAAGGGGATGGGGAAATCCCTCGGCTTAACCGAGGAACTGCCGTCCAAACTGCTTCGCTTGCGACCG
+
CCCCCGGGDGEFGGE:FGGGCGGCFCF7FFG8CF9@FDED:FFGG7FG8ACFGGGGEGC:B8,CFG+C7=CCECFF@EFGFGE,9FFF=<E844=F?AF<<BFF?F:FFCCCGGGE@FGG<FGGGGF@+33+<8FD>C,>BC@:CGC*@FC:,7;<3DFFFGGGGC,CFC7<:*<FGGE:CGGGGE@*/28C;8*0<F>*2*3+30<<585*:8C@78;8*:?EEDGED>*?::+<<@*;E5CE5***2:+27++9CBCC*07++)2755=F***:7577*8*:9@47:C>2)7@)0)7@5
@M03506:14:000000000-AKVR1:1:1101:27889:9387 1:N:0:42
CGAACTCCTACGGGAGGCAGCAGTGGGGAATTGTTCGCAATGGGCGCAAGCCTGACGACGCAACGCCGCGTGGAGGATGAAGGTCTTCGGATTGTAAACTCCTGTTGCCCGGGACGAAACGTCACGACCTAACACGTCGAGGCCTGACGGTACCGGGTGAGGAAGCCCCGGCTAACTCTGTGCCAGCAGCAGCGGGAATACAGAGGGGGCAAGCGTTGTTCGGAATTACTGGGCGTCGAGGGCGCGTAGGCGGACTTCTAAGTCGAACGTGAAATGCCCGGGCCCAACCCGGGAAATGGGG
+
<CCCCGGGGGGGGGGGGFGGGGGGGGGGEGFGGGGGGGGGGGFGGGGGGGGGGGGGGDCEGGGGE@GGGGGGGGGGGGGGGGGGGGGGGGGDGGGGGGGACFGFGGGGGFFGGGGGGGDBEFF@FGDGGGGGGG8FFBECFGEFGGF7FGEC:FGDGFCCFFGF@FCFGCF7F*CGFGGGGGGGGFGG>F**0:::5EGFGGFFFFGGGCEFGGG/?E/@+;?A*8CEF+<CGGGG**)//:C=E*118*3:9*:5+9**:?CFGC575*2)/:*+097*)5)/1)1<(/57>;3)*/*))
@M03506:14:000000000-AKVR1:1:1101:21741:9429 1:N:0:42
CGAACTCCTACGGGAGGCAGCAGTCGAGAATATTCCACAATGGGCGAAAGCCTGATGGAGCGACGCCGCGTGCAGGATGAAGGCCTTCGGGTTGTAAACTGCGGTAGCTGGGGAGGAACTTCGGTGACTGTACCCAGCGGAAAGAGGTTGGTAACTACGTGCCAGCACCCGCGGTAATACGTAGACCTCAAGCGTTATCCGGATTTATTGGGCGTAAAGGGTGTGTAGGGGGTTTCGTAAGTCAGACGTTAAATTTCAGGGCCTAACCCTGGAACCGCGCCTGATACTGCAAGACTTGAGG
+
CCCCCGGGGGGGGGGGGGGGGGGGGGGGGGGGGGGGGGGGGGGGGGGGGGGGGGGGGGGGGGGGGGGGGGGGGGGGGGGGGGGGGGGGGGGGGGGGGGGGGGGGGGGGGGGGGGGGGGGGGGGGGGFFGFGGGGGGGGGGGGFGFGGGGGGGGGGGGGGGGGGGGGGGGGGGGDEGGGGGGFFGGGG7FGGGGGGGGGGGGGDGDCF9FFGGGG>CECFFG8E58@FGGGGG8:*+:CFGG+C9CCCDGCF=F7+>:?FGGGGEC>CFG*>FCFGFGFC<D3>*+9*7:*97?))***0<@
@M03506:14:000000000-AKVR1:1:1101:5808:9489 1:N:0:42
CGAACTCCTACGGGAGGCAGCAGTGGGGAATATTGGACAATGGGCGCAAGCCTGATCCAGCCATGCCGCGTGGGTGATGAAGGCCCTAGGGTTGTAAAGCCCTTTCGGCGGGGAAGATAATGACGGTACCCGCAGAAGAAGCCCCGGCTAACTTCGTGCCAGCAGCCGCGGTAATACGAAGGGGGCTAGCGTTGCTCGGAATCACTGGGCGTAAAGCGCACGTAGGCGGGTTTCTAAGTAGGGGGTGAAATCCTGGAGCTCAAGTCCAGAACTGCCTTCGATACTGGAAGTCTTGGAGTCC
+
CCCCCGGGGGGGGGG@GGCGFFGFGGGGGGGFFFFFGG@FDFFEGGGGGGGGGGGGGGFGGGGGGGGGGGGGGGECFGGGGGGGGGGGGGGGGGGGGGGF?FFGGGGGGGGGGCFCGCFGC9DFDEFG+FFGDGGGGFGGCBFFGGGGGGGFGGGGGGGF9FGF:<FGGE@CFGGFGGFGGGGGGG8CFGGEG>8+38>EGGF9@@GFCCE:8>FF7?ECCE8AFC6:CECC=+0<?EF+<?EGDCEGGGGF:9CFFFC4?CF++::*6:F>7CDC*7*7CB>C+*7)49))1**99.9)*
@M03506:14:000000000-AKVR1:1:1101:27049:9493 1:N:0:42
CGAACTCCTACGGGAGGCAGCAGTGGGGAATTTTGGACAATGGGCGCAAGCCTGATCCAGCCATGCCGCGTGCGGGAAGAAGGCCTTCGGGTTGTAAACCGCTTTTGTCAGGGAAGAAATCTTTTGGGTTAATACCTCGGCAGGATGACGGTACCGGAAGAATAAGCACCGGCTAACTACGTGCCAGCAGCCGCGGTAATACGTAGGGGGCAGGCGTTAATCGGAATTACTGGGCGTAAAGCGTGCGCAGGCGGTTCTATAAGACAGATGTGAATTCCCCGGGATCCACTTGGCAACTGCA
+
C<CCCGFFC-CFGGGGGDG@BFCAAFFGDGGFFGGGGG<FECEGF>CFGFDDCC@AACEFGFGGF<FFGEGDGEEFGCCFGFFGF@FEFGGEF@BEGFFGGG+:FFGG,,CAFDFDEFGA,DEGFGGGC:FFGD<F<=>C+CFGEFC7DCCFGGCCGC*>>,,,7DFF7FCE@:<:>FCFGFCC<FF7++=<7*BEEC*+++=4?7:A*/*8A8CEEG52+<8CC>FG?F70<*;C*:<50+:**2*1*:/:C51<**0:30*<<C**+*+0?F*+2745))0**)29(*/66)*9)/)*1
@M03506:14:000000000-AKVR1:1:1101:16677:9506 1:N:0:42
CGAACTCCTACGGGAGGCAGCAGTCGGGAATTTTGGGCAATGGGCGAAAGCCTGACCCAGCAACGCCGCGTGAAGGATGAAGCTTTTCGGAGTGTAAACTTCATAAGAATAGGACGAATAAGGAGGGGTTAATACCCCCTTTGATGACGGTACCATTTGTAAGCTCCGGCTAACTCCGTGCCAGCAGCCGCGGTAATACGGGGGGAGCAAGCGTTGTTCGGATTTACTGGGCGTAAAGGGCGCGTAGGCGGCGTAACAAGTCACTTGTGAAATCTCCGGGCTTAACCCGGAGCGGCCAGGG
+
CCCCCGGGGGGGGGGGGGGGGGGFGGGGGGGGGGGGGGGGGGGGGGGGGGGGGGGGGGGGGGGGGGGGGGFGGGGGGGGGGGGGGGGGGGGGGGGGGGGGGGGGGGGGGGGGGGGGGGGGGGGGGGGGGGGGGGGGGGGGGGGGGGGGGGGGGGGGGGGGGGGGGGGGGGGDGGGGGGGGGDGGGGGGGGGGGGDGGFFGGGGGGGGGC@C@EEEGG5CCG=ECEF<EFFFGGEGGGGGGGGGEEGEGGEGGGGGGGF7CFACG?FGFCDF?FDGGF@DGG@8FGFGFBGFF>@EEF3>F)
@M03506:14:000000000-AKVR1:1:1101:16128:9525 1:N:0:42
CGAACTCCTACGGGAGGCAGCAGTGGGGAATATTGGACAATGGGGGCAACCCTGATCCAGCAATGCCGCGTGAGTGATGAAGGCCTTCGGGTTGTAAAGCTCTTTTGGCGGGGACGATGATGACGGTACCCGCAGAATAAGCCCCGACTAACTTCGTGCCAGCAGCCGCGGTAATACGAAGGGGGCTAGCGTTGTTCGGAATTACTGGGCGTAAAGGGCGCGTAGGCGGCCTTGTTAGTCGAGTGTGAAAGCCCTGGGCTTAACCCGGGAAGCGCGCTTGATACTGCAGGGCTTGAGTGTG
+
CCCCCGGGGGGGGGGGGGGGGGGGGGGGGGGGGGGGGGGGGGGGGGGGGGGGGGGGGGGGGGGGGGGGGGGGGGGGGGGGGGGGGGGGGGGGGGGGGGGGGGGGGGGGGGGGGGGGGGGGGFGGGGGGGGGGGGGDGFGGGGGGGGGGGGGGGGGGGGGGGGGGGGGGGGGGGGGGGFCGGGGGGGGGGGG5?CEGGGGGGGGGGGGGGGGGGGGGGGGEGGGGGGGGEEGGFF?FDGGGG57?=:CFGDGGFGFGGFC7EGFFFGGGG7*7CD)1)8*79@FGC=C44FEF4>E4?09*9
@M03506:14:000000000-AKVR1:1:1101:18481:9526 1:N:0:42
CGAACTCCTACGGGAGGCAGCAGTGGGGAATATTGGACAATGGGCGCAAGCCTGATCCAGCCATGCCGCGTGAGTGATGAAAGCCCTAGGGTTGTAAAGCTCTTTTGTGCGGGAAGATAATGACGGTACCGCAAGAATAAGCCCCGGCTAACTTCGTGCCAGCAGCCGCGGTAATACGAAGGGGGCTAGCGTTGCTCGGAATCACTGGGCGTAAAGGGTGCGTAGGCGGGTCTTTAAGTCAGGGGTGAAATCCTGGAGCTCAACTCCAGAACTGCCTTTGATACTGAAGATCTTGAGTTCG
+
CCCCCGGGGGGGGGGGGGGGGGGGGGGGGGGGGGGGGGGGGGGGGGGGGGGGGGGGGGGGGGGGGGGGGGFGFGGGGGGGGGGGGGGGGGGGGGGGGGGGGGGGGGGGGGGGGGGGGGGGGGGGGGGGGGGGGGGGGGGGGGGGGGGGGGGGGGGGGGGGGGGGGGGGGGGGGGGGGGGGGGGGGGGGGGG<FGG9FGGGGGGGGFGGGGGGGGFGGGGDGGGGGGGGED8ECCCFGGFGGGGGGGGGGGFGCGFFFFGGCFFFGGGFFGGFCF4EFFGG>@FG7*074CF2@FFFFFFF>
@M03506:14:000000000-AKVR1:1:1101:5177:9528 1:N:0:42
CGAACTCCTACGGGAGGCAGCAGTGGGGAATTTTGGACAATGGGGGCAACCCTGATCCAGCCATTCCGCGTGAGTGAAGAAGGCCTTCGGGTTGTAAAGCTCTTTTGTCCGGAACGAAACGGTTAGCGTGAATATCGCTGACTACTGACGGTACCGGAAGAATAAGCACCGGCTAACTACGTGCCAGCAGCCGCGGTAATACGTAGGGTGCGAGCGTTAATCGGAACTACTGGGCGTAAAGCGTGCGCAGGCGGTTTTGTAAGCCAGATGTGAAATCCCCGGGCTCAACCTGGGAATGGCC
+
CCCCCGGGGGGGGGGGGGGGGGGGGGGGGGGGGGGGGGGGGGGGGGGGGGGGGGGGGGGGGGGGGGGGGGGGGGGGGGGGGGGGGGGGGGGGGGGGGGGGGGGGGGGGGGGGGGGGGGGGGGGGGGGGGGGGGGGGDGGGGGGFGGGGGGGGGDGGGGGGFGGGGGGGGGGGGGGGGGGGGGGGGDFFGGGFGDEGECGFGGGGGGGGGEGG>EGGEGGDGGGGGD86CCFG?FFEGE*;CFGEGGGGEGGGGGE5=><CGFG?F<FGGGC**:7FGFGFDF>=*<F?BF?24.<6)6:F)
@M03506:14:000000000-AKVR1:1:1101:3364:9529 1:N:0:42
CGAACTCCTACGGGAGGCAGCAGTGGGGAATATTGGACAATGGGCGCAAGCCTGATCCAGCCATGCCGCGTGGGTGATGAAGGCCTTAGGGTTGTAAAGCCCTTTCGGCGGGGAAGATAATGACGGTACCCGCAGAAGAAGCCCCGGCTAACTTCGTGCCAGCAGCCGCGGTAATACGAAGGGGGCTAGCGTTGCTCGGAATCACTGGGCGTAAAGCGCACGTAGGCGGCTTCTTAAGTCAGGGGTGACATCCTGGAGCTCAACTCCAGAACTGCCTTTGCTACTGGGGAGCTTCGAGTCC
+
CCCCCGGGGGGG>FGGFGGGEGGGGGGGEFFCEFGGGFG8EF8CFFGGEGFGGCGG9FGDGGGGGFFEGGFFFG:FFFFGFFGF<AFCFGGGGEFAFG9<EFFG:EEEGGD:=FCGDC<DGFAFGGGCGGGGGEFECFFFCD:>FC7@CFGGDF?E<CCGCFGCCFFGDGDF:CFAFG7*;CGDGEGGFCE:CGDG9C>E5@99C99CEGE?C>8CCGGGEGGFFE?E>*8CC+CF++22+0:CEGGF+0AFD?948<<5F?6C?F69C*:<>CCCC6:F*7@969CFB*81)99:)./<0
@M03506:14:000000000-AKVR1:1:1101:26013:9532 1:N:0:42
CGAACTCCTACGGGAGGCAGCAGTGGGGAATCGTGGACAATGGGCGCAAGCCTGATCCAGCCATGCCGCGTGAGTGAAGAAGGCCTTCGGGTTGTAAAGCTCTTTTACCAGGGACGATAATGACGGTACCTGGAGAATAAGCCCCGGCAAACTTCGTGCCAGCAGCCGCGGTAATACGAAGGGGGCTAGCGTTGTTCGGAATTACTGGGCGTAAAGCGCACGTAGGCGGATTGTTAAGTCAGAGGTGAGATCCCGGAGCTCAACTTCGGAACTGCCTTTGATACTGGCAATCGCGAGTCCG
+
9CCCCGGGGGGGGGGGGGGGGGGGGGGGGGGGGEFGGGGDGGGGFGGGGGGGGGGGGGGDGGGGGGFGGGEGGGGGGGGGGGGFGGGGGDEGGGGGGGG<EFGEFFFDGGCEGGGGGGCGDGGGGGGFEGDFGGGFDEGGGGD@:FGGGGGFEGGGGGDGGDFGGGGGGGGCFGGGGGFFFGGEGGG>GFC=FGE<CEEGGGGGGFFGFCEGGDGGGGD5CE=CGGGGG>C*;<CFFGF:7ACGC+:0*++960:78;DF++2:::?DGGGEGGDGGFCF7@BG?47577@?))>@3>F45
@M03506:14:000000000-AKVR1:1:1101:18900:9545 1:N:0:42
CGAACTCCTACGGGAGGCAGCAGTGGGGAATTTTGCGCAATGGGCTAACGCCTGACGCAGCAACGCCGCGTGGAGGATGAAGGTCTTTGGATTGTAAACTCCTGTCAGCAGGGAAAAAGCAACTTAGCCTAACACGCTAGGGAGTTGATTGTACCTGCAGAGGAAGCCCCGGCTAACTCTGTGCCAGCAGCCGCGGTAATACAGAGGGGGCAAGCGTTATTCGGAATTATTGGGCGTAAAGGGCGCGTAGGCGGCCTGGCAAGTGGAAGGGGAAATCCCTCGGCTTAACCGAGGAACTGCC
+
CCCCCGGGGFGGGGGGGGGGGGGGGGGGDGGGGGGGGGGGGGGGGGGGGGGGGGGGGGGGGGGGGGGGGGGGGGGGGGGGGGGGGGGGGGGGGGGGGGGGGGGGGGGGGGGGGFGFGGGGGGGGGGGGGGGGGGGGGGGGGGFFBEGGGGGGGGGGGGGGFGFGGGGFCFGGGGGGGGFFGEGGGGGGGGFGGGGGGGGGGGGGGGGDGGGGGGGGEGGGGGGGEED?+<CAFFFGEE3CFGGGEGGG57CFGEEDGFDGGGFGGGFCFC*537>?F6C7DB>G*8D?<D717<5>796*7
@M03506:14:000000000-AKVR1:1:1101:11475:9551 1:N:0:42
CGAACTCCTACGGGAGGCAGCAGTGGGGAATTGTTCGCAATGGGCGCAAGCCTGACGACGCAACGCCGCGTGGAGGATGAAGACCTTCGGGTCGTAAACTCCTTTCGATCGAGACGAATGGCTTTCGGGTGAACAATCCGGAAGAATGACGGTACCGAGAGAAGAAGCCCCGGCTAACTCCGTGCCAGCAGCCGCGGTAATACGGGGGGGGCAAGCGTTGTTCGGAATTACTGGGCGTAAAGGGCTCGTAGGCGGCCAACTAAGTCAGACGTGAAATCCCCAGGCTTAACCTGGGAACTGC
+
CCCCCGGGGGGGGGGGGGGGGGGGGGGGGGGGGGGGGGGGGGGGGGGGGGGGGGGGGGGGGGGGGGGGGGGGGGGGGGFGGGGGGGGGGGGGDGGGEGGGGGGGGGGGGGGGGGGGGEGGGGFGGGGGGGGGGGGGGGGGGGGGGGGFGGGGGGGGGGGGGGGGGGGGGFFGGGGGGGGGCEGFGCFGGGGGFE8CEEG>FCFCEDGGCECEGGGGGE=EGGCEEGCFFGGGFFGGGEDGGGCCECCD8CFEFGDCGDFGGFGGFGGF7F5;DCFC>FG6D)77=)9:AGFBFFFFFF)9*
@M03506:14:000000000-AKVR1:1:1101:3179:9555 1:N:0:42
CGAACTCCTACGGGAGGCAGCAGTGGGGAATTTTGCGCAATGGGCGAAAGCCTGACGCAGCGACGCCGCGTGGAGGATGAAGACCCTTGGGTCGTAAACTCCTGTCAGCTGGGAAGAAGGGCGCTTGGTGAATAGCCAGGCGATTTGACTGTACCAGCAGAGGAAGCCCCGGCTAACTCCGTGCCAGCAGCCGCGGTAATACGGAGGGGGCGAGCGTTGTTCGGAATCATTGGGCGTAAAGGGCGCGTAGGCGGCCTGATCAAGTCGGAGGTGAAATCCCTCGGCTCAACCGAGGAACTGG
+
CCCCCGGGGGGGGGEFGGGGGGGGGGGGGGGGGGGGGGGGGGGGGGGGGGGGGGGGGGGGGGGGGGGGGGGGGGGGGGGGGGGGGGGFGGGGGGEGGGGGGGGFFFFGGGGGGGGGGCGGGCFGGGGGGGGGCFGGGCGCFGGCGGGGGGGGFDFGGGGGGFGGGCGFGGGEGGGGFGFFDFGGGGFGGGGGGGDE:C8+<<@EGGGGGG8EEE>CE5:CEGGGCC5CCFGGGGFEEED5F?EC=5EDEEGGGC*9875CGG7C?DEC5):;FGGGFFC49@5EGFD*.7>>5>B>>>69/
@M03506:14:000000000-AKVR1:1:1101:14053:9572 1:N:0:42
CGAACTCCTACGGGAGGCAGCAGTGGGGAATTGTTCGCAATGGACGAAAGTCTGACGACGCAACGCCGCGTGGAGGATGAAGACCTTCGGGTCGTAAACTCCTTTCGACCGAGATGAAGAGACGCCCATCTAACACATGGGCGTATTGACAGTATCGAGGGAAGCAGCCCCGGCTAACTCTGTGCCAGCAGCCGCGGTAATACAGGGGGGGCAAGCGTTGTTCGGAATTACTGGGCGTAAAGGGTTCGTAGGTGGCTCACTAAGTCACACGTGAAATCCCTCAGCTTAACTGGGGAACTGC
+
CCCCCGGGGGGGGGGGGGGGGGGGGGGGGGFGGGGGGGGGGGGGGGGGGGGGGGGGGGGGGGGGGGGGGGGGGGGGGGGGGGGGGGGGGGGGGGGGGGGGGGGGGGGGGGGGGGGGGGGGGGGGGGGGGGGGGGGGGGGGGGGGGGGGGGGGGGGGGGGGGGGGGGGGGGGGGGGGGGFFEGGGGGGGGGGGGGGGGECCGFGGGFEEGDGGGGGGGEEGGGGGGEGGGGGGGGCGGEGGFGGGC=FD8CEGGGGG5<FG9FCF?>FGGGGFG4CFGFG4*.7C<4C447/4:4@EEFFF*
@M03506:14:000000000-AKVR1:1:1101:26144:9572 1:N:0:42
CGAACTCCACGGGAGGCAGCAGTGGGGAATATTGGACAATGGGGGCAACCCTGATCCAGCAATGCCGCGTGTGTGAAGAAGGCCTTCGGGTTGTAAAGCACTTTTATCCGGAACGAAACGTGTCAGGTGAATAGCCTGGCAAACTGACGGTACCGGAGGAATAAGCACCGGCTAACTTCGTGCCAGCAGCCGCGGTAATACGAAGGGTGCAAGGGTTACTCGGAATTACTGGGCGTAAAGCGGGCGTAGGGGGTTTGTTAAGTCTGTTGTGAAAGCCCCGGGCCAAACCTGGGAACGTCAA
+
CCCCCFGGGDDE>EGGGGGGGGGCFGGGGGGGGGGGGGGGGGGGDGGGFGGGGGFGGGGGGGGGGGGGGC+=CEDCGGGGGGGGFGGGGGGGGEGGGGGGGGAAFG9,CCECFGGGGGGCEFGGGGGFGFFGGGFFADFGGFFGFGFFGGGGG9CGGDCGGCGGF,@BFGEGGD7CFGGGG*><=FGGGGGG7CE=EEFG9F8EEC*=CE69<*32;C6:@ECE;C++++:<*58?58*+<:**/::D*5**91/*;<22+<*2+:+:C*7=C***2)*//7)**)25,*763>:)8))70
@M03506:14:000000000-AKVR1:1:1101:23816:9589 1:N:0:42
CGAACTCCTACGGGAGGCAGCAGTGGGGAATTTTGGACAATGGGGGCAACCCTGATCCAGCCATGCCGCGTGCGGGAAGAAGGCCTTCGGGTTGTAAACCGCTTTTGGCCGGGAAGAAAAGGTTCGGGCTAATACCCCGGATTTTTGACGGTACCGGCAGAATCAGCACCGGCTAACTACGTGCCAGCAGCCGCGGTAATACGTAGGGTGCGAGCGTTAATCGGAATTACTGGGCGTAAAGCGTGCGTAGGCGGTTCGTTGTGTCTGTGGTGAAAGCCCCGGGCTTAGCCTGGGAATGGCC
+
CCCCCFGGGGGGGGDGEDEGGCFDFGFGGGGGGFGGGGG@FGGFGGGGGGGGGGGFGFGFGGGGGGGEGGFFGGGGGGDFGGGFGGGDFGGGGGGFEFFEFFFGGGGGGGGGGGGGDCFGFGGGGGGGGGGGGGFFFGGG@FCFGFGGGGGDGGFGDEBFFFGGGGGCGGFE:*<<FCFGGGFFFFGGGGCF8>CGE?EFEGFCCFEG2;>ECEGE:;C8FGGGG55CGEEGFFCEGGDFFFG5C5C5AEGF3EE7CBC<G5<6<CG779C>:77C55D*7)7EG47=9**(7FF95??))
@M03506:14:000000000-AKVR1:1:1101:12242:9591 1:N:0:42
[truncated: 53,388,016 more chars]
