# Supplementary material for: Differential responses of the acidobacterial community in the topsoil and subsoil to fire disturbance in Pinus tabulaeformis stands
Source: PeerJ. 2019 Dec 11;7:e8047. doi: 10.7717/peerj.8047 (PMC6911345; doi:10.7717/peerj.8047)
Supplement: Supplemental Information 31 — L, low severity; C, represents a repetitive sample; 10, topsoil (0–10 cm). [file peerj-07-8047-s031.gz › peerj-07-8047-s031]

@M03506:14:000000000-AKVR1:1:1101:12671:1061 2:N:0:42
NCGGACTACNNNNNNNNNNNNNNNNNNNNNNNNNNNNNNNNNNNNNNNNNNANCGTCANNNNNNNTNNAGNCNNNNNNNNNCNNCANNNNNNNTCCTCCCNNNNNNNACGCATTNNNNNNNNNNNNNNNNNNNNNNNNNNNNNNNNNNNTNNCNCCNNNNNNNNCNNNTNNNNNNNNCCCCNCNNNNNNNNCCGGNCNNNTTCACNNNNNNNNNNNNNNCCNNCCCNNNNNNNNNNNNNNNNNNNNNANCCCGGNNNNNNNTTTNNCCNNNNNNNTTTCCGCNNNNNNNGCCACTCCNNNN
+
#8A<CGGGG##########################################:#::CD<#######,##::#:#########:##:6#######::BBFFE#######+:=7<FC###################################8##3#+6########5###*########444*#4########66:*#4###4*4**##############*1##211#####################.#2185)#######))*##2)#######*2(./-,#######)(-)325.####
@M03506:14:000000000-AKVR1:1:1101:16075:1114 2:N:0:42
NCGGACTACNAGGNTATCTAATCCCATTTGCNANCCNAGCTTTCNNNNNNNAGTGTTAGNNNNNNCCCAGTANNNNNNNTTCGCCANNNNNNNTCTTTCCNNNNNNNACGCATTTCNCCGCNCCACTGGAAATTNCCTTTACNNNNNNNATACTCTAGCCNAATAGTTTCGACTGCGATTTTGANGNNGNNCCTCAAGATTTAACAGTTGACNTATTAAACCACCTACAGACGNNTTACGCCCANTGATTCCGGATAANNCTTGCATCCTCNNNCTTACCGAGNNNNNNGGCACGGAGTTT
+
#6ACCGGFF#=CD#=CFGCGGGGEFGGGGGG#:#:C#:C<FFGA#######::DFDFFG######,:,C7FE#######:6CFGG@#######::BFFDF#######::BFGGGFC#9ADF#9A==FFCEFDGF#8ADFGGF#######88+=@CFGGGF#6@DFCFFGGGGGEECEGGGG;,6#6##3##4*4>DGGEGGFF@7:EC=:F;#2;A**1:DC<=D<?4CGF57##2,/588*)*#*3)711;))17>9##)07**+3*2*;###/2;()33(-######)-(0(,/.0(,)
@M03506:14:000000000-AKVR1:1:1101:15964:1120 2:N:0:42
NCGGACTACAAGGNTTTCTAATCCCGTTTGCNCNCCTGGCTTTCNNNNNNNAGCGTCAGNGNNNGTCCAGGANGNNNNNTTCGCCANNNNNNNTCCTCCANNNNNNNACGCATTTCNCCGTNACACCTGGAATTNCGCATCCNNNNNNNCATCTCAAGCCNTCCAGTATAAGAGGCAGTTTCCCNGNNANNCCGCGGAACTTCACGTCTGACNTTGTTTGCCGCCTACTAGCCCCTTATCCCCCGTATTCTCGTACAACNCCTGTCCCCCCCNCCTTACCTCGNCNCNNCGCACGCGGTTA
+
#68BCGEGG@DED#6=CCCFGC9EF7FECFF#:#::CF8<,6C6#######6:69FF:,#,###::96C8,C#,#####9:C6C,,#######:9B,BEE#######+::+BFCF<#:9F4#+9A+D=C8EGDB#8ADD?CF#######+++6@8,33@+#+6@FF;AE,7,,533+@99CA@E#4##*##*6******4>+1,9,=F=F87#**/9*)2+*2>C*))+3+2;))*(2*+2+9))::)0++1))19*-*#000*/+3*;5)8#**1*(0<))(#(#(##)--)((10.-(,
@M03506:14:000000000-AKVR1:1:1101:12413:1141 2:N:0:42
NCGGACTACCCGGGTATCTAATCCCGTTCGCTCCCCTAGCTTTCNNNNNNNAGCGTCAGTGTCAGCCCAGCAACCCNCCTTCGCCGCAGNNNNTCCTCTTGANNNCTACGCATTTCACCGCTACACCAAGAATTCCAGTTGCNCNTNCTGCACTCTAGCCCCGCAGTATCGGTTGACCTTTCCGGGTTAAGCCCGGAGATTTCACATCGACTTCCGGTGGCCGCCTACGCGCCCTTTACGCCCAGTAAATCCGAACAACGCTTGCCCCCCCCNCATTTCCCCGGCNCCTGGCACGGCGTTT
+
#8BCCGGGGGGGGGGGGGGGGGGGGGGGGGGGGGGGGGGGGGGG#######::CFGGGGGGGGGGGGGGGGGGGGG#:CFGGGGGGGGG####::DFFGGGF###::AFGGEGGGGGGGGGGGGGGGGGGGDECFGFGGG9D#8#6#66DDGG8FFG8EEGGGC68CFGFCCEEEFGGGGFFGGGGGGGCFFGGGGC78EAFGGGC+C5<DD5+>?)>.:<FDGGGDF*5@EDFFD?G?*:*>1>6760+<<))*))(1:>>:*98@@*77@#*2;*(1<).(,,#(03)-35)47552(,
@M03506:14:000000000-AKVR1:1:1101:8583:1169 2:N:0:42
NCGGACTACAAGGGTATCTAATCCTGTTTGCTCCCCTAGCTTTCNNNCNNCAGCGTCAGTATTGGGCCAGATGAGCGCCTTCGCCACCGGTGTTCCTCCTGATATCTACGCATTTCACCGCTACACCAGGAATTCCCTCATCCTCTCCCATACTCAAGCTAGGCAGTATGAGATGCAGGTCCTCGGGTGAGCCGAGGGATTTCACATCCCACTTCCCTAACCGCCTAGACCCCCTTTACGCCCAGTGATTCCGAACAACCCTTGCCCCCCCCGTGTTACCGCCGCGTCCGTCACGGATGTC
+
#8BCCGGGGGGGGGGGGGGGGGGGGGGGGGGGGGGGFGGGGGGF###:##::FFDGGGGGFFGAFGGGGGGGGGGGGGGGGGGGGGGGGGGGGGGGGGGGGGGGGGGFCFGGGGGGGGGGGGGGGGGGGGGGGGGFGEGGGGFGGCGGGGGGGGGGGGGGGC,DG6>AFFGGGGFGGFCFG?FFGCGGEFGGGGGGD5?FCC7DGGGGGGGFEF,DCFF?GGGGGGD66C)=55A<5++*/:9C5206C+AA6=*9/8<*.)05C+38:BC3:D**2-6EB((,((()(0(()(4*))(.)
@M03506:14:000000000-AKVR1:1:1101:19679:1169 2:N:0:42
NCGGACTACCAGGGTATCTAATCCTGTTTGATCCCCACGCTATCNNNNNNGAGCGTCAGATACGAGCCAGTGAGCCGCCTTCGCCACCGGTGTTCTTCCCAATATATACGAATTTCACCTCTACACTGGGAATTCCTCTCACCTCTCTCGTCCTCAAGTCCAACAGTTTCAATGGCAGTTCCGGAGTTTAGCACCGGCCTGTCACCACTGACTTGGAAGACCGCCTGCGATCGCTCAACGTCCAGCAATTCCGAACAACTCTAGACCCCTTCTTGTTACCCCCGCTGGTTGCTCTACGTCA
+
#8AC8DF@-CFF7-;6EF9C,FFEFGCFFGFGGFEFGCFEDGG8######9:9CFGGGGGGGF<@:@EFEFGCF,CFGEBFGFG7CFCCEG7C@GGF<?@<FDC5,5CE@BF<<E?FFAEBCFG9EGCFC8EF?FG,CCFFG8D@66>>+@6C+=DD=D,,6,@=,6>:EFGGGGGFC@=>,44:+3,,,33,@:*@**44:<D,2,1,*;AC99DC7/A*2)*9<5A5))22:4*(*2**21**+5)+++*0)*11,C37*8**3+725*</*+3+)12(-(,4(-).1:(*)-2*).8(
@M03506:14:000000000-AKVR1:1:1101:18329:1170 2:N:0:42
NCGGACTACCGGGGTTTCTAATCCCGTTTGCTCCCCTAGCTTTCNNNCNNCAGCGTCAGTGTTGGCCCAGCTACCCGCCTTCGCCGCAGGTGTTCCTCCGTATATCTACGCATTTCACCGCTACACACGGAATTCCAGTAGCCTCTTCCACACTCTAGCTTAACAGTATCGAACGACCCTTCCAGTTTACGCCGGGAGCTTTCACGCCCGACTTGAAAAGCCGCCTACGCGCCCTTTACGCCCTGTAATCCGGCAACACGTTTCCCCCCCCCGCATCACCGCGCCCCCTGGCGCGGACGGG
+
#8A@<DFFGFGGEDG@FFGFFCFGFCCE<FGFGGCEGGGFGGDG###:##:,:DDBBCEF<EE<,CFGDEGCFF<F:BF=,E7:C>>=+=FFGDFEGGCCBFGGGG9FGGGF?=AF,@FCE@FGGGG@=CF7+AFFG,CD,,DE=@@@FGFFGC@9BEGDFG9DE9;E,,+@,D+3@*@,3@?992>7;,*>***4*5*4>BCFG*=75D3)/:C+C7;C*0751155*175C>)9):92/C3)12<*0+<)))1)*,**)0.*2CCDGBGE3)*;8)9*-((,((,)(7(4.(-))),((
@M03506:14:000000000-AKVR1:1:1101:20031:1175 2:N:0:42
NCGGACTACCAGGGTATCTAATCCTGTTTGCTCCCCACGCTTTCNNNCNNCAGCGTCAGTGCCGCCCCAGACCACCGCCTTCGCCACCGTTGTTCCTCCTGATATCTGCGCATTTCACCGCTACACCAGGAATTCCGTGGTCCCCTACCGGACTCTAGCCATAGCAGTCCCGAGTGGCCTCTCCAGGTTGGGCCTGGATGTTTAACACCAGACTGGACAAGCCGCCCACGGGCTTCTTATGCCCAAAAAATCCGGACAACCCTGCCGCCCATCGCTTTACCCGCTGTCGGGCACCGTGGTG
+
#8A@CGGGGGGGDDGGGGGGGGGCFGGGGGGEECFEGD7:@E@E###:##::CC<FGD7,C<ED+@FD>BEDFGFFCGEF=FFGEGGEC,,BBFGGA<EF@AAE<E9EFGG+=CFFEE?=@7B><FF:FFCCF8FAF<FCB9BED?>FGEG6=66,@;C,,5:@:,635,3@C5*@A5,<E34,2DEC6D*1D>*:5,,,>:7,4::F**22/9+**26**9:=C5))2/)/9.)*.:6+<?*2*:*8*:*9)))1)4*/).)2*0*027*))****(/3)3-(((-=()(()(-)))(--
@M03506:14:000000000-AKVR1:1:1101:17286:1178 2:N:0:42
NCGGACTACAGGGGTATCTAATCCTGTTTGCTACCCACGCTTTCNNGTNNCAGCGTCAGTGGCCGTCCAGATAGCCGTCTACACCGCAGGTGTTCCTCCCGATATCTACGCATTCCACCGCTACACCGGGAATTCCGCTATCCTCTCCGACACTCAAGCCTTCCAGTTTTCGGCGCACCCTCCCAGTTAAGCCGGGAGATTTCACACCAAACTTAGACAACCGCCTACACACTCTTTACGCCCCCTAATTCCGCACACCGCTTTCTGCCTCCCTATTACCCCGCCCGCCGCCCCGCCGCTC
+
#8ACCGGGGGFGGGGGFGGFGFGGGGGGGGGGGGGGGGG>FFGG##::##6:CFFGGGGFEFGGGGGDGGAEFGGGGGGGGGFFGGGGGGGGGGGGGGGGGGGG@AFGGGEG7FGGFGGCFGCGCGG7EE7=F7CE3@:BFG8DGFDDC+@>E66>,,BEGA9:;7@;CAF<CGE>;EGE8CGGFFC=F,,BFGDE5*3:E7@+;+6:F41*0;;CG>A*;*755554A*/:5)*0)26*A*/))1/03+29))/1).**7))/2++1+*2))*+++)1<((-(-7(),)(4.(()))(-(
@M03506:14:000000000-AKVR1:1:1101:17013:1214 2:N:0:42
NCGGACTACCAGGGTATCTAATCCCGTTTGCTCCCCTGGCCTTCGTGCCTCAGTGTCAGGAACTGTCCAGAGACCCGCCTTCGCCACTGGTCTTCCTCATGATCTCTACGCATTTCACTGCTACACCATGAATTCCAGTCTCCTCTCCAGTCCTCAAGCACCGCAGTATGGAATGCAGTTTCGGAGTTAAGCCCCGAAATTTCACACTCCACTTACGGCGCCACCTACCCCCCCTTTACGCCCAACGAAACCTAACCACCCTTGGGACCTCTCTATTCCCGCGGTCTCCGGCCCAGAGTTC
+
#8@CCGGGGGGGCGGCEFGGFGGGGGGFFGGGGGGGGFGGGGGGGGFGGFGGGGGGGFGGGFGCFGGGGGGGFFGGGGGGGGGGGFGGFGFFGGGGGG9EF,CFGGFFGGGCCFGGGGGGGGFFFGGGDF9FAFGGGGGGDFGGGCFDA849=EFGEEFFGFC>CEEC:EFFA9@C=96,EEC+C8@=E9,9,3>@+1+1@=AFG,@,4*4;F:3@C95**;9:;??F,*6=3=:F8+;/;>9*9**8**15.)97*87*))0*01;5C4>?)02+<)*+(((((((1))-3.7244))))
@M03506:14:000000000-AKVR1:1:1101:13119:1241 2:N:0:42
NCGGACTACCAGGGGTATCTAATCCCGTTTGCTCCCCTGGCTTTCGCTTTTCAGCGTCAATGCCGGTCCAGGATGCCGCCTTCGCCACCGGTGTTCCTCCAGATATCTACGCATTTCACCGCTACACCTGGAATTCCGCATCCCTCTCCCGGATTCAAGCCATCCAGTAACAGACGCCGTTCCCCGGTTAAGCCGAGGGATCTCCCGTCTGACTTAGTTGGCCGCCTTCAAGCCCTTTACCCCCAGTCATTCCGAACAACCCCTGCCCCCCCACTACTACTGTGGCCGCTCGCAGCGAGGT
+
#8ACCFGGG-CFGEFFFDFGGGGGGGGGGGDEGGFCEGGFFCFGD:@:CFGGFFC:BFGGG<<<@FGGDFFGCG8FEC>GFEGGGG>EEGGGEGCFEFG4BFFGGG,,BEFG7@@FGGGGDGGEG?FGGGDF@FCEEGGCGGCG,6@FDFG>=EGGBDCDGFC@?EEG7,,,4,>*9*4@*,,6<*@CCCF,<8CCE5/7E*+C+*:A=45:CFG+++3A*;CC)90)<7@97>5*467++3*))20/3+0*09/192*1)779C8=4C>)7.)*++-*<-))-.(.)()(4)(())0((-
@M03506:14:000000000-AKVR1:1:1101:21624:1256 2:N:0:42
NCGGACTACAAGGGTATCTAATCCTGTTCGCTCCCCACGCTTTCGCTCCTCAGCGTCAGGTAAGGCCCAGAGAACCGCCTTCGCCACCGGTGTTCCTCCTGATATCTGCGCACTTCACCGCTACACCAGGAATTCCGTTCCCCCCTACCTCCCTCTAGCCAGCCCGTATCGAACGCAGACCTGGAGTTAACCCCCACGCCTTCACACCCGACCTGACAAGCCACCTACGAGCTCGTTACGCCCACTAATTCCTGATACCGGATGACTACTACCTCTTACCGCGGGATCAGCCACGTGTGTT
+
#88CCDGGCGGGGDGF<@EFGF<EFGGGGGFGCGFEF>EFGGCEGD7FCGGGC8FGGCE@FFEF8ACEGCEGCDEF7:+C7FCBFEGCFD:CF,EFFGCFF9C?EDAFFFGD+@EFFFF7F@:FC,A4A7+FCF=DDDFC,,D8>8FGGG,@=@FG99D?EGFC3@EC::B7@,3B7C*=>@C8,44A9B,4==1=*=8*97<++1+15)/)*:8*;28****0/7)9:*)*)0)1(/)28*)*/*0)23<1*12*0)**))))2++*3***)0+++)*<(,(-(((..*).).(9)0(((
@M03506:14:000000000-AKVR1:1:1101:11682:1263 2:N:0:42
NCGGACTACCAGGTTTTCTAATCCTGTTCGATCCCCACGCTTTCGCTCCCCAGCGTCAATATTGGCCCAGGCCGCCGCCTTCGCCACTGGTGTTCCTCCCGATCTCTACGAACTTCACCTCTACTCCGGGCTTTCCGCCCCCTTCTTCCTTCTTCAAGCCTGCCTGTATCTACTCCCTGCCCTCGCTGTGTTCCACGTATCTATCTCCCAACTTAGCGGCACTCCTACCTACTCTTTACGTCCAACGCACCAAACCCACGTTTGTCTCCACCTCCTTCTCTCTGCTGCTCGCATCGCTCTT
+
#,-,8C@-CE-C@-;;C9FF<,,<,,;C,B,CF,C<,@+@B,,;,6,C@,,,8<:FCC7E6C9<F8EC,,@,,7@C@EF7=C:,8,B=BF<CF:<9F?EF7+>+,,9B9++,+9,5@A,,,,5,,:A@:B++,A3A+>+++++,6@;,7,@,EBCB,,@+,,4D,@9,3,,@,,3,,,2,6@<B****4,5,,5,1*4,4,+441,,0=**76++++))*)/2+***/**++*)1+.+0/22**0<*0***0)7**9(//).)**+0*3*9:)1*2+)*3),,),),*)*(,),(*.)((-
@M03506:14:000000000-AKVR1:1:1101:15530:1286 2:N:0:42
TCGGACTACAAGGGTATCTAATCCCGTTTGCTCCCCTGGCTTTCGCGCCTCAGCGTCAATGCCGGTCCAGGATGCCGCCTTCGCCACCGGTGTTCCTCCAGATATCTACGCATTTCACCGCTACACCTGGAATTCCGCATCCCTCTCCCGGATTCAAGCCTTCCAGTATCGGACGCAGTTCCCGGGTTGAGCCCGGGGATTTCACGTTCGACTTAGAAGGCCGCCTACGCGCCCTTTACGCCCAGTAATTCCGAACACACCTTGCCCCCCCTTTATTACCGCGGTGGCTGTCCCATGTTTT
+
@CCCCDGGG@FGGGGGGGCFDEFGGGFGGGDCFGGGGGCGGFFCFCFGG:FEE,F@@FEFGGDFGC:CGDFGGGGGEGDEGGGGDG@F@=FDGGGGFGDFDG<DFGDFGGDGGEEGGGFCG7CEFFFCFD<AFEGG<>FGGG8,3,7DEECEG+DFFF,8>C9CA7EC,@3*3@BE*14DC7?1=*=CCD7CGGDDECECAFFC957=*74CEDC++;6*>5C7CDD@:C;5C8>C2:=*8*)1930*<<C*))1)/(**)70*6<<):87))*+2<9@+(-((,((7(74)).2*)*))(
@M03506:14:000000000-AKVR1:1:1101:16035:1287 2:N:0:42
TCGGACTACAAGGGTATCTAATCCCGTTTGCTCCCCTGGCCTTCGTGTCTCAGTGTCAGGAACTGTCCAGAGACCCGCCTTCGCCACTGGTCTTCCTCATGATCTCTACGCATTTCACTGCTACACCACGACTCCCAGTCTTCTCTCCAGTCCTCCAGCACCGCAGTATCCAATGCAGTGTCGCAGTTAATCTCTGAAGTCTCCCACCCGCCGTCCGCCGCCACCTACACCCCCCTTACCCCCACTGCACCCGAACCACGCTCGACCTCTCTTCATGACCGCTGCTGCTTGCACACGCTCG
+
-B@8CCFC<9CF,-CFE@EEDAEF<CGE@,E<66,8CC@<FF<FD,DC;C<<FFF,C,,@<CCE,;CFCA,CC@F<:@CC:F,B@@FG?<:FCFGGDD<B,,,CFF,,9,4?F,ECFE<<<FCFGGG7+4:+6+9E,F,AF=E@@,,9,,9@,=A,@,DDF,+68=6;D:,3,,3@,,2,7@8+@+3,,,,835,,,,,2,+,4:7CE*033***4/**4)92/??6402)*:)))(9A887)9)0+97+0).))19(9*7.)))*/)3*2***+03)00(-((())0,*),*))*.)((-
@M03506:14:000000000-AKVR1:1:1101:14054:1327 2:N:0:42
TCGGACTACAAGGGTTTCTAATCCTGTTCGCTCCCCACGCTTTCGCGTCTCAGCGTCAGTACCGTCCCAGAGAGCTGCCTTCGCCATTGGTGTTCCTCCCGATATCTACGCATTTCACCACTACACCGGGAATTCCGCTACCCTCTCCCACCTTCCAGCCGATCAGTTTCCGATGCAATTTCCCAGTTAAGCCGGGAGCTTTCACATCGGACTTGACCAGCCGCCTGCGCGCCCTTTACGCCCAGCAAGTCCGGACAACGCCCCCCACCTCAGATTTACCGCGGCTCCTTGCCCGTAGTTA
+
CCCCCGGGGFGGGGGGGGGGGGGGGGGGGGGGGGGGGGGGGGGGGGGGGGGGGGGGGGGGGGGGGGEGGGGGGGGGGGGGF@DGGGGGGGFGGGGGGGGGGGGGGGGGGGGGGGGGGGGGGGGGFGGCEEFGGGAFBFGEE=FFGGGGGGFCECFGGFCGE6BECF;DFFGGGCCE9>BFCFFGGGEGGG@FFCE5:/:C>+,,>BCFD:7D7C;+<=FFGGGGGGFF=D)*)8BF0:=**>511*2)*3<FDF3C5(9*))))1C*0;)*))*+30697(,(,(-().*.5),4C).,))
@M03506:14:000000000-AKVR1:1:1101:11352:1382 2:N:0:42
TCGGACTACCAGGGTATCTAATCCTGTTTGCTACCCACGCTTTCGTGTCTCAGCGTCAGAAATGGTCCAGTAAGCTGTCTACACCACAGGTGTTCCTCCTGATATCTACGCATTTCACCGCTACACCAGGAATTCCGCTTACCTCTCCCATCCTCTAGCATTCCAGTTTTCGCCGCACCCTCCCAGTTAAGCCGGGAGATTTCACGACAAACTTAGAACACCGCCTACACACCCTTTACCCCCAGTAATTCCGAACAACGCTTGCTGCCTACGTATTACCGCGGCTGCTGCCACCTAGCTT
+
CCCCCGGGG-FGGGGGGGFGGGGGGGGGGGGGGGGGGGGGGGGGGGGGGEGGGGGGGGGGGGGGGGGGGGGGGGGGGGGGGGGGGGGGGGGGGGGGGGGGGGGGGGGGGGGGGGGGGGGGGGGGGGGGGG?EDGGGGGGGG8@>EGGGGGGGGEDEGGGGGGF;EF7EDGFGGGGGDGGGFGEG?FC;FGFEG6EE5**AD7<:FGGGEG47ADC@C8BF6C)5CCBFG80>*8:C;>++3735<=76@CF+):CDC?C155@<F?@4;/*7)099:4=<22(-7((70:)())(2)/(.)
@M03506:14:000000000-AKVR1:1:1101:21524:1384 2:N:0:42
TCGGACTACTAGGGTATCTAATCCCGTTTGCTCCCCTGGCCTTCGTGCCTCAGCGTCAGGAACTGTCCAGAGACCCGCCTTCGCCACTGGTCTTCCTTACGATATCTACGCATTTCACCGCTACACCGTAAATTCCAGTCTCCTCTCCAGTCCGCAAGCACGGCAGTATCGAATGCAGTTTCGGAGTTAAGCTCCGAGATTTCACACCCGACTTACCGCGCCGCATACTCACCGTTCACGCCCAATGAAACCGAACAACGCTTGGCACCTCGGTATTACCGCGTCTGCTGCCCAAGAGTTA
+
CCCCCGGDFGGGGGFFGGGGGGGGFGGGFGGFFGGCFCCFFGGDCGFEGGGCEFC@CFGFGFFFFFFGA@C@@@F<FFGEEF7@7FEF=<?CF<EFEG9FF=B,6<<FCFFGGB?5?DGC@+8C,FDBFGGGFFC<C<FGEEFEF;DFF,EF8+6BBCF8=C+@+8DDF8+>@,4>FFFF9EGC6*@@:B,,7DGDECC*95>,D:?EC5<C:*,,*2)*1))2)186+;1<*)0/(2*/8C5*9*01++<78>5)>(*27.0/*+09*./))1*2+)*3((((-,(*.7)(0),77)--.
@M03506:14:000000000-AKVR1:1:1101:17946:1393 2:N:0:42
TCGGACTACAAGGGTATCTAATCCTGTTTGATCCCCACGCTGTCGCGCCTGAGCGTCAGTTACGAGCCAGTGAGCCGCCTTCGCCACCGGTGTTCTTCCCAATATCTACGAATTTCACCTCTACACTGGGAATTCCACTCACCTCTCTCGTACTCAAGTCCAACAGTTTCAATGGCAGTTCCGGAGTTGAGCTCCGGGCTTTCACCACTGACTTGGAGGACCGCCTGCGCGCGCTTTACGCCCAGTAATTCCGAACACGGCTAGCCCCCTTCGTCTTACCGCGCTTGCTGGCCCGAAGTTT
+
CCCCCGGGGGGGGGGGGGGGGGGGGGGGGGGGFGGGGGGGGGGGGGGGGGFGFGGGGGEGFEGGGGGGGGGGGGGGGGGGGGFGGGGGGGGGGGGGGGGGGGGGGGGGGGGCGFGGGGGGGGFGEG<FGGG8FEFGGGGGCFGG=7>BGGGGGGGG?FFDAA,DFFGG:EFF:FFCGEFGGGG>8CE6C,7DCGDED7**,AEC7F?FDC*;EFCGGGF577C5CG:F5)==D375(*//8>3<C<77F9F?63>DG(**).019CF>:5*8)0*1/)*C:;>1(-,7)*(,),9))5,))
@M03506:14:000000000-AKVR1:1:1101:20088:1410 2:N:0:42
TCGGACTACCGGGGTATCTAATCCTGTTTGCTCCCCACGCTGTCGCGCATCAGTGTCAGCATTACCCCAGCAGACCGCCTTCGCCACCGGTGTTCTTCCGGATCTCTACGCATTCCACCGCTACACCCGGAATTCCATCTGCCTCTAGTAAGCTCAAGCCCGAGCGTATCCACGGCCGACCCGGCGTGGAGCGCCGGGCTTTCACCGCAGACTTCCACAGGCCACCTACGCGCCCTTTCCGCCCACTGATTCCGGACAACCCTCGCACCCTCCGTATTACCGACGCTGCTGGCCCGGTGTT
+
CCCCCGGGFGGGGGGGGGGG9FGGGGGGGGGGGGGGGGGGGGGGGGGDG7FGGCAFGGGGGDGFGGGGGGFGGGGGGGGG@FFGGGGBECFGGFGGGGGGGEEGGGGGG7E:+@BEAFCCC=F+,3FGGG+FFFEFD37CFGGDGGCFCFEGG,@DF,,D?EEE*:C>4<DFGCEGGD7CEE7>E5:**8;CB?CE8CD*;9C+<<5C*177+*3<::9CFG<=CCFFC5@29)>G26*3/:>D3**)+000845*9(95)0)*18*<?B*75)*2*.704(((((,)(050)4(/5)-((
@M03506:14:000000000-AKVR1:1:1101:15194:1413 2:N:0:42
TCGGACTACAAGGGTATCTAATCCTGTTTGCTCCCCACGCTGTCGCGCCTCAGTGTCAGTTACTGCCCAGCAGGCCGCCTTCGCCACCGGTCTTCTATCGGATCTCTACGCATTCCACCGCTACACCCGATATTCTACCTGCCTCTACAGTACTCAAGCCTCGCAGTATTCGCGGCAGACCTGGGGTTGAGCCCCAGGCTTTCACCACAAACTTACGACGCCACCTACGCGCCCTTTACGCCCAGTGATTCCGGACAACGCCCGCACCCCCCGTATTACCCCGGCCGCTGGCACGGAGTTC
+
CCCCCGGGGGGGGGGGGGGGGGGGGGGGGGGGGGGGGGGGGGGGGGGGGFGGGGGGGGGGGGGGGGGGGGGGGGGGGGGGGGGGGGGGGGEEGGGGGGGGGGEFGGGGGGGCFGGGGGGGGGGGGGGGGGCEGFGCGGGGDEGCF,EFEEFFGGGGGGGGGGGGGGGGGGG,AEGD5E5EGFCGFG8CCECFGGGCCCCCFGGGGG?C*7*8<C+ACCD*:CDGCCFFEG7C<@@D4CB5CGDD4++/??FF4)19)4D*..)1>*:BG:C551**<4B7(4(-(((0,5(()5(1))(,.
@M03506:14:000000000-AKVR1:1:1101:20367:1435 2:N:0:42
TCGGACTACCAGGGTATCTAATCCCGTTTGCTCTCCTGGCTTTCGCTCCTCAGCGTCAGTCGTGGTCCAGGAAGCCGCCTTCGCCACCGGTGTTCCTCCAGATATCTACGCATTTCACAGCTACACCTGGAATTCCGCATCCCTCTCCCACACTCAACCCATCCAGTTGCAGCAGCAGTTCCCCGGTTACCCCAACCGTTTTCACGTCTTACTTAGCTGGACGCCTACGAGCCTATCACTCACATAAATCCCCAACACTGCTCGCCCCCCACTCCTTACCCCGGCCCCGGTTACAGACGCC
+
B,-,8++=C--CF>EEGCDFA,,,CBFG<@<<@,C<F8,CCF@,,B@FFF<E<;@B@FCC,B@@FC,CFCEF,:,@6+@@8E@:6,6ACF>:=FFGD5E8E,:,9CFFGD+8++,,C,,,?,,9F?:44=A=F<FDB+>=E,E@8,7,3,,+6@?EF,>+6@D@,6@,,7>,,6@D;,,,7;<,8*@4@,,3>****1*4,;:2>1=*0*+:,:9B>8A,/*2*)2.A5*)*/))2/+++5;<7+09:@<>)07C*>2*+*9*/1*;3*<)))0*+0)90,(((((()(0(,)))*/)(((
@M03506:14:000000000-AKVR1:1:1101:9478:1448 2:N:0:42
TCGGACTACCAGGGTATCTAATCCCGTTTGCTCCCCTGGCTTTCGCTCCTCAGTGTCAGTGTTGGTCCAGGATGCCGCCTTCGCCACCGGTGTTCCTCCAGATATCTACGCATTTCACCGCTACACCTGGAATTCCGCATCCCTCTCCCAAACTCAAGCCATCCAGTATCAGACGCAGTTCCCCAGCTAAGCTGAGGGATTTCACGTCCGACTTAGCTGGCACCCTACGCGCCCTTTACGCCCGGTAATTCCGAACAATCTCTGCCCCCCCCGTACTCCCGCCGCCTCTGGCCCGGATCTC
+
@CCCCGGGFGGGGGFFGGDFCFGGGGGFFGGGGGGGGFC@8FCFEGGFG,FGGGGGGGFG,<C<EFGGGGGF8FGGEGCFGGGGGGGG7CF@FDGG?FGGFGGFEFC<F@GGEF9?FGGCGEGGGGGF,,,9EFGG?F:?FE84=@DGGGFFGGGE8=ECFFGFF,@BDE,8,@6C6:@D9@FGGG,,@,,DEGEG**44D*3@F,;CG74CE4,,+=4CD***://8*)279A)83++/CGD3>::7+398<7*7)2*+**0*29*<?@G:)98*2)):((-7(2(0,)3>54()))(-)
@M03506:14:000000000-AKVR1:1:1101:21412:1450 2:N:0:42
TCGGACTACCGGGGTATCTAATCCTGTTTGCTCCCCACGCTTTCGCACCTCAGCGTCAATACCGGTCCAGTGAGCCGCCTTCGCCACTGGTGTTCTTCCGAATATCTACGAATTTCACCTCTACACTCGGAATTCCACTCACCTCTCCCGGATTCAAGCGATGCAGTCTTAAAGGCAGTTCCGGGGTTGAGCCCCGGGCTTTCACCTCTTACTTACAAAGCCGCCCACGCGCGCTTTACGCCCAGTAATTCCGAACAACGCTAGCTCCCTCCTCATTCCCGCGGCTGCTGCCATGGCGTGT
+
CCCCCGGGGCFGGGFFGGGA<EGGGGGGGGFFGGGGGGDGGGGGCEGGGDFDFGGCGD:FFGGGGEGGGGGFGGGGGGGGGGGGGGGGGGFDGFGGGG<FE@FFFGGEF@:EFCEFGGGCGGFFBF<?FGGGGGEF,A=FFGGFGFDFGD76BEF9=EFC+:CGCGGFFGG9,@,:C5CGGGEGGDG7*?CFG5BC5*:C57++>99F9+;CEG79:7A*79CD))))*)<EDB)9?*=8CED*9++*3000)0*/)4C=>5))*3<FE5*5)*++0)1C<>(-210>:6)4)),0)),--
@M03506:14:000000000-AKVR1:1:1101:12934:1471 2:N:0:42
TCGGACTACAAGGGTATCTAATCCCGTTTGCTCCCCACGCTTTCGCGCCTCAGCGTCAGGAATTGCCCAGAGACCCGCCTTCGCCACCGGTGTTCCTCCCGATCTCTACACATTTCACCGCTACACCGGGAATTCCAGTCTCCTCTGCAACCCTCAAGAACAGCAGTATCGATCGACGTTCTTCGGTTGAGCCGAAGGATTTCCCGACCGACTTGCCATCCCGCCTACGCCCCCTTTACGCCCCGCATTTCCGAGCAACGCTTGCCCCCCCTGTCTTACCGCGGTCGCGCGCACAGAGGTG
+
CCCCCGGGG9FFGGGGGGGGGGGGGGGGGGGGGGGGGGGGGGGGGGGGGCGGGGGGGGGGGGGGFGGGGGGGGGGGGGGGGGGGGGGGGG:BFGGGFGFGGGGGGFGGGGG9AFGGGGFGG7FGFGGDCDF7FDGG,FDC,=EGGGFFGGGGGGFEDGCCF:8EFGGC@F3*@D8*7EC:DF?FC51CEFGF<?CCCECGGGF+A7*==D))=D9F6>FGGGD=D7>?55)*18)2,**/2>5))*/)23<0553CC(**770**@F75)935<C+0.=F(,-(-((7()-0)4(2))(.,
@M03506:14:000000000-AKVR1:1:1101:13230:1472 2:N:0:42
TCGGACTACCGGGGTATCTAATCCCGTTTGCTCCCCTGGCTTTCGCTCCTCAGTGTCAGTGTTGGTCCAGGACGCCGCCTTCGCCACCGGTGTTCCTCCAGATATCTACGCATTTCACCGCTACACCTGGAATTCCACGTCCCTCTCCCAAACTCAAGCCATCCAGTATCAGACGCAGTTCCCCGGTTAAGCCGAGGGACTTCACGTCTGACTTAGTTGGCCACCTACGAGCTCTCTACGCCCAGTAATTCCGAACAACGCTTTCCCCCACTGTCTTCCCGCCGCCGCTGGCACGTAGATC
+
CCCCCGGGGGGGGGEGGGGGGGFGGGGGGGGGGGGGGCGGGGGGCFGGG8F@FGGGGAFEGGGGGGGGGGGFGGGGGGGGGGGGGGGGGGGGGGGGEFEFGGGGGFFFGGGGCFCGFFFGGFCGGCEB@EE8FFGFCFGGGDE9FDGGFGCEGFGD8AFD,,@@FG9;,7CFGGDGGEEGFGGGGDGGD@;DE8:C=EEGFCE9EC**:C@DG@+1:CFGD6>FGG4=E*):)9B*.:*/8C)**0+*<E@=F7C7C7**)0)*2<07E)9)0000<)*0-(((((()()1:)4:/)8(.)
@M03506:14:000000000-AKVR1:1:1101:13041:1483 2:N:0:42
TCGGACTACCGGGGTATCTAATCCTGTTTGCCCCCCACGCTTTCGTGCCTGAGCGTCAGTGTTTGCCCAGGGGGCTGCCTTCGCCATCGGTGTTCCTCCGCATCTCTACGCATTTCCCTGCTACACGCGGAATTCCACCCCTCTCTGCCACACTACAGCCCGCCAGTTTCCATTGCAGCTCCCAGGTTGCGCTCGGGACTTTCACAACTACCTAACCGAACCGCCTGCCCACGCTTTACCACTAGTAGTTCACATTAACGCTCGCACCCTACGTATTACCGCTGCCGCTCGGCCGTATGTT
+
CCCC@EGFCFGGDDFCEGAEF<ECFCE<;<F,<C7FB+@7:@DFE8CGF<,@FF+FFE7EC6<,:C@,CF7BG+@CF,,9<E<CC7B==FFE@=,,<<AB::?FFG9@E<::F=E,,:CE<FCFFD:F++@++@B,8,<7++8DCBC9,@B,BF,,@3,*69C5*;>DFGGBC,,6:2,0,1*65CCE,,*43;8*:**2+;AF??+=+***+*3**)7557D5C757**9*)0)*,2*3+3*00+3*003*/****)22)5))9/8<CFG552+2+4=<2611(((02)(()(()0)())
@M03506:14:000000000-AKVR1:1:1101:16308:1497 2:N:0:42
TCGGACTACAAGGGTATCTAATCCTGTTTGCTACCCATGCTTTCGCTCCTCAGCGTCAGTTTCGGCCCAGAGCGGCGCCTTCGCCACCGGTGTTCCTCCTAATATCTGCGCATTTCACCGCTACACTAGGAATTCCCCGCTCCCCTACCGTACTCAAGTCACAGCAGTATCGGATGCACGCTTTGGGTTAAGCCCAAAGTTTTCACACTCGACTTACTGAATCGCCTACGAGCTCTTCACCCACAACTAATCCAGACCACCCCCAGGTCCTACTTGTCACCGCGTCTCCTGTGCCGTGTGT
+
CCCCCGGGG9EGGGGG9F<EFGGGGFGGCFFFGGG8FGGGG9FGGGDG7FFGGGGGGGD,CFFEFDFFGGGGGGGG7:=C@EDFECFEFGGGGGGG9EFCFFGGGGEFFEFFG@DFAEEFECBFGF,AEFAFFGGD9=F:>>>D>8BFGDCEECFAEGFFCG;AEGFB;<C*CECG>,<@C87:,,*C8*;CF6B886:,5=AE,=9F*854C3;++;++0+32*7>3C<55>5@G2*=++/*97EE)3++16****(2*.5)))**)3/*96*3302*2)430(4(.)*).)).10).,(
@M03506:14:000000000-AKVR1:1:1101:16446:1534 2:N:0:42
TCGGACTACAAGGGTTTCTAATCCCGTTTGCTCCCCTGGCTTTCGCTCCTCAGCGTCAGTGTTGGTCCAGGATGCCGCCTTCGCCACCGGTGTTCCTCCAGATATCTACGCATTTCACCGCTACACCTGGAATTCCGCATCCCTCTCCCAATCTCAAGCCATCCAGTATCAGATGCAGTTCCCCGGTTAAGCCGAGGGATTTCACGTCTGACTTAGTTGGCCGCCTACGAGCCCTTTACGCCCAGTAATTCCGACTAACGCTTCCCCCCCCCGTCTTACCGCGGCTGCTGGCCCGGACTTA
+
CCCCCGGGGGGGGGGGGGGGGGGGGGGGGGGGGGGGGGGGGGGGGGGGEGGGGGGGGGGGGGGGGGGGGGGGGGGGGGGGEGGGGGGGGGGGGGGGGGGGGGGGGGGGGGGGGFGFGGGGGGGGGGGGGGGFGFGGGGDEFGGFFFGGGF@FGGGGGFGGFFG8DGFCFGGGGGGGGGGCFGGGGGGE5CCGGGCGGG5,=CF:F6:*:5>DEFG?+=+6C4/=CG>AE<>*5>5C)+1*8:195C:4<9<F))))),*1)7.*0;@>E77577*;C-*3(((((((8)/7::((1))-,)
@M03506:14:000000000-AKVR1:1:1101:18395:1539 2:N:0:42
TCGGACTACAAGGGTATCTAATCCCGTTTGCTCCCCCAGCTTTCGCGCCTCAGCGTCAAGAACAGGCCAGGCAGCCGCCTTCGCCACTGGTATTCCTCCCGATATCTACGCATTTCACCACTACACCGGGAATTCTGCTGCCCTCTCCTGCCTTCAAGTCGAACAGTATCGAATGACCCTCCCCAGTTAAGCCGGGGGCTTTCACATTCGCCTTATTCGACCGCCTGCGCGCTTTTTCCGCCCAGTAACTCCGGACAACCCTTGCCACCTACGTATTACCCCGGCTGCTCGCCCGTAGTTA
+
CCCCCGGGGGGGGGGFGGGGGGGFFGGGGGGGGGGGGDGGFFGGGGGGGCFGFEGGG@FFGGGGGGGGGGGGGGGGDGGDGGGGGGGGGGBFFGGFGGGGCCFE@EFFGDCDGDEEFFCFGGGGGGGGGGGGGFFGAGGGGDGGF6,=E8BD9DGEG8,@CGGGCFGFDFEFGGGFC87,>***:*@C7DF9EG>EC=85F4?++1+++;***2<EFGFCD3DEGG5>*5>E)))*.*7;=57*5<9=+++).)19)(**.05CFC7*AF6?.20+<58F(((,4,(.)*-1)(,10.(..
@M03506:14:000000000-AKVR1:1:1101:23375:1564 2:N:0:42
TCGGACTACAAGGGTATCTAATCCTGTTTGCTCCCCACGCTGTCCCGCCTCAGCGTCAGCAACAGCCCAGCAGGCCGCCTTCGCCACTGATGTTCTTCCCGATCTCTACGCATTCCACCGCTCCACCGGGCTTGCCACCTGCCTCTACTGTGCTCGATCCTGACACTTTAGAAGGCAGCCCTGCGTCTAAGCCGCAGCCTTTCACCCCCTACTCTACAGGCCGCCCACGCGCCTTTTCCTCCCATTGCTTCCGGTCAACCCTACCCCCCTCCTCTTTCCCGCCGCTGCCTGCCGGCACTGT
+
6ACC8FGGGGGCCC,C@CF<,@F,<<FEF8<FFFGDFGFC7,BE,676F:CE<@+8B,,9F8A<,EGDF,,:@,@B:C+,==6FF,8,,5BEF,EF,,<=:74C4?@AE++B:+AE<?A+C448=F=44+++8+A,5,AA,@ED=89;C9E@;C==8,@C;@,5,,,5,E,@,,,6;39D*,4,:>***,5>88CCE*,=A*,=,A/=5/**0*152+;;**/=)1))*1):)))0)0/++2*0*3+/<0+/7))11,*2)00*01;)2)*7)5+0+)*3(((-(-,)(*)()(())),(-
@M03506:14:000000000-AKVR1:1:1101:14328:1591 2:N:0:42
TCGGACTACAAGGGTATCTAATCCTGTTTGCTCCCCACGCTTTCGTACCTCAGCGTCAGTACAGGCCCAGGTGGTTGCCTTCGCCATCGGTGTTCTTCCGGATATCCACGCATTTCACCGCTACACCCGGAGTTCCGCCACCCTCTACCGTACTCTAGTCCGCCAGTATCGACTGCAGTTCCCAGGTTAAGCCAAGGGATTTCACACCCGACTTCGCTAGCCGCCTACGCACGCTTTCCGCCCAGTAAATCCTATTACCGCTTGCACCTACTGTATTACCGCGGTCGCTGCCCCAGATCTC
+
@@<B<@C9E-EA8-C<EFCFGCDF9@FFGCCFGF8FFCE7FECGGEFF7<AAF@CFGGGGFGGFCGEFCFFF8@FCFF9F9CFCE:@DGG=@BBFG9<EEG7,B@E,CF,>=4:@C?FG@FG:=FG8CC:++?=;F+CF7:DE+3>B=@+@DDEGFFAFF=8C:@3@;A:87:*3@:FG3;<E,<*5,>9DFG,,=8*5,57,9E9,A45C?=D7*3*0>C4<CC*)2/:3*1<)93*9*25)*/++*++2)*9*2:)*25)0*1++.*)29*:32:)=C(3-1(((.-)(.7?3*)*()-
@M03506:14:000000000-AKVR1:1:1101:15878:1655 2:N:0:42
TCGGACTACAAGGGTATCTAATCCCGTTTGCTCCCCCAGCTTTCGCGCCTCAGCGTCAAGAACAGGCCAGGTAGTCGCCTTCGCCACTGGTGTTCCTCCCGATATCTACGCATTTCACCACTACACCGGGAATTCCACTACCCTCTCCTGCCTTCAAGTCGATCAGTATCGAATGACCCTCCCCAGTTGAGCCGGGGGCTTTCACATTCGACTTAATCAACCGCCTGCGCGCTCTTTACGCCTAGCAAATCCGGACAACGCTTGCCACCTACGTATTCCCGCGTCCGCCGGCACGTAGTTA
+
CCCCCGGGG9FFGGGGGGGGGGGGGGGGGGGGGGGGGGGGGGGGEGGGGGGGGGGGGGGGGGGFGGGGGGGGFGGGGGCGGGGGGGGGGGE=FFGGGGFGGGGCFGDGGGGGGGGFGGFGGGGGGGGGGEECFGFGGEFFGGG9FDGGGFGG9FGGGCGGCGEGEGGGGGDCCFGFGGGGGDGGG8:C;9:DDEE>E73*=*<><FFGGGGDGCG+@FFGD<DEC7))57>EDFF7A7@5EE***+0*30<9)0*97(/*8>:CCFC=@4*))2+<C)/+2(,,4(,)-.(303(1)8,-.
@M03506:14:000000000-AKVR1:1:1101:16813:1655 2:N:0:42
TCGGACTACCGGGGTATCTAATCCTGTTTGCTCCCCACGCTGTCGCGCCTCAGTGTCAGCCAGAACCCAGCAGGCCGCCTTCGCCACCGGTGTTCTTCCGGATCTCTACGCATTCCACCGCTACACCCGGAATTCCACCTGCCTCTATTCTGCTCGAGTGACCCAGTTCGCACGGCCGACCCGAGGTTGAGCCTCGGGCTTTCACCGCACGCTTAGGTTACCACCTACGCGCCCTTTACGCCCCGTGATTCCGGATAACGCCCGCCCCCTCTGTATTCCCCCGGCCGCGGCTCCAGAGCTC
+
CCCCCGGGGGGGGGGGGGGGGGGGGGGGGGGFGGGGGGGGGGGGGGGGGGGGGGGGGGFGGFFGGGGGGGGGGGGGGGGGGGGGEGGGGGCGFFGCGGGGGGGGGGGGGGGDDGGGGGGGGGGGGGGGGGCFFDDCADGGGCGGGCGFGGGGGGGDEGGFCGGGEFFDFGGCEGGGGCEEBEG8E5*CFG@GGFGGDGE5CCFCEFGE5DDC*9;96:B9FFCEDG?F:C3C775>>****2))9:C:6@F4/0**/47*)))/)*15*)7)9C7+@:*<,233((()(0((),(**)(.)
@M03506:14:000000000-AKVR1:1:1101:18323:1659 2:N:0:42
TCGGACTACAAGGGTATCTAATCCTGTTTGCTCCCCACGCTTTCGTGCATGAGCGTCAGAACTGGCCCAGGAGGCTGCCTTCCCCATCGGTGTTCCTCCATACCTCTACGCATTTCACCGCTACACGTCGACTTCCACCTCCCCCCGCCATTCTCCAGCATCGTAGCTTCGAGTGCACTTCCGAGTTTAACCCCGTGGATTCGCCGCCTGACTAGCCGACCCGCCTCTCCACCCCTTCCGCCCTTTCACTCCGCTTAACCTCCTCCCCCTCGCTTCTACCGTGGCAGCCGGCCCGCTGTTA
+
CCCC@EG96@;E8-EF-E<C<FE@F<ECC,C6F@@;,7++,8,C7,CF9F,,;,@7C,B,<,,,66C<:F7,B:@,@,,,@9,C8,C,6,8,86CA,CCE,,4BA,,,C,+8@:@,,AE7+F:CGGC9++8+6?EF9<A,=,@+@8=+@=+,E,,3,,7,32+5::+7,3+5,@*>,,78E,****1=72,,,=E185/49****/=/*2*03+5A<3)2)/)197.)29*6>))1.25***9)*2+9++:<))***)20*0)0*;8@8.9))***+)/+(,(((((0.)((0(21))-,)
@M03506:14:000000000-AKVR1:1:1101:11983:1666 2:N:0:42
TCGGACTACCGGGTTTCTAATCCTGTTTGCTCCCCACGCTTTCGCTCCTCAGCGTCAGTACCGGCCCAGAGTGCCGCCTTCGCTACGGGTGTTCCTCCCGATATCTGCGCATTTCACCGCTACACCGGGAATTCCACACTCCTCTACCGGACTCCAGTCATGGCAGCATCGGGTGGCCCCTCCACGTTGAGCGTGGAGATTTCACACCAGACTTACCAAACCGCCTACGAGCCCTTTACGCCAAACAAATCCGGACAACGCTTGCCCCCCACGCATTACCGCGCCTGCTCGCACGACTTCG
+
CCCCCGGGGGGGGGGGGGGGGGGGGGGGGGGFGGGGGGGGEGGGGGGGGGGGGGFEGEGGGGGGGGGGGGGGGGGDFGGGGGGGGGGGGGGGGGGFGCGGDGGGFGGGGGGGDFGGGGGGEEGGGFGGEE7FFGGGG8F=DGGGGGGGEGGGEF?:DDCFFF?FFE5CF,>7;D8CFGGG>CEGGECG87+<8:EC?A<?FCG9++<CFFGGGC77C>:=391>DD>:*7;C)84C?GFGGE)>7CEFF796>;3)),157>37C8?5E)9.))/;*)*<:;6(3,,8(*(-)4(*))()(
@M03506:14:000000000-AKVR1:1:1101:23330:1765 2:N:0:42
TCGGACTACAAGGGTATCTAATCCCGTTTGCTCCCCTAGCTTTCGCGCCTCAGCGTCAGTGTCGGTCCAGGAAGCCGCCTTCGCCACCGGTGTTCCTCCGGATATCTACGCATTTCACCGCTACACCCGGAATTCCGCTTCCCTCTCCCGAACTCAAGCCCGCTAGTTTCCTGTGCAGTTCCCCAGTTGAGCCGGGGGATTTCACACAGGACTTAAGGAACAGCCTACGCGCCTTTTACGCCCAGTAATTCCGAACAACGCTTGCCCCCTCTGTATTCCCGCGGCTGCTGGCCCCGTGTTG
+
CCCCCGGGGGGGGGGFFGGGGGGFGGGGGGGGGGGGGGGGGGGGGGGGGCFGGGEGGGGGGF9CGGGGGG?FFFG@CCGGGGGGGGBAFGCFFGGGGFGGDGEGGGGGG@7:@FGGGGFEGGGGGGFDC:7F@FGGGGG7EGGGGGGGFGECECF9DFGGCEGGGCFFGG9,>F,?<FFD;7C8<*1=,@C<CCEEG5558FGDGGFG585<?DGG74*AC**7746F=DDCD))*.0=CC=)**+3*<<CF@3<)).97577**3+.2)90);+<F)*221((((38)/4()(()..,.(
@M03506:14:000000000-AKVR1:1:1101:9804:1766 2:N:0:42
TCGGACTACACGGGTATCTAATCCTGTTCGCTCCCCACGCTTTCGCGTCTCAGCGTCAGTACCGTCCCAGAGAGCTGCCTTCGCCATAGGTGTTCTTCCTGATATCTGCGCATTTCACCGCTACACCAGGAATTCCACTCCCCTCTTCCGGACTCTAGCCAAGTGGTTTCCGCCGCCAGCTCGAGGTTGAGCCTCGCGTTTTCACAGCAGACCTACCAAGCCGCCTACACGCTCTTTACGCCCAATAACTCCGGACAACCTTTTCCCCCTACTCACTACCGCGGCCGCTGGCACGTAGTTA
+
CCCCCEGFG@CFGCCFGFGGGGGGGGGGGGG;FCFGEGDEGGGFCGDCFB@FGGCGGGGFCFGGGGGGGG8FA:FCEFFGGG@FE7FFCDF@FGGGGCFDGAFE<FFGGCGECFGC<FE:C7F7EF8DCCGDAFGG9EAE,=CGGDFG9EC+BEGGGFGGGF?6,DFDFF9CCEG*985>>DD51>E6@8CF8C::/::EEGGG7?+=*>4<5FFGFC;:DGGGDD>F6C:*>B>*-:=E5C<D*2<=+0A65><C3:4*/9**:99>83*)**3+3)07(4966(7@(0(()58*)0(.-
@M03506:14:000000000-AKVR1:1:1101:9832:1800 2:N:0:42
TCGGACTACCAGGGTTTCTAATCCGGTTCGCTCCCCACGCTCTCGCACCTCAGCGTCAGCACTTGCCCAGTCGGCTGGTTTCCCCCTGGGTGTTCCTGCCGATCTCTACGCATTTCACCACTACACCGGCAATTCCACCGACCTCTGCAAGGCTCCAGACGCGCCGTATGGGATGGCGCCTGGCCGTTAAGCGGCCAGATTTCCCACCCCACGCGCGCATCCGCCTGCGTGCCCTTTACGCCCAGTCAATCCGGACAACGCTTGGCCCCTCCGTATTACCGCGGCTGCTGGCACCGCGTTT
+
CCCCCGGGGGGGGGGGGGGGGGGGGGGGGGGGGGGGGGGGGGGGGGGGGGGGGGGGGGGGGGGGGGGGGGFFGGGGGGGGGGGGGGGGGGGGGGGGGGGGGGGGGGGGGGGGGGGG9FGGGGGGGGGGGGDFGGGGGGGGGGGGFG8FFFGFGFGGGGGGGG5EDGDGGFGDG8C8FEGGCFFGGGEGGFEF8CEDCE*9@>F+90=C=DDGD</:)7):D63CGG:@**)**)/7309*AEGG*+2*++3755*9)39/755*CC67C)*))*1;+6@+19;0>(1>?6(60,2))0((,
@M03506:14:000000000-AKVR1:1:1101:10220:1825 2:N:0:42
TCGGACTACCAGGGTATCTAATCCTGTTTGATCCCCACGCTGTCGTGCCTGAGCGTCAGTTACGGGCCAGTGAGCCGCCTTCGCCACCGGTGTTCTTCCCAATATCTACGAATTTCGCCTCTACACTGGGAATTCCACTCACCTCTCCCGTACTCAAGCCACTCAGTCTCAAAGGCAATTCCAGAGTTGAGCTCTGGGCTTTCACCCCTGACTTGAGCAGCCGCCTGCGCACGCTTTACGCCCCGTAATTCCGAACAACGCTAGCCCCCTTCGTATTACCGCGGCTGCTGGCACGTATTTT
+
CCCCCGGGGGGGGGGGGGGGGGGGGGGGGGGGGGGGGGGGGGGGGGDGGGGGFGGGGGGGGGGDGGGDGGGGGGGFGGGGGGGGGGGGGGGGGGGGGGCFGBFGGGGGGGGGGGGGFGGGGGGGGGCBCFGGGG;FGFGGEEDDFGG?FDGGGFCE88DCFGFG8EGGGG9FG,@DFGGCFFGGFGGGGD8DFDGF?CFGFDE?:FFC5*7DCF;FCGFGFGDGG*5?EG:7>5=D0+A5CC))1:/):0+*73*9709*8.))9?FEG>FFFF6;<>*<,(((,((0,/(-)4(*)*,6.
@M03506:14:000000000-AKVR1:1:1101:21208:1837 2:N:0:42
TCGGACTACAGGGGTTTCTAATCCCGTTTGCTCCCCTGGCTTTCGCGCCTCAGCGTCAATGCCGGTCCAGGATGCCGCCTTCGCCACCGGTGTTCCTCCAGATATCTACGCATTTCACCGCTACACCTGGAATTCCGCATCCCTCTCCAGGATTCAAGCCTTCCAGTATCGGACGCAGTTCCCGGGTTGAGCCCGGGGATTTCACGTTCGCCTTAGAAGGCCGCCTACGCGCCCTTCACGCCCAGTAATTCCGAACAACGCTTGACCCCCCTGTATTCCCCTGTCCGCCGGCCCCGGGTTA
+
CCCCCGGGFDFGGGGG@GFGGGGC<FGFG@FEGGGDGG8ECFGGGGGG786ECFDCFGGCF8CEGGF@FGFDEGEGGGDF=FFGGGGG:CF@CCFFGG<A,5,,A?:B,BF+FFFFGGGGGEEGGGGF<FGFBAAFDC3@FBD,@3@DCED6=D=E;CGGGGCGCCGGGG:F55*8*4AC9E9***4C*62C8@:885*A87;9>22==*)*=*>;++;*/97*977F5D)29)77(0//5C)11+<*00096)9CC:<557)9*<+8/)/)02<+3)*+,.()))-)(01(0(-)0)40-
@M03506:14:000000000-AKVR1:1:1101:19058:1887 2:N:0:42
TCGGACTACAAGGGTATCTAATCCCGTTTGCTCCCCTAGCTTTCGCGCCTCAGCGTCAATACCGGTCCAGGATGCCGCCTTCGCCACCGGTGTTCCTCCAGATATCTACGCATTTCACCGCTACACCTGGAATTCCACATCCCTCTCCCGGATTCAAGCCCTCCAGTATCAGACGCAGTTCCCCGGTTAAGCCGAGGGATTTCACGTCCGACTTAGAGGGCCGCCTACGCGCCCTCTACGCCCACTAATTCCGAACAACGCTTGCCCCCCCCTCACCACCGCGGCCGCTGGCAGGCTGTTC
+
CCCCCGGGGGGGGGGGGGGGGGGCGGGGGGGEGGGEGFGGGGGGGGGGECFGGGGGGGGGFFFGCFGGGGGFGGGGGGGGFGGGGGGGEGGG:FFGFFCGG9EGGGFGGGGGGGGGGGACGGGGGGGGGGFF,AFFGGFFF=FGFFFEGE+=+@ECAFCDFGG@CCECFFC@DG>E78;EGFGGGCECCBDFGGEC8CCFF4C@GC**:>))=*>;C*.75>CEGDEFGDDEGBE*.*95?E)1*0060+<=).*1/(1*5<.**+0.:>D3)//**)0:19((-,(035,-)(-))0,).
@M03506:14:000000000-AKVR1:1:1101:16198:1891 2:N:0:42
CCGGACTACCAGGGTATCAAATCCTGTTCGCCCCCCACGCTTTCGCGTCACAGCGTCAGTCACGTACTAGAGAGCCGCCTTAGCCACGGGTGTTCTTCCTGATATCTTCGCAGTTCACCCCTACCCCAGGCATTCCACTCCCCCCTTCCGGACCCTAGTCAGATGGTTTCCATCGGCGCCTCGAGGGTGAGCCTCGAGTTTCAACACCGTACCTCCCTAACCGCCTACCCGCTCTTTACTCCCACTCCACTCCGACACCGACTTCCTCCCACCATTGAACGCGCCCGACGGCACGAAGATG
+
-,ACCGGD<@-CB7@EFF6C9@@CE9FA@E+,B:@:F7FG,BCE7B@EC,@FFCCGDCED@6EFC@CCF96,68CF+C+,B=EF<CFC=+4>@FGF??EG9C?A,EE,,+8++8,,?FE,6++=,AFF:8+,,CF9F,,@:D++6+7@,+3:C**6,,7,E,,@,@9,,2,75=CE>C***;/*;8*:;**2*3BC=*3*3++++=*=*1*/7:+***/0><C*)9)8*/)*)))*-:@++097*0*)<;+00)/7)(**)))/2<+0*)*.)*++0)*3((-(((,)()((),(*.8(-.
@M03506:14:000000000-AKVR1:1:1101:7650:1906 2:N:0:42
TCGGACTACAAGGGTATCTAATCCCGTTTGCTCCCCTAGCTTTCGCTCCTCAGCGTCAGTGTTGGTCCAGGATGCCGCCTTCGCCACCGGTGTTCCTCCAGATATCTACGCATTTCACCGCTACACCTGGAATTCCGCATCCCTCTCCCAATCTCAAGCCATCCAGTATCAGCTGCAGTTCCCCGGTTAAGCCGAGGGATTTCACGTCTGACTTAGTTGGCCGCCTACGCGCCCTTTACGCCAAGTAATTCCGAACAACGCTTGCCCCCCCCGTCTTACCGCGGCGGCTCGCACGTGGTTG
+
CCCCCGFGCGFGGGGGGGGCDGGGGDGFGGGGGGCFGFGGGGGGGGGGGFGGGGGGDGGFCGGGFGGGGFGGFFGGGGGGGGGGGGGGGGGGGGFGGGGGGFGGGGGGGGD@FGFGGGFFGGGGGG,ABEF<F8A<?FEDGCGGGGGCFF8DE=FDDFGFEDCFFEGCFCDD,@FFFFFG;:CGDCC95,>EFEGGEEEFFG7FGG;:CFDGGC,>BFF64CCEDD>A=).=9:>F;:FEE5))13+*<2:*7)/>)(>55<><F6+8:BG)71***.7?4110((()()(-7(-1.)-4(
@M03506:14:000000000-AKVR1:1:1101:20545:1952 2:N:0:42
TCGGACTACAGGGGTTTCTAATCCTGTTTGCTCCCCACGCTTTCGCGCCTCAGCGTCAATTCCAGGCCAGATGGCCGCCTTCGCCACTGGTGTTCTTCCCAATATCTACGAATTTCACCTCTACACTGGGAATTCCGCCATCCTCTCCTGGATTCAAGCGCAACAGTATCAAGCGCAATTCCCGGGTTGAGCCCGGGGCTTTCACGCCTGACTTATTGCACCGCCTACCCGCCCTTTACGCCCAGCAAATCCGAACAACCCTAGCCCCCTTCCTATTACCGCGGCCGCTGGCACGAAGTTT
+
CCCCCGGGGGGGGGGGGGGGGGGGGGGGGGGFGGGGGGGGGGGGGGGGGEGGGGGGGGGGGGGGGGGGGGGGGGGGGGGGGGGGGGGGGGFGGGGGGGGGGGGGFGGGGGGFFGGFEGGGGGGGGGGGFFFGGGGGGGGGGGGGG@EGF@>FCEGGGFDEGGGGGGGGGGGGDGD67EGGG7CCGGEGG@CFDGEEDCECFCC91,:77CGF<DFG7CA<*;C5DD:4*20=<8:FB7=*8=)11*0)00<;)0>7D(**)0?*>C6@G>05)*+23.1+((-((((79DB(),,1558))
@M03506:14:000000000-AKVR1:1:1101:8422:1958 2:N:0:42
TCGGACTACAAGGGTATCTAATCCCGTTCGCTCCCCTGGCTTTCGCGCTTCAGCGTCAGTGTCAGCCCAGCAACCCGCCTTCGCCGCAGGTGTTCCTCTTGATATCTACGCATTTCACCGCTACACCAAGAATTCCAGTTGCCCCTTCTGCACTCTAGCCGCACAGTACCAGTTGACCTTTCCGAGTTAAGCCCGGAGCTTTCCCAACTGACTTGTGCTGGCCGCCTACGCGCCCCTTCCGCCCCGTAACTCCCAACCACGCTTCCTCCCCCCGGCTTCCCCTGGCCGCTCGCACGCCTCC
+
CCC@BGGGGGFGGDCFFGGGFGGEEFFGDFGE8@,BEFFGGFFGGGGGE7BFGGGFFGFEFFF9CECCDFGFGGGGDEEG,E@FGCEGEEECFCFE,EEDFFGAECF9FGGGG:EGFF97FBFGFGGGCE@FGGGGG,,A368DE6D8,=EEGG?,>7@=@CEE>8>B,,,@,,,@CGA9,DC**4@*@,?9,=BEGC*0:8A9C??EG**2<+,52:1<*:**):>3F5:*))8)1C);*:<D)*2)**2*))209(/*.8)9*+0*;)>>.)***(.<(((((,4)(0,(0(-))).-(
@M03506:14:000000000-AKVR1:1:1101:18720:1973 2:N:0:42
TCGGACTACCGGGGTATCTAATCCTGTTCGCTCCCCACGCTTTCGCTCCTCAGCGTCAGTTCCGGCCCAGAGTGCCGCCTTCGCCACTGGTGTTCCTCCCGATATCTGCGCATTTCACCGCTACACCGGGAATTCCGCACTCCCCTACCGGACTCGAGTCACGGCAGTTTCGAATGGCCCCTCCACGTTAAGCGTGGAGATTTCACATCCGACTTTCCGAACCGCCTACGACCTCTTTCCGCCCAATACTTCCGGACCACTGTCGACCCCGACGCATCTCCCCTGCTCCGGGCACGTTGTT
+
CCCCCGGGGGGGDGGCGGGGGGGGGGGGGGGGGGGGGEGDGGGGGGGGGFGFGGGGGGGGGGGGGGGGGGGGGGFFFGGGGGGGGGGGGGGGGGFGGGGGGGGGEGFGGGGG7FFGGGGGGGCEGGFGGDGGGGGGGGDDGGGGGGFGGGEGDED8>CFG;,4;C8CGCFECECCGFGG=EF5ECFE5F@CBFEGCECCCEGGG+4<+7*>35)*+0:.*197C39)02*0*1)99<7*0;C<C5CF6+++99B7*)3>5))02/**0*0))0)**24*3)(-((.(1))((0(418)(4(
@M03506:14:000000000-AKVR1:1:1101:13064:1981 2:N:0:42
TCGGACTACCAGGGTATCTAATCCCGTTTGCTCCCCACGCTTTCGCGCCTCAGCGTCAGGAATTGCCCAGGGACCCGCCTTCGCCACCGGTGTTCCTCCCGATCTCTACACATTTCACCGCTACACCGGGAATTCCAGTCTCCTCTGCAACCCTCCAGAACAGCAGTATCGATCGACGTTCTTCGGTTGAGCCGAAGGATTTCACGACCGACTTGCCATCCCGCCTACGCTCCCGTTACGCCCAGGAATTCCGAGCAACGCTCGCCCTCTCTGCCTTCCCCCGGCTGCTGCCTCAGAGTTT
+
CCCCCGGGGCFGGGGGGGGGGFGGGGGGGGGGGGGGGGGGGGGGGGGGGEGG?FGFGGGGGGGGFGGGGGGDFGGGGGGGGGGGGGGGGGGGGFFGAFFCE7FGGGGGGGGFGGGGGGGGGEGGGGGGGCFGFFDFDFDD,EGGEFBGCGDFCDF+@DGGF7ED:FGD;CCC8D5EEC?@FGGGGGGGGGGCE8EGDEE9?6CCFCEC59CG=D7+7*=F4C>C357FEC):7>)/4*7/1CCD5*2)<0AF:BCC)8CC@B)19:=)8)9=6*9@7).*.,-(1((0:?).*.59**-.)
@M03506:14:000000000-AKVR1:1:1101:12643:2003 2:N:0:42
TCGGACTACTGGGGTATCTAATCCTGTTTGCTCCCCACGCTTTCGTGCCTGATCGTCAGTTGTGAGCCAGATAGCCGCCTTCGCCACCGGTGTTCCACCCAATCTCTACGCATTTCACCGCTACACTGGGTATTCCACTATCCCCTCTCACACTCTAGTACTGAGGTCTCACAGGCCGTTCCAAGTCTAAGCCTTGGGATTTCACCCGTGCCTCCCAATACCGACTACTCACGCTTTACTCCCTGTAATTCCGAACCACGCTTGCACCCCCTGTATTACCTCGCCTGCTGGCACAGGTCTT
+
CCCCCGCFFGGGGGGGFGGGDGGGGCGCGGGGG8FDGEGGGGGGDGGDGGAEFGGFECCFFGGDGFFGGGGGGGGGGCFGGDF@EFE@F7FGGGGB<FCEFGBFEFGGGGD>FEGGF9?7@+@@EGGGGG@C,,,CDFAEF,E>+@C88=>DFEG,>=DEFG9D8+@E9DFEF9BF+=+@FGAA,,,2<EAF,33@,1,43C;FAF579**323,10;;CCF<*:<)6,*+42;.3(+1+<CD4*03++++1))*/)/:/)))1/++8A))))*+3<487))(,((()(/(-)),0)/).6
@M03506:14:000000000-AKVR1:1:1101:13981:2012 2:N:0:42
TCGGACTACTAGGGTATCTAATCCGGTTCGCTCCCCACGCTCTCGCACCTCAGCGTCAGCGCTTGCCCAGGCGACTGGTTTCCCCCTGGGTGTTCCTGCCGATCTCTACGCATTTCACCACTACACCGGCAATTCCATCGCCCTCTGCAAGGCTCGAGCCGCGCCGTATGGGATGGCGCCTGGCCGTTAAGCGGCCAGATTTCACACCCCACGCGCGCGGCCGCCTGCGTGCGCTTTCCGCCCAGTCAATCCGGACAACGCTTGGCTCCTCTGTATTCCCGCGGCTGCTGGCCCAGAGTTT
+
CCCCCGGGGGGGGGGGGGGGGGGGGGGGGGGGGGGGGGGGGGGGGGGGGGGGGGGGGGGGGGGGGGGGGGGGGGGGGGGFGGGGGGGGGGGEGFGGGGGGGDGGGGGGGGGGGGGGGGGGGGGGGGGDGGGGGGGGGGFGGGGGGFGGGGGGGGGEEEGGGGEGGGGDGGFG6CEGGGGGGCGGGGGD=FFC:EGGEGFCF>9EGGGGED3CCG*?7D:EDG5:D*)0*/):/)>C007;CED**+<690<785*))1**0))91@+986F*):+0<)/<,42(9093)9?F)(-9)554)
@M03506:14:000000000-AKVR1:1:1101:21013:2013 2:N:0:42
TCGGACTACAGGGGTATCTAATCCTGTTTGCTCCCCACGCTTTCGCGCCTCAGCGTCAGTATCGGTCCAGAGAGCCGCCTTCGCCACCGGTGTTCTTCCCAATATCTACGAATTTCACCTCTACACTGGGAATTCCACTCTCCTCTCCCGATCTCTAGCCATCCCGTTTCAAGCGCAGTTCCCAGGTTAAGCCCGGGGCTTTCACGTCCGTCAAAAATACCCGCCTGCGCGCCCTTTACCCCCATCACACCTCAACAACACTCGCACCCTTCGTATTTCCGCGCCTGCGGCCCGCACGTCA
+
CC-6@CFAFCFE@FFGGGGFGGGGGDGFEFFGGCFDCFGGGGGG>7FGGDGGEFCFG,CF9DFCFCGEGFGCCE7FEFCFGGGGGFGGC7FEFGGGGGGE9FFGGFGGGGD,,4EDGFG,?F<?FFEEFGD8FFFDBFFE,D8,6@3@EGECEFGFG8>8==FGGGGGFG,8=EEG>31@E7E,@*4<,3EF8DGC:4*4A*>9,/,4*)//*21>*;8+>FGE5*))21.*7)7*5**++217769*+3/))02<C.5/09?7D**0*.*.)9@@+)1+,4>01(()()((),(1)).8-
@M03506:14:000000000-AKVR1:1:1101:13201:2030 2:N:0:42
TCGGACTACCAGGGTATCTAATCCCGTTTGCTCCCCTGGCCTTCGTGCCTCAGCGTCAGGAACTGTCCAGAGACCCGCCTTCGCCACTGGTCTTCCTTACGATATCTACGCATTTCACCGCTACACCGCAAATTCCAGTCGCCTCTCCAGTCCTCACGCACGGCAGTATCGAATCCAGTTTCCGAGTTAAGCTCCGAGATTTCACACCCGACTTCCCTTGCTCTCCTCGCACTCCTTACGCCAAATGATTTCGCACAAACACTCAGACCTGTGACTTCCCCTCGATGTGGCTGACAGTCTT
+
CCCCCGEFFEEC;@ECCFGGGGGGGDGDEGFFFGDCFGDCEAEFFECGGFF@FGEEG:FCFF<FCFGGFGAFDGGGGGGGCFGGBCEFFGGFGGGGGG9<FFGEDGE,FECC,45CEGFGGDF+FE9>+C:+4CF,,89C++48+6@>,,@=FCFF,3,=CGGG>843=@++,,+,5E;,7=,6*@;E:;,?;2,***19FC,<4,,4/2)?5D,,;++*0+242*/;7)2/)2)2)3)*;>/)20+*+++0.0>))(*/))***2+9/)*1)*+20)**,(,((()0)/,,)(.*1*,))
@M03506:14:000000000-AKVR1:1:1101:15632:2046 2:N:0:42
TCGGACTACAAGGGTTTCTAATCCTGTTTGCTCCCCACGCTTTCGCACCTCAGCGTCAGTACCGGACCAGTGAGCCGCCTTCGCCACTGGTGTTCCTCCGAATATCTACGAATTTCACCTCTACACTCGGAATTCCACTCACCTCTTCCGGACTCGAGAATGCCAGTATCAAAGGCAGTTCCGGGGTTGAGCCCCGGGATTTCACCCCTGCCTTCACATCCCGCCTACGTGCGCTTTACCCCCAGTACTTCCCACCAACGCAAGCCCCCTTCGATTTACCGCGGCTGCGCGCACGTAGTCT
+
CCCCCGGGG<FGGGFGGGGGGGGGGGGGGGGGGGGGGGGGGGGGGGGGGDFGGGG@GGGGGGAFG:FGGGGGGFGGEGGGGGCGGGGGGGGFGGGFFGGFFCGCGGGFGGDFGGCFAFGGFGGGGGBFFCFGGFDFGGFE:@E=DFFGGGGDGGGEGGF6FGG?FGEGGG9FA98D7EFCCFC5ED:?CDFGGGGGGGGGCC?,><EG7**;0@++218+*;:>71);A*0>)05>3:=+<EGC*+0/<97*)9*1/4D=.)))1;85C.*8)*+3/-/<(3((4((0()-,)((1)0())
@M03506:14:000000000-AKVR1:1:1101:12307:2048 2:N:0:42
TCGGACTACCAGGGTATCTAATCCCGTTTGCTCCCCTAGCTTTCGCTCATCAGCGTCAATGTCGGTCCAGGATGCCGCCTTCGCCACCGGTATTCCTCCAGATATCCACGCATTTCACCGCTACACCTGGAATTCTGCATCCCTCTCCCGAATTCAAGCCATCCAGTATCAGACGCAGTTCCCAGGTTGAGCCTGGGGATTTCACGTCTGACTTAGTTGGCCGCCTACGAGCCCTTTACGCCCCGTAATTCCGAACAACGTTTGCCCCCCCCGTATTACCGCGGCTGCTGGCACCGCGTTC
+
CCCCCGGGG-EFGGGGGGGGGGGGGGGGGGGGGGGGGGGGGGGGGGGGGGGGGGGGGGGGGGGGGFGGGGGGFGGGGGGGGGGGGGGGGDGCGGGGGGGGGFGGGGGGGGGEEGGGGGGGGEGGGGGGGGFGGGGGGGGGGGGGGGGGGGG6=ADFDFGGGGGGGGGGGGC=8D>EE61EFGGGGFF6<7CDFFGGCEEG6CFFFC654*:B779<:@FCFFCEDDBFE555)85C@FFGGED)/:5):<CF)75>)(9/).7*2CCFEBD:57:*<)=C?B;((((0,03174(1))(-,
@M03506:14:000000000-AKVR1:1:1101:23834:2059 2:N:0:42
TCGGACTACCGGGGTATCTAATCCCGTTTGCTCCCCTGGCTTTCGCTCCTCAGTGTCAGTGTTGGTCCAGGATGCCGCCTTCGCCACCGGTGTTCCTCCAGATATCTACGCATTTCACCGCTACACCTGGAATTCCACATCCCTCTCCCGGATTCAAGCCTTCCCGTATCGAACGCAGTTCCTCGGTTAAGCCGAGGGATTTCACTCACGACTTAGACGGCCTCCTACGCGCCCCTTACGCCCAGTAATTCCGAACAACCCTCTCCCCCCCCGTAGTACCCCGGTAGCACGCCCCGTTCTT
+
CCCCCGGGGGGCEGEEGGGGGGFGGGGGGGGFGGGGGCGGGGGGGGGGGGGGGFFGGGG<FGGFFGGGGGGGGGGGGGGEGAFEGDGGCE=CGGGGGGG8FCGGGGCAFGGGGGGGGGFGG7FFGGEA<:AF9F9FEG@FGG8,@,@DFGGCBEG9=EDGG9DF,=DE6@+:D6EEGECGGGDF>8:EGFCGFGEGCE5,50,,5,,,4//95*5+;7)*C3**;4;AED)19))136<FCE)94<E4CCE?)7*)/.**07)*0;*7E555<**2244C)((4,(().*4-)-()0.(-)
@M03506:14:000000000-AKVR1:1:1101:15730:2060 2:N:0:42
TCGGACTACCCGGGTATCTAATCCTGTTTGCTCCCCACGCTTTCGCGCCTCAGCGTCAGGAAAGCCCCAGCCGGCTGTCTTCACCATTGGCGTTCCGATAGATCTCTACGCATTCCACCGCTCCACCTATCGTTCCGCCGGCCTCTAGCTTCCTCAAGATCGGCAGTATGCCCTGCGGTTCCCCGGTTGAGCCGGGGGCTTTCACAGAACACTTACCGATCCGCCTACGCACCCTTTAAGCCCAGTGCTTCCGACTAACGCTCGGGGCCTCGGTATTACCGCGACTGCTGGCATCGAGTTG
+
CCCCCGGGGGGGGGGGGGGGGGGGGGGGGGGGGGGGGGGGGGGGGGGGGGGGGGGGGGGGGGGGGGGGGGGGGGGGGGGGGGGGGGGGFGGGGGGGGGGGGGGGGGGGGGGGGDGGGGGGGCGGGGGGGGGDGFFDEGGGGGGGGFFDFCCGGGGGGFDGG5EGGGGGFGDFFG8FGCEGEGGGEGCGGBFGGDG=E5:ECCF+AFGGGG4FF7FCFDFGDDFFD<@:*1):5;5C7F*<FFGG<?E*<99:>)9CG?<7<7:55C*>85C).1/:<)6?261(49(7)0,())(1))5()
@M03506:14:000000000-AKVR1:1:1101:12108:2073 2:N:0:42
TCGGACTACCAGGGTATCTAATCCCGTTCGCTCCCCTAGCTTTCGCGCTTCAGCGTCAGTGTCAGCCCAGCAACCCGCCCTCGCCGCAGGTGTTCCTCCCGATATCTACGCATTTCACCGCTACACCGCGAATTCCAGTTGCCCCTTCCGCACCCTAGCCCCGCAGTATCGATTGACCTTTCCGGGTTAAGCCCGGACATTTCACAACCGACTTGCTGTGGCCGCCTACTCGCCCTTTGCGCCCAGTAAATCCGCACCACTCTGCCTCCCCCCGTCTTCCCCGCGCAGCCGGCCCGGCGTT
+
CCCCCGEGG-FFGGGEFGGGGDGGGGGFGEG@FGGGEGGGFGGFGEEGGGGGGCGGGDCGGGGFCGGGFGGGGGGC:FCG6C>FGEF@FE=EGGGGFG=FE7CE@FFGGDEC?F<FAFGGE>+CAFGE73@BFGGA<7F>@B9DFCDB,>E*CEEGF3@,@C:EC*B<FF:CGGF99B?,?E4=E>CCFGCFEEEC8**+ADEF7+AEE75C57+<*:9C**955C)5**9*)88C:*8<*/9C*/+00+3973*1)(2*08F**<+0*0>571;CA1*+.((-43()()-(.(()0)(-(
@M03506:14:000000000-AKVR1:1:1101:8804:2090 2:N:0:42
TCGGACTACAAGGGTATCTAATCCCGTTCGCTCCCCATGCTTTCGTGGCTGAGCGTCGGGTACGAGCCAGGGGGCCGCCTTCGCCTCTGGGGTTCCTCCGGATCTCTACGCATTTCACCACTACACCCGGAATTCCACCCCCCTCTCTCGTCCTCTAGATATGCAGTCTGGCATAACCTATCCCAGTTAAGCTGGGAGATTTCATACACCACTTGCACACCAGCCTGCCCACCCTTACCGCCGAGTAAGTCCGGTGAAAGCTTTCACCCTCCGTTTTCACGCCGGCGCCGTCACTCAGGTG
+
CCCCCGGFGCEFFGGGGGCGGGGFGGGGGGGGGGGGGGGGGFGGGGGDCGGGGFFCEGGGGGGGGCGGGGFGGGGGGGDG7FFGGFFGGFCEGGGFCEGDFGGCFDGGGFEGGEFGG9AAFFGGG8>CFC>CFFGFDC@F7:8@>E,@CE@EGECFC75;FCE?EFEG?EFF=FFF,<:,,>F6AF8?759@99FGFCECF@9+3++=EFGF670964B5C2/*9*).*9:=9B)*)*)2:7))9AC/+3+9>:))1)*009**2+09/)9))*3+?)*<6((-((4.(0(,)3)*003<(
@M03506:14:000000000-AKVR1:1:1101:22502:2110 2:N:0:42
TCGACTACCGGGGTATCTAATCCTGTTCGCTCCCCTAGCTTTCGCACCTGAGCGGCAGGTAAGGCCCAGAGATCCGTCTTCGCCACCGGTGTTCCTCCTGATATCTGCGCATTTCACCGCTACACCAGGAATTCCGATCTCCCCTACCTACCTCTAGTCGGTCAGTTTCGGATTCATGTCCGGAGTTGCGCTCCGGGTTTTCACTTCCGACTTTCCGCACCGCCTGCTTGCTCTTTACGCCCAATGAATCCGGACCACGCTCGCCTCTCCCGTCTTACCGCGCCTGCTTGTCCTCTGTTAG
+
<@-8AFFG@FDC@FG@CEF<FGDCEFFD7@6CFG,E@6;ECF<FGGG7;<@FE@+7@FGFFGFGCGGGCGCCFFCC,:<CFF7?C:CCCGG:FG9FFGGGG,5,59EFCE@8@,CFF<C7+@=<F8=F7:<B,,7F7CF,ED8C@FF=>=,DD,E;3<,;+4B5@=;3<**3**@3,62,?A7>*6=9,=B*=C5?5:?*87+++430**:CE++>**)=1/):>35/<63+:=6*.*);**1196<*<C807)19C?G55.))/*1)*)008//;+6)2-2(,230)-6(.=))*/0542
@M03506:14:000000000-AKVR1:1:1101:17430:2144 2:N:0:42
TCGGACTACCAGGGTATCTAATCCCGTTCGCTCCCCTAGCTTTCGCACTTCAGCGTCAGTGTCAGCCCAGCAACCCGCCTTCGCCGCAGGTGTTCCTCTTGATATCTACGCATTTCACCGCTACACCAAGAATTCCAGTTGCCCCTTCTGCACTCTAGCCCCGCAGTATCGGTTGACCTTTCCGGGTTAAGCCCGGAGATTTCCCAATCGACTTGCGGTGGCCGCCTACGCGCCCTTTACGCCCAGTAAACCCGAACAACGCTTGCCCCCCCCGTTCTCCCGCGGCTGTGGGCACGCGCTT
+
CCCCCGGGGGGGGGGGGGGGGGGGGGGGGGGGGGGGGGGGGGGGGGGGGGGGGGGGGGGGGGGGGGGGGGGGGGGGGGGGGGGGGGGGGGGGGGGG?FGFGGGGGGFGGGGGDEFGEGGGGBFGGGGGGGFGGGGGGGGGGA9DCGEDCGG:>33EFDDCFCGGDECFCGG7:EGGGGGGGGGCDGEGGGGGGGDGG=*0,4C,>AFCGDDGGGF7D3.*)49CDDEFG3>5<>BD0D4+*239*/3*:C:)8.3/71*/7783*/+0;>GDFC/**-*<3(4(2(()().,):?D).(,(
@M03506:14:000000000-AKVR1:1:1101:18049:2145 2:N:0:42
TCGGACTACAAGGGTATCTAATCCTGTTCGCTCCCCACGCTTTCGCTCCTCAGCGTCAGTATCGGCCCAGAGACCCGCCTTCGCCACCGGTGTTCCTCCTGATATCTGCGCATTTCACCGCTACACCAGGAATTCCAGTCTCCCCTACCGAACTCAAGTCTGCCCGTATCCACCGCAAGCCCACAGTTAAGCTGCAGGCTTTCACGATAGACGCAACAAACCGCCTACGAGCGCTTTACGCCCAATAATTCCGTACAACTCTCCCACCCTACGGATTACCGCTGCCGCTTGCCCGCAGTTA
+
CCCCCGGGGGGGGGFGFFGGGGGGGGGGGGGGGGGGGGGGGGGGGGFEEGGGGGGGGGGGGGGGEGGGDGFGGGGGGGGGGGGGGGGFGGCCFGGGEFGGGGGGGGGGGGGGGGGGGGGGGGGGGFGGG@FFGGFGG?A,,E93@FFGD@8CCDFGGGGGGC,<EGGGGGFC?DCG*@@FFFGDCGGF?F9B,>EFGG8C,9A9FF557DD4:CEC<5FC4CDGD5.8C<55).)7(:B=8E<<F68*9++/)/*/*.2+/79*20*0A5*.)*1**)/A<0--((,7()(())()002<4
@M03506:14:000000000-AKVR1:1:1101:12109:2159 2:N:0:42
TCGGACTACCAGGGTTTCTAATCCTGTTTGCTCCCCACGCTGTCGCGCCTCAGTGTCGGTTTGAGAACTCTTTCGAGTCCACCGCCCAGCAGACCGCCTTCGCCACTGGTGTTCTTCCGGATCTCTACGCATTCCACCGCTACACCCGGAATTCCATCTGCCTCTACGGTACCCAAGCCCCACACTCGCCGCGGCCGATCTGGGGTTGAGCCCCAGACTTTCACCCCGGCCCACTGGGTGCCACCCACGCCCCCTTTACGCCCCTTCTTCTCTGACACCCTCACCTCCCCCGTTACTCCCC
+
9CCCCECGF9EGC@CFFGGGG<FFEGFFFFGFFGFEGCFGGGGGFG@EF:CEDFCFGEGEGCG9DFCGDGG@FCEGGGGGAFEBCFFGCFFECEGDGGEDGGGEGGGCD,9FFDGGGGGGF+8,9C<FGGGGGGGGGGGG+@B,DBE>+8BDCE9>E9FEFG,,,3EDECFG9EF>5*A*B5?C*?@*4::7**3::58CC7;*3:**39>FGD8**9)07:*<**83*7)**07*.*./86*01*;<7>*)08)2*)2/)50)*2**3***9>++355*((((.)(0()((0.,***(((
@M03506:14:000000000-AKVR1:1:1101:17327:2167 2:N:0:42
TCGGACTACAGGGGTATCTAATCCTGTTTGCTCCCCACGCTTTCGCGCCTCAGCGTCAGTGCCGGTCCAGATGGCCGCCTTCGCCACCGGTGTTCTTCCCAATATCTACGAATTTTACCTCTACACTGGGGATTCCGCCCTCCCCTCCCGGCCTCCCAGCGCGACAGTATCAAGCGCAGTCCCCGGGTTGAGCCCGGGCCTTCCACGCCCCACTTAGCGCGCCCCCCACGCGCCCTTTACCCCCCGTAATCCCCACCACACCTCGCCCCCTCCGCCCCCCCCCCGCCCCTGCCCCTGGCGT
+
@C@CCGGGGGFFGGGGFGGGG@FGGGGGGDFEGGFEGGGGFFFGGGG>F,6C@EFECCCF9FFGGE:CFG<EEC@D::7:=9,7==FFCF@:?+C@?E<BA8EFGG9?FGCFF<F,,5CEF<E99EA:E8:FC8,CA@@++8@+3,>EBB@+3+3,83@,5C:CE8*455?D;42*7*:4<:C8*13*38+2?F5=**3**2+5+3*:C<)1:<7<**)*)95*9)))2)5*975).6*3+05)7*/)**3*))*)*(**)0)1>CE3EB9>)1***(./4((((-,)()-()(-*))(,(
@M03506:14:000000000-AKVR1:1:1101:17726:2168 2:N:0:42
TCGGACTACTGGGGTTTCTAATCCTGTTTGCTCCCCTAGCTTTCGCGCCTCAGCGTCAGTTGTGGTCCAGTGCGCCGCTTTCGCCACAGGTGTTCCTCCCGATATCTACGCATTTCACCGCTACACCGGGAATTCCACGCACCCCTCCCACACTCAAGCACGGCAGTTTCGCCTGCAGGCTCCCAGTTAAGCCCGGAGATTTCACAGGTGACTTACCGCATCGCCTACGCGCCCGTTACGCCCAACAATTCCGAACAACGCTCCCCCCCCCCGCATCACCGCGACTGCTGCCACGACGCCA
+
-B@CCGGGGGGGGGGGCF<<FEGGFGGGGGGDGGFGGGGGGFFGGGGEDGCFGGGEGC@FF<FCCFFFFG@FGDGGGGE@FFCGGGGG8FGCGEGGCG<B7?CFFGAFEFEGECEGGFFG@@4C<F8FFD>CDBAFGG+:CEG+@6=EE8C@E78,:,@EFC:@CGGCF7*C5*DB:??D6FE*4,4,5@,4:F558:*:+1><CCCC?C7<+;+>8*:**)/*9D5@*7):DB)9(*.*27C*9*;)2<967.95)(1*08))9CEFEF)<)/1/*)0:49((3(17-9)3)5,))0(((
@M03506:14:000000000-AKVR1:1:1101:24112:2176 2:N:0:42
TCGGACTACCAGGGTTTCTAATCCCGTTTGCTACCCACGCTTTCGCGCCTCAGCGTCAGTACCGGTCCAGGGGGCCGCCTTCGCCACCGGTGTTCCTCCCAATATCTACGCATTTCACCGCTACACTGGGAATTCCACCCCCCTCTCCCGGACTCGAGCCTTGCAGTTTCTTCCGCACGTCCTCCGTCAAGCCGAGGGATTCCACGGAAGACACGCATGGCTGCCTACGCCCCCTTTACGCCCAACTATTCCGAATAACCTGTGCCCCACCTGCATCACCGCGCCTGCTGGCTACGAGGTC
+
-A-CCGGGCFEDDFFGCFCFFEFGGEFFFEDG9FEFDG7@FD@FEGGGGGDFFGGCE:@CFG9F7FGGGC8FEC7FCEG7:=7CFGCEFEC@FBEFFFF+EE=FAFGD<+CC:?@@B<FGDG+C,>,3A8@@=<,EDFFGC@EGG?FEE@78C5F*85*=CCBFFF>,1=C@GGCG*=CCE=*;**=*;4:+**3*/:;C;*<+0*7:*)*76>CEG:D*>*9ECDF?*))*/))0)*9;8:CC5**)3<+*/3C*>A*+*)*2*+;>*73)6**++)1:14916(,7().8)).1)0(4(
@M03506:14:000000000-AKVR1:1:1101:7665:2223 2:N:0:42
TCGGACTACAAGGGTATCTAATCACGTTTGCTCCCCTGGCCTTCGTGTCTCAGTGTCAGGAACTGTCCAGAGACCCGCCTTCGCCACTGGTCTTCCTCATGATCTCTACGCATTTCACTGCTACACCATGAATTCCAGTCTCCTCTCCAGTCCTCAAGCACGCCAGTATCGAATGCAGTTTCGGAGTCAAGCTCCGAAATTTCACACCCGACTTAGCGCGCCACCCACCCACCCTTTACGCCAAAGGAATCCGACCAACCCTTGCGACCTCTGTATCAGCGCGGCCGCTGCCTACGCGTTT
+
<CCCCGG9FFGGGGGGGFFGFFE,CECE<FGF,FGGGCGG8FGDGGGGGAF<,CFFFCDG@CDGGGGGGGFGF<FGGGGF@9<F@:@6@FFEE6FFGGF,BEFGGGF?FFFCCCFGFG<?E<FDG,?DDFAFGF9EFFFFE9,C,9DD,@@FEC8,DFDGDEGDCGDEF,@FFECF,DE,,,6CECC,663=3@,+:1+@@:,,72<1+3*<@*7,<DB9*@C56*))**2:*)5>3::===))0*=)*5>)83)/9(**)07<*/*)2)9*)23+26*<(7(((-(.-7(.*),1.),-,
@M03506:14:000000000-AKVR1:1:1101:9359:2242 2:N:0:42
TCGGACTACAGGGGTATCTAATCCTGTTTGCTCCCCACGCTTTCGCGCCTCAGCGTCAATGTCGGTCCAGATAGCCGCCTTCGCCACCGGTGTTCTTCCCAATATCTACGAATTTCACCTCTACACTGGGAATTCCGCTATCCTCTCCCGAATTCAAGCAACCCAGTATCAAATGCAGTCCCCAGGTTAAGCCCAGGACTTTCACCTCTGACTTGGGTCGCCGCCTACGCGCCCTTTACGCCCATCAATCCCGAACAACGCTCGCCCCCTTCGTCTTACCGCTGCTGCTGGCACGAAGCTA
+
@BCCCCCFEAGGDFGGGGGGF9EEEDFFAFGFCC<FFGGGGEFGGGGGGGEFGGGGGEGGGFFCEFGCF8CEDEFGGFE>FGGGGGG,FCC:BEGGGGGC<FFGGG9FFF7FG<F?,ABFFGGGGG,=<EFGG=EFGEGGCEFFGD,@EC83>EGDDD?F?8B>EDGFGGAEGGF;C9EG8D5D*@D9E9,@@:>FCCEF97ECC79,43+5<8?86DFEDGGGGGFF*5>GC:=5)*/*;7>3**09++2)0))774C5537)>*A5?D5))*/;8>FG?;013))9>?2:),(*).(5-
@M03506:14:000000000-AKVR1:1:1101:12181:2245 2:N:0:42
TCGGACTACCGGGGTATCTAATCCTGTTTGCTCCCCTAGCTTTCGCGCCTCAGCGTCAGTTGTGGTCCAGTGCGCCGCTTTCGCCACAGGTGTTCCTCCCGATATCTACGCATTTCACCGCTACACCGGGAATTCCACGCACCTCTCCCACACTCCAGCACGGCAGTTTCGCCTGCCGGCTCTAGGTTAAGCCTAGAGGTTTCACAGGTGACTTACCGCACCGCCTACGCGCCCTTTACGCCCAATAATTCCGAACAACGCTCGCCCCCCCCGCATTACCGCGGCCGCTGCCACGAAGTTA
+
CCCCCGGGG9FGGGGGGGGGGGGGGFGGGGGGGGGGGGGGGGGGGGGGGGGGGGGGGGGFGGGGGGGGGGFFGGGGGGGGGGGGGGGGGGGGGGGGGGGGGGGGGGGGGGGGGGGGAGGGGDEGGGGGGGGGFGFFGGGG>@CFFEGGGGGGGGGGGGGGGGGD*@DG:C8FE58,,*7C8CCCEG9F7BFCCCFFGGCF@@CFGGGCFFFGGF7AFGD5DGGGGDE?:<7>>D5D:DFEGECC7*<=FCFFFFDD):FE3)<>DC8@EF)05):C84=:(-((-(4;;>(.))-)).-.)
@M03506:14:000000000-AKVR1:1:1101:14953:2259 2:N:0:42
TCGGACTACCAGGGTATCTAATCCTGTTTGCTCCCCACGCTGTCGCGCCTCAGTGTCAGCAACTGCCCAGCTAACCGCCTTCGCCACCGGTGTTCTTCCGGATCTCTACGCATTCCACCGCTACACCCGGAATTCCATTAGCCTCTACAGTGCTCAAGCAACCCAGTATCCGTGGCCGACTCGATGTTAAGCACCGAGCTTTCACCATGGACTTGGGTCGCCACCTACGCGCCCTTTACGCCCAGTGATTCCGGACAACCCCCCAACCCTCTGTCTTACCGCGGCTGCTGGCCCAGTGTTA
+
CCCCCGGGGGGGGGGGGGGGGGGGGGGGGGGDGGGGGGGGGGGGGGGGGGGGGGGGGGGGGGGGFGGGGGGGGGGGGGGGDGGGGGGGGEGEEFGGGGGGGGGGFGGGGGGGGDFGGGGGGFGGGGGDEGGGGGGGGGGFAFGGGGGGGGDAF,=EFGGG8DDEGGCEEGG@FGGGGG55*AFFFGFFGF9BF,>?CGC=<:FGFGG796DGF*+85/=CGGDEDG);CDBE35.*5*98?59C*3<*9+<@F39<<:4*))0))*27EFG5@:+3<2=F:(4(201>))(-)(45/9<A)
@M03506:14:000000000-AKVR1:1:1101:12624:2274 2:N:0:42
TCGGACTACCCGGGTATCTAATCCTGTTTGCTCCCCTAGCTTTCGCGCATGAGCGTCAGGACAGGCCCAGAGAGCCGCCTTCGCCACCGGTGTTCCTCCCGATATCTGCGCATTTCACCGCTACACCGGGAATTCCACTCTCCCCTACCTGCCTCCAGCCCGCCAGTATCGCGTGCAGGCCTGGGGTTGAGCCCCAGGTTTTCACATCCGCCTTAACGGGCCGCCTGCGCGCGCCTTCCGCCCAGTCATTCCGGACAACCCCCGCCCCCTCCGTCCTCCCGAGTCTGCTGGCCCGTACTTC
+
CCCCCGEGG9EFCFGGGGGGGGGGGGGGGFGGGGGGGDGGGGFFGGGGGGGFGGGGGGEGDEF@FGDGGCFGCFFECFFEGGGGGGGGGGEC=:<@EFEGGGEDGGGGFGGGGGDFGFGGGGGGGCGGEF@7@DGDGGGGFGCFGGGGFGCFGFFG>FFGGGGGGGEGCC>*1=5CCECEGGGG5ECC=+2>F:EEEGCCFFF+>E7A?D*:E9E77<:ECCCGD*85*95:1))1(*.*;*/**+0*++09:59)9(9*)).)):*5*.57)***2)7C((((.))1)).()4(18)(.)
@M03506:14:000000000-AKVR1:1:1101:19245:2278 2:N:0:42
TCGGACTACAAGGGTATCTAATCCCGTTTGCTTCCCACGCCTTCGTCCCTCAGCGTCAGGTCTAGCCCAGGTAATCGCTTACGCCACTGGTGTTCCCCCCGATATCTACGCATTTCACCGCTACACCGGGAATTCCATTACCCCCTGCCGACCTCCAGGCCGGCAGTCCGGAGAGCACCCTCGGGGTTGAGCCCCGGGTTTTAACTATCCACTTACCGACCCGCCTACGGACGCTTTATGCCCAGTATTCCCGCACAACCCTTCACTCCTCCCCTTTACCGCGCCTGCGGGCACGTCTCTT
+
@C9A8CEEGGGGFGGGGGG9<FGCGGGEGEGGC@FGDGGGGGGGD<BFFGGFCGGFGGG8FGGG,FGG<EGDE9CFGGCCEFGGG@FGCCFFFG9<F8+CCGEGGGGG9BFCFGGG?EFGGFEGGGG:+F@:F<C<@9FDFGG+@E6DF7CE>>8,DD?EB:>E8EGFGG8<4*>CCF=EGGG55*3:*28:?:=8C=?1*8>+2<+2:CCF<CC:D37*97)*9*)5**)257.9(2*+30*0CC7*<:39))1))(*/0)7**3+121*))***0)*+,(-(((()()--83(1))(.)
@M03506:14:000000000-AKVR1:1:1101:20752:2291 2:N:0:42
TCGGACTACCGGGGTTTCTAATCCCGTTTGCTCCCCACGCTTTCGCGCATCAGCGTCAGTACCGGTCCAGCGAGCCGCCTTCGCCACTGGTGTTCCTCCCAATATCTACGCATTTCACCGCTACACTGGGAATTCCACTCACCTCTCCCGGCCTCAAGCAAAGCAGTTTGGAGGGCAGTTCCTCGGTTAAGCCGAGGGATTTCACCTTCCACTTGCCAAGCCGCCTACGCGCCCTTTACGCCCAATAATTCCGAATAACGCTTGCCCCCTCTGTATTTCCGCGGCTGCTGCCCCAGAGTTA
+
CCCCCGGGFGGGGGGGGGGGGGGGGGGGGGGGGGGGGGGGGGGGGGGGGDGDGGGGGGGGGGGGGGGGGGGGC@GGGGGGGGGGGGGGGGGGGGGGFGGDGFG?EFGFGGGGGF9FFGGGGDGGDGGGFFCDFFGGGFGGGGG>DFCEGGECEEGECCGCFGGGGGD9<DE<DEE5*>CFFF7CC8C5CFCD?EEGGE=F*;CCFFGC6<FG?FGGFFACFFGGGG37E3)1))79:FFEEGD*/:FFGFGF40959<C5;<3/5<CFE<DFFC3@@)*23:((4173,))(0((/)).))
@M03506:14:000000000-AKVR1:1:1101:18182:2296 2:N:0:42
TCGGACTACAAGGGTATCTAATCCCGTTTGCTCCCCTAGCTTTCGCGCCTCAGCGTCAGTGTCGGTCCAGGAAGCCGCCTTCGCCACCGGTGTTCCTCCGGATATCTACGCATTTCACCGCTACACCCGGAATTCCGCTTCCCTCTCCCGAACTCAAGCCAAGCAGTTTCCCGTGCAGTTCCGCAGTTGTGCCGAGGGATTTCACACGGGACTTACAAGACCGCCTACGCGCCCATTCCCCCCCGTACTTACGCACAACCCCCGCCACCTCCGCACTCCCGTGTGTGCGCGCACAGTGTTG
+
CCCCCGEGGGGGGCEFGGDGGGGGGGFGGGGGGGGGGFFGFGGCEEGGGCCGFCEEGGGGCEFEEFEECFGGGGCF:CFEEG<FGCGFGE=>FEGG<?FCFG7CFDG9EDG@FG,FE9EFF@EFGGGDCCGFGCFGEGG7FGGFG8DFGE7?GFGGFFCFG>C@D8D@,@ED>E>ED,=D9D*>*>E9F26C?=*?CD*78*+1+1+75553AFF@FCAC>0):<<D5:<7C7)0*)*/0*:))//*)1++/))193(/*))))/**0;)*0)***1(0*(.(,((.9(),3)420*1.-(
@M03506:14:000000000-AKVR1:1:1101:7454:2298 2:N:0:42
TCGGACTACTAGGGTATCTAATCCTGTTTGCTCCCCACGCTTTCGCGCCTCAGCGTCAATTACGGGCCAGATAGCCGCCTTCGCCACCGATGTTCTTCCCAATATCTACGAATTTCACCTCTACACTGGGAATTCCACTATCCTCTCCCGCATTCAAGCTCATCAGTATCAAGCGCAGCCCCCAGGTTGAGCCCGGGACTTTCACGCCTGACTTGCTAAGCCGCCTACGCGCCCTTTACGCCCAGTAATTCCGAACACCGCTTGCCCCCGTCGTATTACCGCGGCTGCTGGCACGCAGTTT
+
CCCCBFEFGGFF8FGDFDGGGFGGGFGGGGGGGGGG@FEDFGGFGGGEGGDGGFGGGGGFE<FGDGGGGGCF,CFFGEE@FFCEFCFFEEGGGFFFGGGGFGEDFGG?FGGCGAFF9E<FFFFGGG<,,:BFG@EE9?FG;=EFGFFCBEGDG=@@;FF8DDFGFFDEGG;@?GGGGGD6BCC*3><CEF8,>D>E5C5,4BE1>FFFFCFCC8C,C++=<C)55*:F=CA=C>)74*==EDC9CA+*++<94)75C(75;5)170AFG)9<3)2;:47<:(-(-0073).().4)))(-)
@M03506:14:000000000-AKVR1:1:1101:12809:2309 2:N:0:42
AGGACCACCCGGGGTACCAATCCCTTTTTCCTCCCACCCCTTCCCCCCCCAGGTGCAGTCACCTGCCCGGCGGACCCCCTCCCCCCTCGGTGTTCTTCCGGAACTCTACCAATTCCACCGCTACCCCCGGAATTCCCTCTCCCCCTCCAGTCCTCGACCCCCTCAGTCTCCATGGCCTACTCCAGTTTGAGCATCGCGATTTCACCCCGACCTTCCGGCGCCCCCTCCCCCGCCTTTCCCCCAATAACTTCCTGCAAGCCCTCCCCCCCCCTTCTCTCACGCTGTCTCTGCCCCAGCTTTC
+
-,8,,,,6-B+@F:F---6C,,C,66CF9,,,CFG<@,,6C,,,,,+86:6,,6,,9,,,,,,,,:EF7B7+@+@7+B@F:B+B=:+8>+3+B+FGGGG7+836,:,,,,,,:,D,,:,+3+33,,553**5D,D9,3>72D,CE5:E:,4,6,5***131**=*+?5+1+,5+*2022=+<++0+0+++*3+2+;**/2;*<++<=E*))1:*+0*))*/>):957)**)*17BG2:*3CC9**+3*30:9*7<**)**))0*/*:>8)/54*0025*<(.(-())*)0)))-3*.)))-
@M03506:14:000000000-AKVR1:1:1101:12704:2330 2:N:0:42
TCGGACTACAAAGGGTATCTAATCCTGTTTGCTCCCCACGCTTTCGTGCCTCAGTGTCAGTACTGGTCCAGGTAGCCGCCTTCGCCACTGGTGTTCCTCCCGATCTCTACGCATTTCACTGCTACACCGGGAATTCCGCTACCCTCTACCGCACTCTAGCTCGCCAGTATCCACTGCCATTCCCAGGTTGAGCCCAGGGCTTTCACCACGGACTTAACAAACCACCTACGCACGCTTTACGCCCAGTAATTCCGAGTAACGCTTGCACCCTTCGTATTACCGCGGCTTCTGGCACGAAGTT
+
CCCCCGGGG<FGGGGGGGGGGGGGGGGGGGGGGGGGGGGGGGGGGGGGGGFGGCGGGGGGGGGGGGGGGGGGGGGGGGGGGGGGGGGGGGGGGGGGGGGFGGGGGGGGGGGGDGGGGGGGGGGGGGGGGFGEGGGGGGGGGD@FGGG9EGGG>EGGFGGGGGGGGGGF9EGGGGGCEGFGGGGGGG59EFCGGFGGF@CGGGGGGG,AFGC)?C?;FGF,8DFGGGF6C7>CDE>93>FD8A:5CCCFD?FF4?77C77C3559FD67FE37?9**;(8CA612,99)(0))9?755>(4)
@M03506:14:000000000-AKVR1:1:1101:21609:2342 2:N:0:42
TCGGACTACAAGGGTATCTAATCCTGTTTGCTCCCCACGCTTTCGCTCCTCAGCGTCAGTATCGGCCCAGAGCGGCGCCTTCGCCACCGGTGTTCCTCCTGATATCTGCGCATTTCACCGCTACACCAGGAATTCCCCGCTCCCCTACCGAACTCGAGTCACAGCAGTATCGGGTGGCGTCCCCGGGTTGAGCCCAGGGGTTTCACACCCGACTTACCGAACCGCCTACGAGTGCTTTACGCCCAAACAATCCGCGCAACGCTTGTGCCCTACGTGTTACCGCGGCGCTCGGCCCGTCGTT
+
CCCCCGGGGGGGGGGGGGGGGGGGGGGGGGGGGGGGGGGGGGGGGGEGGGGGGGGGGGGGGGGFGGGGGGGGGGGGGGGGGFCGGGGGGGGGGGGGGGGGGGGFFGGGGGGGGGGGGFFGGCGFGGGGGEFGFFGFGGGGCEEGGGFGGGGGGGGGCEFFFGDFCFFDGGGGGDGGEGEE>EGFGE55?EGDCFGFF5CEE);+3C+3:<D)><EGGGED)975<7)0:355*)10)**3;E9CG**)2*+95:*)/(1:.8)/7*+*0)*.0*2*0(*A>(43((,)()((.((1.)(-(
@M03506:14:000000000-AKVR1:1:1101:16737:2354 2:N:0:42
TCGGACTACAGGGGTTTCTAATCCTGTTTGCTCCCCACGCTTTCGCACCTCAGCGTCAGTGCCGGACCAGTGGGCCGCCTTCGCCACCGGTGTTCTTCCTAATATCTACGAATTTCACCTCTACACTAGGAATTCCACCCACCTCTTCCGGACTCAAGGCCTGCTGGATCATGGGCAGTTTCGAAGTTGTGCCCCGGGATTTCACCCCTGACTGACAAACCCGCCTACCTGCGCCTTACCCCCATTGATTCCTAACAACGCACACTCGCTTCGTCTTCTCGCCTCCGCCTGCACGAACTTA
+
@@88@FGGGGGGGGG@CDGGFFE<EAFGGFGE9CFGFGGG>FFGDFGGGCFF?FCE@,6,<FFEGGGGGCEFDGGGGG7C:EC=,,8=CC:@FFFG?AFFGFFFFD,CFFC,,+5C?FF,ACAFF@<,C88,?FED?9FF:E7DFF9DE+@6>EGD,,3:,@DFGF83EDF,7,3@7CC,,5@DF8;95,6?,1D:8=*4,;=FFFDC:C5<7C+5C+.:*8)7C*);*;8C35092>4+<*97*+2/<9</***02<</))./98A)*.*.)9*/*)*3((((((()-)3().3*))()-
@M03506:14:000000000-AKVR1:1:1101:17887:2365 2:N:0:42
TCGGACTACAAGGGTATCTAATCCTGTTCGCTCCCCACGCTTTCGCGCCTCAGTGTCAGTTACAGACCAGAAAGTCGCCTTCGCCACTGGTGTTCCTCCAAATCTCTACGCATTTCACCGCTACACTTGGAATTCCACTTTCCTCTTCTGCACTTAAGTTCCCCAGTGTCCAATGACCCTCCACGGTTGAGCCGTGGGCTTTCACATTAGACTTAATAAATCACCTGCGCGCGCTGCACGCCCAATAATTCTGAAAAACTCTGTCCACCTACTGTTTACCAGATCTGCTGGCTCGTGAGTA
+
-@CCCDGGGD@E?FAFFGCGC<FEFFFGCEECFGGGGC7F@CFFCCGGC:FFGFGCDFGG9AF9FF,@6C<FGGFF>7F@:AFGE@EDFF,CFCFGGDDG<?FGGBFGGF>?FDFEE5ECGG@FFGGFC8C<=AFGGFFFF9EEDFCADF9@8,,,,7@@BDD88?F=3EFDFEDA8=DGG+,66+5++,,@DC+*34*@,*7::A,,2+:3,=D,+2+,+5:C07*)=C5*):))(2;C**999*+;++1+++**2(*+1**020<60)*/*2+++)*2.)(),))*)/,4),31))-))
@M03506:14:000000000-AKVR1:1:1101:10458:2373 2:N:0:42
TCGGACTACCAGGGTATCTAATCCTGTTTGCTCCCCACGCTGTCGCGCATCAGTGTCAGAAACTGCCCAGCAGGCCGCCTTCGCCACCGGTCTTCCTCCGGATCTCTACGCATTCCACCGCTACACCCGGAATTCCGCCTGCCTCTACAGCCCTCGAGTTTGACAGTCGGCACGGCAGATCCGGGGTTGAGCCCCGGACTTTCACCACACCCTTATCAAACCACCTACGCGCCCTTTACGCCCAGTGATTCCGGCCACCCCTCCCACCCCCCGTATTCCCGCGCCTGCTGCCACGGTCTTC
+
CCCCCGGGGGGGGGGGGGGGGGGGGGGGGGGGGGGGGGGGGGGGFDGGGGGGGGGGGGGGGGGGGGGGGGGGGGGGGGGGGGGGGEGGGDFFGGGGFFGGGGEGGGFGGGGGGGGGGGGGGFGGGGGGGGGCGFCFGGGGFGGGGGGGGCFGGGGEGGDEFGFG<@;E>5**@CBEC8>FGGGGGGGGGG7CGCEEGCCEG7EFFF9F*>DDD7@+**9+9FCFD*)<*7.:CB)97*9*;CCD*<+0<@CF4593)(7*8.<*9*CDCEGF>9*0+-9F?>6(4-()(/.()51)0)-66
@M03506:14:000000000-AKVR1:1:1101:14395:2385 2:N:0:42
TCGGACTACAGGGGTATCTAATCCCGTTTGCTCCCCTGGCTTTCGCTCCTCAGCGTCAGTGTCGGTCCAGGATGCCGCCTTCGCCACCGGTGTTCCTCCAGATATCTACGCATTTCACCGCTACACCTGGAATTCCGCATCCCTCTCCCGAACTCAAGCCATCCAGTATCAGACTCCGTTCCCCGGTTAAGCCGAGGGATTTCACGTCTGACTTAGTTGGCCGCCTACGAGCCCTTTACGCCCAGTAATTCCGAGCAACGCTTGCCCCCCCCGCATTACCGCTGCTGCTTGCACGGGTTTT
+
CCCCCGGGGC9FGGGDGGGGGGGGEGGGGGGGAGGGF,CFGGGGGGGGGGGGGGGGGGGGCGGGGBFGGGC,6F@FGGGGGGGGGGGGGGGGGGGGGGG<AFGGCGGCGGGGGGGGGGGGGDEGGGC=FFFGGGGGAFCCGGGGDF8DGGCCGGGGGG,@DCB3:D@B@ADFEC,6,413D3,@:E*7*6,>EE8>4**AEDE77:C5*11:+;+1CCA?4>C*>*)=>CA*C>?4:7=**:DD9C9*33<*)./9),>/.5)*/2<):518.)*;*)*+49(((,,=2926*327).(-,
@M03506:14:000000000-AKVR1:1:1101:13813:2403 2:N:0:42
TCGGACTACAAGGGTATCTAATCCCGTTTGCTCCCCACGCTTTCGCGCCTCAGCGTCAGAACCGGTCCAGCGAGCCGCCTTCGCCACTGGTGTTCCTCCCAATATCTACGCATTTCACCGCTACACTGGGAATTCCACTCGCCTCTCCCGGCCTCAAGCAAAGCAGTTTGGAGGGCAGTTCCTCGGTTAAGCCGAGGGATTTCACCTTCCACTTGCCAAGCCGCCTACGCGCCCTTTCCGCCCAATAATTCCGAATAACGCTTTCCCCCCCTGTATTACCGCGCCTGCGTGCCCCTGCTTC
+
CCCCCGGGGCGGGGGGGGGGGGGGGGGGGGGFGGGGGGGGDGGGDGGGGGGGGGGGGGGGGGGDCFGGGGGGDGGGGGGDGGGGGGGGGGGDFGGGFGGGGGGGGGFCGED>FBFCBEGGGGGGGGDGGGGGGGGGGG9F:+C=E=88BE7EEE@>8EG:DF,D6DFGGG5:<A5EC1:EFGGGGDEEE9;>CCB?CC*=8*<9EE9??<FGFD+>;79EC5)=DGFFCD)*9B39:*=EGGGG*:+7++<=451>347*07)1;9E>E397>7+3+)@:431(3((5()(4)8(*))(-)
@M03506:14:000000000-AKVR1:1:1101:20595:2413 2:N:0:42
TCGGACTACAGGGGTTTCTAATCCCGTTTGCTCCCCTAGCTTTCGCGCCTCAGCGTCAAGAACAGGCCAGGAAGCCGCCTTCGCCACTGGTGTTCCTCCCGATATCTACGCATTTCACCACTACACCGGGAATTCCGCTTCCCTCTCCTGCCTTCGAGTCGATCAGTAACGAATGACCCTCCCCAGTTGATCCGGGGGCTTTCACACTCGACTTGAACGACCGCCTGCCCGCTCTTCACGCCCAGTCAACCCGGACCACGCTGGTCACCTACGACTTACTCACGCCGCCGTCTCCCAGTCC
+
<CCCCGGGGGGCFGFGCFDFFGG@CFGF@EGGGG@FGGGGG9EDBE>@FGCGGGGGGGGF<FGG,C<CEGGGC<EEGEGEGGGGDCFFFFGFFGFGEEEFEFFDGCFFEFGEGCE9FF?AFFFFCFGE>@ECEBAAFGEBF8D98DG8D@BDB9FEGGGFE@:FC:EC3@C:E:,9,>9F>>7C>:,:9B,??,>C:EE5*031A9C77*2)/*<+;*0:<CD*9*)<7<5=90)2)29/*A)**0+*0+*00)9))-9E<).)*2+/91*70**;5>7+))((((()(0-4)()*0).))
@M03506:14:000000000-AKVR1:1:1101:15169:2415 2:N:0:42
TCGGACTACCAGGGTTTCTAATCCCGTTCGCTCCCCTGGCTTACGCGCTTCAGCGTCAGTGTCGGCCCAGCAACCCGCCTTCGCCGCAGGTGTTCCTCTTGATATCTACGCATTTCACCGCTACACCAAGAATTCCAGTTGCCCCTTCCGCACTCTAGTCGCACAGTATCAGTTGACCTTTCCGAGTTAAGCTCGGAGATTTCACAACTGACTTTTTCTGACCGCCTACGCGCCCTTTACGCCCAGTAACTCCGAACCACGCTTGCCCCCCCCGTCTTTCCGCGCCTGCTGTCCCGGCGTT
+
CCCCCGGGGGGGGGGGEFGGGGGGGGGGGGGGGEGFGGFGGGGGGGGGGGGFGGGGGDGGGGGGDEEGGGGGGFGGGGGGGFGGGGGCEGFGFFGGCFGGG9E?FGFGGGGGGGFFFGGGFGGGGGGG?FGGGEFFAFFGCGGDGGGGGGG>>GGGGGCC+:@:EGFDGGGCGGG,2>EGCG?ECB@CG@>B,ACE=ED:FF7,BC?/C<**<C+3*;AF+;DE3C3>G5>CD3)>?9*</*/9C5<6<+0@::199(7F@BBD*:+6:5)0))2*;(*39(--(-,).)3)1),)))-7(
@M03506:14:000000000-AKVR1:1:1101:12140:2447 2:N:0:42
TCGGACTACCGGGGTATCTAATCCTGTTCGCTCCCCACACTTTCGCTCCTCAGCGTCAGGTCATGCCCAGAGAACCGCCTTCGCCACCGGTGTTCCTCCTGATATCTGCGCATTTCACCGCTACACCAGGAATTCCGTGGTCCCCTACCGGACTCAAGCCATGGCAGTATCGAGTGGCCGCCCCAGGTTGAGCCTGAAGTTTTCACACCCGACTTGCCAAGCCGCCTACGAGCTCTTTACGCCCAATCAATCCGGACAACCCTCGCCCCCTACGTATTACCGCTGCTCCTGGCCCGTAGTC
+
CCCCCGGGG-FGGGGGGGGGGGGGGGGGGGGGGGGGGGGGGGGGGGGGGGGG?FGGGGGGGGGGGGGGGGEFCGGGGGGGGGFGGGGGGDGGGGGGFFGGGGGFGGGGGGGGGGGGGGGGGGGGGGGGGDF=FFGGGGGGFGGGGGGGGGG+BEGGGGGGGG6CGCEFA7E*DFGGGGGGE*=:**4=,6:BFGFFC6@1+;<CEC9E5/:)=D5+:*;CCCDGCC@EFD7CD;FGFG?E?EDD:FG)+009@.95>>4=35>FDC*5=>D.0*2+32*+6(,(42:*)92271()07(,)
@M03506:14:000000000-AKVR1:1:1101:9200:2459 2:N:0:42
TCGGACTACAAGGGTATCTAATCCTGTTCGCTCCCCACGCTTTCGCGTCTCAGCGTCAGTACCGTACTAGAGAGCCGCCTTAGCCACGGGTGTTCTTCCTGATATCTGCGCATTTCACCGCTACACCAGGAATTCCACCCTCCTCTTCCGGACTCTAGCTGGGGGGTTTCCATCGGCGTTCCGAGGTTGAGCCTCGAGTTTTCACAACGGACATACCCAGCCGCCTACACGCTCTTTACGCCCAATAACTCCGGCCAACTCTTGCCCACTACGCCTTACCGCGCCTGCTGTCCAGGAGTTT
+
CCCCCGGGGFFGGGGFGGGGGGGGGGGGGGGGGGGGDEGGGGGGGGGGG,EFGGGGGGGGGGGGGFGGGGGGFEGGGGGGGGGGGGGEGGFCGGGGGGGGGGGGGGGFGGGGGGGGGGGGGCEGFGGGGGFFGGGGGFFGGG7DFGGGGGG6CCDDFAFCFF>EGGCECGGDCCEEE51**2:8=*;:@++<;*****2*<:EGGFCE*)/9/020096C<C)CGD>F6CB=*)024:@==5DD76C*++</75)1).9*0@***2<);0*6>51;5<?F?;B0(-(7:?)))))*)044)
@M03506:14:000000000-AKVR1:1:1101:11600:2474 2:N:0:42
TCGGACTACTAGGGTTTCTAATCCCGTTTGCTCCCCTGGCTTTCGCGCCTCAGCGTCGGTATCAGCCCAGAGACTCGCCTTCGCCACTGGTGTTCCTCCCGATATCTACGCATTTCACCGCTACACCGGGAATTCCAGTCTCCTCTGCTGTACCCAAGCTGAACAGTATGAAGTGCAGTTCCCCGGTTGAGCCGGGGGATTTAACACTCCACTTATTCAGCCGCCTACACGCCCTTTACGCCCAGTGATTCCGCACAACGTTCGCTCCCCCCGTATTACCGTGGCTGCTGGCACGGTGTTA
+
CCCCCGGGGGGGGGGGGGGGGGGGGGGGGGGGGGGGGGGGGGGGGGGGGFGFGGGGGGGGGGGGGGGGGGGGGGGGGGGGGGGGGGGGGGG,FFGGGGGGGGGFGGGGGGGGGGCGGGGGD@FGFCFGCGGDFGGF9FGFFGGGGGGGGGGGGGGGF@G?>9FFEGGGGGGAEF9FCFEGGGGGCEGGGG,>FECGDEG*=FC@GCF?FF;FFGCFF7C7FGGGG<55+*<GC@@*5*=EG7795?<9A<+9?)/)9(//0<F<D885FEG@)1*2<)1C,((-72157:21)41C).(-)
@M03506:14:000000000-AKVR1:1:1101:16546:2478 2:N:0:42
TCGGACTACAAGGGTTTCTAATCCTGTTCGCTCCCCTAGCTTTCGCACCTCAGCGTCAGAACAGGCCCAGAGATCCGCCTTCGCCACTGGTGTTCCTCCTGATATCTGCGCATTTCACCGCTACACCAGGAATTCCGATCTCCCCTACCTGTCTCGAGCCGCGCAGTATCGAATGCACGCCCGGGGTTGAGCCCCGGGTCTTCACACCCGACTGGCGCGGCCGCCTACGCGCGCTTTATGCCCAATACATACGGCCAACCAGCGCCCCCTAGCTTCTCCCGGGTCTGCTGGCACAGTGTTC
+
CCCCCCFGGFGGGGFFGGGGGEGGGCGGGGGFFCFGGGGGFGFC;@CFGGGGGGGGGGDD<FE8CFC,CFEDFG9FD,CFG9C@,8F,?6EDF=FGDGFFFFAFFGGFFFGG:7?FEFG7>FEFFFGFC@F,A,C?F7F>EFG8CFFGFGFFGFG?D=E++@6++3+,5,388D>CFGFDF57>5**4/4<C8:4*:C***:9++26**1:9E3*//*)*11/>DC)0*))*1)7*,**+++**1*0)2+01)))19(*/)).9<C*7*.*))23+0)**((((4((1)9(,),(2/*-)-
@M03506:14:000000000-AKVR1:1:1101:9932:2490 2:N:0:42
TCGGACTACAAGGGTATCTAATCCTGTTTGCTCCCCACGCTTTCGCGTCTCAGTGTCAGTCACCGTCCAGAAGGCCGCCTTCGCCGCTGGTATTCCTCCCGATATCTACGGATTTCACCCCTACACCGGTAATTCTGCCTTCCTCCCCGGGACTCTAGCCACGCAGTTTCAGATGCAGTTCCGGGGTGGGGCCCCGGGCTTTGACAACCGCCGTGCCATGCCGCCTCCACGCGGTTTACGCCCAACGATTCCCAACACAGCTTTCCCCCTCCGTTGTACCGACGCGTCGGGGCCGGGGTTG
+
<<@8B@@CEC<F@FF<FGFC<EF<E9FEEFFCFFDFGEE7@:FEFCFGF7FFGGGGAF9FF<FC,FE7:FEC,,CF:F7BCFG7,=FE+:FFCEF?,5C:FCF78AB<?7=FF+EEEFAA:BFCBFG>C+6+EDDCFGFA9F?;=,+3>+36@@EFCGGGG,5:8EG,57D,3E>BF95,,2?*8CE*:7C7**3=5CGGGC+>C:<EG7)/*9**1?6EGC)C<*))*2559))1(2/*/*911**)*2+****1*4**)0*0*+0):)1))1+*2-*0(-((---7()((),()0.23(
@M03506:14:000000000-AKVR1:1:1101:15409:2492 2:N:0:42
TCGGACTACCAGGGTATCTAATCCCGTTTGCTCCCCTAGCTTTCGCGCCTCAGCGTCAAGAACAGGCCAGGTAGTCGCCTTCGCCACTGGTGTTCCTCCCGATATCTACGCATTTCACCACTACACCGGGAATTCCACTACCCTCTCCTGCCTTCGAGTCGATCAGTATCGAATGACCCTCCCCAGTCGAGCCGGGGGCTTTCACACTCGACTTGATCGACCGCCTGCGCGCTCTTTACGCCCAGTAAATCCGGCCAACGCTTGTCACCTCCGTATTACCGCGGCCGCTGGTCCCTAGGTC
+
CCCCCGGGGGGGGGGG9FDGGGGGGGGFGGGFGFFGGGGGGGGFCGGGG>FGFGGEG:EFGGG<@EFGGGFGAFGFDCFGGFGGGCFFGGGGGGGGGFGEGG7GGGCFGFGGBCFFCGFBFEGGDFFGEG7F:FDFGGG8FFGFG8>D=3DD@EC+366@E+>839FAC::FG6D3E7:8>EEE6:@@@7*18*>>E*=//9EG++=CF<CC=CG?+12/7<DGG5)>79.11<)>:*8*:C<**03*<:+95;)9333*)07F*339<9*8>F88E<4C:6;990()-)((0.(*1)(.-
@M03506:14:000000000-AKVR1:1:1101:23840:2495 2:N:0:42
TCGGACTACAGGGGTATCTAATCCTGTTTGCTCCCCACGCTTTCGCGTCTCAGCGTCAGCAAGATGCCAGCGAGTCGCCTTCGCCACTGGTGTTCCTCCGAATATCTGCGAATTTCACCCCTTCACTCGGCATTCCACTCGCCCCCCATCTGCTCCAGGCCGCCAGTTTTGAAGGCAGTTCCGAGGTTGACCCTCGGGCTGTCACCCCCAACTTACTGGCCCGCCTACACGCTCTTGACGCCCATTAACACCGAACAACGCTACCCCCCCACGCATTTCCGCGGTCTCAGTCTCCACGATC
+
9AABC@@FF@@ECBF7-ED9EFEGGGGFEFF9FF,8C@C77FEF7@F@@@CFGGF6@@@8,CF,:,CD@FG@:F:FBBFE@<DFG7CFD8E,C,AF<DCGG+++9CEGG+>7F+C,,C<,+4,8EFG9+++@:,@FEF,3+@>+3+3+@8,,@EECF466B+@CEGG,@7@*=>6D7*4>;,4>@*;6A:,B2,1***=E*2>+>25*/)*/*2+++3):*1957/)0+0)5*)02)*9/:*)**++0:+<77))1775*)0755F*.:.))))**2)*2(((---(1)*.)*.)*).-(.
@M03506:14:000000000-AKVR1:1:1101:9891:2561 2:N:0:42
TCGGACTACAGGGGTATCTAATCCTGTTTGCTCCCCTAGCTTTCGCGCCCCAGCGTCAGTTGTGGTCCAGTGCGCCGCTTTCGCCACAGGTGTTCCTCCCGATATCTACGCATTTCACCGCTACACCGGGAATTCCACGCACCTCTCCCACACTCAAGCACGGCAGTTTCGCCTGCAGGCTCCGAGTTACGCCCGGAGATTTCACAGGTGACTTACCGCACCGCCTACGCGCCCTTTACGCCCAGCTATTCCGAACAACGCTTGCTCCCCCCGCTTCACCGCGGCTGCTGGCCGGGCCCTT
+
CCCCCGGGGGGGGGGFGGGGGGGGGFFGGGGCFEFGGFG?EEFGGGGGGGGGGGGGGGGGGGGFDDGGGGGGFGGGCGEGGGGGGGGFEGGGEFGFFDFFGGGGGGGGGGGGGGGFGGGGGFGEGGGGGG@CAFGGFD7FE=CDFFFFGGGDGGG8ECFFGC5E5*@;EC**=8EG,>7E88EG*:FEG,1BCCBEGDC*++>9EC+:CFFGFC7@FDF59DDCGGEF57BGGDEC,098CGD39*+*30<=?B57C?F7BE)7C7<);:3>.)/A/4@D?9((,(45))(2)((/))(((
@M03506:14:000000000-AKVR1:1:1101:20259:2571 2:N:0:42
TCGGACTACAAGGGTATCTAATCCTGTTTGCTCCCCTAGCTTTCGCGCCTCAGCGTCAGTTGTGGTCCAGTGCGCCGCTTTCGCCACAGGTGTTCCTCCCGATATCTACGCATTTCACCGCTACACCGGGAATTCCATCTTCCTCTCCGGAACTCAATTCTCGCAGTATCTTGTGCACTTCCAACGTTAGGCTTTGGGCTTTCACCATAGACTTACAACATCGCCTTAGCTCCCTTTCAGCCCATCAATTCTCAGTAATGCTATGCTCCACCTCCTTACCGCGCCTCCATCCCTGTCCTTG
+
CCCCCDGGFGGG,@FAEFCGGGGCGCEFFF9CEF@FDFEFGDGD7F7@78CAFGGE:::E9FC:FFFGGGGGGC:CFGGD?<C,?BCFFCFFFEGFGF<FGCE7@FFCFFG++8EF<<,@B:CFDG?:@>6>DBAC,ADBCEAFEF8@CCGEEE8=3,@;DACG8>E,3@;FD<B9:DFC9FC98CD,=@,DEC6,,?5,12>E,,,,42+2BC,,4:)=621A*C)*+:+1;5)+.++1+0/***52:<E+++2*:)*+*1***+01<)*.)**2+.0+-1(((,,)(*.3).,06))-)
@M03506:14:000000000-AKVR1:1:1101:7580:2571 2:N:0:42
TCGGACTACCAGGGTTTCTAATCCGGCTCGCTCCCCACGCTTTCGTGCCACAGTGTCAGCAACATCCCAGTAACCTGCCTACGCCATTGGTGTTCCTTCTGATATCTACGGATATTACCCCTACTTCAGAACTTCCAGTTACCTCTGCTGTTCTCGAGATAGTGAGTTCGAATAATAGCCTGTATGGTTGCGCCTCCAGATTGCACCATTCGCTTTCCAATACACCGTCGCAACTCGTTACTCCCAGTCACCCCCGACACCGCCTTGTTCCTCGTGATTACCGTGGATGCTTGCACGTAGT
+
CCCCC@CDC@CFB-;CFGC,,,6CF++8@6@,EB<@FF@@@,6;,;C,:,CFFG9F,C@,66CF,EE,CFGFGGFC@FG99<=F7@,,9AFF<FFFFEDCFFCE<,C@,,B?@BEEFGADFDCF<DEC9FA,;EEC,54?;@@>E?D?F8@EE8D6@+6D;EG8C@,>EC8A@D,=,,7DD826,,3@,+8@8:8C,4,9E+,,,,@CFFD79*:;2:9=22;<?****))4C>)0(28*3+2;C*0=+2+*))))),/5).))/*+/+0:*****33*:4-(,.((*.))-*(4C5<?((
@M03506:14:000000000-AKVR1:1:1101:9103:2603 2:N:0:42
TCGGACTACAAGGGTATCTAATCCCGTTTGCTCCCCTAGCTTTCGCTCATCAGCGTCAATCTCGGTCCAGGATGCCGCCTTCGCCACCGGTATTCCTCCAGATATCTACGCATTTCACCGCTACACCTGGAATTCTGCATCCCTCTCCCGAATTCAAGCTATCCAGTATCGGATGCAGTTCCCAGGTTACGCCTGGGGATTTCACATCCGACTTAGTTGGCCGCCTACGAGCCCTTTACGCCCAGTAATTCCGAACAACGCTTGCCCCCCCCGTCTTCCCGCTGTGGCCTGCCCGGGTGTA
+
CCCCCGGG<DEFGDGGGGGGGGGCGGGGGGGGGFGGGGGFGGGFGGFFDEGFGGGGGGGGGGGGCEGCFGG,C<FGGGGGGCCGGGGGGEGDCFFGGGGGGAEGGGGAFGGCFGGF9FE@E+F>FGGGFG8EEFEGEGA==8EEFEFGFCC6CEFG9=?,6@DFA=>D,E@@6=C,@ECAA@FFCE,453+B>DF55E5@89FD7?<<,C*77C7<:>@?4?<EDG>FE*2*/8);@7;C:=3**<FFG77/9)79<:C:778D<C+7?<1)0**2C)7*12(((,()(*(().(9).(()
@M03506:14:000000000-AKVR1:1:1101:22832:2614 2:N:0:42
TCGGACTACAAGGGTATCTAATCCCGTTTGCTCCCCTGGCCTTCGTGCCTCAGTGTCAGGAACTGTCCAGAGACCCGCCTTCGCCACTGGTCTTCCTCATGATCTCTACGCATTTCACTGCTACACCATGAATTCCAGCCTACTCTCCAGTCCTCAAGCACCGCAGTATCGAATGCAGTTTCGGAGTTAAGCTGCGAACGTTCACACCCGATTCAACGCGCCACCTAACCAACCTTTGCGCCCAAAGAATCCGAACAACTATTGACACCCCGTCTCTGCCGCTCGTCATGTCCCAGCGCTG
+
AC-,,@FD<<FFE;FF--<C@FD9F@FCFCCGD<6CF<FGGEFGFGC7F9FFCF<6CEFE,EEGGGFF<F9CFF7C@+8FFC<C@@F@<AEDFG9EC<<B6?,C<A<<F,F:@FGGGAA,B,5F<FFCFF,?A<CEA,ADF,@9=EE@,4CE8E;9,6,,,,46+==,33+:,=,,7@@,3,@>+83@EDA3=,8@8++44*3@CFG7****4+2,+**:5DDG<66),72/88AD)+2**218<*3)*+0;).1/1(*+01/00++)*))).1/*+)*0,((,((()(1.)*)-77)((-
@M03506:14:000000000-AKVR1:1:1101:17602:2625 2:N:0:42
TCGGACTACAAGGGTATCTAATCCCGTTTGCTCCCCTGGCCTTCGTGCCTCAGTGTCAGGAACTGTCCAGAGACCCGCCTTCGCCACTGGTCTTCCTCACGATCTCTACGCATTTCACTGCTACACCGTGAATTCCAGTCTCCTCTCCAGTCCTCAAGCACGCCAGTATCAAATGCAGTTTCGGAGTTAAGCCCCAAGATCTCACACCTGACTTAGCGCGCCACCTACGCACCCTTTACGCCCAATGAATCCGAACAACGCTTGATACCTCTGTATTACCGCGGCTGCTGACCCACAGTCA
+
CCCCCGGGGGGGFGGGGGGGGGGGGGGGGGGCFGEFGFGGFGGGFGGGGFGGGGF,FFGFEFGGGGGGFFCF@FGGEGGGEGFGGEFFFDFGGFGG?EFF?GGGGGGGGGGGGGGG<AECGGGGGGGGFFG7F,EFEGGGF9EFGA8>F@EFFGG9D6E@G8EGGGBFDG9@9D,3E=D,EFG68+@88E,@D+6A>6,@,?DACC6*AC*A@99,?*994;7=D?86/))48868)+;/*=)/*20+<+A0.8*:53<7)>)10++*0*016>+<A)*+29969145:?)()(,*)))))
@M03506:14:000000000-AKVR1:1:1101:13681:2632 2:N:0:42
TCGGACTACCGGGGTTTCTAATCCTGTTCGCTCCCCACGCTTTCGCGCCTCAGCGTCAGTACCGTTCCAGCGAGCTGCCTTCGCCATTGGTGTTCCTCCTGATATCTGCGCATTTCACCGCTACACCAGGAATTCCACTCGCCCCTTCCGGACTCAAGTCAGGCAGTATCCATCGGCATTCATAGGTTGAGCCTATGACGTTCACACCGGACTTACCTGACCGACTCCGCCCGCTTTACGCCCAATGATTCCGGACAACGCTAGCCCCCTCCCTATTCCCGCGTCCGCTGGCACGCAGTTC
+
CCCCCGGGGGGGGGFGGGFGGGGGGGGGGGGFGGGGGEGGGGGGDGGGGGGGGGGFGEGACFGGGGGGGGGGGGGGGGGFFGFGGGGGAEGGGGGGCGGFGDAF9EGCGCCFGGGFFGGGG>CE<AFFGDG8FFFE<BFFGGDGGG,=DEGDCCC6DAFFGCFFFGGGGGF,,7**=CEE,,5,D6=FCC7C,0BFF9,*49FFGGG*75DDG7+3>@4?CC)*19)0*1)1950/2:@5EE55D=EFG7<*9:*)9(9E>3)19*A;E5C))03<<)9C3(,44-,>(.(-))2).)(.)
@M03506:14:000000000-AKVR1:1:1101:23897:2654 2:N:0:42
TCGGACTACAAGGGTATCTAATCCCGTTTGCTCCCCTGGCCCTCGTGCCTCAGCGTCATGCACTTTCCAGAGACCCGCCTTCGCCACTGGTCTTCCTTACGATATCTACGCATTCCACCGCTACACCGTAAATTCCAGTCTCCTCTCCAGTCCTCAATCACGGCAGTATCGAATGCCGTTTCGGAGTTAATCCCCTAGATGTCAACCCCGCCTTACCTCTCCGCCTACTCACCCTTCACCCCCAATGAAACCGCACCACCCTTCAGCCCCTTTACTTACCCCTCCCGCGGCTACAGCATTA
+
<CCCCGGGFGGGGGE6@CEFFEFFGCFEGC9FEGGGGCF8,:DEFFEC8<FGFF@BFC,,,;CE66CFD,,<FEFGDG7FFF7BFDG@?,CE<?FGC,6EF,,,@,,9C=>=@@,:AF@@F=FF,AA+4D+A=<47<,9E=E>4,@D8@,4@7C=F?,@63@+++@@,,@6+@,,,,+44,,+3++5,@,7=;8E,3,477552,2,*=**/*/>@C+*,2;)=753)32;7;;>5(2;0:*)/**0+++5;5))))(**)007*3+)2.*))*+3+.8<:0(((((.()((04)295).)
@M03506:14:000000000-AKVR1:1:1101:17621:2656 2:N:0:42
TCGGACTACAAGGGTATCTAATCCTGTTTGCTCCCCACGCTTTCGCACCTCAGCGTCAATATGTGTCCAGTAAGTCGCCTTCGCCACTGGTGTTCTTCCGAATATCTACGAATTTCACCTCTACACTCGGAATTCCACTTACCTCTCCACAATTCTAGCGATGCAGTCTTAAAGGCAATTCCGGGGTTGAGCCCCGGGCTTTCACCTCTAACTTACAAAGCCGCCTACGTGCGCGTTACGCCCAGTAATTCCGAACAAACCTAGCCCCCCCCGTATTACCGCGGCCTCTGGCACGGTCTTT
+
CCCCCGGGGGGFDGGG9CFFGFGFEEFFGGGGGGGGGGGGCEEGGGGGGAEGGGGGGGGGGGGGFGGGGGGG,CFGEEFGCF<@FGGGGEGGDFGGFFFFGGGFGCCAECFFGGAAFGGCFCEGG,9EDFGCDCGGC9A4;EGGFEEFGFGFGFFA9,B@>@GCEFGFGGGGG8EFGDG8D8D>>CCCEGCFD+CEC*?ECFGFGG9FF>CGC:CGC+8ADCDCC?:AE8AGC5):(9:8;C)*97+9+20*)5*/).9*)0/0>**8*0953***0./<((,441(0(0))7<()0)())
@M03506:14:000000000-AKVR1:1:1101:8734:2670 2:N:0:42
TCGGACTACCGGGGTATCTAATCCTGTTTGCTCCCCACGCTTTCGCGTCTCAGCGTCAGTTGCGTTCCAGAGCGCCGCCTTCGCCACGGGTGTTCCTCCTGATATCTGCGCATTTCACCGCTACACCCGGAATTCCGTGGTCCCCTACCGGCCTCTAGCCATAGCAGTATCGGATGGCGGTTCCATGTTAAGCCTGGAAATTTCACACCCGACTTGCTCAGCCGCCTTCTCGCCCTTTACTCCCAACGAATCCGGGCCACCCTTCCACCCTACGGGTTACCACCGCTGCCGGCCTGTATGG
+
B<<C<FGF<<@F7@F;FFA6@FEFEE@CA<EEF8,BFBECCFGFGBFFC7EEG?FGG7:EF<A@FGDF9E9F8BCCGGGCEGGGE>FEGC:B4BFFD9AEFAFG<<FGC@C76+FA@FGC@B>F,36+8=+@FGCFG,+@3BB7;,@:DE**5@DCF7>:976<A7BC7DDCECB:EGGG85:C++>+AG9B90?CDF8++13+51+35DGDEC5C7F*+24079C))3*1/77>)4*/<<<CF46*5*;*0)7)19(*2)).**2+*28*0.***1(0A2))(((,.(0((7((***)-(
@M03506:14:000000000-AKVR1:1:1101:6447:2720 2:N:0:42
TCGGACTACAAGGGTATCTAATCCTGTTTGCTCCCCACGCTGTCGCGCCTCAGTGTCAGAAACTGCCCAGCAGACCGCTTTCGCCACCGGTCTTCCTCCGGATCTCTACGCATTCCACCGCTACACCCGGAATTCCGTCTGCCTCTACAGCCCTCGAGTTTGACAGTCGGCACGGCAGATCCGGGGTTGAGCCCCGGACTTTCACCACACCCTTATCAAACCACCTACGCGCCCTTTACGCCCAGTGATTCCGGACAACGCTCGCCCCCCCCGTCTTACAGCGGCTGCTGGCCCGGCGTCT
+
CCCCCGGGGGGGGGGGGGGGGGGGGGGGGGGGGGGGGGGGGGGGGGGGGGGGGGGGGGGGGDGGGGGGGGGGGGGGGGGGGGGGGGGGGGGGGGGGGGGGGGGGGGGGGGGGGGGGFGGGGGGGGGFGGGGGGGGGGGGGFGGGGGGGGGGGGGGGGGGCGGGGFGGGGDGGGGEGEGFDEEGGGGGGGFCFFFGGD*CGGGGGG++7*95C5D+:DFFCFGFFGF4@EDFGGDB*.:BEG=C<5C?*<CCF:D*7)4DC@DB/5*178BG>D7*/1470.50(4(37:)(4)(()))-((
@M03506:14:000000000-AKVR1:1:1101:21130:2726 2:N:0:42
TCGGACTACTGGCGTATCTAATCCTGTTTGCTCCCCACGCTTTCGCACCTCAGCGTCAATATGTGTCCAGTAAGTCGCCTTCGCCACTGGTGTTCTTCCGAATATCTACGAATCTCACCTCTACACCCGGAATTACACTTACCTCTCCACCATTCTAGCGATGCAGCCTTATAGGCAATTCCGGGGCTGAGACCCGGGCTTTCACCTCTCACTTACTAAGCGGCCTACGTTCGCGTGTCGCCCACTAGTCACCACCAACGCTACGCCCCTCCTCATTTCCGCTGCTGCTGGTCCGCAGTCT
+
9CCCCEEGGGF<A@CFF6CF9<C,C,CF@F96@<<FC:@FFEGFGCECE8@CFC@BCGE<F9@FC,EEE8FGFEF<CFG@CF<CFFEGGFF@FEGGG9<BB7,:A?B9F<F@,7?B<F<@F,EF,,,4+++@+A,,9E9AFC8E=>,=,E,D9,,73:>?E,@3,3,6=E9,,3=E,,@,,D,+++*4*44,74,:841CC*A<94,A,*0=B+,4+4B8*))=>*;;55)*1:):3*)2;2*7*0+/++2***//*.72)).)***)2)15)*+0+)*0-((,45)1.0((*)()))(.)
@M03506:14:000000000-AKVR1:1:1101:12120:2733 2:N:0:42
TCGGACTACAAGGGTATCTAATCCTGTTCGCTCCCCACGCTTTCGCTCCTCAGCGTCAGTTACTGCCCGGAGACCCGCCTTCGCCACCGGTGTTCCTCCTGATATCTGCGCATTCCACCGCTACACCAGGAATTCCAGTCTCCCCTGCAGCACTCCAGTCTGCCCGTATCGCCCGCACGCCCACCGTTGAGCTGTGAGTCTTCACGCACAACGCGACAAACCACCCACGAGCTCTTTCTCCCCAGTAATCCCGGACAACCCGCGCCCCCTCCTCATTACCGCGACTGCTGTCACGGTGTTG
+
CCCCCEDGD-EFGGGGFGGGGFGGGGGGGGGGGGGGFGEGGGGGGGCGGGGGGGGGGGGGGGGGGGDFFG:FGGGGGGGDFGGGCCFCF@CEFEGGGGGG<F9FDA?EFGDGGGGGGFEG>FGGGGFGGGG@FEF9C,EGGGGGGGFGG@,@D?FFGGGGGGGGGGG+@@3F*@8CECEGGDC88E:*=:8<;C=C,:C7;1;,>F*>E)9<CGG=CCE*955C<7;:7)75)09>>**+0019CCC4<0+9).9)7:5*))0))**.:)*))*++3)*323((-,(7))-.*-(*7)-8(
@M03506:14:000000000-AKVR1:1:1101:12238:2772 2:N:0:42
TCGGACTACCGGGGTATCTAATCCCGTTCGCTCCCCTGGCTTTCGCGCCTCAGCGTCAGTGTCAGCCCAGCAACCCGCCTTCGCCGCAGGTGTTCCTCTCGATATCTACGCATTTCACCGCTACGCCGAGAATTCCAGTTGCCCCTTCTGCACTCTAGCCGCGCAGTATCAGTTGACCTTTCCGAGTTAAGCTCGGAGATTTCCCAACGGACTTGCGCTGGCCGCCTACGCGCCCTTTCCGCCCAGTAAATCCGAACAACGCTTGCCCCCCCCGTATTACCGCTGCGTCTGTCATGGGGTC
+
CCCCCGGGG-FGGGGGFGGFGGGGGGGGGGGDGGGGGGGGGGGGGGGGGEGGGGGGGGGGGFGGGGGGGGGGGGGGGGGGGGGGGGGGGGGGGGGGEFCGGGCGGGGGGGGGDGGGGGGGGGDGCGGD7FFGDDFGGGFGFGFGGGEGGGGGGGGGGGGFGG5CCEGEGGGGGGG9EGG7CFGEC5C5,?<F<<E5*=*AFD++9?*7*27DC=+0)95539*5)757E3>5C35D,>*<//*51*+032+@4)*9>195@FBCFE87E)9>0)2/23*0942((9()-)-)1))**),,(
@M03506:14:000000000-AKVR1:1:1101:7147:2787 2:N:0:42
TCGGACTACAAGGGTATCTAATCCCGTTTGCTCCCCACGCTTTCGCGCCTCAGCGTCAGGAATTGCCCAGAGACCCGCCTTCGCCACCGGTGTTCCTCCCGATCTCTACACATTTCACCGCTACACCGGGAATTCCAGTCTCCTCTGCAACCCTCAAGAACAGCAGTATCGATCGACGTTCTTCGGTTGAGCCGAAGGATTTCACGACCGACTTGCCATCCCGCCTACGCGCCCTTTCCGCCCAGCAATTCCGCGCAACCCTTCCCCCCTCTGTCTTCACGCCGCCTCTGCCCCAGGGTTG
+
CCCCCGGGGGGGGGGGGGGGGGGGGGGGGGGGGGGGGGGGGGGGGGGGGFGGGGGGGGGGEGGGFGGGGGGGGGGGGGGGEGEGGGGGGGGGGGFGGFGGGG@E@FGGGGGCFGGGFGGGGGGGGGGGGGGCF=FGGGGGGGGGGGFFGGGGG?FFCFGGGC?ECFFDCFEGFFGGG>ECFD:DGGGG>C7EFEG5:=A,>FGC9>5=C<DDGG;+;:+<C<<CGG>FE<):D377)*//CG3*9*;<7+A@))/1)()*0)0*2@C>EBD54FG7<)*2(.(4(((.(9))..45)72((
@M03506:14:000000000-AKVR1:1:1101:15010:2792 2:N:0:42
TCGGACTACTAGGGTATCTAATCCTGTTTGCTCCCCACGCTTTCGTGCCTGAGCGTCAGTGTTGGCCCAGGGGGCTGCCTTCGCCATCGGTGTTCCTCCGCATCTCTACGCATTTCACTGCTACACGCGGAATTCCACCCCCCTCTGCCACACTCAAGCCCGCCAGTTTCCATTGCAGTTCCCAGGTTGAGCCCGGGGCTTTCACCACGAACTTAACGAACCGCCGTCGCCCGCTTTACGCCCCGCAATTCCGATTAACGCTCTCCCCCTATGTATTACCGGCTTCGCTGTCCCTGATGTT
+
CCCCCGGGFGGGGGGGGGGGFGGGGGGGGGGGGGGGGGGGGGGGGGGGEGGDFGGGGGGGGGGFGGGGGGGGGGGGGDFGGGGGGGGGGEFEFDGFFFGGGGCGEGFGGGGGGGGGFG<FGGGGGGGGGGGGGGGGGGGDGGG748DEGCFGGGGDFEGFGGDGGCDB:FG9CGFG?FCFFE?C8C8F6C<7CEG=E=3*3>F+++<A=D)5:C?+0775C<57C7.759.*)).9:*85=E5))**0:<3*0097*6:*)))**0*0*)*)/*+336*<(((((((0(.,46<)*)*)..
@M03506:14:000000000-AKVR1:1:1101:10696:2799 2:N:0:42
TCGGACTACAGGGGTATCTAATCCTGTTCGCTCCCCACGCTTTCGCTCCTCAGCGTCAGTTACTGCCCAGAGACCCGCCTTCGCCACCGGTGTTCCTCCTGATATCTGCGCATTCCACCGCTACACCAGGAATTCCAGTCTCCCCTGCAGTACTCCAGTCTGCCCGTATCGCCCGCACGCCCACAGTTAAGCTGTGAGTTTTCACGAACAACGCGCCAAACCACCTACGCGCCCTTTACCCCCAGTAATTCCGGACAACGCTCGCACCCCACGTATTACCCCGGCTCCTGCCCCGTCGTTT
+
CCCCCGGGGFFFFGGGGGGGGGGGGGGGGGGGGGGGGGGGGGGGGGEGGGGGGGGGGGGGGGGGGGGGGGGGGGGGGGGGGGFGGDGGGGGGGGGGGGGGGGGGGFGGFGGEGGGG9EGGEGGGGGGGFEFGGFGGGGDFFGFGGGFGFDFGGGGGGGFGGGGGGGGEFG6FEGCECE9CF595*42=D,2DEFG6<B1BEGG;CCE5:188=G**25)?FC*550965))>)8>C?7F+A5D9<F760:A?:@*5)3F*8)0)1*:>E5*<8*032)09,4((44(726(,),,*0)4((
@M03506:14:000000000-AKVR1:1:1101:18211:2813 2:N:0:42
TCGGACTACTGGGGTTTCTAATCCTGTTTGCTACCCGCGCTTTCGTTTCTCAGCGTCAGAAATGTCCCAGTTAGCTGCCTTCGCCATCGATATTCCTCCTAATCTCTACGGATTTCACTCCTACACTAGGAATTCCACTAACCTCTAACATTCTCTAGCCTTCCAGTACCAATGGCAATTCCAGGGTTGAGCCCTGGGCTTTCACCACTGGCTTAAAAGACCGCCTACAAACGCTTTACCCCCAGTAATTCCGAACAACGCAAGCCCCCTTCGTATTACCGCGGCTGCTGGCACGAAGTTC
+
CCCCCGGGGGGGGGGGGGGGGGGGGGGGGGGGGFFGGGGGGGGGGFGGGGGGGGGGGGGGGGGGGGGGGGGGGGGGGGGGGGGGGGGGGGGGGGGGGGGGGGGFGGGGGGGGGGGGGGGGGGGGGGGGFGFGFGFGFFFGGGGGF?FFFE9FGFGGGGGGFGGGGGGGGAF=8@DEDDFD;98@DGGGG,6=8DGGCF:FGGGFEG?7CF5FFFCF8=1*;CCGD499E79C:A?DF7:,,=D5<<@7C;>6;)*))(//8)))2CGFGB275*;8A)*+(((--(-54?>B5?:C))(.-
@M03506:14:000000000-AKVR1:1:1101:19399:2813 2:N:0:42
TCGGACTACTAGGGTATCTAATCCTGTTTGCTCCCCACGCTTTCGCTCCTCAGCGTCAGTACCGGCCCAGAGTGCCGCCTTCGCTACGGGTGTTCCTCCCGATATCTGCGCATTTCACCGCTACACCGGGAATTCTACACTCCTCTACCGGACTCCAGTCATGGCAGTATCGGGTGGCCCCTCCACGTTGAGCGTGGAGATTTCACACCAGACTTACCAAACCGCCTACGAGCTCTTTACGCCCAATAAATCCGGACAACGCTTGCCCCCTACGTATTACCGCGGCTGCTGGCACAGAGTT
+
CCCCCGGGGGGGGGGGGGGGGGGGGGGGGGGGGGGGGGGGGGGGGGGGGFGGGGGEGGGGGGGGGGGGGGGGGGGGGGGGGGGGGGGGGGGGGGGGGGGGGGD>@CGFGGGG7CFAFGGGGEGFGG8FFGGGFGF<FFGGGGFFFGFFGGGDECFDFGGGFGGFGF5DF@EFEGFGGGG8EGGGFGG=FFCFGGGDE*;FF7<FCCCEE<FGFGGFC<+=DGG55D>@G<>=377C<D=@CEG)9CC:+@31)7)*9(CC@3)*98FF5;C3>3*3+5@F9(-4119)245()(.0)),.)
@M03506:14:000000000-AKVR1:1:1101:11923:2833 2:N:0:42
TCGGACTACCGGGGTTTCTAATCCTGTTTGCTCCCCACGCTTTCGTGCCTCAGTGTCAGTGCTGGTCCAGAGAGCCGCCTTCGCAACTGATGTTCCCCCCGATCTCTACGCATTTCACTGCTACACCGGGAATTCCACTCTCCTCCACCGCACTCTCGCCCGCCAGTATCCATCGCCCTTCCCAGGTTGAGCCCGGGGCTTTCACGACAGACTTAAGCAACCACCTCTGCACGCGCTCCGCCGCGGCATTCCGACTAACGCTTGCACCCTTCGTCTTCCCGCGCTCGCTGGCACTAAGTTA
+
CCCCCGCEC@@@+@@FF9FCFGFGFAEGAFF9EC<EEGDGGGGGCF8@@FEC8FDFFGGGGGF,C@FF,6CCC@FG:@7@7F=F?>=CB?B9F@E,9E=@B+4>EFG9ED7+CCFFCEF99FGFDFDF:CCCD=D<,AFF,@8EF,6>,88++4DC,@+C6*>*@@DAAFAEA;E*;**5DC?,8*5==72:E*1/=5C53;+;AE7E*/07+2;+**/+7**/**)*+*/+*).11/)8:5)))**8=++7;5)93)0*8))93+0);FF4)0**;)12,(,(((-),),()5(*/0)6)
@M03506:14:000000000-AKVR1:1:1101:20710:2851 2:N:0:42
TCGGACTACAAGGGTTTCTAATCCTGTTTGCTCCCCACGCTGTCGCGCCTCAGTGTCAGCAACTGCCCAGCAGACCGCCTTCGCCACCGGCGTTCTTCCGGATCTCTACGCATTCCACCGCCACACCCGGAATTCCATCTGCCTCTACGGTGCTCGAGCGAGCCAGTATCGACGGCCGACTCGACGTTCAGCGTCGAGCTCTCACCGTTGTCTTGTGTCGCCACCTCCGCGCCCTTTACTCCCATCGATTCCGGCCAACGCCTGCACCCCCCTCATTTCCGCGGCTGCTGCCCCGGACGCT
+
CCCCCGGGGGGGGGFGGGGGGGGGGGGGGGGGGGGG@EGEGCFGFGEEGCGGGFGFGGGGGGGGGGGGGGGGGEGFGGC@FFGGG7FFFFGEGGGGADFGGC:F,C9FF<7:FFGGCEF=C+@CBF7CFE>CF8F<,=A=;DE9DD9;F+@482,333>CG*@:,=D9:D*:?:BEE85C*=**8*?C*+54:CG*::8C67@0+7>C:**2+:<+0981*/*//7)0:3)*97BG?CB+:7C57**75CF?/)//)(9*)))19*+<8755)1*++)1<20((,(()4))4)44))),((
@M03506:14:000000000-AKVR1:1:1101:17978:2872 2:N:0:42
TCGGACTACAAGGGTATCTAATCCTGTTTGCTCCCCTAGCTTTCGTTCCTCAGCGTCAGTTGCGGTCCAGCCAGCCGCCTTCGCCACGGGTGTTCCTGCAGATATCTACGCATTTCACCGCTACACCTGCAATTCCACTGGCCTCTCCCGCACTCTAGCGAGGCAGTTTCGGGAGCAGCCTCCAAGTTGAGCCTGGCGATTTCACTTCCGTCTTGCCGCACCCCCTACGCACCCTTTACGCCCAGTAATTCCGAGCAACCCTCGCCCCCTACGTCGTCCCGCGGCCGCCGGCACCTCGGTG
+
CCCC8@CFGGGGGGGGGGFGGGFFGGGGFGGGGGGGGGGFGFGGGFGGGGGDFGGGEG,;@CFGC6FE<FGFDFGGGGFCFGGGGGGGCFGGGGGGGFFFFGGCGGDGFCCFGGGGGGGGG7=FFGGEFCFDAAFFF?EE,4EFD>,DFEEGGGGDG,,+++3@::,>7:@>EGC87,1DF6F>6,,=CCFGEFFG,*::**>,149CGG*;A3;9*15:3<*=<5)8*)7C5>FF)09;CC5**0+0<<@467)9D7C6)7)9CECEG33))98*/(0:6((((((0(.4()((*))-(,
@M03506:14:000000000-AKVR1:1:1101:7060:2902 2:N:0:42
TCGGACTACAAGGGTATCTAATCCTGTTTGCTCCCCACGCTTTCGCACCTCAGCGTCAGTAATGGACCAGTGAGCCGCCTTCGCCACTGGTGTTCCTCCGAATATCTACGAATTTCACCTCTACACTCGGAATTCCACTCACCTCTTCCATACTCCAGATCGACAGTATCAAAGGCAGTTCCAGAGTTGAGCTCTGGGATTTCACCCCTGACTGATCGATCCGCCTACGTTCGCTTTACGCCCAGTAAATCCGAACAACGCTAGCCCCCTTCGTATTACCGCGGCAGCTGGCACGAAGTTA
+
CCCCCGGGGGGGGGGGGGGGGGGGGGGGGGGGGGGGGGGGGGGGGGGGGGGGGGGGGGGGGGGGGGGGGGGGGFFGGGGGGGGGGGGGGGGGGGGGGGGGEGGGFFCFGGGGGGGGDGGGGGFGGGGGGGGEGGGGGGGGGGGGFFFGGGGFGAEGGGGGGGGGGGGGFCFFGGGGFCDFFCG9D?<CE=EF;EGFGGFFCFGGF9CCGGGGFGGGGGF7DCGFGDFFG*/6??EC>GFEEGGGFEFFG@CA)8DG)5>/)07)*AFB=508570CF<BG0279(((02:7?;?09))())
@M03506:14:000000000-AKVR1:1:1101:19035:2939 2:N:0:42
TCGGACTACAGGGGTTTCTAATCCTGTTTGCTCCCCACGCTTTCGCGCATCAGCGTCAGCAACGGCCCAGCAAGCCGCCTTCGCCACCGGTGTTCTTCCCGATATCTACGCATTCCACCGCTACACCGGGAATTCCACTTGCCTCTACCGTGCTCTAGCCATGCAGTCTCACCTGCAGCCCCGGAGTTGAGCCCCGGGGTTTCACAAGTGCCTGACACCGCCGCCAACCCCCCTCTCACTCACAGCCATTCCGTAAAACCGCCCTACCCTCCGCACTACCCGCGCCGCGCGCGCCGGCTTC
+
CCC<<ECCFGGFEEG@BEGGGGGFGFFGGGG<FGDFF@FGGGGG7FDCFGGFEFCBFCFEF8E@CCC@BCFFGGGGG7CCEG@F:,CFGEC:?+CFCFGEE+CFFGFGA<7FGFE,<AE7>F+@FGGG@FG+3,3@<=FFCFG,D>,@EE4,>1E;DEFF,@,@@,>DFF;7;,,>6:C5C:5:8EGF7,58BF8::**2*:7++1+*<:**+2*3*9)*/1)//)).**)1)))2(*0++*20*1*.++29?6***.25.).1/*1)*/7<7***14@G0(,(((3)-)3(),(1))(-(
@M03506:14:000000000-AKVR1:1:1101:23859:2953 2:N:0:42
TCGGACTACAAGGGTATCTAATCCTGTTCGCTCCCCACGCTTTCGCTCCTCAGCGTCAATATCGGCCCAGAGACCCGCCTTCGCCACCGGTGTTCCTCCTGATATCTGCGCATTTCGCCGCTCCACCAGGAATTCCAGTCCCCCCTACCGAATTCTAGCTTGCCCGTATCGGCTGCAGGCCCGGGTTTGAGCCCCAGGTTGTCACAGCCGACGCGACCAGCCGCCTCCGAGCTCTTTCCGGCCAATAATCCCTGACAACGCTTGCACCCCACGTAGTACCGCGGCCTCTGGCACCTAGTCT
+
CCCCCGGGGGFGFGFGGGGGGGCFGGGGGGGCFGGGGGGCFFGGGGGGF@,EGDDGGGGAEFFGD7F7CFGGFCEGGGGGGGGGGGGGGGGGGFEEBAECGFFFCFFGGGG>=8CF<CGGG@+6AFAFFFFG,ACFCDF,,8@>=E6DFGEGGGC9FAAAE?FE,*BBEGGED58>72?>E8*:=**=8+*5CCECGG6C*:++5:<7FC3>C38*))755C77C<).*))*)/**)****279/+39++3))0946)1*))05C0<<8)7)7>6*1)*+46(4((,5()8?))(2)/.))
@M03506:14:000000000-AKVR1:1:1101:20510:2968 2:N:0:42
TCGGACTACAAGGGTATCTAATCCCGTTTGCTCCCCACGCTTTCGCGCCTCAGCGTCAGCACCGGTCCAGTGAGTCGCCATCGCCACTGGTGTTCCTCCCAATATCTACGCATTCCACCGCCACACTGGGAATTCCACTCACCTCTCCCGGCCTCAAGCAACGCAGTTTGGAGGGCAGTTTCTCGGTTAAGCCGAGGGATTTACCCTTCCACTTGCGAAGCCGCCTACGCGCCCTTTGCGCCCAAGAATCCCGACCAACGCTTGCCCCCTCTGTATTCCTGCGGCCGCTGGCACAGGATTG
+
CCCCCFEEEFF@F766CFFFF,;CE;FF@;9CFDE@F@CEG7<FBF@CE,B@@<@B@FE,CFFGG@7CGGFCF,6C>F@,,CFEFGG88,9:FCEECFEBFFGGEA,5?E+BF@,,:,9@++4@?B8F@F8ACFFC,,,:A3@,D9DFF8@=++6@E?FGFE6>CC4E:,+3@8CEG5C5,2,;EE8E8CF9E?8CGE*6,2++>7+*;D;:C7++))2:)2)*)9)7CC)*7))93**18*7*9*27C+0?>)))11C5>:)19FGF=:D060+++)*+.4((((4>0501))(*))))(
@M03506:14:000000000-AKVR1:1:1101:11078:2977 2:N:0:42
TCGGACTACCGGGGTATCTAATCCTGTTTGATCCCCACGCTTTCGTGCATCAGTGTCAATATTTGTGTAGCCAGCTGCCTTCGCAATTGGTGTTCTATGTCATATCTAAGCATTTCACCGCTACATGACATATTCCGCTGACCTCCACAGTATTCAAGACCTATAGTATCCATGGCAGTTTCCAAGTTAAGCTTGGAGATTTCACCACGGACTTGCAGACCCACCTACGCACCCTTTAAACCCAGTGAATCCGGATAACGCTTGCACCCTCCGTATTCCCGCGTCTGCTGGCCCGGAGTAT
+
CCCCCGGGGGGGGGGGGGGGGGGGFGGGGGGGGGGGGGGGGGGGGGGGGGGGGGGGGGGGGGGGFGGGGGGGCGGGGGGGGGGGG:FGDGGGGGGGDFGGGGGGFGGGGGGFFFGDGGGGGGGGGGGGGGGCFGGFFEGEGGGGGGG,8EGF9CGGFF9@FGFEFGGGGCA;DF8DDEGGGGGACFGGGD;9FGGGC,DFGGCAC969790+@*,@22+17CFGDFAF5@47DBFC>7:,1=5<CFC49@F4))/1<)**).)*1+>==>FEB1*=8)00,22(436=>?(37<FG5):(.
@M03506:14:000000000-AKVR1:1:1101:15252:2986 2:N:0:42
TCGGACTACAAGGGTATCTAATCCTGTTTGCTCCCCACGCTTTCGCACCTCAGCGTCAGTATCGGGCCAGTGAGCCGCCTTCGCCACTGGTGTTCTTGCGAATATCTACGAATTTCACCTCTACACTCGCAGTTCCACTCACCTCTCCCGCACTCGAGACTCCCAGTATCAAAGGCAGTTCCGCAGTTGAGCTCCGGGATTTCACCCCTGACTTAAATATCCGCCTACGTACGCTTTACGCCCAGTGTTTCCGTGCACCGCTAGCCCCCTCCGTATCACCGCGGCGCCTGGCACCTGTTGC
+
CCCCCGGGGCEGGGGGGGGGGGGGGGGGGGGGAFGGGGGGGGGGGGGGGGGGGGGGGGGGEAF7CECGGFC,9FGFGGGGGGGGGCFGGGGGGGGFD,C>@FGGGGGGGG7FBFAFGFGGFFFGGG9,A>7FFGGGGGFE8@FFGC,@=C+@3=E8CE,C9FFGDDD;EGFFA<EG,*@EFG***5A99;DF;<,ACE8?6D7,>,/441;C78C,++3+;C5CDG)=*2*/:>BD<CFGGC)*/<+*+2<=3)*1>)9:7;7)*;*>EB7>)/2A*:F*((3(,((),)-3))(*)*..)
@M03506:14:000000000-AKVR1:1:1101:24045:3013 2:N:0:42
TCGGACTACCGGGGTTTCTAATCCTGTTTGCTACCCCAGCTTTCGCGCCTCAGCGTCAGTTCCGGTCCAGGTAGCCGTCTTCGCCACCGGTGTTCCTCCCAATATCTACGCATTTCACCGCTACACTGGGAATTCCACTACCCTCTCCCGGACCCGAGCCGAACAGTTTCAAACGCAGTTCCCCTGGTGGGCCTAGGGCTTTCACGGCATCCCTGTCCGGCCGCCTACGCGCCCTTTACGGCACATCATTCCTGACACCGTCAGCCCCCTCCTGTTTCACGCTCCGTCTGGCCACGCATAA
+
CCCCCGGGDFEE@@FGGGGCFA<<FFFFFFFC,C@FGGEGGFFEDEE@F:FGGCFF@FCFGFGDCGGGFGGFGGGGG,CFGGGGGEGFEG4CFCFFGGFEFCG?EEGDF=CFGGFF9AEEG+=FFGFGFBF,3,CFFF;DD=BBE?F=@@C@>9:+@5@CCE8>*83@EG,@,,>CC>E9;@F>,**45;*=:*,*07*:**0+55*2*)02/89A<;):)/)*1*<4*9)*1709?09/*2))22+/+3+****2*)**).)*2:855)*0)2+0+)*3(,,(--(0()(..((/.)(-)
@M03506:14:000000000-AKVR1:1:1101:16300:3040 2:N:0:42
TCGGACTACTGGGGTATCTAATCCTGTTTGCTCCCCACGCTTTCGCGCCTCAGTGTCAGTTACAGACCAGAAAGTCGCCTTCGCCACTGGTGTTCCTCCATATCTCTACGCATTTCACCGCTACACATGGAATTCCACTTTCCTCTTCTGCACTCAAGTCTCCCAGTTTCCAATGACCCTCCACGGTTGAGCCGTGGGCTTTCACATCAGACTTAAGAAACCACCTGCGCGCGCTTTACGCCCAATAATCCCGGATAACGCTTGCCCCCTACGTATTACCTCGGCTGCTGGCCCGTAGTTA
+
CCCCCGGGGGGGGGGGGGGGGGGGGGGGGGGGGGGGGGGGGGGGGGGGGGGGGGGGGGGGGGGGGGGGGGGGGGGGGGGGGGGGGGGGGGFGGGGGGGGGGGGGGGGGGGGGGGGGGGGGGEGGGGGGGGDGFGGGGGGGGGGGGGGGGGGGGGGGGGGGCGCFGFFFGGGGGD8EGGFGGGGGDEGGGGGGGEGGEEGFGGGFGG:@9DDFGGFGGGFGGFGG>CAFEG>CGEFGDGF5EGGG3C?AG+1=A>D7<)**07B*7C+)1.*7399C@)9?).((442.4?(-)469))44)
@M03506:14:000000000-AKVR1:1:1101:12171:3058 2:N:0:42
TCGGACTACCAGGGTATCTAATCCTGTTTGCTCCCCACGCTTTCGCACCTCGGCGTCAGTACCGGGCCAGTGAGCCGCCTTCGCCACTGGTGTTCTTGCGAATATCTACGAATTTCACCTCTGCACTCGCAGTTCCACTCACCTCTCCCGGACTCGAAGCTTGCCAGTATCGAAGGCAGTTCTGGAGTTTAGCTCCAGGATTTCACCCCCGACTTAACAAGCCGCCTACGTGCGCTTTACTCCCCGTGATTCCGAGCAACGCTCGCCCCCTCCGTATTCCCGCGGTCTCTCGCCCCACCCC
+
CCCCCGGGG-EEEEGGFGGGGGGGGGGGGGGGGGGGGGGGGGGGGGGGGGGGGGGGGGGGGGGGGGDGGGGGGGGGGGGGGGFGGGGGGGGGGGGGGGGGDGFGFGGFFCEGFGGGGGGGGFEGGGFFGGGFGGGGGGEG@@FGFGGGGGG6B>FF?CGGEFCCFGCCFCGGFFG5C>EFGGGC7E6CD2DFFGGGGGG*A79B,1<:EDD<ECCFC:+<*1*119A)*7>CD>B)13=F+CFF758>**<1*)*)14**75)*)*/):3>35)1**.1953(4(,().*.,7(3)).((-
@M03506:14:000000000-AKVR1:1:1101:13361:3072 2:N:0:42
TCGGACTACCAGGGTTTCTAATCCTGTTTGCTCCCCACGCTTTCGCGTCTCAGCGTCAGTATCCAACCAGGGGGCCGCCTTCGCCACAGGTGTTCCTCCCGATATCTACGCATTTCACCGCTACACCGGGAATTCCACCCCCCTCTTTGGTACTCTAGCTTGCCAGTTTCATGCGTCGTTCCCCGGTTGAGCCGAGGGATTTCACACATGACTTAACAAACCGCCTACACGCCCTTTCCGCCCAATGATTCCGCACAACGCTACCACCCTCTGTATTCCCGCCGCCTCTGGCACCGAGTTT
+
CCCCCGGGG9FFGGGGGGGGGGGGGGGGGGGGGGGGGGGGGGGGGGGGGGGGGGGGGGGGGFFGGGGGGGGGGGGGGGGGGGFEEGGGGGGGGGGGGGGGGGGGDFFGGGGG@FGGCFFGGEDCFGGGECCGFGFGGGGGGGGDG6DFGCDCFFFGGFGGGGGGEF6DDFGFGGE8CEEC>EFGDGGDGDGFDE58=5=*ADCFF9<=+C>DF>FEGCF=FGCEDD:FCF>EF>BC?76*;5>DFC+9?C98)))>)3D=3)0)200>E3C07C++<)1<32(,41(0()50.4157),4)
@M03506:14:000000000-AKVR1:1:1101:11626:3100 2:N:0:42
TCGGACTACCGGGGTTTCTAATCCTGTTTGCTCCCCACGCTTTCGAGTCTTAGTGTCAGAAACCGTCCAGATAGCCGCCTTCGCCACTGGTGTTCTTCCCAATCTCTACGTATTTCGCCACTACACTGGGAATTCCACTATCCTCTCCGGTCCTCTAGCCATCCAGTCCTGAATGCATTTCTTGAGTTGAGCTCAAGGCTTTCACATCCAACTTGGACAACCACCTACACTCGCTTTACGCCCAGTAATTCCGAACAACGCACGCCCCCTTCTTCTTACCGCGGCCCCTGGCACGACGTTT
+
CCCCCGGGGGGGGGGGGGGGGGGGGGGGGGGGGGGGGGGGGGGGGGGGGGGGGGGGGGGGGGGGGGGGGGGGGGGGGGGGGGGGGGGGGGGGGGGGGGGGGGGGGGGGGGGGGFGGGGGGGGGGGGGGGFFGGCDGDGGFGGGGGFFGE@GDGGFDF8FGFFGGGGGGGGGGGGGGGGGCGGGGGGGFAEF8AFC,@6DFFCF,D7,<CF7CFG7E4CA,7CDFDFFFGFA?*/)/>FA:=:DCGFECFCFFFDCDGDG5>)))9AED83701*3<:)8E090(-((0(0(4)5:C3)--(
@M03506:14:000000000-AKVR1:1:1101:18007:3145 2:N:0:42
TCGGACTACAGGGGTTTCTAATCCTGTTTGCTCCCCTAGCTTTCGCAGCTCAGCGTCAGTATTGGGCCAGTAACCTGCTTTCGCCATAGGTGTTCCTCCTGATCTCTACGCATTTCACCGCTACCCCAGGAATCCCAGTTACCTCTCCCACACCCACGCATGCCAGTATCCCTCAACCCCCCCCAGTTCAGCCGGGCGATTTCATTACGGACTTACACCACCACCTCCCCGCCCTTTCCGCCCACTACTTCCTCTCAACGCTCCCCACCTCCTTCTAACCCGGCCCGCTCTCTTGCATTCT
+
CCC,AF@DFC<EED@8CCFGC<9EC<FFAEFD,<D@FCFFG9@C@@,BF,,,CCFC7@C,<ECAF8@,@@F<FCCC@CF9,9CF:::D,,,,::FF9FFB<AFBEE9FG7CCE:5F<,,8>44@,A?=FG7EF,=A,A9F;EDFF9=8B=EE>14++3BCC>,6,A>,,,,86,3@68>E+@@EECC<,@;,61>8**/*=7B,>FGD7C*7/0++2*)/25/:1*)21*)*)0)*)*0**/)**039::+*****265/))))*2*)1)*.)*+03)1*((((4(()()()*-.**1.)-
@M03506:14:000000000-AKVR1:1:1101:20690:3159 2:N:0:42
TCGGACTACAGGGGTATCTAATCCCGTTTGCTCCCCTGGCTTTCGCGCCTCAGCGTCAGTATCGGCCCAGTAGCCCGCCTTCGCCTCAGGTGTTCCTCCCGATATCTACGCATTTCACCGCTACACCGGGAATTCCAGCTACCTCTTCCGTACTCTAGCTCGCCAGTATCGGTCGACTCTCCGGGGTTGAGCCCCGGGCTTTCACAACCGACTTAGCAAGCCGCCTACGCGCCCGTTACGCCCAATAATTCCGACCAACCCTTGCCCCCTACGTATTACCGAGGCTGCTGGCACCGACTTA
+
CCCCCGGGGGGGGGGGGGGGGGGGGGGGGGGGGGFGGEFGGGGGGGGGFGGGGGGGGGGGGGGGGGGEGGGGGGGFGGGGGGGGGGGFGGGGGGGGFFGGGGGGGGGGGFGGGGGGGGGGGGGGGGGGGGFEGGGFFGGGGGG9F?DFFGGFGGGGGGGFGGGGGGGDFG8<CEGGEBE;FGEEGGGD=BFFFCEDEGE*;85<F?EGE)>D*9<97FF=C75:DGFFGGD=7B)9(9:*;CCD**<7C9:=?@57C(**8059<++)::*8522+3)1<(((--1:>>60())()..-2)
@M03506:14:000000000-AKVR1:1:1101:8499:3175 2:N:0:42
TCGGACTACAAGGGTATCTAATCCTGTTTGCTCCCCACGCTTTCGCACCTCAGCGTCAATATGCGTCCAGTAAGTCGCCTTCGCCACTGGTGTTCTTCCGAATATCTACGAATTTCACCTCTACACTCGGAATTCCACTTACCTCTCCACAATTCTAGCGATGCAGTCTTAAAGGCAATTCCGGAGTTGATCCCCGGGCTTTCACCTCTAACTTACAAAGCCGCCCACGTGCGCTTCACGCTCAGTAATTCCGACCAACGCTAGCCCCCCCCGTATTACCGCGGCCGCTTGCCGCGAGTTC
+
CCCCCEGGGGGGGGGFGGGGGGGGGGGGGGGGGGGDEGGGGFGGGDGGGFGGCGGGGGGGGGGGGGGGGGGFFFGGGGGGGGGGGGGGGGGGGGGGGGFGGGGGGGGGGGD8FFGGGGGF8AFGGGFGGGGGGDFGGFCFGFGGG?EFCFFGGGAFCDGGEF6EGFDCGGGG,9@BDDEFEGGEGGGGGC,EGCFEECEGG*9DFCCFGDCGF=DFGFFGF48E)):?5/)75=>D(+;;F*:50=+192<A?5)))8CC>)./9FD.8))78**0+)1C((((,,43,)-36((1))4,)
@M03506:14:000000000-AKVR1:1:1101:18045:3176 2:N:0:42
TCGGACTACCAGGGTATCTAATCCTGTTTGCTCCCCACGCTTTCGTGCATGAGCGTCAGTATTGGCCCAGGAGGCTGCCTTCGCCATCGGTGTTCCTCCACATCTCTACGCATTTCACCGCTACACGTGGAATTCCACCTCCCTCTGCCATACTCCAGTCCCGTAGTTTCAAGTGCCATTCCCAGGTTAAGCCCGGGGATTTCACGCCTGACTTGCAGGACCGCCTGCCCACCCTTTACGCCCAGTAATTCCGAGTAACGCTCGCACCCTCCGTATTCCCGCGCCTGTTCTCGCGTAGTGT
+
CCCCCGGGGGGGGGGGGFGGGGGGGGGGGGGGGGGGGEGGGGGGGGGGGFGDFGGGGGEGGGGFFEGGGGGGGEGFCGGGGGCEGGGGGGFGGGGGGGGGGGGEFGGFGGGGGGGGGCEFGGGEFGGGFFG<EAF9FFFFGGGGGGFGGGGGGGGFFGEGGGCDC@8EEEEGGFFFFCE,@E8,@@EFGGFFGGGG>EGGG4>:D?CFCD>9?C;CFGF*:F<*?D>;*>;EC>>9;71:?575*+13=++173)1*)2/7>E35*/7A@*.)1**+-/<:01((((*.*)-)41).78()
@M03506:14:000000000-AKVR1:1:1101:6645:3190 2:N:0:42
TCGGACTACCGGGGTTTCTAATCCCGTTCGCTCCCCTGGCTTTCGCGCATCAGCGTCAGTGTCGGCCCAGCAACCCGCCTTCGCCGCAGGTGTTCCTCTCGATATCTACGCATTTCACCGCTACACCGAGAATTCCAGTTGCCCCTTCCGCACTCTAGTCGCACAGTATCAGTTGACCTTTCCGAGTTAAGCCCGGAGATTTCACAACTGACTTGTGCTGACCGCCTACCCGCCCTTTTCGCCCAGTAAATCCGAACCACGCTTGCTCCCCCCGTTTCACCGCGCCCGCTGGCACGGAGTT
+
CCCCCGGGGGGGGGGGGGGGGGGGGGGGGGGGGGGGGGGGGGGGGGGGGGGFGGGGGGGGGGGGGGGGGGGGGGGGGDGGGGGGGDD7FEEGGGGGCGFFGFGGGGGGGGGGGCFGGGGGGGEGGGGGGGGDFGGGCFGGFGGGG??FGGG5>:EGGGGGDC8EEFFEFFG9FGF;<FGGGGG5CEF5CCFGGGGGG5CCF+1>EC6CG77<?++A4DF?70C=DD>B6*)*1).9?F*:*:777509CCC@)7*19(9=7>ED35+8C<DF:DE*3)*<<?9>(-(0()32>027))-(,
@M03506:14:000000000-AKVR1:1:1101:17216:3231 2:N:0:42
TCGGACTACAAGGGTATCTAATCCTGTTTGCTCCCCTAGCTTTCGCAGTTGAGTGTCAGTAATAGTCCAGTTACCTGCTTTCGCCATTGGTGTTCCTCCCGATATCTGCGCATTTCACCGCTACACCGGGAATTCCAGTAACCTCTCCTATACTCAAGCTTGGTAGTATCCATTGGCCTCTCCCAGTTAAGCCGGGAGCTTTCACAATAGACTTACCAAACCACCTACCTGCCCTTTACGCCTACTACTTCCGAGTAACCCTTGCAACCTCTGTATTACCGCGGCTCCTGTCCCGATGTTT
+
CCCCCGGGGGGGGGGGGGGGGGGGGGGGGGGGGGGGGGDGGGGGGGGGGGGGGGGGGGGGGGGGGGGGGGGGFGGGGGGGGGGGGGGGFGFGGGFGGGGGGGGGGGGFGGGGGGFGGGGGGEGGGGGGGGGGGGGGFGG;EGGGGGGGFGGFGGGAFE9DEEDFGFGFGGGGGGGDDDEGFGGGGCF8D=DGGEG68CEGFGGDDGGECCCFGGGGGF>,;4DGG449A68E66?8=CC=GE6**+5:?9;*:327847+;55>D9>AFA2*)1>;97F9(-(((,(04).))46*)04).
@M03506:14:000000000-AKVR1:1:1101:21643:3235 2:N:0:42
TCGGACTACAAGGGTATCTAATCCTGTTTGCTCCCCACGCTTTCGCACCTGAGCGTCAGTCTTTGTCCAGGGGGCCGCCTTCGCCACCGGTATTCCTCCTGATCTCTACGCATTACACCGCTACATCTGGCACTCTACCCCCCTCTACAAGCCTCTAGCTGACCAGTCACAACTGCAGTTCCCAAGTTAAGCTCGGCGACTTCACCACCGACTTAATCAACATCCTGCGTCCGCTTTACGCCCTCTACTCCCTATCACTCTCTCCCCCCTCCGTCTTACTGCCTCGTCTGCTCCGTCGTCA
+
<,-,8@BE---,66@-6;E,6666@,66CF,CF,,8EF@EC,,C;:@@+@FFE,C@:6FFG9,C9F,:,,CFFGCE:+@FFGF7,4,B8+@F7<A9<<B,,5B<9@AFD?+8=:,E,5A+@>7+,,7,,9,,,6D<,7CD+CEG+6E;;,,,@<CCAFGG9CEF63@,,,,3*,3>7,25,5<D,2>,>,,2,41*44*=:DC+<++/*2))*2>+3:+<C**0;4*)*1)*)..*,:****1)*2+*3++.)****)*+*/129**.*.9))1**2-*+)6())((.,0))*,-/))--,
@M03506:14:000000000-AKVR1:1:1101:18406:3242 2:N:0:42
TCGGACTACCGGGGTTTCTAATCCTGTTCGCTCCCCACGCTTTCGCTCCTCAGCGTCAGTACTGGCCCAGACCACCGCCTTCGCCACCGGTGTTCCACCTGATATCTGCGCATTTCACCGCTACACCAGGTATTCCGTGGTCCCCTACCAGACTCTAGTCGTAGCAGTCTCGGGTGGCGTCTCCAGGTTGAGCCTGGAGGTTTCACACCCGACTTGCCAAACCGCCTACGAGCTCTTTACTCCCAAGCAATCCGGACAACGCCCGCCCCCTCCGGATTCCTGCGGCTGCTGGCCGCTATGT
+
CCCCCGGGGGGGGGFFGGFGGGGGGGGGGGGGGGGGGGGGGGGGGGCGGGGGGGGGGGGGGGGFFGGGGGGGGGGGGGGFGGFGGCFGGCGGGFGGGGGGGGGGGGGGGGGGGCGGGGGGGDGGGGGGFDGGGGGGGEFEGGGDFGGGGFF8EGGGD7EFGGGFG7E;FGGGGDGCGC9CGC7E96CGFGG766?:C=FGGGFGC9:F535DE3*+;9+2*/95<D@>C<>*90)2.7*+++2**0*)*3<47>)*9(**)))))1:7:@C)8)2*;,/:)).2,((.4/,()(()))-)-
@M03506:14:000000000-AKVR1:1:1101:17798:3261 2:N:0:42
TCGGACTACAAGGGTATCTAATCCCGTTTGCTCCCCTGGCTTTCGCTCCTCAGTGTCAGTGTTGGTCCAGGACGCCGCCTTCGCCACCGGTGTTCCTCCAGATATCTACGCATTTCACCGCTACACCTGGAATTCCACGTCCCTCTCCCAAACTCAAGCCATCCAGTATCAGACGCAGTTCCCCGGTTAAGCCGAGGGATTTCACGTCTGACTTAGTTGGCCACCTACGAGCCCTTTCCGCCCAGTAATTCCGAACAACGCTTGCCCCCCCGTAGTACCGCGTCTGCTGGCACGGAGCTAG
+
CCCCCGGGGGGGGGGFGGGGGGGGGGGFGGGFGGGGGGGGGGGGGGGGGGGGGGGGGGFGGFFFCFFGGGGFGGGGGGGGGGGGGDEGGGGGGGGGFFGGGFGGGGGFGGD7FGFGGAFCGFEGGGGGGFC<EGFFEG>GCEC===DFGDED6=EGFEGGGD,DFDGFCFFFEFCGEGEGGGGGGEEGEADFGGC>E?CCFGG,>6CGGFCGCFGGGC@6CDGGC5)8E<;CCF;;;+;CEEGGGCEFE+CBF3D53:7*7>3<CFG3:>35.)*2+56*(((-(44=0)3(030)3772.
@M03506:14:000000000-AKVR1:1:1101:12428:3265 2:N:0:42
TCGGACTACCCGGGTTTCTAATCCCGTTTGCTCCCCTAGCTTTCGCGCATCAGCGTCAGTATTGGGCCAGATGAGCGCTTTCGCCACCGGTGTTCCTCCTGATATCTACGCATTTCACCGCTACACCAGGAATTCCCTCATCCTCTCCCATACTCAAGACAGGCAGTTTGGGATGCAGGTCCTCGGGTGAGCCGAGGGATTTCACATTCCACTTGCCTATCCGCCTACACGCCCTCTACGCCCAGTGATTCCGAACAACCCTTGCTCCCCCCTCCTTACCGCGGCTCCTGGCACGGAGGTC
+
CC?BCGGGG-CFEEGGEGGGGGGGGDGGGGGFDF8CFGGGGGGGGGGGGGGGGGGCEGGGGGGAEFFCFGCGGGGGGGGGGGGGCCGEFECFFGGGGGGEFGGGGGGGGGGGGGGGGGGGGCBFGGGGFGG8EFGGGGGGGGGGGGGGGFGGGGGDFGFFDG?GGEFG;E8@,@EGGGGGGF7EEDC1@*DCGCEG5:*,46CFFGDCG7+:@C,>4D6+;;/=DC;FGG3EC>>*3*:/CEC3*3<87<@=@D*1C0<*)0)00+<<F@3))**2269+(((-(((.,)(,))4)0)(-(
@M03506:14:000000000-AKVR1:1:1101:14573:3272 2:N:0:42
TCGGACTACCCGGGTATCTAATCCTGTTTGCTCCCCACGCTTTCGCGCCTCAGCGTCAGTACCGGGCCAGTGAGCCGCCTTCGCCACTGGTGTTCTTCCTAATATCTACGAATTTCACCTCTACACTAGGAATTCCACTCACCTCTCCCGGACTCGAGACCCGCAGTATCGAAGGCAGTTCCGAGGTTGAGCCTCGGGCTTTCACCCCCGACTTGCAGGTCCGCCTACGCGCGCTTTACGCCCAGTAACTCCGACCAACCCTAGCCCCCTCCCTACTCTCGCGGCTGATGGCACGGCGTTC
+
CCCCCGGGGGGGDGGGGGGGGGGGGGGGGGGGGGFGGGGGGGGGGGGGGCFFDFGGGGGGGGFCF@FGGGGGFGGGGGGGEFGGFGGFGGAEGGGGGGGGGCGGFGAFGGGCAFFFFGGGGGGGGGAEDCFGGGGFGGGGGGGGGGGGGGEEGGGGG>FEDFGD>C@FGGDGFGCFGEEGEFGCGC:CEEC8,08CED=*;C7;<:FEEG:DE*09;C;FCFDGG3.7:3)*17)9<*=C557*77:*+++07<7)933*))0**2;BE)>.)20*<)*2((,((((0)0)())()).,7(
@M03506:14:000000000-AKVR1:1:1101:8052:3280 2:N:0:42
TCGGACTACCAGGGTATCTAATCCCGTTCGCTACCCTAGCTTTCGCGCCTCAGCGTCAGAAACGGGCCAGATGAGCGCCTTCGCCACCGGTGTTCCTCCTGATATCTACGCATTTCACCGCTACACCAGGAATTCCCTCATCATCTCCCGTACTCAAGTCATGCAGTTTGGGATGCAGGTCCTCGGGTAAGCCGAGGGATTTCACATTCCACTTACATGACCGCCTACACGCCCTTTACGCCGAGTGCTTCCCAACAACGCTAGCCCCCCACGTCTTACCGCGGCCGCTGTGCAGGCGCTA
+
CCCCCFC<EFGG>EGFGGGGGGGDGCFEFGFGGGGGEFGGGGGEGFEGGCGFGFFGGGGGADGGEE7FGDFGFG8CCFGDBFFEEGGAEGGGGGGFGGGGGGGGEAFFFGGDCFGGGGGGG@CFGFGGGGCEDDF9FGD8=E,CDFGGGGGECEGGGFFGFGFGGD,@7D:@63:CF9@FF@FFCGEG>C9?BCEGEG*::69,19B=,:=:78,<CGCFDG55)2:FFCD5CADFEDB**:1/1:**<+<))09DC1578)8CD6*7/.17)9*28)10400(2(,),7((1)-2)),((
@M03506:14:000000000-AKVR1:1:1101:22732:3285 2:N:0:42
TCGGACTACCAGGGTATCTAATCCCGTTCGCTCCCCTGGCTTTCGCGCATCAGCGTCAGTGTCGGCCCAGCAACCCGCCTTCGCCGCAGGTGTTCCTCTCGATATCTACGCATTTCACCGCTACACCGAGAATTCCAGTTGCCCCTTCCGCACTCTAGTCGCACAGTATCAGTTGACCTTTCCGAGTTAAGCCCGGAGATTTCACAACTGACTTGTTCTGACCGCCTACGCGCCCTTTACTCCCAGTCACCCCGAACAATGCTTGCCCCCCCCGCTGTACCTCGGCCGTTGGCCGGGGTGT
+
CCCCCGGGGGGGGGGGGGGGGFGGGGGGGGGGGGGGGFFGGGGGGGGGGGECGGGGGGGGGGGGGGEGGGGGGGGGGGGGGGDGGGGGGGGGGGG9EF?FG<=ACFGGGCCC:FFGFGGGGCGGEGGGGGGGDFGGGGFFA9EDFGDFGGGGC9CCFGGGC95@C8>CFGGECFFD9D9@F?7CE5/:;;,?<C:*4236>@EFGG?CF8:DG>+5+;@@++>E31>:FDB79>>G:C*++02753<*<+2.73553,0+*9*27*+0/5<@E3***-*:4))(((-.()-(6)()0)(--
@M03506:14:000000000-AKVR1:1:1101:14330:3288 2:N:0:42
TCGGACTACCAGGGTTTCTAATCCTGTTCGCTCCCCACGCTTTCGCTCCTCAGCGTCAGTTACTGCCCAGAGACCCGCCTTCGCCACCGGTGTTCCTCCTGATATCTGCGCATTCCACCGCTACACCAGGAATTCCAGTCTCCCCTGCAGTACTCCAGTCTGCCCGTATCGCCCGCACGCCCACAGTTGAGCTGTGAGTTTTCACGAACAACGCCACAAACCACCTCTGAGCTCTTTAGCCCCAGTAATTCCGGACAAAGCTAGCACCCTACGTCTTACCGTGCATGCTCTCACGTACGTG
+
CCCCCGEGGGGGGGCFGGGGGGGGGGGGGGGGGGGGGGGDGGGGFGGFFEFGGDEGDGEEFGGGFDGEEGGGGGGFGGDEFFFGGGGGGGEEGFGGGGGGG,FFGGGDFEFGGEGFGFFEEGGGGGGFGGFEDEFFFFFFGCGGGFFG8@9DEEFDFGGGA9EG86CECFCEEGGGCGGGGGGG>DF,5,?2BFG?7CF@EGGGGG=5E5DF*7*3CCA*2/;CCFA*+1+++2+*12*+3:*//3+9<@CFFB*9<(**.****0+8:>4)09*;*6*34(.(().?<9)5*6(*8)(((
@M03506:14:000000000-AKVR1:1:1101:11959:3288 2:N:0:42
TCGGACTACAAGGGTATCTAATCCTGTTCGCTCCCCACGCTTTCGTACCTCAGTGTCAGAAGAAGCCCAGCAAGCTGCCTTCGCCATTGGTGTTCCTTGTAATATCTACGCATTTCACTGCTACACTACAAATTCCACTTGCCTCTGCTTCCCTCTAGCATGCCAGTATGCGACACATCGATATGGTTGAGCCGCACGATTTAACATCACACTTAACAAGCCACCTACGCACGCTTTACGCCACGTGATTCCGGCTAACGCTTGGCCCCTCCGTATTACCGCGTCCGCTGGCACGACTTTA
+
CCCCCGGGG9FFGGGGGGGGGGGGGFGGGGGGGGGGGGGGGGGGGGGGGGGGGGGGGGGGGGGGFGGGGGGGGGGGGGGGGGGGGGGGGGGGGGGGGGGGGGGGFFEFGGGG7CFGGGGGGGGGGGGGGGGGGGGGGGGGCGGGGFGGGDGG8DFGGGGFGFGFGGGGGGGGGGGGFGGGFCD8,@FF>FEGG+:;EECFFGGGGGGGC5C9CFGGG9*,*3*19;6A>D>ECA5C@8B*:C)18*=A6++7=>)19;6C))2*9+<>EF*7)**AE)*<((,(4(-7(7((04(*0)())
@M03506:14:000000000-AKVR1:1:1101:11462:3297 2:N:0:42
TCGGACTACCAGGGTATCTAATCCTGTTTGCTCCCCACGCTTTCGCTCCTCAGCGTCAGTATCGGCCCAGAGCGGCGCCTTCGCCACCGGTGTTCCTCCTGATATCTGCGCATTTCACCGCTACACCAGGAATTCCCCGCTCCCCTACCGAACTCGAGTCACAGCAGTATCGGGTGGCGTCCCCGGGTTGAGCCCCGGGGTTTCCCACCCGACTTACCGAACCGCCTACGAGCGCTTTACGCCCAATAAATCCGGCACACGCCTGGTCCCTACGCCTTACCCGGCTGTCTGCCCCGTAGTT
+
CCCCCGGGG-EGGGGGGGGGGGGGGGGGGGGGGGGGGGGGGGGGGGGGGGGGDFFFGGGGGGGGGGGGGGGGGGGGGGGEGGGGGGGGGGGGGGGGGGGGGGGGGGGGGEGDGEGGGGGGGGGGGGGGGGGGGGGGGGGGGGGFGGGGGGGGGGGEGDGGCFC98CEGGGGD5EGGGGGEGGGFDCGCEG7EDFC*=7=525?E+29C=DC7C)C77>B55DD7)C5DG5)/))51,1*01*99*2*9++397))1)(0*07)29*+0<57*0*:**-9+(((((((),04)/.,1)0(3)
@M03506:14:000000000-AKVR1:1:1101:11394:3378 2:N:0:42
TCGGACTACAAGGGTATCTAATCCCGTTTGCTCCCCTGGCTTTCGCTCCTCAGCGTCAGTGTTGGTCCAGGATGCCGCCTTCGCCACCGGTGTTCCTCCAGATATCTACGCATTTCACCGCTACACCTGGAATTCCGCATCCCTCTCCCAATCTCAAGCCATCCAGTATCAGAGGCAGTTCCCCGGTTAAGCTGAGGGATTTCACGTCTGACTTAGTTGGCCGCCTACGAGCCCTTTACGCCCAGTAATTCCGAACAACGCTTGCCCCCCCCGTATTACCGCGGCTGCTGGCACGGGGTTT
+
CCCCCGGGG-FFGGGGGGGGGGGGGGGGGGGGGGGGGGGGGGGGGGGGGGGGGGGGGGGGGGGGGGGGGGDGGGGGGGGGGGGGGGGGGGGGGGGGGGGGGGGGGGGGGGGGGGGGGGGGGGEGGFGGGGGGGGGGGGGEGGGGGFGGGFFGGCFFFEG6FFGGGGGGGGFGDCGGGGGGGFGGGEE>CG9C9E9E:55CFGGC?CEGGG7+<:CCFFFGG*2?/7>FGG>ECFAF)7@*;CDDF<C@G++*07*9C:5*)70*9EGFDE3>><*88:FG?;>FF(45)/82),45).4,,
@M03506:14:000000000-AKVR1:1:1101:16524:3390 2:N:0:42
TCGGACTACAAGGGTATCTAATCCTGTTTGCTCCCCACGCTGTCGCGCCTCAGTGTCAACAACTGCCCAGCTAACCGCCTTCGCCACCGGTGTTCTTCCGGATCTCTACGCATTCCACCGCTACACCCGGAATTCCATTAGCCTCTACAGTGCTCAAGCCCAACAGTCTCAGTGGCCGACTCGACGTTGAGCGTCGAGCTTTCACCACTGACTTGTTGCGCCACCTACGCGCCCTTTCCGCCCACTGATTCCGGACCACGCTCGCCCCCCCTGCATTCCCGCGGTCTCTTGCCCAGAGTTC
+
CCCCCGGGGGGGGGGGGGGGGGGGGGGGGGGGGGGGGGGGGGGGGGGGGDGGGGGGGGGGGGGGGGGGGGGGGGGGGGGGGGGGGGGGGGGGGGGGGGGGGGGGGGGGGG>FFGGGGGGGGGGGGGGGGEGGGGGGGGGGGGGGGGFGGFGGCFGGGDGGFGGGFGEF,EEECFGGGGCGEE988>:CCE?FGGGGGE=5CFF+>C+=+8:;C;9FC*1*):CGGGFA7)0:55;C>***2>)**0+79CFFF3*/)49*0.)/1*85C:<.<*0+3)*32((4,(,=)*.6)),*)0.--
@M03506:14:000000000-AKVR1:1:1101:12559:3399 2:N:0:42
TCGGACTACCAGGGTCTCTAATCCGGTTCGCTCCCCACGCTTTCGCGTCTCAGCGTCAGTTGCAGGCCAGGAAGCCGCCTTCGCCACTGGTGTTCCTCCAGATATCTACGCATTACACCGCTACACTGGGAATTCCACTCCCCTCTCCCGGTCTCAAGCACAGCAGTCTGGACGGCAGTTCCTCGGTTAAGCCGAGGGCTCACACCATCCACTTGCCACGCCGCCTACGCGCCCTTTACGCCCAATAATCCAGTACACCTCTTGCCCCCCCTTCATCACCGCGTCTGCTGTCACAGAGTTC
+
@@C8<@66E--CCEF-C-6C@,,<@+@@F7F6EFDG8FFCG,CDGGGGG7A,E8@@:BCEFA9F,,::FFGE,CFFCDB=CF,BF,B?FFG8489F,CFG??F,EFFEFCF+@:,CEEF>:+@FFF,E4,,=,>7C9F;F,@C@C=DEFG8EG+,,,3@@,@88,5E,;;,,4**@4*15?;,611*=*,?9CD*:*/*=**5AC=5?C<*8@0+9*;**):5E91).1)):77>5)*9*;*777*3*+03***2*2.96:F/*28C5/))))*+3:)1*26((48(1:))4*6)29).).
@M03506:14:000000000-AKVR1:1:1101:21861:3435 2:N:0:42
TCGGACTACCCGGGTTTCTAATCCTGTTCGCTCCCCACGCTTTCGTCCATCAGCGTCAATCCATTAGTAGTAACCTGCCTTCGCAATTGGTATTCCATGTAATCTCTAAGCATTTCACCGCTACACTACATATTCTAGTTACTTCCTAATAATTCAAGTCTTGCAGTATCAATGGCCGTTCCACCGTTGAGCGATGGGCTTTCACCACTGACTTACAAAACCGCCTACGCACCCTTTAAACCCACTGCTTCCGGATAATGCTTGGATCCCCCGTATTACCGTGTCCGCCTCTCGTGCGTTC
+
CCCCCGGGGGGGGGGGGGGGGGGGGGGGGGGGGGGGGDGGGGGGGGCCGGGGGGGGGGGGGGGGGGGGGGGGGGGGGCGGGGGGG7FGGGGGGGBFFGGFFFFGAFFGGGGGGGGFGGGGGGGGFGDE<FGG,AFGEFGEFFEFFFGGCGF8EAFGGGGGGFGG8DGGEG9FDFF8DEEEFCFEGG3C@7>DC6DEEG,4@67@FFGFEDFC979E7+9909C*CDAA5*2?CBA63:BCG?:?*:+*+<@FFF*5*)+2++;7*+36*)/27/**2)1+(-((()()()(()-(/).(((
@M03506:14:000000000-AKVR1:1:1101:21494:3464 2:N:0:42
TCGGACTACAAGGGTATCTAATCCCGTTTGCTCCCCTGGCTTTCGCTCCTCAGTGTCAGTGTCGGTCCAGGATGCCGCCTTCGCCACCGGTGTTCCTCCAGATATCTACGCATTTCACCGCTACACCTGGAATTCCGCATCCCTCTCCCGAACTCAAGCCATCCAGTATCAGACGCAGTTCCCCGGTTAAGCCGAGGGATTTCACGTCTGACTTAGTTGGCCACCTACGATCCCTTTACGCCCATTAATTCCGAACAACGCTGTCCCCCCCCCTATTACCTCGCCTGCTAGCACGGACTTA
+
CCCCCGGGGGGGGGEEEGGGGGGGGGGGCFFDGGGDGGGGGGGGGGGGG8FGGFGFGGGGGAFG7FEGGF?CEFGGGDEEGGGGDGG8FECEFFFG,FFFFGGFGFGGGGGGEFFGGGGDGCFGDED?FCEFGGGGFGGC@8FG8FGGGGGDEGGGGDFCFGGFFGDFDD,;ACC++@EFGGFGGEECC92,D**:C=E4,*,>C5ACFGGGF79C7D6CCCG=DGFA*:8ED;FG;+18*/9D*++9C+09?5*/54C*)))/0+<./7)8))*30.8F4)((-(()(*.27469))-))
@M03506:14:000000000-AKVR1:1:1101:21242:3494 2:N:0:42
TCGGACTACCAGGGTATCTAATCCCGTTTGCTCCCCTGGCCTTCGTGTCTCAGTGTCAGGAACTGTCCAGAGACCCGCCTTCGCCACTGGTCTTCCTCATGATCTCTACGCATTTCACTGCTACACCATGAATTCCAGTCTCCTCTCCAGTCCTCAAGCACCGCAGTATCGAATGCAGTTTCGGAGTTAAGCTCCGAAATTTCACACCCGACTTACGGCGCCACCTACACACCCTTTACGCCCAATGAATCCGAACAACGCTTGCGACCTCTGTCTTACCGAGGCCGCTGGCACAGAGTAA
+
CCCCCGGGGGGGGGGGCFGGGGGGGGGGGGGGGGGGGGGGGGGGGGGGGDGGGGGGGGGGGGGGGEGGGFGGGGGGGGGGEGGGGGGGGGGGDFEFGGGGCFFFGFGGGGGGGGGGGGGGGCEFEGGFGFDGAFGGGGGGEDGGGFGGGFGGGGGG?=DGGGGGE>>9=FEG,DFGGGF9>AC6CGGGF9A93DFE>68798E7F:A7*;7>EDCA77@>GC)CGG4A6*?CDD>;=DAEEC)><7E+4+1=.)9D3:47)))1*1:7:5F=)0++3)*31(-,,-,8(7485),7<?)))
@M03506:14:000000000-AKVR1:1:1101:19949:3500 2:N:0:42
TCGGACTACTAGGGTATCTAATCCTGTTTGCTCCCCACGCTGTCGCGCCTCAGTGTCAGCAACGGCCCAGCAGAACGCCTTCGCCACTGGTATTCTTCCCGATCTCTACGCATTCCACCGCTACACCGGGAATTCCATCTGCCCCTACCGTGCTCTAGCTCGCCAGTCTGACCGGCAGCCCCGGAGTTGAGCCCCGGGATTTCACCCGCCCCTTAACGGGCCACCTACGCGCCCTTTACGCCCCGTGTTTCCGGCAAACCCTCCCACCCTCCGGTTTCCCCCGGCCGCTGCGCCGGCGTTC
+
CCCCCGGGGGGGGGGGGGGGGGGGGGGGGGGGGGGGGGGGGGGGGGGGGGGGGGGGGGGGGGGGGGGGGGGFGGGGGGGGGGGGGGGGGFFFF9EFGGGGGDGGFGGFFECCFGGFGGGGGEGGGGGGGGGGEGGGFGFGFGFGFGFGFBDC88@;;,@AF>EGGGGGFFFFFEDEG59@BEDCC5E69,,8C@EGGE//0>@+++*/=7)/**++**)*/97C<2)/*1):DB)9)**/A7<3CGC)08097))1)29:<))*9*A>8)1)))*2*)0<((((--(0()((),,/))--(
@M03506:14:000000000-AKVR1:1:1101:24630:3520 2:N:0:42
TCGGACTACAAGGGTATCTAATCCTGTTTGCTCCCCACGCTGTCGCGCCTCAGTGTCAGCAACGGCCCAGCAGAACGCCTTCGCCACTGGTATTCTTCCCGATCACTACGCATTCCACCGCCACACCGGGAATTCCATCTGCCCCTACCGCGCTCTAGCTCGCCAGGCTGACCGGCAGCCCCCCAGTTGAGCCCCGGGAGTTCACCAGCCACTTAACGGGCCACCTACGTCACACTTATGACACTGGCTTCCGGCTCAGGCTACAACCCCCCGTCGTACCGCGGCCGCCGCGCACGTGTCG
+
@8CCCGGGGCD@FC6CFGEGFGFFFGFGFD9EE<FEGD7FFEF@<F:FF@GCFDE<EFGGEGGEFEGGGGG8CA<6:FCFC,CC=:7BF49C<,?EFGGGGG7F+A5<FFEGG:9AFGC@F++:EEG48>3+8,,,,5F,3>=,3DEFFC++>++>EF933@EGG5*@,=8?D*58=:5,=5**3*0=9+2>**;*/***/2A++<EFE<*>0*0<C*)*7935C469**)*18)2)**2+32**+8)**2).))/*5**)./**++.*)15)**124;*((-((-()-)(()(()0)((-
@M03506:14:000000000-AKVR1:1:1101:14433:3520 2:N:0:42
TCGGACTACTAGGGTATCTAATCCTGTTTGCTCCCCACGCTTTCGCACCTCAGCGTCAACAGTCGTCCAGTAAGTCGCCTTCGCCACTGGTGTTCTTCCGAATATCTACGAATTTCACCTCTACACTCGGAATTCCACTTACCTCTCCGACGTTCTAGCGATGCAGTCTTAAAGGCAGTTCCGGTGTTGAGCTCCGGGCTTTCACCTCTAACTTACAAAGCCGCCTACGCGCGCTTCACGCCCAGTCATTCCCAACAACGCCAGCCCCCCCCCTACTACCTCGGCTGCTGCGCAGGAGTTT
+
9CCC@CCGGGGGDGFGGGCDGG9FGGGGGGG<FG@EGGGGG:F<FGGG+@FCGGGGGGGFFGGGEFECCEFGDFGGGEGDGGGDGEGGGGGGGGGGGCFFBEFCFDFGGGGGF+CFGGGGGGEGG@<F7FEGFGGGGF9EFFGGG9E=C+BEGEDDCFGGEGG6AFGGFDDFGFCFFGFFEG>E+5:?,=EGGFFGGCC>5A5<:9?EFG7CFFFFC+*;6*?E57557C)2))21(*95*/9*9A+1+0+**09//(1*.)875*:>E>))))**+)1:321(,(-).))()((/))4,.
@M03506:14:000000000-AKVR1:1:1101:14860:3524 2:N:0:42
TCGCACTACCGGGGTATCTAATCCCGTTTGCTCCCCTAGCTTTCGCGCCTCAGCGTCAATACCGGTCCAGGATGCCGCCTTCGCCACCGGTGTTCCTCCAGATATCTACGCATTTCACCGCTACACCTGGAATTCCACATCCCTCTCCCGGATTCAAGCCCTCCAGTATCAGACGCAGTTCCCCGGTTAAGCCGAGGGATTTCACGTCCGACGTAGAGGGCCGCCTACGCGCCCTTTACGCCCAGTACATCCGAACAACGCTTGCCCCCCCCGCCTCACCGCGGCCGCTGGCCCGGGGTCT
+
CCCCCGGGGGGGGFCFGGGGGGGGGGFGGGGEFGFGFGGGGGGGGGGDGBF@GGGGGGGGGGGEG@BFFFGDEGGGGGGGGGGGG>CFGGGEGGGGGGGGGFGGGGGGGCGG7@FGGGGFE7FFFFFGGGGGGGGFFGGFGGGGG8=EF@EGGEFGGAEGGGGEFGCGGGG,,@C*7BCFE;CGGGEEGGGDG:>EGGCE6*3+<CFG=DCC*::C3CFG*9)/>D3)*)0*>>35)****27*1+<*+3+)587D7?F5:3>5<E?):5<)))*1*()/((,47(,)-)(4)493).(((
@M03506:14:000000000-AKVR1:1:1101:20860:3525 2:N:0:42
TCGGACTACCAGGGTATCTAATCCCGTTTGCTCCCCTGGCTTTCGCTCCTCAGTGTCAGTGTTGGTCCAGGATGCCGCCTTCGCCACCGGTGTTCCTCCAGATATCTACGCATTTCACCGCTACACCTGGAATTCCGCATCCCTCTCCCAATCTCAAGCCATCCCGTAACAGACGCAGTTCACCGGTTAAGCCGAGGGATTTAACGTTTGACTTAGTTGGCCGACTACGAACCCTTTACGCTCAGTAATTCCGAAAAACTCTGGCCCCCCCCAACTTACCGGCGCTGCAGTAACGTGTGTT
+
@@@CCGEEE<-EEGE-FGAC9EE<C@EF<CA<FA@C,C@FFFC@;::E+CFFGGGGGDEGGAF<@FFEFE@F:@,CC@FGGGG7FGG?>FE7FBF<,9,9?CF?BEFF?<@F:@<AFFDE@CCC9,AEE:BCCFFC,@C++@4,D,@DEFE8838,C=B+@,,,,+@=+6@33=:>@>E7EAA9>*5C:=E>B*:8:CECE*,41/4=,7:8,:51:++,001//7)858)*2))2.28*/**)*++*++2*))*)),*+*****/;):<DF)**2+)*3(((47(,5()))*.4*)/-.(
@M03506:14:000000000-AKVR1:1:1101:6517:3526 2:N:0:42
TCGGACTACAAGGGTATCTAATCCTGTTTGATCCCCACGCTTTCGTGCATCAGTGTCAATATTTGTGTAGCCAGCTGCCTTCGCAATTGGTGTTCTATGTCATATCTAAGCATTTCACCGCTACATGACATATTCCGCTAACCTCCACAGTATTCAAGATCTATAGTATCCATGGCAGTTTCCAAGTTAAGCTCGGAGATTTCACCACGGACTTCTAGACCCACCTACGCTCCCTTTAAACCCAGTGAATCTGGATAATGCTCGCTCCCTCCGTATTACCGCGGCGTCGCGCACGTACTTA
+
CCCCCGDGGFGGGCEFFGDG99;FEFFGGGCEEFFFF@CGGEGFGG8FDFF8EEFEFGGGGGGGGGGGGGGGGGGEFGGGGGGGEECDAFG7EGDFCGFFGGG9AF,EFG8E<EFGGGGGGGG@9FAEFEG9AFEEA7F>CEF;FF8DFFACDFD;@D=?9EEFAEGGGGA;EEGE,@FFGGGG8E=FGG;9,@C6+@CFADG,3=8=7+77+7,,2+5:9@9>DGAF5C*9CFAC4FCC7;44/4,;,,>+11:++*+4+1+*2**0*)8>5C*0<)+<((((4-(),),(.-,1))(.)
@M03506:14:000000000-AKVR1:1:1101:12193:3529 2:N:0:42
TCGGACTACCGGGGTTTCTAATCCTGTTCGCTCCCCACGCTTTCGCGTCTCAGTGTCAGTACCGTCCCAGAGAGCTGCCTTCGCCATTGGTGTTCTTCCTGATATCTGCGCATTTCACCGCTACACCAGGAATTCCACTCTCCTCTTCCGGACTCTAGCCATGTGGTTTCCACCGACAGCTTGAGGTTGAGCCTCAAGTTTTCACAGCGGACCTACATGGCCACCTACACGCGCGTTACGCCCAAACAATCCTGCTAAGCCTTCCCCCCTACGTTCTCCCCCGTCTTCGGGCACGTAGCTC
+
CCCCCGGGGGGGGGGGGGGGFGFGGGGGGGGGGGGGGGGGGGGGGGGGGGGGGGGGGGFDGGGGGGGGGGGGGGGGGGGG9FGGGFGGGGGGGGGGGGGFFEGGFGGCECGGDFGGGGGGGGDFGFGFGGG,FGGGGGCGFFGFGGGAFGE6CEGGGFG?CDDE79EGGGGGGF8CG*@EF7:,@?EGGFFGGFFF89>EDFGGGG,AEDGD*>+@4:=6CC6EGG)/+9:C5))14*7*;1)****)*02)*/***)0*)/70>:8@E5975**01)*:(-(((((/()((0,,*.)())
@M03506:14:000000000-AKVR1:1:1101:14562:3546 2:N:0:42
TCGGACTACAGGGGTATCTAATCCTGTTTGCTCCCCACGCTTTCGCACCTCAGCGTCAGTACCGATCCAGTGGGCCGCCTTCGCCACCGGTGTTCTTCCTAATATCTACGAATTTCACCTCTACACTAGGAATTCCACCCACCTCTATCGGACTCAAGACGTGCTGTATCAAAGGCAGTTCCGAAGTTGAGCTCCGGGATTTCACCCCTGACTGACACATCCGCCTACGTGCGCTTTACGCCCAGTGATTCCGAACCACGCTAGCCCCCTTCGTATTACCGCGGGCGCTGGCACGAAGGTT
+
CCCCCGGGG?EGGGEGGGGGGGGGGGGGGGGGGGGGGGGGGGGGGGGGGFFGGGGGGGGGGGGGGGGGGGGGGGGGGFGGGGGGGGGGGGGGGGGGGGGGFGGGGGGGGGGGGGGGGGGGGGGGGGGGGGGGGG;FFGGGFGGFGGGGGGGGGEFGGGGGGGGF?AFF<:9FC7EFF8CFACGDGGGGGFCGFGEEEGGGFFFGGCEGGC<FEF,:CDF6*9CF<C>AG<AAD=AD;C@E8C9CGG96<+<*0.7C)43*7B:)**;;C>7?>70;F479:(-2-(()-5660):355(()
@M03506:14:000000000-AKVR1:1:1101:22683:3566 2:N:0:42
TCGGACTACAGGGGTTTCTAATCCTGTTTGCTCCCCTAGCTTTCGCGCATCAGCGTCAGTAGTGGTCCAGTGCGCCGCTTTCGCCACAGGTGTTCCTCCCGATATCTACGCATTTCACCGCTACACCGGGAATTCCACGCACCTCTCCCACCCTCAAGCACGGCAGTTTCGCCTGCAGGCCCTAGGGTAAGCCTAGAGGTTTCACAGGTGACTTACCGCACCGCCTACCCGCCCCTTACCTCCAATAATTCCCAACCACCCTTATCCCCCTCGCATTCCCCCTGCGCCTGCCCCGACCTTT
+
BCCCCGGGF@FEG>BCFGFFGGGGGGGGGGGGGGDFFFGGGGGGEGEFGEGGCGGGGGGGGGGGGGGGGGGFGGGGGEFEGGCG@@@FGGGGGGGCEGGGGDDGEGGGGGGGG7EFCEFCG=BEFGGGGGCGC>DFDCED=BEFFB8@DCGGGF:FFGGGGC*:;ECAGGCC;::E6>FG*=A20,,45,?C8,<0:68A8:FCCGGG<9+7<C9E<<D>DDDE<1772*7CC@)1.*)++39*0+39+<?=**0>98C*)))**0+)2595.)*/2)0+(,(8?((8?3((0,3/))-))
@M03506:14:000000000-AKVR1:1:1101:15327:3609 2:N:0:42
TCGGACTACTAGGGTTTCTAATCCCGTTTGCTCCCCTGGCTTTCGCTCACTCAGCGTCAGTCGTGGTCCAGGATGCCGCCTTCGCCACCGGTGTTCCTCCAGATATCTACGCATTTCACCGCTACACCTGGAATTCCGCATCCCTCTCCCACACTCTAGCCATCCAGTATCAGACGCAGTTCCCCGGTTAAGCCGAGGGATTTCACGTCTGCCTTAGTTGGCCGCCTACGAGCCCTTTACGCCCCGTAATCCCGAACAACGCTTGCCCCCCCCGCATTACCGCCGCTGCTGGCCCGGACTT
+
CCCCCGGGGGGGGGGGGGGGGGGGGGGGGGGGGGGGGGGGGGGGGGGGGGCGGGGGGGGGGGGGGGGGGGGGFGGGGGGGGGGFGGGGGGGGGGGGGFGFFGGGGGGGGGGGGGGGGFGGGGGGGGGGFFFCFGGGGGGGGGGGFDDGGGGGGG@DEGGFFC>D?D>FCEG9DCCGGC>ECCAFGGGEG8DCFGG*@EEECF,>CFF8CF<+<D;C7@FFDFG55C>37C35D>FG0*9FEGGD):C:*:+19)*95,5C>:>**:CFGFG@B<***-*<>(,((4()-))(.4<)<3(,)
@M03506:14:000000000-AKVR1:1:1101:22784:3617 2:N:0:42
TCGGACTACAAGGGTATCTAATCCCGTTTGCTCCCCACGCTTTCGTGCCTTAGTGTCAGGAATGAGCCAGTTATCTGCCTACGCCATCGGTGTTCCTCCCTATATCTACGTATTTCACTCCTACACAGGGAATTCCAATAACCTCTCTCATCCTCTAGCTGAGCAGTTTAGATAATGTGTATTCGGTTGAGCCGAACGCTTTCACGACCTACTTACTCTTCCACCTACGCAACTCTTTACACCCAGTAATACCGACACACGCTTGGATCCTACTTATAACCTCTGCTGCCTGCCTCTAGTT
+
CCCCCEEGG@@FFCEFGFGGFEFEFCEFGEFCE<8BEG7F7CFGG<DGFEE@FGGGGGFFFFGGFFGGGGFFGGGCEFGGGFE+@FFEF78:FEEFCEGCG,B??FFGFC4FFFCFDFCAFF@EEFFF8+DFGGEFF9F89EFFFD?4@FCFGCGGC=BA,@>D8@F,,@CEEFCDC3EFFGGEG8EGC,@D88C+@6++++@,:,4:@?FG67,7223,5=<E**99**:C9AFCCG6;;C6)/4<=,2,=))*)).;5)../2*+*881+;*02<)*0.)()).)))),.52.*9*-6)
@M03506:14:000000000-AKVR1:1:1101:17768:3618 2:N:0:42
TCGGACTACTGGGGTATCTAATCCCGTTTGCTTCCCACGCCTTCGTCCCTCAGCGTCAGGTCTAGCCCAGGTAATCGCTTACGCCACTGGTGTTCCTCCCGATATCTACGCATTTCACCGCTACACCGGGAATTCCATTACCCTCTGCCGACCTCCAGACCGGCCGTCTGGATAGCACCCCCGGGGTTGAGCCCCGGGGTTTAACTATCCACTTACCGACCCGCCTACGGCCGCCTTACGCCCAGTAATCCCGAACACCGCTTGCCCCCCACGTCTTCCCCCGGCTGCCGGCCCTCACTCA
+
CCCCCGGGGGFFFGGGGGGGGGGGGGGGGDGGGGGGGGGGGGGGGGGGGGGGGGGGGGGGGGGGAGGGGGGGGGGGGGGFGGGGEEGGGGGGGGGGFGGGGECGGGFFF=E:FEFGGGGGGGGGEGGEFGD7AEFGGGGCFEE=D8DCGEGEGEGGD=,=EE>>+;BCFG?D<::ECFGD*=E>=EC:?FFCFDGCEC**:*+1A7C+:<0<?F7EFD):D)5>D*)7=7)/)7)*(09*:>D34C9??++95)/951C/5>./C?6>:))0)12*2)*:(42(4(,0,.3(79(*))6)(
@M03506:14:000000000-AKVR1:1:1101:10839:3626 2:N:0:42
TCGGACTACAAGGGTATCTAATCCTGTTTGCTCCCCACGCTTTCGTGTATGAGCGTCAGTGCTAGCCCAGGGGGCTGCCTTCGCCATCGGTGTTCCTCCAGATCTCTACGCATTTCACTGCTACACCTGGAATTCCACCCCCCTCTGCCGCACTCTAGCTTCGTAGTTTCCAACGCAGTTCCCAGGTTAAGCCCGGGGATTTCACATCGGACTTGCGAAACCGCCTACGCCCGCTTTACGCCTGGTAATTCCGATTAACCCTTGGACCCTACGTCTTACCGCGGCAGTCTGCCCCTAGTTT
+
CCCCCGGFGFGGGGGGFGGGGGGGGGGGGGGGGGFGGGGGGGGGGFGGGGGGGGGGGGGGFGGGGGGGGGGGGGGGGGGGGGGGGGGFGGGGGGGGGGGGGGGCGFGGGGGGGGGGGGGGGGGGGGGGGGGGGGFGGGGFGGGGEGGGF+B@ECGG9=EGGGGF6CEG7EFCFFE5>CEFFDCDGCGGC9,D2D8>E=ECGC,;ECCFGCDDE*>CCGEGDCGEGC>FEC8/15>1-27*2:***0+1A9C?F)1/>):+07?C4CGFC57<BG***)00((-((,()464:*(-*)))-.
@M03506:14:000000000-AKVR1:1:1101:10068:3640 2:N:0:42
TCGGACTACTCGGGTATCTAATCCTGTTCGCTCCCCACGCTTTCGCGTCTCAGCGTCAGTACCGTCCCAGAGAGCCGCCTTCGCCACGGGTGTTCTTCCTGATATCTGCGCATTTCACCGCTACACCAGGGATTCCACTCTCCTCTTCCGGACTCTAGCCAGATGGTTTCCGCCGACGTCTCGAGGTTGAGCCTCGAGTTTTCACAGCAGACCTACCTGGCCGCCTACACGCCCTTTACGCCCCATAACACCGGACCACGCTCGCCCCCTACGCATTACCGCGGCTGCCTGCACGTATCTC
+
CCCCCGGGGGGGGGGGGGGGGGGGGGGGGGGGGGGGGGGGGGGGGGGGGGGGFGGGDGGGFGGGGGGGGGCF8FGGGGGGGGGGGEGGE@FFGGGCGGGGGFGDFGGGFEGCEGGGFGFEGFEGGGGGGGGEGEADFFFGFFGGGGFGFGCEGGGGGFGGGFDCGGGGGGGGGGB5CCGG8F6F=>;,<?>CG:C8*/0=@DG7FDGG6002C<?FGD4EFGGCGD:F<FED*7>D:76*153)70*90+08))9>)1C557))7:E):)1>5)1**)1<(-,,7((.(*)4)58<?*(-)
@M03506:14:000000000-AKVR1:1:1101:9929:3644 2:N:0:42
TCGGACTACAAGGGTATCTAATCCCGTTTGCTCCCCTAGCTTTCGCTCATCAGCGTCAATCTCGGTCCAGGATGCCGCCTTCGCCACCGGTATTCCTCCAGATATCTACGCATTTCACCGCTACACCTGGAATTCTGCATCCCTCTCCCGAATTCAAGCCATCCAGTATCGGATGCAGTTCTCAGGTTAAGCCTGGGGATTTCACATCCGACTTAGTTGGCCGCCTACGAGCCCTTTACGCCCAGTACTTCCGAACAACGCTTGCCCCCCCCGGCTTACCGCGGCTGCGCGCCCGGAGTTG
+
CCCCCGGGGGGGGGGGGGGGGGGGGGGGGGGGGGGGGGGGGGGGGGGGGGGGGGGGGGGGGGGGGGGGGGGGGGGGGGGGGGGGGGGGGGGGGGGGGGGGGGGGGGGGGGGGGGGGGGGGGGGGGGGGGG?FGGGGGGGGGGGGGFFGGGGDGFGGGGGCFFGGGFFGGGGGGGGGGGGGGGGGGGFGG9AFFGGGGGEG6CGGGGGGGDGD>CCDFGFGGG<EGG4AC:35C=FDEF88CE)*;CE+<BFF3;5D3:C5@3@CGCFFG@9>))*2/8?61-(,-,4)(),2),()083:)
@M03506:14:000000000-AKVR1:1:1101:12758:3657 2:N:0:42
TCGGACTACCAGGGTATCTAATCCTGTTCGCTCCCCACGCTTTCGCTCCTCAGCGTCAGTTACTGCCCAGAGACCCGCCTTCGCCACCGGTGTTCCTCCTGATATCTGCGCATTCCACCGCTACACCAGGAATTCCAGTCTCCCCTGCAGTACTCCAGTCTGCCCGTATCGCCCGCACGCCCACAGTTGAGCTGCGAGTTTTCACGAACAACGCGACAAACCACCTACGAGCTCTTTACGCCCAGTAATTCCGGACAACGCTCGCCCCCTCCCTATTACCGCCGCTGCTGGCACGTACTTG
+
CCCCCGGGG-<FGGGGGGGGCGGGGGGGGGGGFGGGGGGGGGGGGGGGGGGGGGGGGGGGGGFGGGGGGGGGGGGGGGGDGGFGGGGGGGGDGGGGCAGGGFGGCGGGGGGGGGGGGGGGGGGGGGGGGCFGGFGGFFGGGGGGGGGGGGGGGGGGGGGGGGGGGGGCCGEE8EGGDGGGGGGG*>,==CFDF6,=*:=CE:FFG555CC5F533*<)5*;CCFGC6/*9:E7@?CAGB8=GG*7E+9C00=F39DD,9C;).9)*;:?3*.)23@7-994>0417(),0(:)),17)-.)
@M03506:14:000000000-AKVR1:1:1101:9158:3658 2:N:0:42
TCGGACTACTAGGGTATCTAATCCCGTTTGCTCCCCTGGCTTTCGCTCACTCAGCGTCAATACCGGTCCAGGATGCCGCCTTCGCCACCGGTGTTCCTCCAGATATCTACGCATTTCACCGCTACACCTGGAATTCCGCATCCCTCTCCCGGATTCAAGCCATCCAGTATCAGACGCAGTTCCCCGGTTAAGCCGAGGGATTTCACGTCTGACTTAGTTGGCCGCCTACGAGCCCTTTACGCCCAGTAATTCCGACCACCGCTTTCCCCCCCCGTCTTCCCCCGGCTGCTGGCACGGAGTT
+
CCCCCGGGGGGGGGGGGGGGGGFGGGGGGGGGGGGGGGGGGGGGGGCGGGGGGFGGGGGGGGGFCGGGGGGGGFGGGGGGEGGGGGGGGGGFCGGGGEGGGGCEFGGGGGGGGGGGGGGGGGCEG9EGFFGG8FFGCGGEGG8EFG8DGGGGCEGGGGFGGG9ECG9DFFGACDEGGCE>CGGFGG5;=*5?>CC5=EE5CC99;EFFG55CFFG7+::96F<5CD)=C5)*7B>*1C4A*CCDD5<6E<779<C)14**8>)7*0<?C><BB)/**-*:7(-((4-)4))..,.*)0-(.
@M03506:14:000000000-AKVR1:1:1101:16366:3677 2:N:0:42
TCGGACTACAAGGGTATCTAATCCTGTTTGCTCCCCACGCTTTCGCACATCAGCGTCAGTACCGGACCAGTGAGCCGCCTTCGCCACTGGTGTTCTTCCGAATATCTACGAATTTCACCTCTACACTCGGAGTTCCACTCACCTCTTCCGGACTCGAGATCCCCAGTATCAAAGGCAGTTCTGGAGTTGAGCTCCAGGATTTCACCCCTGACTTAAAGATCCGCCTACGTGCGCTTTACGCCCAGTGATTCCGAGCAACCCTACCCCCCTTCCGTTTACCTCGGCTGCGGCTCCGTAGTTT
+
CCCCCGGGGGGGGGGGGGGGGGGGGGGGGGGGGGGGGGGGGGGGGGGGGGGGGGGGGGGGGGFGGGGGGGGGGGGGGGGGGGGGGGGGGGGGGGGGGGGGGGGGGGGGGGDDGGGGCFFFGGGGGGFFGGGEFGGGGGGGCGGGGGGGGGGGGGGGCEGGGFEGGGG9EFEDGGGGF>CFFGGE96DGG,DFFFGGGFD,>7C,=CFEFF>FFFE7FG60?CGG:*62*2.:)):CD7A*3>3*7F0+1;;AF3)7)2020)5**2C>=5*0)1++2-@G))((-49)()(()-4*7)4).
@M03506:14:000000000-AKVR1:1:1101:23717:3689 2:N:0:42
TCGGACTACAAGGGTATCTAATCCCGTTCGCTCCCCTAGCTTTCGCGCATCAGCGTCAGTGTCGGCCCAGCAACCCGCCTTCGCCGCAGGTGTTCCTCTTGATATCTACGCATTTCACCGCTACACCAAGAATTCCAGTTGCCCCTTCCGCACTCTAGCCGAGCAGTATCAGTTGACCGTTCCGAGTTAAGCCCGGAGATTTCACAACTGACTTGCACCGGCCGCCTACGCGCCCTTTACGCCCAGTAAACCCGAACAACGCTCGCCCCCCCCGATCTACCGTGCGTGCCGTCACGGTGTT
+
CCCCCGGGGGGGFGGGGGGGGGGGGGGGGGGGGGFGFGGGGGGGGGGGGGEFFGGEGGGGGGGGEGGGGCFF<E<==F@F@FDGGDD+CFGGGGGG5BF<FCCFGGFCFC@+:CE<,CFCED:F,,?7C:=3CDFFCCGE9;BFC88>DEE689@CGGGGGC6C5DCC:C>,@;;DC>7C>CFCCE:EG@EG8*==*:=?F>9;;?95C*:*++++**)29>/1CD>):*85CB.7(7*22*>37C<=+++.).)9)(*2))8*)**7CBGBB7***.*<4(((((()-)-(7((*0)4(-
@M03506:14:000000000-AKVR1:1:1101:17804:3700 2:N:0:42
TCGGACTACAAGAGTATCTAATCCTGTTTGCTCCCCACGCTTTCGCACCTCAGCGTCAATATGTGTCCAGTAAGTCGCCTTCGCCACTGGTGTTCTTCCGAATATCTACGAATTTCACCTCTACACTCGGAATTCCACTTACCTCTCCACAATTCTAGCGATGCAGTCTTAAAGGCAATTCCGGAGTTGAGCCCCGGGCTTTCACCTCTAACTTACAAAGCCGCCTACGTGCGCTTTACGCCCAGTAATTCCGAACCACGCTAGCCCCCCCCCGATTCCCGCGGCTGCCGGCACGGATTTT
+
CCCCCGGGGGGGGGGGGGGGGGGGGGGGGGGGGGGGGEGGGGGGGDEGGGGGGGGGGGGGGGGGCFGFFGGGGGGGGGGGGGGGGGGGGGGGGGGGGGGGGGGGGCGGFFEFGCGGGGGGGGGGGGCGFGG>FFGGGGGGGGGFFFGG9EGEE8DFGDFC+8>C,@FGGGGAA,6D=DGD;E88+@CF,@EECFEEG5**D*AFGFFG9F7CC7>EFGF,A>?=)1?FE8)4):A5;>FCEEGG4+;+4<1:48*)).C2))))9@CEC3)0))*2*)*3,((-34(0(0,1)(39).())
@M03506:14:000000000-AKVR1:1:1101:13175:3734 2:N:0:42
TCGGACTACCGGGGTTTCTAATCCTGTTTGCTCCCCGCGCTTTCGCTCCTCAGCGTCAGTCACGGCCCAGAGTGCCGCCTTCGCTACGGGTGTTCCTCCCGATCTCTGCGCATTTCACCGCTACACCGGGAATTCCACACTCCCCTACCGGACTCAAGTCACGACAGTTGCGAATGGCCCCTCCACGTTTAGCGTGGAGATTTCACATCCGACTTGTCGAACCGCCTACGAGCTCTTTACGCCCAATAACTCCGGACAACGCTTCCCCCCCACGTATTACCGCGGCTCCTGGCACCTCTTT
+
CCCCCGGGG<CCCEGGGGGGFGGGGFGCFEGGGGGDGGDGG@GGGGFGGGGFGGGGG7BFFGGEGGGDGGGGGFGGGGGGDG<FF==CEGGGGGGGFGGCE77FFDGGGGGDEEFGGFGGGGDGGGGEEEGGGFGGFGGG7ECF>8>FFG*@CCCE892>,=8CC*469,2=5::CEGGFE85CG>C:*+*5?C=8=*8+2*++<3+37DD3CCECDF577*9EDG>):1)/98;G)0=@/5<9C**)3++9)))*9(**7<<<7C85859<>);*0(/0)(-(479)3).(<7)/)))-)
@M03506:14:000000000-AKVR1:1:1101:14385:3745 2:N:0:42
TCGGACTACAGGGGTTTCTAATCCTGTTTGATCCCCACGCTTTCGTGCCTCAGTGTCAATAACAGTGTAGCAAGCTGCCTTCGCAATTGGTGTTCTGCGTCATATCTAAGCATTTCACCGCTACATGACGCATTCCGCCTACCTCCACTGTATTCAAGACTGGTAGTATCAATGGCAGTTCCTTCGTTAAGCGAAAGTATTTCACCACTGACTTACCAACCCACCTACGCACCCTTTAAACCCAGTAAATCCGGACAAAGCTTGAACCCTCCGTATTACCGCGCCTGCTGGCCCGTAGTTG
+
CCCCCGGGG<FGG>FFEFGGGEGGGGGGGGGGFFGGGGGGGGGGEGGGGGFGGEGGGGGGGFGGGDFF<FGGFGFGGFGGGGGGGGGGGGGGGGGGFGGGGECFFGED<FGGGGCGGFGGGGGGGFFGGGGGGDDEGGGGECGGGGGGGGGGGGGGGGGGGGGGGFFF:FGGGGC88C8DFGGGGGC?FFDFE6CEGGFDFGG,3EFC7DDCC9,,;7AED*;CG7;A7/*=55?C3FF9EF*77,,+=9C))0/)2/*0);=**+52:)5))1*;22*0449(((-)(9(,)(-))0,).
@M03506:14:000000000-AKVR1:1:1101:21835:3753 2:N:0:42
TCGGACTACTGGGGTATCTAATCCTGTTTGCTCCCCACGCTGTCGCGCCTCAGTGTCAGAAACTGCCCAGCAGGCCGCCTTCGCCACCGGTCTTCCTCCGGATCTCTACGCATTCCACCGCTACACCCGGAATTCCGCCTGCCTCTACAGTCCTCGAGTCTGACAGTCGGCACGGCAGATCCGGGGTTGAGCCCCGGACTTTCACCACACCCTTATCCGACCACCTACGCCCCCTTTCCCCCCAGTGATTCCGGACAACGCCCGCACCCCCCGTACTACCGCGCCTGCTGGCCCGGAGTTA
+
CCCCCGGGGGGGGGGGGGGGGGGGGGGGGGGGGGGGGGGGGGGGGGGGGGGGGGGGGGGGGGGGGGGGGGGGGGGGGDGGGGGGGGGGGGGGGGGGGGGGGDGGGGGGGGGGGGGCGGGGGEEGGGGGGGGGGGGGGGGEGGCGFGDFFGGGGGGCEEGGFFGGGC>FGGGCEEEGCG>FGGGDCCEGEFGGGGG=E*:*>;ECGFFC5CDGFF6C7*8>DGDGGG?6=))/77>44*1+2:D37?66C+<=/7*7)3CG>)8)78ED8BD>DCE*/)02-39(,(->()(,)39<.)(()
@M03506:14:000000000-AKVR1:1:1101:16822:3766 2:N:0:42
TCGGACTACCAGGGTATCTAATCCCGTTTGCTCCCCTGGCTTTCGCTCCTCAGCGTCAGTGTTGGTCCAGGATGCCGCCTTCGCCACCGGTGTTCCTCCAGATATCTACGCATTTCACCGCTACACCTGGAATTCCGCATCCCTCCAATCTCTAGCCATCCAGTATCAGACGCAGTTCCCCGGTTACGCCGAGGCATTTCACGTCTGACTTCGTTGGCCGCCTACGACCCCTTTACGCCCAGTACTTCCTAACACCGCTTGCCCCCCCCGTCTCCCCCGCGCTGCGGCCCCGGAGTCCGGC
+
CCCCCGGGGGGGGGGGGGGGGGGGGGGGGGGFGGGGGGGGGGGGGGGGGFGGGGGGGGGFFGGGDEGGFGGCGGGGGGGGGGGGGCFGC7>CFGGGGGGFE<FGGGGFFGGGCFCFGGFGGGGGGEGGGGGFFFGGGGGGGFFGGGG8EFGFGFED>8BFFGGGGFGGC,=+@++32>:DFCEEEG,:EEE7C>*/<9C7,:C4;:5,4+++2>E*/;;CDDC**/))/7<ED4=*(*58*/9>7+<6+30976*/)4/*.)0*9CEBC5/).*30*,)*(--(((()4.-48,(1)*-((
@M03506:14:000000000-AKVR1:1:1101:10073:3767 2:N:0:42
TCGGACTACAGGGGTATCTAATCCCGTTCGCTCCCCTAGCTTTCGCGCCTCAGCGTCAGTCACTGTCCAGGTAGCCGCCTTCGCCACCGGTGTTCCTCCCAATATCTACGCATTTCACCGCTACACTGGGAATTCCACTACCCCCTCCAGGACTCAAGCAAAGCAGTTTCAGATGCAGTTCCCGAGTTGAGCCCGGGGCTTTCACACCTGACTTGCCCTGCCGCCTACCCGCCCTTTACGCCCAGTCATTCCTACCAACCCTTGCCACCTCCCTCCTACCGCCGCTGCCGGCCCCGAGCTT
+
CCCCC:F@C@FF7B@@FFFCGGGCGDGGGGG;FEGGGG<F9@FFGGGGGGGGGDGGEGGGA@FFFGGGGGGEDFFFCEGGDGFGGDGFGGFC4CFGGGGGCGGGEEFFGFGGGGFFFGGDGCGGFGGGGGGDFGGGEFEFDFFGGGGE,>@+D8@,>93D8D,8:@DC:D39:D9DGACFGGFEC*:?,988,@>5CE::@<FGGFGCE4*20=<?C<6CFC<=DC)=*;):<DFD2:=/CEDCCC69+0<**00>43*17))*2<9?8)/7)2**256C9((,((().)-4)-(100(-(
@M03506:14:000000000-AKVR1:1:1101:17027:3788 2:N:0:42
TCGGACTACAAGGGTATCTAATCCTGTTTGCTCCCCACGCTTTCGTGCCTCAGCGTCAGTATCGGGCCAGTGAGCCGCCTTCGCCACTGGTGTTCTTGCGAATATCTACGAATTTCACCTCTACACTCGCAGTTCCACTCACCTCTCCCGAACTCAAGATCTTCAGTATCAAAGGCAGTTCTGGAGTTGAGCTCCAGGATTTCACCCCTGACTTAAAGACCCGCCTACGCACCCTTTACGCCCAGTGATTCCCAGCAACGCTAGCCCCCTTCGTATTACCGCGGCTGCTGGCACCAATGTA
+
CCCCCGGGGGGGGGGGGGGGGGGGGGGGGGGGGGGGGGGGGGGGGGGGGGGGGGGGGGGGFGGGGGGGGGGGCGGGGGGGGGGGGGGGGGGGGGGGGGGGGGGGGGGGGGGFGGGGGGGDFAFGGGGGGGGGGGGGGGGGGFGGGGCGGGGGDFGGGGGGF8FG88EGCF;F8=CGEDF,;EGG9CD6,@>;EEFF6?5?=9EEF7>EGGGGFG,DC>8C4C4579>FGG>CGFFFFG688CCD4++/+41;*2;7*,5*05>)>C87C>9.5D;*8)9CB>>9>9>::03158(*.)(.)
@M03506:14:000000000-AKVR1:1:1101:13396:3807 2:N:0:42
TCGGACTACTGGGGTTTCTAATCCTGTTCGCTCCCCACGCTTTCGCGTCTCAGCGTCAGTACCGTCCCAGAGAGCCGCCTTCGCCACGGGTGTTCTTCCTGATATCTACGCATTTCACCGCTACACCTGCAATTCCACGCGCCTCTCCCACACTCACGCACAGCAGTTTTGGAAGCAGCCTCTGGGTTAAGCCCAGAGATTTCACTCCCAACTTGCCGCACCGCCTACGAACCCTCTACACCCAGTAATTCCGAACAACGCTGGCCCCCTACGTCTTACCGCGGCCGCTGGCCCGTAGTTA
+
CCCCCGGGGGGGGGGGGGGGGGGGGGGGGGGGGGGGGGGGGGGGGGGGGGGGGGGGGGGGGGGGGGGGGGGGGGGGGGGGGGGGGGGGGGGGFGGGGGGGGGGEGGGGGGGGGGGGGGGGG7CFGGGGGGFFGGGGGGGGGGGDGDEGGGGGGGGG,@FGGGFGGGGCGCGGGFGGGFFCBF7DFGGGGGGGGGFGGCFFFCGGGGGDGGGGGGGGGGF*9CDGGGE@EGFGGFFG:GFGGGCFC??6EEFFF>C<D?CED>DGGFFDGD*)0*;AF<FC?F96>(,8(8,4)-(1.)-:)
@M03506:14:000000000-AKVR1:1:1101:6652:3815 2:N:0:42
TCGGACTACAAGGGTATCTAATCCCGTTTGCTCCCCTGACCTTCGTGCCTCAGCGTCAGGAACTGTCCAGAGACCCGCCTTCGCCACTGGTCTTCCTTACGATATCTACGCATTTCACCGCTACACCGTAAATTCCAGTCCCCTCTCCAGTCCTCAAGCACGGCAGTATCGAGTGCAGTTTCGGTGGTAAGCCCCGAGATTTCACACCCGACTTACCGCGCCTCCTACGCACCCTTTACCCCCACTTAACCCGAACAACGCGCGCACCCCGCTTATCACCGCCGCCCCAGGCCAAGCTGTC
+
CCCC@FFGGGGGGGGFGGGGGGG9FFGCCGGDGGFGCDFCFGGGGF8FFFEFGFGCEFGFAEEFAFC8<CFG@FDGCCGC@FCGGCCF=FFDF?EFEGG?FGGCFA<@EFGFE7AF<EF@CFGGF8EFECG@A9FFFCFF,@E8E,@DE88,DDAF8,>,6=>=EEGA@D+>=6@B,BE9FGGG+>@4,,@>,**@5**125;>;,4479?GCDFFG:B=):**/**1*))::>:C/+;+0>3C)2:*+++05))1)(9*).)))**0;))0)**++)*::1(47(()-)(()((/)0)-)
@M03506:14:000000000-AKVR1:1:1101:16852:3836 2:N:0:42
TCGGACTACCAGGGTTTCTAATCCTGTTTGCTACCCATGCTTTCGCTCCTCAGCGTCAGTTTCGGCCCAGAGCGGCGCCTTCGCCACCGGTGTTCCTCCTAATATCTGCGCATTTCACCGCTACACTAGGAATTCCCCGCTCCCCTACCGTACTCAAGTCCCAGCAGTATCGGATGCACGCTTTGGGTTAAGCCCAAAGTTTTCCCACCCGACTTCCTGAACCGCCTACGAGCTCTTTACGCCCACTAAAACCGCATCACGCTTGCCCCCACCGTCTCACCGCGCCTGCTGGCACGGCGTT
+
CCCCCGGGGGGGGGFFGGGGFFGGGGGGGGGFFGGGGGGGGGGGDFGGGGGFGGGGGGGGGGGGGGGGGGGGGGGGGGGGEGCFGGGGGEFGGGCFFGGGGGGDFFGCEFEFGGGGGGGGGGGGGGGGCECDDGF<DFEEFGGGGG+@FGFC8CGCGFGD9CFGGGGBFCFC5*3*;?CF5CE87>84;8,,??8FG=E<,=;F?F+==C5)=CE+:C69C<FCCD>56<)*))/CA70+*/9<**29+<0*.)))*(9+75)77=+)*7)07/8*;(704(3((-(04)4,5,)*.)4-(
@M03506:14:000000000-AKVR1:1:1101:8905:3843 2:N:0:42
TCGGACTACCGGGGTTTCTAATCCTGTTCGCTCCCCACGCTTTCGCTCCTCAGCGTCAGTTCCAGCCCAGAGCGCCGCCTTCGCCGCTGGTGTTCCTCCTGATATCTGCGCATTTCACCGCTACACCAGGAATTCCACGCTCCCCTACTGGACTCTAGTCACGACAGTATCGGGTGGCGTCTCCCGGTTGACCCTGGAGGTTTCACACCCGACTTACCGCACCGCCTACGAGCTCTTTCCGCCCACTAAATCCGGCCAACCCTTGCCCCCGACGTTCTCCCGACGCTGCGGGCCCGTACTT
+
CCCCCEGGGGGGGGGGGGGGGGGGGGGGGGGGGGGGGGCFGGFGEGGGGGGGGGGGGGCFGGGFGGDGFFAFFFGGEEGGGG7FGEGGEFFFFFFFDFGGGFE<FFCGGGGGECEF9EFDEGGGGGGGFEGBFGGG,DCE+BCGGGGGGGF,@F6;CFF7;A55EE8D:;DEG*2**<5;C8CF,:8*3*?+3:BG56ECEG+A?9+<:CD:53*<*0)*1/5599B):5):95):):8<5CD)**0)0++/0))/9>4*))00*C<?C5).))***(1+((((-9,)(0((8(3775(-)
@M03506:14:000000000-AKVR1:1:1101:18985:3886 2:N:0:42
TCGGACTACCGGGGTATCTAATCCCGTTTGCTCCCCTGGCTTTCGCTCCTCAGCGTCAATGTCGGTCCAGAATGCCGCCTTCGCCACCGGTGTTCCTCCAGATATCTACGCATTTCACCGCTACACCTGGAATTCCGCATTCCTCTCCCGAATCCAAGCCATCCAGTATCAGACGCAGTTCCCCAGTTAAGCTGAGGGATTTCACGTCTGACTTAGTTGGCCGCCTACGAGCCCTTTACGCCCAGTAATTCCGAACAACGTTTACCCCCCCCTGATTACCGCGGCTGCTGCCACGGCGCTA
+
CCCCCGGGGGGGGGGGGGGGGGGGGGGGGGGGGGGGGGGGGGGGGGGGGFGGGGGGGGGGGGGGGGGGGGGFGGGGGGGGGGGGGGGGGGGDFCFGAFGFGGGFGGGGGGGGGGGGGGGGGEGGGGGGGGGFCDGGGGGGGFGGGFG>DCE>EGFFG?FFFGGGFGGDGGCFGGDE>EEGGCEF,*5=F,;EFCGGGGE?E*C@EC=*6C7B98F7@7+?FFGGGGEFCCEGG>FF)@FDG5CCF7+9C9A8))*)/4D*))0/::<>EFG@)**0+)0<261(4;3@7))4),,)0)(-(
@M03506:14:000000000-AKVR1:1:1101:17300:3895 2:N:0:42
TCGGACTACCAGGGTATCTAATCCTGTTTGCTACCCGCGCTTTCGCTCCTCAGCGTCAGTTCCGGCCCAGAGCGCCGCCTTCGCCGCTGGTGTTCCTCCTGATATCTGCGCATTTCACCGCTACACCAGGAATTCCACGCTCCCCTACCGGACTCTAGTCACAACAGTATCGGGTGGCGTCTCCAGGTTGAGCCTGGAGGTTTCACACCCGACTTATCGAACCGCCTACGAGCTCTTTACGCCCAATAAATCCGGACAACGCTTGCCCCCTACGCGTATCCTCGGCGTCTGGCACGTACGT
+
CCCCCGGGGGGGGGGGGGGGGGGGGGGGGGGGGGGGGGGGGGGGGGCGGGGGGGGGGGGGGGGGGGGGGGFFGGGGGGGGGGGGGGGGGGGGGGGGGGGGGFGGGGGGGGGGGGGGGGGGGG7FGGGGCFFCFGGFGF7FC8CDEG6?FE>GGGFFGG9EEF;DEGEGFFGCCCFGGFE5*=EC7:<CFC8CFG99CFG5;CFGFCFFG3835);<7C3*0/9EGG3BGG)/75?C4*79;5<5D=*)3++/95)*974/)0)99239;8)))**2:()*6)5:B1(),010)()90)(-(
@M03506:14:000000000-AKVR1:1:1101:6701:3904 2:N:0:42
TCGGACTACAAGGGTATCTAATCCCGTTTGCTCCCCTGGCTTTCGCGCCTCAGCGTCAATACCGGTCCAGGATGCCGCCTTCGCCACCGGTGTTCCTCCAGATATCTACGCATTTCACCGCTACACCTGGAATTCCGCATTCCTCTCCCGGATCCAAGCCATCCAGTATCAGACGCAGTTCCCCAGTTAAGCTGAGGGACTTCACGTCTGACCTAGTTGGCCGCCTACGAGCCCTTTACGCCCAGTACTTCAGACCACCGCTCACCCCCCCCGCATTACCGCGTCGCCGGGCCCGGAGTTC
+
@B@CCGEFGFFGFEGGGGGGGFGECFEGCFG@ECFEGG@CCCFGCFGGGG>FGGGEGGGGDFGGG+CFGGGC,,CFECDFFGCFGGG<C:@4FFDFFGGCFFFFGGGGF@FGGGFGDEFGFEGGGG?EA8A8AECFD@FEGCA=DEC8D+==3@FFFGGGGGGGDCEC7C9=E6CE7545>A9FFC@C7;>FF8B85>**4*49EG,/,1+1<F6,+=AC*9>E)/8;5<5E)225;*1;C>5CF0<*<7<**9**9(1*57)9C*;>5<58))**/6*C(164(,-)-)((.(())0-()
@M03506:14:000000000-AKVR1:1:1101:23361:3911 2:N:0:42
TCGGACTACAAGGGTATCTAATCCGTATCGCTCCCCACGCTTTCGCACCCCAGCGTCAGATTCGGGCCAGGAAGCCTCCTTCGCCACTGGTGTTCCTCCGGATATCTACGCATTCCACCACCACACCCGGAATTCCGCTCCCCCCTCCCGACCTCCAGCCTGGCAGTTTCGCCCGACCCCCCCCGGTTGAGCCGGGGGCTTTCACCGATGACTTACCAAGCCGCCTGCGGCCCCCTTACCCCTAATGAATCCGGACAACGCTCGCCCCCCACCTATCTCCGCGGCTGCTTGCCCGTACTGT
+
-8888FF9-CFCGG<-E-,6C@<E7,,C6CB@EGGGGGGGGGG<,BC7B:@C@F6,@:,6,CEF,+8@@CF7F,,C,:E=<E=@FCCGFFFF<F,EEFGG:FE@EEGDCD>+8+EAFFGFC+,?,6C+C7>B+A,DCE:+@=EGGDGBE7+@3*@,@,BD>7EGF>2DFE*>:*4*=4:EED5****2*++<CE*?CC1:A*+2<+****0>:D:+2:9/57DE<*).*))1/))/(29307*7<9A*<0+)0)197:FC>7)/)::)*5)0)0+<+)9<431(42,)4*,(0)()0)-..
@M03506:14:000000000-AKVR1:1:1101:8522:3920 2:N:0:42
TCGGACTACAAGGGTATCTAATCCTGTTCGCTCCCCACGCTTTCGCGTCTCAGCGTCAGTACCGTCCCAGAGAGCCGCCTTCGCCACGGGTGTTCTTCCTGATATCTGCGCATTTCACCGCTACACCAGGAATTCCACTCTCCTCTTCCGGACTCTAGCCAGCTGGTTTCGGTCGACGTCTGGAGGTTAAGCCTCCAGTTTTCACAACCTACCTATTTGGCCGCCTCCACGCCCTTTACGCCCAATAAATCCGGACAACGCTTTCCCCCTACGTATTACCGCGGCCTCTTGCCCGGGTTTA
+
CCCCCGGGFGGGGGGGGGGGGGGGGGGGGGGGGGGGGGGGGGGGGGGGGGGGGGGGGGGGGGGGGGGGGGGGGGGGGGGGGGGGGGGGGGGGEGGGGGGGGGFGGGGGGGDEGGGE9FFGGGEFFGFFGGGGGGFGGGGGDFGGGGGGGDEEGEFGGGGGCE8:EGGGGGGGCEGGGGEGGGGGCCG6C,BF,18:,<ACC8FFGGG55**;**<3@F7FCGDEGG5:*;5=*787.*/*87C3F*8*<+<).)/9):<7>>59*<CFG5*7)2+<+-=F?;(10((8(*))0),)).2((
@M03506:14:000000000-AKVR1:1:1101:24399:3929 2:N:0:42
TCGGACTACTAGGGTATCTAATCCTGTTTGCTACCCACGCTTTCGTGTCTCAGCGTCAGAAATGTTCCAGTAAGCTGTCTACACCACAGGTGTTCCTCCTGATATCTACGCATTTCACCGCTACACCATGAATTCCGCTTACCTCTCCCATCCTCTAGCATTCCAGTTTTCGCATCACCCACCCAGTTAAGCCGGGAGATTTCGCTACAATCTTATAACACCGCCTACACACTCTTTACGCCCTGCAACTCCGATAAACTCTTGCTTCCTACTCATTCCCGCCGCACCTGGTGTGAATGTT
+
-6BC@EEFGFFGCFDFCAC66CF<A,FFDCFG9E,FGGGEGGGFGGEFFAEEE8FFE7B,,CF<6EC@CFGGA,9C<,FFCEGDGCD,@<6@EBEE,ECADEF<FDGGAFC,@45A<FCCGGGG,:49,CDD;,CF,+FFGFGGDFFFG,@@DFGCEABE9EG=EGG,,=EC@++6===,+@CE+,@,7C,,>>CE++:@,+@,@*1@F5+3@CF7>C+40/3**/)/,**/*);+*1B:**))1*39++>0)5*)/904=66*+1+;802=/9+3+)*+-3((1(()()(().(***..)
@M03506:14:000000000-AKVR1:1:1101:5660:3932 2:N:0:42
TCGGACTACAGGGGTATCTAATCCTGTTTGCTACCCTAGCTTTCGCGCCTCAGCGTCAGTACCGGTCCAGGTAGCCGCCTTCGCCACCGGTGTTCCTCCCAATATCTACGCATTTCACCGCTACACTGGGAATTCCACTACCCTCTCCCGGACTCGAGCCAAACAGTATCAAACGCCGTTCCCCGGTTGGGCCGGGGGATTTCACGCCAGACGTATTCGGCCGCCTACGCGCCCTTTACGCCCAATAATTCCGAACAACGCTAGCCCCCTCCGCATTACCGCGTCTGCTGGCACGGACTTC
+
CCCCCGGGGGGGGGGGGGGGGGGGGGGGGGGGCG8FGGGGGGGFGGGGG@FDFGGGGGGGGGGGGBFCFCFGGG8FGGGGGGGGDGGGGGGGFFGGGGGGGGGGFGGGGGGGGGGGGGGGGGGGGGFGGFGFFGGGGGCGGGG9FFGGG==ECCF8=?EC?ACFCGGDAFGFGGGG**4;E:EGDGEEEE*=CC**3*5*<*CC?/*:C3***1;<9C>*9*1>D3>?*/):>>00,*788:C*>:8*<+<=))99)(9C<3794FD):795<*1**)9?(42,1,-@<).(0<3)))(.)
@M03506:14:000000000-AKVR1:1:1101:5499:3938 2:N:0:42
TCGGACTACAGGGGTTTCTAATCCTGTTTGCTCCCCTAGCTTTCGCGCCTCAGCGTCAGTTGTGGTCCAGTGCGCCGCTTTCGCCACAGGTGTTCCTCCCGATATCTACGCATTTCACCGCTACACCGGGAATTCCACGCACCTCTCCCACACTCAAGCACGGCAGTTTCGCCTGCAGGCTCCGAGTTAAGCCCGGAGATTTCACAGGTGACTTACCGCACCGCCTACGCGCCCTTTACGCCCACTAATTCCGAACAACGCTTGCCCCCCTCGTCTTACCGCGGCCTCTGGCCCGACGTTC
+
CCCCCGGGGGGGGGFGGGGGGGGGGGGGGGGGGGGGGGGGGGFGGGGGGGGGGGGGGGGGGGGGGGGGGGGGGGGGGGGGGGGGGCGGGFGGGGGGGGGGGGGGGGGGGGGGGGGGGGGGGGGGGGGGGGGGGGGGGGGGG7ECGFCGCFGGGGGGGCCGGGGGEGGGGGGDGGGGFGCEBFEG8BFC9;,CFGGC5C*=<DFCGGGGEGDFGG9CCGEGDCDGGGDF5DFGDEFG:*=/C*>DD6E?7<@*)73CDBG55>:*93<@G>)7)1*;848716>((((026):)(,))0-((
@M03506:14:000000000-AKVR1:1:1101:8468:3941 2:N:0:42
TCGGACTACCGGGGTATCTAATCCCGTTTGCTCCCCTGGCCTTCGTGTCTCAGTGTCAGGAACTGTCCAGAGACCCGCCTTCGCCACTGGTCTTCCTCATGATCTCTACGCATTTCACTGCTACACCATGAATTCCAGTCTCCTCTCCAGTCCTCAAGCACCGCAGTATCAGATGCAGTTCCCCGGTTAAGCCGAGGGATTTCACGTCTGACTTAGTTGGCCGCCTACGAGCCCTTTACGCCCAGTAATTCCGAACAACGCTTGCCCCCCCCGTATTACCGCGGCTGCTGGCACGGCTTTA
+
CCCCCGGGGGGGGGGGGGGGGGGGGGGGGGGGGGGGGGGGGGGGGGGGGGGGGGGGGGGG8FGGGGGGGGGGGGFGGGGGGGGGGGGGGGGGGGGGGGGGGGGGGGGGGGGGGGGGCFFFCGFGGGGGGGFEEFGGGGGGFGGGG;=BEFGGFGGGGGGGGGGGEGG9AFGGG8DGAEFGGGGGGGGEGGGGGGEEG>>F:FGGGFGGFCCGGGG7C:9F4<DGDGFFGCBGCFFC8FFEEEGDG6@CFEFAA@GGD<C55.5<3EG@E>35><=C8:FC66(4;07DD@(-)5(9))-.-
@M03506:14:000000000-AKVR1:1:1101:13652:3947 2:N:0:42
TCGGACTACCAGGGTTTCTAATCCTGTTTGCTCCCCTAGCTTTCGCGCCTCAGCGTCAGTTATGGTCCAGTGAGCCGCTTTCGCCACAGGTGTTCCTTCCGATATCTACGCATTTCACCGCTACACCGGGAATTCCACGCACCTCTCCCACACTCAAGCACGGCAGTTTCGCCTGCAGGCCCCGAGTTAAGCCCGGAGATTTCACAGGTGACTTACCGCCCCGCCTACGCGCCCTTTACGCCCAATAATTCCGAACAACCCTTGCCCCCCCCGCATTACCGCCGCGTCTGCCACGACTTTC
+
CCCCCGGGG9FFGGGGGGGGFGGGGGGGGGGFGGGGGFGGGGGGGGGGGGGGGGGGGGGGGFGGGGGGGGGFGFFGEGGGGGGGGGGCGFGGFGGGGGGGGGG:FGFAGGGDGFGGFGGGGGEGGGGGGGGDFFGGGGGGGGGCGBFGGGGDG,=88=FEFGGGGGGFFGGGGGGGCFFG*AEC5CCE7@BDGG5EEGDCG7C97@F5:F>;CF?FG<:*:DCGDG>FCG5>DD:C77B5*CDD3*+1::?49)95374*00509C+>C718>)***6@F(((,(((043)4?<19>)-))
@M03506:14:000000000-AKVR1:1:1101:13146:3951 2:N:0:42
TCGGACTACAAGGGTATCTAATCCTGTTTGCTCCCCACGCTTTCGTGTCTCAGCGTCAGTTACTGTCCAGACAGCCGTCTACACCGCCGGTGTTCCTCCTGATATCTACGCATTTCACCGCTACACCAGGAATTCCGCTATCCTCTCCAGTACTCAAGCCTTGCAGTTTTCGGCGCACCCTCCCAGTTAAGCCGGGAGATTTCACACCAAACTTACAAAACCGCCTACACACTCTTTACGCCCAGTAATTCCGAACACCGTTTGCTGCCTACGTATTACCGCCGCTTCTGGACCGCAGTTA
+
CCCCCGGGG9FGGGGGGGGGGGGGGGGGGGGGGGGGGGGGGGGGGGGGGGGGGGGGGDEGGGGGGGGGGGGGGGGGGGGGGGGGGGGGGGGGGGGGGGFGGGGGGCGFGGGGGGGCFGFGGEGGGGGFGGFFGFFGGGGGGFF9DGGFGGGFGGGGGGFGGGFGGEDFFGGGGG6ECEG5FFGGGDGGGFFFD*B>=5E?FFC;ECF=FFFCFGGFGG4:CGG=D558654C7;AF<>*/;7<CF0C6?0A6<)*9<(1:<3?DC<C@=67).2<EG-8:((((,(45)9))0(,)003:)
@M03506:14:000000000-AKVR1:1:1101:15867:3957 2:N:0:42
TCGGACTACCAGGGTATCTAATCCTGTTTGCTCCCCACGCTTTCGCGCCTCAGCGTCAGTCTCGGTCCAGAGCGCCGCCTTCGCCACCGGTGCTCTTCCCAATATCTACGAATTTCACCTCTACACTGGGAATTCCACGCTCCTCTCCCGATCTCTAGTCCCGCCGTTTCGAGCGCAGTTCCCAGGTTGAGCCCGGGGCTTTCACACTCGACAAACAGGACCGCCTCCGCGCCCTTTACGCCCAGTAAACCCGAACAACCCTCGCCCCCTTCGTATTATCGCTGCTGCTGCACCGAAGTTA
+
CCCCCGGGG-EFGGGGGGGGGGGGGGGGGGGFGGGGGGGGGGGGGGGGGGGGGGGGGGGGGGGGGGGGGFGGGGGGGGGGGGFGEGGGGGGGEFFGGGGGG8FFFGFFGGGGGGGGGGGEFGGGGGGGGG<ACFFEGGGGEGGGGDFGGG@>C8FGGGFFDF+3:CEEFFGFGGGGE5;ADFGGGGGGG:CGGGGGG5CE5CF+A9<:C**97)*8597CGC3=GD)8=*55C:)C>7?5CEG**<09+0;>@)/>D0C*5../):C@C>7:7>**<)*0-1(41)3=7?)(/,4))0,))
@M03506:14:000000000-AKVR1:1:1101:17861:3982 2:N:0:42
TCGGACTACTGGGGTATCTAATCCTGTTTGCTCCCCACGCTGTCGCGCCTCAGTGTCAGAAACTGCCCAGCAGACCGCCTTCGCCACCGGTCTTCCTCCGGATCTCTACGCATTCCACCGCTACACCCGGAATTCCGTCTGCCTCTACAGTCCTCGAGTTTGACAGTCGGCACGGCAGATCCGGCGTTGAGCCCCGGACTTTCACCACACCCTTATCAAACCACCTCCGCTCCCTTTACGCCCCGTGATTCCGGCCAACGCTCCCACCCCCCGCCTTCCCCCTGCTGCTGGCCAGTGCTCA
+
CCCCCGGGGGGGGGGGGGGGGGGGGGGGGGGCGGGGGGGGFGGGGGGGGGGGGGGGGGGGGGGGGGEFFGGFFGGGGGGEEGGEGGGGGGCGGFGGFGG@FFGGGFFFGGGCFCFFDFGEGCFGGGGGG@7FG8FFFGGG+EFGGGGGGGFG,=E88C@+>EGGA<>DEED7>CEECECEGFFE*4*=C:B7CGEE==E*>7?C<FGGGGGD*0+<:*/+>CFGDF.5:9):)04:,*9=CCG3C:*77:08?>)7),/1.5))***.?BGD53/2*)0*(-(4:32??)4()((*/*-)-
@M03506:14:000000000-AKVR1:1:1101:17640:4010 2:N:0:42
TCGGACTACAAGGGTATCTAATCCTGTTTGCTCCCCACGCTTTCGCACCTCAGCGTCAATACCGGTCCAGTGAGCCGCCTTCGCCACTGGTGTTCTTCCGAATATCTACGAATTTCACCTCTACACTCGGAATTCCACTCACCTCTCCCGGATTCAAGCGATGCAGTCTTAAAGGCAGTTCCGGGGTTGAGCCCCGGGCTTTCACCTATAACTTACAAAGCCGCCTACGCGCGCTTCACGCCCAGTAATTCCGACCGACGCTAGCCCCCTCCGTATTACCGCGCCCGCCGGCCCCGAGGTC
+
-@@CCGGGGFGGGGEFGGGCFFGGGCFGAGGFGGGGGGGGGGGFGGGCEFGGFGGGGGGFEGFG@FGGGGGF<9@<CEGE7FGGGEFGGGFCFCFGGGGGGGGEFAGGGGE8FFGGC<FGGGGGGGDFGGG+6A;FGGEFC@89FFGB8=E=6@DAF,9==@ED8DFFA8DG3DC6,81,@,+4@::@:,?F>8:;5*4*;89@FC9,<8CFCF+9++=*;>CCD3)8:C87C>73(*1;A=)99+00+<3=6:)1)(9*))7)68*88)93)/**3)0<:BB(4(,.(0340((10)(4.
@M03506:14:000000000-AKVR1:1:1101:18783:4017 2:N:0:42
TCGGACTACAAGGGTATCTAATCCTGTTCGCTCCCCACGCTTTCGCTCCTCAGCGTCAGTTACTGCCCAGAGACCCGCCTTCGCCACCGGTGTTCCTCCTGATATCTGCGCATTCCACCGCTACACCAGGAATTCCAGTCTCCCCTGCAGTACTCCAGTCTGCCCGTATCGCCCGCACGCCGAGGGTTAAGCCCCCGGTTTTCACGAACAACGCGACCAACCACCTCCGAGCTCCTTCCGCCCAGTAATTCCGGCCAACGCCCGCCCCCTCGTGATTACCGCGGCTGCTGGCACGGAGTGA
+
CCCCCGGGGGGGGGGFGFGGGGGGGGGGGGGEGGGGGGEGGGGFEGEGGGGGGGGGGGGGGGGGGGGGGGFGGGGGGGGGGGGGGGGGGGGFGGGGGGGGAFGGGCDAFEGGGFGGGGGGGDGGGGGGGGGGGGGGGGFGGGGGGGGGGFGFGGGGGGGGGGGCD@EEGGGGGGGGCE5@>C*188EGFB;CFGGGGD8EC*<9C=E5E<48=)**9/8EDGCC7*.02))/)))94*5/8>7C<C+*3+0/67))585/>)))/:*<?5/)0*+*3.4?(-(,((-))0,2)),)05-()
@M03506:14:000000000-AKVR1:1:1101:13361:4064 2:N:0:42
TCGGACTACAAGGGTATCTAATCCTGTTTGCTCCCCACGCTTTCGCACATGAGCGTCAATGTCGAGCCAGGTAGCCGCCTTCGCCACCGGTGTTCTTCCCAATATCTACGAATTTCACCCCCCCCCCCGCCCCCCCACCCCCCCCCCCCCCCCCCCCCCCCCCCCCCCCCCCCCCCCCCCCCCCCCCCCCCCCCCCCCCCCTCCCCCCTCCTCCCCCCCCCCCCCCGCCCCCCCCCCCCCCCCCCCCCCCCCCCCCCCCCCCCCCCCCCCCCCCCTCCCCCCCCCCGCTCCCCCCCCCCCC
+
CCCCCGGGG9FGGGGGGGGGGGGGGGGGGGGGGGGGGGGGGGGGGGGGGGFGDFGGGGGGGGGGGGGGGGGGGGGGGGGGGGGGGGGGGEGGGGGGGGGGGGGGGGGGFGGGGGGGGGG9F++@+@33+3++53@F*C*1CEG7C8E8E88*12C*1*/:E*?E8*/**:****2:51:*:EC*/*/*21/:EG5*2/?7:);*;5*:*1**00**19)*9C5CG3)8//5C)8)/(/>*:EG)/1/.>5CBB))95-7:B@)//CGFG3>>378**,77>>(,49->3<96772C53439
@M03506:14:000000000-AKVR1:1:1101:22554:4068 2:N:0:42
TCGGACTACTAGGGTATCTAATCCTGTTTGCTCCCCACGCTTTCGCACCTCAGCGTCAATACCAGTCCAGTGAGCCGCCTTCGCCACCGGTGTTCTTCCGAATATCTACGAATTTCACCTCTACACTCGGAATTCCACTCACCTCTCCTGGATTCAAGCGATGCAGTTTTAAAGGCAGTTCCGGCGTTGAGCTCCGGGCTTTCACCTCTAACTTACAAAGCCGCCTACGCGAGCTCTACGCCCACACACTCCGACCACCGCTCACTCCCTCCGTATCACCCCGGCTGCTGTCACGGATTTC
+
9A9BC:@F<EFG@CFGGGC6CFGGF9FGFGGGGF@FFFGEGCFGGGGGD,CEDCGGGGGFGGC@FCCF<FEGFG,FF:+BFGFGGCFCCEC+BBFGFEC:EE:7FFFGGGC@F<FGGAFGGFCFGG9,=+@4+AF9?EFFFG@FE?D=9DD?DFFG,,9=CFDCFGCFAFE:8,>8?EDEFEE6+3378*@8,<>C?58C5*,21<,:,C+7:FF7>C=6*8)15<))*5)*1:>*-2**:/73***.*22)8B)9)43/3)))*++0*0*))1;8*6F6(4(-3(,..).5=2:*008..
@M03506:14:000000000-AKVR1:1:1101:8860:4070 2:N:0:42
TCGGACTACCAGGGTATCTAATCCCGTCTGCTCCCCTGGCCTTCGTGCCTCAGTGTCAGGAACTGTCCAGAGACCCGCCTTCGCCACTGGTCTTCCTCACGATCTCTACGCATTTCACTGCTACACCGTGAATTCCAGTCTCCTCTCCAGTCCTCAAGCACCGCAGTATCGAATGCAGTTTCGGAGTTAAGCCCCGACATTTCACACCCGACTTACGCCGCCACCTACCCCCCCTTTACGCCCAATGAATCCGCACAACCCTTGCAACCTCCGTATTCCCGCGGCTGCCTGCACTGGTCTC
+
CCCCCGGGGGGGFGGGGGGGGGGGGGGGGGGGGGGGGGGGGGGGGGFGGGGGGGFGGAFGFFGGFGDGFFGGGFFGGGGGGGFGGGGGGGGGGGGGFFDFFCGGGGGGGGDGGGGGGGFGGGGGGGGGFFGGGGGGGGFFAEFGG,4DDC=EGGGGC8FC,ABEEECDDF>G?EEFGC,@EFGGCEGE,;;C8DEGG**A<CE,72A>CDDGC4,>**0*?8)5C5)/**)=>5)067AC5CD37E8@+0+)))1/9(*/5)0**+39CFG:>**2<)/<,90(7(()(/)()()*0*)-)
@M03506:14:000000000-AKVR1:1:1101:11869:4077 2:N:0:42
TCGGACTACAAGGGTATCTAATCCTGTTTGCTCCCCTAGCTTTCGTTCCTCAGCGTCAGTAGTGATCCAGCTCGCCGCTTTCGCCACGGGTGTTCCTGCAGATATCTACGCATTTCACCGCTACACCTGCAATTCCACGAGCCTCTCTCACACTCAAGCACAGCAGTTTTGAGAGCAGCCTCTGGGTTAAGCCCAGAGATTTCACTCCCAACTTGCCGCACCGCCTACGAACCCTTTACACCCAGTAATTCCGAACAACGCTGGCCCCCTACGTATTACCGCGGCTGCTGGCACGCCGCTA
+
CCCCCGGGG9E,FFGGGGGGGGGGGGGGGGGGGGGGGGGGGGGGGGGGGGGGGGGGGGGGGGGFGGGGGGGEFGGGGGGGGGDGGFGGGGGGGGFGGGGGGGGGGGGGGGGGGGGGGGGGGGGGGGGGGGGAEBDFGGGGGGGGGFFGGGGGGDGG8FGGGGGGFFGGGGGGGGGGGGGFCFGGGFGEFGGGGGGF876C?BF7DFFGGF4DCCDD>DA5):5EG<3ACC)/9BAD3@C+;7D77FG690<76)97C0<=))5)>CGBG:*8)*+<+6?G(((,79;5)6(8)32)))(-(
@M03506:14:000000000-AKVR1:1:1101:6330:4102 2:N:0:42
TCGGACTACAAGGGTATCTAATCCGGTTCGCTCCCCACGCTTTCGCCCCTGAGCGTCAGCCCGTCCCCAGCCGGCTGGTTTCCCCCTGGGTGTTCCTGCCGATCTCTACGCATTTCACCACTACACCGGCAATTCCACCGGCCTCTGGACGGCTCGAGCCGTGCCGTATGGGATGGCCTCTCGCAGTTAAGCCGCGCGCTTTCACACCCCACGCGCACGGCCGCCTGCGGGCGCTTTACGCCCAGTCATCCCGGACAACCCTTGGCCCCCCGTCCTTACCCCGCCCGCTGGCCTCGCGCTC
+
@CCCCGEGGGGGGGGGGGGGGGGGC@FFDG@FGGGGGGGGGGGGGGGGGGGG?FFGGGGGGGGGGGGGGDDGGGG@FCFGGGGGGGDFGDFGGGGGGGGGEE=FCFGGGGGBEDGGFGGDFBFFDGFGGGGGGGFFGGGDEGGGFGD8BEEEEGGCC1>4*4:*:CCEGG>FG6EC=C<9<FEECCE?79EFCCEC5:CECC?99:FE5<C5=9*:)7@ED3):DD>5:53E30)1(*01*:9*1<+*00<)5:))),**.).2*<+0/)957*/*<4)+(,4(((,8(7(())(*05(4,
@M03506:14:000000000-AKVR1:1:1101:16582:4129 2:N:0:42
TCGGACTACCGGAGTATCTAATCCTGTTTGCTCCCCACGCTTTCGCACCTCAGCGTCAATACCAGTCCAGTGAGCCGCCTTCGCCACTGGTGTTCTTCCGAATATCTACGAATTTCACCTCTACACTCGGAATTCCACTCACCTCTCCAGGATTCAAGCGATGCAGTTTTAAAGGCAGTTCCGGAGTTGAGCTCCGGGCTTTCACCCCTACCTTACAACCCCGCCTACCCCCCCTTTACGCCCATTAATTCCGAACAACCACACCCCCCCCCGTTTTACCGCGTCCACTGCCCCGGAGTCC
+
CCCCCGGEFFGGEGEGCFFGGGGGGGGGGGGGGGGGGGGGGEGGGGGGGAFGGGGGGGGGGGGGDGGGGGGCFFGGGGGGGGCFGGCGFGEEFEFGGGGFGEB<FCCEGGEDGGGGAFGEFGGGGGFFFGG>GGGGDEFGGGGGG?DDAFF6,@=@98D>+,+@,@>E=E>D99,66B4,@EE83CEFEGFGGFFGE**1=>EA?2,1*3*0<C78C>)*28DCGGD4*;5*12;*)*1/;7<**+0*:CF*))/9C(*/))0/1*:>8)9>)/*+/.9930((-,(/)0)4)49D>>,()
@M03506:14:000000000-AKVR1:1:1101:19272:4143 2:N:0:42
TCGGACTACAAGGGTATCTAATCCTGTTTGCTCCCCACGCTGTCGCGCCTCAGCGTCAGCAACGGCCCAGCAGACCGCCTTCGCCACTGATGTTCTTCCCGATCTCTACGCATTCCACCGCTACACCGGGAATTCCATCTGCCTCTACCGTGCTCAAGCCTGACAGTTTAGAAGGCAGCCCTGCGGTTAAGCCGCAGGATTTCACCCCCTCCTTACCAGGCCGCCTACGCGCCCTCTACCCCCAGTGCTCCCGGACAACCCTTGCACCCCCCGCATTACCGCGCCTGCGTGTCGGGAGTTG
+
<CBCCGGGGGGGG@FGGGGGGGGGGGGGGGGFGGGGGGDGGGGFGGCGGDGFFGGGGGCGGGGGGGBFEGGGGGGG@CEDCGFGDCFGGG9FGFGG?FGGDGDEFGGGGFGEFFGFDFEFGDBFCFFGGE:FDDFGFEF9;DF9=D9=ECFCECC9EGGGGG,D9@E,@ABCFG,5@CEFGGC>C*=7:,;CFGGEC58?+299EF5:E:/9E7>E6CF*CCCGG*78*)):7>E*.28+;7C)*<9*<<C@@))1)47*7000*+<.8)775)*/*-9?(-((-,-)()(,.(())04()
@M03506:14:000000000-AKVR1:1:1101:17736:4156 2:N:0:42
TCGGACTACAGGGGTTTCTAATCCTGTTTGCTCCCCACGCTTTCGCACCTCAGCGTCAGTTGCGGACCAGTGAGCCGCCTTCGCCACTGGTGTTCTTCCCAATCTCTACGAATTTCACCTCTACACTGGGAATTCCACTCACCTCTTCCGAACTCGAGCACAGCAGTTTTGAAGGCAATTCCGATGTTGAGCCTCGGGATTTCACCCCCAACTTTCTGCCCCGCCTTCTTGCGCTTTACGCCCATTAATTCCGAACAACGCTAGCCCCCCTCGTTCTACCCTGTCCGCTGGGCACGTGCTT
+
CCCCCGGGGGGGGGGGGGGGGGGGGGGGGGGGGGGGGGGGGGGGGGGGGGGGGGGGGGGGGGGGGGGGGGGGGGGGGGGGGGGGGGGGGGGGGGGGGGGGGGGGFGGGGGGFGGGGGGGGGGDEGGGFFGEEFGG9?F;FFGGGGGEDEECCC,@CGGG6BF8DGGGGGG6:9CFGF6CE9F6**@DCAEFFGGF>CCC5DG?FFFC4=C4<CC;?D:8,718C)*)1++;9CAAC23;*;CDD*3+9E9+7))*)).<55).)7@FFE5>3)1**2)*<()(.),,)(),()((*).(4)
@M03506:14:000000000-AKVR1:1:1101:18316:4158 2:N:0:42
TCGGACTACCAGGGTTTCTAATCCCGTTTGCTCCCCACGCTTTCGCGCCTCAGCGTCAGGAATTGCCCAGAGACCCGCCTTCGCCACCGGTGTTCCTCCCGATCTCTACACATTTCACCGCTACACCGGGAATTCCAGTCTCCTCTGCAACCCTCAAGAACAGCAGTATCGATCGACGTTCTTCGGTTGAGCCGAAGGATTTCACGACCGACTTTCCATCCCGCCTACGCGCCCTTTACGCCCCGTAAATCCGACCAACCCTTCACCCCCCCGTATTCCCCCGGCCGCGGGCCCGCGGTTT
+
CCCCCGGGGGGGGGCEGGGGGGGGGGGGGGGCFFGGGGGDGGGGGGGGGGGGGGGFGDGGFGGGGGGGGGFGGGGGGGGGGGGGGCFGGGBFGGGGAFGGGGEEFGGGGGG9FCFGFGGCE@CGCGFEGEC:DEFG,FFGGGGGG9DB9BFGGCFFGGG8DFFFCGGGCF>*@,3@7>>EGFC;*>=>:8FGG=GEEDCFGCF7FCEG535DE5++>:+2*>CE)/)7CD):D3)03*/8C5C)7A=):+<))5)//(**0)0*2++8*<>).***+)9<(2((((,7()(()(1).)4((
@M03506:14:000000000-AKVR1:1:1101:17453:4160 2:N:0:42
TCGGACTACCAGGGTTTCTAATCCTGTTTGCTCCCCTAGCTTTCGCGCCTCAGCGTCAGTTGTGGTCCAGTGCGCCGCTTTCGCCACAGGTGTTCCTCCCGATATCTACGCATTTCACCGCTACACCGGGAATTCCACGCACCTCTCCCACACTCAAGCACGGCAGTTTCGCCTGCAGGCTCCGAGTTAAGCCCGGAGATTTCACAGGTGACTTACCTCACCGCCTACGCGCCCTTTACGCCCAATAATTCCGAACAACGCTTTCCCCCCTCCTATTACCTCGTCTCCTGCCCCGAATTTC
+
CCCCCGGGGGGGGGGGGGGGGGGGGGGGGGGGGGGGGGGGGGGGGGGGGGGGGGGGGDGGGGGGGGGGGGGGGGGGGGGGGGGGG,BEGGGGGGGGEFGDGDGGGGGGGGGGGGGG9FGGGGDGFGGG@GC7FGGGGFGEEECCEDFGG?DEG7D:FGGGGGCGEGGGGGCGGCCFGFFC>F>5?BFGFC9EGGGC8**C7:C9FDGDFG70=@FF>+;6;;9C7>7?=C>CDE>F:*9***7*908*30+908>D)1D5>>)9:CC:8.)0)0+2+)6?)-,((.(16?(()(4)))34)
@M03506:14:000000000-AKVR1:1:1101:9051:4172 2:N:0:42
TCGGACTACAGGGGTTTCTAATCCTGTTCGCTCCCCACGCTTTCGCTCCTCAGCGTCAGTAATGGCCCAGAGATCCGCCTTCGCCACCGGTGTTCCTCCTGATATCTGCGCATTTCACCGCTACACCAGGAATTCCGATCTCCCCTACCACACTCTAGTCTGCCCGTATCGAATGCAGACCCGGGGTTAAGCCCCGGGCCTTCACCTCCGACGTGACAGACCGCCTACGAGCTCTTTACCCCCAATAATTCCGGACAACCCTCGCACCCTACGTATTCACGCGGCTGCTGGCACGTAGTTA
+
CCCCCGGGGGGGGGGGGGGGGGGGGGGGGGGGGGGGGGGGGGGGGGGGGGGGGGGGGGGGGGGGGGFGGGGGFGGGGGGGGGGGGGGFFGGGCGGGFFFGGGGGGGGFGGDGGGGGGGGGGGGGEGGGGEGFFGGGCE+>3EEDEGFGFEGFGCFGGDFGGCFFCE8CCCGGGG?FFFCEBCCGGGGGGEFGGGGGD5:*:CGGF+3;FD3DE<5;:+;7DFDGD7)?G:5E)6@7<7*++/9)7A0=F97BF5*//(1*..5))*17:)07)2+2<-*328(,((()))5().455)-).
@M03506:14:000000000-AKVR1:1:1101:23482:4190 2:N:0:42
TCGGACTACACGGGTTTCTAATCCTGTTTGCTCCCCACGCTTTCGCACCTCAGCGTCAGTACCGGACCAGTGAGCCGCCTTCGCCACTGGTGTTCTTCCGAATGTCTACGAATTTCACCTCTACACTCGGAGTTCCACTCACCTCTTCCGGACTCTAGATCCCCAGTATCAAAGGCAGTTCTGGAGTTGAGCCCCAGGATTTCACCCCTGACATAAAGATACGCCTACGTGCGCTTTACGCCCAGTGAATCTCATCAACGCTACCCCCATTCGTATCACCGCGACAGCTGGCACGTGCTCC
+
-BCCCGGCFFFGDGBCFFGFFGGGGFFGGG9FG@CFE@FGGGCAGDDGE,CFFGGGGGCEFFECCFGGGGGGGCFGE@FEEGFGGGG=ECEEA,5CF<FEC=C8FFFFADF8ADFEFGB,A<EEFC9F@@EBFGCGCFGGG8,,6B,;=@8=8CD,>,@F9=@=8+D,3E;,,@8FCE7AFG79@C@,,5:8,@C8CC5794?=D411*/*2,+14+1+,++2=CGDFDCF=5A5DFF8:5=<9430*00<?**2?*3C5>5)/*/CE*)*1*28;*)9*,42(--().0(-))(*).())
@M03506:14:000000000-AKVR1:1:1101:11538:4208 2:N:0:42
TCGGACTACAAGGGTTTCTAATCCCGTTTGCTCCCCTGGCTTTCGCTCCTCAGCGTCAGTGTTGGTCCAGGATGTCGCCTTCGCCACCGGTGTTCCTCCAGATATCTACGCATTTCACCGCTACACCTGGAATTCCGCATCCCTCTCCCAAACTCAAGCCATCCAGTATCAGACGCAGTTCCCCGGTTAAGCCGAGGGATTTCACGTCCGACTTAGTTGGCCGCCTACGAGCCCTTTCCGCCCAGTAATTCCGAACAACGCTTGCCCCCCCCGTATTCCCGCCGCGTCTGGCACGGCGGTC
+
CCCCCGEGG-CEFGGGGGGGGGGGGGGGGGGGGGGGGGGGGGGGGGGGGGGGGGGGGGGGGGGGGGGGGGGGGGGGGGGGGGGGGGGGGGGGGGGGFGGGGGGGGGGGGGGCGGGGGGGDDGGG<FGGGGGGGGGGGGGGGGGGGGGGGCFCFFGGG9EGGGGGGGGFA:;DFGDD+>A@FGGGCGC>EFCFFE>C>?CCGFFFFG67*:):**+++3+2>*/79DBFD*=E5@FF>:1;CC)/7<36CEG?);39)475:3@D9C+.:7775>20<)*3((,((((.471:)5:C5)(-(
@M03506:14:000000000-AKVR1:1:1101:8288:4217 2:N:0:42
TCGGACTACAAGGGTATCTAATCCCGTTCGCTCCCCTAGCTTTCGCGCCTCAGCGTCAGTGTCAGCCCAGCAACCCGCCTTCGCCGCAGGTGTTCCTCTCGATATCTACGCATCTCACCGCTACACCGAGAATTCCAGTTGCCCCTTCTGCACTCTAGCCCCGCAGTATCGGCTGACCTTTCCGGGTTAAGCCCGGAGATTTCCCAGTCGACTTGCGGTGGCCGCCTACGCGCCCTTTACGCCCGGTAAATCCGAACAGACCTTGCTCCCCCCGTAGTACCCTGGCGGCTGGCCAGGATTT
+
@CCCCGGGGGGGGGGGGGGFFFGGGGGGGGGDCFFGFGGGGGGGGGGGGGGGGGGGGGGGGGGFGGFGGGGFGGGFGGGGGGGGGGGGGG<FGGGGGGGGGGGGGGGGGGGGGGGGGGGGGDCFGGGGGG+FDDGGGAFFCDDFF6EFG=F:E,@ED9D:3CEGGGC97DCCEF>:7>EC9,=B?*=EE9FGGEG==*:EGF?+<?G6F5DDE*5</):=C4C*/17.29>*9BEC?<=+*2)))2:):++107<*),**))02:++*+87:5/;/*-*3)))((.()-0(,)(.*)))))
@M03506:14:000000000-AKVR1:1:1101:16937:4241 2:N:0:42
TCGGACTACAAGGGTTTCTAATCCCGTTTGCTCCCCTAGCTTTCGCGCATCAGCGTCAGTATTGGGCCAGATGAGCGCCTTCGCCACCGGTGTTCCTCCTGATATCTACGCATTTCACCGCTACACCAGGAATTCCCTCATCCTCTCCCATACTCAAGCCCAGCAGTTTGGGATGCAGGTCCTCGGGTGAGCCGAGGGATTTCACCTCCCACTTACTTGACCCCCTCCCCGCCCTTTCCGCCCACTACACCCCGCCAACCCCCCCCCCTCACCTATTCCCTCGCCTGCTCGCCCGCCTTTC
+
CCCCCGGGGGGGGG<EFGGGGGGGGDGGGGGDGGGGGGGGGGGGGGGGGGGGGGGGGDGGDGGFFGGGGGGGGCGGGGGGGGGGG7EFGEGGGGGGAFGGGGGGGGGFGFFCGGGGFGGGG@FGGGGGDEEGDACFCAGGGGGDGAFEFFF8?,6,>=FGGD>D8DDEEDEC@CEF,@C88DEF*@59C8:,@C:?CECF,2<9,,04?8FC,2>CC+1CCC*5)9)0/:5CCD5;)0**;CG3*:@9F*;B)7)/5(1*.77)):*0*0*.)*300)9E)412901;(736)-()))-))
@M03506:14:000000000-AKVR1:1:1101:5786:4268 2:N:0:42
TCGGACTACAAGGGTATCTAATCCCGTTTGCTCCCCTAGCTTTCGCGCCTCAGCGTCAATGCCGGTCCAGGATGCCGCCTTCGCCACCGGTGTTCCTCCAGATATCTACGCATTTCACCGCTACACCTGGAATTCCGCATCCCTCTCCCGGATTCAAGCCCACCAGTATCGGACGCAGTTCCCGAGTTGAGCCCGGGGATTTCACGTTCGACTTAGCGGGCCGCCTACGCGCCCTTTACGCCCAGCAATTCCGAACAACGCTTGCCCCCTCTGTATTACCGCGGCTGCTGGCACAGAGTTT
+
CCCCCGGGGGGGGGGGGGGGGGGGGGGGGGGGGGGGGGGGGGGGGGGGGGGGGGGGGGGGGGGGGGGGGGGGGGGGGGGGGGGGGGGGGGGGGGGGGGGGGGGGGGGGGGGGGGGGFGGGGGEGGGFGGGFGFGGGGGGDGGGGGGGGGGGGGGGGGGGGGGGGGCDCDEGDECEGGGGGGGGGDGFEFGDC,::8EG5C?=CFGG=FFDDGD<9EDG35CCDGGG5FED):>B3D2*9*A5<1C*25F7AFF)>C34F*)7)9C8FFG:DFF7+00)9E(((-6((8)/(4)52*0)-))
@M03506:14:000000000-AKVR1:1:1101:6205:4289 2:N:0:42
TCGGACTACCAGGGTTTCTAATCCTGTTTGCTCCCCACGCTTTCGCACCTCAGCGTCAACAACGGTCCAGTGAGCCGCCTACGCCACTGGTGTTCTTCCGAATATCTACGAATTTCACCTCTACACTCGGAATTCCACTCACCTCTCCCGTGTTCAAGCGATGCAGTCTTAAAGGCTATTCCGGGGTTGAGCCCCGGGCTTTCACCTCTAACTTACAAAGCCGCCTACGTGCGCTTTACGCCCAGTAATTCCGACCAACCCTAGCCCCCTCCGTTTTACCGCCGCTGCTGGCACGGGGTTC
+
CCCCCGGGGGGGGGGGGGGGGGGGGGGGGGGGGGGGGGGGGGGGGGGGGFGGGGGGGGGGGGGGGGGGGGGGGGGGGGGGGGGGGGGGGGFGGGGGFGGGGGGGGGGGGGGFGGGGGFGCGGGGGGFFFECEGGGGGGGGGGGGFFFGGDFEDFFGFGGGDGGGFGGGGGGGFFFGCFGGGGG6EEEGGGGGGFECECGGGCC9FFCG6DGGGGGGGGFFFCCCCC5;7C;EDEFG1*=5CEGG:?96F9+=F:)9C<C*)7?59EGFD5DE)/++*)1A:-(4(,().)5:).,57)(-(
@M03506:14:000000000-AKVR1:1:1101:8836:4294 2:N:0:42
TCGGACTACCGGGGTTTCTAATCCTGTTTGCTCCCCACGCTTTCGCGTCTCAGCGCCAGTGTCTGTCCAGGTGGCCGCCTTCGCCTCTGGTGTTCCTCCCGATATCTACGAATTTCACCTCTACACCGGGAATTCCGCCACCCTCTCCAGCACTCAAGTCCACCAGTTTCGCGCGCACTTCCCAGGTTGAGCCTGGGGCTTTCACACGCGACTTAATCGACCGCCCACATGCGCTTTACGCCCAATAATTCCGAACAACGCTCGCACCCCCCGAATTACCGCGGCTCCGGGCACAGCGTTC
+
CCCCCGGGGGGGGGGGGGGGGGGGGGGGGGGGGGGGGGGGGGGGGGGGGGGGGGGGGGGGGGGGGGGGGGGGGGGGGGGGGGGGGGGGGGGGGGGGCFGGGGGGGGGGGGGFGFGGFFGFGGGGGGGGGGGGGGGGGGGGGGGGGGGGGDGGGGGGGGGGGFGGFDGGGFGGGGGGGGGGGGGGGFGGC?@FGGCGG=GEGGG+C?FCE))7:CG7?F3CGDCGD)08*94E3@)9(:@*8CD*57?*<0<=@5*5C(>=B@5)//?BG>C3))*;@<@C6>>(39(0()(,)(,*)0(--
@M03506:14:000000000-AKVR1:1:1101:15678:4333 2:N:0:42
TCGGACTACAAGGGTATCTAATCCCGTTCGCTCCCCTGGCTTTCGCGCTTCAGCGTCAGTGTCAGCCCAGCAACCCGCCTTCGCCGCAGGTGTTCCCCTTGATATCTACGCATTTCACCGCTACACCAAGAATTCCAGTTGCCCCTTCTGCACTCTAGTCGCACAGTATCAGTTGACCTTTCCGAGTTAAGCTCGGAGATTTCACAACTGACTTGTGCTGACCGCCCACGCGCCCTTTACGCCGAGTTAATCCTACCATACCTTTCCCCCCCGTATTACCGCCGGCGCCGGCACTGGATTT
+
CCCCCGGGG9FFGGGGGGGFGGGGGGGGGGGGGGGGGGGGGGGGGGEGGGGGGGGDFGGGGGGDEGGGGGGGGGGGGGGGGGFGGGGEEGGGGGGGGGGGGGGGC<EGGG>BBFFGGGGDGEEGDGE@GGGGGGGGGGFA;EFFFGFFDGGFGGGGGAFGGG6E+DF9EFGD@C;>CGGGGGGGE5@ECC;BCE:>84:9AF7,>ECE,*;DG:7C*?F97CFEG8))*2)*9)07:*0@*:C))2;)3CCF@/**2)*+))*0*<9**8C))**0<)/:(((-(((0-)(,)-(2)))),
@M03506:14:000000000-AKVR1:1:1101:5701:4345 2:N:0:42
TCGGACTACAAGGGTTTCTAATCCTGTTTGCTCCCCACGCTTTCGCGTCTCAGCGTCAGTATCCAACCAGGGGGCCGCCTTCGCCACAGGTGTTCCTCCCGATATCTACGCATTTCACCGCTACACCGGGAATTCCACCCCCCTCTTTGGTACTCTAGCTTGCCAGTTTCATGCGTCGTTCCCCGGTTGAGCCGAGGGATTTCACACATGACTTAGCAAACCGCCGACACGCCCTTTACGCCCAATGATTCCGAACAACGCTCGCACCCCCTGTATTACCGCGGCCGCTGGCACAGACTTC
+
CCCCCGFGGGGGGGFFGGGGGGGGGGGGGGGGGGGGGGGGDEFGGGGGGGGGGGGGGGGGGGGCDGGEEFEGGGGGGGGGGGGGGGGGGGGFGGGGFGGGGGGGEGGGGGDGGGGGGGGEGGDGGGGGGGGGCFGGGGGGGG>+@D@;AFGGGGFGGDGGGGFGGF?FEGEF:AEEGGCE>F9EEEED5C:FGE5=:C**56@FF90/+*29F0++::6FGC):7))8*75E>B54:>9*:CD<<A66F+<*65*/><4><)))1**7=)9.79+2+66A,(,(((-)()-4)4(205)))
@M03506:14:000000000-AKVR1:1:1101:21047:4349 2:N:0:42
TCGGACTACCAGGGTTTCTAATCCCGTTTGCTCCCCACGCTTTCGCGCATCAGCGTCAGTACCGGTCCAGTGAGCCGCCTTCGCCACTGGTGTTCCTCCCAATATCTACGCATTTCACCGCTACACTGGGAATTCCACTCACCTCTCCCGGTCTCAAGCGACGCAGTTTGGACGGCAGTTCCTCGGTTAAGCCGAGGGATTTCACCATCCACTTGCCAAGCCGCCTACGCGCCCTTTCCCCCCAATAATTCCGAATAACCCTTGCCCCCCCTGTATTCCCGCGGCCGCTTGCACATAGTTA
+
CCCCCGGGGGGGGGGGGGGGGGGGGGGGGGGFGGGGGGGGGGGGGGGGGEGGGGGGGDGFGGGCGCEFGGGFFFFGGGGGGGGGGDGGGGE@EFFGGGGGGGG?FFAFFGGGC@EFGFFGGCGEEGGFGFFGGFFGFA3AADFEF=EFCEGEGGGFDEFCG7CEEEGFGGGCFGEE>EE@F,=?EGGGGE,C:8*3:EGGC0<EGGFGGFDGCFGGGG)7<CCGG<>FCD)29>>FF7*+2><3**<*3:C?)8**/)2+857CFFGFC)1)877:<)1<(1(,((,7,)((1.42**6))
@M03506:14:000000000-AKVR1:1:1101:10763:4372 2:N:0:42
TCGGACTACAAGGGTTTCTAATCCTGTTTGCTCCCCACGCTTTCGCACCTCAGCGTCAATATGTGTCCAGTAAGTCGCCTTCGCCACTGGTGTTCTTCCGAATATCTACGAATTTCACCTCTACACTCGGAATTCCACTTACCTCTCCACAATTCTCGCGATGCAGTCTTAAAGGCAATTCCGGATTTGAGCCCCGGGCTTTCACCTCTAACTTACAAACCCGCCTCCGTGCGCTTTCACCCCAGTAATTCCGAACAACGCTAGCCTCCCCCGTATTCCCGCCGCTGCTGGCCCGGAGTTT
+
CCCCCEGGGGGG@EGGGAFCEFCGCCFGFGGGCGFGGGGGGGGGDCEGF@F,C8FGGGGGFGEGGGDGEGGFFCFGGGGGGGGGECEGEFGGGGGGGGGGDCCFFGGGGG7<FFGGCGGGGGEG,,5AAFDDGGFGEAFCFG=FC9ECC,,@@;ED,4C6CC6>,,EEGFGF=F9D6==,,7A+++@9;@834:CEE**?CFF,DF,=E77CFF7FGCA,75/5CC4)2C5EGF>3(+++5*)*/311:<<;))*1>(95)).)*2+0*)*0)1/0<)*31>(46>9>>F2(0(-)0)-,)
@M03506:14:000000000-AKVR1:1:1101:5802:4379 2:N:0:42
TCGGACTACCGGGGTTTCTAATCCTGTTTGCTCCCCACGCTGTCGCGCCTCAGTGTCAGAAACTGCCCAGCAGACCGCCTTCGCCACCGGTCTTCCCCCGGATCTCTACGCATTCCACCCCCACACCCGGAATTCCGTCTGCCTCTACAGCCCTCGAGTTTGACATTCGGCACGGCAGCTCCGGGGTCGAGCCCCGGACTTTCACCACACCTTTATCAAACCACCTACGCGCCCTTCACGCCCAGTGATTCCGAACCACGCTCGCCCCCCCCGTATTCCCGCGCCGCTCGGCAGGGCTCCA
+
CCCCCCEEGGGGGGGG;@FG9CE@FEGGGD9,CFG;EGG:F:B@<F+C:,BF<CF,ECCFFDC<FFGGGGGGGGG7B::B:F=FGDEFG7F7FBF,,?CC+48@555CF<C+4?FGCE,+8+@FDE+3FFGCDDGGFAF,+@D;A>,EF,DC*,@*3*33,@EGG,,,5,B>1:5>:E*5<CCCCGG*?BCCGCCEDGGDF7EGF?9*:DD*7:+3:7BGGC5:79?F555*9>@C1>FFF5)*10<@++3@?)*1)(**05))1/;BE55))9*:+-=C(4((((()(0(,.(().),4.
@M03506:14:000000000-AKVR1:1:1101:15227:4386 2:N:0:42
TCGGACTACCTGGGTATCTAATCCTGTTTGCTCCCCTAGCTTTCGCGCCTCAGCGTCAGATGTGGTCCAGTGCGCCGCTTTCGCCACAGGTGTTCCTCCCGATATCTACGCATTTCACCGCTACACCGGGAATTCCACGCACCTCTCCCACCCTCAAGCACGGCAGTTTCGCCTGCAGGCCCTAGGTTAAGCCTAGCGGTTTCACAGGTGACTTCCCGCACCGCCTACGCGCCCTTTACGCCCAATAATTCCGAACAACGCTTTCCCCCCCCGTATTACCGCCGCTCCTGGCACCACGTTT
+
CCCCCGGGGGGGGGGGFGGFGGGGGGGCGGGFGGGGGCGGGGGGGGGGGCCGFGGGGGGDGGGGG6E@FGFGGGGGGGGGGGGGGFE<EGGEGFGGAFGGEEGGGGGGFGGGCGGGGGGEG7FECFGGDC+3FFGFFGEG+@C6=,@DF8EGGFGGFGFFGGEECGDGGG8*C8DG,D6C*=*6,?<9C9BFF,6:,:5A*:F79::*=C7>EG+;5/8*9955755FCD5:5.)2.;98CC97/:C*3+<96)/7)(17>7)*:EFFC8)7)/**+)1<(4(-7((0,)21).(*0)(,(
@M03506:14:000000000-AKVR1:1:1101:15727:4405 2:N:0:42
TCGGACTACCAGGGTATCTAATCCTTATTGCTCCCCACGCTTTCGCACCTGAGCGTCAGTATTGGTCCAGGAAGTCGCCTTCGCCACTGATGTTCCTTCCGATATCTACGCATTTCACCGCTACACCGGAAATTCCACTTCCCTCTCCCATACCCTAGCAAGGCAGTTTCGGACGCAGTTCCCCGGTGGAGCCCGGGGATTTCACACCCGACATACCAAGCCGCCTACGTGCGCTTTACGACTAGTAAGTCCGATTAACGACCACACCCCCCGGATTACCGCGGCTGCAGGCACAGAGCTT
+
C@<,6CBA-F@F76F-6EGF<,C<F,,,CFF<CE@6EF7F@CD@@@B+@CFE<CFCEGGEECC,,:6CFCFG8CCEF+@FG@<FGDE=F9,CFGFGFFGC=:=FE9EA9<F8=FFGGGAFG@ECGGG>F7+CAGGGGEFF9E,EEEFGGGGF?GFGGGGA;@+@DEGEFGG+?+@C+*@<@7,,53=**4,:*1C5*:8C6=7<FFFEGDGG5C@9*C)ADGD*1*))*2)*)))98D7*22*)22+1+3<7))7*C9:*7)7)1*/58)/..1/*;<F9266>FB0<(/((8?7<))..(
@M03506:14:000000000-AKVR1:1:1101:8900:4410 2:N:0:42
TCGGACTACAAGGGTATCTAATCCCGTTTGCTCCCCTGGCTTTCGCGTCTCAGCGTCAGTCACGTCCCAGCGAGCTGCCTTCGCCATTGGTGTTCCTCCTGATATCTGCGCATTTCACCGCTACACCAGGAATTCCACTCGCCTCTTCCGGACTCGAGCTTGACAGTATCCACCCGCCTCCCGGGGTTGAGCCCCGGCCTTGCAGAGCGGACTTACCACGCCGCCTACACGCGCTTTCCGCCCAATGACTCCGGACAACGCTTGCCCCCTCCGTACTACCGCGGCTGCTGGCACGTAGTTT
+
CCCCCGGGGGGGGGGGGGGGGGGGGGGGGGGGGGGGGGGGGGGGGGGGGCGGGGGGGDGGGGGGGGGGGGGGDFGGGGGGGGGGGGGGGGGGGGGGFFGGGAGGGGGFGEGGGCGFGGGGGGGGGGGFGGG,=EFGGF9FGGGGGGGGGGGDGGGG?CEGGGGGFCC9CGGGGFEDGECE>CE88BEGC@,<6@EED*3CG*99?1A?5>5CGCCC9C):CDDGC3)<<C3:3BD*-**;8C/1**37+<+9<3/5/3<5>:)17FCFED3))1/*;)9?0111933B7?:?))(1<4,))
@M03506:14:000000000-AKVR1:1:1101:21404:4445 2:N:0:42
TCGGACTACACGGGTATCTAATCCTGTTTGCTCCCCACGCTGTCGCGCCTCAGTGTCAGAAACTGCCCAGCAGACCGCCTTCGCCACCGGTCTTCCTCCGGATCTCTACGCATTCCACCGCTACACCCGGAATTCCGTCTGCCTCTACAGCCCTCGAGTTTGACAGTCGGCCCGGCAGATCCGGGGTTGAGCCCCGGACTTTCACCACACCCCTTTCTCACCACCCACGCGCCCTTTCCCCCCCGTGATTCCGTACCACGCTCGCCCCCCCCCTTTCTCCACTCCTTCCGCCCCGGACCTT
+
CCCCCGGGGGGGG@FGGGGDEGGGGGGGGCGGFFFE<FFFFFGGGFEGGGEECFGGGG9CEEGGFGFGF<<FGGFGGGECFG7CF>FFF@CFGGAFGDFGC7?FFGFAABCCFEFGFGG7EGEEFGGGD7F:FGGGGGFG+=EFF===>D,6B93+6:3AC7,DGFFC:*3*5C5B7:*5BF58/1?*/?+5?C8*/:C=CGFCCG+5:7DD***00**007*:97))*)0795558:*+0:)))A8)*+37))/*/)*/7)7))/;):>)7))*3+)*2).-(..)/()(-5,()).(()
@M03506:14:000000000-AKVR1:1:1101:19560:4461 2:N:0:42
TCGGACTACTCGGGTATCTAATCCCGTTTGCTCCCCTGGCTTTCGCTCCTCAGTGTCAGTGTCGGTCCAGGATGCCGCCTTCGCCACCGGTGTTCCTCCAGATATCTACGCATTTCACCGCTACACCTGGAATTCCGCATCCCTCTCCCGAACTCAAGCCCTCCAGTATCAGACGCACTTCCCCGGTTAAGCCGAGGGATTTCACGTCTGACTTAGTTGGCCACCCACGAGCCCTTTACCCCCAGGAATCCCGAACCACCCTGCCCCCCCCCGCATTACCGCCGCCGCCGGCCCGTGCTTT
+
CCCCCGGGGGGGDCGGDCFACFFCFCGDEFGCCE@@FGCFGGGGGDDFCFEEFGDFGDFDGFF:D@CFGGFDG<EGGGGGGGCFC7CEC7F+B=FFCF<F8?=<FFAEGGDGF+CF@EGGDGEGFGGFGCFFG<FFGGD:4ED8?B8FG++@B8AA,=EE+ADE?85,;D5,:8+>>57EGG?BE>5;*D,6DEB*C55,0*1=9::7CFFC979+::1366CC*83>=).53>)*.26+<CDC**/)+++05))))(1*75)1*:CBGD)75)**/)*<(((--,()(0(()(-))),))
@M03506:14:000000000-AKVR1:1:1101:13404:4461 2:N:0:42
TCGGACTACCGGGGTATCTAATCCTGTTTGCTCCCCACGCTGTCGCGCCTCAGTGTCAGAAACTGCCCAGCAGACCGCCTTCGCCACCGGTCTTCCTCCGGATCTCTACGCATTCCACCGCTACACCCGGAATTCCGTCTGCCTCTACAGCCCTCGAGTTTGACAGTCGGCACGGCAGATCCGGGGTCGAGCCCCGGACTTTCACCACACCCTTATCAAACCACCTACGCGCCCTTTACGCCCAGTGACTCCGGACACCGCCCGCCCCCCCCGCATTACCCCGCCTGCTGGCACGGCGTTT
+
CCCCCGGGG-FGGGGGGGGGGGGGGGGGGGGGGGGGGGGGGGGGGGGGGGGGGGGGGGGGCGGGGGGGGGGGGGGGGGGGGGGGGDGGGGGGGGGGGGGGGGGGGGGGGGG>FEGGFGGGGEGGGGGGGDGEGGGGGFGGGGGGGGGGCGGCEGGCEGFGAFGGFGGGGDE7CEGGGG*<EFGCEGG*8B8@EFEGG*:E+:@:FGEFGGDC/9+<FF*?CFGG:C/<EG>EDB)97:98ECC*10+/+3<9B3*>5(/:<)0)>88DGFG>5)888)93(,4(--(.(94:5)3335>(-
@M03506:14:000000000-AKVR1:1:1101:6588:4474 2:N:0:42
TCGGACTACAGGGGTATCTAATCCCGTTTGCTCCCCTAGCTTTCGCTCATCAGCGTCAATGCCGGTCCAGGATGCCGCCTTCGCCACCGGTATTCCTCCAGATATCTACGCATTTCACCGCTACACCTGGAATTCTGCATCCCTCTCCCGGATTCAAGCCATCCAGTATCGGAAGCAGTTCCCAGGTTAAGCCTGGGGATTTCACATCCGACTTAGTTGGCCGCCTACGAGCCCTTTTCGCCCAGTCATTCCGAACAACGCTTGCCCCCCCCGTATTACCGCGCCTGCTGGCCAGGAGTGT
+
CCCCCGGGGGGGGGGGGGGGGGGGGGGGGGGGGGGGGCGGGGGGGGCGGGGGGGGGGGGGGGGGGGGGCFFGGGGGGGGGGGGGGGGGGGGGGGGGEGGGGCFBFFAFGGGGGGGGFGGGGG>GGGGGGFFFGGGGFGFGGFGGG8DGGGECCEGFDCGF?FFG89E;3@8C6+56@GGGGCFG?>DG99;,@@:FFD*C5AE@FF=?,9/75D,1=CC,?FG5778;E3BEDFAC3*13C=C9<F+19<F*)7CD57C*>@EFCFGFGFDDEG*804=F019(4((.50(:8(-*85:2.
@M03506:14:000000000-AKVR1:1:1101:24298:4478 2:N:0:42
TCGGACTACCAGGGTTTCTAATCCTGTTCGCTCCCCTAGCTTTCGCACCTGAGCGTCAGGTAAGGCCCAGAGACCCGCCTTCGCCACCGGTGTTCCTCCTGATATCTGCGCATTTCACCGCTACACCAGGAATTCCGATCTCCCCTACCTACCTCTAGTCGGGCAGTTTCGGATGCAGGTCCGGAGTGGAGCTCCGGGCTTTCACATCCGACTTGCCAAACCGCCTGCGTGCCCTTTACGCCTATGGAATCCGGACAACCCTCCCCACCTACGTCGTACCGCGGCCTCAGGCTCGGAGTTT
+
CCCCCGGGFGGGGGGFGGCFGGAFFGGGGGG7C:CFF<FGGDGGGGGGEGDFFGE@FGGGFGG98E@7FFGGGF7FFFGCEF@FEB?FCEFGGCFGFGGGGFFGAFGG9+@FF7FFDGGGGGGGGGGCEG<8,AEFFCFEFD@8EGFFDD;DFFFF9=DDEDCCEG:D:AGGGDGDCFGE6EE**8;,4DEFG?8*::**,0>>CC+2=C*1:*+>*;;?59>CDC@>59)**)0*,;6;;E***++9++<6>@C5<1>*7>:**1*88746@FG*2(0*-3(-((-7()2()(())0,,)
@M03506:14:000000000-AKVR1:1:1101:22334:4513 2:N:0:42
TCGGACTACAAGGGTATCTAATCCTGTTTGATCCCCACGCTGTCGCGCCTGAGCGTCAGAAACGAGCCAGTGAGCCGCCTTCGCCACCGGTGTTCTTCCCAATATCCACGACTTTCACCTCCACACTGGGAATTCCACTCACCTCCCTCCTCCTCAAGTTCAACAGTTTCAAAGGCAATTCCGGCGTTGAGCTCCGGGTTTGCACCCCTGACTTGGAGCACCGCCTGCGCGCGCTTTACGCCCAGTCATTCCGAACAACGCTAGCCCCCCCCCTCTTACCCCGGCTGCTGCCAAGACGTTT
+
-@-A@C@@<CCECC<CE<F,C<CFGGGFFFGGG9FGGGDCFEG<FFC@@6DCA8+6,B7E,:6DFFDGCG<<F<6F@=F:CE,,?CFC+@FEGG,BB5<=,9:B?F,,,:=+:=<?<EG<F,A<6+,84EAF8EEG<7,3,8DB8,6,6+6@DEG,@@@,,73=DF,;@,,,,,@E,@9;,@,@**3?>8,?9<DC5C**4*,45=*=*/*;C:5875)2C5)>)*);7C:E35)9?7?*87DC*C+90<C*))*/147*5@))2**7C))))/*2<)*+(--(3(-8:).4))(*)),((
@M03506:14:000000000-AKVR1:1:1101:19894:4518 2:N:0:42
TCGGACTACAGGGGTTTCTAATCCTGTTTGCTCCCCACGCTGTCGCGCCTCAGTGTCAGAAACTGCCCAGCAGACCGCCTTCGCCACCGGTCTTCCTCCGGATCTCTACGCATTCCACCGCTACACCCGGAATTCCGTCTGCCTCTACAGTCCTCGAGTGTGACCGTCGCCACGGCAGCTCCGGGGTTGAGCCCCGGACTTTCCCCACACCCTTATCAACCCACCCACTCGCCCTGTACGCCCAGTGATCCCGGAAAACCCTCGCACCCCCTCTTTTCCCTCGCCTGCGCGTCCGCAGCTC
+
CCCCCGGGGGGGGGG:CFFD9CDCFGGGGFF9FFGEFF@@F@FFGGDEG:F8FFF<FFGFE8EFA9CEFCFGEFGGGGC:F,CFCFE8FCFGE<EG9EC@EGEFGG9FC<+BC+A<EFFGG@@C<FFG::=+=,CADFFDGAF9E,6EFF=ED8AEG6B+@2,7,5443*3*@=58C1*,?CG*:8/4*+5C98C58***++5+>C=5*991*0++::@60>**1/)8*975)))*)***2/19*++*33075.))1(0*0)7))2?@*8<))*+++)1<).-(,-(0()(,022)0)(,.
@M03506:14:000000000-AKVR1:1:1101:24632:4521 2:N:0:42
TCGGACTACAAGGGTATCTAATCCTGTTTGCTCCCCACGCTTTCGCACCTCAGCGTCAGTATCGGGCCAGTGAGCCGCCTTCGCCACTGGTGTTCTTGCGAATATCTACGAATTTCACCTCTACACTCGCAGTTCCACTCACCTCTCCCGAACGCGAGACTCCCAGTATCGAAGGCAGTTCTGGAGTTGAGCCCCAGGATTTCACCACCGACTTAAGAGTCCGCCTACGTGCGTTTTACGCCCAGTGATTCCGAGCAACGCTAGCCCCCTTCGTATTACCGCAGTTGCGGGCACGAAGGTA
+
CCCCCGGGGFCFGDGGGGGGGFFGFGGGGGFGGFGGGGGEEGGDEGEGG8FFFF7FCFGDGGGEGGGGGGGFFGGGDFE@CFFGGGEF<,EFDFGGG<FC=+++AFE9FD@,<=??CCF,AFGG<A,,<BC=FGGGGD9,ABDGF>F8DECCE+=88+>E97>@@CG,=D8F,**69*4@>,,65,DFECB,,**1*::CE65;EGGGC/?>=*>++3*<C7C79*)2=7A:5))/4*1/8*)19++*0:@F)3)/974:@)))0;;>8)2..**2C267(((((.)*()-3),(/7)(.)
@M03506:14:000000000-AKVR1:1:1101:11607:4576 2:N:0:42
TCGGACTACCAGGGTTTCTAATCCTGTTTGCTCCCCACGCTTTCGTGCTTCAGTGTCAGTGCTGGTCCAGGTAGCCGCCTTCGCCACTGGTGTTCCTCCCGATCTCTACGCATTTCACTGCTACACCGGGAATTCCACTACCCTCTACCGCACTCTAGCTTTCCAGTATCCACTGCCATTCCCAGGTTGAGCCCAGGGATTTCACAACGGACTTAAACAACACCCTACGCCCCCTTTACGCCCAGTCATTCCGAGTAACGCTTGCACCCTTCGTATTACCTCGGCTTCTGGCCCGCACTTT
+
CCCCCGGGG-FFGGGGFGGGGGGGGGGGGGGGGGGGGGGGGGGGGGGGGGGGGGGGGGGGGGGGGGGGGGFGGGGCFGGGGGGGGGGGGGGGGGGGGGGGGGGGGGGGGGG>FGGGGGGGGGGGGGGGCEGGGGGDFGGGEFGGGGGGG78=E6ECFGGGGGGFF8E;:E;;DFDDF8EDGCGFF+@?FC7DFGDCDECF,9C,EC697C/9?*DCF7A,;**4/1?A*4)*2=>F3@CCE5C<CC+;F99AA357C>G5>5)*><F?E@CFFC*0+)1<))(-41,7<?<))(().)())
@M03506:14:000000000-AKVR1:1:1101:22749:4617 2:N:0:42
TCGGACTACAAGGGTATCTAATCCCGTTTGCTCCCCTGGCCTTCGTGCCTCAGCGTCAGGAACTGTCCAGAGACCCGCCTTCGCCACTGGTCTTCCTTACGATCTCTACGCATTTCACTGCTACACCGTAAATTCCGGTCTCCTCTCCAGTCCTCAAGCACGGCAGTATCGAATGCAGTTTCGGAGTTAAGCTCCGAAATTTCACACCCGACTTACCGCGCCGCCTACGCACCCTTTACGCACAATGAACCCGAACAACGCTTGAGACCTCTGTATTACCACGGCGTCTGGCAACGCGTTA
+
CCCCCGGGGGGGGGG9EFGGGGGGGGGGGGGGGFGGGGGGFGGGGGFGGFFDEGGGEG7FFGGGGGGGGGGGGGGGGGGGGGGGGGGGGGEFFDFGGFCFGGGG8AEFGGGGEGFDFGAFGGGGGGGGGGGDFGFGGGGF@FGGGGGGGGDFDFFGGFGGGGGDGGG9DFE@DFFFGGGGDFD>CG+1:D;,,@6C57C7<CCCFEFGGGGGGDGGGGE*?D5*:D55*)=55))*/1;8=*1)9<78:3/)))575<4/3)<3C+**/0*/9:0++-/<),(,0(,.-)47),-)5>-4(
@M03506:14:000000000-AKVR1:1:1101:8186:4628 2:N:0:42
TCGGACTACCAGGGTATCTAATCCTGTTTGCTCCCCACGCTTTCGCGCCTCAGCGTCAGTATCGGGCCAGTGAGTCGCCTTCGCCACTGGTGTTCTTCCGAATATCTACGAATTTCACCTCTACACTCGGAGTTCCACTCACCTCTCCCGAACTCAAGATATCCAGTATTAAAGGCTATTCCAGGGTTGAGCCCTGGGCTTTCACCTCTAACTTAACTATCCGCCTACGCGCCCTTTACGCCCAGTAATTCCGAGCAACGCTAGCCCCCTTCGTATTACCGCGGCCGCTGGCACGAAGTTA
+
CCCCCGGGGGGGGGGGGGGGGGGGGGGGGGGGGGGGGGGGGGGGGGGGGGGGGGGGGGGGGGGGDGGGGGGGGGGGGGGGGGGGGGGGGGGGGGGGGGGGGGGGGGGGGGGGGGFGGGGGGGGGGGGGGGGGGGGGGGGGGGGGGGGGGGGGGGGGGGGGGGGGGGGGFGGDFGGFCGGFCFGFGGGGEGGGGGGGGGGGG*>DCCCGGGGGGGFE+=@FGG:FGDFFDGFG38>G@7CCGEDGFFEAGGGF)))17:D*))0)*;;>EFC)0C8CG9?F:0(,1((7;370)3(*.7(6)
@M03506:14:000000000-AKVR1:1:1101:11386:4640 2:N:0:42
TCGGACTACTAGGGTATCTAATCCTGTTTGCTACCCACGCTTTCGCTCCTCAGCGTCAGTACCGGCCCAGAGTGCCGCCTTCGCCGCCGGTGTTCCTCCTGATATCTGCGCATTTCACCGCTACACCAGGAATTCCACTCTCCTCTTCCGGACTCTAGCCAGAGGGTTTCCAATGACAGCTGGAGGTTGAGCCTCCAGTTTTCACATCGGACCTACCTGGCCGCCTACACGCTCTTTACGCCCAATTCATCCGGACAACGCTTCCCCCCTACGTCTTACCGCGTCTCCTGGCACGTCGGTT
+
CCCCCGGGGGGGGGGGGGGGGGGGGGGGGGGGGGGGGGGGGGGGGGGGGFGGGGGGGGGGGGGDGGGGGGGGGGGGGGGGGGGGGDGGDGGGGGGGGGGGGGGGGGGFGDGGGGGGFGGGGGGGGGGGGGFGGGGGGGGGAFGFGFGGGDG6E7CFGFGF9CF?FDEFEGGGCGGGGEFGCCCFG5??DCCFB8:ECFGFCFG9FCCFEGDDE<99DG*/8>5=878FCG3E*.5:<*9*/>D73*3/0+<*)0*)/,97>DB*2:;):5/7)2*;/58E03;(1((/.)(8).,/)0(,,
@M03506:14:000000000-AKVR1:1:1101:14374:4651 2:N:0:42
TCGGACTACCGGGGTTTCTAATCCTGTTTGCTCCCCTAGCTTTCGCGCTTCAGCGTCAGTACCTGTCCAGGTAGCCGCCTTCGCCACTGGTGTTCTTCCCGGTCTCTACGCATTTCACCGCTACACCGGGAATTCCGCTACCCTCTCCAGGACTCAAGCCGAACAGTATCGAAGGCAATTCCTCAGTTGAGCCGAGGGATTTCACCCCCGACTTGATCGGCCGCCTACGCGCCCTTTACGCCCCATGATTCCGACCAACGCTAGCCCCCTCCGTATTACCGCCGCCGCTGGCACGGGTTTG
+
CCCCCGGGGGGGGGGGGGGGGGGGGGGGGGGFGGGGGGGGGGGGGGGGGGGGGGGGGGGGGGGGGGGGGGGGGGGGGGGGGGGGGGGGGGGGGGGGGGGGGGGGGGFGGGGGEGGGGGGGGGGGGGGGGGGGGGGGGGGGGGGGGCFGGGFGGGGGGGGGGGGEGGG9CECCGGGGGGGGFFGGCFGGG@CFGGEGG58*=CGFGECEGGGGGD+;CC7EGDGGC<<4=D@EGF35?78EGG3)1**/<:CBFFDD56D*7.))*CE3:)95)//2+4*0-((,(,479EFF5>0<7.(4(
@M03506:14:000000000-AKVR1:1:1101:22934:4662 2:N:0:42
TCGGACTACCCGGGTTTCTAATCCTGTTTGCTCTCCTAGCTTTCGCGCCTCAGCGTCAGTTGTGGTCCAGTGCGCCGCTTTCGCCGCAGGTGTTCCTCTCGATATCTACGCATTTCACCGCTCCACCGAGAATTCCAGTGGCCCCTTCGGCACTCTAGCCCTGCAGTATCGATTGACCTTTCCGGTTTAACCCAGGAGATTTCACAACCGACTTGCAGTTGCCGCCCACTCGCCCTTCTCGCCCAGTGAATCCCCAGCACCCGTTTTCCCCCCGTACTACACCGGCGCTCGGCATCGCTTT
+
C@CCCGGGGGFGGG:FEEGGGG9EFGGFGGGGG,CFG9EF<E<FGE:FCCE8AFGF7FFGAFG@:FC@CGGFGGG,FGC7DC:B=>:7>+BFGDG<@F<FC@EFGGGGGD+=+8E<CDAFFE+4AFE=F7FGDF;F9DF,A+,+@DD>+@>CEGGCF,@DF7FF<,7,@;B:4@*3,:CC9DF>>*1*>;,6B*,4@*46,4,,5,4:E397**0>86++;CDE<))0**0/55)54**<*717*:+*<++06)***(2*)0)**+*1+7C>>)2//,*3)(.,(2(),),(7((*))(,(
@M03506:14:000000000-AKVR1:1:1101:11201:4685 2:N:0:42
TCGGACTACAAGGGTATCTAATCCTGTTCGCTCCCCACGCTTTCGCGCCTCAGCGTCAGTACTGGCCCAGAACACCGCCTTCGCCACTGGTGTTCCACCTGATATCTAGGCATTTCACCGCTACACCAGGTATTCCGTGTTCCCCTACCAGACTCAAGTCATAGCAGTTCCGAGTGGCCGCCCCGAGTTGAGCTCGAGGGTTTCACACCCGGCTTACCAAACCGCCTACGCGCGCTTTACGCCCAATAAATCCGGACAACGCTCGCTCCCTACGTACTACCGCGGCTGCTGGCACGGAGTT
+
CCCCCGGGGGGFGGGGGGGGGGGGGGGGGGGGGGGGGGGGGGGGGGGGGGGGGGGGGGGGGGGGGGGGGGGGGGGGGGGGGGGGGGGGGGGGGGGGGGGGGGGGGGGGGGGGGGGGGGGGGEGGGGGGGGGGGGGGGGGGGGGGGGGGGGFGGGGGGFF==EFGGGGGCFGGGGF6?EGGGGDGECEFE@CGG7DEGGGG*;ECCGCFEGGGGGG?<DAFCFDGGGFFG:>E5>77:DFGCEDDD5C@+<7BF@GDGF5*)7)//?*<C@D65<;<*(/+416099>3())..(.7))(,(
@M03506:14:000000000-AKVR1:1:1101:5629:4695 2:N:0:42
TCGGACTACAGGGGTATCTAATCCTGTTTGCTCCCCACGCTTTCGCACCTCAGCGTCAGTACCGGGCCAGTGAGCCGCCTTCGCCACTGGTGTTCTTGCGAATATCTACGAATTTCACCTCTACACTCGCAGTTCCACTCACCTCTCCCGGACTCGAGATCCTCAGTATCGAAGGCAGTTCTGGAGTTGAGCTCCAGGATTTCACCCCCGACTTAAGGACCCGCCTACGTGCGCTTTACGCCCAGTGCTTCCCAGCAACGCTCGCCCCCTTCGTATTCCCGCGCCCGCTGCCCCGAACACT
+
CCCCCGGGGGGGGGGGGGGGGGGGGGGGGGGDGGGGGGGGDGGGGGGGGFGGGGGGGGGGGGGGGGGGGGGGFGGGGGGGEGFGGEGGGGFCF7FGFGGGGGGGGGFFGDGGFEGGCFGFGGGGGGFGGGGGGGGGGGEE:EGEGGGGGGGC>CGGDC?FGFEGGGGGFGCB:*38,B:FGFFFGFGGGFGG94D,DF*CEC@,;C?EGGGDEDD?FC*7CD)>CC3)*2)=<B592:F*AECCG++*3+<6)**950FC@)))9EA0C)0<>*8A84*A102(,(-5()(()--1))(()
@M03506:14:000000000-AKVR1:1:1101:10712:4724 2:N:0:42
TCGGACTACAAGGGTATCTAATCCCGTTTGCTCCCCTGGCTTTCGCTCCTCAGTGTCAGTGTTGGTCCAGGATGCCGCCTTCGCCACCGGTGTTCCTCCATATATCTACGCATTTCACCGCTACACCTGGAATTCCGCATCCCTCTCCCAAACTCAAGCCATCCAGTATCAGACGCAGCTCCGCGGTTAAGCCGAGGGCTCGCACGTCTGACTTAGTTGGTCACCTACGAGCCCTTCACGCCCAGCAATCCCGCACAACGCTTGCCACCCCCGTCACTCCGCCTCTCCTCGCTCGTCACTC
+
-,AA,@FEE-;E8BCFEGA<,@,,;BFC<@F@EFDBFFC<E<@G7FCFEG<,FCFFGC<FEFGC86;<<ECGCFEFBB:866,C:,C<77@=8BEF<EG?,55,9E,FE7=,@+EFF9FC:FCFFGG:,,A=?,,9EEG:C,@=D8=D888,@F9,,,>=,=FCFGD;EG9,@D+>+++,@@+@:C3@*,,@6?4=E5*;*)/84:2*=<+;A1><7:++*2;C**)///2:)85*(9=/@FD*5**0++*))))1)(**755FFG7?G>)7)****)004(,(24()6),1)4(/0)(.)
@M03506:14:000000000-AKVR1:1:1101:25897:4784 2:N:0:42
TCGGACTACAAGGGTATCTAATCCCGTTCGCTCCCCTGGCTTTCGCGCCTCAGCGTCAGTGTCGGCCCAGCAACCCGCCTTCGCCGCAGGTGTTCCTCTTGATATCTACGCATTTCACCGCTACACCAAGAATTCCAGTTGCCCCTTCCGCACTCTAGTCGCACAGTATCAGTTGACCATTCAGAGTTAAGACCGGATATTTCACACCTGACTTGTGCTGACCGCCTACGCGCCCTTTACGCCCAGTAAATCGGAACAACGCGTCCCACCCCCGTCTCACCGCGGCGCCTGGACCGGGGCT
+
CCCCC>FGFGGGDCECFFGGGGFGGGGFGCGEGC@@ECFFFFFGCFFGGGGGFGGFEDGGDF<FCGG7CFFGGFCCFCEGGFFGGDGGGD,BFCFDFEFGGGAEFEFGGCFECFGGF9FF>FEGGFGGDBF,,CF9AB=FFFAEF@88>EG6E6475=@;C+@E5EGFFDFCFG;D6:,@DD,2>DD@E;,5?=:8**=C9=,5;?,*;8?6,1+C6774@FG:)7))*8.5<B>3(*/<*:))*:2*+<<9)0*/).*:)75)):/*2)*))122*.@F,--30(4)()(-)(4550(((
@M03506:14:000000000-AKVR1:1:1101:14739:4891 2:N:0:42
TCGGACTACAAGGGTATCTAATCCTGTTTGCTCCCCACGCTTTCGCACCTCAGCGTCAGTACCGGGCCAGTGAGCCGCCTTCGCCACTGGTGTTCTTGCGAATATCTACGAATTTCACCTCTACACTCGCAGTTCCACTCACCTCTCCCGGACTCAAGCTCGCCAGTATCAAAGGCAGTTCTGGAGTCGAGCTCCAGGATTTCACCCCTGACTTCACACGCCGCCTACGTGCGCGTTACGCCCAGTGATTCCGAGAAACGCTAGCCCCCTTCGTATTACCCCTGCTGCTGGCCCGAAGTTG
+
CCCCCGGGGCGGGGGGGGGGGGGGGGGGGGGGGGGGGGGGGGGGGGGGGGGGGGGGGGGGGGGGGGEGGGGGGGGGGGGFGGGGGGGGGGGGGGGGGGGGGGG@GGDFGGEGFGGGGGGFGGGGGF?FFGGGGGFGCFGG?DGGGEGGGG7CEGGFC?GGGGGGGGEEDG9FG,DEGCFACGGFCF@F>**B*2DEEC5,>CFFGEF=*28?F4,<?C4CC8/*1:.)/025)7)993)*;=)19<+*30<8/79)*(0/87))0;EEC)*0)*203-9C:(((.4>=5).2)(-))0-6)
@M03506:14:000000000-AKVR1:1:1101:25334:4895 2:N:0:42
TCGGACTACCAGGGTATCTAATCCTGTTTGATCCCCACGCTTTCGTGCCTCAGCGTCAATATTTGTGTAGTAAGCTGCCTTCGCAATTGGTGTTCTATGTCATATCTAAGCATTTCACCGCTACATGACATATTCCGCTTACCTCCACAACATTCAAGATAAATAGTATCCATGGCAGTTTCTGAGTTAAGCTCAGAGATTTCACCACGGACTTACCTGCCCGCCTACGCACCATTTAAACCCAGTGAATCCGGACAACGATTTCACCCTCCGTATTACCGCGGCTGCTGCCACGGTATTT
+
CCCCCGGGGGGGGGGDFGGGGGGGGGGGGGGGGFGGGGGGGEFGGGGGG9FFFGGGGEEGGGGGDCFGFGGGFGGGGGFGGGGGEEGGGGGGFGGGEFGGGGGGGGGGGGGDGGFFEFFGGEEGGGGCEEFCFC;EFGEGDFFGGGGGFFEDGGGGDGAAEGFGGACD4=,A8,3D8CFA=FCG8AFFEE9=>=BFAE,,76@DD8?F:D+9CG7,3<0,*;D5C5**:C47@**22:+;5,846ECBG@,25:?)>?F=))2*13>A838../**+1;C0(1(((-<:@)().()))())
@M03506:14:000000000-AKVR1:1:1101:24522:4902 2:N:0:42
TCGGACTACAGGGGTATCTAATCCTGTTTGCTCCCCACGCTTTCGCTCCTCAGCGTCAGTACCGGCCCAGAGTGTCGCCTTCGCTACTGGTGTTCCTCCCGATATCTGCGCATTTCACCGCTACACCGGGAATTCCACACTCCCCTACCGGACTCTAGTCATGGCAGTATCAGGTGGCCCCTCCACGTTGAGCGTGGAGATTTCCAACCCGACTCACCAAACCGCCTACGAGCTCTTTACGCCCAATAAACCCGGTAAACGCTCGGCCCCTCCGTATTACCGCGGCTGCGGGACCGTCGTT
+
CCCCCGGGGGGGGGGGGGGGGGGGGGGGGGGGGGGGGGGGGGGGGGFEGGGGGGGGGGGGGAF@ED:FGGFFGGGFGGGGGGGGFGGGFGGGGGGFGGGGGDGGGGGFGEDCCFGGGGGGGGGGGFFEGB=FGGGC<ADEDFGGECFFCEEGGD:9EFDDEFF686BFGGG,;D;CD:CFE*;56D5:1DC,,/4AEC=,=+5>+1A?CC59*)/+;D65*/1/>3.):9.*)56:2*1A/7D<*1*/3+3))./))(22).)*98*7C)*)))/2;2*?)(09>((040(()(-)0)(4(
@M03506:14:000000000-AKVR1:1:1101:16713:4908 2:N:0:42
TCGGACTACAAGGGTTTCTAATCCCGTTTGCTCCCCTAGCTTTCGCGCCTCAGCGTCAATGCCGGTCCAGGATGCCGCCTTCGCCACCGGTGTTCCTCCAGATATCTACGCATTTCACCGCTACACCTGGAATTCCACATCCCTCTCCCGGATTCAAGCCCTCCAGTATCAGACGCAGTTCCCCGGTTAAGCCGAGGGATTTCACGTCCGACTTAGCGGGCCGCCTACGCGCCCTTTACGCCCCGTAATTCCGAACAACGCCTGCCCCCCCCGTATTACCGCGGCTGCTGGCACGGAGTCA
+
CCCCCGGGGGGGGGGGGGGGGGGGGGFGGGGGGGGGGGGGGGGGGGGGGGGGGGGGGGGGGGGGGGGGGGGGGGGCGGEGGGGGGGGGGGEGGGGGGGGEFGGAF<FGGDGEGGEEGFFGGDGEGGGFGGGGGGGG9FGGGGGFFDBFFGG6EGGGGCC8DCFE?FGFFF,@EG6B*>@C>:EFGEEGC@CFFEE88C8?CC9+>5:FE))9CCFC7C)*)9<>3*7?1)):/754)0=5CC<D<:53C+3*0)*150/*)))9<CFF80)7)1*00)/0(7400((.))(3).(/8><(-
@M03506:14:000000000-AKVR1:1:1101:7952:4908 2:N:0:42
TCGGACTACAAGGGTTTCTAATCCCGTTTGATCCCCTGGCTTTCGCGCCTCAGCGTCACAGGCACCCCAGACAGTCGCTTTCGCCACCGGCGTTCCTCCCGATATCTACGCATTTCACCGCTACACCGGGAATTCCACGCACCTCTCCCACCCTCAAGCACGGCAGTTTCGCCTGCAGGCTCTCGGTTCAGCCTAGAGGTTTCACAGGTGACTTACCGCACCGCCTACGCGCCCTTTACGCCCAATAATTCCGAACAACCCTTGCCCCCCTCGTATTCCCGCCGCTGGCGGCCGGCAGTCA
+
CCCCCGEFGGGGGGGGGGGGGGGGGGGGGGGGGFGGGGGGGGGGGGGGGGGGFGGGGGGGGGF,<FFGGGGGGGGGGGGGGGDGFGGGGGGGGGGGFEGGGGGGGGGGGGGGGCEDFGFFG@FGGGGGGGD7FFGGDGG>+@B7E?ECFGGGGGGF8<EFGEGG5CFEGGGGG8EFF,,=,CE,/**=*?<CEC6C6+82:@CGG??5+0;CFF?FF3)*97<EDD:?EDDGDE:5:*9*;CC*70+*09<=F:*/7:4*7>@*9@F3C57B592@+-9<((((-(()(0((0(-))0.(-
@M03506:14:000000000-AKVR1:1:1101:11078:4912 2:N:0:42
TCGGACTACCAGGGTTTCTAATCCTGTTTGATCCCCACGCTTTCGCGCCTCAGCGTCAGTATCCGTCCAGAGGGCCGCCTTCGCCACCGGTGTTCCTCCTGATATCCACGCATTTCACCGCTACACTGGGAATTCCACTCACCTCTCCCGGTCTCAAGCAAAGCAGTTTGGACGGCAGTTCCTCGGTTAAGCCGAGGGATTTCACCATCCACTTGCCAAGCCGCCTACGCGCCCTTTACGCCCAATAATTCCGACTAACGCTTGCCCCCCCTGTATTCCCGCGGCCCCTGGCACAGAGTTT
+
CCCCCGGGGGGGEGGFGGGCFGGGGGGGGGFFGFCFCFEGGGGGGGEFGDFFFGGGGGGGCFGFEGGGDCEGGECGGGG@FGGGGCEGGDGDE+AFFFGGGGDGGAC5?BFGGEGFFGFGGGGGGG,,EEGDGGFGGGGFFGGFGGGGGGGGGGGFFGCEC?CEG6@CG98EGGCEEEGFGGFGDEGDECEGGGGGGGECFGFFGF9?CF4;:FC7>C65C*C=DDEFGG):)7:52*=EDED5<6+1AEGFFF)9<)*2<>5*>FA5*)1>)*+03)1<(31(49()(.8:).3*00)5)
@M03506:14:000000000-AKVR1:1:1101:19149:4922 2:N:0:42
TCGGACTACAAGGGTATCTAATCCTGTTTGCTCCCCACGCTTTCGCACCTCAGCGTCAATACCAGTCCAGTGAGCCGCCTTCGCCACTGGTGTTCTTCCGAATATCTACGAATTTCACCTCTACACTCGGAATTCCACTCACCTCTCCTGGATTCAAGCGATGCAGTCTTAAAGGCTATTCTGGAGTTGAGCTCCAGGCTTTCACCTCTAACTTACAAAGCCGCCTACGTGCGCTTTACGCCCAGTAATTCCGACTAACGCTAGCTCCCTCCGTATTACCGCGGCTGCTGGCACGCAGTTA
+
CCCCCGGGGGGGGGGGGGGGGGGGGGGGGGGGGGGGGGGGGGGGGGGGGCGGGGGGGGGGGGGGGGGGGGGGGGGGGGGGGGGGGGGGGGGGGGGGGGGGGGGGGGGGGGGFGGGGGGFGGGDGGGGGGGGGGGGGGGGGFGGGGGDGGGGFFGGGGGGG>EEGGFFFGGGGGGGGG?EAFGEGC=DECCGDCFFCGCGGGGGGGGGGF7CGGGGGFG>1CCDGGGBAGGFGG4BDFF6*C=DDF+>ACCFFFF3C3<;5555CG9EFGFGF:F5@+49CBF96949>>65:8>B3)7(.)
@M03506:14:000000000-AKVR1:1:1101:8709:4927 2:N:0:42
TCGGACTACCGGGGTATCTAATCCCGTTTGCTCCCCTAGCTTTCGCTGTTCAGCGTCAATCTCGGTCCAGGATGCCGCCTTCGCCACCGGTGTTCCTCCAGATATCTACGCATTTCACCGCTACACCTGGAATTCCGCATCCCTCTCCCGAATTCAAGCCATCCAGTATCCGACGCAGTTCCAAGGTTAAGCCTTGGGATTTCACGTCGGACTTAGTTGGCCGCCTACCAGCCCTTTACGCCCAGTAATTCCGAACAACGCTTGCCCCCCCCGTATTACCGCGGCTGCTGGCACGGAGTTC
+
CCCCCGGGGGGGGGGGGGGGGGGGGGGGGGGGGGGGGGGGGGGGGGGGGGGGGGGGGGGGGGGGGGGGGGGGFGGGGGGGGGGGGGGGGGGEGGGGGGGGGGGGGGGGGGGGGGGGGGGGGGGGGGGGGGFGGFGGGGGGGGGFGGGGGGG>EGGGFCFFGGGGGFGAFGGGDGGGGGGGFGG,D>FGGCGGGGGGGGCCGGFFFGGGGGGGGG?FGGCGGGGGGGDFF*=FFBFD?C=5=:7*57<7EFF?45C97:F5;;:3<G?F=>G55**236@F0630(,4))7(35<()))(.)
@M03506:14:000000000-AKVR1:1:1101:12440:4931 2:N:0:42
TCGGACTACCAGGGTATCTAATCCCGTTTGCTCCCCTAGCTTTCGCGCCTCAGCGTCAAGAATGGGCCAGGTAGCCGCTTTCGCCACTGGTGTTCCTCCCGATATCTACGCATTTCACCACTACACCGGGAATTCCGCTACCCTCTCCCACCTTCCAGCCGATCAGTTTCCGATGCAATTTCCCAGTTAAGCCGGGAGCTTTCACATCGGACTTGACCAGCCGCCTGCGCGCTCTTTACGCCCAGTAAATCCGGACAACGCTCGCCACCTCCGCATTACCGCGGCCGCTGGCACGTAGTTA
+
CCCCCGGGGGGGGGGGGGGGGGGGGGGGGGGGGGGGGGGGGGGGGGGGGGGGGGGGGDGGFGGGGGGGGGGGGGGGGGGGGGGGGGGGGGGGGGGGFFGGGGGGGGGGGGGGGGGGGGGGGGGGFDGGGGGGGGGGGGGGGGGCGFGGGGGGGGGGGGGGGGGGGGGFGGGGGGGGG9EGGGGGGGGGGGEGG5E>?EGGGGGGGGDG5CCDDFCGFFFGGFD5CC3F*:>E5>)>2CBCGGC*9<+99?GF>D*15,7*0)8/7E*7F)*8>*:C?)*<811(-(,81)4())31))-:)
@M03506:14:000000000-AKVR1:1:1101:15321:4945 2:N:0:42
TCGGACTACAGGGGTATCTAATCCTGTTTGCTCCCCACGCTTTCGCACCTCAGCGTCAGTACCGGGCCAGTGAGCCGCCTTCGCCACTGGTGTTCTTGCGAATATCTACGAATTTCACCTCTACACTCGCAGTTCCACTCACCCCTCCCGGACTCAAGACCCCCAGTATCGAAGGCAGCTCTGGAGTTGCGCTCCAGGACTTCACCACCGACCTCAGAGTCCGCCTACCTGCCCTTCCCCCCCAGTTATTCACAGCCACGCTACCCCCCTTCGTCTCACCGCTGCTCCTCGCACGCCGTGC
+
CCCCCGEFC-FGCGGGFGGGGDGAAFGGFCF@CED;FEFCCFDGCEGG:F8CFGGCFG:CEG<F6@@CCFFGCGGGGGGGEGGGEFGGGD?CC:FAFGGG>:F=B?,CEF:DFFGD<?F@,5<F9F<A?+:?@?FGAF=FA=D,=D8EC=C+=@F:C?EF,@+@CGC;::C:8E*,@>*=>,CD?8D,,,4>1;4:C?8*>*5,,=,2:8):/9+02**1*2*>D3))*2*74)49(*.***)1*++*+0<***25*,2*.)0)98:>5>7@)28C*)=C((,434)9()-3),,).)((-
@M03506:14:000000000-AKVR1:1:1101:7425:4947 2:N:0:42
TCGGACTACAAGGGTATCTAATCCTGTTTGCTCCCCACGCTTTCGCTCCTCAGCGTCAGTCACGGCCCAGAGTGCCGCCTTCGCTACGGGTGTTCCTCCCGATCTCTGCGCATTTCACCGCTACACCGGGAATTCCACACTCCTCTACCGGACTCTAGTCACGGCAGTATCAACTGACCTCTCCACGTTGAGCGTGGAGATTTCACATTCGACTTACCGAACCGCCTACGCGCCCTTTCCCCCCAATAATTCCTCTACACGCTTGCCCCTCACGCCTTCCCGCGGCCGCCGGCCCCGTCGT
+
CCCCCGGGGGGGFFGG9ECFGGEGGGGFFEGD<C,@FFCE@@FGGGEG:FGGGGGGGEGGGAE7:FCGGGGGGGGGGG7EGGDGC:>:=4@@FFEFE<4BB7+@FFA<EFGG@GGGGDGGEEGGGGGG:>:7A>DDFGGG:3D96>=EDB++@;F@,@3@B::*3*56<DD;>FEDF?9AC:CCGECE6:87BEEC5*/+3+7>?@F+1+:7ED57;F3A)1::DD87C*)/>)))40*3+2C<3**/20+91***0-:C)5)**2<<E)*0)****,*:8(44(,()-)-(0--)0)((-
@M03506:14:000000000-AKVR1:1:1101:22664:4947 2:N:0:42
TCGGACTACCAGGGTATCTAATCCTGTTTGCTCCCCACGCTGTCGCGCCTCAGTGTCAGCAACTGCCCAGCAGGCCGCCTTCGCCACCGGTGTTCTTCCGGATCTCTACGCATTCCACCGCTACACCCGGCATTCCGCCTGCCTCTCCAGTGCTCCAGCCCAGCAGTATTCATGGCCGACGCGGGGTTGAGCCCCGCGCTTTCACTACGAACTGACCGCCCCACCTACGCGCCCGTTACCCCCAATTGTTCCGTACAACGCCCCGACCCACCTGATTAGCGCGCGACATGCCACGACGTCC
+
-ACCCGGCEE9FCED-FGF<A9<6C9FFGGDDGEFFGEFEGGFFFFE@C@C@GGDGF<DFEFFFF?EFFEGGGG@ECFGGGFGDGGE,=C>CF7?F<<9F:FGGBEFFGFG7FCFFGGGGGCCCD8FGGC+@FAEFGCGCFGFFFF8,@DE=@79EF@8+8CDDG6E>,@,3@;BF,3@8>*;>EC8=85>88;E=C*:5*1+<<+2<5**7C67@4)0*19*:<*96*/5*)0)/.*8+<*>)1A7*+<@=))11*-0*5))))*2)809@)*2++)*3((((((()-9)3*,495)(,(
@M03506:14:000000000-AKVR1:1:1101:16568:4970 2:N:0:42
TCGGACTACAAGGGTATCTAATCCCGTTTGCTCCCCACACTTTCGCATCTCAGCGTCAGGTGCAACCCAGCACGTCGCCTTCGCCACTGGTGTTCTTCCCGATCTCTACGCATTCCACCGCTACACCGGGAGTTCCACGTGCCTCTCTTGCCCTCAAGTCGCACAGTCTCGCATGACCTCCCCCAGTTGAGCCAGGGGCTTTAACACACGCCTTGTCCAACCGCCTACCTGCGCTTTACCCCCGGTGAATCAGGATAACGCCCGCCTCCTACGTCTTACCGCGGTCGCCTGCCCGTAGTTC
+
CCCCCGGGGGGGGGGGGGGGFGGGGGGGGGGGGGGGGGFGGGGGGGGGEFGGGGGGGGGGGFGFGGGGGGGGGGGGGGGGGGGGGGGGGGAFGGGGGGGGGGGGGGGGGGGGGGGGGGFGGC:@EGGGGGCFFFGGCF>FFEFAEDF>;,@@E?DC89DE>E6@@F99,@DE85C,@B,@DGGGEE8=DF8DGCFD>/CEDG?,C7C=E45*:2+30:++;C55<85)2>46550*4**+3:C)1:C)29A**/*0:)2*0)0)1?8>=>*/79/**)*<(-,3(-47()-3)21)))()-
@M03506:14:000000000-AKVR1:1:1101:5965:5041 2:N:0:42
TCGGACTACAAGGGTTTCTAATCCCGTTTGCTCCCCTAGCTTTCGCGCCTCAGTGTCAGTGTCGGTCCAGGATGCCGCCTTCGCCACCGGTTTTCCTCCAGATATCTACGCATTTCACCGCTACACCTGGAATTCCGCATCGCTCTACCGAACTCAAGCCATCCAGTATCAGACGCAGTTCCCCGGTCAATCCGAGGGCTTTCACGTCTGACTTAGTTGGCCACCTACGAGCCTTTTACTCCCAGTACTTCGTCACAACGCTTGCCCCCTCCGTATCACCGCGGCTTCTGGCACGTGTTTA
+
CCCCCGEFEFEFEC,6C<E<CFG@FGGGEG@FGCCFG@@6,C6C@C@FC@CC<FGFGGFEACFEC@@FFCEC<<@FCCEGGG<FC,,:6+++8:F,,<4F<?B,C5,<?<+BFGGGC<,8+>6CF@GEADGFFFCE<FG7:8>3,+,6@=+=EGG9@,=83,@DF:B9EA,@,,>86*@FEEGG*8C*:9;;,41;:**,,*,,56;>**;;CD?+1;;67<FD*78A5CBCC)1>2*9+++954C7*300)))**;)/*).)*922)1)177**:*:=?09431((0)*).08:9))(,.
@M03506:14:000000000-AKVR1:1:1101:12328:5044 2:N:0:42
TCGGACTACAAGGGTATCTAATCCTGTTTGCTCCCCACGCTTTCGTGCCTCAGTGTCAGTGCTGGTCCAGGTAGCCGCCTTCGCCACTGGTGTTCCTCCCGATCTCTACGCATTTCACTGCTACACCGGGAATTCCACTACCCTCTACCGCACTCTAGCTCGCCAGTATCCACTGCCATTCCCAGGTTGAGCCCAGTGCTTTCACAACGGACTTAACAAACCACCTACGCACGCTTTACGCCCAGTAATTCCGTGTAACGCTTCCACCCTTCGTATTACCCTGCACGCTGCCACGACGTTA
+
CCC@<FE@E-<FGGGG@EEFFFFGFCGFE8F9FGFDDGGCFGGFEF8CC9EF,CFFG9<F9<C9,CCF<EGGGGA<CFEFG9@CFEEAE@@,EG<FFEFCFD+>,?95C@CDGGGC?EE,CFGGDGGGCE@FFFCG9?;ECGDGD=@;ECE8++3=A9DAFCGEE6DDA8D9DFCDF,@@F:F@:+@9D,BCC*68,,@CA<7<DCCEC**31*2,41*,;?F5<FFF?DEEGF5C;++*3/)**0>+129+;)1>C):5)85**+35A39)79*;0)@0().,2((0(0(46<()0)-,.
@M03506:14:000000000-AKVR1:1:1101:19360:5077 2:N:0:42
TCGGACTACCCGGGTTTCTAATCCTGTTTGCTCCCCACGCTTTCGCACCTCAGTGTCAGTATCGAACCAGGTCGCCGCCTTCGCCACCGGTGTTCCTCCCGATATCTGCGAATTTCACCTCTACACCGGGAATTCCGCGACCCTCTTTCGTACTCAAGCCTGCCAGTTTCAGGTGCACTTCCTCAGTTCAGCCGAGGGCTTTCACATCCGACATACCAGACCACCTACGTTCGCTTTACGCCTCATCATTCCAACCACCGTTTGCCCCCCACGCCTTCCCTCCGCCTGCTGCCACTGGTTT
+
@CCCCGGGFGGDEGGGGGGGGGGGGGGGGDGGGGGGGGGGGGGGGGGGGFGGGGGGGGGGGDGGGGGGGGGGGGGGGGGG7A<FCFGGGGGGFGCGGGGGGCCFGGGGG7FCGFGFGGGGGGGG9FGEC@7>DFGGGG77CEGGG@A;EECEFFEGFCGGCEFGGFFGFGC9DD66,?FGGGGCE,=@,6@B2:**3**7C<F799+0***27*++02)*>**:>*))29)**8)9:7=/;E**2<+0<+0**107<(1*.00**0+.:01)0)*0;2<F)((4460>()..7).*/0.-(
@M03506:14:000000000-AKVR1:1:1101:12211:5077 2:N:0:42
TCGGACTACCGGGGTTTCTAATCCTGTTTGACCCCCACGCTTTCGTGCCCCAGCGTCAATATTTGTTTAGCAAGCTGCCTTCGCACTTGGTGTTCTAAGTCATATCTATGCATTTCACCGCTACATGACTTATTCCGCCTACCTCAACAACCTCCAAGACTAATAGTATCAATGCCAGTTCCCAGGTTGACCCCGGCGATTTCACCACTGACTTACAAGCCCCCCTCCCCCCCCTTTAACCCCAGGAATCCCGGATAACCCTTGCCCCCCCCTTCTTCCCCCGCCTCCCGCCCAGGATTTC
+
-ACC<6:-CEFGG7FG-C@FF<FFA,FGD<@,EFG7+@@FGG<@:C<FF,,66CCCCC:6CCFF,CEC,6:C,6C@6E<F?FDFG+@,B85=CCGG<B?A<F<<,CE?<,5,CF<,,55?+:CE,:F,5,E?F<AF8@CG+E@,64=D9E,+@,6D83DC=EE=:,3@,=E=FG,>9>@F,,,3@+@@3,,@:+CG***=:*,;F?,A,2*0=+,5++*,2**=)).:**)29)590**+<C77**/0++3)0))*9)038).**+3>*)15.0*0+)*:(((--1()-7((7((1)))))
@M03506:14:000000000-AKVR1:1:1101:5789:5088 2:N:0:42
TCGGACTACAAGGGTATCTAATCCCGTTCGCTCCCCTGGCTTTCGCGCATCAGCGTCAGTGTCGGCCCAGCAACCCGCCTTCGCCGCAGGTGTTCCTCTCGATATCTACGCATTTCACCGCTACACCGAGAATTCCCGTTGCCCCTTCCGCACTCTAGTCGCACAGTATCAGTTGACCTTTCCGAGTTAAGCCAGGAGATTTCACAACTGACTTTTTCTTACCGCCTACGCGCCCTTTACGCCCCGTAAATCAGAACCACGCCTGGTTCCTACGTCTCACCGCCTGTGCTGTCCGGTATTT
+
CCCCCGGGGCFGGGCCFGGGGEFGGDGGGGGGGDGGGGGGGGGGGGGGGEEEGCEEFGGGGGGGCFFGG8F@EGGGGGGGGGGGGGD7BFFCFEGG<F?FEG8,8EEGGGFFCCDGGGGEGDCFGGGGD:F:FGFC,6D:FEDE8D6BF8CEC@@9;=@;>9*58DC,DFC;FF9,<9EFEDCB4*AEG,,B?,=C5?CC?F+1<F+/+;:*0:+A*;@+++;CDGB)2*5*9).)80=:*/93)::)**39****0(*:)))7C5C*397**9F5F(*01<96((-0)*.-/.()0)().
@M03506:14:000000000-AKVR1:1:1101:4483:5098 2:N:0:42
TCGGACTACAAGGGTATCTAATCCCGTTTGCTCCCCTGGCCTTCGCGCCTCAGCGTCAGTTGTGGTCCAGTGCGCCGCTTTCGCCACAGGTGTTCCTCCCGATATCTACGCATTTCACCGCTACACCGGGAACTCCACGCACCTCTCCCACACTCAAGCACGGCAGGTTCGCCTGCAGGCTCCGAGTTAAGCCCGGAGCTTTCACAGGTGACTCACCGCACCGCCTACTCGCCCTTTACCCCAAAAATTCCGGACCACCCCTTGCCCCCCTCGTCTTATCCCGCCTGCTGGCACGAATTTC
+
CCCCCGDGGGGGGG8FGGGGGGFGGCGGGGGGGG@CGDFCGGGFGGDEG:CFCGGGGGGGGDGDGGGGGGGGGDGGGGGGGGGGGGGDEGC,FEGGFGGDEGGGG9FEGFGGGGFGG9FGGGEGGG?FG7:FF?FGFAFFCC8CDDFFFCF>E64,@?9CGGGGEG*@,;>FCCFFF>?=B6CGC**=B@;,2;85*/305;C+9C:5<CFGE+0>/*7*>CC53C@F+*):9BB*,*9+3CC3***)3+<))7)9C(**.8)**3371.)7.1***)/+).412((0(0.(7)-*)0())
@M03506:14:000000000-AKVR1:1:1101:8780:5113 2:N:0:42
TCGGACTACTAGGGTATCTAATCCTGTTTGCTCCCCACGCTGTCGCGCCTCAGTGTCAGAACTGGTCTAGCTGGCCGCCTTCGCCACGAGTGTTCTCCCCCATCTCTACGCATTTCACCGCTACACAGGGAATTCCACCAGCCCCTCCCAGCCTCAAATCTTGCAGTTTCTACCGACTAAATACGGTTGAGCCGTACGCTTTCACGGTAGACATACAAAACCACCTACGCGCCCTTTACGCCCAATGATTCCGAACAACGCTTGCCCCTCCCGTATTACCGCGGCTGCTGGCTCGGAATTA
+
CCCCCGGGGFGGGGGGGGGGGGGGGGGGGGGGGGGGGGGGGGGGGGGGGGGGGGGGGGGGGGGGGGGGGGGGGGGGGGGGGGGGGGGGGGGGGFGGGGGGDGGFGGGGGGGEDGCGGGGGGGGGFG9FGGFGGGGFGGGEGFGGGFGGGFGGFGGG8DEGGGFGF?B@8@EAFFECEEE,DEFFGEGGGCGGGGGGGGGGG4,,>C5CGDCDFGGGGGAFC>55506=GGEGD50>8F688E<C5*+999C*))975(**)..9<E8)*)175/**+)9C0(((,-().)58)49)))4:)
@M03506:14:000000000-AKVR1:1:1101:15381:5117 2:N:0:42
TCGGACTACAAGGGTATCTAATCCTGTTTGCTCCCCACGCTGTCGCGCATCAGCGTCAGCTACTGCCCAGCAGGCCGCCTTCGCCACCGGTGTTCTTCCGGATCTCTACGCATTCCACCGCTGCACCCGGAATTCCACCTGCCTCTACAGTGCTCCAGCAAAGAAGTATCGACGGCCGACTCGGGGTTGAGCCCCAAGCTTTCACCGTTGACTTTCCCTGCCGCCTACGCGCCCTTTCCGCCCAGTCATTCCGTACAACGCCCGCACCCCCCGTATTCCCCCGGCTGCTCGCCCGGAGTTT
+
CCCCCGGGG9FGGGGGGGGGGGGGGGGGGGGGGGGGGGGGGGGGGGGGGGGGCFGGGGGGGGGG@FGGGGGGGGGGGGGGGGGGGGGGFEGGGGGGGGGGE7FGFGGCGFGDGGGGGGFGGGDFEGGGG>F@FFGG9FGGGGGGEF,@,B,<C=FGGFG6D7D,DFCFGFGFEG>CCEGG*==CEGGGC@FCGGGDC5C6E:E+>FGGG:CFC71>79*+95):C3)7=5)=DF)9)*98*ADC42+10+019)*97)7*7)<))*2<C3CB)1**0)1<(,((1(3>042()(,))0,4.
@M03506:14:000000000-AKVR1:1:1101:4287:5122 2:N:0:42
TCGGACTACAAGGGTTTCTAATCCCGTTTGCTCCCCTGGCTTTCGCTCCTCAGCGTCAGTGTTGGTCCAGGATGCCGCCTTCGCCACCGGTGTTCCTCCAGATATCTACGCATTTCACCGCTACACCTGGAATTCCGCATCCCTCTCCCAAACTCAAGCCATCCAGTATCAGACGCAGTTCCCCGGTTAAGCCGAGGGATTTCACGTCTGACTTAGTTGGCCGCCTACGAGCCTTTTACGCCCAGTACTTCCGCACAACGCTTGCCCCCCCCGTATTATCCCGGCTGCTGGCCAGGAGGCC
+
CCCCCGGGGGGGGGCFGGGGGGGGGGGGGGGGGGGGGGGGGGGGGGGGGGGGFGGGGGGGGGGGGGGGGGGGGGGGGGGGGGGGGGGGDGEGGGGGGGGGDGFGGGFEFGGGGGGGGGF7:CEFGGGGGDEGGGGGGGGGGGG8FEEGGG,8DEFGGG9DEGGGGGG9DFFDGGED6CCF;CFGGEEGCGCFF>8:EG=EG471>?6CFC>@<CFFCC+=FGDGD>>;*58=D)*:5C?=CED55+3*<@<6))1)/,1:>3)9<88>E>C:31*2+6*+),,4>6>FF9(-0((107((,
@M03506:14:000000000-AKVR1:1:1101:10536:5123 2:N:0:42
TCGGACTACAAGGGTATCTAATCCTGTTTGCTCCCCACGCTTTCGCACCTCAGCGTCAGTATCGGGCCAGTGAGCCGCCTTCGCCACTGGTGTTCTTGCGAATATCTACGAATTTCACCTCTACACTCGCAGTTCCACTCACCTCTCCCGAACTCAAGGTCCTCAGTATCAAAGGCAGTTCTGGAGTTGAGCTCCAGGATTTCACCCCTGACTTAAGAATCCGCCTACGTGCGCTTTACGCCCAGTGATTCGGAGCAACGCCAGCCCCCCTCGTATTACCGCGGCTGCTGGCCCGAATCTA
+
CCCCCGGGGEFFFDGGGGGGGGGGGGGGGGGGGGGGGGGGGGGGGGGGGEFGGGGGGGGGGGGGGGGGGGGGGGGGGGGGGGGGGGGGGGGGGGGGGGGGDGGGGGGCFGG@GGGGGGGCGGGGGGEEGGGGGGGGGGGGEFGGGFCFFGGGGGGEDFDFG?FFEFGFEGGGD7FGEE@FDFFF7,,1=@@D,@B?FF5ECF7@EFGEGD4CFB,DCF+42;CGGD;FCF)*)0.><7AEGGGD<<CF+?C0).)9*4F*73.9F8=BD)17)7*0<26<?;((-(4).)4:)31)))())
@M03506:14:000000000-AKVR1:1:1101:24278:5134 2:N:0:42
TCGGACTACAGGGTATCTAATCCTGTTTGATCCCCACGCTTTCGTGCCTCAGTGTCAATAACAGTGTAGCAAGCTGCCTTCGCAATTGGTGTTCTGCGTCATATCTAAGCATTTCACCGCTACATGACGCATTCCGCCTACCTCCACTGTATTCAAGACTGGTAGTATCAATGGCGGTTCCTTCGTTAAGCGAAAGTATTTCACCACTGACTTACCAACCCACCTACGCACCCTTTAAACCCAGTAAACACGGCAAACGATTGCACCCTCCGTATTCCCGCGGCTGCTGGCACGCACTTAG
+
CCCCCGGGGGGFEGGGGGGGGGGGGGGGGGGGGGGGGGGGGGGGGGGGGGGGGGGGGGGGGGGGGGGGGGGDFGFGGGGGGGGGGGGFGGGGGGGGFGFGGGGEFFGGDGGGGGGGGGDGDGGGGGGC+@:FGFCGEGDCGGGGGGGGFCEEAFFGGFGGGGECFGGGGGFGADFCEG66@FGGGGGG6CFG6EGGGFGGGGG:D9FFCDGD@8ADFC>*?CDEFGFDCC?E:F)84CCFF**1;9E6++/:))))*(**2..*:F*5;>C3>CC++)/23(13(28)3)-(*,(/)04<.
@M03506:14:000000000-AKVR1:1:1101:17358:5135 2:N:0:42
TCGGACTACAAGGGTATCTAATCCTGTTTGCTCCCCACGCTTTCGCGTCTCAGCGTCAGTCACGTCCCAGAGTGCTGCCTTCGCCATAGGTGTTCCTCCTGATATCTACGCATTTCACCGCTACACCGGGAATTCCAGCTACCTCTTCCGTACTCTAGCTCGCCAGTATCGGTCGACTCTCCGGGGTTGAGCCCCGGGCTTTCACAACCGCCTTAGCAAGCCGCCTACGCGCCCTTTACGCCCAATCATTCCGAACAACCCTTGCCACCTACGTATTCCCTCGGCTGCCGCCACTTAGGTA
+
CCCCCGGGGGGGGEGGGGGGGGGGGGGGGGGGGGGGGGGGGGGGGGEFGEFFGGGGGGGGGDGEGGGGGGGGGGGGFGGGGGDEGDGCFGGGGGGGGEGFF9FFGGGGGGG7FGGGFGGGGGGGGGGGGGDFG<BFAFGGFEF9A9DFGDGDECGGGFGAEDDGE>FGFGD73@EGGCE9CGE*3CC:?8FGG*B*C5:*C47+>:+7E<))*2>0+1+2><CE<<)0/<>GD5598*9**:<*97*/93+9?)><<(9/5)57CF9?=5*/52+03)/<),((4(3)(0((01(*/*)6.
@M03506:14:000000000-AKVR1:1:1101:9600:5143 2:N:0:42
TCGGACTACCGGGGTATCTAATCCTGTTTGATCCCCACGCTGTCGCGCCTGAGCGTCAGATACGAGCCAGTGAGCCGCCTTCGCCACCGGTGTTCTTCCCAATATCTACGAATTTCACCTCTACACTGGGAATTCCACTCACCTCTCTCGTCCTCAAGCTAAACAGTTTCAATGGCAGTTCCGGAGTTGAGCTCCGGGCTTTCACCACTGACTTGGATAGCCGCCTGCGCGCTCTTTACGCCCAGTAATTCCGAACAACCCTAGCCCCCTCCGTATTCACGCGGCTGCTTGCAACATGTTT
+
CCCCCGGGGGGGGGGGGGGGGGGGGGGGGGGGGGGGGGGGGGGGGGGGGGGGGGGGGGGGGGGGGGGGGGGGGFGGGGGGGGGGGGGGGGGGGGGGGGGGGGGGGGGGGGGGGGGGGGGGGGFGFGGGGGGGGGGDFGGGGGGGGGGGGGGGGGGGFFGGGGCGEFGFEGGGGGFGGGGGGGGGE8;C9CEGGFFG*??5ECEFGE,AFGFGGGFC*;:?CGGGGG>F=D3=)8)C>*9*;EGGGC9*0:7@)8CG)8F*050>6F*):<*0591*<)*2(44136(0)*52*))*))..)
@M03506:14:000000000-AKVR1:1:1101:23527:5150 2:N:0:42
TCGGACTACCAGGGTATCTAATCCTGTTTGCTCCCCTAGCTTTCGCGCCTCAGCGTCAGTTATGGTCCAGTGCGCCGCTTTCGCCACAGGTGTTCCTCCCGATATCTACGCATTTCACCGCTACACCGGGAATTCCACGCACCCCTCCCACCCTCAAGCACGGCAGTTTCGCCTGCAGGCTCTAGGTTAAGCCTAGAGGTTTCACAGGTGACTTACCGCACCGCCTACGCGCCCTTTCCGCCCAATAATTCCGAACAACGCTTGCCCCCCTCGCATTACCCCCTCGTCTGGCCCGCATGTT
+
CCCCCGGGGGGGGGGGGGGGFGGGGGGGGGGGGGGGGGGGFGGGGGGGGEGGGGGGGGGGGGGGGGGGGGGGGGGGGGGGGGGGGDGGGFGGGEGGEGGGGCFGGGGGGGDCGEDEGGFEGEFGFGGGGGEEEGGGGGDG7EBEEFC8EGGEE6FCCCFFFG>ECG6@:FEGE**6;DFGCFF91,,=@C@FGGC6,<@CGGF9;<C5+>7*A++>73;*:3)/9C@:EC>CDB3C:79=E7D35C0*<+3*))*)/,**75)/9C6>CE)535C=5)*<(,((-(,8()())-3)0)(-)
@M03506:14:000000000-AKVR1:1:1101:18918:5188 2:N:0:42
TCGGACTACCGGGGTTTCTAATCCTGTTCGCTCCCCACGCTTTCGCGTCTCAGCGTCAGTACCGTCCCAGAGAGCCGCCTTCGCCACGGGTGTTCTTCCTGATATCTGCGCATTTCACCGCTACACCAGGAATTCCACTCTCCTCTTCCGGACTCTAGCCTTACGGTTTCCACCGACAGCTCGAGGTTGAGCCTCGAGTTTTCACAGCGGACCTGTAACACCGCCTACACCCCCTTTTCGCCCACTAAATCCGGACAACCGTTCACCCCTCCGTATTACCGCCGCCTCTGGCCACGAGTTC
+
CCCCCGGGGGGGGGGGGGGG,FFGGGGGGGGGGGGGGGGGGGGGGGGGGGGGGGGGGGGGGGGGGGGGGGGA=CFGDGGGGGCFGEGGGGCCFFEEGGGG9?FFEFGGGGG:FGGGEGFGGGDGGGG:FDFGGGGGGGFFADGFFFEGA8EGGGGG;9EGGA>@5@DEEGF;CFE>::CC,44*4:4;E7?7<CG5*7EEEGGFF7+:*)9>*0*0*209297EGD5?+*)/)005)*0*/11C**+)<+0?87*9).7*))0*2230CF*5)1:C:)1<22(921,74)))0(())0,()
@M03506:14:000000000-AKVR1:1:1101:11145:5215 2:N:0:42
TCGGACTACAAGGGTATCTAATCCCGTTTGCTCCCCTGGCCTTCGTGCCTCAGTGTCAGGAACTGTCCAGAGACCCGCCTTCGCCACTGGTCTTCCTCACGATCTCTACGCATTTCACTGCTACACCGTGAATTCCAGTCTCCTCTCCAGTCCTCAAGCACGCCAGTATCAAATGCAGTCTCGGAGTTAAGCTCCGAAATTTCACACCTGACTTAGCGCGCCACCTACGCACCCTTTGCGCCCAATGAACCCGAACAACGTCTGAAACCTCTGTATTACCGCGGCTCCGGGGCTGGCGTTT
+
CCCCCGGGFAFFEEGGGGGGGGFFGGGGGGGCFFDGGGGGGGGGGGGGGGGGGGGGGGGGCFEFFFGGGGGGGGGGGGGGGGGGGCFGGFFGGFGGGE9FFEFEGGGGGGG7C@ED?FEFGG9FGGFGGCGFGGFFFFFFGFGGE,>D=8,@8EDFF?DFGCG+88F;,=9=,EFGGF3@EEFB8=EGFFDE>,3;C7@FCCFDFG?CEG*3A2@=F*547>DGFF64*2/4C>?CE7AC8*95<:8+1+=>B)275(9/))07:+09*)7*)0003.8<2(,((((0(.((0((*))4((
@M03506:14:000000000-AKVR1:1:1101:20701:5215 2:N:0:42
TCGGACTACAAGGGTATCTAATCCTGTTCGCTCCCCACGCTTTCGCTCCTCAGCGTCAGTATCGGCCCAGAGACCCGCCTTCGCCACCGGTGTTCCTCCTGATATCTGCGCATTTCACCGCTACACCAGGAATTCCAGTCTCCCCTACCGAACTCTAGCCTGCCCGTATCGACCGCAAGCCTGGAGTTGAGCCCCAGGTTTTCACGGACGACGCAACAAGCCCCCTACGAGCTCTTTACGCCTCATAAATCCGGACAAAGCCCGCGCCCTCCCGCTCATCGCGGCCTCGGGCGCGCAGTGG
+
CCCCCGGGGGGGGGGGGGGGGGGGGGGGGGGGGGGGGGGGGGGGGGCGGGGGGGGGGGGGGGGGGGGGGGGGGGGGGGGEGGGGGCEGEGFGGGGGGGGGGGGFFGGGGDGGGGGGGGAEGGGGGGG?EF?D8FFGGGGGFGCGGG?F8@BEGFC>E8EGGGGGGEE6,,658EDGECGGF>?E82AEC,6<EGG=EG>C9FGGGD52:/9)2:CED*7*7**193)7:575)997>FF*17**20:490+)87*1)30*.)./95CDGE*))/1/*3*<(-4>26()()(-)-()))-(.
@M03506:14:000000000-AKVR1:1:1101:17827:5236 2:N:0:42
TCGGACTACAGGGGTTTCTAATCCTGTTTGCTCCCCACGCTTTCGTGCCTCAGCGTCAGTACCGGGCCAGTGAGCCGCCTTCGCCACTGGTGTTCTTCCGAATATCTACGAATTTCACCTCTACACTCGGAGTTCCACTCACCTCTCCCGGACTCAAGACTTCCAGTATCGAAGGCAGTTCCGAGGTTGAGCCTCGGGATTTCACCCCCGACTTAAAAGTCCGCCTGCATACGCTTTACGCCAAGTAATTCCGACCAACGCTAGCCCCCTTCGTATTCCCCCGGCTGCTTCCCCGAAGTTA
+
CCCCCGGGGGGGGGGGGGGGGGGGGGGGGGGGGGGGGGGGGGGGGGGGGGGGGGGGGGGGGGGGGGGGGGGGGGGGGGGGGGGGGGGGGGGGGGGGGFGDGGGGGGGGGGGGGGGGGGGGGGGGGGGGCFGGGGFGGGGGGGGGGGGGFEGGGGGGGCDGGGGGGGGGGGEG?8CEGGGA;E58CGGGGGGGGFG*:557:6FGGGFGG)CDGC??CFFGGGGGD35AFFAFCEBDBG?EEG))9C7*32CBFB)956DED)71*;F>E59))968<)9+,(-(4(())*))0.())04))
@M03506:14:000000000-AKVR1:1:1101:16107:5240 2:N:0:42
TCGGACTACCAGGGTTTCTAATCCTGTTTGCTCCCCACGCTTTCGCGCCTCAGCGTCAGTTACAGACCAAAGAGCCGCCTTCGCCACTGGTGTTCCTCCACATCTCTACGCATTTCACCGCTACACGTGGAATTCCGCTCTTCTCTTCTGCACTCAAGTCGCCCAGTTTCCAATGACCCTCCCCGGTTGAGCCGGGGGCTTTCACATCAGACTTAAAAGACCGCCCGCGCTCGCTTTACGCCCATTAATTCCGGACAACGCCTGCCACCAACGTATTACCGCGGCTGCTCGCACGTAGTTT
+
CCCCCGEFFGGG>FFEGGGGGGGGGGGGGGGGGFGGGGGGGEGGGGGGGGGGGGGGGDGGGGGGGG8FGGFGGGGCCGGGGGGGGGGGGGFGGCFFGFGGGCGGFGGGGGCFGEFFFGGGDGCGCFGGE7FF,AECDGGGG,EEGGGGGGFGGFCEC@FG++@6@F,EFFFGG9:DFGD,@C6>:CEEC78DGGDE=*?7E*;91++0<7*;<+91++3*9*)5)))0CD):3@)*4:=A=5CD*++*3+0865*1)(*/5>>3>88=C0*))*2+368+(--4996;?*49791*)0(.)
@M03506:14:000000000-AKVR1:1:1101:8114:5269 2:N:0:42
ACGGACTACAAGGGTTTCTAATCCTGTTTGCTCCCCACGCTTTCGCGCCTCAGCGTCAGTTACAGTCCAGAGAGCCGCCTTCGCCACTGGTGTTCCTCCACATCTCTACGCATTTCACCGCTACACGTGGAATTCCGCTCTCCTCTTCTGCACTCAAGTTCCCCAGTTTCCAGTGCATCACGGGGTTGAGCCCCGCACTTAGACACCAGACTTAAAGAACCGCCTGCGCGCGCTTTACGCCCAATAATTCCGGACAACGCTTGCCCCCTACGTTTTACCCCGGCTGCTGGCACGTAATTAG
+
CCCCCGGGGGGGGGGGGGGGGGGGGGGGGGGGGGGGGGGGGGGGGGGGGGGGGGGGGGGGGGGFGGGGGGGGGGGGGGGGGGGGGGGGGGGGGGGGGFGGGCFGFGGGGGGGGGGGGGGGGGGGGGGGDG?FFGGGGG7C=DFFGGGGGFGGGGFFFFFGFGGGGDGCFGGF8=9EF9CCGGDEGGGGGGGGGGGG>EEG?C,44?FFFCFGGGCFGF;FC)>ED3A:CDFGGFFGFGFGGGGFF6E?CFA9B5DDC1)20))178CB*.7)8*2;74/+((-4(((0)6:<F06*)).).
@M03506:14:000000000-AKVR1:1:1101:13741:5273 2:N:0:42
TCGGACTACCCGGGTTTCTAATCCTGTTTGCTCCCCACGCTTTCGCGTCTCAGCGTCAATACCGTCCCAGTGAGCTGCCTTCGCCATTGGTGTTCCTCCTGATATCTGCGCATTTCACCGCTACACCAGGAATTCCACTCACCTCTTCCGGATTCGAGCCCGACAGTATCCACCGGCATCCCAGGGTTGAGCCCTGGACTTTCACAGCGGACTTATCGGGCCGCCCGCACGCTCTTTACGCCCAATGATTCCGGACAACGCTTGCCCCCTACGTATTACCGCCGCTGCTGGCCCGTAGTTT
+
CCCCCGGGG-FGGGGGGGGGGGGGGGGGGGGGGGGGGGGGGGGGGGGGGFGGGGGGGGGGFGGGGGGGGGGGGGGGGGGGGGGGGGDGGGGGGGGGGGGGGGGGGGGGGDGEGGGGGGGGGGGGGGGGGGGGGGGG<FGGGGGGGFGEGGGGCGGCFEGGGGEG6?FGGGGCCFGGGDGGGGGCCEGF*,>8FGGGGFF9?FGGGG?F59<CC6;@CFECDDDD>3.7*))7*8)>9C4=E:D<7CC69+09F>3591C*<>BCGFFFE@F@59CCG2FG:9(30(6@2?8<)41))724)
@M03506:14:000000000-AKVR1:1:1101:13796:5284 2:N:0:42
TCGGACTACAAGGGTTTCTAATCCTGTTTGCTCCCCACGCTTTCGCACCTCAGCGTCAGTACCGGGCCAGTGAGCCGCCTTCGCCACTGGTGTTCTTGCGAATATCTACGAATTTCACCTCTACACTCGCAGCTCCACTCACCTCTCCCGGACTCAAGCTCGCCAGTATCAAAGGCAGTTCTGGAGTTGAGCTCCCGGATTTCACCCCTGACTTAACAAGCCGCCTACGTGCGCTTTACGCCCAGTGATTCCGAGCAACGCCAGCCCCCTTCGTATTACCGCGGCTGCTGGCCCGAAGTTT
+
CCCCCGGGG<FFGGGGGGGGGGGGGGGGGGGGGGGGGGGGGGGGGGGGGEGGGGGGGGGGGGGGGGDGFGEFGGGGGGGGGGGFGEGGGGGGGECGGGGGDEFGGGFGGGGGGDFCCFF9FFGGGGGEDGEEGA,ADFFG:EGFC9FEGDGECGFF>DG?FEGGCEGG7A>CCEFCFG69EAFG7>@ED@@FFGG*@>:*:;CCC?=EE5*;::@EGGB:FGDEGC>F=F5:D;7*42/;CEGG4<+*:CGFF57578D:@3)9CFGFGEGFF<;88597<>0---33))4()(()))--)
@M03506:14:000000000-AKVR1:1:1101:22693:5286 2:N:0:42
TCGGACTACCAGGGTATCTAATCCTGTTTGCTCCCCACGCTGTCGCGCCTCAGTGTCAGAAACTGCCCAGCAGACCGCCTTCGCCACCGGTCTTCCTCCGGATCTCTACGCATTCCACCGCTACACCCGGAATTCCGTCTGCCTCTACAGCCCCCGAGTTTGACAGTCGGCACGGCAGATCCGGGGGTGAGCCCCGGACTTTCTCCACACCCTTATCAAACCACCTACCCGCCCTCTACGTCCAGTGATTCCGGACAACCCCCGCCCCCCCCCTATTACCGCGGCTGCTGCCCCGGACTTT
+
9CCCCGGGGGGGGGGGGGGFFGFGGGGGGGGGGGFGGGCFGGGGGGCFGCFFGGGGGGGGGFGGGGGGGGGGEGGGGGGGGGGGGGGGGDFEGGGGGFGGGGEEGGGCGFGGGGGFFGGGGGGEGGGGGDGG+AFEFGGGGGFGC>DFFGFEC+3BC@D:9E,<9EEEEG>7?ECCCGCFGG=B*:*=878CEGEDC*?ED:C+<?+2+*9/*9+3***:CD7E57FF*9>EG:BC?FF8*17C*<+8:9?*)./>)(**0.;C<*:5?;).)120:)/<((((-(().))(),().),.)
@M03506:14:000000000-AKVR1:1:1101:15963:5298 2:N:0:42
TCGGACTACCGGGGTATCTAATCCCGTTTGCTCCCCTGGCTTTCGCGCCTCAGCGTCAATGCCGGTCCAGGATGCCGCCTTCGCCACCGGTTTTCCTCCAGATATCTACGCACTTCACCGCTACACCTGGAATTCCGCATCCCTCTCCCGGATTCAAGCCTTCCAGTCTCGGACGCAGTTCCCGGGTTGACCCCGGGGATTTCCCGTTCGCCTTAGACGGCCGCCCACGCGCCCTCTACGCCCAGGAATCCCGAACAACGCTTCCCCCCCCCGTTCCCGCGGCGCCGTTGGCTCACATTTT
+
6BC@<@@66-@FGGGE<FCF9CFFCEGC@@F,FGGDEGFCFGGF7B:CCF@F<FGEECBFEF<:B@F@F<F,EE8C>FGF:E@F7,BFFC>+B+<E,C<B=5E,CFFCE+>FCGFFCGF@CE+CFGEEG8<,ACFADEF>F=B8D=DFG7+86+5@CFEGGGDFC;D,9A6*:@EGE**,6144:*=C=8+5B**:C*8>E0C+>==6:5//:7++*20*93)2/)05:D>E<7>48:F*:5C9>*1)3+30.)9<)4<*55)**2@)2)1))****))*(-((((-.,)(().5*9*)-)
@M03506:14:000000000-AKVR1:1:1101:6278:5302 2:N:0:42
TCGGACTACAAGGGTATCTAATCCCGTTCGCTCCCCTAGCTTTCGCGCTTCAGCGTCAGTGTCGGCCCAGCAACCCGCCTTCGCCGCAGGTGTTCCTCTTGATATCTACGCATTTCACCGCTACACCAAGAATTCCAGTTGCCCCTTCCGCACTCTAGCCGAGCAGTATCAGTTGGCCTTTCCGAGTTAAGCCCGGAGATTTCACCACTGACTTTCCCAGGCCGCCTACGCGCCCTTTACGCCCAGTCATTCCGTACAACGCTTTCTCCCCTCTTATTACCGCGCCTGCTCCCACGGAGTT
+
<CCCCGGGGGGGGGFAFGGGGFFGGGGGGGGGGGGGGGGGGGGGGGCGGEGG9FCFGGGFFFC7@FFGGGGGEGGEEE=FGGGGEGG7CEFEF:AEEGFGEFGFFFGGGCFGGCFGGGGGGDDG9FFF<FF,3E=F<DF=9@,@EEGGGEC6=6?FFF9,:98?EFGGGGECD,@BFGGGG?F5*1=EF9BFG55855/:>:E@7+<=<7C<E:+++*;<<8**735)CD)*)7)9(C4A*5>)7=0*<++190*95(*<73)**3+1+.>4)*++3.*<9(,(((().9).),87).((,
@M03506:14:000000000-AKVR1:1:1101:12111:5315 2:N:0:42
TCGGACTACAAGGGTATCTAATCCTGTTTGCTCCCCACGCTTTCGCACCTCAGCGTCAGTACCGGGCCAGTGAGCCGCCTTCGCCACTGGTGTTCTTGCGAATATCTACGAATTTCACCTCTACACTCGCAGTTCCACTCACCTCTCCCGGACTCAAGCTTCTCAGTATCAAAGGCAGTTCTGGAGTTGAGCTCCAGGATTTCACCCCTGACTTAAAGACCCGCCTACGCACCCTTTACGCCCAGTGATTCCGAGCAACGCTAGCCCCCTTCGTATTACCGCTGCTGCTGGCACGCCTTTA
+
CCCCCGGGG-FEGGGGGGGGGGGGGGGGGGGGGGGGGGGGGGGGGGGGGGGGGGGGGGGGGGGGGGGGEGGGGGGGGGGGGGGGGGGGGGGGGGGGGGGGGGGGDGGGGGGGFFGGGGGGGGGGGGCFCCG7FGGFEGGGGGFGGGGGGEEGGGGGGFGGGGGGGGGGGGECFG8DGCEGFFGCGFFD@C@FF6EFGGC7FGGFGF7EFFFGGDGGG=CGGDGC75BFC35CD3>C@CF*A5<DFF?F90096))9D(95>55)*;FDEDGFF5*80)1<(2,49??FF:(()5()0)-))
@M03506:14:000000000-AKVR1:1:1101:22722:5317 2:N:0:42
GCGGAGTACAAGGGTTTCTAATCCTGTTTGCTCCCCACGCTGTCGCTCATCAGCGTCAGCAAGAGCCCAGCTAGCCGCCTTCGCCACCGGTGTTCTTCCCGATCTCTACCCATTCCACCGCTCCACCGGGAATTCCGCTTGCTTCTGCCCTGCTCAAGTTCGGCAGTGTACGAGGCAGCCTCACTGTTGCGCCGTGTGATGTCACCCCGTACTTTCCAGCCCGCCTAACCGCCTTTTACTCCCAGTTCTTCGGGCCAACGCTCGCACCCCATGTTGTTTCCGGTCTGCTGGTACTTAGTTA
+
-,6@C+6--<6E8C;CCFFCC<CEECFFC<E<F;CF,@+@:FF,,,,CBF,,@,@C@F:F,CCEFGG7CF8C,,,CFC:@BE7,,,8BB+@:,?<@5@,B,,+@8<F<F,F<<E,@BEFDD:+>E4F++@:FDFD<<+@+A8,,33,3,@,6,@A,,,@,@@++5:D,33,****5131,DF,6,25:4,*=*::*0:,<,415<+2*79D5*++5++3+/*)271))01)*9).2)**++219CC+*3++))))1*.**)))11*/7*)/))*++*()0)(,,(((*)),./))*19AA4
@M03506:14:000000000-AKVR1:1:1101:20779:5331 2:N:0:42
TCGGACTACAAGGGTTTCTAATCCCGTTTGCTCCCCACGCTTTCGCGCCTCAGCGTCAGTTCCGGTCCAGTGAGCCGCCTTCGCCACTGGTGTTCCTCCCAATATCTACGCATTTCACCGCTACACTGGGAATTCCACTCACCTCTCCCGGACTCAAGCCAAGCAGTTTGGAGGGCAGTTCCTCGGTTAAGCCGAGGGATTTCACCTTCCACTTGCCAGGCCGCCTACGCGCCCCTTCCCCCCCATAATTCCCAATAACGCTTGCCCCCTCTGTATTACCGCGGCCTCTGGCACAGTGTTT
+
CCCCCGGGGGGGGGGGGGGGGGGGGGFGGDGGGGGGGGGGGGGGGGGGGGGGGGGGGGGGGGGGGGDGGGGGGGGGGGGGGGGGGDGGGGGFGGFGGGGGGFGFGEFGGGGCFGFGGGGEEEFE9FFFGGFGGGGFFGEF8EGGG9FFFECCEGGD8DGF87DFGD,>CCCC?>5CF>?DDGFGGCECC9;DFC>EDE;,,?F,>?,6<<+:+;;7>C6:7D35CD:A77>C<5)9:*5**:7)9*2=CEF=6**09AF*83)**A6:E3<7)0+324B?6;((-((04))))..**16).
@M03506:14:000000000-AKVR1:1:1101:17659:5336 2:N:0:42
TCGGACTACCAGGGTATCTTATCCTGTTTGCTCCCCACGCTTTCGCGTCTCAGCGTCAGTAACGTCCCAGCGAGCTGCCTTCGCAATTGGTGTTCCTCCTGATATCTGCTCATTTCACCGCTACACCAGGAATTCCACTCGCCTCTTCCCTACTCAAGCTCGACAGTATCCACCGGCCTCCGAAGGCTGAGCCCCCCACTTTCACCGCCGGCTTATCCGTCCGCCCACCCGCGCCTTACCCCCAATCCACCCGGACCACACCCCCCCCCACACTTTTACCCGCGCCGCTTGCACGTCGTCT
+
B,B,A@CEEC<FE7,-EF,,;6C,,,;,C;,,C,,8C7:FF6D<,8CCEBA9CFEGG7,,CCE:C@8@,@<++7+@,6C,<FCGG7=?,B<DF7?FFGAF@B,B95,5:,5E<FFFFDF+:+8B=A=@@EF,9EFA,C,AA+B+6,,@;,8@B=8>>,,=@C6+6+,3,=D;DF>B?+:@,***5*,,5D82>:8**/4=,2B,1,***/))*1++;+:2CDC5>)7)*CDE))0*(*0++:9)17*03+*0.)1))49*).)))*/)/)1))0+0+-*0(,-33(47(0-1*)29)04(,
@M03506:14:000000000-AKVR1:1:1101:18167:5340 2:N:0:42
TCGGACTACCGGGGTATCTAATCCGGTTCGCTCCCCTAGCTTTCGCGCATCAGCGTCAGGTACGGCCCAGCAAATCGCCTTCGCCACCGGCGTTCCTAGCGATATCTGCGCATTTCACCGCTACACCGCTAGTTCCACTTGCCTCTACCGACCTCAAGTCAACGAAGTATCCGATGCACGATCACAGTTGAGCCGTGACTTTTCACATCGGACTTTCGTAACCGCCTCCGCCCCCTTTACGCCCAGTGACCCCGGATAACGCTCGCCCCCTACGGCCCACCCCGGCCGCTGGCACGTACTT
+
CCCCCGGGGGGGGGGGGGGGGGGGGGGGGGEGGGGGGGGGGGGGGGGGGGGGGGGGGGGGGGGGGGGGGFGFGGFGGGGGGGGGGGGGGGGGGGGGGGGGGGGGEGGGGGGEGGGGGGGGGGGGGGFGGGGGFFFFGGGG9ABGGGGGGGCCEEFDFGGGFGGGG>BC9CFGE5CDE,9ACCFEGGG?AEGFGGGEDGGGG7CF7<CFF*<DE)@9C*02*1*/557)*/0*9<>D47*2*:5C5=E*9++.0)77D6*0).)*/*27CED))****-)24(--,.(8,)3(3(5*.)(()
@M03506:14:000000000-AKVR1:1:1101:16395:5347 2:N:0:42
TCGGACTACAAGGGTATCTAATCCTGTTTGATCCCCACGCTTTCGTGCCTCAGCGTCAATATTCGCGTAGTTAGCTGCCTTCGCAATGGGTGTTCTATGTCATATCTAAGCATTTCACCGCTACATGACATATTCCGCTAACCTCCACGACATTCAAGATAGATAGTATCCACGGCAGTTCTGCAGTTAAGCCGCAAGATTTCACATCAGACTTAGAAGACCGCCTGCGAGCCCTTTACGCCCAATAATTCCGGACAACGCTTGCCACCCACGTATTACCCCGGCTCCTGCCCCGCAGTTG
+
CCCCCGGGGGGFGGGGGGGGGGGGGGGGGGGGGGGGFFGGGGGGGGGGGGGGGGGGGGDGGGGGGGGGGGGGGGGGGGGGGGGGGEFGGGGGGGGGGGGGGGGG9@EFGGGGGGGGFGFGGGGCFGGGGGGGGGGGGCFG>FGGGGGGCEGGGFFGGFDECFDGADFFFGGGGGDD?>FGGGGGGGGFGGEGGGGGEECED9CAFG:6D4CCFFCE>7BGGGGDDC;FECDCC5)73CFEEE)*12+;C@F=A@*9CBGC@B@FF6+//)*))/*<@AF?2<B61-,),)((.,,))0-))
@M03506:14:000000000-AKVR1:1:1101:12975:5355 2:N:0:42
TCGGACTACAAGGGTTTCTAATCCTGTTTGCTCCCCACGCTTTCGCGCCTCAGCGTCAGAACCGGACCAGTCAGCCGCCTTCGCCACTGGTGTTCTTGCGAATATCTACGAATTTCACCTCTACACTCGCAGTTCCACTGACCTCTTCCGGTCTCGAGCCGTCCAGTATCGAAGGCCATTCTGTGGTTGAGCCACACGCTTTCACCCCCGACTTGAACAGCCGCCTACGCGCCCTTTACGCCCAGTGATTCCGAGCAACGCTAGCCCCCCTCGTATTACCGCGGCTGCCGGCACGCAGTTC
+
CCCCCGGGG-@FGGGGGGFGGGGGGGGGGGGFGGGGGGGGGEFFGGGGGGGCFGGGGGGGDGGGGGGGGGGGGGGGGGGEGGGGGGGGGGGGGGFGFFGGGDGGGGGGGGGGGGGGFGGGFCGGGGFGGGGDEGGGGFDFFFGGGGFGFE+@CGFGGGGGG>EGGGGGFFGGGGGGFDFGGGGF7EEFCG7EF@FG*=EC;DFFEECEEG3CEDG+;>:CGFGGGDDFEG:C<D:9,:F=G7C*9<+9:<FFF))9C0CCB)0)9CG:8)9><*;8+.8:30(3;163()(-0--)058))
@M03506:14:000000000-AKVR1:1:1101:11133:5360 2:N:0:42
TCGGACTACCAGGGTTTCTAATCCTGTTCGCTCCCCACGCTTTCGCTCCTCAGCGTCAGTTCCGGCCCAGAGTGCCGCCTTCGCCACTGGTGTTCCTCCCGATATCTGCGCATTTCACCGCTACACCGGGAATTCCGCACTCCCCTACCGGACTCGAGTCACGGCAGTTTCGAATGGCCCCTCCACGTTAAGCGTGGAGATTTCACATCCGACTTTCCCAACCGCCTCCGAGCTCTTTACTCCCCATAATTCCGGCCAACGTTAGACCCTTACGTAGCACCCCGCCTGCTGCTACGGAGTT
+
CCCCCGGGGCFGGGFGGGGGFGGCFFGGDFGEGGGEFGGGGGGGGGGGGGDFFGGGGDCGGGGE7FGGEGFGF9EGGEFGGFGEEEGCFGFDGGGGGGGGDCGGGGGGGGGG=@FF,FFGG+:FEGDFFF+>F8=CFGGGGG8DCCC?CE7+>E?EFCFGCFGGGC8>=D9FGFG6,:0*=FGGFG54*8*?BEGCEG8+*2<<;=<+<CGC=>8+:**2****)97)2)5>>5<747*++09***2.0+2*1;))1(*2))7**+<)C)0)01*+*(1+.((((-,),9,)/)-*)0-4(
@M03506:14:000000000-AKVR1:1:1101:15154:5364 2:N:0:42
TCGGACTACAAGGGTTTCTAATCCTGTTTGATCCCCGCGCTTTCGTGCCTCAGCGTCAGGAAAGCCCCAGCCGGTTGTCTTCACCCTTGGCGTTCCGATCGATCTCTACGCATTCCACCGCTCCACCGATCGTTCCACCGGCCTCTAGCTTCCTCGAGACGCGCAGTATGCCCTGCGGTTCCCGGGTTGAGCCCGGGGATTTCACAGAACCCTTACGCGCCCGCCTACGCATCCGTTCAGCCCAGCAATTCTCTCTAACGCTCGGGGCCTCTGTCTTTCCGCGCCTGCTGGCGCGATTGTT
+
CCCCCGGGGDFFFGFGGGGGGGGGGGGGGGGGGGGFF@CGGGGGEGGGGFGG8FEFGGEGGGGGGGGGGGGGGGGGGGGFGGGGFGGGFGFGGGGGGGGFFGEGFGGGGGGG>FG<FGGGGDGG,=FEGGGGGGFGGGG@CECGGGGCF;E9ECC:EGFGC>*=*=EGGGGDF6,;5CGGGF61?8==C?BFCEC=CE55CGC+<+:<<**9**+3CD)*)11*><.?57)1/9)9)*/++2*****.++<***2CC<7*).))):*):)<?FGCF:)99?B>(((()5)(4)(()).())
@M03506:14:000000000-AKVR1:1:1101:5109:5369 2:N:0:42
TCGGACTACCAGGGTATCTAATCCTGTTTGCTCCCCACGCTTTCGCGCCTCAGCGTCAGTATCGGGCCAGTGAGTCGCCTTCGCCACTGGTGTTCTTCCGAATATCTACGAATTTCACCCCTACACTCGTAGTTCCACTCACCTCTCCCGAACTCAAGATATCCAGTTTTGAAGGCAATTCCTAGGTTGAGCCCCTGGATTTCACCCCCAACTTATCTATCCGCCTACGCGCCCTTTACGCCCAGTATTTATCAGCCACCCTAGCCCTCTTCGTATTATCGCCGCTTCCGACACAGCGTAT
+
8ACCCFEGGCEGG>ECFFGGFFFGFGGGAFFFGGGG<BCDFGFG7:+FFE@EFGGGEG:@C<FG7:@CGGG@FGGG:+BFEG7:BEEF<,C=C:FGGGFCFGGDAE<AFGGGFF?FGGG,:?7AFA,9<48=BFCF,FFG8@F9DFG8>3+6BDF9D8ECFGF:EC=EFCDFC7DDDGGGGG,@,><A@73,3@>*@>,5>CC,5<EGDC**=+<1++4CF;5CDD4A*/)175)8)++/*297CF7*39+****2<(2*.))968*);)*100**0)*2,(((-,,),0(,),(*)),((
@M03506:14:000000000-AKVR1:1:1101:18322:5381 2:N:0:42
TCGGACTACAAGGGTATCTAATCCCGTTTGCTCCCCTGGCTTTCGCTCCTCAGTGTCAGTGTTGGTCCAGGACGCCGCCTTCGCCACCGGTGTTCCTCCAGATATCTACGCATTTCACCGCTACACCTGGAATTCCGCGTCCCTCTCCCAAACTCGAGCCATCCAGTATCAGACGCAGTTCCCCGGTTAAGCCGAGGGATTTCACGTCTGACTTAGTTGGCAACCTACGAGCCCTTTACGCCCAGCAATTCCGAACAACGCTTGCCCCCCCCGTATTCCCCCCGCTGCTGCGCCGGGCGTT
+
CCCCCGGGGGGGGGGGFGGGCGGGGGGGGGGGGGGGGGGGGGGGGGEGGGGGGGGGGGGGGGGFGGGGGGEFGGGGGGGGGGGGGGGGGGGGGGGGGGGGGCFCFFGGGGGEGGFFGGGGGCFGGGGGGGGGGGGDGGGGGCEGGGGGGGGGGGGE?GGGFGGGFFGGDF9C9FGGGDGAFG?CGDGGGG9DEE*:EC8F6CCC<5CEC5:CF7CE@7A+>*9A9*)=CC):DF:5.*1/8EDDF*:59+<=439C)8D*>>)*1<@)*<75)/*2+)1<(((-0(,5)).()((/))(-(
@M03506:14:000000000-AKVR1:1:1101:13229:5410 2:N:0:42
TCGGACTACTGGGGTTTCTAATCCGGTTCGCTCCCCACGCTTTCGTGCCTCAGTGTCAGAAATGGTCCAGTAACCTGCCTACGCCATTGGTGTTCCTTCTAATATCTACGGATTTCACTCCTACACTAGAAATTCCCGTTACCTCTACCATTCTCGAGTTTGTGAGTTTGACTCATAGCCTGTACGGTTGAGCCGCCAGATTTCACTATTCACTTTACAAACCACCTACGCCACTCTTTACGCCCAGTCACTCCGGATAACGCTTGGGTCTTACGTCTGACCCCGGCTGCTGGCACGTAAT
+
CCCCCGGGFFFGGEGGGGEEAEFFG7CGCE@,CFGGGCFCFGGGGGFGG<CDGGGGG<C<<EFGFGGFEEGGFGGGFF@F,C:FG:F,98FFGGGFFFGGG9FA<EFGFG>CCFEFGGGGCGCF@F,A,,C:?FFD,@A:=CCFEGCFFDE;;DF@=CFEDAFGGGG9E3,,7,6E:>DCE8=;=8=DEC8,@6B3@;C6@C,7EG7C9C@2:;FF9+:,*;7,/*;AGCB5:?FFF:@,<5DC):FFGC9+2;*)/6*+;>)*95;);F5@*2*:*,0+.((,(--0(7>::0.7)0,((
@M03506:14:000000000-AKVR1:1:1101:21847:5411 2:N:0:42
TCGGACTACAAGGGTATCTAATCCTGTTTGCTCCCCACGCTTTCGCACCTCAGCGTTAGTACCGGGCCAGTGAGCCGCCTTCGCCACTGGTGTTCTTCCGAATATCTACGAATTTCACCTCTACACTCGGAGTTCCACTCACCTCTCCCGGACTCGAGATCTTCAGTATCGAAGGCAGTTCTGGAGTTGAGCTCCAGGATTTCACCCCCGACTTAATGATCCGCCTACGTGCGCTTTTCGCCCAGTGATTCCGAGCAACGCTAGCCCCCTTCGTTTTACCTCGGCCGCTGTCACGAATTTA
+
CCCCCGGGGGGGGGGGGGGGGGGGGGGGGGGGGGGGGGGGGGGGGGGGGFGGGGGGGGGGGGGGGGGGGGGGGGGGGGGGGGEGGGGGGGFGGGGGGGGGGGGGGGGGGGGDFGGGGGGGGGGGFGCF=FEFFGGGGDGGGGGGG9DGGGGGGGCEFGGGGFCFGGGGGGGGGGGFGGGGGGGG9F@?AEFGG6FGFG5FFFGFECFGGDGGGDF@CFFGGGGGDCEFDC;F3):D;7@EGEDDG++*<C9BF)17C(2:>EEC<EFF:;457**21)1+))((((,.(7(.*.,/))(-)
@M03506:14:000000000-AKVR1:1:1101:22988:5415 2:N:0:42
TCGGACTACAAGGGTATCTAATCCTGTTTGCTCCCCACGCTTTCGCGCCTCAGCGTCAGTTATAGGCCAGAAAGTCGCCTTCGCCACTGGTGTTCCTCCACATCTCTACGCATTTCACCGCTACACGTGGAATTCCACTTTCCTCTCCTACACTCAAGTCATCCAGTTTCCGATGCTAACTGGGGTTGAGCCCCAGGATTAAACACCAGACTTAAATGACCGCCTGCGCGCGCTTTACTCCCAATATCTCCGGCCAACGCTTGCCCCCTACGTATCCCCGCGGCTGCGGGCCCGCACTTAG
+
CCCCCDGGGGGGGGGFGGGGGGGGGG@FGGGGGGFGGGGGGGEF@FDGDFGGGGGGC@FGGGGGFDGGGGGGGGFGEGGEEGGGGEGGFGGCFGFGFGGGGFFEFGGGFGEGGFGG<FFCFGGGGFGFGD7E,EAEFFEGFGFCAFEDFCFFFA?883>=;FG=ECFGGGGE6C6B,,@EFGE8CEDEF7F76@*:8CC:ECFDFGGGG4CFFG?2+=B?;487*7A:78>*75>F3+++>:C4*++*399>))9D413=>37DC020/)150*<*+,7:>06((46)(),(0,,)))5>6
@M03506:14:000000000-AKVR1:1:1101:16494:5421 2:N:0:42
TCGGACTACAGGGGTATCTAATCCTGTTTGCTACCCACGCTTTCGTGTCTCAGTGTCAGTTACGGTCCAGAGAGCCGTCTACACCACCGGTATTCCTCCTGATATCTACGCATTTCACCGCTACACCAGGAATTCTACTCTCCCCTCCCGTACTCTAGCCCGCCAGTTTTCCGCGCACCCTCCCGGTTGAGCCGGGAGCTTTCACCCGGAACTTAACAGGCCACCTACACACCCTTTCCCCCCCGTCACCCCGCACAACCCTCGCTGCCTACGACATACCGCCGCTGCTGGCACGTATGTC
+
CCCCCGGGFGGGGGGGGGGGGGGGGGGGGGGGGGGGFGGGGGGGGGGGGGGGGGGGGGGGGFGGGGGGGGGGGGGGGGGFGFGGGGGGGDGGGGFGGGGGGFFFFGGGGGDEGGAEFFGGGDGGFGGGGGG8FFGG9FEGGGEG+DGGGGGGGGGFG9F?BEGGCGGGGGGGGGEGGGEG6@EEEGEEE7DCE5BE*4*45+>,C,ACE:)93;+;>+6*:DCFCF)8+26/7>7F0*9+2:9))2*.:+2))))))(1/8>))1*88/*20.*:*/)/0(4(2;9(5,08:).2/)/(..
@M03506:14:000000000-AKVR1:1:1101:17305:5424 2:N:0:42
TCGGACTACAAGGGTATCTAATCCCGTTCGCTCCCCTAGCTTTCGCGCTTCAGCGTCAGTGTCAGCCCAGCAACCCGCCTTCGCCGCAGGTGTTCCTCTCGATATCTACGCATTTCACCGCTACACCGAGAATTCCAGTTGCCCCTTCTGCACTCTAGCCCTGCAGTATCGGTTGACCTTTCCGGGTTAAGCCCGGCGATTTCACAACCGACTTGCAGTGGCCGCCTACGCGCCCTTTACGCCCAGTAAATCCGACCAACGCTTGCTCCCCCCGTATTACGGCGGCTGCTGGCCCGGAGGG
+
CCCCCGGGGGGGFGGGGGGGGGGGGGGGGGGGGGGGGGGGGGGGGGGGGGGGGGGFFGGGGGGGGGFGGGGGGGGGGGGGGGFGGGGDGGGGGGGGGGAFCGGGGGGGGGGECGGGGGGGGGEGFGGGDFGDGGGGGGGGAFGGGFFGF;D:FFGFGEFGFG,DFDFF@E6::**4EEAGGGF8C>EGG9CGGGGG*/?EE899C+AC5<)27<;;6*0<C3C7C75):9:7D:7><F?98C)1*239+02@?37)11*100.95C+/<5CD@7:*02*3(((,-9()1).()(-77)(((
@M03506:14:000000000-AKVR1:1:1101:8796:5442 2:N:0:42
TCGGACTACAGGGGTATCTAATCCTGTTTGCTCCCCACGCTGTCGCGCCTCAGCGTCAGCTACTGCCCAGCAGGCCGCCTTCGCCACCGATGTTCTTCCGGATCTCTACGCATTCCACCGCTACACCCGGAATTCCACCTGCCTCTACAGTGCTCGAGCCAGACAGTTCGCACGGCCGACTCGGAGTTGCGCCCCGAGCTTTCCCCCCACGCTTTTCCCGTCGCCTACCCGCCCTTTACGCCCAGTGATTCCGCTCACCGCTCGCGCCCCCTGTACTACCGCCGCCGCTGTCGCGGCGTGG
+
CCCCCFGDGFGGGGGGGGGGGGGGGGGGGGGGGGGGGGGGGGGGGGGGGDGGFGGGGGGGGGGGGGGGGFGGGGGGGGGGGGFFFEGGGDFDGGGGGGGGGGBFFGF<FGGGGFGGGGGGG7=FFGGGG>7FF<FFDGGFCGFGGGGGDFGEFCFC>>CEE7,@:F@FC*>*@85>C:=G>E=5*1*2>+*:*3:8*::=F>++0:***9))27*32*/**9/:C55;=5)*)0070**/;>D35+<*<<??:)/192**8)5)9*:.?)9)7*0+0)9E06(,(,(.-73>),(/0)-((
@M03506:14:000000000-AKVR1:1:1101:16904:5453 2:N:0:42
TCGGACTACAAGGGTATCTAATCCCGTTTGCTCCCCTGGCCTTCGTGCCTCAGTGTCAGGAACTGTCCAGAGACCCGCCTTCGCCACTGGTCTTCCTCATGATCTCTACGCATTTCACTGCTACACCATGAATTCCAGTCTCCTCTCCAGTCCTCAAGCACCGCAGTATCGAATGCAGTTTCGGAGTTAATCTCCGAAATTTCACACCCGACTTACAGCGCCACCTACCCCCCCTTTCAGCCCAATGAACCCGAACAACCCTTGACACCTCCTCATTACCGTCTCCTCCCGACCAGCGTTC
+
CCCCCGGGGGGFGGFFGGGGGGGGGGGGGGGGGGGGGCGGGGGGGGFGGGGGGGAFFGGGGGGGFDAFGGFGGFFFDEGGGGGGGGGGGGGGGGGCF?CFFG9<EFGGGGGG7@FGGEGFFFGGGGGGGGGGGG9FFCFGFGFG8,DEDGFFGGFFF8F@?D6C>CGADG+D,,6=@DED;D+86>@=EB,@3,66+@@CGFGGEGC6:***4<7E+*/*9;417C;4,2)4)28;31++3:9*560@7+*8:0))/.*2))022++);?*))*+0<)0A4(((.)).()--)(-/)02(-
@M03506:14:000000000-AKVR1:1:1101:23217:5460 2:N:0:42
TCGGACTACTGGGGTATCTAATCCTGTTTGCTCCCCACGCTGTCGCGCATCAGCGTCAGCTACTGCCCAGCAGGCCGCCTTCGCCACCGGTGTTCTTCCGGATCTCTACGCATTCCACCGCTACACCCGGAATTCCACCTGCCTCTACAGTGCTCAAGCACGGGAGTATCGACGGCCGACTCGGGGTTGAGCCCCAAGCTTTCACCGGTGACTGCCCGCGCCGCCTACCGCCCCTTTTCGCCCGGGTCTTCCGGACAACGCTCGCCCCCCCCGCATTCCCGCGTGCGCTGTCACGGCTGTA
+
CC<,@FF<96-,,8C7EFG@FE6;C,CCCE9<F,F7EGEG7:BFCFGGG,@F9@@FFE:CFFGG9FFFCFDCFGGEF=FCGG7F=EEGEDCFGDGGAFGC>FGGGGA9<DC?FGGCAFF@FFGGGGGGG7FEGGGFFFGGGFGGGGGGGGGDGGGGFDG6:9C5:ECFFDEGGGGEGC7EEG7BE5=5C78B2:CECF8+7CFF@=7:7)*2+:8***.*911:D*7?*))/).)*,*1:5E*))*1)2+0*001))(1*).0))**0*055))/1;)/<,((((((0-0(.16-*).,,)
@M03506:14:000000000-AKVR1:1:1101:4824:5465 2:N:0:42
TCGGACTACTGGGGTTTCTAATCCTGTTTGCTCCCCACGCTGTCGCGCATCAGTGTCAGAAACTGCCCAGCAGGCCGCCTTCGCCACCGGTCTTCCTCCGGATCTCTACGCATTCCACCGCTACACCCGGAATTCCGCCTGCCTCTACAGCCCTCGAGTTTGACAGTCGGCACGGCAGATCCGGGGTTGAGCCCCGGACTTTCACCACACCCTTATCAAACCACCTACGCGCCCTTTACGCCCAGGGATTCCGGCCAACCCCCGCACCCCCCCGATCTCCGCGGCTGCAGGCACGCGGTTT
+
CCCCCGGGGGGGGGEEEGGGGGGGGGGGGGGGGGGGGGGGGGGGGGCFGGGGGGGGGGGGGGGGGGGGGGGGGGGGGGGGGGGGGGGGGGGGGGGGGGGGGGGGGGGGGGGGGGGGGGGGGGGGGGGGGGGGGGFCFFGCFFF,6DFGGGGGGFGGDGGGFGGFGFGGCEG:EGE>*4798>,CGGGGD@2:CC8CGCG*+7A7<C6F*93C59+0CD*<FC*:C4<?*9<ECD)*4*9*;/)*//*00:06)>D33(*1))0>D*:5?3/7))//*(0<(8(-479)(0(().4)0.(--
@M03506:14:000000000-AKVR1:1:1101:21047:5484 2:N:0:42
TCGGACTACAAGGGTATCTAATCCTGTTCGCTCCCCTAGCTTTCGCGCCTCAGCGTCAGGTAAGGCCCAGAGATCCGCCTTCGCCACCGGTGTTCCTCCTGGTATCTGCGCATTTCACTGCTACACGCGGAATTCCACCCCCCTCTGCCATACTCCAGCCCGCCAGTTTCCATCGCCATTCCCAGGTTGAGCCCGGGGCTTTCACGACGAACCTACCTAACCGCCTACGCACGCTTTACGCCCAGTAATCTCGATTAACGCCCGCACCCTACGTCTTACCGCGGCTGCTGCCCCGTAGTTC
+
CCCCCGGGGGGEFDGGGGGGFGGGGGGGFGGGGGGGGFGGGGGGGGGGGDFGGGGGGGGGGGGGGGFGGGGCGGCGCFGGGGGGGGGGGEEGGEBFFGGGGG8BFFGGGGGGGGGFDGGGGGGGDFCGEGGGGGCGGGFGGGGGGGFFFGGFGFFGFFGGCEGDEG:7@A,@FG>5EGEGGG6,:D8CF,,:BCE55CGEGFDGG=EEG<<D758+7*07FCCD)>:;/1757><C107;?*9**3<*20+1)6*27)2:))0/>8*08@*75C*@;-@6:990909EBF??)24/))-6)
@M03506:14:000000000-AKVR1:1:1101:13431:5496 2:N:0:42
TCGGACTACCCGGGTTTTTAATCCTGTTTGCTCCCCACGCTTTCGCGCCTCAGCGTCAGTATCGGTCCAGATGGCCGCCTTCGCCACCGGTGTTCCTCCTAATATCTACGAATTTCACCTCTACACTAGGAATTCCACCATCCTCTCCCGAACTCTAGTCAGGCAGTTTTAAGAGCAGTTCCGAGGTTAAGCCCCGGCATTTCACTCCTAACTTACCAAACCGCCTACGCGCCCTTTACCCCCAGTGACTCCGAACACCCCTAGCCCCCTTCGTCTTCCCCCGCCTGCGGGCACGCACTTT
+
CCCCCGGGGGGGGGGEGGGGGGGGGGGGGGGGGGGGFGGGGGGGGGGGGGGGGGGGGEG<EFGGGEEGGGGGGGGGCEGEGGGGGDGGGGGGGGFGGGGGGGGGCFGCFFGGG@FGFGD@FFGGFGF,EEFGGGGGFGGGGGGGGFDFGC7CGGGGGGGGGGFGGGGGGFGGFGGGGGGGGGGEGGE>CFFG8EC>8C8E,=A,9BEG?6:FFFGG4+;>F3:=7:)0*>):5534,:@+0/9/9?9*++<?5)/7<(**85)268E5C7*75*2;/)00(-,((-(7()(4)42)8)(3)
@M03506:14:000000000-AKVR1:1:1101:13328:5559 2:N:0:42
TCGGACTACCAGGGCTTCTAATCCTGTTTGCTCCCCCGGCTTTCGCGCCTCAGCGTCAGTTACTGTCCAGAAAGCCGCCTTCGCCACCGGTGTTCCTCCTGATAGCTACGCAGTTCACCGCTACACCAGCAATTCCGCTTTCCCCTCCAGTACTCCAGTTCGCCCGTGTTGGATGCAGGCCCTGGGTCAAGCCCAGCGTTGTCACATCCAACTCAGCGAACCGCCTACGCGCCCTTCACGCCCAGGAATTCCGCCCAACCCTTCCCCCCCCCGCATTCCCGCCGCTCGTGCCCCGGCGCTC
+
-A-,66@9CC9F7@,CFGFC@,CC9,CCCC@@CEFECFFEC+CFGG@FC@@CEC:FECCFF<@EFGC@@<CFDEFFECF@=CFCFG7FF+4C:@<F,<FFE<?,,EFAFCEE+@EFC<ACEG>F9FF:?=8,3,9CDFG++C>E8,@C,8E,,,@D,@@9CGGGEEC+5,3@,,6>9>CE5E5C5*<,,,,?EC,,/****:,>C,,,4**0**59*5)199/:>/)8*1):)5)2(***1/C***1)2+<*0)*19(**0.)*22;):@D3)5***.*329(4>-()(0(-.39)))(-3
@M03506:14:000000000-AKVR1:1:1101:12438:5587 2:N:0:42
TCGGACTACCAGGGTTTCTAATCCTGTTTGATCCCCTTGCTTTCGCGCCTCAGCGTCAGGTATAAGCTAGAAAATCGCCTTCGCCACTGGTATTCTTCCACATATCTACGCATTTCACCGCTACTTGTGGAATTCTATTTTCTCCGCCTACCCTCTAGACACACAGTTTCAAATGCTGTTCCGGAGTTGAGCTCCGGAATTTCACATCCGACTTACATGCCAGCCTACGCGCCCTTTCACCCCAATACATCCGAGTCATGCTTCCACCCTCCGTATTAACGTATCTGTTGGTACGGTGTTA
+
CCCCCGGGG;CEGGGGEGGGGGGGGFFGGGGGGFGGGGGGGGGGGGGGGGGGGGGGGGGGFGFEFEGGDG9FEDFFEFGGGGGGGBFGGGG9FGGGFGGFGDGEGGGFFG7FEGGFDFFDEGGGG<FF8CGGFGBFAEFDGA,;=B6CEEG?FDGGGGDGCF886DFGGF9FAD9>DFD=,6+>ECECFECFG?DCEEEFGG@CCE:,,*3399,>DGFG9**;CF4A*5AG4.8*4+++5=<530C)9+558))1*);+1A47*035:5*.79;8F)*<8(.).))/)1,(*.->)5(-)
@M03506:14:000000000-AKVR1:1:1101:6940:5591 2:N:0:42
TCGGACTACAAGGGTATCTAATCCTGTTTGCTACCCACGCTTTCGAGCCTCAGTGTCAGTTACAGTCCAGAGAGCCGCTTTCGCCACCGGTGTTCCTCCATATATCTACGCATTTCACCGCTACACATGGAATTCCACTCTCCTCTACTGCGCTCAAGTCTAACAGTTTCCAATGCACACAATGGTTGAGCCACTGCCTTTTACATCAGACTTATTAAACCACCTGCGCTCGCTTTACGCCCAATAAATCCGGACAACGCTCGGGCCCTATGTATTACCGCGGCTGCTGGCACGTCTTTAG
+
CCCCCEGGGGGCCEGGGFFFCFFGGGGGGGGGGGGGGGGDGGGGGGGGGDGGGGGGGGFGGCEFGGFGGGDFGGGGGGGGGGGGGGGGGG@CFEGG9FGGFGGFGGGFGGDEFGDGG?FGDFGGGGGGG@F9FGF?9FFG:EEGGGGGF,C6CCG>FDGFAF;F?DFGFFFGCFE?F9DD6@F9F;ECGFGF,@BDG7<EA8DEDGGGC59;<8<CCF62;49>FCF@**37C)8?8CE=E=C*;+<+AFFA3):C41<*)0.>D*:)20*/1:FG?<**(-,((-:F2)4(*-.*.75)-
@M03506:14:000000000-AKVR1:1:1101:5891:5595 2:N:0:42
TCGGACTACAAGGGTATCTAATCCTGTTTGCTCCCCACGCTTTCGCACCTAAGTGTCAGTATTGGTCCAGGTAGCCGCTTTCGCCACTGGTGTTCCTTCCGATATCTACGCATTTCACCGCTACACCAAGAATTCCAGTTGCCCCTTCCGCACTCTAGTCGCACAGTATCAGTTGACCTTTCCGAGTTACGCTCGGCGATTTCACAACTAACTTGTGCTGACCGCCTACGCGCCCTTTACGCCCAGCAAATCCGAACAACGCTTGCCCCCCCCGTATTACCTCGGCTGCTGGCCCGGAGTT
+
CCCCCGGGGGGGGGGGGGGGGGGGGGGGGGGGGGGGGGGGGGGGGGGGGGGGGGGGGGGGDFGGGGGGGGGGGGGGGGGEFGGGG:FEG8E@FEGGGFGGGGGGGGGGGGGGGGAFGFGEGGGGGGFGGFGGDEFGGEGFGG9@DGFGGGGGGGGGGCGGGGGGGGGGGGC,EEDADGGGGGGG+CCCC3@EGGC8*=:@*9:FGGGGG4CD,=>A6C8C+;CGDGE>C33*:.:)6>*AEG5<*:*7*0<7?>79<(7A..875/<<CDD7>9*/2.*+-).(48()47235(-)00,40
@M03506:14:000000000-AKVR1:1:1101:15724:5597 2:N:0:42
TCGGACTACAGGGGTTTCTAATCCTGTTTGCTCCCCACGCTTTCGTGCCTCAGCGTCAGTATCGGGCCAGTGAGCCGCCTTCGCCACTGGTGTTCTTGCGAATATCTACGAATTTCACCTCTACACTCGCAGTTCCATTCACCTCTCCCGAACTCAAGATCCTCAGTATCAAAGGCAGTTCTGGAGTTTAGCTCCAGGATTTCACCCCTGACTTAAAGACCCGCCTACGCACCCCTTACGCCCAGTGATTCCGAGCAACGCTACCCCCCTTCGGATTACCGCGGCTGCTGGCACGAACTTA
+
CCCCCGGGG9FGGGGGGGGGGGGGGGGGGGGGGGGGGGGGGGGGGGGGGGGGGGGGEGGGGGG7EFGGGGGG9FGGGGGGGGGGGEGGGGGGGGGGGGGGG=FGGGGGGFGGGCFG<FF<FGFFF<?FCEGGGGGGGGGGGGGGGFGFGDCECEEEGFGGFGFFEGG,@D9;EGCGCEGCEC9>,,@F,EE;,9D,:;8?F9,><CFEFG>FFFG,BFFGGGGG5?;8*))25)):=*858E3C47+2:+1;6)5C3(**.)01*;CDG><5)*/2A,?F:9;199B5,0(3)5:DF),6)
@M03506:14:000000000-AKVR1:1:1101:16287:5606 2:N:0:42
TCGGACTACCAGGGTATCTAATCCTGTTTGCTACCCACGCTTTCGTGTCTCAGCGTCAGAAATGGTCCGGTAAGCTGTCTACACCACAGGTGTTCCTCCTGATATCTACGCATTTCACCGCTACACCAGGAATTCCGCTTACCTCTCCCATCCTCTAGCATTCCAGTTTTCGCCGCACCCTCCCAGTTAAGCCGGGAGATTTCACGACAAACTTAGACCACCGCCTACCCCCCCTTTACGCCCAGTAATCCCCACCCACGCTTTCTTCCTCCGTATTACCGCGGCTCCCGGCCCCTCTTTC
+
CCCCCGGGG-<FCCF9<EF9FFGGCGFFCGGFDGGGAFGGEGGGG<CFGDGFGGGGGGGGE<FGGEFG@FCEC@FDFGGC@FGGGCFFGGGFGCFGCF=,A<F?FFGGGGGEGGGGDGGGGEFG<FED,@FAEFGG8CGG7=FFE9@DEG9DFGGFGDFFFFGF,3@E:@DC>AEGCCEGFGCC6BFA@F39,5*>*;A9DEGFGC5**;*8CDA,+08,:C25>384**)2/:5C;09**11**3+*0++9))//*4C*)).*:++9C6>)77*0:)8C6;6>6(()(.(-)((*0).))
@M03506:14:000000000-AKVR1:1:1101:5940:5619 2:N:0:42
TCGGACTACCGGGGTATCTAATCCCGTTTGCTCCCCTGGCTTTCGCTCCTCAGTGTCAGTGTTGGTCCAGGATGCCGCCTTCGCCACCGGTGTTCCTCCAGATATCTACGCATTTCACCGCTACACCTGGAATTCCGCATCCCTCTCCCAAACTCAAGCCATCCAGTATCGGACGCAGTTCCCCAGTTAAGCTGAGGGATTTCACGTCCGACTTAGTTGGCCACCTACGAGCCCTTTACTCCCAGTAATTCCGAACAACGCTTGCCCCCCCCGTATTACCGCGGCCGCTGGCACGGAGTTA
+
CCCCCGGGGGGGGGCGGGGGGGGGGGGGGGGGGGGGGGGGFGGGGGGGGDGGGGGGGGGGGGGGGGGGGGGGGGGGGGGGGGGGGGGGGGGGGGGGGGGGGGGGGGGGGGGGGGGGGGGGGGGGGGGGGGGGGGGGGGGGGGGGGGGGGGGGGGGFGGGGCFGGCFFCFCGFGGGEEEG7;FFGGGGGCEFGCFGGGGGGCFECGDCFGGGGC3EFFG+7FGGGGGAFC35EDFFFEFF+<EGCDCGFF@+/95DGC7C5>:>5CFFFE:DEF5*;068?09>60(-<1)(4.5()))-()
@M03506:14:000000000-AKVR1:1:1101:26044:5633 2:N:0:42
TCTGACTACAAGGGGATCTAATCCTGTGTGCTCCCCACGCGTTCTCACCCCAGCGTCAATATGTGTCCAGTAATTCGTCTTCGCCACTGGTGTGCTCCCGAAGATCTACGAGTTTCACATCTCTACACCGAATTATACTTACCTCTCCACAATTCTAGCGATGCAGTCTTAAAGGCAATCCCGCAGGTGTGACCCGGGCTCTCTCCTACCACTTACAAAGCCCCCTACGTGCTCTCTCCGCCCATCGATTCCTCACTACGCTAGCCCCCCCCGCATTACCTAGTCGTCCGCGCCCGCGGGG
+
-8-,86C<-C-C@7++BCCF,6,;,,C,CEF9FFEE8@+@+@F,,CC<E,+86,6B,@8C,C,C9C,@@@6,,,,,,,8C,,,B,,?,6,C,9,,C,B6+,++8<<F9,4+47=F<<F,C=F,,CE,9,6+=+:,,,9,,,@88DE,@>F,,6,EA,6>33,++,,7,=D9C,7>,@,=,63+++5+,,43,,,65*@5*1*,,5,,4,*420+,<72*,*2*=?)2):0;:*;7*/*2*:=<**2*)*+>A6:***.9*.<))**28273)83*1*.*34)3))-,)()(()(())0(((
@M03506:14:000000000-AKVR1:1:1101:22460:5640 2:N:0:42
TCGGACTACAGGGGTTTCTAATCCTGTTTGCCCCCCACGCTTTCGTGCCTGAGCGTCAGTGTTTGCCCAGCGGGCTGCCTTCGCCACCGGTGTTCCGCCGCATCTCTACGCATTTCACTGCTACACGCGGAATTCCACCCCCCTCTGCCCCACCCCAGCCAGCCAGTTCCCCATTCCATTCCCACGTTTAGCCCGGGCCTTCCACCCCGGACCCACCCAACCGCCCGCGCACGCTCTATCCCCCGCACCTCCCGCTATCCCTCCCACCCTCCCTATCACCTCGTCCACTGGCACGCACGTA
+
-<A<@GCCA<@F>@FFEF9<CEEAFCFFGFG,CCCCC7@C@,CFBFG@DCADGGGGE:BFFE9<CE9FF<,@FCF@C:=,C,,==?,:+::=C?<@+BFF@+B>FF:,C+>FG+,<F?FGFDGGGG7F+7@F<<8>@>DBFG@>?3,,2,>8E**B5;5:,,1A=5,6,5,<<,6+++213<C9*88=**59+5=*****+**+0*:**9)1/9C*>*):37):))07:D3*/7)*(2*3+3*))*20*0;5)))))(*+)/)1**07C35.70+++)1*).(,(((9))..))()))(((
@M03506:14:000000000-AKVR1:1:1101:18040:5642 2:N:0:42
TCGGACTACAAGGGTATCTAATCCTGTTCGCTCCCCACGCTTTCGCTCCTCAGCGTCAGTTACTGCCCAGAGACCCGCCTTCGCCACCGGTGTTCCTCCTGATATCTGCGCATTCCAACGCCACACCAGGAATTCCCGTCTCCCCTGCCCTACTCCAGTCTGCCCGTACCGCCCGCCCGCCCCCCGTTAAGCCGCCCGTTTTCCCCAACAACCTGACACACCACCTACCCACCGCTTCCGCCCCGGAATTCCGGCCAACCCCCCCCCCCTACCCACTCCCACCGCGCGTGGCCCCTTCGTG
+
<6@CCG7FFECGGGCCCF<FF<<FE9CE@,@,CFFG8FBF@FGA6@@CC8<,<EBBF,,CFGDF9FGGCA,,CCFGG7B,BF,=F,BF=F=CCBBF,CFA,,CEFA5C?CF+=C<F,,ACF7+C,8F7A?EF8ECF,+3@,@ADE86>,,3,6,3@6,3@,@D?F?C>+3+5*53>:C*8CE*=*=*4/1+9:****23*5><9C6*:/**1****9*):5C317*0/75*5*))1(*)*17))1**)1++*)))1),1/>))))2*0C318>*+**,):.,330(()-)((.((*).(.(
@M03506:14:000000000-AKVR1:1:1101:4461:5648 2:N:0:42
TCGGACTACAGGGGTTTCTAATCCTGTTTGCTCCCCACGCTTTCGCACCTCAGCGTCAATACCGGTCCAGTGAGCCGCCTTCGCCACTGGTGTTCTTCCGAATATCTACGAATTTCACCTCTACACTCGGAATTCCACTCACCTCTCCCGGATTCAAGCGATGCAGTCTTAAAGGCAGTTCCGGGGTTGAGCCCCGGGCTTTCACCTCTAACTTACAAAGCCGCCTACGCGCGCTTTACGCCCAGTAATTCCGAACAACGCTAGCTCCCTCCGTATTCCCGCGGCTGCTGCCCCGGCGTTA
+
CCCCCGGGGGGGGGGGGGGGGGGGGGGGGGGGGGGGGGGGGGGGGGGGGFGGGGGGGGGGGGGGGGGGGGGGGGGGGGGGGGGGGGGGGGGGGGGGGGGGGGGGGGGGGFGFGGGGGGGGGGGGGGFGGGCCFGGAAFEGGGGGGGGGGGGGGEGGGGGGGGGGGFGGGGGCFGFFGGGFFGGGEGGGGGGFGGGECEGEFFFCGFGGG7F>EGF7>CF6<FG5CCBFDGBGD3378>BCGEGCFF?4C?FFF)59<?GEE)8<<+9?F440<98FA)*21;92>90309)()4935;(4(
@M03506:14:000000000-AKVR1:1:1101:7608:5663 2:N:0:42
TCGGACTACAAGGGTTTCTAATCCCGTTTGCTCCCCTGACCTTCGTGCCTCAGCGTCAGGAACTGTCCAGAGACCCGCCTTCGCCACTGGTCTTCCTTACGATATCTACGCATTTCACCGCTACACCGTAAATTCCAGTCTCCTCTCCAGTCCTCAAGCACGGCAGTATCGAATGCAGTTTCGGAGTTAAGCCCCGAGATTTCACACCCGACTTACCGCGCCGCCAACGCACCCTTTACGCCCAATGAAGCCGAACAGCGCCTGAGACCTCTGCTTTACCGCTGCTGCTGCTACCGAGTTA
+
CCCCCGGGGGGGGGGGGGGGGGGGGGGGGGGGGGGGGGGGGGGGGGGGGGGGGGGGGGGGFGGGGGGGGGGGGGGGGGGGGGGGGDGGGGFGGGGGGGGGGGGGGGFGGGGDEGGGGGGDEGGGGGGGGGGDGGGGGFGG9EFGGCFFBFGFGGGGFFGGGGDGGGGGCF+>=?8EGGGGGGGGECEFFF,D?FEEGCE5E7;EGFF7E9DD5C9FGGF5<DCCD53AEG):DE5F?CFCC7CDFC8*++38<>)9),0*))099;3*19C1)*+3<)/?:1(43))6)9))*),))0(--
@M03506:14:000000000-AKVR1:1:1101:7613:5699 2:N:0:42
TCGGACTACAAGGGTATCTAATCCCGTTCGCTCCCCACGCTTTCGTGCCTGAGTGTCAGCAATGAGCCAGTAGCCTGCCTACGCCATCGGTGTTCCTCCTAATATCTACGGATTTCACTCCTACACTAGGAATTCCAGCTACCTCTCTCATGCTCAAGCTGAGCAGTTTTAGTAATGGATGTATGGTTGAGCAACACGCTTTCACTACTAACTTACTCTGCCACCTACGCAACTCTTTACCCCCAGTAATTCCGGATAACGCTTGGGTCCTACGTATGACCGCGGCCGCTGTCACGTAGTT
+
CCCCCGGGGGGGGGGGGGGGGGGGGGGGGGGGGEGGGGGGGGGGGGGGGGGGGGGGGGGGGGGGGGGGGGGGGGGGGFGGGGGGGFGGGGGGGGGGGGGGGGGGGGGGGGGGGGFGGGGGGFGGGFFFGGGGFGFGGGFCA9EFGGGGGGGGFDFDCGFC8,DEFGFGGGGGGGCFGG8,=DFGGCACEEFG,@F8CEEDGDGFF<A?CGGGGGGA+:=C*;799?AAEG*=>;8@4C6,,,2)2*>+=EGA=49*24CC:>55*:88*;:+*2=>E1++((4(-2(02>63/6A*)0,,.
@M03506:14:000000000-AKVR1:1:1101:8756:5751 2:N:0:42
TCGGACTACAGGGGTTTCTAATCCTGTTTGCTACCCACGCTTTCGTGTCTCAGCGTCAGTTGCGGTCCAGTAAGCCGTCTACACCACAGGTGTTCCTCCTGATATCTACGCTTTTCACCGCTACACCAGGAATTACGCTTACCCATCCCGCACTCTAGCCTTCCAGTTTTCGGCGCACCCTCCCAGTTGATCCGGGAGATTTCACACCCGACTTAGAAAACCGCCTACCTCCCCTTTACGCTCAGTAACTTCGACCACCGCTCGCTGCCTACGTATTCCCTCGGCTGCTGGTCCGCAGTTA
+
AC@8A+7FG@CFDCEGGGGGDGDGGFCFDCFC,<<CDE77@BFD@F<FC<EFF,@FFEFGGGC:@FEG,@EA9E9F+B@CFEGGG7<E<@FEGCE9FFCEF<FEEAFF99@,@F9@9@EF@@F@DGGF8@+=EF,CA:CFGG8E9D8>,@=C+=@9BFF832B@,@EGG897+;C+@B*@DECCC6::,5,?5D5:>*==4CC;@,=**/7)*9<F+1;*989*/*)20*1;*7)08**/:*95*3<7C:+005*7),//057/)//);**0.59<8)*+).((-8>B))((14(/))-))
@M03506:14:000000000-AKVR1:1:1101:22475:5773 2:N:0:42
TCGGACTACCGGGGTATCTAATCCCGTTTGCTCCCCTGGCCTTCGTGTCTCAGTGTCGGGAACTGTCCAGAGACCCGCCTTCGCCACTGGTCTTCCTCATGATCTCCACGCATTTCACTGCTACACCATGAATTCCAGTCTCCTCCCCAGTCCTCACGCATCGCAGTATCCAATGCATATTCGGCGTTAAGCCCCGCGATTTCACCACCGACTTACGGCGCCACCTACCCACCCCTCACCCCCAAGCATCCCGAAAAACACCTGACACCACTGTACTACCCCGCCCCTGGCACCCGTGTTT
+
CCCCCGGGF@FFB:FGGGGGGGFFGGGGGEGFFFFGGGGGGGFGGGGCFFFDGFGGFFEE:+CED@FF,CFG?FFF7@@FGE=FG,FF<E<EEEG?B?5B9,,CF,,:??FE7CFE,,CA<?FGGGG7,,,94FFGF9EE,;E9D,44,8E=8@D93,,6+66=>CE;3=,C8,>,=,,3,3@D+@ECE7EG8*6:**14C8,,5,,44/97ED7@C3=*:57=7*0/*9*:*7)11*)*2:3)***0+++.))))1(/250)*0++/2)10)*+++)1*(,(-(((0(0(.*((/)..((
@M03506:14:000000000-AKVR1:1:1101:17052:5774 2:N:0:42
TCGGACTACCAGGGTTTCTAATCCTGTTCGCTCCCCATGCTTTCGCTCCTCAGCGTCAGGTAATGCCCAGAGAACCGCCTTCGCCACCGGTGTTCCTCCTGATATCTGCGCATTCCACCGCTACACCAGGAATTCCGTTCTCCCCTGCATACCTCTAGTCTGCCCGTATCGAAAGCACGCACAGGGTTGAGCCCTGAGTTTTCACTCCCGACTCGACAACCCCCCTACGCGCCCTTTCACCCCCCTAATTCCGCGACACCCCAGGACCCTCACCATTCCCGCCGCTGCTGAGCCGGTGCTG
+
CCC@CGEGGGGGGGFGGGGGGGGGGGGGFGGEFGGGGGC<FGGF@C:FCCFGFFDFGGEFGGCGGGCGGFFGGGFG>C@FGGDGG7FFGGDCFFGGE?CEGGGGGFF,CFE@FGGGCCEFDEEFGGGGGFFFFFEFFFCA:ECF=7=D@F,@==@=,E6=,,=D=CEGFG>EF6B37FE8*4@,5@F68,?CF@6;,1>,>92,>=:?F<*)*2*,/:8**99*:38=*).2>577471+<51))*25A+<*90))/47::5)**1;);5*))*+++./9,(-(-(4),/-.)3;))0(5)
@M03506:14:000000000-AKVR1:1:1101:10602:5779 2:N:0:42
TCGGACTACAAGGGTTTCTAATCCTGTTTGCTCCCCACGCTTTCGCGTCTCAGCGTCAGTTACGTCCCAGCGAGCTGCCTTCGCAATTGGTGTTCCTCCTGATATCTGCGCATTTCACCGCTACACCAGGAATTCCACTCGCCTCTTCCGCACTCTAGCCCGACAGTATCCACCGGCATTCGAGGGTTGAGCCCCCGACTTTCACAGCGGCCTTACCGGGCCGCCTACACGCTCTTTGCGCCCAATGATTCCGGACAACGCTAGCCCCCTACGTTTTACCGCGGCTGCTGGCACGTATTTT
+
CCCCCGGGGGFFGDGGGGGGGGGGGGGGGGGFGGGGGGGGGGGGDGGGGFGGFCGGGGGGGGGGGGGGGGGGGDFGGGGGGGGGCFCGFGF?EGFFFDGGGGGCGFFEGGGFGDFGAFGGGGGGGGGGGCCEFGGGGGGGFEGGGGGGDCGDEEGGGGGGGGGE+;EF7DEGGDBCC5EGG7@>?EEGGGCFFEGGDCGGGGGGFF?FC)):=FFG<CDGGC5EDG:4<>B=5>):2*1CECCDG6C*+0:6@39DG0<EFF334CC:C)*072**2)99((((-,6>7)33533C7/(.-
@M03506:14:000000000-AKVR1:1:1101:12631:5789 2:N:0:42
TCGGACTACCGGGGTTTCTAATCCTGTTTGCTCCCCACGCTTTCGCACCTCAGCGTCAATATGTGTCCAGTGAGTCGCCTTCGCCACTGGTGTTCTTCCGAATATCTACGAATTTCACCTCTACACTCGGAATTCCACTCACCTCTCCACAATTCTAGCGATGCAGTTTTAAAGGCAATTCCGGAGTTGAGCTCCGGGCTTTCACCTCTAACTTGCAAAGCCGCCTACGTTCGCTTTACGCCCAGTAATTCCTAACACACCTCGCCCCCCCCGCATTCCCGCCTCCTCGGTCCCGGGGTAC
+
CCCCCGGGGGGGGGGGGGGGGGGGGGGGGGGGGGGGGGGGGGGGGGGGGFGFGGGGGGGGGGGGGGGGGGGGDGGGGGGGGGGGGE7FFGGGGFGGGGGGGGGGGGGCEFGGGGGGGGGGGGGGGGEEGGGGGGGGCAFD,,>>D?FGGGGCGGFFCFGECD+>EDGBADGGGGGGFFGECFCCCC>E3DC7;AFE57E5D452DC,4<*=+4B@C0:CE6F4:9C))**)29>DC;GF5E5C37AF++3<****2*(/*))./1:25809>))*28)*320((-,(7(),,)((/)),()
@M03506:14:000000000-AKVR1:1:1101:11135:5806 2:N:0:42
TCGGACTACCGGGGTATCTAATCCCGTTTGCTCCCCTGGCTTTCGCGCCTCAGCGTCAGTGTCAGCCCAGCAACCCGTCTTCACCTCAGGTGTTCCTCTTGATATCTACGCATTTCACCGCTACACCAAGAATTCCGATTGCCCCTTCTGCACTCTAGCCCAGCAGTTTCACTTGGCAGTTCCGAGTTAAGCCCGGAGATTTCACAAGTGACTTGCTAGGCCGCCTACGCGCCCTTTCCGCCCAGTAAATCCGAACAACGCTTGGTCCCTACGTATTACCGCGGCTGCTGGCCGGGAGCTT
+
CCCCCGGGGGGGGGGGGGGGGGGGGGGGGGGGGGGGGGGGGGGGGGGGGGGGGGGGGGGGGGGGGGGGGGGGGGGGGGGGGGGGGFGFGGGGGGGGGGGGGGGCGGGGGGGGGGGGFGGGGGGGGGGGGGGGGGGGFGGEGGGGGFFGGGGFGGGFGGGGGGFGDDGFGGGGGGFCGGGGGGGDGGGGGGFGGFGGD*=FGGGGFG6?9DFFG8>AFGFGGGGDGGFFCD5CDE>7E+2*:EG*<<+8C:C@557DCB:7))5C*3<?EFG@:F@CFAF+,4(49(3))/5-5(()0.(.(
@M03506:14:000000000-AKVR1:1:1101:23920:5839 2:N:0:42
TCGGACTACAGGGGTATCTAATCCTGTTCGCTCCCCACGCTTTCGCGTCTCAGCGTCAGTACCGTCCCAGAGAGCCGCCTTCGCCACGGGTGCTCTTCCCGATATCTGCGCATTTCACCGCTACACCGGGAATTCCACTCTCCTCTTCCGGACTCTAGCCACACGGTTTCCCCCGACCGCTCTAGGTTGAGCCTCCACTTTTCCCAGCTGACCTGTGAAGCCGCCTACCCGCCCTTTACGCCCAATTATACCGGCCAACCCTTGCCCCCTCCTTTTTCCCCCCTCTCCTCGCCCGCCTCTC
+
CCCCCGGGGGGGGGGEGGGGGGGGGFGGGGGGGGGGFGGGGGFFB@FFEDFF,FBFGGGGDFGEGGGGC8@<<FFGDGGGCG7FFCF=BGC@FEGGGGGGG>F+=FGE<@F:FD<EEFG@CC:F@FG7+C+C,@FF,9,@3DFD?,ECGE+@CCFFF7FG,@8A@5>C*<;:<C:8**4=8C*5>C;E6++?E*=***505:C+<+3:+2*9C**+00*+9*9:DD5)*1)*)0)98*1/;:3**:+1++01)8CD)171750*9A?FC5/5)*++<,9C(((-,,().)(,3-,)).,,(
@M03506:14:000000000-AKVR1:1:1101:7850:5853 2:N:0:42
TCGGACTACAAGGGTATCTAATCCTGTTTGCTCCCCACGCTTTCGTGCCTCAGCGTCAGTGTCGGGCCAGTGAGCCGCCTTCGCCACTGGTGTTCTTGCGAATATCTACGAATTTCACCTCTACACTCGCAGTTCCACTCACCTCTCCCGAACTCAAGATCCTCAGTATCAAAGGCAGTTCTGGAGTTGAGCTCCAGGATTTCACCCCTGACTTAAAGCACCGCCTACGCACCCTTTACGCCCAGTGATTCCGAGCAACGCGAGCCCCCTTCGTATTACCGCGGCTGCTGGCACCAAGTTT
+
CCCCCGGGGGGGGGGGGGGGGGGGGGGGGGGGGGGGGGGGGGGGGGGGGFFGGGGGGGGGGGGGGGGGGGGGGGGGGGGGGGGGGEGGGGGGGGGGGGGGGGGGGGGGGGGGDDAFGGGFGGDGFGCGGGGGGGGGGG;EFGGEGGGGGGEEGGFFGGFFGGFG8DEC,@>F,38ECGFFGGGGCFDC9E7F9CGGFGGG<DGGFGFGG4FGGCFF7D+,2CCEGDDFGGFGDFAF@DA*3=C*;AC6:9>@F733)(01))09CEFDC5955F*8<<FG(-((,(4@74024)(*.)-))
@M03506:14:000000000-AKVR1:1:1101:6730:5867 2:N:0:42
TCGGACTACAGGGGTATCTAATCCTGTTTGATCCCCACGCTTTCGCGCCTCAGCGTCAATGCTCGTCCAGATAGCCGCTTACGCCACTGGTGTTCCTGTCAATATCTACGCATTTCACTGCTACACTGACAATTCCGCTATCCTCTCCGAGATTCGAGCCGCACAGTATTAAGAGCAATTCCCAAGTTGAGCCTGGGGCTTTCACTCCTAACTTTTGCGACCGCCTACGCACGCTTTACGCCCAGTGATTCCGAACAACGCCCGCCCCCCTCGTATTACCGCGGCCGCTGGCACGAAGTTT
+
CCCCCGGGGGGGGGGGGGGGGGGGGGGGGGGGGGGGGGGGGGGGGGGGGGGGGGGGGGGGGGGGDCGGGGGGFFGGGGGGGGGGEGGGGGGGGGGGGGGGGGGGGGGGGGGEGGGGGGGGGGGGGGGGGGGGGGEG<FEGEFGGGGGFGGGGGGGGDFE>EE6E>EGGFAEGGAFGGCGFFGF9CEGGGG7FFGGGG5EDG*>DC<AFGCDC?DEGGCB=4C<E<DBFGG)CDDBDD768EEC3C696C9+=))157(7:>)775EGEGF)<>C52<4BF?B9(2605(81:<?B5).())
@M03506:14:000000000-AKVR1:1:1101:10452:5867 2:N:0:42
TCGGACTACAAGGGTATCTAATCCCGTTTGCTCCCCTAGCTTTCGCGCCTCAGCGTCAAGAACAGGCCAGGAAGTCGCCTTCGCCACTGGTGTTCCTCCCGATATCTACGCATTTCACCACTACACCGGGAATTCCACTTCCCTCTCCTGCCTTCGAGTCGATCAGTATCGCGTGACCCTCCCCAGTTGAGCCGGGGGCTTTCACACGCGACTTGTACGACCGCCTGCGCGCTCCTTACGCCCCGTACATCCGGACAACGCTTACCACCTACGTCCTAACGCGTCCGTCGGCACGTCGTTA
+
CCCCCFGGGGEDCEGFFFFGGGGGGGFGGGGGGGGGGGGGGGFGEGGGG@BFFEEGGGGGGGGGGGDGFFFEFEEFEEGGGGGGG>C=<FFDFEGG<DFFGGEEEAFCGDCBFDGGGGGGGG8FDFGG7:C:F<FGDGDFGEEGGFFGGGGGGGGD68>FGCB8EDE9,7@FGCEEF>FDDGGGGGGC9DCFG>CG*1=E=8FFGCFCE3D7C37A7F>5DD3CDG>>575E)05><7F5C59)1:E)/+07>)19C?FC)))*2329E:<;BC5*2)/:(((,403)(0(707:*77-((
@M03506:14:000000000-AKVR1:1:1101:16666:5881 2:N:0:42
TCGGACTACCGGGGTTTCTAATCCTGTTCGCTCCCCACGCTTTCGCGTCTCAGCGTCAGTACCGTCCCAGAGAGCCGCCCTCGCCACGGATATTCTTCCCGATATCTGCGCATTTCACCGCTACACCGGGAATTCCACTCTCCTCTTCCGGACTCTAGCCAGATGGTTTCCACCGACCTCTCGGGGTTGAGCCCCGAGGTTTCACAGCGGACCTGTCAAGCCGCCTACACGCTCTTTACGCCCAATAAATCCGGACAACGCTAGCCCCCTACGTATTACCGCTGCTGCTGGCACGTGGTTA
+
CCCCCGGGGGGGGGGGGGGGGGGGGGGGGGGGGGGGGGGGGGGGGGGGGGGGGGGGGGGGGGGGGGGGGGGGFGGGGGGGGGGGGGGGGGGGGGGGGGGGGGGGGGGGGGGGDGGGFEGGGEFGGCGGGGGEGDGGCC>FGFFGGGGFFEDGE5EGFDGDCC:FGG9;FGGFGGGGGCCFBFG5CGGGD7<EF8EGE5*:;CFGEFF5EC))CF*0279A4CDG<7@FGGEE3>F=ACBE*:CCC6+*<C765:>DDBG:5@B)*;E)::<F>C+A+:FG0((,(),93?(2.8(*))--.
@M03506:14:000000000-AKVR1:1:1101:10872:5892 2:N:0:42
TCGGACTACAAGGGTATCTAATCCTGTTCGCTCCCCACGCTTTCGCTCCTCAGCGTCAGTTACTGCCCAGAGACCCGCCTTCGCCACCGGTGTTCCTCCTGATATCTGCGCATTCCACCGCTACACCAGGAATTCCAGTCTCCCCTGCAGTACTCCAGTCTGCCCGTATCGCCCGCACGCCCACAGTTGAGCTGTGAGTTTTCACGAACAACGCGACAAACCACCTACGAGCGCTTTACGCGCAGTAATTCCGGACAACGCTCGCACCCTACGTATTACCTGCGCTGCTGGCCCGTAGTTG
+
CCCCCGGGGGGGGGGGGGGGGGGGGGGGGGGGGGGGGGGGGGGGGGEGGGGGGGGGGGGGGGGGGGGGGGGGGGGGGGGGDGGGGDGFGGC>FGFGAGFGGGGFGGGGFGGDGGGGDGGGGGGGGGGFFEF@EGGFGGGGFGGFGGGGGGG8BFG?8EGGGGGGGGGGFGGGGGGG5EGGCEGGGCF@9B>@DFDDF@F,;CE9FD=555CFGDGCD):6C*>EG;9F=*<517)9(27EC*93CEGFG+<=))*/<(/:>:D)//?DD>*7;5+3+6=+)-(-6>0))032)(3/))-6)
@M03506:14:000000000-AKVR1:1:1101:9731:5897 2:N:0:42
TCGGACTACAAGGGTATCTAATCCCGTTCGCTCCCCTGGCTTTCGCGCATCAGCGTCAGTGTCGGCCCAGCAACCCGCCTTCGCCGCAGGTGTTCCTCTCGATATCTACGCATTTCACCGCTACACCGAGAATTCCAGTTGCCCCTTCCGCACTCTAGTCGCACAGTATCAGTTGACCTTTCCGAGTTAAGTCCGGAGATTTCACAACTGACTTGTCCTGACCGCCTACCCGCCCCTTCCTCCCAGTAATTCCGACACACCTTTTCCTCCCCCCTCTTACCGCGGCTGCCGCCACGGCGTT
+
CCCCCGGGGEFFFCFGGGGGGGGGGGGGGGGGGFFGGGGGGGGGGGGGDEGGGGGGGGGGFGGGGGGGGGDDEGGGGGGGCGCGGEGGGGFEFGGG<FEGCGF8FGG9FGGCC=FFGGGGG@FGGGGGEE>FGGGGGGGFBECDFFGGGGGGEGGGG7FG8EDE*3@@;=F9FA;FGECDEF7*11A=EC;@C;>?E5*;;79>C7?CCC7<EC<C*+:+1;6*)2:7A*0/9>>)355@+32**22*+++/97*9)-75))0**++*<:<5;)8**)12211,-905()((0(()))(3(
@M03506:14:000000000-AKVR1:1:1101:15656:5926 2:N:0:42
TCGGACTACAAGGGTATCTAATCCTGTTTGCTCCCCACGCTTTCGTGTCTCAGCGTCAGTCTTCGTCCAGTTGGCCGCCTTCGCCACCGGTGTTCCTCTCGATATCTACGAATTTCACCTCTACACCGAGAATTCCACCAACCTCTCCGAGACTCAAGCTCCGCAGTATCGAGCGCACTTCCTGGGTTGAGCCCAGGGCTTTCACATCCGACTTACGAAGCCGCTTACACACCCTTTACCCCCAGTTATTCCCAACAACCGTTCCACCCTCTGTCTTACCCCGCTGTGCGGCCACGTCTCA
+
C<A<BF7C<@EF,;FE@FFEFFGGFFGGGGFFGGFGGEG:E:FFE66ECCAAFFEFG:FGGFGFGEFFGGEFC,@F7:FECED@C,BFEBCC8C,EFF,E@@?<FFAFGD+FGGGGFFGFGF9F<F<@FDCG=FGECF:,A+B8DFCB68>+@==FGGF8,DBEG6+,,36F88C57CE6>A<;?8=>EE:D,=2,8*:6,2>,5C:,0*1:5/>?5*):<*/>)288=C47*7374**+0:77*++1222**10C<:C*).)*2+05C)7))2+2+.9<(,(((((0))(-),,)))(()
@M03506:14:000000000-AKVR1:1:1101:4216:5930 2:N:0:42
TCGGACTACAAGGGTATCTAATCCTGTTTGCTCCCCACGCTGTCGCGCATCAGCGTCAGCAACGGCCCAGCAGACCGCCTTCGCCACTGGTGTTCTTCCCGATATATCCGCATTCCACCGCTACACCTGAAATTCCATCTGCATCTACCGTACTCAATCCTGCCCGTCTAGCACGCATTTCCTCGGTTTAGCCGCGAGTGTTCACGTCCTCCTTATAGGGCCCCCCCTGCGCCCTTTACGCCCCGTATTTCCGTACACCGCTCGCCCCCTCCTTATTACCTCGGCTGCTGTCCCCTAGTTA
+
<,8@,676CFEFGGC-CFG9@,,<CEFED8ECF<,C,@7F::FFFGGGGEGF,CFGGED,,,,7:@+6,,,,:C,C:FEF7E,B,4??D8,=FEGGFGGGGC=+8,:,9+B4@?F,,EE776FFFG,,3,,,7:FB?9,,,,@BEF,,>+>+6=F>,,;,>CE:,+36@3>,<3**;**<D<,6C*1;*6;DEE>5****+;<+@=7:51+**2><+++***/=))))*1<ED>)7)29*/*9)/*2)0++*0)*/1)9*5<59C*;)2)*))*++0)*3:7((,(3))064))(2).<))
@M03506:14:000000000-AKVR1:1:1101:7635:5948 2:N:0:42
TCGGACTACAAGGGTATCTAATCCGGTTCGCTCCCCACGCTTTCGTGCCTTAGCGTCAGAAATAGCCCAGTAACCTGCCTACGCCATTGGTGTTCCTTCTTATATCTACGGATTTCACTCCTACACAAGAAATTCCAGTTACCTCTGCTACTCTCGAGTCTGACAGTTCGAATAATAGTCTGAGTGGTTGAGCCACCAGGTTTCACTATTCGCTTATCAGACCGCCTACGCAACTCTTTACGCCCAGTCCCTCCGTATAATGCTTGCACCCTACGTATGACCGCGGCTGCTGGCACGTAGT
+
CCCCCGGGGGGGGGGGGGGGGGGGGGGGGGGGGGGGGGGGGGGGGGGGGGGGGGGGGGGGGGGGGGGGGGGGGGGGGGGGGGGGG@EGGGGGGGGGGGGGGGGGGGGGGGDEGGGGGGGGGGGGGECFCFGFCFGGGGGGGGGGGGFGGGGGGEGCDGGFGGGGGGFFGC>FGGGFGGGGGGF>A96B=CFFGFGGCE,+DDECAFGGGGGG*<E5B7=:DG4CCC>/A4BEDAAF4C6,,**2:7CA<+3*)29/*59+;8ACC+8/CF*7)9:C<9??4211(41>(04)08:C>:16(
@M03506:14:000000000-AKVR1:1:1101:15142:5998 2:N:0:42
TCGGACTACAAGGGTATCTAATCCTGTTTGCTCCCCTAGCTTTCGCGCCTCAGCGTCAGTTATGGTCCAGTGCGCCGCTTTCGCCACCGGTGTTCCTCCGGATATCTACGCATTTCACCGCTACACCTGGAATTCCGCATCCCTCTCCCGAACTCAAGCCATCCAGTATCAGACGCAGTTCCCCGGTTAAGCCGAGGGATTTCACGTCTGACGTAGTTGGCCACCTACGAGCCCTTTACGCCCAGTAATTCCGAACAACGCTTGCCCCCCCCGTATTCCCGCGGCTGCTGCCCCTCAGTCT
+
CCCCCGGGG<FGGGEEFFGGGGGGGGGFGGGGGGGGGGGGGGGFGGGGGEGGGGGGGGGGGGGGGGGGGGGGGGGGGGGGGGGGGGGGGGGGGGGGGFGEGDGGGGGGGGGGGGFGGGFGGCFGGGGGGGGGGGGGEGGGGGFE8EEFFECEEGGGGGGGGFGGFGCFGGG9EGGECEGGGGGGEDGEG9;@FG*?E=*0=DGGGGFGGGGC*:C5C:6E;CFFFG)=**7=DFFG)**2/>CD7C+*<9CFF3*7><CC;B@CCFF>G>3:<7:@:)9?:>9(1,3>2)21)((*)/)))
@M03506:14:000000000-AKVR1:1:1101:17182:6024 2:N:0:42
TCGGACTACTAGGGTATCTAATCCCGTTTGCTCCCCACGCTTTCGCGTCTCAGCGTCAGTATCCAACCAGGGGGCCGCCTTCGCCACAGGTGTTCCTCCCGATATCTACGCATTTCACCGCTACACCGGGAATTCCACCCCCCTCTTTGGTACTCTAGCTTGCCAGTTTCATGCGTCGCTCCCCGGTTGAGCCGAGGGCTTTCACACATGACGTAACAAACCGCCTACACGACCTTAACGCCCAATGCTTCGCAACAACCCCATCACCCTCTGTATTCCCGCGGCTGCTGCCACCACGTAA
+
CCCCCGGGGGGGGGGGGGGGGFGGGGGGGGGGGGGGGGGGGGGGGGGGGGGGGGECEGFGGGGGGGGGDFGGGGGGDEGGGFGGGGGGGGGGFGGGFEC:FFFEGGGGG?EGFCFGGGGCGCFGGFGGGGGGGFFGGGGGGGGGEGGGAFGFE7FGGGD<;75E<FFC7F,@,D86?>C*;?FE5EE5*+5>ED5:EG5=FGG+<CF*<DGG5<***:4*1<CECC)56>>*9>7*)*18=:)/7*+)++<)))))*,9*0))0*+30@)7)02::E)92((,((((52?)4)..*)0,(,
@M03506:14:000000000-AKVR1:1:1101:11262:6025 2:N:0:42
TCGGACTACCAGGGTTTCTAATCCTGTTTGCTCCCCACGCTTTCGCACCTCAGCGTCAATACCGGTCCAGTGAGCCGCCTTCGCCACTGGTGTTCTTCCGAATATCTACGAATTTCACCTCTACACTCGGAATTCCACTCACCTCTCCCGGATTCAAGCGATGCAGTCTTAAAGGCAGTTCCGGGGTTGAGCCCCGGGCTTTCACCTCTAACTTACAAAGCCGCCTACGCGCGCTTTACGCCCAGTAATTCCGAACAACGCTAGCCCCCTCCGTATTCCCCCGGCTGTTGGCCCGGACGTT
+
CCCCCGGGGGGGGGGGGGGGGGGGGGGGGGGGGGGGGGGGGGGGGGGGGGGGGGGGGGGGGGGGGGGGGGGGGGGGGGGGGGGGGGGGGGGGGGGGGGGGGGGGGGGGGGGDGGGGGGGGGGGGGGGGGGGGGGGGGGGGCFGGGGGGGGGCGGGGGDGGGFGGGGGGGCFFGGGGGGGGGGGEGGGGGGGGGGGGGCGCCFGGGGC=G*8CGGGGGGFFGGCGDD:A/:3=DEFD?7==EDC397CF:EFB47CDC0<*))7)9@FFG3CBDG**0)/<(341((())*.2)(45))(--
@M03506:14:000000000-AKVR1:1:1101:18237:6031 2:N:0:42
TCGGACTACAAGGGTATCTAATCCTGTTTGCTCCCCACGCTTTCGCACCTCAGCGTCAGTATCTTCCCAGATCGCCGCCTTCGCCACTGGTGTTCCTCCCGATATCTACGAATTTCACCTCTACACCGGGACTTCCGCGATCCTCTTAAGTACTCAAGCTCAGCAGTTTCGGATGCACTTCCTTGGTTGAGCCGAGGGATTTCACATCCGACTTGCCAAGCCGCCTACGCGCGCTTTACGCCCAATAATTCCGAGCAACGTTTGCACCCTTGGTCTTACCGCGTCTGCTGGCACGATGTCC
+
CCCCCFEGGFGGGGGGGGGCEGGCFEGGFEDFFFGGGGC7:@DGGGGGCCEGGGEGGDFFFFEGCFGGGGGGGGGGGGGGGGGGEGGGGFDFFFFGDGFEGGD:@CAFGGGCGFGGA<AFAG<FFGGC:>C+A?FCEG@7FEE,DFFA9>;,EDGG8=?,BEFFCCD9DF6+:CEG,62<EGF;C?EC*,?EFE>8=*86=DE7E,4ACD*:E<+>9;)/*22>5*0;C<7C7))1(:9?EC)**2+/0+@FFE)9C0957)07?+<5=57))2+20)96024,-86446>68),9))().
@M03506:14:000000000-AKVR1:1:1101:16174:6041 2:N:0:42
TCGGACTACACGGGTTTCTAATCCCGTTTGCTCCCCTAGCTTTCGCGCCTCAGCGTCAGTATTGGGCCAGATGAGCGCCTTCGCCACCGGTGTTCCTCCTGATATCTACGCATTTCACCGCTACACCAGGAATTCCCTCATCCTCTCTCATACTCAAGCCAAGCAGTTTGGGATGCAGATCCTCGGGTGAGCCGAGGGATTCCACACCCCACTTACTTGACCGCCTACACGCCCTTTACGCCCAGTGATCCCGCACAACGCTCGCTCCCCCCGGGTTACGCCGCCTGCTGCCACGGGTCTA
+
CCCCCGGGF-EFGGFGGGGGGGGGGGGGGGGGGGGGGGGGGGGGGGGGGGGGCFFGGDEGFGF<DFFGGGGGGAFFGGGCGGGGGGGGGGGGEGGGGEGGC<FGGGGGGGGG>CGGGGGEEGDFGGFGCCG8DFFG<?FGGCGFGFD,@=EFG9EFFFGGG,>FE=DFFFGC8DED<@::FF9FEGCGGC7EGCE:E=;6@*,4A85*/9DDE+10+:+<CDDCCG)2<C3:*::*)*9255C3*++0C+:)))9757358).))*10257)))*:2(0*(-(((-8FFF.242;))0(,-
@M03506:14:000000000-AKVR1:1:1101:5021:6054 2:N:0:42
ACGGACTACTAGGGTATTTAACCCTGTTTGCCCCCCCCGCTTTCGCCTCTCAGCGTCAGTTATTGCCCAGAAGGCCGCCTTCGCCGTTGGTATTCCTCCCGGTATCCACGGATTTCACCCCTACACCGGGAATTCTGCCTTCCCCTCCGAGACTCCAGCGAGGTAGTTTCCGCTGCAATCCCGCGGTTGGGCTCCGGGCTTTCACAACCGACTTACCAAGCCGCCTACACGCGCTTTACGCCCAATGATTCCGCACAACGCTTGCACCCTCCGTATTACCGCGGCCTCTGGCACGGGTTTA
+
-,A6B++--;-CF-6---,C,,CF,,CF,,,,CFE@+6++@F<C67,BFCEFGGGGGGGG,E,,C,EFGG,,,CF6@FGGGGGGG>+8FGGGFEGGG,F+8+@FEG,CECGGGGGGGGGGGDCFFCG7@+CFGEFGFG9,,@D,@F6E+@:?EG?,@,,***4*4DG@FG,14/:C8,:,,>:**=E*/*=C6**3:5:EFGEGG+CEED7DC3CEC*<*/CDGD3;F+*)2)75C?F?*/>DD*:+*2<C7?8D7C?GCEF5F7+9)A5*5;9CC64*A04(,(,(.().:7<2).031.
@M03506:14:000000000-AKVR1:1:1101:13538:6069 2:N:0:42
TCGGACTACAAGGGTATCTAATCCCGTTCGCTCCCCTAGCTTTCGCACTTCAGCGTCAGTGTCAGCCCAGCAACCCGCCTTCGCCGCAGGTGTTCCTCTCGATATCTACGCATTTCACCGCTACACCGAGAATTCCAGTTGCCCCTTCTGCACTCTAGCCCCGCAGTATCGGCTGACCTTTCCGGGTTAAGCCCGGAGATTTCACAGTCGACTTGAGGTGGCCGCCTACGCGCCCTTTACGCCCAGTAAATCCGAACAACGCTTCCTCCCCCCGTATTACCCTGGCTGCTGGCACGGGGTT
+
CCCCCGGGG<FGGGGGGGGGGGGGGDGGGGGGGDGGGGGGGGGGGGGGGGGGGGGGGGGFAGGAFGGGGGGGGGGGGGGGGGGGGDEGGGGGGGGGGGGFFFG8FGGGGGGGCGGGGGGGGGGGFGGG:E7FGFGD9CF9CFGGGGCFEDDCGGGGGCFFGGGGGCEGEG>:EFE,9EC7CFGDG:E*DBDFGGDD55CFFGGFG+ACEDGGGG?+*2;***;>CCB@FCE*57@G(9?F*2/CCC<7F7F@6:9DG>*:)075*3+/8)97B)/**,0<9(),-:?:?))3:(.C))--,
@M03506:14:000000000-AKVR1:1:1101:16390:6072 2:N:0:42
TCGGACTACAGGGGTTTCTAATCCTGTTTGCTCCCCACGCTGTCGCGCATCAGTGTCAGTAACTGCCCAGCAGGCCGCCTTCGCCACCGGTCTTCCTCCGGATCTCTACGCATTCCACCGCTACACCCGGAATTCCGCCTGCCCCTACAGTACTCCAGCTTGACAGTCGGCATGGCCGACCCGGGGTTGAGCCCCGGGCTTTCACCACACCCTTATCATGCCACCGACGCGCCCCTTCCGCCCAGTGATTCCGGACACCGCTCGCACCCCCACTATTCCCCCCTCTGCTGGACCGGGCTTG
+
CCCCCFEEGGGGGEEDGGGGEDFGFGFGGGGFGFGGGGGGGFFF@FEGGGGGGGFGFDFGGGGGGGGGGGC8@@FGGGGGGGGDCFC=BC:CGGGFAFGGGGGGCGCF<DGEGGDGCGGEGGC7EGGCED@+=FEGD>FEGGGGGGCGGG;EGGGGCGGGCFFEFF>FEGG7E:BDF>C:>C5*:5=*=C>EFCGG=*/**;97C?AFCDCC7C++2:*+:C6<C))8*7>CGF)>:4?/;:C*9++/<009<>/9)(1*3)759:CECED))*+++-9C2((((,,/.)((.((1).(,(
@M03506:14:000000000-AKVR1:1:1101:18276:6075 2:N:0:42
TCGGACTACAAGGGTATCTAATCCCATTCGCTCCCCACGCTTTCGTCCTAGCAGTGTCAAGTGGCACCCAGAAGCCTGCCTTCGCTATTGGTGTTCCGAACGATATCAACGCATTTCACTACTACACCGTTCGTTCCAGCTTCCTCTTTGCTCTTCTAGTCATATAGTTTCAAAGTACAGATTCCGAGTTGAGCTCGGCGATTTCACTTCTGCCTCATATATCCACCGATCGGTACTCTCTACGCCCAATGTTTCCGGCTAACCTTCGCGTTCTCCGTTTTTCCGCTGGCCACATCACATG
+
CCCCCD:@DF<FGDGGGGGGFG9EFCFFGAF;FF,CFFFD>FDGGGGGGGFFFEF<FCEGGDG?FGGCEFF8CEGGFEEF@EG,@C7FA9F<,EFGGC7,>CFGGGFG9FFGGCFEFCFG9F<?FGGG7EFFD?FFGF9FG9EGGGGGCFF,@FAD,@,7>D;:DF9DF=F,3@F,2EEC9==9E3A6D7,9,@,<+++1;0*4@;C,,*5:,*>5*5+=F+5<27A;5CE*:/85);@09<7*858)/=+11+3;5()*79)**30)*)/))1<+/(00(,4)(4(),)(()()9*/)))
@M03506:14:000000000-AKVR1:1:1101:5076:6118 2:N:0:42
TCGGACTACACGGGTTTCTAATCCTGTTTGCTCCCCACGCTTTCGTGCATGAGCGTCAGTGTTAGCCCAGGGGGCTGCCTTCGCCATCGGTGTTCCTCCACATCTCTACGCATTTCACTGCTACACGTGGAATTCCACCCCCCTCTGCCACACTCCAGCTTGCCAGTTACAAGCGCAGTTCCCAGGTTAAGCCCGGGGATTTCACACCTGTCTTAGCACACCGCCTGCGCACGCTTTACGCCCAGTAATTCCGATTAACGCCTGCACCCTACGTCTTACCGCGGCTGCTGGCACGTATTTT
+
CCCCCGGGGGGGGGGGGGGGGGGGGGGGGGGGGGGGGGGGGGGGGGGGGGGGGGGGGGGFFGGGFFGGFGFGGGGGGGGGGGGGGGGGGGGGGCFGGGGGGGGGFGGGFFGFGGFFFGFGGGGGGGGGGGGGGGGGGGGGGGECCDGGGGG,BFGFBFFGGGGGCFGGGGGGFGGEGE:EGGGGGGGGFG@F>D8CEDEEGDFEGGGEGCFGGFF+C7*;DDGEDG)8=DAEDFB78:B*:C5C4<@*<+286)>CC4:5<BF7C*A@GF55)**2*-96((466(1>?F,(0.(17*49)
@M03506:14:000000000-AKVR1:1:1101:20224:6118 2:N:0:42
TCGGACTACCAGGGTATCTAATCCCGTTCGCTCCCCTAGCTTTCGCGCATCAGCGTCAGTGTCGGCCCAGCAACCCGCCTTCGCCGCAGGTGTTCCTCCTGATATCTACGCATTTCACCGCTACACCAGGAATTCCACTCTCCCATCCAGTACTCTAGCCCCCCAGTTTTCGGCGCACCCTCCCAGTTGAGCCGGGAGATTTCACACCCAACTTAGGGGACCGCCTACACACCCTTTACGCCCAGTAACTCCGCACAACGCTTGCTGCCTCCGTATTACCCCCGCTGCTCGCCCGTAGTTT
+
CCCCCGGGGGGGGGGFGGGGFFGGGGGGGGGBFFGGGC@FGEGGDGGGGECFGGGGGGGGGGGGGGGGGGGGGGGGGCGGGGFGECC@C+EFGCFFGGFCEEGGGGGCFGG+CF,,FFFDFC=F9FGCGCAAFGFG9FGFGG,DEC8=89@9EFGGGFGF,@E65A>>;@E@5?CC7EGG*CGC@,<,;;,BFG*?***01;@+<7+=*7*/*;7@;*0CC5)/9*75+<*:9D>C?*68CGDD:0+*++<)0)/)1(15>)7*99:*A**))1*2+.*<(4(49(-).*(-)425))--)
@M03506:14:000000000-AKVR1:1:1101:11964:6130 2:N:0:42
TCGGACTACCAGGGTATCTAATCCTGTTTGCTCCCCACGCTTTCGTCCCTCAGCGTCAACAGTCGTCCAGTGAGCCGCCTTCGCCGCTGGTGTTCTTCCGAATATCTACGAATTTCACCTCTACACTCGGAATTCCACTCACCTCTCCGACGTTCAAGCGATGCAGTCTTACAGGCAATTCTGATGTTGAGCATCAGGCTTTCACCTCTAACTTACAAAGCCGCCTACGTACGCCTTCCGCCCAGTCATTCCGAACAACCCTAGCCCCCTCCGTATTACCGCGGCTTCTGGCCCGCAGTTC
+
CCCCCGGGGGGGGGGGGGGGGGGGGGGGGGGGGGGGGGDGGGGGGGGGGGGFDFGFGGGGGGGGGGGEGGGGGGGGGGGGGG?FEGGGGGFGGGGGGGGGGGGGGGFFFGF<FGGGGGGFGGGGGGFGGDG+DFGG9FFC@EC@FDDGD@E66DGFAEFCC?6CCFGGGGA,<EBFF6E<EFG9EGGFFGFF9EC8<7DCDFFGFGGGGF+=FE?EDCA6CC4?DG>A=DFFGDFGD4):C7CDC7++=+<*/795D(1*85@**;8@85DDFD8*<.=F66>(9((0-957)29))74<)
@M03506:14:000000000-AKVR1:1:1101:21305:6192 2:N:0:42
TCGGACTACCGGGGTATCTAATCCTGTTTGCTCCCCACGCTTTCGCGCCTCAGCGTCAGTACCGTCCTAGCGAGCTGCCTTCGCCATTGGTGTTCCTCCTGATATCTGCGCATTTCACCGCTACACCAGGAGTTCCACTCGCCCCTTCCGGACTCTAGCCAGACAGTTTCCAGCGGCATTCAAAGGTTGAGCCTTTGACTTTCACACCGGCCTTATCTGGCAGCCTACGCGCGCTTTACGCCCCATTATTACGGACAACGCTAGCCCCCTCCGTTTTACCGCCGCTCCTGGCCCGTAGGTT
+
CCCCCGGGGGGGGGGGGGGGFGGGGGGGGDGGGGGGGGGGGGGGGGEGGGGGGGGGGGGGGGGGGGGGGGGGGGGGGGGGGGGGGGGG,EF@FFGGFGGGFGGDFGGGGGGGGGGGGGAEGG@>EGGGGGGDG8FGFGGGGGGG>EFG=CEGGGGFGF;FFGFFG?FCC79;3@ECEGGGFGGG7CFF=C7CFCCFCCEBEG7,<BGEEC))260<CFFGF475C5)AEGEE<).9<CF=85))96+*+++1<355)(1*5).1>CE@E:*7>*++2.9E01(,,((),0(.)-()75(.)
@M03506:14:000000000-AKVR1:1:1101:11724:6193 2:N:0:42
TCGGACTACAGGGGTATCTAATCCTGTTTGCTCCCCTAGCTTTCGCGCCTCAGCGTCAGTTGTGGTCCAGTGCGCCGCTTTCGCCACAGGTGTTCCTCCCGATATCTACGCATTTCACCGCTACACCGGGAATCCCACGCACCTCTCCCACACTCAAGCACGGCAGTTTCGCCTGCAGGCTCCGAGTTAAGCCCGGAGATTTCACAGGTGACTTACCGCACCGCCTACGCGCCCTTTACGCCCCATCATTCCGACCCACGCTTGCCCCCCTCGTCTTCCCGCCGCTGCTGGCCCGAAGTTG
+
CCCCCGGGGGGGGGGGGGGGGGGGGGGGGGGGGGGGGGGGGGGGGGGGGEEGGGGGGGGGGGGGGGFGGGGGGGGGGGGGGGGGGGGGGFBFGGGGGGGGGGGF@FFCGGGGGGFGGGFGGGGGGGGGGGGGFGGGGGGGEGGFFGGGGGGGEFGGGGGGGC*85CGECCCGC8DGEC,8,==E*:C?999CGG8C*786CFCEGDFG?F+8::1CFGECC3<*C3:?EGDE)089)*1;CG<3*:*9?9+97>)/)417>57*9EF3CB)))1*/;)1:(((499>E0)(1)(4)).-6)
@M03506:14:000000000-AKVR1:1:1101:19183:6194 2:N:0:42
TCGGACTACAGGGGTATCTAATCCCGTTTGCTCCCCACGCTTTCGCGCCTCAGCGTCAGGAAATGCCCAGAGACCCGCCTTCGCCACCGGTGTTCCTCCCGATCTCTACACATTTCACCGCTACACCGGGAATTCCAGTCTCCTCTGCATCCCTCAAGAACGGCAGTATCAGCCGACGTTTCTCGGTTGCACCGAGAGATTTCACGACTGACTTGCCATCCCGCCTACCCGCCCTTTACCCCCCGTCATTCCGACCCACCCCTGCCCCCCCTTCTTTCCCGCGTCCGCTGGCGCCGGTTTG
+
CCCCCGGGGGGGGGGGFGGGGGGGGGGGGGGGGGGGD@FGGGGGGGGGG@GGFGEGGGGGFCDFFGGGGGGGGGGGGGGGEGGGGDFGDGGGGGGGFGGGG7CFFGFGGGGGGGCEAFGGGDEGGGFB7FFEFDFGFDFGFFGGF9DGCCGGGFGFGFFFG@EEECFC,=,@<FGGEGEFGFFFDG;EC,2?C=C8*/*1>;79C=55C8*>E7+;C+1<><5E<*77*9):CBEG3>6+<*93511)*<<1)0/7)(*/)))*9*;)?)9))2++3-*<(0(((--0(0(()(-)))--(
@M03506:14:000000000-AKVR1:1:1101:20459:6210 2:N:0:42
TCGGACTACAAGGGTATCTAATCCGGTTCGCTCCCCACGCTTTCGCGTCTCAGCGTCAGTTGCAGGCCAGGAAGCCGCCTTCGCCACTGGTGTTCCTCCAGATATCTACGCATTTCACCGCTACACCTGGAATTCCGCTTCCCTCTCCTGCACTCTAGCCAGGCCGGTTTGCAATGCATTTTTCCGGTTTAGCCGGAATATTTCACATCACATCTAACCAGCCGCCTACACGCGCTTTACCCCCAGTAAATCTGGATACCTCTTGCCCCCTCCGCCTTTCCGGCGCCGCTGGACCGTTGTT
+
CCCCCCEGGEDGGGGGGGGGFFE<FGGGGGDGGCFG8FGGCCFGGGEEE@EEFGGGDE,CFFGFGCCGGGGFFFDFE@CGFFCGG@FC5<CCEFFGFF=EFFAFGGGFGGGGG+FFCEFEB@FGFGGGFFG8,DFGGGFCEGFE?8DCGGGGGFGFDCGGDFFG+@6@?G5=C7;BEC,@DFG?EBCE5:@C;EGE8**,52>EFF,4?:FC9C<;FGFC***25D5A6*2A5)0),9*+++/19*+/+3+1*/7**497**0;>+09@ED)7)*/*(*3<:(42(,)(021.(()0)-,.
@M03506:14:000000000-AKVR1:1:1101:13952:6224 2:N:0:42
TCGGACTACAAGGGTTTCTAATCCTGTTCGCTCCCCACGCTTTCGCGCCTCAGCGTCAGTACTGGCCCAGAACACCGCCTTCGCCACTGGTGTTCCTCCTGATATCTAAGCATTTCACCGCTACACCAGGAATTCCGTGTTCCCCTACCAGACTCTAGCCACAGCAGTTCCGAATGGCCGCTCCAAGTTGAGCTTGGAGGTTTCACATCCGGCTTACCGAGCCGCCTACGCGCTCTTTACGCCCAATAAATCCGGACAACGCTCGCCCCCTACGTATTACCGCCGCTGCTGGCACGTAGTT
+
CCCCCGGGGGGGGGGGGGGGGGGGGGGGGGGGGGGGGGGGGGGGGGGGGGGGGGGGGGGGGGGGGGGGGGEGGGGGGGGGGGGGGGGGGGGGGGGGGGGGGFGFGGGGGDGGGGFFDGFEGDGGGGGGGFFGAFGGGGGGGGGGGGGGGGGGD8EDFDFGEGFFGGGFFGGFG>8DFGGGGCC5,8A,=;@@>EFCCCFGGD99,:@CGGD:E<EGGC?77C553C>;F3=55.89AG4A*5<DD*;?CEC@FE:DG9DF)70C<8*0*7/)890+:26FA49(4;9D())43(57)7(()
@M03506:14:000000000-AKVR1:1:1101:18393:6249 2:N:0:42
TCGGACTACCAGGGTATCTAATCCTGTTTGCTCCCCACGCTTTCGCACCTCAGCGTCAATACCGGTCCAGTGAGCCGCCTTCGCCACTGGTGTTCTTCCGAATATCTACGAATTTCACCTCTACACTCGGAATTCCACTCACCTCCCCCGGACTCAAGCGATGCAGTCTTAAAGGCAGTTCCGGGGTTGCGCCCCGGGCTCTCACCTCTAACCTACAAACCCGCCTACCCGCCCCTTACGCCCATTAACTCCGAACAACGCAACCCCCCCCCCTACTACCCCCCCTCCCGGCACGGTGCTC
+
CCCCCFGDF9FGG@FGCGFGEGFGGEFFCCGEFFFFGGEGGGFGEGGGC@E@FFFBFG:FEGFGBBCGGGFFF@FGGGGG7FEGGCFGCBF8:8FF<FGGGGF<FG@<FGCGGDFEAEGCGGDGFGFF<7C+AEFEEFCFFFGDE?EGGE86+6D8,9E8+@6EAF>F7E>C9,@D9>;9BFE5*4=7?,*>B:*=:/8**0><CF+7<2+0*1+3*0*/>32>DCD?*97C)))14*9=GG5**++0+3<6))9C)4C7:5))9*;5E))0)/2/060:0(3(-(-)()(()3())0(5)
@M03506:14:000000000-AKVR1:1:1101:24506:6256 2:N:0:42
TCGGACTACTCGGGTATCTAATCCTGTTTGCTCCCCACGCTGTCGCGCATCAGTGTCAGAAACTGCCCAGCAGGCCGCCTTCGCCACCGGTCTTCCTCCGGATCTCTACGCATTCCACCGCTACACCCGGAATTCCGCCTGCCTCTACAGCCCTCGAGTTTGACAGTCGGCACGGCAGATCCGGGGTTGAGCCCCGGACTTTCACCACACCCCTATCAAACCCCCTACGCGCCCTTTACGCCCAGTGATTCCGGCCAACGCTCGCACCCCCCGTATCACCGCGCCTGCTGGCACGGAGCTC
+
@CCCCGGGGGGGGGGGGFGGGGGGGGGGGGFGGGGGGGGGGGGFDFGGGGGGFGFGFFGFGGGGGGGGFGGGGGGF7FGCFFCGGEEFEG+>BBEFDGGGGGG>FDFGGGCFEFFEBGFDGGGGCFFGGG>FCFAFDBC7=CFFG89ECDEF6CFE:E>@;9CF7DEFDC>7CEDE98*>BCF*:84::+2?BEEGEEEE+:F++C+>EGCC*7;6C7/0=3*19/))/9):7))2)*1A857*<<<F+<99:>)9<(/*7).5)*:828)08<5**6=C09((-((.39(,).()))-()
@M03506:14:000000000-AKVR1:1:1101:19394:6257 2:N:0:42
TCGGACTACAGGGGTATCTAATCCTGTTCGCTCCCCACGCTTTCGCGTCTCAGCGTCAGTACCGTCCCAGAGAGCCGCCTTCGCCACGGATGTTCCTCCTGATATCTGCGCATTCCACCGCTACACCAGGGATTCCACTCTCCTCTTCCGGACTCTAGCCAAGCAGTATCCCGCGCAGGCCTGAGGTTGAGCCTCAGGATTTCACGTAAGACTTACTTGGCCGCCTACCCGCGCTTTACGCCCAATAATTCCGGCCAACTCTTTTCCCCTACGGCTCCCCTCAGCTTCTGGCCCGTAGTCT
+
CCCCCGGGGGGGGGGGGGGGGGGGGGGGGGGGGGGGGGGGGGGGGGGGGGGGGGGGGGGGGGGGGGGGGGGGGGGGGGGCFGGGGGGGGGGGGGGG9FGGGGGGGFGGGGGGGGGGFGGGGGGGGGGFGGG<FGGF?FGGGGGGGFGGGG7EGGGGGGGGFG,86DFGGGGFGG>EE59CGDC>E*1AF7ECCAFGG6E69D7+@5FFGGGGFGFD@3+0CFDCD3))*9)*3>@<?*9*;5)*1*3*22<=7.)>),C*9@6**<2=C55>5***2-)11((55))*)*.))(-)))4))
@M03506:14:000000000-AKVR1:1:1101:4171:6258 2:N:0:42
TCGGACTACCAGGGTATCTAATCCTGTTCGCTCCCCACGCTTTCGCTCCTCAGCGTCAGTTACTGCCCAGAGACCCGCCTTCGCCACCGGTGTTCCTCCTGATATCTGCGCATTCCACCGCTACACCAGGAATTCCAGTCTCCACTGCAGTACTACAGTCTGCCCGTATCGCCCGCACGCCCACAGTTGAACTGTGAGTTTTCACGAACACCGCGACAAACCACCTACGGGGTCTTTAAGCCCAGTAATTCCGGCCAAAGCTGCCACCACTCGAATTACCCGGGCTGCATCCCCGTTGCTT
+
C<C<C@@FGG-,8;CFAFFFFGGGGCEF@FGGGCCFCFGGGGGGEGCEGGC,6C@F7C:,CCF@<FGGGGFFDEEFGGD7:ECFECE<>>C:F@FGDG<EFCFGG9?,,@CEGEGDD,AF7F+F?F=FE@+:4AE9E9,A=39,@DD,,@>,@:,>=,@EFF99D8>@,<><?8>>7B*8851C>CA2,@,?,,,,,55:;@E,5/4?:5**/)*31)0=5/1A5*))1*0*/0)*.2*+3?/*70+/+3:*))75)4**)*)0*+3.*.*0)**+*)09((((((,.(/)5)(-1))(..
@M03506:14:000000000-AKVR1:1:1101:16391:6264 2:N:0:42
TCGGACTACCGGGGTATCTAATCCTGTTTGCTCCCCACGCTTTCGCACCTCAGCGTCAGTACCGATCCAGTGGGCCGCCTTCGCCACCGGTGTTCTTCCTAATATCTACGAATTTCACCTCTACACTAGGAATTCCACCCACCTCTATCGGACTCCAGACGTGCTGTATCAACGGCAGGTCCGAAGTTGAGCTCCGGGATTTCACCCCTTACTGACACATCCGCCTACGTGCGCTGTACCCCCACGGCCTCCGAACAACGCTAGCACCCTTCGTCTCACCTCGTCTGCCTGCCCGACCGTT
+
CCCCCGGFF-CFEEFBEGGFC<FFF9FFFFGCFGGCGGGGEFGGGGDGGGCEGFGFGG>C<EEFEFEFFCEG8DDFEEGFGGFGGGGGGGF7BFGEGFGFCECGCFGEF7F@FFFGGGFFFGFF9E?F9F8BDFCC?FDGGGGGGGFD978CE63,@:@FEGEGGG3@;EFE,@EC@G*=?CE:C*==F?FC;CFC5?***0++3=CEC20>++++**)3>C3CDG::*2):/.))-20++/1))*/0**25))9<)(/*757)2++)/)2.89**0-9E)((-4(-9)9)(),,)))(-(
@M03506:14:000000000-AKVR1:1:1101:15456:6268 2:N:0:42
TCGGACTACAAGGGTATCTAATCCCGTTTGCTCCCCACGCTTTCGCGCCTCAGCGTCAGGAGATGCCCAGAGACCCGCCTTCGCCACCGGTGTTCCTCCCGATCTCTACACATTTCGCCGCTACACCGGGAATTCCAATCTCCTCTGCATCCCTCAAGAACGGCAGTATCGGCCGACGTTCTTCGGTTGAGCCGAAGGACTTCACGACCGACCTGCCATCCCGCCTACGCGCCCTCTACGCCCAGTAATTCCGAGCAACGCTTGCCCCCCCCGTACTACCGCGCCTGCTGGCCCGGAGTTG
+
CCCCCGGGGGGGGGGGGFGGGGGGGGGGGGGGGGGGGGGGGGGGGGGGGGGGGGGGGGGGGGGGGGGGGGGGGGGGGGGGGGGGGGGGGGGGGGGGGGFGGGGGGGGGGGGGFGGGGGGGG7FGDFGGGDGDGDFGGFFGDGGCFA=DC@CEDFGGGFCCGG:EEEGFCD>7CEGGECE*B4=EGCCC5CCFCEC*:5**38FCCGECCD555)*29C@FGGGGGC55*9)7)7>*4*7;C*9*9+<*+22=F3/5)2<5>.79<F<5CB<>E7:*2)/:((41(((0()4:)3()).4()
@M03506:14:000000000-AKVR1:1:1101:17716:6271 2:N:0:42
TCGGACTACCCGGGTTTCTAATCCCGTTTGCTCCCCTGGCTTTCGCGCCTCAGCGTCAATGCCGGTCCAGGATGCCGCCTTCGCCACCGGTGTTCCCCCAGATATCTACGCATTTCACCGCTACACCTGGAATTCCGCATCCCTCTCCCGGATCCAAGCCTCCCAGTCCCGGCCGCAGTTCCTGGTTTGAGCCCCGGTCTTTCACGTTCGACTTAGCAGTCCTCCTACGCGCCCTTTACGCGCATTACTTCCACTCAGCGTCCGCCCCCTCTGTCTTCGCCCGCCCGTGGACACCGTGTTC
+
CCCCCGGGG-FDE7CFGGGGGGFFGCGCFGGFGGGGGGGGGCFEEEGGGEDGGGEFE::FG@FGGFDEGG8CC:=FEGGGGGGGEGGCEEGGGGGG,,::CE,,,,:,:<7:4=9,EECC+4++7FAB=DD6B,9AA+8+@>F8,3@>,:++B+,,,,@DBC:5,,37,@:5*1**41:,,,4,1,>,;,4BF**/*=*5@79;<FC:E3C5C*<+**1+*9*+996655@GD:50)**2**1)**3*+++***02*)9C))0)12*)207)02A9+675,,2(7(()()(.)2()))40)
@M03506:14:000000000-AKVR1:1:1101:4193:6288 2:N:0:42
TCGGACTACAAGGGTATCTAATCCTGTTTGCTCCCCTAGCTTTCGCGCCTCAGCGTCAGTTATGGTCCAGTGTGCCGCTTTCGCCACAGGTGTTCCTCCCGATATCTACGCATTTCACCGCTACACCGGGAATTCCACGCACCTCTCCCATACCCCAGCACGGCAGTTTCGCCTGCAGACTCCGAGTTGAGCCCAGAGATTTCACAGGTGACTTACCGCACCGCCTACGCGCCCTTTACGCCCAATAATTCCGAACAACGCTTGCCCCCCTCGTATTCTCCCCGCTGCTGGCACGAATTTT
+
CCCCCGGGGGGGGGGGGGGGGGGGGGGGGGGGGGGGGGGGGGGGGGGGG@FGGGGGGGGGGGGGGGGGGGGGGGGGGGGGGGGGGDGGGGGGGGGGGGGGGGGGGFCGGGGGGGGGGGGGGDGGGGGGGGGGGGGAFFGD7CEDGGGGG@E=D,@B+6D=FGGEEE8@DCEGG>FGGCFGF?,>CEEGGFGGGGFFGGGG?@F,9,4?F*??,CFGDGFGGGD5C7:F1>)>D>57>77*;E35*2+99+3900579(1*))0*1<C>=))7.1*0:6*0)2(,,-3@2)(4).(*))(.)
@M03506:14:000000000-AKVR1:1:1101:18627:6306 2:N:0:42
TCGGACTACCGGGGTTTCTAATCCTGTTTGCTACCCACGCTTTCGTTCCTCAGCGTCAGTTACTGCCCAGAGACCCGCCTTCGCCACCGGTGTTCCTCCTGATATCTGCGCATTTCACCGCTACACCAGGAATTCCAGTCTCCCCTGCAGTACTCAAGTCTGCCCGTATCGCCTGCAGGCCCACAGTTGAGCTGTGAGTTTTCACAACCGACGCGACAAACCGCCTACGAACTCTTTCCGCCCAGTCATTCCGGACAACGCTTGCACCCTACGTCTTCCCCCGGCCGCTCGCCCTGCTGTT
+
CCCCCGGGGGGGGGGGGGGGGGGGGFFGFFGGGGGGGGGGGGGGGGGGGGGGGGGGGGDGGGGFEFGGGCFFGGGGEEEGCFFGGGG8FGGGCEGFAFGBFDCFGGGCFFGGGEFGGGGGGG7FFGG@EEF8FEG9@,9EFGFGGGGG8>EDGEF,D=>DAE9EEEGCEGBF6>FGCF7C:ECB:DFFC,DE9EE,,225>CGDG@C*=)/?*:*3>)0*;:<EGGEF**):<=?74**2CEG<5C+9+3<B?3*9C(1:>DE3>CF@G:08)0***)*2((((-(()()-45((*)0)..
@M03506:14:000000000-AKVR1:1:1101:24929:6316 2:N:0:42
TCGGACTACAAGGGTATCTAATCCTGTTTGCTACCCACGCTTTCGTGTCTCAGCGTCAGTTGCGGTCCAGAGAGCCGTCTACACCACAGGTGTTCCTCCTGATATCTACGCATTTCACCGCTACACCAGGATTTCCACTCCCCCATCCCGCACTCTAGCCCTCCAGTCTTCGGCGCACCCTCCCGGTTAAGCCGGGAGATCTCACACCAAACTTATGGTGCCGCCTACACACCATTTCCGCCCCGTAACTCCGAACAACGCTGGCTGCCTACGCAATCCCGCGGCTGATTGCCAGTAGCTC
+
-8ABC7@CFFF,6BFG<A9CFEF,6EFFGGAFFD@FF::CGGC<@E<EF9@EAF@BB7CG9;EFGFGFGGDGA@7FFFEGFGFFG<=FGFCCCFGG9FGGC,,CEFAGGECCE7FGGC,CGE@+CE<F,+=,,5,CFA4A44=@6,@8=E>EB+@9DA9DBDFE?,@ECAE7CEE6+>EE8:C**149?D;D,C*=*7*,,+1,1,<7///9F+A+:4++2;)=7::F656EC3**6***27))1/:3C+2).7*11,C7<>))***.2**0))2*2)<6-69(11())*)-*))297)))
@M03506:14:000000000-AKVR1:1:1101:13623:6331 2:N:0:42
TCGGACTACAGGGGTTTCTAATCCTGTTTGCCCCCCACGCTGTCGCGCCTCAGCGTCAGCAACGGCCCAGCAGACCGCCTTCGCCACTGGTGTTCTTCCCGATCTCTACGCATTCCACCGCTACACCGGGAATTCCATCTGCCTCTACCGTGCTCAAGCCTGACAGTCTAGAACGCAGTTCCGCGGTTTAGCGGCGGAATTTCACGTTCTAATTATCGGGCCCCCTACCCGCCCTTTTCGCCCTGTTATTTCGCCCAACCCTTGCTCCCTCTGTTTTATCCCAGCTGCTGGCCATGAGTTT
+
CCCCCGEFGFGGGGGGFGGGDEGGGDFGGGGGGGGGGGGGGFFG@FEGG7@FDFECFC:FCGGGGGGGGGGDFGGDEEG:FFFCC=F<<AFFFGGGGGG@@EGDFGG9FFCCFGGGCGFGGGCEGGCE>F+@FFFGG=CFFGGGCC;CC*DFCFFA9,@;CGFGFGE9F:6<>;:*4CGF9>5*:*35*+2<*=:*:**2C>9+0*0*2*0*3:+<:*)*)9)/)1)8**)*)855:*9***/)/++*30+95)**1(9*7<.2*3:7*)*)/2+<8)*+).)).).;?:(14.(*9)).)
@M03506:14:000000000-AKVR1:1:1101:3626:6347 2:N:0:42
TCGGACTACCGGGGTTTCTAATCCCGTTCGCTCCCCTGGCTTTCGCGCCTCAGCGTCAGTAGGTGTCCAGCACGCCGCTTTCGCCACCGGCGTTCCTTCCGATATCTACGCATTTCACCGCTCCACCGGAAGTTCCGCATGCCCCTACACCCCTCGAGAATGGCAGTATCCACGGCAGTTCGCCGGTTGAGCCGACGGATTTCACCACAGACTTACCACTCCGCCTACGCGCCCTTGAAGCCCAGTGATCCCGACAAAACTTCCCCCCGTTCGCCTTACCCCGGCCGCTGGCACCGACTTC
+
CCCCCGGGGGGGGGGGGGGGGGGGGGGGGGGEGGGGGGGGGGGGGGGGGGGGGGGEGGGGGGGGGGGGGGGDGFGGGGFGGGGGGGGGGGGGGGGGFGGFGGGGGGGGGFGGGGGFGGGGG@CF8EGGGCEGFCC<EGGGGGFGGGGGGGG>CGGGGGGEGFFGGGGGACFCFEDGE>AFGGGGEG=EEFFFGCEG8C*2;FF@CFFE5*>DGCECF7@77D5CG37)*95CD;:F(2<++0917+3*+++0)0))),**)01*9*2):755B)2/1)0<((-((((7()2:4<())0-2.
@M03506:14:000000000-AKVR1:1:1101:4245:6374 2:N:0:42
TCGGACTACAAGGGTATCTAATCCTGTTTGCTCCCCACGCTTTCGCACCTCAGCGTCAGTACCGGACCAGTGAGCCGCCTTCGCCACTGGTGTTCTTGCGAATATCTACGAATTTCACCTCTACACTCGCAGTTCCACTCACCTCTTCTGGACTCGAGATTTCCAGTATCAAAGGCAGTTCTGGAGTTGAGCTCCAGGATTTCACCCCTGACTTAAAAATCCGCCTACGTGCGCTTTACGCCCAGTGATTCCGCGCAACGCTTGCCCCCTTCGTATTCCCGCGGCTGCTGGCACGACGGTA
+
CCCCCGGGGGGGGGGGGGGGGGGGGGGGGGGGGGGGGGGGGGGGGGGGGGGGGGGGGGGGGGGGGGGGGGGGGGGGGGGGGGGGGGGGGGGGGGGGGGGGGGGFGGGGGGGCGGGGGGGGGGCFGGFGGGGGGGGGFGFGGGGGGGGFGGAADGGEF6>FFD@DFFFC:DDCFGGG6EFG9EFFFGGGAEGFBFFGFG*2@FGGGGGEFFF7FCCFG76CFCD=C*0;?D6=))):=7A8EECC4++999C76)199(CE3))/9+A@5)9?F*:00)*3399>>2().)(4)56*).-4(
@M03506:14:000000000-AKVR1:1:1101:14446:6382 2:N:0:42
TCGGACTACAGGGGTATCTAATCCCGTTCGCTCCCCTGGCTTTCGCGCCTCAGCGTCAGTGTCAGCCCAGCAACCCGTCTTCGCCGCAGGTGTTCCTCTCGATATCTACGCATTTCACCGCTACACCGAGAATTCCAGTTGCCCCTTCTGCACTCTAGTTGCACAGTATCAGTTGACCTTTCCGAGTTAAGCCCGGAGATTTCACAACTGACTTGTGCTACCGCCTACGCGCCCTTTACGCCCAGTAAATCCGAACAACGCTTGCCCCCCCCGTATTACCGCGGCTGCTGCCCCGGAGTGG
+
CCCCCGGGGGGGGGGGGGGGGGGGGGGGGGGGGGGGGGFFGGGGGGGGGGGGGGGGGGGGGGGGGGGGGGGGGGFGGGGGGGGGGGGGGGGGGGGGGGEFGFFGGGGGGGGGGGAFGGAFDECFCGGGGGEFGGGFGFF3>DEFGGG?F>EGGGGGF8>CFGGGGGGDFGGGGGGGGFEFFGGGDGFDGFCGGGGGDG5EFGGCCFGG6**??8CE87A9FGGGDGFFEG:ED3D7)?@**27C*0+@++30.)9DDFGG:DD35007CDD@>/**<4F+,((39025)9)4)-15))-((
@M03506:14:000000000-AKVR1:1:1101:17844:6383 2:N:0:42
TCGGACTACTGGGGTTTCTAATCCCGTTCGCTCCCCTAGCTTTCGCGCATCAGCGTCAGTGTCGGCCCAGCAACCCGCCTTCGCCGCAGGTGTTCCTCTTGATATCTACGCATCTCACCGCTACGCCAAGAATTCCACTTGCCCCTTCCGCACTCTAGCCCCGCAGCATCTGTTGCCCTTTCCCGGTTAATCCCGCAGATGTCACCACTGTCTTACAGCCCCACCTCCGCCCCCTTCACACCCACGCAATCCGGATAACCCTTGCCCCCCCCGCATTACCGCAGCTGCTCCCACGCCGGTC
+
ACC<C@FGG-C8<@C+@FFC<FCAF,CFC@CFGGGF<,;<CC@CFGCF>FFGEFCFGFE@CFFE+@@F7CFGGCDEEGGG7FD@FCG+7>BFFFFB@F9?,AFFFEF<FC=+@+5:,EFCG+>C@FGG7:3=>CD<C,>9,8DDG?BFF7E6>7:3,,@6DG:C@C*>,>,?>,6,,?,<,5,,4**:;9,6?,3**2=C+311>?+C6<+;17<++2)**/*:D<)8*C37<@F*(2*+359>***)*/37)557D<C7;)7*0+<5E5<D5)2**)/08((((((/4*),).797)(3(
@M03506:14:000000000-AKVR1:1:1101:7336:6386 2:N:0:42
TCGGACTACAAGGGTTTCTAATCCTGTTTGCTCCCCACGCTTTCGCACCTCAGCGTCAGTACCGAGCCAGTGAGCCGCCTTCGCCACTGGTGTTCTTGCGAATATCTACGAATTTCACCTCTACACTCGCAGTTCCACTCACCTCTCTCGGACTCGAGACTCTCAGTATCGAAGGCAGTTCTGGAGTTGAGCTCCAGGATTTCACCACCGACTTAAGAGTCCGCCTACGTTCGCTTTACCCCCAGTGATTCCGCGCCACGCCAGCCCCCTTCGTATTACCGCGGCTGCGGGCCCGCACTTT
+
CCCCCGGGGGGGGGEFGGGGFFGGGGGGGGGGGGGGGGGGGGGGGGGGGEFFGGGGGGDGGGGGGGGGGGGFFGGGGGGGGGGGGGG8FFFGFGGGGGGGGGGGGGGGGGGGGFGGGGGGG=FGGGBFFGCGEGGGAC;D=EF@F9>==CGEGGFFGEFDFF9DF8EECF>CF6>F?C:@DF7B3>@FF,@3,DFGG65<D7?7<F97CC4?59C?CC4,;;*4><BFE5)=<D)1:@=++775569=E?+*/))7)-*/8))1/C:<E52550*2A2*<,30(33,5()(()(49@)(5)
@M03506:14:000000000-AKVR1:1:1101:11552:6396 2:N:0:42
TCGGACTACCGGGGTATCTAATCCTGTTTGCTCCCCACGCTGTCGCGCCTCAGTGTCAGAAACTGCCCAGCAGACCGCCCTCGCCACCGGTCTTCCTCCGGATCTCTACGCATTCCACCGCTACACCCGGAATTCCGTCTGCCTCTACAGCCCTCGAGTTTGACAGTCGGCCCGGCAGATCCGGGGTTGAGCCCCGGACTTTCACCACACCCTTATCAAACCACCTACTCGCCCTTTACGCCCAGTGCTTCCGGACCACGCTCCCCCCCCCCGTATTCCCGCTGCTGCTGGCACGGGTGTT
+
CCCCCGGGGGGGGGGGGGGGGGGGGGGGGGGDGGGGGGGGGGGGFGGGG@GGGGGFGGGG9FGGGGFGGGGGGGGGGGGGFGFGGGGGGGGGGGGGDGGGCEGGGGGGGGGGGGGF<FFGCEGGFGGGCGGDGGGGGGGFGGGGGGGGAFF8EFCEECF>EG9;99@4;ED*=CCCEC59<CCCGEGEG+CDFFEEE5:C+:@+0C+**9CG5>6+**/<6FGFD*9)+2<CCE>F)0@?=*79C6C*<7<)).*1)(7AB)7)**2>E3/7:*2*0)*<0(-79):F?406)5?3))(--
@M03506:14:000000000-AKVR1:1:1101:25954:6411 2:N:0:42
TCGGACTACCGGGGTATCTAATCCGGTTCGCTCCCCACGCTTTCGCGTCTCAGCGTCAGTTGCAGGCCAGGAAGCCGCCTTCGCCACTGGTGTTCCTCCAGATATCTACGCATTTCACCGCTACACCTGGAATTCCGCTTCCCTCTCCTGCACTCTAGCCAGGCCGGTTTGCAATGCAGTCTTCCGGTTGAGCCGGAAGATTTCACATACAACCTAACCCTCCTGCTACCCCGCCTTTATCCCCAATAACTCTGGATAACCATCGCCCCCTCCGTATTAACGCGGCTGCTGGCACGCTGGT
+
<CCCCFGGDFGGFGCEFFGGGGGFFGGGGGGGGGFDFBFGG:DFE@:FE,6CCACFGGGFGECFG8FGCEFFC=FGGGGG,CDFGGG@?8AFE:FF9EEGDFGFG95EFG>BF+AAFFGGG:CG,AFFFFDGCFABDGE+>=EGG,@?,@C88:8;C9EGGGFG5?:EC562,>D9CFGFCFEG?>5?**BCCFGGGGDC97;;C::1+***31566*5**19**001+*)*)))/(2*++0**2*2/<++**1*00)2+)0***//0/85)))/2:(87-((((-()4/),),.*).,(.
@M03506:14:000000000-AKVR1:1:1101:5765:6425 2:N:0:42
TCGGACTACAAGGGTATCTAATCCTGTTTGCTCCCCTAGCTTTCGCAGATCAGAGTCAGTGACGGTCCAGAAGGCTGCTTTCGCCATAGGTATTCCTCCCGATATCTACGCATTTCACCGCTACACCGGGAATTCCACCTTCCTCTACCGCACTCTAGCCTAGCAGTTTCCGTTGACCTCTCCCAGTTAAGCCGGGAGCTTTCACAACAGACTTACTAAACCTCCTACCTGCGCTTTACGCCTAGTGCTTCCTCTTACCCCTTCCCACCTCCGTATTACCGCTGCTCCTGGCCCGTAGTTT
+
CCCCCGGGGGGGGGGGGGGGGGGGGGGGGGGGGGGGGGGGGGGGGGGGGGGGGGGGGGGGGGGGGGGGGGGGGGGGGGGGGGGGGGGGGGGFGGGGGGGGGGFCFGFFGGGGGGGGGGGGGGGGGGGGGGGGGGGGADFGEGGGGGGG9CEGGGGGGAFGGDFGGGGGFGGDGGEGFFGGGGGGGGFGGGGEEGGG>CEGGGG?FG64,**;C+;AF7B,8CFF<C6FCF8CDABC?+:8=55*;FF+:;A/+++;:)2+)07*9*+<E5*<>C*;+)03(-((32))()(4)4,1))--)
@M03506:14:000000000-AKVR1:1:1101:10019:6427 2:N:0:42
TCGGACTACCCGGGTATCTAATCCTGTTTGATCCCCACGCTGTCGCGCCTGAGCGTCAGTTACGAGCCAGTGAGCCGCCTTCGCCACTGGTGTTCTTCCCAATATCTACGAATTTCACCTCTACACTGGGAATTCCACTCACCTCTCTCGTACTCGAGTCTTGCAGTTTCAATGGCAGTTCTGGAGTTGAGCTCCAGGCTTTCACCACTGACTTGAAAGACCACCTGCCCGCGCTTTACGCCCAGTAATTCCGAACACCGCTAGCCCCCTTCGTATTACCGCGGCTGCTGGCCCGAAGTTC
+
CCCCCGGGGGGGGGGGGGGGGGGGGGGGGGGGGFGGGGGGGGGGGGGGGGGGGGGGGGGGGGGGGGGGGGGGGGGGGGGGGGGGGCFGGGGGGGGGGGGGGGGGGGFGGGGCCFGGGGGGGGGGGGGGGGFGFGGGFF=F,@FFG9EFGGDCFFF+,@EFFG9AEEGGGGG9AF6E,:CDAFFC9BFGFGCCEGG6E?FG6FE,DF,=C>7C7CC7C+9:FG6CDFFF,/)=C:552+88==39/<18+2>+8)/9C(1*)0.)9C87E:*772*235@?(((-30().;:6)-69.)-))
@M03506:14:000000000-AKVR1:1:1101:7663:6431 2:N:0:42
TCGGACTACAGGGGTATCTAATCCCGTTTGCTCCCCTGGCTTTCGCTCCTCAGCGTCAGTGTTGGTCCAGGACGCCGCCTTCGCCACCGGTGTTCCTCCAGATATCTACGCATTTCACCGCTACACCTGGAATTCCGCATCCCTCTCCCAAACTCAAGCCATCCAGTATCAGATGCAGTTCCCCGGTTAAGCCGAGGGCTTTCACGTCTGACTTAGTTGGCCGCCTACGAGCCCTTTACGCCCAGTAATTCCGAACAACGCTTGCCCCCCCCGTATTAACGCGGCCGCTGGGCTGGACTTC
+
CCCCCGGGGGGGGGGGGGGGGGGGGGGGGGGGGGGGGGGGGGGGGGGGGGGGGGGGGGGGGGGFGGGGGGG7FGGGGGGGGGGGGGGGGGGGGGGGGGGGGGGGGGGGGGGGGGFGFGGGGGCFGGGGGGG8FGGGGG>BFGDFEFGGCFDFGGGGGDGGGGGGFGGCFGGGGGGGGFGGGFGGGGGE:FGGFGGEGG*=88CGGFCFGGGGFGGCDF6FGGDGDD35ED)><@@G7798CEDDFG7=ECGFF7C<D(5*<7.*/<F5?5C579*20)*3-309;2(5470(.(-*.),.)
@M03506:14:000000000-AKVR1:1:1101:24464:6441 2:N:0:42
TCGGACTACAGGGGTTTCTAATCCTGTTTGCTACCCACGCTTTCGTGTCTCAGCGTCAGAAGTGGTCCAGAAAGCTGTCTACACCACAGGTGTTCCTCCCGATATCTACGCATTTCACCGCTACACCGGGAATTCCGCTTTCCTCTCCCACCCTCGAGCCCTCCAGTTTCCGCCGCACCCTCCCAGTTAAGCCGGGAGATTTCACGACAGACTTAGAGCACCGCCTACACACTCTTTACGCCCATCAATTCCGAACAACGCTCGCTGCCTACGTATTACCGCGGCTGCTGGCCCGGAGTTC
+
CCCCCGG9FFGGGDGEGFFGGGGGGGGGGGFFFGGGGGGGGGFFG<DGGGGGGGGFGGECDEGGFCDGCEGCCFGGFGFFAF9FG@FEFFGGFGGGDFG7FGG7FC,CE@ECGCAFCAFGD:>C,AEF>EEGG<EEFGG:BEFFF9DFGGGCE@=88C>+3AF8DEG,;C,@>CEE7>CC@;*>1>D9D;,?2C*8:5C?7B;,>:5:CD45=DF+:080*;177*.=FGFE477C47=***9C**+*3+<6))19)4>*..79C*/.;*2?39+3<)/<0;(1(-75))(()(-1))(()
@M03506:14:000000000-AKVR1:1:1101:8942:6472 2:N:0:42
TCGGACTACTAGGGTATCTAATCCTGTCTGCTCCCCACGCTTTCGCGCCTCAGCGTCAGTTGTGGTCCAGATGGCCGCCTTCGCCACCGGTGTTCTTCCCAATATCTACGAATTTCACCTCTACACTGGGAATTCCACCATCCTCTCCCACACTCTAGTCAGACCGTATCGAATGCCGTTCCCAGGTTAAGCCCAGGCCTTTCACATCCGACGATTCCAACCGCCTACGCGCCCTTTACGCCCAGTAATTCCGAACAACGCTAGCCCCCTTCGTATTACCGCGGCTGCTGGCCCGAAGTTA
+
CCCCCGGGGGGGGGGGGGGGGGGGGGGGGGGGGGGGGGGGGGGGGGGGGGGGGGGGGGGGGGGGGGGGGGGGGGGGGGGGGGGGGGGGGGGGGGGGGGGGGGGGGGGGGGGGGGGGGGGGFGGGGGGGGGGGGFGFFFEGGGGGGGFFGGGGGFGGGGGGGGGGGGGGFGGGGGGGGGGGF8EGFGGGGBFGCFFFFGGGGGFFGFGGFCCG=CEFGGFFGGGGGC)==<5:)::F;768E=)*97@?C:CF?35<D0*17)73DGC5=5*.)2**0-=+(-(2099::@::)((/))-..
@M03506:14:000000000-AKVR1:1:1101:15108:6474 2:N:0:42
TCGGACTACCAGGGCATCTAATCCCGTTTGCCCCCCTGGCCTTCGTGCCTCAGTGTCAGGAACTGTCCAGAGACCCGCCTTCGCCACTGGTCTTCCTTACGATCTCTACGCATTTCACTGCTACACCTTAAATTCCAGTCTCCTATCCAGCCCTCAAGCACGGCAGTATCGAATGCAGTCCCGAGGTTAAGCCTCGTGACTTACCACACCACTCACCTCGCCACCTATGCTCTCTTTCCGCCATAAGCATCCGCACACACCTCGGGACCTCTCAATCCGCCTGGCTACTAGCCCATGGTGT
+
-,-,,77CEE@E@;,-CEEC<,CE,;;CF79,C<FFCEFAF98FCF@7D9@CEE,CEGG@8AFFGC<EFE9@F8CFEGFC7@DCG,BFE,F<CFFGA5,B,,,,AA,FF,74++9C,CE<E?,CF<?,,??AB,4EE<,?;,4@,;D,,C,+@,DF=9F8D8+6+6D;E,3BF=D,ED=3DC?+33@,@B39D,6*3,5*,+,51=C,;7*/1*5,;*2*)2****)+4++4+2*2)1+?8E)**+00++0))))//2*1).)***/01)*/)*+3+()2-((,(3)).*)(.((*)))).
@M03506:14:000000000-AKVR1:1:1101:11461:6497 2:N:0:42
TCGGACTACAAGGGTATCTAATCCTGTTCGCTCCCCACGCTTTCGCGTCTCAGCGTCAGTACCGTCCCAGAGAGCCGCCTTCGCCACGGGTGTTCTTCCCGATATCTGCGCATTTCACCGCTACACCGGGAATTCCACTCTCCTCTTCCGGACTCTAGCCTTACGGTTTCAACCGACGTCTCGAGGTTGAGCCTCGAGTTTTCACAGCTGACCTGTAAGGCCGCCTACACGCTCTTTACGCCCAATCAATCCGGACAACGCTTGCCCGCCACGTCTTACCGCGGGTCCTCGCCGGTATTTT
+
CCCCCGGGGGGGGGGGEGGGGGGGGFGGGGGGGGGGGGGGGGGGGGGGGDGGGGGGGGGGGGGGGGGGGGGGGGGGGGGGGGGGGGGGGEGCGGGGGGGGGGGDGFGFGGGGGCFGGGGGGECCDFFGFGGGCFFDGFGGGGGGGGCGGDG6BEFFFFFGGG9DCC38ACF9>EECGCEG6@E?:ECGGF+2<96*;5CCC>F9CCEGGG*9E79@77ACF*959305+955*;FGA*=EE=CC*:*)++07507CC17*)0015<<)2)/:DG*:*)02-(1(,((0-*-6)(47)))))
@M03506:14:000000000-AKVR1:1:1101:18885:6512 2:N:0:42
TCGGACTACTAGGGTATCTAATCCCGTTTGCTCCCCTGGCCTTCGTGTCTCAGTGTCAGGAACTGTCCAGAGACCCGCCTTCGCCACTGGTCTTCCTCATGATCTCTACGCATTTCACTGCTACACCATGAATTCCAGTCTCCTCTCCAGTCCTCAAGCACCGCAGTATCGAATGCAGTTTCGGATTTAAGCTCCGAAATTTCACACCCGACTTACGGCTCCACCTACACACCCTTTACGCCCAATCACTCCGAACCACCCCTTACACCCCAGTATTACCGCGGACTCCTGCCCCGAGTTC
+
CCCCCGGGGGGGGFGGGGGGGGGGG@GGGGGGGGGGGFGGGGGGGGGGGGGFDGAGGFGG@FFGGGGGGFFGGGGGGGGGEGFGGFGGGGGGGGGGGGGF,<FFGGGGGGGEGGGG9FGGGE?FCGFCCF9AFCFGGCGGFFFGGGGFG8EDDCFCB=EGGGEED+BACFG+,@DDC9EFGGEDC+@=FFGGAEBE673,DFGGGGGGG5*;957D****3;*4A9?A,;6C*8);)+4**4/*1**2++;;BE*1)/**.0.**3+0;)9)0*+3+.*<(((((-(.(*)()(())0(,)
@M03506:14:000000000-AKVR1:1:1101:4411:6531 2:N:0:42
TCGGACTACAAGGGTATCTAATCCTGTTTGCTCCCCACGCTTTCGTGCATGAGCGTCAGTGTTAGCCCAGGGGGCTGCCTTCGCCATCGGTGTTCCTCCAGATATCTACGCATTTCCCTGCTACACCTGGAATTCCACCCCCCTCTGCCACACTCAAGCCTATCAGTTACAAGCGCAGTTCCCAGGATAAGCCAGGGGATTTCACACCTGTCTTAATCGACCGCCTGCGCACGCTTACCGCCCAGTCATCCCGATTACCCCCTGTCCCCTCCGTCTTCCCCCGGCTCCTGGCCCGTGTTTT
+
@A@B<@BFF9;E8;F9F<AAE<FAF,CECFGFFGE@CC7CF@FGEE,@C,E,;@@:@@FGF<F,CFFD,,66@:@::,FECFGEGGGFGGGGF?EF<FAEF9F,E,ABF+8+CB?F,5C8,,?FCEEF<EF<4=A,,CEFGGEEGF,,>DG8EG??,,9E?,6@@E>E7<D9F?6C++@CCE,7<5543,6>8,,:19*117DFG:C::*2C7=,,=+:CG4)=)*00=5)5)):5(6)*8=<>FF+*+++.))1/C)*+)7)**+<?C>*)89/A*)*2(-,(42-).93(0429)),.(
@M03506:14:000000000-AKVR1:1:1101:10028:6544 2:N:0:42
TCGGACTACAAGGGTATCTAATCCCGTTCGCTCCCCTGGCTTTCGTGCCTCAGCGTCAGCACACTCCCAGCAACCTGTTTTCACCATTGGCGTTCCAAACGATATCTACGCATTTCACCGCTCCACCGTTTGTTCCAGTTGCCCCTAAGTGGCTCAAGAGCGCCAGTATGTCCAGCAGTTCCACGGGTGAGCCGTGGGATTTCACAAGACACTTAACGCCCCGCCTACACACGCTTTAAGCCCAGTGATTCCGCCTAACGCTTGGGACCTCTGTCTTACCGCGGCTGCTGGCACAGAGTTA
+
CCCCCGGGGGGGGGGGGGGGGGGGGGGGGGGGGGGGGGGGGGGGGGGGGGGGGGGGGGGGGGGGGGGGGGGGGGGGGFGGGGGGGGGGGGGGGGGGFEAFGGGGGGGGGGGGGEGGGGGGGFGGGGGGGGGGGGGGGGGGGGGGG6DCGGFGGFGFGGGGGGGGGGGGFGGFGGGGGGGFGGGGGDEGEGGGGGGGDE51<9FGGGGFCDFGGFGFGGFGDDGGGDBFFG**)5ADFGF;CG:FGC?*C9CFF>DGGFG5:>>F*8;>EFGF):CFF2F6(4;>F;>@)):?5>07))-5)
@M03506:14:000000000-AKVR1:1:1101:3531:6557 2:N:0:42
TCGGACTACAAGGGTTTCTAATCCCGTTCGCCCCCCTGGCTTTCGCGTCTCAGCGTCAGTAGGCGTCCAGGACCTCGCTTTCGCCACGGGCGTTCCTTCCGACCTCAACGCATTTCACCGCTCCACCGGAAGTTCCAGATCCCCCTACGCCCCTCCAGGACGGTCGTACCTCCGCCAGTTCCCCGGTTAAGCCGGGGGATTTCAGGGACAGACGTCCGGTCCCGCCTACACGCGGCGTAAGCCAAGGGACTCCGAATAACGTTACCCCGGTCCCCCCTCGCGCGGCCGACGGCACGAATCC
+
ACCCCDGGGG<FCEFF@FCA@,;F@BFF@@F,,87@FGD8F,CFDGG7CB@EG8F8C@F@@CF,78@@F<,<CD,EF@F@F97F?CFCED@:4+BA95CDG7+@FCC<FC+@7+CEF9BBC+38>DFG@7F737CFC<F9B,@FE*3DEEG>EGGGGGDGF*8==C1:*/;FCC>5>8=72+2=:5/>EC@C:8**:5//**+:C+**2/9CCC**1)021/*:C)5):64*1))1(/)/2<D****)2*0.0795<(235))**++)2))))*2/*(.*(4(((-(8-)-(7,,*0)(()
@M03506:14:000000000-AKVR1:1:1101:11133:6561 2:N:0:42
TCGGACTACAGGGGTATCTAATCCTGTTTGCTCCCCTAGCTTTCGTTCCTCAGCGTCAGTTGCGGTCCAGCGAGCCGCCTTCGCCACGGGTGTTCCTACAGATATCTACGCATTTCACCGCTACACCTGTAATTCCACTCGCCTCTCCCGCACTCTAGCACAGCAGTTTCGGCAGCAGCCTCCAAGTTAACCCTGGAGGTCTCACTACCGACTTGCCGCCCCGCCTACCACCCCTTTCCCCCCAGTCATTCCGTGCAACGCTGGCCCCCTACGTCTTACCGCAGCTGCCGGCCTGCGTGTT
+
CCC6<C@@CEFG,FFGGGCE9FGCFCFFGGGFGGCFFFF8@DFGGEFGGG9FGFGG7CBECFCC7CCFGGGGFBFG@FDGGFDCC,CEEG+>@FEGGCDEC?E9FF?FFFEGC:EF9?FGGG@FGGGCFGGFG<FGFFF8F78EEFFCF8E6EGGFA=CFC;>CDFDB;,+*5*CCFBF@88>,>9DF7;,?D6,A,,*4,2<CCCGG,)18=5+977;*19<=D/7F**):DEF47**+2*93*++020<*))/7*-9175))9/;7=BFF)2A@847F?(((-,(9()(,),(*)043(
@M03506:14:000000000-AKVR1:1:1101:19949:6562 2:N:0:42
TCGGACTACAAGGGTTTCTAATCCCGTTTGCTACCCACGCTTTCGTGCCTTAGTGTCAGAAACGAGCCAGTTATCTGCCTACGCCATCGGCGTTCCTCCTAATATCTACGGATTTCACTCCTACACTAGGAATTCCAATAACCTCTCTCGTCCTCTAGCTTTGCAGTTTTGTTAATGTGTATGCGGTTGAGCCGCACGCTTTCACTACCAACTTGCAATGCCACCTACGCAACTCTTTACGCCCAGTAATTCCGGATAACTCTTGGATCCTCCGTATTCTCGCGTCTGCTGGCACGGCGCT
+
CCCCCGGGGGGGGGGGGGGGGGGGGGGGGGGGGGGGGGGGGGGGGGGGGGGFAGGGGGGGGGGGGGGGGGGGGGGGGGGGGGDGGGGGGDCEGGGGGFGGFGGGDFGGGGGGGCFGGGFGFGGGGGGDGGGFFGEFFGGFGGFC84DEDEGCEGGGC8E@DEEC,EFFFGFG8FFGDE8EEF,;=EE68,@CG>G6EEEGCCF:CFC,A97DCF7ACC9,;?CF<8;F5C8CD4117:=E55C):*>1+;3:;FD3*/+0+01:>FC4<8:F)9//0(*+)(-4((45)/8()(.*0)-((
@M03506:14:000000000-AKVR1:1:1101:25385:6623 2:N:0:42
TCGGACTACCAGGGTATCTAATCCTGTTCGCTCCCCACGCTTTCGCGCCTCAGCGTCAGTACAGGCCCAGAACACCGCCTTCGCCACTGGTGTTCCTCCAGATATCTAAGCATTTCACCGCTACACCTGGAATTCCGTGTTCCCCTACCTGACTCTAGTCACAGCAGTTTCGAATGCAGGCTCCAAGTTGAGCTTGGAGTTTTCACACCCGACTTACCGAACCGCCTACGCCAGCCTTACGCCCAATAAATCCGGTCAACGCCCGCTCCCTACGTATTACCGCGGACGCTGGCCCGGCGTC
+
CCCCCGGGGGGGDGGGFGGGGGGGGGGGGGGGGGGGGGGGGGGCFEEGGGGGGGG:FGGGGGGGFGGGGGGGG?EFFEGGGF<FGGGGGGEEFGGGGGGGGGGFGGGGFGGGGGGGGGGGEC7FFGG8FCFFGGGGGGGGGGG@FGGGGGG?8D8,@DFECCCCFGFFA=,>8DF,7DFGEFFCF6<A5,3DFC>8E6ECF7,,;@C7EGDDGD8CFG>C<CCED9:BF*0*)):*6760*:3>D5867C7F:><1)(*+)))1)**8:F7*7C80+.*34:6((((.()-4).()))--(
@M03506:14:000000000-AKVR1:1:1101:17958:6640 2:N:0:42
TCGGACTACAAGGGTTTCTAATCCTGTTTGCTCCCCACGCTTTCGCGCCTCAGCGTCAGTATCGGGCCAGTTGGCCGCCTTCGCTTCTGGTGTTCCTCCGAATATCTACGAATTTCACCTCTACACTCGGAATTCCACCAACCTCTCCCGATCTCCAGATCGTCAGTATCAAAGGCAGTTCCAGGGTTGAGCCCTGGGATTTCACCCCTGACTTAGCGATCCGCCTACGCGCGCTTTCCGCCCAGTAAATCCGAACAACGCCTGTCCCCTCCGTTTTACCGCGGCTGCTGGCCCGAATTTT
+
CCCCCGGGG-EFGGGGGGGGCFGGGEGGGGGGGGGGGGGGGGGGGGGGGGGGGGGGGGGGGGGGGGGGGGGGGGGGGGGGGGGGGGGGGGGGGGGGGGGGGGGGGGGGGGGGGGGGGGGGGGGGGGDGGGDGGGGGGGGGGGGGGFFGGEGGGEGGGCGGGGGGFGGDFGGCFFGGGDGGGGGEEEFGGEFFGFD5DECF?4D<CFFG5**8CFF4:/5?FG4F*8:F*58=)0<C0*9*8:DD4CFF99C;37*)).97.0)*2<@*;5*8)1+01)9:((-,(3(7)).()--)))3).
@M03506:14:000000000-AKVR1:1:1101:19618:6645 2:N:0:42
TCGGACTACAAGGGTATCTAATCCCGTTCGCTCCCCTAGCTTTCGCGCCTCAGCGTCAGTGTCGGCCCAGCAACCCGCCTTCGCCGCAGGTGTTCCTCTTGATATCTACGCATCTCACCGCTACACCAAGAATTCCAGTTGCCCCTTCCGCACTCTAGTCGAGCAGTATCAGTTGACCGTTCCGAGTTAAGCCCGGAGATTTCACAACTGACTTGCCCTGCCCGCCTACGCGCCCTTTACGCCCAGTAACTCCGAACAACCCTTGCTCCCCCCCGATTACCGCGTCCGCTGGCACGGTGTT
+
CCCCCGGGGGGGGGGGGGGGGGGGGGGGGGGGGGGGGFGGGGGGGGGGGGGGGGGGGGGGGGGGGGGGGGGGGGGGGGGGGGGGGGGFGGGGGGGGGGGGGGGGGGGGGGGDFGCCCGGGGGEGFGGFGGCCF?FGGGGGFGFGFCFGGGGCECGGGGFGE68E>FF9,@9BDEFGGGGGGGCG58*;F9DFGGGDEG5EC@7,AF9*3>FGGG7<0*/*/;CE35:)CDB=3;BD7C*0*:5CC*<@C+26<@D<C>4E)07C<A+/A>D:5)**1-)0.-1(-3()43215()95)--(
@M03506:14:000000000-AKVR1:1:1101:19002:6659 2:N:0:42
TCGGACTACAAGGGTATCTAATCCTGTTTGCTCCCCACGCTTTCGCGCCTCAGCGTCAGTATCGGGCCAGTTGGCCGCCTTCGCTTCTGGTGTTCCTCCGAATATCTACGAATTTCACCTCTACACTCGGAATTCCACCAACCTCTCCCGATCTCCAGACCGTCAGTATCAAAGGCAGTTCCAGGGTTGAGCCCCGGGATTTCACCCCTGCCTTAGCCATCCGCCTACGCGCGCCTTCCGCCCTGTACATCCGAACCACGCTAGTCCCCCTCGTGTTACCTCGGCTGCTTGCACGAAGTTT
+
CCCCCGGGGGGGGGGCFGGGGGGGGGGFGGGGGGGGGGGGGGGGGGGGGCGGGGGGGGGGGGGGGGGGGGGGGGGGGGGGGGGGGFGGGGFGGGGGGGGGDEGEGGDCEEFGFGCAEGF?G?FGGGFFEE@FFG?<<FGFGGGGGGGGGGCC>88A,3>DBE3C>63DDFGGC,:>CGFFFGGCGDDFC7,2DF**=**4,?C7EF5=71**+1507*8?<4**27.5:)):C3)9?=FDEGG)*3A*<2@F3)*/)472).)/20<):)9))/*2*-/<)4((1:9>)/),*.1*.8:4-
@M03506:14:000000000-AKVR1:1:1101:15608:6674 2:N:0:42
TCGGACTACTAGGGTATCTAATCCGGTTCGCTCCCCACGCTCTCGCACCTCAGCGTCAGCGCTTGCCCAGTCGGCTGGTTTCCCCCTGGGTGTTCCTGCCGATCTCTACGCATTTCACCACTACACCGGCAATTCCACCGACCTCTGCAAGGCTCCAGCCGCGCCGTATGGGATGGCGCCTGGCCGTTAAGCGGCCAGATTTCACACCCCACGCGCGCGACCGCCTGCGTGCGCTTTACGCCCCGTCAATCCGGACACCGCTTGGCACCTCTGTTTTACCGCGGGTGCTGTCCCAGAGTGT
+
CCCCCGGGGGGGGGGGGGGGGGGGGGGGGGGGGGGGGGGGGGGGGGGGGGGGGGGGGDGGGGGGGGGGGGGGGGGGGGFGGGGGGGGGGGGGGGGGAGGGGDDGGGGGGGGGGGGGGGGGGGGGGGGGGGGGEFGGGGGGGGGGGGGGGGGGF<@GGGGGEECGGGCB>CCFEFG5?EGEDCFGDGGDGFG95C>CECFFCDG7E+<EGGDG:D?EGC55DGDGD*77555EDEF3:7??CE:)9CE:5+<::@*>)(//7)09*<+01)1*0*32*./+13>9(-4))/..)5-67)6))
@M03506:14:000000000-AKVR1:1:1101:11405:6722 2:N:0:42
TCGGACTACAAGGGTTTCTAATCCCGTTTGCTCCCCTGGCCTTCGTGCCTCAGTGTCAGGAACTGTCCAGAGACCCGCCTTCGCCACTGGTCTTCCTCATGATCTCTACGCATTTCACTGCTACACCATGAATTCCAGTCTCCTCTCCAGTCCTCAAGCACCGCAGTATCGAATGCAGTTTCGGAGTTAAGCTCCGAAATTTCACACCCGACTTACGTCCCCACCTCCCCACCCTTTACGCCCAATCAATCGGAACAACGCTTGGGACCTCTGTATTACCGCGGCTGCTGGCCTCGCGCTA
+
CCCCCGGGGGFGFEGGGGGGGGGGGGGGGGGGFFGCFFGGGGGGGGGGGGGGGFFFGGGGGGGGGGGGGGFGGGGGFGEG>E<FF@FGGGFGFFFEEF<?A9<EEFGGFGGCEGGGGGFGGGGGGGGGGGEFCCGGGF;A,@E,,9DF;EGFGGGGC898DFEGD8==3=@=88DCDFEGDF>>+>CGF,,8,3@+@CGGFGG:C:F>E57DD0,<@***39*9C0*)*96C4?5*>+88*::C*=*)<+>))):CC3555:>/58/);0969:99+6?C:69070(73),-).(1)8(4-
@M03506:14:000000000-AKVR1:1:1101:25330:6729 2:N:0:42
TCGGACTACCAGGGTATCTAATCCCGTTCGCTCCCCTGGCTTTCGCGCATCAGCGTCAGTATCGGCCCAGTAGCCCGCCTTCGCCTCAGGTGTTCCTCCCGATATCTACGCATTTCACCGCTACACCGGGAATTCCAGCTACCTCTTCCGTACTCTAGCTTGCCAGTATCGGACGACCCTCTGGGGTTGAGCCCCAGGCTTTCACAGCCGACTTAACAAGCCGCCTACGTGCCCTTTACGCCACATAACTTCGAACAACGCTTGCCACCTCCGTATTACCGCGCCTTCTGCCTCGTTCTTT
+
-ABCCGGGGGGGGGGEFGFGFGGGGEGGGGGGGDGGGGGGDGGAFEGGDFGFGGGGGEGAFFGEGGGGGGG9DFGFFGGEFGGGGEGGGGGGGGFFFG<FF:CFFACGFFGGGDFDDFDGECFGG8FEEEF7=FG,CAF@39,3@CGG9CEGC?33E9@CFGGGGGGG:CEC*@BEE>C,>CGC,1*=::,885;E*CGCF83+;@7AC5D3*>@+;7**7*1>DD:;**.29?F7):=*;7)/0+0/+0+1).*97:C*)0)1>CE6575).7CC86B+-(4(-,-?<?28480*.)())
@M03506:14:000000000-AKVR1:1:1101:10446:6732 2:N:0:42
TCGGACTACAAGGGTATCTAATCCCGTTCGCTCCCCACGCCTTCGCGCCTCAGCGTCAGTACCGGCCCAGTGGGCCGCCTTCGCCACGGGTGTTCTTCCTGATCTCTACGCATTTCACCACTCCACCAGGAGTTCCACCCACCTCTACCGGCCTCAAGCCCCCCGGTTCACGACGACCCTCCCGGGTTGAGCCCGGGGCTTTCACGTCGTGCCTAAAGGGCCGCCTGCGCGCGCTTTACGCCCCGTCACCCCGGACAACGCCCGGCCCCTACGGACTCCCGCGGCTGCTGCCACGGAGTTC
+
CCCCCGGGGGGGGGDGGGGGGGGGGGFGDGGGGGFGGGGEGFGGGGGGGGGGDFGGGGGGGGGGCECGGGGG8FFGGGG@FFGGGGGEFEGGECFBFGEFFFGGGGCFFDGGGBF?FGGFF8FGFFGFGGFFCGFFGGGGGGGCFGFFGGGGDDFFFGGGGGGGGEE5:>E:/:CC5CEEGGGGGDED?F77CF*CED=EF*A<FF:=E<CG=0+<C7=557):7*.>=C5*).09(*9EGD))9:*85+2)))11C:4*7)57C*:.2.*.7***1()/41(,(,())0).))())0(()
@M03506:14:000000000-AKVR1:1:1101:25614:6733 2:N:0:42
TCGGACTACCAGGGTTTCTAATCCTGTTTGCTCCCCACGCTTTCGCGCCTCAGCGTCAGTACCGCTCCAGTGAGCCGCCTTCGCCACTGGTGTTCCTCCCAATATCTACGCATTCCACCGCTACACTGGGAATGCCACTCACCTCTCCCGGTCTCAAGCCTCGAAGTCTGACAGGCACTGCCTCGGTTAAGCCGCGGGATTTCACCCGTCACTTGCAATACCTCGTACGCGCCTGTTCCCCCCAATAATCACGAATACTCCTGGCCCCCCCTGCATTGCTGCGTCGTCTGGCACTAAGTCT
+
CCC<CGCFD9FE@;CA@F9CE9FE,@FF9ECDFEDE@FCFGC@FCFE@@F7FDECFG:,CCFCE77+@<<CE,EFGGGG78,CCGGG?E,:4CFAB<C<?,,,EFGD9C<FFGD,E,F:4@:@E,4,A,4,,,57<5C8=,,8,@3,@@8+6@CA,3@9+>,++333;5,3F6333::?,,5,,5>*489,,?5**4**/84+13+/:77*/+3+5;7+0;;+3*20)/9)/>))0.*/+;5<<*:+*3++/))1*9)*+/*)*9:ABG:7))**+0)/3)513,(,045(5))4*))-))
@M03506:14:000000000-AKVR1:1:1101:17071:6733 2:N:0:42
TCGGACTACCAGGGTATCTAATCCTGTTTGCTCCCCTTGCTTTCGCAGCTCAGCGTCAGTAATCGGCCAGTGAAGCGCCTTCGCCACTGGTGTTCCTCTCGATATCTACAGATTTCACCCTTACACCGAGGATTCCCTTCACCTCTCCGATACTCAAGTCGGGCAGTTTCCAGTGCAGTTCCATGGTTGAGCCATGGGATTTCACATCAGACTTTCCCGCCCGCCTCCCTGCCCTTTACACCCAATAAATCCGAACAACCCTTGCCACCCCTTCCTTCCCCCGGCCGCCGGCTCACAGTTA
+
CCCCCGGGG9FGGGFGGGGGGGGGGGGGGGGGGGGGGGGGGGGGGGGGGFGGFGGGGGGGGGGGEEGGGGGGGGGGGGGGGGGGGGGGGGGCFGFFCGFGGGGGGGGGGGGGGCEFGGGGGGGGGGGGEGG+FGGGGFGGFFE9@EGGC@CEGGGCFFBFDC+@+@DBEGGGCG,@CFGGGGACACF74,68D?9@D5FCG5FDFGGFGFGG?9,=+;**2:7E82)/=<)/*0);;7:>@:>G**+;2+@A))*)1(1*).)29+0/*0)).*232)00((-(((()(0((),5*)*)).
@M03506:14:000000000-AKVR1:1:1101:26168:6747 2:N:0:42
TCGGACTACTCGGGTATCTAATCCTGTTTGCTCCCCGCGCTTTCGCACCTCAGCGTCAGAACCGGACCAGTAGGCCGCCTTCGCCACTGGTCTTCCTCCGAACCTCCACGCATTTCACCGCTCCACTCGGAGTTCCACCCACCCCTTCCGGTCTCCCGCCTCCCATTCTTCAAGGCAGATCTGGAGTCGCGCTACAGGTTTTCACCCCTCCCTTAAAAACCCACCTACCCTCCCTGTCCGCCTAGTGATTCCGCGCTACCCTACCCCCCTCCCTATTACCTCGTCCGCTGTCCTCACTTTA
+
@CC8CECGD--B,@FFFFCEGAE9FAF@CFGCCEFF7F@@:@9E7FBFCDD<E8@6,@,,C@<+6+@F,C6,,6CFCF+BBF7FE:F<F<F,59C5E??F+B++9E,=EB++@4,F?<A+8>+@>F,63+@+3,3339,8+>=+4+3B,8++499,,5*@8*28D,>;,,,,5>85C5*1,,=,,,5,4**=*38<9*++51+>;C*:A***0*3+**0*/9*275)/*16=*))*.*0*:C***00*+0+16))/)-/*7*)***8<8)*.)*++36*+.2332((.,0-,64)2)1)))
@M03506:14:000000000-AKVR1:1:1101:15689:6757 2:N:0:42
TCGGACTACAAGGGTATCTAATCCTGTTTGCTCCCCACGCTTTCGCGCCTCAGTGTCAGTTACAGACCAGAAAGTCGCCTTCGCCACCGGTCTTCCTCCGGATCTCTACGCATTCCACCGCTACACCCGGAATTCCGTCTGCCTCTACAGCCCTCGAGTTTGACAGTCGGCACGGCAGATCCGGGGTTGAGCCCCGGACTTTCACCACACCCTTATCAAACCACCTACTCGCCCCTTCCCCCCCGTCAGTCCGGACAACGCCCGCCCCCCCCGTATTACCACCGCTACCGCCACCGGCGTT
+
CCCCCGFGGGGCEEFFFGGGGGGGGGGFGGGG9FGGGGGGGGGGGGDGGBFFGGGGGGGGGGG<ECFGGGGGGGFGGGGGGGGGGGGGGGGGGGGGGGGGGG>FGGGGGFDEF@FGGGGGGGGGGGFGGDFEGGFFGFGGFFGGGFGGGFGD>FGGD6937@333@3E@EEGGD>EG>1<8<78CEG*8@8ECFEEG*=*CC<+AFFF*<<D50C?G=++63/:<006+2)/)7)1.25*;:<<3:*7*3+/.)*))(12555))*1)8@DD5*88+)19)5(,((()(.,4.(().81--
@M03506:14:000000000-AKVR1:1:1101:27642:6798 2:N:0:42
TCGGACTACTAGGGTATCTAATCCTGTTTGCTCCCCTAGCTTTCGCGCATCAGTGTCAGGATTTGCCCAGGGACTCGCCTTCGCCACTGGTGTTCCTCTCGATATCTACGCATTTCACTGCTACACCGAGAATTCCAGTCCCCCCTCCAACCCGCGAGCAAGGTAGTTTCCATTGCCATTTCGGAGTTGACCCCTGCGCTTTCACATCCGACTTACACCGCCATCTACGCCCCCTTTGCCACCCTTGACACCGAACAACACTCGAACCCCCTCTATCTCCGCGCCCGTGGGCACAGAGCTT
+
C@CCCGGCF--<;<F<F<FG9FEF,@FFDFGGGGGGE,6,<EFGG77@+,CFG@FFGGGGG8<CC,;EEC,,9F,EFGGGCGGFG,@,=EF<C=DF,6,:C<,BFGGFGFG7BF9FFE,C<FFDGCFGFD@FCGAEDEFC,6,+@>B>,,8+@++++3++,1+333,,@E,8,,7;E,,7@F63C*@1,22,,41=,:8=C2<E,:400*/CE*+@+*)2)))*;;;A*:5:)0)9,**++3**1*2/+++))0)1)3F*./.5***)2)15)0+3:)0+((-((,,)()(-7((2)9(),
@M03506:14:000000000-AKVR1:1:1101:8206:6803 2:N:0:42
TCGGACTACAAGGGTATCTAATCCTGTTTGCTCCCCTAGCTTTCGCGCCTCAGCGTCAGTTATGGTCCAGTGAGCCGCTTTCGCCACAGGTGTTCCTTCCGATATCTACGCACTTCACCGCTACACCGGAAATTCCACTCACCTCTCCCATACTCAAGCCCGACAGTTTCTAATGCAGACTCTGGGTTGAGCCCAGAGATTTCACATCAGACTTGTCAAACCGCCTACGCGCCCTTTACGCCCAATAATTCCGAACAACCCTTGCCCCCCTCGTCTTACCGCGGCTGCCGGCCTGAAGTTT
+
CCCCCGGGGGGGGGGGGGGGGGGGGGGGGGGGGGGGGGGGGGGGGGGGGGGGGGGGGGGGGGGGGGGGGGGGGGGGGGGGGGGGGGGFGGGGGGGGGGGGGGGGGGGGGGG>GGGGGGGGGEGDGGGGGGGGGGGGFGGGGGGGGGGGGGGGGGGGFFGDG>EEEEFF;DGGGCGGG9AE,@AFGGFEEFEGGFFF5F6CGGFGGFF6,;FFGGGGGG>7CFGEGGFFGG>ECDDFEGF=EG33*:<6?9FBFB3<)3C*)5<*9FFFGE/7)9*//)*3(((11((8(0613((*)*..)
@M03506:14:000000000-AKVR1:1:1101:10046:6809 2:N:0:42
TCGGACTACAAGAGTATCTAATCCCGTTTGCTCCCCTGGCCTTCGTGCCTCAGTGTCAGGAACTGTCCAGAGACCCGCCTTCGCCACTGGTCTTCCTCATGATCTCTACGCATTTCACTGCTACACCATGAATTCCAGTCTCCTCTCCAGTCCTCAAGCACCGCAGTATCGAATGCAGTTTCGGAGTTAAGCTCCGAAATTTCACACCCGACTTACGGCGCCACCTACGCACCCTTTACGCCCAATGAATCCGCACAACGCTTGGGACCTCTGTATTACCGCCGCTGCTGGCCCACGGTTG
+
CCCCCGGGGGGGGGGGGGGGGGGGGGCGGGGGGGGGGGGGGGGGGGGGGGGGGGGGGGG,EFGGGGGGGGGGFGGGGGGGGGGGGGGGGGGGGGGGGGGGGGGGGFGGGGGGDCGGGGGGFEGGGGFCFGGGGGGGGGGGAEEFGGGGGGGGGAFGGGGGGGGGGDGGGGGFFGGGGGGGGGGEDEGGGGED>FGEEDCEGFAEF:9CED5CEG9D5DE*?<DE:846CD)=CE3>=+8855D7CECCF<F65))2>:D*>@3DG*A;:<F6FC++<)9?36((7(4>740:)4:*).4?(
@M03506:14:000000000-AKVR1:1:1101:19059:6818 2:N:0:42
TCGGACTACAGGGGTTTCTAATCCTGTTTGCTCCCCTAGCTTTCGTTCTTCAGCGTCAGTAGTGATCCAGCTCGCCGCTTTCGCCACGGGTGTTCCTGCAGATATCTACGCATTTCACCGCTACACCTGCAATTCCACGAGCCTCTCTCACACTCAAGCACAGCAGTTTTGGAAGCCGTCTCTGGGTTGAGCCCAGAGATTTCACTCCCAACTTGCCGCACCGCCTACGAACCCTTTACACTCAGTAATTCCGAACAACGCTGGCCCCCTACGTATTACCGCTGCTGCGTGACCGTAGTCT
+
CCCCCGGGGGGGGGGGGGGGGGGGGGGGGGGGGGGGGCGGGGGGGGGGGGGGGGGGGGGGFGGGGGGGFGGGGGGGGGGGGGGGGGGGGFGGGGGGGGGFGGG9CGGGGFFGGGGGGGGGGGDGGGGGGGGGGGGGGGGGGGGGG88?E3EFGGGGG?CEGGFEEFEFEGCFFGGGGEGGGGGFGGGCC,DFGGFFGGG7E9ECG,,=52;DFDDFFGFE5DGGD*);=*):5:A*/2A?F+9*>A:F?<A66)93).*17).)1:FDGE3>>7<9+)*<<;(3957@()(-).(9))-))
@M03506:14:000000000-AKVR1:1:1101:5150:6824 2:N:0:42
TCGGACTACCAGGGTATCTAATCCTGTTTGCTCCCCTAGCTTTCGCGCCTCGGCGTCAGATGTGGTCCAGTGCGCCGCTTTCGCCACAGGTGTTCCTCCCGATATCTACGCATTTCACCGCTACACCGGGAATTCCACGCACCTCTCCCACCCTCAAGCACGGCAGTTTCGCCTGCAGGCTCTAGGTTAAGCCTAGAGGTTTCACAGGTGACTTACCGCACCGCCTACGCGCCCTTTACGCCCAATAATTCCGAACAACGCTTGCCCCCCCCGTATTACCGCGGCTTCTGGTACCACGTTA
+
CCCCCGGGGGGGGGGGGGGGGGGGGGGGGGGGGGGGGGGGGGGGGGGGGGGGGGGGGGGGGGGFGGGGGGGGGGGGGGGGGGGGGGGGGGGGGGGGGGGGGGGGGGGGGFEGGGGGGGGGGGGGGGGGGGDGCGGGGGGGGGGGGFGGGGGGGGGGGGGGGGGGGG8FFFC:EGFG6CCE8EG?<C?EGDFGC8CFG9C7CCFFGGF5<;CCFGC>FGFGGDDGGDEFGD>GGFF4?CB8=EC*9*+99FF??3DDC<4/;8D*/<E>CB)))**;<)9?(((,-((8<F).*647)58((
@M03506:14:000000000-AKVR1:1:1101:3981:6826 2:N:0:42
TCGGACTACCAGGGTATCTAATCCTGTTTGCTCCCCACGCTTTCGCGCCTCAGCGTCAGTATCGATCCAGGAGGCCGCCTTCGCCACTGGTATTCCTTCCTATATCTACGCATTTTACCGCTACACAGGAAATTCTACCTCCCTCTACCGTACTCTAGTCGGCCAGTTTGAAATGCAATTCCCAGGTTAAGCCCGGGGATTTCACATCCCACTTAACAAACCGCCTACGCGCGCTTTACGCCCAGTGATTCCGATTAACGTTCGCACCCTCCGTATTACCGCGGCTGCTGCCACGGAGTTT
+
CCCCCGGGGGGGGGGGGGGGGGGGGGGGGGGGGGGGGGGGGGGGGGGGGDGGGGGGGGGGGCFEGGGGGGFFGGGGGGGGGGGGGGGFFFFGGGGGGGGGGGGGGGGGGGGGG7F,EFGGGCEEGFDFGGGGFGGGGFGGGEGGGFGGGCFGGGGGFDFGGGGGGGGGG9EF7CFFGFGGGFFGGCFDGCGG6ECCEC;CFDFGEGGGGGGGG7A9FFFGGGDECCEFGD3=CE@D?C?EGG5*50999<C@F@DDG<F=)0)73;?5EFGB57;AG)*<01(1919B>F2462375)-3)
@M03506:14:000000000-AKVR1:1:1101:3553:6834 2:N:0:42
TCGGACTACCAGGGTTTCTAATCCTGTTTGCTCCCCACGCTTTCGCACCTCAGCGTCAGTACCGGGCCAGTGAGCCGCCTTCGCCACTGGTGTTCTTGCGAATATCTACGAATCTCACCTCTACACTCGCAGTTCCACTCACCTCCCCCGGACTCAAGATTCCCAGTATCAAGGGCAGTTCTGGCGTTGAGCCCCAGGATCTCACCCCTGACTTAAGAACCCGCCTAAGTGCGCTTTACGCCCAGCGACCCCGAGCAACGCTAGCCCCCCCCGAATCACCGCGTTGTCGGCCACGAATGGT
+
CCCCC@FFGFFGGDFFFFFGFFEGFDGFFFG,;@C78FB+@:6FFGFGEEFCFGGFGEEFFGGG@BFEEGE9,CEFG7=FGEFGGDEGGFEE<?F9?FFGDD@DFGGCFFC<F+EEFFF,,E<FGG9AB+FF4?EAEF,DF@FFG,CGGC78CCFGG?F,7@,49DCA::,@:?*@A:@AFGGG,>4*44?C,*;?C44=,;9<C/,4:D4<+3>C++2=7:)=<5:)02;+9))*-:9;E>)99**)**250))97(*15..9C6CB5)))))*2*.9*(-4((((/()(,0(()))((-
@M03506:14:000000000-AKVR1:1:1101:12528:6839 2:N:0:42
TCGGACTACAAGGGTTTCTAACCCGTTTGCTCCCCTGGCTTTCGTGCCTCAGCGTCAGTACATCCCCAGCAGCCTGTCTGCACCATTTGCGTTCCAGATGATATCTACGCATTTCACCGCTCCCCCATCTGTTCCGGCTGCCCCTAGATGACTCAAGAACGGCAGTATCCCAAGCAAATCCACGGTTAAGCCGTTGGATTTCACAAAGGACCTACCCTCCCCCCTACACCCCCTATAACCCCCGTGATTCCCTCTCAACCTTGTGGCCTCTGTCTTTACGCAACTGGCTGGCCAGTTGTAG
+
CCCCCGGGGFFCFGGGGCFGGDCFG@EFCF<AFGGG8CDADFF,C@:F@C,CC@,BBC@FFCF@FG,CFF8F8EAF,:CF9,8F,6@,CF+=BCG,E<EEEECFGFCFG7,,CB,AFF7B+4@++F:=DBF<;FG+BC7:FFEF??@66C,A,@=8>@>8+@CC6633,,@@D@?EE,2@D9CC>+@1<,@DEC*@@7;=,5:::957,0**1*5:**8*1*11)88=7*0*/)02.;8+=5))1:8.+0+**.0*0.*:@4*:*/*)+8*)92+++)1/,,-4,((0,)((0((**16)-
@M03506:14:000000000-AKVR1:1:1101:12948:6843 2:N:0:42
TCGGACTACAAGGGTATCTAATCCCGTTTGCTCCCCTGGCTTTCGCTCCTCAGTGTCAGTGTTGGTCCAGGATGCCGCCTTCGCCACCGGTGTTCCTCCAGATATCTACGCATTTCACCGCTACACCTGGCATTCCGCATCCCTCTCCCAAACTCAATCCATCCAGTATCAGACTCAGTTCCACAGTTAAGCTGAGGGTTTTCACGTCGGACTTAGTTGGCCACCTCCGCGCCCTTTACGCGCAGTAATTCAGAACAACGCTCGCCCCCCTCGTACTACCGCGTCTGCTTGCACCGCTGTA
+
-BCC@FEFFCFGG7EFFFAEFGFGGFF<<FG9FF8CEG<EF@@ED7FGCGC<FFGGGD@ECFGGCBE@@FF@,CEFGD@7FG<8B@CFDCFFBFFG9EA<FB,AFGGDF@7?FFGG9,E:CBGDGGGFGF,=CFGFCF=+@@E=84@DFD,3>@@FD,@C,C,@,@7,,,@9,@,,,,27==,73@,@3,,>D?9E39*,57D::94;@7*;1*5,=++=46**2C))5*/:>3;*/+88:*:>DE+;+<:6*****.>=3:)))/;):;))7/;**.02233(4(-96*4(/.()))--.
@M03506:14:000000000-AKVR1:1:1101:17054:6870 2:N:0:42
TCGGACTACCAGGGTATCTAATCCTGTTTGCTCCCCACGCTTTCGCACCTCAGCGTCAGTACCGGGCCAGTGAGCCGCCTTCGCCACTGGTGTTCTTGCGAATATCTACGAATTTCACCTCTACACTCGCAGTTCCACTCACCTCTCCCGGACTCGAGATACCCAGTATCAAAGGCAGTTCCGGGGTTGAGCCCCGGGATTTCACCCCTGACTTAAGTATCCGCCTACGTGCGCTTTACGCCCAGTAATTCCGAACAACGCTAGCCACCCTCGTCTTACCGCGCGTGTCGGCAGCGAGTTG
+
CCCCCGGGG9EFGEFGGGGG9FGGFCEGFGGGGGGGGGGGGGGGGGGGGEGGGGDEGGGGGGGGGGGGGGGGGGGGGGGGGGGGG7FGGGEDGGGGGGGGG7FEFFGGGGGGFGGGFFGFGGGGGGGFCCFEGGCFCFDF8EGFEFGFG7CEGGGEFGCFFCGGGGGCEFFC,@CCFEGCGGGGC5;CEGFFCGEEGG*:C*<ECGCE7<7*+1;9:+;9DGC5<D3ACCA5):5C?CFEEE<*><+=93<B@)*/9:**)0)1*;+8/)/..9/AF)*+((-2(-(),)42)(()00((-
@M03506:14:000000000-AKVR1:1:1101:4071:6886 2:N:0:42
TCGGACTACAGGGGTATCTAATCCTGTTTGATCCCCACGCTTTCGTGCCTCAGTGTCAATATTTGTGTAGCCAGCTGCCTTCGCAATTGGTGTTCTATGTCATATCTAAGCATTTCACCGCTACATGACATATTCCGCTGACCTCCACAGTATTCAAGACCTATAGTATCCATGGCAGTTTCCAAGTTAAGATCGGAGATTTCACTAAGGACTTACAGACCCACCTATGCACCCTTTAAACCCATTCAACCCGGTTAACGCTTGCACCCTCCGTATAACCGAGGCTGCCGGCCCGTACTCC
+
CCCCCGGGGGGGGGE-EFFGGCGFGGGFFFFFGGGFGGGCF,CECG8FC<FEGGGGGEAFFFGFDFGFGFGGFGGF8<CFEGGGGGGGFEFDGGGGGFGFDFF9<@EEDFGGGC?FCDF77F=>AFABFGGGGGGGF7FD:8,@,@DGE,ED,@EADD,,@8DEFFDFA4,,=;8DFEFFGFGGG,@8=F9,,3@+C=EGGFA8D,,,,+++42<,+7BEFFGEG5C5:+12;?A4.+=9,1;707,:B?:??;))1.=7?):*1+5;*)12.:;*+);C6(((((().)(-)((1))()(
@M03506:14:000000000-AKVR1:1:1101:24589:6909 2:N:0:42
CCGGACTACTGGGGTATCTAATCCTGTTTGCTCCCCTAGCTTTCGCGCACCAGCGTCAGTTGTGGTCCAGTGAGCCGCCTTCGCCACAGGTGTTCCTTCCGATATCTAAGCATTTCACCGCTCCACCGGGAATTCCACTCACCTCTCCCACACTCCAACACGGCAGTTCCTCCTGCAGGCACCGAGCTGAGCCCGGAGTCTTTCCAACATCCTGTCCGCGCCGCCTTCCCCCCCGTTACGCCCAATACTTCCGAACAACGCTTGCCCCCCGCGGTCTCCCGCGCCTGCCGGCCCGAAGTTC
+
-68CCED96C@@CF:@6<66CFEF<CCFG@,6;EFGG@EEFFGF7:66@+@C,,76C@@6F<F:C<<FE<C,C,CFF++,B=9?F,CA,?C,ECFFF,9F:CFG:<<9,5<?EFFCABF:E7+=99AFFE@:>F,?F?=>,>B3@,,>D3,=@13@,,,+6++;C3,>=D;,,,@>6@;C,DC5*8*=1,48,=:5*=?,CC+1>7<+7**2<:10C3:EDC)*11)/*20/7).*3*7C5ED37>8)+0+9).*/).9277>5C685E)).))***-0:1(4(-,,)()(4)3())0,).
@M03506:14:000000000-AKVR1:1:1101:22497:6915 2:N:0:42
TCGGACTACAAGGGTATCTAATCCCGTTCGCTCCCCTGGCTTTCGCGCTTCAGCGTCAGTGTCGGCCCAGCAACCCGCCTTCGCCGCAGGTGTTCCTCTTGATATCTACGCATTTCACCGCTACACCAAGAATTCCAGTTGCCCCTTCCGCACTCTAGTCGCACAGTTTCAGTTGACCTTTCCGAGTTAAGCTCGGAGATTTCACAATTGACTTGTGCTTACCGCCTACGCGCCCTTTACGCCCATTCAATCCGAACAACGCTTTCCCCCCCCGTATTACCCCGGCTGTCGTCACGTACTT
+
CCCCCGGGGGGEGGGGGGGGGGGGGGGGGGGCEGGGGGGGGGGGGGGGGGGFFGGGGGGGGGGGEGGGGGGGGGGGGGGGGGGGGGGGGGGFGGGGGGGGGGG9DGGGGFGGGGGGGGGGGGGGGGGGGGGGGGGEFFGGGGGGCG?BEGGEEECFGAFFCGEEGGAF,3@;:;>E@39EFG,>:>:=FE@F;EGG?**;;FCC799?GF7FGF+>*:C++20:CCD>E*2*)859:4*</>5D**+*++31))1*9;9E)::**32/8)9BD:8**(/<9(-((((.(*((0((18)((.
@M03506:14:000000000-AKVR1:1:1101:23529:6935 2:N:0:42
TCGGACTACCAGGGTATCTAATCCTGTTTGCTCCCCTAGCTTTCGCGCCTCAGCGTCAGACTCTGTCCAGATAGCCGCCTTCGCCACCGGTGTTCCTCCTGATATCTACGCATTTCACCGCTACACCAGGAATTCCGCTATCCCCTCCAGAACTCTAGCCTGTTAGTTTTGAATGCAGGCTCTTGGTTAAGCCCAGAGTTTTAACACCCCACTTAGCAGACCGCCTACGCGCCCTTTACGCCCAGTAATTCCGAACAACCCTTGCCCCCCCCGGTCTCCCCCGGCCGCTGGCACCGAGTTT
+
CCCCCGGGGGGGGGGGGFGGAGGGGGGGGGGFGGGGGGGGGGGGGGGGGGGGGGGGGGGGGGGGGGGGGFFGGGGGGGGEGGGGGGGGGGGGGGGGGFFGGGGFGGFGGGDGGG<EGGGFEEGGGGDGFEGCGGGFGGGGGFEGDDEG8EAFFGFGG=FGGG,@:D7E:ED:DFGGFGCE,35,@>EGGCEA8DFDCGFFG7,,7,4?:*;97CFFG78,;D4=C7AFGG)255;44+@EC*CC7?+*2++*9)19),1*)075*<<>CEG>3)**2)*2300((((0(.42).(15)(,)
@M03506:14:000000000-AKVR1:1:1101:3931:6961 2:N:0:42
TCGGACTACAAGGGTATCTAATCCTGTTTGCTCCCAACCCTTTGTTCCTGGACCGCCAGGTTCAGCCAAGGGCCCTGCCTTGCCCACGGTATTTCCCCCCGATATCTACGCATTCCACTCCTCCCCCAGAATTTCCATTTCCTCCTTCCGCCCTCAACCCTTCCAGTCCCAATTCCCATTCCCAGTTTAAGCCCGGTGCTTGCCCTCTGGGCTCACAAAACCCCCTGCCCCCGCTTTACGCCAAGAAATCCGGATTACCGCCCCCCCCCTCCGTATTACCCCGGCCGTGCACCGTAGTTTG
+
CCCCCFGGGGGGGGFFFGGGGFGGGGGGGFGGGGG,68,,CF,,66,,,,,,,,+++++,,;,,,9C,,,,,,8+,,C,E,,,C,,,+8:,,<,C,,:>+7+44+5,C,+++8@,,,,5,4,,,+66+@,A,,,A,,,,,,C,,,,,7,+333+,6,3,6D,3@=,5@@FGF89,;6,27@FG9A,@,@7@AF5>5***,>**1<,,,,*2/:*<>;C4CF***/2);0/.//))/1++*3>)1**2)<0A.).9/=3**)).)1*:<=)*0)***+)*05,((4(-0()(.)(,*0)-))
@M03506:14:000000000-AKVR1:1:1101:21800:7041 2:N:0:42
TCGGACTACAGGGGTATCTAATCCTGTTTGCTCCCCTAGCTTTCGTTCCTCAGCGTCAGTTGCGATCCAGTCAGCCGCCTTCGCCACGGGTGTTCCTGCAGATATCTACGCATTTCACCGCTACACCTGCAATTCCACTGACCTCTCTCGCACTCGAGCACGGCAGTTTTGAAAGCAGCCTCTGGGTTAAGCCCAGAGATTTCACTCCCAACTTGCCGCACCGCCTACGAACCCTTTACGCCCAGTAATTCCGAGCAACGCTGCCCCCCTACGTATTACCGCGCGTGCTTGCCCGTAGTCT
+
CCCCCGGGGGGGGGGGGGGGGGGGGGGGGGGGGGGGGGFGGGGGGGGGGGGGGGGGGGGGGGGGGGGGGGGGGGGFGGGGGGGGGGGGGGGGGGGGGGGGGGFEGGGGGGGGGGGGGGGGGGGGGGGCFGGFGGGGGGGGGGGGFGGGFEGGGGGGGGGGGGGGGC:EFGGE,E9EGDGFGGGGG6DGCGG?CF5EFGCFEGG7D:?C=44:=7;E4):CCD7:DDBFGDF=DEF*6>?AEC35DEFF70<@:55<5(227>5)9*;:C)*85*+0267+((((((-5(1),05?9)8,))
@M03506:14:000000000-AKVR1:1:1101:9695:7047 2:N:0:42
TCGGACTACAAGGGTATCTAATCCCGTTTGCTCCCCTAGCTTTCGCGCCTCAGCGTCAATGCCGGTCCAGGATGCCGCCTTCGCCACCGGTGTTCCTCCAGATATCTACGCATTTCACCGCTACACCTGGAATTCCACATCCCTCTCCCGGATTCAATCCTTCCAGTCTCGAATGCAGTTCCCCGGTTAAGCCGAGGGCTTCCACGCACGACTTCAAAGGCCGCCTCCGCGCCCTTCACGCCCCGTAATTCCGACAAGCCCTTCCCCCCCCCGACTTCACGCGGCCTTGCGCCCTGAGCTG
+
CCCCCGGGGGGGGDG9EFGGGGGGGGGGFGGGGGGGGGGGDAFGEDEGGGGC@FEGGE@FGCF:@CFEFGG@EFFGGGGGGGFFCFFGGG@FCEFFEFFGF<FFEFAFEGGCFFGG<EFGGG7>FFF@CFG?EGGGG?FD:EFFGDGGGGG6CCFGG,>=,7DCAC9,7<,>8?FF,ECE>E6>EDG7E,5>CECC=C*,;*,>9***2)*1:/+++3;6**9E)/))**)*9)00(298@5)))1*0/+290)711(11.))*22@:C3D3))*/*.9<13((((()))-4)((9)7(),
@M03506:14:000000000-AKVR1:1:1101:22336:7062 2:N:0:42
TCGGACTACAAGGGTTTCTAATCCTGTTTGCTCCCCACGCTTTCGCACATCAGCGTCAATACCGGTCCAGTGAGCCGCCTTCGCCACTGGTGTTCTTCCGAATATCTACGAATTTCACCTCTACACTCGGAATTCCACCCACCTCTCCCGGATTCAAGCGATGCAGTCTTAAAGGCAGTTCCGGGGTTGAGCCCCGGGCTTTCACCTCTAACTTACACAGCCGCCTACGCGCGCTTTTCGCCCATCAATCCCGAACAACCCTATCCCCCTCCGTCTTACCGCGGCTGATTGCTCGTCGTTA
+
CCCCCGGGGGGGGGGGGGGGGGGGGGGGFGGGGGGGGGGGGDGGGGGGGGGGGGE@FGGGFGGG>FGGGGFGGGGGGDGG7FDGGGGGGGGGGGGGGGGG7FG7FGFGGGG,A+@<EGGGGDGGGGFGGGGGGFGFA<=::EGGG9DFFDB8CEG9D:F>EC8CFGD8,;>C7C,DG6@CF@7@C5@9C7,>DF:EGECGGCCF99,4,*;:E>9C>*2*;3CCCC8F5)):)).92**2/*55**<*3+29D:<CG:F*7))*0+<)?)9).1*12)9+,,((,(())*-.*)-)).-2-
@M03506:14:000000000-AKVR1:1:1101:23844:7070 2:N:0:42
TCGGACTACTGGGGTTTCTAATCCTGTTTGCTCCCCACGCTTTCGCGCCTCAGCGTCAATTACGGGCCAGATAGCCGCCTTCGCCACCGGTGTTCTTCCCAATATCTACGCATTTCACCTCTACACTGGGAATTCCACTATCCTCTCCCGCATTCCAGCTCATCAGTATCAAGCGCAGCCCCCAGGCTTAGCCCGGGAATTTCACGCCTGACTTGCTAAGCCGCCTCAGCGCCCTTTATGCCCGCTAATTCCTAACGACGCTTGCCCCATTCGTATTCACGCGTCTGCTCGCACGACTCTT
+
CCCCCGGGGFFEAF@F7EFG,C,;<9FFFCEGGGFCGDGGGGF<@@B:CGEFGCCBFGGGFGGFGEEGGGGCF9CC:>:FCFFCEGGFGG:>=CFFFGGGCFG??FFGGE+?FG,@BFC,E,CFFGFGCA8,A?=EFFG,3E,@,;E?DEDE=C:,@AF,@=,,53,7;=>@,3:BC8CE*348*6*,,,6>F<584**0,+1>C:,=,:<*:7++2++0*;959*))+*2*/5)94**+++*1)**0+2+//927*2)/007**+3)/)*18*80+)*:(12-((,*)/3(),-*))(.6
@M03506:14:000000000-AKVR1:1:1101:21046:7088 2:N:0:42
TCGGACTACAAGGGTATCTAATCCTGTTTGATCCCCACGCTTTCGTGTATGAGTGTCAATATTGGACCAGGTCGCCGCCTTCGCCACCGGTGTTCCTCCAGATATCTACGCATTTCACCACTACACCTGGAATTCCACGACCCTCTTCCATATTCAAGTTTAACAGTTTTGAATGCACTTCTTGGGTTAAGCCCCAGGCTTTCACATCCAACTTGAAAAACAACCTGCACCCGCGTTACGCCCAATGATACCGAACAACGCTAGGCACCCCCGTCTTACCGCGGCCGCTGGCACGGAGTTA
+
CCCCCGGGGFGEFGGGFGGFGGGGGGFGGGGGGGGGGGFGGGGGGGGGCF9CEEGEFGGGGGGGGGGGGGGGGGGGGGGGGGGGGDEGGGGDGGGGFGGGFGGGGGGGGGGCFGGFAFGGGGGGGFFGGGGCE@EGFE+=FCEE68DFG9,,,@CEBCEGFGEDADEEGGD>9AGDEFDGGGCFGFGGFFGCBD+A?FC>?93,3@;7CCF76CD,98+=*/*,3;66?C)*/6/:.C5*3:3C5*5;<+5).))))(*1)7)99*27C5DDEG5**-*<:B(74;(.(.(2)5(1)0-()
@M03506:14:000000000-AKVR1:1:1101:11980:7093 2:N:0:42
TCGGACTACACGGGTATCTAATCCCGTTCGCTCCCCTGGCTTTCGCGCATCAGCGTCAGTGTCAGCCCAGCAACCCGCCTTCGCCGCAGGTGTTCCTCTCGATATCTACGCATTTCACCGCTACACCGAGAATTCCAGTTGCCCCTTCTGCACTCTAGTCGCACAGTATCAGTTGACCTTTCCGAGGTAAGCCCGGAGATTTCACAACTGACTTGTTCTGCACGCCTACGCCCCCCTTACGCCCAGGAAACCCGCAAAACCATGGCCCCCCCCGTCTTACCGCGCCCGCTGCCACCGAGTT
+
CCCCCGGFGGFEGE@FGGGGFFGGG@FFFGGCFGGGGGDGGGFFDGGD7CFFGGGFG7CEFGGFGGGGGGGEFGEFGGGGGGGGD@CEGGFFGGGGFG9FCFFFGGGGGG@BCBFCCFF=FCCGGGGEB@F+D,8C=FFFGCFGFGGF9EF,,@8,@C3@6;+5;D,@EF9@35,;E,7<,5,****42,,6B@C:8/*29+AC?7?76**031+++3+2++*=C5)8C7>*173),*)+**17***)2<*755)/)(**)./***07*)9@)9=5;(/084(,((()(0-()))*0)((,
@M03506:14:000000000-AKVR1:1:1101:17803:7101 2:N:0:42
TCGGACTACAAGGGTATCTAATCCTGTTCGCTCCCCACGCTTTCGTACCTCAGCGTCAGATATGGCCCAGCAAGCTGCCTTCGCCATTGGTGTTCCTAGCGATCTCTACGCATTTCACTGCTACACCGCTAATTCCACTTGCCTCTGCCATCCTCAAGATATCCCGTATGAGACACAGTCTGTATGGTTGAGCCATAAGATTTCGCATCTCACGCAAATATCCGCCTACGCACGCTTTACGCCCAGTAATTCCGGAGAACGCTTGGACCCTACGTATTACCGCGGCTGCTGGCACGTAGTT
+
CCCCCGGGG@EGGGGGGGGGGGGGGFGGGGGGGGGGGGDGGDGGGGGGGGGGGGGGGGGGGGGGGGFGGGGGGGGGGGGGGGGFFEGGGGGFGGGGGGGGGDGGGGGGGGGGGGGGGGGGGGGGGGGGGGGGGGGGGGGGGGGGGFGGFFFG8=A9DEFFGDGFGGGGGGGGGGDGGCFFFFGFFFGGGDGGGGGGGGGGGGGF,;E?C+++7;EE47FFFFF5CDDFGG):4?>*6CA<ECD257EFFFGA:4D31(C?3>@GGGG?*5*)7C;6@>FG>:(4091)(947>0)*)033<
@M03506:14:000000000-AKVR1:1:1101:17417:7132 2:N:0:42
TCGGACTACCAGGGTATCTAATCCCGTTTGCTCCCCACGCTTTCGCGCCTCAGCGTCAGTATCGGGCCAGTTGGCCGCCTTCGCTTCTGGTGTTCCTCCGAATATCTACGAATTTCACCTCTACACTCGGAATTCCACCAACCTCTCCCGATCTCCAGACCGTCCGTATCAAAGGCAGTTCCAGGGTTGAGCCCTGGGATTTCACCACTGACTTAGCGATCCGCCTACGCTCCCTTTACGCCCCGTAAATCCGAACAACGCTAGTCCCCTTCCTATTACCTCGTCTGCTGCCCCTAAGTTC
+
CCCCCGGGFGGGGGGGGFGGGGGGGGGGGGGGGGGGGGGGGGGGGGGGGGGGGGGGGGGGGGGGGGGGDGGGFGGGGGGGGGGGGGGGGGGDGGGGFGGDGDFCEFGFGGGGGFFF<EFEEGGGGGG8+=+CFGDCAGGGGGGFGFDFEDGEEDGGG8=FFCE6+@DGCCCFEGGGFGGGGGD;8EE>1,?BF5EFCEC?F6<=C?<:EDCD97>,0))*29CF<9);75.*))0+6++*/:))1C*)*0+9785/).**)).)*++91)*))0+09:*<))((-((*:F).)((186)))
@M03506:14:000000000-AKVR1:1:1101:3102:7187 2:N:0:42
TCGGACTACCAGGGTATCTAATCCCGTTTGCTCCCCTGGCTTTCGCTCCTCAGTGTCAGTGTTGGTCCAGGACGCCGCCTTCGCCACCGGTGTTCCTCCAGATATCTACGCATTTCACCGCTACACCTGGAATTCCGCGTCCCTCTCCCAAACTCAAGCCATCCAGTCTCAGACGCAGGTCCCCAGTTAAGCTGAGGGGTTTCACGTCTGACTTCGTTGCCCGCCTACGATCCCTTTCCGCCCAGTAATTCCGAACAACGCTTGCCCCCCCCGTATTACCTCCGCCTCTGCCCCGGATTTT
+
CCCCCGGGGG9FFGFGGGGGGGGFGCFDG;FEGGGGGGGGGGGGGG7FEFF9FFFGGGGEGGF8@CEDGGGGGGFFGGGGGDCGF,BEGDCFGGGFAFGFG9?EFGGFCFGGGEGGGGFCEEGGGGG,,?FC?EGGCCC>F>ECCDFEF,,6DGFCFEF6=FGGG?F,,@,,EA8C*3*4@EFFCEGG:;;>5DD:F>*48*>95,4/0*+14=,3>5A57DCEDGE)**)2*02C37=*2:77CF+*+2<79)175:FCB))99+<5:77>5//0+)9C).(((((.()),.(47))(.)
@M03506:14:000000000-AKVR1:1:1101:11952:7192 2:N:0:42
TCGGACTACTAGGGTATCTAATCCCGTTTGCTCCCCTGGCTTTCGCTCCTCAGCGTCAGTGTCGGTCCAGGATGCCGCCTTCGCCACCGGTGTTCCTCCAGATATCTACGCATTTCACCGCTACACCTGGAATTCCGCATCCCTCTCCCGAACTCAAGCCATCCAGTATCAGATGCAGTTCCCCGGTTAAGCCGAGGGATTTCACGTCTGACTTAGTTGGCCGCCTACGAGCCCTTTACGCCCAGTAATTCCGAACAACGCTTGCCCCCCCCGCCCTACCCCCGCCGCTCGCCCGGGGCTC
+
CCCCCGGGGGGGGGGGGGGGGGGGGGGGGGGGGGGGGGGGGGGGGGGGGGGGGGGGGGGGGGGGGGGGGGGGGGGGGGGGGGGGGGGGGGGGGGGGGGGGGFGGGGGGGGGGGGGGGGGGGGGGCFGGGGFG9FFGGGGGGGGGGGGGGG@EGCGFFGGGFGGGGGGFGFFG?CFGGGGGFGGGGGGDEGGGFGCCGC*4C6?7>;CCCDFGCF7EGC6?FFGCD<AF=*>GC3.04:F8E55*96+*<+<@@@DG:?GG7:)55CG>E0)0))*/*(0C1(1193(73)-4.40)))(-(
@M03506:14:000000000-AKVR1:1:1101:3428:7218 2:N:0:42
TCGGACTACAAGGGTATCTAATCCCGTTTGCTCCCCTGGCCTTCGTGCCTCAGTGTCAGGAACTGTCCAGAGACCCGCCTTCGCCACTGGTCTTCCTCATGATCTCTACGCATTTCACTGCTACACCATGAATTCCAGTCTCCTCTCCAGTCCTCAAGCACCGCAGTATCGAATGCAGTTTCGGAGTTAAGCTCCGAAATTTCACACCCGACTTACGGCGCCCCCTACGCACCCTTTACGCCCAATGAATCCGAACAACGCTCGAGACCTCTGTCTTACCCGGGACGCTCGCACCGAGTTA
+
CCCCCGGG9FFGGGFGGCFFGFGGGGGGGGGGGGGGGGGGFFFGFGFEEFFGGGGGGGGGGGGFFFF?ACEGGGDFGGGGGGGGGGGGGFEGGGGGFGGGAFGGFFFFFGGGGGC,?FFGGGGDFG@D?EFE9FGGGGGGFGGGGCFGGGGGGFGGFGGCB@@E>>EG:=6>D8DFFG9FGG6B8B+@DFFGC?FEE>CCEGCFGGFGGD5C@DC7DGF*))//1/8/295CD335)28*/:17<C?615<A5)9C527*80)/128@5)2=):+99)*0(((((-(56),3)((1)0(-)
@M03506:14:000000000-AKVR1:1:1101:12613:7226 2:N:0:42
TCGGACTACCAGGGTTTCTAATCCTGTTTGCTCCCCACGCTGTCGCGCCTCAGTGTCAGAAACTGCCCAGCAGACCGCCTTCGCCACCGGTCTTCCTCCGGATCTCTACGCATTCCACCGCTACACCCGGAATTCCGTCTGCCTCTACAGCCCTCGAGTTTGACAGTCGGCACGGCAGATCCGGGGTTGAGCCCCGGACTTTCACCCCACCCTTATCAAACCCCCTACGCTCCCTTTACGCCCAGTGACTCCGGACAACGCTCGCACCCCCCGCACCACCGCGGCTGCGGGCCAGGAGTTG
+
CCCCCGGGGGGGGGFGGGGGGGGGGGFGGGGGGGGGGGGGGGGGGGGGGGGGGGGGGGGGGGGGGGGGGGGGGGGGGGGGGGGGGGGGGGGGGGGGCGGGGGGGGGGGGGGGGGGGGGFGGGGGGGGGG@EGCGGGGGGG@FGGGGGGDFGFEGGGGGGGAF9EEECCEGGGG388CE:>F>7CEE=5EEFFGFEEE*?*<+5+5A*:*/>DC4+<DFFF4<55<3)7:3):170?2>*/;:)9*+3=+3<?@)/7/(*155;CGGGFGFGB3)*2*45/3,((,(-5()41)((130(.)
@M03506:14:000000000-AKVR1:1:1101:12061:7236 2:N:0:42
TCGGACTACAAGGGTATCTAATCCTGTTTGCTCCCCACGCTTTCGCGCCTCAGCGTCAGTTATAGGCCAGAAAGTCGCCTTCGCCACTGGTGTTCCTCCACATCTCTACGCATTTCACCGCTACACGTGGAATTCCACTTTCCTCTCCTACACTCCAGTCCACCAGTTTCCAATGCGTCCAAAGGTTGAGCCTTTGGTTTATACACCAGACTTAATGGACCGCCTGCGCCGGCTTTCCGCCCAATATTTCCGGACAACCCTTTCCCCCCTCGTATTTCCGCGCTCGGCGGACATGCTGTTC
+
CCCCCGGGGGGGGGGCGGGGGGGGGGGGGGGGGGGGGGGGGGGGGGGGGGGGGGGGGGGGGGGGGGGGGGGGGGGGGCFCFGGGGGGGGGGGGGGGGGGFGGGGEGGGGGGDGGGGGGGGGGGGGGGGFEFGGG;ACFGDGGGGGFFFD@EFGE@FFCFGFFFC=D9>ADE,@FCFGCCE>F<EFGCC,,838EB,8,54,?;::C?57*@GF+9,=8AG7***1*0/*2)*1::7)+)882*85F+:@C+)8)//*(**77)*20;)*)*)0**2+.9:(((((((),)(()))21*-,)
@M03506:14:000000000-AKVR1:1:1101:9253:7247 2:N:0:42
TCGGACTACTCGGGTATCTAATCCCGTTTGCTCCCCACGCTTTCGCGCCTCAGCGTCAGGAATTGCCCAGAGACCCGCCTTCGCCACCGGTGTTCCTCCCGATCTCTACACATTTCACCGCTACACCGGGAATTCCAGTCCCCTCTGCAACCCTCAAGAACGGTAGTATCGATCGACGTTCCTCGGTTGCGCCCAGGGTTGTCACGCCCGCCTCACCGTCCGGCCTACGCGCCCTATCCCCCCACTCCTTCCTACCAACCCGTGCCCCCCCTGGTCCCACCCGGCCGCCGGCTCCGACTTG
+
CCCC<FFGGG9@@FFE9ECE<DFAFGEAFGGC<FDCGGECEEGFCGD:FFG?FCEFC,F,CE@8@<AFCC8F,CDGEGEGGGFGG:BCFEG7F@,C??BFGDC+4?EFGGGGGAFFAFFGG7>BFF<CFE++3A9F9AFF,>=D>D89,EFC6AFFG644D+643*@,,@6:3<***:@5EC,?*::CE,:EC***=7*:81<+3***2:)9:*0;C*0:7)//7*.5><):)7)2.*9+/251)2*.+++)*1**0)1*.))**;*5E>C5)*+++./*(-(---(7(7(()((/))(,)
@M03506:14:000000000-AKVR1:1:1101:14390:7279 2:N:0:42
TCGGACTACAAGGGTATCTAATCCTGTTTGATCCCCACGCTTTCGTGCATGAGCGTCAATCTCTGCGTAGTAAGCTGCCTTCGCAATAGGTGTTCTATGTCATCTCTAAGCATTTCACCGCTACATGACATATTCCGCTTACCTCCACAGCATTCAAGATATATAGTATCAATGGCAATTTCCGGGTTAAGCCCAGAGATTTCACCACTGACTTACATATCCGCCTGCGCACCCTTTAAACCCAGTAACTCCGGATAACGCTTACACCCTCCGTATTCCCGCGGCTCTATGCACGCACGTA
+
CCCCCFEGFF@FCGE9FEGCFGFFGGGGGGDGGGGGGGGGGGGGGGFEFGFG8CFFGGEGGAFFGGDGEEGFEDGGGCEGGGFGE:CFCFGGGGGGFGGGEFFG,EFGGCCFGG<EFGGGG>FGGGGFGGGGGGGGGGG:FFGGGG8>,>FFEFF,E;DDF8EDFCFDFFF9,,,>DEEDFGFGGD8@DA;EG8B?,;:CFCCGFC99C6?DF7FFCGFG7C*ADD>F5C*:9?F8386,>F***,5+,,41:5*/*);*8.)*200):):85/*38)0+((((((())*)-*.4).)(,(
@M03506:14:000000000-AKVR1:1:1101:21802:7286 2:N:0:42
TCGGACTACCCGGGTTTCTAATCCGGTTCGCTCCCCACGCTTTCGCGTCTCAGCGTCAGTTGCAGGCCAGGAAGCCGCCATCGCCACTGGTGTTCCTCCAGATATCTACGCATTTCACCGCTACACCTGGAATTCCGCTTCCCTCTCCTGCACTCTAGCCAGGCCGGTTTGCAATGCAGTTTTCCGGTTGAGCCGGAAGATTTCACATCACACCTAACCAGCCGCCTACACGCGCTTTACGCCCAGTAAATCTGGATAACTCTTGCCCCCTACGTATTACCGCGGCTGCTGGCACGTAGTT
+
CCCCCGGGGGGGGGGGGGGGGGGGGGGGGGGGGGGGGGGGGGGGGGGGGCFGGGGGGGGGGGGFDFGGGGGGGGGGGDGGGGGGGGGGGGGGGGGGGGGGGGGFGGGGGGGGGGGGGFGGG@7FGGGGGGGGGGGGGGGGGGGFGFGGGFGGGF?FFFGGGCBFGGGEGGGGG,EBCG?DGGGCFGGGCEF@8CGG555EFFFGGGGGGGG*0>FGGGFFGGGGGGD:?FFEGE3C?**3CED3C:<*3301*9C*:<>F*4*27EGFGFG3:DFGC?FG)26>069B19057(,*0.(4.
@M03506:14:000000000-AKVR1:1:1101:21549:7287 2:N:0:42
TCGGACTACCAGGGTTTCTAATCCTGTTTGCTCCCCACGCTTTCGTGTCTTAGTGTCGGAAACCGTCCAGATAGCCGCCTTCGCCACTGATGTTCTTCCCAATCTCTACGTATTTCACCACTACACTGGGAATTCCACTATCCTCTCCGGTCCTCTAGTCGCCCAGTATCAAGTGCATTTCTTGAGCTGAGCTCAAGGCTTTCACACCTGACTATGACAACCACCTACACACGCTTTACGCCCAGTAATCCCGAACAACGCCAGCCCCCTTCGTCTTACCGCGGCTGCTGGCACGACGTTA
+
CCCCCGGGGGGGGGGGGGGGGGGGGGGGGGGGGGFGGGGGGGGGGGDGGGGGGGGGGGDE7FGGGGDFGGCFGGGGGGGGGGGGFEGGGGGGGGGGGGFECEGFEFGGGGGGGGGGGGGGGFFGGGGGGGGGFGGGFGGGFGGGGGGGDCEGGEFGGFFFECGGGGFGGCFF8DFGFGGFGGGG8EGGG9:8;,4@CFC6@DF3EGGCF>*;<C7D+B9,9DCFGFFA?FFGG))*/:FCEED3*2A3C++AAFGDG@G=3)2)758;EE4?59CG8<BF<>900;13)).0).(1)07?(
@M03506:14:000000000-AKVR1:1:1101:22999:7296 2:N:0:42
TCGGACTACAAGGGTATCTAATCCTGTTTGCTCCCCACGCTTTCGTGCATGAGCGTCAGTTTTGACCCAGGGGGCCGCCTTCGCCATCGGTGTTCCTCCACATCTCTACGCATTTCACTGCTACACGTGGAATTCTACCCCCCTCTGCCAAACTCTAGCCTTGCAGTCTCCATCGCCATTCCCAGGTTGAGCCCGGGGATTTCACGACAGACTTACAAAACCGCCTGCGCACGCTTTACGCCCAGTACTTCCGATTAACGCTTGCACCCTTCGTATTACCCAGGCTGCTGGCCTGTACTTC
+
CCCCCGGGGGGGGGGGGGGGFGGGGGGGGGGGGGGGGGGGGGGGGGFGGGGGFGGGGGGFGGGCGGGGGGFDEGGGGGGGGGGGGGGGGGGGGGGFFGGGGGGGFFGGGGGGGGFGGGGGFFGGGGGF?EE,F,=F9CFFEGGGEGGGGGGGGGGGGGGGGG8EFGGDDGGGGGGGGGGEGGGFFFGGEFGDFFD*C==CC4ECFGEGE3*;C7C90:ACCGGE)/08/1)275B56FFGGC)19CC*++3*755DC<C*8@EF*++8;8*807C8E4*:(.,(4305:)46))-;**-.)
@M03506:14:000000000-AKVR1:1:1101:23189:7301 2:N:0:42
TCGGACTACAAGGGTATCTAATCCCGTTTGCTACCCTGGCTTTCGCACTTCAGCGTCAGTGTTGGCCCAGCTACCCGCCTTCGCCGCTGGTGTTCCTCCGTATATCTACGCATTTCACCGCTACACACGGAATTCCAGTAGCCTCTTCCACACTCTAGCTCAACAGTATCGAACGACTTTTCCGGGTTAAGCCCGGAGATTTCACGCCCGACTGTACGAGCCGCCTACGCGCCCTTTACGCCCAGGAATTCCGAACACCCCTTGCCCCCCCCGTATTACCCCGGCCGCTGGCACGGAGTTA
+
CCCCCGGGGGGFDGFGGFGFGGGGGGGGGGGGFEGGGGGGGGGGGGGGGGGGGGGGGGGGGGFEGFEFGGGGGGGFGGGDGGGGGGGCFEFFGGFEFAF@FFGGGGFGGGDCGGFGGGGEGGGGCG@CEC7FDDEEFFFGGGFD8DEFG9B8C8DDF8D:EG9FG8@EAFE?FG>EC+@EDG9C>EGGGGAA63>8;;5,;7;B95;E5?4)2)3>77)25)/:DC)):<):)0<7)*9*A*)***/802<BF@3CD,**)08*7+<):737)**2+)10((((((-51)16))(155(()
@M03506:14:000000000-AKVR1:1:1101:14240:7301 2:N:0:42
TCGGACTACCAGGGTATCTAATCCTGTTTGCTCCCCACGCTTTCGTGCATGAGCGTCAGTACTAGCCCAGGGGGCTGCCTTCGCCATCGGTGTTCCTCCACATATCTACGCATTTCGCTGCTACACGTGGAATTCCACCCCCCTCTGCCGTACTCCAGCCTCGTAGTTTCCAACGCAGTTCCCAGGTTGCGCCCGGGGATTTCACATCGGACTTGCGAGACCGCCTGCGCACGCTTTACGCCCAGTAATTCCGATTAACGTTTGCCCCCTACGTATTACCGCGGCTGCTGGCACGTAGTTT
+
CCCCCGGGGGGGGGGGGGGGGGGGGGGGGGGGGGGGGGGGGGGGGGGGGEFGFGGGGG@EFGGGDGGGFGGGGGGGEGFGGGCGGDGGGGGDGGGGGGGFGGGFGGGGG7:?FFFGGGGEGFCDEFCFCECGGEFFFFGFGGGCEGG?FCGGGFFGGFG837>@CEGGGGFCFGGC@:CCFGC9,1>?8,:>EGGGGE*C8*>;ED@F5D*CG=CCCD>:DGGEGDF@EG):/)852FFD;EGD<FF*<::9<)9CD275.7?57+<>=51859+<+6?9(49(3((0:401)3(15)()-
@M03506:14:000000000-AKVR1:1:1101:11531:7311 2:N:0:42
TCGGACTACAAGGGTTTCTAATCCCGTTTGCTCCCCTGGCTTTCGCTTTTCAGCGTCAATGCCGGTCCAGGATGCCGCCTTCGCCACCGGTGTTCCTCCAGATATCTACGCATTTCACCGCTACACCTGGAATTCCGCATCCCTCTCCCGGATTCAAGCCATCCAGTATCAGACGCAGTTCCCCGGTTAAGCCGAGGGATTTCACGTCTGACTTAGTTGGCCGCCTACGCGCCCTTTCCGCCCAGTAATTCCGGGCAACGCTTCCCCCCCCTGTCTTACCCCGGGCGCCGGCCCCGACGTG
+
CCCCCGGGGGGGGGGGGGGGGGGGGGGGGGGGGGGGGGGGGGGGGGGGGGGGGGGGGGGGGGGGGGGGGGGGGGGGGGGGGGGGGGGGGGGEGGGGGGGGGGGGGGFGGGFGGGGGFGGGGDGGGGGGGGGFGGGGGGGDGGGGGEFGGGE6=69;FEGGCC?E8FGCGG;D?FE6>CEECGCFGGGGDFGGGGCEDEAFGGG7F==E6C77+;+>;D6FGGDCDD5A5CDEGE3D:7=5*:/*5?+9C?@8<))/9(/*08>*0;EFG)1)596CC)0A(-(,(((.(.4(<((/))(-(
@M03506:14:000000000-AKVR1:1:1101:15905:7317 2:N:0:42
TCGGACTACTAGGGTTTCTAATCCTGTTTGCTCCCCTAGCTTTCGCGCCTCAGCGTCAGTTGTGGTCCAGTGCACCGCTTTCGCCACAGGTGTTCCTCCCGATATCTACGCATTTCACCGCTACACCGGGAATTCCACGCACCTCTCCCACCCTCAAGCACGGCAGTTTCGCCTGCAGGCTCTAGGTTAAGCCTAGAGGTTTCACAGGTGACTTACCGCACCGCCTACGCCCCCTTTCCCCCCAAGAATTCCGAACACCGCTTGCCCCCCCCCCATTACCGCGGCCTGTGCCCCGCCGGTT
+
CCCCCGGGGGGGGGGGGGGGGGGGGGGGGGGGGGGGGFGGGGGGGGGGGGGGFGGGGGGGGGGEGGGGGGGGG,EFGGGGGGGGGEGGGFGGGGGGFGGGGDGGGGGGGGGGGDGGGFGGGGGGGGGGGGGGGGGGGGGGGGGGGGGGGGGGGGGGFEGFGGEGGGGGFGGGGGGGGGGG,D?DFGGGFFEFG?FD698E@7C@F,=C<*+;9C,CFDB=DC5EG5>A=D)=DE5500*+2:C)7*0)9:7@)7C<)(**)).**<FFGF)8))*0+)9E(((-,(,).0).0811.71((
@M03506:14:000000000-AKVR1:1:1101:20440:7333 2:N:0:42
TCGGACTACAGGGGTTTCTAATCCCGTTTGCTCCCCTAGCTTTCGCGCCTCAGCGTCAAGAATGGGCCAGGTAGCCGCTTTCGCCACTGGTGTTCCTCCCGATATCTACGCATTTCACCACTACACCGGGAATTCCGCTACCCTCTCCCACCTTCCAGCCGATCAGTTTCCGATGCAATTTCCCAGTTAAGCCGGGAGCTTTCACATCGGACTTGACCAGCCGCCTGCGCGCTCTTTACGCCCAGTAAATCCGGACAACGCCCGCCACCTACGTTTTACCCCGGCGGCTGGCCAGATGTTC
+
CCCCCGGGGGGFGGEGGGGGGGGFGGGGGGGFFGGGGGGGGGGGGGGGGFGGGGGGGGGGGGGGDFGGGG,EGGGGFGEDGGGGGGGGGGGGGFFGGGGGGGGGGFFGGGGGGGGGGGGGGGGGGGGGDGGGGGGGGG@EFGGGG?FGGGGGC8EFG=FGCECECCCGGGGGDGEECEFFFG7DG?DE?GFGFGEE8EC,>8F?EDCC*>57ECFGG46:DFDGDCFFGC):)7>CA*6887CC7006?C?/5:*77?C5<..)1:*0*.*))**2;:?<(-(,4(()-)(-;((*/0)))
@M03506:14:000000000-AKVR1:1:1101:19641:7346 2:N:0:42
TCGGACTACCAGGGTTTCTAATCCCGTTCGCTCCCCTGGCTTTCGCGCCTCAGCGTCAGTGTTGGCCCAGCAACCCGCCTTCGCCGCAGGTGTTCCTCTTGCTATCTACGCATTTCACCGCTACACCAAGAATTCCAGTTGCACATTCCGCACTCTAGTCGCACAGTATCAGTTGACCTTTCCGAGTTAAGCTCGGAGATTTCACAACTGACTTGTGCTGACCTCCCACGCGCCCTGTACGTCTCGTAAACACGAACAACACTTGCTCCCCCATTGTACACTCGGCTCCTGGACTGGTGTT
+
CCCCCEGFGFGGDGEGGGGGD9CFGDE<@@C8ECFFDFF8F@FGDDC@C:7EFFE:FFGGGGGG?E86BFAEFGGGGGGGGGGEGGG7CEGGGGEFEGGFF,BFGFE?E=:CCFFCFDFG>BFGFGGGGC,ABFC<?FF9;;,8,77@987+@=DEAFDECEEC+39>:C9FCFCFFC9EE,E5@EF?,,29,>8;*==?FG?9?FC5?D**,=AE?+@27*0+8/.)0/)*)08>(7*3**1*0<8)2*2*.))79(01)7***++*+)18)*00<)*+.)(((-4)(/)()(.9)*(.(
@M03506:14:000000000-AKVR1:1:1101:9494:7353 2:N:0:42
TCGGACTACAAGGGTTTCTAATCCTGTTTGCTCCCCACGCTTTCGCGCCTCAGCGTCAGTACCGGTCCAGTGAGCCGCCTTCGCCACTGGTGTTCCTCCCAATATCTACGCATTTCACCGCTACACTGGGAATTCCACTCACCTCTCCCGGTCTCAAGCCTCGCAGTCTGACAGGCAGTTCCTCGGTTAAGCCGAGGGATTTCACCCGTCACTTGCAAGGCCGCCTACGCGCCCTTTACGCCCAATCATTCCGAATACCTCTTCCCCCCTCCGTATTCCCCCGGCTCCTGCCCCGGCCTAA
+
CCCCCGGGGGGGGGFGGGGGGGGGGGGGGGGGGGGGGGGGGGGGGGGGGGGGGGGGGGGGGGGGGGGGGGGGGGGGGGGGGGGGGGGGGGGGGGGGGGGGGGGGGGGGGGGGGGGGGGGGGGGGGGGGGGGGGGGGGGGGGGGGGFGGGGGGGGGGGGGGGGDGCEEEGGGGGG?FFGGGGDECEDCG5BEGGGCEE*8::?9EGC=CE55CC+0@6+9=FDGGDGAF5<)>DFF:::F=EGD*5A*003A=?BDG3)*+*0*0:@FFG>D)8**;8)=6.1((-7(<(9,()(()0)-()
@M03506:14:000000000-AKVR1:1:1101:11766:7354 2:N:0:42
TCGGACTACAAGGGTATCTAATCCTGTTTGCTCCCCACGCTTTCGCGCCTCAGCGTCAGTATCGGGCCAGTTGGCCGCCTTCGCTTCTGGTGTTCCTCCGAATATCTACGAATTTCACCTCTACACTCGGAATTCCACCAACCTCTCCCGATCTCCAGACCGTCAGTATCAAAGGCAGTTCCAGGGTTGAGCCCTGGGCTTTCACCCCTGACTTACCGATCCTCCTAACCGCGCTTACCCCCCATGAAACCCGAACAACCCCACTCCCCTTCTTATTACCGCCGCGCGTGGCACGAACTTA
+
CCCCCGGGGGGGGGGGGGGGGGGGGGGGGGGGGGGGGGGGGGGGGGGGGGGFGFGGGGGGGFGGGGGGGGGCFGGGGGGGGGGGGGGGGGGFGGGGGDGGEEFGGGGGGFGGGGGGGGGAFGFGGGAFGG:F@FGGGGGGGGGFGGFGGG8EECFA;FDFGGGGGGDAC,5=AFFGCCCDGGGGFD:F5,6?CGG>>F,4D*,1ACCEC<C<C+1,;8>*5C++0**+**)=7>B<(97+*:5)2*+1<+*070)))(//5)))*227:.9F**<+<)99(-(39(()()(())(*00(-)
@M03506:14:000000000-AKVR1:1:1101:19139:7358 2:N:0:42
TCGGACTACCCGGGTATCTAATCCCGTTCGCTCCCCTGGCTTTCGCGCATCAGCGTCAGTGTCGGCCCAGCAACCCGCCTTCGCCGCAGGTGTTCCTCTCGATATCTACGCATTTCACCGCTACACCGGGAATTCCAGTTGCCCCTTCCGCACTCTAGTCGCACAGTATCAGTTGACCTTTCCGAGTTAAGCCCGGAGATTTCACAACTGACTTTTGCTGCCCGCCTACGCGCCCTTTACCCCTCGTAAATCCTAACCACGCTTGCCCCCCCCGTATGCCCGCGGCTGCCGGCTCGGCGTT
+
CCCCCGGGGGGGCFGGGGGGGGGGGGGGGGGGGG<FGGGGGGGGGGEGGCFGCGGGGGGGGGGDFGGGGGGDFGGDGGGGGGFGGGGEGGGGGGFGFGGGG@FGGFG9FGEGE+FFGGFGG7FGDFGGCF:7=8F<FCF9;BCCE6@FFGDCGEFECGGG5C5C*,6;DGF9DFCFEGGGG;EC58**,@,9C/1::>*A<;>+C7<:0607<F+10*;+*7FDD<57E35*15>/8<*<+39**/;0:*+/9*::F(0A5;5/7*+)*87>0/**0.*2(((71--.3)(-0-4/;>((-
@M03506:14:000000000-AKVR1:1:1101:26098:7364 2:N:0:42
TCGGACTACTAGGGTATCTAATCCTGTTTGCTCCCCACGCTTTCGCACCTCAGCGTCAGTACCGGGCCAGTGAGCCGCCTTCGCCACTGGTGTTTTTGCGAATATCTACGAATTCCACCTCTACACTCGCAGTTCCACGCACCCCTACCGGACCAAACACTCCCAGTATCCAAGGTAGTGCTGGAGTTTAGCCCAATGATTTCACCACCTACGTAAGCTTCCGTCTTCTTCCTCTTTACTCACTGTCATCCCGACCAACTCTACCGCCCCTCGTCTTCGCGCGGCTGCTGCCGCAAGACTG
+
B,<,A@@FG--C<-,CFCGF9CEEF9CFGD<CCFC@F@GDCGGF,C7C+CFCC,+BFE7C<CGGG+@@C<6CD<F<@:CF,F,BB,?,F85FF7,:?C<F@CE7EE9FEF7?<D,5,C,49?,A<F,A?:7+8EFEFG+++@6+6++,683+6+34,+,,,1,5:83@<;,3@EF,2,@,,7,,,,5,5,,5?=,*,15=,1;7,=,4:C6*/;:=*8+++0/+2*)+4++++38:)1++518:+1++1+5;A3))1(9*974*2**./)15.>/;C:)*(4((4-().)).)4(18)(.)
@M03506:14:000000000-AKVR1:1:1101:22514:7365 2:N:0:42
TCGGACTACAGGGGTTTCTAATCCTGTTTGCTCCCCACGCTGTCGCGCATCAGTGTCAGAAACTGCCCAGCAGGCCGCCTTCGCCACCGGTCTTCCTCCGGATCTCTACGCATTCCACCGCTGCACCCGGAATTCCGCCTGCCTCTACCGCCCTCGAGTTTGACAGTCGGCACGGCAGATCCGGGGTTGAGCCCCGGACTTCCACCACCCCCCTCTCAAACCACCTACGCGCCCTTTACCCCCATCGTCCCCGGACAACGCTCGACCCCCCCCCCACACCGCCGCCGCGGTCCTGCAGTTC
+
CCCCCGGGGGGGC:CCFFGGDGF<DCGFDDD,C;@FDECE:BBF8C7FCECC<FF@,@<FG?FGGGGGG<FEFFEGD=CEGCCFFGGGGCEGGCEG9FA+7B4>FF9FGGGGEGF@FAAFDF7FGF<FCCF7F@EFFE7+@,DFG>9B,3:CE>?C:?,:@,,,@34ECC**4:CEG8A,<?E55:?E52BFFG55*=8*<*<7<CF*:5C3*9****/+***/9*09*93>9BFC)*8+3:5/**/)***)))1>9(1*))01)*:7*09<5)***-<E0(-(((-5()(-7-4*)0)).
@M03506:14:000000000-AKVR1:1:1101:3854:7378 2:N:0:42
TCGGACTACAAGGGTATCTAATCCTGTTCGCTCCCCACGCTTTCGCGTCTCAGCGTCAGTACCGTCCCAGAGAGCCGCCTTCGCCACGGGTGTTCTTCCTGATATCTGCGCACTTCACCGCTACACCAGGAATTCCACTCTCCTCTTCCGGACTCTAGCCTTACGGTTTCCACCGACAGCTCGAGGTTGAGCCTCGAGTTTTCACAGCGGACCTGTAAAACCGCCTACACGCTCTTTACGCCCAATACATCCGGACAACGCTTGCCCCCTACGTATTACCGCGGCTGCTTCCACGCAGTTA
+
CCCCCGGGGGGGGGGGGGGGGGGGGGGGGGGGGGGGGGGGGGGGGGGGGEGGGGEGGGGGGGGGGGGGGGGGGGGGGGGGGGGGGGGGGGGGGGGGGGGGGCGGCGGGGGGGGGGGGGGGGEBFGGGGGGFDGGFGAFFG=EGGEFGGGG7=EEFFGGGGGGCFFEGGGGG,AEEGGCGG,<CE5E?FF,BGGFGCGGFGFGEFF9FGDG3CCFGGG77@CD<EGGFF6CBG*7;DA*9*8:<C5=G)2+<?B>CG):G=B5<5FGCFGE<45500<<FGFB(-7(4>)*).19()0),6)
@M03506:14:000000000-AKVR1:1:1101:6444:7400 2:N:0:42
TCGGACTACTAGGGTATCTAATCCCGTTTGCTCCCCTGGCTTTCGCTTTTCAGTGTCAGTAATGGTCCAGGATGCCGCCTTCGCCACCGGTGTTCCTCCAGATATCTACGCATTTCACCGCTACACCTGGAATTCCGCATCCCTCTCCCACACTCAAGCCATCCAGTATCAGACGCAGTTCCCCGGTTAAGCCGAGGGCTTTCACGTCTGACTTAGTTGGCCACCTACAAGCCCTTTACGCCCAGTACTTCCGAACAACGCTTGCCCCCCCCGTATTACCGCGGCTCCTGGCACGGCGCTA
+
CCCCCGGGGGGGGGGGGGGGGGGGGGGGGGGGGGGGGGGGGGGGGGGGGGGCGGGGGGGGGGGGGGGGGGGGGGGGGGGGGGGGGGGGGGGGGGGGGGGGGGGGGGGGGGGGGGGGGGGGGGGGGGGGGGGGGFGGGGGGGCGFGGGGGGDGGGGFG@FGGGGGGGGFEFFFFGGGDGEFGGFFEEGDCFGFGGGEGG*=EFGFGGCCC<>CGGE,=C+6C8FGGGFF6CAC<)=C@GFCGEDDFF?+<+CF3>*1).CC>E3>CFF:=@DB39*2<)09-3(76;(5:4(.)5(50)(-(
@M03506:14:000000000-AKVR1:1:1101:17288:7405 2:N:0:42
TCGGACTACCGGGGTATCTAATCCTGTTTGCTCCCCACGCTTTCGTGCCTCAGTGTCAGTGCTGGTCCAGGTAGCCGCCTTCGCCACTGGTGTTCCTCCCGATCTCTACGCATTTCACTGCTACACCGGGAATTCCACTACCCTCTACCGCACTCTAGCTTTCCAGTATCCACTGCCATTCCCAGGTTGAGCCCAGGGATTTCACAACGGACTTAAAAAACCACCTACGCACCCTTTACGCCCAGTGATTCCGAACAACGCTTGCTCCCCCCGTTTTACCGCGCCCTCTGGCCGGGGTTTC
+
CCCCCGGGG-CFGCFGGGGGGGGGGDGGGF9EFGGGGGGGGGGGGGGGGFDFGGGGGGGGGGGGGGCFGGGGGGDGGGGGGGGGGGGGFGGGGGGGGGFGGGGGG<@FFGGGGCFACBFGG9FFCFGDEEEEC<EAFFG:EEFGGFGGFGG+@1,@DFAG=FGDGGGGFFGGGGCFGGGDFCGFGC?FF@CF:>EC5@*14*>CGFFCED4DGGD;::A5:7FGDDFF5<5CCB>F3CF*=555D63/0<+=6535)4CE3559C++/;7)007*+/)0::9>(-((81@,3)(())0(,)
@M03506:14:000000000-AKVR1:1:1101:18858:7420 2:N:0:42
TCGGACTACCAGGGTTTCTAATCCTTTTTGCTCCCCACGCTTTCGCGCCTCAGCGTCAATTACGGGCCAGATAGCCGCCTTCGCCACCGGTGTTCTTCCCAATATCTACGAATTTCACCTCTACACTGGGAATTCCACTATCCTCTCCCGCATTCAAGCTCATCAGTCTCAAGCGCACCCCCCAGGTTGCGCCCGGGAATTTCACGCCTGACTTGATAAGCCCCCTACGCGCCCTTTACCCCCCGTAATTCCGGACCACTCTTCGCCCCCTCGTATTACCCCGGCTGCCGGCCCGCACTTT
+
CCCCCGFGGGGGG7FGGGGGFGGGG<FGGGGGGGGGGGCGGCFGCGDCF:FEFGDGGDGGEEFGCFGGGGGDFFGGCGEGGGFGG,FFEGGGGFFGGGGGFCFEC9E,CFF,<FFFFFGGGCFG9F?:E?ABFEEA,AF8;EGGF;D=D=ECEGC,7D=88DAED8E,,5@,@@B8C+@CE>CB**,<D,4=CEGG=7*=<;EFF55EC**;+:77+++2*7/:C75A5<5C5@>4)29++://7**8*+29))/9)-1+077**;?:=5DE398*0)0+(-((-(,.()-()((95.())
@M03506:14:000000000-AKVR1:1:1101:23186:7433 2:N:0:42
TCGGACTACAGGGGTTTCTAATCCTGTTTGCTCCCCACGCTTTCGTGCATGAGCGTCAGTATTGGCCCAGGGGGCTGCCTTCGCCATCGGTATTCCTCCACATCTCTACGCATTTCACTGCTACACGTGGAATTCTACCCCCCTCTGCCATACCCTAGCCCGCCAGTCACCAATGCAGTTCCCAGGTTAAGCCCGGGGATTTCACATCGGTCTTAGCGAACCGCCTGCGCACGCTTTACGCCCAGTAATTCCGATTAACGCTTGCACCCTACGAATTACCGCGGCTGCTGGCCGTTAGTTT
+
CCCCCGGGGGGGGGGGGGGGGGGGGGGGGGGGGGGGGGGGGGGGGGGGGGGGGGGGGGGGGGGFGGGGGGFGGGGGGGGGGGGGGGGGGGGFGGGGFGGDGGDFAFGGGGGGEEFGGGGGGFGGGGGG?E+AFFFGGGGFGGDGGFGGGFGDGGFEDDGGGGGGGGFGFFFFFCGFGGFGGG6;CFFGG9DCFFEGDGEGGFFGG,:6552:C7CFGGFDGGGGGGFFED@CCBDCFDF5:E3<FFF4+<+977375<7*)7)1>++7E0*.)***;4@G((-(,((82)(-)((*.))))
@M03506:14:000000000-AKVR1:1:1101:13328:7492 2:N:0:42
TCGGACTACTGGGGTTTCTAATCCTGTTTGCTCCCCACGCTTTCGCTCCTCAGCGTCAGTATCGGCCCAGAGACCCGCCTTCGCCACCGGTGTTCCTCCTGATATCTGCGCATTTCACCGCTACACCAGGAATTCCAGTCTCCCCTGACGCACTCTAGCCTGCCCGTATCGACTGCAAGCTCGGAGTTGAGCCCCGAGTTTTCACCACCGACGCGACGGACCGCCTACGAGCTCGTTACGCCCAATAATTCCGGACCACGCTTGCACCCTACGTACTACTGCGGCTGCTGACCTGCAGTTG
+
CCCCCGGGGGGFGGF@FGGAGF9<FCFFGGGGGFGGFGGGFDFFGG:ACFFGCFGGGGGCFAECGGCFDGGFEG@FGGGGDG7@@:EFC@>FFEFGGEFGFGCAF9FFFFGGGCFGGDGG>CGCFGGGCEFFFFGF9FFGF99>@D6,@+C>CEFGAEGGFGFGGGCC:EE*CCEF7995@D>**4:C7,,66*=*=E*A,BE,1:+*:)57*9*3)/)2)9DED384*9):)))14*.2;CDD*C8?+0+0))97)3C:<:37C<<@50*070+*/690).4(4((<)/-(0)(*0).4)
@M03506:14:000000000-AKVR1:1:1101:15757:7497 2:N:0:42
TCGGACTACAAGGGTATCTAATCCTGTTTGCTCCCCACGCTTTCGCATCTCAGCGTCAGTACCGGGCCAGTGAGCCGCCTTCGCCACTGGTGTTCTTCCGAATATCTACGAATTTCACCTCTACACTCGGAGTTCCACTCACCTCTCCCGGACTCAAGATCGCCAGTATCGAAGGCAGTTCCGAGGTTGAGCCTCGGGATTTCACCCCCGACTTAGCGATCCGCCTGCATGCGCTTTACCCCCAGTGATTCCGAACAACGCTAGCCCCCTTCGTATTACCCGCGCCTCCGGCGCGAAGGTT
+
CC9B@BFFGFEFFG<FGGGGCDEFGFGF<FDFGFGGDGEGC:FFBFDFFCE@FFCCCFFEEFFFGG:CBFG?F<EE:C7BFDFGG7FFEGGGGGCEEFFB,=CBFDFEGG+FC<FFDAFFEG9FEFGGGG7FGFFG,FAE:B8@ED8DF7+@E6DFG?>E9AC8=+6,=D8C@::DCB,3@,AECE:CEF78DF6E5C5:0;1,>A/CCDCCE9+17))*29*/5:;F*:+073)1(0*+3/9)*2+99CF=:)*17<G53>>C6?C58.05570;8)1+,(,(((,)()(3)(,)00(()
@M03506:14:000000000-AKVR1:1:1101:11955:7503 2:N:0:42
TCGGACTACAGGGGTATCTAATCCTGTTTGCTCCCCACGCTTTCGAGTCTTAGTGTCAGAAACCGTCCAGATAGCCGCCTTCGCCACTGGTGTTCTTCCCAATCTCTACGTATTTCACCACTACACTGGGAATTCCACTATCCTCTCCGGTCCTCTAGCCGCCCAGTCCTGAATGCATTTCTTGAGTTGAGCTCAAGGCTTTCACATCCAACTTGGACAACCCCCTACACTCCCTTTCCGCCCAGCAATTCCGAACAACGCTAGCCCCCTTCGTCTTACCGCGGCTGCTGACCCCAAGTTA
+
CCCCCGGGGGGGGGGGGGGGGGGGGGGGGGGGGGGGGGGGGGGGGGGGGGGGGGGGGGGGGGGGGGGGGGGGGGGGGGGGGGGGGGGGGFGGGGGGGGGGGGGGGGGGGGGGGGGGGGGFGGGGGGGGGGGGGGGGGGGFFGGGGA?DEEGGGGGGGFFGGGEGGFFFGGGGG,@FFFFAEFGGG6EF7@>F,@D99CFGGGG7DCCGG>>9F7D<;9FGGC47DC967C+;*0);)+;*==)***5.=+9AA>5))67*)))2>FG@8575)21;@<@?<B0(119),).,)((10.)6.
@M03506:14:000000000-AKVR1:1:1101:19282:7520 2:N:0:42
TCGGACTACAAGGGTATCTAATCCTGTTTGCTCCCCACGCTTTCGTGCATGAGCGTCAGTGTTGGCCCAGGAGGCTGCCTTCGCCATCGGTGTTCCTCCACATCTCTACGCATTTCACCGCTACACGTGGAATTCCACCTCCCTCTGCCACACTCTAGCCAAGTAGTTTCGAGCGCAGTTCCCAAGTTAAGCTCGGGGCTTTCACACTCGACTTGCTCGGCCGCCTGCTCACACTTTACGCCCAGTAATTCCGATTAACGCTCGCACCCTACGTATTACCTCGGCTGCTGGCACGTAGTTT
+
CCCCCGGGGGGGGGGGGGGGFFGGGGGGGGGGGGGGGGGGGGGGGGGGGGGGGGGGGGGGCGG<DGGGGGGGGGGGGGGGGGGGG>FGGGGGGGGGFGGGGGGGGGGGGGGDGGGF<FGGGDGGGGGGGGDDGDGGFCGGG8EGGE?FGGGFGGGGGGGG9,DFGFEFFG+>EGGGGGGEFFGGGGGGGFFGGFCE>EDGDGGFF,,,9?6DGGGFDGFGCD5EGG:)+21=<4)C<+6=EGD:GGGFC9977<<C527:))0)9*:5CFC@>*CC8<=C241(31(03?(:5229;4-6.
@M03506:14:000000000-AKVR1:1:1101:10776:7521 2:N:0:42
TCGGACTACCAGGGTATCTAATCCTGTTCGCTCCCCACGCTTTCGCTCCTCAGCGTCAGTTACTGCCCAGAGACCCGCCTTCGCCACCGGTGTTCCTCCTGATATCTGCGCATTCCACCGCTACACCAGGAATTCCAGTCTCCCCTGCAGTACTCCAGTCTGCCCGTATCGCCCGCACGCCCACAGTTAAGCTGTGAGTTTTCCCGAACAACCCGACAACCCACCTACGAGCACTTTACGCCCAGGAATTCCGGCAAACCCCTCCACCCCACGCATTACCGCGGCCTCTGGCCCGCAGTTG
+
CCCCCGGGGGGGGGGGGGGGGGGGGGGGGGGGGGGGGGGGGGGGGGGGGGGGGGGGGGGGGGGGGGGGGGGGGGGGGGGEGGGGGGGGGGEGFGGGGGGGGCFGGGGGGGGGGGGGGGGGGGGGGGGGFGFG?FFGGGGGFFGGGGGGFGGGGGGGGGGGGFFFGD8+,@:FGGCEDE7@DGEGEC55>99D;@9:2=F7@FF,AEEEEGCC*/**/):**:*>D46A5:5C3)068C***5C****8++<B;B)))(1*8))*12@>E)1<7)2*1)9?(4(,(,().9)))-,)07(.4
@M03506:14:000000000-AKVR1:1:1101:19675:7527 2:N:0:42
TCCGACTACCCGGGTATCTAATCCTGTTTGCTCCCCACGCTTTCGCACTTCAGCGTCAATATGTGTCCAGTAAGTCGCCTTCGCCACTGGTGTTCTTCCGAATATCTACGAATTTCACCTCTACACTCGGAATTCCACTTACCTCTCCACAATTCTAGCGATGCAGTCTTAAAGGCAATTCCGGGGTTGAGCCCCGGGCTTTCACCTCTAACTTACAAAGCCGCCTACGTGCGCTTTACGCCCAGTAATTCCGAACAACCCAAGCCCCCCCCGTATTACCGCGCCTGCTGGCACGGACGTA
+
CC-BCGGGGGGGCFEGFFGGGGGGGGGGGGGGGGFGGGGGGGGGGGGE:CFFGGGGGGGGFFGGFGGGGGGGCGGFGGGGGGGGGEFGGFGGGGGGGGFDDGGGGGGGGGCFFGGGGGGFGGGGGGCGGGGG:FCGGGGGGGGGGFFGGGFGGGGGCFFDEGCEGGGGGGGGGGGGFD?=D=EGGGG6C:FGGGDGDGGDF7@EFGGGC?7CF8,>:CAGFGGCDG3FCCAGDB)9=DFCEE51C+<@?+<4))*))27*05)9<F8@E)>@./**<<9+49((-2(5>6:6).4)))(,(
@M03506:14:000000000-AKVR1:1:1101:18287:7530 2:N:0:42
TCGGACTACCGGGGTTTCTAATCCTGTTTGCTCCCCTAGCTTTCGCGCCTCAGCGTCAGTTGTGGTCCAGTGCGCCGCTTTCGCCTCAGGTGTTCCTCCCGATATCTACGCATTTCACCGCTACACCGGGAATTCCACGCACCTCTCCCACACTCAAGCACGGCAGTTTCGCCTGCAGGCTCCGAGTTAAGCCCGGAGATTTCACAGGTGACTTACCGCCCCGCCTACGCGCCCTTTACGCCCAATAATTCCGAACAACGCTTGCCCCCCTCGTATTACCCCGGCTGCTGGCACTATGTTA
+
CCCCCGGGGGGGGGFGGGFGFGFGGCFGGGGAFGGGGGGGGGGGGGGGGCEGGGGEGGGGGGGDGGGGGGGGGEGGGGGGGGGGGCGFFGGGEFGGDGGGDCE:CF<FGGDEE7FFGGGGGGGGFGGDC@FCCEEGFGGGGGECFEFFGGGGGGGGFGGCGGGGCGGFCGGGGGGGGC==,:CEE5C=CFGFF:CE=ECECF;<;:?G<*+;9@+CCDD*9D3CD<5@*9.><559>*/8C5<57=8693966)*73(1*75599<<FC>5539*;+:FC(--19-2>)/(().(**166)
@M03506:14:000000000-AKVR1:1:1101:7499:7538 2:N:0:42
TCGGACTACAGGGGGTATCTAATCCCGTTCGCTCCCCTGGCTTTCGCGCATCAGCGTCAGTATCGGCCCAGTAGCCCGCCTTCGCCTCAGGTGTTCCTCCCGATACCTACGCATTTCACCGCTACACCGGGAATTCCAGCTACCTCTTCCGTACTCTAGTCTGCCAGTATCGGCTGACCCTCCGGGGTTGAGCCCCGGGCTTTCACAGCCGACTTAACAAACCGCCTACGCGCCCTTTACGCCCACTAATTCCGGACAACGCTAGACCCCTACGTATCACCGCGGCTGCTGGCCCGCAGTG
+
CCCCCGGGGGGFGGGGGGGGGGGGGGGGGGGGEFGGGGGGGGGGGGGGGGDGGGGGGGDGGGGGGGGGGGGGGGGGGGGGGGGGGCFGFGGGGGGGGGGGGGGGGGGGGGGGGGGGG9EFEGGGGGGGGGGGGFFGGGCFDCFE:ECGGGGGFGGGGGFGFFFDF8:DFFGFEEECFFGCCFGEGGG=:C+>FFGGECE=CF?++A7<FGD)7<877:*<*7CCGG3:CGFECB:C(9=?=ED3**0)0++09?7*)(*25>7*)+29EB*)7*23+4*+4(76>9B)394()((1)0(((
@M03506:14:000000000-AKVR1:1:1101:9087:7546 2:N:0:42
TCGGACTACCAGGGTATCTAATCCTGTTTGCTCCCCACGCTTTCGCGCCTCAGCGTCAGTTACAGACCAAAGAGTCGCCTTCGCCACTGGTGTTCCTCCACATCTCTACGCATTTCACCGCTACACGTGGAATTCCACTCTTCTCTTCTGTACTCAAGTCCCCCAGTTTCCAATGACCCTCCACGGTTGAGCCGTGGGCTTTCACATCAGACTTAAAGGACCGCCTGCGCGCGCTTTACGCCCAATAATTCCGGACAACGCTTGCCGCCTACGTATTACCGCCGCTGCCGGCACGGAGTTT
+
CCCCCGGGGGGGGGGG?FFGCGGGGFFGGGGGGFGGGGGDGGGFGGEGGGGGFGGGGGGGFGGGGGGGGGGG8EFGGGGGGGGGD7FGGFFGGGGGGGFFGGEFGGGGGGGEGGFAFCFGG=FGGGG:<:@FFF9ECFFEFFGGGDGF9EFGGGGGCGGGFF?EEEG;FFFCCFF;FFFCFECGCE+@+,88>*@ECEFGFGFGGGGC:CDFFFGCGCAF4?CGDGFF5CBEGB5<@FF8*:7<*:<FFFC=:33>C6F5>7DFF6=5CE3@@02+<4=9,(((--7<()(-0,1)).4.)
@M03506:14:000000000-AKVR1:1:1101:26757:7572 2:N:0:42
TCGGACTACCAGGGTATCTAATCCTGTTCGCTCCCCACGCTTTCGCTCCTCAGCGTCAGTTACTGCCCAGAGACCCGCCTTCGCCACCGGTGTTCCTCCTGATATCTGCGCATTCCACCGCTACACCAGGAATTCCAGTCTCCCCTGCAGTACTCCAGTCTGCCCGTATCGCCCGCACGCCCACCGTTAAGCTGCGAGTTTTCACGAACAACGCGCAAAACCACCTAAGAGCTCTTTACCCCCAGTAATTCCGGACAACTATCGCACCCTAAGGTATACCGCGGAGGCTGTCACCGCTCTG
+
CCCCCGGFFGGFGGGGGFCFGAFGGGGGCF7CFFG7FGGGGEFFGE:EECFGGGGGDGEGGGGFGGFGFGGGGGFGEEGGGCCFGGGEGG:FFGGFGGGGGFGGFGFAFD7FFC<,5CFGEGDFFGC@EGCG???FFEGGGCFEEGF>8DF,,:E=DE,@FGGG,@CE3DEGEGGGEGEECCC>*>E1A8D9,,64*/*4<+,<CCE:=8*2=5C*)):*019>5*))+**2*)/2)*1++2/7*<E@7++89)95)25+/*1****0;)2))*++3)03(,3((((0(73<*.)*))(,.
@M03506:14:000000000-AKVR1:1:1101:8874:7573 2:N:0:42
TCGGACTACCGGGGTATCTAATCCTGTTTGCTCCCCTAGCTTTCGCAGCTGAGCGTCAGTAATAGTCCAGGTACCTGCTTTCGCCATTGGTGTTCCTCCCGATCTCTGCGCATTTCACCGCTACACCGGGAATTCCAGTACCCTCTCCTATACTCAATCCTCGCAGTATCTGTTGGCCTCTCCCCGTTAAGCAAGGAGCTTTCACAACAGACTAACGACACCCCCTACCTGCCCTTCCCCCCTAGTACTTCCGATAACTGCTTGCCACCTTCGTATTACCTACGCTGCTTGCCTGTAGTGT
+
CCCCCGGGGGGGGGGGGGGGGGGGGGGGGGGGGGFGGGGGGGGGGGGGGGGGGGGGGGDGGGGGGFGGGFDFGGGGGGGAFFFGG>EFGGG?CFFFFFCEGGDGGGGGGGGGGGGGGGFFGG7@CCFGG++@E,AFGGGFGGF=D>BD3@D8;=,@D9DDCFCEG>EF:DA==CB:FDFGGGGF>E8FC8,=@,@F6EGFCFCE,,249C86AD?FDD)*8>175/)262/*9A8*(*)*3*)*209*22<655*)1)*0*194C8+**0*))2*;@<FC46(-((())*.3)).***6()
@M03506:14:000000000-AKVR1:1:1101:16577:7577 2:N:0:42
TCGGACTACCAGGGTTTCTAATCCCGTTTGCTCCCCTGGCCTTCGTGCCTCAGTGTCAGGAACTGTCCAGAGACCCGCCTTCGCCACTGGTCTTCCTTACGATCTCTACGCATTTCACTCCTACACCGTAAATTCCAGTCTCCTCTCCAGTCCTCAAGCACCGCAGTATCAAATGCAGTTTCGGAGTTAAGCTCCGAGCCTTCACACCTGACTTACGCCGCCACCTACGCCCCCACTCCCCCCAATCACTCCGAACAACGCTTGAGCCCTCTTTCTTCTCGCCGCCTCTGGCCCGCAGTTT
+
CCCCCGGGEEFGD7F9-EADFFCEACEFF@G@FD,FFG@<FFEFCFFG,C8<FGC<ED<AFFFFCCF,FE9F?CFGGEECBEDF76CFD8FFEBDF<C<EC7,BFFG9BFCED,?A,CCFEFFGGGGGG7FEGEFAFGFFFFFC8,>DEF=?6@F,>D9,>,4@ED3D:EAFGGFFGDF86,@3=6+6EE>C,,@C6++*5*,@,;6:@C*;:2;DC*3*3)1=DG;F576EDB)),05*=5C3*2*0+++0..*>D(**0))1960)177?**+++)*3((-,((()(/4,)(,)))())
@M03506:14:000000000-AKVR1:1:1101:18853:7577 2:N:0:42
TCGGACTACAGGGGTTTCTAATCCTGTTTGCTCCCCACGCTGTCGCGCATCAGTGTCAGAAACTGCCCAGCAGACCGCCTTCGCCACCGGTCTTCCTCCGGATCTCTACGCATTCCACCGCTACACCCGGAATTCCGTCTGCCTCTACAGCCCTCGAGTTTGACAGTCGGCCCGGCAGCTCCGGGGTTGAGCCCCGGACTTTCACCACACCCTTATCACACCACCTACCCCCCCTTTACCCCCAGTCATCCCGGACAACCCACGCCCCCCCCGCACCACCCCGCCTCCTGCCCCGGCCTGT
+
CC@CCFGGG-C@7@@FFEG9<FGGGCF@FAFEGGFGGGGGGGGGGFF++B:F@@CEFEEGCFFGCGGGGGGC8EEFGFDEEF<=F:F8:+@=BFGGD<FG:78BEFGAFGG+@FFGGDFGGEGGFG?F>+F7FFGFDFFF@9EDFF,@@C,DGGG+:+@+@9;@AEGCE*:*:?8*:E*5<ECC5E:EEF<<*;8E55CE+3><<9+:*9CC:2++:**393*:99:F*9)//)7*.**+0:)1*3+9?+385>)>7(/*7.5>C55@5)5@))1**.85((-(((().)(,.,,1)),()
@M03506:14:000000000-AKVR1:1:1101:25715:7590 2:N:0:42
TCGGACTACCGGGGTATCTAATCCTGTTTGCTCCCCACGCTTTCGCTCCTCAGCGCCAGTACCGGCCCAGAGTGTCGCCTTCGCTACTTGTGTTCCTCCCGATATCTGCGCATTTCACCGCTACACCGGGACTTCCACACTCCCCTACCGGGCTCTAGTCCTGGCAGTCCCGGGTGGCCCCTCCACGTTGAGCGTGGAGATTTCACACTCGACCCCCCAAACCGCCTACGCGCTCATTACGCCCAATACCCCCGGACAACTCCAGCCCCCTTCACCCTACCTCGTGCCCCGGCCCGCAGTC
+
CCCCCGGGFCFE@CGGE9<EGFEGGGGGFCG,C<C,FEBBCGEGEGCF+;C<FFG+CCFCFGG76+@7,FFGGGFGGDFEEGGG:7CF,5:C=EFGFFEE=+8+>E,B<CD=F=FFA<FFGGEEGGGGECB=BFGF=FDGF8EG88DFF++33@@6CFBD,E><D,*2,,41**4=7B?FGGGEG8*2**48CGCCG*/+0;<<9:@?*0**2)1*>))**1C*5DF)2*)*1))))2*<*:))*/06+++07))))(*1)1)*2+;@55)).*++/()2()5-(.()()-(0(-9))(-(
@M03506:14:000000000-AKVR1:1:1101:10405:7602 2:N:0:42
TCGGACTACAAGGGTATCTAATCCTGTTTGCTCCCCTAGCTTTCGTGCCTCAGCGTCAGACTCTGTCCAGGTAGCCGCCTTCGCCACCGGTGTTCCTCCTGATATCTACGCATTTCACCGCTACACCAGGAATTCCGCTACCCCCTCCAGAACTCTAGCCCGTCAGTATTAGATGCAGGCTCTGGGTTGAGCCCAGAGCTTTCACATCTAACTTAGCGGACCGCCTACGCCCCCTTTACGCCCAGTAATTCCGAGCAACGTTTGCACCCCCTGTCTTACCGCGGCGGCTGCTCCAGGGTTA
+
CCCCCGGGGGGGGGGGGGGGGGGGGGGGGGGGGGGGGGGGGGGGGGFGGGGGGGGGGGGFGGGGGGGGGGFGGGGGGGGGGGGGGGGGGGGGGGGGGGGGGGGGGGGGGGGGGGGGCGGGGGGGGGF:FFGGGGGGGGGGGGGGGGGGGG9DFFGGGFGCFGGGGGE9DG;F8DGGFGCCBFGGGGGG@CCFFGGGFFGGGCCCGC7ECFGCGCGCGGBEDGGGGDFFED)1:>E7;DC=C5CDFCC?CFFFFF3C3:F*85<779C.;>3757+30.*+(4(-(-,79:()*).2)0(,(
@M03506:14:000000000-AKVR1:1:1101:11424:7666 2:N:0:42
TCGGACTACAAGGGTATCTAATCCTGTTTGCTCCCCTAGCTTTCGTGCCTCAGCGTCGGTATTTGTCCAGAAAGCCGCCTTCGCCACCGGTGTTCCTCCTGATATCTACGCATTTCACCGCTACACCAGGAATTCCGCTTTCTCCTCCAAAACCCTAGCTTTCCAGTTTCAGATTCAGGCTCTGGGTTGAGCCCAGAGTTTTCACATTCGACTTAGCAAGGCGCCTACGCACCCTTTACGCCCAGTAATTCCTAACAACACTTGCCCCCCCGTATTTCCGCGGCCGATCGCACGGATGTAG
+
CCCCCGGGGFFGGGDGGGGGGGGDCEFGGGFFDCFGGGGGGFGFGG@GGGGGGGGE7BBEFFGFGEFFGCECGFG<@F:7FDFG@EGGGGECCFCEFGG=FEFGFABFADEEG7E9,CF@CFCFFFFCC:CFFG,FFGG7FC,@@FGD>B=@D@@88@,,,7,,6@@DD:,@,=,@=;,8DE,,5,3++,@B?*:E57FEA+7@FGF:BFC>ED998=+4*@C485;AEG>C)0)*6:A8C/)**0;+4+9;+117*/>*7BF*:C+):)).05:++67*(((((-()(0-4@(())).64
@M03506:14:000000000-AKVR1:1:1101:5837:7682 2:N:0:42
TCGGACTACAAGGGTATCTAATCCCGTTTGCTCCCCCAGCTTTCGTGCCTCAGCGTCAGCATCTAGCCAGAGTCTCGCTTTCGCCACTGGCCTTCCTTACGATATCTACGCATTTCACTGCTACACCGTAAATTCCAGACTCCTCTCTAGCGCTCAAGCAGGACAGTCTTAAATGCAGGTTCGACGTTAAGCGCCGACATTTCACATCTAACTTATCCTACCGCCTACGCACCCTTTACGCCCAATAATTCCGAACAACGCTTGGGACCTCTGTATTACCGCGGCTGCGGGCCAAGAGTTA
+
CCCCCGGGGGGGGGGGGGGGGGGFGGGGGGGGGGGGGGGGGGGGGGGGGGGGGGGGGGGGGGGGGGGGGGGGGGAFGGGGGGGGGGGGGGGGGGGGGGGGGGGGGGGGGGGGGGGGGGGGGGGGGGGGFGEFGEGGGGGGGGGGGGGGGGGGGGGGGGGGGGGGGGCDFFGGGGGGGGGGGDCFGGEFGGGF8EGGGD5EF+5AEGFFFFFFF+<DFFFGGGDECDDAGG3>CAAFFGFEGEGG*09A:2+1)8DC3<F755>3C5FFG8>FFC9CG2/<137(-(()()-,)(./)<-4-
@M03506:14:000000000-AKVR1:1:1101:8681:7693 2:N:0:42
TCGGACTACAAGGGTATCTAATCCTGTTTGCTCCCCACGCTTTCGCGCCTCAGCGTCAGGTAAGGCCCAGAGATCCGCCTTCGCCACCGGTGTTCCTCCTGATATCTGCGCATTTCACCGCTACACCAGGAATTCCGATCTCCCCTACCTACCTCAAGTCGAGCAGTATCGGGCGCACGTCCCGGGTTGAGCCCGGGATTTTCACATCCGACTTGCACGACCGCCTACGCGCGCTTTACGCCCAATAATTCCGGTCAACGCTCGCCCCCTACCTGTTACCGAGGGTGCCGGCCCGTCGTTC
+
CCCCCGGGGGGGGGGGGGGGGGGGGGGGFGGGGGGGGGGGGGGGGGGGGCGGGGGGGGGGGGFGFF<FFF8FFFGGGGGCGGGGG>EGGDFGGGGG9EFFFFFFGGGDGEEGEGGGFGFEGECFGGGFGD<EE8FGGGGG,C>DEGGFGG,=E=EDGFFF6+66@CC>FF++@+3:CEGCEEE58CCCGEGEGGGEG**0>@G?F1=<FG*8*/A7FC>*97/:C3)<EC85DE3342/85=D9978*<0<76)))7)*/0)0))1/8:)*7)*<39)/?((((,(,)(042)41/57(-(
@M03506:14:000000000-AKVR1:1:1101:10391:7696 2:N:0:42
TCGGACTACAAGGGTATCTAATCCTGTTTGCTCCCCACGCTGTCGCGCCTCAGTGTCAGCAAGAGCCCAGCAGGCCGCCTTCGCCACCGATGTTCTTCCCGATCTCTACGCATTCCACCGCTACACCGGGACTTCCACCTGCCTCTACTCTGCTCGAGCCTGACAGTTTAGGAGGCAGCCTCGCAGTTGAGCCGCGAGCTTTCACCCCCTACTTACCAGGCCACCTACGCGCCCTTTCCGCCCCGTCGTTCCGGCCCACGCTCGCCCCCCCTGTATCCCCGCGCCTGCTGGTCCAGCGTCA
+
CCCCCFGGFGFGGGFGEGGFCFGGGFGGCFGFGGFEGGGG@CGFEG:FFFEGGG9FGGGGDF,CAEFEFGFD<FFGEGDECFGGC,?FCC:CE<CCE<FCFFFECFFFFCEDGGGGCFGGEFEEFFFF>7:+A>,C<?C,6>DDDBFG;@,@?89CEGGD6,>F69,;,37D,@*8*4:D61***>19,,>FFE>C8E*/+3<+>CCEE37C++>@FC)5CD<CF*9957):5;B*.*1/85))12*)1/;<)7)9)(**0.)1)*278)9)79<++)0*((,--(()()((0))*))-((
@M03506:14:000000000-AKVR1:1:1101:13063:7707 2:N:0:42
TCGGACTACAAGGGTATCTAATCCTGTTCGCTCCCCTAGCTTTCGCGCCTCAGCGTCAGGTAAGGCCCAGAGATCCGCCTTCGCCACCGGTGTTCCTCCTGATATCTGCGCATTTCACCGCTACACCAGGAATTCAGATCTCCCCTACCTACCTCTAGTCACGCAGTATCGGAGGCAGGTCCGGGGTTGCGCCCCGGATGTTCACAACCGACTTGCGTACCCGCCTACGCGCGCTTTACGCCCAATGAATCCGGACAACGCACGTCCCCTACCTCTTACCCCGCCTGCCTGCACGTAATTC
+
-A<A@FEGGGEFABE<F@<CF,CF9CCC6@@,,8CCF,;@CFGGGC:++@@CCF:@@FBEF9EG8@CF:CE@FGFCGG@F:C6=BFEBFE@@??F<,BFGGGEGAFEECEC=CFG,<@FCFGG=9A=+ECB,:E,,5?BFA4EFGGFDB9,366@F,7@EA=>88@8=EFE7E+8CGG58D:45*>C*=,4:****4*A*>@F7C99**7CD=<+C7>5*1*//5>5.*))1757<(2*;*:3***+*++09B)*)).>C0)09DCE>;)1).*3+05*3(4(((((.(*.3).27))()-
@M03506:14:000000000-AKVR1:1:1101:26213:7715 2:N:0:42
TCGGACTACAAGGGTATCTAATCCTGTTTGCTCCCCACGCTTTCGTGCCTGAGCGTCAATCTCAGCCCAGGGGGCTGCCTTCGCCATCGGTGTTCCTCCACATCTCTACGCATTTCACTGCTACACGTGGAATTTCACCCCCCTCTGCCAGATTCACGTCCCCTAGTTTCCATTGCCATTCCCACGTTGAGCCCGGGGCTTTCACAACGGACTTGGCACACGGCCTGCGCACGTCGTACCCTCGGTAAGTCAGATAAACCCTCCCCCCCTAGTCCTTCCCGCGGCTGCTGCCGCGGATTTA
+
CCCCCEEFGGGGGGGGC-CFFFGFGGGDGGGGGGGGGGGGGGGGGGGFGGFCCFGGF7@@FDFGGFACC<DGGGGGGGGFFG<FB=FFGGGGGGGGFFFEFEEF?EEFFFGDG>@,BBFGGFGGFGGGC+FAFA,C?EFC:EC=@DCFGGGF?FGG,@DGGGGGGCF9DFC9,77EF99@FGGG,3*@;B8,,58:*15=@<F,1:CE*/97C*+0**10*)/=)*.)*287D))),*0*3+1)*//)+3<***0*0-**0)0*/*:>=)*)*0+02))2(3((-((74F7()--)0)(.)
@M03506:14:000000000-AKVR1:1:1101:9291:7715 2:N:0:42
TCGGACTACCAGGGTTTCTAATCCTGTTCGCTCCCCATGCTTTCGCTCCTCAGCGTCAGTTACGGCCCAGAGATCTGCCTTCGCCATCGGTGTTCTTCCTGATATCTGCGCATTCCACCGCTACACCAGGAGTTCCAATCTCCCCTACCGCACTCTAGTCTGCCCGTACCCACTGCAGGCTGGGGGTTGAGCCCCCAGTTTTCACAGCAGACGCGACCAACCGCCTACGAGCCCTTTACGCCCAATAATTCAGGATAACGCTTGCACCCTACGTATTACCGCTGCTGCTGCCACGTAAGTT
+
CCCCCGGGGGGGGGGGGGGGGGFFGGGGGGD@GDGGGGCGGGGGGGGGGFFGFFGGGGGFGGGGGGGGGDGGGGGGGGGGGGGGG@EGGGGGGGFFFGGGCBFGGGGFFGGGGGGGFGGGGECFCCEFFECGGGGGGECF;E=E8EDGFD@CGEFGF,@E9ED,@>CEGGG9E,33AEFE6FE@*:;CCCB,,=>CGD:?FD?9CCDC68DF=D=CD):=DDDGCD>?GDFG).753:B8*737*6+1<+A*8=67C)*18>)/>6?88>*759+<<)1049(-1)5?74).).,9))(.)
@M03506:14:000000000-AKVR1:1:1101:21891:7723 2:N:0:42
TCGGACTACACGGGTATCTAATCCTGTTTGCTCCCCACGCTTTCGCACCTCAGCGTCAATATGTGTCCAGTGAGTCGCCTTCGCCACTGGTGTTCTTCCGAATATCTACGAATTTCACCTCTACACTCGGAATTCCACTCACCTCTCCACAATTCTAGCGATGCAGTCTTAAAGGCAATTCCGGAGTTGAGCCCCGGGCTTTCACCTCTAACTTACAAAGCCGCCTACGTGCGCTTTACGCCCAGTAATTCCGAACACCGCTCGCCCCCTCCGTATTCCCGCGGCTGCCGGCACGGAGTTA
+
CCCCCGGGGGGGGGGDGGGGGGGGGGGGGGGGGGGGGGGGGGGGDGGGGCGGGGGGGGGGGGGGFGGGGGGGGGGGGCGGGGGGGGGGGGGGGGGGGGGCEGGFGGGGGGGGGGFFGFGGGGEGFGGCFC@CFGGGCGDFF,EGGGGDCEEGGGGFF8A8EGGG8EDF88EGC8=FEDGGFGGED>8@AFFCCDEGEEDG8>DG?EC5,C8FCDCF+=*;?CGC54)5>C):5)5C@GFDEGDDG0<+1329?)97D(*:)7)19E5<E.7539*8:)8+(41(402)()(4>4?3))41)
@M03506:14:000000000-AKVR1:1:1101:17223:7759 2:N:0:42
TCGGACTACCAGGGTATCTAATCCTGTTTGCTCCCCACGCTGTCGCGCATCAGTGTCAGAAACTGCCCAGCAGGCCGCCTTCGCCACCGGTCTTCCTCCGGATCTCTACGCCTTCCACCGCTACACCCGGAATTCCGCCTGCCTCTACAGCCCTCGAGTTTGACAGTCGGCACGGCAGATCCGGGGTTGAGCCCCGGACCTTCACCACACCCTTATCAAACCACCTACGCGCCCTTTACGCCCAGTGCTTCCGGACCACTCTCGCCCACCCCGTATCACCGCCGCTGCTCGCCCGGCGTGT
+
CCCCCGEGGGGGGGGGGGGGGGGGG@FFGGGGGGGGGGGGGGGFEFGGGGGGGGFGGGGGGGGGGGGGFGGFGCGGGGGEGGFEG7FGGGGGGGGGFFGGGGDGAFFGGDF+AFGGGGGCFCGGGGGGGDCFGGGGGGGD7EFBEGGGGDB3B@DEC>F:DACF;FGG5:EC>CEEGGGGGGGGGDGDEF@@CFCCCEGGG7@6CFGGFGDC:7<+:740>D7ED5)0*9>EC370.*==EGGD4+<*2+29:)9<)45+8*9*9*;);>GF)128*4@C19((,-(05*2(081).)-2(
@M03506:14:000000000-AKVR1:1:1101:16764:7781 2:N:0:42
TCGGACTACCAGGGTTTCTAATCCCGTTTGCTCCCCTGGCTTTCGCTCCTCAGCGTCAGTATTGGTCCAGGATGTCGCCTTCGCCACCGGTGTTCCTCCAGATATCTACGCATTTCACCGCTACACCTGGAATTCCGCATCCCTCTCCCAATCTCAAGCCATCCAGTATCAGACGCAGTTCCCCGGTTAAGCCGGGGGACTTCACGTCTGACTTAGTTGGCCGCCTACGAGCCCTTTACGCCCAGTAACTCCGAACAACGCTTTCTCCCCCCGTATTACCGCGGCTGCTGCCACGGCTTCT
+
CCCCCGGGG9FFGFGGGGGGFGGGGFGGGGGGGGGGGGGGGGGGGGGGGGGGGGGGGGGGGGG9FGGGGGGFGGGGGGGGGGGGGGGGGGGGGGGGFGGGGFGGGGGGGGGGGGGGGGGGGGGGGGGGGGGDFF;FFGCFGGGGGEGGFEDGGCGCGEGGCCGG?FG,=E;,,@CEEEGEGFGFD6C*@DFGGGEGCEC*=CEFFFFFG3:C9>C+;C+ADGDGDGBACCEGGF4F)*9CEGG5C699++3<>>DC<:F57>B*:<EFGFGF>/*;+6@F:20((((7>F2())-/))((.
@M03506:14:000000000-AKVR1:1:1101:18377:7789 2:N:0:42
TCGGACTACCGGGGTATCTAATCCTGTTCGCTCCCCTAGCTTTCGCGCCTCAGCGTCAGGTAAGGCCCAGAGATCCGCCTTCGCCACCGGTGTTCCTCCTGATATCTGCGCATTTCACCGCTACACCAGGAATTCCGATCTCCCCTACCTACCTCAAGTCGAGCAGTATCGGGTGCACGTCCCGGGTTGAGCCCGGGATTTTCACATCCGACTTGCACGACCGCCTACGCGCGCTTTACGCCCAATAATTCCGGCCACCGCTCGTCCCCTACGTGTTCCCGCGGCTGCTGGCGCGCATGCT
+
CCCCCGGGGGGGGGGGGGGGGGGGGFGGGGGGGGGGGGGGGGGGGGGGGGGGGGGGGGGGGGFGGGGGGGGGGGGGGGGGGGGGGGGGGGGGGGGGGGGGGGGGGGGGGGGGGGCGGGGGGEGGGGGFGEGFGGGGGEGGGGGGGGGGGGGGFGDFCDFGDEGCCFGGFGDGEGGEGGGGGEC>5CGED<FFGGGGG5*AC@C<F7<<E3CDG:FF4F3E<C5EDD)0:)0213)*-**2CEGD3F+7:<+/65)>C(117)7//;:>F5*8DDF+2)*0(-3(7(454900)46)))()-
@M03506:14:000000000-AKVR1:1:1101:19179:7790 2:N:0:42
TCGGACTACAAGGGTATCTAATCCTGTTTGCTCCCCTAGCTTTCGCGCCTCAGCGTCAGTTGTGGTCCAGTGCGCCGCTTTCGCCACAGGTGTTCCTCCCGATATCTACGCATTTCACCGCTACACCGGGAATTCCACGCACCTCTCCCACACTCAAGCACGGCAGTTTCGCCTGCAGGCTCCGAGTTAAGCCCGGAGATTTCACCGGTGACTTACCGCACCGCCTACGCGCCCCTTACGCCCAATAATTCCGACACACGCTTGCCCCCCCCGTATTACCCCGCGCGCCGGCACGAATGTA
+
CCCCCGGGGGGGGGGGGGGGGGGGGGGGGGGGGGGGGGGGFFGGGGGGGDGGGGGGGGGGGGGGGGGGGGGGGGGGGGGGGGGGGCGGFGGGGGGGGGGGGGGGGGGGGGGGGGGGFGGGGGGGGGGGGGGDFFCGGGGGGGGGGDFFFDFDEFGGGCFCFGGGGGFFACEGGGGGGGGG:FGEGGGE7EGGC8:E5:CFGDGGG+:E*)*8CF+>7C>*9CGGG*.7*1)*9))9(*7C?E5*9:<FF<:B63)//39*0)./70<;C@/85<*2+-=<:,((((()-8(,)-(*))(-)
@M03506:14:000000000-AKVR1:1:1101:7923:7799 2:N:0:42
TCGGACTACAAGGGTATCTAATCCCGTTTGCTCCCCACGCTTTCGCGCCTCAGCGTCAGGAATTGCCCAGAGACCCGCCTTCGCCACCGGTGTTCCTCCCGATCTCTACACATTTCACCGCTACACCGGGAATTCCAGTCTCCTCTGCAATCCTCAAGAACGGCAGTATCGATCGACGATCCTCAGTTGAGCCGAGGGATTTCACGACCGACTTGCCATCCCGCCTACGCGCCCTTTACGCCCAGTAATCCCGAGCAACGCTTGCCCCCTCTGTCTTACCGCGGCTGCTGTCACACAGTTA
+
CCCCCGGGGGEEFGGGGGGGGGGGGGGGGGGGGGGGGGGGGGGGGGGGGGGGGGGGGGGC,CEFFGGGGGF?F@FGGGGGGGGGGGGGGGCFGGGGFGGGDEFGFGGGGGG9FBFGFGGCCEEGGGDEGG7FFGGGD<;,A9DGGFDGABFFGGGGF9FF8++3+:8;@E5@8::8:E5>CE9D7CD7?98CC5*:E5*C?FGGGCGGDD<CC3@+*CF6D4C>DGDFED)CG33>>*/8?:CG<AF*<+<@3))997DC>>)1>EGFGDD4);C93)9+(-(-27(7)9),8<2*.)).)
@M03506:14:000000000-AKVR1:1:1101:16710:7807 2:N:0:42
TCGGACTACCAGGGGTATCTAATCCTGTTTGCTCCCCACGCTTTCGCGTCTCAGCGTCAGTCACCGTCCAGAAGGCCGCCTTCACCGCTGGTATTCCTCCCGATATCTACGGATTTCACCCCTACACCGGGAATTCTTCCTTCCTCTCCGGGACTCTAGCGAGGCAGTTTCAGATGCAATTCCGGGGTTGGGCCCCGGGCTTTCACAACGGCCGTGCCAAGCCGCCTACACGCGCTGTACGCACCACTAGTCCGACCAACTCTTTCACCCTCCGTAGTTGCCCCGCTGCGGGCACGGGGTT
+
CCCCCCEGG<<FD>EGGGGGAEFGGGFGGGDAFFGGGGGFFCGGGG@FCC,C<<ACFEC@FGGCFGGGCFEGFFFGCGDEDGFGGFEGGGGG<FGGGA9ABCFG7>BABFGC+C:FGCGFFGFFGGGF@7F73>,?F,=BFDG8EG9,@C7+5:3D3AFGCGGGG:*4,>DGGCCCCFF7,,2,**:CGGGGGFC8**8*/*+>?@E95)//*)2***1+*77/>5)<FC?5C3>)(19:;:*1):*)3+39*5)9C07*)0/**329+55:>)22*-*+)-)((4(0()((),(*0<(((
@M03506:14:000000000-AKVR1:1:1101:19907:7812 2:N:0:42
TCGGACTACCGGGGTATCTAATCCTGTTTGCTACCCACGCTTTCGTGTCTCAGCGTCAGTGGCCGTCCAGATAGCCGTCTACACCGCAGGTGTTCCTCCCGATATCTACGCATTTCACCGCTACACCGGGAATTCCGCTATCCTCTCCGGCACTCAAGCCTTCCAGTTTTCGGCGCACCCTCCCAGTTAAGCCGGGAGATTTCACACCAAACTTAGAAAACCGCCTACACACCCTTTACGCCCAGTACTTCCGAACAACGCTTGCCTCCCACGTATTACCGCGGCTGCTGGCCCGTAGTTC
+
CCCCCGGGGGGGGGGEFGGGGGGGGGGGGGGGCGGGGGGGGGGGGGGGGGGGGGGGGDGGGGGGGGGGGGFGGGGGGEGGGGFGGGGGGGGGGGGGGGGGGGGGGGGGGGGDGGGGGGGGGFGGGGGDEC:CFFGGGGG:CGDGGGGGCGGDGGF6,DFGGGGFFGGGGGGGEDEEGGGDCFGGFGCFC,2?CEDE*:/7CDGGGFGGF;FDEF7070/AF7CEDDFFFD***0.93:F5EE5C<C7*:<7=7779C:D5))75<++9C)*0)98+<<FE:>(6114@)043)4(7))-6)
@M03506:14:000000000-AKVR1:1:1101:10293:7854 2:N:0:42
TCGGACTACCGGGGTATCTAATCCCGTTTGCTACCCTAGCTTTCGCGCCTCAGCGTCAAGAACAGGCCAGGAAGTCGCCTTCGCCACTGGTGTTCCTCCCGATATCTACGCACTTCACCACTACACCGGGAATTCCACTTCCCTCTCCTGCCTTCGAGTCGAGCAGTATCGCGTGACCCTCCCCAGTTGAGCCGGGGGCTTTCACACGCGACGTGCACGCCCCCCTGCGCGCTCTTTACGCCCCGTACACCCGGAACACGCCCCCCCCCTCCGTATCACCGCGGCTGCTGGTCCTGAGTTT
+
CCCCCGGGGGGGGGGGGGGGGGGGGGGGGGGGGGGGFEGGGFGGGGGGGGGFGGGGGGECFGGGGGGGGGGGGGGGGGGGGGGGGGCFGGGFFGFGGGGGGGGGGGGFGFGGGGGGFGGGFGGGFGGGCEFCAECGGGGGGGGGGGGGGGGGGGGGGFGG@EEEEFGCFGEGGGCEGGG6:CEGC>D@F9,?C:C5C5CC5*>7@+355)13*1/:5>3*7C)/>3).*).1)00:.:@*;C3)/2*)*3*8)5))11C573.)):?@D.*))**2*.4?3>06>02;?)((*))*1)--.
@M03506:14:000000000-AKVR1:1:1101:15861:7877 2:N:0:42
TCGGACTACAAGGGTTTCTAATCCTGTTTGCTCCCCACGCTTTCGCGTCTCAGCGTCAGTCACGTACCAGAGAGCCGCCTTCGCCACGGGTGTTCTTCCTGATATCTGCGCATTTCACCGCTACACCAGGAATTCCACTCTCCTCTTCCGGACTCTAGCCAGATGGTTTCCATCGACGTCTCGAGGTTGAGCCTCGAGTTTTCACAACGGACCTATCTAGCCGCCTACACGCTCTTTACGCCCACTAAATCCGGACAACGCTTGCCCCCTACGGATTCCCGCCGCCGCTGGCCCGGAGCTT
+
CCCCCGGGGGGGGGGGGGGGGGGGGGGGGGGGGGGGGGGGGGGGGGGGGFGGGGGGGGGGGGGGGGGGGGGGGGGGGGGGGGGGGGGGGGFGGGFGGGGGGGGGFGGGFGGGGGGFFGGGGCCGGGGGGDFFGGGGGGGGGGGGGGGGGEDGECGGGDCGGGGGGGGGGGGGGGEGGDCECF7DE58CGFGG6,>EC5<5ACE,>7==CD*:ECC<DF77C;DEGG))+98=:<5747B5CE5D*:6?E7+/05*>52C5)075>EG38.955**18)1+((,49(,50)4(<(3)0)(.(
@M03506:14:000000000-AKVR1:1:1101:27504:7897 2:N:0:42
TCGGACTACAAGGGTATCTAATCCTGTTTGCTCCCCACGCTGTCGCGCATCAGTGTCAGTAACTGCCCAGCAGGCCGCCTTCGCCACCGGTCTTCCTCCGGATCTCTACGCATTCCACCGCTACACCCGGAATTCCGCCTGCCCCTACAGTACTCCAGCTTGACAGTCGGCATGGCCTACCCGGGGTGGAGCCCCGGGCTTTCCCCACACCCTTATCATGCCACCTACGCTCCCTTTACCGCGAGTGATTCCCGACAACGCTCGCACCCCCGTTATCACCGAGGCGCCGGGCCCGGTAGTT
+
-BCCCGGGGFGGGDFGGGGGGGGGGGGGGGGGGFGCGGDGGCFGGGEGDEGGGGC,CECFFGGAEF,CFFFFCF7CFCF@:F@EECFGGGGGGGGG9FGGGCCCFGFGGF>7CFF9FGFGDCEDGD=C7=FGGG9FGEFC+3DF68DFG3@EFCF6B@F<ECFGCDCFA:CBC6>:C,=:>;7C5>E5**4CEFE**/=*3<F+9A**:571**+<>D*+20*<D5691<57C).:3*1+*/)11:*/:+0**.*/91**))0/5/2.?B5)002*+.9?(((((((.(0(-),(1).())
@M03506:14:000000000-AKVR1:1:1101:15060:7910 2:N:0:42
TCGGACTACAGGGGTTTCTAATCCCGTTTGCTCCCCTGGCTTTCGCTCCTCAGCGTCAGTGTCGGTCCAGGATGCCGCCTTCGCCACCGGTGTTCCTCCAGATATCTACGCATTTCACCGCTACACCTGGAATTCCGCATCCCTCTCCCGAACTCAAGCCATCCAGTATCAGACGCAGTTCCCCAGTTAAGCTGAGGGATTTCACGTCTGACTTAGTTGGCCGCCTACGAGCCCTTTACGCCCAGTCATTCCGAACAACCCTTGCCCCCCCCGTATTACCGCGGCCGCCTGCCCGGACTTT
+
CCCCCGGGGGGGGGGGGGGGGGGGGGGGGGGGGGGGGGGGGGGGGGGGGGGGGGGGGGGGGGGGGGGGGGGGGGGGGGGGGGGGEDGGGGGGGGGGGGGGGGFGGGGGGGGGGGGGGGFGGGGGFGGGGGGFGGGGGGGGGGGGGGGGGGDGGGGFGFGGGGGGGGGCFFGGGFEGGGEEFG?D:EGG,;5?DFCFG>89E79=FFEGFFDFGGFGGG=GGFDGGGBFC5):D5);@FF5EG<*>F+9C<0=6)5C7(**.)00CF6)?@DFD7:*346E(40((,-7()-8.88D))(.)
@M03506:14:000000000-AKVR1:1:1101:5127:7913 2:N:0:42
TCGGACTACTGGGGTTTCTAATCCCGTTCGCTCCCCTAGCTTTCGCGCCTCAGCGTCAATGCCGGTCCAGGATGCCGCCTTCGCCACCGGTGTTCCTCCAGATATCTACGCATTTCACCGCTACACCTGGAATTCCGCATCCCTCTCCCGGATTCAAGCCTGCCAGTATCGGACGCAGTTCCCGGGTTAAGCCCGGGGATTTCACGTTCGACTTAGCGGGCCGCCTACGCGCCCTTTACGCCCAGTAATTCCGAACAACCCTTGCCCCCTCTGTCTTACCGCGGCTGCTGGCACAGAGTTT
+
CCCCCGGGGGGGGGGGGGGGGGGGGGGGGGGGGGGGGGGGDGGGGGGGGGGGGGGGGGEGGGGGGGGGGGGFFGGGGGG>FGGGGGGGGGGGGGGGFFGGGGGGGGGGGGGDGGGGGGGGGGGGGGFGGGGGGGGGGGGGGGGGGGGGGGD6CEGGGGGFGGGGGGGCFGGG5EGGE57DFCFDDC?EGGFFFGGCCGC5E*A9F=6=FDGDEGDFD33:77):75>@CD5C77@C?*0:85><5<CB7:CFFDCD)44*)0)*22AFE@D)0:+3:<F7:(((--(0)).254(>)9:A)
@M03506:14:000000000-AKVR1:1:1101:24338:7920 2:N:0:42
TCGGACTACCAGGGTATCTAATCCTGTTTGCTCCCCACGCTTTCGTGCCTCAGCGTCAGTATCGGGCCAGTGAGCCGCCTTCGCCACTGGTGTTCTTGCGAATATCTACGAATTTCACCTCTACACTCGCAGTTCCACTCACCTCTCCCGAACTCAAGATCTTCAGTATCAAAGGCATGTCTGGAGTTGAGCTCCAGGATTTCACCCCTGACTTAAAGACCCGCCTACGCACCCTTTACGCCCAGTGATTCCGAGCAACGCCTCCCCCCTTCCTATTCCCGCCGCCGCTTGCCAGACCGTC
+
CCCCCGGGGFGFGGGGGGGGGGGGGGGGGGGGGGGGGGGGGGGGDGGGGFGGFGGGGDGGGGGGGGGGGGGGFGGGGGGGGGGGGCFGGFGFGGGGCFGDGGGGGGGGGCEFCGGGFFG@=FFEGGGGFGDGFF,EEF;EFGGGGDGGGGGEEGGGFG9=EFCF==@EFG,CAE,:,3,7DEE6;,@EAFDCGGGG?9:75;AAFCFGGGG><:7,++4A*;CE)*0)*))1/))2;+:585)**05+=<9F)8)9>(2*57)*1/;58)2))200+)*319((4(-07)(()))0))(3-
@M03506:14:000000000-AKVR1:1:1101:16486:7937 2:N:0:42
TCGGACTACCAGGGTATCTAATCCTGTTTGCTCCCCACGCTTTCGTGCCTGAGCGTCAGTGTTAGCCCAGGGGGCTGCTTTCGCCATCGGTGTTCCTCCGCATCTCTACGCATTTCACTGCTACACGCGGAATTCCACCCCCCTCTGCCACACTCCAGTTCGCCAGTTTCCATGGCCATTCCCAGGTTAAGCCCGGGGCTTTCACCACCGACACAACGAACCGCCTGCGCTCGCTTTACGCCCAGTAATTACGATTAACGCTCGCACCCTCCGTATCCCCGCGGCGGCTGCCACGTAGTCC
+
CCCCCGGGG9FGGEGFGGGG<FGGGFGGGGGGGGGGGGGGGGGGGGGGGGGGGGGGGGGGGGGGGGFGGGGGGGGGGG8FGGGGGGGGGDGGGGGGGGGGGGGGGGGDGFGFDD<FGGGGGGGGGGGGGDG:FGGGGGGGGGG7EGGGGGGGGFDGF?EEGGGGGGGGFGGGGFCFDDFFGCG>EFEFG9FFGGG5C5EG=CCFCFGGGGDGGD6*:DFEGGGGGGFFGD5CCDF3:7=CECDG4<94<++0)07/*)22>37DC885*.*.7*:**)0/417>(-(01)((/49*))-).
@M03506:14:000000000-AKVR1:1:1101:14006:7948 2:N:0:42
TCGGACTACTAGGGTATCTAATCCTGTTTGCTCCCCACGCTTTCGCACATCAGCGTCAATACCGGTCCAGTGAGCCGCCTTCGCCACTGGTGTTCTTCCGAATATCTACGAATTTCACCTCTACACTCGGAATTCCACTCACCTCTCCCGGATTCAAGCGATGCAGTCTTAAAGGCAGTTCCGGGGTTGAGCCCCGGGCTTTCACCTCTAACTTACAAAGCCGCCTACGCGCGCTTTACGCCCAGTAATTCCGAACAACGCCAGCCCCCCCCCTATTACCCCGCACGCCGGCCCGGAGCTT
+
CCCCCGGGGGGGGGGGGGGGGGGGGGGGGGGGGGGGGGGGGGGGGGGGGGGGGGGGGGGGGGGGGGGGGGGGGGGGGGGGGGGGGGGGGGGGGGGGGGGGGGGFGGGGGGGGGGGGGGGGGGGGGGFFGGGGGGGGGGGGGGFEGFGGGGGGGGGGGFGGGGGEGGGGGGGGDGFGFEGGAFEEGGGGGFCGGGDEGCGG5FGFGGF5<?F>F+1>>DFFGFCGC*:A*:8ED@5C:FF5CCD34?@*CCEF609CD(5*3)8)/**7?5)8)/*+0.0A,-2((((),7((0((1))((.
@M03506:14:000000000-AKVR1:1:1101:26498:7949 2:N:0:42
TCGGACTACCGGGGTATCTAATCCTGTTCGCTCCCCACGCTTTCGCTCCTCAGCGTCAGTTACTGCCCAGAGACCCGCCTTAGCCACCGGTGTTCCTCCTGATATCTGCGCATTCCACCGCTACACCAGGAATTCCAGTCCCCCCTGCAGTACTCCAGTCTGCCCGTATCGCCCGCCCGCCCACAGTTGAGCTGATCGTTTTCCCGAACCACGCGACCAACCCCCTCCGAGCTCTTTTCGCCCAGCAATTCCGGTCCACGCTCGCACCCTACTTATTACCGCGGCCTCTTCTCCGTCCCTT
+
CCCCCFEFFG>@:CF;FFGDGGGGGGGGGGGGGGGGFG:EGGGGGGGGGEFCCFBFFEGFDFFG9FFEFFCCFGGGCGGGG9CFF=EF@EFEFGGGAFEGFF,EFGG,C:CEFGGFGGGEDE@@EAF+?+3AFFF<5,8,,68BCEDF889=>EGF6:D,@FDGCEE>,:*3@ECG7CE>8ECE8:CCE988B6,,5:=;F*++3****)*2*9*/1)8**1**11)0*1):7@4*)*9:87*59*;??<+9).))/.6*77.)91?)*)*)*2+00)9+,1(,1-().*-)*.(1).(-)
@M03506:14:000000000-AKVR1:1:1101:7678:7963 2:N:0:42
TCGGACTACAAGGGTATCTAATCCTGTTCGCTCCCCACGCTTTCGTACCTCAGCGTCAGAAATGGCCCAGCAAGCTGCCTTCGCCATTGGTGTTCCTAGTAATATCTACGCATTTCACTGCTACACTACTAATTCCACTCGCCTCTGCCATCCTCTAGCACGCCAGTATGAGATACAGTCCATACGGTTGAGCCGCAGGATTTCGCATCTCACTTAACGCGCCGCCTACGCACGCTTTACGCCCAGTGATTCCGGATACCGCTTGGACCCTACGTATTACCGCCGCTGCTGGCACGTCGCG
+
CCCCCGGGGGGGGGGGGGGGGGGGGGGGGGGGGGGGGGGGGGGGGGGGGGGGGGGGGGGGGGGGGGGGGGGGGGGGGGGGGGGGGGGGGGGGGGGGGGGGGGGGGGGGGGGGGGGGGGGGGGGGGGGGGGDGGGGGGGGFGGGGGGGGGGGGGGGGGGGGGGGFGGGGFGFG8EGGFGGGGGGGGG6FGGGFGGGG>>E9ECDFGEGDE8F>GGGGDGDG4D<?DG>)755*>BBC09FG*:DD57+*23+9@F:C*(*+)0)9CCCFGFC)7/;<C:?C<B6(70(03;:()..7839((
@M03506:14:000000000-AKVR1:1:1101:4715:7965 2:N:0:42
TCGGACTACCAGGGTATCTAATCCTGTTCGCTCCCCACGCTTTCGCTCCTCAGCGTCAATATCGGCCCAGAGACCCGCCTTCGCCACCGGTGTTCCTCCTGATATCTGCGCATTTCACCGCTACACCAGGAATTCCAGTCTCCCCTACCGAATTCTAGCCTGCCCGTATCGGCTGCAAGCCCGCGGTTGAGCCGCGGGTTTTCACAGCCGACGCAACAAGCCGCCTACGAGCTCTTTACGCCCAATAATTCCGGACAACGCTCGCGCCCTACGTCTTCCCGCGACTGCTGGCACGTCGTTG
+
CCCCCGGGGGGGGGGGGGGGGGGGGGGGGGGGGGGGGGGGGGGGGGGGGGGGGGGGGGGGGGGGGGGGGGGGGGGGGGGGGGGGGGGGGGGGGGGGGGGGGGGGGGGGGGGGGGGGGGGGGDGGFGGGGGGGGGGGGGGGFGFGGGGGGGGDGGGGGFGGGGGGGGGCGGGGGGGGFGGGGGGGGGGGGCGGGGGGGGGEGGG7@+A=F)17CDGEGGF6>FGEDD35EC5E)9F7ADFGEG5C*:8?CC:6?55<7?<*7:@<7*:>:)*).2*2;)9?6>1(,-156),,).45)04((
@M03506:14:000000000-AKVR1:1:1101:25576:7970 2:N:0:42
ACGGACTACAAGGGTATCTAATCCCGTTTGCTCCCCTGACCTTCGTGCATCACCGTCAGGAACGGTCCAGAGACCCGCCTTCGCCACTGGGCTCCCATACGAAATCTACGCATCTCACCGCTACACCCGAAATTCCAGTCACCTCTCCAGGCCTTAAGCACGGCAGTATCGAATGCAGTTCCGGGGTTCAGCCCCGAGACTTCACACCCGACTTACCGCGCCGCCTACGCCCCCTTTACGCCCAAGGAATCCGAACAACGCTCGCGACCTCTGTATCCCCGCACCCACCGTCCCCGCTTTT
+
-B-C@@FGFFC,E7F-6-,CF<6F8F@,6@@FAF,@F@C,,,,;CFGD8EC,,6CCF@@,C,C,,,6@F,,:CE7C::FC@<,88CF?B,,CC6BFE,4EF74,AFFEEFCB++9,,CF:+F=F9=,++4+8AFFFGG;F,,@9,,8@,3,=+,,,,,67=+@>+:D,38>+@6DG7,@F,@CE**57,,5,>*>:8*4*5+,,>9,A5)):**+>**2=<CDG5<))*)07<)5*)*/*///*1*1)*+<0))*/)(*25)))9:8>5)9=6*+2+)/*,2(-(-()(0(,)(49))(()
@M03506:14:000000000-AKVR1:1:1101:20906:8016 2:N:0:42
TCGGACTACTGGGGTATCTAATCCTGTTCGCTCCCCACGCTTTCGCGTCTCAGCGTCAGTCACGTACTAGAGAGCCGCCTTAGCCACGGGTGTTCTTCCTGATATCTGCGCATTTCACCGCTACACCAGGAATTCCACTCTCCTCTTCCGGACTCTAGTCAGATGGTTTCCATCGGCGTCTCGAGGTTGAGCCTCGAGTTTTCCCAACGGACCTACCTAACCGCCTACACGCTCTTTACGCCCCATAAACCCCGACCACCATTGCCCCCTACGTATTCACCCCGCTGGTGGCTCGTACTTA
+
CCCCCGGGGGGGGGGEGGGGGGGGGGGGGGGGGGGGGGGGGGGGGGGGGGGGGGGGGGGGGGGGGGGGGGGGGGGGGGGEC<FGGGGGGGGDGGGFGGGGGGGGGGFCFGGGGDFGGGGGGGGGGGGGGDFF@FG9FFDGAFGGGGGGGGDEEEGGFFFGGG,@,CGFFGGGGCGDEEGE84,6=5?6D7,8E:<5;E,/<7,,,0AC78*:**+>79A6CC3:DC5)+7)**87:6:7*;*917**/++27)757)(/*.*9*:<C3?B*859+::)*3)4(7>9(),)-().,/)),))
@M03506:14:000000000-AKVR1:1:1101:23588:8018 2:N:0:42
TCGGACTACCCGGGTTTCTAATCCCGTTTGCTCCCCTAGCTTTCGCTGTTCAGCGTCAATCTCGGTCCAGGATGCCGCCTTCGCCACCGGTGTTCCTCCAGATATCTACGCATTTCACCGCTACACCTGGAATTCCGCATCCCTCTCCCGAATTCAAGCCATCCAGTATCCGACGCAGTTCCAAGGTTAAGCCTTGGGATTTCACGTCGGACTTAGTTGGCCGCCTACCAGCCCCTTACGCCCAGTAATTCCGCACAACGCTTCCCCCCCCCGCACTACCCCGGCTGCTGGCTCGCGGTTT
+
CCCCCGGGGGGGGGGGGGGGGGGGGGGGGGGGGGGGGGGGGGGGGGGGGGGGFGGGGGGGGGGGGGGGGGFGGGGGGGGGGGGGGGGGGGGDGGGGGGGFGAF<FGGGEFEGGDCFGFFEE@BCDGGGGGGFG<EFCFEECFGGGCFGGG78>@EGFDG?89DFGFGCDC>>:EEEG5CFGFCCFBCF79EGCFC6:7:FC*=;C50C5<4?57>?FF+79CCCD75AFC4CD))91*)**:7><C+=C9+=635D3(*/07)*20C08>DE7)**/)96(,((--3.,74<)),)0)-((
@M03506:14:000000000-AKVR1:1:1101:6126:8022 2:N:0:42
TCGGACTACCAGGGTATCTAATCCTGCTTGCTCCCCACGCTGTCGCGCCTCAGTGTCAGCCAGAACCCAGCAGGCCGCCTTCGCCACCGGTGTTCTTCCGGATCTCTACGCATTCCACCGCTACACCCGGAATTCCACCTGCCTCTATTCTGCTCGAGTGACCCAGTTCGCACGGCCGCCCCGAGGTTGAGCCTCCGGCTTTCACCGCACGCTTAGGTTACCCCCTACGCCCCCTTTACCCCCCGTGATTCCGGCCTACGCTCGCCCCCCCTGTCTTACCGCGGCCGCTGGCACAGGTTTC
+
6,@8,FFDG-6CF@CFGFGG@C@CCEFFCEF9C6D@6@:CB@CF,C+FG76,CF9FDG,CFFC@<CF:C<FCE7+F@FF77=<7CBCA++4448BF<FG@:7FCAF,C,<C:C+,5CE,CF@4F=4F:FEC:CGGG9?EC,@F9AFA;@E,D9CACCECF9AFGEF,@CEG>C*:>*1*4B:E**B*:<+:>CGG*?***=*><@C==EG5<E7/+0:8C4:**917.*)):))0*4*9+02/)):8):?99:519*1**0).//**./0/8)9+<+)1<61-(-(-77>6?44(9)*5))
@M03506:14:000000000-AKVR1:1:1101:19407:8028 2:N:0:42
TCGGACTACAAGGGTATCTAATCCTGTTTGCTCCCCACGCTTTCGCACCTGAGCGTCAGTCTTCGTCCAGGGGGCCGCCTTCGCCACCGGTATTCCTCCAGATCTCTACGCATTTCACCGCTACACCTGGAATTCTACCCCCCTCTACGAGACTCAAGCCTGCCAGTTTCGAATGCAGTTCCCAGGTTGAGCCCGGGGATTTCACATCCGACTTGACAGACCGCCTGCGTGCGCTTTACGCCCAGTAATTCCGATTAACGCTTGCACCCTCCGTATTACCGCGGCCGCTGGCACGGAGTTA
+
CCCCCGGFGGGGGGGGGGGGGGGGFGGGGFGGGFGGGGGGGGGGGGGGGGFFFGGGGGGGGGGGGEFGGGGGGGGGGGGGGGGGGGGGGGGGGGGGGGGGFF<FGGGGGGGGGDDGFGFGGGGGGGFFFGG?F,EFADDFGGECADFGGDGGEFG?FEFFFGGG?FCFCCGGD6EFFGGGGFC98:DCGFCF?CECGD=*5*<7CG:FF3DGG5CGGG46C:D5<DFFGC:CG35D(:?=8C5*57:@:7+*95//9<:*0))99C<FC)9;5<88C40+39>(((,8;E6:03:<))(()
@M03506:14:000000000-AKVR1:1:1101:21248:8030 2:N:0:42
TCGGACTACTGGGGTATCTAATCCTGTTTGCTCCCCACGCTGTCGCGCATCAGTGTCAGTAACTGCCCAGCAGGCCGCCTTCGCCACCGGTCTTCCTCCGGATCTCTACGCATTCCACCGCTACACCCGGAATTCCGCCTGCCCCTACAGTACTCCAGCTTGACAGTCGGCATGGCCGCCCCGGGGTTGAGCCCCGGGCTTTCACCACCCCCTTATCATTCCACCTCCGCGCCCTTTCCCCCCTGCGATTCCGGCCAACGTCACCACCCCCCGTATTACCGCGGCTGCTGCCACCGATGTG
+
CCCCCGDGGGGGGGFGGGGCFGGGGGGGGGGFGFGGAFGGGGGGCFGGFGGGGGGFECFGGGGGGGFGGGG?FGGFGGGCGGGGGFGFGE@CFGGFBFFGEEE@CFCEGFG7F65:,EAEECEF@FCGFE77FFDF=FC++>>DG=3,D7@=>,@DDD6AA,D,,,,7*8C@CFGDC5*=CCE8EEE58+4CFF>*8*8*3*:<CC+7*71>=*8<DF*+2::FGF)5*7)>D)7*5*9+;CG)1**.7*<*)))1)(9*.))*2+2<EECB39*00-/<(,(,((4.4))())(9.)(,)
@M03506:14:000000000-AKVR1:1:1101:12321:8033 2:N:0:42
TCGGACTACAAGGGTATCTAATTCCGTTTGCTCCCCTGGCTTTCGCGCCTCAGCGTCAATGCCGGTCCAGGATGCCGCCTTCGCCACCGGTGCTCCTCCAGATATCTACGCATTTCACCGCTACACCTGGAATTCCGCATCCCTCTCCCGAATTCAAGCCTTCCAGTATCGGACGCAGTTCCCGGGTTGAGCCCGGGGATTTCACGTTCGACTTAGAAGGCCGCCTACGCGCCCTTTCCGCCCCGTAATTCCGATCAACCCTTCCCCCCACTTTCTTACCGCGGCGGCTGGCCCGGGTTTT
+
CCCCCGGGGGGGGGGGFGGGGGGGGFFGGGGGGGGGGGGGGGGGGGGGGGGGGGGGGGGGGGGGGGGGGGGGGGGGGGGGGGFGGGGGGGGGGEGG@FFFGFFFGGGGGGGGGGGGGGGGGGGGGGDFGFGFCFGGFGGGGGGGFGGEGCC68DFFGGGGFFGFGC;CFFE+CE5@E5=DCGFGGGGD=F:FGGEGDG*2*;FFGG0;7DC<EG7+:+A5DGCGD3>5CD@GGFF4)*9;E=5))2*.:+ABF)*1>3<*7>?**;CED.1.*00++-/<1002(((0170343()7),,(
@M03506:14:000000000-AKVR1:1:1101:3106:8037 2:N:0:42
TCGGACTACTAGGGTATCTAATCCCGTTTGCTCCCCTGGCTTTCGCTCCTCAGCGTCAGTGTTGGTCCAGGATGCCGCCTTCGCCACCGGTGTTCCTCCAGATATCTACGCATTTCACCGCTACACCTGGAATTCCGCATCCCTCTCCCAATCTCAAGCCATCCAGTATCAGAAGCAGTTCCCCGGTTAAGCCGAGGGATTTCACGTCTGACTTAGTTGGCCGCCTACGAGCCCTTTACGCCCAGTAATTCCGAACAACGCTTGCCCCCCCCGTATTACCGCGGCTGCTGGCACGGAGTTT
+
CCCCCGGGGGGGGGGGGGGGGGGGGDGGGGGGGGGGGGGGGGGGGGGGGFGGGGGGGGGGGGGDFGGGGGGGGCGGGGGGGGGGGGGGGGGGGGGG9FFGGGFGGGGGGGGGGGGGGGGGGFGGGGGGGGGCFGGGFGGGGGGGFFFF8DCGFDFGGDFDDGGGG8EFGGGDCGGGFGGGG7ADCCGGGA,E?GD58>CGFGGGEFGGGFFFFFCFGF6?GCCEGDBFD*)>CFFFFCF8CGG:<EFB<0<FF3DGGF<*05)7C+<;C>>0)/*03)90(,((424D?4385809)080.
@M03506:14:000000000-AKVR1:1:1101:27539:8047 2:N:0:42
TCGGACTACAAGGGTATCTAATCCTGTTCGCTCCCCACGCTTTCGTGCCTGAGTGTCAGAAATGGTCCAGCATCCTGCTTACGCCATCCGTGTTCCTCCCAATATCTACGGATATTACCCCTACATTGGAAATTCCAGATGCCTCTCCCATTCTAGAGTCTAATAGATCGAATAATAGCCTTATGGGTGAGCCACAAGATTTCACTATTCGCTGATGAAACCACCTACCCTATTCTTTACGCACCTCCAATCCGGATAACACTGTTGTTCTACGTCTGACCGCTGACTCTCGTACGACGTC
+
@B@CCGGED-CFD-C<FCGGGGFGGGGGGGG7@6DEFG:@GGGG>C,:CA<CE9<C<FFC9F,C@@EFE6,E,CCCFFFFG@::+@6F,8@CFF9FFC<CEFDFGFFGGG,:,,A,B<FGGCFF<F99<FEFDGFDEAFFEE,9DF88,,9999,4>66@;;EC,@,7@@CC,8,3,79@79,,,,36+38@>FC8=D,6=2:,@7;;;E60++5;+++2=77:79@5,3*,*++2*+=EE5C4),/2=,10)/)///2+*2**++08=3++1*3:C(8+(.2(,((*.*)(.((1))--(
@M03506:14:000000000-AKVR1:1:1101:27088:8074 2:N:0:42
ACGGACTACAAGGGTATATAATCCTGTTTGCTCCCCACGCTTTCGCACCTCAGCGTCAGTACCGGACCAGTGAGCCGCCGTCGCCACTGGTGTTCTTCCTAATATCTACGAATTCCACCTCTCCACCAGGAGTTCCACTCACCTCCTCATGACTCGAGATGGCCAGTATGAAAGGCAGTTCCAGGCTTGAGCACTGGAATTGCACCCCCAACTCAAAAATCAGCCTACGTGCTCTTTCCCCCCCGTAAATCCTCACAACGCCACCCCCCTTCGAATCACCGCGGCTCCTGGTCCCACTGTA
+
9C-@C@FGGDFA8BF@-6,<CF@EFG<@EFCEFEC,C+@@FF8CB7B:FGG<D8+8,8CEFFD@C:+@CFGGGGFG+FF76:>CCFE4,4E8FFF9?F<,<<BF5A?BFEF8,+,5@FFEFG,ACE8FF>+?FC;FC9,4,4>DD,BD,,,6@,@@=8,@,=D@?=3;EG93@CDC,@;,,,=,,+41@@,@9D:,D,4C6*>,21*;***26*,,**2,**4,;8)/*227:C+2)3++*//)/*/<*+0)**299<D570.94*8:*)*0)/0+*)0*-3(,(2-).)((*),*)).)-
@M03506:14:000000000-AKVR1:1:1101:5865:8078 2:N:0:42
TCGGACTACAGGGGTATCTAATCCCGTTTGCTCCCCTGGCTTTCGCTCCTCAGCGTCAGTGTTGGTCCAGGATGCCGCCTTCGCCACCGGTGTTCCTCCAGATATCTACGCATTTCACCGCTACACCTGGAATTCCGCATCCCTCTCCCAATCTCAAGCCATCCAGTATCAGATGCAGTTCCCCGGTTAAGCCGAGGGATTTCACGTCTGACTTAGTTGGCCACCTACGAGCCCTTTACGCCCAGTACTTCCGACCAACGCTTGCCCCCCCCGTATTCCCGCGGCTGGCGGCCCGGCACTG
+
CCCCCGGGGGGGGGGGGGGGGGGGGGGGGGGGGGGGGFFGGGGGGGGGGFGGGGGGGGGGGGGGGGGGGGGGGGGGGGGGGGGGGGGGGGGFGGGGGGGGGGGGGGGGGGGGGGGGGGGDGGGGGGGGGGGFGGGGGGC@FGGGGGGGGGCFGCDFFGGGGCGGFGG9@EFB8EFGGGGFGGGGGDEGGGGGGGCEDGGGGGGGGGGGGGG89+CGGG+?CCCCFG))=5>EGFFF8FF58EDGGCC*<0A*)0)5907*7);CGGGFE@5<BD:*<)8<:9609((.-)(-)4457)(..
@M03506:14:000000000-AKVR1:1:1101:4468:8094 2:N:0:42
TCGGACTACCGGGGTATCTAATCCTGTTTGCCCCCCACGCTTTCGCGCATCAGCGTCAGTATCGGCCCAGTAGCCCGCCTTCGCCACCGGTGTTCCTCCCGATCTCTACACATTTCACCGCTACACCGGGAATTCCAGTCTCCTCTGCATCCCTCAAGAATGGCAGTATCGGCCGACCCCCCTGAGTTGAGCCCAGGGATTTCACGACCGACTTGCCATCCCTCCTACCCCCCCTTTACGCCCACTGCTTCCCACCAACGCCTGCCCCCCCCGTTTTCCCCGGGCTGCTGGCACGGCCTTT
+
CCCCCGGGGGGGGGGGGGGGGGGGGGGGGGGGGGGGGGGGFGGGGGGGGGGGGGGGGGGGGGGGGGGGGGGGGGGGGGGGGGGGEGGGGGGGGGGGFGGGDDGG=EGGGGGGGGGGGGGGGGDF9FFGGDGEFGGGGGGGGGGGGGFGGGGGGFGGGCGGGGGGC8DGDCBGGGGGGEEGGDG566AC<CFFFG>C=E:6@CECFF5:C)9<57+<97*09C**19*7**)/9<:D)*9;=EC/**3*0+3)7**1/(1*).01/8@FD:CE)1*3/59+((((,-,0)/(3))-5))(..
@M03506:14:000000000-AKVR1:1:1101:23854:8098 2:N:0:42
TCGGACTACACGGGTTTCTAATCCCGTTTGCTCCCCACGCTTTCGCGCTCTCAGCGTCAGTTATTGCCCAGCTAGCTGCCTTCGCCATTGGTATTCCTTCTGGTATCAACGGATTTCACCCCTACTCCAGAAATTCTGCTAGCCCCTGCAAAACTCAATTCTTGTAGTATCGCTCGCGGTCTCACAGTTAAGCTGTGAGATTTACCGACCGACTTACAAAAACGCCTACGCGCCCTTTACGCACCGTAATTCCGGATAACGCTTGGGGCGTACGTAGTACAGCTGCTGCTGGCACGTCGTT
+
CCCCCGGGGGGGGGGGGGGGCGGGGGGGGGGGGGGGGGGGGGGFGGGGGFCGGGGGGGGGGGFGGCGGGGFGGGDGGGCCGGGGGGGGGGEGFFFFGGFEEE<EFFC,@FCE:+@?EFFFGGGGGDGGCFFGFGCFGGGGGGGGDGG6DCF,4@8DE8EGFFFGGF,;=FGG>FGGCEEEG6,@EB;2@=@D9FE7,,;9CF7A,@1ACDD4?<EFFC+0?CDD38.:65>:))):(>43*:*9)*157808*67**-CC)5)9*;EB*))07C29*48+-6:)(.)/,92,<27*7)-,(
@M03506:14:000000000-AKVR1:1:1101:6479:8105 2:N:0:42
TCGGACTACAAGGGTATCTAATCCCGTTCGCTCCCCTAGCTTTCGCGCATCAGCGTCAGTGTCAGCCCAGCAACCCGCCTTCGCCGCAGGTGTTCCTCTCGATATCTACGCATTTCACCGCTACACCGAGAATTCCCGTTGCCCCTTCTGCACTCTAGCCCCGCAGTATCGGCTGACCTTTCCGGGTTAAGCCCGGAGATTTCACAGTCGACTTGCGGTGGCCGCCTACGCGCCCTTTACGCCCACTCAATCCGCGCCACGCTTGCCCCCCCCTGCTCACCGTGGCTGCCGGCACGGCTTT
+
CCCCCGGGGGGGGGGGGGGGGGGGGGGGCGGBFGGGGGFGGGGGGGGGGGGGGGGGGGGGGGGCFGGGGGGFCGGGGGGGGGGDGGGGGGGGFGGG9FGGECF<FG<FGGGGGGGGGGGGGG>FFGGG7::CEFGG,+AD7CFGGG?FEFG8DCGFG,@:FGGGG>CEAFEDE;>,=>CFFGE>E::EFC,CGGGC*/:7?:FCGG7:EDDDCGFGGD711CF*>C)5CCBCGB@DBC*<8C79<**)*++1<@*))(1A<D><3A+)/)9>D)**3-*0,(.,(43.()1(0(-98>(((
@M03506:14:000000000-AKVR1:1:1101:19835:8107 2:N:0:42
TCGGACTACAAGGGTATCTAATCCTGTTTGCTCCCCACGCTTTCGTGCATGAGCGTCAGTGTTGGCCCAGAAGGCTGCCTTCGCCATCGGTGTTCCTCCACATCTCTACGCATTTCACCGCTACACGTGGAATTCCACCTTCCTCTGCCACACTCCAGCCACGTAGTTTCGAGCGCAGTTCCCAAGTTAAGCTCGGGGCTTTCACACTCGACTTGCGCGGCCGCCTGCGCACCCTTTACGCCCACTCATTCCGATTAACGCTCGACCCCTACGTATTACCTCCGCCGCCGGCACGATGTGT
+
CCCCCGGGGGGGGGGGGGGDGGGGGGGGGGGGGGGGGGGGGGGGGGGGGGGGGGGGGGGGGGGGGGGGGGGGGGGGGDGGGGGGGEFGGGGGGGFGGGGFGGFDGCFDFGGFGGGGDGGGGGGCAFEGGG79A=EFFGGGFGGGGG8FGGGFGGGGGGGG8EEGGCE9DG6D@CGG7E+@DFFFCECGFAEG,@85CCE7EFFFG:C,A8*9E<9@)?>*)95C79)2*1):))578*1**:5**2*)3+3*0)1*/4D50)73):/<C@<>099:+-7+).((-((0(0(-)((*)),))
@M03506:14:000000000-AKVR1:1:1101:17866:8122 2:N:0:42
TCGGACTACCAGGGTATCTAATCCCGTTTGCTCCCCTGGCTTTCGCGCCTCAGCATCAATGCCGGTCCAGGATGCCGCCTTCGCCACCGGTGTTCCTCCAGATATCTACGCATTTCACCGCTACACCTGGAATTCCGCATCCCTCTCCCGGATTCAAGCCTTCCAGTATCGGACGCAGTTCCCGGGTTGAGCCCGGGGATTTCACGTTCGACTTAGAAGGCCGCCTACGCGCCCTTTACGCCCAGTAATTCCGAACAACGCTTGCCCCCCCTGTTTTACCGCGGCCGCTGGCCCAGATGCA
+
CCCCCGGGG-CFGGGGGGGGGGGGGGGGGGGGGGGGGGGGGGGGGGGGGCGGGGGGGGFGGGGGGGEGGGG,EFGGGGGGGGGGGGGGGGGGGGGGFGGFFFFGGGGGGGGGGGGGGGGGGGGGGGGGCGGFGGGGGGGGGGGGGFEDGGG>CGGGGGGGGGGGGGGGGGGGGGGGDEGGGGGGD5?CEFGGGGGGGGCGGGGGGGG6EGDDGGGF:FFFGGD=DDDFE5.*9>59779?=>C3<E96C+<@6>DC):C5)05**<?>G)5@>>++0)/<(900((,<(<0350(*0*))-
@M03506:14:000000000-AKVR1:1:1101:5569:8140 2:N:0:42
TCGGACTACAAGGGTATCTAATCCTGTTTGCTACCCACGCTTTCGTGTCTCAGCGTCAGTGATGGTCCAGAAAGCTGTCTACACCGCAGGTGTTCCTCCTGATATCTACGCATTTCACCGCTACACCAGGAATTCCGCTTTCCTCTCCCATACTCGAGCCCTCCAGTTTCCCGCGCACCCTCCCAGTTGAGCCGGGAGATTTCACACGGAACTTAGAGAACCGCCTACACCCTCTTTACGCCCAGTAATTCCGAACAACGCTTGCTGCCTACTTATTACCCCGGGTGCTTGCACCTAGTTA
+
CCCCCGGGGGGGGGGGGGGGGGGGGGGGGGGGGGGGGGGGGGGGGGGGGCGGGGGGGGGGGGGGGGGGGGGGGGGGGGGGGGGGGGGGGGGGGGGGGGGGGGGGGGGGGGGGGGGGGGGGGGGGFGGGGGFGGGGGGGGEGGGGGGGGGFGGGFD6DCGGF8EEGGGG8:FGGDDE6>CE?CCCF6D,@DFGGGEE5E:FG77;EGGGG5DG?C,>B*+4?FDGG>BF?C)5*.)27C@;AE)19+<*CGGFFE5C)8DCD.7<FFGFF4:)*2@<<)9+,-(((,())0,363(2)*6:)
@M03506:14:000000000-AKVR1:1:1101:11049:8192 2:N:0:42
TCGGACTACAGGGGTTTCTAATCCCGTTTGCTCCCCTAGCTTTCGCGCCTCAGCGTCAGTGTCGGTCCAGGAAGCCGCCTTCGCCACCGGTGTTCCTCCGGATATCTACGCATTTCACCGCTACACCCGGAATTCCGCTTCCCTCTCCCGAACTCAAGCCCGCTCGTTTCCTGTTCAGTTCCCCAGTTGAGCCGGGGGATTTCCCACAGGACTTAACGAACCGCCTACGCGCCCTTTACCCCCCGTAATCCCGTACAACCCTTCCCCCCTCACCATTACCCCGGCCGCTGGCCCCGTGTAA
+
CCCCCGEGGGGGGGGGGGGGGGGGGEGGFFGEFGG;E@EGFFEGDGGDG7FDCFGGG>@EGGGGEFEF@FE@FEGGGGGFC<=FGBGGGCFC?FGGFGGGG>F=EFEEF@B+@=FGGGGGGGGG9FGG77=C:FGGGD@=FDFAFB>BFB+3BE;;8DFEGCG5*;>>;FF;DA,6B,22,BFG6*>=>,,285:ECG**=*5+3+:*5*4C+9<+255*)))1)*))*9):9))0)*1+3:>5C5*7*+39>)77>)2*8))*9@60:5*))*+++.7A,(-(-415(),,)1()))(()
@M03506:14:000000000-AKVR1:1:1101:8118:8195 2:N:0:42
TCGGACTACAGGGGTATCTAATCCTGTTTGCTCCCCACGCTTTCGCACCTCAGCGTCAGTACCGATCCAGTGGGCCGCCTTCGCCACCGGTGTTCTTCCTAATATCTACGAATTTCACCTCTACACTAGGAATTCCACCCACCTCTATCGGACTCAAGACGTGCTGTATCAAAGGCAGTTCCGAAGTTGAGCTCCGGGATTTCATCCCTGACTGACACATCCGCCTACGTGCGCTTTACGCCCAGTGCTTCCGAACCACGCACGCTCCCTTCCTACTACCGCCGCCGCTGCGCCCGAGGTA
+
CCCCCGGGGGGGGGGGGGGGGGGGGGGGGGGFGGGGGGGGGGGGGGGGGDGGGGGGGGGGGGGGGEGGGGGGGGGGGGGGGGGGGDGGGGGGGGGGGGGGGFGFGDFBFGGGFGGFFGGGGGGGGGGGEFGGGGGGCEFE:EGGGG9EGEEGDEEFGGGGGGGGGGGGCFAC77,DFGGFGCGG>CCFFFGG9:85@C85@FF9,4:=8**2A:F6FGFFGD35CD8;EG):/)0><7:C5=57C63*+AF@D:799:C*7.))9*;58)07)*2+0-=0((-40(-<0)(()((10)(,)
@M03506:14:000000000-AKVR1:1:1101:24327:8200 2:N:0:42
TCGGACTACTGGGGTATCTAATCCTGTTTGATCCCCGCGCTTTCGTGCCAGAGTGTCAGTAATCGTCCAGATAGCCGCCTTCGCCACCGGTGTTCCTGCTAATATCTACGAATTTCACCTCTACATTAGCAATTCCGCTATCCCCTCCGATACTCAAGCCTTACAGTGTCAAAGGCAATTCCACAGTTGAGCTGTGGGATTTCACCCCTGACTTGTAACGCCACATACGCACGCTTTACGCCCAGTAAAGCCGAACAACGCTAGCACCCTTCGTATTACCGCGGCTGCCGGCACGAACTTA
+
CCCCCCGGGGGGGGGGGGGGGGGGGFEGGGGGGGGGEFGGGGGGGGGGGAFGGFGFGGGFGGGGFGDGGGGGGGCDCEGDEG<FGDGFGCGGGGGFCFCFGGGGFGGGGGGGFGGGGGF9FGGGGGGGFGGGGG9FEFGCEC@FGGCGEGGGE9?FB=9@FGGGGGF,@,@FCFE,:DGGFG,,@8EFCGC?ECB,8CCGF*,@=CCCG*9C?D7,+:+CCDD=**9*845*2))*,;A:E*>5<<9+1++0.0)9C?F5)8:)*0C);0*5<92C:<F713,((24),),4)((*0)(--
@M03506:14:000000000-AKVR1:1:1101:6228:8229 2:N:0:42
TCGGACTACAAGGGTTTCTAATCCTGTTTGCTCCCCACGCTTTCGTGCCTCAGCGTCAGTATCGGGCCAGTGAGCCGCCTTCGCCACTGGTGTTCTTGCGAATATCTACGAATTTCACCTCTACACTCGCAGTTCCACTCACCTCTCCCGAACTCAAGATCCTCAGTATCAAAGGCAGTTCTGGAGTTGAGCTCCAGGATTTCACCCCTGACTTAAAGACCCGCCTACGCACCCTTTACGCCCAGTGATTCCGCTCAACGCTACCCCCCTTCGTATTACCCCGGCTCCTGGCACGACTTTT
+
CCCCCGGGGGGGGGGGGGGFGGGGGGGGGGGGGGGGGGGGGGGFGGGGGFGGGGGGGGGGFCFFEGGGGGGGFGGGGGGGGGGGGGGFGGGGGGGGGGGGGGGGGGFGGGDGGFGGGGEEGCFGGGGGGGGGGGGGAFGGGFGGGEGGGG7=EFGGCGFGGGGGGGFGEGGFFGGGGD9@EGFGFCEEFCDEBFGGGGG?AFGDGGGGG4CFC+>7C7BFG<4ED40AEC5>)855)+1=CEGG4+++1++3))*)1)C7).<)2;8>:59?5D=*<:=+(-2(-((.5<48)5(9>)(.)
@M03506:14:000000000-AKVR1:1:1101:9706:8238 2:N:0:42
TCGGACTACAAGGGTATCTAATCCCGTTTGCTCCCCTGGCTTTCGCTCCTCAGCGTCAATATTGGTCCAGAATGCCGCCTTCGCCACCGGTGTTCCTCCAGATATCTACGCATTTCACCGCTACACCTGGAATTCCACATCCCTCTCCCGAACTCAAGCCATCCAGTATCAGATGCAGTTCCCCGGTTAAGCCGAGGGATTTCACGTCTGACTTAGTTGGCCGCCTACGAGCCCTTTACGCCCAGTAATTCCGCACAACGCTTGCCCCCCCCGTATTACCGCGGCTGCTGGCCCGGCGTTT
+
CCCCCGGGGGGGGGGGGGGGGGGGGGGGGGGGGGGGGGGGGGGGGGGGGGGGGGGGGGGGFGGGGGGGGGGGGGGGGGGGGGGGGGGGGGGGGGGGGGGGGGGGGGGGGGGGGGGGGGGGGGGGGGGGGGGGGGGGGGDGGGGGGGGGGGEGGGGGGGGGGGGGGGDGGGGGFFGGGGGGEGGGGGGGGGDFDGGGDGGGCFFCFGFGGF7DGG77BFFDFFGGGG>FEDEGG>4CEDFCEED3/<+9FG?FF)7D<:GGFFEFFGGFCBCBED?@F2@G099BB9(8>?(4)-9<))-,-
@M03506:14:000000000-AKVR1:1:1101:13586:8243 2:N:0:42
TCGGACTACTAGGGTATCTAATCCTGTTCGCTACCCACGCTTTCGCTCCTCAGCGTCAGTCACGGCCCAGAGTGCCGCCTTCGCTACGGGTGTTCCTCCCGATCTCTGCGCATTTCACCGCTACACCGGGAATTCCACACTCCCCTACCGGACTCTAGTCACCGCAGTATCGAATAACCCCTCCACGTTAAGCGTGGAGATTCCATATCCGACTTCCGGAACCGCCTACGACCCCTTTACGCCCAATTAATCCGGACAACTCTCGCCCCCTACGTAATACCGCCGCCGCGTGCACGTACGT
+
CCCCCGGGGGGGGGGGGGGGGGGGGGGGGGGGGGGGGGGGGGGGGGFGGGGGGGGGGGGGGGGGGGGGGGGGGGGGGGGGGGFGGGGGGGGGGGFGFGGGGGGGFGGGGGGGGGGGGGGGGCDGDGGGGDCCFFGGGGFG,DFEEGGGGGGCEGGCACGG;9DEGC5CGFFCC8CF72CGG=EG,84=CFGDE?>EEC*+5@+9CGC+@@C55D=+**0ADD5:DD7)**.*9):*4D=CEED)//2*+3+19>3CC95*)7/9*/?>=7)))*22*-7CB0((43(72)-(0-)*0)(((
@M03506:14:000000000-AKVR1:1:1101:4796:8249 2:N:0:42
TCGGACTACAAGGGTTTCTAATCCTGTTTGCTCCCCACGCTTTCGCGCCTCAGCGTCAATTACGGGCCAGATAGCCGCCTTCGCCACCGGTGTTCTTCCCAATATCTACGAATTTCACCTCTACACTGGGAATTCCACTATCCTCTCCCGCATTCAAGCTCATCAGTATCAAGCGCAGCCCCCAGGTTGAGCCCGGGAATTTCACGCCTGACTTGATAAGCCGCCTACGCGCCCTTTACGCCCAGTAATTCCGAACAACGCTTGCCCCCTTCGTATTACCGCGGCTGCTTGCACGTCGTTT
+
CCCCCGGGGGGGGGFGGFGGGGGGGGGGGGGGGGGGGGGGGGGGGGGGGGGGGGGGGGGGGGGGGGDGGGGGGGGGGGGFGGGGGGGGEGGGGGGGGGGGGGGGGGFFD@CGFG<EFGGGGGGGFF?:EFFGGGGGGGGGGGGGGGGGGCCGGGGFGGGGGGGD8?FFGGGGGGGGEEGGGGGGDFDFGGFGCFCEEE=EE=FGGGGGGGGGGGGGGGFCFGC593))*7:EDFF<7>BEEEG*1ACB9CFFF:*>5:CC7.)9F?F>8)278*80+.=<8>(371(7)*,(*.-*)04(,
@M03506:14:000000000-AKVR1:1:1101:2674:8253 2:N:0:42
TCGGACTACCAGGGTATCTAATCCAGTTTGCTCCCCTGGCTTTCGCGCCTCAGCGTCAATACCGGACCAGGCTGCCGCCTTCGCCACCGGTGTTCCTCCCGAGATCTACGCATTTAACCGCTACACCTGGACTTCCGAATCCCTCTCCCCGATTCAAGCCTTCCACTATAGGACCCAGTTCACGGGTTGAGCCGGGGGATTTCACTTTCGACTTCACTGACCGACTCCGCGACCTTTCCGCCCAGTCCTTCCGTGCAAAGCTAGCCCCCTCTGCTTTACCGTACCGCCTGGCCCAGACCTA
+
886,,@C-@96C,8C-;-CFFGGC,,CCD<,FE8CBFC8FF,;68FCCF@C,6EF@,,,<CF8CE+8C,FF,9E:EF7==:9=F:,CBC+8>FCFE,?4B:++44:9?<<F@+?@,CE<=F:7C<FE=A>,,35A<FE+>FDEGC8FGF+++3+7@;@9D,@B8A,>@<,@,@:**@,42D7<>*4=CE@EF6******/**551+10+*1:55<+***+0*1*9>);=D)29))*6*@8;:)**00)0+2.))*/*.*0)**0*22):.5))*+++.1+(,((-(()(0(2)3(1<3372
@M03506:14:000000000-AKVR1:1:1101:9510:8275 2:N:0:42
TCGGACTACAGGGGTTTCTAATCCTGTTTGCTCCCCACGCTGTCGCGCCTCAGTGTCAGAAACTGCCCAGCAGACCGCCTTCGCCACCGGTCTTCCTCCGGATCTCTACGCATTCCACCGCTACACCCGGAATTCCGTCTGCCTCTACAGCCCTCGAGTTTGACAGTCGGCACGGCAGATCCGGGGTTGAGCCCCGGACTTTCACCACACCCTTATCCAACCACCTACGCGCCCTTTACGCCCAGTGATTCCGGACAACGCTCGCACCCCCCGTATTACCGCGGCTGCTGGCCCGGATTTT
+
CCCCCGGGGGGGGGGGGGGGGGGGGGGGGGGGGGGGGGGGGGGGGGGGGEGGFGGGGGGGGGGGGGFGGGGGGGGGGGGGGGGGGGGGGGGGGGGGFFGGGEFEGGGGGGGGGGCFGGGGGEGGGGGGGGGGFFGGGGGEFGGGGGGGGGGGGGGEGGGEGGGGFGGGGEGGGGGG*>EGGGGGG5=?EG7CGGGDG5CED>F+AEGGGG57=*<:C**<DDDCDGFFDG>*77>C3DF5?EGD7EG42CC@F>DG34D7@)0198E3EEDB>58C+)9C00((20354)(4)43<77(4)
@M03506:14:000000000-AKVR1:1:1101:22702:8290 2:N:0:42
TCGGACTACAGGGGTTTCTAATCCTGTTTGCTCCCCTAGCTTTCGCGCCTCAGCGTCAGTTATGGTCCAGTGCGCCGCTTTCGCCACAGGTGTTCCTCCCGATATCTACGCATTTCACCGCTACACCAAGAATTCCAGTTGCCCCTTCCGCACTCTAGCCGAGCAGTATCAGCTGACCGTTCCGAGTTAAGCCCGGAGATTTCACAACTGATTTGCACAGGCCGCCTACGCGCCCTGTACGCCCAGTAAATCCGAACAACGCTTGCCCCCCCCGCATTACCTCGGCTGATGGCACGGAGTT
+
CCCCCGGGGGGGGGGGGGGGGGGGGGGGGGGGGGGGGGGGGGGGGGGGGGGGGGGDFGGGGGGGFGGGCFGGGGGGGGGEFGGGGEGGGGGFGGFFFGGGGEGGDGGGGGGEGGGGGGGGGDGFGGGGGGGEGFGGGGG9DFGFGFFFFGG+8CFG9AEGG+BEE6EEEFFG?EDCEFGECGGDGDEGFFFGGCGGG**6,=CCGFGGFC7:C:ECG7FF5CCE3C)=FD5EG)7C(9@GCE)9*:0*2+29?@GDG05F.5;*1;8?CD)<<7*2819C)).,113)(*-)0(,7).31(
@M03506:14:000000000-AKVR1:1:1101:4186:8290 2:N:0:42
TCGGACTACCAGGGTATCTAATCCTGTTTGCTCCCCTAGCTTTCGTGCATCAGCGTCAGAAGTGGTCCAGTGCGCCGCTTTCGCCACAGGTGTTCCTCCCGATATCTACGCATTTCACCGCTACACCGGGAATTCCACGCACCTCTCCCACCCTCAAGCACGGCAGTTTCGCCTGCAGGCTCTAGGTTACGCCTAGAGGTTTCACAGGTGACTTACCGCACCGCCTACGCACCCTTTACGCCCAATAATTCCGAACAACGCTGGCCCCCCCCGTATTACCGCGGCGGCTCGCACGCAGTTA
+
CCCCCGGGGGGGGGGGGGGGGGGGGGGGGGGGGGGGGGGGGGGGGGGGGGGGFGGGGGGGGGGGGGGGGGGGGGGGGGGGGGGGGGGGGGGGGGGGGGGGGGGGGGGGGGGGGGGGFGCEGGGGGGGGGGGG?GGGGGGGGGGFFGGGGGGEDGGGGGGFGGGGEGGGGGEGGGGGFGGG:FGGGGEGG,BEGGDCGGG8:@FGGGGFEC:FFFGGCGFGDGGGCC>FGGDGGF@GF*=*;>D:FGC=FECF6)7<C:FCEE))7EFE*8>5>1:C<)8F(-7((((0()-1)-7))0-.)
@M03506:14:000000000-AKVR1:1:1101:17313:8294 2:N:0:42
TCGGACTACCAGGGTATCTAATCCCGTTTGCTCCCCTGGCCTTCGTGCCTCAGTGTCAGGAACTGTCCAGAGACCCGCCTTCGCCACTGGTCTTCCTCATGATCTCTACGCATTTCACTGCTACACCATGAATTCCAGTCTCCTCTCCAGTCCTCAAGCACCGCAGTATCGAATGCAGTTTCGGAGTTAAGCTCCGCACTTTCACACCCGACTTACGCCGCCACCTACGCACCCTTTACCCCCACTGAATCCGAACAACGCTTAACACCCCTGTCTTACCGCGGTTGCTGGCCCACAGTTA
+
CCCCCGFGG9EFGEGGGGGGGGGGG@FGFGGFGGGGGGGGGGGGGGGGGGGGGGGGGFGFGFGGGGFGGGGGGGGGDGGDDGGGGGGGDFFGGGGGCGGFFDGGGGGGGGGGGGGGGGGGGGGGGGGGGCCFGFGGG9EFCGGGGGGFGFFE=DGGG,>DCFGG>+@FGC6F88DFFEFFFE>=EEGGD98E>EDE+++4<C,,7,@;C7CDEG?F****;C5E4*)2*/0>38)8);C+>*5<1*>*3++2))*9)47*75)1*+3):)/))2+3+)10190,(((047.(0(-*7).4)
@M03506:14:000000000-AKVR1:1:1101:16092:8302 2:N:0:42
TCTGCCTAAAAGGGTTACTAATCCTGTTTGCTCCCCTAGCTTTCGTTCCTCAGCGTCAGTAGTGGTCCAGCGCGCCGCTTTCGCCACGGGTGTTCCTGCAGATATCTACCCATTTCACCGCTACACCTGCCATTCCACGCGCCTCTCCCCCACTCCAGCACAGCAGCTGCGGAGGCACCCCCTGAGCCCACCCCCGAGATTTCCCTCCCCACTTTCCCCACCGCCTACAAACCCTCTACCCCCAGGAACTCCGAACCACGCTGGCCCCCTACGCCCTCCCTCGCCCGCCGTACACCTGTTC
+
6A-A,,EF-6;,C@F--C,C@,6C,E6C<,,C,E,,EC8,C@@;CG,,CFFC,,@86866CFGG8C,FFDGGE7:F7+CBCF76CGG7+:C4@:FG9,FGF9=CFFGE5,:B,5,5,CF:FE7F,A9,AF,AFFFGGF+>++@++,6@E+++6=EG8,,,,46,,@,3,4@**5*@:,*1*4*D,,,,*4**4=1*3***++++5<FC***1*++5>*);CC7C)7))+2*2*8)*.*778CG33*2)*2C?D)*1)(7/7))/9;C>8)*)))*2*(7E(1((,-(7(5(()-)*)/)))
@M03506:14:000000000-AKVR1:1:1101:14927:8306 2:N:0:42
TCGGACTACCCGGGTTTCTAATCCCGTTTGCTACCCACGCTTTCCTGCCTTAGTGTCAGGAATGAGCCAGTTATCTGCCTACCCCATCGGTGTTCCTCCCAATATCTGCGGATTTCACTCCTACACTGGGAATTCCAATAACCTCTCTCATCCCCTAGCTTACCAGTTCAGATAATGTGACTATGGTTGAGCCACACGCTTTCACTCCCTCCTTCCTATGCCACCTACCCAACTTTTTCCCCCCTGAATTTCCGCATACCTCTCGGCTCCCCCGTATGCCCCCTGCCCTCGGCACGGGTTT
+
CCCCB+666;CFGDGG7-6EC@F,;FGGF;9@EGGG,66+BECF,<;FC@CFA@9CFCC<;6CFFAECECECECFE,CCF<F,C@,E@F,@,C=,9<FEFGGF85?,5?C:EGCEFFGFF8:,<=EAFF8E8F,EEFAAFCGG,@>EDFCEFC,4>D8>DC8,6,,7@,69FCF9,3@,3,,@=E?EA+,3@8,@,@7+:C05,@C9,1+**4+,,+<=28:2<0***,//4/*9+***>,=CD)*,),,,3+:5)*6*:+*=****)*)1251A=F04+.(,(((()()((036C:)(((
@M03506:14:000000000-AKVR1:1:1101:5748:8308 2:N:0:42
TCGGACTACAAGGGTATCTAATCCTGTTTGCTCCCCACGCTTTCGTGCCTGAGCGTCAATCTCAGCCCAGGGGGCTGCCTTCGCCATCGGTGTTCCGCCACATCTCTACGCATTTCACTGCTACACGTGGCATTCCACCCCCCTCTGCCAGATTCAAGTCCCATAGTTTCCACTGCCATTCCCAGGTTAAGCCCGGGGCTTTCACAGCGGCCTTGCGGGACCGCCTACGCACTCTTTACGCCTGGTAATTCCGATTAACGCTCGCACCCTACGTATTACCGCGCCTCCTCGCCCGTGTTGT
+
CCCCCGGGGGGGGGGFGGGGFFGGGGGGGGGGGGGGGEG7FGGGGGGGGGGCFGGGGGGGGFGGGG8CFGGGCEFFGGGGGGGGGGGGGGGGGGGGGGGCFGCFCFCBFDECFGGGGGGGGGGG9FGGFGG@AFFCAFGGGGGGGFCGGF88EEDAD:DGFFEC8EGGGGFCEGFGFGGGGCFFG*DECEEGGFGC>EGG5CGCCC,6CD)>5F68)5>555CGC/7<5CDGDFFGA7/287***0+/20094><93)2AD:;C<*:7E>*))2+++./<((,490()()(()-,/)84((
@M03506:14:000000000-AKVR1:1:1101:11476:8322 2:N:0:42
TCGGACTACAAGGGTATCTAATCCTGTTCGCTCCCCACGCTTTCGCTCCTCAGCGTCAGTTCCGGCCCAGAGTGCCGCCTTCGCCACTGGTGTTCCTCCCGATATCTGCGCATTTCACCGCTACACCGGGGATTCCGCACTCCCCTACCGGACTCGAGTCACGGCAGTTTCGAATGGCCCCTCCACGTTGAGCGTGGAGATTTCACATCCGACTTGCCGAACCCCCTACGAGCTCTTTACGCCCCATGATTCCGGACAACGCTTGCCACCCCCGTATTACCGCGGCAGCTGGACCGTCCTT
+
CCCCCGGGGGGGGGGGGGGGGGFGGGCFGGGGGGGGGGGGGGGGGGCEGGGGGGGGGGGGGGGGGGGGGGGGG<FGGGGGGGFGEGGGCFG8CF<FEGGGGGGGCFGFFGGGGGGGGGFGGGGGGGCEGGGECFGGGGDGGGGFEGCFGD7CECFFEC:D;:>CE*:DFFFGCCGFGFGFEFGB:C=FEGCFFECGG*:+=+CCCGCC?FG55C=<D2)/9)/*//)<CD5:C7:>-0/<E59)):*)20A097/19,**)0855FC??5*))/2*0(*+-(-(43()4?(()(.10.(4)
@M03506:14:000000000-AKVR1:1:1101:7928:8330 2:N:0:42
TCGGACTACAAGGGTTTCTAATCCTGTTTGCTACCCACGCTTTCGCTCCTCAGCGTCAGTGCCGGCCCAGACCACCGCCCTCGCCACCGGTGTTCCTCCTGATATCTGCGCATTTCACCGCTACACCAGGAATTCCGTGGTCCCCTACCGGACTCTAGCCATGGCAGTATCGAGTGGCGTCTCCAGGTTGAGCCTGGAGGTTTCACACCCGACTTGCCAAGCCGCCTACGAGCTCTTTACGCCCAATAAATCCGGACAACGCTCGCCCCCTACGTATTACCGCGGCTGCTGGCCCGTCGTT
+
CCCCCGGGGGGGGGGGGGGGGGGGGGGGGGGGGGGGGGGGGGGGGGGGGGGGGGGGGGGGGGGGGGGGGGGGGGGGGGGGGGFGGGGGGGGGGGGGGGGGGGGGGGGGGGGGGEFGGGGGGEGGGGGGGGCGFGGGGGGGGGGGGGGGGGGGGGGFGGGGGGFGGGEFGGG>FGGGGGGGGEGGF?6CFGFGGG?FGCF:=FCGCEEGDDGGG3CFGGF?F<CCGGF3CC35<3<:<*9<*2CD*2;:+<+1)./>3(9=3>7C3CC>8;5>F*0+:(/36<>B;;>::)8:D<6C..,((
@M03506:14:000000000-AKVR1:1:1101:12693:8332 2:N:0:42
TCGGACTACACGGGTATCTAATCCTGTTTGCTCCCCACGCTGTCGCGCCTCAGTGTCAGAAACTGCCCAGCAGACCGCCTTCGCCACCGGTCTTCCTCCGGATCTCTACGCATTCCACCGCTACACCCGGAATTCCGTCTGCCTCTACAGCCCTCGAGTTTGACAGTCGGCACGGCAGATCCGGGGTTGAGCCCCGGACTTTCACCACCCCCTTATCAAACCACCTACGCGCCCTTTACGCCCAGTGATTCCGGACAACCTCCGCCCCCCCCGTATTCCCGCGGCTGCTGGCCCGGTGTTT
+
CCCCCGGGGGGDGGGGGGGGGGGGGGGGGGGGGGGGGGGGGGGGGFEGGDGGGGGGGGGGGGGGGGGGGGGGCFGGGGGGGGGGGGGGGGGGGGGGAAFGDFCEGGFFGGGGGGGGCGGDEGGGGGGGGGGGGGGGGGGFFFGGC8ADFCFFC9CE+;EGGGCFGGGGGGD:CE*CEGE<BCG5EEC=5<8CF=EEE5C7+;++>9?5*9D<**+2:*=+09CF*0)//>35C:5C)*9:?*5*13<6<+<=4.1>D(**))0)12:>GFGF5*8*3)=F<B0(42(05:(3)((1)7,1(
@M03506:14:000000000-AKVR1:1:1101:5821:8333 2:N:0:42
TCGGACTACACGGGTTTCTAATCCTGTTTGCTCCCCACGCTTTCGCGCCTCAGCGTCAGTATCGGACCAGGTCGCCGCCTTCGCCACCGGTGTTCTTCCCAATATCTACGAATTTCACCTCTACACTGGGAATTCCACGACCCTCTTCCGAACTCAAGCGTACATGTATCAAGCGCAGCCCCCAGGTTGAGCCCGGGAATTTCACGCCTGACTGTGTACACCGCCTACGCGCCCTTTACGCCCAGTCATTCCGAGCAACGCTAGCCCCCTTCGTATTACCGCGGCTGCTGGCACGACGCTT
+
CCCCCGGGGGGGGGFGGGGGGGGGGGGGGGGGGGGGGGGGGGGGGGGGGGGGGGGGGGGFGFGGGGGGGGG@CGGGGGGGGGGGGGGGGGFGGGFGGGGGDGGGGGGGGGEFEEFGGGGGGGGGGGGGGGGGGGGG9FEEGGGGGGEFGG>CEGGGGCFEGGCEGGFGFCBEFFEGGGGDE>C>;>@96B7FCGGGGE52A:C+5/=CFGD90+><+11:DGGGC*05*C5:<5)9)*0:5:37*+0*<0<47.)))4C*.85)*;*8?:F?)*2A8-@?:>0(1(-@))4:)4835)(4(
@M03506:14:000000000-AKVR1:1:1101:16491:8337 2:N:0:42
TCGGACTACCAGGGTATCTAATCCTGTTCGCTCCCCTAGCTTTCGCGCCTGAGCGTCAGGTAAGGCCCAGAGATCCGCCTTCGCCACCGGTGTTCCTCCTGATATCTGCGCATTTCACCGCTACACCAGGAATTCCGATCTCCCCTACCTACCTCTAGTCACGCAGTATCGGATGCAGGTCCGGGGTTGAGCCCCGGCTTTTCACAACCGACTTGCGTAACCGCCTACGCGCGCTTTACGCCCAATGCATCCGGACAACGCTCGTCCCCTACGCCTTACCTCGGCTGCTGGCCCGTACTGG
+
CCCCCGGGG9FFGGGGGGGGGGGGGEGGGGGGGGGGGGGGGGGGGGGGGGGGGGGGGGGGGGGGGGGGEGGGGFGGGGGGGGGGGGGGGGGGGGGGGGGGGGGGGGGGGGGGGGGGGGGGGGGGGGGGGGGFGGGGGGGGGGGGGGGGGGDGGGGGGGD9,ACGGGGGGGGD>8CFGGGFGG*@EGCEGCCFFFGGG*4=CGGCF+9CCG<7>D7EGG5/>CCGDGDFGG):<>@<:***/:D3/2+)39C@E:*952C7D3>39E5BG>*70)8:*)/6)-(4:01)84(471,)0)())
@M03506:14:000000000-AKVR1:1:1101:25863:8342 2:N:0:42
TCGGACTACCCGGGTATCTAATCCTGTTTGCTCCCCTAGCTTTCGCGCCTGAGCGTCAGGACAGACCCAGAGAGCCGCCTTCGCCACCGGTGTTCCTCCTGATATCTGCGCATTTCACCGCTACACCAGGAATTCCGCTCTCCCCTGTCTCCCCCTAGCCCGGGATTTTCGGATGCAGGTCCGGGTCTGCGCCCAGGATTTTCCATCCCGCTTTTCCGAGCCGCCTACCCGCGCTTTCGGCCCAATAAAACCCGACAACCTCCGCCCCCTCGGCCTTACCTCTGCTGCTTGCATGTGGTGG
+
CCCCCGGGGGCFGGG:EFF96CEFGGFFGGGGF@F,CFFGGGFCCFEG@@DFC<C@CEB@@FC<F<@CFF?F,6C8CBCF:=,F:FF,7+@C8?@595?F@F,?,CA,B++4@F?FG<C=C@CFFG8FF+?,D<B<FF+++86DE8>DGC,6,+6>>,@:DC6***,,5@**3*1,2,,4>>@4:**,,,1=;C*/@*AEGFF+++<**1))2*5>C58=)/)*)1<?**)2)))1(*)*2*)/**3*++3)).)))(/*)))/7=E@?)*))***+.6<)).)).544*.2*--2**.((
@M03506:14:000000000-AKVR1:1:1101:18146:8345 2:N:0:42
TCGGACTACCAGGGTTTCTAATCCTGTTTGCTCCCCTGGCTTTCGTGCCTCAGTGTCAGGTATTGTCCAGGGACTCGCCTTCGCCACTGGTGTTCCACTTGATATCTACGCATTTCACTGCTACACCAAGTATTCCAGTCCCCCCTCCAATCCTCAGAGCAAGGTAGTTTCCAATGCCATTTCCAAGTTGAGCTTGGAGATTTCACATCCGACTTTCCTCACCACCTACGCACCCTTTACGCCCAGTGAATCCGAACAACGCTCGGGACCTCTGTATTACCGCGGCTGCTGGCACAGAGTT
+
CCCCCGGGGGGGGGGGGGGGGGGGGGGGGGGGGGGGGGGGGGGGGGGGGGGGGGGGGGGGGGGGGGGGGGGGGGGGGGGGGGGGGGGGGGGGGGGGGGGGGGGGGGGGGGGGGGGGGGGGGGGGGGGGGGGGFGGGGGGFGGGGGDEGGGGGGGGGGA9FF?FGGGGGGGGGFDFGD?D8DFGGFAFGGGGGG=FFGGGDGGGGGFC:7FDGGGGGGFCE?CF,<;FAF7BECEDFFG87CEDGC,>/0@;+;>DDGB5;.85CDGE)?@<6/2<@G)/CA6((((-<:@0()(49594:)
@M03506:14:000000000-AKVR1:1:1101:4402:8366 2:N:0:42
TCGGACTACAAGGGTATCTAATCCCGTTCGCTCCCCATGCTCTCGTGTCTGAGCGTCAGTGTCGGGCCAGGACGCCGCCTTCGCCTCTGGGGTTCCTCCGGATCTCTACGCATTTCACCACTACACCCGGAATTCCACGTCCCTCTCCCGCACTCGAGCCCGCCAGTCTGGCATAACCCCGCCAGGTTTAGCCCGACGATTTCATACACCACTTAGCGAGCCGCCTGCACACCCTTTACGCCCAGGAAATCCGGATAACGCTTGCCACCTACGTTTTACCCCGGCTGCTGGCACGGAGTTA
+
CCCCCGGGGGGGGGGGGGGGGGGGGGGGGGGGGGGGGGGGGGGGGGGGGGGGFGGGGGGFGGGGGGGGGGGGGGGGGGGGGGGGGGGGFGGGGGGGGGGGGGGGGGGGGGGGGGFGGGGFGFGGGGGGGGGGGGGGGGGGGGGD@DGGGGGDGEGGGGGEECEGGGGGG?CGGGGGGEGGDGGGE>EG?E@EFGGEG5/*:CEEGCFCGFDC?F+@F<5*9DDEGCFFFGFGGF@<7>F*;>D<4*2.+9C6:)*/5<G5>FFFFG+*;77:DG6@5)19(412632>8??:)),))),()
@M03506:14:000000000-AKVR1:1:1101:7278:8374 2:N:0:42
TCGGACTACCAGGGTATCTAATCCCGTTTGCTCCCCTAGCTTTCGCGCCTCAGCGTCAAGAACAGGCCAGGTAGTCGCCTTCGCCACTGGTGTTCCTCCCGATATCTACGCATTTCACCACTACACCGGGAATTCCACTACCCTCTCCTGCCTTCGAGTCGACCAGTATCGAATGACCCTACCCAGTTGAGCCGGGGGCTTTCACACTCGACTTGACCGACCGCCTGCCCGCTCTTCACGCCCAGTACACCCGGACAACCCTTGCCACCTAGCTATTACCGCGGCTGCTGCCCCGTCGTTA
+
CCCCCGGGGFFGDGGGGGGGGGGFFEGGC@FFGG@FGGFFFGFGGGEGGGGCFFFGGGDDFGGGG?FFFGGFGGGFFCGGEGFEGCFFCCGC=:?BCBFGG7BCGGDCFGG+?FEGGGGGGGGFGGGG+4FCE8FD9FF,DDFGG8@F9,@E9DGCGCGFC++@CCFD7F:7@<F97EF,,5CFC8DE,;>DGG>E5*CE879@<=FFF3555D+<*2:*97CEGGFF6>7C9BF7)0***:)*12<*2+;)8)5<C07*050*98+9;)**)03+066C((3(4-4>))).)-(1)0(,(
@M03506:14:000000000-AKVR1:1:1101:22943:8376 2:N:0:42
TCGGACTACCGGGGTTTCTAATCCTGTTTGCTCCCCACGCTTTCGCACCTCAGCGTCAGTACCGGGCCGGTGAGCCGCCTTCGCCACTGGTGTTCTTGCGAATATCTACGAATTTCACCTCTACACTCGCAGTTCCACTCACCTCTCCCGGACTCAAGCTCCTCAGTATCAAAGGCAGTTCTGGAGTTGAGCTCCAGGATTTCACCCCTGACTTAAGAAGCCGCCTACGTGCGCTTTACGCCCAGTGATTCCGAGCAACTCTATCCCCCTTCGTCTTACCGCGGCTGCTGGCCCGACGTTA
+
CCCCCGGGGGGGGGGGGGGG<FGGGGGGGGGGGGGGGGGGGGGGGGGGGGGGGGGGGGGGGGGGGGGGGGGGGGGGGGGGGGGGGGGGGGFFGGGGGGGGCGGCFGFFGEGFGGGGGGGGGGGGGGEGFGCFFFCFCFFGGGGGGF8FGGEGGGGGGFFGGGGGCFGGFFGGF98FCEGFGGFC<DGGGGFGGFCFGG*,>*>1C?EEEFCC+;1@FGFGGGGG:*5AEC4C<>35(:18?:DG4<6/:9CB4)75)(9<9/**:EGF?)*077*284*+((3(23>@B4:2)4(1)546.
@M03506:14:000000000-AKVR1:1:1101:12037:8380 2:N:0:42
TCGGACTACAAGGGTATCTAATCCTGTTTGCTCCCCACGCTTTCGCGCCTCAGCGTCAGTACCGTCCCAGCGAGCTGCCTTCGCCATTGGTGTTCCTCCTGATATCTGCGCATTTCACCGCTACACCAGGAATTCCACTCGCCTCTTCCGGACTCTAGCCCGACAGTTTCCACCGGCATTCAAGGGTTAAGCCCTTGACTTTCACAGCGGACTTATCGGGCCGCCTACTCGCTCTTTACTCCCACTGCTTCCGGACAACGCTTGCCCCCTCCGTCTTACCGCGTCGTCTGGCACGCGTTTT
+
CCCCCGGGGGGGGGGGGGGGGGGGGGGGGGGEGGGGGGGGGGGGGGGGGGGGFGGG@FCF@FGFCFGGFDEF:@F6CFFGGGFGE:BFFFFGGCCFEFFGE9EEGGGCGEDCF:EE,EECGGGGGGGG?CDFFGDFGGCFBE@EEGGGFE8+@EGFGFGG8++@GEGCFGF=CF5*9@9CF7:BD5DFG@EFGGG6,<CFGCF9F7<FE3CCE6CGGF>CD<5:C*55+08E9<579*@+3<74*:<*<++08877/,7*))<**3<)CB*).1**/.9619646((.4)(.)5:))044(
@M03506:14:000000000-AKVR1:1:1101:17560:8380 2:N:0:42
TCGGACTACTAGGGTATCTAATCCTGTTTGCTCCCCACGCTTTCGCTCCTCAGCGTCAGCACCGGCCCAGAGCACCGCCTTCGCCACTGGTGTTCCTCCTGATATCTGCGCATTTCACCGCTACACCAGGAATTCCATGCTCCCCTACCGGACTCTAGCCACAGCAGTATCAGGTGGCGTCTCCAGGTTGAGCCTGGAGTTTTCACACCTGACTTACCGAGCCGCCTACGCGCCCTTTACGCCCAGTAATCCCGAACAACGCTTGCCCCCCCCGTATTCCCGCGCCTGGCGCGCCCGCGCT
+
CCCCCGGGGGGGGGGGGGGGGGGGGFGGGGGGGGGGGGGGGGGGGGGGGGGGGGGGGGGGGGGGGGGGGGGGGGGGGGGGGGGGGGGGGGGGGGGGFGGGFGGFCGGDGGGEFGGFGGGGGGDGGGGGGGDFGFGFGGFG,>FGGGGGGGGDCCF9==FFFGFGFD@9D:E9ECBEGGGGE5CG7FG7EFCDCFGGDEF,,=97,:9CGFFGGGGC+2?*)8C5):8=CG)=3))),*=F8=GGDC86:C+9<<55C(2A3:)1**<7:>C:D7**0(*+5(,,(4(0,)4(),-).)-((
@M03506:14:000000000-AKVR1:1:1101:13080:8387 2:N:0:42
TCGGACTACAAGGGTATCTAATCCCGTTCGCTCCCCTAGCTTTCGCACTTCAGCGTAAGTGTCAGCCCAGCAACCCGCCTTCGCCGCAGGTGTTCCTCTCGATATCTACGCATTTCACCGCTACACCGAGAACTCCATTTGCCCCCTGTGCACTCTACCCCCCCAGTATCTGTTGACGCTTCTGGGTTAAGCCCAGAGTTTTCACAATCGCCTTGCGGTCGACGCCTTCGCGCCCTCTACGGCCAGTTAACCCCGACGACTGTTTACCCACCCGTCTGCACGCCGCCCGCGGCCCGGCGTC
+
6@CCC@FGF@E,CC6C6F9ECFF<FC,CF@:FE@CEGGCFFG9FGGGGGDCF,<@@,8,<<6<<FEC@,CE,<FF@6@7@FFCGEFCGGG<=FF,?,BCEBDFDCC9C?E@7FFFD?9?CF7FFF,A@@E+@,:CDG,,,33C,666+@,>DEGFDF,,,+1+@@@B,,,,,73@5E**=*;,69,=11,6BF:,;,,,,,+55>,4,=5*/:*+0/1)*/)/11>))+*.//08D(0*38/1>5:0*<C+6)))9D(9*).***+0/<*93))2*/(*<8(((40()()3()(-7:54((
@M03506:14:000000000-AKVR1:1:1101:26297:8401 2:N:0:42
TCGGACTACAAGGGTATCTAATCCTGTTTGCTCCCCACGCTTTCGCACATGAGCGTCAGTGCCGGGCCAGTGAGCCGCCTTCGCCACTGGTGTTCTTCCTAATATCTACGAATTTCACCTCTACACTAGGAATTCCACTCACCTCTCCCGGACTCAAGACTAACAGTATCGAAGGCAATTCCGAGGTTGAGCCCCGGGACTTCACCCCCGACTTATCAATCCGCCTGCGTGCGCTTGACGCCCAGTCAGTCCGAACAACGGTATCCCCCTTCTTACTAACCATGCTGCCTGCCTCAAGTTC
+
9CCCCEGGGGGGGGGGGGDGGGGGFGGGGGGGGGGGGGGGGGGGGGGDEGGGEFGGGGDFGFGG7@CGDGGGGFEGGEGGGC,BFCGGGGEFGGGFFGFFGDGAB<,,,B:=F7FFGGG=FGGGGF9F@8,EF<ADEDGGFEGGGFC=F@CEGGGDFE9EAFGFFFG;ADCF84:CF613@D,8C>EGCGF,@@EE:55*461,<9:7*/:)**++;@A9:4)*12;4:*0:7))9(9F*8://>2+*++00.)5)1.5/)0.**0+)2)*.0:C++)*<())..).*(*)().,*9*)))
@M03506:14:000000000-AKVR1:1:1101:15094:8455 2:N:0:42
TCGGACTACAAGGGTATCTAATCCCGTTCGCTCCCCTGGCTTTCGCGCCTCAGCGTCAGTGTCGGCCCAGCAACCCGCCTTCGCCGCAGGTGTTCCTCTTGATATCTACGCATTTCACCGCTACACCAAGAATTACAGTTGCCCCTTCCGCACTCTAGCCGCACAGTATCAGTTGACCTTTCCGACTTAATCTCGGAGATTTCACAACTGACTTGTGCTGGCCGCCTACGCGCCCTTTCCCCCCATCAGATCCGAACAACGCTTGCTCCCCCCGTATTACCGCGGCTGCTGGCATGGTTTT
+
CCC8<BGFDFG9CC@CEF,FAFFDFGDEFGGCFGGGGF?@FFGDG7CFB7FEFG@CE:@FCEFF7C7+C<@A<EFGGEGECFG7FFEECGAFG7CA??FFFFFG<C5,CFGGGGGF,@FCEGGDFCFDDA8:,7,C<FF=DCA8=?DDD@8C6+DFEDDD6C8:@:DG:EGGF,;D,3EEE7D8E*:7?;,221<C5**=>+,,1=C57FCFCC>@*;AA47<*)9>)=*)/173)(9*2+0))1**1+3+9?F*/917*)7)**2+9<37.7C*/2:*A>(((,(,)(),,),49)*)((
@M03506:14:000000000-AKVR1:1:1101:26842:8490 2:N:0:42
TCGGACTACCAGGGTTTCTAATCCTGTTCGCTCCCCACGCTTTCGCGCCTCAGCGTCAGTTACTGCCCAGAGACCCGCCTTCGCCACAGGTGTTCCTCCTGATATCTGCGCATTCCACCGCTACACCAGGCATTCCAGTCTCCCCTCCAGTCCTCCAGTCTGCCCTTATCGCCCGCACGCTCACAGCTGAGCTGGGAGTTTTCCCGAACAACGCGACAAACCACCTCCGAGCTCTTTCCCCCCATTAATTCCTGACAACCCTGCCACCCTCCCGATCACCCCCGCTGCTCCCCCTTCTGCT
+
@C-CCDFCFCG,F@EEB-6EFFAEGFEEEGGGGG8@@CEFFEG<F7+6:B@C,,@,B:CFCF<C,C8EF<CFGF,C::@7BF?FF:F8F8F@<FGGA?,,E,E9FGGF9@B=+@@<BEF7=@+CAFE+F++AEEEA5F;F=;>DC,+63@D9FFC=F,,,@EAF88D,39+@EG+>+@*@*519,6,,,4>,,5,*4*4,14,,1**477**1:C5))8**21***))2))219/*.*13**))*+2/+0<**9*2*-*/)00*2+2.C)*).)**/4):,,3((((.5*)()-1*)*.4)
@M03506:14:000000000-AKVR1:1:1101:9251:8505 2:N:0:42
TCGGACTACCAGGGTTTCTAATCCCGTTTGCTCCCCTGGCTTTCGCGCCTCAGCGTCAATACCGGTCCAGGATGCCGCCTTCGCCACCGGTGTTCCTCCAGATATCTACGCATTTCACCGCTACACCTGGAATTCCGCATCCCTCTCCCGGCTTCAAGCCTTCCAGTATCGGACGCAGTTCCCGGGTTGAGCCCGGGGATTTCACGTCCGCCTTAGTAGGCCGCCTACGCGCCCTTTACGCCCAGTAATTCCGAACCACGCTTGCCCCCCCGGATTTACGGCGGCTGTCGGCACATGGTTG
+
CCCCCGGCGFDGCFDGGGGG<FDDFFCEEDF<FGGGGGGCED@CCGGGDGEGGGGGDGGGECFE@FG@FGG7FCGG7FF7CFFC:FGFGGGGGGGC,AEFGFFF,?EFFEFBFEGFGGGGGG:FGGGGF8AFF8FA8=::FFGFGCDDDGG+@=DCDGGFECGGC9E,@;+>::8EE>>EGDF55*:::FGG?CB8=EG5*2++17C=C5)**10+::*<46)=3*).5CB=G))9);7*A:9/9++*<++9))*1)(9*.7.9CF68*0/))1*22-0*,4(,4(()))-2812**).)(
@M03506:14:000000000-AKVR1:1:1101:10351:8529 2:N:0:42
TCGGACTACAAGGGTATCTAATCCCGTTTGCTCCCCACACTTTCGCATCTCAGCGTCAGGTGCAACCCAGCACGTCGCCTTCGCCACTGGTGTTCTTCCCGATCTCTACGCATTCCACCGCTACACCGGGAGTTCCACGTGCCTCTCTTGCCCTCAAGTCGCACAGTCTCGCATGACCTCCACCAGTTGAGCCAGGGGCTTTAACACACGACTTGTCCAACCCCCTACATGCGCTTTACGCCCAGTTAATCCGGATAACGCCCCCCCCCCTACTCTTACCCCCGCCGCCGCCCCGTATTTT
+
@CCCCGGGGGGGGGGGGGGGCGFFGGGFGGGGCGFEFFFGGGGGGGGGGFEFCFGEGEGFGGG,CFGGGCFGGGFFGGGEGGEDGEFGGGGGGDGFGGGGGEGGGGGGGGGGGGGGGGGGGDGGFGGGGG:ECFFG9FGGGFGGGFGGDFFEGGGFCGFG+@CGGGGG9,@F?C5@FE@6D,@FGGGGF922D5:>?CE*;C,>C:C=C4?DE*+5>+;:DC**/):5+:+=))0::*=;EGGD9+3*00<@>3**1)9*).7)1C*)1))))*0006=?(-(99,()(0(-53(*)).6)
@M03506:14:000000000-AKVR1:1:1101:16181:8549 2:N:0:42
TCGGACTACAGGGGTTTCTAATCCTGTTTGCTCCCCACGCCTTCGCACCTCAGCGTCAGTACCGGGCCAGTGAGCCGCCTTCGCCACTGGTGTTCTTGCGAATATCTACGAATTTCACCTCTACACTCGCAGTTCCACTCACCTCTCCCGGACTCAAGCTTCTCAGTATCAAAGGCAGTTCTGGAGTTGAGCTCCAGGATTTCACCCCTGACTTAAAAAGCCGCCTACGTGCGCTTTACGCCCCGTGATTCCGAGCAACGCTAGCCCCCCTCGTATTACCGCGGCTGCCGGCCACAAACTC
+
CCCCCGGGGGGGGGGGGGGGGGGGGGGGGGGGGGGGGGGGGGGGGGGGGFGGGGGGGGGGGGGGGGGGGGGG9EGGGGGGGGGGGGGGGGGGGGGGGGGGDCFFGGGGGGD@DGGGGGGGGGGGGFEFGGGDGGGGGGGGGGGGGGGFGC7CEGGGFDFCEF;ECFG9FCCFCFGGGGGAEGD>CFGF<@FFF661DC5C<C,,DCGGG44CF7?9:FF5CFDDGGFFCF)AD:ED@GF=E=)19EG3*+0*937DC(2*0)8/*;C>8)1)7C58C26C((((,(-5()-33((*)),.)
@M03506:14:000000000-AKVR1:1:1101:6180:8549 2:N:0:42
TCGGACTACAAGGGTATCTAATCCCGTTTGCTACCCTAGCTTTCGCGCCTCAGCGTCAAGAACAGGCCAGGAAGTCGCCTTCGCCACTGGTGTTCCTCCCGATATCTACGCATTTCACCACTACACCGGGAATTCCACTTCCCTCTCCTGCCTTCGAGTCGAGCAGTATCGCGTGACCCTCCCCAGTTGAGCCGGGGGCTTTCACACGCGACTTGCACGACCGCCTGCGCGCTCTTTACGCCCCGTAAATCCGGACAACGCTTGCCACCCACGTATTACCGCGGGTGCTGGCCCGTAGGTT
+
CCCCCGGGGGGGGGGGGFGGGGGGGGGGGGGGGGGGGGGGGGGGGGGGGGGGGGGGGGGGGGGGGGGGGGGGGGGGGGGGGGGGGGGGGGGGGGGGGFGGGGGGGGGGGGGGGGGGGGGGGGFGGGGGGGGCGGGFGFGGGGGGGGGGGGGGGGGGC=@DCEGGGGGGGGBBEGGGGGG8ECGGFGGGFCFGG:EGG5=5;DGGGD<*7CDCGDFGCDFGGC<ED3>F57DGCD3C<>@CE5397CC):+AF>515>6**5>)9CC+983*)5*29@)@E(((,(,,)5*((049)))().
@M03506:14:000000000-AKVR1:1:1101:17205:8552 2:N:0:42
TCGGACTACCAGGGTATCTAATCCTGTTTGCTCCCCACGCTTTCGCGCCTCAGCGTCAATGCCGGTCCAGGATGCCGCCTTCGCTACCGGTGTTCCTCCAGATATCTACGCATTTCACCGCTACACCTGGAATTCCGCATCCCTCTCCCGGATTCAAGCCTGCCAGTATCGGACGCAGTTCCCGGGTTAAGCCCGGGGATTCCACGTTCGACTTAGCGGGCCGCCTACGCCCCCTTTACGCCCAGTAATTCCGAACAACGCTTGCCCCCTCGTCATTACCGCGTCTGCTTGCACAGAGTTT
+
CCCCCGGGG<CFGGGGGGGGFFGGGFGFGGGGGGGGGGGGGGGGGGGGGGGGGGGGGGGGGGGGGGGGGGGGGGGGGGGGGGGGGGGGGGGGGGGGGGGGGGGCFGGFGGGGGGGGGGGGGGGGGGGGGGG?FGGGGGGGGGGGGFFGGGD>EDG9EEFGGCFFGGGDFGGFEGGDEGGE;=FE5CGGGGFFGGGGGGGGGCCFG5EGGDGG53>EGGF7<D:CDG>?*))2/7<<:>@5CEDDCF9?GCF?FB3>5(127839<C+0::3))**29)6+(34-3((9<*.4*36*)064)
@M03506:14:000000000-AKVR1:1:1101:19368:8572 2:N:0:42
TCGGACTACCGGGGTATCTAATCCTGTTTGCTCCCCACGCTTTCGCACCTCAGCGTCAATACCGGTCCAGTGAGCCGCCTTCGCCACTGGTGTTCTTCCGAATATCTACGAATTTCACCTCTACACTCGGAATTCCACTCACCTCTCCCGGATTCAAGCGATGCAGTCTTAAAGGCAGTTCCGGGGTTGAGCCCCGGGCTTTCACCTCTAACCTACAAAGCCGCCTACGCGCGCTTTCCGCCCAGTAATTCCGAACAACCCTAGCCCCCACCGTACTACCGCGGCCTCTGGCACGGTGTTA
+
CCCCCGGGGGGGGGGGGGGGGGGGGGGGGGGFGGGGGGGGGGGGGGGGGFGGGGGGGGGGGGGGGGGGGGGGGGGGGGGGGGGGGCFGGGGFFGGGGGGGGGGGGGEGGGGGGGGGGGGGGGGGGG?EEGEDFGGFFGGGFGGGGGFFGG@+CEGGGGGGDGGGGGFGGGGC7CECGGGGGGGGGGGGGGGGFGEGE5?=FCFGGGEGE7@FF;6C*76*;FDGGGFFEG759D@D0*9CCCDCCEGFC+<@?>GD)(**))0**8C)C)18./2*;)*27>1209<)().,).(5.)-(.
@M03506:14:000000000-AKVR1:1:1101:20440:8584 2:N:0:42
TCGGACTACCGGGGTATCTAATCCTGTTTGCTCCCCACGCTTTCGCACCTCAGCGTCAGTACCGGGCCAGTGAGCCGCCTTCGCCACTGGTGTTCTTGCGAATATCTACGAATTTCACCTCTACACTCGCGGTTCCACTCACCTCTCCCGGACTCAAGATCGCCAGTATCAAAGGCAGTTCTGGAGTTGAGCTCCAGGATTTCACCCCTGACTTAGCAATCCGCCTACGTGCGCTTTACGCCCAGTGATTCCGAGCAACGCTAGCCCCCTCCGTATTACCGCGGCTGCTGCCCCGCATGTA
+
CCCCCGGGGGGGGGGGGGGGGGGGGGGGGGGGGGGGGGGGGGGGGGGGGFGGGGGGGGGGGGGGGGGGGGGGGFGGGGGGGGGGGEGGGGGGGGGGGGGGGGGGGGGGGGGCGGGGGGGGGGGGGG<FDGDGGGGGGGFG@FE@ECGGGGG8EEGGGDGGGGGGGEGGFGFDFGGGFGGGGGFFDFE9>@FGFGGGGGGCFCGGGGGGGF<FFFFGGFF<CGDFDGFFGG4=D>@G?F=8=EC3*2<*<0@?F35C339CBD>)2CG:?5*759*2:)903091>(4@)/).)49)..(.)
@M03506:14:000000000-AKVR1:1:1101:17706:8584 2:N:0:42
TCGGACTACCAGGGTATCTAATCCCGTTTGCTCCCCACGCTTTCGCGCCTCAGCGTCAGGAAATGCCCAGAGACCCGCCTTCGCCACCGGTGTTCCTCCCGATCTCTACACATTTCACCGCTACACCGGGAATTCCAGTCTCCTCTGCATCCCTCAAGAACGGCAGTATCGGCCGACGTTTCTCGGTTGCGCCGAGAGTTTTCACGACCGACTTGCCATCCCGCCTACGCTCCCTTTACGCCCGGGGATTCCGAGCAACGTTTGCCCCCTCTGTCCTCCCGCGGCGTCGGCCACCGCTGTT
+
CCCCCGGGGGGGGCFGGFGGCGGGGDGGGGGFGGGGGGGGGGGGGGGGGDGGGGGGGGFGFGGGGGGGGGGGGGGGGGGGGGGGGGGGGGGDFGGGFGGGGEGGGGGGGGGGGGGGGGGGGGFGAFGCFG7FCFGGGCFCDFGGGGGGGGGGGGGDGGGGGGGG>?FF,EEEEGD*;EEF6A:C5>CEG,=BBC*=87+29:?+5*:E*)))27<@6:*<FF**><5.:7)1975:5:8*2:9)9*/)/*C4?3)9C(5*.))*0@C7C:D))*++<)8C(--(2((0()(,01(15)(4)
@M03506:14:000000000-AKVR1:1:1101:15412:8586 2:N:0:42
TCGGACTACAAGGGTTTCTAATCCTGTTTGCTCCCCACGCTTTCGCACATCAGCGTCAATGCCGGTCCAGTGAGCCGCCTTCGCCACTGGTGTTCTTCCGAATATCTACGAATTTCACCTCTACACTCGGAATTCCACTCACCTCTCCCGGATTCAAGCGATGCAGTTTTAAAGGCAGTTCCGGGGTCGAGCCCCGGGCTTTCACCTCTAACTTGCAAAGCCGCCTACGCGCGCTTTACGCCCAGTAATTCCGAACAACGCTAGCTCCCTCCGTATTACCGCGCCTGCTGGCACGGAGTTT
+
CCCCCGGGGGGGGGGFGGFGGGGGGGGGGGGGGGGGGGGGGGGGGGGGGGGGFGGGGGGGGGGGGGGGGGGFGGGFGGGGGGGGGGGGGGGCFGGGGGGGGGGGGFFGGGCGGGGGCGGGGGGGGGEGGGGGGGCFGGGGFGDEFFGGGDGGEGGGGGGGDFGGD8@D,@CF7ECD9CGGFGGDCCEGG8CEG5CEGCCEGGGGGGGG=DG77@<FDFFGG45E/:>5AG@=D;:58DF=G57/7<F4F9:*/<7DD7DEE>DDC+</8)4>@F**:)/<:9B(42(>>F>?43:<BD(4)
@M03506:14:000000000-AKVR1:1:1101:5498:8603 2:N:0:42
TCGGACTACACGGGTTTCTAATCCCGTTTGCTCCCCTAGCTTTCGCGCCTCAGCGTCAGTATTGGGCCAGATGAGCGCCTTCGCCACCGGTGTTCCTCCTGAAATCTACGCATTTCACCGCTACACCAGGAATTCCCTCATCCTCTCCCATACTCAAGCCAAGCAGTTTGGGATGCAGATCCTCGCGTGAGCCGAGGGCTTTCACACCCCACTTACTTGACCGCATACACTCCCTTTACGCCAAGTGATTCTGAACAACGCTCGCTCCCCCCGCTTTACCGCGGCTGCTGGCCCGGATGTT
+
CCCCCGGGGGGGGGGGGGGFGGFGGCCF@EGDGGGGG?FGGGFE@FFGGDGGGGGGGGDFGGGFG8<CFFDFCEFGGGGGDGGDGGGGGEFCFGGGACEDGFB99BFFAECFGE9FFGFCF7CFFFED8FFFCFA9EGFGC>DGGFFFGGFCG=E@D9,@DE8DD8EB:,B<EGCF9FGGGG79:*34@EECC@EGGD*,,2>C,=854:59*?FFD+;?F*9C)186?F+0*8A24>F5*7))7++0++0*9*02*2>>:B37D*1);@3:)1***)*<(3((((,)5).(),,).)(()
@M03506:14:000000000-AKVR1:1:1101:17934:8609 2:N:0:42
TCGGACTACAGGGGTTTCTAATCCCGTTTGCTCCCCTGGCCTTCGTGCCTCAGCGTCAGTGACTGTCCAGAGACTCGCCTTCGCCACTGGTCTTCCTTACGATATCTACGCATTTCACTGCTACACCGTAAATTCCAGTCTCCTCTCCAGTACTCGAGCAAGGCAGTATCGAATGCAGTTCCGGGGTTAAGCCCCGGGATTTCACATCCGACTTACCTCGCCGCCTACGCACCCTTTACGCCCAATGAATCCGAACAACGCTTGAGACCTCGGGATTACCGCGGCCGCTTGCCCCGAGCTT
+
CCCCCGGGG9FGGGGGGGGGGGGGGGGGGGGGFGFGGGGGGGGGGGGDGGGFGFGGGGGGGGGGGGGGGGFGGGGGGGGGGGGGGGGGFFGGGGGGGGGGGFGEEGFCFGGGDGGGGGACFFGGGGGGGG+FFGGGGF;FGGFGGFGGGF;DE,4+>A>CGGFGGEG9DGG7@=FFCEGEGGGGGC>EFCGFGGDGGGGG6;EGGGF?C7CGEGGGGC45?DC=D9)5C7):D>:4416E8:DDGG6*:9EF:>DG7?F*)<5F*0//;)0.))2**)*<31(((((0()--6.(1).(-,
@M03506:14:000000000-AKVR1:1:1101:12526:8622 2:N:0:42
GGACTACTGGGGTATCTAATCCTGTTCGCTCCCCACGCTTTCGCTCCTCAGCGTCAGTTCCGGCCCAGAGTGCCGCCTTCGCCACTGGTGTTCCTCCCGATATCTGCGCATTTCACCGCTACACCGGGAATTCCGCACTCCCCTACCGGACTCGAGTCACGGCAGTTTCGAATGGCCCCTCCACGTTGAGCGTGGAGATTTCACATCCGACTTGCCGAACCGCCTACGAGCTCTTTACGCCCAATGATTCCGGACCACGCTAGACCCCTACGTCTCCCCCCCGCTGCTGGCCCGTAGTTGG
+
CCCCCGGGGGGGGGGGGGGGGGGGGGGGGGGGGGGGGGGGGGGGGGGGGGGGGGGGGGGGGGGGGGGGGGGGGGGGGGGGGGG>EGGFGGGGGGGGGGGEGGGGGFGDGGGGGGGGGGGGGGGGGGGGGGGGGGGGGGGGGGGGGGGGG+BEGGGGGGFF:CGEEFG@EGG:EF?GFCE5BECGGGFG:@FG*8BC5CFCCF@FFCGGGDCGGGGGGG5EC3CEG*57:3>C<6BF):31CGGF7+0=9:<6))))18<G>55DFFGD*.70)1*2+(.1(((-((,0,9:(<9())74)(
@M03506:14:000000000-AKVR1:1:1101:12229:8637 2:N:0:42
TCGGACTACAAGGGTTTCTAATCCTGTTTGCTCCCCACGCTGTCGCGCATCAGTGTCAGAAACTGCCCAGCAGGCCGCCTTCGCCACCGGTCTTCCTCCGGATCTCTACGCATTCCACCGCTACACCCGGAATTCCGCCTGCCTCTACAGCCCTCGAGTTTGACAGTCGGCACGGCAGATCCGGGGTTGAGCCCCGGACTTTCACCACACCCTTATCAAACCACCTACGCGCCCTTTACGCCCCGTGATTCCGGCCAACGCTCCCCCCCCCCGTATTACCGCGGCCGCTGGCCCGGACTTA
+
CCCCCGGGGGGGFGGGGGGGGGGGGGGGGGGGGGGGGGGGGGGGGGGGGGGFGGGGGGGGAFFGGGGGGGGGGGGGGGGGGGGGGGGGGGGGGGGGGGGGGGGGGFGGGGGGGGGGGGGFGEEGCGGGGGGEGGFGGGGGDFGFDDCGGGGGG?FCGCGGDC;FFGGGDGGDEEEGGGG@CGGGGEGDE++?CFEGDCE59CF?FGGC5CC5CF87:*97>F4=5*6;EG>EGF:47*9*/C5))**)*+09)8)))4C*8371/*/8EBGF5*2A0)6:-0(41(-737-1)433)),.)
@M03506:14:000000000-AKVR1:1:1101:4076:8639 2:N:0:42
TCGGACTACAAGGGTTTCTAATCCTGTTTGATCCCCACGCTTTCGCGCCTCAGCGTCAGTATCCGTCCAGAGAGCCGCCTTCGCCACCGGTGTTCCTCCTGATATCTACGCATTTCACCGCTACACCAGGAATTCCACTCTCCTCTCCGGTACTCGAGTCCACCAGTATCCAGCGCCGTTCCCCAGTTGAGCCAGGGGCTTTCACACCGAACTTAGCGGACCGCCTACGCGCCCTTTACGCCCAGTAATTCCTAACAACGCTAGCCCCCTCCGTATTACCGCGGCTGCTGGCACGAAGTTA
+
CCCCCGGGGGGGGGFGGGGGGGGGGGGGGGFGGGGGGGGGGGGGGGGGGEGGGGGGGGGGGGGGGFGGGGGGDFGGDGCEGGGGGGGFEGFGGGGGGGGGGFGDGGGGGGGGGGGGGGGGGGGGGGFGFGG8FGGGFGDGAEEGGGGGG7EEGGGGCEDFGGGGG?DEGGG9<DEEEEGGGGGGG>C@F@CFEGFG5CGGFGGFGCGEE3<D=FGCFDB5<<C5D<5?=7:EGFF:4*18EGG35<EBCFG?*/*7>)**07))9C?>CB*8)1/8@)0<6(7(192>))(4)525)83:)
@M03506:14:000000000-AKVR1:1:1101:24909:8645 2:N:0:42
TCGGACTGCAAGGGTATCTAATCCCGTTTGCTCCCCTAGCTTTCGGCTTTCAGCGTCAATGTCGGTCCAGGATGCCGCCTTCGCCCCCGGTATTCCTCCAGATATCTACGCCTTTCGCCGCCACACCTGGAATTCTGCATCCCTCTCCCGAATTCAACCCAGCCAGTATCCGACCAAGTTCCAAGGTTACCCCGTGGGATTCCCCGTCGGACTTCGTTCCCCGCCTACGCCCCTCTTCCGCCCAGTAATCCCGACCAACGCTCGCCCCCCCCGCCTTACCCCTGCCCCGGCCCTGCACTAC
+
<CCCC@F?FFFGFCF?<CEFFGGCEFGGGGFCFFF7FGFGFGCF7@F<F8FFG9FFF7FGEFF@:8CGFFG7F,EF:@C7FGCF7,@=F@CCFGGGFFAF4E?9@FE,C+++:?AF@EEEG++:<F7:E88<,<DDBC=,7>8,=3@D8+3=@+@>>,6687EGGF>BF;,6:E5*132,5DC,28,5D,,?**64:7=,,*1,,4/A5))82*9A**)*;*8*7*.77))1>5574**2::51*<+/<+2900/>D1DE7))19CC>5<D@)18?*)9A01((.(()-)4>3((/)))).
@M03506:14:000000000-AKVR1:1:1101:19363:8655 2:N:0:42
TCGGACTACAAGGGTATCTAATCCCGTTTGCTCCCCTGACCTTCGTGCCTCAGCGTCAGGAACTGTCCAGAGACCCGCCTTCGCCACTGGTCTTCCTTACGATATCTACGCATTTCACCGCTACACCGTAAATTCCAGTCTCCTCTCCAGTCCTCAAGCACGGCAGTATCGAATGCAGTTTCGGAGTTAAGCTCCGAGATTTCACACCCGACTTACCGCGCCGCCTACGCACCCTTTACGCCCAATGAATCCGAACAACCCTTGAGCCCTCTGTATTACCGCCGCTGCTGGCACAGAGTTA
+
CCCCCGGGGGGGGGGGGGGGGGGGGGGGGGGGGGGGGGGGGGGGGGGGGGGGGGGGGGGGGGGGGGGGGGGGGGGGGGGGGGGGGGGGGGGGGGGGGGFGGGGGGGGGGGGGGGGGGGGGGGGGGGGGGGCCFGGGGGGGGGGGGGGGGGGFGGGGGGGGGG>EGGGFGGGGDEFFFGGGGGGGCEEC;DGECFGEGGGGG>CFGCGEGGCGGDFGGGF*:DGGGC:FGG>CDAF447ACGGGC*A<*23+/0)*99(/*87)**0+.;?>46:+<7)*<(((-399526(-.<?<7).62
@M03506:14:000000000-AKVR1:1:1101:25320:8657 2:N:0:42
TCGGACTACAAGGGTATCTAATCCTGTTTGCTCCCCACGCTTTCGCGTCTCAGCGTCAGTATCCAACCAGGGGGCCGCCTTCGCCACAGGTGTTCCTCCCGATATCTACGCATTTCACCGATACACCGAGAATTCCGATTGCCCCCTCCGCCCTCTAGCACCACCGTTTCACTTGGCCGTTCTGGGTTAAGCCCCGAGATTTCACAAGCGATCTGTCTCCGCGCCTACTCGCCCTTTCCCCCCAGTAAATCCTCACAACTCTCGGTCCCTTTCTCTCACCGTCGGTGCCGCCATGTGTTTT
+
CCCB@FEFFFC@DFFGFFFFGGGGGGGGF@FFFGG7FGCEGEG9@FF@FFGGCF7@CE>FGDFDAF<@FGCCFGFGE7CBCF4CC,CBF=?AF7EF,?F74C++@F9FFD7CF:,CDDFC++8CA=FEEF7CA9CD,6@F79ECC+4+@BE8CGDD,@3,3,>;**>1,,2,,<?8<B:C*,:CCB@5=<+5?C>5*:*15+>;C++***/**/+<::4+/*)*)1))+*):9)<5)**+2:/)*0+*++<)/*:*2)7+*0/1*2*.*1*0*2+3+)9*-1((((-)()(-)()**/(((
@M03506:14:000000000-AKVR1:1:1101:19392:8679 2:N:0:42
TCGGACTACAAGGGTATCTAATCCTGTTTGCTCCCCTAGCTTTCGCTCCTCAGCGTCAGTAGTGATCCAGCTCGCCGCTTTCGCCACGGGTGTTCCTGCAGATATCTACGCATTTCACCGCTACACCTGCAATTCCACGAGCCTCTCCCACACTCAAGCACAGCAGTTTTGAGAGCAGCCTCTGGGTTAAGCCCAGAGATTTCACTCCCAACTTCCCGCACCGCCTACGAACCCTTTACCCCCAGTAATTCCCAACATCGCTGGCCCCCCACGGAATACCGCGGCTGCGTGCACGCAGAAA
+
CCCCCGGFGGGGDCFFFGFFGFFGGGGGGGG9@F<BFFDGGDFFGGGGGC<@EFG7FDECF<FEGGGF@FG<FGGGGGGGFG@@F:EEG+@ECFGGGGGFG9,FCFG<BBEEG:FCEGD:FF7FGGGGDEFGGFEFGGCC7BE,8,3,38DEECGC,,BFGGEF?FD=FGGDCGEGG,@E,@C?EDFG8CCGGGG8:CE7DCCCE?F6F**;80,125?5C8:5C7)5/:)CG)80)++0>C))/3@F+0<**19C5(*:>5))9:5)1.777)**2)*3((((3(,)(.(()),)))(.)
@M03506:14:000000000-AKVR1:1:1101:22189:8712 2:N:0:42
CGGACTACTGGGGTATCTAATCCTGTTTGCTCCCCACGCTTTCGTGCCTGAGCGTCAATCTCAGCCCAGGGGGCTGCCTTCGCCATCGGTGTTCCGCCACATCTCTACGCATTTCACTGCTACACGTGCCATTCCACCCCCCTCTGCCAGATTCAAGTCCCATAGTTTCCACTGCCATTCCCTGGCTAAGCCCGGGGCTTTCACAGCGGGCTGGCCGGACCGCCTCAGCAATCTTTTCGCCCAGTAATTCCGCTGAACCCTCCCACCCTACTTATGTCCTCGGCCTCCGGTCCGTGATTCC
+
@@CCCGGGFAFG@@FGGFDGCGGD<FFGGGC<EF@DFEGCFFGEF<C@FA8@<:FGGGGGGGG9E@@CFG,:B@6,8C,9CD@FFEEGGGGFE5,,=BCFDGCCFGG9DF+=FEGCFFCCCE<?=B=E+DFFF,@EEGGGGECE8,6E,@,@CGFG9EF,>=;8,D99,5,@A<FFFF2@,4,6@,,4:8DFG58**/=?<CCC7:C7*)/72*8*)/)=DDD5**0)3*.+276:4D)*;5<7FC7/<++0)0))2./:<5)9*;/0;57/**3++66<:<6(((,)()((5((*)))))
@M03506:14:000000000-AKVR1:1:1101:23223:8726 2:N:0:42
TCGGACTACAAGGGTATCTAATCCTGTTCGCTCCCCACGCTTTCGCGTCTCAGCGTCAGTACCGTCCCAGAGAACCGCCTTCGCCACGGGTGTTCTTCCCGATATCTGCGCATTTCACCGCTACACCGGGAATTCCATTCTCCTCTTCCGGACTCTAGCCAGATGGTTTCCGCCGACAGCTCGAGGTTAAGCTTCGAGTTTTCACAGCAGACCTCCCTGGCCGCCTACCCGCTCTTTACGCCCAATAAATCCGGACAACGCTGGCCCCCTACGGATCACCCCGTCTCCTCGCGCGTGGTAA
+
CCCCCGGGGGGGFGGGGGGGGGGFGGGGGGGDGGGGGGGGCEGGEGGFEFGGEFEGGGGGGGGGGGGGFF8FFFGFGGEGGDFFC:FGCGCCGGGDFGGGGDCFCFGCGGDGCFFGGGGGGDGGGGGGG7F+D8@DE<FF;DGGGGFGFGEGGGFFGAEGGGCFFG>EGE9C*4C*/*=8817*:BCF+?9F+>BC=F6A>7;9@FG=C4<<*>+=5F:5C4CEC3)0*1<C9.0::7FEEGCD3*+*<C@)))9CC(9:57)/7*;7*.*55//;*4?:(,,,41(*))-()-()))().
@M03506:14:000000000-AKVR1:1:1101:10903:8758 2:N:0:42
TCGGACTACACGGGTATCTAATCCTGTTTGATCCCCACGCTGTCGCGCCTGAGCGTCAGTAACGGGCCAGTGAGCCGCCTTCGCCACCGGTGTTCTTCCGAATATCTACGATTTTCACCTCTACACTCGGCATTCCACTCACCTCTCCCGTACTCAAGTCGCGTAGTCTCAGGGGAAGTCCCGGATTTGAGCTCCGGGCGTTCACCTCAGATTTGCACGACCGCCCGCGCGCCCTTTACGCCCAGTACTTCCGAACAACGCTCGCCCGCCGCGTTTCACCGGCGCCGCGCTCACGAAGTCA
+
9CCCCC:EFFFG7CG@FGGGA@E<FGG9<FGGGGD<FF77F:6EDGC+@@CFGG@@@CFFFAAC+,7@6DCF<,CC@+76,CCCEFBA@FC:48B,CFDCGGG@CF?BF+B+A+5C?EDCF<FF9A,A=:++65CF,C,D8DEFGGGFC766CGCF?9,34+++**@E7,5,4,4***=,>DEG:**=C,BFF88=:*/*32=9FFGC+0*+4113;45*/))17/775C@E).8*.0**;*/*/00*3276))9D535:))))1:E)*)1))1**+.9?((((1(4)()--.<?C534).
@M03506:14:000000000-AKVR1:1:1101:17742:8760 2:N:0:42
TCGGACTACCAGGGTTTCTAATCCTGTTCGCTCCCCACGCTTTCGCTCCTCAGCGTCAGTTACTGCCCAGAGACCCGCCTTCGCCACCGGTGTTCCTCCTGATATCTGCGCATTCCACCGCTACACCAGGAATTCCAGTCTCCCCTGCAGTACTCCAGTCTGCCCGTATCGCCCGCACGCCCACAGTTGAGCTGTGAGTTTTCACGGACAACGCGACAAACCACCTACGAGCTCTTTACGCCCAGTAATTCCGGACAACGCTCGCACCCTCCGTATTACCGCGGCGGCTTGCCCGTAGTTG
+
CCCCCGGGGGGGGDGGGGGGGGGGG9FGGGGGGGGGGGGGGGGGGGGGGFGGGGGGGGGGGGGGGGGGGGGGGGGGGGGGGGGGGGGGGGGGGGGGGGGGGGGGGGGGGGGGGGGGGGGGGGDGEGGGGGGGGGGGGGGGCDFGGGGGGGGGEFGGGGGGGDGFGGGGGGCGEGGGGGGGGGGGGG9:79CFGFFGC95=FFGGGGGGGDFGGGGED<BC<C<FDG69CC377?FFAFFCEEC37+0*3++965*9)4D=))))1*:>E@*7B7CCF>6E(9>39((.()((/51).)(-)
@M03506:14:000000000-AKVR1:1:1101:17412:8763 2:N:0:42
TCGGACTACCAGGGTATCTAATCCTGTTTGCTACCCACGCTTTCGTGCCTCAGCGTCAGTGATGGTCCAGTAAGCTGTCTACACCACAGGTGTTCCTCCTGATATCTACGCATTTCACCGCTACACCAGGAATTCCGCTTACCTCTCCCATACTCAAGCCCTGCAGTCTTCGGCGCACCCTCCCAGTTGACCCGGGAGATTTCACACCAAACTTACAGGACCGCCTACGCACCCCTTACCCCCAGTAACTCCGACCAACTCTCTCCGCTCCCTTATTACTCCGGCTCCTGCCATGCATTCT
+
CCCCCGGGG-FFGCGGGGGGGFGGGGGGGGGGGGGGGGGGGGGGGG8CFFGGGGGGGGGGGGGGGGGGGGGGGGGGGGGGGGGGGFGGGGGGGGGGGGGGGGGGGGGGGGGGGFFGGGFGGEGGGGGEGGGGFFGFGGGG>FEEC9FGGCFGFEGA?@DFC1,DFGDBDFFE6EEE8CGC+:EEG6CFCE,E:EE58>*;@@FG?:F57DCFGF7@F465?:):9:);:C)*))):(2A+5C))*0+8A+<@@>1)1(***9)*2**8*))0)0+<+)9?>::(,((.56(()))*1/4))
@M03506:14:000000000-AKVR1:1:1101:23669:8825 2:N:0:42
TCGGACTACAGGGGTTTCTAATCCTGTTTGATCCCCACGCTTTCGTGCCTCAGCGTCAATAATGGCCTTGTGAGCTGCCTTCGCAATCGGTGTTCTATGACATATCTAAGCATTTCACCGCTACATGTCATATTCCGCCCACATCAAACCTATTCAAGACCAACAGTATCAATGGCAGTTCTGTTGTTAAGCAACAGGCTTTCACCACTGACTTATCAATCCGCCTACGCACCCTTTAAACCCAATGAATCCGGATAACGCTCGGGTCCTTCGTCTTACCGCGGCTTCTGGCCCGAATTTC
+
CCCCCGGGGFGGGGGGGGGGGGGGGGGGGGGGGGFCGGGGGGGGEGGGGEFFFFGGGGGGGFGGGGGGGGGGGFGGGGGGGFFGGFGGGGGGGGGGGGFFGGFGGGGGGFGGGGGGGCGGGGGGGGGGGG9@9FG,4FGGGGGGGG9DG+=DBCEEDG9,68DGFGGGFG,8=DEGF8D=>3,@E=,@CFGC=88D8E69FFGG:FCGFCCFFGFGFFAGCFG57*3?9**=D;FGBG>9C8D55C1BC@E4)278D)2*88A>DCFA*/:=30**;-*<(-(,((()-*),)4(9<>(-)
@M03506:14:000000000-AKVR1:1:1101:14776:8826 2:N:0:42
TCGGACTACAAGGGTATCTAATCCTGTTTGATCCCCACGCTTTCGTGCATCAGTGTCAATATTTGTGTAGCCAGCTGCCTTCGCAATTGGTGTTCTATGTCATATCTAAGCATTTCACCGCTACATGACATATTCCGCTAACCTCCACAGTATTCAAGACCTATAGTATCCATGGCAGTTTCCAAGTTAAGCTCGGAGATTTCACCACGGACTTACAGATCCACCTACGCACACTTTACACCCAGTGAATCCGGATAACGCTTGCACCCTCCGTATTACCGCTGCCGCTGGCACGGCGTTA
+
CCCCCGGGGGGFGGGGGGGGGGGGGGFGGGGCAAEDFFFEGGGGGGCCGCEDGGGGGGGGGGFDGF<FFFGGFG7EGGCC9EFECGGFGGGGGGGD@FFGGAFGCFGGGFGDCFFGAFG7FGGGDFGDEEG9=<,AA:C7>@,4@FGGGC9DEGG9;,@,,,6=,@FA8E>EFGF,=8@@=DC;ADGGGGFGGFE66?8F9?EAEEF7C6>C>73@856E577975AF>D>C*6*:;@+>D69?<,5+,,>):A**8.0:382*/++;*):5AF*8<98+((.(((()473().(9)0,3(
@M03506:14:000000000-AKVR1:1:1101:17471:8831 2:N:0:42
TCGGACTACCCGGGTTTCTAATCCCGTTTGCTCCCCTGGCCTTCGTGTCTCAGTGTCAGGAACTGTCCAGAGACCCGCCTTCGCCACTGGTCTTCCTCATGATCTCTACGCATTTCACTGCTACACCATGAATTCCAGTCTCCTCTCCAGTCCTCAAGCACCGCAGTATCGAATGCAGTTTCGGAGTTAAGCCCCGAGATTTCACACCCGACTTCCGGCGCCACCTACACACCCTTTACGCCCAATGAATCCGAACAACGCTTGGGACCTCTGTTTTACCGCGGCTGCTGCCACACAGTTG
+
CCCCCGGGGGGGGDGGGGGGFGGGGGGGGGGGGGGGGGGGGGGGGGGGGGGGGGGGGGGGGGGGGGGGGGGGGGGGGGGGGGFGGDFGGGGGGGGGGGGGGFGGGGGGGGGGGGGGGGGGGGGGGGGGGGFGGGGGGGGGCFFGGGGGGGFGGGGG?FFGGGGGCEGCFF+A=FGGFAAEEDEECCEFFAECDFDGEEGCCD:;DGGGGGDGG7,>?7?5DGDGGGFFCFAGD35D@CCCE=775:8+2+;6)8*73(7*8>)198*.:)9?)*+3;47?(21(2(,),9),044*)0-))
@M03506:14:000000000-AKVR1:1:1101:14149:8836 2:N:0:42
TCGGACTACCAGGGTATCTAATCCTGTTTGCTCCCCACGCTTTCGCACCTCAGCGCCAGATCCGGCCCAGTTACCCGCCTTCCCCCCTGGTGTTCTTCCCAATATCTACGAATTTCCCCTCTACACTGGGAATTCCACTACCCCCTTCCGCCCTCAAGGCCGCCAGTACCAAAGGCAGTTCCACGGTTGACCTCTGGGATTTCCCCCCTTCCTTACCGACCCCCCTCCCTCCCCTTTCCCCCCAGTAATCCCCACCACGCCTACCCCCCTTCGTATTCCCCTGGCTCTTGCCACGAACTTT
+
-,A@,+6-C--CC;F<-;6C<<FGEAFGD@E6FGG7,@+FGG<@CC,@@66,,,8+88@F,F@F@+@@7C6,,,C9+@6F:6,CC>++A?4,C4FGG?FEF,4B,9,,5:74AF<,,C<,=4EE9E?9,?A?E=F,9FD8,=@3@8,@D++@6@,6@,3@=EE++3>,3@B7,53@>5FAF,:,**44*42?,><,>4,<@*,,1AEG*2**1+++2*2>D)*1CC).*2):*).*4**0A:)/9+:99+A6)89/9(**..0***;58)*))2*;+-=0,(2(3.)))/).*5250).:4
@M03506:14:000000000-AKVR1:1:1101:6996:8838 2:N:0:42
TCGGACTACAAGGGTATCTAATCCGGTTTGCTCCCCTAGCTTTCGAGCCTCAGCGTCAGTTGCGGTCCAGAGAGCCGCCTTCGCCACCGGTATTCCTCCCGATATCTACGCATTTCACCGCTACACCGGGAATTCTACTCTCCTCTCCCGCACTCTAGCACGGCAGTATCTGATGCCAGCTCCAAGTTGAGCCTGAAGGTTTCACATCAGACTTACCACACCGCCTACGCTCCCTTTCCGCCCAATAATTCCGAACAACGCCCGCCCCCCCCGTATTACCCCGGCTTCTGGCACGGATTTT
+
CCCCCGGGGGGGGGGF<FGGGGGGGGGGGFGGGGGGGGGGGGGGGGGGGGGGGGGGGGGGGFFGGGGGGGGGGGGGGGGGGGGDGGE@CGGCGFGGGGGEEDGGGGGCGGGGGGGGGGFGGFGGGGCGGGGGGGGGGGGGGGDFGFGGGGDEGGGGCC;997CGGGDFAFFGGGF9CFFF8FFFGGFEGFCCBCFE898FCFGFFFFFGFGFG=+;7CAC7CDDGGFFGG):C7>C?*1;CGGC*6+*<2<@?><5C1D5@)7/55CBGD3<3***<47<((((2((06*.)).()))(.)
@M03506:14:000000000-AKVR1:1:1101:11943:8843 2:N:0:42
TCGGACTACAAGGGTATCTAATCCCGTTCGCTCCCCTGGCTTTCGCGCATCAGCGTCAGTGTCGGCCCAGCAACCCGCCTTCGCCGCAGGTGTTCCTCTCGATATCTACGCATTTCACCGCTACACCGAGAATTCCAGTTGCCCCTTCCGCCCTCTAGTCGCACAGTATCAGTTGACCTTTCCGAGTTAAGCCCGGAGATTTCACAACGGACTTGTTCTGACCGCCTACGCGCCCTTTACGCCCAGTAACTCCTAACAACGCTTGCCCCCCCCGTATTCCCGCGGCTGCTGGCCCGGATTG
+
CCCCCGGGGGGGGGGGGGGGGGGGGEFGGGDFGGGGGGGGGFGFGGGGGGGGGGGGGGGGGGGGGGGGGGGGFGGGGGGGGFGGGGG@GGGGGGGFACFFGF8DEFGGGFG7F7BECFGGGGGGGGGGCGGDGGGEC=FFFGFGGG?GGGG+>EGDAEGGGGCC8CFEF79FAFFEGGGD?FGC8:=E7B298FG5E:5CF7CDFFGE*8D9>D9C+:@7CFG:C)7<6<)*/7))(9/<8EG3**+*+++10*0*2)*2<E:*9C+0;>DB33**;8*<8?F6;66)(),(0(-)0)-((
@M03506:14:000000000-AKVR1:1:1101:21884:8845 2:N:0:42
TCGGACTACAAGGGTATCTAATCCTGTTTGATCCCCACGCTTTCGTGCCTCAGCGTCAATAACTGTGTAGTAAGCTGCCTTCGCAATTGGTGTTCTATGTCATATCTAAGCATTTCACCGCTACATGACATATTCCGCTTACCTCCACAATATTCAAGACAAATAGTATCCATGGCAGTTTCTGAGTTAAGCTCAGAGATTTCACCACGGACTTACCTGCCCGCCTACGCCCCCTTTACACCCAGTGAATCCGGATAACGCTTGCACCCCCCGTATTACCGTGGCCGCGTGCCCGGAGTTC
+
CCCCCGGGGGGGGGGGGGGGGGGGGGGGGGGGGGGGGGGGGGGGGGGGGGGGGGGGGGGGGGGGGGGGGGGGGGGGGGGGGGGGEGGCFCGGGGGGGGGGGGGGGFGGGGGFCFGGGGDGGGGGGGFGGGGGGGGGGGGGGGGGGGCFC>A9FFFGGCGGDFGDGGGFDEFGG8DGFGFF9A8,,3EFFFDFFDDG,9,@FCCFGA=D+0CDEDGGCCFGFGGC9;?ADC*7C5**0=+=AF2?CFEA,@EFE:<D<9GC3=)1>@+AC))75/*2+6=:((,((,(0(.(-),(93),()
@M03506:14:000000000-AKVR1:1:1101:5532:8858 2:N:0:42
TCGGACTACCAGGGTATCTAATCCTGTTTGCTCCCCACGCTTTCGCACCTCAGCGTCAGATCTGGACCAGTTAGCCGCCTTCGCCACTGGTGTTCTTCCCAATATCTACGAATTTCACCTCTACACTGGGAATTCCACTAACCTCTTCCAGCCTCTAGGTTGCCAGTATCAAAGGCAGTTCTGGAGTTGAGCTCCAGGATTTCACCCCTGACTTAACAACCCGCCTACGTGCGCTTTACGCCCAGTAAATCCGAACAACGCTAGCCCCCTTCGTCTTACCGCGGCCTCTCGCACTAAGTTT
+
CCCCCGGGGGGGGGGGGGGGGGGGGGGGGGGFGGGGGGGGGGGGGGGGGGFGGGGGGGGGGGGGGGGGFGGFGGGGGGGGGGGGGGGGGGGGGGDGGGGGGGGFGGFGGGGGGFGFGGGGGGGGGGFGGGGFGGGGGGGG@GGFFGDGGG;DB?===F?E>DGGGGFDFGA=AFCFGGG9DC8DD?FGCF8@FFGG8?@C;?FGGGC>FF*AFCG9FG9C7?97>CBF53/49))5>++4CED<5C7@79CFEBDCG1*2))0/>F?BG3*))0*/*.6?06((((,8?)42)3(*))-).
@M03506:14:000000000-AKVR1:1:1101:17663:8867 2:N:0:42
TCGGACTACAAGGGTATCTAATCCTGTTTGCTCCCCACGCTTTCGCACCTCAGCGTCAATACCGGTCCAGTGAGCCGCCTTCGCCACTGGTGTTCTTCCGAATATCTACGAATTTCACCTCTACACTCGGAATTCCACTCACCTCTCCCGGATTCAAGCGATGCAGTCTTAAAGGCAGTTCCGGGGTTGAGCCCCGGGCTTTCACCTCTAACTTACAAAGCCGCCTACGCGCGCTTTACGCCCAGTAATTCCGAACAACGCTAGCTCCCTCGGTATTGCCGCGGCTGCTGGCACGGAGTTA
+
CCCCCGGGG-CFGGGGGGGGGGGGGGGGGGGGGGGGGGGGGGGGGGGGGDGGGGGGGGGGGGGGGGGGGGGGGGGGGGGGGGGGGGGGGGGGGGGGGGGGGGGGGGFGGGGGGGGGGGGGGGGGGGGGGGGGGGGGGGFGGGCEFFGFGGGGCCEFGGGGDGDDGGFGGGGGGGGGGGGGGGGGGEG>EGGGGGGEGGGGFFGGGG,ACFGGGF9>;DF?FGGGGC>FEGAD5))9<F?EGDC*9<F4C:C6?BCDG0//55>CFFFF8.7)09*/+)0+,(4(4127)04<).4/0>3:)
@M03506:14:000000000-AKVR1:1:1101:17533:8869 2:N:0:42
TCGGACTACCAGGGTTTCTAATCCTGTTTGCTCCCCACGCTTTCGTGCATGAGCGTCAGTGTTAGCCCAGGGGGCTGCCTTCGCCATCGGTGTTCCTCCACATCTCTACGCATTTCACTGCTACACGTGGAATTCCACCCCCCTCTGCCACACTCAAGCCTTCCAGTTTCAAACGCAGTTCCCAGGTTAAGCCCGGGGATTTCACATCTGACTTAAAAGACCGCCTGCGCACGCTTTACGCCCAGTAATTCCGATTAACGCCTGCACCCTACGTATTACCGCGTCTGCTGGACCTGTGTTC
+
CCCCCGGGGGGGGGGGGGGGCGGGGFGGGGGGGGGGFGGGGGGGGGGGGGGFFGGGGGGGGGGGGGGGGGGGGGGGGGGGGGGGGGGGGGGGGGGGGGGGGGGGGGFGGGGGGGGGGGGGGGGGGGGGFGGGFFGCAFFGGGGGEFFGGGGFGGG?EGGGGGGGFGFFEGCFFGGGGGG7;EC;FFFFGFDFGGGGGGEGGGGGG??GEG7CGG7FCCFGFGD=CCFFCG5>55>5?7B58EGGGG78CC<6?>CDGFGC@747C8EFG)*07<9<8<FC(4;09((9<:3(.4(**06:.
@M03506:14:000000000-AKVR1:1:1101:14431:8893 2:N:0:42
TCGGACTACCAGGGTATCTAATCCTGTTTGCTCCCCACGCTTTCGCGCCTCAGCGTCAGTCTCGGTCCAGAGCGCCGCCTTCGCCACCGGTGTTCTTCCCAATATCTACGAATTTCACCTCTACACTGGGAATTCCACGCTCCTCTCCCGATCTCTAGTCCCGCCGTCTCGAGCGCAGTTCCCAGGTTGAGCCCGGGGCTTTCACACTCGACAAACAGGACCGCCTGCGCGCCCTTTACGCCCAGTAAATCCGAACAACCCTCGCCCCCTTCTGATTACCGCCGCTGCTGGCCCGCACTTC
+
CCCCCGGGGGGGGGGGGGGGGGGGGGGGGGGGGGGGGGGGGGGGGGGGGGGGGGGGGGGGGGGGGGGDGGAFGGGGGGGGGGGGGGGGGGGGGGGGGGGGFGGGGGGGGGGGGGGGGGGFGGGGGDEFGGFFGGGGGGGGFEGGGGGGGGGGGCCGFDGGEF>EGGCG8FCCEGCE7CEGGGGEGFGGG:CGGGGGGGGGG49+>97*=*;>:7CFCF>59DDEG*8:*9):CBEG0*9*8EGG<F?*<+<9:B*7>(/*7)0)>EEBG>*)/*+00)*3((((((())).,)42/7)())
@M03506:14:000000000-AKVR1:1:1101:19940:8899 2:N:0:42
TCGGACTACAGGGGTATCTAATCCCGTTTGCTCCCCTGGCTTTCGCGCCTCAGCGTCATGCCGGTCCAGGATGCCGCCTTCGCCACCGGTGTTCCTCCAGATATCTACGCATTTCACCGCTACACCTGGAATTCCGCATCCCTCTCCCGGATTCAAGCCTTCCAGTATCGGACGCAGTTCCCGGGTTGAGCCCGGGGATTTCACGTTCGACTTCGAAGGCTGCCTACGCGCCCTTTACGCCCAGTAATTCCGAACAACGCCTGCGCCCTCTGTATTACCGCGGCCGCTGGCACAGCGTTAG
+
CCCCCGGGGGGGGGGGGGGGGGGGGGGGGGGGGGGGGGGGGGGGGGGGGDGGGGGGGGGGGGGGGGGGGGFFGGGGGGGGGGGGGGGGGCFGGGGGGGFFGGGGGGGGFGGGGGGGGFGGGGGGGGGGGGGGGGGGGBFGGGGGFGGGGG7ECGCFGGGDFGGGGFF5@EG7CGGGG*<@FGGGGGGGFGGGGG>E5CE??D@@8*=CC;7*:+=5*/776DDGGGF):3):/5<D<GEGG:<<9++0:3A?>:CDF(1>:;:5):?<8)0)/*020:?*,((-(-40()((1,,*0),((
@M03506:14:000000000-AKVR1:1:1101:8357:8903 2:N:0:42
TCGGACTACAGGGGTATCTAATCCTGTTTGCTCCCCACGCTGTCGCGCCTCAGTGTCAGAAACTGCCCAGCAGACCGCCTTCGCCACCGGTCTTCCTCCGGATCTCTACGCATTCCACCGCTACACCCGGAATTCCGTCTGCCTCTACAGCCCTCGAGTTTGACAGTCGGCACGGCAGATCCGGGGTTGAGCCCCGGACTTTCACCACACCCTTATCAAACCACCCACGCGCCCTTTACGCCCCGTGATTCCGGACAACCCCCGCCCCCCCCGCATTACCCCGGCTGCTGGCCCGGAGTTT
+
CCCCCGGGGGGGGGGGGGGGGGGGGGGGGGGGGGGGGGGGGGGGGGGGGCGGGGGGGGGGGGGGGGFGGCGGGGGGGGGCEGGGGEGGGGGGGGGGFFCFGDGGGGGGGFGGGGGGGGGDDCEE@FGEGEECFFGFDFFGFGGGFGFGGDFFGGGCEGFGGGGGGGGGGGG:CC8CCE7DFE>E=CCEE+?EGG55C5*:0:CEGG6F5DDG*9<+;:7FF3*:D*7@*)0=C>)9208;;=G)/:C):<9@65*)/(7*07>5C*8@EFD>55*2:)@C(81,4905.)5:)3175)4()
@M03506:14:000000000-AKVR1:1:1101:25110:8934 2:N:0:42
TCGGACTACAAGGGTATCTAATCCTGTTCGCTCCCCACGCTTTCGCGTCTCATCGTCAGTACCGTCCCAGAGAGCTGCCTTCGCCATTGGTGTTCTTCCTGATATCTGCGCATTTCACCGCTACACCAGGAATTCCACTCTCCTCTTCCGGACTCTAGCCACACGGTTTCCGTCGACGTCTGGAGGCTGAGCCTCCAGGTTTCACACCGTCCCTGTTTGGCCGCCTACACGCTCGTTACGCCCAGTAAATCCGGACAACGCTTCCCCCCTACGTATGCCGAGGCTTCGCGCACGCAGTGCG
+
-AB@CEGGGFGG@;CEGFF,CEFCFFFGG@FE@C6BFF:FEGGD,B66@BFC,CFGF7FFGFCF@F+FCCFGGEGG@CFFFCFGF,=:AF?<CFFGCFGGGFEF,9C<F+C=F+AEEEC?=>FEFB<FDFG8=FF,,94=,4,@DD9>3C++@@F9,,,631@C=6+6@9CFCFECECGGF57;6>*4426>>:>F6<,=,1,,<,65?/*2=??,;F47C6C*)*25+25*/)093CEG51/*1<+*++295>7)7(*230.*2;*855*))*+3*)7*(((-((.)(0,45(()))()(
@M03506:14:000000000-AKVR1:1:1101:13836:8971 2:N:0:42
TCGGACTACCAGGGTTTCTAATCCCGTTTGCTCCCCTGGCTTTCGCTCCTCAGTGTCAGTGTTGGTCCAGGATGCCGCCTTCGCCACCGGTGTTCCTCCAGATATCTACGCATTTCGCCGCTACACCTGGAATTCCGCATCCCTCTCCCAAACTCAAGCCATCCAGTATCAGATGCAGTTCCCCGGTTAAGCCGAGGGATTTCACGTCTGACTTAGTTGGCCACCTACGAGCCCTTTACGCCCAGTAATTCCGAACAACGCTTGCCCCCCCCGTACTACCGCGCCTGCTGGCACGGAGTTA
+
CCCCCGGGGGGGGGGGGGGGGGGGGGGGGGGGGGGGGGGGGGGGGGGGGGGGGGGGGGGGGGGFGGGGGGGGGGGGGGGGGGGGGGGGGGGGGGGGGGGGGGGGGGGGGGGGGFGGGGGGGGGGGGGGGFGFFGGGGGGGGGGGGGGCGG?EGGGFGGGGGGGGGGGFGGGFGGGGGGGGGGGGGDGGC9FGGECEEG>G6DGGGGGGGGGGGGGCFFFGFGCFGGF6C3>E3>AD@CFGG=DDDEGB9CFBFE3CD?FE>D55CCGFD5CB)1*;*)*0,4>(9(344<73).,1<)(,)
@M03506:14:000000000-AKVR1:1:1101:5585:8994 2:N:0:42
TCGGACTACTAGGGTATCTAATCCTGTTTGCTCCCCACGCTTTCGCACCTCAGCGTCAGTATCAGTCCAGCGAGTCGCCTTCGCCACTGGTGTTCCACCGAATATCTACGAATTTCACCTCTACACTCGGTATTCCACTCGCCTCTCCTGACCTCCAGGCTTGCAGTTTAGAAGGCAGTTCCAGGGTTGAGCCCTGGGATTTCACCCCCTACTTACAAACCCGCCTACGTGCCCTTTCCGCCCAGTAATTCCGAACACCCCTAGCCCCCTTCGTATTACCGCGGCTGCCGCCCCGAAGTTA
+
CCCCCGGGGGGGGGGGGGGGFFGGGGGGGGGGGGGGGGGGGGGGGGGGGGGGGGGGGGGGGGGGGGGGGGGGGGGGGGGGGGGGGGGGGFGGGGGGGGGGCEFGGGFGGGGGG<FGGGGGGFGGGG?FGEEAFGGFDGGFFGGGGEFGGC9?FGFCGF8D?D6DCEFGGGF::FC,,@@CG,@;F+@EC7DGGC?E>E,@<2@3EAFCE*/*4BDEFFFGG4)=D<)?5;)7*;6C;+2*;C):/21+=+>8)2*>D07/)).*988B*7*<:*0*:26E(-((41()2)(-730)))-6)
@M03506:14:000000000-AKVR1:1:1101:19945:9016 2:N:0:42
TCGGACTACAAGGGTATCTAATCCCGTTTGCTCCCCTAGCTTTCGCGCCTCAGCGTCAAGAACAGGCCAGGTAGTCGCCTTCGCCACTGGTGTTCCTCCCGATATCTACGCATTTCACCACTACACCGGGAATTCCACTACCCTCTCCTGCCTTCGAGTCGATCAGTATCGAGTGACCCCCCCCAGTTGCGCCGGGGGCTTTCACCCCCGACTTGACCTACCGCCCGCGCGCTCTTTTCTCCCCGTCAATCCGGACAAGCCCTTTTCCGCTCCGTTTTCCGCTCCTGCCTGCACGTCAGGT
+
CCCCCGGGGGGGGGGGGGGGGGGGGEFGGGGGFFEGGGGGGFFDGGEGGCEFGGEFEDCFGGGGGGGGGGGGFGGGECFGGGGGGFFFGCFGGGFG9FGCFDDGEGA?AFGGGGAF<FF<FGGGGGGGDEGEGGGGGGG8FGGCFBDFGGGGDFD+=@DF6+6=C9DAAA8:5<6,=B?+*;CC?6>,,,*4=/:C*:*/;*++A9**1)))/*++***+2*97>))757.*))0>A77+3<*/)**020+0).*)),**))0**++0*.*..9*0+(*+(,,((,)/(/.2..(*00(.-
@M03506:14:000000000-AKVR1:1:1101:16626:9026 2:N:0:42
TCGGACTACTCGGGTATCTAATCCCGTTTGCTCCCCTGGCTTTCGCTCCTCAGTGTCAGTGTTGGTCCAGGATGCCGCCTTCGCCACCGGTGTTCCTCCAGATATCTACGCATTTCACCGCTACACCTGGAATTCCGCATCCCTCTCCCAAACTCAAGCCATCCAGTATCGGACGCAGTTCCCCAGTTAAGCTGCGGGATTTCACGTCCGTCTTAGTTGGCCACCTCCGAGACCTTTACGCCCAGTAATTCCGATCAAAGCATACCCCCCCCGTATTACCGAGGCTGATGGCACGGAATTA
+
CCC8@FFFGGGGE+FFGGGGDFGGFBEEFGGGGGGCDC8FGGGGEGGGGFEEGGFFGGGGFFF8EFFGGG8FFCG@@FFGGG7@@FE<FEG>FFFFE9AGF?FDFFF<F@EGGGGGGGFGGG:CFG8BFDAFFGG58@FEE8EFFDBE>@,@EGGFGGGGGGCFCGGCFFC=6?ECEGGGF7FGCCDEABGFGD,*4=**:?9FGEC?5C*;=C,;;366*;75D4)./1)*)2/;@GF587195<E7F79*)0*)92*<;)1?GGG>E3C5)/100543((((,(.)5*4:).-7.)())
@M03506:14:000000000-AKVR1:1:1101:25252:9035 2:N:0:42
TCGGACTACCAGGGTATCTAATCCCGTTTGCTCCCCTGGCCTTCGTGTCTCAGTGTCAGGAACTGTCCAGAGACCCTCCTTCGCCACTGTTCTTCCTCATGATCTCTACGCATTTCACTGCTACACCATGAATTCCAGTCTCCTCTCCAGTCCTCAAGCACCGCAGTCTTCAATTCTGTATCGGCGTTAAGCCCCGAGCTCTCACACCTGTCTTACGGCGCCATCTACACACCCATCACGCCACAAGGATCCGAATCACTCCTGGACCCCCGCGATTCTCCCCGCATCTGACTCCGAGATA
+
-A9CCGGGF<EF77C-@<FFE9<FGGF8E@9CDE<FFF@EEE@C@EGFFGCEDFGEFE,@,CEGFF9<6E@FEGFG,:,9CE,BFGGG@69C<,CFGGFGCCFGEEGG9<B:7@<F?FGFCF?E<,?:,4,AFAF9FFGF,4@,@4@>>9,9>D8>899DFF68>=4,;,,7@,,7,7,,7=63+6+@=D=D8==E>7+4,+4,,4<C,3+4@+AGC**4*9)*28++=;?ECA)9(*;**=)****)0++)))***7*++2**20;)2)/)))***.*+)(-3((())*).*.27))(,)
@M03506:14:000000000-AKVR1:1:1101:22694:9047 2:N:0:42
TCGGACTACAAGGGTATCTAATCCTGTTCGCTCCCCACGCTTTCGCTCCTCAGCGTCAGTTGTTGCCCAGAGACCCGCCTTCGCCACCGGTGTTCCTCCTGATATCTGCGCATTTCACCGCTACACCAGGAATTCCAGTCTCCCCTGCAACACTCTAGTTTGCTCGTATCGACTGCAGACCCGAGGTTGAGCCTCGGGAATTCACAGCCGACGCAACAACCCGCCTCGGAGCTCTTGACGCCCAAAAATTCCGGAAAACGCTTGCACCCCACCTAATACCGCTGCTCCTGGCACCGCAGTG
+
CC@CCGGGGGGGGGGGGDGGCCFGGGGGGGGFFGGGFGEGFGGFFGGGGGGGGGGFFGGFGGGFGGGGFGGGGFGFGGGGGC@FGDGGGG>FG7F?FFCFGGG9FFGGGGCCEFDGGGGGG:BFFCGGG7<FFGFFDFF=FFDD@GFDC9,@EGGGGGGCFGGGGGEDGGGFGGGGGGFF@@CC8*3,<FGGG,>C5:**48C,,4,,/5<:*2?8>*)*1>DGC*))/1)**)/0):<?5*)/5*156+<6)35))(**)0019<9:A)*8)9+++.*0(24120)),/((0)()))(-(
@M03506:14:000000000-AKVR1:1:1101:6418:9091 2:N:0:42
TCGGACTACAGGGGTATCTAATCCTGTTTGCTACCCACGCTTTCGTGTCTCAGCGTCAGTTACGGTCCAGAAAGCCGTCTACACCACCGGTGTTCCTCCTGATATCTACGCATTTCACCGCTACACCAGGAATTCCACTTTCCTCTCCCGTACTCTAGTCCCTCAGTATTCGGCGCACCCTCCCGGTTGAGCCGGGAGATTTCACACCAAACTTAAAGAACCGCCTACACACCCTTTACGCCCAGTAACCCCGAACAACGCTCGCTGCCTACGTATTACCGCGGCTGCTGGCACGTCTTTT
+
CCCCCGGGGGGGGGGGGGGGGGGGGGGGGGGGGGGGGGGGGGGGGGGGGGGGGGGGGGGGGGGGGGGGGGGGGGGGGGGGGGGGGGGGGGGGGGGGFGGGGGGGFGGGGGGGGGGGGGGGGGGGGGGGGGGFGGGGFGGGGGGGGGGGGGGDGDFGGGGGGGGGGGGGGGGGGGCGGGGGGGEGGDEGDDGGGGGGGG=EGGG9FEGGGGCFGCGCFFFEGGGGGGAFEGFGGEFGE7F=?EGDGG?FGGG@@D)57<5:B35))**)86>5)23<:)0<2;2(2,4>?F(6.8:1))(6)
@M03506:14:000000000-AKVR1:1:1101:17547:9105 2:N:0:42
TCGGACTACCAGGGTATCTAATCCCGTTTGCTCCCCTGGCTTTCGCTCCTCAGTGTCAGTGTTGGTCCAGGACGCCGCCTTCGCCACCGGTGTTCCTCCAGATATCTACGCATTTCACCGCTACACCTGGAATTCCGCATCCCTCTCCCAAACTCAAGCCATCCAGTATCAGACGCAGTTCCCCGGTTAAGCCGAGGGCTTTCACGTCTGACTTCGTTGGCCACCTACGAGCCCTTTACGCCCAGTAATTCCGAACCACGCTTGCCCCCCCCCTCTTACCGAGGCCGCTGCCCCGCAGTTG
+
CCCCCGGGG9FFGCFFGCGGGGGGGCGGGGGFGGGGGGGGGGGGGGGGGGGGGGGGGGGFGGGGGEGGGGGGGCGFFGGGGGCFGDEGDFFGGGGGGGGGGDA?FGGAFFGGGGGCEGGGGGCFGGGG,=FFDFFGGGGGGGGGGGGGGGG8DGGF8DCGFFGF8DDD;DGC,@:EEEGGGG9CC*@9C9DGGGCCCD*=88FGGGC5CF>FGG7*895CFGD5D7);**0CDFF42*9/CE)*7C+*<+09?:DG32FGD3)/5@C@*8<7))*23-=7((((-(()(8((.(-))0-).
@M03506:14:000000000-AKVR1:1:1101:3250:9110 2:N:0:42
TCGGACTACAAGGGTATCTAATCCCGTTTGCTCCCCTAGCTTTCGCTCATCAGCGTCAATGCCGGTCCAGGATGCCGCCTTCGCCACCGGTATTCCTCCAGATATCTACGCATTTCACCGCTACACCTGGAATTCTTCATCCCTCTCCCGGATTCAAGCCATCCAGTATCAGATGCAGTTCCCAGGTTAAGCCTGGGGATTTTACATCCGACTTATTGTGCCTCCTACGCGCCCTTTCCTCCCCTACATCCTAACAAACTCTCTCTCCCCCCGCCTTCCCGCGCCTCCGTCCCCGTCGTTT
+
CCCCCCFCF<9ECFGFFEFCEGGEECGGGGGGFGFGGFFFGGGGDGGGGGFFEG7FFGEFGGGG>GCECEEGGDEF7FBGGGCFGGDC7FFGGGG,5A=E@FBEFFA,CF>FFFGGGGC+CCCFEGGGAFGCFFFA,7@E9,,8DFFCDB7=BC=9D:DGGGCF,=E9DFG;9@9;9EAD>F?AACFF9,,@B6DFGG5@C5,5D,2,4/4CE??,:+14;F+<9C*/=))=935;.+;+5=D3***/<2<*++*2*(9+17)**037*07;8)*;*)5:((,(4(()(.(().2/0)4<(
@M03506:14:000000000-AKVR1:1:1101:20058:9120 2:N:0:42
TCGGACTACTAGGGTTTCTAATCCCGTCCGCTCCCCTAGCTTTCGCGCATCAGCGTCAGTGTCGGCCCAGCAACCCGCCTTCGCCGCAGGTGTTCCTCTTGATATCCACGCATTTCACCGCTACACCAAGAATTCCAGTTGCCCCTTCCGCACTCTAGTCGATCAGTATCAGTTGACCTTTCCGAGTTAAGCCCGGAGATTTCACAACTGACTTGCACTGACCGCCTACGCGCCCTTTACGCCCAGTAAACCCGAAACACCCCTGCTCCCCCCGGATTACCGCGTCTGCTGGCACGGCTTT
+
CCCC@FGGGGGGGGGGGGGGAGGFGEFGGGECECFGGGGGG<FGGGGGGGDGGGGGGGGFFGE@EGCFGGGGDGGGGGGGGGFD@BFCGGFFFDCGFGGGGFFGGG,CFGGGDEE9FFGGGGGGGGFDGD,DB?EFFFDDEDC@FD8DFC>EE?G9;EDF6++<:9E,@EGGGGFCCCF7CCFC*>D>F9>FGGCEG5:?;F9;C?9CCG76C++>;683*865<C>5FG355)7/(94C8=C3/709+0+075/)),9*)).9/*+0+7*5)/***-*<6:9((((..9)4>B77>)((.
@M03506:14:000000000-AKVR1:1:1101:23246:9132 2:N:0:42
TCGGACTACAAGGGTATCTAATCCTGTTTGCTCCCCACGCTTTCGCACCTCAGCGTCAATACCGGTCCAGTGAGCCGCCTTCGCCACTGGTGTTCTTCCGAATATCTACGAATTTCACCTCTACACTCGGAATTCCACTCACCTCTCCCGGATTCAAGCGATGCAGTCTTAAAGGCAGTTCCGGGGTTGAGCCCCGGGCTTTCACCTCTAACTTACAAAGCCGCCTACGCGCGCTTTACGCCCAGGAATTCCGACCACCGCTAGCCCCCCCCGTATTACCCCGGCACCTGGCACGGGTTTT
+
CCCCCGGGGGGGGGGGGGGGGGGGGGGGGGGGGGFGGGGGGGGGGGGGGGGGGGGGGGGGGGFGGGGGGGGGGGGGGGGGGGGGGGGGGGGGGGGGGGGFFGGDFAEFGGGGGGGGGGGGG9FGGGEGG>++FEFFGGAFGFGFF9?FGG7>CGGFDEGG6@EEFGGFFGDFF7@8?EFA;FEGDGGGGFFFFDGEGG85C*>EGGC:4?>FFG?CFDF6CFDGCCDF:7>C75)920@8?>)/**/038</7@)99(7*877CFC;<*)9<D3*;CA6+0(40,((),).2))()))(-(
@M03506:14:000000000-AKVR1:1:1101:10449:9136 2:N:0:42
TCGGACTACAGGGGTATCTAATCCTGTTTGCTCCCCACGCTTTCGCACCTGAGCGTCAGTCTTTGTCCAGGGGGCCGCCTTCGCCACCGGTATTCCTCCAGATCTCTACGCATTTCACCGCTACACCTGGAATTCTACCCCCCTCTACAAGACTCTAGCCTGCCAGTTTCGGATGCAGTTCCCAGGTTGAGCCCGGGGATTTCACATCCGACTTGACAGACCGCCTGCGTGCGCTTTACGCCCAGTAATTCCGATTAACGCTTGCACCCTCCGTATTCCCGCGGCTGCTGCCACCGGTTTA
+
CCCCCGGGGGGGGGGGGFGGGGGGGGGGGGGFGGGGGGGGGGGGGGGGGGGGGGGGGGGFGGGGGGGFGGFEGGGGGGGGGGGGGGGGDCC7FGGGFGGGFFGGGGGGGGGGGFGGGGGG>FGGGGGGGGGGGGGGFFGGGGGD>DFFDCD8EFGGG9ECFGGFGGGAEGGGGC5DFCFGF;E9DFGGG?BCFGGDGGDEDFEFGGGFG<D<=CC;CG=FG<DGD*))19>ECDED0DF*::D3*3<4<+39))*/>AFGFFF33+@5;>*7)**2:)*9:1-(,((82?).0)(1).-4(
@M03506:14:000000000-AKVR1:1:1101:13980:9136 2:N:0:42
TCGGACTACCGGGGTATCTAATCCTGTTCGCTCCCCTAGCTTTCGCGCCTCAGCGTCAGGTAAGGCCCAGAGATCCGCCTTCGCCACCGGTGTTCCTCCTGATATCTGCGCATTTCACCGCTACACCAGGAATTCCGATCTCCCCTACCTACCTCGAGTCGAGCAGTATCGGGGGCAGGTCCCGGGTTGACCCCGGGATTTTCACATCCGACTTGCCCGACCGCCTCCGCGCGCTTTCCGCCCATCAATTCCGGACAACCCTCGTCCCCTCTCCTTTACCGCGGCTCCTGCCCCCCAGTTC
+
CCCCCGGFFGGGGGGGGGGGGGGGGGGGGGGGGGGGGGGGGGGGGGGGGGG@DFGBFEGGCGGG@FFGGG8FFGGGGGGGCGGGGGGGGGGGGGGG9FGF@FEGGGGGGGG@FEGG,EGFGGGGFGGGF@FGGDFGGCCBFFGGGFCFGE,@EGC6>+7DCEEGCGCC7E>CE*:CE*:;B<C:*8:*38+?CEGG=:CF0*00C7<+:7*9**AC495*9C<EC*))*10:)5)9:C**1:C***+1+++10)1)11D*75>)188<8.*).*+0<4FC:0,((,(044(()(().)(-)
@M03506:14:000000000-AKVR1:1:1101:25687:9145 2:N:0:42
TCGGACTACCGGGGTATCTAATCCTGTTTGCTCCCCACGCTTTCGCACCTCAGCGTCAATATGTGTCCAGTGAGTCGCCTTCGCCACTGGTGTTCTTCCGAATATCTACGAATTTCACCTCTACACTCGGAATTCCACTCACCTCTCCACAATTCTAGCGATGCAGTTTTAAAGGCAATTCCGGAGTTGAGCCCCGGGCTTTCACCTCTAACTTAAAAAGCCGCCTACGTGAGCTTTACGCCCAGTAATTCCGAACAACGCTAGCCCCACCCGAATTACCCCCGCCGCTGGCCCGGGGTTA
+
CCCCCGGFGDGGGGGGGGGGGGGGGGGGGGGGFFGFFGEFGGGGGGGGGG8DEFEGDG7FGGGGEEFFFFGGGAFFGG7BFGCCC7C@FGFFEGFG9?FGDEFF<?<<E<C,ADFGGGGGG@FFCFGGGGGCCEGGFGGGGGFEGFG8A=FFFGGGGFG>+@@E=FG,DAFEED,,@,@<;;9E6EGFDF7864B;*41*,9<:,=<:FGFGFC7,=7A56487DC8A59)**21*);;E5C)**0+09+3767*)1(1*)).)028:*)9>3)22:)90(((,,(-.(),-)(-C))(((
@M03506:14:000000000-AKVR1:1:1101:5816:9150 2:N:0:42
TCGGACTACAAGGGTATCTAATCCTGTTTGCTCCCCACGCTTTCGCGTCTCAGCGTCAGTCATCGTCCAGAAGGCCGCCTTCGCCACCGGTGTTCCGCTTGATATCTACGAATTTCACCTCTACACCAAGCATTCCACCTTCCTCTCCGTGACTCAAGCTACGCAGTTTCGGGTGCACTTCCATGGTTGAGCCATGGGATTTCACATCCGACTTGCCCAGCCGCCTACCCGCGCTTTACGCTCAGTAATTCCGAACAACGTTTGCACCCTCTGTCTTACCGCGGCAGCTGCCACATAGTTT
+
CCCCCGGGGFGGGGGGGGGGGGGGGGEGGGGGGGGGGG>CGGGGGGGGGDGFGGGGGGGGGGGGGGGEGGGG8FGGGEGGGGGGGGGGGGGGGGGGGGGGG8F<FEGGGGG8FFGGGGGFGGFGGGGGGGGGCFFGFGGGGGFGGGGGGC>6DFEGGCGGGGGGCE>F7@CCG@BCFACGG9EFEGECECB8D<CEFD?<,;?=C7<9FCDCEDCG*;)48F):3C)5**85C>850*=?E*974E7@?:<@43179(1*7?@*:+3);73)/:<+<>F+((-3(((0.)(4).(*096))
@M03506:14:000000000-AKVR1:1:1101:28608:9161 2:N:0:42
TCGGACTACAAGGGTATCTAATCCTGTTTGCTCCCCTAGCTTTCGTTCCTCAGCGTCAGTTGTGGTCCAGCGCGCCGCTTTCGCCACGGGTGTTCCTGCAGATATCTACGCATTTCACCGCTAAACCTGCAATTCCACGAGCCCCTCCCGCACTCCAGCACAGCAGTTTTGGAAGCAGCCTCTGGGTTGTGCCCAGAGATTTCACTGCTAACTTGCCTCACCGCCTACGCACCCTTTCACCCACTCAATTCAGCGCAACCCGCGCCCCCTACGCTCTACCTCCTCACCGGGCTCTCAGTTC
+
<,BCC:FFF9CCEFGF@FGFFFE9CCFEFGACEF@FG<EFA@FAFFFFGDEFGFGCFEGFEFGFGAEFFFGCFEGFG>:B,,?7C7CGGGEFEEFGGGG=E<F9?ED9E=++@FF<F9,@C+8=,A<:4:E<E<4F9F+6:B+++6BCE778>E63@FCCFC:@D6@F,:D:,E,,@8;D:D?FG6D7C*6DC6,=;E,4,1,,,,,,,++*,3<762=755*CC*:5E357C5)0)*009:*1**0)+0<***/))(1*)))19*/78@*5)/***)*<)..(.)(0,0((0((**0-6-
@M03506:14:000000000-AKVR1:1:1101:9490:9172 2:N:0:42
TCGGACTACCGGGGTTTCTAATCCTGTTTGCTCCCCACGCTTTCGCGTATCAGCGTCAGTATCCGTCCAGAAGGCCGCCTTCGCCACCGGTGTTCCTCCCGATATCTACGCATTTCACCGCTACACCGGGAATTCCACCTTCCTCTCCGGTACTCGAGTCTGCCAGTTTCCGACGCAGTTCCCTCGTTGAGCGAGGGGATTTCACATCAGACTTAACAGACCGCCTACACTCCCTTTACGCCCAGGTATTCCGAACAACGCTTGCACCCTCCGTATTCCCGCCGCTGCTGGCCCGGAGTTA
+
CCCCCGGGGGGGGGFGGGGGGGGGGGGGGGGGGGGGGGGGGGGGGGGGGBFFGGGGGGGGGGGGGFGGGGGCGFGGGGGGCFGGGGGGGGEEGGGGGGGGEGGGGGGFGGGGCEGFGGGGGGGGFGGGGGGGGGGG9FGFGGG>EFFG>EEDGGGGGDGC9;FGFCFFGGGC5CED5CE?EG<?C8F5*8CGDDCG5E*CF7@7E9CFGDCDC7EC709FFF557<DFFF*:C>>G07@E==DCF*+9A+AB@31CC(9:BDFFG+<FC)>@E**2056?63-42(,057(34(,/7),3.
@M03506:14:000000000-AKVR1:1:1101:20984:9195 2:N:0:42
TCGGACTACAAGGGTATCTAATCCTGTTTGCTCCCCACGCTTTCGCACCTCAGCGTCAGTACCGGACCAGTGAGCCGCCTTCGCCACTGGTGTTCTTCCTAATATCTACGAATTCCACCTCTACACTAGGAGTTCCACTCACCTCTTCCGGACTCAAGATCGCCAGTATCGAAGGCAGTTCTGGAGTTGAGCTCCAGGATTTCACCCCCGACTTAACGATCCGCCTACGTGCGCTTTACGCCCAGTAATTCCGACCAACGCTAGCCCCCTTCGTATTACACCGGTCGCTTGCCCGAAGTTA
+
CCCCCGGGGGGGGGGGGGGGGGGGGGEGGGGGGGGGGGGGGGGGGGGGGGGGGCFFGGGGGGGGGGGGGGGGGGGGGGGGGGGGGGGGGGGGGGGGGGCFCFGGGGGGGGGGGGGGGGGGGGGGGGFGGGCFGGGGGGGGGGGFFGFGGGEEGGGGGGGGG6EGGGGFGGGG?EGFFGGFGGFGGGCCCFFBC6DFGFGGGGFCGGC>ED*9EGG?CDB5CCFE3CBFDFAFG>8<D7:8875CCFG6+++9)7)17:9C>)05CFCDD>C?30**<-9+).((,(-<0)(()517754<.
@M03506:14:000000000-AKVR1:1:1101:8823:9229 2:N:0:42
TCGGACTACAAGGGTATCTAATCCTGTTCGCTACCCACGCTTTCGCTCCTCAGCGTCAGTCACGGCCCAGAGTGCCGCCTTCGCTACGGGTGTTCCTTCCGATCTCTGCGCATTTCACCGCTACACCGGAAATTCCACACTCCCCTACCGGACTCTAGTCACCGCAGTATCGAATAACCCCTCCACGTTGAGCGTGGAGATTTCATATCCGACTTACGGAACCGCCTACCGCCCTTTTACGCCCAATAAATCCGGCCAACCCCCGCCCCCTCCGGATTCCCCGCGCCGGTGGCCCCTATGG
+
CCCCCGGGGGGGGGGGGGGGGGGGGGGGGGGGGGGGGGGGGGGGGGGGGGGGGGGGGGGGGGGGGGGGGGGGGGGGGGGDGGGGDGGGGGEGGGGGGGGGGGGGGGGDGGGGGGGGGGGGDCGGGGGDGGGCGGGGGGGGCGGGGGGGGGDEGDGCGA,@FFFGGGGG,2D:F6:8EFFGGFGGFFEGA7E,>*=CC5*+<CDF9@9+=CCD=3E+:/::CCF=CD))0*)*).)*.>/@CDGDCDF6C9+9655))(1/..)))2:3EFG)))***,7081-,4(4)()(()((/00)4)
@M03506:14:000000000-AKVR1:1:1101:18765:9234 2:N:0:42
TCGGACTACCAGGGTATCTAATCCCGTTCGCTCCCCACGCTTTCGTGCTTCAGCGTCAGTTCGGACCCAGGGCGCCGTTTGCACCACTGGTGTTCCTCCGGATCTCTACACATTTCACCGCTACACCCGGAATTCCGCACCCCTCTATCCGCCTCTAGACCTGCAGTCTGAATGGACCTCGCCCGGTTTACCCGGGCGCTTTCACCACCCACTTACAGCTCCGCCTACGCACGCTTCACGCCCAGTAACCCCGGATACCCCTTGCCTCCTCCGTTTTCCCGCGGCTGCTGGCCCGTGGTTT
+
CCCCCECFG<FGC7FDFFFFGGGCF;FFFGGFFGFEFGEDCGFGDAFGGGGDGGGGGGEGGGGDGGGGGGGDGDEG:FEEGFGGGFFCFGGGGGFF?EFEG@FGFGGGGGGDFGG<EGFGGCECFGGGDGC:F8FD=F7EEEEGG8DFFG86@AECGG9CFF>DEGGGGGGCGGGCFGGGGC7***:?=,,?CCC=C/*:AD7+>F+AED*>0*+3*9)79**2555?*>)C55)/(*1;C5<57<7*39*75>)97)9+0.)29C+);0*))1++2)1<69149(4B070:4(29))-3(
@M03506:14:000000000-AKVR1:1:1101:17452:9250 2:N:0:42
TCGGACTACTAGGGTATCTAATCCTGTTTGCTCCCCACGCTTTCGCACCTCAGCGTCAGTACCGGGCCAGTGAGCCGCCTTCGCCACTGGTGTTCTTGCGAATATCTACGAATTTCACCTCTACACTCGCAGTTCCACTCACCTCTCCCGGACTCTAGCTCCCCAGTATCGAAGGCAGTTCTGGAGTTGAGCTCCAGGATTTCACCATCGACTTAAGAAGCCGCCTACGTGCGCTTTACGCCCAGTAATTCCGAGCAACGCTAGCCCCCTTCGTATTACCGCCGCTGCTTGCACGAAGTTT
+
CCCCCGGGGGGGGGGGGGGGGGGGGGGGGGGGGGGGGGGGGGGGGGGGGGGGGGGGGGGGGGGGGGGGGGGGEFGGGGGGGGGGGGGGGGGGGGGGGGGGGGGGGGGGGGGFGGGGGGGGGGGGGGGGGGGGGGGGGGFGGGGGGFFGGGGGGGGGGGGGGGGGGGGGGGEGG>EGGGGGGGGGCGGGGGGG;CFGGF5C?FFGGFG,6*6DGDCF7++6;DDGDDBACFAFGFEG?FAC?5)99<CFGGGFFD)9D?GGFFFDF8:DEE5FF4*2<48CB0(27(-)4*86*2115)-))
@M03506:14:000000000-AKVR1:1:1101:22927:9281 2:N:0:42
TCGGACTACCGGGGTTTCTAATCCTGTTCGCTCCCCTAGCTTTCGCGCCTCAGCGTCAGGTAAGGCCAAGAGATCCGCCTTCGCCACCGGTGTTCCTCCTGATATCTGCGCATGTCACCGCTACACCAGGAATTCCGATCTCCCCTACCTACCTCTAGTCACGCAGTATCGGAGGCAGGTCCGGGGTTGAGCCCCGGATTTTCACAACCGACTTACGTAACCGCCTACGCGCCTTCTCCGCCAAACGCACCCGGAAAACGCCCTTACCCTACGACCTACCCACGCCCCGTCCCCGCACTTC
+
CCCCCCBFCEGGGGGGGG9CAF9,C6EEFGE@E+<FGGG8E,CF7CFG7F7AGGF@FGCCAA@9@E<,CE,CCFFE<C?B===F?:FBF7FFG:<E?FE8?BFAFCEFCCEEG+CFGGGCFECFGGGGG@F8:5AFG+F@@FEFGED8@9EFCDF3@FD<CG8CCE@BEFC5**@CC5E1,5=>8:E==,<78C1:EEC=++++5++/*/))*/+37*677*1/9/0?5)<C)).*)****2)/*/*.*/:)55))1(2*.)))*0<?012.)*2**.96()(((,()(0(()(4/)),,.
@M03506:14:000000000-AKVR1:1:1101:18426:9286 2:N:0:42
TCGGACTACCAGGGTTTCTAATCCTGTTCGCTCCCCACGCTTTCGCTCCTCAGCGTCAGTTACTGCCCAGAGACCCGCCTTCGCCACCGGTGTTCCCCCTGATATCTGCGCATTACACCGCTACGCCAGGAATTCCAGTCTCCCCTGCAGTACTCCAGTCTGCCCGTATCGCCCGCACGCCCACAGTTGAGCTGTGAGTTTTCACGAACAACCCGACAAACCACCTACGCGCTCTATATCCCCAGTAATCCCGGACCACGCCCCCCCCCTACTTATTACCGCCGCTTCTCGCCGTGTGTTG
+
CCCCCCFGGFFFD;FFGGFFFFGDE,CCFEG,FFCFFC:7F:@@CE,CF8,;F<6CEEC,6CAF,CDFFFGGGGFFFCC@FF,6C,C=FGGG?B@F,=CCFGG<F9BAF@:FEC,A<?EF@+@FF@C@:7D=:CFG<<AF9@DCE=6@,=CEFFGD88CDFF,9@GG688>*@EC:CGGDFEEE*8A?E,,B;6;6,4>C,+B9;,=5*);5*2**/)2**:**22)915)CC>7*)2*0<+9**3+*+2C@3)/)),7*0)0)/*:):5>F6*@+0)12(((-(-,)4*-65(())).((
@M03506:14:000000000-AKVR1:1:1101:23366:9303 2:N:0:42
TCGGACTACCGGGGTTTCTAATCCCGTTTGCTCCCCTAGCTTTCGCGCCTCAGCGTCAGTGTCGGTCCAGGAAGCCGCCTTCGCCACCGGTGTTCCTCCGGATATCTACGCATTTCACCGCTACACCCGGAATTCCGCTTCCCTCTCCCGCACTCAAGCCCGCTAGTTTCCTGTGCAGTTCCCCAGTTGAGCCGGGGGATTTCACACAGGACTTGACGAACCGCCTACGCGCCCTCTACGCCCAGAAATTCCTACCACAGCTTGCCCCCCTCTCATTACCGCCGCCGCTGCCCCACCGCTC
+
CCCCCGGGGGGGGGCFGGGGFEGGGGGGGGGGGGGGGGGGGGGGGGGGGGGGGGGGGGGGDGGGGGGGGGGGGGGGGGEEGGGGGGGGGGGGGEGG<FACEEGGGGGGGGG>FDFEFGGGGGGGGGGGGD+FFGGG8FGGGGGGGFFGFB+@C7<?C?FGGDECEGG;DFGGGGFCC9C=9;CFF>C?,;BEFCCEEEEG6FG<FEFC554/<*<@FD@CDGGGGG:@57@5DB3/3*98E5757**/+0<9***998**7?*93<8)2))))*+3+-8+((((--()4<66)0()))-3,
@M03506:14:000000000-AKVR1:1:1101:2884:9317 2:N:0:42
TCGGACTACAAGGGTATCTAATCCTGTTTGCTCCCCACGCTTTCGTGCATGAGCGTCAGTCTTGACCCAGGGGGCTGCCTACGCCATCGGTGTTCCTCCACATCTCTACGCATTTCACTGCTACACGTGGAATTCTACCCCCCTCTGCCAAACTCTAGCCTTGCAGTCTCCATCGCCATTCCCAGGTTGAGCCCGGGGATTTCACGACAGCCTTACAAAACCGCCTGCGCACGCTTTACGCCCAGCAATCCAGATTAACGCTTGCACCCTACGTCTTACCGCGGCTGCTGTCACGTAGTTT
+
CCCCCGGGGGGGGGGGGGGGFFGGGGGGGGGGGGGGGGGGGGGGGGGGGGFGGGGGGGGGGGGGGGGGGGGGGGGGGGGGGFGGGGGGGGGG:FFFFGGGGGEGFGGGGGGDEFFGCFGGGGGGGGGGEEFFGFGGGGGCDEGGGCFGFFDGGGGGG=FGGFDFCGGG,:@BCA3BECEFGFGF68DFE78DDFGGG>8*:CF@EFEEGD<DF79<C;6CFD3=CD>4:C)>3BE3379*:EC***;??+;**02?*<D5))./1<@FG5*089*::2=FBB>(4;9DFF9>=A027)(.)
@M03506:14:000000000-AKVR1:1:1101:13025:9319 2:N:0:42
TCGGACTACAAGGGTATCTAATCCTGTTTGCTCCCCACGCTTTCGCGCCTCAGCGTCAGTACCGTTCCCGCGAGCTGCCTTCGCCATTGGTGTTCCTCCTGATATCTGCGCATTTCACCGCTACACCAGGAATTCCACTCGCCCCTTCCGGACTCTAGCCAGACAGTTTCCAGCGGCATTCACAGGTTGAGCCTGTGACTTTCACACCGGACTTGTCTGGCCGCCTCCGCGCTCTTTCCGCCCAATGATTCCGGACAACGCTGGCCCCCTGCGTATTACCGCGGCTGCTGGCCCGTAGTTT
+
CCCCCGGGGGGGGGGGGGGGGGGGGGGGGGGGGGGGGGGGGGGGGGGGGGGGGGGGGGGGGGGGGGGGGGGGGGGGGGGGGGGGG>FGGGGGGGGGGGGGGGGGGGGGGGGGGGGGGGGGGGGGGGGFGGGGGGGGGGGGGGEEEFGGGGG8CGGGGFGGCFFGGGGGGGGGGGE>EGGFG7C9<FCFGGCFFFF;ACFFGGG,<:FGGG):>FG1;+A*CGCGGG)>*>@E)55D4*9*:CGG3C+90+09?:33)(1*)7>7CGGBG3*.79*;0)=F1,(43-())/(4)4(/)04<)
@M03506:14:000000000-AKVR1:1:1101:2309:9333 2:N:0:42
TCGGACTACAAGGGTATCTAATCCTGTTCGCTCCCCACGCTTTCGCTCCTCAGCGTCAGTATCGGCCCAGAGACCCGCCTTCGCCACCGGTGTTCCTCCTGATATCTGCGCATTTCACCGCTACACCAGGAATTCCAGTCTCCCCTACCGAACTCCAGCCTGCCCGTATCAGCTGCCCGCCCACAGTTGAGCCACGGGATTTCACAGCCGACGCGACAAGCCGCCTACGAGCTCCTTACGCCCAATAAATCCGGCCAACGCCCGCGCCCTACGTCTTACCGCGTCCGCTGGCCCGCAGTTG
+
CCCCCGGGGGGFGGGGGGGGGGGGGGGGGGGGGGGGGGGGGGGGGGGGGGGGFFGGGGGGGGGDEGGGGFGGGGGGDGGGGGEGGGGGGCFGGGDGEGGGGGGGFFGGGGGGGGGGGGGEGFGGGGGGGDFGFFGGGG,AAFEFECGGFECEGGGDFCGGGGGCFCGGDFGCFF?FFF5CGEEGEGF72;D>21BEG**?CC9;FFEF=C<DGC*/>D>647>EDGE?*93><642)2?5CEGDGCG*<+<6).)))(//))8)5*:DE>*752@8*-92(3((-((0-)-()-()0.-))
@M03506:14:000000000-AKVR1:1:1101:18158:9335 2:N:0:42
TCGGACTACACGGGTTTCTAATCCTGTTTGCTCCCCACGCTTTCGCACCTCAGCGTCAGTACCGGACCAGTGAGCCGCCTTCGCCACTGGTGTTCTTGCGAATATCTACGAATTTCACCTCTACACTCGCAGTCCCACTCACCTCTTCCGGACTCGAGCTCCTCAGTATCAAGGGCAGTTCTGGAGTTGAGCTCCAGGATTTCACCCCTGACTTAAGAAGCCGCCTACGTGCGCTTTACGCCCAGTGATTCCGAGCAACGCTAGCCCCCTTCGTATTACCGCGGCTGCTGGCACGAAGTTT
+
CCCCCGGGG-FFGDGGGGGGGGGGGGGGGGGGGGGGGGGGGGGGGGGGGCGGGGGGGGGGGGGGGGGGGGGGAFGGGGGGGGGGGGGGGGGGGGGGGGGGGGGGGGGGGGGGGGGGGGGFGGGGGGCGGGGGGGGGGGGGGGGGGGGFGEGGGGGGDEGGGGCGGGGGGGGGFFCEGDFGGGFG9FEGGGGGCFGGFFFFGGGGGGGG5*;DCGFG@CF?CGDGGDBFC7)=DEF53@FCEECCFE+6<++89759D2F5<>E)7CFFGB25<F=?F4?9<F(49407:)56431*).44)
@M03506:14:000000000-AKVR1:1:1101:21987:9350 2:N:0:42
TCGGACTACAAGGGTATCTAATCCCGTTTGCTCCCCTGGCCTTCGTGCCTCAGTGTCAGGAACTGTCCAGAGACCCGCCTTCGCCACTGGTCTTCCTCATGATCTCTACGCATTTCACTGCTACACCATGAATTCCAGTCTCCTCTCCAGTCCTCAAGCACCGCAGTATCGAATGCAGTTTCGGAGTTAAGCTCCGAAATTTCACACCCGACTTACACCGCCACCTACGCACCATTTACGCCCAATGAATCCGAACAACGCCTGAGACCTCCGCTTTACCGCGGCCGCTGGCCCACATTTC
+
CCCCCGGGGGGGGGEFGGGGGGFFGGGGGGGFGFGGGGFGGGGGGGGGGGGGGGGGGGGGCEGGGGGGGGGGGGGGCGGGGCFGGDECGGFFFGGGGGAFCGGGGGGGGGGGGGGFGGEDGEGGGGGG9FEGFGGDGGGGGGFGGFFEGGCFG8FD?FG8EECCEGGG8E@F8DGFFGG8EGG+@>CGGG,@>?E869+,72EDGFFCEGDG5>7;+**4*;;?D?FA*CBC7)*:/1B:CE<<C001+2365:5<D@G*))010*+*:)*))1*;*49<(4>(,(479)(()((*)))))
@M03506:14:000000000-AKVR1:1:1101:2498:9351 2:N:0:42
TCACCCCTTTTGCCTCTTTAGCGGGAATTACAGTCCCCACATCTATTCCTCAGGATCACAGGCTGAACTAGCATCCAACGTTTCAACCGGGGGTGCTTCCGGTCTCTCTTCGACTCCCGTCCCCCCCCCGTGTCGCCACCTCACTCCCACTCCCTAACATCGTCTGCGGGTTTCGACCTCTTCCCGCTACCCAGTCACAAGCGGCGACCCTGACGGGTCCTTGACATCGCCGGGCGTACTATCTCAAACACCCATACTGCCTCACCTCGTGCGTCCCACCACGGCGCCCCGCCTACTTGCC
+
-,-,,,+--6-,,-,-;-;<,,++++6;;,,6@C,,;;,@,,,,,<,C<<,C6,;;,,6,,6,,,,,,,,,:<,,:C,,,6,6,9,9::@8=++++:,,,+++865,,9,:+++4+4,+64++,38665+335,**>5C,5>,6,,6,6:,5,,,,,,,,6464,*,****1*+**2**5++1?***18***+/33++0+/**/:**/*)***2**))0:***+*2****.*)0))4))*++*0*<+*2*/)..*2*)*+)*/0*2+01.9)0****)0/38:((((),)(()(,2*1))(
@M03506:14:000000000-AKVR1:1:1101:7926:9380 2:N:0:42
TCGGACTACAAGGGTTTCTAATCCCGTTTGCTCCCCACGCTTTCGCGCATCAGCGTCAGTACCGGTCCAGTGAGCCGCCTTCGCCACTGGTGTTCCTCCCAATATCTACGCATTTCACCGCTACACTGGGAATTCCACTCACCTCTCCCGGTCTCAAGCGAAGCAGTTTGGACGGCAGTTCCTCGGGTAAGCCGTGGGATCTCACCATCCACTTCCCAAGCCGCCTACGCGCCCTTTACGCCCAGTAATTCCGAATAACGCTCGCCCCCCCTGTATTACCGCGCCTGCTGGCCCGGAGTGA
+
8CC@@@:F@FFGDGFGGGGFECA<C@<CCC<CF<@FEFG7FEGDCCEFEBB@FGEGG,@FCEA,@FCCFFGFCC8FBFE,BC<F=FFFG<FEFDDFD<FBAFFGGGAF<DECFCFEFFGFE:@CFF9?FFB=FD;FEBDGGGF93,>8B88+>+@,@=9=E6+@68@B:=EDEG557>;,><:2*1*11CFC,=*/4*/8*;9>C59+<59;F7++**)***//)2.5:3@EC5.*.**1:/C5*3+9?FE4))/5/)2*)7)19C88*)10>72C7)*+((((((3446.(),(/))(()
@M03506:14:000000000-AKVR1:1:1101:27889:9387 2:N:0:42
TCGGACTACTAGGGTATCTAATCCCGTTTGCTCCCCTGGCTTTCGCGCCTCAGCGTCAATGCCGGTCCAGGATGCCGCCTTCGCCACCGGTGTTCCTCCAGATATCTACGCATTTCACCGCTACACCTGGAATTCCGCATCCCTCTCCCGGATTCAAGCCTTCCAGTATCGGACGCAGTTCCCGGGTTGAGCCCGGGGATTTCACGTTCGAGTTAGAAGGCCGCCTACGCGCCCGCTACGCCCAGTAATTCCGAACAACGCTTGCCCCCTCGGTATTACCGCGGATGCCGGCACAGAGTAT
+
CCCCCGGGGGGGGGGGGGGGGGGGGGGGGGGGGFGGGF?FDGGGGGGGGGGGFGGGGGGGGGGGGGDEFGGFGGCFGGGGEGFDGGGCFGCEECFF@,,BEFFGGGGGGGGGGGGGGGFFE7FEGFFEFGGGEEFEFGEGGGF,DGFFFGGGD+EFFFGFFDGGFC;F@CE@EDEDEE=DF?GG*1@**62,B*48?CE***9<F=*7*/**0:++++;AD*>:C<:FGG)/10))-75;:55C<+0*0<:6459DC0975))/>+088.*))*180)*333>>((())03,),(9<)-)-
@M03506:14:000000000-AKVR1:1:1101:21741:9429 2:N:0:42
TCGGACTACAAGGGTATCTAATCCTTTTTGCTCCCCACGCTTTCGTGTTTCAGGGTCAGGAATGCCCCAGTATGCTGCCCTCGCCTTTGGTGTTCCGCACGATATCAACGGATGTCACCCCTACACCGTGCGCTCCGCATACCTCTTGCACCCTCAAGTCTTGCAGTATCAGGCGCGGTTCCAGGGTTAGGCCCTGAAATTTAACGTCTGCCTTACGAAACCCCCTACACACCCTTTACGCCCCACAAACCCGGATAACTCTTGAGGTCTACGTATTTCAGCGGGTCCTGCCACGGCGTGC
+
CCCCCGGGGGGGGGGGGGGGGGGGGGGGGGGGGGGGGGGGGGGGGGFGGGGGGGGGGGGGGGGGGGGGGGGGGGGFECDFGGEGGDCFGGGCFGGGGGGGGGGGGGGGGGEC:BFGGGGGGGGGGGGGGFGDGEGGEEGG7B@=DFGDCGGGGGGFGGEAEE9EFGGG,DFFDCCGGE@:EFGGCCDF5CF:EE5D:99CFC?FCEGG,9+;EF,17*?*:CCCCD3F6;*=D5=C3;F8CG))/2257*87<)9>DA=+//87>+*0**06)0+32)1+))(-(((064(()5,))040(
@M03506:14:000000000-AKVR1:1:1101:5808:9489 2:N:0:42
TCGGACTACCAGGGTATCTAATCCTGTTTGCTCCCCACGCTTTCGCACCTCAGCGTCAGTACCGGGCCAGTGAGCCGCCTTCGCCACTGGTGTTCTTGCGAATATCTACGAATTTCACCTCTACACTCGCAGTTCCACTCACCTCTCCCGGACTCCAAGACTTCCAGTATCGAAGGCAGTTCTGGAGTTGAGCTCCAGGATTTCACCCCCGTCTTAGAAACCCGCCTACGTGCGCTTTACGCCCAGTGCTTCCGATCCACGCTAGCCCCCTTCGTCTTACCGCGGCCGCTGGCCCGCAGTT
+
CCCCCGGGGGGGCGGGGGGGGGGGGGEGGGGGGGGEGGGDFGGGGGGGGGGGFGGGGGGGGGGGGFGGGGGC<FGGDGGGGGGGEFGGFFFFGGGGFFFGGGGGGGGGGCC<FFGGCGG<F9FFFF<E@F=FGGGGGE?DFGFGGGGGFGD8CGGGFCFGGGGGGGFAFDA<@FC+,3@CCGF,DA@GGC,>FCGF6?EC,2AFFG7>=DC**;E7::8@FFGDCD:>FD5:*8:)1569E5CDG5<*0+<B).**)(0<000*)<C7C:5>?FC*/3*3,(((,7(72>0(3(()0)-,)
@M03506:14:000000000-AKVR1:1:1101:27049:9493 2:N:0:42
ACGGACTACAAGGGTTTCTAATCCTGTTTGCTCCCCACGTTTTCGTGCATGAGCGTCAGTGCAGGCCCAGGGGATTGCCTTCGCCATCGGTGTTCCTCCGCATATCTACGCATTTCACTGCTACACGCGGAATTCCATCCCCCTCTGCCGCCCTCCAGCTCTACGGTCACACATGCAGTTCCCAGCTTGAGCCCGTGGATTTCACCCATGTCTTCTACAACCGCCTCCCCACTCCTTCCGCCCAGCAATCCCGCTCAACTCCTGCCCCCCCCGTATACCCTCCGCTGCTGGCTCGGAGCAA
+
-A9CCF:EF9FFCGCFFGEC,CEFDFAF<EAFFE@FGGG,;C;,6C@@CDEF8EEEGCE9,EFFFGGFG,,BFEGGDFFG9CDGEG>=8?FGEGGFFCCC:C@C9:95EF>++7A???F<C,A<,A?F7++4+,7EF,CF@D88=8DFD7B+31,+7,:,DE9,+4@8*,,,*,469,,,33,,D,,,1,,6,4>4:**498>C1,,*,*4+1+,17+++2>C575))**87*.02;05*CEC3*1*0<<;?))1)))0+*9*2*;C>E))))1**3)*+),(((((),946))-/))(((
@M03506:14:000000000-AKVR1:1:1101:16677:9506 2:N:0:42
TCGGACTACCCGGGTATCTAATCCCGTTCGCTCCCCTGGCTTTCGCGCCTCAGCGTCAGTGTCGGCCCAGCTACCCGCCTTCGCCGCAGGTGTTCCTCTCGATATCTACGCATTTCACCGCTACACCGAGAATTCCAGTAGCCCCTTCCGCACTCTAGCACAACAGTATCACCTGGCCGCTCCGGGTTAAGCCCGGAGATTTCACAAGTGACTTGTTACGCCGCCTACGCGCCCTTTACGCCCAGTAAACCCGAACAACGCTTGCTCCCCCCGTATTACCGCGGCTGCTGGCACGGAGTTT
+
CCCCCGGGGGGGGGGGGGGGGGGGGGGGGGGGGGGGGGGGGGGGGGGGGGGGGGGGGGGGGGGGGGGGGGGGGGGGGGGDGGGGGGGGGEEFGEGGGGGGGGGGGGGGGFG7EEEFGGGGGFGGGGGGGG7FGFGGGGGFGGFGDF,DGGGGGGGGCAFGGG8EGGGAFCFGGGGDGFEGBEEGE5:CCCFE?FGGECEFFGFGGD+CECDGGGGGGGFCGGGGDDEFGGFGGFFG>F?8ECDGFG?4+02<>)9<D:GEB355F096A:DBE5**+68<<119B09FFF>?;2:C57,()
@M03506:14:000000000-AKVR1:1:1101:16128:9525 2:N:0:42
TCGGACTACAAGGGTATCTAATCCTGTTTGCTTCCCACGCTTTCGCGCCTCAGCGTCAGTTGTGGTCCAGATGATCGCCTTCGCCACCGGTGTTCTTCCCAATATCTACGAATTTCACCTCTACACTGGGAATTCCATCATCCTCTCCCACACTCAAGCCCTGCAGTATCAAGCGCGCTTCCCGGGTTAAGCCCAGGGCTTTCACACTCGACTAACAAGGCCGCCTACGCGCCCTTTACGCCCAGTAATTCCGAACCACCCCAGCCCCCTTCGTTTTACCGCGCCTGCTGTCACGAAGTTT
+
CCCCCGGGGGGGGGGCDFGGGGGGGGGGGGGGGGGGGGGGGGGGGGGGGEGGGGGGGGGGGGGGGGGGGGGGGGGGGGGGGGGGGGGGGGFEGGGGGGGGGGGGGGGGGGBGGGGGAGGGGGGGGGGGGDGGGFCFCFFGEGGGGGGGFFGGGGGFC8DFFG,DF87=:E>F,@EGEGGEGGEEE5>CCDGC:ECFFGCE5FFCFGCCFGFGDGFGFF),:CDGGG);EDEGD>852*651C359+<*<AF?6BD<)3F*7)59>FGEG39).**28-4<,47((805(9-)*-(1).44)
@M03506:14:000000000-AKVR1:1:1101:18481:9526 2:N:0:42
TCGGACTACAGGGGTTTCTAATCCTGTTTGCTCCCCACGCTTTCGTGCCTCAGCGTCAGTATCGGGCCAGTGAGCCGCCTTCGCCACTGGTGTTCTTGCGAATATCTACGAATTTCACCTCTACACTCGCAGTTCCACTCACCTCTCCCGAACTCAAGATCTTCAGTATCAAAGGCAGTTCTGGAGTTGAGCTCCAGGATTTCACCCCTGACTTAAAGACCCGCCTACGCCCCCTTTACGCCCAGTGATTCCGAGCAACGCTAGCCCCCTTCGTATTACCGCGGCTGCTGGCCCGACGTTA
+
CCCCCGGGG-FGGGGGGGGGGGGGGGGGGGGGGGGGGGGGGGGGGGGGGGGGGGGGGGGGGGGGGGGGGGGGGGGGGGGGGGGGGGGGGGGGGGGGGGGGGGGGGGGGGGGCEGFGGGGGGGGGGGGGGGGGGGGGGEFFGFFFGGGFGCG6CGGGGGA9EGCFGFGGGGGG7EGF6+1@EGCFFGGGGGFF,DEF?GGGG4@FGD7=*9CDGCGGC==?C4CDDC?FG:)*2;AG37FEC5C540+*<EGFF)CDGFC5)78CFG*7:54<>CC;:)9A69(42(45,9.,)(-)))-((
@M03506:14:000000000-AKVR1:1:1101:5177:9528 2:N:0:42
TCGGACTACAGGGGTATCTAATCCTGTTTGCTCCCCACGCTTTCGTGCATGAGCGTCAGTTATAGCCCAGAGACCTGCCTTCGCCATCGGTATTCCTCCTGATATCTACGCATTTCACTGCTACACCAGGAATTCCAGTCTCCTCTGCCAAACTCCAGCCTTGCAGTCCCAAATGCCATTCCCAGGTTGAGCCCGGGGATTTCACATCTGGCTTACAAAACCGCCTGAGCACGCTTTACGCCAAGTAGTTCCGATTAACGCCCGTCCCCTACGTCTTCCCGCGGCCGCTGGCCCGTCGTTT
+
CCCCCGGGGGGGGGGGGGGGGGGGGGGGGGGGGGGGGGGGGGGGGGGGGGGGGGEGGGGGGGGDFGGGGGGGGGGGGGGGGGGGGGGGGGGGGGEGGGGGGGGC<FGGGFGGGGGGGGGGGGFFFGGGGGGGGGGGGFGGGGGGGGGGGGGGGGGGGGGGGGGGGGGGDFGGDGGFGGFGGGGGF?ADG8DFG6EDDC5C8CGGGGGGG7:2@C8DDFFGGGDGCC;)08*=94?DB7;8EG):*=1+=2AFE)**29C53)79)*17CF7>;7**2)9717>02(()3>((.-(1.),,,
@M03506:14:000000000-AKVR1:1:1101:3364:9529 2:N:0:42
TCGGACTACAAGGGTATCTAATCCTGTTTGCTCCCCACGCTTTCGCACCTCAGCGTCAGTACCGGGCCAGTGAGCCGCCTTCGCCACTGGTGTTCTTGCGAATATCTACGAATTTCACCTCTACACTCGCAGTTCCACTCACCTCTCCCGGACTCGAAGCTCCCCAGTATCAAAGGCAGTTCTGGAGTTGAGCTCCAGGCTTTCACCCCTGACTTAAGAAGCCGCCTACGTGCGCTTTACGCCCAGTGATTCCGAGCAACCCTAGCCCCCTCCGTCCTCCCGCGGCGCCCTGCCCGTGGTC
+
CCCCCGGCGGGGGGGGGGGDCGGGGFGGGGGFGGGG?FGGFGGGGGGGGGGDGGGFGGGECGG@FGGGGFFFCFFGGDEEFFGGGFGGFCFGGGGGGGGDFFFFGGFAEFEGGFGF<FGGFGCFGG9:+CFEF?FF9EFGCDE>E=FGGGCEGGD=,6>E,@EDCCC>ACF9,,3478C@,@CB,9DCD=;DD7DFF,:*,;1,5@7CEF4;FDG?+=+,;?22>))2=*2**))/(2@9/5CC*/<*+++9*?*9C6*:)))**0;5;75)./*2*(*:4((,(4()-.(,72(*)0-3,
@M03506:14:000000000-AKVR1:1:1101:26013:9532 2:N:0:42
TCGGACTACTAGGGTATCTAATCCTGTTTGCTCCCCACGCTTTCGCACCTCAGCGTCAGTACCGGACCAGTTAGCCGCCTTCGCCACTGGTGTTCTTCCCAATATCTACGAATTTCACCTCTACACTGGGAATTCCACTAACCTCTTCCGGACTCGAGATTGCCAGTATCAAAGGCAGTTCCGAAGTTGAGCGCCGGGATCTCACCTCTGACTTAACAATCCGCCTACGTGCGCGTTACGCCCAGTAATTCCGAACAACGCTCACCCCCTTCATATTACTGACGCTGCTGGCCCGAAGTTT
+
CCCCCGGGGGGGGGGGGGGGGE9FGGGGGGGFGGGGGGGGGGGGGGGGGAFGGGGGGGGGCCFGGGGGGGGFGGGGGGGGGGFGGEFGFCFGGD95EFGFFGGGCFFGGFCC@FGFFGC=D@FGGGGGFFFEGFGGFF;:FGFGGFGGF+B+8=,@,@FGGGGFGC6DFCCGGG8DFGG,@ECD++57E,D7***85;*1:;F9CC,,<67+<8B9:CA,?*1*1C5A5557)))2:35*2*1**+0*33+9@39)),75)0))*;E>E:*.*2+3<)9+)).,4(,))0.()-2)07(5)
@M03506:14:000000000-AKVR1:1:1101:18900:9545 2:N:0:42
TCGGACTACCAGGGTTTCTAATCCCGTTTGCTCCCCACGCTTTCGCGCCTCAGCGTCAGTACCAGTCCAGTGAGCCGCCTTCGCCACTGGAGTTCCTCCCAATATCTACGCATTTCACCGCTACACTGGGAATTCCACTCACCTCTCCTGGTCTCAAGCCAAGCAGTTTGGAGGGCAGTTCCTCGGTTAAGCCGAGGGATTTCACCTTCCACTTGCCAGGCCGCCTACGCGCCCTCTACGCCCAATAACTCCGAATAACGCTTGCCCCCCCTTTATTACCCCGCCCGCGTGCACAGATTTT
+
CCCCCGGGG<<FGGFFGGGGGGGFGGGGGGGGGGGGGGGGGGFGGGGGGGGGGGGGGGGGGGGGGGGGGGGGGGGGGGGGGGGGGDGGFG<FGGGGCEFGGFGFGG9FGGGCFGGGDGGGG7FFGGGGGG8FEGGAAADGEGFFG9EGGF=FFGGFFFGGGG,@,@@DF8E8D>>EFGG7D7<;:8CEC,@A>5:CED5;<*,;<?FFFGFDGD,>2:F5F9DEDDEF=D)*:>>*.:/*:5>C3*+9+0A:<>3DGAC*77)*98CF=)1))*+30)0+((--1(-74),,.-)29*)))
@M03506:14:000000000-AKVR1:1:1101:11475:9551 2:N:0:42
TCGGACTACAAGGGTTTCTAATCCCGTTCGCTCCCCTGGCTTTCGCTCCTCAGCGTCAGTGTTGGTCCAGGATGTCGCCTTCGCCACCGGTGTTCCTCCAGATATCTACGCATTTCACCGCTACACCTGGAATTCCGCATCCCTCCCCCAATCTCAAGCCATCCAGTATCAGACGCAGTTCCCAGGTTAAGCCTGGGGATTTCACGTCTGACTTAGTTGGCCGCCTACGAGCCCTTTACGCCCAGTAATTCCGACCAACGCTTGCCCCCCCCGTCTTCCCGCCGCCGCTGGCCCGGCTTTT
+
CCCCCGGGGGGGGGEGGGGGGGGGGGGGGGGGGGGGGGGGGGGGGDFGFGGGGGGGGGGGGGGGGGGGGGGGGGGGGGGGDGGGEGGGGGGEEGGGFFGGGGGGGGDGGGGECEGFGGGGGFGGGGGGGGGGGFGGGGGGG8FFGGGGCEGFG9DGFEFDGGGG?@FCFGGGGGEGGECEGGGCEGGGDCF9DFEGGGGGFF,,DE?ECFF:9BE7=BA?CFDGGG>A=78E5>;45+@8EGG8*0<@F++1)7)/)3C5>50*CFGFCDGB:***1)0:((((,(-0,0(-)-(7.)(.)
@M03506:14:000000000-AKVR1:1:1101:3179:9555 2:N:0:42
TCGGACTACCAGGGTATCTAATCCCATTCGCTCCCCTGGCTTTCGCGCCTCAGCGTCAGTACCGGTCCAGGTAGCCGCCTTCGCCACCGGTGTTCTTCCCAATATCTACGCATTTCACCGCTACACTGGGAATTCCGCTACCCCCTCCCGGACTCTAGCCAACCAGTATCGGGTTCAGTTCCTCGGTTGAGCCGAGGGATTTCACATCCGACTTGATCAGGCCGCCTACGCGCCCTTTACGCCCAATGATTCAGAACAACCCCCGCCCCCTCCCTATCACCGAGGCCGCTGGCACGGAGTT
+
CCCCCGGGGGGGGEEFCFGFGGGGFGGGGGGEGGGEFDGGGGGGE@CEGEEGFGGGDGGGGGFGGFGG9CEFEGGGDGG@FGGGGGCFEFCF?FGGGGDF<F?FGGGFGGGGGEFFGGGGGGGGGGFGFGGFFEEFDE7FE8,@+>EGGCCGCCGFFCGGGFGECE;,,<@FE,*35?BCDF,?5CEEGF,B<:8:EGD6?D@FFGCF?*:C:<+>CFF6<<*=3)57F<>55.5).7=F*:35/:8)+0+9***:9:*:).799EEBG>)5<*2+3.*0,((((,,>>30,)2)1))((.
@M03506:14:000000000-AKVR1:1:1101:14053:9572 2:N:0:42
TCGGACTACAAGGGTATCTAATCCCGTTTGCTCCCCTGGCCTTCGTTCATCAGTGTCAGAAATAGTCCAGAATGCCGCCTTCGCCACCGGTATTCCTCCAGATATCTACGCATTTCACCGCTACACCTGGAATTCTGCATTCCTCTCCTACCCTCAAGCTCTCCAGTTTCACACGCAGTTCCCCAGTTAAGCTGAGGGATTTCACGTGTGACTTAGTGAGCCACCTACGAACCCTTTACGCCCAGTAATTCCGAACAACGCTTGCCCCCCCTGTATTACCGCGGCTGCGTGCACAGAGTTT
+
CCCCCGGGGGGGGGGGGGGGGGGGGGGGGGGGGGGGGGGGGGGGGGGGGGGGGGGGGGGGGGGGGGGGGGGGGGGGGGGGGGGGGGGGGGGGGGGGGGGGGGGGGGGGGGGGGGFGGGGGGGGGGGGGGGGGGGGGFGGGGGGGGFGGGGFGDFGFFCF=?8EEDCFGGGFGFGGD86AEFGFDGEGGGGGGGGGGGDEGGFFAFGF>FCFGGGGDFCFGGFGGFFAADC>EDFAD38BEGG:C<EG+AC7A;D*1>5CE8))*:@F5:>C330+<9)9C?>(-1,3>()-:)2<46))-)
@M03506:14:000000000-AKVR1:1:1101:26144:9572 2:N:0:42
TCGGACTACAGGGGTATCTAATCCTGTTTGCTCCCCACGCTTTCGTGCCTCAGTGTCAGTGCTGGTCCAGGTAGCCGCCTTCGCCACTGGTGTTCCTCCCGATCTCTACGCATTTCACCGCTACACCGGGAATTCCACTACCCGCTACCGCACTCTAGCTTGCCAGTATCCATTGCCATTCCCAGGCTGTGCCCGGTGCTTCCACAACAGACTTCACAAACCACCTACGCACGCTTTACGCCCTCTAATTCCGAGTAACGCTTGCACCCTGCGTATTACCGCAGCTGCTGGCACGAAGTCT
+
6AACCFGGGDFF7FFEGFFCGGGGGGGGEGGG9EFCFED@FFFG;FGGGDC,CFFCEFFGFGGFDGGGGEFFGGFGGFEFCEFGGGCFGE,8FFGFECCEG7+@FGGAGGGCE+@FCF9FF::C9A=FGDE7F=7?,EDEB,,+66@=ECE>EEGCBFFFECC,3:D9,,;,E:,;9,,3@A,@8F*A:,7,,,1:;CC,>+5,,0,*/*;*,4,>;+*;CFG=D*465C)=CA>*(++3=CC)**+99+0/7;)9F)?=B@D**++785*))18*0:B9((((4(.9)).()),*0),)-
@M03506:14:000000000-AKVR1:1:1101:23816:9589 2:N:0:42
TCGGACTACCAGGGTATCTAATCCTGTTTGCTCCCCACGCTTTCGTGCCTCAGCGTCAGTGTTAGCCCAGAGGGCTGCCTTCGCCATCGGTGTTCCTCCGCATCTCTACGCATTTCACTGCTACACGCGGCATTCCACCCTCCTCCGCCACACTCCAGCTCGCCAGTTTCCATGGCCATTCCCAGGCTAAGCCCGGGGCTTGCCCCACAGACACACCGCACCGCCTACGCACGCTTTACGCCCAGGACTCCCGCTTAACGCCCGCACCCTACGTCTTACCGCGGCTGCTGCCCCGGAGTTA
+
-6BCCGGGCGGD@@C-EAFF9FFFFCGGGCGFFGGGGGGD7CFGCFFG<EGG<CFGGDFCFGGD<FGGD,,C<@CGGGGGFGGGGG7BFG==FFEFFFGEGDB=??EEFD>@:FCFDFGGDEGFCG7>7@+@+EEFFGGGGGGC@,+3B+>DECCFG8FGGC6C>8>,@EFCEGDG7CF,;EGGD**,,,,2:@8**/=48)48+=5CCGF**;C=:C):CD<E<9755D>CDB)9(29**23*9*;)<*+8:)5**4:*7))9C5CECF4;5**28)7+(360(((0.<)()-()))(()
@M03506:14:000000000-AKVR1:1:1101:12242:9591 2:N:0:42
[truncated: 53,388,016 more chars]
