# Supplementary material for: Differential responses of the acidobacterial community in the topsoil and subsoil to fire disturbance in Pinus tabulaeformis stands
Source: PeerJ. 2019 Dec 11;7:e8047. doi: 10.7717/peerj.8047 (PMC6911345; doi:10.7717/peerj.8047)
Supplement: Supplemental Information 32 — L, low severity; A, represents a repetitive sample; 20, subsoil (10–20 cm). [file peerj-07-8047-s032.gz › peerj-07-8047-s032]

@M03506:14:000000000-AKVR1:1:1101:9006:1097 1:N:0:43
CGAACTCCTACGGGAGGCAGCAGTTGGGAATCTTGGACANNNNNNNAAACCCTNNNNNNNCCATGCCNNNNNNNTGATGAANNNNNNNGGGTTGTNNNNNNNTTTCGACGGGGACGNNNNNNNCGGTACCCGTANAAGANGCTCCGGCTAANNNNNNNCCAGCAGCCGCGGTNNNNCNNAGGGGGCTNGCGTTNTTCGGAATTNCNNGGCGTAANNNNNNNGCAGGCGNNNNNNNATGTCAGTGGNGANAGCCCGGAGCTCAACTCCGGACNNNNCNTTGCACCTGTGAGANCNGNGTACG
+
CCCCCGGGGGGGGGGGGG@@FGFGGGGGGGGGGGGDGG8#######::@FGGG#######::CFCFG#######,:CFGGD#######::CFCCC#######::DFCFGCCEEGGG#######::BFFEGGGGC#:BFE#8@@FGGGFGDF#######66@>FF7FF:FGEF####1##16<CFGD<#44*4:#4=:CFCEGG#*##2*1CEGE#######22;;5E8#######**29@9<EG6#*/#*2AGFE)*09>FGFFGGFGGD*####2#019*7*:7?G?47/#)#0#0)0))
@M03506:14:000000000-AKVR1:1:1101:12834:1099 1:N:0:43
CGAACTCCTACGGGAGGCAGCAGTGGGGAATATTGGACANNNNNNNCAACCCCNNNNNNNCCATGCCNNNNNNNTGATGAANNNNNNNGGGTTGTNNNNNNNTTTTGGCGGGGACGNNNNNNNCGGTACCCGCANAATANGCCCCGGCTAANNNNNNNCCAGCAGCCGCGGTNNNNCNNAGGGGGCTNGCGTTNTTCGGAATTNCNNGGCGTAANNNNNNNGTAGGTGNNNNNNNTAGTCAGGTGNGANAGCCTTGAGCTCAACTCAAGAANNNNANTTGATACTGGGCGANTNGNGGACC
+
CCCCCGGGGFGGGGGGGGGGGGGGGGGGGGGGGGGGGGG#######::CFGGG#######::CFGGG#######6:CFGGG#######::FGGGG#######::BFGGGGGGGGGG#######::@FFGFGGG7#8@CF#8@CFFGGGGGG#######66CFGGGGGGGGGG####4##4*;FGGG5#2;CEC#28CFGCEGG#1##2;8EFGG#######22;CC<C#######22;CFFGGGF#2*#2:CCFCF?@4?EGGGGGGFGF?####2#09<<>FFFBF>:D5#)#.#007>5
@M03506:14:000000000-AKVR1:1:1101:12107:1100 1:N:0:43
CGAACTCCTACGGGAGGCAGCAGTGGGGAATCTTGCGCANNNNNNNAAACCCTNNNNNNNCGACGCCNNNNNNNGGATGAANNNNNNNGGGTTGTNNNNNNNTTTCAGCAGGGACGNNNNNNNCGGTACCTGCANAAGANGGCCCGGCCAANNNNNNNCCAGCAGCCGCGGTNNNNCNNAGGGGCCTNGCGTTNTCCGGAATTNTNNGGCGTAANNNNNNNGTAGGCGNNNNNNNAAGTCGGATGNGANATCTCCACGCTTAACGTGGAGGNNNNANTCGAAACTGCTGTGNCNCNAGTCC
+
CCCCCGGGGGGGGGGGGGGGGGGGGGGGGGGGGGGGGGG#######::DFGGG#######::DFGGG#######::DFGGG#######::DFGGG#######::BFGGGGGGGGGG#######::DFGGGGGGG#+BFC#:@F7FFGGGGG#######66@FGGGGDFGGGC####6##6*6FFGGF#4=FFG#4CFGGCEGG#4##2;CFFGG#######22AEDGG#######*2;DGGGGGE#1/#2:EGGGGGBD<EGFGGGGGGGG####/#019CFEGEFGFBF)#0#0#)07:>
@M03506:14:000000000-AKVR1:1:1101:16519:1127 1:N:0:43
CGAACTCCTACGGGAGGCAGCAGTGGGGAATATTGGACANNNNNNNAAAGCCTNNNNNNNCAATGCCNNNNNNNTGAAGAGNNNNNNNGGATTGTNNNGNNNTTTCGGCGGGGGCGNNNANNNCGGTACCCGCAGAAGAAGCCCCGGCTAANNTNNNGCCAGCAGCCGCGGTNNNNCNNAGGGGGCTAGCGTTGCTCGGAATGACTGGGCGTAANNNNNNNGTAGGCGNNNNNNNCAGTTAGGCGTGAAATTCCTGGGCTCAACCTGGGGANNNNGNTTAATACATCCAGACTCGAGTGTG
+
CCCCCGGGGGGGGGGGGGGGGGGGGGGGGGGGGGGGGGG#######::DGGGG#######::CFFGG#######::CFFGG#######::DFGGF###:###::DFGGGGGGGGGG###3###88DFGGGGGGGGGGGGGGGGGGGGGGGG##4###44<CGGGGGGGGGG/####2##22AFGGGGGGGGGGGGCFEGCGGGGGGGGGGGCCE#######22;@CFE#######1/;7C?FGGGCECCFGGFGGGGFGCCGFGG<69FG*####/#.*9>@FGG?*7>GF:F@@>:*<67
@M03506:14:000000000-AKVR1:1:1101:11231:1146 1:N:0:43
CGAACTCCTACGGGAGGCAGCAGTTGGGAATCTTGGACAATNGNNNAAACCCTGNNCCNGCCATGCCGNGTGNGTGATGAAGGCCTNCGGGTTGTAANACTCTTTCGCGCACGACGATAATGACGGTAGTGCGAGAAGAAGCTCCGGCTAACTTNNTGCCAGCAGCCGCGGTNATNCGAAGGGGGCTAGCGTTGTTCGGAATTACTGGGCGTAANNNNCNNGCAGGCGNNNNNNNAAGTCAGTGGTGAAAGCCCGGAGCTCAACTCCGGAACTGCCATTGAAACTGTGAGACTTGAGTATG
+
CCCCCGGGGCFGGGGDGGGGGGGGGGGGGGGGGGGGGGGGG#:###::CFGGGG##:C#:CFGGGGGE#:CC#:CFFFFGGGGGGG#:CFGGGGGGG#:DFGGGGGGGGGGGGGGGGGGDGGFGEGGGDGCGGGGCEGGGGGGFGGGGGGFGGG##:8+DEGGGGGGEGGGF#65#164<CGGGGGGGGGGEGGGGGGGGDGF77CGGGFGG5C####*##12;8*8:#######/2/9FGF:E?35>+AGCDFEGGBG<<97CGGFDE7CEGGG?CF>CFB6FF=C@<F4>?FFF@F=B4
@M03506:14:000000000-AKVR1:1:1101:12872:1174 1:N:0:43
CGAACTCCTACGGGAGGCAGCAGTGGGGAATATTGGACAATGGGGGCAACCCTGATCCAGCCATGCCGCGTGAGTGATGAAGGCCCTAGGGTTGTAAAGCTCTTTTGTGCGGGAAGATAATGACGGTACCGCAAGAATAAGCCCCGGCTAACTTCGTGCCAGCAGCCGCGGTNATACGAAGGGGGCTAGCGTTGCTCGGATTCACTGGGCGTAAAGGGTNCGTAGGCGGNGCTTTAAGTCAGGGGTGAAATCCTGGAGCTCAACTCCAGAACTGCCTTTGATACTGAAGATCTCGAGTTCG
+
CCCCCGGGGGFGCFGG7FEC7CEFCEEEGGGFDC,C@E<FD@<<F7FDFGFCF<,FGGF<FG<@FGGGCC6CFDEEAFCFFCCFGGGGE@DGGCFFG??FDFDFFGGG@,?FEGG=FGFGFF9ECC:F+FFCGGEG@<FDF9EGD:F<:<FBGFGGFGG:=,6FC:>@FG7*#61=B@FGG:@7EGCCFGCC:=8FD78C*;99CC788/88>EFF9*0#*22*;8:CG#*28:8<C:F9+<655/2>+:<7<++9*74CC6**0:CDF:C@***:67*C769+01*1):=47*)08=577
@M03506:14:000000000-AKVR1:1:1101:13264:1177 1:N:0:43
CGAACTCCTACGGGAGGCAGCAGTGGGGAATATTGGACAATGGGCGCAAGCCTGATCCAGCAATGCCGCGTGTGTGAAGAAGGCCTTCGGGTTGTAAAGCACTTTTATCAGGAGCGAAATCTGCAGGGCTAATACCCATGCAGTCTGACGGTACCTGAGGAATAAGCACTGGCTAACTCCGTGCCAGCAGCCGCGGTAATACGGAGGGTGCAAGCGTTAATCGGAATTANTGGGCGTAAAGCGTGCGTAGGCGGTTCGTTAAGTCTGTTGTGCAAGCCCCGGGCTCACCCTGGGAATGGCA
+
CCCCCGGGF9FGGGGGGGGG7FFCCFFGGGGGGGEFFGGFFGFCFEGGGGFDD8E:EFEGGGGGDGFGDC@:CFGFGGGGFGGGGGGGGGGGGGGDFGEGGGGGGGGGGGGGGGDEGGGEAEGGGGGGDGGGGGG8FGGGGFGGFDFFFGGGG>FGGGGFGFGGGGCCFGCFGGFEF=>FGCCDGFFGGC:FEGEGGGG9CCGGGGGGGGGCG?B818?E?1;ECCF+2#*28C5?1?DGGGDEGCECEC5<5*/127995::CGCFF+*A>*:0C3)1>G3)>C77*,70()78)8FF@4
@M03506:14:000000000-AKVR1:1:1101:20210:1219 1:N:0:43
CGAACTCCTACGGGAGGCAGCAGTAGGGAATCTTGCGCAATGGGCGAAAGCCTGACGCAGCAACGCCGCGTGGGGGATGAAGGCCTTCGGGTTGTAAACTCCTTTTAGTGGGAACGAAATTGACGGTACCCACAGAAAAAGCCCCGGCTAACTACGTGCCAGCAGCCGCGGTGATACGTAGGGGGCAAGCGTTGTCCGGATTCACTGGGCGTAAAGAGCTCGTAGGCGGCTTTGTAAGTCGGGTGTTAAACCTCCAGGCTCAACCTGGAGCCATCACTCGTTACTGCGATGGCTAGAGTCC
+
CCCCCGGGFGFGGGGGGGGGGGGFGGGGGGGGGGGGGGGGGGGGGGGGGGGGGGGGGGGGGGGGGGGGGGGGGGGGGGGGGGGGCGGGGGEGGGEGGGGGGGGGGGGGGGGGGGGEGGGGG<BFGGGDFGGGGGGFG@FGEGGGECEGGGGGGGFEGGGGGGGGGGGEGEEFECF9CC<CFEFGGGGF>CE;8EEGGGGDG5AGG77;FFEGGCGFCGGGD8/8*/<E8CE8CE@CFGCGGGECEEDFDC769:5C+7FC6CC?F*:C67EBDF49C=>C*0>5?FG:9C5?F)956?FFF
@M03506:14:000000000-AKVR1:1:1101:21249:1219 1:N:0:43
CGAACTCCTACGGGAGGCAGCAGTGGGGAATATTGCACAATGGGCGCAAGCCTGATGCAGCGATGCCGCGTGAGGGATGACGGCCTTCGGGTTGTAAACCTCTTTCACTAGGGACGAAGCGCAAGTGACGGTACCTGGAGAAGAAGCACCGGCCAACTACGTGCCAGCAGCCGCGGTAATACGTAGGGTGCGAGCGTTGTCCGGAATTACTGGGCGTAAAGAGCTCGTAGGTGGTTTGTCGCGTTGTTCGCGAAAATTCACAGCGTAACTGCGGCCGCTGGGGCGAACCGGGCAGTCTGGG
+
CCCCCEGGGDFGCECEGCFGGGGGGGFCFGGFFFGFGFA6C@F88FEG@FCFGDEFGDGGGDG,B:FGDEEGGEFGDGDGGGGG=FFFGGG=FEEGGGG?FGGGFFECGGGF84DFCEEGGG::BD<9F+>BDGG9FBDCFF78FCCGGC:CCC7DFF7:>FFGFFF:FGGGFG>7FFC,<,=2CFFGGEGG7C71=C8/<EEEEEEC7<+03;C8?5*2A+*;CE>8//8:9>*;6**<=FEE55EGFE*/)*:7+)02C:*/*12**:C*1/)1>)))).85C)))4))4;37)0**05
@M03506:14:000000000-AKVR1:1:1101:20590:1224 1:N:0:43
CGAACTCCTACGGGAGGCAGCAGTGGGGAATTTTGCGCAATGGGGGAAACCCTGACGCAGCAACGCCGCGTGGAGGATGAAGTCCCTTGGGACGTAAACTCCTTTCGACCGGGAAGATACTGACGGTACCGGAAGAAGAAGCACCGGCTAACTCTGTGCCAGCAGCCGCGGTAATACAGAGGGTGCGAGCGTTGTTCGGAATTATTGGGCGTAAAGGGCGCGTAGGCGGCGCGGTATGTCACCTGTGAAATCTCCTGGCTCAACTGGGAGCTTGCAGGCGAAACTGCCGTGCTGGATTGTG
+
CCCCCGGGFEDCEEGGDGGGGGGGGGGDGGGGGGGGGGG@FGEF@@FEFGGGGDGGFEFEGGGGGGGCGECFEBFCFGGGGGFFAFGCFGFGGCFEAEFGGFGGFGGFGGGDGGGGGFFGAFFGEGGGGGGCFGGGGGGGFGGGGFDEEEGGGGGGGGGFGFFGGGGGGCGEGGGGGDCFFGEGGGGGGDG88ECFFEC5CCCCACGGGGGGEC8E?GGGGGEGGEFGECEEGGCE=F:CFCFF7EG>CEFGFEFGGFGFGGGG?FC4C3=:*47CG43CC:>E79C59*)()*/)*/094
@M03506:14:000000000-AKVR1:1:1101:12571:1272 1:N:0:43
CGAACTCCTACGGGAGGCAGCAGTGGGGAATATTGGACAATGGGGGAAACCCTGATCCAGCAATGCCGCGTGAGTGATGAAGGCCTTAGGGTTGTAAAGCTCTTTCGGCGGGGACGATGATGACGGTACCCGCAGAAGAAGCCCCGGCTAACTTCGTGCCAGCAGCCGCGGTAATACGAAGGGGGCGAGCGTTGTTCGGAATTACTGGGCGTAAAGGGCGCGCAGGCGGCTCTGAAAGTCAGATGTGAAAGCCCCGGGCTTAACCTGGGAATTGCATTTGATACTCTGGAGCTTGAGTACG
+
CCCCCGGGGGGGGGGGGGGGGGGGGGGGGGGGGGGGGGGGGGGGGGGGGGGGGGGGGGGGGGGGGGGGGGGGGGGGGGGGGGGGGGGGGGGGGGGGGGGGGGGGGGGGGGGGGGGGGGGGGGGGGGGGGGGGGGGGGGGGGGFGGGGGGGGGGGGGGGGGGFGGGGGGGGGEGGGFGGGGGGGGGGGGGGGGEEGCGEGGGFGFGGGGFGGGGGFGGGGGGEGEGGGGGD=5C3<C+:C7?9C?FEFGGGGGF*ACD@:DFGGFGGGGF*2<<CC7>?FGG=B?2**9>F::44::FF4/7
@M03506:14:000000000-AKVR1:1:1101:20565:1276 1:N:0:43
CGAACTCCTACGGGAGGCAGCAGTGGGGAATCTTGCACAATGGGCGAAAGCCTGATGCAGCAACGCCGCGTGGGGGATGAAGCTTCTCGGAGTGTAAACCCCTTTCGACCCGGACGAATGCCCGCAAGGGTTTGACGGTACGGGTATAAGAAGCCCCGGCTAACTACGTGCCAGCAGCCGCGGTAAGACGTAGGGGGCCAGCGTTGCTCGGAATTACTGGGCGTAAAGGGCCCGTAGGCGGTGCGGTAAGTTGGGAGTGAAAGCGCTGGGCCTAACGTAGAGGCGGCTTCCAAAATTACCG
+
CCCCCGGGGGGGGGGGGGGGGGGGGGGGGGGGGGGGGGGGGGGGGGGGGGGGGGGGGGGGGGGGGGGGGGEGGGGGGGGGGGGGGGGGGGGGGGGGGGGGGGGFFFGGGEGFFGGGGGGFFGGGGGGGCFGGG:FGGGGGGGGGCGGGCGCFGFFDCFEGGDGGGFFGF+CCCC@CC@FGGDEE8CFEFECGGGGGGGGDFFGEGD>CC:ED>FD?GGFGGGGCDC@FGG*/2:1C5A4:E:>=EG5)*2<+:CC**7C*<:***/ACC**)*0*:*)097@FE*)5;94:A*9)*)*09)
@M03506:14:000000000-AKVR1:1:1101:11058:1290 1:N:0:43
CGAACTCCTACGGGAGGCAGCAGTGGGGAATATTGCACAATGGGCGCAAGCCTGATGCAGCGACGCCGCGTGAGGGATGACGGCCTTCGGGTTGTAAACCTCTTTCAGTATCGACGAAGCGCAAGTGACGGTAGGTACAGAAGAAGCACCGGCCAACTACGTGCCAGCAGCCGCGGTAATACGTAGGGTGCGAGCGTTGTCCGGAATTACTGGGCGTAAAGGGCGCGTAGGCGGTCCCTCAAGGCTCGTGTGAAAGTCCGGGGCTCAACCCCGGATCGGCAGGGGCGACTGAGAGGCTGGG
+
CCCCCGGGGGGGGGGGGGGGGGGFGGGGGGGGGGGGGGGGGGGGGGGGGGGGGGGGGGGGGGGGGGGGGGGGGGGGGGGGGGGGGGGGGGGGGGGGGGGGGGGGGGGGGGFGGGGGGGGGGGGGGGGGGGGGGGGGGGGGGGGGGGGGGGGGGGGGGGGGGGGGGGGGGGGGGGGGGG7FCGGFGFGDGGGGGGGG>EGGGGGGGEGGFFFEEFGGDGCFFGDGGGGEGGGGGGE8*/2AFGGGGCFD85*:>FCG:@CDGGGG55CGGC:DGGD5CDGGGFFGGB350)82)*)7><>D5
@M03506:14:000000000-AKVR1:1:1101:16836:1331 1:N:0:43
CGAACTCCTACGGGAGGCAGCAGTCGAGGATCTTTCGCAATGGGCGCAAGCCTGACGGAGCGACGCTGTGTGAGTGATGAAGGCCTTCGGGTTGTAAAGCTCTTTTGTTTGGGAACAAGAAAGATTCGTGAATAACGAGTCGATTTGAGGGTACCAGAAGAAAAAGTACCGGCTAACTACGTGCCAGCAGCTGCGGTAATACGTAGGGTACAAGCATTAATCGGAATTATTGGGCGTAAAGGGCGCGTAGGCGGGGATGTAAGTCAGGTGTGAAATACCAAAGCTCAACTTTGGTTCTGCA
+
CCCCCGGGGGGGGGGGGGGGGGGGGGGGGGGGGGGGGGGGGGGGGGGGGGGGGGGGGGGGG@FGGGGGGFGGGGFFGGGGGGGGGFGGGGGGGGGGGGFGGGFGGGGEFGGGGFGGGGGGGGGGFGGDGGGGFGGCFGGGFGCGGGGGGGGGGFGG7FCCFCDFGGGFGGCGGDGGGGGGDGGGGGGGGFGFGGGGDGGGGGGFGGGGFGGGGFGGGFGFGGGGEGFCGFGGF5C=*:DCFFGGC5CC8CECCEC<*8CF?FG<EDFG?<07FFGFD=>C<@FG7<4??F49=?5.*996*
@M03506:14:000000000-AKVR1:1:1101:20899:1386 1:N:0:43
CGAACTCCTACGGGAGGCAGCAGTGGGGAATTTTGGACAATGGACGCAAGTCTGATCCAGCCATGCCGCGTGCGGGAAGAGGGCCTTCGGGTTGTAAACCGCTTTTGTCAGGGAAGAAACGGCTTTGTCTAATACACGAGGCTAATGACGGTACCTGAAGAATAAGCACCGGCTAATTACGTGCCAGCAGCCGCGGTAATACGTAGGGTGCAAGCGTTAATCGGAATTACTGGGCGTAAAGCGTGCGCAGGCGGTTATGCAAGACAGATGTTAAATCCGCGGTCGCAACCGGGGAACTGGC
+
CCCCCFGFGGGGCGGGGGGGGGGFGGGGGGGGFGGFGFCCFGGGGGGCCGGGGGGFF,FFGGGGGGGEDFGGGGGG@FGGGGGGGGGGGGGGGDEGGGGGGGGFFGGGGGGGGFFEGCFFDF78CCFGCEFFGGGGDGEC@CGGFGGGGGEE@@FFFC:CF:>,EDECFGC7@ECF9@C<=C@FFC:EFFCB:FC:*4C?++=C,*;E?CB?F7/;//C/++8C8C>?9+2<@E*:E=D*<CE:=5*)87::CE59=***+<C667FF+*0**2*+*))*)7)**0181*),.08)0)1))
@M03506:14:000000000-AKVR1:1:1101:13359:1390 1:N:0:43
CGAACTCCTACGGGAGGCAGCAGTGGGGAATCTTGCGCAATGGGCGAAAGCCTGACGCAGCGACGCCGCGTGGGGGAAGAAGGCTTTCGGGTTGTAAACCCCTTTCAGAAGGGACGAAGCTACTCGGGTTAATAGCCCAGAGGGTGACGGTACCTTCAGAAGAAGCCCCGGCTAACTACGTGCCAGCAGCCGCGGTAATACGTAGGGGGCAAGCGTTGTCCGGATTTATTGGGCGTAAAGAGCGTGTAGGCGGCTTGGAAGGTCCGTTGTGAAAACTCGAGGCTCAACCTCGAGACGCCGA
+
CCCCCGGEG<FGEGGGGGGGGGGGGFGGECFGGGCGGGGGGGFCEFGG@CGGGGFFGGGFFGGGGGGEEGGGGGGGGEEGGGGGGGGDEGGGGGGGGGGGGGGGGGGGGGGGGFGGGGGGGGGGGDGGGEGFEGGG:FGGGGGGGGGGGGEGEGFGF:CGGGGGG?FGGGGGGDECCGGDFFGGGGGGGGGGGDGGC>FGGGCE8CEGGGGGFEEGGEG9FGG5*;CF9CGFFGGCED3FGF?E*>>FFGGEDDEGGF<CCG0A6C5**9:4C:CFC@97<@:2:9F4.*08).)8<3>D)
@M03506:14:000000000-AKVR1:1:1101:10475:1414 1:N:0:43
CGAACTCCTACGGGAGGCAGCAGTGGGGAATATTGGACAATGGGGGCAACCCTGATCCAGCAATGCCGCGTGAGTGATGAAGGCCTTCGGGTTGTAAAGCTCTTTTGCCAGGGACGATAATGACGGTACCTGGAGAATAAGCCCCGGCTAACTTCGTGCCAGCAGCCGCGGTAATACGAAGGGGGCTAGCGTTGTTCGGAATTACTGGGCGTAAAGGGCGCGTAGGCGGTTTGATTAGTCAGATGTGAAATTCCCGGGCTTAACCTGGGGGCTGCATTTGATACTGTCAGGCTTGAATTCG
+
CCCCCGGGGGGGGGGGGGGGGGGGGGGGFGGGGGFGGGGGGGGGGGGGGGGGGGGGGGGGGGGGGGGGGGGGGGGGGGGGGGGGGGGGGGGGGGGGGGGGGGGGGGGGGGGGGGGGGGGGGGGGGGGGGGGGFGGGGGGGGGGFGGGGGGGGGGGDFGGGGGGGFGGGGGGGGGF@GGGFGGGGGGGGGGGCFGGGGCGGGGGFCC9EEFGEEGGGFGEDEGGG5;9EGCEGGDFFGF799C7CFG+0<<C+:?CCGF:DGFFCFFGGGG5:CDCG*9*:7==F74?B2*7(8?>569=67
@M03506:14:000000000-AKVR1:1:1101:23197:1424 1:N:0:43
CGAACTCCTACGGGAGGCAGCAGTGGGGAATCTTGCACAATGGGGGGAACCCTGATGCAGCGACGCCGCGTGAGCGATGAAGCCCTTCGGGGTGTAAAGCTCTTTCGACGGGAACGATAATGACGGTACCCGAAGAAGAAGCTGCGGCTAACTACGTGCCAGCAGCCGCGGTAATACGTAGGCAGCAAGCGTTGTTCGGAATTACTGGGCGAAACGAGTGTGGAGGCGGTGGTCTAAGTCGGTTGTGAAATCTTACGGCCTAACTGGGAGGGTCGGGCGGGTATTGGGATGCTAGAGGCTG
+
CCCCC8@CF9-C7@@C:CEGGF<@@E@7B;@FFGGAFFG,CF<<,6@@?FCFF8EEADEFG>=F+6>=>BGGEGGCEFCCGGGG7,<FFCFE3<<:CFCFFFGGGGF7F:E7<@7<F*CFG?F97CBFGC9<<7FCFGGGGD?,<8?CE>FGGFE8****:08;CCC>*:5:C;FF9C<F*A9+/8F?FGDCAEG5+;5*2;C9+<0<@*8****;*:/;C78+8:;8E5?//9:0+0;C*:*:EG5*+0+<:++**.9):F<6+0+>6/:>**1*).)5)0)32*9)(27.7*=**))0<
@M03506:14:000000000-AKVR1:1:1101:10148:1433 1:N:0:43
CGAACTCCTACGGGAGGCAGCAGTGGGGAATTTTGCGCAATGGGGGAAACCCTGACGCAGCAACGCCGCGTGGAGGATGAAGTCCCTTGGGACGTAAACTCCTTTCGATCGGGACGATTATGACGGTACCGGAAGAAGAAGCCCCGGCTAACTTCGTGCCAGCAGCCGCGGTAATACGAGGGGGGCAAGCGTTGTTCGGAATTATTGGGCGTAAGGGGTGCGTAGGCGGTTCGGTAAGTCACCAGTGAAATCTATGGGCTCAACCCATAGTCTGCTGGCGAAACTGCCGGGCTTGAGTATG
+
CCCCCGGGGGGGGGGGGGGGGGGGGGGGGGGGGGGGGGGGGGGGGGGGGGGGGGGGGGGGGGGGGGGGGGGGGGGGGGGGGGGGGGGGGGGGGGGGGGGGGGGGGGGGGGGGGGGGGGGGGGGGGGGGGGGGGGGGGGGGGGGGGGGGG7FGGGGGGGGGFFGGGGGGDGGGCGGFGGFGGGGGGGG@GGGA*C>FFGGGGFGGGGGFGGGGEGGGGGGGGGGEGGFGGEDCE=CFEFCFDCG?FGGGGGGGFEFGGFF4CCFFC5C4CFGFGGGGG4CDC>:E?FC?;DB>5>3@F***1
@M03506:14:000000000-AKVR1:1:1101:17904:1477 1:N:0:43
CGAACTCCTACGGGAGGCAGCAGTGGGGAATCTTGCGCAATGGGCGAAAGCCTGACGCAGCGACGCCGCGTGGGGGATGAAGGCCCTCGGGTTGTAAACCCCTTTCGGCAGGGACGAAGCGAAAGTGACGGTACCGGAAGAAGAAGCACCGGCTAACTCTGTGCCAGCAGCCGCGGTAATACAGAGGGTGCGAGCGTTGTTCGGAATTATTGGGCGTAAAGGGCGCGTAGGCGGCGCGGTATGTCACCTGTGAAATCTCCTGGCTCAACTGGGAGCTTGCAGGCGAAACTGCCGTGCTGGG
+
CCCCCGGGGGGGGGGGGGGGGGGGGGGGGGGGGGGGGGGGGGGGGGGGGGGGGGGGGGCGGGGGGGGGGGGGGGGGGFGGGGGGGGGGGGGGGGGGGGGGGGGGGGGGGGGGGGGGGGEGGGGGGFECGGGEGGGGGGGGGGGGGGGGFFGGGGGFGGGGGFGGGFGGFFGGGGGECEEFGGGGGGFGD>*?;8EE:*:/CFGGCGGGGGGFGG5?/?*CECE5C5EE5?E+:C=EGEG8CFFF9AFFFF9E>?F7FFFFC?FF6C+7?>C649DEFFFCDFFCE><>0:F):5).)7@)0
@M03506:14:000000000-AKVR1:1:1101:16670:1486 1:N:0:43
CGAACTCCTACGGGAGGCAGCAGTAAGGAATATTGGTCAATGGACGCAAGTCTGAACCAGCCATGCCGCGTGCAGGATGAAGGTTCTATGGATTGTAAACTGCTTTTGTACGGGAAAAAATACCTGGTTTCTACCGGGTTTGATGGTACCGTAAGAATAAGGATCGGCTAACTCCGTGCCAGCAGCCGCGGTAATACGGAGGATCCAAGCGTTATCCGGATTCACTGGGTTTAAAGGGTGCGTAGGTGGAATGACAAGTCAGTGGTGAAAACCTGCAGCTTAACTGTAGAACTGCCATTGA
+
CCCCCGGGGGGGGGGGGGGGGGGGGGGGGGGGGGGGGGGGGGGGGGGGGGGGGGGGGGGGGGGGGGGGGGGGGGGGGGGGGGGFGGGGGGGGGGGGGGGGGGGGGGGGGGGGGGDGGGGGGGGGGGGGGGGGGGGGGGGGGGFGGGGGGGGGGGGFGGGGGGGGGGGGGGGGFFGGGGGGGGGGGGGGGGGGGGGGGGGGGGGCGGGGGGGGEGFGGGGGDCGFGGGGD3C8@FGFF?*1:EE=CDGGGF<?6FCFFFDGG?FFDC5CGGG:C*0*2<FCF76FGFGFFG*4676)0**9*
@M03506:14:000000000-AKVR1:1:1101:15525:1517 1:N:0:43
ACTCCTACGGGAGGCAGCAGTGGGGAATATTGCGCAATGGGCGAAAGCCTGGCGCAGCGACGCCGCGTGGGGGATGACGGCCTTCGGGTTGTAAACCCCTTTCAGCTCCGACCAAGGCTCCGTTGTTGCGGGGTTGAGTGTAGGGGTAGAAGAAGCACCGGCTAACTACGTGCCAGCAGCCGCGGTAATACGTAGGGTGCGAGCGTTGTCCGGATTTATTGGGCGGAAAGGGCTCGGAGGCGGCGTGTCGCGTCGGGGGTGAAAGCCCGGTGCTTAACGGGGGGTTGGGTTTCGGTTAGGG
+
CCCCCGGGGDGGGGGEEGFEFGFGGGGGGGFGGFEGGGGFFF>EFGGGGGGGFFGGGCGGGEGGEGGFGGGGGGGGGFG:>FGGGGGG@EFGFGCGFEEFFGFGGGF@C>=+>@CFGGDC<CFGGGDFGGEGD:<CCF,C,,?<CEFGGFGFEGFCFFGFGG71,?<FFCCEGGFGC?*;@EGEG:*;ECEC39CED6>/:CDEECCC8CGEGC/;++AFFCGGG552>5A8*2@C*89155C5*279;=*>D=CD8)/)21*+<*27:)2.)27:C=*9*.8C*79>(9)(/8)).).0>
@M03506:14:000000000-AKVR1:1:1101:20841:1537 1:N:0:43
CGAACTCCTACGGGAGGCAGCAGTGGGGAATATTGCGCAATGGGCGAAAGCCTGACGCAGCGACGCCGCGTGAGGGATGAAGGCCTTCGGGTTGTAAACCTCTTTCAGCAGGGACGAAGCGAAAGTGACGGTACCTGCAGAAGAAGCACCGGCCAACTACGTGCCAGCAGCCGCGGTAATACGTAGGGTGCAAGCGTTGTCCGGAAGTATTGGGGGGAAAGAGCTCGTAGGCGGTTGGTAGGGTCGGCTGGGAAAACCCGGGGCTCACACCCGGGCCCGCAGACGATACGGGTAAACCAGG
+
CCCCC8<@@<C@@CC:CG@FEGCCEFGGCGGFFFA9BFCCGF8FF>@CCGFG8@E@7FFEC7@FEGE+++78=CFFBFGCFGG,BF<?F7FEF7CEGGC8,AECEBEFGGGGGC+@CFF>:+3C:FGAFC7@@C<C9,>>,@,,7,@:@>FE*>*D::,?162*6CFC7<FF7ECFFCF,,,4C,<*7:F86++/A*A8800;C8E*0<C9CF5*:*:A858C*<C5C588+:5?5*:1+<5***/*)*:**9<*92)*15*5**1<*+2*.9351)0/99))02)/8,*7()066=)..)
@M03506:14:000000000-AKVR1:1:1101:12773:1556 1:N:0:43
CGAACTCCTACGGGAGGCAGCAGTGGGGAATCTTGCACAATGGGCGAAAGCCTGATGCAGCGACGCCGCGTGGGGGATGGAGCTTCTCGGAGTGTAAACCCCTTTCGATCCGGACGAATGCCCGCAAGGGAGTGACGGTACGGATATAAGAAGCCCCGGCTAACTACGTGCCAGCAGCCGCGGTAAGACGTAGGGGGCCAGCGTTGTTCGGAATTACTGGGGGTAAAGGGGTCGTAGGCGGTGCGGCAAGTCGGGAGGGAAATCCCTGGGCTCAACCCAGAGGCTGCTTCCGCAACTGCTG
+
CCCCCGGGG@FGGGGGGGGGDGGGGGGGGGGGGGGGGGGGGGGGGGGGGGGGGGGGGGFGGGGGGGGGGGGGGGGGGGGGGGGGGGGGGGGGGGGGGGGGGGGGGGGGGGGGGGFDGGGGGGGGGGGGGG@FGGGGGGGGGGGGGEGGGGGGGFGGGGGGGGGGFGGGFFGGFGGGGGCCE*?::CEFFCA>FGGGG>EC5C858C*8ACE5CFG+2@78C*8C8+9@FG*;=EGFCEC8ECGEGGGC=C:FCEE):)9957:7+9C4CGD577C:7>*1>F3*5776<*<:)>>)6//96
@M03506:14:000000000-AKVR1:1:1101:14687:1581 1:N:0:43
CGAACTCCTACGGGAGGCAGCAGTGGGGAATATTGCGCAATGGGCGAAAGCCTGACGCAGCGACGCCGCGTGAGGGATGAAGGCCTTCGGGTTGTAAACCTCTTTCAGCAGGGACGAAGCGAAAGTGACGGCACCTGCAGAAGAAGCACCGGCCAACTACGTGCCAGCAGCCGCGGTAATACGTAGGGTGCAAGCGTTGTCCGGAATTATTGGGCGTAAAGAGCTCGTAGGCGGTTTGTCGCGTCGGCTGTGAAAACCTGAGGCTCAACCCCCGGCCTGCAGTCGATCAGGGCAAAGTAGA
+
CCCCCGFCGGGEEGECBFFGCGGCEFGGGEFCFDGCE7@@FG<FGDGCFGFEFFGGCGCEFEGGCEFFGDGG7?F=FFGGGFG?=BEEGGEAFCFFGGCEDG9BFGGGGD>7=FCEGEGGGFFE>FCEFG@:FC7@CBF<FFEGGCFCFGECEEGDFC:C@<F7<FGGFGDFDGGG:*47<CC:<7>EFG8CGG5C;C*;9CEG:EF87A<0<FC8::?FFCFAE6EC>**0:/::=EF?7FEGC5:C5=*<::EC*)2>FGF5EGCFFF*<)9<*7>C7<??CE:3)-9)(73)7)9***
@M03506:14:000000000-AKVR1:1:1101:15984:1620 1:N:0:43
CGAACTCCTACGGGAGGCAGCAGTCGAGAATTCTTCTCAATGGGCGAAAGCCTGAAGGAGCGACGCCGCGTGGGGGATGAAGGGCTTCGGCTCGTAAACCCCTGTCATTTGCGAACAAACCTTATGTTTTAATAGAGCATGAGCTGATTGTAGCGAAAGAGGAAGGGACGGCTAACTCTGTGCCAGCAGCCGCGGTAATACGAAGGGGGCAAGCGTTGTTCGGAATTACTGGGCGCAAAGGGCGCGGAGGCGGCTTATCAAGTCAGGCGTGAAATTCCCGGGCTCAACCTGGGGGCTGCGC
+
CCCCCGGGGGFGGGGGGGGGGGGGGGGGGDGG9FGGGGGGGGGGGGGGGGFGGGGGG8CFFGDGGGGGGGFGGGGGGGGGGGFEEGGGGCFFGGGGFGFFGG7FFGCEFFGFGGEEEGGF@DFCGGE<FCFFGAFGGGGGGFGGGG9BFGGFCGGEGGDEDD@FGGGFGGGDFGGFEFGGGFGGGCBCEGFGGGDEGGFDCF5@>E558CEG5*;/8EEGDGD8C@CC79@FGE8***CCCEEGGE*)2>=EDGDGD?G:CD:?FF69**:B*2*0:*797;5*/7>5:CF()7>>7<)5)
@M03506:14:000000000-AKVR1:1:1101:12091:1645 1:N:0:43
CGAACTCCTACGGGAGGCAGCAGTAGGGAATTTTCCACAATGGGCGAAAGCCTGATGGAGCAACACCGCGTGCAGGATGAAGGCCTTCGGGTCGTAAACTGCTTTTATCTGCGAGGATTTTGACAGTAGCAGAAGAATAAGGATCGGCTAACTCCGTGCCAGCAGCCGCGGTAATACGTAGGGGGCGAGCGTTGTCCGGATTTATTGGGCGTAAAGCGTCCGCAGGCGGTCAAGCAAGTTCGAGTTGACAGTGCGCGGCTTAACCGCGCAAGGGCCTTGAAAACTGCTCGACTTGAGGCTT
+
CCCCCGGGF9FGGGGGGGGGEGGGGGGGGGGGGGGGGGGGGGGGGGGGGGGGGGGGFDFFGGGGGGGEGGGGGGGGGGGGGGGGGGGGGGGGGGGGGGGGGGGGGGFGGGGGGGGGGFG@FGGGGGGGGGGGGGGGGGGGFGGGGGGGGGGGGGGGGGGGGGGCEEFCFEFEGGGGGFGFGGDGGCFGGEGFG7:BCEGEGGC7EEGFGFG8CEG79CEGGGG>C>EC5:?8CFFCCFCFGGFC+100<:9<C<EGGDCGGGFFAD77=5*7**1AD)9C*9@FC@**-9;>37=*9@F8)
@M03506:14:000000000-AKVR1:1:1101:14893:1652 1:N:0:43
CGAACTCCTACGGGAGGCAGCAGTGGGGAATATTGCGCAATGGGCGAAAGCCTGACGCAGCGACGCCGCGTGAGGGATGAAGGCCTTCGGGTTGTAAACCCCTTTCAGCAGGGACGAAATTGACGGTACCTGCAGAAGAAGCCCCGGCCAACTACGTGCCAGCAGCCGCGGTAATACGTAGGGGGCGAGCGTTGTCCGGATTCATTGGGCGTAAAGAGCTCGTAGGCGGCTTGGCAAGTCGGATGTGAAAACTCCAGGCTCCACCTGGAGCCGCCATTCGATACTGCTATGGCTAGAGTCC
+
CCCCCGGGGGGGGGGGGGGGGGGGGGGGGGGGGGGGGGFGGGFFFGGGGGGGGGGGGGGGGGGGGGGGGGGGGGGGGGGGGFFGGGGGGGGGGGGGGGGGGGGGDFGGGGGGGGGGGGGFGGGGGGGGGGGFFGGGDFGGGGFGGGGGGGGGGGGGGGGGGGGGGGGGGGGGGGC:FGFFGGGGGCE8EGG88>8CGEGGEEGGC7@68>EGGGGGFFGGGCEGGD6CEDE85C6++8:C=EGCE?CCC7FGGG6*<5C*6*9AFGF5=02739CCD*02;*)*<6D*6C@2.00>6=771
@M03506:14:000000000-AKVR1:1:1101:14487:1653 1:N:0:43
CGAACTCCTACGGGAGGCAGCAGTAGGGAATCTTGCGCAATGGGCGAAAGCCTGACGCAGCCATGCCGCGTGAATGATGAAGGTCTTAGGATTGTAAAATTCTTTCACCGGGGAAGATAATGACGGTACCCGGAGAAGAAGCCCCGGCTAACTTCGTGCCAGCAGCCGCGGTAATACGAAGGGGGCTAGCGTTGCTCGGAATTACTGGGCGTAAAGGGCGCGTAGGCGGATATCTAAGTTGGGGGTGAAATCCCGGGGCTCAACCTCGGAATTGCCTTCAAAACTGGATATCTTGAGTTCG
+
CCCCCGGGGGGGGGGGGGGGGGGGGGGGGGGGGGGGGGFGGGGGGGGGGGGGGGGGGGGGGGGGGGGGGGGGDGGGGGGGGGGGGGGGGGGGGGGGGGGGGGGGGGGGGGGGGGGGGGGGGGGGGGGGGGGGGGGGGGGGGGGGGGGGGGGGGGGGGGGGGGGGGGGGGGGGGGGGGGGGGGGGGGGGGGGGGGG@FEGGGGGGGGGGGGGGGEGGGGEGGGEGEGEGECECECFC7FGFFGGEGGDC9F9FGGCDGEGGFGC:FGGGGDE3CDDGGFGCFF=EGFG4-2866FFF@F4@@
@M03506:14:000000000-AKVR1:1:1101:12538:1668 1:N:0:43
CGAACTCCTACGGGAGGCAGCAGTGGGGAATCTCGCACAATGGAGGAAACTCTGATGCAGCGACGCCGCGTGAGCGATGAAGCCCTTCGGGGTGTAAAGCTCTTTCGACGGGAACGATAATGACGGTACCCGAAGAAGAAGCTGCGGCTAACTACGTGCCAGCAGCCGCGGTAATACGTAGGCAGCGAGCGTTGTTCGGAATTACTGGGCGTAAAGAGTGCGTAGGCGGTGCTCCAAGTCTGTTGTGAAATCTCCCGGCTCAACTGGGAGGGTGCGGCGGAAACTGGAATGCTAGAGTGTG
+
CCCCCGGGG?FGGGGGGGGGGGGGGGGGGGGGGGGGGGGGGGGCDGGGGGGGGGGGGGGFDFGGGGGGGGGGGGGGGGGGGGGGGGGGGGGGGGGGGGGGGGGGGGGGGGGGFFGGGGGGGGGGGGGGGGGGGGGGGFGGGGGGGGGGGDGGGGFEFGGGGGGGGGFGGGGEGGGFGGFCC7CGCFDEEGGEGEG8FGGGGFFFCCCFGCG8EGGGGGGG?GGGEGFGGGG*+CFGGF*<:FG?E*:7CEF?GDCFGFGGGGFFEDGG737D5**197<CDB30?7F4(:9-*/@F??F?8
@M03506:14:000000000-AKVR1:1:1101:15911:1670 1:N:0:43
CGAACTCCTACGGGAGGCAGCAGTTGGGAGTCTTGGACAATGGGGGAAACCCTGATCCAGCCATGCCGCGTGAGTGATGAAGGCCTTCGGGTTGTAAAACTCTTTCGCGCACGACGATAATGACGGTAGTGCGAGAAGAAGCTCCGGCTAACTTCGTGCCAGCAGCCGCGGTAATACGAAGGGGGCTAGCGTTGTTCGGAATTACTGGGCGTAAAGCGCGCGCAGGCGGCTATCCAAGTCAGTGGTGGAAGCCCGGAGCTCAACTCCGGAACTGCCATTGAAACTGTTTAGCTTGAGGACG
+
CCCCCGGGGGGGGGGGGGGGGGGGGGGGGGGGGGGGGGGGGGGGGGGGGGGGGGGGGGFGGGGGGGGGGGGGDGGGGGGGGGGGGGGGGGGGGGGGGGGGGGGGGGGGGGGGGGGGGGGGGGGGGGGGGGGGGGGGGGGGGGGGGGGGGGGGGGGGGGGGGGGGGGGGGGGGGGGGGGGGGGGGGGGGGGGFGGEGGGGDGGGGGGGGFGGGGC@GGGGGGGGGGGGGGGGGGGGGGGGGGGGGF<FDCCFGGGE:*.59?FGGGFGDGCEFDGG67***:B?G7@:@<GFFFFFFFFFFD
@M03506:14:000000000-AKVR1:1:1101:21775:1732 1:N:0:43
CGAACTCCTACGGGAGGCAGCAGTTGGGAATCTTGGACAATGGGGGAAACCCTGATCCAGCCATGCCGCGTGAGTGATGAAGGCCTTCGGGTTGTAAAACTCTTTCGCGCACGACGATAATGACGGTAGTGCGAGAAGAAGCTCCGGCTAACTTCTTGGCAGCAGCCGCGGTAATACGAAGGGGGCTAGCGTTGTTCGGAATTACAGGGCGTACAGCGCGCGCAGGCGGCTATCCAAGTCTGTGGTGAAAGCCCGGAGGTTAACTCCGGGACGGCCATTGAAACTGTATAGGTTGAGGACG
+
<CCCCFFG9@CB@FGGGG@BCEGFFECGGFGAFFFGGGGGCGG@ECEFFFFCGCF<EEGGGGGEEFFGEE8@CFFFDFEGFGGCC<FFDGGFGGDGGGGGFDGGGACBCFGEFGGGGGE:CDDG7CFGGGFFFDGGDDFFCG8D88CFFCFFF<@,,>,,,*6>:FGFFEG*=F,2CCC<FC:*<<*8CDC*:<EG9CDCC*::E+2;CE8*:*;@CC=EGCCGG5>=E:EG++<90C0<+33C?7*2+3::0*2>*.)16+0+37395):5)/)/))2*29?++9:*.:9)19)6?@@5>
@M03506:14:000000000-AKVR1:1:1101:9603:1740 1:N:0:43
CGAACTCCTACGGGAGGCAGCAGTGGGGAATATTGCACAATGGGCGCAAGCCTGATGCAGCGACGCCGCGTGAGGGATGACGGCCTTCGGGTTGTAAACCTCTTTCAGTAGGGACGAAGCGCAAGTGACGGTACCTATAGAAGAAGCACCGGCCAACTACGTGCCAGCAGCCGCGGTAATACGTAGGGTGCGAGCGTTGTCCGGAATTACTGGGCGTAAAGAGCTCGTAGGTGGTTTGTCGCGTTGTTCGTGAAAACTCACAGCTCAACTGTGGGCGTGCGGGCGATACGGGCAGACTGGG
+
CCCCCGGGGGGGGGGGGGGGGGGGGGGGGGGGGGGGGGGGGGGGGGGGGGGGGGGGGGGGGGGGGGGGGGGGGGGGGGGGGGGGGGGGGGDGGGGGGGGGGGGGGGGGGGGGGGGGGGGGGGGGGA9FGGGGGGGGGGGGGGGGGGGGGGGGDGGGGFDGGFFGECFFGFCGEGGGCFGGFFGFGGGG9FGEGGGGGGGGGGGGDEGGG?GFGDGGGE=CGGGD7CEGEFEGGGCCFEC<:FGGGGGGGGGGF=FG*6*0<CDG6<CFF7FBFG*:DB/7C@EECBD>BGBFF5>)0))7)
@M03506:14:000000000-AKVR1:1:1101:10134:1749 1:N:0:43
CGAACTCCTACGGGAGGCAGCAGTGGGGAATATTGGACAATGGGGGCAAGCCTGATCCAGCCACGCCGCGTGAGTGATGAAGGCCTTCGGGTTGTAAAGCTCTGTGGGGAGGGACGAAGCTCAGGGTATCAATACCATCCGGCATGACGGAATCCGTGTAGCAAGCACCGGCTATCCGCGTGCGAGCAGCCGCGGTCGGACTTACGGGGCATACGGGGCGCGGAGTGGGTTTGTGTAAACCGCCGGGAAGTTGCTGTGCTAGTCGTGGGTGCTAGCCCTGGGCTTAACGAGCTAAGTGGAT
+
CCCCCGGGGGGGGGGGGGGGGGGGGGGGGGGGGGGGGGGGGGGG,FGGG7FGGGGGGGGGGCF,CGGGGGFGGGGGGGGGGGGGGGGGGGGG+FGGGGGGGGG,F<A++BFGGGGGG7++,,,,BFGD=,,,,C,3EF,=F+F+3D<F@+**3,,*3*5,3,7@CG,3@FE7*=,4,**4=C*1*4*=EG*1*F*:5**:**+3+;E**8**30***:C/?E8C*/0*********3+2+*:**2**9*22+:E7*20**:+29/***:/:)***+97D*95:*:):*-5)()**)111**
@M03506:14:000000000-AKVR1:1:1101:17772:1753 1:N:0:43
CGAACTCCTACGGGAGGCAGCAGTGGGGAATTCTGCGCAATGGGGGAAACCCTGACGCAGCAACGCCGCGTGGAGGATGAAGTCCCTTGGGACGTAAACTCCTTTCGACCCGGACGATAATGACGGTACCCGTAGAAGAAGCTCCGGCTAACTTCGTGCCAGCAGCCGCGGTAATACGAAGGGGGCTAGCGTTGTTCGGAATTACTGGGCGTAAAGCGCGCGCAGGCGGCTATCCAAGTCAGTGGTGAAAGCCCGGAGCTCAACTCCGGAACTGCCATTGAAACTGTTTAGCTTGAGGACG
+
CCCCCGGGGGGGGGGGGGGGGGGGGGGGGGGGGGGGGGGGGGGGGGGGGGGGGGGGGGGGGGGGGGGGGGGGGGGGGGGGGGGGGGGGGGGGGGGGGGGGGGGGGGGGGGGGGGGGFGGGGGGGGGGGGGGGGGGGGGGGGGGGGGGGGGGGGGGGGGGGGGGGGGGGGGGGGGGGGGGGGGGGGGGGGGGECGGGGGGGGGGGGGFGGGGGGDGGGGCEGCEGGGGGGEEEGF6EFFGGGGGGGGGDF+9CGCCD8:777?=6+:FDD3CBGGFGGBC77@FFFF>FAGF>F=FFFF)8@
@M03506:14:000000000-AKVR1:1:1101:16613:1766 1:N:0:43
CGAACTCCTACGGGAGGCAGCAGTGGGGAATATTGGGCAATGGGCGCAAGCCTGACCCAGCCATGCCGCGTGAGTGATGAAGGCCTTCGGGTCGTAAAGCTCTGTGGGGAGGGAAGAAACCGCTTGTGGATAATACCCACGAGTCTTGACGGTACCTCCTTAGCAAGCACCGGCTAACTCCGTGCCAGCAGCCGCGGTAATACGGAGGGTGCAAACGTTGCTCGGAATCATTGGGCGTAAAGCGCACGGAGGCGGCCTGATAAGTCGGGTGTGAAAGCCCTGGGCTCAACCCAGGAGGTGC
+
CCCCCFGGGGGGEGGGGGGGGGGGGGGGGGGGGGGFGGGGGGGGGEEGDGGGGGGGGGGGG@CFFGGCDG>F@FFFFGGGGGGFGGGGGGGGGGGGGGGGFGGDFFGGEFFCDFFGFGGGFGD@@DFFGFFCEFGGGCFG:C@CFFGGGCEGGGGGFGGGGGGFDFGGGGGCCFGGCF;<FECFG7FEGGGGGBC<ECEGGGGGGDEECEEEGGDFGGGGGCFGCE52<CFFG?8FEE38*CGE:55</:EED=CG5@F4A<D7<>5)7**)*:C7*09*755C*)*9)*76)7>))..5)
@M03506:14:000000000-AKVR1:1:1101:13862:1785 1:N:0:43
CGAACTCCTACGGGAGGCAGCAGTGGGGAATCTTGCGCAATGGGCGAAAGCCTGACGCAGCGACGCCGCGTGGGGGATGAAGCTTTTCGGAGTGTAAACCCCTTTCGACCGGGACGAAACGCCCGCAAGGGAATTGACGGTACCGGTAGAAGAAGCCCCGGCTAACTACGTGCCAGCAGCCGCGGTAAAACGTAGGGGGCCAGCGTTGCTCGGAATTACTGGGCGTAAAGGGTCCGTAGGCGGTGTGGCAAGTCGGAAGTGAAATCTCTGGGCTTAACCCAGAGGCTGCTCCCGAAACTGC
+
CCCCCGGGGGGGGGGGGGGGGGGGGGGGGGGGGGGGGGGGGGGGGGGGGGGGGGGGGGGGGGGGGGGGGGFGGGGGGGGGGGGGGGGGGGGGGGGGGGGGGGGGGGGGGGGGGGGGGGGGGDGGGGGGGGGGGGGGGGGGGGGGGGGGGGGGGGGGGGGGGGGGGGGGGGGGGGGGGGGGGGGGGGD?GGGGCEGGGGDGGGGGEGGGGCCCGGGGGDFCEGFFGEDGGGGD8:FEFGGGFCE**/:D*7<C:FCD5>G6CCFGGGCC7:?<5CFFG?D**)7CFEGFF*97FF>:BE?F7
@M03506:14:000000000-AKVR1:1:1101:17932:1793 1:N:0:43
CGAACTCCTACGGGAGGCAGCAGTCGAGAATTTTTCTCAATGGGCGAAAGCCTGAAGGAGCGACGCCGCGTGGGGGATGAAGGGCTTCGGCTCGTAAACCCCTGTCATTTGCGAACAAACCTTACGATTGAACAGATCGTGAGCTGATTGTAGCGAAAGAGGAAGGGACGGCTAACTCTGTGCCAGCAGCCGCGGTAATACAGAGGTCCCAAGCGTTGTTCGGATTCACTGGGCGTAAAGGGTGCGTAGGTGGCAAGGTAAGTTTGATGTGAAATCTCCGGGCTTAACCCGGAAACTGCAT
+
CCCCCGGGGGGGGGGGGGGGGGGGGGGGGGGGGGGGFGGGGGGGGGGGGGGGGGGGGGGGGGGGGGGGGGGGGGGGGGGGGGGGGGGGGGGGGGGDGGGGGGGGGGGGGGGGGGGGGGGGGGGGGGGGGGGGGGGGGGGGGGGGGGGGGGGFGFCGGGGGGGGGGGGGGGGGGGGGGGGGGGGGGGGGGGGGGGGGGGGGGGGFGF?:FGFGGGG:EGGGGGGGGGGGGFGGGGGGCGGGCEFGGGGDGGGGGGGGGFCC+<><CC9CGCCFGFGCF*:CGB3CDFFF4CB>@)5<FFFFF
@M03506:14:000000000-AKVR1:1:1101:8865:1795 1:N:0:43
CGAACTCCTACGGGAGGCAGCAGTGGGGAATCTTGCGCAATGGCCGAAAGGCTGACGCAGCGACGCCGCGTGTGGGATGAAGCATTTCGGTGTGTAAACCACTGTTGCCCGGGACGAACATCTGGTTTCGACCAGACTGACGGTACCGGGTGAGGAAGCACCGGCTAACTCCGTGCCAGCAGCCGCGGTAATACGGAGGGTGCGAGCGTTGTCCGGAATCACTGGGCGTAAAGGGCGCGTAGGTGGCGCGGGCAGTCAACGGTGAAAGTTCGGGGCTCAACCCCGAATCGGCCGTCGATAC
+
CCCCCGGGGGGGGGGGGGGGGGGGGGGGGGGGGGGGGGGGGGGGGGGGGGGGGGGGGGGGGGGGGGGGGGGGGGGGGGGGGGGGGGGGGGGGGGGGGGGGGGGGGGGGGGGGGGGGGDGGGGGGGGGGGGGGGGGGGGGGGGGGG>ECGGGGGGGDGGGGGGGGGGGGFGGGGGGGGGGGGGGGGGGGGGGGDDGGGGGEGGGC8>EGEE>CCFGGGGGGFGFGGGFG8EEFGDG==EGEEGDECC6DEGGGD**0<4>05C55=F+:?*<5DGGC7<C*CF:ECDC8<C51:B5;;>;>>
@M03506:14:000000000-AKVR1:1:1101:21958:1795 1:N:0:43
CGAACTCCTACGGGAGGCAGCAGTGGGGAATATTGGACAATGGGGGAAACCCTGATCCAGCCATGCCGCGTGAGTGAAGAAGGCCTTCGGGTTGTAAAGCTCTTTCGGCGGGGACGATGATGACGGTACCCGCATAAGAAGCCCCGGCAAACTTCGTGCCAGCAGCCGCGGTAATACGAAGGGGGCTAGCGTTGTTCGGAATTACTGGGCGTAAAGCGCGCGTAGGCGGTGATCTTTGTCAGAGGTGAAATCCCGAGGCTCAACTTCGGAATTGCCTTTGAAACGGGATCGCTTGAGTCCG
+
CCCCCGGGG-FGGGDGGGGGGGGFGGGGEGGGGGGGGGGGGGGGGGGGGGGGGGGFGGGGGGGGGGGGGGGGGGGGGGGGGGGGGGGGGGG<CFGFGGGGGGGGGGGGDFGGGGGGGGGGGGGGGGGGGGGGGGGGGGGGGGGGGGGGGGGGGGGGGF<FFDFGGFFGGGGGDGGDFFFGGG5E>E>FGGEE8C8:CGGEEGFGG7+AFFG8>CGDFGGGGGDEEEEGGGGFF?CG9E>@?F?CGGGGGFGA*<C3C>GGGGGGGGGG5>*)7CF?>4CGG489EDG>93745377)/*/8
@M03506:14:000000000-AKVR1:1:1101:23697:1826 1:N:0:43
CGAACTCCTACGGGAGGCAGCAGTCGAGAATTTTTCTCAATGGGCGAAAGCCTGAAGGAGCGACGCCGCGTGGGGGATGAAGGGATTCGTCTTGTAAACCCCTGTCATTTGCGAACAAACCCTCTTTGTGAACAGCAGAGAGGTTGATTGTAGCGGAAGAGGAAGGGACGGCTAACTCTGTGCCAGCAGCCGCGGTAATACAGAGGTCCCGCGCGTTGTGCGGATTGACTGGGCGTCAAGGGTGCTTAGGGGGGCGGGTAAGTCTGATGTGAAATCCCGGAGCCTAAATCCGGAACGGCAT
+
CCCCCEDFFGGEGGGGGGGEGGGGFGFEEFGGGGGGCFGGGDGFGECCCFGDE,CEFG<AFGGDGGGE@@:+CCFEFFCFGGFEFGGFDFGFGFE,FDFGGGGGGFFDFEAFGFGCCG3B+C,BFGGGFFGB>DB8FFGGGGGC,@BFFGGGGFCECC:FC7F>C>F>C7@<*<FGGCFGGF<CCE:7E@7***4<EEF99FF785CFFEC*::/1/?E*9::*22*3<C@CCG=E*/9F+50:5+:?++/*/*29*7C333C+<F+:CCFFFFD+29*9/7)**/**.76(7)0)57D)0
@M03506:14:000000000-AKVR1:1:1101:14421:1828 1:N:0:43
CGAACTCCTACGGGAGGCAGCAGTGGGGAATATTGGACAATGGGGGCAACCCTGATCCAGCAATGCCGCGTGGATGATGAAGGCCTTCGGGTTGTAAAGTCCTTTCGGCGGGGAAGATGATGACGGTACCCGCAGAAGAAGCCCCGGCTAACTTCGTGCCAGCAGCCGCGGTAATACGAAGGGGGCTAGCGTTGTTCGGAATTACTGGGCGTAAAGGGCGCGTAGGCTGTGCTGTAAGTCAGGCGTGAAAGCCCCGGGCTCAACCTGGGAATTGCGCTTGATACTGCGGCGCTGGCAGGTG
+
CCCCCGCGCGFGGGGGGGGGGGGFGGGGGGGGGGGGGGGGGGGGGGGEGGGDFGGGGGCGGGFGGGGGGGGGGEFGGGGGGGGGGGGGGGDFGGGDEGFGGGGFFFGGGEGGG=CGGGGFFCFG@CFGGCGGD@FGCCFGGE,>CGGGG7FFGGFBF*C:,C:+=<C7FFGFE7FGGD78AEEG>C5CFGG:;EG>?EE*;CFGC:C8@5?EGCGGFG5:CE?EGDF88CC7FG99+3?C?C6CGCEG5:+:7CE)CDDG5?4:E7*1777;**>CC)9*066?+*;:(7.3>)0)77)8?
@M03506:14:000000000-AKVR1:1:1101:10509:1838 1:N:0:43
CGAACTCCTACGGGAGGCAGCAGTGGGGAATTTTGCGCAATGGGGGAAACCCTGACGCAGCAACGCCGCGTGGAGGATGAAGTCCCTTGGGACGTAAACTCCTTTCGACCGGGAAGATACTGACGGTACCGGAAGAAGAAGCACCGGCTAACTCTGTGCCAGCAGCCGCGGTAATACAGAGGGTGCGAGCGTTGTTCGGAGTTATTGGGCGTAAAGGGCGCGTAGGCGGCGCGGTATGTCACCTGCGAAATCCCCTGGCTCAACTGGGAGCTTGCAGGCGAAACTGCCGTGCTGCAGTGTG
+
CCCCCCCEGGGGGDEEGGGGGGGGGGGCCFE<CE<F@EEGCEFGDG7@DGEGFFGGGGGGDGGEFGCEGDGGGEGGDEGG9E5?FGFFGDGGGDFFFGFFFGFFFFGDCEEGCCFGGGF<<@FFGG77FF+3<@C8<F,@FC:FD<FE<7:F,D@FCFFC;:<::FCC71<=<CC@<9FGFF<<FFC8CCE8/5;CFEED*;E+<AF68CC*:C8CEE5EGGC*8CC88>CCE5/8=F*+<<<<?**1:C*0*0:**)99<+9CGCFCECE>FGCCD4DDD)0/AB4?>5517**09*)0=
@M03506:14:000000000-AKVR1:1:1101:11292:1844 1:N:0:43
CGAACTCCTACGGGAGGCAGCAGTAAGGAATATTGGTCAATGGGCGGAAGCCTGAACCAGCCATGCCGCGTGCAGGAAGACGGCCCTACGGGTTGTAAACTGCTTTTGCAGGGGAATAAACCTCGTTACGTGTAACGAGCTGAATGTACTCTGAGAATAAGGATCGGCTAGCTCCGTGCCAGCAGCCGCGGTAATACGGAGGATCCAAGCGTTATCCGGATTTATTGGGTTTAAAGGGTGCGTAGGTGGCCTGTTAAGTCAGGGGTGAAAGACGGTAGCTCAACTATCGCAGTGCCCTTGA
+
CCCCCGGGGFGGGGGGGGGGGGGGGGGGGGGGGGGGFGGGGGFFFEGGGGGGGGGGGGGCGGGGGGGGGGGGGGGFEGGGGGGGGGGGGGGGGGGGGGGGGGGGGGGGGGGGGGGGGGGGGGGGGGGGGGGGGGGGG7FGGGF9FGGGGGGGGGGCFGGGGGGGGDGGGGGGGGGGGGGGGGGGGG>EGGGGGG?EFFEECGDGGGFGGGGGCCGGGEGCECFFCFGGGGGG+:<CGEFGEGGGG=<CC=609FFFF4:>FEG=CDG5FGGFD5<=CBFGF*1:A?F*37>1.)18;?47*
@M03506:14:000000000-AKVR1:1:1101:18714:1856 1:N:0:43
CGAACTCCTACGGGAGGCAGCAGTGGGGAATTTTGCGCAATGGGGGAAACCCTGACGCAGCAACGCCGCGTGGAGGATGAAGTCCCTTGGGACGTAAACTCCTTTCGACCGGGAAGATACTGACGGTACCGGAAGAAGAAGCACCGGCTAACTCTGTGCCAGCAGCCGCGGTAATACAGAGGGTGCGAGCGTTGTTCGGAATTATTGGGCGTAAAGGGCGCGTAGGCGGCGCGGTATGTCACCTGTGAAATCCCCTGGCTCAACTGGGAGCTTGCAGGCGAAACTGCCGTGGTGGAGGGTG
+
CCCCCGGGGGGGGGGGGGGGGGGGGGGGGGGGFGGGGDGGGGGGGGGGGGGGGFGGCGGDGGGFEEE:=@BCEEGGGGFGGGGF?=EFGGGGGGGGGGGFEGGGGGGFG:FG7CEGFGFFGGGDFGGF@FCG:FGFGGGGGGGGGGGGGFFFCFDCFGGGGGGGCGGEGGDF:FGFGGFFGGGGGGDCGGGGGDEFGGGCE>:EC<CFGGC8?GFGGGGGGGGEGGGEC8C>EE:?5<F79C?FFGGG?9?9*3*9*>F7?EFGD*7D=D*)025<C>3>5>EC:4*74C3(.8:::))).
@M03506:14:000000000-AKVR1:1:1101:8974:1866 1:N:0:43
CGAACTCCTACGGGAGGCAGCAGTGGGGAATCTTGCGCAATGGGGGAAACCCTGACGCAGCGACGCCGCGTGCGGGATGAAGGCCTTCGGGTTGTAAACCGCTTTCAGCAGGGACGAAATTGACGGTACCTGCAGAAGAAGGCCCGGCCAACTACGTGCCAGCAGCCGCGGTAATACGTAGGGGCCTAGCGTTGTCCGGAATTATTGGGCGTAAAGAGCTCGTAGGCGGTTCGGCAAGTCGGATGTGAAATCTCCACGCTTAACGTGGAGGGGCCATTCGAAACTGCTTTGACTCGAGTCC
+
CCCCCGGGGGGGGGGGGGGGGGGGGGGGGGGGGGGGGGGGGGGGGGGGGGGGGGGGGGGGGGGGGGGGGGGGGGGGGGGGGGGGGGGGGGGGGGGGGGGGGGGGGGGGGGGGGGGGGGGGGGGGGGGGGGGGGGGGCFGGGGGFGGGGGGGGGGGGGGGGGGGGGGGGGGGGGGGGGGGGGGGGGGGGGGGGD8CGGEGGE8CCGGGGGGGGGGFGFGGGGDECEC?EGGG85>CGE5:CEGDCC6CDGCFDC9F7FDGG5EG?EFGD5DGEGDDGG6*:>55=<@=9)29)7B*.7)95*
@M03506:14:000000000-AKVR1:1:1101:12494:1876 1:N:0:43
CGAACTCCTACGGGAGGCAGCAGTGGGGAATTTTGCGCAATGGGGGAAACCCTGACGCAGCAACGCCGCGTGGAGGATGAAGTCCCTTGGGACGTAAACTCCTTTCGACCGGGAAGATACTGACGGTACCGGAAGAAGAAGCACCGGCTAACTCTGTGCCAGCAGCCGCGGTAATACAGAGGGTGCGAGCGTTGTTCGGAATTATTGGGCGTAAAGGGCGCGTAGGCGGCGCGGTATGTCACCTGTGAAATCTCCTGGCTCCACTGGGAGCTTGCAGGCGAAACTGCCGTGCTGGATGTTG
+
CCCCCGGGGFGGGGGGGGGGGGGGGGGGGGGGGGGGGGEGGGEGGGGGGGGGGGGGGGGGGGGGEGGEFGGGGGGGGGGGGGGGGGGGGGGGGGGGGGGFGGGGGGGGGGGGGGGGGGFGGGGGEGGGGGGGGGGGGGGGGGGGGGGGGGGGGGGGGGGGGGGGGGGDEEGCGGGGFGFGFGGGFDFEGGGEEEGGGGDGGG6<:FC?FGGGGGFGEGCEGGGEGGGEGGGGEGEG5FFFC7CCCF?FFGFGFGGGGFD*3*2AFFGD65CF*9<F=4)79)8CCBFF>*5()9))*/)*9
@M03506:14:000000000-AKVR1:1:1101:20068:1930 1:N:0:43
CGAACTCCTACGGGAGGCAGCAGTGGGGAATATTGCACAATGGGCGCAAGCCTGATGCAGCGACGCCGCGTGGGGGATGACGGCCTTCGGGTTGTAAACCCCTTTCAGCACAGACGAAGCGCAAGTGACGGTATGTGCAGAAGAAGCACCGGCCAACTACGTGCCAGCAGCCGCGGGAATACGTAGGGTGCGCGCGTTGTCCGGAATTACGGGGCGTAAAGAGCTCGTAGGTGGTTTGGTGCGTTGTTCGTGAAGACTCACAGCTTAACTGTGGGCGTGTGGGGGATACGGGCAGGCGGGG
+
CCCCCFFGG<EGGCFFDGGEBFGEGGGCFCGFGFGGGD9@EFFFGEEFEE8@CEFEGGFGCFGGGEGDGC+FDGCC>FGCFEGGECEFGDFE7+FDEFBF>>BEGFFAFA<FDF@FF>@F7FECF>C=ECEGFDGFC=FF9,3@BDFFGFE*1>:ACFF@:FGD*=F7?A@CBCFE7CEGG?F+C5>CC>>C*8*::5*;9<8C>?8@79*1:CDE*1;=<+88+3C***;C?C=C=5*/23::5C79<***2:+:AFG46EGFC:7CC77/***/57/*1>D*>3*))*7357;)))0))
@M03506:14:000000000-AKVR1:1:1101:13385:1969 1:N:0:43
CGAACTCCTACGGGAGGCAGCAGTGGGGAATCTTGCGCAATGGCCGAAAGGCTGACGCAGCGACGCCGCGTGGGGGATGAAGGTTTTCGGATCGTAAACCCCTGTTGCCCGGGACGAACAGCTTCTTTCGAGGAGCCTGACGGTACCGGGTGAGGAAGCACCGGCTAACTCCGTGCCAGCAGCCGCGGTAATACGGAGGGTGCGAGCGTTGTCCGGAATCACTGGGCGTAAAGGGCGCGTAGGCGGCTGGGAAAGGCGGGGGTGAAAGCTCGCGGCTCAACTGCGAGTCGGCCATCGAGAC
+
CCCCCGGGGFGGGGGEEGGGGGGGGFGGGGGGGGGGGGGGGGGGGGGEGGGGGGGGGGGGGGGGGGGGGGGGDGGGGGGFEGGBEFGGGGDDGEDDFGG8FFFFGFGGCFFDGFGGGGGGFGGGGGGGGEGGGGGGGGCGCEGGGGGGGE*<FCBCFGGGGGGDDGGCGGGGFFFEFCA>FFDGDCEG:C5++<AEC5?E***:;8EGCEGE<C**1?FC7<9:8F8****;+<8E*/9::EEGGDCC:C5=9=A*;<9)2>)159CC6765)>CG7@*><=F65)/)(1.(88)))))0)
@M03506:14:000000000-AKVR1:1:1101:10250:2027 1:N:0:43
CGAACTCCTACGGGAGGCAGCAGTGGGGAATTTTGGACAATGGGCGCAAGCCTGATCCAGCCATGCCGCGTGCAGGATGAAGGCCTTCGGGTTGTAAACTGCTTTTGTACGGAACGAAAAGGTTCTTTCTAATAAAGAGAGCTCATGACGGTACCGTAAGAATAAGCACCGGCTAACTACGTGCCAGCAGCCGCGGTAATACGTAGGGTGCGAGCGTTAATCGGAATTACTGGGCGTAAAGCGTGCGCAGGCGGTGATGTAAGGCAGTTGTGAAATCCCCGGGCTCAACCTGGGAACTGCA
+
CCCCCGGGGGGGGGGGGGGGGGGGGGGGGGGGGGGGGGGGGGGGGGGGGGGGGGGGGGGGGGGGGGGGGGGGGGGGGGGGGGGGGGGGGGGGGGGGGGGGGGGGGGGGGGGGGGGGGGGGGGGGGGGGGGGGGGGGGGGGGGGGGGGFGGGGGGGGGGGGGGGGGGGGGGGGGGGGGGGGGGGGFGGGGGGGGGGGGGGGGGGCFGG8FGGGGGGGGGGGFGGGGGGGGGGFGFGGGGGGGGGGGGGGGGGGCG:DGFGGGEGG69EC97<>GCDGCFC>DD3C=FCFFG)4@FFFF?FF6
@M03506:14:000000000-AKVR1:1:1101:7536:2039 1:N:0:43
CGAACTCCTCCGGGAGGCAGCAGTGGGGAATTTTGGACAATGGGGGCAACCCTGATCCAGCAATGCCGCGTGTGTGAAGAAGGCCTGAGGGTTGTAAAGCACTTTAGGTGGGGAGGAAGGCTATATGGTTAATAACCAGATGGATTGACGTTACCCACAGAATAAGCACCGGCTAACTCTGTGCCAGCAGCCGCGGTAATACGAAGGGGGCTAGCGTTGTTCGGAATTACTGGGCGTAAAGCGCGCGCAGGCGGCTATCCAAGTCAGTGGTGAAAGCCCGGAGCTCAACTCCGGCACTGCC
+
CCCCCGGGG9FGGGGGGGGGGGGGGGGGGGGGGGGGGGGGGGGFGGGGFFGGGGGGGGGGGG?FGGGGGGGGGGGGGGGGGGGGGGGGFGGGGCGGAFGGGGGGGGGG5EFFGGGG7FGDGGGGGGGFFGGGFGGGGGGGGGCFGGGFFGGGGG<,<:CF@FGGGCFGFGGGGGGGFGGFFGGGG;7BFGGF:DCGGGDF@FG7*1:CGEGGGGGCE5CE5:EEGCEGFCFGCGGGGE38FF5CEGGGGGDDGE5>**9DCC6CFCGGFD777*097>C<C)75*92=::??55))849@?
@M03506:14:000000000-AKVR1:1:1101:18331:2045 1:N:0:43
CGAACTCCTACGGGAGGCAGCAGTCGAGAATCTTTCGCAATGGGCGCAAGCCTGACGAAGCGACGCCGTGTGAGTGAAGAAGGCCTTCGGGTTGTAAAACTCTTTCGCTAGGGAACAAGAGAGATGGGATAATACCACGTTGATTTGATGGTACTTGGTAAAGAAGCACCGGCTAACTCCGTGCCAGCAGCTGCGGTAATACGGAGGGTGAAAGCAGTGATCGGAATTACTGGGCGTAAAGGGCGCGGAGGCGGCAAAGAAAGTAAAATGGTAAATTCCGGGGGTCAACCGCGGAGGCGCG
+
CCCCCGFGGGGG-@@CC,@FGGD6FGEGDCFGGGGGGGEEGGGG8FCFF:DFA@,@BFDCGDFFFCF+8@,DEG9F<F,<FACEF<?<FDFB=@BEFGGCBD?FFECG7++BAFEA,=AF@FEC,AADFFGGGGD5,5C+>D@FEF9FAFFFAEAFF?7><C;FG,@BD7*CE*@779>7FFGCGGG7DFA,?FED8:CE@9:CFG*=4=*+3?2<*>C@F?EE>88+29<@G5*2*2*;9EE5>7:)**:*/5*9/)2*0220+*+*02+*02*0:4221))*/.1/)0)45>B3))0))
@M03506:14:000000000-AKVR1:1:1101:13889:2065 1:N:0:43
CGAACTCCTACGGGAGGCAGCAGTGGGGAATTTTGCGCAATGGGGGAAACCCTGACGCAGCAACGCCGCGTGGAGGATGAAGTCCTTCGGGACGTAAACTCCTTTCGATCGGGACGATTATGACGGTACCGGAAGAAGAAGCCCCGGCTAACTTCGTGCCAGCAGCCGCGGTAATACGAGGGGGGCGAGCGTTGTTCGGAATTATTGGGCGTAAAGGGTGCGTAGGCGGTTTGGTAAGTCTTATGTGAAATCTATGGGCTCAACTCATAGACTGCATGAGAAACTGCCGGGCTTGAGTATG
+
CCCCCGGGGGGGGGGGGGGGGGGGGGGGGGGGGGGGGGFGGGGGGGGGGGGGGGGGGGGGGGGGGGGGGGGGGGGGGGGGGGGGGGGGGGGGGGGGGGGGGGGGGGGGGGGGGGGGGCFGFGGGGGGGGGGGGGGGGGGGGGGGGGEGGGGGGGGGGGGGGGGGGGGGGGGGGGGGGGGGGGGGGGGGGGG>CEG8FEGEEGGCGFGGGGGGGGCGGGGGGGGGGGGGG>*;EE5A?F>FF?CFFCFGFC+<DCCFG>FGGGFFGGFGGGEFGGGGGFFGGFFFGFFFFGF;E)5)9=6*/
@M03506:14:000000000-AKVR1:1:1101:14152:2089 1:N:0:43
CGAACTCCTACGGGAGGCAGCAGTAGGGAATCTTCCGCAATGGGCGAAAGCCTGACCCAGCAACGCCGCGTGAAGGATGAAATCTCTCGGGATGTAAACTTCGCAAGAATAGGAAGAATAAGTAGGGGATAATACCCTCTATGATGACGGTACTATTTGTAAGCTCCGGCTAACTCCGTGCCAGCAGCCGCGGTAATACGGGGGGAGCAAGCGTTGTTCGGATTTACTGGGCGTAAAGGGCGCGTAGGCGGCGCAACAAGTCACTTGTGAAATCTCCGGGCTTAACTCGGAACGGTCAAGG
+
CCCCCGGFFEGGGGGGGGGGGGGGGGGGGGGGGGGGGGGGGGGGGGGGGGGGGGGGGGDFGGGGGGGGGGGGGGGGGGGGGGGG9FCEFGGGGEGGGGGGGGGGEGGCFGGGGCFDGGF9EGEDFFFG@FFFCEAFGGGGGGGBEGGGGD@FGGGGGGGGGFGGCCFEGGGDGG9FGGFGGCFGGGGCGEGEGGGGCC;CEGGD>GG*AFGGEGDGC5C8C88?6CC?@6@FCCC=GGDCGG=**:CC?EGG<E57C54C<FFFDCC;CF7@*:7+:BD<DE)<C9*78>32>>D@D@?F)
@M03506:14:000000000-AKVR1:1:1101:10917:2110 1:N:0:43
CGAACTCCTACGGGAGGCAGCAGTGGGGAATATTGGACAATGGGCGCAAGCCTGATCCAGCCATGCCGCGTGAGTGATGAAGGCCCTAGGGTTGTAAAGCTCTTTTGTGCGGGAAGATAATGACGGTACCGCAAGAATAAGCCCCGGCTAACTTCGTGCCAGCAGCCGCGGTAATACGAAGGGGGCTAGCGTTGCTCGGAATCACTGGGCGTAAAGGGTGCGTAGGCGGGTCTTTAAGTCAGGGGTGAAATCCTGGAGCTCAACTCCAGAACTGCCTTTGATACTGAGGATCTTGAGTTCG
+
CCCCCGGGGGGGGGGGGGGGGGGFGGGGGGGGGGGGGGGGGGGGGGGGGGGGGGGGGGGGGGGGGGGGGGFGGGGGGGGGGGGGGGGGGGGGGGGGGGGGGGGGGGGGGGGGGGGGGGGGGGGGGGGGGGGGGGGGGGGGGGGGGGGGGGGGGGGGGGGGGGGGGGGGGGGEGGGFFGFGCEGGGGGGGGGGGGGFGGGDGFFCGCDFGGGGGGGEGEGDGGEG:CCEGG*?@FGEFFCEEGGGD5CCFFFG4CGF6)07?6=C+C<DDGGFGG4CD6CFF4*A7@FF0*)(**19?FB45
@M03506:14:000000000-AKVR1:1:1101:24045:2133 1:N:0:43
CGAACTCCTACGGGAGGCAGCAGTGGGGAATCTTGCGCAATGGGCGAAAGCCTGACGCAGCGACGCCGCGTGGGGGAAGAAGGCTTTCGGGTTGTAAACCCCTTTCAGGAAGGACGAAGCCACTCGGGTGAATAGCCCAGAGGGTGACGGTACTTCCAGAAGAAGCCCAGGCTAACTACGTGCCAGCAGCCGCGGTAATACGTAGGGGGCAAGCGTTGTCCGGACTTATTGGGCGTAGAGAGCGTGTAGGCGGTTAGGTAGTTCTGTTGTGAAAACTCGAGGCTCACCCCCGAGACGCCGG
+
CCCCCGGGGGGGGGEGEEGGGGFCEGFGGEFGGGGG+FGEGGD8FGGGGGGGGGGGGGGGDGEFEG+==F4FFG>EGGEGG?@8EEF9CGGGGGGDFCE,>CFGGGGGGGDFCGGGGGFGCGGGGGG>,3D,@=D9@FFG7:CEFCCFECFGGGFFFDFGG<,??C=FC*<@<>CFFGGGGG*CA,=+<:EE**?EC>EFCFFF:C?>E*1AFG5*/?C7C5?E**30+2<<8:CC=CDFC5:*/:**<C6EDEED6;D*9+::+20:021**7:74/**10)**1*)()04))))08)0)
@M03506:14:000000000-AKVR1:1:1101:18778:2156 1:N:0:43
CGAACTCCTACGGGAGGCAGCAGTGGGGAATATTGGACAATGGGGGCAACCCTGATCCAGCAATGCCGCGTGGGTGATGAAGGCCTTCGGGTTGTAAAGCCCTTTCGGCGGGGAAGATGATGACGGTACCCGCAGAAGAAGCCCCGGCTAACTTCGTGCCAGCAGCCGCGGTAATACGAGGGGGCTAGCGTTGTTCGGAATTACTGGGCGTAAAGGGCGCGTAGGCTGTGCTGTAAGTCAGGCGGGAAAGGCCCGGGGTCAACCTGGGAACGGCGCCTGATACTGCGGCGCTTGGAGCTGG
+
CCCCCGGGGGGGGGGGGGGGGGGGGGGGDFGGGGFGDGFGGGFGGGGGGGGGGGGGGGGGGFGGGGGGGGGGGDGGGGGGGGGGGGGGGGGGGEGGGGGGGFGGGGGDGGGGGGGGGGGGGGGGGGGGGFFEGDDFGGG<<D>FEEGGG>FFGGGGGGGGGCGCCFFGGEGGGDGGGGC8CDEGGDGCFEGGG;:CEG5CFFCCCCCF58?EEGFDC5=EEEEE>CFC8<F+<:C?CFGC+70***/9*/CFFCCCC)/15<C6+*/**97)CD3*)0**2*9<E4*89<70@>3455)08
@M03506:14:000000000-AKVR1:1:1101:11081:2157 1:N:0:43
CGAATCCTACGGGAGGCAGCAGTGGGGAATATTGGACAATGGGCGAAAGCCTGATCCAGCCATGCCGCGTGAGTGATGAAGGCCTTAGGGTTGTAAAGCTCTTTTGTCAGGGAAGATAATGACGGTACCTGAAGAATAAGCACCGGCTAACCTCGTGCCAGCAGCCGCGGTGATACGAAGGGTGCTAGCGTTGTTCGGAATTACTGGGCGTAAAGAGCGCGTAGGCGGTTATACAAGTCAGAGGTGAAATCCCGGAGCTGAATTCCGGAACTGCCTTTGCAACTGTAGAGCTGGAGTGTGT
+
CCCCCCFFGGGGGGGGGGGGGGGGG@ECGFFGGGGGGFGGDGFGGGGGGGGGGGEGFGGGGGGCGGGGGFGD7FFFGGGGGGGGGGGGGGFGGGGGGGGGGEFGGGFGGGCGGGGFGGGGGGDGGCFFAEFGGGGGFFGFFGGGG>ECECEGGGGGFFGG@FFGGG7FGGCEDGGCDECFGGGGGGFEGEFFG:BFGGGGGGFF9CCGCE8C8BFC*@C5E8?EGGGDEGEC:FDC+::CEGGGF5C*3+<+*AE<CBC*03*+<2<95)/9F*2+2*:::976?=7*4:?<FFFFFF*/0
@M03506:14:000000000-AKVR1:1:1101:7301:2193 1:N:0:43
CGAACTCCTCCGGGAGGCAGCAGTAAGGAATATTGGTCAATGGGCGGAAGCCTGAACCAGCCATGCCGCGTGCAGGAAGACGGCCCTACGGGTTGTAAACTGCTTTTATACGGGAATAAACCTGCTTACGTGTAAGCAGCTGAATGTACTGTAAGAATAAGGATCGGCTAACTCCGTGCCAGCAGCCGCGGTAATACGGAGGATCCAAGCGTTATCCGGATTTATTGGGTTTAAAGGGTGCGTAGGCGGCCTTGTAAGTCAGGGGTGAAAGACGGTAGCTCAACTATCGCAGTGCCTTTGA
+
CCCCCGGGG<FGGGGGGGGGGGGGF9FGGGGFGGGCFGGGGGGGGGGGGGGGGGFFGGGGGGGGGGGGGGGGGCFGGFGGGGGGGGGGFGEGGGGGGGFGGFGGGGGGGGGGGE@F8EFFDGGFFFGGGGFFFFGGGFFGCFD9@FFCFDDDGGG9CAFFGGGFGGCGFGDGFFGGFCGGFGGGGFFGCFGGGGG@CFEGEEGFGFGCFFGCEGGGGGGE*;9C7@99FEGCF+:9CE5;EGGECEFGGDCG4ACG99F7<72>=DED9*C)C7<EG><7*=@CEFFFF3.6B)*9B??@/
@M03506:14:000000000-AKVR1:1:1101:7910:2200 1:N:0:43
CGAACTCCTCCGGGAGGCAGCAGTGGGGAATTTTGCGCAATGGGGGAAACCCTGACGCAGCAACGCCGCGTGGAGGATGAAGTCCCTTGGGACGTAAACTCCTTTCGACCGGGAAGATACTGACGGTACCGGAAGAAGAAGCACCGGCTAACTCTGTGCCAGCAGCCGCGGTAATACGGAGGGTGCGAGCGTTGTTCGGAATTATTGGGCGTAAAGGGCGCGTAGGCGGCGCGGTATGTCACCTGTGAAATCTCCTGGCTCAACTGGGAGCTTGCAGGCGAAACTGCCGTGCTGGAGTGCG
+
CCCCCGGGG@FGGGGGGGGGGGGGGGGGGGGGGGGGGGGGGGGGGGGGGGGGGGGGGGGGGGGGGGGGGGGGGGGGGGGGGGGGGGGGGGGFGGGGGGGGGGGGGGGFGGGGGGDGFGGGGGGGGGGGGGGGGEFCGGCGGGGGGGGGGGGGGGGGGGGGGGGGGGGGGGGGGGGGGGGGGGGGGGGGGGGGGGGGGGGDGGGFGGGGGGGEGGGGGGGGGGGGGGGGGGGGGGEGFGGFGGCFGEFGCF7FGFFGGFGFFGFGGGGGGDG@DGDEF>DGC)8EF=CF97>?>*<)79>*8
@M03506:14:000000000-AKVR1:1:1101:21115:2213 1:N:0:43
CGAACTCCTACGGGAGGCAGCAGTCGGGAATTTTGGGCAATGGGCGAAAGCCTGACCCAGCAACGCCGCGTGAAGGATCAAATCTCTCGGGATGTAAACTTCGCAAGAATAGGAAGAATAAGTAGGGGATAATACCCTCTATGATGACGGTACTATTTGTAAGCTCCGGCTAACTCCGTGCCAGCAGCCGCGGTAATACGGGGGGAGCAAGCGTTGTTCGGATTTACTGGGCGTAAAGGGCGCGTAGGCGGCGCAACAAGTCACTTGTGAAATCTCCGGGCTTAACTCGGAACGGTCAAGG
+
CCCCCGGGGGGGGGGGGGGGGGGGGGGGGGGGGGGGGGGGGGGGGGGGGGGGGGGGGGGGGFGGGGGGGG@FFGGGDFFGGGGGEGGGGGGGGGGGGDFGGGGGGFGF8EFGGGGGGGGGGGEFGGGGGGGGGGDGGGGFFGGFGGGGGGGFGGGGGGGGGGGGGGGGGGGDFGGGGGGFCFGGGGGGGGGGGGEEFF?ECEE@EGGGCFGFEGDGE*<CE=:CCCFFE?FFECCE*<7CEEGGG5CDFEDEGDECGFC*30;<E*:76>C?FGC?273C355C<=*925B?EFBBEEFF)
@M03506:14:000000000-AKVR1:1:1101:10532:2221 1:N:0:43
CGAACTCCTACGGGAGGCAGCAGTGGGGAATCTTGCGCAATGGGCGAAAGCCTGACGCAGCGACGCCGCGTGGGGGAAGAAGGCTTTCGGGTTGTAAACCCCTTTCAGGAAGGACGAAGCCACTCGGGTTAATAGCCCAGAGGGTGACGGTACTTCCAGAAGAAGCCCCGGCTAACTACGTGCCAGCAGCCGCGGTAATACGTAGGGGGCAAGCGTTGTCCGGGTTTATTGGGCGTAAAGAGCGTGTAGGCGGTTAGGTAGGTCCGTTGTGAAAACTCGAGGCTCAACCTCGAGACGCCGG
+
CCCCCGGGGGGGGGGGGGGGGGGGGGGGGGGGGGGGGGGGGGGGGGGGGGGGGGGGGGGGGGGGGGGGGGGGGGGGGDGGGGGGGGGGGGGGGGGGGGGGGGGGGGGGGGGGGGGGGGGGGGGGGGGGFCGGGGGGGGGGGGFGGGFGGGEGGGGGGGGGGGGGGGFFCGGGGGGGGCGGFGGGGGGGGGGGDEGGGGGDFGGCFGGGGGCFD5EEEEEGGGGG>*8@FCFGGGGGEG3:<CFE==5CGFGDG*7CFFCF?FGF39=4C5CBG*??767FDEF*:?CF1682>;@3>53>)
@M03506:14:000000000-AKVR1:1:1101:12534:2239 1:N:0:43
CGAACTCCTACGGGAGGCAGCAGTGGGGGATATTGCGCAATGGGCGAAAGCCTGACGCAGCGACGCCGCGTGGGTGATGAAGGCCTTCGGGTCGTAAAGCCCTGTCGAGGGGGACGAAACGGTTCCGGCCGAATACGCCGGAGCCCTGACGGTACCCCTAAAGGAAGCACCGGCTAACTCCCTGCCAGCAGCCGCGGTAATACGGAGGGGGCAAGCGTTGTTCGGAATCACTGGGCGTAAAGCGCGTGTAGGCGGTCCGCTAAGTCTGGTGTGAAAGCCCGGGGCTCACCCCCGGCAGGGG
+
CCCCCGGGG@FGGGGGGGGGGGGGGGGGGGGGGGGGGGGGGGGGGGGGGGGGFGGGGGGGGGEGGGGG:FBFGGBF7FEDFFGGGGGGGGGGGGDGGGGGGGGGGFF@FGGGGDGGGGGDGEGGGGGGGEGGGFFGG:CCGCGDGGGFGGGGGGEG?<EFGGGGGGGGGGGGGG?>FGFFEGEFGGGGEFEGFGCEGG5;E?CDEEEEE**8?8*CE5CGEFFEGE8*<+8<9=FEECDE:EGC5=5)*2<?FEGDD>D<=CCF<*9>GFF>D>79C)>C735=5.1=<4015>))..7>)
@M03506:14:000000000-AKVR1:1:1101:14452:2240 1:N:0:43
CGAACTCCTACGGGAGGCAGCAGTGGGGAACTTTGGACAATGGGGGCAACCCTGATCCAGCAATGCCGCGTGAGTGAAGAAGGCCTTCGGGTCGTAAAGCTCTTTTGTCCGGAACGAAACGGTGAGTGCTAATACCATTTACCAATGACGGTACCGGAAGAATAAGCACCGGCTAACTACGTGCCAGCAGCCGCGGTAATACGTAGGGTGCGAGCGTTAATCAGAATTACTGGGCGTAAAGCGTGCGCAGGCGGTTGTGCAAGCCAGAGGTGAAATCCCCGGGCTTAACCTGGGAATTGCC
+
CCCCCGGGGGGGGGGGGGGGGFFGGGGGGGGGGGGFGGFGGGDGGGGGGGGGG<EGGGGGGGGGGGGDFGBFEGGGGGGGGD8FFGGGGGGGGGGGFGFGGGGGGGGGGGGGGGGG7FGEGGGFFDFGGGGGGGGGFDFGGGGGGG@FGGGGGGCGGGGGFGGGFFFG>FEGG@GGGGFFGGGGGCGDCCCG<CEGGGGGGGGFGG*BEEGDGDEGGGDG9+<76@+<9:+<E=FGEGDCFGGEGDEGCECGDE5<EEGGF+**:4:<2565*>*:>@<CDB>57@C@AF*47:>)8<?=*
@M03506:14:000000000-AKVR1:1:1101:16478:2257 1:N:0:43
CGAACTCCTACGGGAGGCAGCAGTGGGGAATATTGGACAATGGGCGCAAGCCTGATCCAGCCATGCCTCGTGAGTGATGAAGGCCCTAGGGTTGTAAAGCTCTTTTGTGCGGGAGGATAATGACGGTACCGCAAGAATAAGCCCCGGCTAACTTCGTGCCAGCAGCCGCGGTAATACGAAGGGGGCTAGCGTTGCTCGGAATCACTGGGCGTAAAGGGTGCGGAGGCGGGTCTTTAAGTCAGGGGTGAAATCCTGGAGCTCAACTCCAGAACTGCCCTTGATACTGAGGATCTTGAGGCCG
+
C<<C@CEFGGGGEF76F@F;FEGGGGCF;FF9CFE@EF8<,;8FECFE:CDFGGGGGFGGGGGGFGC,CFFGCCFF<FGAEA=@FFF8F8ECCFFFGGF<<CF?EFFFFGCEEGEGGGFGGCEEGGCCCA@:=:3B<FGFGGFFC@FGGDC=,@<:53FFF7:FGGG*CFDFECGGFG:<FGCF:CC@EDFGGFE99C@8EF:+FFGF*;EC58FG7=C5C?***2AEC8C5*AEC79?+3AD5/:C<+?+<>FG*27*<EGGF9:6>?F?4:**0*09C*76E997639),*186?)7)7
@M03506:14:000000000-AKVR1:1:1101:10222:2261 1:N:0:43
CGAACTCCTACGGGAGGCAGCAGTGGGGAATATTGGACAATGGGGGAAACCCTGATCCAGCAATGCCGCGTGAGTGATGAAGGCCTTCGGGTCGTAAAACTCTTTCGACGGGGACGATAATGACGGTACCCGTAGAAGAAGCTCCGGCTAACTTCGTGCCAGCAGCCGCGGTAATACGAAGGGGGCTAGCGTTGTTCGGAATTACTGGGCGTAAAGCGCGCGCAGGCGGTCTTCCAAGTCAGTGGTTAAAGCCCGGAGCTCAACTCCGGAACTGCCATTGAAACTGTAAGACTCGGGGATG
+
CCCCCGGGGGGGGGGGGGEGGGGGGGGGGGGGGGGCFFGGGGGGGGGGGGGGGGGFGGGGGGGGGGGGGGGGGGGGGGGGGGGGGGGGGGGGGGGGGGGGGGGGGGGGGGGGGGGGGGGGGEFGGGGGGGGGGGGGGG8FDFFGGGCFDGGFEEFGGCCFCGG@FGFGGGGGDFGF<CFFEF7FGGGE@@FFGDGGGCEG>FGGGGFFCFGGGEC7AGECEDE:CEECEEGGEF:@CG*0+<C?DF**<CE757:)*077FGDFFFC****0*9*:*7:7:*/++*2*)2*)1)5)))05)
@M03506:14:000000000-AKVR1:1:1101:12279:2262 1:N:0:43
CGAACTCCTACGGGAGGCAGCAGTGGGGAATATTGGACAATGGGCGAAAGCCTGATCCAGCCATGCCGCGTGAGTGATGAAGGCCCTAGGGTTGTAAAGCTCTTTTGTGCGGGAAGATAATGACGGTACCGCAAGAATAAGCCCCGGCTAACTTCGTGCCAGCAGCCGCGGTAATACGAAGGGGGCTAGCGTTGCTCGGAATCACTGGGCGTAAAGGGTGCGTAGGCGGGTCTTTAAGTCAGGGGTGAAATCCTGGAGCTCAACTCCAGAACTGCCTTTGATACTGAGGATCTTGAGGTCG
+
CCCCCGGGGFGGGGGGGGGGCFGGGGGGGGGGGGGFFFGGGGFFGGGGEDGGGFGGGGGGGGGGFGGEGGCFCFFFGGGGGGFGFEFFGGGFFGGGGGGGGCFGDGGGGGGGGGGCFGGGGG9FGGGFEGGGEEDGGGGGGGGG:CGGDGFGGGGGFGGGGGGGGGEEGGGGEGGGFD:@FGGGGGEGFGG:FCEGGGGGGGGFGGG*C5:?ED5C?CFECE;CEEDEGGEGCCFEGGFGFGGFE5CFFGCCFGGG=5D5?9CG7CFFFG6:CCGG*102*9FGGF79<6?04?8?4)9>B
@M03506:14:000000000-AKVR1:1:1101:10094:2277 1:N:0:43
CGAACTCCTACGGGAGGCAGCAGTAAGGAATATTGGTCAATGGGCGCAAGCCTGAACCAGCCATGCCGCGTGCAGGAAGACGGCCCTACGGGTTGTAAACTGCTTTTATACGGGAATAAACCTACTTACGTGTAAGTAGCTGAATGTACTGTAAGAATAAGGATCGGCTAACTCCGTGCCAGCAGCCGCGGTAATACGGAGGATCCAAGCGTTATCCGGATTTATTGGGTTTAAAGGGTGCGTAGGCGGCCAATTAAGTCAGGGGTGGAAGACGGTAGCTTAACTATCGCGGTGCCTTTGA
+
CCCCCGGGGGGGGGGGGGEGGGGFGGGGGGGGGGGGGGGGGGCDFGGGGGGGGFGGGGFGGGGGGGGGGGGGGGGGGGGGGGGGGGGGGGGGGGGGGGGGGGGGGGGGGGGGGGGGGGGGGGGGGGGGGGGGGGGGGGGGGFGGGGGGGGGGGGGGFFGGGGGGGGFDFCFGGFGGFFGFGFGGGGGGGGGGGDGGGGCEBCGFGGGGGGG>CCFFEGDC58@EGFGGFC58CFFC?EGGGGGGGD9CEGGG5<CF770?7EFCED5D/9?5FGCEF@FF**130=:=?G36BBF549FF*
@M03506:14:000000000-AKVR1:1:1101:20004:2294 1:N:0:43
CGAACTCCTACGGGAGGCAGCAGTAGGGAATCTTCCGCAATGGACGAAAGTCTGACGGAGCAACGCCGCGTGAGTGATGAAGGCTTTCGGGTCGTAAAACTCTGTTGTTAGGGAAGAACAAGTGCTAGTTGAATAAGCTGGCACCTTGACGGTACCTAACCAGAAAGCCACGGCTAACTACGTGCCAGCAGCCGCGGTAATACGTAGGTGGCAAGCGTTATCCGGAATTATTGGGCGTGAAGCGCGCGCAGGTGGTTTCTTAAGTCTGATGTGAAAGCCCACGGCTCAACCGTGGAGGGTC
+
CCCCCGGFFDGGDGEFGGGGGGGGGGGDGGGGGGGGGGFGGGGGGGGEGGGGGGGGGECCFGGGGGGEGGGG>BEFGGGGG9FCFGGGGGGGEEGCFFDDGGGGGGGGDBEFFGGGGGGGGGGDFGFGGGFCGGFGGFGGGFFGGGGGGGGGGGGGGFFFGGGGFGFCFEFE@F*FFFGCDCAFGGGDGCFCF78CE:CGGGFFCEFECGFCF9CEE=CEFGGD>E8F6<09CG*;5?);C9CCCEGDCEGCCG=C*8:7C:*322<:+CFFG7D?DF7/>>55*55927@BFF>>7@37)
@M03506:14:000000000-AKVR1:1:1101:9757:2301 1:N:0:43
CGAACTCCTACGGGAGGCAGCAGTCGAGAATTTTTCTCAATGGGCGAAAGCCTGAAGGAGCGACGCCGCGTGGGGGATGAATGGCTTCGGCCCGTAATCCCCTGTCATTTGCGAACAAACCTTTTCATTTAACACCTGAAAAGCTGATTGTAGCGAAAGAGGAAGGGACGGCTAACTCTGTGCCAGCAGCCGCGGTAATACAGAGGTCCCAAGCGTTGTTCGGATTCACTGGGCGTAAAGGGTGCGTAGGTGGCCGGGTAAGTCTGATGTGAAATCTCTGAGCCCAACCCAGAAACTGCAT
+
CCCCCGGGGFFGGGGGGGGGGFFFGGGEGGGGGGGGGGGGGGGGGGGGGGGGGGEFGD<CCC@FGGGEGGGGGCEGGGGGGGGGFGGGGGG=CCFEGGD@EEFFGDG<FGFFGGEGGGGGGGDGACGFGFGFGGGG8CCFGGG7FGG,D9FFGGCGD7>FF7DFGGGGGCGCGGGGGGGEFCGG9CC7<+FEGGGGGGFFGF+++8ACGFGGGGG8CECFGEGGDE99CGFCGG8*2;*<AEGEGCE58EEEF*2>G37C+CGG7>C??*<@CDDC*977>FF*:;C)(953)8?F4==7*
@M03506:14:000000000-AKVR1:1:1101:19075:2302 1:N:0:43
CGAACTCCTACGGGAGGCAGCAGTGGGGAATCTTGCGCAATGTGCTAAAGCCTGACGCAGCGACGCCTCGTGCGGGGAGAAGGCCTTCGGGTTGTAAACCGCTTTCAGGAGGGACGAAGCCACTCAGGTTAATAGCCGAGCGGGTGACGGTACCTCCAGAAGAAGCCCCGGCTAACCTCGTGCCAGCAGCCGCGGTAATACGTCGGGGGCAAGCGTCGTCCTGTGTACCTGGGCGTAGCACGCGAGTAGGCGGCCATGTAGGTCTGCTGTGAGCATTCGAGGCCGAAGCTCGGGCTTCCGG
+
<CCC@<CE6ECFC:F7:FEDFFCC@F@+F@E<FF<@@@FGGGC,;,6,;C;CF8FC@@+8:@@+++6,BFC=F:BF+74B=BG,E,,9BFFGDB=<B@FGGEGDGF9<<<FG7C=C:F:3<,@,3:,3>,:=F9BBFCFFFG:7F:CFF7CFGGGF<A,>CF7,?7FEG7*<*4,4*,+1;2A>+0*CGFGE>:51*;FF7:@*/*:C88C8*CEE8:*/:*<+00+++3+*;C==5**++2*7**1*<+0>711)+9>*++2+0*+*6*+****+0/:*9))/*0/),*0,7))0))9)8
@M03506:14:000000000-AKVR1:1:1101:15981:2307 1:N:0:43
CGAACTCCTACGGGAGGCAGCAGTGGGGAATATTGGACAATGGGCGAAAGCCTGATCCAGCAATGCCGCGTGAGTGATGAAGGCCTTAGGGTTGTAAAGCTCTTTTACCCGGGATGATAATGACAGTACCGGGAGAATAAGCTCCGGCTAACTCCGTGCCAGCAGCCGCGGTAATACGGAGGGAGCTAGCGTTATTCGGAATTACTGGGCGTAAATCGCACGTAGGCGGCTTTGTAAGTAAGAGGTGAAAGCTTGGAGCTCAACTCCATAATAGCCTTTTAGACTGCATCGCTTGAATCCT
+
CCCCCFFCFFFCEE;@+BCFEGG,CFDCGCFFGFG9FGGGGFCCGEGEEGGGG8FEGGCE@FCEDFCCEGGG7=<FEGGGGGGGCFFGGGFGGGGF<C<C9FECEEGGDGGEEBFGDAEEE?BEFFEFFAF@CEC7FDFF,F9<=F7@FGFGGFGGG75>FFF:D,><@FGEG<FE;FGG@FC<CDGG:E76FFCGGG7*=8:C9<C+4CCEB;8+21;EE8FFF>EEE8*/++A?9CD9?F7A*<CC9<+2*+012)9C++27?:+7+*<*0**2:*0:*)0<+09=)*><F))))9=)*
@M03506:14:000000000-AKVR1:1:1101:21501:2309 1:N:0:43
CGAACTCCTACGGGAGGCAGCAGTGAGGAATTTTCGGCAATGGACGCAAGTCTGACCGAGCAACGCCGCGTGCAGGAGGAAGGTCTTCGGATCGTAAACTGCTTTTCTTGGGGACGAGTAAGGACGGTACCCAAGGAATAAGCCCCGGCTAACTACGTGCCAGCAGCCGCGGTAATACGTAGGGGGCAAGCGTTGTCCGGAGTTATTGGGCGTAAAGCGCACGCAGGCGGTTTCGTACGTCTGGAGTGACAGTTCCCGGCTCAACGGGGAAAGGTCTTCGGAAACGGCGAGACTTGAGGGG
+
CCCCCGGGGCFGGGGGGGGGGGGGGGGGGGGGGGGGGGGGGGFGGGGGGGFGGGGGGGGGGGGGGGGEGGGGGGGGGGGGGGGFGGGGGGGGGEGGGGGGGGGGGGGGGGGGGGGGGGGGGCFGCGGGGE,FFGGGGDGGGGFGGGGGGGGGGGCGGFGGGGGGGGGGGGEGDGGGGGG9<FEEGG>CFGGGECGEC@EGEGGFFDFFGCGG8C?CFGGGGGGGDEEGGG8C5CGGFGGGGFFGGGGG7C?9>77:93C3CCD?F*/>E5*77D*<*0:957@E?)<@>C)(7B*97)5B)
@M03506:14:000000000-AKVR1:1:1101:10572:2340 1:N:0:43
CGAACTCCTACGGGAGGCAGCAGTAGGGAATTTTCCACAATGGGGGCAACCCTGATGGAGCAACGCCGCGTGAGTGATGAAGGCCTTCGGGTTGTAAAACTCTTTCGACGGGGACGATAATGACGGTACCCGTAGAAGAAGCTCCGGCTAACTTCGTGCCAGCAGCCGCGGTAATACGAAGGGGGCTAGCGTCGTTCGGAATTACTGGGCGTAAAGCGCGCGCAGGCGGTCTTCCAAGTCAGTGGTGAAAGCCCGGAGCTCAACTCCGGAACTGCCATTGGAACTGTAAGACTTGAGGACG
+
CCCCCGGGGGGGGGGGGGGGGGGGGGGGGGGGGGGFGGGGGGGGGGGGGGGGGGGGGGGGGGGGGGGGGGFGGGCFGGGGGGGGGGGGGGGGGGGGGGGGGGGGGGG<FEGGGEGGFDGGGGGGGGGGCCFGGGDDGGGGGGFGCGGGGGGGGGGGGFGGGGGGGGDGGGGGGGGGGGFGGGGGFGGGGGGGGECE>EEGDGGGGGGGGGGGCCCFGGGGGGGGGGGGGGGGGFFFFGGGFFFCGF7C9CGC>FGGGFG*69CECFEGGGGEGGFFD47CC746+7C6):9)96=??FFFD
@M03506:14:000000000-AKVR1:1:1101:7861:2365 1:N:0:43
CGAACTCCTCCGGGAGGCAGCAGTGGGGAATCTTGCGCAATGCGCGAAAGCGTGACGCAGCAACGCCGCGTGGGGGAAGACGGCCTTCGGGTTGTAAACCCCTTTCAGTTGGGACGAAGCTTCGCCGGTGAATAGCCGGCTGGAGTGACGGTACCTTCAGAAGAAGCCCCGGCTAACTACGTGCCAGCAGCCGCGGTAATACGTAGGGGGCTAGCGTTGTCCGGAATCATTGGGCGTAAAGCGCGTGTAGGCGGCCCGGTAAGTCCGCTGTGAAAGTCGGGGGCTCAACCCTCGAAAGCCG
+
CCCCCGGGG9FGGGGGGGGGGGGGGGGGGGGFGGGGGGGGGGGGGGGGGGGGGGGGGGGGGGGGGGGGGGGGGGGGGGGGGGGGGGGGGGGGGGGGGGGGGGGGGGGGGGGGGGGGGGGGGGGGGGGGGGGGGGGGGGGGGGGGGGGGGGGGGGGFGGGGGGGGGGG=FGGGGGGFGGGGGGGGGGGGGGGGGGGGEEEFGFGD6EEGGGGGGGGG8CEGGGDGCCGFGGGGFFFEEG3EGDEGG7CGGFFFDGDDCBGD5E=?FFEGCDE?:7>FG?<CGFDE/5C?B45(0<D@)54.0
@M03506:14:000000000-AKVR1:1:1101:17318:2394 1:N:0:43
CGAACTCCTACGGGAGGCAGCAGTTGGGAATCTTGGACAATGGGGGAAACCCTGATCCAGCCATGCCGCGTGAGTGATGAAGGCCTTCGGGTTGTAAAACTCTTTCGACGGGGACGATAATGACGGTACCCGTAGAAGAAGCTCCGGCTAACTTCGTGCCAGCAGCCGCGGTAATACGAAGGGGGCTAGCGTTGTTCGGGATTACTGGGCGTAAAGCGCGCGCAGGCGGCTATCCAAGTCAGTGGTGAAAGCCCGGAGCTCAACTCCGGAACTGCCATTGAAACTGTTTAGCTTGAGGATG
+
CCCCCGGGGGGGGGGGGGGGGGGGGGGGGGGGGGGGGGGGGGGGGGGGGGGGGGGGGGGGGGGGGGGGGGGGGGFGGGGGGGGGGGGGGGGGGGGGGGGGGGGGGGGGGGGGGGGGGGGGGGGGGGGGGGGGGGGGGFGGGGFGGGGGGGGGGGGGGGGGGGGGGGGGGGGFGGGGGGFGGGGGGGGGGGGFCFCFGGG*:CGGGGGGFFGGGGGGGGGGGGECEGDEEGDEGGGFGFGGG?<CGGGGG?FGGFGDCED<<+9C7CGDC/:B<FCC77>C:FFGFBD6AC?)*9?:@F4)9
@M03506:14:000000000-AKVR1:1:1101:7628:2411 1:N:0:43
CGAACTCCTCCGGGAGGCAGCAGTCGGGAATTTTGCCCAATGGACGAAAGTCTGAGGCAGCAACTCCGCGTGAGGGATGACGGCCTTCGGGTTGTAAACCTCTTTCAGCAGGGACGAAGCGAAAGTGACGGTACCTGCAGAAGAAGCACCGGCCAACTACGTGCCAGCAGCCGCGGTAATACGTAGGGTGCAAGCGTTGTCCGGAATTATTGGGCGTAAAGAGCTCGTAGGCGGTCCGTCACGTCGGCTGTGCAACCCTGGGGCCCAACCCCGGGCCTGCAGCCGATACGGGCGGACTAGA
+
CCCCCGGGG9FEGGEGGFGEGGGGGGGGGGGGGGGGGGFGGGGCGGGGGGGGGFGGGGGGGGGGGGGGGGGGGGGGGGGGGGGGG7FGGGGGGGGGGGGGGGGFGGGGGGGGGGGGGD@EFFGGG9FGDFGGGGGGGFGGGGGGGGGFFGEGGGDFGGCGGFGGGGGGG7FFEGGG@F7CFGGFGFGEFEGGGGGGEGGGGGGG@7C6CFGGGGGG5C5FGGGDFGGGCFGGD5EC:CCFGEGEFDEDEEFG*:90*7*7*=37*/:5E<C@D:5EC)*><@F5559>9C>FDFE).099*
@M03506:14:000000000-AKVR1:1:1101:15044:2416 1:N:0:43
CGAACTCCTACGGGAGGCAGCAGTGGGGAATTTTGGACAATGGGGGAAACCCTGATCCAGCAATGCCGCGTGTGTGAAGAAGGCCTTCGGGTTGTAAAGCACTTTTGTCCGGAAAGAAAACTTCTGCCCTAATACGGTGGGAGGATGACGGTACCGGAAGAATAAGCACCGGCTAACTACGGGCCAGCAGCCGCGGTAATACGTAGGGTGCGAGCGTTAATCGGAATTACTGGGCGTAAAGCGTGCGCAGGCGGTTCGTTAAGACAGATGTGAAATCCCCGGGCTTAACCTGGGAACTGCA
+
CCCCCGGGGGGGGGGGGGGGCFFFFGGGGEGGGGGCFFFFGGEDFGGGGGFGGFGGGGGFGGGGCFGFGGGGFGGGGGGGGGGGGFFEFEG8CFGGGGGGGCDFGGGGGGGGGGGDGGGGGGGGGGGGGGGCEFGGGFDDC=EFGGGCFGGGGGGG>ECEGGFFCFFDGFG*7CFGGGGCG7:F7@FFFBFEGGGGGGE9FGG+C@7CFGC8C:*::8EFFGGGGD*<+<+<CC/:*:>*<?EEG*:7C75CDGED5>*C:*:<CCDGGCCFFGG7CF<553)2*00*.277@5<6>)/**
@M03506:14:000000000-AKVR1:1:1101:17614:2442 1:N:0:43
CGAACTCCTACGGGAGGCAGCAGTGGGGAATATTGGACAATGGGGGCAACCCTGATCCAGCAATGCCGCGTGAGTGATGAAGGCCTTCGGGTTGTAAAGCTCTTTTGCCAGGGACGATAATGACGGTACCTGGAGAATAAGCCCCGGCTAACTTCGTGCCAGCAGCCGCGGTAATACGAAGGGGGCTAGCGTTGTTCGGAATTACTGGGCGTAAAGGGCGCGTAGGCGGTTTGATTAGTCAGATGTGAAATTCCCGGGCTTAACCTGGGGGCTGCATTTGATACTGTCAGGCTTGAATTCG
+
CCCCCGGGGGGGGGGGGGGGGGGGGGGGGGGFGGGGGGGGGGGGGGGGGGGGGGGGGGGGGGGGGGGGGGGGGGGGGGGGGGGGGGGGGGGGGGGGGGGGGGGGGGGGGGGGGGGGGGGGGGGGCGGGGGGGGGGGFFDFGGGGGGGGGGGGGGGGGGGGGGGGGGGGGGGGGGGGGGGGGGGGGGGFGGGCFGEGGGGDGGGFGGGGGGGGGGFDGDGGGGEEGGGGG5C*CC?FGGGCEGEFFGFGGGGGGGFDGEGCCGGGGFDFDDGFGGDEFFCF749FGFGF<GFFF47>?@B8>
@M03506:14:000000000-AKVR1:1:1101:24625:2446 1:N:0:43
CGAACTCCTACGGGAGGCAGCAGTGGGGAATATTGGACAATGGGCGCAAGCCTGATCCAGCCACGCCGCGTGAGTGATGAAGGCCTTCGGGTCGTAAAGCTCTGTGGGGAGGGACGAACCGCCGGTTATTAATACCAACCGGCATGACGGTACCTCCTTAGCAAGCACCGGCTAACTTCGTGCCAGCAGCCGCGGTAATACGAAGGGTGCAAACGTTGTTCGGAACTATTCGGCGTTAAGCGCACGTAGGCGGCTTTGTAAGTCGGTTGTGAAATCCTCTGGGTTAACCCAGGAAGTTCTC
+
CCCC9FGDF9FEEFGEGGGGEGEFGGGGCBFEFGG,;C<FGG88@@FCGDFGF8FGEFEFGG@,@CD+C=6@F,CEEFFC<FGFEGG9FCCFF=FFG7F9?F,BEFCEGEGCC:FFGGGGGGGGGFGCGCA,,8388>FGDGECC7<D7*>C<@AA<,@FC:F,::,,@4<:*<FF7F,1=BBCC<:+9<:**8?CEDEF7F5/2*;;?>8++;8;6@1202CEC*<@9++;*:5:*;*<EEG:E5*2;5+*)*2789*:?:*+*7/*:**/00:+**2206)2:.*9.*)())05)*9*0
@M03506:14:000000000-AKVR1:1:1101:11516:2476 1:N:0:43
CGAACTCCTACGGGAGGCAGCAGTGGGGAATATTGCGCAATGGACGAAAGTCTGACGCAGCGACGCCGCGTGTGGGATGAAGCCTTTCGGGGTGTAAACCACTGTTGCCCGGGACGAAACTCTCCTTTCGAGGAGATTGACGGTACCGGGTGAGGAAGCACCGGCTAACTCTGTGCCAGCAGCCGCGGTAATACAGAGGGTGCGAGCGTTGTCCGGAATCACTGGGCGCAAAGGGCGCGTAGGTGGCGGGATAAGCGTGTGGTGAAAGCCCGGGGCGCAACCCCGTGTCTGCCATGCGGCC
+
CCCCCGFGCEGGGGGGGGGGGGGFFGGGGGGGGGGGGGGGGGGGGGGGGGGGGGGGGGGGGGGGGGDGGGGGEFGGGGGGGGFGGGGGGGGGGGGGGGGGGGGGGGGGDFGGDEGGGGGGGGGGGGGGGGGGGGGGGGFGGGEEGEGGGGGGGGGGFGGGGGGGGDGGGGGGFFGGCFDFFFFFGGGGGGGGGGGFGGGDGGGE>C8E?8?E::CEECGC9@EFFF*C*:8*<=8ECCD8*:C9EGFGGG5C*<<CEFG7*7FGFF?F?C5<CGD*))/77)02C>G5:C?A=F?6?<)))
@M03506:14:000000000-AKVR1:1:1101:20880:2526 1:N:0:43
CGAACTCCTACGGGAGGCAGCAGTGGGGAATATTGGATAATGGGCGCAAGCCTGATCCAGCCACGCCGCGTGAGTGATGAAGGCCTTCGGGTCGTAAAGCTCTGTGGGGAGGGACGAACCGCCGGGTATTAATACCATCCGGCATGACGGTACCTCCTTAGCAAGCACCGGCTAACTTCGTGCCAGCAGCCGCGGTAATACGAAGGGTGCAAACGTTGCTCGGAATTATTGGGCGTAAAGCGCACGTAGGCGGCTTTGTAAGTCGGATGTGAAATCCTTCGGCTTAACCAAGGAAGTTCAT
+
CCCCCGGGGGGGGGGGGGGGGGGGGGGGGGGGGGGGGGGGGGGGGGGGGGGGGGGFGGGGGGGGGGGGGGGGEEGGGGGGGGG8FFGFGGGGGGGGGGGGGGGGGGGGGEGGGGGGGGGGGDGG>FFEFFFGGGGGGGFFGGDGDFGGGGGFFFGGGFFGGFGGCFGG:FEGGGGGFGGGGC:FGGC7CGFFEGDGGGGGGG>8CEGFEGD9?FGGGGD99CE/?:+++<EGFCEGC8CFFGEGEGEFG=F7<:CCGBFG<C>FEGEGDF:=>0C9C4**9:B*77:=7D><FFFF6*=@/
@M03506:14:000000000-AKVR1:1:1101:18932:2527 1:N:0:43
CGAACTCCTACGGGAGGCAGCAGTGGGGAATCTTGCGCAATGGCCTAACGGCTGACGCAGCGACGCCGCGTGTGGGATGAAGCTCCTCGGAGTGTAAACCACTGTTGCCCGGGACGAACAGCTCGATTTCTCGAGCCTGACGGTACCGGGTGAGGAAGCACCGGCTAACTCCGTGCCAGCAGCCGCGGTAATACGGGGGGTGCGAGCGGTGTCCGGAATCACTGGGCGTAAAGGGCGCGGAGGTGGTTGGATAAGGGTGTGGTGAAAGTCCGGGGCTCAACCCCGGATCTGCCGTGCCGAC
+
CCCCCGGGGGGGGGGGGGGGGGGGGGGGGGGGGGGGEGGGGGGGGGGGGGGGGGGGGGGGGGGGGGGGGGFGGGGGGGGGGGGGGGGGGGGGGGGGGGGFFFFGGGGGGGGGGGGGGGGGGGGGGGGEGGGGGG>GGGGGCFGGGEFEGGFGFGGGGGGGGGGGGGGGGGGGDG7FF@FGCFGGGGGGEEGF9FGGGGGG8>E:>CEG5CGGG?EG88:+<C7<@FGECC8ECCEE5:D**:C*2C:C*76+*++>FFDDE=5EDFGG?:+0)755))9675>CG35)4*84*7.<>:>5)
@M03506:14:000000000-AKVR1:1:1101:7190:2586 1:N:0:43
CGAACTCCTCCGGGAGGCAGCAGTAGGGAATCTTGCGCAATGGGCGAAAGCCTGACGCAGCCATGCCGCGTGAATGATGAAGGTCTTAGGATTGTAAAATTCTTTCACCGGGGAAGATAATGACGGTACCCGGAGAAGAAGCTCCGGCTAACTTCGTGCCAGCAGCCGCGGTAATACGAAGGGGGCTAGCGTTGTTCGGAATTACTGGGCGTAAAGCGCGCGCAGGCGGCTATCCAAGTCAGTGGTGAAAGCCCGGCGCTTAACTCCGGAACTGCCATTGAAACTGTTTAGCTTGAGTATG
+
9CCCCGGGG@FGGGGGGGGGGGGGGGGGGGGGGFEGGGGGGGDGGGGGGGGFGGGGGGGGGGGGGGGGGGFGEGGGGGGGGGGGGGGGGGGGGGGGGGGGGGGGGGGFGGGGGCGGGGGFGGGGGGGGGGGGGGGDFGGGFGFFGEGDGGGGGGGGFFGGGGGGG>FCEGGGEGDAFFB@FFGGGD@FEF<FCCGFFEGGCFCC@F?FGG>CCEFGFGDG*8C58CEGGG*/<FCFFGGGFGCFF0=79+<C5FGD*.)9AE>F7*<DGGGDFCG6<=FF7==<?@77)01)9*5)99*=*
@M03506:14:000000000-AKVR1:1:1101:16628:2593 1:N:0:43
CGAACTCCTACGGGAGGCAGCAGTGGGGAATATTGGACAATGGGGGCAACCCTGATCCAGCAATGCCGCGTGAGTGATGAAGGCCTTAGGGTTGTAAAGCTCTTTCGGCGGGGACGATGATGACGGTACCCGCAGAAGAAGCCCCGGCTAACTTCGTGCCAGCAGCCGCGGTAATACGAAGGGGGCGAGCGTTGTTCGGAATTACTGGGCGTAAAGGGCGCGCAGGCGGCTCAGACAGTCAGATGTGAAAGCCCCGGGCTTAACCTGGGAACTGCATTTGATACTACTGAGCTTGAGTACG
+
CCCCCGGGGGGGGGGGGGGGGGGGGGGGGGGGGGGGGGGGGGDGGGGGGGGGGGGGGGGGGGGGGGGGGGGGGGGGGGGGGGGGGGGGGGGGGGGGGGGGGGGGGGGGGGGGGGGFGGGGGGGGGGGGGGGGGGGGGGGGGGGFEGGGGGGGGFGGGGGGGGGDGGGGGGGGGGGGGGGGGGGGGGGGGGGC>EEFFGGGGGGGFFECFGGCEEGGFGCGGEEGGGGGGG=8C?@E6FCGGGGGG:CGGCFGGFEDGFGG=EFFC7>FGCE:<C6<*9DGDB6<C?7*87;7BFFFFFF6>
@M03506:14:000000000-AKVR1:1:1101:19184:2633 1:N:0:43
CGAACTCCTACGGGAGGCAGCAGTGGGGAATTTTGCGCAATGGGGGAAACCCTGACGCAGCAACGCCGCGTGGAGGATGAAGTCCCTTGGGACGTAAACTCCTTTCGACCCGGACGATAATGACGGTACGGGTGGAAGAAGCCCCGGCTAACTTCGTGCCAGCAGCCGCGGTAATACGAGGGGGGCAAGCGTTGTTCGGAATTATTGGGCGTAAAGGGCGCGTAGGCGGTGCGGTAAGTCACCTGTGAAATCTCCGGGCTTAACTCGGAGCCTGCAGGCGAAACTGCCGTGCTTGAGTGTG
+
CCCCCGGGGGGGGGGGEGGGGGGGGGGGGGGGGGGGGGGGGGFGGGGGGGGGGGGGGGGGGGGGGGGGGGGGGGGGGGGGGGGGGGGGGGGGGGGGGGGGGGGGGGGGGGGGGGGGGGGGGGGGGGGGGGGGGGGGGGGGGGFGGGGGDGGGGFGFGGGGGGGGGGGGGGGGGG?CFGCFEEGGGGGCFFG/;E88F?CACEEG?ACCGDG1*;;C7CEECECEEDGGGGGGGEGGGG:CFCFFGCEF@EGCCEFGGDGG=E*9+:=3=CE5CDFF<5)/)8<G7=*0-*)8546<4***1
@M03506:14:000000000-AKVR1:1:1101:11769:2660 1:N:0:43
CGAACTCCTACGGGAGGCAGCAGTGGGGAATTTTGGACAATGGGCGCAAGCCTGATCCAGCAATGCCGCGTGTGTGAAGAAGGCCTTCGGGTTGTAAAGCACTTTTGTCCGGAAAGAAAACCTCCGTCCTAATACGGTGGGGGGATGACGGTACCGGAAGAATAAGCACCGGCTAACTACGTGCCAGCAGCCGCGGTAATACGTAGGGTGCAAGCGTTAATCGGAATTACTGGGCGTAAAGCGTGCGCAGGCGGTTCGCTAAGCCAGATGTGAAATCTCCGGGCTTAACCTGGGAACTGCA
+
CCCCCFGGGFGGGEGGGGGGGFGGGGGGGGGGGGGGGGGGGGGGGGGGGGGGGGGGGGGFGGGGFGGDEGGGGGFFFFGCFGGGGFFCFGGGGGGGGGGGGGGGGGGGGGGGEGGGGGGGGGGGGGFFGGGGGGGGGAFFEEF7FGCFGGGGGGG@EGGGGFGGGGGGGGDGGDGGFCCFEGGGGGDGGGGF>EEG8EEFGGGF?558CCE6@FGGEGE8:+28CCFGGF+0CFFEGGG=FCC=E5C:8=EC9E*9:.<375>*+019CC3*:2::C677C))75)9F>C4:5::?>??4*
@M03506:14:000000000-AKVR1:1:1101:24870:2675 1:N:0:43
CGAACTCCTACGGGAGGCAGCAGTGGGGAATTTTGCGCAATGGGGGAAACCCTGACGCAGCAACGCCGCGTGGGGGACGAAGTCCCTTGGGACGTAAACTCCTTTCGACCCGGACGATAATGACGGTACGGGTGGAAGAAGCCCCGGCTAACTTCGTGCCAGCAGCCGCGGTAATACGAGGGGGGCAAGCGTTGTTCGGATTTATTGGGCGTAAAGGGCGCGTAGGCGGTGCGGTAAGTCACCTTGGAAATGTCCGGGCTGAACTCGGAGCCTGCAGGCGAAACTCCCGTGCGTGATCGTT
+
CCCCCGGGGGGEGGGFGGGGGGGG?FFFGGGGGGGGFGCFDFDGGGECFGFGFC@FEGFCEGGGFFFFG:CGEG>CFGGGGFGGGG9<<D,B===?FFGGGGGDFGFC@CEG7CFGGDC@FGGGG7FFD<*:FG71<:FGFG7:FEGDGCGDF:FFFGG:C?EFGGGGD7>E8E7CGGG>EG5?**/*8***2?C*CEGC**<97+9+8CEGEE/A988:=C5?8AC5E:E8C*;CE+0<+<9++++*32<+:7A3/)51/5*+3?5*19>:DC*:6>C))7.:<9*),/04)...)/0))
@M03506:14:000000000-AKVR1:1:1101:20298:2697 1:N:0:43
CGAACTCCTACGGGAGGCAGCAGTAAGGAATATTGGTCAATGGGCGGAAGCCTGAACCAGCCATGCCGCGCGCAGGAAGACGGCCCTACGGGTTGTAAACTGCTTTTATACTGGAATAAACCTACCTATGTATAGGTAGCTGAATGTACAGTAAGAATAAGGATCGGCTAACTCCGTGCCAGCAGCCGCGGTAATACGGAGGATCCAAGCGTTATCCGGATTTATTGGGTTGAAAGGGTGCGTAGGCGGCCAATTAAGTCAGGGGTGAAAGACGGTAGCTTAACTATCGCAGTGCCTTTGG
+
CCCCCGGGGGGGGGGGGGGGGGGGGGGGGGGGGGGGFGGGGGGGGGGGGGGGGGGGGGGGGGGGGGGGGGGGGGGGGGGFGGGGGGGGGGGGGGGGGGGGGGGGGGGGGGGGGGGGGGGGGGGGGFGGGGGGGFGGGGGGAEGGGGGGGGGGGGGGGGGGGGGGGGGGFGDGGGGGCCGGGGGGGGFGGGGGGGGGGGGGGGGFGGGGGGDEECFFFGGGGDGGGGGGGGG*+CEF559EGGGGGGGGG5CGC?FFGFCFFGGGGGGGGG??55>CFEG*;*93<7:8:*<?FFB4??48)
@M03506:14:000000000-AKVR1:1:1101:10505:2712 1:N:0:43
CGAACTCCTACGGGAGGCAGCAGTGGGGAATATTGGACAATGGGCGCAGGCCTGATCCAGCAATGCCGCGTGAGTGATGAAGGCCTTAGGGTTGTAAAGCTCTTTTACCCGGGATGATAATGACAGTACCGGGAGAATAAGCTCCGGCTAACTCCGTGCCAGCAGCCGCGGTAATACGGAGGGAGCTAGCGTTATTCGGAATTACTGGGCGTAAAGCGCACGTAGGCGGCTTTGTAAGTTAGAGGTGAAAGCCTGGAGCTCAACTCCAGAATAGCCTTTAAGACTGCATCGCTTGAATCCA
+
CCCCCGGGGGGGGGGGGGGGGGGGGGGGGGGGGGGGGGFGGGGGGGGGGGGGGGGGGGGGGGGGGGGGGGGGEGGGGGGGGGGGGGGGGGGGGGGGGGGGGGGGGGGGGGGGGCEGGGGGGGGGGGGGGGGGGGGGGGGGGGGGGGGGGGGGGGGGGGGGGGGGGGGGGGGGGGGGGGGGGGGGGGGFGGGGGGGGGGGDEGGGGGGGGGGGGGCFGDEGGGGGGGGGDE5?C?FG?FGGGGFGGGGGGGFFGFGF=FGCCF*7::CCFGFFGFGGGFG*:=FF+<CFFG>?>FFF;FF)*
@M03506:14:000000000-AKVR1:1:1101:14821:2731 1:N:0:43
CGAACTCCTACGGGAGGCAGCAGTGGGGAATCTTGCGCGATGGGCGAAAGCCCGACGCAGCGACGCCGCGTGGGGGATGAAGCTTTTCGGAGTGTAAACCCCTTTCGACCCGGACGAAACGCCCGCAAGGGCTTGACGGTACGGGTATAAGAAGCCCCGGCTAACTACGTGCCAGCAGCCGCGGTAAGACGTAGGGGGCCAGCGTTGCTCGGACTTACTGGGCGTAAAGGGTTCGTAGGCGGTGCGGTAAGTCGGAAGTGAAATCTCTGGGCTTAACTCAGAGGCTGTTTTCGAAACTGCC
+
@BCCCGGFFGFGGGGGGGGGGGGGGGGGGGGGGGGGGGGGGGGGGGGGGGGFGGGGGGGGEGGGGGGGGGGGGGGGCEFGGGGGGFGGGGGGGGGCFGGGGGGGGGGGGGGDEEGEGGGGCF*FFG:*CFGFFFGCGGGFFDFCD*1<9CF:BGC+FCG5>E>CEF9EEFCFFFFGGGGGCEEC?8*9<9E@C58C>CCEEF>CGD>CECCEE*/<9FDC+8*:8EDGFCGCFG=E:E56=CCEG5:5:*<+:=C3*877?9CGGGGGGG6><FGC***:*9=**)*0)*.65>535/@6)
@M03506:14:000000000-AKVR1:1:1101:14281:2751 1:N:0:43
CGAACTCCTACGGGAGGCAGCAGTGGGGAATCTTGCGCAATGGGCGAAAGCCTGACGCAGCGACGCCGCGTGAGGGAAGAAGGCCTTCGGGTTGTAAACCTCTTTCAGGAGGGACGAAGCCACTCGGGTTAATAGCCCAGAGGGTGACGGTACCTCCAGAAGAAGCCCCGGCTAACTACGTGCCAGCAGCCGCGGTAATACGGAGGGGGCAAGCGTTGTCCGGATTTATTGGGCGTAGAGAGCGTGTAGGCGGTTTTACAGGTCCGCTGTGAAAACTCGAGGCTCAACCTCGAGCTGTCGG
+
CCCCCGGGGGGGGGGGGGGGGGGGGGGGGGGGGGGGGGGGGGGGGGGGGGGGGGGGGGGGGGGGGGGGGGGGGGGGGGGGGGGGGGGGGGGGGGGGGGGGGGGGGGGGGGGGGGGGGGGGGGFGGGGGGGGGGGGGGGGGGGGGGGGGEECFEGGFGGGGGGGGGCFGGGGGGGGGGGGGGGFFGGGGFGGEGGGEGG?CFC*;EGGGGCC@FGG8?EGGDEG5C?:AFCFGGFGE=EDGDEGG5C22+<+>C:55@6CFGGG+ADE*1*3*::C7>*9<DFB5>6C51C80)75)7*175
@M03506:14:000000000-AKVR1:1:1101:12648:2762 1:N:0:43
CGAACTCCTACGGGAGGCAGCAGTGGGGAATATTGCGCAATGGGCGAAAGCCTGACGCAGCGACGCCGCGTGGGGGATGAAGCTTTTCGGAGTGTAAACCCCTTTCGACCCGGACGAATGACCCGCAAGGGTTTGACGGTACGGGTATAAGAAGCCCCGGCTAACTACGTGCCAGCAGCCGCGGTAATACGTAGGGGGCCAGCGTTGCTCGGAATTACTGGGCGTAAAGGGTTCGTAGGTGGTGCGGCGAGTTGGGAGTGAAATCTCTGGGCTTAACCCAGCGGCTGCTTTCATAACTGCC
+
CCCCCGGGG9DFDEGGGGGGGFGGGFGGGGFFGGGGEGGDGFGGGGGDFGGGGEGGGGGGGGDGGGGDGGGGGDFGDGGGGGGFFGGGGGDGGGGGGGFFEFGGGGGGGFGGDCGGG<ECFGGGGGEGG7ECFGDFGG>CFGEGDGGGDFCFGGGGGGGGECGGFFGFGFGFEEFGC8EFEEDEEGDFFGGFC*8*?C5>>FC8*885CCEEGEEGGFGGG58C:/*:9CECFCEE*AC<CC:5?ECD**>EGGEC*)/2<+*+<*0:EG*8CDGC*9FG4).:5>3>:G4-8/9=?47@;
@M03506:14:000000000-AKVR1:1:1101:9043:2791 1:N:0:43
CGAACTCCTATGGGAGGCAGCAGTTGGGAATCTTGGACAATGGGGGAAACCCTGATCCAGCCATGCCGCGTGAGTGATGAAGGCCTTCGGGTTGTAAAACTCTTTCGCGCACGACGATAATGACGGTAGTGCGAGAAGAAGCTCCGGCTAACTTCGTGCCAGCAGCCGCGGTAATACGAAGGGGGCTAGCGTTGTTCGGAATTACTGGGCGTAAAGCGCGCGCAGGCGGCTATCCAAGTCAGTGGTGAAAGCCCGGAGCTTAACTCCGGAACTGCCATTGAAACTGGTTAGCTTGAGTATG
+
CCCCCGGGGGGGGGGGGGGGGGGGGGGGGGGGGGGGGGGGGGGGGGGGGGGGGGGGGGGGGGGGGGGGGGGGGGCFGGGGGGGGGGGGGGGGGGDGGGGGGGGGGGGGGGGGGGGGGGGGGGGGGGCGGGGGGGGGGGGGGGGGGGGGGDGGGGGGGGGGGGGGGGEGGGGGGGGGGGCGGGGGGD:FGGGB<CBFGGGGGFGGGGGGGGGEGECFGGDGGGCE8:EEGGGGGFCF6CC:9?CFGFG7CFGG:FEGC;DF??F9+:EDEGD3296A*67CDF?9+9*9<CFA6=F>@//97
@M03506:14:000000000-AKVR1:1:1101:8111:2848 1:N:0:43
CGAACTCCTCCGGGAGGCAGCAGTGGGGAATATTGGACAATGGGGGCAACCCTGATCCAGCCATGCCGCGTGGGTGAAGAAGGCCTTCGGGTTGTAAAGCCCTTTTGTACGGGAAGAAAAGCTTCCGGTGAATATCCGGGGGTCATGACGGTACCGTAAGAACAAGCACCGGCTAACTTCGTGCCAGCAGCCGCGGTAATACGAAGGGTGCAAGCGTTACTCGGAATTACTGGGCGTAAAGCGTGCGTAGGTGGTGAGTTAAGTCTGATGTGAAATCCCCGGGCTCAACCTGGGAATGGCA
+
CCCCCGGGG-CFGGGGGGGGGGGGGGGGGGGGGGGGGGGGGGGGGGGGGGGGGGGGGGGGGGGGGGGGGGGGGGGGGGGGGGGGGGGGGGGGGGGGGGGGGGGGGGGGGGGGGGGGGGGGGGGGGGGGGGGGGGGGGGGEGGGGGGGGGGGGGEGGGGGGGGGFGGGGGGGGDDFGGGGGGGGGGGGGGGGGGGEGGGGFGGGGGGGGGGGGGGGGGGGDFGGGG>FGGGGGGGGDCGGGCFEGGDCDEEG?FFCF7>*CCFC+CFGFCG09:::9*7FFDFFG5>CF:F:7F75;FFFF.
@M03506:14:000000000-AKVR1:1:1101:20971:2857 1:N:0:43
CGAACTCCTACGGGAGGCAGCAGTGGGGAATATTGGACAATGGGGGAAACCCTGATCCAGCGACGCCGCGTGTGTGAAGAAGGCCTGCGGGTTGTAAAGCACTTTTAGTGGGGATGAAATGTTCAGGGCTAATACCTCTGAATTTTGACCTAACCCACAGAAAAAGCACCGGCTAACTCTGTGCCAGCAGCCGCGGTAATACAGAGGGTGCAAGCGTTAATCGGAGCTACTGGGCGTAAAGCGTGCGTAGACGGTTACATAAGTCGGGTGTGAAAGCCCCGGGCTCAACCTGGGAATGGCA
+
<BCCCGGFEEEGGGGEGGGGEGG<EFGGEGGGGGGGGFGCGGGGC::CFFCEFGGFGFGFFGGGGGDGEEFGFFGGGGDDF<?8BEFGGGEFCF?FDF,,:FEEGGGFEFC8FCFG8FDDFGGBD?>,:FFFGCF8FDDFFGGGGGCFFFGFCF,,+<FBAAEGGGG:@<FF><FGFCFGG;F;<CC8FGGGGGGGG8CGGCFGGCBEEGDCFFGC*;/;CFCEEG*0+<3A858C5:5CC?=EC5C<8:79*5A586CF79:E9DD3CD55:F>:*0*19DBE*)29(*035F>)8))))
@M03506:14:000000000-AKVR1:1:1101:7492:2934 1:N:0:43
CGAACTCCTCCGGTAGGCAGCAGTGGGGAATCTTGCGCAATGCGCGAAAGCGTGACGCAGCAACGCCGCGTGGGGGAAGACGGCCTTCGGGATGTAAACCCCTTTCAGGAGGGACGAAGGTCAGGCCGTTAATAGCGGTCCTGGCTGACGGTACCTCCAGAAGAAGCCCCGGCTAACTACGTGCCAGCAGCCGCGGTAATACGTAGGGGGCAAGCGTTGTCCGGAATTATTGGGCGTAAAGAGCGCGTAGGCGGTCCGATAAGTCGGCGGTGAAAGTCCAGGGCTCAACCCTGGAAAGCCG
+
CCCCCGGGG9FEGGGGGGGGGGGFGGGGGGGGGGGGGGGEGGGGGGGGGGGGGGGGGGGEGGGGGGGGGD@FEGGGGGGGGGGGGGGGGGGFGGGGGGGEGGGGGGGGGGGGGGGGGGEGGGGGGGGGFGGGGGGGGGGGGGGGGGGGGGGGGGGGGGGG?FGFGFGGGGGDDGGGGGGGGGGGD@CGGGGGGGGGEGGFFGGFFGEG8E5EGGGG8EGGDGGGGEC@C?7:CF*:C*9CGFFFGGGCGGGGGGGGDBC3CGDCCCE)19E>3>*<2@2*273:6>468D7:)5<)/8)07
@M03506:14:000000000-AKVR1:1:1101:7418:2944 1:N:0:43
CGAACTCCTCCGGGAGGCAGCAGTGGGGAATATTGGACAATGGGGGCAACCCTGATCCAGCCATGCCGCGTGAGTGATGAAGGCCTTCGGGTTGTAAAGCTCTTTTGGCGGGGACGATGATGACGGTACCCGCAGAATAAGCTCCGGCTAACTTCGTGCCAGCAGCCGCGGTAATACGAAGGGGGCAAGCGTTGTTCGGAATTACTGGGCGTAAAGGGCGCGTAGGCGGGGCACTAAGTAAGGCGTGAAAGCGCTGGGCTCAACCCGGGAATTGCGCTTGAGACCGGGGCGCTGGACTCCA
+
CCCCC?EGG-CFFGG@FDGGGGGFFGGGGGGGFFGGGGGGFGFFCGGGGFGGGGGGGGGGGFGEFGFGGGCBFGFFGCEFFGGGGGGGGGGFEECGG9BFFGGFFFGGGGGGGGGGGGCFFFGGGGFE>9<BFEC:FAAADF9BA:<@:FCDECG@FF7FFC*CCC,<F<B*<F,>F:FF7:<:E5::*/22*2:5CCCCE5EF7EGGG*:2:;8+08/8*:*//C0:8*8?**;CCE*++32::*1*2<9C)1:<EBC<*+*0*75)*/*.9**2))/75)89:)53()0(>)84)*)))
@M03506:14:000000000-AKVR1:1:1101:11804:2948 1:N:0:43
CGAACTCCTACGGGAGGCAGCAGTGGGGAATATTGGACAATGGGGGAAACCCTGATCCAGCGACGCCGCGTGTGTGAAGAAGGCCTGCGGGTTGTAAAGCACTTTTAGTGGGGATGAAATGTGCAGGGCTAATACCTCTGCATTTTGACCCAACCCACAGAAACAGCACCGGCTAACTCTGTGCCAGCAGCCGCGGTAATACAGAGGGTGCAAGCGTTAATCGGAATTACTGGGCGTAAAGCTTGCGCCGACGGTTACATAAGTCGGGTGTGAAAGCCCCGGGCTCAACCTGGGAATTGCA
+
CCCCCGGGG@GGGGDGGGGGGGGGGGGGGEGFGGFDGFGGGGGGGGGGGGGDGGFCFGG9FGGGGGGGGGGGGDFFGGGGGGGGGGGGGGGGEEGGFGGGGDFGGGGGGGGGGGGEGGGGGGFGGGGGGGGGGGGC<FCFGGGGGGGGGGGGGGGGCGGDFCFGGGGGG@@FGGGGGGGGGGCGGGGGEFGGGGGGGGCCEFGGGGGGGDEGFGCEEGDGGEFDG8:CAE++<>8C5CD=7+++2/CD***:5CEG*9CFG7*AEGEG5)*87*0<*)95D::C:>*91<7:F>5?F?*=9
@M03506:14:000000000-AKVR1:1:1101:11732:2955 1:N:0:43
CGAACTCCTACGGGAGGCAGCAGTGGGGAATTTTGCGCAATGGGGGAAACCCTGACGCAGCAACGCCGCGTGGAGGATGAAGTCCCTTGGGACGTAAACTCCTTTCGATCGGGACGATTATGACGGTACCGGAAGAAGAAGCCCCGGCTAACTTCGTGCCAGCAGCCGCGGTAATACGAGGGGGGCGAGCGTTGTTCGGAATTATTGGGCGTAAAGGGCGCGTAGGCGGTTGGATGAGTCTTGTGTGAAATCTTCGGGGTCAACTCGAAGTCTGCACGAGAAACTATCTGGCTTGAGTGTG
+
CCCCCGGGGGGGGGGGGGGGFGGFGFGGGGGGGGGGGGFEGGGGGGGGGGGGGGFGGGECEGGGGGGGGGGGGGGGGGGGGGGGEGGGGGGGGGGGGGGGFGFGGGGGGGGGGGGGGCFEFFEGGGCGGGGGGGGGFGGC>AEGGGGGGEFF?CFECFGFFCGGGGGGGGEFFGFGGGEGCGGGGGG5CEGE8EC>CEGCA@E++<CF>FGGEE*CGEGG=E*:8CCEGECEG+<8+0:C<2?EF*7>+<?E:F+>EE)9*16<77**7C=F**0<<3755)9629C4:C*555>56@4*9
@M03506:14:000000000-AKVR1:1:1101:10256:2958 1:N:0:43
CGAACTCCTACGGGAGGCAGCAGTGGGGAATATTGGACAATGGGCGCAAGCCTGATCCAGCAATGCCGCGTGAGTGAGGAAGGCCTTAGGGTTGTAAAGCTCTTTCACCCGCGACGATGATGACGGTAGCGGGAGAAGAAGCCCCGGCTAACTTCGTGCCAGCAGCCGCGGTAATACGAAGGGGGCGAGCGTTGTTCGGATTTACTGGGCGTAAAGGGCGCGTAGGCGGCCAGCTTTGTCAGGCGTGAAAGCCCTGGGCTCAACCTGGGAATTGCGCTTGGGACGGGTTGGCTTGAGATCG
+
CCCCCGGGGGGGGGGGGGGGGGGGGGGGGGGGGGGGGGGGGGGGGGGGGGGGGGGGGGGGGGGGGGGGGGGGGGGGGGGGGGGGGGGGGGGGGGGGGGGGGGGGGGGGGGGGGGGGGGGGGGGGGGGGGGGGEGGGGGGGGGGGGGGGGGGGGGGGGGGGGGGGDFGGGGGGDGFCGGG7CGGGGGGGGGGGGDGGGGGGGGGGGGGCFGGGGGGGG5EEGGGGGGGGGGGGGGGFCCFGGGCGGGGGGGGF4ECDFFGGCGGGFGGFEDG57>F=DE3CD@4AE3D>?GF?4;B)909*7
@M03506:14:000000000-AKVR1:1:1101:14972:2973 1:N:0:43
CGAACTCCTACGGGAGGCAGCAGTGGGGAATTTTGCGCAATGGGGGAAACCCTGACGCAGCAACGCCGCGTGGAGGATGAAGTCCTTCGGGACGTAAACTCCTTTCGATCGGGACGATTATGACGGTACCGGAAGGAGAAGCCCCGGCTAACTTCGTGCCAGCAGCCGCGGTAATACGAGGGGGGCGAGCGTGGTTCGGAATTATTGGTCGGAAAGGGTGCGTAGGCGGGTTGGTAAGTCTTGTGTGAAATCTATGGGCTCAACGTATAGTCCGCACGAGACACTGCCTGGGTTGAGTTGG
+
CCCCCDGGFEFGGEG>6@CFCE@,CC,@FGFAEEFFGG7@CFGFF+@FFFGGGFCFE7@C@FFF7FF:FEGGGFECG8<FGGFFEF,B@+@+FEB=FFGGGGEGGGG@FFEGGGGGGGG:DF9FFFFCF9C:FC+>8FGG8<FGC@FGCCAFF<FDCE7F9<EFCFEFFGEFFGG97=<<FEEEGGGC>:E/*:*;FC:*;;+3++0@+0:*:8585?C*;E8>C*+:>****:AFGG:C++<CFGG?9+<<C?9:64*7:9C:****+009**9ECEDG3))2<6=?)::(..))9**1/
@M03506:14:000000000-AKVR1:1:1101:12507:2981 1:N:0:43
CGAACTCCTACGGGAGGCAGCAGTGGGGAATCTTGCGCAATGGGCGAAAGCCTGACGCAGCGACGCCGCGTGAGGGAAGAAGGCCTTCGGGTTGTAAACCTCTTTCAGGAGGGACGAAGCCACTCGGGTTAATAGCCCAGAGGGTGACGGTACCTCCAGAAGAAGCCCCGGCTAACTACGTGCCAGCAGCCGCGGTAATACGTAGGGGGCAAGCGTTGTCCGGATTTATTGGGCGTAAAGAGCGTGTAGGCGGTTTTACAGGTCCGCTGTGAAAACTCGAGGCTCAACCTCGAGCTGTCGG
+
CCCCCGGGGCFGGGGGGGGGGGGGGGGGGGGGGGGGGGGGGGFFGGGGGGGGGGGGGGEGGGGGGGGGGGFG=CGGGGGGGGGGGGGGGGGGGGGGGFGGGGGGGGEGGFGGGGFEEGGFGGGFGGEG<+DFGGGG@@FC7FCGGECFCGGGGGGGGGGGGGGAFFGGGGGGGGGGGGGGGGGGGGGGGGGEDEGEEEG?CGGDFGGGGC8FGFECCGGFGCC8*/<@G9?FG=GCEE*<?FFEC7ACFFGGDEE3CF>C?EFG95>*:*<=D*;CFFCC7>D*097@BC4:>5D>FB?:<
@M03506:14:000000000-AKVR1:1:1101:16321:2984 1:N:0:43
CGAACTCCTACGGGAGGCAGCAGTGGGGAATATTGGACAATGGGCGCAAGCCTGATCCAGCCATGCCGCGTGAGTGATGAAGGCCCTAGGGTTGTAAAGCTCTTTTGTGCGGGAAGATAATGACGGTACCGCAAGAATAAGCCCCGGCTAACTTCGTGCCAGCAGCCGCGGTAATACGAAGGGGGCTAGCGTTGCTCGGAATCACTGGGCGTAATGGGTGCGTAGGCGGGTCTTTAAGTCAGGGGTGAAATCCTGGAGCTCAACTCCAGAACTGCCTTTGATACTGAAGATCTTGAGTTCG
+
CCCCCGGGGGGGGGGGGGGGGGGGGGGGGGGGGGGGGGGGGGGGGGGGGGGGGGGGGGGGGGGGGGGGGGGGGGGGGGGGGGGGGGGGGGGGGGGGGGGGGGGGGGGGGGGGGGGGGGGGGFGGGGGGGGGGCFGGGGGGGFFGGGGGGGGGGGGGG7EGCGGGGGGGGGGGGGGGGGGGGGGGGGGGGGGGGCE9CEEG7CGGGGGGGGGCECFGGGGGGGG5CEFGDEGGFFGG+<C@9EGDEGD<CFGGGGGFFF45FFGEFG<<FG08CCCEFFCDGF=A:=:?)CF2FFFB@?F4;
@M03506:14:000000000-AKVR1:1:1101:20466:3007 1:N:0:43
CGAACTCCTACGGGAGGCAGCAGTAAGGAATCTTCCGCAATGGACGAAAGTCTGACGGAGCAACGCCGCGTGCAGGATGACGGCCTTCGGGTTGTAAACTGCTTTTATTTGGGAAGATTGTGACGGTACCAAATGAATAAGGACCGGCTAACTACGTGCCAGCAGCCGCGGTAATACGTAGGATCCAAGCGTTATCCGGAATCACTGGGCGTAAAGCGTGCGTAGGTGGATTGTTAAGTGCAATGCGAGATCCGGTGGCTCAACCATATGGACTGTACCGCATACTGGCAATCTAGAGGAC
+
CCCCCGGGGGGGDGGGGGDGGGGFGGGGDGGGGGGGGGECFGFCEEGGGGGGGGGGGGGGGGGGFGGGGGGEGGGGGGGGGGEGG@EFGGGGGGGGGGGGGGGGGGGGFGGGGGFGGAEFGGGGEDGGGGGGCBBCFGFGAFGGFGGGGGGFGGGGEFFFGGGGGGGEDFCEGEFFGGFGGEF<CFFEFGGGGGGGFGDGCFGGGGGGGFGGEC8<EEEGGEEGEE:AFG+<EC0CF72<?CCCF+>*2:59C*:DD:F5CFG6C<EGCC?499CGF*27C@57+9*6:F?7@F46=F>))
@M03506:14:000000000-AKVR1:1:1101:13990:3011 1:N:0:43
CGAACTCCTACGGGAGGCAGCAGTGGGGAGTATTGGACAATGGGGGCAACCCTGATCCAGCAATGCCGCGTGGGTGATGAAGGCCTTAGGGTTGTAAAGCTCTTTCGACGGGGAAGATGATGACGGTACCCGTAGAAGAAGCCCCGGCTAACTTCGTGCCAGCAGCCGCGGTAATACGAAGGGGGCTAGCGTTGTTCGGATTTACTGGGCGTAAAGGGCGCGTAGGCGGTGCAATAAGTCAGGCGTGAAAGCCCCGGGCTCAACCCGGGAATTGCGCTTGATACTGTTGCACTTGAATCCA
+
CCCCCGGGGGGGGGGGGGGGGGGFGGGGGGGGGGGGGGGGGGFGGGGGGGGGGGGGGGGGGGGGGGGGGGGGGGGGGGGGGGGGGGGGGGGGGGGGGGGGGGGGGGGGGGGGGGGGGFGGGGGGGGGGGGGGGGGGGGGGGGGGGGGGGGGGGGGGGGGGGGGGGGGGGGGGGGGGGGGGGGGGGGGGGGG4=FEGGGGGGGGGGGGGGGGGGGGGGGGGDGEEGGGGGGGGGFFG+9>FEGGGE=EDG7CGGGGDG>DGFGFGFDEGGCG4CDFEDBDC5@?GF7D64F??=?=??FF?*
@M03506:14:000000000-AKVR1:1:1101:12437:3033 1:N:0:43
CGAACTCCTACGGGAGGCAGCAGTGGGGAATCTTGCACAATGGGCGAAAGCCTGATGCAGCGACGCCGCGTGGGGGATGAAGCTTTTCGGAGTGTAAACCCCTTTCGATCCGGACGAATGCCTCGCAAGAGGAGTGACGGTACGGATATAAGAAGCCCCGGCTAACTACGTGCCAGCAGCCGCGGTAATACGTAGGGGGCCAGCGTTGTTCGGAATTACTGGGTGTAAAGGGTTCGTAGGCGGTGTGGCAAGTTGGGAGTGAAATCTCTGGGCTCAACCCAGAGACGGCTTCCAAAACTGC
+
CCCCCGGGGFGGGGGGGGGGGGGGGGGGGGGGGGGGGGGGGGGGGGGGGGGGGGGGGGGGGGGGGGGGGGGGGGGGGGGGGGGGGGGGGGGGGGGGGGGGGGGGGGGGGGGGGGGGGGGGGGGGGGGGGGGFDFGGCFGGGGGGGGGGGGGGGGGGFGGGGGGGGGGGGGGGGGGGGFFFFGGGGCCGGFGGF<88EGGGD5CFEE>CEFFGGECFGGGCFDGGG*<F7CFG67/?:CFGGGGGGGEGGEFGC707E45*:CF<+*0*<C6)*0>EF:5774772.*8;5576@6*>@6=9
@M03506:14:000000000-AKVR1:1:1101:19263:3045 1:N:0:43
CGAACTCCTACGGGAGGCAGCAGTGGGGAATCTTGCGCAATGGGCGAGAGCCTGACGCAGCGACGCCGCGTGAGGGGAGAAGGCCTTCGGGTTGTAAACCTCTTTCAGGAGGGACGAAGCCACTCGGGTTAATAGCCCAGAGGGTGACGGTACCTCCAGAAGAAGCCCCGGCTAACTACGTGCCAGCAGCCGCGGTAATACGTAGGGGGCAAGCGTTGTCCGGATTTATTGGGCGTAAAGAGCGCGTAGGCGGCTTTACAGGTCCGCTGTGAAAACTCGAGGCCCAACCTCGAGCTGTCGG
+
CCCCCGGGGGGGGGGGGGGGGGGGGGGGGGGGGGGGGGGGGGGGGGGGGGGGGGFGGGGGGDGGGGGGGGGGGGGGGGGGGGGGGGGGGGGGGGGGGGGGGGGGGGGGGGGGGGGGGGGGGGGGGGGGGGGGGGGG,3:FEGGDGGGGGDGGGGGGGGGGGGGFFGFGEEDGGGFGGGGGF:CEGGG79FFEGGGGD>C?FFFFCEE>558C@CCE8C89CCE5*A+CCCCCFGG:7*CEGGF=*:E<EEF5>E5<C=*0+0:+2CEGG7E4FC:?CFD4*.<7:)1<(*.853<3?/9>>
@M03506:14:000000000-AKVR1:1:1101:6092:3070 1:N:0:43
CGAACTCCTACGGGAGGCAGCAGTGGGGAATATTGCACAATGGGCGCAAGCCTGATGCAGCGACGCCGCGTGAGGGATGACGGCCTTCGGGTTGTAAACCTCTTTCAGTATCGACGAAGCGCAAGTGACGGTAGGTACAGAAGAAGCACCGGCCAACTACGTGCCAGCAGCCGCGGGAATACGTAGGGGGCGAGCGTTGTACGGAAGTACTGGGCGTAAAGAGCTCGTAGGGGGTTTGTGGAGGTTGTCGCGAAAACTCACAGAGCAACTGTGGGCGTGCGGGGGGATCGGGCAGGAGGGG
+
CCCCCGGGGGGDGGGFGFGGDGG,CAEGGGFGGGGGGGGGAFGFGGGEGGGC@FGCFFGGGGGCGFDF7FFGGGGEFC7EEFGE>F?F?BFGEF??FGG8EEFGEAEEFGGAF@:FGGGD@FGGGGFF9FFCFEFAFCFFFGFGF?FFCE*5><FCB>C:>>FC*<F<BB33<4<<*1<7?FC924FA*8CE88:8*2:*2<;8?;*3<F+++2;8CE=8F786+2::8FE**:*:>:C*131***290**/1:79*00:<7*0+2<9*20/:9*/77)*18:/*.).-<D()<>)))0).
@M03506:14:000000000-AKVR1:1:1101:7619:3070 1:N:0:43
CGAACTCCTCCGGGAGGCAGCAGTCGGGAATTTTGCGCAATGGGCGAAAGCCTGACGCAGCAACGCCGCGTGAGGGATGACGGCCTTCGGGTTGTAAACCTCTTTTATCAGGGAAGATAATGACGGTACCTGATGAATAAGTCACGGCTAACTACGTGCCAGCAGCCGCGGTAATACGTAGGTGACAAGCGTTGTCCGGATTTACTGGGCGTAAAGAGCGCGCAGGCGGTCGTTCAAGTCGAGTGTGAAAGCCCCCGGCTCAACTGGGGAGGGTCACTCGATACTGATCGACTCGAAGGCA
+
CCCCCGGGG9FGGGGGGGGGGGGGGGGGGGGGGGGGGGGGGGGGGGGGGGGGGGGGGGGGGGGGGGGGGGGGGGGGGGGGGGGGGGGGGGGGGGGGGGGGGGGGGGGGGGGGGGGGGGGGGGGGGGGGGGGGGGGFGGGGGGGGGGGGDEGGGGGGGGGGGGGGGGGGGEFGGGGGGGGGGDGFGGGGGGGGGGGGGGGGGEGFGGGGGGGGGGGGGGGGGGGDEDCGGGGGEGCGFGGGGGGFFEGGGGGFCFCGG>D35?FGCCGGGDEBGG4C9F>35)7C7?FFFGEB3BFF4<>F)
@M03506:14:000000000-AKVR1:1:1101:6393:3076 1:N:0:43
CGATCTCCTCCGGGAGGCAGCAGTGGGGAATTTTGCGCAATGGGGGAAACCCTGACGCAGCAACGCCGCGTGGAGGATGAAGTCCCTTGGGACGTAAACTCCTTTCGACCCGGACGATAATGACGGTACGGGTGGAAGAAGCCCCGGCTAACTTCGTGCCAGCAGCCGCGGTAATACGAGGGGGGCAAGCGTTGTTCGGAATTATTGGGCGTAAAGGGTGCGTAGGCGGTGCGGTAAGTCACCTGTGAAACCTCCAGGCTTAACCTAGAGCCTGCAGGCGAAACTGCCGTGCGTGAGGGTG
+
CCCCCGGGG9FGGGGGGGGGGGGGGGGGGGGGGGGGGGGGGGGGGGGGGGGGGGGGGGGGGGGGGGGGGGGGGGGGGGGGGGGGGGGGGGGGGGGGGGGGGGGGGGGGGGGGGGGGGGGGGGGGGGGFGGGGGGGGGGGGGGGGGGGGGGGGGGGGGGGGGGGGGGGGGGGGGGGGGGFCGGGGGGGGFCE;5CGGGEE**5:EGGGGGFGCGEFGCCCGEDCEEEFEC***:E?EEEC<9CF6C:7FGFFFG?**<5**0<:C9*09+9?4>D*:CFC7DB>E76289*0()0<75;>)7
@M03506:14:000000000-AKVR1:1:1101:13111:3113 1:N:0:43
CGAACTCCTACGGGAGGCAGCAGTGGGGAGTATTGGACAATGGGGGCAACCCTGATCCAGCAATGCCGCGTGAGTGATGAAGGCCTTAGGGTTGTAAAGCTCTTTCGACGGGGAAGATGATGACGGTACCCGTGGAAGAAGCCCCGGCTAACTTCGTGCCAGCAGCCGCGGTAATACGAAGGGGGCTAGCGTTGTTCGGATTTACTGGGCGTAAAGGGCGCGTAGGCGGTGCAATAAGTCAGGCGTGAAAGCCCCGGGCTCAACCCGGGAATTGCGCTTGATACTGTTGCTCTTGAATCCA
+
CCCCCEGGG9EGGGGGGGEGGGGEDFGGGGGGGGGGGGGGGGGGDDEEGGFDGGFGGGFGCFFGGGCGGGGGGGGGGGGGGFFDEDFFEFFGG7FGA?FGGGGFGGEGEGGGG7CEGGGGGFFAFDFF@DDCFFGC=,=FFG87F3>:E:FCGGFGBE:D>:F:DGFGGG7*<FGGGGC<<FECG@<EGC7F=FGGGG5EE5CFGFEC58CC::/+9*;CEEEEGDG=E>EG6<E<EGGCGFFC=7CDF9?6*1/985395CF?CDEDC5/7FC>*9;<557/C?F2927*.@FF4//8;*
@M03506:14:000000000-AKVR1:1:1101:23932:3120 1:N:0:43
CGAACTCCTACGGGAGGCAGCAGTCGAGAATCTTCGGCAATGGGCGCAAGCCTGACCGCGCGACGCCGCGTGGAGGATGAAGGCCTTCGGGTCGTAAACTCCTTTCGAGGGGGAGGAAGGCGTAAGCTTGACCTATCCCTGGCGGAAGCACGTTCTAAGTTCGTGCCAGCAGCCTCGGTCCGACGAACCGTGCGAACGTTAATCGGAGTGACTGGCCTTAAACGGCGTCTATGCGGCTGGGGGCGTCGTTTGTTGACAGCCCCCGTCTCCGCCCGCGCACTGGCGCCGACCCGGCCCCTCC
+
CCCCCGGGGFGG7@CFCFGGGGGGCC;FCFGGGG<,@F7@EFCFGGGGEGGGGAEC6++8C+@FFEGCF7FGDEGCCFCDAF,4EEFGGGGG+>FEFFFFGGGCGGGG,+@3@3+@:3<><@8<*,8@:,8?DEGFGGGGFC,57:*=C<<F*+4<2?:?7<**=F*2,*+4<F+<<7=**:*1/2/:E1;*;:52******30;88*1*+<<9:*;CF9+0+*/*2:*2*0<9*1*:)/:***/*2)*2/*2**2+0*97:75>***:**.1))*))19195*2)90().-..0.))0.)
@M03506:14:000000000-AKVR1:1:1101:16671:3197 1:N:0:43
CGAACTCCTACGGGAGGCAGCAGTAGGGAATTTTCCGCAATGGGCGAAAGCCTGACGGAGCAACGCCGCGTGCAGGAGGAAGGCCTTCGGGTTGTAAACTGCTTTTATCTGTGACGATTTTGACGGTAGCAGAAGAATAAGGATCGGCTAATTCCGTGCCAGCAGCCGCGGTCATACGGAAGATCCGAGCGTTATCCGGAATTACTGGGCGTAAAGAGTTGCGTAGGTGGCATAGAAAGCAAGCAGTGAAAGCTCACGGCTCAACCGTGGACACATTGTTTGAACTCCTAAGCTTGAGCAT
+
CCCCCGGGGGGGGGGGGGGGGGGGGGGGGGGGGGGGGGGGGGGGGGGGGGGGGGGGGGGGGGGGGGGGGGGGGGGGGGGGGGGGGGGGGGGGGGGGEFGGGGGGGGGGGGGGGGGGGGGGGGGGGGGGGGGGGGGGGGGGGGGCGGGGGGGGGGGGGGGGGGGGGGGGGGGGGGGFGGEDEGFGGGGGGGGEEGFGGGGGGGGGGGGGGGGGGEFFGGGGGGGGGDGGGGGEC6++<@CGGFGGFFCCCCFGGCCCC5CDCGGFFGGD5D=@GGGGC7C7*7=?6*:639*45@4?@F44/
@M03506:14:000000000-AKVR1:1:1101:11732:3213 1:N:0:43
CGAACTCCTACGGGAGGCAGCAGTGGGGAATATTGGACAATGGGGGAAACCCTGATCCAGCGACGCCGCGTGTGTGAAGAAGGCCTGCGGGTTGTAAAGCACTTTTAGTGGGGATGAAAAGTTCAGGGCTAATACCCCTGGATCTTGACCTAACCCACAGAAAAAGCACCGGCTAACTCTGTGCCAGCAGCCGCGGTAATACAGAGGGTGCAAGCGTTAATCGGAATTACTGGGCGTAAAGCGTGCGTAGACGGTTACATAAGTCGGGTGTGAAAGCCCCGGGCTCAACCTGGGAATTGCA
+
CCCCCGGGGGGGGGGGGGGGGGGGGGGGGGGGGGGGGGGGGGGGGGGGGGGGGGGGGGGGGGGGGGGGGGFGGGFGGGGGGGGGGGGGGGGGGGGGGGGGGGGGGGGGGGGGGGGGGGGGGGGGGGGGGGGGFGGEGGGGGGGGGGGGGGGGGGGGGGGGGCFGGGGGGGGGGGGGGGF?FG9FGGGGGGGGGGGGGDEGFGFGFDGGGGGGGGGGEDEF7AFG58EFCCCEC:C=CEGGGGEGGEGGGGEGGGGGDFFG?GGCF:EG:CEEFGGGF@*>DBD5*7>7<GFFFF@?>F4*/
@M03506:14:000000000-AKVR1:1:1101:20054:3233 1:N:0:43
CGAACTCCTACGGGAGGCAGCAGTGGGGAATCTTGCGCAATGGCCTAACGGCTGACGCAGCGACGCCGCGTGTGGGATGAAGCTCCTCGGAGTGTAAACCACTGTTGCCCGGGACGAACAGCTCGATTTCTCGATCCTGACGGTACCGGGTGAGGAAGCACCGGCTAACTCCGTGCCAGCAGCCGCGGTAATACGGGGGGTGCGAGCGTTGTCCGGAATCACTGGGCGTAAAGGGCGCGAAGGTGGGTTGATAAGGGTGTGGTGGAAGGCCGGGGCTCCACCCGGGATCTGCCGTGCCGAG
+
ACCB<CFFFFC6@FCGD;@F;CFCFDFGCBEEFG<FGEGDFF,CC9CEGCCG@FFDB@CFCGEGDDE+CF>FGGFGFDCF<E@8AF<EE74C:EF@?FAB?FGFGGFF<EB7CCCG:F@F8F,:C@,,3EC@CF,,C=C9DFGG7*ECFCCFFFF@CCCCF<BCEGFCF@@CFF7=:FEFEF7<FECE**;<<CFDGEGEEGGD*:C::*28@:CC8*A3C6:+;EEC*:;@CCG***1*2:E+<C5)/:++*+<CF5C>EECC/*+95*:><DD=7)/027>**)/)2C76@EFF)0.))
@M03506:14:000000000-AKVR1:1:1101:6539:3237 1:N:0:43
CGAACTCCTCCGGGAGGCAGCAGTGGGGAATATTGGACAATGGGCGCAAGCCTGATCCAGCCATGCCGCGTGAGTGATGAAGGCCCTAGGGTTGTAAAGCTCTTTTGTGCGGGAAGATAATGACGGTACCGCAAGAATAAGCCCCGGCTAACTTCGTGCCAGCAGCCGCGGTAATACGAAGGGGGCTAGCGTTGCTCGGAATCACTGGGCGTAAAGGGTGCGTAGGCGGGTCTTTAAGTCAGGGGTGAAATCCTGGAGCTCAACTCCAGAACTGCCTTTGATACTGAGGATCTTGAGGTCG
+
CCCCCGGGG9FGGGGGGGGGGGGGGGGGGGGGGGGGGGGGGGGGGGGGGGGGGGGGGGGGGGGGGGGGGGEGGGGGGGGGGGGGGGGGGGGGGGGGGGGGGGGGGGGGGGGGGGGGGGGGGGGGGGGGGGGGGGGGGGGGGGGGGGGGGGGGGGGGGFGGGGGGGFGGGGGGGGGGGGFFEGGGGGGGGGGDGGGGGGGGGDGGGGGGGGGEGGCFFEGGGG=EGGGGGGGDFFGGGGGGGGGGGGGFFFCGG7CGCFD>FCFGGGCFE=FFFG4EF@CGDFFFGFC??F?BFFFFF)9>@
@M03506:14:000000000-AKVR1:1:1101:12382:3308 1:N:0:43
CGAACTCCTACGGGAGGCAGCAGTGGGGAATATTGGACAATGGGCGCAAGCCTGATCCAGCCATGCCGCGTGAGTGATGAAGGCCCTAGGGTTGTAAAGCTCTTTTGTGCGGGAAGATAATGACGGTACCGCAAGAATAAGCCCCGGCTAACTTCGTGCCAGCAGCCGCGGTAATACGAAGGGGGCTAGCGTTGCTCGGAATCACTGGGCGTAAAGGGTGCGTAGGCGGGTCTTTAAGTCAGGGGTGAAATCCTGGAGCTCAACTCCAGAACTGCTGTTGATGCGGAAGAGCTTGAGTTCG
+
CCCCCGGGF9FFDGGDGGGGFDFCFFGGGGGGGGGGGGGGGGGGGGGD:FGGGGGGGGGGGGGGGGGGGGGGGGFGDGGGGGGFGGGGGGGFEFGGGGGG9E<FGEDGGGGGGDGGGGGGGGG9BFGGEDGEDGGDFFAFGGGGGGFE7FFE<FGGGGGF9DFGGGFGCCE>:FFGGGGCFGGGDGGBE?F7F:E99CDE7*BC63:E5*::??57CGFE8EG58*9EG5**09<2<FFG?CE*>CC*333AF7ED*.*262=FCCFFFD*.2*0+*19*2@F+*0C:9C0(*/)))***.
@M03506:14:000000000-AKVR1:1:1101:15606:3329 1:N:0:43
CGAACTCCTACGGGAGGCAGCAGTGGGGAATATTGGACAATGGGCGCAAGCCTGATCCAGCAATGCCGCGTGAGTGAGGAAGGCCTTAGGGTTGTAAAGCTCTTTCACCCACGACGATGATGACGGTAGTGGGAGAAGAAGCCCCGGCTAACTTCGTGCCAGCAGCCGCGGTAATACGAAGGGGGCGAGCGTTGTTCGGATTTACTGGGCGTAAAGGGCGCGCAGGCGGCAGATCAAGTCAGATGTGAAAGCCCCGGGCTTAACCTGGGAACTGCATTTGGGACTGGTTTGCTAGAGATCG
+
CCCCCGGGGGGGGGGGGGGGGGGGGGGGGGGGGGGGGGGGGGGGGGGGGGGGGGGGGGGGGGGGGGGGGGFGEGGGGGGGGGGGGGGGGGGGGGGGGGEGGGGGGGGGGFGGGGGGGGGGGGGGGGGGGEDCDGGGGGGGGGGGGGGGGGGGGGFGGGGGGGGGGFGGGGGGGGGGFGGGGGGEGGGGGGG:8ECGGGGGEEFGGFGGGGGEGGGG7ECGGGEDGGGGGGGGGGGGGGGGGGG7FFGGFFFG<CCDGFGD=CCCCGGGGFG)9CCEF/:DF>FGGFG*55>AF4F4=4*17
@M03506:14:000000000-AKVR1:1:1101:21877:3337 1:N:0:43
CGAACTCCTACGGGAGGCAGCAGTGGGGAATATTTGACAATGGGGGCAACCCTGATGCAGCCACGCCGCGTGGGTGATGAAGACCCTAGGGTTGTAAAGCTCTTTCGTTCGGGAAGATAATCATCGTACCGCAAGAATAAGCCCCGGCTAGCTTCGGGCCAGCAGCCGCGGTACTACGAACGGGGCAGGCGTTGCTCGGAAACACGGGGCGTAAAGGGTGCTTAGGCGTGCCTGTAAGTCAGGGGTGAGATCCGGGAGCTCAACTCCAGAGCTACCTCTGCTACTTAATACCTGGACTTGG
+
CCCCCGGGG<FGGGGGGGGGGGGFGGGGEGG,<E,,,CFFGGGG,FEGG8FGGGG96,6FD<F,FGGGGGFE++4BFGGGGG,EF<E,EFGB,>FFGG,,,BFGG,BA?FG7FF7?F<5,5,5,,,+::+B3C++33:>,B<,+8=++3@,,8,E*3**5*5*,52,*>****=CF,****4*C*=***<<**:A++/**/*0***1:E*82*;8A@CG88+0+<6+*//**+<C:++2+++2:5A*1*0+09>=C*7797F40<FC*0>*8:*00C****/*0+*2/.:6,**0).=F*)
@M03506:14:000000000-AKVR1:1:1101:10591:3354 1:N:0:43
CGAACTCCTACGGGAGGCAGCAGTGGGGAATTTTGGACAATGGGCGCAAGCCTGATCCAGCAATGCCGCGTGTGTGAAGAAGGCCTTCGGGTTGTAAAGCACTTTTGTCCGGAAAGAAAACACGCCTGTTAATACCGGGTGTGGATGACGGTACCGGAAGAATAAGCACCGGCTAACTACGTGCCAGCAGCCGCGGTAATACGTAGGGTGCAAGCGTTAATCGGAATTACTGGGAGTAAAGCGTGCGCAGGCGGTTCGCTAAGACAGATGTGAAATCCCCGGTCTTAACCTGGGAACTGCC
+
CCCCCGGGGGGGDGEGGGGGGGGGGGFGGGGFGGGGGGGGGFCAGGGGGGGGGGGGGGGGGGGGGGGGGGFGGGGGGFFGGGGGGGGGGGGFEGGGGGGGGGGGGGFGGGGGGGGGGFGGGGGGGGGGBFGAFFGFGGGGGGGGGGGGGGGGGGGDGFGGGGGGDFG9@FGDGGDGGFC@FGGGGC:CCFGGGGG7CGEF+BFC9EE7?EGFGGG*ACEGGGG>>85C9<CFG522CGGFFFCEDCE<*::CCC57/<<D*/6++2:50C977**<FF*C3<0**9*84*@4))56>)*9)
@M03506:14:000000000-AKVR1:1:1101:23611:3365 1:N:0:43
CGAATTCCTACGGGAGGCAGCAGTGGGGAATCTTGCACAATGGGGGCAACCCTGATGCAGCGACGCCGCGTGAGCGATGAAGCCCTTCGGGGTGTAAAGCTCTTTCGGCAGGGAAGATTATGACGGTACCTGCAGAAGCAGCTGCGGCTAACTACGTGCCAGCAGCCGCGGTAATACGTAGGCAGCGAGCGTTGTTCGGAGTTACTGGGCGTAAAGGGTGTGTAGGAGGTCTTCTAAGGTTGGTGTGAAATCTACCGGCTCAACTGGGAGGGTGCGCCGAATACTGTGAGGCTAGGTTGTG
+
CCCCCGGGG-CFGGGGGGGGGFGEFGGGGGGFGGEFGGGGGGGFGG7FCGGGFEFEGGGGGEGGGGGGGGEGEGGGGGGGF<B,?F<BFEGGEEGFCGGG<EFGGGGDGGGDGBDEGGGCFGFFGC@FGEGC<FG9<CGFCFGEGGGGG>FGGFC:F>7B;CFBF:A@FBGFEE,?CBF:BGCC<CC7CFGEDC1;9C>CE?8ECGG?CC88:CC:CE:C*/2+<++2A8*<+0ACD?*<CCGEC7C>CFG?C+0*:>C72+2CFGGC7D=@5D3*).)//5)03=782:><4/))**))0
@M03506:14:000000000-AKVR1:1:1101:9008:3371 1:N:0:43
CGAACTCCTACGGGAGGCAGCAGTAGGGAATATTGCACAATGGGCGAAAGCCTGATGCAGCGACGCCGCGTGAGGGATGACGGCCTTCGGGTTGTAAACCTCTTTCAGCAGGGACGAAGCGAAAGTGACGGTACCTGCAGAAGAAGCACCGGCCAACTACGTGCCAGCAGCCGCGGTAATACGTAGGGTGCAAGCGTTGTCCGGAATTATTGGGCGTAAAGAGCTCGTAGGCGGTTGGTCACGTCGGCTGTGAAAACCTGGGGCTAAACCCCGGGCCTGCAGCCGATCCGGGCCAACTAGA
+
CCCCCGGGGGGGGGGGGGGGGGGGGFGGGGGGGGFGGGGGGGGGGGGGGGGGGFGGGGGGGGGGGGGGGGGGGEFGGGGGGGGGGGGGGGGGGGGGGGGGGGGGGGGGGGCGGGFGDGGGG@FGGD9@FGGGFDGGGGGF9FCDFDGGGGGGGG>FGFGGGGGGGGGGGGGGGGGGGGGDGGGFFGGEGGGGGGGG8CEGGGGGD8C6EFF9F5CE?CEG7CFFGGGGGCEGGDEGDEDFGGCFGEEGFGGGFGGGGDGG5:DE*/+2<CCE)7<:D>*956?=75/)(7<>B3)<F))**
@M03506:14:000000000-AKVR1:1:1101:16757:3375 1:N:0:43
CGAACTCCTACGGGAGGCAGCAGTGGGGAATATTGGACAATGGGCGCAAGCCTGATCCAGCCATGCCGCGTGAGTGATGAAGGCCCTAGGGTTGTAAAGCTCTTTTGTGCGGGAAGATAATGACGGTACCGCAAGAATAAGCCCCGGCTAACTTCGTGCCAGCAGCCGCGGTAATACGAAGGGGGCTAGCGTTGCTCGGAATCACTGGGCGTAAAGGGTGCGTAGGCGGGTCTTTAAGTCAGGGGTGAAATCCCGGAGCTCAACTCCAGAACTGCCTTTGATACGGAGGATCTTGAGTTCG
+
CCCCCGGGGGGGGGGGGGGGGGGGGGGGGGGGGGGGGGGGGGGGGGGGGGGGGGGGGGGGGGGGGGGGGGGGGGGGGGGGGGGGGGGGGGGGGGGGGGGGGGGGGGGGGGGGGGGGGGGGGGGGGGGGGGGGGGGGGGGGGGGGGGGGGGGGGGGDGGGGGGGGGGGGGGGGGDGGGGFGDGGGGGGGGGGGGGGFFGGGGGFFGGGGFCEGGGGGGGGGGGCEEGGGGD8CFGGGGGGGCCGGGGGGGCFFGGGGEEGGDGC?CDGGGCGFD==?6@FGGF4+*09>;598=BFFFFFFE
@M03506:14:000000000-AKVR1:1:1101:24815:3396 1:N:0:43
CGAACTCCTACGGGAGGCAGCAGTTGGGAATCTTGGACAATGGGCGAAAGCCTGATCCAGCCATGCCGCGTGAGTGATGAATGCCTTCGGGTTGTAAAACTCTTTCGACGGGGACGATAATGACGGTACCCGTAGAAGAAGCTCCGGCTAACTTCGTGCCAGCAGCCGCGGTAATACGAAGGGGGCTAGCGTGGTTCGGAATTACTGGGCGTAAAGCGCGCGCAGGCGGTTTTACAAGACAGTGGTGAAAGGCCGGAGCTCAACTCAGGAACTACCCATGCACCTGTTAAACGTGAGTACG
+
CCCCCGDFEFGGDGGEEFFCECGFFGGGGGGFFG,C@AEF9,;EDBFFGFGGE,<EFFGFDFFG8F8@FEGEFC6<,CCDF,,:F6,6=FGFFGC?C<FG=9CFEE77C>=BFGCE+8BCFGDAEF=F7,>FECC=FFDFFCAF@CF@CFGGGAFFF7>5=FEGFFFCCCFG<=F@<:*F:<*<*=:*BE<<**=*<=:BC@FC7CCC*;:CCEGGF5*:*2?CE*/*:8CC*+<@?+*;07+0*3*0++0*1*/CCEG5<<CF+0+2:*68**2***27*0***/:=<FF<)7>77***)
@M03506:14:000000000-AKVR1:1:1101:11831:3430 1:N:0:43
CGAACTCCTACGGTAGGCAGCAGTGGGGAATCTTGCGCAATGGGCGAAAGCCTGACGCAGCGACGCCGCGTGGGGGAAGAAGGCTTTCGGGTTGTAAACCCCTTTCAGGAAGGACGAAGCCACTCGGGTTAATAGCCCAGAGGGTGACGGTACTTCCAGAAGAAGCCCCGGCTAACTTCGTGCCAGCAGCCGCGGTAATACGAGGGGGGCAAGCGTTGTTCGGAATTATTGGGCGTAAAGGGCGCGTAGGCGGTGCGGTAAGTCACCTGTGAAATCTCCGGGCTTAACTCGGAGCCTGCAG
+
CCCCCGGGG<FGGGGGGGGGGGGGGGGGGGGGGGGGGGGGGGGGGGGGGGGGGGGGGGGGGGGGGGGGGGGGGGGGGGGGGGGGGGGGGGGGGGGGGGGFGGGGGGGGGGGGGGGGGGGGGGGGGGGGFGGGGGGGGGGGGGGGGGGGGGGGGGGGGGFGGGGFGGGGGGGGGGGGGGGGGGGGGGGGGGGGGGGGCEGGGGGGGGGGGGGGGGGCCEEGGGGEDGGFFFGGGGGGGECGGGECEGGDGG6CD7*9EFCGECGGCCFCCFC47CCEGF7C<>>55?>F20<<@B@:?FFFF
@M03506:14:000000000-AKVR1:1:1101:12814:3448 1:N:0:43
CGAACTCCTACGGGAGGCAGCAGTGGGGAATATTGCACAATGGGCGCAAGCCTGATGCAGCGACGCCGCGTGAGGGATGACGGCCTTCGGGTTGTAAACCTCTTTCACTAGGGACGAAGCGCAAGTGACGGTACCTGGAGAAGAAGCACCGGCCAACTACGTGCCAGCAGCCGCGGTAATACGTAGGGTGCGAGCGTTGTCCGGAATTACTGGGCGTAAAGAGCTCGTAGGTGGTTTGTCGCGTTGTTCGTGAAAACCGGGGGCTTAACCCTCGGCGTGCGGGCGGTACGGGCCGACTGGG
+
CCCCCGGGGFGGGGGGGGGGGGGGGGGGGGGGGGGGGGGGGGGGGGGGGGGGGGGGGGGGGGGGGGGGGGCGGGGGGGGGGGGGGGGGGGGGGGGGGGGGGGGGGGGGGGGGGGGGGGGGGGGGGGGGGGGGGGGGGGGGGGGGFFGGGGGGGGGGGGGGGGFGGGGGGGGGGGGGGEDFFGFGGGGGGGGGGGDGEGGGFCGGGDGFGGGGGGGGCDGFGFGG?EEGDGGGGGCGFCDGEGG=CCC5:CCFF5C7@BDDEEG=C<6><DG>FGGGGBD59;35:)9)-5<;>)))0).7)
@M03506:14:000000000-AKVR1:1:1101:7147:3468 1:N:0:43
CGAACTCCTCCGGGAGGCAGCAGTCGAGAATTTTTCTCAATGGGCGAAAGCCTGAAGGAGCGACGCCGCGTGGGGGATGAAGGGTTTCGATCCGTAAACCCCTGTCATTTGCGAACAAACCTTAGCATTTAAAAGATGTTGTGCTGATTGTAGCGAAAGAGGAAGGGACGGCTAACCCTGTGCCAGCAGCCGCGGTAATACAGAGGTCCCAAGCGTTGTTCGGATTCACTGGGCGTACAGGGTGCGTAGGTGGCTTGGTAAGTTCGATGTGAAATCCCCGGGCTTAACCCGGAAATGGCAT
+
CCC<CFGGG@<F@EGECFFGGGFGGGGGGEGGGGGGGGGGFFEFFGC@FGGGGCGFEDEGF:CCGGCFFG@CEDDECEGGGAFDGGGGEGFGGGFFDFFGGFFDGGGGGGGGG@CFGGGGGFB=DFCABCE=DFFF=FDDFFGGC,>FAFC@FGDFCC<,5>7>DC:FF@FFG7CFGGDG@FFGCFFGGGGGGCCF*2<0AFCFCGEFGGGFGDE188AEGDG88CFGGF:CFFG8:*9C6**/5::*:7+05:*/:>7:7?>9?DC*<99*;7CG0<3573:EF?*9)/513)0*9*<41
@M03506:14:000000000-AKVR1:1:1101:16617:3469 1:N:0:43
CGAACTCCTACGGGAGGCAGCAGTGGGGAATCTTGCGCAATGGGCGAAAGCCTGACGCAGCAACGCCGCGTGAGGGACGAAGGCTTTCTGAGTTGTAAACCTCTTTCGACAGGAACGATTGTGACGGTACCTGTAGAAGAAGCACCGGCCAACTATGTGCCAGCAGCCGCGGTGATACATAGGGTGCAAGCGTTATGCGGATTTATTGGGCGTAAAGAGCTCGTAGGCGGTTCAATAAGTGACGTGTTAATCCCCCAGGCTCAACCTGGGGCCGCCAGGTCAAACTGTTGTGACTAGAGTT
+
CCCCCGGGGGGGGGGGGGGGGGGGGFGGECGGGFFGGGGGGGGGFGGGGGGGGGGGGGGGGCEGGGGDDG=FGGGGG?:@7BFFB@EGFFFFGGBGGGFG<,BBFGGGGGDDC@FGG@FDGCFFGGCECFGGGGGGDCFGFF@FFDFFGC:FGGGGGGGG?BFGFGFGG@FGBFGGGEEGGCGF@C@B9AECC4;C9+BCG=EG7@FCGDFCC>8CG?FEF+*:5/1<E58>87<@FGGFFD+:EGFCC7?97<*9?BGFCGFGFGGGFG=B)>):C)*9767C?*0=>D5(@==*6=F?*
@M03506:14:000000000-AKVR1:1:1101:14454:3489 1:N:0:43
CGAACTCCTACGGGAGGCAGCAGTCGGGAATTTTGCCCAATGGACGAAAGTCTGAGGCAGCAACTCCGCGTGAGGGATGACGGCCTTCGGGTTGTAAACCTCTTTTCTCAGGGAAGATCCAAGACGGTACCTGAGGAATAAGCCACGGCTAACTACGTGCCAGCAGCCGCGGTAATACGTAGGTGGCGAGCGTTGTCCGGAATTACTGGGCGTAAAGAGCGCGCAGGCGGCTGGTCAAGTCCGATGTGAAATCTCCCGGCTTAACTGGGAAATTGCATCGGAAACTGAGCGGCTTGAAGGG
+
CCCCCGGGGGGGGGGGGGGGGGGGGGGGGGGGGGGGGGGGGGEGGGGGGGGGGGGGGGDGGGGGGGGGGGGGCGGGGGGGGGGGGGGGGGGGGGGGGGGGGGGGGGGGGGGGGGGGGGGGGGGGGGGGGGGGGGGGGGGGGGGGGGGGGGGGGGD8FFGGGGGGGGGGGGGGGGGGGGGFFGDGGGGGGGGGGFDFGGG>EGFGGGGGGGGGGGGGFGGGDEGGGGGGGGGGGGGGCFGFGFEDCEFFG?F77?FGGFDGD=C7FFGD=GD470>EC*:53>BE69F?)2748)5>>66<)
@M03506:14:000000000-AKVR1:1:1101:16445:3491 1:N:0:43
CGAACTCCTACGGGAGGCAGCAGTGAGGAATTTTCGTCAATGGGGGCAACCCTGAACGAGCAACGCCGCGTGCAGGAAGAAGGTTTTCGGATCGTAAACTGCTTTTCTTTGGGACGAGAACGGACGGTACCAGAGGAATCAGCCCCGGCTAACTACGTGCCAGCAGCCGCGGTAATACGTAGGGGGCAAGCGTTGTCCGGATGTATTGGGCGTAAAGCGCACGCAGGCGGTCTGCCAAGTTCGGAGTGACGGTTTCCGGCGTAACCGGAAAAGGTTTTCGACAACTGGTGGACTTGGGGAC
+
CCCCCGGGGGGGGGGGGGGGGGGGFFGGGGGGGGFGGGGGGGGGGGGGGGGGGGGGGFGGGGGGGGGGGGGGGGGGGDGGGFGBFFGGGGDCEGGGGGGGGGGA@EEFFGGGGFEFGC:C8FD@EGFFC:C=<A<B<C<<F<C8CCF@F<BFGFFF*DD@FGGGGGGCFE7CC7CC<:<F9<*F7<**;EFG8C5;<C5C*;*2<CEE6:EC*:C*<C8*8:?CEGGDGGGE:776++>2<9C7*::D9C5CGC5F7535*:)1::EC:3:>FD2+*0*99)8>A49FFG>,)00/)0550
@M03506:14:000000000-AKVR1:1:1101:14161:3493 1:N:0:43
CGAACTCCTACGGGAGGCAGCAGTGGGGAATATTGGACAATGGGGGCAACCCTGATCCAGCAATGCCGCGTGAGTGATGAAGGCCTTAGGGTTGTAAAGCTCTTTTACCCACGACGATGATGACGGTAGTGGGAGAATGAGCCCCGGCTAACTTCGTGCCAGCAGCCGCGGTAATACGAAGGGGGCTAGCGTTGTTCGGAGTTACTGGGCGTAAAGGGCGCGTAGGCGGCGCACCAAGTCAGGCGTGAAAGCCCTGGGCTCAACCCGGGAATTGCGCTTGAGACTGGTGTGCTTGAGTACG
+
CCCCCGGGGGGGGGGGGGGGGGGGGGGGFGGGGGGGGGGGGGGGGGGGGGGGGGGGGGGGGGGGGGGGGGFGGGFGGGGGGGGGGGGGGGGGGGGGGGGGFGGFGGGGGGGGGGGGGGGGGGGGGGGGGGGGGGGGGGGGGGGGGGGGGGGGGGGGGFEGGGGGGGGGGGGGGGGGGGGGGGGGGGGGGGGCGGGGGGGCEGGGGGGGGGGCEGGGGGGGGGGGGGGGGGD>CG585EGGGGGGGEGGGFGGGFCFGFC<*<FGG3EGCC=5*775<)CF<FFG76F885<AF=F@?=B=>
@M03506:14:000000000-AKVR1:1:1101:23662:3500 1:N:0:43
CGAACTCCTACGGGAGGCAGCAGTCGAGGATCTTCCGCAATGGGCGCAAGCCTGACGGAGCGACGCCGCGTGGATGATGAAGGCCTTCGGGTTGTAAAATCCTGTGGTAGGGGAGGAAAGCGCAAGCTTGACTGTACCCTGCCAGAAAGCACGGGCTAAGTTCGTGCCAGCAGCCGCGGTAAGACGAACCGTGCGAACGTTGTTCGGAATCACTGGGCATAAAGGGCGCGTAGGCGGGCAGACCAGTCCGGGGTGAAAGCTTTCGGCTCAACCGGAACAGGGCCTTGGATAACGTCGGTCT
+
@CCCC8FGGCEFEGGGDGGEGEECFEG@@FFGGGGGEGGGGGGGF:+@@FF<FCECC@@BFCFC@@FGGGGGG@=FFFFFDFFCE,9EF:F<?=CA9?E?E=FEEFGE9FGDFGGDC,3BDE:F=CGGFGFGEE<<=3EFCCFCFF,DCFF:FFDGEC3F7,2>>FEG@FG7FGCFCFGGGGFGEF77BCC<C>E>>?ECCEGGGED>ECFG00:8:E*2<+<9C**:C5:8C508*:9=CGCFFFG4<CEE)*/9+*2*3+2<CDG5:>?<29<*).2CFD>:5;<4?F@)*075).<))
@M03506:14:000000000-AKVR1:1:1101:7508:3510 1:N:0:43
CGAACTCCTCCGGGAGGCAGCAGTAGGGAATTTTCCACAATGGGGGCAACCCTGATGGAGCAACGCCGCGTGCAGGATGAAGGCTTTCGGGTCGTAAACTGCTTTTATCTGTGACGATTATGACGGTAGCAGATGAATAAGGATCGGCTAACTCCGTGCCAGCAGCCGCGGTCATACGGAGGATCCGAGCGTTATCCGGAATTACTGGGCGTAAAGAGTTGCGTAGGTGGCATTGTAAGTCTGTAGTGAAAGCGTGGGGCTCAACCCCATACACATTATGGAAACTGCAAAGCTAGAGGAC
+
CCCCCGGGG9FGGGGGGGGGGGGGGGGGGGGGGGGGGGGGGGGGGGGGGGGGGGGGGGGGGGGGGGGGGGGGGGGGGGGGGGGGGGGGGGGGGGGGGGGGGGGGGGGGGGGGGGGGGFGGGGGGGGGGGGGGGGGGGGGGGGGGGGGGGGGGGGGGGGGGGGGGGGGGGGGGGGGGGGGGGGGGGGFCEGGFGGGGGGGGGGGGGGGGGGGGGGCCFGGGGGGGGGGGGGFFGCGGGFGGGGGGGGFGGGGGFDEGGEGGGGGGFFGCE7FFFFGFFF7FGFF?*/06<G4>FFFF4@45)
@M03506:14:000000000-AKVR1:1:1101:15913:3543 1:N:0:43
CGAACTCCTACGGGAGGCAGCAGTTGGGAATCTTGGACAATGGGGGAAACCCTGATCCAGCCATGCCGCGTGAGTGATGAAGGCCTTCGGGTTGTAAAACTCTTTCGACGGGGACGATAATGACGGTACCCGTAGAAGAAGCTCCGGCTAACTTCGTGCCAGCAGCCGCGGTAATACGAAGGGGGCTAGCGTTGTTCGGAATTACTGGGCGTAAAGCGCGCGCAGGCGGTTTTCCAAGTCAGTGGTGAAAGCCCGGAGCTCAACTCCGGAACTGCCATTGAAACTGTTAAACTTGAGGACG
+
CCCCCGGGGGGGGGGGGGGGGGGGGGGGGGGGGGGGGGGGGGGGGGGGGGGGGGGGGGGGGGGGGGGGGGGGGGGGFGGGGGGGGGGGGGGGGGGGGGGGGGGGGGGGGGGGGGGGGGGGGGGGGGGGGGGGGGGGGGGGGGGGGGGGGGGGGGGGGGGGGGGGGGGGGGGGGGGGGGGGGGGGGGGGGGGCFGGGGGGGGGGGGGGGGGGGGGGGGGGGGGGGGGGGGGGGGGGGGGFCFEFGGFGFGGFGGGGCEFGGFGGFGGGGG3C@<=4EGFCCC=FDE6FBAG?A=B==??FF>
@M03506:14:000000000-AKVR1:1:1101:20200:3556 1:N:0:43
CGAACTCCTACGGGAGGCAGCAGTGGGGAATTTTTGGCAATGGGGGAAACCCTGACCAAGCAACGCCGCGTGGGTGATGAAGTCTCTTGGGACGTAAAACCCTTTCGACGGGGAAGAAAGGCCGCAAGGCTTTGACGGTACCCGTAGAAGAAGCCCCGGCTAACTCCGTGCCAGCAGCCGCGGTAATACGGGGGGGGCAAGCGTTGTTCGGAATTACTGGGCGTAAAGGGCGCGTAGGCGGTCTGCTAAGTTGGATGTGAAAACTCTGGGCTTAACCCAGAGCCGGCATTCAAAACTGACA
+
CCCCCGGGGGGGGGGGGGGGGGGGGGGGGGGGGGGGGGGGFFGGGGGGGGGGGGGGGGGGFFFGGGGGGGGGGGGGGFGGGGGGGFCEFGGGGGGGF@FFGGGGGGGCGGGDGFEGGEFGGGGGGGGGGGGGGGGFGGGGECFGFEGGGGCFGGF:FFGGGCCCCFCFCCGGCFFGGGGGGGG7<<CCFGGEGGGGGEEGDCG5;C*;<CGCE*@+<FEC@CG>C8ECGCEDCEG5CCGGGGGCF7?0+2<9FG6CC6FF?CDG699*3<FF47CEF)3//77:*.C)(08<@64)<B?4*
@M03506:14:000000000-AKVR1:1:1101:16857:3562 1:N:0:43
CGAACTCCTACGGGAGGCAGCAGTGGGGAATTTTGGACAATGGGCGAAAGCCTGATCCAGCAATGCCGCGTGTGTGAAGAAGGCCTTCGGGTTGTAAAGCACTTTTGTCCGGAAAGAAAACCTCCGCCCTAATATGGTGGGGGGATGACGGTACCGGAAGAATAAGCACCGGCTAACTACGTGCCAGCAGCCGCGGTAATACGTAGGGTGCAAGCGTTAATCGGAATTACTGGGCGTAAAGCGTGCGCAGGCGGTCCGCTAAGACAGATGTGAAATCTCCGGGCTTAACCTGGGAACTGCC
+
CCCCCGGGGGGGGGGGGGGGGGGGGGGGGGGGGGGGGGGGGGGGGGGGGGGGGGGGGGGGGGGGGGGGGGGGGGGGGGGFGGGGGFGGGGGGGGGGGGGGGGGGGGGGGGGGCEGGGGGGGGGGGGGGGGGGFGGGGEGGGGGGGGGGGGGGGGGGGGGGGGGGGGGGFFGGGGGGGGGGGGGGGGFFGGGGEGGGGGGFGFGGGFEEEEGGGGGGGGDFGGC88CGGGGGGGFGGGGGGGFGG=E5C=EGG)=CG5;DDC5C?<*CC+:+1:7:FC*0:D@BG:56=<FF?457?F)66)
@M03506:14:000000000-AKVR1:1:1101:9567:3574 1:N:0:43
CGAACTCCTACCGGAGGCAGCAGTGGGGAATATTGCGCAATGGGCGAAAGCCTGACGCAGCGACGCCGCGTGAGGGATGAAGGCCTTCGGGTTGTAAACCTCTTTCAGCGGGGACGAAAACAGACGGTACCTGCAGAAGAAGCACCGGCCAACTACGTGCCAGCAGCCGCGGTAATACGTAGGGTGCAAGCGTTGCCCGGAATTATTGGGCGTAAAGAGCCCGTAGGCGGTTTGTCGCGTCGGCTGTTAAAACTCGGGGCTCAACCCCGAGCCTGCCGTCGATACGGGCAGACTAGAGTGC
+
CBC@CGGCFE@FFCBFCECEFGGFFFGC@CFFGGFG;FFGGGGGD@:F@C8FGG<FFEC@:F@FGGGGDDGEGGC+=<F8?<BF8FFG<BGAF:FGAFGDFEGGGC5,5FFGGGG73>@F<:FGGGGFGGGC,<C>CFD,3?F3>:F7FFFGGGF:7<F@F,<*C:CF@F::ECEAFFF<9FGC@CEG+C>EG>*;<CC*/21<<0<E+8CC8:CFGC@6*;:?EEE?:5:8*:A97C7CE7*:*:2*0+:<9<9//85>7C=CF*A7*/*7C>DF*.9>3)0/>F7:9C)2>97)**960
@M03506:14:000000000-AKVR1:1:1101:7562:3587 1:N:0:43
CGAACTCCTCCGGGAGGCAGCAGTGGGGAATATTGCGCAATGGGCGAAAGCCTGACGCAGCGACGCCGCGTGGGGGATGAAGCTTTTCGGAGTGTAAACCCCTTTCGACCCGGACGAATGACCCGCAAGGGTTTGACGGTACGGGTATAAGAAGCCCCGGCTAACTACGTGCCAGCAGCCGCAGTAATACGTAGGGGGCCAGCGTTGCTCGGAATTACTGGGGGTAAAGGGGGGGCAGGCGGCCTGACAAGCCAGAGGTGAAATCCCCGGGCCGAACCTGGGAATAGCAGTGGGGATTGGG
+
CCCCCGGGG-EFGGGGGGGGGGGFGGGGGGGGGGGGGGGGGGGGGGGGGGGGGGGGGGGGGGGGGGGGGGCFGGGGFGGGGGGGGGGGGGGGGGDGGGFFGGGGGGGGGGGGGGGGFFFGGGGGGGGCFEGGGGGGFEEGGGGGGGGCGGGGGFGGGGGGGDGGGGGGGFCFFFGDFFFEGGEEGFFGGGGGGFGGGGGEEGCEEEEC9FEGGGGGGFGGG5*:/CGDFF5*****:EG*:C=/*/**<+*****0*0*1:?:++9<CGGC)7)97).*2937<**0*.*9(.78)))0))
@M03506:14:000000000-AKVR1:1:1101:6805:3598 1:N:0:43
CGAACTCCTCCGGGAGGCAGCAGTGGGGAATTTTGCGCAATGGGGGAAACCCTGACGCAGCAACGCCGCGTGGAGGATGAAGTCCCTTGGGACGTAAACTCCTTTCGACCGGGAAGATACTGACGGTACCGGAAGAAGAAGCACCGGCTAACTCTGTGCCAGCAGCCGCGGTAATACAGAGGGTGCGAGCGTTGTTCGGAATTATTGGGCGTAAAGGGCGCGTAGGCGGCGCGGTATGTCACCTGTGAAATCTCCTGGCTCAACTGGGAGCTTGCAGGCGAAACTGCCGTGCTGGAGTGTG
+
CCCCCGGGG<FGGGGGGGGGGGGGGGGGGGGGGGGGGGGGGGGGGGGGGGGGGGGGGGGGGGGGGGGGGGGGGGGGGGGGGGGGGGGGGGGGGGGGGGGGGGGGGGGGGGGGGGGGGGGGGGGGGGGGGGGGGGGGFGGGFGGGGGGGGGGGGGGGGFGGCGGGGGGGGGGGGGGGGGGGGGGGGGGGGGGCCGEGGGD?C>FGGGGGGGGGGG59CGGGGGDGGGGGGDECGECEGGGGGGFFFCC7FFGD:CCFGFFGG?7F?FF5CCGFGG:97FGGDB3>:607>9>07=?@FFFFF
@M03506:14:000000000-AKVR1:1:1101:10559:3631 1:N:0:43
CGAACTCCTACGGGAGGCAGCAGTCAGGAATATTGCGCAATGGAGGAAACTCTGACGCAGCGACGCCGCGTGGGTGATGAAGGCCTTCGGGTCGTAAAGCCCTGTCGGAAGGGAAGAAAAGCCTGTTGGCTAATATCCAGCGGGCCTTTGACGGTACCTTCAAAGGAAGCACCGGCTAACTCCGTGCCAGCAGCCGCGGTAAGACGGAGGGTGCAAGCGTTGTTCGGATTGACTGGGCGTAAAGGGCGTGTAGGCGGGTCGTTAAGTCGGGTGGGAAAGCCCGGAGCGCAGCTCCGGAAGG
+
CCCCCGGGGGGGGGGGGGGGGGGGGGGGGGGGGGGGGGGGGGGGGGGGGGGGGGGGGGGGGGGGGGGGGGFGGGGGGGGGGGGGGGGGGGGGGGGGGGGGGGGGGGGGGGGGGGGGGGGGGGGGGGGGGGGGGGGGGGGGGGGGGGGGGGGGGGGGGGGGGFGGGGGGGGGGGGGGGGGGGGGGGGGGGGGGGGGGGGGGEGGGGGG5CED?EEEFGGECEGGGGGGGDGFFGCEGGGGEEEGGGGGG*:/CCGGGG)95C7C55:02ADG59)/:4>F*>;DC*59),7;(./9;D>BF3
@M03506:14:000000000-AKVR1:1:1101:19637:3637 1:N:0:43
CGAACTCCTACGGGAGGCAGCAGTGGGGAATATTGGACAATGGGGGCAACCCTGATCCAGCCATGCCGCGTGAGTGATGAAGGCCTTCGGGTTGTAAAGCTCTTTTGCAGGGGACGATGATGACGGTACCCTGAGAATAAGCCCCGGCTAACTTCGTGCCAGCAGCCGCGGTAATACGAAGGGGGCTAGCGTTGTTCGGAATTACTGGGCGTAAAGGGCGCGTAGGCGGCTTGACAAGTTGGATGTGAAAGCCCAGGGCTCAACCCTGGAATCGCATTCAAGACTGTTTTGGTTGAATTCG
+
CCCCCGGGGGGGGGGGGGGGGGGGGGGGGGGGGGGGGGGGGGGGGGGGGGGGGGGGGGFGGGGGFGGEGGGGCGGGGGGGGFGGGGGGGGGGGGGGGFGGFGGGGGGGGGCFGGGGGGGGGGGGGGGGGGGGGGGGFGGGGGGGGDGGGGGGGGGGGFGGGGGFFGGGGGDGGGGGGGGGDGCFCGGGGGGGDEEE?EGGGGGC9F<FGGGGG8FF?GGCC=8?*:A/CCCEGF<@+CDFG?+<CC77CDGGFF=45>57*9=CFGF4F7?BFFCEGD>77**:9<*9)28(.00)9*975
@M03506:14:000000000-AKVR1:1:1101:24337:3691 1:N:0:43
CGAACTCCTACGGGAGGCAGCAGTCGGGAATTTTGGGCAATGGGCGAAAGCCTGACCCAGCAACGCCGCGTGAAGGATGAAATCCCTCGGGATGTAAACTTCGCAAGAATGGGAAGAATAAGGTGGATGATAATACACTCTACCGATGACGGTACCATTTGTAAGCTCCGGCTAACTTCGTGCCAGCAGCCGCGGTAATACGAAGGGGGCTAGCGTTGTTCGGAATTACTGGGCGTAAAGCGCGCGCAGGCGGTCCTTTAAGTCAGGGGTGAAAGCCCAGAGCTCAACCCTGGAACGGCCT
+
<CCCCGGGGGGGGGGGGGGGGGGGGGGGGGGGGGFG7FFGGGGGGGGGCFGGGAFGFGGGGGGGGGGGGGCGGGGGGCFGGGGGGGGGD7FEEGGGGGFGGGGGDGEFGGGGGFGEFGDGEEFBFFG,>FCFFFGGGGFGGGGGGGGGGCGGFGGGGGAFGGGGGGGGEFEGGCGGG,7CFF7CFFGG>CGGGGGGGGGGGFCFC@CCEGDGGG5A;:CCF5CDGG+C@FF6*:?:EE3+AEGGD5EGGCEC71>>96DD+2:C7:65:7*)0:F6F>C45<?AC?G:(9>:>)9?@)7B)
@M03506:14:000000000-AKVR1:1:1101:11602:3703 1:N:0:43
CGAACTCCTACGGGAGGCAGCAGTGGGGAATTTTGGACAATGGGCGAAAGCCTGATCCAGCAACTCTGCGTGAGGGACGAAGGTCTTCGGATCGTAAACCTCTTTTGTATGGGACGAAATCCCGCAAGGGTCTGACGGTACCATACGAATAAGCAACGGCTAACTATGTGCCAGCAGCCGCGGTAAGACATAGGTTGCGAGCGTTATTCGGAATTACTAGGCGTAAAGCGAGTGTAGGCGGACCCTTAAGTCTGACGTTAAATCTCCTGGCTTAACTAGGAGCTGTCGTCGGATACTGAGG
+
CCCCCGGGGFGGGGGGGGGGGGGGGGGGGGGGGGGGGGGGGGGGGGGGGGGGGGGGGGGGGGGGGGGGGGGGGGGGGGGGGGGGGGGGGGGGGGGGGGGGGGGGGGGGGGGGGGGGGGGGGGGGGGGGGGGGGGGGGGGGGGGGGGGGGGFGGGGGGGGDDEGGGGGAFDGGGGGGGGGGGGGGGGGGGGDGGGGCCGEEGGG:CCFGFFGDEGGFGFGGFGGGGGFGGGGG85FGGGGGGGGGGFFCDFGGGGF:8>FFGGGGGGFGGFD>FDGGGFGGGFF*+19>BGF07:>4/9*<F
@M03506:14:000000000-AKVR1:1:1101:16102:3721 1:N:0:43
CGAACTCCTACGGGAGGCAGCAGTAGGGAATCTTGCGCAATGGGCGAAAGCCTGACGCAGCCATGCCGCGTGAATGATGAAGGTCTTAGGATTGTAAAATTCTTTCAGCAGGGAAGATAATGACTGTACCTGCAGAAGAAGCCCCGGCTAACTTCGTGCCAGCAGCCGCGGTAATACGTAGGGGGCCAGCGTTGCTCGGAATTACTGGGCGTAAAGGGTTCGTAGGTGGTGCGGCAAGTTGGGAGTGAAATCTCTGGGCTTAACCCAGAGGCTGCTTTCAAAACTGCCGCGCTCGAGTGCG
+
CCCCCGGGGGGGGGGGGGGGGGGGGGGGGGGGGGGGGGGGGGGGGGGGGGGGGGGGGGGGGGGGGGGGGGGGGGGGGGGGGGGGGGGGGGGGGGGGGGGGGGGGGGGGGGGGGGGGGGGGGFGGGGGGGGGGGGGGGGGGGGGGGGGGDGGGGGGGFGGGFGGGGGGGDGGGDGGGGGGGGGGEGGFGGGGFGGEGGGGGGGGGGGGGGGGEEGFGGGEGGEECCEFF8C*AEGD85;CFGGGGGGGGGGGGGGGFFFGGCCGGDGDFGFGEFDDFC*>D>F?ED?FF29>>DFE>>05*8
@M03506:14:000000000-AKVR1:1:1101:7138:3725 1:N:0:43
CGAACTCCTCCGGGAGGCAGCAGTGAGGAATCTTCCGCAATGGGCGAAAGCCTGACGGAGCGACACCGCGTGTGGGATGAAGTCTTTCGGGATGTAAACCACTGTTGGAGGGGAAGACAACTGACGGTACCCTCCGAGAAAGCCCCGGCTAACTACGTGCCAGCAGCCGCGGTAATACGTAGGGGGCGAGCGTTATCCAGATTTACTGGGCGTAAAGCGCGTGTAGGCGGCTGGTTAGGTGTGATGGGAAATCCTCGGGCTCCACCCGAGAACTGCATTGCAAACCGGCCTGGCTAGAGTG
+
CCCCCGGGG@GG+CFGGGGGGGGFCGFGGGGGGGGGGGGGGGGGGDGGGGGGGGGGGGEGGGGGGGGGGGGGGGGGFGGGGGCFDGGGFGGGGGFFGGGGGGFEAFFGGGGGGGGEFGGGGGGDFGGGGGGGGGGGGGGGGGFFGGDEGGGGGGGGGGGGGGGGFGGGEGGGD>EFDCFGFGGGGGGDGGEGC>EGGGGGGGGFFGGGGGGGGGGCC9C:C/1;8?FFGGD5ECCFCC409:ECFG?**3C?C6?FGFDC***<79GG5)*8*?FFGFGGC9BG=71>().4>:56<FFFF
@M03506:14:000000000-AKVR1:1:1101:21444:3733 1:N:0:43
CGAACTCCTACGGGAGGCAGCAGTGGGGAATCTTGCACAATGGACGAAAGTCTGATGCAGCGACGCCGCGTGAGCGATGAAGCCCTTCGGGGTGTAAAGCTCTTTCGACGGGAACGATAATGACGGTACCCGGAGAAGAGTCTGCGGCTAACTACGTGCCAGCAGCCGCGGTAATACGTAGGCAGCGAGCGTTGTTCGGAATTACTGGGCGTAAAGAGTGTGTAGGCGGTGTTCCCAGTCTGTTGTGAAATCTCCCGGCTTAACTGGGAGGGTGCAGCGGAAACTAGAATGCTAGAGGGTG
+
CCCCCGGGGGGGGGGGGGGGGGGGGGFGGGGGGGGGFGGGGGFCFFDGGGGGGGGGGGGGGGGGEGGGGGGGGGGGCGFGFCGGGGGGGGGGGDFGGFGGGGGGGGGGGEGGGGGGGGDGGGGGGDGGGGGGGGGGGGGG;FF;FFDFGGGGGGGCG@GFEGGGGGGGG:FGDEGGGGGGFG9:FEG@EGGCG5EGGGGGCFGGFFFGGGCEE58++8CGGGG9@CFEGGGGGGGGGGDF7FFGD*/:+AFGFGGFGEDG5CFC<*<DADDEG35CF:D37>@CGFG=<F?AF?FFF:DFE
@M03506:14:000000000-AKVR1:1:1101:18442:3741 1:N:0:43
CGAACTCCTACGGGAGGCAGCAGTGGGGAATCTTGCGCAATGGGGGAAACCCTGACGCAGCGACGCCGCGTGCGGGATGAAGGCCTTCGGGTTGTAAACCGCTTTCAGCAGGGACGAAATTGACGGTACCTGCAGAAGAAGGCCCGGCCAACTACGTGCCAGCAGCCGCGGTAATACGTAGGGGCCTAGCGTTGTCCGGAATTATTGGGCGTAAAGAGCTCGTAGGCGGTTCGGCAAGTCGGATGTGAAATCTCCACGCTTAACGTGGAGGGGCCATTCGAAACTGCTGTGACTCGAGTCC
+
CCCCCGGGGGGGGGGGGGGGGGGGGGGGGGGGGGGGGGGGGGGGGGGGGGGGGGGGGGGGGGGGGGGGGGGGGGGGGGGGGGGGGGGGGGGGGGGGGGGGGGGGGGGGGGGGGGGGGGGGGGGGGGGGGGGGGGGGGGGGGGGGGGGGGGGGGGGG<CFGFGGGGGGGGGGGGGGGGFGGGGGGGGDGGGGGGGGGGGG>GG?73<FGGGECEGGGGGCCGGEGFGFEGEEGGCE55CFGDGEEGGG=CF+CF:9:*01*:=FGGD*9:CCED57CDFFGG4>*+8>6>C69?@F345957
@M03506:14:000000000-AKVR1:1:1101:6346:3762 1:N:0:43
CGAACTCCTCCGGGAGGCAGCAGTGGGGAATTTTGTGCAATGGGGGAAACCCTGACGCAGCAACGCCGCGTGAAGGATGAAGGTCTTTGGATTGTAAACTTCTTTCGTCCGGGACGATAATGACTGTACCGGGAGAATAAGCTCCGGCTAACTTCGTGCCAGCAGCCGCGGTAATACGAAGGGGGCTAGCGTTGTTCGGAATTACTGGGCGTAAAGCGTGCGCAGGCGGCTTCCCAAGTCAGTGGTGAAAGCCCGGAGCTCAACTCCGGAACTGCCATTGAAACTGTGAAGCTCTAGGACG
+
CCCCBFGGG<EGC>F7CGGDGFGGGFDCFGGFFFGGGGGCFGGGDEGDEGFEDFF87FFFEEFFC@FGDECC7FFFEFFGGFGFGGGGGDFEFGFFDCFGGGFFGGGGG7CFGGGGCGGCGGFGFGGGGCGCGFGCFFGGG,,DGC7FCEFGFFC:F:FGFCF@BFGDGGDG@FGF,C7FE7*<FGG8CCE4=C>8<>>C8CGGGGFGCFCG*8;CFC/5=?E5CCG**:CGC+*<F=F?+23A*+20<::EG5C385)7C676+:?C5*/7D=C6<?C7:6@CF*2927*))0**99)<5
@M03506:14:000000000-AKVR1:1:1101:5842:3766 1:N:0:43
CGAACTCCTACGGGAGGCAGCAGTGGGGAATATTGCACAATGGGCGAAAGCCTGATGCAGCGACGCCGCGTGAGGGATGACGGCCTTCGGGTTGTAAACCTCTTTCAGCAGGGAAGAAGCGCAAGTGACGGTACCTGCAGAAGAAGCACCGGCTAACTACGTGCCAGCAGCCGCGGTAATACGTAGGGTGCGAGCGTTGTCCGGATTTATTGGGCGTAAAGAGCCCGTAGGCGGCTTGTCGCGTCGGATGTGAAAGCCCGGGGCTTAACTCCGGGTCTGCATTCGATACGGGCAGGCGGGG
+
CCCCCGGGGGGGGGGGGGGGDGGFGGGGGGGGGGGGGGGGGGGGGGGEGGGGGGGGGGGGGGGGGGGGGGGGGGGGGGGGGGGGGGGGGGGFCGEGGGGFECGGGGFGGGGGGGGGGGGGGGGGEFFGGGG=FFGGGGGGGGGGGGGGGGGGGDEGG?FGGCFGGGFGGGGGGGGGEEGGGGF<CGGGGGEGEGGGCECEGGGGEC8@2C0<EFGGDGEGGGGGGCE=>8E?EDC8CGFGGFGGGGGD;>CFFD?>*0/9EGD**1<F9>F?1>D:75CCFF*0A=C>;FFF3)5<:))7)
@M03506:14:000000000-AKVR1:1:1101:25781:3773 1:N:0:43
CGAACTCCTACGGGAGGCAGCAGTGGGGAATCTTGCGCAATGGGGGAAACCCTGACGCAGCAACGCCGCGTGGAGGATGAAGTCCCTTGGGACGTAAACTCCTTTCGACCGGGAAGATACTGACGGTACCGGAAGAAGAAGCACCGGCTAACTCTGTGCCAGCAGCCGCGGTAATACAGAGGGTGCGAGCGTTGTTCGGAATTATTGGGCGTCAAGGGCGCGTAGGCGGCGCGGTATGTCACCTGTGAAATCCACTGGCTCAACTGGGAGCTTGCCGGCGCAACTGCCGTGCTGGAGTGGG
+
CCCCCGGGGGGGGGGGGDGGGGGFGFGGFGGGGGGGGGGGGGFGGGGGGGGGGGFGGGGGGGGGGGGGGGGGGGGGGGGGGGGGFGGGGGGGFFGGGGGGGGGGGGGGGGGGGGGGGGFGFGDFCFGGGGGGFGGGGCFGGGGFGGEEGGGGGGGGGFGFGGGGFGFFCEGFGGFF,?<,?C7<FGEGGGECCG/;CCE8>>CFG+9@C>EGGG*A@EGG=EG8*;28*8?::CE**<:9A96+<<FCFGGG*+<CC;99<+9F7*<4:3C597*+/7/)))7C6?75,9<15*))595)7
@M03506:14:000000000-AKVR1:1:1101:24220:3775 1:N:0:43
CGAACTCCTACGGGAGGCAGCAGTGGGGAATCTTGCGCAATGGCCTAACGGCTGACGCAGCGACGCCGCGTGTGGGATGAAGCTCTTCGGAGTGTAAATCACTGTTGCCCGGGACGAATAGCTCGATTCATCGAGCCTGACGGTACCGGGCGAGGAAGCACTGGCTAACTACGTGCCAGCAGCCGCGGTAATACGGGGGGTGCGGGCGTTGTCCGGAATCACTTGGCGGAACGGGCGCGTCGGTGGTGTGAGAAGGGTGTGGTGAAAGTCCGGGCATCAACTACGTATCTGCCGTGCCGTC
+
-AC<AFGGFFFE7@F+:BFGFCFEECEF7@FGGC@EE:C7CFCGFFC6@BEDF@@F@CC7B:CGGG:FGE:C=??=BGG?FEF,B??,4:BF+BF9D<,CF=,?FG9FG8CBFCFC+3<DF93B@C,D9@,=,8<F+<CF,*@@FC9CCE*5*:CC7F:CF,227=<::<,?CF7*C,,*52:F778C::E<9<;*8888??8*//:CEC>AFGGC58;9+++++30:5*8?**/17:CC**7C/*2//20+*<*7*)71/:0*392:C000>C)**0*:<*)3:)**(2/6=D5:>)8)8
@M03506:14:000000000-AKVR1:1:1101:11066:3800 1:N:0:43
CGAACTCCTACGGGAGGCAGCAGTGGGGAATTTTGGACAATGGGCGAAAGCCTGATCCAGCAACTCTGCGTGAGGGACGAAGGTCTTCGGATCGTAAACCTCTTTTGTATGGGACGAAATCCCGCAAGGGTCTGACGGTACCATACGAATAAGCAACGGCTAACTATGTGCCAGCAGCCGCGGTAAGACATAGGTTGCGAGCGTTATTCAGAATTACTAGGCGTAAAGCGAGTGTAGGCGGACCCTTAAGTCTGACGTTAAATCTCCTGGCTTAACTAGGAGCTGTCGTCGGATACTGAGG
+
CCCCCGGGGGGGGGGGGGGGGGGGGGGGGGGGGGGGGGGGGGGGGGGGGGGGGGGGGGGGGGGGGGGGGGGGEGGGGGGGGGGGGGGGGGGGGGGGGGGGGGGGGGGGGGGGGGGGGGGGGGGGGDGGGGGGGGGGGGGGGGGGGGGGGGGGGGGGGGGGGGGGGGGGGFGGGGGDFGGEGGGGCGGGGGGGGGGGGGGGDEGGGEGGGGGD;FGGGFGGGGGGGEGGFGGG:C9CGF4CCGCCCEGG9CF?>FC>C5DGGGFG7CCCEGCFFC*AGFGGFF@CGF*72FF>)7@FFF*0>
@M03506:14:000000000-AKVR1:1:1101:6353:3809 1:N:0:43
CGAACTCCTCCGGGAGGCAGCAGTGGGGAATATTGGACAATGGGCGCAAGCCTGATCCAGCAATGCCGCGTGAGTGAAGAAGGTCTTCGGATTGTAAAGCTCTTTCGACGGGGACGATGATGACGGTACCCGTAGAAGAAGCCCCGGCTAACTTCGTGCCAGCAGCCGCGGTAATACGAAGGGGGCTAGCGTTGCCCGGAATGACTGGGCGTAAAGGGCGCGTAGGCGGTTCGTACAGTCAGACGTGAAATTCCCGGGCTCAACCTGGGGGCTGCGTTTGATACGTGCGGGCTTGAGTTCG
+
CCCCC<FEG-CFGCEGCGGGGGFGFGGEEGGGFGGGGGGGGFGG@G7FEDGGCFCG,FFE@FFGGGGEEGGG7CFFGGGGFEGFEFCFFGCCFFFBFEAFCGGFGGCGGG7FGGGGGECFGFFD@@FGEGGGEGBCFGGFFDGG<CFGE7:FFCCECCGGF@FFDCDCGGGGDBFGCFBC@FGGGGD7CFGG>FG,<AEG>F?CG?FGGGGCEECCEGCECEGCGGCEG8=*1*0;7CFC:CC6CGGGGE7CF9CD*)9979FEGCCFGGC>395C*53<C*9EF6771C>9:>5)<1997
@M03506:14:000000000-AKVR1:1:1101:19949:3811 1:N:0:43
CGAACTCCTACGGGAGGCAGCAGTCGAGAATTTTTCACAATGGGGGAAACCCTGATGGAGCGGCGCCGCGTGGAGGATGAAGGTTTTCGGATTGTAAACTCCTGTCACTGCAGAACAAGGGTATGCCAGTTAACAGCCGGCGTATTTGATGGTATGCGGAGAGGAAGGGACGGCTAACTCTGTGCCAGCAGCCGCGGTAAGACAGAGGTCCCAAGCGTTGTTCGGATTCATTGGGCGTAAAGGGTGTGTAGGAGGAATGGTGAGTCAGGTGTGAAATCCCAAAGCTTTATCCTTAAAATGG
+
<CCCC@FG@FFGGGDCGECC@FGCC@FEFGGFFGFGGGGGFGFGG7FEDFCCFGCGF98EAF+6@CFGGGGGECGGDFGFFGCF<5?FCEEGGGGGF9FGGGGGGFGGFGGFFFGGFFG8:8FFGC?9BFADFF=FFFGGGG>7F7@FF@F97@CFFGEED7C@A>FCCFFGGG**?<<FFF::<F:EGF<:7CEEEEECG7@8?;EGCFFGGGGGGECEEGECE*:8::79+6EFGG5==FF5*:=D;+<99:5**)29++*/+2<CC*<*9:F7*7*0*))02=C*)**.9***1**/*
@M03506:14:000000000-AKVR1:1:1101:11850:3819 1:N:0:43
CGAACTCCTACGGGAGGCAGCAGTCGAGAATTTTTCTCAATGGGGGAAACCCTGAAGGAGCGACGCCGCGTGGAGGATGAAGGTCTTCGGATTGTAAACTCCTGTCATTGGGGAACAAGTCGCTTACGTTAACTGCGTGAGCGTTGATAGTACCCGAAGAGGAAGAGACGGCTAACTCTGTGCCAGCAGCCGCGGTAATACAGAGGTCTCAAGCGTTGTTCGGATTCATTGGGCGTAAAGGGTGCGTAGGCGGCGCGGTAAGTCGGGTGTGAAGTCTTGGGGCTTAACTCCGAAACTGCAT
+
CCCCCGGGGGGGGGGGGGGGGGGGGGGGGGGEGGGGCFGGGGGGCEGGGG@FGGGDGCEGGEGGGGGGGGGGD7CFFGGGGGGFGCGGGGEG@FGGGGF9BFGFGB,@EGFGGGD@G<FB?FDBFEEDA=83FEGDEF=EDD@>B7C<FBEFG9,5*><>>DF:<@C,:FGGGGGC,C<C@<,<;:FG8<FGC:*C*:C++?E@C7CEC<+>BB8/:***02:>C*00<29C**?:CE*<AE6ACCE*:=6*/2*1:>///<>+:3>9C1C=**2<:=77*8@5*6C7-*0:5.))11*/1
@M03506:14:000000000-AKVR1:1:1101:23285:3823 1:N:0:43
CGAACTCCTACGGGAGGCAGCAGTGGGGAATATTGCGCAATGGGCGGAAGCCTGACGCAGCGACGCCGCGTGGGGGATGACGGCCTTCGGGTTGCAAACCTCTTTCAGCAGGGACGAAGTTGACGTGTACCTGTAGATGAAGCGCCGGCTAACTACGTGCCAGCAGCCGCGGTAATACGTAGGGCGCAAGCGTTGTCCGGAATTATTGGGCGTAAAGAGCTCGTAGGTGGCTTGTTGCGTCTGCCGTGAAATCACGTGTCTTAACTGCGGGTATGGGGTGGATTCGGGCGGGCTAGTGGCG
+
CCCCCGEFGGGGGGGDEGGGGGGGGGGGCFGGFEDFGGGGGGGFGGGGG@CFGGFGDFEEEEGDFGECCF:BB@+=7BCFECGGGCFCFCFBFCFGGGF=FFFGGGGFGFFCFG7C:>EGA;CCFFC<B9FEF;FAF@F?C<E77:*<F@ECFGGGGF<7CGFC:+2CCC:5*28:?3*+3@EGEEGGG>*2***2<+A8*/;8@FCGGC*:?E8CFD6*2<E*;8>CFG=FFGCF=@DE5*A?FGEGG*3C7+07;)**+3:9?*2**C:))*9*251/>59+055@>))-37FF*9:).
@M03506:14:000000000-AKVR1:1:1101:16035:3836 1:N:0:43
CGAACTCCTACGGGAGGCAGCAGTCGGGAATTTTGGGCAGTGGGCGAAAGCCTGACCCAGCAACGCCGCGTGAAGGATGAAATCTCTAGGGTTGTAAACTTCGCAAGAATGGGAAGAATAAGCGAAAGCCGATACCTTTCGTGATGACGGTACCATTTGTAAGCTCCGGCTAACTCCGTGCCAGCAGCCGCGGTAATACGGGGGGAGCAAGCGTTGTTCGGATTTACTGGGCGTAAAGGGCGCGTAGGCGGCCACTACAAGTCACTTGTGAAATCTCCGGGCTTAACTCGGAACGGTCAAG
+
CCCCCGGGGGGGGGGGGGGGGGGGGGGGGGGGGGGGGGGDGGGGGGGGGGGGGGGGGGGGGGGGGGGGGGGGGGGGGGGGGGGGGGGGGGGGGGGGFGGGGGGGGDGGGGGGGGGGGGGGGGGGGGGGGGGGGGGGGGGGGGGGGGGGGGGFGGGGGGGGGGGGGFGGGGGGGGGGGGGFGGGGGGDGGGGGGGEDGGFGGGGGGGCCGFGFECEGGGCEGDEGGGGEFEGGGGGGFC7CEGGG=EG:FECG35>CF?GFFFGGGFFFGGGFGGFGGF3<DEBGFFGFFG@9>BBEFFF?6
@M03506:14:000000000-AKVR1:1:1101:17607:3841 1:N:0:43
CGAACTCCTACGGGAGGCAGCAGTTGGGAATCTTGGACAATGGGGGAAACCCTGATCCAGCCATGCCGCGTGAGTGATGAAGGCCTTCGGGTTGTAAAACTCTTTCGACGGAGACGATAATGACGGTACCCGTAGAAGAAGCTCCGGCTAACTTCGTGCCAGCAGCCGCGGTAATACGAAGGGGGCTAGCGTTGTTCGGAATTACTGGGCGTAAAGCGCGCGCAGGCGGTCTTCCAAGTCAGTGGTGAAAGCCCGGAGCTCAACTCCGGAACTGCCATTGAACCTGTAAGACTTGAGGACG
+
CCCCCGGGGGGGGGGGGGGGGGGGGGGGGGGGGGGFGGGGGGGGGGGEGGGGGGFGGGGGGGGGGGGGCFCG@FCFAFEGFGGGGGGFGGGGGGGEFDEFFGGGGGGGGDGGGCBFEGGGGFGGGGGFGDFGGGGEGGGGGGFGGGGGGGGGGGC<<@FFACCFACGEG7CFGEFEBEFGGGGGGGGFCF<<<FCFGGGCEGGGGGCCACEC88;9FGGGGGGDE58C8CE5CEGGFFCFGFCF??FGFGF6>>EDC3>*7A7FFGGGDGC50>DF6F7*0/)**02*6C4>4@==9?))0
@M03506:14:000000000-AKVR1:1:1101:6432:3847 1:N:0:43
CGAACTCCTCCGGGAGGCAGCAGTCGAGGATCTTTCGCAATGGGCGCAAGCCTGACGGAGCGACGCTGTGTGAGTGATGAAGGCCTTCGGGTTGTAAAGCTCTTTTGTTTGGGAACAAGAAAGATTCGTGTATAACGAGTCGATTTGAGGGTACCAGAAGAAAAAGTACCGGCTAACTACGTGCCAGCAGCTGCGGTAATACGTAGGGTACAAGCATTAATCGGAATTATTGGGCGTACAGGGCGCGTAGGCGGGGATGTAAGTCAGGTGTGAAATACCAAAGCTCAACTTTGGTGCTGCA
+
CCCCCGGGG9FEFGGGGGGGGGDGFGCFGGGGGGGGGGGGGGGGGGGGDGGGGEGGGDFGGGGGGGGGGGGGGFFFGGGGGGGGGFGEGCEB+>FGFGGGGGGGGGGGGFGGGGCFFGG=FFGGGGGGGGGGGGGGGGGFC::C<FAFFGGGFFGGGGGFGGGGGGGGGGGGGGGGGGGGCGGGGG:F:E:,2FCCBEGGGGGGGGECGGGGGFG6FGGG?7@888CFDGFC65;:7*/AFG575>C7EEEGGGC3*.9<<?D9ECC42*08777EGF4*74.6C)96(7@)9?FFFB490
@M03506:14:000000000-AKVR1:1:1101:19868:3850 1:N:0:43
CGAACTCCTACGGGAGGCAGCAGTGGGGAATTTTGCGCAATGGGGGAAACCCTGACGCAGCAACGCCGCGTGGAGGATGAAGTCCCTTGGGACGTAAACTCCTTTCGACCGGGAAGATACTGACGGTACCGGAAGAAGAAGCACCGGCTAACTCTGTGCCAGCAGCCGCGGTAATACAGAGGGTGCGAGCGTTGTTCGGAATTATTGGGCGTAAAGGGCGCGTAGGCGGCGCGGCATGTCACCTGTGAAATCTCCTGGCTCAACTGGGAGCTTGCAGGCGAAACTGCCGTGCTGGAGTGTG
+
CCCCCGGGGGGGGEGGGGGGGGGGGGGGGGGGGGGGGGGGGGGGGGGGGGGGGGGGGGGGGGGGGGGGGGGGGGGDFGGGGGGGGGGGGGGFGGGGGGGGGGGFGGGFGEGGGGGGGGGGGGGGGGEGGGGGEGGFGGGGGGGGGGGDGEGFGGGGGFGCFGGGGGGGGEGGDFEGFGGGGGGGGGGGGGG*;CCCFGG8;CC7C7EFGGGCC8FCDGEGGEC>EG?EGGEEGDGGEF7C???CF9CG:EGF7+<FDFG5FGGG?DFCFDGFCFCEGF37CD;GFFF@6DEFFFFF>@5*9
@M03506:14:000000000-AKVR1:1:1101:17195:3859 1:N:0:43
CGAACTCCTACGGGAGGCAGCAGTGGGGAATCTTGCGCAATGGCCTAACGGCTGACGCAGCGACGCCGCGTGTGGGATGAAGCTCCTCGGAGTGTAAACCACTGTTGCCCGGGACGAACAGCTCGATTTCTCGAGCCTGACGGTACCCACAGAAGAAGCCCCGGCTAACTTCGTGCCAGCAGCCGCGGTAATACGAAGGGGGCTAGCGTTGTTCGGATTTACTGGGCGTAAAGCGCACGTAGGCGGATGGTTAAGTCAGGGGTGAAATCCTGGAGCTCAACTCCAGAACTGCCTTTGGTAC
+
CCCCCGGGGGGGGGGEGGGGGGGGGGGGGGGGGGGGGGGGGGGGGGGGGGGGGGGGGGGGGGGGGGGGGGGGGGGGGGGGGGGGGGGGGGGEGGGGCFGGGGGGGGGGGFGGGGGGGGFGGGGGGDFGGGGGGGGGGFGCGEGGGGGFFGGGF@F:FGCFGGGGGBEGGGGGGGGGGGGGFGGGGGGGGGGGGGD@8>CEDDGG5CGGG>E>>@E5>ECFGGDFCFGGGCC>EGGGGGG/:57<=G5C*70ADCFG+**9:=DEF*00<C+?F2*:*9>6C66A66:??7@?FFB?7)79=
@M03506:14:000000000-AKVR1:1:1101:8879:3874 1:N:0:43
CGAACTCCTACGGGAGGCAGCAGTGGGGAATATTGGACAATGGGCGCAAGCCTGATCCAGCAATGCCGCGTGAGTGATGAAGGCCTTAGGGTTGTAAAGCTCTTTTACCCGGGATGATAATGACAGTACCGGGAGAATAAGCTCCGGCTAACTCCGTGCCAGCAGCCGCGGTAATACGGAGGGAGCTAGCGTTATTCGGAATTACTGGGCGTAAAGCGCACGTAGGCGGCTTTGTAAGTTAGCGGTGAAAGCCTGGAGCGCAACTCCAGAATAGCCTTTAAGACTGCACCGCTGGCATCCC
+
CCCCCGGFGGGGGGGDEFGGGGGGGGGGGGGGGGF@FCCFGGGFFEEEGCGGGGGGGGGGGGGGGGGGGGFGGGGFGGGGFFFFFGGGGGGGGGDCF?DFGGGGGGGGCGDGGE7FGDGFGGGGGGGGGBFCEFGDFFG,FF9DFGGGC7DF,EF7D@FDEBFGCFGECC@><FFAAF7><FD*<BFGDFC<:@*:;C9EBF+<CCF@*:CGG*8?9*:EGCEGCEF88CC*<++++3:++2+1:1**A:?FFGGF674)7>DGC777?C66:>7CCFF7>6@FDFC?B>BFF).)0*09)
@M03506:14:000000000-AKVR1:1:1101:17947:3891 1:N:0:43
CGAACTCCTACGGGAGGCAGCAGTGGGGAATATTGCACAATGGGCGCAAGCCTGATGCAGCGACGCCGCGTGAGGGATGACGGCCTTCGGGTTGTAAACCTCTTTCAGTAGGGACGAAGCGCAAGTGACGGTACCTATAGAAGAAGCACCGGCCAACTACGTGCCAGCAGCCGCGGTAATACGTAGGGTGCGAGCGTTGTCCGGAATTACTGGGCGTAAAGAGCTCGTAGGTGGTTTGTCGCGTTGTTCGTGAAAACTCACAGCTCAACTGTGGGCGTGCGGGCGATACGGGCAGACTGGG
+
CCCCCGGGGGGGGGGGGGGGGGGGGGGGGGGGGGGGGGGGGGGGGGGGGGGGGGGGGGGGGGGGGGGGGGGGGGGGGGGGGGGGGGGGGGGGGGGGGGGGGGGGGGGGGGGGGCGGGGGGGGGGGGGGGGGGGGGGGGGGGGGGGGGGGGGGGGGGGGGGGGGGGGGGGGGGGGGGFGDGGGGFGGGGGGGGGGDGGEEEGGGGGGGFGGFFGGGG>ECEGGGGDGGGCFGGGGCE=EGFGFGGDCCGFG5FCFGGGFGGGCGGFCFGGGGFDGGGG:7/)>DGG:5>>GFF>BFF>FFF)
@M03506:14:000000000-AKVR1:1:1101:19754:3899 1:N:0:43
CGAACTCCTACGGGAGGCAGCAGTGGGGAATTTTGCGCAATGGGGGAAACCCTGACGCAGCAACGCCGCGTGGAGGATGAAATATCTTGGTATGTAAACTCCTTTCGATGGGGAAGATTATGACGGTACCCATAGAAGAAGCCCCGGCTAACTTCGTGCCAGCAGCCGCGGTAATACGAGGGGGGCAAGCGTTGTTCGGATTTATTGGGCGTAAAGGGTGCGTAGGCGGTTTGGCAAGTCTTATGTGAAATCTTCGGGCTCAACCCGAAGCCTGCATAAGAAACGGCCGGGCCTGGGGTTG
+
CCCCCGGGGGGGGGGGGGGGGGGGGGGGGGGGGGGGGGGGGGGGGGGGGGGGGGGGGGGGGGGGGGGGGGGGGGGGGGGGGGGGGGGGGGGGGGGGGGGGGGGGGGGGGGGGGGGGFGGGGGGGGGGGGGGGGGGGGGGGGGGGGGGGGGGGGGGGGGGGGGGGGGGGGGGGGGGGGGGGGGGGDGGGGCGEGGEGGDGEGDFGFFC?FGG:E>CFDEGGGGEEGGFCGEEGDEECFFCCC?F7?9+:EGGGGFGG8:<7CEF?FG=55CD@<*1:FFFGGFFC*)93,9@())57))).)
@M03506:14:000000000-AKVR1:1:1101:17717:3926 1:N:0:43
CGAACTCCTACGGGAGGCAGCAGTGGGGAATTTTGCGCAATGGGGGAAACCCTGACGCAGCAACGCCGCGTGGAGGATGAAGTCCCTTGGGACGTAAACTCCTTTCGACCGGGAAGATACTGACGGTACCGGAAGAAGAAGCACCGGCTAACTCTGTGCCAGCAGCCGCGGTAATACAGAGGGTGCGAGCGTTGTTCGGAATTATTGGGCGTAAAGGGCGCGCAGGCGGCGCGGTATGTCACCTGTGAAATCCCCTGGCTCAACTGGGAGCTTGCAGGCGAAACTGCCGTGCTGGAGTGTG
+
CCCCCGGGGGGGGGGGGGGGGGGGGGGGGGGGGGGGGGGGGGGGGGGGGGGGGGGGGGGGGGFFGGGGGGGGGEGGEGGGGGGGGGGGGGGGGGGGGGGGGGGGGGGFGGGGGGDGGGGGFFGGGGGGGGGGGGGGGGGGGGGGGDGGDGGGGGGGGGGGGGGGGGGGGGGGGEGGGGGGGGGEGGGGGGG*?>AF7CGG5F?CGFGGGFEGGGCCFCGGGC::CCEEGGGGGD:EGGFF+A9+A?CGGF++9C5<@3*039C?ECCF75EFGG3<>FGGD375EFCF997:3F@:7@FFF
@M03506:14:000000000-AKVR1:1:1101:12067:3932 1:N:0:43
CGAACTCCTACGGGAGGCAGCAGTGGGGAATCTTGCACAATGGGCGAAAGCCTGATGCAGCGACGCCGCGTGGGGGATGAAGCTTCTCGGAGTGTAAACCCCTTTCGACCGGGACGAATGCCTCGCAAGAGGACTGACGGTACCGGTATAAGAAGCCCCGGCTAACTACGTGCCAGCAGCCGCGGTAAGACGTAGGGGGCCAGCGTTGCTCGGAATTACTGGGTGGAAAGGGTTCGTAGGCGGTGTGGCAAGGCGGGAGTGGAATCTCTGAGCTTAACTCAGGGCCTGCTTCCGAAACTGC
+
CCCCCGGGG<FGGGGGGGGGGGGGGGGGGGGGGGGGGGGGGGGGGGGGGEGGGGGGGGGGGGGGGGGGGEEGGGGGGGGGGGGGGGGGGGGGGGGFGGGFGGFGFGGGGGGGGGGGGGGGGGGGGGGGGGGGGGF@CGGDGFGGGGFGGGGGGGGGGGGGGDFCFGGGGGFCGGGGGGGGGGDEEGG>F?CE5:@EGGGC>>8FEEGGD7EEEEEGFGFC?CF?E*1<<;*;20A87ECECEE:CEEDCAFF<7CCC>D*:*00:CFFCFE47C4<:8CG7/7FC@3><CB<4>5>>8=?*
@M03506:14:000000000-AKVR1:1:1101:7742:3956 1:N:0:43
CGAACTCCTCCGGGAGGCAGCAGTGGGGAATATTGGACAATGGGCGAAAGCCTGATCCAGCCATGCCGCGTGAGTGATGAAGGCCTTAGGGTTGTAAAGCTCTTTTACCCGGGAAGATAATGACGGTACCGGGAGAATAAGCCCCGGCTAACTTCGTGCCAGCAGCCGCGGTAATACGAAGGGGGCTAGCGTTGTTCGGAATTACTGGGCGTAAAGGGTGCGTAGGCGGGTCTCTAAGTCAGGGGTGAAATCCTGGAGCTCAACTCCAGAACTGCCTTTGATACTGAGGATCTTGAGTTCG
+
CCCCCFGGG-EFDDGGGGEGDGGGGFGE@FFCFCFCGGFFGGFEGGGDGGGGGGGGGGGGGGGGFGCGGGCFFFFGGFFGFGGGGGDFGGGGGGGGCFFGFFGFGGGGFFGGBFEGGGGGGGGGGGGGGGGGGGGDGGDFAEDGGECCGGGGGGGGGGGGGGFGFFGFDGGGEFGCGG7FFGGGGGGGGGECCFGFFED*=C6FFGGGC*C?8CCC7?=?8*/AEGFGGGGGFCFCGGFE7?EC5*>3CF?96?CFA.C*397C<07CG*2)?CFGD4*7**9<9@:6476:BF?*?77=)
@M03506:14:000000000-AKVR1:1:1101:22410:3967 1:N:0:43
CGAACTCCTACGGGAGGCAGCAGTGGGGAATATTGCGCAATGGGCGAAAGCCTGACGCAGCGACGCCGCGTGGGGGGTGAAGCTTTTCGGAGTGTAAACCCCTTTCGACCCGGAAGAATGTCCCGCAAGGGATCGACGGTACGGGTATAAGAAGCCCCGGCTAACTACGTGCCAGCAGCCGCGGTAATACGTAGGGGGCCAGCGTTGCTCGGAATTACTGGGCGTAAAGGGTTCGTAGGCGGTGCGGCAAGTCGGGAGTGACATCTCTGGGCCTAAATCAGGGGCTGCTTCCGAAACTGCC
+
@CCCCGGGG-CFGGGGGGGGGGGFGFGGGGGGGGCGGGGGGGGGGGGGGGGGGGGGGGGGGGGGGGGGGE=FGGGGGGGFGGGFGFFFEEDEGGGGGGGGGGGDGGGGGDGGGDGGGGGGGEGGGGGGGGGGGGGGGGGGGGGGGGGGGGGGGGGCGGGGDGCF6+AGGCF>FGGGGGFGGGGGGGGGGGGCGGDEGGDEEGGE2//A9@EGC5;<9@EGGGCE?*;C9CE*;AE/:EDDGC=5C*:5**7CFGE3*7*2++*++*0*<6F)*/7+*9>C:6@EE>GFF7/..75::6@6.
@M03506:14:000000000-AKVR1:1:1101:17436:3968 1:N:0:43
CGAACTCCTACGGGAGGCAGCAGTGGGGAATCTTGCGCAATGGACGAAAGTCTGACGCAGCAACGCCGCGTGGGGGATGAAGCTTCTCGGAGTGTAAACCCCTTTCGACCCGGACGAATGCCCGCAAGGGTTTGACGGTACGGGTATAAGAAGCCCCGGCTAACTACGTGCCAGCAGCCGCGGTAAAACGTAGGGGGCCAGCGTTGCTCGGAATTACTGGGCGTAAAGGGTCCGTAGGCGGTGTGGCAAGTCGGAAGTGAAATCTCTGGGCTTAACTCAGAGGCTGCTTCCGAAACTGCTG
+
CCCCCGGGGGGGGGGGGGGGGGGGGGGGGGGGGGGGGGGGGGGGGGEGGGGGGGGGGGGGGGGGGGGGGGGGGGGGGGGGGGGGGGGGGGGGGGGFGGGGGGGGGGGGGGGGGGGGGGGGGGGGGGGGGGGGGGGGGGGGGGGGFEFGGGGGGGGGGGFGGGGGGGFGGGGGGGGGGGGGGGGDGGFDGGFGGGGGGGGGGGGGGGGGGDGGDGGGGGGFGFGEGGGGGGG6CE=EE=F8==GCEGGF6A?C5E=DEFGG99C7<FGGGFF)>7FF*/>CFF35:)7:<FFF:3)7FFFF:
@M03506:14:000000000-AKVR1:1:1101:15013:3974 1:N:0:43
CGAACTCCTACGGGAGGCAGCAGTGGGGAATTTTGCGCAATGGGGGAAACCCTGACGCAGCAACGCCGCGTGGAGGATGAAATCCCTTGGGATGTAAACTCCTTTCGATGGGGAAGATTATGACGGTACCCATAGAAGAAGCCCCGGCTAACTTCGTGCCAGCAGCCGCGGTAATACGAGGGGGGCAAGCGTTGTTCGGAATTATTGGGCGTAAAGGGTGCGTAGGCGGTCTGACAAGTCTGATGTGAAATCTATGGGCTCAACCCATAGTCTGCATCGGAAACTGTCGGGCGTGAGTATG
+
CCCCCGGGGGGGGGGGGGGGGGGGGGGGGGGGGGGGGGGGGGGGGGGGGGGGGGGGGGGGGGGGGGGGGGGGGGGGGGGGGGGGGGGGGGGGGGGGGGGGGGGGGGGGGGGGGGGGGGGGGGGGGGGGGGGGGGGGGGGGGGG?FGGGGGGGGGGGGGGGGGGGGGGGGGGGGGGGDGFEEGGGGGGGFGGCCGEGGEGDCG?F7FGDG55:CGG?FEG=CEGGGG9EEEGGGG7CFGGGGGGFGGGD99<A7C9>6F:*/+>CGD5>CDCFGGFFCFGDDE3*+9:6:GF0)8>37@*9=
@M03506:14:000000000-AKVR1:1:1101:6874:4009 1:N:0:43
CGAACTCCTCCGGGAGGCAGCAGTGGGGAATATTGGGCAATGGGCGAAAGCCTGATCCAGCCATGCCGCGTGAGTGATGAAGGCCTTAGGGTTGTAAAGCTCTTTCAGTGGGGAAGATAATGACGGTACCCACAGAAGAAGCCCCGGCTAACTTCGTGCCAGCAGCCGCGGTAATACGAAGGGGGCTAGCGTTGTTCGGATTTACTGGGCGTAAAGCGCACGTAGGCGGAGCGTTAAGTCGGGGGTGAAATCCTGGAGCTCAACTCCAGAACTGCCTTCGATACTGGCGATCTTGAGGTCG
+
CCCCCGGGG9FEGGGGGGGGGGGFGGGEFGGGGG9EFDFGGGFGGGGGGGGGGGGGGGFFGGGFGGFGGGCFCFGGGGG9EEGGGGGGGGGGGGGGGGGGGGGGGGGFFFGGGCGBDFFGGFFECDFGE<F9FDC=FFFGGDEFGGG>F+@FFCGE@FFFG<FGGGGCFGGEGCGGGGG>FGGGDDDG8EEFEGGFGGC>EGG9FGGFGGGEC5CFGE=EC58@8C9EEC*CCCCG=CFEGEGDGEC:9CCC<AFGA@D<FFD*0:CFDFC>G=*:29DGGFFGFFGF-1045@@*/)07)
@M03506:14:000000000-AKVR1:1:1101:13890:4012 1:N:0:43
CGAACTCCTACGGGAGGCAGCAGTGGGGAATATTGGACAATGGGCGAAAGCCTGATCCAGCAATGCCGCGTGGGTGAAGAAGGTCTTCGGATTGTAAAGCCCTTTCGACGGGGACGATGATGACGGTACCCGTAGAAGAAGCCCCGGCTAACTTCGTGCCAGCAGCCGCGGTAATACGAAGGGGGCTAGCGTTGCTCGGATTGACTGGGCGTAAAGGGCGCGTAGGCGGTTTGCACAGTCAGACGTGAAATTCCTGGGCTTAACCTGGGGGCTGCGTTTGATACGTGCAGGCTTGAGTTCG
+
CCCCCGGGGGGGGGGGGGGGGGGGGGGGGGGGGGGGGGGGGGGGGGGGGGGGGGGGGGGGGGGGGGGGGGGGGGGGGGGGGGGGGGGGGGGGGGGGGGGGGGGGGGGGGGGGGGGGGGGGGGGGGGGGGGGGGGGGGGGGGGGGGGGGGGGGGGGGGFGGGGGGGGGGGGGGGGGGGGGGGGGGGDGGGGGGGGGGGGGGGGGGGGGGGFGEGGCFGGGGGGECEGCEGEGDGGFGGGGGGGGFEGEGE9EFF7C>+5FGFGGEGDF4FGE@DGGGGFGDFF8?FF<>?DFFF?E>6@4=D
@M03506:14:000000000-AKVR1:1:1101:16200:4033 1:N:0:43
CGAACTCCTACGGGAGGCAGCAGTGGGGAATATTGGACAATGGGCGCAAGCCTGACCCAGCCATGCCGCGTGAGTGATGAAGGCCCTAGGGTTGTAAAGCTCTTTTGTGCGGGAAGATAATGACGGTACCGCAAGAATAAGCCCCGGCTAACTTCGTGCCAGCAGCCGCGGTAATACGAAGGGGGCTAGCGTTGCTCGGAATCACTGGGCGTAAAGGGTGCGTAGGCGGGTCTTTAAGTCAGGGGTGAAATCCTGGAGCTCAACTCCAGAACTGCCTTTGATACTGAGGATCTTGAGTTCG
+
CCCCCGGGGGGGGGGGGGGGGGGGGGGGGGGGGGGGGGGGGGGGGGGGGGGGGGGGGGGGGGGGGGGGGGGGGGFGGGGGGGGGGGGFGGGGGGGGGGGGGGGGGGGGGGGGGGGGGGGGGGGGGGGGGGGGGGGGGGGGGGGGGGGGG7FGGGGGGGGGGGGGGGGGGGGGGGGGGGGGGGGGGGGGGGGGGGGGGGGGGGGGGGGGGGGGEEGGGGGGGGGDGGGGGGGGG9CF99CFEFGGGGGGGFGGGFGGGFGGFFDG7CFDGGGFGFFFGFGDFFFGD?*917F0?@FFF==4;
@M03506:14:000000000-AKVR1:1:1101:15650:4059 1:N:0:43
CGAACTCATACGGGAGGCAGCAGTGGGGAATATTGGACAATGGGCGCAAGCCTGATCCAGCAATGCCGCGTGAGTGAGGAAGGCCTTAGGGTTGTAAAGCTCTTTCACCCACGACGATGATGACGGTAGTGGGAGAGGAAGCCCCGGCTAACTTCGTGCCAGCAGCCGCGGTAATACGAAGGGGGCGAGCGTTGTTCGGATTTACTGGGCGTAAAGGGCGCGTAGGCGGCCAGCTTTGTCAGGCGTGAAAGCCCTGGGCTCAACCTGGGAATTGCGCTTGGGACGGGTGGGCTTGAGATCG
+
CCCCCGGGGGGGGGGGGGGGGGGGGGGGGGGGGGGGGGGGGGGGGGGGGGGGGGGGGGGGGGGGGGGGGGGGCFFGGGGGGGGGGGGGFGGGGGGGGGGGGGGGGGGGGGGGGGGGGGGGGGGGGGGGGGFGGGGGGGGGGGGGGGGGGGGGGGGGGGGGGGGGGGGGGGGGDGGGGGGGGGGGEFGGGGGEEGGGGGGGGGGGGGGGGGGGGGGGGGCGGGGDGG?EGCCEGGCCFGGGGFGGEGGDF7FFFG6*:@C<5?7FCCGGGF?FG=>EC:CGD>>FGEDB(151))<)9<7=>
@M03506:14:000000000-AKVR1:1:1101:7256:4113 1:N:0:43
CGAACTCCTACGGGAGGCAGCAGTTAGGAATTTTGCGCAATGGAGGAAACTCTGACGCAGCCACGCCGCGTGAGGGATGAAGGCCTTCGGGTCGTAAACCTCTTTTCTCAGGGAAGACACCCGACGGTACCTGAGGAATAAGCAACGGCTAACTACGTGCCAGCAGCCGCGGTAATACGCAGGTTGCGAGCGTTGTCCGGATTTACTGGGCGGAAAGCGCGCGCAGGTGGTCCTGAAAGTCGAGCGTGAAAGCTCCTGGCCCAACGGGGAGAGGACGTGCGAAACCACAGGACCTGAAGGG
+
CCCCCGGFG-6BFEGECEFB@FF;9CFDFGD@CFFGGDGG;FD@<6F<FCEFGGGFFD:@C,6<F:@@@@@FG@GDBFCFGEFFGFFFFGGG:@:BDF,E<EEGGGGGGGGGGGGGGFFGD7FEGEDFGFFGFFDDFFBFCEFGGGGDG7CAC,3DFFFFC,FG7FGGGG:F4<<CCC**=*14?:FGD@@:*=81<CCG85*CGGCFCG5C*:888;EGGEG5EE5/2;102A7C6F>C9*2**5/9C77C52<9+/*521*2:***:):3***295CFGB):*)*047><F).0))*))
@M03506:14:000000000-AKVR1:1:1101:7444:4131 1:N:0:43
CGAACTCCTACGGGAGGCAGCAGTGGGGAATATTGCACAATGGGCGCAAGCCTGATGCAGCGACGCCGCGTGAGGGATGACGGCCTTCGGGTTGTAAACCTCTTTCAGTATCGACGAAGCGAAAGTGACGGTAGGTACAGAAGAAGCACCGGCCAACTACGTGCCAGCAGCCGCGGTAATACGTAGGGTGCGAGCGTTGTCCGGAATTACTGGGCGTAAAGAGCTCGTAGGTGGTTTGTCGCGTTGTTCGTGAAAACTCACAGCTTAACTGTGGGCGTGCGGGCGATACGGGCAGACTGGG
+
CCCCCGGGG-CFGGGGGGGGGGGGGGGGGGGGGGGGGGGGGGGGGGGGGGGGGGGGGGGGGGGGGGGGGGFGGGGGGGGGGGGGGGGGGGGGGGGGGGGGGGGGGGGGGGFGGGGGGGGGGGEGGFGGGGGFGGGAFCFGFGGFGGGGGGGGG>FGFGGFGGGFGGGGGGGGGGGGEEEFGGG2FFGGECGGDFGG?CGGFFGGGGGFGGFCFGGG888CGGGGGGECEGGGGGEGGGFGEE=CEGGGFE=E4:AFE)7CCCCF7FGFG7E8DDD5C5DDGFFGGFG)49<937<)7)9@5
@M03506:14:000000000-AKVR1:1:1101:10828:4175 1:N:0:43
CGAACTCCTACGGGAGGCAGCAGTGGGGAATCTTGCGCAATGGCCTAACGGCTGACGCAGCGACGCCGCGTGTGGGATGAAGCTCCTCGGAGTGTAAACCACTGTTGCCCGGGACGAACAGCTCGATTTCTCGAGCCTGACGGTACCGGGTGAGGAAGCACCGGCTAACTCCGTGCCAGCAGCCGCGGTAATACGGGGGGTGCGAGCGTTGCCCGGAATCACTGGGCGTAAAGGGCGCGTAGGTGGTTTGATAAGGGTGTGGTGAAAGTCCGGGGCTCAACCCCGGATCTGCCGTGCCGAC
+
CCCCCGGGGGGGGGGGGGGGGGGGGGDGFGGGGGGGGGGGGGGGGGGGGGGGGGGGGGGGGGGGGGGGGGGGGGGGGGGGGGGGGGGGGGFGGGGGFGGGGGGGGGGGGGGGGGGGGGGGGGDGGEGGGGGGGGGGGGGGGGGGGGGGGG:FFGGGGGGGGGGGGGGGGGGFEG:FGFGGGGGGGGGGGCCGGGGGCGGG58CGEGGE:8EEGGGGG5;E7FFCFGGGEGG*9?EDGGGC=EE<CE55CE0<>EFFF5D55=CG7CEFFFE)5CDE)7C4C>BGDE337>/<FEBBFFFF>
@M03506:14:000000000-AKVR1:1:1101:15481:4175 1:N:0:43
CGAACTCCTACGGGAGGCAGCAGTGGGGAATCTTGCGCAATGGACGAAAGTCTGACGCAGCAACGCCGCGTGGGGGATGAAGCTTCTCGGAGTGTAAACCCCTTTCGACCCGGACGAATGCCCGCAAGGGCTTGACGGTACGGGTATAAGAAGCCCCGGCTAACTACGTGCCAGCAGCCGCGGTAAAACGTAGGGGGCCAGCGTTGCTCGGAATTACTGGGCATAAAGGGTCCGTAGGCGGTGTGGCAAGTCGGAAGTGAAATCTCTGGGCTTAACCCAGAGGCTGCTCCCGAAACTGCCC
+
CCCCCGGGGGGGGGGGGGGGGGGGGGGGGGGGGGGGGGFGGGGGGGGGGGGGGGGGGGGGGGGGGGGGGGFGGGGGGGGGGGGGGGGGGGGGGGGGGGGGGGGGGGGGGGGGGGGGGGGGGGGGGGGGGGGGGGGGGGGGGGGGFGGGGGGGGGEGGGGGGEGGGGGGGGGGGGGGGGGGGGGEGGGGGGGGGGGGGGDGGCC*8CEFEEDGGGFGGGGGGGGGGGGGGGGGGEFEGGDCC/CEGGGGGG7+9:55C7>7C?7C:C9FC71)9CD?*<CCDFFEGFD6-9@;)5B5FF65)
@M03506:14:000000000-AKVR1:1:1101:17685:4212 1:N:0:43
CGAACTCCTACGGGAGGCAGCAGTGGGGAATATTGGACAATGGGCGCAAGCCTGATCCAGCCATGCCGCGTGGGTGATGAAGGCCCTAGGGTTGTAAAGCCCTTTCGGCGGGGAAGATAATGACGGTACCCGCAGAAGAAGCCCCGGCTAACTTCGTGCCAGCAGCCGCGGTAATACGAAGGGGGCTAGCGTTGCTCGGAATCACTGGGCGTAAAGCGCACGTAGGCGGCTTTTTAAGTCGGGGGTGAAATCCTGGAGCTCAACTCCAGAACTGCCTTCGATACTGAGAAGCTCGAGTCCG
+
CCCCCGGGGGGGGGGGGGGGGGGGGGGGGGGGGGGGGGGGGGGGGGGGGGGGGGGGGGGGGGGGGGGGGGGGGGGGGGGGGGGGGGGGGGGGGGGGGGGGGGGGGGGGGGGGGGGGGGGGGGGGGGGGGGGGGGGGGGGGGGGGGGGGGGGGGGGGGGGGGGGGGGGGGGGGGGGGGGFFGGGGGGGGGGGGGGGGGGGGGGGGGGGGCCEEGGGGGGGGGGCGGGFGGGECFFGFGFGGGGGGDCGGFCCEFFGGFFC5E9DFFFGCFFGFGFGG447F3=>=?=CF<FFBFF>:@94*7
@M03506:14:000000000-AKVR1:1:1101:11151:4228 1:N:0:43
CGAACTCCTACGGGAGGCAGCAGCTAGGAATCTTGGGAATGGGCGAAAGCCTGACCCAGCAACGCCGCGTGGGCGATGAAGGCCTTCGGGTCGTAAAGCCCTTTTGTAGGGGAAGATTATGACGGTACCCTGCGAATAAGCCACGGCTAACTACGTGCCAGCAGCCGCCGTAATACGTAGGTGGGAAGCGTTGTCCGGATTTACTGGGGGTAGAGGGCGTGCAGGCGGTCTGCTGAGTCTAGGGGGAAAGATGCCGGCTCAACTGGGAGAGGTGCTTGGATACTGGCGGACCTGGGGGGGG
+
CCCC<@FF-F9@CF;CF@FCEGGDFEFG@F@<FF<DF@FF@FF<FFD7:@CE,@CEFFCGGGFCF@CFE=>EGDF7CE<,EC,CEFGDCG=4@FFCE<,4B44BEFF9FFFG7?FG<9ECFF5FCGGB95:=8CBF+DFC9<>DC7CB+@<>@FGF:@FEFGGGGBF::B::1CFCE,,667?B*=:1*1<*FGF:C71*4?FBCG:>*8*;*+3@***28C8CE*1**2/0+<++13:+<:EF*:*/1:*+*0098@)*++2+<45*:/:79**2*0/**0/2+6*.())(08).7;35@
@M03506:14:000000000-AKVR1:1:1101:23491:4229 1:N:0:43
CGAACTCCTACGGGAGGCAGCAGTGGGGAATATTGGACAATGGGCGAAAGCCTGATCCAGCCATGCCGCGTGAGTGATGAGGGCCTTAGGGTTGTAAAGCTCTTTTACCCGGGAAGATAATGACTGTACCGGGAGAATAAGCCCCGGCTAACTTCGTGCCAGCAGCCGCGGTAATACGAAGGGGGCTAGCGTTGTTCGGAATCACTGGGCGTAAAGCGCTCGTAGGCGGATCTTTAAGTCAGGGGTGAAATCCCGAGGCTCAACCTCGGAACTGCCTTTGATACTGGGGATCTCGAGTCCG
+
CCCCCGFGGGGGGGGGGGGGGGGGGGGGGGGGGGGGGGGGGGGGGGGGGGGGGGGGGGGGGDGGGGFGGGFGEG<FGGGGGGGGGGGGGGGGGEGGGGGGGG9FGGGGGGGGGDEGGGGGGFGFGGGEEFGCEEGEGGFGGGCFFFGGGGGGCGGGCBCGGGGGGGGGGGGGGGGFGGF:CEDDGDCFGGE<FGGGGGGGGGFGGGGGGGGGGDG7:EGGGDEGGGGGGE*?+<?F7CC<ECFFGCGFFFDFFGEDEF<*:9766*:9EDCEGGGGF*>DGFFFCF45155-9BFFFFF*7
@M03506:14:000000000-AKVR1:1:1101:12204:4247 1:N:0:43
CGAACTCCTACGGGAGGCAGCAGTAAGGAATATTGGTCAATGGACGCAACCCTGATCCAGCCATGCCGCGTGAGTGATGAAGGCCTTCGGGTTGTAAAGCTCTTTTGGCGGGGACGATGATGACGGTACCCGCAGAATAAGCCCCGGCTAACTTCGTGCCAGCAGCCGCGGTAAGACGAAGGGGGCTAGCGTTGTTCGGAATTACTGGGCGTAAAGCGTGTGTAGGTGGTTGTCATAGTCAGGTGTGAAAGCCTTGAGCTCAACTCAAGAAATGCACTTGATACTGGGCGACTAGAGGACC
+
CCCCCGGGG9FGGGGGGGGGGGGGGGGGGGGGGGGGGGGGGGGGGGGGGGGGGGDFGGGFGFGGGGGCGGGGEGGFFFGGGDGGGGGGGGGGGGGGGGGDCCDFFFDGGGGGGGGGGGGGGGFGGGGGGGGGGDGGGGGGFGGFGGGGGGGGGGGGGGGGGGGGGGGGGDGGGGGGGGCGGGCGGGE8CFGGGGGGGGG5CFFGFGGGGEGGGC8CFGCE;C@7CGGGGGGGEEFC+@FD?C*<CEEGDGGGGGGDC?FGGGGG7CEGF*::7CGGGF4CCFFCC?GF?D515))16@F55
@M03506:14:000000000-AKVR1:1:1101:11648:4313 1:N:0:43
CGAACTCCTACGGGAGGCAGCAGTGGGGAATCTTGCGCTAATGCGGGAAACCGTGATGCAGCGACGCCGCGTGAGGGATGACGGCCTTCGGGTTGTAAACCTCTTTCAGCAGGGACGAAGCGAGAGTGACGGTACCTGCAGAAGAAGCGCCGGCCAACTACGTGCCAGCAGCCGCGGTAAGACGTAGGGCGCGAGCGTTGTCCGGATTTATTGGGCGTAAAGAGCTCGTAGGCGGCTTGTCGCGTCGAATGTGAAAACCCACGGCCCAACTGTGGGCTTGCATTCGATACGGGCAGGCTAG
+
CCCCCGGGG<FGGGGGGGGGGGGGGGGGGGGGGGGGGGGGGGGGGGGGGGGGGGGGGGGGGGGGGGGGGGGGGGGGGGGGGGGGGGGGGGGGGGGGGGGGGGGGGGGGGGGGGGGGGGGDGGGGGGGGGGGGEGGGGGGGGGGGGGGGGGGGGGGDGGGGGGGGGGGGGGGGFGGGDGGDGGGG@CGGGGGGGDEGG:EEGGGGDCEE?FGGGGGGGGEGFGGGGDFG8CFGF5?EDE<0C7=57*CDEGDFCCFCFFGGD537E)>5=DC7:FC:7<<DGFFDFFCFFGF?F>)7@B;9;
@M03506:14:000000000-AKVR1:1:1101:14675:4317 1:N:0:43
CGAACTCCTACGGGAGGCAGCAGTGGGGAATATTGGACAATGGGCGCAAGCCTGATCCAGCAATGCCGCGTGAGTGATGAAGGCCTTAGGGTTGTAAAGCTCTTTCGCCCGCGACGATGATGACGGTAGCGGGAGAAGAAGCCCCGGCTAACTTCGTGCCAGCAGCCGCGGTAATACGAAGGGGGCGAGCGGTGTTCGGGTTTACTGGGCGTAAAGGGCGCGTAGGCGGCCGATCAAGTCAGGCGTGAAAGCCCCGGGCTCAACCTGGGAATGGCGCTTGGGACTGGTTGGCTTGAGTTCG
+
CCCCCGGGGGGGGGGGGGGGGGGGGGGGGGGGGGGGGGGGGGGGGGGGGGGGGGGGGGGGGGGGGGGGGGGGGGGGGGGGGGGGGGGGGGGGGGGGGGGGGGGGGGGGGGGGGGGGGGGGGGGGGGGGGGGGGGGGGGGGGGGGGGGGGGGGGGGGGGGGGGGGGGGGGGGGGGGGGGGFFGGGGGGGGGC*;C;EGGGGFGGGGGGGGGGGGG5CGDEGGGECEGGGGGGGGG*;CFGGGGGGGGGGGCFDF55DDEGGGGGFCFFGGF6)9CGGGD*9CFF=7>FBDC3:4)85?6F*<
@M03506:14:000000000-AKVR1:1:1101:6831:4323 1:N:0:43
CGAACTCCTCCGGGAGGCAGCAGTAGGGAATCTTGCGCAATGGGCGAAAGCCTGACGCAGCGACGCCGCGTGCGGGAAGAAGGCCCTCGGGTTGTAAACCGCTTTCAGGAGGGACGAAGCCACTCGGGTTAATAGCCCAGAGGGTGACGGTACCTCCAGAAGAAGCCCCGGCTAACTACGTGCCAGCAGCCGCGGTAATACGTAGGGGGCAAGCGTTGTCCGGATTTATTGGGCGTAAAGCGCGTGTAGGCGGCCAGGTAGGTCCGCTGTGAAAACTCGAGGCTCAACCTCGAGACGTCGG
+
CCCCCGGGGDGGGGGGGGGGGGGGGGGGGGGGGGGGGGGGGGGGGGGGGGGGGGGGGGGGGGGGGGGGGGGGGGGGGGGGGGGGGGGGGGGGGGGGGGGGGGGGGGGGGGGGGGGGGGGGGGGFGGGGFGGGGGGGGGFFGGGGGGGGGGGGGGGGGGGCE@FFGGGGGGGGGGGGFGFGGFGGGGGGFGGGGGGGGDGGGGGGGGGGGGGGGGGGEDGGGGG?5CEFGGFGGFGEEGG+<CEE:=AFGGGGGEGDF>DFGFFF+)1*:<G47**:*95CDFF**9CF07)35)55<0>BB
@M03506:14:000000000-AKVR1:1:1101:19542:4352 1:N:0:43
CGAACTCCTACGGGAGGCAGCAGTGGGGAATATTGGACAATGGGCGCAAGCCTGATCCAGCAATGCCGCGTGAGTGATGAAGGCCTTAGGGTTGTAAAGCTCTTTTACCCGGGAAGATAATGACTGTACCGGGAGAATAAGCCCCGGCTAACTCCGTGCCAGCAGCCGCGGTAATACGGAGGGGGCTAGCGTTGTTCGGAATTACTGGGCGTAAAGCGCACGTAGGCGGCTTGGTAAGTTAGAGGTGAAAGCCCGGAGCCCAACTCCGGAATTGCCTTTAAGACTGCCGGGCTAGTAGGTG
+
CCCCCGGGGGGGGGGGGGGGGGGGGGGGGGGGGGGGGGGGGGGGGGGGGGGGGGGGGGGGGGGGGGGGGGGGGGGGGGGGGGGGGGGGGGGGGGGGGGGGGGGGGGGGGGGGGGGGGGGGGGGGGGGGGGGGGGGGGGGGGGGGGGGGGGGGGGGGGGGGGGGGGGGGGGGGGGGGGGGCGGGGGGGGGFGEGDGFGGDGDGGGGGGFGD>CCGCCGGGGGGGCEGGGGE8CEGFG?FGDGG?FGFGGCFD?DFCD?5D7FFGGFGGCEDD)96CFC@>CFFFF+)*89GD>B4F4=F?*7
@M03506:14:000000000-AKVR1:1:1101:6985:4374 1:N:0:43
CGAACTCCTCCGGGAGGCAGCAGTTGGGAATCTTGGACAATGGGGGAAACCCTGATCCAGCCATGCCGCGTGAGTGATGAAGGCCTTCGGGTTGTAAAACTCTTTCGCGCACGACGATAATGACGGTAGTGCGAGAAGAAGCTCCGGCTAACTTCGTGCCAGCAGCCGCGGTAATACGAAGGGGTCTAGCGTTGTTCGGAATTACTGGGCGTAAAGCGCGCGCAGGCGGTCTTCCAAGTCAGTGGTGAAAGCCCGGAGCCCAACTCCGGAACTGCCCTTGAAACTGTGAGACTTGAGTATG
+
CCCCCEFFG-EFGDEFEGGGGFGFFFGDGGG9AFFGFCFFFDFGG7F:EDFEFGDFEFEEGGGGGGGGDEGCGGFEFGFGGGGGGEEGGGEFEGGFGGFGGGGAF9FGEDGGGGGGGGGGGGGGGGCD:FGGGGGGGFFGGGFFCC@FGFCFGGGDF7FFGEFFCGCFCFEEFGGGFG7<*<CFFDACFFGFEE;C?EGCEC@CEGCFFF>EECFFGGDCECEDECCEEEEDFGFCFGFGG?GGF<CF+CF*9EGC55)*:EC5*2C7E5C><C*:*/**2/9C</:@4>?2*/*1?6*9*
@M03506:14:000000000-AKVR1:1:1101:14067:4397 1:N:0:43
CGAACTCCTACGGGAGGCAGCAGTGGGGAATTTTGCGCAATGGGGGAAACCCTGACGCAGCAACGCCGCGTGGAGGATGAAGTCCTTCGGGACGTAAACCCCTTTCGATCGGGACGATTATGACGGTACCGGAAGAAGAAGCACCGGCTAACTTCGTGCCAGCAGCCGCGGTAATACGAGGGGGGCGAGCGGTGTTCGGGATTATTGGGCGTAAAGGGTGCGTAGGCGGTTTGGTAAGACTTGTGTGAAATCTATGGGCTCAACTCATAGTCTGCACGATAAAGTGCCGGGCTTGAGTTTG
+
CCCCCGGFCFFEGDGGDGEGCFGCF<FEGGGGFGGGEGGGGGGGGGDGFG8@CC@FEC:@@DFFGGEGEFGEFEFEGGFGGDG<FFFGGDEGGEFC<+54B?=EGGGFGGEEE@@EC3BF9<=CGGCF<=BC<@F<FFEF,5,3@::*><:BFG@FG*=:FGBF:74<::B=FC99CGC*CEC8C>88*:8*/:EA@EG**1*+03@EGC8:*8*+0*2;EC*:?E:C>E**/787+2*+<20:77=FCFF+*39*+.*2/99*<2<*3:C*:>*<*)**18=0+/*1355(0.)))*/*9
@M03506:14:000000000-AKVR1:1:1101:10876:4410 1:N:0:43
CGAACTCCTACGGGAGGCAGCAGTGGGGAATATTGGACAATGGGGGCAACCCTGATCCAGCAATGCCGCGTGAGTGATGAAGGCCTTCGGGTTGTAAAGCTCTTTTGCCAGGGACGATGATGACGGTACCTGGAGAATAAGCCCCGGCTAACTTCGTGCCAGCAGCCGCGGTAATACGAAGGGGGCAAGCGTTGATCGGAATTACTGGGCGTAAAGGGCGCGTAGGCGGCTTATCAAGTCAGGCGTGAAATTCCCGGGCTCAACCTGGGGGCTGCGCTTGATACTGATGAGCTTGAATGCG
+
CCCCCGGGGGGGGGGGGGGGGGGGGGGGGGGGGGGGGGGGGGGGGGGGGGGGGGGGGGGGGGGGGGGGGGGGCGGGGGFGGFGGGGGGGGGGGGGDGGGGGGGGGGGGGGGGGGGGGGGGGGGGGGGGGGGGGGGGGGGGGGGGGGGGGGGGGGGGGGGGGGGGGGGGGGGGGGGGGG>FGGGGGGEGGGGGDGDEFGGGGGGGGGGGGGGGGGGGGGGGGGGGGGG=CEGGGFEFFGGGGGGGGGGGGCFGGGGCC>DDGGGGFDFGGGGF3CGGGFGG*67CE=>B47:ABF@5?FB@B
@M03506:14:000000000-AKVR1:1:1101:20090:4421 1:N:0:43
CGAACTCCTACGGGAGGCAGCAGTAAGGAATATTGGTCAATGGACGCAAGTCTGAACCAGCCATGCCGCGTGGAGGATGAAGGTCCTCTGGATTGTAAACTTCTTTTCTCTGGGGCGAAAAAAGCTCATTCTTGGGCACTTGACAGTACCAGAGGAATAAGCACCGGCTAACTCCGTGCCAGCAGCCGCGGTAATACGGAGGGTGCAAGCGTTATCCGGATTCACTGGGTTTAAAGGGTGCGTAGGAGGGCAGGTAAGTCAGTGGTGAAATCCCCGAGCTTAACGTGGGAACTGCCGTTGG
+
CCCCCGGGGGGGGGGGGGGGGGGGGGGGGGGGGGGEFFFGGGGGGGGDGGGGGFGGGGFGGGGGGGFGGGGGGGGGGGGGFGGFFCFFFGGGGGGGFEFGGGGGGGGGGGGGGGGGGGGGEFCCFFFGFGDFFFFGGGGGGGGGGDFGGGGFFF@CFDFGGGFGGFEEEGGGFFFG<CGGFGGGGG78>FGGCBBBFGGDGGGGGGGGGGCEG8FGFEGG8EG?FFGGGGG>++3ACEFGGG5:CG6CGCE5CEGGCF:7:E:<CFGFGG7/709C3.9)06=C*853(108F?=?>D)>)
@M03506:14:000000000-AKVR1:1:1101:10385:4430 1:N:0:43
CGAACTCCTACGGGAGGCAGCAGTGGGGAATTTTGCGCAATGGGGGAAACCCTGACGCAGCAACGCCGCGTGGAGGATGAAGTCCTTCGGGACGTAAACTCCTTTCGATCGGGACGATTATGACGGTACCGGAAGAAGAAGCCCCGGCTAACTTCGTGCCAGCAGCCGCGGTAATACGAGGGGGGCGAGCGTTGTTCGGAATTATTGGGCGTAAAGGGTGCGTAGGCGGTTTGGTAAGTCTGATGTGAAATCTATGGGCTCAACTCATAGTCTGCATCGGAAACTGCCGGGCGTGAGTGTG
+
CCCCCGGGGGGGGGGGGGGGGGGGGGGGGGGGGGGGGGGGGGGGGGGGGGGGGGGGGGGGGGGGGGGGGGGGGGGGGGGGGGGGGGGGGGGGGGGGGGGGGGGGGGGGGGGGGGGGGGGGGGGGGGGGGGGGGGGGGGGGGGGGGGGG7FGGGGGGGGGGFGGGGGGGGGGGGGGGGG@FGGGGGCC8?EEECGGGGEG?ECCEGGGGGGGC8EFFFGGGGGCEEGGGGE*;EECC7ECGFFCGDC?GFGCF>EFGGFG*:CCF7CFG+:CFCFFGGFDG3:3C?7C)4D@1)8>)7/9@@
@M03506:14:000000000-AKVR1:1:1101:12139:4472 1:N:0:43
CGAACTCCTACGGGAGGCAGCAGTGGGGAATCTTGCGCAATGGGCGAAAGCCTGACGCAGCGACGCCGCGTGAGGGAAGAAGGCCTTCGGGTTGTAAACCTCTTTCAGGAGGGACGAAGCCACTCGGGTTAATAGCCCAGAGGGTGACGGTACCTCCAGAAGAAGCCCCGGCTAACTACGTGCCAGCAGCCGCGGTAATACGAGGGGGGCGAGCGTTGTTCGGAATTATTGGGCGTAAAGGGTGCGTAGGCGGTTTGGTAAGTCTTGTGTGAAATCTATGGGCTCAACTCATAGTCTGCAC
+
CCCCCGGGGCFGGGGGGGGGGGGGGGGGGGGGGGGGGGGGGGGGGGGGGGGGGGGGGGGGGGGGGGGGGGGGGGGGGGGFGGGGGGGGGGGGGGGGGGGGGGGGGGGGGGGGGGGGGGGGGGGGGGGGGGGGGGGGGGGGGGGGGGGGGGGGGGGGGGGGGGGGGGGGGGGGGGFGFGGGGGGGGGGGGGGGGGG8EEGGGGFGGGGGGDEGGGEEC=EGGGG>G8:CFGGGGGGDEGGGGDCEDECDGGGGG/75CE5*<<77+:7:75:*>D7E>40:>:5*/*2.<C=<*@?4@*/9<
@M03506:14:000000000-AKVR1:1:1101:13509:4477 1:N:0:43
CGAACTCCTACGGGAGGCAGCAGTGGGGAATATTGCACAATGGGCGAAAGCCTGATGCAGCGACGCCGCGTGAGGGATGACGGCCTTCGGGTTGTAAACCTCTTTCAGCAGGGAAGAAGCGCAAGTGACGATACCTGCAGAAGAAGCACCGGCTAACTACGTGCCACCAGCCGCGGTAATACGTAGGGTGCGAGCGTTGTCCGGAATTATTGGGCGTAAAGAGCTCGTAGGCGGTCTGTCACGGCGGATGTGAAAGCCCGGGGCTTAACCCCGGGTCTGGCTTCGATACGGGCAGGCTGGT
+
CCCCCG<FF9<;FGGGGGGG>CFFGGCCF7ECEFGAEDCEGFG<E@CCFC<FCE@DGGC9FGDGGG@6FF>BBBFGGCEEEEG=FCGFCEGGGE@,,AFFFFDDFGEG?CFFGGGGFGGGGD:FCGC<B@=:CCFFFFG@FCCGG?FFC7*@:**:DCFGECCGFG,<>FFGEGC:<*4,22<224CC?BGGF:EFG88*+<EG?>8:C7CEFF5EE8AFCCG*9CEG8C8CE5:CEGGG7?5*:15>85<?7+<:C)*9*25/172*:*75/9)*)55**77:*)07(9)(7).).)))0
@M03506:14:000000000-AKVR1:1:1101:18480:4479 1:N:0:43
CGAACTCCTACGGGAGACAGCAGTGGGGAATCTTGCGCAATGGCCTAACGGCTGACGCAGCGACGCCGCGTGTGGGATGAAGCTCCTCGGAGTGTAAACCACTGTTGCCCGGGACGAACAGCTCGATTTCTCGAGCCTGACGGTACCGGGTGAGGAAGCACCGGCTAACTCCGTGCCAGCAGCCGCGGTAATACGGGGGGTGCGAGCGTGGTCCGGAATCACTGGGCGTAAAGGGCGCGGAGGGGGGTGGATTAGGGCGTGGTGAAAGTCCGGGGCTCAACCCCGGAGCTGCCGTGCCGAC
+
CCCCCGFGFGGGGGGGEGFGGFGGDFFGGDFGGGFGEGFGGGGGGGGGGGGGGGGFEEGGCC:FBFGEGGFEGGGGGG7FFFGFGGGGEG7CGGF9FGGG8FFCGG<FGGF@7C7FEGC:<<<=CCCDFGGGDGGEEGGFFEGGGEGGGGGGGGDGCEGCGG7FEECCFGGGGGFGGGG><BCGGGG8*:E9CF8>CE>E5?*88EEG**1;+8:EGD5+0<+<;C5C*2*/C75*CGG*1:C*1**9/*/+*+2*A)9)7/77C*9CC0<59D3*).677@)7C5)),7?7@E::5@@@:
@M03506:14:000000000-AKVR1:1:1101:15462:4509 1:N:0:43
CGAACTCCTACGGGAGTCAGCAGTGGGGAATCTTGCACAATGGGCGAAAGCCTGATGCAGCGACGCCGCGTGGGGGATGAAGCTTTTCGGAGTGTAAACCCCTTTCGATCCGGACGAATGCCCGCAAGGGATTGACGGTACGGATATAAGAAGCCCCGGCTAACTACGTGCCAGCAGCCGCGGTAATACGTAGGGGGCCAGCGTTGTTCGGAATTACTGGGCGTAAAGGGTTCGTAGGCGGTGCGGCAAGTTGGGAGTGAAATCTCTGGGCTCAACCCAGAGACGGCTTACAAAACTGCTG
+
BCCC<FGGGGGG@FFGGGGGGGGGGGGGGGGGGGFGGGGGGG8CDGEGG@GGGGGGFDFGGGEGEGEDGGGGGGGGEGGGGGGGGGGGGGGGGGGGGGGFFGGCGGGCFFBFGGGGGEGGGGGGGGGGGGGGGGFGEGGGEGGGGGGGGGGGGGFGGGGGGGGFGGFEGGG7FGGGF>FCECECEGGGGGGGGGDGDGCEFFGEECE8EGEGGGGGGGCCF*:CECCCFCGCGG*;C=DEDG**:EDDE5<:C?**;>FFCFFC+:::E4C>5*7C05CG*75C5))79*/)1*0;4@496
@M03506:14:000000000-AKVR1:1:1101:24869:4510 1:N:0:43
CGAACTCCTACGGGAGGCAGCAGTGGGGAATCTTGCGCAATGGACGAAAGTCTGACGCAGCAACGCCGCGTGGGGGATGAAGCTTCTCGGAGTGTAAACCCCTTTCGACCCGGACGAATGCCCGCAAGGGCTTGACGGTACGGGTATAAGAAGCCCCGGCTAACTACGTGCCAGCAGTCGCGGTAAAACGTAGGGGGCCAGCGTTGTCCGGATTTATTGGGCGTAAAGTGCTCGTAGGCGTGTTTGTACGTCGGATGTGAAATCCTTGAGCTTAACTCCGGGCCTGCATTCTAGACGAGCC
+
CCCCCGGGGGGE@FGGGEGEGGFGFFG7@FGGGFFGGGECFFFFCF7BFGFGECFGC@FE@CFGEC@+>>7+@CE7FCGFF<FGFCFGDCCEF<EGCGF<@FFFGGFEFGGD+CFEEEEGDFGGGGDC7@*D@:,8CEGGEFCF<:CGGCF9CFGCC7CGG>FG,<F@<<FFFFFFCFE71FG5/:CGC**;***1:E*/*/:/8*100;EE*:9CCGG6*:*/:E8@+0<CFG:*:E*8/*202*2*2*25)*5CE):??+:+<2+:<6+09779***1)))2774?<GF)*/*67)0<)
@M03506:14:000000000-AKVR1:1:1101:13410:4510 1:N:0:43
CGAACTCCTACGGGAGGCAGCAGTGGGGAATTTTGCGCAATGGGGGAAACCCTGACGCAGCAACGCCGCGTGGAGGATGAAGTCCCTTGGGACGTAAACTCCTTTCGATCGGGACGATTATGACGGTACCGGAAGAAGAAGCCCCGGCTAACTTCGTGCCAGCAGCCGCGGTAATACGAGGGGGGCGAGCGTTGTTCGGAATTATTGGGCGTAAAGGGCGCGTAGGCGGTCGGACATGTCTTGTGTGAAATCTTCGGGCTCAACTCGAAGTCTGCACAGGAAACTATCTGGCTTGAGTGTG
+
CCCCCGGGGDGGGGGGGGGGGGGGGGGGGGGGGGGGGGGGGGGGGGGGGGGGGGGGGGGGGGGGGGGGGGGGGGGGGGGGGGGGGGGGGGGGGGGGGGGGGGGGGGGGGGGGGGGGGGGGGGGGGGGGGGGGGGGGGGGGGGGGGGGGGGGGGGGGGGGGGGGGGGGGGGGGGGGGGGFGGGGGGGGGGGGEGGGGGGGEEFFGGGGGFGE?E>;CGGGGGGEEEGGGGGGGGEGGGGGG?FGGGGGCFFFCFFGGGFGGGGDCFGGGGGGFDC>C6FFGGF6:+8DF9DFFFFEFFFF6?
@M03506:14:000000000-AKVR1:1:1101:17889:4521 1:N:0:43
CGAACTCCTACGGGAGGCAGCAGTGGGGAATCTTGCGCAATGGGCGAAAGCCTGACGCAGCGACGCCGCGTGGGGGAAGAAGGCTTTCGGGTTGTAAACCCCTTTCAGGAAGGGCGAGGCTACTCGGGTTAATAGCCCAGAGGGTGACGGTACTTCCAGAAGAAGCCCCGGCTAACTACGTGCCAGCAGCCGCGGTAATACGTAGGGGGCAAGCGTTGTCCGGATTTATTGGGCGTAAAGAGCGTGTAGGCGGCCAGACAGGTCCGTTGTGAACACTCGAGGCTCAACCTCGAGACGCCGG
+
CCCCCGGGGGGGGGGGGGGGGGGFDFGGG>FGGGGFGGFGGGGFGEEGGGGGGGGGEGFGGGGGGGGGGGFGGGGGGGGGGGFGGGGGGGGGGGGGGFFGGGGGGG9FGGGGGGGGGFGGGGGGGGEGGGGFGGGGDFFFEGFGGGGGGGGFGGGGGGGGGGGGFGGGGGGGGGGGGCCGFFGFGGGGGGGGGGGEGEFFGGG?FGGGG8*@FGEEGGEFEGG5A5+<E7<EG5C8>E7FFF6=CGGGGCECC*:<C7<CEGFFGD**:/**:*?6:FDCGBF5EFF:?*76))07753;)
@M03506:14:000000000-AKVR1:1:1101:4926:4546 1:N:0:43
CGAACTCCTACGGGAGGCAGCAGTGGGGAATTTTGGACAATGGGCGCAAGCCTGATCCAGCAATGCCGCGTGTGTGAAGAAGGCCTTCGGGTTGTAAAGCACTTTTGTCCGGAAAGAAAACTTCCTGGTTAATACCTGGGGAGGATGACGGTACCGGAAGAATAAGCACCGGCTAACTACGTGCCAGCAGCCGCGGTAATACGTAGGGTGCAAGCGTTAATCGGAATTACTGGGCGTAAAGCGTGCGCAGGCGGTTCGCTAAGACAGTTGTGAAATCCGCGGGCTTAACCTGGGAACTGCA
+
CCCCCGGGGGGGEGCGGGEEGGGGGGGGG;FGGGGGGGGGGGGGGGGG7FGGGGGGGGGGGGGGGGGEGGGGGGGGGGGGGGGGGGGGGGGGGGGGGGGGGGGGGGGGGGDEGCGDGGGGGGGGGGGGGG9BFGGGGGGGGDF>EGFFGEEFGGGCF7<F7CBDGEFGGFEEGDC@FGCGDEGGGGFGGGGGGGGGGEEFCFGGFGCE:8EFG?GEGGE5CGFE*?GF@CFGGFGGGG3*<FGEGEEDE5=E3CEGGFC<:C6EFCEC?CFB7D>FG6)1935EEF*14CFF>37F:FFF*
@M03506:14:000000000-AKVR1:1:1101:11768:4557 1:N:0:43
CGAACTCCTACGGGAGGCAGCAGTGGGGAATATTGGACGATGGGCGCAAGCCTGATCCAGCCATGCCGCGTGGATGATGAAGGCCTTAGGGTTGTAAAGTCCTTTCGGCGGGGAAGATAATGACGGTACCCGCAGAAGAAGCCCCGGCTAACTTCGTGCCAGCAGCCGCGGTAATACGAAGGGGGCTAGCGTTGCTCGGAATCACCGGGCGTAAAGCGCACGTAGGCGGCTTTTTAAGTCGGAGGTGAAATCCTGGAGCTCAACTCCAGAACTGCCTTTGATACTGGAGCGCTTGAGTCCG
+
CCCCCGGGG<FGGGGGGGGGGGGFFGGGGGGGGGGGGGGGGGGGGGGGDGGGGGGGGGGDGGGGGGGGGG@FGGGGFGGGGGGGGGGGGGGGGGGGGEFGGGGGGGGGGGGGGGEC8FFGGGGGF@FEEGGGGFGGGGGGG?DFFEGGGGFGGGFGGFGFFFGEGFGGGGGG@EGGDGGFEDCCGGGGGGGGGEG+<CEDGGGGGGGGGGGGGGF7E=C5EEG8;;CEDE5>E?FFGGGGGG5=E7FGFCFC><CF8)**2<FCFGGC?7C47>FGF=DF*7BGGFGF0*),5;F4?*745
@M03506:14:000000000-AKVR1:1:1101:9867:4576 1:N:0:43
CGAACTCCTACGGGAGGCAGCAGTGGGGAATCTTGCACAATGGAGGAAACTCTGATGCAGCGACGCCGCGTGAGCGATGAAGCCCCTCGGGGTGTAAAGCTCTTTCGACGGGAAAGATTATGACGGTACCCGAAGAAGAAGCTGCGGCTAACTACGTGCCAGCAGCCGCGGTAATACGTAGGCAGCGAGCGTTGTTCGGAATTACTGGGCGTAAAGAGTGTGTAGGTGGTGCTCTAAGTTTGGTGTGAAATCTCCCGGCTTAACTGGGAGGGTGCGGCGAAAACTGGAGTGCTTGAGTATG
+
CCCCCGGGGGGGGGGGGGGGGGGGGGGGGGGGGGGGGGGGGGGFGGGGGGGGGGGGGGGGGGGGGGGGGGGGGGGGGGGGGGGGGGGGGGGGGGGGGGGGGGGGGGGGGGGGFGGGGGGGGGGGGGGGGGGGEGGGGGGGGGGGGGGGGGGGGGGGGGGCFGGGGGFGGGGCC7FFGGGGGDF9FGGDEGGCEGCFFEECCGGFGGGGGGGDE>EGDFGF7@FDFGCCGE5ACFF7<E:FGFC:=:57<?FFFGGGGB5)CFFFCF6C09CB7DCE)8DD9::G?FGFFGFABFFFFFFFB
@M03506:14:000000000-AKVR1:1:1101:18721:4579 1:N:0:43
CGAACTCCTACGGGAGGCAGCAGTGGGGAATATTGGACAATGGGCGAAAGCCTGATCCAGCAATGCCGCGTGCGTGATGAAGGCCTTAGGGTTGTAAAGCTCTTTTACCCGGGATGATAATGACAGTACCGGGAGAATAAGCTCCGGCTAACTCCGTGCCAGCAGCCGCGGTAATACGGAGGGAGCTAGCGTTATTCGGAATTACTGGGCGTAAAGCGCACTTAGGCGGCTGTGTAACTCAGAGGTGAAAGCCTGGAGCCCAACTCCAGAATAGCCTTTTAGACTGCATCTCTTGAACCAT
+
CCCCCGGGGFFEGDGEFC@EEGGGFDF:;,CFGGF6@FDFGG?8D@@F::FGF@ACGAFFFGGF<FGCFD@F,@FFCF?FEGG8EEFCGGGGGCC?@,9C,B?,BF?F?<F+C@7FFFGEF,E,C<F9<9FEE7:F@<FDFCAFF@7F@FGGGD<FFEGGDD@AFGGCFC:>C*@FE::><:7*=F:9::*=CCF:CFCC**B9FCBE78*BEEFD98:8=82++3<E>8C2A602++*+2<+21<*:+:9*9+*7C4D*:CDG6*7*<**1::7+*9:C*7/<09D4:C=)**96<).7*
@M03506:14:000000000-AKVR1:1:1101:18925:4594 1:N:0:43
CGAACTCCTACGGGAGGCAGCAGTAGGGAATCTTGCGCAATGGGCGAAAGCCTGACGCAGCGACGCCGCGTGCGGGATGAAGGCCTTCGGGTCGTAAACCGCTTTCAGCAGGGACGAAATTGACGGTACCTGCAGAAGAAGGCCCGGCCAACTACGTGCCAGCAGCCGCGGTGATACGTAGGGGTCTAGCGTTGTCCGGAATCATTGGGCGTAAAGAGCTCGTAGGCGGTTCGGCAAGTCGGATGTTAAATCTCCACGCTCAACGTGGAGGGGCCATTCGAAACTGCCGTGACTCGAGTCC
+
CCCCCGGGGGGGGGGGGGGGGGGGGGGGGGGGGGGGGGGGGGGGGGGGGGGGGGGGGGEGGGGGGGGGGGGGGGGGGGGGGGGGGGGGGGGGGGGGGGGGGGGGGGGGGGGGGGGGGGGGGGGGGGGGGGGGGGGGGGGGGFGGGGGGGGGGGGGGGGGGGGGGGFGGGGGGGFGGGGGGGGGGGGGCGGGGGGEGGGGGGGG?FGCFGG8?5EGGGGGGGGGG5EGGG8EEEGGGDGFGGE*AE++0+3++0<CGFECDEGFGGGGGGGGFGCD*9=FDDFFG70>F9D7(596075FFF
@M03506:14:000000000-AKVR1:1:1101:24390:4616 1:N:0:43
CGAACTCCTACGGGAGGCAGCAGTGGGGAATATTGCGCAATGGGCGAAAGCCTGACGCAGCGACGCCGCGTGGGGGATGAAGGCCTTCGGGTTGTAAACCCCTTTCAGCAGGGACGAAGCGAAAGTGACGGGACCTGCAGAAGAAGCGCCGGCTAACTACGTGCGAGCAGGCGCGGTAACACGTAGGGGGCAAGCGTTGTCCGGAAGTATTGGGCGTAAAGAGCGCGTAGGCGGGCTGTTGCGTCCGCGGTGAAAAATCGGGGCTTAAACCCGAGCCGGCGGTGGGTACGGGGAGGCTAGG
+
CCCCCGFD9FFDEGGGDGEGEFGCEFFDE@FAE@FDEFGDGGGAFGGD@FCGGFGGGGEEE:@FG:BCFEGGGCFFCFGF?AGC@<EGGGGFECF?9,?ACCB=,5<,A?BDCCDGF:F7@C+FFF;AC:F*3*1>DCBFGG7F<F7F:FFEE7<:AFCCE<FF**<*=F***:C>88C+<<*28*8;*:/?5CFE8*:A7<C8*:*00<<7E82:::*;FFFC5*C8*11<CE***10<C+:2**1)*22:1++0*0**2=<5**<*+0*0>)971.9)).07*))1)/51)00)))0.)
@M03506:14:000000000-AKVR1:1:1101:12790:4636 1:N:0:43
CGAACTCCTACGAGAGGCAGCAGTTGGGAATCTTGGACAATGGGGGAAACCCTGATCCAGCCATGCCGCGTGAGTGATGAAGGCCTTCGGGTTGTAAAACTCTTTCGACGGGGACGATAATGACGGTACCCGTAGAAGAAGCTCCGGCTAACTTCGTGCCAGCAGCCGCGGTAATACGAAGGGGGCTAGCGTTGTTCGGAATTACTGGGCGTAAAGCGCGCGCAGGCGGTCTTCCAAGTCAGTGGTGAAAGCCCGGAGCTCAACTCCGGAAATGCCATTGAAACTGTGAGACTTGAGGATG
+
CCCCCGGGGGGGGGGGGGGGGGGGGGGGGGGGGGGGGGGGGGGGGGGGGGGGGGGGGGGGGGGGGGGGGGGGGGGGGGGGGGGGGGGGGGGGGGGGGGGGGGGGGGGGGGGGGGGGGGGGGGGGGGGGGGGGGGGGGGGGGGGGGGGGGGGGGGGGGGGGGGGGGGGGGGGGGGFGGGGGGGGGGGGGGGGGGGEFGGGDGGGGGGGGGGGGGGDFGGDGGGGGGGGGGCEEGGGGGGGGGGGGFCEGGGGGFDGCC@C*<FGGGGGDG3CE=>FGCFG>FFFG7@FF)CFFBFFFFFF4:
@M03506:14:000000000-AKVR1:1:1101:9488:4654 1:N:0:43
CGAACTCCTACGGGAGGCAGCAGTGGGGAATTTTGCGCAATGGGGGAAACCCTGACGCAGCAACGCCGCGTGGAGGATGAAATCCCTTGGGATGTAAACTCCTTTCGATCGGGAAGATAATGACGGTACCGAGAGGAGAAGCCCCGGCTAACTTCGTGCCAGCAGCCGCGGTAATACGAAGGGGGCGAGCGTTGTTCGGATTTACTGGGCGTAAAGGGCGCGTAGGCGGCCAGCTTTGTCAGGCGTGAAAGCCCTGGGCTCAACCTGGGAATTGCGCTTGGGACGGGTTGGCTTGAGATCG
+
CCCCCGGGGGGGGGGGGGGGGGGGGGGGGGGGGGGGGGGGGGGGGGGGGGGGGGGGGGGGGGGGGGGGGGGGGGGGGGGGGGGGGGGGGGGGGGGGGGGGGGGGGGGGGGGGGGGGGGGGGGGGGGGGGGGEGGGGGGGGGGFGGGGGGGGGGGGGGGGGGGGGGGGGGGGGGGGGGGGGGGGGGGGCGGGECEEGFEGGGGDGFGGGGGGGGDGFGGGGGGGGEGGGGGG*CGFGCGGGGGGGGGGGGFCDFG67CFDFEFGGF*AC=<6:C4::C>C3C@FFGDG:?GF??4>@FFF*7
@M03506:14:000000000-AKVR1:1:1101:17906:4662 1:N:0:43
CGAACTCCTACGGGAGGCAGCAGTAAGGAATCTTCCGCAATGGACGAAAGTCTGACGGAGCAACGCCGCGTGCAGGATGACGGCCTTCGGGTTGTAAACTGCTTTTATTTGGGAAGATTGTGACGGTACCAAATGAATAAGGACCGGCTAACTACGTGCCAGCAGCCGCGGTAATACGTAGGGTCCAAGCGTTATCCGGAATCACTGGGCGTAAAGCGTGCGTAGGTGGATTGTTAAGTGCAATGCGAAATCCTGTGGCTCAACCATATGGACTGTATCGCATACTGGCAATCTAGAGGAC
+
CCCCCGGGFFFGEGGGGGGGGGGFGGGGGGGGGGGGGGGGGGDEGGGGGGGGGCFFGEFGGGGGCGG7CFGGGGGGGGGGFGGGGGGGGGGGGGGGFGGGGGGGGGFGCFFGGGGGGGGGGGGGGGGGGGGGGGGGGFGEFCGGGGGGGDGGDFGGGGFFEFGGCFFCECEFGGGGFFGGDDGFGFCFGGCFGGFGGGC88BFBFFGGGGGGGGGD7CGGGGG5E52+A@CFECCC9@FG?CFFGEEGGGGF*<EFG@7FFE***1C4CF767=CGD?CC3@75F**9<*14/9FFFFF4)
@M03506:14:000000000-AKVR1:1:1101:9727:4670 1:N:0:43
CGAACTCCTACGGGAGGCAGCAGTGGGGAATCTTGCGCAATGGCCGAAAGGCTGACGCAGCGACGCCGCGTGTGGGAGGACGCCTTTCGGGGTGTAAACCACTGTTGCCCGGGACGAACTTCTGGTTTCGACCAGATTGACGGTACCGGGTGAGGAAGCACCGGCTAACTCCGTGCCAGCAGCCGCGGTAATACGGAGGGTGCGAGCGTTGTCCGGAATCATTGGGCGTAAAGGGCGCGTAGGTGGCCCGGTCAGTTCGTGGTGAAAGCGCGGGGCTCAACCCTGCGTCGGCCATGAATAC
+
CCCCCGGGGGGGGGGGGGGGGGGGGGGGGGGGGGGGGGGGGGGGGGGGGGGGGGGGGGGGGGGGGGGGGGFGGGGGGGGGGGGGGGGGGGGGGGGGGGGGGGGGGGGGGGGGGGGGGGGGGGGGGFFGGGGGGGGGGGGGGGGGGGGGGGGGGGGGGGGGGGGGGGGGGGGGGGFGGGGGGGGGGGGGGGGGGGGGGGGGGGGGGGGGGGGGGGGGGDFF?C7:EEFG5CEGGGGGGGGEEGEF6FGGGCEEGDGDG?DDGGGGFFFGGDEEGGGD5<CCGF@CE><7;GF>BFFFF4@47
@M03506:14:000000000-AKVR1:1:1101:12680:4691 1:N:0:43
CGAACTCCTACGGGAGGCAGCAGTGGGGAATATTGCGCAATGGGCGAAAGCCTGACGCAGCGACGCCGCGTGGGGGATGAAGCTTTTCGGAGTGTAAACCCCTTTCGACCCGGACGAATGACCCGCAAGGGTTTGACGGTACGGGTATAAGAAGCCCCGGCTAACTACGTGCCAGCAGCCGCGGTAATACGTAGGGGGCCAGCGTTGCTCGGAATTACTGGGCGTAAAGGGTTCGTCGGTGGTGCGGCAAGTTGGGAGTGAAATCTCTGGGCTTAACCCCGAGGCTGCTTTCAAAACTGCC
+
CCCCC?FFG9EFFDCCCGGGGGGFGGGGGGGGGGGGGGGGGGGFGGD:FGFGFGFGGD@FEGGGGGGGGGGGGGGGGDGGGGGGGGGGGGCFGGGFEAFGDGGGGGGGGGGCFDCFFCCGFFCFGG@E>*8DFGGGF:CGFBFGGGGGGGGGG:C7FE7FE@C:FCEFE=+<BCFGGFG*/?5::CGG+AF96;CCECCEGGCC>CEGE+;CC8F+++<CF*;EG8*;FGC;FFE;**)/:==G7=:9:5:3:CFG*7*2++:9?0<*<*64**7CC?9*17)155552C=9*0*=499*7
@M03506:14:000000000-AKVR1:1:1101:18781:4714 1:N:0:43
CGAACTCCTACGGGAGGCAGCGGTGGGGAATCTTGCACAATGGGCGAAAGCCTGATGCAGCGACGCCGCGTGAGCGATGAAGCCCTTCGGGGTGTAAAGCTCTTTCCACGGGAACGATAATGACGGTACCCGGAGAAGAAGCTGCGGCTAACTACGTGCCAGCAGCCGCGGTAATACGTAGGCAGCGAGCGCTGTTCGGAATTACTGGGCGTAAAGAGTGTGTAGGCGGTGTTCCCAGTCTGTTGTGACATCTCCCGGCTTATCTGGGAGGGTGCAGCGGAAACTAGAAGGCTAGAGGGTG
+
@CCCCC<C@@@@;FFCCGEGEGGFC@FEGEGGGGGGGGAFGFDGGEGG>FFGGCGFFF<EACFFDGF7B@CG:CEGGGEGCGFF+4F<DGGGG7F?CEFF9FFGGC,<ECGC7FFGGGDFFFDC73+DBD<::FGGFFGFCF@:,CFGC*3DE@ACCC7:F7:<@FFC7:CFF*CFFF:FE<F,:7//*/:EEE8<C8>588+3+3+<@85?8;8A78CF09*0:@E=C:EE=<+<+<C99<0<CGG7+3:+2+<*/5D3*0*+2:952C7)9972:6CDC>57F***-*)()08/*5377
@M03506:14:000000000-AKVR1:1:1101:10785:4715 1:N:0:43
CGAACTCCTACGGGAGGCAGCAGTGGGGAATCTTGCGCAATGCGCGAAAGCGTGACGCAGCAACGCCGCGTGAGGGAAGAAGGCCTTCGGGTTGTAAACCTCTTTCAGGAGGGACGAAGGTTCAGGCGCGAATAGCGTCCTGGACTGACGGTACCTCCAGAAGAAGCCCCGGCTAACTACGTGCCAGCAGCCGCGGTAATACGTAGGGGGCTAGCGTTGTCCGGAATCACTGGGCGTAAAGCGCGCGTAGGCGGCCCGGTAAGTCCGCTGTGAAAGTCAAAGGCTCAACCTTTGAATGTCC
+
CCCCCGGGGFGGEGGGGGGGGGGEEFFGGGGGGGGFFE@FGGGGGDGGG:FGGGDGGGGGGGGGGGGGGGFFCFGGGFGGGFGGGCFGGEGGGCGGGGGGGGGGGGGGGFGGEGGGGGGGFFDGGGGGGGFEGFGGGGGEEGGGGGGGGGGGGGGGFFEFCGGGGGGGGGGGGGE7EFFFGCFCGGGGGGGGGGGGGG>FFGGCGGGGGGGGGGF>CEGGGFE5E58@CFC7CFF8:CC=CDEGGEEG5=EF5ECDC5>97C=?FFCGD7CF7>7?*@F*:6>E+.0*.0)4*@*9@748*
@M03506:14:000000000-AKVR1:1:1101:6938:4717 1:N:0:43
CGAACTCCTCCGGGAGGCAGCAGTGGGGAATTTTGCGCAATGGGGGAAACCCTGACGCAGCAACGCCGCGTGGAGGATGAAATCCCTTGGGATGTAAACTCCTTTCGATTGGGAAGATTATGACGGTACCAATAGAAGAAGCCCCGGCTAACTTCGTGCCAGCAGCCGCGGTAATACGAGGGGGGCAAGAGTTGTTCGGAATTATTGGGCGTAAAGGGTGCGTAGGCGGTTTGACAAGTCTGATGTGAAATCTATGGGCTCAACCCATAGTCTGCATCGGAAACTGTCGGGCTTGAGTATG
+
CCCCCGGGG-FFGGGGGGGGGGGGGGGGGGGGGGGGGGGGGGGGGGGGGGGGGGGGGGGGGGGGGGGGGGGGGGGGGGGGGGGGGGGGGGGGGGGGGGGGGGGGGGGGGGGGGGGGGGGGGGGGGGGGGGFGGGGGGGGGFGFFDGGGGGGGGGFGDGGGGGGGGGGDGGGGGGGGGGGGGGGGGGDGGGCCEFFGGEGEGCCCGGGGGGGCGGGGGGGGGGEGGGFGG*?EGFGGFGGGGGFGFGGGF97:7<9CG@G:5C=C=DEGGCGFFGF7C?>D33>C+**18D@6@4;5F*909
@M03506:14:000000000-AKVR1:1:1101:20555:4747 1:N:0:43
CGAACTCCTACGGGAGGCAGCAGTAAGGAATCTTCCACAATGGACGAAAGTCTGATGGAGCAACACCGCGTACAGGATGACGGCCTTCGGGTTGTAAACTGCTTTTATATGGGAAGATTATGACGGTACCATATGAATAAGCACCGGCTAACTACGTGCCAGCAGCCGCGGTAATACGTAGGCAGCAAGCGTTGTTCGGAGTTACTGGGCGTAAAGGGTGCGTAGGCGGCTCTATAAGGATGGTGTGAAATCTCCCGGCTTAACTGGGAGGGTGCGCTATAGACTGTGGGGCTAGAGGGTG
+
CCCCCGGGGGGGGGGGGGGGGGGGGGGGGGGGGGGGGGGGGGGGGGGGGGGGGGGGGGGGGGGGGGGGGGGGGGGGGGGGFGGGGGGGGGGGGGGGGGFGGGGGGGGGGGGGGGGGGGGGGGGGGGGGGGGGGGGGGGGGGGGGFEGGGGGGGGGGGGGGGGGGGGGGGGGGGGFGGFGGGGGFGDGGGG>*>F8FCCEGG8CFGGGFFFGEC>CEFG6:CGG*3BBCGDEECCFGCF*<++:?C**:9:F<DFF4E)71*<:FG:+7:DE397/>C>)9:@FC??:B?DE(700*95@)7
@M03506:14:000000000-AKVR1:1:1101:17228:4782 1:N:0:43
CGAACTCCTACGGGAGGCAGCAGTAGGGAATTTTCCACAATGGGCGAAAGCCTGATGGAGCAACGCCGCGTGCAGGATGAACCCCTTCGGGGCGTAAACTGCTTTTATATGTGACGAATATGACGGTAGCATATGAATAAGGATTGGCTAACTCCGTGCCAGCAGCCGCGGTCATACGGAGGATCCAAGCGTTATCCGGAATTACTGGGCGGAAAGAGTTGCGTAGGTGGCATGGTAAGCAGACAGTGAAAGCGTGTGGCTCAACCATACACACATTGCCTGAACCGCTAAGCTAGAGTAA
+
CCCCCGGGFFGGGGGGGGGGGGGGGGGGGGGGGGGGGGGGGGGGGGGGGGGGGGGGGF8EEG8FCGGGGGGGGGGGGGGGGGGGGGGGGGGGGGGGGGGGGGFGGGGGGGGGGGGGGGGGGGGGGGFFGGGFFGGFFF9FFGGGFCFGFFFGGGGE<<C@FFGFGGGGG7:>F*FFCFG7CCF,?FGC97FFFC:,?EDEG52?<BFCFC>*1**80ACFCFC8>8AF@CEC+7C<9@699:676?+:9ECF5//**0>C:FFC6>7CF<FF45D+:7C7*?4C637)()74:?FF*997*
@M03506:14:000000000-AKVR1:1:1101:14040:4789 1:N:0:43
CGAACTCCTACGGGAGGCAGCAGTGGGGAATTTTGCGCAATGGGGGAAGCCCTGACGCAGCAACGCCGCGTGGAGGATGAAATCCCTTGGGATGTAAACTCCTTTCGATCGGGAAGATAATGACGGTACCGAGAGAAGAAGCCCCGGCTAACTTCGTGCCAGCAGCCGCGGTAATACGAGGGGGGCAAGCGTTGTTCGGAATTATTGGGCGTAAAGGGTGCGTAGGCGGTTTGATAAGTTTGATGTGAAATCTCTGGGCTCAACCCAGAGTCTGCATCGAACACTGTCGGGCTGGAGTATG
+
CCCCCGGGGGGEGGGGGGGGGGGGCGGGGGGGGGGGFGEGGGGGGGGGGGGGGGGGGGDGGGGGGGGEGGGGGGGGGGGGGGGGGGGGGGGGGGGGGGGGGGGGGGGGAFGGGCEGGGGGGGGGGGGG7FFGGGGGGGGGFGGFGGGG>FFFGGFEGGGFFGGGFFGCGEGEG7CCCFFDGGGGGGGGGGG*:E*CGEDEC>CFEGGCC>CE8*;EFGFGDGCCGEFGG5?*;+<CCCDGGG?AFGGF7:+9:+?CE>4<*07CF<C4*1C67*:9*****)8:<=:76336))8)8??7?
@M03506:14:000000000-AKVR1:1:1101:5158:4791 1:N:0:43
CGAACTCCTACGGGAGGCAGCAGTGGGGAATCTTGCGCAATGGGCGAAAGCCTGACGCAGCGACGCCGCGTGAGGGATGAAGGCCTTCGGGTTGTAAACCTCTTTCAGCGGGGACGAAGCGAAAGTGACGGTTCCCGCAGAAGAAGCCCCGGCCAACTACGTTCCAGCAGCCGCGGTAATACGTAGGGGGCTAGCGTTGTCCGGAGTTATTGGGCGTAAAGAGCTCGTAGGCGGCTTTGTAAGTCGGACGTGAAATCCTTCGGCGTAACTGGGGGGCGCCGGTCTTCACTGCGGGGCTCGC
+
CCCCCGGCGGGGGGGGGGGGGGGGGGGGGGG,EGG<7@FGGGGGGG>FCFGGGGGD@FGGGCG:FGGGGGGG+F<CGDFGGGGGGGGGGGGGGGGGGG<FEFGGG9<,E:FGGGGGGG7@B*<**8,,@**8**@>FGCGC:F<F@7,=<F**=*4<CFC:C+++7:<2+2*2885:*;9+<C++*/*/:C?**+2A?8E@FG*;*12+++0+;CEG8EG77F8:+*::5*28=E8E+22+3AFDE=)*:ACD=+:C4**+*15*)/9*2+)*/1:D3CGD)):**0*.:=)7)7)<B)0)
@M03506:14:000000000-AKVR1:1:1101:7031:4816 1:N:0:43
CGAACTCCTCCGGGAGGCAGCAGTGGGGAATCTTGCACAATGGGCGAAAGCCTAATGCAGCGACGCCGCGTGAGGGAAGAAGGCTTTCGGGTTGTAAACCTCTTTCAGAAGGGACGAAGCTCCTCGGGTTAATAGCCCAGAGGGTGACGGTACCTTCAGAAGAAGCCCCGGCTAACTACGTGCCAGCAGCCGCGGTAATACGTAGGGGGCAAGCGTTGTCCGGATTTATTGGGTTTAAAGGGTGCGTAGGCGGCCTGTTAAGTCAGGGGTGAAAGACGGTAGCTCAACTAACGCAGTGCCC
+
CCCCCGGGG-FGGGGGGGGGGGGFGGGGGGGGGGGGGGGGGGGGGGGGGGGGGGGGGGGGGGGGGGGGGGGGGGGGGGGGGGGGGGGFGGGGGGGGGGGGGGGGGGGGGGGGGGGGGGGGGGGDFFGGGGGGGGGGFGGGGGGGFGGGGGGGGGGGGGGGGGGGGGGGGGGGGGGGGGD:FFGGGGGGGGGGGGGGGGGGGGGF8EGEEGGGFFGGCG;EGGGC*:00+2@FFG=EF7FFGGGGGG5C=EFEGEGGG4CF?FG?E>FGGDD39:CFFDG5FDF9<*0)4*).)78>.//9?
@M03506:14:000000000-AKVR1:1:1101:16943:4823 1:N:0:43
CGAACTCCTACGGGAGGCAGCAGCGGGGAATATTGCACAATGGGCGCAAGCCTGATGCAGCGACGCCGCGTGAGGGATGACGGCCTTCGGGTTGTAAACCTCTTTCAGTATCGACGAAGCGCAAGTGACGGTAGGTACAGAAGAAGCACCGGCCAACTACGTGCCAGCAGCCGCGGTAATACGTAGGGTGCGAGCGTTGTCCGGAATTACTGGGCGTAAAGCGTGCGTAGGTGGATTGTTAAGTGCAATGCGAAATCCTGTGGCTCAACCATATGGACTGTATCGCATACTGGCAATCTAG
+
CCCCCGGGGGGGGGGGGGGGGGGGGGGGGGGGGGGGGGGGGGGGGGGGGGGGGGGGGGGGGGGGGGGGGGGGGGGGGGGGGGGGGGGGGGGGGGGGGGGGGGGGGGGGGGGGGGGGGDGGGGGGGGGGGGGGCGGGGGGGGGGGGGGGGGGGGGGGGGGGGGGGGGGGGGGGGGGGGGGGGGGGGGGDFDGGGGGGGEEEFCEGGEGGGGGGGGGGGGEGGGGGGGGGGGGGGGF@FFFGCFFGCFCGGFFGGGGCFFGG?FGGFFGGGFC?FC7FFFFG7=@FGBGEFCF9?FFFFFF4/
@M03506:14:000000000-AKVR1:1:1101:10102:4832 1:N:0:43
CGAACTCCTACGGGAGGCAGCAGTGGGGAATTTTGCGCAATGGGGGAAACCCTGACGCAGCAACGCCGCGTGGAGGATGAAGTCCCTTGGGTCGTAAACTCCTTTCGACCGGGAAGATACTGACGGTACCGGAAGAAGAAGCACCGGCTAACTCTGTGCCAGCAGCCGCGGTAATACAGAGGGTGCGAGCGTTGTTCGGAATTATTGGGCGTAAAGGGCGCGTAGGCGGCGCGGTATGTCACCTGTGAAATCTCCTGGCTCAACTGGGAGCTTGCAGGCGAAACTGCCGTGCTGGAGTGGG
+
CCCCCGGGGGGGGGGGGGGGGGGGGGGGGGGGGGGGGGGGGGGGGGGGGGGGGGGGGGGGGGGGGGGGGGGGGGGGGGGGGGGGGGGGGGGGGGGGGGGGGGGGGGGGGGGGGGGGGGGGGGGGGGGGGGGGGGGGGGGGGGGGGGGGGGGGGGGGGGGGGGGGGGGGGGGGGGGGGGGGGGGGGGGGGGGEGGGGGGGGGGGGFGGFGGGDGGGGGGGGGGGGGGGGGGGGGGGGGGGGGGGGGGGGFGGGGCCFFFG<FG6C?FGG6DDFCCDFGFDGGFFDGFGFFDFFFFFFFFF)7
@M03506:14:000000000-AKVR1:1:1101:17103:4871 1:N:0:43
CGAACTCCTACGGGAGCCAGCAGTGGGGAATATTGGACAATGGGGGCAACCCTGATCCAGCAATGCCGCGTGTGTGAAGAAGGCCTTCGGGTTGTAAAGCACTTTTATCCGGAACGAAACGTGTTGGGTGAATAGCCCAGCAAACTGACGGTACCGGAGGAATAAGCACCGGCTAACTTCGTGCCAGCAGCCGCGGTAATACGAAGGGGGCTAGCGTTGTTCGGAATTATTGGGCGTAAAGGGTGCGTAGGCGGTTTGGTAAGTCTTATGTGAAATCTATGGGCTCAACTCATAGACTGCA
+
CCCCCGGGGGGGGGGGGGGGGGGGGGGGGGGGGGGGGGGGGGGGGGGGGGGGGGGGGGGGGGGGGGGGGGGGGGGGGGGGGGGGGGGGGGGGGGGGGGGGGGGGGGGGGGGGGGGGGGGGGGGGGGGGGGGGGGGGGGGGGGGGGGGGGGGGGGGGGGGGGGGGGGGGGGGGGGGGGGGGGGGGGGFFGGGGGGGGGGDGGGGGGGGGGGGGGGGGEGGGGGGGGGGGGGGGGGGGGGDFFGG=EGGDGGEFGGGC5<DGGGGGFGG>CFGFC:CC:?GFGFF5=FF?:D?3@7@4=FFF7
@M03506:14:000000000-AKVR1:1:1101:23828:4879 1:N:0:43
CGAACTCCTACGGGAGGCAGCAGTGGGGAATCTTGCACAATGGGCGAAAGCCTGATGCAGCGACGCCGCGTGAGGGATGAAGGCCCTCGGGTTGTAAACCTCTTTCGGCAGGGAAGAAGCCGCAAGGTGACGGTACCTGCAGAAGAAGCCCCGGCCAACTACGTGCCAGCAGCCGCGGTAAGACGTAGGGGGCGAGCGTTGTCCGGATTTATTGGGCGTAAAGCGCGCGCAGGCGGTTCGGAAAGTCGGATGTGAAAATCCGGGGCCCAACCCCGGACCTGCATCCGATACTCCCGGAATG
+
CCCCCGGGGGGGGGGGGGGGGGGFGGGGGGGGGGGGGGGGGGGGGGEGGGGGGGGGGGGGGDGGGGGGGGGGGGGGGGGGGGGGGGGGGGGFGGGGGGG8=FCGGGGEEEGGGFGGGDGGFEGGGGFFFGGGGGGGGCGGFGGFGG7FGF@EGGGDFGGGGFGGGGGGGGGFGGGGGGGCEFFGGGGCEGGGDG*:EGCEGGGFEECGE6@CFGGGGGG5**ACEDEGG5?CEEGGEEGGG*:5CEFDECCE*<:>76D47C5==7:>E*:7C7)>95<FC:5<CFG315>.=?>5@3))9
@M03506:14:000000000-AKVR1:1:1101:8027:4889 1:N:0:43
CGAACTCCTCCGGGAGGCAGCAGTGGGGAATCTTGCACAATGGGGGAAACCCTGATGCAGCGACGCCGCGTGAGCGATGAAGCCCTTCGGGGTGTAAAGCTCTTTCGTCAGGGACGATAATGACGGTACCTGGAGAAGCAGCTGCGGCTAACTACGTGCCAGCAGCCGCGGTAATACGTAGGCAGCGAGCGTTGTTCGGAGTTACTGGGCGTAAAGGGTGTGTAGGCGGTTTTCTAAGTTTGGTGTGAAATCTCCCGGCTCAACCGGGGGGGTGCGCCGAAAACTGGGAGACTAGAGTGCG
+
CCCCCGGGG9FGGGGGGGGGGGGGGGGGGGGGGGGGGGGGGGGGGGGGGGGGGGGGGGGGGGGGGGGGGGGGGGGGGGGGGGGGGGGGGGGGGGGGGGGGGGGGGGGGGGGGGGGGGGGGGGGGGGGGGGGGGGGGGGGGGGGGGGGGGGGGGGGGGGGGGGGGGGGGGGGGGGGGGGGGGGGGGGGGGGGGGGGGGGDEEEGEEFEGGGG8?EGFGGGG8CGGCGFGE:5*;C<++A::CFE=FGGGGFGGGG9CEED<EFF::CGD*9CE7CDE5BGDD3@?+9DFFG><*16@F7**0
@M03506:14:000000000-AKVR1:1:1101:11654:4915 1:N:0:43
CGAACTCCTACGGGAGGCAGCAGTGGGGAATATTGGACAATGGGCGCAAGCCTGATCCAGCCATGCCGCGTGAGTGACGAAGGCCCTAGGGTTGTAAAGCTCTTTTGTGCGGGAAGATAATGACGGTACCGCAAGAATAAGCCCCGGCTAACTTCGTGCCAGCAGCCGCGGTAATACGAAGGGGGCTAGCGTTGCTCGGAATCACTGGGCGTAAAGGGTGCGTAGGCGGGTCTTTAAGTCAGGGGTGAAATCCTGGAGCTCAACTCCGGAACTGCCATTGAAACTGTTTAGCTTGAGGACG
+
CCCCCGGGGFGGGGGGGGGGGGGGGGGGGGGGGGGGGGFGGGGGGGGGGGGGGGGGGGGGGGGGGGGGGGGDGGGGGGGGEGGGGGGGGGGGGGGGGGGGGGGGGGGGGGGGGGDGGGGGGGGGGGGGGGGGGDGGGGGFGGGGGGGGGGGGGGGGGGGGGGGGGGGGGGGGGGGGGGGGGGGGGGGFGFGGGEGFGGGGGGGGGGGGGGGGGDGGGGGGGGGGGGGGGGEEGGGGFGGGCCCGEGGGCFGG<EFGCFC*<FGGGGGDGGG><FFG4777*0@GEFGF4*=AF=?>FF4)0
@M03506:14:000000000-AKVR1:1:1101:21528:4935 1:N:0:43
CGAACTCCTACGGGAGGCAGCAGTGGGGAATATTGGACAATGGGCGCAAGCCTGATCCAGCAATGCCGCGTGAGTGAGGAAGGCCTTAGGGTTGTAAAGCCCTTTCACCCGCGGCGATGATGACGGTAGCGGGAGAAGAAGCCCCGGCTAACTTCGTGCCAGCAGCCGCGGTAATACGAAGGGGGCGAGCGTGGTTGGGATTTACTGGGCGTAAAGGGCGGGAAGGCGGCCGCGTTTGTAGGGCGTGAAAGCCGTGGGCCCACCTTGGGAGTGGGGCTTGGGAGGGGTTGGCTGGAGGCGG
+
CCCCCGGGG9FFGGGGGGGGGGGGGGGGGGGGGGGGGGGGGGGGGGGGGGGGGGGGGGGGGGGGGGGGGGGGGGGGGGGGGGGGGGGGGGGGGGGGGGGFGGGGF,BFG,@>FD++=6>?F9,5B7=+33@C+3+@38D,3D7DFG>*1>B<F9,>F*>13,*,,2,*1FF:C*,7,*=CEEGG*2******2*;8*2*/<8+++0AF8*/*2A*<C8******2*/:8E****2:*1*++3/**27C*+0:F/295)7*2:9>0*<C51*857***0/9*0<5:3)),97())0)))0)0
@M03506:14:000000000-AKVR1:1:1101:16371:4974 1:N:0:43
CGAACTCCTACGGGAGGCAGCAGTGGGGAATATTGGACAATGGGCGCAAGCCTGATCCAGCCATGCCGCGTGAGTGATGAAGGCCCTAGGGTTGTAAAGCTCTTTTGTGCGGGAAGATAATGACGGTACCGCAAGAATAAGCCCCGGCTAACTTCGTGCCAGCAGCCGCGGTAATACGAAGGGGGCTAGCGTTGCTCGGAATCACTGGGCGTAAAGGGTGCGTAGGCGGGTCTTTAAGTCAGGGGTGAAATCCTGGAGCTCCACTCCAGAACTGCCTTTGATCCTGGGGATTGTGAGTTCG
+
CCCCCGGGGGGGGGGGGGGGGGGGFGGGFGGGGGGGGGFGGGGGGGGGGGGGGGGGGGGGGGGGGGGGGGGGCGGFGGGGGGGGGGGGGGGGGGGGGGGGGGGGGGGGGGGGGDGGGGGGGGGGGGGGGGGGCFGGGGGGGGGGGCGGGGGGGGGGDGGGGGGGFGGGGGGEGGGGCFCGGG7:FGGGGGGDC:BFGDGDEGGFGGFGGFGECCC<F?AEGDCEGGGGGG5?8AFEGGGGGGGGGC55CCFFDG768)**++2:75:C67CF*94C6@GG79*+36*.477()09*1/7*.
@M03506:14:000000000-AKVR1:1:1101:13098:4979 1:N:0:43
CGAACTCCTACGGGAGGCAGCAGTTGGGAATCTTGGACAATGGGGGAAACCCTGATCCAGCCATGCCGCGTGAGTGATGAAGGCCTTCGGGTTGTAAAACTCTTTCGCGCACGACGATAATGACGGTAGTGCGAGAAGAAGCTCCGGCTAACTTCGTGCCAGCAGCCGCGGTAATACGAAGGGGGCTAGCGTTGTTCGGAATTACTGGGCGTAAAGCGCGCGCAGGCGGCTATCCAAGTCAGTGGTGAAAGCCCGGAGCTCAACTCCGGAACTGACATTGAAACTGATTAGCTTGAGTATG
+
CCCCCGGGGGGGGGGGGGGGGFGFGGGGGGGGGGGGGGGFGGGGGGGGFGGGGGGGGGGDFG@FGGGGGGGGGGGGGGGGGGGGGGGFGGGGGGGGGGGGGGGGGGGGGGGGGGGGGGGGGGGGGGGGGGGGGGGGGGGGGFGFFGGDGGFGGGGGGGGGGGGGGGFGGGGGGGGGGGFCEGGGGGGGFCGGGDGGGGGDGGGGGGFGGDGGGDFGFGGEGGGGGGGGGGGGF6@E6E><7<<CGCFFFG+:0C=<EEGG+26CGGGDCCE>D=*<*/>778@FF@*/)26094?5??FF4
@M03506:14:000000000-AKVR1:1:1101:12529:5028 1:N:0:43
CGAACTCCTACGGGAGGCAGCAGTGGGGAATTTTGCGCAATGGGGGAAACCCTGACGCAGCAACGCCGCGTGGAGGATGAAATATCTTGGTATGTAAACTCCTTTCGATGGGGAAGATTATGACGGTACCCATAGAAGAAGCCCCGGCTAACTTCGTGCCAGCAGCCGCGGTAATACGAGGGGGGCAAGCGTTGTTCGGATTTATTGGGCGTAAAGGGTGCGTAGGCGGTTTGGCAAGTCTGATGTGAAATCTATGGGCTCAACCCATAGCCTGCATCAGAAACTGCCGGGCTTGAGTATG
+
CCCCCGGGGCGGGGGGGGGGGGGGGGGGGGGGGGGGGGGGGGGGGGGGGGGGGGGGGGGGGGFGGGGGGGGGGEGGGGGGGGGGGGGGGGGGGGGGGGGGGGGGGGGGGGGGGGGGGGGGGGGGGGGGGGGGGGGFFGGCGGGGGGGGGCGGGGGGGGFGGGGGGGGGGGGGGGGGGGFGGGGGGGDFGGGGGEEGFGGGGDFGGGFGGGEC>>FGFCECGGEGGGGGGECGGGGG6CDGGG7CF+9FEFCCGGDF?>GGC?FGCDCFCC+9><CC7/9=09?AA6=@9)8>3).54907*
@M03506:14:000000000-AKVR1:1:1101:15555:5038 1:N:0:43
CGAACTCCTACGGGAGGCAGCAGTGGGGAATATTGGACAATGGGGGCAACCCTGATCCAGCCATGCCGCGTGAATGATGAAGGCCTTCGGGTTGTAAGGTTCTTTTGGCGGGGACGATGATGACGGTACCCGCAGAATAAGCTCCGGCTAACTTCGTGCCAGCAGCCGCGGTAATACGAAGGGAGCTAGCGTTGTTCGGAATTACTGGGCGTAAAGGGCGCGTAGGCGGCCAGCTTTGTCAGGCGTGAAAGCCCTGGGCTCAACCTGGGAATTGCGCTTGGGACGGGTTGGCTTGGGATCG
+
CCCCCGGGGGGGGGGGGGGGGGGGGGGGGGGFGGGGGGGGGGGGGGGGGGGGGGGGGGGGGGGGGGGGGGGGGGGGGGGGGGGGGGGGGGGGGGGGGGGEGGGFGGGGGGGGGGGGGGGGGGGGGGGGGGGGGDGGGGGGGGGGGGGGGGGGGGGGGGGGGGGGGGGGGGGGGGGGGGGFFGGGGGGGGGGG?EGGGGG5EGGGGGGGGGGGGDGGGGGGGGGGGGGGGGEDFGF?FFGGGGGFGGGGGGGGCFGFFFF45EDGGGGGGGCFG7CCD5DGGFFF>@C>:GFF:>EFF>658
@M03506:14:000000000-AKVR1:1:1101:23745:5044 1:N:0:43
CGAACTCCTACGGGAGGCAGCAGTGGGGAATATTGGACAATGGGCGCAAGCCTGATCCAGCAATGCCGCGTGAGTGAAGAAGGTCTTCGGATTGTAAAGCTCTTTCGACGGGGACGATGATGACGGTACCCGTAGAAGAAGCCCCGGCTAACTTCGTGCCAGCAGCCGCGGTAATACGTGGGGGGCTAGCGTTGCTCGGAATGACTGGGCGTAAAGGGCGCGTAGGCGGTTCGTACAGGCAGACGTGAAACTCCCGGGCCCAACCGGGGGGCTGCGTTTGATACGTGCGGGCTTGAGTTCG
+
CCCCCGFGFECGGDGGGGGGGFGGFFGDDGGGGGGGGGGGGGGD8CGGGGGGGGCFFAGGGGGGFGGGCFFEGGGFGGGG<FGGGGFGGGDFGGGGGGCEEGFFFF7?CFEGEGG+>BFGGGGGDDFGFGGGCGG@9<,BDG8<FGGFGGGGGDGGFCF5@F7FGGFGDB7FEGGGGG,,=@FFGGGGGGG>E5E+<858EGGDFGGEGFG:8CFDDC=8?88?CC+85/?CEEGG*9**25C6=55>*<F+*<:CEED3579>*)19C5E>5C35179D7*9+:9459D)(773)01*9)
@M03506:14:000000000-AKVR1:1:1101:6174:5068 1:N:0:43
CGAACTCCTCCGGGAGGCAGCAGTGGGGAATCTTGCGCAATGGGCGAAAGCCTGACGCAGCGACGCCGCGTGCGGGAAGAAGGCCTTCGGGTCGTAAACCGCTTTCAGGAGGGACGAAGCTACTCGGGTTAATAGCCCAGAGGGTGACGGTACCTTCAGAAGAAGCCCCGGCTAACTACGTGCCAGCAGCCGCGGTAATACGTAGGGGGCAAGCGTTGTCCGGATTTATTGGGCGTAAAGAGCGTGTAGGCGGCTTGGCAAGTCCGCTGTGAAAACTCGAGGCTTAACCTCGAGACGTCGG
+
CCCCCGGGG9FGGGGGGGGGGGGGGGGGGGGGGGGGGGGGGGGGGGGGGGGGGGGGGGEGGGGGGGGGGGGGGGGGGGFFGGGGGGGGGGGGGGGGGGGGGGGGGGGGGGGGGGGGGGGGGGGGGGGGGGGGGGGGGFGGGGGGGGGGGGGGGGGGGGGGGGGGGGGGGGGGDF@FCGGGGGGFGGGGGGCEGGCEGCGGGGECGGEGGGGGGGEGG=CE+AECC>F?@<9CFFGEGEFCFGC=*::7F?EEGDGGGFGCC5:CEDD3EGGFCF7:4=DCDE>CC4*930)4)))5>>E@>
@M03506:14:000000000-AKVR1:1:1101:25253:5073 1:N:0:43
CGAACTCCTACGGGAGGCAGCAGTGGGGAATTTTGCGCAATGGGGGAAACCCTGACGCAGCAACGCCGCGTGGAGGATGAAGTCCTTCGGGACGTAAACTCCTTTCGATCGGGACGATAATGACGGTACCGGAAGAAGAAGCCCCGGCTAACTTCGTGCCAGCAGCCGCGGTAATACGAGGGGGGCGCGCGTTGTTCGGAATTATTGGGCGTAAAGGGTGCGTAGGCGGTTTGGTAAGTCTTATGTGTAATCTATGGGCTCAACTCATAGACGGCATGAGAAACTGCCGGGCTGGAGTATG
+
-@CCCFEGGGGGGGGDGGGGGGGEEGFD,FFFGGGGGDCEGGFGGGG:FGGGGGGGGGGGGGGGGGDF7FFFC@FGGGGGGGGG<?EEFGGGEBFFGGGGGGGGGGGDGFEGGGGGGEF=A<FFFEF++>FCEGG@FGG8@F@CFDFFFBGGGCFG@F=<FGGGCC7FGDGGGGGDB:CFGGDGEGG*::CCEE*:A888E8+A7+<6C*8*:*;EG=EE8?EGGGGGGEE58CF:CF7+A<:+A+<*3C797CCC+<55*+*2:>9DCC9F*>DEG>CCCFF?+**8>)315)7<5?F48
@M03506:14:000000000-AKVR1:1:1101:21313:5084 1:N:0:43
CGAACTCCTACGGGAGGCAGCAGTGGGGAATATTGCACAATGGGCGCAAGCCTGATGCAGCGACGCCGCGTGAGGGATGACGGCCTTCGGGTTGTAAACCTCTTTCAGTATCGACGAAGCGCAAGTGACGGTAGGTACAGAAGAAGCGCCGGCTAACTACGTGCCAGCAGCCGCGGTAACACGTAGGGCGCAAGCGTTGTCCGGAATTATTGGGCGTAAAGAGCTCGTAGGCGGTCTGTTGCGTCCGCTGTGAAAACTCGGGGCTTAACCCCGAGCCTGCAGTGGATACGGGCAGACTAGA
+
CCCCCGGGGGGGGGGGGGGGGGGFGGGGGGGGGGGGGGGGGGGGGGGGGGGGGGGGGGGGGGGGGGGGGGGGGGGGGGGGGGGGGGGGGGGGGGGGGGGCGGGGGGGGGGGGGGGGGGGGGGGGGGGGGGGGGGGGGGGGGGGGGGGGDGGGGGGFGGGGGFGGFGGGGGGGGGGGGGGGGGGGGGGGGGDEGGGGECGGGGEGGG>6:@FGGGGGGGDGGGF*@FGGGGGGGDG=EGF7:CGGCGGG5E=CFF7CGFGGGGGEG*<CFFF3D3D5C?F<FFFGG?*/,7>>>>E>F)*6*
@M03506:14:000000000-AKVR1:1:1101:6960:5107 1:N:0:43
CGAACTCCTCCGGGAGGCAGCAGTGGGGAATTTTGCGCAATGGGGGAAACCCTGACGCAGCAACGCCGCGTGGAGGATGAAGGTCTTTGGATTGTAAACTCCTTTCGATCGGGACGATTATGACGGTACCGGAAGAAGAAGCACCGGCTAACTCTGTGCCAGCAGCCGCGGTAATACAGAGGGTGCAAGCGTTGTTCGGAATTATTGGGCGTAAAGGGCGCGTAGGCGGTGAGGTAAGTCTTTAGTGAAATCTCCAGGCTCAACCTGGCGTCTGCTAAGGAAACTGCCGTGCTTGAGTGTG
+
CCCCCFGGG-EFFGGGGGGGGGGFEGGGGGGGGGGGGGGGGGGFGGGDGGGGFFGGGGGGGGGGGGGGGGCGFEFGGGGGGGGGFFFGGGFGGGGGFFFGGGG9FEGGGGGGGCGCEEGGCGGGGG7FGFEGDCGG88FGFFFFFF7FFFFFGGFGAEGGCFG7FG7CCGG:@C@EC@C9CFEGGGGGGGDF@FE@FEE>CF6C7@EG5FEG58*<CEE=C5?EC5CCGGG*;:ACC6:<9+0+:C7*@C9CC+<D8?GD7?7?6C6C*9ED*7*<>=*7646?7**.2/807BF>4**1=
@M03506:14:000000000-AKVR1:1:1101:6448:5119 1:N:0:43
CGAACTCCTCCGGGAGGCAGCAGTGGGGAATCTTGCGCAATGGGCGAAAGCCTGACGCAGCGACGCCGCGTGGGGGAAGAAGGCTTTCGGGTTGTAAACCCCTTTCAGGAAGGACGAAGCCACTCGGGTGAATAGCCCAGAGGGTGACGGTACTTCCAGAAGAAGCCCCGGCTAACTACGTGCCAGCAGCCGCGGTAATACGTAGGGGGCAAGCGTTGTCCGGATTTATTGGGCGTAAAGAGCGTGTAGGCGGTTAGGTAGGTCCGTTGTGAAAACTCGAGGCTCAACGTCGAGACGCCGG
+
CCCCCGGGG9EFEGGGGGGGGGGDFGGGGGGGGGGGGGGGGGFGGGGGEGGGGGFGGGGGGGGGGGGGGGGGGGGGGGGGGGGGEGGGGGGGFGGGGGCFGGGGGGGGGGCEGGGGGGGGGGGCGGGGCGGFGFFFGGFGGB:<FEGGGGGGGGGGGGGGDFGGGG+FFGFGGGFGGGDEGFCFGGGGGGGDGGGGCEG7CGF6CE>EGG5C8FGG*:CFFGG5;C6C7CCG==C:*;*<?:*>>C/7FEFDDG5C65CFFFG?+>/7:DE=F*>79*94<>BCF?D@(9.45).08>3>)
@M03506:14:000000000-AKVR1:1:1101:15186:5128 1:N:0:43
CGAACTCCTACGGGAGGCAGCAGTCGAGAATTTTTCTCAATGGGCGAAAGCCTGAAGGAGCGACGCCGCGTGGGGGATGAAGGGCTTCGGCTCGTAAACCCCTGTCATTTGCGAACAAACCTTACGTTTTAATAAAGCGTGAGCTGATTGTAGCGAAAGAGGAAGGGACGGCTAACTCTGTGCCAGCAGCCGCGGTAATACAGAGGTCCCAAGCGTTGTTCGGATTCACTGGGCGTAAAGGGTGCGTAGGTGGCGGGGTAAGTTTGATGTGAAATCTCCGAGCTTAACTCGGAAACTGCAT
+
CCCCCGGGGGGGGGGGGGGGGGGGGGGGGGGGGGGGGGGGGGGGGGGGGGGGGGGGGGGGGGGGGGGGGGGGGGGGGGGGGGGGGGGGGGGGGGGGGGGGGGGGGGGGGGGGGGGGGGGGGGGGGGFGGGGGGGGGGGGFGGGGGGGGGGGGGGGGGGGGGGGGGGGGGGGGGGGGGGGGGGGGGGGGGGGGGGGGGGGGGGGGGGGGCCFFGGGGCEGGGG5EGCCFGFGGGGG=EGGGFGGGGGECEG?CGGGGGFG3<C7C?DDFG>FF*C>CF?FGGFEDC=:=47>0))7?=6=?7
@M03506:14:000000000-AKVR1:1:1101:5199:5138 1:N:0:43
CGAACTCCTACGGGAGGCAGCAGTTGGGAATCTTGGACAATGGGGGAAACCCTGATCCAGCCATGCCGCGTGAGTGATGAAGGCCTTCGGGTTGTAAAACTCTTTCGACGGGGACGATGATGACGGTAGCGGGAGAAGAAGCCCCGGCTAACTTCGTGCCAGCAGCCGCGGTAATACGAAGGGGGCGAGCGTTGTTCGGATGTACTGGGCGTAAAGGGCGCGTAGGCGGGCAGCTTTGTAAGGCGTGAAAGCCCTGGGCTCAACCTGGGAATTGCGCTTGGGACGGGTTGGCTTGAGATCG
+
CCCCCCGFGGGGGGGGGGCE@FFEECFFGGGGGGGGFGGGCGGGGGGGFCGGGGFCF<FDGGFGGGGGGGGGGGGGFGGGGGGGFE@FFGGFGEEEFFGGFFFGFFGFDFFGGCFEFCFG9<FEFEGCGGFGG@@+BB>FGG3@FFFGF7FG=CFEGCFGFGFGGG>FCEEGF:@9FFGCBGCF<FC5EEGCEG;FFGGEE*<<FGE?FG5:88;E:*:8CE5C>E?8>CEGDE@<E@D+<EF6EG5>8C?6*A:>EFGGGCF?EGGG*20.*7CCC355C>FFC5D51)5(94>)6>?/>
@M03506:14:000000000-AKVR1:1:1101:6859:5156 1:N:0:43
CGAACTCCTACGGGAGGCAGCAGTGGGGAATTTTGCGCAATGGGGGAAACCCTGACGCAGCAACGCCGCGTGAAGGATGAAGGTCTTTGGATTGTAAACTTCTTTCGTCCGGGAAGATAATGGCGGTACCGGAATAAGAAGCCCCGGCTAACTTCGTGCCAGCAGCCGCGGTAATACGAAGGGGGCGAGCGTTGTTCGGAATTATTGGGCGTAAAGGGAGCGTAGGCGGTTCGATAAGTCACTTGTGAAATCTCTGGGCTCAACCCAGAGTCTGCAAGCGAAACTGTCGGGCTTGAGTATG
+
CCCCCGGGG-EGGGGGGGGGGGGGGGGGGGGGGGGGGGGGGGGGGGGGGGGGGGGGGGGGGGGGGGGGGGGGGGGGGGGGGGGGGGGGGGGGGGGGGGGGGGGGGGGGGGGGGGGGGGGGGGGGGGGGGGGGGGGGGGGGGGGGGGGGGGGGGGGGGGGGGGGGGGGGGGGGGGGGGGCFGGGGGGGGGGG8CEEGGGGCEGGGGGGFGGGG5EFDFGGGGGGGGGGGGEGGGGGGGGGGEGFCFGGGGDGGFGG:CFGGFGFFCDCG5CGFGGFGGFGGCDBDFBC@BDE9D4>)9BFFF
@M03506:14:000000000-AKVR1:1:1101:16709:5184 1:N:0:43
CGAACTCCTACGGGAGGCAGCAGTCGAGAATTTTTCACAATGGGGGAAACCCTGATGGAGCGACGCCGCGTGGGGGATGAATGGCTTCGGCCCGTAAACCCCTGTCATTTGCGAACAAATTGGTTCAATTAATAACTGAACCATTGATAGTAGCGAAAGAGGAAGGGACGGCTAACTCTGTGCCAGCAGCCGCGGTAATACAGAGGTCCCAAGCGTTGTTCGGATTCACGGGGCGTAAAGGGTGCGTAGGCGGTCGGGTAAGTCTGAGGTTAAATCTCCCAGCTTAACTGTGAAACTGCAT
+
CCCCCGGGGFEEGGGGGGGGGGGGFEGGGGGGGGGFFGGFAFGGGGGGGGGEFGGGGGFGGGGGGGGGGGEGGGGGGGGFFGGGGGGFGGGEGGGGGGGGGGGGGGGF9CFGG7CFFGFGFGGFGGGGDECFGCFFGFCFFGGFFGGGGGGFGGGEGGGGGGGGFFCFDGGGGGGGFGGGFGFGGGGGCCGFGGGGGCFGGGG7AFC>CFFG5FGECE=FFGDGDEFFG*8?5*:2:87@9E:C5=*5CGFEC2:9C@5CEFF7CFF752*****+2***9657+@>6)089=BF?**==/
@M03506:14:000000000-AKVR1:1:1101:26304:5188 1:N:0:43
CGAACTCCTACGGGAGGCAGCAGTAAGGAATATTGGTCAATGGGCGGAAGCCTGAACCAGCCATGCCGCGTGCAGGAAGACGGCCCTACGGGTTGTAAACTGCTTTTGCAGGGGAATAAACCCCGGTACGTGTACCGGGCTGAGTGTACTCTGAGAATAAGGATCGGCTAACTCCGTGCCAGCAGCCGCGGTAATACGGAGGATCCAAGCGACCTCCGGATTTATTGGGTTTCAAGGGTGCGTAGGCGGCCTATTAAGTCAGGGGTGAAAGACGGTAGCTTAACCACCGGGGTTCCTTGGT
+
CCCCC@FGGEAFGGGEED7CFFG@FGGDGGGGGGGGGG9EFF@EF@CCEGFFFCGGFFCFCFFGG<FFGEGGGFG@EFFGGGGGEGGGGGGGFCFGFGD,EFGEGGGFFGGGDB@FFGGGG8FG7=F@FCF<F8<=F:@CGGGGFCFFCFGGFGGE9FFCBF@B:7CEF7FC97:>:*<*;,<F:,=BEC:*CCC,2=ECCE*8BFG89E5*:*/+;ECE58+20<+<C?*;+<<9?8CE=:/*2:9)C5=597?7C42:++9:C7**0*9)937*/8*27=@++/*.,).7>))///*0*
@M03506:14:000000000-AKVR1:1:1101:9936:5247 1:N:0:43
CGAACTCCTACGGGAGGCAGCAGTGGGGAATTTTGCGCAATGGGGGAAACCCTGACGCAGCAACGCCGCGTGGAGGATGAAATCCCTTGGGATGTAAACTCCTTTCGATCGGGACGATTATGACGGTACCGGAAGAAGAAGCCCCGGCTAACTTCGTGCCAGCAGCCGCGGTAATACGGAGGGTGCAAGCGTTATCCGGATTCACTGGGTTTAAAGGGTGCGTAGGCGGGTTGGTAAGCCCGTGGTGAAATCTCCAAGCTTAACTTGGAAACTGCCGTGGATACTATCAATCTTGAATATC
+
CCCCCGGGGGGGGGGGGGGGGGGGGGGGFGGGGGGGGGGGGGGGGGGGGGGGGGGGGGGGGGGGGGGGGGGGGGGGGGGGGGGGGGGGGGGGGGGGGGGGGGGGGGGGGGGGGGGGGGGGGGGGGGGGGGGGGGGGGGGGGGGGGGGGGGGGGGGGGGGF9FGGGGGGGGGGGGGGGGGGGGGGGGGGGGGGGGGGGGGGGGGGGCCFG;EEGFGGGGGEEGEGGGGGGDCEGGGFFGCCCECEGGFDFFGFGFGGGFGG?C7C9FGGGFGFG7*29>DG:/=FGFD?D>@AF?@B?F?F1
@M03506:14:000000000-AKVR1:1:1101:11214:5250 1:N:0:43
CGAACTCCTACGGGAGGCAGCAGTGGGGAATATTGGACAATGGGCGCAAGCCTGATCCAGCCATGCCGCGTGGGTGATGAAGGCCCTAGGGTTGTAAAGCCCTTTCGGCGGGGAAGATAATGACGGTACCCGCAGAAGAAGCCCCGGCTAACTTCGTGCCAGCAGCCGCGGTAATACGAAGGGGGCTAGCGTTGCTCGGAATTACTGGGCGTAAAGCGCACGTAGGCGGCTTCTTAAGTCGGTGGTGAAATCCTGGAGCTCAACTCCAGAACTGCCTTCGATACTGGGAAGCCGGAGGCCG
+
CCCCCGGGGGGGGGGGGGGGGGGEGGGGGGGGGGGGGGGGGGFGGGGGGGGGGGGFGGGGGFGGGGGGGGGGGGEGGGGGGGGGGGGGGGGGGGGGGGGAFFGGGGGGGGGGGGGGGGGGGGGGGGGGGGGGGGGGGGGGGGGGGGGGGGGGFGGG@FGGGGGGGGFGGGGGGGGGGGGGGGGGGDGFGGGGEEC7CCEEGGGGGFGGGGGGGGGGGGGGGGCGFGCEE:EG?CFFDGGFGEE5CE=FGGCFFF9C*7C*<?F:<0C6F:EF**27C4>FF=5>?=<>B45())85))8:>
@M03506:14:000000000-AKVR1:1:1101:11713:5255 1:N:0:43
CGAACTCCTACGGGAGGCAGCAGTGGGGAATTTTGCGCAATGGGGGAAACCCTGACGCAGCAACGCCGCGTGGAGGATGAAGTCCCTTGGGACGTAAACTCCTTTCGACCCGGACGATAATGACGGTACGGGTGGAAGAAGCCCCGGCTAACTTCGTGCCAGCAGCCGCGGTAATACGAGGGGGGCAAGCGTTGTTCGGAATTATTGGGCGTAGAGGGCGCGTAGGCGGTGCGGTAAGTCACCTGTGAAATCTCCGGGCTTAACTCGGAGCCTGCAGGCGAAACTGCCGGGCTTGAGTGTG
+
CCCCCGGGGCGGGGGGGGGGGGGGGGGGGGGGGGGGGGGGGGGGGGGGGGGGGGGGGGGGGGGGGGGGGGGGGGGGGGGGGGGGGGGGGGGGGGGGGGGGGGGGGGGGGGGGGGGGGGGGGGGGGGGGGGGGGGGGGGGGGGGGGGGGGGGGGGGGFGGGGGGGGGGGGGGGGGGGGGFGGGGGGGGFGGGECE>FGCGG55:CGGGGGGGG>GGGGGGGGGGGGGGGGEDGEGEDCEDGGCGGGGGGGGGGGGFGGFGDGGGFFFE<CD=54CFFGFGDD>>C?@C?B))4>FF>699*1
@M03506:14:000000000-AKVR1:1:1101:4957:5264 1:N:0:43
CGAACTCCTACGGGAGGCAGCAGTGGGGAATCTTGCACAATGGGCGAAAGCCTGATGCAGCAACGCCGCGTGGGGGATGAAGGCCCTCGGGTTGTAAACCCCTTTCAGCAGGGACGAATCTGACGGTACCTGCAGAAGAGGCCCCGGCCAACTACGTGCCAGCAGCCGCGGTAACACGTAGGGGGCAAGCGTTGTCCGGATTTATTGGGCGTAAAGAGCTCGTAGGCTGTTCGATAAGTCGGGTGTGAAACCTCCAGGCTCAACCTGGAGACGCCACCCGATACTGTCATGACTAGAGTCC
+
CCCCCGGGGGGGGGGGGGGGGGGGGGGGGGGGGGGGGGGGGGGGGGGEFFGGGGGGGGGGGGGGGGGGGGGGGGGGGGGGGGGGGGGGGGGGGGGGGGGFGGGGGGGGGGGGGFGGGGGGGGGGGGGGGGGGGGGGGGGGFGCFGGGGGGGGGGGGGGGGGGGGGGGGGGGGGGGGFGCFGGGGGGGGDGGGGGEGGGGED5CF7CFGFGGGGGGGCGGGGGEEGEFCFGCFEGGGGGGGGGGFEGGGE?AFGGGFG@GDEGCFG40>EGGFGGGG:>GDGB3>?**94>69FFFFF=74=
@M03506:14:000000000-AKVR1:1:1101:16049:5266 1:N:0:43
CGAACTCCTACGGGAGGCAGCAGTAGGGAATATTGGACAATGGAGGCAACTCTGATCCAGCCATGCCGCGTGAGTGATGAAGGCCTTCGGGTTGTAAAACTCTTTCTGGTGTGACGATGATGACGGTAACACCAGAAGAAGCTCCGGCTAACTTCGTGCCGGCAGCCGCGGTAATACGAAGGGAGCGAGCGTTGTTCGGAATCACTGGGCTTAAAGCGTACGTAGGTGGTCAAATAAGTCAGAAGTGAAAGCCCCGGGCTTAACCTGGGAATTGCTTTTGAGACTGTTTGGCTAGAGTCCT
+
CCCCCGGGGGGGGGGGGGGGGGGGGGGGFGFFGGGGGGGGGGGGGGGGGGGGGGGGGGGGGGGGGGGGGGGGGGGGGGGGGGGGGGGGGGGGGGGGGGGGGGGGGGGGGGGGGGGGGGGGGGGGGGGGGGGGGGGGDGGGFFFGGGGGGGGGGGGGGCFGGGGGGGGGGGGEFGGGGGGGGGGGGGEEGGGGGGGGGGGCEGFFGGGCFGGGGGGGGGGGDGG?FGGGFCD?FFFGCFGGFFFCFGGGDGGGDGGGGEGG5CGFFGG45*<>DFCF74>GCFFCFFC?4FFBF?@F??799
@M03506:14:000000000-AKVR1:1:1101:9124:5280 1:N:0:43
CGAACTCCTACGGGAGGCAGCAGTGGGGAATCTTGCACAATGGGCGAAAGCCTGATGCAGCAACGCCGCGTGAGGGACGAAGGCTTTCTGAGTTGTAAACCTCTTTCAGCAGGGACGATTGTGACGGTACCTGCAGAAGAAGCCCCGGCCAACTACGTGCCAGCAGCCGCGGTAATACGTAGGGGGCAAGCGTTGTCCGGATTTATTGGGCGTAAAGAGCTCGTAGGCGGCTTGGCAAGTCGGGTGTGAAACCTCCAGGCTCAACCTGGAGTCGCCATTCGATACTGCTATGGCTTGAGTT
+
CCCCCGGGGGGGGGGGGGGGGGGGGGGGGGGGGGGGGGGGGGGGGGGGGGGGGGGGGGGGGGGGGGGGGGGGGGGGGGGGGGGGGGGGGGGGGGGGGGGGGGGGGGGGGGGGGGGGGGGGGGGGGGGGGGGGGGGGGGGGGGGDFGGGGGGGGGGGGGGGGGGGGGGGGGGGGGGGGGGDCFGGGGGGFFGGFGGGGGGGGDGFGGGGGGGGGGGGGGGGGGGGGGGGGGGGGGGGFGGGGGGGGGGGGGGFFGGGGFGGECCFGGGGG4=FC35=CEDDGFFGGFGF>?FBF>F@>)660
@M03506:14:000000000-AKVR1:1:1101:19797:5281 1:N:0:43
CGAACTCCTACGGGAGGCAGCAGTAGGGAATCTTCGGCAATGGACGAAAGTCTGACCGAGCAACGCCGCGTGAGTGAAGAAGGTTTTCGGATCGTAAAACTCTGTTGTTAGAGAAGAACGTTGTGTGGAGTGGAAAATTACACAAGTGACGGTATCTAACCAGAAAGGGACGGCTAACTACGAGCCAGCAGCCGCGGTAATACGTAGGTCCCGAGCGTTGTTCGGAATTATTGGGCGTAAAGCGAGCGCAGGTGGTTTACTAAGTCTGATGTAAAAGGCAGTGGCTCAACCATTGTGTGCA
+
9<CCC<CEGFGGGEEGGGGGGGDGDAEEEFFGFEGGGGGEGGFCDF:@C:EFGCFG8B7@FEGF7CED7F@>,4<CFGDGGDGGFCC9BFG7FGFGGGF=?EGGGCGGGGFGGGGFDGG7FFFFFFFGGG,AD<<DFDFAFGFGGGDGGFGGE@@FGGFFCCBFGGG7*F<C>:F:FFDFGG*>:FC@7<CEF**4CBECC9FF7<8=><FE>CGGGG5:*1<8E5*;8+:+<CC85CC*CGGC>=5CC575>+C5;57*+00AFFF>9C?=F*:?*7F5C:46:)09<FF:9*=*9)7/*
@M03506:14:000000000-AKVR1:1:1101:14036:5288 1:N:0:43
CGAACTCCTACGGGAGGCAGCAGTGGGGAATATTGGGCAATGGGCGCAAGCCTGACCCAGCCATGCCGCGTGAGTGATGAAGGCCTTCGGGTCGTAAAGCTCTGTGGAGGGGGAAGAAACCTCTTGTGGCTAATATCCACGAGAATTGACGGTACCCCTTTAGCAAGCACCGGCTAACTCCGTGCCAGCAGCCGCGGTAATACGGAGGGTGCGAACGTTGCTCGGAATCATTGGGCGTAAAGCGCACGTAGGCGGCTCGTTAAGTCGGATGTGAAAGCCCTGGGCTCGACCCAGGAAATGG
+
CCCCCGGGGGGGGGGGGGGGGGGGGGGGFGGGGGGGGGGGGGGGGGGGGGGGGGGGGGGGFGGGGGGGGGGGGGFGGGGGGGGGGGFFGGGFGGEGGGGGGGFCGGFFGGGGGCFGGGGFGGGFGGGFGGGGGGGGGGGGGGGGGGGGGGGGGGC>FFGGGGGGGGGGFGGGGGGGGGFGGGGGGG9EFFGFGGGGGGGGGGGGE=CD>;EGGGDDGGFGG0<EGDEGGGGG?CCFGGG=FGCCEGGG:C5EFED)*0>D*A*<:>E<:3>7>FGG:)5*5::55.*)-1>175>85)*/*
@M03506:14:000000000-AKVR1:1:1101:22377:5290 1:N:0:43
CGAACTCCTACGGGAGGCAGCAGTGGGGAATCTTGCACAATGGAGGCAACTCTGATGCAGCGACGCCGCGTGAGCGATGAAGCCCCTCGGAGTGTAAACCCCTTTCGACCCGGACGAATGACCCGCAAGGGTTTGACGGTACGGGTATAAGAAGCCCCGGCTAACTACGTGCCAGCAGCCGCGGTAATACGTAGGGGGCCAGCGTTGCTCGGAATTACTGGGCGTAAAGGGTTCGTAGGTGGTGCGGCAAGTTGGAAGTGAAATCTCTGGGCTTAACCCAGAGGCGGCTTTCAAAACTGCC
+
CCCCCGGGG?FFGGEFGGGGGGGFGGGGGGGGGGGGGGGGGGFGGGGDGGGGGGGGGGGGGGGGGGGGGGGGGGGGGGGGGGGGFGGGGGGEGGGGGGGGGGGGGGGGGGGGGGGGGGGGGGGGGGGGGGGCFCGGGGGGFGEGGGDGDGGGCG?FGGGGGGDFGGAFGGGGGGGGGGGGGGGGFGGGFGGGF5?EGGEGGCEDCGGGGGGCEGFGG7FGDFGG?*;CC7CCCF88:8><EGGCCEED=553*<CC?F7*0<*2<>F79DC4**9CD4C<C:FFG3<)7C)4@?*9F4**7
@M03506:14:000000000-AKVR1:1:1101:16451:5317 1:N:0:43
CGAACTCCTACGGGAGGCAGCAGTGGGGAATTTTGCGCAATGGGGGAAACCCTGACGCAGCAACGCCGCGTGGAGGATGAAGTCCTTCGGGACGTAAACTCCTTTCGATCGGGACGATTATGACGGTACCGGAAGAAGAAGCCCCGGCTAACTTCGTGCCAGCAGCCGCGGTAATACGAGGGGGGCGAGCGTTGTTCGGAATTATTGGGCGTAAAGGGTGCGTAGGCGGTTTGGTAAGTCTGATGTGAAATCTATGGGCGCAACTCATAGTCTGCATCGGAAACTGCCGGGCTTGAGTATG
+
CCCCCGGGGGGGGGGGGGGGDGGGGGGGEFFGGGGGGG7FGGGGGGGGGGGGGFGGGGFEFGGGGGGFFGGGGCGEGGGGGGGGGFGGGGGEGGGGFFGGGGGGGGGCFGGDGFGDGGFGGGGGGGGCGGEG>FF8@EFGGGGGDEGEGGGGGGGD<FGFGGGFFGGGGGGG:EG@FGGGE7CCEDC?:8E:*:;CCEGECE?F7FFGG5CCEC>FFGGCD=**:8<C>2:*;EGC?<:EFFGFGGCC9C?FDCEFGFG5:CCE679CC::BF>:?775<<37?FFG?BD3;@47)96@6=
@M03506:14:000000000-AKVR1:1:1101:20040:5318 1:N:0:43
CGAACTCCTACGGGAGGCAGCAGTGGGGAATATTGGACAATGGGGGCAACCCTGATCCAGCAATGCCGCGTGAGTGATGTAGGCCTTAGGGTTGTAAAGCTCTTTTGCCAGGGACGATGATGACGGTACCTGGAGAATAAGCCCCGGCTAACTTCGCGCCAGCAGCCGCGGTAATACGAAGGGGGCTAGCGTTGTTCGGAATTACTGGGCGTAAAGGGCGCGTAGGCGGTTTGACCAGTCAGGTGTGAAATTCCCGGGCTTAACCTGGGGGCTGCACTTGATACTGTCAGGCTTGAATGCG
+
CCCCCGGGGGGGGGGGGGGGGGGGGGGGGGGGGGGGGGGGGGGGGGGGGGGGGGGGGGGGGGGGFGGGGGFGFGEFGGGGGFGGDGGCFGGGGGGGGGGGGGGGGGGGGGGGGGDGGEGGGGGGGGGGGGGGGGGGGGGGGGGGGGGGDGGFGGGGDGGGGCGFGGGGGGGGGEGDFFFGGGGGGGGGGGGFGGGCFGGDGFFGGGGGGGD?CC*<FGDE5=**CEFGGGG8ECC9?F:?FGG++ACGFDGC7+09?>CD=FGCF7*CFDGFDGC609<FFFFGG@*/675:FFFFFF*93
@M03506:14:000000000-AKVR1:1:1101:8488:5321 1:N:0:43
CGAACTCCTCCGGGAGGCAGCAGTGGGGAATATTGCACAATGGGCGAAAGCCTGATGCAGCGACGCCGCGTGAGGGATGACGGCCTTCGGGTTGTAAACCTCTTTCAGCAGGGACGAAGCGAAAGTGACGGTACCTGCAGAAGAAGCACCGGCCAACTACGTGCCAGCAGCCGCGGTAATACGTAGGGTGCAAGCGTTGTCCGGAATTATTGGGCGTAAAGAGCTCGTAGGCCGCTTGTCGCGTCGGCTGTGAAAACCTGGGGCTCAACCCCGGGCCTGCAGCCGATACGGGCAAGCTAGA
+
CCCCCGGGG<FGGGGGGGGGGGGGGGGGGGGGGGGGGGGGGGGGGGGGGGGGGGGGGGGGGGGGGGGGGGGGGGGGGGGGGGGGGGGGGGGGGGGGGGGGGGGGGGGGGGGGGGGGGGGGGGGGGGGGGGGGGGGGGGGGFGGGGGGGGGGGGGGGGGGGGGGGGGGGGGGGGGGGGGGGFFGGGGGGGGGGGGGGGGDGGGGGCEGGGGGFFGGG5:CECDFGGFGGGGGGFEGGEGGGGGGCGGGGCE67CCF7CBFFFGDEGF9D?FEEDDCC<75D<FFGG>9:0*<>DF3>F?=6/
@M03506:14:000000000-AKVR1:1:1101:10645:5343 1:N:0:43
CGAACTCCTACGGGAGGCAGCAGTAGGGAATATTGGTCAATGGGTGCAAGCCTGAACCAGCCATGCCGCGTGCAGGAAGAAGGCCTTCTGGGTTGTAAACTGCTTTTGCCAGGGGATAAAATGACCATGCGTGGTTAATTGAAGGTACCTGGTGAATAAGCCACGGCTAACTACGTGCCAGCAGCCGCGGTAATACGTAGGTGGCAAGCGTTGTCCGGATTTATTGGGTTTAAAGGGTGCGTAGGCGGCCCTGTAAGTCAGTGCTGAAATCCCCCGGCTTAACCGGGGTGGTGGCATTGAT
+
CCCCCGGGGGGGGGGGGGGGGGGGGGGGGGGGGGGGGGGGGGGGGGGGGGGGGGGGGGGGGGGGGGGGGGGGGGGGGGGGGGGGGGGGGGGGGGGGGGGGGGGGGGGGGGGGGGGGGGGGGGGGGGGGGGGGGGGGGGGGGGGGFGGGGCFGGGGGGGGGGFGGGGGGGGGGGGGGGGGGGGGGGGGGGGGGGGGGGCGGGGGGGGFGGGGECEFCEGGEG?FGFGGGEGECFGGGDFGGGGGG5E=DGDG5DGGFGFFFFFGG?D7=7>F?DD9=D>35DFBAE>G>4CB8>)<.=7F87
@M03506:14:000000000-AKVR1:1:1101:14257:5351 1:N:0:43
CGAACTCCTACGGGAGGCAGCAGTGGGGAATATTGGACAATGGGCGAAAGCCTGATCCAGCCATGCCGCGTGAGTGATGAAGGCCCTAGGGTTGTAAAGCTCTTTCGTCAGGGACGATAATGACGGTACCTGAAGAAGAAGCCCCGGCTAACTTCGTGCCAGCAGCCGCGGTAATACGAAGGGGGCTAGCGTTGTTCGGAATCACTGGGCGTAAAGCGCACGTAGGCGGATCTTTAAGTCAGGGGTGAAATCCCGAGGCTCAACCTCGGAACTGCCTTTGATACTGGGGATCTCGAGTCCG
+
CCCCCGGGGGGGGGGGGGGGGGGFGGGGGGGGGGGGGGGGGGGGGGGGGGGGGGGGGGGGGGGGGGGGGGGGGGGGGGGGGGGGGGGFGGGGGGGGGGGGGGGGGGGGGGGGGGGGGGGGGGGGGGGGGGGGGGGGGGGGGGGGGGGGGGGGGGGGGGGGGGGGGGGGGGGGGGGGGGCGGGGGGGGGGGGE<CGFGGGGGGGFCGGGGGGGD>FGGGGGGGGFGGGGGED>CFGG?FGGGGGGGGGGGCFGGFGGGFGGCF7C6CFGDCEFGGGGGF7?CFFE?FFFBDB<F4:F3=7FE
@M03506:14:000000000-AKVR1:1:1101:15398:5371 1:N:0:43
CGAACTCCTACGGGAGGCAGCAGTGGGGAATCTTGGACAATGGGGGAAACCCTGATCCAGCGATGCCGCGTGTGTGAAGAAGGCCTTCGGGTTGTAAAGCACTTTAGGTTGGGAAGAAGGTGTATGGGTTAACAGCCTGTATATTTGACGGTACCGACAGAATAAGCACCGGCTAACTCTGTGCCAGCAGCCGCGGTAATACAGAGGGTGCGAGCGTTAATCGGAGTGACTGGGCGTAAAGGGCGCGTAGGCGGTTATACAAGTGAGGTGTGAAATCCCTGGGCTCAACCTAGGAATTGCA
+
CCCCCGGGGGGGGGBCFGGCGGGGGGGGGGGGGGGGGGGGGGGGDGGGGGGEFCCFGFGDFGDGEDGGGCFGEFFCFFGGGFFGGGGFGDCFGE?AEFFGFGGGGCADAFGGGGFGFGFGGGGGGGFCGGFGFFDF7DFGFGGGGGGGFE7FFGFGCEGEEFCFGACFG>:CBFGFG9,?F;DGDFGGGGG7FCCCC:8FGGF<,+=EED5=C:E5CCE*+38*/::F7+32C:8EC*9FGD=*>E5):CE6DGE3;?>:++20<F9/0/<:::*32967*<)*2)9F(9@?F49*666=9
@M03506:14:000000000-AKVR1:1:1101:12131:5380 1:N:0:43
CGAACTCCTACGGGAGGCAGCAGTGGGGAATTTTGCGCAATGGGGGAAACCCTGACGCAGCAACGCCGCGTGGAGGATGAAGTCCCTTGGGACGTAAACTCCTTTCGACCGGGAAGATACTGACGGTACCGGAAGAAGAAGCACCGGCTAACTCTGTGCCAGCAGCCGCGGTAATACAGAGGGTGCGAGCGTTGTTCGGAATTATTGGGCGTAAAGGGCGCGTAGGCGGCGCGGGATGTCACCTTGGAAATCTCCTGGCCCAACTGGGAGCTTGCAGGCGGAACTGCCGTGCTGGAGTGTG
+
CCCCCGGGGCGGGGGGGGGGGGGGGGGGGGGGGGGGGGGGGGGGGGGGGGGGGGGGGGGGGGGGGGGGGGGGGGGGGGGGGGGGGGGGGGGGGGGGGGGGGGGGGGGGGGGGGGGGGGGGGGGGGGGGGGGGGGGGGGGGGGGGGGGGGGGGGGGGGGGGGGGGGGGGGGGGGGGGGGGFFGGGGGGGGGGGGGGGGGGGGGGGGGGGGGGGGGGGGGDGEGG>EECEGCEGGG*/>80::CG6++09CGG?:EFFGFG*2**:**+9:C*7CD7F65<D)7)/7?C?>7),.6<))07**
@M03506:14:000000000-AKVR1:1:1101:24049:5381 1:N:0:43
CGAACTCCTACGGGAGGCAGCAGTGGGGAATATTGGACAATGGGCGCAAGCCTGATCCAGCCATGCCGCGTGAGTGATGAAGGCCCTAGGGTCGTAAAGCTCTTTTGTGCGGGAAGATAATGACGGTACCGCAAGAATAAGCCCCGGCTAACTTCGTGCCAGCAGCCGCGGTAATACGAAGGGGGCTAGCGTTGCTCGGAATCACTGGGCGTAAAGGGTGCGTAGGCGGGTCTTTAAGTCAGGGGTGAAATCCTGGAGCTCAACTCCAGAACTGCCTTTGATTATGAGGATCTTGAGTTCG
+
CCCCCGGGGGGGCGGGGGGGGGGGGGGGGGGGGGGGGGGFGGFFFGDFGGGGGGGGGGGGGGGGGGGGGGGGGGGGGGEADDGGFGGGGGGGGGGGGGFFGGGGGGGGFGGGGGGGGFGGGGGGGGGGGGGDGE7FFGGGGGFGGGGGGGGGGGGGCFCFGGGGGGGDFGDGGGFGFGFFCGGGGGGG@FEFCEGGGDGGCGGGGGGGGGGGGGGGGEGCEGGGGGGEGGC>EGFGFGGGFFGGGGGGG?FFFGCGD@*>FFG?<:<00:6.**>?7F**:1*20*:7(*).*9@6?6@B5
@M03506:14:000000000-AKVR1:1:1101:21214:5399 1:N:0:43
CGAACTCCTACGGGAGGCAGCAGTGGGGAATCTTGCGCAATGGGCGAAAGCCTGACGCAGCGACGCCGCGTGGGGGATGAAGCTTTTCGGAGTGTAAACCCCTTTCGACCCGGACGAAACGCCCGCAAGGGCTTGACGGTACGGGTATAAGAAGCCCCGGCTAACTACGTGCCAGCAGCCGCGGTAAGCCGTAGGGGGCCAGCGTTGCTCGGGATTACTGGGCGTACAGGGCTCGTAGGCGGTGCGGTAAGTCGGAAGTGAAATCTCTGGGCCTCACTCAGAGGCTGCTTTCGAAACTGCC
+
CCCCCGGGGGGGGGGGGGGGGGGG8FGGGGGDGGGGGGGGGGGGGGGGGGGGGGGG:FGGG@FGGGGGGGGGC>FGGGGGGA8?55EFGG:=CFGGGGG8+C<,:5>C+@>FEE+@FG@:*53*C*:****8F,*3>8:CF<FB*1=,,7,<:2,4*1=***4<2,,2;****<:C8C88*?8C/:*+++12*/:858E8*8*:/*:C7:8***20<:<FCC**:?**<EG*2*:/7ED<:E*1//:7*1<<:=E)A.29++2<:>7CCDE)17*2C**>F*9*/)17)**.)).7)08*8
@M03506:14:000000000-AKVR1:1:1101:14336:5416 1:N:0:43
CGAACTCCTACGGGAGGCAGCAGTGGGGAATTTTGCGCAATGGGGGGAACCCTGACGCAGCAACGCCGCGTGGAGGATGAAGTCCCTTGGGACGTAAACTCCTTTCGACCGGGAAGATACTGACGGTACCGGAAGAAGAAGCACCGGCTAACTCTGTGCCAGCAGCCGCGGTAATACGAGGGGGGCGAGCGTTGTTCGGAATTATTGGGCGTAAAGGGTGCGTAGGCGGTTTGGTAAGTCTTATGTGAAATCTATGGGCTCAACTCATAGACTGCATGAGAAACTGCCGGGCTTGAGTATG
+
CCCCCGGGGGGGGGGGGGGGGGGGGGGGGGGGGGGGGGFGGGGGGGGGGGGGGGGGGGGGGGGGGGGGGGGGGGGGGGGGGGGGGGGGGGGGGGGGGGGGGGGGGGGGGGGGGGGGGGGGGGGGGGGGGGGGGGGGGGGGGGGGGGGGGGGGGGGGGGGGGGGGGGGGGGGGGGGGGGGGGGGGGGGGGGG8CECFGGGCGFGGGGGFGGGGGC>FGGGGGGEGGGFEGEGCEDCFFGCFGFFGGGGFFC7A7CFFFFGGGGGGGGGGGGCFFGGGFFFGGFFFF67FBGDFFFDF??FFF
@M03506:14:000000000-AKVR1:1:1101:7949:5444 1:N:0:43
CGAACTCCTCCGGGAGGCAGCAGTGGGGAATCTTGCACAATGGAGGAAACTCTGATGCAGCGACGCCGCGTGAGCGATGAAGCCCTTCGGGGTGTAAAGCTCTTTCGACGGGAACGATAATGACGGTACCCGAAGAAGAAGCTGCGGCTAACTACGTGCCAGCAGCCGCGGTAATACGTAGGCAGCAAGCGTTGTTCGGAATTACTGGGCGTAAAGAGTGTGTAGGCGGTGCTCCAAGTCTGGTGTGAAATCTCCCGGCTTAACTGGGAGGGTGCATTAGAAACTGGAATGCTAGAGGATG
+
CCCCCGGGG@FGGGGGGGGGGGGGGGGGGGGGGGGGGGGGGGGGGGGGGGGGGGGGGGGGGGGGGGGGGGGGGGGGGEGGGGGFGGGGGGGGGGGGGGGGGGGGGGGGGGGGGGGGGGGGGGGGGGGGDFGGFGGGGGGGCGGGGGGGGGGGGGGGGGFGGGGGGFGGGGGGGGFFGG<FGGGGGGGGGGGGCGEGGGGGGGGGFFGGGGGEEGGGFGGGGGGGFGGGGGGEFGGGGGFFGGGGGGEFCF79CGFGED3D5C79FFGG67EBGGG6C*:CFFFGFFF:779A?FFFFF@6F
@M03506:14:000000000-AKVR1:1:1101:7775:5451 1:N:0:43
CGAACTCCTCCGGGAGGCAGCAGTGGGGAATTTTGGACAATGGGCGCAAGCCTGATCCAGCAATGCCGCGTGTGTGAAGAAGGCCTTCGGGTTGTAAAGCACCTTTGTCCGGAAAGAAAACCTTTGCCCTAATACGGCGGGGGGATGACGATACCGGACGAGTAAGCGCCGGCTAACGGCGGGCCAGAGGCTGCGGTAATACGTAGGGGCGAAGCGTTAACCGGAGTTACTGGGCGAAACGGGTGCGAAGGCGGGCGGTTAAGACAGAGAGGTAATCTCGGGGCTTGGCTGGGGGACTGCA
+
CCCCCGGGG9FGGGGGGGGGGGGGGGGGGGG@FGGGGGGGGGGGGGGGGGGGGGGGGGGGGGGGGGGGGGGG6DFGG,FFGGGGGGG9DFGGGGGGGGGGFGFGGG,9C,BC=F:FG<FGB?,85C9,E8,,5C,+++++8*18**;+9***2?FG***1:*;@++<*:*:***/<F*115*:**/1*****///82**+39*+38*;****:8*:11*;+0?***/*+3:9<*;5**)****/2*2*:CDF7=C<*8/7:C0<<70*+0*.2**0*/2**))1*))),*)())))..))*
@M03506:14:000000000-AKVR1:1:1101:13881:5453 1:N:0:43
CGAACTCCTACGGGAGGCAGCAGTAGGGAATTTTGCGCAATGGGGGCAACCCTGACGCAGCAACGCCGCGTGGCGGATGAAGCCCCTTGGGGCGTAAACGCCCTTCGTGCGGGACGATAATGACAGTACCGGTGGAAGAAGCACCGGCTAACTATGTGCCAGCAGCCGCGGTAATACGGAGGACGCAAGCGTTGTTCGGAGTTATTGGGCGCAAAGGGCGGGTAGGCGGTTCGGAAAGTCAGCTGTGAAAGCCCCGGGCTTAACCCGGGGCCGGCAGGCGAAACTGGCGGGCCGGGGGGTG
+
CCCCCGGGGGGGGGGGGGGGGGGG,<FG,CF,EFGG@FGGGGGG7F+FG@FGGGGCGGGGGGGGGGGGGGGG7++@FGGGGG84D+B,EF,++@FGGG9+3C>FG8+33+33@C7FG*C*3@FG,DGG,,8*1>FGGCGGG:,3@FGGGGGGG9,?FGGGGGGGGGGGGGGGGG9FG**;CE**2:*CEGGC>/C*AEGE*CFGCCEGGGG*CGEG*ACE*:*:EFFEG**/CC*;*;CG<++<AFGGFG7C*:E):DGCCEGG9*:D7C*))15*)))117>*+9*77).4).7))75)8
@M03506:14:000000000-AKVR1:1:1101:10921:5454 1:N:0:43
CGAACTCCTACGGGAGGCAGCAGTGGGGAATCTTGCACAATGGGGGCAACCCTGATGCAGCGACGCCGCGTGAGCGATGAAGCCCTTCGGGGTGTAAAGCTCTTTCGGCAGGGAAGATTATGACGGTACCTGCAGAAGCAGCTGCGGCTAACTACGTGCCAGCAGCCGCGGTAATACGTAGGCAGCAAGCGTTGTTCGGAGTTACTGGGCGTAAAGGGTGTGTAGGCGGTTTTCTAAGTCTGGTGTGAAATCTCCCGGCTCAACTGGGAGGGTGCGCCGACAACTGGAAGGCTAGAGTGCG
+
CCCCCGGCGGGGGGGGGGGGGGGFGGGGGGGGGGGGGGGGGGGGGGGGGGGGGGGGGGGGGDEGGGGGGGGGEGGGGGGGGGGGGGFGGGGGGGGFFFFGGGGGGGFGGFGGGFFGFGEFGGGGGGGDFGGGGGGGCGGGFGGECGGGGDGGGGFEGFC7DCGCFGGGGGGGGGGGGGGFGGGGGCGGGGGG*CEFGGCCGEGGCFEFFGC8?E5::CC8:?@EFE+:CE5:8?7+<@C77<F?CFEFGFCC7<+*C@))*0>C9*<C=DGF3CCE3<D))55E+?F)(2)())769B=6;
@M03506:14:000000000-AKVR1:1:1101:11807:5468 1:N:0:43
CGAACTCCTACGGGAGGCAGCAGTCGGGAATTTTGGGCAATGGGCGAAAGCCTGACCCAGCAACGCCGCGTGAAGGATGAAATCTCTCGGGATGTAAACTTCGCAAGAATAGGAAGAATAAGTAGGGGATAATACCCTCTATGATGACGGTACTATTTGTAAGCTCCGGCTAACTCCGTGCCAGCAGCCGCGGTAATACGGGGGGAGCAAGCGTTGTTCGGATTTACTGGGCGTAAAGGGCGCGTAGGCGGCGCAACAAGTCACTGGTGAAATCCCCGGGCTTAACTCGGAACGTTCAAGG
+
CCCCCGGGGFGGGGGGGGGGGGGGGGGGGGGGGGGGGGGGGGGGGGGGGGGGGGGGGGGGGGGGGGGGGGGGGGGGGGGGGGGGGGGGGGGFGGGGGGGGGEFDGGGGGGGGGGGGGGGGFFFGGGGGGGGGGGGGGGGGGGGGGGGGGGGGGFCGGGGGGFGGGGGGGGGGGGGGGGGGGFDGGGGDGGGGGGGGFGFGGGGGGGGGFCGCCEGGGGGGGGGGGGGGGG58CEGGC<C**/2*12>/0>*:)*:78:<C+C>EG*:::CF=:C*A5>D)93.<C?*/4C><:<)8>F*8)
@M03506:14:000000000-AKVR1:1:1101:8753:5472 1:N:0:43
CGAACTCCTACGGGAGGCAGCAGTGGGGAATTTTGCGCAATGGGGGAAACCCTGACGCAGCAACGCCGCGTGGAGGATGAAGTCCCTTGGGACGTAAACTCCTTTCGACCGGGAAGATACTGACGGTACCGGAAGAAGAAGCACCGGCTAACTCTGTGCCAGCAGCCGCGGTAATACAGAGGGTGCGAGCGTTGTTCGGAATTATTGGGCGTAAAGGGCGCGTAGGCGGTGCTACAAGTCACTCGTGAAATCCCCAGGCGTAACCTGGGGCCTGCAGGCGAAACTGTGGTGCTGGAGTGTG
+
CCCCCGGGGGGGGGGGGGGGGGGGGGGGDGGGGGGGGGGGGGGGGGGGGGGGGGGGGGGGGGGGGGGGGGGGGCFGGGGGGGGGGGGGGGGGGGGGGGGGGGGGGGGGGGGGGGGGGGGGGGGGGGEGFCFGGGGGGGGGGGCGGGGGCGGGGGGGGGGGGGCFGGGGECFFECFGGGGGGGG::CB7=BE28>EGFGGG>CCC9@@FE5:*1/AFGGGECE2:EEGGDECEE9+99EG+::?+:AFCFDFF46C7CFD):>DDFCFC555B7DGGF)/)9)5>?80/277)*16)<))*9
@M03506:14:000000000-AKVR1:1:1101:12381:5500 1:N:0:43
CGAACTCCTACGGGAGGCAGCAGTTAGGAATCTTGCGCAATGGGCGAAAGCCTGACGCAGCCATGCCGCGTGAATGATGAAGGTCTTAGGATTGTAAAATTCTTTCAGCGGGGACGGTAATGACGGTACCCGCAGCAGAAGCTCCAGCTAACTTCGTGCCAGCAGCCGCGGTAATACGAAGGGGGCTAGCGTTGCTCGGAATTACTGGGCGTAAAGGGCGCGTAGGGGGGCGGTTAAGTCAGAGGTGAAAGCCCAGGGCCCAACCTTGGAAATGCCTTTGATACTGGTTGTCTAGGGGGCG
+
CCCCC8<FF-66CEFGGC@CBEC<CCFGFGF@EGAFEC7FFFGGGGGGGCGGC8CFFG7+6EEA<EF+C@BF,,CE<CCCFDGAFGCFEF<CE,,5CEDFGGGGGDFCFFGGGBC@++BF<,C9FE:<+,EC7>C+@CFG,@>FB,,,<3=:=9FGFGEE9C7CFFF7>:C<**,2?F:FECBFGF7*;7F:C7;::EC*:@<9@+08@FG*:?CCCCEGGGC*:E58>***2:*/++2++++<:F7*+2<65*:*;>D***1:22:7E<+**0*0012>*=*+<*6*47.6*91*))0.5
@M03506:14:000000000-AKVR1:1:1101:22217:5515 1:N:0:43
CGAACTCCTACGGGAGGCAGCAGTGGGGAATATTGCGCAATGGGCGAAAGCCTGACGCAGCGACGCCGCGTGGGGGATGAAGGCCTTCGGGTTGTAAACCTCTTTCACCACCGACGAAGCTAACGTGACGGTAGGTGGGGAAGAAGCCCCGGCTAACTTCGTGCCAGCAGCCGCGGTAATACGAAGGGGGCTAGCGTTGTTCGGATTTACTGGGCGTAAAGCGCACGTAGGCGGATCGTTAAGTCGGGGGTGAAATCCTGGAGCGCAACTACAGAACTGCCTTAGAGACTGGCGATCTCGA
+
CCCCCGGGGCFCFGGCGGGG7FGFDGGGGDGGGGDGGDEFEF@FGEDDGGGGGGFGEE@FGEGGEGCFGGFEFCFGGGGGDCFFFGGGFGGGGGGGCFDEFFGGGFGGFGGGGGGGGGGEGGGGGGGGGGG7>F>DFGGDGGEGAFF7EGGCEGGGGFGGGGGG7FGGFGFGGGGG8EGG7+8CGE55ECEEF*2:?85?CE>E8EEFGCEGGG>E:?ECFGGGC>8;C*;CCE=CEEG*25:<+/5CGD*:C9?CF)**+796*757=6+6>DCGGFFC46*++***4*)().)7))/0)
@M03506:14:000000000-AKVR1:1:1101:15881:5543 1:N:0:43
CGAACTCCTACGGGAGGCAGCAGTGGGGAATATTGCGCAATGGGCGGAAGCCTGACGCAGCGACGCCGCGTGGGGGATGACGGCCTTCGGGTTGTAAACCTCTTTCAGCAGGGACGAAGTTGACGTGTACCTGCAGAAGAAGCGCCGGCTAACTACGTGCCAGCAGCCGCGGTAATACGTAGGGCGCAAGCGTTGTCCGGAATTATTGGGCGTAAAGAGCTCGTAGGTGGCTTGTCGCGTCTGCCGTGAAAGCCCATGGCTTAACTGTGGGTCTGCGGTGGATACGGGCTGGCGAGAGGTG
+
CCCCCGGGGGGGGGGGGGGGGGGGGGGGGGGGGGGGGGGGGGGGGGGGGGGGGGGGGGGGGGGGGGGGGGGGGGGGGGGGGGGGGGGGGGGGGGGGGGGGGGGGGGGGGGGGGGGGGGGGGGGGGGGGGGGGGGGGGGGGGGGGGGGGGGGGGGGGGGGGGGGGGGGGGGGGGGGGGGGGGGGGGEGGGDGGGGGGGGGGCEGGGGC+AFFGECGGGGGGFFGCEFGCCGGGCCFEEGGGG57:AEEGCC:ECFGGGFGGFGGFF:FFCFE@FFG7DB<<<.*<C7DD0)565))708>/)
@M03506:14:000000000-AKVR1:1:1101:5124:5634 1:N:0:43
CGAACTCCTACGGGAGGCAGCAGTAAGGAATATTGGTCAATGGACGCAAGTCTGAACCAGCCATGCCGCGTGCAGGATGAAGGTTCTATGGATTGTAAACTGCTTTTGTACGGGAAGAAATACCTGGTTTCTACCGGGTTTGATGGTACCGTAAGAATAAGGATCGGCTAACTCCGTGCCAGCAGCCGCGGTAATACGGAGGATCCAAGCGTTATCCGGATTCACTGGGTTTAAAGGGTGCGTAGGTGGAATGACAAGTCAGTGGTGAAAACCTGCAGCTTAACTGTAGAAATGCCATTGA
+
CCCCCGGGGGGGGGGGGGGGGGGGGGGGGGGGGGGGGGGGGGGGGGGGGGGGGGGGGGGGGGGGGGGGGGGGGGGGGGGGGGGFGGGGGGGGGGGGGGGGGGGGGGGGGGGGGGGGGGFGGGGGGGGGGGGGGGGGGGGGDGGGGGGGGGGGGGGGGGGGGGGFGGGGGGGGGGGGGGFGGGGGGGGGGGGGGGGFGGGGGGE:FGGGGGGGGGCCFGGGGGGFGGGGGFEEFCFGGGGGGGEECGGGG=C?CF77AFC7CFFGGFFGGGG?DCFFGF4DG=40<@C=4**)19=?**=F*
@M03506:14:000000000-AKVR1:1:1101:11764:5655 1:N:0:43
CGAACTCCTACGGGAGGCAGCAGTCGGGAATTTTGGGCAATGGGCGAAAGCCTGACCCAGCAACGCCGCGTGAAGGATGAAATCTTTCGGGATGTAAACTTCGCAAGAATGGGAAGAATAAGTAGGGGATAATACCCTCTATGATGACGGTACTATTTGTAAGCTACGGCTAACTCCGTGCCAGCAGCCGCGGTAATACGGGGGGAGCAAGCGTTGTTCGGATTTACTGGGCGTAAAGGGCGCGTAGGCGGCGCAACAAGTGACTTGTGAAATCTCCGGGCTTATCTCGGAACGGTCCAGG
+
<CCCCFDFGDFGEDGEGGGGGFGFGGGDFGG?FGC@FEGGDAGGGGGGDEFGGGGGGGGGFF@FGGEGGEFEEGGGGFFGGGGGC9EFGGGGGGGGGGCGDGFGGEEGGDFGFDF=FGG9?AEFAAEGEGGGGGAFGC@FA=<DFGFGDEGGGGGGFGGGFGCFG,8FCF>CDCCF@:>FEGGGGGGFFGGE:<@FCC+;CGGGDEC5*;@CE;CEEF7851C>++<77@5*/2//*2>EGGCE57EGGDEDD=53E>*90+*<+2::?*0*7:7A:)33C7F6+*0/.9)().8>))*/)
@M03506:14:000000000-AKVR1:1:1101:21737:5660 1:N:0:43
CGAACTCCTACGGGAGGCAGCAGTGGGGAATATTGCGCAATGGGCGAAAGCCTGACGCAGCGACGCCGCGTGGGGGATGAAGCTTTTCGGAGTGTAAACCCCTTTCGACCCGGACGAATGGCCCGCAAGGGTTTGACGGTACGGGTATAAGAAGCCCCGGCTAACTACGTGCCAGCAGCCGCGGTAATACGTAGGGGGCCAGTGTTGCTCGGAACTACTGGGCGTAAAGGGTTCGTAGGTGGTTCGGCAAGTTGGAAGTGAAATCTCTGGGCCTAACCCAGAGGCTTCTTTCAAAACTGCC
+
CCCCCGGGG9FFGGGGGGGGGGGGGGGGGGGGGGGGGGGGGGGGGGGGGGGGGGGGGGGGGGGGGGGGGGFGGGGGGGGGGGGGGGGGGGGGGGGGGGGGGGGGGGEGGGGGGGGGGGG8FGGGGGFGGGGC:FEGG::C7CGEEEGGGGGGGFGGGGFGGCEEGGGDCC:FG7CC*;CFGEEG?>CGGGGEGFECGGCEEE+23<8C9:AE:*CF?G?6@5=585ACCDE;CGC5*/9<95:/:*>D=5E+CEG>C5FCEGGGGFFDF*=F*99E4;C5758*2)*.-7@>==*=5)9?F
@M03506:14:000000000-AKVR1:1:1101:12303:5681 1:N:0:43
CGAACTCCTACGGGAGGCAGCAGTTAGGAATCTTGGACAATGGGCGAAAGCCTGATCCAGCCATGCCGCGTGAGTGATGAAGGCCTTCGGGTTGTAAAACTCTTTCGACGGGGACGATAATGGCGGTACCCGTAGAAGAAGCTCCGGCTAACTTCGTGCCAGCAGCCGCGGTAATACGAAGGGGGCTAGCGTTGTTCGGAATTACTGGGCGTAAAGCGTGCGCAGGCGGCTATCCAAGTCAGTGGTGAAAGCCCGGAGCTCAACTCCGGAACTGCCATTGAAACTGTTTAGCTTGAGTACG
+
CCCCCGGGGGGGGGGGGGGGGGGGGGGGGGGGGGGGGGGGGGGGGGGGGGGGGGGGGGGGGGGGGGGGGGGGGGGGGGGGGGGGGGGGGGGGGGGGGGGGGGGGGGGGGGGGGGGGGGGGGGGGGGGGGGGGGGGGGGGGGGGGGGGGGGGGGGGGGGGGGGGGGGGGGGGGGDGGGGFFGGGGGGGGGGGGFECGG>EGEGGGGDGGGGGGDEGGGGGGGGGGGGGGGG8C?6EFEFGCGGFGFFGFCGGGCEGGG@G<FCFFFFGGGGCBFFFFC@FFGF??+/*9<FF<FFF46@FF>
@M03506:14:000000000-AKVR1:1:1101:8670:5695 1:N:0:43
CGAACTCCTACGGGAGGCAGCAGTAAGGAATCTTCCGCAATGGACGAAAGTCTGACGGAGCAACGCCGCGTGCAGGATGACGGCCTTCGGGTTGTAAACTGCTTTTATTTGGGAAGATTGTGACGGTACCAAATGAATAAGGACCGGCTAACTACGTGCCAGCAGCCGCGGTAATACGTAGGGTCCAAGCGTTATCCGGAATCACTGGGCGTAAAGCGTGCGTAGGTGGATTGTTAAGTGCAATGCGAAATCCTGTGGCTCAACCATATGGACTGTATCGCATACTGGCAATCTAGAGGAC
+
CCCCCGGGGGGGGGGGGGGGGGGGGGGGGGGGGGGGGGDGGGGGGGGGGGGGGGGGGGGGGGGGGGGGGGGGGGGGGGGGGGGGGGGGGGGGGGGGGGGGGGGGGGGGGGGGGGGGGGGGGGGGGGGGGGGGGGGGGGGGGGGGGGGGGGGGGGGGGGGGGGGGGGGGGGGEGGGGGGGGGGGGGGGGGGGGGGGGGGGGGGGGGGGGGGGGGGGGGGGGGGGGGGFGG>FGGGGG?FFFGCFGG6ECGGF?DGGGGFF4?FGGGDCGGGGFFGGDFFGGGEFDEBFFFF@B?*=FB6:7)
@M03506:14:000000000-AKVR1:1:1101:20038:5709 1:N:0:43
CGAACTCCTACGGGAGGCAGCAGTGGGGGATATTGCGCAATGGGCGAAAGCCTGACGCAGCGACGCCGCGTGGGTGATGAAGGCCTTCGGGTCGTAAAGCCCTGTCGAAGGGGACGAAACGGCTCCGATCGAACAGGTCGGGGTCCTGACGGTACCCTTAAAGGAAGCACCGGCTAACTCCGTGCCAGCAGCCGCGGTAATACGGAGGGTGCGAGCGTTGTTCGGAATCACTGGGCGTAAAGGGCGTGTAGGCGGTCCGCTAAGTCTGATGTGAAAGCCCGGGGCTCACCCCCGGAAGGGC
+
CCCCCGGGGGGGGGGGGGGGGGGGGGGGGGGGGGGGGGGGGGGGGGGGGGGGGGGGGGGGGGGGGGGGGGGGGGGGGGGGGGGGGGGGGGGGGGGGGGGGGGGGGGGGGGGGGGGGGGGGGGGGGGGGGGGGGGGGGGGGGGGGGGGGGGGGGGGGGGGGGGGGGGGGGGGGGGGGGGGGGGGGGGGGGGGGGGGGGGGGGGGGGGGGG55CEGGGGGGGE=<EEEGGGFGGFGFFGCGGGGGGGG7DCFGGGEEDEEGG*:5CEGGF9FFFGCFCFFFGGDFG555?49@;@DB>@>>B)
@M03506:14:000000000-AKVR1:1:1101:15796:5715 1:N:0:43
CGAACTCCTACGGGAGGCAGCAGTGGGGAATCTTGCGCTAATGCGGGAAACCGTGACGCAGCGACGCCGCGTGAGGGAAGAAGGCCTTCGGGTTGTAAACCTCTTTCAGGAGGGACGAAGCCACTCGGGTGAATAGCCCAGAGGGTGACGGTACCTCCAGAAGAAGCCCCGGCTAACTACGTGCCAGCAGCCGCGGTAATACGTAGGGGGCAAGCGTTGTCCGGATTTATTGGGCGTAAAGAGCGTGTAGGCGGCTAGATAGGTCCGTTGTGAAAACTCGAGGCTCAACCTCGGGACGCCG
+
CCCCCGGGGFGGGGGGGGGGGGGGGGGGGGGGGGGGGDGGGGGGGGGGGGGGGGGGGGGGGGGGGGGGGGGEFDGGGDFGGGGGGGGGGGGGGGGGGGGGGGGGGGGGGGGGGGGGGGGGGGGGFGGGGGGGGGGGGA>FGGGGDGGGGGGGFEGFGGGGGGGGGGGCGGECGGGGGGGGDFGGGGGGGGGGGGDDGGEFD7;FCCCCGGEGGGFGEGGGGFEG5//CFGGGGGGGGEG5<+7CEGGDGGGG:E5DE;47+<<ECDC/+7/7:C7EF@GG4BFG5>F?1*),7>;)57;))
@M03506:14:000000000-AKVR1:1:1101:19534:5723 1:N:0:43
CGAACTCCTACGGGAGGCAGCAGTGGGGAATCTTGCGCAATGGCCTAACGGCTGACGCAGCGACGCCGCGTGTGGGATGAAGCTCCTCGGAGTGTAAACCACTGTTGCCCGGGACGAACAGCTCGATTTCTCGAGCCTGACGGTACCGGGTGAGGAAGCACCGGCTAACTCCGTGCCAGCAGCCGCGGTAATACGGGGGGTGCGAGCGTTGTCCGGAATCACTGGGCGTAAAGGGCGCGTAGGTGGTTTGATAAGGGTGTGGGGAAAGTCCGGGGCCAAACCCCGGATTTGCCGTGCCGAC
+
CCCCCGGGGGGGGGGGGGGGGGGGGGGGGGGGGGGGGGGGGGGGGGGGGGGGGGGGGGGGGGGGGGGGGGGGGGGGGGGGGGGGGGGGFFFGGGGGGGGGGGGGGGGGGGGGGGGGGGGGGGGGGGGGGGGGGGEGGGGGGGGGGGDFGGFGGGFFGFGGGGGGGGGGGGGGGGGGGGGGGGG7FGGEGGGGGGGGGGGG8CGEGGGGEEEE79CEGEGG7CFCGGGGG>E*ACEGDGGCEEEGC5A*;E??*<F=C>79A5*7:***3*<>CDGED)9DG>5CC>))(*/-/<73)7>>5
@M03506:14:000000000-AKVR1:1:1101:23770:5728 1:N:0:43
CGAACTCCTACGGGAGGCAGCAGTTGGGAATCTTGGACAATGGGGGAAACCCTGATCCAGCCATGCCGCGTGAGTGATGAAGGCCTTCGGGTTGTAAAACTCTTTCGCGCACGACGATAATGACGGTAGTGCGAGAAGAAGCTCCGGCTAACTTCGTGCCAGCAGCCGCGGTAATACGAAGGGGGCTAGCGTTGTTCGGAATTACTGGGCGCAAAGCGCGCGCAGGCGGCTATCCAAGTCAGTGGTGAAAGCCCGGAGCTTAACTCCGGAACTGCCATCGAAACTGTTTAGCTTGAGTATG
+
CCCCCGGGGGGGGGGGGGGGGGGGGGGDGGGGGGGGGGFGGGFGGGGGGGGGGFGGGGGGGGGGGGFFEECFGGGGGGGEGGGGFDFGGGGGGGDGGGGGGGGGGGGGEGGGCCEFCCGEGGGGGGGGGGGGGGEGGFGFGGGGG@EGGGGGGGGGG>CFG,<F77FCFCECE@FGGGGFGG7EGG@FGGGCGCG79CGGGGGGGGE6FGGGDECCFGGGG5*:8*:CE*:8<E++7@2<EFGDFE=*3+029=EGGDGG6<:FFG67=>EDFGFFDF***757+9CBA*7<F6:;F@F?*
@M03506:14:000000000-AKVR1:1:1101:22652:5740 1:N:0:43
CGAACTCCTACGGGAGGCAGCAGTGGGGAATATTGCGCAATGGGCGAAAGCCTGACGCAGCAACGCCGCGTGAGTGATGAAGGCCTTCGGGTCGTAAAGCTCTGTCGGAGGGAACGAATGCTCTTGAGGTTAATAGCCTTGAGAAGTGACGGTACCCTCAAAGGAAGCACCGGCTAACTCTGTGCCAGCAGCCGCGGTAATACAGAGGGTGCGAGCGTTGTTCGGAATCATTGGGCGTAAAGGGCGTGCAGGCGGTTTGTTAAGTCATGTGTGAAATCCCTCGGCTCAACCGGGGAAGGAG
+
CCCCCGGGGFFEEEGGGGGGGGGGGGGGGGGGGGDGGGGGGGGGGGGGGGGGGGGGGGGDGGGGGGGGGGGEEG<FFGGGGGGGGGGGGGGGGGGGGGGGGGGGGDGGGGGGGGGGGGGGGGGGGAAFFF>FGFCFGFFGFGCCGCFGGGGDGGEGGFGGGFGGGG>FGGGGG>EEGGGCGFGGGCECFGGGFFGGGGGGGGGGGFGGG*85CDCEG=*:8=FGG5*AC+<C+CFFG?3CC?FDGEGG5:EC3CE7C>DF6C7C9C+*:*3=F>D?F*02*087:)*97*81>@E>5385)
@M03506:14:000000000-AKVR1:1:1101:9272:5768 1:N:0:43
CGAACTCCTACGGGAGGCAGCAGTGGGGAATATTGCGCAATGGGCGAAAGCCTGACGCAGCGACGCCGCGTGGGGGGTGAAGCTTTTCGGAGTGTAAACCCCTTTCGACCCGGACGAATGACCCGCAAGGGTTTGACGGTACGGGTATAAGAAGCCCCGGCTAACTACGTGCCAGCAGCCGCGGTAATACGTAGGGGGCCAGCGTTGCTCGGAATTACTGGGCGTAAAGGGTTCGTAGGTGGTGCGGCAAGTTGGAAGTGAAATCTCTGGGCTTAACCCAGAGGCTGCTTTCAAAACTGCC
+
CCCCCGGGGGGGGGGGGGGGGGGGGGGGGGGGGGGGGGGGGGGGGGGGGGGGGGGGGGGGGGGGGGGGGGFGGGGGGGGGGGGGGGGGGGGGGGGGGGGGGGGGGGGGGGGGGGGGGGGGGDGGGGGGGGGGGGGGGGGGGGEGGGDGGGGGGGGGFGDEGGGGGFGGEFGGG??FGGGGGGGGGGGGDFGFDGGGGGGGEGGGGCGGGGGGGGCE?CCFGGGECCCFGGGEFCC;CGGCE=E*CEGC=CC+:9C>F5CGDG7E<:+:<DDFCCFFF=4C<>5D5>DDFD8<FF@BF?*=7
@M03506:14:000000000-AKVR1:1:1101:14027:5768 1:N:0:43
CGAACTCCTACGGGAGGCAGCAGTGGGGAATATTGCACAATGGGCGCAAGCCTGATGCAGCGACGCCGCGTGAGGGATGACGGCCTTCGGGTTGTAAACCTCTTTCAGTATCGACGAAGCGCAAGTGACGGTAGGTACAGAAGAAGCACCGGCCAACTACGTGCCAGCAGCCGCGGTAATACGTAGGGTGCGAGCGTTGTCCGGAATTACTGAGCGTAAAGAGCTCGTAGGGGGTTTGTCGCGTTGTTCGTGAAAACTCACAGCTCAACTGTGGGCGTGCGGGCGTTACGGGCAGACGGGG
+
CCCCCGGGGGGGGGGGGGGGGGGGGGGGGGGGGGGGGGGGGGGGGGGGGGGGGGGGGGGGGGGGGGGGGGGGGGGGGGGGGGGGGGGGGGGGGGGGGGGGGGGGGGGFEGGGGGGGGGGGGGGEGGGGGGGBFGGGFGGGGGGDGGGGGGGEFGGFGGFGGGGGGGGGGGGGGGEGEFEGGGGGFFGGGGGGDEEG:8CEGGGGCGGGGGFFC6888EGG<CEGCFGGDFE*:EGCEG4+*:::EC/>CE5*2:?7*99>FFG=+>+76:C9:CG=<))9735:E)5035>>).8)))).)
@M03506:14:000000000-AKVR1:1:1101:22048:5816 1:N:0:43
CGAACCCTACGGGAGGCAGCAGTAGGGAATCTTGCGCAATGGGCGAAAGCCTGACGCAGCGACGCCGCGTGAGGGAAGAAGGCCTTCGGGTTGTAAACCTCTTTCAGGAGGGACGAAGCCACTCGGGTTAATAGCCCAGAGGGTGACGGTACCTCCAGAAGAAGCCCCGGCTAACTACGTGCCAGCAGCCGCGGTAATACGTAGGGGGCAAGCGTTGTCCGGATTTATTGGGCGTAAAGAGCGTGTAGGCGGCCAAGCAGGTCCGCTGTGAAAACTCGAGGCTCAACCTCGAGAGGTCGTG
+
CCCCCGGGGGGGGGGGGGGGGGGGGGGGGGGGGGGGGDEFFFFGGGGGGGGGGGGGGGGGGGGGGGGGGGGCGGGDGGGFFGGGGGGGGGGGGGGGGGGGGGGGGGCFFGGGGGGGDFGGGGGGFGGEGGFGFGG<FGG@:CDFGGGGGGGGGGEGGGGGGGGFGECEE7<B@,?F9<FF:FFCFDE8F7<FEGCC8F?F>A988>EGGE5@CEEEGGGGE?CDEC?GC7EGCE8*/C:+AFG:CC*:7CE55**9E>FCFECFGGGG5>7**:CCCD:<).8:29F5:4)(07>>687))
@M03506:14:000000000-AKVR1:1:1101:20308:5817 1:N:0:43
CGAACTCCTACGGGAGGCAGCAGTGGGGAATATTGGACAATGGGCGCAAGCCTGATCCAGCCATGCCGCGTGGATGATGAAGGCCCTAGGGTTGTAAAGTCCTTTTAACGGGGAAGATAATGACGGTACCCGTAGAATAAGCCCCGGCTCACTTCGTGCCAGCAGCCGCGGTAATACGAAGGGGGCTAGCGTTGCTCTGAATCACTGGGTGTAAAGGGTGCGTAGGCGGGTCTTTAAGTCATGGGTGACATCCTGGAGCTCAACTCCAGAACTGCCTTTGCTACTGAAGATCTTGAGTTCG
+
CC<CCCCGGFGGD>@@CFEGGFFF@<,@FEF9FFFFFG,;C@CEC@EEFGGGCDGCFFGGGGCG,CF@FCGGGD,EF9E9<DEG8F,4==FFEFG,@<E,EFGCFC?FEE@C77+:?F,CFD9FFGE7FGGD:::=BFDGCFFFE7@F++CF,EC>FBC+,,@FFFGEGE:>FCF;F*<><:CFDD@*4?*=<F@CF+<C<?B+2;BB*+=B7<+++;;5;8;CEEFE58?*299:++:@<+3+*<C7+0<94AFC855DC+2C:*30+*28*>FF*92:*19?FF7*2*=<=*0*)0**0
@M03506:14:000000000-AKVR1:1:1101:5248:5844 1:N:0:43
CGAACTCCTACGGGAGGCAGCAGTGGGGAATCTTGCGCAATGGGCGAAAGCCTGACGCAGCAACGCCGCGTGCGGGAAGAAGGCCTTCGGGTTGTAAACCGCTTTCAGCGGGGACGAAGCCGACTGGGTTAACTGCCCAGCGTGGTGACGGTACCCGCAGAAGAAGCCCCGGCTAACTACGTGCCAGCAGCCGCGGTAATACGTAGGGGGCAAGCGTTGTCCGGAATCATTGGGCGTAAAGCGCGTGTAGGCGGCTTGGTGTGTCCGGTGTGAAACCTTGGGGCTCAACCCCAAGCCTGCA
+
CCCCCGGGGGGGGGGEGGGGCGGFGGGGGGGFGGGGGEGGFGGGGGGEFGGGGGGGGGGGGFGGGGGGGGGGGGGGGGGGFGGGGGGGGGGGGGGGGGGGGGGGGGGGGGGGGGGGGGGGGGGGGGFGG@FEGFGGFG@FFGEGG<F,@CGEGCGC:FDFG?FFFFGGGGGGGGEGGFCFGFFFGGGGEFGGGGGG5:;FGGGFFFGGGG>E*;8ECEGGG7CE>5:F+<FFGGGDGGDGE9C:EEE<CGGGGGG<5<DGFCGFF>EDGGE>CC*<FFFGG)<5CF4??45,7)0)007F4
@M03506:14:000000000-AKVR1:1:1101:6253:5849 1:N:0:43
CGAACTCCTACGGGAGGCAGCAGTGGGGAATATTGGACAATGGGCGCAAGCCTGATCCAGCAATGCCGCGTGTGTGAAGAAGGCCTTCGGGTTGTAAAGCACTTTTATCAGGAGCGAAATCTGCAGGGCTGATACCCATGCAGTCTGACGGTACCTGAGGAATAAGCACCGGCTAACTCCGTGCCAGCAGCCGCGGTAATACGGAGGGTGCAAGCGTTAATCGGAATTACTGGGCGTAAAGCGTGCGCAGGCGGTTCGCTAAGACCGATGTGAAATCCCCGGGCTTAACCTGGGAACTGCA
+
CCCCCGGGG-FGGGGGGGGGGGGGGGGGGGGGGGGGGGGGGGFGGGGGGGGGGGGGGGGGGGGGGGGGGGGGGGGGGGGGGGGGGGGGGGGGGGGGGGGGGGGGGGGGGGGGGGGGGGGGGGGGGGGGGGGGGGGGGGGGGGGGGGGGGGGGGGGGGGGGGGGGGGGGGGGGDGGGGGGGGGGGGGGGGGGGGGGGGGDGGGGGDGGGGGGGCGDEGGGGGGGGGE8FGGGGGGGGEDDFGGGGGCGGCE557=><C>CDC59<CCEDCDGFGFGFCFCGGFEGE:6FDCB?>3>FFFFF*
@M03506:14:000000000-AKVR1:1:1101:8812:5914 1:N:0:43
CGAACTCCTACGGGAGGCAGCAGTGGGGAATTTTGCGCAATGGGGGAGACCCTGACGCAGCAACGCCGCGTGGAGGATGAAGTCCCTTGGGACGTAAACTCCTTTCGACCGGGAAGATACTGACGGTACCGGAAGAAGAAGCCCCGGCTAACTTCGTGCCAGCAGCCGCGGTAATACGAGGGGGGCGAGCGTTGTTCGGAATTATTGGGCGTAAAGGGTGCGTAGGCGGTTTGGTAAGTCTGATGTGGAATCTATGGGCTCAACTCATAGTCTGCATCGGAAACTGCCGGGCTTGAGTAGG
+
CCCCCGGFGGGGGGGGCGGGGGGGGGGGGGGGGGGGGGGGGGGGGGGGGFFFEGFGGGGGGGFGEEGGGGGGGGGGGGGFAFGFEFGGGGGGGGGGGFGGFCFDFGGDGGGGGGGGGGGG9BFFGDFDEGGGEGGGGGGGGGGFGDGGGFGGGGGGGFGGGGCAEFEGC:BC@GGFGGCGGGGGG58>EGG**:*;+*::;8E?EG?FGGGG>CFF7=FGGGGGGEAEGEEE8EC?FGFGD?FCCGGCCFE+:9<CC:C5:9*:C*+?9>F=CGGFD@DGGBDFGFGF>GB;3;D5?****
@M03506:14:000000000-AKVR1:1:1101:4810:5924 1:N:0:43
CGAACTCCTACGGGAGGCAGCAGTAGGGAATCTTGCGCAATGGGCGAAAGCCTGACGCAGCAACGCCGCGTGGGGGATGAAGGCCTTCGGGTTGTACACTCCTTTCAGTGGGAACGAAACTGACGGCACCCACAGAAGAAGCCCCGGCCAACTACGTGCCAGCAGCCGCGGTTATACGTAGGGGGCGAGCGTTGTCCGGATTTATTGGTCGTAAAGCGCACGTAGGCGGATCTCTAAGTCAGGGGTGAAATCCCGAGGCTCAACCTCGGAACTGCCTTTGATACTGGGGATCTCGCGTCCG
+
CCCCCGGGGGGGGGGGGGGGDGGGFGG7FGGFFGEF+@FCCGCGG@@FGFGGGFCFFGEFGGGGGGGDGG@FEEGGGFGGGEEGGGGGF7FGGGGG,CEFGGGGGGGFGGFFFFFECCFGGGGGGGG=FGDGCEFGGGCFEGC7CFGGFEBFFCEEG7FGGCF<<CFEGGGG*<FFGGGCFGGGGGC??>CGGGGGGEGEGD6<CG?F:CEGGFC??CCEEEC?FDC8E8CC@CFG?EGFGGG=ECE3F:<FCC51:DG7ED*C67CG*C5@C==EGF:>C8@GE?>>(9)4?F:3757B.
@M03506:14:000000000-AKVR1:1:1101:19708:5944 1:N:0:43
CGAACTCCTACGGGAGGCAGCAGTGGGGAATTGTTCGCAATGGGCGCAAGCCTGACGACGCAACGCCGCGTGGAGGATGAAGGTCTTCGGATTGTAAACTCCTGTTGCCCGGGACGAGAAGCTTCGACCTAACACGTCGAAGTCTGACGGTACCGGGTGAGGAAGCCCCGGCTAACTCTGTGCCAGCAGCCGCGGTAATACAGAGGTGGCAAGCGTTGTTCGGCATTACTGGGCGTACAGGGCGCGTAGGCGGCCCGCTAAGTCGAACGTGAAATCCCCGGTCTCACCCCGGGAACTGCGT
+
9CCCCGFGGGGGGGEEGGGEGGGGFGGGGGGGFFGGGGGGGF<<FGCECCFGGFCFFC@FGGGG:BEFGGGGGEGGGFGFFG?EFEF9DFGFEFGGGGGGGGGEGGFGFGGGEGGGGEEGFGGGGG7FCC@FAF8:DFF>FFBEFF9AFFFGGCFECGGGGGGABCFEG>FGG7F7FGCA>,:FGFG8EGGGGGG8:8C7FGG7FC+AFFFEDFECAC==<8E*/8A9C:C@CFEG5*9C6*7CCGCDEE67)::C85)55+;?C*:FGG5)*?7F465<>)8CFF*0(9)-)0.<)*9B)
@M03506:14:000000000-AKVR1:1:1101:16314:5949 1:N:0:43
CGAACTCCTACGGGAGGCAGCAGTGGGGAATCTTGCGCAATGGCCTAACGGCTGACGCAGCGACGCCGCGTGTGGGATGAAGCTCTTCGGAGTGTAGACCACTGTTGCCCGGGACGAATAGCTCGATTAATCGAGCCTGACGGTACCGGGTGAGGAAGCACCGGCTAACTCCGTGCCAGCAGCCGCGGTAATACGGGGGGTGCGAGCGTTGTCCGGAATCACTGGGCGTAAAGGGCGCGTAGGTGGTTTGATAAGGGTGTGGTGAAAGTCCGGGGCTCAACCCCGGATCGGCCGTGCCGAC
+
CCCCCGGGGGGGGGGGGGGGGGGGGGGGGGGGGGFFGGGGGGGGGGGGGGGGGGGGGGGGGGGGGGGGGGGGGGGGGGGGGGGGGGGGGGGGGGGGGGEGGGGGGGGGGGGGGDGEGGGGGGGGGGGGGGGGGGGGGGGGGGGGGGGGGGGGGGGGFCFFCGGGGGGGGGGGGGGGEFDGFGGGGGGDECCFCFGGGGGGGGEGGDGEGCEC@@EE5:CGGGGGFGGGCC*8CFEGEGGC55EFCG5*;C97C7CFG>C<ECCFEG9DF7+<D>)*)09*9>35C)1)4D5355)8B5B3)
@M03506:14:000000000-AKVR1:1:1101:14067:5965 1:N:0:43
CGAACTCCTATGGGAGGCAGCAGTGGGGAATTGTTCGCAATGGGCGCAAGCCTGACGACGCAACGCCGCGTGGAGGACGAAGATTTTCGGATCGTAAACTCCTTTCGATCGGGAAGAACAGCTCTCGGGTTAATAACCTGAGAGTCTGACGGTACCGAGAGAAGAGGCCCCGGCTAACTCCGTGCCAGCAGCCGCGGTAATACGGGGGGGGCAAGCGTTGTTCGGAATTACTGGGCGTAAAGGGCCAGTAGGCGGCCAACTAAGTCCGACGTGAAATCCCAAGGCTTAACCTTGGAACTGC
+
CCCCCGGGGGGGGGGGGGGGGGGGGGGGGGGGGGGGGGGGGGGGGGGGGGGGGGGGGFGGGGGGGGGGGGGGGGGGCFGGGGGGGGGGGGGGGEFGGGGGGGGFGGGFFGGGGFGGGGGGGGGGGGGGDBCFGGGGFGGGFEFGGGCFFGGEGGGCEGGFGFGGGEEFDGGGGGGGGGGFGFFCGGCFFAFFDGGGGEEC7AFGGGDGGGGGGGGGG8/8C8CEGG88C7@GGECFGCDE=97EGGGG<EEC77CGC>D<EC4A3:CCEDC0/*7?D*9**)0*:9*9476)/7?6@FFF9
@M03506:14:000000000-AKVR1:1:1101:14756:5972 1:N:0:43
CGAACTCCTACGGGAGGCAGCAGTGGGGAATATTGGACAATGGGCGCAAGCCTGATCCAGCCATGCCGCGTGAGTGATGAAGGCCCTAGGGTTGTAAAGCTCTTTTGTGCGGGAAGATAATGACGGTACCGCAAGAATAAGCCCCGGCTAACTTCGTGCCAGCAGCCGCGGTAATACGAAGGGGGCTAGCGTTGCTCGGAATCACTGGGCGTAAAGGGTGCGTAGGCGGGTCTTTAAGTCAGGGGTGAAATCCTGGAGCTCAACTCCAGAACTGCCTTTGATACTGAAGATCTTGAGTTCG
+
CCCCCGGGGFFEFEGGGGGGGGGFGGGGGGFFGGGFGGFGGGEEGGEGGGGGGGGFGGGGGGGGGGGGGGGG?FCFFGGGGGGGGGGGGGGFGGEFGGGGDGGGGFGGFGDGGFGFGFGFGFFFEGGGGGGGGGGGGGGGGFFGGEFGGGGGGGGCFGGCGEGFGGGGGEDFGGGGGG@EGDGGGGGGGGGB@FGFGDGDGGGFGGGGGGGGDCGGGGFGGGG>CECEGEGDCC9:CFGG7<FCEGGFF7CGC:CDG;FFFF9??77FGGFF:FCGGFCC>FFGFFFF2D?<=@FF?8@7B
@M03506:14:000000000-AKVR1:1:1101:26196:5986 1:N:0:43
CGAACTCCTACGGGAGGCAGCAGTGGGGAATATTGCACAATGGGCGGAAGCCTGATGCAGCGACGCCGCGTGAGGGATGACGGCCTTCGGGTTGTAAACCTCTTTCAGCAGGGACGAAGCGAGAGTGACGGTACCGGGTGAGGAAGCACCGGCTAACTCCGTGCCAGCAGCCGCGGTAATACGGGGGGTGCGAGCGTGGTCCGGAATCACTGGGCGTAAAGGGCGCGGAGGTGGGTTGATCAGGGGGTGGTGAAAGTACGGGGCTCAACCCCGGATATGCCGTGCCGACTGCCAAACTCGA
+
CCCCCGGGGGGGGGGGGGGGGGGFGGGGGGGGGGGGGGGGGGGGGGGGGGGGGGGGGGGGGGGGGGGDGEGGGGGDGGDCEGDGGGGCDGGGGGFGGGGDGGGGGGGGFFGGC@FEGGCED:@CCCCFFFGGGGD>CDFGGFCGGFG:@FEGGGGGGGGGGG@E@@FGGG7AFC:FEG>F7CGDGGGEGDDGCGGGE*:C:FEEEGFFFCG+88EG***82+*;>8**2::*:51:*:7E+2+<C*:75E/::EFF7**9CEC*:*37:DE5)))/**20:DB5:79>93>(0))7>6*))
@M03506:14:000000000-AKVR1:1:1101:19397:6019 1:N:0:43
CGAACTCCTACGGGAGGCAGCAGTGGGGAATATTGGACAATGGGGGCAACCCTGATCCAGCCATGCCGCGTGAGTGATGAAGGCCTTCGGGTTGTAAAGCTCTTTTGCAGGGGACGATGATGACGGTACCCTGAGAATAAGCCCCGGCTAACTACGTGCCAGCAGCCGCGGTAATACGAAGGGGGCTAGCGTTGTTCGGAATTACTGGGCGTAAAGGGCGCGTAGGTGGCTTGGCAAGTTGGGTGTGAAAGCCCAGGGCTCAACCCTGGAATTGCACTCAAGACTGCTTTGCTTGAATTCG
+
CCCCCGGGGGGGGGGGGGGGGGGGGGGG>FGFGGGFGGFGGGGGGGGGGGGGGGGGGGGGGGGGGGGGGGFFFGGGGGGGGGGGGGGGGGGGGGGGGGGGGGGGGGGFGGGGGGGGGGGGGGGGGGGGGAFGGGGGGGGFGGGGGGGDEEGGGGGGGDGGGGGGGGGGGGGGGGGGGGFGGGGGGGGGGGGGEEGGGG78EGGCFFFDEGGGDCCCEEDGDGEGGGFGGGFGECF<?FDGGGGGGEEF9CGG45:FCDGFGFFCFGGGGCE7CFGFFFFFGFFGFFGFDFF<@?FF)8?=7
@M03506:14:000000000-AKVR1:1:1101:3734:6037 1:N:0:43
CGAACTCCTACGGGAGGCAGCAGTGGGGAATATTGCACAATGGGCGCAAGCCTGATGCAGCGACGCCGCGTGAGGGATGACGGCCTTCGGGTTGTAAACCTCTTTCACTAGGGACGAAGCGCAAGTGACGGTACCTGGAGAAGAAGCACCGGCCAACTACGTGCCAGCAGCCGCGGTAATACGAAGGGGGCTAGCGTTGTTCGGAATTACTGGGCGTAAAGCGCACGTAGGCGGAGCGATCAGTCAGGGGTGAAATCCCAGGGCTCAACCCTGGAACTGCCTTTGATACTGTCGATCTGGG
+
CCCCCGGGGGGGGGDGGGGGGGGGGGGGGGGGGFGDFGGGCEFFGGGGGGFGFGGGGFGGGGGGGGGGGGGGGGGGGGGGGGGGGDGFFGGGGGGGGGGGGGGGGGGGGGFGFG7FGGEGGGGGGGGGGGGFGGGGGDEGGFGGGGGGGGGCEEGGGGGGGGGGGGDGGGGFEGGEGFGGGGGGEFGGGGGGCFGGEEGGGGDGGGDCG:FCCCGGGGGGCGGGGGGGGCEGGGG*/CGCFGGFGDC7A=CEFGFCF?FFFGGC6CEF77EFG3CDFFGGFF40+*?6:FFFFF>>FF?F.
@M03506:14:000000000-AKVR1:1:1101:8761:6042 1:N:0:43
CGAACTCCTACGGGAGGCAGCAGTGGGGAATATTGCACAATGGGCGAAAGCCTGATGCAGCGACGCCGCGTGAGGGATGACGGCCTTCGGGTTGTAAACCTCTTTCAGCAGGGAAGAAGCGCAAGTGACGGTACCTGCAGAAGAAGCACCGGCTAACTGCGTGCCAGCAGCCGCGGTAATACGTAGGGTGCGAGCGTTGTCCGGAATTATTGGGCGTAAAGAGCTCGTAGGCGGTCTGTCACGTCGGATGTGAAAGCCCGGGGCTTAACCCCGGGTCTGCATTCGATACGGGCAGACTAGG
+
CCCCCGGGGGGGGGGGGGGGGGGFGGGGGGGGGGGGGGGGGGFGGGGGDGGGGGGGGGGGGGGGGGGGGGGGGGGGGGGGGGGGGGGGGGGGGGGGGGGGGGGGGGGGGCFGGEGGGGGGGGGGGGGGGGGGGGGGGGGGGGGGGGGGGGGGGGGGGGGGGGGGGGGGGGGGGGGGG7:FAFFGGGCEGG7BCGGGEGGGGGGGGGGGF@CC?FFGDGGGGGGGGFGC>FGCGG8CEFDCGGGCGGGCEGFEGCGGGFFCEGGGGGGGGF=BGGGGGFCFGFFGG4>>3FB03)8><FBF)
@M03506:14:000000000-AKVR1:1:1101:13293:6050 1:N:0:43
CGAACTCCTACGGGAGGCAGCAGTGGGGAATATTGGACAATGGGCGCAAGCCTGATCCAGCCATGCCGCGTGAGTGATGAAGGCCCTAGGGTTGTAAAGCTCTTTTGTGCGGGAAGATAATGACGGTACCGCAAGAATAAGCCCCGGCTAACTTCGTGCCAGCAGCCGCGGTAATACGAAGGGGGCTAGCGTTGCTCGGAATCACTGGGCGTAAAGGGTGCGTAGGCGGGTCTTTAAGTCAGGGGTGAAATCCTGGAGCTCCACTCCAGAACGGCCTTTGATACTGAGGATCGTGAGTTCG
+
CCCCCFGGGGGGGGGEEGGGGFFEGFFGGGGFGGGGGGGGGGFCGGGGGGGGGGFFGGGGGGGGGGGGGECEGGFGGGGGGGGGGGGGGGGGGGGGFGGGGGGGGGFGGGGGGGGGGGGGGGGGGGGFGEGGGGGGGGGGGGGGGCEGGGGFGCGGFGGGGGFFGGGGGGCFCCCFFGF@CGGEFEGGCGCFGGGGGGGGGGGGGGGGGGGGGCFGGC;8EEGGGG?5CEECC+CEFG:9?FFGGEEGGGGGGDFD::F4<+27C<F0+**7)9)=3<CG7B6<+*:?FF?:)8>?594=B
@M03506:14:000000000-AKVR1:1:1101:23350:6058 1:N:0:43
CGAACTCCTACGGGAGGCAGCAGTTGGGAATCTTGGACAATGGGGGAAACCCTGATCCAGCCATGCCGCGTGAGTGATGAAGGCCTTCGGGTTGTAAAACTCTTTCGACGGGGACGATAGTGACGGTACCCGTAGAAGAAGCTCCGGCTAACTTCGTGCCAGCAGCCGCGGTAATACGAAGGGGGCTAGCGTTGTTCGGAATTACTGGGCGTAAAGCGCGCGCAGGTGGTCTTCCAAGTCAGTGGTGAAAGCCCGGAGCTCAACTCCGGAACTGCCAGTGAAACTGTTGGACTGGGGTACG
+
CCCCCGGGGGGGGGDEEGGGGGGGGGGGC@FGGGGGGGGGGGGGGGG7FGGGGGGGGGGGGGGGGGGGGGGGGGGGGGGGCFGGCFGCFGGGGGGGGFGDGGGGGGDGGGGGGGGGGGGGGGGGGGGGGGGGGGGGGGGGGFFGGDEEEGGGFGGGFEFFFGGGGGFGGDGGCGGCDGF@@:7FF7CGGCGE>C4=CECEEGGGGGGFGFEEGG5FFDEEDGCEGE*3;EC9ECCCFGGGGF9+CEFC@7FCFEG3*79*33C?+2<7>DC3CFC:C)9C*=4C77:6>F)2*).))0.05
@M03506:14:000000000-AKVR1:1:1101:24399:6095 1:N:0:43
CGAACTCTACGGGAGGCAGCAGTGGGGAATCTTGCACAATGGAGGAAACTCTGATGCAGCGACGCCGCGTGAGCGATGAAGCCCCTCGGGGTGTAAAGCTCTTTCGACGGGAAAGATTATGACGGTACCCGAAGAAGAAGCTGCGTCTAACTACGTTCCAGCAGCCGCGGTAGTACGTAGGCAGCGAGCGTTGTTCGAAATTACTGGGCGTAAAGAGAGTGTAGGTGGTGTTCTAAGTTTGGTGTGAAATCTCCCGGCTTAACTGGGAGGGTGCGCCGACTACTGGAGTGCTTGAGTTTGG
+
<6C9@FDE<FGGD@CCGGGGFDG@8A+B,EFGGA<FFE8,CFD,6B8@FDFEF<9@CCCEFEG:F@CE:FCEC@C7E4FECFFD@G7CF+=>+@,@FFGGCFGEE+=EGEGDCDA85?DD,FFC@C7CFGGDGG+@FGGGGG,<*3*@7,=FAFC:,3<D>FA2:,5:=F*F<<9F<<FG<FGGGD:88FCCFF;?ECC88:79::+**::*ACFGG*80<C?0:<:***2*0<9C?<:++*/*//0*2C+923A78)15C+*3+2/273=>GGDG3)9/)8@99)0.5C?2=?46/0**)
@M03506:14:000000000-AKVR1:1:1101:26296:6106 1:N:0:43
CGAACTCCTACGGGAGGCAGCAGTGGGGAATATTGGACAATGGGCGCAAGCCTGATCCAGCCATGCCGCGTGGGTGATGAAGGCCCTAGGGTTGTAAAGCCCTTTCGGCGGGGAAGATAATGACGGTACCCGCAGAAGAAGCCCCGGCTAACTTCGTGCCAGCAGCCGCGGTAATACGAAGGGGGCTAGCGTTGCTCGGAATCACTGGGCGTAAAGCGCACGTCGGCGGATTGTTAAGTCAGGGGGGAAATCCTGGAGCTCAACTCCAGAACTGCCCTTGATACCGTCGGTCTCGAGTCCG
+
CCCCCGFGGGGGGGGGGGGGGGGGGGGGGGGFGGGGGGGGGGGGGEEGFGFFGGGFEGGGGGGGCFGGGFFFGCFCFFGGGGGDFGGGGGGGGEGGGGGFFFGGGGGGGGGGGDGGDGFACFAFGDGFCF@FEFGGGGGGCCFGGGGGG>FFGGGGFGGGGGGGGFGGGG7<*CFDGGFGEGGGGEGFFFG?:EG+C8EG5CFGGGG6EG58:EGGGGGGGGC*:CEGC5?5E<<C90:CAECGC**/;CF9*<+20)**+22:C:70<:C47>4*5@C<*96?+8*),).,5@??5979)
@M03506:14:000000000-AKVR1:1:1101:6875:6140 1:N:0:43
CGAACTCCTACGGGAGGCAGCAGTGGGGAATCTTGGACAATGGAGGAAACTCTGATCCAGCCATGCCGCGTGAGTGATGAAGGCCTTCGGGTTGTAAAACTCTTTCGACGGGGACGATAATGACGGTACCCGTAGAAGAAGCTCCGGCTAACTTCGTGCCAGCAGCCGCGGTAATACGAAGGGGGCTAGCGTTGTTCGGAATTACTGGGCGTAAAGCGCGCGCAGGCGGCTCTTCAAGTCAGGGGTGAAAGCCCAGAGCTCAACTCTGGAACTGCCTCTGAGACTGTGGAGCTTGAGTACG
+
CCCCCGGGGGGGGGGGGGGGGGGGGGGGGGGGGGGGGGGGGGGGGGGGGGGGGGGGGGGGGGGGGGGGGGGGGGGGGGGGGGGGGGGGGGGGGGGGGGGGGGGGGGGGGGGGGGGGGGGGGGGGGGGGGGGGGGGGDGGGGGGGGGGGDGGGGGGGGGGGGGGGGGGGGGGEGGGFFGFFGGGGGGDFGGGGGGGGGGGGDFGGGGGGGGDGGGGGGGGGGGGGGGGGGGGGGGGGGGGGFGCGGGGGGFFGFGGGGFFDGGFG9CEC60AFGGG?46FGGFFGD/CF?>FB)9?>FFF?7
@M03506:14:000000000-AKVR1:1:1101:24619:6149 1:N:0:43
CGAACTCCTACGGGAGGCAGCAGTGGGGAATTTTGCGCAATGGGGGAAACCCTGACGCAGCAATGCCGCGTGGAGGATGAAGTCCTTTGGGATGTAAACTCCTTTCGATCGGGAAGATTATGACGGTACCGGAAGAAGAAGCCCCGGCTAACTCTGTGCCAGCAGCCGCGGTAATACAGAGGGGGCAAGCGTTGTTCGGAATTATTGGGCGTAAAGGGCGCGTAGGCGGTGCGGTACGTCACTTGTGAAATCTCTGGGCTCAACTCCGAGTCCGCAAGCGCAACTGCCGTGCTGTAGTGTC
+
CCCCCDFGFFFGGGGGGGGGGGGGDGFGGGGGGGCGEGEGGGGGGGGDFGFGGGGGGECFEGGG@EFFGGEGGDEGGGGGFEFFFEFGGGGGGGGEGFGGFGGFGG++@FDCDG7FFFFGFDDGGGE@G9BCF7C,BFE<8<:B:>BFGGF?CGGG;CCC,,D:CFGCGGEGC@9FFAGEF:CFDEGFCCCFDGGFFGG5A5<++AF+C8CEG*8+:CCEC=**8E98E*?CGGGG:878CEGGGGFF+<:EGGF>8552A6C?+>+9*97>?CDE).</)))*+)7511<<5**097)**
@M03506:14:000000000-AKVR1:1:1101:23804:6169 1:N:0:43
CGAACTCCTACGGGAGGCAGCAGTTGGGAATCTTGGACAATGGGCGCAAGCCTGATCCAGCCATGCCGCGTGAGTGATGAAGGCCTTCGGGTTGTAAAGCTCTTTCGCCTACGACGATAATGACGGTAGTAGGAGAAGAAGCCCCGGCTAACTTCGTGCCAGCAGCCGCGGTAATACGAAGGGGGCTAGCGTTGTTCGGAATTACTGGGCGTAAAGCGCGCGCAGGCGGCTTTCCAAGTCAGTGGTGAAAGCCCGGAGCTCAACTCCGGCATTGCCATTGAAACTGGTAAGCTTGAGTACG
+
CCCCCGGGGGGGGGGGGGGGGGGGGGGGGGGGGGGGGGGGGGGGGGGGGGGGGGGGGGGGGGGGGGGGGGGGGGGGGGGGGGGGGGGGGGGGGGGGGGGGFGGGGGGGGGGGGGGGGGGGGGGGGGFGGFGAGGGGGGFGACFGGGGGGGGGG<FGGGGGAFGGFGGGGDGGGGGGGGGFGGGGGGGGCFEGGGGCGGG**BF@CGGGGGGGEGGGG=EGG5CC::CEEGGEDFGGFGGGFGF7??7CC:FFFGGG:B3*+0*:0>?DG3:>C4>GD=FF*@8EGF**.:@<847)99@?>
@M03506:14:000000000-AKVR1:1:1101:7487:6267 1:N:0:43
CGAACTCCTACGGGAGGCAGCAGTAAGGAATATTGGTCAATGGGCGCAAGCCTGAACCAGCCATGCCGCGTGCAGGAAGACGGCCCTACGGGTTGTAAACTGCTTTTGTACCGGAATAAACCTCATTATGTATAATGAGCTGAATGTACGGCAAGAATAAGGATCGGATAACTCCGCGCCTGCAGCCGCGGTAATACGGAGGATCCAAGCGTTACCCGGATTTATGGGGTCTAATGGGTGCGTAGGCGGCGTGTTCAGTCAGGGGTGCAAGCCGGGATCTCAACACTTGCAGTTCCGTTGA
+
CCCCC@G9ECFFDDE:6@F;7EEEE9<@<CFGGG<CED,,<6,,C++8+8C8,6CC@FFGG,CC8C6:F:@C,6C,=E=<8,6+>:D4EF::>B:?F9,,9,,B,B?,:,@?+8C:+5E9,=E,::C,@,,C5,8BFD9B<35C5A7,CA++@B@FCF<3,3@,,+5++837,@D:*@::*@F,,2>BBCF*=*@@;B:54:1+?EF@98*3*3*2?C****0+++30::**+3+<+**2*/*:**21:E**1202+10*33*/**2/202)*1)*/)7*21*20)*/6:*)1*/*)09)0
@M03506:14:000000000-AKVR1:1:1101:9986:6274 1:N:0:43
CGAACTCCTACGGGAGGCAGCAGTGGGGAATCTTGCGCAATGGGCGAAAGCCTGACGCAGCGACGCCGCGTGGGGGATGAAGCTTCTCGGAGTGTAAACCCCTTTCGACCCGGACGAAACACCCGCAAGGGTTTGACGGTACGGGTATAAGAAGCCCCGGCTAACTACGTGCCTGCAGCCGCGGTAAGACGTAGGGGGCCAGCGTTGTTCGGAATTACTGGGCGTAAAGGGTTCGTAGGCGGTGTGGCAAGTCGGGAGTGAAATCTCTGGGCTTAACCCAGAGGCTGCTTCCGACACTGCC
+
CCCCCGGGGGGGGGGGGGGGGGGGGGGGGGGGGGGGGGGGGGGGGGGGGGGGGGGGGGGGGGGGGGGGGGGGGGGGGGGGGGGGGGGGGGGGGGGGGGGGGGGGGGGGGGGGGGGGGGGGGGGGGGDFGGGGGGGGGGGGGGGGGGGGGGGGGGGGGGGGGGGGGGGGGGGGGGGGGGGGGGGGGGGGGGGGGGGGGGGCEGGGGGGGGGGEGEFGGGGGGGGE8858C?EEGFGGGGGGGGGGCEGGFFFFFGGC:>CGCFCFGFGGGGC>FFDFG74*9)0CE<FDBCFFFF)57?@F?
@M03506:14:000000000-AKVR1:1:1101:17986:6276 1:N:0:43
CGAACTCCTACGGGAGGCAGCAGTGGGGAATCTTGCGCAATGGGGGAAACCCTGACGCAGCGACGCCGCGTGCGGGATGAAGGCCTTCGGGTTGTAAACCGCTTTCAGCAGGGACGAAATTGACGGTACCTGCAGAAGAAGGCCCGGCCAACTACGTGCCAGCAGCCGCGGTAATACGTAGGGGCCTAGCGTTGTCCGGAATTATTGGGCGTAAAGAGCTCGTAGGCGGTTCGGCAAGTCGGATGCGAAATCTCCACGCTTAACGTGGAGGCGCCACTCGAAACTGCTGTGATTCGAGTCC
+
CCCCCGFGFFGGGEGGGGGGGGGGCFF>FGGGGGCF:F:C,CFF@FEG8E@:FF@FDECCF:FFEF7FFB4=:BCFCF=DAF,BFGGF<+@FFGGE<?FFEGDFFGF9,8<FEGC7F@CCDCFFG>@BFFGGCFGFFGFGCF7FC:C<B<CCE<<F<36=;FF7<:C@FGCE:FCCFFG61;CG5C58;E8;AC8F+:CEEG+9?:C98CG5/;*+<8*<C=888*6CEGDG*1::CGGGGG55>*:95C*ACC<*;@GG=E:FEGD<C5=)95C**9*99)5:<64*.C66**/7*7=@B
@M03506:14:000000000-AKVR1:1:1101:9543:6279 1:N:0:43
CGAACTCCTACGGGAGGCAGCAGTGGGGAATATTGGACAATGGGGGCAACCCTGATCCAGCCATGCCGCGTGAGTGATGAAGGCCTTCGGGTTGTAAAGCTCTTTTGGCGGGGACGATGATGACGGTACCCGCAGAATAAGCCCCGGCTAACTTCGTGCCAGCAGCCGCGGTAAGACGAAGGGGGCTAGCGTTGTTCGGAATTACTGGGCGTAAAGCGAGTGTAGGCGGTTGTCCAAGTTGGATGTGAAAGCCTTGAGCTTAACTCAAGAAATGCATTCAGGACTGGATGGCTAGAGGACC
+
CCCCCGGGGGGGGGGGGGGGGGGGGGGGGGGGGGGGGGGGGGGGGGGGGGGGGGGGGGGGGGGGGGGGGGGGGGFFGGGGGGGGGGGGGGGGGGGGGGGGGGGGGGFGGGGGGGGGGGGGGGGGGGGGGGGGGGGGGGGGGGGGGGGGGGGGFFGGGGGGFGGGGGGGGGGGGGGGGGGFGGGGGGGGGGG:;EEGGGG58FG?FGGGGGGGGGGGGGGGGGGFGGGGGGGEEGFFFGFGGGFFGGGGGGGGGGGFGFGGG7DGE:CFGGFFGGGFGBGGGFFGFFGFDFF:5?FFFF:5>
@M03506:14:000000000-AKVR1:1:1101:17485:6312 1:N:0:43
CGAACTCCTACGGGAGGCAGCAGTGGGGAATATTGGACAATGGGCGCAAGCCTGATCCAGCCATGCCGCGTGAGTGATGAAGGCCCTAGGGTTGTAAAGCTCTTTTGTGCGGGAAGATAATGACGGTACCGCAAGAATAAGCCCCGGCTAACTACGTGCCAGCAGCCGCGGTAATACGTAGGGGGCAAGCGTTGTCCGGATTTATTGGGCGTAAAGAGCGTGTAGGCGGTTTTACAGGTCCGCTGTGAAAACTCGAGGCTCAACCTCGAGCTGTCGGTGGAAACCGTCAGGCGAGAGTCCG
+
CCCCCGGGGGGGGGGGGGGGGGGGGGGGGGGGGGGGGGGGGGGGGGGGGGGGGGGGGGGGGGGGGGGGGGGGGGGGGGGFGGGGGGGGGGGGGGGGGGGGGGGGGGGGGGGGGGGGGGGGGGGGGGGGGGGGGGGGGGGGGGGGGGGGGGGGGGGGGGGGGGGGGGGGGGGGDGGFFGGGGFGGG@FGGGGEGDEGGDGCEGGGGGFGFFGEGGGCCFGGGGEFGGGEGGGEGCCFGGGFGGGGGGFGCGGGD67CEDDFCGGGGFGG5C5<67DGD<<DC==C=;<)4*51))08>@6?>
@M03506:14:000000000-AKVR1:1:1101:26399:6315 1:N:0:43
CGAACTCCTACGGGAGGCAGCAGTGGGGAATCTTGCGCAATGGGCGAAAGCCTGACGCAGCGACGCCGCGTGAGGGAAGAAGGCCTTCGGGTTGTAAACCTCTTTCAGGAGGGACGAAGCTACTCGGGTTAATACCCCAGAGGGTGACGGTACCTCCAGAAGAAGCCCCGGCTAACGACGTGCCAGCAGCCGCGGTAATACGTAGGGGGCAAGCGTTGTCCGGAATCATTGGGCGGAAAGAGCGGGTCGGCGGCCAGATAAGTCCGATGTGACATCTAGAGGCTCAACTTCGGTCTGTTGG
+
CCCCCGFGGGGGGGGGGGGDDGGFFGGGGGDFFGGFGDGGGGGFGGGGGGG8@FGGG7FEGGGG:@FEGGGGGECCFF@FGCFFGD8E<CFFGGEGGFFF<FEGGGFFFF7CEFGEEC7FDGG<BF77FC@AFFFCF7FGGGGGE7DC7FFCDGC9FF?FFCC<A,<<*=CFGEFF41FGFGF>:FCEFGG5CGCEE>99<C9CFE88*:EA>8CE*/;C<C:?E*+<C+<ECDG***1CFC*****)/*:*9C55/)*20<*37C29**36*7*AC****85*200))*9())0.7/*1.
@M03506:14:000000000-AKVR1:1:1101:10358:6315 1:N:0:43
CGAACTCCTACGGGAGGCAGCAGTGGGGAATTTTGCGCAATGGGGGAAACCCTGACGCAGCAACGCCGCGTGGAGGATGAAGTCCCTTGGGACGTAAACTCCTTTCGACCCGGACGATAATGACGGTACGGGTGGAAGAAGCCCCGGCTAACTTCGTGCCAGCAGCCGCGGTAATACGAGGGGGGCAAGCGTTGTTCGGAATTATTGGGCGTAAAGGGCGCGTAGGCGGTGCGGTAAGTCACCTGTGAAACCTCTAGGCTTAACCTAGAGCCTGCAGGCGAAACTGCCGTGCGTGAGGGTG
+
CCCCCGGGGGGGGGGGGGGGGGGGGGGGGGGGGGGGGGGGGGGGGGGGGGGGGGGGGGGGGGGGGGGGGGGGGGGGGGGGGGGGGGGGGGGGGGGGGGGGGGGGGGGGGGGGGGGGGGGGGGGGGGGGGGGGGGGFGGGGGGGGGGGGGGGGGGGGGGGGGGGGGGGGGGGGGGGGGGCFFGGGGGGGGGGEEEEGGEGGGGFFFGGGGGGEGCFGGGGGGGGGGGGGGE?EGGG=EFFG7C6CFFG7<9FGFG6FGFGGF?FGGGGGGFC:CCFFF53<<>5E9@FFFGF(0.5<DF>>>
@M03506:14:000000000-AKVR1:1:1101:23257:6325 1:N:0:43
CGAACTCCTACGGGAGGCAGCAGTGGAGAATATTGGACAATGGGCGCAAGCCTGGTCCAGCCATGCGGCGTGGGTGATGAAGGTCCTATGGTTGTAAAGCCCTTTCGGCGGGGAAGAGAATGACGGTAGCCGCAGAAGAAGCCCCCGCTAACTTCGTGCCAGCAGCCGCGGTAATACGAAGGGGGCTAGCGGTGCTCGGAATCACTGGGCGTAAAGCGCACGTAGGCGGCTTTTTAAGTCAGAGGAGAGATTCCGGAGCTCAACTCCAGAACTGCCCTTCATACTGAAGAGCTGGAGTGCG
+
<6CCCDGG<@C@CFFEGGEEE8ECFC,CF8F<FC,,FDFF@DCF<F7C++,:CC@6EE6CFCFEFF+@CC68C78FF9C,,?E,,,EF,9EE5B45,C,,,BEEAC7F:CFFFCC+B,:3,:CCFGG++<F<*5**,@>C,,,***5*<*<C,,7<<C**7<CC+FFGGEE<FEG,9C******:C8CEF5*1/*++;**/AC++<<*;/:/*1*2A*:*:*1*;8F=5*8C0<+*++2<+ACFF67**:++*+318<)*30270*29CD?5CC>6*/0*2*9<+/2/4:5440)).))90
@M03506:14:000000000-AKVR1:1:1101:7549:6334 1:N:0:43
CGAACTCCTACGGGAGGCAGCAGTGAGGAATTTTCGTCAATGGGGGCAACCCTGAACGAGCAACGCCGCGTGCAGGAAGAAGGTTTTCGGATCGTAAACTGCTTTTCTCTGGGACGAGTAAGGACGGTACCAGAGGAAGAAGCCCCGGCTAACTACGTGCCAGCAGCCGCGGTAATACGTAGGGGGCAAGCGTTGTCCGGATTTATTGGGCGTAAAGCGTCCGCAGGCGGTCTATCAAGTTTGGGGTGACAGTGCCCGGCTCAACTGGGCAAGTGCTTCGAAAACTGGTAGACTTGAGGAC
+
CCCCCGGGGGGGGGGDGGGDGGGFEFGFGGGGGGGGGGGGFGGGGGGGGGGGGGGGGGGGGDGGGGGGGGGGGGGGGFGGGGGGGGGGGGGGGG8FFGGGFGGGGGFGGGGGGGGGEEGGGGGGGGEGGGGGFFGEGFGGGGGGGGGGGEGGGG9FEGGGGGFFFGGGGDGGGGGFGFGEGCEFGGGGCGCFGD>EG78C58CCCFFGGFFD8EECE<CEGGD>CE5EE>::*<<C?+6<CFF5:5=CFF7CGGGG8>DG*/CGC7CGFFD>DFG7*97)7>3:?6:?AGF94*/7/95))
@M03506:14:000000000-AKVR1:1:1101:11185:6349 1:N:0:43
CGAACTCCTACGGGAGGCAGCAGTGGGGAATTTTGGACAATGGGCGCAAGCCTGATCCAGCCATTCCGCGTGCAGGATGAAGGCCCTCGGGTTGTAAACTGCTTTTGGACGGAACGAAAAGGCCTTTTCTAATACAGAGGGCTCATGACGGTACCGTCAGAATAAGCACCGGCTAACTACGTGCCAGCAGCCGCGGTAATACGTAGGGTGCAAGCGTTAATCGGAATTACTGGGCGTAAAGCGTGCGCAGGCGGTTATGTAAGACAGGTGTGAAATCCCCGGGCGTAACCTGGGAACTGCA
+
CCCCCGGGGGGGGGGGGGGGGGGGGGGGGGGGGGGGGGGGGGGGGGGGGGGGGGGGGGGGGGGGGGGGGGGGGGGGGGGGGGGGGGGGGGGGGGGGGGGGGGGGGGGGGGGGGGGGGGGGGGGGGGGGGGGGGGGGGGGGGGGGGGGGGGGGGGGGGGGGGGGGFGGGCGGGGGGGF<AFEFGGGGGGGFGGG7EGGGGGGGGG,BEEFGGGGFGGEEEG+<EEGCFGCEGGGFFE7EDFGGGC=*:C=CGECGEC8BGGGGF++*:DFG<5*CCGGFG3C;:7*8CB?F=(8>FF5?F41
@M03506:14:000000000-AKVR1:1:1101:21791:6361 1:N:0:43
CGAACTCCTACGGGAGGCAGCAGTGGGGAATTTTGCGCAATGGGGGAAACCCTGACGCAGCAACGCCGCGTGGAGGATGAAGTCCTTCGGGACGTAAACTCCTTTCGATCGGGACGATAATGACGGTACCGGAAGAAGAAGCCCCGGCTAACTTCGTGCCAGCAGCCGCGGTAATACGAGGGGGGCAAGCGTTGTTCGGAATGATTGGGCGTAAAGGGTGCGTAGGCGGTTTGGTAAGTCTGATGTGAAATCTAGGGGCTCATCTAATAGACTGTATGAGAAACTGCCGGGCTTGAGTCTG
+
CCCCCCCFEEGGGGGGGGGGGGGGGGGGGGGFGGGGGGGGEGGFGDC7DFFCFGGGC@8@FFGGECGGGGGCGCC@CBEGGD?E,CE?4:FFEEFDGCCFFDGEGFEGGGFGD:=C7++CFAAEGG<F7AF7+>F:FCGF8:,<B@EEGE:CFGGGCG7:CF:FDGD7:FGF7FC,,1*=CCEGE>EGG582A***0288*/++<?C*C*::CGFCC8CECC8*:5+18:CE*:*++<C++3++23:7+<+02++**.)150*+3*+227C?FG*<>6C*?*7:C47<05>93)))09**/
@M03506:14:000000000-AKVR1:1:1101:16971:6378 1:N:0:43
CGAACTCCTACGGGAGGCAGCAGTTGGGAATCTTGGACAATGGGGGAAACCCTGATCCAGCCATGCCGCGTGAGTGATGAAGGCCTTCGGGTTGTAAAACTCTTTCGCGCACGACGATAATGACGGTAGTGCGAGAAGAAGCTCCGGCTAACTTCGTGCCAGCAGCCGCGGTAATACGAAGGGGGCTAGCGTTGTTCGGAATTACTGGGCGTAAAGCGCGCGCAGGCGGCTATCCAAGTCAGTGGTGAAAGCCCGGAGCTTAACTCCGGAACTGCCATTGAAACTGTTTAGCTTGAGTATG
+
CCCCCGGGGGGGGGGGGGGGGGGGGGGGGGGGGGGGGGGGGGGGGGGGGGGGGGGGGGGGGGGGGGGGGGGGGGGGGGGGGGGGGGGGGGGFGGGGGGGGGGGGGGGGGGGGGGGGGGGGGGGGGGGGGFGGGGGGGGGGGGGGGGGGGGGGGGGGGGGGGGGGGGGGGGGGGGGDFGGGGGGGGGGGGGGFFGEGGGGGGGGGGDFGGGCEE>FGGGGGGGGGGGCEGGDCFFGGGG>?FFFFF7=><FFGGGGGGFG*A9CF+:F5EG576CF66B>>CFBFC9F?4C?<6FF)9@B4?
@M03506:14:000000000-AKVR1:1:1101:3731:6394 1:N:0:43
CGAACTCCTACGGGAGGCAGCAGTTGGGAATCTTGGACAATGGGGGAAACCCTGATCCAGCCATGCCGCGTGAGTGATGAAGGCCTTCGGGTTGTAAAACTCTTTCGCGCACGACGATAATGACGGTAGTGCGAGAAGAAGCTCCGGCTAACTTCGTGCCAGCAGCCGCGGTAATACGAAGGGGGCTGGCGTTGTTCGGAATTACTGGGCGTAAAGCGCGCGCAGGCGGCTATCCAAGTCAGTGGTGAAAGCCCGGAGCTCAACTCCGGAACTGCCATTGAAACTGTTTAGCTTGAGGACG
+
CCCCCGGGGGGGGGGGGGGGGGGGGGGGGGGGGGGGGGGGGGGGGGGGGGGGGGGGGGGGGGGGGGGGGGGGGGGGGGGGGGGGGGGGGGGGGGGGGGGGGGGGGGGGGGGGGGGGGGGGGGGGGGGFGGGGGGGGGGFGGGGGGGGGGGGGGGGGGGGGGGGGGGGGGGGGEGGFGGFGGGGGGGDGGGGGGGGGCGDDGGGGGGFGGGGGGGEGGGGGGGGGGGGGGGDGGGGEGGFGGGGFGGGGGGGGGGGGGBDGFGGGFDGGGGDFGGGGF=DFDFFG+*:7<CFBFF@>FFF>>
@M03506:14:000000000-AKVR1:1:1101:22462:6401 1:N:0:43
CGAACTCCTACGGGAGGCAGCAGTTGGGAATCTTGGACAGTGGGGGAAACCCTGATCCAGCCATGCCGCGTGAGTGATGAAGGCCTTCGGGTTGTAAAACTCTTTCGACGGGGACGATAATGACGGTACCCGTAGAAGAAGCTCCGGCTAACTTCGTGCCAGCAGCCGCGGTAATACGAAGGGGGCTAGCGTTGTTCGGAATTACTGGGCGTAAAGCGCGCGCAGGCGGCTATCCAAGTCAGTGGTGAAAGCCCGGAGCTCAAGTCCGGAACTGCCATGGAAACGGTTTAGCTTGAGGATG
+
CCCCCGGGGGGGGGGGGGGGGGGGGGGGGGGGGGGGGGGGGGGGGGGDGGGGDFGDGGGGCGGGGGGGGECF?FGGGGGGGGGGFFGGGGGFGGGGGDE<FFFGGGGGGGGGGEGGGGGGGGGGGGGFGGGCFDGD9<FFGFGG?CFGD@FGGGGCFGGGGGFFFGGEEEDF*BFCGFF:<FEFGG7CF?FC7BEFGEGGD5EF?FCF5CEEE*;CEGCEE888:ECC*8:86C0<C9>CCF<9F?CFF?CCF7ED5)9*00*+3*<CCC=@6FF679*90?*7*0170CFA**7>:?69F
@M03506:14:000000000-AKVR1:1:1101:4316:6430 1:N:0:43
CGAACTCCTACGGGAGGCAGCAGTGGGGAATCTTGCACAGTGGACGAAAGTCTGATGCAGCAACGCCGCGTGGGGGATGAAGCTTCTCGGAGTGTAAACCCCTTTCGACCCGGAAGAATGCCCGCAAGGGTATGACGGTACAGGTATAAGAAGCCCCGGCTAACTACGTGCCAGCAGCCGCGGTAATACGTAGGGGGCCAGCGTTGCTCGGAATTACTGGGTGTAAAGGGTTCGTAGGCGGTGTGGCAAGTCGGGAGTGAAATCTCTGGGCTCAACCCAGAGTCTGCTTCCGAAACTGCTG
+
CCCCCGGGGGGGGGGGGGGGGGGGGGGGGGGGGGGGGGGGGGGGGGGGGGGGGGGGGGGGGGGGGGGGGGFGGGGGGGGGGGGGGGGGGGGGGGGGGGGGGGGGGGGGGGGGGGGGGGGGGGGGGGGGGGGGGFGGGGGGGGGGGGGGGGGGGG@FGGGGGGGGGGGGGFGGGGFGGGGGGGGGGGFGGGFGGGGGGGGGGGGGGGGGGGDDEFGGFGGGGFGEFGGGGGEGGG8EEEGGGECGGGGGGFGGGGG5C>C>?<CF+:CCFF5@FGGGGFCC559939CF<F?<5>DD9FFF)
@M03506:14:000000000-AKVR1:1:1101:20112:6443 1:N:0:43
CGAACTCCTACGGGAGGCAGCAGTCGAGAATTTTTCTCAATGGGCGAAAGCCTGAAGGAGCGACGCCGCGTGGGGGATGAAGGGCTTCGGCTCGTAAACCCCAGTCATTTGCGAACAAACCTTACGATTGAACAGATCGTGAGCTGATTGTAGCGAAAGAGGAAGGGATGGCTAACTCTGTGCCAGCAGCCGCGGTAATACAGAGGTCCCAAGCGTTGTTCGGATTCACTGGGCGTAAAGGGTGCGTAGGTGGCAAGGTAAGTTTGATGTGAAATCTCCGGGCTTAACCCGGAAACTGCAT
+
CCCCCGGGG?GGGGGGGGGGGGGGGGGGGGGGGGGGGGGGGGGGGGGGGGGGGGGGGGGGGGGGGGGGGGGGGGGGGGGGGGGGGGGGGGGGGGGGGGGGGGGGGGGGGGGGGGGGGGGGGGGGGGGGGGGGGGGGGGGGGFGGGGGGGGGGGGGGGGGGGGGGGGGGGGGGGGGGGGGG<FGGGGGGGGGGGGGGGGGGGGGFFGFFGGGGGGG:CECCFGGGGGGGFGGFFGGEGDCFGGG5EE=CCECCFGCCFFG7CG:FFGGFFGD4>*:9F=FDD@ECFF>6-C5>:75??F*99
@M03506:14:000000000-AKVR1:1:1101:21459:6450 1:N:0:43
CGAACTCCTACGGGAGGCAGCAGTGGGGAATATTGGACAATGGGCGCAAGCCTGATCCAGCCATGCCGCGTGAGTGATGAAGGCCCTAGGGTTGTAAAGCTCTTTTGTGCGGGAAGATAATGACGGTACCGCAAGAATAAGCCCCGGCTAACTTCGTGCCAGCAGCCGCGGTAATACGAAGGGGGCTAGCGTTGCTCGAAATCACTGGGCGTCAAGGGTGCGTGGGCGGGTCTTTAAGTCAGGGGTGAAATCCTGGAGCTCCACTCCAGAACTGCCTTTGATACTGAAGATCTTGAGTTCG
+
CCCCCGGGG-CFDFGEGGGGGGGGGGGGGGG@FFEEFG?DGGGGGGGGGGGGGGGGGGGGGGGGGGGGGGEGEF,CFCFFFGGGFEGFGFGGFEGGG9FGGGGGGFDEEFEEGECGGGGGGGDFEEG7GGGGG7F8<EGDFFFFEEGGC+@FEGGG<F@CDGGGGGGGGCGGCFGCF@<F:FGGDEGGFGE<FGDGFG8**=C+FCFF>**C*;?<<EC**:8?EEC=CGGC69C<+<77906FG=EC+0<77CFF8@7>6+2:+*:6+*6729FG*9>:*/0<C6**,**)99==:?F?)
@M03506:14:000000000-AKVR1:1:1101:12829:6461 1:N:0:43
CGAACTCCTACGGGAGGCAGCAGTGGGGAATTTTGCGCAATGGGGGAAACCCTGACGCAGCAACGCCGCGTGGAGGATGAAGTCCTTCGGGACGTAAACTCCTTTCGATCGGGACGATTATGACGGTACCGGAAGAAGAAGCCCCGGCTAACCTCGTGCCAGCAGCCGCGGTAATACGAGGGGGGCGAGCGTTGTTCGGAATTATTGGGCGTAAAGGGTGCGTAGGCGGTTTGGTAAGTCTTATGTGAAATCTATGGGCTCAACCCATAGACTGCATGAGAAACTGCCGGGCTTGAGTATG
+
CCCCCGGGGGGGGGGGGGGGGGGGGGGGGGGGGGGGGGGGGGGGGGGGGGGGGGGGGGGGGGGGGGGGGGGGGGGGGGGGGGGGGGGGGGGGGGGGGGGGGGGGGGGDGGGGGDGGGGGGGGGGGGGGGGGGGGGFGGGGGGGGGGGGGGGGGGGGGFGFGGGFGGGGDGGGGGGGGF7FGGGGGGGCEGGEGGGGGGG:CF6FFGCFGDGEGGFGGGGGGGG>EGGGGCE85AFCGGGFCFFF?FGFFGGGGGGGG>GFFGDFFG=F6><?GGGCGF797BFAEBFF;GFB:5<)0/9@?
@M03506:14:000000000-AKVR1:1:1101:7950:6481 1:N:0:43
CGAACTCCTACGGGAGGCAGCAGTGAGGAATTTTCCGCAATGGGCGAAAGCCTGACGGAGCAACGCCGCGTGGGGGATGAAGTCTCTAGGGATGTAAACCTCTGTTGGGAGGGACGAAGATCTGACGGTACCTCCTGAGGAAGCCCCGGCTAACTACGTGCCAGCAGCCGCGGTAATACGTAGGGGGCAAGCGTTATCTGGATTTACTGGGCGTAAAGAGCGCGTAGGCGGTGCCGTAAGTGGGTTGTGAAAGTTCGAGGCTCAACCTCGAAACTGCGTCCAATTCTGCGGGGCTGGGGTG
+
CCCCCGGGGGGGGGGEFGEGGGGFGA<FFGGGGGAGGGGGGGGGFGGDE:FFGFGGGGCEEFCGCFGGGGEF+CFG+BCFGFB?<FFCFGGFGGGGGGGDE<EAFCFFGBFFGE@CFGGGEAFFFC:FB=FBC9BFCFBGGGGGC:*CF7FGEFC9<:,>C7FE@FGGGG7FG<:*F9FFG:<<7FCE8888EC5C89+0+<+<0<<0C:5EE*/2/A9CFG8>EEEEF8CC*:;:>EGGC?+:/*:9C7?0?0<>EF<C::7?+5>47C5?DCF92)9D376C+/*7:<@B3))7)))07
@M03506:14:000000000-AKVR1:1:1101:7749:6492 1:N:0:43
CGAACTCCTACGGGAGGCAGCAGTGGGGAATTTTGCGCAATGGGGGAAACCCTGACGCAGCAACGCCGCGTGGAGGATGAAGCCCCTTGGGGCGTAAACTCCTTTCGACCAAGACGATAATGACGGTACTGGTGGAAGAAGCACCGGCTAACTCTGTGCCAGCAGCCGCGGTAATACAGAGGGTGCGAGCGTTGTTCGGAATTACTGGGCGTAAAGCGCGCGCAGGCGGTCTTCCAAGTCAGTGGTGAAAGCCCGGAGCTCAACTCCGGAATTGCCATTGAAACTGTGAGACTGGAGTACG
+
CCCCCGGGGGGGGGGGGGGGGGGGGGGGGGGGGGGGGGGGGGGGGGGGGGGGGGGGGGGGGGGGGGGGGGGGGGGGGGGGGGGGGGGGGGGGGGGGGGGGGGGGGGGGGGGGGGGGGGGGGGGGGGGGGGGGGGGGGGGGGGGGGGGGGGGGFGGGGGGGGGGGGGGGGGGGGGGGGGFGGGGGGGGGGGGGGGGGGGDCEFGGGGFDGGGGGGCGGGGDGGGGGEEGGGGGGGGGGGGGGGGGGGGFGGGGGGDG*7CGCCGGGGGDGDGFFFG?FF7*07@FFFC4>GF?4;F)<F?B<
@M03506:14:000000000-AKVR1:1:1101:5860:6500 1:N:0:43
CGAACTCCTACGGGAGGCAGCAGTGGGGAGTATTGGACAATGGGGGCAACCCTGATCCAGCAATGCCGCGTGAGTGATGAAGGCCTTAGGGTTGTAAAGCTCTTTCGACGGGGAAGATGATGACGGTACCCGTAGAAGAAGCCCCGGCTAACTTCGTGCCAGCGGCCGCGGTAATACGAAGGGGGCTAGCGTTGTTCGGATTTACTGGGCGTAAAGGGCGCGTAGGCGGTGCAATAAGTCAGGCGTGAAAGCCCCGGGCTCAACCCGGGAATTGCGCTTGATACTGTTGCGCTTGAATCCA
+
CCCCCGGGGGGGGGGGGGGGGGGGGGGGGGGGGGGFGGGGGGGGGGGGGGGGGGGGGGGGGGGGGGGGGGFGGGGGGGGGGGGGGGGGGGGGGGGGFGGGGGGGGGGGGGGGGFGGGGGGGGGGGGGGGGGGGGGGFGGGGGFGGGGGGGGGFGGGGGGGGFGGGGGGGGGGGGGGGGGFGGGGGGGGGGGEEEE>EGGGDCCEGFFGFFGGE5CCFGDEGGGCECFGGGGGGCFFGGGGGGFFGEE5EEED*AGDED)/79FC*>CDE)7<DC7:)097*09C37*1-*8(7<>>6=6)0
@M03506:14:000000000-AKVR1:1:1101:11534:6504 1:N:0:43
CGAACTCCTACGGGAGGCAGCAGTGGGGAATCTTGCGCTAATGCGGGGAACCGTGACGCAGCGACGCCGCGTGAGGGAAGAAGACCTTCGGGTTGTAAACCTCTTTCAGGAGGGACGAAGCCACTCGGGTTAATAGCCCAGAGGGTGACGGTACCTCCAGAAGAAGCCCCGGCTAACTACGTGCCAGCAGCCGCGGTAATACGTAGGGGGCAAGCGTTGTCCGGATTTATTGGGCGTAAAGAGCGTGTAGGCGGCTAGATAGGTCCGTTGTGAAAACGCGAGGCTCAACCTCGAGACGTCG
+
CCCCCGGGGGGGGGGGGGGGGGGGGGGG;FFGGGGGGGGGGGGGGGGGGGGGGGGGGGGGGGGGGGGGGGGGGGGGGGGGFGGGFGGGGGGGGGGGGGGGGGGGGGGGFGGGGGGGGGGGGGGGGGGGGGGGGGGGGGGGGGGGGGGGGGGGGGGGGGGF9FGGGGGCFDGGGGFGGGDGGGGGGGGGGGGGGGGGECGGGGGEGGGGGGEGFFGDEGGGGGECCE*<<F+09=CE*:*;+96CECEDFGGGGGGGCF47+96<CCEF797577:A05)19>B:EFGFBGF::)5))0830
@M03506:14:000000000-AKVR1:1:1101:3630:6504 1:N:0:43
CGAACTCCTACGGGAGGCAGCAGTGGGGAATTTTCCGCAATGGGCGAAAGCCTGACGGAGTGACGCCGCGTGGGGGACGAAGGCCTTCGGGTCGTAAACCCCTGTCAGAGGGAAAGAAGGGTCGCCGGGTTAATACCCCGGTGATTTGACGGTACCTTCAGAGGAAGCCCCGGCCAACTCTGTGCCAGCAGCCGCGGTAAGACAGAGGGGGCAAGCGTTGCTCGGAATCACGGGGCGTAAAGGGCGCGTAGGCGGGATGGCAAGTCGGACGTGCAATCCTTCGGCCCAACCGAAGAACGTC
+
CCCCCFGDGGGGGGEGEGGGGGGGGGGGGGGGGGDAFGGGGGGGGGGGGGGGGGCFGGEGGGGGGGEGGGGGGGGGECEGCFFGGGGGGDGGCGGGGGGGGGGFGGFCGFFGGCFGGGCCGFFGGGGGGGGFGGGGFFDGGGGGGGEGGGGCBFGGGGGGGGGGGGGFFGGCDEFFGCC@<CF7CFGGGGFGGGGECCGGGGG?FC+:?8>EGGGGD;8EGCGGG8;FCE6*;/:85:9*AFGGGEE9::CECEEC?<*/:CFG+:C3*9:5D*>9:?FGF4):E75@?D>;D)0>)))0.
@M03506:14:000000000-AKVR1:1:1101:22512:6515 1:N:0:43
CGAACTCCTACGGGAGGCAGCAGTGGGGAATATTGGACAATGGGGGCAACCCTGATCCAGCCATGCCGCGTGAGTGATGAAGGCCTTCGGGTTGTAAAGCTCTTTTAGCGGGGACGATGATGACGGTACCCGCAGAATAAGCCCCGGCTAACTTCGTGCCAGCAGCCGCGGTAAGACGAAGGGGGCTAGCGTTGCTCGGAATTACTGGGCGTAAAGCGCGTTTAGGCGGCTGTTCTAGTTGGGCGTGAAAGCCTTGGGCTTAACCCAAGCAATGCGCTCAATACTGGATAGATAGAGGCAC
+
CCCCCGGGGGGGGGGGGGGGGGGGGGGGGGGGGGGGGGFGGGGGGGGGGGGGGGGGGGGGGGGGFFGGGGGGCFGGGGGGGGGGGGGGGGGGGGGGGGFGFGGGGFGGGGGGGGGGGGGGGGGFGGGGGGGGGGGGGGGGGGFFGGGGEGGGGGGGGFGGDFFGGGGGGGGGGGG?,=CEEGGGGG5>8@EGG55:@EG5EGGGGGGGGFGEGGFGGGGGC*:EF?+:E8ECEDGG+<CCGGGGGE=DC?E?FEC*88C7FCFCCC:DC*2<CG:ED:55C696+/75<FF)*9@**)))0
@M03506:14:000000000-AKVR1:1:1101:10428:6599 1:N:0:43
CGAACTCCTACGGGAGGCAGCAGTGGGGAATATTGGACAATGGGCGCAAGCCTGATCCAGCAATGCCGCGTGAGTGAGGAAGGCCTTAGGGTTGTAAAGCTCTTTCGGCGGGGACGATGATGTCGGTACCCGCAGAAGAAGCCCCGGCTAACTTCGTGCCAGCAGCCGCGGTAATACGAAGGGGGCGAGCGTTGTTCGGATTTACTGGGCGTAAAGGGCGCGCAGGCGGTCCTGTTTGCCGAGTGTGGAAGCCCCGGGCTCAACCTGGGAACTGCGCTCGAAACGGCGGGACTAGAGATCG
+
CCCCCGGGGGGGGGGGGGGGGGGGGGGGGGGGGGGGGGGGGGGGGGGGGGGGGGGGGGGGGGGGGGGGGGGGGGGGGGGGGGGGGGGGGGGGGGGGGGGGGGGGGGGGGGGGGGGGGGGGGGGGGGGGGGGGGGGGGGGGGGGGGGGGGGGGGGGGGGGGGGGGGGGGGGGGGGGGGGGGGGGGGGGGGGGEEGEGGGGEGGGGGGGGFGGGGGDFGEEGGGG5?:EGGGCCGGGGGGGGGGE5FGGGFGGGGGGGCEGGGFCG=7FG5<C3CDF=3BCD3:)/::C@>359FFF?F4667
@M03506:14:000000000-AKVR1:1:1101:16491:6640 1:N:0:43
CGAACTCCTACGGGAGGCAGCAGTGGGGAATATTGGACAATGGGGGAAACCCTGATCCAGCAATGCCGCGTGAGTGATGAAGGCCTTAGGGTTGTAAAGCTCTTTCGACGGGGACGATGATGACGGTACCCGTAGAAGAAGCCCCGGCTAACTTCGTGCCGGCAGCCGCGGTAAGACGAAGGGGGCTAGCGTTGTTCGGAATTACTGGGCGTAAAGCGCGCGTAGGCGGCTCTTCAAGTCAGGCGTGAAAGCCCCGGGCTTAACCCGGGAGTAGCGCTTGCTACTGTTGGGCTTGCGTCCG
+
CCCCCGGGGGGFGGGGGGGGGGGGGGAEFGFEFG9CFFGGGGGGGGGGGGGGGFGDFD<FGGGGGGGGGGEGCCFFGGFEFGGGGGG<FGGGGGGGGGGG9BFFGGGFGGGGGGGGGGGGGGFFCEFGCFGGFECBFDFGCFCCFFGGGGGGFGGGAF:FCCEGCEGGGGGDG7A,CGFC*CFFGG@FGGGEE>EGCEGG5ECCG7ECGGGGGGCCCECEEGEC>EDG5>E><ECC?CDC+0025*/78+?C*::):5CG*<CF:CEG5</.*77:D35C*=*02=C=)>)(0<;)<>3;3
@M03506:14:000000000-AKVR1:1:1101:17311:6713 1:N:0:43
CGAACTCCTACGGGAGGCAGCAGTGGGGAATCTTGCGCAATGGGCGAAAGCCTGACGCAGCAACGCCGCGTGAGGGAAGAAGGCCCTCGGGTTGTAAACCTCTTTCAGAGGGGACGAAGCTTCCGGGGTGAATAGCCCACGGGGTGACGGTACCCTCAGAAGAAGCCCCGGCTAACTACGTGCCAGCAGCCGCGGTAATACGTAGGGGGCAAGCGTTGTCCGGAATCATTGGGCGTAAAGCGCGTGTAGGCGGCTTGGTAAGTCTGGTGTGAAATCTCGGGGCTCAACCCCGAGCGTGCAC
+
CCCCCGGGGGGGGGGGGGGGGGGGGGGGGGGGGGGGGGGGGGGGGGGGGGGGGGGGGGGEGGGGGGGGGGGGGGGGGGGGGGGGGGGGGGGGGGGGGGGGGGGGGGGGGGGGGGGGGGGGGGGGDGGGGGGGGGGGGGGGGGGGGGGGGGGGGGGGGFGGGGGGGGGGGGGGGGGGGGGGGGGGGGGGGGGGGGDGCEFGGGDGGGGGGGGGGDCEGGGDGGGEG5CECF?FGFGGGGGGGG5C75=FGFFGGEGDDFGGCGGGCFFGGCCFCGGG74CGDDEEG?D5?374:57>>EB)0
@M03506:14:000000000-AKVR1:1:1101:17218:6747 1:N:0:43
CGAACTCCTACGGGAGGCAGCAGTGGGGAATATTGCACAATGGGCGAAAGCCTGATGCAGCGACGCCGCGTGCAGGATGACGGCCTTCGGGTTGTAAACTGCTTTTATTTGGGAAGATTGTGACGGTACCAAATGAATAAGGACCGGCTAACTACGTGCCAGCAGCCGCGGTAATACGTAGGGTCCAAGCGTTATCCGGAATTACTGGGCGTAAAGCGTGCGCAGACGGTTGCGTAAGTCAGATGTGAAAGCCCCGGGCTCAACCTGGGAATTGCATTTGTGCCGGAGTAGCTGGGGTGCG
+
@CC9@CFFCC@FC:CECEDD7<@C;EF>FFG<F<<F<9CEAF88E7C:@@FGFF@F6@,6@7+CGG7:FCC7CFGC4=<=AF=EGFC9BFEGECCGGD9AE,BEFGA5E,CFC<EFC??FF9@DC73BC<9BD<<FFFFAC9FFFDFDGG,@FDD:BFEGGC7<FF,1>F74<*7F<FCFGEG:C*<EE@FGG7BFFGC5EGFG9+<E7*88E>;+<CE*A?5*:**:*;8*;EC=5@CF+<:+<F7CF:9FFC*/?3)9CF*0:*:DG<C:*9:9*92**)*3*)).47*.=*))5B35<
@M03506:14:000000000-AKVR1:1:1101:15971:6755 1:N:0:43
CGAACTCCTACGGGAGGCAGCAGTGGGGAATATTGGACAATGGGCGAAAGCCTGATCCAGCCATGCCGCGTGAGTGATGAAGGCCCTAGGGTTGTAAAGCTCTTTCAACGGTGAAGATAATGACGGTAACCGTAGAAGAAGCCCCGGCTAACTTCGTGCCAGCAGCCGCGGTAATACGAAGGGGGCTAGCGTTGTTCGGAATTACTGGGCGTAAAGGGCGCGTAGGTGGTCTGATAAGGGTGTGGTGAAAGTCCGGGGCTCAACCCCGGATCTGCCGTGCCGACTGTCAGACTCGAGGACT
+
CCCCCGGGGGGGGGGGGGGGGGGGGGGGGGGGGGGGGGGGGGGGGGGGGGGGGGGGGGGGGGGGGGGGGGGGGGGGGGGGGGGGGGGGGGGGGGGGGGGGGGGGGGGGGGGGGGGGGGGGGFGGGGGGGGGGGGGGGGGGGGGGGGGGGGGGGGGGGGGGGGGGGGGGGGGGGGGGGGFDGGGDGGGGGGGGGGGGGGGGGGGGGGFGGGGGGGGGGGGGGEEGGGGGGCCCFFGGGGGGFEEEEGGFGGGGGGGDGBGDGGGGGGGGGGE5CGFGGFGCCEBGG@G4)?FB@?FFBDEF/
@M03506:14:000000000-AKVR1:1:1101:21074:6761 1:N:0:43
CGAACTCCTACGGGAGGCAGCAGTGGGGAATATTGGACAATGGGCGCAAGCCTGATCCAGCCATGCCGCGTGAGTGATGACGGCCTTAGGGTTGTAAAGCTCTTTCGCTAGGGACGATAATGACGGTACCTAGATAAGAAGCCCCGGCTAACTTCGTGCCAGCAGCCGCGGTAATACGAAGGGGGCTAGCGTTGTTCGGAATTACTGGGCGTAAAGCGCGTGTAGGCGGGCTTTTAAGTCAGGGGTGAAATGCCAGGGCTCAACCTTGGAACTGCCTTTGATACTGGACGTCTTGAGTCCG
+
CCCCCGGGFCGGGGGGGGGGGGGFGGGGGGGGGGGGGGGFGGGGGGGGGGGGGGGGGGGGGGGGGGGGGDFFGGGGGGFGGGGGGGGGGGGFGGGGGGCGGGFFGGGGGGGGGGGGGGGGGFGGGGGGGGGGGGGGGFGFGDGGGGGGGGGCGGGGGGFFGGGGFGCFEFGGGGGGGGG7FGE7BFEGGGGEGDG<CBC>EGGGG9?CGGGGGGFGGEGGGG88<EFEGGG5@CGF7C:+0CEFEE5*<9?97<+9*57CC9*:CF7D?*<?FGGF*977CF*:<8D:7D@?>>?4@F*93
@M03506:14:000000000-AKVR1:1:1101:25034:6763 1:N:0:43
CGAACTCCTACGGGAGGCAGCAGTGGGGAATCTTGCGCAATGGGCGCAAGCCTGATCCGGCAATGCCGCGTGGGGGATGAAGGCTTTAGGATTGTAAAGCTCTTTCGCCCCCGACGAAAAGGCCGGAAGCGCGTGACGAAGCGGCGGCTAACAGCGTCCCAGCATTACGTGTCAGAAGAAGGGGTCGAGCGTTGGTCGCAAGTACTGCTCGGAAAGTCCGCGCGGGCGGCGGTCGAAGTCAGTCGTGAAAGCCCCGGGCGTAACCTCGGGGCTGCGCCTGGAGGCGGCATGCTAGAGTGCC
+
CCCCCGGGGGGGGGGGGGGGDFGGGGFGGGG,EFE,+@FGGFFFCG7FGGGGGFGC,,,8@7F@EGFCGG@B+C7@F+BFGG<,,BFDFC,<EEFGGG,E,<FGGG++??+8=FFDF7+33+,:F8+8F,:**35C1F***>:**1***=<,,2+*1***++*2++++*222*A7++0<+<**:1*/**;:888**0:***/2++<+++0;*:**2++0228*1******:*/:*/:E*0+<++:*10;EGCF**)8>37*:7:CC65=)5))**2>:***))**)9)(1)2*19**9@6*
@M03506:14:000000000-AKVR1:1:1101:18499:6772 1:N:0:43
CGAACTCCTACGGGAGGCAGCAGTGGGGAATATTGGACAATGGGGGCAACCCTGATCCAGCAATGCCGCGTGAGTGATGAAGGCCTTCGGGTTGTAAAGCTCTTTTGCCAGGGACGATAATGACGGTACCTGGAGAATAAGCCCCGGCTAACTTCGTGCCAGCAGCCGCGGTAATACGAAGGGGGCTAGCGTTGTTCGGAATTACTGGGCGTAAAGGGCGCGTAGGCGGTTTGGTAAGTCTTGTGTGAAAGCTATGGGCTCAACTCATAGTCTGCACGAGAAACTGCCGGGCTTGAGTGTG
+
CCCCCGFGGGGGGGGGGGGGGGGGGGGGGGGGGGGGGGGGGGGGGGGGGGGEGFGCGFGGGGGGGGGGGGGGEGEFGGGGGGGGGGGGGGGFGGGFGGGGGGGGGGGGEFFGGGGGGGGGGGAFGGGGGGGGGGGGGGGGGG8BCGGGGGGGGGGGFFGFFGGGGGGEGGGGGDFCGG@DFFGC@CFFCEEGEGCGFGGGDFGC,BFGGGGGGG5:CDGDGGGGGGGGG*?*AEEA9FG7FFFCFCFC@C+:*3+*<>4DGFFFFFGG+:2=CFCD6>DD3;97E@4?35>B57@57=66@
@M03506:14:000000000-AKVR1:1:1101:6555:6780 1:N:0:43
CGAACTCCTACGGGAGGCAGCAGTGGGGAATATTGCACAATGGGCGAAAGCCTGATGCAGCGACGCCGCGTGAGGGACGAAGGCCTTCGGGTTGTAAACCTCTTTCAGCAGGGAAGAAGCGAAAGTGACGGTACCTGCAGAAGAAGCACCGGCTAACTACGTGCCAGCAGCCGCGGTAATACGTAGGGTGCAAGCGTTGTCCGGAATTATTGGGCGTAAAGAGCTCGTAGGCGGTCTGTCGCGTCTGCCGTGAAAACTCAGGGCTTAACCCTGAGCCTGCGGGGGGTACGGGCAGACTAGG
+
CCCCCGGGGGGGGGGGGGGGGGGFGGGGGGGGGGGGGGGGGGGGGGGCGGGGGGGGGGGGGGGGGGGGGGGGEGGGGGGGDGGGGGGGGGGGGGGGGGGGGGGGGGGGGGGGGGGGGGGGGGGGGGGGGGGGGGGGGGGGGGGGGGGGGGGGGGGGGGGGGGGGGGGGGGGGGGDGGGGGFGGFGGGGEGGF,<FG8EGGGGEG?CCCF9CFFGGGCGGGGGFFFGGGGGGGGGGGGGGGGFG/=EFCGG*:>=9FC)6:?FGGCFFGG>F>F407C4<CDE)55:DB2>B>3>B3<?494
@M03506:14:000000000-AKVR1:1:1101:11909:6784 1:N:0:43
CGAACTCCTACGGGAGGCAGCAGTAACGAATCTTCCGCAATGCACGAAAGTGTGACGGAGCGACGCCGCGTGGAGGACGAAGTTCTTCGGAATGTAAACTCCTGTCAGGGGTTAGAAAGTTCTGATCAACCCCAGAGGAAGGCACGGCTAACTCTGTGCCAGCAGCCGCGGTAAGACAGAGGTGCCAAGCGTTAGGCGGAATCACTGGGCTTAAAGCGTGTGTAGGCGGGTTTGTAAGTACCTTGTGAAATCCCACGGCTCAACCGTGGAACTGCTGGGTATACTGCGAATCTTGAGCCAC
+
CCCCCGGGGGGGGGGGGGGGGGGGGGGGGGGGGGGGGGGGGGGFGGGGGGGGGGGGGGGGGGGGGGGGGGGGGGGGGGGGGGGGGGGGGGEGGGGGGGGGGGGGGGGGGGGGGGGGGGGGGGGGGGGGGGGGGGGGGGGGGGGGGGGGGGGGGGGGGGGGGGGGGGGGGGGGGDGGGGGGGGFGGGGGGG:FGGDGGGGGGGGFGGGGGGGGGGGGGGGGCFGGGCFGGG=EGGGFGGGGCFEGGFGFGGFG4CFGC>CCEEDGGGCFGD6?D4CGD67>:FFDF?>56C>?B*@=66F47
@M03506:14:000000000-AKVR1:1:1101:11352:6803 1:N:0:43
CGAACTCCTACGGGAGGCAGCAGTGGGGAATTTTGCGCAATGGGGGAAACCCTGACGCAGCAACGCCGCGTGGAGGATGAAGTCCCTTGGGACGTAAACTCCTTTCGACCGGGAAGATACTGACGGTACCGGAAGAAGAAGCCCCGGCTAACTTCGTGCCAGCAGCCGCGGTAATACGAGGGGGGCGAGCGTTGTTCGGAATTATTGGGCGTAAAGGGTGCGTAGGCGGTTTGGTAAGTCTGATGTGAAATCTATGGGCTCAACTCATAGTCTGCATCGGAAACTGCCGGGCTTGAGTATG
+
CCCCCGGGGGGGGGGGGGGGGGGGGGGGGGGGGGGGGGGGGGGGGGGGGGGGGGGGGGGGGGGGGGGGGGGGGGGGGGGGGGGGGGGGGGGGGGGGGGGGGGGGGGGGGGGGGDGGGGGGGGFGGGGGGGGGGGGGGGGGGGFGGGGGGGGGGGGGGGGGGGGGGGGGGGGFGGGGGGFEGGGGGGGGGGGGDGGGGGGCE5:FGGGGGGC*:8FGGGGGGGGGGGGGGC*8EGGG?FGDGF<ECCFC9CGGGGG=E>DF=F*CEGGCCGEFCGG+29CGGFFGDFF56CB>B)<>)0**0
@M03506:14:000000000-AKVR1:1:1101:20514:6807 1:N:0:43
CGAACTCCTACGGGAGGCAGCAGCGGGGAATATTGCACAATGGGCGCAAGCCTGATGCAGCGACGCCGCGTGAGGGATGACGGCCTTCGGGTTGTAAACCTCTTTCAACGTCGACGAAGCGAAAGTGACGGTAGGCGTAGAAGAAGCACCGGCCAACTACGTGCCAGCAGCCGCGGTAATACGTAGGGTGCGAGCGTTAATCGGAGTAACTGGTCGTAAAGGGCGCGTAGGCGGTTTAGCGCGTGTGATGTGAAAGCCCCGGGCTTAACCTGGGAAGTGCATCGCAAACGGCGAGACTAGG
+
CCCCCGGGGEGGGGGGGGGGGGGGGGGGGGGGGGGGGGGGGGDEFGGGGGGGGGGGGFFGGGGGGGGDGGGGGGGGGGGGGGGGGGGGGGGGGGGGGGGGFGGGGGGFGGGGGGGGGGGGGGGGGFGAFGGGGGGGGGGDGGGGGGCFGFGGGGGGCFCFCFFG:BFGFGGFDGGGEEDG79CE?CGGDEDG5EECCEDF+@CEAE5@F7:2A+3?*28:CFC5ECCCCEC6=E:8CC7+:*//CCF*<<?FC+<FG>5CE=7/>5<*9>+7F**35)9C7@?=ED9),9B>)7:BBF6@)
@M03506:14:000000000-AKVR1:1:1101:10260:6867 1:N:0:43
CGAACTCCTACGGGAGGCAGCAGTGGGGAATATTGGACAATGGGCGCAAGCCTGATCCAGCCATGCCGCGTGAGTGATGAAGGCCCTAGGGTTGTAAAGCTCTTTTGTGCGGGAAGATAATGACGGTACCGCAAGAATAAGCCCCGGCTAACTTCGTGCCAGCAGCCGCGGTAATACAGAGGTCCCAAGCGTTGTTCGGATTCATTGGGCGTAAAGGGTGCGTAGGTGGCGCCGTAAGTGGGGTGTGAAATTTCGGAGCTTAACTCCGAAACTGCATTCCATACTGCGGTGCTTGAGGACT
+
CCCCCGGGGGGGGGGGGGGGGGGGGFGGGGGGGGAFACFGCFGGC@GGECFGGFGEFGDFGGGGFGGGGDFFGGFGGGGGGGGGGEFEFGGGGGGFGGGGECFGGGGGGGGGGGEGGGGGGGGGGGGFGFGGEGDGGGGGGGGGGCGGG:DFGGEGGGGGCGGGGGGGGGDGGGGGGGGFGGGGGGGCCFGDBCEFFEDEEGG@CC9CFGGGGE>F7CC5AE=EGGGF*AEEEGGGEEFCF5=EEEGFF?F77CFG8>DFCC7F77+3*1:)0:29:6FC:@4*<6DD09),*19<F?/.)
@M03506:14:000000000-AKVR1:1:1101:8519:6867 1:N:0:43
CGAACTTCTACGGGAGGCAGCAGTGGGGAATTTTGCGCAATGGGGGAAACCCTGACGCAGCAACGCCGCGTGGAGGATGAAGTCCTTCGGGACGTAAACTCCTTTCGATCGGGACGATAATGACGGTACCGGAAGAGGAAGCCCCGGCTAACTTCGTGCCAGCAGCCGCGGTAATACGAGGGGGGCGAGCGTTGTTCGGAATTATTGGGCGTAAAGGGTGCGTAGGCGGTTTGGTAAGTCTTAGGTGAAATCTATGGGCTCAACTCATAGACTGCATGAGAAACTGCCGGGCTTGAGGATG
+
CCCCCGGGGGGGGGGGGGGGGGGGGGGGGGGGGGGGGGGGGGGGGGGGGGGGGGGGGGGGGGGGGGGGGGGGGGGGGGGGGGGGGGGGGGGGGGGGGGGGGGGGGGGGGGGGGGGGGGGGGGGGGGGGGGGGGGGGGGGGGGGGGGGGGGGGGGGGGGGGGGGGGGGGGGGGGGGGGGFEGGGGGGGGGDGGEEG>FGGCEGGGGGGGGGGEGGGGGGGGGGEDGGCGGGD8A=F+<CDEG+0+209:C7C?*<+?FFGGGGGF+*<DFG?6CGCFCF>4CF6:974)4>@7B@D>@))9F
@M03506:14:000000000-AKVR1:1:1101:8580:6882 1:N:0:43
CGAACTCCTACGGGAGGCAGCAGTCGGGAATTTTGCGCAATGGGCGAAAGCCTGACGCAGCAACGCCGCGTGAGGGATGAAGGCCTTCGGGTTGTAAACCTCTTTTGCCAGGGACGATAATGACGGTACCTGGTGAATAAGTCACGGCTAACTACGTGCCAGCAGCCGCGGTAATACGTAGGTGACTAGCGTTGTCCGGATTTACTGGGCGTAAAGAGCGCGCAGGCGGTCGTTCAAGTCGAGTGTGAAAGCCCCCGGCTCAACTGGGGAGGGTCACTCGATACTGATCGACTCGAAGGCG
+
CCCCCGGGGGGGGGGGGGGGGGGGGGGGGGGGGGGGGGGGGGGGGGGGGGGGGGGGGGGGGGGGGGGGGGGGGGGGGGGGGGGGGGGGGGGGGGGGGGGGGGGGGGGGGGGGGGGGGGGGGGGGGGGGGGGGGGGGGGGGGGGFGGGGGGGGGGFGGGGGGGGGGGGGGGGGGGGGGGGGGGGGGGGGGGGFGGGGGGGGGGFGGGGGGFGEGEGGFGFGEGGEGGEGGGGEGEGGGFGGGGGGGGGGFGFG*:CDGFGGEFCGFGGGGDGFGD55<BCGFF>CFFG6:CEB>))7)8BFE
@M03506:14:000000000-AKVR1:1:1101:25584:6901 1:N:0:43
CGAACTCCTACGGGAGGCAGCAGTGGGGAATTTTGCGCAATGGGGGAAACCCTGACGCAGCAACGCCGCGTGGAGGATGAAGTCCCTTGGGACGTAAACTCCTTTCGGCCGGGAAGATACTGACGGTACCGGAAGAAGAAGCACCGGCTAACTCTGTGCCAGCAGCCGCGGTAATACAGAGGGTGCGAGCGTTGTTCGGAATTACTGGGCGTAAAGGGCGCGTAGGCTGTGCTGTAAGTCAGGCGTGAAAGCACCGGGCTCAACCTGGGAATTGCGCTTGATACTGCGGCGCTGGAAGGGG
+
CCCCCGGGGGGG>EGDEGGGGGFGGGGGGGGGGGGGGGGGGGGCEGGGGGGGGGGGGCGGGGGGGGGGGGGGGGGGGFGGGGA<EEFGGFGGGGCGEGAE@FGFGGGFGGGGGEECFGDFFGGFGG7DGGGEEGG?CGGGGGFFFGGGDGGGFGGGGGGGGGGGGGGGGGGGCFGGGGF@FFG<<FGDGGG:C>EGFEGDGGF7CC+@@>C8CCGFGCEEGGE8CEGCC8CF7?A79CGGGGGGGEE3@79E*7:CDBGCFCF6=**9C56>4D7CD>3>29/<:=7),9593>54))))0
@M03506:14:000000000-AKVR1:1:1101:8021:6918 1:N:0:43
CGAACTCCTACGGGAGGCAGCAGTGGGGAATTTTGCGCAATGGGGGAAACCCTGACGCAGCAACGCCGCGTGGAGGATGAAGTCCCTTGGGACGTAAACTCCTTTCGATCGGGACGATTATGACGGTACCGGAAGAAGAAGCCCCGGCTAACTTCGTGCCAGCAGCCGCGGTAATACGAGGGGGGCGAGCGTTGTTCGGAGTTATTGGGCGTAAAGGGCGCGTAGGCGGTCGGATAAGTCTCGTGTGAAATCTTCGGGCTCAACTCGAAGTCTGCACGAGAAACTGTCCGGCTTGAGTGTG
+
CCCCCGGGGGGGGGGGGGGGGGGGGGGGGGGGGGGGGGGGGGGGGGGGGGGGGGGGGGGGGGGGGGGGGGGGGGGGGGGGGGGGGGGGGGGGGGGGGGGGGGGGGGGGFGGGGGGGGGGGGGGGGGGGGGGGGGGGGGGGGGGGGGGGGGGGGGGGGGGGGGGGGGGGGGGGGGGGGGGGGGGGGGGGGGGGGGGGGGGEGCGGGGGGGGGGGGGGGGGDGGGGGGGGGEGGGGGG?CFFFGGGGFG7@:FFGGGGGFGGGCFGGGGFFC/*CGGGG@DGGB?ECFG85<:;E:D4?9F/9
@M03506:14:000000000-AKVR1:1:1101:22171:6935 1:N:0:43
CGAACTCCTACGGGAGGCAGCAGTGGGGGATATTGGACAATGGGCGCAAGCCTGATCCAGCAATGCCGCGTGAGTGATGAAGGCCCTAGGGTTGTAAAGCTCTTTTACCCGGGATGATAATGACAGTACCGGGAGAATAAGCTCCGGCTAACTCCGTGCCAGCAGCCGCGGTAATACGGAGGGAGCTAGCGTTATTCGGAATTACTGGGCGTAAAGCGCACGTAGGCGGCTTTGTAAGTTAGAGGTGAAAGCCTGGAGCTCAACTCCAGAATAGCCTTTAAGACTGCATCGCTTGAATCCA
+
<CCCCAEGFFGGGGEGEGGGDEG6FCFCC@CEGFC,FFFGFFECF@:F@CCFGC<,<@CFGGGFECGGGGCEGGGEFEFGFDFG<FF8F@FE<FCF9BE<F8ECE<EFC<FCED>FGGAFGGGDFGGGGFGC:@FCFCGGFA9DBFGCEF@FCFFEGGEGFCFGGGF@FEGCCF99CFGCGG7CC:CGGG:C:C@<?CF>:EGGF;@+84:CG*8AFGECGECD/??EE5*C6FC7<@F9?CFEGGGGFFFG47CFFFGFFGFF7*+*2229DFGD7?7:*7=++07?)?>1@5@5?9=47
@M03506:14:000000000-AKVR1:1:1101:8908:6948 1:N:0:43
CGAACTCCTACGGGAGGCAGCAGTTGGGAATCTTGGACAATGGGGGAAACCCTGATCCAGCCATGCCGCGTGAGTGATGAAGGCCTTCGGGTTGTAAAACTCTTTCGCGCACGACGATAATGACGGTAGTGCGAGAAGAAGCTCCGGCTAACTTCGTGCCAGCAGCCGCGGCAATACGAAGGGGGCTAGCGTTGTTCGGAATTACTGGGCGTAAAGCGCGCGCAGGCGGCTATCCAAGTCAGTGGTGAAAGCCCGGAGCTTAACTCCGGAACTGCCATTGAAACTGTTTAGCTTGAGTATG
+
CCCCCGGGGGGGGGGGGGGGGGGGGGGGGGGGGGGFFGGGGGGGGGGGGGGGGGGGGGGGGGGGGGGGGGGGFGGGGGGGGGGGGGGGGGGGGGGGGGGGGGGGGGGGGGGGGGGGGGGGGGGGGGGGGGGGGGGGGGGFGGGGGGGGGGGGGGGGGGGGGGGGGGGGGGGGGGGGGGCFGGGGGGGGGGGEGGGGGGGGGGGGGGGGGGGGGGFGGGGGGGGGGGDGGGGGGGFGGGGGGGGGGGGGGGGG<*>D?DDGGGCCFGGGECEEGGD6D?>DCF=:0=CF2C*)/05>?BF7=
@M03506:14:000000000-AKVR1:1:1101:17065:6962 1:N:0:43
CGAACTCCTACGGGAGGCAGCAGTGGGGAATCTTGCGCAATGCGCGAAAGCGTGACGCAGCAATGCCGCGTGGGGGAAGAAGGCCTTCGGGTTGTAAACCTCTTTCAGGAGGGACGAAGCTTCGGCCGCGAATAGCGGACCGGCGTGACGGTACCTCCAGAAGAAGCCCCGGCTAACTACGTGCCAGCAGCCGCGGTAATACGTAGGGGGCAAGCGTTGTCCGGAATCATTGGGCGTAAAGCGCACGTAGGCGGCCCGGTAAGTCCGTTGTGAAAGTCAGAGGCTCAACCTCTGGAGGCCA
+
CCCCCGGGGGGGGGECEGGGGGGGGGGGGGFGGGGGCCGGGFGGGEGCCGDGGGFFGGCFGGFGG<FGGGGGDDGDGDEGGGFGGGGGGGGGGGGGGGGGGGGGGGGGGGGGGEGGDC>=FGG7FGGDGGG7FGGGGGGGGGG*<<@FGGCG>CFGGGGFGCFGCGGFFGE8C>CEFC7CC;CFFFFGCFFFGGECC>CF7@@+<@>C8CEGGDGGGGGGGGGD?*AF7CC705EEC*C8:CCEGGG5FF5<5EGCCBDGGGGE9:/10775*:0<09>FF652*07*1C)4=4:*7>D3)
@M03506:14:000000000-AKVR1:1:1101:16479:6988 1:N:0:43
CGAACTCCTACGGGAGGCAGCAGTGGGGAATATTGCACAATGGGCGCAAGCCTGATGCAGCGACGCCGCGTGAGGGATGACGGCCTTCGGGTTGTAAACCTCTTTCAGCACAGACGAAGCGCAAGTGACGGTATGTGCAGAAGAAGCACCGGCCAACTACGTGCCAGCAGCCGCGGTAATACGTAGGGTGCGAGCGTTGTCCGGAATTACTGGGCGTAAAGAGCTCGTAGGTGGTTTGTCGCGTTGTTCGTGAAAACTCACAGCTTAACTGTGGGCGTGCGGTCGGTACGGGCAGACTGGG
+
CCCCCGGGGGGGGGGGGGGGGGGGGGGGGGGGGGGGGGGGGGGGGGGGGGGGGGGGGGGGGGGGGGGGGGGGGGGGGGGGGGGGGGGGGGGGGGGGGGGGGGGGGGGGGGGGGGGGD@FGGGGGGGGFGGGGGGGGGGGFGGGGGGGGGGGGGGGGGGGGGGGGGGGGGCFGGGDGGG@FGGGFCFEGGGEEGGGGGGGGGGGGGGDGGGGGGGGGGG5C++;CFFGGCE8CEDEGFDGGG5CEGEEGGGGGGFFGFFCFG6*A+*:79FF?F4CCG>D<C>)/5)95?D395)7)0)9))
@M03506:14:000000000-AKVR1:1:1101:4869:6990 1:N:0:43
CGAACTCCTACGGGAGGCAGCAGTGGGGAATCTTGCACAATGGACGAAAGTCTGATGCAGCGACGCCGCGTGAGCGATGAAGCCCTTCGGGGTGTAAAGCTCTTTCGACGGGAACGATAATGACGGTACCCGGAGAAGAAGCTGCGGCTAACTACGTGCCAGCAGCCGCGGTAATACGTAGGCAGCGAGCGTTGTTCGGAATTACTGGGCGTAAAGAGTGTGTAGGCGGTGTTCCCAGTCTGTTGTGAAATCTCCCGGCTTAACTGGGAGGGTGCAGCGGAAACTAGAATGCTAGAGGGGG
+
CCCCCGGGGGGGGGGGGGGGGGGGGGGGGGGGGGGGGGGGGGGGGGGGGGGGGGGGGGGGGGGGGGGGGGGGGGGGGGDGGGGGGGGGGGGGGGGGGGGGGGGGGGGCFGGGGGGGGGGGGGGGGGGGGGGGDFGEGFGGGGFGGGGGGDGGGGGGGGFGGGGFGGGECGGGGGGGGGGGGEGGGGG7@EG88EEFFGGGGEGEEEGCCGGEGG5CGFFGGGGEGFFEEGEGGGFC?C9?G?CFGCECC??EF0<CG3<CGGGG77E467:>DDDFGFGGDFBG97:*67*698@40))0.
@M03506:14:000000000-AKVR1:1:1101:14948:6997 1:N:0:43
CGAACTCCTACGGGAGGCAGCAGTGGGGAATATTGGACAATGGGGGCAACCCTGATCCAGCCATGCCGCGTGAGTGAAGAAGGCCTTCGGGTTGTAAAGCTCTTTCGACGGGGACGATGATGACGGTACCCGTATAAGAAGCCCCGGCTAACTTCGTGCCAGCAGCCGCGGTAATACGAAGGGGGCTAGCGTTGTGCGGAATTACTGGGCGTAAAGCGCGCGTAGGCGGTGATCTTTGTCAGAGGTGAAAGCCCGGGGCTCAACTCCGGAATTGCCTTTGAAACGGGATTGCTAGAGTCCG
+
CCCCCGGGGGGGGGGGGGGGGGGGGGGGFGGGGGGGGGGGGGGGGGGGGGGGGFGGGGGGGGGGGGGGGGFGGFGGGGGGDGGGGGGGGGGGGGGGGGGGGGGGFGGGGGGGGGGGGGGGGGGGGGGGGGGGGGGFFGFGGGFGGGGGGGGGGGGGGGCFFGGGGGFGGGGGCFGEGGGGGGGGGGGGFGG@<BE/@;CECFC+<EF<CFECEEFGGGGGGGG58CFEGCEF0<FFGGFCC9+<FAC79EG67CGGE>CCG6CC9FGGGD5:FGD<>6:?779:CBC34FFFF=F968767
@M03506:14:000000000-AKVR1:1:1101:19806:7016 1:N:0:43
CGAACTCCTACGGGAGGCAGCAGTGGGGAATTTTGCGCAATGGGGGAAACCCTGACGCAGCAACGCCGCGTGGAGGATGAAGTCCTTCGGGACGTAAACTCCTTTCGATCGGGACGATAATGACGGTACCGGAAGAAGAAGCCCCGGCTAACTTCGTGCCAGCAGCCGCGGTAATACGAGGGGGGCGAGCGTTGTTCGGAATTATTGGGCGTAAAGTGTGCGTAGGCGGTTTGGTAAGTCTTGTGTGAAATCTATGGGCTCAACTCATAGTCTGCACGAGAAACTGCCGGGCTTGAGTGGG
+
CCCCCGGGG9EGGGGGGGGGGGGFGGGGGGGGGGGGGGGGGGGGGGGGGGGGGGGGGGGGGGGGGGGGGGGGGGGGGGGGGFGGGGGGGGGGGGGGGGGFGGGGGGGFFFGDDCG>EGGGGGDFEGGGGGGGGEG@FGGGGFGGGGGGGC>:CGGGGGGGFGG7FGGGDGDFCFCCFCFFGGGDECC5?EEEEEGFCGG8AC8:CC++;88?*;*<+39:9EEGECFG588*AC*:?E*<FF9:CFD7+<<:*+<2CFC<FFCFDCCFFC+7>F>E*5/95:/:+*641C)(<>D)9F=@F
@M03506:14:000000000-AKVR1:1:1101:6323:7029 1:N:0:43
CGAACTCCTCCGGGAGGCAGCAGTAAGGAATATTGGTCAATGGGCGGAAGCCTGAACCAGCCATGCCGCGTGCAGGAAGACGGCCCTACGGGTTGTAAACTGCTTTTGCAGGGGAATAAACCTTCGTATGTATACGAAGCTGAATGTACTCTGAGAATAAGGATCGGCTAACTCCGTGCCAGCAGCCGCGGTAATACGGAGGATCCGAGCGTTATCCGGATTTATTGGGTTTAAAGGGTGCGTAGGCGGCCTATTAAGTCAGGGGTGAACGACGGTAGCTTAACTATCGCAGTGCCTTTGA
+
CCCCCGGGGGGGGGGGGGGGGGGGGGGGGGGGGGGGGGGGGGGGGGGGGGGGGGGGGGGGGGGGGGGGGGGGGGGGGGGGGGGGGGGGGGGGGGGGGGGGGGGGGGGGGGGGGGGGGGGGGGGGGGGGGGGGGGGGGGGGGGGFGGGGGGGGGGGGGGGGGGGGGGGGGDFGGGGGGGGGGGGGGGGGGGGGGGGGGGGGDGEFGGGGG>CEGEFGGGGECEGGGGGGCEGGFFGGCCDCEGGGGE9CGGCEFFF:FFGF?FFGG357?**53CCGGFGFG44?AFGF:>:1BFFFF??8*
@M03506:14:000000000-AKVR1:1:1101:17258:7029 1:N:0:43
CGAACTCCTACGGAGGCAGCAGTGGGGAATCTTGCACAATGGGGGCAACCCTGATGCAGCGACGCCGCGTGAGCGATGAAGCCCTTCGGGGTGTAAAGCTCTTTCGTCAGGGAAGATAGTGACGGTACCTGGAGAAGCAGCTGCGGCTAACTACGTGCCAGCAGCCGCGGTAATACGTAGGCAGCGAGCGTTGTTCGGAGTTACTGGGCGTAAAGGGTGTGGAGGCGGTTTGGTAAGTCTGATGTGAAATCTATGGGCTCAACTCATAGTCTGCATTAGAAACTGCCGGGCTTGAGTATGG
+
CCCCCGGGGGGGGGGGGGGGGGGGGGGGGGGGGGGGGGGGGGGGGGGGGGGGGGGGGGGGGGGGGGGGGGGGGGGGGGGGGGGGGGGGGGGGGGGGGFGGGGGGGGGGGGGGGGGGGGGGGGGGGGGGGGGGGGGGGGGGGGGGGGGGGGGGGGGGGGGGGGGGGGGGGGGGGGGGGGGGGGGGGGGGGGGGGEFFGGECAFGG7FGGGGEGGGGGGGGGG*<CGGGG?CEEGGFFGDGGGG?FCFCC:CGEFC?FGFG>+A7CGC:7?:EFGGFC>FF7:6:9CF<>0CD05>)9/666>
@M03506:14:000000000-AKVR1:1:1101:16573:7041 1:N:0:43
CGAACTCCTACGGGAGGCAGCAGTAGGGAATCTTGCGCAATGGGCGAAAGCCTGACGCAGCGACGCCGCGTGAGGGAAGAAGGCCTTCGGGTTGTAAACCTCTTTCAGGAGGGGCGAAGCCACTCGGGTTAATAGCCTAGAGGGTGACGGTACCTCCAGAAGAAGCCCCGGCTAACTACGTGCCAGCAGCCGCGGTAATACGTAGGGGGCAAGCGTTGTCCGGATTTATTGGGCGTAAAGAGCGTGTAGGCGGCCAGACAGGTCAGCTGTGAAAACTCGAGGCTCAACCTCGAGACGTCGG
+
CCCCCGGGGGGGGGGGGGGGGGGGGGGGGGGGGGGGGGGGGGGGGGGGGGGGGGGGGGGGGGGGGGGGGGGGGGGGGGGGGGGGGGGGGGGGGGGGGGGGGGGGGGGGGGGGGGGGGGGGGGGGGGGGGDGGGGGGGGGGGGGGGGGGGGGGGGGGGGGGGGGGGGGGGGGGGGGGGGGGGGGGGGFGGGGGGGGGGGGGGGFCFDGGGGGCGGGGECGFFGGC:E6FGGGGGGGCEGDGGGGEGGGGGGGGGGGGGFGGFGGCCFGGG7C4C:DFDFDCC:B:CFC52*83<>5@DFD5<
@M03506:14:000000000-AKVR1:1:1101:24191:7049 1:N:0:43
CGAACTCCTACGGGAGGCAGCAGTGGGGAATATTGCACAATGGGCGGAAGCCTGATGCAGCGACGCCGCGTGAGGGATGAAGGCCTTCGGGTTGTAAACCTCTTTCAGCAGGGACGAAGCGTAAGTGACGGTACCTGCAGAAGAAGCGCCGGCCAACTACGTGCCAGCAGCCGCGGTAAGACGTAGGGCGCGAGCGGTGTCCGGATTTATTGGGCGTAAAGAGCTCGTAGGCGGCTTGTTGCGTCGACCGTGAAAACGCGGGGCTTAACTCCGGGCTTGCGGTCGCTACGGGCGGGCTAGG
+
<CC<BDGGGFGGEDE@@FGGGGGGGGGGDGECFGFFGGGFFGCFCFD@@@FGFF8EFGECGEEF7F:FFGGGGGFEEGEGFG8F8FF,=:EBFCFGGGGFGGGBDAC?BFFGGF<F@C+@FCC@CGGGGGDFGGGGGGGGGGAFGCFG@757FGGDE:,C<FFCCF<@:<FFGEGGCF:<2<EFEFCEDGGGDGG>*ACEGGGG>>*+0+0<@:*1*:CEF70@FFE55*5CCEECEGCCF75*:5:7:EGC*5<>C)9DE=C*/767C7365)9:5@DD)78C5)*8>CD9355<B:>:4
@M03506:14:000000000-AKVR1:1:1101:18229:7073 1:N:0:43
CGAACTCCTACGGGAGGCAGCAGTGGGGAATCTTGCACAATGGACGAAAGTCTGATGCAGCGACGCCGCGTGAGCGATGAAGCCCTTCGGGGTGTAAAGCTCTTTCGACGGGAACGATAATGACGGTACCCGGAGAAGAAGCTGCGGCTAACTACGTGCCAGCAGCCGCGGTAATACGTAGGCAGCGAGCGTTGTTCGGAATTACTGGGCGTAAAGAGTGTGTAGGCGGTGTTCCCAGTCTGTTGTGAAATCTCCCGGCTTAACTGGGAGGGTGCAGCGGAAACTAGAATGCTAGAGGGTG
+
CCCCCGGGGGGGCGGEGGGGGGGGGGGGGGGGGGGGGGGGGGGGGGGGDGGGGGGGGGGGGEGGGGGGGGGFFGGGGGGGGGFGGGGGGGGGGGGGGGGGGGGGGGGGGGGGDGGGCFGFDGGGGGGGEGGGGGGGGFGGGGGEFGGEFF@FGFGGGGGGGEGFGGFGGGGGG7>FFDCF<FCF7<<EEGGGDEGGG>5CEGGGGFGGC*??CC;C@FCF9FEGFGGGGEEEGCE9CFGFC?<?CFCFC7C2*+<CEF<CEG7:7:?F6D=BGD3CC)9))..6+*:46**)9*94=@37B
@M03506:14:000000000-AKVR1:1:1101:23905:7097 1:N:0:43
CGAACTCCTACGGGAGGCAGCAGTGGGGAATATTGGACAATGGGCGCAAGCCTGATCCAGCCATGCCGCGTGGATGATGAAGGCCCTAGGGTTGTAAAGTCCTTTTAACGGGGAAGATAATGACGGTACCCGCAGAAGAAGCCCCGGCTAACTTCGTGCCAGCAGCCGCGGTAATACGCAGGGGCCAGCGTTTGCCGGAATCACCTGGCGTAAAGCGCCCCGACGCTGGATATTCAGTCGGTGGTGGAATTCCTGGTGCTACACTCCAAACTCCCTTTCATTCTCGCACGCCCTAGTCCGG
+
CCCCCGGGGDFGEGGGDE,BFF@EEDGGDGGFGGF96CCCFFFECCEG@CFCFFFGGGGFGGEGCGG7FGFG>6EC8EFEFGCFFEGCCGGGGGGGD<9EGGGGGGFDGGDEG>CFCGD9F99E?BB=FGG:F:FGFCEFFDCFC@C@EG<>CAGDFGGCEGCEFGGEG*>>F@C;=<*61*=<:**11*1C:49,*4*:8++4+00A8:;/*;+3*:******2**2*20+0++2+222:**:2*:90+0A*+<*3<:70+2009**+*:*****2)*****3+0*)-)),0)))10*0)
@M03506:14:000000000-AKVR1:1:1101:15692:7098 1:N:0:43
CGAACTCCTACGGGAGGCAGCAGTCGAGAATTTTTCTCAATGGGGGAAACCCTGAAGGAGCGACGCCGCGTGGAGGATGAAGGTCTTCGGGTTGTAAACTCCTGTCATTTGGGAACAAGGTGCACATATTTACTGTATGTGCATTGATAGTACCAGAAGAGGAAGAGACGGCTAACTCTGTGCCAGCAGCCGCGGTAATACAGAGGTCTCAAGCGTTGTTCGGATTCATTGGGCGTAAAGGGTGCGCAGGTGGCGTCGTAAGTCAGGTGTGAAATCTCGGGGCTTAACTCCGAAACTGCAT
+
CCCCCGGGGGGGGGGGGGGGGGGGGGGEGGGGGGGGGGGGGGGGGGGGGGGGGGGGGGGFGGGGGGGGGGFGGGGGGGGGFGGGGGGGGGGGGGGGGGGGGGGGGGGGGGGGGGGGGGGGGGGGGGGGGGGGGGGGGGGGGGGGGGGGGGGGGGGGGGGGGGGGGGGGGGGGGGGGGGGGGFGGGGGGGGGGGGGGGGGGGGGGGGFGGGFGGGGGEGEFGEGCCEFCFEFGGGG=EEGGGGGD=EGGGGGGGGGGGFCD**:CFF?CGGGFCFFGGFGGGFFEF?GFF766>)<D?FFF=
@M03506:14:000000000-AKVR1:1:1101:18783:7123 1:N:0:43
CGAACTCCTACGGGAGGCAGCAGTGGGGAATATTGGACAATGGGGGAAACCCTGATCCAGCAATGCCGCGTGAGTGATGAAGGCCTTAGGGTTGTAAAGCTCTTTCGGCGGGGACGATGATGACGGTACCCGCAGAAGAAGCCCCGGCTAACTTCGTGCCAGCAGCCGCGGTAATACGAAGGGGGCGAGCGTTGTTCGGAATTACTGGGCGTAAAGGGCGCGCAGGCGGCTCTGAAAGTCAGATGTGAAAGCCCCGGGCTTAACCTGGGAATTGCATTTGATACTCTGGAGCTTGCGTAGG
+
CCCCCGGGGGFEDGGGGGGGGGGFFGGGGGGGGGGFGGGGGFEGGEGGGGGGGFGFGGFFFGFGGGGEGCFFFFFEFGGGC<FGFGGGGGGFGGGGCFEF<BFFEEECFGGGGGGGGGGFFGFFFGFFGGGEDGGGFFCC<ECFGGGECFCFFC9<FGGCFCGGGFGGGGDFGDF9FF*@C8CEGDE*:EDEGGEC@EGEGGG7CCFGFDE/:A*<FGEGCE8:ECCEG55:C7+<::*<+<++3?FCGE+095:<EF<5C+:?FCGC50+)9672*/*2**1039CB)*)(7)7.<@)).
@M03506:14:000000000-AKVR1:1:1101:13844:7131 1:N:0:43
CGAACTCCTACGGGAGGCAGCAGTGGGGAATTTTGCGCAATGGGGGAAACCCTGACGCAGCAACGCCGCGTGGAGGATGAAGTCCCTTGGGACGTAAACTCCTTTCGACCGGGAAGATACTGACGGTACCGGAAGAAGAAGCACCGGCTAACTCTGTGCCAGCAGCCGCGGTAATACAGAGGGTGCGAGCGTTGTTCGGAATTATTGGGCGTAAAGGGCGCGTAGGCGGCGCGGTATGTCACCTGTGAAATCTCCTGGCTCAACTGGGAGCTTGCAGGCGAAACTGCCGTGCTGGAGTGTG
+
CCCCCGGGGGGGGGGGGGGGGGGGGGGGGGGGGGGGGGGGGGGGGGGGGGGGGGGGGGGGGGGGGGGGGGGGGGGGGGGGGGGGGGGGGGGGGGGGGGGGGGGGGGGGGGGGGGGGGGGGGGGGGGGGGGGGGGGGGGGGGGGGGGGGGGGGGGGGGGGFGGGGGGGGGGGGGGGGGGGGGGGEFEGGGGG?EGGCGGGEGGGGGGGGGGG*8CFGGGGGGGGGGGDGGEGCEGEEFGGD?EFGFEGGFG7CCGFFGFFGC?6EGGGGFGG5CDGGGFDGCD3C+9C?B5@?FFF4F@FFF
@M03506:14:000000000-AKVR1:1:1101:24484:7135 1:N:0:43
CGAACTCCTACGGGAGGCAGCAGTGGGGAATTTTGCGCAATGGGGGAAACCCTGACGCAGCAACGCCGCGTGGAGGATGAAGTCCTTCGGGACGCAAACTCCTTTCGATCGGGACGATTATGACGGTACCGGAAGAAGAAGCCCCGGCTAACTTCGTGCCAGCAGCCGCGGTAATACGAGGGGGGCGAGCGTTGTTCGGAATTATTGGGCGTAAAGGGTGCGTAGGCGGTTTGGGAAGTCTTGTGTGAAATCTATGGGCTCAACTCATAGTCTTCACGAGAAACTGCCGGGCTGGATTGTG
+
CCCCCEGGGGGGGGGGGGGGGGGGGGGGGGGGGGGGGD@GGGGGGGDGGGGGFGGGGGGGGGGGGGFGGGGGGGGEGGGGGCAAFAFFGGGDFEGGFGGGCFGGGAC=AFE@CFGGCFFCFGC<FEGGF=FEFCE83>>ECFCEEEDFGGGDGGGGE:<BCCFGG>FFDE7FCEGGF:<C788EGDG*?EE888;@F*//A*<FFGFFFF:?E58<EC@C=E:8?E?EE>*/A=*2CE4++<C?EFGD<:9?>CFG674**+*2+*30<CC47**+*)1)7@)2+**)4).-8757**)09
@M03506:14:000000000-AKVR1:1:1101:12259:7142 1:N:0:43
CGAACTCCTACGGGAGGCAGCAGTGGGGAATATTGGACAATGGGCGCGAGCCTGATCCAGCCATGCCGCGTGAGTGATGAAGGCCCTAGGGTTGTAAAGCTCTTTTGTGCGGGAAGATAATGACGGTACCGCAAGAATAAGCCCCGGCTAACTTCGTGCCAGCAGCCGCGGTAATACGAAGGGGGCTAGCGTTGCTCGGAATCACTGGGCGTAAAGGGTGCGTAGGCGGGGCTTTAAGTCAGGGGGGAAATCCTGGAGCTCAACTCCAGAACTGCCTTTGATACTGAAGATCTTGAGTGCG
+
CCCCCGGGGGGGGGGGGGGGCFFFGGGGGGGGGGGGGGGGGGGGGGGGGGGGGGGGGGGGGGGGGGGGGGFGBFFGGGGGGGGGGGGGGGGGGGGGGGGGGGGGGGGGGGGGGGGGGGGGGGGGGGGGGGGGGGGGGGGGGGGGGGGGGGGGGGGGGGGGGGGGGGGGGGGDCFGGGGCEEGGGGGGGGGGDGGGGGGGGEDFGGGGGGGGEEGFGGEGGGGEEGGGGGG*18:@C?:*ACFFGG*5C*799CFGGGF:*<CCC?CGGG7F):DFFGFG>:6=FGFF4>F?DFFFFFF*18
@M03506:14:000000000-AKVR1:1:1101:25839:7149 1:N:0:43
CGAACTCCTACGGGAGGCAGCAGTAAGGAATATTGGTCAATGGGCGGAAGCCTGAACCAGCCATGCCGCGTGCAGGAAGACGGCCCTACGGGTTGTAAACTGCTTTGGCAGGGGAATAAACCCCCGTTCGTGAACGGGGCTGAATGTACTCTGAGAATAAGGATCGGCTAACTCTGTGCCAGCAGCCGCGGGAATACGGAGGATCCAAGCGTTATGCGGATTTATTGGGGTTAAAGGGTGCGTAGGGGGCGGGTTAAGTCCGGGGGGGAAGACGGTAGCTAAACTATTCAAGTGCCCTTGT
+
9CCCCGGGGGGGGGGGGGEGGGGGGGGGFGGFFFGG<FFGGGGGGGDGGGGGGGGGGGGGGGGGGGGGGGGGGFGGFFFFEF@F:FF8EFFGG@+8@BF,EE9<?<:,,==FEEFDFFGG,>3F=@FF<:B>BDGFGGD>+>7@AFG,,@@,7FF,,:;FGCF,?7C*1C?FFF,7DA97=:*,62,4*:<**4=<+;E5BE:@0@9++2CCE5E+<:**/*220:+<C*:8*++++;0*:C**/1598***)1*/<@*2+255>)*)***.0*7=*)****1<+9**)*/.7=90)9.7*
@M03506:14:000000000-AKVR1:1:1101:5181:7167 1:N:0:43
CGAACTCCTACGGGAGGCAGCAGTGGGGAATCTTGCACAATGGGCGAAAGCCTGATGCAGCGACGCCGCGTGGGGGATGAAGCATTTCGGTGTGTAAACCCCTTTCGATCCGGACGAAACCCCGCAAGGGATTGACGGTACGGATATAAGAAGCCCCGGCTAACTACGTGCCAGCAGCCGCGGTAAGACGTACGGGGCCAGCGATGTGTGGAATTACTGGGTGTAGAGGGTTCGTAGGCGGTGCGGCAAGTTGGGTGTGAAATCCCTTGTCTTAATCCACAGGCTGCTTCCAAACATCGTT
+
CCCCCGFFFCFGGGGDGGGGGGGFFFGGGGGGFGGGFGGGFFGGGGGDEGGG8FFGGGGGFGGGGGGGGEGGGGGEGEFGGGGGGGGGGGGGGGDGGG<FGCFGGGG7@<BFE7@CGDEEFFGEGEFGGGGGF<F8CCFCCCG*:FGEFDGGG:F*CECEEFGFF@:FF7BF@B:CE><F7<CGGGG7<C;:CE5EGEE5*88*21822*;@C?+7+0088@E*<+<EC5*8*:8*5?4CE*:CCEE):7CFFFE78)1*+<>+<*<:C*+0:*:+:/**07)265*9.*)-**))/))))
@M03506:14:000000000-AKVR1:1:1101:6118:7176 1:N:0:43
CGAACTCCTACGGGAGGCAGCAGTCGGGAATTTTGGGCAATGGGCGAAAGCCTGACCCAGCAACGCCGCGTGAAGGATGAAATCCCTCGGGATGTAAACTTCGCAAGAATGGGAAGAATAAGGAGGGGTTAATAACCCTTTTGATGACGGTACCATTTGTAAGCTCCGGCTAACTCCGTGCCAGCAGCCGCGGTAATACGGGGGGAGCAAGCGTTGTTCGGATTTACTGGGCGTAAAGGGCGCGTAGGCGGCCAAACAAGTCACTTGTGAACTCTCCGGGCTTAACTCGGAACGGTCAAGT
+
CCCCCCGFGGGG@C@7BFGGGGFGFEGGGGCFGGFGDDGFGFGGGGGG7FCAFFGGGGFFCEEGGGGGDCEF7FFGCCFFGAFGFFDFGF7FGG8EFGFGAEG@FGG?FGGDD<=FFFF9FFCG8CEE=B<<DFGDGEF8AFFFFGGGGGCFEFFGGCGFEGGF;FCCGDE@FEFDGGGD<FDCEFG@@C@FDF8FCFEFEGDGG>:88CCFE?EG>AEEED5EFCCF+A8CECG*:E*;*2*>::CD+/:>D5A*;@**3<:??:C:<FG*2:>C9@)CG3>+A?C?B5)(757.>)091
@M03506:14:000000000-AKVR1:1:1101:4690:7195 1:N:0:43
CGAACTCCTACGGGAGGCAGCAGTGGGGAATTTTGCGCAATGGGGGAAACCCTGACGCAGCAACGCCGCGTGGAGGATGAAGTCCTTCGGGACGTAAACTCCTTTCGATCGGGACGATTATGACGGTACCGGAAGAAGAAGCCCCGGCTAACTTCGTGCCAGCAGCCGCGGTAATACGAGGGGGGCGAGCGTTGTTCGGAATTATTGGGCGTAAAGGGTGCGTAGGCGGTTTGGTAAGTCTTGTGTGAAATCTATGGGCTCAACTCATAGTCTGCACGAGAAACTGCCGGGCTTGAGTGTG
+
CCCCCGGGGGGGGGGGGGGGGGGGGGGGDGGGGGGGGGGGGGGGGGGGGGGGGGGGGGGGGGGGGGGGGGGGGGGGGGGGGGGGGGGGGGGGGGGGGGGGGGGGGGGGGGGGGGGGGGGGGGGGGGGGGGGGGGGGDGGGGGGGGGGGDGGGEGGGGGGGGGGGGGGGGGGGGGGGGGFGGGGGGGGEEGG:8CAFGGGGGGFFGFGGGGGGGG>FFGGGGGGGGGGGG:EGGGGGGGF@?EFFGEGFF<EGGFFFE><*:FCC7CCCFGF4FGDFFFGDDEFGGF=F;DFF3>BF?19*/
@M03506:14:000000000-AKVR1:1:1101:25534:7204 1:N:0:43
CGAACTCCTACGGGAGGCAGCAGTGGGGAATATTGGACAATGGGCGCAAGCCTGATCCAGCCATGCCGCGTGGATGATGAAGGCCCTAGGGTTGTAAAGTCCTTTTAACGGGGAAGATAATGACGGTACCCGTAGAATAAGCCCCGGCTAACTTCGTGCCAGCAGCCGCGGTAATACGAAGGGGGCTAGCGTTGCTCGGAATTACTGGGCGTAAAGCGCACGTAGGCGGTCTTTTAAGTCGGGGGTGAAATCCTGGAGCTCAACTCCAGAACTGCCTTCGATACTGGAAGACTTGAGTCCG
+
CCCCCGGGGGGGGGGGGGGGGGGGGGGGFGGGGGGGGGGGGGGGGGGGGGGGGGGGCEGGGGGGGGGGGGEGGGGGGGGGGGFFGGGGGGGGGGGGGGGGGGGGGGDGFGGGGGGGFGGGGGFFGGGGGGDGFFGGGGFGGGFGGGGGGGGGGGGGF@FGFGGGGGGGGFDGGGGGGGFGGDDGGGGFECFGGGGGGCEGEFGCGGGGGGGGGGGCCGCGGE8FFE6:ECC8C+<FD9:@EGGCE:5CFF??FFGGDFF9?9FGGGGFG*AFCDGFCFGGFF@=F66F7DF066B=69=*)
@M03506:14:000000000-AKVR1:1:1101:11171:7246 1:N:0:43
CGAACTCCTACGGGAGGCAGCAGTGGGGAATTTTGGACAATGGGGGCAACCCTGATCCAGCGATGCCGCGTGTGTGAAGAAGGCCTGCGGGTTGTAAAGCACTTTAGGTGGGGAAGAAGGTTTCCGAGCGAATAACTCGGAGAATTGACATTACCCACAGAATAAGCACCGGCTAACTCTGTGCCAGCAGCCGCGGTAATACAGAGGGTGCAAGCGTTAATCGGAATTATTGGGCGTAAAGCGCGCGTAGGTGGTTGTACACGTTTGATGTGAAAGCCCTGGGCTTAACTTGGGAATTGCG
+
CCCCCGGGGGGGGGGGGGGGGGGEFGGGGGGGGGGGGGGGGGGGGGGGGGGGGGGGGGGGGEGGGGGGGGFGFGFGGGGGGGGGFGGGGGGGGGGFGGFFCGFGGGGGAFGG>@FDF@FGEGGGFEGGGGGGGGGGGCCFEEGGGGGFGGGGGGGGGGCFDGGGGGGFFFFDGGD:CFFFGGCGFFCGGGGG<C8FECEGGGFGGGGGGG5CC7CEEC=C<CGC>**0<CC9CCFGG=DC<F55:5:C5ECGFFE3C:CFF?CE7D77?CE7C7C:<F<*CF3*27CFA*14?44770=9)
@M03506:14:000000000-AKVR1:1:1101:9714:7254 1:N:0:43
CGAACTCCTACGGGAGGCAGCAGTTGGGAATCTTGGACAATGGGCGAAAGCCTGATCCAGCCATGCCGCGTGAGTGATGAAGGCCTTCGGGTTGTAAAACTCTTTCGACGGGGACGATAATGACGGTACCCGTAGAAGAAGCTCCGGCTAACTTCGTGCCAGCAGCCGCGGTAATACGAAGGGGGCTAGCGTTGTTCGGAATTACTGGGCGTAAAGCGCGCGCAGGCGGTTTTCCAAGTCAGTGGTGAAAGCCCGGAGCTCAACTCCGGAACTGCCATTGAAACTGTTAAACTTGAGGACG
+
CCCCCGGGGGGGGGGGGGGGCGGGGGGGGGGGGGGGGGFGGGGGGGGGGGGGGFGGGGGGGGGGFGGGGGGGEFFFGGGGGGGGGGGGGGGGGGGGGGGGGGGGGGGGGGGGGGGGGGGGGGGGGGGGGGGGGGGGGGCGGGGGGGGGDGGGGGGGGGGGGGGFGGGGGGEFCGGFGGGC<FGGGGGCFGGGGG*<FGGGGGGGGGGGGGGDE5FGGEEGDGGGGG:/C:CEGF7CFFGGGGGGGGGGGFFFGGGD5>D4FGGG?7CGG<*<DD9FF*7?7*/<EFFF<F?<?F?44?F:<
@M03506:14:000000000-AKVR1:1:1101:14598:7266 1:N:0:43
CGAACTCCTACGGGAGGCAGCAGTGGGGAGTATTGGACAACGGGCGAAAGCCTGATCCAGCAATGCCGCGTGAGTGATGAAGGCCTTAGGGTTGTAAAGCTCTTTTACCCGGGATGATAATGACAGTACCGGGAGAATAAGCTCCGGCTAACTCCGTGCCAGCAGCCGCGGTAATACGGAGGGAGCTAGCGTTGTTCGGAATTACTGGGCGTAAAGCGCGCGTAGGCGGCTTTGTAAGTTAGAGGTGAAAGCCCGGAGCTCAACTCCGGAACTGCCTTTAAAACTGCATCGCTTGAATCCC
+
CCCCCGGGGGGGGGGGGGGGGGGGGGGGEGGGGGGGGGGGGGEGGGGGGGGGGGGGGGGFGGGGGGGGGGGG?FFGGGGGGGGGGGGGGGGGGGGGGGGGGGGGGGGGGGGGGGGGGGGGGGGGGGGGGGGGGGGGGGGGGGGGGGGGGGGGGGGGGGGGGGGGGGGGGGGGGGGGFGGGGGGGGGGGGGGGGGGGGGGGGGGFGGGGGFGGGGGGGGGGGGGGGGGCGGECEFGG?EGFCFGFGCCGGGGG9CEG5BDFGDGG7DGGGDEBGGGGGBDFFF?G6@7?BGFFFF@4)8*6)
@M03506:14:000000000-AKVR1:1:1101:21018:7283 1:N:0:43
CGAACTCCTACGGAGGCAGCAGTAAGGAATATTGGTCAATGGGCGGAAGCCTGAACCAGCCATGCCGCGTGCAGGAAGACGGCCCTACGGGTTGTAAACTGCTTTTGTACCGGAATAAACCTCATTATGTATAACGAGCTGAATGTACGGTAAGAATAAGGATCGGCTAACTCCGTGCCAGCAGCCGCGGTAATACGGAGGATCCAAGCGTTATCCGGATTTATTGGGTTTAAAGGGTGCGTAGGCGGCCTGTTAAGTCAGGGGTGAAAGACGGTAGCTCAACTATCGCAGTGCCCTTGAT
+
CCCCCFGGG-EFCGGGGGGGGGGGFFEEGCEFGEGFFFFGEGGGGGGCFG?FGGGGGGGGGGC<CEEGGGGD7ECFGGGGGGFGGGCF?FGGCFCEF9F<FGA?EFGGGGCGGCBFBFEGFFFGGGFGGFAFDGFGEF@FF?FGGF9FFFG@CFGGGGGGGCAF:CC::CFFGGGCCCFEGGGDCCCCCFGGGF@FGGGC1*55<EFCFEGEEGGGGDC*;<E+<FGDCCEG0A<9CECGG5:*:0:<5>*/02<2CF7*2:C=5)*2+:*7CD<5C?F7*1)+38DB:3):77??4.8**
@M03506:14:000000000-AKVR1:1:1101:16261:7304 1:N:0:43
CGAACTCCTACGGGAGGCAGCAGTGGGGAATATTGGACAATGGGGGAAACCCTGATCCAGCAATGCCGCGTGTGTGAAGAAGGTCTTCGGATTGTAAAGCACTTTTGGCAGGGACGATGATGACGGTACCTGCAGAATAAGCCCCGGCTAACTTCGTGCCAGCAGCCGCGGTAATACGAAGGGGGCTAGCGTTGCTCGGAATGACTGGGCGTAAAGGGCGCGTAGGCGGCACATACAGTCAGATGTGAAATTCCTGGGCTCAACCTGGGGACTGCATTTGATACGTGTGAGCTAGAGTGGG
+
CCCCCGGGGGGGGGGGGGGGGGGGGGGGGGGGGGGGGGGGGGGGGGGGGGGGGGGGGGGGGGGGGGGGGGGGGGGGGGGGGGGGGGGGGGGGGGGGGGGGGGGGGGGGGFGGGGGGGGGGGGGGGGGGGGGGGGGGGGGGGGGGGGGGGGGGGGGGGGGGGFGGGGGGGGGGGDGGGGGCGGGGGGGGGGGGGGGGGGGGGGGGGGGGGGGGGGGGGGGGGGGGGGGDGGGGFGFGGFGGGGGGGGFGCGFGGGGGD@GGGGGGGGGGGGEDGGGGGFGG766?FFFF:G=BF=*9??B>.
@M03506:14:000000000-AKVR1:1:1101:5253:7334 1:N:0:43
CGAACTCCTACGGGAGGCAGCAGTGGGGAATCTTGCGCAATGGGCGAAAGCCTGACGCAGCCATGCCGCGTGTATGATGAAGGTCTTAGGATTGTAAAATACTTTCACCGGGGAAGATAATGACGGTACCCGGAGAAGAAGCCCCGGCTAACTTCGTGCCAGCAGCCGCGGTAATACGAAGGGGGCTAGCGTTGCTCGGAATTACTGGGCGTAAAGGGCGCGTAGGCGGACAGGTTAGTCAGAGGTGAAAGCCCAGGGCTCAACCTTGGAATTGCCTTTGATACTGGCTGTCTTGAGTTCG
+
CCCCCGGGGGGGGGGGGGGGGGGGGGGGGGGGGGGGGGGGGGGGGGGGGGGGGGGGGGGGGGGGGGGGGGGGGGGGGGGGGGGGGGGGGGGGGGGGGGGGGGGFGGGGGGGGGGGGGGGGGGGGGGGGCGGGGGGGGGGGGGFGGEGGGGGGGCGGGG>FGGGGGGGGGGGGGGGFFGGFGGGGGGGGGDFFFEGBC8EEEFGGGGGGGFGDEGGGFGGGGGGGGGGGG5C8;*AC:CCF?CCFGGFFFFGGDGFGFBCCFF=6=*<:CDEFGGGGFFFFGFFCEFGFFGF<6@FFFFFFF
@M03506:14:000000000-AKVR1:1:1101:20600:7344 1:N:0:43
CGAACTCCTACGGGAGGCAGCAGTCGAGAATTTTTCTCAATGGGGGAAACCCTGAAGGAGCGACGCCGCGTGGAGGATGAAGGTCTTCGGATTGTAAACTCCTGTCATTGGGGAACAAGGTGCATACGTTAACTGCGTGTGCATTGATAGTACCCGAAGAGGAAGAGACGGCTAACTCTGTGCCAGCAGCCGCGGTAATACAGAGGTCTCAAGCGTTGTTCGGATTCATTGGGCGTAAAGGGTGCGTAGGCGGCGCGGTAAGTCGGGTGTGAAATCGCGGAGCTTAACCCGGAAACTGCAT
+
CCCCCGGGGEGGGGGGGGGGGGGGGGGGGGGGGGGGGGGGGG,FGGGGGGGGGGGFG<FGGGGGGGGGGGGGGGGGGGGGGGGGGDGGGGGGGGGGGGGGGGGGGGFGGGGGGGDFGGGFGGGGFGGGGGGCFGFGGFGGGGGGEFFGGGGGGFGGGGEGGGGGGG>CFGGGGGGGGFGGFGGGGGGGGGFGGGGGCEBEGGGFGGGDGG9CFF>*=C?GGGGDG5CCC+CFGFGECE3C?=FDCGCG5>CE3C=5:@95*9>FCDG5E57**2*0*8)7<)):C?*1)>)(07))9/609
@M03506:14:000000000-AKVR1:1:1101:3662:7350 1:N:0:43
CGAACTCCTACGGGAGGCAGCAGTGGGGAATATTGGACAATGGGCGCAAGCCTGATCCAGCCATGCCGCGTGGATGATGAAGGCCCTAGGGTTGTAAAGTCCTTTCGACGGGGAAGATAATGACGGTACCCGTAGAAGAAGCCCCGGCTAACTTCGTGCCAGCAGCCGCGGTAATACGAAGGGGGCTAGCGTTGCTCGGAATCACTGGGCGTAAAGCGCACGTAGGCGGCTTTTTAAGTCAGAGGTGAAATCCTGGAGCTCAACCCCAGAACTGCCTTTGATACTGGAAGGCTTGAGTCCG
+
CCCCCGGGGGGGGGGEGGGGGGGGGCGGGG<EFGGFGGGGGGDCFGGGGGGFFGGAGGGGGGGGGFGGGGFFGGGGGFGGGGGGGGGGFFGGCGGGCGGGFGGGGG7FEGG@FBFGGAFGGGGGGGGGE9FGGGGGFGGGGG8FGGECGDGG=CFEFC@FFCFGGGG*CEGCGGFCFGFA:BEECGEGGGGGCE7FCCEEGCFCECFFFGGGD58FGG5*/:;6*?6CEGGD8A+*<C7CC?FGF6:CF9:FCFEC8:CFGGFC*9:3**:5CD=C49:C:7@C+/9)8D>06)5))0*18
@M03506:14:000000000-AKVR1:1:1101:20931:7384 1:N:0:43
CGAACTCCTACGGGAGGCAGCAGTAAGGAATATTGGTCAATGGGCGGAAGCCTGAACCAGCCATGCCGCGTGCAGGAAGACGGCCCTACGGGTTGTAAACTGCTTTTGTACCGGAATAAACCTCATTATGTATAATGAGCTGAATGTACGGTAAGAATAAGGATCGGCTAACTCCGTGCCAGCAGCCGCGGGAATACGGAGGATCCAAGCGTTATCCGGATTTATTGGGTTTAAAGGGTGCGTAGGCGGCCGGTTAAGTCAGGGGTGAAAGACGGTAGCTCAACTATCGCAGTGCCCTTGA
+
CCCCCGGGD-E@7CCFCGFCCGGFEFGGGGGFGGGG@FFGGGGGGGGDFGCFEFFCFFGEFGFDG8FCEDFGGFFG@DGDA@FGGG7FFD>FGGEF<?E?FCFGGGGFGC<98:FD@FFFF8A<DCFFGGGG9?BA5@FDCECFGGGGFGGD@FD<<FFFGG99,<C+8FG@;,@C::<CGGGCGG<7CFG*=<+F?CB8:C*+?CF+>CCEGGC@9AEGG5CCE++AC88:F7:C?ECC5>5:C5+):*1*/2:D+9:*<CCC5*:3A*+.0*7C53***1*:9@7*83@3>)*15<?F4
@M03506:14:000000000-AKVR1:1:1101:27504:7408 1:N:0:43
CGAACTCCTACGGGAGGCAGCAGTGGGGAATATTGCACAATGGGCGAAAGCCTGATGCAGCGACGCCGCGTGAGGGATGACGGCCTTCGGGTTGTAAACCTCTTTCAGCAGGGAAGAAGCGCAAGTGACGGTACCTGCAGAAGAAGCACCGGCTAACTACGTGCCAGCAGCCGCGGTAATACGTAGGGTGCGAGCGTTGTCCGGAATTATTGGGCGTAAAGAGCTCGTAGGAGGGTGGTCGCGTCGGATGTGAAAGCCCGGGGCTGAACCCCGGGTCGGCATTCGATACGGGCAGACTAGG
+
CCCCCGGGDFFDGGGGGGGGGGG,EFFGGDGGGGGFCFCFCFGGGDGGGGGGGFGGGGAGGEGDGG@+CF+FFEFGCFFGFGGG:BF9FFGGGGGDFGG8FGGGFFGGGADFG7FEGGGGCEG>FDGGFGGEG7D=FFC,,@FCFGGAF:BF77FFGCFFC:DFFFGG7>FFGGGDFFCCFGGFGCE>FG:FGC*1/;E*<0;C*C;6+CFGGFCE5?CE7@CCCFC8/85+2:*;5*9<5=E7*2:)/13?*+3:;.*7EED*:*22+957CD)*))1//.9+<?>@>FF;8).))0*6)
@M03506:14:000000000-AKVR1:1:1101:11300:7413 1:N:0:43
CGAACTCCTACGGGAGGCAGCAGTAAGGAATCTTCCGCAATGGACGAAAGTCTGACGGAGCAACGCCGCGTGCAGGATGACGGCCTTCGGGTTGTAAACTGCTTTTATTTGGGAAGATTGTGACGGTACCAAATGAATAAGGACCGGCTAACTACGTGCCAGCAGCCGCGGTAATACGTAGGGTCCAAGCGTTATCCGGAATCACTGGGCGTAAAGCGTGCGTAGGTGGATTGTTAAGTGCAATGCGAAATCCTGTGGCTCAACCATATGGACGGTATCGCATACTGGCAATCTAGAGGAC
+
CCCCCGGGGGGGGGGGGGGGGGGGGGGGGGGGGGGGGGGGGGGGGGGGGGFGGGGGGGGGGGGGGGGGGGGGGGGGGGGGGGGGGGGGGGGGGGGGGGGGGGFGGGGGGFGGGFGGGGGGGGGFGGGGGGGGGGGGGGGGGGGGGGGGGGGGGGGGGGGGGGGGFDCGGGGGEGGGGGFFGGGGECCFGGGGGGGGGGGGGGGGGGGEFGGGGGDGGGGEGGE5EDCGGC9CFFGFEGGGF7ACGGGGD:CFGGGGGFG5?CFFCCF4+>FFG)5:<>:5*5:EG?:6<5=>?F=B4?FF5
@M03506:14:000000000-AKVR1:1:1101:14432:7485 1:N:0:43
CGAACTCCTACGGGAGGCAGCAGTCGAGAATTTTTCTCAATGGGGGAAACCCTGAAGGAGCGACGCCGCGTGGGGGATGAAGGGCTTCGGCCCGTAAACCCCTGTCATTTGCGAACAAGTGTTGCGGTTGAACATTCCGTAATTTGATTGTAGCGAAAGAGGAAGGGACGGCTAACTCTGTGCCAGCAGCCGCGGTAATACAGAGGTCCCAAGCGTTGTTCGGATTCACTGGGCGTAAAGGGTGCGCAGGTGGGTTGGCCAGTTCGATGTGAAAGCCCCGGGCTTAACCCGGGAATGGCAT
+
CCCCCGGGGGGGGGGEGGGGGGGFFGFFFEFGGGGGFGEGGGGGGGGGGGGGGEFGGGGDGEFGGGGGGGGGGGGGGGGCGGGCEGGGGCGGGGGGCFFGGGGDFGGGGGGGGGGEGFGGF@9FGDF@FEGFG9FGGGGCFECGFFCFFGGGGGG@FEECGGGGGGGGGEGF71<FCFGGFBFFCFGCGGGGGGGEGD?FF7<32;A:<FFC85::5CGGGG=:EE@79@CGG5:E=:*<CG0*:C=38ECC35:5*09*3:C?+>**0*<7*0*C*87CGF>5A6**4*)-8)).)657*
@M03506:14:000000000-AKVR1:1:1101:21333:7526 1:N:0:43
CGAACTCCTACGGGAGGCAGCAGTTGGGAATCTTGGACAATGGGGGAAACCCTGATCCAGCCATGCCGCGTGAGTGATGAAGGCCTTCGGGTTGTAAAACTCTTTCGCGCACGACGATAATGACGGTAGTGCGAGAAGAAGCTCCGGCTAACTTCGTGCCAGCAGCCGCGGTAATACGAAGGGGGCTAGCGTTGTTCGGAATTACTGGGCGTAAAGCGCGCGCAGGCGGCTATCCAAGTCAGTGGTGAAAGCCCGGAGCTTAACTCCGGAACTGCCATTGAAACTGTTTAGCTTGAGTATG
+
CCCCCGGGG?FEGGGGGGGGGGGGGGGGGGGGGGGGGGGGGGGGGGGGGGGGGGGGGGGGGGGGGGGGGGGGGGGGGGGGGGGGGGGGGGGGGEGGGGGGGGGGGGGGGGGGGGGGGGGGGGGGGGCFGGGGGGGGGGGGGGGGGGGGGGGGGGGGGGDGGDGGGGGGGGGGGGGGGG7CF>CEGGGFGGG<FGGGGGGGGGDFGGGGGGGCGGFGGGGGGGGGGGGGGGEGGFGGGFD7CFGGGFGFCFGF>5C3*77C?<FFGGCDE:EEGGFGGFFFCFFGFFG?<7=A?*.<F@=6B
@M03506:14:000000000-AKVR1:1:1101:23233:7539 1:N:0:43
CGAACTCCTACGCGAGGCAGCAGTGGGGAATTTTGCGCAATGGGGGAAACCCTGACGCAGCAACGCCGCGTGGAGGATGAAGTCCTTCGGGACGTAAACTCCTTTCGATCGGGACGATTATGACGGTACCGGAAGAAGAAGCCCCGGCTAACTTCGTGCCAGCAGCCGCGGTAATACGAGGGGGGCGAGCGTTGTTCGGAATTATTGGGCGTAAAGGGTGCGTAGGCGGTTTGGTAAGTCTTGTGTGAAATCTATGGGCTCAACTCATAGTCTGCACGAGAAACTGCCGGGCTTGAGTGTG
+
CCCCCGGGGGGGGGGGGGGGGGGGGGGGGGGGGGGGGGGGGGGGGGGGGGGGGGGGGGGGGGGGGGGGGGGGGGGGGGGGGGFGGGGGGGGGGGGGGGGGGGGGGGGGGGGGGGGGGGGGGFGGDGGGGGGGGGGGGGGGGGGGGGGGGGGGGGGGGGGGGGGGGGGGGGGFGGGGGGFEGGGGGGGGGGGEGGGGGEGCEGGGGGGECFGEGGGGGGFECEGGGGFEGEE8CEF9?CFF+9CFFGGGFGG?DFDGGF*5A?*C7CFGG=<6>C7+9@<DDE@*<B4;>D:;>5BFF??*=
@M03506:14:000000000-AKVR1:1:1101:18246:7551 1:N:0:43
CGAACTCCTACGGGAGGCAGCAGTCGGGAACTTTGGGCAATGGGGGAAACCCTGATCGAGCGACGCCGCGTGGAGGATGAAGGTCTTCGGATTGTAAACTCCTGTCATTGGGGAACAAGGTGCATACGTTAACTGCGTGTGTATTGATAGTACCCGAAGAGGAAGGGACGGCTAACTCTGTGCCAGCAGCCGCGGTAATACAGAGGTCCCAAGCGTTGTTCGGATTCATTGGGCGTAAAGGGTGCGTAGGCGGCGCGGTAAGTCGGGTGGGAAATCTCGGAGCTTAACTTCGAAACCGCCT
+
CCCCCGGGGGGGGGGGGGGGGGGFGEGGGGGGGGGGDFGGGGGFGGGGGGGGGGGGGGGDECGGGGGGGGFFGGGGDGGGGGGGGGGGGGGGGGGGGGGFEFGGGGGFGGGGGGGGGGGGGGGGGGGGGGGGGGGGGGGGFGFGGGFGGGGGGGGGE@GGGFGGGGGGGGGGCCFGFFFGGGFFFFGGGGGGGGDEGEGFGCF@AFFGGGFG@58*1?EGGC=*;CF7CGG?FGG8C8*AF=757>CDGGGGGGDCE3175C2CEDCDE)/7*/:9:92C5>>6+8:7)*1())0<)735)
@M03506:14:000000000-AKVR1:1:1101:21243:7570 1:N:0:43
CGAACTCCTACGGGAGGCAGCAGTGGGGAATATTGGACAATGGGGGCAACCCTGATCCAGCAATGCCGCGTGTGTGAAGAAGGCCTTCGGGTTGTAAAGCACTTTTATCCGGAACGAAACGTGTTGGGTGAATAGCCCAGCAAACTGACGGTACCGGAGGAATAAGCACCGGCTAACTTCGTGCCAGCAGCCGCGGTAATACGAAGGGTGCAAGCGTTACTCGGAATTACTGGGCGTAAAGCGTGCGTAGGGGGTTTGGTAAGTCTGCGGTGAAAGCTCCGGGCTCAACCTGGGAATGGCG
+
CCCCCFGGF<<EGGGGGGGGFDDCDFGGEGGGGGGGGGGGFGGGGGGGGGGGGGGFFGGGGGGGGGG@GG=FFGGGFGGGGFGGGFFCFGGCFGGGGGGGGGFFFGCDEEFGGDEGGGDEFBFFFGGG+8DFFGFD,<DFEFCGFAFFGGGGGEGEG+8:@<7FFGFDCCFDFCGGGG9<C>FFCFFGGGF@CEG7BGEFG9F7C:8EF1C:;9CE5CEECFGGG*C6@+326=EGEGC@C9:/:CG*87A*9:*)*)*1<7*<CF7**):5FC7CF*2**75C5)91(*)(.).0.06))
@M03506:14:000000000-AKVR1:1:1101:2997:7573 1:N:0:43
CGAACTCCTACGGGAGGCAGCAGTCGAGAATTTTTCTCAATGGGGGAAACCCTGAAGGAGCGACGCCGCGTGGAGGATGAAGGTCTTCGGGTTGTAAACTCCTGTCATTTGGGAACAAGTCGTACGTAGTAACTATACGTGCGTTGATAGTACCAGAAGAGGAAGAGACGGCTAACTCTGTGCCAGCAGCCGCGGTAATACAGAGGTCTCAAGCGTTGTTCGGATTCATTGGGCGTAAAGGGTGCGTAGGTGGCGTCGTAAGTCGGGTGTTAAATCTCGGGGCTTAACCCGGAAACTGCCG
+
CCCCCGGGGGGGGGGGGGGGGGGGGGGGCFFGGGGGFGFGGGGGGGGGGGGGGGFGG8FFGGGGGGGGGGFGGDGEGGGGGGGGGGGGGGCGFEGGGDFFGGGGGGGGGGGFDGGFGGGGGGGGGGGGGGFFGGFGFGGGGGGGGGGGGGGGGGGCFFCFGGGFG@FGGDDEGGGGGGGGGGGGGFGGFFEGGGGGCCFCF9ECFEGFGFGFGFGEGDGGFGGCEGGGGGCF=F5?EDCFGGGGGGGGGDCFGGCDCBC***:CED5FC3*90::EC*CF))7EF?7*5<B005.7F4?55
@M03506:14:000000000-AKVR1:1:1101:13945:7581 1:N:0:43
CGAACTCCTACGGGAGGCAGCAGTGGGGAATATTGCACAATGGGCGAAAGCCTGATGCAGCGACGCCGCGTGAGGGATGACGGCCTTCGGGTTGTAAACCTCTTTCAGCAGGGGCGAAGCGAAAGTGACGGTACCTGCAGAAGAAGCACCGGCCAACTACGTGCCAGCAGCCGCGGTAATACGTAGGGTGCAAGCGTTGTCCGGAATTATTGGGCGTAAAGAGCTCGTAGGCGGTTTGTCGCGTCGGCTGTGAAAACCTGGGGCTCAACCCCGGGCCTGCAGCCGATACGGGCAAGCTTGG
+
CCCCCGGGGGGGGGGGGGGGGGGGGGGGGGGGGGGGGGGGGGGGGGGGGGGGGGGGGGGGGGGGGGGGGGGGGGGGGGGGGGGGGGGGGGGGGGGGGGGGGGGGGGGGGGGGGGGGGGGGGGGGGCGGGGGGFGGGGGGGFGGGGGGFGGGGGGGGGFGGGGGGGGGGGGGFEGGGGGGFGGGFGFGGEGGGCGGGGGGGGGGGDEFFFGGGGGGGGD58CGGG?CEEECGGGGEGDDFGGF::5:ED8ECC*<CCFBFFF5C=**09:CE><C<CD3<7*;9FG:757CBB:)0<:/*.)
@M03506:14:000000000-AKVR1:1:1101:16260:7594 1:N:0:43
CGAACTCCTACGGGAGGCAGCAGTGGGGAATTTTGGACAATGGGCGAAAGCCTGATCCAGCAATGCCGCGTGTGTGAAGAAGGCCTTCGGGTTGTAAAGCACTTTTGTCCGGAAAGAAATCCTGCCTGTTAATACCGGGCGGGGATGACGGTACCGGAAGAATAAGCACCGGCTAACTACGTGCCAGCAGCCGCGGTAATACGTAGGGTGCGAGCGTTAATCGGAATTACTGGGCGTAAAGCGTGCGCAGGCGGTTCGCTAAGACCGATGTGAAATCCCCGGGCTCAACCTGGGAACTGCA
+
CCCCCGGGGGGGEE@FDGGGGGGGFCFGG@FGGG<:FF8CGGGCF:B:6@EFGFGGGFGFGFGGGGGGGGFGGGGGGF9EFFFGEGGGCCF=FEEFGF<EDFGGGCEGGGEGG7FGFFGGGCGDGGFGEG<<FF9FFGGG7@CEFGC7FF<FFCCEECEFF?FGGGDEGGDEGGGFGFGGGGGGCEFF8CEC88>EEGGCGF>C?FCC8>CEGCECECECGGGGGCGG7FCE85CE7CDG99::EEC5:CEGDG7C=5>75=C:CF55*/01**2<FF7C7B:CC)9*(09<)).676@?/
@M03506:14:000000000-AKVR1:1:1101:5110:7618 1:N:0:43
CGAACTCCTACGGGAGGCAGCAGTGGGGAATATTGGACAATGGGCGAAAGCCTGATCCAGCCATGCCGCGTGTGTGAAGAAGGTCTTCGGATTGTAAAGCACTTTAAGTTGGGAGGAAGGGCATTAACCTAATACGTTGGTGTCTTGACGTTACCGACAGAATAAGCACCGGCTAACTCTGTGCCAGCAGCCGCGGTAATACAGAGGGTGCAAGCGTTAATCGGAATTACTGGGCGTAAAGCGCGCGTAGGTGGTTCGTTAAGTTGGATGTGAAATCCCCGGGCTCAACCTGGGAACTGCA
+
CCCCCGGGGGGGGGGGGGGGGGGGGGGGGGGGGGGGGGGGGGGGGGGGGGGGGGGGGGGGGGGGGGGGGGGGGGGGGGGGGGGGGGGGGGGGGGGGFGGGGGG<FFGGGGGGGGGGGGGGGGGGGGGGGGGGGGGGGGGGGGGGGGGGGGGGGGGGGGGGGGGGGGFGGGGGGDGFGDGGGGGGGGGGGGGGGGGGGGGGGGGGGFGGGGDGGGGGECEGGGGGDGGFFFGCFGGGG=DGGFGGGGGDGGG<*:CCGFDGGGFGFCFG767*77C?F4>CC>EEC>C??GFFFFF@>666*
@M03506:14:000000000-AKVR1:1:1101:8114:7632 1:N:0:43
CGAACTCCTACGGGAGGCAGCAGTGGGGAATCTTGCGCAATGGCCTAACGGCTGACGCAGCGACGCCGCGTGTGGGATGAAGCTCCTCGGAGTGTAAACCACTGTTGCCCGGGACGAACAGCTCGATTTCTCGAGCCTGGCGGTACCGGGTGAGGAAGCACCGGCTAACTCCGTGCCAGCAGCCGCGGTAATACGGGGGGTGCGAGCGTTGTCCGGAATCACTGGGCGTAAAGGGCGCGTAGGTGGTTTGATAAGGGTGTGGTGAAAGTCCGGGGCTCAACCCCGGATCTGCCGTGCCGAC
+
CCCCCGGGGGGGGGGGGGGGGGGGGGGGGGGGGGGGGGGGGGGGGGGGGGGGGGFGGGGGGGGGGGGGGGGGGGGGGGGGGGGGGGGGGGGGGGGGGGGGGGGGGGGGGGGGGFDGCFGGGG@FFGGGGGGGGCGGGGGGGGGGDGGGGGEFGFCFGGGGGGGGGGEDFGGGGGGGGGGGFFGGCEDEEGGGGGGGGDGG5CGGGGEGC>CEEFDGGEF9+<FGGGD8:8CCGGGGCDD==EE<FGED=C+A*AEFG)*9=CGG7DGG?FGF3DGG3@46DFFECEG>1:@<FBFFFF3)8
@M03506:14:000000000-AKVR1:1:1101:13812:7634 1:N:0:43
CGAACTCCTACGGGAGGCAGCAGTGGGGAATTTTGCGCAATGGGGGAAACCCTGACGCAGCAACGCCGCGTGGAGGATGAAGTCCCTTGGGACGTAAACTCCTTTCGACCCGGACGATAATGACGGTACGGGTGGAAGAAGCCCCGGCTAACTTCGTGCCAGCAGCCGCGGTAATACGAGGGGGGCAAGCGTTGTTCGGAATTATTGGGCGTAAAGGGCGCGTAGGCGGCGCGGTAAGTCACCTGTGAAATCTCCGGGCTTAACTCGGAGCCTGCAGGCGAAACTGCCGTGCTTGAGTGTG
+
CCCCCGGGGGGGGGGGGGGGGGGGGGGGGGGGGGGGGG>FGGGGGGGGGGGGGGGGGGGGGGGGGGGGGGGGGGGGGGGGGGGGGGGGGGGGGGGGGGGGGGGGGGGFGGGGGGGGGGGGGGGGGGGGGGGGGGGGFGGGGGGGGGGGGEGGGGGGGGG*FGGGGGGGGGGGGGGGGG@FGGGGGGG>FFGEGGGGGGGGGGGFG77CFGG8?EGFGGGGGGGEGGFGGEGGGGE=5EFDFGGGGGGGCGECFCFGC5D5:?FE+277C<*7DGCCCF<))8>:+96.(/)-0867:9?49
@M03506:14:000000000-AKVR1:1:1101:8907:7661 1:N:0:43
CGAACTCCTACGGGAGGCAGCAGCGGGGAATTTTGCGCAATGGGGGAAACCCTGACGCAGCAACGCCGCGTGGGGGATGAAGTCCCTTGGGACGTAAACTCCTTTCGACCCGGACGATAATGACGGTACGGGTGGAAGAAGCCCCGGCTAACTTCGTGCCAGCAGCCGCGGTAATACGAGGGGGGCAAGCGTTGTTCGGAATTATTGGGCGTAAAGGGCGCGTAGGCGGTGCGGTAAGTCACCTGTGAAATCTCCGGGCTTAACCCGGAGCCTGCAGGCGAAACTGCAGTGCTTGAGTGTG
+
CCCCCGGGGGGGGGGGGGGGGGGGGGGGGGGGGGGGGGGGGGGGGGGGGGGGGGGGGGGGGGGGGGGGGGGGGGGGGGGGGGGGGGGGGGGGF:FFGGGGGGGGGGGGGGGGGGGGGEGEGGGFGGGGGGGGGGGGGGGGFGGGGGDGEGCGGC::CEGGGGG7CFFECEGGG>F9CFFGGGGGCCECFDGEEEGCFCC8CGC@FFGGGFG>CEFGGGGD=C:CE><:C>CEEE=CCGGF7<?CF7<:C??C*+<CC:7DGF7C+1:C55*)9**:C>5/9>)/+9F*4:9<BFF:?7**1
@M03506:14:000000000-AKVR1:1:1101:4497:7663 1:N:0:43
CGAACTCCTACGGGAGGCAGCAGTGGGGAATCTTGGACAATGGGCGAAAGCCTGATCCAGCCATGCCGCGTGAGTGAAGAAGGCCTTAGGGTTGTAAAGCTCTTTTGGCAGGGACGATAATGACGGTACCTGCAGAATAAGCCCCGGCAAACTTCGCGCCAGCAGCCGCGGCAATACGAAGGGGGCTAGCGTTGTTCGGACTTACTGGGCGTACAGCGCACGTAGGCGGGTTGTCAAGTCAGGAGTGAAATCCTGGAGCTCAACTCCAGAACTGCCTTTGATACTGGCAACCTAGAGACGG
+
CCC9CFFFF@EFE7B@:CEG,CDC,;FFGG8<@F9FDFG8,CEFG+:++@8<8C<,C<@6,CFDGGFEGGFDGGFF,<,,CFGGFFFEDG,:,:?EFFCEGF9FFGGCFC7BE7D=CC7CFBEGG:48BF9FDGGFEGDD9<=B::+=:@,<@FC:FB@FC>ECFGG7::F**=>FBF*2**=FF@<*2CC1=F8C78CE*/2<+C:+***2?*:28**2C8EF**<C85??:*+++<:<+<0+2:C79A+0*++9C5C46C=*+:67<FGF7=F*2/C?F@@F94*)(2.(9)*/*1000
@M03506:14:000000000-AKVR1:1:1101:20261:7680 1:N:0:43
CGAACTCCTACGGGAGGCAGCAGTAGGGAATTTTCCACAATGGGCGAAAGCCTGATGGAGCAACGCCGCGTGCAGGATGAATGCCTTCGGGTTGTAAACTGCTTTTATCTGTGACGAATATGACGGTAGCAGATGAATAAGGATCGGCTAACTCCGTGCCAGCAGCCGCGGTCATACGGAGGATCCGAGCGTTATCCGGAATTACTGGGCGTAAAGAGTTGCGTAGGTGGCAGAGTGGGTCTGTAGTGAAAGCGTTCGGCTCAACCGAATATCCATTATAGAAACTGCTCAGCTAGAGGAG
+
CCCCCGGGGAFGGGGGGGGGGGGGGGGGGGGGGGGGGGGGGGGGGGGGGGGGGGFGGGGGGGGGGGGGGDGGGGGGGGGGGGGGGGGGGGGGGGGGGGGGGGGGGGGGGGGGGGGGGGGGGGCFGGGGGGGGGGGGGGGGGGGGGGDGGGGGGGGGGGGGGGGCGGFCGGGGGGGFGGGGGGGGGGGEGGGGGCGFFGGGCFGGGGGGGGGGGGGC9FGDGFEGGGGCGGG>C5EE<*9CC*:CCG?C<E??FEGDC@<DFCCCGGGCE<GFGGGEGFCCF?B9CFFFBGFFFF646?F4)
@M03506:14:000000000-AKVR1:1:1101:3096:7684 1:N:0:43
CGAACTCCTACGGGAGGCAGCAGTAAGGAATATTGGTCAATGGACGCAAGTCTGAACCAGCCATGCCGCGTGGAGGATGAAGGCCCTCTGGGTTGTAAACTTCTTTTATTTGGGAAGAAACCCATCTTTTCTAAGGTGGTTGACGGTACCAGATGAATAAGCACCGGCTAACTCCGTGCCAGCAGCCGCGGTAATACGGAGGGTGCAAGCGTTATCCGGATTCACTGGGTTTAAAGGGTGCGTAGGTGGGCAGGTAAGTCAGTGGTGAAATCTCCGGGCTTAACCTGGAAACTGCCGTTGA
+
CCCCCFAFFEGDEGGGGGGGGGGGGGGGFGGCFFCFFGGGDAFGFGGGGGFGGGGGFGGGGGGC<FGGGGEGGGGDCEFFGFGGFGGGFGGGGGGGGGGGGGGGGGGGGDGGGGGGGGGGFDFFFE<FCGGFEFGDFFEGGEFGGGGFC,AFFG<FGGGGGFFGGDEEDEFGGGGCFFGGGGGGGEGDGGGGGDEFBEGCEEGGEGC9C7BEEE5BFEG**3>9EFG9>C*;89902;C/>*/:5CGGF5A*9CFD+?C>+9>CF75*<7CB0*:C3>DDC@79C**8:7?04*97:57:)
@M03506:14:000000000-AKVR1:1:1101:13431:7689 1:N:0:43
CGAACTCCTACGGGAGGCAGCAGTGGGGAATATTGGACAATGGGCGCAAGCCTGATCCAGCAATGCCGCGTGAGTGATGAAGGCCTTAGGGTTGTAAAGCTCTTTCGCCCGCGACGATGATGACGGTAGCGGGAGAAGAAGCCCCGGCTAACTTCGTGCCAGCAGCCGCGGTAATACGAAGGGGGCGAGCGTTGTTCGGATTTACTGGGCGTAAAGGGCGCGTAGGCGGCGGGTCAAGTCGAGTGTGAAAGCCCCGGGCTCAACCTGGGAATTGCGCTCGAGACTGATTTGCTGGAGTTCG
+
CCCCCGGGGGGGGGGGGGGGGGGGGGGGGGGGGGGGGGGGGGGGGGGGGGGGGGGGGGGGGGGGGGGGGGGGEFFFGGGGGGGGGGGGGGGGGGGGGGGGGGGGGGGGGGGGGGGGGGGGGGGGGGGGGGGGGGGGGGGGGGGGGGGGGGGGGGGGGGGGGGGGGGGGGGGFGGGGGGGGGGGGGGGGGGGE5EEGGGGDEGGGGGGGGGGEGDGFGGGGGG=EGGGGGGGGGGGGCGDFE5CCFGGGGDFGCGGGGBCCFCFGFFGGGFCFFGGGG>GGC>@G7?*9<GFB?FF>>9<@>
@M03506:14:000000000-AKVR1:1:1101:9122:7721 1:N:0:43
CGAACTCCTACGGGAGGCAGCAGTGGGGAATATTGGACAATGGGGGAAACCCTGATCCAGCAATGCCGCGTGAATGATGAAGGCCTTAGGGTTGTAAAGTTCTTTCACCTGTGAAGATAATGACGGTAGCAGGAGAAGAAGCCCCGGCTAACTCCGTGCCAGCAGCCGCGGTAAGACGGAGGGGGCTAGCGTTGTTCGGAATGACTGGGCGTAAAGGGCGCGTAGGCGGTTTTTTAAGTGAGGCGTGAAAGCCCTGGGCTTAACCCAGGAGGTGCGTTTCATACTGGAAAGCTTGAGTACG
+
CCCCCGGGGGGGGGGGGGGGGGGGGGGGGGGGGGGGGGGGGGGGGGGGGGGGGGGGGGGGGGGGGGGGGGGGGGGGGGGGGGGGGGGGGGGGGGGGGGGGGGGGGGGGGGGGGGGGGGGGGGGGGGGGGGGGGGGGGGGGGGGGGGGGGGGGGGGGGGGGGGGGGGGGGGGGGGGGGGGEEGGGGGGGGGGCFECFFGGGGGGGFFGGGGG5EGFGGGGGGGGCGGGGGE:?8==F6C79EFGGGGG3CFEC4:*CGFGGFGCFFFGGG<EFDFGG7>D::F7F7*95>C>2*9:>FFFB>
@M03506:14:000000000-AKVR1:1:1101:15441:7727 1:N:0:43
CGAACTCCTACGGGAGGCAGCAGTCGAGAATTTTTCTCAATGGGGGAAACCCTGAAGGAGCGACGCCGCGTGGAGGATGAAGGTCTTCGGGTTGTAAACTCCTGTCATTTGGGAACAAGGTGCACATATTTACTGTATGTGTATTGATAGTACCAGAAGAGGAAGAGACGGCTAACTCTGTGCCAGCAGCCGCGGTAATACAGAGGTCTCAAGCGTTGTTCGGATTCATTGGGCGTAAAGGGTGCGTAGGTGGCGTCGTAAGTCAGGTGTGAAATCTCGGGGCTTAACTCCGAAACTGCAT
+
CCCCCGGGGGGGGGGGGGGGGGGGGGGGGGGGGGGGGGGGGGGGGGGGGGGGGGGGGGGGGGGGGGGGGGGGGGGGGGGGGGGGGGGGGGGGGGGGGGGGGGGGGGGGGGGGGGGGGGGGGGGGGGGCFGGGGGGGGGGGGGGGGFGGGGGGGGGGGGGGGGGGGGGGGGGGGGGGGGGGGGGGGGGGGGGGGGGGGGGGGGGGGGGFGGGGGGGEEEGGGGGDGGFGFGGGGGGGGGGGGGGGGGGGGGEGGGG3ED7DCGFGGGGGGGGBGFDCF?GGG>DG5<>FAFF?EF@>FFFF4
@M03506:14:000000000-AKVR1:1:1101:5714:7738 1:N:0:43
CGAACTCCTACGGGAGGCAGCAGTAGGGAATTTTCCACAATGGGCGCAAGCCTGATGGAGCAACGCCGCGTGCAGGATGAAGGTCTTCGGATTGTAAACTGCTTTTATCTGTGACGAATATGACGGTAGCAGATGAATAAGGATCGGCTAACTCCGTGCCAGCAGCCGCGGTCATACGGGGATCCAAGCGTTATCCGGAATTACTGGGCGTAAAGAGTTGCGTAGGTGCCATTGTAAGTAGATAGTGAAAGCGTTCGGCTCAACCGGATAAACATTATCTAAACTGCAAAGCTAGAGGTAG
+
CCCCCGGGGGGGGGGGGGGGGGGGGGGGGGGGGGGGGGGGGGGGGGGGGGGGGGGGGGGGGGGGGGGGGGGGGGGGGGGGGGGGGGGGGGGGGGGGGGGGGGGGGGGGGGGGGGGGGGGGGGGGGGGGGFGGGGGGGCGGGGGGGGGGGGGGGGGGGGGGGGGGGGGGGGGGGGGGGGGGGGGGGGGGGDFFCFGGGGGDGGFGGFGGGGGGGGGGGGGGGGGEEGEG6EFGGGFFFGGGGGGGGGGGGGFGDGG3EECFEFG?CDGGGD<@FFGGGFG7279+:@CFFGF(?FF@FF)**
@M03506:14:000000000-AKVR1:1:1101:18189:7740 1:N:0:43
CGAACTCCTACGGGAGGCAGCAGTGGGGAATATTGCACAATGGGCGAAAGCCTGATGCAGCGACGCCGCGTGAGGGATGACGGCCTTCGGGTTGTAAACCTCTTTCAGCAGGGAAGAAGCGCAAGTGACGGTACCTGCAGAAGAAGCACCGGCTAACTACGTGCCAGCAGCCGCGGTAATACGTAGGGTGCGAGCGTTGTCCGGAATTATTGGGCGTAAAGAGCTCGTAGGCGGTTTGTCGCGTCGGATGTGAAAGCCCGGGGCTTAACCCCGGGTCTGCATTCGATACGGGCAGACTAGA
+
CCCCCGGGGGGGGGGGGGGGGGGEFGGGGGGGGGGGGGGGGGGGGGGGGGGGGGGGGGGGGGGGGGGGGGGGGGGGGGGGGGGGGGGGGGGGGGGGGGGGGGGGGGGGGGGGGGGGFGGGGGDEGGGGGGGGGGGGGGGGGFGGFGGGGGGGGGGGGGGGGGGGGGGGGGGGGGGGGGGGGGGFFGGGGGGGGGGGGG>EGGGGEGGGGGGCFGFGGDGFGFGGGGGG>EEGGG8CGGGGGGGEGGGDEGGGGFGGGFFDGDGCG4EGGF5>79C*9<CC:4=:C?G:>GE0<>EFFFF:*
@M03506:14:000000000-AKVR1:1:1101:24878:7750 1:N:0:43
CGAACTCCTACGGGAGGCAGCAGTAAGGAATATTGGTCAATGGGCGGAAGCCTGAGCCAGCCATGCCGCGTGCAGGAAGACGGCCCTACGGGTTGTAAACTGCTTTTATACGGGAATAAACCCTGATACGTGTATCAGGCTGAATGTACTGTAAGAATAAGGATCGGCTAACTCCGTGCCAGCAGCAGCGGTAATACGGAGGATCCAAGCGTTATCCGGATTTATTGGGTTTAAAGGGTGCGTAGGCGGCTTTCTAAGCCAGGTGTGAAAGAGGGTAGATTAACTAGCGCAGTGGCCTTGT
+
CCCCC@FGCFGGGGGGGDGCFFFGGGGGGGGGGGGAFFCGGGGGGGGGGGGGFGG,,CFFGGGGGGC@@FGGGGGGGGGG?FGC=FCC8FDGGDGGGGFFCFGGAF?FFGGDEFGG@FCFGEEGGGFGGGGGGFAD9?FFFCGFCFAD@FAGGGF<DF<9ECDFEGGGGCFG,=DEF7<BGGCEFG,>FCFC7F@<CF@EGGG7C89C+=*3*=*<?8C*3*3+?+<CF8;E8CFG:*9E5>5=5*+5C27=*+3;<7*0:5C6<0**0*+0*/*12)****9<:6*)()5()/)5)9))*
@M03506:14:000000000-AKVR1:1:1101:18531:7750 1:N:0:43
CGAACTCCTACGGGAGGCAGCAGTGGGGAATATTGGACAATGGGCGCAAGCCTGATCCAGCAATGCCGCGTGGATGATGAAGGCCTTAGGGTTGTAAAGTTCTTTCGGCGGGGACGATGATGACGGTACCCGCAGAAGAAGCCCCGGCTAACTTCGTGCCAGCAGCCGCGGTAATACGAAGGGGGCTAGCGTTGTTCGGAATTACTGGGCGTAAAGGGCGCGTAGGCTGCCAATCGAGTTAGGCGTGAAAGCCCCGGGCTCCACCTGGGAAGTGCGCGTGCTACTGTATGGCTTGGGTTCG
+
CC<CCGGFGDD@-@F>C,;@;C@6C<DCE,FF@,,,CFEF<F,,;@F7F+CDE8CFFEGFGG<E9F8@FF+>FF9E<6,E,9=FDGCEFFGCFF8?FGF<EFGFGF7==F@FGCFFG7DF,FFF:<FF<,3CBF*5@FBEB<<<1**1<1:>;FC7FFFFG,<:++4<:FCC7::>@=**/8>8?EGFFDC;*:1:@EEGDGG7+<78CDE?E5CFCG5CGGGCEC6+A>FF+<8*2AFG97EFG7C9/++2*:1>5;C35/0**001A9C)02>/))/9*0*<+901):)4))))0))07
@M03506:14:000000000-AKVR1:1:1101:18796:7762 1:N:0:43
CGAACTCCTACGGGAGGCAGCAGTAGGGAATTGTTCGCAATGGGCGCAAGCCTGACGACGCAACGCCGCGTGGAGGATGAAGACCTTCGGGTCGTAAACTCCTTTCGATCGAGACGAATGGCCTTTGGGCTAATCACCAGAGGAATGACGGTACCGAGAGAAGAAGCCCCGGCTAACTCCGTGCCAGCAGCCGCGGTAATACAGAGGGTGCGAGCGTTGTTCGGAATTATTGGGCGTAAAGGGCGCGTAGGCGGCGCGGTATGTCACCTGTGAAATCTCCTGGCTCAACTGGGAGCTTGCA
+
CCCCCGGGGGGGGGGGGGGGGGGGGGGGGGGGGGGGGGGGGGGGGGGGGGGGGGGGGGGGGGGGGGGGGGGGGGGGGGGGGGGGGGGGGGGGGGGGGGGGGGGGGGGGGGGGGGGGGEGGGGGGGGGGGGGGGGGGGGGFGFGGGGFGGGGGGGGGGGGGGGGGGGGGGGGGGGGGGGGGGGGGGGGGGGGGGGGGGGCGGGGGFFGGGGGD>EGG>CEGGGGG5CG?@FGGGGGGGGGFGGGGGGEG57CFG5CCEBGGCFGGCCFFGCFFFFFE>FCFFF:E:)29(*92573)<?@>*
@M03506:14:000000000-AKVR1:1:1101:8724:7769 1:N:0:43
CGAACTCCTACGGGAGGCAGCAGTGGGGAATCTTGCGCAATGCGCGAAAGCGTGACGCAGCAACGCCGCGTGGAGGAAGACGGTCTTCGGATTGTAAACTCCTTTCAGTTGGGACGAAGCTCAATGGGTTAATAGCCCAGCGGAGTGACGGTACCTTCAGAAGAAGCCCCGGCTAACTTCGTGCCAGCAGCCGCGGTAATACGAGGGGGGCGAGCGTTGTTCGGAATTATTGGGCGTAAAGGGTGCGTAGGCGGTTTGGTAAGTCTTGTGTGAAATCTATGGGCTCAACTCATAGTCTGCA
+
CCCCCGGGGGFGGGCGEGDGCFGEFGGGGGGGFGGGGGEGGGGGGGGEGGGGGGGDBFFGGGGGGGGGGGGGGGGG=EEFGGGGGGGGGGGGGGGGGGGGGGGGGGFGGGFGEGGEGEGGFGEFGGGGGGGGCFGGFGGGGGGGGGGGGCC<DCGGGFDGF9FFGGGGCGGGGCFGGFGGCF>EGGFFGGGCFFEGGGDFFEF*?CEGDGGGGG>5CCEEFGGD**;<+<::?75?EE<897A=E7ED8EGGGGGG*7DG7:><9:CC:F:7:7:+08*?FFFFF>660*946*9=44=F8
@M03506:14:000000000-AKVR1:1:1101:7563:7801 1:N:0:43
CGAACTCCTACGGGAGGCAGCAGTAAGGAATATTGGTCAATGGACGCAAGTCTGAACCAGCCATGCCGCGTGGAGGATGAAGGCCCTCTGGGTTGTAAACTTCTTTTATCTGGGAAGAAACCCATCTTTTCTAAGGTGGTTGACGGTACCAGTTGAATAAGCACCGGCTAACTCCGTGCCAGCAGCCGCGGTAATACGGTGGGTGCAAGCGTTATCCGGATTCACTGGGTTTAAAGGGTGCGTAGGTGGGCAGGTAAGTCAGTGGTGAAATCTCTGGGCTTAACCCAGAAACTGCCGTTGA
+
CCCCCGGGGGGGGGGGGGGGGGGGGGGGGGGGGGGGGGGGGGGGGGGGGGGGGGGGGGGGGGGGGGGGGGGGGGGGGGGGGGGGGGGGGGGGGGGGGGGGGGGGGGGGGGGGGGGGGGGGGGGGGGGGGGGGGGGGGFGGGGGGGGGGGGGGGGFGFGGFFGGGGGGGCEGGGFGGFGGGGGGGGGGGGGGGEGGGGGGGFEGGGGGGGGGGGGFFGGGGGGFFGFGGGG5;CFFGGGGGGE:CE=FGGGGFGGGGGFF>FGGGGGGFGGDFFCGGF49DCFFFE<<>6FFFFF?FD<>D)
@M03506:14:000000000-AKVR1:1:1101:2944:7830 1:N:0:43
CGAACTCCTACGGGAGGCAGCAGTGGGGAATTTTGCGCAATGGGGGAAACCCTGACGCAGCAACGCCGCGTGGAGGATGAAGTCCTTCGGGACGTAAACTCCTTTCGATCGGGACGATTATGACGGTACCGGAAGAAGAAGCACCGGCTAACTCCGTGCCAGCAGCCGCGGTAATACGGAGGGTGCAAGCGTTATCCGGATTCACTGGGTTTAAAGGGTGCGTAGGTGGGCAGGTAAGTCAGTGGTGAAATCTCCGGGCTTAACCCGGGAACTGCCGTTGATACTATCTGTCCTGAATATA
+
CCCCCGGGGGGGGGGGGGGGGGGGGGGGGGGGGGGGGGGGGGGFGGGGGGGGGGGGGGGGGGGGGGGGGGGGGGGGGGGGGGGGGGGGGGGGGGGGGGGGGGGGGGGFGGGGGGGGGGGGGGGGGGGGGGGGGGGGGGGGGGGGGGGGGGGGCFFGFCGGGGGGGGGGGGGGGGGGGF7CCCGEGGFGFGGGGDFGFEEGGGF7CEGEGFE>FGFDECFEGGEEGGGGGGG>CCGGC?CD7C9CGGGGGGGFDGGDEFGGF?CCCD5DE<GFFFCA5>DGGFFGGFGFAGFAFF?FFFFF9
@M03506:14:000000000-AKVR1:1:1101:15454:7836 1:N:0:43
CGAACTCCTACGGGAGGCAGCAGTTGGGAATCTTGGACAATGGGGGAAACCCTGATCCAGCCATGCCGCGTGAGTGATGAAGGCCTTCGGGTTGTAAAACTCTTTCGCGCACGACGATAATGACGGTAGTGCGAGAAGAAGCTCCGGCTAACTTCGTGCCAGCAGCCGCGGTAATACGAAGGGGGCTAGCGTTGTTCGGAATTACTGGGCGTAAAGCGCGCGCAGGCGGCTATCCAAGTCAGTGGTGAAAGCCCGGAGCTCAACTCCGGAACTGCCATTGAAACTGTTTAGCGTGAGTATG
+
CCCCCGGGGGGGGEGGGGGGGGGGGGGGGFGGGGGFGGGGGGGGGEGGGGGGGGGGGGGGGGGGGGGGGGGGEEEFGGGGGGGGGGGGFGGFFGGGGGGGGGGGGGGGGGGGGDGGGGGGGGGGDEFFEFGGGGEFEGGFGGGGGGGGEGGGGGGGGGCGGGGGGGGGGGGGGGGGGGFFEGGGGGGCGGG14F8FFGGG>FCFGFCFGGGGGGCFGEDEEGGGGDGGDEEC<FGFGG:7:C<EF<FG?EGGCFGGGFG:??=CFGGD*9=:CGGGGF:C*86FC=F=ACF9)055>/**1
@M03506:14:000000000-AKVR1:1:1101:15281:7844 1:N:0:43
CGAACTCCTACGGGAGGCAGCAGTGGGGAATTTTTCGCAATGGGGGCAACCCTGACGAAGCAACGCCGCGTGGGTGATGAAGTATTTCGGTACGTAAAACCCTTTCGACGGGGACGAAACCGCAAGGTTGACGGTACCCGTAGAAGAAGCCCCGGCTAACTCCGTGCCAGCAGCCGCGGTAAGACGGAGGGTGCAAGCGTTGTTCGGATTGACTGGGCGTAAAGGGCGTGTAGGCGGTTGCCCAAGTCCGATGTGAAAGCCCGGGGCTTAGCCTCGGAAGTGCATCGGAAACTAGGCAGCG
+
CCCCCGGGGGGGGGGGGGGGGGGGGGGGGGGGGGGGGGGGGGGGGGGGGGGGGGGGGGGGGGGGGGGGGGGGGGGGGGGGGGGGGGGGGGGGGGGGGGGGGGGGGGGGGGGGGGGGGGGGFEGGGGGGGGGGGGGGGGGGGGGGGGGGFGGGGGGGGGGGFGGGGGGGGGGGGGGGGGGGGGGGGGG>EEGCEEG?EFGGGGGGGEGEEGGGGGGFGGGGG5@CFGGGEGGGGGGGGGDGFF67FGCG7=CCC09C7@CCFF<C57:3CDGFFGGGC73<F@??079>(/77F4=@@*7>)
@M03506:14:000000000-AKVR1:1:1101:22248:7847 1:N:0:43
CGAACTCCTACGGGAGGCAGCAGTGGGGAATATTGGACAATGGGCGCAAGCCTGATCCAGCCATACCGCGTGGGTGAAGAAGGCCTTCGGGTTGTAAAGCCCTTTTGTTGGGAAAGAAAAGCAGTCGGTTAATACCCGATTGTTCTGACGGTACCCAAAGAATAAGCACCGGCTAACTTCGTGCCAGCAGCCGCGGTAATACGAAGGGTGCAAGCGTTACTCGGAATTACTGGGCGTAAAGCGTGCGTAGGTGGTTGTTTAAGTCTGTCGTGAAAGCCCTGGGCTCAACCTGGGAATTGCG
+
CCCCCGGGGGGGGGGGGGGGGGGGGGGGGGGDGGGGGGGGGGGGGEGGGGGGGGGGGGGGGGGGGGGGGGCFGGGGGGGGGGGGGGGFFGGGGGFGGGGGGGGGGGGFGGFGGGGGGGGGGGGGF8FGFGGGGGFFGGGGFFGGGGCGG7FFGGFGGGCFGGGGFFCFG?CEGGGGGGGGGGGGCFFGGGGGGGGGGGGGFFD@EGCEC8CCEFFGEGGCFGGDCEF@?@CFGGDG7EDFGGGCEEED*:*+2A575<*7:9DCF797AF*5C7D<CFD*C))*28*677:?@F)/747*8
@M03506:14:000000000-AKVR1:1:1101:3174:7851 1:N:0:43
CGAACTCCTACGGGAGGCAGCAGTCGAGAATTTTTCTCAATGGGGGAAACCCTGAAGGAGCGACGCCGCGTGGAGGATGAAGGTCTTCGGGTTGTAAACTCCTGTCATTTGGGAACAAGTGCCGGTACGTAACTGCTATCGGCTTGATAGTACCAGAAGAGGAAGAGACGGCTAACTCTGTGCCAGCAGCCGCGGTAATACAGAGGTCTCAAGCGTTGTTCGGAGTCATTGGGCGTAAAGGGTGCGTAGGTGGCGTCGTAAGGCAGGTATGAAGTCTCGGAGCTTAACTCCGACACTGCAT
+
CCCCCGFFFEEE@GCG>ECG7FGFG@CFE@FDFGDGCAEFGGGGGGCF@CE7@@FG@E@FFCBFC7FB7B@FCFGCCFGCFGGEFFEFFF>EFFGGFDAEGFG,5BAF@FCCGFFFGGF?9FFGGGGGGE,,+BFFDB9D@F@+++@3@@F98@,<DFF,@F,DCCCFCD:>FG@F@FEFFGFFFGFGFFDCG<7<1*;<+2++?C<7?+?9+3;8*/AF7CE**2+3<F0ACGG/**/AFC6**:17CEFGGCE*:)1*27***7C*+*31:*02*97*)75*+*:=4C/(0.<37==?4
@M03506:14:000000000-AKVR1:1:1101:3391:7859 1:N:0:43
CGAACTCCTACGGGAGGCAGCAGTGGGGAATATTGCACAATGGGCGCAAGCCTGATGCAGCGACGCCGCGTGAGGGATGACGGCCTTCGGGTTGTAAACCTCTTTCAGTATCGACGAAGCGCAAGTGACGGTAGGTACAGAAGAAGCACCGGCCAACTACGTGCCAGCAGCCGCGGTAATACGTAGGGTGCGAGCGTTGTCCGGAATTACTGGGCGTAAAGAGCTCGTAGGTGGTTTGTCGCGTTGTTCGTGAAAACTCACAGCTCAACTGTGGTCGTGCGGGCGATACGGGCAGACTGGG
+
CCCCCGGGGGGGGGGGGGGGGGGGGGGGGGGFFFGGGGGGGGGGGGGGGFGGGGGGGGGGGGGGGGGGGGCGGGGGGGGGGGGGGGGGGGGGGGGGGGGGGGGGGGGGGADDGGGDGGGGGGGGGFDGGGGGGGGGGGGCCFFFFGGGGGG7FFFGGGGGGGGGGFFGGGGGEDGGCEGGCFF,9*=8C:CG@E5EE>GGGCGDGCGG++3AEGFGCEDFGGFG?FC?E859@CEGE8FECFGGGG7FFEEGFCCCCFFDGGGG+9<FF*+979*<5;DGGFEGDDGFFFFFEDE:>6@F7
@M03506:14:000000000-AKVR1:1:1101:10077:7888 1:N:0:43
CGAACTCCTACGGGAGGCAGCAGTGGGGAATTTTGCGCAATGGGGGAAACCCTGACGCAGCAACGCCGCGTGGAGGATGAAGTCCCTTGGGACGTAAACTCCTTTCGACCCGGACGATAATGACGGTACGGGTGGAAGAAGCCCCGGCTAACTTCGTGCCAGCAGCCGCGGTAATACGAGGGGGGCAAGCGTTGTTCGGAATCATTGGGCGTAAAGGGCGCGTAGGCGGTGCGGTAAGTCACCTGTGAAATCTCCGGGCTTAACTCGGAGACTGCCGGCGAAACAGCCGGGCTTGAGTGTG
+
CCCCCGGGGGGGGGGGGGGGGGGGGGGGGGG@FGGA6CFGGGGGCG+CGFGGGGGF7FGGG<FEFGGGGGGGG7EFGEGGGGAFGGG?FGG@BFGGGGF?FGGGGCF@:@=FGGEFGGGGGGGGGGGGGG+C55FEG<FFGGAFGGGGGGGGGGGGGGGGGGGGGGGGGGGGGGGGGGGEGGG>EG8FFGG>EGEGGGGGGG+@+<CGGGGEGGGG7EG8CGGGGGGGG85*:=G5EGGGG+++<C?7CCFG*C+9:>DG5CCGGG*9*/*8CCG61))9D5.:*7F)())-8FFFFB418
@M03506:14:000000000-AKVR1:1:1101:25987:7890 1:N:0:43
CGAACTCCTACGGGAGGCAGCAGTGGGGAATATTGGACAATGGGCGAAAGCCTGATCCAGCCATGCCGCGTGAGTGACGAAGGCCTTAGGGTTGTAAAGCTCTTTTGGCGGGGACGATAATGACGGTACCCGCAGAATAAGTCCCGGCTAACTTCGTGCCAGCAGCCGCGGTAATACGAAGGGGACTAGCGTTGTTCGGAATTACTGGGCGTAAAGCGCACGTAGGCGGATTTGTTAGTCAGGGGTGAAATCCCGGGGCTCAACCTCGGAACTGCCTTTGATACTGCAAATCTCGAGTCCG
+
CCCCCGGGGDFGDEGGGGGGGGGCFEDGEGGGGGGGFGGGFEDFFDEGGGGGFFGGGDGGGGGGGGGFFGCFGGEGFFGGGGGGGGGGG9EFGGGGGGA9FGGCFGGDGGGGGG:>CFCGGCFFFGGG@GGGGGGGGGGGGGBFFCFFGGA7FGGDFFGGGFFGGFGGGGGGGGGGGGGFDEGGGGDGGFC:8EAFFGDGGGGGGGCFFFG8C*;C<EC5:CFFFCACCC25CC3;EGF?FFC=5CGGFGGGFFGDE:DD596C677<C55)9DCG=F**06@<C?*9<DF<=@FFF6)7)
@M03506:14:000000000-AKVR1:1:1101:9974:7914 1:N:0:43
CGAACTCCTACGGGAGGCAGCAGTGGGGAATATTGCGCAATGGGCGAAAGCCTGACGCAGCGACGCCGCGTGGGGGATGACGGCCTTCGGGTTGTAAACCCCTTTCAGCTCCGACCAAGGCTCCGTTGTTGCGGGGTTGAGTGTAGGGGTAGAAGAAGCACCGGCTAACTACGTGCCAGCAGCCGCGGTAATACGTAGGGTGCGAGCGTTGTTCGGAATTACTGGGCGTAAAGGGCGCGTAGGCGGCCAGCTTTGTCAGGCGTGAAAGCCCTGGGCTCAACCTGGGAATTGCGCTTGGGAC
+
CCCCCGGGGGGGGGGGGGGGGGGGGGGGGGGGGGGGGGGGGGFGGGGGGGGGGGFGGGGGGEFGGGGGGGFFGGGGGGGGGGGGGGGGGGGGGGGGGGGGDEGGGGGFG>FGGGGGDGGGGFGGGDFGGGGGGGGG<FGDGEFCCGGGGGGGGGGGGGGDGGGGGDGGGGGGGGGGGGGGGGGGGGGGGGGGGGGGFCEGGGDGEGGGGGEEGGGDGGGCFGGGGGGGGDGGGGGGGGD5:EGGCGGGEGGFC<?CFFG4E=DGGDGG?<F:DGFCF>F4<)<FGF567FFFB55;@3>00
@M03506:14:000000000-AKVR1:1:1101:14375:7935 1:N:0:43
CGAACTCCTACGGGAGGCAGCAGTGGGGAATCTTGCGCAATGGGCGAAAGCCTGACGCAGCGACGCCGCGTGGGGGAAGAAGGCTTTCGGGTTGTAAACCCCTTTCAGGAAGGACGAAGCCACTCGGGTTAATAGCCCAGAGGGTGACGGTACTTCCAGAAGAGGCCCCGGCTAACTACGTCCCAGCAGCCGCGGTAATACGTAGGGGGCAAGCGTTGTCCGGATTTATTGGGCGTAAAGAGCGTGTAGGCGGTTAGGTAGGCCGGTTGTGAAAACTCGAGGCTCAACCTCGGGACGCCGA
+
CCCCCGGGGGGGGGGGGGGGGGGGGGGGGGGGGGGGEFGGGGGGGGGGGGGGGGGGGGGGGGGGGGGGGGGGGGGGGGGGGGGGGGGGGGGGGGGGGGGGGGGGGGGGGGGGGGGGGGGGGGGGGGGGGGGGGGGGGGGGFGGGGGFGGGGGGGGGGGGG7,4F:FGGEF*11=<F<,2<+*=F,2:82=*/:E*/:*<0+/0+;CGGCEG8*8CEG8/99;8:CCCCF++</1??G55A+2*1**:*@<<ECGE7F?F*<57C*9C555CF7>****/1>DF=**27(*)-)).).7)0)
@M03506:14:000000000-AKVR1:1:1101:3735:7957 1:N:0:43
CGAACTCCTACGGGAGGCAGCAGTAGGGAATATTGGACAATGGGCGCAAGCCTGATCCGGCCATGCCGCGTGGGTGATGAAGGCCCTAGGGTTGTAAAGCCCTTTCGGCGGGGAAGATAATGACGGTACCCGCAGAAGAAGCCCCAGCTAACTTCGTGCCAGCAGCCGCGGTAATACGAAGGGGGCTAGCGTTGCTCGGAATCACTGGGCGTAAAGCGCACGTAGGCGGCTTTTTAAGTCAGGGGTGGAATCCTGGAGCTCAACTCCAGAACTGCCTTTTATCCTGAGAAGCTCGAGTCCG
+
CCCCCGGGGGGGGGGGGGGGGGGGGGGGGGGGGGGGGGGGGGGGGGGGGGGGGGGGGGGGGGGGGGGGGGEGGGGGGGGGGGGGGGGGGGGFCFGGGGGGGGGGGFGGGGGGGGGGGGGGDGGGGE@CBFGGGGGGGGGGFGFGGGGGCGFFF@FF:CFGGGGGGGGGGEG@CGGGGGGGGGGGGGEGFFGEEDG9CEGGGFFGFCFGG5CECEGGGGGGEGCEGGGEGE*:CC+AFGGGFGGGGGEGFG7G6C?4674>FGGF?>?CGGF4C*9:9=**2**000?@5DF3)0).7=4*7
@M03506:14:000000000-AKVR1:1:1101:3887:7983 1:N:0:43
CGAACTCCTACGGGAGGCAGCAGTAAGGAATATTGGTCAATGGGCGCAAGCCTGAACCAGCCATGCCGCGTGCGGGAAGACGGCCCTACGGGTTGTAAACTGCTTTTGTGCCAGAATAAACCTCCCGACGAGTCGGGAGCTGAATGTATGGTAAGAATAAGGATCGGCTAACTCCGTGCTAGCAGCCGCGGTAATACGGAGGATCCGAGCGTTATCCGGATTTATTGGGTTTAAAGGGTGCGTAGGCGGCCTGTTAAGTCGGGGGTGAAAGACGGTAGCTCAACTATCGCATTGCCCTTGT
+
9CCCCDC<FC@FECEGCFGDGGCGGGGFGCFEFF<<FFGGDGCCDBFBFDEDFFGFGGFGGGGGFGGGGGGCGDCEEEGFEFEGGGGGFGGDFDGGGFGFFFGFFGGGG8FDEGD=FGFGFCFFGGGGGG>BFCGGGD+:>>F@EF,3@FGGGFFF;,D>FECFFDC:>BC@?FCCCFG*@=7<CCCCEGG<FFFFG7:B@B*5,<CC*8:*/;19958;*;C7+A:9F8;EG?EF75*;57*:=*+987=EF0+*+90***):595*3294*95A55*:F@F7C:048C)()1**000)*
@M03506:14:000000000-AKVR1:1:1101:20335:7985 1:N:0:43
CGAACTCCTACGGGAGGCAGCAGTCGAGAATTTTTCTCAATGGGGGAAACCCTGAAGGAGCGACGCCGCGTGGAGGATGAAGGTCTTCGGGTTGTAAACTCCTGTCATTTGGGAACAAGTGTCGGTACGTAACTGCTACCGGCTTGATAGTACCAGAAGAGGAAGAGACGGCTAACTCTGTGCCAGCAGCCGCGGTAATACAGAGGGCTCAAGCGTTGTTCGGATTCATTGGGCGTAAAGGGGGGGGAGGTGGCGCGGTAAGTCGGGTGTGAAATTTCGGAGCTTAACTCCGAAACTGCAT
+
CCCCCGGGG-FGGGGGGGGGGGGGGGGGGGGGGGGGGGGGGGGGGGGGFGGEGCGGGCDEGGGGGGEGGGGFGDGGGFFGGGGGGGGGGGGGEDGGGGGFGFEGGGGGF9FFDGCGG=FFFAFEDGGEGGG<FFGFGGGGGCDGEE?FC<CFGGGGGGGGGAFGFEFGGGDFEFGGFGAFFCGGFGGF>CAFGGCFEC9+?99CFF**9*+CFGGEGGDC9CG5A*+<C?FFC=ECGDGFGC***1*>EG7FGECD*79<=FG9:3C*>CEF>:CFC693*)0:68*84>?<:)8:=??6*
@M03506:14:000000000-AKVR1:1:1101:21849:8000 1:N:0:43
CGAACTCCTACGGGAGGCAGCAGTGGGGAATTTTGCGCAATGGGGGAAACCCTGACGCAGCAACGCCGCGTGGAGGATGAAATCCCTTGGGATGTAAACTCCTTTCGATCGGGACGATTATGACGGTACCGGAAGAAGAAGCCCCGGCTAACTTCGTGCCAGCAGCCGCGGTAATACGAGGGGGGCAAGCGTTGTTCGGAATTATTGGGCGGAAAGGGTGCGTAGGCGGGTCGGTAAGTCACCAGTGAAATCTATGGGCTCAACCCATAGTCTGCTGGCGAAACTGCCGGGCTTGAGTATG
+
CCCCCGGGGGGGGGGGGGGGGGGGGGGGGGGGGGGGGDFGGGGGGGGGGGGGGGGGGGGEGGGGGGGGGG:CFFGGGGGGGGGFFGGGGGGGGGGGGGGGGGGGGGG7FGGGGGGGDCGDF9AFGCGCFGGGGGGGG8FG8<DFGCFDGGGGGF,>FF>FFGGGFGCGGGGEDGGFGGGDECEEEE>EGGG2?E;FGEG5AC6CFGC9ECE5CEGGF*2CEGEEGDFEG*:8ED585C799F9CF9C7+0<FFC+:+89*29DFF3*4AFFFCGC+*0C5)57*:=CF>D31:4))9996=
@M03506:14:000000000-AKVR1:1:1101:13404:8028 1:N:0:43
CGAACTCCTACGGGAGGCAGCAGTCGGGAATTTTGGGCAATGGGCGAAAGCCTGACCCAGCAACGCCGCGTGAAGGATGAAATCTCTCGGGATGTAAACTTCGCAAGAATAGGAAGAATAAGTAGGGGATAATACCCTCTATGATGACGGTACTATTTGTAAGCTCCGGCTAACTCCGTGCCAGCAGCCGCGGTAATACGGGGGGAGCAAGCGTTGTTCGGATTTACTGGGCGTAAAGGGCGCGTAGGCGGCGCAACAAGTCACTTGTGAAATCTCCGGGCTTAACTCGGAACGGTCAAGT
+
CCCCCGGGGGGGGGGGGGGGGGGGFGGGGGGGGGCEGFGGGGGGGGGG>FGGGGGGGGFGGGGGGGGGGGGEEGGGGGGGGGGFGGGGGGGGGGGGGGGGGGGGGEECGGGFF<AFGFFGCGFCFGDGGGGGGGGGGG?FGGGGGGGGGGG@FGCCFGGGGGFGGGGGECEGFGGGGDFFGGFG>FGGGGGDGG7FFGGGGGGGGGDGGFGGGGGDGGFGD558@97CFFGCECCECCDGCGDCCCEGGGGGDGG3E>*20AFEF7EDGFCFF777*79DC:><C@C91*03>EE>>3F?7
@M03506:14:000000000-AKVR1:1:1101:5917:8029 1:N:0:43
CGAACTCCTACGGGAGGCAGCAGTGGGGAATATTGGGCAATGGGCGCAAGCCTGATCCAGCCATGCCGCGTGAGTGATGAAGGCCCTAGGGTTGTAAAGCTCTTTTGTGCGGGAAGATAATGACGGTACTGCAAGAATAAGCCCCGGCTAACTTCGTGCCAGCAGCCGCGGTAATACGAAGGGGGCTAGCGTTGCTCGGAATCACTGGGCGTAAAGGGTGCGTAGGCGGGTCTTTAAGTCAGGGGTGAAATCCTGGAGCTCAACTCCAGAACTGCCTTTGATACTGAGGATCTTGAGGTCG
+
CCCCCGGGGGGGGGGGGGGGGGGFGGGGGGGGGGGGGGGGGGGGGGGGGGGGGGGGGGGGGGGGGGGGGGFGDGCFGGGGGGGGGGGFFGGFGG:FGGGGGGGGGGGGCGGGGGGGGGGGGGGGGECGGGGGDFGGGGGGGFDFGGEGGGGGGGGDGGGGGCGGGGGGGGGEGFGFGGGGEGGGGGGGGGGGGGGCEEGGGCG?FGGGGGGGGGGGDEGEGDGGGGGGGGGG6<72:C77CEGFG7=/<+<?67CFCF5*2+2:+0<CF7?F>FFGGFFFG66C+**/(*05=6@=@)?)7
@M03506:14:000000000-AKVR1:1:1101:19219:8029 1:N:0:43
CGAACTCCTACGGGAGGCAGCAGTGGGGAATCTTGCGCAATGGGCGAAAGCCTGACGCAGCGACGCCGCGTGAGGGAAGAAGGCCTTCGGGTTGTAAACCTCTTTCAGGAGGGACGAAGCCACTCGGGTTAGTAGCCCAGAGGGTGACGGTACCTCCAGAAGAAGCCCCGGCTAACTACGTGCCAGCAGCCGCGGTAATACGTAGGGGGCAAGCGTTGTCCGGATTTATTGGGCGTAAAGAGCGTGTAGGCGGCTTTACAGGTCCGCTGTGAAAACTCGAGGCTCAACCTCGAGCTGTCGG
+
CCCCCGGGGFGGGGGGGGGGGGGGGGGGGGGGGGGGGGGGGGGGGGGGGGGGGGGGGGGGGGGGGGGGGGGGGGGGGGGGGGGGGGGGGGGGGGGGGGGGGGGGGGGGGGGGGGGGGGGGGGGGGGGGFFGGGGGGGGGGGGGGGGGGGGGGGGGGGGGGGGGGGGGGGGGGGEGGGGGGCGGGGGGGGGGGGGGGGDGGGGGGGGGGGGDGGGGGGGGGFGGEGGFDGDGGGGGGGGGGGGGGGGGGGGGGGGGDFFGGGGGGGDE3EGGFGGFFGFGGGFFCF?CFF2?4B>3>FFFFF
@M03506:14:000000000-AKVR1:1:1101:7694:8060 1:N:0:43
CGAACTCCTACGGGAGGCAGCAGTCGAGAATTTTTCTCAATGGGGGAAACCCTGACGCAGCAACGCCGCGTGGAGGATGAAGTCCCTTGGGACGTAAACTCCTTTCGACCGGGAAGATACTGACGGTACCGGATGAAGAAGCACCGGCTAACTTCGTGCCAGCAGCCGCGGTAATACGAGGGGGGCGAGCGTTGTTCGGAATTATTGGGCGTAAAGGGTGCGTAGGCGGTTTGGTAAGTCTTATGTGAAATCTATGGGCTCAACTCATAGACTGCATGAGAAACTGCCGGGCTTGAGTATG
+
CCCCCGGGGGGGGGGGGGGGGGGGGGGGGGGGGGGGGGGGGGGGGGGGGGGGGGGGGGGGGGGGGGGGGGGGGGGGGGGGGGGGGGGGGGGGGGGGGGGGGGGGGGGGGGEGGGGGGGGGGGGGGGGGGGGGGGGGGGGGGGGGGGGGGGGGGGGGGGGGGGGGGGFGGGGEGGGFGGGGGGGGGGGGGGGGGGGGGGGDEGGFGG9FFGGCGGGGGGGGGGGGGGGGGE:;A=FFGFGC9EFFEGG7AFGFCGGGGFFG5CCFCC?FGGGFGGFG=FGGD4?G?F>70C30>FE:?/=4@
@M03506:14:000000000-AKVR1:1:1101:12032:8082 1:N:0:43
CGAACTCCTACGGGAGGCAGCAGTGGGGAATATTGGACAATGGGCGCAAGCCTGATCCAGCCATGCCGCGTGAGTGATGAAGGCCCTAGGGTTGTAAAGCTCTTTTGTGCGGGAAGATAATGACGGTACCGCAAGAATAAGCCCCGGCTAACTTCGTGCCAGCAGCCGCGGTAATACGAAGGGGGCTAGCGTTGCTCGGAATCACTGGGCGCAAAGGGTGCGTAGGCGGGTCTTTAAGTCAGGGGTGAAATCCTGGAGCTCAACTCCAGAACTGCCTTTGATACTGAGGATCTTGAGTTCG
+
CCCCCGGGGGGGGGGGGGGGGGGGGGGGGGGGGGGGGGGGGGGGGGGGGGGGGGGGGGGGGGGGGGGGGGGGGGGGGGGGGGGGGGGGGGGGGGGGGGGGGFGGGGGGGGGGGGGGGGGGGGGGGGGGGGGGGGGGGGGGGGGGGGGGGGGGGGGGGGGGGGGGGGGGGGGGGGGGGGGGGGGGGGGCFGGGGDG9FGGGGGGGGFGGGGGGGGGGGGGGGGEEGGGGGGGGGFGGGGFFGCFGG7CD6FF?FGFG@@GGGF7E:F?FFGFFGGGFGFGGFBFD9@7?:G43BFFFFFF@:
@M03506:14:000000000-AKVR1:1:1101:4788:8093 1:N:0:43
CGAACTCCTACGGGAGGCAGCAGTGGGGAATTTTGCGCAATGGGGGAAACCCTGACGCAGCAACGCCGCGTGGAGGATGAAGTCCCTTGGGACGTAAACTCCTTTCGATCGGGACGATTATGACGGTACCGGAAGAAGAAGCCCCGGCTAACTTCGTGCCAGCAGCCGCGGTAATACGAGGGGGGCGAGCGTTGTTCGGAATTATTGGGCGTAAAGGGCGCGTAGGCGGTCGGACATGTCTTGTGTGAAATCTTCGGGCTCAACTCGAAGTCTGCACAGGAAACTATCTGGCTTGAGTGTG
+
CCCCCGGGGGGGGGGGGGGGGGGGGGGGGGGGGGGGGGGGGGGGGGGGGGGGGGGGGGCFGGGGGGGGGGGGGDGGGGGGGGGGGGGGGGGGGGGGGGGGGGGGGGGGGGGGGGGGGGGGGGGGGGGGGGGGGGGGFGGGGGGGGEFGCGFFFGGDFFGGGGGCFFGGGGGGGGG9FG7CEGEGDEECGDGEGGGGGGDCEECEFFCFFGD5CG>EFG=CEGEEEGFGEGGGGCEDDC*00CF9+*:C@FF<>?9CEFD/*32::CC*:C:47DDCG=<<D)?C79>=2>??)8>0?=?=6
@M03506:14:000000000-AKVR1:1:1101:20141:8158 1:N:0:43
CGAACTCCTACGGGAGGCAGCAGTGGGGAATATTGGACAATGGGCGGAAGCCTGATCCAGCAACGCCGCGTGAGGGATGACGGCCTTCGGGTTGTAAACCTCTTTCAGCACAGACGAAGTTTTGTCTTTTTGGGCGAAGTGACGGTATGTGCAGAAGAAGGACCGGCCAACTACGTGCCAGCAGCCGCGGTAATACGTAGGGTCCGAGCGTTGTCCGGAATTATTGGGCGTAAAGGGCTCGTAGGCGGTTTGTTGCGTCGGGAGTGAAATCCCCGGGCTTAACCCAGGGCCTGCTTTCGCT
+
CCCCCGGGGCGGGGGGGGGGGGGFFGGGGGGGGGGGGGGGGGGGGGGGGGGGGGGGGGGGGGGGGGGGGGFGGGGGGGGGGGGGGGGGGGGGGGGGFGGGGGGGGGGGGGGGGGGGGGGGGGGGGGGGGGGGGGGGGDGGGGGGGFGGGGGGGGGGGGGGGGGGGGGGEGGGGGGGDGGGGGGGGGGGGGGDGGCGGCGGGGGGGGDGEGCEGGGEEGE5@FGGGGGG>>CED5<:>=>FGGE=ECED8CEG<EC:C7DGDG>E5<9>FGFFFGGDGFGFGF=CG>G@F<>3@F@*96:))
@M03506:14:000000000-AKVR1:1:1101:19857:8160 1:N:0:43
CGAACTCCTACGGGAGGCAGCAGTGGGGAATATTGCGCAATGGGCGAAAGCCTGACGCAGCGACGCCGCGTGGGGGATGAAGGCCTTCGGGTTGTAAACCTCTTTCACCACCGACGAAGCTAACGTGACGGTAGGTGGGGAAGAAGCGCCGGCTAACTACGTGCCAGCAGCCGCGGTAATACGTAGGGCGCAAGCGTTGTCCGGAATTATTGGGCGTAAAGAGCTCGTAGGCGGTCTGTCACGTCTGCCGTGAAAACCCGAGGCTTAACCTCGTGGCTTGCGGTGGATACGGGCAGCCCAG
+
CCCCCGGGGCGGGGGGGGGGGGGGGGGGGGGGGGGGGGGGGGGGGGGGGGGGGGGGGGGGDGGGGGGGGGGGGGGGGGGGGGGGGGGGGGGGGGGGGGGGGGGGGGGGGGGGGGGGGGGGGGGGGGGGGGGGGGGGGGGGCFGGGGGGGGGGGGGGGGGGGFFGGGGGGGGGGGGGGGGGGGGGGGGGGGGGGGGGEEGGGGEGCEGGCF7CFGGD>8E5FGGFGGGCECEGGGGG**:@:C=:C=F=CE55*:CCFECG5*9EGGGG979?CF4EDF9DC)8/75C=-7>:3@::)))08
@M03506:14:000000000-AKVR1:1:1101:14396:8170 1:N:0:43
CGAACTCCTACGGGAGGCAGCAGTAGGGAATCTTCGGCAATGGACGGAAGTCTGACCGAGCAACGCCGCGTGAGTGAAGAAGGTTTTCGGATCGTAAAGCTCTGTTGTTAGAGAAGAACGTTGGTAGGAGTGGAAAATCTACCAAGTGACGGTAACTAACCAGAAAGGGACGGCTAACTACGTGCCAGCAGCCGCGGTAATACGTAGGTCCCGAGCGTTGTCCGGATTTATTGGGCGTAAAGCGAGCGCAGGCGGTTCTTTAAGTCTGAAGTTAAAGGCAGTGGCTTAACCATTGTACGCT
+
CCCCCGGGGGGGGGGGGGGGGGGGGGGGGGGGGGGGGGGGGGGGGGGGGGGGGGGGGGGGGGGGGGGGGGGGGGGGGGGGGGGGGGGGGGGGGGGGGGGGGGGGGGGGGGGGGGGGGGGGFGFGGGGGGGDGGGGGGGGGGGGGGGGGGGGGGFGGGGGGGGGGGGGFGGGGGGGGGGGGGGGGGGGGGGGGGGGGGGEEGGGGGGGGGGFGGEGGGGGCCEGGDC*A?FGGGGFGGGG=>9EEDGGD55=CGEEDGFGGGFGGCCEGGGGFGGGGGFGF<5??5>G?)?F??FFFF6:5)
@M03506:14:000000000-AKVR1:1:1101:17251:8172 1:N:0:43
CGAACTCCTACGGGAGGCAGCAGTGGGGAATCTTGCACAATGGGCGAAAGCCTGATGCAGCGACGCCGCGTGGGGGATGAAGCTTCTCGGAGTGTAAACCCCTTTCGACCGGGACGAATGCCTCGCAAGAGGACTGACGGTACCGGTATAAGAAGCCCCGGCTAACTACGTGCCAGCAGCCGCGGTAAGACGTAGGGGGCCAGCGTTGCTCGGAATTACTGGGTGTAAAGGGTTCGTAGGCGGTGTGGCAAGTCGGGAGTGAAATCTCTGAGCTTAACTCAGGGCCTGCTTCCGAAACTGC
+
CCCCCGGGGGGGGGGGGGGGGGGGGGGGGGGGGGGGGGGGGGGGGGGGGGGGGGGGGGGGGGGGGGGGGGGGGGGGGGGGGGGGGGGGGGGGGGGGGGGGGGGGGGGGGGGGGGGGGGGGGGGGGGGGGGGGGGGGGGGGGGGGGGGGGGGGGGFCFGGGGGGDGGGGGGGGGGGFGGC@FCFGGGCEGGGGCFGGCGGGGDGGGE5?EFGGG5CGFGDFFGGCE>CGFFFGA78EGGGGGGGEGGGDG6<7*<C<G3CDF?::77+:CF<BFGGGG?>D:)<F*<CF099>4537>B@F4
@M03506:14:000000000-AKVR1:1:1101:19708:8174 1:N:0:43
CGAACTCCTACGGGAGGCAGCAGTGGGGAATTTTGCGCAATGGGGGAAACCCTGACGCAGCAACGCCGCGTGGAGGATGAAGTCCTTCGGGACGTAAACTCCTTTCGATCGGGACGATTATGACGGTACCGGAAGAAGAAGCCCCGGCTAACTTCGTGCCAGCAGCCGCGGTAATACGAGGGGGGCGAGCGTTGTTCGGAATTATTGGGCGTAAAGGGTGCGTAGGCGGTTTGGTAAGTCTTATGTGAAATCTATGGGCTCAACTCATAGACTGCATGAGAAACTGCCGGGCTTGAGTATG
+
CCCCCGGGG9FGGGGGGGGGGGGGGGFG>EFGGGGGGGGGGGGGGGGGGGGGGGFGGGGGGGGGGGGGGGGGG>FGGGGGGGGGGGGGGGGGGGGGGGGGGGGGGGGGFGGGGGGGGGGGGGGGGGGGGGGGGGGGGGGGFGGGGGGGGGGGGGGGGGGGFCFGGGGGGGGGGGGGGFGGGGGGGGGGG>ECEEGGGDCEDFGF?CFGGGG??EGFDEGGCEGECGGGGGG8CE*:+<:F?GFFFG?C7CGGC7EG?>DFC?FGFFCFGGE=FFFC7****9<FF4FF6C>(07@F@FFFF
@M03506:14:000000000-AKVR1:1:1101:18363:8191 1:N:0:43
CGAACTCCTACGGGAGGCATCAGTTAGGAATATTGGACAATGGGCGCAAGCCTGATCCAGCCATGCCGCGTGAGTGATGAAGGCCTTCGGGTTGTAAAGCTCTTTAGCCGATGAATATAATGACTGTAGTCGGAAAATAAGCCCCGGCTAACTTCGTGCCAGCAGCCGCGGTAATACGAGGGGGGCGAGCGTTGTTCGGAATCACTGGGCGTAAAGCGTGCGTAGGCGGTCTTGAAAGTTAGGAGTGAAAGCCCCAGGCTCAACTTGGGAATTGCTCTTAATACTACAAGACTTGAATCTC
+
CCCCCGGGGGGGGGGGGGGGGGGGGGGGGGGGGGGGGGGGGGGGGGGGGGGGGGGGGGGGGGGGGGGGGGGGGGGGGGGGGGGGGGGGGGGGGGGGGGGGGGGGGGGGGGGGGGGGGGGGGGGGGGGGGGGGGGGGGGGGGGGGGGGGGGGGGGGGGGGGGGGGGGGGGGGGGGGGGGGGGGGGGGGGGGEEGGGGGGGGGGGGGGGGGGGGGGCEFGGGGGEEGGFGD88?@ECGCCFDCFFFGGFGF:FG4ECCGFC<FGDFFDFC59CFCCDGGFGFC=FGGF7??G>:FF=?4BF40
@M03506:14:000000000-AKVR1:1:1101:6399:8204 1:N:0:43
CGAACTCCTACGGGAGGCAGCAGTGGGGAATTTTGCGCAATGGGGGAAACCCTGACGCAGCAACGCCGCGTGGAGGATGAGGCCTCTTGGGGTGTAAACTCCTTTCGACCAAGACGATAATGACGGTACTGGTGGAAGAAGCACCGGCTAACTCTGTGCCAGCAGCCGCGGTAATACAGAGGGTGCAAGCGTTGTTCGGAATTATTGGGCGTAAAGGGCGCGTAGGCGGCGCCACAAGTCACCTGTGAAATCTCTGGGCTTAACTCAGAGCCTGCAGGCGACACTGTGGTGCTGGAGTATG
+
CCCCCGGGGGGGGGGGGGGGGGGGGGGGGGFGGGGGGGGGGGGGGGGGGGGGGGGGGGGGGGGGGGGGGGGGGGGGGGGGGGGG,FEGFGGGGGGGGGGGGGGGGGGGGGGGGGGGGGGGGGGGGGGGGGGGGGGGGGGGGGGGGGGGGGGGGGGFGGGGGGGGGGCGGGFGGGGGFGGGGGGFGGGFEGC<CC@CFGGGGGFGEF7CFGGGGGGGGGGGGGGEEGGGGGGGCGGFGDGCF?FCFGGGGGGGGGGGG4DGDGFCC7A<9DFFGDFGGFGG:)7CC=F=1>;<?=F:56?FF
@M03506:14:000000000-AKVR1:1:1101:21298:8206 1:N:0:43
CGAACTCCTACGGGAGGCAGCAGTGGGGAATTTTGCGCAATGGGGGAAACCCTGACGCAGCAACGCCGCGTGGAGGATGAAATATCTTGGTATGTAAACTCCTTTCGATGGGGAAGATTATGACGGTACCCATAGAAGAAGCCCCGGCTAACTTCGTGCCAGCAGCCGCGGTAATACGAGGGGGGCAAGCGTAGTTCGGATTTATTGGGCGTAAAGGGTGCGTAGGCGGTTTGGCAAGTCTTATGTGAAATCTTCGGGCTCAACCCGAAGCCTGCATAAGACACTTCCGGGCTAGTGTAGG
+
CCCCCGGFGEGGGG@CGGGGGGGGGGGGGGFGGGGGGGGGGGGGGGGGGGGGFGGGGGGGGFFGGGGGGGGGGGGGGGFGGGGGEGGGGGFFGGGGGGGGCEGGGGGGCFGEEGCGGDEEGGGFGFGGEFG?FFGGGGGGA8>FCECGGGGGGGFEGGEEGFEG:FCEFGGGGGFGFGFCC7CEDGGGECEC*/*0AEE>ECCCEFG6E*::8?F9F8FC=GGGGG:CE:C5?CD9<@*3+<??F?CF79++??+*85377+**27C):5*<DC4:7*2*0*0A7**/,57-7))/11*//
@M03506:14:000000000-AKVR1:1:1101:11967:8219 1:N:0:43
CGAACTCCTACGGGAGGCAGCAGTGGGGAATTGTTCGCAATGGGCGCAAGCCTGACGACGCAACGCCGCGTGGAGGATGAAGGTCTTCGGATTGTAAACTCCTGTTGCTCGGGGCGAAAAGCTTCGACCTAACACGTCGAAGTCTGACGGTACCGGGTGAGGAAGCCCCGGCTAACTCTGTGCCAGCAGCCGCGGTAATACAGAGGGGGAAAGCGTTGTTCGGAATTACTGGGCGTAAAGGGCGCGTAGGCGGCCCGCTAAGTCGAACGGGAAATCCCCGGGCTCAACCCGGGAACTGCGC
+
CCCCCFGGGGGGEGGEGGGGGGFGGGFDCFGFFFGGGGGGGGGGGGGCF:FGGGGGGGGGG@ECFGGGGEGGG?EFEGCCFGGFEFFFFDCCCFGGAFGFFCDGGGGGGCFFFEGEGGCEG7>=F><>:CGGGGGGCFGGC:DGCGFGGEGGEGEF>FFFGG7<<FC<FGCGCEFCFCGGGGFG?FFCCFCCGGGEEEGGGGECF8ECC*;C;8EEC**;9:C?EFGFF<??FGGCCCFGCEDGGG:):5EEC2*9ED)/:7*+/9*9=*:)1*224)*/5))***0<7704535)0/6))
@M03506:14:000000000-AKVR1:1:1101:19621:8231 1:N:0:43
CGAACTCCTACGGGAGGCAGCAGTGGGGAATATTGGACAATGGGGGCAACCCTGGTCCAGCCATGCCGCGTGAGTGATGAAGGCCTTCGGGTTGTAAAGCTCTTTTGCAGGGGACGATGATGACGGTACCCTGAGAATAAGCCCCGGCTAACTTCGTGCCAGCAGCCGCGGTAATACGAAGGGGGCTAGCGTTGTTCGGAATTACTGGGCGTAAAGGGCGCGTAGGCGGCTTGGCAAGTTGGATGTGAAAGCCCAGGGCTCAACCCTGGAATTGCATTCAAGACTGCTTTGCTTGAATTCG
+
CCCCCGGGG9FGGGGGGGGGGGGGGGGGEDFEGGGGGGEEGGGGGGGGGGGGGGGGGGGGGGGGGGGGGGGGGGGGGGGGGGGGGGGGGGGGGGGGGGGGGGGGGGGGGGGGGGGGGGGGGGGGGGGGGGGGGGGGGGGGGGGGGGGGGGFGGGGGGGGGGGFFGGFGGGGGGGGGGGGGGGGGGGGGGGGGGGGGGGGGEGGGFGGCFGGG5ECGGGGGGGG5E>FGGGGGGGGDCFFGFGFGGGFGFGGG<FGGGFGGGG4CFGGCGF6?64DGGFG=FFFGGFGFAF?BFF4))9?F3
@M03506:14:000000000-AKVR1:1:1101:3805:8234 1:N:0:43
CGAACTCCTACGGGAGGCAGCAGTAAGGAATATTGGTCAATGGGCGGAAGCCTGAACCAGCCATGCCGCGTGCAGGAAGACGGCCCTACGGGTTGTAAACTGCTTTTGCAGGGGAATAAACCTCGTTACGTGTAACGAGCTGAATGTACTCTGAGAATAAGGATCGGCTAACTCCGTGCCAGCAGCCGCGGTAATACGGAGGATCCAAGCGTTATCCGGATTTATTGGGTTTAAAGGGTGCGTAGGTGGCCTGTTAAGTCAGGGGTGAAAGACGGTAGCTTAACTATCGCAGTGCCCTTGA
+
CCCCCGGGGGGGGGGGGGGGGGGGGGGGGGGFGGGGGGGGGGGGGGGGGGGGGGGGGGGGGGGGGGGGGGGGGGGGGGGGGGGGGGGGGGGGGGGGGGGGGGGGGGGGGGGGGGGGGGGGGGGGGGGGGGGGGGGGGGGGGGGGGGGGGGGGGGGGGGGGGGGGGGGGGGGGGGGGF77CFCGGGGGGGGGGGGGGGGGGGGGGGGGGGGGGGGGFGEGGGDEGGGGGGGEEGGGGGGGGEEEGGGGFFCFDF?FFCBFGGDFGGGD3<>?:49DGFEG*7@=ECFF4(9:?@@F9FFFF*
@M03506:14:000000000-AKVR1:1:1101:11550:8237 1:N:0:43
CGAACTCCTACGGGAGGCAGCAGTCGGGAATTTTGGGCAATGGGCGAAAGCCTGACCCAGCAACGCCGCGTGAAGGATGAAATCCCTCGGGATGTAAACTTCGCAAGAATGGGAAGAATAAGGAGGGGTTAATAACCCTTTTGATGACGGTACCATTTGTAAGCTCCGGCTAACTCCGTGCCAGCAGCCGCGGTAATACGGGGGGAGCAAGCGTTGTTCGGATTTACTGGGCGTAAAGGGCGCGTAGGCGGCCGAACAAGTCACTTGTGAAATCTCCGGGCTTAACTCGGAAAGGTCAAGG
+
CCCCCGGGGGGGGGGGGGGGDGGFGGGGCGGGGGGGGGGGGGGGGGGGGGGGGGGGGGGGGGGGGGGGGGGGGGGGGGGGGGGGGGGGGGGGGGGGGGGGGGGGGGDFGFGGGGGGGGGGGGGGGGGGEFGGGGGGFGGFGFGGGFGGGGGGGGGGGGGGGGGGGGGGGG@FGGGGGGGGGGGGGDGGBFGGGGGGGGFFCGEEGGGGGGGGGGCEEGGC=CGGGGFGGGGGGG5?FGDGGGGGE=EGFGGGDGEDEEGGEGGGGGG7CFG*::C<FEDGG::C9*29:GD1>;:9@@=7/
@M03506:14:000000000-AKVR1:1:1101:4120:8239 1:N:0:43
AACTCCTACGGGAGGCAGCAGTGGGGAATTGTTCGCAATGGGCGCAAGCCTGACGACGCAACGCCGCGTGGAGGATGAAGACCTTCGGGTCGTAAACTCCTTTCGATCGAGACGAATGGCCCTTGGGTTAACAGCCCAGGGGAATGGCGGTACCGAGAGAAGAAGCCCCGGCTAACTCCGTTCCAGCAGCCGCGGTAATACGAAGGGGGCTAGCGTTGTTCGGAATTACTGGGCGTAAAGCGCACGCACGCGGGCCGATCATTTAGGGGTGAAATTCCGAGGCCCAAGCCTTGAACGTCCT
+
C-<CBEGGGGGEFG@;F;@,F6CFGGCFEG<FGFGGGED@EGGGGGGGGGGD<EEEC+@CCCF7C@>:@EC:AF7FCCAAFFEGF@AFG4C=F=DFGGFGGFFFE7FFC=+>CCFGCFG8F@CFDGGCG@A=FCCFGGG+:F:<D,@FFDF7FC<<FC:BC<C?7C<<FFEGD*?FGFCGG,<FECB7:*;1:EGC>GCEF>/**2;>:*?8C+:?E*AC+/://;A<+9++;*/**29C9*2*:=*)*2:15**)2)))*+*++2+9ECE)9*2+:***15)*2)*)-9)))1)9)8..)
@M03506:14:000000000-AKVR1:1:1101:25503:8248 1:N:0:43
CGAACTCCTACGGGAGGCAGCAGTGGGGAATCTTGCGCAATGGACGAAAGTCTGACGCAGCAACGCCGCGTGGGGGATGAAGCTTCTCGGAGTGTAAACCCCTTTCGACCCGGACGAATGCCCGCAAGGGTTTGACGGTACGGGTATAAGAAGCCCCGGCTAACTACGTGCCAGCAGCCGCGGTAAAACGTAGGGGGCCAGCGTTGCTCGGAATTACTGGGCGTAAAGGGTCCGTAGGCGGTGTGGCAAGTCGGAAGGGAAATCTCTGGGCTTAACTCAGAGGCTGCTTCCGAAACTGCGT
+
CCCCCGGGGGGGGGGGGGGGGGGGGGGGGGGGGGGGGGGGGGGFGGGGGGGGGGGGGGGGGGGGGGGGGGGGGGGGGGGGGGG<EGGGGGGGGGGGGGGGGGGGGGGGGGGGGGGGGGGGGGGGGGGGGGGGGGGGGEFG@FGEGEGCFGDGGGGGGGGCCEFFGFCGGGGGGGGFFGGGGGG8EGGGFGCFF8EEGG5>@CEGGEGGGGGDEFG7@CGGGFGEGGCFGGGGGGF=CCFGG>ECEGGGC5077579833/772++27:<FF57CFF*9:**15/54*9)*)-)))0***))
@M03506:14:000000000-AKVR1:1:1101:28606:8255 1:N:0:43
CGAACTCCTACGGGAGGCAGCAGTGGGGAATATTGGACAATGGGGGCAACCCTGATCCAGCAATGCCGCGTGAGTGATGAAGGCCTTAGGGTTGTAAAGCTCTTTTGGCGGGGACGATGATGACGGTACCCGCAGAATAAGCCCCGGCTAACTTCGTGCCAGCAGCTGCGGTAATACGAAGGGGGCGAGCGTTGTTCGGAATTACTGGGCGTAAAGGGCGCGTAGGCGGCCGACCACGTCAGATGTGAAAGTCCTGGGTACAACCTGGGGACTGCATTTGTTACTGAGTGGCTTGATGCGG
+
<CCCBEEGGFFGGDEGGGCCC@FGGFGGGDCFGFEGFGG?FGGGGGGCCFGGGFGGCDFFCFFGGG?:CFFFGEFGGE,<6CF8<E,,9FFC<:FGEDF,?EFGCGDCECC@FFGEGGGGGADEGGGGGGDG><BEEG=CF,,@FC7F:*?<;;C:6*66?:@:FG,CCFGCEEFF9<FC*<@F*888CCC>8/;;EEGG>E6++<C?A*:*::5++8*88:C:EGDCECGG**1**/1@/:+0+0+*<+33:++*+80*39:6*76>*)*.07*+:*:7*.*0+82)-:5(7)70***)0
@M03506:14:000000000-AKVR1:1:1101:11814:8262 1:N:0:43
CGAACTCCTACGGGAGGCAGCAGTGGGGAATATTGGACAATGGGCGCAAGCCTGATCCAGCCATGCCGCGTGGATGATGAAGGCCCTAGGGTTGTAAAGTCCTTTTAACGGGGAAGATAATGACGGTACCCGTAGAATAAGCCCCGGCTAACTTCGTGCCAGCAGCCGCGGTAATACGAAGGGGGCTAGCGTTGCTCGGAATTACTGGGCGTAAAGCGCACGTAGGCGGTCTTTTAAGTCGGGGGTGAAATCCTGGAGCTCAACTCCAGAACTGCCTTCGATACTGGAAGACTTGAGTCCG
+
CCCCCGGGGGGGGGGGGGGGGGGGGGGGGGGGGGGGGGGGGGGGGGGGGGGGGGGGGGGGGGGGGGGGGGGGGGGGGGGGGGGGGGGGGGGGGGGGGGGGGGGGGGGGGGGGGEGGGGGGGGGGGGGGGGGGGGGGGGGGGGGGGGGGGGFGGGGGGGGGGGGGGGFGGGGGGGGGGFCGGGGGGGGCEGGGGGGEFEGGCGGDFGGGGGGGGGGGGGGEEGGGGGGGGC*A:FFFFGGGGCGGGGGD?FGGCFC<CFG5E6DGGGFCGG6FF4>?GFGGC?5*<*9F005?F*9=@FFF8
@M03506:14:000000000-AKVR1:1:1101:16350:8287 1:N:0:43
CGAACTCCTACGGGAGGCAGCAGTGGGGAATATTGCGCAATGGGCGAAAGCCTGACGCAGCGACGCCGCGTGTGGGATGACGGCCTTCGGGTTGTAAACCACTGTCGGGAGGGACGAATGCGCCGCAAGGCGAGTGACGGTACCTCCAAAGGAAGCACCGGCTAACTCCGTGCCAGCAGCCGCGGTAATACGGAGGGTGCGAGCGTTGTCCGGAATCACTGGGCGTAAAGGGCGCGTAGGCGGCCTGCTAAGTAGGGGGGGAAATCCTGCGGGTTAACCGCAGGGCTGCCGTCTAACCTGT
+
CCCCCGGGGGCEGGGGGGGGEFGFEDG7FCGFGGGGFGGGGGCGFGEDGCGGGFAFGGCEGGDGGGCCGGGGGGGDGFGGGGEGDCGGGCEFGGEF9E?FGGF8FA@FCEGGG:DF@FGGGGGG7FFGG71>CFGG?@CCFGGG9FGCC@CCFDCEC:FDFGEG77,7C<4<=/+<EFGGDGGCE***+<9FG*?58*A>>*88C:8?ECFGD5:*+<2<9E58C*::*<CGEE*:**);CECCEEG4<<?C*+<**89):*970>67<>/5))**29FGD).**)*.(*)(0787*)*0*
@M03506:14:000000000-AKVR1:1:1101:13449:8332 1:N:0:43
CGAACTCCTACGGGAGGCAGCAGTGGGGAATATTGCACAATGGGCGAAAGCCTGACGCAGCGACGCCGCGTGAGGGATGAAGGCCTTCGGGTTGTAAACCTCTTTCAGCAGGGACGAAGCGAAAGTGACGGTACCCGCAGAAGAAGCACCGGCCAACTACGTGCCAGCAGCCGCGGTAATACGTAGGGTGCAAGCGTTGTCCGGAATTATTGGGCGTAAAGAGCTCGTAGGCGGTTTGTCGCGTCGGCTGTGAAAACCCGGGGCTCAACCCCGGGCCTGCAGGCGATACGGGGAAACTAGA
+
CCCCCGGGGGGGGGGGGGGGGGGGGGGGGGGGGGFGGGGGGGGGGGGGGGGGGGGGGGGGGGGGGGGGGGF:FGGGDGEGGGFGGGGGGGGGGGGFGGGGGGGGGGGGGGFFFFGGGGGGGD7FCFGGGGGGCFFGGGGGGGG8FGGGGGGGGDGFGA:FGCCGGGGFFEGGGGGGGGGGDFGFGGGGGGGGGGGGE8CEFGGG5CGDCCEGGGGGGGGFF7AE:CGCE8E?EGCC587CEGG=CEGGFEFG0AFFG)9DE575:<FF6*27><D=1>F**))2/.)735>9)85:)*//*
@M03506:14:000000000-AKVR1:1:1101:20362:8332 1:N:0:43
CGAACTCCTACGGGAGGCAGCAGTCGAGAATTTTTCACAATGGGGGAAACCCTGATGGAGCGACGCCGCGTGGGGGATGAATGGCTTCGGCCCGTAAACCCCTGTCATTTGCGAACAAATGTGCCCACTTAACACGTGTGTACTTGACGGTAGCGAAAGAGGAAGGGACGGCTAACTCTGTGCCAGCAGCCGCGGTAATACAGAGGTCCCAAGCGTTGTTCGGATTCACTGGGCGTAAAGGGTGCGTAGGTGGCCAGGTAAGGCTGATGTGAAATCTCGGAGCTCAACTCCGACACTGCAT
+
CCCCCGGGGFGGGGGGGGGGGGGGGGGFGGGGGGGGGGGGGGGGGGGGGGGGGGGGGGGGGGGGGGGGGGGGGGGGGGGGGGGGGGGGGGGGGGGGGGGGGGGGGGGGGGGGGGGGGGGGGGGGGGGGGGGGGGGDFFGGGGGGDGGGGCFFGGGGGGGGFFFGGGGGGGGGGGGGGGGGGGGFGGGGGGGGDGGGGGGGGGGGG>FGGGGGGGGGEEGGGG5:EEFFGGGF**/:=E<FFEFGCE=DEGGFF6CCFFCDCC*:7**0:>CFGF>909<F:5@CF=CF9CFBF)5567??0
@M03506:14:000000000-AKVR1:1:1101:19245:8355 1:N:0:43
CGAACTCCTACGGGAGGCAGCAGTGGGGAATATTGGACAATGGGGGCAACCCTGATCCAGCCATGCCGCGTGAGTGATGAAGGCCGTCGGGTTGTAAAGCTCTTTTGGCGGGGACGATGATGACGGTACCCGCAGAATAAGCCCCGGCTAACTTCGTGCCAGCAGCCGCGGTAAGACGAAGGGGGCTAGCGTTGTTCGGAGTTACTGGGCGTTAAGCGTGTGTAGGTGGTTGTTACAGTCAGATGTGAAAGCCTTGAGCTCAACTCAAGAAATGCACTTGATACTAGGCGGCTAGGGGACC
+
CCCCCFFFF9-66@FCCGCGEGFFCFFEFCF,EFGGGGFGGGGGE77CFDCFD,E9@FFC<FG,,EF7:@FG?=,C6CFD<CF@C+8:FGGGG>:9?EGE,BFFGF9BFCECGDEC:7@C<<,>CCC<:,FC<*>>FGFG:,5:>7<<*<<F9@<C:*<F@<<FGGG>EGEC<C@FEE:ECGGGG5:;;<8*;*;80AC8*2A:7+36EDE**2*0+C*12;12<F00;?*;;500220A<02AFCEC@+<69++*00C*CC*:7>3*<:*)2:>C>F***0999=74(1)(<5<)7)).)
@M03506:14:000000000-AKVR1:1:1101:5783:8362 1:N:0:43
CGAACTCCTACGGGAGGCAGCAGTGGGGAATTGTTCGCAATGGGCGCAAGCCTGACGACGCAACGCCGCGTGGAGGATGAAGATCTTCGGGTCGTAAACTCCTTTCGATCGAGACGAACGGCTTCCGGGTGAACAATCCGGGAGAGTGACGGTACCGGGAGAAGAAGCCCCGGCTAACTCCGTGCCAGCAGCCGCGGTAATACGGGGGGGGCAAGCGTTGTTCGGAATTACTGGGCGTAAAGGGCTCGGAGGCGGCCAACTAAGTCAGACGTGAAATCCCTCGGCTTAACCGGGGAACTGC
+
CCCCCFGGGGGGGGGGGGGGGGGGGGGGGGGGGGGGGGGGGGGGGGGGGGGGGGGGGGGGGGGGGGGGGGFGGBFGGGGGGGGGGGGGGGGGGGGGGGGGGGGGGGGGFGGGFGGGGGGGGGCEGGGGGGGGGGGGGGGG>EGGGGGGFGGGGFEGGGGGGEGGGGGGGGGGGGGGGGGGGGGGGGGGGGGGGGGGGGCEG7EFCEGGGGGE5;CGEGCC8@FEG5CGG+CCFC;CE*95CC7CC=CC*2*:5CE5E3C/*C*7<:77C<5FDGFF*4CF*)):C7D44794>B>3>3/7/
@M03506:14:000000000-AKVR1:1:1101:20891:8370 1:N:0:43
CGAACTCCTACGGGAGGCAGCAGTGGGGAATATTGCGCAATGGGCGAAAGCCTGACGCAGCGACGCCGCGTGGGGGATGAAGCTTTTCGGAGTGTAAACCCCTTTCGACCCGGACGAATGACCCGCAAGGGTTTGACGGTACGGGTATAAGAAGCCCCGGCTAACTACGTGCCAGCAGCCGCGGTAATACGTAGGGGGCCAGCGTTGCTCGGAATTACTGGGCGTAAAGGGGTCGTAGGTGGTGCGGCAAGGTGGAAGGGAAATCTCTGGGCTTAACCCAGAGGCTGCTGTCAAAACTGCC
+
CCCCCGGGGCEGGGGGGGGGGGGGGGGGGGGGGGGGGGGGGGGGGGGGGGGGGGGGGGGGGGGGGGGGGGGGGGGGGGGGGGGGGGGGGGGGGGGGGGGCGGGGGGGGGGGGGGGGFF<FGFGGGGGEGGGCFGGGGGGGFFCGGEGFGGGCFFGGGGGGEFDGGGGGGGGG@EGFFGGFGGGGE>EFGGG9CFDDEGGGGGGG88?E7FEGGCGGCFE@?588C5?CGGG*C5?CCGG7FFECFEGGGGG*>FG3<<*9:*/2A*<>CD=F7<6C77419<7*5>C>D*9)=F*0766??
@M03506:14:000000000-AKVR1:1:1101:20601:8378 1:N:0:43
CGAACTCCTACGGGAGGCAGCAGTGGGGAATATTGGACAATGGGCGAAAGCCTGATCCAGCAATGCCGCGTGAGTGATGAAGGCCTTAGGGTTGTAAAGCTCTTTTACCCGGGAAGATAACGACTGTACCGGGAGAATAAGCCCCGGCTAACTCCGTGCCAGCAGCCGCGGTAATACGGAGGGGGCTAGCGTTGTTCGGAATTACTGGGCGTAAAGCGCACGTAGGCGGCTTGGTAAGTTAGAGGTGAAAGCCCGGGGCTCAACCCCGGAATTGCCTTTAAGACTGCCGAGCTAGCAGGTG
+
CCCCCGGGG9FGGGGGGGGGGGGGGGGGDGGGGGGGGGGGGGGGGGGGGGGGGGGGGGGGGGGGFGGGGGFGGGGGGGGGGGGGGGGGGGGGGGGGGGGGGGGGGGGGGGGGGGGGFFGGFGEEGGGGGGGGGGGGGGGGGGGGGGGGGGGGGDGGGGGGGGGGGGGGGGGGGGGGGGGGGGGGGGGGGGGFGGGGGGGGDGGGGGGGGGGGDCECFGGGEGE:EGGGGGC>87<<CC>FFFFFGFGFGCFGC*:DDB53FFDCADECEDEF4C7C7=:DCFFFC;C49DB0@=F@FFF;F
@M03506:14:000000000-AKVR1:1:1101:10448:8381 1:N:0:43
CGAACTCCTACCGGAGGCAGCAGTGGGGAATATTGCGCAATGGGCGAAAGCCTGACGCAGCGACGCCGCGTGGGGGATGAAGGCCTTCGGGTTGTAAACCTCTTTCACCACCGACGAAGCTAACGTGACGGTAGGTGGGGAAGAAGCGCCGGCTAACTACGTGCCAGCAGCCGCGGTAATACGTAGGGCGCAAGCGTTGTCCGGAATTATTGGGCGTAAAGAGCTCGTAGGCGGTCTGTCACGTCTGCCGTGAAAACCCGAGGCTTAACCCCGTGGCTTGCGGTGGATACGGGCAGACTAG
+
CCCCCGGGGGGGGGGGGGGGGGGGGGGGGGGGGGGGGGGGGGGGGGGGGGGGGGGGGGGGGGGGGGGGGGFGGGGGGGGGGGGGGGGGGGGGGGGGGGGGGGGGGGGGGFGGGGGGGDGGGGGGGGGGGGGGGGGFGGGGGGGGGGGGGGGGGGGGGGGGGGGGGGGGGGGGGGGGGGGGGGGGGGGGGGGGDGGGGGGGGGGG>EGGGGGGGGGGGGEGG?EFFFGGGGGGGGGG=@FCGGGGG*:><EGEGEFCF>DDE:CGGGGGGF*39CGEC:7>FBFE5:DFAG>BB>5@.76=9
@M03506:14:000000000-AKVR1:1:1101:2767:8404 1:N:0:43
CGAACTCCTACGGGAGGCAGCAGTGGGGAATATTGCGCAATGGGGGAAACCCTGACGCAGCGACGCCGCGTGCGGGATGAAGGCCTTCGGGTTGTAAACCGCTTTCACCAGGGACGAAGCGAGAGTGACGGTACCTGGGGAAGAAGCGCCGGCTAACTACGTGCCAGCAGCCGCGGTAATACGTAGGGCGCAAGCGTTGTCCGGAATTATTGGGCGTAAAGAGCTCGTAGGCGGCCTGTCGCGTCTGCTGTGAAATCCCGGGGCTTAACCCCGGGCCTGCAGTGGATACGGGCAGGCTGGG
+
CCCCCGGGGGGGGGGGGGGGGGGGGGGGGGFFGGGGDGGGGGGGGGGGGGGGGGGGGGGGGGGGGGGDGGGCFGGGGGGGGGGGGGGGGGGGGGEGGGGGGGGGGGGGGGGGGGGGGGGGGGGGGFGGGGGGGGGGGGGGGGGGGGGGGGGGGDGGGFGGGF@EGFF7FGGGGGGGGCEGGGGFDFGGGGGGGDFGEGGGFGGDEGF6@F?FGGGG:EE5CF8*08C?EGG?EGGECC>EGGGCC*1*<FEFGGGGF)9C5CGGDGF73:57CC<EDFGGGF6CG?FFBGB>BB:>>:55)
@M03506:14:000000000-AKVR1:1:1101:21704:8411 1:N:0:43
CGAACTCCTACGGGAGGCAGCAGTGGGGAATATTGGACAATGGGCGCAAGCCTGATCCAGCAATGCCGCGTGAGTGAGGAAGGCCTTAGGGTTGTAAAGCTCTTTCACCCGCGACGATGATGACGGTAGCGGGAGAAGAAGCCCCGGCTAACTTCGTGCCAGCAGCCGCGGTAATACGAAGGGGGCGAGCGTTGTTCGGAATTACTGGGCGTAAAGGGCGCGTAGGCGGCCATCTTTGTCAGGCGTGAAAGCCCTGGGCTCAACCCAGGAATTGCGGTTGGGACGGGATGGCTAGAGTTCG
+
CCCCCGGGGGGGGGGGGGGGGGGGGGGGGGGGGGGGGGGGGGGGGGGGGGGGGGGGGGGGGGGGGGGGGGFGGGGGGGGGGGGGGGGFGGGGGGGGGGGFGGGGGGGGGGGGGGGGGGGGGGGGGGGCGGGGGGGGFGGGGGFGGGGGGGGGGGGGDFGGGGGGGGGGGGGGGG?FDCFGGGGGGGGGGDEECCEFGGGGEGFGGGGCF>CGG8>GGGGDGGGGGGCEGGE8CFFF?FGFGGGGGEG3CFFFGGFFCFD>FGGGGGCCF7CFGGFE))9CDE@CE:D34CF0)/7*9/9@E
@M03506:14:000000000-AKVR1:1:1101:25845:8432 1:N:0:43
CGAACTCCTACGGGAGGCAGCAGTGGGGAATATTGGACAATGGGCGCAAGCCTGATCCAGCAATGCCGCGTGAGTGAAGAAGGTCTTCGGATTGTAAAGCTCTTTCGACGGGGACGATGATGACGGTACCCGTAGAAGAAGCCCCGGCTAACTTCGTGCCAGCAGCCGCGGTAATACGAAGGGGGCTAGCGTTGCTCGGAATGACTGGGCGTAAAGGGCGCGTAGGCGGGTCGTACAGTCAGACGTGAAATTCCCGGGCTCAACCTGGGGGCTGCGGTTGATACGGGCGGGCTTGAGTTCG
+
CCCCCGGGGGG-FEGGGGGGGGGGGGGGGGGGGGGGGGGGGGGFGGGGGGGGGGGGGGGGGGGGGGGGGGGGGGGGGGGGGGGDFFGFFGGGGGGDFFGGGGGGGGGGGGGGGGGGGGGFGGFGGGGGGGGGGGGGGGGGFFCGG7FEGGGGGFFGFGGGGGGGGGGCGGGGGCCCGFFCFDEGGGGGGDFFFGCF>CGGGGGGFCEGFGGCEEGFFGCEDEEGGGGGG*?CEGFEE?>EFGF?5F598<CFG+<CE><DGFGCGCC*:C555C*:)0)9<6/C50))-9>4))7;?9**0
@M03506:14:000000000-AKVR1:1:1101:24596:8437 1:N:0:43
CGAACTCCTACGGGAGGCAGCAGTCGGGAATTTTGCGTAATGGACGAAAGTCTGACGCAGCAACGCCGCGTGAGGGATGAAGGCCTTCGGGTTGTAAACCTCTTTTCTCAGGGACGATGATGACGGTACCTGAGGAAGAAGCCACGGCTAACTACGTGCCAGCAGCCGCGGTAATACGTAGGTGGCGAGCGTTGTCCGGATTTACTGGGCGTAAAGAGCGCGCAGGCGGTCGTTCAAGTCGCGTGTGAAAGCCCCCGGCTCAACTGGGGAGGGTCACGCGCTACTGATCGACTCGAAGGCA
+
CCCCCGGGGGGG7:FCGGGGGGF@FGCFEGGGGGFGGGGGGGG9FEE@FG<FFAFGEGGGGGGFGE7+>F=CCFFGEGGFEGGGGFGGGGGGDECAFGG,?FFG@FFGGFGGFGGGGEFGGGGGG7CDGGGGGFGGFGFFGGCFG7FE7FFFFDG@CC@CFFGGGGGGGGE::F,@;<FF:<<FC@FCC7F:*:ECEEE5*;F@FEGFGGDEC>F?F688CGGGG>55?EEC==FGC+:+1>CGCGE7<CC**7CCC519CFGGCDD*5>C)/12:9@7C)5.*A4**.*)(0)).0))))
@M03506:14:000000000-AKVR1:1:1101:13714:8445 1:N:0:43
CGAACTCCTACGGGAGGCAGCAGTGGGGAATATTGCACAATGGGCGCAAGCCTGATGCAGCAACGCCGCGTGAGGGACGACGGCCTTCGGGTTGTAAACCTCTTTTAGTAGGGAAGAAGCGAAAGTGACGGTACCTGCGGAAAAAGCACCGGCTAACTACGTGCCAGCAGCCGCGGTAATACGTAGGGTGCAAGCGTTATCCGGAATTATTGGGCGTAAAGAGCTCGTAGGCGGTTTGTCGCGTCTGCTGTGAAAACTGGAGGCTCAACCTCCAGCCTGCAGTGGGTACGGGCAGACTAGG
+
CCCCCGGGGGGGGGGGGGGGGGGGGGGGGGGGGGGGGGGGGGGGGGGGGGGGGGGGGGGGGGGGGGGGGGGGGGGGGGGGGGGGGGFGGGGGGGGGGGGGGGGGGGGGFGGGGGGGGGGGGGGGGGGGGGGGGGGGGGGGGGGGGGGGGGGGGGGGGGGGGGGGGGGGGGGGGGGGGGGGGGGFGGGGGGDGFGGGGGGGGGGGGGGGDGGFGGGGGDGGFGFFGGGGDGGFGG?C=;FFEGECEGGGFG<6FGGGGFGGGGGG7CCD?FFF4*CGC>74099CF49F:DFF>55).)*0)
@M03506:14:000000000-AKVR1:1:1101:20568:8481 1:N:0:43
CGAACTCCTACGGGAGGCAGCAGTAGGGAATCTTCCGCAATGGACGAAAGTCTGACGGAGCAACGCCGCGTGAGTGATGAAGGTTTTCGGATCGTAAAGCTCTGTTGTTAGGGAAGAACAAGTGCGAGAGTAACTGCTCGCACCTTGACGGTACCTAACCAGAAAGCCACGGCTAACTACGTGCCAGCAGCCGCGGTAATACGTAGGTGGCAAGCGTTGTCCGGAATTCTTGGGCGTAAAGGGCTCGCAGGCGGGTTCTTAAGTCTGATGGGTAAGCCCCCGGCTCCACCGGGGAGGGTCA
+
CCCCCGGGG9EFGGEGGGGGGGGGGFFGGGGGGGGGGGGGGGGFGGGECGFGGGDFGGGGGGFGGGDGGGFGGGAEEFFGGGGGGGFGGECFDGGGGGGGGGGGGFGGCEGGGGGDFFGGGGGGGGGDGGGGGGGGGGGDG:FGGFFCDFGGGGGFFGGGGGGGGDFFGGG7@FEFF?FGGGGGGGGGGGGDGGEGGGECGGGCGGGFGGCGFCGG:EC8FFGGEE86+<EGGFGD=CD8CFCEGGGGGEEGDG*C/>CDGGGFFGCFG7+7***+*)99C>>C=)*92953:D5>B)0))
@M03506:14:000000000-AKVR1:1:1101:5623:8493 1:N:0:43
CGAACTCCTACGGGAGGCAGCAGTGGGGAATATTGGACAATGGGCGAAAGCCTGATCCAGCAATGCCGCGTGAGTGATGAAGGCCTTAGGGTTGTAAAGCTCTTTTACCCGGGAAGATAATGACTGTACCGGGAGAATAAGCCCCGGCTAACTCCGTGCCAGCAGCCGCGGTAATACGGAGGGGGCTAGCGTTGTTCGGAATTACTGGGCGTAAAGCGCACGTAGGCGGCTTTGTAAGTTAGAGGTGGAAGCCCGGGGCTCAACTCCGGAATTGCCTTTAAGACTGCATCGCTAGAATTGG
+
CCCCCGGGGGGG@EEEFGGGGGGGGGGGGGGFGGGGGGGGGGGGGGGGGGGGGGGGGGGGGGGGGGGGGGFGEGAEFGGGGGGGGGGGGGGGFGGGGGFFFGFFGGGGGFGGG7FEFGGGGGCGGGGGGFGDGEDCGFFFGGGGGGGGGGGGGGGGGGEGGGGGFCFGGECFEGGGECFCFGGGGGGFFGGFBFGGGGGGEDFGGGGGCCEG8:CCCGD*:8A8F>EEEGG?@?@@9:CFGGGGGFC5CFG5CEEGG)5CGFFCFF65:<E@4**<CFG=:*9CF6D*4FBB4<@F*9@4)
@M03506:14:000000000-AKVR1:1:1101:25006:8531 1:N:0:43
CGAACTCCTACGGGAGGCAGCAGTGGGGAATATTGGACAATGGGGGAAACCCTGATCCAGCAATGCCGCGTGGGTGAAGAAGGCCTGCGGGTTGTAAAGCCCTTTCGGTGAAGACAAAACGCGCCGTGCTAATACCACGGTGTTTTGATTTAACTCACTAAAGAAGCCCCGGCTAACTCTGTGCCAGCAGCCGCGGTAATACAGAGGGTGCAAGCGTTAACCGGAATTACTGGGCGTAAAGCGCACGTAGGTGGTTTGATAAGTTGGGTGTGAAATCCCCGGGTTTAACTTGGGAATTGAC
+
CCCCCGGGGGGGGGGGGGGGGGGGGGGGGGGDGGGFEEEGGGGF@FGGGGFGGGG<CFGGGFG,FGGGGGGGGGGGGFGDGGGGGGFGGGGGGGGGGGGGGGGGGGGGGEF<FFFEGGGG+>>:FGGGEGGDGGGG<<F@@F@FFFG7@FGGGGGGGGGGGCCCC,,,6CFDG:F7<,2?FFFG9=<1?:C<F7:CCE8C+2+22<EC>C5@FGGGCE8A9+:?C*8@+<CFGDFEEG<C92:7**/7*=E<DDG*;>*:FCC0<76755/5?C*9:427)))//8>*<77>@>:7>?F**
@M03506:14:000000000-AKVR1:1:1101:11282:8533 1:N:0:43
CGAACTCCTACGGGAGGCAGCAGTGGGGAATATTGGACAATGGGCGCAAGCCTGATCCAGCCATGCCGCGTGGATGATGAAGGCCCTAGGGTTGTAAAGTCCTTTTAACGGGGAAGATAATGACGGTACCCGTAGAATAAGCCCCGGCTAACTTCGTGCCAGCAGCCGCGGTAATACGAAGGGGGCTAGCGTTGCTCGGAATTACTGGGCGTAAAGCGCACGTAGGCGGTCTTTTAAGTCGGGGGTGAAATCCTGGAGCTCAACTCCAGAACTGCCTTCGATACTGGAAGACTTGAGTCCG
+
CCCCCGGGGGGGGGGGGGGGGGGGGGGGGGGGGGGGGGGGGGGGGGGGGGGGGGGGGGGGGGGGGGGGGGGGGGGFFGGGGGGGGGGGGGGGGGGGGGGGGGGGGGGGGGGGGGGGGGGGGGGGGGGGGGGGGGGGGGFGG?FFGGGDDGGFGFGGGGGGGGGGGGGGEDFGG>FGGGGFGEGGGGGGGGGGGGDFGGGGGGGGGGGGGGGGEEFGGGDGGGGGG5CEGGEG+<?CFGDCEEEGGGGGCEFCGGGGGFC46C=GGFFFE*?FGGGCDFFG5?:EGBFFFGF?FFFFF6693
@M03506:14:000000000-AKVR1:1:1101:11515:8585 1:N:0:43
CGAACTCCTACGGGAGGCAGCAGTTAGGAATCTTGCGCAATGGGCGAAAGCCTGACGCAGCCATGCCGCGTGAATGATGAAGGTCTTAGGATTGTAAAATTCTTTCAGTGGGGAAGATAATGACGGTACCCACAGAAGAAGCTCCGGCTAACTTCGTGCCAGCAGCCGCGGTAATACGACGGGGGCTAGCGTTGCTCGGAATTACTGGGCGTAAAGGGCGCGTAGGCGGACAGTTTAGTCAGAGGTGAAAGCCCAGGGCTCAACCTTGGAACTGCCTTTGATACTGGCTGTCTTGAGTTCG
+
CCCCCFGFGFFC;FG>FGGEC8FEEDE<CFFGGGDCFGCCFE@EE7@FGGFEGFAFFGEEGEGGDFD:CFCC7FCFGGCA9EA,CEA??F<FEEFGDFGGGGGGGF9?9CEGGEGFFEGGGFFFGDFD:EFEFE<,FCFEDFGGEECF+>FFGGGGC<=FDFGGGG<E@F:BCCFGFE7*>>:CCFGEFGCCCBEFG@@C8AF9?E+<;5CE8C*+018*/2:ED8CEE8EGGGGFF9FF:C7CC6*2<9CC*/5583*C5<DCFGFGGGF?CFDGC7C>7@?F+/*),/)2@17*?=@8)
@M03506:14:000000000-AKVR1:1:1101:18981:8592 1:N:0:43
CGAACTCCTACGGGAGGCAGCAGTGGGGAGTATTGGACAATGGGCGCAAGCCTGATCCAGCCATGCCGCGTGAGTGATGAAGGCCCTAGGGTTGTAAAGCTCTTTTGTGCGGGAAGATAATGACGGTACCGCAAGATTAAGCCCCGGCTAACTTCGTGCCAGCAGCCGCGGTAATACGAAGGGGGCTAGCGTTGCTCGGAATCACTGGGCGTAAAGGGTGCGTAGGCGGGTCTTTAAGTCAGGGGTGAAATCCTGGAGCTCAACTCCAGAACTGCCTTTGATACTGCGGATCTTGAGTTCG
+
CCCCCGGGG9FGGGGGGGGGGGGGGGGGGGGGGGGGGGGGGGGGGGGGGGGGGGGGGGGGGGGGGGGGGGGGGGGGGGGGGGGGGGGGGGGGGGGGGGGGGGGGGGGGGGGGGGGGGGGGGGGGGGGGGGGGGGGGGGGGGGGGGGGGGGGGGGGGGGGGGGGGGGGGGGGGGGGGGGGGGGGGGGGGGGGGGGGGGGGGGGGGGGGFGGGGGGGGFCGGGGGGGGGGGGGDGGFG9FGGGGGGGGGGGGGGCGGGGFGGGGCFGGGGGC00:>CGGF700*1<9=*)4954BFF?4=*67
@M03506:14:000000000-AKVR1:1:1101:12403:8611 1:N:0:43
CGAATTCCTACGGGAGGCTGCAGTGGGGAATTTTGCGCAATGGGGGAAACCCTGACGCAGCAACGCCGCGTGGAGGATGAAGTCCCTTGGGACGTAAACTCCTTTCGACCCGGACGATAATGACGGTACGGGTGGAAGAAGCCCCGGCTAACTTCGTGCCAGCAGCCGCGGTAATTCGAGGGGGGCAAGCGTTGTTCGGAATTATTGGGCGTAAAGGGCGCGTAGGCGGTGCGGTAAGTCACCTGTGAAATCTCCGGGCTTAACTCGGAGCCTGCAGGCGAAACTGCCGTGCTTGAGTGTG
+
CCCCCGGGGGGGGGGGGGGGGGGGGGGGGGGGGGGGGGGGGGGGGGGGGGGGGGGGGGGGGGGGGGGGGGGGGGGGGGGGGGGGFGGGGGGGGGGGGGGGGGGGGGGGGGGGGGGGGGGGGGGGGGGGGGGGGGGGGGGGGGGGGGGGGGGGGGGGGGGGGGGGGGGGGGGGGGGGGGGGGGGGGGGGGGGCEGCFGGG8ECGGGGGGGGGEGGFDGGGGGGGGGGGGGGGGGGGDGGDGG?FGGC6CGFFGGGFGGDGGGGFGGFCD5DGDGGGGGFGGGDFEGFGFB57?FB?FFFFF?
@M03506:14:000000000-AKVR1:1:1101:17099:8631 1:N:0:43
CGAACTCCTACGGGAGGCAGCAGTGGGGAATATTGCACAATGGGCGCAAGCCTGATGCAGCGACGCCGCGTGAGGGATGACGGCCTTCGGGTTGTAAACCTCTTTCAGTAGGGACGAAGCGCAAGTGACGGTACCTATAGAAGAAGCACCGGCCAACTACGTGCCAGCAGCCGCGGTAATACGTAGGGTGCGAGCGTTGTCCGGAATTACTGGGCGTAAAGAGCTCGTAGGTGGTTTGTCGCGTTGTTCGGGAAAACTCACAGCTCAACTGTGGGCGTGCGGGCGATACGGGCAGACTGGG
+
CCCCCGGGGGGGGGGGGGGGGGGGGGGGGGGGGGGGGGGGGGGGGGGGGGGGGGGGGGGGGGGGGGGGGGGGGGGGGGGGGGGGGGGGGGGGGGGGGGGGGGGGGGGGGGGGGGGGGGGGGGGGGGGGGGGGGGGGGGGGGGGGGGGGGGGGGGGFGGGGGGGGGGGGGGGGGGGGCGGGGGGGGGGGGGGGGDGGGGEGGGGGGDGGGGGGGGGGGGGGG9CEGGGGGGGGCFCFFGGGGGGGGGDGFEEDD>=FGFGGF6:FCF+96CFBGGDGGFDDD>BEE)>>1<>>EDD.746>5
@M03506:14:000000000-AKVR1:1:1101:23687:8636 1:N:0:43
CGAACTCCTACGGGAGGCAGCAGTGGGGAATCTTGCGCAATGGGCGAAACCCTGACGCAGCAACGCCGCGTGGAGGATGAAGTCCCTTGGGACGTAAACTCCTTTCGACCGGGAAGATACTGACGGTACCGGAAGAAGAAGCACCGGCTAACTCTGTGCCAGCAGCCGCGGTAATACAGAGGGTGCGAGCGTTGTTCGGAATTATTGGGCGTAAAGGGCGCGTAGGCGGCGCGGTATGTCACCTGTGAAATCTCCTGGCTCAACTGGGAGCTTGCAGGCGAAACTGCCGTGCTGGATTGTG
+
CCCCCGGGGGGGGGGGGGGGGGGGGGGGGGGGGGGGGGGGGGGGGGGGGGGGGGGGGGGGGGGGGGGGGGGGGGGGGGGGGGGGGGGGGGGGGGGGGFFGGGGGGGGGGGGGGDGGGGGGGGGFGGGGGGGGGGGGCGGGFGGGGGGGGGGGGGGGGGGGGGGGGGGGGGGGGGGFFGGGGGGGGGGGGGGCEGDFGGG>EFGGFFGGGGGGGE@EGGGGGGCEGEFCEGGGEGEEGGGCFFFDCEEF7CFFGCGFFFG4<F4ECFFDFGGF44DGGFGGC>):</CFFDFF5FF)**89@
@M03506:14:000000000-AKVR1:1:1101:13255:8641 1:N:0:43
CGAACTCCTACGGGAGGCAGCAGTGGGGAATCTTGCGCAATGGGCGAAAGCCTGACGCAGCAACGCCGCGTGTGTGTTGAAGGTCTTCGGATCGTAAAGCACTGTCGCGAGGGAAGATACGCCACGCGCTAACATCGCGGGGCTAAGACGGTACCTCGAGAGGAAGCACCGGCTAACTCTGTGCCAGCAGCCGCGGTAATACAGAGGGTGCGAGCGTTGTTCGGAATTATTGGGCGTAAAGCGCTTGTAGGCGGCCTGGAAAGTCGCGTGTGAAATCCCCTGGCTTAACCAGGGAAGTGCG
+
CCCCCGGGGGGGGGGGGGGGGGGGGGGGGGGGGGCGGGGGGGGGGGGGGGGGGGGGGGFGGGGGGGGGGGGGGGGGGGGGGGGGGGGGGGGGGGGGGGGGGGGGGGGGGGGGGFGGGGGGGDGDGGGGGGGGGGGGGGGGGGEEGGGGGGGGGGGGGGGGGGGDGGGCFFEGGGCFGGGGGGGGGGGGGEFGGGGGEGDGGGFG?FGGEEGGDEGGCEG8FGGGDECC9C99EGGGGGGGGGD5:EGGFFF6CC5DC>D<F?<FGGDDEDE@7>C7>6DC4F>CG)*9AC??BE)7D:*77
@M03506:14:000000000-AKVR1:1:1101:11495:8642 1:N:0:43
CGAACTCCTACGGGAGGCAGCAGTGGGGAATTTTGCGCAATGGGGGAAACCCTGACGCAGCAACGCCGCGTGAAGGATGAAGGTCTTTGGATTGTAAACTTCTTTCGTCCGGGAAGATAATGACGGTACCGGAATAAGAAGCCCCGGCTAACTTCGTGCCAGCAGCCGCGGTAATACGAAGGGGGCGAGCGTTGTTCGGAATTATTGGGCGTAAAGGGAGCGTAGGCGGTTCGATAAGTCACTTGTGAAATCTCTGGGCTCAACTCAGAGTCTGCAAGCGAAACTGTCGGGCTTGAGTAGG
+
CCCCCGGGGGGGGGGGGGGGDGGGGGGGFGGGGGGGGGGGGGDGGGGGGGGGGGGGGGGGGGGGGGGEGGGGFFFGFGGGGGGGGGGGGGGGGGGGGGGGGGGGGGGGGGGGGGGGGGGGGGGGGGGGGGGGGGGGGGGGFGGGGGGGGGGGGFGGGGGGGGGGGGGGGGGGGGGGGG>FGGGGGDGDGGG:8EGGGGGGEGFF7@FCF5>*:C>9?EFGDGGGGGGGGEGCGEFFGGDDFF?FC9CFGD7C7EGGF@FCGGGGGGFFGGG4F77CGFFC3>@G78:@:)795;<47*1/9
@M03506:14:000000000-AKVR1:1:1101:20055:8706 1:N:0:43
CGAACTCCTACGGGAGGCAGCAGTGGGGAATCTTGCACAATGGGCGAAAGCCTGATGCAGCGACGCCGCGTGGGGGATGAAGCTTCTCGGAGTGTAAACCCCTTTCGATCCGGACGAGTGTCCGCAAGGGAGTGACGGTACGGATATAAGAAGCCCCGGCTAACTACGTGCCAGCAGCCGCGGTAAGACGTAGGGGGCCAGCGTTGTTCGGAATTACTGGGCGTAAAGGGTCCGTAGGCGGTGCGGTAAGTTGGGAGTGAAATCTCTGGGCTTAACCTAGAGGCTGCTTCCAAAACTACCG
+
CCCCCGGGG-EEGGGGGGGGGGGGGGGGGGGGGGGGGGGGGGGGGGGGGGGGGGGGGGGGGGGGGGGGGGGGGGGGGGGGGGGGGGGGGGFGGGGGGGGGGGGGGGGGGGGGGGGGGGGGGGGGGGGGGGGGGGGGGGGGGGGDECFFCEFGGGGGGGGGGGGGDFGGGGGGGGGGGGGGGGGGGGFGGG>FGGGGGGGGGGGGGGGGGGG5?EDEF7<FGGGEE5FEGDF8CE5CCGGGGD=EGGGC8FE:>FE:=55C7+*++22CFFG)<<>FF=4*26:5>536<G:AF=))08@55
@M03506:14:000000000-AKVR1:1:1101:24996:8711 1:N:0:43
CGAACTCCTACGGGAGGCAGCAGTTGGGAATCTTGGACAATGGGGGAAACCCTGATCCAGCCATGCCGCGTGAGTGATGAAGGCCTTAGGGTTGTAAAACTCTTTCGGCGGGGACGATAATGACGGTACCCGCAGAAGAAGCTCCGGCTAACTTCGTGCCAGCAGCCGCGGTAATACGAAGGGGGCTAGCGTTGTTCGGAATTACTGGGCGTAAAGCGCACGTAGGCGGGTTCTTAAGTCGGTGGTGAAATCCTGGAGCTCAACTCCAGAACTGCCTTCGATACTGGGAATCTTGAGTCCG
+
CCCCCGGGGGGGGGGGGGGGGGGGGGGGGGGGGGGGGGGGGGGGGGGGGGGGGGGGGFGGGFGGGGGGGGFGGGGGGGGGGFCGGGGGGGGGGGGGGGGFGGGGGGGGGGGGGGGGGCFGGGGGGGGGEGGGGGGGFGFGGGDGGGGGGGGGGGGG7FDGGGGGGGGGGGGEGGGGGGGFGGGGGG5CFFGECGECFGGEGGGGGGGGGGG/?CGGGGEECGACGGGGGGC8C?<E7:FGGGGGG=CCCGGGFGGF=>DFF?=F?FGGGD6>FCFGG*6CCF>*+/7@27<<=?FFF@7*0
@M03506:14:000000000-AKVR1:1:1101:19341:8725 1:N:0:43
CGAACTCCTACGAGAGGCAGCAGTGGGGAATTGTTCGCAATGGGCGCAAGCCTGACGACGCAACGCCGCGTGGAGGATGAAGGTCTTCGGATTGTAAACTCCTGTTGCCCGGGACGAAAAGCTTCGACCTAACACGTCGAAGTCTGACGGTACCGGGTGAGGAAGCCCCGGCTAACTCTGTGCCAGCAGCCGCGGTAATACAGAGGGGGCAAGCGTTGTTCGGAATTACTGGGCGTAAAGGGCGCGTAGGCGGCCCGCTAAGTCGAACGTGAAATCCCCGGGCTCAACCCGGGAACTGCGT
+
CCCCCGGGG@GGGGGGGGGGGGGGGGGGGGGGGGGGGGGGGGGGGGGGGGGGGGGGGGGGGGGGGGGGGGGGGGGGGGGGGGGGGGGGGGGGGGGGGGGGGGGGGGGGGGGGGGGGGGGGGGGGGEGGGGGGGGGGGGGGGGGGGGGGGGGGGGGGGGGGGGGGGGGGGGGGGGGGGGGGGGGGGGGGGFGGGGGGGGGGGGGFFGGGEGGGGGGGGGGGFEGGGFGGGGGDGGG=C8FGFCEGGG*/?GFDDCGGGFGGGG:FEGGGGGFFCGGF*9F<<DDGGFGFFGF>E>3)964>)
@M03506:14:000000000-AKVR1:1:1101:6603:8790 1:N:0:43
CGAACTCCTACGGGAGGCAGCAGTGGGGAATATTGGACAATGGGGGCAACCCTGATCCAGCAATGCCGCGTGTGTGAAGAAGGCCTTCGGGTTGTAAAGCACTTTTGTCCGGAACGAAACGTGTCGGGTGAATATCCCGGCAAACTGACGGTACCGGACGAATCAGCACCGGCTAACTTCGTGCCAGCAGCGGCGGTAATGCGAAGGGTGCAAGCGTTACTCGGAATTACTGGGCGTAAAGCGTGCGTAGGTGGTTTTTTAAGTCCGTCGTGAACGCTCTGGGTCTAACCTGGGAATGGCG
+
CCCCC<EA<E<FEGDC7B,CBEFGGGGGG>EEFF<@FG<E@FG<FECFGGGGGFEFFGCFCCCF@EA:7B@F=F<FE,CEFEFGCFCEGGGF7BBFFA9E,EFGFGGGCEEEF+8C+48=FF=EFGDC<:FFGFGGD@FGGCCFG9B=FCEG7+>+:C*>>*>BFCEC>F:FG7CFCFF,<<FC*<CC+++*<CE*8**+3<C;?CEDC*;@:+**;*;=C+1;/*;C++<CCCFE:*5EFFG7CGG*/*:<DG1>*.*)*+*++2*/*75>6**:<)1*2))*2)*1)1*.58)/767;>
@M03506:14:000000000-AKVR1:1:1101:21074:8848 1:N:0:43
CGAACTCCTACGGGAGGCAGCAGTGGGGAATCTTGCGCAATGGGCGAAAGCCTGACGCAGCGACGCCGCGTGGGGGAAGAAGGCTTTCGGGTTGTAAACCCCTTTCAGGAAGGACGAAGCCACTCGGGTGAATAGCCCAGAGGGTGACGGTACTTCCAGAAGAAGCCCCGGCTAACTACGTGCCAGCAGCCGCGGTAATACGTAGGGGGCAAGCGTTGTCCGGATTTATTGGGCGTAAAGAGCGTGTAGGCGGTTAGGTAGGTCCGTTGTGAAAACTCGAGGCTCAACCTCGAGACGCCGA
+
CCCCCGGGG@FGGGGGGGGGGGGGGGGGFGGGGGGGGGGGGGGGGGGGGGGGGGGGGGGGGGGGGGGGGGGGGGGGGGGGGGGGFGGGGGGGGGGGGGGGGGGGGGGGGGGGGGGGGGGGGGGGGGGGGGGGGGGGGGGGGGGGGGGGGGGGGGGGGGGGGGGGGGFGGGGGGGGGGGGGGGGGGGGGGGGGGGGGGGGGGGGFGGEGGGEGGGG>EGGFFGGCGG9:FGFDGGGEGGGGGGGGCG5FFG65DEC3C@C:FG>F9</2:CE47CF*6@GGGFFGG@CF<C?<FEF>DFDE)
@M03506:14:000000000-AKVR1:1:1101:16428:8861 1:N:0:43
CGAACTCCTACGGGAGGCAGCAGTGGGGAATTTTGGACAATGGGCGCAAGCCTGATCCAGCAATGCCGCGTGTGTGAAGAAGGCCTTCGGGTTGTAAAGCACTTTTGTCCGGAAAGAAATCCTTTGGGCTAATACCCTGAGGGGATGACGGTACCGGAAGAATAAGCACCGGCTAACTACGTGCCAGCAGCCGCGGTAATACGTAGGGTGCAAGCGTTAATCGGAATTACTGGGCGTAAAGCGTGCGCAGGCGGTCCGCTAAGACAGATGTGAAATCCCCGGGCTTAACCTGGGAACTGCA
+
CCCCCGGGGGGGGGGGGGGGGGGGGGGGGGGGGGGDGGGGGGFGGGGGGGGGGGGGGGGGGGGGGGGGGG@FGGGGGGGFGGGGGGGGGGGGGGGGGGGGGGGGGGGGGGGGGGGGFGGGGGGGGGGGGGGGGGGFGGGGGFGGGGGGGGGGGGGGGGGGGFGGGGGGGFGGGGCCFGGGGGGGGGGGGGGCEGGGGGGGFFGCFFGGGGGG?FGGE8EFGGDE5*;FDFGGGGGGEDG5CGGGGGGGGGGDG=:5C>DGCEF+<CFGFDCF>DF7:69C35>777<6<7125))9@???/
@M03506:14:000000000-AKVR1:1:1101:17437:8873 1:N:0:43
CGAACTCCTACGGGAGGCAGCAGTGGGGAATTTTGCGCAATGGGGGAAACCCTGACGCAGCAACGCCGCGTGGAGGATGAAATCCCTTGGGATGTAAACTCCTTTCGATAGGGAAGATAATGACGGTACCTATAGAAGAAGCCCCGGCTAACTTCGTGCCAGCAGCCGCGGTAATACGAGGGGGGCAAGCGTTGTTCGGAATTATTGGGCGTAAAGGGTGCGTAGGCGGTTTGACAAGTCTAATGTGAAATCTATGGGCTCAACCCATAGTCTGCATTGGAAACTGTCGGGCTTGAGTATG
+
CCCCCGGGGGGGGGGGGGGGGGGGGGGGGGGGGGGGGGGGGGGGGGGGGGGGGGGGGGGGGGGGGGGGGGGGGGGGGGGGGGGGGGGGGGGGGGGGGGGGGGGGGGGGGGGGGGGGGGGGGGGGGGGGGGCGGGGGGGGGGGGGGGGGGGGGGGGGGGGGGGGGGGGGGGGEGGGGGGGGGGGGGGCFGGGECEGGGGGGGG+<CFGGGGGE8EGGGDGCE5CEDGGGGGGDCCECF8CFGGGEGGGGGGGG=FCFFFF75FC6FCECCFGFGGFGGFGF69?*AFGFFG5,5)<))11*1
@M03506:14:000000000-AKVR1:1:1101:8315:8878 1:N:0:43
CGAACTCCTACGGGAGGCAGCAGTGGAAAATCTTGCGCAATGCGCGAAAGCGTGACGCAGCAACGCCGCGTGGGGGAAGAAGGCCTTCGGGTTGTAAACCCCTTTCAGTTGGGACGAAGCTTCGCCGGTGAATAGCCGGCTGGAGTGACGGTACCTTCAGAAGAAGCCCCGGCTAACTACGTGCCAGCAGCCGCGGTAATACGTAGGGGGCAAGCGTTGTCCGGAATCATTGGGCGTAAAGAGCGTGTAGGCGGCTCGGTAAGTCCGCTCTGACAGCCCGGGACTCAACCCCGGGAGGCGG
+
CCCCCFFFGGFGDGGDEGGGDFGFGGGGGGGGGGGGGGGGGGGGGDE::FFGGGGGGCFDGGGGGGGGEGGGGGDDGEGGGGGGGGGGDGGGGGFGFGGGGGEFGGGGBGGGGGGGGEE7FDFGGGGGGC@FFFDGGGCEGG7CFGGCFGGFGGGGGGFCBCFGGGGCDFGCEFGCFGGGGFG7CFGGGGGFGDEGGGGGGGGF9@>EGDGE5CGEGGEGG7CEEEFG:9CFGFGG=8DAFGG6C5CDGFF+CEEDGFGGDCFGDCG<C<FF7*02*)17>>>EG:CF75<2;75.75>)5
@M03506:14:000000000-AKVR1:1:1101:20933:8894 1:N:0:43
CGAACTCCTACGGGAGGCAGCAGTGGGGAATTTTGGACAATGGACGCAAGTCTGATCCAGCCATGCCGCGTGCGGGAAGAAGGCCTTCGGGTTGTAAACCGCTTTTGTCAGGGAAGAAAAGCTCCGAACTAATATTTTGGGGTGATGACGGTACCTGAAGAATAAGCACCGGCTAACTACGTGCCAGCAGCCGCGGTAATACGTAGGGTGCAAGCGTTAATCGGAATTACTGGGCGTAAAGCGTGCGCAGGCGGTTCTATAAGACAGATGTGAAATCCCCGGGCTCAACCTGGGAACTGCA
+
CCCCCGGGG9FGGGGGGGGGGFGGGGGGGGGGGGGGGGGGGGGGGGGGGGGGGGGGGGGGGGGGGGGGGGGGGGGGEEGGGGGGGGGFGGGGGGGGFGGGGGGEGGGGGGFGGGGGGGGGGGGGGGGGGFGGGGGGGGGGGGGGDFFGGGGGGGGGFFFGGGGGGGG9FFGEG7:FFFGGGFFGFFGBFGGGGGGGGDCFGGGFFGGGGGDGGGGG5ECG@CFEEC@CFGGGGGCE5?DCC:7EGEGGC5ECDC*9E*CGG<D7C<?CFG<8**:77?CGD)7C*<=405:7>F5?3)*/*
@M03506:14:000000000-AKVR1:1:1101:12863:8900 1:N:0:43
CGAACTCCTACGGGAGGCAGCAGTGGGGAATCTTGCACAATGGGGGCAACCCTGATGCAGCGACGCCGCGTGAACGATGAAGCCCTTCGGGGTGTAAAGTTCTTTCGGCAGGGAAGATTATGACGGTACCTGCAGAAGCAGCTGCGGCTAACTACGTGCCAGCAGCCGCGGTAATACGTAGGCAGCAAGCGTTGTTCGGAGTTACTGGGCGTAAAGGGTGTGTAGGCGGTTTTCTAAGTTTGGTGGGAAATCTCCCGGCTCAACTGGGAGGGTGCGCCGAAAACTGGAAGGCTAGAGTGCG
+
CCCCCGGGGGGFGGGGGGGGGGGGGGGGGGGGGGGGGGGGGGGGGGGGGGGGGGGGGGGGGGGGGGGGGGGGGGGGGGGGGGGGGGGGGGGGGGGGGGGGGGGGGGGGGGGGGGGGGGGGGGGGGGGGGGGGGGGFFGGGCGGGGGGGGGFGGGGGGGGGGGGGGGGGGGGGGGGGFGGFGGGGGGGGGGGGDGGFFGGGE>FFFCGGGGG?EGGGGGGGGGFCGGGGGE*A5CG7F72<FEEGG55>FGGGGGCCE:7)2+9F9FFG7*>@79DGG@G>))7FC4C?07>696:FF78=D
@M03506:14:000000000-AKVR1:1:1101:21037:8906 1:N:0:43
CGAACTCCTACGGGAGGCAGCAGTCGAGAATTTTTGACAATGGGGGAAACCCTGATCGAGCGACGCCGCGTGGAGGATGAAGGTCTTCGGATTGTAAACTCCTGTCATTGGGGAACAAGGTGCATACGTTAACTGCGTGTGTATTGATAGTACCCGAAGAGGAAGAGACGGCTAACTCTGTGCCAGCAGCCGCGGTAATACAGAGGTCTCAAGCGTTGTTCGGATTCATTGGGCGTAAAGGGTGCGTAGGCGGCGCGGGGAGTCGGGTGTGAAATCTCGGAGCTTAACTCCGAAACTGCAT
+
CCCCCGGGG9FGGGGGGGGGGGGGGGGGGGGGGGGGGGGGGGGGGGGGGGGGGGGGGGGGGGGGGGGGGGGGGGGGGGGGGGGGGGGGGGGGGGGGGGGGGGGGGGGGGGGGGGGGGGGGGFGGGGGGGGGGGGGGGGGGGGGGGGGGGGGGGGGGGGGDGGGGGGGGGGGGGEGFGFGGGGGGGGGGGGGGGFGGCGGGGGGGGGCFGGGGGGECGEEGGGGGEEFGGGGGGGGGGGCCFGGGGEEGGGGGDDGGGF))*:>?CDGCG<7*2;:+:@*>)75CF***6>@F3)).*97=9
@M03506:14:000000000-AKVR1:1:1101:5897:8908 1:N:0:43
CGAACTCCTACGGGAGGCAGCAGTGGGGAATTTTGGACAATGGGCGAAAGCCTGATCCAGCAATGCCGCGTGTGTGAGGAAGGCCTTCGGGTTGTAAAGCACTTTTGTCCGGAAAGAAAACCTCCGCCCTAATATGGTGGGGGGATGACGGTACCGGAAGAATAAGCGCCGGCTAACTACGTGCCAGCAGCCGCGGTAATACGTAGGGTGCAAGCGTTAATCGGAATTACTGGGCGTAAAGCGTGCGCAGGCGGTCCGCTAAGACAGATGTGAAATCCCCGGGCTTAACCTGGGAACTGCA
+
CCCCCGGGGGGGGGGGGGGGGGGGGGGGGGGGGGGGGGGGGGGGGGGGGGGGGGGGGGGGGGGGGGGGGGGGGGGGGGGGGGGGGGGGGGGGGGGGGGGGGGGGGGGGGGGGGGGGGGGGDGGGGGGGGGGGGGGGGGGGGGGGGGGGGGGGGDGGGGGGGGGGGGGGGGDGGGGGGGGGGGGGGGGGGGGGGGGGGGGGGGFCFFGGGGGGGGGGEEGGGGGGE8FFGGGGGGGGGGGGGGGGGGGGGGCGGDGGGFGGEGGGGGGGGGF=*?CFFFGFD>@G*>4@<:FBFFFFF@@F6
@M03506:14:000000000-AKVR1:1:1101:19885:8922 1:N:0:43
CGAACTCCTACGGGAGGCAGCAGTGGGGAATCTTGCGCAATGGGCGAAAGCCTGACGCAGCGACACCGCGTGGGGGATGAAGGCCTTTCAGGTCGTAAACCCCTTTCGGCAGGGACGAAGCGATCTCGTGACGGTACCTGCAGAAGAAGCCTCGGCTAACTACGTGCCAGCAGCCGCGGTAACACGTAGGAGGCGAGCGTTGTCCGGAATCATTGGGCGTAAAGAGCGCGCAGGCGGCTTGGCAAGTCGGGTGTGAAATCCCGGGGCTCAACCCCGTGACTGCATCCGATACTGTCAGGCC
+
CCCCCGGGGCGGGGGGGGGGGGGGGGGGGGGGGGGGGGGGGGGGGGGGGGGGGGGGGGGGGGGGGGGGGGGGGGGGGGGGGGGGGGGGGGGGGGGGGGGGGGGGGGGGGGGGGGGGGGGGGGGGGGGGGGGGGGGGGGGGGGGGGGFGGGGGGGGGGGFGGGGGGGGGGGGGGGGGGGGGGGGGGGGGFGGGGGGGGGGEEGGGGGGGCFGGGGGGGGGEGDGGFGGGGGDGGGGGGDDGG=EGCFDGGEGFGGGF<=7C6EGGG:*/7DGFGGGC>>*7CFF?FFGF(/79B?@=**55)
@M03506:14:000000000-AKVR1:1:1101:25764:8959 1:N:0:43
CGAACTCCTACGGGAGGCAGCAGTGGGGAATATTGGACAATGGGGGCAACCCTGATCCAGCAATGCCGCGTGAGTGATGAAGGCCTTAGGGTTGTAAAGCTCTTTTACCCACGACGATGATGACGGTAGTGGGAGAATAAGCCCCGGCTAACTTCGTGCCAGCAGCCGCGGTAATACGAAGGGGGCTAGCGTTGTTCGGAGTTACTGGGCGTAAAGGGCGCGTAGGCGGCGCACCAGGTCAGGCGTGAAAGCCCTGGGCTCCACCCGGGAATTGCGCTTGAGACTGGGGTGGTTGAGTACG
+
CCCCCGGGGGGGGGGGGGGGGGGGGGGGGGGGGGG<FFGGGGGGGGGGGGGGGGGGGGGGGGGG?FGGGG>FFGDFFGGGGGGGGGGFGGGFGGGGGGGGGGGGGECFGGGGEEGGGGGGGGGGGGGGGGGGGGGDGCFGGCFCGGEEGEGFFGGDGDGGGGGGGGGGGGDGGFFGCG*CCFGGGGCFEG:=CGGCFEGCEGGGGGGGGGGE*;CFGGGGGGEEGGGCEGC:85EGCEGG6FGCEGGGG?FCCC*/8>C45*077**9:)*7*9F=D>3C9FF99/9)1>:(08@)909*.
@M03506:14:000000000-AKVR1:1:1101:8004:8966 1:N:0:43
CGAACTCCTACGGGAGGCAGCAGTGGGGAATATTGGACAATGGGCGCAAGCCTGATCCAGCAATGCCGCGTGAGTGATGAAGGCCTTAGGGTTGTAAAGCTCTTTCGCCCGCGACGATGATGACGGTAGCGGGAGAAGAAGCCCCGGCTAACTTCGTGCCAGCAGCCGCGGTAATACGAAGGGGGCGAGCGTTGTTCGGATTTACTGGGCGTAAAGGGCGCGTAGGCGGCGTATCAAGTCAGGCGTGAAAGCCCCGGGCTCAACCTGGGAATGGCGCTTGGGACTGGTAGGCTTGAGTTCG
+
CCCCCGGGGGGGGGGGGGGGGGGGGGGGGGGGGGGGGGGGGGGGGGGGGGGGGGGGGGGGGGGGGGGGGGFGFGGGGGGGGGGGGGGGGGGGGGGGGGGGGGGGGGGGGGGGGGGGGGGGGGGGGGGGGGGGGGGGGFGGGGGGGGGGGGGGGGGGGGGGGGGGGGGGGGGGGGGGGGGGGGGGGGGGGGG88EEFGGGGGGGGGGGGGGGGGG5FGGGGGGGDGGGGGGGCGEFFCFGGGGGGGEEDGFGGGGGGEFGC=97CFGFGF*A@FGGEC><FGFFFFFGFF*5<?)<7?=F4>
@M03506:14:000000000-AKVR1:1:1101:17404:8985 1:N:0:43
CGAACTCCTACGGGAGGCAGCAGTGGGGAATATTGCGCAATGGGCGAAAGCCTGACGCAGCGACGCCGCGTGGGGGATGAAGCTTCTCGGAGTGTAAACCCCTTTCGACCCGGACGAATGACCCGCAAGGGTTTGACGGTACGGGTATAAGAAGCCCCGGCTAACTACGTGCCAGCAGCCGCGGTAATACGTAGGGGGCCAGCGTTGCTCGGAATTACTGGGCGTAAAGGGTTCGTAGGTGGTGCGGCAAGTTGGGAGTGAAATCTCTGGGCTTAACCCAGAGGCTGCTTTCAAAACTGCC
+
CCCCCGGGGFFGGGGGGGGGGGGGGGGGGGGGGGGGEGGGGGFGGGGGGGGGGGGGGGGCGGGGGGGGGGFGGGGGGGGGGGGGGGGGGGEFGGGGFGGGGGGGGGGGGGGGGGGGFFFGGGGGGGGGGGGFFGGFGGGGFGGGGGGGGGGGGGGGGGGGGGCGGGGGGGFFG9CF*0:5CEEGGGGGCGCFGGGG5EEEGGGGGD>C7CEGGDCCCGGGGGFGGEA=FGGFFGG=ECCFFFGGGCED:EG:>EGG;>75<:CCEGCC76EF:CF?*9<59>FG*55>?7@96F?75?F?5
@M03506:14:000000000-AKVR1:1:1101:26700:9012 1:N:0:43
CGAACTCCTACGGGAGGCAGCAGTTGGGAATCTTGGACAATGGGGGAAACCCTGATCCAGCCATGCCGCGTGAGCGATGAAGGCCTTCGGGTCGTAAAACTCTTTCGACGGGGACGATAATGACGGTACCCGTAGAAGAAGCTCCGGCTAACTTCGTGCCAGCAGCCGCGGTAATACGAATGGGGCTAGCGTTGTTCGGAATTACTGGGCGTAAAGCGCGCGCAGGCGTCTATCCACGTCAGTGGTGAAATCCCGGAGCTCACCTCCGGAACTGCCACTGCAACTGTTTAGCTTGAGGACG
+
CCCCCGGGCDGEGG;FCEGGEGGFGGFGGGGGGCF<FFGFGGGGEEGEGGGGGCFGFE@E?DGG@FGCBCC7CCGFGG7FFFCEGFGGF@FFFGGGFFGGCFGGGGGDED::CEFGEDCFF99FGGGFD9FCFEEGGFCGG7DGGGGGDEBCG9DFF7CFEFGGG>,5>C<<*<ABFFEG*?C7:*4BFCFCC*;FGC*;CGCCEGCCFFE>CG>+@8:8=:8*2:C=/8**<9<?+**8CEFCG?E*3++3*+23*0/*7C*:6*57*1*0**26C@***19?C6>82C*27*))0)9@.
@M03506:14:000000000-AKVR1:1:1101:15969:9012 1:N:0:43
CGAACTCCTACGGGAGGCAGCAGTCGAGAATTTTTCTCAATGGGGGAAACCCTGAAGGAGCGACGCCGCGTGGAGGATGAAGGTCTTCGGGTTGTAAACTCCTGTCATTTGGGAACAATGCGCCGAATTTAACTATTTCGGCGTTGATAGTACCAGAAGAGGAAGAGACGGCTAACCCTGTGCCAGCAGCCGCGGTAATACAGAGGTCCCAAGCGTTGTTCGGATTCACTGGGCGTAAAGGGTGCGTAGGTGGCAGGGTAAGTTTGATGTGAAATCTCCGAGCTTAACTCGGAAACTGCAT
+
CCCCCGGGGGGGGGGGGGGGGGGGGGGGGGGGGGGGGGGGGGGGGGGGGGGGGGGGGGGGGGGGGGGGGGFGGGGGFGGGGGGGGGGGGGGGGGGGGGGGGGGGGGGGGGGGGGGGGGGGGGGGGGGGGGGGGGGGGGGGGGGGGGGGGGGGGFGGGGGGGGGGGGGGGGGGGGGGGFGGGGGGGGGGGGGGGGGGGGCCGGGGGGFCCFGGGGGGDE8AFGGDGGGGFEGGGFEEEEGGGGGGCG*9CC<CCFEDEF5<FCDCCF?FG><7:0C9>FD3)057C=CBA*7:D)8:?F***
@M03506:14:000000000-AKVR1:1:1101:5921:9042 1:N:0:43
CGAACTCCTACGGGAGGCAGCAGTTGGGAATCTTGGACAATGGGGGAAACCCTGATCCAGCCATGCCGCGTGAGTGATGAAGGCCTTCGGGTTGTAAAACTCTTTCGGCGGGGACGATAATGACGGTACCCGTAGAAGAAGCTCCGGCTAACTTCGTGCCAGCAGCCGCGGTAATACGAGGGGGGCGAGCGTTGTTCGGAATTATTTGGCGTAAAGGGTGCGTAGGCGGTTTGGTAAGTCTTGTGTGAAATCTATGGGCTCAACTCATAGTCTGCACGAGAAACTGCCGGGCTTGGGTGTG
+
CCCCCGGGGGGGGGGGGGGGGGGGGGGGGGGGGGGDGGGGGGGGGGGGGGGGGGGGGGGGGGGGFGGGGGGGFGGGGGGGGGGGGGGGGGGGGGGCFFGGGGGGGGGGGGGGGFFFFGDFGGGGGGGGGGGGGGCEGGGFGGGGGGGGFCFGGGGGGGGG9FFGGGGGGGGGGGFGFFGGGEGGGCEE>EG:EEGGGGG5>EFC?F+<EC88EE>CC50/;8*/8E6CC8:CEGGC?F>FCCECGFC7FGGFG79*<>FFDF*79*+29*<=7CC<<>C5C>?FGFGF>DB6B)))).787
@M03506:14:000000000-AKVR1:1:1101:18662:9054 1:N:0:43
CGAACTCCTACGGGAGGCAGCAGTGGGGAATTTTGCGCAATGGGGGAAACCCTGACGCAGCAACGCCGCGTGGAGGATGAAGTCCCTTGGGACGTAAACTCCTTTCGACCCGGACGATAATGACGGTACGGGTGGAAGAAGCCCCGGCTAACTTCGTGCCAGCAGCCGCGGTAATACGAGGGGGGCAGGCGTTGTTCGGAATTATTGGGCGTAAAGGGCGCGTAGGCGGTGCGGTAAGTCACCTGTGAAATCTCCGGGCTTAACTCGGAGCCTGCAGGCGAAACTGCCGTGCTTGAGGGTG
+
CCCCCGGGGGGGGGGGGGGGGGGGGGGGGGGGGGGGGGGGGGGGGGGGGGGGGGGGGGFGGGGGGGGGGGGGGGGGGGGGGGGGGGGGGGGGGGGGGGGGGGGGGGGGGGGGGGGGGGGGGGGGGGGGGGGGGGGGGGGGGGGGGGGGGGGGGGGGGGGGGGGGGGGGGGGGGGGGFGGGGGGGGG>CGGEEGG5CFGGGGGGGGGFGGGG8CEGGGGGECGCEEEFGE8:88C?CGG*<EFGFGCCDFGC97+<CCECDCG79?DED5CEEFGG60>C5C>B5+/9?1*.8386))))75
@M03506:14:000000000-AKVR1:1:1101:19945:9060 1:N:0:43
CGAACTCCTCCGGGAGGCAGCAGTGGGGAATATTGCGCAATGGGCGAAAGCCTGACGCAGCGACGCCGCGTGGGGGATGACGGCCTTCGGGTTGTAAACCCCTTTCAGCTCCGACCAAGGCCCCGTTGCTGCGGGGTCGAGGGCAGGGGTAGAAGAAGCACCGGCTAACTACGTGCCAGCAGCCGCGGTAATCCGTAGGGTGCGAGCGTTGTCCGGATTTATTGGGCGTAAAGCGCTCGGAGGGGGCTTGTCGCGTCGGGAGTCGAAGCCTGCTGCTTAACGGCGGGCGTGGTGCCGGTGC
+
CCCCCGGGG-EFGGGGGGGGG?EEFGGGGGG<FG9FEGGGGGGFGGCEGGGGGGGGG77FF7EGGGGDDGFGGGCGCFGGDGG+CFGGFGGGGGGFFEGFFCGGG,3@D,,BF@F7F<7FB,@::>,3*8:C7FFEF*4<:*1**4<BCF*=7<C,>F8C88CEE*2+:<CE?8CEC0+*;0;CC5?5188++3:FFG>88C?C;:8?8*11+<8*?E5C+<E<E*28:**/9+:*:*1/27***::1/:*+/::11)17*:7+*1*9**+0/**+*177*))**.>)()),0.*0.75..
@M03506:14:000000000-AKVR1:1:1101:10770:9071 1:N:0:43
CGAACTCCTACGGGAGGCAGCAGTGGGGAATATTGCACAATGGGCGAAAGCCTGATGCGGCGACGCCGCGTGAGGGATGACGGCCTTCGGGTTGTAAACCTCTTTCAGCAGGGAAGAAGCGCAAGTGACGGTACCTGCAGAAGAAGCACCGGCTAACTACGTGCCAGCAGCCGCGGTAATACGTAGGGTGCGAGCGTTGTCCGGAATTATTGGGCGTAAAGAGCTCGTAGGCGGTCTGTCGCGTCGGATGTGAAAGCCCGGGGCTTAACCCCGGGTCTGCATTCGATACGGGCAGACTAGG
+
CCCCCGGGGGGGGGGGGGGGGGGGGGGGGGGGGGGGGGGGGGGFGGGGGGGGGGGGGGGGGGGGGGGGGGGGGGGGGGGGGGGGGGGGGGGGGGGGGGGGGGGGGGGGGGGGGGGGGGGGGGGGGGGGGGGGGGGGGGGGGEGGGGGGGGGGGEGGGGGGGGGGGGGGGGGGGGGGGCEGFCG>ECFEFGGGDGGGEGGEGGGGEE5@CCEGGGFECEE:?CEG<FEEDGGGGG5:CG:CFEG>EGG7*:<:7?FGFF*)C5DC=*32A>F>GDD5CFGGGF4<+*:>19@953;>./0</
@M03506:14:000000000-AKVR1:1:1101:26681:9077 1:N:0:43
CGAACTCCTACGGGAGGCAGCAGTGGGGAATCTTGCGCTAATGCGGGAAACCGTGACGCAGCGACGCCGCGTGGGGGAAGAAGGCCTTCGGGTTGTAAACCTCTTTCAGGAGGGACGAAGCTACTCGGGTGAATAGCCCAGAGGGTGACGGTACCTCCAGAAGAAGCCCCGGCTAACTACGTGCCAGCAGCCGCGGTAATACGTAGGGGGCTAGCGTTGTCCGGATTTATTGGGCGTAAAGAGCGTGTAGGCGGCCTGACATGTCTGCTGTGAAAACTCGAGGCTCAACCGCGAGAGGTCG
+
CCCCCGGGGGGGGDGGGGGDEGGFGGGGCEGGGFGGGGGGGGFGGGGGGGGGGGGGGGGGGGGGGFGGGGGGGGGGGGGGGGFGGGGGGGGGGGGGGFFGGGGGFGGGGGFGGGGGGGGGGGGGGGGDGFGFGGGGGGGGGGGGGGGGGGGGEFGFBFFGCGGGGGG7<FC:FEECEFG@7CF>FFGF?@ECCCGGGEGGGFFF6;EGGGGGGGCGG==E9EEE;*/<FECGFGGG5C<CCC765*:<CGFFD=CCCFFGG+9A7CGGG<CFGF7FF)C<5>)*:4C@74)75.))0.0<>
@M03506:14:000000000-AKVR1:1:1101:3924:9079 1:N:0:43
CGAACTCCTACGGGAGGCAGCAGTGGGGAATATTGCACAATGGGCGCAAGCCTGATGCAGCGACGCCGCGTGAGGGATGACGGCCTTCGGGTTGTAAACCTCTTTCAGCAGGGACGAAGCGCAAGTGACGGTACCTGCAGAAGAAGCACCGGCCAACTACGTGCCAGCAGCCGCGGTAATACGTAGGGTGCAAGCGTTGTCCGGAATTATTGGGCGTAAAGAGCTCGTAGGCGGTTTGTCGCGTCGGCTGTGAAGACCTGGGGCTCCACCCCGGGCCTGCAGCCGATAAGGGCAAGCGAGA
+
CCCCCGGGGGGGGGGGGGGGGGGGGGGGGGGGGGGGGGGGGGGGGGGGGGGGGGGGGGGGGGGGGGGGGGGGGGGGGGGGGGGGGGGGGGGGGGGFGGGGGGGGGGGGGGGGGGGGGGGGGGGGGGGGGGGGFGGGGGGGGDGGGCFGFGGGGGGGGGGGGGGGGGGGGGGGGGGGGGEFGGGFGGGGGCFDGGGGGGGGGGGGDECCGGGFFGGGGGGGGGFGGGC8CEGGGECCEGGFGGGEGCE<;507FEDDE>FGDGGG*C*779EEGDG5CEG<CFFCC3))(*91))773)8;)
@M03506:14:000000000-AKVR1:1:1101:11471:9103 1:N:0:43
CGAACTCCTACGGGAGGCAGCAGTGGGGAATTTTGCGCAATGGGGGAAACCCTGACGCAGCAACGCCGCGTGGAGGATGAAGTCCCTTGGGACGTAAACTCCTTTCGACCGGGAAGATACTGACGGTACCGGAGGAATAAGCACCGGCTAACTTCGTGCCAGCAGCCGCGGTAATACGAAGGGTGCAAGCGTTACTCGGAATTACTGGGCGTAAAGCGTGCGTAGGTGGTTTGTTAGGTCTGCTGTGAAAGCCCCGGGCTCAACCTGGGAATGGCAGTGGATACTGGCAAGCTAGAGTGCG
+
CCCCCGGGGGGGGGGGGGGGGGGGGGGGGGGGGGGGGGGGGGGGGGGGGGGGGGGGGGGGGGGGGGGGGGGGGGGGGGGGGGGGGGGGGGGGGGGGGGGGGGGGGGGGGGGGGGGGGGGGGGGGGGGGGGGGGGGEGGGGGGGGGGGGGGFGGGGGGGEGGGGGGFEEGGGGGGGFGGGCEGGGGGGGGGGGGGGGGGDGGGGGGGGGGGGGDGFGGGGGGGG>CGGGGGFEGGGGFCCFFGGGGDCGGGGG4CCDGEGGGGGGCGGGGGE>FGGGG?CC46=C+9F>?G52:4?F?6FFE
@M03506:14:000000000-AKVR1:1:1101:27173:9126 1:N:0:43
CGAACTCCTACGGGAGGCAGCAGTGGGGAATATTGGACAATGGGGGCAACCCTGATCCAGCCATGCCGCGTGAGTGATGAAGGCCTTCGGGTTGTAAAGCTCTTTTGCAGGGGACGATGATGACGGTACCCTGAGAATAAGCCCCGGCTAACTTCGTGCCAGCAGCCGCGGTAATACGAAGGGGGCTAGCGTTGTTCGGAATTACTGGGCGTAAAGGGCGCGTAGGTGGCTTGGCAAGTTGGGTGTGAAAGCCCAGGGCTCAACCCTGGAATTGCACTCAAGACTGCTTTGCTTGTATTCG
+
CCCCCGGGGGFGGGGGGGGGGGGGGGGGDEFGGGGGGGFEFGGFEEEGGGGGGGGGGFEGGGGGGGFGGG@FFFFFGGGGGGGGGGGGGGGGGGEDGGGGGGGGGGGGGGGCG@FFEGGFFGGGGGEGGF9FFGGGGGGGGFDCC:CEG7CFCFGGFGGGGGGGGFGGGCF<E*FF@FGGGGEGGDC@7CF*=<=<9BECEFGEEFGGGGG>EEGGGGGGDE=CEEFGF88CEC++2AGCFFGEGCE739CCFG=C=3*21A=*0>EFF:64*9DE=FFGFF?GG?C=::BB**9.06*/8
@M03506:14:000000000-AKVR1:1:1101:3851:9129 1:N:0:43
CGAACTCCTACGGGAGGCAGCAGTTGGGAATCTTGGACAATGGGGGAAACCCTGATCCAGCCATGCCGCGTGAGTGATGAAGGCCTTCGGGTTGTAAAACTCTTTCGCGCACGACGATAATGACGGTAGTGCGAGAAGAAGCTCCGGCTAACTTCGTGCCAGCAGCCGCGGTAATACGAAGGGGGCTAGCGTTGGTCGGAATTACTGGGCGTAAGGCGCGCGCAGGCGGCTATCCAAGTCAGTGGTGAAAGCCCGGAGCTTAACTCCGGAACTGCCATTGAAACGGTTTAGCTTGAGTATG
+
CCCCCEFGGGGGGGGGGGGGGGGGGFF@<CF<EFFCGGGGGGGD;FGGGGGGGGGGGGFFCEGGGGGGGGFE=F6C<FGGCGFG8CFFGGGGGGFAFGDG8FFGGC?CFGEGGC@FGGGCAECF@FFCCFAFFGGGGGFC=FFGGE:F+<BDCFFE<FEGGGGGGGGFGGGCFGDFCFG7FGGGFGC7EFF**4*4?EEE8:E9FGGGCFC>E5;FFEEGDEC*:E5?EG5:6+3<<FGFCF<CF<7FG+90C:>D*577?<CEFFF35C*0946*97*:7F??55*7106)9*07/9=**
@M03506:14:000000000-AKVR1:1:1101:8704:9129 1:N:0:43
CGAACTCCTACGGGAGGCAGCAGTGGGGAATATTGCGCAATGGGCGAAAGCCTGACGCAGCGACGCCGCGTGGGGGATGAAGGCCTTCGGGTTGTAAACCTCTTTCACCACCGACGAAGCTAACGTGACGGTAGGTGGGGAAGAAGCCCCGGCTAACTACGTGCCAGCAGCCGCGGTAAGACGTAGGGGGCCAGCGTTGCTCGGAATTACTGGGTGTAAAGGGTTCGTAGGCGGTGTGGCAAGTCGGGAGTGAAATCTCTGGGCTCAACCCAGAGTCTGCTTCCGAAACTGCTGTGCTTGA
+
CCCCCGGGGGGGEGGGGGGGGGGGGGGGGGGGGGGGGGGGGGGGGGGGDGGGGGGGGGGGGGGGGGGGGGFFGGGGGGGGGGGGGGGGGGGGGGGGGGGGGGGFGGGGGGGGGGGGGGGGGGGGGGGFGGGEGGGGGGGGGGDGGGGCFGGGGDGGGGGGGGGGGGGGGGGCFGGGGGGGGGGFGGGGGGGGGGGGGCEGGGEEGEGGGDGG?C*8CCF7CFGFEGGEFFEGGGGGGGGG=FGFGGGC?ECGG7ACFFDDGG4FF>F=C*A@4FGGCBFGC=B6E>GF0C62667:?FFF)
@M03506:14:000000000-AKVR1:1:1101:14409:9171 1:N:0:43
CGAACTCCTACGGGAGGCAGCAGTGGGGAATTTTGCGCAATGGGGGAAACCCTGACGCAGCAACGCCGCGTGAAGGATGAAGGTCTTTGGATTGTAAACTTCTTTCGTCCGGGACGATAATGACGGTACCGGAATAAGAAGCCCCGGCTAACTTCGTGCCAGCAGCCGCGGTAATACGAAGGGGGCGAGCGTTGTTCGGAATTATGGGGCGTAAAGGGCGCGTAGGCGGTGCGGTAAGAGTGTTGTGAAATCCTCGGGCTCAACTCGAGGCCTGCAACGCTGACTGCCGTGCTGGAGTGTG
+
CCCCCGGGGGGGGGGGGGGGGGCGGGGGGGGGGGGGGGDGGGGGGGGGGGGGGGFGGGGGGGGGGGGCEECGGGGGGFFGEGGGGGFGGGGGGGGFGGGGGGGGGGGFGDGGGGGGGCFGEFFGGDGGGGGGGGCFGGGGGGCCFFFEGDGGCGGGC:CEF,1,3D<FGGGGGGGGDGGGGGGGGGGEECE8;*8@CEGDGGGGGCFFGGGGGAFGGGDGGGGGG*<5?C**:CCED6:FGGGFFGGF7CC?DFGGD:59C9D6+2ACEGC>6<FG=)7CGB<FC4C4455(7F:)79)//
@M03506:14:000000000-AKVR1:1:1101:7644:9180 1:N:0:43
CGAACTCCTACGGGAGGCAGCAGTGGGGAATTTTGCGCAATGGGGGAAACCCTGACGCAGCAACGCCGCGTGGAGGATGAAGTCCTTCGGGACGTAAACTCCTTTCGATCGGGACGATTATGACGGTACCGGAAGAAGAAGCCCCGGCTAACTTCGTGCCAGCAGCCGCGGTAATACGAGGGGGGCGAGCGTTGTTCGGAATTATTGGGCGTAAAGGGTGCGTAGGCGGTTTGGTAAGTCTGATGTGAAATCTATGGGCTCAACTCCTAGTCTGCATCGGAAACTGCCGGGCTTGAGTGTG
+
CCCCCGGGGGGGGGGGGGGGGGGGGGGGGGGGGGGGGGGGGGGGGGGGGGGGGGGGGGGGGGGGGGGGGGGGGGGGGGGGGGGGGGGGGGGGGGGGGGGGGGGGGGGGGGGGGGGGGGGGGGGGGGGGGGGGGGGGGGGGGGGGGGGGGGGGGGGGGGGGGGGGGGGGGGGGGGGGGGGGGGGGGGGGGGGGEGGGGGG>>FFGGGGGGGGGGGGFGGGGGGCEGGGGG8C*A5*<?FFCGFEGGGEGFCEGGFFGGFGDE60:9>+:6CGFDGGF79CGDE5?FFC?1>@1;)).9*9@B
@M03506:14:000000000-AKVR1:1:1101:17758:9202 1:N:0:43
CGAACTCCTACGGGAGGCAGCAGTTGGGAATCTTGGACAATGGGGGAAACCCTGATCCAGCCATGCCGCGTGAGTGATGAAGGCCTTCGGGTTGTAAACCTCTTTCAGCAGGGACGAAGCGAGAGTGACGGTACCTGCAGAAGAAGCGCCGGCCAACTACGTGCCAGCAGCCGCGGTAAGACGTAGGGCGCGAGCGTTGTCCGGATTTATTGGGCGTAAAGAGCTCGTAGGCGGCTTGTTGCGTCGACCGTGAAAACCCGGGGCTCAACTTCGGGCTTGCGGTCGATACGGGCGGGCTAGA
+
CCCCCGGGGGGGGGGGGGGGGGGGGGGGGGGGGGGGGGGGGGGGGGGGGGGGGGGGGGGGGGGGGGGGGGGGGGEFGGGGGGGGGGGGGGGGGGGGGGGGGGGGGGGGGGGGGGGGGGGGGGGGGGGGGGGGGGGGGGGGGGGGGGGGGGGGGGGGGGGGGGG7FGGGGGGGGGGGGGGGGGGGGGGGGGCFGGDDCCCGGFGGGECFDF?FGGGGGGGFGFGGGGGGCCGGGDC?EEGGGGG5=CG3EGEGGCFGFDDGGGGG=FFFF:FFGCC57;GGGFEEE@GFFFEBEEFF:<4>*
@M03506:14:000000000-AKVR1:1:1101:16830:9214 1:N:0:43
CGAACTCCTACGGGAGGCAGCAGTGGGGAATTTTGGACGATGGGCGAAAGCCTGATCCAGCAATGCCGCGTGTGTGAAGAAGGCCTTCGGGTTGTAAAGCACTTTTGTCCGGAAAGAAAACCTCCGCCCTAATATGGTGGGGGGATGACGGTACCGGAAGAATAAGCACCGGCTAACTACGTGCCAGCAGCCGCGGTAATACGTAGGGTGCAAGCGTTAATCGGAATTCCTGGGCGTAAAGCGTGCGCAGGCGGTCCGCTAAGACAGATGTGAAATCCCCGGGCTTCACCTGGGACCTGCC
+
CCCCCGGFGGGGEEGGGGGEGGGGFGGD7FFCFDGEEFDGGG7CC@BFG7ECEDFGGFCEDGFGFG8CFG+@B7F6CE,5<<FGGF<<CFDGGGFDFFGFGGGGGGFGABFFGGECFGGGCFGGGEGGGGGGG9FFFDFFCFGD7BFGF7FGGGGD5CC8*<FF+0+<C*:*:**AFGGG5:FFF78@EGF>/?>:EC5?CGGGGF5A;ECGF7;>A;8*<958***<+2<EC5CEC5**0<5::EG3EGDGD57D8.)7:=0<?*:5+*3**00+*94*/535*7*0):*())0)0))))
@M03506:14:000000000-AKVR1:1:1101:7139:9228 1:N:0:43
CGAACTCCTACGGGAGGCAGCAGTGGGGAATATTGCGCAATGGGCGAAAGCCTGACGCAGCGACGCCGCGTGGGGGATGAAGGCCTTCGGGTTGTAAACCTCTTTCACCACCGACGAAGCTAACGTGACGGTAGGTGGGGAAGAAGCGCCGGCTAACTACGTGCCAGCAGCCGCGGTAATACGTAGGGCGCAAGCGTTGTCCGGAATTATTGGGCGTAAAGAGCTCGTAGGCGGTCTGTCACGTCTGCCGTGAAAACCCGAGGCTTAACCTCGTGGCTTGCGGTGGATACGGGCAGACTAG
+
CCCCCGGGGGGGGGGGGGGGGGGGGGGGGGGGGGGGGGGGGGGGGGGGGGGGFGGGGGGGGGGGGGGGGGFGGGGGGGGGGGGGGGGGGGGGGGGGGGGGGGGGGGGGG@FGGGGGGGGGGGGGGGFGGGGGFGGFGGGGGGGGGGGGGGGGGGGGGGGGGGGGGGGGGGGGGGGGDGGGGGGFGGGGGGEGGGGGEEGGGGGGGG>EGGGGGGGGGGGGGGGGGGGGGCEFGGEGGGGGGGGGGGGGGGGGGECFGEGGC/CEGGGDCCCF:*>EG:CDGFFEDBCFBC5:EF5@5F669
@M03506:14:000000000-AKVR1:1:1101:16699:9228 1:N:0:43
CGAACTCCTACGGGAGGCAGCAGTGGGGAATATTGCGCAATGGGCGAAAGCCTGACGCAGCGACGCCGCGTGAGGGATGAAGGCCTTCGGGTTGTAAACCTCTTTCAGCAGGGACGAAAACAGACGGTACCTGCAGAAGAAGCACCGGCCAACTACGTGCCAGCAGCCGCGGTAATACGTAGGGTGCAAGCGTTGTCCGGAATTATTGGGCGTGAAGAGCTCGTAGGCGGTTTGTCTCGTCGGCAGTGAAAACTCGGGGCTCAACCCCGAGCCTGCAGTCGATACGGGCAGACTAGAGTGG
+
@CCCCGFE9FEFC7;@@C6;;@@F<AFG;;FCFFGC;@FGCECCFGGGGGGGD@EF@E@:FD7C:EEDEF@:FEGECA:EFFEFGGCGFGGGECFFEGEA@GGGCEEB<E<@FGD@@7CFFD@FGCC:FEFFGFCGE<<>EFGF:CFGGC::CCFG:FEFCCF7,BFG7*C:<:C<FG:CBFFGGDGG9CC7/AEE?+;58>*0AC?9C>EGEEE5+<FFGGGGD8>@88:**:;:++01*:>E*:A<?97:CFFDG3D3*5CF?*:C/1*./95C5)09C))*27759)<())00*99*)
@M03506:14:000000000-AKVR1:1:1101:17849:9230 1:N:0:43
CGAACTCCTACGGGAGGCAGCAGTGAGGAATTTTCCGCAATGGACGCAAGTCTGACGGAGCAACGCCGCGTGCAGGACGAAGGTCTTCGGATCGTAAACCGCTTTTATCGAGGAAGAGAACGGACGGTACTCGATGAATAAGCCCCGGCTAACTACGTGCCAGCAGCCGCGGTAATACGTAGGGGGCGAGCGTTGTCCGGATTTATTGGGCGTAAAGGGCCCGCAGGCGGTCCGCCAAGTTTGGGGTGAAAGCTCCTCGCTTAACGAGGAGAGAGCCGCAAAAACTGGTGGACTGGAGAGG
+
CCCCCGGGGGGGGGGGGGGGGGGFFFGGGGGGGGGGGGGGGGGGGGGGGGGGGGGGGGEGGGGGGEEGGGGGGGGEFFEGEGGGGGGGGGGGGGGGGGGGGDGEFFGCGFFGGGGGGGGGGGGGGGGGFECCF@FGGGGGGGGGGGGGGCFGGGGGG<FCFGGGGGGGGCEE<FF9FGG,?CEEGFDGEGGGGGGGGGGG8C8<?G9EFGGGGG8CCEG;5CC5>:ECEEG*CEC8CEFC+<?GEGGD=CCFFF6>F4CDCGDFGGGGDDD:C9C*9@C)93@EEFFF)95,)0))5.0.)
@M03506:14:000000000-AKVR1:1:1101:25572:9254 1:N:0:43
CGAACTCCTACGGGAGGCAGCAGTGGGGAATCTTGCGCAATGGGCGAAAGCCTGACGCAGCGACGCCGCGTGAGCGATGAAGGCCTTCGGGTTGTAAAGCTCTGTGGGGAGGGAAGAATAAGGCTTGGCTAATATCCAAGTTGATGACGGACCTCCTTAGCAAGCACCGGCTAACTCTGTGCCAGCAGCCGCGGTAAGACAGAGGGTGCAAACGTTGTTCGGAATTACTGGGCGTAAAGCGCGTGTAGGCGGCTAAGTAAGTCGGGCGTGAAATCCCACGGCTCAACCGTGGAAGTGCACT
+
CCCCCGGGGGGGGGGGGGGGGGGGGGGGGGGGGGGGGGGGGGGGGGDGGGGGGGGGGGGGGDGGEGEGGGGGGGGGGGGGGGGGGGGGGGGGGGGGGGGGFFFGGGGGGGGGGGGGGGGGGGGGFFGGGFGGGFGFFGGGGGGGFGFGGGEGGGGGGFGGGGGGGGGGGGGGGGGGGGFGFGFCFGGGGGGGGGGGGGEFGEGGGGGGDGGGGGGGGGFGGEEGGGGGFFFGGG=E=FGGG5>EE:=DFCCEGG:<F=F:E9FGGDEG=D5)?CGF4/9C5>)*<**71/50>FFF?F?**
@M03506:14:000000000-AKVR1:1:1101:22875:9264 1:N:0:43
CGAACTCCTACGGGAGGCAGCAGTCGGGAATTTTGGGCAATGGGCGAAAGCCTGACCCAGCAACGCCGCGTGAAGGATGAAATCCCACGGGATGTAAACTTCGCAAGAACGGGAAGAATAAGTAAGGGTTAACACCTCTTACGATGACGGTACTGTTTGTAAGCTCCGGCTAACTCCGTGCCAGCAGCCGCGGTAATACGGGGGGAGCAAGCGTTGTTCGGATGTACTGGGGGTAAAGGGCGCGTAGGCGGCCACCGCCAGTCGGTTGTGACATCTCTGGGCGTAACGCAGAAAGGTCAAC
+
<CCC9<FFFFGGGDGGCFCEFG?;CCGCGCGDF@FEC8F<EGGGGCFEFFFF<<FGGGFG<FED@C+++6FEEFFFCC@D?EFAED=,@FFBC@BEFAFCFEEGGGD8F8FEF:FFFFGEFFFGCC>D<8BFGE,B==B,BFBFE@FCCCGFGCDGGF<FF9@:,<@<E@FG7F9D,5DC*6>:<F,,6<*1<=7*BCG5C5E85*2:;8C*;;88/;+;?58*3<7+02:*:>*<+:>C5CEG==//<C=25:5/?>)9*3*:5)29:7+*0:6<09CCFF)22)1)(/.4)/94/1)**
@M03506:14:000000000-AKVR1:1:1101:19715:9271 1:N:0:43
CGAACTCCTACGGGAGGCAGCAGTGGGGAATATTGGACAATGGGGGAGACCCTGATCCAGCGACGCCGCGTGTGTGAAGAGGCCTGCGGGTTGTAAAGCACTTTTAGTGGGGATGAAATGTTCACGGCTAATACCCGTGGATTTTGACCTAACCCACAGAAAAAGCACCGGCTAACTCTGTGCCAGCAGCCGCGGTAATACAGAGGGTGCAAGCGTTAATCGGAATTACTGGGCGTAAAGCGTGCGTAGACGGTTACATAAGTCGGGTGTGAAAGCCCCGGGCTCAACCTGGGAATTGCAT
+
CCCCCGGGGFGGGGGGGGGGGGGGGGGGGGGGGGGGGGGGGGGGGGGGGGGGGGGGGGGGGGGGGGGGGGGGGGGGGGGGGGGGGGGGGGGGGGGGGGGGGGGGGGGGGGGGGGGGGGGGGGGGGGGGGGGGGGGGGGGGGGGFGGGGGGGGGGGGGGGGGGGGGGGGGGGGGGGGGGGGGGGGGGGGGGGGGGGG5EGGGGGGGGGGGGGGGGGDEECCGGGGDGGGGGGGGGGGGDGGGGGGDGGGGDGGGEEGGFGCFGGGGGGGEGGFGGFG9FCGGFFEGFGFF4723)0)9@F=1
@M03506:14:000000000-AKVR1:1:1101:5279:9286 1:N:0:43
CGAACTCCTACGGGAGGCAGCAGTGGGGAATATTGGACAATGGGCGCAAGCCTGATCCAGCCATGCCGCGTGAGTGATGAAGGCCCTAGGGTTGTAAAGCTCTTTTGTGCGGGAAGATAATGACGGTACCGCAAGAATAAGCCCCGGCTAACTTCGTGCCAGCAGCCGCGGTAATACGAAGGGGGCTAGCGTTGCTCGGAATCACTGGGCGTAAAGGGTGCGTAGGCGGGTCTTTAAGTCAGGGGTGAAATCCTGGAGCTCAACCCCAGAACTGCCTTTGATACTGAAGATCTTGAGTTCG
+
CCCCCGGGGGGGGGDGEGGGGGGGGGGGCGGGGGGGGGGEFGGGGGGGE@FGGGFGGGGGGGGGGFGGGDCCCFAFFGGGFGGFGEGGGGGFFGGGGGGGCFGGGDGG@FGGGEEGGGFGGGGGGGGGDEEG@FFGFGGGGGGGGGGG7FFCFGGG@FFFF7FGFFGCGEGCGEFEFGGFFCFGGDGGGGGGDG@FGGC5BFGGG?CGGGGGGGDGFEFGG5A?*:<EEG88FGFGGGGC7<6EC5ECGGFFCCGGGFGGG6**:<E:C4CFF4>69FC::*9CC4*720@<FB6466/*0
@M03506:14:000000000-AKVR1:1:1101:10669:9289 1:N:0:43
CGAACTCCTACGGGAGGCAGCAGTAGGGAATCTTGCGCAATGGGCGAAAGCCTGACGCAGCCATGCCGCGTGAATGATGAAGGTCTTAGGATTGTAAAATTCTTTCAGCGGGGAAGATAATGACTGTACCCGCAGAAGAAGCCCCGGCTAGCTTCGTGCCAGCAGCCGCGGTAATACGAAGGGGGCTAGCGTTGCTCGGAATTACTGGGCGTAAAGGGCGCGTAGGCGGGTGTTTAAGTCAGAGGTCAAATCCCAGGGCTCAACCCTGGAACTGCCTTTGATACTGGACACCTTGAGTACG
+
CCCCCGGGGGGGGGGGGGGGGGGGGGGGGGGGGGGGGGGGGGGGGGGGGGGGGGGGGGGGGGGGGGGGGGGGGGGGGGGGGGGGGGGGGGGGGGGGGGGGGGGGGGGGGGGGGGGGGGGGGGGGGGGGGGGDDGGGGGFGGGGGGGGGGGGGGGGGGGGGGGGGGGGGGGGGGGGGGGFGGGGGGGGGGFGCGGGCFGGGDGGGGGGGFGGGDGFFDGGG58?CGGGGGGGECEGGFG7:??GGGGGGGGCFFGGGGFGG>+9?=D0CCGCF:=C?F?FG768F?6C4(*81)<*7;F==7
@M03506:14:000000000-AKVR1:1:1101:4471:9294 1:N:0:43
CGAACTCCTACGGGAGGCAGCAGTGGGGAATTTTGCGCAATGGGGGAAACCCTGACGCAGCAACGCCGCGTGGAGGATGAAGTCCTTCGGGACGTAAACTCCTTTCGATCGGGACGATTATGACGGTACCGGAAGAAGAAGCCCCGGCTAACTTCGTGCCAGCAGCCGCGGTAATACGAGGGGGGCGAGCGTTGTTCGGAATTATTGGGCGTAAAGGGTGCGTAGGCGGTTTGGTAAGTCTTATGTGAAATCTATGGGCTCAACTCATAGACTGCATGAGAAACTGCCGGGCTTGCGTATG
+
CCCCCGGGGGGGGGGGGGGGGGGGGGGGGGGGGGGGGGGGGGGGGGGGGGGGGGGGGGGGGGGGGGGGGGGGGGGGGGGGGGGGGGGGGGGGGGGGGGGGGGGGGGGGGGGGGGGGGGGGGGGGGGGFGGGGGGGGGGGGGGGGGGGGGGFFGGGGGGGGGGGGGGGGGGGGGGGGGGCFEGGGGGGD88EEECGGGGGGCFGGGGG?FGGGDDCFGGGGGGG5CCCGG8CCEECGFGGGF+<CGGGFDFC?CFGFGFGGGGGGDFGGFGGFGGGGGFFF7=?FGFDF9G>7)7>)773>F
@M03506:14:000000000-AKVR1:1:1101:16004:9301 1:N:0:43
CGAACTCCTACGGGAGGCAGCAGTGGGGAATATTGGACAATGGGGGAAACCCTGATCCAGCAATGCCGCGTGAGTGATGAAGGCCTTAGGGTTGTAAAGCTCTTTCGGCGGGGACGATGATGACGGTACCCGCAGAAGAAGCCCCGGCTAACTTCGTGCCAGCAGCCGCGGTAATACGAAGGGGGCGAGCGTTGTTCGGAATTACTGGGCGTAAAGGGCGCGCAGGCGGCTCTGAAAGTCAGATGTGAAAGCCCCGGGCTTAACCTGGGAATTGCATTTGATACTCTGAAGCTTGAGTACG
+
CCCCCGGGGGGGGGGGGGGGGGGGGGGGGGGGGGGGGGGGGGGGGGGGGGGGGGGGGGGFFGGGGGGGGGGGGGGGFGGGGGGGGGGGGGGGGEGGGGGGFFGGGGGGGGGGGGGGGGGGGGGGGGGGGGGGGGGGGGGGGGFGGGGGGGGGGGFGGGGGGGGGGGGGGGEFGGGGGGGGGGGGGGGGGGGCGGE>FDGGGGGGGGGGGGGEG>EFGGGGGGG>ECEGGC*;CC<C7EFDFEGGFGGGFGGGFG5CC:CG5CGGCFGGGG+<4>FFDF7C707C9=*@AGF>F4FFF=F6>
@M03506:14:000000000-AKVR1:1:1101:20129:9335 1:N:0:43
CGAACTCCTACGGGAGGCAGCAGTGGGGAATCTTGGACAATGGGGGAAACCCTGATCCAGCCATGCCGCGTGAGTGATGAAGGCCTTCGGGTTGTAAAACTCTTTCGCGCACGACGATAATGACGGTAGTGCGAGAAGAAGCTCCGGCTAACTTCGTGCCAGCAGCCGCGGTAATACGAAGGGGGCTAGCGTTGTTCGGAATTACTGGGCGTAAAGCGCGCGCAGGCGGCTATCCAAGTCGGTGGTGAAAGCCCGGAGCTCAACTCCGGAACTGCCATTGAAACTGTTTAGCTTGAGGACG
+
CCCCCGGGGGGGGGGGGGGGGGGGGGGGGGGGGGGGGGGGGGGGGGGGGGGGGGGGGGGGGGGGGGGGGGGGGGGGGGGGGGGGGGGGGGGGGGGGGGGGGGGGGGGGGGGGGGGGGGGGGGGGGGGGGGGGGGGGGGGGGGGGGGGGGGGGGGGGGGGGGGGGGGGGGGGGGGGGGGGFGGGGGGGGGGGGGGGGGGGCEGGGGGGFFGGGGGGGGGGGGGGGGGGGCGDEGGGGGGGGGGEDEEGGFFFGGGGGGEGGGFFGG7CGGGGBFFFFF47:7@7C+9:BB79<F7FF@FFFE
@M03506:14:000000000-AKVR1:1:1101:22803:9363 1:N:0:43
CGAACTCCTACGGGAGGCAGCAGTGGGGAATCTTGCGCAATGCGCGAAACCCTGACGCAGCAACGCCGCGTGGAGGATGAAGTCCTTCGGGACGTAAACTCCTTTCGATCGGGACGATAATGACGGTACCGGAAGAAGAAGCCCCGGCTAACTTCGTGCCAGCAGCCGCGGTAGTACGAGGGGGGCGAGCGTTGTTCGGAATTATTGGGCGTAAAGGGTGCGTAGGCGGTTTGGTAAGTCGTATGTGAACTCGATGGGCTCAACTCATAGACTGCATGGGAAACTGCCGGGCTTGAGTAGG
+
CCCCCGGGGGGGGGGGGGGGGGGGGGFEGGGGGGGGGGGGGGGGGGGGGGGGGGGGGGGGGGGGGGGGGGGGGGGGGGGGGGFGGGGGGGGGGGEDGGGGGGGFFGGGFGGGGGGGGGGGGGGGGGGGGGGGGGGGGGGGGGGDBFGDFGGGGFCFGFFGGGGGGGGGGGGGG*?CCGF<=ECGGDEGG8C:8EGCGGGCCCEGFGFFGGD?E8>FGGGGGGG>EC9CG*:*;E*0+00<*:=CF7CGF+0<*1*2;FFF5C*29:CF+*+1769C>F:C5087EFG?0<BB30<5?19*1
@M03506:14:000000000-AKVR1:1:1101:9046:9365 1:N:0:43
CGAACTCCTACGGGAGGCAGCAGTGGGGAATCTTGCGCAATGGACGAGAGTCTGACGCAGCAACGCCGCGTGAGGGACGAAGGCTTTCTGAGTTGTAAACCTCTTTCGACAGGAACGATTGTGACGGTACCTGTAGAAGAAGCACCGGCCAACTATGTGCCAGCAGCCGCGGTGATACATAGGGTGCGAGCGTTATTCGGATTTATTGGGCGTAAAGAGCTCGTAGGCGGTTCGACAAGTCGGGTGTTAAACCCCCAGGCTCAACCTGGGGCCGCCACCCGAAACTGTTGTGACTAGAGTT
+
CCCCCGGGGGGGGGGGGGGGGGGGGGGGGGGGGGGGGGGGGGGGGGGGGGGGGGGGGGGGGGGGGGGGGGGGGGGGGGGGGGGGGGGGGGGGGGGGGGFGGGGGGGGGGGGGGGGGGGGGGGGGGGGGGGGGGGGGGDGGGGGGGGGGGGCFGGGGGGGGGGGGGGGGGGGEFGGGGGGGGGGGGGGGEGGGGEC:EGGGGGEGGGGGGFGGG8CGF?FFCEGEEGGGGGGEEEGE58<EGGGGGGCGGGGGCCE<EDCF*:DFGDFFF357>73*>5CDG))**/:167@B@F?FF?=7*
@M03506:14:000000000-AKVR1:1:1101:8119:9374 1:N:0:43
CGAACTCCTACGGGAGGCAGCAGTGGGGAATATTGGACAATGGGGGCAACCCTGATCCAGCAATGCCGCGTGTGTGAAGAAGGCCTTCGGGTTGTAAAGCACTTTTGTCCGGAACGAAACGCGCTTGGTGAATAGCCAGGTGAACTGACGGTACCGGAAGAATAAGCACCGGCTAACTTCGTGCCAGCAGCCGCGGTAATACGAAGGGTGCAAGCGTTACTCGGAATTACTGGGCGTAAAGGGTGCGTAGGTGGTTTTTTAAGTCCGTTGTGAAATCCCTGGGCTCAACCTGGGAATGGCA
+
CCCCCGGGGGGGGGGGGGGGGGGGGGGGFGGGGGGGGGGGGGGGGGGGGGGGGGGGGGGGGGGGGGGGGGCFGGGGGGGGGGGGGGGGGGGGGGGGGGGGGGGGGGGGFGGGGGGGGGGGGGGGGGGGGGCGGGGGGGGGAGGGGFCGGGGGGEGDGGDGG?EGFGGGGGGGGG7FGGGGGGGGGGGGGGGFCGDG8CGGFGGGGGGGGEEGGFFCEE58CFC?*;CEECGG6E*:C8CFGFD*7:CC5CEEGGC<*89C5CCECCEF6DGFC77C>?9FD>3C*5==(C6:FFFFF645)
@M03506:14:000000000-AKVR1:1:1101:18949:9391 1:N:0:43
CGAACTCCTACGGGAGGCAGCAGTAGGGAATCTTGCGCAATGGGCGAAAGCCTGACGCAGCCATGCCGCGTGAACGATGAAGGTCTTAGGATTGTAAAATTCTTTCACCGGGGAAGATAATGACGGTACCCGGAGAAGAAGCCCCGGCTAACTTCGTGCCAGCAGCCGCGGTAATACGGAGGGGGCTAGCGTTGCTCGGAATTACTGGGCGTAAAGGGCGCGTAGGCGGACAGTTTAGTCAGAGGTGAAGGCCCAGGGCTCAACCTTGGAATTGCCTTTGATACTGGCTGTCTTGAGTTCG
+
CCCCCGGGGGGGGGGGGGGGGGGGGGGGGGGGGGGGGGGGGGGGGGGGGGGGGGGGGGGGGGGGGGGGGGGGGGGGGGGGGGGGGGGGGGFGGGGGGGGGGGGGGGGGGGGGGGGGGGGGGGGGGGGGGGGGGGGGGGGGGGGGGGGGGDGGGGGGGGGGGGGGGGGGGGGGGGGGGGGGGGGGGGGGGGGGGGGGGGGGGGGGGGGGGGGGGGGGFGGGGEEGGGGGGGEGG<:CCGGGGF7AFFGGCGCG*:5CFFGF=CFF=FGGGCC=CGGGGFCGCFFCGFGF7DFBF=F?FF?=3
@M03506:14:000000000-AKVR1:1:1101:21837:9417 1:N:0:43
CGAACTCCTACAGGAGGCAGCAGTGGGGAATTGTTCGCAATGGGCGCAAGCCTGACGACGCAACGCCGCGTGGAGGATGAAGACCTTCGGGTCGTAAACTCCTTTCGATCGAGACGAATGGCCTTGAGGTGAATATCCTCGAGGAATGACGGTACCGAGAGAAGAAGCCCCGGCTAACTCCGTGCCAGCAGCCGCGGTAATACGGGGGGGCAAGCGTTGTTCGGAATTACTGGGCGTAAAGGGCTCGTAGGTGGCCAACTAAGTCAGACGTGAAATCCCTCGGCTTAACCGGGGAACTGCG
+
CCCCCGGGCFFFGCEEGGGGEGGFDEFGGGGGFFGGGGEGGGGGGGGGGGGGGFFGGGGGGGGGG>CGCGGGGGGGGGGGFGGGFGGGGGGFEEEDCFGFGGGGGGGGGFGEFGGGGCBDCFGFFDCGFFGGGF9DFGFFG>CGGGDGGGG7FGGGGCFED<FEGDD@FCC<@CE@FFFCFG*1<:,48C=C:C7:E?E5+<:888EG>EG5*A8CC58C*+;>CECF7C+A655:**1*<?5:6*:7*1*+2:CCC5D4+<63?>9*+)/)*1:<C?F4937*/864<CE9);)7>F=*0
@M03506:14:000000000-AKVR1:1:1101:17350:9422 1:N:0:43
CGAACTCCTACGGGAGGCAGCAGTGGGGAATATTGGACAATGGGCGAAAGCCTGATCCAGCCATGCCGCGTGAGTGATGAAGGCCTTAGGGTTGTAAAGCTCTTTCAGTGGGGAAGATAATGACGGTACCCACAGAAGAAGCCCCGGCTAACTTCGTGCCAGCAGCCGCGGTAATACGAAGGGGGCTAGCGTTGTTCGGATTTACTGGGCGTAAAGCGCACGTAGGCGGATCGATCAGTCAGGGGTGAAATCCCAGGGCTCAACCCTGGAACTGCCTTTGATACTGTCGATCTGGAGTATG
+
CCCCCGGGGGGGGGGGGGGGGGGGGGGGGGGGGGGGGGGGGGGGGGGGGGGGGGGGGGGGGGGGGGGGGGGGGGGGGGGGGGGGGGGGGGGGGGGGFGGGGGGGGGGGFGGGGGGGGGGGGGGGGGGGGGGGGGGGGGGGGGGGGGGGGGGGGGGGGGGGGGGGGGGGGGGGGGGGGGGGGGGGGGGGGGGGGGGF?EGEGEGGGGGGGGGGGGGGGGGGGGGCFGGEGE5CEDEGEGDGFFFGGEEFGFCEGGFGGFGGGGCFACCFGGFF:FGGF=*:FFFF+@:=6>)4:FFFFF?B4
@M03506:14:000000000-AKVR1:1:1101:20180:9445 1:N:0:43
CGAACTCCTACGGGAGGCAGCAGTGGGGAATCTTGCACAATGGGCGAAAGCCTGATGCAGCGACGCCGCGTGGGGGATGAAGCTTCTCGGAGTGTAAACCCCTTTCGACCGGGACGAATGCCTCGCAAGAGGACTGACGGTACCGGTATAAGAAGCCCCGGCTAACTACGTGCCAGCAGCCGCGGTAAGACGTAGGGGGCCAGCGTTGCTCGGAATTACTGGGCGTAAAGGGCGCGTAGGCGGTGCTCTAAGTCAGGCGTGAAAGCCCTGGGCTCAATCCGGGCATTGCGCTTGCTACTGG
+
CCCCCFGGGGGGGGGGGGGGGGGGGGGGGGGGGGGGGGGGGGGGGGGGGGGGGGGGGGGGGGGGGGGGGGFFGGGGGGGGGGGGGGGGGGGGGGGGGGGGGGGGGGGGGGGGGGFEGGGGGFGGGGGGG8FFCGGGGGGGGGGGGGCFGFGGGE7FFFFGGGGGGFGGGGFDFGGGGGGDEFGGCCEGG?GG8FF>CGGGDGGGGEGGGGGE>>;5C9<EE?**:/:E>?FEEGGGGEDC6==CDGCGCFGF*<:F@?DCEE*CFGE3:7F><**+**2*75)*1<**)*)45:)1660?F
@M03506:14:000000000-AKVR1:1:1101:3110:9493 1:N:0:43
CGAACTCCTACGGGAGGCAGCAGTGGGGAATATCGGACAATGGGCGCAAGCCTGATCCAGCCATGCCGCGTGAGTGATGAAGGCCCTAGGGTTGTAAAGCTCTATTGTGCGGGAAGATAATGACGGTACCGCAAGAATAAGCCCCGGCTAACTTCGTGCCAGCAGCCGCGGTAATACGAAGGGGGCTAGCGTTGCTCGGAATCACTGGGCGTAAAGGGTGCGTAGGCGGGTCTTTAAGTCAGGGGTGAAATCCTGGAGCTCAACTCCAGAACTGCCTTTGATACTGAGGATCTTGAGTTCG
+
CCCCCGGGGGGGGGGGGGGGGGGGGGGGGGGGGGGGGGGGGGGGGGGGGGGGGGGGGGGGGGGGGGGGGGFGGGFGGGGGGGGGGGGGGGGGGGGGGGGGCFGGGGFGGGGGGGGGGGGGGGGGGGGGGGGGGGGGGGGGGFGGGGGGGGGGGGGGGGGGGGGGGGGGGGGGCGGGGGGFGGGGDGGGGGGGGGGGGGGGGGGGGGCCED?CCEGF?DGGGGGGGEFEEDG5E+<FFCFGF?FFGEGGFE?GFGDFGFFFCC=FGDCDGGGF*02AFF=CF4=FGFF44*)8*9=6F8467
@M03506:14:000000000-AKVR1:1:1101:14673:9518 1:N:0:43
CGAACTCCTACGGGAGGCAGCAGTGGGGAATTTTGGACAATGGGCGCAAGCCTGATCCAGCAATGCCGCGTGCGTGAAGAAGGCCTTCGGGTTGTAAAGCACTTTTGTCCGGAAAGAAATCCTTTGGGCTAATACCCTGAGGGGATGACGGTACCGGAAGAATAAGCACCGGCTAACTACGTGCCAGCAGCCGCGGTAAGACGAAGGGGGCTAGCGTTGTTCGGAATTACTGGGCGTAAAGCGCGTGTAGGCGGTTATCCAAGTCGGGTGTGAAAGCCTTGAGCTCAACTCAAGAAATGCA
+
CCCCCGGGGGGGGGGGGGGGGGGGGGGGGGGGGGGGGGGGGGGGGGGGGGGGGGGGGGGGGGGGGGGGGGGGGGGGGGGGGGGGGGGGGGGGGGGGGGGGGGGGGGGGGGGGGGDGGGGGFFEGGGGGGGGGGGGGGGGGGGGGGGGGFGGGGGGGGDGGGGGGGGGGGGGGGGGGGGGGGGGGGGGGGGGGGGGGGGGFFGGCFGGGGGGGGGGG8?EE5FEG>EF8CGGGGGGGGGDGFGGGE7CDFGGFGE5CC=C:CC7+3CEGCDGFFFFFC:C>F?7F?)0=?C?>6?6)7@F6*
@M03506:14:000000000-AKVR1:1:1101:4062:9531 1:N:0:43
CGAACTCCTACGGGAGGCAGCAGTGGGGAATATTGGACAATGGGCGCAAGCCAGATCCAGCCATGCCGCGTGGATGATGAAGGCCCTAGGGTTGTAAAGTCCTTTCGGCGGGGAAGATAATGACGGTACCCGCAGAAGAAGCCCCGGCTAACTTCGTGCCAGCAGCCGCGGTAATACGAAGGGGGCTAGCGTTGCTCGGAATCACTGGGCGTAAAGCGCACGTAGGCGGACTCTTAAGTCGGTGGTGAAATCCTGGAGCTCAACTCCAGAACTGCATTTGATACTGGGAGTCTTGAGTCCG
+
CCCCCGGGGGGGGGDGGGGGGGGGGGGGGGGGGGGGGGGGGGGGGGGGGGGGGGGGGGGFGGGGGGGGGGGGGGGGGGGGGFGGGGGGGGGGGGGGGGGFGGGGGGDDGGDDEFGGFGGFFGGGGGGFFCACGGGGGCG:@FGGGDGDGGGGG9AFGFFG;7FGFGGDGGGGG@,,?F<C*2CEGG58CFE>C88@FEGC8FCGGGGFGFGGD5EGDEE5:880:8CCEC?8*<EF+A7CEGEEC5C7FF+<*A?FFFFCE9**+23*3::5:77+:?*2:6/:<=D4:D5>???FF?*75
@M03506:14:000000000-AKVR1:1:1101:23283:9547 1:N:0:43
CGAACTCCTACGGGAGGCAGCAGTGGGGAATTTTGCGCAATGGGGGAAACCCTGACGCAGCAACGCCGCGTGGAGGATGAAGCCCCTTGGGGTGTAAACTCCTTTCGACCAAGACGATAATGACGGTACTGGTGGAAGAAGCACCGGCTAACTCTGTGCCAGCAGCCGCGGTAATACAGAGGGTGCAAGCGTTGTTCGGAATTATTGGGCGTAAAGGGCGCGTAGGCGGCGCCACAAGTCACCTGTGAAATCTCTGGGCTTAACTCAGAGCCTGCAGGCGAAACTGTGGTGCTGGAGTATG
+
CCCCCGGGGGGGGGGGGGGGGGGGFGGGGGGGGGGGGGGGGGGGGGGGGGGGGGGGGGGGGGGGGGGGGGGGGGGGDGGGGGGGGGGGGGGGGGGGGGGGGGGGGGGGGGGGGGGGGGGGGFGGEGGGGGGGGGGGGGGFGG?FGGGGGGGGGGGGGCGGGGGGGGGGGGGGGGGGGFCEFGGGGGGGGGGBCCECGEEEGG6CF?F?GDE*:8EFGGGDCGGCGDFGGGGGGGGGGGFGGGGGGGGFFFGGGGFGF4<CCFC?FFCFFFFFDFGGGFCDGFFGCFFFBGFB4FF47@F7@
@M03506:14:000000000-AKVR1:1:1101:11531:9548 1:N:0:43
CGAACTCCTACGGGAGGCAGCAGTGGGGAATATTGCGCAATGGGCGGAAGCCTGACGCAGCGACGCCGCGTGGGGGATGACGGCCTTCGGGTTGTAAACCTCTTTCGACCGGGACGAAGCGTGAGTGACGGTACCGGTATAAGAAGCACCGGCCAACTACGTGCCAGCAGCCGCGGTAATACGTAGGGTGCGAGCGTTGTCCGGAATTATTGGGCGTAAAGAGCTCGTAGGCGGTGTGTCACGTCGATCGTGAAAACTTACAGCTTAACTGTGAGCGTGCGGTCGATACGGGCATCACTGG
+
CCCCCGGGGGGGGGGGGGGGGGGGGGGGGGGGGGGGGGGGGGGGGGGGGGGGGGGGGGGGGGGGGGGGGGEGGGGGGGGGGGGGGGGGGGGGGGGGGGGGGGGGGGGGGGGGGGGGGGGGGGGGGGGGGGGGGGGGGGGGGGGGGGGGGGGGGGGGGGGGGGGGGGGGGGGGGGGGCGGGGGGGGGGGGGGGGGGGGGGGGGGGEEGGGGGGGGGGGEGGGGGGGGGGGGGGGGGG:*9@EFGG=CGDFGGGCEEFGFGFG776AFGGGGGFGFDED5375@>CE7C@BG@>B:>)66BFF
@M03506:14:000000000-AKVR1:1:1101:15860:9551 1:N:0:43
CGAACTCCTACGGGAGGCAGCAGTGGGGAATCTTGCGCAATGGGGGAAACCCTGACGCAGCAACGCCGCGTGGAGGATGAAGTCCTTCGGGACGTAAACTCCTTTCGATCGGGACGATAGTGACGGTACCGGAAGGAGAAGCCCCGGCTAACTTCGTGCCAGCAGCCGCGGTAATACGAGGGGGGCGAGCGTTGTTCGGAATTATTGGGCGTAAAGGGTGCGTAGGCGGTTTGGTAAGTCTTATGTGAAATCAATGGGCTCACCTCATAGACTGCATGAGAAACTGCCGGGCTTGAGTATG
+
CCCCCGGGGGGGGGGGGGGGGGGGGGGGGEGGGGGGGGEGGGDFGGGGGGGGGGFGGGGGGGGGGGDFGGGGGGGGGGGGGGGEGGGGGGGGGGGGGGGGGGGGGGGFGGGGGGGGGGGGGFGGGGGGGGGGGGGGGDFGGDFFGCEGGGGGGGGGGGFFGGGGGGGGGGGGGGGGGGG7FEEEEEG5CEGEDEGGGGGEEGC?FGGGGGGGG5EGGGGGEGEEGEGGG*:5;*229CFGGCGGGG+::9+<*++2+7*>7+*2<>7>F79FFF:7:@*9FFFGF@489)7134;4?FFF=
@M03506:14:000000000-AKVR1:1:1101:18158:9555 1:N:0:43
CGAACTCCTACGGGAGGCAGCAGTGAGGAATTTTCCGCAATGGACGCAAGTCTGACGGAGCAACGCCGCGTGCAGGACGACGGCCGTCGGGTTGTAAACTGCTTTTCTCAGGGACGAGCAAGGACGGTACCTGAGGAAGAAGCCCCGGCTAACTACGTGCCAGCAGCCGCGGTAATACGTAGGGGGCGAGCGTTGTCCGGATTTATTGGGCGTAAGGCGTCCGCAGGCGGTCAAGCAAGTTCGAGGTGACAGTGCGCGGCTTAACCGCGCAAGGTCCTTGAAAACTGCTTGAATTGAGGGG
+
CCCCCGGGGGGGGGGGGGGGGGGGGFGGGGGGGGGGGGGGGGGGGGGGGGGGGGGGGGGGGGGGGGGGGGGGGGGGGGGGGGGGGGGGGGGGGGGGGGGGGGGGGGGGGGGGGGGGGGGGGGGGGGGGGGGFGGGGGGGGGGGGGDEGGGGGGFGGGGCFFGGGGGGCFGGGGGGGGFGGGFGGGGGGGGGGEGGC:@CECEEFFFGGGGFDEDEGGGEEGGDGGGGGGGGGCGG9CECCFGGGGGGC?FCGGGDG*7CGGDFCEF:7>C=DDF9CGFFC7@*<*7>?)04()//9BF@:)
@M03506:14:000000000-AKVR1:1:1101:28779:9569 1:N:0:43
CGAACTCCTACGGGAGGCAGCAGTGGGGAATATTGCGCAATGGACGAAAGTCTGACGCAGCGACGCCGCGTGTGGGATGAAGCCTTTCGGGGTGTAAACTACTGTTGCCCGGGAAGAAACTCCTCTTCCGCGGAGATTGACGGTACCGGGTGAGGAAGCACCGGCTAACTCTGTGCCAGCAGCCGCGGGAATACAGAGGGTGCGAGCGGTGTCCGGAATTACTGGGTGTAAAGGGCGCGTAGGTGGCGGGATAAGACTGTGGTGAAAGGCCGGGGCGAAAACTCGTGTCTGCCATGCGGAC
+
CCCCCGGGGGGGGGGGGGDGFEEC<CFGG>F,6CFAFDFEGGGCAFEGEGF,CEGGGGEGGGGGGGGGGGEG8=BFFFGGFGFG,9F,8=FGCCFFDGD,,BEFGFF9,<BC7:+BFA<>F,,,38D<B=+@C7@F:A,@>:<8**,6>***<<:,3<CF,2**4*47:7,?,?FC9FDCFC721<85***:A9<+++;88C*?*?*:*2CG6+*1;**+<0<C<82:8+<+:+8*:21:>C=EE=*/*****++*+*2*2*22AC+2**/.)11>)))))))357/)4*7)1)0/0)<))
@M03506:14:000000000-AKVR1:1:1101:16461:9577 1:N:0:43
CGAACTCCTACGGGAGGCAGCAGTGGGGAATTTTGCGCAATGGGGGAAACCCTGACGCAGCAACGCCGCGTGGAGGATGAAGTCCCTTGGGACGTAAACTCCTTTCGACCGGGAAGATACTGACGGTACCGGAAGAAGAAGCACCGGCTAGCTCTGTGCCAGCAGCCGCGGTAATACAGAGGGTGCGAGCGTTGTTCGGAGTTATTGGGCGTAAAGGGCGCGTAGGCGGCGCGGTATGTCACCTGTGAAATCTCCTGGCTCAGCTGGGAGCTTGCAGGCGGGACTGCCGTGCTGGGGTGTG
+
CCCCCGGGGGGGGGGGGGGGGGGGGGGGGGGGGGGGGGGGGGGGGGGGGGGGGGGGGGGGGGGGGGGGGGGGGGGGGGGGGGGGGGGGGGGGGGGGGGGGGGGGGGGGGGGGGGGGGGGGGGGGGGGGGGGGGGGGGGGGGGGGGGGG>FGGGGGGGGGGGGGGGGGGGGGGGGGGGGGGGGGFFGGGGGGCGGEGGGGGGEGGGCFGGGGG>EGFGGDGGGGGGGGGGGGGGG==FF:CCC?9FGGGFFCCC?:CEFGFGGGD+6?D:DGF<5C694)9D)8C=F7F>7),)*/)..7)7
@M03506:14:000000000-AKVR1:1:1101:2605:9581 1:N:0:43
CGAACTCCTACGGGAGGCAGCAGTTAGGAATCTTGCGCAATGGGCGAAAGCCTGACGCAGCCATGCCGCGTGAATGATGAAGGTCTTAGGATTGTAAAATTCTTTCAGCAGGGAAGATAATGACGGTACCTGCAGAAGAAGCTCCGGCTAACTTCGTGCCAGCAGCCGCGGTAATACGAAGGGGGCTAGCGTTGCTCGGAATTACTGGGCGTAAAGGGCGCGTAGGCGGATGACTAAGTCGGGGGTGAAAGCCCGGGGCGCAACCTCGGAACTGCCTTCGCTACTGGTCATCTTGAGTACG
+
CCCCCGGGGGGGGGGGGGGGGGGGGGGGGGGGGGGGGGGGGGGGGGGGGGGGGFGGGGGGGGGGGGGGGGGGGGGAFGGGGGGGGGGGGGCFGGGGGGGGGGGGFGGGGGGGGGGGGGGGGGGGGGGFEGGFGGGGGEGGFGGGGGGGGGGGGGGGGFGFGGGGGGGGGGGGGGGGGGGGGGGGGGGGGGGGGGGGGGDGGGGGGGDGGGGEGGGFF88EGEGEDGGGDGDEFFCFF+?C=5CC5=5<+:CGDFDGDDG):7CEDF63EDEEFD*?CF*>*.7E+94/6D6996@F?FFFB
@M03506:14:000000000-AKVR1:1:1101:21964:9588 1:N:0:43
CGAACTCCTACGGGAGGCAGCAGTGGGGAATTTTGCGCAATGGGGGAAACCCTGACGCAGCAACGCCGCGTGGAGGATGAAGTCCCTTGGGACGTAAACTCCTTTCGACCCGGACGATAATGACGGTACGGGTGGAAGAAGCCCCGGCTAACTGCGTGCCAGCAGCCGCGGTAATACGAGGGGGGCACGCGGTGTTCGGAATTACTGGGCGTACAGGGCGCGTAGGCGGTGCGGTAAGTCACCTGTGAAATCTCAGGGCTTAACTCGGAGCCTGCAGGCGAAACTGGCGTGCTTGAGTGCG
+
@CC<BEC@FCEFCEG7@FEGGGFFFGGDFED,@FGGBEECGFFGGGG:CFFGD8F<CFGGDGGF@FEFCEGG:BFDFG@@EFFFGEGFGGG<ECED?F,C?=?<,BB=C7>+:7:FCGE:<,CB@:F7C:FC@:F*>,,8F:B357CF*:>CB9<C<*1=,2=7FFGGC<CBFGA:,:::F5*?EG8*2/**/:2*31:*;*+++3:EG5C8818:?C5:=8C>EG+/::*8E58/*+;FFE?6<0<:++3<*<+08>C4*3:CFDC*/5C3***29)77<::5+**0,9>03**701=*:
@M03506:14:000000000-AKVR1:1:1101:21461:9592 1:N:0:43
CGAACTCCTACGGGAGGCAGCAGTTGGGAATCTTGGACAATGGGGGAAACCCTGATCCAGCCATGCCGCGTGAGTGATGAAGGCCTTCGGGTTGTAAAACTCTTTCGACGGGGACGATAATGACGGTACTCGTAGAAGAAGCTCCGGCTAACTTCGTGCCAGCAGCAGCGGTAATACGCAGGGGGCTAGCGGTGTTCGGAATTACTGGGCGTAAAGCGCGCGCAGGCGGGCTTCCAAGGCGGTGGTGCAAGCCCGGGGCTCAACTCCAGAACTGCCCTTGACACGGTAAGACTTGAGTATG
+
CCCCCGGGFGCEGGDGD>CFGGGGGGFGGGGGG<FGFGGGFGFCCEEFGGGGGGGEFFGGGGGGGGGGDFFG7FCFFFEFFGGGDGGGGGDFEGGFEFGFGGG9EFEDGGGGE+>:C4+C9EFGGCF@C,CFGC<FDC><<BAF8BFGGD>,8=FGGG:FEF@:3,,5@CFG7:B2>**11CCFG>GFFB<*=<8<CEEC**5?<CCCE5CED58CC=C******::C8*85868F++*;*1*:*:C*0++:7575*.9>*+0*+*2*+200:=D6*9**2)9<*)*0(*0)/1/?6**0*
@M03506:14:000000000-AKVR1:1:1101:13409:9593 1:N:0:43
CGAACTCCTACGGGAGGCAGCAGTGGGGAATTTTGCGCAATGGGGGAAACCCTGACGCAGCAACGCCGCGTGGAGGATGAAGTCCTTCGGGACGTAAACTCCTTTCGATCGGGACGATTATGACGGTACCGGAAGAAGAAGCCCCGGCTAACTTCGTGCCAGCAGCCGCGGTAATACGAGGGGGGCGAGCGTTGCTCGGAATTATTGGGCGTAAAGGGTGCGTAGGCGGTTTGGTAAGTCTTGTGTGAAATCTATCGGCTCAACTCATAGTCTGCACGAGAAACTGCCGGGCCTGCGTGTG
+
CCCCCGGGGGGGGGGGGGGGGGGFGGGGGGGGGGGGGGGGGGGGGGGGGGGGGGGGGGGGGGGGGGGGGGGGGGGGGGGGGGGGGGGGGGGGGGGGGGGGGGGGGGGG9FGGGGGGGCGGGGGGGGGGGGGGGGGFGGGGGGFGGGEGGDFGGGGGCFFGFGFDCFGCEEB:<FCFGF*<<<>8:>88*??*1?*<@CC88C+0+3<:8CCC*?*:?C@8CE/;E5+:8*2;;=C+<A7:+A<++:C>9:+<*<<*:)/9CC*A+>+2CF+=7CFGFFC))89F+9C:(171))))0)00<
@M03506:14:000000000-AKVR1:1:1101:11413:9613 1:N:0:43
CGAACTCCTACGGGAGGCAGCAGTGGGGAATATTGGACAATGGGGGCAACCCTGATCCAGCAATGCCGCGTGAGCGATGAAGGCCTTAGGGTTGTAAAGCTCTTTCGGCGGGGACGATGATGACGGTACCCGCAGAAGAAGCCCCGGCTAACTTCGTGCCAGCAGCCGCGGTAATACGAAGGGGGCGAGCGTTGTTCGGAATTACTGGGCGTAAAGGGCGCGCAGGCGGCTCTGAAAGTCAGATGTGAAAGCCCCGGGCTTAACCTGGGAATTGCATTTGATACTCTGGAGCTTGAGTGTG
+
CCCCCGGGGGGGGGGGGGGGGGGGGGGGGGGGGGGGGGGGGGGGGGGGGGGGGGGGGGGGGGGGGGGGGGGGGGGGGGGGGGGGGGGGGGGGGGGGGGGGGGGGGGGGGGGGGGGGGGGGGGGGGGGGGGGGGGGGGGGGGGGGGGGGGGGGGGGGGGGGGGGGGGGGGGGGGGGGGGGGGGGGGGGGGGG?EEEGGGGGGGGGGGGGGGGGGGGGGGGGGGGGGGGGGGGGFFECGGFGDE?FG<EGGGGGGGGGGFGDGCGFGGGGG4?@GGFFFFGGGF4CGFFFF748FFF@F6F66
@M03506:14:000000000-AKVR1:1:1101:9838:9615 1:N:0:43
CGAACTCCTACGGGAGGCAGCAGTGGGGAATTTTGCGCAATGGGGGAAACCCTGACGCAGCAACGCCGCGTGGAGGATGAAGCCCCTTGGGGTGTAAACTCCTTTCGATAGGGAAGATAATGACGGTACCTATAGAAGAAGCCCCGGCTAACTTCGTGCCAGCAGCCGCGGTAATACGAGGGGGGCAAGCGTTGTTCGGAATTATTGGGCGTAAAGGGCGCGTAGGCGGTCTGACAAGTCTTGGGTGAAATCTCTGGGCTCAACCCAGAGTCTGCATAGGAAACTGTAGGGGTTGAGTATG
+
CCCCCGGGGGGGGGGGGGGGGGGGGGCGGGG@EFFGGGGGGGGGGGGGGGGGGGGGGGGGGGGGGGGGGGGGGGGGGGGGGGGGGGGGGGGDGGGGGGGGGGG9FGC<A?FGGGGGGFFGFFDGGGGFCD<DFDB,>FFCFD>+@F@CCFDCGCGGD@@F,2::,@FCEE14<<FGCG<CEF7BCGGC@5;/*2*1+88C8*+00+9C>@E:8CFCF=DEG=:*:E+/8:ECF:+3+A00+<<+:EE*+3:<C?+*+895CCF60*29*907>CFFD@CCD66*+9C*67>(0)<?/=*/*
@M03506:14:000000000-AKVR1:1:1101:12445:9618 1:N:0:43
CGAACTCCTACGGGAGGCAGCAGTGGGGAATCTTGCGCAATGGGCGAAAGCCTGACGCAGCGACGCCGCGTGAGGGAAGAAGGCCTTCGGGTTGTAAACCTCTTTCAGGAGGGACGAAGCCACTCGGGTTAATAGCCCAGAGGGTGACGGTACCTCCAGAAGAAGCCCCGGCTAACTACGTGCCAGCAGCCGCGGTAATACGTAGGGGGCAAGCGTTGTCCGGATTTATTGGGCGTAAAGAGCGTGTAGGCGGCCAGGTAGGTCTGCTGTGAAAACTCGAGGCTTAACCTCGAGCTGTCGG
+
CCCCCGGGGGGGGGGGGGGGEGGFGGGGGGGGGGGGGGGGGGGGGGGGGGGGGFFGGGGGGGGGGGGGGGGGGGGGGFGGGGGGGGGGGGGGGGGGGDGGGGGGGGGGGGGGGGGGGGGGGGGGGGGGFCGDGGGGGGGGGGGGGGGGGGGGGGGGGGGGGFFGGFFGGGGGGGGGFGGEBFGGGGGGGFGGGGGGGGFFGD+0;EEGGGGGGGGAEEGGGGG5C;@CEGGGGEECE5CCGGGD=ECFFFGGGDCDGF9>FGGC+9?CF0+=7:*:9FG4DEF5CFFF3>:3.755:0=F>
@M03506:14:000000000-AKVR1:1:1101:18349:9635 1:N:0:43
CGAACTCCTACGGGAGGCAGCAGTGGGGAATTTTGCGCAATGGGGGAAACCCTGACGCAGCGACGCCGCGTGGAGGATGAAGTCCTTCGGGACGTAAACTCCTTTCGATCGGGACGATTATGACGGTACCGGAAGAAGAAGCCCCGGCTAACTTCGTGCCAGCAGCCGCGGTAATACGAGGGGGGCGAGCGTTGTTCGGAATTATTGGGCGTAAAGGGTGCGTAGGCGGTTTGGTAAGTCTTGGGTGAAATCTATGGGCTCAACTCATAGTCTGAACGAGAAACTGCCGGGCTTGAGTGTG
+
CCCCCGGGGGGGGGGGGGGGGGGGGGGGCGGGGGGGGGGGGGGGGGGGGGGGGGGGGGGGGGGGGDGGGGGGGGGGGGGGGGGCGGGAFGGGGGGGGGFGFFGFFGGDGGGGGGGGGDECBFFGGGGGGCFGEGGGGCGGGGAECC@7FCGGCFGGGGCFGGGGGGGGGGGC:EDGFFEGGGGGGGGGGEE*;?/ACEEGEE6:97CFGFE8C8CGGGFGEEECCE?EG:=*/A59:C799FG+:5C72A+9:<+78FCFGG4*A7+79:9*?C*0*5*9))?*+*2),))())00?**19
@M03506:14:000000000-AKVR1:1:1101:10554:9641 1:N:0:43
CGAACTCCTACGGGAGGCAGCAGTGGGGAATCTTGCACAATGGGGGAAACCCTGATGCAGCGACGCCGCGTGAGCGATGAAGCCCTTCGGGGTGTAAAGCTCTTTCGGCAGGGAAGATCATGACGGTACCTGCAGAAGCAGCTGCGGCTAACTACGTGCCAGCAGCCGCGGTAATACGTAGGCAGCAAGCGTCGTTCGGAGTTACTGGGCGTAAAGGGTGTGTAGGCGGTCCTCTAAGATTGGTGTGAAATCTCCCGGCTCAACTGGGAGGGTGCGCCGAAAACTGGGGGGCTAGAGTACT
+
CCCCCGGGGGGGGGGGGGGGGGGGGGGGGGGGGGGGGGGGGGGGGGGGGGGGGGGGGGGGGGGGGGGGGGGGGGGGGGGGGGGGGGGGGGGGGGGGGGGGGGGGGGGGGGGGGGGGGGGGGGGGGGGGGGGGGGGGGGGGGGGGGGGGGGGGGGGGGGGGGGGGGGGGDEGGGGGGGGGGGGGGGGGGGGGCFGCEDGGGGEEFGCF?FFGEGDEFGGGGEEFFGGFCGEGE79FFFGGGGGD:AFGGGGG+*9<<EEGGGC47CFGG6CEEC77CCBGGGD5FEFGF;5>>55>6=/9B1
@M03506:14:000000000-AKVR1:1:1101:18866:9655 1:N:0:43
CGAACTCCTACGGGAGGCAGCAGTGGGGAATATTGGACAATGGGCGCAAGCCTGATCCAGCCATGCCGCGTGAGTGATGAAGGCCTTAGGGTTGTAAAGCTCTTTCAGTGGGGAAGATAATGGCGGTACCCACAGAAGAAGCCCCGGCTAACTTCGTGCCAGCAGCCGCGGTAATACGAAGGGGGCTAGCGTTGTTCGGATTTACTGGGCGTAAAGCGCACGTAGGCGGATTGTTAAGTCGGGGGTGAAATCCTGGAGCTCAACTCCAGAACTGCCTTCGATACTGGCAATCTCGAGTCCG
+
CCCCCGGGGGGGGGGGGGGGGGGGGGGGGGGGGGGGGGGGGGGGGGGGGGGGGGGGGGGGGGGGGGGGGGGGGGGGGGGGGGGGGGGGGGGGGGGGGGGGGGGGGGGGGGGGGGGGGGGGGGGGGGGGGGGGGGGGGGGGGGGGGGGGGGGGGFGGGGGGGGGGGGGGGGGGGGGGGGGGGGGGGGGGGGGGGGGGGGGGGGGGEGGFGGDEEGFEGGGGGGGGGGGGGGGGGGGGFFGGGGGGGGGGFCCGGGGGGFGFGGGGGGFGG7CFGFGGGFFFCFFCC?*<:FFFFFFFFF@B3
@M03506:14:000000000-AKVR1:1:1101:18077:9670 1:N:0:43
CGAACTCCTACGGGAGGCAGCAGTGGGGAATCTTGCACAATGGGCGAAAGCCTGATGCAGCCACGCCGCGTGGGGGATGAATGCTCTCGGGTTGTAAACCTTCTTCAGTAGGGACGAAATAGACGGCGCCCGCAGAAGAAGCCCCGTCCAACAACGATCCACAAGGCCCGGTAATGCGCAGGGAGCGACCGTTGTCCGGAGGCAGCGGGCGTAATGCGGTCGTAGGCGGTTTAGCAAGTCGGGCGTGAACATGCCAGGTCCAAGCTGGAAGCGCGACCCGAGACTGCTATGCTGAGAGTCA
+
CCCCCGGGGGGGGGGGGGGGGGGG8FGGGGG,FGG<6EGGGGG8FGGGGG,EFGG9,EGGG,F6+@FGGGFG:+FFGGGGG,F,EFGD+DFGG+8,CF,F,,EGG<,,,,CFE,+44@F,5,,,++3+++++8++3@,D,,,,@*C5*>*33*,,***,1,,,,,,*,**11*42,,4*1*=**=F7***2C**;+<EGG8*//***/:EGG*8*0+:**2/1;5*+:CGG>F:+++;>+*:/*:/*1*+300++2+7700+*+*9F*:**.>C55))9/))7C9?F44*8)***)0)96*
@M03506:14:000000000-AKVR1:1:1101:6406:9703 1:N:0:43
CGAACTCCTACGGGAGGCAGCAGTTGGGAATCTTGGACAATGGGGGAAACCCTGATCCAGCCATGCCGCGTGAGTGATGAAGGCCTTCGGGTTGTAAAACTCTTTCGACGGGGACGATAATGACGGTACCCGTAGAAGAAGCTCCGGCTAACTTCGTGCCAGCAGCCGCGGTAATACGAAGGGGGCTAGCGTTGTTCGGAATTACTGGGCGTAAAGCGCGCGCAGGCGGTCTTCCAAGTCAGTGGTGAAAGCCCGGAGCCCAACTCCGGAACTGCCATTGAAACTGTAAGACTTGAGGACG
+
CCCCCGGGGGGGGGGGGGGGGGGGGGGGGGGGGGGGGGGGGGGGGEGGGGGGGGGGGGGGGGGGGGGGGGGGGGGGGGGGGGGGGGGGGGGFGGGGGGGGGGGGGGGGGGGGGGGGGGGGGGGGGGGGGGGGGGGGGGGGGGFGGGEGGGGGGGGDFGGGGGGGGGGGGEGEGEFGGG@CGGGGGDFECCFC*==FFGGGGGGGGDCFGGGGCEGF@EG558=CEGGGGEGGGGGGGG>CGGGGFFFFGGGCCGGG5:7DGGGECC?GG<EB66FFG=FG7@@GFFGB4>*.=B?=<:)07
@M03506:14:000000000-AKVR1:1:1101:14006:9716 1:N:0:43
CGAACTCCTACGGGAGGCAGCAGTGGGGAATATTGGACAATGGGGGAAACCCTGATCCAGCGACGCCGCGTGTGTGAAGAAGGCCTGCGGGTTGTAAAGCACTTTTAGTGGGGATGAAATGTTCACGGCTAATACCCGTGGATTTTGACCTAACCCACAGAAAAAGCACCGGCTAACTCTGTGCCAGCAGCCGCGGTAATACAGAGGGTGCAAGCGTTAATCGGAATTACTGGGCGTAAAGCGTGCGTAGACGGTTACATAAGTCGGGTGTGAGAGCCCCGGGCTCAACCTGGGAATTGCA
+
CCCCCGGGGGGGGGGGGGGGGGGGGGGGGGGGGGGGGGGGGGGGGGGGGGGGGGGGGGGGGGGGGGGGGGGGGGGGGGGGGGGGGGGGGGGGGGGGGGGGGGGGGGGGGGGGGGGGGGGGGGGGGGGGGGGGGGGGGGGGGGGGGGGGGGGGGGGGGGGGGGGGGGGGGGGGGGGGGGGGGGGGGGGGGGGGGGGGGGCGEGGGGGGGGGGGGGGGGG5FGGGGGGGGGGGGFGGGGGG=EGGGGGGGEGGGGDEDEFGFG77CE9ECFGGDGG7FFFGD/;>GE>C=:F48@F:F@46?*
@M03506:14:000000000-AKVR1:1:1101:18707:9730 1:N:0:43
CGAACTCCTACGGGAGGCAGCAGTGGGGAATCTTGCGCAATGGTCTAACGACTGACGCAGCGACGCCGCGTGAGGGATGAAGCTTTTCGGAGTGTAAACCTCTGTTGCTCGGGACGAATTGTCGAACTCTTTCGACTTGACGGTACCGAGTGAGGAAGCACCGGCTAACTCCGTGCCAGCAGCCGCGGTAATACGGGGGGTGCGAGCGTTGTCCGGAATCACTGGGCGTAAAGGGCGCGTAGGTGGTCTTGTAAGTCTGTGGTGAAAGCCCGGGGCACAACCCCGGGTCTGCCATGGATAC
+
CCCCCGGGGGGGGGGGGGGGGGGGGGGGGGGGGGGGGGGGGGGGGGGGGGGGGGGGGGGGGGGGGGGGGGCFFGGGGGGGGGGGGGGGGGGGGGGGGGGGGGGGGGGGGGGGGGGGGGGGGGGGGGGGGGGGGGGGGGGGGGGGGGGGGGGGGGGGGGGFGGGGGGDGGGGGGGGGGGGGGGGGGGGGGGGGGGGGGGGGECGGGGGGGGGGGF>EEGGGGGGFGGGGC>EGGGG=ECD8CEGCGF:0@CFG>?FGFFF7EG<C?=EFCFGBGGGGC@C<DBBCE>C595;A6??FF)*7)
@M03506:14:000000000-AKVR1:1:1101:25855:9748 1:N:0:43
CGAACTCCTACGGGAGGCAGTAGTGGGGAATCTTGCGCAATGGGCGAAAGCCTGACGCAGCGACGCCGCGTGGGGGATGAAGCTTCTCGGAGTGTAAACCCCTTTCGACCGGGACGAAACGCCCGCAAGGGCTTGACGGTACCGGTATAAGAAGCCCCGGCTAACTACGTGCCAGCAGCCGCGGTAAGACGTAGGGGGCCAGCGTGGCTCGGAATTACTGGGCGTAAAGGGGTCGTAGGCGGGGCGGTAAGTCGGAAGTGAAGTGTCTGGGCTTAACTCAGAGGCTGCTTGCGACACTGCC
+
CCCCCFGGGGGGDGGGDFGGFGGFFGGGGGGGGCFGGGGEGGGGGGGDGGGGGFFGG7CEGEGGGGGGGG7CFEGGGGGGGG?FGGGGGDCGGDGGGGFC=CD8FG:FGGGGDCGGGGGFFE7FGEGGGGCFGG:CGGGG:*CF@FGCGGGGGC:A:B<FE*FGF<GFG:8CFF8CECFFGGEGGEGG?FE8CEGGDE5:?E>EG5?:*3:C>8@:9+0++*;CEDCC?FC**/:C559?EE**:=:/?*<0:CECC)*939*0+2<*AFG5FFF72*0****5*875)7*,.0)0))/6)
@M03506:14:000000000-AKVR1:1:1101:23161:9767 1:N:0:43
CGAACTCCTACGGGAGGCAGCAGTGAGGAATTTTCCGCAATGGACGAAAGTCTGACGGAGCAACGCCGCGTGCAGGATGACGGCCTTCGGGTTGTAAACTGCTTTTCTCAGGGACGAGCAAGGACGGTACCTGAGGAAGAAGCCCCGGCTAACTACGTGCCAGCAGCCGCGGTAATACGTAGGGGGCGAGCGTTGTCCGGATTTATTGGGCGTAAAGCGTCCGCAGGCGGTCAAGTAAGTTCGAGGTGACAGAGCGTGGCTTAACCGCGCAAGGTCCTTTAAAACTGCTTGACTTCAGGTG
+
CCCCCGGGGGGGGGGGDGGGGGGGGGGGGGGGGGGGGGGGGGGGGGGGGGAFFFGGGGGGGGGGGGGGGGGGGGGGGGGFGGGGGGGGGGGGGGGGGGGGGGFGGGGGCCFGGGGGCFGGCEFFGGGEGGGCFGGGGFGFFGG<>FGFGGGGGDFFGFGGGGGGCFGGGGGGGGG9FFG7CEG@FDDEDG5EEGEEG7CG5;89<CCGFFGGGECFGGDC=5CC*?EEEG=GGFF99CCG+<7EF5:C++<6*<6D=:G3CF<C7CEG5C*)1*9CFFC****<C)*?4D?1?BB**97*0
@M03506:14:000000000-AKVR1:1:1101:26041:9781 1:N:0:43
CGAACTCCTACGGGAGGCAGCAGTGGGGAATATTGGACAATGGGCGCAAGCCTGATCCAGCCATGCCGCGTGAGTGATGAAGGCCCTAGGGTTGTAAAGCTCTTTTGTGCGGGAAGATAATGACGGTACCGCAAGAATAAGCCCCGGCTAACTTCGTGCCAGCAGCCGCGGTAATACGAAGGGGGCTAGCGTTGCTCGGAATCACTGGGCGTAAAGGGTGCGTAGGCGGGTCTTTAAGTCAGGGGTGAAATCCTGGAGCTAAACTCCAGAACTGCTTTTGATACTGAGGATCTTGAGTTCG
+
CCCCCGGGGGGGGGGGGGGGGGGGGGGGGGGGGGGGGGGGGGGGGGGGGGGGGGGGGGGGGGGGGGGGGGGGGGGGGGFEFGGGGGGGGGGGFCGGGG9FFGGGGGGGGGGGGGFGGGGGGGGFGGE<FGGGGGGGGGGGFFGFEGGGGGGGGGGGGGGGGFGGGGGGGGGGGGGGGG7C@EEGGG@G@FFGGDGGFCC>8FGGGGGFG>E8>EGD@EFGGGCGGGGGGGG**<7+<ECC+CCFE*:99CC77+34*75>3+*<:9CDFDC:>CC+:=*0978:+9>;?<)56667?@47B
@M03506:14:000000000-AKVR1:1:1101:25768:9782 1:N:0:43
CGAACTCCTACGGGAGGCAGCAGTGGGGAATATTGGACAATGGACGCAAGCCTGATCCAGCCATGCCGCGTGGATGATGAAGGTCTTAGGGTTGTAAAGTCCTTTCGGCGGGGAAGATAAAGACGGTACCCGCAGAAGAAGCCCCGGCTAACTTCGTGCCAGCAGCCGCGGTAATACGAAGGGGGCTCGCGTTGCTCGGAATCACTGGGCGTAAAACGCACGTAGGCGGACGCTTAAGTCGGTGGTGAAATCCTGGAGCTCCACGCCAGAACTGCCTCCGATACTGGGAGTCTTGAGTCGG
+
CCCCCGGGGFEFF7FFGGGGCFFF8C8FGGG@FD,,;C,CFE8,C@FCE@EG8EE<CCEFFGFG8FFCEF@@@:9CEFGGGEE6?CEFCGFG,8B<EEFFF,<,CE@+=4@CC@B:B<DD,C<F7<8>>FCF7CFCFGFF>ABFFCCF*<3<?F97C**CFFGCGCFGGGGGGG,27**<<7<:8E**/*:*2*;79>CDEGFG8C+05C>*188+08:88:1*;CC*858*:E*8<7:C55CEE:5:+0C<C??4*)5C?+9:*95DGG64?C9?*)1117>5?FC)87)(09*=F8@))
@M03506:14:000000000-AKVR1:1:1101:18341:9784 1:N:0:43
CGAACTCCTACGGGAGGCAGCAGTGGGGAATTTTGCGCAATGGGGGAAACCCTGACGCAGCAACGCCGCGTGGAGGATGAAGTCCCTTGGGACGTAAACTCCTCTCGACCCGGACGATAATGACGGTACGGGTGGAAGAAGCCCCGGCTAACTTCGTGCCAGCAGCCGCGGTAATACGAGGGGGGCAAGCGTTGTTCGGAATTATTGGGCGTAAAGGGCGCGTAGGCGGTGCGGTAAGTCACCTGTGAAATCTCCGGGCTTAACGCGGAGCCTGCAGGCGAAACTGCCGTGCTTGAGTGTG
+
CCCCCGGGGFGGGGGGGGGGGGGGGGGGGGGGGGFGDGGGGGGGGGGGGGGGGGGGGGGGGGGGGGGDGGGGGGGGGGGGGGGGFGGGGGGGGGEGGGGGGGGGGGEGGGGGGGGGGFGGGGFFGGGGGEEGCGGGGGGGGGGGGGGGGEGGGGGGCCGGGGGGGFGGGEEFGGGGFFFGGGGGGDDGG>E88CC5FEGC:;E<FCCCGGGCEGGFFGGGGEGGGGGCEEEGCEEECGCGCFE?FCFDFGCFCCCDGFCCEEGF*95CEDGBFGG6C4<3)<@*39*8;750)9?.9BB=F
@M03506:14:000000000-AKVR1:1:1101:20983:9786 1:N:0:43
CGAACTCCTACGGGAGGCAGCAGTGGGGAATATTGGACAATGGGCGCAAGCCTGATCCAGCCATGCCGCGTGAGTGACGAAGGCCCTAGGGTTGTAAAGCTCTTTTGTGCGGGAAGATAATGACGGTACCGCAAGAATAAGCCCCGGCTAACTTCGTGCCAGCAGCCGCGGTAATACGAAGGGGGCTAGCGTTGCTCGGAATCACTGGGCGTAAAGCGCACGTAGGCGGACTCTTAAGTCGGTGGTGAAATCCTGGAGCTCAACTCCAGAACTGCCTTCGATACTGAGAGTCTCGAGGCCG
+
CCCCCGGGGGGGGGGGGGGGGGGFGGGGGGGGGGGGGGGGGGGFGGGGGGGGGGGGGGGGGFGGGGGGGGGGGGGGGGGGGGGGGGGGGGGFGGGGGGGGGGGGFGGGGGGGGGGGGFGGGGGGGGGGGGGGGGGGGGGGGGGGDGGDGGGGGGGGGFEGGGGGGGGGGGGGGGGFGG@FGEGGGGGGGGGGGGGG9EGGGGGCGGGDCFGGGGGGGGGGGGG?FGGGGGGDFGGGGGDGGGGGG*/:<CCFGFGGFFDCFCFFCFGGGCE>F=DFC4>FGFFGD?F@<DF>?F@6))<F@
@M03506:14:000000000-AKVR1:1:1101:11667:9790 1:N:0:43
CGAACTCCTACGGGAGGCAGCAGTGGGGAATCTTGCACAATGGGCGAAAGCCTGATGCAGCGACGCCGCGTGGGGGATGAAGCTTCTCGGAGTGTAAACCCCTTTCGACCCGGACGAAAACCTCGCAAGAGGATTGACGGTACGGGTATAAGAAGCCCCGGCTAACTACGTGCCAGCAGCCGCGGTAAGACGTAGGGGGCCAGCGTTGCTCGGAATTACTGGGTGTAAAGGGTTCGTAGGCGGTGTGGCAAGTCGGGTGGGGACTTCTTGGCGCCAACCAGGGGTCGCGTTCGTAACCGCC
+
CCCCCGGGGGGGGGECGGGGGGGGGGGGGGGGGGGGGGGGGGGGGGGGGGGGGGGGCEGGFEGEEGGGGGFGGGGGGGEGGGGGGGEFGG7:F@FFGGGGGGGGGFGF@FGGGGGGGGGGFGFGCFF::B:AFGGGGGGGEFEGEECEFGGGGGGG<<FEGGG7FGGGGGEGGFG?CGFF>CFDCGCECCFGCCCE5:EGGGGGGEE5E?9EGGDCC7?9C6E;E8F<CEEEC6FGG=F=FGG**2/C;*</>7*5857)**7***000:?))*/*)09**))**.1)-1085)0<7*)).
@M03506:14:000000000-AKVR1:1:1101:10092:9801 1:N:0:43
CGAACTCCTACGGGAGGCAGCAGTGGGGAATCTTGCGCAATGGGCGAAAGCCTGACGCAGCGACGCCGCGTGAGGGAAGAAGGCCTTCGGGTTGTAAACCTCTTTCAGGAGGGACGAAGCCACTCGGGTTAATAGCCCAGAGGGTGACGGTACCTCCAGAAGAAGCCCCGGCTAACTACGTGCCAGCAGCCGCGGTAATACGTAGGGGGCAAGCGTTGTCCGGATTTATTGGGCGTAAAGAGCGTGTAGGCGGCTTCTCAATTCCGCTGTGAAAACTCGGGGCTCAACCTCGAGCTGTCGG
+
CCCCCGGGGGGGGGGGGGGGGGGGGGGGGGGGGGGGGGGGGGGGGGGGGGGGGGGGGGGGGGGGGGGGGGGGGGGGGGGGGFGGGGGGGGGGGGGGGGGGGGGGGGGGGGGGGGGGGGGGGGGGGGGGFDGGGGGGGGGGGGGGGDGGGGGGGGGGGGGGGGGGGGGGGGGGGGGGGGGDFGGGGGGGGGGGGGGGGGGGGGGGGGGGGGGGGGGGGGEGGGGGGGCFGFEGGFGG5CCEGGGGCGGGGGGGGGCDGFGFC+2CFGGGGGGFGGGCGFGGGBB5F?FF?FFFFFFFFFF3>
@M03506:14:000000000-AKVR1:1:1101:27634:9827 1:N:0:43
CGAACTCCTACGGGAGGCAGCAGTGGGGAATCTTGCACAATGGACGAAAGTCTGATGCAGCGACGCCGCGTGAGCGATGAAGCCCTTCGGGGTGTGAAGCTCTTTCGACGGGAACGATAATGACGGTACCCGGAGGAGAAGCTGCGGCTAACTACGTGCCAGCAGCCGCGGTACTACGTAGGCAGCGAGCGTTGATCGGAATTACTGGGCGCAAAGAGCGGGTAGGCGGTGTTCCCAGTCGGTTGTGAAAGCTCCCGGCGTAACTGGGGGGGGGCAGCGGAATCTAGAATGCTAGAGGGAG
+
CCCCCGGGGGGGGGGGGGGDGGGGFGGDGGGCFGGFGGGGGGGFGGGGGGDGGGGCEGGGG@GGGGGGGGGGGGGGGGEGGE=FFFGGGGGGGGGCFG9?FF9B?<FFCFED7F+CF<B+@FG,CF@@FGCC@C<**CFFGGGGFGEGEGCFCA7FFGFCE<C:FGGGC<C<C*?9F@C<:1,<F*:*1*::CG*++8?E;E6CFCC?58C/*/*<08*:*2:8*1<EE5:;=E<?F?>E*:2:CCGG0++*20+1*.))/*/:7:A**)25)))/9>DD<))000?*)2924***9<))0
@M03506:14:000000000-AKVR1:1:1101:18570:9828 1:N:0:43
CGAACTCCTACGGGAGGCAGCAGTGGGGAATATTGGACAATGGGCGCAAGCCTGATCCAGCCATGCCGCGTGAGTGATGAAGGCCCTAGGGTTGTAAAGCTCTTTTGTGCGGGAAGATAATGACGGTACCGCAAGAATAAGCCCCGGCTAACTTCGTGCCAGCAGCCGCGGTAATACGAAGGGGGCTAGCGTTGCTCGGAATCACTGGGCGTAAAGGGTGCGTAGGCGGCCCTGTAAGTCAGTGCTGAAATCCCCCGGCTTAACCGGGGTGGGGGCATTGATACTGCAGGGCTTGAGTACA
+
CCCCCGGGGGGGGGGGGGGGGGGGGGGGGGGGGGGGGGGGGGGGGGGGGGGGGGGGGGGGGGGGGGGGGGGGDGGGGGGGGGGGGGGGGGGGGGGGGGGGGGGGGGGGGGGGGGGGGGGGGGGGGGGGGGGGGGGGGGGGGGGGGGGGGGGGGGFGGGGGGGGGGFFGGGGGGGGGGGGGGGGGGGGGGGGGGGGFGGGGGGGGCGGGGGC1?EGGGGGGGEGGGGGGGGGGGGGFGF7CCFEFCFG=CFFFGG55C;<DGFGFGG=<C)::)77C)8>C7F=F77*0.>78>45);F=**
@M03506:14:000000000-AKVR1:1:1101:23398:9830 1:N:0:43
CGAACTCCTACGGGAGGCAGCAGTGGGGAATTTTGCGCAATGGGGGAAACCCTGACGCAGCAACGCCGCGTGGAGGATGAAGTCCCTTGGGACGTAAACTCCTTTCGACCCGGACGATAATGACGGTACGGGTGGAAGAAGCCCCGGCTAACTTCGTGCCAGCAGCCGCGGTAATACGAGGGGGGCAAGCGTTGTTCGGAATTATTGGGCGTAAAGGGCGCGTAGGCGGTGCGGTAAGTCACCTGTGAAATCTCCGGGCTTAACTCTTAGCCTGCAGGCGAAACTGCCGTGCTTGAGTGTG
+
CCCCCFGFFFF;FC@F7FCGEGGGFGGGGEGF<EGGCFDCFE@FDCEFGE,FFEGDGGEEGGGGGGECFE=FFEGCCGGGGGGCEFEFGGGGGG@DF=F<FFF,C?=BFEF:FF>CEEFFF<FDFC:<C:F>FFGGFGGGFC>CG:FGEGGGGGGGFGGGFFG7<CFEGGDFCCF9CGCFCECC82::ECG8*//*+;/*1*A?7:C@5CE5:88C7E*:*?185;9?ECECEC:EE6C@++<?FFGG?99+:?:7*8<5*<D7F7+*2097:55:D4)>D>B57==)17>B>46@6F=9F
@M03506:14:000000000-AKVR1:1:1101:12726:9848 1:N:0:43
CGAACTCCTACGGGAGGCAGCAGTGGGGAATCTTGCGCAATGGGCGAAAGCCTGACGCAGCGACGCCGCGTGCGGGAAGAAGGCCTTCGGGTTGTAAACCGCTTTCAGGAGGGACGAAGCCACTCGGGTTAATAGCCTAGAGGGTGACGGTACTTCCAGAAGAAGCCCCGGCTAACTACGTGCCAGCAGCCGCGGTAATACGTAGGGGGCAAGCGTTGTCCGGATTTATTGGGCGTAAAGCGCGCGTAGGCGGCGATGCAAGTCAGAGGTGAAATCCCAGGGCTCAACCCTGGAATTGCCT
+
CCCCCGGGGFGGGGGGGGGGFGGGGGGGGGGGGGGGGGGGGGGGGGGGGGGGGGGGGGGGGGGGGGGGGGGGGGGGGGGGGGGGGGGGGGGGGGGGGGGGGGGEGGGGGGGGGGGGDGGDFGGEGGGGAFGGGGGGGGGGGGFGGGGGGGGGGGGGGGGGGDGGGGGGGGGGGGGGGGGGGGGGGFFGGGGGGGGGGGGGGGGFFGGGGGGGGGGCEEGCFGG5C*:<CFCFGGGEGGGGGGGGGG>CCGDCGGGGC>CCFGCFGGGGGGG?DD7F4?67D;B6A?CFFCF187?F4FFB*
@M03506:14:000000000-AKVR1:1:1101:2907:9851 1:N:0:43
CGAACTCCTACGGGAGGCAGCAGTGGGGAATCTTGCACAATGGGCGAAAGCCTGATGCAGCGACGCCGCGTGAGCGGTGAAGCCCTTCGGGGTGTAAAGCTCTTTCGACGGGAACGATAATGACGGTACCCGGAGAAGAAGCTGCGGCTAACTACGTGCCAGCAGCCGCGGTAATACGTAGGCAGCAAGCGTTGTTCGGAATTACTGGGCGTAAAGAGTGTGTAGGCGGTGCTCTAAGTCTGTTGTGAAATCTCCCGGCTTAACCGGGAGGGTGCGGCGGAAACTGGAGTGCTTGAGGGTG
+
CCCCCGGGGGGGGGGGGGGGGGGGGGGGGGGGGGGGGGGGGGGGGGGGGGGGGGGGGGGGGGGGGGGGGGGGGGGGGGGFGGGEGGGGGGGGGGGGGGGGFGGGGGGGGGGGGGGGGCGGGGGGGGGGGGGGGGGGGGGGFGGGGGGCEGGFGGGGGGGGGGGGGGEEGGGGGGGGGGGGGGFFCEGGGFG?>>*AEGGGGGGGGGEGGFG>>E5ACF?72<CCFGGGGCCC@CFA+<FC+<:<FFGDF:FC>FEFEFGC*2*<CDEGEGGE**1>GDD37)):0/6@27:A*0=4?FB5:
@M03506:14:000000000-AKVR1:1:1101:13028:9854 1:N:0:43
CGAACTCCTACGGGAGGCAGCAGTGGGGAATCTTGCACAATGGGCGAAAGCCTGATGCAGCGACGCCGCGTGAGGGATGAAGGCCTTCGGGTCGTAAACCTCTTTCGGCAGGGACGAAGCGATCTCGTGACGGTACCTGCAGAAGAAGCCTCGGCTAACTACGTGCCAGCAGCCGCGGTAAGACGTAGGAGGCGAGCGTTGTCCGGATTCATTGGGCGTAAAGAGCGCGCAGGCGGCTTGGTAAGTCGGATGTGAAATCCCGAGGCTCAACCTCGGGTCTGCATCCGATACTGCCAGGCTT
+
CCCCCGGGGGGGGGGGGGGGGGGGGGGGGGGGGGGGGGGGGGGGGGGGGGGGGGGGGGGGGGGGGGGGGGFGGGGGGGGGGFGGGGGGGGGGGGGGGGGGFGFGGGGGGGGGGGGGGGGGGDFFFFGGGGGGGGGGGGGGGGGGGCFGGGGGGGGGGGGGGGGGGGGGGGGGGGGGGGGGGGGGGGCGGGGGGGGGGEEEEGFGGG>ECEGCFFGFGG8:CFGGFGGGECCEEGDEE855:9C9C+ACEECC<FF*9@*7+:*>CD7<9*:57CD5C>DG5?@CFFG30C>)9*.9<7>F)
@M03506:14:000000000-AKVR1:1:1101:8362:9858 1:N:0:43
CGAACTCCTACGGGAGGCAGCAGTTGGGAATCTTGGACAATGGGGGAAACCCTGATCCAGCCATGCCGCGTGAGTGATGAAGGCCTTCGGGTTGTAAAACTCTTTCGCGCACGACGATAATGACGGTAGTGCGAGAAGAAGCTCCGGCTAACTTCGTGCCAGCAGCCGCGGTAATACGAAGGGGGCTAGCGTTGTTCGGAATTACTGGGCGTAAAGCGCGCGCAGGCGGCTATCCAAGTCAGTGGTGAAAGCCCGGAGCTTAACTCCGGAACTGCCATTGAAACTGTTTAGCTTGAGTTTG
+
CCCCCGGGGGGGGGGGGGGGGGGGGGGGGGGGGGGGGGGGGGGGGGGGGGGGGGGGGGGGGGGGGGGGGGGGGGGGGGGGGGGGGGGGGGGGGGGGGGGGGGGGGGGGGGGGGGGGGGGGGGGGGGGGGGGGGGGGGGGGGGGGGGGGGGGGGGFGFGGGGGGGGGGGGGGGGGGGGGGGGGGDGGG7FGGGGGGGGEDGGGGGGGGGGGGGGGGGGGGGGGGGGGGGGGGGFGGGGGFGGG?EGFGFF?GG7:EGC@GG6<:FC7<CEDGEGF=CF=>FG??C9@>@<FF<6BF>F6*06
@M03506:14:000000000-AKVR1:1:1101:6568:9868 1:N:0:43
CGAACTCCTACGGGAGGCAGCAGTTAGGAATCTTGGACAATGGACGCAAGTCTGATCCAGCCATGCCGCGTGAGTGATGGAGGCCTTCGGGTTGTAAAGCTCTTTAGTCCACGAATATAATGACTGTAGTGGAAGAATAAGCCCCGGCTAACTTCGTGCCAGCAGCCGCGGTAATACGAAGGGGGCGAGCGTTGTTCGGAATCACTGGGCGTAAAGAGTGCGTAGGCGGTTATGAAAGTTAGGAGTGAAAGCCCAGGGCTCAACCTTGGAATTGCTCTTAAAACTACATAACTCGAATATC
+
CCCCC@FFGGGG776@7FFGGGGGGGGGGGGGGDGGGFG<F<CFFGGEBFCFEFGGFFFCEFGGGGGDGGCF7:EEFGGFFGG><EFCDG>FEGEGGGFF?FGGGGGGG,<E++>EFFEE?A9AEEFEFGGG,FFD<FEFFF8FFGGEGGCFE9FCFF7:FFG8>:FGGGDEGEG93<7:FGCC:7CEEFGGGGG7;CBC:C9CFF?CEGGGD5C+3C<ECGGGGGGG8:**0<7+00:E?C:+::6>++<C*/77@7>FF6=C679:?D?944:+00::C4@6CFGF2:649F@F?:@F*
@M03506:14:000000000-AKVR1:1:1101:22310:9901 1:N:0:43
CGAACTCCTACGGGAGGCAGCAGTGGGGAATATTGCACAATGGGCGCAAGCCTGATGCAGCGACGCCGCGTGAGGGATGACGGCCTTCGGGTTGTAAACCTCTTTCAGTAGGGACGAAGCGCAAGTGACGGTACCTATAGAAGAAGCACCGGCCAACTACGTGCCAGCAGCCGCGGTAATACGTAGGGTGCGAGCGTTGTCCGGAATTACTGGGCGTAAAGAGCTCGTAGGTGGTTTGTCGCGTTGTTCGTGAAAACTCACAGCTCAACTGTGGGCGTGCGGGCGATACGGGCAGACTGGG
+
CCCCCGGGGGGGGGGGGGGGGGGGGGGGGGGGGGGGGGGGGGGGGGGGGGGGGGGGGGGGGGGGGGGGGGGGGGGGGGGGGGGGGGGGGGGGGGGGGGGGGGGGGGGGDGGGGGGGGGGGGGGGGGGGGGGGGGGGGGGGGGGGGGGGGGGGGGEGFF@F>BBFGGGGGGGGGGGG:CE@FCFFGFGGGGDFECEGGCEGGGGGGGGGCGGGGGGGCECCFEGGGGD*;CEGGC;FFGF?=AEEGG=C:C*7DCCFEFGDGG7C+20CC*+*29CEDFG>DF3=C)9>>G:;>BF38?)).
@M03506:14:000000000-AKVR1:1:1101:25837:9916 1:N:0:43
CGAACTCCTACGGGAGGCAGCAGTGGGGAATCTTGCGCAGTGGGCGAAAGCCTGACGCAGCGACGCCGCGTGGGGGATGAAGCTTCTCGGAGTGTAAACCCCTTTCGACCCGGACGAAACACCCGCAAGGGTTTGACGGTACGGGTATAAGAAGCCCCGGCTAACTACGTGCCAGCAGCCGCGGTAATACGTAGGGGGCCAGCGTTGCTCGGAATTACTGGGCGTAAAGGGGTCGTAGGCGGTGCGGCAAGTCGGGAGTGAAATCTCTGGGCTCAACTCAGAGGCTGCTTCCGAAACTGCC
+
CCCCCGGGGGGGGGGGGGGGGGGGGGFGEDGGGGGGGGGGGGGGGGGGGGGGGGFGGGGGGEGGGGGGGGGGGGGGGGGGGGGGFGGGGGGGGGGGGGGGGGGFGGGGGGGGGGGGGGGGGGFGGGGCFGEFGGDGGGGEEGGGGCGFGGGGGGGCFFCEGGGGFGGGGGGFGGGGGGGGGGGGGGGGGGGGGGGGGEDGEFGGEGECCGGGGEEF7@<EFFCEEGEGGGD*;AEEFGGGG=C5CEED8CFC:CGDE>*9CC*A9:9:FDGF*97FC**:D*97=FFE07*.050>B=FF;
@M03506:14:000000000-AKVR1:1:1101:8138:9994 1:N:0:43
CGAACTCCTACGGGAGGCAGCAGTGGGGAATATTGCACAATGGGCGGAAGCCTGATGCAGCGACGTCGCGTGAGGGATGACGGCCTTCGGGTTGTAAACCTCTTTCAGCAGGGACCAAGCGTGAGTGAGTGTACCTGCAGAAGAAGCACCGGCTAACTACGTGCCAGCAGCCGCGGTAATACGTAGGGTGCGAGCGTTGTCCGGATTTATTGGGCGTAAAGGGCTCGTAGGCGGCCTGTTGCGTCGGGGGTGAAAGCCCACTGCTTAACGGGGGGTCTGCTTCCGGTACGGGCGGGCGAGG
+
CCCCCGGGGGGGGGGGGGGGCFGGGGGGGGGGGGGGGGGGGGGGGGGGGGGGGGFFGGGGGGGGGGGGGGGGGDFGGGGGGGGGGGGGGGGGGGGGGGGFGGGGFFGGFG,BFGGGGGGGFFGGGFGGGDEGFFGGGGGGGEF@EGGGGFGGGGCCGGDFGGFGGGGGFGGGGGGCGGDFFGFFFFGGGGGGFEEGGCCEGGDG>EGFC79CFGGGE=8;C@ECCFGE*;8<CC*:*;C+<+:EGGGG*77=5E<DC59F=F4?F*0?7DG<))9ED@CC784<:3C)4959)0<@>)7))
@M03506:14:000000000-AKVR1:1:1101:10967:9996 1:N:0:43
CGACCTCCTACGGGAGGCAGCAGTTAGGAATCTTGCGCAATGGGCGAAAGCCTGACGCAGCCATGCCGCGTGAATGATGAAGGTCTTAGGATTGTAAAATTCTTTCAGCGGGGACGATAATGACGGTACCCGCAGAAGAAGCTCCGGCTAACTTCGTGCCAGCAGCCGCGGTAATACGAAGGGGGCTAGCGTTGCTCGGAATTACTGGGCGTAAAGGGCGCGTAGGCGGACAGTTAAGTCAGAGGTGAAAGCCCAGGGCTCAACCTTGGAACTGCCTTTGATACTGGCTGTCTAGAGTGCG
+
CCCCCGGGGGGGGGGGGGGGGGGGGGGGGGGGGGGGGGGGGGGGGGGGGGGGGGGGGGGGGGGGGGGGGGGGGGGGGGGGGGGFGGGGGGGGGGGGGGGGGGGGGGGGGGGGGGGGGGGGGGGGGGGGGGGGGGGGGGGGGGGGGGGGGGGGGGGGGGGGGGGGGGGGGGGGGGGGGGGGGGGGGGGGGGGGGGGGGGGGGGGFGGGGGGGGGGGGGGGGGGGGGDFGGGEGGGGGGGGGGGGFGGGGGGGGDGGFG@CCDGGGFFGGFCFFGGGGGFGGGFFGGFG4:GFFF?99?BF?B
@M03506:14:000000000-AKVR1:1:1101:15485:9997 1:N:0:43
CGAACTCCTACGGGAGGCAGCAGTGGGGAATTTTGGACAATGGGCGAAAGCCTGATCCAGCAATGCCGCGTGTGTGAAGAAGGCCTTCGGGTTGTAAAGCACTTTTGTCCGGAAAGAAAACCTCCGCCCTAATATGGTGGGGGGATGACGGTACCGGAAGAATAAGCACCGGCTAACTACGTGCCAGCAGCCGCGGTAATACGTAGGGTGCAAGCGTTAATCGGAATTACTGGGCGTAAAGCGGGAGCAGGCGGCCCGCTAAGACAGATGTGAAATCCCGGGGCTTAACCTGGGAACTGCG
+
CCCCCGGGC@66;@CEGG@FFGGGGFGGGGGCFFGCEGFEGEFGGGGGEGFGG<FEGGGGGGGGGGCFCDFFBF=FEFFG@GGFE8EEFECGGGGEFEGGGGFBGGFGGGGG:>FGGEFBF7A8<>@B@FFFFGCFGDDEG:BFGGGGGD:C:CC1C5:E>CG9EFGGCEEEG58EGGDFCEG*/:6CCF8CEDGEE5CE9E@<6/;EFCGFCF8CCEEG7<FGC5@C+9::CCC5*195<?C*51:3*:EEGEEGD<9D5:C7C>FFC*+**2:+*)**17)2*)9*6:*(7356>)99)
@M03506:14:000000000-AKVR1:1:1101:25327:10053 1:N:0:43
CGAACTCCTACGGGAGGCAGCAGTAAGGAATATTGGTCAATGGGCGGAAGCCTGAACCAGCCATGCCGCGTGCAGGAAGACGGCCCTACGGGTTGTAAACTGCTTTTGTACCGGAATAAACCTGATTACGTGTAATCAGCTGAATGTACGGTAAGAATAAGTATCGGCTAACTCCGTGCCAGCAGCAGCGGTAATACGGAGGATCCAATCGTTATCCGGATGTATTGGGTTTAAAGGGTGCGTAGGTGGCCTGTTAAGTCCGGGGTGAAAGACGGTAGATCCACTATCGCAGTGCCATCGG
+
A@CCC8FGFEDG7F@+@FEFGGFECFDCCEGA,,CFC6C,C,F,CCF+6@8CA,C@EGG8,DFGDF@EF:FFE7<FF=FG8CFG:BFGGGDGGGDGF9,?,BF,:5CEBEF,+@CBFDEF9,8=BFF99+8<=8DBFCFF9DCD<<EGF7>D7<9<DCCEG37=,::*36@:=F,<*@B@DDD:FG,,>@:CC7,CFD**:112:8CF+?83**;C+?*/8*>++3++3B*/89+2<A78*2*:*CF4C603/C2*+*22+/)*:)2*9:C:9C*:DB7***/+0)2*(9<259F=*0)))
@M03506:14:000000000-AKVR1:1:1101:20733:10053 1:N:0:43
CGAACTCCTACGGGAGGCAGCAGTGAGGAATTTTCCGCAATGGGCGAAAGCCTGACGGAGCGACGCCGCGTGTGGGAAGAAGGCCTTCGGGTCGTAAACCACTGTCGAAGGGGACGATAATGACGGTACCCTTGGAGGAAGCCCCGGCTAACTACGTGCCAGCAGCCGCGGTAAGACGTAGGGGGCAAGCGTTATTCGGAATTATTGGGCGTAAAGCGCTCGTAGGCGGGATTGCAAGTCCGTGTTGCAAGACCTCGGCTCAACTGAGGGACCGGCCCGGGTACTGTGTTGTTCGAGGCAA
+
CCCCCGGGG<FDEGGDGCG>CGFGCFGGFFG@FGFGGGEEGGGGCCEC7:FGGGGFG@FEDGDFG>FFGEFCGGDE8?FGGGGGGGB<FGGBFGGGFFGFFGCFGGGFFGGCBC:FG:CFGGGGCEFGGG@<3@><FGF8F:,@FDGGGDFGFGFE<FGFGCGGGGGGGGG<*<F9CF*<<FFFEG*/;FG8CC@<EGG>C8:+A9?C8EGGCE8FFE8:CECGGE:CCE:*2:+:<<0:9E5:*:>:?FFCD6<D8B3*1+9C9709/7573C<C)8D)1..++*29)0.()*84577D:
@M03506:14:000000000-AKVR1:1:1101:8544:10063 1:N:0:43
CGAACTCCTACGGGAGGCAGCAGTGGGGAATCTTGCGCAATGGGGGAAACCCTGACGCAGCGACGCCGCGTGCGGGATGAAGGCCTTCGGGTTGTAAACCGCTTTCAGCAGGGACGAAATTGACGGTACCTGCAGAAGAAGGCCCGGCCAACTACGTGCCAGCAGCCGCGGTAATACGTAGGGGCCTAGCGTTGTCCGGAATTATTGGGCGTAAAGAGCTCGTAGGCGGTTCGGCAAGTCGGATGTGAAATCTCCACGCTTAACGTGGAGGGGCCATTCGAAACTGCTGTGACTCGAGTCC
+
CCCCCGGGGGGGGGGGGGGGGGGGGGGGGGGGGGGGGGGGGGGGGGGGGGGGGGGGGGGGGGGGGGGGGGGGGGGGGGGGGGGGGGGGGGGGGGGGGGGGGGGGGGGGGGGGGGGGGGGGGGGGGGGGGGGGGGGGGGGGGGGGGGGGGGGGGGGGGFGGGGGGGGGGGGGGGGGGGGGGGGGGGGGGGGGGGGGGGGGEGGGGGGGGGGGGGGGGGGGGGGECGEFGGGGCEEEGDFGGGGGGGGGGFGGFGG?FGDGGG5CGGGGGED=<D3>574CFFF@E+99?>FF2B@?3))17=
@M03506:14:000000000-AKVR1:1:1101:21329:10078 1:N:0:43
CGAACTCCTACGGGAGGCAGCAGTGGGGAATCTTGCGCAATGGGCGAAAGCCTGACGCAGCGACGCCGCGTGAGGGAAGAAGGCCTTCGGGTTGTAAACCTCTTTCAGGAGGGACGAAGCCACTCGGGTTAATAGCCCAGAGGGTGACGGTACCTCCAGAAGAAGCCCCGGCTAACTTCGTGCCAGCAGCCGCGGTAATACGAAGGGGGCTAGCGTTGTTCGGAATTACTGGGCGTAAAGCGCGCGCAGGCGGCTCTTCAAGTCAGGGGTGAAAGCCCAGAGCTCAACTCTGGAACTGCCT
+
CCCCCGGGGGGGGGGGGGGGDFGGGGGGGGGGGGGGGGGGGGGGGGGGGGGGGGGGGGGGGGGGGGGGGGFGFGGGGGGGGGGGGGGGGGGGGGGGGGGGGGGGGGGGGGGGGGGGGGGGGGGFGGGGGGGGGGGGGGGGGGGGGGGGGGGGGGGFFFGDGGGGGGFGGGGGGGGGGGGGGGGGGGGFGGGGECG:EEDFGGGGGGGGGGGFGGGCCEGFGGGGDCGCGGFGFCEGGCFGFGDGGGDGGE::DE*9+*:>C:CC7:CGGDG@CFFGG:<4D@FF+9*):>6:F7:;F==?*
@M03506:14:000000000-AKVR1:1:1101:5371:10083 1:N:0:43
CGAACTCCTACGGGAGGCAGCAGTGGGGAATTTTGCGCAATGGGGGAAACCCTGACGCAGCAACGCCGCGTGGAGGATGAAGTCCTTCGGGACGTAAACTCCTTTCGATCGGGACGATTATGACGGTACCGGAAGAAGAAGCCCCGGCTAACTTCGTGCCAGCAGCCGCGGTAATACGAGGGGGGCGAGCGTTGTTCGGAATTATTGGGCGTAAAGGGTGCGTAGGCGGTTTGGTAAGTCTTGTGTGAAATCTATGGGCTCAACTCATAGTCTGCACGAGAAACTGCCGGGCTGGAGTGGG
+
CCCCCGGGGGGGGGGGGGGGGGGFGGGGGGGGGGGGGGGGGGGGGGGGGGGGGGGGGGGGGGGGGGGGGGGGGGGGGGGGGGGGGGGGGGGGGGGGGGGGGGGGGGGGGGGGGGGGGGGGGGGGGGGGGGGGGGGGGGGFGGGGDGGGGGGGGGGGGGGGGGGGGFGGGGGGGGGGGGFGGDGGGGGGGGGEEGGGGGGG>FGGGGGGGGGDE5FFFGFGGGGGGGGGGGGEGGGFGGGFFFGGGGGFGCGFFFGFGFFFGGGGFC7:CGC?FFFFDF3)7;FGFFGFFGE1B).).95)0
@M03506:14:000000000-AKVR1:1:1101:8432:10106 1:N:0:43
CGAACTCCTACGGGAGGCAGCAGTGGGGAATCTTGCGCAATGGCCTAACGGCTGACGCAGCGACGCCGCGTGTGGGATGAAGCTCCTCGGAGTGTAAACCACTGTTGCCCGGGACGAATAGCTCGATTAATCGAGCCTGACGGTACCGGGTGAGGAAGCACCGGCTAACTCCGTGCCAGCAGCCGCGGTAATACGGGGGGTGCGAGCGTTGTCCGGAATCACTGGGCGTAAAGGGCGCGTAGGTGGTTTGGTAAGGGTGTGGTGAAAGTCCGGGGCTCAACCCCGGATCTGCCGTGCCGAC
+
CCCCCGGGGGGGGGGGGGGGGGGGGGGGGGGGGGGGGGGGGGGGGGGGGGGGGGGGGGGGGGGGGGGGGGGGGGGGGGGGGGGGGGGGGGGGGGGGGGGGGGGGGGGGGGGGGGGGGGGGGGGGGGGGGDGFGGGGGGGGGGGGGGGGGGGGGGGGGGGGGGGGGGGGGFCGGGGGGGGGGGGGGGGGGGGGGGGGGGGGCEGG5EGGEEDGGGGGE=FGGGGGGGGGGC8EFGDGGGD:EEE<CE79:/71C:CFGFGGGGGGFGGFCDCBDDGGDFDGGFDGEE3>;78A6>BBE>D77
@M03506:14:000000000-AKVR1:1:1101:20997:10118 1:N:0:43
CGAACTCCTACGGGAGGCAGCAGTGGGGAATTTTGCGCAATGGGGGAAACCCTGACGCAGCAACGCCGCGTGGAGGATGAAGTCCTTCGGGACGTAAACTCCTTTCGATCGGGACGATTATGACGGTACCGGAAGAAGAAGCCCCGGCTAACTTCGTGCCAGCAGCCGCGGTAATACGAGGGGGGCGAGCGTTGTTCGGAATTATTGGGCGTAAAGGGCGCGTAGGCGGCGCGGTATGTCACCTGTGAAATCTCCTGGCTCAACTGGGAGCTTGCAGGCGAAACTGCCGTGCTGGCGTGTG
+
CCCCCGGGGGGGGGGGGGGGGGGFGGGGGGGGGGGGGGGGGGGGGGGGGGGGGGGGGGGGGGGGGGGGGGGGGGGGGGGGGGGGGGGGGGGGGGGGGGGGGGGGGGGGGGGGGGGGGGGGGGGGGGGGGGGGGGGGGGGGGGGFGGGGGGGGGGGGGGGGGGGGGGGGGGGGGGGGGGFGGGGGGGGGGGGECGEFGGE?EGFFGGCGGGG:CCGGGGGGGGGCGGGGGCCECG:EGGDGFF?CGGGGGFD7CGF7CFGFFFGCC7CC6DGF7<GG4>DD<3>ECFF:;C@:>F?)0078:
@M03506:14:000000000-AKVR1:1:1101:24829:10133 1:N:0:43
CGAACTCCTACGGGAGGCAGCAGTGGGGAATCTTGCGCAATGGCCTAACGGCTGACGCAGCGACGCCGCGTGTGGGATGAAGCTCCTCGGAGTGTAAACCACTGTTGCCCGGGACGAACAGCTCGATTTCTCGAGCCTGACGGTACCGGGTGAGGAAGCACCGGCTAACTCCGTGCCAGCAGCCGCGGTGATACGGGGGGTGCGAGCGTTGTCCGGAATCACTGGGCGTAAAGGGCGCGTAGGTGGTTTGATAAGGGTGTGGTGAAAGTCCGGGGCTCAACCCCGGAGCTGCCGTGCCGAC
+
CCCCCGGGGGGGGGGGGGGGGGGGGGGGCGGGGGFGGGGGGGGGGGGGGGGGGGGGGGGGGGGGGGGGGGGGGGGGGFGGGGGGGGGFGGEGGGGGGGGGGGGGGGGDGGGGGGGGGGGGGGGGGGGCGGGGGGGGGGGGCFGGGGGGGGCGGFGGGGGGGGGGGGGGGGGGGGGGGGGGGGGGGGGGCGGGGGGGEEGGGGGGGGDGEEGEGFGGGEFGCGGGCGFG8>EGGGD558DEE==:CFC58:<:7+<*;)>D*:*/<C?C009>DDGE<7*9CF3CEBC)35:057750<>58
@M03506:14:000000000-AKVR1:1:1101:15113:10138 1:N:0:43
CGAACTCCTACGGGAGGCAGCAGTGGGGAATATTGGACAATGGGCGCAAGCCTGATCCAGCCATGCCGCGTGAGTGATGAAGGCCCTAGGGTTGTAAAGCTCTTTTGTGCGGGAAGATAATGACGGTACCGCAAGAATAAGCCCCGGCTAACTTCGTGCCAGCAGCCGCGGTAATACGAAGGGGGCTAGCGTTGCTCGGAATCACTGGGCGTAAAGGGTGCGTAGGCGGGTCTTTAAGTCAGGGGTGAAATCCTGGAGCTCAACTCCAGAACTGCCTTTGATACTGAAGGTCTTGAGTTCG
+
CCCCCGGGGGGGGGGGGGGGGGGGGGGGGGFCGGGGGGGGGGGGGGGGGGGGGGGGGGGGGGGGGGGGGGGGFGCFGGGGGGGGGGGGGGGFGGGGGGGGGGGGGGGGGGGGGGGGGFGGGGGGGGGGGGGGGGGGFGGGGGFGGGGGGGFGGGGGFGEGGGGGGGGGGGGEGGGGGGFGGGGGGGGGGGGGGGGCGEE>CFGGGGGGGGGGGDFFGDGGGGGGGGGGDE=E=?CFGGGEGDGGGGGGFFGGGGGGC:4FC9FFGGGCCFG4CG**00::F=FGGFG?2C6<@7/7:6@B3
@M03506:14:000000000-AKVR1:1:1101:4917:10140 1:N:0:43
CGAACTCCTACGGGAGCCAGCAGTGGGGAGTATTGGACAATGGGCGCAAGCCTGATCCAGCCATGCCGCGTGAGTGATGAAGGCCCTAGGGTTGTAAAGCTCTTTTGTGCGGGAAGATAATGACGGTACCGCAAGAATAAGCCCCGGCTAACTTCGTGCCAGCAGCCGCGGTAATACGAAGGGGGCTAGCGTTGCTCGGAATCACTGGGCGTAAAGGGTGCGTAGGCGGGTCTTTAAGTCAGGGGTGAAATCCTGGCGCTCAACTTCAGAACTGCCTTTGATACTGAGGATCTTGAGTTCG
+
CCCCCGGGGGGGGGGGGGGGGGGGGGGGGFGGGGGGGGGGGGGGGGGGGGGGGGGGGGGGGGGGGGGGGGGGGGGGGGFGGGGGGGGGGGGGGGGGGGGGGGGGGGGGFEFGGGGGGGGGGGGGGGGGGGGGGGGGGGGGGFFGGGGGGGGDGGGGFCEGAFF?FGGCDGGDFGGCGF:FGGGGGGGGGGGGG@C,?EEEGGGFFFGGFC8EEG>CGGF5*?=CCEFEGGC5F?FFGGF@97?CC7:>FDG?CE7**0/)2/969*<FF79476>FGFG7CFBGCF7?<CFBF?B49=495
@M03506:14:000000000-AKVR1:1:1101:7461:10187 1:N:0:43
CGAACTCCTACGGGAGGCAGCAGTGAGGAATTTTCGGCAATGGACGCAAGTCTGACCGAGCAACGCCGCGTGCAGGAGGAAGGTCTTCGGATCGTAAACTGCTTTTCTCTGGGACGAGCAAGGACGGTACCAGAGGAACAAGCCCCGGCTAACTACGTGCCAGCAGCCGCGGTAATACGTAGGGGGCGAGCGTTGTCCGGAGTTACTGGGCGTAAAGCGCACGCAGGCGGTGCTGCGCGTTTGGGGGTAAAGCTCCCGGGTGCACCGGGAGAGCGCCTCAAATCCGGCAGCACTTTAGGGG
+
CCCCCGFGGGGGGGGGGGGD>FFFFFFCFFG8CFGGCFCECEFGGGG7+@@FGGGGGC@@BFFGEEEFDCFFBDFFDGDFEGGGFGGGFGC=FEFG?CFBFGFEEGGFGGFEFFGGCGGGGGFFFGGGGEGGGGFGCFGFGGFFF<33F:FGCGGGGFFGGFGGGGG>:*CCF*1,2<FE,=F<CGGE5C*8CE*;9EECEGEF:9+<C8@EGDGFF+:CC88*2:>DEC*2*3<FE*92/:C5CG5>*++07+<DGBG)***3<C5CE)*7C*)217***=*+3.7)(1)(7)0/**/..
@M03506:14:000000000-AKVR1:1:1101:21510:10193 1:N:0:43
CGAACTCCTACGGGAGGCAGCAGTGGGGAATATTGCGCAATGGGCGAAAGCCTGACGCAGCGACGCCGCGTGGGGGATGACGGCCTTCGGGTTGTAAACCTCTTTCAGCTTCGACGAAGCCGCAAGGTGACGGTAGGAGCAGAAGAAGCGCCGGCTAACTACGTGCCAGCAGCCGCGGTAATACGTAGGGCGCAAGCGTTGTCCGGAATTATTGGGCGTAAAGAGCTCGTAGGCGGTCTGTCACGTCTGCCGTGAGAACCCGAGGCTTAACCTCGTGGCGGGCGGTGGATACGGGCAGACC
+
CCCCCGGGGGGGGGGGGGGGGGGCFGGGGGGGGGGGGGGGGGGGGGGGGGGGGCGGGCEGGGGGGGGGDEGGGGGGGGGGDGGEGGFGGGGGGFGGGGGGGGGGGCGGGGGGGGEEGCGGGGGGGEGGGGGGGEGFGFGGGGGFGGGGFGGGGGGGEGGGGGGGGGFGG>FGGGGG8ECEEGGFGGFGGGDGG8EEC>ED5:EGGGG**+<@FGDFGC8=CEFGFFC8CE5CEFGGC8CG7CCFGCFCGGEECEF79=<*:=CCEDF*+:F4797*9>C)).)7*.CD?4F:FDF))777)
@M03506:14:000000000-AKVR1:1:1101:18153:10206 1:N:0:43
CGAACTCCTACGGGAGGCAGCAGTGGGGAATCTTGCGCAATGGGGGAAACCCTGACGCAGCGACGCCGCGTGCGGGATGAAGGCCTTCGGGTTGTAAACCGCTTTCAGCAGGGACGAAATTGACGGTACCTGCAGAAGAAGGCCCGGCCAACTACGTGCCAGCAGCCGCGGTAATACGTAGGGGCCTAGCGTTGTCCGGAATTATTGGGCGTAAAGAGCTCGTAGGCGGTTCGGCAAGTTGGATGTGAAATCTCCACGCTTAACGTGGAGGGGCCATTCGAAACTGCTGTGACTCGAGGCC
+
CCCCCGGGGGGGGGGGGGGGGGGGGGGGGGGGGGGGGGFGGGGGGGGGGGGGGGGGGGGGGGGGGGGGGGGGGGGGGGGGGGGGGGGGGGGGGGGGGGGGGGGGGGGGGGGGGGGGGGGGGGFGGGGGGGGGGGGGGGGGGGGGGGGGGGGGGGGGGGGGGGGGGGGGGGGEGGGGGGFGGGGGGEEGFFE>EGGGGGGGEGG7<9?FGGGGEGGDGGFCFDGGGGGGGEGGEGGG5F79FGGGGGCC+<CF:?+*2<5/::7CEFFDEFEEG5DCDBGD>F3*31>7>GFAFFB3<)))0
@M03506:14:000000000-AKVR1:1:1101:9965:10214 1:N:0:43
CGAACTCCTACGGGAGGCAGCAGTGGGGAATATTGCGCAATGGGCGAAAGCCTGACGCAGCGACGCCGCGTGAGGGATGAAGGCCTTCGGGTTGTAAACCTCTTTCAGCAGGGACGAAGCGAAAGTGACGGTACCTGCAGAAGAAGCACCGGCTAACTCTGTGCCAGCAGCCGCGGTAATACAGAGGGTGCGAGCGTTGTTCGGAATTATTGGGCGTAAAGGGCGCGTAGGCGGCGCGGTATGTCACCTGTGAAATCTCCTGGCTCAACTGGGAGCTTGCAGGCGAAACTGCCGTGCTGGG
+
CCCCCGGGGGGGGGGGGGGGGGGGGGGGGGGGGGGGGGGGGGGGGGGGGGGGGGGGGGGGGGGGGGGGGGGGGGGGGGGGGGGGGGGGGGGGGGGGGGGGGGGGGGGGGGGGGGGGGGGGGGGGGGGGGGGGGGGGGGGGGGGGGGGGGGGGGGGGGGGGGGGGGGGGGGGGGGGGGGGGGGGGGGGGGGGGGGGGGDGEGGEGGGGGDGGGGGGGCEGGFGGGGGGGGGGGGGGGGGGGDFGGGGGGDFCCCG7>FFDGE?65ACEFEDGFGDCEGFGGGFFGGFGDFFFBFD>)0)/<)
@M03506:14:000000000-AKVR1:1:1101:15507:10251 1:N:0:43
CGAACTCCTACGGGAGGCAGCAGTGGGGAATATTGCGCAATGGACGAAAGTCTGACGCAGCGACGCCGCGTGTGGGATGACGGTCTTCGGATTGCAAACCACTGTCGGGAGGGACGAATACGCCGCAAGGCGGGTGACGGTACCTCCAAAGGAAGCACCGGCTAACTCCGTGCCAGCAGCCGCGGTAATACGGAGGGTGCGAGCGTTGTCCGGAATCACTGGGCGTAAAGCGCTCGCAGGCGGTCTTTTAAGTCTGATGTGAAAGCCCACGGCTTAACCGGGGAGGGTCATTGGAAACTGG
+
CCCCCGGGGGGEGGGGGGGGGGGFFGGGGGGGGGGGGGGGGGGGGGGGGGGGGGGGGGGGGGGGEGGFEGGGGGGGGGGGGGGGGGGGGGGGGGGGGGFGGGGFFGGGGEEGGEGGGGGGGGDFGGGGGGGGGGGGGGGGGGGGGGGGFEGDFFCFGGGDGGGGGGFGGGFGGGGGGGGGDEC:EGCECF9EC8?GG8>EGGGGG8CGGCFEGG>GGCF796CFD8:=*C7E?*;?CEGGGEE55CCCECCCFC77CFG7++;EGGFFCGGFCG:C>FGG/5;>7>C<?/1:FF=FFF?FF
@M03506:14:000000000-AKVR1:1:1101:15311:10258 1:N:0:43
CGAACTCCTACGGGAGGCAGCAGTAAGGAATATTGGTCAATGGACGCAAGTCTGAACCAGCCATGCCGCGTGGAGGATGAAGGCCCTCTGGGTTGTAAACTTCTTTTATTTGGGAAGAAACCTACTTTTTCTAAGGTAGTTGACGGTACCAGATGAATAAGCACCGGCTAACTCCGTGCCAGCAGCCGCGGTAATACGGAGGGTGCAAGCGTTATCCGGATTCACTGGGTTTAAAGGGTGCGTAGGTGGGCAGGTAAGTCAGTGGTGAAATCTATGGGCTCAACCCATAGTCTGCATCAGA
+
CCCCCGGGGGGGGGGGGGGGGGGGGGGGGGGGGGGGGGGGGGGGGGGGGGGGGGGGGGGGGGGGGGGGGGGGGGGGGGGGGGGGGGGGGGGGGGGGGGGGGGGFFGGGGGGGGGGGGGGGGGGGGGGGGGGGGFGGFGGGGGGGGGGGGGDFGGGGGGGGGGGGGFGGGGGGGGGDFGGCFGGGGGCEGGGGGGGGGGGGGGEGGGGGGGGGGGGGGGGDCGCCCFGGG:8CFGFFFGGGGGEEEDCFFE5:DEGD9@GGFGGGGGCCGGFFFFGGFFGDGFFDF>CFFGFAFF4BF?FF@
@M03506:14:000000000-AKVR1:1:1101:17544:10280 1:N:0:43
CGAACTCCTACGGGAGGCAGCAGTGGGGAATATTGGACAATGGGGGCAACCCTGATCCAGCAATGCCGCGTGAGTGATGAAGGCCTTAGGGTTGTAAAGCTCTTTTGGCGGGGACGATGATGACGGTACCCGCAGAATAAGCCCCGGCTAACTTCGTGCCAGCAGCCGCGGTAATACGAAGGGGGCGAGCGGTGTTCGGAATTACTGGGCGTAAAGGGCGCGTAGGCGGCCGATCAAGTCAGATGTGAAAGTCCTGGGCTTAACCTGGGGGCTGCATTTGATACTGATTGGCTTGAATGCA
+
CCCCCGGGGGGGGGGGGGGGGGGGGGGGGGGGGGGGGGGGGGGGGGGGGGGGGGGGGGGGGGGGGGGGGGFGGGFGGGGGGGGGGGGGGGGGGGGGGGGGGGGGGGGGGGGGGGGGGGGGGGGFGGGGGGGGGGGGGGGGGGGGGGGDGGGGGGGGGGGGGGGGGGBFFGGGDEFGGGFGGGGGEEGDGGG*AE8CFGGGGGGGGGGGGFG8:CGFGGDGCEGEGGCGEGCC=5=EC?*<7CECF:<7CFGF:EC*C57<F6C?CCFGGG*./C56*=D7*949<7:76078<>5>F471*
@M03506:14:000000000-AKVR1:1:1101:4578:10284 1:N:0:43
CGAACTCCTACGGGAGGCAGCAGTGGGGAATATTGGACAATGGGGGCAACCCTGATCCAGCAATGCCGCGTGTGTGAAGAAGGCCTTCGGGTTGTAAAGCACTTTTGTCCGGAACGAAACGCGCTTGGTGAATAGCCAGGTGAACTGACGGTACCGGGAGAATAAGCTCCGGCTAACTCCGTGCCAGCAGCCGCGGTAATACGGAGGGAGCTAGCGTTATTCGGAATTACTGGGCGTAAAGCGCACGTAGGCGGCCTTGTAAGTTAGAGGTGAAAGCCTGGAGCTCAACTCCAGAATAGCC
+
CCCCCGGGGGGGGGGGGGGGGGGGGGGGGGGGGGGGGGGGGGGGGGGGGGGGGGGGGGGGGGGGGGGGGGGGGGGGGGGGGGGGGGGGGGGGGGGGGGGGGGGGGGGGGGGGGGGGGGGGGGGGGGGGGGGGGGGGGGGGGGGGGGGGGGGGGGGGGGGGDGGGGGGGGGGGGGGGGGGGGGGGGGGGGGGGGGGGGGGGGGGGEEGGGGGGGGGGEGGGGGGGGCGGGGGGGGGEGEGGGGGDEGGGFGGGGGGG=:<CFGGDF7F7EG?5*CDGGFGGG5>FGFG41:FBF46?FFFFF
@M03506:14:000000000-AKVR1:1:1101:11874:10288 1:N:0:43
CGAACTCCTACGGGAGGCAGCAGTGGGGAGTATTGGACAATGGGGGCAACCCTGATCCAGCCATGCCGCGTGAGTGATGAAGGCCTTCGGGTTGTAAAGCTCTTTTGGCGGGGACGATGATGACGGTACCCGCAGAATAAGCCCCGGCTAACTTCGTGCCAGCAGCCGCGGTAAGACGAAGGGGGCTAGCGTTGTTCGGAATTACTGGGCGTAAAGCGTGTGTAGGTGGTTGTCATAGTCAGGTGTGAAAGCCTTGAGCTCAACTCAAGAAATGCACTTGATACTGGGCGACTAGAGGACC
+
CCCCCGGGGGFEGGGGGGGGDGGGGGGGGGGGGGGGGGFGGGGGGGGGGGGGGGGGGGFGGGGGGGGGGGCGCFFGCFDGGGGGGGGGGGGGGGGGFGGGFGGGGGGGGGGGGFGEGCDAFFGCFGGGGGGGDGGCGEFGF9CFFGGGGFGGGGDG7:FFFGGGGGCGGGGG:F9FFGFC5?EEGGGCFDECCGGGGGGD5EFFGGGGGGGEGDGFG8:?EGCFGG@FFGFGGGGG7@?EGGGGGFGGGGGCFGFFEFG=6CFF7>EDEGEFGGGEFFFFGFFGG44@BDF(7>FFFFFF7
@M03506:14:000000000-AKVR1:1:1101:25307:10295 1:N:0:43
CGAACTCCTACGGGAGGCAGCAGTAGGGAATCTTGCGCAATGGGGGAAACCCTGACGCAGCGACGCCGCGTGCGGGATGAAGGCCTTCGGGTTGTAAACCGCTTTCAGCAGGGACGAAATTGACGGTACCTGCAGAAGAAGGCCCGGCCAACTACGTGCCAGCAGCCGCGGTAATACGTAGGGGCCTAGCGTTGTCCGGATTTATTGGGCGTAAAGAGCTCGTAGGCGGTTCGGCAAGTCGGATGTGAAATCTCCACGCTTAACGTGGAGGGGCCATTCGAAACTGCCGTGACTCGAGTCC
+
CCCCCGGGGGGGGGGGGGGGGGGGGGGGGGGGGGGGGGGGGGGGGGGGGGGGGGGGGGGGGGGGGGGGGGGGGGGGGGGGGGGGGGGGGGEGGGGGGGGGGGGGGGGGGGGGGGGGGGGCCFGGGGGGGGGGGGG9FGGGG7F@FEGGGGCGGGGGGGGGGGGGGGGGGEGEGGGGGG:CF*8CEGCCEGGGGGGCC>GGDGFGGGGG58EEGGGG?EFGGGGGGGGGGDEGEEGGDGGGGGGGGFGCFGCC7?FFCEGCGEGFGF55CC5><DG=F?GFFFEDFF4@69>?:*=@F:*>F
@M03506:14:000000000-AKVR1:1:1101:21792:10304 1:N:0:43
CGAACTCCTACGGGAGGCTGCAGTGGGGAATATTGGACAATGGGGGAAACCCTGATCCAGCGACGCCGCGTGTGTGAAGAAGGCCTGCGGGTTGTAAAGCACTTTTAGTGGGGATGAAATGTTCAGGGCCAATACCTCTGAATTTTGACCTAACCCACAGAAAAAGCACCGGCTAACTCTGTGCCAGCAGCCGCGGTAATACAGAGGGTGCAAGCGTTAATCGGAATTACTGGGCGTAAAGCGTGCGTAGACGGTTACATAAGTCAGGTGTGAAAGCCCCGGGCTCAACCTGGGAATTGCA
+
CCCCCGGGGGGGGGGGGGGGGGGGGGGGGGGGGGGGGGGGGGGGGGGGGGGGGGGGGGGGGGGGGGGGGGCGFGGGGGGGGGGGGGGGGGGGGEGGGGGGGGGGGGGGGGGGGGGGGGGGGGGGGGGGGGGGGGGGGGGGGGGGFGGGGFGGGGGGGGGGGG@GFGGGG:FGGGGGGGGGGGGGGGGGFGGFGDGGGDGFF?CFGGGGEGGGGDCGEGEGGGGGGGFGG:F??FGGGGGGFGGGGDGD5CCFGGCGDFGG?FFCCCGG79:<FDGGC>*CDD>5CFGFB*?:@F5<F@FF9
@M03506:14:000000000-AKVR1:1:1101:19244:10305 1:N:0:43
CGAACTCCTACGGGAGGCAGCAGTGGGGAATATTGGACAATGGGCGAAAGCCTGATCCAGCCATGCCGCGTGTGTGAAGAAGGTCTTCGGATTGTAAAGCACTTTAAGTTGGGAGGAAGGGCATTAACCTAATACGTTGGTGTCTTGACGTTACCGACAGAATAAGCACCGGCTAACTCTGTGCCAGCAGCCGCGGTAATACAGAGGGTGCAAGCGTTAATCGGAATTACTGGGCGTAAAGCGCGCGTAGGTGGTTCGTTAAGTTGGATGTGAAATCCCCGGGCTCAACCTGGGAACTGCA
+
CCCCCGGGGGGGGGGGGGGGGGGGGGGGGGGGGGGGGGGGGGGGGGGGGGGGGGGGGGGGGGGGGGGGGGGGGGGGGGGGGGGGGGGGGGGGGGGGGGGGGGGDFGGGGGGGGGGGGGGGGGGGGGGGGGGGGGGGGGGGGGGGGGGGGGGGGGGGGFGG@CGGGGGGGGGGGGGGGGGGGGGGGGGFGGGGGGGGGGGGGGGGGGGGEGGFGGGG;CCFGGGGGGFCFGGGFFDEGGG=<EEEGGGGGEECDF=FCE>G5FG79CF<CCGF77CGG?GGGBEE:744:G4(8>7<7/6=*
@M03506:14:000000000-AKVR1:1:1101:11735:10318 1:N:0:43
CGAACTCCTACGGGAGGCAGCAGTGGGGAATCTTGCACAATGGGCGAAAGCCTGATGCAGCGACGCCGCGTGGGGGATGAAGCTTCTCGGAGTGTAAACCCCTTTCGACCCGGACGAAAACCTCGCAAGAGGATTGACGGTACGGGTATAAGAAGCCCCGGCTAACTACGTGCCAGCAGCCGCGGTAAGACGTAGGGGGCCAGCGTTGCTCGGAATTACCGGGTGTAAAGGGTTCGTAGGCGGTGTGGCAAGTCGGGAGTGAAATCTCTGGGCTCAAGCCAGAGTCTGCTTCCGAAACTGC
+
CCCCCGGGGGGGGGGGGGGGGGGGGGGGGGGGGGGGGGGGGGGGGGGGGGGGGGGGGGGGGGGGGGGGGGGGGGGGGGGGGGGGGGGGGGGGGGGGGGGGGGGGGGGGGGGGGGGGGGGGGGGGGGGGGGGGGGGGGGGGGGGGGGGGGGGFGGGGGGGGGGGGGGGGGGGGGGGGGGGFFEGCGEGGGGGGGGFGGGGDGDGGGGGDCCGGGGDGGFFFGGGGGEGCGGGGGGFGGGGDFGD:=:CDGFEF7?:CCDG5FCDCGC?>97<)997ECFGGCFFFG*0827*:67BB)0=F=
@M03506:14:000000000-AKVR1:1:1101:10499:10325 1:N:0:43
CGAACTCCTACGGGAGGCAGCAGTGGGGAATATTGGACAGTGGGCGCAAGCCTGATCCAGCCATGCCGCGTGAGTGATGAAGGCCCTAGGGTTGTAAAGCTCTTTTGTGCGGGAAGATAATGACGGTACCGCAAGAATAAGCCCCGGCTAACTTCGTGCCAGCAGCCGCGGTAATACGAAGGGGGCTAGCGTTGCTCGGAATCACTGGGCGTAAAGGGTGCGTAGGCGGGTCTTTAAGTCAGGGGTGAAATCCTGGAGCTCAACTCCAGAACTGCCTTTGATACTGAGGATCTGGAGTACG
+
CCCCCGGGGGFGGGEDEGGGGGGCFEEFGEFGGGGFEGGGFFGGGGGGGGGGGGGGCEF9FGGGGGFGECFEEGGGGFGFE,EGG>CCFGGFFEEGDFGGCCF9@EGFGGGGGDGGGGGGFGFGGDGGGGGCFCGGGCFGGG?FDCFGEEGGGCFGCFEEDBC<7FBFGGGGGGGFCFDFFDEGEFCFGF@F@F7FGGGDG8C@8@F>@C8C*/;9CCFGGD8EGGG*8*:CCE?FCGGGGC655:>F6?F?*<CGC>CCCGGFDFCFG77@7F9EGFGGG?FG+9*9:CF>F**/7?FF<
@M03506:14:000000000-AKVR1:1:1101:26174:10325 1:N:0:43
CGAACTCCTACGGGAGGCAGCAGTGGGGAATATTGGACAATGGGGGAAACCCTGATCCAGCCATGCCGCGTGTGTGATGAAGGCCTTCGGGTTGTAAAGCACTTTCGCACGTGACGATGATGACGGTAACGTGAGAAGAAGCCCCGGCTAACTTCGTGCCAGCAGCCGCGGTGATACGAAGGGGGCAAGCGCTGTTCGGAATTACTGGGCGTAAAGGGCGCGTAGGCGGTGCACTAAGTCAGGCGTGAAAGCCCTGGGCTCAACCCGGGAAGTGCGCTTGATACGGGTGCGCTTGAAGCCG
+
9BCCCEFFGGGGGGGGGGDGGGGFGGFGGDGGGGGGGGGGGGGGGGGCFGGGGFFE@FFFGGGGGFGGGGCFGGCF9FGGGGGGG?FGGGGGFGGFFGGA@FGGGFGGGGGGFGGGGGGGDGGFGG:DEFG<FCFGGGGGCFDFGEECGGFGEA<<@FGDGFFCGGFE>FGFF73DFFGGGGGGGGDFFGE*=EE9BEGDCGCG9BCFGGGCECFGGGGG5C8:EED8CCC>C9+0<CDC9?C6C*:CC9FF*7*>EF40:<6:**>9=35)272:7)*><FFE/7<)(*.())0.68)))
@M03506:14:000000000-AKVR1:1:1101:4033:10332 1:N:0:43
CGAACTCCTACGGGAGGCAGCAGTGGGGAATTTTGCGCAATGGGGGAAACCCTGACGCAGCAACGCCGCGTGGAGGATGAAGTACCTTGGTACGTAAACTCCTTTCGACAGGGACGATTATGACGGTACCTGTAGAAGAAGCCCCGGCTAACTTCGTGCCAGCAGCCGCGGTAATACGAGGGGGGCTAGCGTTGTTCGGAATTACTGGGCGTAAAGCGCGTGTAGGCGGGCTTTTAAGTCAGGGGTGAAATGCCAAGGCTCAACCTTGGAACTGCCTTTGATACTGGAAGTCTTGAGTCCG
+
CCCCCGGGGGGGGGGGGGGGGGGGGGGGGGGGGGGGGGGGGGGGGGGGGGGGGGGGGGGGGGGGGGGGGGGGGGGGGGGGGGGGGGGGGGGGGGGGGGGGGGGGGGGGGGGGGGGGGGGGGGGGGGGGGGGGGGGGDGGGGGGGGGGGGGGGGFFGGGGGGGGGGGGGGGGGGGGGGGGGGEGDGGGGGGGE>EEFGGGGGGGGGGGGGGGGGG*<FGGGGGGGGGGGGGGGGFGGGGGFGGGGDCEGG7FFF?CGCFD*6?*:CF?>F779CC4CFF>70*9FFFGFF46>4@FF?FFF@
@M03506:14:000000000-AKVR1:1:1101:18868:10347 1:N:0:43
CGAACTCCTACGGGAGGCAGCAGTGGGGAATTTTGCGCAATGGGGGAAACCCTGACGCAGCAACGCCGCGTGGAGGATGAAGCCCCTTGGGGCGTAAACTCCTTTCGACCAAGACGATAATGACGGTACTGGTGGAAGAAGCACCGGCTAACTCTGTGCCAGCAGCCGCGGTAATACAGAGGGTGCGAGCGTTGTTCGGAATTATTGGGCGTAAAGGGCGCGTAGGCGGTGCCACAAGTCACCTGTGAAATCTCTGGGCTTAACTCAGAGCCTGCAGGCGAAACTGTGGTGCTGGAGTATG
+
CCCCCGGGGGGGGGGGGGGGGGGGGGGGGGGGGGGGGGGGGGGGGGGGGGGGGGGGGGGGGGGGGGGGGGGGGGGGGGGGGGGGGGGGGGGGGGGGGFFGGGGGGGGGGGGGGGGGGGGDGGGGGGGGGGGDGGGGGGGGGGGGGGGGGGGG?FGGFGGGGGGGGGGGGGGGGGGGGGGFGGGGEGGGGGGGGGGGGGG>EEGGGFGGGGGGG5@FDCEEEEGEGGGGGGG>FEFGGGFCFGGGGFFFGGG72<9CFFDGFDGG?7<FFGGFGFFFF>GGD:):7=GFBCFFFFF4<)99=
@M03506:14:000000000-AKVR1:1:1101:10712:10371 1:N:0:43
CGAACTCCTACGGGAGGCAGCAGTGGGGAATCTTGCACAATGGGCGAAAGCCTGACGCAGCAACGCCGCGTGGGGGATGAAGCTTCTCGGAGTGTAAACCCCTTTCGACCCGGACGAATGCCCGCAAGGGTTTGACGGTACGGGTATAAGAAGCCCCGGCTAACTACGTGCCAGCAGCCGCGGTAAGACGTAGGGGGCCAGCGTTGCTCGGAATTACTGGGAGTAAAGGGAGCGTAGGCGGTTCGATAAGTCAACTGTGAAATCTCTGGGCTCAACTCCGAGTCTGCAAGCGAAACTGTCG
+
CCCCCGGGGGGGGGGFEGGGGGGGGGGGGGGGGGGGGGGFGGGGFEEFGGFGGGGGGGGGGGGGGGGGGGGGDGGGGGDGGGGGGGGGGGEGGFGGGGGGGGGGFGGGGGGGGGGGG7FGFCFEGCDGGCFFEGGGGGGGGGGGGGEGG@:CCGGGGDGGEGGGFGGGGGGG@FGGGGGGGGG5>EFGFE8@>E*5?8E8E*:/81/C@CEEGGGGG??C8*;*3A?@+**/*::C=C6=EGECE=FC59?9*++229C7F<D7+*<*65A>CDGD:?**17>C74:=-0)(5)7)1=9/)
@M03506:14:000000000-AKVR1:1:1101:3800:10373 1:N:0:43
CGAACTCCTACGGGAGGCAGCAGTGGGGAATATTGGACAATGGGGGCAACCCTGATCCAGCAATGCCGCGTGGATGATGAAGGCCTTCGGGTTGTAAAGTCCTTTCGGCGGGGAAGATGATGACGGTACCCGCAGAAGAAGCCCCGGCTAACTTCGTGCCAGCAGCCGCGGTAATACGAAGGGGGCTAGCGTTGTTCGGAATTACTGGGCGTAAAGGGCGCGTAGGCTGTGCTGTAAGTCAGGCGTGAAAGCCCCGGGCTCAACCTGGGAATTGCGCTTGATACTGCGGCGCTGGAAGGTG
+
CCCCCGGGGGGGGGGGGGGGGGGGGGGGGGGGGGGGGGGGGGGGGGGGGGGGGGGGGGGGGGGGGGGGGGGGGGGGGGGGGGGGGGGGGGGGGGGGEGGGGGGGGGGGGGGGGEGGGGGGGGGGGGGGGGGGGDGDFGGGGGGGGGGGGGGGGGGGGGGGCBGGGGGGGGGGGDGGGGFFGGGGGGGGGGGECEGGGGGGGGGGGGGGGGGGGGCCFGGGGGGGGGGGGGGGGGGGGGGEFC?FGDEGFFGGGGEDGFGDGDGGGGG4CF+.>CFEGFCD<=BC9?FBBDFBFFBF?@D7:
@M03506:14:000000000-AKVR1:1:1101:5371:10373 1:N:0:43
CGAACTCCTACGGGAGGCAGCAGTGGGGAATATTGGACAATGGGCGCAAGCCTGATCCAGCCATGCCGCGTGAGTGATGAAGGCCCTAGGGTTGTAAAGCTCTTTTGTGCGGGAAGATAATGACGGTACCGCAAGAATAAGCCCCGGCTAACTTCGTGCCAGCAGCCGCGGTAATACGAAGGGGGCTAGCGTTGCTCGGAATCACTGGGCGTAAAGGGTGCGTAGGCGGGTCTTTAAGTAAGGGGTGAAATCCTGGAGCGCAACTCAAGAACTGCCTTTGATACTGAGGATCTTGAGTGCG
+
CCCCCGGGGE@BCFC@FGGDEGGFGGGG>FFEGGGG?8<EFGFGGEGGGGDGGGGCEFGCEGGFFGGGGEEE7C6CEFFFGFGFEGGGGGG=F@FEGGFGC<FGGFDGGECEG@EGFGGGFFAFE@FGG9>=FE@FGGGA<FC@EEFE<@FFGCGGF?C<CF7:F7FEGGEFFCGGCCCFEEGG7FE>EGDE7FGCCGEGDEG7C7EFFFGEEG8+7;C**:E8?><CGEC?F:E?+AC+:CF=EEGG+397CCFGC:57=>DECF+*9C?@**02C*:*294C7/*)(*0.**96?B6*.
@M03506:14:000000000-AKVR1:1:1101:12469:10378 1:N:0:43
CGAACTCCTACGGGAGGCAGCAGTGGGGAATATTGGACAATGGGCGCAAGCCTGATCCAGCCATGCCGCGTGGGTGATGAAGGCCCTAGGGTTGTAAAGCCCTTTCGGCGGGGAAGACAATGACGGTACCCGCAGAAGAAGCCCCGGCTAACTTCGTGCCAGCAGCCGCGGTAATACGAAGGGGGCTAGCGTTGCTCGGAATCACTGGGCGTAAAGCGCACGTAGGCGGCTTTTTAAGTCGGGGGTGAAATCCTGGAGCTCAACTCCAGAACTGCCTTCGATACTGAGAAGCTCGAGTCCG
+
CCCCCGGCEFGGGGGGGGGG@FFFGFGGGGGGGFFDEGGFGGCGGGGGEGGGGDFDFGFFGFGGGGGFGGFGGGFFGFGGFGGGGGGGGF@FFGGGGGGGGGGFGGGDGGGGGGGGFGGGFGGGDGGGGGGGGGGDEGFFGGGGGCEGG:FGGGFGGGGGGGGGFGEGGEEEGGGGFG8@88C*?EGGGGGGEGGGGGGDEGGGGGGGGGGGC8CFGGGGGG@FGEFGGG5CF6?=6<FFEE55E5EFFCCEFFEG@><CC6FGGCGGCFGFGGGG=FGGGFFGGBC:>0?:4?E)7FF45
@M03506:14:000000000-AKVR1:1:1101:22377:10398 1:N:0:43
CGAACTCCTACGGGAGGCAGCAGTGGGGAATATTGGACAATGGGCGCAAGCCTGATCCAGCCATGCCGCGTGAGTGATGAAGGCCCTAGGGTTGTAAAGCTCTTTTGTGCGGGAAGATAATGACGGTACCGCAAGAATAAGCCCCGGCTAACTTCGTGCCCGCAGCCGCGGTAATACGAAGGGGGCTAGCGTTGCTCGGAATCACTGGGCGTAAAGGGTGCGTAGGCGGGTCTTTAAGTCAGGGGTGAAATCCTGGAGCTCAACTCCAGAACTGCCTTTGATCCTGAGGATCTTTAGTTCG
+
CCCCCGGGGGGGGGGGGGGGGGGFGGGGEFFGGGGGGGGGGGGGGGGGGGGGGGGGGGGGGGGGGGGGGGGGGGFFFGGGGDGGGGGGGGGGGGCGGGGGGGGGGGGGGGGGGGGGGGGGGGG9FFEDCGGGGGFGGGGGGFGGGGGGGGGGGGC@FGDGGGGD7FDEGGGGDGCGF@@=FGGGGGGCG7EEEFEFGGGGGCFCFGGGCCE>EEGEFCFGEGGGGECEGGGC89CEFG7ACFGFGGGFG?7<7CFF6F4<GF4*<C6CF76@>*966?FFFF*++1*7:7@77*/*9=6?;
@M03506:14:000000000-AKVR1:1:1101:6427:10407 1:N:0:43
CGAACTCCTACGGGAGGCAGCAGTGGGGAATCTTGCACAATGGACGAAAGTCTGATGCAGCGACGCCGCGTGAGCGATGAAGCCCTTCGGGGTGTAAAGCCCTTTCGACGGGAACGATAATGACGGTACCCGGAGAAGAAGCTGCGGCTAACTACGCGCCAGCAGCCGCGGTAATACGTAGGCAGCGAGCGTTGTTCGGAATTACTGGGCGTAAAGAGTGTGTAGGCGGTGTTCCCAGTCTGTTGTGAAATCTCCCGGCTTAACTGGGAGGGTGCAGCGGAAACTAGAATGCTAGAGGGTG
+
CCCCCGGGGGGGGGGGGGGGGGGGGGGGGGGGGGGGGGGGGGGGGGGGGGGGGGGGGGGGGGGGGGGGGGGGGGGGGGGGGGGGGGGGGGGGGGGGGGGGGGGGGGGGGGGGGGGGGGGGGGGGGGGGGGGGGGGGGGGGGGGGGGGGGGGGGGGGGGGGGGGGGGGGGGGGGGGGGGGGGGGGGGGGGGGGGGGGGGGGGGGGGGGGGGGGGDFGGGEFGGGGGGGGGGGGGC@FGGGGGGGGGGGGGGGGGGGGGFGD=CCFGGFFGGGFGGGFFFD:DD)CC*77<FFDF*6*=<DBF
@M03506:14:000000000-AKVR1:1:1101:11855:10412 1:N:0:43
CGAACTCCTACGGGAGGCAGCAGTAGGGAATCTTGCGCAATGGGCGAAAGCCTGACGCAGCCATGCCGCGTGAATGATGAAGGTCTTAGGATTGTAAAATTCTTTCACCGGGGAAGATAATGACGGTACCCGGAGAAGAAGCCCCGGCTAACTTCGTGCCAGCAGCCGCGGTAATACGAAGGGGGCTAGCGTTGCTCGGAATTACTGGGCGTAAAGGGCGCGTAGGCGGATATTTAAGTCGGGGGTGAAAGCCCAGGGCTCAACCCTGGAATAGCCTTCGATACTGGATATCTTGAGTACG
+
CCCCCGGGGGGGGGGGGGGGGGGGGGGGGGGGGGGGGGGGGGGGGGGGGGGGGGGGGGGGGGGGGGGGGGEGGGGGGGGGGGGGGGGGGGGGGGGGGGGGGGGGGGGGGGGGGGGGGGGGGGGGGGGGGGGGGGGGGGGGGGDFGGGGGGGGGGGGGGCFGGGGGGGGGGGGGGGGGGCGCGGGGGGGGGEFCFE@CEGGGGGGGGGGDEE>EGCFFGGGGGGEGGFGGE5;F?CGE97CEGEEGEGGEFGG9E5C8>DG5CD*CD65CF6?4:C6F76738FC<B<FFF6)=FBFFF4@>
@M03506:14:000000000-AKVR1:1:1101:8366:10412 1:N:0:43
CGAACTCCTACGGGAGGCAGCAGTGGGGAATCTTGCACAATGGAGGAAACTCTGATGCAGCGACGCCGCGTGAGCGATGAAGCCCTTCGGGGTGTAAAGCTCTTTCGACGGGAACGATAATGACGGTACCCGGAGAAGAAGCTGCGGCTAACTACGTGCCAGCAGCCGCGGTAATACGTAGGCAGCAAGCGTAGTTCGGAATTACTGGGCGTAAAGAGTGTGTAGGCGGTTCTATATGTTCGGTGTGAAATCTCCCGGCTTACCTGGGAGGGTGCGCCGAAAACTGGAGGGCTTGAGTATG
+
CCCCCCEEFGEEGGGGGGGGDFGCCFGDGGGFGGGGFGGGFGGDFECFCFGDGGFGFDFFFGCEGGEGGGGEGGGGDFGGFFE@F8,AFDCC@BFGGGFGCGGEFDCFGGG7FEFDFFGGDDFC>7FFEGGGGCE<FFF<>FCFCG7FCC7F;DDE:BFGGFFGCGF7CC*C1<?::F<BF:C9<CCF8<F4*1;CGGGGDFF?+<C+8;/:EC>@+;CFEGFCFF9C8CE:<+30AC>C?5=75C57CF++2C748))126*+3*:96>EFD39E379)).02<@G),734>)5F6@849
@M03506:14:000000000-AKVR1:1:1101:6857:10418 1:N:0:43
CGAACTCCTACGGGAGGCAGCAGTGGGGAATATTGGACAATGGGCGCAAGCCTGATCCAGCCATGCCGCGTGGATGATGAAGGCCCTAGGGTTGTAAAGTCCTTTTAACGGGGAAGATAATGACGGTACCCGTAGAATAAGCCCCGGCTAACTTCGTGCCAGCAGCCGCGGTAATACGAAGGGGGCTAGCGTTGCTCGGAATTACTGGGCGTAAAGCGCACGTAGGCGGGTTCTTAAGTCGGTGGTGAAATCCTGGAGCTCAACTCCAGAACTGCCTTCGATACTGGGAATCTTGAGTCCG
+
CCCCCGGGGGGGGGGGGGGGGGGGGGGGGGGGGGGGGGGGGGGGGGGGGGGGGGGGGGGGGGGGGGGGGGGGGGGGGGGGGGGGGGGGGGGGGGGGGGGGGGGGGGGGGGGGGEGGGGGGGGGGGGGGGGGGGGGGGGGGGGGGGGGGGGGGGGGGGGGGGGGGGGGGGGGGGGGGGGGGGGGGGC@FGGGGGGGGGGGGGGGDGGGGGGGGGEFGGGGGGGGGGGGGGGGGCE7EGFFGGG=EE55:CFDFGGGG64CFGGGFGFGGFFGFFGGGFFGGDFFE:BFF<G@BFFF4)9@@3
@M03506:14:000000000-AKVR1:1:1101:9188:10473 1:N:0:43
CGAACTCCTACGGGAGGCAGCAGTGGGGAATCTTGCGCAATGGGCGAAAGCCTGATGCAGCGACGCCGCGTGAGGGATGACGGCCTTCGGGTTGTAAACCTCTTTCAGCAGGGACGAAGCGAAAGTGACGGTACCTGCAGAAGAAGCACCGGCCAACTACGTGCCAGCAGCCGCGGTAATACGTAGGGTGCAAGCGTTGTCCGGAATTATTGGGCGTAAAGAGCTCGTAGGCGGTCTGTCACGTCGGCTGTGAAAACCTGGGGCTCAACCCCGGGCCTGCAGCCGATCCGGGCAGACTAGA
+
CCCCCGGGGGGGGGGGGGGGGGGGGGGGGGGGGGGGGGGGGGFGGGGGGGGGGGGGGGGGGGGGGGGGGGFGGGGGGGGGGFGGGGGGGGGGGGGGGGGGGGGGGGGGGGGGGGGGEGDEEGGGGGGGGGGGGGGGGGFGGGGGGGGGGGGGGGGGGGGGGGFGGGGGGGGGGGGGGGGGGGGG9FC7?EGGCGGGGGGGFGGG>EGGGGGGGGGGEGGGGGGGGEGGGGGGG5:?EGFGGGGGGGGDCEGCFFFGG>GGGGGDEGGGCFEECCCGGDGGF?F5/>5),9<03)<>FF?F6
@M03506:14:000000000-AKVR1:1:1101:15012:10477 1:N:0:43
CGAACTCCTACGGGAGGCAGCAGTGGGGAATCTTGCGCAATGGGGGAAACCCTGACGCAGCAACGCCGCGTGGAGGATGAAGTCCTTCGGGACGTAAACTCCTTTCGATCGGGACGATTATGACGGTACCGGAAGAAGAAGCCCCGGCTAACTTCGTGCCAGCAGCCGCGGTAATACGAGGGGGGCGAGCGTTGTTCGGAATTATTGGGCGTAAAGGGTGCGTAGGCGGTTTGGTAAGTCTTGTGTGAAATCTATGGGCTCAACTCATAGTCTGCACGAGAAACTGCCGGGCTTGAGTGTG
+
CCCCCGGGGGGGGGGGGGGGGGGGGGGGGGGGGGGGGGGGGGGGGGGGGGGGGGGGGGGGGGGGGGGGGGGGGGGGGGGGGGGGGGGGGGGGGGGGGGGGGGGGGGGGGGGGGGGGGGGGGGGGGGGGGGGGDGGGGGGGGGGGGGGGGGGGGGGGFGGGGGGGGGGGGDGFGDEFGG@FEGGGGGGDEGGCCEGGGGGE>EFFDGGGGGGEEDFGFGGGGGG5EEGGG1*:AEGFCGCFGGFGGGGGG??CCFGG6F4<56CCFGFGECGFFGGFGFDDDDFFGFC?(55-.5>44*76=
@M03506:14:000000000-AKVR1:1:1101:12698:10480 1:N:0:43
CGAACTCCTACGGGAGGCAGCAGTCGAGAATATTCGACAATGGGCGAAAGCCTGATCGAGCGACACCGCGTGCAGGATGAAGGCCCTCGGGTCGTAAACTGCGGTAGATAATTAACAATGTAAATGAGTGATTATCGGAAAGAGGTGGGTAACTACGTGCCAGCGCCAGCGGTAATACGTAGACCTCAAGCGTTATCCGGATTTATTGGGCGTAAAGAGCATGTAGGAGGTTTCGCGCGTCTTTTGTTAAAGCCCACCGCCCAACGGTGGAAATGCAGGAGATACGGCGGAACTGGAGTAG
+
CCCCCGGGGGGGGGDEGGGGGGGFGGGGGGGGGGGGGGGGGGGGGGGGGGGGGGGGGGGGGGGGGGGGGGGGGGGGGGGGGGGGGGGGGGGGGGGGGGGGGGGGGGGGGGGGGGGGGGGGGGDGGGGGGGGFGGGGGGEGGGGGGFGGGGGGGGGGGGGGGGGGGGGGGGGGGGGFFGEGGFEGGGGGCGFGGGGDGGGGE5CFGCFGGFGCEDDFFGGFCCGGGGGGGG=;F7CCGC7?CEDFGG=FGCFGGCFFG>GD*:<=CDGGDC56C>FCCF457:@+07<37<),0)*000)09
@M03506:14:000000000-AKVR1:1:1101:20298:10490 1:N:0:43
CGAACTCCTACGGGAGGCAGCAGTGGGGAATATTGGACAATGGGCGAAAGCCTGATCCAGCAATGCCGCGTGGGTGAAGAAGGTCTTCGGATTGTAAAGCCCTTTCGACGGGGACGATGATGACGGTACCCGTAGAAGAAGCCCCGGCTAACTTCGTGCCAGCAGCCGCGGTAATACGAAGGGGGCTAGCGCTGCTCGGATTGACTGGGCGTAAAGGGCGCGTAGGCGGTTTGCACAGTCAGACGTGAAATTCCTGGGCTTAACCTGGGGGCTGCGTTTGATACGTGCAGGCTTGAGTTCG
+
CCCCCGGFGFFGGGGEE7FGGGGG<FFEEDFEFFF9<EFGGGGFGEGGGGGGGFGGGGGGGGGGGGGGGG+@FFGGGGGFGGGGGGFFFG>FFGGGGFFFCFCGGGGGGGGEGEGG@FFGGCFGDB7DFDCFGGGDEGGGG8DFD@EGGGGGGC;CGGGGGGGGGFGGGG@CGFGGGGGGGGGGGFEGGFE*=EGGFC5C>**3<C+:>FE>*CF<<C=?CC8CGGGGGC5>C9+<CFGF?CCFGGCDF7:97FF>8:F4777CCFCD5)*))>DG<>D77@?FG@4@?C)4)7>>?6=?>
@M03506:14:000000000-AKVR1:1:1101:26278:10496 1:N:0:43
CGAACTCCTACGGGAGGCAGCAGTGGGGAATTTTGCGCAATGGGGGAAACCCTGACGCAGCAACGCCGTGTGGAGGATGAAGTCCCTTGGGACGTAAACTCCTTTCGACCCGGACGATAATGACGGTACGGGTGGAAGAAGCACCGGCTAACTTCGTGCCAGCAGCCGCGGTAATACGAGGGGGGCAAGCGTTGTTCGGCATTCGTGGGCGTAAAGGGGGCGTAGGCGGTGCGGTATGTCACCGGTGAAATCTCCGGGGTTAACTCGGAGCCGGCGGGCGCAACTGACGTGCTTGAGGGTG
+
8BCC-;CFG<FFDCCCCGDCFGGFGGGGDG8CEFA,FFG7B@F8:C+,:<FG<FDFE7@@FCE@@++@CCGCEAFEGGGGCGE,,CFFE<FBFDGFGFFE9AFGFFGF?:+CF7CFFGD3BFFECC8<+B7>+@CC9>D,@,,8,5:@F:>:F,@>5>:1324<F7FGGGE@CC<,,<4<F77:E8*AC@8C2**/+2?*:C9++</CE@8:C*:FG8*85588E56=CC*:CC187FGCF++*//:9<A+00+:5*5)1***3+***:)20)9)*95)1)))*+/*03951>==4?))).
@M03506:14:000000000-AKVR1:1:1101:16715:10500 1:N:0:43
CGAACTCCTACGGGAGGCAGCAGTGAGGAATTTTCGTCAATGGGGGCAACCCTGAACGAGCAACGCCGCGTGCAGGAAGAAGGTTTTCGGATCGTAAACTGCTTTTCTCTGGGACGAGAACGGACGGTACCAGAGGAATCAGCCTCGGCTAACTACGTGCCAGCAGCCGCGGTAATACGTAGGAGGCGAGCGTTGTCCGGAGTTACTGGGCGTAAAGCGCACGCAGGCGGGCAGATCAGTCTGGAGTGACAGTCGTCGGCTTAACCGACGAAGTGTTCTGGAAACTGTCTGACTTGAGGGC
+
CCCCCGGGGGGGGGGGGGGGGGGGGGGGGGGGGGGGGGGGGGGGGGGGGGGGGGGGGGGGGGGGGGGGGGGGGGGGGGGGGGGGGGGGGGGGGGGGGGGGGGGGGGGGGGGGGGGGGGGGGGGGGGGGGGGGGGGGGGGGGGGGGGGGGGGGGGGGGGGGGGGGGGGGGGGGGGGGGGGGGGGGGGGGGGGGDEGEFGGG5ECGFFFGGGFGCEGGGGEGGGEEGGGGGG*:8C@<CFF<CCGGFG6C@7AEC?CF5>DCCGG??FDGDDCBCFF?*9CFG*7CEFF?DGFFFFFF/?FE)
@M03506:14:000000000-AKVR1:1:1101:4362:10511 1:N:0:43
CGAACTCCTACGGGAGGCAGCAGTGGGGAATCTTGCGCAATGGGCGAAAGCCTGACGCAGCGACGCCGCGTGAGGGAAGAAGGCCTTCGGGTTGTAAACCTCTTTCAGGAGGGACGAAGCCACTCGGGTTAATAGCCCAGAGGGTGACGGTACCTCCAGAAGAAGCCCCGGCTAACTACGTGCCAGCAGCCGCGGTAATACGTAGGGGGCAAGCGTTGTCCGGATTTATTGGGCGTAAAGAGCGTGTAGGCGGCTTCACAAGTCCGCTGTGAAAACTCGAGGCTCAACCTCGAGCTGTCGG
+
CCCCCGGGGGGGGGGGGGGGGGGGGGGGGGGGGGGGGGGGGGGGGGGGGGGGGGGGGGGGGGGGGGGGGGGGGGGGGGGGGGGGGGGGGGGGGGGGGGGGGGGGGGGGGGGGGGGGGGGGGGGGGGGGGGGGGGGGGGGGGGGGGGGGGGGGGGGGGFGDGGGFGGGGGGGGGGGGCFGGGFGGGGGGGGGGGGGGG*CFGGF6FGGGGGGGCECGEGEEEEEEG5?EFCGGGGGGGGFEC=EEEGGFDFCED55D*9979>CFEDE<EGGBDFGEC759C@ECFF*).2<::5>BF??F>
@M03506:14:000000000-AKVR1:1:1101:10308:10514 1:N:0:43
CGAACTCCTACGGGAGGCAGCAGTGGGGAATATTGGACAATGGGCGCAAGCCTGATCCAGCAATGCCGCGTGAGTGAGGAAGGCCTTAGGGTTGTAAAGCTCTTTCACCCGCGACGATGATGACGGTAGCGGGAGAAGAAGCCCCGGCTAACTTCGTGCCAGCAGCCGCGGTAATACGAAGGGGGCGAGCGTTGTTCGGATTTACTGGGCGTAAAGGGCGCGTAGGCGGCCAGCTTTGTCAGGCGTGAAAGCCCTGGGCTCAACCTGGGAATTGCGCTTGGGACGGGTTGGCTTGAGATCG
+
CCCCCGGGGGGGGGGGGGGGGGGGGGGGGGGGGGGGGGGGGGGGGGGGGGGGGGGGGGGGGGGGGGGGGGFGGGGGGGGGGGGGGGGGGGGGGGGGGGGGGGGGGGGGGGGGGGGGGGGGEGGGGGGGGGGGGGEGGGGGGGGGGGGGGGGGGGGGGGGGGGGGGGGGGGGGEDGGGFGGGGGGGGGGGGG885;8EGGGGGGGGGGGGGGGGGGGGGGGGGCGGGGGGGCECFCF9+C7CGGGGGGGGGGF<FGGFFC*:CFG=DFFG4C@GF7CCDCDG:57=>D719B:F>B49)99F
@M03506:14:000000000-AKVR1:1:1101:7120:10515 1:N:0:43
CGAACTCCTACGGGAGGCAGCAGTGGGGAATTTTGCGCAATGGGGGAAACCCTGACGCAGCAACGCCGCGTGGAGGATGAAATCCCTTGGGATGTAAACTCCTTTCGATCGGGACGATTATGACGGTACCGGAAGAAGAAGCCCCGGCTAACTTCGTGCCGGCAGCCGCGGTAATACGAGGGGGGCAAGCGTTGTTCGGAATTATTGGGCGTAAAGGGCGCGTAGGCGGTTTGACAAGTCTGATGTGAAATCTCTGGGCTCAACCCAGAGTCTGCATTAGAAACTGTCGGGCTTGAGTATG
+
CCCCCGGGGGGGGGGGGGGGGGGFGGGGGGGGGGGGGGGGGGGGGGGGGGGGGGGGGGGGGGGGGGGGGGGGGGGGGGGGGGGGCGGGGGGEGGGGGGGGGGGGGGGGGGGGGGGGGGGGGGGGGGGGGGGGFGGGGGGGGGEGGGGGGGGGGGGGGCGGGGGGGGGGDEGGGGGGFGFGGGGGGGGGGGGEGGDFGGGDCE?CGEFGGGGDGEGGGGGGEG=CEGGGGGGEGFECFG*<909CF?+*<2+<2<:7CF50:97?FD57*/2=7>:076C>7@B:CF**-C>0<<54?FFFF
@M03506:14:000000000-AKVR1:1:1101:18150:10515 1:N:0:43
CGAACTCCTACGGGAGGCAGCAGTCGAGAATTTTTCTCAATGGGGGAAACCCTGAAGGAGCGACGCCGCGTGGAGGATGAAGGTCTTCGGGTTGTAAACTCCTGTCATTTGGGAACAATGCGAACGTATTTACTGTACGTTCGTTGATAGTACCAGAAGAGGAAGAGACGGCTAACTCTGTGCCAGCAGCCGCGGTAATACAGAGGTCTCAAGCGTTGTTCGGATTCATTGGGCGTAAAGGGTGCGTAGGCGGCGCGGTAAGGCGGGTGTGAAATTTCGGAGCTTAACTCCGAAACTGCAT
+
CCCCCGGGGGGGGGGGGGGGGGGGGGGGFEGGGGGGCGGGGGGGGGGGGGGGGGGGGGGGGGGGGGGGGGFGGGGGGGGGGGGGGGGGGGGGGGGGGGGGGGGGGGGGGGGGGGGGGGGGFGGGGGGGGGGGGGGGGGGGGGGGGCGGGGGGGGGGGFFGGCCFFGGGGGGGGGGGGGGGGGGGGDGGGGGGGEGGGGGGGGGFFFFFGGFGGGGEGGEFFGG5EECFFGGG5EEEEGG9FEGGGGGDGGGGGGGGGFGG*90:>CEC57E@DFC9DF53*.5*?=F=9F9:3;:BFF?B@
@M03506:14:000000000-AKVR1:1:1101:14091:10516 1:N:0:43
CGAACTCCTACGGGAGGCAGCAGTGGGGAATTTTGCGCAATGGGGGAAACCCTGACGCAGCAACGCCGCGTGGAGGATGAAGTCCTTCGGGACGTAAACTCCTTTCGATCGGGACGATAATGACGGTACCGCAAGAATAAGCCCCGGCTAACTTCGTGCCAGCAGCCGCGGTAATACGAAGGGGGCTAGCGTTGCTCGGAATCACTGGGCGTAAAGGGTGCGTAGGCGGGTCTTTAAGTCAGGGGTGAAATCCTGGAGCTCAACTCCAGAACTGCCTTTGATACTGAGGATCTTGAGTTCG
+
CCCCCGGGGGGGGGGGGGGGGGGGGGGGGGGGGGGGGGGGGGGGGGGGGGGGGGGGGGGGGGGGGGGGGGGGGGGGGGGGGGGGGGGGGGGGGGGGGGGGGGGGGGGGGGGGGGGGGGGGGGGGGGGGGGGGGGGGGGGGGGGGGGGGGGGGGGGGGGGGGGGGGGGGGGGGGGGGGGGGEGDGGGGGGGGEGGECGGGGGGGGGGGGGGGGGGDGGGGGGGG5>EFGGGEEFGGGGGGG?GGFGGGGD9FFGEEFCFGFCFGFGFGFFCGFGFC6CFFFFF6FEFGFFG??FFF46/99@
@M03506:14:000000000-AKVR1:1:1101:14561:10540 1:N:0:43
CGAACTCCTACGGGAGGCAGCAGTGGGGAATATTGCGCAATGGGCGGAAGCCTGACGCAGCGACGCCGCGTGGGGGATGACGGCCTTCGGGTTGTAAACCTCTTTCGACCGGGACGAAGGGTGACTGACGGTACCGGTATAAGAAGCACCGGCCAGCTACGTGCCAGCAGCCGCGGTAATACGTAGGGTGCGAGCGTTGTCCGGAATTATTGGGCGTAAAGAGCTCGTAGGCGGTGTGTCACGTCGAGCGTGAAAACTTACAGCTCAACTGTGAGCGTGCGGTCGATACGGGCATCACCTG
+
CCCCCGGC9CCFGEEEDGCCFGGEFCGEGGGFFFGFEGG@FGGGGGGGGEEFEFGG:F@FCEGGEEC:F>GGGGGGEGGGCFGGFGGGGGGGGGGGFFG@FFFFFGCDCEGDECGGEG@CEFEGGCFFFEC<*=CE@C@CFFCGG@F7:F:FGGGFFGFFGGGGGGFFC>6CCGGE8:;+A:;<<CEGCGCGEEGGE8EGFCGGDC8<EGGGGG5C**:CFC@A?FG8;EECCE*8:=DC9CE***:5551:CCCD??CC++9?E*0*2*0/7::<7>CCGB51:)/71*0(775)/*)0)
@M03506:14:000000000-AKVR1:1:1101:13140:10552 1:N:0:43
CGAACTCCTACGGGAGGCAGCAGTGGGGAATATTGCACAATGGGCGCAAGCCTGATGCAGCGACGCCGCGTGGGGGATGACGGCCTTCGGGTTGTAAACCTCTTTCACCATCGGCGAAGCCCATGATTTTTGTTGTGGGTGACGGTAGGTGGAGAAGAAGCACCGGCCAACTACGTGCCAGCAGCCGCGGTAATACGTAGGGTGCGAGCGTTGTCCGGAATTACTGGGCGTAAAGAGCTCGTAGGTGGTTTGTCGCGTTGTCCGTGAAATTCCCTGGCTTAACTGGGGGCGGGCGGGCGTT
+
CCCCCGGGGGGGGGGGGGGGGGGGGGGGGGGGGGGGGGGGGGGGGGGGGGGGGGGGGGGGGGGGGGGGGGGGGGGGGGGGGGGGGGGGGGGGGGGGGGGGGGGGGGGGGGGGGGGGGGGGGGGGGGGGGGGGGGGGGGGGGGGGGFGGGGGGGGGGGGGGGGGGGGGGGGGGGGGGGGGGGGGGGGGGGGGGEEGGGGGGGGGGGGEGDEEEEGGGGGGDGGFGGGGGGGGEGCGFFFCG5*:CE<EGCC*:7CED5;55CGFGECFG<FFFGGFC5FF<7@FC+9<D>DD()).5537)0
@M03506:14:000000000-AKVR1:1:1101:8755:10558 1:N:0:43
CGAACTCCTACGGGAGGCAGCAGTGGGGAATCTTGCACAATGGGCGAAAGCCTGATGCAGCGACGCCGCGTGGGGGATGAAGCTTTTCGGAGTGTAAACCCCTTTCGACCCGGACGAATGCCCCGCAAGGGGGCTGACGGTACGGGTATAAGAAGCCCCGGCTAACTACGTGCCAGCAGCCGCGGTAAGACGTAGGGGGCCAGCGTTGCTCGGAATTACTGGGTGTAAAGGGTTCGTAGGCGGTGCGGCAAGTCGGGAGTGAAATCTCTGGGCTCAACCCAGAGGCTGCTTCCGAAACGGC
+
CCCCCGGGGGGGGGGGGGGGGGGGGGGGGGGGGGGGGGGGGGGGGGGGGGGGGGGGGGGGGGGGGGGGGGGGGGGGGGGGGGGGGGGGGGGGGGGGGGGGGGGGGGGGGGGGGGGGGGGGGFGGGGGGGGGGGGGGGGGGGGGGGGGGGGGGGGGGGGGGGGGGGGGGGGGGGGGGGGGGGGGGGGGGGGGGCFEEGGGGGEGGGGGGGFFCGG>FGGGGGGGCEEFGCFFCCFGGGGGG6>C5*:C3*:5C7?CDG:D5AEGFFD9DGGGF<C*A457DG:>==B57:0646>>DB>5))
@M03506:14:000000000-AKVR1:1:1101:12220:10561 1:N:0:43
CGAACTCCTACGGGAGGCAGCAGTAAGGAATATTGGTCAATGGGCGGAAGCCTGAACCAGCCATGCCGCGTGCAGGAAGACGGCCCTACGGGTTGTAAACTGCTTTTGTACCGGAATAAACCTCATTATGTATAATGAGCTGAATGTACGGTAAGAATAAGGATCGGCTAACTCCGTGCCAGCAGCCGCGGTAATACGGAGGATCCAAGCGTTATCCGGATTTATTGGGTTGAAAGGGTGCGTAGGCGGCCTATTAAGTCAGGGGTGAAAGACGGTAGCTTAACTATCGCAGTGCCTTTGA
+
CCCCCGGGGGGGGGGGGGGGGGGGGGGGGGGGGGGGGGGGGGGGGGGGGGGGGGGGGGGGGGGGGGGGGGGGGGGGGGGGGGGGGGGGGGGGGGGGGGGGGGGGGGGGGGGGGGGGGGGGGGGGGGGGGGGGGGGGGGGGGGGGFGGGGGGGGGGGGGGGGGGGGGCGGGGGGGGGGGGGGGFGFGCEGGGGGGGGGGGGGGGFGCFFFEDGGG8FGEED=5CGGCGFGCE*<:CFFGGGGGGGEGGGGGGCFDFGG?2:CEGGGGGGG*<:CCDCC>4:>FFFEF7615>?BFF?4F49*
@M03506:14:000000000-AKVR1:1:1101:5749:10575 1:N:0:43
[truncated: 45,738,320 more chars]
