# Supplementary material for: Differential responses of the acidobacterial community in the topsoil and subsoil to fire disturbance in Pinus tabulaeformis stands
Source: PeerJ. 2019 Dec 11;7:e8047. doi: 10.7717/peerj.8047 (PMC6911345; doi:10.7717/peerj.8047)
Supplement: Supplemental Information 33 — L, low severity; A, represents a repetitive sample; 20, subsoil (10–20 cm). [file peerj-07-8047-s033.gz › peerj-07-8047-s033]

@M03506:14:000000000-AKVR1:1:1101:9006:1097 2:N:0:43
NTAGGACTCNNNGNGTATCNAATCCTGTTTGNNNNNNACGCTGTNNNNNNNGAGCGTCANNNNNNAGCCAGTNNNNNNNCTTCGCCNNNNNNNTTCTTCCNNNNNNNTACGAATTTNACCCNTACACTGGGNATNCCACTCANNNNNNNCGTACTCCAGTNTCACAGTTTNANNNGCAGTTCCGNNNNNNNGCTCCGGGCTTTCACCCTTGCNTNGNAAGACCGCCTGCNCGCNNCTTACNNCNNGTCACTCCCNANANNNCTACACCNCNNNNCACTCCCCNNNNNNNCGGCCCCAATCT
+
#8@<CGGG?###=#=CFGG#=CDFGGGGGGF######::6FFGG#######::CDFGGD######::CFFG@#######::FFGGG#######::BFGGG#######44B=<FCFF#:AD+#99AFFGFCF#8A#8A7B=F8#######88DCDGGGGG=#163DEABFF#3###613*@C@C*#######16*>CECGGGGGGGGC,*28*#1#*#1)275C*/9.)*#)/1##*-*)2##1##*20:*<@:)#*#(###00***20#0####***-0*.(#######)((0,(9)0.()
@M03506:14:000000000-AKVR1:1:1101:12834:1099 2:N:0:43
NTAGGACTANNNGNGTATCNANTCCTGTTTGNNNNNNACGCTTTNNNNNNNTAGTGTCANNNNNNGTCCAGANNNNNNNCTTCGCCNNNNNNNTTCTTCCNNNNNNNTACGTATTTNACCANTACACTGGGNNTNNCACTATNNNNNNNGGTCCTCTAGTNGCCCAGTATNANNNGCATTTCTTNNNNNNNGCTCAAGGCTTTCACACCTGANTNTNACAACCACCTACNCACNNCTTACNNCNNGTAATTCCCNNNANNNCTCGCCCNCNNNNNCTTACCCNNNNNNNCGGCACGCAGTT
+
#8BCCGGGG###=#=CFGG#=#=CFGGGGGG######::CFGGG#######::CFGGGG######::DFGGG#######::DGGGG#######::DFGGG#######99BFGGGGG#:ADE#9AFGGGGGG##:##88ADF;#######+8@EGGGGGFE#+6DFGGGG:#3###354:FFFGG#######64*1=69FFGGFGGGGGGG42#1#4#*278*85CCA6+#)22##*/:53##2##/20A@F49*###,###0)**/:7#0#####//-)*.4#######)(-8119)7(:4
@M03506:14:000000000-AKVR1:1:1101:12107:1100 2:N:0:43
NTAGGACTANNNGNGTATCNAATCCTGTTCGNNNNNNACGCTTTNNNNNNNCAGCGTCANNNNNNGCCCAGANNNNNNNCTTCGCTNNNNNNNTTCCTCCNNNNNNNTGCGCATTTNACCGNTACACCGGGNATNNCACACTNNNNNNNCGGACTCGAGTNACAGCAGTTNCNNNTGGCCCCTCNNNNNNNAGCGTGGAGATTTCACATCCGNCNTNCCGAACCGCCTANGAGNNCTTTTNNCNNAATAATTCCNGNCNNNCCTAGGCNCNNNNGTACTACCNNNNNNNCTGGCACGTAGG
+
#8BCCGGGG###=#=CDFG#=DDGGGGGGGG######::DFGGG#######::DFGGGG######::DFGG?#######::FFGGE#######::BFDFG#######::DDGGGGG#+:D=#99DFGGGGG#8A##88FFF8#######88DDGGGGGD@#+@DEFGGFG#6###31@CGG:9C#######66=FCCG=GC<CFGGFF=<F3#2#3#/:=FGGG3D@F5#.21##1(17*##1##//7:8C4@=#/#,###)0//8*.#0####***(.0.4#######0-(7((9)03,(
@M03506:14:000000000-AKVR1:1:1101:16519:1127 2:N:0:43
NTAGGACTACAGGNGTTTCTAATCCTGTTTGNTNCCCACGCTTTNNNNNNNCAGCGTCAGTNNNGGACCAGGTTNNNNNCTCCGCCNNNNNNNTTCTTCCCNNNNNNTACGAATTTNACCTCTACACTGGGAATNCCACAACNNNNNNNCACACTCGAGTNTGGATGTATTAAGCGCAGTCCCCNGGTTNNGCCCAGGAATTTCACGCCTAACTGTCCAAACCGCCTACGCGCCCTTTACGCCCAGTCATTCCGAGCAANCCTAGCCCCCTCNCTATTACCGCNGNCNNTGGCACGAAGTT
+
#8CCCGGG9FGGG#=CFGGGGGGGGGGGGGG#:#:CEGGGGGGG#######::CFGGGGGE###::FGGGGGGG#####::DFGGG#######::DFGGGG######:4BFG?FCF#:AFGGGGGGGGGGC8FA#8A=FGGG#######88@DGGGGF6E#1@=DFGGGGGGGGGGGEGGG?CF#68@;##66DC>FFGGFGFFGGDEGGGFF>CFCFFGGGGDGDE);:A5CDDD:DBG=EG33:CFFGFFFFGC32>#.))1*00?GDG)#**2/3*<4<1#(#(##)-,)-.*)0((.
@M03506:14:000000000-AKVR1:1:1101:11231:1146 2:N:0:43
NTAGGACTACCAGGGTATCTAATCCTGTTTGATCCCCACGCTGTNNNNNNTGAGCGTCAGTAATGAGCCAGTGAGCNGCCTTCGCCACCNGTNCTCTTCCCAATNTCTACGAATTTCACCTCTACACTGGGAATTCCACTCACCNCNCTCATACTCAAGTCTCACAGTTTCAATGGCAGTTCCGGAGTTGAGCTCCGGGCTTTCACCACTGACTTGGAAGACCGCCTGCGCCGGCTTTACGCCCAGTAATCCCGAAACAACCTAGCCCCCTTNCTCTTCCCCTGGCTCCTTGCCCCAACTT
+
#8ACCGGGGGGGGGGGGGGGGGGGGGGGGGGGGGGGGGGGGGEG######::DDGGGGGGGGGGGGGGGGGGGGGG#9CFGFGCGGGGG#:C#:BFFGGGGGFC#9:FFGCG<FGGGCCEFGGFGFGGFGGG8FGGGGG=FFGG#4#66D>DFGDCCEBFFGGCFD9DCFFF8CECFFGGGGG>E6=9:EF7D9FGGGDE>F?FFGG67;7*,5>DCFA77?D7CC>F5))*).:52D6FCC))1*0+2:+/9)19)30*)))**3;5CD))#****-*+(((((4,)(0)))()*))(,-
@M03506:14:000000000-AKVR1:1:1101:12872:1174 2:N:0:43
NTAGGACTACAAGGGTATCTAATCCTGTTTGCTCCCCACGCTTTNNTGNNTCAGCGTCAGTATCGGGCCAGTGAGCCGCCTTCGCCACTGGTGTTCTTGCGAATATCTACGAATTTCACCTTTACACTCGCAGTTCCACTCACCTCTCCCGAACTCAAGATCTTCAGTATCAAAGGCAGTTCTTGAGTTAAGCTCAAGGATTTCACCCCTGACTTAAAGACCCGCCTACCCACCCTTTACCCCCATTGACTCCGACTAACGCTACCCCCCGTCTTATTACCGCGGCTTCTGTCACGAAGTG
+
#8ACCFGGGGFF,CCGFAFFGGGGGFEGGF@CFG8C;<FEGGGG##:C##,::,@FFF@BFGAECF+8CC<FC,C86FEDCCC7=FBCEDFF8BCGCFGF+@==+A9FCF+BEF<@?DFFF,9,,,C,,+44?FFF99,?4>EEFF,,3,++6+6,66,,@DFEFAG=8=9CCA;,,8@FAFA,7,,27,,,,@6,39,4@8::CFC>ED44,=<,22+,*;D*9)))4*2<C).857+3+3*77*0+1B+1)))))(20)5)*)*;.:))05**+<4*<-(4((,7),*.)94<*))-4)
@M03506:14:000000000-AKVR1:1:1101:13264:1177 2:N:0:43
NTAGGACTACAAGGGTATCTAATCCTGTTTGCTCCCCACGCTTTNNTGCNTCAGCGTCAGTGTTGTCCCAGATGGCCGCCTTCGCCACTGATGTTCCTCCCGATCTCTACGCATTTCACCGCTACACCGGGAATTCCACCATCCTCTGACACACTCTAGCTCGCCAGTATCCATTGCCATTCCCAGGTTGAGCCCGGGGCTTTCACAACAGACTTAACGAACCGCCTACGCACGCTTGACGCCCAGTAATTCCGATTAACGCTTGCCCCCTCCGTATGACCTCGCCTGACGGCAGCGCGTG
+
#8@CCGGGGFGC<FGGGEFGGGGGGFFFFFFFGGFGG8FFCFGG##:,:#,:C@DEGGGGGGFFGGGGGGGGGGGGFGGGGGGGGGGGGGGGCFGGGFEEFGGC@EFGGGGGGGFGGGFDGC7CFFGFGGDG7<,9CEAFFDFDFG@C@BEGGC8?EFGD,=B6EC8DA;,@A:;BCA,=57=DGGGCC>EFE6>>551@?FFGFGGGD*8*,0,1B>=E39)28C8;F5>E<)./8/)3*2/9<:@6<+2=B)5><:C7>3)19*+08;5)7122*(/<())-(,8).)(,79(*88(((
@M03506:14:000000000-AKVR1:1:1101:20210:1219 2:N:0:43
NTAGGACTACAAGGGTATCTAATCCTGTTCGCTCCCCACGCTTTCGCTCCTCAGCGTCAGTACCGGCCCAGACCACCGCCTTCGCTACTGGTGTTCCTCCTGATATCTGCGCATTTCACCGCTACACCAGGAATTCCATGGTCCCCTACCGGACTCTAGCCATCGCAGTATCGAGTGATGGCTCCAGGTTGAGCCTGGAGGTTTAACACCCGACTTACACAGCCGCCTACGAGCCCTTTACGCCCAGTGAATCCGGACAACGCCCGCCCCCTCCGGTCCACCGTGCCTCCTCGCACGCAGT
+
#8@CC@FGGGGGGGGGGGGFDFFDGGGGGGCG@D:FEFGGGEGGGGGGGG@EFGGGGGGGGGGGGEGEGGGFFFCFF@FGEGGFGG@CGFGFGFGGGGGGGGDG9FGCF?4C:F7FFGGAEG@FGFGGG:++,5:FFDEFGADD8EGGG?76CCECDE,@DGFGGG>BE7EFG5DBF;;D>C?FCD@?@,D,>2DC84,,ADFD,,=CEDGG=DECFG++2;C=3C5DD45*2))*.090+*9)/1:?C<+**9C)9()27;@)/**)17C))//**()+58;??(-/)0.(.3()).7(,
@M03506:14:000000000-AKVR1:1:1101:21249:1219 2:N:0:43
NTAGGACTACAAGGGTATCTAATCCTGTTCGCTCCCCACGCTTTCGCTCCCCAGCGTCAGTTACTGCCCAGAGACCCGCCTTCGCCACCGGTGTTCCTCCTGATATCTGCGCCTTCCACCGCTACACCAGGAATTCCAGTCTCCCCTGCAGTACTCCAGTCTGCCCGTATCGCCCGCCCGCCCACAGCTAAGCTGTGAGTTTCCACGAACAACGCGACAAACACCCACCGCGCTATTTCCGCCAAGTAAGTCCGGACAACCCTCGACCCCCACTCAGAACCCCGGCTCCGGGCCCCTGCTG
+
#8ACC8@FE-EA<E;EC@EEDFEEGFGGGG,C;ECDE8FGE@FFG7:FFCCCGGFCFF,@F9EGGCEGDG?F<FGGGGD@7FEEEEGCG>++8F:BFFEFFGGGGAF?,:4@+4@AEEAEEGDGD,4AAF+=:FFGGGBCFA99,@>>@@83>,,,>=DFE,,EDFC+C,@++;8+1*4*53?ED*1,22,62>BF6,>1>F,,,4*/*//**/*=39.>47/*/9)./55*)))1)0*+/:*))*+*+23*0))*)(*/)0)1)*:>E3)).***+-*0,(,-341),)(,)((1)),()
@M03506:14:000000000-AKVR1:1:1101:20590:1224 2:N:0:43
NTAGGACTACAAGGGTATCTAATCCTGTTTGCTCCCCTAGCTTTCGCGCCTCAGCGTCAGTTATGGTCCAGTGCGCCGCTTTCGCCACAGGTGTTCCTCCCGATATCTACGCATTTCACCGCTACACCGGGAATTCCACGCACCTCTCCCACACTCCAGCACGGCAGTTTCGCCTGCAAGCTCCCAGTTCAGCCAGGAGATTTCACAGGTGACATACCGCGCCGCCTACGCGCCCTGTACGCCCACCACTTCGTAACACCCCTCGCACCCTCCGTCTCACCGCTGCCGCCGGCACCTGGGT
+
#8AACFFGGGGGGG7@FFGCGGGGGCCFGG<FFF66FFFGGGFGG@FFC7;FFGGGFF@FFDGGDFGGGG8FGGGGGGGFF<FGGGGCB<ECCFGGGE<FEDG:=@FFE?<:?+CAFGGD=:FDFFGGGEFEGEBFAFFC+3=EFDFB8F8=6C=FFG6EDEB6ECC4DED<@CED>CC,B,,6=,4<D,;,,=FGFGGFGF7C7CGGGC68F7CE6D>=):<=GD>3:*7*9::3(**<5>DD:/*5*++0)00**)*2)0)93C/>ED*7.1;*;<6E:(4(2(()(),4@03*7)(((
@M03506:14:000000000-AKVR1:1:1101:12571:1272 2:N:0:43
NTAGGACTACAAGGGTATCTAATCCTGTTTGCTCCCCACGCTTTCGCGCCCCAGCGTCAGTTACGGTCCAGATAGCCGCCTTCGCCACCGGTGTTCTTCCCAATATCTACGAATTTCACCTCTACACTGGGAATTCCACTATCCTCTCCCGTACTCAAGCTCCAGAGTATCAAATGCAATTCCCAGGTTAAGCCCGGGGCTTTCACATCTGACTTTCAGAGCCGCCTGCGCGCCCTTTACGCCCAGTAATTCCGAACAACGCTCGCCCCCTTCGTATTACCGCGGCTGCTGGCCCGAAGTC
+
#8ACCGGGGGGGFGGGGGGGGGGGGGGGGGGGGGGGGGGGGGGGGGGGGGGGGGGGGGEGFGGGGGGGGGGGGGGGGGGGDGGDEGGGGDGGGGGGGGGGGGGGGGGCGGGGGGGGGGGGFGGGGFGGFFFGGGGGGGGGGGGGGGGGGGGDGCFGGGGGFGGF88DDGFFDFGGGGGGGFFGGGDGGCGF,>5:CGEGGGCEEFGGGGGFGGFGC7+:12C45CG:F=5DDDBE3@CA;*=>DGG@/CE+=@65DG(0:.8>D)88@GF:)75*;C2*<4190(49@?6>(7(4/5)4<)
@M03506:14:000000000-AKVR1:1:1101:20565:1276 2:N:0:43
NTAGGACTACCAGGGTTTCTAATCCTGTTTGCTCCCCTAGCTTTCGTCCCTCAGCGTCAGTTGCGATCCAGCAAGCCGCTTTCGCCTCGGATGTTCCTGCGGATATCTACGCATTTCACCGCTACACCCGCAATTCCACTTGCCTCTCTCGCACCCTAGCACGGTAGTTTTGGAAGCAGCCTCTAGGTTAAGCCCAGAGATTTCACTCCCAACTTACCGCACCGCCTACGGACCCTTGACGCCCAGTAATACCGAGCAACGCTGGCCCCCTACTCCTTACCGCGGCTGCTGGCACGTAGTC
+
#8BCCGGGGFG8EFGGGGGGDGCFCFGFCGFGGGG@FGGGGGGGGGGGGGFFGGGGGGGGGGGGGCDFDFGGDGGGFGGGCFGGGGGGDE+FFGGGGGGGGG7FGGFFAFGCFGGGGFGFGGGGGGCEEGECFEEF?@DFADFG9D8D?F+@8@+@>DFCFABEGGGCF:EFEGGGGCC68,@@CC6CF;DGCEFFG5,998>FGG7,,1825FCCC08E3):*7785CD.5)08D1*13?G59D/AB7:+1957)1(27).097C8@E7)).*+<9)1+540((40),),(.(.95)(-)
@M03506:14:000000000-AKVR1:1:1101:11058:1290 2:N:0:43
CTAGGACTACAAGGGTTTCTAATCCTGTTTGCTCCCCACGCTGTCGCGCATCAGCGTCAGCCACTGCCCAGCGGGCCGCCTTCGCCACCGGTGTTCTTCCGGATCTCTACGCATTCCACCGCTACACCCGGAATTCCGCCCGCCTCTACAGAGCTCCAGCCTCTCAGTCGCCCCTGCCGATCCGGGGTTGAGCCCCGGACTTTCACACGAGCCTTGAGAGACCGCCTACGCGCCCTTTACGCCCAGTAATTCCGGACAACGCTCGCACCCCACGTATCACCGCTGCCTCCGGCCCGTACTT
+
CCCCCGGG-CFGFGGGGGGGGGGGGGGGGGGGGGGGGGGGGGGGGGGGGGEGGGGGGGGGGGGGGGGGGGGGGGGGGGGGDGGFGGGGGGGGGGGGGGGGGGGEGGGGGGGGGGGGF?EFGGGGGGGFGGDGGGGGGGGGGEGGCG,9EFFGGFEFGFEGG6DCFGDFGCGFEGFGGGGEGGGGGG8C5C+BEGFGGGGEDD:C7E?C*95CC9C6*>F634C=DG3)6781)07379BG8EDD55@6+209=?)*90*::D)57C*8E3))05/*2,*+((((-,,*,)(4>09D:3(()
@M03506:14:000000000-AKVR1:1:1101:16836:1331 2:N:0:43
CTAGGACTACAAGGGTTTCTAATCCTGTTTGCTCCCCTTGCTCTCGCGCCTCAGCGTCAGGTAAAAACTAGAAAGCCGCTTTCGCCACCGGTGTTCCTCCATGTATCTACGCATTTCACCGCTACACATGGAATTCCGCTTTCTCCGTCAGTCCTCAAGAAATGCAGTTTCAAATGCAGCACCAAAGTTGAGCTTTGGTATTTCACACCTGACTTACATCCCCGCCTACGCGCCCTTTACGCCCAATAATTCCGCTTAATGCTTGTACCCTACGTATTACGGCATCTGCTGGCCGGTAGTT
+
CCCCCGGG9FGGEFGGGGGGGGGGGGGGGGGGGGGGGGGFGGGGGGGGGGBFGF8CFGGGGFGGGGGGGGGFGGGGGGGCFGGDGEGGGGGGDFGGFDGEFAFGFGGGGGGGGGGGGGGGGGGGGGGGGCFEFGGGGGGFGFGGGGGFGEGGGD8EGGGFGGFCFGF@D,@CF8DEF;DCGGGGE6EC7,388@FCFF89DGCFGGDCEFFFGC,,55BFFG7*9?EFGGDCCB5<3C67=CC9CGE;=@+7A;5/*4:+96=>C03=F6C5.CF+<8*<(((((,)*)0.(0,().)34)
@M03506:14:000000000-AKVR1:1:1101:20899:1386 2:N:0:43
CTAGGACTACCGGGGTATCTAATCCTGTTTGCTCCCCACGCTTTCGTGCATGAGCGTCAGTACAGGTCCAGGGGATTGCCTTCGCCATCGGTGTTCCTCCGCATATCTACGCATTTCACTGCTTCACGCGGAATTCCATCCCCCTCTACCGTACTCTAGCCATGCGGTCACAAATGCAGTTCCCAGGTTGAGCCCGGGGATTTCACAGCTGTCTTGCATAACCGACTGCGCACGCTTTACGCCCAGTAATTCCGCTTACTGCTTCCACCCTCCGTATTACCGCGGCTGCTGGCATCTACTT
+
<CCCCFGGFFFGGGG7FEFGGGGGGCCFGGFFFFF@CGGGGEFEFEGGGGGGGGAB@FFGGFGGGAF8FGFCGDGCCFFGGEFFGGGEGGGGGCFGGG<BCG7FG,FFFGFD@?FFGGGDFFFFA,EFGGCGGCEGCGDC3,@>>EFGGGGG6=DFGFDD6,7DDE>C3AFFGGGCF9EF;;BFG6:C<>E@G88?>C855C,BFG:,;>C1+1>97CFG+0;*)18)2935))7C0*9+*/1)95<8+2<9*)*192*+1//7*+0*25*)098/;(0A)(49033B().,.1)**1)6)
@M03506:14:000000000-AKVR1:1:1101:13359:1390 2:N:0:43
CTAGGACTACAAGGGCATCTAATCCTGTTCGCTCCCCACGCTTTCGCGTCTCAGCGTCAGTACCGTACTAGAGAGCCGCCTTAGCCACGGGTGTTCTTCCTGATATCTGCGCATTTCACCGCTACACCAGGAATTCCACTCTCCTCTTCCGGACTCTAGCTAGGTGGTTTCCATCGGCGTCTCGAGGTTGAGCCTCGAGTTTTCACAACGGACCTTCCAAGCCGCCTCCACGTCCTTTACGCCCAATAAATCCGGACAACGCTCGCTCCCTACGGATTACCTCCGCTGCTGGCCCGTCGTT
+
CCCCCGFFFFFFFGGGGGGGGGGGGGGFGGGD@FCFGGGGEFGGGEGGG@FFGGGGFGCEGFFGGGFGFG<FFGGGFC+@FEGGGDGGDGGGGCFFGDFCE<EGGGGFGGGGGG+EFFGGGGGGGGFGGGCGGGGFGGGCFGGGGFDDF;BEGGGGCDGEGFF63@DEFCD;E,@>*@EECCF82>*;8CC:>C60**:=EGFGCFGGE<D*:78CFF6CGG35D::)*0)**))1.0*3*2<77=EFG::@)0)*174C>:D3)8*7*)*9)***24404))((-151?)(5:())043-
@M03506:14:000000000-AKVR1:1:1101:10475:1414 2:N:0:43
CTAGGACTCCAAGGGTATCTAATCCTGTTTGCTCCCCACGCTTTCGCGCCTCAGCGTCAATGTCGGTCCAGATAGTCGCCTTCGCCACTGGTGTTCTTCCCAATATCTACGAATTTCACCTCTACACTGGGAATTCCACTATCCTCTCCCGAATTCAAGCCTGACAGTATCAAATGCAGCCCCCAGGTTAAGCCCGGGAATTTCACATCTGACTAATCAAACCGCCTACGCGCCCTTTACGCCCAGTAATTCCGAACAACGCTAGCCCCCTTCGTATCACCGCCGCTGCTGGCACGACGAT
+
CCCCCGGG9FGGGGGGGGGGGGGGGGGGFGGGGGGGGGGGGGGGGGGGGGEGGGGGGGDGGGGGGGGGGGGGGGGGGGGGGGGGGGGGGGGGGGGGGGGGGGGGGGGGGGGGGGGGGGGGGGGGGGGGGGCECF8FGFGGGFGGGGCFGGGDGGG,=EDGGGGGGGGFCEGGGGGGF=FG,@6CEGFGGGFAFGGGDGD5>?DFGGGGGGFGGGFGGG8FGDGGGGDFFGA*955D;FFG8CCD5CC:EC99/7C>D95F:@<7)<6?E>)07*;*219E::1(-7>57;?0>()*.)((-
@M03506:14:000000000-AKVR1:1:1101:23197:1424 2:N:0:43
CTAGGACTACCGGGGTATCTAATCCTGTTTGCTACCCGCGCTTTCGTGTCTCAGCGTCAGTCATGGTCCAGTAGGCTGTCTACACCACAGGTGTTCCTCCTGATATCCACGCATTTCACCGCTACACCAGGAATTCCGCTTACCTCTCCCATACTCTAGCATCCCAGTCTCCGCCGCCCCCTCCCAGTTAAGCCGGTAGATTTCACAACTGTCTTAGAACACCGCCCACACCACCTTTACGTCCATCTATTCCGACACACGCCTCCTGCCCACGCATTACCTCGAGCGACGGCTGCTATTC
+
CCCCCCGGC@@7+@@FCEC9@EFEFFG,CFGGGFFCFEGG7CF@F@6,FFFFG9EE:FFEFFG<@9C,CE<F,CFGGGG@A,CCE<CFGF,66B=EFF,,:FFEBFF,@B=>+@F?,,:,@CCFGFCFGFBF,?,8CF@F7+,,,E6,68,,==,3,339=36=@8>,,,73++>8++4@B8CECCFG,,5;9,1=1*;,9C1<7,:,***+,+5>77+4C*8C3)08/1:**))*)+1;***1100*:<EF*)1))(*2)7)****0+)*).)**2(1+.-43(,(0(.(-5(-*)*)))
@M03506:14:000000000-AKVR1:1:1101:10148:1433 2:N:0:43
CTAGGACTACAAGGGTATCTAATCCTGTTTGCTCCCCTAGCTTTCGTGCCCCAGCGTCAGTTATGGTCCAGTGAGCCGCTTTCGCCACAGGTGTTCCTTCCGATGTCTACGCATTTCACCGCTACACCGGAAATTCCACTCACCTCTCCCATACTCAAGCCCGGCAGTTTCGCCAGCAGACTATGGGTTGAGCCCATAGATTTCACTGGTGACTTACCGAACCGCCTACGCACCCCTTACGCCCAATAATTCCGAACAACGCTTGCCCCCCTCGTCTTACCGCGGCTGCTGGCACGAAATG
+
CCCCCGGG-FFGGGGGGGGGGGGGGGGGGGGGFGFGGGGGGGGGGGGGGGGGGGGGGGGGGGGGGFGGGGGGGGGGGGGGGGGGGGGGEFGGGEFGGGGGGGGGGGGGGGGGGGG9EGGFDGDGGGGGGGFGDGGGGGGGGFGGGGGGGGCFCFA?FD>EGGGGGGGFFGGGGGG6CCFGGGGGGCFG5B,8@,@FF,>,>=DFFGGCFFGGGGGFFG>CDDGGDGABG5B*>)>D@4AG=58DGG8;F7C649C5)25C@>@G*AF?GB>57)1*2(9CB<B((,45(6)47()*))(.)
@M03506:14:000000000-AKVR1:1:1101:17904:1477 2:N:0:43
CTAGGACTACCAGGGTTTCTAATCCTGTTTGCTCCCCTAGCTTTCGCGCCTCAGCGTCAGTTGTGGTCCAGTGCGCCGCTTTCGCCACAGGTGTTCCTCCTGATATCTACGCATTTCACCGCTACACCAGGAATTCCACGCACCTCTCCCACACTCCAGCACGGCAGTTTCGCCTGCAAGCTCCCAGTTGAGCCAGCAGATTTCACAGGTGACATACCGCGCCGCCTACGCGCCCGTTACGCCCAATAATTCTGAACAACGCTCCCCCCCTCCGTATTCCCGCGGCTGCTCGACCCGCCTT
+
CCCCCGGG9FFFGGGFFCEFEGGGGGGGGG<FGGGGGGGGGFGGGGGGGEFGFFFEGFGGGGGG7EGFDGGEGGGGGGGGGGGECFGGDFGGFGGGGGGGGGGFCEGGGGCG77F<F<EFCGCGGGGGGGGGG,AFEFG7=>EEDGGDFCGGGC,@=DBFGD>8++@37<C<8E+@14@CF6<D8BGGF9;2DDCF*=D7F@2DCCGG5CC+C7,98*8?CD<*5C)8EDE*)0</-*.*;*/9C*29+0+9*1C:4)2:3<39);*0801;)9/28(*3.,3--3,)(0)-)(4/))(((
@M03506:14:000000000-AKVR1:1:1101:16670:1486 2:N:0:43
CTAGGACTACAAGGGTATCTAATCCTGTTTGATCCCCACGCTTTCGTGCCTCAGTGTCAGTTACAGTTTTGTGAGCTGCCTTCGCAATTGGTGTTCTGTGTCATATCTAAGCATTTCACCGCTACACGACACATTCCACTCACATCAAATGTACTCAAGAATAACAGTATCAATGGCAGTTCTACAGTTAAGCTGCAGGTTTCCACCACTGACTTGTCATTCACCCTACGCACCCTTTAAACCCAGTGAATCCGGAAACCGTTTGGATCCTCCGTATTACCCTGCGCGCTGCCACGGTTGT
+
CCCCCGGG<FGGGGGGGGGGGGGGGGGGGGGGGGGGGGGGGGGGGGGGGGFGGGGGGGGGGGGGGGGGGGGGFGGGGGGGGGGGGGGGGGGGGGGGGGGGGGGGGGGGGGGGFFFGFFGGGGGGGGGGGGGGGGGGGGGGFFGGGFGDCGFFGGGFGG9FGFGGGGD>DD9B;A9>CF+@7=@FCDFGGGGDFE8?@DFFEG,@:8@8+0+=CGE,=8CC+?+,2+@*,**@@A?G@59CGG4*7CG6:2,33/)*)0*4))/*:3>BFA7*59//3(1+)(/((((),57(8))97)((,
@M03506:14:000000000-AKVR1:1:1101:15525:1517 2:N:0:43
CTAGGACTACAAGGGTATCTAATCCTGTTCGCTCCCCACGCTTTCGCTCCTCAGCGTCAGTAATGGCCCAGAGACCCGCCTTCGCCACCGGTGTTCCTCCTGATATCTGCGCATTCCACCGCTACACCAGGAATTCCAGTCTCCCCTGCCACACTCCAGCCTGCCCGTACCGGAAGCCAACCCGCCGCTAAGCAGCGGGCTTTCACTCCCGACGCGACAAGCCGCCTACGCGCCCTTTACGCTCAATAAATCCGGACAACGCTCGCACCCAACGTATTACCGCTGCTGACGGCCAGTAGTT
+
CCCCCFGG<FCG@AEFCFGFCCFFGFGGGGG7FC+D;@FGE@FDCCFEE@,CEAFGEGGGGGGFADFGGGGGGF8F<FGGG:FFGGG@FEGEEC7@AFFDEFFDFGFGCCEGFGGG9EEGGGCFGGGD<AFGF8:FFDEEF=;EGGCC8=,,@8EBFEFGGF?FF?6BE6>>++*@EF>F@:EECED*4=82B7?CEGEG55@FGG7<?CCCC7CC5)5:*9>CD537?<)79@B7(**+/**/12+97@0=::97)(/:5).*1*2.*0*0)9*0<30+.1((,-.)))-()-,*//).)
@M03506:14:000000000-AKVR1:1:1101:20841:1537 2:N:0:43
CTAGGACTACCAGGTAATCTAATCCTGTTCGCTCCCCACGCTTTCGCCCCTCAGCGTCAGTTATGGCCCAGAGACCCGCCTTCGCCACCGGTGCTCCTCCTGATACCTGAGCATTTCACCGCTACACCAGGAATTCCAGTCTCCCCTACCACCCCCCAGTTTGCCCGTATCGACTGCAGGCCCGGGGTTGAGTCCCGGGTTTGCACAGCTCACGCCACAAACCCCCTACGAGCTATGAACGCTCAATACTTCCGGACAACGCTTCACCCCTACTACTTACCCACGCTGCGGGCACGCAGTT
+
-,8B<F,=EFDEGG,-C-;C,CFA,@CFEE8C,@FFFGG7:CC<E,:,,7C:86<@@@FGCCFGG8DGFFGFFCE<C@BCF7F,:B,,:6@=++,:,,C<FEA,,,:,,,,4:AF9FGGGDD@CEGG8CF7<FE,,599,E,@DFE86DGC8++663@8@,@9,,@+4@,D7:8**@;C6:*414**/**,,24<,/*3=89/+>9?*A7**358*//;FCGG*93).5*0*/)12)**<:2*9)009<C?@*))5)(*:@B5C*+27F)*.0*+006*<(()(((4)()((<((*))(-)
@M03506:14:000000000-AKVR1:1:1101:12773:1556 2:N:0:43
CTAGGACTACAGGGGTTTCTAATCCTGTTTGCTCCCCTAGCTTTCGTTCTTCAGCGTCAGTAGTGGTCCAGCGCGCCGCTTTCGCCACGGGTGTTCCTGCAGATATCTACGCATTTCACCGCTACACCTGCAATTCCACGCGCCTCTCCCACACTCAAGCACAGCAGTTTCGGAAGCAGCCTCTGGGTTGAGCCCAGAGATTTCACTCCCGACTTGCCGCACCGCCTACGAACCCTTTACACCCAGTAATTCCGAACAACCCTGGCCCCCCACGTCTTACCCCCGCTGCCTGCCCGTCGGT
+
CCCCCFGGGGGGGGGGGGGFGGGGGGGGGGGGGGGGGGGGGGGGGG<FGGGGGGGGGGGGGGGGGGGGGGGGGGGGGGGGGGGGGGGGGGGGGGGGGGGGA?FF,CFGGGGGGGDFGGGGGGCGGGGGGGGGFFDCEGGEF7BEEGCEFGGG>EFGFG9FFGGGGGGG,E@<>:C>EGGGGFFFCCCFDECCFFGFCCCFGGFD,=::=C5:5CC++;3E9D<57<57:35:<BDG099E9CCCCF8BC<9B6)993(**)0)***;0:))0>9CE*(/<((((((,.47))7((*074(-
@M03506:14:000000000-AKVR1:1:1101:14687:1581 2:N:0:43
CTAGGACTACCAGGGTTTCTAATCCTGTTCGCTCCCCACGCTTTCGCTCCTCAGCGTCAGTTTCGGCCCAGAGACCCGCCTTCGCCACCGGTGTTCCTCCTGATATCTGCGCATTCCACCGCTACACCAGGAATTCCAGTCTCCCCTACCGAACTCTAGCCTGCCCGTATCCACTGCAGGCCCGAAGTTGAGCCTCGGGCTTTCACCGCCGACGTCACAAACCGCCTACGAGCTCTTTACGCCTCACCACTCCTGACAACGCTCACCCCCTCCGTATTACGGCGGCGGCCGGCACGTAGTT
+
CCCCCGGFEFFFF@FCFEDECFGE@CCFGC@FGE:6BDG@F:@CE:C@E@FGD<F::C@:@<C6@@C6CF,@FEGGGGCFG7,68C74<4F>=?F@FF?DG@EFF<FEFG+B:+@FGGGGDGDEE,FE7?7+D,DFD9;FDEGGGEEGGGDC6CGGFG,337:6DEE4+5D,E<DD,;9:>*@8**4A,6@E:8B,**=**8<C9<+**9DGEC**1:6+/19C3C)):/5*9>67)09@*7<**0*)+*08?*02*)0:>>3*)<*):3))8)/20(*<((-(((()()-27((*0.(()
@M03506:14:000000000-AKVR1:1:1101:15984:1620 2:N:0:43
CTAGGACTACAAGGGTATCTAATCCTGTTTGCTCCCCACGCTTTCGCGCCTCAGCGTCAATTACGGGCCAGATAGCCGCCTTCGCCACCGGTGTTCTTCCCAATATCTACGAATTTCACCTCTACACTGGGAATTCCACTATCCTCTCCCGCATTCAAGCTCATCAGTATCAAGCGCAGCCCCCAGGTTGAGCCCGGGAATTTCCCGCCTGACCTGATAAGCCGCCTACGCCCCCTTTACGCCAATCAACTCCGACAACAGCTTGCCCCCTTCGTCTACCCGCGGCTGTCGGCTCAGCTTT
+
CCCCCFGGGGFFEGEGGGGGGGGGGGGFFFGGGCFGGGGGGGGGGGGGGDEGGGGEGDGGGFGGFGGGDEGGG9EDCCEGGGGEEFCEFGGGDGDFGGGGG9FEFAF,EEC+A=FGGFAF@E,A?FEFCGGGCE@9,FFE:6EFGFCD=FCCEGCFGFG,3,9EFGFG88EC,3,+@B+@>CE5:8*456DB:,DCE5E5:;<CE<5EG57F,*>**++4*2;7))28:3>55>53(*/3;*9)1+0)9*+*00/)/(**.0)0080)20307>**1(*3((,(((,5(/-(),->7))).
@M03506:14:000000000-AKVR1:1:1101:12091:1645 2:N:0:43
CTAGGACTACAAGGGTATCTAATCCCGTTCGCTCCCCTAGCTTTCGTCCCTGAGCGTCAGTGGCTTCCCAGGACCCTGCCTGCGCCTTTGGTGTTCCTCCGGATCTCTACGCATTTCACCACTCCACCCGGAATTCCGGGTCCCTCTGAAGCCTCAAGTCGAGCAGTTTTCAAGGACCTTGCGCGGTTAAGCCGCGACCTGTCACCTCGAACTTGCTTGACCGCCTGCGGACGCTTTACGCCCAATAATTCCGGCCCACCACCGCCCCCTCCGCATTACCGCTGCCGCTGGCACGGCGTCT
+
CCCCCGCFEFEFGG7CFGGGGGGGFFEFGGGGGGGFFGGFGGGGGDCFBFFGGGGCBFGEGCGG8<FGGGGGGGGGEGGGCGGCEGGGGGGGFGGGG,C?CCC:CFGGGGGEGGC<FFGG9DEEG@DEEFG+4+A<ECFEECGGGCEDAFCD8AD8@=DGEEECGGGFC:,33@?E@3;,3D7CEG:9:9DGGGG=**/*:CCFGC?C53;>:D??+1;*0;DEG35:5><CD>5*(*9*1:)19*+*+23*)0)/1,7*))0)7E=>E)*)0**2/)1+(((-(4()-)(())().)(((
@M03506:14:000000000-AKVR1:1:1101:14893:1652 2:N:0:43
CTAGGACTACCGGGGTTTCTAATCCTGTTCGCTCCCCACGCTTTCGCTCCTCAGCGTCAGTACCGGCCCAGAGTGCTGCCTTCGCCATCGGTGTTCCTCCCGATATCTGCGCATTTCACCGCTACACCGGGAATTCCACACTCCCCTACCGGACTCTAGCCATAGCAGTATCGAATGGCGGCTCCAGGCTGAGCCTGGAGTTTTCACATCCGACTTGCCAAGCCGCCTACGGGCTCTTTACGCCCAACGAATCCGGCCAACGCCCCCCCCCTACGCTTTCCCGCCGTCGCTGGCAGTGCTC
+
CCCCCGGGGFGGGGGGGGGGGGGGGGGGGGGGGGGGGGGGGEGGGGGGGGAFGGGGGGGGGGGGGGGGGGGGGFGGGGGGGGGGGGGGGGGGGFGGGGGGGGDGGGGDEFGGCGCDGGGGGGGGGGGGG7CFGGFGFGGGG@FGDGC:DFE>C>*@EGFGF,>DGFDCFCFF5DCGGCF?EG5=C8CF*=;7BEGFFG*>@<?EDGFF7>*9*)*;>*9709CC5DEDEF3*)0./5*99FC*9)2;)*;*)))1)/37*07)/9*::=>5><F5**(0+.)((((()-)-(03(*)))))
@M03506:14:000000000-AKVR1:1:1101:14487:1653 2:N:0:43
CTAGGACTACCGAGGGTATCTAATCCTGTTTGCTCCCCACGCTTTCGCGCCTCAGCGTCAGTATCGGGCCAGTGAGTCGCCTTCGCCACTGGTGTTCTTCCGAATATCTACGAATTTCACCTCTACACTCGGAGTTCCACTCGCCTCTCCCGAACTCAAGATATCCAGTTTTGAAGGCAATTCCGAGGTTGAGCCCCGGGATTTCACCCCCAACTTAGATATCCGCCTACGCGCCCTTTACCCCCAGTAATCCCGAACAACGCTACCCCCCTTCCGTCTCCCGCGCCCTCTTGCCCGCAGG
+
CCCCCGGGGGGGGGGGFFFFGGGGGGGGGGGGGCGGGGGGGGGGGGGGGGGCGGGGGGGGGGGGGGGEEGGGFGFGGGGGGGGGGGFGGDFGE8FEGGAFGGGGGGGGG9?FG<FFFGGGG<FFGGGGCGGGGGGGGGGG;BDE>>E@DGGGG>EGFCFFG<9;=CF9EC;@8ECF6D7DF9C;EEE5=C,,,>DGGGGG*C?1>,<CCD))*:@C*2:123;@<<B35*)1)0<<776+0+2>C5*??@F**01/)-96>:>/9*C>FFG)7***+(.24(,(-,()()()*.(28)(4(
@M03506:14:000000000-AKVR1:1:1101:12538:1668 2:N:0:43
CTAGAACTACAAGGGTATCTAATCCTGTTTGCTACCCACGCTTTCGTGCCTCAGCGTCAGTCGTGGTCCAGTAAGCTGTCTACACCACAGGTGTTCCTCCTGATATCTACGCATTTCACCGCTACACCAGGAATTCCGCTTACCTCTCCCACACTCTAGCATTCCAGTTTCCGCCGCACCCTCCCAGTTGAGCCGGGAGATTTCACAACAGACTTGGAGCACCGCCTACGCACTCTTTACGCCCAGTAATGCCGAACAACGCTCGCTGCCCACGCATTACCCCGCCTCACGGCACGGAGTT
+
CCCCCGGGGGGGFGGGGGGGGGGGGGGGGGGGGGGGFCEGGDGGFGGGGGCFFFFFGGGGGGGGGECEGGGG9<FGAFFCFEGFFFGGGG@CEBB<FAFGGGGGGGFGGGGGGD7FGCEFGCFEGGGG?@:+FDGGGCFCFGGGDFFG?GFFGEGFFGEFF8DE8@FEF8,F88@>C6CCGFGGG,,9C;FCF?C8E**138AFGGGCEFGGGGF77*;64CC585)/=DBED:/26C:<3=)9D*5+1+51/8))79F5375*1?*0:7*).)**13*+9(-,,(()()(()(4*))((.
@M03506:14:000000000-AKVR1:1:1101:15911:1670 2:N:0:43
CTAGGACTACAAGGGTATCTAATCCTGTTTGATCCCCACGCTGTCGCGCCTGAGCGTCAGAAACGAGCCAGTGAGCCGCCTTCGCCACCGGTGTTCTTCCCAATATCTACGAATTTCACCTCTACACTGGGAATTCCACTCACCTCTCTCGTCCTCAAGCTAAACAGTTTCAATGGCAGTTCCGGAGTTGAGCTCCGGGCTTCCACCACTGACTTGGATATCCGCCTGCGCGCGCTTTACGCCCAGTAATTCCGAACAACGCTAGCCCCCTTCGTGTTACCGCGGCTGCTGGCACGATGTT
+
CCCCCGGGFGGGFFGGGGGGGGGGGGGGGGGGGGGGGGGCGGGGGGGGGGGGGGGGGDEGGGGGGGGGGGGGGGGGGGGGGGGGGGGGGGGGGGGGGGGGGGGGGGGGGGGG<FGGGGGGGFFFGFGGGGGFGGGGGGGGGGGGGGEF9E8DGGGAECDGGG9EFGGGFFF;DEGGGGGGFFGGG6CCFCFFFEFFGC>ECFGG7FG7?CF*4:,,;<AF+=BEF<D:FG>*7=>C(/9C:C9CD*38CG+98;3*1(**)7)*1<CFGF)8F38*;3*<)41(2>0)(6::)28*0)-.)
@M03506:14:000000000-AKVR1:1:1101:21775:1732 2:N:0:43
CTAGGACTACAAGGGTTTCTAATCCTGTTTGATCCCCACGCTGTCGCGCCTGAGCGTCAGAAACGAGCCAGTGAGCCGCCTTCCCCACCGGTGTTCTTCCCAATATCTACGAATTTCACCTCTACACTGGGAATTCCACTCACCCCTCTCGCCCTCAAGCTAAACAGTTTCAATGGCAGTTCCGGAGTTCAGCTCCGGTCTTTCACCACTGACTGCGATAGCCGCCTGCGCCCGCTATACGCCCAGTAATACCGCACATCCCTACCCCCTCCTGTACTACCAGCGCCGGCAGCCCGATGTG
+
CCCCCGCC<CA@EF@CEEFGAFFGGFGGGGDDFGFGFCFGEG7@FFGCEGDFCF,7@CCEF9CFG@F7FGGEF9@E@@F=C,:,,CCCFDCFC??@@EFG,C=<,@A<<E7FCEGAA@A?,BF,9<E;EE?8FF:,C,?EF8E,3+>C,38++1@,,=,@@DDFCA?>DFA,5:C66,1DA;CGC8C>C,,,,5,<:7**;555>:A65***04,,19?C/=<5C)=);3.*:)))(1+30:D3*/@*3+2/0))1)(*3))00*;@.:)*).*0++.*<.)5:(((.()((0.2C3)-()
@M03506:14:000000000-AKVR1:1:1101:9603:1740 2:N:0:43
CTAGGACTCCAAGGGTATCTAATCCTGTTCGCTCCCCACGCTTTCGCTCCTCAGCGTCAGTTACTGCCCAGAGACCCGCCTTCGCCACCGGTGTTCCTCCTGATATCTGCGCATTCCACCGCTACACCAGGAATTCCAGTCTCCCCTGCAGTACTCCAGTCTGCCCGTATCGCCCGCACGCCCACAGTTGAGCTGTGAGTTTTCACGAACAACGCGACAAACCACCTACGAGCTCTTTACGCCCAGTCATTCCGGCCACCGCTCGCACCCTCCGTATTCCCGCGCCTGCTCGCACGTATGT
+
CCCCCGGG9FFGGGGGGGGGGFGGGGFGGGEGGGGGGGGGGGGGGEFGGGGGGGGGGGGGGGGGGGGGGGGCFFFGGDGGDCGGGGGGGGGGGGGGGGGGGGFGGGFG,E=@7FFGGGGGGGGGGGGGEDCFFGFGGGGGGGGFGGGFGG8FFGGF8?FFGF9DFFEGEGFCEGEEGDDDDFE5CEF,D;CCC?E9?FCFG>=?FGGECD<DF4E55C5>4C<*<DAAGD>55))2.7=EEDGGDFG*?7+==6)5)4*107)77:*5C7C)))//;:*3),(((,(0(9)()(,97))(-
@M03506:14:000000000-AKVR1:1:1101:10134:1749 2:N:0:43
CGAGGACTACAAGGGTTTCTAATCCTGTTTCCTCCCCACTCTTTCGCACCGCAGCGTCAGTATCTTCCCAGACCGCCGCCCTCGCCACTGGTGTTCCTCCCGATATCTACGTCTATCACCTCTACAGCGGTTACTCCGCGCTCCTCTGAAGTACTACACCTCTGTAGTTACGGACGCACCTCCTTTGTGCAGCGGACGTTTATCACATGCTTCTTACAACGCCTCCTCGCTCCTCTTTCCCCTCAATTCTGCCCAACAACTGTTCCACCCGTCTTCTTCCCGCGGCTGCCCGCACGTGGTC
+
-,8,,@FG--6;;-,-C-,C66F6,C,,,C,C,C,C,,6,6,6;6,B6F7+@:+@68,68666,9,,,9,6,6CFGGC+CB+C4CF,,:E,E,EFGGA9E+++48@F9F9+,,:45@,:4,F,AEE,46+3++,3C<8+++8=8@D,,3,,@,,7,33,3@A4@F73,7,@>5**BE*@*,D?6?,;1,,,,2*1*****5*+><=+<+*++++3++2+01>D*9D).*/)*)9)*)**0+2*7>FC*+++**.*19(**))/0*3+/0)))018+0)*0.(7(((35()(-)(().)(-)
@M03506:14:000000000-AKVR1:1:1101:17772:1753 2:N:0:43
CTAGGACTACTACGGTTTCTAATCCTGTTTGATCCCCACGCTATCGCGCCTGAGCGTCAGAAACGAGCCAGTGAGCCGCCTTCGCCACCGGTGTTCTTCCCAATATCTACGAATTTCACCTCTACACTGGGAATTCCACTCACCTCTCTCGTCCTCAAGCTAAACAGTTTCAATGGCAGTTCCGGAGTTGAGCTCCGGGCTTTCACCACTGACTTGGATAGCCGCCTGCGCGCGCTTTACGCCCAGTAATCCCGACCAACGCTAGCCCCCTTCGTATTCCCCCGGCTGCTGGCACCACGGT
+
CCCCCGGG9FGGGGGGGGGGGGGGGGGGGGGGGGGGGGGGGGGGGGGGGGGGGGGGGGGGGGGGGGGGGGGGGGGGGGGGGGGGGGGGGGGGGGGGGGGGGGGGGGGGGGGGFGGGGGGGGGGGGCFGGFGCEFGGGGGGGGGGGGGFGGGGGGGFFDGGGF9ED9FGGFDFGGGGGGGDGGFGGCEEC9DFFFGGGGEG5CGG??ECFCC8A?CCFFF78CF:DCB5A3>GD>A38F*0;7DGDFE6+C07))*)1(/*)53*)<8:8>)<?C*2;(6+5(-((-(.,),()()*)),(,
@M03506:14:000000000-AKVR1:1:1101:16613:1766 2:N:0:43
CTAGGACTTCAAGGGTATCTAATCCTGTTTGCTCCCCACGCTTTCGCACCTCAGCGTCAATATTGGCCCAGGTCGCCGCCTTCGCCACTGGTGTTCCTCCCGATATCTACGAATTTCACCTCTACACCGGGAATTCCGCGACCCCCTTCCATATTCAAGCCTGGCAGTTTCGAGCGCACTTCCTGGGTTGAGCCCAGGGCTTTCACACCCGACTTCTCAGGCGCCCTACCTGCGCTCTCCGCCCACTGATTCCGACCAACCTTTCCATCCTCCGTATTCCTGCGGCCCTTGGCTCTGCGTT
+
CCCCCGGFGGGGGGGGGGGGGGGGGGGGGGGGGGGGGGGGGGGGGGGGGGFGGFGEGEGGGGGGDGD@FGGGGGCFGGGGGGGFGGGEFFFECFEGGACFCE:+CFF<FGGG?FGGGF?EEGCCEEGGGGCDG8EGFDF++6=E+BE,>DACACEG9<;ECGF+3@ECCEGG*DEGE5=;C,4,96C6:*:7B8E=CCEC:5FE9+++=978=283;DFG48)*)9;55**320)1(16C5CC73*;7<+<9=)7)74**))0:*3+*3.667)//0(*0))(((-()().4?(,***(,(
@M03506:14:000000000-AKVR1:1:1101:13862:1785 2:N:0:43
CTAGGACTACCCGGGTATCTAATCCTGTTTGCTCCCCTAGCTTTCGTCCCTCAGCGTCAGTTGCGATCCAGCGAGCCGCTTTCGCCTCGGATGTTCCTGCGGATATCTACGCATTTCACCGCTACACCCGCAATTCCACTCGCCTCTCTCGCACTCTAGCATGGCAGTTTCGGGAGCAGCCTCTGGGTTAAGCCCAGAGATTTCACTTCCGACTTGCCACACCGCCTACGGACCCTTTACGCCCAGTCATTCCGAGCAACGCTGGCCCCCTCCGTTTTACCGCGGCCGCTGGCACGTAGTT
+
CCCCCGGGGGGGGGGGGGGGGGGGGGGGGGGGGGGGGGGGGGGGGGGGGGGGGGGGGGGGGGGGGGGGGGGGGGGGGGGGGGGGGGGGGGGGGGGGGGGGGGGGGGGGGGGGGDGGGGGGGGGGGGGEGEGGDGGGGGGFGGGGGGFCCGGGGGEFGG9EEEGFGFGGFGGGEG:CEFEFGGGGC?8CEFEGGGGGGGG67C+AFFFCCCD8CDGGF7B?CDDCDGF3:DE5>E>91CFGGEC)9:F*<@+19637597=>B3*1;CFEB3)))10<8=FF693(7()4@27B(4>.0(-<
@M03506:14:000000000-AKVR1:1:1101:17932:1793 2:N:0:43
CTAGGACTACCAGGGTATCTAATCCTGTTTGCTCCCCTAGCTTTCGTGCCTCAGTGTCAGAAGTTGTCCAGAGACTCGCCTTCGCCACTGGTGTTCCACTTGATATCTACGCATTTCACTGCTACACCAAGTATTCCAGTCTCCCCTCCAACTCTCGAGCGAGATAGTATTCAATGCAGTTTCCGGGTTAAGCCCGGAGATTTCACATCAAACTTACCTTGCCACCTACGCACCCTTTACGCCCAGTGAATCCGAACAACGCTTGGGACCTCTGTATTACCGCGGCTGCTGGCACAGCGTT
+
CCCCCGGG9FGGGGGGGGGGGGGGGGGGGGGGGGGGGGGGGGGGGGGGGGGGGGGGGGGGGGGGGGGGGGGFGGGGGGGGGGGGGGGGGGGGGGGGGGGGGGGFGGGGGGGGGGGGGGGGGGGGGGGFGGGGCGGGGGGGGGGGGGGGGGGGCFFDGGGGGGGCFAD=EGGFFGGCGGGFGCEGCDGE8@F;=FFGG++4D+@:EGG:?7DFGGGCG>FFCDC7C;AAC7DC*:?C@G8@EG4CDCEFG97@)0CCGFFF3=:>98CAC)*)*23+<)*+4(((,(4)47:05(40)7(--
@M03506:14:000000000-AKVR1:1:1101:8865:1795 2:N:0:43
CTAGGACTCCAAGGGTATCTAATCCTGTTTGCTCCCCACGCTGTCGCGCCTCAGTGTCAGCAACTGCCCAGCAGACCGCCTTCGCCACCGGTGTTCTTCCGGATCTCTACGCATTCCACCGCTACACCCGGAATTCCATCTGCCTCTACAGTGCTCAAGCCCGGGAGTATCGACGGCCGATTCGGGGTTGAGCCCCGAACTTTCACCGTTGACTGCCCGCCCCACCCACGCCCCCTTTACGCCCAGTGATTCCTGACCACGCTCGCCCCCTCCGTATTACCGCGCCCTCTGGCACGGCGTT
+
CCCCCGGG@GGGGGGGGGGGGGGGGGGGGGFGGGGGGGGGGGGGGGGGGGGGDGGGGGGGG9FFGGGGGGFGGGFGGGGGGGGGGGGGGGGGEGGGGGGG:CFGGGGEFGGGCGEFGGGGGGF7>FGG7FEDEGFGGGGGGGGGGGCEFCFFFFE=;F?CFFGGEC>BFGGCGGGD>EEEEGCECEGEGE+?CFGGE==C=C+@9<?ECGDDF=CFGGBC)/C*/9).:77*/<B)446E8:7DCF+/<<C8B*:CF>GG:>.19C*8C:))8>:*0(1?)2(4,(,.3;)49(,*))(((
@M03506:14:000000000-AKVR1:1:1101:21958:1795 2:N:0:43
CTAGGACTACAAGGGTATCTAATCCTGTTTGCTCCCCACGCTTTCGCGCCTGAGCGTCAGTACCGAGCCAGATGGCCGCCTTCGCCACCGGTGTTCTTCCTAATATCTACGAATTTCACCTCTACACTAGGAATTCCGCCATCCTCTCTCGGACTCAAGCGATCCCGTTTCAAAGGCAATTCCGAAGTTGAGCCTCGGGATTTCACCTCTGACAAAGATCACCGCCTACGCGCGCCTTCCGCCCAGTAATTCCGCACAACCCAAACCCCCCTCGTATTACCCCCGCCTCTGGCACGAAGTT
+
CCCCCGGGGGGGGGGGGGGGGGGGGGGGGGGGFGGGGGGGGGGGGGGGGGGGGFG7CGGGGGGGCGGGEFFCFGGGGGGGFDFGGGGCDEGFDGGGGGGGGGGGGGGGGCFGGGGFGGGGEFFGGGGGGGGGGGGGE<FEGGGGGAFG9DEDGC6=@CFFE>8E8FGGGGCFEDF6?FGFGAFGCCEC,,@8FGCFEGD>CF9>CCC9C?F+4=7<C4?FC8D55<.8?*)*1.))8D*@EE<>*/0*+2+9/6*7D94*)0)/**;5EB)).)*2@(999(-((-()()5))(,*).-,)
@M03506:14:000000000-AKVR1:1:1101:23697:1826 2:N:0:43
CTAGGACTACTTGGGTATCTAATCCTGTTTGCTCCCCTAGCTTTCGTGCCTCAGTGTCAGGAGTTGTCCAGGGACTCGCCTTCGCCCCTGGTGTTCCTCTTGCTATCTACGCATTTCCCCGCTACACCAAGCATTCCAGTCCCCCCTCCAACCCTCCAGCCAGATAGTATCCGACGCCGCTCCGGCGTTAAGCTCCGGGCTTTCACATCTGACTTATCCTACCACTCTCGCACCCTTTACGCCCATTGAATCCGAACCACGCCCGCGACCCCTGTCTCACCGCTGCTGCCGCCACATCGTT
+
<<A@@<FFFEF9F@E@FFCFFDGGGGGGGF<F66F@FG<8CDG<EFG8FFCG<EGGGGG,ECB@F,ECGFGGDCFGG?F7@@G?@F,+ABCF8BBGGGGFFF,EA,B@FG=CGGE?,,AECC+6:EFGG@<+9F,,C9FGGFCEGGEEGG8DEEDG68,@D8,,,,3@==,368++9@+*5:C***=?*B42>><>C***4*0>9CC43+2;C>5A+2;++0577*)+35):/))9(2*2;*))**2*32+/))7*)(95755DD*1)*))))*3+24*<,,2((())5)2()(-9))(-(
@M03506:14:000000000-AKVR1:1:1101:14421:1828 2:N:0:43
CTAGGACTACAAGGGTATCTAATCCTGTTTGCTCCCCACGCTTTCGCGCCTCAGCGTCAAATGTGGGCCAGATGGCCGCCTTCGCCACCGGTGTTCTTCCCAATATCTACGAATTTCGCCTCTACACTGGGAATTCCGCCATCCTCCCCCACCTTCCAGCGCCGCAGTATCAAGCGCAATTCCCAGGTTGAGCCCCGGGCGTTCACGCCTGACTTACAGCACCGCCCACGCCCCCCTTACGCCCAGTACTCCCGACCCACGCTTGCACCCTTTGCTCTCCCCTCTCCGCTGGCACGAAATT
+
CCC8<6EGGFEGDFGGCDGGCFGGGGGGGGGGFFFGGGGDGFGGGGGGGE7C@FGGGGGGGEFGDDECFFGGFFGGFECF:CFCGFEGECEG+FGGFGGFGG<=FFG,95BC8FFF?ECC@BFDD5FFD,?,,:FEC<FFEEGGFD,@EEG>E?DFD,@DEE4+3+*6,,@E:AEEC5E8B;9BC:5C2622<C1*4:***2/*9@5*=**;AC79?+2+*0*/)1)8:/)*/08)276+**9)*10/+0+078*))(1=))0**;+96@*7)*00+.**,,,,.((),)((.(,*))((-
@M03506:14:000000000-AKVR1:1:1101:10509:1838 2:N:0:43
CTAGGACTCCCAGGGTATCTAATCCTGTTTGCTCCCCTAGCTTTCGCGCCTCAGCGTCAGTTGTGGTCCAGCGCGCCGCTTTCGCCACAGGTGTTCCTCCTGATATCTACGCACTTCACCGCTACACCAGGAATTCCCCGCACCGCTCCCACACTCCAGCACGGCACTTCCGCCTGCACGCTCCCAGTTGACCCCGGAGATGTCACAGGTGACATACCGCGCCCCCTACGCCCCCTTTACGCCCACCACCTCCGAACAATGCCCGCACCCTCTGTATTACCCGCGCCGACGGCACAGATCT
+
BCBA86,FE-@CGF@ECFADFCEEF,FGEF<@EFFFFFG,C@FFGEC:F@BFCGFG7@,6C9@EGEFF<FC,+@@CG7BFC,C,B@FGFF<FC,455,CDG8?E9CE?BG<F@+C,B9EF:F7+@AFFF,@=F,AE95D:7@EE++3B8FFGE>,@FC88,A8*@@*65,,6=CBFGF,4>55BC,>05,@,?4*48**2@*1+9CC+*20;C1>+2;3*1/)*19)<FC)*15)),**<;EDDG**7**2>F359C6<+*0)2***7C:5@)*+3+4*<)(-(((()()((.-77)))(.
@M03506:14:000000000-AKVR1:1:1101:11292:1844 2:N:0:43
CTAGGACTACAAGGGTTTCTAATCCTGTTTGATCCCCACGCTTTCGTGCCTCAGCGTCAATCATACTTTAGTAAGCTGCCTTCGCAATTGGTGTTCTGTGACATATCTATGCATTTCACCGCTACTTGTCACATTCCGCCTACCCCAAGTACGTTCAAGCCCATCAGTATCAAGGGCACTGCGATAGTTGAGCTACCGTCTTTCACCCCTGACTTAACAGGCCACCTACGCACCCTTTAAACCCAATAAATCCGGCTAACGCTTGGATCCTCCGTATTACCGCGGCTGCTTGCACGGAGCC
+
CCCCCFGGGGGGGGGGGGGGGGGGGGGGGGGGGGGGGGGGGGGGGGGGGGGGGFGGGGGGGGGGGGGGGGGGGGGGGGGGGGGGGG@FGGGGFGGGGGGGGGGGGFGGGGGGGGGFGGGGDGGGGGGGGCFGGGGGGGEGGGGG,@E6DEFFGGGGGGGGDGGDFDCEGGGCFD,=EDGGGGGGGEGCECGGCFGFFGGGGGGGGCECEFCDGDCC@CF@7CDGGGAFGD>59@DF:<+,=CDCD7<6:99BF5C)929E))89*;A9?F7;5/**24*C4(4;(915<F2)5)4/.)(-(
@M03506:14:000000000-AKVR1:1:1101:18714:1856 2:N:0:43
CTAGGACTCCAAGGGTATCTAACCCTGTTTGCTCCCCTAGCTTTCGTGCATCAGCGTCAGTTGTGGTCCAGTGAGCCGCTTTCGCCACAGGTGTTCCTCCTGATATCTACGCATTTCACCGCTACACCAGGAATTCCACGCACCTCTCCCACACTCCAGCACGGCAGTTTCGCCTGCAAGCTCCCAGTTGAGCCAGGAGATTTCACAGGCGACATACCTCGCCGCATCCTCGCCCTCTACGCCCAATAATTCCGAACCACGCCCGCACCCCCTGTCTTCCCTCTGCTGCTGGGACATAGTT
+
@CCCCFDD-CCEGGGGGGFFFGGFGFGGGFFGGFGGGFEFFFGGFCFCGFFGGGGGG@:BFFFGGEFEFGGGD,CCF:CGEGGCFGGGGGFF,BFFFFFGGGGCFGGGGG7FFEF@FEGEFGCCFFFFFFCFCFFFGAE7F+8B==EFCF8DEG=,DDFGDGE6E6>63,73@E++5D,<F?FCCECFFC,,>D355>E,@<;>@C@9?**;7)578C+=5CC4:)))3*0*:5;D(*;FCCGG:*06:@09F4*1)(2A>>)9)8*7:73))*+++-*3.)(()447</3:)(.*1*66)
@M03506:14:000000000-AKVR1:1:1101:8974:1866 2:N:0:43
CTAGGACTCCAAGAGTATCTAATCCTGTTCGCTCCCCACGCTTTCGCTCCTCAGCGTCAGTTCCGGCCCAGAGTGCCGCCTTCGCTACTGGTGTTCCTCCCGATATCTGCGCATTTCACCGCTACACCGGGAATTCCACACTCCCCTACCGGACTCGAGTCACAGCAGTTTCGAATGGCCCCCCCACGTTAAGCGTGGAGATTTCACATCCGACTTGCCGAACCGCCTCCGCGCTCTTTACGCCCAATAATTCCGGACAACCCTAGGCCCCTACGTATTACCCTGCTTCCTCGCCCGTCTT
+
CCCCCGGG<FGGGGGGGGGGGGGGGGGGGGCEGGGGGGGGGGGGGGGGGGGGFGGGGGGGGGGGGGGGGGGGGGGGGGGGGGGGGGGGGGGGGGGGGGGGGGGGGGGGGGCGGGDGGGGGGGGGGDFGGGGGGGFGGGGFGFFF@EGCGGGEDGGGGGG@>FG9EFFGFGGGGC6><FGGGG*BE>EE*C889@GGG5?C@FCF7+=E+9CDCC*;>>?C3)9:)9:>*9>*1<07:FFDE**97EC>FC9FFF47*-C*0)77**;7@>DF:9;8<</<)-.)(((*)0))81(1<.(.(
@M03506:14:000000000-AKVR1:1:1101:12494:1876 2:N:0:43
CTAGGACTACAAGGGTATCTAATCCTGTTTGCTCCCCTAGCTTTCGCGCCTCAGCGTCAGTTGTGGTCCAGTGCGCCGCTTTCGCCACAGGTGTTCCTCCTGATATCTACGCATTTCACCGCTACACCAGGAATTCCACGCACCTCTCCCACACTCCAGCACGGCAGTTTCGCCTGCAAGCTCCCAGTTGAGCCAGGAGATTTCACAGGTGACATACCGCGCCGCCTACGCGCCCTTTACGCCCAATAACTACGAACCACGCCCGCACCCCCTGTATTACCGCGGCTGCCGGCACAGAGTT
+
CCCCCGGGGGGGFGGGGGGGGGGGGGGGGGGGGFGGGGGGGFGGGDGGGGCGGGGGGGEGGGGGGGGGGGGGGFEGGGGGEGGEGGGGGGFG8EFGGGGGGFCFGGGGGGGGGEGGGGGGGCFBFGGGGCEFCG,FFGGFGDEG@DGGGGGGDGFGFGGGGF8?>EEECAFFECEFF?:FF@FGGG?GGEC8CFCFDF5,=7;AFCF,7?CCC7B7;88*)19*7C>:E<>5C@E<:6=E:5D5<A*)9++*00/7)(2:5)7C7=/<*7/73*0+2)1<)449(((0()4(7(27))(5)
@M03506:14:000000000-AKVR1:1:1101:20068:1930 2:N:0:43
CTAGGACTACAAGGGTATCTAATCCTGTTCGCTCCCCACGCTTTCGCTCCTCAGCGTCAGTTACTGCCCAGAGACCCGCCTTCGCCACCGGTGTTCCTCCTGACGTCTGCGCATTCCACCGCTACACCCGGACTTCCAGTCTCCCCTGCAGTACTCCAGTCTGCCCCTCCCGCCCGCCCGCCCACAGCTACGCTGTGAGTCTTCACGATCCACGCCCCAAACCACCTACCCGCTCGTCACGCTCACAGCTCCCGGACTACGCCCGCACCCTCCCCACTACCCCGTGTGCTGGCCCGTTGCT
+
CCCCCGFFGGGGGG>FFGC9FGFFE<@FFEFFGGGGGGGGGGCGGDFFDCFG9<DB@@CEGFGGGGGGGGGGGGGGGG7C@:FCC::6666+48?<D<?=<<E,4@FFCD7=7?EFGE?F+FF+FC=E++B7+3=C8A9==EF9DCG+,,,73,@EF,,3@ACDC,++++65;:**9*@*8*4*=:5,,,,*=**4++>+5+1+++2***/*+23*)1=5**959C4)+2)*9>3)3/7EE5*/)++**+0/)))/)(*30<.9)/*0*85)0**224)+((21,((0)*)(0(()))-()
@M03506:14:000000000-AKVR1:1:1101:13385:1969 2:N:0:43
CTAGGACTACAAGGGTATCTAATCCTGTTTGCTCCCCACGCTGTCGCGCCTCAGCGTCAGTTCGACCCCAGCAGACCGCCTTCGCCACCGGTGTCCTTCCGGATCTCTACGCATTCCACCGCTACACCCGGAATTCCATCTGCCTCTAGTCGACTCGAGCCGAGAAGTATCGATGGCCGACTCGCAGTTGAGCCGCGCGCTTTCACCCCCGCCTTTCCCCGCCGCCTACGCGCCCTCTACGCCCCGTGCTTCCGGACAACGCTCGCACCCCTCGTATTACCGCCGCTCCTGGCACCTAGTT
+
CCCCCCGFGGGFFFCGG<FGCGGGGGEFGGGG<FEFFDFCFCFGGGGGDG7FGDGGGGGGGGGDEEDGCG:EEGGGGGGG7FGG7FFG8F:@:FFFG<EFDFGD@FGGGGDGCF:FF<FEGGGGGFDFGCCD@GDFGGGG9;FGFFCGFE=E>C8CFDB6C>@E8@>D7,D>DFF*48;CG5/1***/,,@5?<8/:C=E*2*20<:*29<)*9*<7:?*)19*9933:75/9@><(2*+/*19)1;:78+/9)9*>0*A>>@C)/*0C3))0)***(/+.((-,((50).4>()*)))-)
@M03506:14:000000000-AKVR1:1:1101:10250:2027 2:N:0:43
CTAGGACTACCAGGGTATCTAATCCTGTTTGCTCCCCACGCTTTCGTGCATGAGCGTCAGTATTGGCCCAGGGGGCTGCCTTCGCCATCGGTATTCCTCCACATCTCTACGCATTTCACTGCTACACGTGGAATTCTACCCCCCTCTGCCATACTCTAGCCCGCCAGTCACAAATGCAGTTCCCAGGTTGAGCCCGGGGATTTCACAACTGCCTTACATCCCCGCCTGCGCACGCTTTACGCCCAGTAATCCCGATTAACGCTCGCCCCCTACGTATTACCGCGGCTGCTGGCCCGTACTT
+
CCCCCGGG-EFGGGGGGGGGGGGGGGGFFGFGGGGGGGGGGGGGGGGGGGGGGFGGGGGGGGGG<<FGGGGGGGGGGGGGGGGGGGGGGGGGGGGGGGGGGGGGGAFFGGFGGGDGGEGGGGGGGGGDECEGGGGGGGGGGGGGGGGGGGDE?DEGG8EFFGGGGCCGG7DGG?DFGGGGGGGFGGFF6>78DEECE>G=CFEFFFGFGGGFGGEFGDFG*><CD53:=CE*755719*3*:>C3*C*+<+1<B>598>?)<:3/:*0:DD).*;+0,*3.,,(-4()844(.(()))(()
@M03506:14:000000000-AKVR1:1:1101:7536:2039 2:N:0:43
CTAGGACTACAAGGGTTTCTAATCCTGTTTGATCCCCACGCTATCGCGCCTGAGCGTCAGAAACGAGCCAGTGAGCCGCCTTCGCCACCGGTGTTCTTCCCAATATCTACGAATTTCACCTCTACACTGGGAATTCCACTCACCTCTCTCGTCCTCAAGCTACACAGTTTCACTGGCAGTTCCGGAGTTGAGCTCCGGGCTTTCACCCCTGACTTTGCTAGCTGCATGCCCGCGCTTTACGCCCACTCATTCCGACCACCGCCATCCCCCTCCGTATTACTCCGGCTGTTCGCACCGAGTT
+
CCCCCGGGFGGGGGGGGGGGGGGGFGGGGGGGGGGGGGEGGGDGGGGGGGGGGGGGEEDGFGGGGCGGDGGGGF@FG7FFGGGGDDGGGGGGGCCEGGDFGGCCFEGGCGGG8?<FGGGGFGGGGCFGGGGGCGGE,,A9EFG@,@E8,C8DCDGGEDCDDG9EGGGFGA;F,=D,ADCGC7E8E8CC6,;DC<FG5CGGGGG7,,4,=C*;C?E,;++,=D+,0*1+=*.*9>F)/>+<3/<)C*2)00+/=61))-*/.).)*3*.*0)))12*;:*:))(8(-,..*)-)-,95:;,4
@M03506:14:000000000-AKVR1:1:1101:18331:2045 2:N:0:43
CTAGGACAACTAGGGTATCTACTCCTGTTTGCTAACCACGCTTTCGCGCATCAGCGTCAGTTTCAGCGCAGTCAACCGTCTTCACCACCGGTGTTCTTCCGCATATCTACGCATTTCACCGCTACACGTGGAATTCCGTTTACTCTAACTGTACTCTCGCGAAGAAGTTTCATCTGCAGCCCCGGGATTCAGCCCCGGAATTTCCCATCTGACTTACTTTGCCGCCTACGCTCGCTCTCCGACCAGTGATGCCTAGCCATGCTTCCCATCTCCGTTCTCCCGCCGCCGTGGGCACGGAAGT
+
@@C,,CF----;,-,;C-,CE,C<EE<@,EEF@C,E@,::FE,F6,,7:66@C,C+68@,FC,F969+8@F,,:6CECEFD,FG99:,8FCG+8FFEFFB:F:C@9@,?,?4?=::,,C9+CB+>,4@?A7+757?E,7,3+C,7>663;;E,3,,7,6+6+4C+3>;,,,,,,,@2@9E,;*@****4,@,;,8*****=*,5,=<+*+++=7@+;+++0;0*>5:)**8*9)./(1*2**1)1*3*230*)*;*9(2+))/?*+;*+0:B*9C+287C091((((),)(()(4*00((,
@M03506:14:000000000-AKVR1:1:1101:13889:2065 2:N:0:43
CTAGGACTACAAGGGTATCTAATCCTGTTTGCTCCCCTAGCTTTCGTGCATCAGCGTCAGTTATGGTCCAGTGAGCCGCTTTCGCCACAGGTGTTCCTCCTGATATCTACGCATTTCACCGCTACACCAGGAATTCCACTCACCTCTCCCATACTCAAGCCCGGCAGTTTCTCATGCAGTCTATGAGTTGAGCCCATAGATTTCACATAAGACTTACCAAACCGCCTACGCACCCTTTACGCCAAATAATTCCGACCAACGCCGCCCCCCCTCGTATTACCGCGGCTGCTGGCACGAAGTT
+
CCCCCGGGGGGGGGGGGFGGGGGGGGGGGGGGGGGGGGGGGGGGGGGGGGGGGGGGGGGGGGGGGGGGGGGGGGGGGGGGGGGGGGGGGGGGGGGGGGGGGGGGGGGGGGGGGGDGGGGGGGGGGGGFCEEGGGGGFGGGGGGGGGFGGGGGGGGGGGFGFGGGCEGGGGG;E:A;C=86@@FGG9AFGFGGGGGGCGGGECFGGGFGCGG7EGC,?F>CDGG*9DD>E;?CCAEFB4B?*5C)2*3+=938C;D):(;C)8)))22)?DC)))2;A(/?)(49919B60335()/)),-.
@M03506:14:000000000-AKVR1:1:1101:14152:2089 2:N:0:43
CTAGGACTACCAGGGTATCTAATCCCGTTCGCTCCCCTGGCTTTCGCGCATCAGCGTCAGTGTCGGCCCAGCAACCCGCCTTCGCCGCAGGTGTTCCTCCCGATATCTACGCATTTCACCGCTACACCGAGAATTCCAGTTGCCCCTTCCGCACTCTAGCACAACAGTATCACTTGACCGTTCCGAGTTATGCGCGGAGATTTCACAAGTGACTTGTTGCGCGGCTTACGCGCCTTTTACGCACACTCAATCCGAATAACGTCTCATCCCCTCGCCTTACCTCCGCTGCTGGGACGGCCTT
+
CCCCCCGGGGGGGEGGGFGGGGGGGGEGGGDD7FFGGGGCFGGGGGGGEGDGGGGGGGGEGGGGGGGCCEFGCEFGDFDGGGGGGGECBEGFFECFG9F,C7F:CE<9?E<CC:CFGGGDEGGGGGGGGGGGGDFFGF;E,8;,@3+3,84@+7*3DG,3DGCEEFCG7EFGF,,,,,<5BE7?;8:7CF,2;*=?EC85:++5+14<5;FFFG7A@>AF<C)*9/7)3/5=C3)*)*/0;2/))*2)2+00.5/7*(*+)))*0+3/<57879*/2(9<()),32,7(04(0(,17)(()
@M03506:14:000000000-AKVR1:1:1101:10917:2110 2:N:0:43
CTAGGACTCCAAGGGTATCTAATCCTGTTTGCTCCCCTCGCTTTCGTGCCTCAGCGTCAGTATCGGGCCAGTGAGCCGCCTTCGCCACTGGTGTTCTTGCGAATATCTACGAATTTCACCTCTACACTCGCAGTTCCACTCACCTCTCCCGAACTCAAGATCCTCAGTATCAAAGGCAGTTCTGGAGTTGAGCTCCAGGATTTCACCCCTGACTTAAAGACCCGCCTACGCACCCTTTACGCCCTGTGTTTCCGAGCAACGCTAGCCCCCTTCGTATTACCTCGGCTGCTGGCACGAACTC
+
CCCCCGGG9FGGGGGGGGGGGGGGGGGGGGFGGGGGGGGGGGGGGGGGGGFGGGGGGGGGGGGGGGGGGGGGGGGGGEGEEGGGGGGGFGGGGGGGGGGGGGGGGGGGGGGGGGGCGFGGGGGGGGGFGGGGGGGGGGGFG@GGGGDGF@EEG68DFFDAFFGGGFFGGFG=:DFG,8C:DCE,,,:,:,@33EFCCF8FF>@FEGC7EC*042:;FGF?7DGEDG>)6:A*/=BG8C@@*=)))/+0+?*:@895C9**)0.73C65;5)0.1:*;0@FA44-(3()4/.()(./07(()
@M03506:14:000000000-AKVR1:1:1101:24045:2133 2:N:0:43
CTAGGACTACAAGGGTTTCTAATCCTGTTCGCTCCCCACGCTTTCGCTCCTCAGCGTCAGTATCGGCCCAGAGACCCGCCTTCGCCACCGGTGTTCCTCCTGATATCTGCGCATTTCACCGCTACACCAGGAATTCCACTCTCCTCTTCCGGACTCTAGTCAGATGGTTTCCATCGGCGTCTCGAGGTTGTGCCGCGAGTTTTCACAACGGACCTACCTAACCGCTTACAGGCCTTCTCCGCCCAATAAATCCGTACAAATCTGTCCTCCTACGCTTTCCCGCGCATGATGGCACGTCGCT
+
-8BCCGGFGFG9FGCFGGGGGGGGGGEGGGCFCCGGGFGG7FEGGGGFGGGFGGCEFGEGFFGD,8CFEGGCEFEGFD@FGDGGGDBFEFGG7FB9FG9?E<9AFGEFAFC+>:=FFCDECEE+CGEGFGGC,,,?,,AA=98=,7E7>DG6>EEDF8DD,=E;D787EC;,,3@8@CECGGCE6*=7DE:8,4*444*/=:+5A<C+=/)**)3+25*+****)).)3***1))057*+*1/9C**)3++17)*1*(00*****3<*37C*/***/(*3)(,,((())1)))(.1)),,,
@M03506:14:000000000-AKVR1:1:1101:18778:2156 2:N:0:43
CTAGGACTACCAGGGTATCTAATCCTGTTTGCTCCCCACGCTTTCGCGCCTCAGCGTCAATAACGGGCCAGATGGCCGCCTTCGCCACCGGTGTTCTTCCCAATATCTACGAATTTCACCTCTACACTGGGAATTCCGCCATCCTCTCCCGTCTTCAAGCGCCGCAGTATCAAGCGCAGTTCCCAGGTTGAGCCCGGGCCTTTCACGCCTGACTTACAGCACAGCCTACCCGCCCTTTACGCCCAGGAATTCCGAACAACGCTAGCCCCCCCGTATTACCCCGGCTCTTGACACGACTTTC
+
CCCCCGGG9FGFGGGGGGGGGGGGGGGGGGGGGGGGGGGGGGGGG@GGGG:FGFGGGDGEFGGGGGGEGGGEECFGFCEGCGG7CFEGGEGGDGGGGGGFGG8F<EFGGFGD8EG<DFGGGGGDGGGGGGFC@EEEFGGFEEGGF9=DFGGGGGGFGG9FGGEC>EGEG7EG:FG>>:C;CEB9F6D<94D28,>C**//4*<A9C57CC<4C?F7>CFGCFG6CFF6**)*170)(96FC=)>***)0+399<**1(*:0<)7)<C:=@3).9/;+663(((-((())/).*5()0)(4)
@M03506:14:000000000-AKVR1:1:1101:11081:2157 2:N:0:43
CTAGGACTCCTAGGGTTTCTAATCCCGTTTGATCCCCACGCTTTCGCGCCTCAGCGTCAGTTGTGTGCCAGATAGCCGCCTTCGCCACCGGTGTTCCTCCTAATATCTACGAATTTCACCTCTACATTAGGAATTCCGCTACCCCCTCACACACTCCAGCTATACAGTTTCAAAGACAGTTCCTGAGTTAAGCTCCGGGATTCCACCCTCGACTTTTATAACCGCCTACGCCCTCTTTAGCCCCAGCAACTCCGAACCACGCTATTACCCTGCGTAACACCTACGCTTCGGGCCCGAGGTT
+
CCCCCFGF<EFGCFGGGGGGFFGGGGGGGF@CFF<FGFEGGGGGGGGGGE7FFCGGG>:FFGGG6E<FFFFGGGGGGGGGGGFFGGGGGGGGGEGGGCFCFG9FFG9,5EGFC?FB@EF?FCC9BFGGGFC9FFCFG8FF7+,@DCCGGG@FGDGG887=?A=,=8;EFEFAFCC?F61D;3:,3E?FA;A9;;DCEE>C:D,2,,1***3**:5,=88C+86?4C6AF*)*/)2*.:6++0;C55*;E+>AFDGDC(**)8)**++139F.)7/**-9+((((((()-),,)((7))--,
@M03506:14:000000000-AKVR1:1:1101:7301:2193 2:N:0:43
CTAGGACTACACGGGTTTCTAATCCTGTTTGATCCCCACGCTTTCGTGCCTCAGCGTCAATCATACTTTAGTGAGCTGCCTTCGCAATCGGTGTTCTGTGACATATCTATGCATTTCACCGCTACTTGTCACATTCCGCCCACTTCAAGTACATTCAAGCCCTGCAGTATCCAAGGCACTGCGATAGTTGAGCTACCGTCTTTCACCCCTGACTTACAAGGCCGCCTACGCACCCTTTACACCCAATAACTCCGGATAACGCTTGGATCCTCCGTCTTACTGCGGCTGCTGGCACGGAGGT
+
CCCCCGGGGGGGGGGGCGGGGGGGGGGGGGGGGGGGGDFGGGGGGGGDGGGGGGGGGGGFGGFGGFGGGGGGCGGGGGGGGGGGGDGGGGGGGGGGGDFFGFGGCFGFGGGGGGGGGGGGGGGGGGFAGGFFGGGGG8F=@CEGGG9DC@FFCFFFFGGGGGG8DEGEDFF,=8BDFFE=FF6+38=EFDD8D<@EF68@EGGG7C,AECCFGGGGGDF67CFGDDF:FGE5DABGFCF,><CDGF6;F+<AF37DD(:?5)8*:8<*<)29FD8*2(*<)69?(715?FB0:(47530(-
@M03506:14:000000000-AKVR1:1:1101:7910:2200 2:N:0:43
CTAGGACTACCAGGGTATCTAATCCTGTTTGCTCCCCTAGCTTTCGCGCCTCAGCGTCAGTTGTGGTCCAGTGCGCCGCTTTCGCCACAGGTGTTCCTCCTGATATCTACGCATTTCACCGCTACACCAGGAATTCCACGCACCTCTCCCACACTCCAGCACGGCAGTTTCGCCTGCAAGCTCCCAGTTGAGCCAGGAGATTTCACAGGTGACATACCGCGCCGCCTACGCCCCCTTTACGCCCAATCATTCCGACCAACCCCCGCCCCCCCCGTATTCCCGCCGCCGCCCGCCCTGAGTT
+
CCCCCGGGGGGGGGGGGGGGGGGGGGGGGGFGGGGGGGFGGGGGGGGGGGGGGGGGGGGGGGGGGGGGGGGGGGGGGGGGGGGCGGGGAFGGGGGGGGGGGGGGFGGGGGGGGGGGGGGGGGGEGFGGGGD7FFGGGFECG=EGGGDGGGGGDGGGGFFGDFEGG>CDFGG@EEE6FFA<E6CFG68AE,,>?D6@>F:98D,D,B?EGD4CCCF?CDBE8DC5CG536/)*2=3),**<8EDG**87+<09@)*)1,5:)0779C=:C5)8>3;=*.*<>(((,-,),)(->29))0,.)
@M03506:14:000000000-AKVR1:1:1101:21115:2213 2:N:0:43
CTAGGACTACAAGGGTATCTAATCCCGTTCGCTCCCCTGGCTTTCGCGCATCAGCGTCAGTGTCGGCCCAGCAACCCGCCTTCGCCGCAGGTGTTCCTCTCGATATCTACGCATTTCACCGCTACACCGAGAATTCCAGTTGCCCCTTCCGCACTCTAGCACAACAGTATCACTTGACCGTTCCGAGTTAAGCCCGGAGATTTCACAAGTGACTTGTTGCGCCGCCTACGCGCCCTTTACGCCCAGCAAATCCGAACAACGCTTGCTCCCCCCGTATTACCGCGGCTGCCGGCACGCAGGT
+
CCCCCGGGEFGGCDGGGGGFCGGCFGGGGGDGEEGGGGGGGGGGGGGGGGFGGGGGGGGGGEFGGGGGGDGGGGGGGGGGGGGFGGGGDFEFGGGGGDFGGGGGGGGGGGGG7FEEGGGD?FEGGFD8:CEGEFGGGGCEFGGGGFGFF8E>CECGGGGGGGGCEGGGG,@BDDFF9,=5CC,DEEGGGGCC98FC84=EF>C7+4:CEG77CG1+;CAGGG5EGGF@GD3:<757(2=FE=7)/7*0AE+795**9(*/)05*/A<BGF3>>D*/*.9C9(-(((()()-->107)),-,
@M03506:14:000000000-AKVR1:1:1101:10532:2221 2:N:0:43
CTAGGACTCCAAGGGTATCTAATCCTGTTCGCTCCCCACGCTTTCGCGTCTCAGCGTCAGTCACGTACTAGAGAGCCGCCTTAGCCACGGGTGTTCTTCCTGATATCTGCGCATTTCACCGCTACACCAGGAATTCCACTCTCCTCTTCCGGACTCTAGTCAGATGGTTTCCATCGGCGTCTCGAGGTTGAGCCTCGAGTTTTCACAACGGACCTACCTAACCGTCTACACGCCCTTTACGCCCAATAAACCCGGACAAACCTTGCCCCCTACGTATTACACCGGCCGCTGGCACGTATGT
+
CCCCCGGG9FFGGGGGGGGGGFGGGGGGGG7FGGGGGGGGGGGGGGGGGGCFGGGGGGDGGGGGGGGGGGDFGGGGGFGGGGGGGGFGGGGGGGGGGGGGGFGGGGGGGGGGGGFGFGGGGDGGGFGGGGGGDGGGGGGBGFGGGGGGFGGDEGGFFF9EGGGGD<D;FFGFFGCEEGGGGGGFCCE;>F2,::,DE::C*+49>E9945C5>CGFGGFG*8C/*2A>C74=D559(9=F8C3C**849000573))(*0).)2*<<@C:)7F*23:76<-),(-,()(0(-82)/5))(.
@M03506:14:000000000-AKVR1:1:1101:12534:2239 2:N:0:43
CTAGGACTACAAGGGTTTCTAATCCTGTTCGCTCCCCACGCTTTCGCTCCTCAGCGTCAGTATCGGCCCAGAGATCCGCCTTCGCCACCGGTGTTCCTCCTGATATCTGCGCATTTCACCGCTACACCAGGAATTCCACCCTCCTCCCCGGGACTCGAGTCCGCCAGTTTCCAGTGCCCTTCCGGGGGTGAGCCCCGGGCTTTCCCACCAGACTTAGCGGACCGCCTACACCCGCTTTACGCCCAGCGATTCCGAACACCCCTTGCCCCCTCCGTATTCCCGCGGCTGCTGGCAGGGAGTG
+
CCCCCGGGGGGGGGGGGGGGGGGGGGGGGGGGGGGGGGGGGGGGGGGGGGFGGFGGFFCCFDGGGDEDFGGFGDAFFAFGGGGG:CGGGDGECFC9F<FGGGCFGGGFGGEGGGGGGCFGGG@+FFGF7:FFFGFGGAFGG+>CDFFGGG8EB>DFG?+5D,6:>E5D7EGFD7F99EF6,=7CG5*?EGEGGFG=*:CG=*3<+<+:7*7C5*A@>FFC)9CGGC75:65*))79-9*2**1/*/*)*1**9?*9C9**))002086=B)).1A*2(992:(1--(.(07(.(-93.13(
@M03506:14:000000000-AKVR1:1:1101:14452:2240 2:N:0:43
CTAGGACTACAAGGGTATCTAATCCTGTTCGCTCCCCACGCTTTCGCTCCTCAGCGTCAGTAATGGCCCAGAGATCCGCCTTCGCCACCGGTGTTCCTCCACATATCTACGCATTTCACTGCTACACGTGGAATTCTACCCCCCTCTGACACACTCTAGCCGTGCAGTCACAAATGCAATTCACAGTTTAAGCCCGGGGATTTCACATCTGTCTTGCACAACCGCCTGCGCACGCTTTACGCCCAGTAATTCTGATTCACGCTCGCACCCTACGTATTACCGCGGTTGCTGTCACGGCTTT
+
CCCCCGGGFGGGFGGFGGGGGFFGGFGGGGGGGGGGGFGGGDFGGEGGFEFGGGF:BFEGFGGGGGGE@ECFGD@FGGGGEFGDGGGGGGGFBFFFFFGGGGG8F?@E@FFDGGGGGGFG?F<DFFDC=ACGGFFGGFFFCEBECEGCEGGFGEFGGGGGFEEEEGGGGFEF9@D;CDFGGC,5;E,2=BFFFCD5C5:9C74><C9CFC7:CFFFGG??6/9*25>:585>GB52,:+<*:DD**09+<F@?F7?F40:4<793*1)*)/<)*0+<(@C):(((((0(1.)1))9))((.
@M03506:14:000000000-AKVR1:1:1101:16478:2257 2:N:0:43
CTAGGACTCCTAGGGTATCTAATCCTGTTTGCTCCCCACGCCTTCGTGCCTCAGCGTCAGTATCGGGCCAGTGAGCCGCCTTCGCCACTGGTGCTCTTGTGAATATCTACGAACTTCTCCTCTACACTCGCGGTTCCACTCACCTCGCCCGGACCCAAGGTCCCTCGTATCAAAGGCAGCTTTGGCGGTTATGTCCAGGCTTTCACCCCCGTCCTAAAGACCCGCCTACTTCCACTTTTGGCCCAGTTCTTCCGCGCAACGCTACCCCCCTTCTTATCTCGTCGGGTGCGGGCACGTGGTC
+
@C9A,,<F<CEFGDF-@CEGGGGE9FFFGF8,C@C@,CFFD,EFGGF,B86;EACC86@@C,;,,@CFGG?CE9F8E@+:FEG<C,BFGFC6,,CE<F95,:5B@FCADA<F<+E,A,,CE,CE<9EE<:++4+6+6,9ED,@46D++3>+3+6++333+62E,,,46@,,,@9,,@8@*,,,@8,**1**,,5?;,86*=CC9C906*)2/1/;3+CF7*27=/5))0*34>*97):*+/2*9<=@*0<+**0*)/,)/7>5C)*A>*)1<@:<+2)*<((((((,)-)((0-(/))(()
@M03506:14:000000000-AKVR1:1:1101:10222:2261 2:N:0:43
CTAGGACTCCCAGGGTATCTAATCCTGTTTGATCCCCACGCTGTCGCGCCTGAGCGTCAGAAACGAGCCAGTGAGCCGCCTTCGCCACCGGTGTTCTTCCCAATATCTACGAATTTCACCTCTACACTGGGAATTCCACTCACCTCTCTCATCCTCGAGTCTTACAGTTTCAATGGCAGTTCCGGAGTTGAGCCCCGGGCTTTCACCACTGACTTGGAAGCCCGCCTGCGCGCGCTTTACGCCCAGTAATTCCTAACAACGCTACACCCCTCCGTATTCCTCCGCCCCATGGCCGGAAGGT
+
CCCCCGGG-FFGFGGGGGGGGGGGGGGGGGDGGGGGGGGGGGGGGGGDGCFGGGGGGCFGDGGGGG7CEGGFFGGGGDGGGGGGGGGGGGGGGGGGGGGGGGGCBF<EEGGD8FDFFGGGGGBFCCFFGGC@BGGGAAEFE?EGEGFGDF9DFGFG6>+EGF>DFGFFG@,7EEDGF6AEFGCC6+:@FFC@C,*:*1*:CFGGD7C,*2**82C,;*14**2>)>5):))/:.770C9FC59)1C<1<0+994?>F)*:)757)+2<C5755)*1;56+..(3((()(03:5(())0-(.
@M03506:14:000000000-AKVR1:1:1101:12279:2262 2:N:0:43
CTAGGACTACAAGGGTATCTAATCCTGTTTGCTCCCCACGCTTTCGTGCCTCAGCGTCAGTATCGGGCCAGTGAGCCGCCTTCGCCACTGGTGTTCTTGCGAATATCTACGAATTTCACCTCTACACTCGCAGTTCCACTCACCTCTCCCGAACTCAAGATCCTCAGTATCAAAGGCAGTTCTGGAGTTGAGCTCCAGGATTTCACCCCTGACTTAAAGACCCGCCTACGCACCCTTTACGCCCAGTGATTCCGACCAACGCTAGCCCCCTTCGTATTACTGTGGCTGCGTGCCAGAATGT
+
CCCCCGGGGGGF9FEGGEGGGGGGGGGGGGEFGGGGGGGGGGEGGDFGGGGGGFGEEC:CFFFG:@EGGGGGGGGGGGGGGGGFEBFGDFGGGGGGGGGGGGGGGGFGGGGGGFFGGGGFEFGGFFGGGCFG>@FGGFG9FFGG?FCFDGG6EGGGGFGGGFFGGGCFFGGFFF9CF8@FEGFGGFEFCE9FGGGGFFGC8CFCEFGGCFDGFGG7D8>CGC<EC<56,26C<D55(;++375CCFG6<E76AAC)149A3))9)0;5CBD>FF;*247+))))4,()()-(),)*).)).
@M03506:14:000000000-AKVR1:1:1101:10094:2277 2:N:0:43
CTAGGACTCCCGGGGTATCTAATCCTGTTTGATCCCCACGCTTTCGTGCCTCAGCGTCAATCATACTTTAGTAAGCTGCCTTCGCAATTGGTGTTCTGTGACATATCTATGCATTTCACCGCTACTTGTCACATTCCGCCTACCTCAAGTACATTCAAGCCAATCAGTATCAAAGGCACCGCGATAGTTAAGCTACCGTCTTCCACCCCTGACTTAATTGGCCGCCTACGCACCCTTTAAACCCAATAAATCCGGATACCGCTTGGCTCCCCCGTATCACCGCGCCTCCTGGCACGCATTT
+
CCCCCGGG?GGGGE>FGGGGGGGGGGGGGGDFGGGGGGGGGGGGGGGGGG<<<FGDGGGGGGGGGGGGGGGGGGGGGGGGGGG7FEFGGGGGGFGGGGGGGGFGGCFGCFGGGFDFGGGGDG::FFEGGGGGGGGGGGGGGGGGCGGFF;BFGGGGGGC?FGFGGGFEEFGGFCA?FGEFG6@8CEECFGFGGGFGGG:EGCG79CFGECCFGGD,5+3:*;CCGGE:8*8486:56*6++3;**=*A+2+@FB3*/,*+)8>**2+0<)*8@)/*2(/<((,4(((),0),<(3C)8(4.
@M03506:14:000000000-AKVR1:1:1101:20004:2294 2:N:0:43
CTAGGACTACCGGGGTTTCTAATCCTGTTTGCTCCCCACGCTTTCGCGCCTCAGTGTCAGTTACAGACCAGAAAGTCGCCTTCGCCACTGGTGTTCCTCCATATCTCTACGCATTTCACCGCCACACATGGAATTCCACTTTCCTCTTCTGCACTCAAGTCTCCCAGTTTCCAATGACCCTCCACGGTTGAGCCGTGGGCTTTCACATCATACTTAAGAAACCACCTGCGCGCGCTTCACGCTCAATAATTCCGCATAACTCTTGCCACCTACGTCTTACCGCGTCTGCCGGCACTTGGTT
+
CCCCCGGGG@AFEGD@EFGGGGGGGGGGGGFGGFFDFGGGGGGDFC@@CBGGGFGGFGFEFGFF9EEFGGFGGGFEEGGDCEGGGGGGGCG<EFBFGGGGGGGDFDFGAGD++CFEFFFG==FEFGGGC:AA:?F<EFGGGGGG7@DEAD=@B,,33=DFGC;AFDBFFFECCDFFGDFEBDDDFD6C+@,DFG8A:>E>DF8DDFFFCD+:<@F7D78,*;??5<A)=CA7C5;<0C4+*5*:)2:7+<+6@?*11(*<**=CCGGFC)*)/*0*2(*+(((,99(54*--<;B*7*54-
@M03506:14:000000000-AKVR1:1:1101:9757:2301 2:N:0:43
CTAGGACTCCCGGGGTATCTAATCCTGTTTGCTCCCCTAGCTTTCGTGCCTCAGTGTCAGAAATCGTCCAGGGACTCGCCTTCGCCACTGGTGTTCCACTTGATATCTACGCATTTCACTGCTACACCAAGTATTCCAGTCCCCCCTCCGATTCTCTAGCCGGATAGTATCCAATGCAGTTTCTGAGTTGAGCTCAGAGATTTCACATCAGACTTACCCGACCACCTACGCCCCCGTTCCGCCCAGTGAATCCGAACAACGCTTGGGACCTCGTTATTACTGCGGCAGCTGGTCCAGATTT
+
CCCCCGGF9FFGFGDGCEGGGGGGGGGGGGFEEFCGGGGGGGGGFCGGGG9CFDFGFGGGFEFGGGG8@CEGGFDFFGGGG@CCFCCGEFGGGGGGGGGGE<B?<FC?FG7FCCGFGGGGCE,<F@B?7:FGGGGFF9;CFEEFG8EEE++@BEFB>EFFGGGGG6DFGAFGGFCF8B,<EFFCAEA:F;=8D;F6@AC6,+37:@CC7?*2C9@2;C97DCDCFCA)=4)/9;))6;)=*7C3*;C*:95388C*7(*/)0.97?*);)29)*2*1-*3)))-((,)()5(.)5*9*)-.
@M03506:14:000000000-AKVR1:1:1101:19075:2302 2:N:0:43
CTAGGACTACAAGGGTATCTAATCCTGTTCTCTCTCCACGCTTTCTCGTCTCAGCGTCAGTACCGTCCCAGAGAGCCGCCTTCGCCACGGGTGTTCTTTCTGCTATCTGCGCATTTCACCGCTACACCAGGAATTCCACTCTCCTCTTCCTGTCTCTAGCCAGATGGTTTTCGCCGACTTCTCGATGCTTAGCCTCGAGTTTTCTCATCAGACCTACCTCGCCGTCTACACGCTCTTTACCCCTAGTCAATCCTGCCAACGCCTGCCCCCTTGCTACCACCGCGCCTGCTGGCACGTATGT
+
A,<,@,,9CE<A,-8;@-CFF<DDGADEFF9F,,,CE,6:@F,C6,C7CCF@E9<+@C,8E@C<,D,:BE@FEGBF8@:BCEF7FG:7++@F7@=E?F,CA,,59?,5,E+=@=?FG,,<FC+@=CEE+9:+E,7FG9F9:=8>=8EBAC==,,@E>EC88,6,,7,@=3+C+@E+4C+4,,@*@,,*7,,6E@9C?E*4:+>D,=7,5+3*,3C6*;*,*)/*1:))=+;/5BE33:+A++:***5+121;)+**2)*1)))0/**0;5)))*+++.)2,-,(((-.()).<0.*)0)()
@M03506:14:000000000-AKVR1:1:1101:15981:2307 2:N:0:43
CTAGGACTAAGGGTATCTAATCCTGTTTGCTCCCCACGCTTTCGCACCTCAGCGTCAATACATGTCCAGTGAGCCGCCTTCGCCACTGGTGTTCTTCCGAATATCTACGACTTTCACCTCTACACTCGGAATTCCACTCACCTCTCCATGATTCAAGCGATGCAGTCTAAAAGGCTATTCTGGAGTTGAGCTCCAGGCTTTCACCTCTTTCTTACAAAGCCGACTACTTGCGCTTTACGCCCAGTAATTCCGAATAACGCAAGCTCCCTCCGTATTCCCGCTTCTCCTGGCACGGATTTAC
+
CCC@CFGGF6EFAE8CFFGFC<FEGGGFEFDFFGGGGGGGCFG7@CCGGGG?ECGEEEFGGGGCFA@,@F<<@FGECEGGGGGGCG=BFECE=@EFFEFGEEGEFE<AFE+8C?CFGFGGG9EEF<EFC7C<AED,F9:EF8>F8EDFF,@@FG8;=F>CE=C89D@D,7=A96>3@E,,>=A,@,DE883,@EDCD?6@,<,5E?C?E+?;,;D7:C>?>9*4*/*+5++*)))19B)*:E*;7+1++?>)8)*1+=/=))2/*+05*.>@5F*<+.9*,((-6))*)),(*33))0).)
@M03506:14:000000000-AKVR1:1:1101:21501:2309 2:N:0:43
CTAGGACTACAAGGGTATCTAATCCTGTTCGCTCCCCTAGCTTTCGCACCTGAGCGTCAGATGCTTCCCAGGACACTGCCTTCGCCATTGGTGTTCCTCCGGATCTCTACGCATTTCACCACTCCACCCGGAATTCCGTGTCCCTCTGAAGCCCTCAAGTCTCGCCGTTTCCGAAGACCTTTCCCAGTTGAGCCGGGAACTGTCCCTCCAGACGTACGAAACCGCCTGCGGTCGCTTTACCCCCAATAACTCCGGACAACCCCTGCCCCCTACGTATTACCTCGGCTCCTGGCAGGACGTT
+
CCCCCGGGGGGGGGGGGGGGGGGGGGFGGGGGGGGGGGGGGGGGGGGGGGGFFEFEFGGGGGFGGGFGGGGGGGGGGGGGGGGGGGGDGGGGGGGGGGGD:>CBFGGGGGGGGCBFFFGGGG8FGFGGGCEE@FFGFGFGGGGGDDGFFFDGEF888=EGGFDD8@>E6DFGGG+@CFFGGGGGGDCCC,E7:@CEE5EE?7;<,=2ACFC*:585948C*)**2:>35))*2.8*->*<++*)97*)A@+175)1735*..)9*@C;EED359*++,*0-).4(4()(0,(78,)0)-82
@M03506:14:000000000-AKVR1:1:1101:10572:2340 2:N:0:43
CTAGGACTCCAAGGGTTTCTAATCCTGTTTGATCCCCACGCTGTCGCGCCTGAGCGTCAGAAACGAGCCAGTGAGCCGCCTTCGCCACCGGTGTTCTTCCCAATATCTACGAATTTCACCTCTACACTGGGAATTCCACTCACCTCTCTCGTCCTCAAGTCTTACAGTTCCAATGGCAGTTCCGGAGTTGAGCTCCGGGCTTTCACCACTGACCTGGAAGACCGCCTGCGCGCGCTTTACGCCCAGTAATTCCGAACGCTGCCAGCCCCCTCCGTTTTACCCCGGTCTCTGCCACAACGTT
+
CCCCCGGG9CCFGGGGGGGFGGGGGGGGGGCCGGGFGGGGGGGGGGGGGGGGCEGDCFEGGGFGD+@FGGGGFEFGGGGGDEFFGGGDFGGGGGCGFGGGGGGGFDFFGGGGGGGGFFGGFGGGGGGGGGFCF,7FFFG,=,,@3DFGGFCFGGEGD8>EGGGGGD?FD,@,,7>>CF>D95EBCEEGGC9>CFCDGGGDCFF,<C?,1?00=*107<ACFGG=DC>FGD>*9=))-9*3*1/95:39+0:9F@<3),**)))00*;>E;/))92+0,*35(8>1(-)./),*))2))((.
@M03506:14:000000000-AKVR1:1:1101:7861:2365 2:N:0:43
CTAGGACTACAAGGGTATCTAATCCTGTTTGCTCCCCACGCTTTCGCGTCTCAGCGTCAGTAACGTCCCAGCGAGCTGCCTTCGCAATGGGTGTTCCTCCTGATATCTGCGCATTTCACCGCTACACCAGGAATTCCACTCGCCTCTTCCGTACTCTAGCCCGACAGTATCCACCGGCTTTCGAGGGTTGAGCCCCCGACTTTCACAGCGGACTTACCGGGCCGCCTACACGCGCTTTACGCCCACTGATTCCGGCCCACGATAGCCCCCTACGCATTACCGCCGCTGCTGGCACGTTGTT
+
CCCCCGGGGGGFGGGGGGGGGGGGGGGGGGFGGGGGGGGGGGGGGGGGGGEGFGGGGGGGGGFGGGGGGGGGGGGGGGGGGGGGGGDGG<FFGGGGGFGGGGGGCFCFGGGGGGCFGGGGGGGGGGFGGGGC8FFGGFGGGDGGGCDFGGGG,@=EGGFEFDGEGEGFACF9ADG6>CE>GFE*DEGGGG7EGFGGGGDCC3ECEF9FGCC)>D@7CD>CDGG=CD5>E*?*9:DD(9*0;C)9C**)3:04*9<)9(/:>)01*085CB))>D***4*+6(((463)(0327()9.)(,.
@M03506:14:000000000-AKVR1:1:1101:17318:2394 2:N:0:43
CTAGGACTACCGGGGTTTCTAATCCTGTTTGATCCCCACGCTATCGCGCCTGAGCGTCAGTAATGAGCCAGTGAGCCGCCTTCGCCACCGGTGTTCTTCCCAATATCTACGAATTTCACCTCTACACTGGGAATTCCACTCACCTCTCTCATCCTCAAGCTAAACAGTTTCAATGGCAGTTCCGGAGTTGAGCTCCGGGCTTTCACCACTGACTTGGATAGCCGCCTGCGCGCTCTTTACGCCCAGTAATCCCGCACAACGCTACCCCCCCTCGTATTACCCCTGCTGCTGGGCCGAAGTT
+
CCCCCGGG-EGGGGGEGGGGGGGGGGGGGGGGGGGGGGGGGGGGGGGGGGGGGGGGGGGGGGGGGGGGGGGGGGGGGGGGGEGFGGGGGGCFGGGGGGGGFGFGGFGGGGGGGGGDDGGGFGGGGGGFGDD8FFGGGGGCFFGGGG9FCGGGGG?E,8EFC9DFGGFGFCGGDFGGGGGGGGGGEEC*8@;8@AFGGCGE:7DFGGGGGGGGGGCFCCA,28*7DG))12=5))09@7@F5E<C9:2*<+2@F:)95(*:5;B*12CFE@)<B<8*2(*<431(,,,)5)4()(-1))-,)
@M03506:14:000000000-AKVR1:1:1101:7628:2411 2:N:0:43
CTAGGACTACTAGGGTATCTAATCCTGTTCGCTCCCCACGCTTTCGCTCCTCAGCGTCAATATCGGCCCAGAGACCCGCCTTCGCCACCGGTGTTCCTCCTGATATCTGCGCATTTCACCGCTACACCAGGAATTCCAGTCTCCCCTACCGCATTCTAGTCCGCCCGTATCGGCTGCCGGCCCGGGGTTGAGCCCCAGGTTTTCACAGCCGACGTGACGGACCGCCTACGAGCTCTTTACGCCCAATAATTCCGGACGACGCTCGCACCCTACGTATTACCGCGGCTGCTGGCACGTAGTT
+
CCCCCFGGGFGGGFGGGGGGGFGGGGGGGGGEGGFGDDFGG7FFGCGFGEFGGGGGGGGGGGGGGGGGGGGGGGGGGGGDC@FGGGGGGGGGGE@GDEGGGGGGFGGGGGGGGGGGGGFGG77FGGGF<F:=8E8DE,>AFFF>8@DDGGG+=CCFGFEFGACEAEGG+@FGGDGG*,=8*@*:88EEEEFGG?E58*=+5;*<5997AFD5EGGGC<BC5)7EDD3>GGFGC))*)01+/5)15*29<@79*7)9C(1:.:D*):27=)/)<D2+0,*<286((3(.46:2<(.*0).,)
@M03506:14:000000000-AKVR1:1:1101:15044:2416 2:N:0:43
CTAGGACTACTGGGGTATCTAATCCTGTTTGCTCCCCACGCTTTCGTGCATGAGCGTCAGTATTGGCCCAGGGGGCTGCCTTCGCCATCGGTATTCCTCCACATCTCTACGCATTTCACTGCTACACGTGGAATTCTACCCCCCTCTGCCATACTCTAGCTCGCCAGCCACAAATGCAGTTCCCAGGTTAAGCCCGGGGATTTCACATCTGTCTTAACGAACCGCCTGTGCACGCTTTACGCCCCGGAATTCCGACTCCCGCTCGCACCCTACTTCTCTCCGCGGCTCCGTGCCCGTATTT
+
CCCCCGGGGGCCGFGGGGFGGGGGGGGFCFGGGGFGGFFGGGGGGGGCFGGAEFGGGFEGFFGGGGGGGGGGG:FGCFEGGGGCECGDGFEGFGGGGGGGGFGFF<A<FFGGCCFGGFFGGGCGGGF7F?=@EGFEE<FGGFDEE>?8EG8E>@,EF8AG;FEG?+@+@DFF6@E9E99@EGDF7D87,>9EEF>E5>E5;CGGCG7CF7=+,=<?FC5**9CEDDAF+;:+*:BG(/9@8*/9)1*)*/00*<C3)(*:5>53)**):)*))*+20)*+.2:;(-()2)-3>((7.)(..
@M03506:14:000000000-AKVR1:1:1101:17614:2442 2:N:0:43
CTAGGACTACAAGGGTATCTAATCCTGTTTGCTCCCCACGTTTTCGCGCCTCAGCGTCAATGTCGGTCCAGATAGTCGCCTTCGCCACTGGTGTTCTTCCCAATATCTACGAATTTCACCTCTACACTGGGAATTCCACTATCCTCTCCCGAATTCAAGCCTGACAGTATCAAATGCAGCCCCCAGGTTAAGCCCGGGAATTTCACATCTGACTAATCAAACCGCCTACCCGCCCTTTACGCCCAGTAATTCCGAACAACGCTCGCCCCCTTCGTATTCCCGCGGCAGCCGGCCCGCAGTT
+
CCCCCGGG-CFGGGGGGGGGGGGGGGGGGGGGGGGGGGGGGGGGGGGGGGGGGGGGGGGGGGGGGGGGGGGGGGGGGGGGGGGGGGGGGGGGGGGGGGGGGFFGEGGGGFGEFGGGGGGGGGGGGGGGGCGFFGGGGGGGGGGFFEGGFGGDGCFFGGDGGGGFGFGGGGGFC8EFGGAFF>GD>:DGGGDGGGGEGGCCFDFA:C:<<=8CEGG6CF>?FGGEGG>),*)4/:B):F6E=/:78A?AE9EA;AC3C;C:)5./9?5>E53))7C*04*0<(42(((.()-2)(,).01(.
@M03506:14:000000000-AKVR1:1:1101:24625:2446 2:N:0:43
CTAGGACTACAAGGGTATCTAATCCTGTTTGCTCCCCACGCTTTCGCACCTCAGCGTCAGTATCTTCCCAGATCGCCGCCTTCGCCACTGTTGTTCCTCCCGATATCTACGAATTTCACCTCTACACCGGGAATTCCGCTATCCTCTTAAGTACTCAAGCTCTGTAGTTTCGGATGCACTTCCTTGGTTAAGCCTAGGGATTTCACATCCGGTTTACAACGCCGCCTACGTTCGCCTTACGCCCACTAATTCTGAGAAAGGTTTGCACCTCTCTTTTCACCGCGGCTGCCGGCTCGACGTT
+
CCC8CFFGGGG<@FGGC-CF9<FGDFEFFGGGFCF<B,C@7FGFGDGCFGF<<6E:CFCCFFGGCCDEGGFFDFDC,6@6B7F@7?FDGC,CFF@?BF,,,@C4>CDFADGG,<<::?,9,B<AFGG:B746>,45E?F+@@F8=D3>=EFFD,,,7@E8,AC,,,7,,76++@BCD9:,@FCA,;,@DDD;9@,@C6>,5C6D,,5,=>C***4>+=:,)1)4:C;):/)*2:)*(1*+3*:D**0?F7?8**2**-9+0/*:CC<?*)*/77C++)*+)(-((42>()-3)(-)))-,-
@M03506:14:000000000-AKVR1:1:1101:11516:2476 2:N:0:43
CTAGGACTACTAGGGTATCTAATCCTGTTTGCTCCCCACGCTGTCGCGCCTCAGTGTCAGCAGTAGCCCAGCAGGCCGCCTTCGCCACCGGTGTTCTTCCGGATCTCTACGCATTCCACCGCTACACCCGGAATTCCACCTGCCTCTACTACGCTCGAGCAAGACAGTCCGCATGGCCGACACGGGGTTGAGCCCCGGGCTTTCCCCACACGCCTACCCCGCCACCTACGCGCCCTTTACGCCCAGGGATTCCGGACAACGCCCGCCACCTCTGCATTACCGCTGCGGCTGGCACAGACTT
+
CCC@CFFFGGEGFFEGGEEGEGGGGGGGDFGGDGCFEFGGGEGGGGGCGGCEFCFAFGGG8CFGFFECFGFGCFFGGEGGGDFE@FGGFCGGGGGGGGGCEGGGGG99EGGG@?FGGGFGEGE++=FFGC=FGGFD,5,DF8@FGF=EGFECC>CCGEC++@DFGGGGF?E:E5*DF,;:88*:CGGGDE7BF6E*:E=55<9?+<CFECDC**;;0>>F<)92CG>FG<:7>>:D(**<5EGDC5*7/;;?F:)*9(**)0)))**)2<*7?*+++)1<420(4(,)(03(7()25)().
@M03506:14:000000000-AKVR1:1:1101:20880:2526 2:N:0:43
CTAGGACTACAAGGGTATCTAATCCTGTTTGCTCCCCACGCTTTCGCACCTCAGCGTCAGTATCTTCCCAGATCGCCGCCTTCGCCACTGGTGTTCCTCCCGATATCTACGAATTTCACCTCTACACCGGGAATTCCGCGATCCTCTTAAGTACTCAAGCTCTGTAGTTTCGGATGCACTTCCTTGGTTAAGCCGAGGGATCTCACATCCGACTTACAAAGCCGCCTACGTGCGCTTTACGCCCAACAATTCCGAGCAACGTTTGAACCCTCCGTATTACTGTGGCTGCTGGCACTAAGTT
+
CCCCCGGGGGGGGGGGGGGGGGGGGGGGGC8FDGFGGGGGGGGGGGGGGE8FGFGGGGGGGGGGGDGGGGGG9FGGGEGGGGGGDGEGGGGGGGGGGGDFGEEGE@,FGGGDFGGGGFGGGGGGGGGGGEGCEDEF<FDGGEFE,>FFGGCFGGG9FGFF,@FAFGGGGGGGGCEDFDFCEF,E7;EFGG,@FG>E55ECF*5=C@EGGDC*58EGGGF65<F=CDF5CDF6CB:9(//A*7)1*2*02@FB7955C(9C35.7C++0*09).9;EE44C)6)).2(0(0)57()*00))-
@M03506:14:000000000-AKVR1:1:1101:18932:2527 2:N:0:43
CTAGGACTACAAGGGTATCTAATCCTGTTTGCTCCCCACGCTGTCGCGCCTCAGTGTCAGAAACTGCCCAGCAGACCGCCTTCGCCACCGGTCTTCCTCCGGATCTCTACGCATTCCACCGCTACACCCGGAATTCCGTCTGCCTCTACGGCCCTCGAGTTTGACAGTCGGCACGGCAGATCCGGGGTTGAGCCCCGGACTTGCACCACACCCTCATCAAACCACCTACGCTCCCCTTACCCCCAGTGCTTTCGGACTCCGCCCGCACCCCCCGTCTTACCGCGTCGGCTTCCACCGCGCG
+
CCCCCFGGGGGGDF7FFFG9FFFGGGGGGG8FFAFFGGGGGGGGGGGGGGGGGGGCFFGGGDGGGGGGGGGGGGDF@EGGDGGFDGGGGDGCGGGGGGGFGCG7CFGGGFFGDFGGGGGFGGGGGGFFG>4F7FFCGCDEGGFFFGGGGGCEEE66:CCE8CCCEC:BF>8::C857C>E9@CCGGCECG7>C**:8C57C7++5+==5493C<***:*+:2CC*>>FG35*>B>*(>@G+<CD)CFF+<+*1.)*1(*20))))/*)2>7B55A**-*<0(,--3()(0(()))*.)-((
@M03506:14:000000000-AKVR1:1:1101:7190:2586 2:N:0:43
CTAGGACTACAGGGGTATCTAATCCTGTTTGATCCCCACGCTGTCGCGCCTGAGCGTCAGTAATGAGCCAGTGAGCCGCCTTCGCCACCGGTGTTCTTCCCAATATCTACGAATTTCACCTCTACACTGGGAATTCCACTCACCTCTCTCATACTCAAGCTAAACAGTTTCAATGGCAGTTCCGGAGTTAAGCTCCGGGCTTTCACCACTGACTTTGATAGCCGCCTGCGCGCGCTTTACGCCCAGTAATTCCGAACAACGCTAGCCCCCTTCGTATTACCGCGGCTCCTGGCCCGTAGTT
+
CCCCCGGGGGGGGGGGGGGGGGGGGGGGGGDGGGGGCFGGGGGGGGGGGGEFCGGGGGGGGGGGFGGGGGGGGGGGGGGGGGG7F:FGGGGFGGGFGGFGGGGG?FGGGGGGGGGCGGGGGGFGFFGGCFECCGGGGGGGGGG,9E@EGGGGFGGGAFCFFA9AFFGDCDCFGGG?CGGEDDFGGEC7DCFF93D8?EGGGGGGDGE?FFC*=FG,2=F78CDED5?FGGFEGEFG371>=CDGGC8*+<ABF)9*99*55;5*)+;?GD<<?*;:C?4EA(,((40)(03()(,/))(-)
@M03506:14:000000000-AKVR1:1:1101:16628:2593 2:N:0:43
CTAGGACTACAAGGGTATCTAATCCTGTTTGCTCCCCACGCTTTCGCGCCTCAGCGTCAGTTACGGTCCAGATAGCCGCCTTCGCCACCGGTGTTCTTCCCAATATCTACGAATTTCACCTCTACACTGGGAATTCCACTATCCTCTCCCGTACTCAAGCTCAGTAGTATCAAATGCAGTTCCCAGGTTAAGCCCGGGGCTTTCACATCTGACTGTCTGAGCCGCCTGCGCGCCCTTTACGCCCAGTAATTCTGAACCACGCTCGCCCCCTTCGTATTACCGCCGCTGCTGGCCCGAAGTG
+
CCCCCGGG9FGGGGGGGGGGGGGGGGGGGGGGGGGGGGGGGGGGGGGGGGCGF8FGGGGGGGGGGGGGGGGGGGGGGGGGGGGGGGGGGGGGEGGGGGGGGGFFFGGGGGGGGGGGGGGGGFGGGGGGGFDFGGGGGGGGFFGGGGFGGGGGCC=EGGGGGGGGGCFGGGGFGFGGGGGFEFGFGGGCD9FEF6?CECCC>?FGGGGCFGGGGGFF?+=:FFGGC7:5CDDGCADD;2++3*:DG=CFGC+***2:4(9CEF@31?58*0)8;5;@6:F7A(((-99)09:B>(8D3)48)
@M03506:14:000000000-AKVR1:1:1101:19184:2633 2:N:0:43
CTAGGACTACAAGGGTTTCTAATCCTGTTTGCTCCCCTAGCTTTCGCGCCTCAGCGTCAGTTGTGGTCCAGTGCGCCGCTTTCGCCACAGGTGTTCCTCCCGATATCTACGCATTCCACCGCTACACCGGGAATTCCACGCACCTCTCCCACACTCAAGCACGGCAGTTTCGCCTGCAGGCCCCGAGTTAAGCCCGGAGATTTCACAGGTGACTCACCTCACCGCCTACGCGCCCTTTCCGCCCAATAATTCCGAACAACGCTTGCCCCCCTCGGATTACCGCTGCTGCTGGCACGCCGTT
+
CCCCCGGGGGGGGGGGGGGGGGGGGGFDFGGGGGGGGGGGGGGGGDGEGGCGGGGGGGGGGGGGGGGGGGFGGGGGGGG:FFGGGCFGFGFDGGGGGGGGGGGDCGGGGGGGDGFGFGFGGGDEGGGCFGGC+DFGGGG@BEGEGD=EGGFG6=,DDG9?8CGEG5CDFFGGCE*>7BCFG*?C:8?*=E2=F6CC8***5;EAFGC+5;9+=C+>DD**8FF*5/0)213:C@>):C*3/=37CC86+2+9*/**9(**0)7**;<;*8>)<)*114*3414(-()78/.(.,47))(-(
@M03506:14:000000000-AKVR1:1:1101:11769:2660 2:N:0:43
CTAGGACTACAAGGGTATCTAATCCTGTTTGCTCCCCACGCTTTCGTGCATGAGCGTCAGTATTGGCCCAGGGGGCTGCCTTCGCCATCGGTATTCCTCCACATCTCTACGCATTTCACTGCTACACGTGGAATTCTACCCCCCCCTGCCATACTCTAGCCCGCCAGTCACAAATGCAGTTCCCAGGTTACGCCCGGGGATTTCACACCTGTCTTAGCGAACCGCCTGCGCCCGCTTTACGCCCAGTAATTCCTACATCCGCTTGCCCCCTCCCTATTACCGCGGCTGCTGGCACGTAACT
+
CC@CCGGGGGGGGFGGGGGGGGFFGGFGGGFGGGCCFEGGGGG@FEFDGGGGGFFD@6,@EEFGCFEGGGGGGGGDECFGGGFFCFEGGCCFGGGGGDFFFFGCGBFEAFGGEC@EGFCFFGGFGCGCA,FCCFFGFDGGF=ECEE86DF@C9DFGF,7DFFE8EGGG<DFGFFGCEC,<557:,?:CC;,1>CECE5*5/201+=C+*22277ECCC>5C5/5CC7>5/5*155)-94C=GD)*2A*+3+*0*:**.**)0)/1*37CEG:;**<+6*<)-((((()-).()(,1))(()
@M03506:14:000000000-AKVR1:1:1101:24870:2675 2:N:0:43
CTAGGACTACAAGGGTATCTAATCCTGTTTGCTCCCCTAGCTTTCGCGCCTCAGCGTCAGTTGTGGTCCAGTGCGCCGCTTTCGCCACAGGTGTTCCTCCCGATATCTACGCATTTCGCCGCTACACCGGGAATTCCACGCACCTCTCCCACGCTCAAGCACGGCAGTTTCGCCTGCAGGCTCCGAGTTAAGCCCGTAGATTTCACAGTGCACTGACCGCACCGCCGCAGCGCCCTCTCCGCCCAATAATCCCGAACAACGCTTGACCCCCCCGTATTACGGCTGCTCCTGCCCCTAATCT
+
CCCCCCFGGGGFEFEECDFEFGGGGGGGGF8FFGGFGGGGGGCFGGGGGGEGFDE+BFEGGGGGGG<CFFGGGGDGGEGGC7F,?,,BF<F<,BFGGGGGGCFBFGFEGGGGDC+:F?CGGGEC7<EEEE7FB=DFAGDC>EC>=E?,@@DFGC:CGF9CCF>**5*6,5D@>C5*9>9EE,;8***/=;@;C<CC/*/AC++>+1ACCC++3;+>9D):<C)1C<7)*/7:75<7(2);8EDC*:E62:219>C)137CB).5**3*:))))9*/*(*2(((-,43*)))().(9).).-
@M03506:14:000000000-AKVR1:1:1101:20298:2697 2:N:0:43
CTAGGACTACAAGGGTATCTAATCCTGTTTGATCCCCACGCTTTCGTGCCTCAGCGTCAATCATACTTTAGTAAGCTGCCTTCGCAATTGGTGTTCTGTGACATATCTATGCATTTCACCGCTACTTGTCACATTCCGCCTACCTCAAGTACATTCAAGCCAATCAGTATCAAAGGCACTGCGATAGTTAAGCTACCGTCTTTCACCCCTGACTTAATTGGCCGCCTACGCACCCTTTAAACCCAACAAATCCGGATAACGCTTGGATCCTCCGTATTACCGAGGCTGCTGGCCCGGAGTT
+
CCCCCGGGGGGGFGGGGGGGGGGGGGGGGGGGGGGGGGGGGGGGGGGGGGFGGGGGGGGGGGGGGGGGGGGGGGGGGGGGGGGGGGCGGGGGFGGGGGGGGGGG9AFFFGGGGGGGGFGGGGDGGGGGGGGFFGGGGGGGGGGGGGGGGGGGGGDDGGGGGGGGGFCFGGFGGFGGF88EGGGGGGGGGCFGFGGFDEGGGGGFFGGGE6?CGFGFFGBFFGG9DC>54*9*;A>GDGACC?FGDF*/=F,66>3CC1C9)02**3+*5)2A4)=@8.*06((,4910()40)(4D3)42.
@M03506:14:000000000-AKVR1:1:1101:10505:2712 2:N:0:43
CTAGGACTCCAAGGGTATCTAATCCTGTTTGCTCCCCACGCTTTCGCACCTCAGCGTCAATACCAGTCCAGTGAGCCGCCTTCGCCACTGGTGTTCTTCCGAATATCTACGAATTTCACCTCTACACTCGGAACTCCACTCACCTCTCCTGGATTCAAGCGATGCAGTCTTAAAGGCTATTCTGGAGTTGAGCTCCAGGCTTTCACCTCTAACTTACAAAGCCGCCTACGTTCGCTTTACGCCCAGTAATTCCGAATAACGCCAGCTCCCTCCGTATTACCGCGGCTTCTGGCACGGAGTT
+
CCCCCGGG9FGGGGGGGGGGGGGGGGGGGGFGFGGGGGGGGGGGGGGGGG<FGGGGGEGGGGGGGGGGGGGGGGGGGGGGGGGGGGGGGGGGGGEGGGGGGGGGGGGGGGGGGGGGGGGGGGFGGGGGGGCGCFGGGGGGGFGGGGGGGGGG8AFGGGGGEGGGGFCFGGGAF8EFGGGGGGGG8FGGGGA@?CCFFFCFGFGGGGG,@*CFGGGGGGF?FFD74DDFGDF,02/82CFG5CDGDG+A7B7@FFGDG(;F>3)/5C8@G3*731;*A34<)-9((,()49<)014*5.(4.
@M03506:14:000000000-AKVR1:1:1101:14821:2731 2:N:0:43
CTAGGACTACAAGGGTATCTAATCCTGTTTGCTCCCCTAGCTTTCGTTCCTCAGCGTCAGTTGCGGTCCAGCGAGCCGCCTTCGCCACGGGTGTTCCTGCAGATATCTACGCATTTCACCGCTACACCTGCAATTCCACTCGCCTCTCCCGCACTCCAGCACGCCAGTTTCGAAAGCAGCCTCTGAGTTAAGCCCAGAGCTTTCACTTCCGACTTACCGCACCGCCTACGCACCCTTTACGCCCAGTAATCCCGAGCCACGCTGGCCCCCTACGCCTTACCCCGCCTGCTGGCCCGTCGTT
+
ACCCCGGGGGGGFGDFFFGGGGGGGGGGGGGGGGGGGFGGGGGGGGFGGGGGGGGGGGGGGGGGGGGGEGDF@FECGGGC,CFFGGCFGGG=7F@FFFF8AFGGGGGGGGG7?CCGFC9FBCFEGFFGCFF8BE4?EEG9FFGEGGDGD8+@>C+@ECF,,@>++++6@,;@F6*>CGGGGGGFGE,::@E9C?E,;=E,<0>,,=C:98***/33>75=D7D*CD5.CD57C).>:F4<*:D<75+*+<+8).//7(2A>>)/)//5?<)08*2*2(/<3(2((-(5.0545((7>)(-(
@M03506:14:000000000-AKVR1:1:1101:14281:2751 2:N:0:43
CTAGGACTACAAGGGTATCTAATCCTGTTCGCTCCCCACGCTTTCGCGTCTCAGCGTCAGTACCGTCCCAGAGAGCCGCCTTCGCCACGGGTGTTCTTCCCGATATCTGCGCATTTCACCGCTACACCGGGAATTCCACTCTCCTCTTCCGGACTCTAGCCTTACGGTTTCCACCGACAGCTCGAGGTTGAGCCTCGAGTTTTCACCGCGGACCTGTAAAACCGCCTACACGCTCTCTAAGCCCAATAAATCCGGAACACGCTTCCCCCCTACGTATTACCGCTGCTGCCGGCACGTAGTT
+
CCCCCGGGGGGGGGGGGGGGGGGGGGGGGGGGGGGGGGGGGGGGGGGGGG@FGGGGGGEDFGGGGGGGGGGGGGGGGGGGGGGGGGFGGGGGCGGGGGGGGGGGGGGGGGGGGECGGFGFGEGGGFGFFDGEEGGGGGGGGGGFFGGCFGGG>CEGFFGGGGEGFFEGGEGGGGGGD>*:5,=CCG55C7,?B968*/=EC@FDGG+*15)955@FG>B+:0>75DB>C*855>BDDG4++:7D<FG)<:<F4771),9E@)57*<@F=5)5)5;<@5?+)-((,47)8)(4>04*7)(4.
@M03506:14:000000000-AKVR1:1:1101:12648:2762 2:N:0:43
CTAGGACTACCGGGGTATCTAATCCTGTTTGCTCCCCTAGCTTTCGTTCCTCAGTGTCAGTTGCGATCCAGTCAGCCGCCTTCGCCACGGGTGTTCCTGCAGATATCTACGCATTTCACCGCTACACCTGCAATTCCACTGACCTCTCTCGCACTCGAGCACGGCAGTTTTGAAAGCAGCCTCTGGGTTAAGCCCAGAGATTTCACTCCCAACTTGCCGCACCCCCTACGAACCCTTTACGCCTAGTCATTCCGAGCACCGCTGGACCCCTACGTACTCCCCGCGTCGCTGCCACTTAGTT
+
BCCCCGGGGFGGGGGGGGGGGGGFGGGGGGGGGGGGGGGGGGGGGGGGGGFGGGGGGGDGGGGGGGGGGGCGGGGGDCEEGGGGGGGGGGGGEGGGGDGDEGGGEFFGGGGGG++AFFGGGGDGG,EFGGGG9AFFFGFG@EDFGGCFFGDEGGCFD?CCEFEGECCFGEEGGGBFG6FFGFGG8,:7:3,,?:*,:C:9A+>FG79CCF46?FD7BC>EGGD*:5)85C>5:)8;/8AF5CD**:9*3+3*96C)99**8337)*27;)1))**+/(*<3(((,-()->((0.4*0*).)
@M03506:14:000000000-AKVR1:1:1101:9043:2791 2:N:0:43
CTAGGACTACAAGGGTATCTAATCCTGTTTGATCCCCACGCTGTCGCGCCTGAGCGTCAGTAATGAGCCAGTGAGCCGCCTTCGCCACCGGTGTTCCTCCCAATATCTACGAATTTCACCTCTACACTGGGAATTCCACTCACCTCTCTCATACTCAAGCTAAACAGTTTCAATGGCAGTTCCGGAGTTAAGCTCCGGGCTTTCACCACTGACTTGGATAGCCGCCTGCGCGCGCTTTACGCCCAGTAATTCAGAACAACGCTAGCCCCATTCGTATTACCGCGGCTGCCGGCACGAAGTT
+
CCCCCGGG9FGGFGGGGEGGGGGGGGGGGGGGGGGGGGGGGGGGGGGGGGGGGGGGGGGGGGGGGFFGGGGGGGGGGGGGGGGGGGGGGGGGGGGGGGGGGGGGGFGGGGGGFCFDDGGG?FFFGGGGGGGGCFGFGGGGGGGGGCEFGGGDGGGCGGGGGGGGGGGGGGDEGGGGGGGDEFGGGGGGGGFGFEGCEEGGGGGFFFFFF79CGFD9?FAFGGF=CC?FGC;EDBE5<GFCEGDCDF<6?CC8*1:>52D55@>*5C:FG)7@@G6**5@CA(-(-4-)()4>3(2/))(-)
@M03506:14:000000000-AKVR1:1:1101:8111:2848 2:N:0:43
CTAGGACTACAAGGGTATCTAATCCTGTTTGCTCCCCACGCTTTCGTGCCTCAGTGTCAGTGTTGGTCCAGGTGGCCGCCTTCGCCACAGATGTTCCTCCCGATCTCTACGCATTTCACTGCTACACCGGGAATTCCACCACCCTCTACCGCACTCTAGCGAGCCAGTATCCAATGCCATTCCCAGGTTGAGCCCGGGGATTTCACATCAGACTTAACTCACCACCTACGCACGCTTTACGCCCAGTAATTCCGAGTAACGCTTGCACCCTTCGTATTACCGCGGCTGCTGGCACGAAGGT
+
CCCCCGGGGGGGGGGGGGGGGGGGGGGGGGGGGGGGGGGGGGGGGGGGGGFGGGGGGGGGGGGGGGGGGGGGGGGGGGGG7FFFGE@@GFGGGGGGGGGGGGCGGGGGGGGGDGEGGGGGFGGGGGGGGGGCFFGGGGGCFGGEFFFDEE@EEGGGGGGGCEEGGF6F7:EFGGGGFGGGGDGGFGGF6F8DC:CEG5C7:*>;;CFGFGDFGCFCFFFGGGGGFGAFGGFEGFED2C@CEC5CDFCBGFFF*97390CF3)<5*;96C)*7?C;CE??E)(491>753<)55()*))((.
@M03506:14:000000000-AKVR1:1:1101:20971:2857 2:N:0:43
CTAGGACTACAAGGGTATCTAATCCTGTTTGCTCCCCACGCTTTCGTGCCTGAACGTCGTTGCTGGACCAGGAAGCCGCTTTCGCCACTGGAGTTCCTTCCGATATCTACGCATTTCACCGCTACACCGGAAATTCCGCTTCCCTCGTCCGCACCCTAGCTGCATAGTCTCGAATGCAATTCTCAGGTTGCGCCCGTGGCTGTAACACCCGACTTATGTAACCGTCCACGCACCGTTTAAGCCCAGTATCTCCGATTAACGCCTGCCCCCACTGTATTACCTGTGCCTCTGGCATATGCTT
+
CCCCCGAEG<CD<-@FFGGG9C9<,,CC9,,CCE<C7<@CFG7FFGG8,CAFEEFEFC:+B,@FEFFCCFGE@,,,9@:F6D,:,8,6:EE,6,B9,,9,,4B=@CFAF9+=444CFGE??7+46,44@::FE<A,9AC+3@=,@6+6BCCC+1+++@>@EECC,37,5,75,34@7,9,EF,;=3,@A@3****4****/*,,14=6*)))*:*51+1++1;7**)2+*.=1))*(*.+0+2975<8+2+**0)*1(::@))***2)20)009299)/<)))).6)*5),27()*/*-.)
@M03506:14:000000000-AKVR1:1:1101:7492:2934 2:N:0:43
CTAGGACTACAGGGGTTTCTAATCCTGTTTGCTCCCCACGCTTTCGCGCCTCAGCGTCAGTACCGTCCCAGCGAGCTGCCTTCGCAATTGGTGTTCCTCCCGATATCTGCGCATTTCACCGCTACACCGGGAATTCCACTCGCCTCTTCCGGACTCTAGTCCGACAGTATCGGCCGGCTTTCCAGGGTTGAGCCCTGGACTTTCACAGCCGACTTATCCGACCGCCTACGCGCTCTTTACGCCCAATAACTCCGGACTACGCTTGCCCCCTACGCACTACTGCGGCTGCTGGCCCGTGGAC
+
CCCCCGGGGGGGGGDCFEGGGGGGGGGGGGGGGGFFGGGGGECDC@FFGGGGGGGGFEEGGGCCFFGEFGGGGDGGGGGGGGGGGGGGGFGGDFGGGGFGCFGGG=FGGGGGG>FGGFGGGCFGGGGGGCD:C=AFFAF;88EGCEFDFGCE6CGGGGEFGGGDGC>>FFGGGGGGGG5E,;CGD8=F**5<BCFG=7*AC*+++=9=5>7CE)8@C>*:C<<7<D00C35*95>34:6@:CCDCC*)++31)55>C(0<.)0///2);@C;:5*//-)<)).(((,)()).8(()0)--(
@M03506:14:000000000-AKVR1:1:1101:7418:2944 2:N:0:43
CTAGGACTACAAGGGTATCTAATCCTGTTTGCTCCCCACGCTTTCGCGCCTCAGCGTCAATACCAGTCCAGTTGGCCGCCTTCGCCACCGGTGTTCTTCCCAATCTCTACGAATTTCACCTCTACACTGGGAATTCCACCAACCTCTCCTGGATCCAAGCGCACCAGTATCAAGCGCAATTCCCGGGTTGAGCCCAGGGCTTTCACGCCTGACGTAGTGCACCGCCGACCGGCCCTTTCAGCCCCGAAAGTCCGAACAACGCTTGCCCCCTTCGTATTACCGCGGCTGCTGGCATCATCTT
+
CCCCCGGGGGGGGGGFGGGGGFGGGGFGGGF9FGGGDFGEG@CGGGGGGGEGFFFGGGG7FGFGFG<FEDFEGGGFGGGGCEGGGEGGGGGGGGGGGGGGFFGGGFFGGGF7FFFFEFFG,E<BEEGG98DE,FE9?BFG?FCEDDEFGEG?,,,3@8EE6=++@3>E,,7D8@>EDC++3,;EGED>C8DDDE*1,=:9,;D?F7,,=**964/**:8FFF5*2)))2))*17)1,**++3*1*/*)/2+1/57*974=))7D3=CFE))))1;;C4*06-279>()-).()()*)1).)
@M03506:14:000000000-AKVR1:1:1101:11804:2948 2:N:0:43
CTAGGACTACAAGGGTATCTAATCCTGTTTGCTCCCCACGCTTTCGTGCCTGAACGTCGGTACTGGACCAGGAAGCCGCTTTCGCCACTGGTGTTCCTTCAGATATCTACGCATTTCACCGCTACACCTGAAATTCCGCTTCCCTCTTCCGTACCCTAGCTACACAGTCTCGAATGCAATTCCCAGGTTGAGCCCGGGGCTTTCACACCCGACTTATGTAACCGTCTGCGCACGCTTTACGCCCAGTAATTCAGATTAACGCTTGCACCCCCTGTATTACCGATGCTGCTGGCACCGCCTT
+
CCCCCFGGGGGGGGGGGGGGGGGGGGGGGGGGGGGGGGGEGGGGGGGGGGGGGGGFGGGGGGGGGG?FGGGECFGG@FGGEGGGC=CGBFFFFGGFGGFG9B,CEFGGGGF7:FFDFGGFEEEFEFFC,,99=FFGFFGCEEGFGG8,6C868@8D>DGGFFF@FFGGGAG8DF,@DFGGFECDEFGG?FFF86:8:*@C*3DF7:2<;DC)CDEC+;F@7::C5*.0+5=2C:BG0785*7<DD58*3:99*8*;*.>F3BF/*;+9;5)85*<+9)*+4((((24620)(74)C3),4(
@M03506:14:000000000-AKVR1:1:1101:11732:2955 2:N:0:43
CTAGGACTACAAGGGTTTCTAATCCTGTTTGCTCCCCTAGCTTTCGCGCCTCAGCGTCAGTTGTGGTCCAGTGAGCCGCTTTCGCCACAGGTGTTCCTCCTGATATCTACGCATTTCACCGCTACACCAGGAATTCCACTCACCTCTCCCACACTCAAGCCAGCTAGTTTCTCGTGCAGACTTCGAGTTGCGCCCGAAGATTTCCCACACGACTCATCCCACCGCCTACACCCCCTTTCCGCCCAAGAACTCCGAACAACGCCCGCCCCCCGCTTATCACCGCGGCCTCCGCCACCGAGCT
+
<CCCCGGGGGCEFGEF-FCFGGFFGGCFCGGGFGFGGFCGGGFGGGEGGGEFFGGGFEEFCFGGGEEFDGGGGGFGGEEDE<F@FGGGFFGF8FGGGGGGGGFCDGEGGGGG@@CFG<FFEGC:@9EFGF77??FFFGGEFGFFFFDDGDDG+A?DFGDCG8=+,,@6@:D,@EF8?+@@BD:DC+,E>;>CEGGGEE*@D8CF,2<EG*/?5*?F>FF,86?*9<3)A*;*20:D@>+>**:7CF2)**0*00>*9(0:5B>C)*:BG5D)7)*;:4*2((4(((()()-3;1?*))(((
@M03506:14:000000000-AKVR1:1:1101:10256:2958 2:N:0:43
CTAGGACTCCAAGGGTTTCTAATCCTGTTTGATCCCCACGCTGTCGCGCCTGAGCGTCAGTAATGAGCCAGTGAGCCGCCTTCGCCACCGGTGTTCTTCCCAATATCTACGAATTTCACCTCTACACTGGGAATTCCACTCTCCTCCCCCGATCTCAAGCCAACCCGTCCCAAGCGCACTTCCCAGGTTGAGCCCAGGGCTTTCACGCCTGACAAAGCTGGCCGCCTACGCGCCCTTTACGCCCCGTAACTCCGAACACAGCCCGCCCCCTCCGCATTACCGCGGCCGCTGTCACGAAGTT
+
CCCCCGGG9FGGGGGGGDGGGGGGGGGGGGFEFGFFGGGGGGGGGGGGGGGGGGGGGGGGGGGGFGFGGGGGGGGGGGGGGGGGGGGGGGGGGFGGGGGGGGGGGFGGGGGCGGGGFGGGGGFGGGGFFGFGGGFFGGGGGCFF9FC6EDGCGGFFGGFGGCEGGGCGGGGGDFGGGG*@DFGGFCCGG77DE8DGE>CE67<C,B:F=*76CF,,85*+29>/)/)8:CECDE@)17*<**9C)*2)/*31<<D37(**)0077EC>EFC>>)*28(/<<((,,(()-<(,14<*))(,.
@M03506:14:000000000-AKVR1:1:1101:14972:2973 2:N:0:43
CTAGGACTACCAGGGTATCTAATCCTGTTTGCTCCCCTAGCTTTCGTGCATCAGCGTCAGTTGTGGTCCAGTGAGCCGCTTTCGCCACCGGTGTTCCTCCTGATATCTACGCATTTCACCGCTACACCAGGAATTCCACTCACCTCTCCCACACTCCAGCCCGGCAGTTTCTCGTGCCGACTATGAGTTGCGCCCAGAGCTTTCACAACAGACTTCCCAAACCGCCGACGCCGCCTTCACGCCCATTCAATCCGAACAACGCTCTCCCCTCCCGTCTTACCTCTGCTGCTGTCCCGACGTT
+
CCCCCGGGF@@6E;7FF-6@EGGGGGGEDGGGFFDGEGGGGFGGGCGCG8@FFFG>FFFFDDFFECEFGGG@6,EF@CEEBFCC7CFC,@@FDG7<,9<<FG9?FAEFCCF+,78FFGGFEFGGECF?FEC+,:?FFGF;F=EF98,@B8EG8@,6,@,,+@@==C8>=3==:=D6+++45+*,,,,,73,*@@C5,;;,>7,<>:=,***2,*15*;?6;FF59D))2/)*)0092*/<;5CD3*3*++0/07>C)(*1)7)7/02)8)77)9/**(03()),,))/)04.=)85;54(-
@M03506:14:000000000-AKVR1:1:1101:12507:2981 2:N:0:43
CTAGGACTACAGGGGTATCTAATCCTGTTCGCTCCCCACGCTTTTGCGTCTCAGCGTCAGTACCGTCCCAGAGGGCCGCCTTCGCCACGGGTGTTCTTCCCGATATCTGCGCATTTCACCGCTACACCGGGAATTCCACTCTCCTCTTCCGGACTCTATCCTTACGGTTTCCACCGACAGCTCGAGGTTGAGCCTCGAGTTTTCCCAGCGGACCTGTGAAACCGCCTACACGCCCCTTACTCCCAATCAATCCGGCAAACGCTTGCCCCCTCCGTATTACCGCGGCTCGTGGCACGCAGTT
+
CCCCCGGGGGGGGGGGGGGGGGGGGGGGGGGGGGGGGGGGGGGGGGGGGGGGGGGGGGCCFFGGGGGGGGGEGCFGGGGGGGGFFGCGDEEGGGGGGGGGGGC:FFGGGGGGGGGGGGGGGGGGG9FGGGGGDFFFGGGGGFGGGGGGGGGCCEEGGF,<ECCFGCDGG5FGGGCGEGGGF8FC=8?=F8+CCF*AE7=FC+1C+6C7>78:5D;=C*9CCD<*9)<360?CD)))-76C++9>*:65ACCBFF3))(*10))118@6F33))/***.*361>043()(0(-7(.*))-46
@M03506:14:000000000-AKVR1:1:1101:16321:2984 2:N:0:43
CTAGGACTACCAGGGTATCTAATCCTGTTTGCTCCCCACGCTTTCGCACCTCAGCGTCAGTACCGGGCCAGTGAGCCGCCTTCGCCACTGGTGTTCTTGCGAATATCTACGAATTTCACCTCTACACTCGCAGTTCCACTCACCTCTCCCGAACTCAAGATCTTCAGTATCAAAGGCAGTTCTGGAGTTGAGCTCCAGGATTTCACCCCTGACTTAAAGACCCGCCTACGCACCCATTACGCCCAGTGATTCCGAGCAACGCTAGCCCCCTTCGTACTACCGCGGCTGCTGGCACGACTGT
+
CCCCCGGGGGGGGGGGGGGGGGGGGGGGGGGGGGGGGGGGGGGGGGGGGGFGGGGGGGGGGGGGGGGGGGGGGGGGGGGGGGGGGGEGGGGGGGGGGGCFGGGGGGGGGGGGGGFGGGGGGGGGGGGGGGGGGEGGGFGGGFGGDFGGGGGGECGGGGGADFFGGGGGGFAAFGGGGGEGGGGGC9EFGGGGGGGGGCGFCGCCFGGGEGGDGCGFGFFGFFGCDCD40>EEGDEF1>CGGGG3CCGA+2+1+)11>95CBB>37@FFE:9>F7***46922(,-43)4:B(0()*0.((.
@M03506:14:000000000-AKVR1:1:1101:20466:3007 2:N:0:43
CTAGGACTACAAGGGTTTCTAATCCTGTTCTCTCCCCACGCTTTCGTGCCTTAGCGTCAGATACATGCCAGCAAGCTGCCTTCGCCATTGGTGTTCCTACTGATATCTACGCATTTCACTGCTACACCAGTAATTCCACTTGCCTCTCATTTCCTCTAGATTGCCAGTATGCGATACAGTCCATATGGTTGAGCCACAGGGTCTCGCATTGCACTTAACAATCCACCTACGCCCGCCTTACGCCCACTGCTTCCGTATAACGCTTGGATCCATCGTATTCCCGCGGCTGCTCGCACGTAGT
+
CCCCCCFGGGFGGFEF<CEFFGGGGGFGGG,E9EFFGFGDGGECFGG8FFGDEFGGGFCCFFGGGGGGGGF@8<CF8FEC,<FFGE:BGEGGGGGGGG9FF,5@BCFFGGFEEG,AEFFEFGFFG@FGGCGGG9EFF,=EF,=84@8B,,,,9@;E9@;EFF9,==,@8@DFGC?+@,7,@,@,3,=FG;=,3?DEE@?F3+,@9,;6909CEC;@CF+,42;7CFA>,;0@*@B*)3*2D:7C?/*)=,,1+)**/(84;3>*9CC)5)**++*3C()+1/(--320,7,))((9)8(.-
@M03506:14:000000000-AKVR1:1:1101:13990:3011 2:N:0:43
CTAGGACTACAAGGGTATCTAATCCTGTTTGCTCCCCACGCTTTCGCGCCTCAGCGTCAATTCCAGGCCAGATGGCCGCCTTCGCCACTGGTGTTCTTCCCAATATCTACGAATTTCACCTCTACACTGGGAATTCCGCCATCCTCTCCTGGATTCAAGTGCAACAGTATCAAGCGCAATTCCCGGGTTGAGCCCGGGGCTTTCACGCCTGACTTATTGCACCGCCTACGCGCCCTTTACGCCCAGTAAATCCGAACAACGCTCGCCCCCTTCGTCTTACCGCGCCTCCCGGCACGAAGTT
+
CCCCCGGGGGGGGGGGGGGGGGGGGGGGGGGGGGGGGGGGGGGGGGGGGGGGGGGGGGGGGGGGGGGGGGGGGGGGGGGGGGGGGGGGGGGGGGGGGGGGGGGGGGGGGGGGGGGGGGGGGGGGGGGGGGGFGGFGGGGGGGGGGGFEFGGGFGFGGGCGGGGGGGGGGGGGGFC8EGGGGGGGDGGGDGGFGGFEGCCEGGGGFGFFGGFCGCGFDFFGFGF5<DFEC38=DBFD:>=C5=7<5*+*<<0@FFDGD(77>D5*):?B?:3759;*:(*<:(,((,2).)4(;(,*)),4)
@M03506:14:000000000-AKVR1:1:1101:12437:3033 2:N:0:43
CTAGGACTACAGGGGTATCTAATCCTGTTTGCTCCCCTAGCTTTCGTTCTTCAGCGTCAGTAGTGGTCCAGCTCGCCGCTTTCGCCACGGGTGTTCCTGCAGATATCTACGCATTTCACCGCTACACCTGCAATTCCACGAGCCTCTCCCACACTCAAGCACGGCAGTTTTGGAAGCCGTCTCTGGGTTGAGCCCAGAGATTTCACTCCCAACTTGCCACACCGCCTACGACCCCTTTCCCCCCAGTAATTCCGAACAACGCTGGCCCCCTACGTATTACCGCGGCTGCTGTCCTGTGGTT
+
CCCCCGGGGGGGGGGGGGGGGGGGGGGGFGGGGGFGGGGGGGGGGGGGGGGGGFGGGGGGGGGGGGGGGGGGFGGGGGGGGGGGGGGGDGGEGGGGGGGGGGDGGGGGGGFGCFGGGFGGGGEGGGGGGGGGGGFFGGGCFEEGGG8FFGGGGGFGGFGGCFGGG>8>FFC,8D9:EFGGG:7;EFFEEGGGGGGGC,4,>C9FCFCFGFGC7DGGG48C**::D5)5CDF5).:1:6*+0*/)9=+/<99@4751)(*:)7019=CF8D3)87;++(1<>?B01610,)))*))2/)(,-
@M03506:14:000000000-AKVR1:1:1101:19263:3045 2:N:0:43
CTAGGACTACAGGGGTATCTAATCCTGTTTGCTCCCCCAGCTTTCGAGTCTTAGCGTCAATAGAGGCCCAGGCAGCTGCTTTCGCCATAGGTGTTCCTCCCGATATCTGCGCATTTCACCGCTACACCGGGAATTCCACTCTCCTCTTCCGGACTCTAGCTTGACGGTTTCCACCGACAGCTCGAGGTTGAGCCTCGAGTTCTCACAGCGGACCTGTAAAGCCGCCTACCCTCTCTTTACGCCCACTAAATCCGGACACTCCTTGCCCCCTACGTTTTACCGCGGCCGCTGGCCCCTAGTT
+
CCCCCGGGGGGGGGGGGGGGGGGGGGGGGG8FGGGGGGFGDGGGGGGGGGGGCFGGCFGGGGGGGCFGGCFCGGGGGGGFGGGGGDGDEAFCFGGGGGGGGEFEFCEG9DG>:FEGEFCGG:FCF9<FFEF@F?EFGFA,A6@DDGGGGGGGDEEGGG;D;F,,,+6@6CEAFC:E+5:*6:AC*BE*=D8,2=2D?7EEC+=;,=?,/)):5)83@>+<:CD*)/:5**)+177=)*9:;EGCG*;42<+*/.)9<>*+0)*02<<98>)).7202(*+.(((,((0(),(.(4)071-)
@M03506:14:000000000-AKVR1:1:1101:6092:3070 2:N:0:43
CTAGGACTACAAGGGTATCTAATCCTGTTGGCTCCCCTAGCTTTCGTGCATCAGCGTCAGTTGTGGTCCAGTGAGCCGCTTTCGCCACAGGTGTTCCTCCTGATATCTGCGAATTCCACCGCTACACCAGGAATTCCAGTCTCCCCTGCAGTACTCGAGTCTGCCCGTATCGTCCGCACGCCCACAGTTGCGCGATGAGTTTGCACGAACAACGCGACAAACCACCTACGAGCTCTTTACGCCCAGTAATCCCGGACAACACTCGCCGCCGACGTATTACCACGGCAGCTGACCCGACGGG
+
CCCCCFFFDGEFGFCED-CF,CC9FCAFF,;EEFF<B,9@E<FGGGFFEE,C;EEF,BFFGGDGDGECFDGFGFCFCF++6C@FC7F:CFGFCGGD,CCF,EF,,@EA9EC+=:4EFBF,>++C:FFFF8FFFFF9EA,AF,C,,@,6,@EFC8A>+DCD8=DF,=83+6,3,36+63++3++6@EG,,@,@C**4;<CC,=,DCFGGC<D<F4*::>::7/9:*586CC)*28)*)2=F**//*A00<E<6F))17(**))/0*:*)*77859:*+5=C)-5-(((),)..0,(1)),((
@M03506:14:000000000-AKVR1:1:1101:7619:3070 2:N:0:43
CTAGGACTACAAGGGTATCTAATCCCGTTTGCTCCCCTAGCTTTCGCGCCTCAGCGTCAAGAACAGGCCAGGTAGTCGCCTTCGCCACTGGTGTTCCTCCCGATATCTACGCATTTCACCACTACACCGGGAATTCCACTACCCTCTCCTGCCTTCGAGTCGATCAGTATCGAGGGACCCTCCCCAGTTGAGCCGGGGGCTTTCACACTCGACTTGAACGACCGCCTGCGCGCTCTTTACGCCCAGTAAATCCGGACAACGCTTGTCCCCTCCGTATTCCCGCGCCTGCCGCCCAGTATTT
+
CCCCCGGGGGGGGGGGGGGGGGGGGGGGGGGGFGGGGGGGGGGGFGGGGG;FFGGGGGGGGGGGGGFGGGGGGGGGGGGGGGGGGGGGGGGGCGGGGGGGGGGGGGGGGGGGGGGGGCGGGGFGGGGGGGG:CFGGGGGGGGGGGG8DGG,DFG9E6DDFGCG886BDE,@+DC+BEF5CCFG>EGGG7>22B@>5EE8=E*>CFGGG6C19=3?FG6A=CG3*>C7)7)87<)8<429@85597C+1A++99>D*)(17)05*/2<*375)0)28;?*<<((4((,01),(.2(1)*)-)
@M03506:14:000000000-AKVR1:1:1101:6393:3076 2:N:0:43
CTAGGACTACAAAGGTATCTAATCCTGTTTGCTCCCCTAGCTTTCGTGCATCAGCGTCAGAAGTGGTCCAGTGCGCCGCTTTCGCCACAGGTGTTCCTCCCGATATCTACGCATTTCACCGCTACACCGGGAATTCCACGCACCTCTCCCACCCTCAAGCACGGCAGTTTCGCCTGCAGGCTCTAGGTTAAGCCTAGAGGTTTCACAGGTGACTTACCGCACCGCCTACGCACCCTTTACGCCCAATAATTCCGAACAACGCTTGCCCCCCTCGTATTACCGCGGCTGCTGGCCCGAAGTT
+
CCCCCGGGGGGGCGGEGGGGGGGGGGGGGGGGGGGGGGGGGGGGGGFGGGFGGGGGGGDEGGGGGGGGGGGGGGGGGGGGGGGGGGGGGGGGGGGGGGGGGGGGGGGGGGGGGGGGGGGGGGGGGGGGGGDGGDGGGGGGGGGGFGDFGFGGGGGGGGCDFGEGGEGCFFBCEE*DFEFGGFGFG;FFGGBFGG?G66DE1;BF@GG9ADCDGCFFGFDGCDD53>>5?CBGGB:5(96@8EGD<5C7+<<6@9D*52*55>>*7@C:FB))77:A*./+),1;(0-.-)),0(-9)0326
@M03506:14:000000000-AKVR1:1:1101:13111:3113 2:N:0:43
CTAGGACTACAAGGGTATCTAATCCTGTTCGCTCCCCACGCTTTCGCTCCTCAGCGTCAGTTACAGGCCAGAGAGTCGCCTTCGCCACTGGTGTTCCTCCACATCTCTACGCATTTCACCTCTACACTGGGAATTCCGCCATCCTCTCCTGGCTTCAAGCGCAACAGTATCAAGCGCAATTCCCGGGTGTAGCCCGGGGCTTTCACTCCCGACTTATTGCACTCCCTACGACCCCTTTACGCCCAGTTAATCTGCACAACGCTAGCCCCCTTCGCATTTCCGCTGCTCAAGTCCCAACGTT
+
<BCCCGGGGFFF<AEGDFEFAFGGGGGFCFEE@AFGGFGGG:CF<CBBCC8FFGGGGG@FGGFGFDF7@FFGGGGGEFE@CFC<:CF:FD8FE=CG<D,,,BFGGGGGGGFC7=FGGFF?F,C?FGGF9,<,9E8EFC:FDCF,9,44DE8,6=@8AFG8BE+@8DEF,@@,3E9+CG>E,@,E:6EE**,7EE8C***4?*@9B9,=,*/9C38C7++472++;C;BC3.*:).9=**0*:7<DGF*2<7864*2*-*2)559)A*7C><))**2;8*36(239(5*)*,)*).*))(-,
@M03506:14:000000000-AKVR1:1:1101:23932:3120 2:N:0:43
CTAGGACTACACGTGTTTCTAATCTCTTTCGCCCCCCCAGCTTTCCCGCCTCATCGTCATGTAACGTCGATGACCCCTCTTTCGCCACTGTCGTTCCTTCCGATCTCACCTCCTTTCCCCGCGCCACGGGAACTGCCTGCTCCCCCCAAGCTCCTCACCCCCCGCCTCTTCCGCGCCTGTTCCCCTGTTGAGCCGGCTGCTTTCACCAACCGACTTCCCCGTCCGCCCACCCGTGCTGTACCTCCAGTCTTTCCGACGAACTCTCCCCCGGTCTTCCCTACCCTTCGCGCTGGGCAGAACC
+
-@@,,;FGGC<,6;,6-;<@,,C6,6,6C9@F,BFC7++,,,;,,,;8+@,F8,E,96C<,<,,C8,@+@7E,E,,B,8,C,C8CC,B,:AFC,BFE?<<,+++8,9C,B,9,,9,5,C46=74C+4++8+++,,8<,,,>3>>@E63+>BCFG6E,,,,5*4**1:1:A;,*=*B***52@4+3*/2++++2=58**3:+*++++3+1/9)*11*2*7=)*11)/7)29>=).0*(003+3*2>*0*0++*1*/9)()*0.0**2A):5)0)1+++.*+(,(.(,(.381()(,*)0((.
@M03506:14:000000000-AKVR1:1:1101:16671:3197 2:N:0:43
CTAGGACTACAAGGGTATCTAATCCCGTTCGCTCCCCACGCTTTCGTGCCTTAGTGTCAGCAATGAGCCAGTAGACTGCCTACGCCATCGGTGTTCCTTCTAATATCTACGGATTTCACTCCTACACTAGAAATTCCATCTACCTCTCTCATGCTCAAGCTTAGGAGTTCAAACAATGTGTCCACGGTTGAGCCGTGAGCTTTCACTGCTTGCTTTCTATGCCCCCTACGCAACTCTTTACGCCCAGTAATTCCGGATAACGCTCGGATCTTCCGTATGCCCGCGGCTGCTGGCACGGTAT
+
CCCCCGGG-FGGGGGGGGGGGGGGGGGGGGGGGGEGFGGGGGGGGGGGGGGGGGGGGGGGGFCFFGGGGGGGCFFGGGGGGGGGGGGGGGGGGGGGFGGGGGCFGGGGGGGGGGGGGGGGGGGGGGGGGGGDFEFGGGGGGGGGGGGGGGGGGG;EG?FGGGGGGFGFFCDFFGGGGGGGGFECGCCGGEGDDFGGG6:CGCFCFFGGFG<7FFGGFFFF77*,;DF>FD499?FFE>F?F54<??8;F;F1=CD:*689=35*/=C)35*;CFEG*(.+)(,,-(25(048F0(2)0(-(
@M03506:14:000000000-AKVR1:1:1101:11732:3213 2:N:0:43
CTAGGACTACAGGGGTATCTAATCCTGTTTGCTCCCCACGCTTTCGCGCCTCAGCGTCAATGTCGGTCCAGATAGCCGCCTTCGCCACTGGTGTTCCTTCCGATATCTACGCATTTCACCGCTACACCGGAAATTCCGCCTCCCTCTTCCGCACCCTAGCTACGCAGTCTCGAATGCAATTCCCAGGTTGAGCCCGGGGCTTTCCCACCCGACTTATGTAACCTTCTACGCACGCCTTACGCCCAGTAATTCTCATTAACGCTTGCACTCCCTGTCTTACCGCGGCGGCTGGCCGATTTTT
+
CCCCCGGGGGGGGGGGGGGGFGGGGGGGGGGGGGEGGGGGGGGGGDGGGG7FFFFEFGGGGGGGGDGEGGGFFGGGGGGGGGGGGGFEFGGGEGGGGFFF8FCGGGGGGGGGGGGGGGFGDGGGGGGGGGGCEGGGCGGGFEGGGGGGGG7>C@@+4<8CFFGGEEB:DFFG6DF8CCACEG<DGGGGGGFF?C5*=5::E7EG7C7;C89)/)*>7;++;;>+:>F4C3:AD3>*2>*<**/17*+1:<<6**27C42+.)./*299+)*))*20<)/<(,7(-((),894)(()).(.-
@M03506:14:000000000-AKVR1:1:1101:20054:3233 2:N:0:43
CTAGGACTACAGGGGTTTCTAATCCTGTTTGCTCCCCACGCTGTCGCGCCTCAGTGTCAGAAACTGCCCAGCAGACCGCCTTCGCCACCGGTCTTCCTCCGGTTCTCGACTCATTCCACCGCTCCACCCGGAATTCCGTCTGCCTCTACACCCCACGAGTTCGACCGTCGGCGCGGCAGATCCGTTGTTGAGCCCCGGTCCTTCACCACACCCTAATCAAACCACCTACCCCCTCTCTACCCCCAGTGATCCCGGACAACCGTCCCCCCCCTCTTACCACCGCGGCTGCTGCCACGGCGCC
+
9@C<CGGGGFDG8B+8@-CF,6FF<FE6,C6E,CFGD<FCEBEFF,6+@C8CC,6,,;,,CEEGG<EFF?AF8EEFGGEG7,C<FE76B=7FG7FGGGG@FC+4@5C+5++BF,,:?,AE:F:+@EF,4@F@+A:A<3,A,+CDFGDFFG,@CE+@>3+A6,*:@8:4@:*C*:**43/*+<+2/+;A*+4++51;?5*:*2+3+<C6*59<**200**+*29**1))+2)*/)0*(*0<+:539/<*+3+1.<))9(/1).)9/A*<8>D))*03+(/<0(3(-74)().2>,49).,((
@M03506:14:000000000-AKVR1:1:1101:6539:3237 2:N:0:43
CTAGGACTACAGGGGTATCTAATCCTGTTTGCTCCCCACGCTTTCGTGCCTCAGCGTCAGTATCGGGCCAGTGAGCCGCCTTCGCCACTGGTGTTCTTGCGAATATCTACGAATTTCACCTCTACACTCGCAGTTCCACTCACCTCTCCCGAACTCAAGATCCTCAGTATCAAAGGCAGTTCTGGAGTTGAGCTCCAGGATTTCACCCCTGACTTAAAGACCCGCCTACGCACCCTTTACGCCCAGTGATTCCGACCACCGCTAGCCCCCTTCGTATTACCGCGCACGCTGGCACGCAGTT
+
CCCCCGGGGGGGGGGGGGGGGGGGGGGGGGGGGGGGGGGGGGGGGGGGGGGGGGGGGGGGGGGGGGGGGGGGGGGGGGGGGGGGGGGGGGGGGGGGGGGGGGEGGGGGFGGGDGGGGGGGFGGFGCFFGGGGECGGGGGGGFFGFGGGGGGCEGGGG?E,@D9=FGGGGGGGGCFEF8+@>FGGGFGGGGGGGGECFGFFFGGAFG7EC770<FFDFC+C<F**)2?;EDB5CEFF(6+3/:):*2+1<23;@;:)99*1>>)17CGFGFD)0*;8677?4((9((-)433(7(,*))4(.
@M03506:14:000000000-AKVR1:1:1101:12382:3308 2:N:0:43
CTAGGACTACAAGGGTATCTAATCCTGTTTGCTCCCCACGCTTTCGTGCCCCAGCGTCAGTATCGGGCCAGTGAGCCGCCTTCGCCACTGGTGTTCTTGCGAATATCTACGAATTTCACCTCTACACTCGCAGTTCCACTCACCTCTCCCGAACTCAAGATCTTCAGCATCAAAGGCAGTTCTGGAGTTGAGCTCCAGGATTTCACCCCTGACTTAAAGCCCCTCCTACGACCCCTTTACGCCCAGTGATTCCGAGCAACGCTAGCCCCCTTCGTATCACCGCTGCTGCTGGCACGAAGTT
+
CCCCCGGGGGCEDFEGGGGGFFFFGGGGGGGGGGGGCFGGGEGGGDGGGFGGGFGGGGGGGGGGCC7FGGFEACCFGGGCFEGCCFGGGGCFFGGGGGDCEEGEGGGGGDGDFGFGEGGEFGGGGGFB@DFGGEEDFEFFGGGEFDFGDFG+6@8ED@GA9@FFCFGGAABCCCFFC,1,;=E;A,:C?,3@6=FGCFFGG79,2=C,*@FC,;,5=:+02:**:5A*,/0*)00*60:+//15C5C62C;A76*:D9<:5;)9)<*7C>C))988C1*04(((-9:@768(0()*07(2.
@M03506:14:000000000-AKVR1:1:1101:15606:3329 2:N:0:43
CTAGGACTACCGGGGTATCTAATCCTGTTTGCTCCCCACGCTTTCGCGCCTCAGCGTCAGTATCGGTCCAGAGAGCCGCCTTCGCCACCGGTGTTCTTCCCAATATCTACGAATTTCACCTCTACACTGGGAATTCCACTCTCCTCTCCCGATCTCTAGCAAACCAGTCCCAAATGCAGTTCCCAGGTTAAGCCCGGGGCTTTCACATCTGACTTGATCTGCCGCCTGCCCGCCCTTTACGCCCCGTAAACCCGAACAACGCCCCCCCCCTTCGCATTACCCCCGCTCCTGGTCCGAACGT
+
CCCCCGGGGFFEEGGEGGGGGGGGGGGGGGGGGGFGGGGEGGGGGEGGGG,FGFGGGGGDGGGGGGGGGGGGGGGGGGGGGGGGGGGGGGD=FGGGGGGEGCGGGGGGGGGGCFCFGDGGFGGGGAFDE@FFFGFGGGF9FFGC,D>F?FC>CC=@ECACFDGGFC?DFFFF?EA,EFCFGGGG9>5CFGGACGGCEGDEGFF??FD,6:8@CF?+*+;1;DG5CD>)2*)*:8:)(99C8775):A555+0)))9D(9EB3)))/2<ED37<5***,1AA(-469()-/5()))).)-((
@M03506:14:000000000-AKVR1:1:1101:21877:3337 2:N:0:43
CTAGGACTACAAGGGTTTCTACTCCTTTTTGCTCCTCACGCTTTCGTGCCTCAGCGTCAGTAGCTGGCCAGTGAGCCGCCTTCGCCACTTGTTTTCTTACCAATATCTACTAATCTCCCCTCTACACGCGCATTCCCACTCCCCTCCCCCTAACTCACGATCTCGCATATCAAACGCATTCCTGGCTTAGCCCCTCCGTATCTCACCCCTGTCTCTAGGCCCCCCCCACGCCCTCTTCCCCCCGCCTTCTCGCCCACCACTTCACCCCCCCTCTTTCTACCCCTTCCTCCGTCGCGCATCG
+
-8A@<,;6E9-,C-,C-B,C6,<E<@,E<6@F,@F,6,C,,866F,;,,C@8,E,+868BF<6@@,,6@,,CE,66C++668F,@F,,6,EF,6,B,<,,,,:=5E,,,C,5,C,,,,4CFG8FFA,+>@++++,5C?F,:,,@?E+B+@++,6,3,,,+6@8,,+3+6,,,7,,+4+++3@,7,,<,,,,4,****4D;D*,555;94/3*24,,1+2,0855C)53>25*:5)24:**;7D))*2)9<2)))1*9(**)***2A:)C>C)0*+3+-*+.(-(.,,*.),->0653)(((
@M03506:14:000000000-AKVR1:1:1101:10591:3354 2:N:0:43
CTAGGACTCCAAGGGTATCTAATCCTGTTTGCTCCCCACGCTTTCGTGCATGAGCGTCAGTATTGGCCCAGGGGGCTGCCTTCGCCATCGGTATTCCTCCACATCTCTACGCATTTCACTGCTACACGTGGAATTCTACCCCCCTCTGCCATACTCTAGCCCGCCAGTCACAAATGCAGTTCCCAGGTTAAGCCCGGGGATTTCACACCTGTCTTAGCGAGCCGCCTGCGCACGCTTTACGCCCATTAGTTCTGCTTACCGCTTTACCCTCTCTTATTACCTCGGCTGCTGGCTAGGATTT
+
@CCCCGGG<FFGGFGGGGGGGGGGGGGFCG8FGGFGGGGGGGGGGGGCEGGGGGGGGGGECDFGFFGGGGGGGGGGGGFGGGGGGGGCGGGGGGGCFFGCFFGFEEFGGGG+:CFGGGGGGGGGGFDBFDF:FFAFGGGEFFBEGGGGGD@DF?FFGGFE>EGGDDBDFGFG,@,,9;AA>F7@ECCFC,@,@,@CCC5*4*5,5<B,=9FB?+,,+;5C))2:<C>>*))*))81876CC=CC5*+*+3:9*9***.*<7>3**++98*1))*+02.=C))-2:3(0360(.(5*0)-.5
@M03506:14:000000000-AKVR1:1:1101:23611:3365 2:N:0:43
CTAGGACTACAAGGGTATCTAATCCTGTTTGCTACCCACGCTTTCGTGCCTCAGCGTCAGTTATGGTCCAGAAAGCCGTTTACACCACCGGTGTTTCTCCTGATATCTACGCATTTCACCGCTACACCAGGATTTCCACTTTCCTCTCCCACACTCTAGCCTCTCAGTATTCGGCGCACCCTCCCAGTTGAGCCGGGAGCTTTCCCACCAAACTTAGAAGACCGCCTACACACCATTTACGACCAGTAACTCCGAACAACCCTCCCTGCCTACGTATTCCCCAGCACGTTGGCACGTATGC
+
@CCC8CEFFFCF9CC;CFFGAFECFAFGFGGGDGGGG,@:@FCFGGE8FFECFF<BCB,:F<<@DAEGGGCGGCEGFC8FF7<,6EDFFGECE??,CE<59A?FFGGECE,7@F4AC,C?C++8F<,EDCEG,5,,5@CCAEDGAEE=86===CFFGG98,E>,@,6@E:,3@3+>C@E8@DC@8,@CCCFCB6C@5*4*:*2,,2,11*;CG8CFC71,;6FECDEFGDF+*))*)+;<*//))=++<<+*9))/)(*2).)1*2*0*)*1)92+2(*+,(.,(..),)((0))/.))()
@M03506:14:000000000-AKVR1:1:1101:9008:3371 2:N:0:43
CTAGGACTCCTGGGGTTTCTAATCCTGTTTGCTCCCCACGCTTTCGCTCCTCAGCGTCAATATCGGCCCAGAGACCCGCCTTCGCCACCGGTGTTCCTCCTGATATCTGCGCATTTCACCGCTACACCAGGAATTCCAGTCTCCCCTACCGAATTCTAGTTGGCCCGTATCGGCTGCAGGCCCGGGGTTGAGCCCCAGGTTTTCACAGCCGAACTGACCAACCGCCTACGAGCTCTTTACCCCCAATAATTCCGGACCACGCTTGCACCCTACCTATTACCCCTGCTGCACGGCCGACGTT
+
@CC@CAEGAFGGGGGGDGFFFGGGGGGGGGFGFGGGGGG7FGGGGGGEGDFC9FGGEECCFG<EFFE>@FFFFCF@EGGGGEGFDGEGFGGGFDFGGGGGFF<F<FGDGGDEGG=@EDB??C+@FF8FDG@ABFDFGGCCFCGDFEGGGC@EGGFGGG9FGEGGGGGGGFGEGGCCCCFGGGGG5>:5:=8,?FFG=CC69@FF+C:9CFC:*)3028A6C3>7<<>7*/)*1))2):7+0<CGDG:/90@9B))9)-95)0)91*+/@3<))*3<76@GB(((-,.))/(-)(())0-,(
@M03506:14:000000000-AKVR1:1:1101:16757:3375 2:N:0:43
CTAGGACTACAAGGGTATCTAATCCTGTTTGCTCCCCACGCTTTCGTGCCTCAGCGTCAGTATCGGGCCAGTGAGCCGCCTTCGCCACTGGTGTTCTTGCGAATATCTACGAATTTCACCTCTACACTCGCAGTTCCACTCACCTCTCCCGAACTCAAGATCCTCAGTATCAAAGGCAGTTCTGGAGTTGAGCTCCGGGATTTCACCCCTGACTTAAAGACCCGCCTACGCACCCTTTACGCCCAGTGATTCCGAGCCACGCTAGCCCCCTTCGTCTTACCGCGGCTGCGGGCCCGAGTTT
+
CCCCCGGG<FGGGGGGGGGGGGGGGGGGGGGGGGGGGGGGGGGGGGGGGGCGGGGGGGGGGGGGGGGGGGGGGCFGGGGGGGGGGGGGGGGGGGGGGGGGGGGGGGGGGGGGGGGGGGGGGGGGGGGGGGGCGGFGGGGGGFGGGGFGGG8EGGGGGFFCGCGFFGGACFGFGGGGF:CFFGGCFFGGGG9FFFGGGGGCEF97,:C7EGGFGFCC>CCFGGG5DDE>E<D*)5:9=DAGCEDG3C9A<<+=8FCDD(9C)<)1)<8@5:))8*028(*3,(-3(-1)-)-(899)5)(,.
@M03506:14:000000000-AKVR1:1:1101:24815:3396 2:N:0:43
CTAGGACTACAATGGTATCTAATCCTGTTTGATCCCCACGCTATCGCGCCTGAGCGTCAGAAACGAGCCAGTGAGCCGCCTTCGCCACTGGTGTTCTTCCCAATACCTACGAATTTCACCTCTACACTGGGAATTCCACTCACCCCTCTCGTCCTCAAGTTTAACAGTCTCAATGGCAGTTCCGGAGTTGAGCCCCGGGCTTTCACTACTGACTTGGAAAACCGCCTGCGCGCGTTTTAAGCCCAGAAATCCCGACCAACGCTAGACCCCCACCTATTCCCTGTGTTCTTGGCAAGAGATT
+
A6ACCF?AFFGG,C,EFEF9FEF<FE9FFF8<CC,EDF@BCE6B,,,8C+6,CC<F:7@F9CF8DCBF7E@FCG@C,@EGCCCCCFGFB<,,4,BCF?EFFFF8EF@G9ECCFF95B?EA<BFCFGGG?C8E?F=?9<F,6@E,,+@+,6>=>+=EA,D:;,@E=,,3,,,8@E=?DCEDFGG8C++A@3@>?8*:*18*19EDC=,5=C2=,0,,*01,8***23>)*122/:))(*90:CFCF5*.2<006:*)1(1*.05*)+36*))))*28+-*+)-5,,.(1-*))03)*))())
@M03506:14:000000000-AKVR1:1:1101:11831:3430 2:N:0:43
CTAGGACTACCAGGGTATCTAATCCTGTTTGCTCCCCTAGCTTTCGCGCCTCAGCGTCAGTTGTGGTCCAGTGCGCCGCTTTCGCCACAGGTGTTCCTCCCGATATCTACGCATTTCACCGCTACACCGGGAGTTCCACGCACCTCTCCCACACTCAAGCACGGCAGTTTCGCCTGCAGGCTCCGAGTTAAGCCCGGAGATTTCACAGGTGACTTACCGCACCGCCTACGCGCCCTTTACGCCCAATAATTCCGAACCACGCTTGCCCCCCTCGTCTTACCGCGGCTGCCGGCACGAAGTT
+
CCCCCGGGGGGGGGGGGDGGGGGGGGGGGGGGGGGGGGGGGGGGGGGGGGEG@FGGGGGGGGGGGGGGGGGGGGGGGEEGGGGGGEGGGGGGGGGGGGFGGGGGGGGGGGFGGGGCFGGGGGEGGGFGECB>FGGGGDFEG8EGGG,DFGGGBGFFFCGGFFGGCCEGFGGGGGGGDF?FE8CCE>=?EGG9CFCCG*85A1AE9CCCFFFFGGGGGGFG<DGGGG>BGDDE3@@D?<?F5CGGG*86<:7=F?DCD1CG3@DDGD@7;5C:59A*;(1<70996>F>?)(,7049)<1:)
@M03506:14:000000000-AKVR1:1:1101:12814:3448 2:N:0:43
CTAGGACTACAAGGGTATCTAATCCTGTTCGCTCCCCACGCTTTCGCTCCTCAGCGTCAGTTACTGCCCAGAGACCCGCCTTCGCCACCGGTGTTCCTCCTGATATCTGCACATTCCACCGCTACACCAGGAATTCCAGTCTCCCCTGCAGTACTCCAGTCTGCCCGTATCGCCCGCACGCCGAGGGTTAAGCCCCCGGTTTTCACGAACAACGCGACACACCACCTACGAGCTCTTTACGCCCAGTAATTCCGGCCAACGCTCGCACCCCACGGATTACCGCGGCTGCTGGCACGCAGTG
+
CCCCCGGGGGGGGGGGGGGGGGGGGGGGGGGGGGGGGGGGGGGGGGGGGGEGGGGGGGGFGGGGGGGGGGGGGGGGGGGGGGGGGGDGGGGGGGGGGGGGGGGGGGGGGGGGGGGGGGGGGGGGGGGGFGGGGGGGGGGGGGGGGGGGGGFG9DDFGGGGGGGGGGGGGGGCGGGGGGGGGGC58EECDGGGCAFGGCE5C58EEGGE5C5CFCEC3DE*0>D55C:4635CC.7C<7*<*5DC*:<4CC7@B)9))(1C:B:<):55C:)07<**84*<9(-2((,)3)).8(.*).(-(
@M03506:14:000000000-AKVR1:1:1101:7147:3468 2:N:0:43
CTAGGACTACAAGGGTATCTAATCCTGTTTGCTCCCCTAGCCTTCGTGCCTCAGTGTCAGGTGTTGTCCAGGGACTCGCCTTCGCCACTGGTGTTCCTCTCGATATCTACGCATTTCACTGCTCCACCGAGACTCCCATTCCCCCCCCCACACCTCCAGCTCAATAGTATTCACTGCCATTTCCTGGTTAAGCCCGGCGATTTCACATCGAACTTCCCAACCCACCTACCCCCCCTTCTCCCCCAGTGACTCCGCACACCCCCTTCGCCCCCTGTCTTCCCTCTGCTCCCGCCCCCGCGTC
+
BCC@CEFF9F9,CCFFFCFC,CFGGCCCAF,FAGFFFF@CFFCEFDDFGGCFFFFCEFG9FEFFCGCEFGCF7<DF@7FG:FC<CFB7FF@E,9BEEEG,F,,?,CAB?FFG,8?,C,E<9,E,A,,F++8=7E,9A,49:@BFEE+>BC3=CCFEFD,=3A,,@,7@33,,,,,;EF?A;,7@,5,@,3,,,@E88;**=9CC;FC,=/8*/611*866*:95DDAF6*)2/;3C,**3+**99*3/+++1/)7/7(/:))))**1.:)1))*+0<)*<1),())-/.)4()4-))),-(
@M03506:14:000000000-AKVR1:1:1101:16617:3469 2:N:0:43
CTAGGACTACAAGGATTTCTAATCCTGTTTGCTCCCCACGCTTTCGCGCCTCAGCGTCAGTATTGGCCCAGATCACCGCCTTCGCTGCTGGTGTTCCTCCTGATATCTGCGCATTCCACCGCTACACCAGGAATTCCGTGATCCCCTACCAAACTCTAGTCACAACAGTTTGACGTGGCGGCCCCAGGTTGAGCCTGGGGGATTAACACGGCACTTATTGAACCGCCTACGAGCTCTTTACGCCCAATTAATCCGCATAATCCTCGCACCCTCTGTTACACCCAGCCTGCTCGACCCTATC
+
CCC@CEEG-EFG<FEEFFGFFGGGGGGGGGGGGFEFGCFGGGGGGGGGGECFGEEGEGGGFFEGDGGGGGGFGGGGGGGGGGGGGGGGGGGD=FFGGFFGFGFDBFCGGGGG>FFEBFFGGGGDEGF=FGGG8EGG9AFCF8EE?DBF3@B,>EFGGGDGG899,@@FEF=,6=@6+67CCCCC5E*:>9,,?8>,8:CCC/:8,=B,0*))*7CCFGFCGFF*9)))/7729))9A76+<CC<<5*)+3+6*//*)(/0***2***.?5*))039+)*2),((.((.()())(-/)8())
@M03506:14:000000000-AKVR1:1:1101:14454:3489 2:N:0:43
CTAGGACTACAAGGGTATCTAATCCCGTTTGCTCCCCTAGCTTTCGCGCCTCAGCGTCAAGAATGGGCCAGGTAGCCGCCTTCGCCACTGGTGTTCCTCCCGATATCTACGCATTTCACCACTACACCGGGAATTCCGCTACCCTCTCCCACCTTCAAGCCGATCAGTTCCCGATGCAATTTCCCAGTTAAGCCGGGAGATTTCACATCGGACTTGACCAGCCGCCTGCGCGCTCTTTACGCCCAGTATTTCCGGACAACGCTCGCCACCTACGTATTCCCGCCGCTGCTGGCACTTGGTT
+
CCCCCGGGGGGGFGGGFFGGGGGGGGGGGGGGGGGGGGGFFGGGGGGGGG@FGGGEFGGGGGGGGGGGGGGGGGGGGGGGGGGGGGGGGGGGGGGGGGGGGGCGDGGGGGGDEFGGGGGGGGGGGGGGGCC+@FGGFFGGCGGGCFBFFGGGGGGGGGFFGE:CEGGGG,DFEGGEGDAFGGGFFCCFGFF;C8C*?5=CFGCECF?FGDGCEDGFGC4C4;FGG<>AGGBGGD@GB>4:CG)>95<*+++/9>DGGB*28;5<7CG);5796989C0*?80((-(,)49).714*0*)--
@M03506:14:000000000-AKVR1:1:1101:16445:3491 2:N:0:43
CTAGGACTCCAAGGGTATCTAATCCTGTTTGCTCCCCTAGCTTTCGCGCCTCAGCGTCAGATGTGGTCCAGTGCGCCGCTTTCGCCACAGGTGTTCCTCCCGATATCTACGCATTTCACCGCTCCACCCGGAATTCCGTCTCCCCCTCAAGTCCTCAAGTCCACCAGTTTTCGAAGACCTTTTCCGGTTAAGCCGGAAACTGTCACTCCGCACTTGGCAGACCGCCTGCGTCCCCTTTACGCCCAATACACCCGCACAACGCTTGCCCCCTCCCTTTTACCGCGGCTCCTGCCCGGGCGTT
+
@CCC@CEF-FE<FG@F9FCEGAFGCFFFGGGGFGGGDF8@AFEFGDGDEG;CCFGGE6BFFGGGEAC<E@FEFGEFGGEG7CF7EFGCC<EFFEFGGGGC@BCG:CGFFGGDFFFDFDFGC@>=FFEEECF+>C:DF<FE8DGGGGCGG,C@EGFD9=9@>,,@:8CFCC;DECF>C>AFFAFD,:8@EEF,?8CCCCE6F>CE?<:AC4*17D6>CD*/*;*7D75)=).*))02(*97*:7DC58?+03<)8)))4*:.7>**88<A>/))*2+2)*3.((,(-771)8(>(()))-4(
@M03506:14:000000000-AKVR1:1:1101:14161:3493 2:N:0:43
CTAGGACTACCAGGGTTTCTAATCCTGTTTGCTCCCCACGCTTTCGCGCCTCAGCGTCAGTTACGGTCCAGATAGCCGCCTTCGCCACCGGTGTTCTCCCAATATCTACGAATTTCGCCTCTACACTGGGAATTCCACTATCCTCTCCCGTACTCAAGCACACCAGTCTCAAGCGCAATTCCCGGGTTGAGCCCAGGGCTTTCACGCCTGACTTGGTGCGCCGCCTACGCGCCCTTTACCCCCAGTAACCCCGAACAACGCTAGCCCCCTTCGTATTCCCGCGGCTGCTGGCCCGAAGTTA
+
CCCCCGGGGGGGGGGGGGGGGGGGGGGGGGGGGGGGGGGGGGGGGGGGGGCGGGGGGGGGGGGGGGGGGGGGGGGFGGGGGGGGGGGGGGGGGGGGGGGGGGFFGGGGGGGGGGFGGGGDGGGGGGGGGCFGGGGGGGGGFGGGGGGGGGGGGGGGGFGGGGGGGGGGGGEFGFGGGCEFGGGGGGGC5FGGGGGC@>EGGGGCCFGG,CCGFGFFC*8?DGDEGGFFCD>7C<)9:*7+319)9?:BG+8<3))))(**.)0)0CCBGF475<6*<)/91(33>(-7,<(1)((1.)()-
@M03506:14:000000000-AKVR1:1:1101:23662:3500 2:N:0:43
CTAGGACTACAAGGGTATCTAATCCCGTTTGCTCCCCTGGCTTTCGCGCCGCAGCGTCAGTAGAGATCCAGCCCGTCGCTTTCGCCACCGGCGTTCCTTCCGATATCAACGCATTTCACCGCCCCACCGGAAGTTCCACGGGCCCCTACCTCCCTCCAGACAGACAGTATCCAAGGCCCTTTTCCGGTCGAGCCGCAAGCTTTCACCCCGGACTGGTCTGCTCGCCTACGCGCCACTTTCGCCCAGTGATTCCGAACAACGTATGCACGGTTCGCCTATACCCGGCTGCCGTCCTGAATTT
+
<@9A<EEFEFFCC@@F<CFFG<CFFCC6CFG9,EFGGGE<E,CF,BC7@@+8@+@+B:@6F9F9A9,CC<C,<,6+687?,,E@CFF7FEGGE4+8BF,??B+4C@FCA48>FFCE,?E9:C+@+@FEEGD+>3,@FFGGGGG>CCC5,6B?298,*4,>6,2,/=86,,2@7<,1:F7F,<,+>*=7*4:4**1*3>*AAC+++++*2/9)*1*;0>*0?*:5))))2*):C5)*.**+2*11**<*+++/9)**1(9C)))*2+21;5/7)/*2;(*+--(-(((),.4-.((**))))
@M03506:14:000000000-AKVR1:1:1101:7508:3510 2:N:0:43
CTAGGACTACACGGGTTTCTAATCCCGTTTGCTACCCACGCTTTCGTGCCTTAGTGTCAGGAACGAGCCAGTAATCTGCCTACGCCATCGGTGTTCCTCCTAATATCTACGGATTTCACTCCTACACTAGGAATTCCAATTACCTCTCTCGTCCTCTAGCTTTGCAGTTTCCATAATGTGTATGGGGTTGAGCCCCACGCTTTCACTACAGACTTACAATGCCACCTACGCAACTCTTTACGCCCAGTAATTCCGGATACCGCCCGGATCCTCCGTATGACCGCGGTTGCTGGCACGGAGT
+
CCCCCGGGGGGGGGGEGGGGGGGGGGGGGGGGGGGGGGGGGGGGGGGGGGGGGGGGGGGGGGGGDFGGGGGGGGGGGGGGGGGGGGGGGGGGGGGGGGGGGGGGGGGGGGGGGGGGGGGGFGGGGGGGGGGFGGGGGGGGGGGGGGGGGGDFGGGGGFFGGGFFGDGGFGGA,ED=DGGGGCGDG8@EEGF@F?FEEEGGGGGF:FCCFCFGGGGGGFFGG*;9DFFFG4@CD86768B9C5?CC588C9C++;*)*,8+0=>))*85*077?FEC*(0+.5(((-(044))/(,>>D(,(
@M03506:14:000000000-AKVR1:1:1101:15913:3543 2:N:0:43
CTAGGACTACAAGGGTATCTAATCCTGTTTGATCCCCACGCTATCGCGCCTGAGCGTCAGAAACGAGCCAGTGAGCCGCCTTCGCCACTGGTGTTCTTCCCAATATCTACGAAATTCACCTCTACACTGGGAATTCCACTCACCTCTCTCGTCCTCAAGTTTAACAGTTTCAATGGCAGTTCCGGAGTTGAGCTCCGGGCTTTCACCACTGACTTGGAAAACCGCCTGCGCGCGCTTTACGCCCAGTACTTCCGAACAACGCCAGCCCCCTTCGTATTCCCGCGGCTGCTGGCCCGACGTT
+
CCCCCGGGGGGGFGGGGGGGGGGGGGGGGGGGGGGGGGGGGGGGGGGGGGGGGGGGGGGGGGGGGGGGGGGGGGGGGGGGGGGGGGGGGGGGGGGGGGGGGGGGGGGGGGGCFGGGGGGGGGGGGGGGGGGGGGGGGGGGGFGGGGFGGGGGGGGGGGGGGGGGGGGDGGGGGDGFGFGDFFFGGDEGGGGGFAFGE5CGGFFGGGGGGG>FG>FGG*=C*6C=D<>8FGFGGAED0F6E8EDG35C=+3+9*55*1(7C3:)9CGF8C.1)8*0*05*<)((-4>0)().(),()))-,(
@M03506:14:000000000-AKVR1:1:1101:20200:3556 2:N:0:43
CTAGGACTACCAGGGTATCTAATCCTGTTTGCTCCCCTAGCTTTCGCGCCTCAGCGTCAGACTCTGTCCAGATAGCCGCCTTCGCCACCGGTGTTCCTCCTGATATCTACGCATTTCACCGCTACACCAGGAATTCCGCTATCCCCTCCAGAACTCTAGCCTGTCAGTTTTGAATGCAGGCTCTGGGTTAAGCCCAGAGTGTTCACATCCAACTTAGCAGACCGCCTACGCGCCCTTTCCGCCCAGTAATTCCGAACCACGCTTGCCCCCCCCGCATTACCCCGGCTGCCGGCACGGAGTT
+
CCCCCGGGGGGGFGGGGGGF@ECFGGGCGGGGCFEGGGGGGGGGGGG7CG@FFDGGGF:CEFCFDGADFGFFFAFGGGGGGGGG>FFGGGGGGCFGFAFFF@FFGGFFFGDCEGGCFGGGGECBFGFEFFCB8FFFEDGCFGGGFG?CGG8=>E8FGCDFFFCAEFA;A:==+@9,AC7:6,,@76:FDF,DBFGGFF>;,=,@,:EFGCCDGCE9CD>CFG>5?G):CCA*5.8DF*+5CE//::@F?7+19?37<(2:)577*CF4C775>)*2:66E9(3,3>>),)-3:4373)--(
@M03506:14:000000000-AKVR1:1:1101:16857:3562 2:N:0:43
CTAGGACTACAAGGGTTTCTAATCCTGTTTGCTCCCCACGCTTTCGTGCATGAGCGTCAGTATTGGCCCAGGGGGCTGCCTTCGCCATCGGTATTCCTCCACATCTCTACGCATTTCACTGCTACACGTGGAATTCTACCCCCCTCTGCCATACTCTAGCCCGCCAGTCACAAATGCAGTTCCCAGGTTAAGCCCGGGGATTTCACATCTGTCTTAGCGGACCGCCTGCGCACGCTTTACGCCCAGTAATTCCTATTAACGCTTGCACCCTACGTATTACTGAGGCCGCTGGCCCGTAGTT
+
CCCCCGGG@FGGGGGGGGGGGGGGGGFFGGGGGGFGGGGGGGGGGGGGGGGGGFGGGGGGGGGG9DCGGGGGGGGGGGGGFGGGGGGGGGGGGFGGGGGGFFEEGGGGGGGGDE7FGGGGGGGGFEGCA@FECGGGGGGGGGCEEEGGGGFFFGFGEFGGG8EGGGDFG79FDFGGGDAEFGFF,8DFFFA9EF*@E54;:4AGFF9<F8=CGGGCFDD*2::EGGFFGDF=DB>3:<BG5AD5CFE*+C+/9/*:C)*0)77<CE9?8BD5@*;+<5*0).).(((0()-()(()0)4?5
@M03506:14:000000000-AKVR1:1:1101:9567:3574 2:N:0:43
CTAGGACTCCAAGGGTATCTAATCCTGTTTGCTCCCCACGCTTTCGCTCCTCAGCGTCAGTTACGGCTCAGAGACCCGCCTTCGCCACCGGTGTTCCTCCTGATATCTGCGCATTTCACCGCTACACCATGAATTCCAGCCCCCCCTACCGCACTCTAGTCTGCCCGTATCCACTGCAGGTTCTTGGTTGAGCCCCGAGTTCTCACAGCCCACGCGACAAACCGCCTACGAGCTCTTTACGTCCACTACTTCCGTGCCACCCTTGCCCCCTACGTATTACTGCGGCCGCTGGCTCGTGAGT
+
CCCCCFEF-CC<;-8E6-<E<CD<C<FC@E8C6FD@FFGGGCCGCGEGGG,CA<CBFGG@<F,66:C+8CF,,9CF,@@CG@@,,6B,,7CFGGGGCGAGC,,,C55F9FCF:88A<FFF:+>FB,,AF,A,CCF<?FD,4+@C+68DG@EGCE+6DF,@F:EFE335*4,,78>8,@,4,52,,6:EF*2,,1=88*=*4+BCCF?CFF*>E5**)>)17*9EDG376*)2974C)2*<5*97C9+9++<=9>**1(2+)0)*2++/*.))77CC@779)-43((()35,,)(,/7).(.
@M03506:14:000000000-AKVR1:1:1101:7562:3587 2:N:0:43
CTAGGACTACAAGGGTATCTAATCCTGTTTGCTCCCCACGCTTTCGCGCCTCGGCGTCAGTATCGGTCCAGAGAGCCGCCTTCGCCACCGGTGCTCTTCCCAATATCTACGAATTTCACCTCTACACTGGGAATTCCACTCTCCTCTCCCGATCTCTAGCCCGACAGTCCCAAATGCTATTCCCAGGTTGAGCCCGGGGCTTTCACATCTGACTTGTCAGCCCGCCTGCGCGCCCTTTACGCCCAGCATTCCCGGCCAACGCTGCCCCCCTACGTCTCTCGTCGGCCGCCGTCCGGTTGTC
+
9CCCCGGGGGGGGGGGDFGGGGGGGGGGGGGGGGGGGGG@FGFFGGGGGEGGGGGGGGGGGGDEEGGGDGGGGGGGGEGGGGGGFGD@FFGGDEFGFGGGFGGGGFGGGGGGCFGGGGGGGFGFGFGGGGGDFGFGGGGC==FFGGGFGGG6C88EGGAFFFEGGEGGGFG,54>ECEFEGGFGGG5,@DD78DCEGGDGGG8CCGCCEFC=E+<>+;6=*987CC>)*)0CDE3/84@E*/C)1*2.+<9=43))9-*:).)/)2A5E))0)/2/8(*<((4((41)(09()(,/0)(4)
@M03506:14:000000000-AKVR1:1:1101:6805:3598 2:N:0:43
CTAGGACTACAAGGGTATCTAATCCTGTTTGCTCCCCTAGCTTTCGCGCCTCAGCGTCAGTTGTGGTCCAGTGCGCCGCTTTCGCCACAGGTGTTCCTCCTGATATCTACGCATTTCACCGCTACACCAGGAATTCCACGCACCTCTCCCACACTCCAGCACGGCAGTTTCGCCTGCAAGCTCCCAGTTGAGCCAGGAGATTTCACAGGTGACATACCGCGCCGCCTACGCGCCCTTTACGCCCAATAATTCCGAACAACGCTCGCCCCCCCCGTATTACCCGCGCTGCCGGCACCGAGTT
+
CCCCCGGGGGGGGGGGGGGGGGGGGGGGGGFGGGGGGGGGGGGGGGGGGGCFGGGGGGGGGGGGGGGGGGGGGGGGGGGGGGGGGGGGGGGGGGGGGGGGGGGGGGGGGGGGGGGGGGGGGGDGGGGGGGGG8FGGGGGFGDGGGGGGGGGGGGEGGGDGCGGGGGE6DFGGGGGGGFDFGGGCGFGCGCFCDGGGGGGFFGGFEFGGGGGFC+;<FGBGD37=CDBF6C>*>D>)4C*A5A5D*ACF7<9@=9<*7147)7)755*7C:3)))***.*3),(((((0(),-50(/7:((-
@M03506:14:000000000-AKVR1:1:1101:10559:3631 2:N:0:43
CTAGGACTCCCAGGGTTTCTAATCCTGTTTGCTCCCCTAGCTTTCGTCTCTCAGCGTCAGCAACGGTCCAGAGGGCCGCCTTCGCCGCCGGCGTTCCTCCTGATATCTACGCATTTCACCGCTACACCAGGAATTCCACCCTCCTCTACCGCGCTCCAGCTCGCCAGTTTCGGGCGCACTTCCGGAGCTGAGCTCCGGGCTTTCACACCCGACTTAACGAACCGCCTACACGCCCTTTACGCCCAGTCAATCCGAACAACGCTTGCACCCTCCGTCTCACCGCGCCTGCTGGCCCGGAGTT
+
CCCCCGGG@EGGGGGGGGGGGGGGGGGGGGGGGGGGGGGGGGGGGGGGGGAFGGGGGGGGGGGGGGGGGGGGGGGGGGGGGGGGGGGGGGGGGGGGGGGGGGGGGGGGGGGGCEGGGGGGGGEGGGGGGGGCGGGGGGGGGGGGGGGFGGGGGGGGGGGGCFEEEGEFGGGGGEGGGGEGGGFEGGCGEC+8CCGGGGGGGGGGC?7FGGGGGC5CFGF533CEGG5BGDF5CFE3?F?G*:DG*:27:?+9F@DCG;FG:@375C??AE5@EC;@A(9E<666,135:)),31(>536<(
@M03506:14:000000000-AKVR1:1:1101:19637:3637 2:N:0:43
TAGGACTACAAGGGTATCTAATCCTGTTTGATCCCCACGCTTTCGCGCCTCAGCGTCGATGTCGGTCCAGTTGGCCGCCTTCGCCACGGGTGTTCTTCCCAATCTCTACGAATTTCACCTCTACACTGGGAATTCCACCAACCTCTACCGAATTCAAGCAAAACAGTCTTGAATGCAATTCCAGTGTTGAGCCCTGGGCTTTCACATCCAACTTGTCAAGCCGCCTACGCGCCTTTTACGCACAGTAATTCCGAACAACGCTAGCCCCCTTCGGCTTCCCCCGTCTGCTGGCACGACGTTA
+
CCCCCGGGGGGEFGGGGGGGGGGGGGGGGGGGGGGGGGGGGGGGGGGGGEGGGGDGGGGGGGGGGEGGGGGFGGGGGGGGGGFGGDGGGCFGGGGGGGF@EEFGGGGGGGGGGGGGFGGFGGGGGGDGF8FFGFFGFGGFGGG@FECDC@+8CF8EGGGFFG?FFGGG9:@=<;>E,,73>9C;3@EF,7D78FGCF5DCFGGFGFDF69DGGGF;*=A,;C)=CD65=D8=C..*7@=3A*))9?F?C++165755111>)73<F6<C>C5)**22()2,(--3(44))(3)5(*)0(((
@M03506:14:000000000-AKVR1:1:1101:24337:3691 2:N:0:43
CTAGGACTACCAGGGTTTCTAATCCTGTTTGCTCCCCACGCTGTCGCGCCTGAGCGTCGGTAACGGGCCAGTGAGCCGCCTTCGCCACTGGTGTTCTTCCGAATATCTACGAATTTCACCTCTACACCCGGAATTCCACTCACCTCTCCCGTACTCAAGTCCTCTAGTGTCAAAGGCCGTTCCAGAGTTGAGCTCTGGGCTTTCACCCCTGCCTTAAAGTACCGACTGGCCGCCCTTTACGGTCAGGATTTCCAAACACCTATAGACCCCCTCGTGTTACCCCGCTCGCTGCACAACGGTT
+
CCCCCGGGGCDEGGCFEFGGGGGGGGGGGGGFFFFFGFGGGGFCEFGGDEEGGGGGGGGEGFEFGGGGGGGGGG9FFEDG7?F7FFFDCGEE8AFEGG9FE7FGGAEGGGG7?=<5,C<F?ADEEGG,>F@F7+,CFDFFDGGGG8D=DFC=CE+@EGFFGG,,@<DC,@;,@E9D5FCEEEF9E?C5DCCE2>EC,,1,13<;,,,=785*0;C9+=FFGGDG*1)0**)1))21,*9:***19**)++319*2:*2**))*:C+<?*)))))/**.*2..-2(((02),().6*))(((
@M03506:14:000000000-AKVR1:1:1101:11602:3703 2:N:0:43
CTAGGACTCCCGGGGTTTCTAATCCTGTTTGCTCCCCCAGCTTTCGAGTCTTAGCGTCAATAGAAGCCCAGGCAGGTGCTTTCGCCATGGGTGTTCCTCCCGATATCTACGCATTTCACCGCTACACCGGGAATTCCCCTGCCCCCTACTCCATTCGAGTCCCTCAGTATCCGACGACAGCTCCTAGTTAAGCCAGGAGATTTAACGTCAGACTTAAGGGTCCGCCTACACTCGCTTTACGCCTAGTCATTCCGGATACCGCTCGCCACCTATGTCTTACCGGCGCTGCTTGCCCACAGTT
+
CCCCCFGGGGGGGGGGGGGGGGGGGGGGGGGGGGGGGGGGGGFGGGGGGGGGGGGGGGGGGGGGGGGGGGGGGGGGGGGGGGGGGGGGGGGGGGGGGGGGGGGGGGGGGGGGGGGGGGGGGGGGGGGGGGGGGGGFFFCFGGGGGGGCGFGFGFGGGFFGFGGFFGGGGGGGGEG>EE*=F6?EF9D=ECC9?FDCE58=CC9CFD5?5C*0AF7++:A6>FFGCG5)0*=9D5351C6?*554*:+*<<@/9))19-*+)))//:*0*8F4FGE<7<4+82((-00)()).)(47)8,5-
@M03506:14:000000000-AKVR1:1:1101:16102:3721 2:N:0:43
CTAGGACTACAAGGGTTTCTAATCCTGTTTGCTCCCCTAGCTTTCGTTCCTCAGTGTCAGTTGCGATCCAGTCAGCCGCCTTCGCCACGGGTGTTCCTGCAGATATCTACGCATTTCACCGCTACACCTGCAATTCCACTGACCTCTCTCGCACTCGAGCGCGGCAGTTTTGAAAGCAGCCTCTGGGTTAAGCCCAGAGATTTCACTCCCAACTTGCCGCACCCCCCACTCACCCTTTACGCCCCGTACTTCCTAGCCACGCCTGCCCCCTACGTCTTACCGCGCCCGCTGGCACGCTGTT
+
CCCCCGGGGGFGGGGGGGGGGGGGGGGGGGGGGGFGGGGCGGGGGGGGGGGGGGGGGGGGGGFGGGGGGGGDGGGGGDGGGDGDGGGEGGGGGGGGGGAFCFCGGFGGGGGGGGGGGGGFEG@FGDGFG@EGGGGGGFFFF=@EGGGGDGG6@CCGDFEGCCCEGC8>FDDCE;E,@C,8>CGGFFG?EF,5?DC>FF87A7,=>E<EE;6CECGCD<)=/:<57)):C*;EG449276CC*/))**.*2+1**0:6(*:)7)**1*0C:7))12*24*<((-71>(0,7((5()*.)(()
@M03506:14:000000000-AKVR1:1:1101:7138:3725 2:N:0:43
CTAGGACTACAGGGGTTTCTAATCCGGTTCGCTCCCCACGCTTTCGCGTCTCAGCGTCAGTTACAGGCCAGGAAGCCGCCTTCGCCACTGGTGTTCCTCCAGATATCTACGCATTTCACCGCTACACCTGGAATTCCGCTTCCCTCTCCTGCACTCTAGCCAGGCCGGCTTGCAATGCAGTTCTCGGGTTGAGCCCGAGGATTTCACATCCCACCTAACCAGCCGCCCACACGCGCTTTCCGCCCAGCAACTCTGGATACCGCTCGCCCCCTACGTCTTACCGCGGCTGCTGGCACGGATT
+
CCCCCGGGGGGGGGGCGGGGGGGGGGGGGGEDFD@FC<FGGFCGGGEEGGEGGFFFCGGGGGGGG?EGGGFFFGGGGGGCBFG<FGGGCEFFGGGGGGGGGGFFDFGGGGGGDGGGGGGGGGCGGGGGFGGGGGGGGGGEGGGGGG,DFG8D?DEGGGFEFF?:?ECE*3@BFG9,,@EE>CFFGDFDECEGGGGCC5ED*2<C?+++1;*2<5E6*2.:8<F:)/))2>;E7>>GB*5+21*9<78)0;*/1****.:+075)>*85C)9>:<82*.7?)41>4((.4))5),49>3(((
@M03506:14:000000000-AKVR1:1:1101:21444:3733 2:N:0:43
CTAGGACTACAAGGGTATCTAATCCTGTTTGCTCCCCTAGCTTTCGTTCCTCAGCGTCAGTAGTGGTCCAGCGCGCCGCTTTCGCCACGGGTGTTCCTGCAGATATCTACGCATTTCACCGCTACGCCAGGACTTCCGCTTACCTCTCCCACCCTCTAGCATTCTAGTTTCCGCTGCACCCTCCCAGTTAAGCCGGTCGATTTCCCAACAGACTGTGAACACCCCCTACACACTCTTTACCCCCAGTACTTCCGAACCACGCTCCCTGCCCCCTCTTCACCCCTGCTGCTGCCCCTTCGTT
+
CC@A8EFGFGFDGGDGGGGGGFGGGGGGGG@FFGGGGGGGGGGGGGGGGGFGEFFCFGFGGGFGE<FGGGGGGGGGGGGGGGGDEFGGGGEGFFGGGGCFCF<F9FGGCF?E@FGAF<FFGGGGGE@F7FGG+A:AFCGCGCGG9EGGFGFFCE?FG=@D9CEGF,7;;@EF6@E5;>FGGGFGGF,=?D,DDF*=**4*=+/B,<9,=5**2;@+1;7?17C*9CE3F*;0*0A77@4<+39D3*38++09?;D<3(7C:B5D)A6;F)*)))**04*05(4(-4,/272)),4*75(..
@M03506:14:000000000-AKVR1:1:1101:18442:3741 2:N:0:43
CTAGGACTACTGGGGTATCTAATCCTGTTCGCTCCCCACGCTTTCGCTCCTCAGCGTCAGTACCGGCCCAGAGTGCCGCCTTCGCTACTGGTGTTCCTCCCGATATCTGCGCATTTCACCGCTACACCGGGAATTCCACACTCCCCTACCGGACTCGAGTCACAGCAGTTTCGAATGGCCCCTCCACGTTAAGCGTGGAGATTTCACATCCGACTTTCCGAACCGCCTACGAGCCCTTTCCGCCCAATAATTCCGGACAACGCCAGGCCCCTACGTATCACCGTGGCCGCTGGCCCGTAGT
+
CCCCCGGG-FGCGGGGGGGGGGGGGGGGGGGGGGGGGGGGGGGGGGGGGGGGGGGGGGGGGGGGGGGGGGGGF<DFGGGGGGGGGGGGGGGGGGGGGGGGGGDG@FGGFGGGGGGGGGGGGGGGGGGGGDCEE8E<F,=FG,BGGGGGGGEG+9EGGGGFCGGG,,4@F=@DG*DC?8:EFC>EGCFCEFFFFC>*;CC59F79F+<FFD<95DEE++;=CCGG3C:)*25*70)/(0)+<53CDCE)<@F4800)*(9/7>))):*0;>33)7:2+.)0-::,(((0(0(-0(,150,((
@M03506:14:000000000-AKVR1:1:1101:6346:3762 2:N:0:43
CTATGACTACAAGGGTATCTAATCCTGTTTGATCACCACGCTGTCGTGCATGAGCGTCAGACACGAGCCAGTGAGCCGCCTTCGCTACCGGTGTTCTTCCCAATATCTACGAATTTCACCTCTACACTGGGAATTCCACTCACCTCCCTCGTCCTTGAGCTTCACAGTTTCACTTGCAGTTCCGGAGTTGCGCTCCGGTCTTTCACCACTTACTTGGGAAGCCGCCTGAGCTCGCTTTACGCCCAGTAATTCCCAACAACCCTACCCCCCTTCGTATTACCTCCGCTCCCGCCCCGACGTT
+
CCC@CF<CCECEEFBF<EEGECFFFGFE6;@@FG,,66CFECEGC,:@C@,<EFAFGFF,C,CC,6+@@EFF,C<CFFECFC<F,,6@<FEC:B?F9<C,?,E9AFCEG<<F<EED,5CF<,CFFGGF<8,,,49A?<FFFGGGG,@C?8+6666,7,3,>,7@,@>E,@EC,@>,=FC3,,7+833@8,,8CCGDG>3C57D,=B,,43++5:,,2*2,*;4:D)2)*0/+*.)*/C+>CE2)2*>+1B;61**9C25:)).0*0;>8))775@**5@96))(((-)()(()(()).(((
@M03506:14:000000000-AKVR1:1:1101:5842:3766 2:N:0:43
CTAGGACTACAAGGGTATCTAATCCTGTTCGCTCCCCACGCTTTCGCTCCTCAGCGTCAGTAATGGCCCAGAGATCCGCCTTCGCCACCGGTGTTCCTCCTGATATCTGCGCATTTCACCGCTACACCAGGAATTCCGATCTCCCCTACCACACTCTAGCCTGCCCGTATCGAATGCAGACCCGGAGTTAAGCCCCGGGCTTTCACATCCGACGCGACAAGCCGCCTACGTGCTCTTTACGCCCAATAAATCCGGACAACGCACGCCCCATACGGATAACCGCGGCAGCTGGCCGGTAGTG
+
CCCCCGGGFFGGGGDEFGGGFFGGFAFGGGGGGGGFGGEGDDEGGGGGCCEFGGGGGGGGFFGFGGGGGGGGGGGGGGFGGGGGGGGGGGGCEFGGGGGGGGG9FFF9FGCFB7BFGGCEGF:EFFGGGGGGGG?FCFDGFFGGDCFFCGGGGG8EFGDDGGGGGGGGGGGGGG,>9ECGGGGGGGGEFFE@C6*=CE57EG?FGGGCCFDCEC5CGG>C7*7CD)85FC)7>)7:.>F+*25)7*2)0<+90<97D;4C3@)9C**0:)*5?C*;5(1+511400,)3.5(03(185:)(
@M03506:14:000000000-AKVR1:1:1101:25781:3773 2:N:0:43
CTAGGACTACCAGGGTATCTAATCCTGTTTGCTCCCCTAGCTTTCGCGCCTCAGCGTCAGTTGTGGTCCAGTGCGCCGCTTTCGCCACAGGTGTTCCTCCTGATATCTACGCATTTCACCGCTACACCAGGAATTCCACGCACCTCTCCCACACTCCAGCACTGCAGTTTCGCCTGCAAGCTCCCAGTTGAGACAGGCGATTTCACAGGGGACATACCGCGCCGCCTACGCGCCCTTGACCGCCAATAATTCCGAACAACCCTCGTCCCCTCTGCATTACTCCCGCTGGTGGCCCCACGGT
+
CCCCCGGGGGGFGDGGGGGGGGFGGGGGGGGGGCCFGGGGGGGGGGEGGCBCCGGGGGGFGGGGEEDFFGFFFGGG,CFGDEGGG7FEGGGFGFCE9BDEFFGFGGFGG<?7FGGGGGEF@>FGGGGGGGC?:EFF9<FG7>CC=@,>>FGFEE8868@8,=3==AFBECCCCCCDFDFFGFGC*:6@99=:,5@D5*41;FFGGDF9C*))*9EFF*/:4)7/)/.809)*1>E<0C*8+*1)/*3)+3+/807*7;**)0099**0?>5;?*++3)*3))(.4-()()(-8(())),((
@M03506:14:000000000-AKVR1:1:1101:24220:3775 2:N:0:43
CTAGGACTACTGGGGTATCTAATCCTGTTTGCTCCCCACGCTGTCGCGCAGCAGTGTCAGAAACTGCCAAGCAGACCGCCTTCGCCACCGGTCTTCCTCCGTATCTCTATGTATTCCACCGCTACACCCGCAATGCCGTCTGCCTGTACAGCCTACGAGTTCGACAGTAGGCACGGCAGATCCGGGGTTGAGCGCCGGCATGTCACCACACCCGTACCAAACCACCTACCCGACGTCTATGCCAAGTGCTTCCGGTCACGGCTCTCCCCCCTGCGATTTCACTCTCTGTTGGGCCGTATGT
+
CCCCC,FFFG-;66+CF9C@EEGFF,FF<AC<EF8C;<CFC:FGGG8FGC+@@8<,6C6FDFDAAF9F<FG<6<<E6@EFEGGFC,8BBCF=@:BE?EFC:+4?FCEG,,:5AFEGFD,<=CFE7<<EGG++@>,A,8@:DFF9@,7@;DDDD,,6==B34,4,5+:@,DC,,@55C5;*?1,6***4?EDC,*=8****/*>++=C95/532)/*1177*/9*>*))3*0>).01(2)+0+0***30+<+97.9//(**5.)**0*)/0)))***2()2))))).,1)*.(0((/)0(,.
@M03506:14:000000000-AKVR1:1:1101:11066:3800 2:N:0:43
CTAGGACTCCAAGGGTATCTAATCCTGTTTGCTCCCCCAGCTTTCGAGCCTTAGCGTCAATAGAAGCCCAGGCAGGTGCTTTCGCCATAGGTGTTCCTCCCGATATCTACGCATTTCACCGCTACACCGGGAATTCCCCTGCCCCCTACTCCATTCGAGGCCCTCAGTATCCGACGACAGCTCCTAGTTAAGCCAGGAGATTTAACGTCAGACTTAAGGGTCCGCCTACACTCGCTTTACGCCTCGTAATTCTGACTAACGCCTGCAACCTATGTCTTACCCCGGCTTCTGGCCCTTAGTT
+
CCCCCGGGAFGGGGGGGGGGGGGGGGGGGGGGGGGGGGGGGGGGGGGGGGGGGGGGGGGGGGGFGGGGGGGGGGGGGFFGGGGGGGGGGGGGGGGGGGGGGGGGGGGGGGGGGGGGGGGGGGEEG@GFGGGGDGGGFGGGGGGFFGGFG?DFGGGGGGFGGFGGGGGGGGGGGGGGGGGDG8?FFGGGGGBFFGFF>FGFFCFGGGGGGGGFDFGGGGFGFGGGGGFDG6FCD>>568AFGGGG*:*):CEFF4D*:<*<><)***09FFC:7*2+06*+,(,,,(-0./64)(-*)9)-6
@M03506:14:000000000-AKVR1:1:1101:6353:3809 2:N:0:43
CTAGGACTACAAGGGTATCTAATCCTGTTTGCTCCCCACGCTTTCGCGCCTCAGCGTCAGTATCGGACCAGGTCGCCGCCTTCGCCACCGGTGTTCTTCCCAATATCTACGAATTTCACCTCTACACTGGGAATTCCACGACCCTCTTCCGAACTCAAGCCCGCACGTATCAAACGCAGCCCCCAGGTTGAGCCCGGGAATTTCACGTCCGACTGTACGAACCGCCTACGCCCCCTTTACGCCCCGTCATTCCGAGCAACGCTCGCCCCCTTCGTATTACCTCGGCTGCTGGCACCACGTT
+
CCCCC<FGCDFFGF;FFGGFGGGGFFGGGGCFF@FFEGECFF,C<B7:FCE,CFFGFEG@EECEEDE:BFCEC,@CE:@FEG,6C@GGGGG>+BFGEEGGGGCF<,BAFG+4A,A<FFFGGG,<AFGFGFG8:,AFCEFE:@ECCFFFFG=>8E8;EG:CCFEE8EBD?;D,3DEEEGGD,=CEGECCDGGGG6BE*=5*=7@?;:F6C*CDG)/+37<**/1/9><):75/).7/,2*0*:99)*/8:*21/)*)1,9C))5*1:EFG))085C*2(*<4).3((()4/),<12*0)(,(
@M03506:14:000000000-AKVR1:1:1101:19949:3811 2:N:0:43
CTAGGACTACAAGGGTATCTAATCCCGTTTGCTCCCCTGGCTTTCGTGTTTCAGAGTCAGGAATCTTCCAGGTATCCGCCTTCGCCACCGGTGTTCCTTATGATATCTACGCATTTCACTGCTACACCATAAATTCCGATACCCCCTCCGATCCTCTAGCAGAGCAGTATCAAGCGCAGTTTCAGAGTTACGCTCTGAGATTTCACACCTGACTTACCCTACCTCCCACACACCCTTGACGCCCAATGAATCCGCACAACTCTTGGGACCTCTCTCTTACCGCGGCTGCTGGCAATCACTT
+
9,@A<FFGGGFD,CFCE<6C6@ECCFB@CF;F<9<<FCFFGGGGGGGEFC8<FCGGGCG@A8FGFFG<,,FFDGDGGE7BCEF<@,@FFGGCGCFGCFGGGFFGFG9EA?4@FCFGFGGGGCBGGGG4+CFFFFGGE=CGGDFGFE>EE76@C+,6>=FGGF,=@DG=,3>3@FGGGD86>@,7E=<FF,,+@+@FEF7:,=,7EEFC:FG5CGAEGDA<*;79*/**4*/:*5)?7**>EGC)*23)12+10)/8C95=)*+30+*0<3*)**++0.*<(,(-42()-))().)*))(.)
@M03506:14:000000000-AKVR1:1:1101:11850:3819 2:N:0:43
CTAGGACTACTGGGGTATCTAATCCCGTTTGCTCCCCTGGCCTTCGTGCCTCAGCGTCAGGAACTGTCCAGAGACCCGCCTTCGCCACTGGTCTTCCTTACGATATCTACGCATTTCACCGCTACACCGTAAATTCCAGTCTCCTCTCCCGTCCTCAAGCACGGCCGTATCGAATGCAGTTTCTGGTTTAAGCTCGAAGATTTCACACCCGACTTACCGCTCCGCTTACGCACCCTTTACCCCCACTCAATCCGAACACCCCTTGACACCTCTGTTTTACCGCGGCTGTTGGCACAGAGTT
+
CCCCC,;CFE6<EFDE>CC@FFGGGGGGGG;F<FGGGGG,C<FE@@E<7@,;C<<@,6BCFEF8,FFGGFF,<@FF@7B:FDC@FGGEFFEDAFFFFGGE@F,:CCFFDF,::FF9FDF<=7==:,AFGGGGFF;F,,C=FEEED?AF,48=C=CFFFFD8DG6+++63<>:F6BDGBFDCAF,;,,24@,,73,*3,3*D7>::?CFEG>74:E,8*)*8?<*:*)8<CBE3:5CD;+++3:>C::.?++17B3CG90*)0.>C9+*3.*0/*<2+(*3)--2,(()(*)(04)*0).-)
@M03506:14:000000000-AKVR1:1:1101:23285:3823 2:N:0:43
CTAGGACTACAGGGGTTTCTAATCCTGTTCGCTCCCCACGCTTTCGCTCCTCAGCGTCAGAACTGGCCCAGCAAGCCGCCTTCGCCACCGGTGTTCCTCCTGATATCTGCGCATTTCACTGCTACACCAGGAATTCCGCTTGCCACTACCAGCCTCTAGCCTGCCCGTATCCACCGCAGATCCGCAGTTAAGCCACGGGCTTTCACGGCAGTCGCAACAAGCCACCACCGAGCTCTTTACGCTCACTAATTCCTGACAACCCGTGCGCCCTACGTATCATCGCGGCTGCTGTCACCTGGTT
+
CCCBCEFGGGGGGDC=FGAFFGGFF<DFFGDEGFGFECE77FFCF@C,ECF<FFCG@FC7CFGGGFEFFG@FFF8FFDCCEGF=FCDCF:7C>4BFE??DB@FGAFFFFFFGG:6,5@?,?E5C9EF@F=C+4<,,7,@>@DF=8EFCFEGG813==DEC,@DG883+3:ECDFGGD5**,44BC*11=;9,5,DD5>/4?7C,9B=*7CD*79:*9D)**;*;C4;)15<*/)9:)7*0/C*99+0/<03***2*05**).0/***.;5/00**3<4@7<:84((-)(0))1.)*/),45
@M03506:14:000000000-AKVR1:1:1101:16035:3836 2:N:0:43
CTAGGACTACAAGGGTATCTAATCCCGTTCGCTCCCCTAGCTTTCGCGCCTCAGCGTCAGTGTCGGCCCAGCAACCCGCCTTCGCCGCAGGTGTTCCTCTCGATATCTACGCATTTCACCGCTACACCGAGAATTCCAGTTGCCCCTTCCGCACTCTAGCCCTACAGTATCACTTGACCGTTCCGAGTTAAGCCCGGAGATTTCACAAGTGACTTGTAGTGGCCGCCTACGCGCCCTTTCCGCCCAGTAAATCCGAACAACGCTTGCTCCCCCCGTCTTCCCCCGGCTGCTGCCCCGGAGT
+
CCCCCGGGGGGGFGGGGGGGGGGGGGGGGGGGGGGGGGGFGGGGGGGGGG@FGGGGGGGGGGGGGGGGGGGGGGGGGGGGGGGGGGGGGGGGGGGGGGGGGGFFGGGGGGGGEGGGGCEGGGGD@EFGG+C:FGGGGCGGAFGGGGGGGGDG>E8DFCEGGGGGGGCGC:C9AFGFGGC5EEFFCE5FGGEEECFGGCECGDGC?EFCG7+;CFGGGGFGC*76C<BFEG)>5BBC(9F+<:CC<78?9<99B49D36565>>51*2*0)/7@C=2*(0+),121((73502*,(95.,((
@M03506:14:000000000-AKVR1:1:1101:17607:3841 2:N:0:43
CTAGGACTCCAAGGGTTTCTAATCCTGTTTGATCCCCACGCTGTCGCGCCTGAGCGTCAGATATGAGCCAGTGAGCCGCCTTCGCCACCGGTGTTCTTCCCAATATCTACGAATTTCACCTCTACACTGGGAATTCCACTCACCTCTCCCATCCTCAAGTCTTACAGTTTCAATGGCAGTTCCGGAGTTGAGCTCCGGGCTTTCACCACTGACTTGGCAGACCGCCTGCGCGCGCTTTACGCCCCGTAATTCCTAACAACGCCAGCCCCCCTCGTATTACCCTGGCCGCTGGCCCGGATTT
+
CCCCCGGG<EFGGGGGGGFGGGGGGGGGGGGGGFGGGGGGGGEFGGGGGGGGGGGGGG@EFFEGGGGGGGAEFGGGGGGGGGGGGGCCEDEECEGGGGGG8AEEEGFGGGGFC<FGGFGD5=AFF9FAFFGFGG7FAFG,A@DFFGGG,=DEF=FCA8F8>:F8AD?FG:;DFFGGC,=DEDGGG6?E8BFFC7>EC5>EG5D;DF?CC7;@CCE99*3**;*:C58::CECGF:2(/+>*:C5):/)5:011*2:4)25)8)5)/8)*))077//;4*3)().,(()(0-9B(,))0(,)
@M03506:14:000000000-AKVR1:1:1101:6432:3847 2:N:0:43
CTAGGACTACAGGGGTATCTAATCCTGTTTGCTCCCCTAGCTTTCGCGCCTCAGCGTCAGTTGTGGTCCAGTGCGCCGCTTTCGCCACAGGTGTTCCTCCTGATATCTACGCATTTCACCGCTACACATGGAATTCCGCTTTCTCCGTCAGTCCTCAAGAAATGCAGTTTCAAATGCAGCACCAAAGTTGAGCTTTGGTATTTCACACCTGACTTACATCCCCGCCTCAGCGCCCTTTGCGCCCAATAATTCCGATTATCTCTTGTACCCTACTTATAACCGCTCCTTCGGTCCTGTAGTT
+
CCCC?FGGGGGFGGGGGGGGGGGGGGGGGG,EAFFGEGG,<FFGGGGDGFBFGGGGGGGGGGGGGGGFGGFGFGGGFCGEEFFGGDGGGGGGGGGGGGGFF<FFGGGFGGGC7FEBF,?9:FFGGFGFFGGGGG8FEFDEDEGGGGE@FGGGG,,7EFCGG,@=CDA=9@DDF:DFFFGGCEC>,>,@,,,>6<,@ACFGCCFGGGGGDGFC,;>F7?9:9D>E)7?),*2/:?3C@*++=5*97=CA7?9@+/*/1:*+*19>FC<@<*287*+0<-*3.4,,(4(/.)(()(.:B?)).
@M03506:14:000000000-AKVR1:1:1101:19868:3850 2:N:0:43
CTAGGACTACCAGGGTATCTAATCCTGTTTGCTCCCCTAGCTTTCGCGCCTCAGCGTCAGTTGTGGTCCAGTGCGCCGCTTTCGCCACAGGTGTTCCTCCTGATATCTACGCATTTCACCGCTACACCAGGAATTCCACGCACCTCTCCCACACTCCAGCACGGCAGTTTCGCCTGCAAGCTCCCAGTTGCGCCAGGCGCTTTCACAGGTGACATGCCGCGCCGCCTACGCGCCCTTTCCGCCCACTAATTCCGAACAACGCTCGCACCCCCTGCATTCCCGCGTCTCCTGGCACCGAGTC
+
CCCCCGGGGGGGGGGGGGGGFGGGCFDGGFCFGGGGGGF@FGGGGDGGGGGGG<FGEGGGGGGGGGGGGFGGFFEGCGGGC<FEGGCCEFG?EFFGGGGGGGGGGEGGGGGGGGGGGDGGGGGDGFGFGGGFFFFCFDGGGEGGDGGCGG8DCECF8EFGDFGCEEE3EEFCEGGGG6,<>FGGG6E?CC,*8CC:8*/*4*/C9C9,:;8+<1,+**.1:D1:C:A):*)*15:9(2/0*:99CC8)+3+*/)*1/(**).)1)/*8*0)5)**2<)*3.(13(3,)5*,,814/7524(
@M03506:14:000000000-AKVR1:1:1101:17195:3859 2:N:0:43
CTAGGACTACAAGGGTATCTAATCCTGTTTGCTCCCCACGCTTTCGCACCTCAGCGTCAGTACCGGACCAGTGAGCCGCCTTCGCCACTGGTGTTCTTCCTAATATCTACGAATTCCACCTCTACACTAGGAGTTCCACTCACCTCTTCCGGACTCAAGATTGCCAGTATCCAAGGCAGTTCTGGAGTTGAGCTTCAGGATTTCACCCCTGACTTAACAATCCGCCTACGTTCGCTTTACGCCCAGTAAATCCGAACAATGCTAGCCCCCTTCGTATTACCTCGGCCGCTGGCACGAAGTT
+
CCCCCGGG-EFGGGGGGGGGGGGGGGFGGGGGGGGGGGGGGGGGGGGGGGDGGGGGGGGGGGGFGGGGCGGF9@@FGEGGGGGGDGCC=FDEFGEFGGGGGGGGGGGDFGGGGFGGFGGA8F=<FA,?FC@<FEGGGGG9FFGGGGGGGGGC8E>,@8@,6,,@EFFFADA,@8DDFF6@BFGGFFGGGFFFFA,3@997DF,@FC9CEG?7<>CFCC9F79;;DC5/:CF,;ADD(58=8CGG*=C=+;+8AD3C)6*+*)1;:E8?859)7C;**3@CA))(,((.(829B??<)044.
@M03506:14:000000000-AKVR1:1:1101:8879:3874 2:N:0:43
CTAGGACTCCAAGGGTATCTAATCCTGTTTGCTCCCCACGCTTTCGCACCTCAGCGTCAATACCAGTCCAGTGAGCCGCCTTCGCCACTGGTGTTCTTCCGAATGTCTACGAATTTCACCTCTACACTCGGAATTCCACCCACCTCTCCTGGATTCAAGCGGTGCAGTCTTAAAGGCTATTCTGGAGTTGATCTCCAGGCTTTCACCCCTAACTTCCAAAGCCGCCTACGTGCGCTTTACGCCCAGTAATTCCGAATAACGCTAGCCCCCTCCGTCTTACCGCGCCCGCTGGCACGGCGTT
+
CCCCCFGGCFGFFGGGGFFFF@FFGG@F@CCFGGFEGGGGG,CFFGGGGG<FG8F:F@77EEFCFGGGGGF9@EEGGGGGGGGGGGGGF8?CF=FF9CFFG7FGGFFAFFGF=<=FF9E?FE9?AFD4EF:@4D8F?EGGGGG78F=FFFFG8EAEEG,@CG@6E@D,=EFDFCDC8>88EGGF;7@C6;@5@5@C,5@76?,ECFG5@33CF7D78+9297C*79:):7?,28D415+CE5<7**5:9+>AFFC9C(++)88/1<*)15).)1;*2-*<((3,((()(),(8()*0)(((
@M03506:14:000000000-AKVR1:1:1101:17947:3891 2:N:0:43
CTAGGACTACAAGGGTATCTAATCCTGTTCGCTCCCCACGCTTTCGCTCCTCAGCGTCAGTTACTGCCCAGAGACCCGCCTTCGCCACCGGTGTTCCTCCTGATATCTGCGCATTCCACCGCTACACCAGGAATTCCAGTCTCCCCTGCAGTACTCCAGTCTGCCCGTATCGCCCGCACGCCCACAGTTGAGCTGTGAGTTTTCACGAACAACGCGACAAACCACCTACGAGCTCTTTACGCCCAGTAATTCCGGACAACGCTCGCACCCCACGTATTACCCCGGCTGCCGGCCCGTGGTT
+
CCCCCGGG9FGGGGGGGGGGGGGGGGGGGGGGGGGGGGGGGGGGGGGGGGGGGFGGGGGGGGGGGGGGGGGGGGGGGGGGGGGGGGGGGGGGGEGGGGGGGGGGFFGGGGGGGGGGGGGGGGGGGGGGGGEBFFGGGGGFGGGGGGGGGG8FDFEFGGGGGGGGGGGGG?FEGGEG68CEGGGGGDC=@EGGGGGGCDGGGCGGGGGGCGGGGDG=<DBE*;<5C*;AFG>*>;;7<>*+;CDGD50*30+/*/5*/,*/):7D)*/7831)0)1*3.*<<(21((,.,),()(-/0),4(
@M03506:14:000000000-AKVR1:1:1101:19754:3899 2:N:0:43
CTAGGACTACAAGGGTATCTAATCCTGTTTGCTCCCCTAGCTTTCGTGCATCAGCGTCAGTTATGGTCCAGTGAGCCGCATTCGCCACAGGTGTTCCTTCCGATATCTACGCATTTCACCGCTACACCGGAAATTCCACTCACCTCTCCCATACTCAAGCCCGGCAGTTTCTTATGCAGGCTTCGGGTTGAGCCCGAAGATTTCACATAAGACTTGCCACACCGCCTACGCAGCCTTTACGCCCAATAACTCCGAACAACTCTCTCCCCCCCCGACTCTCCCCGGCTGCTGGCACGACGTT
+
CCCCCGGGGGGGGGGGGGGGGGGGGGGGGGGGGGGGGGGGGGGGGGGGGGGGGGGGGGGGGGGGGGGGGGGGGGGGGEGGGGGGGGGGCFGGGGGGGGGGGGGGGGGGGGGG7FGGGGGGGDBFGGGGGDEFGGGGGGGFGGGGGGDDGGFG8E9FG?DCFFGGGGGGGDFGGGFCG,<DGG7?>G>FGEFGFFFGG*C?FG7ECG?GC72:9CFFG6+,2?<5CC5);*07):80.;1@8CGGGF*)36+10.9CD;**)0***3A5;39).)**11*<((((-1()()..>:<<)7(-(
@M03506:14:000000000-AKVR1:1:1101:17717:3926 2:N:0:43
CTAGGACTACAGGGGTATCTAATCCTGTTTGCTCCCCTAGCTTTCGCGCCTCAGCGTCAGTTGTGGTCCAGTGCGCCGCTTTCGCCACAGGTGTTCCTCCTGATATCTACGCATTTCACCGCTACACCAGGAATTCCACGCACCTCTCCCACACTCCAGCCCGGCAGTTTCGCCTGCAAGCTCCCAGTTGAGCCAGGGGACTTCACAGGTGACATACCGCGCCGCCTGCGCGCCCCTTACGCCCAATCATTCCGAACACCGCTCGCCCCCTCCGCATTCCCGCGGCTGCTGGCACAGAGCT
+
CCCCCGGG-EFGGGGGGCFFFGGGGGGGGGGGGGGGGGGGGGGGGGGGGGGGGFGEEGGGGGGGGGGGGGGGGGGGGGGGGGGGGDFG?FGCFFCGGGGGGFFDFEGFGGGGGGDGGGGGGGG7FFGGGGGFGGFFFGGGGCGG,,@DBFFG>8=DFFED+@CGCCEFGGG:EEGCE,<AC<AEG>EC>>@CE8?FGGG5*;,,<?E?5FCD68C9?D)=DD8=DG5FG37:DF>)(2)3;E31*/*5<C9@F4D7<9*::B:3)*2)CB)<)7*:*-*3,(70(3(),04(8:<2)0:(.
@M03506:14:000000000-AKVR1:1:1101:12067:3932 2:N:0:43
CTAGGACTACCAGGGTATCTAATCCTGTTTGCTCCCCTAGCTTTCGTTCCTCAGTGTCAGTTGCGATCCAGCCAGCCGCCTTCGCCACGGGTGTTCCTGCAGATATCTACGCATTTCACCGCTACACCTGCAATTCCACTGGCCCCTCTCGCACTCGAGCACAGCAGTTTCGGAAGCAGGCCCTGAGTTAAGCTCAGAGATTTCACTCCCGACTTGCCACACCGCCTACGAACCCTTTACCCCCAGTAATCCCGAGCCACGCTGGCCCCCCACGTCTTACCCCTGCTTCCGCCCCCTCGTT
+
CCCCCGGGGGGGGDGGGGGGGGGGGGGGGGGGGGFGGGGGGGGGGGGGGFGGGFGAFGGFGGGGGGFGGGGGGGGGGGGEDGGDGGGGGGGGGFGGGGDEDF9FGGGGGGGGGEGGC<FFGGD:@DFFGGGFDEFFGGGGFC@=DGFEBF7CCCEG6D>>E8,,=@?FGGGGEGEDF,:+38C*34<9EE99C,DDDGGFF=DF7C,5A9**=5*,4*;F<DD*)/=3=*.C):>58FAC+0*C<*+*02+967//5(*:).)*)*/.:)))8)*2:-*3((-(-3:*))4()(-))0281
@M03506:14:000000000-AKVR1:1:1101:7742:3956 2:N:0:43
CTAGGACTACAAGGGTATCTAATCCTGTTTGCTCCCCACGCTTTCGTGCCTCAGCGTCAGTATCCGGCCAGTGAGCCGCCCTCGCCACTGGTGTTCTTGCGAATATCTACGAATTTCACCTCTACACTCGCAGTTCCACTCCCCTCTCCCGAACTCAAGCTCCTCAGTATCAAAGGCAGTTCTGGAGCTGAGCCCCAGGATTCCACCCCTGACTTAGAGACCCGCCTACGCACCCTTTACGCCCAGTAATTCCGAACAACCCTAGCCACCTCCTTATTACCGTCGCCGCTGGTACGACGTG
+
CCCCCFGGCFFFDDGFGAECFGGFFGGGFDGFFE,@;<B6@FGCECFGEGEEGEGE7BFG,E,<,@+@FEGFEC,C6@FC:CE@FGGGEGDFC?BEF<<?FCFFFEFGGGC=EF7<E,AFFFG<F?FF8+:>:?FGFAF9:,=B8388EDEEEE8EG8F,3,=EG9?FF55F@F,8687D9<<3,,,,@7DEF6EG57DGDF6::<CCC**9=+;9+=4C6DCG485)?>>=5)0*(;6A*::<CCCBD<<=@FD*1(22)0)**30**8*)0*+0<-*+)-((-((8()46)))15)3-(
@M03506:14:000000000-AKVR1:1:1101:22410:3967 2:N:0:43
CTAGGACTACAAGGGTATCTAATCCTGTTTGCTCCCCTAGCTTTCGTTCCTCAGCGTCAGTTGCGGTCCAGCGAGCCGCCTTCGCCACGGGTGTTCCTACAGATATCTACGCATTTCACCGCTACACCTGTAATTCCACTCTCCTCTCCCGCACTCAAGCACGGCAGTTTCGGAAGCAGCCCCTGAGTTGAGCCCAGAGATTTCACTCCCGACTTGCCGCACCGCCGACGAACCCTTTACGCCCAGTAATTCCGAGCAACGCTGGCCCCCTACGTACTACCGCGGCCGCTGGCACGTAGTT
+
CCCCCGGGGGGFG9FGGGGGGGGGGGGGGGGGGGGGGGGGGGGGGGGFFGGFGFFGGGGGFGGGGDGGGGGGGDGGEGGGGGGGDGGGGGGGGGGGGGGGGGCGGGGGGFGGGGGGGGFDEGGGGGGGFCEEFFGGGFGFG,DCFFFF8D@ECGEGGGC88?EGGCCBA:CFGDGGGGGGDEGCG,=FFDD8FGGFGC/0;+5,9C:?E;D*4>8AC6;*):5559)7CG):D:;C196<?G7C35+*<+<@?)97C6FC)7)732;>CB5:8329*,934((,-1(02713@()10<(-.
@M03506:14:000000000-AKVR1:1:1101:17436:3968 2:N:0:43
CTAGGACTACAAGGGTATCTAATCCTGTTTGCTACCCACGCCTTCGTGCCTCAGCGTCAGTTGTGGTCCAGAAAGCCGTTTACACCACCGGTGTTCCTCCTGATATCTACGCATTTCACCGCTACACCAGGAATTCCACTTTCCTCTCCCACACTCTAGCACAGCAGTTTCGGAAGCAGCCTCTGGGTTAAGCCCAGAGATTTCACTTCCGACTTGCCACACCGCCTACGGACCCTTTACGCCCAGTAATTCCGAGCAACGCTGGCCCCCTACTGTTTACCGCGGCTGCTGCACCGCAGTT
+
CCCCCGGG-FFGGGGGGGGGGGGGGGGGGGGGGGGGGGGGGGGGGGGGGGFGGGFGFGEGGGGGGGGGGGGGGGGGGGGGGGGGGGGGEFGEGGGGGGGDGGGGGGGGGGGGGGGGGGGGGGGGGGGCGGGDAFGGGAFEGGGGCDFGGGGDEGCGGDGFEF?GGGGGF8EED6+@FGFGD=FGGGGGGGFC9EECG:F6D8<EACACFFG5CDC?FGAGFDD945?)0C?*9>>D3F6EGGDGGGGF+>>;6)*9>6*:)83*);C@GFD5:*+<9)*<3((((3(7:)8)),,/)0344
@M03506:14:000000000-AKVR1:1:1101:15013:3974 2:N:0:43
CTAGGACTACTAGGGTATCTAATCCTGTTTGCTCCCCTAGCTTTCGTGCCTCAGCGTCAGTAATGGTCCAGTGAGCCGCTTTCGCCACAGGTGTTCCTTCCGATATCTACGCATTTCACCGCTACACCGGAGATTCCACTCACCTCTCCCATACTCAAGCCCGACAGTTTCCGATGCAGACTATGGGTTGAGCCCATAGCTTTCACATCAGACTTGTCAGACCGCCTACGCACCCTTTACGCCCAATAATTCCGAACAACGCTTTCCCCCCTCGTATTACCGCGGCTGCTGGCACGAAGTT
+
BCCCCGGGGGGGGGGGGGGGGGGGGGGGGGGFGGGGGFGGGGGGGGGGGGGGGGGGGGGGGGGGGGGGGGGGGGGGGGGGGGGGGGGGGGGGGGGGGGGGGGGGGGGGGGGGGGGFGGGGGGGGGGGGGGGGGGGGGGGGGCGGGGGGGGFFFG9EGGGGGCECEGGGDFGGGCEEGCGFD?FFAFCFCEFGFGFFC7@,@E?FGFFFGGGFGGGGGGFGGFFGGGFBGGECC>DFF<A?5*>DCG=AFC;@6ADDC(9CEFFG3E7=EDD:5)2;::6?41;2999>:)3?E045<38<4
@M03506:14:000000000-AKVR1:1:1101:6874:4009 2:N:0:43
CTAGGACTACAAGGGTATCTAATCCTGTTTGCTCCCCACGCTTTCGCACCTCAGCGTCAGTACCGGACCAGTGAGCCGCCTTCGCCACTGGTGTTCTTCCTAATATCTACGAATTCCACCTCTACACTAGGAGTTCCACTCACCTCTTCCGGACTCAAGATCGCCAGTATCGAAGGCAGTTCTGGAGTCGAGCTCCAGGATCTCACCCCCGACTTAAAGATCCGCCTTCGTGCGCTTTACGCCCAGTAAACCCGAACAACGCTAGCCCCCTCTGTCTCACCGCGCCTGCGTGCAGCAATTC
+
CCCCCGGGGGGGGGGGDFGGGGGGGGGGGGDFFGGGGGGEEG7FGGGGGGEFCFGG@FDCFGGGGGGGGGGEGAFGGCCFGCGFGGEEGGGGGGGGGGGGGGGGFFF@FGGGDFAEFFGGGGGGGFGCFCE8EFGGGFGGGCD==EFGGE7EEEEGFGEFGEFDECCDE:E>DFC>,@+@,:,@C,,@,5:8CCGGFFG>F*>F,=9ACDCCCC:7+++1*4;=7>))3/0*:>)1/*+>*A):/*2*<++0.))))(*2)0)*13278:)))20+3)*33((-01()(.(->1)*)))-)
@M03506:14:000000000-AKVR1:1:1101:13890:4012 2:N:0:43
CTAGGACTACCAGGGTATCTAATCCTGTTTGCTCCCCACGCTTTCGCGCCTCAGCGTCAGTATCGGACCAGGTCGCCGCCTTCGCCACCGGTGTTCTTCCCAATATCTACGAATTTCACCTCTACACTGGGAATTCCACGACCCCCTTCCGAACTCAAGCCTGCACGTATCAAACGCAGCCCCCAGGTTAAGCCCAGGAATTTCACGTCTGACTGTGCAAACCGCCTACGCGCCCTTTACGCCCAGTCAATCCGGGCAACGCTCGCCCCCCTCCTATTACCGCTGCTGCTGGCACGAAGTT
+
CCCCCGGGGGGGGGGFGGGGGGGGGGGGGGGFGGGGGGGGGGGGGGGGGG>FGGGGGGGGGGGGGGGGGGGGGGGGGGGGGGGGGGGGGGGGGGGGGGGFFGFGGGGFGGGGFGGGFGGGFFGGGGGGGGGCGG8FGGGDCEEGGGGGGG==EGGFF6EGGFGGGGGFFFGGGCC5CECEGGGGGDGFCG9EG?EFFGGGCGG?,=CCC48CCFEGGFAFFFGGGG58EGBEDB>DBDFGCCDD378*C:+=?D))/-*:)7)*1:8@G))75*0+<)*<.402,27)4)5(7(.9))(-.
@M03506:14:000000000-AKVR1:1:1101:16200:4033 2:N:0:43
CTAGGACTACCAGGGTATCTAATCCTGTTTGCTCCCCACGCTTTCGTGCCTCAGCGTCAGTATCGGGCCAGTGAGCCGCCTTCGCCACTGGTGTTCTTGCGAATATCTACGAATTTCACCTCTACACTCGCAGTTCCACTCACCTCTCCCGAACTCAAGATCCTCAGTATCAAAGGCAGTTCTGGAGTTGAGCTCCAGGATTTCACCCCTGACTTAAAGACCCGCCTACGCACCCTTTACGCCCAGGTATTCCGAGCAACGCTAGCCCCCTTCGTCTGACCGCTGCTGCTTGCACGAAGTT
+
CCCCCGGGGGGGGGGGGGGGGGGGGGGGGGGGGGGGGGGGGGGGGGGGGGFGGGGGGGGGGGGGGGGGGGGGGGGGGGGGGGGGGGGGGGGGGGGGGGGGGGGGGGGGGGGGGGGGGGGGGGGGGGGFGGGDGGGFCFGEG8@FFGFGGGG>8CDFGFGGFGGDA8BEF:@CCDFCFFGGGGFFGGGGF;5:8=EGGGGDFFGGGGGFE>CCG7:,B7BFG79*1?DEFDE*1:85@66>CGGGGC*)4;>F6)11/(967B755C?FDB37?32*;(*339F0760)5)).0).93512.
@M03506:14:000000000-AKVR1:1:1101:15650:4059 2:N:0:43
CTAGGACTACAGGGGTTTCTAATCCTGTTTGCTCCCCACGCTTTCGCGCCTCAGCGTCAGTATCGGTCCAGAGAGCCGCCTTCGCCACCGGTGTTCTTCCCAATATCTACGAATTTCACCTCTACACTGGGAATTCCACTCTCCTCTCCCGATCTCAAGCCAACCCGTCCCAAGCGCAATTCCCAGGTTGAGCCCAGGGCTTTCACGCCTGACCAAGCTGCCCGCCTACCCCCCCTTTACGCCCCTTACATCCGAACACCGCCCCCCCCCTCCCTCTTACCGCGCCGGCCGGCACGCATGC
+
CCCCCGGGGGGGGGGFGGGGGGGGGGGGGGGGGGGFGGGGGGGGGFGGGGGGGFGGEFDEGGGGGGGGGGGGDGGGGGGGGGGCGGGGGGGGGFGGGGGGGGGGGGGGGGFGGGGGGGGGFFG9EFGGGGGFGFFGGGFEFDFDEFBDGGGGDEFGAF9ECDGGGG6CECGGFCG*CG7EACGG7EDCD8BDGGG5F58C,;8?9<FFG4<48*<:8C)0*;C55C):C*)*/75577@C8CCD)*0)+0+9<39*)(*:))75)*:>C>5)8****-6C?(42(3()()44:(4/)).()
@M03506:14:000000000-AKVR1:1:1101:7256:4113 2:N:0:43
CTAGGACTACAAGGGTATCTAATCCCGGTCGCTCCCCTAGCTTTCGCGCCTGAGTGTCAAGGGCGGGCCAGCAAATCGCTTTCGCCACTGGTGTTCCTTCCGGTATCTACGCATTTTACCGCTACGCCGGAAATTCCATTTGCCTCTCCCGCCTTCAAGTCCTGAAGTTTCGAACTGCCTCTCCCAGTCGGGCCGGGAGCTTTCACGCTCGACTTTCAGGACCACCTGCCCGCCCTTTACGCCCAGTAAATCCTGACAACGCTCGCAACGTCCCTCATACCTCGGCTGATGGCCGGTAGTG
+
C8C@CFFG@F@CF<,C6<FEGFFFCF7C@:+@FF@6BFDFC<EFA,@FG7@9;CFF@F,EFFEG7FC7CF=F=EF,:CD@FGGCFF:@<5=5BB+CECF?4?+@FFG,EEBF@CCEFCD<CCF7F@C+<F737,7=,,37@=BF7D3@DFE>ECEFEF9,;B>99,>F9>;:FGC20?EFFFG60:+3+4*4:CE*=:?=*0<ECE5=*15<ED*+::*<41*1*174A*7*/).1(**+;E3)*/+13++9)***05**00)*11*):0/.<*+2*-/3,).-421)(/.4)(()))(-,
@M03506:14:000000000-AKVR1:1:1101:7444:4131 2:N:0:43
CTAGGACTACAGGGTATCTAATCCTGTTCGCTCCCCACGCTTTCGCTCCTCAGCGTCAGTTACTGCCCAGAGACCCGCCTTCGCCACCGGTGTTCCTCCTGATATCTGCGCATTCCACCGCTACACCAGGAATTCCAGTCTCCCCTGCAGTACTCCAGTCTGCCCGTATCGCCCGCACGCCCACAGTTAAGCTGGGAGTTTTCACGAACAACGCGACAAACCACCTACGAGCTCTTTACGCCCAGTAATTCCGGACAACGCTCGCACCATACGTATTCCCGCGGCTGCTGGCCCGGAGTTG
+
CCCCCGGGGGGGGGGGGGGGGGGGGGGGGGGGGGGGGGGGGGGGGGDGGGGGGGGGGGGGGGGGGGGGGGGGGGGGGGGEGFFGDEGGGGGGGGGGGGGGGGFGCGGGGGGGGGGGGGEGG:EGGGGGGFGFGGGGGGFGCEGGGGCFFFFFGGGGGGGGGGGFGGGGGGGGGGGGDGGGGGDE5D@CFGGGFF,*,44=9:B,>7C=CDC*:DE*>D>*;5CGGDAFC<>E)9FG<DF=EGD*/<09<+<@F3C558GCD5519*:>*0*)703AC)9C<;6(179)8F(44(()0)4:)
@M03506:14:000000000-AKVR1:1:1101:10828:4175 2:N:0:43
CTAGGACTCCAAGGGTATCTAATCCTGTTTGCTCCCCACGCTGTCGCGCCTCAGTGTCAGAAACTGCCCAGCAGACCGCCTTCGCCACCGGTCTTCCTCCGGATCTCTACGCATTCCACCGCTACACCCGGAATTCCGTCTGCCTCTACAGCCCTCGAGTTTGACAGTCGGCACGGCCGCCCCCCGCCTCCGCCCCGCCCTCCCCCCCCCCCCCCCCCCCCCCCCCCCCCCCCCCCCCCCCCCCCCCCCCCCCCCCCCCCCCCCCCCCCCCCCCCCCCCCCCCCCCCCCCCCCCCCCCCCC
+
CCCCCGGG-FGGGGGGGGGGCGFGGGGGGGFGFGFGGGGGGGGGFGGGGG,FCFGGGGGGGGGGGGGGGGGG8EFGGGGGGGGGGGGGGGGGGFGGDEFFEGGCFFFFFFGGGGGGGGGGFGCBFGFGECCCEFGGGFGGGGGDFFFGGD8DGEFGE68<CFGDFGGGECEGC:CDG*4**=E**1*/**4*=EGG**1:*/*;8EGGG3CGEC*//95*9CGCDG:)>5>5DFF)()0CCCDDDCC)>E*775)1>17E5@EGDGGBEEGFF:E5C>EC4976999D6D0(>;9C5;416
@M03506:14:000000000-AKVR1:1:1101:15481:4175 2:N:0:43
CTAGGACTACAAGGGTATCTAATCCTGTTTGCTCCCCTAGCTTTCGTCCCTCAGCGTCAGTTGCGGTCCAGCGAGCCGCTTTCGCCTCGGATGTTCCTGCGGATATCTACGCATTTCACCGCTACACCCGCAATTCCACTCGCCTCTCTCGCACTCTAGCATGGCAGTTTCGGGAGCAGCCTCTGGGTTAAGCCCAGAGATTTCACTTCCGACTTGCCACACCGCCTACGGACCCTTTATGCCCCGTAATTCCGAGCAACGCTGCCCCCCTACGTTTTACCTCGGCTCCTGGCCCCGATTT
+
CCCCCGGGGGGGGGGGGFGGGGGGGGGGGGGGGGGGGGGGGGGGGGGGGGGGGGFGGGGGGGDGGGGGGFGGGGGGGFGGCFGGGGGGGGGGGGGGGGFGGGGGGGGGGGFG7FGFGGGGGDGDGGGGGGGEGGDGFCEDGGGGGGBF,ECCEGEGCFGGGGGFG6EGGGFGGEE>CGGGGGGGGGGGGGGGGFGGG6FFGGDC@GGDFGGCEDEGGFFG4*:=CD)26D5CD)77:FFGE?7**1*0:@C984197(*C5>)/)2*.?B)8>5;*C28<)4)(((()-)).).())0-48
@M03506:14:000000000-AKVR1:1:1101:17685:4212 2:N:0:43
CTAGGACTACCAGGGTATCTAATCCTGTTTGCTCCCCACGCTTTCGCACCTCAGCGTCAGTACCGGGCCAGTGAGCCGCCTTCGCCACTGGTGTTCTTGCGAATATCTACGAATTTCACCTCTACACTCGCAGTTCCACTCACCTCTCCCGGACTCGAGCTTCTCAGTATCGAAGGCAGTTCTGGAGTTGAGCTCCAGGATTTCACCCCCGACTTAAAAAGCCGCCTACGTGCGCTTTACGCCCAGTGATTCCGAGCCACGCTAGCCCCCTTCGTATTACCGCGGCCGCTGGCACGACGTT
+
CCCCCGGG9FGGGGGGGGGGGGGGGGGGGGGGGGGGGGGGGGGGGGGGGGDGGGGGGGGGGGGGGGGGGGGGGFGGGGGGGGGGGGGGGGGGGGGGGGGGGGEGGGGGGGGGGGGGGGGGGGGGGGGGGGGGGGGGGGGGGGGGGGGGGGGCGGGGGGGGGFGCFGGGDGGEFGGDF6EEGGGGGACGCECFGGCCFFGCFGGGGGGGGGGDGGEED7ACDF4CDGFEGD56CD>C057<:CDDG5<42AC74;D))(9C>>>*)8;@E>)8FDF8C(/+6(((-3(.()--:()/0)4-4
@M03506:14:000000000-AKVR1:1:1101:11151:4228 2:N:0:43
CTAGGACTCCAAGGGTATCTAATCCGGTTCGCTCCCCACGCTTTCGCGTCTCGGCGTCAGGAAAGGCCCAGAGAGCCGCCTTCGCCACTGGTGTTCCTCCCGATATCTACGCATATCACCACTACACCGGGAATTCCACTCTCCTCTACCTCCCTCAAGTCCGCCAGTATCCAAGGACCTCTCCCAGTTGACCCGGGAGCTTTCACCCTAGCCTTAGCAGACCGCCTGCACGCCCTTCACGCCCAGTATATCCGGACAGCGCTTGCCCCCTACGTATTACTGCTGCTGCTGGCACGACGTT
+
@C@C<<FD@FAFGGDF9CECF@F<<:7FFF+CFFGGGCG@@C78FFECFGCG,CF@@C@F<F,@CFGG:FFEFCC6CC7F7FF7BFECBFFFG@FEEAFE>FEE+=E?FCF+7@+5B,CFEC<DG=8FF7=++,3,>@F9F=DGGF,3@>BE?E,,,,,5,@:CCCED9=,CD89*4DC,?9?FGFFF9,,,6AE58*/>E*1>+=C5*;5*2?A+*+A+*2:=DG3:F*?C3<>D0*69*2*11*+*+3+115)5<>*:5>)**;6)25/7;*0+3,/0)-6)5<B?<68(7()*.),--
@M03506:14:000000000-AKVR1:1:1101:23491:4229 2:N:0:43
CTAGGACTACAAGGGTATCTAATCCTGTTTGCTCCCCACGCTTTCGCTCCTCAGCGTCAGTACCGGGCCAGTGAGCCGCCTTCGCCACTGGTGTTCTTGCGAATATCTACGAATTTCACCTCTACACTCGCAGTTCCACTCACCTCTCCCGGACTCGAGATCCCCAGTATCAAAGGCAGTTCCGAGGTTGAGCCTCGGGATTTCACCCCTGACTTAAAGATCCGCCTACGAGCGCTTTACGCCCAGTGAGTCCGAACAACGCTAGCCCCCTTCGTATTACCGCGGCTGCTGGCACGAAGTT
+
CCCCCGGGGFFGGGGEFAFGGFGFFGGGGGGGGGGGGGGGGGGGGGGGGG8FGGGGCFGGGGGGFGGGGGGGGGGGGGGGDGGGGGGGGFGFGGGGGGGGGG7FFGGGDGGGGGGGFFGGGGGGGGGCGGGDGGG9FAAFFDDF9EGGGGGECG6E6DEGFG=86:CEGCEACFFGG6@<;:EE*38@FG,DFFGFCC5=ECC;;9,;7/96,4;E@FFGF:>7D<)00:)5>ABC;*/A5535*229++37*0)9D9CC5@5D5<*7*8<0<>2*A:=?),,2>F9)()5?5:29:)3?)
@M03506:14:000000000-AKVR1:1:1101:12204:4247 2:N:0:43
CTAGGACTACAAGGGTATCTAATCCTGTTTGCTCCCCACGCTTTCGTGTCTTAGTGTCAGAAACCGTCCAGATAGCCGCCTTCGCCACTGGTGTTCTTCCCAATCTCTACGTATTTCACCACTACACTGGGAATTCCACTATCCTCTCCGGTCCTCTAGTCGCCCAGTATCAAGTGCATTTCTTGAGTTGAGCTCAAGGCTTTCACACCTGACTATGACAACCACCTACACCCGATTTACCCTCAGTACTTCCGAACACCGCTACCCCCCTTCTTCTTACCGCCGCTGCTGTCCCGAAGTT
+
CCCCCDGGGGGGFGGFFCFFFGGFGGGGGGGGGGGGGGGGGGGGGGEGGGGFFCEFGGFF9FGGGGGGGGGGFCFGGGCGD:FGFFFGGGGGEFGGGGGGGGGFGGGGFGGGFGGGGGGEGGGGGGGGGGC8,AFDFEEE,>EFFGFGFGDEG6EDCGFGG6C@=C,@,@AA,=ECFC,=ECFF8==EFF,D?DDC9,8+@?:,@CFGGG6CFG7EFF=AC7C*97*/CCA,****-28<,60**05B,4,1*)/1>;<*).21/:CF5.).0*0295=?8((((4(.7F)-*).1))(-)
@M03506:14:000000000-AKVR1:1:1101:11648:4313 2:N:0:43
CTAGGACTACCGGGGTATCTAATCCTGTTCGCTCCCCACGCTTTCGCTCCTCAGCGTCAGTATCGGCCCAGAGGCCCGCCTTCGCCACCGGTGTTCCTCCTGATATCTGCGCATTTCACCGCTACACCAGGAATTCCAGTCTCCCCTACCGAACTCTAGCCTGCCCGTATCGAATGCAAGCCCACAGTTGAGCCGTGGGTTTTCACATTCGACGCGACAAGCCGCCTACGAGCTCTTTACGCCCAATAAATCCGGACCACGCCCGCGCCCTACTCCTTCCCGCGGCTCCTGGCACGGAGTT
+
CCCCCGGGGGGGGGGFGGGGGGGGGGGGGGGGGGGGGGGGGGGGGGGGGGFGGDGGEGGGGGGGGGDGGGGFGGGGGGGGGGGFGGCEFGGGGGEFGFFGGGGGGGGGGGGGGGGGGGGGGGGGGGGGGGG?EGFDGGGFGDFGGGGGGGGGDGGFFGGCFGGGFGCCEDGEG6??7;<EGGC5C5=EFBB<CEEC:CG*=5AC+<11<C::*)33:C5=*5>=57)0?C3*))9*5:=9*/)1*:*/+++9F>DDD(*:)).7):*7*57))*++268C30(-391)-).(7(,/))(,(
@M03506:14:000000000-AKVR1:1:1101:14675:4317 2:N:0:43
CTAGGACTACAAGGGTATCTAATCCTGTTTGCTCCCCACGCTTTCGCGCCTCAGCGTCAGTATCGGTCCAGAGAGCCGCCTTCGCCACCGGTGTTCTTCCCAATATCTACGAATTTCACCTCTACACTGGGAATTCCACTCTCCTCTCCCGAACTCAAGCCAACCAGTCCCAAGCGCCATTCCCAGGTTGAGCCCGGGGCTTTCACGCCTGACTTGATCGTCCGCCTACGCGCCCTTTACGCCCAGTAAACCCGAACAACGCTCGCCCCCTTCGTATTACCGCGGCTGCTGGCCCGAAGTT
+
CCCCCGGGGGGGGGGFGGGGGGGGGGGGGGGGGGGGGGGGGGGGGGGGGGGGGGGGGGGGGGGGGGGGGGGGGGGGGGGGGGGGGGGGGGGGGGGGGGGGGGGGGGGGGGGGGGGGGGGGGGGGFFGFGGGGGGGGGGFFGFFGGGGCFGEEGGGFGGGGGGGGGGGF@FGGGGGE>CCGGGFGGFCEGGGGGGGGGGEGEG6A,=EGG*CDGFFGCDAF*;DGGGFBFCDDG)<70>BF=ECD35299EGFEF3950*:>E3>1?CD=>7)8F8**.67<,3>(((04)5(824C>)(,.
@M03506:14:000000000-AKVR1:1:1101:6831:4323 2:N:0:43
CTAGGACTACAAGGGTATCTAATCCTGTTCGCTCCCCACGCTTTCGCGTCTCAGCGTCAGTACCGTCCCAGAGAGCCGCCTTCGCCACGGGTGTTCTTCCTGATATCTGCGCATTTCACCGCTACACCAGGAATTCCACTCTCCTCTTCCGGACTCTAGCCAGATGGTTTCCGCCGACGTCTCGAGGTTGAGCCTCGAGTTTTCACAGCGGACCTACCTGGCCGCCTACACGCGCTTTACGCCCAATCAATCCGGCCAACGCTTCCCCCCTACGCATTACCTGCGCCGCTGGCCCGGGGTT
+
CCCCCGGGGGGGGGDGGGGGGGGGGGGGGGGGGGGGGGGGGDEGGEGGGG>EGGGGGGGGGGGGGGGGGGGFGGGGGGGGGGFGGGCFEGGGGGGGGGGGGGGGGGGGGGGGGGG<FFGGGGGGGFGGFGDFGGFDFGGFGDDCGGGGGGGGEEEFCFCGGGGGGFGGGGFFGGG5?EEGD6?F8CEC68EFFGCFC5CC=D@EGGFGF3C:=CC9CC6CFFGG3>:):D?575>5477<==D/*7:)3<+*08D5D0CGFE53*2@)?B)07****,*+4))(,-,)()(-),-))0(-(
@M03506:14:000000000-AKVR1:1:1101:19542:4352 2:N:0:43
CTAGGACTACAAGGGTATCTAATCCTGTTTGCTCCCCACGCTTTCGCACCTCAGCGTCTAGAATGAGCCAGTGAGCCGCCTTCGCCACTGGTGTTCTTCCGAATATCTACGAATTTCACCTCTACGCTCGGAATTCCACTCACCTCTCTCACCTACTAGCCCGGCAGTCTTAAAGGCAATTCCGGAGTTGGGCTCCGGGCTTTCACCTCTAACTTACCAAGCCGCCTACGTGCGCTTTACGCCCAGTAATCCCGAACAACGCTAGCCCCCCCCGTATGACCGCGGCTGCTGGCACGCAGTT
+
CCCCCGGGGGGGGGGGGGGGGGGGGGGGGGFGGGGGGGGGGGGGGGGGGGEFGFGGGGGGGGGGEFGGGFGGGGGGGGGGGGGGGGGGGGGGGGGGGGGGGGGGGGGGGGGGDFGGGGGG9FFGGGGGGGDGGGGGGGGGGGGGFGGGGGGGGGFGGGGGGFGGC6=@DGGGGGGGGGGFGGGFEECGGEDGFFGGGGGGGGFE=CGGFGCFFGGGG;=<CFDC<>:5ECFCGDBGF:69==/C<5<7+A+/9>CCDB<F:E>*>FC@G:)8<3C*;(7C?6>6(9>>(0800(55))-3)
@M03506:14:000000000-AKVR1:1:1101:6985:4374 2:N:0:43
CTAGGACTACAGGGGTTTCTAATCCTGTTTGATCCCCACGCTGTCGTGCCTGAGCGTCAGTTACGAGCCAGTGAGCCGCCTTCGCCACCGGTGTTCTTCCCAATATCTACGAATTTCACCTCTACACTGGGAATTCCACTCACCTCTCTCATACTCAAGTCTCACATTTTCAATGGCAGTTCCGGTGTTGAGCTACGGGCTTTCACCACTGAATTTGAAGAACGCTTGCGCGCGCTTTACGCCCAGTAATTCCGAACAACCCTAGACCCCTTCTAATTACGGCGCCTGCTGGCACGCGATT
+
-A@<86;66CFG8FCGGC,C@AFGFFGFD,;CDF,@<C+FFGFFFGGGD@F<DFGGCFFEGGDAGGG+7F@C,C<CFGGGEF9,7,BCBCCF7C7<?E9,EF?,AFDC,:4FFC<,,5E?F<<FAA=9E,A<D<E?EFC9E8,@,@DGGDEA93,@DFECDGCC=F,63E>@=:C,1,+6,723+3@CCBC,,,,5*9*:EDF,2:7C7C9:4+,,22=9+;<C5*2/*7)*)0:D;5;F8E/)9*399+<6=<<7735*)))22AF@*79>57+++)/:-291((()()),8,8*).(--
@M03506:14:000000000-AKVR1:1:1101:14067:4397 2:N:0:43
CTAGGACTACAAGGGTATCTAATCCTGTTTGCTCCCCTAGCTTTCGTGCATCAGCGTCAGTTGTGGTCCAGTGAGCCGCTTTCGCCACAGGTGTTCCTCCTGATATCTACGCATTTCACCGCTACACCAGGAATTCCACTCACCTCTCCCACACTCAAGCCCTGCAGTTTCTCGTGCCGACTATGGGTTGAGCCCATAAATTTCACACAATAATTACAAAAACGACAACGCACCCTTTACTCCCAATAAATCCGAACACACCACGCCCACCCCGAATTACCTCCTCGCATTGCACGAATTT
+
ACC,,CE@CECC,ECG<<6CC<<@CFGDFG@FCC6CC6D<FAEFCGGCEG<FAFGEGG7,EC@6@FFCEG,<C@,@@CCGGCACFC@,,B8@6CBFCFEFG8FE<F,BDE<FGF,E<B?,4+64@EEEEG7F,E:AA?BDFFGGG8,,@,,,6@,DGE9,@===?,,7,E,AE=@8A+++@+@CA,,,++@D6:+3,1,,72,37,,4*34C,+5,2+3<7*3**3/),)2*)))*/*++54;/8**0=+1;)07C)(**))0*/2C)*0*.)1**/(*0)6)((((),)()9).1))(,)
@M03506:14:000000000-AKVR1:1:1101:10876:4410 2:N:0:43
CTAGGACTCCAAGGGTTTCTAATCCTGTTTGCTCCCCACGCTTTCGCGCCTCAGCGTCAATTACGGGCCAGATAGCCGCCTTCGCCACCGGTGTTCTTCCCAATATCTACGAATTTCACCTCTACACTGGGAATTCCACTATCCTCTCCCGCATTCAAGCTCATCAGTATCAAGCGCAGCCCCCAGGTTGAGCCCGGGAATTTCACGCCTGACTTGATAAGCCGCCTACGCGCCCTTTACGCCCAGTAATTCCGATCAACGCTTGCCCCCTTCGTATTACCGCGGCTGCTGTCACGTAGTT
+
CCCCCGGG-CFGGGGGGGGGGGGGGGGGGGFGFGGGGGGGGGGGGGGGGGGGGGGGGGGGGGGGGGGGGGGGGGGGGGGGGGGFGGGGGGGGGGGFGGGGGGGGGGGGGGGGGGGGGGGGGGGGGGGCGGGCGGFGFFGFGGGGGGFGGGGGGGGGGGAGGGDGGAEDEFGFFCF>>GGGGGGGGGGFC,D7DGFGGGDGGGGFFFFGFCC9FGCE*;7E77CEGGFFG5==57BG<C@F*:7C*:C*+3:9/7*1)(9:5>.>*;8?C<)05*;*2.*3.(439;0)(/.)0))*.)(--
@M03506:14:000000000-AKVR1:1:1101:20090:4421 2:N:0:43
CTAGGACTACACGGGTATCTAATCCTGTTTGATCCCCACGCTTTCGTGCATCAGAGTCAATAGTTGTGTAGCAAGCTGCCTTCGCAATTGGTGTTCTATGTCATATCTAAGCATTTCACCGCTACATGACATATTCCGCTTACCTCCACAATATTCAAGACAGATAGTATCAACGGCAGTTCCCAAGTTAAGCTCGGGGCTCTCACCACTGACTTACCTGCCCTCCTACGCACCCTTTAAACCCCGTGAATCCGGTTAACCCTTCAACCCTCCGGACTACCGTCGCCGCCGGCCGCGATTG
+
CCCCCGGGGGGGGGDC@CFGGGGFGGGFGG<FGGFFGGGGGDGGGGE8FGFGGGGFFGFCEFGGGGGGGGGGCFGFCFGEFFGGGDECD@FGFGGFGFFGGFAFFDFDFGAFF<FFGFFBEGGGCFG9,AFGFGE9CFFGFCG@,>>?FFCFFGGGGG,,@D8FFC9EDFGG;DCCC8C=,,=,@>,@=EADAD,+@CE+++4@AF5,@778CC;;DG+,3;?7*3;AF>5?GE4C(?+1,,;***/./897;B>)96++/;;<4+5:@D45<)2**,9C(((,.(()-)-()(()8)(((
@M03506:14:000000000-AKVR1:1:1101:10385:4430 2:N:0:43
CTAGGACTCCCGGGGTATCTAATCCTGTTTGCTCCCCTAGCTTTCGTGCATCAGCGTCAGTTATGGTCCAGTGAGCCGCTTTCGCCACAGGTGTTCCTCCTGATATCTACGCATTTCACCGCTACACCAGGAATTCCACTCACCTCTCCCACACTCAAGCCCGGCCGTTTCCGATGCAGACTATGAGTTGACCCCATAGATTTCACATCAGACTTACCAAACCGCCTACGCACCCTTTACGCCCAATAATCCCGCACAACGCCCGCCCCCCTCGTCTTACCGCGGCTGCTGCCCCCACGTT
+
CCCCCGGG9FGGGGGGGGGGGGGGGGGGGGGGGGGGGGGGGGGGGGGGGGGGCGGGGGGGGGGGGGGGGGGGGGGGGGGGEGGGGGDGGGGGGGGGGGGGGGCFFGGGGGGGGGCDF9EGGGGGGGGGGGGG8EFGGGGFGCGGDGGGGGGGGGDGFGFGFGGCE+=BECFFEEE6@FCCEF7DCEEFEE9,@FEEG?F,<9DGCF7CF79CF4ECFGFG67F7<C8?F*>7CEEF@<=?=ED35536+5+;7))19,*:55)1):C@GDD)7)**8(8C?(7((-(08/7)042/55(-(
@M03506:14:000000000-AKVR1:1:1101:12139:4472 2:N:0:43
CTAGGACTACAAGGGTATCTAATCCTGTTTGCTCCCCTAGCTTTCGTGCATCAGCGTCAGTTGTGGTCCAGTGAGCCGCTTTCGCCACAGGTGTTCCTTCCGATATCTACGCATTTCACCGCTACACCGGAAATTCCACTCACCTCTCCCACACTCAAGCCCGGCAGTTTCTCGTGCAGACTATGAGTTGAGCCCATAGATTTCACACAAGACTTACCAAACCGCCTACGCACCCTTTACGCCCAATAATTCCGAACAACGCTCGCCCCCCTCGTATTACCGCGGCAGCTGGCACGTAGTG
+
CCCCCGGGGGGGGGGDFGGGGGGGGGGGGGGGGGGGGGGGGGGGGGGGGGGGGGGGGGGGGGGGGGGGGGGGGFEGGGGGGGGGGGGGGGGFGGGGGGGGGGGGGGGGGGDE:FGGGGGGGGGGGGGGGGGGGGFFGGGGGGGGGGGGGGGGEGFGGGGGGGGDDEEGG8F;EGGCEEFGGGGDGGGGA9C,:EGGGGGGG7<>DGCFC77*ADECDFFGCGFCDDFFGDF=DDD*8*6>8C))7C@6<91:FFG3CBCEB>)99CEDE3C)7C**0,=FB03(((()4.4:E?<D5)(-(
@M03506:14:000000000-AKVR1:1:1101:13509:4477 2:N:0:43
CTAGGACTACCGGGGTATCTAATCCTGTTCGCTCCCCACGCTTTCGCTCCTCAGCGTCAGTAATGGCCCAGAGCTCCGCCTTCGCCACCGGTGTTCCTCCTGATCTCCGCACATTTCACCGCTACACCAGGAATTCCGATCTCCCCTACCACACTCTAGTCTGCCCGTATCGAATGCAGCCCCGGGTTTAAGCCCCGGGCTTTCACATCCCACGTGACACACCGCCTACGCGCTCTTTACCCCCCATATCTCCGGAACACTCCCGCCCCCTCCGTATCACCGCGTCCGCTGCCACCTGTCT
+
CCCC@@<CEFCFGGGG@EG9A@<FGG<FFGEGEGGCFEFFGG78FFG7EGD86EE+,8B,C6,CF9E<FC@CF,,6C:,B,=F<,C:,4CCG+B?@D,5A=EEF,FE,@@FEEG,,EFGG7C+FECFC<8++A,,,CC=3C,@F8CB8@EED8CCCED,5@FBC98CC+8,*@,33<99,@CEEGC***64,2,BCE*CEDFF<<C+1+7*2*)3;5>:+975*)>)0:>)*9)7C3:*<+<>D):*.++09=.)1)(***0)*)**8?@)).58/2.*:12;2(3(0()((8)5*0).))
@M03506:14:000000000-AKVR1:1:1101:18480:4479 2:N:0:43
CTAGGACTCCAAGGGTATCTAATCCTGTTTGCTCCCCACGCTGTCGCGCCTCAGTGTCAGAAACTGCCCAGCAGACCGCCTTCGCCACCGGTCTTCCTCCGGATCTCTACGCATTCCACCGCTACACCCGGCATTCCGTCTGCCTCTACAGCCCTCGAGTTTGACAGTCGGCACTGCAGACCCGGTGTTGAGCCCCGGACTTTCACCCCACCCTTCTCACACCCCCCACGCGCCCTTTACGCCCAGCGCCTCCGCACCCCGCTCGCCCCCCCCTTCCTCCCCCGGCCGCTCGCACGGCTTT
+
AC@8@,C<-C@,CC,FAFCFC,CFFG<FFAEG,FFGG?G:CG;FGFG:BF,BFGF9<@EFFG8EE6C,CEFGE6@CF::C:BF,?FFCD7CGGCAEFCE?CC7FFGA?FGBCCB?FGDEEFGCEGGGGGD++@+3CF,7F=+>EDF8=DC83=8DEE6+537,,E7,4@:*@58,>C913,4:*:*;9:C9,<8:CE**2?;<CCC?55582=:9*;:;+**7>97;)>5.*9)8D.**<*75C***7*18<FB5>D63*)7)99E*5:3C>5);**)*:(((,((()()(-<(35)3(((
@M03506:14:000000000-AKVR1:1:1101:15462:4509 2:N:0:43
CTAGGACTACAAGGGTATCTAATCCTGTTTGCTCCCCTAGCTTTCGTTCTTCAGCGTCAGTAGTGATCCAGCTCGCCGCTTTCGCCACGGGTGTTCCTGCAGATATCTACGCATTTCACCGCTACACCTGCAATTCCACGAGCCTCTCTCACACTCAAGCACAGCAGTTTTGGAAGCCGTCTCTGGGTTGAGCCCAGAGATTTCACTCCCAACTTGCCGCACCCCCTACGCACCCTTTACACCCAGTAATTCCCAACAACGCTGGCCCCCTACGTTTTACCTCGGCTCATGGCCCGTAGTT
+
CCCCCGGFGGGGGEGGGFGFF<FCGAFGFGEFGGF8EGGGGGGGG:CEGGFGGGFC:@CBFFFG?FGGGGGFCFFGEGGGGGGGGGGGGDGGGEEGGGGGGGGGGFGGG<F7C4@EFCFGGGGGC9=F@AF8EF4CFA44=>7BD=8DD9EECFFC8E,=DF8,=?CEFGGCG?@>FCC8+,17,@6A8*,6,,3@,7845B,22B?FF4?7?7DC>C/?CD)*:<5);7)2:=AF37=77:83C5>:+<+19*:>D1<F>D57)2/>1))..72**-*+4))((-45)*..72()))(-.
@M03506:14:000000000-AKVR1:1:1101:24869:4510 2:N:0:43
CTAGGACTACAGGGGTATCTAATCCTGTTTGCTCCCCACGCTTTCGCTCCTCAGCGTCAGTAGTTGCCCAGAGACCTGCCTTCGCCATCGGTGTTCTTCCTGATATCTTCGCATTTCACCGCTACACCATGAGTTCCAGTCTCCCCTACAACACTCGAGTCGTCCCGTATCGAATGCAGGCCCGGTGATACGCTCCCGGATTTAACAACCGACTGAACAATCCGCCTCCGAACTCTTTACCCCCAATAATCCCGGACCCACCCTGCCCCCGTCCTTTTACCGCTCATGACTCTCTGTCTTT
+
BCCC8DFFGECFF7:CEGFGGDGFDFFGGGDFCE@@CEFGGGGGG,@@FFGGGGGGFGGDFFDGGECCFFFCAEGG8,CFG<FCE:C@D:CFECGE?FC,B?9,CFEG9BB,C,,5BFDF77CCCEFDE,E,EFEGEGC@B;E4@EF6DFDCFE9,+=@@F+++++6@8@?+8,,@9,@@6CEEC+4*3@,3*****;**1*,,,2,,,2)):)=,4C6*****:>B)*C)*/)+1.++1+0357**)9++*0))/),*20)7FC5:5*.).0)*0+)*+-,-,(()*-)..*.)2*/.).
@M03506:14:000000000-AKVR1:1:1101:13410:4510 2:N:0:43
CTAGGACTACTGGGGTATCTAATCCTGTTTGCTCCCCTAGCTTTCGCGCCTCAGCGTCAGTTGTGGTCCAGTGCGCCGCTTTCGCCACAGGTGTTCCTCCCGATATCTACGCATTTCACCGCTACACCGGGAATTCCACGCACCTCTCCCACACTCAAGCCAGATAGTTTCCTGTGCAGACTTCGAGTTGAGCCCGAAGATTTCACACAAGCCATGTCCGACCGCCTACGCGCCCTTTACGCCCAAACAGTCCGAACAACGCTCGCCCCCCCCCGCTTACCGCTGCTGCTCGCACGAAGCT
+
CCCCCGGGGGGGGGGGGGGGGGGGGGGFGGGGGGGGGGGGGGGGGGGGGGGGGGGGGGGGGGFGGCGGGGGGGGGGGGGGGGGCGGGGGGFFFFGGGFGGGGCF7FGFGGFGDGGGGGGGGGGGGGGGGGGGGGGGGGGGGGGGGGGGGGGFEGFGGGGGGGGFGG9FGGGGCFGGD,@FFGFGG5CC*,@>EFGGG=C=9C@FGGC85FF*:6@8DC::7DGGGD)029@=D>>D:9*<*:DGD**)2*<=F33DD(7C77)7)?5>E>7)7)22/(.<4(,(46))56)4.(,)))4()
@M03506:14:000000000-AKVR1:1:1101:17889:4521 2:N:0:43
CTAGGACTCCCGGGGTATCTAATCCTGTTCGCTCCCCACGCTTTCGCGTCTCAGCGTCAGTACCGTACTAGAGAGCCGCCTTAGCCACGGGTGTTCTTCCTGATATCTGCGCATTTCACCGCTACACCAGGAATTCCACTCTCCTCTTCCGGACTCTAGCCAGACGGTTTCCATCGGCGTCTCGAGGTTGAGCCTCGAGTTTTCACAACGGACCTGTCTGGCCCTCTACACGCCCTTTCCCCCCAATAACTCCGGACAACGCGTTCCCCCTACGTACTCCCGTCGCGTCTGCCCCGTCGTT
+
CCCCCFFF-CFGDGGGGGGGGGGGGGGGGGGGGGGGGGGGGGGGGGGGGGGGGFGG@FGEFFGGGGGEGFGGGCFGGGGGEEFFGGGGGGGGGGGGGGGGGGFGGGGFGGGGEGDGGFGGGG7FGEGFDGGFFA=BD<FEFDGGGGCEGFEEEEEFGGCFCG6:D:CC3CFGGGGEDEDCEDGG,:EGCG@,B<2=C5?F=>9@<FG0=557ED6<DG+=**1**1)/A*):D)7>1D*A+09CC*2?G++9)))150*27))))*:*;;5))102*4*2((((-(,),04-*((/)0-((
@M03506:14:000000000-AKVR1:1:1101:4926:4546 2:N:0:43
CTAGGACTACCGGGGTTTCTAATCCTGTTTGCTCCCCACGCTTTCGTGCATGAGCGTCAGTATTGGCCCAGGGGGCTGCCTTCGCCATCGGTATTCCTCCACATCTCTACGCATTTCACTGCTACACGTGGAATTCTACCCCCCTCTGCCATACTCTAGCCCGCCAGTCACAAATGCAGTTCCCAGGTTAAGCCCGGGGATTTCACAACTGTCTTAGCGAACCGCCCGCCCACGCTTGACCCCCAGTAATTCCCATTAACGCTTCCCCCCCACGTTTTTCCGCGGCTCCTGGCCCGTATTT
+
CCCCCGGGGGGGGD@@FGGGGGGGGGGGGGGGGGGGGGGGGGGGGGGGGGGDGGGDGGDGGGGF<CFGGGFGEEDGDEGFGGGFEGGGGG>FFFFFGGGG<FE=FGGGGGGGD@FDFFFGDFGGGFDGGGGG9FC<FGGCGFEEGE?DGG?F?FDBD8=E6;CECG6DC7D;<C,,@EGGGFFC7DFGDD9,9DE*@**55?CFFGF?EGGD7;C9C>>53<DGD)))2))11)0/3*08+:3<)*0*3:C@F*0*2)2+))./*008/7)08CC*;:)0-:?671()(05().()0.(,)
@M03506:14:000000000-AKVR1:1:1101:11768:4557 2:N:0:43
CTAGGACTACCAGGGTATCTAATCCTGTTTGCTCCCCACGCTTTCGTGCCTCAGCGTCAGTATCGGGCCAGTGAGCCGCCTTCGCCACTGGTGTTCTTGCGAATATCTACGAATTTCACCTCTACACTCGCAGTTCCACTCACCTCTCCCGGACTCAAGCTCTCCAGTATCAAAGGCAGTTCTTGAGTTGAGCCCCAGGATTTCACCTCCGACTTAACAAGCCGCCTACCTTCGCTTCACCCCCGGCGCTTCCGAGCAACCCTAGCCCCCTCCCTCTCTCCGCGGCCGTCGCCCCCACTTC
+
CCCCCGGGGGGGGGGGGGGGGGGGGGGGGGGGGGGGEFGGGGGGGEFFGGAFFCD:BFFGGGFGD@FGGGGGFFGGGGGGGEFCFGEEGGGGC,CFGGFGGCGGFEGGGGDFFGCFGEFG,F?FG9E=E7@FGFFGGDF,A@EGD?,@FG@++=CGFE?=8@,3=,@FFDE9EFF8EF+D938,<,@BEE,,,4*@87:7,=,2,:44;?4CG);,=+:,0;F/):))2*2+;.)*(*2C9*>C3:*0***09)*11(**)))22+;75<3)0*0**(*+.4<((((),.(()-(/7)(.)
@M03506:14:000000000-AKVR1:1:1101:9867:4576 2:N:0:43
CTAGGACTCCAAGGGTATCTAATCCTGTTTGCTACCCACGCTTTCGTGTCTCAGTGTCAGTAATGGTCCAGTAAGCTGTCTACACCACAGGTGTTCCTCCTGATATCTACGCATTTCACCGCTACACCAGGAATTCCGCTTACCTCTCCCATACTCAAGCACTCCAGTTTTCGGCGCACCCTCCCAGTTAAGCCGGGAGATTTCACACCAAACTTAGAGCACCACCTACACACTCTTTACGCCCAGTAACTCCGAACCACGCTCGCCGCCTACGTACTCCCTCGGCTTCTGGCACCTAGTT
+
CCCCCGGG9FGGGGGGGGGGGGGGGGGGGGGGGGGGGGGGGGGGGGFGGGGGGGGGGGGGGGFGGGGCFFGGGGGGGGGGGGGGGGGGGGGGGGGGGGGGGGGGGGGGGGGG@BCFGGGGGEEEGGGGGGD?EGGGGGGCECGFGGGCFFGGFFFGGGGGGGGGGGFGGFGFGDEEGDE>EGGGGGGGF;@;EECG>CCGFF,@AFGGC/;DE?A,=8AFFGG>FGFFG*6978FCC88C*C>C*=C6:+5=68>7),8E:B:DCE*0855)5*0+*4*<:(((-4()(0))01)17)).6
@M03506:14:000000000-AKVR1:1:1101:18721:4579 2:N:0:43
CTAGGACTCCACGGGTAACTAATCCTGTTTGCTCCCCACGCTTTCGCACCTCAGCGCCAATACATGTCCAGCGAGCCGCCTTCGCCACTGGTGTTCTTCCGAATATCTACGAATTTCACCTCTACACTCGGAATTCCACTCACCTCTCCATTATTCAAGCGATGCAGTCTAAACGGCTATTCTTGATTTGAGCTCAATGCTTTCACCTCCTCCTTCCATATCCGCCTACGTCCGCCTTACGCCTCGTAATTCCCCATCACGCCAGCTCCCTCCCTATCACCCCGGCCGCGCGCCCCGGTTT
+
CC9@C<F--;C,,6@8@-C@F<CFGGF9@<8,@E,C@<F+6,8DF::@@CG<FGGE++@CF<CCF<E<ECCFE:FBFFC=,,CDF7CFF8?9,4BF??FA+8CFDFFGD,++:F+,CEFFG<,,5CEC=DF+=FFG?AEB>,=3@E38D3;,,@FE;3,6++D8EFEFF8E,5,+6@C+@;:E,@,,=;,54:,6,42<CD+>D7CCGG*7*4?<,*++1+++/*98),9F,*))/6/*>5C8**2/.*1>FA4*;*(00))))/*+0C>*))**++.*3,,((((()(.(10((17)(((
@M03506:14:000000000-AKVR1:1:1101:18925:4594 2:N:0:43
CTAGGACTACTGGGGTTTCTAATCCTGTTCGCTCCCCACGCTTTCGCTCCTCAGCGTCAGTTCCGGCCCAGAGTGCCGCCTTCGCCACTGGTGTTCCTCCCGATATCTGCGCATTTCACCGCTACACCGGGAATTCCGCACTCCCCTACCGGACTCGAGTCACGGCAGTTTCGAATGGCCCCTCCACGTTGAGCGTGGAGATTTCACATCCGACTTGCCGAACCGCCTCCGAGCTCTTTACGCCCAATGATTCCGGACAACTCTAGACCCCTACGTACACCCGCGCCTGCTGGCCCTTAGT
+
CCCCCGGGGGGGGGGGGGGGGGGGGGGGGGFGGGGGGGGGGGGGGGGGGGCFFGGGGGGGGGGGGGGGGGGGGGGGGGGGGGGGGGGGGGGGGGGGGGGGGGGGDEGGGGGGDEDGGCFGGGGGGGGGGGGGCFFFGGGGGGGFGGGGGGGE6CCGGF>FGFFEDE8EGFGGEGFFGFGGGGDEGGGGFCG@+A8?CCCF?DF?EGGG+CCGGGEEFGFCC3D1)17>*/7:DD0>AF??FGGGGG8>F?77@=D732C*0)9*:?+9C>D5)95*+,)+.1((30(0(<(44((1)..2)
@M03506:14:000000000-AKVR1:1:1101:24390:4616 2:N:0:43
CTAGGACTACAGGGGTATCTAATCCTGTTCGCTCCCCACGCTTTCGCTCCTCAGCGTCAGGTAAGGCCCAGAGAACCGCCTTCGCCACCGGTGTTCCTCCCGCTATCTGCGCATTTCACCGCTACACCGGGAATTCCATTCTCCCCTACCCACCTCCAGTCTGCCCGTATCCACTGCAGGCCCGGGGTTAAGCCCCGAGTTTTCACAGCTGACGAAACAGACAGCTCCCGAGCTCCTGACGCCCAATCACTCCCGATCACGCTTGATCACATGACGTTCCCGAGTCTCGTGGGACGTGGTA
+
CCCC8@GFFGGGF@@8@E9@FEFECFFFGGGGG<@8FCFGGDBCE:7BCF,CFDF7:F@FGGFGFGFGCC,@FFGG@F7:F=FFC7,B,>F+4B,CFGF,8F+>F+BEFF7=@+@FFA9<C:4+FFGG7+8+@A8DFGFFGADG8B,3@,,5CE6:,@BECE97,,@EE,@,,5>>9ACFDCED58*=CEB@,>*:*==*/;+1>CF+:*2*25/3/::*757C**))/7)27.)*(*1<*:9DCC64?+09))/9)(*00)0*10+*+.****+2/()*.(((,4:64).()(,1.)(-)
@M03506:14:000000000-AKVR1:1:1101:12790:4636 2:N:0:43
CTAGGACTACAAGGGTATCTAATCCTGTTTGATCCCCACGCTGTCGCGCCTGAGCGTCAGAAATGAGCCAGTGAGCCGCCTTCGCCACCGGTGTTCTTCCCAATATCTACGAATTTCACCTCTACACTGGGAATTCCACTCACCTCTCTCATCCTCAAGTCTCACAGTTTCAATGGCATTTCCGGAGTTGAGCTCCGGGCTTTCACCACTGACTTGGAAGACCGCCTGCGCGCGCTTTACGCCCAGTAATTCCGAACAACGCTAGCCCCCTCCGTATTACCGCGGCCGCTGGCCCGAATTT
+
CCCCCGGGGGGGFGGGGGGGGGGGGGGGGGGGGGGGGGGGGGGGGGGGGGGGGGGGGFGGGFGGGGGGGGGGGEEFGGGGGGGDGGGGGGGGGGGGGGGGGGGGCFGGGGGGGGGGGFGGGGGFGGGGGGF,AEFFGGGGGGGGGGGGFGGGGGGGGGFGGDDFGFGGDFG;FGGGG88D@DF6CCEEFECFFDGGDGGGGF6E7EF6>;9DGGGFCC+;*;?5CD4FFCFCDEFG;F:F5EGGDEE*3<0@??/>D9CG>E:3)<C?=>5)09A**(/C<66;2(()3)47D(,1))((.
@M03506:14:000000000-AKVR1:1:1101:9488:4654 2:N:0:43
CTAGGACTCCAAGGGTTTCTAATCCTGTTTGCTCCCCACGCTTTCGCACCTCAGCGTCAGTATCGGTCCAGAGAGCCCCTTCGCCACCGGTGTTCTTCCCAATATCTACGAATTTCACCTCTACACTGGGAATTCCACTCTCCTCTCCCGATCTCAAGCCAACCCGTCCCAAGCGCAATTCCCAGGTTGAGCCCAGGGCTTTCACGCCTGACAAAGCTGGCCGCCTACGCGCCCTTTCCGCCCAGTAAATCCGAACACCGCTCGCCCCCTCCGTATTCCCGCCGCTGCTTCCCCGCATTTC
+
CCCCCGGG9FGGGGGGGGGGGGGGGGGGGGFGGGGGGGGGGGGGGGGGGGCGGGGGGGEGGGGGGGGGGGGFGGGGGGGGGGGGGEGGGGGGGGGGGGGGGGGFGGGFGGEGGGGGFGGGGFFGGG9FGGGGGGGGGGDG:FGGGFGGGG7EG8FG,EFFGGGGGGBEGGGEFGGGGCDGGGFG6CFGGF>FGGCF:EEFG4C:FCGGGF?FC>80;:FGDGGDCCDFCD:GGE3>@+/*AEG34C+9+0395@*<D0</8;DDDCEEED*>:/;00)9C?F(39>())*))0(()))-))
@M03506:14:000000000-AKVR1:1:1101:17906:4662 2:N:0:43
CTAGGACTACAGGGGTATCTAATCCTGTTCGCTCCCCACGCTTTCGTGCCTTAGCGTCAGATACATGCCAGCAAGCTGCCTTCGCCATTGGTGTTCCTACTGATATCTGCGCATTTCACTGCTACACCAGTAATTCCACTTGCCTCTCATGTCCTCTAGCTTGCCAGTATGCGATACAGTCCATATGGTTGAGCCACAGGATTTCGCATTGCACTTAACAATCCACCTACCCCCGCTTTACGCCCATTGATTCCGGATCACGCTTGGACCCCACGTATACACGCGCGTGCGGTCACGTAGT
+
CCCCCFGG-FADDGGGGGGGGGGGGGGGGGGGDGGGGGGGGGGGGGGFGGFFGFGFEGEGAFEFGGFGGGGGFGFCGGGGGFGEGGDGGCGFGGGDG9,FCFCFGGCEFGGGCGGGFFGFGGEGGGGDFF<9,AFFGFG,F=EFF8>D@B,E4=D9EGD==E8DC88D=:>=A+3@8>AFG89EFD8=FEEFFGF8,,4,4?7CF,+;C9CCFGAF+53,2;DGC*39<C*=*3:C2/),,**/7**/1+3:A+23<;)*;>FC5A5AGAGD5DCFF<)3-4(-,(-0-.(()((2.).2(
@M03506:14:000000000-AKVR1:1:1101:9727:4670 2:N:0:43
CTAGGACTCCAGGGGTATCTAATCCTGTTTGCTCCCCACGCTGTCGCGCCTCAGTGTCAGCAACTGCCCAGCAGGCCGCCTTCGCCACCGGTGTTCTTCCGGATCTCTACGCATTCCACCGCTACACCCGGAATTCCGCCTGCCTCTACAGTGCTCCAGCCGCGGCAGTATTCATGGCCGACGCAGGGTTGAGCCCCGCGCTTTCACCACGAACTGACCGGGCCACCTACGCGCCCTTTACGCCCAATGATTTCGGACAACGCCCGCACCCTCCGTATTACCGCGCCTGCTGGCACGGGGC
+
CCCCCDGG-EFGFGGGGGGGGGGGGGGGGGFGGGGGGGGGGGGGGGGGGGEGGGGGGGGGGGGGGGGGGGGGGGGGGGGGGGGGGGGGGGGGGGGGGGGGGG7FGFFGGGGGGGGFGFGGGGGGGGGGGGFGGGGGGGGGGGGGGGGGGBEFFGCFGGGFGGGEGGEGGGG9FGGGGGGGEGGGGCEEFGG@FGGGGGGGGGGFG7CEGGGCEDGGC<@EDGGDDDFFEGFGD@)594)+05DGDD576?9/*199*49*.0)))18):>D3798**(9<:A?(704.(737??:6>>(-(
@M03506:14:000000000-AKVR1:1:1101:12680:4691 2:N:0:43
CTAGGACTACAAGGGTATCTAATCCTGTTTGCTCCCCTAGCTTTCGTTCCTCAGTGTCAGTTGCGATCCAGTCAGCCGCCTTCGCCACGGGTGTTCCTGCAGATATCTACGCATTTCACCGCTACACCTGCAATTCCACTGACCTCTCTCGCACTCGAGCACGGCAGTTTTGAAAGCAGCCTCTGGGTTAAGCCCAGAGATTTCACTCCCAACTTGCCGCACCACCTACGAACCCTTTACGCCCAGTAATTCTGAGCAACGCTGGCCCCCTACGTATTACCGCGGCTGCGGCACAGTCCTT
+
8BCCCFDFGECGF?,EFGGFCEFEDECEFDFFFFF@FAFCGGCFGGGGFGGGGGGFGGGGGGGC@F<CBEEEEF<@EC7B,BFFC@CGEGG@@FFG?EFCEF,55C<FFFFEDFEFFG9E+:CEEEFFCFGE=ECFF9=E:AFGFEFE,,@88++6@DGDGC6>E>=,@CF>8,>;CBE6?:9?A,548:=,ECCDF,@C,=>,:<,:;FF7>><EC<?EDDGF49)6+2)*25)08>A?EED5<=@FC2+9*/*0*)0:>DED)*2)1)))7<A+<28C2(-(((,0(),()((*1*)6-
@M03506:14:000000000-AKVR1:1:1101:18781:4714 2:N:0:43
CTAGGACTACCAGGGTATCTAATCCTGTTTGCTACCCACGCTTTCGTGTCTCAGCGTCAGAAGTGGTCCAGTAAGCTGTCCACACCACAGGTGTTCCTCCTGATATCTACGCATTTCACCGCTACACCAGGAATTCCGCTTACCTCTGCCACCCTCTAGCATTCTAGTTTCCGCTGCACCCTCCCAGTTCAGCCGGGAGCTTTCACAACAGACTGGGAACACCGCCTACACCCTCTTTACGCCCAGCAACTCAGAACCGCGCTCGCCGCCTGCGTACTACCGCGGCTGCTGGCACGTAGTC
+
CCC?CGDG-E<EDE7C-CF9E<F<EFCFGGGGGFGGG<F7FG@DCCF@FDEEFFG@FEGDFAFGCEED@FFE<F<E<CFFF<FCBFDB@<BF8A69F9FFG8BBAFGEFGGDFCF<FFF9F7>:FEG:7EC+:,AFFGGGG7EFDGFB9>,=8CGG?=;E@CD;C=,3,6>DCC66E,@,@=++@,=E9,,3@:C+5+@14*,7=E:9>>*;C4,,/*;C****/)))0*;,28)*0++1/C85***)2+0/*)2;*/)=5@>D3C*)/5/.7);**48+.(-((((.-)53>3)10).,)
@M03506:14:000000000-AKVR1:1:1101:10785:4715 2:N:0:43
CTAGGACTCCCAGGGTATCTAATCCTGTTCGCTCCCCACGCTTTCGCGTCTCAGCGTCAGTACCGTACTAGAGAGCCGCCTTAGCCACGGGTGTTCTTCCTGATATCTGCGCATTCCACCGCTACACCAGGAGTTCCACTCGCCTCTTCCGGACTCTAGCCCGGCAGTATCCGCCTACATTCAAAGGTTGAGCCTTTGACTTTCACAGCGGACTTACCGGGCCGCCCACGCGCGCTTTACGCCCAGTGCTTCCGGACCCCGCCAGCCCCCTCCCTATCACCGCCGCTGCTGGCACGTGGTT
+
CCC<CFFF9AFGGGFFGGGFGGGGGGGGGG7F@FGGGGGGGGGGGGGGGG,E<FFGFC>CGGGGCFFGFGGGGGGGGGGGGGGDFGFGGGGGGGGGGGGGGGGGGGGF9FFGDFFGFCF8@FEFGFGGFCCCEF=DGCF9F7CE6B8EGGEEGE8EFFCFGFEDG5*DD,,@3@***?1D>?EF7;CEC,,,<F?FF,>B987E7C7CC?)CC3F;CDB575>EDG)7:)8:C;@)4/1A*:9<>50/+0+0957*>(**).)))1@:G593./*+2)/<8(((-3-)9)3(>.557)((-
@M03506:14:000000000-AKVR1:1:1101:6938:4717 2:N:0:43
CTAGGACTACAAGGGTATCTAATCCTGTTTGCTCCCCTAGCTTTCGTGCATCAGCGTCAGTTGTGGTCCAGTGAGCCGCTTTCGCCACAGGTGTTCCTCCCGATATCTACGCATTTCACCGCTACACCGGAGATTCCACTCACCTCTCCCATACTCAAGCCCGACAGTTTCCGATGCAGACTATGGGTTGAGCCCATAGATTTCACATCAGACTTGTCAAACCGCCTACGCACCCTGTACGCCCAATAATTCCGAACAACTCTTGCCCCCCTCGTATTACCGCGGCTGCTGGCACGAAGTT
+
CCCCCGGGGGGGGGGGGGGGGGGGGGGGGGGGGGGGGGGGGGGGGGGGGGGGGGGGGGGGGGGGGGGGGGGGGGGGGGGGGGGGGGGGFGGGGGGGGGGGGGGGCFGGGGGGGGGGGGGFEGGGGGGGGGGGEGGGA9FF8E8EDGGGGFFFFGAFFGGGGGGCEGGGDFGFEGC>AFFGGGGGGG6E8EBFGGFG?FCCEF7DGGGF?+9C<*DFGGFGGF454CBFCD3*/55C(01+*:D3C*0)9+<CFFG3C64*)9@C77@FGFGE3)*/*(/<),-(-61)1/40)(,*071?4
@M03506:14:000000000-AKVR1:1:1101:20555:4747 2:N:0:43
CTAGGACTACAAGGGTATCTAATCCTGTTTGCTACCCACGCTTTCGTGCCTCAGCGTCAGAAGTGGTCCAGAAAGCCGTTTACACCACCGGTGTTCCTCCTGATATCTACGCATTTCACCGCTACACCAGGAATTCCACTTTCCTCTCCCACCCTCTAGCCCCACAGTCTATAGCGCACCCTCCCAGTTAAGCCGGGAGATTTCACACCATACTTATAGAGCCGCCTACCCACCCTTTACGCCCAGTAACTCCGAACAACGCTTGCTGCCTACGTCTTACCCCGGCTGCCGGCACGCAGTT
+
CCCCCGGGGGGGGGGGGGGGGGGGGGGGGGGGGGGGGGGGGGGGGGGGGGGGFGGGGGGGAFGGGGGGGGGGGGGGGGGGGGGGGGGGGGGGGCGGGGGGGGGGGGGGGFGGGGGGDGGGGGEGGGGGGGGGCGGGGGGFGGFGGGFGGGGG>GGGGGFCF8EGGEFGFGGGFGGDGGGGGGGGEF69=E9EFGG>C>C9:C2DFG?GD429CGFGFFCC+=?=CCB58*2+*2=55FAFCEC5*;EF+5+/6:C*91**.75**:9@F>=??C**2-=C7(-4((()-)(7@09D))4-.
@M03506:14:000000000-AKVR1:1:1101:17228:4782 2:N:0:43
CTAGGACTACAGGGGTTTCTAATCCCGTTTGCTCCCCACGCTTTCGTGCCTGAGTGTCAGTAATGAGCCAGTAGACTGCCTACGCCCTCGGTGTTCCTCCCTATATCCACGGATTTCACTCCTACACAGGGAATTCCATCTACCTCTCTCCTACTCTAGCTTATCAGTTCAGGCAATGTGTTTATGGTTGAGCCACACGCTTGCACTGTCCGCTTACCATGCCCCCTACGCACCTCTTTCCGCCCAGTACGTCCCGCTAACCCTTGGATCCCCCTTACGCCCGCGGCTACCCTCCCGGACG
+
CCCC8DGF-EFGGGGGE7FFFFGGGGEFGGGG,EGGGGGCGCFGGGEFGGCGCFGCFGCFG,CD,@CFGGFG<6<F9CEGF@F,F++@FFEGGE7FFGGGGGGGF<EGGGGDG:?,FAEEFGGFCFFFGD>+AFE<95,A,,4E,E,DDC,=DFGG,ED8,,D,@@=>EG99=,33D?CC@,6=E;,@=+DCDFC88;+@:C++,9AECC**4083*CFF7*9,*3*/A;44//;6*+=,>7*C5E=/++*.2)*:)3/*;..***<)+/*))7**+,0*((-(((()()(.*(-*))((-
@M03506:14:000000000-AKVR1:1:1101:14040:4789 2:N:0:43
CTAGGACTACCGGGGTTTCTAATCCTGTTTGCTCCCCTAGCTTTCGTGCATCAGCGTCAGTAATGGTCCAGTGAGCCGCTTTCGCCACAGGTGTTCCTTCCGATATCTTCGCATTTCACCGCTACACCGGAAATTCCACTCACCTCTCCCATACTCAAGCCCGACAGTTTTCGATGCAGACTCTGGGTTGAGCCCAGAGATTCCACATCAAACTTATCAACCCGCCTACGCACCCTTTACGCCCAATAATCCCGCACACCGCTTGCCCCCCTCGCATTCCCCCGGCTCTTGCACCGAAGTT
+
CCCCCGFGFEFGGGGCFGGGGGGGGGGGGGGGCGGGGGFFGGGFGGGGCFFGGGGGGGGGGFFGGGFGGGGGGGGGCEGEGGGGGF7FFFGG@FFGGGCEFGGGGGGGGGG7CFGDC<FG7FEEEFGGGG7=FFEFAFGGGFFFFFBFGF8F8@93=@C83@B>86+6E<;96D;>:CGDD,@7EFCEEEC@D8FGG,,,>F,D7?C,=?>8EF49++4C*C<*:C3>FD>EC:8<@*+AEE599**/3:+90./9)3*:)<59*;CFF@D3>C**2(*<2(3331()(*.-*.3)))(,)
@M03506:14:000000000-AKVR1:1:1101:5158:4791 2:N:0:43
CTAGGACTACAAGGGTTTCTAATTCTGTTTGCTCCCCTAGCTTTCGCGCCTCAGCGTCAGTTGTTGTCCAGGCCGCCGCCTTCGCCACCGGTGTTCCTCCTGACACCTGCGCATTTCACCGCTACACCAGGAATTCCACGTCCCCCTACCGGCCTCTATCCTCGCAGTATCGCACGTCGCCCCACACTTAAGCCGTGGGATTTCTCTCCCGACTGTCACACCCGCCTTCGTGCTCACTCTGCCCATAAAATCCTGACCACCAACGCCCCCAACCTATCACCTCCCGCGTCTGCCCGGCTTT
+
BC@6,66<CFE<<6,--86C<;,,=<C6<FDAC,6C@,D,CE<FF@:6@@FEC8,@8B8CF<,C,CFA<F,6,6@@:C+@F:EC:==?E=7F+8B,C?,F,B,,C,BE8,6:F@+,:?5,+C=CC<:,AF++,,ADF<>3DEGEGGC8DF+=>E+:>,,7DC>+;@*6,,3**5C5,>**>575EC*4,2,,,,**/:**3*+5+1++0;//>C=+C**?*9)*)9).3*./>)9:)2*0++29***0+++/)=7*6(6*7))19E*)2<))7*3++)*+()(.((-<1)(464.*).(-:
@M03506:14:000000000-AKVR1:1:1101:7031:4816 2:N:0:43
CTAGGACTACCGGGGTTTCTAATCCTGTTTGATCCCCACGCTTCCGTGCCTCAGCGTCAATCATACTTTAGTAAGCTGCCTTCGCAATTGGTGTTCTGTGACATATCTATGCATTTCACCGCTACTTGTCACATTCCGCCTACCTCAAGTACATTCAAGCCCATCAGTATCAAGGGCACTGCGATAGTTGAGCTACCGTCTTTCACCCCTGACTTAACAGGCCGCCTACGCACCCTTTAAACCCAATAAATCCGGACAACGCTTGCCCCCTCCGTATTACCGCGGCTGCTGGCACGTAGGT
+
CCCCCGGGGGGGGGGGGGGGGGGGGGGFGGGGGGGGGGGGGGGGGGGGGGGGGGGGGGGGGGGGGGGGGGGGGGGGGGGGGGGGGGGGGGGGGGGGGGGGGGGGGGGGGGGGGFGGGGGGGGGGGGGGGGGGGGGGGGGGGGGGGGGGGGGGGGGGGGGG6DGFFGGGGGGFEEFECG>FEGDCC=EFFF98CEFFDGGGGGGGGGGGGCDDF>FA7DFGG>4*9)):C7?59BEC;CAFFFFD5AFF7+1@).:*:(/75>B5FGGFGE<)8C@G*4*<911(4>(510)2:?7DF44(.
@M03506:14:000000000-AKVR1:1:1101:16943:4823 2:N:0:43
CTAGGACTACAGGGGTTTCTAATCCTGTTCGCTCCCCACGCTTTCGTGCCTTAGTGTCAGATACATGCCAGCAAGCTGCCTTCGCCATTGGTGTTCCTACTGATATCTACGCATTTCACTGCTACACCAGTAATTCCACTTGCCTCTCATGTCCTCTAGATTGCCAGTATGCGATACAGTCCATATGGTTGAGCCACAGGATTTCGCATTGCACTTAACAATCCACCTACGCACGCTTTACGCCCAGTAATTCCGGACAACGCTCGCACCCTACGTATTCCCGCGGCTTCTGGCCCGTAGT
+
CCCCCGGG9FGGGGGGGGGGGGGGGGGGGGGGGGGGGGGGGGGGGGGGGGGGGGGGGGGGGGGGGGGGGGGGGGGGGGGGGGGGGGGDGGGGGGGGGGGGGGGGGGGFGGGGEGGGGGGGGGGGGGGGGGGDFGGGGGGGGGGGGGGGGGGGGGGGGGDFGGGGFGCEEGGGGGECE,E:FFFE8@,EFF7D8D8@EGGGGGFGFCECGGGGGDFCC<FGGFGGGG>*,0*@4?9C49*>7AD):CC8,21BF+8C50D54)85C5E:EADF?GEE@)9+)519(2;3(04)7:(7>73,-
@M03506:14:000000000-AKVR1:1:1101:10102:4832 2:N:0:43
CTAGGACTCCCGGGGTATCTAATCCTGTTCGCTCCCCACGCTTTCGCGCCTCAGCGTCAGCTGTGGTCCAGTGCGCCGCTTTCGCCACAGGTGTTCCTCCTGATATCTACGCATTTCACCGCTACACCAGGAATTCCACGCACCTCTCCCACACTCCAGCACGGCAGTTTCGCCTGCAAGCTCCCAGTTGAGCCAGGAGATTTCACAGGTGACATACCGCGCCGCCTACGCGCCCTTTACGCCCAATAATTCCGAACCACGCCCGCACCCTCTGTCTTACCGCGGCTGCTGGCCCAGAGTT
+
CCCCCGGG9FGGGGGGGGGGGGGGGGGGGGGGGGGGGGGGGGGGGGGGGGGGGGGGGGGGGGGGGGGGGGGGGGGGGGGGGGGGGGGGGGGGGGGGGGGGGGGGFGGGGGGGGGGGGGGGGGDGGGGGGGGFGGGGF9FGGGGGGGFGGGGGGGFFGGGGGGGGGC:FGGGCEGGGGGFFF,9EGGGFG?@FCF6EFGGFGGGGGG?C=>FF<+><DF3C<DGGGG:BGDD55;>>:4@G*:<D<F8F?7E@F?3C<(9F:>)>785>E@*84C<:9)9C:?2(31-)(),.<:(*0),6)
@M03506:14:000000000-AKVR1:1:1101:17103:4871 2:N:0:43
CTAGGACTACAAGGGTATCTAATCCTGTTTGCTCCCCTAGCTTTCGTGCATCAGCGTCAGTTATGGTCCAGTGAGCCGCTTTCGCCACAGGTGTTCCTCCTGATATCTACGCATTTCACCGCTACACCAGGAATTCCACTCACCTCTCCCATACTCAAGCCCGGCAGTTTCTCATGCAGTCTATGAGTTGAGCCCATAGATTTCACATAAGACTTACCAAACCGCCTACGCACCCTTTACGCCCAATAATTCCGAACAACGCTCGCCCCCTTCGTATTACCGCCGCTGCTGGCACGAACTT
+
CCCCCGGG9FGGGGGGGGGGGGGGGGGGGGGGGGGGGGGGGGGGGGGGGGGGGGGGGGGGGGGGGGGGGGGGGGGGGGGGGGGGGGGGFGGGGGGGGGGGGGGGDGGGGGGGGGGGGGGGGGGGGGGGGGGDFGGGGGGFGGGGGGCEFGGG?FGGFFEDFFGGGGGFFGG;DGGGGGGGGGGCFFGFGDEFDFFFGGCFGGGGGGGGG>FFGFFDGGFFFFF5>D:>F7>54??F=C=GGG<DDF*)<E;A6AC5D(CEDD3*)?EEGECFF9;8837C<((((-2)4)4(<,)/0)(,-
@M03506:14:000000000-AKVR1:1:1101:23828:4879 2:N:0:43
CTAGGACTACAGGGGTTTCTAATCCTGTTCGCTCCCCTAGCTTTCGCGCCTGAGCGTCAGGACAGGTCCAGAGAGCCGCCTTCGCCACCGGTGTTCTTCCCGACATCTGCGCATTTCACCGCTACACCGGGAATTCCGCTCTCCCCTACCTGCCTCCAGTCCGGGAGTATCGGATGCAGGTCCGGTGTTGGGCCCCGGATTTTCCCATCCGACTTTCCGAACCGCCTGCGCGCGCTTTACGCCCAACTAATCCGGACAACGCCCTCCCCCTACGTCCTTCCTGCGCTTCCGTGCACTACGT
+
CCCCCGGGGGGGGGGCFCGGGGGGGGGGGGGGGGGGGGGGGGGGGGGGGGGGFFGGGFEFGGG8DGGGGGGDFDBGGDGGGGGFEEGGGGEGCFFGGGGGGDGC@FG,CFGGDGGCFFGGGGCGGF@FG+CF:=DEFGGC@+C@FDGCFGDCFG,@>FG;39E*;:CE?EFFG**4A2?,=89:C*=?58C7FCGGGGE*;=C@+=?GF559C)?<:275*9>*C<5)*/.:7)0),90A8C)1**/0+@0?*))*1(1:)))))2*0:<5)<**/*8*+,)).36(.()-5)(3*/),((
@M03506:14:000000000-AKVR1:1:1101:8027:4889 2:N:0:43
CTAGGACTACAAGGGTTTCTAATCCTGTTTGCTACCCACGCTTTCGTGTCTCAGCGTCAGTGGCGGTCCAGAGAGCCGTCTACACCACCGGTATTCCTCCTGATATCTACGCATTTCACCGCTACACCAGGAATTCTACTCTCCCATCCCGCACTCTAGTCCCCCAGTTTTCGGCGCACCCTCCCGGTTGAGCCGGGAGATTTCACACCAAACTTAGAAAACCGCCTACACACCCTTTACGCCCAGTAACTCCGAACAACGCTCGCTGCCTACGTATTACCGCGGCTGCTGGCCCGTATTT
+
CCCCCGGGGGGGGGGGGGGGGGGGGGGGGGGGGGGGGGGGGGGGGGGGGGAFGGGGGGGGGFFGGGGGGGGGGGGGGGGGGGGGGGGGGGGGGGGGGGGGGGGGGGGGGGGGGGGGGGDGGGEGGGGGGGGFCFEFGGFFGFFGFFDGGGGDCCEGDEFAB,@FGD:F9FGGG6EEGGECG8FEGGGGGGGCFFGECCGCF=CGGG9EE*;CGGG?F78+09DGGGF>GF@CDDFFFF4CC5)95CF6CFCF@:C<D0C:>B<D)?87CFD6@1*004*?)(-69>1)4@7>D0(/7).55
@M03506:14:000000000-AKVR1:1:1101:11654:4915 2:N:0:43
CTAGGACTACAGGGGTATCTAATCCTGTTTGATCCCCACGCTATCGCGCCTGAGCGTCAGATACGAGCCAGTGAGCCGCCTTCGCCACTGGTGTTCTTCCCAATATCTACGAATTTCACCCCTACACTGGGAATTCCACTCACCCCTCTCGTCCTCAAGCTAAACAGTTTCAATGGCAGTTCCGGAGTTGAGCTCCAGGATTTCACCCCTGACTTAAAGACCCGCCTACGCACCCTTTACGCCCAGTGATTCCGAGCAACCCTAGCCCCCTTCGTATTACCGCGGCCGCTGGCACGAAGTT
+
CCCCCGGGGGGGGGGGGGGGGGGGGGGGGGGGGGGGGGGGGGGGGGDGGGGGGGFGGGEDFGGGGGGGGFGGGGGGGGGGGFGFCFGGFGFGGFGGGGGGGGFGGGGFGGGEGFGCEGGGGGGCGFEFGGGGCFFGGGGGGEFGGGGG8DGGDEEGGF?FGGFFEFGGGGF;=EG,,,:DGGFEE6CED9F@FA8EG?C>FG>F;:EF?79C<FEGGGAFG<47D46?FDB=D>EGFG65*:5C<58*+5>AF@/7>(*2)0.2*8:.239)7/A*2(/+-4(,71()4>;1>B?G>D(4)
@M03506:14:000000000-AKVR1:1:1101:21528:4935 2:N:0:43
CTAGGACTACAAGGGTATCTAATCCTGTTTGCTCCCCTAGCTTTCGCGCCTCAGCGTCAGTTGTGGTCCAGTGCGCCGCTTTCGCCACAGGTGTTCCTCCCGATATCTACGCATTTCACCGCTACACTGGGAATTCCACTCTCCTCCCCCGATCTCAAGCCAACCCGTCCCAAGCGCAATTCCCAGGTTGAGCCCAGGGCTTTCACGCCTGACACAGCTGGCCGCCTACGCGCCCTTTACGCCCAGTAAATCCGAACAACGCTCGCCCCCTCCGTATTACCGCCGCCGCTGGCCCGACGTT
+
CCCCCGGGGGGGGGGGGGGGGGGGGGGGGGGGGGGGGGGG<FGGGGGGGGEGGFGGFFDGFGGG7FEFGGGGGGGGGGGGEGGEGGGGGGFGGGGGGFGGGGGGGC9EFGGGDGG<FGGGGGFGGGFFGFCF,EEFGGGAFCGGGG,BCEE+>CCFGD99DFGGDC6BEEGFC8FEGGEGE,B9DG5EFGG:CFFFFGGCCD8ACF=FE4C*<C8<CF4<*79=35:>E5.*9)79:C4:;=<DC5@7<0+09<*/99C:85)/):C@CE)).)2**(*366,((((),)(-011)0),-(
@M03506:14:000000000-AKVR1:1:1101:16371:4974 2:N:0:43
CTAGGACTCCAGGGGTATCTAATCCTGTTTGCTCCCCACGCTTTCGTGCCTCAGCGTCAGTATCGGGCCAGTGAGCCGCCTTCGCCACTGGTGTTCTTGCGAATATCTACGAATTTCACCTCTACACTCGCAGTTCCACTCACCTCTCCCGAACTCAAGATCCTCAGTATCAAAGGCAGTTCTGGAGTTGAGCTCCAGGATTTCACCCCTGACTTAAAGACCCGCCTACGCACCCTTTACGCCCAGTGATTCCGAGCAACGCTAGCCCCTTTCGGTTTACCGCGCCTGCTGGCCCCAAGTT
+
CCCCCGGG-EGGFGGGGGGGGGGGGGGGGGGGGGFGGGGGGGGGFGGGGGGGGGGGGGGGGGGGGGGGGGGGGGGGGGGGGGGCEGGGGGGGGGGGGGGGEGEFGGGGFGGGCG@AFGGGGGGGGGGGGFGCFFCAFFGEF8FGFGGGGGE>>EFGGGFF?DFFGGGGF8D;FFGFFEGGCCGFFGFFFGGEC9>?CGG*DCEG@:CCGFCFGFGG7C87DF4*:DD5FC3:3=25,;:+32):**<A+?1;A)2)1(*2>B>3CFG@E)*)1***246<71>B(-()./4:B(4)3)(.)
@M03506:14:000000000-AKVR1:1:1101:13098:4979 2:N:0:43
CTAGGACTACAAGGGTATCTAATCCTGTTTGATCCCCACGCTGTCGCGCCTGAGCGTCAGTAATGAGCCAGTGAGCCGCCTTCGCCACCGGTGTTCTTCCCAATATCTACGAATTTCACCTCTACACTGGGAATTCCACTCACCTCTCTCATACTCAAGCTAATCAGTTTCAATGGCCGTTCCGGAGTTGAGCTCCGGGCTTTCACCACTGACTTGGATCGCCGCCTGCGCGCGTTTTACGCCCCTTTATTCCGACCAACGCTAGCCCCCTCTGTCTTCACTCCGCCGCATGCCACACATT
+
CCCCCFFFFGGG<EFGGFFGFFGGGGGGGGGFGGFGGGGGGGEGGGGCFGCFGGGEGGGGGGGGGFF9FGCFGGGCGEGGGGFCFECCGGGGGGFGGGGFFFGFGFCFFFGGGFD9FFFGCFGG9EEDEFFFGGGG<?FECDFGFF,8,C=FFG,@BE?FGA>ED9>@CFGGGC;8,,+3>@F+@+@:C,@,3,,@@CC78*DFFGC,CD>CFCG?C9/,**:*95=.=))*)).)(:7<=5>))**)+0+*1)*))(**)0)/)+2028D))*0+2-*+4)-.41(7()((/))*))().
@M03506:14:000000000-AKVR1:1:1101:12529:5028 2:N:0:43
CTAGGACTACAAGGGTTTCTAATCCTGTTTGCTCCCCTAGCTTTCGTGCATCAGCGTCAGTTATGGTCCAGTGAGCCGCTTTCGCCACAGGTGTTCCTTCCGATATCTACGCATTTCACCGCTACACCGGAAATTCCACTCACCTCTCCCATACTCAAGCCCGGCAGTTTCTGATGCAGGCTATGGGTTGCGCCCATAGATTTCACATCAGACTTGCCAAACCGCCTACGCACCCTTTACGCCCAATAAATCAGAACAACGCTTGCCCCCCTCTTATTACCGCGGCTGCTGGCCCGAAGTT
+
CCCCCGGGGGGGFGGGGGGGCFGGGGGGGGGGGGGGGGGGGGGGGGGGGGFGGGGGGGGEGGGGGGEGGGGGGGGGGGGGGGGGGGGGGGGGGGGGGGFGGGGEGGGGGGGGGGGGGGGGGGGGGGGGGGGEGGGGGGGDFFG@FGDGFGGG?GAD,DFG6?+@@EGEGDGFFCCFACEDGGGFGGGGG@,@EEECGGD,DGC?FGGG68?7<FF7C88<4C5*)95)=D:=DFEG82;<87DDGC*)=+<=*/>:C:7F>B:*9C+0;<C@5*2+<)9E>FF;9BF5<):0:(3C@5126
@M03506:14:000000000-AKVR1:1:1101:15555:5038 2:N:0:43
CTAGGACTACAAGGGTATCTAATCCTGTTTGCTCCCCACGCTTTCGCGCCTCAGCGTCAGTATCGGTCCAGAGAGCCGCCTTCGCCACCGGTGTTCTTCCCAATATCTACGAATTTCACCTCTACACTGGGAATTCCACTCTCCTCTCCCGATCCCAAGCCAACCCGTCCCAAGCGCAATTCCCAGGTTGAGCCCAGGGCTTTCACGCCTGACAAAGCTGGCCGCCTACGCGCCCTTTACGCCCAGGAATTCCGAACAACCCTAGCCCCCTTCGTTCTCCCGCGCCCCCTGGCCTGAAGTT
+
CCCCCGGGGGGGGGGGGGGGGGGGGGGGGGGGGGGGGGGGGGGGGGGGGGEEGGGGGGGGGGGGGGGGGGGGGGGGGGGGGGGFGGEGGGGGGGGGGGGGGFFGGGGGGGGGGGGGGGGGGGGGGGGGGGGGGGGGGGGFGDCEFGAEFGGGGGGGGGGGGGGGGGGGGGGGGGGGGCGGEG;FAFGGGFGCFFGGGG5E8FC?,=CGF<4;?25<CD*+7CF7>CAB*1)/5>D5<CF7**9D***)22<9F4D<C2*2).)*0+2)::9))*20*-*<:9FB((()()(-8()*0))66
@M03506:14:000000000-AKVR1:1:1101:23745:5044 2:N:0:43
CTAGGACTACCGGGGTATCTAATCCTGTTTGCTCCCCACGCTTTCGCGCCCCAGCGTCAGTATCGGACCAGGTCGCCGCCTTCGCCACCGGTGTTCTTCCCAATATCTACGACTTTCACCTCTACACTGGGAATTCCACGACCCTCTTCCGAACTCAAGCCCGCACGTATCACACGCAGCCCCCAGGTTGCGCCCGGGAGCTTCACGTCTGACTGTACGCACCGCCTCAGCGCGCCTTACGCCCAGTCACTCCCAGCAACGCTACCCCCCCTCGCATTCCCGCTGTGGCTTGCCCGAAGTT
+
CCCCCDGGGGGGGG@FGDEFGFGGDECEEGGGAFFGGFEGGGGGGGGGGG:CGGGGGEFEFDCF7@@FGCFEEFGGGDDCEFD,?F:CBFFGG?FGDBEFGE@E,AFGFDGG7=FFGEGFA<<5CCF9<8=<,<FGFCGGGGE>EC6D;=@E>EFC,@,5*44;;=:>,2D,,>6B5*5/:CC5?B8<<C*8:EGC8C5**0<C++*2*7C=?CC+0;F*1><C738)+*//9)))-1*<@*77**313+26?)0**4*2)771)0/7*7D..)*:/4*<)(46,(()()(-8(5<)0(-.
@M03506:14:000000000-AKVR1:1:1101:6174:5068 2:N:0:43
CTAGGACTACAAGGGTATCTAATCCTGTTCGCTCCCCACGCTTTCGCGTCTCAGCGTCAGTACCGTACTAGAGAACCGCCTTAGCCACGGGTGTTCTTCCTGATATCTGCGCATTTCACCGCTACACCAGGAATTCCATTCTCCTCTTCCGGACTCTAGCGAGGCAGTTTCCACCGACGTCTCGAGGTTAAGCCTCGAGTTTTCACAGCGGACTTGCCAAGCCGCCTACACGCTCTTTACGCCCAACAAATCCGGCCAACGCTTTCCCCCTAACTATTCCCGCGGCTGCCGGCCCGTAGTT
+
CCCCCGGGGGGGGGGGGFGGGGGGGGGGGGGGDGGGGGGGGGGGGGGGGG7FFGGGGGGGGGGGGGGGGGGGGG@FGGGGGGGGGGGGGGGGGGGGGGGGGG<FFFFGGGGGGGG9FFGGGGEGGGGGFGGG8F=FFGCF;DFGGCGGGGGGCGDGGGDFGCEGGGEFFFFGGGGEEECCEFGGFG5EFC,CFE8C*:CFEGCGFEECG37):CE+;*++;8>CGDE3F4FEG3>CAD*A*:DC</*0:*3=9>)))4*::>5<3AG4E55))*3+3-*34(,-(4(81),->1()0)(-)
@M03506:14:000000000-AKVR1:1:1101:25253:5073 2:N:0:43
CTAGGACTACAAGGGTTTCTAATCCTGTTTGCTCCCCTAGCTTTCGTGCATCAGCGTCAGTTATGGTCCAGTGAGCCGCTTTCGCCACAGGTGTTCCTCCTGATATCTACGCATTTCACCGCTACACCAGGAATTCCACTCACCTCTCCCATACTCAAGCCCGGTAGTTTCTCATGCAGTCTATGAGTTGAGCCCATAGATTTCACATAAGACTTACCAAACCGCCTACGCACCCTCTACGCCAACTAATTCCGACACAACCTCCCCCCCCTCTCATTACCACGGCTCCTGGAACGATGTT
+
CCCCCGGGGGGFGFECFEFGCGGGFEFEFGFGFFGGGGGFDFGGF@FFGG<FGFGG:FGGGGGFGFEECFGGGCGGFC:@@FFGGG>FFFFFFF,EFCEFGFGFFFFEGGGGDEFAFAADFGGCEGGFFB+DFG:F5AA,?EF>==9@DF@,>C,EBFFGGGE=+@+7E=@;DFFFGGFECD,>AF8,@,,6DD>,478,5+@CA7:=ACF+E>A9DFFFG>F>D9?>,;4CC)0/(287**855*54++AA64C))(2*)))2***)2))).0*+0)0+.))2((4)4)4()(.95)41)
@M03506:14:000000000-AKVR1:1:1101:21313:5084 2:N:0:43
CTAGGACTACAAGGGTATCTAATCCTGTTCGCTCCCCACGCTTTCGCTCCTCAGCGTCAGGTAAGGCCCAGAGAACCGCCTTCGCCACCGGTGTTCCTCCCGATATCTGCGCATTTCACCGCTACACCGGGAATTCCATTCTCCCCTACCTACCTCTAGTCTGCCCGTATCCACTGCAGGCTCGGGGTTAAGCCCCGAGTTTTCACAGCGGACGCAACCGACCGCCTACGAGCGCTTTACGCCCAATTATTCCGGACCACGCCTGCCCCCTACGTGTTACCGCGGCTGCGGGCACGTAGTT
+
CCCCCGGGGGGGGGGGGGGGGGGGGGGGGGCGGGEGGGGGGGGGGGGGGGFGFGGGGGGGGGGGGGGGGGGGGGGGGGGGGGGFGGGGGGGGGGGGG9FGGGGDE@FGFGGGGGGGFGGGGGGGGGGGGGGG:FFFGGGGGFFFGGGGFGEGGGGGGGGGGEFGGGGGGGEF7E9>EGFCE8=CCCE*4;9CFFCED58A87CG7CFF*)2/*/=*9>)*/9DCDCB3CGF*/))*(1=F5*>D3:;*0<99=))7C(*20))215*0:@D559F*+,*0.((,470.()-13((*))(-)
@M03506:14:000000000-AKVR1:1:1101:6960:5107 2:N:0:43
TTAGGACTACAGGGGTATCTAATCCTGTTTGCTCCCCTAGCTTTCGCGCCTCAGCGTCAGTTGTGGTCTAGTGAGCCGCTTTCGCCACAGGTGTTCCTCCCGATATCTACGCATTTCACCGCTACACCGGGAATTCCACTCACCTCTCCCACACTCAAGCACGGCAGTTTCCTTAGCAGACTCCAGGTTGAGCCTGGAGATTTCACTAAAGTCTTACCGCACCGCCTACGCGCCCTTTACGCCCACTAATTCCGAACAACACTTGCACCCTCTGTATTACCGCGGCTGCTGCACGAGAGTT
+
CCCCCFGGGGGGFC:BFGFGFGGD6<@FGGCFGGGGGGGGGGEGEEFECG6@FDFEEGGGGCCFGGGGGGGCAEEGGGDGG@FGGCFGGGGGGGGGGGGCDBFE@@GGGGGDGGGDGGGGGGFGGGGGGDCFEFFGGAFGGFDCDFBCFGGFB+=,3=DFFFGGGGGG;FGFF:;,,>:8D:CD8>:C6DF8,:,D>FFGFB,5<<EFG4*+=8;CFFBEGGD*57=DGC3CC5)9(**<85C5D*29+<CFFFCD<0DF)0*:*:<FG3/))2039)0+-2229BF3197))((*))(.)
@M03506:14:000000000-AKVR1:1:1101:6448:5119 2:N:0:43
CTAGGACTACAAGGGTATCTAATCCTGTTTGCTCCCCCACCTTTCGCGCCCCAGCGTCAGTTGTGGTCCAGTGCGCCGCTTTCGCCCCAGGTGTTCCTCCCGATATCTACGCATTTCACCGCTACCCCCGGAATCCCACTCCCCTCTCCCGGCCTCTAGTCAGATGGTTTCCTCGGGCCCCCCCGGGTTGGGCCGCCAGTTTTCCCACCCGCCCTCCCCACCCCCCTCCACCCCCTTTCGCCCCACTAAATCCGGTCAACCCTTCCCCCCTCCGTCTTCCCGAGGCTGCCGGCCCCGCCTT
+
86-A,,6666@CFG;CC<6<FEEFGACF<<,;,CFG@+6+6CE<6,86@@++8,,68,,8,<66C,9C,:CC,67@,6@=F<?,B:,>4B,,,C?FD,,,4+4=+4CF,AA77?F5B9F?+=++4,AF:C3B:F,8=,3633@36>B,38+++43@,,,,32@7,@6,@,,2,,***>****=**=*288**;3***1/<E7:++000:*/)://*95)0/97*9<>3:*)*1)))47***2>5***)+++105))),*+)).***2)/0))0)2*;(7C<((((-.)()(-)-()))((-
@M03506:14:000000000-AKVR1:1:1101:15186:5128 2:N:0:43
CTAGGACTACAAGGGTTTCTAATCCTGTTTGCTCCCCTAGCTTTCGTGCCTCAGTGTCAGGAGTTGTCCAGGGACTCGCCTTCGCCACTGGTGTTCCTCTCGATATCTACGCATTTCACTGCTACACCGAGAATTCCAGTCCCCCCTCCAACCCTCGAGCAGAATAGTATTCAATGCAGTTTCCGAGTTAAGCTCGGAGATTTCACATCAAACTTACCCCGCCACCTACGCACCCTTTACGCTCAGTGAATCCGAACAACGCTCGGGACCCCTGTATTACCGCGGCTGCGGTCCCAGAGTT
+
CCCCCGGGGGGGGGGFGGGGGGGGGGGGGGGGGGGGGGGGGGGGGGGGGGGGGGGGGGGGGGGGGGGGGGGGGGGGGGGGGGGGGGGGGGGGGGGGGCFFFGGGGGGGGGGGGGGGGGGGGGFGGFGGCCC>FGGEGGGGGGGGGGGGCEGGGG8DCEDCCFGFGGGGGFGDFFGGGGGGFGGGGGGGGGDCFAFEED>5DDGFFGGCEFF7CDFCFG*:94C5D*);C54*>>>5;21>C7*22:587?1@;BGGG6CFEED*5285C)*)./+3<6*+.-1((46)4)4432:C64..)
@M03506:14:000000000-AKVR1:1:1101:5199:5138 2:N:0:43
CTAGGACTACAGGGGTTTCTAATCCTGTTTGCTCCCCACGCTTTCGCGCCTCAGCGTCAGTATCGGTCCAGAGAGCCGCCTTCGCCACCGGTGTTCTTCCCAATATCTACGAATTTCACCTCTACACTGGGAATTCCACTCTCCTCCCCCGATCTCAAGCCAACCCGTCCCAACCGCAATTCCCAGGTTGAGCCCAGGGCTTTCACGCCTGACAAAGCTGCCCGCTTACGCGCCCTGTCCGCCCAGGAAATCCGTGCAACTCTCCCCCCCTCCTCCTGCCCGCGGCTGACTGCCCGCGTTG
+
CCCCCFGG<CCFA7BFE-CEADFGGGGCGGGGC9EFGFGFGG;FFGCEFGB@EFEEGGF,CFGGFCG@+<F<CFE@GE7:7,C<FGGGGGGGGGGGFDFF8FFFF9DFFDE@,A+95C@?EFDFFFF9A@@8,:AEFG9,A,8D8,,@8CCG=C?C>ADCFG,@+8@CCEEFG*@8ECC>?D,>,2:2,,,,6C8;::*/4*49;9:CGGF*37A*0;AA6/*:C)0)<*)/7>7<(0/02:*)**2):+0*9>**/(*+09*2*2/5EDG)7*0**))*.-(((-()().)).(*))(((
@M03506:14:000000000-AKVR1:1:1101:6859:5156 2:N:0:43
CTAGGACTACAAGGGTATCTAATCCTGTTTGCTCCCCTAGCTTTCGAGCCTCAGCGTCAGTAGTGGTCCAGTGAGCCGCTTTCGCCACAGGTGTTCCTCCTGATATCTACGCATTTCACCGCTACACCAGGAATTCCACTCACCTCTCCCATACTCAAGCCCGACAGTTTCGCTTGCAGACTCTGGGTTGAGCCCAGAGATTTCACAAGTGACTTATCGAACCGCCTACGCTCCCTTTACGCCCAATAATTCCGAACAACTCTCGCCCCCTCCGTTTTACCGCGTCCGCTGCCACTAAGTT
+
CCCCCGGGGGGGGGGGGGGGGGGGGGGGGGGGGGGGGGGGGGGGGGGGGGFGGGGGGGGGGGGGGGGGGGGGGGGGGGGGGGGGGGGGGGGGGGGGGGGGGGGGGGGGGGGGGGGGGGGGGGGGGGGGGGGGGGGGGGGGGGGGGGGGGGGGGGGGGGGGGGDGGGDGGGGGDGGGFGG8FFGGGFDGGGGGFFFFGEDCGFFCCFECFGFFF>ADFC>F4CCEDGFDGGBCGB.9);AF*=<8*13)<9@FF437DBGF499><=EFGFG)8C/+2-*+4(,4,2()()-(022*)))..
@M03506:14:000000000-AKVR1:1:1101:16709:5184 2:N:0:43
CTAGGACTACCGGGGTTTCTAATCCTGTTTGCTCCCCTAGCTTTCGTGCCTCAGCGTCAGAAGTTGTCCAGGGACTCGCCTTCGCCACTGGTGTTCCTCTTGATATCTACGCATTTCACTGCTACACCAAGAATTCCAGTCCCCCCTCCAACTCCCAAGACGACTAGTATCCAATGCAGTTTCACAGTTAAGCTGTGAGATTTCACATCAGACTTACCCGACCGCCTACGCACCCTTTACCCCCCGTGAACCCGAACACCTCTTGGCCCCCCTGTCTTCCCGCGCCCTCTGGCCCAGAGTT
+
CCCCCGGG-EEGGGGGGDGGGGGGGGGGGGGGGGGGGGC@FGGGFGGGGG<FGFGGGGGGGGGGGGEGGGGGGGG?FEFGG7F@FGGGFGF,CFGGFEGGECFDGGCFCFGDCGGFFGGGEFFEF9F:=FFFCFEGCEFAFEDEGE>CEFDGFG,6D8D,@CG+@EGFF:BD88,>@FGGFGGFF,,@,@,ED<B,,5@,DC3A7@A7<+39CG7CCF9**;**9C>)0/)78AAF1*1@97><):?)2*0)001))4*/.8***+0)1.)0.*3+059C?((3((()..).6((*)).)-
@M03506:14:000000000-AKVR1:1:1101:26304:5188 2:N:0:43
CTAGGACTACAAGGGTATCTAATCCTGTTTGATCCCCACGCTTTCGTGCCTCAGCGTCAATTAAACCATAGTAAGCTGCCTTCGCAATTGGTGTTCTGTGACATATCTATGCATTTCACCGCTACTTGTCACATTCCGCCTATCTCTAGTCCATTCAAGCCCATCACTATCAAAGGCACCGCGATAGTTAAGATACCGTCTTTCACCCCTGACTTAATAGGCCGCCTACGCATCCTTTAAACCCATCAAATCAGGATGACGCTTGGAATCTACGTCTTACTGCGGCCGCTGGCTCGGCGTT
+
CCCC8<,CECE,@FCGG@,ECFFEEFGFGFFAFGGGC@FEGGGFGGGFEEAFFGCEGEC@FDCEFF@8DFCFFGGGGGGDG9E,,BFGG9FFFG@CEG<FAEFF9<A,?FFEAFAFEE<,4FE7FGF=FGFEGGGGAAF4C8,,,>4>D=FFCCDEGA;8>+,6@8,7D,,9@E;CF8?68ECE6+=CDD,;;EF8@7+:DGC:;@A79@*CEDFGFC953;*4*9:>FD**1/1**=8C,=C*5,,/CFCA*0**2(*08.:>F:+1;;++;CE863AD259((((04>(65())).((-
@M03506:14:000000000-AKVR1:1:1101:9936:5247 2:N:0:43
CTAGGACTCCTAGGGTTTCTAATCCTGGTTGCTCCCCACGCTTTCGTGCCTCAGCGTCAATGATCGTGTAGTAAGCTGCCTACGCAATTGGTGTTCTATGTCATATCTAAGCATTTCACCGCTACATGACATATTCCGCTTACCTCCACGATATTCAAGATTGATAGTATCCACGGCAGTTTCCAAGTTAAGCTTGGAGATTTCACCACGGGCTTACAAACCCGCCTACGCACCCTTTAAACCCAGTGAATCCGGATAACGCTTGCACCCTCCGCATGACCGCGCCTGCTGGCCCGAATTT
+
CCCCCGGG<EFGGGGFGGGGFFGGGGGGGGGGFGGGGGGEGGGGGGGGGGEGGGGGGGGGGDFEFCGGGGGGGGGGGGGGGGGGGGGGGDGGGGGGGGGGGGGGGGGGGGGGGGGFGFGGGGGGGGGGGGFGCGGGGGECFCGGGGGGGG+@6CGGGGGGGGGCE8EGEGGGGGGC>E>@EGFFG9=DD9A,>EDFGGCFGCACFGGC@;DG59CFF+:67?;CDG>4C4?CDADG=D6C+?*:/*>AC9?@;>55D(+0.5./>CE=8)/77)*2/(0C0499(485</505(())0(,)
@M03506:14:000000000-AKVR1:1:1101:11214:5250 2:N:0:43
CTAGGACTACAAGGGTATCTATCCTGTTTGCTCCCCACGCTTTCGCACCTCAGCGTCAGTACCGGGCCAGTGAGCCGCCTTCGCCACTGGTGTTCTTGCGAATATCTACGAATTTCACCTCTACACTCGCAGTTCCACTCACCTCTCCCGGACTCGAGCTTCCCAGTATCGAAGGCAGTTCTGGAGTTGAGCTCCAGGATTTCACCACCGACTTAAGAAGCCGCCTACGTGCGCTTTACGCCCAGTAATTCCGAGCAACGCTAGCCCCCTTCTTATTACCGCGGCTGCGGGCACGAAGTTT
+
CCCCCGGG-FFGC@FGGGGGGFFGGGGGGGGGGFFGGGGGGGGGGGGGDEGFGGGGGGGGGGGGGGGGDFFFGGGFEGGGGGCDGGGGGGGGGGGGGGGGGGGGGGGGGGEFGFGGGGGFGFGGGGFF<FGGGGGGGGFEGGGGGGGFFEDGDEEEB+38EFGCCFGFFGGG,:88,CGGFGGC9FGGGGC7;,?EGG>CE*=,>99FD<4?E:,>8B869*1*:D:AGCFF)8858:A8EG7*C<CFF7+9?B<773FC>:BCF6C:GBD4*>:3@4FG:;((42>>(71()(,/<),))
@M03506:14:000000000-AKVR1:1:1101:11713:5255 2:N:0:43
CTAGGACTACAAGGGTATCTAATCCTGTTTGCTCCCCTAGCTTTCGCGCCTCAGCGTCAGATGTGGTCCAGTGCGCCGCTTTCGCCACAGGTGTTCCTCCCGATATCTACGCATTTCACCGCTACACCGGGAATTCCACGCACCTCTCCCACACTCAAGCACGGCAGTTTCGCCTGCAGGCTCCGAGTTAAGCCCGGAGATTTCACAGGTGACTTACCGCACCGCCTACGCGCCCTCTACGCCCAATAATTCCGCACAACTCTTGCCCCCCCCGTATCACCACGGCTGCTGGCACGAGTTT
+
CCCCCGGGGGGGGGGGGFGGGGGGGGGGGGGGGGGGGGGGGGGGGGGGGGGGGGGGGGGGFGGGGGGGGGGGGGGGGGGGGGGGGGGGGGGGGGGGGGGGGGGFGGGGGGGGGGGGGFGGGGCFGGGGGGGEGGGGGGFDGGGGGGGGGGGGGGGGGGGGFFEGGGGGGFGGEEGGGGGGGGGGGE>FGGFCGGGGGDGG6DFG@FFGGF<:GGF7>FEDCDGEDGEFGCBCDB;D:4*<5=C)*286+<:@?<*9C9*C)00:7@CFG5953)1/;,*+,)((-4()(/)()(,9)),,6
@M03506:14:000000000-AKVR1:1:1101:4957:5264 2:N:0:43
CTAGGACTACAAGGGTATCTAATCCTGTTTGCTACCCACGCTTTCGCTCCTCAGCGTCAGTACCGGCCCAGAGCGCCGCCTTCGCCGCTGGTGTTCCTCCTGATATCTGCGCATTTCACCGCTACACCAGGAATTCCACGCTCCCCTACCGGACTCTAGTCATGACAGTATCGGGTGGCGTCTCCAGGTTGAGCCTGGAGGTTTCACACCCGACTTATCGAACAGCCTACGAGCTCTTTACGCCCAATAAATCCGGCCAACGCTTGCCCCCTACGTTGTACCGCGGCTGCTGCCACCAAGG
+
CCCCCGGGGGGGGGGFGGGGGGGGGGGGGGGGGGGGGGGGGGGGGGGGGGDGGFGGGGGGGGGGGGGGGGGGGGGGGGGGGGGGGGGGGGGGGGGGGGGGGGGGGGGGGGGGGGGGGFGGGGGGGGGGGGGFGGGGGGGGGGGGGGGGGGG6EEGGGGGGGGGGGGGFGDFG>EEGGGGEGG5CG;EGGGF?6FGGG78CEGFCCCGFC8CG*9EEFGFF*7>EFD>>65>**0)247@CEECGCE=F69+/*))))45*855D***9<@D>)9*0*(0+.506(4()-543*4)2))(.(
@M03506:14:000000000-AKVR1:1:1101:16049:5266 2:N:0:43
CTAGGACTACAAGGGTATCTAATCCTGTTTGCTACCCACGCTTTCGTACTTCAGTGTCAGTACCTGTCCAGTTAGGCGCCTTCGCCACTGGTATTCCTCCGAATATCTGCGAATTTCACCTCTACACTCGGAATTCTCCTAACCTCTCCAGGACTCTAGCCAAACAGTCTCACAAGCAATTCCCAGGTTAAGCCCGGGGCTTTCACTTCTGACTTATTTGACCACCTACGGACGCTTTAAGCCCAGTGATTCCGAACAACGCTCGCTCCCTTCGTATTACCCCGTCTGCCTGCACGAAGCT
+
CCCCCGGGGGGGGGGGGFFFGCFGGGGGGGGGGGGFGGGGGGGGGGGGGGGGGGGGGGGGGGGGGGFFGGGGGGFFGGGGGGGGGGGGGGGGGGGGGGGGGGGGGEGGGGGGFGGGGGGGGGGGGGGGGGDCGGGGGGGGCFGGDGGGGGGGGGGGGGFFDFGGGGFGGFGG8D9?FG?FDFGGGFDFGFGGGGCEEGEEGGGAAAFFGGF+,<<CFFBCFGFDGGF4?***:??D=G6;9?CFCFF*=CCAAACC89DG35)8/**8:@F=5*8;0(*+.(,,(,())9)..(./)),(.
@M03506:14:000000000-AKVR1:1:1101:9124:5280 2:N:0:43
CTAGGACTCCAAGGGTATCTAATCCTGTTCGCTCCCCACGCTTTCGCTCCTCAGCGTCAGTATTGGCCCAGACCACCGCCTTCGCCGCTGGTGTTCCTCCTGATATCTGCGCATTTCACCGCTACACCAGGAATTCCGTGGTCCCCTACCGAACTCAAGCCATAGCAGTATCGAATGGCGACTCCAGGTTGAGCCTGGAGGTTTCACACCCGACTTGCCAAGCCGCCTACGAGCTCTTTACGCCCAATAAATCCGGACAACGCTTGCCCCCTACGTTTTACCCCGGCTGCTTGCCCGTACG
+
CCCCCGGG<FGGGGGGGGGGGGGGGGGGGGEGGGGGGGGGGGGGGGGGGGGGGGGGGGGGGGGGEGGFGGGGGGGGGGGGGGGGGGGGGGGGGGGGGGGGGGFFGFGGGGGGGGGGGGGGGGGGGGGGGGGGGGGGGGGGGGGGGGGGGGGGGGGGGCDGGGGDGG9FGCGGGGGGGEGG5CEGGGGGGGGGGCCCF>,=EGCEGGGG?D?4CG5;:CACCCFGDDFFEGF5*))24C@+<ECDC=CF6:7*=;<)*195<))/98:?FF<))7/;*47928(,(495()))/-(*)0(((
@M03506:14:000000000-AKVR1:1:1101:19797:5281 2:N:0:43
CTAGGACTACAGGGGTATCTAATCCTGTTTGCTACCCACGCTTTCGAGCCTCAGTGTCAGTTACAGTCCAGAGAGCCGCTTTCGCCACCGGTGTTCCTCCATATATCTACGCATCCCACCGCTACACATGGAATTCCACTCTCCTCTACTGCACTCAAGTCTAACAGGTTCCAATGCACACAATGGTTGACCCACTGCCTTTTACATCATACTTATTAAACCACCTGCGCTCGCTTTACGCCCAATAAATCCGGACACAGCTCGGGACCTACGTATTACCTCGGCTGCTGGCACGTAGTTA
+
686C@,CF9C@EF>7@CF9CCF6@@,CF9<6,,<E<6E@:@C;9C@@FE+E8EFGG6E,,E,<@,C6@,CE<<E:,,+@+,C,F7:FE,>C>:C?AE<CF<?EF,ECEFGCEGGG,BAFCC=4CFFE9?:4,9EFGGAF9?>,>@EEFCG,,7AFDC=D,@DD,=,@,=,,A766,ADD,D@+,337@:F,,,5B:<FFG9+@AA::<E+5+7?CFGF+,3;9F4>6>E**4984*/+=C8*98CFF=1<+;5)*2<(*2))0*1?C:C)*6)*+<:<9C))(,(823)/(()),/054A)
@M03506:14:000000000-AKVR1:1:1101:14036:5288 2:N:0:43
CTAGGACTACCAGGGTTTCTAATCCTGTTTGCTCCCCACGCTTTCGCACCTCAGCGTCAATATTGGCCCAGGTCGCCGCCTTCGCCACTGGTGTTCCTCCCGATATCTACGAATTTCACCTCTACACCGGGAATGCCGCGACCCTCTTCCATATTCAAGCTCGCCAGTTTCGTATGCACTTCCTGGGTTGAGCCCAGGGCTTTCACATCCGACTTAACGGCCCGCTTACGTGCGCTTTACCCCCCCTGATTCCGCGCAACGTTCGCACCCCCCGTCTTTCCCCGGCTCTGGGCCCGTGGTT
+
CCCCCGGGGGFGFGGFGGGGGGGGGGGGGGGGGGGGGGGGGGEFFFGGGG8FDGGGFEGGGGGGGFGGGGGG@GDGGGGGGGG?EGGGGFGC<FFGF,FFGEGGGGGGCEG78FDGGFGF9EF9FAFGGGGC=F,AFCFGC@EC,6D,@,,<3@AC,ECG8C:>E>EFGEACC:88CCCA,,=DGF5C5*<8:@GFC**:88<F;CFCGC5*57*5;+)*1)1*9).0AC)*75>D0CF7+AC7)*1)*<+9*95)79):5.0**/2.8>)7)11*;3*39)((((3)(*).7:1C)0(-(
@M03506:14:000000000-AKVR1:1:1101:22377:5290 2:N:0:43
CTAGGACTACAAGGGTATCTAATCCTGTTTGCTCCCCTAGCTTTCGTTCCTCAGTGTCAGTTGCGATCCAGTCAGCCGCCTTCGCCACGGGTGTTCCTGCAGATATCTACGCATTTCACCGCTACACCTGCAATTCCACTGACCTCTCTCGCACTCGAGCGCGGCAGTTTTGAAAGCAGCCTCTGGGTTAAGCCCAGAGATTTCACTTCCAACTTGCCGCACCACCTACGAACCCTTTACGCCCAGTAATTCCGAGCAACCCTGGCCCCCTCCGTATTACCGCCTCTGCTGGCACGTAGTT
+
CCCCCGGGGGGFEFGGGGGGGGGGGGGGGGGGGDEGGGCGGGGGGGGGFG9FFFFGGGGGGGGGGGFFGGGGGFGFGGGGGCGGGGGGGGEGGGGGGFGCFFFGCFGGGGGDGDCFGFFGGDCFEFGGGGGGGGGGGGGFFDGGGGGGGG@EEC6@+DBE>8CEEGG>C79,8EFFFGCGE81>CDGGDFGGGGGGFGG77:;9CF7FCF=FFFCEF4?55CDDFGFFGDACGFFF@GFEGG75C5<62C06=F*1)44*.08*1A2)201).>***.*36(-((-3/2*).<:?CF)34)
@M03506:14:000000000-AKVR1:1:1101:16451:5317 2:N:0:43
CTAGGACTACAAGGGTTTCTAATCCTGTTTGCTCCCCTAGCTTTCGTGCATCAGCGTCAGTTATGATCCAGTGAGCCGCTTTCGCCACAGGTGTTCCTCCTGATATCTACGCATTTCACCGCTACACCAGGAATTCCACTCACCTCTCCCATACTCAAGCCCGGCAGTTTCCGATGCAGACTATGAGTTGAGCCCATAGATTTCACATCAGACTTACCAAACCGCCTACGCACCCTTTACGCCCAATAATTCCGAACAACGCCCGCCCCCCCCGCATTCCCGCGGCCGCCGGCACGACGTT
+
CCCCCGGG9EGGGGG<FFFGGGGGGGGGGGGGGGDEGGGGGGGGGGGGGCFGGGGG:FEGGGGGGGGGGGGGGGGGGGGGGGGGGGGGG?FGGGDGGGGGGGCGGGGGGGGGC?CFGGGCCGGGGGGGGGG7FFGGGGGGFEGGDGFGGGFG8FGGGGFFFGGGEEGFEGFEGGGDGGFCFGGGDFCGC9CFCGDF?,@AF9FGFGGGG79977E;>>+,;4@**;AFG:?*8?D5=<CGCECDD58;7?C@:)*/)3*=>D)C3EEEG><)87***(*24(4-,((8,.215(3*)),((
@M03506:14:000000000-AKVR1:1:1101:20040:5318 2:N:0:43
CTAGGACTACAAGGGTATCTAATCCTGTTTGCTCCCCACGCTTTCGCGCCTCAGCGTCAATGTCGGTCCAGATAGCCGCCTTCGCCACCGGTGTTCTTCCCAATATCTACGAATTTCACCTCTACACTGGGAATTCCGCTATCCTCTCCCGAATTCAAGCCTGACAGTATCAAGTGCAGCCCCCAGGTTAAGCCCGGGAATTTCACACCTGACTGGTCAAACCGCCTACGCGCCCTTTACGCCCAGTAAGTCCGAACAACGCTAGCCCCCTTCGTATTACTGCGGCTGCTGGCGCGAAGTT
+
CCCCCGGGGGGGGGGGGGGGGGGGGGGGGGGGGGFGGGGGGGGGGCGEGGGGFGGGGGGGGGGGGDGEDGGGGGGGGGGGGDCDEEGGGGGGGGGGGGGGGGGGGDGGGGGGFGFFDAEGGGGGGGGGGGG8EGGFGGGGGGGG8FGGGGGGC>FCGGGGGGC?FGGGF8>;CEEFCFGF,@CCCGECGGGA;DCEED:?CFGFFFGGG;4FGFFG0CACCGC:<G:BF7:EGD>DDF=??E)97*<7992@?5CGDBCF3))99CGFC@<))1AF64*E)))336351),(73:))),3)
@M03506:14:000000000-AKVR1:1:1101:8488:5321 2:N:0:43
CTAGGACTACAAGGGTATCTAATCCTGTTTGCTCCCCACGCTTTCGCTCCTCAGCGTCAATATCGGCCCAGAGACCCGCCTTCGCCACCCGTGTTCCTCCTGATATCTGCGCATTTCACCGCTACACCAGGAATTCCAGTCTCCCCTACCGAATTCTAGCTTGCCCGTATCGGCTGCAGGCCCGGGGTTGAGCCCCAGGTTTTCACAGCCGACGCGACAAGCGGCCTACGAGCCCTTTACGCCCAATCATTCCGGACAACGCTTGCACCCTACGTATTACCGCGGCTGCTGGCACGTAGTT
+
CCCCCGGGCGGGGGGGGGGGGGGGGGGGGGCGGGGGGGGGGGGGGGGGGGCGGGGGGGDGGGGGGGGGGGGGGGGGGGGGGGGGGGGGGGGGGGGGGGGGGFAFGGGGGGGGGGGGGGGGGGGGGGGGGGGFGGGGGCGGGGGGGGG6DGGDCEGGGGGGFFFGGGGGGGGDGGGGGGGFEGGGGGDEGGGGGGGGCEG?FGGF7CFDF<CGGGGG3DECCCDEDC:?C5:57)7>1CFF==DDDGE)<F004?355(/*080/*;+/C><F:50+039CA?19;92509?(0:7<...:)
@M03506:14:000000000-AKVR1:1:1101:10645:5343 2:N:0:43
CTAGGACTCCCAGGGTATCTAATCCTGTTTGATCCCCACACTTTCGTGCATCAGCGTCAGTTACAGCCCAGTAAGCTGCCTTCGCTATCGGTGTTCTTGACGATATCTATGCATTTCACCGCTACACCGTCAATTCCGCCTACCTCATCTGTACTCAAGCCCTGCAGTATCAATGCCACCACCCCGGTTAAGCCGGGGGATTTCAGCACTGACTTACAGGGCCGCCTACGCACCCTTTAAACCCAATAAATCCGGACAACGCTTGCCACCCACGTATTACCCCGGCTGCTGGGACGTACGT
+
CCCCCGGG9FGGFGGGGGGGGGGGGGGGGGGGGGGGGGGGGGGGGGGGGGGGGGGGGGGGGGGGGGGGGGGGGGGGGGGGGGGGGGGGGGGGDFGGGGGGGGGGGGGGGGGGGGGGGGGGGGGGGGGGGGGGGGGGGGGGGGGGGGGGGGGGGGGGGGGGGGGGGGGGGGGG=DFGGGGGGGGGGGGGGGGDGGGGCEGGGGGFFDFFGGGGGGGGCC=FGGCE3CDAFDE=DA><:C?FCFGDD**9+9+/9>)*)-7C5)0>CGD??>*.7C*;::7:6(2(4>F)2/).)(.)0),,.
@M03506:14:000000000-AKVR1:1:1101:14257:5351 2:N:0:43
CTAGGACTACCAGGGTTTCTAATCCTGTTTGCTCCCCACGCTTTCGCACCTCAGCGTCAGTACCGGGCCAGTGAGCCGCCTTCGCCACTGGTGTTCTTGCGAATATCTACGAATTTCACCTCTACACTCGCAATTCCACTCACCTCTCCCGGACTCGAGATCCCCAGTATCAAAGGCAGTTCCGAGGTTGAGCCTCGGGATTTCACCCCTGACTTAAAGATCCGCCTACGTGCGCTTTACGCCCAGTGATTCCGAACCACGCTAGCCCCCTTCGTATTACCGCGGCTGCTGGCCCGAGCTT
+
CCCCCGGGGGGGGGGFGGGGGGGGGGGGGGGGGGGGGGGGGGGGGGGGGGCFGGGGGGGGGGGGGGGGGGGGGGGGGGGGGGGGGDGGGGGGGGGGGGGGGGGGGGGGGFGGGGGGGGGGGGGGGGGFGGGGCGGGGGGFGFGGGGGGGGECEGEGDGEFGFGGG6BE9FFFF7DECEEGGGGEEEGGGGCF?FCFGDG**CCC@GGG**:*=FFFGCF@7CGDCGBFG3FCDBDDFCFGEGDDC5+6+<+969C<D(>FDF@3>CF?C)/)8/;*047:<(4917;),/,3@6:C))(-(
@M03506:14:000000000-AKVR1:1:1101:15398:5371 2:N:0:43
CTAGGACTACAAGGGTATCTAATCCTGTTTGCTCACCACGCTCTCGCGCCTCAGCGTCTGTGTCAGTCCAGGTAGTCGCCTTCGCCACTGATGTTCCTTCCGATCTCTACGCATTTCACCGCTACACCGGAAATTCCACTACACTCTCCTTCACTCTAGTCTTACAGTCTAAGGTCCAATTCATAGGTTGAGCCCAGGGATTTCACATCTCACTTGTATAACCGCCTACGCGCCCTTTACGCCCAGTCACTCAGATTAACTCTCGCACCCTCTGTTTTACCTCTGTTTCTGTCACGCAGTT
+
CCCCCGGCF@EFGDCF<C,EFCAEFFFFGFEFGF,<,CC@F:FGFGG+@+,66EEC@FFEGFFGFFFEFGGFGF<E9@CFGG@<FFCEFGGG9FB<C6CE=?EE@FEF??,==F@,C@A?=CFCFGDEFGEC><F,CF9DF>,@E8D,,3,@@93=>D9C9CFGFGGG8,>C:,E,2>9FGG,,,@,@=,,,7,@D8F8>FD,::,7,2?+<,5@,=<9=++;****3,1)*9)58,>FF**)/**52++<9)0;7+6C7+/;6*AE@*<5)00+024*<<<<23).*.9))*.)*))(-)
@M03506:14:000000000-AKVR1:1:1101:12131:5380 2:N:0:43
CTAGGACTACAGGGGTATCTAATCCTGTTTGCTCCCCTAGCTTTCGCGCCTCAGCGTCAGTTGTGGTCCAGTGCGCCGCTTTCGCCACAGGTGTTCCTCCTGATATCTACGCATTTCACCGCTACACCAGGAATTCCACGCACCTCTCCCACACTCCAGCACGGCAGTTTCGCCTGCAAGCTCCCAGTTGAGCCAGGAGATTTCACAGGTGACATACCGCGCCGCCTACGCGCCCTTTACGCCCACTAATCCCGAACAACCCTCGCACCCTCTGTATTCCCCCGGCTGCCGGCACAGAGTT
+
CCCCCGGGGGGGGGGGGGGGGGGGGGGGGGGGGGGGGGGGGGGGGGGGGGGGGGGGGGGGGGGGGGGGGGGGGGGGGGGGGGGGGGGGFGGGGGGGFFGGGGGGFGGGGGGGGGGGGGGGGGGGGGGGFFGGGGGGGGFEGGGGGGGGGGGGGGFGCFDCCFGDCEGGG:;:CEGGGGGCGEGGGGGGCFG8EGGGFGGGGC,,1:,CCFC+<>F7DF;74DC=C55>?CB*9>>)47*<*2>D3*0)30+/07DDG9<:)5)/9:*<EB3<5*2+2-*+)(31179)()-()(-*.),5)
@M03506:14:000000000-AKVR1:1:1101:24049:5381 2:N:0:43
CTAGGACTACAAGGGTATCTAATCCTGTTTGCTCCCCACGCTTTCGTGCCTCAGCGTCAGTATCGGGCCAGTGAGCCGCCTTCGCCACTGGTGTTCTTGCGAATATCTACGAATTTCACCTCTACACTCGCAGTTCCACTCACCTCTCCCGAACTCAAGATCCTCAGTATCAAAGGCAGTTCTTGAGTTGAGCTCCAGGATTTCACCCCTGACTTAAAGACCCGCCTACGCACCCTTTACGCCCAGTGATTCCTCGCAACGCTACCCCCCTTCTTATTACCTCGGCTGCTGGCCCGTATGC
+
CCCCCGGGGGGFFGEE@FFGGGGGGGGGGGGGDFEDFGGGGGCGGGGGGDEFFFFDGGGGGFGF7F>FGDGGGF@FF:FGFFGGGGGGGGGGGEFGGGGGDEGGCFGGAFGG8,<FGGGGFGGFGGGGFGEF7?FGFFGGG8EGGGGGGGBCEGGC=,,6DDFFGA,33EG9DCC,48C8F:C,@E:,=,3@B;D8D,3*3=EF,EFF>FGD?CF2B::9;9;*:)):C8)*)2.*/78C8*:8C5+*+5+3;11*)-):);5D)*A3*<9>?*3+0-*0.-4((-()-)),),41))(()
@M03506:14:000000000-AKVR1:1:1101:21214:5399 2:N:0:43
CTAGGACTACAAGGGTATCTAATCCTGTTTGCTCCCCTAGCTTTCGTTCCCCAGCGTCAGTTGCGGTCCAGCGAGCCGCCTTCGCCACCGGTGTTCCTGCAGGTATCTACGCATTTCACCGCTACACCCGCAATTCCACTCGCCCCTCCCGCCCTCCAGCACGGCAGTTTCGAAAGCAGCTTCTGAGTTAAGCCCAGAGAGTTCACTTCCGAACTACCGCTCCGCCTCCGCACCCTCTACTCCCACTATTTCCGCGCAACGCCGTCCCCCCACGCCTTTCCGCGGCCGCTGGTCCGGCGTT
+
<@@AC8@6;EC<EGG;--6,6E@EF,,;EF,@,CEFG<,E<6EG96;C@E,,68668:,6,CC96@BFG@FE+@@FEC@F,C=6:F,8,7@=FFGGGAEE:,,9?ED<,:+>7@FFF,,C=4++8,,A+6=F7:F9FCF9,+@B+@++6B+3+4+3+388:@B:5@*4>,2**:**46,=6<4,16<:C,@,2<*,,75**29++4++<DC**)3027;E)/)*9*))27):75B*(2*<++759*20+++97)/)529C)7)/1/*):7)0))*2*-*3)(4(46()47(())./))(-,
@M03506:14:000000000-AKVR1:1:1101:14336:5416 2:N:0:43
CTAGGACTACCGGGGTATCTAATCCTGTTTGCTCCCCTAGCTTTCGTGCATCAGCGTCAGTTATGGTCCAGTGAGCCGCTTTCGCCACAGGTGTTCCTCCTGATATCTACGCATTTCACCGCTACACCAGGAATTCCACTCACCTCTCCCATACTCAAGCCCGGCAGTTTCTCATGCAGTCTATGAGTTGAGCCCATAGCTTTCACATAAGACTTACCAAACCGCCTACGCCCCCTTTACGCCCAATAATTCCGAACAACCCTCGCCCCCCTCTTCTTCCCGCGCATGCTGGCAACGAGTT
+
CCCCCGGGGGGGGGGGGGGGGGGGGGGGGGGGGGGGGGGGGGGGGGGGGGGGGGGGGGGGGGGGGGGGGGGGFGGGGGGGGGGGGGGGGGGGGGGGGGGGGGGGFGGGGGGGGGGGGGGCFGGEGGGG@FF?FG?FFGGGF@FGGGGGGGGGGGEGGGFGGGDEEGGGGGGFGGGFC9EFDDECFGG<FC@BFFGGGFC,=9AFCGFGF>>DFGGGGGF?FFGDDDFFGC)*28BGD<1>5CCC>5*=+?1:+0/*9(*:)))1):C>C3955*0+3:*<:019((-).*..)()*0)(3(
@M03506:14:000000000-AKVR1:1:1101:7949:5444 2:N:0:43
CTAGGACTACCAGGGTTTCTAATCCTGTTTGCTACCCACGCTTTCGTGTCTCAGCGTCAGAAATGGTCCAGTAAGCTGTCTACACCACAGGTGTTCCTCCTGATATCTACGCATTTCACCGCTACACCAGGAATTCCGCTTACCTCTCCCATCCTCTAGCATTCCAGTTTCTAATGCACCCTCCCAGTTAAGCCGGGAGATTTCACACCAGACTTGGAGCACCGCCTACACACTCTTTACGCCAAGTAATTCCGAACAACGCTTGCTGCCTACGCATTACCCCGGTCCCTGGCCCGTAGTT
+
CCCCCGGGGGGGGGGGGGGGGGGGGGGGGGGGGGGGGGGGGDGGGGGGGGFGGGGGGGGGGGGGGGGGGGGGGGGGGGGGGGGGGGGGGGGGGGGGGGGGGGGGGGGGGGGGGGGGGGGGGGGGGGGGGGG?FGGGGGGGGGGFEGFGGGGGGGGGGEGGGD7EFFGFCFGGGDGFFGGCEGGGG8AFGGEGGGGGGGG7CGGFCF;A9CFGGGFGG5CGFCFDGGF>7*;9D4)2>:8C*:8)/AF6@C+:6;<<33*2:>>D3C7+>50*71*/;:*09(-(((()(14(7((77)346
@M03506:14:000000000-AKVR1:1:1101:7775:5451 2:N:0:43
CTAGGACTACAACGGTAGCTAATCCTCTTTTCTCCCCACGCTTTCGTGCATCAGCGTCAGTATTGGCTCAGGGGGCTGCCTTCGCCATCGGTGTTCCTCCACCGCTCTACGCATTTCACTGCTACACCTGGAAGTCTACCCCCCTCTGCCATACGAGCGTCCGCACCTAACTGATACGGCTCCCAGGGTAAGCCCGGCGGTTCCACATCTGTTGTATCGTACCGCCGTCTCACGGTTCACGCCCCGCAATTCCGCTGAACGCTGCACCCCCACTCCGTACCGCCGCGTCCGCCCGCAGGTG
+
6A-,,,,-CFCF,6F@68@CC6E,,C,,C,,<C6F<F,@@@666C,C,BD,,,6E+,B6BCC,C,,:,,6,,,@+@+C:F@,C<:F68E,8B,8B,5CF8,?,+++4:?F+++++,9,,5,C,5E,A,4,,,,,4,:7AF,@8@+C,,@>,@,,,++++5+4+++*4@,,6,,,,,,*4**111,,=*1,,6,1*4/*3**9*5++33=113+0010:7**///9D).2*8+*.)*-**+*//5)**81;969?*1)(0<0).*)+008.>3.9***,05,((((((.-)-,)(,)))-4(
@M03506:14:000000000-AKVR1:1:1101:13881:5453 2:N:0:43
CTAGGACTACAAGGGTCTCTAATCCTTTTCGCCCCCCTCTCTTTCGCGCCTCAGCGTCATTAATGGCACAGGGCGCCGCTTTCGCCACGGGTTCCCCCCCCGATCTCTGCGCATCTCACCTCTACCCCGGGATTCGCCGGCCCCTCCCCCCCCCTCCCCCACGCGTGTTCCGCCGGCCCGCCCCGTGTTACGCGCGGGGCTTTCACCGGACACTTACCGCCCCCCGCACGCGCCCTTCGCCCCCTATATCCCCGCAACCCGCCCCCCCCCTCCTTTTCACCTCCGCCGCTGGCCCAGTTTT
+
8,-,8,6-;E-;F-,;-C;,,,6C6E66,,8C,CF+6+,,,;,,CF:++@,,,:C686,,,,,6,,,66,6,BF+6C++@,,C,8C:,++@F+,,:E++4++3@+DF,,C++3@+:F,,@3B,@D,@<C++**6,*6***5**=E8*1*:*:8C*1***2*:*****20+3**/**2/**2:E5E****+2*1**::*:*:*0<9C+**))1*2<+:7@E)1C*))))2/8*/)0>7*)1*:/1)2+8+++))))1)(2:)))1)/:58>)))*32+-*3).(((-(),)(,04(*./)-)
@M03506:14:000000000-AKVR1:1:1101:10921:5454 2:N:0:43
CTAGGACTCCAAGGGTATCTAATCCTGTTTGCTACCCACGCTTTCGTGTCTCAGCGTCAGTTGCGGTCCAGAGAGCCGTCTACACCACCGGTGTTCCTCCTGATATCTACGCATTTCACCGCTACACCAGGAATTCCACTCTCCCATCCCGCACTCTAGCCTTCCAGTTTTCGGCGCACCCTCCCAGTTGAGCCGGGAGATTTCACACCAGACTTAGACACCCGCCTACACCCCCTTTACGCCCAGTAACTCCGAACACCGCTTGCCGCCTACGTATTACCGCGCCTGATGGGCCGTAGTT
+
CCCCCGGG9FFGGGGGGGGGGGGGGGGGGG<FGGGGGGGGGGGGGGFGGFGGGFGGGGGGGGFGGGEGEGGGGGGGGGGGGGGGGGGGCCDCGGGGGAFGGFFGCFGGGGGGEGGGFGGGGGGDFGGGFGGGGGGGFFGGGFFCGFFGBFGGE?8DEGGCDGFGGGC>D=@=E6CEGGGGGGFGGCFGGD;78:BEGE5*AFFFCC7,ACFDFGGGC>*=09CGDGAFG4A*:)8)(2*<**)9**09<F?9/7CC59*277)>3/+7::D:@G8035*+)(4((-()(*),0(()0.(--
@M03506:14:000000000-AKVR1:1:1101:11807:5468 2:N:0:43
CTAGGACTACAGGGGTTTCTAATCCCGTTCGCTCCCCTGGCTTTCGCGCATCAGCGTCAGTGTCGGCCCAGCAACCCGCCTTCGCCGCAGGTGTTCCTCTCGATATCTACGCATTTCACCGCTACACCGAGAATTCCAGTTGCCCCTTCCGCACTCTAGCACAACAGTATCACTTGACCGTTCCGAGTTAAGCCCGTAGATTTCACAAGTGTCTGGTTTCGCTGCCTACGCTGCCTTTCTGCGCACAAAATCTCATCACCTCTCGCTCCCCCGCTATCACCCGTGCTCCGGCACCGGCGCC
+
CCCCCGGGGGGGGGGGGEGGFGGGFGGGGGGGGGEFGGGGFFGGGGGGGDFGGFGGGGEEFGGGGGGGGGGGGGGGGGGGGGGGGGGGCGDFGGGGGCGCFGFGGGGGGGGGDGGFFFGG:FGDGGGGGDCDCFFGGGGGFFGGCFEBGECDCGCCD9;FAEECEGGG7,@3>E?9FG?CE>F6EE*=CCC,?,6:*=5=CG9FFFGGGFD+=C+=C*)41**18<4+2*)**..720*+33)))**)1*+0***0*60:*7****;<:>G>))1*281+..-(,3(1).4(),4)))(((
@M03506:14:000000000-AKVR1:1:1101:8753:5472 2:N:0:43
CTAGGACTCCTAGGGTATCTAATCCTGTTTGCTCCCCTAGCTTTCGCGCCTCAGCGTCAGTTATGGTCCAGTGCGCCGCTTTCGCCACAGGTGTTCCTCCCGATATCTACGCATTTCACCGCTACACCGGGAATTCCACGCACCTCTCCCACACTCCAGCACCACAGTTTCGCCTGCAGGCCCCAGGTTAAGCCTGGGGATTTCACAAGTCACTTGTAGCACCGCCTACGCGCCCCTTACGCCCAATAATTCCGAACAACGCCCGCACCCTCGGTATTACGCTGCCTGCTGGCCACGGGTT
+
CCCCCGGG-@FFGGGGGGGGGGGGGGGGGGFGGGGDGGGGGGGGDDGGGEEG?CFG@EDGGGGGGGGGGGGGGGGGGDGCFGGGGGGGFGGGGGGGGGGGGGGGGGGGGGGDF7CFFGGGGGGGGCFFEDCEFGFGFGFFGC@EDF=DFCDFEGFFGFCCFCE6?,:>DGGC58**,7<EDGGD5EFCFG,>EFCFCGG*=*,>9@7E78++4:,+2+:E2;DCD>B5CDD59@:3(26AE*99*18@?+<=6)9*)(*2)).))21.8BC:)128;<@:-,((((.*(05:31(*)0(4(
@M03506:14:000000000-AKVR1:1:1101:12381:5500 2:N:0:43
CTAGGACTACCGGGCTTTCTAATCCTGTTTGCTCCCCACGCTTTCGCGCCTCAGCGTCAGTTACGGGCCAGTGTGTCGCCTTCGCCACTGGTGTTCTTCCGAGTATCTACGAATTTCACCTCTACCCTCGGAGTTCCACACACCTCTCCCCCCCTCTAGACAGCCAGTATCAAAGGCAGTTCCAAGGTTGAGCCCTGGGCTTCCACCTCTCACTTCACTGTCCGCATCCGCCCCCCTTACGCCCAGTACTGCCGAGCCACGCTAGCCCCCCTCGTATTCCCGCCGCCTGCTGCCCGCAGCT
+
8AC6,CFG?A-FC77@F<<FCDEF6F9FFF<DAFFFG8FC@@@<C6B@C@CFFDFBCEE@CFEF6BFCFEGCG,CCFE,FEEG7F@,=FFGFAEFGG,5EFGGGC9F??CDC,4DFGDF?==F9E,A:F=@>C+?FF,A=F+B=EGGGFG+@+13B8,33E78,@D58,EF9D9;,,,*5,;BC,,*4DCCCFC::;75:@C,>,=6,/;*2=1<+:D=:DFF5C/))0*5*9>>)(29F5C<7*52*+++173/)9(*:)5)/)0;)10)07>***,*<2((,-(,)(0(.660*).3(.
@M03506:14:000000000-AKVR1:1:1101:22217:5515 2:N:0:43
CTAGGACTACCAGGGTTTCTAATCCTGTTTGCTCCCCACGCTTTCGCACCTCAGCGTCAGTACCGGACCAGTGAGCCGCCTTCGCCACTGGTGTTCTTCCTAATATCTACGAATTCCACCTCTACACTAGGAGTTCCACTCACCTCTTCCGGACTCGAGATCGCCAGTATCGAAGGCAGTTCTGGAGTTGAGCTCCAGGATTTCACCCCCGACTTAACCATCCGCCTACGTTCGCTTTACGCCCTGTAAATCCGAAACACGCTAGCCCCCTCCGCCTTACCCACGCTTCTGCGCCCAAGTT
+
ABCCCGGGEFFGGGGEFFGGGFFFGGFFFGEFGGFGGGGGGGGGGCDBFE,EGGGGGGGGGGFDGGDEEGGGGD9FGGGGGCFFGGGGFGGGGGGCFCEFFGDAGGGGGGGGGCBCC<FFEGGGGCC=AFFG:EFEFFCFFDFFFF,4B;CE666@DC86@EFG++6,6:E+@,@8F?+DCFC,E3,@@3@:898DC?ECFB9;,2<FEDC:*)/>++*,*09CGGFB?<)*20)*//1>*AD))2+*+307?:19)-*/0)./7<*0:;D)5)**/,/<5()-,(()(1-).(().0(-)
@M03506:14:000000000-AKVR1:1:1101:15881:5543 2:N:0:43
CTAGGACTACAAGGGTATCTAATCCTGTTCGCTCCCCACGCTTTCGCTCCTCAGCGTCAGGTAAGGCCCAGCAAGCCGCCTTCGCCACCGGTGTTCCTCCTGATATCTGCGCATTTCACCGCTACACCAGGAATTCCGCTTGCCCCTACCTACCTCTAGCCAGCCCGTCTCCACCGCAGACCCACAGTTAAGCCATGGGCTTTCACGGCAGACGCGACACGCCACCTACGAGCTCTTTACCCCCACTAATTCCGGACAACGCCTGCCCCCTACCTATTCCCCCGTGCCCCGGCCCTTACCT
+
CCCCCGGGGGGGGGGGGGGGGFGGGGGGGGGGGGGGGGGGGGGGGGGGGGGGGGGGGGGGGGG9FGGGGGGGGGGGGGGGGEGFGGGGGGGGGGGGGGGGGGGGGDGGGG@FGDFGGGGGGGGDGCFFGGGGFGGGGDGGGFC@FGGGGGGFGGGGGACFGDFGGE>E+@EFFGGGGE>CGGG8C>8EFEFFGF,>:;CEG4CG7CC*:5>CCCGC<C>*:CGGG<5)</8*98?C>F4C+AFD3*00+33/=;)/9(*:75)9*;07CD305*20+6*<<0(((((0(.42>(3*)/((-
@M03506:14:000000000-AKVR1:1:1101:5124:5634 2:N:0:43
CTAGGACTACCAGGGTATCTAATCCTGTTTGATCCCCACGCTTTCGTGCCTCAGTGTCAGTTACAGTTTTGTGAGCTGCCTTCGCAATTGGTGTTCTGTGTCATATCTAAGCATTTCACCGCTACACGACACATTCCACTCACATCAAATGTACTCAAGAATAACAGTATCAATGGCAGTTCTACAGTTAAGCTGCAGGTTTTCACCACTGACTTGTCATTCCACCTACGCACCCTTTAAACCCAGTGAATCCGGATCACGCTTGGATCCTCCGTATTACCGAGGCTGCTGGCACGGAGTT
+
CCCCCGGGGGGGGGEFFGGGGGGGGGGGGGGGGGGGGGGGGGGGGGGGGGFGGGGGGGGGGGGGGGGGGGGGCFGGGGGGGGGGGGGGGGGGGGGGGGGGGGGFGGGGGGGGGGGGGGFGGGGGGGGGGGFGGGGGGGFFFGGGGGGGGGGGGGGGGGGG8FGGGGGGFGGDGGC8DFGGDADEGGFGGG9E,=8DFCFGFC=DFGGGGGD7CGG,BDFGC++,=CFF?C>EC>5@@?ACCGCDC?DF?B;>F*/59(2,56;5C5086)+*;7/*<(1+/,(((,1.(6:?B123>>(-.
@M03506:14:000000000-AKVR1:1:1101:11764:5655 2:N:0:43
CTAGGACTACAGGGGTTTCTAATCCTGTTTGCTCCCCTAGCTTTCGTTCTTCAGCGTCAGTGTCGGCCCAGCAACCCGCCTTCGCCGCAGGTGTTCCTCTCGATATCTACGCATTTCACCGCTACACCGAGAATTCCAGTTACTCCTTCCGCACTCTAGCACAACAGTATCACTTGACCGTTCCGATTTAAGCCCGGAGATTTCACAAGTGACTTGTTCAGCTGCCTACGCGCACTTTACCCCCATTAAATCTGAACACCGCTTACTCCCCCCGTCTTACCCCGCCTTCTGGCTCGGTGTT
+
6A6@,;EFGGFGFGGGF7FEFDFCFCGFGFGC9@@FCFGGGGCFFGGG@FFFFFGGGEBFGFGGCE7@BC@8F8A:C@EGG@FGC,@7=F74CBB9@ECCGECAFDF9AFGG>FCG9@@E=+=+><AFF>:=+77575,C>,3,7,@DFFG6+@+@,7396EFGGGFFA3,8ED;,@C,***,,3B*1=DG,;,*11;**=+5B9BF9/:8CC75,=+++11++;*2+*25:3).2)*/++39))*+/+0+9**2:<40:.))*1A7*3.9<><*28,/+4(3((((041))),8C5.(((
@M03506:14:000000000-AKVR1:1:1101:21737:5660 2:N:0:43
CTAGGACTACCAGGGTTTCTAATCCTGTTTGCTCCCCTAGCTTTCGTTCCTCAGTGTCAGTTGCGATCCAGTCAGCCGCCTTCGCCACGGGTGTTCCTGCAGATATCTACGCATTTCACCGCTACACCTGCAATTCCACTGACCTCTCTCGCACTCGAGCGCGGCCGTTTTGAAAGCAGCCTCTGGGTTAAGCCCAGAGATTTCCCTTCCAACTTGCCGCACCACCTACGAACCCTTTACGCCCAGTAGTTCCGCGCACCACTCGCCCCCCCCGTCTCCCCCCGGCTGCTGGCCCTCACCC
+
CCCCCGGGGGGFGGEEFEGGGGGGGGGGGGGGGGGGGGFGGGFGGGGGGGFGGGGGGGGGGGAF@FGFGGGCFFFGGDGGGGGCGEFGGFEGGGGGGGCGGGGGGGGGGGGEE@ECFEGGGG:CFCGGG?F8=EFGGGGGAEGFGGGG@F7C+@EF+@+@6=>@C+4@EDE,@9,@E8@CF,9:F2,41>9,9DFG,;A,54,>9,04;FFDFF;,+C=E5CD>>DFAG33/C>>5(267*:)99*+/+309F)*)9(/2)))0/:=@G>))57/2*(/76(-((32)-042:(31))(((
@M03506:14:000000000-AKVR1:1:1101:12303:5681 2:N:0:43
CTAGGACTACAAGGGTATCTAATCCTGTTTGATCCCCACGCTGTCGTGCATGAGCGTCAGTTACGAGCCAGTGAGCCGCCTTCGCCACCGGTGTTCTTCCCAATATCTACGAATTTCACCTCTACACTGGGAATTCCACTCACCTCTCTCGTACTCAAGCTAAACAGTTTCAATGGCAGTTCCGGAGTTGAGCTCCGGGCTTTCACCACTGACTTGGATAGCCGCCTGCGCACGCTTTCCGCCCGGTAATTCCGAACAACGCTAGCCCCCTTCGTATTACCGCGGCTGCCTGCACGCAGTT
+
CCCCCGGGGGGGGGGGGGGGGGGGGGGGGGGGGGGGGGGGGGGGGGGGGGGGGGGGGGGGGGGGGGGGGGGGGGGGGGGGGGGGGGGGGGGGGGGGGGGGGGGGGGGGGGGGFGGGG9FGGGGGGGGGGGGGCGGGGGGGGGGGGGGGGGEFDFGGGGGGGGGFFGGFGGGGGGFGG=8FGGGGG>EGGGGC?EGGGDGD5DCFFCF99?FFG>FD>4A74DG577D5CDDEC)=>6D+>?EDD)*:)/+:==)7*>09:))5>3<8@G))).*2*236C<(-(39(72)))0,(7<;;1.
@M03506:14:000000000-AKVR1:1:1101:8670:5695 2:N:0:43
CTAGGACTCCAAGGGTATCTAATCCTGTTCGCTCCCCACGCTTTCGTGCCTTAGCGTCAGATACATGCCAGCAAGCTGCCTTCGCCATTGGTGTTCCTACTGATATCTACGCATTTCACTGCTACACCAGTAATTCCACTTGCCTCTCATGTCCTCTAGATTGCCAGTATGCGATACAGTCCATATGGTTGAGCCACAGGATTTCGCATTGCACTTAACAATCCACCTACGCACGCTTTACGCCCAGTGATTCCGGTTAACGCTTGGACCCTTCGTATCAACGCGGCTGCTGTCACGTAGT
+
CCCCCGGG<FGGGGGGGGGGGGGGGGGGGGDDGGGGGGGGGGGGGGGGGGGGGGGGGGGGGGGGGGGGGGGGGDFGFGGGGGGGGGGGGGGGGGGGGGGGGGGGGGGGGGGGGGGGGGGGGGGGGGGGGGGGGGGGGFGCFGGFGGFGGG9FGGGGGGGGGGFGGGGGGGGGGEFDGFFGGFDGGGG8DGDFFGFFFGFG8=DFGGGGGG6CFFFGCFFGGC5:F96C70*:*9@GFGFFGGGGGC5/99C>AA4C/(:?A)2/75CFG5/))**3*/)+).,2220)-8::*,):>@?((
@M03506:14:000000000-AKVR1:1:1101:20038:5709 2:N:0:43
CTAGGACTACAAGGGTATCTAATCCTGTTTGCTCCCCACGCTTTCGCGTCTTAGCGTCAGTCACCGTCCAGAGGGCCGCCTTCGCCGCCGGTGTTCCTCCCGATATCTACGCATTTCACCGCTACACCGGGAATTCCACCCTCCTCTCCGGGACTCGAGTCCGCCAGTTTCCAATGCCCTTCCGGGGGTGAGCCCCGGGCTTTCACATCAGACTTAGCGGACCGCCTCACCCCCCTTTACCCCCCGTCATTCCGAACAACCCCCCCCCCCCCCTATTTCCCCCGGCCGCGGTCCCGGCGTT
+
CCCCCGGGGGGGGGGGGGGGCFGGGGGGGGDGGGGGGGGGGGGGGGGGGGGGCFGGGGGGGGGGGGGGGGGGGGGGGGGGGGGFGGGGGGDGGFEGGCFGGGGGGGGGDGGGDGGGGAFGGGGGGCGGE=C7=DFGGFGGGGGGGGGGGCC5EC6EFGGGGGGGGEEGGGCCF?C,6CC8:CGEE5?C*/2;@CFG5C*/?F6CFG7CF**2AF9:>DB57<CCDG>)+*)*17;/37*0+39D):*)*;0=?)**14<G)8.7)28@E5)<))*++.*34(((((-07)4(7(495),4(
@M03506:14:000000000-AKVR1:1:1101:15796:5715 2:N:0:43
CTAGGACTACAAGGGTATCTAATCCTGTTTGCTCCCCTAGCTTTCGCGCCTCAGCGTCAGTTGTGGTCCAGTGCGCCGCTTTCGCCACAGGTGTTCCTCCTGATATCTACGCATTTCACCGCTACACCAGGAATTCCACTCTCCTCTTCCGGACTCTAGCCAGATGGTTTCCACCGGCGTCCCGAGGTCGCCCCTCGAGTTTTCACAACGGCCCTATCTAGCAGCCTACACCCTCTTTACCCCCAACAAATCCTGACCACGCCTCCCCCCTTCGTTTTACCGCTGCCCCCGGCCCCTCTCT
+
CCCCCGGGFGGGC<@CF@FFGGGFGGGEFG@EEAFFEGFCFFFAFEEEGGGGFFFD:FFCFFGG@CGGFGGGGG@FEEGCF<FBFG=FCA=F<EEGDFGDFF,CEFFFAEGGEGGEG?FFCE::C9FF<,C<F<,CFCGGCGGG8DFGGC7++1@FGGEG82,,,EFFGFGCGGG6+++4:EEC>E*CCE**6=5/:*A<*8C=A?:65CD)7)/3;F=++3*=54;)C*0*180*6**++37))2*)1*+*002:*(7C5).2**;>C>))7*2**,*0.,4(-(,)(.3(5(().).()
@M03506:14:000000000-AKVR1:1:1101:19534:5723 2:N:0:43
CTAGGACTACAAGGGTATCTAATCCTGTTTGCTCCCCACGCTGTCGCGCCTCAGTGTCAGAAACTGCCCAGCAGACCGCCTTCGCCACCGGTCTTCCTCCGGATCTCTACGCATTCCACCGCTACACCCGGAATTCCGTCTGCCTCTACAGCCCTCGAGTTTGACAGTCGGCACGGCAGATCCGGGGTTGGGCCCCGGACTTTCACCACACCCTTATCAAACCACCTACCCGCCCTTTACGCCCCGTGGTTCCGGACAAACGTCGCACCCCCCGCTCTCCCCCGGCTGCTGGCACCGATTT
+
CCCCCGGGGGGGGFGFGGGGDGFGGGGGGGCFGGGGGGGGDGGGGFG>@FEGGFFGFGFDGGG@FGGGFGGGGGGGGGGGGGGGGGGGGGGGFGGGGEGCE7FGGFGGGGFC+@EFFDFGGGG>C@FFFCGGG?FGGGGF:EGFGGFFD;>EF=D8EG+,@7CDFA9@?E**5CGGGEE*?62::>=C8EC*B5=ECG*=*;+++=9C5*97758CFGFG*C979357+*7*)<:>(2=9CGC5)*27****0)99D(**7).*)1*)18D:3>***,*24(41(3()().3)(.*..((,
@M03506:14:000000000-AKVR1:1:1101:23770:5728 2:N:0:43
CTAGGACTACAGGGGTTTCTAATCCTGTTTGATCCCCACGCTGTCGCGCCTGAGCGTCAGTAATGAGCCAGTGAGCCGCCTTCGCCACCGGTGTTCTTCCCAATATCTACGAATTTCACCTCTACACTGGGAATTCCACTCACCTCTCTCATACTCAAGCTAAACAGTTTCAATGGCAGTTCCGGAGTTAAGCTCCGGGCTTTCACCACTGACTTGGATAGCCGCCTGCGCGCGCTTTGCGCCCAGTAATTCCGATCACCGCTAGCCACCTCCGTAATACGTCGGCTGCTGTCACGACGGT
+
CCCC@FGGGGGGGGD8FFGFGGGGGGGGGFFFGGGGGFGEEGGGG,DFGEGGGFCGCFCFGFFGFGGFEFG@FFGGGGGGGGGFGCFGFCEGG=EGGGGGGGDGGBG?FFFD8<B?EFFFCFFCFGGGGGF8E@FGAFGGGGGGGFEBFGGA9FEFGDGFGCFFEG8CF8ECCCFF?DEGAA7@:CGGCF;C9,@?E>*@EGG??FCFG4*3<CD<D*8,2=*4?)85C7)2>>3785*>*:95**30+3<**)7*98*005>D3EE*:5C5:D8**(*<1),(30(),92.*.5*))4(-
@M03506:14:000000000-AKVR1:1:1101:22652:5740 2:N:0:43
CTAGGACTACAAGGGTATCTAATCCTGTTTGCTCCCCACGCTTTCGCGTATCAGCGTCAGTATCCAACCAGGGGGCCGCCTTCGCCACAGGTGTTCCTCCCGATATCTACGCATTTCACCGCTACACCGGGAATTCCACCCCCCTCTTTGGTACTCTAGCTTGCCAGTTTCATGCGTCCTTCCCCGGTTGAGCCGAGGGATTTCACACATGACTTAACAAACCGCCTGCACGCCCTTTACGCCCACTGATTCCGAACAACGCTCGCACCCTCTGTATCACCGCGGCTCCTGGCCCATAGTT
+
CCCCCGGGGGGGGGGFFGGFGGGGGGGGGGGGGGGGGGGGGGGGGGGGGGGGGGGGFGGGGGEGGGGGGGGGFEGGGGGGGGGGGGGGGGGGGGGGGD9EEEGDGGGGGGGG>@FGGGGGGGGGGFGG>>FFC@GGGGGFGEGGEE@EBE@;EFCFGGFGGCGGGGGGGG;FG7DEEGGGCE,:CC**::?BEE88?CECFF697<@FD6F7FF+<*2*+**9C3D).>46*))8C(0@F5=5>C5*90<C=7<*>C9CF3<5CDE=7179>)03++)1<8-3>90()-6)(0(41)74A4
@M03506:14:000000000-AKVR1:1:1101:9272:5768 2:N:0:43
CTAGGACTCCAAGGGTATCTAATCCTGTTTGCTCCCCTAGCTTTCGTTCCTCAGTGTCAGTTGCGATCCAGTCAGCCGCCTTCGCCACGGGTGTTCCTGCAGATATCTACGCATTTCACCGCTACACCTGCAATTCCACTGACCTCTCTCGCACTCGAGCGCGGCAGTTTTGAAAGCAGCCTCTGGGTTAAGCCCAGAGATTTCACTTCCAACTTGCCGCACCACCTACGAACCCTTTACGCCCAGTAATTCCGAGCAACTCTGGCCCCCTACGTATTACCGCGGCTGCTGGCCCGTAGTT
+
CCCCCGGG9FGGGGGGGGGGGGGGGGGGGGGGGGGGGGGGGGGGGGGGGGCCFGGGGGGGGGFGGGGGGGFGGGGGGEGGGGGGGFEGGGGGGEGGGGGGGGFGFGDGDGGGCFGGGGGGGGGGGGGGGGGGFF:FGGGGFGGF8=FFDEEGGGGGCGC+8@EGEGGCGGGGGGGC6EGGCFGGGG6CC7?@?DCFFGG79FECECEFGFGGGGGGFCDE3<CCDGF46DA5DDFF3;AC5>5CD*0/<@7*86*196*2)//70<8>EED35*22<(99)479,4438:7:B??C>)(4)
@M03506:14:000000000-AKVR1:1:1101:14027:5768 2:N:0:43
CTAGGACTACAAGGGTATCTAATCCTGTTCGCCCCCCACGCTTTCGCTCCTCAGCGTCAGTTACTGCCCAGAGACCCGCCTTCGCCACCGGTGTTCCTCCTGATATCTGCGCATTCCACCGCTACACCAGGAATTCCAGTCTCCCCTGCAGTACTCCAGTCTGCCCGTATCGCCCGCACGCCCACAGTTGAGCTGTGAGTTTTCACGAACAACGCGACAAACCACCTACGAGCTCTTTACGCTCAGTAATTCCGGACAACGCTCGCACCCTACTGATTACCTCGGCTGCTGGCCCGTAGTT
+
CCCCCGGGGGGGGGGGGGGGGGGGGGGGGGGGGGGGGGGGGGGGGGGGGGFGGGGGGGGGGGGGGGGGGGGGGGGGGGGGGGGFGGGGGGGGE?FGGGGGGGGGGGGGGGGGGGGGGGGGGGEGGGGGGGD@FGFGGGGGGAFGGGGGGGGGGGGFGGGGGGFGGGGEEGGFGGDEG>GGGGG>EEC?,;EC?=EGC<;,>@C9F<?C5CCDFGGE598C*7CDFGF@GG:575)*-*9+**9>)2<89C9=667*90CC;33/5C=>EB5))*+306FG42)(13:)4),(0(-1)7<2)
@M03506:14:000000000-AKVR1:1:1101:22048:5816 2:N:0:43
CTAGGACTACAAGGGTATCTAATCCTGTTCGCTCCCCACGCTTTCGCGTCTCAGCGTCAGTACCGTCCCAGAGAGCCGCCTTCGCCACGGGTGTTCTTCCCGATATCTGCGCATTTCACCGCTACACCGGGAATTCCACTCTCCTCTTCCGGACTCTAGCCAAACGGTTTCCACCGACCCCTCGAGGTTGACCCTCGAGTTTTCCCAGCGCACCTGCTTCGCCGCCTACACCCCCTTTACGCCCAATAAACCCGCCCAACCACTACCCCCTCCGACTTCCCGCGGCTCTCGGCCCGCATTT
+
CCCCCGGGGGGGFGGFFGGGGGGGGGGGGGGGGGGGGGGGGGGGGDGGGGGGGGGEFG:FEGCEEGGGGGGGGGDFDDEGGE@<FECGCCEBFCFGGGGGGGGEEEGFEGFG>:FGD@FGGGECE9CD@7F3+@FGGGGCB=FGFGGFFGCE6@8DFFG7FF83@>>:ECFGFGG5EE=*6:C*=*:5*+++5<853*3=*:<A+<++:D)5CDE+7*8+1955CDB>FF?*1)0)4*9C/557C*0)++007D))11*2)))0*<;5C5))0)**28*<13((-,4)(*4-.(,)))(-)
@M03506:14:000000000-AKVR1:1:1101:20308:5817 2:N:0:43
CTAGGACTACCGGGGTATCTAATCCTGTTTGCTCCCCACGCTTTCGTGCCTCAGCGTCAGTATCGGGCCAGTGAGCCGCCTTCGCCACTGGTGTTCTTGCGAATATCTACGAATTTCCCCTCTACACTCGCAGTTCCACTCACCTCTCCCGAACTCAAGATCTTCAGTATTAAAGGCAGTTCTGGATTTGAGCTCCAGGATTTCACCCCTGACTTAACGACCCGCCGACGCTCCACTTACGCCCCGCGATCCCGAGCAAAGCTACCCGCCTTCGCTGTCCCGCGTCGCTCGGCTCGACGTT
+
CCCCC8FEF6<@+++@CEFFFGCAC@FCED,<FEC<;F@FEFBCDFC,6<CFGFGG@B,:EFGGG+BEGG7EF<EFE@7=@FG7:F4?FF<C,BFGFG,,+::C@CA<A,+=,,+59,,9AFC<,,A,,AB@:C,,9?,>,,=D,>,68BC>6EFGG,6@,5@37,@>,7,,,3>;@,1,7=,,;F,,53,*4,4<1,,*2+,>,2,,49*24+,11+2*))/*21).//)**0)*.:@7**/))//)*2*08)*)9(90).1**21)*)*)1****-*<41--,44)()-(.(4)0)(,(
@M03506:14:000000000-AKVR1:1:1101:5248:5844 2:N:0:43
CTAGGACTACAAGGGTATCTAATCCTGTTCGCTCCCCACGCTTTCGCGTCACAGCGTCAGTACCGTTCCAGAGAGCCGCCTTCGCCACCGGTGTTCTTCCTAATATCTGCGCATTTCACCGCTACACTAGGAATTCCGCTCTCCCCTCCCGGACTCAAGCGAGGCAGTATCCGGTGCAGGCTTGGGGTTGAGCCCCAAGGTTTCACACCGGAACCACCAAGCCGCCTACCCGCGCTTTACGCCCAAAGATTCCGGACAACGCTTCCCACCTACGTTTCACCGCGGCTGCTGGCCGCTCTTT
+
CCCCCGGGGGG9FGEGGGFFFGGGGFGGGCFGCFGGF8FGGGDGGGGGGG,@<FEGC@F7FGEGGFE@FGGDF@ECFEFE:CG<CGEFGGEEFGGGGGGGGGGGGGGFFGGG>FDGG,<E=F+=F,,C8EFF=EEFGFGBF8BF=CBE6@>+@@@D6:3<8C::>5>FE:AEGGG57?,,>,4:EGC5CC,4?:1A3*35CC7CCF76=<>)*)=@<*0:**9*197>G5>55<>C?C7:*:7>D5*.<<+91095<(1:)57>*<E78>7)/*2*2)*0.10(-3(<662(.(()))().
@M03506:14:000000000-AKVR1:1:1101:6253:5849 2:N:0:43
TTAGGACTACAAGGGGTATCTAATCCTGTTTGCTCCCCACGCTTTCGTGCATGAGCGTCAGTATTGGCCCAGGGGGCTGCCTTCGCCATCGGTATTCCTCCACATCTCTACGCATTTCACTGCTACACGTGGAATTCTACCCCCCTCTGCCATACTCCAGCCCGCCAGTCACCAATGCAGTTCCCAGGTTAAGCCCGGGGATTTCACATCGGTCTTAGCGAACCGCCTGCGCACGCTTTACGCCCAGTAATCCCGATTAACGCTTGCCCCCCCCGTATTACCGCCGCTGCGGGCACGGCGG
+
CCCCCGGGGGGGGGGGGGGGGGGGGGGGGGGGGGGGGGGGEGGGGGGGGGGGGGGGGGGGGGGGGDEGGGGGDGGGGGGGGFFGGGGGGGGDGGGGGGGGGGGGGGGGGGGGGGGGGGGGGGGGGGGGDGFGEGGGGGDBF8FEGEGGFGGGGGGGGGGGGDEEGGG6FFGGGGGGGGGGG773,,3CGF9CGCGGGEGC=4:CFEFGFGG*//*>C7B55)::>GEFGGF5)5>D:<>?GEGGGEGF+<:**)1996<FFF33**2)37))7/?/236+:4:>(4(.45(()-->:)(((
@M03506:14:000000000-AKVR1:1:1101:8812:5914 2:N:0:43
CTAGGACTCCAGGGGTTTCTAATCCTGTTTGCTCCCCTAGCTTTCGTGCATCAGCGTCAGTTATGGTCCAGTGAGCCGCTTTCGCCACAGGTGTTCCTCCTGATATCTACGCATTTCACCGCTACACCAGGAATTCCACTCACCTCTCCCATACTCAAGCCCGGCAGTTTCCGATGCAGACTATGAGTTGAGCCCATAGATTCCACATCAGACTTACCAACGCGCCTACGCACCCTTTACGCCAAACAATTCCGAACCACGCTCGCCCACCTCGTATTACCGCGGCCGCTGGCGCGAACTT
+
CCCCCGGG9FGGGGGGGGGGGGFGGGGGFGEGGGGFGGG?EGGG,@FFGGGGGGGGFGECGGFGGDGGGGGCFE<FFEECGGFGGGFGGGGFFGGGGGGCGGGG9FEFCEDFE,@AE<FAFGGG:EFFGDGDCFGFF94AADGFFD?DGFDF8==D9DFGGGCCCCE?9,,C=EEEDGDCFGF9ECAFECG,DF+DDGG9:;E7AEGGFF>56CD,+41=**/;?)08C4?5C::*(2;F5*2))**0*+1:1A<<)(2A<5)*1:C)*0*)7C28*,*A)--7020563433(,)0)(()
@M03506:14:000000000-AKVR1:1:1101:4810:5924 2:N:0:43
CTAGGACTACAAGGGTATCTAATCCTGTTTGCTCCCCACGCTTTCGCACCTCAGCGTCAGTACCGGGCCAGTGAGCCGCCTTCGCCACTGGTGTTCTTGCGAATATCTACGAATTTCACCTCTACACTCGCAATTCCACTCACCTCTCCCGGACTCGAGATCCCCAGTATCACAGGCAGTTCCGAGGTTGAGCCTCGGGATTTCACCCCTGACTTAGAGATCCGCCTACGTGCGCTTTACGCCCAGTAAATCCGGACAACGCTCGCCCCCTACGTATCACCTCGGCTGCTGGCACGTACTT
+
CCCCCGGGFGGGEG@FFFGFGGGGGDGGGGDCGGGGGFGGGGGGGDECGGDFF@FGGGEBFGFGGGGCCGGGGGGGCCGGGGGG@EFGGGGGGGGGGGGGGGGGFFBEEGFFGGGF9,FF<F<FG9<E@4@F:FGDEFGGGGDD@@DFGGG>>G=FGGG?FGFFGFEG7=DC77D,+3*DGFF>***=@>,?>CCE8CC*=D6CCFCECF?DF87;++;2;;8=D33)275*78A3<3;GDC)9D*3*<+<@/))*9,7=7BDD5EE>:))))183039C:).40,3)(6:,5,,/08((-
@M03506:14:000000000-AKVR1:1:1101:19708:5944 2:N:0:43
CTAGGACTACAAGGGTATCTAATCCCGTTTGCTCCCCTGGCTTTCGCGCCTCAGCGTCAATCTCGGTCCAGGATGCCGCCTTCGCCACCGTTTTTCCTCCAGATATCTACGCATTTCACCGCTACACCTGGAATTCCGCATCCCTCTCCCGAATTCAAGCCTGCCATTATTGGACGCAGTTCCCGGGGTGAGCCCGGGGATTTCACGCTCGATGTAGCGGGCCGCCACCGCGCTCTCTACCCCCATTAATTACGACCAACTCTTGCTCTCCCTGTATTCCCACGTATGTTGCACCAGTGTC
+
CC@C8AEEDA9FGF;FFFGGGFFGGFGGF<,CFGG<FF<<<FFGFGGEGECFECDGGGCCGG<EEDEFFC,:@FCEF7EF@CF=:C7EFE,:4?FDDF<=4EEC<CA<EC474=4CE9,A+@8@FF<,?=D<,AFFFGG7@+8,@DF8BD+C==FF9E;9EG8D@8,7E7,8,@B:E+;CE:E,*>**;87,,,1=*=**C8+>7@**:C<5*+3+;+)*)73*)/))2).*/)0*)2*0+//93*+9+A+*/)9)7(*/)*1*0++*0**).*20+)*0)-4(((.).1))/)4*)*).)
@M03506:14:000000000-AKVR1:1:1101:16314:5949 2:N:0:43
CTAGGACTACAAGGGTATCTAATCCTGTTTGCTCCCCACGCTGTCGCGCATCAGCGTCAGAAACTGCCCAGCAGACCGCCTTCGCCACCGGTCTTCCTCCGGATCTCTACGCATTCCACCGCTACACCCGGAATTCCGTCTGCCTCTACAGCCCTCGAGTTTGACAGTCGGCACGGCCGATCCGGGGTTGAGCCCCGGACTTTCACCACACCCTTATCAACCCCCCTACGCGCCCTTTACGCCTACGGATTCCGGCAAACGCCGCGACCCCCCGTCTCCCCCCCGCCGCCGCCACGGGCTC
+
CCCCCGGGGGFGFFGGFEGGGGGGGGGGGGGGGGGGGGGDFGCBD8FFECFFGCCFFF,@<FGGGFGFGGEGCF,EFGGGGGGFGGGGGGC7@FFGGGGGGGG@FBFC9FA:@??FGDFFCCCCFEFF@C@7=DFGDDDFFFGGFGF9DCDFGGGGGG+@CCFFC79DF>*@*@>8?C*:1=CF=E8E57><+A8CG=*7:*0<<CFFF4C3:*2+;FF9**7*91.)7/)*9><)4**</:9****)1;**9?<))-*/0<397**0?B<)07;8>(*22(((.(()1)-(0(,)))-,(
@M03506:14:000000000-AKVR1:1:1101:14067:5965 2:N:0:43
CTAGGACTACTCGGGTTTCTAATCCCGTTTGCTCCCCTAGCTTTCGCCGTTCAGCGTCAATGTCGGTCCAGGATGCCGCCTTCGCCACCGGTATTCCTCCAGATATCTACGCATTTCACCGCTACACCTGGAATTCTGCATCCCTCTCCCGAATTCAAGCCATCCAGTATCCGACGCAGTTCCAAGGTTAAGCCTTGGGATTTCACGTCGGACTTAGTTGGCCGCCTACTGGCCTTTTACGCCCAGTAATTCCGCACAACGCTTGCCCCCCCCCGATTACCGTGGCTCCTGCCCTGGATCT
+
CCCCCGGGGFFFGGGGGGGGGGGGFGGFGFEFGGGGGGGGGGGGGGGGGGGGGGGGGGD7EGGGGGGDCFGGDGGGGGCCCFGGGEEGGGGG@?FGGGGGGCGGGGGGGGGGGGEGGFGGGGGCC,FF@FC,?AF9?FGGGGGGFGFGCEE++@DFDD@EEGFGGG9,@EE@C6B++5:@,,,3,D*EA9@39DC96<,=<CA:>E>FGG)//?:C7C69CFF78C::?CA<5A*24:6;5CCC3C?*2+09/)*)1-*:>).958E?CED35)/*2()0--,((-()3)).)(./7))))
@M03506:14:000000000-AKVR1:1:1101:14756:5972 2:N:0:43
CTAGGACTACACGGGTTTCTAATCCTGTTTGATCCCCACGCTGTCGCGCCTGAGCGTCAGTAATGAGCCAGTGAGCCGCCTTCGCCACCGGTGTTCTTGCGAATATCTACGAATTTCACCTCTACACTCGCAGTTCCACTCACCTCTCCCGAACTCAAGATCTTCAGTATCAAAGGCAGTTCTTGAGTTGCGCTCCAGGATTTCACCCCTGACTTAAAGACCCGCCTACGCCCCCTTTACGCCCAGTGATTCCCAGCAACGCTAGCCCCCTTCTTATTACCTCGGCCGCTGGCCCCTAGTT
+
CCCCCFGGFFCGEEG@CGGGGGGEGGGGGFGFGFCEGFFEGG;FFEFGGGG@FAF@CFFGFGFGFGG<FGGFFGGGCFDFGEG,:C7CCEGBFGGGGGDGGG@BDFGGGG7F8FFFGGGGGECCD9FGGGGDCC,<<@FFF8EF9FFG8FE?=@,6,@CAE=,@,,3@,;@@CF,DC@::A77,7,4,;@,@>*>;DED5AF62,2,;=C49?FG7CC+BCF*2>5>EF5;*:5):,0@F5E3<C7@600+1**207:0:..)1)0C585))7*3++6*<<<<0(((04539D((/))(.-
@M03506:14:000000000-AKVR1:1:1101:26196:5986 2:N:0:43
CTAGGACTACCAGGGTATCTAATCCTGTTTGCTCCCCACGCTGTCGCGCCTCAGTGTCAGAAACTGCCCAGCAGACCGCCTTCGCCACCGGTCTTCCTCCGGATCTCTACGCATTCCACCGCCACACCCGGAATTCCGTCTGCCTCTACAGCCCTCGAGTTTGACAGTCGGCACGGCAGATCCGGGGTTGAGCCCCGGACTTTCACCACACCCTTAGCAAACCACCTACGCGCCCTTTACGCACAGTCATTCCGGACAACGCCCTCACCCCCCGTTCTACCGCGGCTGCTGGCACGGCGGT
+
CCCCC@FGGGGEFGGGGGGGGGCGGGGGGGFG9FGGGGGDGGGGGGGGGGDGGGF<FFGCEFFGGGGF@FGGG8EFGGGGGGGFGGGGGDB7:=FGGFCGBCGFEFGGGGGG+@FFEDGF:EFGGGGGDE>E+D:FEAGGC+;@DFDBBEFGC688CC>FE7;AFGGC9>**CCEGEG5D,>EGDGGG5:@,2<*:8>CC=*+>>+39CFG3>5*<*:*+>D*CDGFF<*.:7:)1(29E*2*/)00*+++**)/7<(/A5))1)/*);7>))12**(10-(26(13>1<2..88*))((-
@M03506:14:000000000-AKVR1:1:1101:19397:6019 2:N:0:43
CTAGGACTACCAGCGTATCTAATCCTGTTTGATCCCCACGCTTTCGCGCCTCAGTGTCAATGTCGGTCCAGTTGGCCGCCTTCGCCACGGCGTTCTTCCCAAACTCTTCCGATTTCACCTTTACACCTGGAATTCCCCCCACCTCTTCCCAATTCAAGCCAAACAGTCTTGAGTGTAATTCCAGGGTTTGTCCCTTGGCCTTCCCCCCCAAATTTCCCAGCCCCCCAACCGCCCGTTAACCCCAGTTATTCCCAACCAACCCAACCCCCCTTCGTCTACCCGCGCCTCCCGCCCCGTAGTT
+
CCCCCGGGGGGGGGGGGGGGGGGDGGGGGG8FGGGGGGGGGGGGGGGEGGGGGEEFGGGGGGCGGGGGGGGFGFGGGGGGGDGFGGGGGGC++@++C,<F<<,+,,,,9,+B=CDE,AF,,,787,,4AA4A,?4C,4C+:+B,,,,,3,,@8B,3,,@+:E,;6,,,,8,,3@;,,,2D3EE,@>:9*34,66,,11,,5;,8<7:EE)5*+3++19A+*1**9/2)/1)17))14*)22:95*++/+++1*12*/(**)0)/*8?BG5)087*/*(*0((--((().)4(0(())0(--
@M03506:14:000000000-AKVR1:1:1101:3734:6037 2:N:0:43
CTAGGACTACAGGGGTATCTAATCCTGTTTGCTCCCCACGCTTTCGCACCTCAGCGTCAGTAATGGACCAGTGAGCCGCCTTCGCCACTGGTGTTCCGCCGAATATCTACGAATTTCACCTCTACACTCGGAATTCCACTCACCTCTTCCATACTCCAGATCGACAGTATCAAAGGCAGTTCCAGGGTTGAGCCCTGGGATTTCACCCCTGACTGATCGATCCGCCTACGTTCGCTTTACGCCCAGTAATTCCGAACAACGCTAGCCCCCTTCCTATTACCGCTGCTGCTGGCACTTAGTT
+
CCCCCGGGFEGGGGEFGFFGGGFDGFGGGGGGGGGGGFGGGFGGGGGDGGCGFFGGBFGGGGGGCFGGGGGFGGGGGGGGGGGGGGGGGGCFFGGGG,B=FGC7FFGGGGGGGGGGGGGGCFFGGGFGGGGGGGF<EAFDFFF,,>DAFFGFGGFEFGFGFFCGEGG>A,,CEGGGGGGGGFCFFGCGGCFCF8>FGC>9CFCEFECF?D97C:,8++/=C*47C*))085**).:(189::D37=C6CEF=AFGDGB4F:@>9)3@@E.)))*00<9@F),(-10)))),0@?<79*66)
@M03506:14:000000000-AKVR1:1:1101:8761:6042 2:N:0:43
CTAGGACTCCCGGGGTATCTAATCCTGTTCGCTCCCCACGCTTTCGCTCCTCAGCGTCAGTAATGGCCCAGAGATCCGCCTTCGCCACCGGTGTTCCTCCTGATATCTGCGCATTTCACCGCTACACCAGGAATTCCGATCTCCCCTACCACACTCTAGTCTGCCCGTATCGAATGCAGACCCGGGGTTAAGCCCCGGGCTTTCACATCCGACGTGACAGACCGCCTACGATCTCTTTACCCCCAATAATTCCGGCCAACGCCCGCCCCCTACGTACTACCCCGGCTGCTGGCCCGCACGT
+
CCCCCGGG-EFGGGGGGGGGGGGGGGGGGGCFGGGGGGGGGGGGGGGGGGGGGGGGGGGGGGGGGGGGGGGGGGGGGGGGGGGGGGGGGGGGGGGGGGGGGGGGGGGGGGGGGGGGGGGGGGGGGGGGGGGGFGGGGGGGGGGGGGGGGGGGGGGGGGAFFGGGGGGGGGGDF6DGGGGGGFFEGGGGGGGGGGCCEEGGDDGF?EEFGGG*=C5=4>ACCFGC<DD)CCD*90@:>DF9+<7C7:*)00<=B:C/52**)))1/:/):3)).*;@*-*+((-((--)89?(7(()07((.
@M03506:14:000000000-AKVR1:1:1101:13293:6050 2:N:0:43
CTAGGACTACAGGGGTATCTAATCCTGTTTGCTCCCCACGCTTTCGTGCCTCAGCGTCAGTATCGGGCCAGTGAGCCGCCTTCGCCACTGGTGTTCTTGCGAATATCTACGAATTTCACCTCTACACTCGCAGTTCCACTCACCTCTCCCGAACTCAAGATCCTCAGTATCAAAGGCAGTTCTGGAGTTGAGCTCCAGGATTTCACCCCTGACTTAAAGACCCGCCTCCGCCCCCGTCACCCCCAGTGATTCCGATCACCGCTAGCCCCCTTCGTATTACCGCGGCTTCTGCCATCAACTT
+
CCCCCGGGGGGGFEEFGGFGGGGEGFGGGGGGGGGGGGGEGFEFFDGGGGGGGGGDGG7CFGGGGGGGGGGGGFGGGGGGGGGGGGGGFGGG?FFG9FAECF7BFGFEFGGGGGGFEGGG,EFFFCF=4AF7@CFGGGG9F=EF8EDEG8B>>EGFFGD,9@=6,88E,=;9,3;D?:7@EG:@FG8E:;=3D,@EF9?GFCF:,:?FC9C4CF?9FGFGG;CEGDF)4)2*):5)/*)*+2):7C+*<<@B4?G*/20:7D@C36848>5)850*2(9C)49243(),*6)*))*0*(.)
@M03506:14:000000000-AKVR1:1:1101:23350:6058 2:N:0:43
CTAGGACTACAAGGGTATCTAATCCTGTTTGATCCCCACGCTGTCGCGCCTGAGCGTCAGTTACGAGCCAGTGAGCCGCCTTCGCCACCGGTGCTCTTCCCAATATCTACGAATTTCACCTCTACACTGGGAATTCCACTCACCTCTCTCGTACTCAAGTCCAACAGTTTCAATGGCAGTTCCGGAGTTGAGCTCCGGTCTTTCACCACGGACTTGGAAGACCGCCTGCGCGGGCTTTACGCCCAGAACTTCCGAACAACTCTACCCCCCTTCGCATTTCCGCGGCGTCCGGCCCGACTGT
+
<@@@CGGGGGG?EFGCFEFGGFGGGGGGGGGGGGFCFGGGGGGGGGGGGGGGGCFDGEGGGGGGCFFGGFFFFGG8FFFGGGGDDGDGFFGGG>FGGGGFFEFGFFCFEA<==:AFF?FGFCFFEAFAA8D=4<FFFGGCGGGGGGEE,DBD8=D;D8D,@8;98EFFE:DFFFFFG66,@EE+888CFFF,,@DF5C*98:FGDFC?5*/)4)>C**+,28**):>AC<5*))09<DF+*751*:*02<+/95**77**)11:*28:C5)085*/;8*+-(((4(()()((0(3)0)((.
@M03506:14:000000000-AKVR1:1:1101:24399:6095 2:N:0:43
CTAGGACTACAGGGGTTTCTAATCCTGTTTGCTACCCACGCTTTCGTGTCTCAGTGTCAGTAATGGTCCAGCAAGCTGTCTACACCACAGGTGTTCCTCCTGATATTTACGCATTTCACCGCTACACCAGGAATTCCGCTTACCTCTCCCATACTCAAGCACTCCAGTTTTCGGCGCACCCTCCCAGTTAATCCGGGAGATTTCACACCGAACTTAGAGCACCACCTACACACTTGTTAGGCCCAGTAATTTCGAACAACGCTCTCTTCCTTCTTTCCTCCCCGTGTGCTTTCCCGTCATT
+
CC9CCG8C9FF,FCFFBEECFF9F@FFCEFGGGGCFFGGE::BFE:;CF,CCACFFFFGGEGGCEFFFFGG8FFGGGCFFDE<F8,,:6E,:CFGGGGGDFGGGAA,A<FGE:=,E<,E,CFC7FGDEFG+A9?,EAFGGE4,@4>,=8=@CD8DDG89D8ADGF,8@,EC;@+6+63=+CFDG6,,1EDE,3DCD87*@,+=,7,24**3*9?9?++8,*01,:DF4,*/0:5++1;++*0*59*>+4<7++)**/6**.))**+2*<6*/**0++)03,-2(,(.05*.)*.)*.)(.-
@M03506:14:000000000-AKVR1:1:1101:26296:6106 2:N:0:43
CTAGGACTACAAGGGTTTCTAATCCTGTTTGCTCCCCACGCTTTCGCACCTCAGCGTCAGTACCGGGCCAGTGAGCCGCCTTCGCCACTGGTGTTCTTGCGAATATCTACGAATTTCACCTCTACACTCGCAGTTCCACTCACCTCTCCCGGACTCGAGACTGTCAGTATCAAGGGCAGTTCTGGAGTTGAGCTCCAGGATTTCACCCCTGTCTTAACAATCGGCCTACGTGCGCTTTACGCCCAGTGATCCCGAGACACGCCACCCCCCTTCTGTTTACCGCGGCCGCTGGTACGAGGTT
+
9CCCCFGGFGGGGGGFFGGGGGGGFGGGGGGGFGGGGGGGGGGGGGGCEGFGGGFGGGG@FGGGGDFGGGGGGGDGGEGFFGGGGGGG8FFGDEGGGD<FEGGGGGA?EFF><A<FFGGGGGGGGGGBEF@F:F9<??=EF8==DF=FDD7=+@=@+3+,>,@EA,,7D7,E,DFDG5AG;DF9,9:C6,;,D?6,5A:*22D,,54C94**,2<;C:C7CF*/9*8;71A0*)./27AE:A7)//<6+0+1.0/1)(0*.5)/**;>5.3))*0+3)9+),-(,-(.(0((0).10)(-(
@M03506:14:000000000-AKVR1:1:1101:6875:6140 2:N:0:43
CTAGGACTACAAGGGTTTCTAATCCTGTTTGATCCCCACGCTGTCGCGCCTGAGCGTCAGTAACGGGCCAGTGAGCCGCCTTCGCCACCGGTGTTCTTCCCAATATCTACGAATTTCACCTCTACACTGGGAATTCCACTCACCTCTCCCGTACTCAAGCTCCACAGTCTCAGAGGCAGTTCCAGAGTTGAGCTCTGGGCTTTCACCCCTTACTTGAAGAGCCGCCTGCCCCCCCTTTACGCCCCGTAATTCCGAACAACGCTACCCCCCTTCGTATTCCCCGCGCTTCTGCCCCGCACTT
+
CCCCCGGGFGGGGGGGGGGGGGGGGGGGGGGGGGGGGGGGGGGGGGGGGGGGGGGGGGGGGGGGGGGGGGGGF9EGGGGGGGGGGGDGGGGGGGGGGGGGGGGGFFGGCGGEGFGGGFDFFFFDGCFGGG8EEFGFF<EFGFG@DGFGGGCFGGFFDFFGGCG?DF?FF,E@E7B+18CGF7C,@@FFFC93@,@;,48CFGGGFGGCEF**=:C9**+<*;D?C4)2/*.*)..1=4+5/279)/2)*;+*9)*9C(01)0)/)2;:EE3)<*;*23@F>1((.3-),/))*(,/))(-.
@M03506:14:000000000-AKVR1:1:1101:24619:6149 2:N:0:43
CTAGGACTACCGGGGTATCTAATCCTGTTTGCTCCCCTAGCTTTCGCGCCTCAGCGTCAGATGTGGTCCAGTGCGCCGCTTTCGCCACAGGTGTTCCTCCCGATATCTACGCATTTCACCGCTACACCGGGAATTCCACTTCCCTCTCCGACACTCAAGCACGGCAGTTTCTCTTGCGGTCTCTGAGTTGAGCCCAGATATTTCACAAGTGACTTACCGCACCGCCTACGCGCCCTTTACGCCCAATAATTCCGAACAACTCCTGCCCCACACGCAATACCCGCGCTGCTGGCCGCTCGTT
+
CCCC@<FGGGGGGDFFGFDGGGGGGGGFGGGG9FGGGGF<EF<EGGGGGD6FFGGD:@CCEFFG,6@EFC@ECFBFE7FG7CFEGGGG88ECDFEGGGGGG@FGG7??EF<F7?FFGCFGGG@F:FGCFG=>:A,CC,CFF,6@DD,6D>EC6C,@:FCF6E5*C*@DFCF,>A>,<*7*4*4,>,14C9,>6<::FG6+A7+5++495@+CF=;CC*)2)):C5183**7:D)79(9?E8E373A*9AC9*19D356<C)/)27+:>F3))))***,*+.4((-1(.6))5>(()))(--
@M03506:14:000000000-AKVR1:1:1101:23804:6169 2:N:0:43
CTAGGACTACAAGGGTTTCTAATCCTGTTTGATCCCCACGCTGTCGCGCTTGAGTGTCAGATACGAGCCAGTGAGCCGCCTTCGCCACCGGTGTTCTTCCCAATATCTACGAATTTCACCTCTACACTGGGCATTCCACTCACCTCTCTCGTACTCAAGCTTTCCAGTTTCCATGGCAAGTCCGGAGTTGAGCTCCGGGCTTTCACCACTGCCTTGGAAAGCCGCCTGCGCCCGCTTTACCCCCAGTACTTCCGAACACCCCTAGCCCCCTTCGTTTTACCCCGCCTCCTGGCCCCAAGTT
+
CCCCCGGGGGGGGGGGGGGGEGGGGGGGGGGGGGGGGGGGGGGGGGGGGGGGFGGGGGFGAFGGCFCEGGGGGGFGGGGGGGGFGGGGGGGGGGGGGGGGGGGGCFGGGGGGFGGGGFGGGGGGGGFFFD8,AEFFGCGGG,EFGGFGCGCFGFFGG8EF==F,=:;DDFF,@D@8DDC+@3,+5+@:8F9,DFGGEG5@CF?EG?G,5*4*=7<@*;+4/8C5DGA4=5>*2)0>7DAC++:C5*>*+3+8*)**)(**)00**<8?GFC7<***1(*<2(,3(,4).).5)(4)0)())
@M03506:14:000000000-AKVR1:1:1101:7487:6267 2:N:0:43
CTAGGACTACAAGTGTATCTAATCCTGTTTGATCCCCACGCTTTCGTGCCTCAGCGTCAATCATACTTTAGTAAGCTGCCTTCGCAATTGGTGTTCTGTGACATATCTATGCATTTCACCGCTACTTGTCACATTCCGCCTACCTCAAGTACATTCAAGCCCATCAGTATCAATGTCACTGCTATAGTTGAGCTACCGTCTTTCACCCCTTATTTATCAGGCCGCCTACGCACCCTTTAAACCCAATAACTCCGTCTAACGCTTGGATGTTCCTTCTCCCCCGCGCTGCTGGCCCGGGCTT
+
-6B@CAFC@FD6@;EF<EECAC<CFC@FFGG,<CCF,CF@CBFGGFFFCFEC,C<@FGG@FG8E,6CFDF,C<9<<6F@CAFF7F@BCF9EFCFFEEEFFCFEAEFFDD@9E,EGCCF@,?FFGD@?FGGGGFG99FEFDGEGG8,9,@E9C,@DFGGG9=8,@DD=>,@E;,,@,E,@;9E,@E,8@=B,@?E9=@CGGDFD8DFCECD+2,573+2?,+0049DDD779;99?*7CFF,A*;CACAC,48;>*/;9:?)8B358+*+)+13+>02//A2(((,(-0,),()(-)0)((.
@M03506:14:000000000-AKVR1:1:1101:9986:6274 2:N:0:43
CTAGGACTCCCAGGGTTTCTAATCCTGTTTGCTCCCCTAGCTTTCGTTCCTCAGCGTCAGTTGCGGTCCAGCGAGCCGCCTTCGCCACGGGTGTTCCTGCAGATATCTACGCATTTCACCGCTACACCTGCAATTCCACTCGCCTCTCCCGCACTCTAGCACGGCAGTTTCGGAAGCAGCCTCTGGGTTAAGCCCAGAGATTTCACTCCCGACTTGCCACACCGCCTACGAACCCTTTACGCCCAGTAATTCCGAACAACGCTGGCCCCCTACGTCCTACCGCGGCTGCAGGCACGTCGTT
+
CCCCCGGG-EFGGGGFGGGGGGGGGGGGGGCFGGGGGGGGGGGGGGGGGGFFGGGGGGFGGGGGGGGGGGGGGGGGGGGGGGGGGGGGGGGGGGGGGGGGGGGGGGGGGGGGGGGGGDGGGGGGGFGGGGGGFGFGGGGFFCECEGFGGGGGCCEGFGGGFFEGE>ECF:FDE>CCG8FGGGGFGGGGGGFFGGDFGGG,B+>ECEFGEGDCCC:ECF4F5CC5DGB3CCE*9@@48<FGECDGGGC?+0999)9<D1CFBD577EFFGFC5590;*-*38(((44450)3(8(4*8)(4(
@M03506:14:000000000-AKVR1:1:1101:17986:6276 2:N:0:43
CTAGGACTACTAGGGTATCTAATCCTGTTCGCTCCCCACGCTTTCGCTCCTCAGCGTCAGTTCCGGCCCAGAGTGCCGCCTTCGCTACTGGTGTTCCTCCCGATATCTGCGCATTTCACCGCTACACCGGGAATTCCACACTCCCCTACCGGACTCGAGCCACAGCAGTTTCGAATGGCCCCTCCACGTTAAGCGTGGAGATTTCAAAACCCACTTGCCGAACCGCCTACCCGCTCTTTACGCCCAATAATCCCGGACAACGCTAGGCCCCTACGTACTACCCGCGGTGCTTGCCCTTAGT
+
BCCCCFGC-FEFCEFEFGGFFFDEGG9CFE@BCGEFGFE:FEFFG:FCCCEGGGGGGEGDGGAE:@7:CCE6CFFGFC7FE7=,B?CCEGGGF=,CA<AFFGFG=CGAFEEGGGG<B<FF:F+4@<E,=>C7>F:?D9FDFGFEEE8BFF7+69@@8E6**18@E5CFF,,;*4,,,8A:CEFCE66*4,B@F7=/*==*+*>+>++1+09*2:<FF>;*)2>5)7<5**)*/)09(*/+<5<))1*7+<:*9735)75*0)0****)37/>)1;*<1)+.((((((0()))*-,*)))5)
@M03506:14:000000000-AKVR1:1:1101:9543:6279 2:N:0:43
CTAGGACTCCAAGGGTTTCTAATCCTGTTTGCTCCCCACGCTTTCGAGTCTTAGCGTCAGTAACCGTCCAGATAGCCGCCTTCGCCACTGGTGTTCTTCCCAATCTCTACGTATTTCACCACTACACTGGGAATTCCACTATCCTCTCCGGTCCTCTAGCCATCCAGTCCTGAATGCATTTCTTGAGTTAAGCTCAAGGCTTTCACATCCAACTTGGACAACCGCCTACACTCGCTTTACGCCCAGTAATTCCGAACCACGCTAGCCCCCTTCGTCTTACCGCGGCTGCTGGCATGAAGTT
+
CCCCCGGF-EFGGGGFEGGGGGGFGGGGGGEGGGGGGGGGGEGGGGGGGGGGGGGGGGGGGGGGGGGGGGGFGGGGGGGGGGGGGGGGGGGEEGGGGGGGGGGGGFGGGGGE=FGGGFGGGGGGGGGFGCFG8FGGGFGGFGGGGGGGGCEGGEGFGGECGFFFGGGGGGGG8DGGFFFGDAFGFD?FG9;FFFFECGGFCFCGGFFFGGGGGGCADFFGGGCEGGFFGDF9??>?2:@FGDDDGGGF7E+@FADDC0CC55.95CFFGD5).*2;*4*<3((,(4()4?0351)299-6-
@M03506:14:000000000-AKVR1:1:1101:17485:6312 2:N:0:43
CTAGGACTACCAGGGTATCTAATCCTGTTCGCTCCCCACGCTTTCGCGTCTCAGCGTCAGTACCGTCCCAGAGAGCCGCCTTCGCCACGGGTGTTCTTCCTGATATCTGCGCATTTCACCGCTACACCAGGAATTCCACTCTCCTCTTCCGGACTCTAGCCTTACGGTTTCCACCGACAGCCCGAGGTTGAGCCTCTAGTTTTCACAGCGGACCTGTAAAACCGCCTACACGCTCTTTACGCCCAATAAATCCGGACAACGCTTGCCCCCTACGTATTACCGCGGCTGCTGGCCCGTAGTT
+
CCCCCGGGGGGGGCFGGGGGGGGGGGGGGGGGGGGGGGGGGGGGGGGGGGEGGGGGGGGGGGGGGGGGGGCGGGGGGGGGGGGGGGGGGGGFGGGGGGGGGGGGCFGGGGGGCGGGGGGFEG@GGGGGGGGGFGGGGGGGGCFGGGGGGGGGGGGFF7EFGGG?FGGGGEGGGGF>>E7EG*=CE>EEGGEGGGGF8C9<,:,=;FGCFGG3=CGGG7A9DFGGCD>):7@CC:><<FFG55<CD=C4CG+7)))*915C>EDGGGC4FB)0<5;+2(*3.((-(4>>8/84:(3)0)-3-
@M03506:14:000000000-AKVR1:1:1101:26399:6315 2:N:0:43
CTAGGACTACCAGGGTATCTAATCCTGTTCGCTCCCCACGCTTTCGCGTCTCAGCGTCAGTACCGTCCCAGAGAACCGCCTTCGCCACGGGTGTTCTTCCTGATATCTGCGCATTTCACCGCTACACCAGGAATTCCATTCTCCTCATCCGGACTCTAGCCAGACAGTTTCCACCGACAGCTCGAAGTTGAGCCTCGAGATTTAAAAGCGGCCTTATCTGGCCGCCTACACGCTCTTTCCGCCCAATGAGACCGGTCAAAGCTGGCCCCCCCAGTATTACAGCCGATGCTGGCACGCAGTT
+
CCCCCGGGGFG8F>7F@CFFGG9EDFGGG9@FC@:FFG7FFG8FEFEEC:C,CF<F,CCGGGGGGG,@FGCECCCACFC7C7EF,BCGGC7FEF79<F9,C<FFG9<9EDF7CC+C<FEFE=FGGGGGD8=+>F8F9ADFFGDF,@,>DD78C8=6>EFFG,D8EG,3@C,;;,4@**44:D,*48CF,,2,45?CC5*:8C,,;,1,=)))**<9++;E+97C)>A5EC)/7).*50*+*:5)CF;?:++*0>3)1(0+*.=C*1*8*5)).*+0<6/+-))-((()(*-.7(.*)03:)
@M03506:14:000000000-AKVR1:1:1101:10358:6315 2:N:0:43
CTAGGACTCCAAGGGTATCTAATCCTGTTTGCTCCCCTAGCTTTCGCGCCTCAGCGTCAGATGTGGTCCAGTGCGCCGCTTTCGCCACAGGTGTTCCTCCCGATATCTACGCATTTCACCGCTACACCGGGAATTCCACGCACCTCTCCCACCCTCAAGCACGGCAGTTTCGCCTGCAGGCTCTAGGTTAAGCCTAGAGGTTTCACAGGTGACTTACCGCACCGCCTACGCGCCCTTTCCGCCCAATAATTCCGAACAACCCTTGCCCCCCTCGTATTCCCGCGGCTGCTGGCACGAAGTT
+
CCCCCGGG<FGGGGGGGGGGGGGGGGGGGGGGGGGGGGGGGGGGGGGGGGGGGGGGEFGGGGGGGGGGGGGGEGGGGGGGGGGGGGGGGGGGGGGGGGGGGGGGDGGGGGGGGGGGGGGGGGGGGGGGGGGGGGFGGFGDGGGGGGGGGGGGGGFGFFFGGGGGGGGGCFGGGGGGGCG>G6CGGGG<DFF@FGG?F9EGGG7CFGGG=:6CGGGCFGFGDGGGCCB>FCE/CBBD?D*2**CD3=C)0C+=FFDDDF*2)).*0AFFGFG)75**2(*<<((((-35()557(47))3--
@M03506:14:000000000-AKVR1:1:1101:23257:6325 2:N:0:43
CTAGAACTACAAGGTAATCTAATCCGGTTTCCCCCCCCCGCTTTCGCACTCCAGCGTCAGTACCGGGCCAGTGATCCGCCTTGGCCCCTGGTTTTCTTGCGATTTCCTACGCATTTACCCTCCACCCTCGCAGTTCCACTCACCTCTCCCGCCCCCAAGATCTTCAGTACCAAAGGCAGTCCTCGGGTTCACCCCCGGGTTTCCCCCTTCGACTAAAAAACCCGCCTACCTTGCCTTCACCCCCATGACTTCCGCCAACCCCAGCCCCCCTCCTTTTCACCGCGGCTGTTCGCCCGACTTT
+
686B,,,---=6FE,-C6CCFF9FF++@B7,,,C@F++76:BF@E@:,C+@EE,,+,8,,<CEF7++8444C9,,<,,B:F+,,:,94+=+4,:B5?5,?CF@++,88,,++88+,,:CF,++,,,@:+@=++@3C,,>,,,8>,@,@8@*****41*,,,55,5,,22,,2>,4B7C7<,>,,***2**++?*3=****31+3+22***/****2*2*/*19*95))2**+*))26**++19)>6*/0A+*/)**)(**)))*/2*):3)).2+00-*2)(((((-)(*)()-()))(-)
@M03506:14:000000000-AKVR1:1:1101:7549:6334 2:N:0:43
CTAGGACTACAAGGGTTTCTAATCCCGTTTGCTCCCCTAGCTTTCGTCCCTGAGCGTCAGGTTCTTCCCAGAAAGCTGCCTACGCCATCGGTGTTCTTCCGGATATCTACGCATTTCACCACTCCACCCGGAGTTCCGCTTTCCTCTGAAGTCCTCAAGTCTACCAGTTTTCGAAGCCCTTGCCCAGTTGAGCCGGGCACTGTCACCCCAAACTTGATAGACCGCCTGTGGACGCCTTACGCCCAATAACTCCGTCCAACGTTTGCCCCCTACGTATTACCGCGGACTCCGCCCCGTTATT
+
CCCCCGGGFFFFFGGGGGGGEAEFFFGGGGCGAEEDGGGDGGGGGDGGGGGGGGGGGGGGGGGGGDAFEGGFDFGGGGGGFGGGGCEGGGGCEFGGFGGFGDCFGGGGGGGGEEFCFGGAFGCGEGGGGGGFGGFGGGGCFFGFDGGGFGCDFGDDB8EGGGGFGFG9EGFFGGG6>8DGGGG6FGGGFB;CD?>5@E5*,0>,5BFGGD*;>*>9:88C:CG54?)0+25+;A))61/8*=73<**)0+54<@**)(*3).0**+2)/7))79@++(02-((-4(()()(()(()0)((-
@M03506:14:000000000-AKVR1:1:1101:11185:6349 2:N:0:43
CTAGGACTCCAAGGGTATCTAATCCTGTTTGCTCCCCACGCTTTCGTGCATGAGCGTCAGTACAGGTCCAGGGGATTGCCTTCGCCATCGGTGTTCCTCCGCATATCTACGCATTTCACTGCTACACGCGGAATTCCATCCCCCTCTACCGTACTCTAGCTATGCAGTCACAAATGCAGTTCCCAGGTTAAGCCCGGGGATTTCACACCTGTCTTACATAACCGCCCGCGCACGCTTTACGCCCATTAATTCCGATTAACGCTTGCACCCTACTTTTTACCGCGGCTGCTGGCACGTAGTT
+
CCCCCGGG-EGGGGGGGGGGGGGGGGGGGGGGGGGGGGGGGGGGGGGGGGGGGGGGGGGCFGGGGGGGGGGGGGGGGGGGGGGGGGGGGGGGGFGGGGGGGGGGGGGFGCEE7FEGGGGGGGGGGGGDGGGGGGGGFFGFGGGGGGGGGGGGGGFAEEEFFDGD8EEAD,@CFFGGGG7DCFGFFG6@EFCF9DFGDEDEGCEGCEFGECFGGGGFG7B@+;C=<C)::CDEGBDG?GFC:EC<**+1+<+9=:97*27E5).5**998>37>4++3))+.(49>24<,0)(0,3>@@(44
@M03506:14:000000000-AKVR1:1:1101:21791:6361 2:N:0:43
CTAGGACTACAAGGGTATCTAATCCTGTTTGCTCCCCTAGCTTTCGTGCATCAGCGTCAGTTATGGTCCAGTGAGCCGCTTTCGCCACAGGTGTTCCTACTGATATCTACGCATTTCACCGCTACACCAGGAATTCCACTCACCTCTCCCATACTCAAGCACGGCAGTTTCTCATGCAGTCTATGAGTTGAGACAATAGATTTCACATCATACTTACCAAACTGCCTACACACCCTTACCGCCAAATAATTCCGAACAACTATTCCCCCCCTCGTACAACCGCGCATGCTTGATCGCACTT
+
CCCCCGGA-ECEA@;E<FAFAEACFFGFGF<EFCEDF?F8<EC@@FG@FFC@FF8CBFGDFFCF9FD9FEEFD9CA<FEGEFGC@B:@8E8E@:@<FF,=B,,:,ADFGGG+?:=?FEGGG7F=+5=EGCEDFG8C<,C;E4@E8EC8@EFGBFFF,==?,@E6CECF8=,7@:C9=D,,@ECBC;==@FA83E,,<9EFGD,,7E,,,+++,5@,+*1@?F*7*0*+1**,/:*/)**,*4))1;;8:;;:+2*9D0**))+2+35)85>)0)***,*3(471((,),*)))).1).(()
@M03506:14:000000000-AKVR1:1:1101:16971:6378 2:N:0:43
TCGGACTACAAGGGTTTCTAATCCTGTTTGATCCCCACGCTGTCGCGCCTGAGCGTCAGTAATGAGCCAGTGAGCCGCCTTCGCCACCGGTGTTCTTCCCAATATCTACGAATTTCACCTCTACACTGGGAATTCCACTCACCTCTCTCATACTCAAGCTAAACAGTTTCAATGGCAGTTCCGGAGTTAAGCTCCGGGCTTTCACCACTGACTTGGATAGCCGCCTGGGCGCGCTTTCCGCCCAGTAATTCGGAACAACGCCAGCCCCCTTCGTATTCCCGCGGCTGCGGCCCCGAATTCA
+
CCCCCGGGG-EFG7EFGGGGGGGGGGGGGGGGGFGGGGGGGGGGGGGGGGGGGGGGGGGGGGGGGGGGGGGFGGGGGGGGGGGGGGGGGGGGGGGGGGGGGGGGGGGCCGGGG7FFGGGGGGGGGGGGGGGGGGGGGGFGGGGGFFGFGGGGGG?,DGGGGGA89FG9EFGGGGGGG6FFFG>EGGGG:EFGDCGECC>1@9DFFF,=F;>F72>DD8:<:FDG)/))*/8ED>AD?+;8*:7*93+/2+<))0*)9(>5))))7CEDGF0.<2*2<)0+-((((-()(7(()(()))())
@M03506:14:000000000-AKVR1:1:1101:3731:6394 2:N:0:43
CTAGGACTACAAGGGTTTCTAATCCTGTTTGATCCCCACGCTGTCGCGCCTGAGCGTCAGAAACGAGCCAGTGAGCCGCCTTCGCCACCGGTGTTCTTCCCAATATCTACGAATTTCACCTCTACACTGGGAATTCCACTCACCTCTCTCGTCCTCAAGCTAAACAGTTTCAATGGCAGTTCCGGAGTTGAGCTCCGGGCTTTCACCACTGACTTGGATAGCCGCCTGCGCGCGCTTTACGCCAAGTAATTCCTAACAACGCCAGCCCCCTTCGGATTACCGCGGCTGCTGGCCCGAAGTT
+
CCCCCGGGFGGGGGGGGGGGGGGGGGGGGGGGGGGGGDGGGGGGGGGGGGGGGGGGGGGGGGGGGGGGGGGGGGGGGGGGEGGGGGGGGGGGGGGCFFGGGGGGGGGGGGGGGGGGGGGGGGDFDEFEGGGGFGGGGGGGGGGGGGFF3=CCEGEGFGGGDGGGGFGGGFF;DGBGF8E8DCFGG>EGGCF8FDFGDGGD>FGG7FGF=8C8?CF<DDA7DGCCDD3>F<>*:;)/4F*<*29)1*<*<@@?4*:DF2C*)8)))22):7>)51*:;8*94(,((-()(0,(0(,).<(84
@M03506:14:000000000-AKVR1:1:1101:22462:6401 2:N:0:43
CTAGGACTACAAGGGTATCTAATCCTGTTTGATCCCCACGCTATCGCGCCTGAGCGTCAGTAATGAGCCAGTGAGCCGCCTTCGCCACCGGTGTTCTTCCCAATATCTACGAATTTCACCCCTACACTGGGAATTCCACTCACCTCTCTCATCCTCAAGCTAAACAGTTTCAATGGCAGTTCCGGAGTTGAGCTCCGGGCTTGCACCCCTGACTTGGATAGCCGCCTGCGCCCGCTTTACGCCCAGTACCTCCGAACAACCATATCCCCCTTCGTATTAACGCGGCTGTCTGCTCGACGTT
+
CCCCCDGGFFFDFFGECFGGFFGGGGGGGGFCFGGGGGGEDEGGGGGGGGGGGGGGC,BFFGGFGGGGGGGFFA@FGGGGGGGGGGD?FGGGECGFDF9<FFFCF<<EGGEF<8FEGDF<B+AFFGGCFEF,F,AFCEGGF8BE,@=FD,,@DE99F?3,,@BC8883@,@FEDFFD=+@>DDE6CE;EC9:CG68E5@C5**4DC6*439045>A?C*=CF4CDGA>CD>*)2096C=G8*55**+*++0*07)*9045)./*0+<?*05)7*0*2(*+.(9((((),*-.*).*05(-(
@M03506:14:000000000-AKVR1:1:1101:4316:6430 2:N:0:43
CTAGGACTACACGGGTATCTAATCCTGTTTGCTCCCCTAGCTTTCGTTCCTCAGCGTCAGTAGTGGTCCAGCGCGCCGCTTTCGCCACGGGTGTTCCTGCAGATATCTACGCATTTCACCGCTACACCTGCAATTCCACGCGCCTCTCCCACACTCAAGCACAGCAGTTTCGGAAGCAGACTCTGGGTTGAGCCCAGAGATTTCACTCCCGACTTGCCCCACCCCCTACGAACCCTTTACACCCAGTAACTCCGAGCAACGCTGGCCCCCTACGTATTACCGAGGCCGCTGGCCCGCCGCT
+
CCCCCGGGGGGGGGGGGGGFGGGGGGGGGGGGGGFGGGGGGGGGGGGGGGCFFFGGGGGGGGGGGGGGGGGGGGGGGGGGGFGGGGGGGGGGGEGGGGGGGGDGGGGGGGGGGGGGGGGGGGGGGGGGGGGGGGGGGGGGGGGG@EGGGGGGGGGGGGGGGFFCC?FAFFGGGCBEGCCGG,<,DCC=C@:CFGGGGFFGG+CF@CCFGG:/5D=079)=*:C*995>C<BC35@7?*=@9CFGD=+*++39F@)9C9*:)78/);C@E)/)0/20:49FA((,((()1.--:(()))(((
@M03506:14:000000000-AKVR1:1:1101:20112:6443 2:N:0:43
CTAGGACTCCAAGGGTTTCTAATCCTGTTTGCTCCCCTAGCTTTCGTGCCTCAGTGTCAGAAGTTGTCCAGAGACTCGCCTTCGCCACTGGTGTTCCACTTGATATCTACGCATTTCACTGCTACACCAAGTATTCCAGTCTCCCCTCCAACTCTCGAGCGAGATAGTATTCAATGCAGTTTCCGGGTTAAGCCCGGAGATTTCACATCAAACTTACCTTGCCACCTACGCCCCCTTTACGCCCAGTGAATCCGAACAACGCTTGGGACCTCTGTATTACCGCGGCTGCTGGCACAGAGTT
+
CCCCCGGG-FFGGGGFGGGGGGGGGGGGGGFGGGGGGGGGGGGGGGGGGGGGGGGGGGFGFFGGGGGGGGGGGGGGGGGGGGGGGGGGGGGGGGGGGFGGGGGGGGGGGGGGGGGGGGGGGGGFGGGGGGGGFGGCFFFGGGGGGGFGGGDGGF;EGFGGDDGGGGGGCCAFCDC,,,@FGGFGGGGGGGFGFGGGG6CCFFGGCGFGG7CCFFFFGGFG+5?<G4*9C7B*3:)2>8BGEGGDDFC*2B+;A>DGD;5:)8)>CEF>85*6?4C+:)/<>?BB>((0(/,(81><>92..
@M03506:14:000000000-AKVR1:1:1101:21459:6450 2:N:0:43
CTAGGACTACAAGGGTATCTAATCCTGTTTGCTCCCCACGCTTTCGTGCCTCAGCGTCAGTATCGGGCCAGTGAGCCGCCTTCGCCACTGGTGTTCTTGTGAATATCTACGAATTTCACCTCTACACTCGCAGTTCCACTCACCTCTCCCGACCTCAAGATCTTCAGTATCAAAGGCAGTTCTGTAGTTGAGCCCCAGCATTTCACCCCTGACTTAAAGACCCGCCCACGCACCCTTTATCCCCCGTCTTTTAGTTCACCTTCCGCCCCCTTCCTCTTCCCCCCGCTCCCTTCACGACGTT
+
CC9CCGGG9FG9FGGGGGGGDGGGGGGGGGFGGGGGGGG@FGGGGGGGEGFGCEGFECF@FFGGFEGGGGGGCGGGGGGGCFGFEE7FGGG<EFGGFGGGGGGGDEEA?5=?=FF9E<FF9?=AF<EEGGGEEGFFDFFFG8EF=8@DGGG+++6@636@>=3=8:BFGFG9,=@,,,+@3,;@,,32;,@DF,+;:E,:9+,,5<FFC*9*<+D,5++59C3*/2/):1)=?>DF;*+++4**)1/)*4+++)++3):00)/*/2;>C)/5)*<+<.9+.((,,4-)()()0,4*0)-4-
@M03506:14:000000000-AKVR1:1:1101:12829:6461 2:N:0:43
CTAGGACTCCAAGGGTATCTAATCCTGTTTGCTCCCCTAGCTTTCGTGCATCAGCGTCAGTTATGGTCCAGTGAGCCGCTTTCGCCACAGGTGTTCCTCCTGATGTCTACGCATTTCACCGCTACACCAGGAATTCCACTCACCTCTCCCATACTCAAGCCCGGCAGTTTCTCATGCAGTCTATGGGTTGAGCCCATAGATTTCACATAAGACTTACCAAACCGCCTACGCACCCTTTACGCCCAATAATTCCGAACAACCCTCGCCCCCCTCGTATTACCGCGCCTGCTGGCACGCGGTT
+
CCCCCGGG9FGGGGGGGGGGGGGGGGGGGGGGGGGGGGGGGGGGGGGGGGFGGGGGGGGGGGGGGGGGGGGGGGGGGGGGGGGGGGGGGGGGGGGGGGGGGGGGGFGGGGGGDGGGGGGGGGGGGGGGGGGFFGGGGGGGGGGFFGGGGGGGGGGGGGGG6DGGG6BBFGGFFGGGGEDFGD:@=?DF=CEGFGGGFFGFFGGGEGGGFFF7EDFFGD6@FF>**3**9/8CGFFDBC+,*753/CC)9CF=AA<DG0>*):)C358>GFG3)71A83*3-176(7(70972<185..734
@M03506:14:000000000-AKVR1:1:1101:7950:6481 2:N:0:43
CTAGGACTACAAGGGTATCTAATCCCGTTCGCTCCCCTAGCTTTCGCGCCTCAGCGTCAGTTACAAGCTAGCAAGCCGCCTTCGCCACTGGTGTTCCTTGCGATATCTACGCATTTCACTACTACACCCCAAATTCCACTTGCCTCCCTTGCACTCCAGCCCCGCAGTATTGGACGCAGTTTCGAGGTTGAGCCTCGAACTTTCCCACCCAACTTACGGACCCGCCTCCGCGCTCTTTCCGCCCACTCAATCCGGATAACCCTTGCCCCCTACGTATTCCCGCGGCTGCTGGCACGTAGTG
+
CCC<C@@9@6-EEGD6C<ECCGGCFGGGGGGEECFFG8F<@CFGG@C@FFCF@CF@@F@CFFGGGGGGGFGGGGGGGDGG@FG<BF,C6=EF<FFFGGG9ECCCEGGFFF<CFEGGA9FEFGD9<,,E+C7@FFGGG,C4,,CEE8,BD,@=DFGFG8,DD>E>?EC8,,@=,383+:@8>CFE*@89,8DEFF?C>9DCC+>7,,0,/5<F=4,<CC4=8CGCDD3)1).*2)8C>F6+8599>**.C+<B5:7**4*0/879*0+9CD53@C*3::4+5(((-4()-0),)()9))(-(
@M03506:14:000000000-AKVR1:1:1101:7749:6492 2:N:0:43
CTAGGACTACAAGGGTATCTAATCCTGTTTGCTCCCCACGCTGTCGCGCCTGAGCGTCAGTTACGAGCCAGTGAGCCGCCTTCGCCACCGGTGTTCTTCCCAATATCTACGAATTTCACCTCTACACTGGGAATTCCACTCACCTCTCTCGTACTCCAGTCTCACAGTTTCAATGGCAATTCCGGAGTTGAGCTCCGGGCTTTCACCACTGACTTGGAAGACCGCCTGCGCGCGCTTTACGCCCAGTAATTCCGAACAACGCTCGCCCCCTCTCTATTACCGCGGCTGCTCGCACCGCGTT
+
CCCCCGGGGFEGGGGGGGGGGGGGGGGGGGGGGGGGGGGGGGGGGGGGGGGGGGGGGGGGGGGGGGGGGGGGGGGGGGGGGGFFGFEGGGGGGGGGGGGGGGGGGGGGGGGGGGFFGGGGDFGGGGGGGGGGGGGGGGGAFGGGGGGGGGGGDGGGGGDGGFG8FFGFGGGGGGG8F,@FGGGGGCEGCFAFFEEFGEEG5D?F<FG?C*4AFGGGG4BF6DGEGG:>C35*:BFG?C*0*/9<5:3/+<7@F:*7<>*::37<7?*8=DDE)*<+<)*<6((-26(020)-7(4).)176
@M03506:14:000000000-AKVR1:1:1101:5860:6500 2:N:0:43
CTAGGACTACAGGGGTATCTAATCCTGTTTGCTCCCCACGCTTTCGCGCCTCAGCGTCAATTCCAGGCCAGATGGCCGCCTTCGCCACTGGTGTTCTTCCCAATATCTACGAGTTTCACCTCTACACTGGGAATTCCGCCATCCTCTCCTGGATTCAAGCGCAACAGTATCAAGCGCAATTCCCGGGTTGAGCCCGGGGCTTTCACGCCTGACTTATTGCACCGCCTACGCCCCCTTTACGCCCGCTAAATCCGAACAACGCTAGCCCCCTTAGTTTTTCCGCTGTCCCTTGCCCGAAGTT
+
CCCCCGGGFGGGGGGGGGGGGGGGGGGGGGGGGGGGGGGGGDGGGGGGGGEGGGGGGGGGGGGGGGGGGGGGGGGGGGGGGGGGGGGGFGGGGGGGGGGGGF@FFFGGGGGGGEGGGGGGGGGGGGFGDG?EFFFFGFDGG7EGGGGGGG8EFG8DFGGGGGG6CGGGGGG;DDFGGGGG99CFGCE@*@::FGGGDG=ECDEGCFGGGGG46C9;CFFFDFG5DCBEE*3*1>ED?DFGDDGC)*20*+37)03CC0*7>B@G)8@?C>/7)*3+36)344,(-(,),*)./()*)0(-)
@M03506:14:000000000-AKVR1:1:1101:11534:6504 2:N:0:43
CTAGGACTCCCGGGGTTTCTAATCCTGTTTGCCCCCCACGCTTTCGCGTCTCAGCGTCAGTCACGTACCAGAGAGCCGCCTTCGCCACGGGTGTTCTTCCTGATATCTGCGCATTTCACCGCTACACCAGGAATTCCACTCTCCTCTTCCGGACTCTAGCCAGATGGTTTCCATCGACGTCTCGAGGTTGAGCCTCGCGTTTTCACAACGGACCTATCTAGCCGCCTACACGCCCTTTACGCCCAATGACTCCGCACCACCCTTGCCCCCCTCCTACTAACCCGGCCGCTGCCCCGTAGTC
+
CCCCCGGG<CFGGGGGGGGGGGGGGGGGGGGGGGGGGGGGGGGGGGGGGGCGGGGGGGGGGGCFGFFGGGGGGGGGGGGDGGGGGGGGGGGGGGGGGGGGGCGGFGGGFGGGGGDFGGGGGGGGGGGGFGGFAFGGG,>=:CFGCGF;EGE6@EEGCEFCFCFFCGGGGFGGCFGCFGC8C,CFFGEECB<FGGGGG5EEEGCCCF+9CD3*C)<9*20+0:*1)9))2*.*1)0>1*9<EE:<55*)++0*)<*194C*)07**3@FC./))*20+4*+.(((,((045((01,)0)-()
@M03506:14:000000000-AKVR1:1:1101:3630:6504 2:N:0:43
CTAGGACTACTAGGGTTTCTAATCCCGTTTGCTCCCCACGCTTTCGCGCCTCAGCGTCAGGAAATGCCCAGAGACCCGCCTTCGCCACCGGTGTTCCTCCCGATCTCTACACATTTCACCGCTACACCGGGAATTCCAGTCTCCTCTGCATCCCTCAAGAATGGCAGTATCGGCCGACGTTCTTCGGTTGGGCCGAAGGATTTCACGACCGACTTGCCATCCCGCCTACGCGCCCTTCACGCCCAGTGATTCCGAGCCACGCTCGCCCCCTCCTTCTTACCCCGGCTGCTGGCCCAGCGTT
+
CCCCCGGFGGFGGGGFGFGGGF@FGGGGFFGG9FFFFGGCFCFGDEC:CECFDFCGGEEE8F@FGGGCFGCG<A@FE@::?CEGGEGGFDE:F@FDFFG4B:::=FFGGEFGGGFGG9F9?C+@=FGC7@@+@DB9DAF==DFGAEBBEEFF8EDD?EDDFADFF:C,9@F+@:>B>CGCFG*2>E*4:CE*:8:*:5/*++><;FFGGGCGC)AFC</+97C5CDDEF3<*955)4**3*/9D>*+9+0+**9*1)(7F75)*)2:7=5)5)*039-*+4(-(-((04)).)((18)(-(
@M03506:14:000000000-AKVR1:1:1101:22512:6515 2:N:0:43
CTAGGACTACAAGGGTATCTAATCCTGTTCGCTCCCCACGCTTTCGCGCCTCAGTGTTAGTAACGGGCCAGGAAGTCGCCTTCGCCACTGGTGTTCTTCCCAATCTCTACGTATTTCACCACTACACTGGGAATTCCACTATCCTCTCCGGTCCTCTAGCTATCCAGTATTGAGCGCATTTCTTGGGTTAAGCCCAAGGCTCTCACGCCCAACTAGAACAGCCGCCTACACGCGCTTTACGCCCATTAATTCCGATCCACGCTCGCCCCCTTCGCCTTACCCCGGCTTCTGGCCCGACGTT
+
CCCCCGGG9FGGGGGGGGGGFGGGGGGGGGEGGGGGGGGGGGGGGGGGGGDGDGGGGGGGGGGGGDDGGGGGGGGGGGGGGGGGGDEGGGGGGGGGGGGGGGGGGFFFFFFGGGFDG9FG9<EFGFGGGGGFFGCGGGGFGGFGGG>FF7CCEGEDEGFGD,>DD8@D8E9,@9F8@@>E>DE9DE6CE8E9DF>F*@C7D*@FEGC5FGG>EGFG7DF?CC*5CD:DG<A5))22(13<8C7)**39+039?F3/)(2<)00*9:C@87/051*/*-*??(,(49()46))0(()).(--
@M03506:14:000000000-AKVR1:1:1101:10428:6599 2:N:0:43
CTAGGACTCCTAGGGTATCTAATCCTGTTTGCTCCCCACGCTTTCGCGCCTCAGCGTCAGTCTCGGTCCAGAGCGCCGCCTTCGCCACCGGTGTTCTTCCCAATATCTACGAATTTCACCTCTACACTGGGAATTCCACGCTCCTCTCCCGATCTCTAGTCCCGCCGTTTCGAGCGCAGTTCCCAGGTTGAGCCCGGGGCTTCCACACTCGGCAACCAGGCCCGCCTGCGCGCCCTTTCCGCCCAGTAAACCCGAACAACGCCCCCCCCCCTCCGATACCCGCGCGCGCTGGCACGACGTT
+
CCCCCGGG9FGGGGGGGGGGGGGGGGGGGGFGGGGGGGGGGGGGGGGGGGEGGGGGGGGGGGGGGGGGGGGFGGGGGGGGGGGGGGGGGGGGGGGGGGGGGGGGGGGGGGEF?@FGGGGGGGGGGGGEGGGGCGGGGGGGGCGGGGGGGGGGGG=EGFGGGFGGGGGEEGGCFFGGGGGGFGGGGGGCE@E8EFGEEG5C=FGGCFFG?FGDD3E*;C)**195<C)855B=D>EC(9*2;*797584AC+55))9397*)7)1)2?>E:/).**2*()38(21(((04:2(5(.*))((,
@M03506:14:000000000-AKVR1:1:1101:16491:6640 2:N:0:43
CTAGGACTACAAGGGTATCTAATCCTGTTTGCTCCCCACGCTTTCGCGCCTCAGCGTCAGTACCGGTCCAGATAGCCGCCTTCGCCACTGGTGTTCTTCCCAATATCTACGAATTTCACCTCTACACTGGGAATTCCACTATCCTCTCCCGGACTCAAGCCCAACAGTATCAAGCGCTATTCCCGGGTTACGCCCGGGGCTTTCACGCCTGACTTGAAGAGCCGCCTACGCGCGCTTTACGCCCAGTAATCCCGACCAACGCCAGCCCCCTCCGCCTTCCCGGCGCCGCCGGCACGAAGGT
+
CCCCCGGGGGGGGECF9FGGDGGGGGGGGG<EEGGGGGG7@FGGGDGGGGGGFGGDFGCEG<C<CCCEEGGGG<FFGGGGGGGFGEGGGGGGF@FGGCFGGG@FDGA?EDFCFGFDFGFGGG,FF<AFGE<EF<FDF<FGFE=EFGAFDBB@8@8,@D9EDE?FGGGGFC,,@D9CEECGCCEG>:5E>B,3>CE88CEEGCGEFG=7/47<C7FG76AF<<D55D85FGB=D3B3<79G8E3)9*3*+<+17)C)9(9*<>)97CC)CED)0>*;E06*4(,((((0(0((.((*))((.
@M03506:14:000000000-AKVR1:1:1101:17311:6713 2:N:0:43
CTAGGACTACAGGGGTATCTAATCCTGTTTGCTCCCCACGCTTTCGCGTCTCAGCGTCAGTACCGTTCCAGAGAGCCGCCTTCGCCACCGGTGTTCTTCCTAATATCTGCGCATTTCACCGCTACACTAGGAATTCCGCTCTCCCCTCCCGGACTCAAGCTAGGCAGTATCCAGTGCACGCTCGGGGTTGAGCCCCGAGATTTCACACCAGACTTACCAAGCCGCCTACACGAGCTTCACGCCCAATGATTCCGGACAACGCTTGCCCCCTACGTTTTACCGCGGCGTCTGGCCCGTAGTT
+
CCCCCGGGGGGGGGGGGGGGGGGGGGGGGGGGGGGGGGGGGGGGGDGGGGCGFGGGGGGGGGGGGGGGGGGGGGGGGGGGGGGGGGGGGGGEGGGGGGGGGGGGGGGGGGEGGGGGGGGGGGDGGGGGGGGGFGGGGGGGGGGGGGGGGGGGGGGGFGGGGGGGGGGCCCGGFGGGGGGGG>EEGGGGDGGCCCFGE5C5FDFGGC?FCGG5E7E9CDFG**<CD3<379?*))092*99*CG33*2)00+9845CC;5C@@5D388?CD))7<0**4*05:;(7(,)-86(6(-185134
@M03506:14:000000000-AKVR1:1:1101:17218:6747 2:N:0:43
CTAGGACTACAAGGGTATCTAATCCTGTTTGCTCCCCACGCTTTCGTGCCTGAACGTCGGTGCTGGACCAGGAAGCCGCTTTCGCCACTGGTGTTCCTTCCGATATCTACTCATTTCACCGCTACACCGGAAATTCCGCTTCCCTCTTCCGCAACCTAGCTACGCAGTCTCAAATGCACTTCCGAGGTTGAGCCCGGGGCTTTCACATCTGACTTACGCAACCGTCTGCGCACGCTTTTCGCCCAGTAATCTCGGATAACGCTTAGACCCGATGTATTCCCGCGGCTGCTGGCACCTGGTG
+
<CCCCFGG<E9@6C@FC@CC@,EFGGGFFC@EFG6C6CC+CFGGGEGCFGEAEF<6C<C:@,7C,FE<CF<F,6CEFC++B@FC@:66BF8F<=FG<<??F@F,4@FAFG,A,9A9FEF<:FFF+?<E:74@>CFDFE7+++86=D8BFD8+8+@,6@=?D=F88+@EF9;@,5>DCF,@B<E**@@E,2,2,=C*;****2>F,=C:61;7++++2>)*):2:9CF3?<>:C>D<<C4CC5**1*A*<9+*1019*(0A5>>**+0/A5)))92+2-*+.6>(-49)()),)34*8).4(
@M03506:14:000000000-AKVR1:1:1101:15971:6755 2:N:0:43
CTAGGACTACAAGGGTATCTAATCCTGTTTGCTCCCCACGCTGTCGCGCCTCAGTGTCAGAAACTGCCCAGCAGGCCGCCTTCGCCACCGGTCTTCCTCCGGATCTCTACGCATTCCACCGCTACACCCGGAATTCCGCCTGCCTCTACAGTCCTCGAGTCTGACAGTCGGCACGGCAGATCCGGGGTTGAGCCCCGGACTTTCACCACACCCTTATCAGACCACCTACGCGCCCTTTACGCCCAGTAATTCCGAACAACGCCAGCCCCCTTCGTATTACCGCGGCTGCTGGCACGCAGTT
+
CCCCCGGGGGGGGGGGGGGGGGGGGGGGGGGGGGGGGGGGGGGGGGGGGGCGGGGGGGGGGGGGGGGGGGGGGGGGGGGGGGGGGGGGGGEGGGGGGGGGGGGGGGGGGGGGGGGGGGGGGGGGGGGGGGGGGGGGGGGGGGGGGGGGGGCGFFGGGGGGGGGEGGGGGGGGGGGCEGGC9FGFGGGEGGGCEFGEGG=EGGFGFGFEG*7CEG?FCC6C=CC6CD5?F3DGG)7D?<4<;7CDGCF*<FDFF4*9DB4>)8.55CF3EF3)05CEG0*<<:14(-4>?F0:>3250<(-)
@M03506:14:000000000-AKVR1:1:1101:21074:6761 2:N:0:43
CTAGGACTACAAGGGTATCTAATCCTGTTTGCTCCCCACGCTTTCGCACCTCAGCGTCAGTATCGAGCCAGTGAGCCGCCTTCGCCACTGGTGTTCTTGCGAATATCCACGAATTTCACCTCTACACTCGCAGTTCCACTCACCTCTCCCGGACTCAAGACTTCCAGTATCAAAGGCAGTTCCAAGGTTGAGCCCTGGCAGTTCACCCCTGACTTAAAAGCCCGCCTACACGCGCTTTACGCCCAGCAAGCCCGATCAACCCCAGCCCCCTTCGCATTACCGCCGCTGCCGGCCCCAAGCT
+
CCCCCGGG9FFGGGGGGGGGGGGGGGGGGG?FGGGGGGG@GFGGGGGBFG6CFGFGGGCGGGGGCFGGGGGGGCGGGGGDGGGGGEGGFGGGGGGGGGGGGGGGFGGGGGEFB<7FFGGGEFGGFGGGG7@CE?;EFGGCFGGGEFFGGGCEGGGGGGGGGGFGACGGG8FGGFGFGGGGGGFGF959,D8ECGGFC5CF*4,5>FE5C4CCF8@,:+==?45CGD6;?6;*)5:)(9;E*5)78C*<F**))0C)/(>*)0)7**;);BC)<***2,*+.(((-,(<()4251,))),(.
@M03506:14:000000000-AKVR1:1:1101:25034:6763 2:N:0:43
CTAGCTACACGGGGGTCTCAACCCCTTTGCGCCCCACTCTCTCGCGCCCCACAGCCACTGTCGCGGCAGAGCGCCGCCCTCTCCACCGGTGTCCTCCTCAAGATCTCCGAGTTTCACCCCTACACTCGGGCTTCTCCCCTCCCCTCCCCAACTCTCCCATACCACCGCCACACCCACCTCCCATGTTACACCCCGAGCGTTCACGCCCGAGACTTTCCGCCCCCCCCGCGCCCTCTACCCCCACTGAAACCGCACACCGCGCCCCCCCCTCCTCTCCTCGCGCGGCTGCCTCCTCAGTAGC
+
-,-,,,;-CF-+@++@-C,,,66,,6,C,<+@,@F7F,,:6C,,BC@:+@8+,C,,6,,,<9C,+++4+:F,@:++@+@7,,:,,B,6@+>F,8C,,,35,3FFDG,,+388+@,:@,5@<+,3D,,*****,,33@:>FD**>EC*=*4*=,=9,,,,,6=8,+**1/*1+*3*8:**=F**+5+3++++0****:58/A3<F*111*)))**++2*8CG)<5)).)2))/)))*)2*1;*)1*++/++*)).9)*,)*).)/):83/.974*+**).*,(34(((.())))(.*01)))
@M03506:14:000000000-AKVR1:1:1101:18499:6772 2:N:0:43
CTAGGACTACAAGGGTATCTAATCCTGTTTGCTCCCCTAGCTTTCGTGCATCAGCGTCAGCTGTGGTCCAGTGAGCCGCTTTCGCCACAGGTGTTCCTCCTGATATCTACGCATTTCACCGCTACACCAGGAATTCCACTCACCTCTCCCACACTCAAGCCCGGCAGTTTCTCGTGCAGACTATGAGTTGAGCCCATAGATTTCACACAAGACTTACCAAACCGCCTACGCGCCCTTTACGCCCAGCAATTCCGACCCACGCTACCCCCCCTCTACTTCCCCCCGCTGCTGCCCCCCAGCT
+
CCCCCGGGGGGGGFGGGGGGGGGGGGGGGGGGFFGGGGGGGGGGGGGGGGGGGGGGEEGGCFGGGGGGGGGGGGFGGGGGGGGGGGEGGGGGGGGGGGGGGGGGCGGGFFFGGGGGGGGGGGGGGFGGGFG7FCCFDFCFGG@EFG9FGGGGGGGGDFG?FFC6EEGBFA;9@8>DEGGCECGGGF,@;,8>DFC886,@:=:;,5=FEC*3@D:DFDFF79*=CG))A5?*?BAG(*+5*/5<***;*>0@FA7)1(9C5>)*)2;5E33;752+0.*3.,-(,17)().).(()))(()
@M03506:14:000000000-AKVR1:1:1101:6555:6780 2:N:0:43
CTAGGACTACAAGGGTTTCTAATCCTGTTTGCTCCCCACGCTTTCGTGCATGAGCGTCAGTATTGGCCCAGGGGGCTGCCTTCGCCATCGGTATTCCTCCACATCTCTACGCATTTCACCGCTACACCAGGAATTCCGATCTCCCCTACCACACTCTAGTCTGCCCGTACCCACCGCAGGCTCAGGGTTAAGCCCTGAGTTTTCACGGCAGACGCGACAGACCGCCTACGAGCTCTTTACGCCCAATAATTCCGGACACCGCTTGCACCCTACGTATTACCGCGGCTGCTGCCACGCAGTT
+
CCCCCGGGGFGGGGGGGGGGGGGFGGGGGGGFGFGGGGGGGGGEGGGGGGGGGGGGGGGGGGGGFGGGGGGGGGGGGGDGGGGGGGGGGGGGDGGFCEFGFGG@<9EFGGGGEGGGGFGDGGG7CGFGGGGGFGGGGGGCFGGGGGGDGGGGGGGFFFGD>ACFGGCECGGF,:EGGCEEG,@9DFCF8B>>DFFE,::FFGFF7FGGGGGGGDGE))):47CEGG)8E7.AD>FF>7*<?EGGC>8)+3+/94)*34**)<:*9F+0AB<)85*<<8=+-(49>;93(/4).,85)03(.
@M03506:14:000000000-AKVR1:1:1101:11909:6784 2:N:0:43
CTAGGACTCCAAGGGTATCTAATCCCGTTTGCTCCCCTGGCTTTCGTGTCTCAGCGTCAGCACACTCCCAGCAACCTGTTTTCACCATTGGCGTTCCAAACGATATCTACGCATTTCACCGCTCCACCGTTTGTTCCGGTTGCCCCTAAGTGGCTCAAGATTCGCAGTATACCCAGCAGTTCCACGGTTGAGCCGTGGGATTTCACAAGGTACTTACAAACCCGCCTACACACGCTTTAAGCCCAGTGATTCCGCCTAACGCTTGTCACCTCTGTCTTACCGCCGCTGCTGGCCCGGAGTT
+
CCCCCGGG-FFGGGGGGGGGGGGGGGGGGGGGGGGGGGGGGGGGGGGGGGCFGGGGGGGGGGGGGGGGGGGGGGGGGGGGGGGGGGGGGGGGGGGGGGGFGGGFDFGGGGGGGGGGDFGGGGGGGGGGGGGGGGGGGGGGGGGGGGGGFGGGGDDBG8FGGFGGGGGGGGGGGGGGGC?GCGGGGGGGD78BD8C?5CEFFGC:<FGGGGGFGDG7DGFFFGGCCD?6ECFGGFFCDG+;9<;*;*56?CFF8AD734C08@EGC*2*3?7;@400<2*38(((-13)-0)(),-)079<8
@M03506:14:000000000-AKVR1:1:1101:11352:6803 2:N:0:43
CTAGGACTCCAAGGGTATCTAATCCTGTTTGCTCCCCTAGCTTTCGTGCATCAGCGTCAGTTATGGTCCAGTGAGCCGCTTTCGCCACAGGTGTTCCTCCTGATATCTACGCATTTCACCGCTACACCAGGAATTCCACTCACCTCTCCCATACTCAAGCCCGGCAGTTTCCGATGCAGACTATGAGTTGAGCCCATAGATTTCACATCAGACTTACCAAACCGCCTACGCACCCTTTACGCCCAATAATTCCGAACAACGCTCGCCCCCCTCGTCTTCCCGCGGCTGCTGGCACGAAGTT
+
CCCCCGGG9FGGGGGGGGGGGGGGGGGGGGGGGGGGGGGGGGGGGGGGGGGGGGGGGGGGGGGGGGGGGGGGGGGGGGGGGGGGGGGGGGGGGGGGGGGGGGGGGGGGGGGGEGGGGGGGGGGGGGGGGGGGGGGGGGGGGGGGGGGGGGGGGGGGGGGGFGGCGGGGGGGGGGGGGGGGGGGGGGGGFFFGGGGDGGGGGGFGFGGGFFG7FGGGGFC<CC9CD4?5C/0*//?FDGFGGCGGGG=)CFCCFA*570*/))071?EDGE3)0/A*/8*2:117(4(049)2>(8>>>3?.
@M03506:14:000000000-AKVR1:1:1101:20514:6807 2:N:0:43
CTAGGACTACAAGGGTTTCTAATCCTGTTTGCTCCCCACGCTTTCGCGCCTCAGCGTCAGTATGATGCCAGGTGACTGCCTTCGCCATCGACGTTCCTTCCGATCTCTACGCATTTCACCGCTACACCGGAAATTCCATCACCCTCTCATCTACTCTAGTCTAGCCGTTTGCGATGCACTTCCCAGGTTAAGCCCGGGGCTTTCCCATCACACTCGCTAAACCGCCTACGCGCCCTTTACGCCCAGTTACTCCGATTACCGCTCGCACCCTACGTATCACCGCCGCTGCTGGCACGTAGTT
+
CCCCCGGG-FGFFGGFGGGGGGGGGGGGGG8FFGGGGGGGGGGGGGGGGGCCCGGGGGGGGGGGGGGGGGGGGGGGGGGGGGGGGGGGGGGGGGGGGGGGGGGGGDGGGGGEFFGGGFFGGGDEGGGGGGCE7FGEGGGGGG@DFG8DFGGFGGGGCAFGGGGFFEBCGEEGGCEGD,<EFCCFGFFCC;9FAE@*:?5E:*>1,=?C69FGGGGGDD3>+;FEGGE:EC:EG:B<(>?FCCDG*CF=C<+=?557C3*<))))12*)/87;F*2+<(*+4(((-29>972,7(4<5033)
@M03506:14:000000000-AKVR1:1:1101:10260:6867 2:N:0:43
CTAGGACTACAAGGGTATCTAATCCCGTTTGCTCCCCTGGCCTTCGTGCATCAGTGTCAGGAACTGTCCAGAGACCCGCCTTCGCCACTGGTCTTCCTCATGATCTCTACGCATTTCACTGCTACACCATGAATTCCAGTCTCCTCTCCAGTCATCAAGCACCGCAGTATGGAATGCAGTTTCTGAGTTAAGCTCCGAAATTTCACACCCAACTTACGGCGCCACCTCCCCACCCTTTACGCCCAATGAACCCGAACAACGCACGGGACCTATGTATGCCCGCTGCCGCCGGCACGCAGTG
+
CCCCCFGG-FEGDFGFGGGGGFGFGGGGGG@FGGCFGGGEGGGGGGGGGG9FGCGGGGF9FGFFGFFGFFFGGGGGGEGFEFGCGGGGGGGGGCEEFFGGG9BFGGGGGFFGEGGFFEFGGGFFGGGGCFEGCFFFGFGACFDEFGC8FFGFG,4EA=C?4ACGG>=E8EA89EEGA;FGGG8,7;DEFG;D9=E,=8+@D+@E@;,@@C++;77<<5?E>CC=CCF>5*:,94:<(*=CCC7<*:84<9+8=))):2FC):.)/:?0*.****3++-*3.(((-7(04)405(,*))(,(
@M03506:14:000000000-AKVR1:1:1101:8519:6867 2:N:0:43
CTAGGACTACAAGGGTATCTAATCCTGTTTGCTCCCCTAGCTTTCGTGCATCAGCGTCAGTTATGGTCCAGTGAGCCGCTTTCGCCACAGGTGTTCCTCCTGATATCTACGCATTTCACCGCTACACCAGGAATTCCACTCACCTCTCCCATACTCAAGCCCGGCAGTTTCCCATGCAGTCTATGAGTTGAGCCCATAGATTTCACATAAGACTTACCAAACCGCCTACCCACCCTTTACGCCCAATAATTCCGAACACCCTCCGCCCCCCCCGTATTCCCGCGGCACCTGGCACGAATTC
+
CCCCCGGGGGGGGGGFGGGGGGGGGGGGGGGGGGGGGGGGGGGGGGGGGGGGGGGGGGGGGGGGGGGGGGGGFGGGGGGGGGGGGGGGGGGGGGGGGGGGGGGGGGGGGGFGGGGGGGGGGGGGGGGG?FGGGGGGGGGGGGFFGGFGGGCC8DDF;CBDFGEDGGCGDDG,E=D8FGGDGGGFG9DFF9,8D?B?FFEFA<,<DF=FAB=+4A,;8>FF>CF>C>@>?*/,2??C5FAF*49)1:*)921:+)*:CB5*))2:)A?7EBD).5;**.8C22232,()-)((8(2*)).()
@M03506:14:000000000-AKVR1:1:1101:8580:6882 2:N:0:43
CTAGGACTACAAGGGTATCTAATCCCGTTTGCTCCCCTAGCTTTCGCGCCTCAGCGTCAAGAACGGGCCAGGAAGCCGCCTTCGCCACTGGTGTTCCTCCCGATATCTACGCATTTCACCACTACACCGGGAATTCCGCTTCCCTCTCCCGCCTTCGAGTCGATCAGTATCGAGTGACCCTCCCCAGTTGAGCCGGGGGCTTTCACACTCGACTTGAACGACCGCCTGCGCGCTCTTTACGCCCACTAAATCCGGACAACGCCAGTCACCTACGTATTACCGCGGCTGCTGGCACGTAGTT
+
CCCCCGGGGGGGGGGGGGGGGGGGGGGGGGGGGGGGGGGGGGGGGGGGGGFGGGGGGGGGGGGGGGGGGGGGGCFGGGGGGGGGGGGGGGGGGGGGGGGGGGGGDGGGGGGGGG7FGGGGGGGGGGGGGGGGGGFGGGCFCGGDFGGGGGGGGGGGGGGGGGGEGGGGGGCBCFGFFFGGGG>EGGGG7DC@FGGGGGGC5FF7@F7?*;C<EGEGGGFCGG3CGG3;595CGEEG>FF75CCDG*;?6E96?BGC714CE:)17CC*+9*9<DFFFBF?24>B691@66)().29.).,)
@M03506:14:000000000-AKVR1:1:1101:25584:6901 2:N:0:43
CTAGGACTACCGGGGTATCTAATCCTGTTTGCTCCCCACGCTTTCGCGCCTCAGCGTCAATGGTGGGCCAGATGGCCGCCTTCGCCACCGGTGTTCTTCCCAATATCTACGAATTTCACCTCTACACTGGGGATTCCGCCATCCTCTCCCACCTTCCAGCGCCGCAGGATCAAGCGCAATTCCCAGGTTGAGCCCGGGGCTTTCACGCCTGACTTACAGCACAGCCTACGCCCCCGTTACGCCCACTAATTCCGCAAAACGCTCTCCCCCTCTGCATCACCGCTACTGCTGTCAACGACTT
+
CCCCCGGGFGGGGDGFFGFGFGAFDEGGGGGGGFGFEGGGGGGGGGGGEGGGGCFEFGGGGGFGFEGGGGGFEFGFGEEGGGGGGDGGGGFCEGGG9FGDGGEGGGGEFCDEGGFFGAGGFGCAFEEF9F?:+3AFFGGGDEFFEGFDED@FGGEF8<>8E>E>@*>*@,@DFGGDDE7;ECCF7<*=A28,<C;:855>C5E7E?=;E<3*+?7@F**CDD<=<>FF6/0*)771495CCGG:**09++38*)*))-*:.3)*/<*)/7/<5<+0:)9+.(,((()*6*).*--*))-(-
@M03506:14:000000000-AKVR1:1:1101:8021:6918 2:N:0:43
CTAGGACTACAAGGGTATCTAATCCTGTTTGCTCCCCTAGCTTTCGCGCCTCAGCGTCAGTTGTGGTCCAGTGAGCCGCTTTCGCCACAGGTGTTCCTCCTGATATCTACGCATTTCACCGCTACACCAGGAATTCCACTCACCTCTCCCACACTCAAGCCGGACAGTTTCTCGTGCAGACTTCGAGTTGAGCCCGAAGATTTCACACGAGACTTATCCGACCGCCTACGCGCCCTTTACGCCCCATAACTCCGAACAACGCCCGCCCCCCCCCTATTCCCCTGCCTGCTGCCCCTAAGTT
+
CCCCCGGGGGGGGGGGGGGGGGGGGGGGGGGGGGGGGGGGGGFGGGGGGGEGGGGGGGGGGGGGGGGGGGGGGGGGGGG@FGGGGGGGGGGGGGGGGGGGGGGGGGGGGGGGGGGGGGGGGGGGGGGGGGGG?FGGGGGGGGGGEGGGFGGGGGGGGGFGGGC+CEFGG8FDFGGFDFDFGGCFEF6EEFFGGGGGCEEGCG:F@FGGG*C5CGGCCGFGGDG55CBAGDF:CDBD(C*<:=D3)/;?+<+9?)9979*:5>))/:?@GF:)))**+-*<5:(,(,)*395)0(-*0)(..
@M03506:14:000000000-AKVR1:1:1101:22171:6935 2:N:0:43
CTAGGACTACAAGGGTATCTAATCCTGTTTGCTCCCCACGCTTTCGCACCGCAGCGTCAATACCAGTCCAGTGAGCCGCCTTCGCCACTGGTGTTCTTCCGAATATCTACGAATCTCACCTCTACACTCGGAATTCCACCCACCTCTCCTGGATTCAAGCGATGCAGTCTTAAAGGCTATTCTGGAGTTGCGCTCCAGGCTTTCACCTCTAACTTACAAAGCCGCCTCCGTGCGCTTTACGCACGGCAATTCTCAATAACGCTAGCTCCCTCCGCATCACCGCGGCTGCTGGCACGCAGTT
+
CCCCCCEECGCFGGDGGFFGCEEFGGGGGG?FGCFFGGGEGGGGGG7BFF+@+@::FGGGGGGGEGFGGCFFFFGG8@7FBCE,C:FF<AEF=:C<EE?F4=FBFGDGDGGGGG+5A<FFCGGCF9F9=FB=:F=FGFGGGGGGGFGDD9BC8EGG,=E,+@38C,B>@@;,7@,,@,@6;EC379D<6,,*3;5@,@CF>78<;:4,1;*+58DC7+4<*9C*:4)0,/221)552*1C85*:)2*0:++***2*:4:C)>>C)<+*2)2).)/*1(0+(((-(-2)-78(7:758),4)
@M03506:14:000000000-AKVR1:1:1101:8908:6948 2:N:0:43
CTAGGACTCCAGGGGTTTCTAATCCTGTTTGATCCCCACGCTGTCGCGCCTGAGCGTCAGTAATGAGCCAGTGAGCCGCCTTCGCCACCGGTGTTCTTCCCAATATCTACGAATTTCACCTCTACACTGGGAATTCCACTCACCTCTCTCATACTCAAGCTAAACAGTTTCAATGGCAGTTCCGGAGTTAAGCTCCGGGCTTTCACCACTGACTTGGATAGCCGCCTGCGCGCGCTTTACGCCCAGTAATTCCGAACAACGCTAGCCCCCTTCGTATTGCCGCGGCGGCTGGCCCGAGTTT
+
CCCCCFGG-FGGGGGCFGGGGGGGGGGGGGEGGGGGGGGGGGGGGGGGGGGGGGGGFGGGGGGGGGGGGGGGGFGGGGGGDGGGGGGGGGGGGGGGGGGGGGGGGGGGGGGGGGGGGGGGGGGGGGGGGGGFGGGGGGGGG@FGEDGGFGGF,7@EGGGGGGGGGGGFDFGGGGGGGDGFGAEGCDGGGGFCFFGGGCGGDGGGGGGGGGCFGGGGGGF?<8CECDEFGCF5<DDD<C6CCEGC<5C8C9@61)1>D>GGB).*9AC?G59::*2*A(/<)760,7,),)((5,4)))(-)
@M03506:14:000000000-AKVR1:1:1101:17065:6962 2:N:0:43
CTAGGACTACAAGGGTATCTAATCCTGTTCGCTCCCCACGCTTTCGCACCTCAGCGTCAGTACCGTCCCAGCGAGCTGCCTTCGCCATTGGTGTTCCTCCTGATATCTGCGCATTCCACCGCTACACCAGGACTTCCCCTCGCCTCTTCCGGACTCTAGCCCGGCAGTACCCCTTGGCCGCCAGCGGGTGGTCCACTTCCTTTTACACCGTACATACCGGGCCGCCCTCTTACCCTGTACGGCCTCCGCTGTCGGGCACACGCTCCCCACCACCATTACACGCCTGTCATGCCAGACATCT
+
CCCCC<FF9E9EA-,CF-CF,@FFGGFGGA;FBCC@FCC+CCCGFGC@EC,CEEFGGCFGGGCFFGG:@@<EF+7@:FF<EEEC,8,6EC?ECEEF@9CFFFG<<<,CFC:F:FCF<@EEFG++B94FFG+6+:FG,,A=FGDEDG8=BD+=6C+D,636DF8EE6*3@,3F*@8E66C*:8*4*4:*/***+3++5++3++++>9++:)***/++*;)2C)75)9>5**/+*)/0(2*08*)1/**.*/*)/)))/-/2)))1*21)*.*))**+2-973(((((.)-1)))))0)))))
@M03506:14:000000000-AKVR1:1:1101:16479:6988 2:N:0:43
CTAGGACTACCCGGGTTTCTAATCCTGTTCGCTCCCCACGCTTTCGCTCCTCAGCGTCAGTTACTGCCCAGAGACCCGCCTTCGCCACCGGTGTTCCTCCTGATATCTGCGCATTCCACCGCTACACCAGGAATTCCAGTCTCCCCTGCAGTACTCCAGTCTGCCCGTATCGCCCGCACGCCCACAGTTAACCTGTGAGTTTTCACGAACAACGCGACAAACCACCCCCGAGCTCTTTACGCCCCTCAATTCCGGCCAACCCTCCCACCCCACCAATTCCCCCGGCCGCGGGCACGTAGCT
+
CCCCCFGGGGGGGGGGGGGGGGGGGGGGGGGGGGGGGGGGGGGGGGGGGGFGGGGGGGCGGGGGGGGGGGGGGGGGGGGGGGGGGGDGGGGGGGGGGFGGGFEFGGGGDGEG@GGGG9FGGGDEGGGGGG7EFGDFGEEDFD=DGEGFGGGGGFEFGGGGGGGG8@EG6EGCEGGEEEGCEFG5=*,,>;D,><6>CFFGC:CF?E,/:DCF=):8>5B*0*1*9*0)//)*9)673**<*:<5)2*.<9+9*/))/,**)8)**2;F5B)0)***3)*+.(4,49()-)(,83(*00((-
@M03506:14:000000000-AKVR1:1:1101:4869:6990 2:N:0:43
CTAGGACTACAAGGGTATCTAATCCTGTTTGCTACCCACGCTTTCGTGTCTCAGCGTCAGAAGTGGTCCAGTAAGCTGTCTACACCACAGGTGTTCCTCCTGATATCTACGCATTTCACCGCTACACCAGGAATTCCGCTTACCTCTCCCACCCTCTAGCATTCTAGTTTCCGCTGCACCCTCCCAGTTAAGCCGGGAGATTTCACAACAGACTGGGAACACCGCCTCCACACTCTTTACGCCCAGTAATTCCGAACAACGCTCGCCGCCCACGCATTACCGCCGCTGCTGGCACGTAGTT
+
CCCCC?FGGGGGGGGFGGGGGGGGGGGGGGGGGGGGGGGGGGGGGGGGGG9FGGGGGGGGGGGGGGGGGGGGGGGGFGGGFGGFGGGFGGGGGGGGGGGGGFFFGGGFGGGGGGGGGGGGGDG:FACFCFEGGGGFFFFFGDGGEFGCGGGGG6DF8EFGFFFGGFCFFFGGCD6E>8=,BFGEGFE=D3EAAFE>+9C>@FFD,EAFECCFGGGG47AFGGGGDGE)/*)4C6?DC7@FCEGCCF8A<+1+:4>*)(;F)))1/2*):.)88)***4*<40,(33(.,).5B021)0(4)
@M03506:14:000000000-AKVR1:1:1101:14948:6997 2:N:0:43
CTAGGACTACAGGGGTATCTAATCCTGTTTGCTCCCCACGCTTTCGCGCCTGAGCGTCAGTACCGAGCCAGATGGCCGCCTTCGCCACCGGTGTTCTTCCTAATATCTACGAATTTCCCCTCTACACTAGGAATTCCGCCATCCTCTCTCGGACTCTAGCAATCCCGCTTCAACGGCAATTCCGGAGTTGAGCCCCGGCCCTTCACCCCCGACAAAGATCCCCCCCTACCCCCGCTCTACGCCCACTAACTCCCAACACCCCCACCCCCCCCCCCCTCCCCCCGGTCTCCGCCCCCACCTC
+
CCCCCGGGFGGGGGGGGGGGGGGFFGGGGGGGGCFGGGGGGGGGGEGGGGGGGGGGFGEGGGGGGGGGGGG<FGGGGCGGG7F<FGEGGGGGEEEF<CFGGGCGCEG<EG<F84ACF,ADEFF,E,EF<:AAFGGFF<FECBDFFF,D,EE@8@8@@=9D9=9@?FE+@+B=C,4>EE56>EFC8*;;:;,,>DGG=E*=*2*=+<C*/)/)7)***0*+29<*19..**8*97792>6E*:<D***)++2997F49(*/)50)1CE>C5))0)***-)2(,1(((-)-*((01(/)0(((
@M03506:14:000000000-AKVR1:1:1101:19806:7016 2:N:0:43
CTAGGACTACAAGGGTATCTAATCCTGTTTGCTCCCCTAGCTTTCGTGCATCAGCGTCAGTTGTGGTCCAGTGAGCCGCCTTCGCCACAGGTGTTCCTCCTGATATCTACGCATTTCACCGCTACACCAGGAATTCCACTCACCTCTCCCACACTCAAGCCCGGCAGTTTCTCGTGCAGACTATGAGTTGAGCCCATAGATTTCACACCAGACTTACCAAACCGCCTACGCACCCTTTACGCCCAATAATTCCGACCACCCCTCGCCCCCCCCGTATTACCGCTGCCGCTGGCCCCACGTT
+
ACCCCFGG-FFGGGGGGGGGGGGGGGGGGGCFFGGGGGGGGGGGGGGGDFFGGGGGGGGGGGGGGGGGGGGGGGGGGGGGGGGGGGGGGGGGGGGGGGGGGGGGGGGGGGFGC7?FGFGGGGGGGGGG7ECGFGGGGGGACGGECEGFCEGGCGGGFGGE=DCEGGEDFEFDDEEFGG,EFFG;EF7ECACGGEEECCFFA7ACAE<C*CFGG4D?FFFEGGDC<D586*:5C?EGFC++/7CC*>6;++9@64*))-*:)))/9CE>=:3.<D**0(*2-(((((,.4714B0()0)((.
@M03506:14:000000000-AKVR1:1:1101:6323:7029 2:N:0:43
CTAGGACTACAAGGGTATCTAATCCTGTTTGATCCCCACGCTCTCGTGCCTCAGCGTCAATCATAGTTTAGCAAGCTGCCTTCGCAATTGGTGTTCTGTGACATATCTATGCATTTCACCGCTACTTGTCACATTCCGCCTGCCTCAACTACATTCAAGCCCATCAGTATCAAAGGCACTGCGATAGTTAAGCTACCGTCTTTCACCCCTGACTTAATAGGCCGCCTACGCACCCTTTAAACCCAATAAATCCGGATAACGCTCGGATCCTCCGTATTACCGCGGCTGCTGGCACGGAGTT
+
CCCCCGGGEFFGFGGGGGGGGGGGGGGGGGGGGGGGGGGGGGGGGGGGGGFGGGGGGGGGGGGGGGGGGGGGGGGGGGGGGGGGGGGGGGGGGFGGGGGGGGGGGGGGGGGGGGGGGGGGGGGGGGGGGGGGGGGGGGGGGGGGGGGGGGGGGGGGGGGFFFGFGGGGGGGGGGGGGGGGGGGGGDGGFGFGGGGGFGGGDFGGGGFDGG7FGFFFFF>:75DEGC>BGGFGGFFGDFFCFGGGDGGFGF>1;>CGGFCC>>>DDGE5EFGFFGGGGFFGFFB>;>9B667>F0<DBE;B7
@M03506:14:000000000-AKVR1:1:1101:17258:7029 2:N:0:43
CTAGGACTACCAGGGTTTCTAATCCTGTTTGCTCCCCTAGCTTTCGTGCATCAGCGTCAGTTATGGTCCAGTGAGCCGCTTTCGCCACAGGTGTTCCTCCTGATATCTACGCATTTCACCGCTACACCAGGAATTCCACTCACCTCTCCCATACTCAAGCCCGGCAGTTTCTAATGCAGACTATGAGTTGAGCCCATAGATTTCACATCAGACTTACCAAACCGCCTACACACCCTTTACGCCCAGTAACCCCGAACAACGCTCGCAGCCTACGTATTACCCCTGATGCTGGCACGTAGTT
+
CCCCCGGGGGGGGGGDGGGGDGGGGGGGGGGGGGGGGGGCECGGGGGGGGGGGGGGGGGGGGGGGGGGGGGGGGGGGGGGGFFGGGGGGGGGGGGFDGGGGGFGGGGGGGGGGGGFGGGGGGGEGGGFGGG7EEDGFGG;FGGGGGGFGGGGGGGGGGGCCFEGGEGFDEG;DFCGGF8DDECDFGGFFFFGFFFGG6:CACFFGGGCCCGFGGCCG5B<;C>59CD?FGFDD4;5B*1B?ED)*:0:<<+;=5C5C;4/)0)9DE*)::4)5*0+0(*+631-(()*.=4(7:?70?<6-
@M03506:14:000000000-AKVR1:1:1101:16573:7041 2:N:0:43
CTAGGACTACCAGGGTTTCTAATCCTGTTCGTTCCCCACGCTTTCGCGTCCCAGCGTCAGTACCGTCCCAGAGAGCCGCCTTCGCCACGGGTGTTCTTCCCGATATCTGCGCATTTCACCGCTACACCGGGAATTCCACTCTCCTCTTCCGGACTCTAGCCAAACGGTTTCAACCGACGTCTCGAGGTTGAGCCTCGAGTTTTCACAGCTGACCTTGCTGGCCGCCTACACGCTCTTTACGCCCAATAAACCCGGACCACGCTTGCCCCCTACGTATCACCGCCGCTCCTTGCCCGGAGGT
+
CCCCCGGGGGGGGGGEFGGGFGGGGGGGGGGGGGGGGGGGGGGGGGGGGGGGGGGGGGGGGGGGGGGGGGGFGGGGGGGGGGGFEEGGGGGGGGGGGGGGGCGGGGGGFGGGGGGGGGGGGGFGGGGGGGGGCFGGGGGFGGGGGGFGFGGGGGGGGGGGGGGGGGGGEGGGGGFGGGGCEFG88E=EG7CFFGCGDEGGDGGG+:9CC<FGGG+++2109CFE)/)5CCFCG>>C7>FGDE)>CGG)3<+)85C7<(9:)5)178F48>D;)1*+2(1C2((,9;()46)6?()*)),(-
@M03506:14:000000000-AKVR1:1:1101:24191:7049 2:N:0:43
CTAGGACTCACGGCTATCTAATCCTGTTCGCTCCCCACGCTTTCGCTCCTCAGCGTCAGTATCGGCCCAGGGACCCGCCTTCGCCACCGGTGTTCCTCCTGATATCTGCGCATTTCACCGCTACACCAGGAATTCCAGTCTCCCCTACCGAACTCTAGCCCGCCAGTATCGACCGCAAGCCCGAAGTTAAGCCCCGGGTTTTCACGGGCGCCGCAACAAGCCGCCTACGAGCTACTTACGCCCAATAAATCCGGACAACGCTCTCCCCCTACGTCTTACTGCGTCGTCTGGCCCGGACTTG
+
-@CCCGG@FDFGGEBFGGGGCF9CCFGGFDG@C@FDFG:@8@CF;CFGG86@FECFDGGG9FFGGG@FEF77C68C+@CFEG7,,,BF+>FCFFE<FFCFFFGC9FFFFDD7F@FFG<EEC=:=CAFFFF+AFDFFEAFFFFA8EF?3>++==A<AFECFD>>C**@,,74@8EECCG7*=8::484,=@,?<8>8E5C*;71++***29)7>CE*10>6F<CEDC>FEDBGD***.*6;EGCC9*<?+:F)0)*/9(9*07)****0?>*7)01**6*+).((,-,7:F(2)(,))),))
@M03506:14:000000000-AKVR1:1:1101:18229:7073 2:N:0:43
CTAGGACTACCAGGGTATCTAATCCTGTTTGCTACCCACGCTTTCGTGTCTCAGCGTCAGAAGTGGTCCAGTAAGCTGTCTACACCACAGGTGTTCCTCCTGATATCTACGCATTTCACCGCTACACCAGGAATTCCGCTTACCTCTCCCACCCTCTAGCATTCTAGTTTCCGCTGCACCCTCCCAGTTAAGCCGGGAGATTTCACAACAGACTGGGAACACCGCCTACACACTCTTTACGCCCAGTAATTCCGAACAACGCTCGCTGCCTACGTATTACCTCGGCTGCTGGCCCGCACTT
+
CCCCCGGGGGGGFEGGGGGGGGGGGGGGGGGGGGGGGGGCGGGGGGGGGG9AFFGGEEGEGGGGGGGGGGFFGFGGGGGGGGGGGGGGGGFGGGGGGGGGGGGCCFGGGGGGGGGGGGGGGGGEGGGGGGECFF8FFGGDGGGGGG9B8E8E8EDCEFFGFEGGFFF@EGGGGG6C8E=EG=FDEFFD,E9DD8CC+9:5D:7@EFG6@>79>DD54*?GC7@5>D56,0;?D;AF81+?*:D57C01=99AFF<*:6FF33)1)*/0:009558+3(9?-)54,8(88)25)(()0)(-)
@M03506:14:000000000-AKVR1:1:1101:23905:7097 2:N:0:43
CTAGGACTACAAGGGTATCTAATCCTGTTTGCTCCCCACGCTTTCGCACCTCAGCGTCAGTACCGGGCCAGTGAGCCGCCTTCGCCACTGGTGTTCTTGCGAATATCCACGAATTTCACCTCTACACTCTCAGTTCCACTCACCTCTCCCGGCCTCGATACTCTCAGTATCGAAGGCAGTTCTGGAGTTGATCTCCAGGATGTCCCCATCGACTTAATCTTCCGCTTACGTGCGTTTTACGCCCATTGCTCTCGACCAACACTTGCCCCTTGCGTTCTCCCCGTGCTCGGGCCGCGCATTT
+
AC-8A8FE6CEAGGDG-EFG9<EEFGFFGGEFCFGGGFG@:F;FFBF:FGCFFC<+8FF7E,EFG++@FF@E9C,CF7FEEGG,?F7FFFEGF?=AFF?,+4+@<FE,5:4++E=<FFGG@45AFGGGD,A,,AFAFE:AF,4EFF?DFF7++@E?++,68EF,3,>@,7@++,@B7,+@E,@,3@FCC,5,57@;,,,*>45:,,,1,4/0*2*,+++,2=1*9*/)+20*1..*.:1C*/>D5*+;+<+1*)2))47*))*0*3+0;>*))12;*,9+((,-((-*()(,)(())08?)
@M03506:14:000000000-AKVR1:1:1101:15692:7098 2:N:0:43
CTAGGACTACAAGGGTATCTAATCCCGTTTGCTCCCCTGGCCTTCGTGCCTCAGTGTCAGGAACTGTCCAGAGACCCGCCTTCGCCACTGGTCTTCCTTACGATCTCTACGCATTTCACTGCTACACCGTAAATTCCAGTCTCCTCTCCAGTCCTCAAGCACCGCAGTATCAAATGCAGTTTCGGAGTTAAGCCCCGAGATTTCACACCTGACTTACGACGCCACCTGCGCACCCTTTACGCCCAATGAATCCGAACAACGCTTGCGACCTCTGTATTACCCCGGCTGCTGGCACCCAGCT
+
CCCCCGGGGGGGGGGGGGGGGGGGGGGGGGGGGGGGGGGFGGGGGGGGGGGGGFGGGGGGGFGGGGGGGGGGGGGGGGGGGGGGGGGGGGGGGGGGGGGDGGGCGGGGFGFGGGGGGGGGGGGGGGGGGGGF:FGGGGEEGFGGGGGGGGGGFGGGGGGGGD?EGGGGGGGGGGGGGGGFEDFGGGGGGGGGGCFDE+@6DFFG:7CFEFCFGGGCGG*1;DDGG48),??EGD)*6*;F=ECCD=C4C<7@A>:CD(05BF>****):)19*>90C2694(((19>)())()()*))(()
@M03506:14:000000000-AKVR1:1:1101:18783:7123 2:N:0:43
CTAGGACTACAGGGGTATCTAATCCTGTTTGCTCCCCACGCTTTCGCGCCTCAGCGTCAGTTACGGTCCAGATAGCCGCCTTCGCCACCGGTGTTCTTCCCAATATCTACGAATTTCACCTCTACACTGGGAATTCCACTATCCTCTCCCGTACTCAAGCTCCAGAGTATCAAATGCAATTCCCAGGTTAAGCCCGGGGCTTTCACATCTCACTTTCAGCGCCGCCAGCGCGCCCTTTACGCCCAGTAATCCCCACCACCGCTCGCCCCCTTCGTCTCCCCGCGTCCGCCGGCCCCAACTT
+
CCCB88FFDFGGFD7FGDFF9FGGGGFGGG<FEGFFG8F7FEEFF@FGGF:FF6E@FF,BE@9FCF<FEG<@FAFFCFGFG7C9BF:C<CC+>C,?,BFGGGC<E,EE95BFEAFFGGFA?FG,9,A;==F=8?FEG9,9?FGGC94DCE@D6=+@@=9F,6===E>=D,@D8@FGGDACA7EFA?@C9;=EFDE:8*@?**,>,==:7=+=FFF7B:+,):9*:52=C)8*7>A/748@5ECCC70/+0+*0)2)91775))91/?5:8))0***8,/7(,((--()()(-)3-)8)-()
@M03506:14:000000000-AKVR1:1:1101:13844:7131 2:N:0:43
CTAGGACTACAAGGGTATCTAATCCTGTTTGCTCCCCTAGCTTTCGCGCCTCAGCGTCAGTTGTGGTCCAGTGCGCCGCTTTCGCCACAGGTGTTCCTCCTGATATCTACGCATTTCACCGCTACACCAGGAATTCCACGCACCTCTCCCACACTCCAGCACGGCAGTTTCGCCTGCAAGCTCCCAGTTGAGCCAGGAGATTTCACAGGTGACATACCGCGCCGCCTACGCGCCCTTTACGCCCAATAATTCCGAACCACGCTCGCCCCCTCTGTATTACCGCGGCTGCTGGCCCCGCGCT
+
CCCCCGGGGGGGGGGGGGGGGGGGGGGGGGGGGGGGGGGGGGGGGGGGGGCGGGGGGGGDGGGGGGGGGGGGGGGGGGGGDGGGGGGGGGGFGGGGGGGGGGGGGGGGGGGGGGGGGGGGGGGGGGGGGGGGGGDGGGGGGDGGFG9DFF@FEGFGGGGGGGGGGGGGGCGEGGDGGFFGG8FGGGF9FGACFGFGGGCCGGGGGGC75?6>GFCFG66E4DDGGG):CC>53>DG:GBGGDDC<F*4<CF@=FC<D(9=5B5CC**7EF3<)>C?F)6AA?>(31(78)33)(-/8)((,
@M03506:14:000000000-AKVR1:1:1101:24484:7135 2:N:0:43
CTAGGACTACAAGGGTATCTAATCCTGTTTGCTCCCCACGCTTTCGTGCCTCAGCGTCGGTATCGGGCCAGTGAGCCGCCTTCGCCACTGGTGTTCTTGCGATTATCTACGAATTTCACCTCTACACTCGCAGTTCCACTCACCTCTCCCACACTCAAGCCCGGCAGGTTCTCGTGCAGACTATGAGTTTACCCTATAGATTTCCCACAAGACTTACCAAACCGCCTACGCACCCTTTCAGCACAATCATTCTGAACACCTCTCGCCCCCCTCGTATTCCCGAGGCTCCCGCCCCGAACAC
+
CCCCCCGGGFGFGFGGGFGGGFGGFEGFGGFGFGFDGGFGGGGGGGGFGDFFEEGGGGGGGGGGG>F:FGFGGFGGGGGGGGG7FGGGGGFC8EFECFFF>7FGGGE?,C<CGD@FECCFFGFGGGGEGG>:CGGG<?FF:@8>9,9D,D36@E8BF8E,>+@+++5+55;:,@E8E*23DCA;:;3D7,2,2>,,25>F,::E,6,=/?**::C9?*6?***23830=DDDD):/(0++31+2*2:)0+09**2**6**05*97/1<C:).0/***(*+.(((-(,)()-()-2))<(,(
@M03506:14:000000000-AKVR1:1:1101:12259:7142 2:N:0:43
CTAGGACTCCCGGGGTATCTAATCCTGTTTGCTCCCCACGCTTTCGTGCCTCAGCGTCAGTATCGGGCCAGTGAGCCGCCTTCGCCACTGGTGTTCTTGCGAATATCTACGAATTTCACCTCTACACTCGCAGTTCCACTCACCTCTCCCGAACTCAAGATCTTCAGTATCAAAGGCAGTTCTGGCGTTGAGCTCCAGGGTTTCACCCCTGCCTTAAAGACCCGCCTACGCACCCTTTCCGCCCAGTGAGTCCGAGCAACCCTGGCCCCCTTCGTATACCCGAGGCTCCTGGCACAAGGTT
+
CCCCCGGG9FEFGGGGGGGGGGGGGGGGGGGGGGGGGGGGGGGGGGGGGGGGGGGGGGGGGGGGGGGGGGGGGGGGGGGGGGGGGDGGGGGGFGGGGGGGGGGGGGGGGGGGGGGGGGGGFFGGGFGGGGGGEGFFGGFGGDGGFEFG?E>6CEEGGFEAFFGGGGGGFF,,37@8CC7@;<:FF,@E*41?B,?<@F=*<@EG,=EFG*2*02<,?78@C<7*/9A)CDDED>B5;G+5*:DD*:<6++0/9)9<D0*:)7)*/*:7C@9))*22;)*3:0((-,4)49)47(4*0).44
@M03506:14:000000000-AKVR1:1:1101:25839:7149 2:N:0:43
CTAGGACTACAGGGGTATCTAATCCTGTTTGATCCCCACGCTTTCGTGCCTCAGTGTCAATTAAACCATAGTAAGCTGCCTTCGCAATTGGTGTTCTGTGACATATCTATGCATTTCACCGCTACTTGTCACATTCCGCCTACCTCTAGTTCATTCAAGCCCATCAGTATCAAGGGCACTGCGATAGTTAAGCTACCGTCTTTCACCCTGGACTTATCAGGCACCCTACGCAACCTGTAAACCCACTAAATCCGTACAAACCTGGGATCCTCCGTACTATCGCGGCTGCTGGCCCGGTGCT
+
AC9CCGGGCFGFFGGFEGFGECFGFAFGG,CEFGGGGGGGEGEFDGEFEF,;EG@AEFFDDF<;ECFGGGGGGGGG9F@FGG?CC77FFGGG7EFGC9EFGA?F9AEFG<F9EFAFFG9,,CFCGEFGEC<FFFGFE@7:?78@?FFD;E9A,@;E;DGG+8>,,=DEC;9FGGFGC>EGG?EG+6=@D;,3==,63@=6@C=CG,,1++5CC6:,++5<*9*,0<?A435**33*024<,=D47*4),6,1/0**1-++)2;**8:;F41;)2***/++)/(7(-3:?FB()(-/.)(()
@M03506:14:000000000-AKVR1:1:1101:5181:7167 2:N:0:43
CTAGGACTACAGGGGTATCTAATCCTGTTTGCTCCCCTAGCTTTCGTTCCTCAGCGTCAGTAGTGGTCCAGCGCGCCGCTTTCGCCACGGGTGTTCCTGCAGATATCTACGCATTTCACCGCTACACCTGCAATTCCACGCGCCTCTCCCACACTCAAGCACAGCAGTTTTTGAAGCAGCCTCTGGGTTAAGCCCCGAGATTTCACCCCCAATTTGCCGCCCCCACGACGCACCCTTAAACCCCAGAAATCCCACACAACCCTGGCCCTCTACCCCTTCCCGCCGCCCTCGGTCGCCATTT
+
CCCCC<@E9EGGGGGGD<FFFFEFFFGGG9CFEGGGGGGFGGFGGGGFGG,CDFFGGDGEGGGC@F<DGAFC@:@F@CFEGGGCFGEEGDFFGGCEGDFFFF<,9FBFDC7FE:CEA?FC:=FGGGGFEEGG9FEFECFC>+=B8C,,@BDFE=DDF6CFF:6,,@D@EFC**:996D?FFGGC8B8?8FF22D***44*/=,1,40,47>3*:CF>FA5)19*/))):))*17)*.2*++*99*/*.03+0/6***-1:)0<***/7*)**/***/,80,-,(((()-)(()(-)0)())
@M03506:14:000000000-AKVR1:1:1101:6118:7176 2:N:0:43
CTAGGACTACTGGGGTTTCTAATCCCGTTCGCTCCCCTAGCTTTCGCGCTTCAGCGTCCGTGTCGGCCCAGCAACCCGCCTTCGCCGCAGGCGTTCCTCTCGATATCTACGCATTTCACCGCTCCCCCGCACATCCCCGTTCCCCCTTCCCCACGCCAGCCAAACAGTCCCCCTTGACCGTTCAGACCTACGCCCGGAGATTTCACATGTCACTTGTTAGACCGCCCACGCGCCCTTTACTCCCCGTCCCCCCGTACTACCCTCGCCCCCCCACTCTTCCCGCCTCTGCCGGCACCGCGTC
+
CBC@C8@EFEFGG9::@CFG9FGFFFFF8,;:;FG@CFC8E999F7C@FGGG,,E@6B++9<CC,+6BCF,CA,EFGG>CFGD77@:CF:>++48BFCG59+,,,6B?CEFF74@EG9FGCGD+F+@F++++@3,@@>:3>,@9@EGC8E,3,4*4**1DFCD6D,,,,122=5C6,2A*38=+>9+*+9+*33C88*****+3<+9+2**2<?9+:7*+*2>:DD5>C37:9.)),**<+3<**18)/**0<>*19(00))**)22)*)15))20+)/<:(3,(47)214,)(-17)(-(
@M03506:14:000000000-AKVR1:1:1101:4690:7195 2:N:0:43
ACCACTTCCCTACCGCAGCTTACACGCCGGGTACGTCAGCAACACTTCTTCTGGCTCTACTCCTAGCACCACCCGTTCCGCTCCTTCGTCATCCCTCGTCTGCGCCCTGTTCGCCGTCTCTCCTCTCCTCTCTCCGCCCGTCTCTTCCGCACTCGACTCTTACCCGTCTACCTCCAACCCCACCCACCCCTCCCCACGCGCCCTGTCTCTCGTCCTGCTCATCCCTCTGTCACCGTGGCTTCCACGCCATCGCGACGATCTGCGACCCCCCCCTCCCTCAACCCGCCCTCCCCACCCGTCC
+
-,-,,,,;-C-,=E@++6+,,;,,C,+,6++6+,,6,,6,,,6,8;,C,,,,,,6,,,:6,,6,,,,,,,,,,8+8,,:,,,6+6,,,6?,4,,,,,84,,+9+++++,9,,+++4@7,,9,654,4E,,,:A,,6+6++688@,3,,+33+4,+3++3,,,3,,3**5*,,,,3,,6*=6=**1*/*;:**641,*1328/*/*+2411>*1*//*2)+***0**05+*/+**)*().*2*****201*+)0))/)(*20**))2/)2))).)/*/()*).(((,(0()--)((*0)(,,
@M03506:14:000000000-AKVR1:1:1101:25534:7204 2:N:0:43
CTAGGACTACAAGGGTATCTAATCCTGTTTGCTCCCCACGCTTTCGCACCTCAGCGTCAGTACCGGGCCAGTGAGCCGCCTTCGCCACTGGTGTTCTTGCGAATATCTACGAATTTCACCTCTACACTCGCAGTTCCACTCACCTCTCCCGGACTCAAGTCTTCCAGTATCGAAGGCAGTTCTGGAGTTGAGCTCCAGGTTTTCACCCCCGACTTAAAAGACCTCCTACGTGCGCTTTACGCTCAGTAATTCCGAGCAACCCCAGCCCCCTCCGTATTACCGCGGTTGCTGGCCCGAACTT
+
CCCCCGGGGGGDGGGEDEGGGGGGGGGGGGGGGGGGGGGGGGGCGGGGGGCFGGGGGEGGGGGFGGGGGGGGGGGGGGGGGGCGDC@FGFGG@FFGGGGGGGE7=ABFFFGDDGGAEFCEFGFGE,A9EDCGGGGF<AFEGGGFGGGFGGGGGGGGC8EFGGGGEGA;A;DG:6CEF6::DC,@C9:CFC,@D;@,,<=,5+*=DCCGGGGC7)4CF+=:C5;+;;)993=*8>BGFC6>CC*17*<=<+:=?F7/)(0*)007<5A5?>5)))2*:(004(100(().*)4)((9))(()
@M03506:14:000000000-AKVR1:1:1101:11171:7246 2:N:0:43
CTAGGACTCCAAGGGTATCTAATCCTGTTTGCTCCCCACGCTTTCGCACCTCAGTGTCAGTCTGGTCCCAGGTCGCTGCCTTCGCCATCGATGTTCTTTCCGATCTCTACGCATTTCACCGCTACACCGGAAATTCCACGACCCTCTGACCGACTCGAGTTATACCGTATTCAACGCAATTCCCAGGTTAAGCCCAGGGCTTTCACATCAAACGTGTACAACCACCTACGCGCGCTTTCCGCCCAATACTTCCGATCAACGCTTGCACTCCCTGTCTTACCGCGGCTGCTGCCCCGGAGGT
+
CCC<BCEF-CEFFFEFFEFGFFG,FCFGGA,@CFFFCFGD7CEFGGGDEC<EFDGGGGGCFGGDGC<EGGGGFEEGGED8,CF7FGGEGEEGG=C@EFGCFEGCCFFFGGGEDGCBBEGGDFECGGGG77FGEFAFFFCCGGCGFGGGGFGGG>E6E,@36,=,,,3DF6?@<3E8@**@>E;ED,44@D@DFGFG5***431,>,,4CFGC94:CDGF,=?*/15A4FCB5>)29(1*3;C5)/**0++3*95/7)(2:)>>**ACF3)005*<+2<F?081--4>3()4).(())0,1(
@M03506:14:000000000-AKVR1:1:1101:9714:7254 2:N:0:43
CTAGGACTCCCAGGGTATCTAATCCTGTTTGATCCCCACGCTATCGCGCCTGAGCGTCAGAAACGAGCCAGTGAGCCGCCTTCGCCACTGGTGTTCTTCCCAATATCTACGAATTTCACCTCTACACTGGGAATTCCACTCACCTCTCTCGTCCTCAAGTTTAACAGTTTCAATGGCAGTTCCGGAGTTGAGCTCCGGGCTTTCACCCCTGACTTGGAAAACCGCCTGCGCGCGCTTTACGCCCAGTAATTCCGAACACCGCTAGCCCCCTTCGTATTACCGCGGCTGCTGGCACGAAGTT
+
CCCCCGGG-FFFGGGGFFGGGGGGGGFGGGGGGGGGGGGGGGGGGEEGGGGGFGGGGGGGGGGGGGGGGGGGGGGGGGGGGDGFGGGGGGGGDGGGGGGFGGGGGGGFGGGGGGGGGFFGGGGGGGGC@GGFCFGGGGGGGGGGGGFGGGGFEGE9DEG=@@DFGGGGGGF=8AAFGC>@FGAE>CCEFACCFFGFGGGGGFCEEC?,;CFC9+;;F*=?D68CDGEFGGFDC8AG;CFG5EGG*70*29<FF)CCD>4C:739DGGFGFD4?F;*:>6CA099606)()52>(33))-2)
@M03506:14:000000000-AKVR1:1:1101:14598:7266 2:N:0:43
CTAGGACTACAGGGGTATCTAATCCTGTTTGCTCCCCACGCTTTCGCACCTCAGCGTCAATACCAGTCCAGTGAGCCGCCTTCGCCACTGGTGTTCTTCCGAATATCTACGAATTTCACCTCTACACTCGGAATTCCACTCACCTCCCCTGGATTCAAGCGATGCAGTTTTAAAGGCAGTTCCGGAGTTGAGCTCCGGGCTTTCACCTCTCACTTACAAAGCCGCCTACGCGCGCTTTACGCCCAGTAATTCCGAACAACGCTAGCTCCCCCCGTATTCCCTCGGCTGCCGGCACGGGGTT
+
CCCCCGGGGGGGGGEGGGGGGGGGGGGGGGGGGGGGGGGGGGGGGGGGGGFFGGGGGGGGGGGGGGGGGGGGGGGGGGGGGGGGGGGGGGGGGGGGGGGGGGGGGGGGGGGG8EFGGGGGGGGGGGGGGGGDGGGGGGGGGGGGGGGGGGGG,@=FF=BFEGGGGGFEDFEGGAGDFGDFFFFGGEEAFGAFGGGGGCG>EFGGGGGGGG*=FGGGGGAC4CGEGG>4EDACCB>5;FFEECDDG5EB7FC??FGD34*2575*9C+9?3/)7<2*87*+5)49(3(04)-(8((*))-((
@M03506:14:000000000-AKVR1:1:1101:21018:7283 2:N:0:43
CTAGGACTACAAGGGTATCTAATCCTGTTTGATCCCCACGCTTTCGTGCCTCAGCGTCAATCATACTTTAGTAAGCTGCCTTCGCAATTGGTGTTCTGTGACATATCTATGCATTTCACCGCTACTTGTCACATTCCGCCTACCTCGAGTACATTCAAGCCCATCAGTATCAAGGGCACTGCGACAGTTGAGCTACCGTCTTTCACCCCTGACTAAACAGGCTGCCTACGCACCCTTCAAACCCAATAAATTCGGAGAACGCTGGGATCCTCCGTCGTACCGCGGCTGCTTGCAGGGAGTT
+
CCCCCFGF-CFF@CCCFFGGFCGGGGGGGG@FFCCFE8FCECFD<FFFGFDEFEFEF:@CFGGGGGGFGGGGGADFAFFGGGGGGCEE<FGG?FEEEFGGGFGGFGC@CEDAFFFFAEEEFCE7CED=FFGGGAF9F8+C7==,49+C+E8EGCEFFEA8F+=4,@F@E,=AD8D>C6CDDGG6+@@,7C,@89B9F+++,5D7,E9,4+**1?7<*3<C*5*,/*;BF*3;?B)*(*;1,,/:C*<AFF,+3=*/)(0<)=B*5**)=5+6;12**():0<>F099::@)3)))*0)(((
@M03506:14:000000000-AKVR1:1:1101:16261:7304 2:N:0:43
CTAGGACTACAAGGGTATCTAATCCTGTTTGCTCCCCACGCTTTCGCGCCTCAGCGTCAGTTGAAGGCCAGGTTGCCGCCTTCGCCACCGGTGTTCTTTCCAATATCTACGAATTTCACCTCTACACTGGAAATTCCACAACCCTCTTCTCCACTCTAGCTCACACGTATCAAATGCAGTCCCCAGGTTGAGCCCAGGAATTTCACATCTGACTGTATGTGCCGCCTACGCGCCCTTTACGCCCAGTCATTCCGAGCAACGCTAGCCCCCTTCGTCTTACCTCAGCTTCTGTACCGCAGCT
+
CCCCCGGGGGGGFGEGGGGGGGGGGGGGGGGGGGGGGGG7FGGGGGGGGGEGGGGGGGGGGGGGGGGGGGGGGFGGGGGGGGGGGGGGGGGGGGGGGGGGGGFGGGGGGGGG8FGGGGGGGGGGGGGGGCEGGFFGAEEGGGGGGGGGGE9EDGCGGGFF;DDD8DEGFGGFC9FFGGGGGGGDCCDCFGG7:F8D67*,@F:@A:::?8+?=DGF7FFG@9F5C7)?CGBE4:8>@76C8CD3**5/<<988)9))47E)))1/<C?D:5>F32*;2*02)-(.35*-16)*).1))-(.
@M03506:14:000000000-AKVR1:1:1101:5253:7334 2:N:0:43
CTAGGACTACACGGGTATCTAATCCTGTTTGCTCCCCACGCTTTCGCGCCTCAGCGTCAGTATCGGGCCAGTGAGTCGCCTTCGCCACTGGTGTTCCGCCGAATATCTACGAATTTCACCTCTACACTCGGCATTCCACTCACCTCTCCCGAACTCAAGACAGCCAGTATCAAAGGCAATTCCAAGGTTGAGCCCTGGGCTTTCACCTCTGACTAAACTGTCCGCCTACGCGCCCTTTACGCCCAGTAATTCCAAGCAACGCTAGCCCCCTTCGTAGTACCTCGGCTGCCGGCCCGACGTT
+
CCCCCGGGGGGGGGGGGGGGGGGGGGGGGGGGGGGGGGGGGGGGGGGGGGGGGGGGGGGGGGGGGGGGGGGGGGGGGGGGGGGGGGGGGFFFGGGGGDGGGG:FGGGGGGG7DFGDEFGGGGGFDFFGGGGGGGGCDFFFFGGGGGDFGGGE+@DGGCGC6EFGFGFGDCFGGGGGGFGGGGGGGFGC,,D@E:C,5CF5DFFCF7FEFCFGF>C:FC+04+0:><D:EC3CD>DG(96?C5/5*AF*3++/0*0*/40>)7)19+;<?))08FCC*,*2))),,,-0(.40)-(>))-4(
@M03506:14:000000000-AKVR1:1:1101:20600:7344 2:N:0:43
CTAGGACTACAAGGGTATCTAATCCCGTTTGCTCCCCTGACCTTCGTGCCTCAGCGTCAGGAACTGTCCAGAGACCCGCCTTCGCCACTGGTCTTCCTTACGATATCTACGCATTTCACCGCTACACCGTAAATTCCAGTCTCCTCTCCAGTCCTCAAGCACGGCAGTATCGAATGCAGTTTCGGGGTTAAGCGCCGAGATTTCACACCCGACTTACCGCGCCGCCTACGCACCCTCTACGCCCAATGCATCCGAACAACGCTTGAGACCCCTGTATTACCGCGCCTGCTGCCCCCGTGGT
+
CCCCCGGG9FFFEGCDGGGGFGGGGGGCGGEGFGDGGGGGGGGGGGGGGFFGCDFGGGDGFGGGGGGGGFF9CDD<FEEGEDF<FEGEGGC:EFGGGGGFGGGGGGGGGGCFCCEDGFGGED=CGDDFGG7:7BFFFGGFG4@EAFFGGFGDGGGFG89D8=E6>GGG,7EF?88EEFGGCDA+;@EGCGCB3*3;8::**+>7;9:CEC))49*,C65C3D)//9)5C<5*>5>9(0*3**991*0/+309@>*/994/.5)/C*+)2./05<++<)1<<?6((-(8:F7)0(,)0)(,4
@M03506:14:000000000-AKVR1:1:1101:3662:7350 2:N:0:43
CTAGGACTACAAGGGTTTCTAATCCTGTTTGCTCCCCACGCTTTCGCACCTCAGCGTCAGTACCGGGCCAGTGAGCCGCCTTCGCCACTGGTGTTCTTGCGAATATCTACGAATTTCACCTCTACACTCGCAGTTCCACTCACCTCTCCCGGACTCAAGCCTTCCAGTATCAAAGGCAGTTCTGGAGTTGAGCTCCAGGCTGTCACCTCTGACTTAAACAGCCGCCTACGTGCGCTTTACGCCAAGTGATTCCGAGCAACGCTACCCCACGTCGTATTACCGCGGCGGCTGTCACGAAGTT
+
CCCCCFGGEGGGGGGGGGGGGGGGGGGGGGFGGGGGGGGGGGGGGGGGGFCFGGGCECFGGGFGGGGGGGGGFGGGGGGGGCFDGGGGEGGEEG7EEGFFGGDGGGGGGGGDFGCGGGEGGGGCGFF=8+FEEBFFGAFGFGGDDFC8DF8++@EFG?>8EGEGGGGEC;,3,,>D766D;DCD7@FFFCCEGDG6:CC7F*1,,2=CFCF+=8C7@8*<64CCCDE):CF68>EC<56?EGG3)*<7+<+97:CCC97:.))*)*;5*.)0.78*048C)49120(.,.7.1))1))(,.
@M03506:14:000000000-AKVR1:1:1101:20931:7384 2:N:0:43
CTAGGACTCCAAGGGTATCTAATCCTGTTTGATCCCCACGCTTTCGTGCCTCAGCGTCAATCATACTTTAGTAAGCTGCCTTCGCAATTGGTGTTCTGTGACATATCTATGCATTTCACCGCTACTTGTCACATTCCCCCTACCTCAAGGACATTCAAGCCCATCAGTATCAAGGGCACTGCGATAGTTGAGCTACCGCCTTTCACCCCTCACTTAACAGGCCCCCTCCGCACCCTTTAAACCCAACAAACCCTGACTACGCCTGGATCCTCTGTTCTCCTCCCGTGCCTGCCCAGGATGT
+
C@@@@F<66EF<CD@FDCFDAA@FGGFDFEEEG<EGGFG@B@;@E@F<FDAFE<<@@FG@FF@FFFFDEGCFGCEEE8E<,69CFBFGG@FGDGGGGGG9FGFBDAFE9C<EECEFC,,,@CF7F?E9A,CF9AFFF,?FGDFF84>,,,4@>=EFFF=,+=D8@,6@@,,,,,6@E6=8>,6C+366,=38,@,E,++4:;<7:@9C43**@+,,+<+4**913C?5C4**1:45(*+,59?*/=*.**3)))0;*);+):3>***++)+2+*+++./<)(((,(()-18()()1)0,(,
@M03506:14:000000000-AKVR1:1:1101:27504:7408 2:N:0:43
CTAGGACTACCTGGGTATCTAATCCTGTTCGCTCCCCACGCTTTCGCTCCTCAGCGTCAGTAATGGCCCAGAGATCCGCCTTCGCCACCGGTGTTCCTCCTGATATCTGCGCATTTCACCGCTACACCAGGAATTCCGATCTCCCCTACCACACTCTAGTCTGCCCGTATCGAATGCAGACCCGGGGTTAAGCACCGGGCTTTCACATCCGACGCGCAACACCGCCCACCAGCTGCTTACGCCCAACAATTCCTGACCACGATCGCCCCCCACGCATTACCGCGCCTGCTGGCCAGTAGTA
+
@CCCCFGFGGGGF9DCCFGCGGGFFGCEEFCE@ECFG8FEEGF@EFC:CF<FGGGG7@@:,EAGGDFCFCG,FFFCDF,@7CFCGGDGGDEFFCFFF<FFGFAFECECGGDGFGCEGFFA74+C@FGG787DD=FFAF+4+=;FDGDGGG8=,=DF9E;EG=A86@C8+34@@E6,=3<9C+;C*>*;E>F,,,6;:=E**2,1,=7,4;*95CC5)))*0*1:C))0/*.2*9)*)0@8**9C<C8)20+9*****(9=))0C3*/7C.))0)***-*0)(7(((,.,/.(72(*/*)6)
@M03506:14:000000000-AKVR1:1:1101:11300:7413 2:N:0:43
CTAGGACTCCAAGGGTTTCTAATCCTGTTCGCTCCCCACGCTTTCGTGCCTTAGCGTCAGATACATGCCAGCAAGCTGCCTTCGCCATTGGTGTTCCTACTGATATCTACGCATTTCACTGCTACACCAGTAATTCCACTTGCCTCTCATGTCCTCTAGATTGCCAGTATGCGATACAGTCCATATGGTTGAGCCACAGGATTTCGCATTGCACTTAACAATCCACCTACGCACGCTTTACGCCCAGTGATTCCGGCTAACGCTTGGACCCTACGTCTTACCGCGGCTGCTGGCACGTCTT
+
CCCCCGGG9FFGGGGGGGGGGGGGGGGGGGGGGGGGGGGGGGGGGGGGGGGGGGGGGGGGGGGGGGEGGGGGGGGGGGGGGGGGGGGGGGGGGGGGGGDEGGGGGGGGGGGGGGGGGGGGGGGGGGGGGGGGCG=EFGGGGGGGGGDGGGGGGFFGGGGFGGGGGGGGGGGGGCFEGGGGGGGGGGGGGGCCDF?EGDGGFGGFECEGGD7+7@FGGFC,:9F?>FFAEGFGG59D>D4,CED57556,6=86=FD)6C?A)01*=*0+87)5>88*,)3::(,(49E;@DF40(*.<(((
@M03506:14:000000000-AKVR1:1:1101:14432:7485 2:N:0:43
CTAGGACTACAAGGGTATCTAATCCTGTTTGCTCCCCCGGCTTTCGTGCCTCAGTGTCAGGTATTGTCCAGGGACTCGCCTTCGCCACTGGCGTTCCTCTTGATATCTACGCATTTCACTGCTACACCAAGAATTCCACTCCCCCCTCCAATCCTCCAGATCTGCAGTATCCAATGCCATTCCCGGGTTAAGCCCGGGGCTTTCACACCGCACTTCCAAACCCCCCTGCGCACCCTTTACGCCCATGGAATCCGCACAACGCTCGGGCCCCCTGTATTCCCGCGGCTGCGGGCACAGCGTT
+
CCCCCFGGGGGGFF@FCEFGGFGFFGCFFGGFAFFCFGG7@FDFE7FF@,<FFE@AFFE<CFAEF9@FGCCFGFFAE<F@:7F@:E7FFE8FFGGG<FFGB,CEGDGFFF@CB@+A,:<@?E<<F?FG<F8F:FEFFF,9FDE=EGGGGD@FGG,3=,63,@A,,@67,8@,,,63=D9==EFF+8C;+@E,>FF@*@**5412,=C,7C)95<,,021<C*1*9C8):<3*93574C*0/:15***)+2+96)*))(25<78*)**)*.))09++3)*2)(-3((()-)-()--*7)43(
@M03506:14:000000000-AKVR1:1:1101:21333:7526 2:N:0:43
CTAGGACTACAAGGGTTTCTAATCCTGTTTGATCCCCACGCTGTCGCGCCTGAGCGTCAGTAATGAGCCAGTGAGCCGCCTCCGCCACCGGTGTTCTTCCCAATATCTACGAATTTCACCTCTACACTGGGAATTCCACCCACCTCTCTCATACTCAAGCTAAACAGTTTCAATGGCAGTTCCGGAGTTAAGCTCCGGGCTTTCACCACTGACTTGGATAGCCGCCTGCGCGCGCTTTACGCCCAGTAATTCCGAACAAAGGTAGCCCCCTTCGTATTACCGCTGCTGTGGGCACGGCGGT
+
CCCCCGGG-EFFGGGFGGGGGGGGGGGGGGGGGGGGGGGGGGGGGGGGGGGGGGGGGGGGGGGGFGGGFGGGGGGGGGGGGGGGGGGGGGGGGGGGGGGGGGGDCGGGGGGGFGCFGFGGGGGCFFGGGGGGDGGGGFGGGFEEGG9DDFFFGGGGGGGGGGGGGGGGGGGGGFGGGGGDFGFCDCCEDEDFGGGGGG>>EDCE7CEC59DDF>EFGFAFFGGD4?AFC3>5<DFG0CA@5:5/*7<6<:+7*9<5C(2*))120+<5E3)7.90*;(9C<61((())))4().4*))(((
@M03506:14:000000000-AKVR1:1:1101:23233:7539 2:N:0:43
CTAGGACTACAAGGGTATCTAATCCTGTTTGCTCCCCTAGCTTTCGTGCATCAGCGTCAGTTGTGGTCCAGTGAGCCGCTTTCGCCACAGGTGTTCCTCCTGATATCTACGCATTTCACCGCTACACCAGGAATTCCACTCACCTCTCCCACACTCAAGCCCGGCAGTTTCTCGTGCAGACTATGAGTTGAGCCCATAGATTTCACACAAGACTTACCAAACCGCCTACGCACCCTTTACGCCCAATAATTCCGAACAACACCCCCCCCCCCCGCATTACCGCCGTCTCTGGCACGACGTT
+
CCCCCGGGGGGGGGGGGGGGGGGGGGGGGGGGGGGGGGGGGGGGGGGGGGGGGGGCGFGDFGGGGCGGGGGGGGGGGGGGCGGDGGGGGGFGGGGGGGGGGGGGGGGFGGCGGGGGGGGGCFGDEGGGFGGG:EGGFGGGGFGGGGGGGGGGGGGGCFDFGFECD+@8DFFFFGGGGFGGGGG;:EEGF9EBFFF?FC:F:CCFGGGGCF?FC+>CFCAGC4DEGGB4E<4*28A<@C6EEC5C*2*)+;EFC4><D(0;)7)))/:>5<C))/*2*,*<4-((,(()(/6:)(,/5)(((
@M03506:14:000000000-AKVR1:1:1101:18246:7551 2:N:0:43
CTAGGACTACAAGGGTATCTAATCCCGTTTGCTCCCCTGGCCTTCGTGCCTCAGCGTCAGGAACTGTCCAGAGACCCGCCTTCGCCACTGGTCTTCCTTACGATATCTACGCATTTCACCGCTACACCGTAAATTCCAGTCTCCTCCCCAGTCCTCAAGCACGGCAGCATCGAATGCAGTTTCGGAGTTAAGCTCCGCGCTTTCACACCCGACTTACCGCGCCGCCTACGCACCGTTTAGGCCCAATGAATCAGAACAACCCTTGGGCCCCCGGTATTACCGCCGCTCCCGGCACCGAGTT
+
CCCCCGGGGGFGC@FEGFGFCFGGGGGGGGGGGGGGGGGFGGGGGGGGGG,FCGGGGGGGGGGGGGGGGGFGFGGFFGGEGGGGG>FCGB<CFFGFGGGFGFGGGGGGGGGGDGGGAFGGGGGGGGGGCEFF+<FFCFGFG=DGGG,BCF@FDFGGG8DGCGGGGDGGGFFFGGCGFFEFC,2@6+CEFG9DF,>DE5**47DDC7CGG45)=4=?C8?57<D*:D3>2*.*/<)/49)+++9DDC6@CCC@**2:C1C5))0**<;)1)))))1:E<8C4((4476)()-()(,*).(-(
@M03506:14:000000000-AKVR1:1:1101:21243:7570 2:N:0:43
CTAGGACTCCAAGGGTATCTAATCCTGTTTGCTCCCCTAGCTTTCGCGCCTCAGCGTCAGTTGTGGTCCAGGGTGCCGCCTTCGCCACTGGTGTTCCTCCCGATCTCTACGCATTTCACCGCTACACCGGGCATTCCACACCCCTCTACCGCACTCCAGCTTGCCAGTATCCCCTGCCATTCCCCGGTTGAGCCCGGGGCTTTCACAGCAGACTCACCAAACCACCCACGCACAGTTTACGCCCTGTATTTCCGCGTACCGCTTCCACCCCTCGTATTACAGCGGCGTCTTGCACGCGGTC
+
@CCCCFGG9CFGGGGG9FFFAFGDFGGGGGCFCFGGGC<<F<<ED:EGGG7CE8<@6@,BEAFFGGGGGGGGDGFFEGGDCFGGGGGGF?EGAFEGFGG8BF@>7<,F9FGGEEFFA@F,@F=7>E<F::C+@<E,,,3AF+CCFGG9BAB@>+6>,@8<,:6DDECEFF;F,+>@,,,7;;,64:*4*>2DD<**:CCGE<E?CFGFFC<C77++**2**/C592.2:)7*70)0.**<CC)//*0*+33/95*951):5.0<5C+/*))0.)1*;4*+),42,3(0,)()*,4*5)(((
@M03506:14:000000000-AKVR1:1:1101:2997:7573 2:N:0:43
CTAGGACTACAGGGGTTTCTAATCCTGTTTGATCCCCACGCTTTCGTGCCTCAGTGTCAATAATAGTGTAGCGAGCTGCCTTCGCAATTGGTGTTCTATGTCATATCTAAGCATTTCACCGCTACATGACATATTCCGCTCACCTCCACTACATTCAAGACAGATCGTATCAACGGCAGTTTCCGGGTTAAGCCCCGAGATTTCCCACCCGACTTACGACGCCACCTACGCACTCTTTCCGCCCACTGCATCCGAACAACGCTTGAGACCTCTGTATTACACAGCCTCCTTGCACAGCGTT
+
CCCCCGGGGGGFGGGFFGGGGGGGGGGGGGGGGGGGGGGGGGGGGGGGGGEGGGFGGGFGGGGGGGGFGGGFGGGGGGGDGGGGGGGGGGGGGGGGGGGGGGDGF?EF9FFGFGGFEGFGGGG7F@FGG:FGGGDF?,@CEGGGGGG8EFFFF=EF;ECA?8D8E,@B?8D9FFCC6+1DCGGF>E6@EC,3,@3+@*57D:C:,4<7E4*;ECC,;45:4CGD*>A9C7:*2)2+9C+>*=39**=4+3+663**9(7C3559*0+8@>66**2+24*<)),,(,,)()).7)8>:)--(
@M03506:14:000000000-AKVR1:1:1101:13945:7581 2:N:0:43
CTAGGACTACAAGGATATCTAATCCTGTTTGCTCCCCACGCTTTCGCTCCTCAGCGTCAATATCGGCCCAGAGACCCGCCTTCGCCACCGGTGTTCCTCCTGATATCTGCGCATTTCACCGCTACACCAGGAATTCCAGTCTCCCCTACCGAATTCTAGCTTGCCCGTATCGGCTGCAGGCCCGGGGTTGAGCCCCAGGTTTTCACAGCCGACGCGACAAACCGCCTACGAGCTCTTTCCGCCCAATACTTCCGGCCAACGCTTGCACCCTACGTATTACCTCGCCGGCTGCCACGTATTG
+
CCCCCGGGGGGGGGGGGGGGGGGGGGGGGGGGGGGGGGGGGGGGGGGGGGGGGGGGGGGGGGGGGGGGGGGGGGGGGGGGGGGGGGGGGGGGGGGGGGGGGFGGGGGGGGGGGGGGGGGGDGGGGGGGGGGGCFGGGGGGGGGGGGGFGGG>EDFFFGFC;DFGGGGGDDFFCGF>GFGGGGCGGG5=CE:EFFFE:EGFGG5<7CC7=>DGGGGCCDBG4CF5DGE3:D3CD36?<C*3CCDGGEG@+@9@FFC)76**)8>35CGF653))7;?:,8?)).3,9()351(.).))))()
@M03506:14:000000000-AKVR1:1:1101:16260:7594 2:N:0:43
CTAGGACTACAGGGGTATCTAATCCTGTTTGCTCCCCACGCTTTCGTGCATGAGCGTCAGTATTGGCCCAGGGGGCTGCCTTCGCCATCGGTATTCCTCCACATCTCTACGCATTTCACTGCTACACGTGGAATTCTACCCCCCTCTGCCATACTCCAGCCCGCCAGTCACCAATGCAGTTCCCAGGTTAAGCCCGGGGCTTTCACATCGGTCTTAGCGAACCGCCTCCGCACGCTTTACGCCCAGTAATTCCGATTCACCCCCGCCCCCCACGTACTACCGCGGCCGCTGGCACCTATTT
+
B@CC8FFGGCG8FD7CF<AFFAEGGGFGFGGCEFA<BCF:+FFGGGGGGFGFG?F:+B@FGFGGE<FFCECG7+CFFF7FFFF<FG7==CF=CDBG<CFF?EGGC9FFFGGGD:CE@,??C9<EGGG7F=+=:FFG9FGG8DCCCC,>BC,671@BDC,=>>B+4++7DFCFE?86C;C9,EA9@,*45,5,@D>CDD;*:*,,;C97C*9*=*>++;2/))1*)95)2))*>)8C2>FG*:>5C50*30+9*0**9):?*))))**0:5))85*2*,9C,(49(((0,)-(7<)*74)))
@M03506:14:000000000-AKVR1:1:1101:5110:7618 2:N:0:43
CTAGGACTACCAGGGTATCTAATCCTGTTTGCTCCCCACGCTTTCGCACCTCAGTGTCAGTATCAGTCCAGGTGGTCGCCTTCGCCACTGGTGTTCCTTCCTATATCTACGCATTTCACCGCTACACAGGAAATTCCACCACCCTCTACCATACTCTAGCTCGTCAGTTTTGAATGCAGTTCCCAGGTTGAGCCCGGGGATTCCACATCCAACTTAACGAACCACATACGCGCGATTTACGCCCAGTAATCCCGATTAACGCTTGCACCCTCTGTATTACCGCGGCTGCTGGCACAGAGTT
+
CCCCCGGGGGGGGGGGGGGGGGGGGGGGGGGGGGGGGGGGGGGGGGGGGG@FFGGGGGGGGGFGGGGGGGGGGGGGGGGGDGFCECCEFCFFF?CFF?EGGGGGGG9<EFFGGGGGGFGGGGGGDFGGGFGGGGGGCCFGGGEEFG8AFGGGFGDFFGGGAAEGGFEGGGFFECFFGGGGFFGGDGFDGFC@6@FGCG*@:9,7EAGFCFD7<FEG+AAC4D5,9*;8CC>ED3))(:@FCEDD*5<FGG+;?:*9*27+).7*<=FFF>F;4>2A@9*2-4>6603)-).8)()*))(-.
@M03506:14:000000000-AKVR1:1:1101:8114:7632 2:N:0:43
CTAGGACTACAAGGGTTTCTAATCCTGTTTGCTCCCCACGCTGTCGCGCCTCAGTGTCAGAAACTGCCCAGCAGACCGCCTTCGCCACCGGTCTTCCTCCGGATCTCTACGCATTCCACCGCTACACCCGGAATTCCGTCTGCCTCTACAGCCCTCGAGTTTGACAGTCGGCACGGCAGATCCGGGGTTGAGCCCCGGACTTTCACCACACCCTTATCAAACCACCTACGCGCCCTTTACGCCCAGTGATTCCGGACAACGCCCGCCCCCCCCGGATTACCGCGGCTGCTGGCACGCCGCT
+
CCCCCGGGFGGGFGG@FFGGGGGGGGGGGGFFGGGGGGGEGGGGGFGGGGFGGGGGGGGGFGGGGGGGGGGGGGFGGGGGGFGGGGGGGGGGGFGGGGGGGGGGGGGGGGGGGGEGGFGGGGGGGGGGGG@FGGGGGGGGGGGGGGGGGGGGGGCFEGG<CFGGGF9EFGEGGDC*;>CF>ECECC5*=:<CFGGGGC?C*>EFFFG+27DDD<FF7C67:FF*>D7FD5>CDDFG0DFE*:CG3*C*9C+9B6)*90*AB>)75E*<E@GE>3***-*<-,-,(((7()4(7,47))-((
@M03506:14:000000000-AKVR1:1:1101:13812:7634 2:N:0:43
CTAGGACTACCAGGGGTATCTAATCCTGTTTGCTCCCCTAGCTTTCGCGCCTCAGCGTCAGTTGTGGTCCAGTGCGCCGCTTTCGCCACAGGTGTTCCTCCCGATATCTACGCATTTCACCGCTACACCGGGAATTCCACGCACCTCTCCCACACTCAAGCACGGCAGTTTCGCCTGCAGGCCCCGAGTTAAGCCCGGAGATTTCACAGGTGACTTACCGCGCCGCCGACGCGCCCTTTCCGCCCAATAATTCCGAACACCGCTTCCCCCCCTCGTATTCCCGCGTCTGCCGTCACGCACC
+
CCCCCGGGGGGGGGGGGGGGGGGGGGGGGGGGGGGGGGGGCFGGGGGGGGGGGGGGGGGGGGGGGGGGGGGGGGGGGGGGGGGGGGGGGFDGGGGGGGGGGGGGEGGGGGGGGGGGGGGGGGGGGGGGGGGGGGGGGGGGGGGGGFG9DGFGGGGEFGGFGGGDEG8E8F9E:EGEFF?ECC5CGE5EF:;,69C=8E5>E5FCFGGFFCFGG<FC7CFEG3CE33>)*17EDEFG>GF+@EDC::85E+@*7@9*515*).75<*<;F@DE5C/**3)05<(21(4)4*)()((95)(((
@M03506:14:000000000-AKVR1:1:1101:8907:7661 2:N:0:43
CTAGGACTCCAAGGGTATCTAATCCTGTTTGCTCCCCTAGCTTTCGCGCCTCAGCGTCAGTTGTGGTCCAGTGCGCCGCTTTCGCCACAGGTGTTCCTCCCGATATCTACGCATTTCACCGCTACACCGGGGAATCCACGCACCTCTCCCACACTCAAGCACGGCAGTTTCGCCTGCAGGCCCCGCGTTAAGCCCGGAGATTTCACAGGTGACTTACCGCCCCGCCTACTCGCCTCTTACGCCCAATCATCCCGAACCACTCTTTCCACCCTCGTATTACCGCGGCTGCTGCGACGACGCT
+
CCCCCGGG@FGGGGGFGFFGGGGGGGGGGGGGGGGGGGGGGGGGGGGGGGGGGFGGGG:FFEDGGGGGGGFGGGGGGGGFGFGGGGGGDGGGGGGGGGF8FFGGGGGGGGFGEGGGGGGGGGGEGGGGGDFFCGGFGFGGGGGGGGGGFFG?>E,8DCFG6ECED:C8,=E<C>*>EG96C*;EC*:EGEDFGGGCEGCE6D7FFF7<=>C+<*<97C):)9C7/).)2*)2/7)*87*285<<**;)+9+/8)*)1(9=)0***3:*<><7>3/80,4+6((,339)-/3))((/))4(-
@M03506:14:000000000-AKVR1:1:1101:4497:7663 2:N:0:43
CTAGGACTACAAGGGTTTCTAATCCTGTTTGCTCCCCACGCTTTCGCACCTCAGCGTCAGTGCTGGACCAGTTAGCCGCCTTCGCCACTGGTGTTCTTCCCAATAACTACGACTTTCACCCCTACACTGGGAATTCCACTAACCTCCTCAAGTCTCAAGGTCGCCCGTATCAAAGGCAGTGCTGGAGTTGAGCTCCAGGGTTTGAGCCCTGACTTAACAACCCCCCGACGTGCGCTTGACCCCTATACACTCCGAACACCGCTAGCCCCAGCCGAATACCCGCGTCTGCTGGCCAGCAGGG
+
@<C@6@F9@9CF@E@GD-;CE<CEE,6=,,@F<6ED@F++@:7@CFE:::;@<,EEFCGDG9FGDEC,,,,,666C@+:+6:,C@,?F,B=C=E@FC<,5,B<?,,C,?,,4++4,,,:,,@+AE<<,,A<,,,A5AEE,A8=8;D>?,8647,@D7:@8@,68C6@>>,337,381,@E,,=;CC,,,8,86,3,398*50@*,*419;7*,2<,2;+,/***2)).:7):9558(*)++****++*0++0<.)*14*:)0)//+*0/)*0))*22(13(,,((((0.=)()((*))(-(
@M03506:14:000000000-AKVR1:1:1101:20261:7680 2:N:0:43
CTAGGACTCCAAGGGTATCTAATCCCGTTTGCTCCCCACGCTTTCGTGCCTTAGTGTCAGGAACGAGCCAGTTATCTGCCTACGCCATCGGTGTTCCTCCCAATATCTACGGATTTCACTCCTACACTGGGAATTCCAATAACCTCTCTCGTCCTCTAGCTGAGCAGTTTCTATAATGGATATTCGGTTGAGCCGAACGCTTTCACTACAGACACACTCTGCCACCTACGCAACTCTTTCCGCTCAGTAATTCCGGCTAACTCTCGCATCCTCCCTATGCCCGCGTCTGCCGGCCCGGACG
+
CCCCCGGG9FGGGGGGGGGGGGGGGGGGGGEGGGGGGGGGGGGGGDGGGGFGGGGGGFGGGGGGGGGGGGGGGGFGGGGGGCGGGEEFGGGGGGGGGGGGGGFGGGGGFGGGDG7F9FD<FFFGGFGGFGGGGGCGGGGGGGGE;DFF=ECFGGGGGGGGFGFEGGGGDGCAFGGGGGFEA8DAD88=EEGGFGCG81+4*0*<:FGA,97CGC6,3*;?:CGGG4?*4;575A4>CD6,5=C*7=9:7;7@666:)(2<;+8+7=*8/<0**9*;<26+-,4((-(0,*)-770)8)-((
@M03506:14:000000000-AKVR1:1:1101:3096:7684 2:N:0:43
CTAGGACTACAAGGGTATCTAATCCTGTTTGATCCCCACGCTTTCGTGCCTCAGTGTCGATAATAGTGTAGCGAGCTGCCTTCGCAATTGGTGTTCTATGTCATATCTAAGCATTTCACCGCTACACGACATATTCCGCCCACCTCCACTACATTCAAGACAGATAGTATCAACGGCAGTTTCCGGGTTAAGCCCGGATATTTCACCACTGACTTACCTTCCCTCCTACGCACCCCTTAAACCCAGTGAACCCGGATTACCCTTGCACTCTTCGTACTACCGCGGCTGCTGGCCCGGAGTT
+
BCCC8FEGGGCFCGGC<FGGGGGF9FCFGFCFFGGGG8@FCCFEGDFDEFEFFEFE<C:FEF@EFF;CFECF@@FGC@EFGGGGG@CFGFGG?FGGF<FGGGCF<AEFGFEE,EB@FEE,4CFGGGECEG:FD?FF<,F+>EG@FFG8DFF=FE7EF8@,,,@DEG,7,7,:ED>C8=CFGGGGG66:6D9EE,38*@*@DCCDFG9?7D*2<;:=CF6:CGG,;CF/9*877))/6>)+5A>**5CF+B+5>:8D5(23*//09F9*+)**17:0*2*<(,(,(,3)4))()(()))((,
@M03506:14:000000000-AKVR1:1:1101:13431:7689 2:N:0:43
CTAGGACTACAAGGGTATCTAATCCTGTTTGCTCCCCACGCCTTCGCACCTCAGCGTCAGTCTCGGTCCAGAGCGCCGCCTTCGCCACCGGTGTTCTTCCCAATATCTACGAATTTCACCTCTACACTGGGAATTCCGCGCTCCTCTCCCGAACTCCAGCAAATCAGTCTCGAGCGCAATTCCCAGGTTGAGCCCGGGGCTTTCACACTCGACTTGCCCCGCCGCCTCCGCGCCCTTTACGCCCAGTAACTCCGAACACCGCTCGCCCCCTCCGTATTACCCCGCCTCCTGTCCCCAACTG
+
CCCCCGGG-FGGGGGFGGGGGGGGGGGGGGGGGGGGGGGGGGGGGGGGGGFGGGGGGGGGGGGGGGGGGGFAEGGGGGGGGGGGGGGGGGDGGGGGGGGGGGGGGGGGGGGDCGFGFFFGGGGGGGGGGGGFEFGGFGGGGGGGGGEGGGE6CGGGGFGGGGCCFFFEGEGF,5C5EG*CDFFFFFFGGGCFGGGGC5=EE<+<9FGGFGG*>C=<+;FGGDGGGC@):577C)>33*/2/:7DD*3*<09@4:<<>1*/)7)>7?C:E@)08>/20(*+-((3(-().),)))5*)),((
@M03506:14:000000000-AKVR1:1:1101:9122:7721 2:N:0:43
CTAGGACTCCAAGGGTATCTAATCCTGTTTGCTCCCCACGCTTTCGCGCCTCAGCGTCAGTTACGAGCCAGAAAGCCGCCTTCGCCACTGGTGTTCTTCCTAATATCTACGAATTTCACCTCTACACTAGGAATTCCGCTTTCCTCTCTCGTACTCAAGCTTTCCAGTATGAAACGCACCTCCTGGGTTAAGCCCAGGGCTTTCACGCCTCACTTAAAAAACCGCCTACGCGCCCTTTACGCCCAGTCATTCCGAACAACGCTCGCCCCCTCCGTCCTCCCGCGCCCCCTCGCCCGGCGTT
+
CCCCCGGG-FGGGGGGGGGGGGGGGGGGGGFGGGGGGGGGGGGGGGGGGGGGDGGGGGEEGFFGGGGGGGGGFGGGGGGGGGGGGGGGGGGGGGGGGGGGGGGGGGGGGGFGFGGGGGGGGGGGGGGGGGGGFGGGGGGGGGGGGGGGGGGGGGGGGF?FGGGGDDGGGGGGGGGGDGGG,@CFGFGGEEFFFEGGDGCEFGFDGFGFGG47=FGCCCCECGGDD<B3CGF5<ABG@D6CCEDC*/<?+<+19/9579*:)8)*98CD8<)7><;**-*28(,72(-)()((8((17),,(
@M03506:14:000000000-AKVR1:1:1101:15441:7727 2:N:0:43
CTAGGACTACAAGGGTTTCTAATCCCGTTTGCTCCCCTGGCCTTCGTGCCTCAGTGTCAGGAACTGTCCAGAGACCCGCCTTCGCCACTGGTCTTCCTTACGATCTCTACGCATTTCACTGCTACACCGTAAATTCCAGTCTCCTCTCCAGTCCTCAAGCACCGCAGTATCAAATGCAGTTTCGGAGTTAAGCCCCGAGATTTCACACCTGACTTACGACGCCACCTACGCACCCTTTACGCCCAATGAATCCGAACAACGCTTGAGACCCCTGTATTACCCCGGTCGCTGGCACAGAGTT
+
CCCCCGGGGGGGGGGGGGGGGGGGGGGGGGGGGGGGGGGDGGGGGGGGGGGGGGGGGGGGGGGGGGGGGGGGGGGGGGGGGGGGGGGGGGGGFGGGGGGGGGGGGGGGGGGGGGGGGGGGGGGGGGGGGGGGGGGFGGGGGGGGGGFGGGGGGFEGGGGGGGGGGGGEGGGGGGGGGGGGGFGGDGG>DEFEACFGGGCEGGGF:CCGEGCGGGGGGGFDDDCGGGFFF5A58?):@<69E=9DG596<C?F)8C7<6*/)07*103)95/.870:96=<<(4(-((090,(7?225::A6
@M03506:14:000000000-AKVR1:1:1101:5714:7738 2:N:0:43
CTAGGACTACAAGGGTATCTAATCCCGTTTGCTACCCACGCTTTCGTGCCTTAGTGTCAGGAATGAGCCAGTTATCTGCCTACGCCATCGGTGTTCCTCCCAATATCTACGGATTTCACTCCTACACTGGGAATTCCAATAACCTCTCTCATCCTCTAGCTTTGCAGTTTAGATAATGTTTATCCGGTTGAGCCGAACGCTTTCACTATCTACTTACAATGGCACCTACGCAACTCTTTACGCCCAGTAATTCCGGATAACGCTTGGATCCCCGTATGACCGCGGCTGCTGGCACGAAGTT
+
CCCCCGGG?GGGGGGGGGGGGGGGGGGGGGGGGGGGGGGGGGGGGGGGGGGGGGGGGGGGGGGGGGGGGGGGGFGGGGGFGGGGGGGGGGGGGGGGGGGGGGGGGGGGGGGGGGGGGGGGFGGGGGGGFGGGGGGGGGGF89EFECBC4@EGGG?FFGGGGGGGGGF@FFGCGFD;AEDFGGF;FBGEDGFGGGGG6>;>CDFF:FFECFGGGGGGGGAFGGGGCGFFG4>EGFFGFGF?<57CGCGFF9CAFF4):?GG4;B38FCFD44F5)CEF3*<:>9,909DFFF0)()7)03<6
@M03506:14:000000000-AKVR1:1:1101:18189:7740 2:N:0:43
CTAGGACTACAAGGGTATCTAATCCTGTTCGCTCCCCACGCCTTCGCTCCTCAGCGTCAGTAATGGCCCAGAGATCCGCCTTCGCCACCGGTGTTCCTCCTGATATCTGCGCATTTCACCGCTACACCAGGAATTCCGATCTCCCCTACCACACTCTAGTCTGCCCGTATCGAATGCAGACCCGGGGTTAAGCCCCGGGCTTTCACATCCGACGCGACAAACCGCCTACGAGCTCTTTACGCCCAATAATTCCGCACAACGCTCGCACCCTCCGTATTACCGCGGCTGCTGGCAGGTAGTT
+
CCCCCGGGGGGGGFGGGGGGFGGGGGGGGGGGGGGGGGGCGGGGGGGGGGGGGGGGGGGGGDGGGGGGGGGGG8FGGGGGGEGGGGGGGGGGGGGGGGGGGGGGGCGGGGGGGGEGGGGGGGGGGGGGGGGEFGGGGGGGGEGGGGGGGGFGGGFFFGEGGGGGGGGGGFG7D8EGGGGGGGGD>EEGGGGFFFGGGGGG*CC;9CC?FCD3><C:CD55DGGCDG>ECC)*98@G<7FCEGGG3=6)3<CBF?*1995C);)CDC5>G>F)75;8:442619>(4()(/5()(()0*5.-
@M03506:14:000000000-AKVR1:1:1101:24878:7750 2:N:0:43
CTAGGACTACCGGGGTATCTAATCCTGTTTGATCCCCACGCTTTCGTGCCTCAGCGTCAATTATACCTTAGTAAGCTGCCTTCGCAATTGGTGTTCTGTGACATATCTATGCATTTCACCGCTACTTGTCACATTCCGCCTACCTCAAGTATATTCACGCTCTTCAGTATCAAGGGCACTGCGATAGTTAAGCTACCGTCTTTCACCCCTGACTTAAACAGCCGCCTACCCATCCTTTAAACCCAATAAATCCGGCTCACGCGTGGATCCTCCGTATAATCGCGTCTGCTGGCCAGGAGTG
+
-C@CCGGGGGGG7E@FG@EFGGFEFGGFFGGCFFGCFGGCCFEGFGGGGGGGGFGGEFEE<99EE6EACGEGG9FFFEGCEEF<:CFGGFFGGFCFGGGGGGCGCE,?ED<9F9FFFFDEGGD@FGCCFGF<FG;9@,CFG=EFFGD844EAEFGFE,4@@6+,7,7,EDFF:@DEEDEGGG8+6++6=EDD,=BEFCFE,=7;C,,@**;*C+;DCF>FGGF57/?@E*),*2/2@BAFG9**:?:AG9++/53))(2A4))2)CE=C5:*?7/**)*+)4(2((-))*)(..,95>61(
@M03506:14:000000000-AKVR1:1:1101:18531:7750 2:N:0:43
CTAGGACTACAGGGGTTTCTAATCCTGTTTGCTCCCCACGCTTTCGCGCCTCAGCGTCAGTGTCGGTCCAGTGAGCCGCCTTCGCCACTGGTGTTCTTCCCAATATCTACGACTTTCACCTCTACACTTGGAATTCCCCCCACCTCTCCCGCACTCAAGCCATACAGTATCCAGCGCAATTCCCAGGTTGAGCCCGGGGCTTTCACGCCTACCTTGATTCGCCACCTACGCGCCCGTTACCCCCACTACTCCCGACCACCCACACCCCCCCTGCTATTCCCCCCGCCGCTGTCGCGAAGTT
+
CCCCCGGD9F9FFEDGGEGC9EEGGC9FGCEF@FGGG8F8@FF8C@ECGE7F,@<:FF,,F6,<@FCEG?,<,:CFE@FGGGC6CF,FFFGG,E:FFDG?EFEEGFG<BF@7++@,:,C5,:E,F,,,,4,=,?4?,,87F>BE8B?DDD+++@=?8,@DFG9<F:DA7;F9,,,**3*56@7D3,*2,4,,,54*:E**:4,3+<**2*2*=*>;*1;+*2**2*2/<*7155))-2)2++//>**0+++/5)*)175/)).*///8:3)0)*<++)*+).(,(((.(0(./(())7(4)
@M03506:14:000000000-AKVR1:1:1101:18796:7762 2:N:0:43
CTAGGACTACAAGGGTATCTAATCCTGTTTGCTCCCCTAGCTTTCGCGCCTCAGCGTCAGTTGTGGTCCTGTGCGCCGCTTTCGCCACAGGTGTTCCTCCTGATATCTACGCATTTCACCGCTACACCAGGAATTCCACGCACCTCTCCCACACTCCAGCACGGCAGTTTCGCCTGCAAGCTCCCAGTTGAGCCCGGAGATTTCACAGGTGACATACCGCGCCCCCTACGCGCCCTTTACGCCCCCTAATTCCGACCACCCCTCGCCCCCCCTGTCTTCCCGCCCCTGCTCGCACGGAGTT
+
CCCCCGGGGGGGFGGGGGGGFGGGGGGGGGGGGGGGGGGGGGGGGFGGGGGGGGGGGGEDGGGGGGGGGGGGFGGGGGGGGGGGGGGGCFGGGGGGGGGGGGGGGGGGGGGGGGGGGGGGGGEGGFGGEFGGGGGGGGGGGGGGCGGGGGGGEGDGGGGGGGCEEEG>7;C@GGE?FFCGG87FG>FGGGCFGF*@C***4=,>44,,,;*+=+5,9;)*)97*1:.=F<B*CB7).2*<*:9/)**0*3+9/6575;*1)00C55*02<)))*++<)*<8((((,()24)(0139))-1(
@M03506:14:000000000-AKVR1:1:1101:8724:7769 2:N:0:43
CTAGGACTACAAGAGTATCTAATCCTGTTTGCTCCCCTAGCTTTCGTGCATCAGCGTCAGTTGTGGTCCAGTGAGCCGCTTTCGCCACAGGTGTTCCTCCTGATATCTACGCATTTCACCGCTACACCAGGAATTCCACTCACCTCTCCCACACCCAAGCCCGGCAGTTTCTCGTGCAGACTATGAGTTGAGCCCAGAGATTTCACACAAGACTTACCAAACCGCCCACGCACCCTTTACGCCCACAAATCCCGAACTACCACCGCCCCCCGCGTATTACGCCGGCGGCTGGCCGGAGTCC
+
A<CCCDGC-CEFFCFFD@EFGGGGFF9FFG8FDE<FGGFGGCCFGGGGGGGFFGFEF@6BFFGFEFG,EFFFFGGGCFGDECFGGGGGGDBCFDEGFGFGG8EFGGGGFF7FE7?5BFGCDGGCCDFGGGC+AFECGDFEGGEDDECCF8,66=+>8+@6EDE+C88DF=EDDE6,++6,@::,,,@:E9;,>,DF,@:7A+,33,7,4**9CFCFG4C6C***2))2=))4285239:C;CCDD**.*?+)))15)(*3))097*:>E)/)85***(*<(-(-(-()-)((0(,)))-(-
@M03506:14:000000000-AKVR1:1:1101:7563:7801 2:N:0:43
CTAGGACTACAGGGGTTTCTAATCCTGTTTGATCCCCACGCTTTCGTGCCTCAGTGTCAATAATAGTGTAGCGAGCTGCCTTCGCAATAGGTGTTCTATGTCATATCTAAGCATTTCACCGCTACATGACATATTCCGCTCACCTCCACTACATTCAAGACAGATAGTATCAACGGCAGTTTCTGGGTTAAGCCCAGAGATTTCACCACTGACTTACCTGCCCACCTACGCACCCTTTAAACCCAGTGAATCCGGATAACGCTTGCACCCACCGCATTACAGCGGCTGCTGTCACGGCGTT
+
CCCCCGGGGFFGGGGFEGGGFGGGGGGGGGEFFGGGGGGGGGGGGGGGGGGFGGGGGGGGGGGGGGGGGGGGGGGGGGGGGGGGGGGGGGGGGGGGGFGGGGGGGGGGGGGGGGGGGGGFFGGGGGGGGGGGGGGGGGGCGGGGFEFGGFGGGGGGGGGGGGFGGAAEGGGGAFGDGGGGFGGGGFGGGGGGGGGG8EGGGFCCGGFFFGGFGGGGG*BFGGGGD4**<9?DD88:>61C,=C/9EF*=B>BF>3**/+35>A8*8?A8)5>3)*2:(*:),59(,()(/..*6495337(
@M03506:14:000000000-AKVR1:1:1101:2944:7830 2:N:0:43
CTAGGACTACCAGGGTTTCTAATCCTGTTTGATCCCCACGCTTTCGTGCCTCAGTGTCAATGATAGTGTAGCGAACTGCCTTCGCAATTGGTGTTCTATGTCGTATCTAAGCATTTCACCGCTACATGACATATTCCGCTCACCTCCACTATATTCAGGACAGATAGTATCAACGGCAGTTCCCGGGTTAAGCCCGGAGATTTCACCACTGACTTACCTGCCCACCTACGCACCCTTTAAACCCAGTGAATCCGGATCACTCTCGCACCCTCCGTACTACGGCGGCATCTGGCACGGATTT
+
CCCCCEGGGGEGGGGFGGGGGGGGGGGGGGCGGGGGGGGGGGGGGGGGGGGGGGGGGGGGGGGEFGGGGFAEFEFGGGGGGGGGGGGGGFFFDFGGGGGGGGGGGGGFFGFGFFFGGGGACGFGGG,FFFGGGGGGF8:CF@AFGGGGFF@AEDEFGF9EFGGGGGDFFFGGG?+@C>CFDE=?C6C>>FC9DFCCE5*:,BC7,7E6CFGGFGFDFGFFGGG9CDFFGG>59AAG=4@71<C5C5@A++3@AA)>D6CF6=F*1;C:C3*8)9/**(*+(((200()(*69612C)0(-,
@M03506:14:000000000-AKVR1:1:1101:15454:7836 2:N:0:43
CTAGGACTACACGGGTATCTAATCCTGTTTGATCCCCACGCTGTCGCGCCTGAGCGTCAGTAATGAGCCAGTGAGCCGCCTTCGCCACCGGTGTTCTTCCCAATATCTACGAATTTCACCTCTACACTGGGAATTCCACTCACCTCCCTCATACTCAAGCTAAACAGTTTCAATGGCAGTTCCGGAGTTGAGCTCCGGGCTTTCACCACTGACTTGGATAGCCGCCTGCGCGCGCTTTACGCCCAGTAATTCCGAACAACGCTGGCCCCCTTCGTGTTATCGCGGCAGCTGGCACTAAGTT
+
CCCCCGGGFGGGGGGGGEFFEDGGGG<FGGGFGGEGGGGGGGDGGGGGGCGGFCFG@FGGGGGGGGFGGGGGDGGGGGGEEFFFEEEGGGGCGEFGGG<DFEFGGGGCFFGGFGCFFEGGGGFFFFGGGCDDFGCCACG?EEFFEG,+6DFDG=FGGFFDCFGFGFFGGGGF=ED?DC>FAFG66>>E8EFGGC,@CECC=@F9,5A?CFG><DC;***,24*/):;?FGF=53>3(/;@*2CD37F=EC:84)77/,9*5).*)*8>EE:@FC***,*+.((4(9(0(8((8.87)).64
@M03506:14:000000000-AKVR1:1:1101:15281:7844 2:N:0:43
CTAGGACTACAAGGGTATCTAATCCTGTTTGCTCCCCACGCTTTCGCGTCTCAGCGTCAGCAACGATCCAGAGGGCCGCCTTCGCCGCCGGTATTCCTCCTGATATCTACGCATTTCACCGCTACACCAGGAATTCTACCCTCCTCTATCGCGCTCCAGCTGCCTAGTTTCCGATGCACTTCCGAGGCTAAGCCCCGGGCTTTCACATCGGACTTGGGCAACCGCCTACACGCCCTTTACGCCCAGTCAATCCGAACAACGCTTGCACCCTCCGTCCTACCCCGGCTGCTGGCACGGAGCT
+
CCCCCGGGGGGGGGGGGGGGGGGGGGGGGGGGGGGGGGGGGGGGGGGGGGEGGGGGGGGGGGGGGGGGGGGGFFGGGGGGGGGGGGGGGGGGGGGGGGGGGGGGGGGGGGGGGGGGGGGGGGGGG9DDFGEGDGGGGGGGGCEGGGGGGGGDEGGGGCFF6CGGFFCDGAFGGDEEEGGGD9EE>8EEF,CEFFFGCEGGGGFGEF7@E<C5CGFCG*)795CCDG>>G45=C>;)4<?CEECG3*3*002@7)1*1(0C5:7>C5+=F3*073/8*1*38(339;65()5(77?*)<1((
@M03506:14:000000000-AKVR1:1:1101:22248:7847 2:N:0:43
CTAGGACTACCGGGGTTTCTAATCCTGTTTGCTCCCCACGCTTTCGTGCCTCAGTGTCAGTGTTGGCCCAGGCAGTCGCCTTCGCCACGGATGTTCCTCCTGATCTCTACGCATTTCACTGCTACACCAGGAATTCCACTACCCTCTGCCACACTCTAGTCGCCCAGTTTCCATCGCAATTCCCAGGTTGAGCCCCGGGCTTTCACGACAGACTTAAACACCCACCTACGAACGCTTTACGCCCAGTACTTCCCAGTACTGCTTGCACCCTTCGTATTACCGCGGCTGCTCGCCCCAAGTT
+
CCCCCGGGCFGGEGGGGGGGGGFGGGGGGGCFGFFCFFGEG7FGGBFGGGGGFGFGGGGGGGGGDGGFFEGFGFFECC>FCGCFGGGGGGGGGGGGG<DFG<C?FCFGFF7F++?<CEFFDFGAFEG@FFG7FG?F<AFEGGEFFGFGGECFDEDFF8DD=ECC@6E>DAD=,@DCEEC3EFDDA>3@:CE7>,***@59*@<F7:9*7)29FGG,++4,*2/*2>54?9)*/059;*+>EE)97/0@:?9B/)*9*.*+19=:C:+987/<F*28*,*3)-(-1((.())-.(-18)1))
@M03506:14:000000000-AKVR1:1:1101:3174:7851 2:N:0:43
CTAGGACTACCGGGGTATCTAATCCCGTTTGCTCCCCTGGCCTTCGTGCCTCAGTGTCAGGAACTGTCCAGAGACCCGCCTTCGCCACTGGTCTTCCTTACGCTCTCTACGCATTTCACTGCTCCACCGTAAATTCCAGTCTCCTCTCCAGTCCTCAAGCACCGCAGTCTCAAATGCAGTTTCGGTGTTAAGCCCCGAGTTCTCACACCTGACTTACGACGCCACCTACCCCCCCTTTACGCCCAATGACCCCGAACAACGCTTTAGACCTCTGTACTACCGCGTCCGTCGGCACATCGCT
+
<<A<CDFEEEEG+@:@76EFF<FGEFEAFF;FGGGGGC@DEGF8E@FFEDFFEEFFFF@<AFCGGGGD,C,CE8FFDGCFFFGEEEEGGGGFGFDFGGGFFG,BCEFF@FCEGGGCFAFGFFG,5<F?4EEGFE=A,EF@F=,C,>@DC9,@EF,@,6>EBDGG>+@@,,6,@DEFFD93@DF+:++++8,@;3++*@E*5+7E,,,<7C3CGC,<+9>C5CC77D46C*)2>5A536++3=7><CCF:+<>:.19<1*:)))**20)+00;/*+++.*0((-(((().7(()(,2*)-(,
@M03506:14:000000000-AKVR1:1:1101:3391:7859 2:N:0:43
CTAGGACTACAGGGGTATCTAATCCTGTTCGCTCCCCACGCTTTCGCTCCTCAGCGTCAGTTACTGCCCAGAGACCCGCCTTCGCCACCGGTGTTCCTCCTGATATCTGCGCATTCCACCGCTACACCAGGAATTCCAGTCCCCCCTGCAGTACTCCAGTCTGCCCGTATCGCCCGCACTCCCACAGTTGAGCTGTGAGTTTTCACGAACAACGCGACAACCCCCCTACGAGCCTCTTACGCCCAGTCATTCCGGACAACCCCCGCACCCTACGTATTCCCGCGGCTGCCGGCCCGTAATT
+
CCCCCGGGGGGGGGGFGGGGGGGGFGFEEEEGGGGGGFGEDFGGGGGGGGCFFFGGEFFGGGGFGGGCFGF?GGGGGGGGFFGFGG7FFGGGEFDGGFGGGFF5FEDF<FFEGGFGGFFFCGFCGGGGCF>7=BEGGF,AC,=D8CCGGDDFFFCFGFFGG97E@?6@8C:7CGD**:C*DDF,,*;=D,,>D,8,>79F9=,>,=?55CD4C58ECC85*9DC)9)):3)/).)*5*/<*:)>DFG*++3==63*9(9A).)1)/*7CEC)7*2++.*0)3(-(4,)-.-4@1()0)(()
@M03506:14:000000000-AKVR1:1:1101:10077:7888 2:N:0:43
CTAAGACTCCAAGGGTATCTAATCCTGTTTGCTCCCCTAGCTTTCGCGCCTCAGCGGCAGTTGTGGTCCAGGGCGCCGCTTTCGCCACAGGTGTTCCTCCCGATATCTACGCATTTCACCGCCACACCGGGAATTCCACGCCCCCCCCCCCCACCCAAGCACGGCCGTTTCCCCTGCCAGCTCCGAGTTAAGCCCGGAGATTTCACAGGGTACTTACCGCACCGCCTACGCGCCCTTTACCCCCAATAAGTCCGCACCACCCCTGCCCCCCCCCGCATCCCTCGGCTCCCTGCCCCATCGT
+
@CCCCGFD--C,,CF-;6<;CFDAG,,;FF,,,CFDFCF,;;CFE@,7@F,@;,;6+8++:C9<,B:6EE@,,8@:F+>+,CF4?F??,,BC=,BFFEEGG+BF:@?,95+@FCFEE,AF:@+8C<@FF7==B,F=D<96>++@+5*>*4*/*/*3*=*=BFE=?*:*3+<:9*;//*+3/<?FCE5:E<7+:AE*/*1*;DCC+9++**02<*+97C):77C1)9.)2*.*175)4F*<+0CC)2860+38=))1>(9*0)09/C@FGD3).)***,)34)(,(((0(.(,)(.*..((-
@M03506:14:000000000-AKVR1:1:1101:25987:7890 2:N:0:43
CTAGGACTTCAAGGGTATCTAATCCTGTTTGCTCCCCACGCTTTCGCACCTCAGCGTCAGTACCGATCCAGTGGGCCGCCTTCGCCACCGGTGTTCTTCCTAATACCTACGAATTTCACCTCTACACTAGGAATTCCACCCACCTCTATCGGACTCGAGATTTGCAGTATCAAAGGCAGTTCCGAGGTTGAGCCCCGGGATTTCACCCCTGACTAACAAATCCGCCTACGTCCGCTTTACGCCCAGTAATTCCGAACCACGCTAGTCCCCTTCGTTTCACCTCGGCTCCTGTCACGACGTT
+
CCCCCGGGEGFAFGGGGGGGGGGGGGGGGGGGGGDGGGGGGGGGGGGEGG@FGFGGGGGGGGGGCDGGGGGFAFGGFGGGGDGFEEGGGGGGGB,CFGCFGFFFFGGGGEGG<FGFGGFDFFGGGGGCCFFAGGGGFGGGGGEGGFFDGGGGDGEECEGGGFFGGGF,@CCFG7;8,3@5DE7@5>EEGCB88,>>EC>E546,<C,/CFFCFG?9FCA*2CF53C>EFD4**0)*/18<CE)9<*<9+3+9?FG*)(0:BEDD7F79+54).1**1)*3-)(-(,()(0)-/5)9)0(-(
@M03506:14:000000000-AKVR1:1:1101:9974:7914 2:N:0:43
CTAGGACTACCAGGGTATCTAATCCTGTTTGCTCCCCACGCTTTCGCGCCTCAGCGTCAGTATCGGTCCAGAGAGCCGCCTTCGCCACCGGTGTTCTTCCCAATATCTACGAATTTCACCTCTACACTGGGAATTCCACTCTCCTCTCCCGATCTCAAGCCAACCCGTCCCAAGCGCAATTCCCAGGTTGAGCCCAGGGCTTTCACGCCTGACCAACCTGGCCGCCTACGCGCCCTTTACGCCCAGTAATTCCGAACAACGCGCGCACCCTACGTCTTCCCCCGGCTGCTGCCCCGCAGTT
+
CCCCCGGG-FFGGGGFGGGGFGGGGGGGGGGGGGGGGGGGGGGGGGGGGGFGGGGGECC@FFFFGGEGGGG@F8FGGGGGGGGGGGGGGGGGGGGGGGGGGCGGDGGGFGGGEGGFG9FGFGGFD<FGGDFFGGGGGGFFFBFGGGGGGGGEEEFEAC?DGFGGGGC@EGGGG,@CE5:C,EEFC6FGGE7,>DFF@5EGG*19,<5?F454,*14*166/;CC35:)2*8*:5>),000*:DD**37+++/90*7C(*2)0)))2*7C;*).10;*-*9((((((()()5)).3)).(()
@M03506:14:000000000-AKVR1:1:1101:14375:7935 2:N:0:43
CTAGGACTACAGGGGTATCTAATCCTGTTCGCTCCCCACGCTTTCGCGTCTCAGCGTCAGTCACGTACTAGAGAGCCGCCTTAGCCACGGGTGTTCTTCCTGATATCTGCGCATTTCACCGCTACACCAGGAATTCCACTCTCCTCTTCCGGACTCTAGTCAGATGGTTTCCATCGGCGTCTCGAGGTTGAGCCTCGAGTTTTCACAACGGGCCTACCTAACCGCCTACACGCTCTTTACGCCCAATAAATCCGGACAACGCTTGCCCCCTACGTCTTACCGCGGCTGCTGGCACGACGTT
+
CCCCCGGGGGGGGGGGGGGGGGGGGGGGGGGGGGGGGGGGGGGGGGGGGGEGGFGGGGDGGGGGGGGGGGGGGGGGGGGGGGGFGGGGGDGGGGGGGGGGGGGGGGGGFGGGGGGFGGGGGGGDFFGGCAGG:FGGGGGGGFCFGGGGGGGG6ECEGGAFGGGDFFG9E,@FCFFGGGGGGCFFF8EECGG?FGGC8E=AE+>@FFG6CDCDEDGGGC=C<FGECGF:FFFCD37C27/2;EDGG5CF9+:=?BG<C;*:>555*8C?G@D3FD0**,1C?0994;9>3;>()(5*))(-,
@M03506:14:000000000-AKVR1:1:1101:3735:7957 2:N:0:43
CTAGGACTACAAGGGTATCTAATCCCGTTCGCTCCCCTAGCTTTCTTGCCTCAGCGTCAGTGACGGCCCAGCAACCCGCCTTCGCCGCAGGTGTTCCTCTCGATATCTACGAAGTCCACCCCTACACTCGCAGGTCCACCCACCTCTCCCTGACACGAGCTTCTCAGCATCCTAGGTCGTCATGGCGTCGCGCGCCCGGAATCTACCCTTTCCTCAAGAAGCCGCCTCCATTCGCTCGCACCCCACTTCCCCCCACTCAATCTCACCCCCTACGCATGCTCCCCCTCTGCTCTCCGGTGTC
+
@B@@8F@FFGGGE?F-6-CCC99C9@F,CF,@FF+,6C<@FCCGG,,;C;,;CE@F,:@FF<,C,+@C@F,CF<CCB:@EEGFFCFCE7+4C,:8@?<FE8F8AE+C,9,++,++,:,C?+449=,,,8AF+++85>5A873+3,,,,78,@3,,,+++++@,3,,7,7,3,,3,,73@3**,,5,4*****4*4/:>*/3*>++=<;+**23;++;***>GG5)))0**1+2/7C()0**2/5****++*0)0/)*(*+19***3*)*)))01**;-/+-)(((,,))62)*5()))(-)
@M03506:14:000000000-AKVR1:1:1101:3887:7983 2:N:0:43
CTAGGACTACAAGGGTATCTAATCCTGTTTGATCCCCACGCTTTCGTGCCTCAGCGTCAATCATACCATAGTAAGCTGCCTTCGCAATTGGTGTTCTGTGACATATCTATGCATTTCACCGCTACTTGTCACATTCCGCCTACCTCTAGTACATTCAAGCCCATCAGTATCAAGGGCACTGCGATAGCTGAGCTACCGTCTTTCACCCCTGACTTAACAGGCCGCCTACGCACCCTTTAAACCCAATCAATCACGCTCACGCTCGGATCCTCCGTTTTACACCTGTTGTTGTCACGGAGTT
+
C,AB8CEFFEAE,66C-CFGG<EEFCFGGA8,CE,CD@CCEGGF<,CF@D,CC;EEF,@,CFAFFF@FFG,6C<9EA6,9CFGDFGEGGACF@FC<@BE<9F,59E?@EFEAFG,C99E94++4C=,C5CF,?9A,C,8?+>88,=E9;@9;DFG9=;4,+@DG8E@DDD,,,,6+=>C8,@=8=EE8E,6,,@3,6=@6@+,,,@4AC?++9@CC+2?:CC95*;@BG7498?87@6+,>CF4:=:AFB+1)):*9(:98A):C5E)377*092++4*0.),,,))*()(.0))1832,.
@M03506:14:000000000-AKVR1:1:1101:20335:7985 2:N:0:43
CTAGGACTACAAGGGTTTCTAATCCCGTTTGCTCCCCTGGCCTTCGTGTCTCAGTGTCAGGAACTGTCCAGAGACCCGCCTTCGCCACTGGTCTTCCTCATGATCTCTACGCATTTCACTGCTACACCATGAATTCCAGTCTCCTCTCCAGTCCTCAGGCACCGCAGTATCGAATGCAGTTTCGGAGTTAAGCTCCGAAATTTCACACCCGACTTACGGCGCCACCTACACACCCTTTACGCCCAATGAATCTGAACAACGCTTGAGACCTCCGTCTTACCGCGGCTGCTGGCACAGAGTT
+
CCCCCGGG-CFGGGGFGGGGGGGGGGGGGGGFFFGGDFGDFGGGGGGGGGCFGGGCEACFGFGGGFGGGGGGG?FGGGGGGGG@FGGGFGGGGGGGGGCF9FA<BGGFGGGGDGGGGCFGGGCGGGFFGGFG9FGGGGGGGFGF8EDF?DFE,9=FCE8DFGCGGGGGGGG>DDGGGFF3@EA8CB>A@CFGFEFGEE6+8CCF7EEF9>CDDGDGGF5>4DDED7))=CFDG;?51<6@C5DCG5@)A++:++:@FE4=>5)*/*30<7*/)9;*;(/:(,-(((632?,(),)*09:A6
@M03506:14:000000000-AKVR1:1:1101:21849:8000 2:N:0:43
CTAGGACTACCCGGGTTTCTAATCCTGTTTGCTCCCCTAGCTTTCGTGCCTCAGCGTCAGTTATGGTCCAGTGAGCCGCTTTCGCCACAGGTGTTCCTTCCGATATCTACGCATTTCACCGCTACACCGGAAATTCCACTCACCTCTCCCATACTCAAGCCCGGCAGTTTCGCCAGCAGACTATGGGTTGAGCCCATAGATTTCACTGGTGACTTACCGAACCGCCTACTCACCCTTTACGCCCACTAATTCCGAACAACGCTTGCCCCCCTCGGCTCACCGCGCCTGTCGGCCCGACGTT
+
CCCCCGGF9FGGGGGCECGGGGGGGGGGGGGGEGGGGGGCEFDFFGGGG@@FFCE@FEEEGGGGGGGGGG?EGGGGGGGDG@GEGGCEFA8FFF@FGGGGGGDCFGGGGGGGGGDFGEEFGEGEFCGGGGGEGCEFGFGGGGGGGDEFGF8D,D=FFDFFF8EEEE6@AEF7E6@ECCGGGGGFFFCCCEG?EFFFGCF7:2:>@FGG,;;76C<B+2?5<CGEGGF)**;+;;AC(;:A*:D)***)2+0@6)1*>(*:7@>**8<FCB35>5**:(/<.401(,()))(()(-)07;>1
@M03506:14:000000000-AKVR1:1:1101:13404:8028 2:N:0:43
CTAGGACTACAAGGGTATCTAATCCCGTTCGCTCCCCTGGCTTTCGCGCATCAGCGTCAGTGTCGGCCCAGCAACCCGCCTTCGCCGCAGGTGTTCCTCCCGATATCTACGCATTTCTCCGCTACACCGAGCATTCCAGTTGCCCCTTCCGCACTCTAGCACAACAGTATCACTTGACCGTTCCGAGTTAAGCCCGGCGATTTCACAAGTGACTTTTTGCGCCGCCTACGCGCCCTTTACGCCCAGTAAATCCCAACAACTCTTGCTCCCCCCGTCTTACCGCTGCGGCGGCCACGCTGTT
+
9CCCCGGG-CEGGGGGGGGGGGGGGGGGGGGG;FCEGFDGGFGGGGGGGGGEG9FGGEFGGGGFFEEGGCFGGGGGGGGGGGGFGGCEFGGGGGGGGGBFGGG7CFFGCFGGGDGGF,CEFEGGGGFG@EE+=<EFC,EFFGFA?FCFF,>CCE>D>E,EFCFCGCCG,7EBFFFG7:?5B81D:>E7?F,?BFF=****=3@ECG9EFF77:C;+;6)<77CEGGF)**8*)))7(9*+22>C<:3999CF)665*4**)/@**++1+</7>)***(*+5(((4(-),)-(),(/))(,)
@M03506:14:000000000-AKVR1:1:1101:5917:8029 2:N:0:43
CTAGGACTACAAGGGTTTCTAATCCTGTTTGCTCCCCACGCTTTCGTGCCTCAGCGTCAGTATCGGGCCAGTGAGCCGCCTTCGCCACTGGTGTTCTTGCGAATATCTACGAATTTCACCTCTACACTCGCAGTTCCACCCACCTCTCCCGAACTCAAGATCCTCAGTATCAAAGGCAGTTCTGGAGTTGAGCCCCAGGATTTCACCCCTGACTTAAAGACCCGCCTACGCACCCTTTACGCCTATTGATTCTGAGCAACCCTACCCCCCCTCGTACTACCCCGGCTGCCGGCCCGAAGGT
+
CCCCCGGECGGGGGGGGGGGFEGGGGGGGGGGGGEGGGGGGGGGGGGGGFFGGGGGGGGGGGFGGGGDGGF<FGGGGCCGGCFFGGGGGGGGGGGGCGGGGGCCBF?FF?FGGFGGFFGGFFGGG9F,A=CGGGFGGGG,@+C@,6,>@@=ECGGGCF?,>E@9=8DGFDFFG7,,@FCFFAEC,,,4:B;,3,*3AE>*,:<;<C7EE*;FFFCGGG6CDF6CD42)AD57<35C1C6ECEG**+5++2+1++202-9*)0)2*2*)*)))01212(*<(.(((((.()(()((1.),(.
@M03506:14:000000000-AKVR1:1:1101:19219:8029 2:N:0:43
CTAGGACTACAAGGGTATCTAATCCTGTTCGCTCCCCACGCTTTCGCGTCTCAGCGTCAGTACCGTCCCAGAGAGCCGCCTTCGCCACGGGTGTTCTTCCCGATATCTGCGCATTTCACCGCTACACCGGGAATTCCACTCTCCTCTTCCGGACTCTAGCTTTACGGTTTCCACCGACAGCTCGAGGTTGAGCCTCGAGTTTTCACAGCGGACCTGTAAAGCCGCCTACACGCTCTTTACGCCCAATAAATCCGGACAACGCTTGCCCCCTACGTATTACCGCGGCTGCTGGCACGTAGTT
+
CCCCCGGG9FFFGGGGGGGGGGGGGGGGGGGGGGGGGGGGGGGGGGGGGGEGFGGGGGGGGGGGGGGGGGFGGFGGGGGGGGGGGGGGGGGGGGGGGGGGGGGGGEGGGGGGGGGGGFGGGGGGGGGGGGGGGGGGGGGGGGGGGGGGGGGDGEGGGGGGCGECGGGGEGGGGGGGGGGGGFGDCED==F78ECECE=E6;@CG7EECFGGGGGGF:*=9DFG5CDB:74)7DD)9)?BGEECDG5*79C7B?)>*>6<F5>BDCFGFFB3)7*2905/06:>>((()4920512<7),--
@M03506:14:000000000-AKVR1:1:1101:7694:8060 2:N:0:43
CTAGGACTACAAGGGTTTCTAATCCTGTTTGCTCCCCTAGCTTTCGTGCATCAGCGTCAGTTATGGTCCAGTGAGCCGCTTTCGCCACAGGTGTTCCTCCTGATATCTACGCATTTCACCGCTACACCAGGAATTCCACTCACCTCTCCCATACTCAAGCCCGGCAGTTTCTCATGCAGTCTATGAGTTGAGCCCATAGATTTCACATAAGACTTACCAAACCGCCTACCCACCCTTTACGCCCACTAATCACGAACAACGCTCCCCCCCCTCGTATTACCGCGGCTGCTGGCACACAGTT
+
CCCCCGGGEFGGGGGFGGGGGGGGGGGGGGGGAFGGGGGGGGGGGGGGGGFGGGGGDGGGGGGGGGGGGGGGGGGGGGGGGGGGGGCGGGGGGGGGGFGGGGGGFGFGGGGGEGGGGFGGGGCDGGGGGGGGGGGGGGFAFGGGGG9FGGGGGGDCDFFGGGGDG8CDE3DCEGCGGGGGG=DCFFGGD9@3@EFG8E8FC;,:,@:CGFD+,5@98CACDGDCDD5*4*3AD4?FBC6C*/75C**0?+++2)/:).*/)))2/;;7?5C)0);*;4*<)(,442(5:6)(.,20).(-)
@M03506:14:000000000-AKVR1:1:1101:12032:8082 2:N:0:43
CTAGGACTCCAAGGGTATCTAATCCTGTTTGCTCCCCACGCTTTCGTGCCTCAGCGTCAGTATCGGGCCAGTGAGCCGCCTTCGCCACTGGTGTTCTTGCGAATATCTACGAATTTCACCTCTACACTCGCAGTTCCACTCACCTCTCCCGAACTCAAGATCCTCAGTATCAAAGGCAGTTCTGGAGTTGAGCTCCAGGATTTCACCCCTGACTTAAAGACCCGCCTACGCACCCTTTGCGCCCAGTGATTCCGAGCAACGCTAGCCCCCCTCGTATTTCCGCGGCTGCTGTCACGAAGTT
+
CCCCCGGG9FFGFGGGGGGGGGGGGGGGGGGGGGGGGGGGGGGGGGGGGGFGGGGGGGGGGGGGEGGGGGGGGGGGGGGGGGGFGGGGGGGFGGGGGGFGGGGG?FGGGGGCEFGGGGGGGGGGGGGGGGGCEGGGGGGGGGGGEGGGGGGEGEGGGGGFFGGGFCFGGGGGACFGGGGGGGGGFDFGFEGEDDGGGGFF6=EFFGGGGGGCFFGG+=6EFFD5)78)845*1:>F@*+1=5>D*=>=+?++;9*)9,9*5:5758C:EF3>E)/**(*+.(((-(()-)))1)6*)51,)
@M03506:14:000000000-AKVR1:1:1101:4788:8093 2:N:0:43
CTAGGACTACAAGGGTATCTAATCCTGTTTGCTCCCCTAGCTTTCGTGCATCAGCGTCAGTTGTGGCCCAGTGAGCCGCTTTCGCCACAGGTGTTCCTCCTGATATCTACGCATTTCACCGCTACACCAGGAATTCCACTCACCTCTCCCACACTCAAGCCAGATAGTTTCCTGTGCAGACTTCGAGTTGAGCCCGAAGATTTCACACAAGACATTTCCGACCGCCTACGTCCCCTTTACGCCCAATAATTCCGACCAACGCTCCCCCCCCTCGCATTACCGCGGCTCCTGACACCACGTT
+
CCCCCGGGGGGGGGGGGGGFGGGGGGGGGGGGGGGGGGGGGGGGGGGGGGGGGGGGGGGGGGGGGGGGGGGG<FGGGGG>FGGGGGGGGGG?EFGGGGGGGGGGGGGGGGGGGGGGGFFFGGGGGGGGGFDGGGGGAFFFGGGFGGGGCEDEGGGEFGGFGGGGGFFGGDFFFGCDCF89DF:DCFCFGC;>88DEGGDCFGFGGE76?C>DCFG,2BA**/;EGC)2,*),2:5<3C69?EDGD766+<+86;D)909C)<)*);EEGFGBDC5?*(0C414((-4)().)),.*0)(,.
@M03506:14:000000000-AKVR1:1:1101:20141:8158 2:N:0:43
CTAGGACTCCAAGGGTATCTAATCCTGTTCGCTCCCCACACTTTCGCTCCTCAGCGTCAGAACATTCCCAGAGAACCGCCTTCGCCACCGGTGTTCCTCCTGATATCTGCGCATTTCACCGCTACACCAGGAATTCCGTTCTCCCCTGAATGCCTCTAGTCTGCCCGTATCGAAAGCAGGCCCTGGGTTAAGCCCGGGGATTTCACTCCCGACGCAACAAACCGCCTACGAGCCCTTCACGCCCAATAATTCCGGACCACGCCCGGACCCTACGTATTACCGCGGCTGCCGGCACGTAGTT
+
CCCCCGGG-FGGGGGGGGGGFGGGGGGGGGGGGGGGGGGGGGGGGGGGGGEFGFGGDFGGGGGGGGGGGGGGGGGGGGGGGGGGGGGGGGGGGGGGGGGGGGGGGGGGGGGGGGGGGGGGGGGGGFGGGGGGCGGGGGGGGGGGGGGGGCFGGDDFGC9@FGGGFGGCECF@CDDDFGEGGDEFGGGGC8D,DFFGGCE5EC6C>C9EFCDDGGD*CCFD4>FEGC27:>>5C>@*8*=FGGGD3*:?G709FF)9C(7:>B)/)22<EDF:>D2+0(9?413((((0()31B697)8((.
@M03506:14:000000000-AKVR1:1:1101:19857:8160 2:N:0:43
CTAGGACTCCAAGGGTATCTAATCCTGTTCGCTCCCCACGCTTTCGCTCCTCAGCGTCAGGTAAGGCCCAGAGAACCGCCTTCGCCACCGGTGTTCCTCCCGATATCTGCGCATTTCACCGCTACACCGGGAATTCCATTCTCCCCTACCTACCTCTAGTCTGCCCGTATCCACCGCAAGCCACGAGGTTAAGCCTCGGGTTTTCACGGCAGCCGTGACCGCCCGCCTACGCGCTCTTTCCGCCCAATAATTCCGGACAACGCTTGCGCCTTCCGTATTACCGCGGATCTTGGCACGTACT
+
CCCCCGGG9EFGFGGFFGGGGGGGGGGGGGDFEGGGGGGGGGGGGGGGGGGGGGGGGGGGGGGFCFFGGGGGGGGGGGDGGGGGEGGGGEGGGGGGGGGGGGCEEGGFGGDEFGE9FGGGGGG>F=EFFGGCBFGGGGG@DGGGGGGGGGGFGGGGGGFFEGGGGGGG5:FGGGGGGDGGG59BE8CCEFFECFC6EEDE=C*;CC:F5D<3*28=9CF+1/)*77BB**.*/)0>?7=:<EC<CC5)++<*99>)*4<=)7>CDC8)2.*)17C?*.)+6),((-,.(*.6*4)9@F:((
@M03506:14:000000000-AKVR1:1:1101:14396:8170 2:N:0:43
CTAGGACTACAAGGGTATCTAATCCTGTTTGCTCCCCACGCTTTCGAGCCTCAGCGTCAGTTACAGACCAGAGAGCCGCTTTCGCCACCGGTGTTCCTCCATATATCTACGCATTTCACCGCTACACATGGAATTCCACTCTCCCCTTCTGCACTCAAGTCCTCCAGTTTCCAAAGCGTACAATGGTTAAGCCACTGCCTTTAACTTCAGACTTAAAGAACCGCCTGCCCTCGCTTTACGCCCAATAAATCCGGCCAACCCTCGGGACCTACGTATTACCGCGGCTGCTGGCACGTAGTTA
+
CCCCCGGGGGGGGGGGGGGGGGGGGGGGGGGGGGGGGGGGGGGGGGGGGGGGGGGGGGGGGGGGGGGGGGGGGGGGGGGGGGGGGGGGGGGGGGGGGGGGGGDGGGGGGGGGGGGGGGGGGGGGGGG,5E8EFFGGGGGGGCFGGGGGGGGGGGGGDFDCFGFGGCFFGFGGDGCFGGGGGGGGGGGGGFEGGGGGGGGGGGGCGGGGF<7*,?9E75=:>C7EGGFF,66FDE;CD+BEEG3*9:+;2++;=B)9)68*<75C*1*0;>*052+3<6BC?0;BF9654;32)71C@F(6)
@M03506:14:000000000-AKVR1:1:1101:17251:8172 2:N:0:43
CTAGGACTACAGGGGTATCTAATCCTGTTTGCTCCCCTAGCTTTCGCGCCTCAGCGTCAGTTGTGGTCCAGTGCGCCGCTTTCGCCACAGGTGTTCCTCCTGATATCTACGCATTTCACCGCTACACCAGGAATTCCACGCACCTCTCCCACACTCTAGCACAGCAGTTTCGGAAGCAGGCCCTGAGTTAAGCTCAGAGATTTCACTCCCGACTTGCCACACCGCCTACGAACCCTTTACACCCAGTAATTCCTAGCAACGCTGGCCCCCCACGCCTTACCCCCGCCGCTGGCACGTCGGT
+
CCCCCGGGGGGGGGGGGGGGDFGGGGGGGGGGGGGGGGG@FFGGGGGGGGFGGGGGEGGGGGGGGGGGGGGGGGGGGGGGGGGGGGGGGFGEGGGGGGGGGGGGGGGGGGGGFGGGGGGGGGGGGGGGGGGG:D@FGFGGGGGE=EGGFGDGGG,@FGGGEGGGG8DFDFGGGGG>EFFGGGDGGGGGGGFGGFGFF,:7EGGGGFFGGFD4=4ECCFFG;5CCD<>BGGB=75BG@4@E+:F<>GFF+30=F6*:>)*:>B)*1CFFGF))))*2*-*38(3(46()75(2B02700((-
@M03506:14:000000000-AKVR1:1:1101:19708:8174 2:N:0:43
CTAGGACTACAGGGGTTTCTAATCCTGTTTGCTCCCCTAGCTTTCGTGCGTCAGCGTCAGTTATGGTCCAGTGAGCCGCTTTCGCCACAGGTGTTCCTCCTGATATCTACGCATTTCACCGCTACACCAGGAATTCCACTCACCCCTCCCATACTCAAGCCCGGCAGTTTCCCATGCAGTCTATGAGTTGAGCCCATAGATTTCACATCAGACTTACCAAACCGCCTACCCCCCACTTACCCCCAATACTTCCGAAACACACCCCCCCCCCCCCACTTACCGCGGCTCCTGCCCACACTCC
+
CCCCCGGG-FFGGGDFCGGGGGGGGGGGGGFGGGGGGGGFGGGFGGGDGGGGGGGGGGGGGGGGGGGGGGGGGGGGGGGGGFGGGGGGGGGFFGGGGGFGGGGGCFGGGGGG7FEEDFGGGGGGGDFGCFFGGFGGGGGAFFEGGGGGGGCG8FCGF8EGGGG>8=EF=EG,37DEC9,@ECC;C,92E,,,@,:5,78,3?3;<E,B,+**4;5,+3B,394*:5?)0*;7)0)),+1A+=F35**;++1383**)-2:)0)1)227E55)))2/*.*2,(42(,()-/80.:)*0723,
@M03506:14:000000000-AKVR1:1:1101:18363:8191 2:N:0:43
CTAGGACTACCGGGGTATCTAATCCTGTTTGATCCCCACGCTTTCGTGCCTCAGCGTCAATACTCGTCCAGATAGCCGCTTACGCCACTGGTGTTCCTGTCAATATCTACGCATTTCACTGCTACACTGACAATTCCGCTATCCTCTCCGAGATTCAAGTCTTGTAGTATTAAGAGCAATTCCCAAGTTGAGCCTGGGGCTTTCACTCCTAACTTTCAAGACCGCCTACGCACGCTTTACGCCCAGTGATTCCGAACAACGCTCGCCCCCCTCGTATTACCGCGGCTGCTGGCACGAATCT
+
CCCCCGGGGGGGGFGGGGGGGGGGGGGGGGGGGGGGGGG7FFGGGGGGGGGGFGGGGGGGGGGGGGGGGGFGGGGGGGGGGGGGGGGGGGGGGGGGGGGGGGGGGGGGGGGGGGGGGDFGGGGGGGGGGGGGGGGGGGGDGGGGGGGGGGGGGGFGGGGGGGGGGGGGGGGDFAEFFG?FCCECCFFG7;CCGFGGGGGGGGGF,<@:,AFCGGGGGGAFFGCEG5)2?9ACC:38?DFGDEGCGC6AAF;AA63DGF4737./)/:3CBDDFD=8627:91>>09B>66:()(,9372(-
@M03506:14:000000000-AKVR1:1:1101:6399:8204 2:N:0:43
CTAGGACTACTAGGGTTTCTAATCCTGTTTGCTCCCCTAGCTTTCGCGCCTCAGCGTCAGTTATGGTCCAGTGCGCCGCTTTCGCCACAGGTGTTCCTCCCGATATCTACGCATTTCACCGCTACACCGGGAATTCCACGCACCTCTCCCATACTCCAGCACCACAGTTTCGCCTGCAGGCCCTGAGTTAAGCCCAGAGTTTTCACAGGTGACTTGTGGCGCCGCCTACGCGCCCTTTACGCCCCATAATCCCGAACAACGCTTGCACCATCTGTCTTCCTGCGCCACCTGCCACCGAGTT
+
CCCCCGGGFGFGFGGGGGGGGGGGGGGGGGDFGGFFGGGGGGGGGGGGGGGEGFGGGGGGGGGGGGGGGGGGFEGGGGGEGGGGGGGGFFFFEGGGGGGGGGGEGGGGGGGGGGGGGGGGGGGGG<CGGGGCGGGGFFGGFCGGFEGGGG8FDD9BFGFGGGGCFF6FGGGDCEC85DC6*3;DFF?CE9C;EGFGD,,,,4>B?:=9,2*;C7,,=08C9>8*)/).?C>CDF>D:*/AE5<C):8@9:+/77<<D(*:5)75*209*)0/*033C)*<4-(44,().),(0))*0)(-(
@M03506:14:000000000-AKVR1:1:1101:21298:8206 2:N:0:43
CTAGGACTCCAAGGGTATCTAATCCTGTTTGCTCCCCTAGCTTTCGTGCATCAGCGTCAGTTATGGTCCAGTGAGCCGCTTTCGCCACAGGTGTTCCTTCCGATATCTACGCATTTCACCGCTACACCGGAAATTCCACCCACCTCTCCCATACTCAAGCCCGGCAGTTCCTTATGCAGGCTTCGGGTTGAGCCCGAAGATTTCACCTAAGACTTTCCAAACAGCCTACCCCCCCTTTACGCCACATAAAACCGACAAACCCTTGCCACCCTCTACCAACCCCTTATGCGTCCAAGTCGTT
+
CCCBCEGG9CFC9F>FDDAFAEAEFGGGGG,E,C<C7CF8CCEFGGG8FD<<<F?CFGECECCGF8EAFE8CCDDFCEGCGFGEDFFGGGDCGGEGGGC<<7F7>EGGGGC@GCGFGGGF=7E7+AEF7:+>+CEFE@F,+>C74@BFF,3ECCEE>,,@F8@CEEEGG,@,E;;B9;,::,9D3BC@*>B@D:>:C**=,:=7DC,466**0?7,=++,4?*02:A8C*)*180)68+<;*>3<C+69@+/.)9))4**).7**<8*+>C3)*+++.9*((,(())1..4931)2**-((
@M03506:14:000000000-AKVR1:1:1101:11967:8219 2:N:0:43
GGACTACTCGGGTATCTAATCCCGTTTGCTCCCCTGGCTTTCGCGCCTCAGCGTCAATGCCGGTCCAGGATGCCGCCTTCGCCACCGGTGTTCCTCCCGATATCTACGCATTTCACCGCTACACCTGGAATTCCGCACCCCTCCCCCGGATTCAAGCCTGCCAGCATCGGACGCAGTTCCCGGGGTGAGCCCGGGGCTTTCACGCTCGACTTACCCGCCCGGACGCCCGCCCCTTTCGCCCAGTACACTCGACCAACGCCTCACCCCCCCGTATTGTCCCCGCGTCTGGCACACGCTACGC
+
A,-BCGDF-@FFGGFAFGGC9FD@F<FEFCFE@FD<DE8,;,B@:@GCCFF8FFCFGFFGD+CCF:@F@DE<CFCGGE7EFF7FFFCGGCFCFF<FF+7FFF7C<E?DFCCC9EEFFGGEFG9<FEG:>=FFFFGE:+>FF+B8+@=86>+@D,,,@:836@:@*,6>**6>8C:8*;,1B=*4*3*2*5C@8*BE***3<:<1*2::*/1*0*+09)75)))1)1))/)02))0*.*)/***2*+3*0;*)))1*/-755))*1/:5*)).)9+++.*+((((--()./())(()))((,
@M03506:14:000000000-AKVR1:1:1101:19621:8231 2:N:0:43
CTAGGACTACAAGGGTTTCTAATCCTGTTTGGTCCCCACGCTTTCGCGCCTCAGCGTCAACGTCGGTCCAGTTGGCCGCCTTCGCCACGGGTGTTCTTCCCAATCTCTACGAATTTCACCTCTACACTGGGAATTCCACCAACCTCTACCGAATTCAAGCAAAGCAGTCTTGAATGCAATTCCAGGGTTGAGCCCTGGGCTTTCACATCCAACTTGCCAAGCCGCCTCCGCGCCCTTTCCGCCCAGTAATTCCGAACAACGCTCGCCCCCTTCGTATTCCGCCGGCTGCTGGCCCCACGCT
+
CCCCCGGG-FGFFGGFGGGGFGGGGGGGGGGGGGGGGGGGGGGGGCGEEGGGFGGGGGGGGGGGGGGGGGGGGGFGGGGGGGGGGGGGGGGGGGGGGGGGGGEFGGGFGGGGGGGGGGGGGGG9FFGGGGG?FGGGGGGGGGGGGGFGGGCEGGCFFFFGGG?DFFFGGGF:7,,@FEGGGGGGGG*4::EFGGFGF>FFFGDF,,,5=F*?FCF9=?A6*:CC<CE)2)2*)2))/7+>AEDD*1<77<:99/5>C(*::>)*/88>EE5)0*2*23*:((,(--4)-0447,-)))((,
@M03506:14:000000000-AKVR1:1:1101:3805:8234 2:N:0:43
CTAGGACTACAAGGGTTTCTAATCCTGTTTGATCCCCACGCTTTCGTGCCTCAGTGTCAATAAAACCATAGTAAGCTGCCTTCGCAATTGGTGTTCTGTGACATATCTATGCATTTCACCGCTACTTGTCACATTCCGCCTACCTCTAGTTCATTCAAGCCCATCAGTATCAAGGGCACTGCGATAGTTAAGCTACCGTCTTTCACCCCTGACTTAACAGGCCACCTACGCACCCTTTAAACCCAATAAATCCGGATAACGCTTGGATCCCCCGTATTACCGCGGCTGCTGGCACGGATGT
+
CCCCCGGGGGGGGGGFGGGGGGGGGGGGGGGGGGGGGGGGGGGGGGGGGGGGGGGFGGGGGGGGGGGGGGGGGGGGGGGGGGGGGGGGGGGGGGGGGGGGGGGGGGGGGGGGGGGGGGGGGGGGGGGGGGGGGGGGGGGGGGGGGGGGGEFFFGGGDFGGGGGGGGGGG8AEF?FGGG8==FGGG>ECFGGAFFE?FGGG?DEEF7CFGGFCECF7C79ADFD5>FFFF****:>;@DCG7,;*5:C6?,==AB<?*(:<;:58C8E*+00=;)**3(+2.40(9>6B())4).,*.)(-5
@M03506:14:000000000-AKVR1:1:1101:11550:8237 2:N:0:43
CTAGGACTCCAAGGGTTTCTAATCCTGTTTGCTCCCCTAGCTTTCGCGCTTCAGCGTCAGTGTCGGCCCAGCAACCCGCCTTCGCCGCAGGTGTTCCTCTCGATATCTACGCATTTCACCGCTACACCGAGAATTCCAGTTGCCCCTTCCGCACTCTAGCCAAACAGTATCACTTGACCTTTCCGAGTTAAGCCCGGAGCTTTCCCACGTGACTTTGTCGGCCGCCTACGCGCCCTCTACGCCCCGTACATCCGAACAACCCTCTCTCCCCCCGTCTCCCCGCGGCTGCTGGCGCGGCGCT
+
CCCCCGGG9FGGGGGFGGGGGGGGGGGGGGGGFGGGGGGGGGGGGGGDGGGGGGGGGGGGFGGGG>EGGGGGGGGGGGGGGGGGGGGGEEGGGGGGGCFFGCFGCEGFGG?EEEGDEDFGEGGGGGGGGGEEFEGGGGCDBEGG?ED?EGEECE+>,5,9D9@@FFCFF73,@EF9<8CGG9EGG8?CGEFGGGGEE5/*0;;9,0=,/18*77A++3:/:DD57<A):*7*<55D(2*<8E7))*20**+1?)5*1(**07.*02+9E)9:578*;(9*49B02((807)(5(()0)(,,
@M03506:14:000000000-AKVR1:1:1101:4120:8239 2:N:0:43
CTAGGACTACAAGGGTATCTAATCCTGTTTGCTCCCCACGCTTTCGCACCTCAGCGTCAGTAATGGACCAGTGAGCCGCCTTCGCCACTGGTGTTCCTCCGAATATCTACGAATTTCACCTCTCCACTCGGAATTCCACTCACCTCTTCCATACTCCAGATCGACAGTATCAACGGCAGTTCCAGGGTTCACCCCTGGGATTTCATCCCGTACTTCTCGATCCGCCTCCGTCCGCTTTACGCCCAGTACTCCCGACCACCGCTATCCCCCTTCTGCCTACGACGGTCGTCTGCCCGCAGCT
+
CCBCC<FFGFGGCGDEFFGGFCGGECEFGGDGGFF@FCFCGG7CF:F@B:DGF@FGCF@FGGFGFCFFFF8EDE@FFGGGEGG,FF,8BFF66?CFGEEE+:BFGBFFAFC?FEFEDEFDGCF,A<FAFDCD:E=?EEECGCEEFFDDFE,,,=;E=DC,,6@+@8+@=FF9,,@+@3;@3@ECCD6@D,3,@CECDAC,:C6:,,5:;*/*4*,,52/,228::72);)8,:883<*+1*=57*/56+++/2)*)133:).0)*<@0;7C45*+++,*2(((-,((.()((/)(*))(((
@M03506:14:000000000-AKVR1:1:1101:25503:8248 2:N:0:43
CTAGGACTACCAGGGTATCTAATCCTGTTTGCTCCCCTAGCTTTCGTCCCTCAGCGTCAGTTGTGATCCAGCGAGCCGCTTTCGCCTCGGATGTTCCTGCGGATATCTACGCATTTCACCGCTACACCCGCAATTCCACTCGCCTCTCTCACACTCTAGCACAGCAGTTTCGGAAGCAGCCTCTGGGTTAAGCCCAGAGATTTCACTTCCGACTTGCCACACCGCCTACGGACCCTTTACGCCCAGTCATCCCGAGCAACGCTGGCCCCCTACGTTTCCCCCCGGCTGCTGGCACGTCGTT
+
CCCCCGGGGGGGGGGGFGGGGGGGGGGGGGGGGGFGGGGGGGGGGGGGGGGGGGGGFGEGGGFGGDFGGGGGGGGGGGGGGGGGGGGGGG:FGGGGFAFGEGGDCFGGGGGG>FCEFDFFGGEGGGGGGGGEGFGGFGGFGGGG?C?EGGGGGG8EGF,9EEEGFGEF<;;FC+@>EG66DEGGG,@@@FF;,DCFF5;C,=5DGGGFCGGDGCCFGFAF5DGGDGF:65=C<EFGFCCFCCDD>EE*:C+9F>*C:65=5>)*1:C@5@G)8*;8E)*02(49(4956:??E7<D.)2-,
@M03506:14:000000000-AKVR1:1:1101:28606:8255 2:N:0:43
CTAGGACTACAAGGGTATCTAATCCTGTTTGCCCCCCACGCTTTCGCGCCTCAGCGTCAATACCGGTCCAGATAGCCGCCTTCGCCACTGGTGTTCTTCCCAATATCTACGAATATCAACTCTACACTGGGAATTCCGCTATCCTCTCCCGGATTAAAGCCACTCAGTATCAAATGCAGTCCCCAGGTTGCGCCAAGGACTTTCACCACTGACTTGAGCGGTCGCCCATGCGCCCTTCACGCCCATGAAGCATGAAATACCCTCTCCACCTTCGGATTAACCATGCTGCTGGCCACACGCT
+
@CCC<D<E-;F,;C,FFCCFG<@FFFGGGF8,,;6+@@FGDF@FECF@++8@CCFFGGCCFC<,BC6C:FFF9EDFFED+B?FDFGGC8<<EFFGGGGFA8<A<<9,,9,+BB8+5,,,9AF,<,9A,,AFF,,,9,A++=7DECF9F?DCDEC@,@FG8DF88=@D><3>CGACAAF97C,@BD>8C?7,**4**44:9:;A9DC70****,+,,**;:)*:5)1))**/**0>78;69**//96**+++)****0)20))*/2*;*05700****(1+))),.3)14))(00(*0)(,,
@M03506:14:000000000-AKVR1:1:1101:11814:8262 2:N:0:43
CTAGGACTCCCAGGGTATCTAATCCTGTTTGCTCCCCACGCTTTCGCACCTCAGCGTCAGTACCGGGCCAGTGAGCCGCCTTCGCCACTGGTGTTCTTGCGAATATCTACGAATTTCACCTCTACACTCGCAGTTCCACTCACCTCTCCCGGACTCAAGTCTTCCAGTATCGACGGCAGTTCTGGCGTTGAGCTCCAGGATTTCCCCCCCGACTTAAAAGCCCGCCTACGTGCGCTTTACGCCCAGTCATTCCGAGCACCCCTCGCCCCCTACGTTTCCCCGCGGCTGCTGGCACGAACTT
+
CCCCCGGG<FFGGGGCGGGGGGFGGGGGGGGGGGGGGGGGGGGGGGGGGGGGFFGGGGGGGGGGGGGGGGGGGFGGGGGGGGGGGF:FGGGGGEGGGGDGGGGGGGGFGFGG8FFGGFGGCGGFGGGGGGGCECFGFGF;FFGGGGCFGGDGCEGCD8D:==FGCGAD7CGG633CE*@<>EFCC,*4CB7,DCCG??F*A8FF,=:EGG37C5C+17@+*29>CGE:FGFFD>372C=CEDD39*0*30+1=<9)5(*/)0.*)227577))*0*2)*082((491),)).)3)*))((-
@M03506:14:000000000-AKVR1:1:1101:16350:8287 2:N:0:43
CTAGGACTACCAGGGTTTCTAATCCTGTTTGCTCCCCACGCTGTCGCGCCTCAGCGTCAGCAACGGCCCAGCAGACCGCCTTCGCCACTGATGTTCTTCCCGATCTCTACGCATTCCACCGCTACACCGGGAATTCCATCTGCCTCTCCCGTGCTCGAGCCCGACAGTTTAGAAGGCAGCCCTGCGGTTAAGCCGCAGGATTTCACCCCCTACTTATCAGGCCGCCTACGCCCCCTTTACGCCCCTTGTTTCCGGCCAACGCCCGCCCCCCCCGTTTTTCCGCCGCAGCCGGCCCGGTATT
+
CCCCCGGGGGGFC;FGGGGGGGGGGGGCFGDDAFGGGGGCGCFGGCFCGG:FFCFG@FCFFGFFGGGGGG@GAFGFGGGDC=F7FGGGFCEDGGGGGGGFG:8CFFEFGG7F+@7FFCFF@EEGGGFG7>+@>F,C,,;FGCEGGGG,EGEG6CEFGDGGCGG5C8E;,>;B,>C,ACCE,=0:C:E:CE?998*=?*35+;9;<CFGGGGFGG+A:74+2*9*5C>3?*7*9>>)4*/2*1>D)**)2+*97)))/,*23).1)?*0C33).)/*+()3540,71,)(7((),45))(()
@M03506:14:000000000-AKVR1:1:1101:13449:8332 2:N:0:43
CTAGGACTCCAAGGGTATCTAATCCTGTTCGCTCCCCACGCTTTCGCTCCTCAGCGTCAGTAATGGCCCAGAGATCCGCCTTCGCCACCGGTGTTCCTCCTGATATCTGCGCATTTCACCGCTACACCAGGAATTCCAGTCTCCCCTACCACACTCTAGTTTGCCCGTATCGACTGCAGGCCCGGGGTTGAGCCCCGGGTTTTCACAGCCGACGCGACAAACCGCCTACGAGCTCTTTACGCCCAATAATTCCGGACAACGCCTGCCCCCTACGTATTACCGCGGTCTCCGGCACGGATGT
+
CCCCCGGG9FFGGGEFGGGGGGGGGGGGGGGGDGGGGGGGGGGGGGGCGGGGGGGGGDGFGGFGGGGGGGGGGGDGGGGGGGGFGGGGGGGGGGGGGGGGFGFGFGGGGGGGGGGGGGGGGGEGGCGGGGGGFGGGGGGGGGGFGGGCGFGFFGGFDGFGGGFFEGCECFGEGGGGFFGGDGGGGG>EEC,?EDFEGCG585=F;E?EGG3<E8E5>DEC955*9D)50*.*1.)*3:6C873>D5A@E<+9=)/5)(*/)).2***0;))0.*0+3./<9((-(,())/-(),-*))((,
@M03506:14:000000000-AKVR1:1:1101:20362:8332 2:N:0:43
CTAGGACTACAAGGGTATCTAATCCTGTTTGCTCCCCTAGCTTTCGTGCCTCAGTGTCAGGAGTCGTCCAGGGACTCGCCTTCGCCACTGGTGTTCCTCTCGATATCTACGCATTTCACTGCTACACCGAGAATTCCAGTCCCCCCTCCGACCCTCCAGCCAGATAGTATCCAATGCAGTTCCGGAGTTGAGCTCCGAGATTTCACATCAGACTTCCCTGGCCACCTACGCACCCTTTACGCCCCTTTAACCCCAACAACGCGTGGGACCCCTGCATTACGCGGGCGCCGGGGCCGAGGTT
+
CCCCCGGG-EFFGGGA@FFGFFGGGGGGGGGFGGGGGGGFGGGGGGGGGGEF8FGGGGGGGGGGGGGGGGGGGGGGGGGGGGGGGGGGGGGGGDFGGGG9FFF8?FFGFGGGD@E9FCGG9FFGGGGGG7CDFGGGGCFGFFGGG>=BEGDGG@,6@DFGGGG8=D>E:,@;=D,,5,,@D,@:CC+@CG,,B3,4@1:*=>2,5=C:?CD7??F,?CB65DGDC;)2,2?*>D>FF2+;8CDD)**)4<+85)9**-/5;))))2*.;@*)0**2+.*0((((,,()()-()(())0,-,
@M03506:14:000000000-AKVR1:1:1101:19245:8355 2:N:0:43
CTAGGACTCCACGGGTTTCTAATCCTGTTTGCTCCCCACGCTTTCGAGTCTTAGTGTCAGAAACCGTCCAGATAGCCGCCTTCGCCACTGGTGTTCTTCCCAATCTCTACGTATTTCACCACTACACTGGGAATTCCACTATCCTCTCCGCTCCTCTAGTCGCCTAGTATCAAGTGCCTTTCTTGAGTTGAGCGCAAGGCTTTCCCATCTGACTGTAACACCCACCTCCACTCGCTTTACCCCCAGTACTTCCGAACAACGCTCGCCCCCTTCGTCTTACCGCGCTTGCGGGCCCCAATCT
+
CCCCCGGF-CEFCC:@F@FGGFF<EFCGGG,EFCFGGCG>F:FFE6C6CFFCECF<CFFFCE,EFGCGGG?FG<FG?CCFE,@,BF:?CFFC,FFGD9EFGGF8FCFFGGGE<5=?FA9FFFF<F<FG9:,?:=:FC9?;:FGG8@4D,@+=E>8>;,,766CCE6DFA=F98,,,73BFCA=;@3,@@E,4@+383@6*4A,@,@,@7D=7E:<;+=BF*;4*?4*/:*8,;654>*=1,,:C<5+3+++;8=**>(*1838*)1C:E>5.?<*;/,*<?((1((()(.-(8(,)))(()
@M03506:14:000000000-AKVR1:1:1101:5783:8362 2:N:0:43
CTAGGACTACAAGGGTATCTAATCCCGTTTGCTCCCCTGGCTTTCGCTCCTCAGCGTCAGAATTGGTCCATGATGCCGCCTTCGCCACCGGTGTTCCTCCAGATATCTACGCATTTCACCGCTACACCTGGAATTCCGCATCCCTCTCCCAACCTCAAGCCATCCAGTATCAGACGCAGTTCCCCGGTTAAGCCGAGGGATTTCACGTCTGACTTAGTTGGCCGCCTACGAGCCCCTTACGCCCAGTATTTCCGAACAACGCTGGCCCCCCCCGTATTACCGCCGCTGCTGGCCCGGAGTT
+
CCCCCGGGFGGGGGGGGGGGGGGGFGGGGGGGGGGGGGGFGGGGGGGGGGGGGFGGGGGGGGGGGGGGGGGGGGGGEFGGGGGGGGGGGEGGGGGGGFGGGGGGGGGGGGFGGGFGGGGFEGGEGFGGFGFF8FAFED7FFGGGGFFGGGCEG@3DEG9DFFDGF8F>,@DFGGGDGCEGGGGGGGD*@CFFGGGGC:C>,0>EGFGGGC*=?CC;>:BFFGGGC38)AG)//>>*,2)<@CCDD*08+2<FF3<*994=))5*)/CFGE7<))/*2(*2.-((4,-)7)),01197)2:(
@M03506:14:000000000-AKVR1:1:1101:20891:8370 2:N:0:43
CTAGGACTCCAAGGGTTTCTAATCCTGTTTGCTCCCCTAGCTTTCGTTCCTCAGTGTCAGTTGCGATCCAGTCAGCCGCCTTCGCCACGGGTGTTCCTGCAGATATCTACGCATTTCACCGCTACACCTGCAATTCCACTGACCTCTCTCGCACTCGAGCGCGGCAGTTTTGAAAGCAGCCTCTGGGTTAAGCCCAGAGATTTCACTTCCAACTTCCCGCACCACCTCCTAACCCTTTACGCCCCGTAATTCCGAGCAACGCCTGCCCCCTCGGTACTACCGCGGCTGCCGGCCCGTGGTT
+
CCCCCGGG9FGGGGGFGGGGGGGGGGGGGGEGGGGGGGGDGGGGGGGGGGFGFFGGGGGGGGGGGGGGGGGGGGGGGGDGGGGGGGGGGDGGGGEGGGGGGGGGGGGGGGGG7CEGGGGGGGGGEGGGGEFDEG9EFDGFFGFFFD,DDFEE>=8BDFGGGGG6EG8@,@DC:7;,ADCGGGGGGCFG>FC9D1D@E:E7FFGGGFC,9CGGGF,,;885:8DC3D;)2*22*)=4/*1>*:D</2*)1*+/6055D6*:5>3*/*05C>5))*2**69C((4(((,),)4(<(,/0)(-(
@M03506:14:000000000-AKVR1:1:1101:20601:8378 2:N:0:43
CTAGGACTCCAAGGGTATCTAATCCTGTTTGCTCCCCACGCTTTCGCACCTCAGCGTCCAGTATGAGCCAGTGAGCCGCCTTCGCCACTGGTGTTCTTCCGAATATCTACGAATTTCACCTCTACACTCGGAATTCCACTCACCTCTCTCACCTGCTAGCTCGGCAGTCTTAAAGGCAATTCCGGGGTTGAGCCCCGGGCTTTCACCTCTAACTTACCAAGCCGCCTACGTTCGCTTTACGCCCAGTAATTCCGAACAACGCTAGCCCCCTCCGTATTACCGCCGCTGCTGGCCCGGCGTT
+
CCCCCGGG9FGFGGGGGGGGGGGGGFFGGGCFGGGGGGGGGGGGGGGGGGFFFGGEGGGGGGFGFFCGGGGGGGGGGGGGFGGGGGGGFGGGGGGGGGGGGGDGGGGGGGGGFFFGGGGFGG?GGGGGGGDGGGGGGFGCF8EGGFGGGGGGGG8EFGFGFGD6CDCFFGC@@FF=ADCFE9FFECGGGGGGGGGGGGEGCFGGGGGDFGGCFGGGGGFFFFDCDGE)27A60)886CACECCDD*+1<C+96)*97(07535DC@F4=5)08/1/0(1<>?00994>>F07B(()0)--4
@M03506:14:000000000-AKVR1:1:1101:10448:8381 2:N:0:43
CTAGGACTACAAGGGTATCTAATCCTGTTCGCTCCCCACGCTTTCGCTCCTCAGCGTCAGGTAAGGCCCAGAGAACCGCCTTCGCCACCGGTGTTCCTCCCGATATCTGCGCATTTCACCGCTACACCGGGAATTCCATTCTCCCCTACCTACCTCTAGTCTGCCCGTATCCACCGCAAGCCACGAGGTTAAGCCTCGGGTTTTCACGGCAGACGTGACAGCCCGCCTACGAGCTCTTTCCGCCCAATAATTCCGGACAACGCTTGCGCCCTACGGCTTACCGCGGCTGCTGGCACGTACT
+
CCCCCGGG-FGGGGGGGGGGGGGGGGGGGG>FGGGGGGGGGGGGGGGGGGAFGFGGGFGGGGGGGGGGGGGGGGFGGGGGGGGGGGGGGGDFG@FGGGGGGDFGEGGGGGGGGGDGGGGGGGGGGGGGGDG7CFGGGGGEFFGGGGGCFECFGGGGEFF:;FCFGFGG>:FFGFFEGGG:EFFGEE:=ECF9;?BCCCEGC3;@97<FCDDG*7C8978AD*8CGDEF=55*/8)94*0+3*9>DE=)+229494)17CF>5>*9:E8C>CE4/;**(.<.23103,)-)))03(7)0((-
@M03506:14:000000000-AKVR1:1:1101:2767:8404 2:N:0:43
CTAGGACTACAAGGGTATCTAATCCTGTTTGCTCCCCACGCTTTCGCTCCTCAGCGTCAGAACAGGCCCAGAGAACCGCCTTCGCCACCGGTGTTCCTCCCGATATCTGCGCATTTCACCGCTACACCGGGAATTCCGTTCTCCCCTGCCTGCCTCCAGCCTGCCCGTATCCACTGCAGGCCCGGGGTTAAGCCCCGGGATTTCACAGCAGACGCGACAGGCCGCCTACGAGCGCTCTACGCGCAATAATTCCTGACAACGCTTCCGCCCTCAGCATTACCGCGGCTCCTGGCCCTACGTT
+
CCCCCGGGGGGGGGGFFGGGGGGGGGGGGGGGGGGGGGGEEGGGGDGGGGECGGGGGGGGGGGGGGGD@B@FGF@EFGGDEGGGGGGGGDCF@FFGGAFGGEE>FEGGGGGGGGGGGGGCE>>FGFEFGGECE8A<F83ADFGGC68>CGDEGG6D,:8?FC::@FE:88>FFGFFE9CFGGGEC>CCE7BEGGGEEC8=:*>@+1195*>4*)CECCEC*99CCDF:?<5CD)8C(/9:8E)91:*99++1/*0:C27:5@3*/<?:8)9))*+02-6:44>699F>(),,7(4/)04(.
@M03506:14:000000000-AKVR1:1:1101:21704:8411 2:N:0:43
CTAAGACTACAAGGGTATCTAATCCTGTTTGCTCCCCACGCTTTCGCGCCTCAGCGTCAGTATCGGTCCAGAGAGCCGCCTTCGCCACCGGTGTTCTTCCCAATATCTACGAATTTCACCTCTACACTGGGAATTCCACTCTCCTCTCCCGAACTCTAGCCATCCCGTCCCAAGCGCAATTCCTGGGTTGAGCCCAGGGCTTTCACGCCTGCCAAAGATGGCCGCCTACGCGCCCTTTACGCCCAGTAATTCCGAACAACGCTCGCCCCCTTGCTCTTACCCCGGCCGCTGGCCCGAAGTT
+
CCCCCGGGFGGGGGGGGGGGGGGGGGGGGGGGGGGGGGGGGGGGGGGGGGGGGGGGGGGGGGGGGGGGGGGGGGGGGGGGGGGGGGGGGGGGGGGGGGGGGGGGGGGGGGG@FFFGEFGGGGGGGFGGGGGGGGGGFGGGGCEFGGGGGGGGG6,EFGGGGFGG8DEGGGCA?DG>E89EACFCFGCFGGFFGGG>EGEGCFGFCCFGFFC*0*>@DCFE4CFGD<8)0CBCDFF3(>=FGGGG**<=CC99=/>C367*073*/CEFG3).)*0+3)*05,43,(()4)-4.,(1.),(.
@M03506:14:000000000-AKVR1:1:1101:25845:8432 2:N:0:43
CTAGGACTACAAGGATTTCTAATCCTGTTCGCTCCCCACGCTTTCGCTCCTCAGCGTCAGTATCGGCCCAGAGACCCGCCTTCGCCACCGGTGTTCCTCCTGATATCTGCGCATTTCACCGCTACACCAGGCATTCCAGTCTCCCCTACCGAACCCAAGCCCGCACGTATCAAACGCAGCCCCCAGGTTGAGCCCGGGAATTTCACGTCTGACTGTACGAACCGCCAACGCGCCCTTTACGCCCAGTCATCCCGAGCAACGCCAGCCCCCTCCGTATTACCGCGGCTCATGACACGCAGTT
+
CCCCCGGGGGG<@FG<EFFGGGGFGGGGGGGGGGGGGGGGGGGGGGGEGCFFGGGEFGGGGGGGGGGGGGGGGGGGGGGGGGGGGGDEF:B>CFGEFEGGGFFFFFGGCGGGEFGGGGGDGGDGEGGF=FE+A?FFGGGGGGGDGGGF8DE>+@+6@FCDF7CDGDC8:EGGFFB44**=FC?EG5;C188:CCFGD*****5A+=AFGF3;FCF9+:)**:>*/9)0:C>*/8:)47*+*:17**+100+*0)*)/4*A>).)/*;):@D@BC*/2,*<2(3,,43))*.)/).*)03()
@M03506:14:000000000-AKVR1:1:1101:24596:8437 2:N:0:43
CTAGGACTACAAGGGTATCTAATCCCGTTTGCTCCCCTAGCTTTCGCGCCTCAGCGTCAAGAACAGGCCAGGAAGTCGCCTTCGCCACTGGTGTTCCTCCCGATATCTACGCATTTCACCACTACACCGGGAATTCCACTTCCCTCTCCTGCCTTCGCGTCGATCAGTATCGCGTGACCCTCCCCAGTTGAGCCGGGGGCTGTCACACGCGACTTGAACGACCGCCTGCGCGCTCTTTACGCCCAGTAAATCCGGACAACGCTCGCCACCTACGTATTACCGCGGCCGATGGCCCGTCGTT
+
CCC8BEGGGGGEDFEFFFGFGGEGFGGFGGGGGFGGGGG8EGGGFEG::ECFGCFGEGGDFGGGGGCGEFGGGGGFGGCGDCFFGGGGFCFFCFFGFFD4BCE@FGAFFGGGEEG9F@FGGGGCGDDFCFEGDFGG,?ED,9>DEGGGGFDFD9FG++33@C+;DE>DFFG+;8>*;>7EGF5B:24,226>2:*:/48CC9<>7A76*)7DGC8C>9@C37C*>G337<5*9)7*)**<;77)*7<F79094<)*C;</)7>35*2.*)5947*<+(1<4(,(-(()-)-(7(47)0(--
@M03506:14:000000000-AKVR1:1:1101:13714:8445 2:N:0:43
CTAGGACTCCAAGGGTATCTAATCCTGTTCGCTCCCCATGCTTTCGCTCCTCAGCGTCAGTTACGGCCCAGAGATCTGCCTCCGCCATCGGTGTTCCTCCTGATATCTGCGCATTCCACCGCTACACCAGGAATTCCAATCTCCCCTACCGCACTCTAGTCTGCCCGTACCCACTGCAGGCTGGAGGTTGAGCCTCCAGTTTTCACAGCAGACGCGACAAACCGCCTACGCGCTCTTTCCGCCCAATAATTCCGGCTACCCCTTTCCCCCTCCGTATTACCGCGGCCGCTGGCACGTAGTT
+
CCCCCGGG-FGGGGGGGGGGGGGGGGGGGGGGGGGGGGGGGGGGGGGGGGGGGGGGGGEGGGGGGGGGGGGGGGGGGGGGGGGGGG@GGGGGGGGGGFGGGGGGGGGGFGGG7FGGG9FGGGGGGGGGEF>FGGGGGGGGGGGGCGGGGGGGDGGGGGFGGGGGGGGGEGGG?EDFFFEFE6CC5CGGGGGGGGGGFEGC9FGGFCCCCFF>ECE=<DF5FCG5<D85EC)7).7D>F*3*:95***9+++077C)93**)7<5*+2080)).)**0(*+.(((,(,)-0((.(5*.0(49
@M03506:14:000000000-AKVR1:1:1101:20568:8481 2:N:0:43
CTAGGACTCCCAGGGTATCTAATCCTGTTCGCTCCCCACGCTTTCGCTCCTCAGCGTCAGTTACAGACCAGAGAGTCGCCTTCGCCACTGGTGCTCCTCCACATCTCTACGCATTTCACCGCTACACGTGGAATTCCACTCCCCTCTTCTGCACTCAAGTTTCCCAGTTTCCAATGACCCTCCCCGGTTGAGCCGGTGGCTTTCACATCCGACTTCAGAAACCGCCTGCGAGCCCTTTACGCCCAATAATTCCGGACCACGCTTCCCACCTACGTATTACCGCGGCTGCTGCCACGCAGTT
+
CCCCCGGG-FGGGGGGGGGGGGGGGGGGGGGGGGGGGGGCFFEGGEGEGGFGGGGGGGGGGGGGGGGGGGGCDGGGGGGGEGGGGGGGCFGGGAFFCFGGGEAEEFGGGGGGDDGGGGGGGGCGG@FG@FGC@FEEG,EAFFFC8@D9EG,9=DEG,@EDBE9:9,@DFAFFG8@BFC=D8F>6AE67C*:4D:**34:CCF1>,=@2<*/9E7C,1=+=**;:DD)>55>*)5;8:*+1/=35**;<+3<*=?)/9(*27;)1*+;*8<0))/09<3*2-39(2((8())).,)1)0(4)
@M03506:14:000000000-AKVR1:1:1101:5623:8493 2:N:0:43
CTAGGACTACAAGGGTATCTAATCCTGTTTGCTCCCCACGCTTTCGCACCTCAGCGTCAATATGTGTCCAGTAAGTCGCCTTCGCCACTGGTGTTCTTCCGAATATCTACGAATTTCACCTCTACACTCGGAATTCCACTTACCTCTCCACAATTCTAGCGATGCAGTCTTAAAGGCCATTCCGGAGTTGAGCCCCGGGCTTCCACCTCTAACTTCCAAACCCGCCTACGTGCGCTTTACGCCCAGTAATTCCCAACTACGCCCGCCCCCCCCGTTTTACCCCGGCCGCCGACCCGCGTAT
+
CCCCCFGG9CFFGGGGGGFGGGFGFDGFGCFGGFCFGFEEGGGGDCEGGFGG@FCFFGGGGGGGGGGGGGFGGFGGFEG>CFGG>FFGGGGFGGGGGFGFEGDFDGFFGGGDC<FF9FFF=E?EFFFGGG+FCFFFGF=FFGGFGGF?DGFGFFGGGGGGGC8=8DF>=E9;FDGGF,=E>DECCBCEFFA>?DFG:+**5*<,=GGGFCCFF7,,*+=9*3;54):58*?0*55)8F+;**2975<:+<51+***:(9+).0))/87C./7@7**3(0+-(-((((0(0(()(())),(-
@M03506:14:000000000-AKVR1:1:1101:25006:8531 2:N:0:43
CTAGGACTACAAGGGTAACTAATCCTGTTTGCTCCCCACGCTTTCGCACCTCAGTGTCAGTGTTGGACCAGGAAGCCGCCTTCGCCACTGATGTTCCTCCAGATATCTACGCATTTCACCGCTACACCTGGACTTCCGCTTCCCTCTTCCCCACTCTAGTAAGACAGTCTTGAATGCAATTCCCAAGTTAAGCTCGGGGATTTCACACCCAACTTATCAAACCACCTACGTGCGTCTTCCGCCCAGTACTTCCGACTAATGCTCGCCCCCTCTGTATTACCCCTGCGCCTGGCACTGTGTT
+
CCC@CFGGEEACFGD-C-CEFFGFGGGGFGFGFGCGF8@F@BF<EEG7FB;CFG@FADA@FFGGCEGFF@FGG8FEGE@FE,EFFGGCEFAFCFGGFDGCF8?EFFECFFDF@::CFFG,+>>CF9FDED8<,,4CEC:4++@4ED8@@,,6,@8E@,@E3,>DFD8DCCFCE8@3@,@=DF=EE88@E;,=9E>C+955:9,<EC7A7D4*;C>;9F+,5;C59C4)0*;69)))(/1>*:*77=FF++5;*.*1/(2964@****0/5/7)*3<+-6<)(-(-(-)(.((0:<*//).(
@M03506:14:000000000-AKVR1:1:1101:11282:8533 2:N:0:43
CTAGGACTCCAAGGGTATCTAATCCTGTTTGCTCCCCACGCTTTCGCACCTCAGCGTCAGTATCGGGCCAGTGAGCCGCCTTCGCCACTGGTGTTCTTGCGAATATCTACGAATTTCACCTCTACACTCGCAGTTCCACTCACCTCTCCCGGACTCAAGTCTTCCAGTATCGAAGGCAGTTCTGGAGTTGAGCTCCAGGATTTCACCCCCGACTTAAAAGACCGCCTACGTGCGCTTTACGCCCAGCAATTCCGAGCAACGCTAGCCCCCTTCGTATTACCGCGGCTGCTGGCTCGAAGTT
+
CCCCCGGG-FGGGGGGGGGGGGGGGGGGGGGGGGGGGGGGGGGGGGGGGG8FGGGGGGGGGGGGGGGGGGGGGGGFGGGGGGGGGGGEGEGGGGEGGGGGGGGGGGGGGGGF@FEGGGGGGGGGGGGDG7FEFGGCFGGGGFEGDFCFGGG6>EGGDGFGGFDFGFGEGFFE8FECEEEFEGGFGGDGGGGFGGGC6@61DFGGFGFFGGGGGGGGGCF,*;D=DDBEGGFCGB:D1CCEG=3755*)2<<=@F57D(*0)8>7)+:?:))))*2**(1A-89;;>0<,6,(.()97413)
@M03506:14:000000000-AKVR1:1:1101:11515:8585 2:N:0:43
CTAGGACTCCAAGGGTATCTAATCCTGTTTGCTCCCCACGCTTTCGCGCCTCAGCGTCAGTATCGGGCCAGTGTGTCGCCTTCGCCACTGGTGTTCTGCCGAATATCTACGAATTTCACCTCTACACCCGGCGTTCCACACACCTCTCCCGAACTCAAGACAGCCAGTAGCAAAGGCAGTTCCAAGGTTGAGCCCTGGGCTTTCACCTCTGACTAAACTGTCCGCCTACGCGCCCTTTCCGCCCAGTAATTCCGAGCAACGCTTGCCCCCTTCGTATTCTCTCGGCTGCTGTCACGACGTT
+
-BCCCGAF-CEFFFCGFFGFF@FGG9CFFFCFGGC@FAC:FCFGFFCCFEFGDC<CCFGGG9<C@E+@@FFE,FFGFCC@CFEDEEGC?FGGFEFEEFFFGG:+=FFCCAF:,A@GG9,AFGA<9EE,+@:FFGGCGG:=C@8=DFC,>8B=613>,<D@?F?:?EC:,,7D,<D,@BEEG7:CGG>9FCD,,,><5C*A:*<,4BF,=487CF>5?4:F7FC55*8>CD):<.)9(2*08C3<*A<@9F9@*6*1>076).>*98<)25)).*2*;.*+6))4,(4:0936*.)95),--
@M03506:14:000000000-AKVR1:1:1101:18981:8592 2:N:0:43
CTAGGACTACAAGGGTATCTAATCCTGTTTGCTCCCCACGCTTTCGTGCCTCAGCGTCAGTATCGGGCCAGTGAGCCGCCTTCGCCACTGGTGTTCTTGCGAATATCTACGAATTTCACCTCTACACTCGCAGTTCCACTCACCTCTCCCGAACTCAAGATCCTCAGTATCAAAGGCAGTTCTGGAGTTGAGCTCCAGGATTTCACCCCTGACTTAAAGACCCGCCTACGCCCCCTTTACGCCCACTCATCCCGAGCCACGCCTGCCCCTCTCGTATTACCCCGGCTGCTGCCCCGAATTT
+
CCCCCGGG9FGFGGGGGGGGGGGGGGGGGGGGGGGGGGGGGGGGGGGGGGEG8FGGGGGGGGGGGGGGGGGGGGGGGGGGGGGGGGGGGGGFGGGGGGGGEGGGFGGDGFGCFGGGGGGGGGGGGAF;=@@7:@FGF?FEGFGGGG?EGGGCEEGGGGGCDAFGGGGG8C;AEGGGGG6DFGEFFF6FFDG7DFFGFGGEFFGG,=EFEGC7?=ECC+B?FFC*9DA46*:*):>):8+>CCGG:**)2B++2)*))(2:)..**;CFG)*))*2*2,1<6(803007640))((1))(()
@M03506:14:000000000-AKVR1:1:1101:12403:8611 2:N:0:43
CTAGGACTCCCAGGGTATCTAATCCTGTTTGCTCCCCTAGCTTTCGCGCCTCAGCGTCAGTTGTGGTCCAGTGCGCCGCTTTCGCCACAGGTGTTCCTCCCGATATCTACGCATTTCACCGCTACACCGGGAATTCCACGCACCTCTCCCACACTCAAGCACGGCAGTTTCGCCTGCAGGCTCCGAGTTAAGCCCGGAGATTTCACAGGTGACTTACCGCACCGCCTACGCGCCCTTTACGCCCAATAATTCCGAACAACGCTTGCCCCCCTCGAATTACCGCGGCTGCTGGCACGACGTT
+
CCCCCGGG-EFGGGGGGGGGGGGGGFGGGGGGGGGGGGGGGGGGGDGGGGFGGGGGGGGGGGGGGGGGGGGGGGGGGGGGGFGGGGGGGGGGGGGGGGGGGGGGGGGGGGGGEGEEFGGGGGGGGGGGGGDGGGGGFGGGG7EGGGGGGGGGGG=FGGGGGGGECCCDGGGCEGBFGGDDG>EGGC8?EG999EGGGEGCCCFGGGDFFFF+<FCCFF8>57>5DGDFGG>=97>):66?EGGGDF=<+<09BF*9C6**)77*9AFFEBGD>7:*<(9FA?>F>>9>643::8?CD3(-(
@M03506:14:000000000-AKVR1:1:1101:17099:8631 2:N:0:43
CTAGGACTACTAGGGTATCTAATCCTGTTCGCTCCCCACGCTTTCGCTCCTCAGCGTCAGTTACTGCCCAGAGACCCGCCTTCGCCACCGGTGTTCCTCCTGATATCTGCGCATTCCACCGCTACACCAGGAATTCCAGTCTCCCCTGCAGTACTCCAGTCTGCCCGTATCGCCCGCACGCCCACAGTTGAGCTGTGAGTTTTCCCGAACAACGCGACAAACCACCTACGAGCCCTTTACGCCCAGCAATTCCGGACCACCCTCGCACCCTACGTATTACCGCGGCTGCTGGCACGCATGC
+
CCCCCGGGGGGGGGGGGGGGGGGGGGGGGGGGGGGGGGGEFGGGGGGGGGGGGGGGGGGGFGGGGGGGGGGFGGGGGGGGGGGFGGGGGGGGGGGGGGGGGGGGGCGGGGGGGGGGGGGGGGDDGGGGGGGDGGGGGGGGGFFGGGGGGGGGGGGGFFFGGGGGGGE>8=C<CGG6@+@8>CC*:*:EEGFCFFGGGGGGDCFFFF=CCDG4C)*38>BC*;FGGG46<555C5>F?FFG5C<D7**.27:==?<37(95)7)1/CCBGB:5>**2<(8<>(41(7(02))(0(3*))(()
@M03506:14:000000000-AKVR1:1:1101:23687:8636 2:N:0:43
CTAAGACTACAGGGGTATCTAATCCTGTTTGCTCCCCTAGCTTTCGCGCCTCAGCGTCAGTTGTGGTCCAGTGCGCCGCTTTCGCCACAGGTGTTCCTCCTGATATCTACGCATTTCACCGCTACACCAGGAATTCCACGCACCTCTCCCACACTCCAGCACGGCAGTTTCGCCTGCAAGCTCCCAGTTGAGCCAGGAGATTTCACAGGTGACATACCGCGCCGCCTACGCGCCCTTTACGCCCAATACTTCCCAACAACGCCCGCCCCCTCTGTATTACCGCGGCTGCTGGCACCGGGTT
+
CCCCCGGGFGGGGGGGDFFGGGGGGGGGGGGGGGGGGGGGGGGGGGGGGGGGGGGGGGGGGGGGGGGGGGGGGGGGGGGGDGGCFCFFFFGFGGGGGGGGGGGGGGGGGG@ECCG9FFGG>FEEGGGGGGFFGGGGGGGGGGGGCGFGGGGGCGGGGG8EGGGEGGGDGCFF6CEFGF9FECFGGGG7DF9CCFCGC5C>DFCFC:CF5;4+?@F9CDBC4>C>DDE:FD>CCF>784/:8CGDD5AF+0A@*)209:<F3;.)):55?B3;)6<+<)*<)(,100(7:980;.55>),(-
@M03506:14:000000000-AKVR1:1:1101:13255:8641 2:N:0:43
CTAGGACTCCCAGGGTTTCTAATCCTGTTTGCTCCCCACGCTTTCGCGTCTCAGCGTCAGTGTCCGTCCAGGTCGCCGCCTTCGCCACTGGTGTTCCTCCCGATATCTACGAATTTCACCTCTACACCGGGAATTCCGCGACCCTCTCCGGCACTCAAGCCCAGAAGTTTCGCGCGCACTTCCCTGGTTAAGCCAGGGGATTTCACACGCGACTTTCCAGGCCGCCTCCAAGCGCTTTACGCCCAATAATTCCGACCAACCCCCGCACCCTCTGTATTCCCGCGGCTGCTGGCACAGCGTT
+
CCCCCGGG-FFGGGGFGGGGGGGGGGGGGGGGGGGGGGGGGGGGGGGGGGCDFGGGGGGGGGGGGGGGGGGGGGDGGGGGGGGGGGGGGGGGGGGGGGGGGGGG>FGG9EFC8FEGGGGGGGFGGGGGGDEFEGDCGFGDEGGGGGGGGGGGGGGGGGCFGGGG51DFFDFFGGGGGGGGFGGGGGGGGFF9FGGGGGC=EGEGCCEGGGG<EGDFFF4C9<>5CGF):*90>DBD?FFGGGGG<=F)3+<@F?<)97<7)<)1):87C3*.)0<<0.*+.(49;B;B:?055()*0),,-
@M03506:14:000000000-AKVR1:1:1101:11495:8642 2:N:0:43
CTAGGACTCCAGGGGTATCTAATCCTGTTTGCTCCCCTAGCTTTCGAGCATCAGCGTCAGTAATGGTCCAGTGAGCCGCTTTCGCCACAGGTGTTCCTCCTGATATCTACGCATTTCACCGCTACACCAGGAATTCCACTCACCTCTCCCATACTCAAGCCCGACAGTTTCGCTTGCAGACTCTGAGTTGAGCCCAGAGATTTCACAAGTGACTTATCGAACCGCCTACGCTCCCTTTACGCCCAATAATTCCGAACAACCCTCGCCCCCTTCGTATTACCCCCTCCGCTGTGCCGAAGCT
+
CCCCCGGG-CFGGGGFGFGGGGGGGGGGGGGGEGGGGGGGGGGGGGGGGGGGGGGGGGGGGGFGGGGGGGFGGGGGGGGGGGGGGGGGFGGFGGGGGGGGGGGGGGGGGGGGGGGGGGGGGGGGGGGGGGGGFGGFGGGGGGGGGGDFGGGGGGGGGGGGGGGGGGGGGGGFEEGGGFFCF<FGFDFFFDG7CGGCDGC6EGGGCFFGF7+9EGGGCCFF*;9EG:4?6CF5CAFD4<@??E3D:7*)=B1:+08*12*1)0)955=>EF3>:302*4*94(,((-()()4,))-1)),,.
@M03506:14:000000000-AKVR1:1:1101:20055:8706 2:N:0:43
CTGGACTACAAGGGTATCTAATCCTGTTTGCTCCCCTAGCTTTCGTCCCTCAGCGTCAGTTGCGATCCAGCAAGCCGCTTTCGCCTCGGATGTTCCTGCGGATATCTACGCATTTCACCGCTACACCCGCAATTCCACTTGCCTCTCTCGCACTCTAGCACGGTAGTTTTGGAAGCAGCCTCTAGGTTAAGCCCAGAGATTTCACTCCCAACTTACCGCACCGCCTACGGACCCTTTACGCCCAGTAATTCCGACCACCGCTCGCCCCCTCCGTCTTACCGCGGCTCCTGGTCCTCAGTTT
+
CCCCCGGGGGGGGGGGGGGGGGGGGGGGGGGGGGGGGFFGGGGGGGGGGGGGGGGGGGGGGGGGGGGGGGGFGGGGGGGGGGGGGGG:F@EGGGFGGGGGDGGDGGFDGGGGFEEGGF<FGGGGGGGGCG@FFGFGGGGGGGGGGGGGGGGDGGGFEDFF=E>:DEEFFAC:DCFCFFGGCFCCFGGEGGGGGCCGCC>CCFC7D<9C><FDFC<CC5>5DD5*)5)=ED)5CDAFE>F*::9*9<<*C+<@)7)5C(1270))1:?7C)*0.*/2;97C01-22((8,4((/))**066)
@M03506:14:000000000-AKVR1:1:1101:24996:8711 2:N:0:43
CTAGGACTACAAGGGTATCTAATCCTGTTTGCTCCCCACGCTTTCGCACCTCAGCGTCAGTACCGGGCCAGTGAGCCGCCTTCGCCACTGGTGTTCTTGCGAATATCTACGAATTTCACCTCTACACTCGCAGTTCCACTCACCTCTCCCGGACTCAAGATTCCCAGTATCGAAGGCAGTTCTGGAGTTGAGCTCCAGGATTTCACCACCGACTTAAGAACCCGCCTACGTGCGCTTTACGCCCAGTAATTCCGAACACCGCGCTCCCCCTCCGTATTCCCTCGGCTGCTGGCCCGACGTT
+
CCCCCGGGGGGCFGGGGGGGGGGGGGGGGGGGFFGGGGGEGGGGGGGGGGGGGGGGGGGGGGGGGGGGGGGGGGGGGGGGGDGGGGGGGGGFGGGGGGGGGGGGFFGGGGGGFGFFF9FGGGGGFGG9FGGGGGG9F,FFGGGGGGCDFGCEEGGGGGGFDDFGGGGCFGGCG,>@EFEFGGGFFFFG6@,,@,6>,=?>F7DFFC:9;CD/CDE?F>=@GGGDGG>3?50*7)5)4:@;*:5DCCGF+<CFF@DGD04*).0))2:FG)1).12/*.8+5)89(((089>(.((/))(4(
@M03506:14:000000000-AKVR1:1:1101:19341:8725 2:N:0:43
CTAGGACTACAAGGGTATCTAATCCCGTTTGCTCCCCTGGCTTTCGCGCCTCAGCGTCAACCTCGGTCCAGGATGCCGCCTTCGCCACCGGTGTTCCTCCAGATATCTACGCATTTCACCGCTACACCTGGAATTCCGCATCCCTCTCCCGAATTCAAGCCTGCCAGTATCGGACGCAGTTCCCGGGTTGAGCCCGGGGATTTCACGTTCGACTTAGCGGGCCGCCTACGCGCCCTTTACGCCCAGTCATTCCGAACAACGCTTGCCCCCTCTTGATTACCTCGGCTGATTGCCCAGGGTT
+
CCCCCGGG-FGGGGGGGGGGGGGGGGGGGGCGGGGGGGGFGGGGGGGGGGEGFFGGGGGGGGGGGGGGGGGGFGGGGGGGGGGFGGGGGGGGGGGGGGGFFFFGGGGGGGGGCEFGGGGGGGGGGGGGFGFDCGGGGGGGEGGGGGDFGGGEG>EGGGGGGGGGGGFGGACC6EECEEGDC?EGE>EGGDGGGGFCGGG5ECCF7+5CFC**27CCFG3ECD>:CDB):7<5DD>3(9*<8CDC**<*2239B617C0CG3)>DCFC<C:7>5*0+3.*3))5(((-)(*).0.)*)),4,
@M03506:14:000000000-AKVR1:1:1101:6603:8790 2:N:0:43
CTAGGACTACAAGGGTATCTAATCCTGTTCGCTCCCCACGCTTTCGCGTCTCAGCGTCAGTCACGTACTAGAGAGCCGCCTTAGCCACGGGTGTTCTTCCTTATATCTGCGCATTTCACCGCTACCCCAGGAATTCCACTACCCTCTACCGCACTCGAGCTCCCCAGTATCCACCGCCATTCCCAGGTTGAGCCCAGGGCTTTCACAACGTCCTTAACACACCACCTACGCACGCTTTACGCCCCGTAACTCCGCGTACCGTCTGCACACTTCGCAGTACCGCGGCTGGTGCTACCGTGTT
+
CCCCCFDA<C@DFGGGGFGGC@FFGGGCAEFGGGE@CCF@CF7FGEGEGGFF<EF@F::@CFC@BCED@FFGCCCDGC7FFECE<=C<C+=@FC=F<FDF<,,C,CB5AF7CFGEAF9AEG++CF,?::74+45,9?,>,ACFG?E8EF9++6@EGFDC:8,,+4,4@,,,F,36*@:**37,?,2*44>,?8CE,17E5:/,>@<,,///*/7++++1+/::**2)/3/82>583(/8F8ED3)**0/*+*9)*//(/C>))*1++0+)**9*;*2(1+)49((,1.(.()*))*))(((
@M03506:14:000000000-AKVR1:1:1101:21074:8848 2:N:0:43
CTAGGACTCCAGGGGTATCTAATCCTGTTCGCTCCCCACGCTTTCGCGTCTCAGCGTCAGTCACGTACTAGAGAGCCGCCTTAGCCACGGGTGTTCTTCCTGATATCTGCGCATTTCACCGCTACACCAGGAATTCCACTCTCCTCTTCCGGACTCTAGTCAGATGGTTTCCATCGGCGTCTCGAGGTTGAGCCTCGAGTTTTCACAACGGACCTACCTAACCGCCTACACGCTCTTTACGCCCAATAAATCCGGACAACGCCTGCCCCCTACGCATCACCGTGGCTGCTGGGCCGTAGGT
+
CCCCCGGG-FGGGGGGGGGGFGGGGGGGGG@FGGGGGGGGGGGGGGGGGGEGGGGGGGGGGGGGGGGGGGGFGCCGGGDGGGCFGGGGGGGGGGGGGGGGGGGGFFGFGGGGFCCFGGGGGGCGGGGGECCFFFGGGGGFGFGGGGFGGGEC8>=FGGGGGGGCGGCEC,@FAFGGEE5@E:FE6B>ECFDFGF,<ACECEFCF;E?<CC3DEDG+;CF9FGFEGGE>C*555<57)0*+;5C3*/:/+<09F519D>FGE@)93CC5879745*/*()3,(((,48)86>(),,).)(()
@M03506:14:000000000-AKVR1:1:1101:16428:8861 2:N:0:43
CTAGGACTACAAGGGTATCTAATCCTGTTTGCTCCCCACGCTTTCGTGCATGAGCGTCAGTATTGGCCCAGGGGGCTGCCTTCGCCATCGGTATTCCTCCACATCTCTACGCATTTCACTGCTACACGTGGAATTCTACCCCCCTCTGCCATACTCTAGCCCGCCAGTCACAAATGCAGTTCCCAGGTTAAGCCCGGGGATTTCACATCTGTCTTAGCGGACCGCCTGCGCACGCTTTACCCCCAGTACTTCCGATTAACGCTTGCCCCCTCCGTATTACCGCGGCTGCTGGCCCGTAGTT
+
CCCCCGGFFGGGGGGGGCGGFGGGGGGGGGGGGGGGGGGGGGGGGGGGGGGGGFGGGGEFFGGGFGGGGDGDGDGGGGGGGGGGGGGGGGGG8FFGFGGGGGCEGGGGEGGE:FGGGGGEFGGGG9EFGGCEGFGGG9EFGGGGGGGGGGFGFGD=,=>FGGGGE6CFFGGAF,7EG;E9BEGGGGG9FEFGFEFGGCE7C*,B;?C,AF>DFCF9+:8CCD95<CAFGD>5753909*<+<9C3:<*+<+0659C567?)0./5;+)2)).098**(*3<101(42)(9)()(-).)(,)
@M03506:14:000000000-AKVR1:1:1101:17437:8873 2:N:0:43
CTAGGACTACAGGGGTATCTAATCCTGTTTGCTCCCCTAGCTTTCGTGCCTCAGCGTCAATAATGGTCCAGTGAGCCGCTTTCGCCACAGGTGTTCCTTCCGATATCTACGCATTTCACCGCTACACCGGAAATTCCACTCACCTCTCCCATACTCAAGCCCGACAGTTTCCAATGCAGACTATGGGTTGAGCCCATAGATTTCACATTAGACTTGTCAAACCGCCTACGCACCCTTTACCCCCAATAATTCCGAACCACCCTTCCCCCCCTCGTATTACCGCGGCTGCCGGCACGAAGTT
+
CCCCCGGGGGGGGGGFEGGGGGGGGGGGGGGGGGGGGGGGGGGGGGGGGGGGGGGGGGGGGGGGGFGGFGDFDGGFGGGGGGGGGGGGGGGGGFGGFGGGGGDCGGGGGGGGCGGFGFFGGGGDECGGGDFCEGFGCFGFGCGGCFDFFGGGGGFGDGFEF?BGGED>:DEFGGFCFGG7B89AFCFG@CCC>FFGGGFFA7E;FGEGF>89<FF9CC6:7?F=GCB/=5?5CB31/>6E+AFC)/*;+51;CA*/9(9:)8)90AFFGBG:D:A8627EDB16(2,),)-9@(,*).4()
@M03506:14:000000000-AKVR1:1:1101:8315:8878 2:N:0:43
CTAGGACTACAAGGGTATCTAATCCTGTTTGCTCCCCACGCTTTCGCGTCTCAGCGTCAGTACCGTCCCAGCGAGCTGCCTTCGCCATTGGTGTTCCTCCTGATATCTGCGCATTTCACCGCTACACCAGGAATTCCACTCGCCTCTTCCGGACTCTAGTCCGACCGTATCCGCCCGCCTCCCGGGGTTGAGTCCCGGGCTTTCAGCACGGCATTTCCGAGCCCCCTACCCCACCTTTCCCGCCAATCATTCCGGCCACCCCTTGCCCCCATCGCTTACCCCCGTCCTCTCCCTCGGATCT
+
@CCCC@ECDFCFFFFG9FFGGGGGGGGFFGEFDEFGGGGGGGGGGGGDG:CF9F8:FFC:FFAFF7:CFG?8FFEGGGGGGFGFFEFGABFG7FEDGFEFFE9DACE,?,4CCF@9FEFA@C44+9AE+,@DCC8FE?F;A>EG66@EFGD66C6DD8=C=E+@E6B+:DFGE88C7CG:CFCC8>:C5C,26><,**=EGG8++1++*)))*)0+*287575*9<57/*0**).04**++*/))/+0+++1961))(**.).**2C4@@)0)*/**()3.(((((())0(()(.))04()
@M03506:14:000000000-AKVR1:1:1101:20933:8894 2:N:0:43
CTAGGACTCCAAGGGTATCTAATCCTGTTTGCTCCCCACGCTTTCGTGCATGAGCGTCAGTGCAGGCCCAGGGGATTGCCTTCGCCATCGGTGTTCCTCCGCATATCTACGCATCTCACTGCTACACGCGGAATTCCATCCCCCTCTGCCGCACTCCAGCTCTACAGTCACAAATGCAGTTCCCAGGTTGACCCCGGGGATTTCACATCCTCCTTATAGAACCGCCTGCGCACGCTTTACGCCCAGTAATTCCGATTAACTCTTGCACCCTACGTATTACCGCGGCCGCTGGCACGTCGTT
+
CCCCCGGG-FFGGGGFGGGGGGGGGGGGGGCGGGGGGGGGGGDGGGGGGGGGCFGGGGEGGGGGGGGGGGFGGGGD8CFGGGGFDGGDGGEG@FGGGCFFGGGGCFGGFGGGDEFG9FFG<CE<F<FFFGCEEGFFFGGGGGFGGGGGGGGG=C=FG?,DCFFAE98EC7EE9:C;EFCFGCC?EF5?FDC,>DEEGGC*=6<FCGG9<4**203>27+<7DC5CC>8=)5=8)8><GFG=:159*300<+0*0/7<(*<*/1:7FGFGE7F@32+2,*<4(4((1()4732)(.*))-,-
@M03506:14:000000000-AKVR1:1:1101:12863:8900 2:N:0:43
CTAGGACTCCAAGGGTATCTAATCCTGTTTGCTACCCACGCTTTCGTGTCTCAGCGTCAGTTGCGGTCCAGAGAGCCGTCTACACCACCGGTGTTCCTCCTGATATCTACGCATTTCACCGCTACACCAGGAATTCCACTCTCCCATCCCGCACTCTAGCCTTCCAGTTTTCGGCGCACCCTCCCAGTTGAGCCGGGCGATTTCCCACCAAACTTACAAAACCGCCTACACACCCTTTACGCCCCGTAACCCCGAACACCACTTGCTGCCTCACTATTCCCCACGCTCCTCGTACGCTGTT
+
CCCCCGGG9FGGGGGGGGGGGGGGGGGGGGGGGGGGGGGGGGGGGGGGGGCGGGGGGGGGGGGGGGGGGGGGGGGGGGGGGGGGGGGGGGGGGGGGGGGFGGGGFGGGGGGGCEGGGAFGGGGGGGGGFGDGGGGFGGGGG9,EFDDEFGGGBE6@@DFGF9EFFDFGGGFGDEGDE8EGGFGGG6AEG,@,:DC?>*:?*?8C,=+7CC<5CC9++2+=8;C5DG)877@+7;>C8D*<**>))2*)*:0)5)9592C*)0/*:9+8<4*)0*22<)0+.((((--),/(-)(-))),4.
@M03506:14:000000000-AKVR1:1:1101:21037:8906 2:N:0:43
CTAGGACTACCGGGGTATCTAATCCCGTTTGCTCCCCTGGCCTTCGTGCCTCAGCGTCAGGAACTGTCCAGAGACCCGCCTTCGCCACTGGTCTTCCTTACGATATCTACGCATTTCACCGCTACACCGTAAATTCCAGTCTCCTCTCCAGTCCTCAAGCACGGCAGTATCGAATGCAGTTTCGGAGTTAAGCTCCGAGATTTCACACCCGACTCACCGCGCCGCCTACGCACCCTTTACGCCCAATGAATCCGAACCACGCTTGCGACCTCTGTATTACCGCGGCTCCTGGCACAGCGTT
+
CCCCCGGG9FGGGGGGGGGGGGGGGGGGGGFGGGGGGGGFGGGGGGGGGGGGFGGGGGGGGGGGGGGGGGGGGGGGGGGGGGGGGGGGGGGGGGGGGGGGGGFGGGGGGGGGGGGGGGGGGGGGGFEFGDGGGGGGGGGGGGFGGGGGGA@G9FFDEFFGGGGGEGGGFCFCEGGGADAFGGGGDGGGGGGGGGFGDE>ECG7FCFFFGDC55)AFDFAGDGD53C55CGF55B:C?9=F8*>CG=F)<+0*95CDD(9C.)75C*20:@CFF<+:<<6FB:>(03()443(8(4*0)((,
@M03506:14:000000000-AKVR1:1:1101:5897:8908 2:N:0:43
CTAGGACTACAAGGGTATCTAATCCTGTTTGCTCCCCACGCTTTCGTGCATGAGCGTCAGTATTGGCCCAGGGGGCTGCCTTCGCCATCGGTATTCCTCCACATCTCTACGCATTTCACTGCTACACGTGGAATTCTACCCCCCTCTGCCATACTCTAGCCCGCCAGTCACAAATGCAGTTCCCAGGTTAAGCCCGGGGATTTCACATCTGTCTTAGCGGACCGCCTGCGCACGCTTTACGCCCAGTAATTCCGATTAACGCTTGCACCCTCCGTATTACCGCGGCTGCCTGCCCGTAGTT
+
CCCCCGGGGGGGGGGGGGGGGGGGGGGGGGGGGGGGGGGGGGGGGGGGGGGGGGGGGGGGGGGGGGGGGGGGGGGGGGGGGGGGGGGGGGGGGGGGGGGGGGGGGGGGGGGGGGGGGGGGGGGGGGGGGGGGGGGGGGGGGGGGGGGFGGGGGFCFG,@FEFGGGGDBEDG;C8ECFGGGFGGG9@*@E>D9FGGEE5E5:4,>EE,,<C@FGCF;FDEE)CC5D3=:FCA5DDFG<<4C*:CCDD@*++39BF**9(0255>**;@@EF3)09/*;(8CA(44(9952.)))((*.)(--
@M03506:14:000000000-AKVR1:1:1101:19885:8922 2:N:0:43
CTAGGACTCCAAGGGTATCTAATCCTGTTCGCTCCCCTAGCTTTCGCGCCTGAGCGTCAGGTAAGGCCCAGAGATCCGCCTTCGCCACCGGTGTTCCTCCTGATATCTGCGCATTTCACCGCTACACCAGGAATTCCGATCTCCCCTACCTACCTCTAGCCTGACAGTATCGGATGCAGTCACGGGGTTGAGCCCCGGGATTTCACACCCGACTTGCCAAGCCGCCTGCGCCCTCTTTACGCCCAATGATTCCGGACCACGCTCGCCTCCTACCTGCTACCGCGGCTGCTGGCCCGTGGTT
+
CCCCCGGG-FFGGGGGGGGGGGGGGGGGGGGGGGGGGGGGGGGGGGGGGGGGGGGGFGGGGGGFGGGGGGGGGGGGGGGGEGGGGGGGGGGGGGGGGGGGGFGGGFGGFGGGGGGGGGGGGGGGGGGGGGGGFGGGGGGDGGDGGGGGGGGGGFFGGGGGGGGGGGGGCEGFGCEGFFA<DGFGGGGGEGFGG8:EEEGEECFFCF7EGGGDEDG7>FF68DGCDD)=CDB*9.85<2*+:CDGDEF4+<967)/*),9555)9):C);>*7=*+0*.102(21((-0,))55(()<)3,(
@M03506:14:000000000-AKVR1:1:1101:25764:8959 2:N:0:43
CTAGGACTACAAGGGTATCTAATCCTGTTTGCTCCCCTAGCTTTCGTGCATCAGCGTCAGTTGTGGTCCAGTGAGCCGCTTTCGCCACCGGTGTTCTTCCCAATATCTACGAATCTCACCTCTACACTGGGAATTCCACTATCCTCTCCCGTACTCAAGCACACCAGCCTCAAGCGCAATTCCCGGGTTGAGCCCAGGGCTTTCACGCCTGACCTGGTGCGCAGCCTACGCGCCCGTTACGCCCAGTAACTCCGACCAACGCTAGCCCCCCTCTTATTACCGCGGCTCCTGGCACGAAGTG
+
CCCCCGGGGGGCFGGGGGFGGGGGGGGGGGGGGGDCFFGGGGFGGGGGEGGGGGGGGGGGGGGGGGFFGGGGGFFGF7@FGCGGGGGGGGGGGFGGGGGGFFF@GCFGFGGGGGGCFFGGFGGGGFFFGGGGGGGCFDFF8EEGGGGEEGGGGGCEGG9F,@DGEGG,=3@AD8DCGC=EE,=EEG8?8BECFFFFGG8E,3,@:FECGGGF6C?FF**9)8)4?CA4CC8:C>E),*2;?E35*:C*<C+9?5))13*:>>>*/AF?C>)7>*+0<)*3-(((-0()-).()(.1).(-)
@M03506:14:000000000-AKVR1:1:1101:8004:8966 2:N:0:43
CTAGGACTACCAGGGTATCTAATCCTGTTTGCTCCCCACGCTTTCGCGCCTCAGCGTCAGTCTCGGTCCAGAGAGCCGCCTTCGCCACCGGTGTTCTTCCCAATATCTACGAATTTCGCCTCTACACTGGGAATTCCACTCTCCTCTCCCGAACTCAAGCATACCAGTCCCAAGCGCCATTCCCAGGTTGAGCCCGGGGCTTTCACGCCTGACTTGATACGCCGCCTACGCGCCCTTTACGCCCCGTAAATCCGAACAACGCCCCCCCCCTTCGTTTTACCGCGGCTGCTGGCACGAACTT
+
CCCCCGGGFFFGGGGGGGGGGGGGGGGGGGGGGGGGGGGGGGGGGGGGGGFGDGGGGGGGGGFGGGGGGFGFGCFGF@FEGGGGGGGGGGGGGGGGGGGGGGGGGGGGGGGGGGGGGGGGCGFGGFGCCEFGGGGGGGG;FEGGGGFGGGGGGGGGGGGGGGGGGDDEFGFFGFGCEGEDFFGGGGCGG77DEGGGGDGD59CF9CFGGFDC?FCF:CCF*995DGF3?CE5DDBG:D4CEED))2A3E5+995*7C9DF)77D)*8)*5/07/2*/-*0<(,((135:;)8@(.*.8(36
@M03506:14:000000000-AKVR1:1:1101:17404:8985 2:N:0:43
CTAGGACTACTAGGGTATCTAATCCTGTTTGCTCCCCTAGCTTTCGTTCCTCAGTGTCAGTTGCGATCCAGTCAGCCGCCTTCGCCACGGGTGTTCCTGCAGATATCTACGCATTTCACCGCTACACCTGCAATTCCACTGACCTCTCTCGCACTCGAGCACGGCAGTTTTGAAAGCAGCCTCTGGGTTAAGCCCAGAGACTTCACTCCCAACTTGCCGCACCACCTACGAACCCTCTACCCCCACTAATTCCGACCAACGCTGGCCCCCTCCTGCTTACCCCGGCCCATGGCCCGTACTT
+
CCCCCGGGGGGGFACFGFGGFGGGGGGGGGGGGGGGGGFFFGGGGGFGGGGGGGGGGGGGGGGGGGGGGGGGGGGGFGGGGGGCGGGEFDGEGGGGGGGGGGCEFGGFGGDGGGGGGGFGFGG:C,AFFFGFFGAEA@FGFGFGGGECDGEGGEGGFEEC8EEGGECGGADD8ECCEFF?FCC>?FFCECCEGGCF5?F6,=FGFCF9CFGCEFC>@6?=)7/697AAFD5775>G(**5+=CCD**/+++9@6*)1(*:)05*9EGFG>)))*+++67?((4-0(()().()(477)(()
@M03506:14:000000000-AKVR1:1:1101:26700:9012 2:N:0:43
CTAGGACTACACGGGTTTCTAATCCTGTTTGATCCCCACGCTATCGCGCCTGAGCGTCAGATACGAGCCAGTGAGCCGCCTTCGCCACCGGTGTTCTTCCCAATATCTACGAATTTCACCTCTACACTGGGAATTCCACTCACCTCTCTCGTCCTCACGCTAAACAGTTTCAGTGGCAGTTCCGGAGTTGAGCTCCGGGCTTTCACCACTGACTTGGATAGCCGCCTGCGCGCTCTTTACGCCCAATAATTCCGAACAACGTGAGCCCCCTCCGTATTCCCTCGGCCGCTGGCACGACGTG
+
CCCC8FGGFGG@BCE@FEFFGGGGGGDFGG8ECFFGC<FGEGGGGGCCFEEGFGFEEGG7,6CECD@FGCFGGGGGGDGDEEFCFEG@DEFCEGEFEGEFFGFGGCDFGGG7,ABAFFGE<,,EFGGGGG,A:FFCGA:E8CEFFG,@BBCDCECFC,>EEG+3DE@,7,5@:3,6+D7D,@<:*431<>98DCEFCCC5:*,5,4<,*0;>6:176;4<C7**19:)*)8E)))*)21<*7)75*2)00+9*/1*907C))0**<88CB)05D**2(*<.).3((()(.-(0(57))--(
@M03506:14:000000000-AKVR1:1:1101:15969:9012 2:N:0:43
CTAGGACTACCAGGGTTTCTAATCCTGTTTGCTCCCCTAGCTTTCGTGCCTCAGTGTCAGGAGTTGTCCAGGGACTCGCCTTCGCCACTGGTGTTCCTCTCGATATCTACGCATTTCACTGCTACACCGAGAATTCCAGTCCCCCCTCCAACCCTCAAGCAGGATAGTATTCAATGCAGTTTCCGAGTTAAGCTCGGAGATTTCACATCAAACTTACCCTGCCACCTACGCAACCTTTACGCCCAGTGAATCCGAACCACGCTTGGGACCTCTGTTTTACCGCCGCTCTTGGCATCGGGGT
+
CCCCCGGGGGGGGGDFGGGGGCGGGGGGGGGGGGGGGGGFGGGGGGGGGGCGGGGGGGGGGGGGGGGGGGGGGGGGGGGGGGGFGGGGGGGGGGGGGGGGGGGGGGGDGGGGGFGGGGGGGGGGGGGFFEEGCGGGGGGGGGGGDG+8CGGGDGFGGGEG?FFEFDF;EGGGFFGGGFDDGGGGG8CFE;FCFFFGEGEGG+,EA,;A?FGG?7>;8C*<?CF6*;@4C4?*)/2*8?F?*=53*/+*3+++6):5)6CE5@DD5E=F6.09/9A++4*08((-79(0(*.5?))27>(((
@M03506:14:000000000-AKVR1:1:1101:5921:9042 2:N:0:43
CTAGGACTACAAGGGTATCTAATCCTGTTTGCTCCCCTAGCTTTCGTGCATCGGCGTCGGTTGTGGTCCAGTGAGCCGCTTTCGCCACAGGTGTTCCTCCTGATATCTACGCATTTCACCGCTACACCAGGAATTCCACTCACCTCTCCCACACTCAAGCCCGGCAGTTTCTCGTGCAGACTATGAGTTGAGCCCATAGATTTCACACAAGACTTACCAAACCGCCTACGCACCCTTTACGCCCAATAATTCCGAACAACTCTCGCCCCCCTCGTATTCCCCCCGCTGCTGCCACGAAGTT
+
CCCCCGGGGGGGGGGGGGGGGGGGGGGGGGGGGGGGGGGGGGGGGGGGGGGGGGGGGGGGGGGGGGGGGGGGGGGGGGGGGGGGGGGGGGGGGGGFGGGGGG9FFGGGGGGGGGGGGGGGGGGGGGGGGGGGGGFGGGGGGGFGGGGGGGFGGGGGGE?FEGGDEEGG7=EFGGGGGGGGGGFAFFGGGGF7?FF:F?C?=CGFDGGGG*8*AGGDG48C?4C:C<>>FCADDB>GFF++:7CDD*2)+<+8663*7(9:)7*0**:>E)9)<5;**4*23((,((354)827)39).(-5
@M03506:14:000000000-AKVR1:1:1101:18662:9054 2:N:0:43
CTAGGACTACAAGGGTATCTAATCCTGTTTGCTCCCCTAGCTTTCGCGCCTCAGCGTCAGTTGTGGTCCAGTGCGCCGCTTTCGCCACAGGTGTTCCTCCCGATATCTACGCATTTCACCGCTACACCGGGAATTCCACGCACCTCTCCCACACTCAAGCACGGCAGTTTCGCCTGCAGGCTCCGAGTTAAGCCCGGAGATTTCACAGGTGACTTACCGCACCGCCTACGCGCCCTTTACGCCCAATAATTCCGAACAACGCCTGCCCCCCTCGTATTCCCGCGGCTGCTGGCACGAAGTT
+
CCCCCGGGGGGGGGGGGGGGGGGGGGGGGGFGGGGGGGGGGGGGGGGGGGEGGFGGEGGGGGGGG>FGGGFGGGGGGGGGGGGDGGGGEGGGGGGGGGGGGGGGGGGGGGGGGGGGGGGGGGCGGGGGGGGGDFGGGGGGGCGGFGF?FGGGGGGGGGGGGGGCEGGEGFC<CGGGGFGFGFGGGD5CCGCEGGG=E*=*=+<99CC<FDC7CFGFGGFGCGD:CG:DG<55DBDD0>4<;5CDCE0)<9F@F4C7C9*555>55C85@DG>ED8**8*<<?>0;>,)46)(837*)5(44
@M03506:14:000000000-AKVR1:1:1101:19945:9060 2:N:0:43
CTAGGACTACAAGGATATCTAATCCTGTTCGCTCCCCACGCTTTCGCTCCTCAGCGTCAGTAATGGCCCAGAGACCCGCCTTCGCCACCGGTGCTCCTCCTGATATCTGCGCATTCCACCGCCACACCAGGAACTCCAGCCCCCCCTGCCACGCCCCAGCCTGCCCGTACCGGAAGCCAACCCGCCGCTCAGCACCCGGCTTTCCCTCCCGACGCGACCAGCCGCCCACGAGCCCTTTCCCCCCAACTCATCCGGACCACGCCCCCCCCCAACGTACATCCGCCCGCTGCTGCCCCTACCT
+
BCC@BFFF6C<E9AG9CFEF9EFGGGDG,;6@,C+C;8CC@F@CD@FCGECFF,EB86FCCEFG<<EDEE8EDDFGGG7FB:F<CFC:FFBF:+CFFG@FG,,,5:F9AF+C778EFDFD7B4:FFG+7:@+,,8EF<:,A+@CCGGD8B,@3++@C558C1@E>,6@C>*5C5*4C8,,=:=*8=:78**?CF**/:**/)+2+0+**9)15):*)1)*1*<*>C)):))*100*.**3+2)952*)+++19))1/,**)08))2:.:>))./1**(*0.((,(((0(0.)1((*))(()
@M03506:14:000000000-AKVR1:1:1101:10770:9071 2:N:0:43
CTAGGACTCCAAGGGTATCTAATCCTGTTCGCTCCCCACGCTTTCGCTCCTCAGCGTCAGTAATGGCCCAGAGATCCGCCTTCGCCACCGGTGTTCCTCCTGATATCTGCGCATTTCACCGCTACACCAGGAATTCCGATCTCCCCTACCACACTCTAGTCTGCCCGTATCGAATGCAGACCCGGGGTTAAGCCCCGGGCTTTCACATCCGACGCGACCGACCGCCTACGAGCTCTTTACCCCCAATAATTCCGGACAACGCCCGCACCCTACGGACTCCCGCGGCTCTCGGCACCGTGTT
+
CCCCCGGG9FGGGGGGGGGGGGGGGGGGGGEGGGGGGGGGGGGGGGGGGGGGGGGGGGGGGGFGGGGGGGGGGCFGGGGGGGGGGGGGGGGGGGGGGFGGGFFGGGGGGGDGGGGGGGGFGGGGGGGGGGGGFGGGGGGFG8DGGGGGGGGGGGGGFFFDGGGGGGGGCFGCGGGGGGG9FGGEEGGDCF9,D8CE5?EGGF6ACG+2<CCDE38*78)*)9>7DG3.7975C>FGFGFG+3CDG5F)<9+*9/)/)(5E:55C7C*7C57.5****-)2((,(,71)(/-(5(,*0)((,
@M03506:14:000000000-AKVR1:1:1101:26681:9077 2:N:0:43
CTAGGACTACAGGGGTATCTAATCCTGTTCGCTCCCCACGCTTTCGCGTCTCAGCGTCAGTACCGTCCCAGAGAGCTGCCTTCGCCATAGGTGTTCTTCCTGATATCTGCGCATTTCACCGCTACACCAGGAATTCCACTCTCCTCTTCCGGCCTCTAGCCAGACAGTTTCCGCCGACATCTCGAGGTTGATCCTCGAGTTTTCACAGCAGACTTTTCAGGCCGCCTACACGCCTCTTACGCCCAATAATTCCGGCCAACGCCAGCCCCCCACGTATCACCGCCGCTCCGGGCACGCAGTT
+
CCCCCGGGGGGGGGGGGGGGC<FEGGGGGGGGGGGGGGGGGGGGGGGGGDCFGGGGGGGDGGFGGGGGGGCFGGGGGGGFGGGDGEEGGGGE<E:DDACFGGGGCFCA9EFGEEG<FGGGGGGGGGG?=E7FFGGGGDGGFEFGGGFDGGGG+=?FGGFEGGC8?DCDFGCD8>GG6C>CG9@68EGEF78,6,5>*AE9*+>C97,<6*;6FG7,1=BFCG<5CGF>F<F5)))*/:6+*A7<***)3++1/6/)994CB))/)*8);)))7);F9(9+4,(((4()()(,79?<357,)
@M03506:14:000000000-AKVR1:1:1101:3924:9079 2:N:0:43
CTAGGACTACAAGGGTATCTAATCCTGTTTGCTCCCCACGCTTTCGCTCCTCAGCGTCAATATCGGCCCAGAGACCCGCCTTCGCCACCGGTGTTCCTCCTGATATCTGCGCATTTCACCGCTACACCAGGAATTCCAGTCTCCCCTACCGAATTCTAGCTTGCCCGTATCGGCTGCAGGCCCGGGGTTGAGCCCCAGGTCTTCACAGCCGACGCGACAAAACGCCTCCGAGCTCGTTACGCCCCATAATTCCGGACAACGCTTGCACCCTACGTATTACCGCGGCTCCTGGCCCGTAGTT
+
CCCCCGGGGGGGGGGGGGGGGFGGGGGGGGGGGGGGGGGGGGGGGGGGGGFGGGGGGGGGGGGGGGGGGGGGGGGGGGGGGGGGGGGGGGGGGGGGGGGGGGGGGGGGGGGGGGGGGGGGGGGGGGGGGGGGDGGGGCFFGGGFGGGGGGGGGGGGGGGGGFGGGGGGGGGGEEDEGG7FGE:BEGGGGGGGGGGGD=FGGGGGFGGGGG:CED**175CD4C*C3:)7C753)?*7FFE**/9):856<27@F35)2CGFF@D*CDFFEG)5>*<CB4<)(9109;)().(.(47>>(-)
@M03506:14:000000000-AKVR1:1:1101:11471:9103 2:N:0:43
CTAGGACTCCAAGGGTATCTAATCCTGTTTGCTCCCCACGCTTTCGTGCCTCAGTGTCAGTGCTGGTCCAGGGTGCCGCCTTCGCCACTGGTGTTCCTCCCGATCTCTACGCATTTCACCGCTACACCGGGAATTCCACACCCCTCTACCGCACTCTAGCTTGCCAGTATCCACTGCCATTCCCAGGTTGAGCCCGGGGCTTTCACAGCAGACCTAACAAACCACCTCAGCACGCTTTACGCCCCGTAATTCCGACTAACGCTTGCACCCTTCGTCTTACCGCGGCTGCTGCGCCGCAGCT
+
CCCCCGGG9FGGGGGGGGGGGGGGGGGGGGGGGGGGGGGGGGGGGGGGGGFFFGGGGGGGGGGGGGGGGGGGGGGGGGGGGDGGGGGGGGGGGGDGGGGGGEEGGGGFGGGGCGGGFDEGGG:FG9DFGDGGEGGGGGG8FGGGGGG9E9CE=E8F9EAFGFFFGF?FGGGGGGFFGGGGGGEG9EDGFCCFGCFCEDEGGGGG?C,4C4DCGGG,*;60;DGGGG4)+*99CDAD(:=FED:<)1/)*/<7*)/)1107)0./*C6=8;*))*0*22*+.(,(443)342)023D)),(.
@M03506:14:000000000-AKVR1:1:1101:27173:9126 2:N:0:43
CTAGGACTACAAGGGTATCTAATCCTGTTTGATCCCCACGCTTTCGCGCCTCAGTGTCAATGTCGGTCCAGTTGGCCGCCTTCGCCACGGGTGTTCTTCCCAATCTCTACGAATTTCACCTCTACACTGGGAATTCCACCAACCTCTACCGAATTCAAGCAAAGCAGTCTTGAGTGCAATTCCAGGGTTGAGCCCTGGGCTTTCACACCCAACTTGCCAAGCCACCTACCTGCCCTTTACGCCCAGTCATTCCGAACACCGCCAGCCCCTTCCCTATTACCTCGCCTGCTGGCACGAAGGT
+
CCCCCGGGGGG,<F7CFCFCGGGFFGGGGGGGGGGGGGGGGGGGACDCFFGGGFFEEFGGGCFGGGGGGGGGGGGFGGGGG@FDGGGG7=FGDEGEFGGFGF=F=C<<FFGGGGGGGGGGF8AFFCGGGGFGGG:EFEFFGGGGFGF9;CEG++=;DFCFFGGDFGF@8,7>E8EGF,57@F,@;68EFGC@>:FE8CC@EG6<EGFG7**3:7;>CFF,//?FFFF),**,*;AC(>=EC55D*:>*=+1;A0:*2,*2)))1)125?)*))2++3)/:)).((((.1),(.(,*57-((
@M03506:14:000000000-AKVR1:1:1101:3851:9129 2:N:0:43
CTAGGACTACAAGGGTATCTAATCCTGTTTGATCCCCACGCTGTCGCGCCTGAGCGTCAGTAATGAGCCAGTGAGCCGCCTTCGCCAACGGTGTTCTTCCCAATATCTACGAATTTCACCTCTACACTGGGAATTCCACTCACCTCTCTCATACCCAAGCTAAACAGTTTCAATGGCAGTTCCGGAGTTAAGCTCCGGGCTTTCACCACTGACTTGGATAGCCTCCTGCGCGCGCCTTACGCACAGTCATTCCGAACAACGCGACCCCCCTTCGCATTACCGGTGCTGCTGGCCCTCAGTT
+
CCCC<@F9ECCGFDEGGCFF<9CFCDEEDFGGAFFFDGEGDGCGFF@C+@FGGF@CBCECE<EFGGGGF<CF<C@F@FGE:,FCF7,+:BFCFGEGCFFGGAAFGFFECFFEEB<FECGGC@F<?AEEFF@DDGFFFFC=FCE8D8=FEF,4EF,=>E?F?D,@FAFGFA;@::C8,,1=DGGGGBECDAEFGFG?*@EGG*@F::<E>F*;CDDC44*,7@<7CFA/=):?5)>D?D*>:5*1):+*3+37B@**96*:)))))2::E5C).5**2(*<)((((--/<),4;6(*))..)
@M03506:14:000000000-AKVR1:1:1101:8704:9129 2:N:0:43
CTAGGACTACAAGGGTTTCTAATCCTGTCTGCTCCCCTAGCTTTCGTTCCTCAGCGTCAGTAGTGGTCCAGCGCGCCGCTTTCGCCACGGGTGTTCCTGCAGATATCTACGCATTTCACCGCTACACCTGCAATTCCACGCGCCTCTCCCACACTCAAGCACAGCAGTTTCGGAAGCAGACTCTGGGTTGAGCCCAGAGATTTCACTCCCGACTTGCCACACCGCCTACGAACCCTTTACACCCAGTAATTCCGAACCACGCTGGCCCCCTACGGCTTACCGCGGCTGCTGGCCCGGAGTT
+
CCCCCGGG-CFGFGGCFGGGGGGGGGGGGGFGGGGGGGGGGGGGGCFFFFGGGGGGGGGGGGGGGGGGGGGGGGGGGGGGGGGGGGGGGGGGGGGGGGGGGGFDGGGGGGGGGGGGGGGGGGGEGGGGGGGFGGGGFGGCGEGGGDDGFD8DEG8B8ECGCFFGC@FFF;FEGGEDC66@FFFFF6DFED:FG:FGGGGGG:=CFC7CFC57EG*5@CAGFG7ED5).:8:5<3@G<FFGGC<D5*<=:@0=F47*5(9C5).*/CFFGEG35****,9?2,((47(086:BD,4))0(48
@M03506:14:000000000-AKVR1:1:1101:14409:9171 2:N:0:43
CTAGGACTACAAGGGTTTCTAATCCTGTTTGCTCCCCTAGCTTTCGCGCCTCAGCGTCAGTTGTGGTCCAGTGCGCCGCTTTCGCCACAGGTGTTCCTCCCGATATCTACGCATTTCACCGCTACACCGGGAATTCCACGCACCTCTCCCACACTCCAGCACGGCAGTCAGCGTTGCAGGCCTCGAGTTGAGCCCGAGGATTTCACAACACTCTTACCGCCCCGCCTACGCGCCCTTCACGCCCCATAATTCCGAACAACGCTCCCCCCCTCCGTATTACCGCGGCCGCTGTCACGACGTC
+
@CCCCGGGGGGGGGDGGGGGGFGGGGGGGGGGGGGGGGGFGGGGGEGGGGCGGEFGEFGGGGGGGGGGGGGGFGGGGGGGGGGGGG@FFGGGFFGFGGGGGGEFGGGGGGGGGGGGGCGGGEGDGGGGGGGFGGGFGGGGG@EGFG9DGGFGCEGGGGDGCFCEGEGGGFFGGCCGEF96EEFGGG*98FCGGGGGGE5*>+03+41C7*82C?@CGG3E)CC=<DF>E*)*9)79:*7<855<C=C)33:=?<CDC>*:5>77);:@C37)7<C*:,9?90(39;(),7(,/)6*))-((
@M03506:14:000000000-AKVR1:1:1101:7644:9180 2:N:0:43
CTAGGACTACAAGGGTATCTAATCCTGTTTGCTCCCCTAGCTTTCGTGCATCAGCGTCAGTTATGGTCCAGTGAGCCGCTTTCGCCACAGGTGTTCCTCCTGATATCTACGCATTTCACCGCTACACCAGGAATTCCACTCACCTCTCCCACACTCAAGCCCGGCAGTTTCCGATGCAGACTATGAGTTGAGCCCATAGATTTCACATCAGACTTACCAAACCGCCTACGCACCCTTTACGCCCAATAATTCCGAACAACGCTCGCCCCCCTCGTATTACCGCGGCTGCTGGCACGAAGTT
+
CCCCCGGGGGGGGGGGGGGGGGGGGGGGGGGGGGGGGGGGGGGGGGGGGGGGGGGGGGGGGGFGG@FGGGGGGGGGGGGGGGGGGGGGGGGFGGGGGGGGGGGGGGGGGGGGGGGGGGGGGGGGGGGGGGGGFGGFEGGGGGGGGGGGGGGGGEGGGGGGGGG>EEEGEGGGGGGGGGGGGGGGGGGGGGGFFGGGGGGGGGGGGGGGFCFCGGFCFGFGGGGGGDDFGG>5?A4/78+;8ECDCDC6:B9AFA538(*A:>37CDDE=>C5@C==8,*<<0(((7(7104?E(375)(()
@M03506:14:000000000-AKVR1:1:1101:17758:9202 2:N:0:43
CTAGGACTACAAGGGTATCTAATCCTGTTCGCTCCCCACGCTTTCGCTCCTCAGCGTCAGTATCGGCCCAGAGACCCGCCTTCGCCACCGGTGTTCCTCCTGATATCTGCGCATTTCACCGCTACACCAGGAATTCCAGTCTCCCCTACCGAACTCTAGCCCGCCCGTATCGACCGCAAGCCCGAAGTTGAGCCCCGGGTTTTCACGGTCGACGCAACAAGCCGCCTACGAGCGCTTTCCGCCCAATAAATCCGGACAACCCTCGCGCCCTACGCCTTACAGCTGCTGCTGACACGGATCG
+
CCCCCGGGGGGGGGGGGGGGGGGGGGGGGGGGGGGGGGGGGGGGGGGGGGGGGGGGGGGGGGGGGGGGGGGGGGGGGGGGGGFGGGGGGGGGGGGGGGGGGGGGGGGGGGGG>FGGGEGGGGGGGGGGGGGGFGGGGGCGGGGGGGGGGGGCEDGFCEBFGGGGG6CCGFF>@G>CEGDEGFGGD5::>9CFFF>GGG55/<CE;CFD:DGGGC=C)>FGGGG*))).:9@GG3>7(9/08C*97**)+<97:@>9CB5*)709)//)?>).7D5:*(03).)),(./268))))*))(-(
@M03506:14:000000000-AKVR1:1:1101:16830:9214 2:N:0:43
CTAGGCTACCAGGGTTTCTAATCCTGTTTGCTCCCCACGCTTTCGTGCATGAGCGTCAGTATTGGCCCAGGGGGCTGCCTTCGCCATCGGTATTCCTCCACATCTCTACGCATTTCACTGCTACACGTGGAATTCTACCCCCCTCTGCCATACACTAGCCCGCCAGTCACAAATGCAGTTCCCAGGTTAAGCCCGGGGTGTTCACATCGGTCTTAGCGGACCGCCTGCTCCCGCTTTACGCCCAGTACATACGATTAACCTTTGCACCCGCATGATTAACGGCGCCGCTGGATCAGTCTCT
+
6BCCCGGFGGFF;@C@FGFGFC@FG,@F,ECFECFGGE+@FEFCFG,FDFGEEDC@C@FFE9F,FG,CFGFF77:CCEGFGGGG:CFGGGE8DF9FA?F8EF,FFGGGGFGDE7EFECD9,EFFAEGA<@:<?EFGGGFD+@=EGGFFGGBE8263>DDF6+B?+@D?ACCFEF,@CGCA3;?,,*@,@9>FG*BE*@*/45B,>@,6**2>=:ECF35=5D)=>3>)+*)*17)13275/>7*1++*+2+/0)9194:+0****3<)/))).*++<)*2(-,(((45,7-4*)(*/*.))
@M03506:14:000000000-AKVR1:1:1101:7139:9228 2:N:0:43
CTAGGACTACAAGGGTTTCTAATCCTGTTCGCTCCCCACGCTTTCGCTCCTCAGCGTCAGGTAAGGCCCAGAGAACCGCCTTCGCCACCGGTGTTCCTCCCGATATCTGCGCATTTCACCGCTACACCGGGAATTCCATTCTCCCCTACCTACCTCTAGTCTGCCCGTATCCACCGCAAGCCACGAGGTTAAGCCTCGGGTTTTCACGGCAGACGTGACAGACCGCCTACGAGCTCTTTCCGCCCAATAATTCCGGACAACGCTTGCGCCCTACGTGTTACCGTGGCTGCTGCCACGTTCT
+
CCCCCGGGECEGGGGGGGFGFGGGGFGGGFFG@DGGGGGDFGGGGGGGGGDFGGGGGGGGGGGGGGGGGGGCFGGGGGGGGGGGGGGGFGGGGGCGGGFGGGGGGCFEF9FGGECFFGGGGGGGGGGCC@FGGEGGGGGFE,3CEEGCGGGGGGFFGCDEGGGGGGGECFGFDFFDG>CCCGGGG>E5:BFE,AFFGEE=8***17+=599C7<58**0:9*9*7575**)/9>;DAFF+<7DGGC*57CE=@9*)/3/:75@<D58):>C5)98:*.8:-4,(,(-.(028*.)2<5(((
@M03506:14:000000000-AKVR1:1:1101:16699:9228 2:N:0:43
CTAGGACTACAAGGGTATCTAATCCTGTTTGCTCCCCACGCTTTCGCTCCTCAGCGTCAGTTACGGCCCAGAGACCCGCCTTCGCCACCGGTGTTCCTCCTGATATCTGCGCATTTCACCGCCACACCAGGAATTCCAGTCTCCCCTACCGCACTCTAGTCTGCTCGTATCGACTGCAGGCTCGGTGTTGAGCCCCGAGTTTTCACATCCGTCGCGAGCAACCGCCTACGAGCTCTTCCTGCACAATAATTCCGAACAACGCTCTAACCTTACCTTTTACGGACGCCGCTGCCTTGAGGTT
+
CCCCCGCEFGGG<9;F<CF@FEFGGFFFEF<EFF<C;C:@FGGGF,@CGF@E<@FC:@FCF<EECE+7@CF8<CE79CCEFEGFGGGGGGGED8BFFFGGG<?ADCEE9?+++@:?<BFFGG7CGEE@F4:FD8:EF9FDFDC3@8DCGCEG6CED,33EDABE,,@3+,33+@5CG97:E:CE511=C2,244*4CC8:*1>;,41++0/*2)**)))***22)9.)29)2)))2)**03+*2::<69A?F@67*)(0*.))**++/2*2*0*+++-/+((((,((.-<>67))**)((.
@M03506:14:000000000-AKVR1:1:1101:17849:9230 2:N:0:43
CTAGGACTACAAGGGTTTCTAATCCCGTTCGCTCCCCTGGCTTTCGCCCCTGAGCGTCAGATACGAGCCAGGACACTGCCTTCGCCTTTGGTGTTCTTCCGGATATCTACGCATTTCACTGCTTCACCCGGAGTTCCGTGTCCCTCTCTCGCTCTCAAGTCCACCAGTTTTTGCGGCTCTCTCCTCGTTAAGCGAGGAGCTTTCACCCCAAACTTGGCGGACCGCCTGCGGGCCCTTTCGGCCCAATAAATCCGGACCACGCTTGCCCCCTACGTATGACCGCGGCTGCTGGCCGGTGTGT
+
CCCCCGGGGFFGGGGGGGGGFGGFCGGGGGGGGGGGGGGGGGGGGGGGGGGGGGGGGGGGAGGGGGGGGGGGGGGGCGGGGGGGGGGGGGFGGGGGGGGGDGGDFGFGGGGGGFDGGGGGGGGGGGGFFGEGGGGGGGGGGGGFGG8E9EEGGGGGGGGGGFGGG8DFGGFGGGGG787DDFFG96:CFD*DCCCE5*:EEFGGGGGGCC<CGGF;<FE53>7:39).:7)CC:B<?<***:7<C5;?0C<=?>5CGB<F)78**20<CB337>@+0(*<(22,17()(0.45(,)))-,4
@M03506:14:000000000-AKVR1:1:1101:25572:9254 2:N:0:43
CTAGGACTACACGGGTATCTAATCCTGTTTGCTCCCCACGCTTTCGCGTCTCAGCGTCAGTCACTGTCCAGAAGGCCGCCTTCGCCACCGGTGTTCCGCTTGATATCTACGAATTTCACCTCTACACCAAGCATCCCACCTTCCTCTCCAGGACTCTAGCTATGCAGTTTCGAGTGCACTTCCACGGTTGAGCCGTGGGATTTCACGCCCGACTTACTTAGCCGCCTACACGCGCTGTCCGCCCCGTAATTCCGAACAACGTTTGCCCCCTCCGTCTTACCGCCGCGTCTGGCTTAGCGTT
+
CCCCCGGGGGGGGGGGGFGGGGGGGGGGGGGGGGGGGGGCEGGGGGGGGGCFGFGGEFGGFGGGGGGGFFGGG<CFGGGGG=FFGGGGGFEBE=CEEG:FFGGGGGGGGG?E<FFFGFGGGF?FGGGGGGGGGFAF=EF>=FDGGGAFD>DFEF?FDF;CEGGGAFGEEGGCECCGG99EDFGGGDCECEGFBDEC5EC,,A:>EF,C5DG:ECG,8C@C+7*/7DB);FF*:5;5(96<EED))2/):*<6@)<*917:;7F<3++025)0)/*//(9E82((49(0-),3)((*0*((-
@M03506:14:000000000-AKVR1:1:1101:22875:9264 2:N:0:43
CTAGGACTACAAGGGTATCGAATCCCGTTCGCCCCCCTAGCTTTCGCCCTTCAGCGTCAGTGTCAGCCCAGCAACCCGCCTTCGCCGCTGGTGTTCCTCTCGATATCTACGCATTTCACCGCTACACCGAGAATTCCAGTCGCCCCTTCTGCCCTCAACCCCCGCAGCTTCGGTTGACCTTTCTGGTTTAAGCCCGAAGATTGCACTACGCACTCCCGGTGTCCGCCTCCGCGCCCTTCCCCCCATGTACTCCCAGACACACCCTCCCCCCCCCGTCTTCCCGTCTCCGCGCCGTGGTCGG
+
-8B<CFEEFC@EEG,C6C,,9,C,CA,CEGGG7CFCC+6E8E<@E:@,,@CFC9,6C:@:,6C,C9,F:FFCD@FF76=>?:F,,B+++8C4,:+:C,B,B7,,9+A,CF7F??7,ECC?+=>+>,=>BC338,AFFD;D,+@ECCFBC,,@,5:D,,,@3153*4**,,,1*1**4?9C,>:,,>,4<E9,BF**3*3*+++05<+<6*/1:3+*1/)2/*9C<5@E5/7C))0/(2)0**)1)220+++1))**/,**))0)9*2)*)17>C5:*(0+),(((,(*()(()((1)0.((
@M03506:14:000000000-AKVR1:1:1101:19715:9271 2:N:0:43
CTAGGACTACAAGGGTATCTAATCCTGTTTGCTCCCCACGCTTTCGTGCCTGAACGTCGGTGCTGGACCAGGAAGCCGCTTTCGCCACTGGTGTTCCTTCCGATATCTACGCATTTCACCGCTACACCGGAATTTCCGCTTCCCTCTTCCGCACCCTAGCTACGCAGTCTCGAATGCAATTCCCAGGTTGAGCCCGGGGCTTTCACACCCGACTTATGTAACCGTCTACGCACGCTTTACGCCCGGTAATTCCCTTTAACGCTTGCCCCCTCTGTATTACCGCGGCCGCTGGCCCAGAGTT
+
CCCCCGGGDGGGGGGGGGGGGGGGGGGGGGGGGGGGGGGGGGGGGGGGGGGGGGGGGGGGGGGGFGGGGGGGGGGGGGGGDGGEGGGGGGFGGFGGGGGGGGGGGGGGGGGGDGGGGGGGGGCFGFGFGE:FGGGFGGGGGGGGFGGGDGG@8>EEFGGGGGGGGGGCGCFD,:CCF9<AFGGGGGC<4>FFGFFEG5EE*9,41C:FEGDDGG*>+?AG>DFGGGFFC3>795@565*<*:7<)*10*+A@B*2:6<FF@EFDF=+)2<).5><<C4*36(((((()(070:(27).().
@M03506:14:000000000-AKVR1:1:1101:5279:9286 2:N:0:43
CTAGGACTACAAGGGTATCTAATCCTGTTTGCTCCCCACGCTTTCGTGCCTCAGCGTCAGTATCGGGCCAGTGAGCCGCCTTCGCCACTGGTGTTCTTGCGAATATCTACGAATTTCACCTCTACACTCGCAGTTCCACTCACCTCTCCCGAACTCAAGATCTTCAGTATCAAAGGCAGTTCTGGGGTTGAGCTCCAGGATTTCACCCCTGACTTAAAGACCCGCCTACGCACCCTTTACGCCCAGTGATTCCGAGCAACGCTAGCCCCCTTCGTATTACCGCGGCTGCCGGCACGACGTT
+
CCCCCGGG9FFFGDBEGGFFFGDFFGEGGFEDFFG@CGECFFGFFCGGGCEFFFGGGGGGGGGFGGGDCGDFE9EDGEEGGGGDCBFGCFF,EFGGGGGGDC7>FGF<FGDCEC@9EFGGFGCDFGFAFCGFGFGFGGGFF@EFCFGGGG7+>EECFDG8EC9CFFGGC:9@DFG87CC8;3E;DECGDEFGGG6FGGGF8CFFDF9?>FFGF+;EGF=F68CC<D>DFGFGC>BD;FACCDGGG5C8:9AFFAG)>(9C8B339?CFD)1)<C8;@(*+6,4(7995()-15(,17)4,(
@M03506:14:000000000-AKVR1:1:1101:10669:9289 2:N:0:43
CTAGGACTACAAGGGTATCTAATCCTGTTTGCTCCCCACGCTTTCGCGCCTCAGCGTCAGTAACGGGCCAGTGAGTCGCCTTCGCCACTGGTGTTCTTCCGAATATCTACGAATTTCACCTCTACACTCGGAGTTCCACTCACCTCCCCCGTACTCAAGGTGTCCAGTATCAAAGGCAGTTCCAGGGTTGAGCCCTGGGATTTGACCTCTGACTTAAACACCCGCCTACCCGCCCTTTACCCCCAGTCATTCCGAGCAACCCTAGCCCCCTTCGTATTACCGCGGCTGCTGGCACGAACCC
+
CCCCCGGG9FFGGGGGGGGGGGGGGGGGGGFGFGGGGGGGGGGGGGGGGGGGGGGGGGGGGGGGGGGGGGGFGGGGGGGGGGGGGGDGFGFFDDGGGGGGGGECGGGFGGGGGGGGGGGGGFEFGGGFGGGGGGGFGGGGEGGGGG,@EGGGGGCDFCECGCFFGGGGFFGC,@FCGGC@ECCFGCCFFEGFGC>8@FGFCDFFDGG9?>C+=7DC+:8CGGG*?785:*2*:5D<8C+3+0:<C*>6++0/9)9)7(*2)00*>D@FE5)77*0*2.*+)(--20,)-))(8(8*)0(4-
@M03506:14:000000000-AKVR1:1:1101:4471:9294 2:N:0:43
CTAGGACTACCAGGGTATCTAATCCTGTTTGCTCCCCTAGCTTTCGTGCATCAGCGTCAGTTATGGTCCAGTGAGCCGCTTTCGCCACAGGTGTTCCTCCTGATATCTACGCATTTCACCGCTACACCAGGAATTCCACTCACCTCTCCCATACTCAAGCCCGGCAGTTTCTCATGCAGTCTATGAGTTGAGCCCATAGATTTCACATAAGACTTACCAAACCGCCTACGCACCCTTTACGCCCAATAATTCCGAACAACGATCCCCCCCCTCCGATTACCCCGGCTCCTGCCCCGCAGTT
+
CCCCCGGGCGGGGGGGGGGGGGGGGGGGGGGGGGGGGGGGGGGGGGGGGGGGGGGGGGGGGGGGGGGGGGGGGGGGGGGGGGGGGGGGGGGGGGGGGGGGGGGGGGGGGGGGGGGGGGGGGGGGGGFGGGGGGGGGGGGFF8EGGGGGGGGGFGGGCCGGGGGGGCGGGGGFFCDFG9EGGGFF,EGGFAEGGGGGGCE,DCGGFF7E78CCCCFDFGFCFFGEC>?A7*?*86BFB4BFDECDDCC4<CDAFFG*5(2C5))**5ABDEG3>*/**-)06(,,3;0)-??()(()))((.
@M03506:14:000000000-AKVR1:1:1101:16004:9301 2:N:0:43
CTAGGACTACAAGGGTATCTAATCCTGTTTGCTCCCCACGCTTTCGCGCCTCAGCGTCAGTTACGGTCCAGATAGCCGCCTTCGCCACCGGTGTTCTTCCCAATATCTACGAATTTCACCTCTACACTGGGAATTCCACTATCCTCTCCCGTACTCAAGCTTCAGAGTATCAAATGCAATTCCCAGGTTAAGCCCGGGGCTTTCACATCTGACTTTCAGAGCCGCCTGCGCGCCCTTTACGCCCAGTAATTCCGAACAACGCTCGCCCCCTTCGTATTTCCGCGGCTGCCTGCACGAAGTT
+
CCCCCGGGFFFGFGGGGGGGGGGGGGGGGGFGFGGGGGGGGGGGGGGGGGGFGGGGGGGGGGGGGGGGGGGGGGGGGGGGGGGGGGGGGGGFGGGFGGGGGGGGGFGGGGGGGGGGGGGG@FFGGGGGGGGGGGGGGGFFGGGFGFEFGGGGGGGGGFFGGCGAFFGGGGG;FGFFGGGGFGGFFGGGGGGGGGGGGE>EGG,<EGGC7:F>?CECFFFG4C6=D<DFGC>ED83D14:+?C393*00<F+==6>772*285)15CEEGD3)./;6*(*3)(,(366.(.).83:C554(.
@M03506:14:000000000-AKVR1:1:1101:20129:9335 2:N:0:43
CTAGGACTACAAGGGTATCTAATCCTGTTTGATCCCCACGCTGTCGCGCCTGAGCGTCAGAAACGAGCCAGTGAGCCGCCTTCGCCACCGGCGTTCTTCCCGATATCTACGAATTTCACCTCTACACTGGGAATTCCACTCACCTCTCTCGTCCTCAAGCTAAACAGTTTCAATGGCAGTTCCGGAGTTGAGCTCCGGGCTTTCACCACCGACTTGGATACCCGCCTGCGCGCGCTGTTCCCCCAGTAATTCCGAACAACCCCAGCCCCCTTCGTATTACCGCCGCTCGTTGCACTAAAGC
+
CCCCCGGG9FGGFGGGGGGGGGGGGGGGGGEGGGGGGGGGGGGGGGGGGGGGGGGGGGDGGGGGGGGGGGGGGGGGGGGGGGGGGGGGGGGGGGGGGGGFGGGGGGGGGGGGGGGGGAFGGGFGFFGFGFF?,>:?CCF;AFG@ED=DDF7DEGGGGG9FFFGFGGGGGGGFGCFFGGGGGAFEE5EE:FG88>DGDG55CF6A99<CFDD3:<EFG*19*;<7>DD5=7:*C>ED(9*<+377)*3*0++976*7<(<>)7)9*8CBG710?**0;(7A4(((-(()(),()))*)),))
@M03506:14:000000000-AKVR1:1:1101:22803:9363 2:N:0:43
CTAGGACTACCAGGGTATCTAATCCTGTTTGCTCCCCTAGCTTTCGTGCATCAGCGTCAGTTATGGTCCAGTGAGCCGCTTTCGCCACAGGTGTTCCTCCTGATATCTACGCATTTCACCGCTACACCAGGAATTCCACTCACCTCTCCCATACTCAAGCCCGGCAGTTTCCCATGCAGTCTATGAGTTGAGCCCATAGATTTCACATAAGACTTACCAAACCGCCTACGCACCCTTTACGCCCACTAATTCCGAACCACGCTCGCCCCCCTCGTACTACCGCGGCTGCTGGCCCGACCGT
+
BCCCCGGGFGGFGGGGGGGGGGGGGGGGGGGGGGCFGGGGGGGGGGGGGGGGGGGGGGGGGGGGGGGGGGGGGGGGGGGGGFGGGGGGGGGCFGGGGGGGGGGGGGGGGGGGGDGGGGGGGGEGGGGGGGGDCGGGDGGFFGGGGGFGFGGG8DEGGGFGDFGEGD>,E:EFGGGG@EAEFF=DEDFGGF98CGC??6:CFGGGGCAAF+<=CCFFGGFGGGG5CDA5FGEEDF?C=G=EEGG3C*0/+437A4DDD(975))9)8?0:55).7;8*-*+(-41190)())(.(41.)(((
@M03506:14:000000000-AKVR1:1:1101:9046:9365 2:N:0:43
CTAGGACTACAAGGGTATCTAATCCTGTTCGCTCCCCACGCTTTCGCTCCTCAGCGTCAGTATTGGCCCAGATCACCGCCTTCGCTACTGGTGTTCCTCCTGATATCTGCGCATTCCACCGCTACACCAGGAATTCCGTGATCCCCTACCAAACTCTAGTCACAACAGTTTCGGGTGGCGGCCCCAGGTTGAGCCTGGGGGTTTAACACCCGACTTGTCGAACCGCCTACGAGCTCTTTACGCCCAATAAATCCGAATAACCCTCGCACCCTATGTATCACCGCGGGTGCCGGCACATAAT
+
CCCCCGGG-FFGGGGGGGGGFGGGGGGGGFFG@GGGGGGGGGGGGGGGGGFGGGGGGGGGGGGGGGGGGGGGGGGGGGGGGGGGGGGGGGFGGGGGGGGFGGGGGGGGGGGGEGGGGGGGGGEGDGFGFGGGFGGGGGGGFGGF8FFCFGGGFDEGGGGGGCEGFEFFG=EGGDGGGGCCE8>EGGGCCF@,?FG8F5FEGDGGG7C?FD7DCDE*0:6C*:C=)35)*95:*5)6::@EEEDD<CG4+3+1@;CCG?GF4)027/85*7*))9+<:)*+.3(442(.(0(,5,(7>*.).
@M03506:14:000000000-AKVR1:1:1101:8119:9374 2:N:0:43
CTAGGACTACAAGGGTTTCTAATCCTGTTTGCTCCCCACGCTTTCGTGCCTCAGTGTCAGTGCTGGTCCAGGTAGCCGCCTTCGCCACTGGCGTTCCTCCCGATCTCTACGCATTTCACTGCTACACCGGGAATTCCACTACCCTCTACCGCACTCTAGCTTTCCAGTATCCACTGCCATTCCCAGGTTGAGCCCAGGGATTTCACAACGGACTTAAAAAACCACCTACGCACCCTTTACGCCCAGTAATTCCGAGTAACGCTTGCACCCTTCGTCTTACCGCGGCTGCTTGCACTACGTT
+
CCCCCGGGFGFGGGGFGGGGGGGGGGGGGGGGGGGGGGGGGGGGGGGGGGFGGGGGGGGGGGGGFFGGFGFFGGFGGGGGGGGGGGGGGGGGGGGGGGGEGGCGGFGGGGGGGGGGGGGGGGGGGGGGGCGGGGGGGGGGFGGGGGGGGGGGGGGGGGFGGGGGGGCFGAFFFGGGGGGGGG;FEGGFFEFEFGGG>FG7CFGCEGG6?CD*@7A9C@+C58:EGDFFGGDCDFBF@>AFC5DGDDC6@@+@C:*/9(*+)8BG3E+/C)*))*2*;18C><,3212>19).3,87?0(43
@M03506:14:000000000-AKVR1:1:1101:18949:9391 2:N:0:43
CTAGGACTACAAGGGTATCTAATCCTGTTTGCTCCCCACGCTTTCGCGCCTCAGCGTCAGTATCGGGCCAGTGAGTCGCCTTCGCCACTGGTGTTCCGCCGAATATCTACGAATTTCACCTCTACACTCGGCATTCCACTCACCTCTCCCGAACTCAAGACAGCCAGTATCAAAGGCAATTCCAAGGCTGAGCCCTGGGCCTTCACCTCTGACTAAACTGTCCGCCTACGCGCCCTTTACGCCCAGTAATTCCGAGCAACGCCACCCCCCCCCGTCTTACCGCGGCTGCCGGCACGGAGTT
+
CCCCCGGGCGGGGGGGGGGGGGGGGGGGGGGGGGGGGGGGGGGGGGGGGGEGGGGGEGGDGGGGGGGGGGGGGGGGGGGGGGGGGGGGGGGGGGGGGGGGGGGCFFGGFFGGGGGGGGGGGGGGGGGCGFGGGGGGGGG9DDDGGFFGGGG>EEFGDCDFGGCFG8EFFDG;DFA6?C5@;D;D,4:*5>@7DFGC5C;CGGFGCFGFG8D7C:9C<CFCBFF7CD35C7B*>DF)/>6>8=DGGE@=F++1=0*)1(9C>>))*;CDGD)7>);1*(9EF,3(44(08)-3:(41)0(-(
@M03506:14:000000000-AKVR1:1:1101:21837:9417 2:N:0:43
CTAGGACTACAAGGGTATCTAATCCCGTTTGCTCCCCTGGCTTTCGCTCCTCAGTGTCAGTGTTGGTCCAGGATGCCGCCTTCGCCACCGGTGTTCCTCCAGATATCTACGCATTTCACCGCTACACCTGGAATTCCGCATCCCTCTCCCAAACTCAAGCCATCCAGTATCAGACGCAGTTCCCCGGTTAAGCCGAGGGATTTCACGTCTGACTTAGTTGGCCACCTACGAGCCCTTTACGCCCAGTAAGTCCGAACAACGCTTGCCCCCCCGTATGCCCGCGGCTGCTTGCACGGGGTTT
+
CCCCCGGGGGGFCEFGGFGGGGGGGGGGGGGGGCEGGGDDGGEGGGGGGGGGGFFFFFGDGGGGDFGFGGGGFFGGECGGGCFFEEFGFGGG7FGGG<FFGGGGGGGGGFGEG>CFFGFGGGGGEGGGGGFGGGDFGGGG7EGGC,@EGG8=EGAFEDGGEGGGGGGG9EA@E,,+@87;EFGG?CEEE7DCC6@*;7:>,*>FGFG,:*98:8C?7:==;8DEGFF46<E*))07398F5*9C8*>*<0<@*.9*),2:)7>C9886C:D>B**2*)**(42(-(4>)*,(*.:7))-4(
@M03506:14:000000000-AKVR1:1:1101:17350:9422 2:N:0:43
CTAGGACTACTGGGGTATCTAATCCTGTTTGCTCCCCACGCTTTCGCACCTCAGCGTCAGTAATGGACCAGTGAGCCGCCTTCGCCACTGGTGTTCCTCCGAATATCTACGAATTTCACCTCTACACTCGGAATTCCACTCACCTCTTCCATACTCCAGATCGACAGTATCAAAGGCAGTTCCAGGGTTGAGCCCTGGGATTTCACCCCTGACTGATCGATCCGCCTACGTGCGCTTTACGCCCAGTAAATCCGAACAACGCTAGCCCCCTTCGTATTACCGCGGCTGCTGGCACGAAGTT
+
CCCCCGGGGGGGGGGGGGGGGGGGGGGGGGGGGGGGGGGGGGGGGGGGGGFGGGGGGGGGGGGGFGGGGGGGGGGGGGGGGGGGGGGGGGGGGGGGGGGGGGGGGGGGGGGGGGGGGGGGGGGGGGGEFGGGGGGGGGGGGFGGGGGGGGFGGGGGGGGGGGGGGGGGGDFGGGGGCGGGCGFGFGGGE@D8EDGG>FGGGFGGC,9CECF7<CGG7@497DD59CAAGG66CD49;GFFEG79*/ACC95A)5D3C><F7:777CFFG@5)<C;*0(*<901((((.(),.7<293)-1)
@M03506:14:000000000-AKVR1:1:1101:20180:9445 2:N:0:43
CTAGGACTACAAGGGTATCTAATCCTGTTTGCTCCCCACGCTTTCGCGCCTCAGCGTCAATACCAGTCCAGTTGGCCGCCTTCGCCACCGGTGTTCTTCCCAATCTCTACGAATTTCACCTCTACACTGGGAATTCCACCAACCTCTCCTGGATTCAAGCGCTCCAGTATCAAGCGCAATTCCCGGGTTGAGCCCAGGGCCTTCACGCCTGACTTAGACCACCCCCTACGCGCCCTTTACCCCCATTCATTCCGAGCACCGCTGGCCCCCTACGCCTTCCCCTGGCTGCTGGCACGTCGTT
+
CCCCCGGGDGFGFGGGGGGGGGGGGGGGGGGGGGGGGGGGGGGGFGGGGC7FFFGEGG>FGGGFGGGGGGGGGGGGGGGGGGGGGGGGGGGFEGGGGGGGGGF@FFGGGGGEGFFGFGGC=FGGGGGGFGGFFGGGGAFEGGGGGGFGGGG8D=F9;AFGDGEGGCFGFGGFGGDEEBEDCG7CCCCE*CE@CGCCGFE>*CCFG,,4729*<?CFFD8,9CC*)8:5**2/C;A73;+1+<CC7*+*<<FF4<*))4*:7..97EF)8>C)89*1*,**4((,(.()-9)53(4*0),-(
@M03506:14:000000000-AKVR1:1:1101:3110:9493 2:N:0:43
CTAGGACTACAAGGGTATCTAATCCTGTTTGCTCCCCACGCTTTCGTGCCTCAGCGTCAGTATCGGGCCAGTGAGCCGCCTTCGCCACTGGTGTTCTTGCGAATATCTACGAATTTCACCTCTACACTCGCAGTTCCACTCACCTCTCCCGAACTCAAGATCCTCAGTATCAAAGGCAGTTCTGGAGTTGAGCTCCAGGATTTAACCCCTGACTTAAAGACCCGCCTACGCACCCTTTACGCCCAGTGCTTCCGAGCAACGCCAGCCCCCTTCGTATTACCGCGGCTGCTGGCACGAAGTT
+
CCCCCGGGGGGGGGGGGGGGGGGGGGGGGGGGGGGGGGGGGFGGGGGGGGEEGGGGGGGGGGGGEGGGGGGGGGGGGGGGGGGGGGGGGGGFGGGGFGEGGGCGGGGGGGGGDFFGGFGFFGGGGGGGGGGGGGGGGGGAFGGGFGG8EGEGGGGGGGGGGGGFFGGGFCGGGFGFGGGGECFFGG?EF;CGGGF:CGGFGD:3@EC5CCFCFDFGFCCFGC<*8CBA?46:DE353;:C8ED777@*++;+)0*1)-**.0))/2A@G>58;5;8C2BGB:>921(0(057B(,15.8(.
@M03506:14:000000000-AKVR1:1:1101:14673:9518 2:N:0:43
CTAGGACTACAAGGGTATCTAATCCTGTTTGCTCCCCACGCTTTCGCGTCTTAGCGTCAGAAACCGTCCAGATAGCCGCCTTCGCCACTGGTGTTCTTCCCAATCTCTACGTATTTCACCACTACACTGGGAATTCCACTATCCTCTCCGGTCCTCTAGTCACCCAGTACCGAGTGCATTTCTTGAGTTGAGCTCAAGGCTTTCACACCCGACTTGGATAACCGCCTACACGCGCTTTACGCCCAGTAATTCCGAACAACCTCAGCCCCCTTCGCCTTACCTCCGCTGTCGCCACGACGTT
+
CCCCCGGGGGGGGGGGGGGGGGGGGGGGGGGGGGGGGGGGGGGGGGGGGGGGGFGGGGGGGGGFGGGGGGGGGGGGGGGGGGGGGGFGFGGGGGGGGGGGGGGGGFGGGGGGGGFGGGGGGGGGGGGGGDFFGGGGEFGGGGGGGGADFGCEDGGGGGFGGGGGGGGGGGGGGGGGGGGGGGGGGGGFFGFFG;83D?FFFFFGGGFCEGGGGDD,9*;@:4?5CGB?FDF*8)8C;FFFCEGG*CCFG+5+3)**7(0*)))2*<85857<F**1*,9<0).(310)(*-()(())0(,(
@M03506:14:000000000-AKVR1:1:1101:4062:9531 2:N:0:43
CTAGGACTACAGGGGTATCTAATCCTGTTTGCTCCCCACGCTTTCGCACCTCAGCGTCAGTACCGGGCCAGTGAGCCGCCTTCGCCACTGGTGTTCTTGCGAATATCTACGAATTTCACCTCTACACTCGCAGTTCCACTCACCTCTCCCGGACTCAAGACTCCCAGTATCGAAGGCAGTTCTGGAGTTGAGCTCCAGGATTTCACCACCGACTTAAGAGTCCGCCTACGTGCGCTTTACGCCCTGTGATTCCGAGCAACGCTAGCCCCCTTCGTCTTACCGCGGCTGCTGTCACTCAGGT
+
CCCCCGGGFGGGGGGGGFGGGGGGGGGGGGFGGGGGGGGDGGGFGGGGGGFGFFFEFGGGGGGGGGGGGGGGGGGGGGGGGGGCFGGGGGGGFGGGGGGGGGGGGAF@FGDGGGGGGGGGFFGF9EGGGGGGDCFGGGG9D@FGGGFGGGCEDGGGGGGGGCFFFGCFFFGFGGEEGGGFGFCFGACFGGAFFGF@FEGEFGFFEGEGGG4CGDGCCF:9FGF5/:5>FGF795><?GFFGG)7)*+0<0<@B?7572*:357*9CFF8>C)7*2*244?:((((3952:))*)6**0.(.
@M03506:14:000000000-AKVR1:1:1101:23283:9547 2:N:0:43
CTAGGACTACCAGGGTTTCTAATCCTGTTTGCTCCCCTAGCTTTCGCGCCTCAGCGTCAGTTATGGTCCAGTGCGCCGCTTTCGCCACAGGTGTTCCTCCCGATATCTACGCATTTCACCGCTACACCGGGAATTCCACGCACCTCTCCCATACTCCAGCACCACAGTTTCGCCTGCAGGCTCTGAGTTAAGCCCAGAGATTTCACAGGTGACTTGTGGCGCCGCCTACGCGCCCTCTACGCCCCATAATTCCGAACAACGCTTGCACCCCCTGTATTACCCCGGCTGCTGGCCCATCGTT
+
CCCCCGGGGGGGGGGGGGGGGGGGGGGGGGGGGGGGGGGGGGGGGGGGGGEGGGGGGGGGGGGGGGGGGGFGGGGGGGGGEGGGGEGGGGGGGGGGGGGGGGGGGGGDGGGGGGGFGDGGGGGGGGGGGGEGGGGGGGGDDCEGGGGGGGGGGGGGGG8FFFGCGGDEGCGEGG88FF?FE,@DF9F9DDC;BFCC5F58FC97,=97CDCGED79CF4E):95C7B:6*:5CEFG(9=F=*CD):*5+3+*1)197(9E8:)9C=9@FB)8)*<+048?A((,-0(.46:()((1)),-(
@M03506:14:000000000-AKVR1:1:1101:11531:9548 2:N:0:43
CTAGGACTCCAAGGGTATCTAATCCTGTTCGCTCCCCACGCTTTCGCTCCTCAGCGTCAGTATCGGCCCAGAGACCCGCCTTCGCCACCGGTGTTCCTCCTGATATCTGCGCATTTCACCGCTACACCAGGAATTCCGGTCTCCCCTGCCGAACTCCAGTGATGCCCGTATCGACCGCACGCTCACAGTTAAGCTGTAAGTTTTCACGATCGACGTGACACACCGCCTACGAGCTCTTTACGCCCAATAATTCCGGACAACGCTCGCACCCTACGTATTACCGCGGCTGCTGGCACGTACT
+
CCCCCGGG9FGGGGGGGGGGGGGGGGGGGGGGGGGGGGGGGGGGGGGGGGGGGGGGGGGGGGGGGGGGGGGGGGGGGGGGGGGGGGGGGGGGGGGGGGGGGGGGGGGGGGGGDGGGGCGGDGEGGGGGGGGGGGGGGGEGGEGGGGGGGGDDGEGGGGGFGFGFGGGGG>EGEDGGGGGGEE=C*BCFF@;CCGFGGC@<FFGGGGGFEGGG59*3/78@C<<=DGFFGG:*9B<CAFF+<*CDGGGFGGG40@F<<><*))79D5:)87D@5C8C6-0<><:60,()(88)9:(7)0(,(
@M03506:14:000000000-AKVR1:1:1101:15860:9551 2:N:0:43
CTAGGACTACCAGGGTATCTAATCCTGTTTGCTCCCCTAGCTTTCGTGCATCAGCGTCAGTTATGGTCCAGTGAGCCGCTTTCGCCACAGGTGTTCCTCCTGATATCTACGCATTTCACCGCTACACCAGGAATTCCACTCACCTCTCCCATACTCAAGCCCGGCAGTTTCTCATGCAGTCTATGAGTTGAGCCCATAGATTTCACATAATACTTACCAAACCGCCTACGCCACCTTTACGCCCATTACTTCCGAACCACCCTCGCCCCCCTCTTATTCCCGCGCACTCTGCCCCGACCTT
+
CCCCCGGGEFFGGGGGGGGGGEGGGGGGGGGGGGGGGGGGGGGGGGGGGGGGGGGGGGGGFGGGGGGGGGGG@FGGGGGEGGG>FFEGFDDGG<FA9FGFG<FGDGFGGGGGGG79<?FGGGG7+ADFDGE7AGFGGGGFC,8EDD9DDECFFGFG;F,=DDC>EGGGCFF9:,3@EF86==,DF,@E=C,@D8CFFC?CCCC,7CFGG7++@<;;8DF?7>FG*99*1***))227DF7//2:D*+8+2+1*0*7C0CF))):2?C@EDD))*++0-*3)(-(((().16.6(-).)(,)
@M03506:14:000000000-AKVR1:1:1101:18158:9555 2:N:0:43
CTAGGACTACCAGGGTTTCTAATCCCGTTCGCTCCCCTAGCTTTCGTCCCTGAGCGTCAGTGGCTTCCCAGGACCCTGCCTGCGCCTTTGGTGTTCCTCCGGATCTCTACGCATTTCACCACTCCACCCGGAATTCTGGGTCCCTCTGAAGCCCTCAAGTCAAGCAGTTTTCAAGGACCTTGCGCGGTTAAGCCGCGCACTGTCACCTCGACCTTGCTTGACCGCCTGCGGACGCCTTACGCCCAATAAATCCGCCCAACCCTCGCCCCCTCCCTATTCCCGCGGCTCCTGGCCCGTCGTT
+
CCCCCGGGGGGGGGGFGGGGGGGGGGGGGGGGGGGGGGGGGGGGGGGGGGGGGGGGGGGGGGGGGGGGGGGGGGGGGGGGGGGGGGGGGGGGGGGGGGGGGGGGGGGGGGGGEFF9FFGFGGGGGGGEGGEC@CFGGGE@FFGGGGG?FFFGFGGC,8,@EFGGG?EEF=EGGGGGGGF6EFFEGGGGC:F9AEGGEE/?E*4C;EF9575/*9++*1;942>ED7>;F)859>DD(9*<;:5D3:8?C7:96>**92**).09/?5>E>9))*2++.*<4076((,.-9)(),,5))(4(
@M03506:14:000000000-AKVR1:1:1101:28779:9569 2:N:0:43
CTAGGACTACAGGGGTTTCTACTCCTGTTTGCCCCCCGCGCTGTCGCGCCTCAGTGTCAGGAGTCGCACAGCAGGCCGCCTTCGCTACCGGTGTTCCTCCGGATCTATACGCATCCCACCGCTACACCCGGTACTACACCTGCCTCCACTACGCTAGAGCAAGACATCTCGCATGGCAGCCACGGGGTGGAGCCCCGGGTCTCACCTAAAAGCTCATTCCCCCACCCAACACCTCTTTCCTCCCAGTAATTGCGGTACAACCCCGACCCTCTCGTATCACCTCCGTGCATGGCACGTGGTT
+
-A-,,CF--66EE;CB@@,C6,CF,CFEFEEG6E,+@+8+6C:@@,,@@C,8,CCC,6,<,,@E,::@++6,=E7=F=7C,4C+F+4+4=FG7+=A,<C,+>+44,,5EA4+38+,:,:@@F7:F,,,+8+++3,8<<<:@,>E?@F8:B,5*11**227B?>,D6><,>::C*=:CG**,3:**3*=:*48***/1:*:87++<50++*****+0**0+*2959*5<*/)**.)*6**<+<C390<*+++**))*)(*+)))/)2/<C5/))****(*<(),(-,()(*.(78)*))-((
@M03506:14:000000000-AKVR1:1:1101:16461:9577 2:N:0:43
CTAGGACTACACGGGTATCTAATCCTGTTTGCTCCCCTAGCTTTCGCGCCTCAGCGTCAGTTGTGGTCCAGTGCGCCGCTTTCGCCACAGGTGTTCCTCCTGATATCTACGCATTTCACCGCTACACCAGGAATTCCACGCACCTCTCCCACACTCCAGCACGGCAGTTCCGCCTGCAAGCTCCCAGCTGAGCCAGGAGATTTCACAGGTGACATACCGCGCCGCCTACCCGCCCTTTACGCCCAATAACCCCGAACAACCCCCGCACCCCCTGTCTTACCGCGGCTGCTGGCACAGAGCC
+
CCCCCGGGGGGGGGGGGGGGGGGGGGGGGGGGGGGGGGGGGGGGGGGGGGGGGGGGGGGGGGGGGGGGGGGGGGGGGGGGGGGGGGGGGGGGGGGGGGGGGGGGGGGGGGGGGGEGGGGGGGGDGGGGGGGGGGGGGGGGGGGGFGEGGGGGGGGGGGGFEGGGGGGCGGGGGE>GGGAFG6@FGFGGFFG@DG6FCCEEGGCGFFGGGFGFGFF7DFDEDCC=DG>:0*2/>>@D7C?CECG35CC@:E+7507C39*:)0)/)**0CB)8)/3+34*04(,,,4(.,/)2B()*./330
@M03506:14:000000000-AKVR1:1:1101:2605:9581 2:N:0:43
CTAGGACTACAAGGGTTTCTAATCCTGTTTGCTCCCCACGCTTTCGCGCCTCAGCGTCAGTAACGGGCCAGTGTGTCGCCTTCGCCACTGGTGTTCTTCCGAATATCTACGAATTTCACCTCTACACTCGGAGTTCCACACACCTCTCCCGTACTCAAGATGACCAGTATCGAAGGCAGTTCCGAGGTTGAGCCCCGGGCTTTCACCCCCGACTTAGTCATCCGCCTACGCGCCCTTTACGCCCAGTACTTCCTAGCAACGCTACCCCCCTCCGTATTCCCGCGCCGGCTGGCACGCAGTT
+
CCCCCGGGGGGGGGGFFGGGGGGGGGGGGGGGGGGGFFGCGGGGGGGGGGFFGGGGGGGGGGGGGGGGGGGDFGGGGGGGGGGGGGGGDFGGGGGGGGGGGGGDGFGEGGGGGGGGGGGGGGFGGGGFFGGG:FGGGGGCFEECFG9BFGGGGGGGEG?FFGCDCDEGD,@+D6+3@D+@3@EEGDCEFEF8FDFEE5CE=78??FFGCDD:*2=++2;AFGC*35>B?3=7<)<544@9CGCDD*<@+<079/*2>4>F)5>G)*;>EB))09CF:7*:2(16(((0(.(,),39))23:
@M03506:14:000000000-AKVR1:1:1101:21964:9588 2:N:0:43
CTAGGACTACAAGGGTTTCTAATCCTGTTTGCTCCCCTAGCTTTCGCGCCTCAGCGTCAGTTGTGGTCCAGTGCGCCGCGTTCGCCACAGGTGTTCCTCCCGATATCTACGCATTTCACCGCTACACCGGGAATTCCACGCACCTCCCCCACACGCAACCACGGCAGTTCCGCCTGCAGGCCCCGAGTTAAGACCGGGTATCTCACAGGGCACTTACCGCACCGCCTACGCCCCACTTACCCCCCATAATTCCCAACAACCCTCCACTCCCCGCCCCACCCGCGCACCCTGGCCCCGAGCC
+
-6-B,E,C-CEEDFC6;CEFEGFFCFGGDGCGFGFGGGFFFE9F,:C7C:CFCFDEEGDCE,CFE:6EDE,CED+6@C:+8CGGGGDCE@E54C,CCEFEC+BF++,:BA4@+8@EGGGGG+@+>,?FG76@=D,AFGF@=@CGCB,3:BCE67+@:>*@*@8****?97?>EE:CF6,8C8*:***28;>2+0=CC*/2C++>EFE?=**1/9<+:47C5))*997>?1)*1)7/4:=C++17)2*.+3+1****92*:)7)***2*;57.))*2*()*((,,0,()-)((.(-)00(((
@M03506:14:000000000-AKVR1:1:1101:21461:9592 2:N:0:43
CTAGGACTACAAGGGTATCTAATCCTGTTTGATCCCCACGCTGTCGCGCCTGAGCGTCAGATATGAGCCAGTGAGCCGCCTTCGCCACCGGTGTTCTTCCCAATATCTACGAATTTCACCTCTACACTGGGCATTCCACTCACCTCTCTCATCCTCAAGTCTTACAGTTTCATTGGCAGTTCTGGAGTTGAGCTCCGGGCTTCTCCCACTGACTTGGAAGACCGCCTTCTCGTGCTTTCCGCCCAGTCATTCCGCACACCGCTCTCCCCCTTCGTATTACCTGTCTTGCTCCTACGCAGCC
+
CCCCCGGGGGG9EEGCGGGFGGGFFFGFFFFEEFAEFGGGGGDGGGGCGEFGGGGGGGGC9EFFFGGGDGGGGGGGGGE7FGGGGGGGGE@FGEGGGGFFGC@FFGGGGGGC<EFGGGGG9EC?F<BFDFE?:AFFEDGGFGGGGGEFFG=FF,6>AA9DDDEF==@6,@DG,@EF89+==F8FCGG?FG9CF,DCEEC1:C,,,,4,,472A+D,**+47?**)/2)4*4**/6/7+/+*:CDC*+/+25;8A*/73**)7;)*+*.*7<4:72*;3*+.)).)-)*)*))),.*750((
@M03506:14:000000000-AKVR1:1:1101:13409:9593 2:N:0:43
CTATGACTACCGGGGTTTCTAATCCTGTTTGCTCCCCTAGCTTTCGTGCATCAGCGTCAGTTGTGGTCCAGTGAGCCGCTTTCGCCACAGGTGTTCCTCCTGATATCTACGCATTTCACCGCTACACCAGGAATTCCACTCACCTCTCCCACACTCAAGCCCGGCAGTTTCCCGTGCAGACTATGAGTTGCGCCCATAGACTTCACACCCGACTTACCAAACCCCCCACGCCCCCTTTCCCCCCCATAATCCCCACCAACCCCCGCCCCCCCCGCTTCCCCCCGCCCCCTCGCCCGCACTC
+
CCCCCGGF-CFEGEGCDEGGGGGGGGEFFGGGAFGGGGDFGFFFGGGFGGFGFEFCFFGGGGGGEGGGGGFGGF9FGDFEEFGGGGDG8EDFEBFFFEGGGGCFAFGCFGGGDGG<F9FGCGEGGGFG@:CD,AEFGGGDFGGGEF,@FG@GEG,DDF9EFG>?E+@=9EG,@C>:@+=AD6ACA97=F;,4B8B8=7,,,5>CFEFD**)/4)*,02+08CF*5))0=/=*:BD<(0999CGG32*0+++/0)2)9(*27>>3)*?>E310.)2*1,)::(((,(()()((02,)))(((
@M03506:14:000000000-AKVR1:1:1101:11413:9613 2:N:0:43
CTAGGACTACAAGGGTATCTAATCCTGTTTGCTCCCCACGCTTTCGCGCCTCAGCGTCAGTTGTGGTCCAGAGAGCCGCCTTCGCCACCGGTGTTCCTCCCAATATCTACGAATTTCACCTCTACACTGGGAATTCCACTCTCCTCTCCCACACTCAAGCTCCAGAGTATCAAATGCAATTCCCAGGTTAAGCCCGGGGCTTTCACATCTGACTTTCAGAGCCGCCTGCGCGCCCTTTACGCCCAGTAATTCCGAACAACGCTCGCCCCCTTCGTATTCCCGCGGCCGCTTGCCCCAAGTT
+
CCCCCGGG-EGGGGGGGGGGGGGGGGGGGGGGGGGGGGGGGGGGGGGGGGGGGGGGGGGGGFGGGGGGGGGGGGGGGGGGGGGGGGGGGGGGGGGGGGGGGGGGGGGGGGGGGGGGGGGGGGGGGGGGGGFGGGGGGGGGGFGGGGGGGGGGGGCCDDGGGGGGGGGGGGGGGADDGGFGDCFEGGFGCF9BFCFGCGGGGFFGGGGCGGGCGFF7>CF786FGGGB4FDE5C::D@F+3:CDGGFF*<CC=8/757(2:378>CEEECB3.77;:8.*04(4((-()()(-5(4*)0(..
@M03506:14:000000000-AKVR1:1:1101:9838:9615 2:N:0:43
CTAGGACTCCAAGGGTATCTAATCCTGTTTGCTCCCCTAGCTTTCGCGCCTCAGCGTCAGTTATGGTCCAGTGAGCCGCTTTCGCCACAGGTGTTCCTTCCGATATCTACGCATTTCACCGCTACACCGGAAATTCCACTCACCTCTCCCATACTCAAGCCCGACAGTTTCCTATGCAGACTCTGGGTTGAGCCCCGAGATTTCACACAAGACTTGTAGGCCCCCCTACGCGCCCTTTACGCCCAATCATTCCGAACCACTCTTGCCCCCCTCTTATTCTCGCGGCTGCTGGCCCGTAAGT
+
CCCCCGGG-CEGGGGGGGGCF6FGFGEGCE6FFGGG@FDGFFGGGGGGGGEEGGGGCEEBFGGGGFFGGGGF9FFGGGDGFFGGDGGC<BFG<EFGGFFGGEGGEGGGGGGGEECEFCEFGC7FG,:9F:CG7FEAFEGGGEGGGG98DEFF8FA,33>DF8CEGEEE,;>FF7E9AA,,,4@35,DFEEGCE6**=C*41D:FC?:F*77888,,2++,*01*):)8CCDGGE>G(06C/A)9**2)A70/*)19)(9C)7@*2<?9C8D5>*++06*+632742()4?)(7(()0)((.
@M03506:14:000000000-AKVR1:1:1101:12445:9618 2:N:0:43
CTAGGACTACAAGGGTTTCTAATCCTGTTCGCTCCCCACGCTTTCGCGTCTCAGCGTCAGTACCGTCCCAGAGAACCGCCTTCGCCACGGGTGTTCTTCCCGATATCTGCGCATTTCACCGCTACACCGGGAATTCCATTCTCCTCTTCCGGACTCTAGCCAGATGGTTTCCGCCGACAGCCCGAGGTTAAGCCTCGAGTTTTCACAGCAGACCTACCTGGCCGCCTACCCGCTCCTTCCGCCCAATAAATCCGGCCACCGCTTGCCCCCTCCTCATTACCCCGCATGCTGGCACGTAGTT
+
CCCCCGGG9FFGEGGFGGGGGGGGGGGGGGGGCFEGG8FGCCFGGGGGGGFFGFFGGEGGGGGF@CCFFGEECEFFFGGGGGGGGGGE=FFGCGGFGGGGFGGD@CFGGGGGD=FEFCGGEGGEGGGC@:CCB>FGE<;FFDDGGGGGGGD++@EGGGGGGGG6EFGGFCFFGGEDCG5CB5EE5EDE*4<+<86CC=C+81ACCEECFF*87DEFF<?7/C4*)9)<F48*>@:).:*:;7D)/2;4?++97:))13<5)3./9ECF873)7**2+)*0.(41((().1)(7()*0)4-)
@M03506:14:000000000-AKVR1:1:1101:18349:9635 2:N:0:43
CTAGGACTACAAGGGTTTCTAATCCTGTTTGCTCCCCTAGCTTTCGTGCATCAGCGTCAGTTGTGGCCCAGTGAGCCGCTTTCGCCACAGGTGTTCCTCCTGATATCTACGCATTTCACCGCTACACCAGGAATTCCACTCACCTCTCCCACACTCAAGCCCGGCAGTTTCTCGTGCAGACTATGAGTTGAGCCCATAGATTTCACACAAGCCTTACCCAACCGCCTACGCACCCCTTACGCCCAATAATTCCGAACCACCGTACCCCCCCCCGAACTCCCTGCTCTCAGGTCCCCCATTT
+
CCCCCGGGGGGGG9FFF@GGGGGGGGGGFFGGGGGGGFGGGGGGGGGGGGGGGGGGDGGGGGGGGGGGGGGGDGGGGGGGGFGGGGGGGGGGGGGGGGGDGGGGGGGGGGGGFGGGGGGGGGGGGGGGGGGGGGGADFGGGGGF,@9DFFGGEGGG8==D>E>EGEGGFAA9EEFG66AFG6CCF,@F:,@DFFFCCF69,53@CFFGEC5*4799>4*477>C))85,15*)))),2)+**227*=AGFC@6837)(2*)))*1*<5C7C)7)*1*./7<()(())*.*,)))(*))())
@M03506:14:000000000-AKVR1:1:1101:10554:9641 2:N:0:43
CTAGGACTACAAGGGTATCTAATCCTGTTTGCTACCCGCGCTTTCGTGTCTCAGCGTCAGTTACTGTCCAGAGAGCCGTCTACACCACAGGTGTTCCTCCTGATATCTACGCATTTCACCGCTACACCAGGAATTCCACTCTCCCATCCAGTACTCTAGCCCCCCAGTTTTCGGCGCACCCTCCCAGTTGAGCCGGGAGATTTCACACCAATCTTAGAGGACCGCCTACACACCCTTTACGCCCAGTAACTCCGAACGACGCTTGCTGCCTACGTATTACCGCGTCCGCTGGCCCGTAGTT
+
CCCCCGGG-FGGGGGGGGGGGGGGGGGGGGGGGGGGGGGGGGGGGGGGGGFGGGGGGGGGGGGGGGGGGGGGGGGGGGGGGGGGGGGGGGGGGGGGGGGGGGGGFGGGGGGGGGGGGGGGGGGGGGGGGGGGGGGGGGGGFEFFGGGGGGGDFFGGFFGGFGGGGGGG8D;CEDGDEGEEGFFEEGGCA;C,?FEE*==EGG@;7<CGD4CFGGGG+46C*5:CCDDFGCFGDD5>1C8C5ED)7C6=:F+74<75CB*53>BCFGGFGFD?F*;C+2=F)30((-(7(04()(-1))(-6
@M03506:14:000000000-AKVR1:1:1101:18866:9655 2:N:0:43
CTAGGACTACCAGGGTTTCTAATCCTGTTTGCTCCCCACGCTTTCGCACCTCAGCGACAGTACCGGACCAGTGAGTCGCCTTCGCCACTGGTGTTCTTCCTAATATCTACGAATTCCACCTCTACACTAGGAGTTCCACTCACCTCTTCCGGACTCGAGATTGCCAGTATCGAAGGCAGTTCTGGAGTTGAGCTCCAGGATTTCACCCCCGACTTAACAATCCGCCTACGTGCGCTTTACGCCCAGTAAATCCGAACACCGCTAGCCCCCTCCGTATTCCCGCGCCTGCTGGCACCACTTT
+
CCCCCGGGGGGGGEGGGGGGDGGGGGGGGGGGGGGGGFGCFEGGGGGGGGFGGGGGGGEGGGGGGGGGGGFGGGDFGDEGGGGGGGDGGGGGGGGGGGGGGGGGGGGGGGGEFGGGGGGGGGGFFFGG<FFGGGGGGFGFGCGGCDGGGGD68EGGF8>8D=BDGGEGGGG78D6EGFCFGGGD,ECFGG9FC;FF@FG>F>DGGFCGGGD>EGE@+CFFGDGEGGFAF3=6CADCDF+5*:CDDG@4A+0@?D<*790:)7>3)<??EBD3.)//;4*:<371(4<>?64:3(<*<.(.)
@M03506:14:000000000-AKVR1:1:1101:18077:9670 2:N:0:43
AGGACTACCCGGGTATCTAATACTGTTCGCTCCCCACGCTTTCGCGCCCCAGCGCCAGAACTGTCCCATACCACCGCCCTCTCCAAAGGGGTTCTACCTGACATATGCGCACTTCACCGCTACACCAGGTATACTGCGGTCACCTACCAGACTCTAGACATAGCAGTCTCCGGTGGCGTCTTCCGGGTGAGCCTGGAGGCTTCCCCCCCGACTTTCTCAACCGCCCACGGCCCCTTTTCGCCCAATGACATCGGACAAACCCCGCCCCCTCCGTTATAACCGAGGGCGCGGCGAGGTGTTT
+
8,-6,,,6-C@+C@+E9FF<;,,66CC6,@,C:@FGG7F7,CC,B6++6@,,6@++66,:,69,:,C6,C,6,:,+7+++,,C9?,,,,,@FFB,9,,55F<FF,F,,++4++A95E,4F++4EF=+A+F<F,,,7,@+6@+@,@DF8,,@D,,@,,,,,7,>8,43,75,**5:BF**16*=,4**4*=,>?FF*0=**/;8+0*2**2)/*1:@C06<*C):C))0*))*/.0*5***1:99*:84+<+1055)/(**))))1:8>E)*0.*+**-*<0((((,()(0(4)(,)07-((
@M03506:14:000000000-AKVR1:1:1101:6406:9703 2:N:0:43
CTAGGACTACCAGGGTATCTAATCCTGTTTGATCCCCACGCTGTCGCGCCTGAGCGTCAGATACGAGCCAGTGAGCCGCCTTCGCCACCGGTGTTCTTCCCAATATCTACGAATTTCACCTCTACACTGGGAATTCCACTCACCTCTCTCGTCCTCAAGTCTTACAGTTTCAATGGCAGTTCCGGAGTTGGGCTCCGGGCTTTCACCACTGACTTGGAAGACCGCCTGCGCGCGCTTTACGCCCAGTAATTCCGCACAACGCTAGCCCCCTTCGTATTACCGGGTCTGCTTGCACGAATCT
+
CCCCCFGGGFGGFEGGFGGGGGGGGGGGGGFFGGGGGGGGGGGGGGGGGEFGGFGDGGGGGGGFGGGGGGGGGFGGCFGGGGGGCFFGGGGGCEFGGGGGGGGGGFGGGGGGGGGGGGFFGGGGGGGGGGGGFF?EFFGFGFGGF8=@9=CFGEGGGF9=EAFGGD?,EFGDFF;?,4CFFEF>EE8@,EF:FCFEGGE>5C6@,<?,=CFFFFFGCD+?6CC7)83>GCAED:A3619<E5D)>*+/3+<76)*7C9FE3)77)<CF?>C)0*2*2.*26(((-,.)67).7)29>3((.
@M03506:14:000000000-AKVR1:1:1101:14006:9716 2:N:0:43
CTAGGACTACAAGGGTATCTAATCCTGTTTGCTCCCCACGCTTTCGTGCCTGAACGTCGGTGCTGGACCAGGAAGCCGCTTTCGCCACTGGTGTTCCTTCCGATATCTACGCATTTCACCGCTACACCGGAAATTCCGCTTCCCTCTTCCGCACCCTAGATACGCAGTCTCGAATGCAATTCCCAGGTTGAGCCCGGGGCTCTCACACCCGACTTATGTAACCGTCTACGCCCGCTTTACGCCCAGTCATTCCGATTCACGCTTGCCCCCTCTGTCTCACCGCGGCTGCTGGCCCGGCGTT
+
CCCCCGGGGGGGGGGGGGGGGGGGGGGGGGGGGGGGGGGEFGGGGGGGGGGGGGGGGGGGGGGGGGGGGGGGGGGGGGGGGFGCGGGGGGGGGGGGGGGGGGGGGGGGGGGGGGGGGGGGGGDGGGGGGDGGGGGGGGGGGGGGFFGFGGGGGG@EGGFCGEF@EG>GGGGFF:DFFG9CFGGGGGGGGGFEDFGGCG5E=DFGFGFEEGDDGGGGCCFGGGGGGGFFF*57/>B3:F69?E3DD5<*+2+*9@<<*):C)8@C**+9E5<5)99+3)1386>F90(7(9)(71()00343
@M03506:14:000000000-AKVR1:1:1101:18707:9730 2:N:0:43
CTAGGACTACCAGGGTTTCTAATCCTGTTTGCTCCCCACGCCGTCGCGCCTCAGTGTCAGTTACTGCCCAGCTGGCCGCCTTCGCCACCGGTCTTCTGCCGGATCTCTACGCATTCCACCGCTACACCCGGCATTCTACCAGCCTCTACAGTACTCAAGTCTCGCAGTATCCATGGCAGACCCGGGGTTGTGCCCCGGGCTTTCACCACAGACTTACAAGACCACCTACGCGCCCTTTACGCCCGGTGATTCCGGACACCGCCCGCACCCCCCGCCTTACCCCGCCGCCTGGCCCGGGGTG
+
CCCCCGGGGGGGGGGGGGGGGGGGGGGGGGGGGGGGGGGGGGGGGGGGGGGGGGGGGGGGGGGGGGGGGGGGGGGGGGGGGGGFGFGGGGGGGGGGGGGGGGEFFGGGGGGGGGDGGGGGGGGGGGGGGGGGGGGGDGGGGFGGGGGGGAFGGGGGCFFGGGGGG>CGACFGGGFCFFGGFGGGDEGGCCEGGDGGEGD=5FFG7@GFG5**=*>CGGF+5F5*1>4;CD35CDED?F*C8CD<)*/.>CC94<7CC1*/575<35*7EDDE>C**2(0<3(-4(4()4)-1)11C5)(3(
@M03506:14:000000000-AKVR1:1:1101:25855:9748 2:N:0:43
CTAGGACTACAAGGGTATCTAATCCTGTTTGCTCCCCTAGCTTTCGTTCCTCAGCGTCAGTTGCGGTCCAGCGAGCCGCCTTCGCCACGGGTGTTCCTACAGATATCTACGCATTTCACCGCTACACCTGTAATTCCACTCGCCTCTCCCGCACTCTAGCACGGCAGTTCCGAAAGCAGCCTCTGAGTTAAGCCCAGAGATTTAACTTCCGACTGTCCGCACCGCCTACGAACCTTTTACGCCCGGTACTCCCGCGCACCGCCGGCCCCCTACGTCTTACCGCGTCCGCTGGCACGTCGTC
+
<CCCCGGGGGG9FFGGGGDFGGFGGGGGGGFGGGCGGGFDGGEGFGFFGFCFGCFEFGGGGGGGGDGGGGGGGEEGGGGG7FGGGGGGGGGGEF:EFGGFGF9F9FFGGFGGE7CFFDAFGEEGGGGG?AFGG9FG<EF9EEGE6E?FG8CC>CCDGCE8EC88ECEDF,>B*@*@FGGGGGG:6EGG:C,DFGFGGF56=8,,5=7,1*/*/9*+2;5*5D3=<C)2;*05C))*)*/<*///)/:7:@+085)/)-)/))))1:E3C5)))/*1*(1A4(1((,()()(-0,4C4)4-(
@M03506:14:000000000-AKVR1:1:1101:23161:9767 2:N:0:43
CTAGGACTACAAGGGTATCTAATCCCGTTCGCTCCCATAGCTTTCGTCCCTGAGCGTCAGTGGCTTCCCAGGACCCTGCCTGCGCCTTTGGTGTTCCTCCGGATCTCTACGCATTTCACCACTCCACCCGGAATTCCGGGTCCCTCTGAAGCCCTCAAGTCAAGCAGTTTTCAAGGACCTTCCGCGGTTAAGCCACGCTCTGTCACCTCGCACTTACTTGCCCGCCTGCGGACCCTTTACGCCCCCAAAATCCTGACAACGCACCCCCCCCACATATTCCCCCGTCTCCGTGCACGTAGTC
+
CCCCCFFGGFGGGGC;CFFGGGGFFEGGGGGGGCGGFGGFGGGGGGGGGGGGGGGGFF7FEFFGCFGGGGGGGGGFFFGGGGGGDG>FG<8C7FGFG<EFECEEGGGGGGGEEGCGGGGF?C,AADFGEDB:F@BFC=@EEGGGGGGG,,=DGC,=@D>EF8;EEGF,9=>=,@,DFFF6,,,64BE*@3>>B:,=;CC;;:<,>@C9CGGD*)1,2+4A+>*=C553=D)//.:5(28<*55//**)**366**:94C5.5.7)*?5E>DE)*+0+)*+,((((,,)))-()-4<:4,()
@M03506:14:000000000-AKVR1:1:1101:26041:9781 2:N:0:43
CTAGGACTACAAGGGTATCTAATCCTGTTTGCTCCCCACGCTTTCGTGCCTCAGCGTCAGTATCGGGCCAGTGAGCCGCCTTCGCCACTGGTTTTCTTGCGAATATCTACGAATTTCACCTCTACACTCGCAGTTCCACTCACCTCTCCCGAACTCAAGATCCTCAGTATCAAAGGCAGTTCTGGAGTTGAGCTCCAGGATTTCACCCCTGACTTAAAGACCACCCTCAGCACCCTTTCCGCCCAGTGATTCCGAGCAACGATAGCCCCCTGCGTCTTTCCGCGGCTGCTGGCAGGAACTT
+
CCCCCFFEFGGEGGGGG<FGGGFFGGGGGFFCCFGGDFGG>EGGGGGFGG<EEFGGGDEGFGACFGDGGGGGFACFE@FBCFFFFFBFFFFG9F@FGFCFGF:4?FFFA?7C?ED9FDFG,:A<EF,;<:+4@4,FA,CEFBE,6DEG?@@C+@8;EEF86==,=83@D83@F,7,@B7FADAFE,DFFC,@F9DF6@3*4+,3@C797>>498<FF++2CG651*2)40)4;;)*02+5*2*)2:>=?;+31)*)260*)))97E84A))))1;**4*+),,((,-.4?).3(()))(.)
@M03506:14:000000000-AKVR1:1:1101:25768:9782 2:N:0:43
CTAGGACTACAAGGGTATCTAATCCTGTTTGCTCCCCACGCTTTCGCACCTCAGCGTCAGTACCGGGCCAGTGAGCCGCCTTCGCCACTGGTGTTCTTGCGAATACCTACGAATTTCACCTCTACACTCGCCGTTCCACTCACCTCTCCCGGACTCAAGCCTCCCAGTATCGAAGGCAGTTTTGGAGTGTAGCTCCAGGATTTCACCACCGACTCAAGAGTCCTCTTACGTGCGCTTTACTCCCAGTTCTTCCGCGCAACGCTCGCCACCTCAGTCTTATCGCGGCTGCTGGCACCGCGTT
+
CCCCCGGGGGGA,@7FFFGFG,FGGFAFGGGGGGFFC8FEGEGGGGDEG7@CF<@7BFGGGDFGEG@FGEGGGG<CFGC7FEF7FFGGGFGF=?:<<F,E+=CCDEE9?AFE<8BFGGGGCGGAF<FFE+++8@CFGFDCDGGFE8?G8F8C+@+>?89,34D,:?BF,EFC*,3*5DCC9,,7=,DF,,66,>F88,::C=:,1=,6:D<)*1*5228=+00+;+86C*)*2=31(1+1+469CCC4++38=)*)9()*5)0*)8*./)9))*<+@>F+4,:((49>(9)(0(,*))-((
@M03506:14:000000000-AKVR1:1:1101:18341:9784 2:N:0:43
CTAGGACTACAAGGGTATCTAATCCTGTTTGCTCCCCTAGCTTTCACGCCTCAGCGTCAGTTGTGGTCCAGTGCGCCGCTTTCGTCACAGGTGTTCCTCCCGATATCTACGCATTTCACCGCTACACCGGGAATTCCACGCACCTCTCCCACACTCAAGCACGGCAGTCTCGCCTGCAGGCTCCGAGTTAAGCCCGGAGATTTCACAGGTGACTTACCGCACCGCCTACGCGCCCTTTACGCCCACTACTTCCGAACAACGCTTGCCCCCCCCGTCTTACCCCGGCTGCCGGCCCGACGTC
+
CCCCCGGGGGGGF@CFGFGGFGGGGGGEFGGGGGFGGGGGGGGGGGGFGG<:CFGBFGFGGGGGFGFGGGGFFFGEGGGGCEGGGGGGFEGEGGGGGGCGEE:BFGGGGGG7:FFGGGGGGGGCCGGGGGGGGGGDGFGEEGGGFF9FCFCDEG,=8=FG88+:CCGG,@;7CEC>EG@FGECGGGCCE9EFCFGD8ECCEDFFCFG7CCDGGG?FGGFE<<D=DG>3?9B5<:DD(**3C55<75C)+0<*75*1<0DE3))**20):>3)8)2*148C2(2(-715()-()(-)))(-(
@M03506:14:000000000-AKVR1:1:1101:20983:9786 2:N:0:43
CTAGGACTACAAGGGTATCTAATCCTGTTTGCTCCCCACGCTTTCGCACCTCAGCGTCAGTACCGGGCCAGTGAGCCGCCTTCGCCACTGGTGTTCTTGCGAATATCTACGAATTTCACCTCTACACTCGCAGTCCCACTCACCTCTCCCGGACTCGAGACTCCCAGTATCGAAGGCAGTTCTGGAGTTGAGCTCCAGGATTTCACCACCGACTTAAGAGTCCGCCTACGTGCGCTTTACGCCCCGTGATTCCGACCAACGCCGGCCCCCCTCCTATGAACGACGCTGTTGGCACGAAGTT
+
CCCCCGGG?GFGGGGGGGGGGGGGGGGGGGGGGGGGGGGGGGGGGGDCFGFFGFGGFEGGGGGGGGGGGEGCGGF8DFGGGGGGGGGGGEFFFEGCFCDGEGCFFFFFGGGFGG?FGGGGGGGFGFG;EFGDEGGCGGGGGGGGGB=?FGCECGCFFGGGGGG,;6,>=DF7E?E8F8EGD,,,@@,@,2@:EC?DGGGC:8,>;:C,CC<D=DD7D>6CCFGGG3)=C7)*:3>C@GFF**19)1;)*;0*101)7,5*)7)))**08))8)*2<+-*+.(((-31)(1.(7))/))(-)
@M03506:14:000000000-AKVR1:1:1101:11667:9790 2:N:0:43
CTAGGACTCCCAGGGTTTCTAATCCTGTTTGCTCCCCTAGCTTTCGTGCATCAGCGTCAGTTATGGTCCAGTGAGCCGCTTTCGCCACAGGTGTTCCTCCTGATATCTACGCATTTCACCGCTACACCTGCAATTCCACGCGCCTCCCCCACACTCAAGCACAGCAGTTTCGGAAGCAGCCTCTGGGTTGAGCCCAGAGATTCCACCCCCACATTCCCCACCCCCTTCGTACCCCTTTCACCCACGTATCCCCACGACATCCGGTCCCCCTAGCCCTCCCCCCGCTGCTGGCCCCGTCTTT
+
CCCCCCFG<E@FGGEFGGGGGGGGGGFGGGFFGFGCGGGEFFFEEEFCEFFGGGGGGGGCGFEGGGGGGGF@DAEFGDGEGGG@FGGGCE<FFG,FF?FDFFGGCFC<F,AC:?@FEA<?FDGGFFFGGDCFFGGGC?FFGGGGD=DGGGEG>GGG8?FGDFGGGG3D,@=FG>+@7,A,4<CDFCFG6C78DDFF5,@,=:E:DC,4;****0,,428,)***1)))**0*188<@41+1=*8*C*;+++2))))),)**.)//*:5*0)).***2():1(,33(-72<(34(,)).,(.
@M03506:14:000000000-AKVR1:1:1101:10092:9801 2:N:0:43
CTAGGACTCCAGGGGTTTCTAATCCTGTTCGCTCCCCACGCTTTCGCGTCTCAGCGTCAGTACCGTCCCAGAGAGCCGCCTTCGCCACGGGTGTTCTTCCCGATATCTGCGCATTTCACCGCTACACCGGGAATTCCACTCTCCTCTTCCGGACTCTAGCCACACAGTTTCCACCGACAGCTCGAGGTTGAGCCCCGAGTTTTCACAGCGGACTTGAGAAGCCGCCTACACGCTCTTTACGCCCAATAAATCCGGACCACGCTTGCCCCCTATGTATTACCGCGGCTGCTGGACCGACGTT
+
CCCCCGGG-EGGGGGFGGGGFGGGGGGGGGEECFGGGGGGGGGGGGGGGGCGGGGGGGGGFGGGGGGGGGGGGGGGGGGGDGGGGGGGGGGGGGGGGGGGGGGG@CGGGGGG7FGGGGGGGGFGGGGGGGGF>FGGGGG9FGGFGGGFFGGEDGDGGCFGGGGGG5CFG@FGGGG8;EGGG?FEGCCCE+:<FGFGG5?78>FCFF+<=>77E)<@C4)+0*75CC>)62<ED<@C7*=FEGGGGF8)0<+9?3C*)(1/)85<CD8@F:15)*+++.*+)(-((,(0())().()))-,(
@M03506:14:000000000-AKVR1:1:1101:27634:9827 2:N:0:43
CTAGGACTACACGGGTATCTAATCCTGTTTGCTACCCACGCTTTCGTGTCTCAGCGTCAGAAGTGGTCCAGTAAGCCGTCTACACCACAGGTGTTCCCCCTGATATCTACGCATTTCACCGCAACACCAGGAATCCCGCTTACCTCTCCCACCCTTAAGCATACTAGTTTCAGCTGCACCCTCCCAGTTAAGCCGGGAGTTTCCACAACAGACTGGGAACACCGCCTACACACTCTTTACGACCAGTCATTCCGAACAACGCCCGCCGCCTACGTATTACCGCGGCTGCTGGCACGTAGTT
+
9BBC@FF@9CF,CE+@@9,<CCCFGGGGFFGGFFGGFDFF+FFFFC<FE@,CFAGD@:@BDE86<@CFCF8<EAC@FFC@ECF9EFFGGGGGGGGGD,6FEG8E59B,<?<+@F,@<,E?FC++:=FFEDGFAE,A=CCFGGDF,EE>,,4,BE+,,7@EE,,@8@B;=,;,=,,,@8A,++;63,:79C@,,3@E5C@*5+,;,,11:9>4CDG,;6;F485*):):C0;+:.;:)13>**279=;/:+;@+)*9)(9C)8)1>8/)8)*))*209(*+)((((-,)(/.(7:2/)),4)
@M03506:14:000000000-AKVR1:1:1101:18570:9828 2:N:0:43
CTAGGACTACAAGGGTATCTAATCCTGTTTGATCCCCACACTTTCGTGCATCAGCGTCAGTTACAGCCCAGTAAGCTGCCTTCGCTATCGGTGTTCTTGACGATATCTATGCATTTCACCGCTACACCGTCAATTCCGCCTACCTCATCTGTACTCAAGCCCTGCAGTATCAATGCCACCACCCCGGTTAAGCCGGGGGATTTCAGCACTGACTTACAGGGCCGCCTACGCACCCTTTCCGCCCAGCGATTCCGAGCAACGCTACCCCCCTTCGTCTTCCCCCGGCCCCTGGCCCGCAGTT
+
CCCCCGGGGGGGGFGGGGGGGGGGGGGGGGGGGGFFGGGGGGGGGGGGGGGGGGGGGGGGGGGGGGGGGGGGGGGGGGFGGGGGGGGGGGGGGGGFGGGGGGEGGGGGGGGGGGGGGCFGGGGGGGGGGGGGGGFGF@EGGGGGGGGGGGGGFGGGAFGGGFGGFGFGGGG9EGEGF9@F8EG>EDC>>7>99CECEEG*=6FGFGGCFD*CG+>,:;/8CCDEDCE5*15:C:><?G6:;5<39=*<=**=F:7C)2<C38>D):87=BG>F*2*/:6+3(,-((()-),,)(-9))(4-
@M03506:14:000000000-AKVR1:1:1101:23398:9830 2:N:0:43
CTAGGACTACAGGGGTATCTAATCCTGTTTGCTCCCCTAGCTTTCGCGCCTCAGCGTCAGTTGTGGTCCAGTGCGCCGCTTTCGCCACTGGTGTTCCTCCCGATATCTACGCATTTCACCGCTACACCGGGAATTCCACGCACCTCTCCCACACTCAAGCACGGCAGCTTCGCCTGCAGGCCCAGAGTTAAGCCCGGAGATTTCACAGGTGACTTACCGCACCGCCTACGACCCCTTTACGCCCAACACTTCCGAAACACGCTTCCCCCCCTCCGCTTCCCCCTGCTGCTGCGACGTAGCC
+
CCCCCFF<CEFG<CC8CA<@9@FAFAF<FFEGGGFFGC<FFD@FGFGCG:EGGGGEGGGG@<FG@CAFGFGGGGCGGFGF7=FF=FEF,B?CABCEFGFGD:7+@>F,5ECGC7C<FFFE@+>CGCF@7+=+@,ADFE:+@E>EFFGFGG8D+AGGGFC?8;@+**@88EE@5=E>,,,4>*;*,,4B,24,?6:****:8+>@+=+0*;*+=+>++2)=)9):C<>DE*)27>E3(280C55>3**01++*97<7/49C>;37*<AFE@D:5****-)2((-2::()2)4.)(,1)).()
@M03506:14:000000000-AKVR1:1:1101:12726:9848 2:N:0:43
CTAGGACTACAAGGGTATCTAATCCTGTTTGATCCCCACGCTTTCGCGCCTCAGCGTCAGTTGTCGTCCAGATAGCCGCCTTCGCCACCGGTGTTCCTCCTAATATCTACGAATTTCACCTCTACATTAGGAATTCCGCTATCCCCTCCGACACTCTAGCAATGCAGTTTCAAAGGCAATTCCAGGGTTGAGCCCTGGGATTTCACCTCTGACTTGCATCGCCGCCTACGCGCGCTTTACGCCCAATAAATCCGGACAACGCTTGCCCCCCACGTATTACCGCGGCTGCTGGCACGTAGTT
+
CCCCCGGG-FFGFGGGGGGGGGGGGGGGGGGGGGGGGGGGGGGGGGGGGGFFGGGGGGGGGGGGGDGGGGGGGGGGGDGGGGGGGGGGGGGGGGGGGGGGGGFFFFGFGGGGFGGGGGFGFGGGGFGGGGGGGGGGGGGGGEFFGFFGGGGGGGGGFDFGGGGCCAFGG8FGGGGGGFGGDGGGGG>CGGFBEFFGGGGGCGFGGGCCGCFGFFG?FGF77CDEGGE:7C3*250)41=F=77<D5A4?<7=7B7DG>CF@:)5*AC4@)/8>D8*+46?9664>9B@:?445(.7;)(--
@M03506:14:000000000-AKVR1:1:1101:2907:9851 2:N:0:43
CTAGGACTACAAGGGTTTCTAATCCTGTTTGCTACCCACGCTTTCGTGTCTCAGCGTCAGAAGTGGTCCAGTAAGCTGTCTACACCACAGGTGTTCCTCCTGATATCTACGCATTTCACCGCTATACCAGGAATTCCGCTTACCTCTCCCACCCTCAAGCACTCCAGTTTCCGCCGCACCCTCCCGGTTAAGCCGGGAGATTTCACAACAGACTTAGAGCACCGCCTACCCACTCTTTACGCCCAGTAATTCCGAACAACGCTTGCTGCCTACGTATTACCGCGGCTGCTGGCACTGAGTT
+
CCCCCGGGGGGGGGGGGGGGGGGGGGGGGGGGGGGGGGGGGGGGGGGGGGFGAFGGGGGGGFGGGGGGGGGGGGGGGGGGGGDFGGGGDFGGGGGGGGGGGGFGGGGGGDFGGGGGFGGGGGGDGGFDFGGGGGGGGFGGGGGFFGGGGGGGGGGGCGCCDGC?FGGGADFGGGGDDDEGGGGDGDEEDCEBCFCEEEDGFFFCEFFFGCF*,9CE+:=FFGGEGGEFG*;+*8A>;FCDCEDGG=>+4?+7@6*>D0<F5>531:08CF=F@CCF?:?<A?F((((0(9)8B?<*)/,).
@M03506:14:000000000-AKVR1:1:1101:13028:9854 2:N:0:43
CTAGGACTCCAAGGGTATCTAATCCAGTTCGCTCCCCTAGCTTTCGCGCCTGAGCGTCAGGTAAGGCCCAGAGATCCGCCTTCGCCACCGGTGTTCCTCCTGATATCTGCGCATTTCACCGCCACACCAGGAATTCCGATCTCCCCTACCTACCTCTAGCCTGGCAGTATCGGACGCAGACCCGAGGTTGAGCCTCGGGATTTCACATCCGACTTACCAAGCCGCCTGCGCGCTCTTTACGCCCAATGAATCCGGACAACGCTCGCCTCCTACGTCTTACCGCGGCTGCTGGCACGTCGTT
+
CCCCCGGG-EGGGGGGGGGGGGGGGGGGGGGGFGGGGGGGGGGGGGGGGGGGGFGGGGGGGGGDGGGGGGGGGGGGGGGGGGGGGGGGGGGGGGGGGFGGGGGGGFGGGGGGGGGGFGGDEFGEGGGGGGGFFGGGGFGGGDGG8>GCFFGFGGGGGG9DGGGCGGDGCGGGG>+@C878>DCECEGEG@@GGF,@:EE=:FGF@?9:FDC3:CEFFC+AC:FGGDAFED:=55<F<7BC51>/**2/9<7@@E3CD09F)559CGG5575*17*;::4C?F>>>>05:977;(5/7.,-(
@M03506:14:000000000-AKVR1:1:1101:8362:9858 2:N:0:43
CTAGGACTACCGGGGTATCTAATCCTGTTTGATCCCCACGCTGTCGCGCCTGAGCGTCAGTAATGAGCCAGTGAGCCGCCTTCGCCACCGGTGTTCTTCCCAATATCTACGAATTTCACCTCTACACTGGGAATTCCACTCACCTCTCTCATACTCAAGCTAAACAGTTTCAATGGCAGTTCCGGAGTTAAGCTCCGGGCTTTCACCACTGACTTGGATAGCCGCCTGCGCGCGCTTTACGCCCAGTCATTCCGAACACCCCTAGCCCCCTTCGTATTACCGCGGCTGCTGGCACCTAGTT
+
CCCCCGGGGGGGGGGGGGGGGGGGGGGGGGGGGGGGGGGGGGGGGGGGGGGGGGGDGGGGGGGGGGGGGGGGGGGGGGGGGGGGGGGGGGGGGGGGGGGGGG@FGGGCGGGGGGFGGGGGGGGGGGGGF:F<AGCDG9=FFGGFGGCGCEGGFGGGGCGGGGGGGGGGGGGGFFGGGFEDEFFGCCC9DFCEF,@DEC>7:CFGC,<,93**=8EG;;8?*+9CCC>FGGFECABG0C?9*7C7*/<6<97**)/*/2**)))*0<8FG>)))*2**.*3)-4((4(04))()(5*)0)6.
@M03506:14:000000000-AKVR1:1:1101:6568:9868 2:N:0:43
CTAGGACTACAAGGGATTCTAATCCTGTTTGATCCCCACGCTTTCGTGCCTCAGCGTCAATAATCGTCCAGAGAGCCGCTTACGCCACTGGCGTTCCTGTCAATATCTACGCATTTCACTGCTACACTGACAATTCCGCTCTCCACTCCGCTATTCTAGTCACGTAGTTTTCAGTGAAATTCCATGGTTGAGCCCTGGGCTTTCACCTCTCACTTTCAAAACCGCCTACGCACTCCTTACGCCCAGCGATTCTGCACAACTCCTCACCCCTTCTCATTACCTCTGCTACAGGCACCATGCT
+
CCCCCFGGF@AFCFG-CCFG<FE,EFFF<FCEFCE<<FE:C:CFA@F<F@FF@EFFCECDF9,CFEFCCE8<<<,CEE>+BCC<@FFD<<A,+8@CGCCB,<,CFAFE9<<FC:CEFE@,55FD<,A,C9F,CE9EGGECE=FG,,4@>84@>C=D,33,,,363,=@:D>,@366,7,3,,,6,3,7,+>,,5+5@++@EGCE:F7,4C0C,5@;8=+,*;****220*)/?;4*0+++*=7)/=*822*;33+2;)2=)*)*2+/.A5*)0*+++.*+-).))))*)1.(.4(1)*..)
@M03506:14:000000000-AKVR1:1:1101:22310:9901 2:N:0:43
CTAGGACTACCAGGGTATCTAATCCTGTTCGCTCCCCACGCTTTCGCTCCTCAGCGTCAGTTACTGCCCAGAGACCCGCCTTCGCCACCGGTGTTCCTCCTGATATCTGCGCATTCCACCGCTACACCAGGAATTCCAGTCTCCCCTGCAGTACACCAGTCTGCCCGTATCCCCCGCACGCCCACAGTTGAGCTGTGAGTTTTCACGAACAACGCGACCAACCACCTACGAGCTCTTTACGCCCATTACTTCCGGACAACGCTCGCACCCTCCGTATTACCGCGGCTCTCTGCACGCACTC
+
CCCCCGGGGGGGGGGGGGFGGGGGGGGGGGGGGGGGGGGGGGGGGEGGGGGGGGGGFGGGFEFGGGGGGGGGGGGGGGGGGGGGGDGGGGGEDFGGFFGGFEAGGGGCGGGGGGGGCEGGGGEFGGGFFGGDF8EGGGGGGFGGGEDDE?3@BF,@FGG=EGCF?FCEEFC,:D@>C5E:BF>*=B:2>2@8CFF;C7CCA+>BE?F5:CC*:///85)2;DG=CD>6C*7>C)):2:=CCEG31*+1+3+*9>353(1:8>57)8*>=><))/21*58E<29(,41)(1,.9)./)8(,(
@M03506:14:000000000-AKVR1:1:1101:25837:9916 2:N:0:43
CTAGGACTACCAGGGTATCTAATCCTGTTTGCTCCCCTAGCTTTCGTTCCTCAGCGTCAGTTACGGTCCAGCCAGCCGCCTTCGCCACGGGTGTTCCTGCAGATATCTACGCATTTCACCGCTACACCTGCAATTCCACTGGCCTCCCCCGCACTCCAGCGCGGCAGTTCCGGAAGCAGCCTCTGAGTTGAGCCCAGAGATTTCACTCCCTACTTGCCGCACCGCCTACGAACCCTTTACGCCCCGTTATTCCGAGCAACGATGGCCCCCCTCGTATTACCGCGGCTGCTGGCACGTTATG
+
CCCCCGGGGGG<FGGGFGGGGGGGGGGGGGGGGGGGGGGGGGGGGGGGGGGGGGGGGGGGFFFCCGGGGGGGGGGGGEDGCGGGDFCE@CGEGGGGGGGG<=EFFGGCFFGGGG:FFCFFCD=F=?FG?FGGGGFGFDGF,EDEFG,68CCE8C63D?FF>EGGGCE>C,@>E5ECF?CDGEF6>BCFG;@78CFGF5,04+1,,44<6C*::D@+3;35C5DCD<550*)2/87*2C7+**9))*2)/2<8@F3)>(*27))1*207C:)))122*(1+)((,,427:<02.()9)).()
@M03506:14:000000000-AKVR1:1:1101:8138:9994 2:N:0:43
CTAGGACTACAAGGGTTTCTAATCCTGTTCGCTCCCCACGCTTTCGCTCCTCAGCGTCGGTAATGGCCCAGAGACCCGCCTTCGCCACCGGTGTTCCTCCTGATATCTGCGCATTCCACCGCTACACCAGGAATTCCAGTCTCCCCTGCCATACTCTAGCCCGCCCGTACCGGAAGCAGACCCACCGTTAAGCAGTGGGCTTTCACTCCCGACGCGACAGGCCCCCTACGACCCCTTTACGCCCAACAAATCCGGACCACGCCCGTACCCTCCGTATTACCGCCGCTTACGGCACCTAGTT
+
CCCCCGGGGGGGGGGFGGGGGGGGGGGGGGGGGGGGGGGGGGGGGGGGGGGGGGGGEGGGGGGGGFGGGGGGGGGGGGGGGGGGGG7FGGEGGGGGGGGGGGGGFGGA<<FGGGGGGFGGGGDGGGGGGGDDG>FFGCF=FEE>DGGEGG=FGGFGGC9AFGG6@>8C:EGGGGGGGGCCFC78:8CGG>:;F9E<,CD=FF,<3C+0;CD<E3839>3C<<*/)98)59B57>DG?*1<**9<5C*)**+10))*1(97)).9)**.;69)7)2**(/3622(4(()()((0(4*0))))
@M03506:14:000000000-AKVR1:1:1101:10967:9996 2:N:0:43
CTAGGACTACAAGGGTATCTAATCCTGTTTGCTCCCCACGCTTTCGCGCCTCAGCGTCAGTTACGGGCCAGTGTGTCGCCTTCGCCACTGGTGTTCTTCCGAATATCTACGAATTTCACCTCTACACTCGGAGTTCCACACACCTCTCCCGCACTCTAGACAGCCAGTATCAAAGGCAGTTCCAAGGTTGAGCCCTGGGCTTTCACCTCTGACTTAACTGTCCGCCTACCCGCCCTTTACGCCCAGTAATTCCGAGCAACGCTATCCCCCTTCGTATTACCGCGGCTGCTGGCCCGAATTT
+
CCCCCGGG9FGGGGGGGGGGGGGGGGGGGGGGGGFGGGGGGGGGGGGGGG@FGFGGGGGGGGGGGGGGGGGGGGGGGGGGGGGGGGGGGGGGGGGGGGGGGGGGGGGGGGGGGGGGGGGGFFGGGGGGGGGGGGGGGGGGGGGGGGGGGGGGGGGGGGGGGGGGGGGFGFGCFAFFFFGFGGGGGFGGGGGGGGGGFGGGCFGGFGG9FGGFGDGGGFF?FGDCDGB;E*.*/)8<@F6FCGGGCCF=FG+16//95(5A:B@3*3<FGDC7?*2*2(*26(,(,41)(),(7(4)0)((.
@M03506:14:000000000-AKVR1:1:1101:15485:9997 2:N:0:43
CTAGGACTACAAGGGTATCTAATCCTGTTTGCTCCCCACGCTTTCGTGCATGAGCGTCAGTATTGGCCCAGGGGGCTGCCTTCGCCATCGGTATTCCTCCACATCTCTACGCATTTCACTGCTACACGTGGAATTCTACCCCCCTCTGCCCTACTCTAGCCCGCCAGCCACAATTGCAGTTCCCAGGTTACGCCCGGGGACTTCACATCTTACTTAGCGGGCCGCCTGCGCACGCTCTACGCCCCGTAATCCCGATTACCGCTTGCACCCTACGTCTTACCGCGGCTGCTGGCACGTAGTT
+
CCCCCGGGEEEFDD,;C@<EFFGGEFFF,EFGGF<DCFF+C@F<C:F@EFG9E6668BBFFGGG,CC<FGGGG+@F:B@FE<F<CEEGFCCFFDEFFGGC@F@<?,EFGFCEE=FAF<F??9F,A=FGEFCGFCFG<FGFE+CGECGDF9,@,==D,@,,DEEECC+++3@,@,3,=995EE@:<,4@<A,>CE88**:**2,>7?,BC:++,=11+;8E:))25/75CDB5>>FC(1*<**1)):*5*/+*/0/)13:9)>@<359687C)4*2*2(*<54(,(3251/4(81)*7033.
@M03506:14:000000000-AKVR1:1:1101:25327:10053 2:N:0:43
CTAGGACTACAAGGGTATCTAATCCTGTTTGATGTACACGCTTTCGTGTCTCAGAGTCAATCAAACCATCGTAAGCTGCCTTCGCAATTGGTGTTCTGTGACATATCTATGCATTTCACTGCTACTTGTCACATACCGCCTACCTCTAGTTCATGCAAGCCCACCAGTATCAAGCGCACTGCGAGATCTGACCTACGGTCTTTAACCCCTGACCTAACAGTCCACCTACGCCCTCGTTAAAACTAATAAATCCAGACCACGCTTGGAACCTCTGTATTACCGATGTTGCTGGCCCGACGTT
+
@C9C<8FE<F@,CC,;C<<<E<,6@F,6=CCC<,,,;,6,:@CD,,CD,6E9EE,;<CFGCF<CF,9CF,6<6E,F,:99ECC6,87BF,<CF66EF<,E,,5<?FG,,5A,?A,:<C,,5A?,,9E,,,9A=<,C?,F7:>E>9D9>D@,,@D,>,,@+@+,++6446=E,@6,4+6@8,,+6+@+,,6@,@EF,+66AABE,,2@,@3+=,+7,*3;,+**,4;*3@*3*;*3*0*6C,,2*;8,=:,,+)*20/(01):)19*+15)*.*;15+.3+4,((4(-141-()(3CB),-(
@M03506:14:000000000-AKVR1:1:1101:20733:10053 2:N:0:43
CTAGGACTCCAAGGGTTTCTAATCCCGTTTGCTCCCCTAGCTTTCGCTCCTCAGCGTCAGAACAACCCCAGGTGATCGCCTTCGCCACTGGTGCTCCTCCCGATATCTACGCATTTCACCGCTACACCGGGAATTCCATCACCCTCTGATTGCCTCATGAATCACAGTATCGGAGCCGCTCCCTCAGTCGAGCCGAGGTCTTTCAACACGGTCTCGCAATCCCGCCTACGAGCGCCTTCCGCCCAATCCTCCCAAATACCGCCTGCCCCCTACCCCCCCCTCCGGCTGCCTGCCCCTCGTG
+
C8BCCGEE-C@6FF>66-CCF<FGGC,;EF;,;<CCFFGGF<AFF7B:<6CE6C<:,BF,CFFGGA7FCB:FFCD<EFCCF:FGGG7,E8D?E,6<A,C@:+?FB+:A?FGC7+4FE<F?FFFFEDGGG>@++=?F9F,8,C=D+@F8,,,,7@,>,,7,,@E@,,E6,,@++4:CCE+;@ECDF5,2,6@CC**18=:8,+,>=<70:*/**:++:C)*2;678<:)025*>)7)(**;;=*)*/0)*<+0.)**2):+8809*8A::3)).*22*(7*(,,(,40)()).)1(*.)4((
@M03506:14:000000000-AKVR1:1:1101:8544:10063 2:N:0:43
CTAGGACTACACGGGTATCTAATCCTGTTCGCTCCCCACGCTTTCGCTCCTCAGCGTCAGTACCGGCCCGGAGTGCCGCCTTCGCTACTGGTGTTCCTCCCGATATCTGCGCATTTCACCGCTACACCGGGAATTCCACACTCCCCTACCGGACTCGAGTCACAGCAGTTTCGAATGGCCCCTCCACGTTAAGCGTGGAGATTTCACATCCGACTTGCCGAACCGCCTACGAGCTCTTTACGCCCAATAATTCCGGTCAACGCCAGGCCCCTACGTATTACCGCGGCTCCTGGCACGTAGT
+
CCCCCGGGGGGGGGGGGGGGGGGGGGGGGGGGGGGGGGGGGGGGGGGGGGFGGGGGGGGGGGGGGGGDGGGGGGGGGGGGGGGGGGGGGGGGFGGGGGGGGGEEEGGGGGGGGGGGGGGGGGGGGFGGGGDCDGGGGGGGGCGGGGGGGGDGEGGGFFEFG@FG9C8DGCFFGGGGF6CFGCCGGCGGGGFGFGGGCE=C6FFGGC?FDGGDEDGGCGFGDDCECDFF=457*<)*):=7<*551/*7CF<FF7<<)1769)0)1?8)CBC3)/*0+)9C-.-(,,(0(08:9?4>:7(((
@M03506:14:000000000-AKVR1:1:1101:21329:10078 2:N:0:43
CTAGGACTACAAGGGTATCTAATCCTGTTTGATCCCCACGCTGTCGCGCCTGAGCGACAGTAACGGGCCAGTGAGCCGCCTTCGCCACCGGTGTTCTTCCCAATATCTACGAATTTCACCTCTACACTGGGAATTCCACTCACCTCTCCCGTACTCAAGCTCCACAGTCTCAAAGGCAGTTCCAGAGTTGAGCTCTGGGCTTTCACCCCTGCATTGAAGAGCCGCCTGCCCGCGCTCTACGCCCCGTAATTCCGAAACACGCTAGCCCCCCTCGTATTACCGCTGCCGCTGGCACGATGGT
+
CCCCCGGG@FFGFGEGGGGGGGGGGGGGGGGGGGGGGGGGGGGGGGGGGGGGGGGGGGGGGGGGGGGGGGGGGGGGGGGGGGGGGGGGGGG@F:?FGGGGGGGGGGGGGADFEGGGGFFGGFFGGGGCD,=AFGGGFFGECFFGFGF>DFDDC8@EE8E?8=D8DEDFFDFGFFFFG6CGGGGGGFFEAGF7DAFGGFGCFG6,,5=FEFG*,+5,+18726*?D?)):*.*:5BG(/:9*:CC5*2.1*319@D*)(9:53)1)<C@E3/).92**.*3-:6(36(57519B(.5)),()
@M03506:14:000000000-AKVR1:1:1101:5371:10083 2:N:0:43
CTAGGACTACTGGGGTTTCTAATCCTGTTTGCTCCCCTAGCTTTCGTGCATCAGCGTCAGTTGTGGTCCAGTGAGCCGCTTTCGCCACAGGTGTTCCTCCTGATATCTACGCATTTCACCGCTACACCAGGAATTCCACTCACCTCTCCCACACTCAAGCCCGGCAGTTTCTCGTGCAGACTATGAGTTGAGCCCATAGATTTCACACAAGACTTACCAAACCGCCTACGCACCCTTTCCGCCCAATAATTCCGAACAACGCTCGCCCCCCTCGACTTCCCCCGCCTGCTGGCACGCACTT
+
CCCCCGGGFGGGGGGGGGGGGGGGGGGGGGGGGGGGGGGGGGGGGGGGGGGGGGGGGGGGGGGGGGGGGGGGGGGGGGGGCFGGGGGGFGGGGGGGGGGGGGGGGGGGGGGGDCEGGGGFGGGGGGGGGGGGFGGGGGF9FGGFG8=BDFGFGEFGGCGGDFEGGEEFGFCFG>DC@G9FFFGGFGFFE9,,@FEC@,,@D@FC,:CGDFGCGFE<C4+<*/@CDC):CG>A9ABC10+>*=5C5*3;79<AFFD:D0<F5>)/)/?3CBG);3**/4*<((,4(((0.0)(038*)7((.
@M03506:14:000000000-AKVR1:1:1101:8432:10106 2:N:0:43
CTAGGACTACAAGGGTATCTAATCCTGTTTGCTCCCCACGCTGTCGCGCATCAGTGTCAGAAACTGCCCAGCAGACCGCCTTCGCCACCGGTCTTCCTCCGGATCTCTACGCATTCCACCGCTACACCCGGAATTCCGTCTGCCTCTACAGCCCTCGAGTTTGACAGTCGGCACGGCAGATCCGGGGTTGAGCCCCGGACTTTCACCACACCCTTACCAAACCACCTACGCGCCCTTTACGCCCAGTGATTCCGGACAACCCTCGCCCCCCCCGTCTTCCCGCCGCTGCTGCCACGGCGGT
+
CCCCCGGGGGGGGGGGGGGGGGGGGGGGGGGGGGGGGGGGGGGGGGGGGGGEFGGGGGGGGGGGGGGGGGGGGFGGGGGGGGGGGGGGGGGGGGGGGGGGGGGGGGGGGGGGDFEGGGGGGGGGG@ECFFGGG7FGGCFGGGGGGGGGGGDGFECFE6BFEFFGGGGGGGCG>EEGDCECGEGGGEEGDGFGGGGGGGGGGDED7<?GGGG:CCF8CC@G5DC5CD:@G5@5D)81(0*+*1939:+*0<9@7?)9C1*:)05C3E*8CBD>>5/*/-*33,,(29(79??..42)759(,
@M03506:14:000000000-AKVR1:1:1101:20997:10118 2:N:0:43
CTAGGACTACAAGGGTATCTAATCCTGTTTGCTCCCCTAGCTTTCGCGCCTCAGCGTCAGTTGTGGTCCAGTGCGCCGCTTTCGCCACAGGTGTTCCTCCTGATATCTACGCATTTCACCGCTACACCAGGAATTCCACGCACCTCTCCCACACTCCAGCACGGCAGTTTCGCCTGCAAGCTCCCAGTTGAGCCAGGAGATTTCACAGGTGACATACCGCGCCGCCTACGCGCCCTGTCCGCCCAATAATTCCGAACAACGCCCGCCCCCCTCGTATTACCGCCGCTGCTGGCCCGAAGTT
+
CCCCCGGG<FGGGGGGGGGGGGGGGGGGGGGGGGGGGGGGGGGGGGGGGGGGGGGGGGGGGGGGGGGGGGGGGGGGGGGGGGGGGGGGFGGGGGGGGGGGGFGGGGGGGGGGGGGGGGGGGGGGGGGGGGGGGGGGGGGGGGGGDGGGGGGGGGGGCFGD8DC?EEGDGFFGEEEGGG7FGFGGFCDFF@FFFFCEDFGGGFAECFFGGGGFFGCGGG;=)7C*9DDFGC:*7BF51D)<=5CD*:@/<9<@FF:CD0CC)))))2:>E>G53)1*;:*<A0((441)39)()(()0)(,.
@M03506:14:000000000-AKVR1:1:1101:24829:10133 2:N:0:43
CTAGGACTACAAGGGTTTCTAATCCTGTTTGCTCCCCACGCTGTCGCGCCTCAGTGTCAGAAACTGCCCAGCAGACCGCCTTCGCCACCGGTCTTCCTCCGGATCTCTACGCATTCCACCGCTACACCCGGAATTCCGTCTGCCTCTACAGCCCTCGAGTTTGACAGTCGGCACGGCAGCTCCGGGGGTGAGCCCCGGACTTTCACCACCCCCTTATCAAACCACCTACGCCCCCTTCTCGCCCAGTGATTCCGGACACCGCGCCCACCCCCCGTACCACCGCGGCTGCTGCCCCGGCGGT
+
CCCCCGGGGGG<EFD<FFGGGGGGGGGGGGGGGGGGGFGGGGGGGGGGGGGGFDFGFGGGFGGGGGGGGGGGGGGGGGGGGFGGDGGGGGEGGGGGGGGF@CFGGGEGAFFGDGCFDFGGGGGGGGGGGGECCGDDEGFGGGGGGGDFFF8DDGFFE8C@EGG7<;43EE8F5CB8*8=*?DG*=B5*3B8;6@CED7/**9+<9CFGF*9DG58C*:*0*29*7906<*5*175<10*21*7D**+*3A:98)/*99*2)0)1)/*.27C>@3/1*46<((4361()-94)7(2)))((-
@M03506:14:000000000-AKVR1:1:1101:15113:10138 2:N:0:43
CTAGGACTACAGGGGTATCTAATCCTGTTTGCTCCCCACGCTTTCGTGCCTCAGCGTCAGTATCGGGCCAGTGAGCCGCCTTCGCCACTGGTGTTCTTGCGAATATCTACGAATTTCACCTCTACACTCGCAGTTCCACTCACCTCTCCCGAACTCAAGACCTTCAGTATCAAAGGCAGTTCTGGAGTTGAGCTCCAGGATTGCACCCCTGACTTAAAGACCCGCCTACGCACCCTTTACGCCCAGTGATTCCGAGCAACGCTAGCCCCCTTCGTCTTACCTCCGCTGCTGGCCCGCAGTT
+
CCCCCGGGGGGGGGGGGGGGGGGGGGGGGGGGGGGGGGGGGGGGGGGGGGDGGGGGGGGGGGGGGGGGGGGGGGGGGGGGGGGGGG>GGGGGGGGGGGGFCGGGGGGGGGGGGGGGGGGGFGGGGGGGGGGCEGGCG<FFGGFGFF9DEGGCEGFGFG,EFGFGGGFGFE9=EEF8EDEGEEFFG,<F:,386@DCCFF>6=,>DGGEEC*;CGGG+==FGGFGGDE>F7>*9>BG@D6;5=<D<*+;0+;@FF<)7152)0)*/<CFCEG5?F:*2(*<2).(-:<B7)5(7(4D))--)
@M03506:14:000000000-AKVR1:1:1101:4917:10140 2:N:0:43
CTAGGACTACCAGGGTTTCTAATCCTGTTTGCTCCCCACGCTTTCGTGCCTCAGCGTCAGTATCGGGCCAGTGAGCCGCCTTCGCCACTGGTGTTCTTGCGAATATCTACGAATTTCACCTCTACACTCGCAGTTCCACTCACCTCTCCCGAACTCAAGATCCTCAGTATCAAAGGCAGTTCTGGAGTTGAGCTCCAGGCTTTCACCCCTGACTTAAAGACCCGCCTACGCACCCTTTACGCCCAGTGATTCCGAGCCACGCTACCCCCCTTCGTATTACCGCGGCTGCTGGCCCGACGTT
+
CCCCCGGGGGGGGGGGGGGGGGGGGGGGGGFGGGGGGGGGGGGGGGGGGGGGGGGGGGGGGGGGGGGGGGFGFGGGGGGGGGGGGGGGGGGAEGGGGGGGGGGGGGGGGGGGGGGFGDGGEGGFGGGDGGGGGGGGGGGGG?EGGGGGGGD8CGGGGGFDCFF9FFGGFGGGA,;,AFGGAECGGCGFCGGGC3@@CEF*@FFGCFEGGGG9EDFGGF@FGGGCGD;AGGF5:55*5<AF8CDDGFF6+B+:AA*1)-2678<9);C>877)0**2;,8C)-4(-19D())()(()0)(--
@M03506:14:000000000-AKVR1:1:1101:7461:10187 2:N:0:43
CTAGGACTACAAGGGTATCTAATCCCGTTCGCTCCCCTAGCTTTCGCACCTGAGCGTCAGGTACCAGCCAGGACACTGCCTTCGCCCATGGTGCTCTTCCGGATATCTACGCATTTCACCACTCCACCCGGAGTTCCGTGTCCCTCTCTGGCCCTCAAGTGCTGCCGTCTTTGCGGCGCTCTCCCGGTTGAGCCGGGAGCTGTAACCCCCAACGCCCCGCACCGCCTGCCTGCGCCTTCCGCCCAGTCACTCCGGACAACGCTCTCCCCCTCCGTATCACTGCCGCTGCTTGCACGGCGTT
+
-<@A,C@FCCFCF97C@C<EC@DFCG7CA@BC7FFCFFGCDGDFE@@C@@FF<,,@@:C@8EAA@FEFF<FFG7CEF9,,,<EDG@,,:BECC,?<9FA<F+BFEGGE<??@@CFC:,CCAC,AE<<F+++4+8,??BED6@;,=D8D9,,D==FGFCFFAFD99D=38E8;E,4::*@*6:,@8>C7*>DFGC5=*4?C8<9+1++2757*/*?ED))*19<*55)8*0*+9<B*(/6;C7/77CA12++*00)9C05=3))1*+*.;5<;))1/;(*0)).(4410())))..*))-((
@M03506:14:000000000-AKVR1:1:1101:21510:10193 2:N:0:43
CTAGGACTACAGGGGTATCTAATCCTGTTCGCTCCCCACGCTTTCGCTCCTCAGCGTCAGGTAAGGCCCAGAGAGCCGCCTTCGCCACCGGTGTTCCTCCCGATATCTGCGCATTTCACCGCTACACCGGGAATTCCATTCTCCCCTACCTACCTCTAGTCTGCCCGTATCCACCGCAAGCCACGAGGTTAAGCCTCGGGTTCTCACGGCAGACGTGACAGACCGCCGACGAGCTCTTTAGGCCCAATAATTCCGGACAACCATGGCCCCCTCCGTTGTACCGCGGGTGCGGGCCCGTAGT
+
CCCCCGGGGGGGGGGGGGGGCECGGGGGGGDGFGGGGGGGGGGGGGGGGGDFGGGDGGGGGGGGGFGGGGGGGGGGGGDC=FFCE:FFGGGGGGCAFFFGGGGGGGGGGGEECFEGGGGGGGEGGGGGGGG>@FFFGGFGFFGGGGGGGF9AFECDFGCFGGCCFFEG5EFA,@D5CB5?FGGGC5CCEFF@B7C:CGED@CFFGGFC55):**//:*)+;595CDE)/9::3>8C<C7+++9C9*;0+<9*96*9*(155))***/)/.90)*2*+()36.4(((-0-.((.((/.02-,
@M03506:14:000000000-AKVR1:1:1101:18153:10206 2:N:0:43
CTAGGACTACAGGGGTTTCTAATCCTGTTCGCTCCCCACGCTTTCGCTCCTCAGCGTCAGTACCGGCCCAGAGTGCCGCCTTCGCTACTGGTGTTCCTCCCGATATCTGCGCATTTCACCGCTACACCGGGAATTCCACACTCCCCTACCGGACTCGAGTCACAGCAGTTTCCAATGGCCCCTCCACGTTAAGCGTGGAGATTTCACATCCAACTTGCCGCACCGCCTACGAGCTCTTTACGCCCAATCATTCCCGACAACCCTTGGCCCCTACCTATTACCGCGGCCGCCTGCCCGTAGT
+
CCCCCGGGGGGGGGGGGGGGGGGGGGGGGGGGGGGGGGGGGGGGGGGGGGGGGGGGGGGGGGGGGGGGGGGGGGGGGGGGGGGGGGGGGGGGGGGGGGGGGGGGGEFCAFCGGGGGGGGGGGGGGGGGEGCCFGFGGGGGGGGGGGFGGGEGGGEFCFEFGGGCDC>>F?FF,>;;,>CEGC9C=,A*CCCG9;:CC>5CC*>>@FGD985*7C9+++;*)28E3CE@5<.*1>)9:CFCF5>)9**)*+3*1**1137*)).**2+9EFG>>F*++.*+44,9((,0(.((0((*00,2(
@M03506:14:000000000-AKVR1:1:1101:9965:10214 2:N:0:43
CTAGGACTCCAGGGGTATCTAATCCTGTTTGCTCCCCTAGCTTTCGCGCCTCAGCGTCAGTTGTGGTCCAGTGCGCCGCTTTCGCCACAGGTGTTCCTCCTGATATCTACGCATTTCACCGCCACACCAGGAATTCCACGCACCTCTCCCACACTCCAGCACGGCAGTTTCGCCTGCAAGCTCCCAGTTGAGCCAGGAGATTTCACAGGTGACATACCGCGCCGCCTACGCGCCCTTTACGCCCAATACTTCCGAACAACGCCCGCCCCCCCTGTATTACCGCGGCTGCTGGCCCCGCGTT
+
CCCCCGGG-EGGGGGGGGGGGGGGGGGGGGEGGGGGGGGGGGGGGEGGGGGGGGGGGGGGGGGGGGGGGGGGGGGGGGGGGGGGGGGGGGGGGGGGGGGGGGGGGGGGGGGGGGGGGGGGGGGGGGGGGGGGFGGGGGGGGEGGGGGGGGGGGGGGGGGGGGGGGGC@FGFFGEGGGGCEFDGGG88FGGFGGGGGFFGCE7;@FGGGGC4CGFGGGDBC)>CEGGDFGC>GGFFGFD@GCGCDGGGF+<EFB:37C94C:B)>3?*58@)70*<+247F>?B;(,()-)5::(()5)(--
@M03506:14:000000000-AKVR1:1:1101:15507:10251 2:N:0:43
CTAGGACTACAAGGGTATCTAATCCTGTTCGCTACCCACGCTTTCGCTCCTCAGCGTCAGTTACAGACCAGAGAGTCGCCTTCGCCACTGGTGTTCCTCCACATCTCTACGCATTTCACCGCTACACGTGGAATTCCACTCTCCTCTTCTGTACTCAAGTCCTCCAGTTTCCAATGACCCTCCCCGGTTAAGCCGTTGGCTTTCACCTCCGACTTAAAAGACCGCCTGCCAGCGCTTTACGCCCAGTGACTCCGGACCACGCCCCCCCCCTCCGCCTTACCCCCGCTGGTGGCCAGGCGGT
+
CCCCCEFFFGGGFF,CFFGGGGGGGGGGGFGGGECFCGGCFGEGFCGEFEFFGAFGFGEGGCFGFFGGGGDGGCEFEEGGGGGEDFGGGFGFFEFGGD9FGGGGGEEFFGGGGCFCGGGGGGGGG9FE4AB?EAFFFFGFGGGGDFFFG,;@EFDFGG?@DD;EGG?>3=EEFGG8=FCFED8+@+:E3+@;B@C>**@C,08,,,<9,*/;C7:7::8=CCGECD5>F*6+9>)1//+>;EG)/=09:+:8639*96CF)55<7E*5:>).77**1-1<523(-4()().(7((*07((-
@M03506:14:000000000-AKVR1:1:1101:15311:10258 2:N:0:43
CTAGGACTACCAGGGTATCTAATCCTGTTTGCTCCCCTAGCTTTCGTGCATCAGCGTCAGTTATGGTCCAGTGAGCCGCTTTCGCCACAGGTGTTCCTTCCGATATCTACGCATTTCACCGCTACACCGGAAATTCCACTCACCTCTCCCATACTCAAGCCCGGCAGTTTCTGATGCAGACTATGGGTTGAGCCCATAGATTTCACCACTGACTTACCTGCCCACCTACGCACCCTTTAAACCCAGTGAATCCGGATAACGCTTGCACCCTCCGTATCACCGCAGCTGCTGGCACGGAGTT
+
CCCCCGGGGGGGGGGGGGGGGGGGGGGGGGGGGGGGGGGGGGGGGGGGGGGGGGGGGGGGGGGGGGGGGGGGGGGGGGGGGGGGGGGGGGGGGGGGGGGGGGGGGGGGGGGGGGGGGGGGGGGGGGGGGDGGGGGGGGGGGGGGGGGGGGGFGFFGGGDGFFGGG>EF8CFGFCCECCFFGGGG7?DFEEFGGGGGGGGFFC::DFGFG>77CC?CGGFFGDGGGGFFGG6*):>C3CFECGGGGFGACB+;;DCC3(?C)8)79*CFC>77))*1;,=F?(0(79:6(6:0;1)5>)((.
@M03506:14:000000000-AKVR1:1:1101:17544:10280 2:N:0:43
CTAGGAACTCCAAGGGTATCTAATCCTGTTTGCTCCCCACGCTTTCGCGCCTCAGCGTCAATCACAGTCCAGATAGCCGCCTTCGCCACCGGTGTTCTTCCCAATATCTACGAATCTCACCTCTACACTGGGAATTCCGCTATCCTCTCCTGCATTCAAGCCAATCAGTATCAAATGCAGTCCCCAGGTTAAGCCCAGGACTTTCACATCTGACTTGATCGGCCGCCTACGCGCCCTTTCCGCCCAGTAATTCCGAACAACGCCCGCCCCCTTCGTCTTACCCCGCCTGCTGGCCCGAGGG
+
CCCCCGGGG-CFGGGGGGGGGGGGGGGGGGGGGFFGGGGGGGGGGGGGGGGGGGGGGGGGGGGGGGGGGGGGGGGGGGDGGGGGGGGGGGGGGGGGGGGGGGGGGGGGGGGGGFGGDGGGGFGEDGGGGGFFDCGGGGGGGGGGGGGGGGGGGFGGGFGFFFGFGGGGGGDFGGDFGGGGGGGGGGGGGGDFAFGFGFGFGGGGG,ECAFGG,=GFFFFFCDDGGGBB5;?GCBFGFCF+AEGGGDGFC+<*9B7DD>D65)<)1::5CE:55<@8*,0+60(-7(()470)0(,1)5(((
@M03506:14:000000000-AKVR1:1:1101:4578:10284 2:N:0:43
CTAGGACTACAAGGGTATCTAATCCTGTTTGCTCCCCACGCTTTCGCACCTCAGCGTCAATACCAGTCCAGTGAGCCGCCTTCGCCACTGGTGTTCTTCCGAATATCTACGAATTTCACCTCTACACTCGGAATTCCACTCACCTCTCCTGGATTCAAGCGATGCAGTCTTAAAGGCTATTCTGGAGTTGAGCTCCAGGCTTTCACCTCTAACTTACAAGGCCGCCTACGTGCGCTTTACGCCCAGTAATCCCGAATAACTCCAGCTCCCTCCGTATTCCCCCGGCCGCTGGCACGGAGTT
+
CCCCCGGGCGGGGGGGGGGGGGGGGGGGGGFGGGGGGGGGGGGGGGGGGGEGGGGGGGGGGGGGGGGGGGGGGGGGGGGGGGGGGGGGGGGGGFGGGGGGGGGGFGGGGGGGGGGGGGGGGGGGGGGCGGG@FAAEFGGGGGGGGGGGGGGGFFGGGGGGGCGGGGGGGGGFGFGGGGGGGGGGD9DFGGFGCFFFGFDFG9,<=CFGGGG>CFGGGFFC>DGC4;?9FGF6*88:=F8ECEGGG551+5+;;)>3</2A+0)*;E+9C57>>D;8@7*2)((((-(7,027572C7)(-,
@M03506:14:000000000-AKVR1:1:1101:11874:10288 2:N:0:43
CTAGGACTCCAAGGGTATCTAATCCTGTTTGCTCCCCACGCTTTCGTGTCTTAGTGTCAGAAACCGTCCAGATAGCCGCCTTCGCCACTGGTGTTCTTCCCAATCTCTACGTATTTCACCACTACACTGGGAATTCCACTATCCTCTCCGGTCCTCTAGTCGCCCAGTATCAAGTGCATTTCTTGAGTTGAGCTCAAGGCTTTCACACCTGACTATGACAACCACCTACCCACGCTTTACGCCCAGTAATTCCGAACAACGCTAGCCCCCTGCGTCTTACCGCGGCTCCTGGACCGACGTT
+
CCCCCGGG9FGGFGGGGGGGGGGGGGGGGGGGFGGGGGGGGGGGGGEEGGGGGGGFGFGGGGGGGGGGGGFGGGGGFG@FGGGGGGGGGGGGGGGFFGGGGGGGGGGGGGGGGGGGGGGGGGGGGGGGGFGGGGGGGGGGGGGGCFFFGD=EEGGGGGGGGGGGGEGGGGGGG?BF9;EFGGGGF9DEF;E889DFGGDCC;FF;:CF:79+?FEFG<AFGGC>?DF*,*3,CBEC7?AFG*:DD,<+:B9BFFCD7(*:A>:*:C@AEDG)5C/881/?((((43332)),)(./))---
@M03506:14:000000000-AKVR1:1:1101:25307:10295 2:N:0:43
CTAGGACTACAAGGGTTTCTAATCCTGTTTGCTCCCCACGCTTTCGCTCCTCAGCGTCAGTACCGGCCCAGAGTGCCGCCTTCGCTACTGGTGTTCCTCCCGATATCTGCGCATTTCACCGCTACACCGGGAATTCCACACTCCCCTACCGGACTCGAGTCACGGCAGTTTCGAATGGCCCCTCCACGTTAAGCGTGGAGCTTTCACATCCGACTTGCCGCACCGCCTACCAGCTCTTTACGCCCAATAAATCACGACCACGCCCGGCCCCTACGTCATAACGCGGCTGCTGGCAACCTAG
+
CCCCCGGGGGG@FFGFGGGGGGGGGGGGGGGGGGFFGGGGGGGGGGGEGGGGGFGGGGGGGGGGGGGGGGGGGGGGGGGGF@GCFGGGGGGF8F@FFGGGGGGGGGGFGGGGCG?FGGGCCFEGGGGGGGGGDFFCFCF8FGFFGG?DFG+@CCEF+:CFGGFC***:@;EG**2:,2C<8E*:?8C5:2<BCF*4/=**0*+<9+4@7;D**5C8CG;C)>C5)9>7*9)+*.)2.:*0+/1C3CC)+3:*1***1()*7)77)*/;85>)07***-8+).-4((47(7))91(*))((,
@M03506:14:000000000-AKVR1:1:1101:21792:10304 2:N:0:43
CTAGGACTACAAGGGTATCTAATCCTGTTTGCTCCCCACGCTTTCGTGCCTGAACGTCGGTGCCGGACCAGGAAGCCGCTTCCGCCACTGGTGTTCCTTCCGATATCTACGCATTTCACCGCTACACCGGAGATTCCGCTTCCCTCTTCCGCACCCTAGCTACACAGTCTCAAATGCAATTCCCAGGTTGAGCCCGGGGCTTTCACACCTGACTTATGTAACCGTCTCCGCACGCTTTACGCCCAGTAATTCCGATTAACGATTGCACCTTCTGTTTTACCGCGGCTGCTGGCCAAGGGTT
+
CCCCCGGGFGGAFGGGGGGGGGGGGGGGGGGGGGGGGGGGGGGGGGGGGGGGGGGGGGGGGGGGGGGGGGGD@FGGGGGDGGGGGGGGGGFGGGGGGGEAFGEEEEGGGGGGGGGGGGGFGGGGGGGDGGGC@8FGGGDGGGFGCGGGGGGGGGEEGGGFGGGFGGFGGFGF:FFGGGGA>?GF?F@CGFGGGGCC=GEEE4AFCGFCC;6DGGGFCFFF7DF*15))31)*1737:F=@*2)9/*+*+<+97/1190:9)))//++9F)*0170+04*0.-4(-715:6225((1))(3(
@M03506:14:000000000-AKVR1:1:1101:19244:10305 2:N:0:43
CTAGGACTACCAGGGTATCTAATCCTGTTTGCTCCCCACGCTTTCGCACCTCAGTGTCAGTATCAGTCCAGGTGGTCGCCTTCGCCACTGGTGTTCCTTCCTATATCTACGCATTTCACCGCTACACAGGAAATTCCACCACCCTCTACCATACTCTAGCTCGTCAGTTTTGAATGCAGTTCCCAGGTTGAGCCCGGGGATTTCACATCCAACTTAACGATCCCCCACCGCGCGCTCTACGCGCAGTACTTCCGATTAACTCTTGCACCCTCGGTATTACCGCCGCCGCCCCCACGCACTC
+
CCCCCGGG@GGGGGGGGGGGGGGGGGGGGGGGGGGGGGGGGGGGGGGGGGFGGGGGGGGGGGFGGGGGFFFGFFGGGGGGCEEEGGCFFFGE<E@GFFGGCFFGGAFGGGGGC7@,:,CFGGGGEF@9F8<A8EFFFEGFF7CEFGGGGGFA9D=DGGFFGGGE??+EF:D,8=ECGG8EFEFFGE+6=8E@45DG+934*0,=D7A<7C42=*D,BC57*4*,*9))*))4/.:)(*+58/))):;*+<<8?>DC*(0+*//20+<6A@F3)1C**6*0),2(-,4)-)(()(-)))(((
@M03506:14:000000000-AKVR1:1:1101:11735:10318 2:N:0:43
CTAGGACTACAAGGGTATCTAATCCTGTTTGCTCCCCTAGCTTTCGTTCCTCAGCGTCAGTAGTGGTCCAGCGCGCCGCTTTCGCCACGGGTGTTCCTGCAGATATCTACGCATTTCACCGCTACACCTGCAATTCCACGCGCCTCTCCCACACTCAAGCACAGCAGTTTCGGAAGCAGACTCTGGCTTGAGCCCAGAGATTTCACTCCCGACTTGCCACACCGCCTACGAACCCTTTACACCCGGTAATTCCGAGCAACGCTGGCCCCCTCCGTCTTACCGCGGCTGCTGGCACGTAGTT
+
CCCCCGGG9FGGFGGGGGGGGGGGGGGGGGGGGGGGGGGGGGGGGGGGGGGGGGGGGGGGGGGGGGGGGGGGGGGGGGGGGGGGGGGGGGGGGGGGGGGGGGGGGGGGGGGGGGGGGGGGGGGGGGGGGGGGGGCGDFGGGGGGGGGGGGGGGGGGGGGGGGGGGGGGFCFCGCEGGGFGGGGEGGGGG@CFF?FCCFGGGGCCFGGGGGGGGGG?FGBD4CGGGGB3AD3;DEFG?GFG++CD7:C5EG@BFF<DG10:)07C)88;EF3)712@/8?G?((((3()().(5,4*)0(:4
@M03506:14:000000000-AKVR1:1:1101:10499:10325 2:N:0:43
CTAGGACTACCGGGGTATCTAATCCTGTTTGCTCCCCACGCTTTCGTGCCTCAGCGTCAGTAACGGGCCAGTGAGCCGCCTTCGCCACTGGTGTTCTTTCGAATATCTACGAATTTCACCTCTACACTCGCAGTTCCACTCGCCTCTCTCGTACTCAAGATCCTCAGTATCAAAGGCAGTTCTGGAGTTGAACTCGAGGATTTCTCCCCTGACTTAAAGACCCGCCTCCGCACCCTTTACGCCCAGTGATTCGTAGCAACGATATCCCCATGCGTATTCCCGCGGCGCCTGCACCGAGTGT
+
CCC,AAE--CFFBFEE@FFFA<FFFCGGFC,EAEAF78BCEFEFFGF<7CE<EE8:B:@:F,CE@:CFC,C@6,CEFEGGG>F,:FBC8,BFF<=<FF,5:DEGGGDEFFG@<EFC<EEFFGE9FD?FF:FB7?;@<?9,?DCGEEDG,ECF6DFEG,@@=@69=<3EC;;@,;DCEE6@;FG9,,@<@EF,DEE*,4**1+>:2,,4;?9D68CFG++4*?4=??B3;5>=D:>*,2+3**)):CCF97+*)/2/5)*00.)*)3+);)20/)222.*7)(-(-(-),0(()(.)7)(-)
@M03506:14:000000000-AKVR1:1:1101:26174:10325 2:N:0:43
CTAGGACTACAGGGGTATCTAATCCTGTTTGCTCCCCACGCTTTCGCGCCTCAGCGTCAATACCAGTCCAGTTGGCCGCCTTCGCCACCGGTGTTCTTCCCAATCTCTACGAATTTCACCTCTACACTGGGAATTCAACTAACCACCCCTGGATTCAAGCGCACCAGTATCAAGCGCAATTCCCGGGTTGAGCCACGGGCTTTCACGCCTGACTAAGTGCACCGCCTACGCGCCCGTTACGCCCAGCAATTCCGAACAACGCCTTCCCCCTCCGTCCCACCGCGGCTGCTGGCACGACGTT
+
CCCCCGGGGGFGGGG@@F<EFGGGGGGFFGFGGGGGGGGDGGGFDEFED@B@<ECFCGGGA9EFG<:ECFFC,CEFA@:CEEGCF@CEFEFEE,CCGGGFBEEGGGG<FGFGFCF,CDFGF,9CDFGGGG?EA@EF,,74?FGG,+6@EE8@@DF9E89E>>=C6@C>8,EGFG?C6EEE,D79CEGGGG,,:,,,=C=E4*,,,1/,=*1?F+++*3:+;*95DD3)2:)*).))(*)2157)*:*8:+09@?D*)-**))09*+;):59)7CC*/46=0,4761()()..>()*8)(-(
@M03506:14:000000000-AKVR1:1:1101:4033:10332 2:N:0:43
CTAGGACTACAAGGGTATCTAATCCTGTTTGCTCCCCACGCTTTCGCGTCTCAGCGTCAGTTCCGGGCCAGTGAGCCGCCTTCGCCACTGGTGTTCTTGCGAATATCTACGAATTTCACCTCTACACTCGCAGTTCCACTCCCCTCTCCCGGACTCAAGACTTCCAGTATCAAAGGCAGTTCCAAGGTTGAGCCTTGGCATTTCACCCCTGACTTAAAAGCCCGCCTACACGCGCTTTACGCCCAGTACTTCCGAACAACGCTACCCCCCCTCGTCTTACCGCGCCTGTTGGCCCGAAGTT
+
CCCCCGGG@FGGGGGGGGGGGGGGGGGGGGGGGGGGGGGGGGGGGGGGGGBFGGGGGGGGGGGGDGDGGGGGGGGGGGGGGGGGGGGGGGGG<FGFGD<FGG@EGGGGGGGG,F=FEDGGGGGGGGFGA?FGGGGGGGG;F3EGGGEGGGGDE>EGGGG8=9@FFGGGGFGCFCEGGFEECFGGGGGGGFF7DGGGC??6FGDC:FGGGGGGGGGGGC81*;CEGDFBFCFGG=>G<G+@?GDD3:3@+<9FF3>C39C7@>3C);E>G@C.8)**;(*+4(-3(--))*)(),8))0(-)
@M03506:14:000000000-AKVR1:1:1101:18868:10347 2:N:0:43
CTAGGACTACAAGGGTATCTAATCCTGTTCGCTCCCCACGCTTTCGCGTCCCAGCGTCAGTTATGGTCCAGTGCGCCGCTTTCGCCACAGGTGTTCCTCCCGATATCTACGCATTTCACCGCTACGCCGGGAATTCCACGCACCTCTCCCATACTCCAGCACCACAGTTTCGCCTGCAGGCTCTGCGTTAAGCCCAGAGATTTCACAGGTGACTTGTGGCACCGCCTACGCGCCCTTTACGCCCAATAATTCCGAACAACGCCCCCACCCTCTGTATTCCCCCTGCCTCTGGCACAGAGTT
+
CCCCCGGGGGGGG9FGEGGGEFGGGGCGGGGGGGGFGGGEEGEGGGGGGGFGGGGGGGCGGGGGFGGGGGGGFGGGGGGGGGGGDGGG8FGGGFGGGGGGGGGEEGGGGGGG7FFGGFGGGGDGEFGGDGEC>FGGGGGEEGGGCGFGGGGF?FFGGCGCEGFFF,6E;DGECEE5CF66>DFFE,=ECED,B<CFFFF6FF7ACCCF=>C>EF++:*0AF=FEDD35A5BCGDFGFF*A8EGC5==?+021/9*9>(2583.))1*):@FFF4A+36*+)(-((((*.9>74(,*))(-)
@M03506:14:000000000-AKVR1:1:1101:10712:10371 2:N:0:43
CTAGGACTACAAGGGTATCTAATCCTGTTTGCTCCCCTAGCTTTCGAGCATCAGCGTCAGTAATGGTCCAGTGAGCCGCTTTCGCCACAGGTGTTCCTCCTGATATCTACGCATTTCACCGCTACACCAGGAATTCCACTCACCTCTCCCATACTCAAGCCCGACAGTTTCGCTTGCAGACTCTGAGTTGAGCCCAGAGATTTCACAAGTGACTTATCGAACCGCCTCCGCTCCCCTTACTCCCAGTACTTCCGATCCATCCTTGCCCACTACGTCCTCCCGCGCCTGCCGGCCGGTCGTT
+
CCCCCGGG-FAFDGGFGEGEFFGGGGCFFGFFFFGGGGFGGGGGGGFGGGGGFDGGGFGGGCGFGGFGGGGGGGGCGGGGG@FEGGDE@BEEFGGDFECEDEGEFGGGGFGGGGGGFGGGGGC:>FF:<F:F8FGGGGGGGCGFGGGFGEEG?G,@FC9FGFCEGGG>@DGGECFGG?DGGGGF3EE=A3@CEFGGGFGC38:=FGGF>C79A+@9@F*;7C7C>CA),):5//)*(0)53=CC0<3++?++*)**2(2++2*+20<:+7*)91;;*4*:(4(,(,()()(,)-()0)-40
@M03506:14:000000000-AKVR1:1:1101:3800:10373 2:N:0:43
CTAGGACTACTAGGGTTTCTAATCCTGTTTGCTCCCCACGCTTTCGCGCCTCAGCGTCAATTGTGGGCCAGATGGCCGCCTTCGCCACCGGTGTTCTTCCCAATATCTACGAATTTCACCTCTACACTGGGAATTCCGCCATCCTCTCCCACCTTCCAGCGCCGCAGTATCAAGCGCAATTCCCAGGTTGAGCCCGGGGCTTTCACGCCTGACTTACAGCCCAGCCTACGCGCCCTTTACGCCCAGTAATTCCGCACAACGCTCGCCCCCTTCGTATTACCGCCGCTGCTGGCACGAAGTT
+
CCCCCGGGGGGGGGGGGGGGGGGGGGGGGGGGGGGGGGGGGGGGGGGGGGFGGGGGGGGGGGGGG>GGGGGGGGGGFGGGGGGGGGGGGGGGGGGGGGFGGGGGGGGGGGGGGGGGGGGGGGGGGGGGFFFGGGGGGGGGGGGGGGGGGGGGGGGGGCFGCGGGGG6EGGGAEGGGEEEEGCCD7C><F7FFFGGE=EGGGC8FGFC=FCGFG7CEFG=F*/*17>F4:8A=DBFG:GF@8EGG<5@*::96*6*5C1>=)7.*//:>C>5;?<2*0(8CB?((-14)4/3(8(4*))(--
@M03506:14:000000000-AKVR1:1:1101:5371:10373 2:N:0:43
CTAGGACTACCAGGGTTTCTAATCCTGTTTGCTCCCCACGCTCTCGTGCCTCAGCGTCAGTATCGGGCCAGTGAGCCGCCTTCGCCACTGGTGTTCTTGCGACTATTTCCGAATTTCACCTCTCCACCCGCAGTTCCACTCACCTCTCCCGAACTCAAGCTCCTCACTATCAAAGGCAGTTCTGGAGTTGAGCTCGAGGCTTTCCCCCCTCACTTAAAGACCCGCCTCCGTCCCCTTTACGCCCAGTGATCCCGTGCACCGCTCGCCCCTTTCGTATTCCCTCCGCTGCTCTCACGAAGTG
+
CCCCC?EF-EFFFGDDFGGGGFGG<9,CFG,FGGFFCGG7F:FCFDEFGD@FEFEEGGEFEG9<CFDFCCDFCEGGFFCFCFC,BCCCEFF<,B,CEA,?@F:=+?,:,B?C==DAA<,?AF=,AA8,@>FF+@FGF<FF8,@=9@@DDD8++@@FGG9,,23=D7,@E,,3=;F,,,1:DCCFGC,@C7@8DFE4*=8*,*>9,,4?/5/;C:9>:7++*2;5>)))2/)/8)00,9*02:)11/+0++01)0***(*2)).17*/5:)2)**;88,*32),((,-.4)))1.)*)0(-)
@M03506:14:000000000-AKVR1:1:1101:12469:10378 2:N:0:43
CTAGGACTCCCAGGGTATCTAATCCTGTTCGCTCCCCACGCTTTCGCACCTCAGCGTCAGTACCGGGCCAGTGAGCCGCCTTCGCCACTGGTGTTCTTGCGAATATCTACGAATTTCACCTCTACACTCGCAGTTCCACTCACCTCTCCCGGACTCGAGCTTCTCAGTATCCAAGGCAGTTCTGGAGTTGAGCTCCAGGATTTCACCCCCGACTTAAAAAGCCGCCTACGTGCGCTTTACGCCCAGTGCTTCCGAGCAACACTCGCCCCCTTCGTATTACCGCCGCCGCTGGCCCGACTTT
+
CCCCCGGG-@FDGGGGGGGGGGGGGGGGGGGGEGGGGFGEGEGGGGGGGG8@EFF@FG@CGFFGECGGGDFGGGGGGGGGEGGFGG7FFEFF8FGGGG<D7FFEDEG,FEDE8DFGGDGGFGGGGAA;FDGGGFGGGCF=D8BF=8,@>D=6@=3@DE:EG?F,53>@,,7,,,@*9,@DF;,7,3:FF9D8>9:FGGGFF:EFGFFC59?<EGE+C76?*55*55:)=DF6<3<D:57C*1>DCFFF+@:B4)//1(0:)87**/:3=BC5.1C*8(*+.30(,,(02)3(7,(9))((.
@M03506:14:000000000-AKVR1:1:1101:22377:10398 2:N:0:43
CTAGGACTACCAGGGTTTCTAATCCTGTTTGCTCCCCACGCTTTCGTGCCTCAGCGTCAGTATCGGGCCAGTGAGCCGCCTTCGCCACTGGTGTTCTTGCGAATATCTACGAATTTCACCTCTACACTCGCAGTTCCACTCACCTCTCCCGAACTCAAGATCCTCAGTATCAAAGGCAGTTCTGGAGTTGAGCTCCAGTATTTCACCCCTGACTTAAAGACCCGCCTACGACCCCTGTCCGCCCAGTCATTCCCAGCACCCTCAGCCCCCTGCCTACTCCCGCTGTCCGCGCTCCCATGTT
+
CCCCCGGGGGGGFGGDGGFGGGGFGGGGGGDFGGGGGGGGGGGGGGGGEGGGFFC7FFGGFGDGDEGGGGGGGGGGGGGGDGFFGG:FFGGGGGGGGFGC+>FFGGGC<EFEGGGG<,AFA=FG9FGDFGD7+@;AFAF9,,,@?F,@D@C@++,@FF9AFCFDFFGFG=>,:9D8?CC,><,599DCD@9,89>DCC,EDCAAGDFFE7CCGGCCD=+=>D6*1:))=*)*1.83(2)3*:*2:5+*+BE8+*2*940*))010<CBEF).)*++*.)+.-4(((,)()((),(*0/())
@M03506:14:000000000-AKVR1:1:1101:6427:10407 2:N:0:43
CTAGGACTACAAGGGTATCTAATCCTGTTTGCTACCCACGCTTTCGTGTCTCAGCGTCAGAAGTGGTCCAGTAGCTGTCTACACCACAGGTGTTCCTCCTGATATCTACGCATTTCACCGCTACACCAGGAATTCCGCTTACCTCTCCCACCCTCTAGCATTCTAGTTTCCGCTGCACCCTCCCAGTTAAGCCGGGAGATTTCACAACAGACTGGGCACACCGCCTACCCACTCTTTACGCCCAGTAATTCCGAACAACGCTCGCTGCCTACGTAGTACCGCGGCTGCTGGCGCGTAGTTC
+
CCCCCGGGGGGGGGGGGGGGGGGGGGGGGGGGGGGGGGGGGGGGGGGGGGGGGGGGGGGGGGGGGGGGGGGGGGGGGGGGGGGGGGGGGGGGGGGGGGGGGGGGGGGGGGGGGGGGGGGGGGGGGGGGGGGGGGGGGGGGGGGGGGGGGGGGGGGGGGGGGGGGGCFGDFGDEECGGGGGGGGC8?FG8@CEGGDGDEEGGGGFFFEGFFGGGGGE*;41@DCEDG540?454AFFEDFGGGGGGG++=?EFA53C<DGCB5@C58*7F?7?37+*2)9<?>(1(49;36(4)479.)(6)
@M03506:14:000000000-AKVR1:1:1101:11855:10412 2:N:0:43
CTAGAACTACCAGGGTATCTAATCCTGTTTGCTCCCCACGCTTTCGCGCCTCAGCGTCAGTAACGGGCCAGTGAGTCGCCTTCGCCACTGGTGTTCTTCCGAATATCTACGAATTTCACCTCTACACTCGGAGTTCCACTCACCTCTCCCGTACTCAAGATATCCAGTATCGAAGGCTATTCCAGGGTTGAGCCCTGGGCTTTCACCCCCGACTTAAATATCCGCCTACGCGCCCTTTACGCCCAGTAATTCCGAGCCACGCTAGCCCCCTTCGTATTACCCCGGCTGCTGGCACGAAGTT
+
CCCCCGGG-EFGGGGGGGGGGGGGGGGGGGGGGGGGGGGGGGGGGGGGGGFGGGGGGGGGGGGGGGGGGGGGGGFGGGGCEGGGGGGGGGGGGGGGGGGGGGGGGCEGGGGGGGGGGGGGGDFGGGGDFEFFFGGGG9EEDFGGGGFGFFGGGEFGGGFAFGFFGGFGG8=FGFGGCFCFFGCFGFEFGE8::E56EFF58DCFDCGGGGGDGD8C:2+=7C7/?CA)*:)*23>D,C+>8>7CD5<=+3<=?9/79(9=>E3/)38?G3)00C8@826:4(49(11)()4(72<*))4:)
@M03506:14:000000000-AKVR1:1:1101:8366:10412 2:N:0:43
CTAGGACTACTAGGGTATCTAATCCTGTTTGCTCCCCTAGCTTTCGCGCCTGAGCGTCAGGACAGGCCCAGAGATCCGCCTTCGCCACAGGTGTTCCTCCTGATATCTATGCATTTCACCGCTACACCAGGAATTCCGCTTTCCTCTCCCATACTCAAGCCCTCCAGTTTTCGGCGCACCCTCCCAGTTAAGCCGGGAGATTTCACACCGAACATAGAGAACCGCCGACACACTCTTTACGCCGAGTAATTCCCAACAACCATTGCTGCCTCCGTACTACCGCGGCTGCTGGCCCGTAGTT
+
CCCCCDC@CEFF<9CFF@EF<FFFA@<CE<EGDCCF;EFFGG@FFG7FCFGGGGGEGCGG@<FC7<CBCFDFGGFDFCFGECFGGG:FBF@EFFFFFA,:BFEF<9F<E,A9FDGF9EEGEDEEFFGG+EBFE<EAFFE7+448E,4@DCEF=EFGGGCC8DEFG?8@9D,EC++8@BEGCFGGE6DFGG9,>DGG*;C1:+2>;=FC=DCD=CF72++=0*C*C3)):<>C3750):*CE51))1;430+//*2*925*))*0:++99)9)0)28*-9?:,7((((.(035)(()).-,.
@M03506:14:000000000-AKVR1:1:1101:6857:10418 2:N:0:43
CTAGGACTACCAGGGTTTCTAATCCTGTTTGCTCCCCACGCTTTCGCACCTCAGCGTCAGTACCGGGCCAGTGAGCCGCCTTCGCCACTGGTGTTCTTGCGAATATCTACGAATTTCACCTCTACACTCGCAGTTCCACTCACCTCTCCCGGACTCAAGATTCCCAGTATCGAAGGCAGTTCTGGAGTTGAGCTCCAGGATTTCACCACCGACTTAAGAACCCGCCTACGTGCGCTTTACGCCCAGTCATTCCGACCAACCCTAGCCCCCTTCGTATCACCGCCGCTGCGTGCCCGAACGT
+
CCCCCGGGGGGGGGGGGGGGGGGGGGGGGGGGGGGGGGGGGGGGGGGGGGEGGGGGGGGGGGGGGGGGGGGGGDGGGGGGGGGGGGGGGGGGGGGGGGGGGGCGGCFGGGGGAFFGGCGGFGGGGFGGGGGGDGGGG9E9FCFGEFFGGGDG>EGGFCD3EFGFG7D@FFG>E8:EFCC:EFAC7@<<D;,,@5>DEFF5>:?G7FC,:*)/?DE9DF+:;1C=<DBAG*5=F3BD0C6CEG3<7C8*+0+0/)1))(*108)2*0AF=BDFF*2*;390.-4,10()4)((0((*)7;((
@M03506:14:000000000-AKVR1:1:1101:9188:10473 2:N:0:43
CTAGGACTACTAGGGTATCTAATCCTGTTTGCTCCCCACGCTTTCGCTCCTCAGCGTCAATATCGGCCCAGAGACCCGCCTTCGCCACCGGTGTTCCTCCTGATATCTGCGCATTTCACCGCTACACCAGGAATTCCAGTCTCCCCTACCGAATTCTAGTCTGCCCGTATCGGCTGCAGGCCCGGGGTTGAGCCCCAGGTTGTCACAGCCGACGTGACAGACCGCCCACGAGCTCTTTACGCCCCATAATTCCGGCCACCGCTTGCCCCCTACGTATTACCGCGGCTCCTGGCACGTAGTT
+
CCCCCGGG9FFGFGGGGGGGGGGGGGGGGGFGGGFCGGGGGGGGGGGGGGDGFGFGGGGGGGGGGGGGGGGGGGGGGGGGGGGFGGGGGGGGGGGGGAGGGGGGGGGGGGGGGGGGFGGGGGGGGGGGGGGCCGGGGGGFGCFGGGGGGGDC>EDGFFFFGGGGFGEGG?FCGGFC7,@EEEGGGGGGGG?FGGGGGGGGF*=C+=<FF7<7CD***:89*;9CC)))*1.>CB?GDG*+*29//:0)9<+9943)14*:>:)1C:<F5.5.83*+3(1<>19>991)(05:F(,70)(-)
@M03506:14:000000000-AKVR1:1:1101:15012:10477 2:N:0:43
CTAGGACTACAAGGGTATCTAATCCTGTTTGCTCCCCTAGCTTTCGTGCATCAGCGTCAGTTGTGGTCCAGTGAGCCGCTTTCGCCACAGGTGTTCCTCCTGATATCTACGCATTTCACCGCTACACCAGGAATTCCACTCACCTCTCCCACACTCAAGCCCGGCAGTTTCTCGTGCAGACTATGAGTTGAGCCCATAGATTTCACACAAGACTTACCAAACCGCCTACGCACCCTTCACGCCCAATAATTCCGAACAACGCCCGCCCCCCTCGTATCACCGCGGCTGCTGGCACGAAGTT
+
CCCCCGGGGGGGGGGGGGGGGGGGGGGGGGGGGGGGGGGGGGGGGGGGGGGGGFGGGGGGGGGGFGGGGGGGGGGGGGGGGGGGGGGGGGGGGGGGGGGGGGGGGGGGGFGGGGGGGGGGGGGGDGGGGGGGFGGGGGGGGGGGGGGGGGGGGGGGGGFGCDECGGDGGGG9FGGGGGCGGGGGGGGGFF=BCGFG?FGDFG:FCCFGG>CDGGG9CFF7FGGCD?;EGGE5DEAFD*86*=C335=)=B+AA8D332*C3))9<55@EFGFFGC56(*3446(693724)(8(2*)0,3)
@M03506:14:000000000-AKVR1:1:1101:12698:10480 2:N:0:43
CTAGGACTACAAGGGTATCTAATCCTTTTTGCTCCCCACGCTTTCGCATCTCAGAGTCAGGAAGGTCCCAGTGCACTGCCTTCGCCTTTGGTGTTCCCCACGATATCAACGGATTTCACCCCTACACCGTGAGTTCCATGCACCTCTAACCTCCTCTAGTTCCGCCGTATCCCCTGCATTTCCACCGTTGGGCGGTGGGCTTTAACAACAGACGCGCGAAACCCCCTACATGCTCTTTACGCCCAATAAATCCGGATAACGCTTGAGGTCTACGTATTACCGCTGGCGCTGGCACGTAGTT
+
CCCCCGGG-FFGGGGGGGGGGGGGGGGGGGGGGGCGGGGGGGGGGGGGGGGGGGGGGGFGGGGGGGGFGGGGFGGGGGGGGGGGGGGGGGGGFGGGEDGCBFGGGGGFGGGEEFGGGGGFGGGGGFGGGGFCFFFGGGGGGGGGGGGGGGGGGGGGGGGFCFGGDGGG6DF,DFG6EFCFFGGGGGCFG7@EGGC8CEG5<FGGCG7:,;98:DC57):5)78**:>5C*@<C*/:)C6CEGC55>E)+<+*/<<D312C35:/9*0)+)26=*29@3@FA6;;6(()()1()(.*0).-.
@M03506:14:000000000-AKVR1:1:1101:20298:10490 2:N:0:43
CTAGGACTACCAGGGTATCTAATCCTGTTTGCTCCCCACGCTTTCGCGCCTCAGCGTCAGTATCGGACCAGGTCGCCGCCTTCGCCACCGGTGTTCTTCCCAATATCTACGAATTTCACCTCTACACTGGGAATTCCACGACCCTCTTCCGAACCCAAGCCTGCACGTATCAAACGCAGCCCCCAGGTTAAGCCCAGGAATTTCACGTCCGACTGTGCAAACCGCCTACGCGCCCTTTACGCCCAGTCAATCCGAGCAACGCCAGCCCCCCTCGTATTACCGCGGCCGCCGGCCCGCAGTT
+
CCCCCGGGFFFDFGGGGFGGGGGGGGGFGFFGGGGGGFGGGDGGGGGGGGCFGGGGGGEGGGGGGGGGGGCF@FFGGGGGGGGGGGGGGGGFEEGGGGGGGGGF@FFGGGGGGGGGGGGGFFEFFG?DFFGC8EEF9,DF7>CCGGGDEFC>EE++@DC6F?DDEGF:D;CGFGC:CE1CFC7E*:*<:FGCFGG8E7*;,0;?CEG*A*))/9?+7C+<:D3CDG)7FC7*)))14D=CE=DCD*<*+02943*)94*207))1;85C>)5>9*/;3@F2:(4((-0()(4D(,>))41)
@M03506:14:000000000-AKVR1:1:1101:26278:10496 2:N:0:43
CTAGGACTACAAGGGTATCTAATCCTGTTTGCTCCCCTAGCTTTCGCGCCTCAGCGTCAGTTGTGGTCCAGTGCGCCGCTTTCGCCACAGGTGTTCCGCCCGATATCTACGCATTTCACCGCCACACCGGGAACTCCACGCACCGCTCCCACCCCCCACCACGGCCGTTTCGCCCGCAGGCCCCGGGTCAAGCCCGGCGCAGTCACAGGTTACTTACCGCACCGCCTACGCGCGCTTTACGCCCACTAATCCCGAACCACGGCTGCCCCCCTCGCACTTCCTCGGCTGCCGGGACGCTGTC
+
-88@8E<FGFF,@9,6-CCEDFF9@,CFFF8EE,C,C,CFF9,EA:B@C@ECCC8@C@@:F,@CF@C<EFGEFGD+CCF@:FE,6?6CA8A96::,<,?,@F@F+@9,CFF7@=+@E,??:+++44CFGEE::<,,<AFEECC3+6+@+3@@++4@*@*4,=C::*8**4>7885B7B=:**1=:*/***3++*/***/*2)2+<<?CFC*032+0**02CD)/C977**)/))05(C*<**)95*2)+++*0)*95(2*0))1);*)2.7.7)/**(0+.))(((-)-)(,)(-)))(4)
@M03506:14:000000000-AKVR1:1:1101:16715:10500 2:N:0:43
CTAGGACTACTAGGGTATCTAATCCTGTTCGCTCCCCTAGCTTTCGCACCTGAGCGTCAGGTACTTCCCAGGACACTGCCTCCGCCATTGGTGTTCCTCCGGATATCTACGCATTTCACCACTCCACCCGGAATTCCGTGTCCCTCTGAAGCCCTCAAGTCAGACAGTTTCCAGAACACTTCGTCGGTTAAGCCGACGACTGTCACTCCAGACTGATCTGACCGCCTGCGTGCGCTTTACGCCCAGTAACTCCTGACAACGCTCGCCTCCTACGTATTACCGCGGCCGCTGGCACGTAGTT
+
CCCCCGGGGGGGGGGGGGGGGGGGGGGGGGGGGGGGGGGGGGGGGGGGGGGGGGGGGGGGGGGGGGGGGGGGGGGGGGGGGGGGGGGGGGGGGGGGGGGGGGGGGGGGGFFGGGGGGGGGGGGGFFGGGGFGGGGGGFGGGGGGDGGGGGGG8EFGGGGFGGGCGGGGG:FFCEGFGGGFCEGFGGGGGGGGGGG5EEGGD4DFGGFFG>CGGGFF+@C@FGGGGGFFGGF5D:>83>6@8CDG5CFF9C+96**:73FF55)9DEE>EF56=*2+<7*39:>99>(.1)493(,5>4(-6
@M03506:14:000000000-AKVR1:1:1101:4362:10511 2:N:0:43
CTAGGACTACAAGGGTTTCTAATCCTGTTCGCTCCCCACGCTTTCGCGTCTCAGCGTCAGTACCGTCCCAGAGAGCCGCCTTCGCCACGGGTGTTCTTCCCGATATCTGCGCATTTCACCGCTACACCGGGAATTCCACTCTCCTCTTCCGGACTCTAGCCACACAGTTTCCACCGACAGCTCGAGGTTGAGCCTCGAGTTTTCACACCGGACTTGTGAACCCGCCTACACGCTCTTTACGCCCAATCACTCCGGACAACGCTTGCCCCCTACGTATTCCCGCGGCTCCCGGCACGTAGTT
+
CCCCCGGG@FGGGGGGGGGGGGGGGGGGGGGGGGGGGGGGGGGGGEGGGGBFGGGGGGGGGGGGGGGGGGGGFGGGGEGGGGGGGGGGGD7@7F7FGEFFGEGGGGGGCGGGGGGFGCFGGGGGGGG?CG:C@FGGGGG=FBFGFFFEGGG+@C>FEC9FGGG8EGFGFGFFGFGE7E>8F8C8*15CCCD7BEEGEG=<?:7<@:7+=375CD6@:4*+*9C5CCE5F4;ED>D58:9F5EC<DF=)<+38:.9*9,*:).7*1;C?EBD5;7:0+./:<06(-3(),),,8(4>.),,)
@M03506:14:000000000-AKVR1:1:1101:10308:10514 2:N:0:43
CTAGGACTACAAGGGTTTCTAATCCTGTTTGCTCCCCACGCTTTCGCGCCTCAGCGTCAGTATCGGTCCAGAGAGCCGCCTTCGCCACCGGTGTTCTTCCCAATATCTACGAATTTCACCTCTACACTGGGAATTCCACTCTCCTCTCCCGATCTCAAGCCAACCCGTCCCAAGCGCAATTCCCAGGTTGAGCCCAGGGCTTTCACGCCTGACAAAGCTGGCCGCCTACGCGCCCTTTACGCCCAGTAAACCCGACCAACTCCCGCCCCCTTCGTATTCCCGCGGCTCCTGGCACGAAGTT
+
CCCCCGGG-FFGGGGCFGGGGGGGGGGGGGFGGGGGGGGGGGGGGGGGGGEGGGGGGGGGGGGGGGGGGGGGGGGGGGGGGGGGGGGGGGGGGGGGGGGGGGGGGGGGGGGGGGGGGGGGGGGGGGGGGGGGGGGGFDF4FFGGGG;EGGGGGGGGGGGGGGGFGGGGGGGGGGGGGGGGGGGGGFGGGGFGGGFGFCEDEFFG7F==C?F4CGD68C=?FG4*:<5A6*=CDD><.69@*2751704+308>>D))4*5)9/><EG@E5175*2*0(*<766160>)-)5(<02*).(-)
@M03506:14:000000000-AKVR1:1:1101:7120:10515 2:N:0:43
CTAGGACTACAAGGGTATCTAATCCTGTTTGCTCCCCTAGCTTTCGCGCCTCAGCGTCAGTTATGGTCCAGTGAGCCGCTTTCGCCGCAGGTGTTCCTTCCGATATCTACGCATTTCACCGCTACACCGGAAATTCCACTCACCTCTCCCATACTCAAGCCCGACAGTTTCTAATGCAGACTCTGGGTTGAGCCCAGAGATTTCACATCAGACTTGTCAAACCGCCTACGCGCCCTTTACGCCCACTAATTCCGAACCACCCTTGCCCCCCCCCCCTTCCCCCGTCTGCCGGCCCGAAGTT
+
CCCCCGGGFGGGGGGGGGGGGGGGGGGGGGGGGGGGGGGGGGGGGGGGGGGGGGGGGGGGGGGGFGGGGGGGGGGGGGGGGGGGGGGGGGGGCFFGGGGGGGGGGGGGGGGGGGGGGCFGGGGGGGGGG>FGGGGGFCFFGGGGGG98DFEGFGCFFFEGGFGGDECF<EGGGGGGGGGGGGCFFGGGG7?86EEFDGGC?CG7:CFEG7C48CGD@CCGGGGCCDDA6*)*::>)(;++;57DC58)0+0*9)533(**)079*<<?C>D)7)/*2()*,(-2(36)57(-8(79))(4)
@M03506:14:000000000-AKVR1:1:1101:18150:10515 2:N:0:43
CTAGGACTACAAGGGTATCTAATCCCGTTTGCTCCCCTGGCCTTCGTGCCTCAGCGTCAGGAACTGTCCAGAGACCCGCCTTCGCCACTGGTCTTCCTTACGATATCTACGCATTTCACCGCTACACCGTAAATTCCAGTCTCCTCTCCAGTCCTCAAGCACGGCAGTATCGAATGCAGTTTCGGAGTTAAGCTCCGAAATTTCACACCCGACTTACCGCGCCGCCTACGCACCCTTTACGCCCAATGAACCCGAACAACGCTTGAGACCCCTGTATTCCCGCGGCGGCTGGCCCAGTGTT
+
CCCCCGGGGGGGGGGGGGGGGGGGGGGGGGGGGGGGGGGGGGGGGGGGGGEFGGGGGGGGGGGGGGGGGGGGGGGGGGGGGGGDGGGGGGGGGFGGGGGGGGGGGGGGGGGGGGGGGGGGGGGGGGGGGGGGGGGGGGGGGFGGGGEFGGGGGFGGGGGGGG6EGEGF8DE7=DGFGGGGDGGGGGG@FGGFG;DG5CGGGGC,,<:FGDGGGGCFGGFGGGDCC8>3:CDGGFFF121CEGGC3C8)0<+.77)>C(7F35)93*2)0)*))9++24/<??F13((),04::1(1./.64
@M03506:14:000000000-AKVR1:1:1101:14091:10516 2:N:0:43
CTAGGACTACAGGGGTATCTAATCCTGTTTGCTCCCCACGCTTTCGTGCCTCAGCGTCAGTATCGGGCCAGTGAGCCGCCTTCGCCACTGGTGTTCTTGCGAATATCTACGAATTTCACCTCTACACTCGCAGTTCCACTCACCTCTCCCGAACTCAAGATCCTCAGTATCAAAGGCAGTTCTGGAGTTGAGCTCCAGGATTTCACCCCTGACTTAAAGACCCGCATACCCCCCCTCTCCGCCCCGTGATTCCACGCACCGCTAGCCCCCCTCCTCTTACCGCGCCTGCTGGCCCGATGTT
+
CCCCCGGGGGGGGGGGGGGGGGGGGGGGGGGGGGGGGGGGGGGGGGGGGGCFGGGGGGGGGGGGGGGGGGGGGGGGGGGGGGGGGGGGGGGGGGGGGGGGGGGGGGGGGGGGGGGGGGFGGGGGGGGCGFEGGGGGGGGGGGFEDFFGFGDGDGEAEFGFDFG89FGGFGCCFGGDFG6DFFGAFEGGGGGFG,>FF7,9D5@FFCGGG*/7,2><F+BFGCF:D):?C*2*2=;<(7)=*=>77*A>5*<48*0*)3)73>)/)<65;7)))***39BG>27906(849)(0(-/0),4)
@M03506:14:000000000-AKVR1:1:1101:14561:10540 2:N:0:43
CTAGGACTACAAGGGTATCTAATCCTGTTTGCTCCCCACGCTTTCGCTCCTCAGCGTCAGTATCGGCCCAGAGACCCGCCTTCGCCACCGGTGTTCCTCCTGATACCTGCGCATTTCACCGCTACACCAGGAATTCCAGTCTCCCCTCCCGAACCCAAGTGATGCCCTTATCTACCGCACTCCCACAGTTAAGCTGTAAGTTTTCACGATCATCGTGCCACACCCCCCACGACCTCGTTACGCCCAATATTACCGACAACCGCCCACCCCCTCCCTACTACCGCGTCCATCGGCCAGCGTC
+
CCCCCGGGCEDFFF7CEFFGGGGGDGAFFGGGGGEFEGGDFGEFFCE,C+CFD6CCFGGGGG,FFGGGGGFFGGGGGGGGGDG=FGGGGGGFFF7BA9FEF@DFG,BE<,@@:BFAF9FE::F7>,AF+E74AFFFFFACFBEGGCF+6@@=+++@3D,7,@D;9<B38:D9,3@B*3@5*<,@C,4,,,5,,>,,5=,,>CF,=,9,4779,41*2*)4;*:*))2)*2)*)))2-9)1;5*>)*;)3++**/**)()*0))11/*.;>D).*1*0(*+.((3((-)-*)(0(4))),((
@M03506:14:000000000-AKVR1:1:1101:13140:10552 2:N:0:43
CTAGGACTCCCGGGGTTTCTAATCCTGTTCGCTCCCCACGCTTTCGCTCCTCAGCGTCAGTTACTGCCCAGAGACCCGCCTTCGCCACCGGTGTTCCTCCTGATATCTGCGCATTCCACCGCTACACCAGGAATTCCAGTCTCCCCTGCAGTACTCCAGTCTGCCCGTATCGCCCGCACGCCCCCCGTTAAGCCAGGGAATTTCACGGACAACGCGACAACCCCCCTACGAGCCCTTTACGCCCAGTAATTCCGGACAACGCGCGCACCCCACGTCCTCCCGCGCCGCCTGGCACGTAGTT
+
CCCCCGGG-EFGGGGFGGGGGGGGGGGGGGGGEGGGGGGGGGGGGGGGFFEGGGGGGGGGGGGGGGGGGGGGGGGGGGGGDGGGGGDGGGFFGGGGGGGGGGGGGGGGGGGGDGGGGGGGGGGGGGGGGGGFGGGGGGGGGADBEGGGGGFGFGGGGGGGGGGGGGDGEGF@EDEGG>EGGGGGG*=CFGG99FGEFGFCF4>CCF5C5CC*:9C5)97E*9D*9D735<:/<)8C?DFG5:DGC5<6<C:@F)C9D(95.<)9>8:>E>>)7</1*,0:4((((--)25(-7(5*0).,)
@M03506:14:000000000-AKVR1:1:1101:8755:10558 2:N:0:43
CTAGGACTACTAGGGTATCTAATCCTGTTTGCTCCCCTAGCTTTCGTTCCTCAGCGTCAGTTGTGGTCCAGCGCGCCGCTTTCGCCACGGGTGTTCCTGCAGATATCTACGCATTTCACCGCTACACCTGCAATTCCACGCGCCTCTCCCACACTCAAGCACAGCAGTTTCGGAAGCAGCCTCTGGGTTGAGCCCAGAGATTTCACTCCCGACTTGCCGCACCGCCTACGAACCCTTTACACCCAGTAATTCCGAGCAACGCTGCCCCCCTCCGTCTTACCGCGGCTGCTGGCACGTAGTT
+
CCCCCGGG-EGGGGGGGGGGGGGGGGGGGGCGGGGGGGGGGGGGGGGGGGGGGFGGGGGGGGGGGGGGGGGGGGGGGGGGGGGGGGGGGGGGGGGGGGGGGGGGGGGGGGGGGGGGGGGGGGGGGGGGGGGGGGGGGGGGGGGD+@8EGGGGGGEF8DEF6CGCCFGGGGGGCGG>FCGGGGFDFGGGCCFGGGECEFD=CCFGGGEG6CDGGCEFGGFGGGGDGG3>:*55DB@5:C/<CFGD3CFF7C0@*6<CD>CFEB;5)AEFDEG)5C/2/4FGBFFF043)8)).<1)*0)(()
@M03506:14:000000000-AKVR1:1:1101:12220:10561 2:N:0:43
CTAGGACTACCGGGGTATCTAATCCTGTTTGATCCCCACGCTTTCGTGCCTCAGCGTCAATCATACTTTAGTAAGCTGCCTTCGCAATTGGTGTTCTGTGACATATCTATGCATTTCACCGCTACTTGTCACATTCCGCCTACCTCAAGTACATTCAAGCCCATCAGTATCAAAGGCACTGCGATAGTTAAGCTACCGTCTTTCACCCCTGACTTAATAGGCCGCCTACGCACCCTTTAAACCCAATAAATCCGGATAACGCTTGGATCCTCCGTATTACCGCGGCTGCTGGCACGGCGTT
+
CCCCCGGG9FGGGGGGGGGGGGGGGGGGGGGGGGGGGGGGGGGGGGGGGGGGGGGGGGGGGGGGGGGGGGGGGGGGGGGGGGGGGGEGGGGGGGGGGGGGGGGGGFGGGGGGGGGGGGGGGGGGGGGGGGFGGGGGGFECEGGGGGGGGGGGGGGGGGGGGFFGGGGGGGGGFGGGFGGGGGGEGDGGGGFGFGGGGGGEGGGGGGG>EFG5CFFFGGFGGGGGCCEFFG>CGABG@FC99ECCDCFFCB;7A3)*9<7C:BEGCEE*<)774C2:>?4C9:,(42()(/5()(5C5),(-
@M03506:14:000000000-AKVR1:1:1101:5749:10575 2:N:0:43
[truncated: 45,738,320 more chars]
