# Supplementary material for: Differential responses of the acidobacterial community in the topsoil and subsoil to fire disturbance in Pinus tabulaeformis stands
Source: PeerJ. 2019 Dec 11;7:e8047. doi: 10.7717/peerj.8047 (PMC6911345; doi:10.7717/peerj.8047)
Supplement: Supplemental Information 34 — L, low severity; B, represents a repetitive sample; 20, subsoil (10–20 cm). [file peerj-07-8047-s034.gz › peerj-07-8047-s034]

@M03506:14:000000000-AKVR1:1:1101:22650:1075 1:N:0:44
NTGAACTCCTACGGGAGGCAGCAGTCGAGAATTTTTCTCNNNNNNNGAAACCCNNNNNNNGCGACGCNNNNNNNAGGATGANNNNNNNCGGGTCGNNNNNNNCTGTCAGNGGNNNANNNNNNNCGTACGGNNNNNNNNNNNNNNATNTGAANNNNNNNTCNGAGGAAGCNCCNNNNNNNTCTGTGCNNNNNNNNGNNGNNAGNNNNNGGNGGCANNNNNNNCTCGGAANNNNNNNGCGTAAANNNNNNNGNGGCGGGAGNGGNNGTGGNNNNNNNNNACCNTCGNGTNNAANNNNNGGCGG
+
#8BCCGGGFEDCGGGGGGGFGGFGGDGFE<6FFAEFFGF#######,:CFG@@#######69CC@@:#######::CF7FF#######,:CFFGE#######::A4+5C#::###:#######:::D?CC##############::#:63+#######:8#66>FC<D>#66#######166DF<=########6##6##43#####14#3=E5#######*3*2;8:#######22;*/:5#######*#21/A<80)#2*##2*19#########)19#0)2#)*##/)#####)0.8)
@M03506:14:000000000-AKVR1:1:1101:17766:1113 1:N:0:44
ATGAACTCCTACGGGAGGCAGCAGTGGGGAATTTTTCGCNNNNNNNGAAACCCNNNNNNNGCAACGCNNNNNNNAGGATGANNNNNNNCGGGTCGNNNNNNNCTGTCGACCGGGACNNNNNNNGTCGGGTCCAANACACNCGGCTATCGACNNNNNNGGTGGAGGAAGCCACNNNNANNTCTGTGCCNGCAGCNGCGGTAATACAGAGGTGGCANNNNNNNTTCGGAANNNNNNNGCGTAAAGGGCGCGTAGGCGGTTCGTCAAGTCCTGTNNNNANTCCCCCGGCTCAACTGNGNGACTG
+
CCCCCGGGGGGGGGGGGGGGGGGGGGGGGGGGGGGGGGG#######::DFGGG#######::CFGGG#######::CDGGG#######::DFGGG#######::BFGGGGGGGGGG#######::BDGGGGGGG#:>F<#:@FGGGFFGEC######66@DFCEGGGGGDFF####6##16@FGGGF#4=FFF#1=ECFGGGFGGGFGGGGFF>#######/2;CFGE#######22:7CEFGGGGGGG/*:5FGD*7<CCEFGFGCCGGF####2#01/18:=CFDE<4?56#0#)075)
@M03506:14:000000000-AKVR1:1:1101:18886:1117 1:N:0:44
ATGAACTCCTACGGGAGGCAGCAGTGGGGAATTTTCCGCNNNNNNNGAAAGCCNNNNNNNGTGACGCNNNNNNNGGGACGANNNNNNNCGGGTCGNNNANNNCTGTCAGTGGGAAANNNNNNNGTCGGTGTTAATACCATCGGCATCTGACNNNNNNTGCAGAGGAAGCCCCNNNNANNTCTGTGCCAGCAGCCGCGGTAAGACAGAGGGGGCANNNNNNNCTCGGAANNNNNNNGCGTAAAGGGTGCGTAGGCGGGATGGTAAGTCGGTCNNNNANTCCCCCGGCGCAACCGAGNGACGG
+
CCCCCGGGGGGGDEGGGGGGGGFGGGFGGGGGGGGGGCF#######::CFFGG#######::CFFGG#######:6CFFGG#######::CFFE=###:###::BFFCFGGGGGGC#######::BF@BFGDGGGGGGGGGGGGGGFGEGG######8:@>:F7F>C:@F>E####*##15@CFCEFGGGGGG:CEGGG>8?9C7CCF*8B>E?#######*2*2;8:#######22/9*/2<+:*/7//1C*27C=))17+*0<:+1=C5####*#)1/1))/>D530)54))0#))).)
@M03506:14:000000000-AKVR1:1:1101:10753:1130 1:N:0:44
ATGAACTCCTACGGGAGGCAGCAGTCGAGAATTTTTGACNNNNNNNGAAACCCTNNNNNAGCGACGCNNCNNNGAGGATGANNNNNNTCGGATTGTNNANTNCTGTCATTTGGGAANNNGNTNCACACGTTAACTGCGTGCGTATTGATAGNNCNNNAAGAGGAAGAGACGGNNNNCNNTGTGCCAGCAGCCGCGGTAATACAGAGGTCTCAAGNNNNNNNCGGATTCNNNNNNNGTAAAGGGTGCGTAGGCGGCGCGGTAAGTCGGGTGTGGNNTCCCGGGGCTTGACTCCGAAACTGCA
+
CCCCCGGGGGGGGGGGGGGGGGGGGGGGGGGGGGGGDEG#######::DFGGGG#####::CFGGGG##:###::DFFGGG######::DFCFGGF##:#:#:BFGGDFGGGGGGF###:#:#:BFFGGGGGGGGGGGFFGGGGGGFGFGG##8###8:@FFGGGGGGGGDE####*##66>>EBFGGGGGGGGGGEEECGGGGGGGGFGGGGC#######331BC86#######2/19:99EC5=EDGG5CG=EDGFGGCCCGD<7DCGED*##1/)/*97>ECF)54D80<>>>)*1=1
@M03506:14:000000000-AKVR1:1:1101:20820:1189 1:N:0:44
ATGAACTCCTACGGGAGGCAGCAGTGGGGAATATTGGACAATGGGCGCAAGCCTGATCCAGCCACGCCGCGTGAGTGATGAAGGCCTTCGGGTCGTAAAGCTCTGTGGGGAGGGACGAACCGCCGTTGGTGCATAGCCAACGGCATGACGGTACCTCCTTAGCAAGCACCGGCTAACTTCGTGCCAGCAGCCGCGGTAATACGAAGGGTGCAAACGTTGCCCGGAATTATTGGGCGTAAAGGGCACGTAGGCGGCATTGCAAGGTCTATGTGAAAGCCCACGGCGTAACCGGTGAAGTGCA
+
@CCCCGGGGGGGGGGGGGGGGEGGGGGGGGGGGGGGGGGGGGD<FGGGEGGGGGGGGGGGGGGFGGGGGGGCFFGFGFGGGFGGGGGGGGGGGGGGGFFFGGGFGAFGGGGGGGGGGGEGDGEGGCGGFFFFFFGGGFGGCFEEG:EFFGGGGGGGDGGGGGGGFGGGGGGGGGCGGFG?GGGEFGFGG77<FFCGGGGGGGGFFGGG8EDF+3CE8CC*+3;88*8<E?E7CFGE=EDFG+:5:5CC6C5+>C59?7C:99F*+0+2::<@7>FF4FD<*<)*/8C),:5(.8>*6@FB8
@M03506:14:000000000-AKVR1:1:1101:19900:1219 1:N:0:44
ATGAACTCCTACGGGAGGCAGCAGTGGGGAATTGTTCGCAATGGGCGCAAGCCTGACGACGCAACGCCGCGTGGAGGATGAAGATCTTCGGGTCGTAAACTCCTTTCGATCGAGACGGACGGCCTCCGGGTGAACAATCCGGAGGAATGACGGTACCGAGAGAAGAAGCCCCGGCTAACTCCGTGCCAGCAGCCGCGGTAATACGGGGGGGGCAAGCGTTGTTCGGAATTACTGGGCGTAAAGGGCTCGTAGGTGGCCAACTAAGTCAGACGTGAAATCCCTCGGCTTAACCGGGGAACTG
+
CCCCCGGGGGGGGGGGGGGGGG?F@AFGGEGGGGGGGGGGGGEGGGGGGGGGGGGGGGGGGGGGGGGGGGGGGGGGGGGGGGGGGGGGGGGGGGGGGGGFGGGGGGGGGGGGGGGGGGGGGGFGGGGGGGGGGGGGGGGGGGGGGGGGGGGGGGGGFGGDGGGGGGGGGGGGGG>@CFGGGGGG*5CFFGGGGGGGGG:>EFFGGDEDEGD>EEF8EECEGEGGGGGGCFFGGG6CGGD5=:CFEGGGC*:57<FCE;C5CF<EC*<>FFG@CGGGDFGF*)7CE3*)47=73>>@E5;)6
@M03506:14:000000000-AKVR1:1:1101:21399:1240 1:N:0:44
ATGAACTCCTACGGGAGGCAGCAGTGGGGAATCTTGCACAATGGGCGAAAGCCTGATGCAGCGACGCCGCGTGGGGGATGAAGCTTTTCGGAGTGTAAACCCCTTTCGATCCGGACGAAAACCCGCAAGGGATTGACGGTACGGATATAAGAAGCCCCGGCTAACTACGTGCCAGCCGCCGCGGTAATACGTAGGGGGCCAGCGTTGTTCGGAATTACTGGGTGTAAAGGGTTCGTAGGCGGTGCGGCCAGTTGGGCGTGAAATCTCTGGGCTTAACCCAGAGGCTGCTCTCAAAACTGCC
+
BCCCCGGGGGGGGGGGG7FEGGFGGGGGGDEGGGGAFGGGGGEGGGDCFDEGGGGCGFGGGGGGGGGEGGEGGGGGG7FGFFGGGGGGGGDDGGGGFEF<FGGGGGGG7FDFGG@FGG7>FGDGGGD7FCECFGFC=FCFF:FEEGGGEC,F9CGGGGGEGGGCFEDGEFGG*27B*<CC<CCGGGCFCCC<C@E58CGGE>5EEE8EFGGGGEGGFGGGFFGDC9A7@9C885EE***9EEE=5CED2/:+CC6C87C/27*:?FGCF4*;FCC?GF75C>4*>FFF0*129*167?*/)
@M03506:14:000000000-AKVR1:1:1101:9188:1279 1:N:0:44
ATGAACTCCTACGGGAGGCAGCAGTGGGGAATCTTGCGCAATGGGCGAAAGCCTGACGCAGCGACGCCGCGTGAGTGATGAAGGCCTTCGGGTCGTAAAGCTCTTTCGGAAGGGACGAAACCGATCCGGGATAATAAATCGGGTCGCTGACGGTACCTTAAGAAGAAGCACCGGCTAACTCTGTGCCAGCAGCCGCGGTAATACAGAGGGTGCAAGCGTTGTTCGGAATTATTGGGCGTAAAGCGCGTGTAGGCGGCCAAGCATGTCGGGTGTGAAAGCCCTGGGCTTAACCCAGGAAGTG
+
CCCCCGGGGGGGGGGGGGGGGGGGGGGGGGGGGGGCGGGGGGGGGGGGEGGGGGGGGGGGGGGGGGGGGGGGGGGGGGGGGGGFFFGGGGGGGGGGGGGGGGGGGGGGGDEEEGGGGG:FGGGGGGGGGGDGGFGGDCFGEGGGGGGGEGGGGDGGGGGGFFGGGGGGGFGGGEGED@FGGFGGGGGGGGGGG;EGGGGGGGGGGGGGFE?ECEFGGGECEECGGG8E8CFFGFGGGGGGDGGGD:7CEEFGGGGGGEG4*:<7?7<5EDE>)9CFF?C>F)7EFFG@DFF4>DFF>>F@7
@M03506:14:000000000-AKVR1:1:1101:15788:1300 1:N:0:44
ATGAACTCCTACGGGAGGCAGCAGTGGGGAATCTTGCGCAATGGGCGAAAGCCTGACGCAGCGACGCCGCGTGCGGGAAGAAGGCCTTCGGGTTGTAAACCGCTTTCAGGAGGGACGAAGCCACTCGGGTTAATAGCCCAGAGGGTGACGGTACCTCCAGAAGAAGCCCCGGCTAACTACGTGCCAGCAGCCGCGGTAATACGTAGGGGGCAAGCGTTGTCCGGATGTATTGGGCGTAAAGAGCGTGTAGGCGGCCAGATAGGTCGGTTGGGAAAACTGGAGGCTTAACCTCCAGACGTTG
+
CCCCCGGGGGGGGGGGGGGGGGGGGGGGGGGGGGAFGEE7@FGGEGEDCFGGG8FFGEGEGGCEGGGGGGGGGGGGGDGGFGGFCEFFGCFGGG7CFGGGGGGGGGGGGGFGGGGGGEGGGGGFFG@CGFEDDGGGFFGGGGGGGEGGGGGGGGGCFGGGGGGGFFGFGGGDCFDFFFG7C<CFFGGGGGGGGGGGEEECFGF+:CCEGG>CFG5C;EEEGFEGEG*<+<FGCFGG5*>EE?:*25C5*<CEDGDD55*0+<FF97E)*1*)**974@C4*7>*15>*2:6(07;?>@)).
@M03506:14:000000000-AKVR1:1:1101:18424:1308 1:N:0:44
ATGAACTCCTACGGGAGGCAGCAGTCGAGAATTTTTCTCAATGGGGGAAACCCTGAAGGAGCGACGCCGCGTGGAGGATGAAGGTCTTCGGGTTGTACACTCCTGTCATTTGGGAACAAGTCGCTTACGTTAACTGCGTGAGCGTTGATAGTACCAGAAGAGGAAGAGACGGCCAACTCTGTGCCAGCAGCCGCGGTAATACAGAGGTCTCAAGCGTTGTTCGGATTCAGTGGGCGTAAAGGGTGCGTAGGTGGCGTCGTAAGTCAGGTGTGAAATCTCGGGGCTGAACGCCGAAACTGCC
+
@CC9CGGGGGGFGGEGGGGEGGFGGGGGGG;FGGGGGAAFAFGFGGCFGGGGGFEGFFFDFGG7ECFGEGGGGGGGGGGGF<E8FFGGGGDGFECCC,CFGGFC8FFGGGGGGGFGGGCAFGGGDFFGGFG:>CFGGG:F@FFGEFGGGGGGGGGGCGEG:F7,@@F@FGGCC*>CFFGFGGGGFFCFBFGG>C7F:E8+BC+C<+8EFFGE+5?EECE;:CEECC2<<+398CCCE8*;CEDA=*/C=E5<6509/519EC4+30+*390):2>+****/))1:)59:*.4>))85*96)
@M03506:14:000000000-AKVR1:1:1101:17485:1320 1:N:0:44
ATGAACTCCTACGGGAGGCAGCAGTGGGGAATCTTGCGCAATGGCCTAACGGCCGACGCAGCGACGCCGCGTGTGGGATGAAGCTCTTCGGAGTGTAAACCACTGTTGCCCGGGACGAATAGCTCGATTAATCGAGCCTGACGGTACCGGGTGAGGAAGCACCGGCTAACTCCGTGCCAGCAGCCGCGGTAATACGGGGGGTGCGAGCGTTGTCCGGAATCACTGGGCGTAAAGGGCGCGTAGGTGGTTTGATAAGGGTGTGGTGAAAGTCCGGGGCTCAACCCCGGATCCGCGGTGCCGG
+
CCCCCGGGGGFGGGGDEGGGGGGGGGG,@FEEEGGEFCGGGGFCGFFGGGGGDEGGGDGGGGGDGGD:FGFEFGGGGCFEFGGGFCF9FGGEECAGGCGGGCDFCGGFGGFGFC@FGGGFGGG,EFDGFFGGGGGGDGGF:EE:<*>CFGGGGGC7<:F7BFFGGG*CFF<FGGFGGGGGFFCG@CCGDCCEFFGFC>EGGGG5??CDE1;>CFGG>5/CF7+CF:E=CGE8CFFGGEGEGD5E+0598:C7;7<>F4*9CC*2>*2*<:27>D)*9>**9))::>D3(7)3)).7))..)
@M03506:14:000000000-AKVR1:1:1101:17284:1422 1:N:0:44
ATGAACTCCTACGGGAGGCAGCAGTGGGGAATTTTTCGCAATGGGCGCAAGCCTGACGAGGCAACGCCGCGTGGAGGATGAAGGCCCTAGCGGTTGTAAACTCCTGTCTAGCGGGACGAAGGTAAGGTAGTCGAATAGACTGCTTTATTGACTGTACTGCTGGAGGAAGCTCCGGCCAACTCCGTGCCAGCAGCCGCGGTAATACGGAGGGAGCAAGCGTTGCTCGGAATTATTGGGCGTAAAGGGCGCGTAGGCGATCTGACAAGTCGGCTGTGAAAGCCCAGAGCTTAACTCTGGAGTA
+
CCCCCGGGGGGGGGGGGGGGGGGGGGGGGDGGGGGGGGGGGGGGGGGGGGGGGGGGGGGGGGGGGGGGGGGGGGFGGGGGGGGGGGEGGGGGGGGGGGGGGGGGGGGGGGGGGGGGGGGEFGGGGGGGGGGGGGGGGGGGCFCFFGGGGGGGGGGGGGGFGGGGGGGFGFF7BFGGGCGGFGGGGGDGGGGGGGGEGGGGGGGGFFECGDGGGGGFGGGGGEGCFGE*2AFGGGGFGGGGEGGGGD55EECEG5<D5517:<FFFFFCCCGFGC6FGFDFCFFF=F5*2>@AFF6@?=)0)
@M03506:14:000000000-AKVR1:1:1101:16211:1436 1:N:0:44
ATGAACTCCTACGGGAGGCAGCAGTGGGGAATCTTGCGCAATGGCCTAACGGCTGACGCAGCGACGCCGCGTGTGGGATGAAGCTCTTCGGAGTGTAAACCACTGTTGCCCGGGACGAATAGCTCGATTAATCGAGCCTGACAGTACCGGGTGAGGAAGCACCGGCTAACTCCGTGCCAGCAGCCGCGGTATACGGGGGGTGCGAGCGTTGTCCGGAATCACTGGGCGTAAAGGGCGCGTAGGTGGGTTGATAAGGGTGTGGTGAAAGGCCGGGGCTCAACCCCGGATCTGCCGTGCCGAC
+
CCCCCGGGGGGGGGGGGGGGGGGGGGGGGGGGGGGGGGGGGGGGGGGGGGGGGGGGGGGGGGGGGGGGGGGGGFGGGGGGGGGGCGGGGGGGGGGGGFFFGGGGGGGGGFGGGGGGGGGGGGGFGGGGGGGGGGGGGGGGGGGGGGGFGGGFGGGGGGFGFGGGGGGGGGGGGGGDF@FGGGGGGG>@E:EGDGGGGGGECGGGGGGGGGCGGGEGE58CFGFFGGGE8:8CFFC5EEG*>CECGG*7*:22:C?FG5D<CC*:+9+:51C<C<D=)09*9;>2CED)-:BA9>E3>)8)0
@M03506:14:000000000-AKVR1:1:1101:8754:1443 1:N:0:44
ATGAACTCCTACGGGAGGCAGCAGTAAGGAATATTGGTCAATGGACGCAAGTCTGAACCAGCCATGCCGCGTGGAGGATGAAGGCCCTCTGGGTTGTAAACTTCTTTTATCTGGGACGAAAAAGGGACTTTCTAGTTCAACTGACGGTACCAGAGGAATAAGCACCGGCTAACTCCGTGCCAGCAGCCGCGGTAATACGGAGGGTGCAAGCGTTATCCGGATTCACTGGGTTTAAAGGGTGCGCAGGTGGGCAGGTAAGTAAGTGGTGAAATCTTTGGGCTGAACCCGAAAACTGCCATTG
+
CCCCCGGGG9FCFGGGGGGGGGFGGCFGGGGG,FGFGGCFFFGGGGGDFGEGGFGGGFGFFFFGFGGGGGGGGGGGGEF<FFGGGGGF<FDGG<FCFGGFGEGCFFCGGGC<FFGFEFEFGGGGGGGFFG,CEGGGGGGGFDGFFGDGGEGFGFGFFFDGG9AFCFEGGDGGG9BFG@@FFFGGGGG7EGGGG:CGGCFGCEGGGEGC9CCC8*;BE+AEEG5BECCFGG68*33AF7C8CEGGDGDGFFGG0:EFF4D7+0:9?6:FC0+=*0:<F?757)7<<0*),>)(0761)96**
@M03506:14:000000000-AKVR1:1:1101:15983:1443 1:N:0:44
ATGAACTCCTACGGGAGGCAGCAGCTAGGAATCTTGGGAATGGGCGAAAGCCTGACCCAGCAACGCCGCGTGGGCGATGAAGGCCTTCGGGTCGTAAAGCCCTTTTGTGGGGGACGATGATGACGGTACCCCGCGAATAAGCCACGGCTAACTACGTGCCAGCAGCCGCGGTAATACGTAGGTGGCGAACGTTGTCCGGATTTACTGGGCGTAAAGCGCGCGCAGGCGGACTGGTAAGTCAGAGGTGAAATCTCCCGGCTCAACTGGGAGGGGCCCTTTGCTACTGCCAGCCTTGAGATGC
+
CCCCCGGGGGGGGGGGGGGGGGGGGGGGGGGGGGGGGGCFGGGGGGGGGGGGGGGGGGGGGGGGGGGEGGFGGGGGGGGGGGGGGGGGGGGGGGGGGGGGCGGGGGGGFGGGGGGGGGGGGGGFGGGGGGGGGGEGEGGGGG@BFGGGGGGGGGGGGG7FGGCFG>FFGGGECGGGGGGFGGGGGFGGGGGGGGGGGDGE5ECFGGGGG>EEG5FGGGDGGCEEGGDGG*:*:EFEG?CF7CCFC6:C++0<>CGCC@D/*<=607?D657)973**.*:***<A=*77CFF4*016)9?4
@M03506:14:000000000-AKVR1:1:1101:16792:1446 1:N:0:44
ATGAACTCCTACGGGAGGCAGCAGTGGGGAATCTTGCGCAATGGCCTAACGGCTGACGCAGCGACGCCGCGTGTGGGATGAAGCTCTTCGGAGTGTAAACCACTGTTGCCCGGGACGAACAGCTCGATTAGTCGAGCCTGACGGTACCGGGTGAGGAAGCACCGGCTAACTCCGTGCCAGCAGCCGCGGTAATACGGGGGGTGCGAGCGTTGTCCGGAATCACTGGGCGGAAAGGGCGCGTAGGTGGTTTGATAAGGGTGTGGGGAAAGTCCGGGGCTCAACCCCGGATCTGCCGTGCCGA
+
CCCCCGGGGGGGGGGGGGGGGGGGGGGGGGGGGGGGGGGGGGGGGGGGGGGGGGGGGGGGGGGGGGGGGGGFGEGGGGGGGGGFFFGGGGGEGGGGGGGGGGG8FGGGGGGGGGGGGGGGGGGDGGGGGGGGGGGGGGGGGGGGGGDGGGGGGGGGGGFGDGGGGGDDGGGGGGG>CFGGGGFGGGGEGEGGGGCFGGGGGGGGGGGGGEGGEFFGGE5EEFFC@FGCE**:EGGEEGGGE5CGGGG986>C>9?GGF4C57<**/77FC:BDC):<:*09:F5EEDB(9*)16>@)5>B)
@M03506:14:000000000-AKVR1:1:1101:21998:1451 1:N:0:44
ATGAACTCCTACGGGAGGCAGCAGTGGGGAATTGTTCGCAATGGGCGCAAGCCTGACGACGCAACGCCGCGTGGAGGACGAAGACCTTCGGGTCGTAAACTCCTTTCGATCGAGACGAATGGCCTCCGGGTGAACAATCCGGAGGAATGACGGTACCGAGAGAAGAAGCCCCGGCTAACTCCGTGCCAGCAGCCGCGGTAATACGGGGGGGGCAAGCGTTGTTCGGAATTACTGGGCGTAAAGGGCTCGTAGGTGGCCAACTAAGGTAGACGTGAAATCCCTCGGCTTAACTGGGGAACTG
+
CCCCCGGGGGGFGGGGGGGGGGGGGGGGGGGGGFGGGGGGGGFEGGGGGGGGGGGGGGGGGGGGEGGCGGGGGGGGGGGGGGGGGGGGGGGGGGGGGGGGFGGGGFFEFF==F7@FGGCGGGGGGGGGGDCCFGGGGGGGGGGGDEFFGGGGEGGGGGDFEGFGDAFGFGGGGGGGGF?:::BEGGGGC8FGFCCC8E>EEGFGGC8EECEGGGGGDG;8==@CD8?CFDF++0<C5C)1::CCEE*98:5*9+05;><4C0C+<9+0+?CDD*9:7*0*2).:C@FB2C@)9F55>B>6*
@M03506:14:000000000-AKVR1:1:1101:13635:1456 1:N:0:44
ATGAACTCTTACGGGAGGCAGCAGTGGGGAATTTTGCGCAATGGGCTAACGCCTGACGCAGCAACGCCGCGTGGAGGATGAAGGTCTTTGGATTGTAAACTCCTGTCAGCAGGGAAAAAGCAAATCGGCCTAACACGCCGGTGAGTTGATTGTACCTGCAGAGGAAGCCCCGGCTAACTCTGTGCCAGCAGCCGCGGTAATACAGAGGGGGCAAGCGTTATTCGGAATTATTGGGCGTAAAGGGCGCGTAGGCGGCTGGGCAAGTGGAGGGTGAAATCCCTAGGCTTAACCGAGGAACTGC
+
CCCCCGGGFGGGGGGGGGGGGGGGGGGGGEGGGGGGGGGGGEGDGGFGGGFCGGGGGGGGEGGGGGGGGGGGGGGGGCGGGGGGGGGDFGGEDGGGGFGGCE@FGD8FGGGGGGGGGGGEGGGGGGGGGGDGGGGFGGGECFGGFFCGGGGFGFFFGFGGGGFGGGGGGGGBCF:FCFFGFGGGGGFCGGGGGGGGGGCCFEFFGGGGGGGEEGGGGGCE5::*A5C*0<@FGG=8EED8CECDCE*>*:EEFGGD8)9DGCDC:>CD*9=@75C<*9*9C*7?E;9))*01)078:F@F*
@M03506:14:000000000-AKVR1:1:1101:20001:1461 1:N:0:44
ATGAACTCCTACGGGAGGCAGCAGTGGGGAATTTTGGACAATGGGGGCAACCCTGATCCAGCCATTCCGCGTGAGTGAAGAAGGCCTTCGGGTTGTAAAGCTCTTTTGTCCGGAACGAAACGGTTGTGGTGAATAGCCACGACTACTGACGGTACCGGAAGAATAAGCACCGGCTAACTACGTGCCAGCAGCCGCGGTAATACGGAGGGTGCGAGCGTTAATCGGAATTACTGGGCGTAAAGCGTGCGCAGGCGGCTGTGTAAGCCAGAAGTGAAATCTCGGGGCTTAACCTGGGAATGGG
+
CCCCCGGFGGGGGGGEFEGGGGGGGGGGGFCGFGGEEFGFGGGGGGECEGGFG<FGFGGGGGGCF9FFFGGECGG9FFGDFFGFFGG<FGCEGGGGGGGGGGGGFGGGGFFE::FGGGGGGFGBFG:CFFCDBFFFCFFGCCEFEFGGFFG:CCGGEB7<FCGGF9>=FGGGGGC*7FGGGGEGFFGGGCGFFFCFEEEC9;CF<7**BB?ED*2*/:88C+<:C55*3++09<*//*/*1<CG=CE3**:CDEE):)**0+2ACC7<F*+/220?:**2*.)**)*062=<5;@:))/))
@M03506:14:000000000-AKVR1:1:1101:8408:1475 1:N:0:44
ATGAACTCCTACGGGAGGCAGCAGTGGGGAATCTTGCGCAATGGCCTAACGGCTGACGCAGCGACGCCGCGTGTGGGATGAAGCTCTTCGGGGTGTAAACCACTGTTGCCCGGGACGAACAGCTCGATTAGTCGAGCCTGACGGTACCGGGTGAGGAAGCACCGGCTAACTCCGCGCCAGCAGCCGCGGTAATACGGGGGGTGCGAGCGTTGTCCGGAATCACTGGGCGTAAAGGGCGCGTAGGTGGTTTGATAAGGGTGTGGTGAAAGTCCGGGGCTCAACCCCGGATCTGCCGTGCCGC
+
CCCCCGGGGGGGGGGGGGGGGGGGGGEGDCGFGGGDFGGGEGFFGGCGGGGGGGGGGGGDGGGGGGGGGGGFEGGGGFGGCFGGGGGGGGGGGGGGGFAFGFGFFFEFGDGGGGGGEGDEGGGADGFGGE:FFCFEEGGGFGGGGGGGGGG<FFGGFGGGGGGGGGE7CF,<:FGCEFEGCFGGGGGGGG8E7@EF5>ECCEGGGGGGE8CCGGFGGECGGFFGFCFG8?E5CFGD5*/:2:E=CFCDC6>+2?+:CFGD*:*:/*3::0C=<355C)9C*7<C:39)19?A=?B)7>FD)
@M03506:14:000000000-AKVR1:1:1101:19496:1501 1:N:0:44
ATGAACTCCTACGGGAGGCAGCAGTGGGGAATTGTTCGCAATGGGCGCAAGCCTGACGACGCAACGCCGCGTGGAGGATGAAGATCTTCGGGTCGTAAACTCCTTTCGATCGGGACGAATGATCGGTGACCTAATACGTCATCGGAATGACGGTACCGAGAGAAGAAGCCCCGGCTAACTCCGTGCCAGCAGCCGCGGTAATACGGGGGGGGCAAGCGGTGTTCGGAATTACTGGGCGTCAAGGGCGCGTAGGCGGCCTCCTAAGTGGGGTGTGAAATACCTCGGCTTAACTGAGGAACTG
+
@BCC?FDFGGGGGGGGGGGEGGGGGGFGGDCFGGGGGFGGGDGGGGGCFGGGGG?FFCF@CFCFGDE:CE+C+44FEGC@FA?9??,?F=7@4=CF<EFFGCD9DFC++8B:CCFECECDA,3@BF:@FFG,>BA==73,3@CCFC7C<,>>7>C7B<*5<FCC:FFF:<7<F**4*,52,:=F:CC98:+=C::ECE:EC:EG**:18C::***;AE*18:*08>EE*<EE?C8C:CD*2*33::5C5C5**9:>*)9***2++;+0*1/)//*<>4*:>?6*/77))09)/0)7))069
@M03506:14:000000000-AKVR1:1:1101:13107:1518 1:N:0:44
ATGAACCCTACGGGAGGCAGCAGTGGGGAATATTGGACAATGGGCGAAAGCCTGATCCAGCAATGCCGCGTGAGTGATGAAGGCCTTAGGGTTGTAAAGCTCTTTTACCCGGGATGATAATGACAGTACCGGGAGAATAAGCCCCGGCTAACTCCGCGCCAGCAGCCGCGGTAATACGGAGGGGGCTAGCGTTGTTCGGAATTACTGGGCGTAAAGCGCGCGTAGGCGGCTTTGTAAGTTAGAGGTGAAAGCCCGGAGCTCAACTCCGGAACTGCCTTTAAGACTGCATCGCTAGATTTGT
+
CCCCCGGGGCFGGGGGGGGGGGGFGGGGFGGGGGGGGGGGGGGGGGGGGGGGGGGGGGGGGGGGGGGGGGGGGGGGGGGGGGGGGGGGGGGGGGGGGGGGGGGGGGGGGGGGGGGGGGGGGGGGGGGGGGGGGDGGGGGGGGGGGDGGGGGFGAEGGGGGGDGGGGGGGGGFEEGGGGEFGGGGGGGFGGGGGGGGGGEEGGGGGGGGGGGGGCGGFDCEGGGGDGGEGGG8CFGFFFF7<FGGGGFGFEGFGFCDD@GF6<7C?C6DC55)*9409=7FC46C+)*9AFD<45;=**1**
@M03506:14:000000000-AKVR1:1:1101:10395:1531 1:N:0:44
ATGAACTCCTACGGGAGGCAGCAGTGGGGAATCTTGCGCAATGGGCGAAAGCCTGACGCAGCGACGCCGCGTGCGGGAAGAAGGCCTTCGGGTTGTAAACCGCTTTCAGGAGGGACGAAGCCACTCGGGTTAATAGCCCAGAGGGTGACGGTACCTCCAGAAGAAGCCCCGGCTAACTACGTGCCAGCAGCCGCGGTAATACGTAGGGGGCAAGCGTTGTCCGGATTTATTGGGCGTAAAGAGCGTGTAGGCGGCCAGGTAGGTCTGCTGTGAAAACTCGAGGGTTAACCTCGAGATGTCG
+
CCCCCGGGGGGGGGGGGGGGGGGGGGGGGGGGGGGGGGGGGGGGGGGGGGGGGGGGGGGGGGGGGGGGGGGGGGGGGGGGGGGGGGGGGGGGGGGGGGGGGGGGGGGGGGGGGGGGGGGGGGGGFGGGGGGGFGGGGGGGGGGGGGGGGGGGGGGGGFGGGGGGGGGCFGGGGGGGGGGGGCFGGGGGGGGGGGGE>>EGGGGFFGGDCEGEGGGGEGGGGGGGG5C6<C9:EFCG*8C=9?C?EGGGGGGGDGGDE>C6:EF99CFC76+/:CF97)77CEB*27CFAF@?@>55)7@*8
@M03506:14:000000000-AKVR1:1:1101:21899:1547 1:N:0:44
ATGAACTCCTACGGGAGGCAGCAGTGGGGAATTTTGCGCAATGGGGGAAACCCTGACGCAGCAACGCCGCGTGGAGGATGAAGTCCCTTGGGACGTAAACTCCTTTCGACCCGGACGATAATGACGGTACGGGTGGAAGAAGCCCCGGCTAACTTCGTGCCAGCAGCCGCGGTAATACGAGGGGGGCAAGCGTTGTTCGGAATTATTGGGCGTAAAGAGCTCGTAGGCGGTTGCGGAGGTCGGGTGTGAAATACCGGGGCTCAACTCCGGGGCGCCATTCGATACTCCGCTGACTCGAGTC
+
CCCCCGGGGGGGGGGGGGGGGGGGGGGGGGGFGGGGGGGGGGGGGGGDGFGGGGGGGGGGGGGGGGGGDCEGGGGGGGGGGGGGCEGGGGGGFGGGFECAFGGGGGGGGG@CFGEGFECFGGGGGGGGGDEGGFGGGFFGGCGFGGGGGGGGGGGGDFFEGGG7FGGGGGGGGGGGFGGFEGGGGGGEGGFGE58C*:CCC518CFFFGG8CEGGGGGGGG6CCGGG?ECEEE*CC7?DCCEE57CEDFCECFF6DEB3CCE=FGCF<EDEFDG>CDF7C>6?C58*9:DFBEFFF>FD77
@M03506:14:000000000-AKVR1:1:1101:11762:1549 1:N:0:44
ATGAACTCCTACGGGAGGCAGCAGTGGGGAATCTTGCGCAATGGCCTAACGGCTGACGCAGCGACGCCGCGTGTGGGATGAAGCTCTTCGGAGTGTAAACCACTGTTGCCCGGGACGAACAGCTCGACTTCTCGAGCCTGACGGTACCGGGTGAGGAAGCACCGGCTAACTCCGTGCCAGCAGCCGCGGTAATACGGGGGGTGCGAGCGTTGTCCGGAATCACTGGGCGTAAAGGGCGCGTAGGTGGTTTGATAAGGGCGTGGTGAACGTCCGGGGCTCAACCCCGGATCTGCCGTGCCGA
+
CCCCCGGGFGGGGGC@FFGDGGFGFGGGGGEGGGGGGGGCCEGEGDGCFGGGEEGGGCG7CFGGGGCFEEGGGEGGGCFGGGGCFCEFGGGG@F=FFFA<E<F<EFGAF??FGGGGGGDCFGG8<CEFEGGFA+DCGGGFGDGGFGGEGGDFGGCCFFCFFF:F7C<C7F9:F@C@FECFFFCCF:BCGG8*A+<EDGEGGGDGGGGG>C8EG@F?8=**<C?FGCFGE585:CFGD5D=EGEDFGG*12A9C9<>9)/)2:<>CFE**1:BG357))/9*?55:)9B6C*-*/75<DFF)
@M03506:14:000000000-AKVR1:1:1101:13142:1557 1:N:0:44
ATGAACTCCTACGGGAGGCAGCAGTAAGGGATCTTGCGACAATGGGCGAAAGCCTGACGCAGCAACGCCGCGTGCGGGATGACGGCCTTCGGGTTGTAAACCGCTTTTCGGGGGGAAGAGGAAGGACGGTACCCCCGGAAGAAGTCTCGGCTAACTACGTGCCAGCAGCCGCGGTAAAACGTAGGAGGCGAGCGTTATCCGGATTTACTGGGTGTAAAGCGCGTGCAGGCGGTTCTGCAAGTGGGACGTGAAAGCGCCCGGCCCAACCGGGCGAGGACGTACCGAACTGCGGGACTAGAGG
+
CCCCCGGGGGGGGGGGGGGGGGGGGGGGGGGGGGGGGGGGGGGGGGGGGGGGGGGGGGGGGGGGGGGGGGGGGCGGGGGGGGGGGGGGGGGGGGGGGGGGGGGGGGGGGGGGGGGEGGGGGGFGGEFGGGGGGGGGGGEGGGGGGGGGGGGGGFGGGGGGGGGGGCEGGGGGGGDGGGGCEGGGGGEGDEGGGGGGGGFGGGEGGGFGGFGGEGE7EGFFGGGGGGFGGGGGEG5FGGCECA??CEFCEGE5DGCDG5CDGE)2/CEC5DE><7DG3>D>F3>E*.5)4C>087>:F74?F
@M03506:14:000000000-AKVR1:1:1101:10533:1604 1:N:0:44
ATGAACTCCTACGGGAGGCAGCAGTCGGGAATTTTGGGCAATGGGCGCAAGCCTGACCCAGCAACGCCGCGTGAAGGATGAAATCCCTCGGGATGTAAACTTCGCAAGAACGGGAAGAATAAGTAAGGGTTAATATCTCTTACGATGACGGTACTGTTTGTAAGCTCCGGCTAACTCCGTGCCAGCAGCCGCGGTAATACGGGGGGAGCAAGCGTTGTTCGGATTTACTGGGCGTAAAGGGCGCGTAGGCGGCCACCGCAAGTCGACTGTGAAATCTCCGGGCTTCACTCGGAAAGGTCAG
+
CCCCCGGGGGGGGGGGGGGGGGGGGGGGGGGGGGGGGGGGGGGGGGGGGGGGGGGGGGGGGGFFGGGGGGGGGGGGGGGGGGGGGGGGGGGG@FGGGGGGGGGGGGGGGGGGGGGGGGGGGGGGGFFGGAEFGGGGGGGGGGGGGGFGGGGGGGGGGGGGGGGGGFGGGGGGGGGGGGEGCEGGGGGGGGGGGGGG>FGFGGGGGGGGEG?8CEA;*;C@CE8ECF7EGGG5EE88C8>?CGEDECEGGFGGDGDGGBDDEEFFGDEGGCC4CDFFFFC:D>>CE)07)076)7@FFF?)7
@M03506:14:000000000-AKVR1:1:1101:15801:1619 1:N:0:44
ATGAACTCCTACGGGAGGCAGCAGTGGGGAATCTTGCGCAATGGGCGAAAGCCTGACGCAGCAACGCCGCGTGCGGGACGAAGGCCTTCGGGTTGTAAACCGCTTTCAGCAGGGACGAACATGACGGTACCTGCAGAAGAAGCCCCGGCCAACTACGTGCCAGCAGCCGCGGTAATACGTAGGGGGCGAGCGTTGTCCGGATTTATTGGGCGTAAAGAGCTCGTAGGCGGTTTGGCAAGTCGGGTGTGAAAACTCCGGGCTCAACTCGGAGACGCCACTCGATACTGCCATGACTCGAGTC
+
CCCCCGGGGGGGGGGGGGGGGGGGGGGGGGGGGGGGGGGGGGGGGGGGGGGGGGGGGGGGGGGGGGGGGGGGGGGGGGGGGGGGGGGGGGGGGGGGGGGGGGGGGGGFGGGGGGGGGGGGGGGGGGGGGGGGGGGGGGGGGGGGGGGGGGGGGGGGGFGGGGGGGGGGGGGGCEGGGGGCFGGEGGGGGGGGEGGGGGGGGGG9CEGEGGGDGGGGGFFGGGGGDFGGGGEDEGDGGGFCFGGG=ECDFGGGF?FGGFD<5FFFG7CCGGGF3CCC3<GGGFF5EFG?:GF?*??FFFFF>
@M03506:14:000000000-AKVR1:1:1101:13910:1632 1:N:0:44
ATGAACTCCTACGGGAGGCAGCAGTGGGGAATTGTTCGCAATGGGCGCAAGCCTGACGACGCAACGCCGCGTGGAGGACGAAGATCTTCGGGTCGTAAACTCCTTTCGATCGAGACGAACGGCCTCCGGGTGAACAATCCGGAGGAGTGACGGTACCGAGAGAAGAAGCCCCGGCTAACTCCGTGCCAGCAGCCGCGGTAATACGGGGGGGGCAAGCGTTGTTCGGAATTACTGGGCGTAAAGGGCTCGTAGGCGGCCAACTAAGTCAGACGTGAAATCCCCCGGCCTAACCGGGGAACTG
+
CCCCCGGGGGGGGGGGGGGGGGGGGGGGGGGGGGGGGGGGGGGGGGGGGGGGGGGGGGGGGGGGGGGGGGGGGGGGGGGGGGGGGGGGGGGGGGGGGGGGGGGGGGGGGGGGGGGGGGGGGGGGGGGGGGGGGGFGGGGGGGGGGGGGGGGGGGGGGGFGGGGGGGGGGF:FFGGGGGGGGGGF>EGFGGGGGGGGGEEGGCGGGGGGGGGGGGCF5ACEE8CGGGGGEGC<AFGGGGGCEEGGGGG<E55FGFEGC3<7CFCFF::C7CC<9>9CGFG47)0:53)8:C;?EEB3)8F49
@M03506:14:000000000-AKVR1:1:1101:8511:1655 1:N:0:44
ATGAACTCCTACGGGAGGCAGCAGTGGGGAATTGTTCGCAATGGGCGCAAGCCTGACGACGCAACGCCGCGTGGAGGATGAAGACCTTCGGGTCGTAAACTCCTTTCGATCGAGACGAATGGCCCTCGGGTGAACAATCCGGGGGAATGACGGTACCGAGAGAAGAAGCCCCGGCTAACTCCGTGCCAGCAGCCGCGGTAATACGGGGGGGGCAAGCGTTGTTCGGAATTACTGGGCGTAAAGGGCTCGTAGGTGGCCAACTAAGGCAGACGTGAAATCCCTCAGCTTAACTGGGGAACTG
+
CCCCCGGGGGGGGGGGGGGGGGGGGGGGGGGGGGGGGGGGGGGGGGGGGGGGGGGGGGGGGGGGGGGGGGGGGGGGGGGGGGGGGGGGGGGGGGGGGGGGGGGGGGGGGGGGGGGGGGGGGGGGGGGGGGGGEGFGFFGGGGGGGGGGGGGGGGGGGGGGGGGCGDFFCCFGGGGGGGG?EFGFGGGGGGGGGGGGGGGCGGGCFGGGGGGGGDFGGG=5CCC7CEEGGGGGGGFCCECCECGGGGC5C/AFDCGCC>FDFCCFG**7><FECGG5*1:*9)8:CFCFDG?2@FFDDB)66
@M03506:14:000000000-AKVR1:1:1101:18554:1715 1:N:0:44
ATGAACTCCTACGGGAGGCAGCAGTGGGGAATTTTGGACAATGGGCGAAAGCCTGATCCAGCCATGCCGCGTGCAGGATGAAGGCCTTCGGGTTGTAAACTGCTTTTGTACGGAACGAAACGGCCTTTTCTAATAAAGAGGGCTAATGACGGTACCGTAAGAATAAGCACCGGCTAACTACGTGCCAGCAGCCGCGGTAATACGGAGGGGGGAAGCGTTAAGCGGAAGTACTGGGTGTAAAGCGTGCGCAGGCGGTTATGGAAGACAGTTGGGAAATCCCGGGGCTCAACCGGGGAACTGG
+
CCCCCDCGFEEGGFGGGGEGGGFFGGC<FCFGGFFDGFGGGGGGGGGGGGGGGCFGFFAFFGGGFFGFEFFGFGFGG7FFGGGFCFGGGGGGGDGC9<FFFDG?E?FGE<FFGGGFG:7CFFCGGGGGCGF9FDFF,FFGGGECGCGGGACGGGGFGG7FGCAFGAFFGFGE@7:CEF97<F<CCC9;7FECAFGGG:4;++<:*1=B8****1**::*2/97?C5:*3++00<=*:=>9+091*:5785EGD:7)2.>>++*627?9+:C)5*>CCF*2103:/53*8C4-)8>@55670
@M03506:14:000000000-AKVR1:1:1101:13681:1750 1:N:0:44
ATGAACTCCTACGGGAGGCAGCAGTAAGGAATCTTCCACAATGGGGGCAACCCTGATGGAGCAACGCCGCGTGCAGGATGAAGGCCCTCGGGTCGTAAACTGCTTTTATAAGTGAAGAATATGACGGTAACTTATGAATAAGCACCGGCAAACTCTGTGCAAGCAGCCGCGGTAATACAGAGGGTGCAAGCGTTAATCGGATTTACTGGGCGTAAAGGGCGCGTGGGCGGTTAAATGAGTGTGATGTGAAAGCCAAGGGCTTAACCTTGGAAGTGCAGCGCAAACGATTTACCTGGGGAAT
+
CCCCCGGGGFF@GGGCFGGEFCFGEGEFFF@CAFFGGDEGFGGGGGCEG@FGEAGF9EFFDCE8FCEF:CEGGGFGF:EEGGGGGGGGFGGC?CEFEFFCAFGDEGE,@FEGGGGF5FG<FG??<FE:?7=DB<<BFBBF<5ADFAF7=FE=<C<<=FFF,8,+<@F7CEF@>CF@,,@,DFFC:<<B9,*=FCGE2@B5*B8+<99C@*3*3:8C9E5=:**2*2*/?C8CCG90+<FGGGC+<C7*AF++*:*9*)**076+3*3*A*<***2<:**))0)2:))04*9)**1).))7)
@M03506:14:000000000-AKVR1:1:1101:10051:1794 1:N:0:44
ATGAACTCCTACGGGAGGCAGCAGTGGGGAATCTTGGACAATGGGGGAAACCCTGATCCAGCCATGCCGCGTGAGTGATGAAGGCCCTAGGGTTGTAAAACTCCTTCGGCGGGGACGATAATGACGGTACCCGCAGAAGAAGCTGCGGCTAACTTCGTGCCAGCAGCCGCGGTAATACGAAGGGGGCTAGCGTTGTTCGGAATTACTGGGCGTAAAGCGCGCGCAGGCGGTCCTTCAAGTCAGAGGTGAAAGCCCAGCGCTCAACTCTGGAACGGCCTTCGAAACTAGAGGACTTGGGTAC
+
CCCCCFFGGGCFEGC@FGGCFGFGCFGFEBCGGGGGGFGCFGGGGGDGDGGGGGGGGGGGGGGGGGGGGGG@FFGFFFGGG9EFGGGGGGGGGGGFGFAEFGGGGFCEGGGGGDGGGGGGGGACFFCGFGFGGDCC@FGGGF@FGGEGG<FFGGFFFCGDFFFGCEDGGFCGCFGGGGC@CCECEGGGGFFGEGGGGFE>C*;F7EFFFF5EE8;5+0*::88EE>>8:8:E8:+@CF7+A+<C9CFGFGC74EFCF)9CGGDFG7:CCC9<CC*:D:C*7)<*7**1)7F0;F9745569
@M03506:14:000000000-AKVR1:1:1101:15114:1796 1:N:0:44
ATGAACTCCTACGGGAGGCAGCAGTGGGGAATCTTGCGCAATGGGCGAAAGCCTGACGCAGCGACGCCGCGTGCGGGATGACGGCCTTCGGGTTGTAAACCGCTTTCAGCAGGGACGAAAATGACGGTACCTGCAGAAGAAGCCCCGGCCAACTACGTGCCAGCAGCCGCGGTAATACGTAGGGGGCGAGCGTTGTCCGGATTTATTGGGCGTAAAGAGCGTGTAGGCGGCTTGAAAGGTCCGCCGTGAAAACTCGGGGCTCAACCCCGAGAGGTCGGTGGAAACCATCTGGCTAGAGTCC
+
CCCCCGGGGGGGGGGGGGGGGGGGGGGGGGGGGGGGGGGGGGGGGGGEEEEGGGGGGGGGGGGGGGGFGGGGGGGGGGGGGGGGGGGGGGGGGGGGGGGGGGGGGGGGGGGGGGGGGGGGGFDDFGGGGCEFGDGGGGGGGGGFGGGCGGG>CFFGGFFGGGGGGGGGGGG>1CE99CFCCFGGGGDGGGCCCEGCCFGGGEEG+:9CFG58:CEGFCFGE1;C6CE+:EE*:C*0?CGGDFGD*1:CFCC7CCCGGFGG5C4<?*:9C/>5<5FFGF5<530+27592:@<44*0*0***
@M03506:14:000000000-AKVR1:1:1101:23675:1840 1:N:0:44
ATGAACTCCTACGGGAGGCAGCAGTCGGGAATTTTGCCCAGTGGACGCAAGTCTGAGGCAGCAACTCCTCGTGAGGGACGAAGGCTCTCGGGTCGTAAACCTCTTTTCTCAGGGAAGATACAAGACGGTACCTGAGGAATAAGCGACGGCTAACGACGTGCCAGCAGCCGTGGTAATACGTAGGTGGCGACCGTGGACGGGATTTACTTGGCGTAAAGAGCGCGCAGGCGGTTGGTCAAGTCCGGTGTGAAAGCACCCGGCTTCACTGGGAAACGCCATCGGAGATGGATCGGGTTGAGGG
+
-ACCCGGGGGFGECFG:BF;FGFEA8;@:@FDFAF,C@FFGEED,,C6:@@CFF<F@FG66B@@F,E,,:F,CF7FE@,CFEF@==4,CF@FF:B><E75E?EFEB,CA,C,=?FA4B<FG9BF@C:?FDG9BB,D<AF8<??<+@FFEC+:7F+@>*53>CF7*3,3>**1>1@,,72*@92<?<*,4:*41C2**+*14:8CF<+++9C0**1*1<?8FG5:CECGGCE5*:8E+C*<93<7***1;EF+:*+9*)1)1/)*+*3*2C6/55C*1)9*9>>:5)09076<5).559).7
@M03506:14:000000000-AKVR1:1:1101:8028:1851 1:N:0:44
ATGAACTCCTTCGGGAGGCAGCAGTGGGGAATTGTTCGCAATGGGCGCAAGCCTGACGACGCAACGCCGCGTGGAGGACGAAGACCTTCGGGTCGTAAACTCCTTTCGATCGAGACGAACGGTCTCCGGGTGAACAATCCGGAGGAGTGACGGTACCGAGAGAAGAAGCCCCGGCTAACTCCGTGCCAGCAGCCGCGGTAATACGGGGGGGGCAAGCGTTGTTCGGAATTACTGGGCGTAAAGGGCTCGTAGGTGGCCAACTAAGTCAGACGTGAAATCCCTCAGCTTAACTGGGGAACTG
+
CCCCCGGGGGGGGGGGGGGGGGGGGGGGGGGGGGGGGGGGGGGGGGGGGGGGGGGGGGGGGGGGGGGGGGGGGGGGGGGGGGGGGGGGGGGGGGGGGGGGGGGGGGGGGGGGGGGGGGGGGGGGGGGGGGGGGGGGGGGGGGGGGGGGGGGGGGGGGGGGGGGGGGGGG+CFGGGGGGGFGGGGGDGGGGGGGGGGGGGGEGGGGGEECEGGGGGGGG?;8*ACEGGGGG7AFGGGGGCEGGGGGG6CE7CEDFGGF;7>CFG+2*CC<:+8*97F*9:6C?>FEF76<GF2FF>3)7;)6
@M03506:14:000000000-AKVR1:1:1101:18414:1855 1:N:0:44
ATGAACTCCTACGGGAGGCAGCAGCTAGGAATCTTGGGGATGGGCGAAAGCCTGACCCAGCAACGCCGCGTGGGCGATGAAGGCCTTCGGGTCGTAAAGCCCTTTTGCGGGGGACGATGATGACGGTACCCCGCGAATAAGCCACGGCTAACTACGTGGCAGCAGCCGCGGTAATACGGAGGTGGCAAGCGTTGTCCGGATTTACTGGGCGTAAAGGGCGTGCAGGCGGTCGGGTAGGTTCAGGGTGAAAGCTCCCGGATGAACGGGGAGAGGGCCGGTGATCCTGGCGGAGTGGTGGGCG
+
CCCCCGGGDGGGGGGGGGGGGGFFGGGGGGFFF@CFGGGGGGGGGEFFGGGGGGGGGGGGGGGEDFFCFGECE@@CCCFGGGGG8<EEGDGAFGGGGFFGGGG?EDFGGGGGEFGGGGGE,@;FGGEF7AFBF7FC:*<3F,?:+CG7=F7FFGCFFF*<+<*CCGFCEGD:8?FF78*28>8EG>FGDFDE*?/:CCCCEE6+<?FC>;?8>CEFCE*:88;:CF*:/:=*8*;C***++30CG7C*++9*0<+*:>)**203**=559/)5*1*1)/1*/*03*059))(0))*0).)0
@M03506:14:000000000-AKVR1:1:1101:15576:1857 1:N:0:44
ATGAACTCCTACGGGAGGCAGCAGTGGGGAATATTGCGCAATGGGCGAAAGCCTGACGCAGCGACGCCGCGTGAGGGATGAAGGCCTTCGGGTTGTAAACCTCTTTCAGCAGGGACGAAGCGAAAGTGACGGTACCTGCAGAAGAAGCACCGGCCAACTACGTGCCAGCAGCCGCGGTAATACGTAGGGTGCAAGCGTTGTCCGGAATTATTGGGCGTAAAGAGCTCGTAGGCGGTTCGTCACGTCGGCTGTGAAAACCCGGGGCTCAACCCCGGGCCTGCAGTCGATACGGGCGAACTAG
+
CCCCCGGGGGGGGGGGGGGGGGGGGGGGGGGGGGGGGGGGGGGGGGGGGGGGGGGGGGGGGGGGGGGGGGGGGGGGGGGGGGGGGGGGGGGGGGGGGGGGGGGGGGGGGGGGGGGGGGGGGGGGGGGGFGGGGGGGGGGGGGGGGGGGGGGGGGGGGGGGGGGGGGGGGGGGGGGGGGGGGGGGFGGGGGDGGGGGGGGGGGGGGGG>FGGGGGGGGGGGGGGGDCFGEGFGGGGEGGGEGGDECGGDD5CEGFGGGFGGGGGGE<FGGGGFGGGGDFGGG?FGGFD@:GFBFFF@:D547
@M03506:14:000000000-AKVR1:1:1101:9011:1864 1:N:0:44
ATGAACTCCTACGGGAGGCAGCAGTGGGGAATATTGCGCAATGGACGAAAGTCTGACGCAGCGACGCCGCGTGTGGGATGACGGTCTTCGGATTGTAAACCACTGTCGGGAGGGACGAATACGCCGCAAGGCGGGTGACGGTACCTCCAAAGGAAGCACCGGCTAACTCCGTGCCAGCAGCCGCGGTAATACGGAGGGTGCGAGCGTTGTCCGGAATCACTGGGCGTAAAGGGCGCGTAGGCGGCCTGATAAGGAGGGGGTGAAATCCTGCGGCTTAACCGCAGGGCTGCCTTCTAAACTG
+
CCCCCGGGGGGGGGGFGGGGGGGGGGGGGGGG,EFFGGGGGGGGGGGGGGGGGGGGGGGGGGGGGGGGGGGGGGGGGFGDFGGGGGGGGGGGGGGGGGGGGGGGGGGGGGGGGGGGGGGGGGGGGGGGGGGGGGGGGFGGDGGGGGGGGGGGGGGGGGGGDGDFGFGGGFGF>CGGGGGFGGGGGGDGGG?FGGCEGGG>8E?EGG?EEE<:EGEGFFEG9C=>FGEEG*AGGGEEGCG5AFGG7ECC*+02*+37EE3<CE<C72:*0C6>DDCCGFF7D57EGB<4<5>>46667@:=/
@M03506:14:000000000-AKVR1:1:1101:13014:1869 1:N:0:44
ATGAACTCCTACGGGAGGCAGCAGTGGGGAATCTTGCGCAATGGCCTAACGGCTGACGCAGCGACGCCGCGTGAGGGATGAAGCTCTTCGGAGTGTAAACCTCTGTTGCCCGGGACGAACAGCTCGTTTAAACGAGCCTGACGGTACCGGGTGAGGAAGCACCGGCTAACTCCGTGCCAGCAGCCGCGGTAATACGGGGGGTGCGAGCGTTGTCCGGGATCACTGGGCGTAAAGGGCGCGTAGGTGGTCTGATAAGGGTGTGGTGAAAGGCCGGGGCTAAACCCCGGCTCTGCCGTGCCGG
+
BCCCCE-CCFFGEEEEEEGGGG<FCEFECCC@EEECF+FCCCGGGF@CFEGCF+6F<BFDGGG@CEEG@7CB@FEGG7<=EEFF5?CEDGC:=FGECFE<EFEEFC,CEFD>CCGCECFGGCCEFGF7+@@FC+<+@F@FGFGGGFGFGCGFGFG,@,=C>2:<<FC:F,FFFG<4:C9<CFGFABFCGC5/99<8CECCDC58>*:CC:?*2++A58*:A:C9CFFC>>CGCCFG5ED?>ECG0<C*++2<C+2:9@57:7D6CC+:?*/5CDDG5)**0)72/>3)(1)4=1>>))75)
@M03506:14:000000000-AKVR1:1:1101:23106:1896 1:N:0:44
ATGAACTCCTACGGGAGGCAGCAGTCGAGAATTTTTCTCAATGGGGGAAACCCTGATGGAGCGACGCCGCGTGGGGGATGAAGGTCTTCGGGTTGTAAACCCCTTCCATGTGGGAAGAAAGCTTACGCGTTAACAGCGCGTGAGTTGGTAGTATCAGTAGAGGAAGCCACGGCTAAATCTCGGCCAGCAGCCGCGGTAATACGGAGTGTGCGTGCGTAGTCCGGAAGCGGCTCGCTGAAAGGGCTGGGAAGACGGCTGGTTAGCGTGCGTTGGACGTTCGGAGCCCGACCCCGAGGCGGCC
+
CCCCCGGGGGGGGGGGGGGGGGGGG8FGGGFGEGGAF,FGGFGGG;FEFG<FGGGG9F,CEF+@FFFGDEFGG7+@FC+BFGGG4E9FGGGGGGGGGGGG<=FF,,BE,,,CF+B8+BF8,3,:,3B+==F:33,@8@7>5@*>7@C,6,7,7,7,;,,,,7>,D,,,,@FF**<C,,,?,2<<C:*1+4<AF*4:***3<+;/?*/;0<?C***1/*2/2<E5*22******2*****+0:C*2*2*2+1****1*8D*++*31***:1*)12*/*.07))01/))0(1)())))5:)0.
@M03506:14:000000000-AKVR1:1:1101:13812:1941 1:N:0:44
ATGAACTCCTACGGGAGGCAGCAGTGGGGAATATTGGACAATGGGCGAAAGCCTGATCCAGCAATGCCGCGTGAGTGATGAAGGCCTTAGGGTTGTAAAGCTCTTTTACCCGGGAAGATAATGACTGTACCGGGAGAATAAGCCCCGGCTAACTCCGTGCCAGCAGCCGCGGTAATACGGAGGGGGCTAGCGTTGTTCGGAATTACTGGGCGTAAAGCGCGCGTAGGCGGCTTTGTAAGTTAGAGGTGAAAGCCCGGAGCTCAACGCCGGAACTGCCTTTAAGACTGCGTCGCTAGAATTG
+
CCCCCGGGGGGGGGGGGGGGGGGGGGGGGGGGGGGFGFGGGGGGGGGGGGGGGGGGGGGGGGGGGGGGGGGGGGFGGGGGGGGGGGGGGGGGGGGGGGGGGGGGGGGGGGGGGGGGGGGGGGGGGGGGGGGGGGEGGG9FGGGFGGGEGGGGGGGGGGGDFFGGGGGGGGGGGGGGGGGG<FGGGGGDFGGGG:BFGGGGDGGGGF+0:CGGGGDFGGGGGEGGGGG6EEE8CEG??7>@CFFFFGGG<?C?7*:58>GG=679C**1:DEFGG49CFC7C?FFF6<)4*.7>50747*0*
@M03506:14:000000000-AKVR1:1:1101:8089:1942 1:N:0:44
ATGAACTCCTACGGGAGGCAGCAGTGGGGAATATTGGACAATGGGCGCAAGCCTGATCCAGCCATGCCGCGTGAGTGACGAAGGTCTTCGGATTGTAAAGCTCTTTTGCCGGGGACGATAATTACCGTACTCGCAGAATAAGCCCCTGCCGACATCGTGCCAGCAGGCGCCGGAATACGACGGGCGCTAACCTTGTTCGGTATTACTGGGCGTAGAGCGCACGGAGGCTGATGGTTATGTAGGGGGCGAAGTCCGTGGGCTAAGCCAGGGGACCGCGTCTCATGCTTGCCATCGCAACTGC
+
CCCCCGGGGGGGGGGGGGGGGGGGGGGGGGGG9FGGGGGGGGGGGGG+CFGGGGGGGGGGGGGGG,EGGGGGGGGGGG9FGEEG<FGGGGG,CGGGGGGGGGGGGG9F,54FFGGEGG7FG9,,8,8B+++88+@FF<>,3C,,+3+@,,++3+*@>FGF7F,*@:*>*>*>***1?F1F7F*<***11*0*++232+***;*+222<EC8/:C5*<<**21********/<+3<9++00++01*2*1/:**:+***))*:*9+*20****))*)110)***1+<=*/(96>)0)0))0)/
@M03506:14:000000000-AKVR1:1:1101:13348:1950 1:N:0:44
ATGAACTCCTACGGGAGGCAGCAGTCGAGAGGCTTTGGCAATGGGGGAAACCCTGACCAAGCGACGCCGCGTGGAGGATGAAGGCCCTTGGGTTGTAAACTCCTTTTGTCGGGGAAGAAACGCGATCAGGTAAATAATCTGGTCGTTTGACGGTACCCGGCGAATAAGCTCCGGCTAACTCCGTGCCAGCAGCCGCGGTAACACGGGGGGAGCAAGCGTTGTTCGGGATCACTGGGCGTAAAGGGCGTGTAGGCGGTTAGGTAAGTGGAATGTGAAATCCCTCGGCTCACGCGTGGACCTG
+
CCCCCGGGGGGGGGGGGGGGGGGGGGGGGGGGGGGGGGGGGGGGGGGGGGGGGGGGGGGGGGGGGGGGGGGGGGEGGCFGGGGFGGGGGGGGGGGGGGGGGGGGGGGGGGGGGGGDEGEGGGGGGDGEFFFGGGGEFFFGGGGGGGGGGGGGGGGGGGGEGEGDGGGGGGGGGGGGGGGGGGGF@GFGGGGGGCGGGGGGGGGFCEDGGEGGGFFC>GGGDGFFEE5EGGFGGGGGGD5EE=GFGGGGG57EGGGG*77CG:C9+?FF96CFGG7EGF*0*95:C@5)4*)4>)073/<@0
@M03506:14:000000000-AKVR1:1:1101:16948:1976 1:N:0:44
ATGAACTCCTACGGGAGGCAGCAGTGGGGAATCTTGCGCAATGGCCGAAAGGCTGACGCAGCGACGCCGCGTGTGGGAGGACGCCTTTCGGGGTGTAAACCACTGTTGCCCGGGACGAACAGCCAGTTTCGACTGGCCTGACGGTACCGGGTGAGGAAGCACCGGCTAACTCCGTGCCAGCAGCCGCGGTAATACGGAGGGTGCGAGCGTTGTCCGGAATCATTGGGCGTAAAGGGCGCGTAGGTGGCCCGGTCAGCGTGCGGTGAAAGCTCGGGGCTCAGCCCCGAGTCGGCCGTGCGAC
+
CCCCCGGGGGGGGGGGGGGGGGGGGGGGGGGGGAFGGGGGGGFFFGGGGGGGGGGGGGGGGGGGGGGGGGGGGGGGEFGGGGGGGGGFFGGGGGGGGGGGGG?FGGGCFEFGGGGGGGGGGGGGGGGCFGGGGGGGGGGGFGGGF7FFGDGGGGGCF7:AFGGGDGGGGGDGG>FFGGGGGFGGGGGGGGGEGCFGGCEE5CEGEGGGCGDGGGGGGGGGF?FFC688>C8CGGGGGEDD*:E5A9EGCFE=>=EFGFDGGGGEGGC7EG?FGD3*/)105<?:C)174CDB:BD>5>50)
@M03506:14:000000000-AKVR1:1:1101:11886:1996 1:N:0:44
ATGAACTCCTACGGGAGGCAGCAGTGGGGAATATTGGACAATGGGCGCAAACCTGATCCAGCAATGCCGCGTGAGTGAGGAAGGCCTTAGGGTTGTAAAGCTCTTTCGGCGGGGACGATGATGACGGTACCCGCAGAAGAAGCCCCGGCTAACTTCGTGCCAGCAGCCGCGGTAATACGAAGGGGGCGAGCGTTGTTCGGATTTACTGGGCGTAAAGGGCGCGCAGGCGGTCCTGTTTGTCGAGTGTGAAAGCCCCGGGCTCAACCTGGGAACTGCGCTCGAAACGGCGGGACTAGAGATC
+
CCCCCGGGGGGGGGGGGGGGGGGGGGGGGGGG?FGGGGGGGGGGGGGGGGGGGGGGGGGGGGGGGGGGGGGFGGFGGGGGGGGGGGGFFGGGGGGGGGGGGGGGFGGGGGGGGGGGGGGGGFGGGGGGGGGGGGGGGGGGGGGGGGEGGGGGGGFGGGGGGGGGGGGGGGGGGGGGGGGGGGGGGGGGGGGGGGGEGGGGGGEGGCFGGGFGG>58F?EDDEGDEGGDEE:8*<FFG7<;CEFG9C9DGFCFDGCCGBGD5A*<C7FGFG6656C+9BDGG@@=557<>GB4)0)986=6*
@M03506:14:000000000-AKVR1:1:1101:19552:2010 1:N:0:44
ATGAACTCCTACGGGAGGCAGCAGTCGAGAATCTTCCGCAATGGGCGAAAGCCTGACGGAGCGACGCCGCGTGGAGGGCGAAGGCCTTCGGGTTGTAAACTCCTGTCACGGATCATGAATGGCGTTCCATGAACAATGGAACGATTGACGTAAGTCCGAGAGGAAGCATCGGCTAACTCTGTGCCAGCAGCCGCGGTAATACAGAGGTCCCAAGCGTTGCTCGGATTCATTGGGCGTAAAGGGTGCGTAGGCGGCGCGGTAAGTCGGGTGTGAAATCTCGGAGCTGAACTCCGAAACTGCA
+
CCCCCGGGGGGGGGGGGGGGGGGGGGGGGFEGFGGGGGGGEGGGGGEFGGGGGGGGGGGDGGGGGGGGGGGGGGGGGGGGGGGGGGGGGGGGGGGGGGGFGDGGGGGGGGGGGGGGGGGGGGGGFGGGGGGGGGGGGGGGGGGGGGGGGGGGCFF@DGCFEFEGFGGGGCECF>CFCFGFCFGGFGGGCFGGGFGGEGGGC:@FEFFGGEFF2CCC2;?/<@=CCC5C9FC?F==EECD@CFGG=*:C;C:C3>EGE>D<=/7:<>5DFC:BDC7<*8CCFEFGG)9*5CB2)05>:=***
@M03506:14:000000000-AKVR1:1:1101:9145:2028 1:N:0:44
ATGAACTCCTACGGGAGGCAGCAGTGGGGAATTGTTCGCAATGGGCGCAAGCCTGACGACGCAACGCCGCGTGGAGGATGAAGATTTTCGGATCGTAAACTCCTGTCGAATGGGACGAAAAGATTGCGGGTTAACAGTCCGTAGTCCTGACGGTACCGTTAAAGGAAACCCCGGCTAACTCCGTGCCAGCAGCCGCGGTAATACGGGGGGGGTAAGCGTTGTTCGGAATTACTGGGCGTAAAGGGCTCGTAGGCGGCCAACTAAGTCGGACGTTAAATCCACTAGCTTAACCGGGGAACTG
+
CCCCCGGGGGGGGGGGGGGGGGGGGGGGDGGGGGGGGGGGGGGGGGGGDGGFFFFGGEGGGGDGGGGGGGGEFGFGGEC8FGGCGGGGGGGGGGGGGGGGGGGFGEGGFGGGGGGGGCFGGFFFFGGGDE:BFFGGFGGEEDFFEGGGGGGGGGFFFGGGGFGFFGFGGACEGDE>FGGGGGGGFDFFCF7C@@EFG>:CECCFFDEEGGGG5C?FGGE=E*;CCECC*A<@7EF@:EDEEGGFCG65?*5C<+>C8>1/=*2<0:<3E5*.9**::7*6*)0+000/5:B).7DB>3))*
@M03506:14:000000000-AKVR1:1:1101:14752:2034 1:N:0:44
ATGAACTCCTACGGGAGGCAGCAGTGGGGAATATTGGACAATGGGCGCAAGCCTGATCCAGCCATGCCGCGTGGGTGATGAAGGCCCTAGGGTTGTAAGGCCTTTCGGCGGGGAAGATAATGACGGGACCCGCAGAAGAAGACCCGGTTAACTTCGTGCCAGCAGCCGGGGTAATACGAAGGGGGCTAGCGGTGACCGGGATCACCGGGCCGAAAGCCCCAGGAGGTGGACTCTTAAGTCGGAGGTGGAATCCTGGAGCTCAACTCCAGTACTGCCTTCGTTACTGAAAATCTTGGAGTCC
+
CCCCCGGGGGGGGGGGGGDGGGFGFCGFGGGGGGGGGGGGGFGGGGEGGGE@F8<DAFGFGFGGGGGGGGE@@FEBFGGGGG9FC,BDEFGFEFEEFDE,BEFGF9+B=+@CE+8+@><,=@9=<F+8**8@*3*1?,8?,,>8::F<**7,@F,1<:7<2,*?<:F***=<*5,,214228CCD*/*10:*12*++18*:**0;2*1C***2:EE8****1*1///1:*<00<:+?C:+/:5*/2/*;?9+>?+9*>CD?+>*+2<*3*3*20**7@4**0.*<4**-**./=**))9)/
@M03506:14:000000000-AKVR1:1:1101:15466:2055 1:N:0:44
ATGAACTCCTACGGGAGGCAGCAGTGGGGAATTTTGCGCAATGGGGGAAACCCTGACGCAGCAACGCCGCGTGGAGGATGAAGTACCTTGGTACGTAAACTCCTTTCGACAGGGACGATTATGACGGTACCTGTAGAAGAAGCCCCGGCTAACTTCGTGCCAGCAGCCGCGGTAATACGAGGGGGGCAAGCGTTGTTCGGAATTATTGGGCGTAAAGGGCGCGTAGGCGGCGTGGCAAGTCTCCTGTGAAATCTCCGGGCTCAACTCGGAGCCTGCAGGAGGGACTGCCATGCTGGAGTGG
+
CCCCCGGGGGGGGGGGGGGGGGGGGGGGGGGGGGGGGGGGGGGGGGGGGGGGGGGGGGGGGGGGGGGGGGGGGGGGGGGGGGGGGGGGGGGGGGGGGGGGGGGGGGGGGGGGGGGGGGGGGGGGGGGGGGGGGGGFGGGGGGGGGGGGGGGGGGGGGGGGGGGGFGGGGGGGGGGGGGGGGCCGGDGG*@EE*;C;CEEGEG*:EGFGGGDGEEDGFGG==ECECEGGGGGGGGGGCCFGCFFGFFC<FCCFGGGGDFGGDFC9EFDGED=BGGGEG@FCDDFGGFFF07@D:9FFFFFF)
@M03506:14:000000000-AKVR1:1:1101:11707:2078 1:N:0:44
ATGAACTCCTACGGGAGGCAGCAGTGGGGAATCTTGCGCAATGGGCGAAAGCCTGACGCAGCAACGCCGCGTGAGGGAAGACGGCCTTAGGGTTGTAAGCCTCTTTCAGTAGGGACGAAGCTTCTTGGGTTAATAGCCTAATGGAGTGACGGTACCTACAGAAGAAGCCCCGGCTAACTACGTGCCAGCAGCCGCGGTAATACGTAGGGGGCAAGCGTTGTCCGGAATCATTGGGCGTAAAGAGCGTGTAGGCGGCTCGGAAAGTCTGGTGTGAAAACTTAAGGCTCAACCTTAAGCTGTC
+
CCCCCGGGGGGGGGGGGGGGGGGGGGGGGGGGGGGGGGGGGGGGGGGGGGGGGGGGGGGGGGGGGGGGGGGGGGGGGGGGGGGGGGGGGGGGGGGGGGGGGGGGGGGGGGGGGGGGGGGGGGGGGGGGGGGGGGGGGGGGGGGGGGGGGGGGGGGGGGGGGGGGGGGGGGGGGGGGGGGGGGGGGGGGGGGGGGGGGGGGGGGGFGGGGGGGGGGGGGGGGGFGGGDFCCFGGGGGDEG=EFFGGGGDGGG7FGGGCDGD=EDGFGGFGGGFGGFF*7CGFFFCFF*9<<)4?FFFFB??4
@M03506:14:000000000-AKVR1:1:1101:12566:2097 1:N:0:44
ATGAACTCCTACGGGAGGCAGCAGTCGGGAATTTTGGGCAATGGGCGAAAGCCTGACCCAGCAACGCCGCGTGAAGGATGAAGTTTTTCGGAATGTAAACTTCGTAAGGAAAGAAAACTTACATATTAATACTATGTGAGGATGACGGTACCTTGATAAGAAGCACCGGCTAACTACGTGCCAGCAGCCGCGGTAATACGTAGGGTGCAAGCGTTAATCGGAATTACTGGGCGTAAAGCGAGCGCAGGCGGTTTTGTAAGTCAGATGTGAAAGCCCCGGGCTCAACCTGGGAACTGCGTTT
+
CCCCCGGGGGGGGGGGGGGGGGGGGGGGDGGGGGGGGGGGGGGGGGGGGGGGGGGGGGGGGGGGGGGGGGGGGGGGGGGGGGGGGGGGGGGGGGGGGGGGGGGGGGGGGGGGGGGGGGGGGGGGGGGGGGGGGGGGGCGGGGGGCGGGGFEGGGGGGGGGGGGGGFFEGGGGG?EFGGGGGGGGGGDGGGGDGGDEGGEFGGGGGGGGFFGGGGGEGGGCEGEGGFGGGGCEEEE5AC>C5CCGGGGG=ECCD=GGG42:EGFGCDGGCGFFGFFGG>DCDF@G95C4<GF()7?@FEFE>
@M03506:14:000000000-AKVR1:1:1101:16010:2118 1:N:0:44
ATGAACTCCTACGGGAGGCAGCAGTTAGGAATCTTGGGCAATGGGCGAGAGCCTGACGAAGCAACGCCGCGTGGAGGATGAAGGCCTTCGGGTCGTAAACTCCTGTCGACCGGGACGAACGTAGGTGGGTCCAATACATCTGCCTATCGACTGTACCGGTGGAGGAAGCCACGGCTAACTCTGTGCCAGCAGCCGCGGTAATACAGAGGTGGCAAGCGTTGTTCGGAACTACTGGGCGTAAAGGGCGCGTAGGCGGTTCTGTAAGTCCCGCGTGAAATCCCCCGGCTCCACTGGGGAATTG
+
CCCCCGGGGGGGGGGGGGGGGGGGGGGGGEFFFGGGGFFGGGGGGGGGGGGGGGGGGGGGGGGGGGGGGGGCFGGGGGGGGGGGGGGGGGGGFGGEGGFGGFGGGGGFFGGGGGFGCEGGCBFGGDFGGGGGGGGGGGGFGFFG9EAGGGGGGGGGGGGFGGG>E<FGGFEGGEGGGFF:<:FGFGGFGGCFFFGGDG5CEFCE+<?FGGGFF6FFGGGGDEDGDGGGGGGGGGCGGGG55C?C=CCD5:C5CFEC85CGGCFD?:FDF7C5/19FGF*9DFFGG:57(77)/;@@.))96
@M03506:14:000000000-AKVR1:1:1101:10265:2131 1:N:0:44
ATGAACTCCTACGGGAGGCAGCAGTGGGGAATATTGGACAATGGGCGCAAGCCTGATCCAGCAACGCCGCGTGAGGGATGACGGCCTTCGGGTTGTAAACCTCTTTCAGCAGGGACGAAGTTTTGCCTTTGGGCAAAGTGACGGTACCTGCAAAAGAAGCACCGGCCAACTACGTGCCAGCAGCCGCGGTAATACGTAGGGTGCAAGCGTTGTCCGGAATTATTGGGCGTAAAGGGCTCGTAGGCGGTCCGTCACGTCGGGAGTGAAATCCTGGGGCTTAACCCCAGAACGGCTTTCGATA
+
CCCCCGGGGGGGGGGGGGGGGG@FGFGGGGGF@FGEFGFGGGGGGGGGGDGGGGGGDFFGGGFGGGGGGCGEGCFGGGGGGGGGGGGGGGGGGGGGGGFFGGGGGGGGGGGGGGGGGGGGGFGGGGGGGGGGGGGGGGGGGGGGEFCCFGGDDFGGGGGGGGGGGGGECFGGGGFGFCC:F::FGGGGGDE7FCFFG+;CEBEGGFGGGCEGGGFGDCGFF?FF9?FCEE8CFGGGGGGDGGGGGGGG8>EFF5CGGFGDG*CGGF?CFDC@CFG5C)C<D*=5=57)8F)(.75?=@)70
@M03506:14:000000000-AKVR1:1:1101:10473:2151 1:N:0:44
ATGAACTCCTACGGGAGGCAGCAGTGGGGAATCTTGCGCAATGGCCGAAAGGCTGACGCAGCGACGCCGCGTGCGGGAGGACGCCTTTCGGGGTGTAAACCACTGTTGCCCGGGACGAACAGCCTCTTTCGAGGGGCCTGACGGTACCGGGCGAGGAAGCACCGGCTAACTCCGTGCCAGCAGCCGCGGTAATACGGAGGGTGCGAGCGTTGTCCGGAATCATTGGGCGTAAAGGGCGCGTAGGTGGCCCGGTAAGCGTGCGGTGAAAGCGCGGGGCTCCACCCCGAGTCGGGCGTGCGCA
+
CCCCCGGGGGGGGGGGGGGGGGGGGGGGGGGGGGGGGGGGGGGGGGGGGGGGGGGGGGGGGGGGGGGGGGGGGGGGGGEGGGGGGGGGGGDGGGGGGGGGGGGGGGGGGFGFGGGGGGGEEGGGGGFGGGGGGGGGGEGFCGGGGGGGGEGGGGGGEGGFGFGGCGG8EF<@EEGFDGCCGGGFGGGGGG5EG?FGG8:CGGC5>CGEECECEECEGCECC+A:@EGGDCC>FFFC5C)?*//CEGF785CG3C*007C<:7C/**C*27*8CD3C))1*2)0:535)3551)..873>))
@M03506:14:000000000-AKVR1:1:1101:20232:2154 1:N:0:44
ATGAACTCCTACGGGAGGCAGCAGTGGGGAATTGTTCGCAATGGGCGCAAGCCTGACGACGCAACGCCGCGTGGAGGACGAAGATCTTCGGGTCGTAAACTCCTGTCGAGTGGGAAGAACGCTTCGGGGGCGAATATCCTCCGGAATTGACGGTACCACTAAAGGAAGCCCCGGCTAACTCCGTGCCAGCAGCCGCGGTAATACGGGGGGGGGCAAGCGTTGTTCGGAATTACTGGGCGGAAAGGGCTCGTAGGCGGCCAACTAAGTCGGATGTGAAATCCCCAGGCTTAACCTGGGAAAT
+
CCCCCGGGGGGGGGGGGGGGGGFGGGGGGDEGGGGGGGGGGGGGGGGGCEGGGGGGGCGGGGGGGGGGGGGGGGGGGGGGGGGGGGGGGGGGGGGGGFGGGGGGGFFGGGGGGGDGGGGFGGGGGGGGGGGGGGGGG;FGGGGDGGGGGGGGGGGGGGGGFGGGGGGGGCFECCGCEFFGGGGGDGEGGGGGFGGGEGGGEFGGGGCEDGGGGGE*;EE=EGGGGGGGGGGCEFDFGFG*:7CEFGD<8:::CEFGGFGDCC4009+:EC5@GGGCC?C7*9@C*3*;7C=9=*0).)9)1
@M03506:14:000000000-AKVR1:1:1101:21304:2178 1:N:0:44
ATGAACTCCTACGGGAGGCAGCAGTGGGGAATATTGGACAATGGGCGAAAGCCTGATCCAGCAATGCCGCGTGAGTGAGGAAGGCCTTAGGGTTGTAAAGCTCTTTCGGCGGGGACGATGATGACGGTACCCGCAGAAGAAGCCCCGGCTAACTTCGTGCCAGCAGCCGCGGTAATACGAAGGGGGCGAGCGGTGTTCGGATTTACTGGGCGTAAAGGGCGCGCAGGCGGCTATTTTTGTCAGGCGTGAAAGCCCCGGGCTTAACCTGGGAACTGCGCTTGAAACGGGATGGCTAGGGATC
+
CCCCCGGGGGGGGGGGGGGGGGGGGGGGGEGGGGGCGGGGGGGGGGGGGGGGGGGGGGGGGGGGGGGGGGGFGGGGGGGGGFGGGGGGGGGGGGGGGGGGGGGGGGGGGGGGGGGDGEFGG9FGGGGGGGGFEEEFGGGGGGGCFGGGGGGFGFEFCFGGGGGGGGGGGGGG::FGGGF;FEDGDEEG5CEE5CE*CFEG>CEECGGFGGGGGE>EGGGGDGG*:EGGD5*5A+0<993@FCFD?E:DG=FGF7:D?DGD=F7CF>+9CC6)17CFGFCCF5?9<;<:0D36559.)5055
@M03506:14:000000000-AKVR1:1:1101:7548:2189 1:N:0:44
ATGAACTCCTACGGGAGGCAGCAGTGGGGAATTTTTGGCAATGGGGGCAACCCTGACCAAGCAACGCCGCGTGGGTGATGAAGTCTCTTGGGACGTAAAACCCTTTCGACGGGGAAGAAAACCGCAAGGTTTGACGGTACCCGTAGAAGAAGCCCCGGCTAACTCCGTGCCAGCAGCCGCGGTAATACGGGGGGGGCAAGCGTTGTTCGGAATTACTGGGCGTAAAGGGCGCGTAGGCGGTTCGCTAAGTTGGATGTGAAAACTCTGGGCTCAACCCAGAGCCTGCCTCCAAAACTGGCGG
+
CCCCCGGGGGGGGGGGGGGGGGGGGGGGGGGGGGGGGGGGGGGGGGGGGGGGGGGGGGGGGGGGGGGGGGGGGGGGGGGGGGGGGGGGGGGGGGGGGGGGGGGGGGGGFGGGGGGGGGGGGGGGGGGGGGGGGGGGGGGGGGCFGGGGGGGGGGGGGGGGGGGGGGGCFGGGGGGGGGGGGGGEGGFGGGEGGGGGGGGGGGCCE8FGGGGEGGGGGGGGFG8>EGGDDGGDD7EGEGGG>EGEGDGGG9<+>FFD6@GFGFFGGGF:CDGFCFCCC>CFGF>EGF*/8*)2@>4?B7>>D
@M03506:14:000000000-AKVR1:1:1101:7745:2205 1:N:0:44
ATGAACTCCTACGGGAGGCAGCAGTGGGGAATTTTCCGCAATGGGCGAAAGCCTGACGGAGTGACGCCGCGTGGGGGACGAAGGCCTTCGGGTCGTAAACCCCTGTCAGAGGGAAAGAAGGGTCGCCGGGTTAATACCCCGGTGATCTGACGGTACCTTCAGAGGAAGCCCCGGCCAACTCTGTGCCAGCAGCCGCGGTAAGACAGAGGGGGCAGGCGTTGCTCGGAATCACTGGGCGTAAAGGGCGCGTAGGCGGGATGGCAAGTCGGTCGTGAAAGCGTTCGGCTCAACCGAGAAACGG
+
CCCCCGGAFGFGGGGGGGGGGGGGGGGGGGGGGGGGGGGGGGGGGGDGGGGGGGGGGGGGGGGGGEGGDGGCGGGGGGGGGGGGGGFGFGGGGEG>EEEFCGGG+DFCGFGGGGGGGGGGGCFFGGCGGGGGGGGGFGG:CG>FGGGGGGGGGGGGGGGGGGGGGGGGG71=GDE*1<B@FGGGG7CFGFGGGGGCCEGECFGGGGGGGGGEGGGDCE:EGGGGGDECE9CC7AFGGGDC*AEGCC>DG*C:CCE)C<3956CCCC9771::9<D***0)*)0/>:*04=F<:B7:7F?:)
@M03506:14:000000000-AKVR1:1:1101:16806:2228 1:N:0:44
ATGAACTCCTACGGGAGGCAGCAGTCGGGAATTTTGCGCAATGGGCGAAAGCCTGACGCAGCAACGCCGCGTGAGGGATGAAGGCCTTCGGGTTGTAAACCTCTTTTGTCAGGGAAGATGATGACGGTACCTGGCGAATAAGCCACGGCTAACTACGTGCCAGCAGCCGCGGTAATACGTAGGTGGCAAGCGTTGTCTGGATTTACTGGGCGTAAAGAGCGCGCAGGCGGGCGTTCAAGTCCCGTGTGAAAGCCCCCGGCCCAACTGGGGAGGGTCACGCGATACTGATCCACTCGACGGC
+
CCCCCGGCGGGGGGCGEEDECGGGGGCE7@FGEFG<FEEEGGGGFGEGC:FGGGDDGGGC@FEFGGGECGGGE==EFEGGEGFGGGGFGFGDGGGGFGG<4EFE9D<FFFEGGC@<BFEC<<@FFEFFCFAEGGGBC:C>C><FCCGD7FBFGCFGCD:<@F7B:DCCEGC:1<*@FFF:F:<F9<79@17B1*B<?G;EB+C:@F?@@8FGG8C>:?A@888**88885*:?E5*00:0++21:C69<0<EFFCG=BC)*2*/*00*:5:059**9?>//..*:*7*);*.7@)))))).
@M03506:14:000000000-AKVR1:1:1101:17992:2238 1:N:0:44
AACGGGAGGCAGCAGTGGGGAATCTTGCGCAATGCGCGAAAGCGTGACGCAGCAACGCCGCGTGGGGGAAGAAGGCCTTCGGGTTGTAAACCCCTTTCAGGAGGGACGAAGGTCGGGCGGTGAATAGCCGTCCCGGCTGACGGTACCTCCAGAAGAAGCCCCGGCTAACTACGTGCCAGCAGCCGCGGTAATACGTAGGGGGCAAGCGTTGTCCGGAATTATTGGGCGGAAAGAGCGCGTAGGCGGTCCGATAAGTCGGCTGTTAAAGTCCAGGGCGCAACCCTGGAAAGCCGGCCGATAC
+
CCCCCGGGGGGGGGGGGGGGGGGGGGCGGGGGGGGGGGGDGGGGGGGGGGGGGGGGGGGGGGGGGGGGGGEGGFGGGGGGGGGDGGGGCCFGGGGGGGGGGGGGGGFGGGGDGGGGGGGGGGFGGGGGGGGGGGEEGGGGGGDEEGGGGGGGGGGGFGECFGGGGDGGGFGGGGGGFGGGGGGGGGGG>EG7FGF<FGCCEDEEGFCC;8EC9FCE8CE?EF7CEFEE*:8>CFCCGGGEEDD?EGECEED:CE?:<>GD*>D++*0:C7:@FF*=)8))/)7*:>C4494?E37@B7)3)
@M03506:14:000000000-AKVR1:1:1101:23383:2247 1:N:0:44
ATGAACTCCTACGGGAGGCAGCAGTGGGGAATCTTGCGCAATGGCCTAACGGCTGACGCAGCGACGCCGCGTGTGGGATGAAGCTCTTCGGAGTGTAAACCACTGTTGCCCGGGACGAACAGCTCGATTAGTCGAGCCTGCCGGTACCGGGTGAGGAAGCACCGGCTAACTCCGTGCCAGCAGCCGCGGTAATACGGGGGGTGCGAGCGTTGTCCGGAATCACTGGGCGTAAAGGGCGCGTAGGTGGTTTGTTAAGGGTGTGGTGAAAGCCCGGGGCTCAACCCCGGATCTGCCGTGCCGA
+
CCCCCFCD<FCFB@@;FGE;FGGFFGGDFGGFG<<FGGE+@FFD8AF@FFECFD6<<F@FECFE:FC+C:F>CGFDG?FDGGGF,EBEFGC+@FGGFFFFDGGGF,@E<EF@C>FFDF::FFDDBE:3@FC<E>7<*>D,,7C:>FD9C7F=<C,<AC:,C:EDF7F*2<,<F74<CFCEFC@FB1888CC*<C+ACE5CGG8EE*:*?C>EEFGC>**/<C++<85*228*2<7C*1)27*/>?9FG@E:*29<*949*::<CFG67E**0)))79>C46?)::>)709/:*957:>FE)
@M03506:14:000000000-AKVR1:1:1101:14147:2252 1:N:0:44
ATGAACTCCTACGGGAGGCAGCAGTGGGGAATATTGGACAATGGGCGCAAGCCTGATCCAGCAATGCCGCGTGAGTGAGGAAGGCCTTAGGGTTGTAAAGCTCTTTCGGCGGGGACGATGATGACGGTACCCGCAGAAGAAGCCCCGGCTAACTTCGTGCCAGCAGCCGCGGTAATACGAAGGGGGCGAGCGTTGTTCGGATTTACTGGGCGTAAAGGGCGCGCAGGCGGCAGACCAAGTCAGGCGTGAAAGCCCCGGGCTCAACCTGGGAACTGCGTCCGGGACTGGTTTGCTAGAGAGC
+
CCCCCGGGGGGGGGGCGGGDGGGGGGGGGCFFGFGGFFGGGGFGGFEGGGGGGGGGFGGGGGGGFGFFEGG:FEEFGFGFDCGDGGDGGFFGGGGGGGGFFFGGGGGGGGGGGGGGGGGGGGGGGGGGGDGGEGDCGGCBFGCFGDEGGCGGGGGFGGGDGGGGGFGGGGEGCFGGGGGFF85ECE5CCGGG:;:CC?C>EC86@FGGCEGG8:EF<9EC:==CEGCGGGDCGC88**C9+<EFGG=DD*2+*:/9CD3C*:*2**+2:5*)197CD)1)97>CG@CF<2<00**9?F@)3
@M03506:14:000000000-AKVR1:1:1101:16141:2264 1:N:0:44
ATGAACTCCTACGGGAGGCAGCAGTGGGGAATATTGGACAATGGGCGAAAGCCTGATGCAGCCACGCCGCGTGGGGGATGAAGGCCTTCGGGTTGTAAACCCCTTTCAGCGGGGACGAAATTGACGGTACCTGCAGAATAAGCCCCGGCTAACTTCGTGCCAGCAGCCGCGGTAATACGAAGGGGGCTAGCGTTGTTCGGAATCATCGGGCGTAAAGAGCACGTAGGCGGTTTTGTAAGTCGGGTGTGAAACCCCCAGGCTCAACCTGGGGACGCCCTCTGAGACTGCTATGCGTAAAGCC
+
CCCCCGGGGGGGGGGEGGGGGGGGGGGGGGGG@FGC,EDFGGGGGGG7@FGGGGGGG,EFGG,E,CFGGGGGG7F:FFCFFFGG,,,BFGG7B?FGGGG9F+BBFF<5CF7FGGDFGG+C7FFGGGGGGGG,FGFFFF>@AFGGGG7<FCEFGG,@FCFFG,<FFGGGGFGFF7<F@FG*4<@EGGG*;CGDEGGE5??E5*;:E7+018CEEGGGF+;F+;:FFGCFGG**2/;0:<CC9**5/:EGFG7+**:)*0*9AGDGFGG>C3*7C/)*/)**2=*0966?)?*)*.0)))*/)
@M03506:14:000000000-AKVR1:1:1101:19598:2280 1:N:0:44
ATGAACTCCTACGGGAGGCAGCAGTGGGGAATATTGGACGATGGGCGAAAGCCTGATCCAGCAATGCCGCGTGAGTGATGAAGGCCTTAGGGTTGTAAAGCTCTTTTACCCGGGATGATAATGACAGTACCGGGAGAATAAGCCCCGGCTAACTCCGTGCCAGCAGCCGCGGTAATACGGAGGGGGCTAGCGTTGTTCGGAATTACTGGGCGTAAAGCGTACGTAGGCGGCTTTGTAAGTTAGAGGTGAAAGCCCGGGGCTCAACTCCGGAATTGCCTTTAAGACTGCTTCGCTTGAATCC
+
CCCCCGGGGGGGGGGFGGGGGGFGGGGGGFEGFEGEGGGGGGGGGGGGGDEGGGGGFEGGGGGGFGGGCGGGEFFFGGGGGGGGGGGGCGGGGGEGGGGDGGFGGGGGFGGGGGGGGGGGGGGGGGGGGGGGGGGGGGGGGGGGDEGGGGGGGGGGGFGGGGGGGGG><CCFCFGGGGGGGGGGGGGGGFGGGGGGFCGGGGGGGGGGGGFGGEC*<:EEGGGFGECFEGC85+<C<7:<<+<+<6E3@??CF6FDGDGG5CF?6>FGGC=@56=E>=CC0=6++=FFAGFF@)<35)**)
@M03506:14:000000000-AKVR1:1:1101:8462:2290 1:N:0:44
ATGAACTCCTACGGGAGGCAGCAGTCGGGAATTTTGGGCAATGGGCGAAAGCCTGACCCAGCAACGCCGCGTGAAGGATGAAATCCCTCGGGATGTAAACTTCGCAAGAACGGGAAGAATAAGTAAGGGTTAATATCTCTTACGATGACGGTACTGTTTGTAAGCTCCGGCTAACTCCGTGCCAGCAGCCGCGGTAATACGGGGGGAGCAAGCGTTGTTCGGATTTACTGGGCGTAAAGGGCGGGTAGGCGGCCACTGCAAGTCGGTTGTGAAATCTCCGGGCTTAACCCGGAAAGGTGAA
+
CCCCCGGGGGGGGGGGGGGGGGGGGGGGGGGGGGGGGGGGFGFGGGGGGGGGGGGGGGGGGGGGGGGGGGGGGEGGGGGGGGGGGGGFGGEEFFGGGGGGGGGGGGGGGGGGGGGCGGGGGGGFFGGGGGGGGGGGGGGGGGGGGGGGGGGGGGGGGGGGGGGGGAFGGGGGGFGGGGGGFGGFGGGGFGGGGD:FGGGGGGGGGGGEEFGFFGGDEEGGGG=EGGGFGGGGCEGGEFGGGGGCECEGGGGGGGDF8FGFFG7<EGGGD9C?*0*2*0:DCEFGCF7F<FDFB@:7>9)*1
@M03506:14:000000000-AKVR1:1:1101:10068:2376 1:N:0:44
ATGAACTCCTACGGGAGGCAGCAGTGGGGAATTGTTCGCAATGGGCGCAAGCCTGACGACGCAACGCCGCGTGGAGGACGAAGATCTTCGGGTCGTAAACTCCTGTCGAGTGGGAAGAATGCTTCGGGGGTGAATACCCTTCGGAATTGACGGTACCACTAAAGGAAGCCCCGGCTAACTCCGTGCCAGCAGCCGCGGTAATACGGGGGGGGCAAGCGTTGTTCGGAATTACTGGGCGTAAAGGGCTCGTAGGTGGCCAACTAAGTCAGACGTGAAATCCCTCGGCTTAACCGGGGAACTG
+
CCCCCGGGGGGGGGGGGGGEGGGGGDGGGFEGGGGGGGGGGGFGGGGGEGGGGGGGGGGGGDDDGEGGGGGFFGEGGGGEC@FGGGGGGGGGGGGGG@DGFGGGGFGGFGGGGGGGGGGFGGGGGGGG>FGGGGGGGGGGGGC>FGFGGGGGGG@CGGGGGECC@CFFFCFGGGGGGGGFGGDGGGGGGGGGGFGGG>E559FGGGCCECECE85@F5CEEEDFEG*AEG7EGGGGGGGG5CFC5CFGGGGGC:CCCFG4>ECC+>FFGGG>F*9CFFGCF)<E5>/5:703>B353:::*
@M03506:14:000000000-AKVR1:1:1101:17972:2376 1:N:0:44
ATGAACTCCTACGGGAGGCAGCAGTCGGGAATTTTGGGCAATGGGCGAAAGCCTGACCCTGCAACGCCGCGTGAAGGATGAAGTCCCTCGGGATGTAAACTTCGCAAGAACGGGAAGAATAAGTGAGGGTTAATATCTCTCGCGATGACGGTACCGTTTGTAAGCTCCGGCTAACTCCGTGCCAGCAGCCGCGGTAATACGGGGGGGGCAAGCGTTGTTCGGAATTACTGGGCGTAAAGGGCTCGTAGGCGGCCAACTAAGTCGGACGTGAAATCCCTCGGCTTAACCGGGGAACTGCGTC
+
CCCCCGGGGGGGGGGGDEGGGGGGGGGGGGDGGGGGGGGGGGGGGGGGGGGGGGGGGGGGGGGGGGGGGGGGGGGGGGGGGGGGGGGCFGGGGGGGGFGGGGGGGGGGGGGGGGGGGGGGGGGGGGGGGGGGGGGGGAEGGGGGDCGFGGGGGGGGGGGGGGGGGFGGDGGGGGGGGCEGCFGFGGGCFC<FGGEGGG?FFGGGGGGEC*;FGGG*/;=FGGDEFGGGD9AECC?EECGGGGGFE57*;C=C<=C5:?D*2+2CGDCD*>F>77C+0)9C3;F5?7D69DB>3;>?FFB>3
@M03506:14:000000000-AKVR1:1:1101:19398:2380 1:N:0:44
ATGAACTCCTACGGGAGGCAGCAGTGGGGAATTGTTCGCAATGGGCGCAAGCCTGACGACGCAACGCCGCGTGGAGGATGAATACCTTCGGGTCGTAAACTCCTTTCGATCGAGACGAACTGCCTCCGGGTAAACAATCCGGAGGTCTGACGGTACCGAGAGAAGAAGCCCCGGCTAACTCCGTGCCAGCAGCCGCGGTAATACGGGGGGGGCAAGCGTTATCCGGCATTATTGGGCGTAAAGCGCGCGCAGGTGGTTTCCTAAGTCTGATGTGAAAGCCCCCGGCTCAACCGCGGAGGTG
+
CCCCCGGGGFGGGGGGE7;FGGFEF<FFG7CFG@EGGCGCGEFF,F@FE:@D@AF<FGDGEGGGGGGEEG+CCG:EFEGFB,,555B<B=CFFEC:A=7EGGGGGCGEG,FCC<FEGGGC>FDG@GGG@7>BFGGFCEFGGCGEEFGGGCFC@FGGFGCG7FGF<FGE,:CFB<<:=FGCFGDGGGGGGFFEG>>C5:C*;+:C5CCEC>>EGGG5EC88**A?EG5**<+0<0+;=5DCE*<FGEGGD577/1<F;)7*9?FCG79*A*0907:F*77F3))**)1)3*.4>:5>)777)
@M03506:14:000000000-AKVR1:1:1101:7258:2404 1:N:0:44
ATGAACTCCTACGGGAGGCAGCAGTGGGGAATATTGCACAATGGGCGCAAGCCTGATGCAGCGACGCCGCGTGAGGGATGACGGCCTTCGGGTTGTAAACCTCTTTCAGTATCGACGAAGCGCAAGTGACGGTAGGTACAGAAGAAGCACCGGCCAACTACGTGCCAGCAGCCGCGGTAATACGTAGGGTGCGAGCGTTGTCCGGAACTACTGGGCGTAAAGAGCTCGTAGGTGGTTTGTCGCGTTGTTCGTGAAAACTCACAGCTCAACTGTGGGCGTGCGGGCGATACGGGCAGACTGG
+
CCCCCGGGGGGGGGGGGGGGGGGGGGGGGGGGGGGFGGGGGGGGGGGGGGGGGGGGGGGGGGGGGGGGGGGGGGGGGGGGGGGGGGGGGGGGGGGGGGGGGGGGGGGGGGGDGGGGG>FGGGGGGGGGGGGGGGGGGGGGGGGGGGGGGGGGGGGGGGGGGGGGGGGGGGGGF@E:FGCEFFGGGGGGEFF>F@EEGGGGCFCGGGC8FGDFGFF>EEDECECEF@FGGEFGGGGEFGCCFEGGGEEDC?E5FEG7C.7=+<7FG*6CGF+6*05CC@CDC>DGEEDD:<>(7).>34?@F
@M03506:14:000000000-AKVR1:1:1101:10713:2420 1:N:0:44
ATGAACTCCTACGGGAGGCAGCAGTGGGGAATTTTGCGCAATGGGCTAACGCCTGACGCAGCAACGCCGCGTGGAGGATGAAGGTCCTTGGATTGTAAACTCCTGTCAGCAGGGAAAAAGCGACTCGGGTTAATACCTCGGGGAGTTGATTGTACCTGCAGAGGAAGCCCCGGCTAACTCTGTGCCAGCAGCCGCGGTAATACAGAGGGGGCAAGCGTTATTCGGAATTATTGGGCGTAAAGGGCGCGTAGGCGGCTTGGCAAGTGGAAGGTGAAATCCCTCGGCTTAACCGAGGAGCTGC
+
CCCCCGGGGGGGGGGGGGGGGGGGGGGGGGGGGGGGGGGGGGGGGGGGGGGGGGGGGGGGGGGGGGGGGGGGGGGGGGGGGGGGGGGGGGGGGGGGGGGGGGGGGGGGGGGGGGGGGGGGGGGGDGGGGGGGGGGGFFGGGGCFFFGGGGGGGGGGGGGGGGGGGGGGGGGGGGGGGGGGGGGGGGGFFGGGGGGGGGGGFGGGGGGGGGGGGFGGGGGDFFFGGG?8CFGGGGFGGGGGCGGGEGGD?CGGGGGGG@GDCGFGGGGG?GG?FFGFG4F*2.<EEF5?>GF0..>DFFFF6
@M03506:14:000000000-AKVR1:1:1101:20019:2473 1:N:0:44
ATGAACTCCTACGGGAGGCAGCAGTCGAGAATTTTTCTCAATGGGGGAAACCCTGAAGGAGCGACGCCGCGTGGAGGATGAAGGTCTTCGGGTTGTAAACTCCTGTCATTTGGGAACAAGGCGTACGTATTAACTATACGTGCGTTGATAGTACCAGAAGAGGGAGAGACGGCTAACTCTGTGCCAGCAGCCGCGGTAATACAGAGGTCTCAAGCGTTGTTCGGATTCATTGGGCGTAAAGGGTGCGTAGGTGGCGTGGTAAGCCGGGTGTGAAATTTCGGAGCTTAACTCCGAAACTGCA
+
CCCCCGGGGGGGGGGGGGGGGGGGGGGFGGFGGGGGGGGGGGGGGGGGGGGGGGGGDGGGGGGGGGGGGGGGGGGGGEGGGGGGGGGGGGGGGGGGGGGGGGGGGGGGGGGGGGGGGGGGGDGGGGGGGGGGGGGGGGFGGGGGFGCGGGGGGGGGGGGGGGGGGGGGGGGGEGDFGFGGGGGGFDFFDGGGGGGGGEGFGFGGGGGGFGFFG9EG*8?EGCEEGEEGFF7F6CGGEE3@CFCFGGE<EEGGG=FC1)7CCFGGGGGGGGGFCGCCF6DF)7<C69CBAG87>)8)8??*/
@M03506:14:000000000-AKVR1:1:1101:8581:2481 1:N:0:44
ATGAACTCCTACGGGAGGCAGCAGTGGGGAATTTTGCGCAATGGGGGAAACCCTGACGCGGCAACGCCGCGTGGATGATGAAGCCCCTTGGGGTGTAAAATCCTTTCGGCAGGGACGAAACCGAGCAATCGGCGGACGGTACCTGAAGAAGAAGCCCCGGCTAACTCCGTGCCAGCAGCCGCGGTAATACGGGGGGGGCGAGCGTTGTTCGGAATTATTGGGCGTAAAGGGAGCGTAGGCGGTGCGGTAAGTTTGGTGTGAAACCTACAGGCTCAACTGGGAGCTGGCATGAAATACTGCC
+
CCCCCGGFGFGFGGGGGGGGGGGGGGGGGGGGGGGGGGGGEGGGGGGGGGGGGGGGGGGEDGEGGGGDEGGGGGGGGGGGGGGGGGGFGGGGGGGFGGGGGGGGGGGGGDCFFGGGEGGGGGGGGEGGGGGGGCGFEGGGG:FFGGGG<F@FCFG:CEEG>GEGFEFFC@C5CCDFFGFGEEEGC>EEFFFGDEGGGGEEEGEC:8C:82;ECE5+30<FGFEG*/:CFGGCCEE:7E50CG**/>E9*:?C>77>:57C9?7<0*+*02A:*96+*9**9>)2*)4)2>))970**9=*)
@M03506:14:000000000-AKVR1:1:1101:20295:2489 1:N:0:44
ATGAACTCCTACGGGAGGCAGCAGTGAGGAATATTGCGCAATGGGGGAAACCCTGACGCAGCGACGCCGCGTGGGTGAGGAAGTCCTTCGGGATGTAAAGCCCTTTTCTGGGGGACGAACGGTCAGCCGCGAGGTTGGCCCTGACGGTACCCCAGGAAGAAGCCCCGGCTAACTACGTGCCAGCAGCCGCGGTAATACGTAGGGGGCAAGCGTTGTCCGGATTTACTGGGCGTAAAGCGCGTGTAGGCGGAAGCGAAAGTCCGGTGTGAAAGCCCCCCGCTCAACGGGGGAAGGTCGCTGG
+
CCCCCGGGGGFGGGGGGGGGGGGGGGGGGFGGGGGGGGG7FGGGGEEEFGGGGGGGGGGGGGGGGGGGGGGEGGGGGFFGGFFGGGFGGFGGFGGFGGGGGGGGGGGGGGGGCDEGGGGGGGGGGGGGGGGGGGGGGGGGFGGFACECEEGGGGGGCFGGGGGGCGGGGEBEGG@FE<FGGGFGGF>CEGGGG>EFDFGFCCG>:??EGFGE?*:EGDCEECECFGFGGG5C=EGGGGGGGC=EFGGGGDE:<**7:75:C+9EGDGGGCC?F475/7CC18B+*0/7>C58DD6*75.8B
@M03506:14:000000000-AKVR1:1:1101:10030:2508 1:N:0:44
ATGAACTCCTACGGGAGGCAGCAGTGGGGAATTTTGGACAATGGGCGCAAGCCTGATCCAGCCATGCCGCGTGCGGGAAGAAGGCCTTCGGGTTGTAAACCGCTTTTGTCAGGGAAGAAACGGTCTGGTCTAATAAACCGGACTAATGACGGTACCTGAAGAATAAGCACCGGCTAACTACGTGCCAGCAGCCGCGGTAATACGTAGGGTGCAAGCGTTAATCGGAATTACTGGGAGTAAAGCGTGCGCAGGCGGCTTTGCAAGACAGATGTGAAATCCCCGGGCTTAACCTGGGAACTGC
+
CCCCCGGGGGGGGGGGGGGGGGGGGGGGGGGGGGGGGGGGGGGGGGGGGGGGGGGGGGGGGGGGGGGGGGGGGGGGGGGGGGGGGGGGGGGGGGGGGGGGGGGGGGGGGGGGGGGGGGGGGGGGGGGGGGGGGGGGGGGGGGGGGGGGGGGGEGDGFFGGGGGFEFFEFGGGGGGGGGGGGDGGGGGGGGGGGFGGGCECCCFGCGGGGEGEGDFCCEEGF@FEGGGGGGGD@C5**;C9CFFD*:*/1*1:7CEG*547<FGG67+96*<9C>DDFFFC95<C*.9<4:?B:FF>F:6**
@M03506:14:000000000-AKVR1:1:1101:21538:2513 1:N:0:44
ATGAACTCCTACGGGAGGCAGCAGTAGGGAATTTTGCGCAATGGACGAAAGTCTGACGCAGCAACGCCGCGTGCAGGAGGAAGGCCTTCGGGTCGTAAACTGCTTTTATCTGTGACGATTATGACGGTAGCAGAAGAATAAGGATCGGCTAACTCCGTGCCAGCAGCCGCGGTCAAACGGGGGATCCAAGCGTTATCCGGAATTACTGGGCGTAAAGAGTTGCGTAGGTGGCATAGTAAGCAAGCAGTGAAAGGTCCCGGCTCAACCGGGAGTACATTGTTTGAACTGCTAAGCTAGAGCA
+
9CCCCGGGGDFGGGGEGGGGGGGFFFGGGFGGGGGGGGGCEGFFGFGGGGGGGGGGGGGGGGGGG:@FGGGGGGFGFGGGGGGGEBFGGGEGGGEGDFDEFGGGGGGFGGFFGGGFFGGGEGFGGGGGFGFFFGGGGGGGGGFC,3@FGEGGGFGGG>FEFFGFGCGGGGGGGEC@FFEG@FGFG*FFFEGGGG7FFGGG58CGCGF9CFGEEC5FF7EFCFGGGC5*<9AEF?C7:<DFGGF=FFFGF?97>53>F:>)729+9C6CGDC>DFCFG4CGGFF7:FGFB7=665B4?*9=0
@M03506:14:000000000-AKVR1:1:1101:11713:2529 1:N:0:44
ATGAACTCCTACGGGAGGCAGCAGTGGGGAATTGTTCGCAATGGGCGCAAGCCTGACGACGCAACGCCGCGTGGAGGATGAGGATCTTCGGGTCGTAAACTCCTGTCGAGCGGGACGAATGGCCCGCGACCTAATACGTCGCGGGAATGACGGTACCGCGAGAGGAAGCCCCGGCTAACTCCGTGCCAGCAGCCGCGGTAATACAGGGGGGGCTAGCGTTGTTCGGAATTACTGGGCGTAAAGGGCTCGTAGGCGGCCGACTCAGTCAGACGTGAAATCCCTCGGCTTAACCGAGGAACTG
+
CCCCCGGGGGGGGGGGGGGGGGGGGGGGGGGGGGGGGGGGGGGGGGGGGGGGGGGGGGGGGGGGGGGGGGGGGGGGGGGGGGGGGGGGGGGGGGGGGGGGGGGGGGGGGGGGGGGGGGGGGGGFGGGGGGGGGGGGGGGGGGGGGGGGGGGGGGGGGGGFGGGGGGGGGGGGGGGGGGGFGGGGGGGGGGGGGGEGGGGGGGGGGGGGGGGGC8CGGGEGGGGGGGGEGGGGGGGGGGGEGGGGEECGGCGGGGGGGFGGG*9?CCF7<*AD59DCDBGFGFFEGD3B?FFFFF>BDFFF=
@M03506:14:000000000-AKVR1:1:1101:19163:2538 1:N:0:44
ATGAACTCCTACGGGAGGCAGCAGTGGGGAATATTGCGCAATGGGCGAAAGCCTGACGCAGCAACGCCGCGTGAGTGATGAAGGCCTTCGGGTCGTAAAGCTCTGTCGGAGGGAACGAATGCTCTTGAGGTTAATAGCCTTGGGAAGTGACGGTACCCTCAAAGGAAGCACCGGCTAACTCTGTGCCAGCAGCCGCGGTAATACAGAGGGTGCGAGCGTTGTTCGGAATCATTGGGCGTAAAGGGCGTGTAGGCGGTGCGTTAAGTCATGTGTGAAATCCCCCGGCTCAACCGGGGAAGGG
+
CCCCCGFGGFGGEDGGGGGDGE8FCCFFEECFEFGFFCEGDGECDE7FGGGGCGGGGGGGGGGGGGEB@C:@FFFEFGFFGD<FFGD,EFEGFGEGGGGGFGGE?FCDFEEGGGGGGDFFCFFGFDFGGCDFGCFGGFBB<FFGGFGFGFGGGGG7FF9FGGGGGGGGGGGCEE7FE:<FCBFGGF9,?FFG@@C:C81:CCBGAFGD>EE/8EEC58C88CGGEC88*<C+<?+ACEDC5FFEECE7C*CF:<:D=)1C*:<5:*+002?8:CCCF=>79).>CB7749F?BD5>)7>:)
@M03506:14:000000000-AKVR1:1:1101:10079:2549 1:N:0:44
ATGAACTCCTACGGGAGGCAGCAGTGGGGAATTTTGCGCAATGGGGGAAACCCTGACGCAGCAACGCCGCGTGGAGGATGAAGTCCCTTGGGACGTAAACTCCTTTCGACCCGGACGATAATGACGGTACGGGTGGAAGAAGCCCCGGCTAACTTCGTGCCAGCAGCCGCGGTAATACGAGGGGGGCAAGCGTTGTTCGGAATTATTGGGCGTAAAGGGCGCGTAGGCGGTGCGGTAAGTCACCTGTGAAATCTCCGGGCTTAACTCGGAGCCTGCAGGCGAAACTGCCGTGCTTGAGTGT
+
CCCCCGGGGGGGGGGGGGGGGGGGGGGGGGGGGGGGGGGGGGGGGGGGGGGGGGGGGGGGGGGGGGGGGGGGGGGGGGGGGGGGGGGGGGGGGGGGGGGGGGGGGGGGGGGGGGGGGGGGGGGGGGGGGGGGGGGGGGGGGGGGGGGGGGGGGGGGGGGGGGFGGGGGGGGGGGGGGGGFGGGGGGGGGGGGGEGGGGGGGGGGGGGGGGGGDGGFFGGGGGGGGGGGGGCEDGGG=EGGFGGGGGCFFFGFGGGGGFG3EFFGGGGGGGGBDGFCGFFGGF>=EFGFFD>BD7BFFFBB*
@M03506:14:000000000-AKVR1:1:1101:12952:2555 1:N:0:44
ATGAACTCCTACGGGAGGCAGCAGTCGAGAATCTTCGGCAATGGGCGCAAGCCTGACCGAGCGACGCCGCGTGGAGGACGAAGGCCTTCGGGTTGTAAACTCCTGTCGAGGGGGAAGAAGGGTCGAAAGACCTTGACTGATCCCTGGAGGAAGCACGGGCTAAGTTCGTGCCAGCAGCCGCGGTAAGACGAACCGTGCGAACGTTATTCGGAATCACTGGGCTTAAAGCGCGTGTAGGCGGGACGGCACGTCGGTCGCTGAAATCCCCCGGCTTAACCGGGGAACGGGCGTCGATACGACC
+
CCCCCGGGGGGGGGGGGGGGGGGGGGGGGGGGGGGGGGGGGGGGGGGGGGGGGGGGGGGCGGGGGGGGGGGGGEGGGGGGGGGGGGGGGGGGFGGGGGGGGGGGGGGGGGGGGGGGGGGGGGFGGGGGGGGGGGGGGGGDGGGGGFFFFEGGGGGGGGGGGGGGFGGGGGGGFFGGGGGGGGGGGEGFGGGGGGGGGGGEECCCDFF?EGFGGGGGGGG6FGGGGGGGGGGGGC;@CFGGEC5:>EGGGGC*/7:DD@7C=+:99*<DE)::D577C6)1<))/:>:DFG>17)0<::F:5
@M03506:14:000000000-AKVR1:1:1101:20407:2559 1:N:0:44
ATGAACTCCTACGGGAGGCAGCAGTGGGGAATATTGGACAGTGGGCGCAAGCCTGATCCAGCCATGCCGCGTGAGTGATGAAGGCCCTAGGGTTGTAAAGCTCTTTTGTGCGGGAAGATAATGACGGTACCGCAAGAATAAGCCCCGGCTAACTTCGTGCCAGCAGCCGCGGTAATACGAAGGGGGCTAGCGTTGCTCGGAATCACTGGGCGTAAAGGGTGCGTAGGCGGGTCGTTACGGCAGGGTAGCAATCCTGGAGCCCAACTTCAGCACTGCCCTGGATACTGGAGAGCTTGAGTCC
+
CCCCBFCGFGGFCFEGGGGGGGFGGGGGGCEGCAFGGGGFGGFFGGGGGGGGDFFFCCGGGGGGAECFCGGCCEGGGFGGG<CE,EFFF=F@CEE=EEEFFFG9<FEAFGGG7FGEFG9E<CFC<FFCGGGGEDGGFAFFDCFC<CCCD@@<FDFGGFFGGFC>EGG>C7>FGCFC,<C*4=:CE:@=B*>:=:8<;CGE7=8<F++0CEGGGC*8C+;CE=C;EGGFEEE::*2;C***2**2>*+9+0A+**+*<)92*/12*2+*+*0992>F4)**/0=+3*2).243<@4?))1/*
@M03506:14:000000000-AKVR1:1:1101:12604:2572 1:N:0:44
ATGAACTCCTACGGGAGGCAGCAGTGGGGAATATTGCGCAATGGGCGAAAGCCTGACGCAGCGACGCCGCGTGTGGGATGACGGCCTTCGGGTTGTAAACCACTGTCGGGAGGGACGAATGCGCCGCAATGCGAGTGACGGTACCTCCAAAGGAAGCACCGGCTAACTCCGTGCCCGCAGCCGCGGTAATACGGAGGGTGCGAGCGTTGTCCGGAATCACTGGGCGTAAAGGGCGCGTAGGCGGCTTGATAAGTAGGGGGTGCAATCCTGTGGCCTACCCGCAGGTCCGCCTGCCTAACTG
+
<CA@CFAEC-CEFE@BFCFF@FFAGCCFEF,F,CF666FF@@CFD<6+@FEG8FF@FEE@:E:@BFG@=@@=F=DFEEFGGFGDG:F<FFG>FF:+E9,8BE<FDG?@FE>FEEF@@CFGCF:FGGC***3,5F<C:;DGC<:1<3CFFF,33<<FEFGGGG7F7AF,FF:<*<F+<CECCEE>8C*8*0+3;52*1*CEGCEEEE*;*/+38:1*;9+3+0;5*:E5**<:CGGD*:C8=CCEG*:7*0++:320<5)517*++060CC00*/*20)0/9)>7*0**()0()))*19)**
@M03506:14:000000000-AKVR1:1:1101:12711:2618 1:N:0:44
ATGAACTCCTACGGGAGGCAGCAGTGGGGAATCTTGCGCAATGGGCGAAAGCCTGACGCAGCGACGCCGCGTGGGGGATGAATGCCTTCGGGTTGTAAACCCCTTTCGGCAGGGACGAAGCGATCGTGACGGTACCTGCAGAAGAAGTCCCGGCTAACTACGTGCCAGCAGCCGCGGTAAGACGTAGGGGACGAGCGTTGTCCGGATTCATTGGGCGTAAAGCGCGCGTAGGCGGTTACGCAAGTCGGTTGTGAAAATCCGGGGCTCAACCCCGGACCTGCATCCGATACTGCGTGACTAG
+
CCCCCGGGGGGGGGGGGGGGGGGGGGGGGGGGGGGGGGGGGGGGGGGGGGGGGGGGGGGGGGGGGGGGGGGFGGGGGGGGGFGGGGGGGGGGGGGGGGGGGGGGGFGGGGGGGGGGGGGGGGGGGGGGGGGGGGGGGGGGGGGGFGGGFGFGGGGGFGGGGGGGGGGGGGGGGGGGGGGCGGGGGGGGGGGGGGGGGGGGGGGGGC*;EGGC?FGGGG8C=FCCCEEE*::EFGE2>5CEGEEGEFGD=55CDC7?G47CC5CGG3C6EFFFGGGEDEDFF4BFFB5BFDF2@>ED>F79)
@M03506:14:000000000-AKVR1:1:1101:7363:2688 1:N:0:44
ATGAACTCCTACGGGAGGCAGCAGTGGGGAATCTTGCGCAATGGACGAAAGTCTGACGCAGCGACGCCGCGTGGGTGATGAAGGCCTTCGGGTTGTAAAGCCCTGTGGGGAGGGACGAATAAGTTCCGGTTAATACCCGGAGCGATGACGGTACCTCCTTAGCAAGCACCGGCTAACTCTGTGCCAGCAGCCGCGGTAAGACAGAGGGTGCAAACGTTGTTCGGAATCATTGGGCGTAAAGGGCGTGTAGGTGGTCTGCTAAGTCATGTGTGAAAGCCCCCGGCTCAACCGGGGAAGTGCG
+
CCCCCGGGGCFGGGECFEGGGGFGGGGCFDEGGGGFFCEGDFFFGCFE:EFGGFFFGGEGGGGDGGGCGDDGGDG@FFGDGEF,FAEFGGG7BFG:FFGGGGGGGGGGGGGGGGGGGCFCCCFGGCGGGCFGFGGGCFCF7FFGGGEGGGGGGGGGCFFCFGGGGGGGGGEGGGGGGGGGFCGGFGFECFCFFGGGGGD9CFFG6CAEGGGGE7>C:EGEFGGDDEGGFFCCGDGG:5>*<?CGG=ECF9229FEGF?C*+0CCCC9DC7CF7FGDF:997).1:>=F:4;>>E5079??>
@M03506:14:000000000-AKVR1:1:1101:9433:2692 1:N:0:44
ATGAACTCCTACGGGAGGCAGCAGTGGGGAATCTTGCGCAATGGGCGAAAGCCTGACGCAGCGACGCCGCGTGAGGGAAGAAGGCTTTCGGGTTGTAAACCTCTTTCAGGAGGGACGAAGCTACTCGGGTTAATAGCCCAGAGGGTGACGGTACCTCCAGAAGAAGCCCCGGCTAACTACGTGCCAGCAGCCGCGGTAATACGTAGGGGGCAAGCGTTGTCCGGATTTATTGGGCGTAAAGAGCGTGTAGGCGGCCATGCAGGTCCGTCGTGAAAACTCGAGGCTCAACCTCGAGACGCCG
+
CCCCCGGGGFGGGGCGGGGEGGEGFFEFGGFGGGGGGGGGGGGGGGGGDEEGGGGFG>CEGGGGGGGEDGGGGGGGDGGGGGGGGGGGCFGGGGGFGGGGFGGGGGGGFFGGGGGGGGGGDFFFAGGDGGGGGGGGGGGGGGGGDGGFGGDFGECFDF@,?CFGGFGFCCFEGG>CFGGGG=F@FCDC@AFGGGGECEE?FGG9CDEDEG?EGGFGGGGGGGDEE5?F?F?7@C=E*2/8E90**1CCEGGGGGE3/)0*+AC5CC=7*97)*9>?5FG<*7@=58648*9,))0)855B:
@M03506:14:000000000-AKVR1:1:1101:20032:2717 1:N:0:44
ATGAACTCCTACGGGAGGCAGCAGTGGGGAATTTTGGACAATGGGCGCAAGCCTGATCCAGCCATGCCGCGTGCGGGAAGAAGGCCTTCGGGTTGTAAACCGCTTTTGTCAGGGAAGAAACGGTCTGGTCTAATAAACCGGACTAATGACGGTACCTGAAGAATAAGCACCGGCTAACTACGTGCCAGCAGCCGCGGTAATACGTAGGGTGCAAGCGTTAATCGGAATTACTGGGCGTAAAGCGTGCGCAGGCGGCTTTGCAAGACAGATGTGAAATCCCCGGGCTGAACCGGGGAACTGC
+
CCCCCGGGGGGGGGGGGGGGGGGGGGGGGDGGGFGFGGGGGGAFGGGGGGGGGGGGGGGGGGGGGGGGGGGGDGGGGGGGGGGGGGGGGGGGGGGGGGGFGGGGGDGFFFFGGGGGGGGGGGGGDGGGFGGGFGG<FFEFGGGGGGCFGG>EGGGGGGFGGGFDFGGGGCGGGGGCFG@CFGGC:FCFGCCGGGGGGG*BF9FGFCB7CB5?FFGGGE=C@CGGC55E8CCEGGG5C8DGFCC*:>ED=EGDD555:)7DGF7?**<4*:A@F*>+*149D:>GC3*789<())73;:<@*
@M03506:14:000000000-AKVR1:1:1101:21438:2738 1:N:0:44
ATGAACTCCTAGGGAGGCAGCAGTCGAGAATTTTTGACAATGGGGGAAACCCTGATCGAGCGACGCCGCGTGGAGGATGAAGGTCTTCGGGTTGTAAACTCCTGTCATTTGGGAACAAGGCGGACGTATTAACTGTACGTGCGTTGATAGTACCAGAAGAGGAAGAGACGGCTAACTCTGTGCCAGCAGCCGCGGTAATACAGAGGTCTCAAGCGTTGTTCGGATTCATTGGGCGTAAAGGGTGCGTAGGTGGCGCGGTAAGTTGGGTGTGAAATCTCGGCGCTTAACTCCGAAATTGCAT
+
CCCCCGGGGGGGGGGGGGGGGGGGGGGGF7FFGGGDGFEEGGGGCEDEEFGGGFFGGCFFGFDFEFGGGGFGEGGGGGGGAFGGGGGGCG:FGGGGGFDGGGGGGGGGGGFGC8EGFGGGGGDGGGECFGGGGGGGG=FF,DCGGEFGGGGGGGGGGCGGGGGGFFGGGGGCGEGGGGGGGGGGGGG@FFFGGGGFGEGFFGFGG>F8BFGGCGGGC5EGGD=EE>C+CEC6CFEGCEGGGGG=EE:/*2<F57>D*)9CEGF+<*59CDC=:**3:@7<*7:5=::8):::5)))19B**
@M03506:14:000000000-AKVR1:1:1101:15660:2738 1:N:0:44
ATGAACTCCTACGGGAGGCAGCAGTGGGGAATTGTTCGCAATGGGCGCAAGCCTGACGACGCAACGCCGCGTGGAGGATGAAGATCTTCGGGTCGTAAACTCCTTTCGATCGAGACGAATTCCCCTGGGGTGAACAATCGCGGGGGTTGACGGTACCGAGAGAAGAAGCCCCGGCTAACTTCGTGCCAGCAGCCGCGGTATTACGAAGGGGGCTAGCGTTGTTCGGAATTACTGGGCGTAAAGCGCGCGCAGGCGGTCTTCCAAGTAAGTGGTGAAAGCCCGGAGCTCCACTCCGGCATTG
+
CCCCCFGC9EFEGGE,@CGCC,@ECFDFDC,CCFFAFFG;+C<,,C6@:BF<F,EFFGGGFCFGGE:::CC4@@:<C+E=FFCEGFA<FD=FGGCFF485E@BE?FEE<?FFEFDGEECBFFADFGGCDF7FFGG<DFG*<F7>7C@@F7FG*C<F9<7F58*:0AE:CEFCECEGC60+<E>25;CEGGGEF5CGGGE**0+3A;@**2:*8*2:CEGE=1*028/:8CF+<96ECC585:9975>CCE:7):>):3*:C970A>+*2*3/:9*+***29.)**)*)(2)-)))8)7)**
@M03506:14:000000000-AKVR1:1:1101:16979:2748 1:N:0:44
ATGAACTCCTACGGGAGGCAGCAGTGGGGAATCTTGCGCAATGGCCTAACGGCTGACGCAGCGACGCCGCGTGTGGGATGAAGCTCTTCGGAGTGTAAACCACTGTTGCCCGGGACGAACAGCTCGATTAGTCGAGCCTGACGGTACCGGGTGAGGAAGCACCGGCTAACTCCGTGCCAGCAGCCGCGGTAATACGGGGGGTGCGAGCGTTGTCCGGAATCACTGGGCGTAAAGGGCGCGTAGGTGGTTTGATAAGGGTGGGGTGAAAGTCCGGGGCTCAACCCCGGATCTGCCGTGCCGG
+
CCCCCGGGGGGGGGGGGGGGGGGGGGGGGGGGGGGGGGGGGGGGGGGGGGGGGGGGGGGGGGGGGGGGGGGGGGGGGGGGGGGGGGGGGGGFGGGGGGGGGGGGGFGGGGGGGGGGGGGGGGGFGGGGGGGFGGGGGGGGFGGGGGGGGGGGGGGGGGGGFGGGGGGGGGGGGGFEGG?EGGGDGGGGGGEEGGGGGGGGGCEGGDGGE*;C8<AGGDE=CGG7CFGGG58CCEGGGE<C/>EGFGG1;7=+C:EGGF*/*/>::5<CF0+8DGGGD3DCFFF*:5D5:D*-/9<)75555
@M03506:14:000000000-AKVR1:1:1101:13130:2760 1:N:0:44
ATGAACTCCTACGGGAGGCAGCAGTGAGGAATATTGCGCAATGGACGAAAGTCTGACGCAGCGACGCCGCGTGAAGGATGAAGGTCTTCGGATTGTAAACTTCTGTTAAGCGGGAAGAAATACCAGGAAACTGGGGATGACGGTACCGCTAAAGAAAGCACCGGCTAACTTCGTGCCAGCAGCCGCGGTAATACGAAGGGTGCAAACGTTGTTCGGAATCACTGGGCGTAAAGAGTGCGTAGACGGTACGTTAAGCTCGTTGTTTAATCCCCCGGCCTAACCGGGGAAATGCGATGGGAAA
+
CCCCCGGGGGGGGGGGGGGGGGGGGGGGGGGG<FGGGGGGGGGGGGGGGGGGGGGGGGGGGGGGGGGGGGGGGGGGGGGGGGGGGGGGGGGGGGGGGGGGGGGGGGGGGGGGGGGGGGGGGGGGGGGGGGGGGGGGGGGGGGEGGGGGGGGGFGGGGGFGFGGGDGGGGGGGGGGGGGGGGGGGGGGGGGGGGGGGFEGGGGDGGGGGG@ECCGGGGGGFCGGGGGGG>EGFDCFGGGDGGGECEGGGGE6CF5EF:?DCFGGGG7:*3:CF375CDDGCFFD5ED7>87B<BE3>3757)
@M03506:14:000000000-AKVR1:1:1101:22490:2783 1:N:0:44
ATGAACTCCTACGGGAGGCAGCAGTGGGGAATATTGGACAATGGGCGCAAGCCTGATCCAGCAATGCCGCGTGAGGGAGGAAGGCCTTAGGGTTGTAAAGCCCTTTCGGCGGGGACGATGATGACGGTACCCGCAGAAGAAGCACCGGCTAACTTCGTGCCAGCAGCCGCGGTAATACGAAGGGGGCGAGCGTTGTTCGGCTTTACTGGGCGTAAAGGGCGCGCAGGCGGTCCGGGTTGTCGAGGGTGAAGGCCCCGGGCCCAACCTGGGAAGTTGGCCTGAAACGGCCGCACGAGTGAGC
+
<CCCCGGGGFGGGGGGGGGGGGGGGGGGGEGGGGGGGGGDGGFEAFEDGGGGGFGGFFFGGCGGGFFCEGGGGGG,CFGCEEE,<CFDGGGG<FGGGGFFG8FFD=EFDDGEGCC@E@<FE=FCAFGFC>>FG7F@>FGGGGG8@FCCEGCFGG9;@<CEG,<CC:CFEEFGCCG+++;C8:CE>C>*2?81**:/C<EC*/*+<EGGGCFE*:**3:CC8528***:?5:*/78*:8DCFECC*:EG/<C6*1A)*5>)*1*/5*+219*9***+2)**/86+<)*)(1)(0))87)1*0
@M03506:14:000000000-AKVR1:1:1101:23234:2796 1:N:0:44
ATGAACTCCTACGGGAGGCAGCAGTGGGGATTTTTGCGCAATGGGGGAAACCCTGACGCAGCAACGCCGCGGGGAGGATGAAGTCCCTTGGGACGTAAACTCCTTTCGACCCGGACGATAATGACGGTACGGGTGGAAGAAGCCCCGGCTAACTTCGTGCCAGCCGCCGCGGTAATTCGAGGGGGGCGAGCGTCGTTCGGGAATATGGGGCGCTAAGGGCGAGTAGACGGTGCGGTAAGTCACCTTGGAAAGCTCCGGACTTAACTTGTAGCACGCAGCGGCAAATGCCGGGTGTGGGGGG
+
CCCC<E@F@CCEFGGGG7@,8@F@FGCFC;,;CF@@968F+,FGGGDBFDGGG<,,,C7@@7F@8BF7:@C+@7=F+BAEF9B<?E<FBFGFFEECFF79@FDFF,,>B7CF@+@+*>3>*3<@FCCC@<111*1*<BCFAFF,=11<74:><CB,<2=44C:C*<BC5//**::C99C+08/58:C***2*1*21**2**:**+<++*258***/<8*8C*/:FF+<;E1;EC*;C*9+00+3+++20+2**3<6C>*)130+0*+2+*2**01:7)))))./*1:@)))3))0))))8.
@M03506:14:000000000-AKVR1:1:1101:6572:2796 1:N:0:44
ATGAACTCCTACGGGAGGCAGCAGTGGGGAATATTGCGCTAATGCGCGAAAGCGTGACGCAGCGACGCCGCGTGGGGGATGAAGGCCCTCGGGTCGTAAACCCCTTTCGCCAGGGACGAAGGGAAACTGACGGTACCTGGAGAAGAAGTCCCGGCTAACTACGTGCCAGCAGCCGCGGTAACACGTAGGGGACGAGCGTTGTCCGGAATTATTGGGCGTAAAGCGCGCGTAGGCGGTCGGGCAAGTCGGATGTGAATATCCCGGGCTCAACCCCGGCCCTGCCCCCGAGACTCCCCGCCTC
+
CCCCCGFGGGGGGGDGGEGEGGCFGGDEDBCFDEG99FFGDFAFG>FC@@@FCDFBBEEECCGG@FGEGEGG=CFEGC@7CFGGGG8BFEFGEFCFEGDDE,BFGFGGGGEGG@CCGG77:FBBFCFFGFGGDCFGGFGFFCFFGGGCFCFGGDGFFGGGGGECGGGGGGGGFBCCED?CE?:CCEGEGGE>EGCEEC:*:E7F8?8*;AC<@A9FGG8===:C>C>GE5?C8?852:5**:5C5+:/8*/C>+97+**:+395CC51+2:5C33:))995))*:>77-)0)))))7)))7
@M03506:14:000000000-AKVR1:1:1101:9659:2833 1:N:0:44
ATGAACTCCTACGGGAGGCAGCAGTGGGGAATTGTTCGCAATGGGCGCAAGCCTGACGACGCAACGCCGCGTGGAGGATGAAGATCTTCGGGTCGTAAACTCCTTTCGATCGAGACGAATTCCTCGGGGGTGAACAATCCCCGAGGTTGACGGTACCGAGAGAAGAAGCCCCGGCTAACTCCGTGCCAGCAGCCGCGGTAATACGGGGGGGGCAAGCGTTGTTCGGAATTACTGGGCGGAAAGGGCTCGTAGGCGGCCAACTCAGTCGGACGGTAAATCCCTCGGCTTAACCGGGGAATGG
+
CCCCCGGGGGGGGGGGGGGGGGGGGGGGGGGGGGGGGGGGGGGGGGGGGGGGGGGGGGGGGGGGGGGGGGGFGGDGGGGGGGGGFGGGGGGGGEFFFGGGGFGGGGGGGGGGGGGGGGGFGCFFFGGGGGGGGGGGGGGGGGGGEGGGGFGGGGGGCGGDDF>FGGGG?F7CEEE5EFGE+<EEFEGCEFGGGGEGE>8CCFFGFEGDEGGGGGGGCCE8CCG?8EEE>C::CFG5:=)*:EGGG**1:7:CDFGC5>CCC*;CF>EDGG=31/*:>*7*2)7CC73)47*.5>DD:>FFF
@M03506:14:000000000-AKVR1:1:1101:13439:2851 1:N:0:44
ATGAACTCCTACGGGAGGCAGCAGTGGGGAATCTTGCGCAATGGCCGCAAGGCTGACGCAGCGACGCCGCGTGTGGGATGACGGCCTTCGGGTTGTAAACCACTGTCGGGAGGAACGAATACTCGGCTAGTCCGAGGGTGACGGTACCTCCAAAGGAAGCACCGGCTAACTCCGTGCCAGCAGCCGCGGTAATACGGAGGGTGCGAGCGTTGTCCGGAATCACTGGGCGTAAAGGGCGCGTAGGTGGCCCGTTAAGTGGCTGGTGAAATCCCGGGGCCCAACTCCGGGGCTGCCGGTCAGA
+
CCCCCGGGGGGGGGGGGGGGGGGGGGGGGGGGGGGAFGGGGGGGGGEGEGGGGGGGGGGGGGGGGGG@FGE>FFG7FGGGGFGGGGGGGGGGGGGGGGGGGGGGGGGGGGGGGGGGGGGGGGGGGGGGGGGGGGDCFGGGGDEGGGGGGGGGGGGDFGGGGGGEGGGGGGGGFEGGGGGFFEGGGG8?CCEGDFGGG5CGG8CEE5CCEEGGGFGGGGGGGCFGGGDC8:E?FGEDGGGGE=EGF9C<8CGC*7EFEFFGGGDGGC?7FDG47)):))/9<7;?FBD:>DDFF47))))01
@M03506:14:000000000-AKVR1:1:1101:8478:2852 1:N:0:44
ATGAACTCCTACGGGAGGCAGCAGTGGGGAATTGTTCGCAATGGGCGCAAGCCTGACGACGCAACGCCGCGTGGAGGATGAAGATCTTCGGGTCGTAAACTCCTTTCGATCGGGACGAATGATCGGTGACCCAATACGTCATCGGAATGACGGTACCGAGAGAAGAAGCCCCGGCTAACTCCGTGCCAGCAGCCGCGGTAATACGGGGGGGGCAAGCGTTGTTCGGAATTACTGGGCGTAAAGGGCGCGTAGGCGGCCCTCTAAGTCGGACGTGAGATCCCTCGGCCCAACCGAGGAACTG
+
CCCCCGGGGGGGGGGGGGGGGGGGGGGGGGGGGGGGGGGGGGFGGGGGGGGGGGGGGGGGGGGGGGGGGGGGGGCFGEGGGGGGGGGGGGGGGGGGGGGGGGGGGGGGGGGGGCEGGGGGGGFGGGGGGGGGGGGGGGGGGGGGGGDGGCFGGGGGGG@FGGCFFGGGCFG>FGGGGGGFFGGGFGGGGGGFGGGGGGEGGGGGGEDGGGGGDDF8FGG8CEEFGDGDGGGGFGGFGEGEGGGGGGEGG=EGGGGGGBGC5CC?E?<DEGE@39>ECF6FGFFGEE*80CBF:>E>:>>:4
@M03506:14:000000000-AKVR1:1:1101:22515:2886 1:N:0:44
ATGAACTCCTACGGGAGGCAGCAGTAACGAACCTTCCCCAATGCACGAAAGTGTGAGGGAGCGACGCCGCGTGGAGGACGAAGTCCTTCGGGATGTAATCTCCTGTCAGGGGCTACCAAGTTCTGAGGAGCCCCAGAGGAAGAGGCGGCTAACTCTGTGCCAGCAGCCGCGGTAAGACAGAGGCCTCAAGCGTTAGGCGGAATCACTGGGCTTAAAGCGTGTGTAGGCGGGTCGTTAAGTACCTTGTGAAATCCCACGGCTCACCCGTGGAACGGCTGGGGATACTGGCGATCTTGGGCCC
+
CCCCCGGGGGGGGGGGGGGGGGGGGGGGGGGGGGGGGGGGGGGGGGGGDGGGGGGGGGGGGGGGGGGEGGGGGGGGGGGGGGGGGGGGGGGGGEEGGGGFFFFFF?FGFGGGGGGGFGFGFFGGGGGFCGGGFCEEGGGFCFDG?EGGGGGGGGGFGGGGGFFFFFFGGFGGGGGFCF7FGGFG7FFG:FFG:FEGG@EDD8EC9CCGGCC6EE?CC:E?EGG8+A?FGGC**:/:7;DCGC7C?CGCGCFCFGDC6>3)/2C+CC:75<5=FD<79>DG)8:66*:@?D3(85@FFF45)
@M03506:14:000000000-AKVR1:1:1101:16668:2899 1:N:0:44
ATGAACTCCTACGGGAGGCAGCAGTGGGGAATTTTGGACAATGGGGGCAACCCTGATCCAGCCATGCCGCGTGCGGGAAGAGGGCCTTCGGGTTGTAAACCGCTTTTATTCGGAAAGAAGGAGTGCCGGTTGATACCTGGCATGACGGACGGTACTGGATGAATAAGCACCGGCTAACTACGTGCCAGCAGCCGCGGTAATACGTAGGGTGCGAGCGTTAATCGGAATTACTGGGCGTAAAGCGTGGGCAGGCGGTTGGCAAAGTCAGCTGTGAAAGCCCCGGGCTTAACCTGGGAATGTC
+
CCCCCGGGGGGGGGGGGGGGGDFFFFGGGEBDFGGGGGGGGGGGGGGGGGGGGGGCFGFGGGFGGGGEGEGGGGGGGDGGDGGGCEGFGGGGGGGGGFGGFGGGGCFCFFGFF7?FFFF?FFGFFGFGGGGGGGGGGFFGCFGGFFGGGGGGGGGGGGGGGGGGGGGGGGGGDDF:FGCGGG<CGEGGFGCF*=EFBEEGDGDF3<CCE:>EG>8:**2;=7CEECC=?<+2<?FEGE7?5A?EE=*9*21*):7CC;D*39*<+*<D?*<=C*:+:)9*/855=)16<7447@)76)0**
@M03506:14:000000000-AKVR1:1:1101:7153:2908 1:N:0:44
ATGAACTCCTACGGGAGGCAGCAGTAGGGAATCTTCCGCAATGGACGAAAGTCTGACGGAGCAACGCCGCGTGAGTGATGAAGGCTTTCGGGTCGTAAAACTCTGTTGTTAGGGAAGAACAAGTGCTAGTTGAATAAGCTGGCACCTTGACGGTACCTAACCAGAAAGCCACGGCTAACTACGTGCCAGCAGCCGCGGTAATACGTAGGTGGCAAGCGTTATCCGGAATTATTGGGCGTAAAGCGCGCGCAGGTGGTTTCTTAAGTCTGATGTGAAAGCCCACGGCCCAACCGTGGAGGGG
+
CCCCCGGGGGGGGGGGGGGGGGGGGGGGGGGGGGGGGGGGGGGGGGGGGGGGGGGGGGGGGGGGGGGGGGGGGGGGGGGGGGGGGGGGGGGGGGGGGGGGGGGGGGGGGFGGGGGGGGGGGGGGGGGGGGGGGGGGGGGGGGGGGGGGFDFGGGGGGGGGGGGGGGGGGGGGGGGGGGGGGGGGGGGGGGGGGGGEGDGCC9EFGGGCGGGGGFGGGGE=GGGGEGEECC?<FGGGGGG=E5C7EGGGGGGGGC6<EFGGFGG+0;:FC7?6::C0?@5C*).:>>)8<G@65).5)7<30
@M03506:14:000000000-AKVR1:1:1101:18962:2941 1:N:0:44
ATGAACTCCTACGGGAGGCAGCAGTGGGGAATCTTGCGCAATGGGCGAAAGCCTGACGCAGCAACGCCGCGTGTGTGATGAAGGTCTTCGGATCGTAAAGCACTGTCGCGAGGGAAGATACGCCACCGGCTAACATCCGGTGGCTGAGACGGTACCTCGAGAGGAAGCACCGGCTAACTCTGTGCCAGCAGCCGCGGTAATACAGAGGGTGCGAGCGTTGTTCGGAATTATTGGGCGTAAAGCGCTTGTAGGCGGCCTGTCACGTCGCGTGTGAAATCCCCTGGCTTAACCAGGGAAGTGC
+
CCCCCGGGGGGGGGGGGGGGGGGGGGGGGGGGGGGGGGGGGGGGGGGGGGGGGGGGGGGGGGGGGGGGGGGGGGGGGGGGGGGGGGGGGGGGGGGGGGGGGGGGGGGDFDGGGGGGGG9FGGGGGGGGGGGGGGGFGGGGGGGGGGGGGGGGGGGFFGGGGGGCFGFCFGGGGGDDGGGGGGGGGFFFDCFFGGGEGGG5FFGGGGGFGEEGG?EEGEDE8CFGGG>CEC7ACFGFGGGGGGFEDEEGE7:?FCGGEBF><<*:A7EGG):)5CCC***2*7>E5)9?):*.53<55>?**
@M03506:14:000000000-AKVR1:1:1101:22575:2944 1:N:0:44
ATGAACTCCTACGGGAGGCAGCAGTGGGGAATTGTTCGCAATGGGAGCAAGCCTGACGACGCAACGCCGCGTGGAGGATGAAGACCTACGGGCCGTAAATTCCATCCGATCGCGACGAATGGCCTCCGGGGGAACAATCCGGAGGAGTGACGGTACCGAGCGAAGAAGCCCCGGCTAACTCCGTGCCCGCAGCCGCGGTAACACGGGGGGGGCAAGCGATGTACGGAATTACTGGGCGTAGAGGGCTCGTACGCGGCTCACTAGGTCAGACGTGAAATCCCACGGCTTAACTGGGGAACTG
+
8A@C<<-;;CFG@@C,6688B@EF@CF,@@@F,CECEFG,68,6,,8+9CCFFD<FC@,@F:+:F@:F:+=>>+44B+=F??FF<,5,:++8+88+8?<,A?8,,,B==FC++@FE7++><,,,8,:+*5*1>FF8,C:3F7<<C7FFG9<7*CF<,<CC*<:8?50:+*;88*/::<FCFF8A8C;0A:**8/*:C>C8;+2+*28C8C5>/?**8C**;;+3@>**/+3+<CFG5=)***3:E56*8>**9>*)/)*0++:+2*+2**3<9DCF*0***)0:2))042=)9/)).7))*
@M03506:14:000000000-AKVR1:1:1101:21637:3025 1:N:0:44
ATGAACTCCTACGGGAGGCAGCAGTGGGGAATATTGCGCAATGGGCGGAAGCCTGACGCAGCGACGCCGCGTGGGGGATGACGGCCTTCGGGTTGTAAACCTCTTTCGACTTCGACGAAGCCTGTGTCGTTGTGATGCGGTAGTGTGACGGTAGGGGTGGAAGAAGCACCGGCCAACTACGTGCCAGCAGCCGCGGTAATACGTAGGGTGCGAGCGTTGTCCGGAATTAGTGGGCGTAAAGAGCTCGTCGGCGGTGTGTCGCGTAGGCCGTGAAAACCTGCAGCTTAACTGGGGGCGTGCG
+
CCCCCFGGGGGGGGGGGGGDGGGGGGGC:,,C<FEFGCGFGGGGDGG7+@CEFGC<C@FGGGGGGDGCFE:FFEGGD>7FCFC+@FCFFF+FB>FFFG9C>FDGFGGFDECCCFFGCGGCF<>:FFFFGGCFCGGGGCF@**<,6,77FFEBFEGFCFF@F,?CFFFG@<<FEE8*;;8A?:8C*<CC6CGFGE5CCC>F9+*<6CE5@EDGGCCG/8*;F7/:*8;<9+30;*:CC*9;AECG:6=7*::*9=*1;)CC**)**/197D*075:95)*07)9C61:7)**()0)7)))).
@M03506:14:000000000-AKVR1:1:1101:18395:3059 1:N:0:44
ATGAACTCCTACGGGAGGCAGCAGTGGGGAATCTTGCGCAATGGGCGAAAGCCTGACGCAGCGACGCCGCGTGGGGGAAGAAGGCCTTCGGGTTGTAAACCTCTTTCAGGGGGGACGAAGCCACTCGGGTTAATAGCCCAGAGGGTGACGGTACCTTCAGAAGAAGCCCCGGCTAACTACGTGCCAGCAGCCGCGGTAATACGTAGGGGGCAAGCGTTGTCCGGATTTATTGGGCGTAAAGAGCGTGTAGGCGGCTTGGTAGGTCCGCTGTGAAAACTCGAGGCTCAACCTCGAGATGTCG
+
CCCCCGGGGGGGGGGGGGGGGGGGGGGGGGGGGGGGGGGGGGGGGGCFGGGGGGGGGGGGGGGGGGGGGGGFGGGGGGGGGGGFGGGGGGGGGGGGGGGGGGGGGGGGGGGGGGGGGGGGGGGGGGGGGFEGGGGGGGGGGGGGGGGGGGGGGGGGCGGGGGGGGGGGGGGGGGGGGGGGGGGGGGGDFGGGGGGEGGGGCFGGGGEDGEG5EGGGGGE??FGG>C5@@CFFGGGGGGDGG?FGGGGGGGGGGGECEEC2<CGGFGGDCGE:7*:?DF7DFE>GC>CFB5<:@<>:3?BF:
@M03506:14:000000000-AKVR1:1:1101:20001:3065 1:N:0:44
ATGAACTCCTACGGGAGGCAGCAGTGGGGAATATTGCGCAATGGGCGAAAGCCTGACGCAGCAACGCCGCGTGAGTGATGAAGGCCTTCGGGTCGTAAAGCTCTGTCGGAGGGAACGAATGCTCTTGAGGTTAATAGCCTTGAGAAGTGACGGTACCCTCAAAGGAAGCACCGGCTAACTCTGTGCCAGCAGCCGCGGTAATACAGAGGGTGCGAGCGTTGTTCGGAATCATTGGGCGTAAAGGGCGTGTAGGCGGTTTGTTAAGTCATGGGTGAAATCCCTCGGCTCAACCGGGGAAGGG
+
CCCCCGGGGGGGGGGGGGGGGGGGGGGGGGGGGGGGGGGGGGGGGGGGGGGGGGGGGGGGGGGGGGGGGGGEGGGGGGGGGGFGGGGCGGGGGGGGGFGGGGGGGGGGGGGGGGGGGGGGGGGGFDFFDFGFF9FFGGGGGGGGCEFFFGGGEGGGGFGDGGGGF<BFGGGGGGGGGGGFFGGGGGGGGGF7CGGGGGGDCCFGGGGGFEEGGGGGGGEE8AEGGG558@FC+<CFCE9?E59?5=C):EFGGGGGG@CDG*:+000:7C+89<<FD@>42;4CGECEF*.8>38>))7>)
@M03506:14:000000000-AKVR1:1:1101:13004:3066 1:N:0:44
ATGAACTCCTACGGGAGGCAGCAGTCGAGAATCTTCCGCAATGGGCGAAAGCCTGACGGAGCGACACCGCGTGCAGGATGAAGGCCTCCGGGTTGTAAACTGCTGTCACGTTTTAGGAACGAACGAGCGTTAATAGCGCTCGGACTGACCAAGGCGAGAGGAAGCACCGGCTAACTCTGTGCCAGCAGCCGCGGTAAGACAGAGGGTGCAAACGTTGTTCGGAATTACTGGGCATAAAGAGCACGTAGGTGGTGTGCTAAGTCACGTGTGAAATCCCCCGGCCCAACCGGGGAATGGCGCG
+
CCCCCGGGGGGGGGGGGGGGGGGGGGGGGGGGGGGGGGGGGGGGGGGGGGGGGGGGGGGGGGGGGGGGGGGGGGGGGGGGGGGGGGGGGGGGGGGGGGGGGGGGGGGGGGFGGGGGGGGGGGGGGGGGGGGGGGGGGGGGGGGGGGGGGG?FGGGGGGGGGGGGGGGGGGE7FEGGGGGGGGGGGGGGGGGGGGGGCFDGGGGCCE>EDG7EGGFGGCGGCEC8FFGGFGGFGGGGGGFFGGGFC=65CFGGGGGDD=>>FFG?<5*CGF?FFG>FC3C<D5)2:5989GFF))79@4>5<
@M03506:14:000000000-AKVR1:1:1101:10849:3100 1:N:0:44
ATGAACTCCTACGGGAGGCAGCAGTGGGGAATTTTCCGCAATGGGCGAAAGCCTGACGGAGTGACGCCGCGTGGGGGACGAAGGCCTTCGGGTCGTAAACCCCTGTCAGAGGGAAAGAAGGGTGTCGGTGTGAATAGCGCCGGCATCTGACGGTACCTTCCGAGGAAGCCCCGGCCAACTCTGTGCCAGCAGCCGCGGTAAGACAGAGGGGGCAAGCGTTGCTCGGAATCACTGGGCGTAAAGGGCGCGTAGGCGGGATGGCAAGTCGGTCGTGAAATCCTTCGGCTCAACCGAAGAACGC
+
CCCCCGGGGGGGGGGGEGGGGGGEEFFGGGGGGGGGGGDGGGGGGGGEGGGFCFGGDGGE@FGGGGGGGEEEGGGGGGDGCFEGGGGGGGGGGGGGGFC?DGFGGGGGGGGGGDDFFCFGGDCCCDFGFFGGGGC9BGGFGGGDGGGGFGDGGGG*?FFF+*=FBFCB7FEGGGDDGFGGFGGCFGGFCCE>EFGGGGGCCFCFFGGGFGGEGGGGGGEEC8ACCE*;CCG6FFFEFD):5:F7C:E:C7**CCCC=3CC5>56C*055)2<CD45C4DD76*5C>DD<F?:BE:>:@@))
@M03506:14:000000000-AKVR1:1:1101:16152:3105 1:N:0:44
ATGAACTCCTACGGGAGGCAGCAGTCGGGAATTTTGCGCAATGGACGAAAGTCTGACGCAGCAACGCCGCGTGAGGGATGAAGGCCTTCGGGTTGTAAACCTCTTTTCTCAGGGACGATGATGACGGTACCTGAGGAATAAGCCACGGCTAACTACGTGCCAGCAGCCGCGGTAATACGTAGGTGGCAAGCGTTGTCCGGATTTACTGGGCGTAAAGAGCGCGCAGGCGGTCGTTCAAGTCGCGTGTGAAAGCCCCCGGCTCAACTGGGGAACGGCACAGGAAACTAGCGGGCTTGAGTTC
+
CCCCCGGGGGGGGGGGGGGGGGGGGGGGGGGGGGGGGGGGGGGGGGGGGGGGGGGGGGGGGGGGGGGGGGGGGGGGGGGGGGGGGGGGGGGGGGGGGGGGGGGGGGGGGGGGGGGGGGGGGGGGGGGGGGGGGGGGGGGGGGGGGGGGGGGGGGGGGGGGGGGGGGGGGGGGGGGGGGGGGGGGGGGGGGGGFDGGC97ECGGGGGGGGGGGGGGGFGGGGGGDGEGGGGGGGEGGFGDEGGGGGGGGGGFFFGG<5>DG=EGGG7EFGG*<DCGEC:DFGFFCC479:DF9>>FB760**
@M03506:14:000000000-AKVR1:1:1101:24612:3114 1:N:0:44
ATGAACTCCTACGGGAGGCAGCAGTCGAGAATTTTTCTCAATGGGGGAAACCCTGAAGGAGCGACGACGCGTGGAGGATGAAGGCCTTCGGGTTGTAAACTCCTGTCATTTGGGAACAAGTGCCGGTACGTAACTGCTACCGGCTTGATAGTACCAGAAGAGGAAGAGACGGCTAACTCTGTGCAAGCAACCGCGGTAATACAAAGGTCTCAAGCGTAGTTCGGTTTCATTGGGAGTAAAGGGGGCGTAGGTGGTGTCGCAAGTCGGGTGGGAAAGTTCGGAGCTTAACTACGAAACTAGT
+
@A@-@,6@FE--BFFD>@F7;BFFFCFFGGFAF<EG,6,6C<,CDGGCFG86@F66E,<,6,+@@C+@@C:@CFC==?FF,FGG,,:A,BCFGC>FGGGEA=BC8F,,C,BEG7FF4FFFFF,,>FF7+BF<<+C83,BF=3++@>><CGAFGGC=<F,@>,,@FF7F:D7C@*>,6>><>77>,@7CF,24=<E**4:?4+5+7:+4>;2C+++*3*3/<:;C**12+3+3A**2*+2<?F***1:7*:*+2**1*093/*)++9*)/)*8DC4*:9*1)))**/:*62*.)0555@***
@M03506:14:000000000-AKVR1:1:1101:15990:3177 1:N:0:44
ATGAACTCCTACGGGAGGCAGCAGTGGGGAATCTTGCGCAATGGGCGAAAGCCTGACGCAGCAACGCCGCGTGTGTGGTGAAGGTCTTCGGATCGTAAAGCACTGTCGCGAGGGAAGATACGCCCACCGCTAACACCGGTGGGCTCAGACGGTACCTCGAGAGGAGGCACCGGCTAACTTTGTGCCAGCAGCCGCGGTAATACAGAGGGTGCGAGCGTTGTTCGGAATTATTGGGCGTAAAGGGTGCGTAGGTGGCGCCGTAAGTGGGGTGTGAAATCCCGAGGCTTAACCTCGGGACTGC
+
CCCCCGGGGGGGGGGGGGGGGGGGGGGGGGGGGGGGGGGGGGGGGGGGGGGGGGGGGGGGGGGGGGGGGGGGGGGGGGGGGGGGGGGGGGGGGGGGGGGGGGGGGGGGGGGGGGGGGGGGGGGGGGGGGGDEGGGFEGGGGGGGGGGGFGGGGGGGFGGFGGGGGGGGGGGGGGGGGGGGGGGGGGGGGGGGGGGGGGGGGGGGGGGGGDEGGCEGGGGGGGGDGEGGFGGGFGGGG*9EGFFGGEED8==E:9EFC:DDC57F00CDGCG><C7EFBGFD>BGDF76AFF2@FFFFFFF:
@M03506:14:000000000-AKVR1:1:1101:10290:3183 1:N:0:44
ATGAACTCCTACGGGAGGCAGCAGTCGGGAATTTTGGGCAATGGGCGAAAGCCTGACCCAGCAACGCCGCGTGAAGGATGAAATCCCTCGGGATGTAAACTTCGCAAGAACGGGAAGAATAAGCGAGAGTTAATATCTTTCGCGATGACGGTACCGTTTGTAAGCTCCGGCTAACTCCGTGCCAGCAGCCGCGGTAATACGGGGGGAGCAAGCGTTGTTCGGATTTACTGGGCGTAAAGGGCGCGTAGGCGGCCACCACAAGTCGATTGTGAAATCTCCGGGCTTAACCCGGAAAGGTCAA
+
CCCCCGGGGGGGGGGEEEFGGGGGGGGGGGGGGGGFDEGGGGGGCEECCGGGGGDGGFGGCFGGGGGGGGGGGEFGGGGGGGGGGGGE8FGGGGGGGFGGGGGGGDGGFFGGGGEGGFGGFF9AFCFDGGGGAFFGGGGGGCE::FFBFGGGGGC><FGGGGGG9CGFGDFECCGGFGGGDCCFGGGGGGGDGDGGGCFG>8EDEGEEGGG8C8EC>;CF8E*;EFFFGGGGC*2:C8F75CECEE5CEG*:):=DCFGCF=FFGGEGG>+6?C7CDFG)97@GF):FAG3135@5569)9
@M03506:14:000000000-AKVR1:1:1101:13078:3189 1:N:0:44
ATGAACTCCTACGGGAGGCAGCAGTGGGGAATCTTGCGCAATGGCCTAACGGCTGACGCAGCGACGCCGCGTGTGGGATGAAGCTCTTCGGAGTGTAAACCACTGTTGCCCGGGACGAACAGCTCGATTAGTCGAGCCTGACGGTACCGGGTGAGGAAGCACCGGCTAACTCCGTGCCAGCAGCCGCGGTAATACGAAGGGGACTAGCGTTGTTCGGATGTACTGGGCGTAAAGCGCGCGTAGGCGGATCGCTAAGTCAGGGGTGAAATCCCAGGGCTCAACCCTGGAACTGCCTTTGATA
+
CCCCCGGGGGGGGGGGGGGGGGGGGGGGGGGGGGGFGGGGGGGGGGGGGGGGGGGGGGGGGGGGGGGGGGGGGDGGGGGGGGGGFGGGGGGFGGGGGGGGGGGGGGGAFGGGGGGGGGGGGGGGGGGGGGGGGGGGGGGGGGGGGGGGGGGGGGGGGGGGGGGGGGGGGGGGGGGGGGGGGGGGGGGGGGGGGGGCCCEGGGGGGGGGGGGGGGGGGGGGGGGGGGGGGGGGGGF=EEGEGGDGGDGDGDGGGGGCC6*7:CDEG3+:?F7<CDCEG:CCFFFGG)78:C@?6?6B94=?9
@M03506:14:000000000-AKVR1:1:1101:25363:3191 1:N:0:44
ATGAACTCCTACGGGAGGCAGCAGTGGGGAATATTGCGCAATGGGCGAAAGCCTGACGCAGCGACGCCGCGTGAGGGATGAAGGCCTTCGGGTTGTAAACCTCTTTCAGCAGGGACGAAGCGAAAGTGACGGAACCTGCAGAAGAAGCACCGGCCAACTACGTGCCAGCAGCCGCGGCAAGACGTAGGGTGCAAGCGTTGTCCGGTGTTCGTGGGCGGTAAGAGCTCGTAGGCGGTGTGTCACGGCGGACGGGAAGACTCGGGGCTCATCCCCGGCCCTGAGGCTGATAATGTGCGGCTAG
+
CCCCCF@@6-EECF@@FGE;C,,CCFGGGG,CCFEAF7FG7:FFE<:FGEEF?EE,C:B:CFB+86CB:4>+7+4EEDCCEAE8FGGGFFGGG7>:?<BF8?EFGGF9FD<FFC73::F::CFD=FGCAFGG+>@F,,,@<9,3><:FC,3>::>CEFFFGF::*@CFD:C,4FE7@*=F::CE**/;C;C/+0<@E8**2+2**/:2*+*2;*/;E****3++*3<CC***+/88*;**++3*7*:32:C*/:/**0222:/:*):C+*+017)*/)17*0)2*)*/)*1-1**)))0)7
@M03506:14:000000000-AKVR1:1:1101:24572:3223 1:N:0:44
ATGAACTCCTACGGGAGGCAGCAGTCGAGAATTTTTCTCAATGGGGGTAACCCTGAAGGAGCGACGCCGCGTGGAGGATGAAGGTCTTCGGGTTGTAAACTCCTGTCATTTGGGAACAATGCGCCGAATTTAACTGGTTCGGCGTTGATAGTACCCGAAGAGGAAGAGACGGCCAACTCCGCGCCAGCAACCGCGGTAATACAGAAGTCACAAGCGTTGTTCGGATTCATTGGGCGCAAAGGGTGTGTAGGCGGCGTCGTAAGTCAGGTGTGAAATCTCGGGGCTTCACTCCGATACTGCA
+
ACBC@6ECDCFGCDG,:CC7FFFGGDFDGFGFF6CEFGFGGGGGD,@+BCC,,6,:C6CCC,F+:FGFFF7+@CGGG=,A=9AA=E<,AFCCF?+BDEG9BB,,:,BF9FGFFD8,+BF=9=3+8=7++3,<,C3=DFFF7F>E3@**=DFF;,3,@*><:7,,>5>3<A****42=<F,C*=**4:*?F+<CC8*:88:@C9<7+3<+++<+A*CGEG8CFEG8*/<@CF9+7/?*17:7C=FE*1/02C+/CE3EB3)1:CFC734<9+>:0:7*0***)0*1)*14**475)0.7@11
@M03506:14:000000000-AKVR1:1:1101:20815:3241 1:N:0:44
ATGAACTCCTACGGGAGGCAGCAGTAAGGAATATTGGTCAATGGACGCAAGTCTGAACCAGCCATGCCGCGTGGAGGATGAAGGTCCTCTGGATTGTAAACTTCTTTTATCTGGGAAGAAATCCATGAATTCTTTCGTGGTTGACGGTACCAGATGAATAAGCACCGGCTAACTCCGTGCCAGCAGCCGCGGTAATACGGAGGGTGCAAGCGTTATCCGGATTCACTGGGTTTAAAGGGTGCGTAGGTGGGTTGGTAAGTCAGTGGTGAAATCTCCAGGCTTAACTTGGAAACTGCCATTG
+
CCCCCGGGGGGGGGGGGGGGGGGGGGGGGGGGGGGGGGGGGGGGGGGGGGGGGGGGGGGGGGGGGGGGGGGGGGGGGGGGGAFGGGGGGGGGGGGGGGGDGGGGGGGGGGGGGGGGGGGGGGGGGGG9FFGGGGGGGGGGGFGGGGGGGGGCFGDFGAGGGGGGGGGGGGGGGGGGGF7CDGFGGGGGGGGGG>CGGGGGEGGG6:EFCGGGGDEGGGCGGD=EFC;7CCE5*=;F@FGGGGGEGGGGGFDEGGGGC?DDGFGF79?CF*2=FDCCF4DG5;?79@*727@<F48=FFF??
@M03506:14:000000000-AKVR1:1:1101:20618:3249 1:N:0:44
ATGAGCTCCTACGGGAGGCAGCAGTGGGGAATTGTTCGCAATGGGCGCAAGCCTGACGACGCAACGCCGCGTGGAGGATGAAGACCTTCGGGTCGTAAACTCCTTTCGATCGAGACGAATGGCCTCCGGGTCAACAGCCCGGAGGAGTGACGGTACCGAGAGAAGAAGCCCCGGCTAACTCCGTGCCAGCAGCCGCGGTAATACGAAGGGGGCGAGCGGTGTTCGGAATTACTGGGCGGAAAGCGCGCGCAGGCGGTCTTCCAAGCCAGTGGTGAAAGCCCGGAGCTCAACTCCGGAACTG
+
CCCCCGGGGGGGGGGGGGGGGGGGGGGGGGGGGGGGGGGGGGGGGGGGGGGGGGGGGGGGGGGGGGGGGGGGGGGGGGGGGGGGGGGGGGGGGGGGGGGGGGGGGGGGGGGGGGGGGGGGGGGGGGGGGGGGGGGGGGGGGGGGGGGGGGGGGGGGFGFGGGGGGGGGGGGDGGGGGGGGGGGGGGGGGGGGGGGGGGGGGGCFGFGGGGGGG*:CEG*2C*ACEGG=CFGGFFGGDE):5=5FGDGGGGGGGGGG?D<F?EF9F*:CCCFF>D>FGFD7*87==>CF?=F276>55>)96
@M03506:14:000000000-AKVR1:1:1101:15560:3281 1:N:0:44
ATGAACTCCTACGGGAGGCAGCAGTTAGGAATTTTGGGCAATGGGCGCAAGCCTGACCCAGCAACGCCGCGTGGGTGACGAAGGCCTTCGGGTTGTAAAGCCCTTTTCTGGGGGAAGATGATGGCGGTACCCCAGGAAGAAGCACCGGCTAACTACGTGCCAGCAGCCGCGGTAATACGTAGGGTGCGAGCGTTGCCCGGATTTATTGGGCGTAAAGGGCGCGTAGGCGGTCACGCACGCCCGTTGTGAAATCGCTCGGCTCAACGGGGCGGGGTCAGCGGGTACGGCGCGGCTGGGGCAA
+
CCCCCGGGGGGGGGGGGGGGGGGGGGGGGGGGGGGGGGGGGGGGGGGGGGGGGGGGGGGGGGGGGGGGGGGGGGGGGGGGGGGGGGGGGGGGGGGGGFGGGGGGGGGGGGGGGGGGGGGGGGGFGGGGGGGGGGGGFGGGGGCGGGGGGFGGGGGGDGGGGGGGGGGGGEEGFDGDFGD7FFGGFGCEGGGGGGGGGGGG5*;+<CCCGGGE*/;CFGEGD=EGGEE6EGGECCGFEC<EC*>::5ADCC<<CCC*28D3*7C6C*:1/)1<DGD545>DD)7CEDD57)79D3.7)3)7)
@M03506:14:000000000-AKVR1:1:1101:18373:3283 1:N:0:44
ATGAACTCCTACGGGAGGCAGCAGTGGGGAATCTTGCGCAATGGCCTAACGGCTGACGCAGCGACGCCGCGTGTGGGATGAAGCTCTTCGGAGTGTAAACCACTGTTGCCCGGGACGAATAGCTCGATTAATCGAGCCTGACAGTACCGGGTGAGGAAGCACCGGCTAACTCCGTGCCAGCAGCCGCGGTAATACGGGGGGTGCGAGCGTTGTCCGGAATCACTGGGCGTAAAGGGCGCGGAGGTGGTTTGATAAGGGTGTGGGGAAAGTCCGGGGCTCAACCCCGGATCTGCCGTGCCGC
+
CCCCCGGGGGGGGGGGGGGGGGGGGGGGGGGGGGGGGGGGGGFGGGGGGGGGGGGGGGGGGGGGGGGGGGGFGCFGGGGGGGGGDFGGGGGGGGGGGGGGGGGGGGGGGFGGGGGGGGGGGGGGGGGGGGGGGB8FGFFGGGGGGGFGCFGEGGGGGCGGGGGGGGEGGGGGGGGGGGDFEGGGGEGEEECCFFFGGGGGGGGGGEEEG*;EGGGGG5CC9@F7<>CC***/*<CEGGGC*/:C77C*/:E?>?FFGF9C7>D55*C<F><7CCCE33CGDF>CE5)8:5=<@4>>EFFF)
@M03506:14:000000000-AKVR1:1:1101:17770:3299 1:N:0:44
ATGAACTCCTACGGGAGGCAGCAGTGGGGAATTGTTCGCAATGGGCGCAAGCCTGACGACGCAACGCCGCGTGGAGGATGAAGATCTTCGGGTCGTAAACTCCTTTCGATCGGGACGAATGATCGGTGACCCAATACGTCATCGGAATGACGGTACCGAGAGAAGAAGCCCCGGCTAACTCCGTGCCAGCAGCCGCGGTAATACGGGGGGGGCAAGCGTTGTTCGGAATTACTGGGCGTAAAGGGCGCGTAGGCGGCCCTCTAAGTCGGACGTGAAATCCCCCGGCTCAACCGAGGAACTG
+
CCCCCGGGGGGGGGGGGGGGGGGGGGGGG7FFGGGGGGGGGGGGGGGGGGGGGGGGGGGGGGGGGGGGGGGCGG7FGGGGGGGGGGGGGGGGFGGGGGGGGGGGGGGGGGGGGGGGGGCFDFGGFGGGGGFGGGGGGGGGGGGGGGGGGGGGGGGGGGGFFGGGGGGGGFGGGGGGGGGGGGGGGGGFGGGGGGE5CE8EEGGGGGGGCCC8C5:EF=?=?C8E>EGCEGGG79AFGGGDEFGGGGDGGE55*6CG=5C*:?DE9*?CC977DD5C7=><<371>555)28?B))7:))7*
@M03506:14:000000000-AKVR1:1:1101:11048:3311 1:N:0:44
ATGAACTCCTACGGGAGGCAGCAGTAGGGAATTTTGCGCAATGGACGAAAGTCTGACGCAGCAACGCCGCGTGCAGGAAGAAAGCCTTCGGGTCGTAAACTGCTTTTAAGGGGGACGATTATGACGGTACCCCTAGAATAAGGATCGGCTAACTCCGTGCCAGCAGCCGCGGTCATACGGAGGATCCAAGCGTTATCCGGAATTACTGGGCGTAAAGAGTTGCGTAGGCGGCACAGTAAGCAGGCAGTGAAAGCGTGTGGCTCAACCATACAGCTATTGTCTGAACTGCTAAGCTAGAGCA
+
CCCCCGGGGGGGGGGGGGGGGGEGFGGGGG@FGGGEGGGGCEGGGGGGGGGGGGFFGEGGGGGGGGGGGGGGEFFGGFGGGGGGGGGDFGGGGGGGGGGGGGGGGGGGGGGGGGGGGGGCGGFGGGDCGDFGGGFFGGGGGGFGFFFGCFGG,EFGEFCFGFFFGGGGGE<F@F@CEGGCGGGGDGGGCEGC*<*=>FGD8EFFC@FGGFFGGG>FGFFGCCE*?55CGE8*:CCECFFGDGGC=ECFFDG?FFG<C5CDF:4C<5C59*0709<C7FGFC?6<+0:6)?@<FF**6@4*)
@M03506:14:000000000-AKVR1:1:1101:16515:3312 1:N:0:44
ATGAACTCCTACGGGAGGCAGCAGTGGGGAATTGTTCGCAATGGGCGCAAGCCTGACGACGCAACGCCGCGTGGAGGATGAAGACCTTCGGGTCGTAAACTCCTTTCGATCGAGACGAATAGCCTTCGGGTGAATAGCCTGGAGGAATGACGGTACCGAGAGAAGAAGCCCCGGCTAACTACGTGCCAGCAGCCGCGGTAATACGTAGGTGGCAAGCGTTGTCCGGATTTACTGGGCGTAAAGAGCGCGCAGGCGGTCGGATTAGTCGCGTGGGAAAGCGCCCGGCGCAACTGGGGAGGGG
+
CCCCCGGGGGGGGGGGGGGGGGGGGGGGGGGGGGGGGGGGGGGGGGGGGGGGGGGGGGGGGGDGGGGGGGGGGGGGGFGGGGGFGGGGGGGGGGGGGGGGGGGGGGGEGGGGGGGGGGGGGGGGGGGGGGGGGGFGGGDGGGEGGGGGFFGGEGCCFGDGGGGDGGFFF@FEEGGDCGGFGGGFFCCGFGGGG:@FGGGGGGCFGGGGDGFGG6CFFG5?EGGGGG*;EGEGFFFFFGC5EGGGGCECEG5CCCDG*01>5:56<*9CEDEF)5769<5)9>ECE>);1<5(/)5:553))
@M03506:14:000000000-AKVR1:1:1101:18666:3315 1:N:0:44
ATGAACTCCTACGGGAGGCAGCAGTGGGGAATATTGCGCTAATGCGCGAAAGCGTGACGCAGCGACGCCGCGTGGGGGATGAAGGCCTTCGGGTCGTAAACCCCTTTCGCCAGGGACGAAGGGAAACTGACGGTACCTGGTGAAGAAGTCCCGGCTCACTACGTCCCACCAGCCGCGGTAACCCGTAGCGGACGAGCGTTGTCCGGAATTATTGGGCGTTAAGCGCGCGTAGGCGGCCTTGCATGTCGGCGGTGACAATTACGCGCGCAACCCGGCACGTGCACCCGATACTGCTCGACTT
+
-ACCCGGGGGGGGGGGGCEGGGGGGGGFGGDFFFF9<CFGGDGGG7:@7C+@FFFGECBF@FGE@@ECCEFC@FF:CFD?+BDB8FE,BF<@FFFF:8,<DF=FBBFGFCCF:<7<FE<7*@*38,:FC,D*FCC>3F:F,6,8,CBFFGGFC7F@*,?BCF*42*<,+*4*FFE:1*/:*3+**28A*:CEGEGG58EC:;<988*8AECDF+<*88**;/:+:88:*2:**<8C*1/+0<0+03<*****157<<@**0<C**)*1:)*.*11/)01**..0:))0()))16*0).)))
@M03506:14:000000000-AKVR1:1:1101:19595:3323 1:N:0:44
ATGAACTCCTACGGGAGGCAGCAGTGGGGAATTGTTCGCAATGGGCGCAAGCCTGACGACGCAACGCCGCGTGGAGGATGAAGATCTTCGGGTCGTAAACTCCTGTCGAGCGGGACGAACACCTATCCGGCTAACATCCGGAGAGGCTGACGGTACCGCTAAAGGAAGCCCCGGCTAACTCCGTGCCAGCAGCCGCGGTAATACGGAGGGGGCTAGCGTTATTCGGAATTATTGGGCGTAAAGGGCGTGTAGGCGGCGTCGTGTGTCCCATGTGAAAGCCCTCGGCTCAACCGGGGAACTG
+
CCCCCGGGGGGGGGGGGGGGGGGGGGGGGGGGGGGGGGGGGGGGGGGGGGGGGGGGGGGGGGGGGGGGGGGGGGGGGGGGGGGGGGGGGGGGGGGGGFGGGGGGGFGGGGGGGGGGGGGGGGGGGGGGGGGGGGGGGGGGGGGGGGGGGGGGGGGGFGGGGGGGGGGGGGGGGGGGGGGGGGGGGGGGGGGGGGGGGEE5CE?GFCCEGDGC>C5FFECD=FGFGGG5;@CGGGFFGGGGCGGGGGGCGG6<D?CGE)>C7EGGGGG*CCFFDGDC76*9CFFGDEGFFGF?@@EF3)066
@M03506:14:000000000-AKVR1:1:1101:11716:3338 1:N:0:44
ATGAACTCCTACGGGAGGCAGCAGTGGGGAATATTGGACAATGGGCGCAAGCCTGATCCAGCCATGCCGCGTGGGTGATGAAGGCCCTAGGGTTGTAAAGCCCTTTCGGCGGGGAAGATAATGACGGTACCCGCAGAAGAAGCCCCGGCTAACTTCGTGCCAGCAGCCGCGGTAATACGAAGGGGGCTAGCGTTGCTCGGAATCACTGGGCGTAAAGCGCACGTAGGCGGGTTCTTAAGTCAGGGGTGAAATCCTGGAGCTCAACTCCAGAACTGCCCTTGATACTGAGAATCTTGAGTCC
+
CCCCCGGGGGGGGGGGGGGGGGGGGGGGG@FG,FGGGGGGGGGGGGGGGGGGGGGGGGGGGGGGGGGGGGGGGGGGGGGGGGGFGGGGGGGGGGGGGGGGFGFGGGGGGGGGEGEGGGGGGGGGGGGGGDGGGGGGGGGGGGGGGGGGGGGGGCFGGGGDFGGGGGGGGGGGGGGEGGGGGGGGGGGEGGGGGGGGGGGGGGGF?FEGGGGGGGEGGFEGGGE8ECECCGGEGFCFGFGGGGGFGEEDDFCCFFGCEFFFEFGGGC?7+7C?FFGGC4C5DFFDG=FF>C8AF=FFFFF4@
@M03506:14:000000000-AKVR1:1:1101:23185:3393 1:N:0:44
ATGAACTCCTACGGGAGGCAGCAGTGGGGAATCTTGCGCAATGGCCTAACGGCTGACGCAGCGACGCCGCGCGTGGGATGAAGTTCTTCGGAGTGTAAACCACTGTTGCCCGGGACGAAAAGCTCGATTAATCGAGCCTGACAGTACCGGGTGAGGAAGCACCGGCTAACTCCGTGCCAGCAGCCGGGGTAATAAGGGGGGTGCGAGCGTTGTCCGGTATCACTGGGCGTAAAGGGCGCGTAGGTGGTTTGATAAGGGTGTGGTGAAAGGCCTGGGCACACCCCCGGAATGGCCGTGCCGT
+
CCC@CA@CCC<FGDGGCEEGGGFECFEFGEFEDGFGC:CCECEF8,C8@EFEDDFCF7@F+++67@FF@FC+=F>FG,,?,?95C9FG<<FFF:FE5,C5FGC,,8CDFCG>FF78C+++3,:FC@+::+8,@*3DC3@,,6<DEGCGGC>FE7F7F7,CCC,1<*<*7,7,?B***4?2<FC7***/:?8+<E++<CECDG5*88?8*2/:AC7?51:*+3<C+08****;*0:85=)://*2<+:D*25+203*3)01*29:*:+02*/)*/9*1)*9*0)*/8).(*/(./.8::<>0
@M03506:14:000000000-AKVR1:1:1101:7741:3397 1:N:0:44
ATGAACTCCTACGGGAGGCAGCAGTAGGGAATCTTGGTCAATGGGGGCAACCCTGAACCAGCGACGCCGCGTGGAGGACGACGGCCCTTGGGTCGTAAACTCCTTTTGCCGGGGAAGAATGATGACGGTACCCGGCGAATAAGCCACGGCTAACTACGTGCCAGCAGCCGCGGTAATACGTAGGTGGCGAGCGTTGTCCGGATTTACTGGGCGTAAAGCGCGCGTAGGTGGCTTTGCAAGTCCTGTCGTGAAAGGTCGCGGCCCAACTGCGACAGTGCGGAGGGTCCTGCAAGGCCTGAGG
+
CCCCCGGGGGGGGGGGGGGGGGGGGGGGGGGGGGFGGFGGGGGGGGGGGGGGGGGGGGGGGFCFGGGGGGGGFGGGGGGGGGGGGGGGGGFGGGGGGFGGGGGGFDFFGGGGGGGGDGFGGCFGGGGGGGFGGGGGGGDFGGGGGGGGDEG>CCFGGGFFFGGGGGGGDEGGE8E5CGGGCFDG@CCGGCEEC?EGGGGG>EG>9C?C?F5CGE?EFGGGEEGG5?EGEGGF8FGGGG>FGFFFFGGG5E+:::5=E5CCCD9E=559FGC>G)9CF=DD).7**)1*-*)5BF:)0>>FF
@M03506:14:000000000-AKVR1:1:1101:21826:3403 1:N:0:44
ATGAACTCCTACGGGAGGCAGCAGTGGGGAATTGTTCGCAATGGGCGCAAGCCTGACGACGCAACGCCGCGTGGAGGATGAAGACCTTCGGGTCGTAAACTCCTTTCGATCGAGACGAACAGCCTTCGGGTGAACAATCCGGAGGTCTGACGGTACCGAGAGAAGAAGCCCCGGCTAACTCCGTGCCAGCAGCCGCGGTAATACGGGGGGGGCAAGCGGTGTTCGGAATGACTGGGCGTAAAGGGTTCGTAGGTGGCAAACTAAGGCAGACGTGAAATCCCTCGGCTTAACCGTGGGACTG
+
CCCCCFGGGGGGGGG@EGGGGCFGGGGGGGEGGGGGFGGGGGFCCFEFGGGGGFCGGGGGGGGCGGGGGGGCGGGGGEGGGGGGFEGCF=BGGGEGFGFDCFFGDEGGGGGE7F8FGGDEGC@CFGFFCFFEFGGGGFFFGGG7*>DGGCF@CFFCGGGEGGFFFGGGG71*4=EG7:FFFFG**1FGDCF>F>CCDD*/C<@GGDGCEGGC>58@5C:;*2*+28*1880<9?*/58)::7CF5*2/?:**9+0*;)**2AC0<*0**9:75*15*=7*9<)*/0*)4**)000))8>))
@M03506:14:000000000-AKVR1:1:1101:11501:3411 1:N:0:44
ATGAACTCCTACGGGAGGCAGCAGTAAGGAATCTTGGACAATGGCCGCAAGGCTGATCCAGCCATGCCGCGTGCAGGATGAAGGCGCTCTGCGTCGTAAACTGCTTTTACTCGGGAAAAAACCCCTGCTTTCCAGCGGGGCTGATTGTACCGAGAGAATAAGGGACGGCTAACTTCGTGCCAGCAGCCGCGGTAATACGAAGGTCCCAAGCGTTATCCGGATTTATTGGGTTTAAAGGGTGCGTAGGCGGCTTATTAAGTCAGTGGTGAAAGCTCCATGCTTAACATGGAACTTGCCATTG
+
CCCCCGGGGGGGGGGCGGGGGGGGGGFGGGGG<FGGGGFFGDF<@FCGGGGGGGGFFFFCDFEGGFG<FFFGGDGFGEGGGFA8CFGGGFGFGGCCFF?D<FG9EFEFF?FDFGEDEC8FFFFCFGDGGFGDEGDCC7BFDF<FFGGFD=@FEGGGG,F9<CFGGGGG>CEEAFFCCFFDFFGFGDFFGGCCB*;CFECG58:@:</9E8F5CE8F7@*/;8:+EGC7E>:C8<++<C50:CE55*76:*55>7?D+9CG7?DEGFFGF=:=5>CFGBG6DF=709C77*1(9@*/?74=4
@M03506:14:000000000-AKVR1:1:1101:14038:3415 1:N:0:44
ATGAACTCCTACGGGAGGCAGCAGTGGGGAATTGTTCGCAATGGGCGAAAGCCTGACGACGCAACGCCGCGTGGAGGACGAAGATCTTCGGGTCGTAAACTCCTGTCGAGTGGGAAGAACACCTGTCGGGTGAACAGCCTGGGAGGCTGACGGTACTACTAAAGGAAGCCCCGGCTAACTCCGTGCCCGCAGCCGCGGTAATACGGGGGGGGCAAGCTTTGTTCGGAATTACTGGGCGTACAGGGCTCGTAGGCGGCCAACTCAGTCGGCCGGGAAATCCCCAGGCTCAACCTGGGCACTG
+
CCCCCGGGGGGGGGGEGEGF7FGGGGFFGECCFFGGGGGGEEFFGGCECFEGGGGGGGGGGGGGGGE=FCF:@E7=FGGGGGGGGGDGFGEFECCFFGEFFFFGGBF<FEFGGDGFFFEGFG+3FFGFCC@:+EFGCDFFFFG,<FGGC7FG>FGD,@FFGCGFC:FGGG>F@FGGECFA>F7FCFC+=F<:CFGEEEC/C9<7EEE5?C***:;C5+3:@C*2;CEE8E7E7<CFGG5***+2256DG*:*79CC=))*1*2+<:C*/)/0/))2*/*27)7*2;C),2.4)).5)0)))
@M03506:14:000000000-AKVR1:1:1101:10703:3460 1:N:0:44
ATGAACTCCTACGGGAGGCAGCAGTCGGGAATTTTGGGCAATGGGCGAAAGCCTGACCCAGCAACGCCGCGTGAAGGATGAAATCCCTCGGGATGTAAACTTCGCAAGAACGGGAAGAATAAGCGAGAGTTAATATCTTTCGCGATGACGGTACCGTTTGTAAGCTCCGGCTAACTCCGTGCCAGCAGCCGCGGTAATACGGGGGGAGCAAGCGTTGTTCGGATTTACTGGGCGTAAAGGGCGCGTAGGCGGCCACCGCAAGTCGATTGTGAAATCTCCGGGCTTAACCCGGAAAGGTCAA
+
CCCCCGGGGGGGGGGGGGGGGGGGGGGGGGGGGGGGGGGGGGGGGGGGGGGGGGGGGGGGGGGGGGGGGGGGGGGGGGGGGGGGGGGGGGGGGGGGGGGGGGGGGGGGGGGGGGGGGGGGGGGGGGGGGFGGGGGGGGGGGGGGGGGGGGGGGGGGGGGGGGGGGGGGGGGGGGGGGGGGGGGGGGGGGGGGGGGDGGGGGGGGGGDGGG6CFGAEGG5CEE5>CFDGGGGGGGGGGFGFGGGGGCGGGGGGGEGGFFGGGGGGG3=GG?CBFFG7:=FGDEFEG?F?BGD>3)7:F6?:1
@M03506:14:000000000-AKVR1:1:1101:20687:3469 1:N:0:44
ATGAACTCCTACGGGAGGCAGCAGTGGGGAATTTTGCGCAATGGGGGAAACCCTGACGCAGCAACGCCGCGTGGAGGATGAAGTCCCTTGGGACGTAAACTCCTTTCGACCCGGACGATAATGACGGTACGGGTGGAAGAAGCCCCGGCTAACTTCGTGCCAGCAGCCGCGGTAATACGAGGGGGGCAAGCGTTGTTCGGAATTATTGGGCGTAAAGGGCGCGGAGGCGGTGCGGTAAGTCACCTGTGAAATCTCCGGGCTTACCTCGGAGCCTGCCGGCTAAACCGCCGGTCTTGAGTGG
+
CCCCCGGGGGGGGGGGGGGGGGFGGGGGGGGGGGGGGGGEGGGGGDGGEGGGGGGCFGGCFGGGGGGGDGGGGGGGGGGGGGCFGGGGGGGGGGEF@FFGGGGGGGGGGGGEGGGGGG:EDGGGGGGF7CFFGGGGGGGGG7@CGGGGGCFGD;CFGF:CFFFGFG,4<CFC:C@CBCGFEGGE>*:C*;@828?2/+*:*//202AEF5*C8C:*<CGG5***/:CD8C?**2C;:*9<77:9?EEFE?FC>+?:1.7C5CC+0*09C3:5**9=*)1)))00+)9>9D)(05=F4)*1)
@M03506:14:000000000-AKVR1:1:1101:10136:3499 1:N:0:44
ATGAACTCCTACGGGAGGCAGCAGTAGGGAATCTTGGACAATGGGCGAAAGCCTGATCCAGCGACGTCGCGTGGGGGACGAAGGCCCTCGGGTTGTAAACCCCTGTTGTTGGGAAAGAAGCCGGGCGCATAGCCCGGTGACGGTACCCAACGAGGAAGCCCCGGCTAACTACGTGCCAGCAGCCGCGGTAAGACGTAGGGGGCGAGCGTTATCCGGATTCACTGGGCGTAAAGGGCGCGCAGGCGGCTACGTAAGTCCGGCGTGAAATCCCATGGCTTAACTGTGGAACTGCGTCGGATAC
+
CCCCCGGGGGGGGGGGGGGGGGGGGGGGGGGGGGGGGGGGGGGGGGGGGGGGGGGGGGGGGGGGGGGGGGGGGGGGGGGGGGGGGGGGGGGGGGGGGGGGGGGGGGGGGGGGGGGGGGGGGGGGGGGGGGGGGGGGGGGGGGGGGGGGGGGGGGGGGGG@FFGGGGGGGGGGGGFGGGGGGGGGGGGGGGGGGGGGGGGGGGGGGGGGGGGGGGGGGGC@FFGGGGGGG5EFFDGGGGGGGGGGGGGDEFGGFGGFFFGGGGGGGDFGFGGFFFGGG:<FF*9CGFC??*6>EEE>;5)89
@M03506:14:000000000-AKVR1:1:1101:18023:3518 1:N:0:44
ATGAACTCCTACGGGAGGCAGCAGTGGGGAATTTTCCGCAATGGGCGAAAGCCTGACGGAGTGACGCCGCGTGTGGGACGAAGGCCTTCGGGTCGTAAACCACTGTCAGTGGGAAAGATGGGTGTCGGCGCGATAACCGCCGGCATCTGACGGTACCTGCAGAGGAAGCCCCGGCCAACTCTGTGCCAGCAGCCGCGGTAAGACAGAGGGGGCAAGCGTTGCTCGGAATTACTGGGCGTAAAGGGCGCGTAGGCGGGATGGCAAGTCGGTCGTGAAGTCCTTCGGCTCAACCGAAGAACGG
+
CCCCCGGGGGGGGGGGGGGGGGGGGGGGGGGGGGGGGGGGGGGGGGGGGGGGGGGGGGGGGGGGGGGGGGGEGFFGGGGGGGGGCGGGGGGGGGGGGFGGFGGGGFGGGGGGGGGGG>DFGGGGGGEGGGGGGGGGFFGGDGGD@CGCGEGGGG>CFGGGFGGGGCCGG7FFGGGG>FGFF@FGDCFFGGGGGGGGGGGGEGGG6FFGGGGGG5CFFGEEG=+<EED8CFFFFGGGGEGE=5EDE5CDG5*:<CED*.9>EE7CEG7>E)25)97F7/*:**9ECB3)4C?::5535657)
@M03506:14:000000000-AKVR1:1:1101:6085:3522 1:N:0:44
ATGAACTCCTACGGGAGGCAGCAGTGGGGAATTGTTCGCAATGGGCGCAAGCCTGACGACGCAACGCCGCGTGGAGGATGAAGACCTTCGGGTCGTAAACTCCTTTCGATCGAGACGAACGGCCCCCGGGTGAACAATCCGGGGGAGTGACGGTACCGAGAGAAGAAGCCCCGGCTAACTCCGTGCCAGCAGCCGCGGTAATACGGGGGGGGCAAGCGTTGTTCGGAATTACTGGGCGTAAAGGGCTCGTAGGCGGCCAACTAAGGCAGACGTGAAATCCCTCGGCTTAACCGGGGAACTG
+
CCCCCGFGGGGGGGGEGGGDGECFGGGGGDGFFGGGGGGGGGFGGGGGGGGGFGGGGGGGGGGGGGGGDFDFGGEFGGGGGGGGGGGEGFGGFGG:FFGGEFFDGGGGGGGGGGGDFG@@FG+@FFGGGGFGFG9FFBFFFFDECFEEGGGEG:CFGGGG7*1@?CFFCC5CE5?E>CCECEG8;8A<C5FGGGGEEE:C5<FCFGDEGCGDCE5CFG:CE8*2;EEE8EFG+?FF5E9==ECFE7*9?**:<+>D8<<*/296E**0:CC>9CCGF*:*>))*:)93:FF<@>)57.)/9
@M03506:14:000000000-AKVR1:1:1101:22627:3525 1:N:0:44
ATGAACTCCTACGGGAGGCAGCAGTGGGGAATCTTGCACAATGGGCGAAAGCCTGATGCAGCGACGCCGCGTGGGGGATGAAGCTTCTCGGAGTGTAAACCCCTTTCGATCCGGACGAATGCCTCGCAAGAGGAGTGACGGTACGGATATAAGAAGCCCCGGCTAACTACGTGCCAGCAGCCGCGGTAAGACGTAGGGGGCCAGCGTTGTTCGGAATTACTGGGTGGAAAGGGTTCGTAGGCGGTTCGGCAAGGTGGGAGTTACATCTCGGGGCTCAACCCAGAGGCTGCTTCCAAAACTG
+
CCCCCGGGGEGGGGGGGGGGGGGGGGGFCCEGGGGGFGGGGGFFGGGGGGGGGGGGGFGFFGGGGGGGBFDCGGGGGGDGGGGGGFGGGGGGGFGGGGGGGGGGFFGGCFEGGGGGGGGGFFDFGGGGGGFD@<FFC9FFGGGGGCFEGCFGGGGFDCEDDGGGGGGGGGEG>*<EGGFFGGGGCGGG8FGGC8*;CEEDGD5@FE;EEE>EEGGDGGGGFD<E88*/<+**;7*;7C<55CGG*7CGDECDC*<*AD<5/*2+2*0*3*2)1/>/9=79*7>5553)4C:BBF=66@)<6
@M03506:14:000000000-AKVR1:1:1101:15402:3527 1:N:0:44
ATGAACTCCTACGGGAGGCAGCAGTGGGGAATCTTGCACAATGGGCGCAAGCCTGATGCAGCGACGCCGCGTGGGGGATGAAGGCCCTCGGGTTGTAAACCCCTTTCGGCAGGGAAGAAGCCGCAAGGTGACGGTACCTGCAGAAGAAGCCCCGGCTAACTACGTGCCAGCAGCCGCGGTAAGACGTAGGGGGCGAGCGTTGTCCGGATTTACTGGGCGTAAAGCGCGCGCAGGCGGCCCGTTAAGCCGAATGTGAAAACCTGGGGCTCAACCCCAGGCCTGCATCCGATACTGGCGGGCT
+
CCCCCGGGGGGGGGGGGGGGGGGGFFGGCGGGCGGGGGGAGGGGGGGGGGGGGGGGFEGGGGGGGGGGGGGGGGGGGG7FGGGGGGGGGGGGGGGGGGGGGGGGGGGGGGGGDCCFEGFFFGGGGGGFFCF@FGGGGGGGGGGGFEFDGG@BFGC@@FGGGGGGFGDGDGGGGFCEEECE:EE?FG8CFCEGDDGGGCE>*:CGGGG8E>C7FCFCFGGEECFC?E*2*8:?C=5CEE3*:*6/::9D=*>:FEFG?BFFC6DGFDG3/6?@:<DE3@CC*8)C+/772*826@F)0)0;)
@M03506:14:000000000-AKVR1:1:1101:16543:3553 1:N:0:44
ATGAACTCCTACGGGAGGCAGCAGTGGGGAATATTGGACAATGGGCGCAAGCCTGATCCAGCCATGCCGCGTGGATGATGAAGGCCCTAGGGTTGTAAAGTCCTTTCGGCGGGGAAGATAATGACGGTACCCGCAGAAGAAGCCCCGGCTAACTTCGTGCCAGCAGCCGCGGTAATACGAAGGGGGCTAGCGTTGCTCGGAATCACTGGGCGTAAAGCGCACGTAGGCGGACTCTTAAGTCGGTGGTGAAATCCTGGAGCTCAACTCCAGAACTGCCTTCGATACTGAGAGTCTCGAGTCC
+
CCCCCGGGGGGGGGGGGGGGGGGGGGGGGGGGFGGGGGGGGGGGGGGGGGGGGGGGGGGGGGGGGGGGGGGGGGGGGGGGGGGGGGGGGGGGGGGGGGGGGGGGGGGGGGGGGGGGGGGGGGGGGGGGGGGGGGGGGGGGGGGGGGGGGFGGGGGGGGGGGDGGGGGGGGGGGGGGGGGFGGGGGGGGGCFGEGGGFEEGGDGGGGGGGGGGGGGGGGGGGGGGGGGGGGD8:EGGDGFFEEGEGG1CFGG7FFGGGFCC*CCEGGF4+9?)*:7977FGGFFGGFG4.*98=*9?4:F@?
@M03506:14:000000000-AKVR1:1:1101:7430:3557 1:N:0:44
ATGAACTCCTACGGGAGGCAGCAGTGGGGAATATTGCGCAATGGGCGCAAGCCTGACGCGGCAACGCCGCGTGAGTGATGAAGGCCTTCGGGTCGTAAAGCTCTGTCGGAGGGAACGAATGCTCCAGAGGTTAACAGCCTCGGGAAGTGACGGTACCCTCAAAGGAAGCACCGGCTAACTCTGTGCCAGCAGCCGCGGTAATACAGAGGGTGCAAGCGTTGTCCGGAATCATTGGGCGTAAAGAGCGTGTAGTCGTCCATGAAGGTGCGGTGTGACAACTCGAGGCTCAACCTCGAGACGC
+
CCCCCGGGGGGGGGGGGGGGGGGGFGGGGGGGFGGGGCFGEGGGGGGGGGGGGGGGG7F@FG7F<=FGGGGGGGGGGGAFGGGGGGGGGGGEFEGGGGGGGGGGFGGG7B:CE:D7FFG=BFFDA3><B7FCEDCC,@:,,@@C*3@C,,,>F>*FFC9*6?CE:F,33?F:FFG:F,22?C9,,F<+C:<+=24*?88*/++3++0<8?8/;F778EG*/C+<?EGEFF9C+0<CFC)?*230C6CCD:6C*3C**)/*+0;9+*00*)2)1*:+2/C7>>5*179>2F4,<@3<54>55
@M03506:14:000000000-AKVR1:1:1101:7321:3562 1:N:0:44
ATGAACTCCTACGGGAGGCAGCAGTAGGGAATCTTGCACAATGGGCGAAAGCCTGATGCAGCGACGCCGCGTGCGGGATGAAGGCCTTCGGGTTGTAAACCGCTTTCAGCAGGGACGAAATTGACGGTACCTGCAGAAGAAGCCCCGGCCAACTACGTGCCAGCAGCCGCGGTAATACGTAGGGGGCGAGCGTTGTCCGGATTTATTGGGCGTAAAGAGCTCGTAGGCGGTTCCGCAAGTCGGATATGAAATCTCCACGCTCAACGTGGAGGGGTTATTCGATACTGCGGTGACTAGAGTC
+
CCCCCGGGGGGGGGGGGGGGGGGGGGGGGGGGGGGGGGGGGGGGGGGGGGGGGGGGGGGGGGGGGGGGGGGGGGGGGGGGGGGGGGGGGGGGGGGGGGGGGGGGGGGGGGGGGGGGGGGGFGGGGGGGGGGGGGGGGGGGGGGFFGGGGDDGGGGGGGGGGGGGGGCGGGGGGGDGGGGGGGGDGGGGGGGGGGGGCGGGG>ACGGGGGGGGGGDGGGGGGGGGDEGGGGGGGFGGG5<FFGG5=5ACGGGGGGGGGFDD=EGGFDGDGGGFGG359*C>D4=FEFFFFGFFFFFFF?FB*
@M03506:14:000000000-AKVR1:1:1101:20899:3579 1:N:0:44
ATGAACTCCTACGGGAGGCAGCAGTGGGGAATATTGGACAATGGGCGCAAGCCTGATCCAGCAATGCCGCGTGAGTGAGGAAGGCCTTAGGGTTGTAAAGCTCTTTCGGCGGGGACGATGATGACGGTACCCGCAGAAGAAGCCCCGGCTAACTTCGTGCCAGCAGCCGCGGTAATACGAAGGGGGCGAGCGTTGTTCGGATTTGCTGGGCGTAAAGGGCGCGCAGGCGGCGGACCAAGTCAGGCGTGAAAGCCCCGGGCTTAACCTGGGAGGTGCGTCTGGGACTGGTGTGCTAGAGTGG
+
CCCCCGGGGGGGGGGGGGGGGGGGGGGGGGGGGGGFGGGGGGGGGGGGGGGGGGGGGGGGGGGGGGGGGGGGGGGGGGGGGGGGGGGGGGGGFGGGGGGGGGGGGGGGGGGGGGGGGGEGGGGGGGGGGGGFGGGGGGGGGGGGGGGGGGGGGGGGGGGGGGGGGGGCFEGGEGGGGGGGGGGGGGGG>EGGEEGGGGGGGGEFGGGGGGGGGC5CECEDGCEGEEEGGGGGGGGGGGG<CCCECEGGECFGGFGDE>C3:=CFCFGGFF65D5*<977/>FF7C4FF4F@?B49@4=9*)
@M03506:14:000000000-AKVR1:1:1101:13974:3584 1:N:0:44
ATGAACTCCTACGGGAGGCAGCAGTAGGGAATTTTCCGCAATGGACGAAAGTCTGACGGAGCAACGCCGCGTGCAGGAGGAAGGCCTTCGGGTCGTAAACTGCTTTTAACGGGGACGATTATGACGGTACCCGTAGAATAAGGATCGGCTAATTCCGTGCCAGCAGCCGCGGTCATACGGAAGATCCGAGCGTTATCCGGAATTACTGGGCGTAAAGAGTTGCGTAGGTGGCATGTAAAGCGAATAGTGAAAGACTACGGCTCAACCGTAGGTACATTGTTCGAACTCACAAGCTAGAGCA
+
CCCCCGGGGFGGGGGGGGGGGGGGGGGGGGGGGGGGGGGGDGGGGGGGGEGGGGGGGCCFGGGFGGGGGGEGGGFFGCCFGGCGGFFDDGGGGGGGGGFEGCEGGGGFGFGEGGGEGCFGGGGFGGGGGGGGGGGGGDFGFABFGGEGGGGGGGGGGGGGGGGGGGGGGGDGCGGGDFGGGEGGFGGGCEEGGG*=EE@EEECE7C7CCEGGG58CG78ECEGGGGD=CC*:;9@9:ED9FE=:C5?:?C7FDC?C:)CDE*9+222>:*5:0:C?7FGGGFFGFFFBB60.))99F@690
@M03506:14:000000000-AKVR1:1:1101:6643:3589 1:N:0:44
ATGAACTCCTACGGGAGGCAGCAGTGGGGAATTTTGCGCAATGGGGGAAACCCTGACGCAGCAACGCCGCGTGGAGGATGAAATATCTTGGTATGTAAACTCCTTTCGATGGGGAAGATTATGACGGTACCCATAGAAGAAGCCCCGGCTAACTTCGTGCCAGCAGCCGCGGTAATACGAGGGGGGCAAGCGTTGTTCGGATTTATTGGGCGTAAAGGGTGCGTAGGCGGTTTGGCAAGTCTTGTGTGAAATCTTCGGGCTCAACCCGAAGCCTGCACAGGAAACTGCCGGGCTTGGGTAT
+
CCCCCGGGGGGGGGGGGGGGGGGGGGGGGGGGGGGGGGGGGGGGGGGGGGGGGGGGGGGGGGGGGGGGGGGGGGGGGGGGGGGGGGGGGGGGGGGGGGGGGGGGGFGGGGGGFGGGGGGGGGGGGGGGGGGGGGGGGGGGGGGGGGGGGGGGGGGGGGGDFGGGFGGGGGGGGGGGGGGGGGGGGGGE5CFGEGGCFFGGGGGGGCFCGFFGGEEGGFEGGGGEGGGGCC:EGGDC9FF+0A??CFGGGGGF>?EFGFGGGF4<CCGDED:>7*>:C@CFC4@GGFGFFGFBEB>).85*)
@M03506:14:000000000-AKVR1:1:1101:21960:3592 1:N:0:44
ATGAACTCCTACGGGAGGCAGCAGTGGGGAATTGTTCACAATGGGCGCAAGCCTGATGACGCAACGCCGCGTGGAGGATGAAGGTCTTCGGATTGTAAACTCCTGTTGCCCGGGACGAAAAGCTTCGACCTAATACGTCGAAGTCTGACGGTACCGGGTGAGGAAGCCCCGGCTAACTCCGTGCCAGCAGCCGCGGTAATACGGGGGGGGCCAGCGTTGTTCGGAATTACTGGGCGTAAAGTGCTTGCAGGCGGCCAACTAAGTCAGACCCTAAATCCCTCGGCTTCACCGGGGTACGGCG
+
CCCCCGGGGFGGGGGGGGGGEGGGGGGGGGGGG@FGGGGGGGCGGGECGGGGGGGFGGGGDFGGEGGGEGGGGGGFGGGFGFGGG9EGGGGGGDGGGGGGFGDGEFG9<F=F7FGDFC:CCFFGC?FGE>@@FA9DGGEC7@EG9FG,DFE:>@:C:F*FF,72><<>:B<<FDCFC9AFCGGGF<<CC@FD7**8:*2<EFEDDGGC588**;A:2;*;E:E>C*;+3+C7@F****/*0+3:+0<*<CG/):=385>C6+*+3*+*+**)2*03*/099:.*/5*8<C5()7))/))))
@M03506:14:000000000-AKVR1:1:1101:18069:3599 1:N:0:44
ATGAACTCCTACGGGAGGCAGCAGTGGGGAATTTTGGACAATGGGCGCAAGCCTGATCCAGCCATTCCGCGTGCAGGATGAAGGCCCTCGGGTTGTAAACTGCTTTTGTACGGAACGAAAAAGCTCTTTCTAATACAGAGAGTCCATGACGGTACCGTAAGAATAAGCACCGGCTAACTACGTGCCAGCAGCCGCGGTAATACGTAGGGTGCAAGCGTTAATCGGAATTACTGGGCGTAAAGCGTGCGCAGGCGGTGATGTAAGACAGATGTGAAATCCCCGGGCTCAACCTGGGAACTGC
+
CCCCCGGGGGGGGGGGGGGGGGGGGGGGGGFGGGGGGGGGGGAEFGGGGGGGGGGGGGGGGGGGGGFGGGGGGGGGGGGGGDGGGGGGGGGGGGGGGGGGGGGGGGGGGGGGGGGGGGGGGGGGGGGGGGGGGGGGGGGFGGGGGGGGGGGDGGGGGGFGGGGGGGFGGGGCEGGGGGGGGGGFCCCFGGFGGGGGEGEGGGGGGGGGGFEEFGGGGGGGCFGGGGGGFFGCFGFGEEGGGGGGGGGGGGECDGGDEFCDFGDFGFFFF7FFDFG779C6C7BEEDFF7C:?F@F:@>;=6
@M03506:14:000000000-AKVR1:1:1101:10344:3604 1:N:0:44
ATGAACTCCTACGGGAGGCAGCAGTGGGGAATCTTGCGCAATGGCCTAACGGCTGACGCAGCGACGCCGCGTGTGGGATGAAGCTCTTCGGAGTGTAAACCACTGTTGCCCGGGACGAACAGCTCGATTAGTCGAGCCTGACGGTACCGGGTGAGGAAGCACCGGCTAACTCCGTGCCAGCAGCCGCGGTAATACGGGGGGTGCGAGCGTTGTCCGGAATCACTGGGCGTAAAGGGCGCGTAGGTGGTTTGATAAGGGTGTGGTGAAAGTCCGGGGCTCAACCCCGGATCTGCCGTGCCGG
+
CCCCCGGGGGGGGGGGGGGGGGGGGGGGGGGGGGGGGGGGGGGGGGGGGGGGGGGGGGGGGGGGGGGGGGGGGFGGGGGGGGGGGGGGGGGGGGGGGGGGGGGGGGGGGGGGGGGGGGGGGGGGGGGGGGGFGGGGGGGGGGGGGGGGGGGGGGGGGGGGGGGGGGGGGGGGGGGGGGGGGGGGGGGGGGDGGGGFGGGGGGGEE?EGGGGGGGDEGEEGGFGFGGGGGEGGGGGGDC5C5=EGFGGC@FE7FG?DGFCD5CDFGFC7?FFFDGGGC)9CGFFDCDGD:GFAF?E:>3;E)
@M03506:14:000000000-AKVR1:1:1101:14373:3648 1:N:0:44
ATGAACTCCTACGGGAGGCAGCAGTGGGGAATTGTTCGCAATGGGCGCAAGCCTGACGACGCAACGCCGCGTGGAGGATGAAGATCTTCGGGTCGTAAACTCCTTTCGATCGAGACGAATTCCTCGGGGGTGAACAATCCCCGAGGTTGACGGTACCGAGAGAAGAAGCCCCGGCTAACTCCGTGCCAGCAGCCGCGGTAATACGGGGGGGGCAAGCGTTGGTCGGAATTACTGGGCGTAAAGGGCTCGGAGGCGGCCAACTCAGTCGGAAGTGAAATCCCTGGGCTTAACTGGGGAACTG
+
CCCCCGGGGGGGGGGGGGGGGGGGGGGGGGGGGGGGGGGGGGGGGGGGGGGGGGGGGGGGGGGGGGGGGGGEGGDGGGGGGGGGGGGGGGGGGGGDGGGGGGGGGGGGGGGGGGGGGGGFGGGGGGGGGGGGGFFGGGGEGGGDGGGGGGGGGGGGGGGGFGGGGGGGGCFGGDGEEGFGFGEGGGGGGGGGGFGGGGGGEGGGGGGGGGDGDEFFGG8CG5EGGGGCCGGCFFFGGG5?:CFFEE69E**CDCEGD>5CE2*<C7ADC)*.*22<C**>66)*/5CF)*84@6>>)))/*
@M03506:14:000000000-AKVR1:1:1101:15136:3698 1:N:0:44
ATGAACTCCTACGGGAGGCAGCAGTGGGGAATTGTTCGCAATGGGCGCAAGCCTGACGACGCAACGCCGCGTGGAGAATGAAGACCTTCGGGTCGTAAACTCCTTTCGATCGAGACGAACGGCCTCCGGGTAAACAGTCCGGAGGAGTGACGGTACCGAGAGAAGAAGCCCCGGTCAACTCCGTGCCAGCAGCCGCGGCAATACGGGGGTGGCAAGCGTTGTTCGGAATCACTGGGCGTCAAGCGGGCGTACGCGGCTTTCAACGCCAGGGGTGAAGTCCTGGGGCTTAACCCCAGAACTT
+
CCCBCEGFCFFCG7FEEGGCFC<FFGFG@,,E@EEFFGG7@F<;FC@FGCGGFAF8C:@CCCEEEGFC6FFC7FEA<<?EG,C<,=?AFG>FEFEFFF=FGGGGGBBF=5D=78AFCC>+C=@@@8@@EGGG8CFGFGF:<C7F:*56F>DFGFGEGEF*B*=::B2F7CC:F***42,?:,<4/A8CFCF6*;CC58*:?<E88CEE**2:8*3*;?C*:C89;ECEFGGGC?**=89*17CG=//7C7**1C57/837++2+/):9E**)*199*1>:?4)**))08:*)700).))1*
@M03506:14:000000000-AKVR1:1:1101:21955:3755 1:N:0:44
ATGAACTCCTACGGGAGGCAGCAGTCGAGAATTTTTCTCAATGGGGGAAACCCTGAAGGAGCGACGCCGCGTGGAGGATGAAGGTCTTCGGGTTGTAAACTCCTGTCATTTGGGAACAATGCGAACGTATTTACTGTACGTTCGTTGATAGTACCAGAAGAGGAAGAGACGGCTAACTCTGTGCCAGCAGCCGCGGTAATACAGAGGTCTCAAGCGTTGTTCGGAGTCATTGGGCGTAAAGGGTGCGTAGTCGGCGCGGTAAGTGGGGTGTGAAATTTCGGAGCTTAACTCCGAAACTGCA
+
CCCCCGGGGGGGGGGGGGGGGGGGFGGGGE7FGGGGGGFGFGFFGEGCEFG<F?AGGFFDFGGGGGGGEEGGEGBGG:DGCFG8ABEEGDEGEFGFFGGCFCEFGGGGGGGCFGGGE=A=FFFGGGGFFGFGGGGFGFGGFGGGGGCFGGGGGC>FC7>FEFGGGGGGGFG7CFEGGFGGGGGG@FGGGGGGCG>:CGG?FFCC9CC+=CFCGG9EB*3;59A58*;8<C7+<F5:C***2:5CEGC5*C*<CE5C553)***3+279*9E>7**<:9:C355CC?7@97@07>35@F?60
@M03506:14:000000000-AKVR1:1:1101:10421:3769 1:N:0:44
ATGAACTCCTACGGGAGGCAGCAGTGGGGAATATTGGACAATGGGCGCAAGCCTGATCCAGCCATGCCGCGTGAGTGATGAAGGCCTTAGGGTTGTAAAGCTCGTTCAGCGGGGAAGATAATGACGGTACCCGCAGAAGAAGCCCCGGCTAACTTCGTGCCAGCAGCCGCGGTAATACGAAGGGGGCTAGCGTTGCTCGGAATCACTGGGCGTAAAGCGCACGTAGGCGGCTTTCTAAGTCAGGGGTGAAATCCTGGAGCTCAACTCCAGAACTGCCTTTGATACTGGGAAGCTCGAGTCC
+
CCCCCGGGGGGGGGGGGGGGGGGGGGGGGGGG,EFGGGGGGGGGGGGGGGGGGGGGGGGGGGGGGGGGGGGGGGGFGGGGGGGGGGGGGGGGGGGGGGGGGGGGGGGGGGGGGGGGGGGGGGGGGGGGGGGGGGEGGGGGGGGGGGGGGCEGGGGGGFGGGFGGGGGFGGGGGGGGGGGGGGGGGGEGGGFGGGGDCGEEEGGFFF+<FGGGEGGGGGGGGCCCFGGGGGGGGFGGGGG@C9CFGG5CG6C?GE?C6>FG=<*0::<C?<9)>F4CC4CFGF47CFFF<9:B4@@@EFF@=
@M03506:14:000000000-AKVR1:1:1101:14996:3770 1:N:0:44
ATGAACTCCTACGGGAGGCAGCAGTGGGGAATATTGGACAATGGGCGCAAGCCTGATCCAGCAATGCCGCGTGAGTGAGGAGGGCCTTAGGGTTGTAAAGCTCTTTCACCCACGACGATGTTGACGGTAGTGGGAGAAGAAGCCCCGGCTAACTTCGTGCCAGCAGCCGCGGTAATACGAAGGGGGCGAGCGTTGTTCGGATTTACTGGGCGTAAAGGGCGCGCAGGCGGCGGACCAAGTCAGGCGTGAAAGCCCCGGGCTTAACCTGGGAGGTGCGTCTGGGACTGGACTGCTAGGGGTC
+
CCCCCGGGGGGGGGGGGGGGGGGGGGGGGGGGGGGFGFGGGGGGGGGGGGGGGGGGGGGGGGGGGGGGGGGGGGGGGGGGGGGGGGGGGGGGGGGGGGGGGGGGGGGGGGGGGGGGGGGGGGGGGGGFGGFGGGGGGGGGGGGEGGGGGGGGGGGCFGGGGGGGGFFGGGGGFGGGGGGGGGGGGGGGGGDG:AEEGFEGGD>FFGGGGGGGEGGGGGGGD5C5EECCEDECGE5EC8F9CFGGFG738*0A7:5>EBC7*:CEF7+*:<6<GDGCD))/7?F=*5DF1C*4)*/8)))7)
@M03506:14:000000000-AKVR1:1:1101:9206:3775 1:N:0:44
ATGAACTCCTACGGGAGGCAGCAGTGGGGAATCTTGCACAATGGGCGCAAGCCTGACGCAGCAATGCCGCGTGAGTGAAGAAGGCCTTCGGGTTGTAAAGTACTTTTGCTGGGGAAGATGATGCGTTTGCTAGTACCCGACGTCGCGGACGGCATCGAGACAGCAGCCACCGGCTTACTACGTGCGCGCACCTTGCGTGATATTAATGGGCCTAGCGGTTGTGGGGGTTGGTCTGCGTGAAGCGGGTGAAGTCCGCGTGCTAAGCCGGAGGAGAAACTTTGGGGCTCAACATGTTAATTTC
+
CCCCCGGGGGGGGGGGGGGGGGGGG?GGGGGGCGGG<,CFGGGGGGG7FFGGGGGG8,BFGG8FGGGGGGGGG,,FGG,EFEGG8FG,CFG=FGGGGGG9,,CFGG95,5,BFGGGGF,,,,,,+4+4+,5,,8C,,5@E7F>+33+@++*****6F,*2*6D,F2,@,@,F*<*1?FB,7C2C1*******++++/****302:++<@***/:*:?*/**1*****/***2++*+*/***++:*2*9*<<0:+*)*./*:C><*0*1:3*)***+****2))//7*93**.6***1***0
@M03506:14:000000000-AKVR1:1:1101:7996:3776 1:N:0:44
ATGAACTCCTACGGGAGGCAGCAGTGGGGAATTTTTCGCAATGGGGGAAACCCCGACGAAGCAACGCCGCGTGGAGGATGAAGGCCTTCGGGTCGTAAACTCCTGTCGACCGGGACGAACGTAGTCGGGTCCAATACATCCGGCTATCGACTGTAACGGTGGAGGAAGCCACGGCTAACTCTGTGCCAGCAGCCGCGGTAAGACAGAGGTGGCAAGCGTTGTTCGGAATTACTGGGCGTAAAGGGCGCGTAGGCGGTTCGGCAAGACCTGTGGGAAATCCCCCGGCACAACTGGGGAGCTG
+
ACCCCGEFGG?<CFGGGGEEGGGGGGGGGGGFGFGGGGGG7FFFGGGGGGC,:FGGGGGEDGDGGCFCEGGFG7B4B=FGFFFFGGGGGGGG<FEGGFE<F@FGGFF7C@@B=@CCF7B37DFGFFGGG:EFGGGFFF,@<:EGDGC,<FDGGGG,@CG*CFGGGG>=CCEFCEEG@BFFGFC+<9FGFGD@FCCEE5C5;@?C:CFGCF@F6E688=2/?C8@ECC8@8:9+<8@5?7E7*<FE5=DG**29+*)*01)**1*2*7>6426**1+19740557CE))(27))953)))))
@M03506:14:000000000-AKVR1:1:1101:19643:3780 1:N:0:44
ATGAACTCCTACGGGAGGCAGCAGTAGGGAATCTTCCGCAATGGACGCAAGTCTGACGGAGCAGCGCCGCGTGAGTGATGAAGGTTTTCGGATCGTAAAGCTCTGTTGCCCTAGACGAACAGCAAGGAGAGTAACTGCTCTTTGTGTGACGGTATAGGAGAAGAAAGCCCCGGCTAACTACGTGCCAGCAGCCGCGGTAATATGGGGGGGGCAAGCGTTGTTCGGAATTACTGGGCGTAAAGGGCTCGTAGGTGGCCAACTAAGTCAGACGTGAAATCCCTCGGCTTAACCGGGGAACTGC
+
CCCCCGGGGGGGGGGGGGGGGGGGGGGGGGGGGGGGGGGGGGGGGGGGGGGGGGGGGGGGGGGGGGGGGGGGGGGGGGGGGGGGGGGGGGGGGGGGGGGGGGGGGGGGGGGGGGGGGGGGGGGGGFGGGGGGGGGGGGEGGGGGGGGGGGGGGGGGGGFFFGGFFFGGGGGGGGGDGGGFGGGGGGGGGGFDGGGGECCEGGGFFGGGGGGC>FGGEE5:*;@EG8EGGCGFFGGCEE<C*:<5*CEG8CFGGGGGC4>CEG<FC7+*3>EFGD5E799C*.7EG:CF47F>EFFED@F?6
@M03506:14:000000000-AKVR1:1:1101:15901:3789 1:N:0:44
ATGAACTCCTACGGGAGGCAGCAGTCGAGAATTTTTCTCAATGGGGGAAACCCTGAAGGAGCGACGCCGCGTGGAGGATGAAGGCTTTCGGGTTGTAAACTCCTGTCATTTGGGAACAAGATGCACACGTTAACTGCGTGGGTATTGATAGTACCAGAAGAGGAAGAGACGGCTAACTCTGTGCCAGCAGCCGCGGCAATACAGAGGTCTCAAGCGTTGTTCGGGTTCATTGGGCGTAAAGGGGGCGTAGGTGGCGCTGTAAGTCGGGTGTGAAATTTCGGAGCTTAACTCCGAAACTGCA
+
CCCCCGGGGGGGGGGGGGGGGGGGGGGGGGGGGGGGGGGGGGGGGGGGGGGGGGGGGGGGGGGGGGGGGGGFGGGGGGGGGGGGGGGGGGGGGGGGGGGGGGGGGGGGGGGGGGGGGGGGGGGGGGGGGGGGGGGGGGGGGGGGGGGGGGGGGGGGGGGGGGGGGGGGGGCGGGGGGGGGGFGFGGGGGGGFGGGGGGGGGG9+CFGGGGGGGGGGGECEDFEGD*?=?FDFGGGG5EGCCGD**>ECGGE09FGDC5DG9+:C9<=D1CEFFCF97*:FD5>=FFGFBCFFFBDDE4BF7
@M03506:14:000000000-AKVR1:1:1101:16077:3790 1:N:0:44
ATGAACTCCTACGGGAGGCAGCAGTTAGGAATCTTGCGCAATGGGCGAAAGCCTGACGCAGCAACGCCGCGTGTGGGATGAAGGCTTTCGGGTTGTAAACCACTTTCAGCAGGAACGAAATTGACGGTACCTGCAGAAGAAGCTCCGGCCAACTACGTGCCGGCAGCCGCGGTAATACGTAGGGAGCAAGCGTTGTCCGGATTTATTGGGCGTAAAGAGCTCGTAGGCGGTTACGTAAGTCAGGTGTGAAACCTCCAGGCGCAACCTGGAGACGCCACTTGATACTGCGTTGACTTGAGGT
+
CCCCCGGGGFGGGGGGGGGGGGGEFEFGGFGFEEGGGGGGGDGGGGGGGGGGGGGFGGGGGGGGFGGGGGGFGFFGGGFGGFCFGGGGGGGGGGGGGGGGGFGGGGGGGGGGGGGGGGGGGGGGGGGGGGGGGGGGFGGGGGGFFDFDGGGGGGGFGGGFDGGGGE>FCEGGGGGGGGGFGGGGGGGGGGGGCFGEGGGGGG5:EGGGGGGG>GGFGFFCEFEGD>EAEGCCC<=FFGF?3:CGGFFC7<?CGGG<CFGG7=7CC7?CA*:?CDDE9>4*:?B?FFDB:D37;49=7*9)/
@M03506:14:000000000-AKVR1:1:1101:12552:3811 1:N:0:44
ATGAACTCCTACGGGAGGCAGCAGGGAATATTGCGCAATGGGCGAAAGCCTGACGCAGTAACGCCGCGTGGGGGATGAAGGCCTTCGGGTTGTAAACCCCTTTCAGCAGGGACGAAATTGACGGTACCTGCAGAAGAAGCACCGGCCAACTACGTGCCAGCAGCCGCGGTAACACGTAGGGTGCAAGCGTTGTCCGGATTCATTGGGCGTAAAGGGCTAGTAGGCGGCTTAGCAAGTCGGGTGTGAAAACTTCAGGCTCAACCTGGAGCGGCCATCCGATAATGCTATGGCTAGAGTCCGG
+
CCCCCGGGGGGGGGGGGGGGGGGGGGGGGGGGGGGGGGGGGGGGGGGGGGGGGGGGGGGGGGGGGGGGGGGGGGGGGGGGGGGGGGGGGGGGGGGGGGGGGGGGGGGGGGGGGGGGGGGGGGGGGGDGGGGGGGGGGGGGGGGGGGGGDEFGGGGGGGGGGFGF7FGGGGDGGGGGGGGGD<FGGGGGGCBCE?EECEGEGDGFFGGGD?EGGGGGGGGGFGGGCEEEGGGGCC@=F7CEEFEGG79DE?CF7EF7C7>FFFCFG>C4ADGB5<FFGBDCC)79+/*9>FF:B5=FFBB5;
@M03506:14:000000000-AKVR1:1:1101:19902:3852 1:N:0:44
ATGAACTCCTACGGGAGGCAGCAGTGGGGTATTGTTCGCAATGGGCGCAAGCCTGACGACGCAACGCCGCGTGGAGGACGAAGACCTTCGGGTCGTAAACTCCTTTCGATCGAGACGAACGGCCTCCGGATGAACAATTCGGAGGAGTGACGGTACCGAGAGAAGAAGCTCCGGCTAACTCCGTGCCAGCAGCCGCGGTAATACGGGGGGGGCAAGCGTTTTTCGGAATTACTGGGCGTAAATGGCTCGTAGGCGGCCAACTAAGTCAGTCGTGAAATCCCCCGGCTTTACCGGCGGACTT
+
CCC9CGGGGGCGEDECC@C@EEGGGFFGG+@EFEFGGGGCGF<@EA@CCCEGG@F8EFGGGGGGGGGGDEGGBC:FCCFGGD=+B?F<FG7CFGGGGFD9?F=FF9?=B9=CF<FFEFFG<FGCFF<B*8@<,=DCFF=C*>FE@*>F7<<CCF@EC7*=C:*<<,<2,,?FB**<<<FFFCF@8CF9+/*8*1*/88:C8AF?@5:**/*8/**;8/C5**;CCE**8@C9C9+;FG7*5=++00**?*:**<*3*)/9=20++037C*<7FG**0/094))*1018(:43).)8))))*
@M03506:14:000000000-AKVR1:1:1101:15707:3854 1:N:0:44
ATGAACTCCTACGGGAGGCAGCAGTGGGGAATTGTTCGCAATGGGCGCAAGCCTGACGACGCAACGCCGCGTGGAGGATGAAGACCTTCGGGTCGTAAACTCCTTTCGATCGAGACGAACGGCCTCCGGGTAAACAGTCCGGAGGAGTGACGGTACCGAGAGAAGAAGCCCCGGCTAACTCCGTGCCAGCAGCCGCGGTAATACGGGGGGGGCAAGCGTTGTTCGGAATTACCGGGCGTAAAGGGCTCGGAGGCGGCCAACTAAGTCAGACGTGAAATCCCTCGGCTTAACCGGGGAACTG
+
CCCCCGGGGGGGGGGGGGGGGGGGGGGGGGGGGGGGGGGGGGGGGGGGGGGGGGGGGGGGGGGGGGGGGGGGGGGGGCGGGGGGGGGGGGGGGGGGGGGGGGGGGGGGGDFGGGGGGGGGGGDGGGGGGGGGGGGGGGGGGGGGGGGGGFGGGGGDGGGGGGFGGGGFGC7FGGGGGGGGGGGGGGGGGGGGGFGGEGGGGGGGGGGGGGGDGGGFFGEEGCFFGGGEGFGFGGGGGGG=5=CGGGCGD*>GC5EGD:DFFG<CFDCDEDGF97FCGF7CFFFGGF*.4CB>:5>D@)5)1
@M03506:14:000000000-AKVR1:1:1101:11096:3880 1:N:0:44
ATGAACTCCTACGGGAGGCAGCAGTCGGGAATTTTGGGCAATGGGCGAAAGCCTGACCCAGCAACGCCGCGTGAAGGATGAAATCCCTCGGGATGTGAACTTCGCAAGAATGGGAAGAATTAGTAGGGGTCAATACCCCCTATGACGACGGTACCATTTGTAAGCTTCGGCTAACTCCGTGCCAGCAGCCGCGGTAATACGGGGGGAGCAAGCGTTGTTCGGATTTACTGGGCGTAAAGGGCGCGTAGGCGGTCAGCACAAGTCAGTTGTGAAATCTCCGGGCTTAACTCGGAAAGGTCAA
+
CCCCCGGGGGGGGGGGGGGGGGGGGGGGGGGGGGGGGGGGGGGGGGGGGGGGGGGGGGGGGGGGGGGGGGGGGGGGGGGGGGFGGGGGGGGGGGGFGGGGGGFGGGFGGGAFGGGGGGGGGGGGGGGGGGGGGGGGFFGDGGGGGGGGGGGGGGGGFGGGFFGGGGGGGGGGGGGFFGGGGGGGGGGFGGGGGGGGGGFGGGDGGDGGGG*;FG8CECGFGGCECG?CFGGGGGC87AC7EGGGDCCDGGE=DECFEFG:*:CFC70C:7:?F*:+2*2)9>@E5?FF)27:>E>FF*=FF
@M03506:14:000000000-AKVR1:1:1101:19197:3909 1:N:0:44
ATGAACTCCTACGGGAGGCAGCAGTGGGGAATATTGGACAATGGGCGCAAGCCTGATCCAGCAATGCCGCGTGAGTGAGGAAGGCCTTCGGGTTGTAAAGCTCTTTCGCACGCGACGATGATGACGGTAGCGTGAGAAGAAGCCCCGGCTAACTTCGTGCCAGCAGCCGGGGTAATACGAAGGGGGCGAGCGTTGTTCGGCTTTACTGGGCGTAAAGGGCGCGCAGGCGGCGAGGTTTGTCAGGCGGGGAAGTCCCGGGCTCAACCTGGGACCTGCGCTTGAAACGGGTGGGCTGGAGACC
+
CCCCCGGGGCFGGGGCFCGGGGGGGGGGGCGGCGGGGFGCFEFG8<CF:BFFCFG8CFEGGDGGGFGGGGGC>FGFF9EF8EFCFGGGGGGGEC:FFGG9FBFGAFFEDCF:=FG4>=FF9CFFFGGG<:AECE7C<BF<CADC<CCEGEDDGC9FB,63D2>FC,35F*1<=*<@FFGD7BCFGCEGCEDG?EG:89EGGG5+9C?<:5CGGGEGFGGEG*::8>5**:EGGE*2*+980<C?6E*)**2A*<C<C)C9***30707FF6)1*7=C:)93)0<9>3@())()).747)))
@M03506:14:000000000-AKVR1:1:1101:6395:3923 1:N:0:44
ATGAACTCCTACGGGAGGCAGCAGTGGGGAATTGTTCGCAATGGGCGCAAGCCTGACGACGCAACGCCGCGTGGAGGACGAAGACCTTCGGGTCGTAAACTCCTTTCGATCGAGACGAATGGCTTCCGGGTGAACAATCCGGAAGAATGACGGTACCGAGAGAAGAAGCCCCGGCTAACTCCGTGCCAGCAGCCGCGGTAATACGGGGGGGGCAAGCGTTGTTCGGAATTACTGGGCGTAAAGGGCTCGTAGGTGGCCAACTAAGTCAGACGTGAAATCCCTCGGCTTAACCGGGGAACTG
+
CCCCCGGGGGGGGGGGGGGGGGGGGGGGGGGGGGGGGGGGDGGGGGGGGGGGGGGGGGGGGGGGGGGGGGGGGGGGGGGGGGGGGGGGGGGGGGDCFFFGGGGGGGGGGGGGGGGGGGGGGGGGGFGGGGGDFGGGFFGGGGGGGGGGGGGGGGGGGGGGDGFGGGGFGFFGCGGGDGGGGGGGGGGGGGGGGGGGGGGGGGGGGGCEGGGGGGGGGGGEG5CGGGGDFGGGGGGGGG5CEGGGG=AFG**:CFFGFFGGEFGCFCGGGGGE954=77>FC:@EEEGFF>?B@@>E35F)*
@M03506:14:000000000-AKVR1:1:1101:7611:3942 1:N:0:44
ATGAACTCCTACGGGAGGCAGCAGTGGGGAATTGTTCGCAATGGGCGCAAGCCTGACGACGCAACGCCGCGTGGAGGATGAAGATCTTCGGGTCGTAAACTCCTTTCGATCGAGACGAACGGCCTCCGGGTGAACAATCCGGAGGAATGACGGTACCGAGAGAAGAAGCCCCGGCTAACTCCGTGCCAGCAGCCGCGGTAATACGGGGGGGGCAAGCGTTGCTCGGAATTACTGGGCGTAAAGGGCGCGTAGGCGGGGATATGCGTGTGATGTGAAAGCCCCGGGCTTAACCTGGGCAGTG
+
CCCCCGGGGGGGGGGGGGGGGGGGGGGGGGGGGGGGGGGGGGGGGGGGGGGGGGGGGGGGGGGGGGGGGGGGGGGGGEFGGGGGGGGGGGGGGGGGGGGGGGGGGGGGGGGGEDFGGGGGGGGEGGGGGGGGGGFFGGDGGGGDFFGGFFCFEGGCFGGG>CCFFCCF74CECGGEEEGC<ACEFEC:CGFG>C5*:CC8C9CFCGEGDEEC8:E>CEEGGE+9;EGD5:C@CGGF=CD*:AFFGGEDG5CEGF53*<)*2C>+/*:*:7?7*:>+?47*/)):*.)55F?2F>FF)05))
@M03506:14:000000000-AKVR1:1:1101:21819:3943 1:N:0:44
ATGAACTCCTACGGGAGGCAGCAGTAGGGAATCTTCCGCAATGGACGAAAGTCTGACGGAGCAACGCCGCGTGAGTGATGAAGGCTTTCGGGTCGTAAAACTCTGTTGTTAGGGAAGAACAAGTGCTAGTTGAATAAGCTGGCACCTTGACGGTACCTAACCAGAAAGCCACGGCTAACTACGTGCCAGCAGCCGCGGTAATACGTAGGTGGCAAGCGCTATCCGGAATTACTGGGCGTAAAGCGCGCGCAGGTGGTTTCTTAAGTCTGATGTGAAAGCCCACGGCTCAACCGGGGAGGGT
+
CCCCCGGGGCFGGGGGGGGGGGGGFGGGGC8FGGDFGGGGGGGGGGGGGGGGGGGGGGGGGGFGGGDGGGGFGGGGFFFGGG9AFGF?FGGGGGGGGGFGGGGFGGGGCDGGGGGGGGGGGGGGGFGGGGCFGFFGFDFGGG@FGGGGEGGGGGGDFFFGGGGFGGGG@GFFGGD7FFGGGGGGGGGGGGGGGFGG>E*=@FFGFEFFE++8B8CCCC*/*=CFCEE8@+<+<C8F=EGGCF7AE55DED**>:<F8>CFFC>9C*2CGFF=FC*+21753).:=B3776F0:))75<E>)
@M03506:14:000000000-AKVR1:1:1101:17929:3946 1:N:0:44
ATGAACTCCTACGGGAGGCAGCAGTGGGGAATCTTGCGCAATGGGCGAAAGCCTGACGCAGCGACGCCGCGTGCGGGAAGAAGGCCTTCGGGTTGTAAACCGCTTTCAGGAGGGACGAAGCCACTCGGGTTAATAGCCCAGAGGGTGACGGTACCTCCAGAAGAAGCCCCGGCTAACTACGTGCCAGCAGCCGCGGTAATGCGTAGGGGGCAAGCGTTGTCCGGATTGATTGGGCGTAAAGCGCGTGTAGGCGGCCAGGGAGGTCCGCTGTGAAAACTCGAGGCTCAACCTCGAGCTGGCG
+
CCCCCFGGGGGGGGGGGGGGGGCGFGGGGEGGFGGFFGGGGGGGFFEFG7FGGGGGGFGFGGGGGGGGGGGGGGGCGF7FDCGFGGGEEFGEGGGGGGGFGGGGGGGGCDBC@GGFGGGGGGGFGGFGFGC<FGGGGGGGFGGGGGC:FGGGEECFFGFG,CFFFGG:FCGGGGGGCGF@@FFFFEGGGG>FE5ECEGG7CFGGGDEGGGGC8CFGG5:?:0AC*1/*+2++2*8C5C5;?7E*:7C9;FG6DE*127D*:CG57=EDED=FCC7<C)09<:57C>*9,9)3@)<>)0)73
@M03506:14:000000000-AKVR1:1:1101:5377:3950 1:N:0:44
ATGAACTCCTACGGGAGGCAGCAGTCGGGAATTTTGGGCAATGGGCGAAAGCCTGACCCAGCAATGCCGCGTGAAGGATGAAGTATTTCGGTATGTAAACTTCGTAAGAATAGGAAGAATAAATGACGGTACTATTTGTAAGGTCCGGCTAACTACGTGCCAGCAGCCGCGGTAATACGTAGGGACCAAGCGTTGTTCGGATTTACTGGGCGTAAAGGGCGCGTAGGCGGCGTGTTAAGTCAGCTGTGAAATCTCTGAGCTCAACTCAGAACGGCCAGCTGATACTGATGTGCTAGAGTGC
+
CCCCCGGGGGGGGGGGGGGGGGGGGGGGGGGGGGGGGGGGGGGGGGGEFGGGGGGGGGGGGGGGGGGGGGGGGGGGGGGGGGGGGGGGGGGGGFGGGGGGGGGGGGGGGGFGGGGGCFGGGGGFGGGGGGGGGGGGGGGGGGGGGCGGGGGGGGFGDGGGGGGGFGCGGGGGGEGGGGG@FDGGGGGGGFGGFGGGGGGGGEEFGCGGGGFGGGEDGGDEEGGGEGGGGGGG8EEGGFGGGFGG?6:49CFGGE<:FFCD:FDFF7FGGGGFGCD557CGG@F9F?F?2CBB?=4*9?F?4
@M03506:14:000000000-AKVR1:1:1101:6907:4008 1:N:0:44
ATGAACTCCTACGGGAGGCAGCAGTGGGGAATTGTTCGCAATGGGCGCAAGCCTGACGACGCAACGCCGCGTGGAGGATGAAGATCTTCGGGTCGTAAACTCCTTTCGATCGGGACGAATGATCGGTGACCTAATACGTCATCGGAATGACGGTACCGAGAGAAGAAGCCCCGGCTAACTCCGTGCCAGCAGCCGCGGTAATACGGGGGGGGCAAGCGTGGTTCGGAATTACTGGGCGTAAAGCGCGCGCAGGCGGTCTTCCAAGTCGGTGGGGAAAGGCCGGAGCCCAACTCCGGAACTG
+
CCCCCGGGGGGGGGGGGGCGGGGGGGGGEGGGGGGGGGGGGGGGGFCFGGGGGGGGGGG7FGGDEGEFGGGFFDFG7+BFFFDEFFGGGGGGG7CFFCGGCGGGGFGE<AFC>FCCFFGCFGCEFEGC+:,@DFCF9FFFGCECFFCFGGGGGCGGGG77:FF,,<<?C7F7:FGE:FE<CFCCC77CCFFFGGEEGG>5C++<:EEGGGECED*@5EC**2C98CC*;?C@EFFF=E/8ECC?EEGCE*:7)2/5*)*2++*+0*+*2):7))/1*8//75>*2)*)(/).*)0>))8)1
@M03506:14:000000000-AKVR1:1:1101:24140:4025 1:N:0:44
ATGAACTCCTACGGGAGGCAGCAGTGGGGAATTGTTCGCAATGGGCGCAAGCCTGACGACGCAACGCCGCGTGGAGGACGAAGACCTTCGGGTCGTAAACTCCTTTCGATCGAGACGAACGGTCTCCGGGTGAACAATCCGGAGGAGTGACGGTACCGAGAGAAGAAGCCCCGGCTAACTCCGTGCCAGCAGCCGCGGTAATACGGGGGGGGCAAGCGTTGTGCGGAATTACTGGGCGTAAAGGGCTCGTAGGTGGCCAACTAAGTCAGACGTGAAATACCTCCGCTTAACTGGGGAACTG
+
CCCCCGGGGFEGGGGGGGGGFGGGGG?FGGGGGFGGGGGGGGGGGGGGGGEGGEEGGDEGEGGGDEGDGGGEE77FGGGGGDCGGCG9FGGGGGGGGGGGGGGGGGGGGFGGGGEGGGDGGG@FEGFFDGGGFGD;FFFG7FEGCGGFFGGEECFGCFFDGGGGGGFFGCCFGGGGGFGGGGGGGGGCFFGGGFGGDEEEGCGEG*:*5CEC>EC*;=*;:E*<CE5CG?FGGC6EGGG5=CC75*29::**99?F*)27C:C?C:CFC*+0*//20**29=F**)9)4>F474<3)8>67
@M03506:14:000000000-AKVR1:1:1101:17972:4033 1:N:0:44
ATGAACTCCTACGGGAGGCAGCAGTGGGGAATCTTGCACAATGGAGGCAACTCTGATGCAGCGACGCCGCGTGAGCGATGAAGCCCTTCGGGGTGTAAAGCTCTTTCGACGGGAAAGACTATGACGGTACCCAGAGAAGAAGCTGCGGCTAACCACGTGCCAGCAGCCGCGGTAATACGTAGGCAGCAAGCGTTGTTCGGAATTACTGGGCGTAAAGAGTGTGTAGGCGGTGCTCCAAGTCTGTTGTGAAATCTCCCGGCTTAACCGGGGGGGTGCGGCGGAAACTGGTGTGCTAGAGGGG
+
CCCCCGGGGGGGGGGGGGGGGGGGGGGGGGGGGGGGGGGGGGGGGGGGGGGGGGGGGGGGGGGGGGGGGGGGGGGGGGGGGGGGGGGGGGGGGGGGGGGGGGGGGGGGGGGGGGECGGGGGGGGGGGGGGGGGGGGGGGGFDFGGGGGGGGCGGGGGGGGGGGGGGGGGGGGGGGGGGGGGGGG?FGGGFFGBFGGGFEGD5FGF?9C6;CEG5EGGGGGFFFGGGGGGD=>EGGF6@F+AF7AC9CDDFE?>??CC>377C*<CFDGC)/<3CDECBGGG);EGFGF<C419F*/6?>E3
@M03506:14:000000000-AKVR1:1:1101:12764:4046 1:N:0:44
ATGAACTCCTACGGGAGGCAGCAGTGGGGAATCTTGCGCAATGGCCTAACGGCTGACGCAGCGACGCCGCGTGTGGGATGAAGCTCTTCGGAGTGTAAACCACTGTTGCCCGGGACGAACAGCTCGATTAGTCGAGCCTGACGGTACCGGGTGAGGAAGCACCGGCTAACTCCGTGCCAGCAGCCGCGGTAATACGGAGGGTGCGAGCGTTGTCCGGAATCACTGGGCGTAAAGGGCGCGTAGGCGGTTCGTTAAGTTGCTGGTGAAATCCCGGGGCGCAACTCCGGGGCTGCCAGGAAGA
+
CCCCCGGGGGGGGGGGGGGGGGGGGGGGGGGGGGGFGGGGGGGGGGGGGGGGGGGGGGGGGGGGGGGGGGGGGGGGGGGGGGGGGGGGGGGGGGGGGGGGGGGGGFGGGFGGGGGGGGGGGGGGGGGGGGGGGGGGGGGFFGGGGGGGGGEGGGGGFGGGG>FEGGEGGGFCFEFBCFFGFGGGGGGGGCECCCFGGGGGGGGGGGGEE8EEE?EEG5CFFC6EGGGGG5CC:FF=CEGG7CEC<=E9?/:/0/:C<6C77+9*60+?F:C6DDGG507)7>)+<)95>35:)84<)8>>)
@M03506:14:000000000-AKVR1:1:1101:20669:4085 1:N:0:44
ATGAACTCCTACGGGAGGCAGCAGTGGGGAATCTTGCGCAATGCGCGAAAGCGTGACGCAGCAACGCCGCGTGGGGGAAGACGGCCTTCGGGTTGTAAACCCCTTTCAGGAGGGACGAAGGTTCACCGGTGAATAGCCGTGTGGATTGACGGTACCTCCACAAGAAGCTCCGGCTAACTACGTGCCAGCAGCCGCGGTAATACGTAGGGAGCAAGCGTTGTCCGGAATCATTGGGCGTAAAGCGCGCGTAGGTGGCTCTATAAGTCCGGTGTGAAAGTCAAAGGCTCAACCTTTGAAAGCC
+
CCCCCGGGGGGGGGGGGGGGGGGGGGGGGGGGGGGFGGGDDGGGGGGGGGGGGGGGGGGGGGGGGGGGGGGGGGGGGFGGGGGGGGGGGGGGGGGEGGGGGGGGGGGGGGGDGGCCEFGGGDGGGGGGGFEFFGGFGGGGDFGGAFGGGGGGGGGGGGGGGGGGGGGGCGFGGGDGGCFCFGCFFFFFGGGGGEGGGEGGGGGGCGGGGFEG>ECCC2?EEF?EGCEFGG?C:+C5:E7C=9FECE=D8>EGGGFFGFGF?C7CF>EG*9CBG=77:6:7:46F7)0649;2/97@FF@77
@M03506:14:000000000-AKVR1:1:1101:16958:4089 1:N:0:44
ATGAACTCCTACGGGAGGCAGCAGTGGGGAATTTTGCGCAATGGGGGAAACCCTGACGCAGCAACGCCGCGTGGACGATGAAGCATCTTGGTGTGCAAAGTCCTTTCGGCAGGGAAGAAACTGGAGCAATCCAGTTGACGGTACCTGTAGAAGAAGCCCCGGCTAACTCCGTGCCAGCAGCCGCGGTAATACGGGGGGGGCAAGCGTTGTTCGGAATCATTGGGCGTAAAGGGTGCGTAGGCGGTGCGGTAAGTCTGGTGTGAAATCCCCGAGCTTAACTCGGGTCCCGCGCCAGAGACTG
+
CCCCCGGGGGGGGGGGGGGGGGGGGGGGGGGGGGGGGGGGGGGGGGGGGGGGGGGGGGGGGGGGGGGGGGGGGGGGGGGGGGGGGGGGGGGGGGGGGGGGGGGGGGGGGGGGGGGGGGGGGGGGGGGGGGGGGGGGGGGGGGGGGGGGGGGGGGGGGFGGGGGGGGGGGGGFEGGGGG?FGGGGGGGGGGGGGGGGGGGGGDCFGGEEGGGGGGGEGGGGCECFGG?EG5FGGGGGGGGGGGGGGG=DG5C=CGGCGF20*::9?F:DFCE)>CD6C=C*:>D=7>D),7>;5>DFFFF=?
@M03506:14:000000000-AKVR1:1:1101:18586:4118 1:N:0:44
ATGAACTCCTACGGGAGGCAGCAGTGGGGAATCTTGCGCAATGGGCGAAAGCCTGACGCAGCGACGCCGCGTGGGGGAAGAAGGCTTTCGGGTTGTAAACCCCTTTCAGGAGGGACGAAGCTACTCGGGTTAATAGCCCAGAGGGTGACGGTACCTCCAGAAGAAGCCCCGGCTAACTACGTGCCAGCAGCCGCGGTAATACGTAGGGGGCAAGCGTTGTCCGGATTTATTGGGCGTAAAGAGCGTGTAGGCGGCCAAGCAGGTCCGTTGTGAAAACTCGTGGCTCAACCTCGAGACGCCG
+
CCCCCGGGGGGGGGGGGGGGGGGGGGGGGGGGGGGGGGGGGGGGGGGGGGGGGGGGGGGGGGGGGGGGGGGGGGGGGGGGGGGGGGGGGGGGGGGGGGGGGGGGGGGGGGGGGGGGGGGGGGGGGGGGGGCGGGGGGGGGGGGGEGGGGGDGGGGGGGGGGGGGCGGGGGGGGGGGGFGFEGGGGFFGFGGGGGCEGDCGGGGC@FEGGGEDGGFEEG=GGGGGC;CCC@7CFG58::DGG7C?EEEGGGFFGGGGC>CF=?FGEGGG692)*0*CC6*1/7<E5FFF0773>37;E3)7.
@M03506:14:000000000-AKVR1:1:1101:8118:4129 1:N:0:44
ATGAACTCCTACGGGAGGCAGCAGTGGGGAATCTTGCGCAATGGGCGAAAGCCTGACGCAGCGACGCCGCGTGGGGGAAGAAGGCCTTCGGGTTGTAAACCTCTTTCAGCAGGGACGAAGCCACTCGGGTTAATAGCCCAGAGGGTGACGGTACCTGCAGAAGAAGCCCCGGCTAACTACGTGCCAGCAGCCGCGGTAATACGGAGGGGGCAAGGGTTGTCCGGATTTATTGGGCGTAAAGAGCGTGTAGGCGGCCAGCCAAGTCCTGTGTGAAAACTAGAGGCTTAACCACTAGACGTTG
+
CCCCCGGGFC<EFFEGGGCF@FGFCA<<:C;FGFGDGECCCFCE<EBF:@CCFGFGGEEEGGGGG@FGEDE:>FGGGGD+BFFGDFEFEGCE<F>BFGGFFGFGFFCFGGGGC:DFGDCEGCCF@DF<@>*>=EFGGG@@,F:>7C::>@:*FCAGGG<:9<@F,:F7<<7F:FGFG?GCF=+=FGFF8F7ACEGG8CE<F?F*2:888C85@;***2**++2*:8>9F++0+:21**/*+06::ED7AEGG5CEG*)*1/2*+3*+*02+0*2:C*/2029;5*<CF<7*(90/@?3))0
@M03506:14:000000000-AKVR1:1:1101:15774:4135 1:N:0:44
ATGAACTCCTACGGGAGGCAGCAGTGGGGAATCTTGCGCAATGGCCTAACGGCTGACGCAGCGACGCCGCGTGTGGGATGAAGCTCCTCGGAGTGTAAACCACTGTTGCCCGGGACGAACAGCTCGATTTCTCGAGCCTGACGGTACCGGGTGAGGAAGCCACGGCTAACTACGTGCCAGCAGCCGCGGTAATACGTAGGTGGCAAGCGTTGTCCGGATTTACTGGGCGTAAAGGGCGTGCAGGCGGTCTGTTAAGTCTAGGGTGAAAGCTCCCGGCGCAACTGGGAGAGGTCCTTGGTTA
+
CCCCCGGGGGGGGGGGGGGGGGGGGGGGGGGGGGGGGGGGGGGGGGGGGGGGGGGGGGGGGGGGGGGGGGGGGGGGGGGGGGGGGGGGGGGGGGGGGGGGGGGGGGGGGGGGGGGGGGGGGGGGGGEGGGFGGGGGGGGGGGGGGGGGGGGEGGGGGGGGGGGGGGGDGGGGGGCGGGGGGGGGGGEGGGCCGFGGGGGGFGGGGG5EEEGDGGGGGCEEFGGGGGFGGGDEGG+AEEDEGGGGGGEC5*:C7<<F+7?>FGG*=D<DGFCFDGGC<)/)789FGF*8(>>7;6*99?*7*
@M03506:14:000000000-AKVR1:1:1101:9987:4139 1:N:0:44
ATGAACTCCTACGGGAGGCAGCAGTGGGGAATCTTGCACAATGGGCGAAAGCCTGATGCAGCGACGCCGCGTGCGGGAAGAAGGCCTTCGGGTTGTAAACCGCTTTCAGGAGGGACGAAGCCACTCAGGTTAATAGCCGAGAGGGTGACGGTACCTCCAGAAGAAGCCCCGGCTAACTACGTGCCAGCAGCCGCGGTAATACGTAGGGGGCAAGCGTTGTCCGGATTTATTGGGCGTAAAGAGCGTGTAGGCGGCCAAATAGGTCGGTTGTGAAAACTGGAGGCTTAACCTCCGGACGTCG
+
CCCCCGGGGGGGGGGGGGGGGGGGGGGGGGGGGGGGGGGGGGGGGGGGGGGGGGGGGGGGGGGGGGGGGGGGGGGGGGGGGGGGGGGGGGGGGGGGGGGGGGGGGGGGGGGGGGGGGGGGGGGGFGGGGFGGGGGGGGGGGGGGGGGGGGGGGGGGGGGGGFFGGGGFGGGGGGGFGGGGGGGGGGGGGGFGGGGGGGGDEG><EEEGGGGGFGGGECGGGGGGCCECFGGGGGGGCC<CGCGGGEGGGCE?CEGGE:0:<FDFCDEGGGEFDC>F*<GGCFFE55<F>CF?:B@>5BB:<
@M03506:14:000000000-AKVR1:1:1101:6901:4148 1:N:0:44
ATGAACTCCTACGGGAGGCAGCAGTGGGGAATATTGGACAATGGGCGAAAGCCTGATCCAGCCATGCCGCGTGTGAAGAAGGTCTTCGGATTGTAAAGCACTTTAAGTTGGGAGGAAGGGTTGTAGATTAATACTCTGCAATTTTGACGCTACCGACAGAATAAGCACCGGCTAACTCTGTGCCAGCAGCCGCGGTAATACAGAGGTCTCAAGCGTTGTTCGGATTCATTGGGCGTAAAGGGTGCGTAGGTGGCGCGATAAGTCGGGTGTGAAATCTCGGAGCTTAACTCCGAAATTGCAT
+
CCCCCGGGGGGGGGGGGGGGGGGGGGGGGGGGGGGGGGGGGGGGGGGGGGGFGGGGGGGGGGGGGGGGGGGGGGGGGGGGGGGGGGGGGGGGGGGGGGGGGGFGFFGGGGGGGGGGFGGGGGGGGGGGGGGGGGGGGGGGGDFGGGGGGDGGGGGGGGGGGGGGGGGGGGGGGGGGGGGGGFGGGGC8DGGGGGGFEEFFGGGEGFCGGGGFGDC3CEG5CEEG8E99C996:CEEEGGGGG*:CC:>EG2<CCE5CEDG5C:CEDEGGDGF**:C2@<CCB@C?=DB)*04>75:@B=@6
@M03506:14:000000000-AKVR1:1:1101:17687:4157 1:N:0:44
ATGAACTCCTACGGGAGGCAGCAGTGGGGAATTTTGGACAATGGGCGAAAGCCTGATCCAGCCATGCCGCGTGCGGGAAGAAGGCCTTCGGGTTGTAAACCGCTTTTGGCAGGAACGAAACGGCGCCCGCTAATACCGGGCGCTAATGACGGTACCTGCAGAATAAGCACCGGCTAACTACGTGCCAGCAGCCGCGGTAATACGTAGGGTGCGAGCGTTAATCGGAATTACTGGGCGTAAAGCGTACGCAGGCGGCCGGGTAAGACAGGTGTGAAATCCCCGGGCTTAACCTGGGAACTGC
+
CCCCCGGGGGGGGGGGGGGGGGGGGGGGGGGGGGGGGGGGGGGGGGGGGGGGGGGGGGGGGGGGGGGGGGGGGGGGGGGGGGGGGGGGGGGGGGGGGGGGGGGGGGGGGGGGGGGGGGGGGGEGGGGDGGGDEGGGGGGGGGGGGGGGGGDGGGGGGGGGGGGGGACFGFFGGEGGGGGGGGGGFGFCFCCGGG>>EEGGGGF@GG55;88ACEEGGEEGGGGGGCEFGF+2:<CFEG>=*AFGG5:CC=7ED5>CC5CGGE<C0>FGG:FFGCFCC0>FFBE=CBFF4D6).7@>6:F6/
@M03506:14:000000000-AKVR1:1:1101:19563:4171 1:N:0:44
ATGAACTCCTACGGGAGGCAGCAGTGGGGAATCTTGCGCAATGGCCTAACGGCTGACGCAGCGACGCCGCGTGTGGGATGAAGCCCTTCGGAGTGTAAACCACTGTTGCCCGGGACGAACAGCTCGATTAATCGAGCCTGACGGTACCGGGTGAGGAAGCACCGGCTAACTCCGAGCCATCCGCCGCGGTAATACGGGGGGGGCGGGCGTTTTCTGGCATCACTGGGCGTAAAGTGTGCGTCGTGGGTTTGGTAAGGGTGTGGTTAGAGGTCGGTGGTCCACCTCGGTTCGGCCGTGCCTG
+
6C@@@CFCEG<E@@@7:@F;@FFCFF8<:;@CFFFDE+@C@F,CFF@FADGDG>CFF@@FGGE7BEECEE@FDCCFG8ECEEFD,+BEBCG7FFFFAFF,=FECE,E<,8E>:C@6FFEE:,==3++@F@,3<<>+3*>F8FECCF7D@7*CC::@7<:2:CCF@G7<F7,>EC*4<<,,2*4CBEDEC?*AF?+/8**:1*/8/***228*;++3++*23<0<+*/5821?*0+<0A7;*****/://*:*1++*+7*9*:*:***2+*2095)*))2**0)*107)(9)4))07).)**
@M03506:14:000000000-AKVR1:1:1101:6395:4174 1:N:0:44
ATGAACTCCTACGGGAGGCAGCAGTAGGGAATTTTCCACAATGGGGGCAACCCTGATGGAGCAACGCCGCGTGCAGGATGAATGTCTTCGGATTGTAAACTGCTTTTCTCTGTGACGAATATGACGGTAGCAGAGGAATAAGGACCTGCTAACTACGTGCCAGCAGCCGCGGTCATACGTAGGGTCCAAGCGTTATCCGGAATTACTGGGCGTAAAGAGTTGCGTAGGTGGCATGGTAAGCGAATAGTGAAATGACGAGGCTCAACCTCGGGTCGATTATTTGAACTGCCAAGCTAGAGAA
+
CCCCCGGGGGGGGGGGGGGGGGGGGGGGGGGGGGGGGGGGGGGGGGGGGGGGGGGGGGGGGGGGGGGGGGGGGGGGGEFGGGGGGGGGGGGGGGGGGGGGGGGGGGGGGGGGGGGGGGGGGGGGGGGGGGGGGGGGGGGGGGGFFFFGGGGGG9FGGGGGGGGGGFF,FFEDFFGCGFFFFGGGGBFFCFGGGGGGGGGGGGGGGFBFGGGG>EDCCFFGGGGGEGCECFGGDFGGFC*@FE7C=:FDCCCF7<CCCDGGG7DF?C6*:D*<*))/9*1?CBFFFFF78967@F?BF6406
@M03506:14:000000000-AKVR1:1:1101:18674:4192 1:N:0:44
ATGAACTCCTACGGGAGGCAGCAGTGGGGAATTGTTCGCAATGGGCGCAAGCCTGACGACGCAACGCCGCGTGGAGGATGAAGGTCTTCGGATTGTAAACTCCTGTTGCCCGGGACGAAACGCTTCGACCTAACACGTCGAGGTTTGACGGTACCGGGTGAGGAAGCCCCGGCTAACTCTGTGCCAGCAACCGCGGTAATACAGAGGGGGCAAGCGTTGTTCGGAATTACTGGGCGTAAAGGGCGCGTAGGCGGCCTTCTAAGTCGAACGTGAAATCCCCGGTCGCAACCCGGGAACTGCG
+
CCCCCGGGGGGGGGGGGGGGGGFGGGGGGGGGGGGGGGGGGGGGGGGGGGGGGGGGGGGGGGGGGGGGGGGGGGFFGCGGGGGGGGGGGGGFFGGGGCAGGGGGGGGGGGGGDGEGGDGGGGGGGGGGGGGGGGGGGFGG7CFGFFDFGGGGGGCGGGGGGGGGGGGGGGGGGGGGGGGGGGGGGGGFFGGGGGGGGGGGGGFC9<CGEEDCGGFE8CEGGGEGGEGGGGGGGFCEG5<C?+:C=*>9=E*A57ED869>F7FFD7=CFDC@C**<:69<7:)**)1)4*74>E375??@)
@M03506:14:000000000-AKVR1:1:1101:19945:4200 1:N:0:44
ATGAACTCCTACGGGAGGCAGCAGTGGGGAATTTTGCGCAATGGGGGAAACCCTGGCGCAGCAACGCCGCGTGAAGGATGAAGGTCTTTGGATTGTAAACTTCTTTCGTCCGGGAAGATAATGACGGTACCGGAATAAGAAGCCTCGGCTAACTACGTGCCAGCAGCCGCGGTGATACGTAGGTGGCAAGCGTTGTCCGGATTTACTGGGCGTAAAGGGCGTGCAGGCGGTCTGCTAAGTTCGGGGTGAAAGCTCCCGGCTCAACTGGGAGAGGTCCTTGGATACTGGCAGACTCGAGGGG
+
CCCCCGGGGGGGGGGGGGGGGGGGGGGGGEGGGGGGGGGGGGGGGGGGGGGGGGGGGGGGGGGGGGGGGGGGGGGGGGGGGDGGGGGGGGGGGGGGGEGGGGGGGGGGGGGGGGGGGGGGGGGGGGGGGGGGGGGGGGGGGGGGGGGGGGGGGGGGGGGGGGGGGGGGGGGGGGGGGGGGGGGGGGGGGGGGEEGGGGGGDDGFGGFGGGGGGGCCGGGGEGGCFGGGDGEE=F7FG?F9CFGEGGGC5+2CFGCF;>DDD=F66>?FGFGBGCCEC67:F9=++*2?:0<:>47F47>>7
@M03506:14:000000000-AKVR1:1:1101:11072:4209 1:N:0:44
ATGAACTCCTACGGGAGGCAGCAGTCGAGAATTTTTGACAATGGGGGAAACCCTGATCGAGCGACGCCGCGTGGAGGATGAAGGTCTTCGGGTTGTAAACTCCTGTCATTTGGGAACAAGGCGCACGTATTAACTGTGCGTGCGTTGATAGTACCAGAAGAGGAAGGGACGGCTAACTCTGTGCCAGCAGCCGCGGTAATACAGAGGTCCCAAGCGTTGTTCGGATTCATTGGGCGTAAAGGGTGTGTAGGTGGCGCCGTAAGTCGGGTGTGAAATTTCGGAGCTTAACTCCGAAACTGCA
+
CCCCCGGGGGGGGGGGGGGGGGGGGGGGGGGGGGGGGGGGGGGGGGGGGGGGGGGGGGGGGGGGGGGGGGGFGGCGGGGGGGGGGGGGGGGGGGGGGGGGGGGGGEGFGGGGGGGGGGGGGGGGGGGFGGGGGGGGGGGGGGGGEGGGGGGGGGFGGGCFGGGGGGGGGGGGGGGGGGGFFGGGGGGGGGGGFGEGGGDC9CFFGGGGG6CCGGGEEEGE5EGGE:8C99CCGG5EGGC5+<CACGGG7?C?FFGDG>DG*19C7<ED:CC>CC7EF*:D<>BEFF7=2:=?7775579?1
@M03506:14:000000000-AKVR1:1:1101:15198:4223 1:N:0:44
ATGAACTCCTACGGGAGGCAGCAGTCGAGAATTTTTGACAATGGGGGAAACCCTGATCGAGCGACGCCGCGTGGAGGATGAAGGTCTTCGGATTGTAAACTCCTGTCATTGGGGAACAAGGTGCATACGTTAACTGCGTGTGTATTGATAGTACCCGAAGAGGAAGGGACGGCTAACTCTGTGCCAGCAGCCGCGGTAATACAGAGGTCCCAAGCGTTGTTCGGATTCATTGGGCGTAAAGGGTGCGTAGGCGGCGCGGTAAGTCGGGTGTGAAATCTCGGAGCTTAACTCCGAAACTGCA
+
CCCCCGGGGGGGGGGGGGGGGGGGGGGGGGGGGGGGGGGGGGGGGGGGGGGGGGGGGGGGGGGGGGGGGGGGGGGGGGGGGGGGGGGGGGGGGGGGGGGGGGFGGGGGGGGGGGGGGGGGGGGGGGGGGGGGGGGGGGGGGGGGGFFGGGGGGGGGGGCFEGGGFGGDGGGGGGGGGGGGGGGGGGGGGGGFGDGGGDGGCGGGGCECF9EGGGGGEEGGGFEGGGGGGGGGF5FGGGDDGGEGGGGDGGGDGGGGGFGGG=F97>GG=DGF>*:7?@GGF)<EF4C=9:@>D>:339=6*
@M03506:14:000000000-AKVR1:1:1101:22265:4328 1:N:0:44
ATGAACTCCTACGGGAGGCAGCAGTTAGGAATCTTGGACAATGGGCGCAAGCCTGATCCAGCCATGCCGCGTGAGTGATGAAGGCCTTAGGGTTGTAAAGCTCTTTCAGCGGGGAAGATAATGACGGTACCCGCAGAAGAAGCCCCGGCTAACTTCGTGCCAGCAGCCGCGGTAATACGAAGGGGGCTAGCGTTGCTCGGAATCACTGGGCGTAAAGCGCACGTAGGCGGATCTTTAAGTCAGGGGTGAAATCCTGGAGCTCAACTCCAGAACTGCCTTTGATACTGGTGATCTCGAGTCC
+
CCCCCGGGGGGGGGGGGGGGGGFGGGGGGGGGGGGGGGGGGGGFGGGGGGGGGGGGAFGGGGGGGGGGGGGGGGGGGGGFGGGGGFGGGGGGGFEGGFGFGAGGGGGGGGGGGGGGGGGGGGGGGGGGGGGCGGGDCFC=FG8BFGGGG@GGGGGGGGGGGGCFFFGGGG7FFDEGGGGG7CGGGF*8CFF@F:EGF9CCCEGFGGGG8CEGG5C5@CCCGGEF*/ACEGDCECGFGC7A99EGCCGGDFF77<<7CF49*30<?CC6C6974:>97/:C**/2<*2/)2*.*/*86>F:B
@M03506:14:000000000-AKVR1:1:1101:12673:4333 1:N:0:44
ATGAACTCCTACGGGAGGCAGCAGTGGGGAATTTTCCGCAATGGGCGAAAGCCTGACGGAGTGACGCCGCGTGTGGGACGAAGGCCTTCGGGTCGTAAACCACTGTCAGTGGGAAAGATGGGTGTCGGCGTGAACAGCGCCGATACTTGACGGTACCTGCAGAGGAAGCCCCGGCCAACTCTGTGCCAGCAGCCGCGGTAAGACAGAGGGGGCAAGCGTTGCTCGGAATTACTGGGCGTAAAGGGCGCGTAGGCGGAATGGCAAGTCGGTCGTGAAATCCTTCGGCTCAACCGAAGAACGG
+
CCCCCGGGGGGGGGGGGGGGGGGGGGGGGGGGGGGGGGGGGGGGGGGGDGGGGGGGGGGGGGGGGGGGGGGGGFGGGGGGGGGGGGGGGGGGGGGGGGGGGGGGGFGGGFFGGGGGGGGGGGGGGGGGGGGGGGGGGGGCEGEGGGGGGGGGGGGGGGGGGGCGGGGGGGGGGGGGCFGGGGGGGGGGGGGGGGGGGGGGGFGGFCFEGGGGDEGCFDCGGG<E8>CCFCDFGEDGGGD52CFFGGGGGCEED6C5*)9CECDFG*09C)*71*9>7@FGC6BFG><>2C5()7)08?7:)
@M03506:14:000000000-AKVR1:1:1101:23551:4357 1:N:0:44
ATGAACTCCTACGGGAGGCAGCAGTGGGGAATCTTGCGCAATGGCCTAACGGCTGACGCAGCGACGCCGCGTGTGGGATGAAGCTCTTCGGAGTGTAAACCACTGTTGCCCGGGACGAATAGCTCGATTAATCGAGCCTGACAGTACCGGGTGAGGAAGCACCGGCTAACTCCGTGCCAGCAGCCGCGGTAATACGGGGGGTGCGAGCGTTGTCCGGAATCACTGGGCGTAAAGGGCGCGTAGGTGGTTTGATAAGGGTGTGGTGAAAGTCCGGGGCTCAACCCCGGATCTGCCGTTCCGG
+
CCCCCGGGGGGGGGGGGGGGGGGGGGGGGGGGGGGAFEFGGGGGGGGFGGGGGGGGGGGGGGGGGGGGCGGGGC+FFGGGGGGGEFGGGGGGGGGGFGGGGGGGGGGGGFDGGGGGGGGFGGF<F@FGGGGGGGFFGGGGGGGGGGGGGGGEGGGGG>>7FGFDCFGGGGFGCCF@<C,CCE7BFGGGG>CGGGFGGGGGGEGGCCEGGGG5EECECE58CGGGGCFGGEGEFC7EEG3**/:A<CED5*/<*<7>FFC5:EDCE:CFF7C8CDGGG3<49.):=7>)(9*4**0)).0))
@M03506:14:000000000-AKVR1:1:1101:17711:4392 1:N:0:44
ATGAACTCCTACGGGAGGCAGCAGTTAGGAATCTTGGACAATGGGCGCAAGCCTGATCCAGCCATGCCGCGTGAGTGATGAAGGCCTTAGGGTTGTAAAGCTCTTTCAGCGGGGAAGATAATGACGGTACCCGCAGAAGAAGCCCCGGCTAACTTCGTGCCAGCAGCCGCGGTAATACGAAGGGGGCTAGCGTTGCTCGGAATCACTGGGCGTAAAGCGCACGTAGGCGGCTTTCTAAGTCAGGGGTGAAATCCTGGAGCTCAACTCCAGAACTGCCTTTGATACTGGAGAGCTTGAGTCC
+
CCCCCGGGGGGGGGGGGGGGGGGGGGGGGGGGGGGFGGGGGGGGGGGGGDGGGGGGGGGGGGGGGGGGGGGGG>FGGGGGGGGGGGGGDFGGGGGGGGGGGGGGGGGGGGCFEGG7BFGGGGGGGGDFGGGGFGGGGGFFGGGGGGGGGGEEFGGGGFGGGGGGGGGGGGGGGDGGGGGFEFGGDGG8EGGGCFGGGGGG8;CCEFGG6CFGGG>EGG*CEGGGG5*A>>ECGGFG7EF99:AFFE57FCGFGGGFFFCGFF=?7CCFFGC)7C6CF=FGG**+:*00(0??@@@4>?@F9
@M03506:14:000000000-AKVR1:1:1101:11947:4416 1:N:0:44
ATGAACTCCTACGGGAGGCAGCAGTGGGGAATTTTCCGCAATGGGCGAAAGCCTGACGGAGTGACGCCGCGTGTGGGACGAAGGCCTTCGGGTCGTAAACCACTGTCAGTGGGAAAGAAGGGTGTCGGCGCTAATACCGTCGGCACTTGACGGTACCTGCAGCGGAAGCCCCGGCCAACTCTGTGCCAGCAGCCGCGGTAAGACAGAGGGGGCAAGCGTTGCTCGGAATTACTGGGCGTAAAGGGCGCGTAGGCGGGATGGCAAGTCGGTCGTGAAATCCTTCGGCCCAACCGAAGAACGG
+
CCC?CGFFGGGGGGGGGGGGGGGGGGGGGGGGGGGGGGGGGGGGGGGGGGGGGGGGGGGGGGGGGGGGGGGGGGGGGGGGGEEGGGGGGGGGGGEGGGGGGGGGGGGFAFGGD@FGGGGGGGGDCFDEDGG7BFGGG@GGGGEGGGGGFGGGGCFEGG9FCC,*<*=7BFGGGGGGEFGGGFCFCCGGDE8FFFGECEG58+@6+;8CGGDEEG55@EGDCEAC5?:*AE7CF+ACE=):**<FEC*)*17:<9CD?:)756*<5*39E)*.)/*/7@><*895A>D:(*8?53:5@4)7)
@M03506:14:000000000-AKVR1:1:1101:11484:4473 1:N:0:44
ATGAACTCCTACGGGAGGCAGCAGTGGGGAATATTGGGCAATGGGCGAAAGCCTGACCCAGCTATGCCGCGTGAGTGATGAAGGCCTTCGGGTCGTAAAGCTCTGTGGGGAGGGAAGAACAAGCTTGTGGCTAACATCCACGAGCCCTGACGGTACCTCCTTAGCAAGCACCGGCTAACTCCGTGCCAGCAGCCGCGGTAATACGGAGGGTGCAAACGTTGCTCGGGATTATTGGGCGTAAAGCGCACGTAGGCGGCCGACTAAGTCGGGTGTGAAAGCCCGGGGCTCAACCCCGGAAGTG
+
CCCCCGGGGGGGGGGGGGGGGGGGGGGGGGGG?FGGGGGGGGGGGGGGGGGGGGGGGGGGGGGGGGGGGGGFGGGGGGGGGGGGGGGGGGGGGGGGGGGGGGGGGGGGGGFGEGGGGGGGGGGGGGGFGGGGGGGGGGGGGGGGGGGFGGGGGEFEGGGGGGGGGGGGGGGGGGGGDGGCFFGGCCGGGGGFGGGGGGGGGGFGFGGGGGGGGGCFGGEFGD+<AEEECCGCFGGGDE5CE=G7:=CDECCFD6CD5>DCCEDF6?77:C/<>DF779CFF>3ED39F)27.<)75:57?F
@M03506:14:000000000-AKVR1:1:1101:7656:4490 1:N:0:44
ATGAACTCCTACGGGAGGCAGCAGTAGGGAATATTGGTCAATGGATGGAAGTCTGAACCAGCCATGCCGCGTGCAGGAAGAAGGCCTTCTGGGTTGTAAACTGCTTTTGCCAGGGGCTAAAAAGCTCATGCGTGAGAAATTGAAAGTACCTGGTGAATAAGCCACGGCTAACTACGTGCCAGCAGCCGCGGTAATACGTAGGTGGCAAGCGTTGTCCGGATTTATTGGGTTTAAAGGGTGCGTAGGCGGCGTTGTAAGTCAGTGGTGAAATATGGCAGCTCAACTGTCAGGGTGCAATTGA
+
CCCCCGGGGGGGEGGEFGGFGGGFFFFGGFFFGGGGGGGGGGGGGGGGGGGGGGGGGGGGGGGFGGGGGGGGGGGGGFGGGFGGGCFGEFGGFGGGFG9FFGGGFGGGFGGGFGGGGGGEFFGGGGGEFGFEB=FGDFGFFGGDFFFGGGGGGGD<FFGFGGFFFECGEGGGGGFGGGCEEFFFGGFGGGGGGGGEFGFFGGEFDGGCGGGEGG:BEG8CA?<9EFGFGGE5C7CFGEGGEEC5CEGDGD5EGG52<@:CF+:CFCDD<C+*:7D57>DG74FFGF:BB*.(83>09=***
@M03506:14:000000000-AKVR1:1:1101:21274:4490 1:N:0:44
ATGAACTCCTACGGGAGGCAGCAGTGGGGAATCTTGGACAATGGGCGCAAGCCTGATCCAGCCATGCCGCGTGGGTGATGAAGGCCCTAGGGTTGTAAAGCCCTTTCGGCGGGGAAGATAATGACGGTACCCGCAGAAGAAGCCCCGGCTAACTTCGTGCCAGCAGCCGCGGTAATACGAAGGGGGCTAGCGTTGCTCGGAATCACTGGGCGTAAAGCGCACGTAGGCGGCTTGTTAAGTCGGGGGTGAAATCCTGGAGCTCAACTCCAGAACTGCCTTCGATACTGGCAAGCTTCGAGTG
+
CCCCCGGGGGGGGEGGEGGGGGGGGGGGGGGGFGGGDGGGGFFCGGGGGGGGGGGGGGGGGGGGGGCFGGGGGGGGGGGGGGGGGGFGGGGGGGGGGGGFGGGCGFGGGGGGGGEEGFDFAGEFGEGGEGGGGGGGFGGGGGGGDFGDGGGGGGDGGGGGGGGFGGGFGGGGGGG?CFGDFGGGGGGEGFGGGGGGGFGDGGFGGF+C8CFGEGG@CGEEGGGGGFGGGCEE*::FCCC3CEGGGGEGC9CF>6CFFFC4*<CFFDFFCF<)9C*<<*>=D@B*:9>F<79:3?6?>))/)
@M03506:14:000000000-AKVR1:1:1101:22314:4513 1:N:0:44
ATGAACTCCTACGGGAGGCAGCAGTGGGGAATTGTTCGCAATGGGCGCAAGCCTGACGACGCAACGCCGCGTGGAGGACGAAGACCTTCGGGTCGTAAACTCCTTTCGATCGAGACGAACGGTCTCCGGGTGAACAATCCGGAGGAGTGACGGTACCGAGAGAAGAAGCCCCGGCTAACTCCGTGCCAGCAGCCGCGGTCATACGTAGGGTGCAAGCATTATCCGGAGTGACTGGGCGTAAAGAGTTGCGTAGGCGGTTAGTAAAGCGAATAGTGAAACCTGGTGGCTCAACCATTCAGAC
+
CCCCCGFGGGGFGGGGGGGGGGGGGGGGGCFFGGGGCEGGGGGGGGGGGGGGGGGGGG7FFGGCGGGGGGGGGG:FEGGGGGECFGFFGCEGGGGGDGGGGGGGGGGGGGGGGGGGGGGGGGGGGGGGGGCFGGFGGGGGFDCEGGGGFF@GEEFCCEEDCFGF<@F:FCFEGGGDGGF7:C82;CE<:@FGGGGGGGGGD?FGFGGGGGC858@EC=CG?CG7CGCEEFGGGFGGGGDG5CGFFF::?CE=DCEGC05>C0:<+2+9:7C5>7CC**0>*80<F3<>7098<DFFBB6F6
@M03506:14:000000000-AKVR1:1:1101:19327:4515 1:N:0:44
ATGAACTCCTACGGGAGGCAGCAGTGGGGAATATTGGGCAATGGGCGCAAGCCTGACCCAGCCATGCCGCGTGAGTGATGAAGGCCTTCGGGTCGTAAAGCTCTGTGGGGAGGGAAGAAACCGTATGTGGCTAATATCCACGTACCTTGACGGTACCTCCTTAGCAAGCACCGGCTAACTCCGTGCCAGCAGCCGCGGTAATACGGAGGGTGCAAACGTTGCTCGGAATCATTGGGCGTAAAGCGCACGTAGGCGGCCTGTTAAGTCGGATGTGAAAGCCCTCGGCTCAACCGAGGAAGTG
+
CCCCCGGGGGGGGGGGGGGGGGGGGGGGGDEGFGGGGGGGGGGFGGGGGGGGGGGGGGGGGGGGGGGGGGEGGGGGGGGGGGGGGGGGGGGGGGGEGGGGGGGGGGGGGGEGGGGGGGGGGGGCFGGGGFGGGGGGGGGGGGGGGDGGGCGGGGGGFGGGGFGGGGFGGGGGGGGGGGGGGFGE7FFFGGFFGGGGGGGGDCFGGD@EGGEGD6+<CCACFCCGGGGGCFFFF7CGGGGG55ECCEGGEGFFC9CG5@7C:+:+<:FDE5C>FGF7DFGGC::GGECE>FF077@5>>5)1
@M03506:14:000000000-AKVR1:1:1101:5567:4536 1:N:0:44
ATGAACTCCTACGGGAGGCAGCAGTCGGGAATTTTGGGCAATGGGCGAAAGCCTGACCCAGCAACGCCGCGTGAAGGATGAAATCCCTCGGGATGTAAACTTCGCAAGAATGGGAAGAATTAGTAGGGGACAATACCCCCTATGATGACGGTACCATTTGTAAGCTCCGGCTAACTCCGTGCCAGCAGCCGCGGTAATACGGGGGGGGCAAGCGTTGTTCGGAATTACTGGGCGTAAAGGGCTCGTAGGCGGCCAACTAAGCCAGACGTGAAATCCCTCGGCTTAACCGGGGGAGTGCGTC
+
CCCCCGGGGGGGGGGGGGGGGGGGGGGDFGGGGGGGCCGGGGGGGGGGGGGGGGGGGGGGGGGGGGDGGGGGGGGGGGGGGGGGCFGGFEGGGGGGGGGGGGGGGGGGGGGFDFGGGGGCFGGGGGGGGGGGGCGECGGGGG@CFGGGGGGGGGGFFGFGFGGGFFCFGGD>FGGGGCECFDFGFFECCFCCGGEGD9CFFGGGGGGGGDFC:E/8CEEG?EECCGGF??F5*>E5=57CC5CCE55FEEEGGD=7@FFC6*9C=7797<EF7?*<762)757C?4*9(7>()7))0955)
@M03506:14:000000000-AKVR1:1:1101:7524:4546 1:N:0:44
ATGAACTCCTACGGGAGGCAGCAGTCGGGAATTTTGGGCAATGGGCGAAAGCCTGACCCAGCAACGCCGCGTGAAGGATGAAATCCCTCGGGATGTAAACTTCGCAAGAACGGGAAGAATAAGCGAGGGTTAATACCACTCGTGATGACGGTACCGTTTGTAAGCTCCGGCTAACTCCGTGCCAGCAGCCGCGGTAATACGGGGGGAGCAAGCGTTGTTCGGATTTACTGGGCGTAAAGGGCGCGTAGGCGGCCAGCGCAAGTCAGTTGTGAAATCTCCGGGCTTAACTCGGAAAGGTCAA
+
CCCCCGGGGGGGGGGGGGGGGGGGGGGGGGGGGGGGGGGGGGGGGGGGGGGGGGGGGGGGGGGGGGGGGGGGGGGGGGGGGGGGGGGGGGGGGGGGGGGGGGGGGGGGGGGGGGGGGGGGGGGGGGGGGGGGGGGGGGGGGGGGGGGGGGGGGGGGGGGGGGGGGGGGGGGGGGGGGGGGGGGGGGGGGGGGGGGGGGGGGGGGGGGGGGGGGGG>GGGGGGGGGGGGGGGGGG?ECGGGGGGGGGGGGGGGGE=FGBGGEE>FGGGGGFCF7:CFF=CGGED5*)*9:C>3@)5>>/8<@
@M03506:14:000000000-AKVR1:1:1101:20334:4547 1:N:0:44
ATGAACTCCTACGGGAGGCAGCAGTAGGGAATCTTGCGCAATGGGCGAAAGCCTGACGCAGCAACGCCGCGTGGGGGATGAAGGCTCTCGGGTTGTAAACCCCTTTCAGCAGGGACGAAACTGACGGTACCTGCAGAAGAAGCCCCGGCCAACTACGTGCCAGCAGCCGCGGTAATACGGAGGGGGCTAGCGTTGTCCGGATTTATTGGGCGTAAAGAGCGTGTAGGCGGCCAGGTAGGTCTGCTGTGAAAACTCGAGGCTTAACCTCGAGACGTCGGCGGAAACCATCTGGCTCGAGTCC
+
CCCCCGGGGGGGGGGGGGGEGGFGFGGGFFGGGGGGGGGCFGDFCFEFGGGGGGGGGFG7FGGFEFGGGGE@>:FEFGGGGGDEFFG8AFEEGGGEGBFAFCFFGGGGCC<FF:DDEDCCFGGGGGDGFEGFBFFFGGGFGGG>:>*@FEEGGGGGGBFCGCGFFGGGGGGEF>F@<CC*=<<CEEDEGGGGE>EEGE8ECCECCGGGG588*?CF:CFGECE8FG?65:CCEEGGG9>++<7FGDGGCGFGG6<*;>D:*0C+<>CCEDG)>D*29>C557>5?>FF:*94:))8@>/79
@M03506:14:000000000-AKVR1:1:1101:14131:4549 1:N:0:44
ATGAACTCCTACGGGAGGCAGCAGTAGGGAATCTTGCGCAATGGGGGAAACCCTGACGCAGCGACGCCGCGTGCGGGATGAAGGCCTTCGGGTCGTAAACCGCTTTCAGCAGGGACGAAATTGACGGTACCTGCAGAAGAAGGCCCGGCCAACTACGTGCCAGCAGCCGCGGTGATACGTAGGGGTCTAGCGTTGGCCGGAATTAGTGGGCGTAAAGAGCTCGTAGGCGGGTCGGCAAGTCGGCTGTGAAATCTCCCCGCGTAACGTGGAGGGGCCATTTGAACCGGCGGCGACGCGAGTC
+
CCCCCGGGGGGGEGGGCEE>FGEGGCGAFGGFCFGGFEG7:;ADGDB7@DGGGGGGGEGGGGGDECECCGGGGGGGGGCFGFFG8FEGFD7FFCECDEGCFFFGGGGFAF<BFDGGGG+>DCBGGGGGGG,@DFCGFEGGGC,>,>FEEG7AFFCFDF<7F;:C@EF@@7=F:<1?CFG+<>8*8;C6+99C;//*0<*:*8/<F+<CFGGGG5CF<0**<85:/8C6EE5:8>E5***0<E=*2:CF+C+A>+9**0))/:3=ED**2C55))):*/*2:=*+2)/0())(.7))))))0
@M03506:14:000000000-AKVR1:1:1101:21655:4554 1:N:0:44
ATGAACTCCTACGGGAGGCAGCAGTGGGGAATATTGGTCAATGGGCGAAAGCCTGAACCAGCAATGCCGCGTGAGTGATGAAGGCCTTCGGGTTGTAAAGCTCTGTCGGGGGGGACGAAAAAGCCGTCTAACAAACGGACTTGACGGTACCCCCAAAGGAAGCACCGGCTAACTCTGTGCCAGCAGCCGCGGTAATACAGAGGGTGCAAGCGCTGTTCGGAATTACTTGGCGTAAAGAGCGCGCAGGCGGTCGTGCAAGTCGCGTGTGAAAGCCCCCGGCTCAACTGGGGAGGGTCACGCG
+
CCCCCGGGGGGGGGGGGGGGGGGGGGGGGGGGCGGFGGGGGGGGGGGGGGGGGGGGGGGGGGGGGGGGGGGGDDGGGGGGGGGGGGGCGGGGGGGGGGGDGGGGGGGFGDEGGGGGGGGGGCEFGGGGG>9CGGGGC*;CEGGG?EGEG>CGGGGGGGDFFGG6@@>8EGDGF7FDGGGGC7@FGGGGGGGGGEGGGGEGGGGD8>>CCFF>*;EGCFGGCCFDECC+3+<EC:E5FF96/>5E5*>CGEGCC5*7C60:7EC*79:57?389*9=37)9)07+*/>66))43>>7;45>.
@M03506:14:000000000-AKVR1:1:1101:17704:4569 1:N:0:44
ATGAACTCCTACGGGAGGCAGCAGTGGGGAATCTTGCGCAATGGCCTAACGGCTGACGCAGCGACGCCGCGTGTGGGATGAAGCTCTTCGGAGTGTAAACCACTGTTGCCCGGGACGAATAGCTCGATTAATCGAGCCTGACAGTACCGGGTGAGGAAGCACCGGCTAACTCCGTGCCAGCAGCCGCGGTAATACGGGGGGTGCGAGCGTTGTCCGGAATCACTGGGCGTAAAGGGCGCGTAGGTGGTTTGATAAGGGTGTGGTGAAAGTCCGGGGCTCAACCCCGGATCTGCCGTGCCGG
+
CCCCCGGGGGGGGGGGGGGGGGGGGGGGGGGGGGGGGGGGGGGGGGGGGGGGGGGGGGGGGGGGGGGGGGGGGGGGGGGGGGGGFGGGGGGGGGGGGGGGGGGGGGGGGGGGGGGGGGGGGGGGGGGGGGGGGFGGGGGGGGGGGGGGGGGEGGGGGGGGGGGGGGCFGG7<FEF>FFCGGGGGGGGGG88EFGFCEGGGGGGGG5EEGGGEGGGGG=CFGC8@F>FFEE5CFFGG5EDE:CEGCGF***:+0<?D@F45/:CFGCCDC><*7D3E93*CG?)A::D34C76=?77@DFF)
@M03506:14:000000000-AKVR1:1:1101:17178:4574 1:N:0:44
ATGAACTCCTACGGGAGGCAGCAGTGGGGAATTGTTCGCAATGGGCGCAAGCCTGACGACGCAACGCCGCGTGGAGGATGAAGATCTTCGGGTCGTAAACTCCTTTCGATCGAGACGAACGGCCTCCGGGTGAACAATCCGGAGGAGTGACGGTACCGAGAGAAGAAGCCCCGGCTAACTCCGTGCCAGCAGCCGCGGTAATACGGGGGGGGCAAGCGTTGTTCGGAATTACTGGGCGTAAAGGGCTCGTAGGCGGCCAACTAAGTCAGACGTGAAATCACTCGGATGAACCGGGGAACTG
+
CCCCCGGGGGGGGGGGGGGGGGGGGGGGGGGGGGGGGGGGGGGGGGGGGGGGGGGGGGGGGGGGGGGGGGGGGGEGGGGGGGGGGGGGGGGGGECFFGEGGGGGGGGGGGGGGGGGGGGGGGGGGGGGGGGGGGGGGFGGGGCFGGEGGGGGGEGG@F@FGGGGGF?FDCCFFGGGGGGCGFGGGCE+@F*2;EEEGGCCE@+9;EGDGGGE5E58/8;8CG5<EDEGF?9<<CFGFED*:5ACEG6*?:*57+*12.)5>76+<:+>FGGF***/26>*79*::)*)(;9(778)07)69
@M03506:14:000000000-AKVR1:1:1101:19804:4578 1:N:0:44
ATGAACTCCTACGGGAGGCAGCAGTGGGGAATCTTGCACAATGGGGGCAACCCTGATGCAGCGACGCCGCGTGAGCGATGAAGCCCTTCGGGGAGTAAAGCTCTTTCGGCAGGGAAGATTATGACGGTACCTGCAGAAGCAGCTGTAGCTAACTACGTGCCAGCAGCCGCGGTAATACCTAGGCAGCCAGCGTTGTTCGGAGTTACTGGGTGTAAAGGGTGTGTAGGCGTTTCCCTAAGACTGGTGTGAAATCTCCCGGCTCAACTGGGAGGGTGCGCCGGACACTGGAGGGGTAGTGTAG
+
C@C@@6CF@-;<FG@EGEC766FFCF@,:;@EEFCF,,,6C,CC<@CC+CC6:<@FACGGGGCFC+++@@+@>F7F4+BB<<E8FGE,9<:C@+@=BE,5,C5E??A+4+>3:+CFDGBA=@EG97FGC<<3@CE<EFFF8<,@F3EFG;;>7>;,*@D>>>FCF>F3>B**4*1F9B,,7<+4<<*24<:C1FE*2+8*8=?8+0+<68*;?E9FFF8CCGGG9C?+:*/2<:9+08<+2<CC<C:C7+2:7:C>;:55C=C3**3659C5D***939))))::?6;?C),3.55*99B*
@M03506:14:000000000-AKVR1:1:1101:19927:4597 1:N:0:44
ATGAACTCCTACGGGAGGCAGCAGTGGGGAATTTTGCGCAATGGGGGAAACCCTGACGCAGCAACGCCGCGTGGAGGATGAAGTCCCTTGGGACGTAAACTCCTTTCGACCCGGACGATAATGACGGTACGGGTGGAAGAAGCCCCGGCTAACTTCGTGCCAGCAGCCGCGGTAATACGAGGGGGGCAAGCGTTGTCCGGAATTATTGGGCGTAAAGGGCGCGTAGGCGGTGCGGTAAGTCACCTGTGAAATCTCCGGGCTTAACTCGGAGCCTGCAGGCGAAACTGCCGTGCTTGAGTGG
+
CCCCCGGGGGGGGGGGGGGGGGGGGGGGGGGGGGGGGGGGGGGGGGGGGGGGGGGGGGGGGGGGGGGGGGGGGGGGGGGGGGGGGGGGGGGGGGGGGGGGGGGGGGGGGGGGGGGGGGGGGGGGGGGFFEGGGGGGGGGFGGGGGGGGGDFGGGGGGGGGGGGGGGGGGGGGGGGGGGGGGGGGGGGGFGGGGGEGFGGG*/A8CFGGGGGGGGGGGGGGGGGEGGGGGGGGDGGCECFCGC9C06EFFFCE7<CFEBGGECGCGFFGG5EDDFGG76CDG57EE*094C70))99)9*9)
@M03506:14:000000000-AKVR1:1:1101:9753:4603 1:N:0:44
ATGAACTCCTACGGGAGGCAGCAGTGGGGAATATTGGACAATGGGCGAAAGCCTGATCCAGCAATGCCGCGTGAGTGATGAAGGCCTTAGGGTTGTAAAGCTCTTTTACCCGGGATGACAATGACAGTACCGGGAGAATAAGCCCCGGCTAACTCCGTGCCAGCAGCCGCGGTAATACGGGGGGGGCAAGCGTGGTTCGGAATTACTGGGCGTAACGGGCTCGGAGGCGGCCAACTAAGTCAGATGTGAAAGCCCTCGGCTTAACCGGGGGAGTGCATCTGAGACTGGACGGCGGGAGTTT
+
CCCCCGGGGGGGGGGGGGGGGGGGGGGGGGGG,CFGGGGGGGGGGGGEGGGGGGGGGGGGGG8FGAFGGGGGGGGGGGGGGGGGGGGGCFGGGGGGGGGGGGGGGGD?FB=FGGGCGGFGG=?,,:FFAB?BC7FGG<5ABF?,3@@F@=+33,@F<FG:+DEFFF:F:C<F:><,@F<<:F:E8*****1/1*:**01**A*++<7CF58C8?5*;5*1*//**/2:/*:C5/*;++*3<?F+2<<C9C7+9*1527<*:*92<C79/)/7/7*+00>*0**+39*78*)2)).)57))*
@M03506:14:000000000-AKVR1:1:1101:15282:4640 1:N:0:44
ATGAACTCCTACGGGAGGCAGCAGTCGGGAATTTTGGGCAATGGGCGAAAGCCTGACCCAGCAACGCCGCGTGAAGGATGAAATCCCTCGGGATGTAAACTTCGCAAGAACGGGAGGAATAAGTAGGGGACAATACCCCCTATGATGACGGTACCGTTTGTAAGCTCCGGCTAACTCCGTGCCAGCAGCCGCGGTAATACGGGGGGTGCGAGCGTTGTCCGGAATCACTGGGCGTAAAGGGCGCGTAGGTGGTTGGATAAGGGTGTGGTGAAAGTCCGGGGCTCAACCCCGGATCTGCCGT
+
CCCCCGGGGGGGGGGGGGGGGGGGGGGGGGGGGGGGGGGGGGGGGGGGGGGGGGGGGGGGGGGGGGGGGGGGGGGGGGGGGFFGGGGGGGGGGGGGGGGGGGGGGGGGGGGGGGDGGGGGFGGGGGGGGGGGGGGGGGGGGGGGGGGGGGGGGGGGGGGGGGGGGGGGGGGGGGGGGGCEGGGGGGDFGGGGGGCFGGFGGGGGGDC:*8CEEGGGGGGGGGGGFGFFGFFGFGG=CEGGGGEGGGGCECFFDE*1<677:9C:C>EGGG??:DGCC>DGD>:/?=D>:C>>BF@*9=4>)
@M03506:14:000000000-AKVR1:1:1101:4686:4657 1:N:0:44
ATGAACTCCTACGGGAGGCAGCAGTCGGGAATTTTGCGCAATGGGCGAAAGCCTGACGCAGCAACGCCGCGTGAGGGATGAAGGCCTTCGGGTTGTAAACCTCCTTTGTCAGGGACGATGATGACGGTACCTGACGAATAAGTCACGGCTAACTACGTGCCAGCAGCCGCGGTAATACGTAGGTGACAAGCGTTGTCCGGATTTACTGGGCGTAAAGAGCGCGCAGGCGGTCGTTCAAGTCGAGTGTGAAAGCCCCCGGCGCAACTGGGGAGGGTCACTCGATACTGATCGACTCGAAGGC
+
CCCCCGGGGGGGGGGGGGGGGGGGGGGGGGGGGGGGGGGGGGGGGGGGGGGGGGGGGGGGGGGGGGGGGGGGGGGGGGGGGGGGGGGGGGGGGGGGGGGGGGGGGGGGGGGGGGGGGGDGGGGGGGGGGGGGGGGGGGGGGGGGGGGGGGGGGGGGGGGGGFGGGGGGGGGGGGGGGGGFGGGGGGGGGGGGGGGGGGGGGGGGGGGGGGGGGGGGGGGGGDGGGGGGGGCECEEGFGGCFGGGGFACGFGGFGCCE>C3*CCGE<CGGDEBDGGFC@:CF>):EFFFAGFBD@)5>FE@5
@M03506:14:000000000-AKVR1:1:1101:26195:4669 1:N:0:44
ATGAACTCCTACGGGAGGCAGCAGTGGGGAATTTTGCGCAATGGGGGAAACCCTGACGCAGCAACGCCGCGTGGAGGATGAAGTCCCTTGGGATGCAAACTCCTTTCGACCGGGAAGATGGTGACGGTACCGGTGGAAGAAGCCCCGGCTAACTTCGTGCCAGCAGCCGCGGTAATACGAGGGGGCCGAGCGTTGTTCGGATTCATTGGGCTGAAAGGGTGCGTAGGCGGCGCGGTAAGTCGGGTGTGAAATCTCGGAGCTCAACCCCGAAACTGCCTACGATACTGCCGTGCCTGAGGAC
+
CCCCCGFGGEFGGGGGGEEFEGGGGG@FEEGFGGGGGGGGGDFGGGGGGGGGGGFFGGGGDGGGGDEFGGDGGGGGC:BD<FAFCFG9BA,BF,BCFGGGGGGGGGGDGCGED=C7CGGGGFGGGGGGGGGGCFCECFGCFCDFFFGGCFEC79<;><>*>FFFFFGF77C7<FF<FGFB:FGGG*1:CEGGEEEECFEDE*8CFEG7<88**/3A?*A*8CEE*?*+/*/:?C58/C6<FE57::=7@7++:+09CE)):+29C*:*2)/8>*>CD?*99))AE8:BBC5())**0)0/0
@M03506:14:000000000-AKVR1:1:1101:13247:4673 1:N:0:44
ATGAACTCCTACGGGAGGCAGCAGTGGGGAATATTGGACAATGGGCGCAAGCCTGATCCAGCCATGCCGCGTGAGTGATGAAGGCCCTAGGGTTGTAAAGCTCTTTTGTGCGGGAAGATAATGACGGTACCGCAAGAATAAGCCCAGGCTAACTTCGTGCCAGCAGCCGCGGTAATACGAAGGGGGCTAGCGTTGCTCGGAATCACTGGGCGTAAGGGGTGCGTAGGCGGGTCTTTAAGTCAGGGGTGAAATCCTGGAGCTCAACTCCAGAACTGCCTTTGATACTGAAGATGTGGAGCTC
+
CCCCCGGGGGGGGGGGGGGGGGGGGGGGGGGG9<F@@<FGGGGGGGGGGGGGGGGGCACFGGGGCFGGGGGGGCFCFFGGGGGFFFDG,EFGGFEGGGGGF?FFGGCFFFGGGGG>FGFFAEGGDGGGGGGGDGGFGGF9FFG=+,6<FD37>F9FEC>:FCFFFCF@:CCE55:FGFFCD<FGGDGC8<:FCCGG9<CCEB7FB+<EGFCGEGG*0@EGGGGE8C>+888*2:9700:C7CFGGD*18<<<:E7DC;C5*+797CC6?F+02?D+*9CC74*209>@<79>*0*19)).)
@M03506:14:000000000-AKVR1:1:1101:24528:4687 1:N:0:44
ATGAACTCCTACGGGAGGCAGCAGTGGGGAATCTTGCGCAATGGCCTAACGGCTGACGCAGCGACGCCGCGTGTGGGATGAAGCTCTTCGGAGTGTAAACCACTGTTGCCCGGGACGAATAGCTCGATTAATCGAGCCTGACAGTACCGGGTGAGGAAGCACCGGCTAAATCCGTGCCAGCAGCCGCGGTAATACGGGGGGTGCGAGCGTTGTCCGGAATCACTGGGCGTAACGGGCGCGTAGGGGGTTTGATAAGGGGGGGGATAAAGGCCGGGGCTCAACCCCTGATCTGCCGTCCGCG
+
CCCCCGGGGGGGCEEEGGGGGGGGGCGGGGGGGGGDGGGGGGGGDGGFGGGGGGGGGGGGDGGGGCEFCFCFG:DFGGGGGGEE<FFGGGGGGGGGGGGFFDFFFFFF<ACFE:CEGGE?<<93CCF,@FFFGGCFEG8<EFGGF9FGGGG15DC>FFFCCFCEGG>F,,,3<F@FGFFCGFFF7::CEGCEGFGC5EEC51CAEGGEEE**;9<C55?FG??+2;@AE>*8*2:=5?)::55=*/:1:**+0<+7@)1557C/**3*3**))9C=C)/**..7*)18A746=9>5)0)))
@M03506:14:000000000-AKVR1:1:1101:15683:4702 1:N:0:44
ATGAACTCCTACGGGAGGCAGCAGTCGGGAATTTTGCGCAATGGGCGAAAGCCTGACGCAGCAACGCCGCGTGTGGGATGACGGCCTTCGGGTTGTAAACCTCTTTTGTCAGGGAAGATAATGACGGTACCTGGCGAATAAGCCACGGCTAACTACGTGCCAGCAGCCGCGGTAATACGTAGGTGGCAAGCGTTGTCCGGATTTACTGGGCGTAAAGAGCGCGCAGGCGGTCGTTCAAGTCGCGTGTGAAAGCCCCCGGCTCAACTGGGGAGGGTCACGCGATACTGATCGACTCGAAGGG
+
CCCCCGGGGGGGGGGGGGGGGGGGGGGGGGGGGGGGGGGGGGGGGGGGGGGGGGGGGGGGGGGGGGGGGGGGGGGGGGGGGGGGGGGGGGGGGGGGGGGGFGGGGGGGGGGGGGGGGGGGGGGGGGGGGGGGGGGGGGGGGGGGGF@FEGGGGGGGGG7FGGGGGGFGGGGGEEDGGGGFFCFGGGFGGGGGGGGGGGGGDGEGGFGGGGGGGGGGGGGDG5E5?EGDGG5?EEGFFGGGGEGEGGEGCFCGFFE>EBDC:CF?6:CFE<:>CG3*/)9<<3):*97*6FF0>>BF5?EE3
@M03506:14:000000000-AKVR1:1:1101:25859:4713 1:N:0:44
ATGAACTCCTACGGGAGGCAGCAGTGGGGAATTTTGGACAATGGGGGCAACCCTGATCCAGCCATTCCGCGTGAGTGAAGAAGGCCTTCGGGTTGTAAAGCTCTTTTGTCCGGAACGAAACGGGTAACGGGAATATCGTTGCCTACTGACGGTACCGGAAGAATAAGCACCGGCCAACTACGTGCCAGCAGCCGCGGGAATACGGAGGGTGCGAGCTGTAATCGGAATGCCTGGGCGTAAAGCGTGCGCAGGTGGGTTGGAAAGCCAGATGTGAAAGACCCGGCGCTAACCTGGGCATGGG
+
CCCCCGGFCGGGGGGGGGGGGGGGGGFFGGFGFGGGGDFGGFGGGGGDFGFGGGGFGCGGGGCFGGFGGGGGGGGFFFEFCEFDFGGFGGGGGFCFGGGFGCCFEF?FB<AFGGGGDGDFGFDDECGGG+BEEFDAB@=AFF9,=8FFCFGEGFC=<::+>:FAF9F@:D,5@***@>>AC:42*<,C*,6:<FCFC7*=@>9**2**:;8*8/?5*3<+<++/2*;*++0+2:8858):*++1*/*9*::5*+1)2)))+2***209*9A/**2<?)95*)5**)))(*)65).)8>@>)
@M03506:14:000000000-AKVR1:1:1101:10482:4760 1:N:0:44
ATGAACTCCTACGGGAGGCAGCAGTGGGGAATCTTGCGCAATGGGCGAAAGCCTGACGCAGCGACGCCGCGCGGGGGATGAAGGCCCTCGGGTTGTAAACCCCTTTCGGCAGGGACGAAGCGACAGTGACGGTACCTGCAGAAGAAGCTCCGGCTAACTACGTGCCAGCAGCCGCGGTAAGACGTAGGGAGCGAGCGTTGTCCGGATTCATTGGGCGTAAAGAGCGCGTAGGCGGCCGTGCAAGTCGGTTGTGAAATTCCGGGGCCCAACCCCGGGACTGCATCCGATCCTGCACGGCGCG
+
CCCCCGGGGGGGGGGGGGGGGGDGGGGGGGGGGGGFGGGGGGGGGGGGGGGGGGGGGGGGGGGGGGGGGGGGGGGGGGGGGGGFFGGGGGGGGGGGGGGGGGGGGGGEGGEGGGGGGGGGGGGGGGGGGGGGGGGGGGGGGGGGGGGGGGGGGGGGCFGGGDF6FGGGGGGGGGGGGGGGGGGEFEFGGGGGGCEEGCEE;FGGCEEEGFF?FFFGG8?C=FFGG5??E>EEFDCECCCEDDFGECEG:CCCDEC7FF77<CC5:)29CCE)><DC75*9C**<C:75(9*5F:@F3<)).
@M03506:14:000000000-AKVR1:1:1101:12140:4763 1:N:0:44
ATGAACTCCTACGGGAGGCAGCAGTCGGGAATTTTGGGCAATGGGCGAAAGCCTGACCCAGCAACGCCGCGTGAAGGATGAAATCCCTCGGGATGTAAACTTCGCAAGAATGGGAAGAATTAGTAGGGGTTAATACCCCCTATGATGACGGTACCATTTGTAAGCTCCGGCTAACTCCGTGCCAGCAGCCGCGGTAATACGGGGGGAGCAAGCGTTGTTCGGATTTACTGGGCGTAAAGGGCGCGTAGGCGGTCAGCACAAGTCAGTTGTGAAATCTCCGGGCTTAACTCGGAAAGGTCAA
+
CCCCCGGGGGGGGGGGGGGGGGGGGGGGGGGGGGGGGGGGGGGGGGGGGGGGGGGGGGGGGGGGGGGGGGGGGGGGGGGGGGGGGGGGGGGGEGGGGGGGGGGGGGGGGGGGGGGGGGGGGGGGGGGGGCEGGGGGFGGGGFGGGGGGGGGGGGGGGFGGGGGGGGGGGGGGGGGFGGGGGGGGGGGFFGGGGGGGCCFGGGGGGG>CGGGGGGGGGGGGGGGDEGDGGGGGGGCCCFCGCECEGGEC*9=EGG5<F?G<CC7<<CAFGGGFG>FGGFGGGFFGF:>BBGE?>75>>FF:@
@M03506:14:000000000-AKVR1:1:1101:6038:4787 1:N:0:44
ATGAACTCCTACGGGAGGCAGCAGTGGGGAATTTTCCGCAATGGGCGAAAGCCTGACGGAGTGACGCCGCGTGGGGGACGAGGGCATTTCCTGACGCTGAGGCGCGAAAGCGTGGGGAGCAAACGGGATTAGAAACCCTAGTAGTCCAGATCGGAAGAGCACACGTCTGAACTCCAGTCACGCTTACGAATCTCGTATGCCGTCTTCTGCTTGAAAAAAAAAAAAAAATACAACTACACGACCTATATCAGCACCGTATAGCGTCAACACAGTATAACTTGATCGACACACCTATGTATTA
+
CCCCCGGGGGGGGGGGGGGGGGGGGGGGGGGGGGGGGGGGGGGGGGGGGGGGGGGGGGGGGGGGGGGGGGGGGGGGGGGGGGGGGGGGGGGGGGGGGGFGGGGGGGGGGGGGGGGGGGGGGGGGGGGGGGGGGFGGGGGGGGGGGGGGGGGGGGGGGGGGGGGGGGGGGGGGFF:FGGGGGGGGGGGF8E:CCFCFGGGGGD;EGGGFGGGFGFFGFGGGGGE*:*/**2+2++++2+0/****+++*0++2***)*)**++/*****3*2)**0+*9***01+*./3(*),))****1**
@M03506:14:000000000-AKVR1:1:1101:8542:4788 1:N:0:44
ATGAACTCCTACGGGAGGCAGCAGTGGGGAATTGTTCGCAATGGGCGCAAGCCTGACGACGCAACGCCGCGTGGAGGACGAAGATCTTCGGGTCGTAAACTCCTGTCGAGTGGGAAGAACGCTTCGGGGGCGAATATCCTCCGGAATTGACGGTACCACTAAAGGAAGCCCCGGCTAACTCCGTGCCAGCAGCCGCGGTAATACGGGGGGGGCAAGCGTTGTTCGGAATTACTGGGCGTAAAGGGCTCGTAGGCGGCCAACTAAGTCGGATGTGAAATCCCCAGGCTTAACCTGGGAACTG
+
CCCCCG<FGGGGGGGGDGGGGGGGEGGGGGGGGGGGGGGGGGGGGGGGGDGGFGEEFGGGGGGEEGGGEEGEGGGFC:BCECG7FFGGGGEG=CEFEFGGGGGGGGGGGGGFFFCFEFGGGGGCFCFGGGGGGGGGCFG@GGGGGGGGGGGGGGCEFFGGF2<C:FFGGGGGGEEEEGG9AFDFEEGEGGGGGGGGGGEECE7CGGGGGGGGCECFCGGCCEFFEGC5@F+:FFFCFGGG75:9C**98=5EDFED5>CD=*0A6;:*:)7>0:7?F4:>F)5773CFF**)*777)9566
@M03506:14:000000000-AKVR1:1:1101:24958:4807 1:N:0:44
ATGAACTCCTACGGGAGGCAGCAGTCGGGAATTTTGGGCAATGGGCGAAAGCCTGACCCAGCAACGCCGCGTGAAGGATGAAATCCCTCGGGATGTAAACTTCGCAAGAATAGGAAGAATTAGTAGGGGCTAATACCCCCTATGATGACGGTACTATTTGTAAGCTCCGGCTAACTCCGTGCCAGCAGCCGCGGTAATACGGGGGGAGCAAGCGTTGTTAGGATTTACTGGGCGTAAAGGGCGCGTAGGCGGCCAGCGCAAGTCAGTTGTGAACTCTCCGAGTGTAACCCGGAAAGGTCAA
+
CCCCCGGFDEEGDCGGGCEEFGGGFGGGGCGCEGF9BDGGGGGG8FCFGGGGFFGCFGGCFCFFGGGGCEFEGGFGFEGGGGGGFFCFGGGEF+BFG9FGGFFGGEF+?BFFEG95EEFFDA=FFF9+CFG8,<?FFGGGGGGFGG9DFGEGF:,@FGAFFCFG9@@FCFGGEG?EF@CCC@CFAFEEGGDFCC:F59ECB5@7:**/:F6FGD>;*;=+<89++++0<C6*8C/*78CCCEEGD5=DG6==C7EGC5C)2>*+<>F>FFE=***2:9*)1))*3/C?7FF>7)8@F*74*
@M03506:14:000000000-AKVR1:1:1101:10245:4829 1:N:0:44
ATGAACTCCTACGGGAGGCAGCAGTGGGGAATTTTGGACAATGGGGGAAACCCTGATCCAGCCATGCCGCGTGAGTGAAGAAGGCCTTCGGGTTGTAAAGCTCTTTTGGCCGGAAAGAAAAGGCTACGGATAACACCCGTGGTCCTTGACGGTACCGGCAGAATAAGCACCGGCTAACTACGTGCCAGCCGCCGCGGTAATACGGAGGGTGCGAGCGTTAATCGGAATTACTGGGCGTAAAGAGTGCGTAGGCGGTCCCGCAAGCCCGCTGGGAAAGCCCCGGGCTTAACCTGGGAAGGGC
+
CCCCCGGGGGGGGGGGGGGGGGGGGGGGGGGGGGGG>FGGGGGGGGGGGFGGGGGGGGGGGGGGGGGGGGGGGGGGGGGFGGGGGGGGGGGGGGGGGGGGGGGGGGGGGGGGGGGGGGGGGGGGGGGGGGGGGFGDFGGGGGFEGGGEGGCCFGGGGEFCEG@FDGCG9E:FEGEGGGFCFF<FGG;C@*4FGG>7CGEGGGG**/*::;>EEDCCCCGEG+<@CEDEEGGGGGFCEEGGGGCEC9CD85556EG3*55<C*1**/*11):)19**17C39@>2:510)294:F))))0))
@M03506:14:000000000-AKVR1:1:1101:15463:4863 1:N:0:44
ATGAACTCCTACGGGAGGCAGCAGTGGGGAATTGTTCGCAATGGGCGCAAGCCTGACGACGCAACGCCGCGTGGAGGACGAAGACCTTCGGGTCGTAAACTCCTTTCGATCGAGACGAACGGCCTCCGGGTGAACAATCCGGAGGAATGACGGTACCGAGAGAAGAAGCCCCGGCTAACTCCGTGCCAGCAGCCGCGGTAATACGGGGGGGGAAAGCGTTGTTCGGAATTACTGGGCGTAAAGGGCGCGTAGGCGGCCAACTACGTCAGACGTGAAATCACTCGGCTTACCAGGGGAACTG
+
CCCCCGGGGGGGGGGGGGGGGGGGGGGGGGGGGGGGGGGGGGGGGGGGGGGGGGGGGGGGGGGGGGGGGGGGGGGGGGGGGEGGGGGGGGGDGGGGGFGFGGGGGGGGGGGGGGCEFGGGGGGGGGGGGGEDFGGGGGGGG:CEEGGGGGGGGGGGGGGGGG@CEGFDGCFGGGGGDGGGGFGCFGG?FFGGGG>CGC:8C<7CEEE5CDEG*2:CCG;C=;*<5EE5EFGG@CC8CE>EC=C+1**18*:E3?=D57C7FFG+:9CGG*7>CDCCGBD*>16C/7>:?6@)9;:)55@:F
@M03506:14:000000000-AKVR1:1:1101:8718:4873 1:N:0:44
ATGAACTCCTACGAGAGGCAGCAGTGGGGAATATTGGACAATGGGCGCAAGCCTGATCCAGCCATGCCGCGTGGATGATGAAGGCCCTAGGGTTGTAAAGTCCTTTCGACGGGGAAGATAATGACGGTACCCGTAGAAGAAGCCCCGGCTAACTTCGTGCCAGCAGCCGCGGTAATACGAAGGGGGCTAGCGTTGCTCGGAATTACTGGGCGTAAAGCGCACGTAGGCGGATTCTTAAGTCGGTGGTGAAATCCTGGAGCTCAACTCCAGAACTGCCTTCGATACTGGGAATCTTGAGTCC
+
CCCCCGGGGGGGGGGGGGGGGGGGGGGGGEGG,EFFGGGGGGGGGGGGGGGGGGGGGGGGGGGGGGGGGGGGGGGFFFGGGGGGGGGGGGGGGGGGGGFGGGGGGGGGGGGGGGGGGGGGGGGGGGGGGGGGGGGGGGGGGGGGGGGGGGGGGFGGGGDGFCEGGGGGGGGGGGGGGGGGGGGGEGGGGGGGGGGGCGGGECGGG?FFGFGGGGGGFFCEG5CCFGGGGGECEFFGGGGGGGGGDGGF?FEGGGGGGFGGF6DGGGGGGFFFGFCCC?FFGFFCEFFFFGF09BF?4)988
@M03506:14:000000000-AKVR1:1:1101:15334:4906 1:N:0:44
ATGAACTCCTACGGGAGGCAGCAGTGGGGAATATTGCGCAATGGGCGGAAGCCTGACGCAGCGACGCCGCGTGAGGGATGAAGGCCTTCGGGTCGTAAACCTCTTTCAGCAGGGAAGAAGCGAGAGTGACGGTACCTGCAGAAGAAGCACCGGCTAACTACGTGCCAGCAGCCGCGGTAATACGTAGGGTGCAAGCGTTGTCCGGAATTATTGGGCGTAAAGAGCTCGTAGGCGGTCTGTCGCGTCTGCTGTGAAAACTCAGGGCTTAACCCTGAGCTTGCAGTGGGTACGGGCAGACTAG
+
CCCCCGGGGGGGGGGGGGGGGGGGGGGGGFFFGGG<FGGDGGGGGGEGGGGGGGGFGGGGGGGGGGGDGGGGGGGGGGGGGFFGGGGGGGGGFGGGG=FGGGGFGGGFGGFGGGGCFGGGGGDGGGFGGGGGGGGGGGGFG9CGG<CGGGFFGGGGGFGGGGGE7FGGGGGGGEGGGGGGFGGF<FF5C?EEGG?*;EE5CFEECCCFGFGF0AC5:?EGFFCGFG??EGCCFGG=EG:EFG5CEG57:279*9+2<FGGFGGGGGFGCFGFCDC?FFF43/9AEFGF24)4>3<3@F?=9
@M03506:14:000000000-AKVR1:1:1101:10243:4908 1:N:0:44
ATGAACTCCTACGGGAGGCAGCAGTGGGGAATCTTGCGCAATGGGCGAAAGCCTGACGCAGCAACGCCGCGTGGGGGATGAAGGCTCTCGGGTCGTAAACCCCTTTCAGCAGGGACGAAACTGACGGTACCTGCAGAAGAAGCCCCGGCCAACTACGTGCCAGCAGCCGCGGTAACACGTAGGGGGCAAGCGTTGTCCGGATTTATTGGGCGTAAAGAGCTCGTAGGTGGTTCGGTAAGTCAGGTGTGAAACCTCCAGGCTCAACCTGGAGACGCCACCTGATACTGCTGTGACTGGAGTC
+
CCCCCGGGGGGGGGGGGGGGGGGGGGGGGGGGGGGGGGGGGGGGGGGGGGGGGGGGGGGGGGGGGGGGGGGGGGGGGGGGGGGGGGGGGGGGGGGGGGGGGGGGGGGGGGGGGGGGGGGGGGGGGGGGGGGGGGGGGGGGGGGGGGGGGGGGGGGGGGGGGGGGGGGGGGGGGGGGGGGGGGGGGGGGGGGGEGGGGGGGD>A?<@GGGGGGGGGGGDFFGFGGDGGGGGGGGGGGGGGGGFGGGGFGGFGGGGFGGFGGFGGGGGGGGFGFFC<C3.9CGFFGGFGF29F?FB??>FFF6
@M03506:14:000000000-AKVR1:1:1101:9954:4929 1:N:0:44
ATGAACTCCTACGGGAGGCAGCAGTGAGGGATATTGCACAATGGGCGAAAGCCTGATGCAGCGACGCCGCGTGGGTGAAGAAGGCCTTCGGGTCGTAAAGCCCTTTTCCCACTGAAGAGGAAGGACGGTAAGTGGGGAATAAGTCTCGGCTAACTACGTGCCAGCAGCCGCGGTAAAACGTAGGAGGCAAGCGTTATCCGGAGTTACTGGGCGTAAAGAGCGCGCAGGCGGTTCGATAAGTGGGGCGTGAAAGCTCCCGGCTAAATGGGGAGAGGACGATTCAGACTGGCGGGCTAGAGGG
+
CCCCCGGGGGGGGGGGGGGGGGGGGGGGGGGF,EFGGGGGGCEGFGGGEEEGFEECGGGGGGGGGGGFGGGGGGGGGGGGGGGGGGCFGGDEFGFGGGGGGGGGGGGGF9EGGGGA<AGFG8DC,:CCFE7EFGGG>@FGGFGGGGGGGGGGG@EGFECEFCFGCFFGGGDFGGGGGGGDGFGEFGGDG*<CCFE7CCECECEC7;<F?FFF5:C8CECC8?CGGE>=CECCG585C8CCGFF=**:9*=/+:CFG88>C*:*<9*+2:9501776*5354499+0>6(*)-77))5/*))
@M03506:14:000000000-AKVR1:1:1101:21500:4942 1:N:0:44
ATGAACTCCTACGGGAGGCAGCAGTGGGGAGTATTGGACAATGGGCGCAAGCCTGATCCAGCAATGCCGCGTGAGTGATGAAGGCCTTAGGGTTGCAAAGCTCTTTTACCCGGGAAGATAATGACTGTACCGGGAGAATAAGCCCCGGCTAACTCCGTGCCAGCAGCCGCGGTAATACGGAGGGGGCTAGCGTTGTTCGGAATTACTGGGCGTAAAGCGCACGTAGGCGGCTTTGTAAGTTAGAGGTGAAAGCCCGGGGCTCAACCCCGGAATTGCCTTTAAGACTGCATCGCTAGAATTG
+
CCCCCGGGGGGGGGGGGGGGGGGGGGGGGGGGGGGGGGGGGGGGGGGGGGGGGGGGGGGGGGGGGGGGGGGGGGGGGGGGGGGGGFGGGGGGGGGGGGGGGGGGGGGGGGGGGGEGGGGGGGGGGGGGGGGGGGGGGGGGGGGGGGGGGGGGGGGGGGGGGGGGGGGGGGGGEDGGGGGGFGGGGGDCFGGGGGGGGGGGGGGGFGGGGGGGGGEGGGGGGGGGGGGGGGGG*<F9FFDFFFECFGGFFGGFG*:CEFGGEG4?FGEDGGGECFFFGF7CGFFFGBGFFCF:D>>FF=@**
@M03506:14:000000000-AKVR1:1:1101:19285:4990 1:N:0:44
ATGAACTCCTACGGGAGGCAGCAGTGGGGAATCTTGCGCAATGGGCGAAAGCCTGACGCAGCAACGCCGCGTGTGTGATGAAGGTCTTCGGATCGTAAAGCACTGTCGCGAGGGACGAATAAGCCTGTTGCTAACATCGGCGGGTGATGACGGTACCCCGAGAGGAAGCACCGGCTAACTCTGTGCCAGCAGCCGCGGGAATACAGAGGGTGCTAGCGTTGTTCGGAATTATTGGGCGTAAAGCGCGTGTAGGCGGCTCCGCAAGTTGGGTGTGAAAGCCCTCGGCTTAACCGAGGAAGTG
+
CCCCCGGGGGGGGGGGGGGGGGGGGGGGEFFGFGGGGGGGGGGGGGGGDGGGGGGGGGGGGGGGGGGGGGGGGEGGGEFGGGGGGGGGGGGDGGEGGGGGGFGGGGGGGGGGGGGGGGGGGGAFFFGGGGGGGGGGGGGGDFGGGGFGG,FFGGFDG,CFCGEGDGGGGGGG78E8?CFDEE7CCGF96C8C*;>EG5*:8;CGCGECFGGCEFCEGE=C8*;+:CC*;@7C7?9;=?7EG*<CCC=D?EF0>E5CE7D7CE3*/:9CF3:>)<7CC@FFGF>E5>C58C=>D@BF>>F?6
@M03506:14:000000000-AKVR1:1:1101:26058:5015 1:N:0:44
ATGAACTCCTACGGGAGGCAGCAGTGGGGAATTTTGCGCAATGGGGGAAACCCTGACGCAGCAACGCCGCGTGGAGGATGAAGTCCCTTGGGACGTAAACTCCTTTCGACCCGGACGATAATGACGGTACGGGTGGAAGAAGTCCCGGCTAACTTCGTGCCAGCAGCCGCGGTAATCCGAGGGGGGCAATCGTTGTTCGGAATTTTTGGGCGTAAAGGGCGCGTAGGCGGTGCGGTAAGTCACCTGTGAATTCTCCGGGCTTAACACGGAGCATGCAGGCGAACATGACGTGCTTTAGTGG
+
C<BC<,CFFGFGGDE;FGCBCEFFFFGFE@7C<FEFE@7F6BCDDEFGGFF@CCECCBFC@7C<FE+>FEECFGDGCEGGGEFGFA<FFGGC,E=B7,BEDF8FGGFEBCG7@77CC7+BF9FGD+>3<CF+>FB7<@>CCF,8;,*>F@BEFF,,=B7<F9F7FFC,1*=@<=:B2C7FCGFCC>C5*+0//2:;FGGC**A++391:*/:8**82<5ECCC?8C5@>C*2*:82:*90<++30<A4C9++23+2*)))2*970*27*9*5*0:?*9*1)7.*:***,*.(0)*****0)
@M03506:14:000000000-AKVR1:1:1101:5891:5036 1:N:0:44
ATGAACTCCTACGGGAGGCAGCAGTGGGGAATATTGGACAATGGGCGCAAGCCTGATCCAGCCATGCCGCGTGAGTGATGAAGGCCCTAGGGTTGTAAAGCTCTTTTGTGCGGGAAGATAATGACGGTACCGCAAGAATAAGCCCCGGCTAACTTCGTGCCAGCAGCCGCGGTAATACGAAGGGGGCTAGCGTTGCTCGGAATCACTGGGCGTAAAGGGTGCGTAGGCGGGTCTTTAAGTCAGGGGTTAAATCCTGGAGCTCAACTCCAGAACTGCCTTTGATACTGAAGACCTTGAGTTC
+
CCCCCGGGGGGGGGGGGGGGGGGGGGGGGGGGGGGGFGGGGGGGGGGGGGGGGGGGGGGGGGGGGGGGGGGGGGGGGGGGGGGGGGGGGGGGGGGGGGGGGGGGGGGGGGGGGGGGGGGGGGGGGGGGGGGGGGGGGGGGGGGGFGGGGGGGGGGGGGGGGGGGGGGGGGGGGGGGGGGFGGGGGGDGGGFGGGGG9CEGGGGGCE+<CFGGEGGGGFGGGCEE58CEGGGGEFGGFGGG?CFGGGG)*<<C7C77C4CFFG*<F>FGGG?79796>@7::6BFFFGF7FF:>?FF7:09*
@M03506:14:000000000-AKVR1:1:1101:5517:5088 1:N:0:44
ATGAACTCCTACGGGAGGCAGCAGTGGGGAATCTTGCGCAATGGCCTAACGGCTGACGCAGCGACGCCGCGTGTGGGATGAAGCTCTTCGGAGTGTAAACCACTGTTGCCCGGGACGAACAGCTCGATTAGTCGAGCCCGACGGTACCGGGTGAGGAAGCACCGGCTAACTCCGTGCCAGCAGCCGCGGTAATACGGGGGGTGCGAGCGTTGTCCGGAATCACTGGGCGGAAAGGGCGCGTAGGTGGTTTGATAAGGGTGTGGTGAAAGTCCGGGGCTCAACCCCGGATCTGCCGTGCCGA
+
CCCCCGGFGGGGGGGGGGGGGEFGGFGGGGG@FGGGGGEGGGGGGGGGGGGGGGGGGEGGGGGGGGGGGGGGEFGGGGGGGGGGFGGCGGGGGGGGFGGGGFGGFGGFFGGGGGGGGGGGGGGGGGCCFGGGGC@CGDGGGGGGGGGGGGG@EGGGGGGGGGEGCGE7FGCFFCFGGFFGGGGGGGGGGGGECGFCCCGDEGCEG8EEGEGDEFCEGGCCGGGDFFGGG*?EEGF85CCC>EE=:9=<8CEF=FFFG>FDGG5:EFGGGF:BGGGGG)9CFF)75;DE?57A8?5>B)>B)
@M03506:14:000000000-AKVR1:1:1101:9431:5123 1:N:0:44
ATGAACTCCTACGGGAGGCAGCAGTCGAGAATTTTTCTCAATGGGGGGAACCCTGAAGGAGCGACGCCGCGTGGAGGATGAAGGTCTTCGGGTTGTAAACTCCTGTCATTTGGGAACAAGGTGTGCGCGTTAACTGCGTGCGCATTGATAGTACCAGAAGAGGAAGAGACGGCTAACTCTGTGCCAGCAGCCGCGGTAATACAGAGGTCTCGAGCGTTGTTCGGATTCATTGGGCGTAAAGGGTGCGTAGGCGGCGTGGTAAGTCGGATGTGAAATCTCGGAGCTTAACTCCGAAACTGCA
+
CCCCCGGGGGGGGGGGGGGGGGGGGGGGGGGGGGGGGGGGGGGGGGGGGGGGGGGGGGGGGGGGGGGGGGGEGGGGGCGGGGGGGGGGGGGGGGGGGGGGGGGGGGGGGFGGGGGGGGGGGGGGGGGGGGGGGGGGGGGGGGGGGGGFGGGGGFGGGGGGGGGGGGGGGGGGGGDFG?FFGGGGGGGGGGGGGGGGGGGGGGGGGGGGGCCFDEDE88?EEFGGGDEF7FGGGFGGGCDGGGGGG55CEGDCDDGG5>DGG7=?+9E5*7<FGFCE>*09C>@5C);@AGF7@ED7>?FF6
@M03506:14:000000000-AKVR1:1:1101:17734:5126 1:N:0:44
ATGAACTCCTACGGGAGGCAGCAGTAGGGAATCTTCGGCAATGGACGAAAGTCTGACCGAGCAACGCCGCGTGAGTGAAGAAGGTTTTCGGATCGTAAAACTCTGTTGTTAGAGAAGAACGTTGTGTAGAGTGGAAAATTACACAAGTGACGGTATCTAACCAGAAAGGGACGGCTAACTACGTGCCAGCAGCCGCGGTAATACGTAGGTCCCGAGCGTTGTCCGGATTTATTGGGCGTAAAGCGAGCGCAGGTGGTTTAATAAGTCTGATGTAAAAGGCAGTGGCTCAACCATTGTGTGC
+
CCCCCGGGGGGGGGGGGGGGGGGGGGGGGGGGGGGGGGGGGGGGGGGGGGGGGGGGGGGGGGGGGGGGGGGGGGGGGGGGGGGG:EEGGGGCFGGGGGGGGGGGGGGGEFFGGGGGGGFGGGGCFFGGGCGFGFFGGGGGGGGGGCFGGGGGGGGGGFFGGFFFGGGGGGFF*FGGCFGGGGGGGGGGGGFGGGGGGGGGEFFGGGGGGGFGFGDEGGEGD?CECCE=CCCFC99FCEDGDFFG555DG55ED7CGCFCFGCD7CGGGGCGF70*+:73/28?<C>CF?D?:3*@?@F>F4
@M03506:14:000000000-AKVR1:1:1101:20430:5132 1:N:0:44
ATGAACTCCTACGGGAGGCAGCAGTGGGGAATCTTGCGCAATGGCCGAAAGGCTGACGCAGCGACGCCGCGTGTGGGAGGACGCCCTTCGGGGTGTAAACCACTGTTGCCCGGGACGAACTTCTGGTTTCGACCAGATTGACGGCACCGGGTGAGGAAGCACCGGCTAACTCCGTGCCAGCAGCCGCGGTAATACGGAGGGTGCGAGCGTTGTCCGGAATCACTGGGCGTAAAGGGGGCGTAGGCGGCGCGGGCAGCCAACGGTGAAAGCTCGGGGCTCAACCCCGAGTCGGCGGTCTATA
+
CCCCCGGGGGGGGGGGGGGGGGGGGGGGGGGGGGGGGGGGGGGGGGGGGGGGGGGGGGGGGGGGGGGGGGGGGFGGGGFGGGGGGGGGGGGGGGGGGGGGGGGGGGGGGGGGGGGGGGGGGGGGGGFFGCGGGGGGFGGGGGGGGGGGGGGEG7FGGGGGGGGGEDGGGGGFGDCFGFCFGCFGGD8CDEEGGF7FEC>EE;;EG5EEEGGCG:FEECEG+98?CECFGGE5/AFD*:)?E5ED9*:35*C7D****0*9*:C7C<92?7+/7<D=937DC?):/59524507)005)*01
@M03506:14:000000000-AKVR1:1:1101:14085:5141 1:N:0:44
ATGAACTCCTACGGGAGGCAGCAGTGGGGAATTTTGGGCAATGGGCGAAAGCCTGACCCAGCAACGCCGCGTGAAGGATGAAATCCCTCGGGATGTAAACTTCGCAAGAACGGGAAGAATAAGCCTGTGCGAATAACACAGGTGATGACGGTACCGTTTGTAAGCTCCGGCTAACTCCGTGCCAGCAGCCGCGGTAATACGGGGGGAGCAAGCGTTGTTCGGATTTACTGGGCGTAAAGGGCGCGTAGGCGGCCACCGCAAGTCAGTTGTGAAATCTCCGGGCTTCACTCGGATAGGTGAA
+
CCCCCGGGGGGGGGGGGGGGGGGGGGGGGGGGGGGGGGGGGGGGGGGGGGGGGGGGGGGGGGGFFGGGGGGGGGGGGGGGGFFGGGFGGGGGFGGGGGGGGGGGGGGGGGGFFGEGGGGGGGFFFGGGGGGGGGGGGGGGGGGGGFGGFGGFGGGG<FECFFGGFFFFGGGGGGGGGGGBFGGGGGGGGGGGCGE@EGGGG>8EEC5C8:EFGDE5CE5CEGGGCFFFFGDDCC18CEGGGGGGGGEGGGDGCGEFG>39:ECFGG?FGGG4D*:<D?7DD:B*:):?<*8277:66@*19
@M03506:14:000000000-AKVR1:1:1101:23293:5155 1:N:0:44
ATGAACTCCTACGGGAGGCAGCAGTGGGGAATCTTGCGCAATGGGCGAAAGCCTGACGCAGCAACGCCGCGTGGGGGATGAAGGCTCTCGGGTTGTAAACCCCTTTCAGCAGGGACGAAATTGACGGTACCTGCAGAAGAAGCCCCGGCCAACTACGTGCCCGCAGCCGCGGTAATACGTAGGGGGCGAGCGTTGTCCGGAGGTATTGGGCGTAAAGAGCTCGTAGGCGGCTTGGCAGGTTGGGTGTGAAAACTCCAGGCTCAACCTGGAGACGCCACTCGAGACTGCTATGGCTAGCGTC
+
CCCCCGGG@CFGCFGEFGGGGGGGGGGGGGDFEDFFGGGGGGGGGGD@FFGGGDEFFEGGGGFCFEGG@EG:C::FC@:CFG9DFGGGFDGDFGGCCCFGGGGGGEGD9D9<<F7FCEGGGFAFEGGGGEAABFFGGGCC:@<FG@C<FGGGGGGGGF,<E,*<=FGF7:C<4<FFE<<B:2CE5CCGCGDGE*:8CC85***1+@FF:CFG8C8*<EFGCFEGG>EGCE**:756?*>1AF55***1<<++5AF<C?>7=>F6*56C*26:3*)/))*99FBCE9FF)**)0))*)))0)
@M03506:14:000000000-AKVR1:1:1101:4914:5156 1:N:0:44
ATGAACTCCTACGGGAGGCAGCAGTGGGGAATTGTTCGCAATGGGCGCAAGCCTGACGACGCAACGCCGCGTGGAGGATGAAGATCTTCGGGTCGTAAACTCCTGTCGAGCGGGACGAATGATCCGCGACCTAATACGTCGTGGGAATGACGGTACCGCTAGAGGAAGCCCCGGCTAACTCCGTGCCAGCAGCCGCGGTAATACGGGGGGGGCTAGCGTTGTTCGGAATTACTGGGCGTAAAGGGCTCGTAGGTGGCCAACTAAGTCAGACGTGAAATCCCTCAGCTGAACTGGGGAACTG
+
CCCCCGGGGGGGGGGGGGGGGGGGGGGGGGGGFGGGGGGGEGGGGGGGGGGGGGGGGGGGGGGGGGGGGGGFGGGGGGGGGGGGGGGGGGGGGGEGGGGGGGGGGGGGGGGGGGGGEGEGGGGGGGGGGGGGGGGGGG:DFFFEGFBFGGGGDFGGGGDCEFGGGFCGGFFEGGGCEGGFGGGFGGFGFCFFFGGGGG*CEGFGGGGGDGGGDGDFGGE=CCGFCGGGGC?FFGFGFG7857CGGGF3C5=EDFGG*<CDFGFFFG97C?CDGGG574:FG@4FG4C)5DF2?FF5357;=
@M03506:14:000000000-AKVR1:1:1101:21242:5166 1:N:0:44
ATGAACTCCTACGGGAGGCAGCAGTGGGGAATCTTGCGCAATGGCCTAACGGCTGACGCAGCGACGCCGCGTGTGGGATGAAGCTCTTCGGAGTGTAAACCACTGTTGCCCGGGACGAACAGCTCGATTAGTCGAGCCTGACGGTACCGGGTGAGGAAGCACCGGCTAACTCCGTGCCAGCAGCCGCGGTAATACGGGGGGTGCGAGCGTTGTCCGGAATCACTGGGCGTAAAGGGCGCGTAGGTGGTTTGATAAGGGTGTGGTGAAAGTCCGGGGCTCAACCCCGGATCGGCCGGGCCGG
+
CCCCCGGGGGGGGGGGGGGGGGGGGGGGGGGGGGGGGGGGGGGGGGGGGGGGGGGGGGGGGGGGGGGGGGGCFFGGGGGGGGGGGGGGGGGEGGGGGFFGGGGFGGGGGFGGGGGGGGGGGGG>FGGGGGGGGGGDGGGGGGGGGFGGGGGGGGGGGFGGGGGGGGGGGGGGGGGGCEFGGGGGGGGGGGDCGGGGGGGGGEGGGCGECEGGGFGGGGGGF?E?FEGFG?E5EGGDGGGGGEGG+0A98EG+*33:CF5<5CC0AC+:97?@CDDD5)9>F@FG=B<31)0155>)7<3;)
@M03506:14:000000000-AKVR1:1:1101:26154:5176 1:N:0:44
ATGAACTCCTACGGGAGGCAGCAGTGGGGAATATTGGACAATGGGGGCAACCCTGATCCAGCAATGCCGCGTGAGTGATGAAGGCCTTCGGGTTGTAAAGCTCTTTTGCCAGGGACGATGATGACGGTACCTGGAGAATAAGCCCCGGCTAACTTCGTGCCAGCAGCCGCGGTAATACGAAGGGTGCAAGCGTTACTCGGAATTACTGGGCGTAAAGCGTGCGTAGGTGGTGAGTGAAGTCTGTCGTGAAAGCCCCGGGCTCAACCTGGGAATGGCGATGGAGACTGGCTCGCGAGAGTGC
+
CCCCCGCGGGGGGGGGGGGGGGGGGGGGGFFGGGGGGGFGGGGGFGCCGGGGGGGF9CFGGGGGGFGGGGGGGFGDFFGGGA9=FCF=FGGGGGGGGGGFGFGFEFGGGEGGGGGGGGGGFGGGGGGGGGFCFGGF=FG9CFGF@BCFGGGGGDDCFFGECCFCGG,,F7CGGGG;C@F:BE7*6FCFGGGG:*:<FGGGGGFCFEGF@FFEG*;:CEGGGGE*A:?FC>CF+:C+<7*2<<FF+1:C<CCF9=F<GEGG***0*2+9:**9>>F6C:)>30)<:BF5(2<())8)07?F*
@M03506:14:000000000-AKVR1:1:1101:13183:5182 1:N:0:44
ATGAACTCCTACGGGAGGCAGCAGTTAGGAATTTTGGGCAATGGGCGCAAGCCTGACCCAGCAACGCCGCGTGGGTGACGAAGGCCTTCGGGTTGTAAAGCCCTTTTCTGAGGGAAGATGATGACGGTACCTCAGGAAGAAGCACCGGCTAACTACGTGCCAGCAGCCGCGGTAATACGTAGGGTGCGAGCGTTGCCCGGATTTATTGGGCGTAAAGGGCGCGTAGGCGGTCACGCACGTCCGTTGTGAAATCGCTCGGCTCAACTGGGCGGGGTCAGCGGATACGGTGTGACTGGAGCAA
+
CCCCCGFGGGGGGGGGGGGGGGGGGGGGGGGFGGGGGGGFDGCGGGGGGGGGGGGGGGGGGGGGGGGGGGGGGGGEGGGGG>CGGGGGGGGGGGGGCEGFGFGBFC?EGG9F7@:FEFFGGGGFGGDGGGG,D=FGGGGGFFGGG<EEFCFFEGGFGGGGGGGGGGGFGGGG<CGFGGGGGDECEEGECFEFFG7<EFC5CEBC,97C6FF8CE**2<E=:=E:E8EGE8:8*7CGC871:5:*<1:/<0CCF5/*C:3D*/09?76C55>)7<5:*7*19875C3C7:73-9=?55>F)8
@M03506:14:000000000-AKVR1:1:1101:21267:5202 1:N:0:44
ATGAACTCCTACGGGAGGCAGCAGTGGGGAATCTTGCGCAATGGGCGAAAGCCTGACGCAGCGACGCCGCGTGAGTGATGAAGGCCTTCGGGTTGTAAAGCTCTGTGGGGCGAGACGAATAAGTAGAAGCTAATATCTTCTATGATGACGGTATCGCCTTAGCAAGCACCGGCTAACTCTGTGCCAGCAGCCGCGGTAAGACAGAGGGTGCAAACGTTGTTCGGAATTACTGGGCGTAAAGCGAGTGTAGGCGGTCTGAAAAGTCGGGTGTGAAAGCCCCGGGCCCAACCCGGGAAGTGCA
+
CCCCCGGGGGGGGGGGGGGGGGFGGGGGGGGGGGGGGGGGGGGGGGGGGGGGGGGGGGGGGGGGGGGCCGGCCGGFGGGGGGGGGGGGGGGGGGGGGGGGGGGGGGGGGGGGCFDGGECGFGGGGGGGGGGGGGGGGGGGGGGGGGGGGDGGGGGGGGEGGGFGGFGGGGGGGGGFGDEGGGGGGGGGGFGFGGGGGGEGGGFGDFGGEGGF7CFEC?E58@CC>EGG7EFFGGGGEG*;ECEGG5C*<C7E3C:C87C:?CF?9<EDCD7<C:DGG:DDC37/*)15<18>E35D309*8
@M03506:14:000000000-AKVR1:1:1101:20172:5227 1:N:0:44
TTGAACTCCTACGGGAGGCAGCAGTGGGGAATCTTGCACAATGGGCGAAAGCCTGATGCAGCGACGCCGCGTGAGCGATGAAGCCCTTCGGGGTGTAAAGCTCTTTCGACGGGAACGATAATGACGGTACCCGGAGAAGAAGCTGCGGCTAACTACGTGCCAGCAGCCGCGGTAATACGTAGGCAGCGAGCGTTGTTCGGAATTACTGGGCGTAAAGAGTGTGTAGGCGGTGTTCCCGGTCTGTTGTGAAATCTCCCGGCTTAACTGGGAGGGTGCAGCGGAGACTAGAATGCTAGAGGGG
+
CCCCCGGGGGGGGGGGGGGGGGGGGGGGGGGGGGGGGGGGGGGGGGGGGGGGGGGGGGGGGGGGGGGGGGGGGGGGGGGGGGGGGGGGGGGGGGGGGGGGGGGGGGGGGGGGGGGGGGGGGGGGGGGGGGGGGGGGGGGGGGGGGGGGGGGGGGGFGGGGGGGGGGGGGGGGGEGGGGGGGGGGGGGGEGGGGCECGGEGEGGGGGGFGGGGGCECFGGGG9FGGGGGGGGGGGGDFGGGGGGGGGGGGGGCFFFFG:CD=EGFFGFFFCEDGGGGFFGGC37::*29AFFBF?=?4=@@3
@M03506:14:000000000-AKVR1:1:1101:9930:5229 1:N:0:44
ATGAACTCCTACGGGAGGCAGCAGTGGGGAATATTGCACAATGGGCGCAAGCCTGATGCAGCGACGCCGCGTGAGGGATGACGGCCTTCGGGTTGTAAACCTCTTTCAGTAGGGAAGAAGCGAAAGTGACGGTACCTGCAGAAGAAGCGCCGGCTAACTACGTGCCAGCAGCCGCGGTAATACGTAGGGCGCAAGCGTTATCCGGAATTATTGGGCGTAAAGAGCTCGTAGGCGGTTTGTCGCGTCTGCCGTGAAAGTCCGGGGCTCAACTCCGGATCTGCGGTGGGTACGGGCAGACTCG
+
CCCCCGGGGGGGGGGGGGGGGGGGGGGGGGGG,EFFGGGGGGGGGGGGGGGGGGGGGGGGGGDGGGGGGGGGGGGGGGGGGGGGGGGGGGGGGGGGGGGGGGGGGGGGGGGGGGGGGGGGGGGGGGGGGGGGGGGGGGGFGGGGGGGGGGGGDGGGGGGGGGGCFGCCFGGGFCFEGGGGGGFGGGGGGGGEGCGCEGEGGGGGGDGFGGGGGGGGGGGEGGGG6+CEGEGGFEG8CC58CECG=C5CFCE=C=CFF@FFGGGGCDCDEG7?DGGGDEFGGF)*:37749@(5>;BFFF)0
@M03506:14:000000000-AKVR1:1:1101:24957:5237 1:N:0:44
ATGAACTCCTACGGGAGGCAGCAGTGGGGAATTGTTCGCAATGGGCGGAAGCCTGACGACGCAACGCCGCGTGGAGGACGAAGATCTTCGGGTCGTAAACTCCTTTCGATCGGGACGAATGGCTGCCGGGTGAATAGCCCATAGGAATGACGGTACTGAGAGAAGAAGCCCCGGCTAACTCCGTGTCCGCAGCCGCGGTAATACTGTGGGGGCAAGCGTTGTTCGGAATTACTGGGCGTAAAGGGCGCGTAGGAGGCCAACCAAGTCAGACTGGAAAACCATCGGATGAACCGGGGATCTG
+
CCCCCGGGFGGGGGGC@GDEGGFF6EFGD@;E8CF9<@FGGEC888F:FGGGGCGFFG@FFGGDCCECCFG@CC:BEE+=FFFG,BF9FED7FEEFG3+?,,88?DFC7FGGDGECEG@GE:F,3*3*5@F:FCCFF@,>:,,?:B9,,@<7:=<C,@,>CB7C:FF,,4*=<FDGC,?B:,;880;+/:::CDEE*8:*;3<@+<+<88EGG5CE8C;=:12:;>>*2+3++<AFGGG555?FEC*)2:*29+:9*)1*/*/1=0<?+*<)2*C6*)091*/**)*).**(037:)))/*
@M03506:14:000000000-AKVR1:1:1101:19486:5264 1:N:0:44
ATGAACTCCTACGGGAGGCAGCAGTGGGGAATATTGGACAATGGGCGCAAGTCTGATCCAGCCATGCCGCGTGGGTGATGAAGGCCCTAGGGTTGTAAAGCCCTTTCGGCGGGGAAGATAATGACGGTACCCGCAGAAGAAGCCCCGGCTAACTTCGTGCCAGCAGCCGCGGTAATACGAAGGGGGCTAGCGTTGCTCGGAATCACTGGGCGTAAAGCGCACGTAGGCGGGTACTTAAGTCAGGGGTGAAATCCTGGAGCTCAACTCCAGAACTGCCCTTGATACGGAGAATCCTGAGGCC
+
CBCCCGGGGGGGGGGGGGGGEGDFFGGGGGGGGGGFFGG,EFGF8EFEEEGGGF99EEGGGGGCGGFFFGGCGC>BFGGFD9EGGGDD,CEGFCCFGGGG98FFEGGGGGEGED=:CFGGDGGCFG:<FDA>:CCE7>DCCCGFF:7FC<C7<,7CCCCCGECEGDFFE@7FGG7CFFF@*1C>E58EFGGG8ECC+0/28>FF+<<2*AGCEGGFFGC=8C8285CC5>EC*<+<ACFC97+*:71>*027*+0*@.*0:+=+**<CC67)0*9CC@F*>?4+<)7>7))-1)9?FF))5
@M03506:14:000000000-AKVR1:1:1101:6890:5273 1:N:0:44
ATGAACTCCTACGGGAGGCAGCAGTTGGGAATCTTGGACAATGGGGGAAACCCTGATCCAGCCATGCCGCGTGAGTGATGAAGGCCTTCGGGTTGTAAAACTCTTTCGACGGGGACGATAATGACGGTACCCGTAGAAGAAGCTCCGGCTAACTTCGTGCCAGCAGCCGCGGTAATACGAAGGGGGCTAGCGTTGTTCGGAATTACTGGGCGTAAAGCGCGCGCAGGCGGTCTTCCAAGTCAGTGGTGAAAGCCTGGAGCTCAACTCCAGAACTGCCATTGAAACTGTTCGACTTGAGTAC
+
CCCCCGGGGGGGGGGGGGGGGGGGGGGGGGGGGGGGGGGGGGGGGGGDGGGGGGGGFGGGGGGGGGGGGGGGGGGGGGGGGGGGFGGGGGGGGGGGGGGGGGGGGGGGGGGGGGGGGGGGGGGGGGGGGGGGGGGGGGFGGGG<FGGDGGGGGGGGGGGGGGGGGFGGGGGCFEDGFAFGGGGGGDGDGGGGCBEGGGDEC8FGGGGGGFGGGGGGGGGGECCGEEDDEGGGGGGGGGGCGGGGFFFDFGCFGGGGC>FFFFGGG=EFCF77C?=FFF>FG4@CG4*9:*5(<<B=*01=8
@M03506:14:000000000-AKVR1:1:1101:12375:5279 1:N:0:44
ATGAACTCCTACGGGAGGCAGCAGTGGGGAGTCTTGCGCAATGGGCGAAAGCCTGACGCGGCGACGCCGCGTGGGGGAAGAAGGCTTTCGGGTTGTGAACCCCTTTCAGGAAGGACGAAGCCACTCGGGTTAATAGCCCAGAGGGTGACGGTACTTCCAGAAGAAGCCCCGGCTAACTACGTGCCAGCAGCCGCGGTAATACGTAGGGGGCAAGCGTTGTCCGGATTTATTGGGCGTAAAGAGCGTGTAGGCGGTTAGGTAGGTCCGTTGTGAAAACTCGAGGCCCAACCTCGAGACGCCG
+
CCCCCGGGGGGGGGGGGGGGGGGGGGGGGGGGGGGGGGGGGGGGGGGGGGGGGGGGGGGGGGGGGGGGGGGGGGGGGGGGGGGGGGGGGGGGGGGGGGGGGGGGGGGGGGGGGGGGGGGGGGGGGGGGGGGGGGGGGFFFGGGGGGGGGGGGGGGGGGGGGGGGGGGGGGGGGGGGGGGGGGGGGGGGGGGGGGGGGGGGGGGFGGGGDGDCFGGGGGGGGG=E8/CFCGG+@FGGEEGDGFFGGCCGGGGGGG=DC>G7?CC+3=E<EC757CDGCFGGGFFG*89>?76.7>:FEF3;)
@M03506:14:000000000-AKVR1:1:1101:18854:5300 1:N:0:44
ATGAACTCCTACGGGAGGCAGCAGTGGGGAATCTTGCGCAATGGGCGAAAGCCTGACGCAGCGACGCCGCGTGTGGGATGACGGCCTTCGGGTTGTAAACCACTGTCGGGAGGGACGAAGATCTGACGGTACCTCCAAAGGAAGCACCGGCTAACTCTGTGCCAGCAGCCGCGGTAATACAGAGGGTGCGAGCGTTGTCCGGAGTCACTGGGCGTAAAGGGCGCGTAGGCGGCTTGATAAGTAGGGGGTGAAATCCTGTGGCCTAACTGCAGGGCTGCCTCCTAGACTGTCTGGCGGGAGC
+
9CCCCGGGGGGGCCFCFFGCFGGG@FGFGD6EFCF@F:C6@@FG<<C:FFGGGGGGGFGGGGCBGFGGFGE+>CF7F@EEGGGGGEGGGFFEGGDFFFEGGGGCD8?77>:C+=>DF+@FECCFCF>C*@@EC;EF:8FE@,DADFFFECE:C,4,<F;<<CF9AF7<BGCGGEFGG,7?CGCBCEGGGC*::>C**8<<CEE88@+<+:@8*/:***3A8=EGC?8*2:8C/52:*+*+2<9?9CCD?559>7?*C=72***2:CC7?F+)95CF<3429).+<6>=?:=>=4)))0).)
@M03506:14:000000000-AKVR1:1:1101:19612:5308 1:N:0:44
ATGAACTCCTACGGGAGGCAGCAGTGGGGAATATTGGACAATGGGCGAAAGCCTGATCCAGCAATGCCGCGTGAGTGATGAAGGCCCTAGGGTTGTAAAGCTCTTTTACCCGGGAAGATAATGACTGTACCGGGAGAATAAGCCCCGGCTAACTCCGTGCCAGCAGCCGCGGTAATACGGAGGGGGCTAGCGTTGTTCGGAATTACTGGGCGTAAAGCGCACGTAGGCGGGTTTGTAAGTTAGAGGTGAAAGCCCGGGGCTCAACCCCGGAATTGCCTTTAAGACTGCATCGCTTGAACGG
+
CCCCCGGGGGGGGGGGGGGGGGGGGGGGGGGGGGGCGGGGGGGGGGGGGGGGGGGGGGGGGGGGGGGGGGGGGGGFFGGGGGGGGGGGGGGGGGGGGGGGGAFGGGFGGGFGGGGEGGGGGGGGGGGGGGGFGGEGGGGGGGGFFGGGGCFFGGGGGGFGGCGGGGGFFGGGGCCCGFGG7CFEGGFEDGGGGFE:CCDEGGGFGGCGGGGGGGD8FFGEGGEFGGDGGE*:*/:*<CG9C9?+CC<<FC?+*0:CEEGGEF=9C4:/:D*)90CFGBD074@FGFFF<C@BEFF3;66<)
@M03506:14:000000000-AKVR1:1:1101:27316:5358 1:N:0:44
ATGAACTCCTACGGGAGGCAGCAGTGGGGAATTTTGCGCAATGGGGGAAACCCTGACGCAGCAACGCCGCGTGAAGGATGAAGGTCTTTGGATTGTAAACTTCTTTCGTCCGGGAAGATAATGACGGTACCGGAATAAGAAGCCCCGGCTAACTTCGTGCCAGCAGCCGCGGTAATACGAAGGGGGCGAGCGTTGTTCGGAATTATTGGGCGTCAAGGGAGCGTAGGCGGTTCGTGAAGTCACTTGTGAAATCTCTGGGCTCAACTCAGAGTCTGCAAGCGAAACTGTCGGGCTTGAGTAT
+
CCCCCGGFGGFGGGEBCEFGGGCFFEGGGEGGGGGGGDFGGGGGGGGGGGGFCCFFGEGGGEF8FFGGGGG>=FFFFEGGGDFGGGG9FGGFGGFAEFGFGGGGGFGE?FEEFGBFGGGGGGGGGGGGGE>FG7BFFGGGGGGGGGGEFGDGGGGFFGFGGGF7<FFGG*=CFC7B,?C4:CFGCFGG>8CE:88AFCGDEC/+:CFG6E8>C*/AC6**;8:?AEG+CECE5C**3*:CCEFGFEFCCCEFG7<FG@DGG=F66CFFF>+9*0:CC*:7*<5C:6CFF35(.).7)99==
@M03506:14:000000000-AKVR1:1:1101:6263:5362 1:N:0:44
ATGAACTCCTACGGGAGGCAGCAGTGGGGAATTTTGCGCAATGGGGGAAACCCTGACGCAGCAACGCCGCGTGGAGGATGAAGTCCCTTGGGACGTAAACTCCTTTCGACCCGGACGATAATGACGGTACGGGTGGAAGAAGCCCCGGCTAACTTCGTGCCAGCAGCCGCGGTAATACGAGGGGGGCAAGCGTTGTTCGGAATTATTGGGCGTAAAGGGCGCGTAGGCGGTGCGGTAAGTCACCTGTGAAATCTCCGGGCTTAACTCGGAGCCTGCAGGCGAAACTGCCGTGCTTGAGTGT
+
CCCCCGGGGGGGGGGGGGGGGGGGGGGGGGGGGGGFFGGGEGGGGGGGGGGGGGGGGGGGGGGGGGGGGGGGGGGGGGGGGGGGGGGGGGGGGGGGGGGGGGGGGGGGGGGGGGGGGGGGGGGGGGGGGGGGGGGGGGGGGGGFGGGGGGGGGGGGGGGGGGGGCGGCFDGGGDGGGGGGEGGGGGGGCGGGEEECGGGG;88FGGGGGGGGGGGGGGCGGGGGGGGGGGGGDGGGG*CFCG9AFC<*<9<FCCCGGFGGDFGFFGGGGGGFGGFGDFDCCDE*>BF??GF>DF@F7?8F*
@M03506:14:000000000-AKVR1:1:1101:11694:5368 1:N:0:44
ATGAACTCCTACGGGAGGCAGCAGTGGGGAATCTTGCACAATGGGCGGAAGCCTGATGCAGCGACGCCGCGCGGGGGATGAAGGCCCTCGGGTTGTAAACCCCTTTCGACGGGGAAGAAGCGAAAGTGACGGTACCCGTAGAAGAAGCCCCGGCTAACTACGTGCCAGCAGCCGCGGTAAGACGGAGGGGGCGAGCGTTGTCCGGATTTACTGGGCGTAAAGCGCGCGCAGGCGGCCCGTTAAGGCGGATGTGAAAACCTGGGGCTCAACCCCAGGCCTGCACCCGATACTGGCGTGCTGG
+
CCCCCGGGGGGGGGGGGGGGGGGGGGGGGGGGGGGGG?GGGGGGGGGGGGGGGGGGGGGGGGGGGGGGGGGFEFGGGGGGGGGGGGCGGGGGGGGGGGGGGCGGGGGGFFFGGGG>FGGGGGFCCEFF9?FEGFGGC<C7FFGG:FFGBCGGDE>EFGFGGGECCGGGG8CFGGGEDEC>CCCE**8CCGGCE5CEEE5C8<CEG>C8E+0A@F>ECCC88:+:>E*:>EDGGGC*7*5**1/A+7C38*:<>:CFF)5*:ACE=5>CFF=@DDGC*8*9F?47C:)07/6.6:50>)7@F
@M03506:14:000000000-AKVR1:1:1101:26252:5368 1:N:0:44
ATGAACTCCTACGGGAGGCAGCAGTGGGGAATCTTGCGCAATGGCCGAAAGGCTGACGCAGCGACGCCGCGTGCGGGAGGACGCTCTTCGGGGTGTAAACCGCTGTTGCCCGGAACGAAACGTCAGATTCGTCTGGCTTGACGGTACCGGGTGAGGAAGCGCCGGCTAACTCTGTGCCAGCAGCCGCGGTAATACAGAGGGCGCGAGCGTTGTCCGGAATCACTGGGCGGAAAGGGCGCGTAGGTGGGGGCATAAGGCCGCGGTGAACGTTCGGGGCTCAACCCTGCATCGGCCGGGGGGG
+
CCCCCGGGGGGGDEFFEC@CF;FFGGGGE;@EFCF<FGGGEGFGC6@@F7FA@EFCEDGGGGGCFEGGGD=:F7CG>CFGGGG@+CFD,BFGGGGGGGGGGGGGGGD9B,:>F7BC@7:F@E>@GG9E9F:?7>FC8FFG@FGGC**CC<:FGGGF<:+<7<FCCC?ECF+++<EFCC+<1*8CFEGG?C:>+<+<C:EGG58*:CC5:CCE*++2**:1+++<+;:5C**/::*;*/)21//2:9*):5>**+3?9:93**1:=*+*:*:)/)5C5@3*0))22.*.)0535;)).))).
@M03506:14:000000000-AKVR1:1:1101:9671:5374 1:N:0:44
ATGAACTCCTACGGGAGGCAGCAGTGGGGAATCTTGCGCAATGGCCTAACGGCTGACGCAGCGACGCCGCGTGTGGGATGAAGCTCTTCGGAGTGTAAACCACTGTTGCCCGGGACGAACAGCTCGATTAGCCGAGCCTGACGGTACCGGGTGAGGAAGCACCGGCTAACTCCGTGCCAGCAGCCGCGGTAATACGGGGGGTGCGAGCGTTGTCCGGAATCACTGAGCGTAAAGGGCGCGTAGGTGGTTTGATAAGGGTGTGGTGAAAGTCCGGGGCTCAACCCCGGATCTGCCGTGCCGC
+
CCCCCGGGGGGGGGGGGGGGGGGGGGGGGGGGGGGGGGGGGGGGGGGGGGGGGGGGGGGGGGGGGGGGGGGGGGGGGGGGGGGGGGGGGGGGGGGGGFGGGGGGGGGGGGGGGGGGGGGGGGGGGGDGGGGGGGGGGGGGGGGGGGGGGGGGGGFGGGGGFGGGGGGGGGGGGGGGGGGGGFGGGGGGGDGGGGGGGGGGGGGGGGGGGGEGGGGGGECGGGGFCDGDDGGGGGGGCEDGCEGGGGGG*CE<FCCDFFFGGGG6CCE79:<B5DGGG37DCF:EC>C:?<FBFF@>BD5>)
@M03506:14:000000000-AKVR1:1:1101:9791:5379 1:N:0:44
ATGAACTCCTACGGAAGGCAGCAGTGGGGAATCTTGGACAATGGGCGCAAGCCTGATCCAGCCATGCCGCGTGGGTGATGAAGGCCCTAGGGTTGTAAAGCCCTTTCGGCGGGGAAGATAATGACGGTACCCGCAGAAGAAGCCCCGGCTAACTTCGTGCCAGCAGCCGCGGTAATACGAAGGGGGCTAGCGTTGCTCGGAATCACTGGGCGTAAAGCGCACGGAGGCGGGTTCTTAAGTCAGGGGGGAAATCCTGGAGCTCAACTCCAGAACGGCCCGTGACACCGATGCTCCTGAGGCC
+
CCCCCGGGGFGGGGGGGGGGGGGGGGGGGGGG9FGGGGGGFFGGGGGDGGGFGGGFGFFGGGE@GGGG@:EFGGGFGFGGGGFGFGCGGGGGDGGGGGGGCFFGGGGGGGGGGGDCGGGFFGGGGGGGG:DGGE@CFGGFGGG@FFFDGGCCCFFFGGFGGGF7FGGGGGGGCGGDGGFCCEEEDGGECFFEGG*;+:A85EEFC89+;>FGE58@9+85C*?*:>E5:CGCA/+:+<0<<+<FFE5)*:*0:<9*<57<CCF?C7<F6>+8*/7*).)9/))3<)))(*).*)96@5)))
@M03506:14:000000000-AKVR1:1:1101:19263:5383 1:N:0:44
ATGAACTCCTACGGGAGGCAGCAGTGAGGAATATTGCGCAATGGGCGCAAGCCTGACGACGCAACGCCGCGTGGAGGATGAAGACCTTCGGGTCGTAAACTCCTTTCGATCGAGACGAATGGTTTCCGGGTGAACAATCCGGAAAAGTGACGGTACCGAGAGAAGAAGCCCCGGCTAACTCCGTGCCAGCAGCCGCGGTAATACGGGGGGGGCAAGCGTTGTTCGGAATTACTGGGCGTAAAGGGCTCGTAGGTGGCCAACTAAGTCAGACGTGAAATCCCTCAGCTTAACTGGGGACCTG
+
CCCCCGGGGGGGGGGGGGGGGGGGGGGGGGDGGGGCGGGGGGGGGGGGGGGGGGGGGGGGGGGGGGGGGGGGGGGGGGGGGGGGGGGGGGGGGGGGGGGGGGGGGGGGGGGGGGGGGGDFGGGGGGGGGGGGFGGGGGGGGGGGGGGGGGGGGGCEGGGGCGGGGGGGGGFGGDGGG@EGGFEGGGGGGGGGGGGGGGGGGGGGG5EGGGGGDEGGCEGD=ECCE55*;CFGGGFGGGGD=5CFGGCFECEFGGGF*<D4/**<C:F:77?@9DF=CF76C4FFFFGFAGF<*9>BB)7))
@M03506:14:000000000-AKVR1:1:1101:21270:5389 1:N:0:44
ATGAACTCCTACGGGAGGCAGCAGTGGGGAATTTTCCGCAATGGGCGAAAGCCTGACGGAGTGACGCCGCGTGGGGGACGAAGGCCTTCGGGTCGTAAACCCCTGTCAGAGGGAAAGAAGGGCGCTGACGTTAATAGCGTCGGCGTCTGACGGTACCTTCAGAGGAAGCCCCGGCCAACTCTGTGCCAGCAGCCGCGGTAAGACAGAGGGGGCAAGCGTTGCTCGGAATCACTGGGCGTAAAGGGCGCGTAGGCGGGATGGCAAGTCAGTCGTGAAATCTCTCGGCTCAACCGACAAACGT
+
CCCCCGGGGGGGGGGGGGGGGGGGGGGGGGGGGGGGGGGGGGGGGGGGGGGGGGGGGGGGGGGGGGGGGGGGDGDEEGGGGGGGGGGGGGGGGGGGGGGGGGGGGFGFGGFGGGDGGGFGDEGGGGGGGGGGGGGCGGGEGDGGGGGGGGGGGGGGGGGGGGGGGGGGG<FCFEGGGGGGGGFFGGE7CGGGGGGGGGGGEEGGGGEFGGGGGGFGGGGE=CACG>E=FG?FFGGGGGDGDFGGCC=:CEGEDGGGEB)>FFF6:?FFGC?>FGFGG4CGC7?ED><D7FFBD<)0<FFE)
@M03506:14:000000000-AKVR1:1:1101:27039:5404 1:N:0:44
ATGAACTCCTACGGGAGGCAGCAGTGGGGAATTTTGGACAATGGGGGCAACCCTGATCCAGCGACGCCGCGTGGAGGACGAAGGTCTTCGGATTGTAAACTCCTTTTGGAGGGGAAGACTGCCTGCGCGAATAAAGCAGGGTGACGTTACTCTCTGACTAATTCACGCCTAACTACGTGCAAGTAGCCGCGGTAATACGCAGTCGGCAAGCGTCACTCGGACTTACTAGGCGTATAGCGTAGGTCGCCGGTTCGGTAAGTCTTCTGTGAAAGCTCCCGGCGTCAGTGGGATGGCCGCCGGG
+
CCCCCFG9;CF9@B@;FGGGG7,;<CC,CE,EAED9FCCF<F9CEBCECG,<@EG<,,FE,CF7:7F:+8C@@F:=C7=:FFC+:EF9?FGF7?,CFCE,,EFCEFC,6<=4@@+>=D,<,,,,8,8+3:F@+@3,@88@*3@<@F**,67<,,7;,,3,7,,7@2::<2*,,,7,*2@**?B772C+1FE:1**7?41*1/*+1:*12/;?E*1/AFG*2/*3<<A+<<@:/*20<+)***1:+***:**19=*9;:C*+3*+32C0<:+*077AC7)))0)**1*8(1)(0)0))05:)
@M03506:14:000000000-AKVR1:1:1101:24868:5447 1:N:0:44
ATGAACTCCTACGGGAGGCAGCAGTGGGGAATATTGGACAATGGGCGCAAGCCTGATCCAGCAATGCCGCGTGAGTGAGGAAGGCCTTAGGGTTGTAAAGCTCTTTCGCACGCGACGATGATGACGGTAGCGTGAGAAGAAGCCCCGGCTAACTCCGTGCCAGCAGCCGCGGCAATACGAAGGGGGCGAGCGTTGTTCGGATTTACTGGGCGTAAAGGGCGCGCAGGCGGCTATTTTTGTCAGGCGTGAAAGCCCCGGGCGTAACCTGGGAACTGGGCTTGAGACGGGATGGCTAGAGATC
+
CBCCCGGGG-EFFGGGCDGEGGGGEF?FGEEGGEGDGDGCEGGGGGGGGDFGGFGGGGFGGGGGGGGCFEGEGGGGGGDGCEDGGD<EGCFGFFCFECFAFGFGFGGGGEGEGEGEGGGGGFFCF>:FD:FFGGGGGGFGFGFGFEEEEEFGGGGGG>CF@EGGFCGCFF*<*C*CCC<*<FFFG7*:*:CE2/CEC?EGCGGFG?<9E*;EC>E8C7C5=:*:CC8E:8C5*<:@::DFFCA*:EEDC5++*27*/:3D*197*2<C7C*)166+/7*177?C?3>>?<>6:5*8*196*
@M03506:14:000000000-AKVR1:1:1101:20903:5469 1:N:0:44
ATGAACTCCTACGGGAGGCAGCAGTGGGGAATATTGGACAATGGGCGAAGGCCTGATCCAGCAATGCCGCGTGAGTGATGAAGGCCTTAGGGTTGTAAAGCTCTTTTACCCGGGATGATAATGACAGTACCGGGAGAATAAGCCCCGGCTAACTCCGTGCCAGCAGCCGCGGTAATACGGAGGGGGCTAGCGTTGTTCGGAATTACTGGGCGTATAGCGCACGTAGGCGGCTTTGTAAGTTAGAGGTGAAAGCCCGGGGCTCAACTCCGGAATTGCCTTTAAGTCTGCATCGCTAGAATTG
+
CCCCCGGGGGGGGGGGGGGGGGGGGGGFGFGGGGGGGGGGGGFGGGGGGGGGGCGGGGGGGGGGGGGGGGGGGGGGGGFGGGGGGGGGGGGGGGGGGGGGGFGCGGGGGGGGGGGGGGGGGAFGGGGGGGGGGGEGGGGGFDG@DGGGGGGGGGGGGGGGGGFGGGGGGGGDF7F9FGGDGGGGGGCGGGGGGGGGCFEDEGGGGGCFGGGGGG*3@FGGGGDGGGG6CG=>*<E7AECFGGGFGCFF96F?*21/*<DD574CFD99ECC>3CGGD4D7C?????CFAF@:;:>BF?6**
@M03506:14:000000000-AKVR1:1:1101:12028:5475 1:N:0:44
ATGAACTCCTACGGGAGGCAGCAGTGGGGAATCTTGCGCAATGCGCGAAAGCGTGACGCAGCGACGCCGCGTGGGGGAAGAAGGCCTTCGGGTTGTAAACCTCTTTCAGGAGGGACGAAGCCGCGGGAGTGAATAGCTCTCCGTGGTGACGGTACCTCAATAAGAAGCCCCGGCTAACTACGTGCCAGCAGCCGCGGTAATACGTAGGGGGCTAGCGTTGTCCGGAATCATTGGGCGTAAAGAGCGCGTAGGCGGCCAGATAAGTCCGGTGTGAAAGTCACAGGCTCAACCTGTGAATGCC
+
CCCCCGGGGGGGGGGGGGGEEGFEGGGGGGGGGGGGGGGGGGGGGGGGGGGGGGGGGGGGGGGGGGGGGGGGGGGGGFGEGGFGGGGGGGGEFGGGGGGGGGGGGGGFFGGFGG>DFEGEGGGGGGDFE@FFCGGGG@FFGGGGGGCFGDGDCEGGGFDDFGGGDFFGFFGGGGGGGGGE?CFGGFGGGFEEEDCEGGDEFGGC2<CEDGGGG5CGGGGGE?7?EE>CG?F7<CCGGEDCFFEFFEEGEGGEGGEGD@5*9+*3AFCDG1:7C*:CD?D>>FFCG>F9<55>FFF**9B47
@M03506:14:000000000-AKVR1:1:1101:12370:5481 1:N:0:44
ATGAACTCCTACGGGAGGCAGCAGCGAGGAATCTTGGTCAATGGGGGCAACCCTGAACCAGCGACGCCGCGTGGAGGACGACGGCCCTTGGGTCGTAAACTCCTTTTGCCGGGGAAGAAAGATGACGGTACCCGGCGAATAAGCCACGGCTAACTACGTGCCAGCAGCCGCGGTAATACGTAGGTGGCGAGCGTTGTCCGGATTTACTGGGCGTAAAGCGCGCGTAGGTGGCTTTGCAAGTCCTGTCGTGAAAGGTCGCGGGCCAACTGCGACAGTGCGGAGGATACTGCAAGGCTTGATG
+
CCCCCGGGGGGGGGGGGGGGGGGGGGGGGGGGGGGGGGGGGGGGGGGGGGGGGGGGGGGGGGGGGGGGGGGGGGGGGGGGGGGGGGGGGGGGGGGGGGGGGGGGGGGDGGGGGGGGGFGGGGGGGGGGGGGDFGGGGFGGCGFGGGGGGGGGGGGGDGFGG>CFGGGGGGGGGEEGF?FCFFGGGGFGGGGDEGGDGGGGG5EGGGGG@CGFDG5CFGGE8?EG8*:;EFGF8AFGFFFGGDGGFFCFGGFGF:=9ED<5=*7**75*+9E3>))00*9558.*0**1.**)1))))0)*1
@M03506:14:000000000-AKVR1:1:1101:21883:5524 1:N:0:44
ATGAACTCCTAGAGGCAGCAGTAGGGAATTTTCCACAATGGACGAAAGTCTGATGGAGCAACGCCGCGTGCAGGACGAATGCCTTAGGGTTGTAAACTGCTTTTATATGTGACGATTATGACGGTAGCATATGAATAAGGATCTGCTAACTCCGTGCCAGCAGCCGCGGTCATACGGGGATCCAAGCGTTATCCGGAATTACTGGGCGTAAAGAGTTGCGTAGGTGGCATAGTAAGCGGGTAGTGAAATCGTGTGGCGCAACCATAATCACATTACCTGAACTGCTACGCTCTAGAACGGG
+
CCCCCEGGGGG@FGGGGGGGFGGGGGGGGGGGGFFFGGGGGFGGGG;CEFFFCFGGFFFGG@CGG>FCFGCFGFCF:CGGGGGGFFGGGGGGGFFFGFFFGGGGFFFGGGGFFGGGGFGFCFGGF<CEFGFFGG<EGGGCE?=,??<FGG9?<F<AFFFFD3=BFGEG7FCEGE<,>BFB7CFGFE:CB7C,DFEGG>FGCFBGF8CEBC>CC+=FFGG=C8?CEFG=8+9B;@CE+:>*2*:03<+:F75A4*:DF)*)**57C*0*0*</?:>0:@C**)9<9/**(15(0*0*//))7
@M03506:14:000000000-AKVR1:1:1101:20742:5541 1:N:0:44
ATGAACTCCTACGGGAGGCAGCAGTGGGGAATATTGGACAATGGGCGCAAGCCTGATCCAGCCATGCCGCGTGGATGATGAAGGCCCTAGGGTTGTAAAGTCCTTTCGGCGGGGAAGATAATGACGGTACCCGCAGAAGAAGCCCCGGCTAACTTCGTGCCAGCAGCCGCGGTAATACGAAGGGGGCTAGCGTTGTTCGGAATTACTGGGCGTAAAGCGTATGCAGGCGGATCGTTAAGTCGGGGGTGAAATCCCGAGGCTCAACCTCGGAACTGCCTTCGATACTGGCGATCTTCGAGTC
+
CCCCCGGGGGGGGGGGGGGGGGGGGGGGGGGGGGGDGFGGGGGGGGGGGGGGGGGGGGGGGGGGGGGGGGGGGGFGGGGGGGGGGGGGGGGGGGGGGGGGGGGGGGGGGGGGGGCEGGGGGGGGGGGGGGGGGGGGGGGGGGGGGGGGGGGGGGGGGGFGGGGGGGGGGGDGFGGGGGGDFGGGGGGDCFGGGGGGGGCEEGGGGGGDGGGGGGE5EGGCEGGGGGGGGGE8=EFGGGGFGGGGGGGD8EGGCFGGGDGGAEDCFD<FEDCDGGFFFFGD55@5CF7441),8FBFF>)/0
@M03506:14:000000000-AKVR1:1:1101:26593:5541 1:N:0:44
ATGAACTCCTACGGGAGGCAGCAGTCGAGAATTTTTCTCAATGGGGGAAACTCTGAAGGAGCGACGCCGCGTGGAGGATGAAGGCTTTCGGGTTGTAAACTCCTGTCATTTGGGAACAAGGTGCACCGGTTAACTGCCGGAGTATTGATAGTACCAGAAGAGGAAGGGACGGCTAACTCTGTGACAGCAGCCGCGGTAATACAGAGTTCGCGAGCGTGGTTCGGATTCATTGGGCGTAAAGGGTGCGTAGGTGGCGCGCTAAGTCGGGTGTGAAACTTCGGAGCTTAACTCCGAAACTGCG
+
CCCCCGGCFFEFGGGGEGEEFEDECFCFEGGGG,<F<,;EFCFFGCGGE@C,C,CEF9EC<<E:FC:B:@FFEE,C:,EFGGGFGGFGF7FC94FB<BE?FG<FF???FA9BFCF??F8EDF,,,CB=FC=CA<=FF,F=:+5D,,=@=,@,@<,@@,:5@7:::,@:FFGE7**<5,<;F,@,7?,,2C@EGGGDGGGC@F99<<+?B*8*21*:C*?1/<CEEG50<C+<+**:C:>:+<=CG*:*;51<C*73;:D<5*2309/7*9::*?7+2**/*)8564:/.:@)<)<@5=FF)
@M03506:14:000000000-AKVR1:1:1101:19745:5576 1:N:0:44
ATGAACTCCTACGGGAGGCAGCAGTGGGGAATCTTGCGCAATGGGCGAAAGCCTGACGCAGCGACGCCGCGTGGGGGAAGAAGGCTTTCGGGTTGTAAACCCCTTTCAGGAGGGACGAAGCTACTCGGGTTAATAGCCCAGAGGGTGACGGCACCTCCAGAAGAAGCCCCGGCTAACTACGTGCCAGCAGCCGCGGTAATACGTAGGGGGCAAGCGTTGTCCGGATTGATTTGGCGTAACGAGCGTGTAGGCGGCCAGACAGGTCCGTTGTGAAAAGTCGAGGCTCAACCTCGCGACGCCG
+
C@ACCFGAEGGGEFE@@@CFFEEFEFGCFE;FFDEEFEGE:CFA6,:@@FEGFFFGEFFCF:7FFFCGE@E=@7FBG7CCFGFGCF?<FE@E=CGFFE,,BC=D<,F9<>DG7++BFGG+<>C<FGCC78<>,@@==EB<C@>BFCCCCE*<CGCF,CCA:AEG@<B2*<FB@B7F:<<F:++;C9@8*02**:E8CC8<+2/30*;EGE581888/;C?90:CEG**+<9+09F5::98C***::=98<+395*1/7096EG?FC5*3/*7C77+*1*1*05E/)*/4*9(0)083735)
@M03506:14:000000000-AKVR1:1:1101:13543:5581 1:N:0:44
ATGAACTCCTACGGGAGGCAGCAGTGGGGATTTGTTCGCAATGGGCGCAAGCCTGACGACGCAACGCCGCGTGGAGGATGAAGACCTTCGGGTCGTAAACTCCTTTCGATCGAGACGAACGGCCTCCGGGTGAATAATCCGGAAGAGTGACGGTACCGAGAGAAGAAGCCCCGGCTAACTCCGTGCCAGCAGCCGCGGTAATACGGGGGGGGCAAGCGTTGTTCGGAATTACTGGGCGTAAAGGGCTCGTAGGCGGCCAACTAAGTCGGACGTGAAATCCCTCGGCTTAACCGGGGAACGG
+
CCCCCGGGGGGGGGGGGGGGGGGGGGGGGGGGGGGGGGGGGGGGGGGGGGGGGGGGGGGGGGGGGGGGGGGGGGGGGGGGGGGGGGGGGGGGGGGGGGGGGGGGGGGGGGGGGGGGGGGGGGGGGGGGGGGGGGGGGGGGGGGGGGGGGGGGGGGGGGGGGGGGGGGGGGGGGGGGGDFFGGGGGGGGGGGGGGGGGGEGGGGC>EGGGGGGDEGGGGEEEEGGDGC=*<CGGGGC:C1:EGGCED:CGDECC9=D*8577CC++039E75><D<5:*:7D:FGG@F5:FFF>DE3).80)
@M03506:14:000000000-AKVR1:1:1101:16620:5582 1:N:0:44
ATGAACTCCTACGGGAGGCGCAGTCGAGAATTTTTCTCAATGGGGGCAACCCTGAAGGAGCGACGCCGCGTGGAGGATGAAGGCTTTCGGGTTGTAAACTCCTGTCATTTGGGAACAAGTGGTCGAACGTAACTGCTTCGGCCTTGATAGTACCAGAAGAGGAAGGGACGGCTAACTCTGTGCCAGCAGCCGCGGTAATACAGAGGTCCCAAGCGTTGTTCGGATTCATTGGGCGTAAAGGGTGCGTAGGTGGCGCCGTAAGTCGGGTGTGAAATTTCGGAGCTTAACTCCGAAACTGCAT
+
CCCCCGGGGGGGGGGGGGGGGGGGGGGGFFGGGGGGGGGGGGGGGGGGGGGGGGGGGGGGGGGGGGGGGGGGGEGGGGGGCGGGGGGGGGGGGGGGGGGGGGGGGGFGGGGGGGGGGGGGGGGGGGGGGGGGGGGGGGGGGGGGGGGGGGGGGGGGFGGGGGGGGGGGGGGGGGGGGGGGGGGGGGGGGGGGGGGGGGGGECGFGC@CGCGCFGGGCEG=CEECGGGGFGG6EEG8EGGGGGGGEGGDGGEFGGGGE@G3C5;A/>EFE<=BF>:7>BFG9>>CGFCFFG??3777=FFF=
@M03506:14:000000000-AKVR1:1:1101:16487:5597 1:N:0:44
ATGAACTCCTACGGGAGGCAGCAGTGGGGAATCTTGCGCAATGGCCTAACGGCTGACGCGGCGACGCCGCGTGAGGGATGACGCTCTTCGGAGTGTAAACCTCTTTTGCCTGGGACGAATTGTCAGCATCAGCTGACTTGACGGTACCGGGTGAATAAGCACCGGCTAACTCCGTGCCAGCAGCCGCGGTAATACGGGGGGTGCGAGCGTTGTCCGGAATCACTGGGCGTAAAGGGCGCGTAGGTGGTCTGATAAGGGTGTGGTGAAAGCCCGGGGCTCAACCCCGGGGCGGCCGTGCCGG
+
CCCCCGGGGGGGGGGGGGGGGGGGGGGGGGGGGGGGGGGGGGGGGGGGGGGGGGGGGGGGGGGGGDGGGGGFEFFGGFFDCGGGDGGGGGGGGGGGGGGFDGGGGGGGGGGGGGGGGGGFG?FGGGGFGGFGGGGFGGGFGGGGGGGGDDGFGGGGGGGGGGGGGGGDGFCGGGGFCFGGGGEGGGGGGGGDGGFGGEGGGGEGEEEEG/CEECFGEEE5C+<AFGGGG:88;9FGGGGG>CEGGGGC6+:<*2+29>7DE5C***+*3*:)/7C55;FCG?):C3D>(/<9:3:5>).8)
@M03506:14:000000000-AKVR1:1:1101:20708:5620 1:N:0:44
ATGAACTCCTACGGGAGGCAGCAGTGAGGAATTTTCAGCAATGGACGCAAGTCTGACCGAGCAACGCCGCGTGCAGGAGGAAGGTCTTCGGATCGTAAACTGCTTTTCTCTGGGACGAGTAAGGACGGTACCAGAGGAACAAGCCCCGGCTAACTACGTGCCAGCAGCCGCGGTAATACGTAGGGGGCGAGCGTTGTCCGGAGTTACTGGGCGTAAAGCGCACGCAGGCGGTGCTGCGCGTTTGGGGTTACAGCTCCCGGCTCAACCGGGAGAGCGCCTCGGAGACGGCAGCACTTGAGGG
+
CCCCCGGGGGGGGGGGGGGGGGGGGGGGGGGGGGGGGGGGGGGGGGGGGGGGGGGGGGGGGGGGGGGGGGGGGGGGGGGGGGGGGGGGGGGGGGGGGGGGGGGGGGFGGGGGGFGGGGGGGGGGGGGGGGGGGGGGGGGGGGGGFGGGGGGGGGGGGGGFGGGGGGGGGGGGGGGGGGGGFF@FGGGGGGGGGGGCEFGGGGGCGGGGGGGCEEEEFGGGGDEG58>EGGGEGGGGGGGG55CEGGE<5CFFDG67C>3DG*9+<9CDCD*<C37C5:*7C)8>E:9:1/74F>?)9*<FD
@M03506:14:000000000-AKVR1:1:1101:24839:5631 1:N:0:44
ATGAACTCCTACGGGAGGCAGCAGTGGGGAATTGTTCGCAATGGGCGCAAGCCTGACGACGCAACGCCGCGTGGAGGATGAAGATCTTCGGGTCGTAAACTCCTTTCGATCGAGACGAATTCCCTTGGGGTGAACAATCCCGAGGGTTGACGGTACCGAGAGAAGAAGCCCCGGCTAACTCCGTGCCAGCAGCCGCGGTAATACGGGGGGGGGCAAGCGTGGTTCGGAATTACTGGGCGTAAAGGGCTCGTCGGAGGCCAACTTCGTCGTACATGAAATCCCTCGCCGTAACCGGGGACAG
+
CCCCCFGGFFGFEGGGGGGGGGGGGEFFGGGGGGGGGGGEFEFGCFE>FGGGGGGGG7FCFGGGGGGGGGGGGCFGGGGCGGAEEC?FGGDGECFGGGGGGCEF9EFEGCFGEGFGGGGGD9333B=8DEFEG<<FFGFC@F:ED*>C@>F@:1:>F7FF<7CFGFD,?FCC77FEFFC,2,=**<@C7;FF*;CECGEEG79+188E**:8>:*/8:88*::F7/**/203+++3>8C*:5CC9EDGGC**)>*1C)74=52++12>E)57**:C*90:6;96:.)0(/)47>))).))0
@M03506:14:000000000-AKVR1:1:1101:8710:5640 1:N:0:44
ATGAACTCCTACGGGAGGCAGCAGTGGGGAGTCTTGGACAATGGGGGCAACCCTGATCCAGCAATGCCGCGTGAGTGATGAAGGCCTTAGGGTTGTAAAGCTCTTTCGACGGGGAAGATGATGACGGTACCCGTAGAAGAAGCCCCGGCTAACTTCGTGCCAGCAGCCGCGGTAATACGAAGGGGGCTAGCGTTGTTCGGATTTACTGGGCGTAAAGGGCGCGTAGGCGGTGCAATAAGTCAGGCGTGAAAGCCCCGGGCTCAACCCGGGAATTGCGCTTGATACTGTTGCGCTTGAATCC
+
CCCCCGGGGGGGGGGGGGGGGGGGGGGGGCFF,EFEFGGGGGGGGGGGGGGGGGGGGGGGGGGGGGGGGGGGGGGGGGGGGGGGGGGGGGGGGGGGGGGGGGGGGGGGGGGGGGGGGGGGGGGGGGGGGGGGGGGGGGGGGGGGGGGGGGGGGGGGGGGGGGGFFGGGGGGGGDGGGGGEFCFGDGGGGGGGCCCGGGGGGGEGFGGGGGGGGGGGGGGGGGGGGGGGGGGGGFFF?<CF7+CFGGCDCFGGG6FGGFGG5:C6:DCDG555D:C7CEDCF<=7+*:@67817.>:)0/99
@M03506:14:000000000-AKVR1:1:1101:22053:5650 1:N:0:44
ATGAACTCCTACGGGAGGCAGCAGTGGGGAATTGTTCGCAATGGGCGCAAGCCTGACGACGCAACGCCGCGTGGAGGATGAAGGTCTTCGGATTGTAAACTCCCGTTGCCCGGGACGAAAAGCTTCGACCTAACACGTCGAGGTCTGACGGTACCGGGTGAGGAAGCCCCGGCTAACTCTGTGCCAACAGCCGCGGTAATACAGAGGGGGCAAGCGTTGATCGGAATTACGGGGCGTAAAGGGCGCGTAGGCGGCCTTCTAAGTCGAACGTGAAATCCCCGGGCTCAACCCGGGAACTGCG
+
CCCCCFGGGFGGGGGGGGGGGGGGGGGGGDGGGFGGGGGGGGGGGGGGGGGGGFGGGGGGGGGGGEGGGGGFEEFFGGGGGGGGFFG9FFGGGEGGGGGGGGGGGGFGGCGGGGGGCGGGGGGGGGGGGGGGGGGGGGGGGGCFFDGGGGGGGGGGGECFFGGGGGGGFGCEEEEGCFGGDAFGGFFFF>FGGGGG>EEFGGGC<CFG>EGDFG>E8C8=C?AEDEEG?9*;CEG=:83@EFDEGGG985:?DDEC8)7>FCF+<>5**)*7/>7CC6CFD)55*<**(90(8@)5)9/60
@M03506:14:000000000-AKVR1:1:1101:6749:5655 1:N:0:44
ATGAACTCCTACGGGAGGCAGCAGTGGGGAATCTTGCGCAATGGGCGAAAGCCTGACGCAGCGACGCCGCGTGAGGGAAGAAGGCTTTCGGGTTGTAAACCTCTTTCAGGAGGGACGAAGCTACTCGGGTTAATAGCCCAGAGGGTGACGGTACCTCCAGAAGAAGCCCCGGCTAACTACGTGCCAGCAGCCGCGGTAATACGTAGGGGGCAAGCGTTGTCCGGATTTATTGGGCGTAAAGAGCGCGGAGGCGGCCATGCAGGTCCGTTGTGAAAACTCGAGGCTCAACCTCGAGACGCCG
+
CCCCCGGGGFFDBEGGGGGGGGGGE@FCEEGC<EFDDCFFEGE8FGE@FGGGGGFFG@EEGDEE7ECEEDGC:??AE@EG8FFFGFGGGGGDFG@FF<9EGFGGGGG,<FFGDF7DC@F77,BD=877:@FFGGGFFGGGAFGGGGGGGGGGGGFCFFGGGGC7CC7F@FGCG@FFG,<E*=CGFC@FGGCF@EEGG:E+<CFFFCGEC5CGC*;812CCCFGGGCEGGGCFDC=CE*/*<966***)*2/:D>57?;F40C<:+95*<D*7>**<29>D4>BD5>FF29??DD>>:DE55
@M03506:14:000000000-AKVR1:1:1101:17666:5657 1:N:0:44
ATGAACTCCTACGGGAGGCAGCAGTGGGGAATATTGGACAATGGGGGAAACCCTGATCCAGCGACGCCGCGTGTGTGAAGAAGGCCTGCGGGTTGTAAAGCACTTTTAGTGGGGATGAAATGTTCACGGCTAATACCCGTGGATTTTGACCTAACCCACAGAAAAAGCACCGGCTAACTCTGTGCCAGCAGCCGCGGTAATACAGAGGGTGCAAGCGTTAATCGGAATTACTGGGCGTAAAGCGTGCGTAGACGGTTACATAAGTCGGGTGTGAAAGCCCCGGGCTCAACCTGGGCATTGC
+
CCCCCGGGGGGGGGGGGGGGGGGGGGGGGGGG9FFAFGGGGGGGGGGDGGGGGGFGGDFGGGGGGGGGDGGGGGGGG9FGFGGCFGGFGGGGGG:FGFGGGGGGGGGGGGGGGFFEGGGGGGGGGGGGGG@EFGGGGFFFGE7FGGGGGGFFGGGGGGDGGBEGGGDGGGGGGGGEGGGGGGG9BFGGGGGGGGGGGE7:9999:<C>EGG>GCFGGGGGCFE@EEG*0+:@FGGFEGGDFEE55CE<EEC**:AC85D0C77:07:)*95)1>CFGFCGG)7*25DF<57(7>@)0./=*
@M03506:14:000000000-AKVR1:1:1101:12378:5662 1:N:0:44
ATGAACTCCTACGGGAGGCAGCAGTAGGGAATCTTGCGCAATGGGCGAAAGCCTGACGCAGCCATGCCGCGTGAATGATGAAGGTCTTAGGATTGTAAAATTCTTTCACCGGGGAAGATAATGACGGTACCCGGAGAAGAGGCCCCGGCTAACTTCGTGCCAGCAGCCGCGGTAATACGAAGGGGGCTAGCGTTGCTCGGAATTACTGGGCGTAAAGGGCGCGTAGGCGGATATCTAAGTTGGGGGTGAAATCCCGGGGCTCAACCTCGGAATTGCCTTCAAAACTGGATATCTTGAGTTC
+
CCCCCGGGGGGGGGGGGGGGGGGGGGGGGGGGGGGGGGGGGGGGGGGGGGGGGGGGGGGGGGGGGGGGGGGGGGGGGGGGGFGGGGGGGGGGGGGGGGGGGGGGGGGGGGGGGGGGGGGGGGGGGGGGGGGGGGGGGGGGGGGGGGGGGGGFGGGGGGFGGGGGGGGGGGGGGGGGGGGGGDGGGGGGGGGGGGGGGGGGECCFGFD7CGGGGEEFGGGGGGGGDGDGGGGGDCFGFFF?FGGGGGGGFGGGGGFGGBDGC5CCGGGGGGE39FGGGBGGGFFGGFGFFG?9BFF?FFF@*
@M03506:14:000000000-AKVR1:1:1101:12832:5666 1:N:0:44
ATGAACTCCTACGGGAGGCAGCAGTTAGGAATTTTGGGCAATGGGCGAAAGCCTGACCCAGCAACGCCGCGTGGGCGACGAAGGCCTTCGGGTCGTAAAGCCCTTTTCCAGGGGAAGATAATGACGGTACCCTGGGAATCAGCCCCAGCTAACTACGTGCCAGCAGCCGCGGTAATACGAAGGGGGCTAGCGTTGCTCGGAATCACTGGGCGTAAAGCGCACGTAGGCGGATCTTTAAGTCGGGGGTGAAATCCTGGAGCTCAACTCCAGAACTGCCTCCGATACTGAGGATCTTGGAGTC
+
CCCCCGGGGGGGGGGGGGGGGGGGGGGGGGGGGGGFGDGGGGGGGGGGGGGGGGGGGGGGGGGGGGGGGGGGGGGGGGGGGGGGGGGGGGGGGGGGGGGGGGGGGGGGGGGGGGGGGGGGGGGGGGGGGGGGGGGGGGGGGGGGGGGGGGGGGGGGGGGGGGGGGGGGGGGGGGGGGGGGFCEGGGGGGGGGGGGGGFGDGGGGGGGG6FGGGGCCFFGGDGGG?FGFEEC:=CEGGGFF?ECGGGEDFDCFGGGGGFGGCF=<FGGGFGGF5:CFFFGGCEDDE4D=?D6:4=?86@FF9
@M03506:14:000000000-AKVR1:1:1101:14907:5667 1:N:0:44
ATGAACTCCTACGGGAGGCAGCAGTAAGGAATCTTCCACAATGGACGAAAGTCTGATGGAGCAACGCCGCGTGCAGGATGACGGTCTTCGCATTGTAAACTGCTTTTGTATGGGAAGATTATGACGGTACCATGCGAATAAGGACCGGCTAACTACGTGCCAGCAGCCGCGGTAATACGTAGGGTCCAAGCGTTATCCGGAATCACTGGGCGTAAAGCGTGCGTAGGCGGCTTGTTAAGTGAGATGTTAAAACGTGGGGCTCAACCCTGTCGGTGCATCTCATACTGGCAGGCTAGAGGAG
+
CCCCCGGGGGGGGGGGGGGGGGGGGGGGGGGGGGGGGGGGGGGGGGGGGGGGGGGGGGGGGGGGGGGGGGGGGGGGGGGGGGGGGGGGGGGGGGGGGGGGGGGGGGGGGGGGGGGGGGGGGGGGGGGGGGGGGGGGGGGGGGGGGGGGGGGGGGGGGFGGGGGGGFGFGGGGGGGGGGF:FFGGFFFGFGGG@FEFFGGGGGFGGGCFFGGGGEGGGFGG=CEEGGGDEGEE570:CEFFFFDFGGGDCF?F=CF<E:DD***3:55CG<F5<DGEF4CC*9@FEBGF?<:>3>:>FFF>3
@M03506:14:000000000-AKVR1:1:1101:26027:5669 1:N:0:44
ATGAACTCCTACGGGAGGCAGCAGTGGGGAATTGTTCGCAATGGGCGCAAGCCTGACGACGCAACGCCGCGTGGAGGATGAAGGTCTTCGGATTGTAAACTCCTGTTGCCCGGGACGAAAAGCCTCGACCTAACACGTCGAAGTCTGACGGTACCGGGTGAGGAAGCCCCGGCTAACTCTGTGCCAGCAGCCGCGGTAATACAGAGGGGGCAAGCGTGGTTCGGAATTACTGGGCGTAAATGGCGCGTAGGCGGCCTTCTACGACGAACGTGAAATCCCCGGGCTCAACCCGGGCACTGCG
+
CCCC-CFAFFGGGGGEGGGGGGFGCFGGCBGGGFGGFGGGGGGGGGCGGGGFGFGGGEGGGGGEGGGGGGGEEG:ECCC<EFFGFFCFGDFGGE<FFGGGGGF9FFA<FGGGEGDD@:FEEDG,FGF@FGDAFGGCEGGC@7:@DFF9FEFEGGCEDGFCGCFCCGG7:*:CF*4<FFFFFGGG,,<@FGGGGG5**:CFFGCFGEF8CC*:*1;C1*1;=?:ECEG+<EEDFG*8:C<F++0::55)*:CFDECG*9CFF?F*/9:>=3*)1/:::9DCD>3C*094(2)335)8@??F7
@M03506:14:000000000-AKVR1:1:1101:11292:5678 1:N:0:44
ATGAACTCCTACGGGAGGCAGCAGTGGGGAATCTTGCGCAATGGCCTAACGGCTGACGCAGCGACGCCGCGTGTGGGATGAAGCTCTTCGGAGTGTAAACCACTGTTGCCCGGGACGAACAGCTCGATTAGTCGAGCCTGACGGTACCGGGTGAGGAAGCACCGGCTAACTCCGTGCCAGCAGCCGCGGTAATACGGGGGGTGCGAGCGTTGTCCGGAATCACTGGGCGTAAAGGGCGCGTAGGTGGTTTGATAAGGGTGTGGTGAAAGTCCGGGGCTCAACCCCGGAGCTGCCGTGCCGG
+
CCCCCGGGGGGGGGGGGGGGGGGGGGGGGGGGGGGGGGGGGGGGGGGGGGGGGGGGGGGGGGGGGGGGGGGGGGGGGGGGGGGGGGGGGGGGGGGGGGGGGGGGGGGGGGGGGG>FGGGGGGGGGEGGGGGFGGDGGGGGGGGGGGDGGGGGGGFFCFCCFGGGGGDEGGG@FGGGGGGDGGGGGGGEGG>EGGGGGGCGGGDGGGGGGGGGGEFGGGG=GCCGGGGGG8CC57CGCCCE5ECE?FGC*:E<CFCDFF09:EGGGGGGGDG**><CC:<DGFF=EFGB(9<8FF:D::)7)
@M03506:14:000000000-AKVR1:1:1101:18552:5680 1:N:0:44
ATGAACTCCTACGGGAGGCAGCAGTCGAGAATTTTTCTCAATGGGGGAAACCCTGAAGGAGCGACGCCGCGTGGAGGATGAAGGTCTTCGGATTGTAAACTCCTGTCATTGGGGAACAAGGTGCATACGTTAACTGCGTGTGCATTGATAGTACCCGAAGAGGAAGAGACGGCTAACTCTGTGCCAGCAGCCGCGGTAATACAGAGGTCTCAAGCGTTGTTCGGATTCATTGGGCGTAAAGGGTGCGTAGGCGGCGCGGTAAGTCGGGTGTGAAATCTTGGAGCTTAACTCCGAAACTGCA
+
CCCCCGGGGGGGGGGGGGGGGGGGGGGGGGGGGGGGGGGGGGGGGGGGGGGGGGGGGGGGGGGGGGGGGGGFGGGGGGGGGGGGGGGGGGGGGGGGGGGGGGGGGGGGGGGGGGGGGGCFGGGGGGGGGGGGGGGGGGDGGGGGGGGGGGGGGGGGGGDEEFGFFGGFGGGGGGGGGGGGGGDGGCFGGGGGGGGGGE8CFGGFDEGC8E9F9EFEEGEEFCGE>E19AFC7C*;5*:3FG75A=CEDEEGGGGED=@DGEGGGCDEG55*7C7*<>***6/76E4C?A*/,87)7>BB=0
@M03506:14:000000000-AKVR1:1:1101:8222:5685 1:N:0:44
ATGAACTCCTACGGGAGGCAGCAGTAAGGAATATTGGTCAATGGACGCAAGTCTGAACCAGCCATGCCGCGTGGAGGATGAAGGCCCTCCGGGTTGTAAACTTCTTTTATCTGGGACGAAACCCGGGAATTCTTTCCCGATTGACGGTACCAGAGGAATAAGCACCGGCTAACTCCGTGCCAGCAGCCGCGGTAATACGGAGGGTGCAAGCGTTATCCGGATTCACTGGGTTTAAAGGGTGCGTAGGTGGGCAGGTAAGTCAGTGGTGAAATCCTTGAGCTTAACTCGATAACTGCCATTT
+
CCCCCGGGGFFGGGGEGCGGGGFGFGGFGGGFGGGEGGGGGGFGFFEGEGGGGGGGGGGGGGGGGF8EGGGGGG,EFGGG?FGFGG=CCEGGGFF@=EFGGFGGGGGGGGDGGGGGFGGGGGGGDCGEEGCFGGGEGCCCF:FFGGGCCCDB<FF+<FEFGFGCFFGCEFG,F;>7>F@*1<FGFFFECGGGGG>FCCCGEGGG@EGFE@FEG88FFEC=?C8C7+A<CEGGE?GGFFDC7CEGGCCGGFEF<=E7EFGDF<FGFGGGG=<=70:<7*2>D;F9EF>:6*)4?6475?F=*
@M03506:14:000000000-AKVR1:1:1101:13030:5688 1:N:0:44
ATGAACTCCTACGGGAGGCAGCAGTGGGGAATCTTGCGCAATGGGCGAAAGCCTGACGCAGCGACGCCGCGTGAGGGAAGAAGGCCTTCGGGTTGTAAACCTCTTTCAGGAGGGACGAAGCTACTCGGGTTAATAGCCCAGAGGGTGACGGTACCTCCAGAAGAAGCCCCGGCTAACTACGTGCCAGCAGCCGCGGTAATACGTAGGGGGCAAGCGTTGTCCGGAATTACTGGGCGTAAAGGGCTCGTAGGTGGCCAACTAAGTCAGACGTGAAATCCCTCGGCTTAACCGGGGAACGGCG
+
CCCCCGGGGGGGGGGGGGGGGGGGGGGGGGGGGGGGGGGGGGGGGGGGGGGGGGGGGGGGGGGGGGGGGGGGGGGGGGGGGGGGGGGGGGGGGGGGGGGGGGGGGGGGGGGGGGGGGGGGGGGGFFGGGGGGGGGGGFFGGGGGGGGGGGGGGGGGGFGGGGGGGGGGGGGGGCEGGF:CFGGGGGGGFGGGGGGGGDEFGGGFFGGGGGGGGGGGGGGGGFGG>EGGFGCEFGFGGC7CFF5>*AE9EFG?FGEFE>CGFCFECDFGFGF>FGCCCFG97<7C*)994*895>>>:)708
@M03506:14:000000000-AKVR1:1:1101:21109:5696 1:N:0:44
ATGAACTCCTACGGGAGGCAGCAGTGGGGAATTGTTCGCAATGGGCGCAAGCCTGACGACGCAACGCCGCGTGGAGGATGAAGATCTTCGGGTCGTAAACTCCTTTCGATCGAGACGAATGGCCTCCGGGTCAATACCCCGGAGGAATGACGGTACCGAGAGAAGAAGCCCCGGCTAACTCCGTGCCAGCAGCCGCGGTAATACGGGGGGGGCAAGCGTTGTTCGGAATTACTGGGCGTAAAGGGCTCGTAGGTGGCCAACTAAGTCAGACGGGAAATCCCTCGGCTTAACCGGGGAACGG
+
CCCCCGGGGGGGGGGGGGGGGGGGGGGGGGGFGGGGGGGGGGGGGGGGGEGGGGGGGGGGGGGGGGGGGGGGGGFFGGGGGGGGGGGGGGGGGGGGGGGGGGFFGGGGGFGGEGGGGGG8FDDGGGGGGDGGG9FFFGGGDGGGGDGGGGGGGGGGGGEGGFGFGGGGGGGGGGGDGFFGCFCFGGG9FCAEGGEGEEGGDGGCCGGGGGEC5*;@EG85:*;CEG*8CFFGC7C55E75C*<CC=:DGEEGGDF5E)**:?<+<?FCE7<3*)*:9=>F694EG>*.,:7)75@:3)7)7
@M03506:14:000000000-AKVR1:1:1101:20478:5712 1:N:0:44
ATGAACTCCTACGGGAGGCAGCAGTAGGGAATCTTCCACAATGGGCGAAAGCCTGATGGAGCAACGCCGCGTGAGTGAGGAAGGCTTTCGGGTCGTAAAGCTCTGTTGCCAGGGAAGAATAAGATTGAGAGTAACTGTTCACTCGATGACGGTACCTGAGATGTACGCCACGCCTAACTACGTGCCAGCAACCGCGGTAATACGTTGGGCGCACGCGGTGTCCGGCTGTCTTGGGCTTAAAGCGCGCGCAGGCGGTCATTTAAGTCGCGACTCGAAGCGCGGGGCTCAACCCCGCGAGGCC
+
CCCCC<C;-CEGCDEFE@7,@,;EFGE,B<F89CF<F,E<CE,66C+@6+6;C8EF,<EFC@@C8BFEFED+@FEFE<F8E,CBE:CCA7+=EF==8<+5,5?<,,,5,?F8DF4B+B,,,:E9,58B,,8B?B,58,8BFD95FD8F,@++8=:3C>@,C,3,3,++>+5@<*,@,>>7@CF,6>C7:,,6>C@F1*1622;EF,2:8**=8*15**2**0+;*****300A+;/**93+20*/*5)**/*)*:1/)*:<+:A+2//*)*)**/*7)1))))*/)**.77(.))8))))0
@M03506:14:000000000-AKVR1:1:1101:4917:5742 1:N:0:44
ATGAACTCCTACGGGAGGCAGCAGTGGGGAATTTTGCGCAATGGGGGAAACCCTGACGCAGCAACGCCGCGTGGAGGATGAAGTCCCTTGGGACGTAAACTCCTTTCGACCCGGACGATAATGACGGTACGGGTGGAAGAAGCCCCGGCTAACTTCGTGCCAGCAGCCGCGGTAATACGAGGGGGGCAAGCGGTGTTCGGAATTATTGGGCGTAAAGGGCGCGGAGGCGGTGCGGTAAGTCACCTGTAAAAGCTCCGGGCTTAACCCGGAGCGTGCAGGCGAGACTGCCGTGCGGGAGGGG
+
CCCCCGFCFGGGGGCEGGEEG;6FEDFGGGC8,CEFFG:FC,EFGGGGGFGG@8FGGDGGG>EGFGGGGCGGGGGGGGFGDFGGGF,EAGG?FGG=4EEFEF8F95C:7BCEGGC+@FBBB<FGCEE+@FFGGC@EFG8F@F,8:CFFECEEFF9,4,6<@FGGCFF*<<7<1=FF@,7F*=?ED81?8CCG*/:8>CE5*;8@9+<FF>*:**8*<<C5/*2***:*:>CE*121589+<9+2+<+*3<3+*33*28)//**+3**/5)2.)197DFF<)7.:CBD5,9<>)))))))).
@M03506:14:000000000-AKVR1:1:1101:27422:5759 1:N:0:44
ATGAACTCCTACGGGAGGTAGCAGTGGGGAATATTGCACAATGGGCGGAAGCCTGATCCAGCGACGCCGCGTGAGGGATGACGGCCCTCGGGTTGTAAACCTCTTTCAGCAGGGACGAAGCGCAAGCGACGCTACCTGCAGAAGAAGCGCCGGCTAACTACGTGCCAGCAGCTGCGGTGAGACGGAGGGCGCGAGTGTGGTCCGGATGTGCTGGGCGGGAAGAGCGCGGAGGTGGCTTGTCGCGTCGACTGTGAAAACGCGCGGCCTCACTGCGGGCCGTCAGTCGGTACGGGCGGGGTAG
+
CCCCCGGGFGG<FEGEGGGGGGFGGGGGGFFGCFGG9FGGGGGGGGGDGGGGGGGGG,CFGG:@@FEGGGGFG7??FGGGDEFEGG+DAFGG4BFCDFE5FFGGGGFAB<,FFGGGEFCB@F7CCG<CFGG*8>*,,,8?,7,8,?F,<<***41*222?F7=:*42><7C++4,<*4*2;C<E>*/**:12:*:*/++22+<*:88*3++3:8>5E**1*;*;C**2*/C**:CF:*9C?E5C///)**20:2+*+01/57DC*1/*3*+1*1):C>))95:E7))0(*),08)0)))0)
@M03506:14:000000000-AKVR1:1:1101:5126:5814 1:N:0:44
ATGAACTCCTACGGGAGGCAGCAGTGGGGAATATTGGACAATGGGCGAAAGCCTGATCCAGCCATGCCGCGTGTGTGAAGAAGGTCTTCGGATTGTAAAGCACTTTAAGTTGGGAGGAAGGGTTGTAGATTAATACTCTGCAATTTTGACGCTACCGACAGAATAAGCACCGGCTAACTCTGTGCCAGCAGCCGCGGTAATACAGAGGGTGCAAGCGTTAATCGGAATTACTGGGCGTAAAGCGCGCGTAGGTGGTTTGTTAAGTTGGATGTGAAAGCCCCGGGCTCAACCTGAGAACCGC
+
CCCCCGGGGGGGGGGGGGGGGGGGGGFGGGEGGGGGFGGGEGGGGGGGFFGGGGGGGGGGGGGGGGGGGGGGGFGGGGGGGGGGFGGGGGGGGG@FFGGGGGGGGGGGGFFGGGGGGGGGGGFFECDFGFFECGGGGGGFGGGGFGAFGGGDGGGFFEGCGGEFGGGFEGG@CFEFFGFGGFGGFGGGGGGGGG@CCBECBEGCF9BCGGGGGGF8EE8CGGDEDCGGF9+?C?DCEGDE5?EEC75)*/:=*+:7:5DC6C7EF>E6+*A)0:FGG4*195<CC55@2F>?FF?=B?:>)
@M03506:14:000000000-AKVR1:1:1101:7907:5829 1:N:0:44
ATGAACTCCTACGGGAGGCAGCAGTGGGGAATTGTTCGCAATGGGCGCAAGCCTGACGACGCAACGCCGCGTGGAGGATGAAGATTTCGGATCGTAAACTCCTGTCGAATGGGACGAAAAGATTGCGGGTTAACAGCCCGTAGTCCTGACGGTACCGTTAAAGGAAACCCCGGCTAACTCCGTGCCAGCAGCCGCGGTAATACGGGGGGGGTAAGCGTTGTTCGGAATTACTGGGCGTCAAGGGCTCGTAGGCGGCCAACTAAGTCAGCCGTGAAATCCCTCAGCGTAACTGGGGAACTGG
+
CCCCCGGGGGGGGGGGGGGDGGGGGGGGGGGGGGGGGGGGGGGGGGGGGGGGGGGGGGGGGGGGGED>FGGGGGGGGFDGGGGGGGGGGGGGGGGGGGFGGGGGGGGGGGGGGGGDEGDEFDDCCFGGGGGGGGFFGFGEGGGEGFFA3DF>FGGGEG7FFGGGGGGF7::CFEDDFCCFGGFG>@9EDGEGGGGCE:EEG?9CEGEGGGG5E?EFG8CE/8CC>*:CF7C@CC@=5=);C6EEGG*78*2:*:53*)19C67FG77*+**7CFD7FF4C*))<6)7;096-95).)))*)
@M03506:14:000000000-AKVR1:1:1101:3989:5838 1:N:0:44
ATGAACTCCTACGGGAGGCAGCAGTGGGGAATCTTGCGCAATGGCCTAACGGCTGACGCAGCGACGCCGCGTGTGGGATGAAGCTCCTCGGAGTGTAAACTACTGTTGCCCGGGACGAACAGCTCGATTTCTCGAGCCTGACGGTACCGGGTGAGGAAGCACCGGCTAACTCCGTGCCAGCAGCCGCGGTAATACGGGGGGTGCGAGCGTTGTCCGGAATCACTTGGCGTAAAGGGCGCGTAGGTGGCTTGATAAGGGTGTGGTGTAAGTCCGGGGCTCAACCCCGGCTCTGCCGTCCCGC
+
CCCCCGGGGGGGGGGGGGGGDGGGG?FGGEGGGGGGGGGGGGC@FGGFGGGGGGGGGGGGEGGGGGGGEGGGGEFGGGFCFFFGGGGGGGGGGGGGGGGGCFFGGGFGGGGGGGCGGEGGGGEGGGGGGGGEGCFECGGGGGE>FGGGG7FGGGCFGG7C::FCFCCFGGFFFEG*CFFFGGGFC@FGG>>ECFFC58E5?8EEGCEEGEGCEGFGE5C5@?FG+<6CEEC*:0CEGGGD5E7=++:*;***:3<CFFGDEGGG=*<:C>EFDG5:<397*..AE5))-59A?FB:)7;)0
@M03506:14:000000000-AKVR1:1:1101:4658:5867 1:N:0:44
ATGAACTCCTACGGGAGGCAGCAGTGGGGAATATTGCGCAATGGGCGAAAGCCTGACGCAGCGACGCCGCGTGAGGGATGAAGGCCTTCGGGTTGTAAACCTCTTTCAGCAGGGACGAAAACAGACGGTACCTGCAGAAGAAGCACCGGCCAACTCCGTGCCAGCAGCCGCGGTAATACGGGGGGTGCGAGCGTTGTCCGGAATCACTGGGCGTAAAGGGCGCGTAGGTGGTGTGATAAGGGTGTGGTGAAAGTCCGGGGCTCAACCCCGGATCTGCCGTGCCGACTGTCAAACTCGAGGG
+
CCCCCGGCFGFGGGGGGG@CFGCDFGFGGGGGEFDEFEGGEGFFGFEEF7@FGFGGGGGGGGGFGGEEFGGGG=FEECFGGGGGGGGFGGGGGGGGFGGGGGGGGGGGGGGGGEGGGGGEGGGGGGEDEDFGGGG?FFGFCDFFGCFGCEGGGGGGGGGGGGGGGCFGFGCEDGGGGGFFGDEGD*?EG>C5>:::EFFGGG55@FGFF6FCEC>CFGF*;:CG/8EGGGFE*:E9F+*<FG:7/:CDF+<+:<<**7D:GGG?+5:7C35.95C729DDG:@EC:)7)295?FB43>B>@
@M03506:14:000000000-AKVR1:1:1101:4090:5868 1:N:0:44
ATGAACTCCTACGGGAGGCAGCAGTGGGGAATCTTGCACAATGGGGGAAACCCTGATGCAGCGACGCCGCGTGAGCGATGAAGCCCTTCGGGGTGTAAAGCTCTTTCGGCAGGGAAGATTATGACGGTACCTGCAGAAGCAGCTGCGGCTAACTACGTGCCAGCAGCCGCGGTAATACGTAGGCAGCAAGCGTTGTTCGGAGTTACTGGGCGTAAAGGGTGTGTAGGTGGCCTGTTAAGTTCCGTGTGAAATCTCCCGGCTCAACCGGGAGGGTGCGCGGAAAACTGGCGGGCTAGAGGAC
+
CCCCCGGGGGGGGGGGGGGGGGGGGGGGGGGGGGGGGGGGGGGGGGGGFGGGGGGGGGGGGGGGGGGGGGGGGGGGGGGGGGGGFGGGGGGGGGGGGGGGGGGGGGGGGGGGGGGGGGGGGGGGGEGGGGGGGGGGGGGGGFGGGGGGGGGGGGGGGGGGFGFFDGCGGEGGGGCCGEFFGG@<CFCFCFGGGEGGGGE8EGDFFF7CFGGG*8*@FGGEE8=CFFGFCF*;C5CFFGGGGCEECF**2+<CDFC7@B<DCCCE6CEGG)17<*97DFGGC78CFFGF:GBB>3@F4?)5.
@M03506:14:000000000-AKVR1:1:1101:6573:5882 1:N:0:44
ATGAACTCCTACGGGAGGCAGCAGTCGAGAATTTTTCTCAATGGGGGCAACCCTGAAGGAGCGACGCCGCGTGGAGGATGAAGGCTTTCGGGTTGTAAACTCCTGTCATTTGGGAACAAGTTGCGAGTATTAACCGTGCTCGTATTGATAGTACCAGAAGAGGAAGGGACGGCTAACTCTGTGCCAGCAGCCGCGGTAATACAGAGGTCCCAAGCGTTTTTCGGTTTCATTGGGCGTAAAGGGTGCGAAGGCGGCGCTGTAAGTCGGTGGTGATATTTTGGAGCTTAACTCCGAAACTGCA
+
CCCCCGGGGGGC@F@;FBEGGDFFGGGGGGGEGGGFGGFCA@EGGGECGGC<CEFFGFFFFDDEDFGGGGGEDGEFGGFGG<F<C88??F+=EFCFEFGGGCEE,BF9FF9B<FGFFFFGGECEGEEGCGEGF9=:F,BFDE:7FFFGGGCF9=<FFF<D7D:>FE>F7B*:C*F:C>7=,@CGGCF7:F,<FGGD8BEFFD99>+15+58BE55******0=E*;CEGGCGG*;*/2*;+<52:5E***5*9*1)*)5C0<*+01:)*)25D*0:C@*:))06=@C*)24207>@>*0*/
@M03506:14:000000000-AKVR1:1:1101:19290:5905 1:N:0:44
ATGAACTCCTACGGGAGGCAGCAGTGGGGAATATTGGACAATGGGGGCAACCCTGATCCAGCAATACCGCGTGTGTGAAGAAGGCCTTCGGGTTGTAAAGCACTTTAGTTGGGGAAGAAGGTTAGTAGTTTAAGAGATGACTAACTTGACGGTACCCAAAGAATAAGCACCGGCTAACTCTGTGCCAGCAGCCGCGGTAATACAGAGGGTGCGAGCGTTAATCGGAATTACTGGGCGTAAAGGGCGCGTCGGTGGTTAGATAAGTTAGTTGTGAAATCCATGGGCTTAACGTAGGAACTGC
+
CCCCCGGGGGFGGGGE@FGEGGDFGGFF7C7E@CFCDGDCADFGEEFDGDFFGAEE@@FGFCD<DCGF@@F@FC@FGFFGFDFFFFCFFF7@FFEGG9C@B4BFF<CF<DGGGD:CDEEFFEEFGFFGG9FGFF<EFFAAFCFE,CFDA=FG=F:AFGCFE,:9FFF<FG7>C7FGGG9FFGFCF;,@:CBF7FGGGCCEG@FEFGGGGG55CCE*C*:8FF+1:8CGC9+<CFGC5*9*5:CGEE*C//:7DGGD=49:A7:<9?C>FFG8/**+**9**85CC.5)-0),)0767FFF*
@M03506:14:000000000-AKVR1:1:1101:16468:5918 1:N:0:44
ATGAACTCCTACGGGAGGCAGCAGTCGAGAATTTTTGACAATGGGGGAAACCCTGATCGAGCGACGCCGCGTGGAGGATGAAGGTCTTCGGGTTGTAAACTCCTGTCATTTGGGAACAAGGCGCACGTATTAACTGTGCGTGCGTTGATAGTACCAGAAGAGGAAGAGACGGCTAACTCTGTGCCAGCAGCCGCGGTAATACAGAGGTCTCAAGCGCTGTTCGGATTCATTGGGAGTAAAGGGTGTGTAGGCGGAGCCGTAAGTCGGGTGTGAAATTTCGGAGGTTAACTCCGCAACTGCC
+
@CCCCGGGGGGGGGGGGGGGGGGGGGGGGG@EGGGG@FGFFFGGFCFE@FGGGGGGCFGGCFGGGGGFGGE=FECFGGFFGGCFGGGGGGGGGGCGGDGFFGGGGGGFFGGFGGGGGF@FFFGGGGGGGGGFFGFGGGCFG:FC3<FCC;FFE=>@DG7@F,3>DCFFF:FG:<C:FGG;9@F?FF<FGGG77F8F88*BB+9>CG7?+4;CE++:*/:*00/8A:8<++::?*/276>+:<ECE57F209E3E5<8>7D*:D?CDDDCDEF:>C7*=**9))*2):44**,7))))/96?
@M03506:14:000000000-AKVR1:1:1101:12025:5929 1:N:0:44
ATGAACTCCTACGGGAGGCAGCAGTGGGGAATTGTTCGCAATGGGCGCAAGCCTGACGACGCAACGCCGCGTGGAGGATGAAGACCTTCGGGTCGTAAACTCCTTTCGATCGAGACGAATGGCCTCCGGGTGAACAGTCCGGAGGTGTGACGGTACCGAGAGAAGAAGCCCCGGCTAACTCCGTGCCAGCAGCCGCGGTAATACGGGGGGGGCAAGCGTTGTTCGGAATTACTGGGCGTAAAGGGCTCGTAGGCGGCCAACTAAGTCAGACGGTAAATCCCTCGGCTTAACCGGGGAACTG
+
CCCCCGGGGGGGGGGGGGGGGGGGGGGGGGGGGGGGGGGGGGGGGGGGGGGGGGGGGGGGGGGGGGGGGGGGGGGGGGGGGGGGGGGGGGGGGGGGGGGGGGGGGGGGGGGGDGGGGGGGGGGGGGGGGGGGGGGGGGGGGGGGGGGGDGGGGGGGGGGGGGGGGGGGGGGGGGGGGFGGGGGGGGGFGGGGGGGGGGGGGGGGGGGGDGGGGGGGGGCGEGCFCEC5CE?7:<<EFGCCG=EGG=79ECECCCECEECGGFDEFGC7:*<B5/1C7@760/):=>*)4>BAFEBB))069
@M03506:14:000000000-AKVR1:1:1101:3767:5933 1:N:0:44
ATGAACTCCTACGGGAGGCAGCAGTGAGGAATATTGGACAATGGGCGCAAGCCTGATCCAGCCATGCCGCGTGAGCGATGAAGGCCTTAGGGTTGTAAAACTCTTTTAGTGGGGAAAATAATGATGGTACCCACAGAAAAAGCTCCGGCTAACTTCGTGCCGGCAGCCGCGGCAATACGAAGGGAGCAAGCGTTACTCGGAATTACTGGGCGTAAAGCGCATGTAGGCGGAACTTCAAGTCAGGGGTGAAATCCCGGGGCTCAACCCCGGAATTGCCTTTGAAACTGTAGTTCTTGAGTAT
+
CCCCCGGGGGGGGGGGGGGGGGGGGGGGGGGGFGGGFFGGFGGGGGGGGGGGGGGGGGGGGGGGGGGGGGGGGGGGGGGGGGGGGGGGGGGGFGGGGGGGGGGGGGGGGGGGGGGGGGGGGGGGGGGGGGGGGGGGGGGGGGGGGGGGGGGGGGGGGGGGGGGGGGGGGGGGGGCGFGGGGGGGGGGGFGGGGGGGGEEEGGGFGGDFGGFEGGDGGGGGG5EFGFGGGGGCEGGGGGGGGGGGFGGGGGFGGGGGGFGD5CFGFGCGGDGFGDFGGF>CFFFFGFGFAF=AFFFFFF989
@M03506:14:000000000-AKVR1:1:1101:16674:5938 1:N:0:44
ATGAACTCCTACGGGAGGCAGCAGTGGGGAATTGTTCGCAATGGGCGCAAGCCTGACGACGCAACGCCGCGTGGAGGATGAAGACCTTCGGGTCGTAAACTCCTTTCGATCGAGACGAATGGCCTCCGGGTGAACAATCCGGAGGAGTGACGGTACCGAGAGAAGAAGCCCCGGCTAACTCCGTGCCAGCAGCCGCGGTAATACGGGGGGGGCAAGCGTTGTTCGGCATTACTGGGCGTAAAGCGCACGTAGGCGGATGCTTAAGTCGGTGGTGAAATCCTGGAGATCAACTCCAGAACTG
+
CCCCCGGGGGGGGGGGGGGGGGGGGGGGGGDFGFGGGGGGGGGGGGGGDGGGGGGGGGGGGGGGGGGGGGGGGGGGGGGGGDGGGGGGGGGGGGGGGGGGGGGGGGGGGGGG7+3CFGEFDGGGGGGGGGGDGGGGGGGFGGGGGGEGG@FEGE:FCGGGGGGGGGGGGACGGGGECF7:CFEFCGGDGGGGGGGGE>:*;CFGGGGGGGGGD5;E5E*;8**<5C*:CF9<<<+;5*9:5/0<:C55?*:FG?:C5<)>FE>F+*+1:)A@><*9:7:9FFF7C)*/8FFBF)67*.049
@M03506:14:000000000-AKVR1:1:1101:19163:5941 1:N:0:44
ATGAACTCCTACGGGAGGCAGCAGTGGGGAATCTTGCGCAATGGCCTAACGGCTGACGCAGCGACGCCGCGTGAGGGATGACGCTCTTCGGAGTGTAAACCTCTTTTGCCCGGAACGAATTGCCACCATCAGGTGGCTTGACGGTACCGGTTGAATAAGCACCGGCTAACTCCGTGCCAGCAGCCGCGGTAATACGGAGGGTGCGAGCGTTGTCCGGAATCATTGGGCGTAAAGGGCGCGTAGGTGGCCCGGTAAGCGGGCGGTGAAATCTCGGGGCTCAACCCCGTGCTGGCCGTGCGGA
+
CCCCCGGGGGGGGGGGGGGGGGGGGGGGGGGGGGGGGGGGGGGGGGGGGGGGGGGGGGGEGGGGGGGGDGDGEGGGGFGCGGGGECGGGGGCGGFGGADFGGGGGGGGGGGGGEEGGGGGGGGGGGGFFGGGGGFGFFFE@FGGGGGGGD@EGEFGGGGFGGGGGGGCFFGGF>CFEGFGGGGGGGEGGGGGG?9F55CEGGCCC>E>E:?>8ACEGAC*C:9C?FFCC/:>F?C8*:DGC:CEGGCFCCGG)::F?>)5=EGC=7C7+*+*9DGD))1>C5)1*.*.(*1(.0))75)))
@M03506:14:000000000-AKVR1:1:1101:16258:5975 1:N:0:44
ATGAACTCCTACGGGAGGCAGCAGTCGAGAATTTTTCTCAATGGGGGAGACCCTGAAGGAGCGACGCCGCGTGGAGGATGAAGGTCTTCGGGTTGTAAACTCCTGTCATTTGGGAACAAGTGCCGGTAAGTAACTGCTACCGGCTTGATGGTACCAGAAGAGGAAGGGACGGCTAACTCTGTGCCAGCAGCCGCGGTAATACAGAGGTCTCAAGCGTTGTTCGGATTCATTGGGCGTAAAGGGTGTGTAGGCGGCGCCGTAAGTCGGGTGTGAAATTTCGGAGCTTAACTCCGAAACGGCC
+
CCCCCGGGGGGGGGGGGGGGGGGGGGGGGGEGGGGGGGGGGGGGGGGGGGGGGGGGGGGGGGGGGGGGGGGGGGGGGGGGGFDGGGGGGGGGGGGGGGFGGGGGGGGGGGGGGGGGGGGCGGGCGGGGGGGGAFGGGFGGGGGGGGGGFGCFFFGCFGGGDGGGCGGGC@GGFEGEFBFCEGFGF9C7,=FBC:CDGGGGGFC+,?8242?;?9CGGGGEFGED8E89FGGGGFFCECGCEGG:=71><?C+CEEDC;CD5:CCFDGGFGC3:F7<7?>5<)7:*<:6<>*5>B53)0))0
@M03506:14:000000000-AKVR1:1:1101:19647:5987 1:N:0:44
ATGAACTCCTACGGGAGGCATCAGTGGGGAATTTTGCGCAATGGGGGAAACCCTGACGCAGCAACGCCGCGTGGAGGATGAAGTCCCTTGGGACGTAAACTCCTTTCGACCCGGACGATAATGACGGTACGGGTGGAAGAAGCCCCGGCTAACTTCGTGCCAGCAGCCGCGGTAATACGAGGGGGGCAAGCGTTGTTCGGAATTATTGGGCGCAAAGGGCGCGTAGGCGGTGCGGTAAGTCACCTGTGAAATCGCCGGGCTTAACCCGGAGCCTGCAGGCGAAACTGCCGGGCTGGAGTGG
+
CCCCCFFGF<EFGGDGGGGFGGEFFGCA@;CCFGCEEEE7@BGGF@B@CEEEFGGGD7FGDCACCBFFGDGGGDFGGGCFGC<FGA=FE?FGGFC4+B<?@EFC?EFG@FDEFCF@EEBF@FG9DGGEGGCF7FCEF:DF8FFEGDFEGFGFC;3,<<CFC;<FCFGF:CGGGGGGGGGFGGGGGEGGEFC>;>E88<C8C8C?C?7CEGGGGGGDFFEC8*8:::5CEC*1:C8/:*>FDFCC?C<D7F+<D/5*CEGGEGG?E*:75)/057CGC@557B5*//09,15(77)).))07
@M03506:14:000000000-AKVR1:1:1101:19720:5992 1:N:0:44
ATGAACTCCTACGGGAGGCAGCAGTGGGGAATTTTGCGCAATGGGGGAAACCCTGACGCAGCAACGCCGCGTGGAGGATGAAGTCCCTTGGGACGTAAACTCCTTTCGACCCGGACGATAATGACTGTACCGGGAGAATAAGCCCCGGCTAACTCCGTGCCAGCAGCCGCGGTAATACGGAGGGGGCTAGCGTTGTTCGGAATTACTGGGCGTAAAGCGCACGTAGGCGGCTTTGTAAGCTAGAGGTGAAAGCCCGGGGCTCAACCCCGTAATAGCCTTTAAGACTGCATCGCTTGAACTG
+
CCCCCGGEGGGGGGGGGGGGGGFFGGDEGGFFGDGDGEGGGGCGGGGGGGGGDGG@F@GGGFGGGGGGGGGGGGGGGGGGDGFEFGGGGGGGDGEEGGGGGEGGGGGGGGGGGGGGGGGGGGGGGGFGGGGGGGEGDDFGGGGFFGGEGGGGGGFGGCGGGFFGGGGGEGEGFCFGGGGGGGGGGGGG*/CGGEG>;?ECE5@EEGFFGGGDE5/*<+88:5CG8CDCGGGCEGC?A<C+<9C6?=<9@?+<5*29C7CD:57<C*:<E*1)*0?<FBG*:7@7E6CF<FFB:FF@<6)*/
@M03506:14:000000000-AKVR1:1:1101:22204:5997 1:N:0:44
ATGAACTCCTACGGGAGGCAGCAGTCGAGAATTTTTGACAATGGGGGAAACCCTGATCGAGCGACGCCGCGTGGAGGATGAAGGTCCTCGGGTTGTAAACTCCTGTCATTTGGGAACAAGGTGTGGGCGTTAACTGCGCGCGCATTGATAGTACCAGAAGAGGAAGAGACGGCTAACTCTGTGCCAGCAGCCGCGGTAATACAGAGGTCTCAAGCGTTGTTCGGATTCAGTGGGCGTAAAGGGTGCGTAGGCGGCGCGGTAAGGCGGGTGTGAAATGTCGAGGCTTAACTTCGAAACTGCA
+
CCCCCGGGGGGGGGGGGGGGGGGGGGGGGGGGGGGGCGGGGGGGGGGGGGGGGGGCCGFGGGGGGGGGGGCFGECGGGGGGGG?FFGGGGDGGGGGGGGGGGGGGGFGFGGGGGGGGGGGGGGCEGDGGFFGGGGGGGGEGGGGGGGFGGGGGCGGGF:FFGFGGGGF7<CEDGGGGGFGG:FGGGGGFGGGGG7FG7CACG??EG5@FCGGGGGGGCEEGGG*/*;CF+2<?*CEGDD8CC5:EGGCCEEGGG57C5DDC:D+07C3*7EECDCG7/07C)>5:?C64:@2<@>:36/6*
@M03506:14:000000000-AKVR1:1:1101:17238:5997 1:N:0:44
ATGAACTCCTACGAGAGGCAGCAGTCGAGAATTTTTCTCAATGGGGGAAACCCTGAAGGAGCGACGCCGCGTGGAGGATGAAGGTCTTCGGGTTGTAAACTCCTGTCATTTGGGAACAATGCGTAAATATTAACTGTATTTGCGTTGATAGTACCAGAAGAGGAAGAGACGGCTAACTCTGTGCCAGCAGCCGCGGTAATACAGAGGTCTCAAGCGTTGTTCGGATTCATTGGGCGTAAAGGGTGCGTAGGCGGCGCGGTAAGTCGGGTGTGAAATCTCGGGGCTTAACGCCGAAACTGCA
+
CCCCCGGGGGGGGGGGGGGGGGGGGGGGGGGGGGGGGGGGGGGGGGGGGGGGGGGGGGGGGGGGGGGGGGGGGGGGGGGGGGGGGGGGGGGGGGGGGGGGGGGGGGGGGGGGGGGGGGGGGGFFG>FGGGGGGGGGGGGGGFGGFGGGGGGGGGGGCCGGCFCGFGGDGGGGG>FFGFGGGGGGGGGGGGEFGGGGGGGGGGGGGGDF+BCF9CGGGGGGECEEE>ECC7CGGGFE=:>=FFG6CEGGGGDGGGEGCDGGCE=901:</9EEDD>079FDCDED5@D9215(7<)))0*7*
@M03506:14:000000000-AKVR1:1:1101:12222:6013 1:N:0:44
ATGAACTCCTACGGGAGGCAGCAGTGGGGAATTTTGCGCAATGGGCTAACGCCTGACGCAGCAACGCCGCGTGGAGGATGAAGGTCTTTGGATTGTAAACTCCTGTCGACCGGGAAAAAGCAAGGCGACCTAATACGTCGTTGAGTTGATTGTACCGGTGGAGGAAGCCCCGGCTAACTCTGTGCCAGCAGCCGCGGTAATACAGAGGGGGCAAGCGTTATTCGGAATTATTGGGCGTAAAGGGCGCGTAGGCGGCCTGGCAAGTGGAAGGTGAAATCCCTCGGCTTAACCGAGGAACTGC
+
CCCCCGGGGGGGGGGGGGGGGGGGGGGGGGGGGGGGGGGGGGGGGGGGGGGGGGGGGGGGGGGGGGGGGGGGGGGGGGFGGGGGEFGGGGGGGGGGGGGGGGGGGGGGGGGGGGGGGGGGGGGGGGGGGGGGGGGGGGGGGGGGGGGGGGGGGGGGGGFGGGGGGFGGGGGGGGGGGGGGFFFGGGGGGFGGGGGGGGGGGGGGGGGGGGGGGGGFCCEGFCGGGEGGFGGGG6FGGCGGGGGGGG5<8=CCGGGGGFGGGG6=?FGGGGG@GGFE*=DC055:5>CF<*9>);BB:FFF4
@M03506:14:000000000-AKVR1:1:1101:23556:6015 1:N:0:44
ATGAACTCCTACGGGAGGTAGCAGTGGGGAATCTTGCGCAATGGCCTAACGGTTGACGCAGCGACGCCGCGTGTGGGATGAAGCTCCTCGGAGTGTAAACCACTGTTGCCCGGGACGAATAGCTCGATTAATCGAGCCTGACGGTACCGGGTGAGGAAGCACCGGCTAACTCCGTGCCAGCAGCCGCGGTAATACGGGGGGTGCGAGCGTTGTCCGGAATCACTGGGCGTAAAGGGCGCGTAGGTGGTTTGATAAGGGTGTGGTGAAAGTCCGGGGCTCAACCCCGGATCTGCCGGGCCGA
+
CCCCCGFGGGGGGGGGGGGGGGGGGGGGGGGGGGGGGGGGGGGGGGGGGGGGGGFGGGGGGGGGGGGGDGGGGCFFDFEGGGGGFGGGGGGGGGGGGGGGGGFFGGGGGAEEGGGEGDGGGGGGCGGFGGGGGGGGGEFGGGGGFGGFGGGEEGGGGGGGGGDGEE:FGFFGGGGGCFFGGGGFBEFEGEECFGGGGDGD>CEEGDGGG:CCEGGEDGCFC?EGGGGGGE8CFGG=CGDG*:CE+<EC*0:7>30>FF4CCGG6CF6:C7+97CDGC>CF65F**8CB0)*)/9.).5.<)
@M03506:14:000000000-AKVR1:1:1101:16830:6034 1:N:0:44
ATGAACTCCTACGGGAGGCAGCAGTGGGGAATTGTTCGCAATGGGCACAAGCCTGACGACGCAACGCCGCGTGGAGGACGAAGACCTTCGGGTCGTAAACTCCTTTCGATCGAGACGAACGGTCTCCGGGTGAACAATCCGGAGGAGTGACGGTACCGAGAGAAGAAGCCCCGGCTAACTCCGTGCCAGCAGCCGCGGTAATACGGGGGGGGCAAGCGTTGTTCGGAATTACTGGGCGTAAAGGGCTCGTAGGTGGCCAACTAAGTCAGACGTGAAATCCCTCAGCTTAACTGGGGAACTG
+
CCCCCGGGGGGGGGGGGGGGGGGGGGGGGGGGGGGGGGGGGGGGGGGGGGGGGGGGGGGGGGGGGGGGGGGGGGGGGGGGGGGGGGGGGGGGGGGGGGGGGGGGGGGGGGGGGGGGGGGGGGGGGGGGGGGGGGGGGGGGGGDGGGGGGGGGGGFGGGGGGGGGGGGGGFGGGGGGGGGFFFFGGGGGGFGGGGGGGG>EGGGGGGGGGGGGDCEGGGCGGCGGGGEE>FGGFGGGGGC=CFFFGGEGG::FDGGGC:4DFFGGGGGGGGGD9CFGGFFF44>:6:C?A>F96@FF:774=
@M03506:14:000000000-AKVR1:1:1101:9041:6068 1:N:0:44
ATGAACTCCTACGGGAGGCAGCAGTCGAGAATTTTTCACAATGGGCGAAAGCCTGATGGAGCGACGCCGCGTGGGGGATGAATGGCTTCGGCCCGTAAACCCCTGTCATTTGCGATCAAACCTCATTATTTAAAAGATGACGAGCTGATAGTAGCGAAAGAGGAAGGGACGGCTAACTCTGTGCCAGCAGCCGCGGTAATACAGAGGTCCCAAGCGTTGTTCGGATTCACTGGGCGTAAAGGGTGCGTAGGTGGCGAGGTAAGTCGGATGTGAAAGCTCGGAGCTCAACGCCGAAATGGCG
+
CCCCCGGGGGGGGGGGGGGGGGGGGGGGGGGGGGGGGGGGGGGGGGGGGGGGGGGGGGGGGGGGGGGGGGGFGGGGGGGGGGGGGGGGGGGGGGGGGGGGFGDGGGGGGGGGGGDGCBFGGGGGGGGFGGGGGGGGGGGGGGGGGGGGGDGGGFFCFGFGGGGGGGGGGGGGGDG7?9FCEF9F9FFCFGGGGGGGGGEFEFGGGGG<@E8F6CFGGEGEGFEGG5?ECFGGGFEGGCCFGGGGEGGGEGG7FCGGEB:<9:FGC7C<CDF?>C*377*9C5;C6?C?1153777>)=FF)
@M03506:14:000000000-AKVR1:1:1101:19089:6084 1:N:0:44
ATGAACTCCTACGGGAGGCAGCAGTCGGGAATTTTGGGCAATGGGCGAAAGCCTGACCCAGCAACGCCGCGTGAAGGATGAAATCCCTCGGGATGTAAACTTCGCAAGAACGGGAAGAATAAGCGAGAGTTAATATCTTTCGTGATGACGGTACCGTTTGTAAGCTCCGGCTAACTCCGTGCCAGCAGCCGCGGTAATACGGGGGGAGCAAGCGTTGTTCGGATTTACTGGGCGTAAAGGGCGCGTAGGCGGCCAGCGCAAGTCAGTTGTGAAATCTCCGGGCTTAACTCGGAAAGGTCCA
+
CCCCCGGGFFGGGDGGGGG7FGGCGGGGGDEFGGGGGGGGCFFFCFEDBFGGGGGGGFGGGGGGGGGGGGGGDGGGGGGGGGGGGGGFCGGGDFGGGGGGGGGGC7FEGGGGGGGGG<EGGGGFFCFGGGEGAFDDFGFGGGGG8FCFGGGFFG9FBCFGGGC9FAFGD:@F7FBFGGGGG>E?AGFD@CEGEC1C8ECFFGD7C>CGG>*;FE8*2;C9/:*8EF+<F765@EE8EG*37ACGCGEGECCGDC:5F@3)2520<7<:<>=?:*:?F7D35)7>CF>69D515)<)5?@*/
@M03506:14:000000000-AKVR1:1:1101:19324:6102 1:N:0:44
ATGAACTCCTACGGGAGGCAGCAGTGGGGAATCTTGCGCAATGGCCGAAAGGCTGACGCAGCGACGCCGCGTGTGGGAGGACGCCCTTCGGGGTGTAAACCACTGTTGCCCGGGACGAACTTCCCGTTTCGACGGGATTGGCGGTACCGGGTGAGGAAGCACCGGCTAACTCCGTGCCAGCAGCCGCGGTAATACGGAGGGTGCGGGCGTTGTCCGGAATCACTGGGCGTAAAGGGCGCGTAGGCGGCGCGACGAGTCGTCGGTGAAAGCTTGGGGCTCAACCCCGAGTCGGCCGGTGATA
+
CCCCCGGGFGGGGGGGGGGGGGGGGGGGGGGGFGGGGGGGGGGGGGGGGGGGGGGGGGGGGGGGGGGGGGGGGGGGGGGGGGGGDECGGGGGGGGGFGGGGGGFFGGGGGGGGGGGGGGGGGGGGGGFGGGGGGGGCDFFGFGGGGGGGGG*CFGG?FGGGGGGECEEFGGGGGGGGGGFGCFD@EGGGEDEGGGGG5EGDGGGGGEGGGEEE7CGDC8=FGGG?FGGGGGEFGGGCC):C:EGGGD7*7::CE5C8>D*:ECEG3C*CCF**97=CBCC7FFEEB<B,9B>)7>)07)91
@M03506:14:000000000-AKVR1:1:1101:4836:6131 1:N:0:44
ATGAACTCCTACGGGAGGCAGCAGTGGGGAATATTGGACAATGGGCGCAAGCCTGATCCAGCCATGCCGCGTGTGTGAAGAAGGCCTTATGGTTGTAAAGCACTTTAAGCGAGGAGGAGGCTACTTTAGTTAATACCTAGAGATAGTGGACGTTACTCGCAGAATAAGCACCGGCTAACTCTGTGCCAGCAGCCGTGGTAATACAGAGGGTGCGAGCGTTAATCGGATTTACTGGGCGTAAAGCGCGCGTAGGCGGCTAATTAAGTCAAATGTGAAATCCCCGAGCTTAACTTGGGAATTG
+
CCCCCGGGGGGGGGGGGGGGGGGGGGGGGGGGGGGFGGGGGGGGGGGGGGGGGGGGGGGGGGGGGGGGGGGGGFFGGGGGGGGGGGGGGGGGGGGGGGGGGGGGGGGGGGGGGGGGGGGGGGGGGGGGGGGGGGGGGGGGGGGGFEGGGGGGGGGGGGCEGGGGGGGGGGGGGGGGGGGGGGGGGGGGGGGGGGGGGGGGGGFGFFGGGGGGGGGEGGGG=CEGGGGGGFFG?FGGGGGGGDFCGGEGGGGGDFGGGBDGFCCFF>FGFG?@FC7:C=CCG@@EGBCF<FFAFFFF>FFF6
@M03506:14:000000000-AKVR1:1:1101:21840:6146 1:N:0:44
ATGAACTCCTACGGGAGGCAGCGGTTGGGAATCTTGGACAATGGGGGAAACCCTGATCCAGCCATGCCGCGTGAGTGATGAAGGCCTTCGGGTTGTAAAACTCTTTCGACGGGGACGATAATGACGGTACCCGTAGAAGAAGCTCCGGCTAACTTCGTGCCAGCAGCCGCGGTAATACGAAGGGGGCTAGCGTTGTTCGGAATTACTGGGCGTAAAGCGCGCGCAGGTGGTCTTTCAAGTCAGTGGTGAAAGCCCGGAGCTCAACTCCGGAAATGCCATTGAAACTGTGAGACTTGAGGAC
+
CCCCCGGGGGGGGGGGGGGEGGGGGGGGGFFGGGGFFCGGGGGGGGGGGGGGGGGGGGGGGGGGGGGGGGGGGGGFGGGGGGGGGGGGGGGGGGGGGGGGGGGGGGGGGGGGDGGGGGGGGGGGGGGGGGGGGGGGDEGGEFEFGFGGGGDEFGBGFGCGFFGGGFGGGGGCFEGGCGGGGGGGGGGGGGGGGDEGGGGGC8FG7CFFFGGGGGCFFGD=CEEE>EG=FFEFGGGGFEGG?CCG?FGGGDGG5*:>CBCD*<F9CFG<///7DFFFG4CCC?FFGF:9):@AFF=7*))0)
@M03506:14:000000000-AKVR1:1:1101:25937:6148 1:N:0:44
ATGAACTCCTACGGGAGGCAGCAGTGGGGAATTGTTCGCAATGGGCGCGAGCCTGACGACGCAACGCCGCGTGGAGGATGAAGACCTTCGGGTCGTAAACTCCTTTCGATCGAGACGAATGGCCCCTGGGCTAATCACCAGGGGAGTGACGGTACCGAGAGAAGAAGCCCCGGCTAACTCCGTGCCAGCAGCCGCGGTAATACGGGGGGGCAAGCGTTGTTCGGAATTACTGGGCGTAAAGGGCTCGTAGGCGGCCAACTAGCTCAGACGTGGAATCCCTCGGCTTAACCGGGGAACTGCA
+
9CCCCGFGGGGGGGGEGGGGGGGGGGGGGCFGGGGGGGGGGGGGGGGGGGGGGGGGG7FGGGGGGGGDGGGGEDFGGGGGGFGFFGGGGGCGGGGGGGGGGGGGGGGDFGGG>FGGGEEGFGGGGDFFGGG,@FGCGFGGGGDGGDFFGGGEGGGFGFGGGGFFC,<BFE@FGGGGGCC,?7<*:C:>CFFGGGEDGG>EGFCEEGDEGDEGGGGCC;EGGG=58CFFGFEEFF8?*:CGGGEAFD7D8CCFDCED?>FFG+*+096*<C=)/97<F46*55>*1)0=A>>>))).0/16*
@M03506:14:000000000-AKVR1:1:1101:18864:6148 1:N:0:44
ATGAACTCCTACGGGAGGCAGCAGTGAGGAATATTGGACAATGGGGGAAACCCTGATCCAGCCATGCCGCGTGAGTGATGAAGGCCTTCGGGTTGTAAAACTCTTTTAGATGTGACGATGATGACGGTAACATCAGAAAAAGCTCCGGCTAACTTCGTGCCAGCAGCCGCGGTAATACGAAGGGAGCGGGCGTTGTTCGGAATTACTGGGCTTAAAGCGTGCGTAGGCGGATGTGTAAGTCAGGAGTGAAATCCCAGGGCTTACCCCTGGAACTGCTCTTGAGACTGCATGTCTTGAATTC
+
CCCCCGGGGGGGGGGGGGGGGGGGGGGGGGGGGGGE,9FFGGFFGECGGGGGGGGGGGGGGGGGGGGGGGGGGGEGGGGGGGGCFFGGGGGGGGGGGGGFGGGFGGGFGFGGGFGGGGGGGGGDFGGGGGGGGGGCECEC4FGGGGGGGGGGGGGGGGFEFFGGGGGGCGEGFEEGGGGGGGG>CC:EEGGGGGCGFGEG@8EGCFGCFFGGFCCC9FEGGGGEGEGGGGGGGGFGG<DGGFFD6CFGF+<?FCFC@3*9CGC009C55**09CGFF77F7*0*AFG?>GFFFFF8=:?=*
@M03506:14:000000000-AKVR1:1:1101:20910:6171 1:N:0:44
ATGAACTCCTACGGGAGGCAGCAGTCGAGAATTTTTGACAATGGGGGAAACCCTGATCGAGCGACGCCGCGTGGAGGATGAAGGTCTTCGGATTGTAAACTCCTGTCATTGGGGAACAAGGTGCATACGTTAACTGCGTGTGTATTGATAGTACCCGAAGAGGAAGAGACGGCTAACTCTGTGCCAGCAGCCGCGGTAATACAGAGGTCTCAAGCGTTGTTCGGATTCATTGGGCGTAAGGGGTGCGTAGGCGGCGCGGTAAGTCGGGTGTGAAATCTCGGAGCTTAACTCCGAAACTGCA
+
CCCCCGGGGGGGGGGGGGGGGGGGGGGGGGGGGGGGGGGGGGGGGGGDGGGGGGGGGGGGGGGDGGGCFGGGGG@FGFGGGGGGGGGGGGGFGGGGGGGGGFGGGFFGGGFCGGCEGGGGGGGGGGGGGGGFFGGGGGGGGGGCGGGGGGGGGGCFG7CGDGGGGGGGGEFFGGDCGGGGGDFGGDFGGGCB7FEGGDEGGGGG9?8<CE?9CFGG*=CCFFGGGC*<9A+<8EGC219E?CCE=C=<5EEGGGGGGFGG5C7<FGEGA7C>C7CCF6:D5:BGFF*4409>:)..<FF@/
@M03506:14:000000000-AKVR1:1:1101:9693:6214 1:N:0:44
ATGAACTCCTACGGGAGGCAGCAGTCGGGAATTTTGGGCAATGGGCGAAAGCCTGACCCAGCAACGCCGCGTGAAGGATGAAATCCCTCGGGATGTAAACTTCGCAAGATTGGGAAGAATTAGTAGGGGTTAATACCCTCTATGATGACGGTACCTTTTGTAAGCTCCGGCTAACTCCGTGCCAGCAGCCGCGGTAATACGGGGGGAGCAAGCGTTGTTCGGATTTACTGGGCGTAAAGGGCGCGTAGGCGGTCAGCCCAAGTCAGTTGTGAAATCCCCGGGCTTAACTCGGAAGGGCCAA
+
CCCCCGGGGGGGGGGGGGGGGGGGGGGGGGGGGGGGGGGGGGGGGGGGGGGGGGGEGGGGGGGGGGGGGGGGGGGGGGGGGGGGGGGGGGGGGGGGGFGGGGGGGGGGGGGGGGGGGGGGG<CGGGGGGGGGGGGGGGGGGGGGFA9DGGGGGGGGGGGGGGGGGGGGCFGGGGGGGGGGGGGGGGFFGGGGGGGGGGGGGGGGGGEGGGGEAE?>ECGGGE?A8CCCC?EGFE8?=*;CEC5*::CGGGECC=5<?)/CEGG7<?F:92==70>E*)99D:75C77*):;?>3)55).0.
@M03506:14:000000000-AKVR1:1:1101:6762:6225 1:N:0:44
ATGAACTCCTACGGGAGGCAGCAGTAAGGAATATTGGACAATGGTCGCAAGACTGATCCAGCCATGCCGCGTGCAGGATGACTGCCCTATGGGTTGTAAACTGCTTTTGTACGGGAATAAACCCCTCTACGTGTAGAGGGTTGAATGTACCGTAAGAATAAGGATCGGCTAACTTCGTGCCAGCAGCCGCGGTAAGACGAAGGATCCAAGCGTTATCCGGATTTATTGGGTTTAAAGGGTGCGTAGGCGGATTGATAAGTCAGTGGTGAAAGCCTGCAGCTTAACTGCAGAACTGCCATTG
+
CCCCCGGGGGGGGGGGGGGGGGGGGGGGGGGGGGGGGGGGGGGGGGGGGGGGGGGGGGGGGGGGGGGGGGGGGGGGGGGGGGGGGGGGGGGGGGGGGGGGGGGGGGGGGGGGGGGGGGGGGGFGGGGGGGGFGFGGGGGGGGGGGGGGGGGGG?:FGGGGCFGGFGG>EGGGGGGGGGFDGGGGGGGGGGGGFGEFFFBEGGGGGDGGGFGGGEGGGFGGD:?E?9CFGG8EC7>9CF<FGCEGEGGGGDCC3EF>C8FFCFGCFGGGFFFFDGFGGFGGC?FF?@GFAFFBF?@=F@=96
@M03506:14:000000000-AKVR1:1:1101:24964:6226 1:N:0:44
ATGAACTCCTACGGGAGGCAGCAGTGGGGAATATTGGACAATGGGCGCAAGCCTGATCCAGCAATGCCGCGTGAGTGAAGAAGGCCTTAGGGTTGTAAAGCTCTTTCGGCGGGGACGATGATGACGGTACCCGCAGAAGAAGCCCCGGCTAACTCCGTGCCAGCAGCCGCGGTAATACGGAGGGGGCTAGCGTCGTTCGGAATTACTGGGCGTAAAGGGCGCGTAGGCCGCGCGATAAGTTGGGCGTGAAAGGCCCGGGCTCAACCCGGGGACTTCGCTTGATTCTGTCGCGCTGTGAGTC
+
CCCCCGFFF-CFG7C;CFFCGGGF<ECGGFFGF@FEFGGGGGFCFD+@CFEFFFGGFG@9<FFFACC@CGFGE=@DGGGGGGF<EGEGGGGGGGBF<CF,C?ECGGCCFDCCFFGG:BFB9FFGGD@FFFGGC@7FFGFFF:FFCEEEEE*<FFGFG<*<FCFFFFFGEGDCCF*?F9F>CGDEECEGFFGEC*/2/*;CEG58CGGGGDCE:EE5+<;==:?:/?C++/?***/::CFGGF+2:C5/*2<<D55C8579559AFDC5E3*)17*29B<F3)@+<*2065765)77FF=*0
@M03506:14:000000000-AKVR1:1:1101:20278:6234 1:N:0:44
ATGAACTCCTACGGGAGGCAGCAGTCGAGAATTTTTCTCAATGGGGGCACCCCTGACGGAGCGACGCCGCGTGGAGGATGAAGGTTTTCGGATTGTACACTCCTGTCATTGGTGAACAAGACCGCCGGTTAACTGCCGGATGGTTTGCTAGTAGCCGAAGAGGAAGGGACCGCTAACTCAGTGCCAGCAGCCGCGGTAATACAGAGGTCCGGAGCGTTGTTCGGAGTCATTGGGCGTAAAGGGTGGGTAGGCGGCGGGGGAAGTCTGATGTGAAATCCCGGGCCTCAAGCGCGGAACGGCG
+
-A8AAF-C-;C@FEE@B:C;;FAFE@FFCFGGGED@F9CDCEG8EC7+@,CC@66<,6FFFED:F7EFGFG:CF:E@+,?B,,4BFD45CFC::B,C,<<?=,A8A8,,@EF<DFDAF,D8>DF:BCCC+@3E,,8FEEG@::@=:FEF=C>DF9D@FGG7FF7FGD7:C*=FD:*,2,,?C:<B:FGC@AF<CEEG85C79+30<8C80*:8*18**:;;9;5;/:87AFGGFCC*8*20AE:5*:9CEFF)1*9*59)/*9C0*3:+:C@**0<*09D)))**.*0)*)-)00)))0))
@M03506:14:000000000-AKVR1:1:1101:10285:6258 1:N:0:44
ATGAACTCCTACGGGAGGCAGCAGTAAGGAATATTGGACAATGGAGGCAACTCTGATCCAGCCATGCCGCGTGCAGGAAGAAGGCGCTACGCGTTGTAAACTGCTTTTATACCAGAGAAAACCTATGTACGTGTACGTAGTTGATAGTATGGTAAGAATAAGCATCGGCTAACTTCGTGCCAGCAGCCGCGGTAATACGAAGGATGCAAGCGTTATCCGGATTTATTGGGTTTAAAGGGTGCGTAGGCGGTCTTATAAGTGAGTGGTGACATCTTGTCGCTTAACGATAACCGTGCCATTG
+
CCCCCGGGGGGGEGGEGGGECGCGGGCFGCEFCGGCFGGGGGGGGGCFGGGGGGGGGFGFGGGC,CFGGGGGGGGGGEGGGGGGCCFGGDEFEFGGGGGGGGFGGGGGGGGFGEFEDFGGGCFFEGGGGGGE<FFGGB<FF,EGFFGGFFDFGF9F9BEF,=DFGF7FGFGGFGFFEGGDFFB7@FFGCFGDG:8FCCCEFG@8CFF,?B5EEE5EC@;8:8C?;9B;9BC*:FGFGGCGCEEA7C5FEECC*+3:99::+<7<CFGGF4?80:*:D*7**5)+<39)(9*,57:@;6498
@M03506:14:000000000-AKVR1:1:1101:17731:6298 1:N:0:44
ATGAACTCCTACGGGAGGCAGCAGTCGGGAATTTTGGGCAATGGGCGAAAGCCTGACCCAGCAACGCCGCGTGAAGGACGAAATCCCTCGGGATGTAAACTTCGCAAGAACGGGAAGAATAAGTAGGGGACAATACCCCCTATGATGACGGTACCGTTTGTAAGCTCCGGCTAACTCCGTGCCAGCAGCCGCGGTAATACGGGGGGAGCAAGCGTTGTTCGGATTTACTGGGCGTAAAGGGCGCGTAGGCGGCCAGCGCAAGTCAGTTGTGGAATCTCCGAGCTTAACTCGGAAAGGTCAA
+
CCCCCGGGGGGGGGGGGGGGGGGGGGGGGGGGGGGFGGGGGGGGGGGGGGGGGGGGGGGGGGGGGGGGGGGGGGGGGGGGGCGGGGGGGGGGDGGGGGGGGGGGGGGGGGGGGGGGGGGGGGGGGGGGGGGGGGGGGGGGGDGGGGGGGDFGGGGGFGGGGFGGGFGGGGGGGGGGGGGGGGGGGGGGGGGGGGGGEGGGGDGGGCGGGF?FFE8CEEGGDC5CCEG?FGFFCEEDGGGDEEGGGGGGCDG59C*5E@CD*::9EFGFF7AB>CDCDFFGGFFCF*:@<C5<)7.75@=?6
@M03506:14:000000000-AKVR1:1:1101:17243:6305 1:N:0:44
ATGAACTCCTACGGGAGGCAGCAGTCGGGAATTTTGGGCAACGGGCGAAAGCCTGACCCAGCAACGCCGCGTGAAGGATGAAATCCCTCGGGATGTAAACTTCGCAAGAACGGGAAGAATAAGTAGGGGACAATACCCCCTATGATGACGGTACCGTTTGTAAGCTCCGGCTAACTCCGTGCCAGCAGCCGCGGTAATACGTAGGGGGCAAGCGTTGTCCGGATTTATTGGGCGTAAAGAGCGTGTAGGCGGTTAGGTAGGTCCGCTGTGAAAACTCGAGGCTTAACCTCGAGCTGTCGAC
+
CCCCCGGGGGGGGGGGGGGGGGGGGGGGGGGGGGGGGGGGGGGGGGGGGGGGGGGGGGGGGGGGGGGGGGGGGGGGGGGGGGGGGGGGGGGGGGGGGGGGGGGGGGGGGGGGGGGEGGFFGFGGGGGGGGGGGGGGGGGGGGGGGGGGGGGGGGGGGGGGGGGGGGGGGGGGGGGGGGGGGGGGGGGGGGGGGGGGGGGGFGGGGGGGGGFFGGGGGGGGGGGEG6FFG?GFGG:EGDFGFGG5EEGGGGGG<EEGGFGGGGCGEGGGGF??CCDFGFGGGFFGGF>=AF>2.:BF4?:)0
@M03506:14:000000000-AKVR1:1:1101:11859:6320 1:N:0:44
ATGAACTCCTACGGGAGGCAGCAGTAGGGAATTTTCCACAATGGGCGAGAGCCTGATGGAGCAACGCCGCGTGATGGATGAAGGCCTTAGGGTTGTAAACATCTTTTGTCTGCGACGAATATGACGGTAGCAGACGAATAAGGATCGGCTAACTACGTGCCAGCAGCCGCGGTCATACGTAGGATCCAAGCGTTATCCGGATTTACTGGGTGTAAAGAGTTGCGTAGGTGGTCTGTTAAGTAAATAGTGAAATCGTGTGGCTCAACCATGCATCCATTATTTAAACTGGCAGACTTGAGAG
+
CCCCCGGGGGGGGGGGGGGGGGGGGGGGGGGGGGGGGGGGGGGGGGGGGGGGGGGGGGGGGGGGGGGGGGGGGGGGGGGGGGGGGGGGGGGGGGGGGGGGGGGGGGGGGGGGGGGGGGGGGGGGGGGGGGGGGGGGGGGGGGGGGGGEGGGGGGGGGGGGGGGFGGGGGGGGGEFCFGGFGGGG;CFFGGGGGGDFGEGGGGGFGGGGGGCCEG?FGGGGGGGGGGCEGGF8FGGGG7DGGFGGGDCCGGGGGGG<5><C:CFDFGFCFCF4CDFCGFGGFFFFFFFFFC:135)8=FFFF
@M03506:14:000000000-AKVR1:1:1101:9472:6327 1:N:0:44
ATGAACTCCTACGGGAGGCAGCAGTCGGGAATTTTGGGCAATGGGCGAAAGCCTGACCCAGCAACGCCGCGTGAAGGATGAAATCCCTCGGGATGTAAACTTCGCAAGAACGGGAAGAATAAGCGAGAGTTAATATCTTTCGTGATGACGGTACCGTTTGTAAGCTCCGGCTAACTCCGTGCCAGCAGCCGCGGTAATACGGGGGGAGCAAGCGTTGTTCGGATTTACTGGGCGTAAAGGGCGCGTAGGCGGCCAGCGCAAGTCAGGTGTGAAATCTCCGAGCTTAACTCGGGAAGGTCAA
+
CCCCCGGGGGGGGGGGGGGGGGGGGGGGGGGFGGGGCCGGGGGGGGGGGGGGGGGGGGGGGGFGGGGDGGGGGGGGGGGGGGGGGFG@FGGGGGGGGGGGGGGGGGGGFEFGGGDGGGGGGGFGGDGFGGGGGGFCGFGGGGGGGGGGGGGGGGGGGGGGGGGGGGGGGGGGGGGGGGGGGGGGGGGGGGGGGGGGGG+2:EEGGECEGGGGGGE58CFGEE;C>GGFCFGGGG=8*@FF5EEGCCEGGFGGGGGGG>DGEECG7:*2?>EFCCG:>6CDCB3*<*:64*0()58739?)/
@M03506:14:000000000-AKVR1:1:1101:23692:6331 1:N:0:44
ATGAACTCCTACGGGAGGCAGCAGTGGGGAATCTTGCGCAATGGCCTAACGGCTGACGCAGCGACGCCGCGTGTGGGATGAAGCTCTTCGGAGTGTAAACCACTGTTGCCCGGGACGAATAGCTCGATTAATCGAGCCTGACAGTACCGGGTGAGGCAGCACCGGCTAACCCCGTGCCAGCAGCCGCGGTAATACGGGGGGTGCGAGCGTTGTCCGGACTCACTGGGCGTGAAGGGCGCGTAGGTGGTTTGAGTAGGGGGTGGTGGAAGTTCGGGGCTCAAACACGGCGTCGCCGGTCCGG
+
CCCCCGGGFGGGGDGGGGGGGGCFEFFF@CFGGGGEGEGD@F@FG8FGGGGGGGGGGGGGGDG@EF:=:@FEEGGDGFGGGGGGGGA<FFCCE=FFFFGGGFFBFGFAFEAE7=BFGDCDGCF9FG>8,@FFGGGCGGCCCFCGGDCACFGDGGFG*><CFC7*=F7B7,*4<<FFEFCC77<BFFGEE8*2++<CEE>EEGGGGEGEE**:EFGGC**:*+<CE6>;8:*;8?FG5=D=11*A<EF/;*1+*+3:@B)7*:C/:C59CF+8*975DB59*07*2)1)(/)43.5))0)50
@M03506:14:000000000-AKVR1:1:1101:11979:6340 1:N:0:44
ATGAACTCCTACGGGAGGCAGCAGTGGGGAATCTTGCGCAATGGGCGAAAGCCTGACGCAGCGACGCCGCGTGAGGGAAGAAGGCCTTCGGGTTGTAAACCTCTTTCAGGAGGGACGAAGCCACTCGGGTTAATAGCCCAGAGGGTGACGGTACCTCCAGAAGAGGCCCCGGCTAACTACGTGCCAGCAGCCGCGGTAATACGTAGGGGGCAAGCGTTGTCCGGATTTATTGGGCGTAAAGAGCGTGTAGGCGGCTTCACAAGTCCGCTGTGAAAACTCGAGGCCCAACCTCGAGCTGTCG
+
CCCCCFGGGGEEGEFCFEGGGGGFGGGGGGGGGGGGGGGGGFGGGGGGGGGGGGGGFGGGEGGGGGGGEGGGGGGGGGGGGGGGGGGGGGGGGGGGGFGGGGGGGGGGGG8FFEGGGGGGGGGG<CGGGGDGGGGGGFGGGGGGGGGGGGGGGGGGGGGGFFGGGGGGGGGGGGG7FGGGGGFGGCGGGGGFCFGGGGG?FGGGGGCEDGDEFGGGGEGGGGDE*;E<CFGGDGGCC=<FG7=FE/*/@CCGGEDDGFGFFGFGGGGGGDEFG>DGGFCC<5>DD@GF<D4<537:5?/=)
@M03506:14:000000000-AKVR1:1:1101:17345:6376 1:N:0:44
ATGAACTCCTACGGGAGGCAGCAGTGGGGAATTTTGGACAATGGGGGCAACCCTGATCCAGCCATTCCGCGTGAGTGAAGAAGGCCTTCGGGTTGTAAAGCTCTTTTGTCCGGAACGAAACGGTTGTGGTGAATAGCCACGACTACTGACGGTACCGGAAGAATAAGCACCGGCTAACTACGTGCCAGCAGCCGCGGTAATACGTAGGGTGCGAGCTTTAATCGGAATTACTGGGCGTAAAGCGTGCGCAGGCGGTTTTGTAAGCCAGATGTGAAATCCCCGGGCTTAACCTGGGAATGGG
+
CCCCCGGGGGGGGGGGGGGGGGGGGGGGGGGGGGGGGGGGGGGGGGGGGGGGGGGGGGGGGGGGGGGGGGGGGGGGGGGGGGGGGGGGGGGGGGGGGGGGGGGGGGGGGGGGGGGGGGGGGGGGGGGGGGGGGGGGGGGGGGGGGGGGGGGGGGGGGGGGGGGGGGGGGGGGGGGGGGGGGGGGGGGGGGGGGGGGGGGGGGGGFGFGGFEEGCDGEFF?EFGGGGCEFCFFFFGGGEGCFFGGGGGGCCGGGGG7875CFG=FFGFC*7997*CFGFFF3755EBGFBG*67FF465@4)
@M03506:14:000000000-AKVR1:1:1101:22088:6390 1:N:0:44
ATGAACTCCTACGGGAGGCAGCAGTCGGGAATTTTGCCCAATGGACGAAAGTCTGAGGCAGCAACTCCGCGTGAGGGACGAAGGCCTTCGGGTCGTAAACCTCTTTTCTCAGGGAAGATCCAAGACGGTACCTGAGGAATAAGCCACGGCTAACTCCGTGCCAGCAGCCGCGGTAATACGGGGGGGGTAAGCGTTGTGCGGAATTACTGGGCGTAAAGGGCTCGTAGGCGGCCGACTAAGGCAGACGTGAAATACCTCAGCTTAACCGGGGAACTGCGTCTGACACAGGATGGGATGGATT
+
CCCCCEFG9F@9FDDGGGGEGGGGGG@+7@:AFGGGGF8FGGGG?CC@BFFGGGGGF<FG>BFGC@CEFDCGGGDFG:CCFFG+FF8<EFGGGCDEFCFFGGGGCECF9FFCGFDF7F,BF9AFFFCD=++DFF8FFCGFFGGGGCGEGC:CGG,E>F<FEF=CE:FFGGF7FFE*BFCGGGD788C:C6:C>18:**2A>**;++<CF6CC?28?5+2:;C8C8?5*9CCEC*//***2**0*/0*1:CFGG++72**97+:<<7+)*C7)/**0*8<>757++0*01/)4)))/7.7*1
@M03506:14:000000000-AKVR1:1:1101:18902:6393 1:N:0:44
ATGAACTCCTACGGGAGGCAGCAGTGGGGAATTGTTCGCAATGGGCGCAAGCCTGACGACGCAACGCCGCGTGGAGGATGAAGACCTTCGGGTCGTAAACTCCTTTCGATCGAGACGAACGGCTTCCGGGTGAACAATCCGGCAGAGTGACGGTACCGAGAGAAGAAGCCCCGGCTAACTCCGTGCCAGCAGCCGCGGTAATCCGGGGGGGGCAAGCGTTGTTCGGAATTGCTGGGCGTAAAGGGCCCGTAGGCGGCCCACCAAGTCAAACGTGAAATCCCTCGGCCTAACCGGGGAACTG
+
CCCC9EEGC9FGGGGEGGDGGGDFGC<<FGGGGGFGFFGGCEGGGGGGGGGGGGGGGGGGGGGGGGGGGFGGGGGFC7EGGGGGG@F9=?FFGEGGGGD,?EEFEFDGGGGGCDD@F+CCEGG7FGGGG7@FFGGD,<DCFG**>DFCEGGCEG@FFF<FGG:F+?<C,+4CF7F@*FF<AEFGGGCFGFEEFFGDEG*?>++2:8?EG?C*8**22**;8A*AEG*C8C+9<CEEFEGEC5A+/**)?5*:C6*1:7)*5*1/:*30<*+)09**2*2**).*:)*809)3).))).8)1
@M03506:14:000000000-AKVR1:1:1101:4482:6411 1:N:0:44
ATGAACTCCTACGGGAGGCAGCAGTGGGGAATATTGGACAATGGGCGCAAGCCTGATCCAGCCATGCCGCGTGGATGATGAAGGCCTTAGGGTTGTAAAGTCCTTTCGGCGGGGAAGATAATGACGGTACCTCCGAAGGAAGCACCGGCCAACTCCGTGCCAGCAGCCGCGGTAAGACGGAGGGTGCAAGCGTTGCTCGGAATCACTGGGCGTAAAGGGTGCGTAGGCGGTCTCTCAAGTCTGGCGTGAAAGCCCAGGGCTCAGCCCTGGAAGTGCGCTAGAAACTGAGAGGCTTGAGTGC
+
CCCCCGGGGGGGGGGGGGGGGGGGGGGGGGGGGGGGGGGGGGGGGGGGGGGGGGGGGGGGGGGGGGGGGGGGGGGGGGGGGGGGGGGGGGGGGGGGGGGGGGGGGGGGGGGGGGGGGGGGGGGGGGGGGGGGGGGGGGGGGGGGGGGDGGGGGGGGGGFGGGGGGGGGGGGGGGGGGGGG>CEE?EGFFGGGGGGDEGGEGGGGGGGGGGGGGGGGGGGCEGGGGGGGGGGGGGGG+AFFGGGGFGEDEGGGGGGGGFGGGFFGGFEGGG6?GCFCD3C<DFFFGFGF?DF<>5<BFF6**
@M03506:14:000000000-AKVR1:1:1101:7835:6425 1:N:0:44
ATGAACTCCTACGGGAGGCAGCAGTGGGGAATTTTGGACAATGGGCGAAAGCCTGATCCAGCCATTCCGCGTGCAGGATGAAGGCCCTCGGGTTGTAAACTGCTTTTGTACGGAACGAGACGGCGCTTTCTAATACAGAGCGCTAATGACGGTACCGTAAGAATAAGCACCGGCTAACTACGTGCCAGCAGCCGCGGTAATACGTAGGGTGCGAGCGTTAATCGGAATTACTGGGCGTAAAGCGTGCGCAGGCGGTGATGTAAGACAGGTGGTAAAATCCCGGGCTCAACCTGGGGACTGC
+
CCCCCGGGGGGGGGGGGGGGGGGGGGGGGGGGGGGGGGGGGGGGGGGGGGGGGGGGGGGGGGGGGGGGGGGGGGGGGGGGGGGGGGGGGGGGGGGGGGGFGGGGGGGGGGGGGGGGGGDGGGGGGGDGGGGGGGGGGGGGFGGGGGGFGGGGGGGGGGGGGGGGGGGGFCGGGGGGGGFGDGGGGGGGGCECGGGGGCEEGGGC?EGGC985CE5*:CGGG?7FG5EFGC9CEGF5/*1;5F+:/**/*:CGGGG/C>G7:?C?<*+**2+5*0:9**097:>EC3**.*8:<@:))0)0)
@M03506:14:000000000-AKVR1:1:1101:4443:6427 1:N:0:44
ATGAACTCCTACGGGAGGCAGCAGTGGGGAATATTGCACAATGGGCGCAAGCCTGATGCAGCGACGCCGCGTGAGGGATGACGGCCTTCGGGTTGTAAACCTCTTTCAGTAGGGACGAAGCGCAAGTGACGGTACCTATAGAAGAAGCACCGGCCAACTACGTGCCAGCAGCCGCGGTAATACGTAGGGTGCGAGCGTTGTCCGGAATTACTGGGCGTAAAGAGCTCGTAGGTGGTTTGTCGCGTTGTTCGTGAAAACTCACAGCTCAACTGTGGGCGTGCGGGCGATGCGGGCAGACTGG
+
CCCCCGGGGGGGGGGGGGGGGGGGFGGGGGGGGGGGGGGGGFGGGGGGGGGGGGGGGGGGGGGGGGGGGGGGGGGGGGGGGGGGGGGGGGGGGDGGGGGGGGGGGGFGGGGGGGGGGGGGGGGGDEFGGGGGGGGGGGGGGGGGGGGGGGGGGGEGFGFGGGGGGGGGGGGCFGGGGGGGFGGGBCEGGFEGGGDDCCCC>FCGGGECFFFFGGGFGGGGGGGGF+:;:CGGECFCF@GGGGFE=5C*;<ECC?C7C5DDGCCC:0+6C5+9*:7=5>5>CBFGEEC@?DF>FE)..76@@
@M03506:14:000000000-AKVR1:1:1101:7699:6427 1:N:0:44
ATGAACTCCTACGGGAGGCAGCAGTCGGGAATTTTGGGCAATGGGCGAAAGCCTGACCCAGCAACGCCGCGTGAAGGATGAGATCCCTCGGGATGTAAACTTCGCAAGAACAGGAAGAATAAGTAGGGGACAATACCCCCTATGATGACGGTACTGTTTGTAAGCTCCGGCTAACTCCGTGCCAGCAGCCGCGGTAATACGGGGGGTGCGAGCGTTGTCCGGAATCACTGGGCGTAAAGGGCGCGTAGGTGGTTTGATAAGGGTGTGGTGAAAGTCCGGGGCTCAACCCCGGATCGGCCGT
+
CCCCCGGGGGGGGGGGGGGGGGGGGGGGGGGGGGGGGGGGGGGGGGGGGGGGGGGGGGGGGGGGGGGGGGGGGGGGGGGGGGGGGGGGGGGGGGGGGGGGGGGGGGGGGGGGGGGGGGGGGGGGGGGGGGGGGGGGGGGGGGGGGGGGGGGGGGGGGGGGGGGGGGGGGGGGGGGGGGGGGGGGGGGGGGGGGGGG>FGGGGGGGGGDGGGGGGGGGGGGGGEEFGFGGGGGGGGGGFGGG555EGEGGGGCC=FDC*2*?EFCE<EDCF9?CFG:DEGGGF:CCFGFBGD>>>@B@@DF)
@M03506:14:000000000-AKVR1:1:1101:24699:6446 1:N:0:44
ATGAACTCCTACGGGAGGCAGCAGTGGGGAATCTTGCGCAATGGGCGAAAGCCTGACGCAGCGACGCCGCGTGGGGGATGAAGGCCCTCGGGTTGTAAACCCCTTTCGGCAGGGACGAAGCGAAAGTGACGGTACCTGCAGAAGAAGCTCCGGCTAACTACGTGCCAGCAGCAGCGGTAAGACGTAGGGAGCGAGCGTTGTCCGGATTCATTGGGCGTAAAGAGCGCGTAGGCGGCCGTGCAAGTCGGTTGTGAAATTCCGGGGCTCAACCCCGGGACTGCATCCGATACTGCGCGGCTCG
+
CCCCCGGGGGGGGGGGGGGGGGGGGGGGGGGGGGGGGGGGGGGGGGGGGGGGGGGGGGGGGGGGGGGGGGGGGGGGGGGGGGGGGFGGGGGGGGGGGGGGGGGGGGGGGGGGGGGGGGGGGGGGGGFGGGGGGGGGGGGGGFGFGGGGGFGDGGCEGGDGGGGFGGGGGGGGGFGGGGGGGGGGGFGGGGGCE>EEECCE>FGGGG*;FFG@CEFGG*:85C@FFD5C8EGGCECC7CCGCCEF<9ADE=E5>EG7+9DC6=DDED==FFGD*/9C37CDF?FGCEG329*6*7>:B>E>B
@M03506:14:000000000-AKVR1:1:1101:12172:6450 1:N:0:44
ATGAACTCCTACGGGAGGCAGCAGTGGGGAATCTTGCGCAATGGGCGAAAGCCTGACGCAGCGACGCCGCGTGAGGGAAGAAGGCCTTCGGGTTGTAAACCTCTTTCAGGAGGGACGAAGCCACTCGGGTTAATAGCCCAGAGGGTGACGGTACCTCCAGAAGAAGCCCCGGCTAACTACGTGCCAGCAGCCGCGGTAATACGTAGGGGGCAAGCGTTGTCCGGATTTATTGGGCGTAAAGAGCGTGCAGGCGGCCAGGTAGGTCTGCTGTGAAAACTCGAGGCTTAACCTCGAGTTGGCG
+
CCCCCGGGGGGGGGGGGGGGGGGGGGGGGGGGGGGGGGGGGGGGGGGGGGGGGGGGGGGGGGGGGGGGGGGGGDGGGDGGGGGGGGGGGGGGGGGGGGGGGGGGGGGGGGGGGGGGGGGGGGGGFGGGGFFGGGGGGFCFGGGGGGGGGGGGGGGCFGGGFFGFFGGGGDGEGGEGGGGGGE>CFGGGGGGGGGG>CGEFGGECGGGGGGEE8FGGEEDGGGCE>E*<++<9FDGCCE5;?CGGDGE3AFGGDG*C=>C6CGG0<FGFDFGFG*7+9)0>5:BDG?7FA:*.75)*)1))0
@M03506:14:000000000-AKVR1:1:1101:9308:6455 1:N:0:44
ATGAACTCCTACGGGAGGCAGCAGTGGGGAATTGTTCACAATGGGCGCAAGCCTGATGACGCAACGCCGCGTGGAGGATGAAGACCTTCGGGTCGTAAGCTCCTTTTGACCGAGATGAAGAGCCTCCGACCTAATACGTCGGAGGCCTGACAGTATCGAGGGAAGAAGCCCCGGCTAACTCTGTGCCAGCAGCCGCGGTAATACAGGGGGGGCAAGCGTTGTTCGGAATTACTGGGCGTAAAGGGTCTGTAGGTGGCTTACTAAGTCAGACGTGAAATCCCTCAGCTTAACTGGGGAACTG
+
CCCCCGGGGGGGGGGGGGGGGGGGGGGGGEEGGGGGGGGGGGGGGGGGGGGGGGGGGGGGGGGGGGGGGGGGGGGGGGGGGGGGGGGGGGGGGGGGGGGGGGGGGGGGGGGGGGGGGGGGGGGGGGGGGGGGGGGGGGGGGGGGGGGGGGGGGGGFGGGGGGGGGGGGGGGGGGGGGCFGGGGFGGGGGGFFFCECEG?>EGGFFGGGGGGGGD5CFEEEGGFFGGGDFGGFGGGFFG5?CGCFEFG5C?9?D:CFC:CD6CF:6*00AFF>7>C5*97<6)0*<?GF27@A??F553)0*
@M03506:14:000000000-AKVR1:1:1101:10975:6482 1:N:0:44
ATGAACTCCTACGGGAGGCAGCAGTGGGGAATTTTTCGCAATGGGCGCAAGCCTGACGAAGCAACGCCGCGTGGAGGAAGACGGCCCTCGCGGTCTGAAACTCCTGTCTAGCGGTACGAATGTTTCCAAGGTGAATAATCTTGGGAAGTGACTGTACCGCTGGAGGAAGCTCCGGCCAACTCCGTGCCAGCAGCCGCGGTCATCGGGAGGGAGCAAGCGTGACTCGGAATTACTGGGCGTAAAGGGCGTGTAGGCGATGTGGTAAGACTGTTGTGAAACACCCAAGCCGAAGTTTGTAAGT
+
C@CCCFD-EFF@BCCEGGFEFB<FF?FGE7CFFEEGECEBFFEGDGGGGE+D<@F8FCFFGGCEF:CFC++8CF7E:C,4BB:C7FEGFEGEGGGG,BE:8EFCGF?<FA@<::8FG>:>F8F9<AF,,:@FGGGGEFF,@@<>FFF*DFAFFGG;F9@CCEEC,CC,,@:?FF7FC:,1<,<:=@C8BBGGGF7CCEG5*/<0+;/*:E88CE5;:88;*2*3</8*;8CC?:C+:*98**1+<A5>*/A:*C6>=357++2+32+*<*+1>93+:***1))2:>*)())()1**0**/*
@M03506:14:000000000-AKVR1:1:1101:27485:6493 1:N:0:44
ATGAACTCCTACGGGAGGCAGCAGTCGAGAATTTTTCTCAATGGGGGAAACCCTGAAGGAGCGACGCCGCGTGGAGGATGAAGGTCTTCGGGTTGTAAACTCCTGTCATTTGGGAACAAGTGCCGGTACGTAACTGCTACCGGCTTGATAGTACCAGAAGAGGAAGAGACGGCTAACTCTGTGCCAGCAGCCGCGGTAATACAGAGGTCTCAAGCGCTGTGCGGATTCATTGGGAGTAAAGGGTTCGTAGGTGTCGTCGTAAGTCAGGGGCGCAAGCTCGGAGCTCAACTCCGAAACTGAG
+
CCCCCGGGGGGGGDEBFGGGGGGGEFGEGGDGGGGGGAF<FFGGGG@EEFGGGCFGGFFGGFEGEEGGGGEFFC:=FCECGGGFGGGAFBFGGGGDFGEGGG<FEGCCFGGGCECFCDAFEF<FEGEF>BB=BF,<BC<F,CC@:BF<>AAFC9<FFFGGG@F,F7<,DFEE@F<7>7,,?@F@CFFGFFCA@<C**48<B;C;,4B:2++?+?C8*;E8+<:C:E*<:<++0/*22C*<?FE6**2105C+7+<<*097**9<<0<4*/*))1/**0*1)77**)*12*1.7<@5@4=*)
@M03506:14:000000000-AKVR1:1:1101:12615:6499 1:N:0:44
ATGAACTCCTACGGGAGGCAGCAGTGGGGAATATTGCGCTAATGCGCGAAAGCGTGACGCAGCGACGCCGCGTGGGGGATGAAGGCCCTCGGGTCGTAAACCCCTTTCGCCAGGGACGAAGGGAAACTGACGGTACCTGGAGAAGAAGTCCCGGCTAACTACGTGCCAGCAGCCGCGGTAACACGTAGGGGACGAGCGTTGTTCGGAATTATTGGGCGTAAAGCGCGCGTAGGCGGTCGTGCAAGTCGGATGTGAAAATCCCGGGCTCAACCCGGGACCTGCCCCCGATCCTGCCCGACTC
+
CCCCCGGGGGGGGGGGGGGGGGGGGGGGGFGGGGG@FGGGGGGGGGGGGGGGGGGGGGGGGGGGGGGGGGGGGGGGGGGGGGGGGGGGFGGGGGGGGGGGGGGGGGGGGGGGGGGGGGGGGGGGGGGGGGGGGGGDGGGGCCFGGGGGGGGGGGGDGGGGGGGGGGGDFGCFGGGGEGGGGGGGGGGGGGGDGGEGGGGGGGGGGG>CFCGGCFCC>EEGGGGGGGGGG>EEECEGGGC:ACE9<0<DGGGGGGGGG4FFCFDGGD5C?DC<DDDEGBG4C4)1A5C5()).7?)75)<:>
@M03506:14:000000000-AKVR1:1:1101:8095:6507 1:N:0:44
ATGAACTCCTACGGGAGGCAGCAGTGGGGAATTTTCCGCAATGGGCGAAAGCCTGACGGAGTGACGCCGCGTGGGGGACGAAGGCCTTCGGGTCGTAAACCCCTGTCAGAGGGAAAGAAGGGTGTCGGTGTGAATAGCGCCGGCATCTGACGGTACCTTCAGAGGAAGCCCCGGCCAACTCTGTGCCAGCAGCCGCGGTAAGACAGAGGGGGCAAGCGTTGCTCGGAATCACTGGGCGTAAAGGGCGCGTAGGCGGGATGGCAAGTCGGGCCGGAAATCCTTCGGCTCAACCGAAGAACGG
+
CCCCCGGGGGGGGGGGGGGGGGGGFDGGEECDFGGGGGGGGEGGGFGCFGGGGGGGFCEGGGCGGGGGGGGGGGGGGGGGGFFGGGGGGFGGFGGECBCA<FFEFAFCFFDCEFGFGCGGGGFGGGGDEGGGGFGGGGGCCFCC<FEGGGGGGGGFGGGGGGCEGCFFGA@FGGGGDGGGGGGGGGGGGGDGC>8EECGGEF9?6E@CEGEDGDFF5C/;E8E+;CG=*0:6EEGCFGGC=5CFE5CCGE*:5?EGG55D7:*<5:CDG<C)))/:D?C0:7@5C:*7374138)8:))0)
@M03506:14:000000000-AKVR1:1:1101:26896:6526 1:N:0:44
ATGAACTCCTACGGGAGGCAGCAGTGGGGAATTTTGGACAATGGGGGCAACCCTGATCCAGCCATTCCGCGTGAGTGAAGAAGGCCTTCGGGTTGTAAAGCTCTTTTGTCCGGAACGAAACGGGTTGCGTGAACAGCGCAGCCTACTGACGGTACCGGAAGAATAAGCACCGGCTAACTACGTGCCAGCAGCCGCGGTAATACGGAGGGTGCGAGCGGTAATCGGAATTACTGGGCGTAAAGCGTGCGCAGGCGGTTTTGTAAGCCAGATGTGAAATCCCCGGCCATCACCTGGGCATGGG
+
CCCCCGFFFFGGGGGCFEGEGGGGGGG@B7FCFFGGGGGGFGAC8@FCEFGGGGGGGFGGGCFGF9FGFDG:CFGCEFFEGFDFCGGGGGGGFFGGGGA<EFGFBAFFEAFEGG:@BFGGG7E+84C,@C::FCFDF@G+:FCAFGGGAFEGGGGFC>*<CEGGGGGFF:FCB<CFGGGGGC<B:FG,;,<,*:CEGGCGG9CC*=EDC*/;?C?*:***/<CCG*8*:@+<+2*/5*//:++:*2*)/*2*9C=)*)12:FC:+0*C66EFGGFC**9*7;:**)2).*))/.7)7@@8)
@M03506:14:000000000-AKVR1:1:1101:18499:6536 1:N:0:44
ATGAACTCCTACGGGAGGCAGCAGTGGGGAATATTGGACAATGGGCGAAAGCCTGATCCAGCAATGCCGCGTGAGTGATGAAGGCCTTAGGGTTGTAAAGCTCTTTTACCCGGGAAGATAATGACTGTACCGGGAGAATAAGCCCCGGCTAACTCCGTGCCAGCAGCCGCGGTAATACGGAGGGGGCTAGCGTTGTTCGGAATTACTGGGCGTAAAGCGCACGTAGGCGGCTTTGGAAGTTAGAGGTGAAAGCCCGGGGCTCAACTCCGGAATTGCCTTTAAGACTGCATCGCTAGAATTG
+
CCCCCGGGGGGGGGGGGGGGGGGGGGGGGGGGGGGGGGGGGGGGGGGGGGGGGGGGGGGGGGGGGGGGGGGGGGGGGGGGGGGGGGGGGGGGGGGGGGGGGGGGGGGGGGGGGGGGGGGGGGGGGGGGGGGGGGGGGGGGEEGFGGGGGGGGGGGGGGGGGGGGGGGCFGGGGGDGGGGGDEGGGGGGGGGGGGGGGGEGGGGGGGGGGGFGGG>CGGGDGGGGFGGGGGGGGFG+<AFG:?9FGGGFGGGGDGCDGBCD:749CFG4CDE3C<FDDFDCFFFC<=FFFC?1>5<>FF*1*
@M03506:14:000000000-AKVR1:1:1101:26344:6570 1:N:0:44
ATGAACCCCTACGGGAGGCAGCAGTCGGGAATTTTGGGCAATGGGCGAAAGCCTGACCCAGCAACGCCGCGTGAAGGATGAAATCCCTCGGGATGTAAACTTCGCAAGAATGGGAAGAATGAGTAGGGGATAATACCCCCAATGATGACGGTACCATTTGTAAGCTCCGGCTAACTCCGTGACAGCAGCCGCGGTAATACGGGGTGAGCAAGCGTTGTACGGATTTACTGGGCGTAAAGGGCGCGTAGGCGGTCAGCACAAGTCAGAGGTGAAATCTCGGGGCTAAACTCGGAAAGGTCAA
+
CCCCCC-B@ECFEGGDGGFB@FGCFGGGGCGEFFFGGDF@FF@FGGD+@CE8EDFCCEFFA,F<CC@F+674@7=CFC9EEFC,:EC,B>@F@FFGE@<5,CA7BFE7=FFFCF8F7FGF,BFFGCDFE+BFF9E>,<+>+@<8<99=,3<<FFFAC,@FCCC=<>3<F>C@*DCA,?CBF**@FFC,:,<FFD:F*>9+;*4**4*252;0;>;8?*++2:C*8+3+2:C>5C:C*/0:7:*:>//9;<57DG=<+/25*/*0CF+2:2:@4*:C>9**)..5*97))2767).77**)1
@M03506:14:000000000-AKVR1:1:1101:5582:6608 1:N:0:44
ATGAACTCCTACGGGAGGCAGCAGTCGGGAATTTTGCGCAATGGGCGAAAGCCTGACGCAGCGACGCCGCGTGAGGGACGAAGGCCTTCGGGTCGTAAACCTCTTTTCTCAGGGAAGATGATGACGGTACCTGAGGAAGAAGCCACGGCTAACTACGTGCCAGCAGCCGCGGTAATACGTAGGTGGCGAGCGTTGTCCGGATTTACTGGGCGTAAAGAGCGCGCAGGCGGTTGGTCAAGTCGAATGTGAAAGCCCCCGGCCCAACTGGGGAGGGTCATTCGATACTGGTCGCCTCGGAGGC
+
-AACCFFG99CEFED@C:@;6@ACE@FEEGFFFFGGGECE@:FFFC7@E@CFAF<,CC@@CF7+87F@CCFCF+=EEFD7FCG7<FE<=FGFGCFEGGCGGA>FC?<5?C9FCGGDG<F9FADFGGGGCEGD,DF7CC@F<FFGFGGGEEGF7CCDC<FEG,2::<F:1<FDFE<CF<F<9FC,C1CE7::EC58EFCE5?E*<9+CFFD8C88C*0+;EE*:*8:CCCGCGE*;<A+*3<C:*<6+:+0+0>7***0))*2*::7<9F3*0931:5@7*2172:=C6<>>()77)))8))
@M03506:14:000000000-AKVR1:1:1101:9111:6615 1:N:0:44
ATGAACTCCTACGGGAGGCAGCAGTGGGGAATTTTGGGCAATGGGCGAAAGCCTGACCCAGCAACGCCGCGTGAGGGAGGAAATCCTTCGGGATGTAAACCTCACAAGCAAGGGAAGAGCGCTACAGGTCTAATAAGTCTGTAGTCCGACGGTACCTTGCGTAAGCCACGGCTAACTACGTGCCAGCAGCCGCGGTAATACGTAGGTGGCAAGCGTTGTTCGGAATTATTGGGCGTAAAGGGCGCGTAGGCGGCATGTTAAGTCGGCTGTGAAAGCCCGGGGCTCAACCCCGGATCTGCCG
+
CCCCCGGGGGGGGGGGGGGGGGGGGGGGGGGGGGGGGGGGGGGGGGGGGGGGGGGGGGGGGGGGGGGGGGGGGGGGGGGGGGGGGGGGFGGGGGGGGGGGGGGGGGGGGGGGGGGGGGGGGGGGGGGGGGGGGGGGGGGGGGGGGGFFGGGGGGGGGGFGGGGGGGFGGGGGGGGGGGGGGGGGGGGGGGGGGGGGGGGGGGFGGGGGGGGGGGGGGGGGGGGGDFGGGGGGGGEGGGGCGGGGGGGGGGFCGGEDGFGGGGFGGC5CECCFCCG?95CGDEEECFCFBCE>@EFD=?465
@M03506:14:000000000-AKVR1:1:1101:22521:6623 1:N:0:44
ATGAACTCCTACGGGAGGCAGCAGTGGGGAACCTTGCTCAATGGGCGAAAGCCTGAAGCAGCGACGCCGCGTGCGGGATGAAGGCCCTCGGGTTGTAAACCGCTTTCAGCAGGGACGAAATTGACGGTACCTGCGGAAGAAGGCCCGGCCAACTACGTGCCAGCAGCCGCGGTAATACGTAGGGGCCTAGGGTTGTCCGGATTTATTGGGCGTAAAGAGCCCGGAGGCGGTTTGGTGGGTCGGGTGGGAAGTCTCCACGCTGAACGTGGAGGGGCCATTCGAAACTGCCGTGACTCGAGTC
+
CCCCCGGGGDFGGGGGGGGGGGGGGGGGGGGGGGGGGGFDGGGGGGGGGGGGGGGG<,CFE<FF@CFGGCG4CFGGG7>FGAEGFGGG8FGGGGEFFGFG@C7FGGGGGF,BFDDBEG@+3=BFAF>FGGCA,,5<F7CF,>ACFFEEE7F@FCFEE<:C77CCCFFC7B::<:B,F9FF<FEGGG*18**:**/19+;C**;+3<+AF**/*:8*:9:**1***2C1?E=C*:EFC*9E7CEE*:*)*<*3CC?*A)/)**1007:*7*:@GD)**92:D4>//7?=.5)-.76=F55*)
@M03506:14:000000000-AKVR1:1:1101:23426:6631 1:N:0:44
ATGAACTCCTACGGGAGGCAGCAGTGGGGAATTTTTGGCAATGGGGGAAACCCTGAAGGAGCGACGCCGCGTGGAGGATGAAGGTCTTCGGGTTGTAAACTCCTGTCATTTGGGAACAAGTGCCGGTACGTAACTGCTATCGGCTTGATAGTACCAGAAGAGGAAGAGACGGCTAACTCTGTGCCAGCAGCCGCGGTAATACAGAGGTCTCAAGCGTTGTTCGGATTCATTGGGCGTAAAGGGTGTGTAGGTGGCGCCGTAAGTCGGGTGGGAAATCTCGGGGCTTAACTCCGAAACTGCA
+
CCCCCGGGGGGGGGGGGGGGGGGGGGGGGGGGGGGGGGGGGGGGGGGGGGGGGGGGGGGGGGGGGGGGGGGFFGGGGGGGGGGGGGGGGGGGGGGGGGGGGGGGGFGGGGGGGGGGGGGGGGGGGGGGGGGGGGGGGGGGGGGGGDEGAGGGGGGGGFFFGGGGGGDGGGGGGGDGGGGGGFFGGGG7EGFGGDEFGGG?CGGGGFFGDBB9EGGG8CGGFGGGDEDGFGGGF=AE5CG=FFG65*:>ACF?CGFDDBCG=EFGFCED*9*)7*/AC0*95@>C*72=2>4:B))08FF=/
@M03506:14:000000000-AKVR1:1:1101:22126:6654 1:N:0:44
ATGAACTCCTACGGGAGGCAGCAGTTAGGAATTTTGGGCAATGGGCGCAAGCCTGACCCAGCAACGCCGCGTGGGTGACGAAGGCCTTCGGGTTGTAAAGCCCTTTTCTGAGGGAAGATCGTGACGGTACCTCAGGAAGAGGCACCGGCTAACTACGTGCCAGCAGCCGCGGTAATACGTAGGGTGCGAGCGTTGCCCGGATTTATTGGGCGTAAAGGGCGCGCAGGCGGCTACGCACGTCCGTTGTGAAATCGCTCGGCTCAACTGGGCGGGGTCAGCGGTTAGGGCGGAGCTGGAGCCA
+
CCCCCGGGGGGGGGGGGGGGGGGGGGGGGGGGGGGGGGGGGGGGGGGGGGGGGGGGGGGGGGGGGGGGGGGGGGGGGGGGGGGGGGGGGGGGGGGGGGGGGGGGGGGGGGGGGGGGGGGGGGGGGGGGGGGGFGGGGGGGGGGGGGGGGGGGGGGGGGGGGGDFGGGGGGGGGGGGFGGGGGGGGGGGGGGGGG7F?FEE:AEGFCFCDGGGCEGGCGEDEEGEGGEGGGC*;EE5519@=CE:?E:C?CFGGGGGGE55*/*+:>6FF4757D3A*8CGD))2*)1)())45)9?)5)))
@M03506:14:000000000-AKVR1:1:1101:14934:6675 1:N:0:44
ATGAACTCCTACGGGAGGCAGCAGTCGGGAATTTTGGGCAATGGGCGCAAGCCTGACCCAGCAACGCCGCGTGAAGGATGAAATCCCTCGGGATGTAAACTTCGCAAGAACGGGAAGAATAAGTGGAAGCGAATACCTTCCATGATGACGGTACCGTTTGTAAGCTCCGGCTAACTCCGTGCCAGCAGCCGCGGTAATACGGGGGGAGCAAGCGTTGTTCGGATTTACTGGGCGGAAAGGGCGCGTAGGCGGCCAGTGCAAGTCAGTTGTGAAATCTCCGGGCTTAACTCGGAACGGTCAA
+
CCCCCGGGGGGGGGGGGGGGGGGGGGGGGE>FGGGGGGGGGGGGGGGGGGGGGGGGGGGGGGGGGGGGGGGGGGGGGGGGGGGGGGGGGGCGCGGGGGFGGGGGDDGGGGGGCEGGEGGGGGGFFDGGGGGGGGGGGFFGGGGGGEGGGGGEGGGG@EGGGGGFGF7FGGGGDFGEFGGGGGDGGGGGFFGGGGGFGGGGGGGGGGGGD>CGGGGGG8EFGGGGDFFGFGFGFE*/:C4EGGG5CEGCEGGGG5CGGFGD<9C9?><7?CC4:CD9:@7CCDFDG?CF42727)0.;>>39
@M03506:14:000000000-AKVR1:1:1101:19564:6694 1:N:0:44
ATGAACTCCTACGGGAGGCAGCAGTGGGGAATTTTCCGCAATGGGCGAAAGCCTGACGGAGTGACGCCGCGTGGGGGACGAAGGCCTTCGGGCTGTAAACCCCTGTCAGAGGGAAAGAAGGGTGTCGGCGCGATAACCGCCGGCACTTGACGGTACCTTCAGAGGAAGCCCCGGCCAACTCTGTGCCAGCAGCCGCGGTAAGACAGAGGGGGCAAGCGTTGCTCGGAATCACTGGGCGTAAAGGGCGCGTAGGCGGGATGGCAAGTCAGTCGTGAAATCTCTCGGCCCAACCGAGAAACGT
+
CCCCCGGGGGGGGGGGGGGGGGGGGGGGGGGGGGGGGGGGDGGGGGGGGGGGGGGGGGGGGGGGGGGGGGGFFGGGGDGGGGGGGGGGGGGGGGGGGGGGGGGGGGGGGGGGGGGGGGGGGGGDGGGEGEG@FGGGGGGGGGGGGGGGGGGGGGGGGGGGEFGGGGGGGGGGGGGGDGGGGFGGGGFGGGFGGGGD*8EE>E:CECCGGGGGGDGGGG5EGC@FCEEGDC9+<CFGGD7ECFGGGGGGGE5EDGGGG@<DFD4<FGGGD7C:/7*C*8:F:@?ECD*)(1<:>>EF>?43)
@M03506:14:000000000-AKVR1:1:1101:28102:6704 1:N:0:44
ATGAACTCCTACGGGAGGCAGCAGTGGGGAATCTTGCGCTAATGCGGGAAACCGTGACGCAGCGACGCCGCGTGAGGGAAGAAGGCCTTCGGGTTGTAAACCTCTTTCAGGAGGGACGAAGCCACTCGGGTGAATAGCCCAGAGGGTGACGGTAACTCCAGAAGAAGCCCCGGCTAACTACGTGCCTGCAGCCGCGGTAATACGTAGGGGGCAAGCGTTGTCCGGATGTATTGGGTGTAAAGAGCGTGTAGGCGGCTAGATAGGTCCGTTGTTAAAACTCGAGGCTCAACCTCGAGACGTC
+
CCCCCGGGGGFGGGGGGGGDGGFGGGGGGGGFGGFAEGG>EGGFGGCGGGGGCEGFGF7CF:FGCEDFGGGG@7FEGGGGG8F<EF8FFFGGGGDFCGF9FCF8F9,CCFAF@EGGGEE:FFE<,3@FGGG7FGDGGGGF@@FFG7FCG>>FFE*?,>7CFFFGGFGGD*=FGGGCGG92<:++11,22?,7C*CEG?>:CFC8C:***8CE>C8*A8CEEG78C**88<<C7+;*/:7C7EGFGCCC;*996EG38>D4+?:C+227**:.5>DF7***95)/*)2*8>5:))>>4535)
@M03506:14:000000000-AKVR1:1:1101:11157:6737 1:N:0:44
ATGAACTCCTACGGGAGGCAGCAGTGGGGGATCTTGCGCAATGGGCGAAAGCCTGACGCAGCGACGCCGCGTGCGGGAAGAAGGCCTTCGGGTGTAAACCGCTTTCAGGAGGGACGAAGCCACTCGGGTTAATAGCCCAGAGGGTGACGGTACCTCCAAAAGAAGCCCCGGCTAACTACGTGCCAGCAGCCGCGGTAATACGTAGGGGGCAAGCGTTGTCCGGATTTATTGGGCGTAAAGAGCGGGTAGGTGGCCATGTAGGTCCGCTGTGAAAACTCGAGGCTCAACCTCGAGATGTCGG
+
CCCCCGGGGGGGGGDGGGGGGGGGGGGGGGGGFGFFGGCFGGGGGGGG@FGGGGGGGGGGGGGGGGGGGGGGGGGGGDFGGGGGGGFGGGDEGGGGCFGGGGGDCEGGGGGFGGGGG@EGGCG8FGGE3<CFFDFGCFFGGGFEFGGGGGCECF;,CFFDF@:FGGF:7*<C1<F<,708;;:FEFF6C885CGDCEGGF9C:+::C8EGGGFGGE8CCE?E=:/*<@GG?EF5C:=5/<+0*:*2*7C52<FGC*@7:CFGGG9C*9=<C6:C7:*17CC:E*07*7:*713>574**00
@M03506:14:000000000-AKVR1:1:1101:13103:6738 1:N:0:44
ATGAACTCCTACGGGAGGCAGCAGCAAGGAATTTTCCGCAATGGGCGCAAGCCTGACGGAGCAACGCCGCGTGCGGGATGACGGCCTTCGGGTTGTAAACCGCTTTTGGGGGGGATGAAACGGACCGTACCCTCCGAATCAGGCTCGGCTAACTCTGTGCCAGCAGCCGCGGTAAGACAGAGGAGCCAAGCGTTGTCCGGACTGACTGGGCGTAAAGCGCACGCAGGCGGTGCGGCAAGTGGCGGGTGAAAGCGCTCGGCCCAACCGAGCGAGGCCCTGCCAGACTGCCGCGCTGGAGCCC
+
CCCCCGGGGGGGGGGGGGGGGGGGGGGGGGGGGGGGGGGGGGGGGGGGGGGGGGGGGGGGGGGGGGGGGGGG>GGGGGGGGGGGGGGGGGGGGGGGGGGGGGGGGGGGGGGGGGGGGGGGGGGGGGGGGGGGGGGGGGGGGGGGEECEGGEGGD?CFG:FGCGGCFGGGGGGGGGGFGDFFGGGGDEFGGGGGCEGGFEGGGGGGGGGDGGGEEGGGGGGDGGGECGGDGE8EG=E=C<F+<EEGG:C=<EF4*/7C3CD***:CDE)*/7.)CG5D3CDF46*:)0)4))())0<07><)
@M03506:14:000000000-AKVR1:1:1101:18598:6789 1:N:0:44
ATGAACTCCTACGGGAGGCAGCAGTGGGGAATCTTGCGCAATGGCCTAACGGCTGACGCAGCGACGCCGCGTGTGGGATGAAGCTCTTCGGAGTGTAAACCACTGTTGCCCGGGACGAATAGCTCGATTAATCGAGCCTGACAGTACCGGGTGAGGAAGCACCGGCTAACTCCGTGCCAGCAGCCGCGGTAATACGGGGGGTGCGAGCGTTGTCCGGAATCACTGGGCGTAAAGGGCGCGGAGGTGGTTTGAGAAGGGTGTGGTGAAAGTCCGGGGCTCAACCCCGGATCTGCCGTGCCGG
+
CCCCCGGGGGGGGGGGGGGGGGGGGGGGGGGGGGGFGGGGGGGGGGGGGGGGGGGGGGGGGGGGGGGGGGGGGFFGGGGGGGGGGGGGGGGGGGGGGGGGGGGGGGGGGGGGGGGGGDGGGGGGGGGFGGGGGGGGGGGGGFGGGGGGGGGEEGGGGFCFGGGGGGGGGGGGGGGGGGGGGGGCFGGGGGGGGGGGGGGGGEECGEGGG>EGGGGDG=EGFGGCGGGGGGEE*<CG5?DE*/:E7>F*AFE7**<9@D0>7ED6:*<CF:<*77DE37CF455C:>DB6>7AFFE@DD5B.
@M03506:14:000000000-AKVR1:1:1101:18141:6797 1:N:0:44
ATGAACTCCTACGGGAGGCAGCAGTGGGGAATTTTGGACAATGGGCGCAAGCCTGATCCAGCCATGCCGCGTGAGTGAAGAAGGCCTTCGGGTTGTAAAGCTCTTTCGGCAGGAACGAAATGGTTCGTGTTAATACCACGGACTGATGACGGTACCTGAAGAAGAAGCACCGGCTAACTACGTGCCAGCAGCCGCGGTAATACGTAGGGTGCAGGCGTTAATCGGAATTACTGGGCGTAAAGCGTGCGCAGGCGGCTTCTTAAGTCAGATGTGAAAGCCCCGGGCTTAACCTGGGAACTGG
+
CCCCCGGGGGGGGGGGGGGGGGGGCFGGGGGGGGGGGGGGGGGGGGGGGGGGGGGGGGGGGGGGGGGGGGGGGGGGGGGGGGGFGGGGGGGGGGGGGGGGGGGGGGGGGGGGGGGGGGGGGGGFGEGGGGGGGGGFGGGEGGGGGGGGGGGGGCFG9FFGGE@FGFGGFCGGGGGGG7FCEFA7DEFGG?FCFGGGECCBFFGG<<CEGF5*?FGGGGDEFCFEG5?F?CCFCGGFEE7EGGGGEGGD=EE5<E=9C)9:FEFFGFFF7FG8:>77CFFCCDBE57/62*7-5:>)0)9=)
@M03506:14:000000000-AKVR1:1:1101:6496:6829 1:N:0:44
ATGAACTCCTACGGGAGGCAGCAGTAGGGAATCTTGGACAATGGGCGAAAGCCTGATCCAGCGACGCCGCGTGGGGGACGAAGGCCCTCGGGTTGTAAACCCCTGTTGTTGGGAAAGAAGCCGGGCGCATAGCCCGGTGACGGTACCCAACGAGGAAGCCCCGGCTAACTACGTGCCAGCAGCCGCGGTAAGACGTAGGGGGCGAGCGTTATCCGGATTCACTGGGCGTAAAGGGCGCGCAGGCGGCTACGTAAGTCCGGCGTGAAAGCCCATGGCATAACTGTGGAACTGCGTCGGATAC
+
CCCCCG9C@FFGGCCCCFGBCGG@CEEECF<FGGGGGCGGGDEF<@CFFGEFGCCDE<FDFGEEGGGFGGGGG>GGGGGGGG=FGGECF@EGDCGGGGGGF:FFDDFBFGGGG8FFDGGFFGGCFFGG>F@9@FFGGGGGCE7FGGG?CG*C1<*<E:::C@FGGC7CFFE,<FG@EDGCCGDGG5/:88CG?FE5*/;;C58C8?CCCE5E@018*A8C+<0+2*2:28*A:0*C5C58CEGGD=EGGGGC*:/*<=DD5=7*:*0*7*:7C5*A**2?9**3+.:=:F*4)7).>).)0
@M03506:14:000000000-AKVR1:1:1101:14803:6848 1:N:0:44
ATGAACTCCTACGGGAGGCAGCAGTGGGGAATATTGGACAATGGGCGCAAGCCTGATCCAGCAATGCCGCGTGAGTGAGGAAGGCCTTAGGGTTGTAAAGCTCTTTCGGCGGGGACGATGATGACGGTACCCGCAGAAGAAGCCCCGGCTAACTTCGTGCCAGCAGCCGCGGTAATACGAAGGGGGCGAGCGTTGTTCGGATTTACTGGGCGTAAAGGGCGCGCAGGCGGTCCTGTTTGTCGAGTGTGAAAGCCCCGGGCTCAACCTGGGAACTGCGCTCGAAACGGCGGGACTAGAGATG
+
CCCCCGGGGGGGGGGGGGGGGGGGGGGGGGGGFGGGGGGGGGDGGGGGGGGGGGGGGGGGGGGGGGGGGGGGGGGEGGGGGGGGGGGGGGGGGGGGGGGGGGGGGGGGGGGGGGGGGGGGGGGGGGGGGGGGGGGGGGGGGGGGGCGGGEGGGGGGGGGGGGGGGGGGGDGGCGEGFGGCFGGEGGGGGGGGGDGEDGGG8CEGGGGGGGGGGG5FGGGGGGGGGEGGGD?5=FFE7CCF?EC50:CFC7CFGGGDEFGDGEF?CFGGCF7677DCDD3DDB)/>FDB9D52)7<@=FB4*
@M03506:14:000000000-AKVR1:1:1101:23687:6869 1:N:0:44
ATGAACTCCTACGGGAGGCAGCAGTCGGGAATTTTGGGCAATGGGCGAAAGCCTGACCCAGCAACGCCGCGTGAAGGATGAAATCCCTCGGGATGTAAACTTCGCAAGAATGGGAAGAATTAGTAGGGGTCAATACCCCCTATGATGACGGTACCATTTGTAAGCTCCGGCTAACTCCGTGCCAGCAGCCGCGGTAATGCGGGGGGAGCAAGCGTTGTTCGGATTTACTGGGCGTAAAGGGCGCGGAGGCGGTCAGCACAAGTCAGTTGTGAAATCTCCGGGCTTAACTCGGAAACTGCAT
+
CCCCCGGGGGGGGGGGEGGFGGGGGGEGGGGGGGGCFGGGGGGGGGFGGGGGGGGGGFGGGGGGFGGGGGGGGGGGGGGGGGGFGGG?FEGGGGGGGGGGGGG@FGGECFGGFGF8CG<FCFGGGCDFCCCDFGGFGDFCFFGGGGGGGGGGGGGGGGGGGGGGGFGGD:<C>FG@EGGCFDFGC*:CG7FEGGGDGGGGGGGGGDECEGCFFG*?EC@98C58?@FCF?FFGGEEC5CGGGGGC*=DCEEGCEGFFFFFFE*<CFG*0:>@CCCD767<)7@5:FGF2D@6)7:?66*/0
@M03506:14:000000000-AKVR1:1:1101:9356:6890 1:N:0:44
ATGAACTCCTACGGGAGGCAGCAGTGGGGAATCTTGGACAATGGGGGAAACCCTGATCCAGCCATGCCGCGTGAGTGATGAAGGCCCTAGGGTTGTAAAACTCTTTCGGCGGGGACGATAATGACGGTACCCGCAGAAGAAGCTCCGGCTAACCCCGTGCCAGCAGCCGCGGTAATACGGGGGGGGCAAGCGTTGTTCGGAATTACTGGGCGTAAAGGGCTCGTAGGCGGCCAACTAAGTCAGACGTGAAATCCCTCGGCTTAACCGGGGAACTGCATCTGATACTGGATGGCTTGAGATT
+
CCCCCGGGGGGGGGGGGGGGGGGGGGGGGGDGGGGGGGGGGGGGGGGGGGGGGGGGGGGGGGGGGGGGGGGGGGGGGGGGGGGGGGGGGGGGGGGGGGGGGGGGGGGGGGGGGGGGGGGGGGGGGGGGGGGGGGGGGGGGGGGGGGEGGGEFGCFEGGGGGGGGGGGGGGGGGGGGGGGGGGGGGGGGCFGGEGGGGGGGG>FGGGC7FGGGGGGFGGGG=FGGGGGGGGGGGGGG?CF7CGGGGGGGGGGGGGFCF>CGGGFCGGGDGGDBGGFFGBDGDFBFGFGFFG::4:FEFFFFF
@M03506:14:000000000-AKVR1:1:1101:3841:6908 1:N:0:44
ATGAACTCCTACGGGAGGCAGCAGTCGAGAATTTTTGACAATGGGGGCAACCCTGATCGAGCGACGCCGCGTGGAGGATGAAGGTCTTCGGGTTGTAAACTCCTGTCATTTGAGAACAAGGCGCGCGTATTAACTGTACGTGCGTTGATAGTATCAGAAGAGGAAGGGACGGCTAACTCTGTGCCAGCAGCCGCGGTAATACAGAGGTCTCAAGCGTTGTTCGGATTCATTGGGCGTAAAGGGTGTGTAGGTGGCGCCGTAAGGGGGGTGTGAAATCTCGGGGCTTAACTCGGAAACTGCC
+
CCCCCGGGGGGGGGEGGGGGEGGGGGGGGGGGGGGGGGGGGGGFGGGGGGGGGGGGGGGGGGGGGGGGGGGGGGGGGFGGGFGGGGGGGGGGGGGGGGGGGGGGGGGGGGGGGGGGGGGGGGGGGGGGGGGGGGGGGGGGGGGGGG7FFCFGGGGGGGGGGFG7FGGGGGGGGDEGGFGGGFGGGG@C@7F:@<8FGGDGGGGGGGGCCGGDCFGEEDDEFGGGECGGFFFFGGGG=E*1<7CF=759CDF9CGF)A.CDE*9+*/C5*1*):0:?***29B>:=5>FF794)0)7??FF)
@M03506:14:000000000-AKVR1:1:1101:16873:6931 1:N:0:44
ATGAACTCCTACGGGAGGCAGCAGTGGGGAATTTTGCGCAATGGGGGAAACCCTGACGCAGCAACGCCGCGTGGAGGATGAAGTCCCTTGGGACGTAAACTCCTTTCGACCCGGACGATAATGACGGTACGGGTGGAAGAAGCCCCGGCTAACTTCGTGCCAGCAGCCGCGGTAATACGAGGGGGGCAAGCGTTGTTCGGAATTATTGGGCGTAAAGGGCGCGTAGGCGGTGCGGTAAGTCACCTGTGAAATCTCCGGGCTTAACTCGGAGCCTGCAGGCGAAACTGCCGTGCTTGAGTGT
+
CCCCCGGGGGGGGGGGGGGGGGGGGGGGGGGGGGGGGGGGGGGGGGGGGGGGGGGGGGGGGGGGGGGGGGGGGGGGGGGGGGGGGGGGGGGGGGGGGGGGGGGGGGGGGGGGGGGGGGGGGGGGGGGGGGGGGGGGEGGGGGGGGGGGGGGGGGGGGGGGGFGGGGGGGGCGCGGGFGFFGGGDGGGGGGGGG5EEGGGGGCFFCGFGGGGGGDGFDCGGGGGGGE>FGGEEGGGCEEGFCGFG??FF7CF7FGGGGBGDEFFGDFGDG3CDGF7C<6FCDE:CEFC*17)(8)9?:499*
@M03506:14:000000000-AKVR1:1:1101:10148:6936 1:N:0:44
ATGAACTCCTACGGGAGGCAGCAGTGGGGAATTTTGCGCAATGGGGGAAACCCTGACGCAGCAACGCCGCGTGGAGGATGAAGTCCCTTGGGACGTAAACTCCTTTCGACCCGGACGATAATGACGGTACGGGTGGAAGAAGCCCCGGCTAACTTCGTGCCAGCAGCCGCGGTAATACGAGGGGGGCAAGCGTTGTTCGGAATTATTGGGCGTAAAGGGTGCGTAGGCGGTGCGGTAAGTCACCTGTGAAACCTCTAGGCTTAACCTAGAGCCTGCAGGCGAAACTGCCGTGCTTGAGGGG
+
CCCCCGGGGGGGGGGGGGGGGGGGGGGGGGGGGGGGGGGGGGGGGGGGGGGGGGGGGGGGGGGGGGGGGGGGGGDGGGGGGGGGGGGGGGGGGGGGGGGGGGGGGGGGGGGGGGGGGGGGGGGGGGGGGGGGGGGGGGGGGGGFGGGGGGGGGGGGGGGGGGGGGGGFEGGGGGGGFG:FFGGGGGGGGGGGECEGGGGGGG>6CCGGGGGGGGGGGGGGGGGGGGGGGGGGGGGGGGGGGGGFCGGGGG9<FCFGDFGGGF4FGGGGGFGFGGGGGFGDDE:5CFGF1C7,)88?>FFD)
@M03506:14:000000000-AKVR1:1:1101:21915:6943 1:N:0:44
ATGAACTCCTACGGGAGGCAGCAGTGGGGAATTTTGGACAATGGGGGCAACCCTGATCCAGCCATTCCGCGTGAGTGAAGAAGGCCTTCGGGTTGTAAAGCTCTTTTGTCCGGAACGAAACGGGTTGCGTGAACAGCGCCGCCTACTGACGGTACCGGAAGAATAAGCACCGGCTAACTACGTGCCAGCAGCCGCGGTAATACGTAGGGTGCGAGCGTTAATCGGGATTGCTGGGCGTAAAGCGTGCGCAGGCGGTTTTGTAGGCCAGATGTGAAAGCCCCGGGCTTAACCTGGGGATGGC
+
CCCCCGGGGGGGGGGGGGGGGGGGGGGGGGGGGGGFGGGGGGGGGGGGGGGGGGGFGGGGGGGGGGGGGGGGGDFGGGGGGGGGGGGGGGFGGGGGGGGGGFFCEGGGGGGGGGGGGCGGGGEGGGGGEEDGGGGGGGGGGC+@CCFGGGGGGGGGGGDGGGGGFGGFFCFGGGGGGGGGGGGGGFGGGGF7<CGCEG*CCECFGGFGGGGGGGGGGGGGGFCCEG5:?*+<CF5C=83*7<?EEG5DEC57):E)*8C4*+*3?F5D67?*:D>FFF9C<3;51)19<C=97F:)0)8@)
@M03506:14:000000000-AKVR1:1:1101:12711:6955 1:N:0:44
ATGAACTCCTACGGGAGGCAGCAGTGGGGAATCTTGCGCAATGCGCGAAAGCGTGACGCAGCAACGCCGCGTGGGGGAAGAAGGCCTTCGGGTTGTAAACCTCTTTCAGTTGGGACGAAGCCTGGCTGGTGAATAGCCAGTCCAGGTGACGGTACCTTCACAAGAAGCCCCGGCTAACTACGTGCCAGCAGCCGCGGTAATACGTAGGGGGCAAGCGTTGTCCGGAATCATTGGGCGTAAAGAGCGCGTAGGCGGTCCGGTAAGTCCGCTGTGAAAGTCAAGGGCTCAACCCTTGAATGCC
+
CCCCCGGGGGGGGGGGGGGEEGGGGGGGGGGGGGGGGGGGGGGGGGGGGGGGGGGGGGGGGGGGGGGGGGGGGGGGGEGGGGFGGGGGGGGGGGGGGGGGGGGGGGGGGGGGGGGGGGGGGGGGGGGGGFFFGGGGGGGGFFGGGGGGGGGGGGGGGGGGGGGGGGGGGGGGGGGGGGGGGGGGGGFFGGFFGGGEDGEGGGFF:@EDEEE8EFGFG5EEGGGGG*?:EDGG+<::CCDGFCA=?EED8C=CC*=D:>GD=>5E9>CD=CC5CDCGG=7F7F4EC5<@?4@<F?FF6=?*6
@M03506:14:000000000-AKVR1:1:1101:14250:6957 1:N:0:44
ATGAACTCCTACGGGAGGCAGCAGTGGGGAATATTGGACAATGGGCGCAAGCCTGATCCAGCCATGCCGCGTGGATGATGAAGGCCCTAGGGTTGTAAAGTCCTTTCGACGGGGAAGATAATGACGGTACCCGTAGAAGAAGCCCCGGCTAACTTCGTGCCAGCAGCCGCGGTAATACGAAGGGGGCTAGCGTTGCTCGGAATTACTGGGCGTAAAGCGCACGTAGGCGGATTCTTAAGTCGGTGGTGAAATCCGGGAGCTCAACTCCAGAACTGCCTTCGATACTGGGAATCTTGCGTCC
+
CCCCCGFFEDEFEGGFGGGC@FGGGFF@FGGFGFFDGG<D,FFFFDFE@FGCFGGGGGCGG8DFGGGFDGFGGGEGGGDGCGGGGGGGFGFFGFGEGGGGGGGGGGCCF=FFGGFEGGGGGFGEFGDCFG9FFEEGFDCCFFF=DECG@FEAFFAAFF@E*>7FFFFF7FBFGECEECFFD@F7CEGGGGGEGEE7BEC>CE5FED@ECF5E85*;C7?8=EG*8:8+1:888<?FFFGCGGGCCEEGC9<EF+*)?BGDC6496:FCFGC?FF=6<@>*9)0*:*0<(9<2906**.005
@M03506:14:000000000-AKVR1:1:1101:20675:6965 1:N:0:44
ATGAACTCCTACGGGAGGCAGCAGTCGAGAATCTTCCGCAATGCGCGCAAGCGTGACGGAGCGACGCCGCGTGGGTGATGAAGGCCTTCGGGTTGTAAAACCCTGTTAGCTACGATGAAACGCGGGTGGTGAATAACTATCCCGCTTGACGTAAGTAGCAAAGAAAGCACCGGCTAACTACGTGCCAGCAGCCGCGGTAATACGTAGGGTGCTAACGTTGTTCGGAATCACTGGGCATAAAGAGCGCGTAGGCTGTCTGATAAGTCAGGTGTGAAATCCCCCGGCTTAACCGGGGAACTGC
+
CCCCCGGGGGGGGGGGGGGGGGGGGGGGGGGGGGGFGGGEGGGGGGGGGGGGGG7FFFCEEFCGGGGGGGG>FGGFFDAEFFCFFGGGGGGEFGGGGGFAFGCGGF5FGGDGFGCGGGGGGGGEGGCFGGGFFGAFGG,@FGGGGGGGGGE<FGGGGGGGCEEDGGFFGFFFCGGGGGFGGDF@GF@8C?C8@8>E?GEEFFFGCE5EEFEG:EFGGGFFCFGDGGGF9<C:FGGCEG4CGGFFFGC78>:C4<C2<4::7?2<<:CFGGF*>:>7DFGDFDFGGD3?ADFB53>:)06?6
@M03506:14:000000000-AKVR1:1:1101:15025:6968 1:N:0:44
ATGAACTCCTACGGGAGGCAGCAGTCGAGAATTTTTGACAATGGGGGAAACCCTGATCGAGCGACGCCGCGTGGAGGATGAAGGTCTTCGGGTTGTAAACTCCTGTCATTTGGGAACAAGGCGTAGGTATTAACTGTGCCTACGTTGATAGTACCAGAAGAGGAAGGGACGGCTAACTCTGTGCCAGCAGCCGCGGTAATACAGAGGTCTCAAGCGTTGTTCGGATTCATTGGGCGTAAAGGGTGTGTAGGTGGCGCGCTAAGTCGGGTGTGAAATTTCGGAGCTTAACTCCGAAACTGCA
+
CCCCCGGGGGGGGGGGGGGGGGGGGGGGGGGGGGGGGGGGGGGGGGGGGGGGGGGGGGGGGGGGGGGGGGGGGGGGGGGGGGGGGGGGGGGGGGGGGGGGGGGGGGGGGGGGGGGGGGGGGGGGGGGGGGGGGGGGGGGGGGGGGGGGGGGGGGGGGGGGGGGGGGDGGGDGGGGGGGGGGGGGGGGGGGGGGGGGGEGGGGGGGGGGGGGGGGGG=EEGGGGGE?EFFGGGGGGGGGDGGGGCEEGGFGGFGGGDEEDDGCGGGGG::DEE=C79CFGGG:3CFFFFAF?:B>;)<76?7
@M03506:14:000000000-AKVR1:1:1101:8207:6987 1:N:0:44
ATGAACTCCTACGGGAGGCAGCAGTCGGGAATTTTGGGCAATGGGCGAAAGCCTGACCCAGCAACGCCGCGTGAAGGATGAAATCCCTCGGGATGTAAACTTCGCAAGAACGGGAAGAATAAGTGAGAGCCAACACCTCTCATGATGACGGTACCGTTTGTAAGCTCCGGCTAACTCCGTGCCAGCAGCCGCGGTAATACGGGGGGAGCAAGCGTTGTTCGGATTTACTGGGCGTAAAGGGCGCGTAGGCGGCCTCTGCAAGTCAGTTGTGAAATCTCCGGGCTTAACTCGGAAAGGTCAA
+
CCCCCGGGGGGGGGGGGGGGGGGGGGGGGGGGGGGGGGGGGGGGGGGGGGGGGGGGGGGGGGGGGGGGGGGGGGGGGGGGGGGGGGGGGGGGGGGGGGGGGGGGGGGGGGGGGGDGGGGGGGGGGGGGGGGGGGGGGGGGGGGGFGGGGGGGGGGGGGGGGGGGGGGGGGGGGGGGFGGGGGGGGGGGGGGGGGGGGGGGGGGGGGGGGGGGFGGGGGGGGGGGGGGGGGGGGGCEGFGGGGD=CCDC89CGGGGGC:*7AF>CF:C7::EFFGGF:975DB>E*/*86:@:3<:>F/84?
@M03506:14:000000000-AKVR1:1:1101:5850:7007 1:N:0:44
ATGAACTCCTACGGGAGGCAGCAGTGGGGAATATTGGACAATGGGCGCAAGCCTGATCCAGCCATGCCGCGTGGGTGATGAAGGCCCTAGGGTTGTAAAGCTCTTTTACCCGGGATGATAATGACAGTACCGGGAGAATAAGCCCCGGCTAACTCCGTGCCAGCAGCCGCGGTAATACGGAGGGGGCTAGCGTTGTTCGGAATTACTGGGCGTAAAGCGCACGTAGGCGGCTTTGTAAGTTAGAGGTGAAAGCCCGGGGCTCAACTCCGGAATTGCCTTTAAGACTGCATCGCTAGAATTG
+
@CCCCGD<FGGGGGEEEBFFGGFGEFGDGE;FFFFFF<FFAFDGFFECCEEGGGGGFCFFGGGGGGGFGGGGGGGEGEAEFEFGGGEGGFGFGGGGGGGDGGFAFFCFGADCEGCEGGGCFGGGG,EFCFFGGGGDBFGFGDAF<CEDCECB<=FGGG@FFC7CEGGGGGGGDCGGGGGE<1::EEFECFGGGC@CCGGG8CFGGGGGFGCEGD;89FGGDEGGGGGGGDC5?F@+<EFFFGGGF6<FE6+<F6CDE57C5:CGCG7F5D7>F<GGC77CDF8+<BCF27@:5:@>*8*8/
@M03506:14:000000000-AKVR1:1:1101:27178:7024 1:N:0:44
ATGAACTCCTACGGGAGGCAGCAGTGGGGAATTTTGCGCCATGGGCGAAAGCCTGACGCAGCAACGCCGCGTGGAGGATGAAGGTCCTTGGATTGTAAACTCCTGTCAGCAGGGAAAAAGCGACTTAGCCTAATACGCTAGGGAGTTGATTGTACCTGCAGAGGAAGCCCCGGCTAACTCTGTGCCAGCAGCCGCGGTAATACAGAGGGGGCAAGCGTTATTCGGAATTATTGGGCGTAAAGGGCGCGTAGGCGGCTTGGCAAGTGGATGGGGAAATTCCTCGGCTTAACCGAGGAACTGG
+
CCCCCGGGGGGGGGGGGGGGGGGGGGGGGEFGGGGGGGGGGGEGGGFGGGFFGFGFFGGGGGGGGGGGGGGCFGCFGGFF8FGGGFCFFFGFGGFGGDGGGGCEE<FGGCGGFGGGGGGGGGG@@FFCFFFG8EGAFFGGGGGFFGGGG9@FEF9@=FGFFGGGGFGFFG>>@FGGFGFFGG,<CFFGGGG:FGEEEEEDFGGFFFGFG78?>FGGGE==*<<CFC5EFEGC:6ECEEC5:FGGGGCDCEGG=CGDG>DGGC45<:6*3CF4595*0***;6)1*)1))09;3<:37>?F)
@M03506:14:000000000-AKVR1:1:1101:7603:7042 1:N:0:44
ATGAACTCCTACGGGAGGCAGCAGCGGGGAATATTCCGCAATGGGCGAAAGCCTGACGGAGCGACGCCGCGTGTGGGATGAAGTCTCTCGGGATGTAAACCACTGTCGGAGGGGAAGAGAATGGACGGTACCCTCCAAGAAAGCCCCGGCTAACTACGTGCCAGCAGCCGCGGTAATACGTAGGGGGCAAGCGTTACCCGGATTTACTGGGCGTAAAGCGCGTGTAGGCGGCCATGCAAGTCGGATGTGAAAGCCCTCGGCTCAACCGGGGAAGTGCACTCGAAACTGCAAGGCTAGAGTC
+
CCCCCGGGGGGGGGGGGGGGGGGGGGGGGGGGGGGGGGGGGGGGGGGGGGGGGGGGGGGGGGGGGGGGGGGGGGGGGGGGGGGGGGGGGGGGGGGGGGGGGGGGGGGGGGGGGGGGGGGGGGGGGGGGGGGGGGGGGGGGGGGGGGGGGGGGGGGGGGGGGGGGGGGGGGGGGGGGGGGGGGGGGGGGGGGGGGGGGGGGGGGGGGGGGGGGGEGGGGGGGEEGGGGGGGGEGEGGCCCGCFEGE=EGGFFDDFGG6@DGGF399DGGGGGF*>DGGF>7<FF?EFFFFGFFFFFFFFFF?
@M03506:14:000000000-AKVR1:1:1101:15284:7045 1:N:0:44
ATGAACTCCTACGGGAGGCAGCAGTGGGGAATCTTCCGCAATGGGCGCAAGCCTGACGGAGCAACGCCGCGTGGGGGACGAAGGCCTTCGGGTCGTAAACCTCTGTCAGCGGGAAAGAGGGGCCGGGCGGTGAACAGCCGCTTGGCTTGACGGTACTCGCAGAGGAAGCCACGGCCAACTCCGTGCCAGCAGCCGCGGTAATACGGAGGTGGCGAGCGTTGTTCGGAATTACTGGGCGTAAAGGGCGCGTAGGCGGGGGGAGAAGTCGGGTGTGAAAGCCCGCGGCTCAACCGAGGAACGG
+
CCCCCGGGGGGGGGGGGGGGGGGGGGGGGGGGGGGGGGGGGGGGGGGGGGGGGGGGGGGGGGGGGGGGGGGGGGGGGGGGGGGGGGGGGGDGGGGGGGGGGGGGGGGGGGGGGGGGGGGGGEGGGGGGGGGGGGGGGGGGDEGGGGGGGGGGGGGGGGGGGGGGGGGGGGGFGGGGGFGGGGGGGGGDFFFGGGGGGGGGGGGGGG5EGGGGGGEGGGE5CEGGGGGDCFCCCCFGF=9ECFFC57EGC:EGGGEGGEGGCECCE:CCEG*<DD*<:69F<))7CB3:467,77>DB47@>
@M03506:14:000000000-AKVR1:1:1101:13844:7055 1:N:0:44
ATGAACTCCTACGGGAGGCAGCAGTGGGGAATTTTGGACAATGGGGGCAACCCTGATCCAGCCATTCCGCGTGAGTGAAGAAGGCCTTCGGGTTGTAAAGCTCTTTTGTCCGGAACGAAACGGGTTGCGTGAGCAGCGCCGCCTACTGACGGTACCGGAAGAATAAGCACCGGCTAACTACGCGCCAGCAGCCGCGGTAATACGTAGGGTGCGAGCGTTAATCGGAATTACTGGGCGTAAAGCGTGCGCAGGCGGGTTTGTAAGCCAGATGTGAAATCCCCGGGCTTAACCTGGGAATGGC
+
CCCCCGGGGGGGGGGGGGGGGGGGGGGGGGGGGGGGGGGGGGGGGGGGGGGGGGGGGGGGGGGGGGGGGGGGGGGGGGGGGGGGGGGGGGGGGGGGGGGGGGGGGGGGGGGGGGGGGGGGGGGGGGGGGGGGGGGGGGGGGGGGGGGGGGGGGGGGGGGGGGGGGGGGGGGGGGGGGGGGGGGGGGDGGGGGGGGGGGGGGFGG@FGGGGGGGEGGGGEEFFGE>CGGG7CFGGGFEEDGGGGG=EGGGGGGC5E)C5<3FF7CFD64:=E7C>FGD@G<C>@CC3*/4*9<5@@4<F@:)
@M03506:14:000000000-AKVR1:1:1101:9152:7055 1:N:0:44
ATGAACTCCTACGGGAGGCAGCAGTGGGGAATCTTGCGCAATGGGCGAAAGCCTGACGCAGCGACGCCGCGTGCGGGAAGAAGGCCTTCGGGTTGTAAACCGCTTTCAGGAGGGACGAAGCCACTCGGGTTAATAGCCCAGAGGGTGACGGTACCTCCAGAAGAAGCCCCGGCTAACTACGTGCCAGCAGCCGCGGTAATACGTAGGGGGCAAGCGTTGTCCGGGTTTATTGGGCGTAAAGAGCGTGTAGGCGGCCAGGTAGGGCCGGCGTTAAAACGCGAGGCGCCACCTCGAGAGGTCG
+
CCCCCGGGGGGGGGGGGGGGGGGGGGGGGGGGGGGGGGGGGGGGGGEFGGGGGGGGGGGGGGGGGEEGGGGGEGGGGEGGFGGFFFGGGGGGGGD:AFFGFEEGEGGGGGFGGGGGGGGGGGGGFGGGGGGGFGGGGFFC:7FGGGGFGGGFFGGGGF7B9CCC7FGGGGGGCFG7CFFCC<CFFGGFG>CFG5*CCEGFEFG6+;EEGGD>*;8CEEGCCG=8*:/*3+3<EG8E7:7CF<C*::5/89A6<E53/<D7+355*9*)*)*)**2<6)19C.8E1))0-974:77)))0))
@M03506:14:000000000-AKVR1:1:1101:14401:7107 1:N:0:44
ATGAACTCCTACGGGAGGCAGCAGTGGGGAATTGTTCGCAATGGGCGCAAGCCTGACGACGCAACGCCGCGTGGAGGATGAAGACCTTCGGGTCGTAAACGCCTTTCGATCGAGACGAATGGCCCCTGGGCTAACCACCAGGGGAGTGACGGTACCGAGAGAAGAAGCCCCGGCTAACTCCGTGCCAGCAGCCGCGGTAATACGGGGGGGGCAAGCGTTGTTCGGATTTACTGGGCGTAAAGGGCTCGAAGGGGGCCAACTAAGTCAGACGTGAAAGCCCGCGGGTCAACCGGGGTACTGG
+
AC@C<CE@CFGF@;@B:CFGGGFCFFCEBBFCECF<EF@FGE<FFCEFCGGGGGGG@C:FEG:CBFCFGGEGCF:FG7FGCE9,,4B,EFGG=4FB@==5+@@>B5CB+?B3BFCEG7:8<,<D<<FFCGG8,@,>FFCFGDGF***6>>7C>@GCF<**=:,2,>,2+1<F**=*7C<ABF:<F1>:50*;88EC*/:*C7C*;888?*2:**2/8/**;*+2*/*:C9:E?C****)/:90/77:D*0/>*2/)*)*9C60+2>?C+**)99*+*.**)..**))))2),)87).09*)
@M03506:14:000000000-AKVR1:1:1101:27042:7108 1:N:0:44
ATGAACTCCTACGGGAGGCAGCAGTCGAGAATTTTTGACAATGGGGGAAACCCTGATGCAGCGACGCCGCGTGCGGGATGACGGCCTTCGGGTTGTAAACCGCTTTCAGCAGGGACGATTATGACGGTGCCTGCAGAAGAAGCCCCGGCCAACTACGTGCCAGCAGCCGCGGTAATACGTAGGGGGCAAGCGTGGTCCGGATTTATAGGGCGTAAAGAGCTCGGAGGCGGTTCGGTGAGTCTGGTGTGAAATCTCCACGCTCAACGTGGAGGTGCCTCTCGATACTGCCATGACTGGAGTC
+
CCCCCGEFFGGGDGGGGGGGGGGGGGGECACFGFGGGGGGGGGGG,@FCGFEECFF9@CCFGFEEEC@FGGCEGGGEGGGEFGG7CE=FGF7B=CF9?FEAFGGGFFFGFF<EG7BC@F8:FG<@@@C<+@CC,>FFGFGGGGF*@@7:CF:CCFGD:,FF<F@@EC7F:<B<*4FEFDF9*<:@>E5*/8:E**;+38C*/*:AC+AC6FEEG887@@*:CC*:8*/:E?8*2:E*1C9??702C:132<<*<9:+01C*5CFF***1*2)*19**)*2/)8*/7**4>674)8@4)766
@M03506:14:000000000-AKVR1:1:1101:19416:7115 1:N:0:44
ATGAACTCCTACGGGAGGCAGCAGTGGGGAATATTGGACAATGGGCGAAAGCCTGATCCAGCAATGCCGCGTGAGTGATGAAGGCCTTAGGGTTGTAAAGCTCTTTTACCCGGGATGATAATGACAGTACCGGGAGAATAAGCCCCGGCTAACTCCGTGCCAGCAGCCGCGGTAATACGGAGGGGGCTAGCGTTGTTCGGAATTACTGGGCGTAAAGCGCACGTAGGCGGCTTTGTAAGTTAGAGGTGAAAGCCCGGGGCTCAACTCCGGAATTGCCTTTAAGACTGCATCGCTAGAATTG
+
CCCCCGGGGGGGGGGGGGGGGGGGGGGGGGGGGGGGGGGGGGGGGGGGGGGGGGGGGGGGGGGGGGGGGGGGGGGGGGGGGGGGGGGGGGGGGGGGGGGGGGGGGGGGGGGGGGGGGGGGGGGGGGGGGGGGGGGGGGGGGGGFGGGGGGGGGGGGGGGGGGGGGGGGDGGGGGGGGGGGDGGGGGGGGGGGGGEEFFGGGDGGGGGGGGGGGGGGGGGG5EGGFGGGGGG8CEGGGCFE?9FGGFCFCGGGGDCGGF3DGFGGGGG<C<EBFGFGGFGGFF?CGFGFBGFFFF>EFF666
@M03506:14:000000000-AKVR1:1:1101:9871:7142 1:N:0:44
ATGAACTCCTACGGGAGGCAGCAGTCGGGAATTTTGGGCAATGGGCGAAAGCCTGACCCAGCAACGCCGCGTGAAGGATGAAATCCCTCGGGATGTAAACTTCGCAAGAACGGGAAGAATAAGTGGAAGTTAATACCTTCCATGATGACGGTACCGTTTGTAAGCTCCGGCTAACTCCGTGCCAGCAGCCGCGGTAATACGGGGGGAGCAAGCGTTGTTCGGATTTACTGGGCGTAAAGGGCGCGTAGGCGGTCAGTGCAAGTCAGTTGTGAAATCTCCGGGCTTAACTCGGAAAGGTCAA
+
CCCCCGGGGGGGGGGGGGGGGGGGGGGGGGGGGGGFEGGGCCEGGGGGGGGGGGGGGFFGGGGGGGGGGGGGGGCFGGGGGGGGGGFGGGGGGGGGGGGGGGGGGGG@CGGEGGGGGGFGGDCDFGFFGGGGFGGFGGGFGGGGGGG,EGGGGGGGCGGEFGGGGGGGGGGGGGGGGGG@FFGFGGGGGGDGGGGGGFGFGGGGGECCG>CFGGGGE=C?E5*AEGFFDCF>CCE:/:DGGGGGGCE7CGGG):CGFFG=+<::C::CG>E47*:?*9275<BCGF*6475:.5))<6=F9
@M03506:14:000000000-AKVR1:1:1101:24247:7150 1:N:0:44
ATGAACTCCTACTGGAGGCAGCAGTCGAGAATCTTCCGCAATGGGCGAAAGCCTGACGGAGCGACGTCGCGTGATGGACGAAGTACTTCGGTACGTAAACATCTTTTATGTGGGACGAAATTATTGACGGTACCACAGGAATAAGGGGCTCCTAACTCTGTGCCAGCAGGAGCGGTAATACAGAGGCCCCAAGCGTTACCCGGAATCACTGGGCGTAAAGGGTGTCGAGGCGGCTTTGTTAGTCTCCCGTAAAATCCGTGGGCTCAACCTACGGTCGGCGGGGGAAACGGCAAAGCGCGAG
+
CCCCCGFGGGGGGGGGFGGGGGGGGGGGGGGFGGGGGGGGGGGGFFGEGGGGGFGFFEGEGGCCFGEFFGEGGECGGGGDFGGFFFGGGGGGGEGEFFGGFGGFGCFGGGGCGGGFGCGD8?DFGGGGCEGFEFGGFFGCCDGGD9@E7+@7>C>C<FFFGGGCFDCFFGG>FFE**C<DFFDCC77BE@F<FFGFGE7CFCC@<*BFGFC6B8BECE=GCA**::CCEC?:5CCE+7C*0<:?C<+5C**:70AG?B95*:7*26+2:FG@<37>DE>C<DFG5<*)-93(7495))77>
@M03506:14:000000000-AKVR1:1:1101:8463:7162 1:N:0:44
ATGAACTCCTACGGGAGCAGCAGTCGAGAATTTTTCACAATGGGCGAAAGCCTGATGGAGCGACGCCGCGTGGGGGATGAAGGGCTTCGGTCCGTAAACCCCTGTCATTTGCGAACAAACCTTTTGCGTGAATAGCGCAAGAGCTGATTGTAGCGAAAGAGGAAGGGACGGCTAACTCTGTGCCAGCAGCCGCGGTAATACAGAGGTCCCAAGCGTTGTTCGGATTCACTGGGCGTAAAGGGTGCGTAGGTGGCAGGGTAAGTTCGATGTGAAATCTCCGAGCGCAACTCGGAAATGGCAT
+
CCCCCGGGGGGGGGGGGGGGGGGGGGGGFGGGGGGGGGGGGGGGGGDGGGGGGGGGGGGGGGGGGGGGGGEGGGGGGGGGGGGGDGGGGGGGGGGGGGGGGGGGGGDGGGGGGGGGGGGGGGGGGGGGGGGGGGGGGGGGGGGGFGGGFFGGGGGGGGGGGGGFGDGGGGGGGGGGGGFGGGGGGGGGGGGGGEGEGCFFGCF7CFFFGGCGFFEG5CEFCEGEEC99@@FGG:C:C5*<CCFE5C*7EGGGGG*9EE97+2>E9C*:C*06:*:+0**5)7)*2<78(*7455;4=?5)9
@M03506:14:000000000-AKVR1:1:1101:11585:7184 1:N:0:44
ATGAACTCCTACGGGAGGCAGCAGTAGGGAATCTTGCGCAATGGGCGAAAGCCTGACGCAGCGACGCCGCGTGCGGGACGAAGACCTTCGGGTTGTAAACCGCTTTCAGCAGGGACGAAGCGAAAGTGACGGTACCTGCAGAAGAAGGTCCGGCCAACTACGTGCCAGCAGCCGCGGTAATACGTAGGGACCGAGCGTTGTCCGGATTCATTGGGCGTAAAGAGCTCGTAGGCGGCCACTCAAGTCGAATGTGAAACCTCGAGGCTTAACCTCGAGCCTGCATTCGATACTGGGCGGCTAG
+
CCCCCGGGGGGGGGGGGGGGGGGGGGGGGGGGGGGFGGGGGGGGGGGGGGGGGGGGGGGGGGGGGGGGGGGGGGGGGGGGGGGGGGGGGGGGGGGGGGGGGGGGGGGGGGGGGGGGGGGGGGGGEGGGGGGGGGGGGGGGGGGGGGGGGGGGGGGGGGFGGGGFGGGGGGGGGGGGGGGGGGGGGFGGGGGGGDEGGGGGGGGGGGG>FGGGFGGGGC==FGFGCGFGDGFGGGGGEGGFC6CFGGGGFFFGGG?7C>D<EGD==<6CEF:@<9DG5>CGC?4CF=CF()9A:).5)0)07
@M03506:14:000000000-AKVR1:1:1101:25558:7193 1:N:0:44
ATGAACTCCTACGGGAGGCAGCAGTGGGGAATATTGGACAATGGGGGAAACCCTGATCCAGCATTGCCGCGTGTGTGAAGAAGGCCTGCGGGTTGTAATGCACTTTCGGTTGGGAAGAAAAGTTTGGCGCTAATACCGCCGAACCTTGACGTTACTGACAGAAGAAGCACCGGCTAACTAGGTGCCAGCAGCCGCGGTAATACAGAGGGTGCAAGCGTTAATCGGAATCACTGGGCGGAAAGCTTGCGTAGGTGGCCATGCAAGTCGGGTGCTCAATCCCCGGGCTTAACCTGTGAACTGC
+
CCCCCGF9CEECE;CFECCEEGGGFGGGCFGCEEFFGGFGFFGGGGG>FFGGFGF8FFE9@FF,9:,9@:+8@CFGGFD,FCE?@EG=<FDFBFEC9E,,<AAF,EGG=BB+:FE=:,84,?<,5<:>FC+@:F<B3+CC::CB+:=,,,63*@F,@CFGEC,,DC<@BC7FEC:FCCC,,22?CF,68+=<=:CGEBCG9;+;,9:;>>85CCCEE//8*<C***1*396C?*/CC8):*:*++2:)1:*7:+:**07>?<70AF57CC*)0229:6C6*)./*)*04**))*0**9==1
@M03506:14:000000000-AKVR1:1:1101:6644:7207 1:N:0:44
ATGAACTCCTACGGGAGGCAGCAGTGGGGAATCTTGCGCAATGGCCTAACGGCTGACGCAGCGACGCCGCGTGTGGGATGAGGCTCTTCGGAGTGTAAACCACTGTTGCCCGGGACGAATAGCTCGATTAATCGAGCCTGACGGTACCGGGTGAGGAAGCACCGGCTAACCCCGTGCCAGCAGCCGCGGTAATACGGGGGGTGCGAGCGTTGTCCGGAATCACTGGGCGCAAAGGGCGCGTAGGGGGTTGGATAAGGGTGGGGGGAAAGGCCGGGGCTCACCCCCGGGTCGGCGGGGCGGC
+
CCCCCGGGGGGGGGGGGGGGGGGGGGGGGGGGGGGGGGGGGGGGGGGGGGGGGGGGGGGGGGGGGGGGGEGFEFFGG8<FEFGGCFGGGGG7CCFGGGGGG8FFGGCFGGFGGGGCCGGFFCF,8>@FGGFFCGGCF:AF<>F@B@CCCFGCFCGFGFDACF:FCEGGCGGGGGF*CE9:F:C:F@CEGEEC9FGGGGGG8/:;:***::*/AFGEGG8FFFCFGGFCC88CEFG558)/2*:C*CEGD*202<+:C>27*C)*7>>*/*:)>DGC<.*9*77ECED)(75(5))))0)0)
@M03506:14:000000000-AKVR1:1:1101:15319:7219 1:N:0:44
ATGAACTCCTACGGGAGGCAGCAGTGGGGAATTGTTCGCAATGGGCGCAAGCCTGACGACGCAACGCCGCGTGGAGGATGAAGATCTTCGGGTCGTAAACTCCTTTCGATCGAGACGAACGGCTTCCGGGTGAACAATCCGGAAGATTGACGGTACCGAGAGAAGAAGCCCCGGCTAACTCCGTGCCAGCAGCCGCGGTAATACGGGGGGGGCAAGCGGTGTTCGGAATTACTGTGCGTAAAGGGCTCGTAGGTGGCCAACTAAGTCACACGTGAACTCCCTAGCCTTACGCGGTGAACTG
+
<CCCCGDEGGFGEDFEGDGGEGGGGDGGGDGGGGGGGGGGGGGGGGCDCGGGFFGGGGGGGGGGCGGD@FGEGG=EECGGGGGFEFFGGFGGEFGGFG@FGGGGGGDFGGGGEGGF@FGGGGG+3@@FGEGGCEFFGGGGG:FECGGEECFGCGFGGGGGCG:<BCGGGFGGCGGGG?F9CFC<CFCCCCEC6C>EEGE8EGGFCEGGG>CEG5**8?*2*11<??*;/<+C+<+0+?9C:597*22/C**2>GGG*.9<7CC6FFF>+0<.0*/:*9*69<6:+8748*03)5.577949
@M03506:14:000000000-AKVR1:1:1101:19087:7243 1:N:0:44
ATGAACTCCTACGGGAGGCAGCAGTGGGGAATTTTGCGCAATGGGCTAACGCCTGACGCAGCAACGCCGCGTGGAGGATGAAGGTCTTTGGATTGTAAACTCCTGTCAGCAGGGAAAAAGCGAATCGGCCTAACACGCCGGTGAGTTGATTGTACCTGCAGAGGAAGCCCCGGCTAACTCTGTGCCAGCAGCCGCGGTAATACAGAGGGGGCAAGCGTTATTCGGAATTATTGGGCGTAAAGGGCGCGTAGGCGGCTTGGCAAGTGGATGGTGAAATCCCTCGGCTTAACTGAGGAACTGC
+
CCCCCGGGGGGGGGGGGGGGGGGGGGGGGGGGGGGGGGGGGGGGGGGGGGGGGGGGGGGGGGGGGGGGGGGGGGGGGGGGGGGGGGGGGGGGGGGGGGGGGGGGGGGGGGGGGGGGGGGGGGGGDGGGGGGGGGGGGGGGGGGGGGGGGGGGGGGGGGGGGGGGGGGGGFGGGGDEEGFGGGGGGGGGGGGGGGGGGGGGFFGEGGGGGGDGEFGFGCEEG?FGGCEGCECGFCGGGEGGCGGGGGDGECEGGGGDC>GGGCCG9>FF+9CFGGFFFFGGC<DGGFD4<GFFFFF@:46?*
@M03506:14:000000000-AKVR1:1:1101:15687:7244 1:N:0:44
ATGAACTCCTACGGGAGGCAGCAGCGGGGAATATTGGACAATGGGCGAAAGCCTGATCCAGCAATGCCGCGTGAGTGATGAAGGCCTTAGGGTTGTAAAGCTCTTTTGCCAGGGATGATAATGACAGTACCTGGAGAATAAGCTCCGGCTAACTCCGTGCCAGCAGCCGCGGTAATACGGAGGGAGCTAGCGTTGTTCGGAATTACTGGGCGTAAAGCGCGCGTAGGCGGCTTTGTAAGTTAGAGGTGAAAGCCCGGGGCTCAACCCCGGAACTGCCTTTAAGACTGCATCGCTTGAATCC
+
CCCCCGGGGGGGGGGGGGGGGGGGGGGGGGGGGGGECFGGGGGGGGGGGGGGGGGGGGGGGGGFGGGGGGGGGGGGGGGGGGGGGGGGGGGGGGGGGGGGGGGGGGGGGGGGGGFDEGGGGGGGGGGGGGGGGGGGGGGGGGGGGGGGGGGGGGGGEFGGGGGFGGGGGGGGEGGGGGGGGDFFDGGGGGFDFE7CFFEG@ECFGCBFCGFGGGGGGGGGGGGGGGGGGGDE=CEGG?FGFDFDFGGGCCGGGG5CEEGGD569CFDDGD*:<6F9<4C7>@F966C?DGFF)5)75F?FF
@M03506:14:000000000-AKVR1:1:1101:9230:7287 1:N:0:44
ATGAACTCCTACGGGAGGCAGCAGTAAGGAATATTGGTCAATGGGCGGAAGCCTGAACCAGCCATGCCGCGTGCAGGAAGACGGCCCTACGGGTTGTAAACTGCTTTTGCAGGGGAATAAACCCCCGGATGTATCCGGGGTTGAATGTACTCTGAGAATAAGGATCGGCTAACTCCGTGCCAGCAGCCGCGGTAATACGGAGGATCCGAGCGTTATCCGGATTTATTGGGTTTAAAGGGTGCGTAGGCGGCCTGTTAAGTCAGGGGTGAAAGACGGTAGCTTAACTATCGCAGTGCCTTTG
+
CCCCCGGGGGGGGGGGGGGGGGGGGGGGGGGGCFGGGGGGGGGGGGGGGGGGGGGGGGGGGGGGFFGGGGGGGGGGGEGGGGGGGGGGGGGGGGGGGGGGGGGGGGGGGGGGGGGFGGFGGGGGGGGGGGGGGCFF@EGGCGGGGGGGGGGGGGGGGGAFGGGGGGGDGFEGGGGGGGFE@FFGGGGECFGGGGCFFGGCGCE>8@CGDGGGGGDC9<EGG?E+<EGG+*;8C69<<?78C5CC*556*::=<GFGE**299*?*9C5*0<6>9>*9:CC*09:ABC*41)())/97494*
@M03506:14:000000000-AKVR1:1:1101:15310:7291 1:N:0:44
ATGAACTCCTACGGGAGGCAGCAGTCGAGAATTTTTCTCAATGGGGGAAACCCTGAAGGAGCGACGCCGCGTGGAGGATGAAGGTCTTCGGGTTGTAAACTCCTGTCATTTGGGAACAAGTGCCGGTACGTAACTGCTACCGGCTTGATAGTACCAGAAGAGGAAGAGACGGCTAACTCTGTGCCAGCAGCCGCGGTAATACAGAGGTCTCAAGCGTTGTTCGGATTCATTGGGCGTAAAGGGTGCGTAGGTGGCGCCGTAAGTCAGGTGTGAAATCTCGGAGCTTAACTCCGAAACTGCA
+
CCCCCGGGGGGGGGGGGGGGGGGGGGGGGGGGGGGGGGGGGGGGGGGGGGGGGGGGGGGGGGGGGGGGGGGGGGGGGGGGGFGGGGGGGGGGGGGGGGGGGGGGGGGGDFGGGGGGGGGGGGGGGGGGGGGGFGGGGGGGGGGGGGDFGGGGGGGGGGCFFGGGGGGCAF@EGDGGGGDGGGGGGGFGGGGGGE@FGGGD@EGCGGGGGGGGGGGECEGG=FG5;EGGFFGG?F5C2?DFGGCEGCEC==EGCCFGE>DG5CGGGGGCGGGFC7?7D=*>D)<E6:>?9FFBFED35/*60
@M03506:14:000000000-AKVR1:1:1101:6652:7295 1:N:0:44
ATGAACTCCTACGGGAGGCAGCAGTGGGGAATCTTGCACAATGCGCGAAAGCGTGATGCAGCAATGCCGCGTGTGGGAAGAAGGGCTTCGGCTCGTAAACCACCTTCAGTTGGGACGAAGCTGTCGACGTTAATAGCGTCGTGCAGTGACGGTACCTTCACAAGAAGCCCCGGCTAACTACGTGCCAGCAGCCGCGGTACTACGGAGGGGGCAAGCGTTGTCCGGAATCATTGTGCGTAAAGAGCGTGTAGGCGTCCTCGTAAGTCTGCGGTGAAAGTCCAAGGCTCAACCTTGGGATGTC
+
CCCCCGGGGGGGGGGGDEGGGGGGGGGGGGGGDEEFGGGGGFGGGGGGCGGGGGGGGFGGGGFGGGGGGGGGGGGDEFGDGGGGGGGGGGGGGEGGGGGGFGGGGGGFGGGGFECFGGGGGGGGC=FCFGGGGGGFGGGGGGGGGGGGGGGGGGGGGFGGG@FEF7DGGGGEDDG:FFFDFGGGGGGFGGGGGDC@:*:*0<<C*;/:8EGGEGGGDECGGGGGGDGGGGEC7+<CG**;:<9::*29;6<<0:*/:@DD=CCE<CCF7)27C3>FCF*C**/:CFF?<C@27@F576<<7
@M03506:14:000000000-AKVR1:1:1101:15234:7302 1:N:0:44
ATGAACTCCTACGGGAGGCAGCAGTGAGGAATATTGGTCAATGGACGAAAGTCTGAACCAGCAACGCCGCGTGAGGGATGAAGCATCAAGGTGCGTAAACCTCTGTTAGAAGGGACGAATAGTTCCGCTTGTATCGGGATTTGACGGTACCTTCAGCGAAAGCGCCGGCTAACTCCGTGCCAGCAGCCGCGGTAACACGGGGGGGGCTAGCGATGTCTGGTAACTTTGTGAGTACTGGGCGCGCAGGCGGAATTGGTTGTGAGTGGGTAAATGTCGTGGGTTCAGTTCGAGGCGGCCTCCT
+
CCC<A@EGGGGFGGGGGGGGG>,CCECECFGFEGEGCED<FFGGCFGF7@F<EE@CFGGFFC6CECEFFDGCFCDG@F8F@A<FC5F<:<CFE@=?FFC<EEFFGGGA@,CEE@8+84FC<<F9FE=++4BB9553+>:+,CFDGG>3BFFD,@,7,C3:5F,+@>*@FC<35?:2*1@F@,,*?,<,4*<F***,5BCGDE5:CEGD*:+/*2;@+++8++++30<020+0+++0++78*:*2/17):**/*+<*0)1>5+:<9*//2*0/02**/)*)/))+0***-*)())07)7)))
@M03506:14:000000000-AKVR1:1:1101:15271:7332 1:N:0:44
ATGAACTCCTACGGGAGGCAGCAGTAGGGAATTTTCCACAATGGGCGAAAGCCTGATGGAGCAACGCCGCGTGAGGGATGAAGGTTTTCGGATCGTAAACCTCTTTGGAGCGGGAAGAACGGCGTTTGGGTGAACAATCCAGACGCGTGACGGTACCGCTAGAACAAGACACGGCTAACTCTGTGCCAGCAGCCGCGGTAATACAGGGGTGTCTAACGTTGTCCGGAATTATTGGGCGTAAAGGGCGCGTAGGCGGCCGGGTAAGTGAGATGCGAAAGCTCTGGGCTCAACCCAGGAATTG
+
CCCCCGGGGGGGGGGGGGGGGGGGGGGGGGGGGGGGGGGGGGGGGGGGGGGGGGGGGGGGGGGGGGGGGGGGGFFGGGGGGGGGGGGGGGGGGGGGGGGGGGGGGGGGGGGGGGGGGGGGGGGGGGGGGDGDGGGGGGGGGGGGGGGGGEFGGFEFFGGDGGGGGGGGGGGGGGGGGGGGGGFGGGGGGGGGGGGGGGGEGFGGGGGGGGGGGFGGGGC68EFCEGD5EDFFEGGFFGDCEGGGGCC<EEEEGFCDEBDGGCCGGC9:E=A7*11C3)*20**3::5>2F<7D3>F>F697
@M03506:14:000000000-AKVR1:1:1101:16035:7345 1:N:0:44
ATGAACTCCTACGGGAGGCAGCAGTGGGGAATCTTGCGCAATGGCCTAACGGCTGACGCAGCGACGTCGCGTGTGGGATGAAGCTCTTCGGAGTGTAAACCACTGTTGCCCGGGACGAACAGCTCGATTAATCGAGCCTGACGGTACCGGGTGAGGAAGCACCGGCTAACTCCGTGCCAGCAGCCGCGGTAATACGGGGGGTGCGAGCGTTGTCCGGAATCACTGGGCGTAAAGGGCGCGTAGGTGGTTTGATAAGGGTGTGGTGACAGTCCGGGGCTCAACCCCGGATCTGCCGTGCCGA
+
CCCCCGGGGGGGGGGGGGGGGGGGGGGGGGGGGGGFGGGGGGGGGGGGGGGGGGGGGGGGGGGGGGFGGGGGGGGGGGGGGGGGGGGGGGGFEGGGGGGGGFGGGGGGGGGGGGGGGGGGDGGDGDGFGGGGGGGFEGFFFGGGGGDGGGGFECFGFGGGGDGEFEGGGGGGGGFF@F?CFGGGGEGGGGGDFFFGGGGGGGGDGCEEE>E8EGGEEGEGC9<9CGGGG5C*AFGGGCDE:CED7<C9;:ECFC+>F>*/:73*:>+:CDGFGGGDC5>DGF>GGDG)8DF4@?B))08>)
@M03506:14:000000000-AKVR1:1:1101:21328:7387 1:N:0:44
ATGAACTCCTACGGGAGGCAGCAGTGGGGAATTTTGCGCAATGGGCGGAAGCCTGACGCAGTAACGCCGCGTGGAGGATGAAGGCCTTCGGGTTGTAAACTCCTGTCAGAAGGAACGACGGGGAAATGGTGATAAGCCTCTTCCTCCAGACGGTACCTTCAAAGGAAGCCCCGGCTAATTCCGTGCCAGCAGCCGCGGTAATACGGAAGGGGCAAGCGGTGTTCGGAATTATGTGGCGTTAAGGGCGCGGAGTGGGTGCGGTAATTCACCTGTGGAATCTCCGGTCTGAATCCGGAGCGTG
+
9CCCCGGGFGGGGGGGGEDEGGGFGGGGGEGGGGG9FGGC@F9EFDFCFG7FF8EAFEGGGEGGGGFGDGGGGGFFFCCGGFFFCGGGGGGGFGGCCGGGGCGGGGGGGGCFG8DC@FGFDGEFGGGGFGGGGGAGGGGGGGGG9FD7FFFDEGGGGEBF:FCFEC:FCFGGBEE=C,CFG:7CFCEGCF@BF@8788E*;<EFCC*;CEGGCE8EGG*;C8*+8:?5*+0:++<+******0+2*:/:**/**/*/)97=*71+*+:9:0<>9*0**00:7>**)*))2*)))))7)).)
@M03506:14:000000000-AKVR1:1:1101:23077:7409 1:N:0:44
ATGAACTCCTACGGGAGGCAGCAGTGGGGAATATTGGACAATGGGCGAAAGCCTGATTCAGCAATGCCGCGTGAGTGATGAAGGCCTTAGGGTTGTAAAGCTCTTTTACCCGGGATGATAATGACAGTACCGGGAGAATAAGCTCCGGCTAACTCCGTGACAGCAGCCGCGGTAATAAGGAGGGAGCTAGCGTTGTTCGGAATTAATGGGCGTAAAGCACACGTAGGCCGCGACTTAAGGCAGCGGTGAAAGCCGGGGGCCCAACCCCGGTATAGCATTTGAAACTAGATCGATTGAATCC
+
<CCCCGD-@;FF@6FCEGDEFFGGGGGFG7FFCFFEE<FCGGCEDCE7+CCFFECE9,@EGFEE9<,E@@B@@FFFF99C9,C,,CEC9FF?CFGGG9F9<C=<F@?,B,,@:BCEC8EFGFGCGGGA?F,?>FEG@,EFD,C<DF+3++8=393@F=++>F<@@C,><C733**;,,>:,,51*4=,,@@C=*=F8B7BC81B<+;+?C>C*:1*5>+03*/22**2+18***2;C+7+26=555AD5+:EF**1:55)27*:21/*:C/)/0*<*77:*99C<*:*4>*(7775**1*)
@M03506:14:000000000-AKVR1:1:1101:7656:7414 1:N:0:44
ATGAACTCCTACGGGAGGCAGCAGTGGGGAATATTGCACAATGGGCGGAAGCCTGATGCAGCGACGCCGCGTGAGGGATGACGGCCTTCGGGTTGTAAACCTCTTTCAGCAGGGAAGAAGCAAGAGTGACGGTACCTGCAGAAGAAGCACCGGCTAACTACGTGCCAGCAGCCGCCGGAATACGTAGGGTGCGTGAGTTGTCCGGAATTATTGGGCGTAAAGAGCCCGTAGCGGGCATGTCGCGTCGGCGGGGAAAGCACGGGGCTTGACCCCGGGTCTGCCTTCGCTACGGGCAGGCTAG
+
CCCCCGGGGGGGGGGGGGGGGGGGGGGGGCGGGGGGG,EFGGGGGGG7FGGGGGGGFGGGGG7FGGGGGGGGEGGCGGGGG<FGCEGGGGG7F:CFEF9,BFGG,E,?F,EFFGGAGGGG8B,BB>3C9==>+@+E<>,><=>FGGG7,D,**@:>D@,;,*5,1>3C*,64,1<*4****7,17FF7*+1<F*1*1++30<+;8***+<++2C*/:C*;8F7*;**//*8*****/290<*AEGEGG**125*:/25**/:9E=)*)*2+757)*/)29F**3+.*0(1>27))873>))
@M03506:14:000000000-AKVR1:1:1101:16021:7414 1:N:0:44
ATGAACTCCTACGGGAGGCAGCAGTGGGGAATTTTGCGCAATGGGGGAAACCCTGACGCAGCAACGCCGCGTGGAGGATGAAGTCCCTTGGGACGTAAACTCCTTTCGACCCGGACGATAATGACGGTACGGGTGGAAGAAGCCCCGGCTAACTTCGTGCCAGCAGCCGCGGTAATACGAGGGGGGCAAGCGTTGTTCGGAATTATTGGGCGTAAAGGGCGCGTAGGCGGTGCGGTAAGTCACCTGTGAAATCTCCGGGCGTAACTCGGAGCCTGCAGGCGAAACTGCCGTGCTTGGGTGG
+
CCCCCGGGGGGGGGGGGGGGGGGGGGGGGGGGGGGGGGGGGGGGGGGGGGGGGGGGGGGGGGGGGGGGGGGGGGGGGGGGGGGGGGGGGGGGGGGGGGGGGGGGGGGGGGGGGGGGGGGGGGGGGGGGGGGGGGGGGGGGGFGGGGGGGGDGGGGGGGGGGGGGGGGGGGGGGGGGGGGGGGGGGGGGGGGGGGEEGGGGE>FCGGGGGGGGGG>CGGGGGGGEGGGGGGGGEEG=CEGGGGGGGGGGGGGFGFGGGFG:*:95EFGDE5E;DDGGGFFGG)<CGFGFBGF>FFFFE4.5)
@M03506:14:000000000-AKVR1:1:1101:11351:7422 1:N:0:44
ATGAACTCCTACGGGAGGCAGCAGTGGGGAATATTGCGCAATGGCCGAAAGGCTGACGCAGCGACACCGCGTGTGGGATGACGGCCCTCGGGTTGTAAACCACTGTCGGGAGGGACGAATACAGGGCCTCGAATAGGGGACCCTGGGTGACGGTACCTCCAAAGGAAGCACCGGCTAACTCCGTGCCAGCAACCGCGGTAATACGGAGGGCGCGAGCGTTGTCCGGAATCACTGGGCGTAAAGGGCGCGTGGGCGGGTCGTTAAGTTGCTGGTGAAATCCCGGGGCGCAACACCGGGGCTG
+
CCCCCGGGGGGGGGGGGGGGDGGGGGGGGGGGGGGFGGGGGGGGGGGGGGGGGGGGGGGGGGGGGGGGGGGGGFGGGGGGGGGGGGGGGGGGGGGGGGGGGGGGGGGGGGGGGGGGGGGGGGGGGGDGGGGGGGGGGGGGGGGGGGGGGGGGGGGGGGGFGGGGGGDFFGGGGGGDGGGGGGGGGGGGGGGGGGEGGGE8CGGGGGGGGGGGGGDEEGEEEGGFEE*CFGGGDFGGFECE=FFGGDEGG7=GGFEG*771/:92<:?FECFFGF7CG*09CBBG5>)5(/51:5<DDD:35
@M03506:14:000000000-AKVR1:1:1101:7158:7439 1:N:0:44
ATGAACTCCTACGGGAGGCAGCAGTGGGGAATCTTGCGCAATGGCCTAACGGCTGACGCAGCGACGCCGCGTGTGGGATGAAGCTCTTCGGAGTGTAAACCACTGTTGCCCGGGGCGAACAGCTTGATTAGTCGAGCCTGACGGTACCGGGTGAGGAAGCACCGGCTAACTCCGTGCCAGCAGCCGCGGTAATACGGGGGGTGCGAGCGTTGTCCGGAATCACTGGGCGTAAAGGGCGCGTAGGTGGTTTGATAAGGGTGTGGTGAAAGTCCGGGGCTCAACCCCGGATCTGCCGTGCCGG
+
CCCCCGGGGGGGGGGGGGGGGGGGGGGGGGGGGGGGGGGGGGGGGGGGGGGGGGGGGGGGGGGGGGGGGGGGGCGGGGGGGGGGGGGGGGGGGGGGGGGGGGGGGGGGGGGGGGGGGCFGGGGGGGGGGGGGGGGGGGGGGGGGGGGGGGGGGGGGGGGGGGGGGGGGGGGGGGGCFGGGGFGGGGGGGEDGGGFGGGGGGEGGGDGEGGCCEEGGGGEGGGF7@FG888=5@GGGGGDG2:CG<FG38*:0C++:FF071A<*:7<>G>EFGGGGD>5DFFF=*<GB(96>B?DEE@53)
@M03506:14:000000000-AKVR1:1:1101:14463:7446 1:N:0:44
ATGAACTCCTACGGGAGGCAGCAGTCGGGAATTTTGCGCAATGGGCGAAAGCCTGACGCAGCAACGCCGCGTGAGGGATGACGGCCTTCGGGTTGTAAACCTCTTTTATCAGGGAAGATAATGACGGTACCTGATGAATAAGTCACGGCTAACTACGTGCCAGCAGCCGCGGTAAGACGTAGGAGGCGAGCGTTGTCCGGATTCATTGGGCGTAAAGAGCACGCAGGCGGTTTGGCAAGTCGGATGGGAAAACCCGGAGCTCAACTCCGGACCTGCATCCGAAACTGCCCGACTAGAGGTG
+
CCCCCGGGGGGGGGGGGGGGGGGGGGGGGGGGGGGGGGGGGGGGGGGGGGGGGGGGGGGGGGGGGGGGGGGGGGGGGGGGGGGGGGGGGGGGGGGGGGGGGGGGGGGGGGGGGGGGGGGGGGGGGGGGGGGGGGGGGGGGGGGGGGGGGGGFGGGGGGGGGGGGGGGGGGGGGGGGGGGGGGGGGGGGGGGGGGGCFGGG:CGGGGFCFGGGDECFGGFGGFGGEGGGGECEGGGCFCFCE755:5**2?FFGCGGGFGGFFGGFFF<ADCDDGFG*9:CC)75=FDF1DEF:3:?*97?.
@M03506:14:000000000-AKVR1:1:1101:10015:7469 1:N:0:44
ATGAACTCCTACGGGAGGCAGCAGTGGGGAATCTTGCGCAATGGCCTAACGGCTGACGCAGCGACGCCGCGTGTGGGATGAAGCCCTTCGGAGTGTAAACCACTGTTAACGGTGAAGAACAGCTCGATTAGTCGAGCACGACGGTACCGGGTGAGGAAGCAACGGCTAACTCCGTTCCAGCAGCCGCGGTAATACGGGGGGTGCGCGCGGTGTCCGGCATCACTGGGCGTAACGGGCGCGTGGGGGGGTTGATCAGGGGGTGGAGAACGGCCGGGGCTTCACCCCGGGTCATCTGTGCCCC
+
CCCCCGGGGGGGGGGGGGGGGGGGGGGGGGGG<FGG9+@FGGGG@F6FG8F+FGGG86CFGG:F@CGGGGGGG+D+FFGGGGG8,D8F?FG++BFGGGG,EAFF,FE,,C+C+BF,CFB<FA,5BF+BDFB883CF@+:3@<33@C<,*5511*@:,>FG<,,4*4*13?,2241,+?2<,+=+*=FE7***<30**2:E/*/*****:*2C?+0*?*1/<++20;FGG*/8*:5*:*)12*7C*>E3:*:+*<+9<>)):5C*****2*2)5/7*77*2**/*:;C3(/)-1/*11*1))
@M03506:14:000000000-AKVR1:1:1101:28313:7488 1:N:0:44
ATGAACTCCTACGGGAGGCAGCAGTCGAGAATTTTTGACAATGGGGGAAACCCTGATCGAGCGACGCCGCGTGGAGGATGAAGGTCTTCGGATTGTAAACTCCTGTCATTTGTGAACAAGGTGCACCGGTTAACTGCCGGAGTATTGATAGTACCAGAAGAGGAAGAGACGGCTAACTCTGTGCCAGCAGCCGCGGTAATACAGAGGTCTCAAGCGGTGTGCGGATTCATGTGGCGTAAAGGGTGCGTAGGCGTCGAGGTCGGTCGGTGGTGTAGTCTCTGAGTGTAACTTCGAAAATGCA
+
CCCCCGFGGGGGGGGGDGGEGGGFGGGFCFCFFGGG>FGGCFGGGED7BEGGGD@8,CFGGGG7FGD+:F@=FGEGGGGFGFGAAE?9EDFEGEG<FCFGGDGAF<EEF<F<,EDFCFGGEF,DFGGGGFGGFGDAD@@CCG+,::@C=FGGC@ACF7<,,7DFDF,,:B@*>@::>F,,2@FC@FGFGGGC@F*=*18CC?>C:C8++4>+9?9;*3*C*<:8/**00+0+2+:CE8CGCEC6*5C>855?5**)*0)*2*/*2):)*)27*2*3****210++1066**.73))8****
@M03506:14:000000000-AKVR1:1:1101:5435:7509 1:N:0:44
ATGAACTCCTACGGGAGGCAGCAGTCGGGAATTTTGGGCAATGGGCGAAAGCCTGACCCAGCAACGCCGCGTGAAGGATGAAATCCCTCGGGATGTAAACTTCGCAAGAACGGGAAGAATTAGTGGAAGTTAATACCTTCCATGATGACGGTACCGTTTGTAAGCTCCGGCTAACTCCGTGCCAGCAGCCGCGGTAATACGGGGGGAGCAAGCGTTGTTCGGATTTACTGGGCGTAAAGGGCGCGTAGGCGGCCTCCGCAAGTCAGTTGTGAAATCTCCGAGCTTAACTCGGAAAGGTCAA
+
CCCCCGGGGGGGGGGGGGGGGGGGGGGGGGGGGGGGGGGGGGGGGGGGGGGGGGGGGGGGGGGGGGGGGGGGGGGGGGGGGGGGGGGGGGGGGGGGGGGGGGGGGGGGGGGGGGGDGGGGGGGGGGGGGGGGGGGGGGGGGGGGGGGGGGGGGGGGGGGGGGGGGGGGGGGGGGGDFGDGGGGGGGGGGGGGGGG7EFGGGGGGGGGGGGFFGGG>CEGGGGGEGFGGGGGGGGEE5=FGCEEGGGEGGGGGGGDFFEDDCECFFGCCF7CFGFGFDFGGGFEGG?CFFDDB3>B::@F??
@M03506:14:000000000-AKVR1:1:1101:4433:7511 1:N:0:44
ATGAACTCCTACGGGAGGCAGCAGTGGGGAACTTTTCGCAATGGGGGCAACCCTGACGAAGCAACGCCGCGTGGGTGATGAGGTATTTCGGTACGTAAAACCCTTTCGACGGGGACGAAACCGCAAGGTTGACGGTACCCGTAGAAGAAGCCCCGGCTAACTCCGTGCCAGCAGCCGCGGTAATACGGGGGGGGCAAGCGTTGTTCGGAATTACTGGGCGTAAAGGGCGCGTAGGCGGTTTGCTAAGTTGGAGGTGAAAACTCTGGGCTTAACCCAGAGCCTGCATCCAAAACTGGCTAAA
+
CCCCCGGGGGGFGGGGGCFEGGGGGGCEFGGGGAGFGEGFGDGGGGGGGGFFBCFEFFEEEFGGGGGEGGGGDGEGGGDGGGGGGDCFFFFGGDEDDFGGGFEGGGGDFGGGDGGEEGDG:<FFEFGFFFCCFCCGGCEGGGGECF@FF7FF1C<:E<F:F@FCG1=<<F?FGGDFFGEGGDG9EFEGGDGG5EGDFFFG>CCE59EGCGCEC+++<CEGGG*@EC5/5:CC*CG?5E7?EG77:9<><+<6**2*:*>*2AFFFG**:*2/:09*>5C*2.)/:*:93FF:8)*)0)*0*
@M03506:14:000000000-AKVR1:1:1101:17158:7558 1:N:0:44
ATGAACTCCTACGGGAGGCAGCAGTGGGGAATCTTGCGCAATGGCCTAACGGCTGACGCAGCGACGCCGCGTGTGGGATGAAGCTCTTCGGAGTGTAAACCACTGTTGCCCGGGACGAATAGCTCGATTAATCGAGCCTGACAGTACCGGGTGAGGAAGCACCGGCTAACTCCGTGCCAGCAGCCGCGGTAATACGGGGGGGGCAAGCGTCGTTCGGAATTACTGGGCGTAAAGGGCTCGTAGGCGGCCAACTAAGTCCGACGCGCAATCCCCCAGCTTAACCGGGGAACTGCGTCTGATC
+
CCCCCGGGGGGGGGGGGGGGGGGGGGGFGGGGGGGCGGGGGFGGGGGFEGGGGGGGGDGGGGGGGGGGGGGGGGGGEFGGGFGGFGGGGFGDEGGGGGGGGGGGGGFFGGGGCGGDGGG@DFGEEBCGGGFFGFG7FFGGGF9@FG9CF<@<ECBFFC7BFGGFCEFCCGGGGGGCFCFEG:BFGCFCEC5?FE?8EEG5CEGGGFGFGG*:?8FEC5A*<3<+<<ECG>*2*<CDE8**1:*A95:)?=5CFC<*<9**1*95*)*1:D:)*9C**/***1**2)1)-5),*.).55*1*
@M03506:14:000000000-AKVR1:1:1101:9024:7561 1:N:0:44
ATGAACTCCTACGGGAGGCAGCAGTGGGGAATATTGGACAATGGGCGCAAGCCTGATCCAGCCATGCCGCGTGGGTGATGAAGGCCCTAGGGTTGTAAAGCCCTTTCGGCGGGGAAGATAATGACGGTACCCGCAGAAGAAGCCCCGGCTAACTTCGTGCCAGCAGCCGCGGTAATACGAAGGGGGCTAGCGTTGCTCGGAATCACTGGGCGTAAAGCGCACGTAGGCGGGTTCTTAAGTCAGGGGTGAAATCCTGGAGCTCAACTCCAGAACTGCCCTTGATACTGAGAATCTTGAGTCC
+
CCCCCGGGGGGGGGGGGGGGGGGGGGGGGGGG@FGGGGGGGGGGGGGGGGGGGGGGGGGGGGGGGGGGGGGGGGGGGGGGGGGGGGGGGGGGGGGGGGGGGGGGGGGGGGGGGGGGGFGGGGGGGGGGGGGGGGGGGGGGGGGFGFGGGGGGGGGGGGGGGGGGGGGGGGGGGGGFGGGCFDGGDGGGGGGGGGGGGGGGGDGGGGGGGGGGGGGFGGGGGGGGCCEFGGGGG5CF?:>CGGGGGD57*<9C7CCFG@GGCC4FGGGFGGF@GGG?FFG55=6<C@DF5C42@*9B7FFFF
@M03506:14:000000000-AKVR1:1:1101:8913:7566 1:N:0:44
ATGAACTCCTACGGGAGGCAGCAGTGGGGAATTGTTCGCAATGGGCGCAAGCCTGACGACGCAACGCCGCGTGGAGGATGAAGGTCTTCGGATTGTAAACTCCTGTTGCCCGGGACGAAACGCTTCGACCTAACACGTCGAGGTTTGACGGTACCGGGTGAGGAAGCCCCGGCTAACTCTGTGCCAGCAGCCGCGGTAATACAGAGGGGGCAAGCGTTGTTCGGAATTACTGGGCGTAAAGGGCGCGTAGGCGGCCTTCTAAGTCGAACGTGAAATCCCCGGGCTCAACCCGGGAACTGCG
+
CCCCCGGGGGGGGGGGGGGGGGGGGGGGGGCGGGGGGGGGGGGGGGGGGGGGGGGGGGGGGGGGGGGGGGGGGGGGGGGGGGGGGGGGGGGGGGGGGGGGGGGGGGGGGGFGGGGGGDGGGGGGGGGGGGGGGGGGGGGGGGGGGGGGGGGGGEGGGGGGFGGGGGGGGGGGGG@FGFGGGGGGGFGGGGGGGGGGGGGFGGGFGGGGGGGDGGGG?EGGCGGGGGGG?CFGGGGGDEGFGFGGGGGCECEGGGGGG4FF?CFFGGCGGGE>4C7FC6CGGFFG57CFB9>BF>>BF?FF:
@M03506:14:000000000-AKVR1:1:1101:24662:7568 1:N:0:44
ATGAACTCCTACGGGAGGCAGCAGTGGGGAATCTTGCGCAATGGCCTAACGGCTGACGCAGCGACGCCGCGTGTGGGATGAAGCTCTTCGGATCGTAAAGCACTTTCGACCGGGACGAACACCCCCTGGCTAACATCCAGGGGCCTGACGGTACCGGGAGAAGAAGCACCGGCTAACTCTGTGCCAGCAGCCGCGGTAATACAGAGGGTGCAAGCGTTGTTCGGAATTATTGGGCGTAAAGCGCGTGTAGGCGGCTTTGCAAGTAGGGTGTGAAATCCCTCAGCTTAACTGAGGAAGTGCG
+
CCCCCGGGGGGGGEGGGGGGGGGGGGGGGGGGGGGFGGGGGGGGGGFEFGGGGGGGGDGGGGEDGGGGGGGGGFGGGFGGGCGC<FGFGGG@FGGGGGG9FGGFFGGE?7FGCFGGGGGGGGG:EFGCGGGDFGGGGGFE8@ECF7C7FCE<FGGGCF7FFCFGGFFFCGGGG7FCFCGDFG9CE9:AFCDC>CCEE*A<@FFF?F@5CEGFGCEE;EECF<ECC*1+<CFDCCG55C9CCFGDG57189?6C**9*/**+3::+*2/:C:5F*7+:)227)969*:64**./;447?66.
@M03506:14:000000000-AKVR1:1:1101:6938:7578 1:N:0:44
ATGAACTCCTACGGGAGGCAGCAGTGGGGAATTGTTCGCAATGGGCGCAAGCCTGACGACGCAACGCCGCGTGGAGGATGAAGGTCTTCGGATTGTAAACTCCTGTTGCCCGGGACGAAACGCTTCGACCTAACACGTCGAGGTTTGACGGTACCGGGTGAGGAAGCCCCGGCTAACTCTGTGCCAGCAGCCGCGGTAATACAGAGGGGGCAAGCGTTGTTCGGAATTACTGGGCGTAAAGGGCGCGTAGGCGGCCTTCTAAGTCGAACGTGAAGTCCCCGGGCTCAACCCGGGAACTGCG
+
CCCCCGGGGGGGGGGGGGGGGGGGGGGGGGGGGGGGGGGGGGGGGGGGGGGGGGGGGGGGGGGGGGGGGGGGGGDGGFGGGGGGGGGGGGGGGGGGGGGGGGGGGGGGGGGGGGGGGGGGGGGGGGGGGGGGGGGGGGGGGGGGGGGGGGGGGGGGGGGGGGGGGGGGGGGGGGGGGGGGGGGGGGGGGGGGDDGGECGGGGFC?FGGGGGECFGD/;CGGGGGGC:FDGGGGGGGGCDFGFGGGGGGGGGGGGG38<CF?CGGCDEGGGGFCGGGD?<FD@DG*8FF?GFFEFB3@@?4>
@M03506:14:000000000-AKVR1:1:1101:9818:7584 1:N:0:44
ATGAACTCCTACGGGAGGCAGCAGTGGGGAATTGTTCGCAATGGGCGCAAGCCTGACGACGCAACGCCGCGTGGAGGATGAAGGTCTTCGGATTGTAAACTCCTGTTGCCCGGGACGAAAAGCTTCGACCTAATACGTCGAAGTCTGACGGTACCGGGTGAGGAAGCCCCGGCTAACTCTGTGCCAGCAGCCGCGGTAATACAGAGGGGGCAAGCGTTGTTCGGAATTACTGGGCGTAAAGAGCGCGCAGGCGGTCGTGCAAGTCGCGTGTGAAAGCCCCCGGCTCAACTGGGGAGGGTCA
+
CCCCCGGGGGGGGGGGGGGGGGGGGGGGGGGGGGGGGGGGGGFGGGGGGGGGGGGGGGGGGGGGGGGGGGGGGGGGGGGGGGGFGGGGGGGGGGGGGGGGGGGGGGGGGGGGGGGGGGGGGGGGGGGGGGGGGGGGGGGGGGGGGGGGGDGGGGGGGGGGGGGGGFGFGGGGGGGGGGGGGGFF9CGGGGGGGGGGGGGGGGGGGGGGGGGGGGGGG5EGGGGGGGGFGGG?F*AEGEDGGGGGEEGGGGGGGGCDEBDDGGC9?C5DGGG)*2:E4)*99>DD109?7CF?F:5>BEF:)
@M03506:14:000000000-AKVR1:1:1101:5770:7597 1:N:0:44
ATGAACTCCTACGGGAGGCAGCAGTGGGGAATCTTGCGCAATGGGCGAAAGCCTGGCGCAGCGACGCCGCGTGGGGGAAGAAGGCCTTCGGGTTGTAAACCTCTTTCAGCAGGGACGAAGCCACTCGGGTTAATAGCCCAGAGGGTGACGGTACCTGCAGAAGAAGCCCCGGCTAACTACGTGCCAGCAGCCGCGGTAATACGTAGGGGGCAAGCGTTGTCCGGATTTATTGGGCGTAAAGAGCGTGCGCAGGCGGTTTTGTAAGCCAGATGTGAAATCCCCGGGCTTAACCTGGGAATGG
+
CCCCCGGGGGGGGGGGGGGGGGGGGGGGGGGGGGGGGGGGGGGGGGGGGGGGGGGGGGGGGGGGGGGGGGGGGGGGGGGGGGGGGGGGGGGGGGGGGGGGGGGGGGGGGGGGGGGGGGGGFGGGGGGGGGGGGGGGGGGGGGGGGGGGGGGGGGGGGGGGGGGGGGGGGGGGGGGGGGGGGGGGGGGGGGGGGGGGGGGGGGG?GGGGGGDGGGGG5;ECFEGG>ECDGGGGGGGGEECCGFGFGGGGGEGGGGGDEBDFGGGGGGGG=C?7:CGGGFDG:@BGGF<58F4<4@754;5?F
@M03506:14:000000000-AKVR1:1:1101:10339:7608 1:N:0:44
ATGAACTCCTACGGGAGGCAGCAGTCGAGAATTTTTCTCAATGGGGGAAACCCTGAAGGAGCGACGCCGCGTGGAGGATGAAGGTCTTCGGGTTGTAAACTCCTGTCATTTGAGAACAAGTGCCGGTACGTAACTGCTACCGGCTTGATAGTATCAGAAGAGGAAGAGACGGCTAACTCTGTGCCAGCAGCCGCGGTAATACAGAGGTCTCAAGCGTTGTTCGGATTCATTGGGCGTAAAGGGTGCGTAGGTGGCGTCGTAAGTCGGGTGTGAAATTTCGGAGCTTAACTCCGAGACTGCA
+
CCCCCGGGGGGGGGDGGGGGGGGGGGGGGGGGGGGGGGGGGGGGGGGGGGGGGGGEGGGGGGGGGGGGGGGGGGGGGGGGGGGGFGGGGGGGGGGGGGGGGGGGGGGGGGGGGGGGGGFFGGFGGEGGGGGGGGGGGGGFGDGGGGGGGGGGGGGGGGGGGGGGGGGGGGGGGG7FGGGGGGGGFGGGGGGGGGEDEG>FGGGF,BGGGGGGFFGEECEECFGDEGGGGGGGGGGD5:D5??EFGD=DECEAFGGGG:CGCAFFDDEGGGGF=C7A0=FGGEDC66F=)*9))))07=FF7
@M03506:14:000000000-AKVR1:1:1101:5346:7614 1:N:0:44
ATGAACTCCTACGGGAGGCAGCAGTGGGGAATTGTTCGCAATGGGCGCAAGCCTGACGACGCAACGCCGCGTGGAGGACGAAGATCTTCGGGTCGTAAACTCCTGTCGAGTGGGAAGAATGGTTCGGGGGTGAATACCCTTCGGAATTGACGGTACCACTAAAGGAAGCCCCGGCTAACTCCGTGCCAGCAGCCGCGGTAATACGGGGGGGGCAAGCGTTGTTCGGAATTACTGGGCGTAAAGGGCTCGTAGGCGGCCAACTAAGTCGGATGTGAAATCCCCAGGCTTAACCTGGGAACTG
+
CCCCCGGGGGGGGGGGGGGGGGGGGGGGGGGGGGGGGGGGGGGGGGGGGGGGGGGGGGGGGGGGGGGGGGGGGGGGGGGGGGGGGGGGGGGGGGGGGGGGGGGGGGGGGGGGGGGGGGGGGGFFFGGGGGGGGGGGGGGGGGGGGGGGGGGGDGGGGGGCGGGGGGGGGGGGGGGGGGGGGGGGGGFGGGGGGGGGGGGGGGGGGGGGGGGGGGGGGGEGGCFGGGGCFGGGGGGGGGGGGGGGGG6CEGGGGGGDE>DFGGDFFGGGGCEE4:FGFFG49@@EG)C?:>?7FFF>5?F)9
@M03506:14:000000000-AKVR1:1:1101:10137:7623 1:N:0:44
ATGAACTCCTACGGGAGGCAGCAGTGGGGAATATTGCACAATGGGCGAAAGCCTGATGCAGCGACGCCGCGTGAGGGATGACGGCCTTCGGGTTGTAAACCTCTTTCAGCAGGGAAGAAGCGAAAGTGACGGTACCTGCAGAAGAAGCGCCGGCTAACTACGTGCCAGCAGCCGCGGTAATACGTAGGGCGCAAGCGTTGTCCGGAATTATTGGGCGTAAAGAGCTCGTAGGCGGCTTGTCACGTCGGGTGTGAAAGCCCGGGGCTTAACCCCGGGTCTGCATTCGATACGGGCTAGCTAG
+
CCCCCGGGGGGGGGGGGGGGGGGGGGGGGGGGCGGGGGGGGGGGGGGGGGGGGGGGGGGGGGGGGGGGGGGGGGGGGGGGGGGGGGGGGGGGGGGGGGGGGGGGGGGGGGGGGGGGGGGGGGGGGGGGGGGGGGGGGGGGGGFGGGGGGGGGGGGGGGGGGGGGGGGGGGGGGGGGGGEGGGGGGGGGGGGGGGGGGEEGGGGGGGGGGGGGGGGGGGCGGGGGGGGG8EGGGGGGGGCG?EGGFFGGGGGGGGGGGF5CEEGGG3ECFFCFDDDE555<:*@GG478:D><EFFF>)6*6
@M03506:14:000000000-AKVR1:1:1101:7264:7628 1:N:0:44
ATGAACTCCTACGGGAGGCAGCAGCAAGGAATTTTCCGCAATGGGCGCAAGCCTGACGGAGCAACGCCGCGTGCGGGAGGACGCTTTTCGGAGTGTAAACCGCTTTTCTGGGGGACGAAGCTGATGACGGTACCCTGGGCAGAAGGTCCGGCTAACTACGTGCCAGCAGCCGCGGTAATACGTAGGGACCGAGCGTTGTCCGGAGTTACTGGGCGTAAAGGGCGCGCAGGCGGCTGGCCGCGTCGGGTGTGAAAGCCCGCCGCTCAACGGCGGAGCGTCCCTCGAAACGGGGCCGCTGGAG
+
CCCCCGGGGGGGGGGGGGGGGGGGGGGGGFFGGGGGGGGC+CCFGGGGGGGGGGG<FEE:BFGGGGGGGGCGDGGGGGGGGGGGGGGGGGGGGGGG985EFFGGGGGGGGGGGGCGG7+FFGGGGFGGGGG@FGGGGG>,>CFCEGGGGGGGGC:FG9FFGDGGEGGGGGGGGEGGG:CFGGGGGGE@FGG8EEGGDGEGGGG*?EGGGGGGGGDCE=5CGGCCGGGG5:CE5EGGGGGECGGGGDD58CC9F9F<C>GDGGG5:7<7*CG5)/)2/)9)1*7=/83@(9:1BD55)7555
@M03506:14:000000000-AKVR1:1:1101:5549:7632 1:N:0:44
ATGAACTCCTACGGGAGGCAGCAGTGGGGAATATTGGACAATGGGGGCAACCCTGTTCCAGCAATGCCGCGTGAGTGATGAAGGCCTTCGGGTTGTAAAGCTCTTTTGCCAGGGACGATGATGACGGTACCTGGAGAATAAGCCCCGGCTAACTTCGTGCCAGCAGCCGCGGTAATACGAAGGGAGCGTGCGTTGTTCGGAATCACTGGGCTTAAAGCGTGCGTAGGTGGATATGTAAGTCAGAAGTGAAATCCCGGGGCTTAACCCCGGAACTGCTTTTGAGACTGCATATCGGGAATTC
+
CCCCCGGGGGGGGGGGGGGGGGGGGGGGGGGGGGGGGGGGGGGGGGGGGGGGGGGGGGGGGGGGGGGGGGGGGGGGGGGGGGGGGGGDFFGGGGGGGGGGGGGGGGGGGGGGGGGGGGEGGGGGGGGGGGGGFGGGGGGGGGGGGGGGGGDGFGGGGGGGGGGGGEGGGG@FGEGGGGGFGGGGGGEEEGGF<FGEFGGG>CFFF@CGGGGGGG?FGGG=EEGGGGGFGGG?C?FGGFGGGFGG+CGGGGCFGCEGGFGGDGGGFFFDGD7;DGGGGFC6DDF5?667>GF)*)07))09*
@M03506:14:000000000-AKVR1:1:1101:12384:7656 1:N:0:44
ATGAACTCCTACGGGAGGCAGCAGTCGAGGATCTTCGGCAATGGGCGCAAGCCTGACCGAGCGACGCCGCGTGCGCGATGAAGGCCTTCGGGTTGTAAAGCGCTGTCGAGGGGGAGGAAGCCGCAAGGTTGACCTATCCCTGGAGGAAGCACGGGCTAAGTTCGTGCCAGCAGCCGCGGTAAGACGAACCGTGCGAACGTTGTTCGGAATCACTGGGCTTAAAGGGCGCGTAGGCGGGGAAGCAAGTTCGGGGTGAAATCGTTCGGCTCAACCGAACCACTGCCTCGGATACTGCTTGTCC
+
CCCCCGGGGGGGGGGGGGGGGGGGGGGGGGGGGGGGGGGGGGGGGGGGGGGGGGGGGGGDGGGGGGGGGGGGGGGGGGGGGGGGGGGGGGGGGGGGGGGGGGGGGGGGGGGGGGGGGGGGGGGGDGGGGGGGGGGGGGGGGGGGGGGGGGGGGGGGGGGGGGGGGGGGGGGGGGGGGGGGDEGGGGG8>EGCGGGGGGGGGGGGGGGCEGGGGGGGGGCF6CCFGGGGGG8CEGGGDEDECGFG6=:DGGGGG*5C0@:DGGGFGG5*:CG?<DGGG:CD<?@F+9DD1183FB***/09*
@M03506:14:000000000-AKVR1:1:1101:8616:7676 1:N:0:44
ATGAACTCCTACGGGAGGCAGCAGTGGGGAATTTTGGGCAATGGGCGAAAGCCTGACCCAGCAACGCCGCGTGAGGGAGGAAATCCTTCGGGATGTAAACCTCACAAGCAAGGGAAGAGAGCTACGGGCTGAATAATCCCGTAGTGCGACGGTACCTTGCGTAAGCCACGGCTAACTACGTGCCAGCAGCCGCGGTAATACGTAGGTGGCAAGCGTTGTTCGGGATTATTGGGCGTAAAGGGGGCGTAGGCGGTTTGGTAAGTCGGATGTGAAAGCCCGGGGCTCAACCCCGGAGGGTCAG
+
CCCCCGGGGGGCGGGGGGCCFEGGGGGGGEGDFGGGDDEGFGGGGGGGGGGGEEEGEFGFFGGGGGGGGGGGGGGGG:FGFGGGFFGGGGGGGGGGGGGGGGGGGGGGFGGGGGGGGFFEECFG?ECEDEFEGGGGGGGGGGDGFEFGCFDGGGDFGFFEEGF:FFFGGEEGBCFGFGGGFGGGDCCCF@BFE@EEECFCCE<+;C<CC669*;E*2CEG?=E*1*;CCFFFCCGE=;<FGE**/7/9EGCEG**1;)9:+<DCGG**:*+*020:081))5;5/0*).*86>B;>EE))0
@M03506:14:000000000-AKVR1:1:1101:17444:7685 1:N:0:44
ATGAACTCCTACGGGAGGCAGCAGTGGGGAATCTTGCGCAATGGGCGAAAGCCTGACGACGCAACGCCGCGTGGAGGATGAAGACCTTCGGGTCGTAAACTCCTTTCGATCGAGACGAATGGCCTCCGGGTGAACAGTCCGGAGGAGTGACGGTACCGAGAGAAGAAGCCCCGGCTAACTCCGTGCCAGCAGCCGCGGTAATACGGGGGGGGCAAGCGTTGTTCGGAATTACTGGGCGTAAAGGGCTCGTAGGCGGCCAACTAAGTCAGACGTGAAATCCCTCGGCTTAACCGGGGAACTG
+
CCCCCGGGGGGGGGGGGGGGGGGGGGGGGGGGGGGGGGGGGGGGGGGGGGGGGGGGGGGGGGGGGGGGGGGGGGGGGGGGGGFGGGGGGGGGGGGGGGFGGGGGGGGGGFGGGGGGGCBFGGGGGGGGGGGGGGGGGGGGGGGGG7:FGGGGGGGGGGGG>ECGCCGGGFGGGGGGGGGGGGBFGGGGGGGGGGGGGGGGDGFGGGCEEGDGECCFGGEEGCFGGGC5CFFCGGGFGEG5*A?FGGFG=CC5CFGG8BD:FFCFGF+7CGGFGCD=7@7767FCCB*33:8<@@EF3@FF?
@M03506:14:000000000-AKVR1:1:1101:19473:7687 1:N:0:44
ATGAACTCCTACGGGAGGCAGCAGTGAGGAATATTGCTCAATGGGGGAAACCCTGAAGCAGCAACGCCGCGTAAAGGATGAAGGCGCTTTGCGTTGTAAACTTTTGTAGTCGGGGACAAACCGGGAGTTACTACTCCCCTGATGGTACCCGAAAAGTAAGGATCGGCTAACTACGTGCCAGCAGCCGCGGTAATACGTAGGATCCGAGCGTTGTCCGGATTTACTGGGTGTAAAGGGTGCGCAGGCGGAATGGTAAGTCAGAGGTGAAATCTCGTCGCTTAACGACGAAACTGCCTTTGAT
+
CCCCCGGGGGGGGGGGGGGGGGGGGGGGGCFGFGGDFEGGGGGGGGGGGGGGGGGGGGGGGGGGGGGGGGGGGGGGGGGGGGGGGGGGGGGGGGGGGGGGGGGGGGGGGGGGGGGGGGGGGGGGGGGGGGGGGGGGFGGGGGGGGGGGGGGGGGGGGGGGGGDGGGGGGGGGGGGGDGDGGGGGGGGGEGGCGGGGGGGGGFCEGGCEEGEGDGGFGG5EECGFGGGG8E8AECEGG8<5EEGGGGGGCEFGGGGGGF7FE76C?3+>7CA=*9F5C>C5DFFGGFGE0/7)**)*1?F4*
@M03506:14:000000000-AKVR1:1:1101:9598:7692 1:N:0:44
ATGAACTCCTACGGGAGGCAGCAGTCGGGAATTTTGGGCAATGGGCGAAAGCCTGACCCAGCAACGCCGCGTGAAGGATGAAATCCCTCGGGATGTAAACTTCGCAAGAACGGGAAGAATAAGTAGGGGACAATACCCCCTATGATGACGGTACCGTTTGTAAGCTCCGGCTAACTCCGTGCCAGCAGCCGCGGTAATACGGGGGGAGCAAGCGTTGTTCGGATTTACTGGGCGTAAAGGGCGCGTAGGCGGCCAGCACAAGTCAGTTGTGAAATCTCCGAGCTTAACTCGGAAAGGTCAA
+
CCCCCGGGGGGGGGGGGGGGGGGGGGGGGEGGGGGGGGGGGGGGGGGGGGGGGGGGGGGGGGGGGGGGGGGGGGGGGGGGGGGGGGGGGGGGGGGGGGGGGGGGGGGGGGGGGGGGGGGGGGGGGFGGGGGGGGGGGGGGGGGGGGGGGGGGGGGGGGDFGGGGGFGGGGGGGGGGGGGGGGGGGGGGGGGGGGGGGGFGGGGGGGGGG5:ECEGGGC8CGDEGGGFFGGDFCEEGGGGGGEGGGCEGGFCCDGGGGFFFGGCCGGGGG:CFCFGGGFGGCDFGFFFFFGE<)<37;FFF*
@M03506:14:000000000-AKVR1:1:1101:17251:7708 1:N:0:44
ATGAACTCCTACGGGAGGCAGCAGTGGGGAATTTTGCGCAATGGGGGAAACCCTGACGCAGCAACGCCGCGTGGAGGATGAAGTCCCTTGGGACGTAAACTCCTTTCGACCCGGACGATAATGACGGTACGGGTGGAAGAAGCCCCGGCTAACTTCGTGCCAGCAGCCGCGGTAATACGAGGGGGGCAAGCGTTGTTCGGAATTATTGGGCGTAAAGGGCGCGTAGGCGGTGCGGTAAGTCACCTGTGAAATCTCCGGGCTTAACTCGGAGCCTGCAGGCGAAACTGCCGTGCTTGAGTGG
+
CCCCCGGGGGGGGGGGGGGGGGGGGGGGGGGGGGGGGGGGGGGGGGGGGGGGGGGGGGGGGGGGGGGGGGGGGGGGGGGGGGGGGGGGGGGGGGGGGGGGGGGGGGGGGGGGGGGGGGGGGGGGGGGGGGGGGGGGGGGGGGGGGGGGGGGGFGGGGF@EFGGGGGGGGGGGGGGGGGGGGDEGEEGGGGGGGEGGGGGGECG6FCCFGGGGGDG>EGDGGGGGDGGDGGEEGGG=5EG+<C9EFCCGFFFFCGFCGEGGEFGF9DCCC<EFDGGGG?C5C)>=CFG?:<)1@>=F>F@6)
@M03506:14:000000000-AKVR1:1:1101:23131:7728 1:N:0:44
ATGAACTCCTACGGGAGGCAGCAGTGGGGAATTGTTCGCAATGGGCGCAAGCCTGACGACGCAACGCCGCGTGGAGGACGAAGATCTTCGGGTCGTAAACTCCTGTCGAGCGGGAAGAACGCTTCCTGGGTGAATATCCCGGGGAATTGACGGTACCGCTAAAGGAAGCCCCGGCTAACTCCGTGCCAGCAGCCGCGGTAATACGGGGGGGGCAAGCGTTGTTCGGAATTACTGGGCGTAAAGGGCTCGTAGGCGGCCAACTAAGTCGGATGTGAAATCCCCAGGCTTAACCTGGGAACTG
+
CCCCCGGGGGGGGGGGGGGGGGGGGGGGGGGGGGGGGGGGGGGGGGGGGGGGGGGGGGGGGGGGGGGGGGGFGGGGGGGGGGGGGGGGGGGGGGGGGGGGGGGGGGGGGGGGGGGGGGGGGGGGGGGGGGGGGGGGGGGGGGGGGDGFGGGGGGGGGGGGGGGGGGGGGGGGGGGGGGGGGGGGGGFD?FGGGGGGGG5CEF?FGGGGGGGGGGGGGGGGG;EGGGEGFGGGGF?CCC3:EGGGGE**:CEFD9EDGFD7=FGGEF:75/:<DFCGF=77>@FDGF<?D>FDFFFFFFFF@
@M03506:14:000000000-AKVR1:1:1101:5132:7732 1:N:0:44
ATGAACTCCTACGGGAGGCAGCAGTCGAGAATTTTTCTCAATGGGGGAAACCCTGAAGGAGCGACGCCGCGTGGAGGATGAAGGTCTTCGGGTTGTAAACTCCTGTCATTTGGGAACAATGCGCAAATATTAACTGTATTTGCGTTGATAGTACCAGAAGAGGAAGAGACGGCTAACTCTGTGCCAGCAGCCGCGGTAATACAGAGGTCTCAAGCGTTGTTCGGATTCATTGGGCGTAAAGGGTGCGTAGGCGGCGCGGTAAGTCGGGTGTGAAATCTCGGGGCTTAACTCCGAAACTGCA
+
CCCCCGGGGGGGGGGGGGGGGGGGGGGGGGGGGGGGGGGGGGGGGGGGGGGGGGGGGGGGGGGGGGGGGGGGGGGGGGGGGGGGGGGGGGGGGGGGGGGGGGGGGGGGGGGGGGGGGGGFGGGGG7FGGGGGGGGGGGGGGGGGGGGGGGGGGGGGGFGFGGGGFGGGGGGGGGEGAFGGGGGCGGGGGGGFGGGGGGGGGGGFGGFFGCGFCFCGE5CEDG5EC8/<CEGGCF5CE*/;CF56C*>DE=EFGGGGE@GGGGFE?DEG*7:>C:C+:=CFGFFG=:>44>B)7;5>DBF?9
@M03506:14:000000000-AKVR1:1:1101:15150:7732 1:N:0:44
ATGAACTCCTACGGGAGGCAGCAGTGGGGAATTTTGCGCAATGGGGGAAACCCTGACGCAGCAACGCCGCGTGGAGGATGAAGTCCCTTGGGACGTAAACTCCTTTCGACCCGGACGATAATGACGGTACGGGTGGAAGAAGCCCCGGCTAACTTCGTGCCAGCAGCCGCGGTAATACGAGGGGGGCAAGCGTTGTTCGGAATTATTGGGCGTAAAGGGCGCGTAGGCGGTGCGGTAAGTCACCTGTGAAATCTCCGGGCTTAACTCGGAGCCTGCAGGCGAAACTGCCGTGCTTGAGTGG
+
CCCCCGGGGGGGGGGGGGGGGGGGGGGGGGGGGGGFGGGGGGGGGGGGGGGGGGGGGGGGGGGGGGGGGGGGGGGGGGGGGGGGGGGGGGGGFGGGGGFGGGGGGGGGGGGGGGGGGGGGGGGGGGGGGGGGGGGGGGGGGGGGGGGGGGGGGGCGGGGGGGGGGGGGGGGGGGGGGGGCGGGGGGGGGGGGGE>EGCEGGEDGEGEGGGGGEGCEFDEGGGGC>EDGGGCGGGGGGCDFGGCFEFFGFFG?CC?>CBGGGGGFF7CDDCE@D<FGF4FDGB>5C/?@?GFFF5BF4FFF)
@M03506:14:000000000-AKVR1:1:1101:7593:7751 1:N:0:44
ATGAACTCCTACGGGAGGCAGCAGTGGGGAATCTTGGACAATGGGGGAAACCCTGATCCAGCCATGCCGCGTGAGTGATGAAGGCCCTAGGGTCGTAAAACTCTTTCGGCGGGGACGATAATGACGGTACCCGCAGAAGGAGCTCCGGCTAACTTCGTGCCAGCAGCCGCGGTAATAAGAAGGGGCCTAGAGTTGTTCGGAATTACTGGGCGTAAAGCGCGCGCGGGCGGACCTGCAAGTCAGGGGTGGAAGCCCGGAGCCCAACACTGGAGCGGCCTTTGAGGCTTGAGGACTTGGGATG
+
CC@-BF<FGFG-BFCGGGG7;;CFCF<DECFGCEF9ACCEFFGGGDGCCGCCF@FCAFEF9,F8EF6EFGGBFEGDF,?C<9?ADFCFFCGGGFDGGGF9FGFGGGGGG7F7CFDC3+>CEEGD9<FGFEEGGCCC@,?7DB@FCFGD::F:7FCFFFF*F,<*+=<7*F:71:*CF9<0<ADEG**2**+<A9928+;88;80<@CCD5*:CE8*<+:/:EC**:*?8>*186***32C7:C6FE55*:07**/)*.1)***22*2:95:)9)1*1)>*:*8*:)*)4*527/9F).)))
@M03506:14:000000000-AKVR1:1:1101:26909:7762 1:N:0:44
ATGAACTCCTACGGGAGGCAGCAGTCGAGGATCTTTCGCAATGGGCGCAAGCCTGACGAAGCGACGCTGTGTGGACGATGAAGGCCTTTGGGTTGTAAAGTCCTCTCGCGTAAGAACAAGAGAAGTCGACGAATAATCGGCTTATTTGAGGGTACTACGTAAAGAAGCACCGGCTAACTCCGTGCCAGCATCTGCGGTAATACGGAGGGTGCAAGCATGAATCGGATTGACTGGGCGGAAAGGGCGCGTAGGTGGGACTGTAAGTCAAATGAGAAATTCCGGAGCTCATCTCCGTAGCGGC
+
CCCCCFD9DEGGDDGGGGGGGGGG@FCCEG:EGFGGGEGGG@FCED:FCFGDDECGGC7FFGGEC>F6,B<CFFGGEFGFGGCCFGA,CFCEGDFCF?B<B<F,5C,48=@>?EFGFCEEG,,B>5C>FCF:F@FGAFG+@FCG,,:,<FFEG7,@DF76@A@CDFC,?:>>>CFC7F22,**4*6;2:A,<,7B@EG88CFGFGDEGD*1:C7C*2<+<C7+2:;?=*<9<C7****)/*:5C55*9/5>=*<>3*)09E<>?E*0:E7F***2<*07*275CEFCF)*0)/.))00)7)
@M03506:14:000000000-AKVR1:1:1101:15127:7767 1:N:0:44
ATGAACTCCTACGGGAGGCAGCAGTAAGGAATATTGGTCAATGGACGCAAGTCTGAACCAGCCATGCCGCGTGAAGGATGAAGGTCCTCTGGATTGTAAACTTCTTTTATATGGGACGAAACGCCCGAATTCTTTCGGGACTGACGGTACCATAGGAATAAGCACCGGCTAATTCCGTGCCAGCAGCCGCGGTAATTCGGAGGGTGCAAGCGTTATCCGGGTTCACTGGGTTTAAAGGGTGCGGAGGGGGGTAGGGAAGGCAGTGGTGAAAACTCCGTGCTTTACTGGGGAACTGCAGTTG
+
CCCCCGGGGGGGGGGGGGGGGGGGGGGGGGGGGGGGF;EFGGGGGDG>FGG,FFGG<FFFGGGGGGGGGGGGGECAFF9F8FGGGG@GGFFCCFDF<FGFGGC,FGGGG9CAFGF=F7:FG>+6@CF+>??F<,<BF+:FC8,:A7FBBBDC,<,=3>8F3>=98,+@<+8,,,7>:@FFCFF@7DF,*><<F7*;,;CFE57*11*54<CEG1C*2<C5**31<<C+;E**1+2<:7CG55C5*C=55EC:<EF**)//*2*209+*+*3*2*2A5873***00=*04C36FFF4/6@**
@M03506:14:000000000-AKVR1:1:1101:23250:7799 1:N:0:44
ATGAACTCCTACGGGAGGCAGCAGTGGGGAATATTGCGCAATGGGCGAAAGCCTGACGCAGCGACGCCGCGTGGGTGATGAAGGCCTTCGGGTCGTAAAGCCCTGTCGGGAGGGACGAAACCTCGGCGACCTAATATGTCGTCGACTTGACGGTACCTCCGAAGGAAGCACCGGCTAACTCCGTGCCAGCAGCCGCGGTAATACGGAGGGTGCGAGCGTTGTTCGGAATCACTGGGCGTAAAGCGCGTGTAGGAGGACTTGTAAGTCTGGTGTGAAAGCCAGGGGCTTACTCCCGGAAGTG
+
CCCCCCEAEFGGDCE;@CFEEGGGGGGGGGECCFFGGGG@BFG@EFCCEEEGGGGGGGGGGEGGGGG@@FCFCGGGGGGGGGGG8FF8EDGGGG@FD,AFFFGDF8F@FGGGDCGCEGG77@F><CCC:FF*DAFCGFEGGGFG**C:CFD:BCGGGGGGE@<FGGFF7:CFCEEC5ACG::8CC8E9@CCC6@**/:CC:C?GGGGGGEEEGGC*::**128?ED*/;<CGFF8FCEG=C*0:*/:)*27?C+29*5**0<7CC7+:C4CF**:C:=7**835*7C:09*67)7758>6?
@M03506:14:000000000-AKVR1:1:1101:9233:7860 1:N:0:44
ATGAACTCCTACGGGAGGCAGCAGTGGGGAATATTGGACAATGGGCGAAAGCCTGATCCAGCAATGCCGCGTGAGTGATGAAGGCCTTAGGGTTGTAAAGCTCTTTTACCCGGGATGATAATGACAGTACCGGGAGAATAAGCCCCGGCTAACTCCGTGCCAGCAGCCGCGGTAATACGGAGGGGGCTAGCGTTGTTCGGAATTACTGGGCGTAAAGCGCACGTAGGCGGCTTTGTAAGTTAGAGGTGAAAGCCCAGGGCTCAACCCTGGAATTGCCTTTAAGACTGCATCGATTGAATAT
+
CCCCCGGGGGGGGGGGGGGGGGGGGGGGGGGGFGGGGGGGGGGGGGGGGGGGGGGGGGGGGGGGGGGGGGGGGGGGGGGGGGGGGGGGGGGGGGGGGGGGGFGGGGGGGGGGGGGGGGGGGGGGGGGGGFGGGGGGGGGFGGGGGGGGGGGFGGGGGGGGGGGGGGGGGGGGGCEGGGGGGGCFGGDGGGGGCFGGGGGGCGGGGGFGGGGGGGE@EGEGGDGFGCEFGDDCCFFGFF>FFGGGGGGGGGGG:EGGGFDDEECFCCCCGFGFCCCCGBFGCFBFGFD?>FFF)5/5?@***
@M03506:14:000000000-AKVR1:1:1101:3592:7888 1:N:0:44
ATGAACTCCTACGGGAGGCAGCAGTGGGGAATCTTGCGCAATGGGCGAAAGCCTGACGCAGCGACGCCGCGTGGGGGAGGAAGGCTTTCGGGTTGTAAACCCCTTTCAGGAAGGACGAAGCCACTCGGGTTAATAGCCCAGAGGGTGACGGTACTTCCAGAAGAAGCCCCGGCTAACTACGTGCCAGCAGCCGCGGTACTACGTAGGGGGCAAGCGTTGTCCGGATTTATTGGGCGTAAAGAGCGTGTAGGCGGTTAGGTAGGTCCGTTGTGAAAACTCGAGGCTCAACCTCGAGCCGCCG
+
CCCCCGGGGGGGGGGGGGGCFGGGGGGGGECGGGGGGGGGCFGEFGGEGGGGGGFFGGGGGGGGGGGDFGDGGGGGGEGDGGGGGGGGGGGGFGEGFGGAGGGGGGGFGAFGGDGGCFGGGGGGDGGGGG>F=FCFGFGFDF@FGGGGGCFFFFGGGGFGDCG7CFGCCFC@E:<FGG9FFGGGGGGGFFGFGGEDCC*<C@EE+;EDEG>EEGF5EGCGG0?>*;*<CF7+<*@8C**1++CCGECDFG:6CDCC/)7:+95C9459+7*)*20+*67<>3:=*7**(*),))05.)5;)
@M03506:14:000000000-AKVR1:1:1101:15226:7900 1:N:0:44
ATGAACTCCTACGGGAGGCAGCAGTGGGGAATTTTGGACAATGGGGGAAACCCTGATCCAGCCATGCCGCGTGAGTGAAGAAGGCCTTCGGGTTGTAAAGCTCTTTTGGCCGGAAAGAAAAGGCTACGGATAACACCCGTGGTCCTTGACGGTGCCGGCAGAATAAGCACCGGCTAACTACGTGCCAGCAGCCGCGGTAATACGTAGGGTGCGAGCGTTAATCGGAATTACTGGGCGTAAAGAGTGCGTAGGCGGTCCCGCAAGTCCGCTGTGAAAGCCCCGGGCTTAACCTGGGAATGGC
+
CCCCCGFGGGGGGGGGGGGGGGGGGGGGGGGGGGGGGFGGGGGGGGGCGGGGGGGGGGGGGGGGGGGGGGGGGEEGGGGGGGGGGGGGGGGGGGGGFGGGGGGGFFGGGGGGGGGGFFGFGGGGGGGGGGGGGGGGDGEGGGGGGGGGGGCFGGGDGGGGGGGGGGGGGGEGGDGGGGGGCGGGGGGGGGGGGEEEGGCEGGGG:98CCFGGG8>EGGGGGGGGG5EFGGGC@FGGGEGC:?EGFGD<A7E5CCEDCBG<*:)/<CGDCDGFGCF?DF5C<B)>EDC@FGF<>F@:)7?F5
@M03506:14:000000000-AKVR1:1:1101:23665:7935 1:N:0:44
ATGAACTCCTACGGGAGGCAGCAGTAGGGAATCTTGCGCAATGGACGAAAGTCTGACGCAGCGACGCCGCGTGCGGGATGAAGGCCTTCGGGTTGTAAACCGCTTTCAGCAGGGACGATATTGACGGTACCTGCAGAAGAAGGCCCGGCCAACTACGTGCCAGCAGCCGCGGTAATACGTAGGGGCCAAGCGTTGTCCGGATTTATTGGGCGTAAAGAGCTCGTAGGCGGTTCGGCAAGTCGAATGTGAAATCTCCACGCTCAACGTGGAGGGGTCATTCGAGACTGCCGTGACTCGAGTC
+
CCCCCGGGGGGGGGGGGGGGGGGGGGGGGGGGGGGGGGGEGGGGGGGGGGGGGFGGGGGGGGGGGGGGEGGGGGGGGGGGGGGGGGGGGGGGGGGGGGGGGGGGGGGGGGGGGGFGGDGGGGGGGGGEFGGGGGGGGGGGGFGGGGGGGGGFGGGGGGFFG?FFGGGCGGGE7::FFG@CFGGG7FGGGGGGEE8ECFGGEGCFCF?CGGFEEEGGGG8CCFGGGGGGGGGGCEGDE85+<=CF6?EG9EGFGEF:+8DGDEG6**:CE:*7)51:FBF7:B)7C=C42CBFFFF4)))1.
@M03506:14:000000000-AKVR1:1:1101:17219:7968 1:N:0:44
ATGAACTCCTACGGGAGGCAGCAGTCGGGAATTTTGGGCAATGGGCGAAAGCCTGACCCAGCAACGCCGCGTGAAGGATGAAATCCCTCGGGATGTAAACTTCGCAAGAACGGGAAGAATAAGTAGGGGACAATACCCCCTATGATTACGGTACCGTTTATAAGCTCCGGCTAACTCCGTGCCAGCAGCCGCGGTAGTACGTCGGGTGCAAGCGTTAATCGTAATTACTAGGCGTAAAGCGTGCGCAGGCGGCTTTGCAAGACAGATGTTAAATCCCCGGGCTTAACCTGGGAACTGCCTT
+
CCCCCGGGGGGGGGGGGGGGGGGGGDGGGGGG@GGGG;FGGGGGGFG+CF@FGGGG@FGGGG@FGGGGGGGGG7<EFG<FGF9<FG<FGGGG7CGGGGGG9?FB:=7B4FGGG74FFGG9,5EF,,CFG:CFGGGGGG73:BFG,<,,8@CDF:FC*>,*7@FGFA<F**>11,6;,@7*1*1,7CBFG7<F:F8**?;9***=*8;C:8+9@5*8**<C8****+09C+++*:;***20*21/7//9/1>ECE*9:60*0:4<6*+:0*+****220)1)))2+1**.*.,)00?6*.6/
@M03506:14:000000000-AKVR1:1:1101:7755:7970 1:N:0:44
ATGAACTCCTACGGGAGGCAGCAGTGGGGAATCTTGCGCAATGGCCTAACGGCTGACGCAGCGGCGCCGCGTGTGGGATGAAGCTCTTCGGAGTGTAAACCACTGTTGCCCGGGACGAACAGCTCGATTAATCGAGCCTGACGGTACCGGGTGAGGAAGCACCGGCTAACTCCGTGCCAGCAGCCGCGGTAATACGGGGGGTGCGAGCGTTGTCCGGAATCACTGGGCGTAAAGGGCGCGTAGGTGGTTTGATAAGGGTGTGGGGAAAGTTCGGGGCTCAACCCCGGATCTGCCGTGCCGA
+
CCCCCGGGGGGGGGGGGGGGGGGGGGGGGGGGGGGGGGGGGGGGGGGGGGGGGGGGGGGGGGGGGGGGGGGGGGFGGFGGGGGGGGGGGGGGGGGGGGGGGGGGGGGFGGGGGGDGCGGGGGGCCEGGGGFGGFFFGGGFFGG>FFGFGGG:CFGGFGFFGGGGGGEGCCGGGGC*=<:FGFGGGGDCEGCGGGGGGGGGGGGGGEECEG8?EG788:EGEGFGGGGGGEE5@FGGGEDE5CCE?GF>ECE+09+2C>CC*:55*/:<E*+9C5C55>CFF?FEEFD3(76<F4577>FF)
@M03506:14:000000000-AKVR1:1:1101:13364:7998 1:N:0:44
ATGAACTCCTACGGGAGGCAGCAGTGGGGAATCTTGCGCAATGGGCGAAAGCCTGACGCAGCGACGCCGCGTGAGGGAAGAAGGCCTTCGGGTTGTAAACCTCTTTCAGGAGGGACGAAGCCACTCGGGTTAATAGCCCAGAGGGTGACGGTACCTCCAGAGGAAGCCCCGGCTAACTACGTGCCAGCAGCCGCGGTAATACGTAGGGGGCAAGCGTTGTCCGGATTTATTGGGCGTAAAGAGCGTGTAGGCGGCCAGGTAGGTCTGCTGTGAAAACTCGAGGCTTAACCTCGAGCTGTCG
+
CCCCCGGGGGGGGGGGGGGGGGGGGGGGGGGGGGGGGGGGGGGGGGGGGGGGGGGGGGGGGGGGGGGGGGGGGGGGGGGGGGGGGGGGGGGGGGGGGGGGGGGGGGGCFGGGGGGGGGCFGGGGDGGGGGEGGGGGGGGGGGGGGGGGGGGGGGGGGFGGGGGCFGGGGGGGGGDFGGGGGFGGGGGGGGGGCFGGGGCEDGGFGGGGDGGGCGGGCEEE?CCGE>*0<C@FGGCE7ECFGCCGGCEDGGGGGG=DEFGFGGGFGGG79DGFFG7CF4=DC55EC4*94C*35>E>D?=?>
@M03506:14:000000000-AKVR1:1:1101:27357:8010 1:N:0:44
ATGAACTCCTACGGGAGGCAGCAGTCGAGAATTTTTCTCAATGGGGGCAACCCTGAAGGAGCGACGCCGCGTGGAGGGTGAAGGTCTTCGGGTTGTAAACTCCTGTCATTTGGGAACAAGTGCCGGTACGTAACTGCTACCGGCTTGATAGTACCAGAAGAGGAAGAGACGGCTAACTATGTGCCAGCAGCCGCGGTAATACAGAGGTCTCAAGCGTTGTCCGGATTCATTGGGCGTAAAGGGTGCGTAGGTGGCGGCGTAAGTCAGGTGTGAAATCTTGGAGCTTATCCTAGAAACTGAA
+
CCCCCFAF<EFFGGGGGGGDGGGGGGGEGG;FGGGGGGFFACFGGGG>CFG@B@FC8@8<EDGG7FCC@CEFGFFFGDF7BEF@FAFFFDC7FFGGFFGG9B<FFD8CDFD?EEDFEF8B<FFGGGGGEE>DB:@CF9E<B@@7FFEF9,;FGFDEE@CF?CFFGF:<FF7FFCF:<F,7@CC@<FEBEGG,=*4BBC8FGGFG9:CC+++>99+;**2;++;C88E+<@?<FG5?E8C*<<52:>=1;CC9CF6)*09)/29<+229<C3<D7>C7*2:C656*9C*)0*)**195*9**
@M03506:14:000000000-AKVR1:1:1101:21333:8026 1:N:0:44
ATGAACTCCTACGGGAGGCAGCAGTGGGGAATATTGCGCAATGGGCGAAAGCCTGACGCAGCAACGCCGCGTGAGTGATGAAGGCCTTCGGGTCGTAAAGCTCTGTCGGAGGGGACGAATGGTTCTGAGGTTAACAGCCTCAGGAAGTGACGGTACCCTCAAAGGAAGCACCGGCTAACTCTGTGCCAGCAGCCGCGGTAATACAGAGGGTGCTAGCGTTGATCGGAATCATTGGGCGTAAAGGGCGTGTAGGCGGTTTGGTAAGTCATGTGTGAAATCGATCGGCTAAACCGGGGAACGG
+
@B@CCCFDC<FG>@C,+@FCFGC@CFFFECEDFFGGG7+C:F,EFCCFGGGG8FFFD7,6@FFGGGGEGDDC:,BC?,C<<EFF8EF=FFDC9CFC,BF??9AEFEFG7@FDGE7CCEG<B,<=FC9@F7FCC<CEGFF<F7FF7@:@D9=:FCECF9FFFC9;FE::EFF<BFDCC<:=F<9CC,FFGGGGG>EGGDBCCC7EGGGF;EGCEGFG?*/1:*++2;8*;CFF798CCEGGE5:C=CC7C:F<*<7D:)19/:*+<C+*+:+9:**<*9***07*:)*0):),)5.))07>)
@M03506:14:000000000-AKVR1:1:1101:12017:8032 1:N:0:44
ATGAACTCCTACGGGAGGCAGCAGTGGGGAATATTGCGCAATGGGCGAAAGCCTGACGCAGCGACGCCGCGTGGGGGATGAAGCTTTTCGGAGTGTAAACCCCTTTCGACCCGGACGAATGACCCGCAAGGGTTTGACGGTACGGGTATAAGAAGCCCCGGCTAACTACGTGCCAGCAGCCGCGGTAATACGTAGGGGGCCAGCGTTGCTCGGAATTACTGGGCGTAAAGGGTTCGTAGGTGGTGCGGCAAGTTGGGAGTGAAATCTTTGGGCTTAACCCAGAGGCTGCTTTCAAAACGGC
+
CCCCCGGGGGGGGGGGGGGGGGGGFGGGGGGGGGGGGGGGEGGGGGGGGGGGGGGGGGGGGGGGGGGDGGGGGDGGGGGGG9FGGGGGFGGFGGGGGGGCFFGGGGFGGGGGGGGDGC7DFGDGGGG7EGGGBGEGGGGGGGFGEGFGGGGGFCCF@FGDGGGG7FGGGGGGGGGCFGGDFEGGG8?*+<CF+2*A88EGDEGFCGC8;+<:EC8;EFDFDGCDGCCC5CFE:*8C/;>5+<=**0:D8*:=792CE)97AFF++:+*+:CDF4*<C*;4C55==57716*.9=7??)75)
@M03506:14:000000000-AKVR1:1:1101:16164:8033 1:N:0:44
ATGAACTCCTACGGGAGGCAGCAGTGGGGAATCTTGCGCAATGGGCGAAAGCCTGACGCAGCGACGCCGCGTGAGGGAAGAAGGCCTTCGGGTTGTAAACCTCTTTCAGGAGGGACGAAGCCACTCGGGTTAATACCCCAGAGGGTGACGGTACCCCCAGAAGAAGCCCCGGCTAACTACGTGCCAGCAGCCGCGGTAATACGTAGGGGGCAAGCGTTGTCCGGATTTATTGGGCGTAAAGAGCGTGTAGGCGGCCAGATAAGTCCGCTGTGAAAACTCGAGGCTCAACTTCGAGCTGTCG
+
CCCCCGGGGGGGGGGGGGGGGGGGGGGGGGGGGGGGGGGGGGGGGGGGGGGGGGGGGGGGGGGGGGGGGGGGGEGGGGGGGGGGGGGGGGGGGGGGGGGGGGGGGGGGGGGGGGGGGGGGGGGGCGGGGGGGGGGGGGGGGGGGGGGGGDGGGGGGGGGGGGGGGGGGGGGGGGGGGGGGGGGGGGGGGGGGGGGGGGGGGGF<CGGEDEGGFGFGE=EEFFGGEE8?+A?FGGGGGGGFGF77CCG<CCGGG5:CC@CGF?CFGGDGEDEFFDGFGFCD4B@7*)7*,7*:B)7>>FFFF
@M03506:14:000000000-AKVR1:1:1101:3039:8038 1:N:0:44
ATGAACTCCTACGGGAGGCAGCAGTGGGGAATCTTGCGCAATGGGCGAAAGCCTGACGCAGCAACGCCGCGTGCGGGATGAAGGCCCTCGGGTTGTAAACCGCTTTCAGCAGGAACGAAAATGACGGTACCTGCAGAAGAAGGTCCGGCCAACTACGTGCCAGCAGCCGCGGTAACACGTAGGGACCAAGCGTTGTCCGGATTTATTGGGCGTAAAGCGCTCGTAGGCGGTTCGGTAAGTCGGGTGTGAAACCCCTGGGCTCAACCCGGGGACGCCACCCGATACTGCTGTGACGCGAGTT
+
CCCCCGGGGGGGGGGGGGGGGGGGGGGFGGGGGGGGGGGGGGGGGGGGGGGGGGGGGGGGGGGGGGGGGGGGDGGGGGGGGGGGGGGGGGGGGGGGGGGGGGGGGGGGGGGGGGGGGGGGGGGGGGGGGGGGGGGGGGGGGGGGGGGGGGGGGGGGGFGGGGGGGGGGEGGGGGGGGGGGGGGGGGGGGGGGEGGEGGG>5CEFGGGGGGGGGEDFFGGGEGGGCGGGGG:CCGGCCEGGGGGGEGE*<E?GGGGCE:DG6CF?FGGC5DG>DCCEDFFGGD@5>6:BB:F?FF)5>)>.0
@M03506:14:000000000-AKVR1:1:1101:9387:8047 1:N:0:44
ATGAACTCCTACGGGAGGCAGCAGTGGGGAATCTTGCGCAATGGGCGAAAGCCTGACGCAGCGACGCCGCGTGAGTGATGAAGGCCTTCGGGTTGTAAAGCTCTGTGGAGAGGGACGAATAAGTCGGAGCGAATAGCTCCGATGATGACGGTACCTCTTTAGCAAGCACCGGCTAACTCTGTGCCAGCAGCCGCGGTAAGACAGAGGGTGCAAACGTTGTTCGGAATTACTGGGCGTAAAGCGCGTGTAGGCAGCTGTGCAAGTCGGGTGTGAAAGCCCTGGGCCCAACCTCGGAAGTGCA
+
CCCCCGGGGGGGGGGGGGGGGGGGGGGGGGGGGGGFGGGGGGGGGGGGGGGGGGGGGGGGGGGGGGGGGGGGGGGGGGGGGFGGGGGGGGGGGGGGGGGGGGGGGGGGGGFGGGGGGGGGGGGGGGGDGGGGGGGGGGGGGGGGGGGGGGGGGGGGFGGGGGGGGGGGGGGGGGGGGGGGGGGGGGGGGGGGGGGDE>CEEGGFGGGDCGGGGGFGGE5C@+CEGECC7<FGCGGGGGDG99ECC5*9FGGGCE57<***2:CFCGG7///8?*??7>59<;@G*79)47?77>>BB?F4*
@M03506:14:000000000-AKVR1:1:1101:16173:8086 1:N:0:44
ATGAACTCCTACGGGAGGCAGCAGTGGGGAATATTGCGCAATGGGCGAAAGCCTGACGCAGCGACGCCGCGTGGGGGATGAAGCTTCTCGGAGTGTAAACCCCTTTCGACCCGGACGAATGACCCGCAAGGGTTTGACGGTACGGGTATAAGAAGCCCCGGCTAACTCCGTGCCAGCAGCCGCGGTAATACGGAGGGTGCAAGCGTTGTTCGGAATCATTGGGCGTAAAGCGCGTGTAGGCGGCTTGGCAAGTCGGTTGTGAAAGCCCGGGGCCCAACCCCGGAATTGCATCTGAAACTGC
+
CCCCCGGGGGGGGGGGGGGGGGGGGGGGGGGGFFGFGGGGGGGGGGGGGGGGGGGGGGGGGGGGGGGGGGGGGGGGGGGGGGGGGGGGGGGGGGGGGGGGGGGGGGGGGGGGGGGGGFCFFGGGGGGGGCGGGGGGGGGGGGGGGGGGGGGGGGDFFGGEFGGGGGGGGGGFGGGGGGGFGEEEG>CEGGGGGGGGGGGGGGGGGGGGGGGGGGGGG7EGFGGGGCECFGGGGGGGCFGCFGGGGGGGFFCGGGGGEDDDCC7CGFGGCDG@D>DEGF:7D>B*25*96C*.896F7?*/1
@M03506:14:000000000-AKVR1:1:1101:26538:8087 1:N:0:44
ATGAACTCCTACGGGAGGCAGCAGTCGGGAATTTTGGGCAATGGGCGAAAGCCTGACCCAGCAACGCCGCGTGAAGGATGAAATCCCTCGGGATGTAAACTTCGCAAGAACAGGAAGAATAAGTAGAGGATAATACCCTCTATGATGACGTTACTGTTTGTAAGCTCCGGCTAACTCCGTGCCAGCAGCCGCGGTAATACGTGGGGAGCAAGCGTTGTTCGGATCTACTGGGCGTAAAGGGCCCGTAGGCGGCCACTGCAAGCCGTTTGTGTAATCTCCGGGCTTAATCCGTAACGCTCAC
+
9CCCCGGGGGCGG7F;@+B,8F@FGGEGGGGGGGGD>7F8DGGC8E@7+@:FGGFFGCG,6C6CEEGG>F>FC7<E8FFDF9CEAFFFDF7CFEEFF@B55EE7BE@C,BEFEF8?FCEGAFAFCA58BF@<?@EGDDGGG9F9BFFD>C3@3@=<@FCDFFG9E,@7B@BBE:F9FF7>CC7><FFCED>FFDC78B,582+*<**4=8*28BEEG;CFC5CE*<+<E<6>5==?5*0+A**/:C7>*<55)**1@:=C+<*:C*/9CF=.2*02*0:C).>==)0*.7)().)))0.79
@M03506:14:000000000-AKVR1:1:1101:11370:8092 1:N:0:44
ATGAACTCCTACGGGAGGCAGCAGCGAGGAATCTTGGTCAATGGGGGCAACCCTGAACCAGCGACGCCGCGTGGAGGACGACGGCCCTTGGGTCGTAAACTCCTTTTGCCGGGGAAGAATGATGACGGTACCCGGCGAATAAGCCACGGCTAACTACGTGCCAGCAGCCGCGGTAATACGTAGGTGGCGAGCGTTGTCCGGATTTACTGGGCGTAAAGCGCGCGTAGGTGGCTCTCGAAGTCCTGTCGTGAAAGGTCGCGGCCCAACTGCGACAGTGCGGAGGATACTGGGGAGCTTGAGG
+
CCCCCGGGGGGGGGGGGGGGGGGGGGGGGGGGGGGGGGGGGGGGGGGGGGGGGGGGGGGGGGGGGGGGGGGGGGGGGGGGGGGGGGGGGGGGGGGGGGGGGGGGGGGGGGGGGGGGGGGGGGGGGGGGFGGGGGGGGCGGGGGGGGGGGGGGGGGGGGGFGGGGGGGGGGGGGEEGFGGGFGGGGGGGGGGGGEGEGGGEGCEDFGGGGGGGGG5E><?EEGGGGGGGCFGGG78FEFDGGGGGGCFGFGG5>FFGGFDDGEGGEGGGFGGFGDDFFFGGGEFCC6CFAGFF>DD)955FF
@M03506:14:000000000-AKVR1:1:1101:7500:8114 1:N:0:44
ATGAACTCCTACGGGAGGCAGCAGTGGGGAATCTTGCGCAATGGCCTAACGGCTGACGCAGCGACGCCGCGTGTGGGATGAAGCTCTTCGGAGTGTAAACCACTGTTGCCCGGGACGAACAGCTTGATTATTCGAGCCTGACGGTACCGGGTGAGGAAGCACCGGCTAACTCCGTGCCAGCAGCCGCGGTAATACGGGGGGTGCGAGCGTTGTCCGGAATCACTGGGCGTAAGGAGCGCGCAGGCGGTCGTGCAAGTCGCGTGTGAAAGCCCCCGGCTCAACTGGGGAGGGTCACGCGATA
+
CCCCCGGGGGGGGGGGGGGGGGGGGGGGGGGGGGGGGGGGGGGGGGGGGGGGGGGGGGGGGGGGGGGGGGGGGGGGGGGGGGGGGGGGGGGEGGGGGGGGGGGGGGGGGGGGGGGGGGGGGGGGGGGGGGFGGGGGGGGGGGGGGGGGGGGGGGGGCGGGGGGGGGGGGGGGGGGGGGGGGGGGGGDGGGGGGGGGGGGGGGGGGGGGGGGGGGGGGCGGGGGGGGGGGGGGGFGGFGGGGGGGGGGDEGEEGF?GGFGGGGGGGC<FGGG3C5D535C4C@FGCFG5;GE1<F?37@530
@M03506:14:000000000-AKVR1:1:1101:4895:8126 1:N:0:44
ATGAACTCCTACGGGAGGCAGCAGTGGGGAATCTTGCGCAATGGCCTAACGGCTGACGCAGCGACGCCGCGTGTGGGATGAAGCTCTTCGGAGTGTAAACCACTGTTGCCCGGGACGAATAGCTCGATTAATCGAGCCTGACAGTACCGGGTGAGGAAGCACCGGCTAACTCCGTGCCAGCAGCCGCGGTAATACGGGGGGTGCGAGCGTTGTCCGGAATCACTGGGCGTAAAGGGCGCGTAGGTGGTTTGATAAGGGTGTGGTGAAAGTCCGGGGCTCAACCCCGGATCTGCCGTGCCGA
+
CCCCCGGGGGGGGGGGGGGGGGGGGGGGGGGGGGGGGGGGGGGGGGGGGGGGGGGGGGGGGGGGGGGGGGGGGGGGGGGGGGGGGGGGGGGEGGGGGGGGGGGGGGGGGGGGGGGGGGGGGGGGGGGGFGGGGGGGGGGGGGGGGGGGGGGGGCGGGGGGGGGGGGGGGGGGGGGGGGGGGFGGGGGGGGDEGGGGGGGDEGGGGCEGGCCEEGGGGG=FGGGGCFGGGC588EDGGGGG*7EECGF5;:=:7<:CEF*9:EC6FC9CG>?=DD:EG)9D4:>5EEDD0<BA?=B5@>)7)
@M03506:14:000000000-AKVR1:1:1101:17321:8130 1:N:0:44
ATGAACTCCTACGGGAGGCAGCAGTGGGGAATATTGCGCAATGGGCGAAAGCCTGACGCAGCGACGCCGCGTGTGGGATGACGGCCTTCGGGTTGTAAACCACTGTCGGGAGGGACGAATGCCCCGCAAGGGGAGTGACGGTACCCGACGAATAAGCTCCGGCTAACTCCGTGCCAGCAGCCGCGGTAACACGGGGGGAGCAAGCGTTGTTCGGAATCACTGGGCGTAAGGGGCGTGTAGGCGGTTCGGCAAGTGAGATGTGAAATCCCGCGGCTCACCCGAGGACCTGCATCTCAAACTG
+
CCCCCGGG@FEGCFGGEGG,BF8CFFFF7,8;CFG<FCFG7:C6FFC@:+FDFEEFFECFGCFCFGGGFFGGD?@EFFCGCFGEGGGGGGEDG7E?FFADFE<F,BFFGGG>:C7CF7CCEF8FGGG@CE@3>:CFCC<7FFCFFG:4F@:=::CGG<FFC<@7F:FFGGG:1CC:6C*28CEC?EE5CE+:EEGGGCE/?F0;FCEGG;>F8E>5CEEFF7E>FG:E*;?FE=CE5;*+:9EG*:EGGGE5DCFF6=*:?CC?90+90*2<7C):4=/>D3<7C)9):G?>FF4*9=FF*
@M03506:14:000000000-AKVR1:1:1101:19429:8137 1:N:0:44
ATGAACTCCTACGGGAGGCAGCAGTGGGGAATCTTGCGCAATGGGCGAAAGCCTGACGCAGCGACGCCGCGTGCGGGAAGAAGGCCTTCGGGTTGTAAACCGCTTTCAGGAGGGACGAAGCTACTCGGGTTAATAGCCCAGAGGGTGACGGTACCTTCAGAAGAAGCCCCGGCTAACTACGTGCCAGCAGCCGCGGTAATACGTAGGGGGCAAGCGTTGTCCGGATCTATTGGGCGTAAAGAGCGTGTAGGCGGCTTGGCAAGTCCGCTGGGAAACCCCGAGGCTTAACGTCGAGACTTCG
+
CCCCCGGD@FGGEECGGGGGGGGGGGGGEDGGDEF<<FGG7FEGGCGGGCEFCFGGGCEEGGGGGGGGEGGGGGGCCFFGGFDFFF@EAFG>FGEGF<FFGEC:CDFDGGGGGGGGEE7C>FGF<CDGGFG<CF9FF:CC>CFCCCF7FCCECFCFCGGGGGCCFFGCCFB:7<:CCE9<FCFCCC7C8;CCGGGG>E>+<<8++;CGG588*8*AE5=8+@ECCE*0++3AC*;C>E38C+*2::A3*3<E<*1/*7DGC+132:CC*7*00*1*2)19)>75*00/4*08;)85)*0*0
@M03506:14:000000000-AKVR1:1:1101:24727:8165 1:N:0:44
ATGAACTCCTACGGGAGGCAGCAGTTAGGAATCTTGGACAATGGGCGCAAGCCTGATCCAGCCATGCCGCGTGAGTGATGAAGGCCTTAGGGTTGTAAAGCTCTTTCAGCGGGGAAGATAATGACGGTACCCGCAGAAGAAGCCCCGGCTAACTTCGAGCCAGCAGCCGCGGTAATACGAAGGGGGCTAGCGTTGCTCGGAATCACTGGGCGTAAAGCGCACGTAGGCGGCTTTTTAAGTCCGGGGTGAAATCATGGAGCTCAACTCCAGAACTGCCTTTGATACGGAGACGATCGAGTCC
+
CCCCCGGGGGGGGDGEEGEFGGGGGGGGGFEGGGGGGGGGFG<FGGGGGGGGGGGDGGGGGGGGFFFGDGEFEFGFGDFDEFFFGGGGGGGGAFGGFFEFDDFFGGGGGGGGEE:CCBEEFDGCGEG@GGGGGGECGCDCF8F,FEGCEG7FFGGGGGG@FFFC@FAECFGGF@FGGGGGGGGGEGCEFFGG<CEGGC8E5:EGC@+<CC*::CE5@:?CCE8C88C+:*885A+<5ADE++:CCE1CCCFCF++*+/9*2<C+:F+*<CC49769097**7*20)959D)(....7.*./
@M03506:14:000000000-AKVR1:1:1101:15141:8169 1:N:0:44
ATGAACTCCTACGGGAGGCAGCAGTGGGGAATATTGCACAATGGGCGGAAGCCTGATGCAGCGACGCCGCGTGAGGGATGAAGGCCTTCGGGTTGTAAACCTCTTTCGACAGGGACGAAGCGCAAGTGACGGTACCTGGAGAAGAAGCGCCGGCCAACTACGTGCCAGCAGCCGCGGTAAGACGTAGGGCGCGAGCGTTGTCCGGATTTATTGGGCGTAAAGAGCTCGTAGGCGGCTTGTTGCGTCAGCTGTGAAAACCCGCAGCCCAACTGTGGGCTTGCAGCTGATACGGGCAGGCTTG
+
CCCCCGGGGGGGGGGGGGGEGGGGGGGGGGGGGGGFGGGGFGGGGGGGGGGGGGGGGGGGGGGGGGGGGGGGGGGGGGGGGGGGGGGGGGGGGGGGGGGGGGGGGGGGGGDGGGGGGGGGGGGGGGGGGGEGGFGGGGGGGGGGGGGGGGGGGGGGFGGGGGGGGGGGGGGGGGGGGGGDGGGGGFFGGGGGGDGDGGGGGGGGG>CCCGGGGFGGGGGD59CGGFFDCCCEC=CE5CD@FFGG>5CDGGGFFFCF?)><=E7EE*:**9:?CFDDD44<<?@F*/*7AC@6358<535?5
@M03506:14:000000000-AKVR1:1:1101:27773:8176 1:N:0:44
ATGAACTCCTACGGGAGGCAGCAGTCGGGAATTTTGGGCAATGGGCGCAAGCCTGACCCAGCAACGCCGCGTGAAGGATGAAATCCTTCGGGATGTAAACTTCGCAAGAACGGGAAGAATAAGTAAGGGTTAATATCTCTTACGATGACGGTACTGTTTGTAAGCTCCGGCTAACTCCGTGCCAGCAGCCGCGGTAAGACAGAGGGGGCAAGCGTTGTCCGGAATTACTGGGCGTAAAGGGTGTGTAGGTGGCGCGCTAAGTCGGGTGGGAAATTTCGGAGCTTAACTCCGAAACTGCATT
+
6BCCCGGGGCFGGGGGDCFGGGG?EFFG:FECEFFFGGGCEGGF<FGCBFCFGGGGCFGFEEGGC@F+@7CCFGDGGG9=EEC,5=?F<?FFGGGC<FFB<FD@FGGEGGGCGFGE7EF9BAFBFFF,>FGG?C<<CFF=D>F@EFCFGG7:FF9,,@>:@AEFGAFGF>FEGFGF@,F>::7>A@72B,4CF7E78+2+288<*;CCC5C5@E>8?E+0;:*2;C++++<CFE:85;:+:02/**<C@FGC*/738>7DGC77*97)*)765:*+*0)7)))++/2*)00957>*96789
@M03506:14:000000000-AKVR1:1:1101:15080:8195 1:N:0:44
ATGAACTCCTACGGGAGGCAGCAGTGGGGAATATTGCGCAATGGGCGAAAGCCTGACGCAGCAACGCCGCGTGGGTGATGAAGGCCTTCGGGTCGTAAAGCTCTGTCGGAGGGAACGAATGCTCCAGGGGGTAGCAGCCTCAGGCAGTGACGGTACCCTCGAGGGAAGCACCGGCTAACTCTGTGCCAGCGCCCCCGGTAATACAGAGGGTGCAAGCGTTGTTGGGAATCATTGGGCGTAAGGGGCGGGTAGGCGCGTTGTTAGGCTCTGTGTGAAATCCCCCGGCCCAACCGAGGAATGG
+
CCCCCGGGGGGGGGGGGGGGGGGGGGGGGGGGGGGE<6CGGGGGGCGGGG:FGGGGGCFGGGGGGGGGGGGGG+:8CFGGGGGGCFGGGGG7FCGGGGG9FAFGGGG@FFGGG+FGGGG<D,,C,,,BFE+8F:,33D,,@,F:,5>3,,3>*>*>F@:**=*<*=,6C,C:F<C*=7F,?,7>9F,+44**:***2828;E+0+2+<EG88*<+0*8C*:A**;*:<F6:C++@*28)::*AF**/)/*/:50:)10)9::>+0*+*+2+*2**3*9:<*5):7))5(17(7)>))))0)
@M03506:14:000000000-AKVR1:1:1101:22084:8215 1:N:0:44
ATGAACTCCTACGGGAGGCAGCAGTGGGGAATTTTGGACAATGGGCGCAAGCCTGATCCAGCCATGCCGCGTGCGGGAAGAAGGCCTTCGGGTTGTAAACCGCTTTTGGCAGGAACGAAACGGCGCCCGCTAATACCGGGCGCTGATGACGGTACCTGAAGAATAAGCACCGGCTAACTACGTGCCAGCAGCCGCGGTAATACGTAGGGTGCGAGCGTTAATCGGAATTACTGGGCGTAAAGCGAGCGCAGGCGGCTGGGTAAGTCAGGTGTGAAATCCCCGGGCTTAACCTGGGAACTGG
+
CCCCCGGGGGGGGGGGGGGGGGGGGGGGGGGGGGGGGGGGGGFGGGGGGGGGGGGGGGGGGGGGGGGGGGGGGDGEGDGGGGGGGGGGGGGGGGGGGGG,F=FGGGFGGGDFGEEFGGGGGDFGGGCGCFFGGCE,,8CFGGF:*>FGGGGGGGGG,?3>>FGGGGGGG7F:<FGGGGGGGGFGCFFFGGGGGGGGDCEEGGGGAC58E6*CE5EGGG5=::98EGGCFGCGGFGG**98EC?E**29=*:*5EG:EEGG6C*93:9C::E?C>>?28*957;=*8>6A:=A4>F>@>)9)
@M03506:14:000000000-AKVR1:1:1101:17600:8225 1:N:0:44
ATGAACTCCTACGGGAGGCAGCAGTGGGGAATATTGGACAATGGGCGCAAGCCTGATCCAGCCATGCCGCGTGGATGATGAAGGCCCTAGGGTTGTAAAGTCCTTTCGACGGGGAAGATAATGACGGTACCCGTGGAAGACGCCCCGGCTAACTTCGTGCCAGCAGCCGCGGTAATACGAAGGGGGCTAGCGTTGCTCGGAATCACTGGGCGTAAAGCGCACGTAGGCGGACTCTTAAGTCGGTGGTGCAATCCTGGAGCTCACCTCCAGCACTGCCTTCGTTACTGAGAGCCACGCTCCC
+
CCCCCGADGGFGGGGGGEEFGCEFFFFGGGGGF9FA<FGGEFGGGGGGGGGGGGFGADFGFGGGGGGGGGG8@FGDCAFAECFGCGEC8EEEEGGGG9<FGGGGGFG>@FFGGGCFGFGG<FFFGGGGGGFGGGDCCAE<,@F@F:FGG::CGGGFFD>FFD:FFFDFE>C*<BEFFFB*,=@:CGGGGGGGGGGG@:?5CEGG?8@CC8CEGGGGFDG=EEGFCFGF**:*2:0A9+::CEG55ECC+<<<6A0*<.756FC+*2:**00)0*00***99)0**1*9):<(8)08)).75
@M03506:14:000000000-AKVR1:1:1101:2701:8237 1:N:0:44
ATGAACTCCTACGGGAGGCAGCAGTGGGGAATCTTGCGCAATGGGCGAAAGCCTGACGCAGCGACGCCGCGTGCGGGAAGAAGGCCTTCGGGTTGTAAACCGCTTTCAGGAGGGACGAAGCCACTCGGGTTAATACCCCAGAGGGTGACGGTACCTCCAGAAGAAGCCCCGGCTAACTACGTGCCAGCAGCCGCGGTAATACGTAGGGGGCAAGCGTTGTCCGGATTTATTGGGCGTAAAGAGCGTGTAGGCGGCCGTGCAGGTCCGTTGTGAAAACTGGAGGCTTAACCTCCAGACGTCG
+
CCCCCGGGGGGGGGGGGGGGGGGGGGGGGGGGGGGGGGGGGGGGGGGGGGGGGGGGGGGGGGGGGGGGGGGGGGGGGGGGGGGGGGGGGGGGGGGGGGGGGGGGGGGGGGGGGGGGGGGGGGGGGGGGGGGGFGGGGGGGGGGGGGGGGGGGGGF9FGGGGGGGGGGCGDGGGGG7FGGGGFGGGGGGGGGGGGGGGGGGGCGECGGGGGDEGFFGEDCE7@EC>8E@:9FFGGEE583CFFG6E*/9A0?6CECD=)><FGFC+=:7695>CCCEDFF<CFDCA)9=4C?05)<B@FF5>
@M03506:14:000000000-AKVR1:1:1101:10854:8237 1:N:0:44
ATGAACTCCTACGGGAGGCAGCAGCAGGGAATTTTGCACAATGAGCGAAAGCTTGATGCAGCGACGCCGCGTGCGGGATGACGGCCTTCGGGTTGTAAACCGCTTTCAGGAGGGACGAAGCGAAAGTGACGGTACCTCCAGAAGAAGCCCCGGCCAACTACGTGCCAGCAGCCGCGGTGATACGTAGGGGGCAAACGTTGTCCGGATTTATTGGGCGTAAAGAGCTCGTAGGCGGCTCAGCAAGTCGGCCGTGAAAACCCGGAGCTCAACTCCGGGACGCCGGTCGATACTGCTGTGGCTT
+
CCCCCGGGGGGGGGGGGGGGGGGGGGGGGGGGGGGGGGGGGGGGGGGGGGGGGGGGGGGGGGGGGGGGGGGGGGGGGGGGGGGGGGGGGGGGGGGGGGGGGGGGGGGGGGFGGGGGGGGGGGGGEGGGGGGGGGGGGGGGGEGGGGGGGGFGGGGEGGGGGGFFGGGGG@CGGGGGGEGGGGGGGGGGCEGGEDGGGGFGEEGGGC*AC?FGGGGGGGCEGF7C6FGEGDGGGGGG=CGFFGGFGGGGCEC/97C>FFCDEGGC5*<7FG+/7DDE9>DGGDBCEE5@(1/50966?F>))
@M03506:14:000000000-AKVR1:1:1101:17233:8239 1:N:0:44
ATGAACTCCTACGGGAGGCAGCAGTGGGGAATATTGGACAATGGGCGCAAGCCTGATCCAGCCATGCCGCGTGTGTGAAGAAGGCCTTCGGGTTGTAAAGCACTTTTGTCCGGAAAGAAAAGCTTCGGGTTGATACCCCGGGGTCCTGACGGTACCGGAAGAATAAGCACCGGCTAACTTCGTGCCAGCAGCCGCGGTAATACGAAGGGTGCAAGCGTTACTCGGAATTACTGGGCGTAACGGGTGCGCGGGCGGTTTTGTAAGCCAGATGTGAAATCCCCGGGCTCAACCTGGGAACTGC
+
CCCCCGGGGGGGGGGGGGGGGGGGGGGGGGGGGGGGGFGG@F<FCFGGGGGGGGGFFEGGGGGGFGGGGGGGGGGDGGFGGGCFCGGGGGGG<FCGCGGGGGGGGGGGFGDFECGGFGGGC<EGEGEGGFGGGEGGGGGG7FGFFGGGGGGGGGGGGGFGECDGGFFFCFGGGGDDFGGBFF:FC@CCFCGGGGDCEGECFFCGFFBEGGGDGGGGE5=EGFFGG5CCC+00AEDGGE7=*:5CECC3*:=57EG5E@*97EFFG4*/**<**:*+*/>055<:7)/*8D5(745565)*1
@M03506:14:000000000-AKVR1:1:1101:6835:8255 1:N:0:44
ATGAACTCCTACGGGAGGCAGCAGTGGGGAATTGTTCGCAATGGGCGAAAGCCTGACGGAGTGACGCCGCGTGGGGGACGAAGGCCTTCGGGTCGTAAACCCCTGTCAGAGGGAAAGAAGGGCGTCGGCGTTAATAGCGTCGGCGTCTGACGGTACCTTCAGAGGAAGCCCCGGCCAACTCTGTGCCAGCAGCCGCGGCAAGACAGAGGGGGCAAGCGTTGCTCGGAATCACTGGGCGTAAAGGGCGCGTAGGCGGGATGGCAAGTCGGTCGTGAAATCCCTCGGCTCAACCGAGGAGCGT
+
CCCCCGGGGGGGGGGGGGGGGGGGGGGGGGGGGGGGGGGGGGGGGGGGGGGGGGGGGGGGGGGGGGGGGGGGGGGGGGGGGGGGGGGGGGGGFGGGGGGGGGGGGGGGGGGGGGGGGGGGGGGGGGGGGGGGGGGGGGGGGGGGGGGGGGGGGGGGGGGGGFGGGGGGGGGGGGGGGGGGGGGFCGG?FGCFGGGGGGDEGGDGGGFEFGGGG>FGFGGGGGDFGGGCFGGFGGF5FGD:5CFGG=EGGGGGGFGGGFDDFCDFECF7E5AD5D4C*=FFD?FGGF*7<F?15>EF5.)>.
@M03506:14:000000000-AKVR1:1:1101:20482:8295 1:N:0:44
ATGAACTCCTACGGGAGGCAGCAGTGGGGAATCTTGCGCAATGGCCTAACGGCTGACGCAGCGACGCCGCGCGTGGGATGAAGCTCTTCGGAGTGTAAACCACTGTTGCCCGGGACGAATAGCTCGATTAATCGAGCCTGACAGTACCGGGTGAGGAAGCACCGGCTAACTCCGTGCCAGCAGCCGCGGTAATACGGGGGGGGTAAGCGTTGTTCGGAATTACTGGGCGTAAAGGGCTCGTAGGCGGCCAACTAAGTCGGACGTGAAATCCCTCAGCTTAACTGGGGAAATGCGGCCGATC
+
CCCCCGGGGGGGGGGGGGGGGGGGGGGGGGGGGGGGGGGGGGGGGGGFGGGGGGGGGGGGGGGGGGGGGGGGGGGGG?FFGGGGEFGGGGGGGGGGGGGGGGGGGGGGGGGGGGGGGGGCGGG<EGGFFFGGGGGGGGGGGGFGGGGGGGGGDFGGGGG>FGGC7FCGGGGGFGGGGFEGGGGGGGGGGC>EGDFGGGGGDGGEECFGG:CEGGGGGGD=?@7CFGGGGEE*ACFGG6<E**:E95E)**::DFG<0=DG=*9*:7*:E7<?CFF6C=*::=*275C)(**)/7).0).0)
@M03506:14:000000000-AKVR1:1:1101:21209:8308 1:N:0:44
ATGAACTCCTACGGGAGGCAGCAGTGGGGAATCTTGCGCAATGGCCTAACGGCTGACGCAGCGACGCCGCGTGTGGGATGAAGCTCTTCGGAGTGTAAACCACTGTTGCCCGGGACGAACAGCTCGATTAGTCGAGCCTGACGGTACCGGGTGAGGAAGCACCGGCTAACTCCGTGCCAGCAGCCGCGGTAATACGGGGGGTGCGAGCGTTGTCCGGAATCACTGGGCGTAAAGGGCGCGTAGGTGGCTTGATAAGGGTGTGGTGAAAGTCCGGGGCTCAACCCCGGATCGGCCGTGCCGA
+
CCCCCGGGGFGGGGGGGEGGGGFGGGGGFGGGGGGCFGGGGGGGGGGFGGGGGGGGGGGGGGGFGGGGGGGGGEGGGGGGGFGG@GGGGGGGGGCGGGGFGGGGGGGGGGGGGGG@FGGGGGG8>BC<EEGGFGGCEGGGGGGGGGDGGGG><EGGEGGGGGGGGGDGGGGGGGGGGGGGGFGGGGGCE:EGF7?FGGGGGGGGGCGGGCG5CGGGG8C=C++<CFG5ECCCCCFGGCDECEGGGFGFFCE*C+3>?FCD:ECGFDG7<F+=D33:7)12>);=C)C:1C)83>>55@FE)
@M03506:14:000000000-AKVR1:1:1101:20056:8321 1:N:0:44
ATGAACTCCTACGGGAGGCAGCAGTGGGGAATATTGGACAATGGGCGAAAGCCTGATCCAGCAATGCCGCGTGAGTGATGAAGGCCTTAGGGTCGTAAAGCTCTTTTACCCGGGAAGATAATGACTGTACCGGGAGAATAAGCCCCGGCTAACTCCGTGCCAGCAGCCGCGGTAATACGGAGGGGGCTAGCGTTGTTCGGAATTACTGGGCGTAAAGCGCACGTAGGCGGCTTTGTAAGTTAGAGGTGAAAGCCCGGGGCTCAACCCCGGAATTGCCTTTAAGACTGCATCGCTTGAAGTG
+
CCCCCGGGGGGGGGGGGGGGGGGGGGGGGGGGFGGGGGGGGGGGGGGGGGGGGGGGGGGGGGGGGGGGGGGGGGGFGFGGGGGFGGGGGGGGGGGGGGGGGGGGGGGGGGGGGGGGGGGGGGGGGGGGGGGGGGGGGGGGGGGGGGGGGGGGGGGGGGFGGGGGGGGGGGGGGEGGGGGGGGGGGGGGGGGGGCBFGGEGDGGGGGGGDGGGEGEGGGGGGG=>EDE?CEGECFGCC?FGG?F+<E75+A??42:C8@DGE59EF477CC5>79FCF?7:0/69A64?A*91>>55)0094
@M03506:14:000000000-AKVR1:1:1101:9954:8337 1:N:0:44
ATGAACTCCTACGGGAGGCAGCAGTGGGGAATATTGGACAATGGGGGCAACCCTGATCCAGCAATGCCGCGTGTGTGAAGAAGGCCTTCGGGTTGTAAAGCACTTTTATCCGGAACGAAACGCGCAGGGTGAATATCCTTGCGAACTGACGGTACCGGAGGAATAAGCACCGGCTAACTCCGTGCCAGCAGCCGCGGTAATACGAAGGGTGCAAGCGTTACTCGGAATTACTGGGCGTAAAGGGTGCGTAGGTGGTTGTTTAAGTCTGTTGTGAAAGCCCCGGGCTCAACCTGGGAATGGC
+
CCCCCGGGGGGGGGGGGGGGGGGGGGGGGGGG9FGGGFGGGGGGGGGGGGGGGGGGGGGGGGGGGGGGGDGGGGGGGGGGGGGGGGGGGGGGGGGGGGGGGGGGGGGGGFGGGGGGGGGGGGGGGGGGGGGGGGGGGGGGGFGGGGGGGGGGGGGGGGGFGGGGGGGGGGGGGGGGGGGGGGGGGGGGGGGGGGGGGGGGGCGG8;8CEGGGGGEGGGGGGFC>E>5CFGGGFF;CGGDEFGFG7:5CECEGFGGCC719CEGFGGCGGFGF5?CCF@G39)07:)*/5CFF>>F4?)<4)
@M03506:14:000000000-AKVR1:1:1101:24962:8356 1:N:0:44
ATGAACTCCTACGGGAGGCAGCAGCGAGGAATCTTGGTCAATGGGGCCAACCCTGAACCAGCGACGCCGCGTGGAGGACGACGGCCCTTGGGTCGTAAACTCCTTTTGCCGGGGAAGAATGATGACGGTACCCGGCGAATAAGCCACGGCTAACTACGTGCCAGCAGCCGCGGTAATACGGAGGTGGCGAGCGTTGTCCGGCTTTACTGGGCGTAAAGCGCGGGTAGGTGTCTTTGCAAGTCCTGTCGTGAACGGTCGCGACCCCAACGCGACAGTCCTGAGGCTACTGCAAGGCTCGGGG
+
CCCCCGGGGGGGGGGEEGGGGGGGCC:6CFGGGGGCFGGGFFGGFGBFFFGEGGGGGEFFFGEGGGGGGGGFFGCGEGGGGGGG+==F,EEGGFGGGGG95BFFGGF9=?CGEGGGEGGCBCFCF,3<<B:,,3><C:F:C9FGGCFC@:=:CFGCFE<A74<C7FFF*<1:/:?EF+A8*;*:;CFGD5*:C:/?E?7:C51/+3<CC8858/1*/07CC=*///*/+<00<EAC+<FFCC2A7<05/7+:02/*1053*2)2*1**2)2))9/+*)*227>*:)*03:/)7).)075)7
@M03506:14:000000000-AKVR1:1:1101:7645:8362 1:N:0:44
ATGAACTCCTACGGGAGGCAGCAGTCGAGAGGCTTCGGCAATGGGGGAAACCCTGACCGAGCGACGCCGCGTGGAGGATGAAGGCCCTTGGGTTGTAAACTCCTTTTGCCGGGGAAGAAATGCGATCAGGTGAACAATCTGGTCGTTTGACGGTACCCGGCGAATAAGCTCCGGCTAACTCCGTGCCAGCAGCCGCGGTAACACGGGGGGAGCAAGCGTTGTTCGGAATCACTGGGCGTAAAGGGCGTGTAGGCGGTCAAGTAAGTGGAATGTGAAATGCCCCGGCTCACCCGGGGACCGG
+
CC<CCGCFGFFEFGGGGGGGGEEGFGGEEGGGGGGGGDFBFFGGGGDG@EEGGFFFG<B@CC:B>@F:FD>FFDFFE:?<ECFCFB@DFGGGGCFFEGGGDGGGGAFGFGGGGEEGEGGGGFFFFBG>C8FFG<@;CGGFGGG=F>CFG<FGGG@:>,FEFDE*=<CGF@EFGGEEGF<,<2<FFGGGGGFFGGC>EEGGGF?CEGGGGG5*:CFFGGE=5?FE>C5AEE?F+9A@=E<EC7CGEGGDC5:F7CEGCBD=CFGEGC?4?=+90:CF7*209;37/79),*7:FFEB>>3<>
@M03506:14:000000000-AKVR1:1:1101:9839:8370 1:N:0:44
ATGAACTCCTACGGGAGGCAGCAGTGGGGAATCTTGCGCAATGGGCGAAAGCCTGACGCAGCGACGCCGCGTGAGGGAAGAAGGCTTTCGGGTTGTAAACCTCTTTCAGGAGGGACGAAGCTACTCGGGTTAATAGCCCAGAGGGTGACGGTACCTCCAGAAGAAGCCCCGGCTAACTACGTGCCAGCAGCCGCGGTAATACGTAGGGGGCAAGCGTTGTCCGGATTTATTGGGCGTAAAGAGCGTGTAGGCGGCCATGCAGGTCCGGTGGGAAAACTCGAGGCCCAACCTCGAGACGCAG
+
CCCCCGGGGGGGGGGGGGGGEGFGGFGGGEGGGGGEFEGGGGGGGGGGGGGGGGGGGGGGDGGGGGGDEGGGGGGGGGGGGFFCFGGGGGGGGGGGGGFDGGGGGGGGGGGGGGGGGGGEGGFGGGGGGGGGFGGGGFFFGFFGGGGGGGGGGGGDGGGG@FGGGGGGGGGGGGEF7,<EGGGGFGGFGFGGGGGGEEGGGGEECFEEDGGGFFCEE*?CFFGG8EGGGF+09C=C7CDFCC7C>:CDCC+01>7C=:FCCFFEC4C)1)*017<C*94*1575*8*73C;:EFFF0))).
@M03506:14:000000000-AKVR1:1:1101:24164:8372 1:N:0:44
ATGAACTCCTACGGGAGGCAGCAGTGGGGAATATTGGACAATGGGCGCAAGCCTGATCCAGCCATGCCGCGTGAGTGATGAAGGCCCTAGGGTTGTAAAGCTCTTTCGACGGGGACGATAATGACGGTACCCGTAGAAGAAGCCCCGGCTAACTTCGTGCCAGCAGCCGCGGTAATACGAAGGGGGCTAGCGTTGTTCGGAATCACTGGGCGTAAAGCGCACGCAGGCGGATCGTTAAGTCAGGGGTGAAAGTCCGAGGCTCAACCCCGGAACTGCCTTTGATACTGGCGATCTTCGAGTC
+
CCCCCGGGGGGGGGGGGGGGGGGGGGGGGGEGGGGGGGGGGGGGGGGGGGGGGGGGGGGGGGGGGGGGGGGGGGGGGGGGGGGGGGGGGGGGGGGGGGGGGGGGGGGGGGGGGGGGGGDGGGGGGGGGGGGGGGGGGGGGGGGGGEFGGGGGGGCCFGGGGGGGGGGGGGGGGGGGGGGGGGDGGGGG7FFGGDGEGGGGGGDGGGGGGGGGEGGGGGGDG=G>8?EGGG5:CA:EGFG7CFF6EGED:CE+2<?D57D9C6F?FC*9EGC>CCFDCF>*76B?CFFFBD337FF?F5@?)
@M03506:14:000000000-AKVR1:1:1101:8179:8378 1:N:0:44
ATGAACTCCTACGGGAGGCAGCAGTTGGGAATCTTGGACAATGGGGGAAACCCTGATCCAGCCATGCCGCGTGAGTGATGAAGGCCTTCGGGTTGTAAAACTCTTTCGACGGGGACGATAATGACGGTACCCGTAGAAGAAGCTCCGGCTAACTTCGTGCCAGCAGCCGCGGTAATACGAAGGGGGCTAGCGTTGTTCGGAATTACTGGGCGTAAAGCGTGCGCAGGCGGCCATCCAAGTCAGTGGTGAAAGCCCGGAGCTCAACTCCGGAATTGCCATTGAAACTGTTTGGCTCGAGTAC
+
CCCCCGGGGGGGGGGGGGGGGGGGGGGGGGGGGGGGGGGGGGGGGGGGGGGGGGGGGGGGGGGGGGGGGGGFGGGGGGGGGGGGGGGGGGGGGGGGGGGGGGGGGGGGGGGGGGGGGGGGGGGGGGGGGGGGGGGGGGGGGGGGGGGGGGGGGGGGGGGGGGGGGGGGGGGGGGGGGGGGGGGGGGGGFGGGGGGGGGGGGGGGGGGGGGGGGGGFFGGGGGGGGGGGGGGGGGGGGGGGGGGGGG757EFDDFGGGFGGD6CE7>FCECEDDGGGCFGGGF=FF@GFAFF:F6?EBEFF7
@M03506:14:000000000-AKVR1:1:1101:17014:8388 1:N:0:44
ATGAACTCCTACGGGAGGCAGCAGTGGGGAATATTGGACGATGGGCGAAAGCCTGATCCAGCAATGCCGCGTGAGTGAGGAAGGCCTTAGGGTTGTAAAGCTCTTTCGGCGGGGACGATGATGACGGTACCCGCAGAAGAAGCCCCGGCTAACTTCGTGCCAGCAGCCGCGGTAATACGAAGGGGGCGAGCGTTGTTCGGATTTACTGGGCGTAAAGGGCGCGCAGGCGGTCATTTTTGTCGAGTGTGAAAGCCCCGGGCTTAACCTGGGAACTGCGCTCGAAACGGGATGACTAGAGATC
+
CCCCCGGGGGGGGGGEGGGGGGGGGGGGGGGGGGGGCEFEGGGGGGGGGGGGGGGGGDGGGGGGFGGGGGGGGGGGGGGGGGFGGGGGFGGGGGGGGGGGGGGGGGGGGGGGGGGGGGGGGDFCFGDBFGFFGGGECFGGDGGGGEGEGGDGGCFFDGCGGGGGGGGFEGGDC:C@?<FGGGGDCEE*?EGG88??FDG58/;CFC@F6CFC5CE5CCGGGGG>:8CEEGGC2+:9+9CFGG5=+*2:7C9C7*:CC@CDE:6CG>CFGG*0/9CGGFC/9<?5=55BBD50*97)*/990
@M03506:14:000000000-AKVR1:1:1101:25751:8394 1:N:0:44
ATGAACTCCTACGGGAGGCAGCAGTGGGGAATATTGGACAATGGGCGAAAGCCTGATCCAGCAATGCCGCGTGAGTGATGAAGGCCTTAGGGTTGTAAAGCTCTTTTACCCGGGATGATAATGACAGTACCGGGAGAATAAGCCCCGGCTAACTCCGTGCCAGCAGCCGCGGTAATACGGAGGGGGCTAGCGTTGTTCGGAATTACTGGGCGTAAAGCGCACGTAGGCGGCTTTGTAAGTTAGAGGTGAAAGACCGGGGCTCAACTCCGGAATTGCCTTTAAGACTGCACCGCTAGAATTG
+
CCCCCGGGGGGGGGGGGGGGGGGGDGGGGCEGGGG9EFGG?EGGGGGGGGGGGGGGGGGGGGGGGGGGGGGGGGGGGGGGGGGGGGF@GGGGFGGGGGDFCGGCFGGCGFGGEEEGGGFGGFGGGGGGGD<FEGEEGFGGGG9BFFCEGGGGGGGFDG7CFGGGGGGGG7CFEGG9FGFGF<C7FC>@FGFEGC*<CC887:C@C@EFEGCE:ECCFFGGGEC;CGGGGGGG8+A@C?C9C?FFGG?FFFCD**2CCD:<>74C:DCFGG=./>D+*9:C7=FGA?FF<7)()75>=?F=F
@M03506:14:000000000-AKVR1:1:1101:16249:8396 1:N:0:44
ATGAACTCCTACGGGAGGCAGCAGTGGGGAATCTTTCGCAATGGCCTAACGGCTGACGCAGCGACGCCGCGTGAGGGGTGACGCTCTTCGGAGTGTAAACCTCTTTTGCCTGGAACGAATCGTCAGCATCAGCTGATTTGACGGTACCGGGTGAATAAGCACCGGCTAACTCCGTGCCATCAGCCGCGGTAATACGGGGGGTGCGAGCGTTGTCCGGAATCACTTGGCGTCAAGGGCGCGTAGGTGGCGTGATCAGGGCGTGGGGAAAGCCCGGGGCTCAACCTCGGGCCGGCCATGCCGG
+
CCCCCGEG<F<FFD7F@FGGGG<8FE<@:B,CCFF,CFGGGG<8EGG8CEC7FGG@E@CCFFG@FGGGGEGFF7B=B+B:DB??FC=BG7:B+8FFDE9FGGG,EFC,5CFGG8BAG7C@E=FFFC>,C===FCCFGFGG9@>3@BFD:E:FGDFG@FE9E:FB*1=<<C;FGFE**4:,2<?:C:C77FCFGD9:8CEE?8CCEEGGEEEGEFE;C5=89@892<6C>?*;*0+:EC3C:*5*<25>C*1*9+00+5*1:CC55*29*7=)93>CC:5**7;+:37<(1<;307;)7<>)
@M03506:14:000000000-AKVR1:1:1101:8849:8417 1:N:0:44
ATGAACTCCTACGGGAGGCAGCAGTGGGGAATATTGCGCAATGGGCGAAAGCCTGACGCAGCAACGCCGCGTGAGTGATGAAGGCCTTCGGGTCGTAAAGCTCTGTCGGAGGGAACGAATGTCTCTGGGGTTAACAGCCTCAGGGAGTGACGGTACCCTCAAAGGAAGCACCGGCTAACTCTGTGCCAGCAGCCGCGGTAATACAGAGGGTGCTAGCGCTGTTCGGAATCATTGGGCGTAAAGGGCGTGTAGGCGGTTTGCTAAGTCACGTGTGAAATCCCTCGGCTCAACCGGGGAACGA
+
CCCCCGGGGGGGGGGGGGGGGGGGGGGGGGGGDGGGGGGGGGGGGGGGGGGGGGGGGGGGGGGGGGGGGGGGGGGGGGGGGGGGGGGGGGGGGGGGGGGGGGGGGGGGGGGGGGGGGGGGGGGGGGGGGGGGGGGGGGGGGGGGGGGGGGGGGGGGGGFGGGGGGGGGGGGGGDDGDGGGGGGGGGGGGGGGGGGGGGGGGGGGGGGGGGGGGGGGGGGEGCFGGGCGGGGGGGGFFGDGGGGGDDEGGEGGGGGGCBGGCFFFGGGGGG6593CGDF>CFFFGDB3>?FFFFFFDF>FF)
@M03506:14:000000000-AKVR1:1:1101:24942:8451 1:N:0:44
ATGAACTCCTACGGGAGGCAGCAGTGGGGAATCTTGCGCAATGGCCTAACGGCTGACGCAGCAACGCCGCGTGGGGGATGAGGGCCCTCGGGTTGTAAACCCCTTTTGCGAGGGAAGAAGATCTGACGGTACCTCGCGAATAAGCCACGGCTAACTACGTGCCAGCAGCCGCGGTAATACGTAGGTGGCAAGCGTTGTCCGGATTTACTGGGCGTAAAGCGCGCGCAGGCGGACTGGTCAGTCTGGGGTGAAAGCTCACGGCTCAACCGTGAGTGGTCCCTGGATACTGCCAGTCTTGAGG
+
CCCCCGGGGGGGGGGGGGGGGGGGGGDGGGGGGGGGGGGGGGGGGGGGGGGGGGGGGGGGCFFFGGGGGGGGGGGGGGGGCGGGGEEG@GGGGGGGGGGGGGGFGGGGGG7FGCFEG88CCCGGGFFGDGGGGGFEEGGGGFGFGFFFGGGGGFCFE:FFFFFCGC+<BFGGGECGEF9+;+AEGFGGGFFGCE8EGGGGCGGGECFGCFCFFECE*/9788CCGGC8>8EG8E=FGF*+2<F706ED5==+CC:2A***:*9>C6?*:C539::7:6*9*050<6*967),9)*1*0/))
@M03506:14:000000000-AKVR1:1:1101:24241:8466 1:N:0:44
ATGAACTCCTACGGGAGGCAGCAGTCGAGAATTTTTGACAATGGGGGAAACCCTGATCGAGCGACGCCGCGTGGAGGATGAAGGTCTTCGGGTTGTAAACTCCTGTCATTTGGGAACAAGCTGTGCGCGTTAACTGCGCGCGCATTGATAGTACCAGAAGAGGAAGAGACGGCTAACTCTGTGCCAGCAGCCGCGGTAATACAGAGGTCTCAAGCGTTGCTCGGAATCACTGGGCGTAAAGGGTGCGTAGGCGGGGCTTTAAGTCAGGGGTGAAATCCTGGAGCTCAGCTCCAGAACTGCC
+
CCCCCGGGGGGGGGGGGGGGGGGGGGGGGGCGGGGGGGGGGGGGGGGGGGGGGGGGGGGGGGGGGGGGGGGGGGGGGCGGGGGGGGGGFGGGFGEFCFFGGGGGGFFGGGGEFGGFGGGGFGGGGCGGGGGGGGGFGGGGGFGGGGGFGGGGGGFGGGGGGF7FGGGGGGCFECFGGGCFGGGFFCFGGGGCCGGDED>CFDFFFGGGCGCFFGGGG5=CFGDGCECGFGCGGGGG=ED89FGFGGG<EEEGGG5)27579+:<?:AGCDC@F**3*/:7D)5*A?=F?77:647?5FF48
@M03506:14:000000000-AKVR1:1:1101:5967:8507 1:N:0:44
ATGAACTCCTACGGGAGGCAGCAGTGGGGAATTTTGCGCAATGGGGAAACCCTGACGCAGCAACGCCGCGTGGAGGATGAAGCCCCTTGGAGTGTAAACTCCTTTCGACCGGGACGATAATGACGGTACCGGTGGAAGAAGCACCGGCTAACCCTGTGCCAGCAGCCGCGGTAATACAGAGGGTGCGAGCGGTGTTCGGAATTATTGGGCGTAAAGGGCGCGTAGGCGGTGCGGTAAGTTACCTGTGAAAACCCCGGGCTTAACTCGGGGCCTGCAGGCGAAACCGCCGTGCTGGGGGGTG
+
CCCCCGGGGGGGGGGGGGGGGGGGGGGGGGGGGGGFGGGGGGGGGGDGGGGGGGGGGGGGE<F<:@FFGEF:FBEFFACEFCE,:FFGEG8BBEBAFGAB=FCGGBF<+@CGG@FFE:FGEGGCFGC7C<CGFEG7FCFGED7>FGGC77FG,>FFFC;FFGFCFFFGDEFCCEGF@C<,5FF@@CE7C<E*;88CFCG8EFGC@CCCGDG*:?FGFG5?881**;+*::CCCE/*:92+++3<FCE*3<+01A=CEE)9C67++:7CEG*77<**957>).<**0)86))(7=?35>B.>
@M03506:14:000000000-AKVR1:1:1101:10753:8507 1:N:0:44
ATGAACTCCTACGGGAGGCAGCAGTGGGGAATTGTTCGCAATGGACGCAAGCCTGACGACGCAACGCCGCGTGGAGGACGAAGACCTTCGGGTCGTAAACTCCTTTCGATCGAGACGAACGGTCTCCGGGTGAACAATCCGGAGGAGTGACGGTACCGAGAGAAGAAGCCCCGGCTAACTCCGTGCCAGCAGCCGCGGTAATACGGGGGGGGCAAGCGTTGTTCGGAATTACTGGGCGTAAAGGGCTCGTAGGTGGCCAACTAAGTCAGACGTGAAATCCCTCAGCTTAACTGGGGAACTG
+
CCCCCGGGGGGGGGGGGGGGGGGGGGGGGGGGGGGGGGGGGGGGGGGGGGGGGGGGGGGGGGGGGGGGGGGGGGGGGGGGGGGGGGGGGGGGGGGGGGGGGGGGGGGGGGGGGGGGGGGGGGGGGGGGGGGGGGGGGGGGGGGGGGGGGGGGGGGGFGGGGGGGGGGGGGGGGGGEGGGGCCGGGGGGGGGGGGGGGGGGDFGGGGGGGGGGGGCGGGGGCECFCEGEGGCCFCEGGGDG5CGGGG6<E=7CD?FGDFC<CFGGGCCC9>+<>CF=CF>FGF>*<6F7:FF<?FFB>)<?9
@M03506:14:000000000-AKVR1:1:1101:11158:8516 1:N:0:44
ATGAACTCCTACGGGAGGCAGCAGTGGGGAATTTTGGACAATGGGGGCAACCCTGATCCAGCGACGCCGCGTGAAGGATGAAGGTCTTCGGATTGTAAACTTCTTTTGGAGGGGATGAATGCCTGAGTGAATAACTCAGGGTGACAGTACTCTCGGAATAAGCCACGGCTAACTACGTGCCAGCAGCCGCGGTAATACGTAGGTGGCAAGCGATACTCGGAATCACTAGGCGTAAAGCGCAGGTAGGCGGTTCGGTAAGTCTTTTGTGAAAGCTCCCGGCTCAACTGGGAGAGGCCAAGGG
+
CCCCCGGGGGGGGGGGGGGGGGGGGGGGGGDGGGGGGGGGGGGGGGGGGGGGGGGGGGGGGGGGGGGGGGGGGGGGGGGGGGGG8EFGGGEFGGGGGGGGGGGGGGGGGGGGGGGGGGGGGCGGGGGGGGGGGGGFGGFFGGGGGGGGGGGGGGGGGGGGGGGGGGGGGGDGGGGGGGGGGGGGFGGGGCFGGDEFCGFGGFGGGGGFGGGGGGGGGGGGGGGGGGG9EFFE27=FGDDGDGGG79EFGGGGCGGGC7=::0:FFGGGCFGFCC*CCBDD>B6CFFGFFGFFFFBFF:>>E
@M03506:14:000000000-AKVR1:1:1101:10494:8568 1:N:0:44
ATGAACTCCTACGGGAGGCAGCAGTGGGGAATCTTGCGCAATGGCCTAACGGCTGACGCAGCGACGCCGCGTGTGGGATGAAGCTCCTCGGAGTGTAAACCACTGTTGCCCGGGACGAACAGCTCGATTTCTCGAGCCTGACGGTACCGGGTGAGGAAGCACCGGCTAACTCCGTGCCAGCAGCCGCGGTAATACGGGGGGTGCGAGCGTTGTCCGGAATCACTGGGCGTAAAGGGCGCGTAGGTGGTTTGATAAGGGTGTGGTGAAAGTCCGGGGCTCAACCCCGGATCGGCCGTGCCGG
+
CCCCCGGGGGGGGGGGGGGGGGGGGGGGGGGGGGGGGGGGGGGGGGGGGGGGGGGGGGGGGGGGGGGGGGGGGFGGGGGGGGGGDDG,FGGFGEGGGGGGGFGGGGGGGGGGGGDGGGEFBFGDFGGGGFGGGGGEGGGCGGGGGGGGGGG@ECEGEGGGGGGGGGGGGGCGCEGFGGGDGGGGGGGGGGGGFGGGGGGDGGGGGDGGG5CGGGFEECEGFGG?FGGGGGGGFGGGGGCEC*:ECGGDFFCFC?E>F47D/7C=CG900:CFDGGG3)**9@>EEDG@45)())<5:B>5)
@M03506:14:000000000-AKVR1:1:1101:4517:8581 1:N:0:44
ATGAACTCCTACGGGAGGCAGCAGTGGGGAATATTGGACAATGGGCGAAAGCCTGATCCAGCAACGCCGCGTGAGTGATGACGGCCTTCGGGCTGTAAACCTCTTTCGGCAGGGACGATGCGCAAGGGACGGTACCTGCAGACGAAGCATCGGCCAACGACGGGCGAGCAGGCGATGTGATACGTACGGTGGGAGCGTGGACTGACAGTACGGGGCGCGCAGGGCGGGTGGTCGGTTTGTCAGGGGTGGAGTGAAGGGTCGGGGCCTAAGCCCTAGCTTTCTTCCGATACGTGCAGACTCG
+
CCCCCGGGGGGGGGGGGGGGGGGGGGGGGGGGGGGGGGGGGGGGGGGGGGGGGGGGGGGGGG8F,@FGGGGGGGG6EG9EFCFG+FGGGGG@7FFGGGG,BFFGGG9FGG:CFGGGGG7+83+@+@++:D+383+,33,@,,335*>*3,7****5,>*1=**1******5******0+<+++20+*/*2*2**28*1***+0/+++++++**//1?***:*?**:**1/*1+:*:11>:CG96**29*::C5C+*+0*95/975):<+*0//*0*9*****/+<)*)()))0786*)/95
@M03506:14:000000000-AKVR1:1:1101:9014:8587 1:N:0:44
ATGAACTCCTACGGGAGGCAGCAGTGGGGAATCTTGCGCAATGGGCGAAAGCCTGACGCAGCAACGCCGTGTGGGTGATGAAGGCCTTCGGGTCGTAAAGCCCTGTCGGAAGGAACGAATGTTTCCGTCGTGAATAACGGCGGAGAGTGACGGTACCTTCAAAGGAAGCACCGGCTAACTCCGTGCCAGCAGCCGCGGTAATACGGAGGGTGCGAGCGTTGTTCGGAATCATTGGGCGTAAAGGGCGTGTAGGTGGTCTGTTAAGTCATGTGTGAAAGCCCCCGGCTCAACCGGGGAAGTG
+
CCCCCGGGGGGGGGGGGGGGGGGGGGGGGGGGGGGGGGGGGGGGGGGGGGGGGGGGGGGGGGGGGGGGGFGGGGGGGGGGGGGGGGGGGGGGGGGGGGGGGGGGGGGGGGGGGGGGGGGGGGGFGGGGGGGGGGGGGGGGGGGGGDEGGGGGGGGGFFGGCFGFA@FFGGGGGGGGEFGGEECFGGGFGGGGGGGGCEEGGGGGFG5?ECC?5C>EGEGDGGGCGGGG8EGGGGGFCCD5C:7CE579CCEFGCFGC4*9?<:7C:E>E>CFGGGGFFC>*5>C:B)826?:@BDB:)))*
@M03506:14:000000000-AKVR1:1:1101:10205:8640 1:N:0:44
ATGAACTCCTACGGGAGGCAGCAGTAAGGAATATTGGTCAATGGGCGGAAGCCTGAACCAGCCATGCCGCGTGCAGGAAGACGGCCCTACGGGTTGTAAACTGCTTTTGTACCGGAATAAACCTTGATTCGTGAATCAAGCTGAATGTACGGTAAGAATAAGGATCGGCTAACTCCGTGCCAGCAGCCGCGGTAATACGGAGGATCCAAGCGTTATCCGGATTTATTGGGTTTAAAGGGTGCGTAGGTGGCTTTTTAAGTCAGGGGTGAAAGACGGTAGCTTAACTATCGCAGTGCCTTTG
+
CCCCCGGGGGGGGGGGGGGGGGGGGGGGGGGGAGGGGGGGGGGGGGGGGGGGGGGGGGGGGGGGGGGGGGGGGGGGGGGGGGGGGGGGGGGGGGGGGGGGGGGGGGGGGGGGGGGGGGGGGGGGGGGGGGDFGGGGGGGGGGGGGGGGGGGGGGGGGGGGGGGGGGGGGGGGGGGGGGGGGGGGGGGGGGGGGGGGGGGGGGGGGGGGGGFEGGEGGGGGGEGG97AFGGGDCCF7FEDCEEGGGGGGGGGF4??FFFD7E?DGGGGGGDF=<CDDGFGGGFFC79>6A<>?BEFFFF67*
@M03506:14:000000000-AKVR1:1:1101:10043:8651 1:N:0:44
ATGAACTCCTACGGGAGGCAGCAGTGGGGAATTGTTCGCAATGGGCGAAAGCCTGACGACGCAACGCCGCGTGGAGGACGAAGATCTTCGGATCGTAAACTCCTGTCGAACGGGACGAAAAGATCGCGGGTGAACAGCCCGTAATCCTGACGGTACCGTTAAAGGAAACCCCGGCTAACTCCGTGCCAGCAGCCGCGGTAATACGGGGGGGGTAAGCGTTGTTCGGAATTACTGGGCGTAAAGGGCTCGTAGGCGGCCAACTAAGTCAGACGTGAAATCCCTCAGCTTAACTGGGGAACTG
+
CCCCCGGGGGGGGGGGGGGGGGGGGGGGGGGGGGGGGGGGGGGGGGGGGGGGGGGGGGGGGGGGGGGGGGGGGGGGGGGGGDGGGGGGGGGGGGGGGGGGGGGGGGGGGGGGGGGGGEGGGGGGGGGGGGGGGGGGGGGGGEFGGGGGGGGGGGGGGD@FGGGGGGGGGGGGGGGE>CCFGGGGFGGGGGGGGGGGGGGGDFGGGCCEEDCEE5<CFG5EEGGGE5*;FFGG:C8@CC5:EDGGGEC58>=C3+/9:)9<FGGD+03*A76>FDC5*9>DG@:5A@**:FF<FFF>5<F:=
@M03506:14:000000000-AKVR1:1:1101:3447:8652 1:N:0:44
ATGAACTCCTACGGGAGGCAGCAGTGGGGAATTTTTCGCAATGGGGGCAACCCTGACGAAGCAACGCCGCGTGGGTGATGAAGTCTCTTGGGACGTAAAACCCTTTCGACGGGGAAGAAAGCCGCAAGGTTTGACGGTACCCGTAGAAGAAGCCCCGGCTAACTCCGTGCCAGCAGCCGCGGTAATACGGGGGGGGCAAGCGTTGTTCGGAATTACTGGGCGTAAAGGGCGCGTAGGCGGTTTGCTAAGTTGAATGTGAAAACTCTGGGCTTAACCCAGAGCCTGCATTCAATACTGGCAG
+
CCCCCGGGGFFGGGGGGGGGGGGGEGGGGGGGGGGGGGGGGGGGGGGGGGFFGGGGGGGGGFGGFGGGGGGFGGGEGGGGGGGGGGGCFGGGGGGFGGGGCFGGGGGCFGGGGGGGGGGGGGEFGGGGGFFCFGFGG@FFFFFCEEGGGGFGFBFCFGGGGGG<FGGGGGF<FFFGG=FFGGFCD@F?EEGGGGGG>>>FGGCEGGGDEGGGGFG7CGF@8?::CEFGGEG*:7EGGDGGGGCE?:F7FF9C=:CGC6D7<?5C97CF=F6:FG7<*7917)8*75<F578)/86*=6>F@
@M03506:14:000000000-AKVR1:1:1101:19425:8653 1:N:0:44
ATGAACTCCTACGGGAGGCAGCAGTGGGGAATTTTCCGCAATGGGCGAAGGCCTGACGGAGTGACGCCGCGTGGGGGACGAAGGCCTTCGGGTTGTAAACCCCTGTCAGAGGGAAAGAAGGGCGCTGGCGTGAATAGCGTCGGCGTCTGACGGTACCTTCAGAGGAAGCCCCGGCCAACTCTGTGCCAGCAGCCGCGGTAAGACAGAGGGGGCAAGCGTTGCTCGGAATCACTGGGCGTAAAGGGCGCGTAGGCGGGATGGCAAGTCGGTCGTGAAATCCCTCGGCTCAACCGAGGAACGG
+
CCCCCGGGGGGGGGGGGGGGGGGGGGGGGGGGGGGGGGGGGGGGGGGGGGGGGGGGGGGGGGGGGGGGGGGGGGGGGDGGGGGGGGGGGGGGGGGGGGGGGGGGGGGGGGGGGGGGGGGGGGGGGGGGGGGGGGGGGGGGGGGGGGGGGGGGGGGGGGGGCGGGGGGGGFGGGGGGGFGGGGGGGGGGGGGGGFGGGGGGCFGGGG?FGGGGGGGGGGGGGG9FGGGDFGGGGGGFGGGEECECEEGGDCCGDGGGGEGG565+/:?DC5C>DGC=*9>CF@:ED;*<2F@BB)>B>4;7)
@M03506:14:000000000-AKVR1:1:1101:12920:8667 1:N:0:44
ATGAACTCCTACGGGAGGCAGCAGTAGGGAATTTTCCACAATGGGGGCAACCCTGATGGAGCGACGCCGCGTGCAGGATGAATGTCTTCGGATTGTAAACTGCTTTTCTCTGCGACGAATATGACGGTAGCAGAGGAATAAGGACCTGCTAACTACGTGCCAGCAGCCGCGGTCATACGTAGGGTCCAAGCGTTATCCGGAATTACTGGGCGTAAAGAGTTGCGTAGGTGGCATGGTAAGCGAATAGTGAAATGACGAGGCTCAACCTCGTGTCCATTATTTGAACTGCCAAGCTAGAGAA
+
CCCCCGGGGGGGGGGGGGGGGGGGGGGGGGGGGGGGGGGGGGGGGGGGGGGGGGGGGGGGGGGGGGGGGGGGGGGGGGGGGGGGGGGGGGGGGGGGGGGGGGGGGGGGGGGGGGGGGGGGGGGGGGGGGGGGGGGGGGGGGGGGGGGGGGGGGGGGGGGGGGGGGGGGGGGGGGGGGGGFGGGGGGGEFGGGGGGGFGGGGGGGGGGGGGGGGGGFFGFGFGGGGEEGGGFFGGGFGGFGGGGCC*<79FFGF?CFEDGDG5CCFFGGDGGFGGGGC=*:7@79<9*9<<@?::?B??@?6
@M03506:14:000000000-AKVR1:1:1101:8854:8668 1:N:0:44
ATGAACTCCTACGGGAGGCAGCAGTGGGGAATCTTGCGCAATGGCCTAACGGCTGACGCAGCGACGCCGCGTGTGGGATGAAGCTCTTCGGAGTGTAAACCACTGTTGCCCGGGACGAACAGCTCGATTAGTCGAGCCTGACGGTACCGGGTGAGGAAGCACCGGCTAACTCCGTGCCAGCAGCCGCGGTAATACGGGGGGTGCGAGCGTTGTCCGGAATCACTGGGCGTAAAGGGCGCGGAGGTGGTTTGATAAGGGTGGGGGGACAGGCCGGGGCTCAACCCCGGATCTGCCGGGCCGC
+
CCCCCGGGGGGGGGGGGGGGGGGGGGGGGGGGGGGGGGGGGGGGGGGGGGGGGGGGGGGGGGGGGGGGGGGGGFGGGGGGGGGGDGGGGGGGGGGGGGGGGGGGGGGGGGGGGDGGGGGGGGGGGGGGGGGGGGGGGGGGGGGGGFFGGGG>FFGGGGGGDEGGGGEEGGFGGGGFGGFGFGGGGGGGGGGCGGGGGGGGGEGGG5?CC?EGGGGGGDCFC?6EGFGGG>=>8CFD5:)**2/:7EFC86E::+0:@>*9*:3*1/*127:>DGGG3)17*77:7)))()*68=B)).<B)
@M03506:14:000000000-AKVR1:1:1101:3177:8688 1:N:0:44
ATGAACTCCTACGGGAGGCAGCAGTGAGGAATCTTCCGCAATGGGCGAAAGCCTGACGGAGCGACGCCGCGTGTGGGATGAAGTCTTTCGGGATGTAAACCACTGTCGGAGGGGAAGAAAACAGACGGTACCCTCCAAGAAAGCCCCGGCTAACTACGTGCCAGCAGCCGCGGTAATACGGAGGGGGCAAGCGTTATCCAGATTTACTGGGCGTAAAGCGCGGGTAGGCGGCGGGTTAGGTGTGGTGTGAGATCTTCCGGCTCATCCGGAAAACTGCATTGCAAACCGGCCTGGCTCGAGT
+
CCCCCGGGGGGGGGGGGGGGGGGGGGGFGGGGFGGCGGGGGGGGGGGGGGGFFGGGGEGGGGGGGGGFGGGGG,CFGGGGGGGGGGGGGGGGFGFGGDFGGDGGGGGGGFGFGDGGGGGG,DD3BFEFGF@9@<<+D,<<BFF83@@@FC*>BFFGF7DGCC,7*2,=,*<FCFGGB9?7**=*1<CEG*22;AC*C7<:<<FG9C9<<68@**//829?=C*:::CGFCE5*2**:@FG?C+1*2:CC+++*+<>C69):**<+*+/:*2)>DC9D7*:94*2+)/0,)0(<)).)0))/
@M03506:14:000000000-AKVR1:1:1101:18631:8699 1:N:0:44
ATGAACTCCTACGGGAGGCAGCAGTCGGGAATTTTGGGCAATGGGCGAAAGCCTGACCCAGCAACGCCGCGTGAAGGATGAAATCCCTCGGGATGTAAACTTCGCAAGAACGGGAAGAATAAGCGAGAGTTAATATCTCTCGTGATGACGGTACCGTTTGTAAGCTCCGGCTAACTCCGTGCCAGCAGCCGCGGTAATACGGGGGGTGCGAGCGTTGTCCGGAATCACTGGGCGTAAAGGGCGCGTAGGTGGTTTGATAAGGGTGTGGTTAAAGTCCGGGGCTCAACCCCGGATCGGCCGT
+
CCCCCGGGGGGGGGGGGGGGGGGGGGGGGEGGGGGGGGGGGGGGGGGGGGGGGGGGGGGGGGGGGGGGGGGGGGGGGGGGGDGGGGGGGGGGGGGGGGGGGGGGGGGGGGGGGEDGGGGGGGGGGEGEGGGGGGGAFCFGAFGGCGEEFCEFFGGG:FFGGGFFGGGGGGGGCFGGGGGGGGGGFGCCGGDEEGGDDGGGGGGGDC?>EGEGGGGGGGGGEE8EFGFGGGGGGEEDCGFCCGGGGGC<GGGGD=CC:=*2+A<6>5CC2*+9*:?CD:CDC@)C+=C:<*)6)8>B5>>E)
@M03506:14:000000000-AKVR1:1:1101:13152:8699 1:N:0:44
ATGAACTCCACGGGAGGCAGCAGTTAGGAATCTTGCGCAATGGGCGAAAGCCTGACGCAGCGACGCCGCGTGCGGGATGAAGGCCTTCGGGTTGTAAACCGCTTTCAGCAGGGACGAAATTGACGGTACCTGCAGAAGAAGCCCCGGCCAACTACGTGCCAGCAGCCGCGGTAATACGTAGGGGGCTAGCGTTGTCCGGATTTATTGGGCGTAAAGAGCTCGTAGGCGGTTTGGTAAGTCGGGTGTGAAATCTCCAGGCTCAACCTGGAGGGGTCATTCGCTACTGCCATGACGAGAGTTT
+
CCCCCGGFGGGGGGGGGGGGGGGGGGGGGGGGGGGGGGCGGGGGGGGGGGGGGGGGGGGGGGGGGGGGGGGEGGGGEGGGGGGGGGGGGGGGGGGGGGGGGGGGGGGGGGGGGGGGGGGGGGGGGGGGFGGGGGFDGGGGFF:FFEGGGGGGGGGGGGGFGGGDEGGGG7C=FGGGGGFGGGEGGGGGGGEA>EEFGEG5/:6CFGGGGGGG8CFGFFGGFEE55EGGG88*AEG7?CDCGCGGGEGGFFGDGEC:?7<4=CDF*9ED65EEC55::4CC*7>EF@757F?)97)<.))8*
@M03506:14:000000000-AKVR1:1:1101:12537:8703 1:N:0:44
ATGAACTCCTACGGGAGGCAGCAGTGGGGAATATTGGACAATGGGGGCAACCCTGATCCAGCAATGCCGCGTGTGTGAAGAAGGCCTTCGGGTTGTAAAGCACTTTTATCCGGAACGAAACGCGCAGGGTGAACATCCTTGCGAACTGACGGTACCGGAGGAATAAGCACCGGCTAACTTCGTGCCAGCAGCCGCGGTAATACGAAGGGTGCAAGCGTTACTCGGAATTACTGGGCGTAAAGGGTGCGTAGGTGGTTGTTTAAGTCTGTTGTGAAAGCCCCGGGCTCAACCTGGGAATGGC
+
CCCCCGGGGGGGGGGGGGGGGGGGGGGGGGGGCGGFGGGGFGGGGGGGGGGGGGGGGGGGGGGGGGGGGGGGGGGGGCEGGGGGGGGGGGGGGGGGGGGGGGGGGGGGGGGGGGGGGGGDGGGGGGCDGGGGGGGGGGGGGGGGGGGGGGGGGGGGGGFGG>>EGGGGGGGGGGGGGGGGGGFCDFFGGGGGGGGGGGDEEFGGGCCGGGGGGGGGGGGGGGGGEEEGFFCCGGCFE:C8:CCE75CDCCE5>F79@@DGFDDG9CCFGGG>GGF7C55DDE)755C*47<2>F>>?5F?)
@M03506:14:000000000-AKVR1:1:1101:19473:8713 1:N:0:44
ATGAACTCCTACGGGAGGCAGCAGTGGGGAATATTGGACAATGGGCGCAAGCCTGATCCAGCCATGCCGCGTGGGTGAAGAAGGCCTTCGGGTTGTAAAGCCCTTTTGTCCGGGAAGAAAGCGCCCTGGTGAACAGCCGGGGTGGATGACGGTACCGGAAGAATAAGCACCGGCTAACTTCGTGCCAGCAGCCGCGGTAATACGAAGGGGGCTAGCGTTGTTCGGAATTACTGGGCGTAAAGCGCGCGTAGGCGGATTTGTAAGTCAGGGGTGAAATCCCGGGGCTCAACCTCGGAACTGC
+
CCCCCGGGGGGGGGGGGGGGGGGGGGGGGGGGGGGGGGGGGGGGGGGGGGGGGGGGGGGGGGGGGGGGGGGGGGGGGGGGGGGGGGGGGGGGGGGGGGGGGGGGGGGGGGGG:FGDGGGGGGGGGGGGGGGGGGGGGGGGGGCGGGGGGGGGGGGGGGGGGGGGGGGGGGGGGGGGFGGGGGGGGGGGGGFGGGGGGGGGGGGGGGGGGGGGGGGGGGEGGGFEC8EG?CGFGFGFE?DCGGGG=EGG*5CCGD=)2.9CGG=<<DFFFDGFCCC+:76<DF3C=7C4)0<?FD>:5))=6
@M03506:14:000000000-AKVR1:1:1101:6971:8728 1:N:0:44
ATGAACTCCTACGGGAGGCAGCAGTCGGGAATTTTGGGCAATGGGCGAAAGCCTGACCCAGCAACGCCGCGTGAAGGATGAAATCCCTCGGGATGTAAACTTCGCAAGAACGGGAAGAATAAGTAGGGGACAATACCCCCTATGATGACGGTACCGTTTGTAAGCTCCGGCTAACTCCGTGCCAGCAGCCGCGGTAATACGGGGGGAGCAAGCGTTGTTCGGATTTACTGGGCGTAAAGGGCGCGTAGGCGGCCACCGCAAGTCAATTGTGAAATCTCCGGGCTTAACTCGGAAAGGTCAA
+
CCCCCGGGGGGGGGGGGGGGGGGGGFGGDEGGGGGGGGGGGGGGGGGGGGGGGGGGGGGGGGFGGGGGGGGGGGGGGGGGGGGGGGGGGGGGEFGGGGGGGGGGGGDGGFGFGGGDFGGGCGGGGGGGDEGGGGGGGGFGGDFFFGGFGEGGCFGG7FFFGGGGGAFGGGDGEGGGCFGFGGGFFGGGGGGGDGEGGGGGGGGDGGGGG*8EGEC5CEFFGGGE8CFGDF6CFE:CE*CFCGGGGECGDFGG3CECFBD3*:CGFFFFGG?4CC7C>@FGG::C:/?B2*7:7@>:FF?F?
@M03506:14:000000000-AKVR1:1:1101:21612:8750 1:N:0:44
ATGAACTCCTACGGGAGGCAGCAGTCGAGGATCTTCGGCAATGGGCGAAAGCCTGACCGAGCGACGCCGCGTGTGCGATGAAGGCCTTCGGGTTGTAAAGCACTGTCGTGGGGGAGAAAGACCCGCAAGGGTTTGATCGACCCCAGGGGGAAGCTCGGGCTAAGTTCGTGCCAGCAGCCGCGGTAAGACGAGCCGAGCGAACGGTATTCGGAATCACTGGGCTTAAAGGGCGCGTAGGCGGGCCGTCAAGTCAGGGGTGAAAGCCCCCCTCTCAACTGGGGAAGCGCCTCTGATACTGGCG
+
CCC?CGGGGGGGGGGGGEGGGGGGGFGG:BE8CFFDGGGGGGGGGGGG:@C<FGGGGGEGDGGGGGGGGGGGGGGD@FDGGGGGFGGFFGGGGGGGGGGGGFFEGGGGGEGGDGGDEFFGGGGFFEGCFCFGGGGGGGGG:FCECFGDC7CEGGFGGGGG@7<:7<C:<<FGCFGGC*C?CEGG5ECGGEE?EGG*:?E*?EG*;@>FG68>*8<C+3<CGFG5C@C+985?:=*:C***2//CE*>58<<7>FF<*.93<:*::57)*1*)***2:69<9;EE*09>?//)1/*6@F)07
@M03506:14:000000000-AKVR1:1:1101:2447:8755 1:N:0:44
ATGAACTCCTACGGGAGGCAGCAGTGGGGGATATTGCGCAATGGGCGAAAGCCTGACGCAGCGACGCCGCGTGGGTGATGAAGGCCTTCGGGTCGTAAAGCCCTGTCGAGGGGGACGAATCGGTCGCGACCTAACACGTCGCGATCCTGACGGTACCCCTAAAGGAAGCACCGGCTAACTCCGTGCCAGCAGCCGCGGTAATACGGAGGGTGCGAGCGTTGTTCGGAATTACTGGGCGTAAAGGGCTCGTAGGTGGCCAACTAAGTCAGACGTGAAATCCCCCGGCTTAACCGGGGAACGG
+
CCCCCGGGGFFGG>FF@BFGCGFF9FCFFCEGEFCEFEFGGDFGGGGGGGGCGGGGCGGGEEGFEGDGGDEFFCGGEGGGGGGGGAFCGGGGDGEFGGGGGGCGGGFGGGGGGGGGGGGGEGGBCEEGEE@@FCFG:FGGGGGGC7CCGGGGGFC:<<C8EDEGFGFFCCF>E8C>E?FFEGGFF8CEFECGGCE>EGE8;<CE*;8::8;C**;8CECGG*;AEGG;58::CECE*89EC5CCEC6*?*:CD?9C67C5>62++*0:CDD>57*5>*29<.)27:)..C84B3)55@F)0
@M03506:14:000000000-AKVR1:1:1101:14742:8758 1:N:0:44
ATGAACTCCTACGGGAGGCAGCAGTCGAGAATTTTTCTCAATGGGGGAAACCCTGAAGGAGCGACGCCGCGTGGAGGATGAAGGTCTTCGGGTTGTAAACTCCTGTCATTTGGGAACAAGGCTGCGCAGTTAACTGCTGTGTAGTTGATAGTACCAGAAGAGGAAGAGACGGCTAACTCTGTGCCAGCAGCCGCGGTAATACAGAGGTCTCAAGCGTTGTTCGGATTCATTGGGCGTAAAGGGTGCGTAGGCGGCGCGGTAAGTCGGGTGTGAAATTTCGGAGCTTAACTCCGAAACTGCA
+
CCCCCGGGGGGGGGGGGGGGGGGGGGGGGGGGGGGGGGGGGGGGGGGGGGGGGGGGGGGGGGGGGGGGFGGGGGGGGFGGGGGGGGGGGGGGGGGGGGGGGGFGGGGGGGGGGGGGGGGGGGGGGGGGGGGGGGGGGGGGGGGGGGGGGGGGGGGGGGFGGGGGGGGGGGGGGGGGGGGGGGGGGGGGGGGC@FGGGGGGGGGGGGFGGGGGGGGEEEGGGDGGC*;9<F99EGGGCE5FFGGGGDE*ACCGGD*//7DGEGGA?CEG:C=BCGC?FFGGD55:=FG=>FF?BD07>@FF*
@M03506:14:000000000-AKVR1:1:1101:4617:8764 1:N:0:44
ATGAACTCCTACGGGAGGCAGCAGTGGGGAATTTTGCGCAATGGGGGAAACCCTGACGCAGCAACGCCGCGTGGAGGATGAAGTCCCTTGGGACGTAAACTCCTTTCGACCCGGACGATAATGACGGTAAGGGTGGAAGAAGCCCCGGCTAACTTCGTTCCAGCAGCCGCGGTAATACGTAGGGGGCGAGCGTTGTCCGGATTTATTGGGCGTAAAGAGCGCGTAGGCGGCCGAGTTGGTCCGACGTTAAATCCCGAGGCCCCACCCCGAAGGGTCGTTGGCGACCGGCCGGCTCTAGTGC
+
CCCCCGGGGGGGGGGGGGGGGGGGGGFGGGGGGGGCFGGGFGGGGGGGGGFGGGGGGGGGGG<FFGGGGGGGGG7EFGGGGGGGGCGGGGGGGG@FDFGGG9FGGGGG?F@=FDEGGGEGGGAF3+>3D+3@<F>FGGGGGGFGGG7FDE<F7;CF7,,=FF<::<<FC:FF74<><,*?FDCFDGGEE:*:CG*;CC5**/;E79C+<F8>5*;F<+20///*2:C95C1CE1:;*+2;C65*>5:***:+*2+**.95/*):5<*129*.1**2/)**96)2*838(1)().))/9664
@M03506:14:000000000-AKVR1:1:1101:27139:8782 1:N:0:44
ATGAACTCCTACGGGAGGCAGCAGTGGGGAATCTTGCGCAATGGCCTAACGGCTGACGCAGCGACGCCGCGTGTGGGATGAAGCTCTTCGGAGTGTGAACCACTGTTGCCCGGGATGAATAGCTCGATTAATCGAGCCTGACAGTACCGGGTGAGGAAGCACCGGCTAACTCCGTGCCAGCAGCCGCGGTAATACGGGGGGTGCGAGCGTTGTCCGGAATCACTGGGCGTAAAGGGCGCGTAGGTGGTTTGATAAGTGTGTGGTGAAAGTCCGGGGCTCAACCCCGGATCGGCCGTGCCGG
+
CCCCCGGGGFFGGGGGGGGGGGGCFGFG7FFFFGG9EFGGGGGGGF<FFFFGGGEGGGGGDGGDEGGG7F@=F8DCGGGGGGFF=FGGGGCFFGGGGFFFGGGGGG9F<F@C:C7@>FCFA9DDFECGGFGGGEFGGGGG8CCCGGGC@@@:F7FC@FEFGGGGFGGGGGGGGGG:FFF<FFFG7*=7@FEGC:C5EGGGDE8CE5EGGGGGGGGGGDGGGGFCF6C55?C*8CF8=EGG5/>EGFF9**:977C:+=*:107:=797+2+95DDED>DF*0>:E7))(18?EB:EFFF>)
@M03506:14:000000000-AKVR1:1:1101:8511:8782 1:N:0:44
ATGAACTCCTACGGGAGGCAGCAGTGGGGAATATTGGACAATGGGGGCAACCCTGATCCAGCAATGCCGCGTGGGTGATGAAGGCCTTCGGGTTGTAAAGCTCTTTTGCCAGGGACGATGATGACGGTACCTGGAGAATAAGCCCCGGCTAACTTCGTGCCAGCAGCCGCGGTAATACGAAGGGGGCAAGCGTTGTTCGGAATTACTGGGCGTAAAGGGCGCGTAGGCGGCTTATCAAGTCAGGCGTGAAATTCCCGGGCTCAACCGGGGGGCTGCGCTTGATACTGATGAGCTTGAATGC
+
CCCCCGGGGGGGGGGGGGGGGGGGGGGGGGGGGGGGGGGGGGGGGGGGGGGGGGGGGGGGGGGGGGGGGGGFGGGGGGGGGGGGGGGGGGGGFGGGGGGGGAFGGGGGGGGGGGFGEDGFAFGGGGGGGFFFGGGGFFGFGGGGDGGGGGGGGGGGGGGGGGGGGGGGGGGGGDGGGGF*<FGGGGGCGGGGC:CFFGEGG57+?CFGGGFEGGEGGGGGGG=CEGGGDCDGEF+9?@C:<EGFGGGGGG77*:<*;)9DE54?EF*/:CG3)17CCE:3C:6:CFGF97=5=47?7<*7*
@M03506:14:000000000-AKVR1:1:1101:22670:8789 1:N:0:44
ATGAACTCCTACGGGAGGCAGCAGTCGAGAATTTTTCTCAATGGGGGAAACCCTGAAGGAGCGACGCCGCGTGGAGGATGAAGGTCTTCGGGTTGTAAACTCCTGTCATTTGGGAACAAGGCGTACGTATTAACTATACGTGCGTTGATAGTACCAGAAGAGGAAGAGACGGCTAACTCTGTGCCAGCAGCCGCGGTAATACAGAGGTCTCAAGCGTTGTTCGGATTCATTGGGCGTAAAGGGTGCGTAGGTGACGTGGTAAGTCGGGTGTGAAATTTCGGAGCTTAACTCCGAAACTGCC
+
CCCCCGGGGGGGGGGGGGGGGGGGGGGGGGGGGGGGGGGGFGGGGGGGEGGGGGGGEFGGGGGGEGGGGGGGGDGFGEGGGGGGGGGGGGGGGGGGGGGGGGGGGGGGGGGGGGGGGG8EEGEGGGGGGGGGGGGGGGGGDGGGGGGGGGGGGGGFDGDF7FFGGGGGGGGGGD7FGFGGGGGGGGGGGGGGGGGGGGGGGGGGGGGGGGCCFFFGCEGG8E*:CEGG9C9:CEGG=?DCGDEGGGGGGGGGGGGC5;CGGCG709EC=)*7:77CFFGGG)7:CFF66DF7BEB>5*/?)
@M03506:14:000000000-AKVR1:1:1101:10313:8790 1:N:0:44
ATGAACTCCTACGGGAGGCAGCAGTGGGGAATATTGGACAATGGGCGAAAGCCTGATCCAGCAACGCCGCGTGAGGGATGACGGCCTTCGGGTTGTAAACCTCTTTCAGCAGGGACGAAGCGCAAGTGACGGTACCTGCAGAAGAAGCACCGGCCAACTACGTGCCAGCAGCCGCGGTAATACGCAGGGTGCGAGCGTTGTCCGGAATTATTGGGCGTAAAGGGCTCGTAGGCGGTCCATCGCGTCGGGAGTGAAAAGCTAGGGCTTAACCCCAGTCCTGCTTCCGATACGGGTGGACTAG
+
CCCCCGGGGGGGGGGGGGGGGGGGGGGGGGGGDGGGGGGGGGGGGGGGGGGGGGGGGGGGGGGGGGGGGGGGGGGGGGGGGGGGGGGGGGGGGGGGGGGGGGGGGGGGGGGGGGGGGGGGGGGGGGGGGGGGGGGGGGGGGGGGFGGGGGGGGGGGGGFGGGGGGGFGGDGGGGGGGGGGCFGGGGGGGGGGGGGGGEGGGGFGG8EDGGGFFGGGGGGG=?FGGGGGGGGGGGGGECFGGGDGGGGGG575CFGF7)9DGG7:6>56CF?>CG7<CFGGG@FFFDC>>DFBE7<E:)1)0
@M03506:14:000000000-AKVR1:1:1101:5744:8791 1:N:0:44
ATGAACTCCTACGGGAGGCAGCAGTCGAGGATCTTCGGCAATGGGCGAAAGCCTGACCGAGCGACGCCGCGTGTGCGATGAAGGCCTCCGGGTTGTAAAACACTGTCGTGGGGGAGAAAAGCCGCAAGGCTTGATCGACCCCAGGAGGAAGCTCGGGCTAAGTTCGTGCCAGTAGCCGCGGTAAGACGAACCGAGCGAACGTTGTTCGGAATCACTGGGCTTAAAGGGCGCGTAGGCGGGCCATCAAGTCAGGGGTGAAAGCCCCCGGCTCAACCGGGGAAGTGCCTCTGATACTGGTGGG
+
CCCCCGGGGGGGGGGGGGGGGGGGGGGGGGGGGGGGGGGGGGGGGGGGGGGGGGGGGGGGGGGEGGGGGGGGGGGGGGGGGGGGGGGGGGGGGGGGGGFGFFGGGGGGGGGGGGGGGGGGGGGGGGGGGGGGGGGGGGGEEGEGGGGGGGGGGGGGGGGGGGGGGGGGDGGGGGGGGGGGGGG>CGGGGGGEGD8CEGGGDGGGGGFGGGGGGGGGGFFC88FFGGGGGGG>/*1ACGGGGGE6C?EG<::9CEE5/)>CCF<CDCGD75C4279C<@C)>B@GD4*/(**.6=?FFFFF5
@M03506:14:000000000-AKVR1:1:1101:23608:8812 1:N:0:44
ATGAACTCCTACGGGAGGCAGCAGTGGGGAATTTTGGACAATGGGGGCAACCCTGATCCAGCCATTCCGCGTGAGTGAAGAAGGCCTTCGGGTTGTAGAGCTCTTTCGGCAGGAACGAAACGGGCGCGGCTAATACCCGTGTCCACTGACGGTACCTGAAGAAGAAGCACCGGCTAACTACGTGCCAGCAGCCGCGGTAATACGTAGGGTGCGAGCGTTAATCGGAATTACTGGGCGTAAAGCGTGCGTAGGCGGTCTGTTAAGACAGGTGTGAAATCCCCGGGCTTAACCTGGGAATGGC
+
CCCCCGGGGGGGGGGGGGGGGGGGGGGGGGGGGGGGGGGGGGGGGGGGGGGGGGGGGGGGGGGGGGGGGGGGGGGGGGGGGGGGGGGGGGGGFGGGGGGGGGGGGGGGGGGGGGGGGGGGDGGGGGGGGGFEGGGGGGGGGGGGGGGGFGGDGGGGFGGGGFFFFFGGGFGGGGGGGGGGGCFEFGG?8+CFCGGGGGGDFFGGCFGGGCE>CEGGGGCEFGGGGDGGCEDCEGGGGEG*ACFGGC*)*:C5CEGGGFFFF9FF?6+9CGG?C7C+00CC5>:5E@D4<F4<FFF5)7?F)
@M03506:14:000000000-AKVR1:1:1101:4655:8817 1:N:0:44
ATGAACTCCTACGGGAGGCAGCAGTGGGGAATATTGGACAATGGGCGAAAGCCTGATCCAGCAATGCCGCGTGAGTGATGAAGGCCTTAGGGTTGTAAAGCTCTTTTGCCAGGGATGATAATGACAGTACCTGGAGAATAAGCTCCGGCTAACTCCGTGCCAGCAGCCGCGGTAATACGGAGGGAGCTAGCGTTGTTCGGAATTACTGGGCGTAAAGCGCGCGCAGGCGGCTTTGTAAGTTAGAGGTGAAAGCCCGGGGCTCAACCCCGGAACTGCCTTTAAGACTGCATCGCTTGAATCC
+
CCCCCGGGGGGGGGGGGGGGGGGGGGGGGGGGGGGGGGGGGGGGGGGGGGGGGGGGGGGGGGGGGGGGGGGGGGGGGGGGGGGGGGGGGGGGGGGGGGGGGCGGGGGGGGGGGGGCFGGGGGGGGGGGDFGGGFFGGGGGDGFGGGGGGGGGGGGGGGG>FGGGGGGGEGGGGDGGGGGG>GGGGGG>EGGGFFGGFFEDGGFGFEFGGGGDGG5CCGCEDEGGGGGGGGEECCGFF?FEFGGFGGGFGGGGC=CCCDGGGFD<CCCCEGEFGGGGGFFC78?9CFGFBGFFFF3>@7?6?
@M03506:14:000000000-AKVR1:1:1101:22267:8838 1:N:0:44
ATGAACTCCTACGGGAGGCAGCAGTGGGGAATATTGGACAATGGGCGAAAGCCTGATCCAGCAATGCCGCGTGAGTGAGGAAGGCCTTAGGGTTGTAAAGCTCTTTCGGCGGGGACGATGATGATGGTACCCGCAGAAGAAGCCCCGGCTAACTTCGTGCCAGCAGCCGCGGTAATACGAAGGGGGCGAGCGTAGTTCGGAATTACTGGGCGTAAAGGGCTCGTAGGTGGCCAACTAAGTCGCACGTGAAATCCCTCGGCTTAACCGGGGAACGGCGTGTGAGACTGGATGGCTTGAGTTT
+
CCCCCGGGGGGGGGGDCEGCGGCGCFGGG7FG<FGGGGGGGGGGGGGGGGGDGGGGGGFEEFGGGGGGGGG@FECFFFGGGFGG8EFFFEFGGGEGFGGGGGGGGGFGDGG>DCFC@:@FGGGGGGFGGF<FGGGGEFFC,DF8>FFFGGGFGFCFGG>7FGGEFGGGGGC@FF7FCCFCB:EE>C*/:CCEC*2:ACG8C:5CGGGEC5;8CC**<CC;@5:E:8><@F=>6>EFFGFGGEEEEG758CFFC?FGFB<D=56+<C7C:5*71**:C>39***+<1072*6(5)5>FFF*9
@M03506:14:000000000-AKVR1:1:1101:9923:8841 1:N:0:44
ATGAACTCCTACGGGAGGCAGCAGTGGGGAATCTTGCGCAATGGGCGAAAGCCTGACGCAGCGACGCCGCGTGGGTGATGAAGGCCTTCGGGTCGTAAAGCCCTGTCGGGAGGGACGAAACCTCGGCGACTGAATACGTCGTCGACCTGACGGTAACTCCTAAGGAAGCACCGGCTAACTCCGTGCCAGCCGCCGCGGTAATACGGAGGGTGCAAGCGTTGTTCGGAATCACTGGGCGTAAAGCGCGTGTAGGCGGTCGCTTTAGTCGGGTGTGAAAGCCCCGGGCGTACCCCCGGAAGGG
+
CCCCCG9EFEFFCEG@:FEFFE<FFCFGGEGDFGG,CFCFGF@GGEC+CFCFGGFCE@F:@CFCG=:F7>F>FCGBFD<FFEFG<FBEFFGGCE@>FFF<,BFE8BF+@F>BEG733C7F:ECF:EEGE71C<E;FGFGECFF:@EG@FFFGDG**?CFF<FGF?F7C7:FCCEEEG689@FCC8EGGCF*:5>*8*:::E9?FCC*2:EEGGCFFFGGC?*/<*C5*;@FG+ACCFGG2**0<C*:5C**<>6C3?3>5*:7+2001*)17CD=F*8C0*).275).3C3873)))).05
@M03506:14:000000000-AKVR1:1:1101:4074:8865 1:N:0:44
ATGAACTCCTACGGGAGGCAGCAGTGGGGAATTGTTCGCAATGGGCGCAAGCCTGACGACGCAACGCCGCGTGGAGGATGAAGACCTTCGGGTCGTAAACTCCTTTCGATCGAGACGAATGGCCTCCGGGTGAACAGTCCGGAGGAGTGACGGTACCGAGAGAAGAAGCCCCGGCTAACTCCGTGCCAGCAGCCGCGGTAATACGGGGGGGGCAAGCGTTGTTCGGAATTACTGGGCGTAAAGGGCTCGTAGGTGGCCAACTAAGTCAGACGTGAAATCCCTCGGCTTAACCGGGGAACTG
+
CCCCCGGGGGGGGGGGGGGGGGGGGGGGGGGGGGGGGGGGGGGCGGGGGGGGGGGGGGGGGGGGGGGGGGGGGGGGGGGGGGGGGGGGGGGGGGGGGGGGGGGGGGGGGFGGGGGGGGDGGGGGGGGGGGGGGGGGGGGGGGGGEGGGGGGGGGGGGGGGGGGGGG:FGGGGGCEFGFFGGGGGGGGDGGGGGGGCEGCE5C+<EEGGGG>EGEGGGGDDE5CFED58CCGGGFGGGGGDGFFFDDFFE5CFCCEGGFGCGE*+7FFGF>FF<55**1:<C?FEE)*.)**.875>)77@6
@M03506:14:000000000-AKVR1:1:1101:14262:8892 1:N:0:44
ATGAACTCCTACGGGAGGCAGCAGTTAGGAATCTTGGACAATGGGCGCAAGCCTGATCCAGCCATGCCGCGTGAGTGATGAAGGCCTTAGGGTTGTAAAGCTCTTTCAGCGGGGAAGATAATGACGGTACCCGCAGAAGAAGCCCCGGCTAACTTCGTGCCAGCAGCCGCGGTAATACGAAGGGGGCTAGCGTTGCTCGGAATCACTGGGCGTAAAGCGCACGTAGGCGGCTTTCTAAGTCAGGGGTGAAATCCTGGAGCTCAACTCCAGAACTGCCTTTGATACAGGGAAGCTCGAGTCC
+
CCCCCGGGGGGGGGGGGGGGGGGGGGGGGGGGGGGGGGGGGGGGGGGGGGGGGGGGGGGGGGGGGGGGGGGGGGGGGGGGGGGGGGGGGGGGGGGGGGGGGEGGGGGGGGGGGGGGGGGGGGGGGGGGGGGGGGGGGGGGGGGFGGGGGGGGGGGGGGGGGGGGGGGGGGGGGGGGGGGGGGGGGGGGGGGGGGGGGGGGGGGGGGGGGGGGGEGGGGGGGGCGFGGGGGGGGGGGFGGGGGGGGGGG5<99CGFGG45C:6*AFGGGED??GGGG:@>7>?FGFFGFFG>BF4657>/7=
@M03506:14:000000000-AKVR1:1:1101:18990:8896 1:N:0:44
ATGAACTCCTACGGGAGGCAGCAGTGGGGAATCTTGGACAATGGGGGAAACCCTGATCCAGCCATGCCGCGTGAGTGATGAAGGCCCTAGGGTTGTAAAACTCTTTCGGCGGGGACGATAATGACGGTACCCGCAGAAGAAGCTCCGGCTAACTTCGTGCCAGCAGCCGCGGTAATACGAAGGGGGCTAGCGTTGTTCGGAATTACTGGGCGTAAAGCGCGCGCAGGCGGTCCTTCAAGTCAGGGGTGAAAGCCCAGAGCCCAACTCTGGAACTGCCTTTGAGACTAGAGGACTTGGGTAC
+
CCCCCGGGGGGGGGGGGGGGGGGGGGGGGGGGGGGGGGGGGGGGGGGGGGGGGGGGGGGGGGGGGFGGGGGGGGGGGFGGFGGGGGGGGGGGGGGGGGCFGGGGGGGGGGGGGGDGGGGGDGGGGGGFGGFGGGGGGFCGGGGGGGGGGGGGGGGGGFCFFGGGGGGGGGGGGDFGGGG7FGGGDGDG>F?EEGEGFGCGECGGFF?FFFFGGGEEEGGCEECGDCDGGG:CE?C9E7FGG?CFGDEGGCGGG=FFC57**11=C2A*<79)7>D<<FC>>*)1+1092>5?)76*6F>4)
@M03506:14:000000000-AKVR1:1:1101:10196:8896 1:N:0:44
ATGAACTCCTACGGGAGGCAGCAGTCGGGAATTTTGGGCAATGGGCGAAAGCCTGACCCAGCAACGCCGCGTGAAGGATGAAATCCCTCGGGATGTAAACTTCGCAAGAATGGGAAGAATTAGTAGGGGCTAATACCCCCTATGATGACGGTACCATTTGTAAGCTCCGGCTAACTCCGTGCCAGCAGCCGCGGTAATACGGGGGGAGCAAGCGTTGTTCGGATTTACTGGGCGTAACGGGCGCGTAGGCGGTCAGCACAAGTCAGTTGTGAAATCTCCGGGCTTAACTCGGAAAGGTCAA
+
CCCCCGGGGGGGGGGGGGGGGGGGGGGGGGGGGGGGGGGGGGGGGGGGGGGGGGGGGGGGGGGGGGGGGGGGGGGGGFGGGGGGGGGGGGGGGGGGGGGGGGGGGGGGGGGGGGFGGGGGGGGGGFGGGGGDGGGGGGGGGGGGGGGGGGGGGGGGGGGGGGGGGGGGGGGCFGGGGDEGGGGGGGGGGGGGDGE:EFCEG5CEGD>>:86C>>CEE?FGGGD>CGGGGFGGGGGG=*95CGCCGCED5CE=9CCCFFDGCCFGF>::FGG6*:>FGFFDDDEGC?F4):>().0<4@6)9
@M03506:14:000000000-AKVR1:1:1101:11855:8903 1:N:0:44
ATGAACTCCTACGGGAGGCAGCAGTCGAGAATTTTTCTCAATGGGGGAAACCCTGAAGGAGCGACGCCGCGTGGAGGATGAAGGTCTTCGGATTGTAAACTCCTGTCATTGGGGAACAAAGCTTCCGGTTAACTGCCGGCGAGTCTGATAGTACCCGAAGAGGAAGAGACGGCTAACTCTGTGCCAGCAGCCGCGGTAATACAGAGGTCTCAAGCGTTGTTCGGATTCATTGGGCGTAAAGGGTGCGTAGGCGGCGAGGTAAGTCGGATGTGAAATCGCGGGGCGCAACCCCGGAACTGCA
+
CCCCCGGGGGGGGGGGGGGGGGGGGGGGGGGGGGGGGGGGGGGGGGGGGGGGGGGGGGGGGGGGGGGGGGGGGGGGGGGGGGGGGGGGGGGGGGGGGGGGGGGGGGGGGGGGGGGGGGGGGGGFGGGGGGGGGGGGGGGGGGGGGGGGGGGGGGGGGG7CFFGGGGGGGGGGGGGGGGGGGGGGGGGGCGGCGGGGEGC9CGGGGGGFGGGGFGGGEEEGGDGGEEDG?C+<EFGG=C3A:FGGGGGGEGGGGDGG8>CGGFC?<<C3:CGF=7C+C)9<GFFC*55>>DB:B>>B:FFF4
@M03506:14:000000000-AKVR1:1:1101:17884:8905 1:N:0:44
ATGAACTCCTACGGGAGGCAGCAGTGGGGAATATTGGACAATGGGCGCAAGCCTGATCCAGCCATGCCGCGTGGATGATGAAGGCCCTAGGGTTGTAAAGTCCTTTCGACGGGGAAGATAATGACGGTACCCGTAGAAGAAGCCCCGGCTAACTTCGTGCCAGCAGCCGCGGTAATACGAAGGGGGCGAGCGTTGTTCGGATTTACTGGGCGTAAAGGGCGCGCAGGCGGCAGATCAAGTCAGGCGTGAAAGCCCCGGGCTCAACCTGGGAGGTGCGTTTGGGACTGGTTTGCTAGAGAGC
+
CCCCCGGGGGGGGGGGGGGGGGGGGGGGGGGGGGGGGGGGGGGGGGGGGGGGGGGGGGGGGGGGGGGGGGGGGGDGGGGGGGGGGGGGGGGGGGGGGGGFGGGGFGGGGGGGGGGGGGGGGGGGGGGGGGGGGFFDFGGCGGGGGGGGGGGGGGGGGFGGGGGGGGGGGGGGGGGGGGGG7CGGGGGGGGGG?CCC@FGG5CEGG7C7EGFGE5EGGGGGGDGGGGGGGGGEG=906EFFGGGG6EGGCF7F*A=9C>DG>74+*96CCGA;D7CCD3*/9@E5A)9FA7>?=FFF6?B))
@M03506:14:000000000-AKVR1:1:1101:22690:8908 1:N:0:44
ATGAACTCCTACGGGAGGCAGCAGTGGGGAATCTTGCGCAATGGGCGAAAGCCTGACGCAGCGACGCCGCGTGGGGGAAGAAGGCTTTCGGGTTGTAAACCCCTTTCAGGAGGGACGAAGCCACTCGGGTTAATAGCCCAGAGGGTGACGGTACCTCCAGAAGAAGCCCCGGCTAACTACGTGCCAGCAGCCGCGGTAATACGTAGGGGGCAAGCGGTGTCCGGATTTATTGGGCGTAAAGAGCGTGTAGGCGGTCAGGTAGGTCCGTTGGGAAAACTCGAGGCTCAACCTCGAGACGCCG
+
CCCCCGGGGGGGGGGGGGGGGGGGGGGGGGEGGGGGGGGGGGGGGGEGGGGGGGGGGGGEGGGGGGGGGGGEGGGGGGGGGFGDGGGGGGGGGGGGGGGGGGGGGGGGAFGGGGGGGGDF>CFGGGGGG8@FCFCFGGGGGGGGGGGGGGEGFDGGGGGGGGGGGA@FFEDCFGGFFGGCFGGG:FGGGFGGGG5C?E*::<EFFFDE5E>CGGDG*;E/20CC/28+<7:<CFCE7*//<<>EE>ED8CFGDC*>E>FC??F309CCCC*)197FG?=CCD3=C59@,70.73))0<EF>
@M03506:14:000000000-AKVR1:1:1101:13856:8914 1:N:0:44
ATGAACTCCTACGGGAGGCAGCAGTGGGGAATTGTTCACAATGGGCGCAAGCCTGATGACGCAACGCCGCGTGGAGGATGAAGGTCTTCGGATTGTAAACTCCTGTTGCCCGGGACGAAAAGCTTCGACCTAACACGTCGAAGTCTGACGGTACCGGGTGAGGAAGCCCCGGCTAACTCTGTGCCAGCAGCCGCGGTAATACAGAGGGGGCAAGCGTTGTTCGGAATTACTGGGCGTAAAGGGCGCGTAGGTGGCCTTCTAAGTTGAACGTGAAATCCCTGGGCTCAACCCAGGAACTGCG
+
CCCCCGGGGGGGGGGGGGGGGGGGGGGGGGGGGGGGGGGGGGGGGGGGGGGGGGGGGGGGGGGGGGGGGGGFGGGGGGGGGGGGGGGGGGGGGGGGGGGGGGGGGGGGGFGGGGGGGGGGGGGGGGGGGGGGGGGGGGGGGGGGGGGGGGGGGGFGGGFGGGGGGGGGGGGGGG@FGFGGGGGGGGGGGGGGGGGGG58FGGGGGGGGGGGGGGGGGGEGGGGGG>FG9CFGGGGGG5D8FGGGG=CD*CCGGGFGC)7:EF>E?F?CFD:35>C<:<4DGFFGC>G?(78?FF5>>6@47
@M03506:14:000000000-AKVR1:1:1101:15661:8917 1:N:0:44
ATGAACTCCTACGGGAGGCAGCAGTGGGGAATTTTTCGCAATGGGGGAAACCCTGACGAAGCAACGCCGCGTGGAGGATGAAGGCCTTCGGGTCGTAAACTCCTGTCGACCGGGACGAACGTAGTCGGGTCCAATACACCCGGCTACCGACTGTACCGGTGGAGGAAGCCACGGCTAACTCTGTGCCAGCAGCCGCGGTAATACAGAGGTGGCAAGCGTTGTTCGGAATTACTGGGCGTAAAGGGCTCGTAGGTGGCCAACTAAGTCAGACGGGAAATCCCTCAGCTTAACTTGGGAACTG
+
CCCCCGGGGGGGGGGGGGGGGGGGGGGGGGGGGGGGGGGGGGGGGGGGGGGGGGGGGGGGGGGGGGGGGGGGGGGGGGGGGGGGGGGGGGGGGGGGGGGGFGGGGGGGGGGGGGGGGGGGGGGGGGGGGGGGGGGGGGGGGGGGGGGGGGGGGGGGGFGGGGGGGGGGGGGGGGGGGGGGGGGGGGGGDGFGGGGGGGGCEGGGGGCEFGGGGGGGGE5CCEGGGGGGCFFFGFGGGGCEGGGGE5=5EEEGG?FGFFFFGFGGFDC79:C5*9CEFBF4>)75CF7BAGF>*9F>)<5:*
@M03506:14:000000000-AKVR1:1:1101:13454:8925 1:N:0:44
ATGAACTCCTACGGGAGGCAGCAGTGGGGAATCTTGCGCAACGGCCTAACGGCTGACGCAGCGACGCCGCGTGTGGGATGAAGCTCTTCGGAGTGTAAACCACTGTTGCCCGGGACGAATAGCTCGATTAATCGAGCCTGACGGTACCGGGTGAGGAAGCACCGGCTAACTCCGTGCCAGCAGCCGCGGTAATACGGGGGGTGCGAGCGTTGTCCGGAATCACTGGGCGTAAAGGGCGCGTAGGTGGTTTGATAGGGGTGTGGTGAAAGTCCGGGGCGCAACCCCGGATCTGCCGTGCCGG
+
CCCCCGGGGGGGGGGGGGGGDGGGGGGGGGGGGGGFGGGGGGGGGGGGGGGGGGGGGGGGGGGGGGGGGGGGGBFGGGGGGGGGFFGGGGGGGGGGGGGGFFGFFGFAFGGDGGGGGFGGGFGEFGGCFGGGGGGGGGGGGGGDGGGGGGGGGGGFFGGDFFC:CCFGGGFGGGGGFF:FCFGGGEGCE>5CGGG5CEGGGGGGCEGG8CEGEGFDG5CFFGC@7;5CE8:EFFGGCEDG//:=<?F*;0=<7C<CEB*)*2>6EC+:<*0//955D:337>FEGFGF?C69465).)<:)
@M03506:14:000000000-AKVR1:1:1101:21123:8940 1:N:0:44
ATGAACTCCTACGGGAGGCAGCAGTGGGGAATTTTGGACAATGGGGGCAACCCTGATCCAGCCATTCCGCGTGAGTGAAGAAGGCCTTCGGGTTGTAAAGCTCTTTTGTCCGGAGCGAAACGGGTAACGTGAATATCGTTGCCTACTGACGGTACCGGAAGAATAAGCACCGGCTAACTACGTGCCAGCAGCCGCGGTAATACGTAGGGTGCGAGCGTTAATCGGAATTACTGGGCGTAAAGCGTGCGCAGGCGGTTTTGTAAGCCAGATGTGAAATCCCCGGGCTTAACCTGGGAATGGC
+
CCCCCGGGGGGGGGGGGGGGGGGGGGGGGGGGGGGFGGGGGGGGGGGGGGGGGGGGGGGGGGGGGGGGGGGGGGGGGGGGGGGGGGGGGGGGGGGGGGGGGGGGGGGGGGGGDGGGGGGGGGGGGGGGGGGGGGGGGGGGCEGGFGGGGGGGGGGGGGGGGGGGGGGGFGGGGGGGGGGGGG@:FEFGGFGGGGGGEGDEFFFGFGGGGGGGGGGGGEE5CFG8E88FF9FGGGGGGGG==CGGGGGD=CEEGDGCE)9FF9CC?FFFFGGFGFD?0/76C@DCE>7FFC=)5F3@456F.
@M03506:14:000000000-AKVR1:1:1101:11853:8941 1:N:0:44
ATGAACTCCTACGGGAGGCAGCAGTCGAGAATTTTTCTCAATGGGGGAAACCCTGAAGGAGCGACGCCGCGTGGAGGATGAAGGTCTTCGGATTGTAAACTCCTGTCATTGGGGAACAAGGTGCATACGTTAACTGCGTGTGCATTGATAGTACCCGAAGAGGAAGAGACGGCTAACTCTGTGCCAGCAGCCGCGGTAATACAGAGGTCTCAAGCGTTGTTCGGATTCATTGGGCGTAAAGGGTGCGTAGGCGGCGCGGTAAGTCGGGTGTGAAATCTCGGGGCTTAACTCCGAAACTGCA
+
CCCCCGGGGGGGGGGGGGGGGGGGGGGGGGGGGGGGGEGGGGGGGGGGGGGGGGGGGGGGGGGGGGGGGGGFGGGGGEFGGGGGGGGGGGGGGGGGGFGGGGEGGGGGGGGGGGGGGGGGGGGGGGGGGGGFGGGGGGGGGGGGGGGGGGFGGGGGGGGGGGG7FGFFGEGGGDFGFGGDFDFFFGGGGGGGGGGGGGGGGFEFCFFGGGGGEFGG>CEEGFCE***+2AFGGGGG:=*;<C5*:EGDEGDGGG*5=>7<5=GG7DGG59CDCC7+27:CCB>5>)7=)*18B38)<BF?*
@M03506:14:000000000-AKVR1:1:1101:22370:8945 1:N:0:44
ATGAACTCCTACGGGAGGCAGCAGTAGGGAATCTTGCGCAATGGGGGAAACCCTGACGCAGCGACGCCGCGTGCGGGATGAAGGCCTTCGGGTCGTAAACCGCTTTCAGCAGGGACGAAATTGACGGTACCTGCAGAAGAAGGCCCGGCCAACTACGTGCCAGCAGCCGCGGTGATACGTAGGGGTCTAGCGTTGTCCGGAATTATTGGGCGTAAAGAGCTCGTAGGCGGTTCGGCAAGTCGGATGTGAAATCTCCACGCTTAACGTGGAGGGGCCATTCGAAACCGCCGTGACTCGAGTC
+
CCCCCGGGGGGGGGGGGGGGGGGGGGGGGGGGGGGGGGGGEGGGGGGGGGGGGGGGGGGGGGGGGGGGGGGGGGGGGGGGGGGGGGGGGGGGGGGGGGFGGGGGGGGGGGGGGGGGGG7BFFGGGGGGGGGGGGGGGGGFCFGGGGGGGEGGGGGGEGGGFFFFGGGGGGGGEGDFGGGF?FDGGGGGFGGGGGGGGGGG*/@@F7EGGGGG5>>/ACFDG8CEGGGGGGEG=EGEEGGGGGGD5C+*0+0<:EGFG@GG5:9CGD25=5FFG3>C<6CFGF4C>7D>938(<>66;77?)
@M03506:14:000000000-AKVR1:1:1101:24325:8955 1:N:0:44
ATGAACTCCTACGGGAGGCAGCAGTGGGGAATCTTGCGCAATGGCCTAACGGCTGACGCAGCGACGCCGCGTGTGGGATGAAGCTCCTCGGAGTGTAAACCACTGTTGCCCGGGACGAATAGCTCGATTAATCGAGCCTGACAGTACCGGGTGAGGAAGCACCGGCTAACTCCGTGCCAGCAGCCGCGGTAATACGGGGGGTGCGAGCGTTGTCCGGAATCACTGGGCGGAAAGGGCGCGTAGGTGGTGTGATAAGGGTGTGGTGAAAGTCCGGGGCTCAACCCCGGATCTGACGTGCCGA
+
CCCCCGGGGGGGGGGGGGGGGGGGGGGGGGGGGGGGGGGGGGGGGGGGGGGGGGGGGGGGGGGGGGGGGGGGGFGGGCCFGGGDBBFCGGGEEGGGFGG,FEGFG<FFGGGDGGGGGGEG7<CDBCEGGGGGGGFG7FGG8DEDFGFFGGECFGD>?BBCFGA@7F@EFFG@CGGCFDFGGG777C<EGCCED9F>EGEEGC?;EDGGEG*8;9<EGE58FC6CF>8=C*:C8CED=E38**:509E/*::+29<CFF5DEGGGG79:F:E?393>>559D8)1:>3),9*)/9<)5)).)
@M03506:14:000000000-AKVR1:1:1101:17163:8958 1:N:0:44
ATGAACTCCTACGGGAGGCAGCAGTGGGGAATCTTGCGCAAATGCGGGAAACCGTGACGCAGCGACGCCGCGTGGGGGAAGGAGGCCTTCGGGTTGTAAACCTCTTTCAGGAGGGACGAAGCTACTCGGGTGAATAGCCCAGAGGGTGACGGTACCTTCAGAGGAAGCCCCGGCCAACTCTGTGCCAGCAGCCGCGGTAAGACAGAGGGGGCAAGCGTTGCTCGGAATCACTGGGCGTAAAGGGCGCGTAGGCGGGATGGCAAGTCGGTCGTGAAATCCTTCGGCTCAACCGAATAACGTC
+
CCCCCGGGGGGGGGGGGGGGGGGGGGGGGDGGGGGGGGGGGGGGGGGGDGGDFGGGGGGGGGGGGGGGGGGGGGGGGGGGGGGGGGGGGGGGGGGGGGGGFGGGGGGGGGGGGGGGGGGGGGGGFGFGGGFGCDGGGGGGGGFG@CGGGGGGGGGGGGGGG@FGGFGGGGFFGGGDGGGGGGGGGGGGGGDGGGGGEEECFFGFGGGGGGGGGGGGGGG=E7CEGGGGGCEFGGGGGCD*:FGGGGGDEGE5*:CDEDGFCG450:E<5<E>C**9D?F7CFFE5>CFBG:15.))9?BFF
@M03506:14:000000000-AKVR1:1:1101:22586:8959 1:N:0:44
ATGAACTCCTACGGGAGGCAGCAGTCGGGAATTTTGGGCAATGGGCGAAAGCCTGACCCAGCAACGCCGCGTGAAGGATGAAATCCCTCGGGATGTAAACTTCGCAAGAATGGGAAGAATTAGCGAGTACTAATACTGCTCGTGATGACGGTACCATTTGTAAGCTCCGGCTAACTCCGTGCCAGCAGCCGCGGTAATACGGGGGGAGCAAGCGTTGTTCGGATTTACTGGGCGTAAAGGGCGCGTAGGCGGTCAGCACAAGTCAGTTGTGAAATCTCCGGGCTTAACTCGGAAAGGTCAA
+
CCCCCGGGGGGGGGGGGGGGGGGGGGGGGGGGGGGGGGGGGGGGGGGGGGGGGGGGGGGGGGGGGGGGGGGGGGGGGGGGGGGGGGGGGGGGGGGGGGGGGGGGGGGGGGGGGGGGGGGGGGFFGGGGGGGGGGGGGGGGGGGGGGGGGGGGGGGGGGGGGGGFGGGGGGDDEGGGGFGGGGGGGGGGGGGGGGGGGGGGGGGGGGGGGGGF*A8?EGGGDGEGGG7CCFCF5CECCFG?ECGGGG55CEGDDEEGGFGFCGGGGFFC?75=70:C7@7<C3>:C?FFAG>FFD5>F?@F4
@M03506:14:000000000-AKVR1:1:1101:20170:8981 1:N:0:44
CTGAACTCCTACGGGAGGCAGCAGTCGGGAATTTTGGGCAATGGGCGAAAGCCTGACCCAGCAACGCCGCGTGAAGGATGAAATCCCTCGGGATGTAAACTTCGCAAGAACGGGAAGAATAAGCGAGAGTTAATATCTTTCGCGATGACGGTACCGTTTGTAAGCTCCGGCTAACTCCGTGCCAGCAGCCGCGGTAATACGGGGGGAGCAAGCGTTGTTCGGATTTACTGGGCGTAAAGGGCGCGTAGGCGGCCACCGCAAGTCGATTGTGAAATCTCCGGGCTTAACCCGGAAAGGTCAC
+
CCCCCGGGGGGGGGGEGGGGGGGGGGGGGGGGGGGCFGGGGGGGGGGGGGGGGGGGGGGGGGGGGGGGGGEGGGFGGGGGGGGGFGGGGGGGGGGGGGGGGGGGGGDGGGGGGGGGGGDFCGGGGCFEFFCCGGGGGGGGGGGG>FGGFGGGGGGGFGGDDGGGGGGGGGG:>FGGFGGGGGCFGGGGFFFGGGGGEGGGGGGG>EGEGC8@8>EGGGGGGGCGGG7<FCCGG52:C879*AEGE=5<AFE57::CCBDD5E?CGG=7C:?*2?>C76F3>D>EG?:F7<B9)0))00*0)
@M03506:14:000000000-AKVR1:1:1101:15549:8987 1:N:0:44
ATGAACTCCTACGGGAGGCAGCAGTGGGGAATCTTGCGCAATGGCCTAACGGCTGACGCAGCGACGCCGCGTGCGGGATGAAGCTCTTCGGAGTGTAAACCACTGGTGCCCGGGACGAATAGCATGATTAATCGAGCCGGACAGTACCGGGTGAGGAAGCACCGGCTAACTCCGTGCCAGCAGCGGCGGTAATAAGGGGGGTGCGGGCGTTGTGCGGAATCATTGGGCGTAAAGGGCGCGGAGGGGGTTTGGGTAGGGTGTGGGGATAGACCGGGGGCCAACCCCTGATCTGCCGTGCCGG
+
AC<9CA-6;EFGCE@@+@7@FEGG@DGDCCCDE<CC@@:@@CG<FDEF,CF+@@BFD@FCFCGEFG::++4>:+@CFE7F,?E<F8<?ECFCFG@?B?E?E<=8A,8:F<==CE>FE7+,@9,,,,@FEGA<CFG7@:*@C:FCGG9B*114<*33FF7<AFC*<B*<<C,,71<<*4<21<2C*88EGCEE+++<:E5CE8*1:***2::*;*<E>5*23<++3+*;:88*/<A5=85E**//55C)*2:**2A7=@*9*29*:7**+*0/))7C)))**.0:*)*.)*9>*1.07.7))
@M03506:14:000000000-AKVR1:1:1101:23785:8988 1:N:0:44
ATGAACTCCTACGGGACGCAGCAGTGGGGAATTTTGCGCAATGGGCTAACGCCTGACGCAGCAACGCCGCGTGGAGGATGAAGGTCTTTGGATTGTAAACTCCTGTCAGCAGGGAAAAAGCGAATCGGCCTAACACGCCGGTGAGTTGATTGTACCTGCAGAGGAAGCCCCGGCTAACTCTGTGCCAGCAGCCGCGGTAATACAGAGGGGGCAAGCGTTATTCGGAATTATTGGGCGTAAAGGGCGCGTAGGCGGCTTGGCAAGTGGATTGTGAAAGCCCTCGGCTTAACTGAGGAACTGC
+
CCCCCGGGGGGGGGGGGGGGGGGGGGGGGGGGGGGGGGGEGGGGFGGEFGGEGGGFFCGGGGC<FEGGGGGFFGDGE7AFFEGFFEAFGGGGGCF?F,AFFGGGGGFFGGDEDGG<FCCFGGFGGGFGGGGGFFGGFF7C<FFC@@;FF9FCFGGFCCCFGAFGGGGGFCEEEG@FFG9C=FC9FGGDGGGGFGGGG8CGFEGF+A<CGGGGE*;FGC=8C7CFG>EF0CC7+98FG5CE5E?5CCEG2>EGGGDD=))7696:<7C>+*09C*:9*84<>>):CF3/4D*)96@).>6?6
@M03506:14:000000000-AKVR1:1:1101:28166:8995 1:N:0:44
ATGAACTCCTACGGGAGGCAGCAGTGGGGAATATTGCGCAATGGGCGAAAGCTTGACGCAGCAACGCCGCGTGAGTGATGAAGGCCTTCGGGTAGTAAAGCTCTGTCGGGAGGAACGAATGCTCCTGAGGTTAACCGCCTCGGGAGGTGACGGTAACTTCAAAGTCAGCACCGGCTAACTGCGTGCCATATGCGGCGGTCATACAGAGGGTGCCAGCGAAGTGTGGGATGTATGGGCGTAAAGGGCTTGGTGGTGGTGTGGTAGGGCATGTGTGGAGTCTAGCGGCTCGACCGGGGCATGG
+
CCCCB9CECEEGGGGC@@FFF;,<@E<E7;FD<FF,,@FC+,;,FEC7@:@EG9EF<:F7C+@@F@+C=++87B:5,5EE9<94,,B,5BFB<+4:C<<E,BB,BFGGGG+CC+8DF+=FGF,,,:A,B@:BFG,,@C:CC@B<+8<@BC7CGED*7,,2,7273,37,?F:>C<*17>C7,=FFEC9+,7<,*=*1CE**3:C97<0;CA*1*0<****1;++3:*/+*+++00*A*/2/*++***11:2:*2*/*)1/**:+:*2>77+10**+*02*019=CEC)(1.-)7)))0)))
@M03506:14:000000000-AKVR1:1:1101:21157:9037 1:N:0:44
ATGAACTCCTACGGGAGGCAGCAGTCGGGAATTTTGCGCAATGGGCGAAAGCCTGACGCAGCAACGCCGCGTGAGGGATGACGGCCTTCGGGTTGTAAACCTCTTTTGTCAGGGAAGATAATGACGGTACCTGGCGAATAAGCCACGGCTAACTACGTGCCAGCAGCCGCGGTAATGCGTAGGTGGCAAGCGTTGTCCGGATTTACTGGGCGTAAAGAGCGCGCAGGCGGTCGTTCAAGTCGCGTGTGAAAGCCCCCGGCTCAACTGGGGAGGGTCACGCGATACTGATCGACTCGAAGGG
+
CCCCCGGGGGGGGGGGGGGGGGGGGGGGGGGGGGGGGGGGGGGGGGGGGGGGGGGGGGGGGGGGGGGGGGGGGGGGGGGGGGGGGGGGGGGGGGGGGGGGGGGGGGGGGGGGGGGGGGGGGGGGGGGGGGGGGGGGGGGGGGGGGGGGGGGGDGGGGGGGGGGGGGGGGGGGGEGGFGGGGGGGGGGGGGGGFEGGGGGGGGGGGGGGFGGGGGEGGGGGGGGGEEGGGG?EGEGFGFFFGGGGGGEFGGGGGGFGGFGGGGG67CFGGGD><DG6FFDFGB@EC?>=):>:D>5;F4<@)
@M03506:14:000000000-AKVR1:1:1101:16710:9049 1:N:0:44
ATGAACTCCTACGGGAGGCGCAGTGGGGAATCTTGCACAATGGGCGAAAGCCTGATGCAGCAACGCCGCGTGGGGGATGAATGCTCTCGGGTTGTAAACCCCTTTCAGCAGGGACGAAATTGACGGTACCTGCAGAAGAAGCCCCGGCCAACTACGTGCCAGCAGCCGCGGTAATACGTAGGGGGCGAGCGTTGTCCGGATTCATTGGGCGTAAAGAGCTCGTAGGCGGTTTAGCAAGTCGGGTGTGAAAACTCCAGGCTCAACCTGGAGACGCCACCCGAGACTGCTATGACTAGAGTCT
+
CCCCCGGGGGGGGGGGGGGGGGGGGGGGGGGGGGGGGGGGGGGGGGGGGGGGGGGGGGFGGGGGGGGGGGGGGGGGGGGGGGGGGGGGGGGGGGGGGGGGEGGGGGGGGGGGGGGGGDDGFGGGGGGGGGCAFGGGGGGFFGFGCFGGGGGGGGGGGGGGGGGFGGGGGGGGGGGGGF<CCEGEGGGGGGGGECEFGGGEECFGGGGGGGGGGGGGGGGGGGECGGFGGEECG?FGGGGGGGGGCGG=FCCFDGEFGFF*CGFG=FFG65FFGD3=<@DG7@5C+<F?9F?<FF?FFF?7*
@M03506:14:000000000-AKVR1:1:1101:18061:9052 1:N:0:44
ATGAACTCCTACGGGAGGCAGCAGTGGGGAATTTTGCGCAATGGGCGAAAGCCTGACGCAGCAACGCCGCGTGGAGGATGAAGGCCCTCGGGTCGTAAACTCCTGTCAGGGGGGACGAAATCCCGCAAGGGAGTGACTGTACCCCCGGAGGAAGCCACGGCTAACTCCGTGCCAGCAGCCGCGGTAATACGGAGGTGGCAAGCGTTGTTCGGAATTACTGGGCGTAAAGGGCGCGTAGGCGGCAGGGCAAGTCAGGTGTGAAAGCCCCGGGCTCAACTCGGGAACTGCATCTGAAACTGCG
+
CCCCCGGGGGGGGGGGGGGGGGGGGGGGGGGGGGGGGGGGGGGGGGGGGGGGGGGGGGGGGGGGGGGGGGGGGGGGGGGGGGGGGGGGGGGGGGGGGGGGGGGGGGGGGGGGGGGGGGGGGGGGGGGDGGGGGEGGGGGGCFGGGGGGGGGGGGGGGGGGGGGGGGGGGGGGGGGGGGGGGGGGGGGGGGGGGGGGGGGGGGGG:EGCF7CEGGGGGGGFFGGG8ECCFGGGGGGGDGGGGGGGGGGGGGG<CFGG<F09:?FG6C=CEDGD37C+96CDGD3>=:F*<:9<FFFF?FF4)
@M03506:14:000000000-AKVR1:1:1101:2428:9055 1:N:0:44
ATGAACTCCTACGGGAGGCAGCAGTCGAGAATTTTTGACAATGGGGGAAACCCTGATCGAGCGACGCCGCGTGGAGGATGAAGGTCTTCGGATTGTAAACTCCTGTCATTGGGGAACAAGGTGCATACGTTAACTGCGTGTGTATTGATAGTACCCGAAGAGGAAGGGACGGCTAACTCTGTGCCAGCAGCCGCGGTAATACAGAGGTCCCAAGCGTTGTTCGGATTCATTGGGCGTAAAGGGTGCGTAGGCGGCGCGGTAAGTCGGGTGTGAAATCTCGGAGCTTAACTCCGAAACTGCA
+
CCCCCGGGGGGGGGGGGGGGGGGGGGGGGGGGGGGGGDGGGGGGGGGGGGGGGGGGGGGGGGGGGGGGGGGFGGGGGEFGGDGGGGGGGGGGGGGGGGGGGGGGGGGFGGGGGGGGGGGGGGGGFGGGGGGGGGGGGGGGGGFGFGGGGGGGGGGGGGGGGGGGCGEGGGGGGGGGGGGGGGGGFFFFGGGGGGGGCEGGGGG?FDFGCFCFGGGGGGGGF9CEE58CFGGGGGFG**1;CCEGDEG5?5>FCCGD*7DG==FEGD5CCDEECCGGC7FFC3:ECFD7<CF?:<<>:?**/
@M03506:14:000000000-AKVR1:1:1101:17802:9061 1:N:0:44
ATGAACTCCTACGGGAGGCAGCAGTCGAGAATTTTTCTCAATGGGGGAAACCCTGAAGGAGCGACGCCGCGTGGGGGATGAATGGCTTCGGCCCGTAAACCCCTGTCATTTGCGATCAAACCTCACGACCTAACACGTCGTAAGCTGATAGTAGAGGAAGAGGAAGGGACGGCTAACTCTGTGCCAGCAGCCGCGGTAATACAGAGGTCCCAAGCGTTGTTCGGAGTCACTGGGCGGAAAGGGTGCGTAGGCGGGCGGGTAAGGATGACGTGAAATCTTCAAGCTCAACTTGGAAACTGAG
+
CCCCCGFG?EAFFEGCGCFGGGFECDCFGF@EFDFFGGDFGGFCGDGEEGCCFEFGC@FFEFGGGGGGGGCGGGGGGFGGFCGGEGFGGGGGGGGGDEGGCFFF@BFGC<EAFEGFGGGGGFBADFG>FGGFGGGFGGG@FC7FG9<CC@FGGC,?:7:DFGFE7<B@FCC@FGDCC,?FC9,:B<F72:22FFC8C5C9EGCCFFGG*3CC@F>E88:C=+:885ECEFF+*:=8*://25C0/:75:C*CC>*CC@DDC?4++2CD+>/)**2+29>*C?BG+9*90C*-4)0*)18*/
@M03506:14:000000000-AKVR1:1:1101:22821:9085 1:N:0:44
ATGAACTCCTACGGGAGGCAGCAGTGGGGAATATTGGACAATGGGGGCAACCCTGATCCAGCCATGCCGCGTGAGTGAAGAAGGCCTTCGGGTTGTAAAGCTCTTTTGGTGGGGACGATGATGACGGTACCCACAGAATAAGCTCCGGCTAACTTCGTGCCAGCAGCCGCGGTAATACGAAGGGAGCTAGCGTTGTTCGGAATTACTGGGCGTAAAGGGCGCGTAGGCGGTCGCGTAAGTCAGGTGTGAAAGCCCTGGGCTCAACCCGGGAGTTGCGCTTGAGACTGCGAGGCTGGAAGTT
+
CCCCCGGGGGGGGGGGGGGGGGGGGGGGGGGGFGGGGGGGGGGGGGGGGGGGGGGGGGGGGGGGGGGGGGGGGGGGGGFGGGGGGGGGGGGGGGGGGGGGGGGGGGGGGGGGGGGGGGEGGGGGGGGGGGGFFGGGGDGGGGGGGGGGGGDFGG9CGGDGGDGGGGGGGGGGCGGFGGGGGGGGGGG8BFGGC*=<FFGCECGGGGGGG>FEGED5::EEGCGGCGGGGG*2:CEEE89<F7CF<FCGGFFFF6CFGF397*9<*9*9EG*)*2C7)53*7.)*+1>5:CE>)7)).0))*
@M03506:14:000000000-AKVR1:1:1101:17506:9091 1:N:0:44
ATGAACTCCTACGGGAGGCAGCAGTGGGGAATCTTGCGCAATGGGCGAAAGCCTGACGCAGCAACGCCGCGTGCGGGATGAAGGCCCTCGGGTTGTAAACCGCTTTCAGCAGGAACGAAAATGACGGTACCTGCAGAAGAAGGTCCGGCCAACTACGTGCCAGCAGCCGCGGTAACACGTAGGGACCAAGCGTTGTCCGGATTTATTGGGCGTAAAGCGCTCGTAGGCGGTTCGGTAAGTCGGGTGTGAAACCCCTGGGCCCAACCCGGGGACGCCACCCGATACTGCTGTGACTCGAGTG
+
CCCCCGGGGGGGGGGGGGGGGGGGGGGGGGGGGGGGGGGGGGGGGGGGGGGGGGGGGGGGGGGGGGGGGGGGGGGGGGGGGGGGGGGGGGGGGGGGGGGGGGGGGGGGGGGGGGGGGGGGGGGGGGGGGGGGGGGGGGGGGGGGGGGGGGGGGGGGGGGGGGGGGGGGGGGGGGGFG?FCGGEGGCGGGGGGEGGGGGGGGGGGGGG?CCFGGGGGGGGGGGGGG5>CEGG>EGG?FEGGGGGGGGCDFCFGGEGGGFGGFE*/:DGCGGG>DG<EDFFGGB)>EFGFAGF?4=**05<=)
@M03506:14:000000000-AKVR1:1:1101:24650:9107 1:N:0:44
ATGAACTCCTACGGGAGGCAGCAGTAGGGAATTTTCCACAATGGGCGAAAGCCTGATGGAGCAACGCCGCGTGCAGGATGAATGCCTTCGGGTTGTAAACTGCTTTTATAAGTGAAGATTATGACGGTAACTTATGAATAAGGATCGGCTAACTCCGTGCCAGCAGCCGCGGTCATACGGAGGATCCAAGCGTTATCCGGAATTACTGGGCGTACAGAGTTGCGTAGGTGGTAGGGTAAGCAGATAGTGAAAGCGTGTGGCTCAACCATACATCCATTATCTGAACTGCTCAACTAGAAGA
+
CCCCCGGGGGGGGGGGGGGGGGGGGGGGGGGGGGGGGGGGGGGGGGGGGGGGGGGGGGGGGGGGGGGGGGGGEGGGGCFGGGGGGGFGGGGGGGGGGGGFGGGGGGGGGGGGGGGGGGGGGGGGGGGGGGGGCGGGGGGGGCFG<FGGGGGGGGCFG@<FGGGGGGGGGGGGGGGGGGGGGGGGGCFFGGGGGGGGGGGDGGGGGGGG7CCEGG*;E7C>CCFGEGGGCCFCCEGGGGGGFFFGGGFCCFCFFECDEFGDGCFGGGFDGFGF*?4C79>:7?=9<)7=<FFFFFF49@4B6
@M03506:14:000000000-AKVR1:1:1101:10113:9115 1:N:0:44
ATGAACTCCTACGGGAGGCAGCAGTGGGGAATATTGGGCAATGGGCGAAAGCCTGATCCAGCAATGCCGCGGGAGTGATGAAGGCCTTAGGGTTGTAAAGCTCTTTTACCCGGGATGATAATGACAGTACCGGGAGAATAAGCCCCGGCTAACTCCGTGCCAGCAGCCGCGGTAATACGGAGGGGGCTAGCGTTGTTCGGAATTACTGGGCGTAAAGCGTACGTAGGCGGCTTTGTAAGTTAGAGGTGAAATCCCGGGGCGCAACTCCGGAATGGCCTTTAAGTCTGCTTCGCTTGAATCC
+
@CCCCGGFFGGGGEDGGGC7FECEGGGG:B7F<EEFEGGGGGGGCFEGGEEGFEFF,EFGGFFFEFFA7:F+@:F,,C<EFFFEFGGG9FFFFCFGGFGGGGGGGFG,BFFGGC::BEFFFFG9<?FFFGGGDC+>FC<FCFGGE=FFEGG<FECGCGDFGFCCFGGGC:FECF7CGDC@:FFGGC=E*<:FCCGG5CC8*8C?+:@FGFCE8EE*<+:8*2:*2;>98:5**+23<<CFF:79?C<DFGC+*3+/::DG**9*:<+*:9A5F*2:CFF>7*9+0*0*6**4)>375)**0
@M03506:14:000000000-AKVR1:1:1101:21257:9116 1:N:0:44
ATGAACTCCTACGGGAGGCAGCAGTCGGGAATTTTGGGCAATGGGCGAAAGCCTGACCCAGCAACGCCGCGTGAAGGATGAAATCCCTCGGGATGTAAACTTCGCAAGAACGGGAAGAATAAGTGAGGGTTAATATCTCTCGCGATGACGGTACCGTTTGTAAGCACCGGCTAACTCCGTGCCAGCAGCCGCGGTAATACGGAGGGTGCGAGCGTTGTCCGGAATCACTGGGCGTAAAGGGCGCGTAGGCGGCCTGATACGTAGGGGGTGAAATCCTGCGGCTTAACCGCAGGGCTGCCTT
+
CCCCCGGGGGGGGGGGGGGGGGGGGGGGGGGGGGGGGGGGGGGGGGGGGGGGGGGGGEGGGGGGGGGGGGGGGGGGGGGGFGGGGGGGGGGGGGGGGFGGGGFFGD@FGGGGGGGEGGGG,5F?,B=DFGGGGGGFGGF<DEFGGGGFGGEGGEGGFGFGGCFDGGGGGGGCGFGFGGGFFGFFGFFFGGGGGGCCEGGGGGDE*:CC>EEG>C*CEEGGGCEGGGFGFD8C==2*:*?CGEEGG5>DDGGGGGGGGFF*:<>FGGGG*9C?>G7CFBFDGEB7?6:?>)71B3>)7@4?*
@M03506:14:000000000-AKVR1:1:1101:23799:9153 1:N:0:44
ATGAACTCCTACGGGAGGCAGCAGTGGGGAATCTTGCACAATGGGCGAAAGCGTGATGCAGCGACGCCGCGTGAGGGAAGAAGGCTTTCGGGTTGTAAACCTCTTTCAGGAGGGACGAAGCTCCTCGGGTTAATAGCCCAGAGGGTGACGGTACCTCCAGAAGAAGCCCCGGCTAACTACGTGCCAGCAGCCGCGGTAATACGTAGGGGGCAAGCGCTGTTCGGAAGTACTGGGCGTAAAGGGCTCGTAGGCGGCCAACTAAGGCAGACGTGAAATCCCTGGGCTTAACCGGGGAACTGTG
+
9CCCCF<FFGGGGGGGGEEFGEEFFFGGG@;FFGFFGDFF8C6CE@C@FFGGGGFGFGGFGGDGDGGGCFB@C:FEGEFDGGGGDFG8FGEGGGGGFGGGGGGGGAAFFD8?CCC7B7:CEEEFGGGDC>=BBFGFG<BFFGDGGGGFGEGFC7AFFGGFG7FC,?F7BEGDE7<:FCFFEG>F:F<B8C7<<CGGGG>FFGG:+CCGGD5/CC>E*2:;+0A88E*C7EFFGG5:::9*+<=E*>C<85EGCCGGE5F56+0*09CC*9:)1**+:)*7*..*007FF=B(07)))/**1
@M03506:14:000000000-AKVR1:1:1101:26838:9174 1:N:0:44
ATGAACTCCTACGGGAGGCAGCAGTAGGGAATCTTCCGCAATGGACGAAAGTCTGACGGAGCAACGCCGCGTGAGTGATGAAGGCTTTCGGGTCGTAAAACTCTGTTGTTAGGGAAGAATAACTGCTAGTTGAATAAGCTGGCACCTTGACGGTACCTAACCAGAAAGCCACGGCTAACTACGTGCAAGCAGCCGCGGTAATACGTAGGTGGCAAGTGTTATCCGGGTTTATTGGGCGTAAAGCGCGCGCAGGTGGTTTCTTAAGTCTGATGCGAAAGCGCACGGCTCCACCGTGTAGGGG
+
CCCCCGGGG9FGGGGFGDCFDFC<6CDF@GEFCFFG,@@F:;9,66@ECC@FF9E9<:FEEG@<,6@BCFE7@:F9C,E9,CE8F,,CF===FCFCF,49FGGFGFGGFBBCE8FB+4B,C?,<,,B<FC<,5,C<DCFDA8F@D<FBFA<+CCFF,,EF,:FCE?EFB@,DF@7**,>73?FFDF*2?@FD7EC*B**=1?CC@+9CECEG6*<F++1>++5388**/*0+<E6*:*)2*/97C:C)*/:*)*3/*)2*23*+3:C7+:94*)**175))0)2*)77(95,.7)))1*))
@M03506:14:000000000-AKVR1:1:1101:22604:9176 1:N:0:44
ATGAACTCCTATGGAAGGCAGCAGTGGGGAATTGTTCGCAATGGGCGCAAGCCTGACGACGCAACGCCGCGTGGAGGATGAAGGTCTTCGGATTGTAAACTCCTGTTGCCCGGGACGAATGGCTCCAACCCAATACGTTGGAGTGTGACGGTACCGGGTGAGGAAGCCCCGGCTAACTCTGTGCCAGCAGCCGCGGTAATACAGAGGGGGCGAGCGTTGTTCGGAATTACTGGGCGTAAAGGGCGCGTAGGTGGCCTGCTATGTCGAACGGGAAATCCCTGGGCTCAACCCAGGAGCTGCG
+
CCCCCGGGGGGFGGGGGGGGGGGGGGGGGGGGGGGGGGGGGGGGGGGGGGGGGGGGGGGGGGGGGGGGGGGEGGGGGGGGGGGGGGGFGGGGGGGGGGGFGGGGGFGGGGGGGGGGGGGGGGGG?FGGGEGGGGGGGGGGFGGGGGGGCFCFFGFGGGEGGGGCFGGCFFGGGEGGGGGGGGGGGGGC@FGGGGCECGGG+<799@FGGGDGGG5E8EGCCCCCGC@CGFDCE5*2:C*1<AEGGGGG5*:CFCFG6>*>?9DGCFC5=D*<CDFF7)70935:*7C?77.(005)00<?B
@M03506:14:000000000-AKVR1:1:1101:17500:9177 1:N:0:44
ATGAACTCCTACGGGAGGCAGCAGTGGGGAATTTTGCGCAATGGGGGAAACCCTGACGCAGCAACGCCGCGTGGAGGATGAAGCCCCTTGGGGTGTAAACTCCTTTCGACCAAGACGATAATGACGGTACTGGTGGAAGAAGCACCGGCTAACTCTGTGCCAGCAGCCGCGGTAATACAGAGGGCGCAAGCGTTGTTCGGAATTATTGGGCGTAAAGGGCGCGTAGGCGGCGCCACAAGTCACCTGTGAAATCTCTGGGCTTAACTCAGAGCCTGCAGGCGAAACTGTGGTGCTGGAGTAT
+
CCCCCGGGGGGGGEGGGGGGGGGGGGGGGGGGGGGGGGGGGGGGGGGGGGGGGGGGGGGGGGGGGGDFGGGGGGGGGGGGGGGF8FEGGGGGDGGGGGGGEGGGGGGGGGGGGGGFEEGGGGGGGGGGGGGGGGGGGGGGGGGGGGGGGGEGG;?FGG9FGFGGGGGGGGGGGGG9CGFFGGGGGGGGE@@FFEEGGGGGEEGGGGGFGFGGEGGGGGECEGGGDDEGGGGGGGGGGFFFGGGGGGGFF?CGCCF>:?FGGGGGGCGG?CF4>FFGC45CD)5C76>FDF5:?B?:5<F?*
@M03506:14:000000000-AKVR1:1:1101:24945:9189 1:N:0:44
ATGAACTCTACGGGAGGCAGCAGTCGGGAATTTTTCGCAATGGGCGAAAGCCTGACGCAGCAACGCCGCGTGAGGGATGACGGCCTTCGGGTTGTAAACCTCTTTTGTCAGGGAAGATAATGACGGTACCTGGCGAATAAGCCACGGCTAACTACGTGCCAGCAGCCGCGGTAATACGTAGGTGGCAAGCGTTGTCCGGATTTACTGGGTGTAAAGAGCGCGCAGGCGGTCGTTCAAGTCGCGTGTGAAAGCCCCCGGCTCAACTGGGGAGGGTCCCGCGATACTGAGCGACTCGACGGCC
+
<@CC@F9EEFFFG:;CCFGGFD@FCC@7CCF<FC,@@,66CE@<<F+@+8CFE8CE@CB+76<EBFCCFGG:F7CFEFGD,?7FC+BE@=C=?FGGF?F,BFF:?95EFDFCA+3FEFFGGF9FFCG@FCF,,BCFG7BFF9<CCCEGGG7>=DF:D<@C9,>F@,>FF@F4C7?,?<FFC7<2::F9BFGF*<C,3CEE55CCFFG6:**/+3+30;6:*2*2:8CE*22*2*2++3*<17C=C*7*+0+2*2:)8<C3*<9C+2?4:**)5C*/*)19/)5:C**).).()78)).>>0
@M03506:14:000000000-AKVR1:1:1101:10084:9194 1:N:0:44
ATGAACTCCTACGGGAGGCAGCAGTGGGGAATATTGGACAATGGGCGCAAGCCTGATCCAGCCATGCCGCGTGAGTGATGAAGGCCTTAGGGTTGTAAAGCTCTTTCGCCAGGGACGATAATGACGGTACCTGGATAAGAAGCCCCGGCTAACTTCGTGCCAGCAGCCGCGGTAATACGAAGGGGGCTAGCGTTGTTCGGAATTACTGGGCGTAAAGCGTATGCAGGCGGATCGTTAAGTCGGGGGTGAAATCCCGAGGCTCAACCTCGGAACTGCCTTCGATACTGGCGATCTTCGAGTC
+
CCCCCGGGGGGGGGGGGGGGGGGGGGGGGGGGFGGGGGGGGGGGGGGGGGGGGGGGGGGGGGGGGGGGGGGGGGGGGGGGGGGGGGGFGGGGGGGGGGGGGGGGGGGGGGGGGGGGGGGGGGGGGGGGGGGGGGGGGGGGGGGGGGGGGDGGGGGGGGGG7FF?FGGFEGGGCCFGGFGGGGGGGGGGGG7FCCGEE@EGEEGGGGGDGGFGEGGECGGGGDFFFCGGGGGGCEGDFDCCFEGGG5C<CCEGFGFGGB<3776F?FE*:<EB76=?DF7DF@FGC?CFBGFF@>F=37)*)
@M03506:14:000000000-AKVR1:1:1101:19768:9194 1:N:0:44
ATGAACTCCTACGGGAGGCAGCAGTGGGGAATCTTGCGCAATGGCCTAACGGCTGACGCAGCGACGCCGCGTGTGGGATGAAGCTCCTCGGAGTGTAAACCACTGTTGCCCGGGACGAATAGCTCGATTAATCGAGCCTGACGGTACCGGGTGAGGAAGCACCGGCTAACTCCGTGCCAGCAGCCGCGGTAATACGGGGGGTGCGAGCGTTGTCCGGAATCACTGGGCGTAAAGGGCGCGTAGGTGGTGTGATAAGGGTGGGGTGAAAGTCCGGGGCTCAACCCCGGATCTGCCGGGCCGG
+
CCCCCGGGGGGGGGGGGGGGGGGGGGGGGGGGGGGGGGGGGGGGGGGGGGGGGGGGGGGGGGGGGGGGGGGGGFFGGGFGGGGGGGGGGGGGGEGGGGGGGGGGGDGGGGGGGGGGGGEGGFACFFGGGGGGGGGGGGGGGGGGGGGGGGGGGGGGGGGFFGGGGGGGGGCFFG<<CFGGGGGGGGGGGGGGGGFCEGGGGEGGGGGGGCEGGCFGG8?EEE?GGGEFG8:EFGFGCGDG5CEE+<A7*:>3*3<>FF9D*:<EGC67?><=<DGGG)37=?)75<D>BG*)*1>)).5>)
@M03506:14:000000000-AKVR1:1:1101:2960:9214 1:N:0:44
ATGAACTCCTACGGGAGGCAGCAGTGGGGAATATTGCGCAATGGGCGAAAGCCTGACGCAGCGACGCCGCGTGAGTGATGAAGGCCTTAGGGTTGTAAACCTCTTTCAGTAGGGACGAAACCAACGGGACCAATAGACGAAGGGCCGGCGAACTTCGTAGAAGAAGCCCCGGCAATACGAGGGCCGGTAGCGGCGTTCGGACGTAGGGGGCGTGAGTTGTACGTAGGCAAGGGGCGAAGAGGGGGGTGAGGCCGCTGGGCTCGTCTGTAGTACAGACTCCGAGACTGACGACCTAGAGTCC
+
CCCCCGGGGGGGGGGGGGGGGGGGGGGGGGGG,FGG<,FFGGGGGGG:FGGGGGGG<,BFGG:F:FGGGGGGGGG?FG,FGGFGGGGG,FGGGGGGGGG<FGGGGGGGG,,CFGG7FG+++,,+3+@+++3+@3@F9,3@++***3@*>:***3,7*3,**@C,?FGF*CFF**=,,,4***:****1:CG5**2*2***;**;C**/8CG51/**0+<0+<A;@**++****:****)***:*:**18****2/)/)1**1)/1/*0+;0****099*2*))*/**).*)-0)*1*/9=9
@M03506:14:000000000-AKVR1:1:1101:28835:9230 1:N:0:44
ATGAACTCCTACGGGAGGCAGCAGTGGGGAATCTTGCGCAATGGCCTAACGGCTGACGCAGCGACGCCGCGTGTGGGATGAAGCTCTTCGGAGTGTAAACCACTGTTGCCCGGGACGAACAGCTCGATTAGTCGAGCCTGACGGTACCGGGTTCGGAAGCACCGGCTAACTTCGTGCCAGTAGACGCTGTAATACGGGGGGAGCGAGCGGTGGCTGGAAACAACGGGCGTAAAGGGCGCGTTGGCGGTATGATAAGGGTGGGGTGAAAGCGTGGGGCTGAACTCTGCATATGACGATGCGT
+
@CCC@9CCF@EFCGFC:BFEGG<ECFGFCCFFGDGGGGGDFD,;CFE<A@:FFEGA<F7@FDGCFGGGGGGD@F+:FFFGG9FCD<A95B7C>FGGGGGFFF@FDGFC,:E7CCFFGGGG7B<,8@F>9:DFFG7>F<::F@E7FC*<C7>C*,***6<CF,:FE*<C7B,,74<*C7:<,,7,?*=*;82++<@8**:8C*:*:*/:82***8*1*8A+*****:8*2::*;<CE::):2*:5+/:7*27<*0+*+07C5CDEE*+2<5*.*1/7*.*12)*3+1**-*1)/*)))))00
@M03506:14:000000000-AKVR1:1:1101:14627:9233 1:N:0:44
ATGAACTCCTACGGGAGGCAGCAGTGGGGAATTTTGGACAATGGGGGCAACCCTGATCCAGCAATGCCGCGTGAGTGAAGAAGGCCTTCGGGTTGTAAAGCTCTTTTGTCAGGGAAGAAACGGTCTGCTCTAATACAGCGGGCTAATGACAGTACCTGAAGAATAAGCACCGGCTAACTACGTGCCAGCAGCCGCGGTAATACGTAGGGTGCAAGCGTTAATCGGAATTACTGGGCGTAAAGCGTGCGCAGGCGGTTTTGTAAGACTGTCGTGAAATCCCCGGGCTCAACCTGGGAATGGC
+
CCCCCGGGGGGGGGGGGGGGGGGGGGGGGGGGGGGGGGGGGGGGGGGGGGGGGGGGGGGGGGGGGGGGGGGGGGGGGGFGGGGGGGGGFGGGGGCFGGGGFGGGGGGGGGGGGGGGGGGGGGGEFGFGGGGGGGGGGGGGGGGGGGGGGGGGGGGGGGGDGAFGGGGFGGGGGGGGGGGGGGGGGGGGFGGGGGGGGGGCFFGGEFGECBEGGDGGGGCGGGGGGGGGGGEC@CFCGGGGG<+:CED7C=EEGGGCE:5FGGCFCD?FFC7>DG3976<CF@DGC7DF25>?FFF>:>;?)
@M03506:14:000000000-AKVR1:1:1101:8879:9237 1:N:0:44
ATGAACTCCTACGGGAGGCAGCAGTAAGGAATATTGGACAATGGGGGCAACCCTGATCCAGCCATGCCGCGTGAAGGATGAAGGCGCTATGCGTTGTAAACTTCTTTTGAACGGGAGAAACCCCGGGTACGTGTACCCGGTTGATAGTACCGTTAGAATAAGGGACGGCTAACTTCGTGCCAGCAGCCGCGGTAATACGAAGGTCCCGAGCGTTATCCGGATTCATTGGGTTTAAAGGGTGCGTAGGTGGAATGATAAGTCAGTGGTGAAATCTTGCAGCTTAACTGTAAAACTGCCATTG
+
CCCCCGGGGGGGGGGGGGGGGGGGGGGGGGGGGGGGGGGGGGGGGGGGGGGGGGGGGGGGGGGGGGGGGGGGGGGGGGGGGGGGGGGGGGGGGGGGGGGGGGGGGGGGGGFGGGGGGGGGGGGGGGGGGGGEDFFGGFGGGEGGGGGGFFFEFGGGGGGGGGGGGGGGGGGGGG9FEGGGFGDFGGGGGGGGGGGGGCCFGCE8FGGGECEGGGGG7C=GG=5CGDCGF5::CCC@EF30/***/:EFGG=?>?+:C?7>+<:AFF+797:BCD:+29D4<FFCC@7FAG4466*0<F@**
@M03506:14:000000000-AKVR1:1:1101:14918:9249 1:N:0:44
ATGTACTCCTACGGGAGGCAGCAGTCGGGAATCTTGGGAATGGGCGAAAGCCTGACCCAGCAACGCCGCGTGGGCGATGAAGGCCTTCGGGTCGTAAAGCCCTTTTGCAGGGGAAGATGATGACGGTACCCTGCGAATAAGCCACGGCTAACTACGTGCCAGCAGCCGCGGTAATACGTAGGTGGCAAGCGTTGTCCGGATTTACTGGGCGTAAAGGGCGTGCAGGCGGTTGGTTAAGTCCAGGGTGAAAGCTCCCGGCTCAACTGGGAGAGGCCCTTGGATACTGGCCGACTTGATGGAG
+
CCCCCGCFGGGGGGGDGEEGCGGGGGGDGGGGGGGGGGGDGFGGGGGC:CFGGEDFGGGGDFEE@BFC@FGDDGGG>EFG<EFGGFFFFGGGGGGGGGGDDFGGFEFCGGGGCEGGCGGGGGGGGGEE@FGGGGGDGGGFGGF8C<FE@FGGGGGGGFGFGFFGCFGEGGGGEGGGGGFFGGFGFGGGGGGGGGGFCE@>ECCFGG7EGFGGDECG+CE8CEG>FFGGGCC8EEGGGGGGFGGGG6ECC+<CD?6**7))A9FGGFFC:**8D*/:D:<46B@FG@*7?D3>E:4**/*05
@M03506:14:000000000-AKVR1:1:1101:17135:9272 1:N:0:44
ATGAACTCCTACGGGAGGCAGCAGTGGGGAATCTTGCGCAATGGGCGAAAGCCTGACGCAGCGACGCCGCGTGGGGGAAGAAGGCTTTCGGGTTGTAAACCCCTTTCAGGAGAGACGAAGCTACTCGGGTGAATAGCCCAGAGGGTGACGGTATCTCCAGAAGAAGCCCCGGCTAACTACGTGCCAGCAGCCGCGGTAATACGTAGGGGGCAAGCGTTGTCCGGATTTATTGGGCGTAAAGAGCGTGTAGGCGGCCATGTAGGTCCGTTGTGAAAACTCGAGGCTCAACCTCGAGACGCCG
+
CCCCCGGGGGGGGGGGGGGGGGGGGGGGGGGFGGGGGGGGGGGGGGGGGGGGGGGGGGGGGGGGGGGGGGGGGGGGGGDGGGGGGGGGGGGGGGGGGGGGGGGGGGGGGGGGGGGGGGGGGGGG@GGGGGGGGFFGGFGGGGGGGGGGGGGGCGFCGGGGGGGGGGGGGGGGGGDGGGGGGGGFGGGGGGFGGGEEGGGGDFF+<CCCEDEGGGGGGGGEGGGG8E5CCGGGGGGEGGDFGFGFGECDGGGGGG=DE@CF?EG7<*>1?DEBCCCC4;DCFEE5CFCFBD:?EFBF5;B37
@M03506:14:000000000-AKVR1:1:1101:15899:9273 1:N:0:44
ATGAACTCCTACGGGAGGCAGCAGTGGGGAATATTGGACAATGGGGGCAACCCTGATCCAGCAATGCCGCGTGAGTGATGAAGGCCTTCGGGTTGTAAAGCTCTTTCGGCGGGGAAGATGATGACGGTACCCGCAGAAGAAGCCCCGGCTAACTTCGTGCCAGCAGCCGCGGTAATACGAAGGGGGCTAGCGTTGTTCGGAATTACTGGGCGTAAAGGGCGCGTAGGCTGTGCTGTAAGTCAGGCGTGAAATCCCCGGGCTCAACCTGGGAATTGCGCATGATACTGCGGCGCTTGAAGAC
+
CCCCCGGGGGGGGGGGGGGGGGGGGGGGGGGGDFGFGGGGGGGGGGGGGGGGGGGGGGGGGGGFGGGGGGGGGGGGGGGGGGGGGGGGGGGGGGGGGGGGGGGGGGGGGGGGGGGGGGGGGGGGGGGGGGGGGGGGGGGGGGGGGGGGGGGGGGGGGGGGGGGGGGGGGGGGGGGGGGGFGGGGGGGGGGGGGGGGGGGGGGGGGGGGGGGGGGGGGGGGGGGEGEGFCGCGFGGCFFFGGFGGGGGGGGGGGGC<EEGGGG=GF<6CGG=?FFFGGFGDDF?CF?FFBGEFFDD:@474)
@M03506:14:000000000-AKVR1:1:1101:16767:9294 1:N:0:44
ATGAACTCCTACGGGAGGCAGCAGTTAGGAATTTTGCGCAATGGAGGAAACTCTGACGCAGCCACGCCGCGTGAGGGATGAAGGCCTTCGGGTCGTAAACCTCTTTTCTCAGGGAAGACACCCGACGGTACCTGAGGAATAAGCAACGGCTAACTACGTGCCAGCAGCCGCGGTAATACGTAGGTTGCGAGCGTTGTCCGGATTTACTGGGCGTAAAGCGCGCGCAGGTGGTCCTGAAAGTCGAGCGTGAAAGCTCCCGGCCCAACTGGGAGAGGCCGTTCGAAACTTCAGGACTTGAAGG
+
CCCCCGGGGGGGGGGGGGGGGGGGGGFGGGFGGGGFGGGGGGGGGGGGGGGGGGGGGGGGGGGGGGGGGGGGGGGGGGGGGGGGGGGGGGGGGGGGGGGGGGGGGGGGGGGGGGGGGGGGGFGGGGGGGGGGGGGGGGGGGGGGGGGGGGGGGGGGGGGGGGGGGGGGGGGGGGGGGFGGFGGGGGGGGGGGGGGGGGGGGGG5CFGGGGGGGGGGFGFEGGGG>?E:FFFGGGCGGGCCF?=EGGGDEC/0CGCD8FGGGEDG5DFGG:7B7CDD*>>*9:;65@F?>DF2)7)/7B9=?
@M03506:14:000000000-AKVR1:1:1101:11187:9302 1:N:0:44
ATGAACTCCTACGGGAGGCAGCAGTCGAGAATTTTTCTCAATGGGGGCAACCCTGAAGGAGCGACGCCGCGTGGAGGATGAAGGCTTTCGGGTTGTAAACTCCTGTCATTTGAGAACAAGGCTCCGCCGAGTAACTACTGCGGAGTTGATAGTATCTGAAGAGGAAGAGACGGCTAACTCTGTGCCAGCAGCCGCGGTAATACAGAGGTCTCAAGCGTTGTTCGGATTCCTTGGGCGTAAAGGGTGCGTAGGTGGCGCGATAAGTCGGGTGTGAAATCTCGGAGCTTAACTCCGAAATTGC
+
<BCCCFGECGEGDGEGEGGEB@AFGGGGGFEFFGGGFFEGGGAD@E@FGGGGEGG8CEFCFF@FDCFGCEG:CEGGEGEEF,C<=EGFFGCGFE=FFBFGFGGGDGGGGE?FE@@FAFFFFG<DDCGGFGEGG9@D<FAFFGECC+>>,=@FCFFA3F,=FFG77FF7FCC7:CGEFF,CCFCEF@@<FFCFE7=<>E@5;EG@<97FBCFCFF??88/:/*3AE***<9:+<C*8=2)*:AEC:**1**//29>*8.9)2*9EE7CDE9*79*29*****78**7F*.*14?@3)).190
@M03506:14:000000000-AKVR1:1:1101:4892:9306 1:N:0:44
ATGAACTCCTACGGGAGGCAGCAGTGGGGAATTTTGCGCAATGGCCTAACGGCTGACGCAGCGACGCCGCGTGTGGGGTGAAGCGCTTCGGAGTGTAAACCACTGTTGCCCGGGACGAACAGCCCGATTAGTCGAGCCTGACCGTACCGGGTGAGGAAGCACCGGCCAACTCCGTCCCAGCAGCCGCGGTAAGATGGGGGGCGCGGGCGTTGTCCGGAATCACTGCGAGCACAGGGCGCGGCGGTGGTTTGAGAAGTGTGGGGTGAAGGTCCGGGGCTCGGCCCCGGAGCTGCCGTGCCGG
+
C@C<CCFD<F@EB@7F@:CCGD6CFE,6@,8C,;C6<FGC+@,6,C,@6;CC+FF<EC@FGGGCFF=+6+>CF+B=@+8F=<5,+@8F?=C+48?B??F?BBF,>?55F?,3>3+=+++@><<<>*5**8,3,51**5?:,3,*6=FG7*1<:*=:,2+*,2=<***42*+?<FE*/;C+**:C5CC>8*/;+0+3+2A:**:*:*8/1/*2;<7**1**++<+90;*/*****2**29*2*2*:>*1*2*0**3>0/****1:*79*32A*)1)275*/)).2*)))(7>775>>:)0.)
@M03506:14:000000000-AKVR1:1:1101:23439:9317 1:N:0:44
ATGAACTCCTACGGGAGGCAGCAGTGGGGAATATTGCACAATGGGCGAAAGCCTGATGCAGCGACGCCGCGTGAGGGATGACGGCCTTCGGGTTGTAAACCTCTTTCAGCAGGGAAGAAGCGCAAGTGACGGTACCTGCGGAAGAAGCACCGGCTAACTACGTGCCAGCAGCCGCGGTAATACGTAGGGTGCGAGCGTTGTCCGGAATTATTGGGCGTAAAGAGCTCGTAGGCGGCCTGTCACGTCGGATGTGAAAGCCCGGGGCTTAACCCCGGGTCTGCATTCGATACGGGCAGGCTAG
+
CCCCCGGGGGGGGGGGGGGGGGGGGGGGGGGGGGGGGGGGGGGGGGGGGGGGGGGGGGGGGGGGGGGGGGGGGGGGGGGGGGGGGGGGGGGGGGGEGGGGGGGGGGGGGGCGGGGGGDFGGGGGGGGGGGGGGGGGGGGGGGGGGGGGGGGGGGGGGGGGGGGGGGGGGGGGGGGGGGGDGFFGGCGGGCFCFGGGG8CEGGGGGGDGCFGDFGGFGGDEGFGGG7@CE5@CCGGCC*79EGGG=CCGEEEFF?EFGFFDGGGGGDF<FF+>77DGC@FFG=B9<FD4?DF?F))7:>)/7
@M03506:14:000000000-AKVR1:1:1101:13682:9320 1:N:0:44
ATGAACTCCTACGGGAGGCAGCAGTCGGGAATTTTGGGCAATGGGCGAAAGCCTGACCCAGCAACGCCGCGTGAAGGATGAAATCCCTCGGGATGTAAACTTCGCAAGAACGGGAAGAATAAGTAGGGGACAATACCCTCTATGATGACGGTACCGTTTGTAAGCTCCGGCTAACTCCGTGCCAGCAGCCGCGGTAATACGGGGGGAGCAAGCGCTGTTCGGATTTACTGGGCGTAAAGGGCGCGTAGGCGGCCAGCACAAGTCAGTTGTGAAATCTCCGAGCTTAACTCGGAAAGGTCAA
+
CCCCCGGGGEGGGGGGGGGGGGGGGGGGGGCCFGGEFFGGGGFGGGGGGGGGGGGFGGGGGGGGGGGGGGGGGGGGGGGEFAFGGFDGGGGGGGGGG9BGGGG:CFGGDFFDGGDGGGGGFGGGDGFEGGGGGGFGDF,DFGGGGGGFGGDEGGGG<FGGGCFGGGCAFGGGGGGGGGGGFEGGFFDFGGGDGGCCEGDFGGGEEEDGG5C6@E>EEEFGGGGGGGCCGGGGGG=?EGGFG=5CCC=DGFCGDEEG5?FF=F*++:<C7*7*::*<:77997>E6*C*)*0,)))))0947
@M03506:14:000000000-AKVR1:1:1101:3768:9332 1:N:0:44
ATGAACTCCTACGGGAGGCAGCAGTGGGGAATTTTTCGCAATGGGGGCAACCCTGACGAAGCAACGCCGCGTGGAGGATGAAGGCCTTCGGGTCGTAAACTCCTGTCGACCGGGACGAACGTAGTCCGGCCCAATACGCCGGGCTATCGACTGTACCGGTAAAGGAAGCTCCGGCTAACTCTGTGCCAGCAGCCGCGGTAATACAGAGGGAGCAAGCGTTGTTCGGAATTACTGGGCGTAAAGGGCGCGTAGGCGGTCCGATAAGTCCCGTGGGAAATCCCTCGGCTCAACTGAGGAACTG
+
CCCCCGGGGGGGGGGGGGGGGGGGGGGGGGEFGGGGGGGGGGGGGGGGGGGGGGGGGGGGGGGGGGGGGGGGGGDGGCGGGGGGGGGGGGGGGGGGGGGGGGGGGGGGGGGGGGGGGGGGGGGGGGGGGGGGGGGGGGGGGDGGGGGGEFGGGGGGGFGGGGGGFGGGGFFGGGFGE6FGGGGGFGFGGGFGGGGGC>:8E9<CFFF?CCGEGFFEFC**::89EC5*/<FDCECDCGC8E5CCCCE)?7*:DGGGG3575CDE7:::?DCD/79FFFC6*)0:C)/8<F::4B@FFFFF4
@M03506:14:000000000-AKVR1:1:1101:18602:9336 1:N:0:44
ATGAACTCCTACGGGAGGCAGCAGTCGGGAATTTTGGGCAATGGGCGAAAGCCTGACCCAGCAACGCCGCGTGAAGGATGAAATCCCTCGGGATGTAAACTTCGCAAGAACGGGAAGAATAAGTAAGAGCTAACATCTCTTATGATGACGGTACTGTTTGTAAGCTCCGGCTAACTCCGTGCCAGCAGCCGCGGTAATACGGGGGGAGCAAGCGTTGTTCGGATTTACTGGGCGTAAAGGGCGCGTAGGCGGCCACCGCAAGTCGATTGTGAAATCTCCGGACTTAACCCGGAAAGGTCAG
+
CCCCCGGGGGGGGGGGGGGGGGGGGGGGGGGGGGGGGGGGGGGGGGGGGGGGGGGGGGGGGGGGGGGGGGGGGGGGGGGGGGGGGGGGGGGGGGGGGGGGGGGGGGGGGGGGGGGGGGGGGGGGGGGCGGGGGGGGGGGGGGGGGGGGGGGGGGGGGGGGGFGGGGGGGGGGGGGGGGGGGGGGGGGGGGGGGGBFGGGGGGGGGGGGGGGGGGGCEGGGGCEGGGGGFEGFGGEEGGGFDGGGGGEGGGEGGEGGGFGDGECEED5FF7E=:CGG>BFGGDF7FF7*2<D>:>5FF?FF7
@M03506:14:000000000-AKVR1:1:1101:8018:9373 1:N:0:44
ATGAACTCCTACGGGAGGCAGCAGTGGGGAATCTTGCGCAATGGCCTAACGGCTGACGCAGCGACGCCGCGTGTGGGATGAAGCTCTTCGGAGTGTAAACCACTGTTGCCCGGGACGAATAGCTCGATTAATCGAGCCTGACAGTACCGGGTGAGGAAGCACCGGCTAACTCCGTGCCAGCAGCCGCGGTAATACGGGGGGTGCGAGCGTTGTCCGGAATCACCGGGCGTAAAGGGCGCGTAGGTGGTTTGATAAGGGTGTGGTGAAAGTCCGGGGCTCAACCCCGGACCTGCCGTGCCGC
+
CCCCCGGGGGGGGGGGGGGGGGGGGGGGGGGGGGGGGGGGGGGGGGGGGGGGGGGGGGGGGGGGGGGGGGGGGFFGGGGGGGGG8FGGGGGGGGGGGGGGGGGGGGGGGFFGGGEFGGGGGGGEFGEGGG9FGGGGGGGGGGGGGGGGGGGGGGGGGGGGGGGGGGGGGGGGGDGEGGFCFGGGGGGGGG>EGGGGGGGGGGCGGGGDGGGGEGGEEEEFFGGGGGEDGEEEGGGGGGGGCCEGFGGDD6A?CFFCGF4C/A5:EF?FD:C9CDGGG)>CD.7EEFGF(7),)7>E)505)
@M03506:14:000000000-AKVR1:1:1101:5945:9379 1:N:0:44
ATGAACTCCTACGGGAGGCAGCAGTGGGGAATTGTTCGCAATGGGCGCAAGCCTGACGACGCAACGCCGCGTGGAGGATGAAGACCTTCGGGTCGTAAACTCCTTTCGATCGAGACGAATGGCCCTTGGGTTAACAGCCGAGGGGTATGACGGTACCGAGAGAAGAAGCCCCGGCTAACTCCGTGCCAGCAGCCGCGGTAATACGGGGGGGGCAAGCGTTGTTCGGAATTACTGGGCGTAAAGGGCTCGTAGGTGGCCAACTAAGTCAGACGTGAAATCCCTCGGCTTAACCGGGGAACTG
+
CCCCCGGGGGGGGGGGGGGGGGGGGGGGGGGGGGGGGGGGGGGGGGGGGGGGGGGGGGGGGGGGGGGGGGGGGGGGGGGGGGGGGGGGGGGGGGGGGGGGGGGGGGGGGGGGGGGGGGGGGGGFGGGGGGGGGGGGGGGGGGGGGGGGGGGGGGGEGGGGGDGGGGGGGGFFGGGGGG7FCGGGGGGFGGGGGGGGGG8EGCCCFGGGGGGGGG>F588EEEFF>EEEFGFGC9FGFGG=EEDFGC6CGCGFDFDG=>*7**0<6*02A77@5*7C0=>>6).2:BF:)??<>EED.)))1
@M03506:14:000000000-AKVR1:1:1101:15134:9386 1:N:0:44
ATGAACTCCTACGGGAGGCAGCAGTCGGGAATTTTGGGCAATGGGCGAAAGCCTGACCCAGCAACGCCGCGTGAAGGATGAAATCCCTCGGGATGTAAACTTCGCAAGAACGGGGAGAATAAGTGGAAGTTAATAGCCTCCACGATGACGGTACCGTTTGTAAGCTCCGGCTAACTCCGTGCCAGCAGCCGCGGTAATACGGGGGGAGCAAGCGTTGTTCGGATTTACTGGGCGTAAAGGGCGCGTAGGCGGCCACCGCAAGTCGATTGTGAAATCTCCGGGCTTAACCCGGAAAGGTCAA
+
CCCCCGGGGGGGGGGGGGGGGGGGGGGGGGGGGGGGDGGGGGGGGGGGGGGGGGGGGGGGGGGGGGGGGGGGGGGGGGGGGGGGGGGGGGGGGGGGGGGGGGGGGGGGGGGGGGGGGGGGGGGGGGGFGGGGFGGGGGGGGGGGGGGGGGEGGGGGFGGGGGGFDCFGGGGGGGGGGGGGFECGGGFGGGGGGGGEGGGGGGGGGGGGGGFFFGGGGGCGGGCEE6CCFGDCFEEEGF7CEGEEG5E7?CEGC7ECGEGGGGGGGCG=F:C?>>FG:*:5D)8=FFFF<F>B35;FF=6;?
@M03506:14:000000000-AKVR1:1:1101:7607:9392 1:N:0:44
ATGAACTCCTACGGGAGGCAGCAGTAGGGAATCTTGCGCAATGGGCGAAAGCCTGACGCAGCGACGCCGCGTGCGGGGTGAAGGCCTTCGGGTTGTAAACCGCTTTCAGCAGGGACGAAATTGACGGTACCTGCAGAAGAAGCCCCGGCCAACTACGTGCCAGCAGCCGCGGTAATACGTAGGGGGCGAGCGTTGTCCGGATCTATTGGGCGGAAAGAGCTCGTAGGCGGTTCGGCAAGTCGGATGTGAAATCTCCACGCTCAACGTGGAGGGGCCATTCGATCCTGCCGTGGCTCGAGTC
+
CCCCCGGGGGGGGGGGGGGGGGGGGGGGGGGGGGGGGGGGGGGGGGGGGGGGGGGGGGGGGGGGGGGGGGGGGGGGGGGGGGGGGGGGGGGGGGGGGGGGGGGGGGGGGGGGGGGGGGGGGGGGGGGGGGGGGGGGGGGGGGGGGGGGGGGGGGGGGGGGGGGGGGGGGDGGGGGGGGGGGFGGGGGGCEGGGGGGGFGGGEGGGGFGGGGG*:88@FFGFGGEGGGCEGGGDGGGGGGGGGG55CCFCFFGGFFGF>DG:CC9FGGGGCEBGD5ECF:>>4F6*9C6:D5-)))07.)1)
@M03506:14:000000000-AKVR1:1:1101:17384:9413 1:N:0:44
ATGAACTCCTACGGGAGGCAGCAGTGGGGAATTGTTCGCAATGGGCGCAAGCCTGACGACGCAACGCCGCGTGGAGGACGAGGACCTTCGGGTCGTAAACTCCTTTCGATCGAGACGAACGGTCTCCGGGTGAGCAATCCGGAGGAGTGACGGTACCGAGAGAAGAAGCCCCGGCTAACTCCGTGCCAGCAGCCGCGGTAATACGGGGGGGGCAAGCGGTGTTCGGAATTACTGGGCGTAAAGGGCTCGTAGGTGGCCAACTAAGTCAGACGTGAAATCCCTCAGCTTAACTGGGGAACTG
+
CCCCCGGGGGGGGGGGGGGGGGGGGGGGGGGGGGGGGGGGGGGGGGGGGGGGGGGGGGGGGGGGGGGGGGGGGGGGGGGGGGGGGGGGGGGGGGGGGGGGGGGGGGGGGGGGGGGGGGGGGGGGGGGGGGGGGGGGGGGGGGGGGGGGGGGGGGGGGGGGGGGGGGGGGGGGGGGEGGGGGGGGFGGGGGGGGGGGGDEEGGGGFGGGGGEEECFFEE*;CE8@CGDEG6C9C?FGGGG5=CFFDGF7C5:CC9CGDFFDFGDCFGGFF7C77<DGGFCFD675?@C?<>B9?:@FD@F7=
@M03506:14:000000000-AKVR1:1:1101:16495:9438 1:N:0:44
ATGAACTCCTACGGGAGGCAGCAGTGGGGAATTTTGCGCAATGGGCGAAAGCCTGACGCAGTAACGCCGCGTGGAGGATGAAGGCCTTCGGGTTGTAAACTCCTGTCAGAAGGAACGACGGGGAGAGGGTGATAAGCCCTTTCATCCAGACGGTACCTTCAAAGGAAGCCCCGGCTAATTCCGTGCCAGCAGCCGCGGTAATACGTAGGCAGCAAGCGTTGTTCGGAATTACTGGGCGTAAAGAGTGTGTAGGCGGTGCTCTAAGTCTGTTGTGAAATCTCCCGGCTTAACCGGGAGGGTG
+
CCCCCGGGGGGGGGGGGGGGGGGGGGGGGGGGGGGGGGGGGGGGGGGGGGGGGGGGGGGGGGGGGGGGGGGGGGGGGGGGGGGGGGGGGGGGGGGGGGGGGGGGGGGGGGGGGGGGGGGGGGGGGGGGGGGGGGGGGGGGGGGGGGGGGGGGGGGGGGGGGGGGGFGGGGGGGGGGGGGGGGGGGGGGGGGGGGGGGGGGGDFFGGGGGGGGGGGGGGGEEGGFGGGGGGGGGGGGGG3=5=F<7+<:CFGGGGGGGFGCCFFEFCCFF*CFCDDGD4:CFBFDE@G3:GFABE>>DFF3<
@M03506:14:000000000-AKVR1:1:1101:4851:9453 1:N:0:44
ATGAACTCCTACGGGAGGCAGCAGTTGGGAATCTTGGACAATGGGGGAAACCCTGATCCAGCCATGCCGCGTGAGTGATGAAGGCCTTCGGGTTGTAAAACTCTTTCGCACACGACGATAATGACGGTAGTGCGAGAAGAAGCTCCGGCTAACTTCGTGCCAGCAGCCGCGGTAATACGAAGGGGGCTAGCGTTGTTCGGAATTACTGGGCGTAAAGGGCTCGTAGGCGGCCAACTAAGTCAGACGTGAAATCCCTCGGCTTAACCGGGGAACTGCGTCTGATACTGGCTGGCTTGAGCTT
+
CCCCCGGGGGGGGGGGGGGGGGGGGGGGGGGGGGGGGGGGGGGGGGGGGGGGGGGGGGGGGGGGGGGGGGGGGGGGGGGGGGGGGGGGGGGGGGGGGGGGGGGGGGGGGGGGGGGGGGGGGGGGGGGEFGGGGGGGGGGGGGGGGGGGGGGGGGGGGGGGGGGGGGCGGGGGGGDGFFG<FGGGDDEGGCGGBCCCCEGEE>F?:F+<6CFGGE8C@F8C0CEE>F>EEEGGG=F66+9<E79+C5/18*<+CFC9F.5D**9+?FC):/*>F699*0917/6+<4?639)4@@4))/)*)
@M03506:14:000000000-AKVR1:1:1101:17097:9465 1:N:0:44
ATGAACTCCTACGGGAGGCAGCAGTGGGGAATTTTGCGCAATGGGGGAAACCCTGACGCAGCAACGCCGCGTGGAGGATGAAGTCCCTTGGGACGTAAACTCCTTTCGACCCGGACGATAATGACGGTACGGGTGGAAGAAGCCCCGGCTAACTTCGTGCCAGCAGCTGCGGTAATACGAGGGGCGCAAGCGTTGGTCGGAATTATTGGGCGTAAAGGGCGCGGAGGCGGTGCGGTAAGGCACCATGGTAACCTCTAGGCTTAACCTAGAGGCCTCAGGCGAACCGTCCGGGTCTGTGGGG
+
CCCCCGFGGGGFEFDG7FGGGDFG@<F,+6@E<EF<,@F+@,F@F,76:FCAEF<<F:F:CFC<8:=CB7E>=CE8++:,A9?EFF899?CFEA@CF,9<F,F?FFF:+?E@FCEEGE=FGE9DF@+83:CC7@<7*,D@@:FGGFE7BC::FFF,<=7F*FFFC@,+24*==CG,,,<C1CD:*28***2/****22:E5EFDFFG7EC>/*2/*<:EE:C***/*8**1*:CE*:**+2:A5*++*3+<072*>3***+*2202+996+.9*0*2/*9D57*1)/)49)().08*9)))
@M03506:14:000000000-AKVR1:1:1101:11462:9477 1:N:0:44
ATGAACTCCTACGGGAGGCAGCAGTGGGGAATTGTTCGCAATGGGCGCAAGCCTGACGACGCAACGCCGCGTGGAGGATGAAGATCTTCGGGTCGTAAACTCCTTTCGATCGGGAAGAACGTTTTCCGGCTGAATAATCCGGAGAAGTGACGGTACCGAGAGAAGAAGCCCCGGCTAACTCCGTGCCAGCAGCCGCGGTAATGCGGGGGGGGCAAGCGTTGTTCGGAATTACTGGGCGTAAAGGGCCCGTAGGCGGCCAACTAAGTCACACGTGAAATCCCCAGGCTTAACCTGGGAACTG
+
CCCCCGGGGGGGGGGGGGGGGGGGGGGGGGGGGGGGGGGGGGGGGGGGGGGGGGGGGGGGGGGGGGGGGGGGGGFGGGGGGGGGGGGGGGGGGGGGGGGGGGGGGGGGGGGGGGGGGGGGGGGGGGGGGGGGGGGGGGGGGGGGGGGGGGGGGGGGGGGGGGGGGGFGGCGGEEEGGGGGGGGGGDGGGGGGGGGGGGGGGGGGGGGGDDEGGGGGGG=EEEEFGGGGGGGGGGGGGGGGGGFGGGCDGEEGGGGGGEGGCFGC?>FDG>GD9FFCGFFDD3)C5FCFFGFFF@F@4?>FF
@M03506:14:000000000-AKVR1:1:1101:25991:9480 1:N:0:44
ATGAACTCCTACGGGAGGCAGCAGTCGAGAATTTTTCACAATGGTCGAAATCCTGATGGAGCGACGCCGCGTGGGGGATGAATGACTTCGGCCCGTAAACCCCTGTCATTTGCGAACAAACCTTGCCCGCTAATACCGGGCGAGCTGATTGTAGCGAACGATGAATGGACGGATAACCCTTTGCCAGCACCCGCAGTAATACAGAGTTCCAAAGCGTTGATAGTAATCACTGTGCGTAAAGGGTGAGCAGGGCAGCAGGTAAGTCAGAGGATACATTCCGTATCTTATCTTCGAAAGGGCC
+
@BCC<FF9DCFAF,@CFDC@FFGEFGGFEGGFAFGF8<<,6,,,,<+6DF,C,E9,CFFF,@@C+@++8C+8>F77+8:BFFGF,?<C?@EFFDDGGDGF8FG++:,A<FFF<FGGGGGGC@DBFF,=BE>FG9,@,C+>7*:FDF7::FF,,,,4=C**<*6C9,:,,,C**=F<2,*++,,?,,<*?2*8C:*/;<FCF7+3++0++++2+0*:;8**+++33+2+3+++3+0228C509=:5*/7<*:*****20*1++*0+*+*+**)2**+*0:927.*+*2*6:4.5).)0))))
@M03506:14:000000000-AKVR1:1:1101:11418:9510 1:N:0:44
ATGAACCCCTACGGGAGGCAGCAGTGAGGAATATTGGTCAATGGGAGAGATCCTGAACCAGCCACGCCGCGTGAGGGAAGACGGCCCTAGGGGTTGTAAACCTCTTTTGTCGGAAAACAAAACCCGGGACTTGTCCCGAACTGCGTGTATCTGAAGAAAAAGCATCGGCTAGCTCCGTGCGAGCAGCCGCGGTAATACAGAGGAAGCGAGCGTGATCCGGACGGATTGGGTTGAAAGGAAGCGTAGGCGGTCCGTTAAGTCAGCGGGAAGATTGAGTGGCGCAACTACGTCCAGCAGTGGA
+
CCCCCG<FGGGGGGGGGGGGGGGGGF<6EGGGAFG<@FFGGGGGG<C,,D<FGGGGGFDFGGCG,CFGGGGGG7:AFE=FGFFG+@=F,,CF+BC:BFF95E<B?FC9,F<F+++@,8F8?4EF+@+C33,3,:,,C:+6>,@DCGGC@@<,,,3,3<F7FF<C=<:F7**,?F<,*6*6**=FG72=8C@BC7*722+2>28:+==?5C>/1**03+;**/*2AED6F*;8*00++/**2*:A*/***:/:):***0?F9::+53*)*10*027<****))):/)29228()9?458)./
@M03506:14:000000000-AKVR1:1:1101:22216:9529 1:N:0:44
ATGAACTCCTACGGGAGGCAGCAGTCGAGAATTTTTCTCAATGGGGGCAACCCTGAAGGAGCGACGCCGCGTGGAGGATGAAGGTCTTCGGGTTGTAAACTCCTGTCATTTGAGAACAAGTGCCGGTACGTAACTGCTACCGGCTTGATAGTATCAGAAGAGGAAGAGACGGCTAACTCTGTGCCAGCAGCCGCGGTAATACAGAGGTCTCAAGCGTTGTTCGGATTCATTGGGCGTAAAGGGTGCGGAGGTGGCGTCGTAAGCCGGGTGTGAAATTTCGGAGCTTAACTCCGAAACTGCA
+
CCCCCGGGFGGGGGGGGGGEGGFGGGGGGGCFGGGGFGGGGGGGGGDGGGGGGGEGGGGGGGGGGGGGGGGGGGGGFFGGGEGGGGGFFGGDGGGGGFGGGGGFGFFFFFFGGGGEFFGGGFCFGEGGGDDFFGGGGGGFFGGGDGGGGCFFFFGGGGFF7FCEDGGGG7@CC7FF>F:FGGGGGGGFCFFGCBEGGGDGFGGCCCCF2;EFC?FE***/A<C>C859:CFDGG5858/1+CEC==C)**>EGGG<855<*:C+37CG=DE@C02?CFGCC>:C6<:6)0*5>>::74=?9
@M03506:14:000000000-AKVR1:1:1101:10907:9537 1:N:0:44
ATGAACTCCTACGGGAGGCAGCAGTCGGGAATTTTGCGCAATGGGCGAAGCCTGACGCAGCAACGCCGCGTGAGGGATGACGGCCTTCGGGTTGTAAACCTCTTTTATCAGGGAAGATAATGACGGTACCTGATGAATAAGTCACGGCTAACTACGTGCCAGCAGCCGCGGTAATACGTAGGTGACAAGCGTTGTCCGGATTTACTGGGCGTAAAGAGCGCGCAGGCGGTCGTTCAAGTCGAGTGTGAAAGCCCCCGGCTCAACTGGGGAGGGTCACTCGATACTGATCGACTCGAAGGCG
+
CCCCCGGGGGGGGGGGGGGGGGGGGGGGGGGGGGGGGGGGGGGGGGGGGGGGGGGGGGGGGGGGGGGGGGGGGGGGGGGGGGGGGGGGGGGGGGGGGGGGGGGGGGGGGGGGGGGGGGGGGGGGGGGGGGGGGGGGGGGGGGGGGGGGGGGGGGGGGGGGGGGGGGGGGGGGGGGGGGGGFGGGGGGGGGGGFG8FFDGGGGGGGGGFGGGEGGGGGGGGGGGGGGGGGCGGDGGGGGG?ECG<5<EFGGGGDCCGGFGDGGFGFGGFGCCBCDGGGFGGF;>EG?F?BF:())7<).8>)
@M03506:14:000000000-AKVR1:1:1101:6902:9550 1:N:0:44
ATGAACTCCTACGGGAGGCAGCAGTTAGGAATCTTGGACAATGGGCGCAAGCCTGATCCAGCCATGCCGCGTGAGTGATGAAGGCCTTAGGGTTGTAAAGCTCTTTCAGCGGGGAAGATAATGACGGTACCCGCAGAAGAAGCCCCGGCTAACTTCGTGCCAGCAGCCGCGGTAATACGAAGGGGGCTAGCGTTGCTCGGAATCACTGGGCGTAAAGCGCACGTAGGCGGCTTTCTAAGTCAGGGGTGAAATCCTGGAGCTCAACTCCAGAACTGCCTTTGATACTGGGAAGCTCGAGTCC
+
CCCCCGGGGGGGGGGGGGGGGGGGGGGGGGGGGGGGGGGGGGGGGGGGGGGGGGGGGGGGGGGGGGGGGGGGGGGGGGGGGGGGGGGGGGGGGGGGGGGGGGGGGGGGGGEGGGGGGGGGGGGGGGGGGGGGGGGGGGGGGGGGGGGGGGGGGGGGGGGGGGGGGGGGGGGGGGGGGGGGGGGGGEGGGGGGGGGGGDGGGGGGFGFFGGGGGGCCGGGGGGGGGGDGGGGGGGGGD@FFEGGGFGGGGGGGGGGGGFGG6FGGGGGGCCGFGGGGGFGGG4FFGFGFFF6?F6?>)>FF8
@M03506:14:000000000-AKVR1:1:1101:18004:9593 1:N:0:44
ATGAACTCCTACGGGAGGCAGCAGTGGGGAATTGTTCGCAATGGGCGCAAGCCTGACGACGCAACGCCGCGTGGAGGATGAAGGTCTTCGGATTGTAAACTCCTGTTGCCCGGGACGAAACGCCTCGACCTAACACGTCGAGGCCTGACGGTACCGGGTGAGGAAGCCCCGGCTAACTCTGTGCCAGCAGCCGCGGTAATACAGAGGGGGCAAGCGTTGTTCGGAATTACTGGGCGTAAAGGGCGCGTAGGCGGCCTTCTAAGTCGAACGGGAAATCCCCGGGCTCAACCCGGGAACTGGG
+
CCCCCGGGGGGGGGGGGGGGGGGGGGGGGGGGGGGGGGGGGGGGGGGGGGGGGGGGGGGGGGGGGGGGGGGGGGGGGGGGGGGGGGGGGGGGGGGGGGGGGGGGGGGGGGGGGGGGGGGGGGGF8FGGGGGGGGGGGFGGGGGGGGGCFGDGGGGGGGGEGGDGCGCGGGGGGGGCE:FFGFGGGGGGGGGGGGGEC>EC?FFGCGGGDDGGGF>E/;?C5:EGDECFE<FCGGGGG*11?FDCGGGG5:CGGGD);)9*<?F9CG55/>*)7>C7C?C3CDB**8*7:FEF@B>5@)*)0
@M03506:14:000000000-AKVR1:1:1101:22077:9617 1:N:0:44
ATGAACTCCTACGGGAGGCAGCAGTCGGGAATTTTGCCCAATGGACGAAAGTCTGAGGCAGCAACTCCGCGTGAGGGACGAAGGCCTTCGGGTCGTAAACCTCTTTTCTCAGGGAAGATACAAGACGGTACCTGAGGAATAAGCCACGGCTAACTACGTGCCAGCAGCCGCGGTAATACGTAGGTGGCGAGCGTTGTCCGGATTTACTGGGCGTAAAGAGCGCGCAGGCGGCCGGTCAAGTCCGATGTGAAAGCTCCCGGCTTAACTGGGAAATTGCATCGGAAACTGATCGGCTTGAAGG
+
CCCCCGGGGGGGGGGGGGGGGGGGGGGGGGGGGGGGGGGGGGGGGGGGGGGGGGGGGGGGGGGGGGGGGGGGGGGGGGGGGGDEGGGGGGGGGGGGGGGGGGGGGGGGGGGGGGGGGGGGGGGFGGGGGGGGCFCGGGGGGGGG?EGGGGDGGGGGGGFGGGGGGGGGGGGGGGGD<DEGCFGGGGG>C*CFC*=FECFGGEE*<CFFGGGGGGGEGGGGGGGGGDCGGGG*:CEGCEGGG?FG**:CGF?FGG+7CFCDE5)<7::CGF*45CCFDF2:C;)CEFF7)2*3>>F>BFFFF
@M03506:14:000000000-AKVR1:1:1101:18157:9629 1:N:0:44
ATGAACTCCTACGGGAGGCAGCAGTCGAGAATTTTTGACAATGGGGGAAACCCTGATCGAGCGACGCCGCGTGGAGGATGAAGGTCTTCGGGTTGTAAACTCCTGTCATTTGGGAACAAGGCGTACGTATTAACTGTACGTGCGTTGATAGTACCAGAAGAGGAAGGGACGGCTAACTCTGTGCCAGCAGCCGCGGTAATACAGAGGTCTCAAGCGTTGTTCGGATTCATTGGGCGTAAAGGGTGTGTAGGTGGCGCGCTAAGTCGGGTGTGAAATTTCGGAGCTTAACTCCGAAACTGCA
+
CCCCCGGGGGGGGGGCEGGFGEEGE<FGFDGFFCDF:ECF<FEGGGGDEGGGDEFGDGGEF@:@FBEGGGC>B=BEFCFGG9FFGGGCFFDCFGDE?@E?@EA<A?F,FFGAA:<=@F,DAFFCG@E>F<DFFFFDFFDF:,@CCCFG<<FFFGCFGGFGCB@3DC*>,*1>:>BFCCCGGGGGGG:1<FC,<<EG8:ED+?;F?CC7CFCGGGF5;CEC8FGGGC5+A+<FCFGEE57*<:5CEEGC7C?CCGGGD@35C=F?CDGGEG=@C7>?:BGGG3>EE:DBAF4)0)753*@F9
@M03506:14:000000000-AKVR1:1:1101:21771:9635 1:N:0:44
ATGAACTCCTACGGGAGGCAGCAGTGGGGAATTTTCCGCAATGGGCGAAAGCCTGACGGAGTGACGCCGCGTGGGGGACGAAGGCCTTCGGGTCGTAAACCCCCGTCAGAGGGAAAGAAGGGTGTCGGCGTGAATAGCGCCGGCATCTGACGGTACCTTCAGAGGAAGCCCCGGCCAACTCTGTGCCAGCAGCCGCGGTAAGACAGAGGGGGCAAGCGTTGCTCGGAATCACTGGGCGTAAAGGGCGCGTAGGCGGGATGGCAAGTCGGGCGGGAACTCCTTCGGCTCAACCGAAGAACGT
+
CCCCCGGGGGGGGGGGGGGGGGGGGGGGGGGGGGGGGGGGGGGGGGGGGGGGGGGGGGGGGGGGGGGGGGGGGGGGGGGGGGGGGGGGGGGGGGGGGGGGGGGGGGGGGGGGGGGGGGGGGGGGGGGGGGGDGGGGGGGGGGGGGDGGGGGGGGGGGGGGGGGGGGGGGFGGGGGEGGGCFGGGGGGFFGGGGGGDGGGGGGGGGGGGGGGGGEGFGCCGE5CFGGCC>FF?CFF5==7CEG?:EGGGG5CGGGGGG@GD=676CCED*/*7)><7*):97@6FC39;?=?:>7@F)?:@)
@M03506:14:000000000-AKVR1:1:1101:13169:9635 1:N:0:44
ATGAACTCCTACGGGAGGCAGCAGTAAGGAATATTCCGCAATGGGCGCAAGCCTGACGGAGCGACGCCGCGTGAAGGAGGAAGCCCTTCGGGGTGTAAACTTCTTTTCTTTGGGATGACACATCTTCCCTTCCCTTACCCGCAACCCGCAAGGGCGAGGGGTGAGGGGTAGGGGGAAGGTTAGGACAGTACCAGAGGAAGAAGCCCCGGCTAACTCCGTGCCAGCAGCCGCGGTAATACGGGGGGGGCGAGCGTTGTTCGGAATTATTGGGCGTAAAGGGAGCGTAGGCGGTGCGGTAAGG
+
CCCCCGGGGGGGGGGGGGGDGGGGGGGGGGGGGGGGGGGGGGGGGGGGGGGGGGGGGGGGGGGGGGGGGGGGGGGGGFGGGGGGGGGGGGGGGGGGGGGGGGGGGGGGGGGGGGGGGGGGGGGGGGGFGGGGGGGGGGGGDGDGGGGGGGGGGGGEEGGGGGGGGGBEGGGGGGGGGGGGGFGGGGGFGGGGFGFGGGCGGGGFGGGGGGGGGF?FFEGGGGGGGGGGGGGGGGDE7EGGGGGCEGCDC=CCCE5D5<>DDC556CFGGGGFD<DE*9:7*7)::)>))13,)).)78)*)
@M03506:14:000000000-AKVR1:1:1101:7932:9646 1:N:0:44
ATGAACTCCTACGGGAGGCAGCAGTTAGGAATCTTGGACAGTGGGGGAAACCCTGATCCAGCCATGCCGCGTGAGTGATGAAGGCCTTCGGGTTGTAAAACTCTTTCGACGGGGACGATAATGACGGTACCCGTAGAAGAAGCTCCGGCTAACTTCGTGCCAGCAGCCGCGGTAATACGAAGGGGGCTAGCGTTGTTCGGATTTACTGGGCGTAAAGGGCGCGTAGGCGGCCACCGCAAGTCAATTGTGAAATCTCCGGGCTTAACTCGGACAGGTCAACTGATACTGCGGGGCTAGAGTG
+
CCCCCGGGGGGGGGGGGGGGGGGGGGGGGGGGGGGGGGGGGGGGGGGGGGGGGGGGGGGGGGGGGGGGGGGFGEFFGGGGGGGGGGGGGGGGGGGGGGGGGGGGGGGGGGGGGGGGGGEGGGGGGGGGGGGGGGGGGGGFGGGGGGGGGGDGGGGGGGGGGGGGGGGGGGGGGGGGGGGGGGGGGGGGGGGGGGGGGGGGEGGGGGGGGGGGGGGG9@EGGGGGGGGGGGGDGGGGGGGC7CGG9FCFCFGGDFFGG@D3EGGFGC9FGGG>DD3AF?FCCFBC9@FBAGFBF>BFF*669
@M03506:14:000000000-AKVR1:1:1101:4205:9647 1:N:0:44
ATGAACTCCTACGGGAGGCAGCAGTGGGGAATTTTGCGCAATGGGGGAAACCCTGACGCAGCAACGCCGCGTGGAGGATGAGGTCCCTTGGGACGTAAACTCCTTTCGACCCGGACGATAATGACGGTACGGGTGGAAGAAGCCCCGGCTAACTTCGTGCCAGCAGCCGCGGTAATACGAGGGGGGCAAGCGTTGTTCGGAATTATTGGGCGTAAAGGGCGCGTAGGCGGTGCGGTAAGTCACCTGGGAAATCTCCGGGCTTAACTCGGAGCCTGCAGGCGAAACTGCCGTGCTGGAGTGT
+
CCCCCGGGGGGGGGGGGGGGGGGGGGGGGGGGGGGGGGGGGGGGGGGGGGGGGEGGGGGGDGGGGGGGGGGGGGGGGGGGGGGGGGGGGGGGCFGGGGGFFGGGGGGGGGGGGGGGGGGGGGGGGGGGGGGGGEGGGGGGGGGFCGGGGGGGG9FFFGGGGGGGGGGGGGGGGCE@FGGFGGGGGG5C8CFCA*CEC<5ED:C8<C+0C8*::?CCFGD58:E8*:CEGGEE=EEE=5CFCCC<66**;?*:C+<>E:DGD5CCE*2CE35734>**99DD>):5*:=<GEFE@*9)09>/
@M03506:14:000000000-AKVR1:1:1101:20408:9662 1:N:0:44
ATGAACTCCTACGGGAGGCAGCAGTGGGGAATTTTCCGCAATGGGCGAAAGCCTGACGGAGTGACGCCGCGTGGGGGACGAAGGCCTTCGGGTCGTAAACCCCTGTCAGAGGGAAAGAAGGGTGTCGGTGTGAATAGCGCCGGCACCTGACGGTACCTTCAGAGGAAGCCCCGGCCAACTCTGTGCCAGCAGCCGCGGTAAGACAGAGGGGGCAAGCGTTGCTCGGAATCACTGGGCGTAAAGGGCGCGTAGGCGGGATGGCAAGTCGGTCGTGAAATCCTTCGGCTCAACGGAAGAACGT
+
CCCCCGGGGGGGGGGGGGGGGGGGGGGGGGGGGGGGGGGGGGGGGGGGGGGGGGGGGGGGGGGGGGGGGGGGGGGGGGGGGGGGGGGGGGGGGGGGGGGGGGGGGGGGGGGGGGGGGGGFGGGGGGGGFGGGGGGGGGGGGGGGGGGGGGGGGGGGGGGGGGGGGGGGGGGGGGGGGGFGGGGGGGGGGGGGGCEGGGGEGGGDEGGGGGGGGGCG5CC=EE+CEGGGGC@F+<EF5C/:C5FFEGGGGCCGD?EDG>)>FC<?::<DE):>9CCFD*:9:6*AEF:32*5(7:).70;B)
@M03506:14:000000000-AKVR1:1:1101:13496:9663 1:N:0:44
ATGAACTCCTACGGGAGGCAGCAGTGGGGAATTGTTCGCAATGGGCGCAAGCCTGACGACGCAACGCCGCGTGGAGGATGAAGACCTTCGGGTCGTAAACTCCTTTCGATCGAGACGAAAGACTTCCGGGTGAACAATCCGGGAGAGTGGCGGTACCGAGAGAAGAAGCCCCGGCTAACTCCGTGCCAGCAGCCGCGGTAATACGGGGGGGGCAAGCGTTGTTCGGAATTACTGGGCGTAAAGGGCTCGTAGGCGGCCAACTAAGTCAGACGTGAAATCCCCCGGCTTAACCGGGGAACTG
+
CCCCCGGGGGGGGGGGGGGGGGGGGGGGGGGGGGGGGGGGGGGGGGGGGGGGGGGGGGGGGGGGGGGGGGGGGGGGGGGGGGGGGGGGGGGGGGGGGGGGGGGGGGGGGGGGGGGGGGGGGGGGGGGGGGGGGGGGGGGGGGGGGGGGGGGGGGGFGGGGGGGGGGGGGFGGGGGGGGGGGCGGFGGGGGGGGGGGGGEEDGGGGDGGGGGGGGCGFEG5E;CGGGC*:@C?FCGGGGDGDGGFGGGGGGEGDFGDEBDCGGGGG7<>C7?DCDFFFFGD47;>:79>?GF<B>>38@F??
@M03506:14:000000000-AKVR1:1:1101:19131:9668 1:N:0:44
ATGAACTCCTACGGGAGGCAGCAGTCGAGAATTTTTGACAATGGGGGAAACCCTGATCGAGCGACGCCGCGTGGAGGATGAAGGTCCTCGGATTGTAAACTCCTGTCATTGGGGAACAAGGTGCATACGTTAACTGCGTGTGCATTGATAGTACCCGAAGAGGAAGAGACGGCTAACTCTGTGCCAGCAGCCGCGGTAATACAGAGGTCTCAAGCGTTGTTCGGATTCATTGGGCGTAAAGGGTGCGTAGGCGGGTCTTTAAGTCAGGGGTGAAATCCTGGAGCTCAACTCCAGAACGGCC
+
CCCCCGGGGGGGGGGFDFGFGGGGGGGGGGDFGGGGGGGGGGGGGGGGGGGGGGGGGGGEGEFGGGGGGGGGGGGGGECGGFGGGGGGGGGGGGCEFGGFFFGGGGGGCGGGGGGGGGGGGFGGGGFEFGGGGGGGGGGGFFGFGGGGGGGGGGFGGGEGCEG@FFGGGGGGDGGGGGG>FFGG9FFGGGCFCEGGGGGGGGGGGGGGGGGG;FFEG*=?FEGE>85<:9<@EGGGCEG5C?5AE*:DCG=E5C=<5>DFD+7<CFCFGDE><F77:9*09>FC*94*.:=)))70<)7>.
@M03506:14:000000000-AKVR1:1:1101:6861:9678 1:N:0:44
ATGAACTCCTACGGGAGGCAGCAGTGGGGAATTTTCCGCAATGGGCGAAAGCCTGACGGAGCGACGCCGCGTGCTGGATGAAGTGCTTCGGTACGTAAACAGCTTTTATGTGGGACGAAATTTTTGACGGTACCACATGAATAAGGGGCTCCTAACTCTGTGCCAGCAGGAGCGGTAATACAGAGGCCCCAAGCATTATCCGGAATCACTGGGCGTAAAGGGTGTCAAGGCGGTCATATTAGTCTTTTGTTAAATCCGTGGGCTCAACCTACGGCTCGCAAGAGAAACGGTATGGCTTGAG
+
CCCCCGGGGGGGGGGGGGGGGGGGGGGGGGGGGGGGGGGGGGGGGGGGGGGGGGGGGGGGGGGGGGGGGGGGGGGGGGGGGGGGGGGGGGGGGGGGFGGGGGGGGGGGGGGGGGGGGGGGGGGGGGGGGGGGGGGGGGGGGGGGGGGGGGGGFFGGGGGGGFGGGGGGGGGGGGGGGGGGGGGGGFEGDGGGGGGGGFGGGGDEGGGGFGGGFGGEEEGGGGGGGGFFGGGGG=EECCCCFGGGGGGGGGGCCGGDFEC3EGGFGGFGGC<7DDD=D>DGD>FC0)05:G56FFFFF4;5<
@M03506:14:000000000-AKVR1:1:1101:9503:9679 1:N:0:44
ATGAACTCCTACGGGAGGCAGCAGTAGGGAATCTTGCGCAATGGGGGAAACCCTGACGCAGCGACGCCGCGTGCGGGATGAAGGCCTTCGGGTCGTAAACCGCTTTCAGCAGGGACGAAATTGACGGTACCTGCAGAAGAAGGCCCGGCCAACTACGTGCCAGCAGCCGCGGTGATACGTAGGGGTCTAGCGTTGTCCGGAATCATTGGGCGTAAAGAGCTCGTAGGCGGTTCGATTAGTCGGGTGTGAAATCTCCACGCTCAACGTGGAGGGGCCACTCGATACTGTCGTGAGCCGAGTC
+
CCCCCGGGGGGGGGGGGGGGGGGGGGGGGCFGGGGGGGGFGGGGGGGGGGGGGGGGGGGGGGGGGGGGGGGGGGGGGGGGGGGGGGGGGGGGGGGGGGGGGGGGGGGGGGGGGGGGGDGGGGGGGGGGGGGGGGGGGGGGGGFFGFGGGGGGGGGGGGFCFFGGGGFGGGGGFFFFFGG<CCEGGCGGGGFGG?EGGGGDCECF9@C7CFGGGGDCC?6*<ACGCCDGGG88CEGFG=4<CECE5C*>CFCFFFFDC@DG*:DC6C:97<F><DDCC57CFF:5=F79)*08)))))0<50
@M03506:14:000000000-AKVR1:1:1101:9377:9681 1:N:0:44
ATGAACTCCTACGGGAGGCAGCAGTGGGGAATCTTGCGCAATGGCCTAACGGCTGACGCAGCGACGCCGCGTGTGGGATGAAGCTCCTCGGAGTGTAAACCACTGTTGCCCGGGACGAACAGCTCGATTTCTCGAGCCTGACGGTACCGGGTGAGGAAGCACCGGCTAACTCCGTGCCAGCAGCCGCGGTAATACGGGGGGTGCGAGCGTTGTCCGGAATCACTGGGCGTAGGGCGCGTAGGTGGTTTGATAAGGGTGTGGTGAAAGTCCGGGGCTCAACCCCGGATCTGCCGTGCCGACT
+
CCCCCGGGGGGGGGGGGGGGGGGGGGGGGGGGGGGGGGGGGGGGGGGGGGGGGGGGGGGGGGGGGGGGGGGGGGGGGGGGGGGGGGGGGGGGGGGGGGGGGGGGGGGGGGGGGGGGGGGGGGGFGGGGGGGGGGGGGGGGGGGGGGGGGGGFGGGGCFGFGGGGGGGGGGGGGGGCEGGGGGGGGGGGGGGGGGGGGGGGGGGGCEDDE8E*CFFEGCEGGFFGFFGGGGGGDGFG=E)?EG<9EC=<C9<?GGGGFDCDG633?>FG?*CDDGCC/=FGGEEE=.952:*5;0777@5>)
@M03506:14:000000000-AKVR1:1:1101:17292:9687 1:N:0:44
ATGAACTCCTACGGGAGGCAGCAGTGGGGAATCTTGCACAATGGGCGAAAGCCTGATGCAGCAACGCCGCGTGCGGGAAGAAGGCCCTCGGGTTGTAAACCGCTTTCAGAAGGAACGAAACTGACGGTACTTTCAGAAGAAGGTGCGGCCAACTACGTGCCAGCAGCCGCGGTGACACGTAGGCACCAAGCGTTGTCCGGATTTATTGGGCGTAAAGAGCTCGTAGGCGGTTCAGTAAGTCGGGTGTGAAAACTTTGGGCTTAACCCAAAGCGTGCATCCGATACTGCTTTGACTTGAGTA
+
CCCCCGGGGGGGGGGGGGGGGGFGGGGGGGGGGGGGGGGGGGGGGGGGGGGGGGGGGGGGGGGGGGGGGGGGGGGGGGGGGGGGGGGGGGGGGGGGGGGGGGGGGGGGGGGGGGGGGGGGGGGGGGGGGGGGGGGGGGGGFFGGGGGGGGGGGGDGG:FDGGGGGGGGGG@FGGGF,CFGGGGGGGGGGGGGGGEGGCEGGGGGGC9EGCCEEGDGGGGGCFEG5/:?EDEGGGGGGFGCCEGGGDGGGGFF4F?7C47*:FFGGGF<=9??)1**9=FCDB3EEFF?:**4@6F49*)9*
@M03506:14:000000000-AKVR1:1:1101:23019:9687 1:N:0:44
ATGAACTCCTACGGGAGGCAGCAGTGGGGAATCTTGCGCAATGGCCTAACGGCTGACGCAGCGACGCCGCGTGTGGGATGAAGCTCTTCGGAGTGTAAACCACTGTTGCCCGGGACGAATAGCTCGATTAATCGAGCCTGACAGTACCAGGTGAGGAAGCACCGGCTAACTCCGTGCCGGCAGCCGCGGTAATACGGGGGGTGCGAGCGTTGTCCGGAATCACTGGGCGTAAAGGGCGCGTAGGGGGGTGGATAAGGGTGTGGTGAAAGTCCGGGGCTCAACCCCGGATCTGCCGTGCCGG
+
CCCCCGGGGGGGGGGGGGGGGGGGGGGGGGGGGGGFGCEEGGGGGGGGGGGGGGGGGGGGGGGGGGGGGGGGGCFGGGFGGGGGGGGGGGEFGGGGGGFEGGGGGGGDGGGGGGGGGGGGGFGFGGG8FGGGGGGGGGGGGGGGGGGGGGGGGGFGGGGFGGGGGGEGGGFGGGC*BF*FEGEGGGGGG>8CGGGGGDGGGGGGGGGGGGEGEGCGE58CGGFGGGGGGCCEFFGGGGGG5CE*/:E):*/56+3>FF7CEG57CD6CGFCFGGGGD>FDD47EE)7:1C*4*9:::)7@)
@M03506:14:000000000-AKVR1:1:1101:3526:9690 1:N:0:44
ATGAACTCCTACGGGAGGCAGCAGTGAGGAATATTGCGCAATGGGCGAAAGCCTGACGCAGCGACGCCGCGTGGGGGATGAAGGCCTTCGGGTTGTAAACCCCTTTCGGGAGGGAAGATGGGGCGGGCAACCGCTCGGACGGTACCTCCAGAAGCAGCCACGGCTAACTCTGTGCCAGCAGCCGCGGTAAGACAGAGGTGGCAAGCGTTGTTCGGATTTACTGGGCGTAAAGAGTGCGTAGGTGGTTAGGTAAGACCTGTGGGCAATCCCTGGGCTCAACCCAGGAAGGTCGCAGGGGGCG
+
CCCCCGGGGGGGGGGGGGGGGGGGGGGGGGGGGGGFGGGGGGGGGGGGGGGGGGGGGGEGGGGGGGGGGGGGGGGGGGGGGGGGGGGGGGGGGDFFGGGGGGGGGGGEFGFGGG>FGFFFGGGGGEEGGGGCFECFFGFEGG@FGGGGCFFGCGCCFGCGGEEEGEGGG779EFFGGGGGGGGEEGGGGDGGGGGFEGGCEEF?FCCC;CG5E;C5*AFF?@FGGCC:8*;:<C@@CC5*7A+AC5CGGGC9*<CC*)0>FGC*7/02:7+?FFD65=655B.:F@4@?7BF)7@E)))5)
@M03506:14:000000000-AKVR1:1:1101:11061:9692 1:N:0:44
ATGAACTCCTACGGGAGGCAGCAGTGGGGAATATTGCGCAATGGGCGAAAGCCTGACGCAGCGACGCCGCGTGTGGGATGACGGCCTTCGGGTTGTAAACCACTGTCGGGAGGGACGAATGCCCCGCAAGGGGAGTGACGGTACCTCCAAAGGAAGCACCGGCTAACTCCGTGCCAGCAGCCGCGGTAATACGGAGGGTGCGAGCGTTGTCCGGAATCACTGGGCGTAAAGGGCGCGTAGGCGGCCTGATAAGTAGGGGGTGAAATCCTGCGGCTTAACCGCAGGGCTGCCTTCTAAACTG
+
CCCCCGGGGGGGGGGGGGGGGGGGGGGGGGGGGGGDFGGGGGGGGGGGGGGGGGGGGGGGGGGGGGGGGGGGGGGGGGGGGGGGGGGGGGGGGGGGGGGGGGGGGGGGGGGGGGGGGGGGGGGGGGGGGGGGGGGGGGGGGGGGGGGGGGGGGGGGGGGGGGGGGGGGGGGGGGGGGGGGGGGGGECEEEFDFG5EEE:CCGGGGGG5EECFEGEDGGDFFFGGF>8=EGGGGGGGGD:EG6EGGE*9;C+<:<<CFDDD5E3CFFFF977>DD7C<F>D7BEEE@351*729?*9@4;*/
@M03506:14:000000000-AKVR1:1:1101:22474:9692 1:N:0:44
ATGAACTCCTACGGGAGGCAGCAGTGGGGAATCTTGCACAATGGGCGAAAGCCTGATGCAGCGACGCCGCGTGAGGGAAGAAGGCTTTCGGGTTGTAAACCTCTTTCAGAAGGGACGAAGCTACTAAGGTTAATAGCCGAGAGGGTGACGGTACCTTAAGAAGAAGCACCGGCTAACTACGTGCCAGCAGCCGCGGTAATACGTAGGGGGCAAGCGTTGTCAGGATGTATTGGGCGTAAAGAGCGTGTAGGCGGCGAGGGAGGTTCGGTGTGAAAAGTAGAGGCTCAACATCGAGACGGCG
+
6BCCCFFDCFFGGGGEEGE@FGEGGGFDEF7CEF@CDFGGDEF@C6@:+@FFFGFGFGGGGFECGDCFGFE=F7FFGGDEECGFFGGF,CECGGGGAEFCFGGGA,CED<,AFFGGGGDG7>E,B,CBF<FAFDFF9FFD+<3>BC:CECC6:3E93,7FF9FFGFG,>F7C7F7C,,7<CEFG*?,*9<+*<CEGG*4CCFBC9C/*:>EECFCC2:CE7<<8+<:++2+<95*:///8<CF6/2=C;E?+)52)1./9=EC*2*:)29*)2::C*1****.**029(*0)8)).5;)0)
@M03506:14:000000000-AKVR1:1:1101:4283:9695 1:N:0:44
ATGAACTCCTTCGGGAGGCAGCAGTGGGGAATTTTCCGCAATGGGCGAAAGCCTGACGGAGTGACGCCGCGTGGGGGACGAAGGCCTTCGGGTCGTAAACCCCTGTCAGAGGGAAAGAAGGGTGTCGGCGTGAATAGCGCCGGCACTTGACGGTACCTTCAGAGGAAGCCCCGGCCAACTCTGTGCCAGCAGCCGCGGTAAGACAGAGGGGGCAAGCGTTGCTCGGAATTACTGGGCGTAAAGGGCGCGTAGGCGGGATGGCAAGTCGGTCGTGAAATCCTTCGGCTCAACCGAAGAACGG
+
CCCCCGGFGGGGGGGGGGGGGGGGGFGGGDFFFFGFGGGGDDGGGGGGGGGGGGGGGGGGGGGGGEGGGGGGGGGGGEGGEGGGFGGGGFGGGGGGGGGGGGG7B=FFGGGGGGGGGDGGGGFGGGGGGGCFGGGGGFGGGEGGGG:C,FFFFGGFACFFF9EGFCCFGABGGGGG>CCECFFCFGCCGGGGGGGCEGGGGFGGGGGGGGGEDCFF5C;;=E+2:88:FGGG7CGGGCC:5FGGGGGGC*25DGGGE3)9C7<EGG+/C):<)5*:**:C7@455BF;)6)353)))).<)
@M03506:14:000000000-AKVR1:1:1101:23419:9699 1:N:0:44
ATGAACTCCTACGGGAGGCAGCAGTCGAGAATTTTTCTCAATGGGGGAAACCCTGAAGGAGCGACGCCGCGTGGAGGATGAAGGTCTTCGGGTTGTAAACTCCTGTCATTTGGGAACAAGGCGCAGGTATTAACTGTACCTGCGTTGATAGTACCAGAAGAGGAAGAGACGGCTAACTCTGTGCCAGCAGCCGCGGTAATACAGAGGTCTCAAGCGTTGTTCGGATTCATTGGGCGTAAAGGGTGCGTAGGTGGCGCGGTAAGTCGGGTGTGAGATTTCGGAGCTTAACTCCGAAACTGCG
+
CCCCCGGFFGGGGEFCCEFFGGGGGGGEGGFFGAEFDGGFFFDGGBB@CEFGGGDFEFGGGFCEC@CFCEGEEGCFE7EFFDFDEDF<EFG@FGGGD<EFFGFFFFGFGFGG9CFEG?,EBFGGGGDGGCCCCF,<FGFFADCEC@EECFFDFCAFFA<DCFGFD:FDGGFFF7*7>,:>AF<FFGGGCFFGG>:<EEEF99B>FF>CFFECGGGGEC8C*<E***8<CGGGCCFE:17CE+*25CEDG7:3*AC5*.9/*1>?CDC)2/*)020C***2/5>*7FDF<>*).8>@3*=6)
@M03506:14:000000000-AKVR1:1:1101:15683:9720 1:N:0:44
ATGAACTCCTACGGGAGGCAGCAGTCGGGAATTTTGCGCAATGGGCGAAAGCCTGACGCAGCAACGCCGCGTGAGGGATGACGGCCTTCGGGTTGTAAACCTCTTTTGTCAGGGAAGATAATGACGGTACCTGGCGAATAAGCCACGGCTAACTACGTGCCAGCAGCCGCGGTAATACGTAGGTGGCAAGCGTTGTCCGGATTTACTGGGCGTAAAGAGCGCGCAGGCGGTCGTTCAAGTCGCGTGTGAAAGCCCCCGGCTCAACTGGGGAGGGTCACGCGATACTGATCGACTCGAAGGC
+
CCCCCGGGGGGGGGGGGGGGGGGGGGGGGGGGGGGGGGGGGGGGGGGGGGGGGGGGGGGGGGGGGGGGGGGGGGGGGGGGGGGGGGGGGGGGGGGGGGGGGGGGGGGGGGGGGGGGGGGGGGGGGGGGGGGGGGGGGGGGGGGGGGGGGGGGGGGGGGGGGGGGGGGGGGGGDFGGGGGFGGGGGGGGGGFGGGEFFGGGGGGGGGGGGGGGGGGGGGGGGDGGGGGGGGEGGGGGGG=+2:=CCEEGFGFGFFGGG>DG*:7EDFFFGGCEGG<67@DGG)7CE?F*)28::>EFF?BE)
@M03506:14:000000000-AKVR1:1:1101:5129:9723 1:N:0:44
ATGAACTCCTACGGGAGGCAGCAGTGGGGAATATTGGACAATGGGCGCAAGCCTGATCCAGCAATGCCGCGTGGGTGAGGAAGGCCTTAGGGGTGTAAAGCTCTTTCACCCGCGACGATGATGAGGGTATCGGGAGCAGAAGCCCCGCCTAACGTCGTGTCAGAAGCCGCGGTATGATGCAGGGGGCGAGCGTCGTCCGGACTTACTGGGCGTAAATGGCGCGCAGGCGGCGGCCCGTGTCCTGGGTGAAGGCCCCGGCGGTGACGTGGGGGTGTCGTCTGGGCCTGGGTGGGCCGCGTTG
+
C@CC9EFC-CCC7B6,+@FC;@CC@F8,@FF8ECDE@9,CFEFGGD@+@C:,9F6C<CFFFEG<FGGF:@C:6+8@=F,C<C<7,,9=F,=F+FFFFGGGG<,C?FE9B9EC+@:+@++:,A<,,>++:,:B:7+++@,,>,5,@>C*@*>,3*@5*<1,6D;:,DFFCFGDE<*,2,272C@7FG=E?8:E>**:******/<+++<+**2***1+++*/;?**2***/2*:*/**//;A+0+0*21*0+3**:7*))9*:)*0***:5*)//1+1)***).**7*7(08(053)).)80
@M03506:14:000000000-AKVR1:1:1101:11435:9733 1:N:0:44
ATGAACTCCTACGGGAGGCAGCAGTGGGGAATTGTTCGCAATGGGCGCAAGCCTGACGACGCAACGCCGCGTGGAGGATGAAGACCTTCGGGTCGTAAACTCCTTTCGATCGAGACGAAAGACTTCCGGGTGAACAATCCGGGAGAGTGACGGTACCGAGAGAAGAAGCCCCGGCTAACTCCGTGCCAGCAGCCGCGGTAATACGGGGGGGGCAAGCGTTGTTCGGAATTACTGGGCGTAAAGGGCTCGTAGGCGGCCAACTAAGTCGGACGTGAAATCCCTCGGCTTAACCGGGGAACGG
+
CCCCCGGGGGGGGGGGGGGEGGGGGGGGGGEGGGGGGGGGGGGGGDGGGGGGGGGGGGDGGGGDEGEGGGGGGGGGGDFGGGGGGGGGGGGGGEGGGGGGGGFGGGGGGFDGGGGGGGGGGGFFDGCDGGEGCFGGFFGGGGGGGGGGFGGEGGGCFGCCGGGGGGFCFGFEGGGDDGGGGGGFF*<BFGGGGGEGGG>EEGGGGGGGGGED8>*;8?CEEG5<8C8;FGG?CCFFFECE:CFGGDC*?EGGD6CDC>D4ECDCFFCCD<:>7D*::FC6C4)/5)17):0<35)70>;5)
@M03506:14:000000000-AKVR1:1:1101:21086:9741 1:N:0:44
ATGAACTCCTACGGGAGGCAGCAGTCGAGAATTTTTGACAATGGGGGAAACCCTGATCGAGCGACGCCGCGTGGAGGATGAAGGTCTTCGGATTGTAAACTCCTGTCATTGGGGAACAAGGTGCATACGTTAACTGCGTGTGTATTGATAGTACCCGAAGAGGAAGGGACGGCTAACTCTGTGCCAGCAGCCGCGGGAATACAGAGGTCCCAAGCGTGGTTCGGATTCATTGGGCGTATAGGGTGCGTAGGCGGCGCGGTAAGTCGGGTGTGAAATGTCGGAGCTTAACGCTGAAACTGCA
+
CCCCCGFGFGGGGGGGGGGGGGGGGGGFFGGCEACGGDGGFGGGFCGCCGGGGGGGGGGGGGGGGGGGGGGGGGCFGGGGGGGGFGGGGG7ECFGFGDGDEFDCFEFGGGEGGGGGGG?CFFGFGGGGGFGGGGGGGGGGGF<AFEGGFGGGFC,CECGDEGGCGFGDECCGG>F,>FFCCFFGGFG7CGFFF7EE*BC8:9@CECGE8+;@;CGGE*:C8:::*2*3A97@F7@E2*1+<CFF7ECD=EE+9*55*859:*9A<DE)*1:>*20+*/:57)7/*):*)/.(0.*=6@?**
@M03506:14:000000000-AKVR1:1:1101:3571:9768 1:N:0:44
ATGAACTCCTACGGGAGGCAGCAGTGGGGAATATTGGACAATGGGCGAAAGCCTGATCCAGCAATTCCGCGTGTGTGAAGAAGGCCTTCGGGTTGTATAGCACTTTAGGCAGGGAAGAAAAAATCGGAGTGAATAACTCCGGTCTTGACGGTACCTGAGAAATAAGCACCGGCTAACTCTGTGCCAGCAGCCGCGGTAATACAGAGGGTGCAAGCGTTAATCGGATTTACTGGGCGTAAATCGTGCGTAGGCGGCTCGCTAAGTTGGTTGTGAAATCCCTGGGCTTAAGCTGGTAACTGCA
+
CCCCCGGF-CFFGEGEEGGGGGFFFFFGGFGGFGG9FG@EEDGGCGGCEGGGGGGGGGGGGGFFGGFGFGGFGGGGGGGGGGGFFDGFGGDFGGGFGGGGC?EEEEFFGGGGGGGFGGGGGGGGDE7GEGGAEAFEFFGGGGGCGGGFGEGGFCDGGFGGD>F;>FFGFFGDGCFDFGGGGG9,FC:8EDGFEGEGEE7CFGGFACF7:CGGC988CGGFFGGGCCEG+A7+<F5=EC3*+<:FGG5D=EECCDGG88CD=*>9+:CGGGGFF*;EF0CFC;5=*80*):9,709=/99@0
@M03506:14:000000000-AKVR1:1:1101:6476:9776 1:N:0:44
ATGAACTCCTACGGGAGGCAGCAGTGGGGAATTGTTCGCAATGGGCGCAAGCCTGACGACGCAACGCCGCGTGGAGGATGAAGACCTTCGGGTCGTAAACTCCTTTCGATCGAGACGAACGGCCTCCGGGTGAACAATCCGGAGGAGTGACGGTACCGAGAGAAGAAGCCCCGGCTAACTCCGTGCCAGCAGCCGCGGTAATACGGGGGGGGCAAGCGTTGTTCGGAATTACTGGGCGTAAAGGGCTCGTAGGTGGCCAACTAAGTCAGACGTGAAATCCCTCGGCTTAACCGGGGAACTG
+
CCCCCGGGGGGGGGGGGGGGGGGGGGGGGGGGGGGGGGGGGGGGGGGGGGGGGGGGGGGGGGGGGGGGGGGGGGGGGGGGGGGGGGGGGGGGGGGGGGGGGGGGGGGGGGGGGGGGGGGGGGGGGGGGGGGGGGGGGGG@EGGGGGGGGGGGGGGGGGEGGGGGGGGGG7CEEGGGGGGGGGGGCEFFGGGGGGGGGGEGEG7CGGGGGGGGGGGGGGEGGEFGGGGEGGGCGGGGGGDG=CFGGGG<EEEGGGGGGFF4EFGFFGCCFFGFGGGFFBCC<:FGGFGFBGF<>DEEEEFFF
@M03506:14:000000000-AKVR1:1:1101:17354:9789 1:N:0:44
ATGAACTCCTACGGGAGGCAGCAGTGGGGAATCTTGCGCAATGGCCTAACGGCTGACGCAGCGACGCCGCGTGTGGGATGAAGCTCTTCGGAGTGTAAACCACTGTTGCCCGGGACGAATAGCTCGATTAATCGAGCCTGACGGTACCGGGTGAGGAAGCACCGGCTAACTCCGTGCCAGCAGCCGCGGTAATACGGGGGGTGCGAGCGGTGTCCGGAATCACTGGGCGTAAAGGGCGCGGAGGTGGTTTGATAAGGGTGTGGTGAAAGTCCGGGGCTCAACCCCGGATCTGCCGTGCCGG
+
CCCCCGGGGGGGGGGGGGGGGGGGGGGGGGGGGGGFGGGGGGGGGGGGGGGGGGGGGGGGGGGGGGGGGGGGGGGGGGGGGGGGGGGGGGGGGGGGGGFGG?FFGGGGGGGGDGGEGGGGGGGAFGGGGGGFGGGGGGGGGGGGGGGGGGGGGGGGGGGGGGGGGGEGGGGGCFGFGGCGGGGGGGD*?EEGC?GCEGGGDCE*:ECCE*;?CCFGGEGFGC8@FGGGGG*A;CFGGGGC**7C:FF>8CE+?+<>EFFC5:DC5CC7C:<*19CGG)5*94>/CBG)2C=A49BD3>F.)
@M03506:14:000000000-AKVR1:1:1101:25414:9793 1:N:0:44
ATGAACTCCTACGGGAGGCAGCAGCAGGGAATTTTGCACAATGAGCGAAAGCTTGATGCAGCGACGCCGCGTGCGGGATGACGGCCTTCGGGTTGTAAACCGCTTTCAGGAGGGACGAAGCGAAAGTGACGGTACCTCCAGAAGAAGCCCCGGCCAACTACGTGCCAGCAGCCGCGGTGATACGTAGGGGGCAAACGTTGTCCGGAGTTATTGGGCGGAAAGAGCTCGGAGGCGGCTCAGCAAGTCGGGCGTGAAAACCCGGAGCCCCACCCCGGGACGCCGGGCGATACTGCGGGGGCTG
+
CCCCCFAECFGGGGGCEEEBEGCGGGGGGEF@EDEEGFGCFDEFF<C@CFGFGGFCE9FCGEGDFGFFGGEGGGGGGGGEFGGCFCFGGGGGGGECB,95B7CCF<FFGFG:CECFE7@C:>+@FCFEFFGG*>3F8@::@7D:A:>:F@:CECFEGGFGGGGC7FFCF7<FGGC*F<:F,,?@++1CGCCE?C@58*0;/+<???*/;<?FCCC8>*/:EG6E?<+**/*:;5:*:/0:?F?CED5D*5C*9*7CE@7DEC37**2*29*7795=).9)155**8)815=)1)))055))
@M03506:14:000000000-AKVR1:1:1101:24168:9808 1:N:0:44
ATGAACTCCTACGGGAGGCAGCAGTGGGGAATCTTGCGCAATGGGGGAAACCCCGACGCAGCGACGCCGCGTGCGGGATGAAGGCCTTCGGGTTGTAAACCGCTTTCAGCAGGGACGAAATTGACGGTACCTGCAGAAGAAGGCCCGGCCAACTCCGTGCCAGCAGCCGCGGTAATACGGGGGGGGCAAGCGTTGTTCGGAATTACTGGGCGTAAAGGGCTCGTAGGCGGCCAACTAAGTCAGACGTGTAATCCCACGGCTTAACCGGGGAACTGCGGCTGATACCGGATTTCTTGAGATT
+
CCCCCFGFGGGGGGGGDGGGGGFGFGGGGGGGGGGGGGDEEGGGF7@EEGGGGGGGGGGGGGGEGGGGGGDFGGEGGGGGGGGFF<<EGGEGGGGGGDGGCEEFCGFGGFGGFGGGGCF7D@CFGGGGDEFEEFGG9FFGFGFGFCC*CFCFGGGGGF7B<FF@CGGFGGGG:ECF7CCEG5::>58CEGGG88C58<*?C5;F<2<CC55CE>589:5*;CE*:5*@EGG5*:**+<7+<CEC6**1+:AFFFC0*))5>E7FCF5<EG7.**6<*)/))099+)9)(/))**1*16578
@M03506:14:000000000-AKVR1:1:1101:14072:9827 1:N:0:44
ATGAACTCCTACGGGAGGCAGCAGTGGGGAATATTGGACAATGGGCGCAAGCCTGATCCAGCAATGCCGCGTGAGTGATGAAGGCCCTAGGGTTGTAAAGCCCTTTCGGCGGGGAAGATAATGACGGTACCCGCAGAAGAAGCCCCGGCTAACTTCGTGCCAGCAGCCGCGGTAATACGAAGGGGGCTAGCGTTGCTCGGAATCACTGGGCGTAAAGCGCACGTAGGCGGCTTGTTAAGTCGGGGGTGAAATCCTGGAGCTCAACTCCAGAACTGCCTTCGATACTGGCAAGCTTCGAGTC
+
CCCCCGGGGGGGGGGGGGGGGGGGGGGGGGGG<FGFFCGGGGGGGGGGGFGGGGGGFGGGGGGGGEGGDGGGGGGGGDGGGGGGGGGGGGGGGGGEGFGFGGGGGGGGGDGGGGCFEGGFF9FFGGGGGGGFGGGGGDCFFGGGGDGEGCGF@EGGGGGGGGFGGGGG7@FGGGGFGDFG7FEEGECEGFFGEGGG9:CEE>FGGGGGGFFGGGGFFGGGDGGF@FDFGGD5CEGGGGGFGGGEGG:<5EGFDCGGG>FFF6CC?>AFGCC4DGF6C@F6C:@CE4FF:C615@F4))7?5
@M03506:14:000000000-AKVR1:1:1101:24869:9830 1:N:0:44
ATGAACTCCTACGGGAGGCAGCAGTCGGGAATTTTGCCCAATGGACGAAAGTCCGGGGCAGCAACTCCGCGTGAGGGACGAAGGCCTTCGGGTAGTAAACCTCTTTTCTCAGGGAAGATCCAAGACGGTACCTGAGGAATAAGCCACGGCTAACTACGTGCCAGCAGCCGCGGTAATACGTAGGTGCCGCGCGTTGTCCCGATTTACTGGGCGAAAAGAGCGCGAAGGCGGCTGGTCAAGTCCGATGTGAAAGCTCCCGCCCGAAACGGGCAATTGCACCGGAAGCTGATCGGCTGGAGGG
+
CCC<C9@C@FEFE7FGG>C;@FC8FFGG+66CFGF9<FGGGGG<EFG:7@@@F,B:@FEGGGGGF<F,,6@CFC:@@CEECBB+=FGGG<FE=+BEEGFAFEFGGG<FAE9<FF78?=FECFFGGGGGFEDF<<<F@=F<>>=FFGG=:FEFDG<C,@FFG<C<F77:FE@C7>*:;,7@,,,42<,4**<7<BC7:9++4*2;:<<?@65**22?*<1*;8***1?5@>C58ED@FCDFG+<55:59++++*0+70)7)/*)**)**2C*)***+****)7)**)2/201,))7))0)0>
@M03506:14:000000000-AKVR1:1:1101:25429:9853 1:N:0:44
ATGAACTCCTACGGGAGGCAGCAGTGGGGAATATTGCACAATGGGCGCAAGCCTGATGCAGCGACGCCGCGTGAGGGATGACGGCCTTCGGGTTGTAAACCTCTTTCAACGTCGACGAAGCGAAAGTGACGGTAGGCGTAGAAGAAGCACCGGCCAACTACGTGCCAGCAGCCGCGGTAATACGTAGGGTGCGAGCGTTGTCCGGAATTACTGGGCGTAAAGAGCTCGTAGGTGGTTTGTCGCGTTGTTCGTGAAAATGCACAGCTTAACTGTGGGCGTGCGGGCGATACGGGCGGACTGG
+
CCCCCGGGGGGGGGGGGGGGGGGGGGGGGGGGGGGFGGFGGGGGGGGGGGGGGGGGGGFGGGGGGGGGGGGFGGGGGEGDFGGGGGGGGGGGFGFGGGG9FGGDGGGGGGGFGGGGGGGGDGGGGGFFGGGGGGGFFGG7FEGFGGGGGGGGGG>CGGFFGG<BFFGGGGGGGGGGGGDGFFFFG9F@C:EGGCGGGGDEGGGGEGEGGCC?CFGC818ACGGGGFCE:8*CC9FCCC5CFG5*/2://:://6=FF*0:90:>5CFGGCFFCGGG:>CC<D3C*7/047;:DF55)055F
@M03506:14:000000000-AKVR1:1:1101:8602:9855 1:N:0:44
ATGAACTCCTACGGGAGGCAGCAGTGGGGAATTGTTCGCAATGGGCGCAAGCCTGACGACGCAACGCCGCGTGGAGGATGAAGATTTTCGGATCGTAAACTCCTGTCGAATGGGACGAATAGACTGCGGGTGAACAGCCCGCAGTCCTGACGGTACCGTTAAAGGAAACCCCGGCTAACTCCGTGCCAGCAGCCGCGGTAATACGGGGGGGGCAAGCGTTGTTCGGAATTATTGGGCGTAAAGGGCTCGTAGGCGGCCAACTAAGTCAGACGTGAAATCCCTCGGCTCAACCGGGGAACTG
+
CCCCCGGGGGGGGGGGGGGGGGGGGGGGGGGGGGGGGGGGGGGGGGGGGGGGGGGGGGGGGGGGGGGGGGGGGGGGGGGGGGGGGGGGGGGGGGGGGGGGGGGGGGGGGGGGGGGGGGGGGGGGGGGGGGGGGGGGGGGGGGGGGGGGGGGGGGGGGGGGFGFGGGGGGGFGGGGDGGGGGGGG77FGGFGGGGGGEGGGGGFGGGGGGGGGDCFFC=E:C;AFCGC5;:EFGCCDAEDDEFGGGGEGC5>FGGGG5>DCG67CF*0:?7CD7CFCFBFFF)8EG>5>)>),55;:).7/6
@M03506:14:000000000-AKVR1:1:1101:17042:9872 1:N:0:44
ATGAACTCCTACGGGAGGCAGCAGTGGGGAATTGTTCGCAATGGGCGCAAGCCTGACGACGCAACGCCGCGTGGAGGATGAAGACCTTCGGGTCGTAAACTCCTTTCGATCGAGACGAACAGCCTCCGGGTGAACAATCCGGAGGTCTGACGGTACCGAGAGAAGAAGCCCCGGCTAACTCCGTGCCAGCAGCCGCGGTAATACGGGGGGGGCAAGCGTTGTTCGGAATTACTGGGCGTAAAGGGCTCGTAGGCGGCCAACTAAGTCAGACGTGAAATCCCTCGGCTTAACCGGGGAACTG
+
CCCCCGGGGGGGGGGGGGGGGGGGGGGGGGGGGGGGGGGGGGGGGGGGGGGGGGGGGGGGGGGGGGGGGGGGGGGGGGGGGGGGGGGGGGGGGGGGGGGGGGGGGGGGGGGGGGGGGGGGGGGGGGGGGGGGGGGGGGGGGGGGGGGGGGGGGGGGGGCGGGGGGGG<FGGGGGGGGGGGGGGGGGGGGGGGGGGGGGGGGGFGGGGGEGCEGGGFGGEGGAFGGGG=FGGGFGGGDG9C*:FFGEC5EG=F3FGDGDDCGFGCG*<CECCB9<4CDFDFG:>G55<527@37@35))))*
@M03506:14:000000000-AKVR1:1:1101:4253:9888 1:N:0:44
ATGAACTCCTACGGGAGGCAGCAGTGGGGAATATTGGACAATGGGCGCAAGCCTGATCCAGCAATGCCGCGTGAGTGAAGAAGGCCTTAGGGTTGTAAAGCTCTTTCGGCGGGGACGATGATGACGGTACCCGCAGAAGAAGCCCCGGCTAACTCCGTGCCAGCAGCCGCGGTAATACGGAGGGGGCTAGCGTTGTTCGGAATTACTGGGCGTAAAGGGCGCGTAGGCGGCGCGATAAGTTGGGCGTGAAAGGCCCGGGCTCAACCCGGGGACTGCGCTTGATACTGTCGCGCTGTGAGTC
+
CCCCCGGGGGGGGGGGGGGGGGGGGGGGGCGGGGGGGFGGFGGGGGGGGGGGGGGGGGGGGGGGGGGGGGGGGGGGGGGGGFGGGGGGGGGGGGGGGGGGGGGGGGGGEGGGGGGGGGGGGGGGGGGGGGGGGGGGGGGFGGGGGGGGGDGGGEEGGGGGGGGGGGGGGGGGGGGGGGGGGGGGGGGEGGGGCEGGGGGGGEFGGC7EGGGGGGGGGGGGG5EGGEGGGGGGEGE8EGGGGGGGGG=DE5CEFFGGC>CDGGGDGGCDGCEF5FDFGEG5DFFCGFGFAGF;>EFE@F8**
@M03506:14:000000000-AKVR1:1:1101:18420:9897 1:N:0:44
ATGAACTCCTACGGGAGGCAGCAGTGGGGAATTTTGCGCAATGGGCCAACGCCTGACGCAGCAACGCCGCGTGGAGGATGAAGGTCTTTGGATTGTAAACTCCCGTCAGCAGGGAAAAAGCGAATCGGCCTAACACGTCGGTGAGTTGATTGTACCTGCAGAGGAAGCCCCGGCTAACTCTGTGCCAGCAGCCGCGGTAATACAGAGGGGGCAAGCGTTATTCGGAATTACTGGGCGTAAAGGGCTCGTAGGTGGCCAACTCAGTCAGACGTGAAATCCCTCGGCTTAACCGGGGAACTGC
+
CCCCCGGGGGGGGGGGGGGGGGGGGGGGGGGGGGGGGGGGGGGGGGGGGGGGGGGGGGGGGGGGGGGGGGGGGGEGGGGGGGGGGGGGGGGGGGGGGGGGGGGGGGGGGGGGGGGGGGGGGGGGGGGGGGGGGGGGGGGGGGGGGGFGGGGGGGGGGGGGGGGGGGGGGGGGGGGGGGGGGGGGFGGGGGFGGGGGGGGGGDFGFCCGGGGGGGGGGGGGGFGGFE8FEGFGFFGGG?CGGFGGG6ED::5=FGGFE67F:CFGGDFF72C7C7DF7=09*)87:>DFFGF6D@E>:<4**
@M03506:14:000000000-AKVR1:1:1101:23827:9914 1:N:0:44
ATGAACTCCTACGGGAGGCAGCAGTGGGGAATATTGGACAATGGGGGCAACCCTGATCCAGCAATGCCGCGTGTGTGAAGAAGGCCTTCGGGTTGTAAAGCACTTTTGTCCGGAACGAAACGTGTCGGGTGAATATCCCGGCAAACTGACGGTACCGGAAGAATCAGCACCGGCTAACTTCGTGCCAGCAGCCGCGGTAATACGAAGGGTGCAAGCGTTACTCGGAATTACTGGGCGTAAAGGGCGCGTAGGCGGCCTGATAAGTAGGGGGTGAAATCCTGCGGCTTAACCGCAGGGCGGC
+
CCCCCGGGGGGGGGGGGGGEGGGGGGGGGGEG?FGGGGGGGGGGGGGGGGGGGGGGGGGGGGGGGGGGGGGGGGGGGGGGGGGGGGGGGGGGGGGGGGGGGGGGGGGGGGGGGGGGG7FDGGGGGGGGCBFFFGDGGGGGGGGGFGGGGGG:FGGGGGGGGFGFGGGGGFCGEGGGFGGGFGGGEFGFFGFFCGGGGGGGGC9FGGG7EGGGGGGGGGGGGGG5CEGCFF7CC?CG=*/*2AFGECCD:*:A*5C)/)97+<FCE7<FGCE<CCFCCF<**085*5)?<CF>BF3>5>)))
@M03506:14:000000000-AKVR1:1:1101:22963:9922 1:N:0:44
ATGAACTCCTACGGGAGGCAGCAGTGGGGAATTGTTCGCAATGGGCGCAAGCCTGACGACGCAACGCCGCGTGGAGGATGAAGACCTTCGGGTCGTAAACCCCTTTCGATCGAGACGACCGGCCTCCGGGTGAACAATCCGGAGGAGTGACGGTACCGAGAGAAGAAGACCCGGCTAACTCCGTGCCAGCAGCCGCGGGAATACGGGGGGGGCAAGCGTTGTTCGGAATTACTGGGCGTAAAGGGCTCGTAGGTGGCCACCTAAGACAGACGTGAAATCCAACGCCACAACCTGGTGTCTG
+
BCCCCGG<F9FFCFEEDGGGGGCEGF,CFGEFFGGAFE7E77CFGGFDECGGFCFD,C7FGC@@BEGEGGDGGGGGGGGGGGGAFCGGGGC7=CB:EFFG,C?FFCDEEGFGGFCFEG++<:BFEGG<C<FFCCEG<FGG*C@FG<FFCGGCFEFECFFGG**CE7:B,?FFC*<</0CCGGC;CGGFG>6CC@ED5>*:C@9CFEG5CC55:8*;C82*:1/+2:8ECEFC9:E5==9*2:FG5*0*2:CC*3CF=)7/2:*+6*32:*:57CCE7/***)/**))).50()07))0)11
@M03506:14:000000000-AKVR1:1:1101:22600:9927 1:N:0:44
ATGAACTCCTACGGGAGGCAGCAGTCGGGAATTTTGCGCAATGGACGAAAGTCTGACGCAGCAACGCCGCGTGAGGGATGAAGGCCTTCGGGTTGTAAACCTCTTTTCTCAGGGAAGATAATGACGGTACCTGAGGAATAAGCCACGGCTAACTACGTGCCAGCAGCCGCGGTAATACGTAGGTGGCGAGCGTTGTCCGGATTTACTGGGCGTAAGGAGCGCGCAGGCGGTCGTACAAGTCGCGTGTGCAAGCCCCCGGCTCAACTGGGGAGGGTCGCTCGATACTGGTCGACCGGAAGGG
+
CCCCCGGGGGGGGGGGGGGGGGGEFGGGGGGGGGGGGGG@GGGGDFGGGGGGGGGFFGGGGGGFFGGGGGD>FCFGGGGGGGGGGGGGGGGDFGGGFGCCFFGGGGGGGGAFGG7FEFGGGGGGGGGGGGFGGGFF8DFGFGGGGGGGGCGFFFFCECCFDGF:FGGGEDEGGFGFCF:,?<@FFFGGC:FEFFGE?FGECB7:FFFECGGD:CC*<+*1:8:CEEGG5:*28>***302+77=EE*>+<9FC*1>C5C)157<?>CG*9*./9<6)0**/08*/7:))08(.)).).77)
@M03506:14:000000000-AKVR1:1:1101:17402:9927 1:N:0:44
ATGAACTCCTACGGGAGGCAGCAGTGGGGAATTGTTCGCAATGGGCGCAAGCCTGACGACGCAACGCCGCGTGGAGGATGAAGACCTTCGGGTCGTACACTCCTTTCGATCGAGACGAATGGCCCTTGGGTTAACAGCCGAGGGGTATGACGGTACCGAGAGAAGAAGCCCCGGCTAACTCCGTGCCAGCAGCCGCGGTAATACGGGGGGGGCAAGCGTTGTTCGGAATTACTGGGCGTAAAGGGCTCGTAGGTGGCCAACTAAGTCAGACGTGAAATCCCTCGGCTTAACCGGGGAACTG
+
CCCCCGGGGGGGGGGGGGGGGGGGGGGGGGGGGGGGGGGGGGGGGGGGGGGGGGGGGGGGGGGGGGGGGGGGGGGGGGGGGGGGGGGGGGGGGGGGGGGGGGGGGGGG@FGGGGGGGGGGGGGGGGGGGGCFGGGGGGGGGGEGGGGGGGGGGGFGGFGGGGGGGGGGGDGGGGGGGGGGGGGFFGFGGGGFGGGGGGGGGGGGGGGGGGGGG8FFGGEGGD=FEEG5CFFGFGGFFGGGCEGFEG6>GECCCGGGG>GFGFFGGGGDGC<>FGFFGFFC7@@GG@GFFGF<@E@@BB@?@
@M03506:14:000000000-AKVR1:1:1101:23424:9945 1:N:0:44
ATGAACTCCTACGGGAGGCAGCAGTGGGGAATATTGGACAATGGGCGCAAGCCTGATCCAGCCATGCCGCGTGGATGATGAAGGCCCTAGGGTTGTAAAGTCCTTTCGACGGGGAAGATAATGACGGTACCCGTAGAAGAAGCCCCGGCTAACTTCGTGCCAGCAGCCGCGGTAATACGAAGGGGGCTAGCGTTGCACGGAATTACTGGGCGTAAAGCGCACGTAGGCGGATTCTTAAGTCGGTGGTGAAATCCTGGAGCTCAACTCCAGAACTGCCTTCGCTACTGGGAATCTTGAGTCC
+
CCCCCGGGGGGGGGGGGGGGGGGGGGGGGGGGGGGGGGGGGGGGGGGGGGGGGGGGGGGFGGGGGFFGFGGCFGGGGGGGGDFGGGGDGGGGGGGGGGGFFGGGGGGGGGGGGGEEGGGGGGGGGGGGGDGGGGGGGGGCFGFGGGGEDFEDGGGGGGGGGGGGGGGGGDEGGD7FGGG:FCCFCFGCFCGECF8FGFGGGCCC7CGGGGGGGGCFFGGGGGGGGDGGGGC*;FFF7+:CFGGEGGCF9FFEF6CGGFGFC+69FCC<CCFFDFFF:FGGG))*:6C??56(9@FFF)747
@M03506:14:000000000-AKVR1:1:1101:24651:9953 1:N:0:44
ATGAACTCCTACGGGAGGCAGCAGTGGGGAATCTTGCACAATGGAGGCAACTCCGATGCAGCGACGCCGCGTGATCGATGAAGCCCTTCGGGGTGTAAAGCTCTTTCGACGAGCAAGATCATGACGGTACCCGGAGAAGAAGCTGCGGCTAACTACGTGCCCGCAGCCGCGGTAATACGTAGGCAGCAAGCGATGTTCGGAATTGCTGGGCGTAAAGAGTGTGTAGGTCGTGCGCCGAGTCGGTTGTGAAATCTCCCGGCTTAACCTGGAGGGGGCGGCGGTAACCGGTGTGATTGAGGGG
+
@CC?CECFEF9<FCDGEE@7FGD@,,68+,B<6C,,6CAFFCCAC,:C,,6@<,@+@BGF96:@@7F7:+C6@F,5<,CFFCEE,F?FDGF>:B:=EF<FDG<B,B?74BF+++8,,>A,=DF9,+C+=+BF+@+@7<8,,@>FGG*<C7*3<,,::,5D<<**=<7,*=*=<*<F9,<<:C:CFE7=F@7***28<:A>**;A+2+<6*;CE8**3+0<++22++3++/*1***/1*91***:*/2>+<9+77+*;>D/***03*+0:**51)/:5))195<C6*/5()),***0*/))0
@M03506:14:000000000-AKVR1:1:1101:15932:9954 1:N:0:44
ATGAACTCCTACGGGAGGCAGCAGTGGGGAATTGTTCGCAATGGGCGCAAGCCTGACGACGCAACGCCGCGTGGAGGATGAAGACCTTCGGGTCGTAAACTCCTTTCGATCGAGACGAATGGCCTCCGGGTGAACAATCCGGGAGAATGACGGTACCGAGAGAAGAAGCCCCGGCTAACTCCGTGCCAGCAGCCGCGGTAATACGGGGGGGGCAAGCGTTGTTCGGAATTACTGGGCGTAAAGGGCTCGGAGGCGGCCAACTAAGGCAGAAGGGAAATCCCCCGGCTTAACCGGGGAACTG
+
CCCCCGGGGGGGGGGGGGGGGGGGGGGGGGGGGGGGGGGGGGGGGGGGGGGGGGGGGGGGGGGGGGGGGGGGGGGGGGGGGGGGGGGGGGGGGGGGGGGGGGGGGGGGGGGGGGGGGGGGGGGGGGGGGGEEGGGGFGGGGGGEDGGGGGGGGGGEGGGEEGGGGGGGGGGGGGECGGGFGGFCFGGGGGGGGGGCEG8C>FGGGGGGGGGGECCFGG=5C*/@8EEEGGGGC:<E:E7EEFFFG5ADE*7CGDED8>5**:7FF*6>E*+9***2987C6)7CE>5>BG=A5>)>.5)/1
@M03506:14:000000000-AKVR1:1:1101:22178:9964 1:N:0:44
[truncated: 47,228,749 more chars]
