# Supplementary material for: Differential responses of the acidobacterial community in the topsoil and subsoil to fire disturbance in Pinus tabulaeformis stands
Source: PeerJ. 2019 Dec 11;7:e8047. doi: 10.7717/peerj.8047 (PMC6911345; doi:10.7717/peerj.8047)
Supplement: Supplemental Information 35 — L, low severity; B, represents a repetitive sample; 20, subsoil (10–20 cm). [file peerj-07-8047-s035.gz › peerj-07-8047-s035]

@M03506:14:000000000-AKVR1:1:1101:22650:1075 2:N:0:44
NGACTACTCNNNNNNNTNNNNNCNNNNNNTNNNNNNNNTNNNNNNNNNNNNCGTCAGGNNNNNNNCAGAGACNNNNNNNNGCCACCNNNNNNNCTCCCCANNNNNNNACATTCCNNNNNNNNNNNNNNNNNNNNNNTNNNNNNNNNNNNCNCCNAGANNNNNNNTANNGNNNNNNGNTCCTCAGNNNNNNNGAGGNCCNNTCCCCNCNANNNNNNNNNNCCCCTCCNNCNNNNNNNNNNNNNNNNNNTNCGACCNNNNNNNTCTCCCCNNNNNNNCCCGTCGNNNNNNNCTCTGACCNNNC
+
#8A,ADFD@#######-#####9######:########:############:6:CFGF#######:,:CFCE########::C<CF#######4:,,,,,#######4+4<7,:######################8############8#+3#633#######+3##+######*#**53*=,#######*6=8#/*##***/*#4#2##########1**2**1##/##################)#1*)))#######)0*12*.#######*/()*((#######),,)-)*)###(
@M03506:14:000000000-AKVR1:1:1101:17766:1113 2:N:0:44
NGACTACAANGGTNTCTAATCCTGTTTGCTCNNNTANCTTTCGCNNNNNNNCGTCAGTGNNNNNNCAGGAAGNNNNNNNCGCCACCNNNNNNNCTCCGGANNNNNNNGCATTTCACNGCCANACCCGGAATTCCNCTTCCCCNNNNNNNACTCAAGCCCGNCAGTTTCCTGTGCAGTTCCCCAGNTNNGNNGGGGGATTTCACACAGGACTTNCCGAACCGCCTACGCCCCCCNNACGCCNAGNNATTCCGAACAACCNNNCCCACCCCTGNNNTACCGCGCCNNNNNNCACAGAGTTAGC
+
#8ACCGGG9#=CD#=CFGGGGGGGGGGGGGD###::#:CFGGGG#######::CFDGGA######::CFGGC#######:6:DDGG#######9:BFE@F#######+:AFD9F9F#4A+4#49AF7CC==F,C#8A+AAB,#######88@++,@FDG+#16:DF;EGGCBCC>D:EFG?CE*#*##3##16=8E5*4<EDGDF5?,47D;#1///:>G:CC5<F)8*)75)##*,*)2#**##/10*;<>57DCF6###).1*22.:)*###/**-8>(((######0(()-(*1/)).
@M03506:14:000000000-AKVR1:1:1101:18886:1117 2:N:0:44
NGACTACCGGGGTNTCTAATCCCGTTTGCTCNCNACNCTTTCGCNNNNNNNCGTCAGGANNNNNNCAGAGACNNNNNNNCGCCACCNNNNNNNCTCCCGANNNNNNNCCATTTCACNCCTTNACCGGGAATTCCNGTCTCCTNNNNNNNCCTCAAGCACGNCAGTACCGCTCGACGTTCCTCGGNTNNGNNCAGGGATTCCCCGACCGACTTNCCACCCCTCCTCCCCCCCCCNTCCCCCCCGTNACTCCCAGCACCCNNCTCCCCCCCTCNNNTACCTCCTCNNNNNNCCCCGTGTTGCC
+
#8ABCCGGG7FGF#=C-CDFFGGGGGGGGGG#:#::#:6DDGEG#######::CFD7,,######:96CDFE#######:9:FCFG#######:,:FF=+#######+::BDEGEF#+:9+#+8?+A>4>B=FF#38++AA,#######88@F7D9,@D+#++4@*,@**4@@5*5@DCGCGG5#6##4##**418*0<+>*=***2**:)1#/22**0:*/7***)):<)C)#.*,/)2C5<*#*/8CF*7)89*/,##))01*;CBC)*###/**-0:((.######)(-8((*0),)-
@M03506:14:000000000-AKVR1:1:1101:10753:1130 2:N:0:44
NGACTACTGGGGTATCTAATCCCGTTTGCTCNCCTGACCTTCGTNNNNNNNCGTCAGGAACNGTCCAGAGACCCGNNTNCGCCACTNNNNNNNCTTACGATANNNNCGCATTTCACNGCTACACCGTAAATTCCAGTCTCCCNCNCNGNCCTCAAGCACGNCAGTATCGAATGCAGTTTCGGCGNTAAGNCCCGAGATTTCACACCCGACTTACCGCGCCGCCTACGCACCCTTTACGCCCAATGAATCCGAACAACGCTTGAGACCTCTGTNTTCCCGCCGCNCNTNGCACCCAGTCAGC
+
#8BCCGGGGGGGGGGGGGGGGGGGGGGGGGG#:DFGGGGGGGGG#######::CFGGGGGF#:CDFGGGGDGGGE##:#::FFGGC#######::B?FGGFG####::BFFEFGFG#+:=FGGGGGFF7D<FDDGFFFEFF,#+#6#+#38@FD?>F8E=#668D@EEEGGGCAFFGG;CG++4#6;95#6*@DFC57>5<CFGCGGCCC5CFDCEG5:C)8DECG357D>*70?>>C388*/9C+<=7@8>))97C2):777*/<*)37*1#1/**()2,(,#(#-#(0,()(-*0*667
@M03506:14:000000000-AKVR1:1:1101:20820:1189 2:N:0:44
NGACTACAGGGGTATCTAATCCTGTTTGCTCCCCACGCTTTCGCACCTCAGCGTCAGTATCTTCCCAGATCGCCGCCTTCGCCACTGGTGTTCCTCCCGATATCTACGAATTTCACCTCTACACCGGGAATTCCGCGATCCTCTTATGTACTCAAGCACTGCAGTTTCCCATGCACTTCCACGTTTAAGCCGCGGGCTTTCACATGGGACTTGCAATGCCGCCGACGTCAGCTTCACGCCCACTAATTCCGTGCAACGTTTGCAACCTTCGTAGTAATGCCGCGGTGGCTCATACGTTGCG
+
#8ABCDGGGGGEFEFCFCFGGDFGFGG<FFGF@FGGG>FGGFFGGGGGGGGGGGG7B@FECFFG9CFGF9FEEEGGGDGGCFCFCEGGDDG,EDGGGGGFGGGGCFCDC,B?EGF9FFFGAFDFGD7+8+,AEFGDFE7FGGGGAD,76,@:;A@D9D@ADFFGFEF974;F,89@,@,@DFG*4DF,9,3@*8CGG5@+@:CFC+;5*>C*+7>E7*)+/8)2/175**)3**/24>)*25*97CGF7+<9../2<67:75F>:2*6097))*2+9)*+)-((,,-)(),)*))*100(-
@M03506:14:000000000-AKVR1:1:1101:19900:1219 2:N:0:44
NGACTACCAGGGTATCTAATCCCGTTTGCTCCCCTGGCTTTCGCTCCTCAGCGTCAATACCGGTCCAGGATGCCGCCTTCGCCACCGGTGTTCCTCCAGATATCTACGCATTTCACCGCTACACCTGGAATTCCGCATCCCTCTCCCAATCTCAAGCCATCCAGTATCAGACGCAGTTCCCCGGTTAAGCCGAGGGATTTCACGTCTGACTTAGTTGGCCACCTACGAGCCCTTTACGCCCAGTAATTCCCAACAACGTCTGCCCCCCCCCTCTTCCCCCCTCTGCTGGCCCGGACTCTCC
+
#8@CCGGGGGGGGGGGGGGGGGGGGGGGGGGGGGGFGGGGGGGGGGGGGGGGGGGGGFFGGGGGGGGGGGGGGGGGGGGGGGGGGGE>CCGGGGFGGG?FGGGGG9FDFEGCFGGGGGGCFGGGGGFG8FGFFDGCFEGGGGF@FGGCFDGDGDEEFF?AFGGDFAFGCFGGEG8EEECC?FEGCEC,ECFCEE5E*C6,BF?CCGCEC@8C9;>>+>;=<FGG*68815>CFFF></)8*579>+<*0<+=@EDGG0*/5>FGFF=>EE)))0<0+()1((,().)).7(-)(()0))),
@M03506:14:000000000-AKVR1:1:1101:21399:1240 2:N:0:44
NGACTACAGGGGTATCTAATCCTGTTTGCTCCCCTAGCTTTCGTTCCTCAGCGTCAGTAGTGATCCAGCTCGCCGCTTTCGCCACGGGTGTTCCTGCAGATATCTACGCATTTCACCGCTACACCTGCCATTCCACGAGCCTCTCTCACACTCAAGCACAGCAGTTTTCAGAGCAGCCTCTGGGTTATGCCCAGAGATTTCACCCCCCACTTGCCGCATCGCCTCCGTACCCTTTTCCCCCCTCTATCCCCATCACCACCGCTCCCCTCCTCTTTCCCCCTCCTCGTGGCCCTCAGTCTGC
+
#68ACGGEGGGDFEFGGCEFGCF9FEGFGGGFGGGFGFGGGGGGGGGGFCAFGGEFBF<CC@FGGAFEFGFFGD:FEGFD7:C:@F7:FDGGGGGGF<E,CEGGGDGGGFGGFFGGG@:FD7<FFFAF,4E?4:7C8+6>B,6,,@E,@,@@D?,@D8FEFGFFA9=7,3,3,=>,4@,@D,4,@>D,,>ED@,@4,73<,+5,4=***9?;0=@*18)/*71/**))=78CC=A*7***=5)**+3*2C*)))**2)1*0.)1)8;)*0*)**3++))/((((,((.(0((),(00/)).
@M03506:14:000000000-AKVR1:1:1101:9188:1279 2:N:0:44
GGACTACTCGGGTATCTAATCCTGTTTGCTCCCCACGCTTTCGCGTCTCAGCGTCAGTTGTCGTCCAGATGGCCGCCTTCGCCACTGGTGTTCTTCCCGATATCTACGAATTTCACCTCTACACCGGGAGTTCCGCCATCCTCTCCGACACTCAAGCCAAGTAGTTTCGGGCGCACTTCCTGGGTTAAGCCCAGGGCTTTCACACCCGACATGCTTGGCCGCCTACACGCGCCTTACGCCCAATAATTCCGAACACCGCTTGCACCCTCCGTATTACCGCGGCTGCTGGCACAGCGCTAGC
+
9CCCCGGG-B@FGGGGGGGGFGGFFGGFGGGGGGGCFEGGGGGGGGGCFGGGGGGGGGGFGGGGGGGEGGFGGGGGGGGGFGGGGFGGAAFGGGGGGGGGGGGGGGGG7FD@FGGGGGGGGGGGCCGGGEGGGEFGGGGGGGGGFDEGECGGGGGFCG?CGGGGGGAGGGCEGG>EGGGFFFCFGGCGG@EGGEFEGGFEGGG9CE5:EGDGGGGG8*66C<5=C7)0:).*).)C?GEEG=7CF+98:E+)..7**-5CB3566;C>*3)0.7?+:4.2(,(,(()0,7(2)4())01(.
@M03506:14:000000000-AKVR1:1:1101:15788:1300 2:N:0:44
GGACTACTGGGGTTTCTAATCCTGTTCGCTCCCCACGCTTTCGCGTCTCAGCGTCAGTACCGTCCCAGAGAGCCGCTTTCGCCACGGGTGTTCTTCCTGATATCTGCGCATATCACCGCTACACCAGGAATTCCACTCTCCTCTTCCGGACTCTAGCCCGAGGGTTTCGGTCGACGTCTGGAGGTTAAGCCTCCAGTTTTCACAACCGACCTTCCTGGCCCACGACACGCTCTTCACGCCCACTCAATCCGCCCACCCCTGCCCCCCTACGTCTTACCGCTCATACTGGCACGCAGCCAGC
+
C,CCCGGGF?FDFDFGGEFGGGGFGGGGGGGGGC<@BFCFGGEG+@FFG,C@FGGGGGGGF7CFFGGGGFGGGGDGCEFGGGDGGE+:C@FGGFGGGGFCGG<<F9F@GC@+:F?FGGGGG:FGG7BFGG,D;D,C<FAF:FGCDGFG6=BCF,@,>@,534:*:6B@:*3C8;>5?CEFG,:8?EGG,,66BA*>>+3+>++<+=*>*):)+2=E+*)***1*)1))2C.1***28*58E=**5*3=FG*)))/**-<*)))19?C@*71007*+33.:(((.).4*)50,0((9))(((
@M03506:14:000000000-AKVR1:1:1101:18424:1308 2:N:0:44
GGACTACCGGGGTTTCTAATCCCGTTTGCTCCCCTGGCCTTCGTGCCTCAGTGTCCGGAACTGTCCAGCGACCCGCCTTCGCCACTGGTTTTCCTTCCGATCTCTACGCATTTCACTGCCACACCCTAAATTCCCGTCTCCTCTCCAGTCCTCACGCACCCAAGTATCAAATGCAGTTCCGGAGTTACGCTCCGAGATTTCACCCCTATCTTAGCACCCCCCCCACCACCCCCTAACCCCCACTGAACCCGACCAACACTTGCGCCCCCCGTAGTACCCCCCCCGCTGGCCCCGGTCTCTC
+
-A<C,EFGE7FEC:B6-C6@9CF@FGFCFD<FFG?D8@EFC96ECEG<CC,@,;;,@C:FBFGGGGEF8+7@FEBCF,BF,?FFGC,<F,,CEBAE,EBFE+?@,,C7F:++EE,:,:C,=<<FEEF8<A,CAA,CF+,ADED93@D=@B8=9,,,6++@=++53@CC,,>,,3;EEC,7****4,,,4**6***1;?,,4+,,4:=*,;+:,+,,**.*)9):CC)0*9>*).)*.*)2**)29++)/;*))0947(1<*16))*1)2)9.)*/+3.*2(,4,((()().()-()).)).
@M03506:14:000000000-AKVR1:1:1101:17485:1320 2:N:0:44
GGACTACTGGGGTATCTAATCCTGTTTGCTCCCCACGCTGTCGCGCCTCAGTGTCAGAAACTGCCCAGCAGACCGCCTTCGCCACCGGTCTTCCTCCGGATCTCTACGCATTCCACCGCTACACCCGGAATTCCGTCTGCCTCTACAGTCCTCGAGTTCGACAGTCGGCACGGCGGACCCGGGGTTGCTCCCCGGACTTTCACCACCACCCTACCAAACCACCTTCGCCCCCTTCACCCCCCGTGAGTCCGCTCAACCCCCCCACCCCCAGGATTCCCGCGCGTGCTCGCACGGACTGCTC
+
<CCCCCGGD@FGGGDGGF9E,;CECCE8EFFFCE8FEG@6B@CF@@FCFGFFFG<@EFGGG<,FEDCEFFCGGECG7,@FEDE=EGD7FFGGGGFFF++?+@9EFGC+@+B@A,AF=7FFEGCEDEC7F@F<9DFEFE:FF9@,6>7@;EGF,@+B3@,+,9>+@D>CC:*5*@>*:*44=8=*/=E*+5B@E8:8CE99C>:C<5**21*12**+**7*919**0))*17C)8024*0:/17/9*21:CC))0/*2(95>).)958)8)*).799+,):(((,(3(*(0(2)41)))()-
@M03506:14:000000000-AKVR1:1:1101:17284:1422 2:N:0:44
GGACTACTGGGGTTTCTAATCCCGTTTGCTCCCCTAGCTTTCGCGCCTCAGCGTCAGTCACAGTCCAGAAGGCCGCCTTCGCCACTGGTATTCCTCCCGATCTCTACGCATTTCACCGCTACACCGGGAATTCTGCCTTCCTCTCCTGTACTCAATTCCACCAGTCCCAGCTGCCCTTCCAGAGTTAAGCTCTGGGCTTTCACAGCCGACTTGTCAGATCGCCTACGCGCCCTTTACGCCCAATAATTCCGAGCAACGCTTGCCCCCTCCGTATTCCCCCGGCTGCTGTCACGTAGTTTGC
+
CCCCCGGGGGGGGGGGGGGGGFGGGGGGGGGGGGGGGGGGGGCFGGGGGGGGGGDGGGGGGGGGGGGGGF8FGGGGGGEGFGGGGGGGGGFGGGGGGDE@CGFGGFGGG>=FEFFGGGGGGGFGGG:CGGGEGGGGGGDFGGFFGGG8=CFGG88;EFGC,,@==D,3<,@<EF,DF,@8,@,8@E<C,>,DCFG6DFF6C>=;2111*;):7BEGF++4:<<**;:5:78E55=+)7=:85*09+A6CF67>><*92CEB>F*7;E)8>)))2<+<3)2(-44(())./)67(.*)0.))
@M03506:14:000000000-AKVR1:1:1101:16211:1436 2:N:0:44
GGACTACACGGGTATCTAATCCTGTTTGCTCCCCACGCTGTCGCGCATCAGTGTCAGAAACTGCCCAGCAGGCCGCCTTCGCCACCGGTCTTCCTCCGGATCTCTACGCATTCCACCGCTACACCCGGAATTCCGCCTGCCTCTACAGCCCTCGAGTTTGACAGTCGGCACGGCAGATCCGGGGTTGAGCCCCGGACTTTCACCACACCCTTATCAAACCACCTACGGCCCCTTTACCCCCAGTGACTCCGGACCACGCCCGCACCCCCCGTCTACCGCGGCCTCCGGCACGGACGTCACC
+
CCCCCGGGGGGGGGGGGGGGGGGGGGGGGGGGGGGGGGGGGGGGGGGDEGCFGGGGGGGGGGGGFGGGGGGGGGGGGEGGGGGGGGGGCGGGGGGGGGGGEFGGGGGGGGGGGGGGGGGGGGGGGGEGF:CFGGFGG@DGG,@FDGF?F@8DDE>CCE,;;FFDFGEEGEEGGG58*:CFGD78/BE6>2CCCEG***5+1+3>+=*:5C*9C*+<C7*:5FDG4*))/)0:<)/:2*0/:/9*7<+9+<*))7)/9()*0)))9C:<E5))0*/+32)*((((.((.40(4)4()0.((.
@M03506:14:000000000-AKVR1:1:1101:8754:1443 2:N:0:44
GGACTACCGGGGTTTCTAATCCTGTTTGATCCCCACGCTTTCGTGCATCAGTGTCAATATATGTGTAGCCAGCTGCCTTCGCAATTGGTGTTCTATGTCATATCTAAGCATTTCACCGCTACATGACATATTCCGCTGACCTCCACAATATTCAAGACAAATAGTATCAATGGCAGTTTTCGGGTTAAGCCCAAAGATTTCCACACTGACTTACCTGCCCACCTGCGCACCCTTTAAACCCAGTGAAACCGGATAAAGCTTGCACCCCCCGTATTACCGCCGCCGCTGGTACGGCTCTCGC
+
CC?CCGDGEGGG@GGGGGFGGFGGFFGFGGGGGGFGFGGGGFGFGEGGGFGGCFGGGGFGFGAC<FG@CGGGGDCGGGGGGGGGEFGFFDFGGGGGGGGCGGAB9F?FGGGGGF<EFEGGGGFFFGGGDFFFFEGGGFEGGFFGGGFGGFCFD;4>DF?FFFFF;;DFFFGG?EC==EGFG+@8=>+@CF=@FGDG6C,@A+,,4+1EC+=@E+3,*43ACG9,4*9@@*9CD6?:/BFF**;88?=+44*)))1;+/;<8).29=*)357).9A+3).2((((,(30-)66.(())))-(
@M03506:14:000000000-AKVR1:1:1101:15983:1443 2:N:0:44
GGACTACAGGGGTTTCTAATCCGGTTTGCTCCCCACGCTTTCGCGCCTCAGCGTCAGATCGCCCCCAGAGAGCCGCTTTCGCCACTGGTGTTCCTCCCGATATCTACGCATTCCACCACTACACCGGGAATTCCACTCCCCTCTAGGCATCTCAAGGCTGGCAGTATCAAAGGGCCCCTCCCAGTTGAGCCGGGAGATCTCCCCTCTGACTTACCAGTCCGCCTTCCCGCGCTTTCCGCCCAGTAAACCCGGACACCGCTCCCCTCCTCGCTCTTACCGCAGCAGTTCGCCCTTCTTCAGC
+
CCCCCGGFGGGGGGGGGGGGGGGGGGGCGGGGGDCFEGGGGGGGGGGGCGFEEFEGGGFGDFGGGGGGGGCFGGGG@@EGGGGGG8FEFGEFGGGGGGGEGDGGGDDGGDGGG99FFG@?<F8FFCEFF:=BAE,<>D,@FGGGGGEFF>,7DCE9,:F?>@D83,,>ED,;,;8>*>4*B*:C<,,=FF@BE:*:8?+4A*0;3=6E+++:+7++*2;+//C***))29)1))0*)75CC5*2*++*2**.773*1-)1)..1*1*08))))*+30()/((((())*()(()(,0*1-))
@M03506:14:000000000-AKVR1:1:1101:16792:1446 2:N:0:44
GGACTACAGGGGTTTCTAATCCTGTTTGCTCCCCACGCTGTCGCGCCTCAGTGTCAGAAACTGCCCAGCAGACCGCCTTCGCCACCGGTCTTCCTCCGGATCTCTACGCATTCCACCGCTACACCCGGAATTCCGTCTGCCTCTACAGCCCTCGAGTTCGACAGTCGGCACGGCAGATCCGGGGTTGAGCCCCGGACTTTCACCCCCCCCTTATCAACCCACCCACGCGCCCCTTACGCCCCGTGATCCCGGACACCGCTCGCTCCCCCCCGACTACCCCTGTCGCCGGTCCGGCGCTACC
+
CCCCCGGFGFGGGGGGGGGGGGGGGGGGGGGGGGGGGGGGGGGGEDGGGFGGFGGGGGGGGGGGFGGGGGGGGGGGGDFGGDGGGGGCCFGGGGFGGGGG7FEFGGGGGGGGGGFGGGGFGGGGGGGGGGFGGGGBDDGGGGGGDGGGGGGGDEDEGEGCEE6E9<3@>@C*4;CE5BFF8E5E=EE?ED@FG8E*::+=CDC73**:/999+:C?7*0295C**C:D=C>:))8<:95E8*)95***3*2))07*1(>*))0*9?F>ED))))**3()2-(),(-()-)-,)417)0(((
@M03506:14:000000000-AKVR1:1:1101:21998:1451 2:N:0:44
GGACTACAAGGGTATCTAATCCCGTTTGCTCCCCTGGCTTTCGCTCCTCAGTGTCAGTGTTGGTCCAGGATGCCGCCTTCGCCACCGGTGTTCCTCCAGATATCTACGCATTTCACCGCTACACCTGGAATTCCGCATCCCTCTCCCAATCTCAAGCCATCCAGTATCAGACGCAGTTCCCCGGTTAAGCCGAGGGATTTCACGTCTGACGTAGTTGGCCACCTACCATCCCGTTACGCCCAGTAATTCCGAACACACCTTTCCCCCCCCGCTCTCCCGCAGTCGCGCGGCCCGCGCTTAC
+
CCCCCGGGGGGGGGGGGGGGDCFGEFGGGCFGGGGCFGGGGGGG>FGGCEFEFFGGGGFGGGGGGCCFGFGGGGEFECEGEEGC@FGGGFCCFGGGGGGFGGGGGGGFGEE:A<FCECE+:>BFG@<FFG9FGGFGECF8E8@>,DDFF=F=;FC3EE=,@EF,,3;CDDFFEEGC+3@3@5:C:C875BF73*58AF,<5+DD,*,4,=*2**4,+;40*9C**;))+2;**285(*)*==<27+>+<C0)779**(/*)/9>*8?88>D>))*+*.)/(,4(3(13()(,)((/)0(()
@M03506:14:000000000-AKVR1:1:1101:13635:1456 2:N:0:44
GGACTACGGGGTATCTAATCCCGTTTGCTCCCCACGCTTTCGCGCCCCAGCGTCAGAACCGGTCCAGCGAGCCGCCTTCGCCACTGGTGTTCCTCCCAATATCTACGCATTTCACCGCTACACTGGGAATTCCACTCCCCTCTCCCGGACTCAAGCAAAGCCGTTTGGACGGCAGTTCCTCGGTTAAGCCGAGGGATTTCAACATCCCACTGCCCAGCCGCCTCCGCGCCCTCTACGCCCAATCATCCCGAATAACTCTTGCCCCCCCTGTATTACGGCGGCCGCCTGCACAGCTCTATCC
+
CCCCCGGGG@@FG<EFDGG9CEFGGGGGGG8CFFEGGG@<EFFEGG+C7CGCFGGD,@FEFGGGGC8FGCGEECC>BFFF7C???F8B,4=9E,?EFGFGGCFEE,FFG:8<,,5,++@FC9,9DBD8,A<DFDE7B,,+@7>D,@=C+:+,,<AF86DEF,5@@:*>8,*>;=CFF9C1;C5:8*>+<B****18:6+<++>+*=**+***39*<C4.777D**/0)*1)2*0*24/)**1*09:+*:5*5B5*22-207*9*/1:75)***2<C*()*((((,((.4).).()***).,
@M03506:14:000000000-AKVR1:1:1101:20001:1461 2:N:0:44
GGACTACTAGGGTTTCTAATCCTGTTTGCTCCCCACGCTTTCGTGCATGAGCGTCAGTGTCAGCCCAGAGACCTGCCTTCGCCATCGGTGTTCCTCCTGATATCTACGCATTTCACTGCTACACCAGGAATTCCAGTCTCCTCTGCCGCACTCCAGCCTTGCAGTCCCAAATGCCATTCCCAGGTTAAGCCCGGGTATGTCACATCTGGCTTACAAAACCGCCTGCGCACGCCTTACGCCCATAAATTCCGATTAACCCTCGCACCCTCAGCCTTCCCGCCGCTGCCTGCCGCGTGTTTGC
+
C8ACCFCFGGGGD@FACFGGGFFFF<EACGGG8F<F@FCFGGGG8FFGGGCFE:@EFAFFEEF8C:A,CEFCGG,CFFGGF:FGEG@,B:FFGF<EEEFGGAFAE9F,+BCFFGGGEEFGFEFF8+,+9FFC,:;,,9=F:EC=9,@>8+@E8,@,@8B9,,6E=?FFD?=F3,@98=8,,=FFED,,,CDFG6@+4@,23+,,<,,,227029,7*;AE*;>5?C)///:?*):*.*5?*****4;7:;+:3)2+;)9*0)0/)*2)2)*))*++0.7*(-(,4((*.)((0-(/0)((.
@M03506:14:000000000-AKVR1:1:1101:8408:1475 2:N:0:44
GGACTACTCGGGTATCTAATCCTGTTTGCTCCCCACGCTGTCGCGCATCAGTGTCAGAAACTGCCCAGCAGGCCGCCTTCGCCACCGGTCTTCCTCCGGATCTCTACGCATTCCACCGCTACCCCCGGAATTCCGCCTGCCTCTACAGCCCTCGAGCTTGACAGTCCGCACGGCCGATCCGGGGTTGAGCCCCGGACTTTCACCACACCCTTTCTCACCCACCTACGCGCCCCTTCCGCCCACGGCCTCCGCACAACGCCCACCCCCCCCGTCCTCCCCCCGCCCCTCTCCCGGCGCTTGC
+
CCCCC@FCF@CFCCGGGCFG<FGCFFGFDFDFGGDGGGEEG<@D+++,@FFFEFFCFCC@FEFFFGCAFCFFEEFEGGGG<CFGGGDCFEEG<F,5A:FC@E?<,CEBF:=F55?FGFEFGG,AFEF+@CDFGGD+>=3FF,@@DF;DFFGF?+34+*,,3@FC,,,@@@E**4*4*=*8,=/B8**+++CFG8E8:/<++*<C+:5:575*+*++;*)2*9DF**.)1/8:)8:*4*888:*))/*8CG5)07)*729*0.7*9?87*8).));+23)*(,((,-,).<(2)(,)))((,
@M03506:14:000000000-AKVR1:1:1101:19496:1501 2:N:0:44
GCTCTACTCGGGTTTCTAATCCCGTTCGCTCCCCTAGCTTTCGCGCCTCTGCGTCAGTGTCCGCCCAGCAACCCGCCTTCGCCGCAGGTGTTCCCCTTGATATCTTCGCATTTCACTTCTACACCTGGAATTTCACATCCCGCTCCCGGATGCAATCCTTCCAGTACCTAACGCATTTCTTCGGTTAAGCCGAGGCTTTACACGCATGACTTAGAATGCTGTCTACGCCCCCTTTACTGCCTGTGATATCGAACAAGCCCGCCCCCCCCTGGGTTCTCCCGCGCGTCGTGACGGGATTGAG
+
-,-8,E,;E7;FFGG-EEFEF<E,;C,,:BF7,B@,,C,CE<6,++@8,,,;CF@CE,<C@,B@@FCGC,@668+CFF:C,,6+:@FG,9BF,5,BFD,C,A,5,,5:FB+=FC5E,,9C?9<4AE<,,,8,,7,9,AA,,+833@=C6+++3,3,3:;EC9D;:E9,,,>:*@**1>:,5,**414,52B:5?**,,4,,=C5?5**3*++++>+3+++++21;:))*).*109*.*/+2+*2*++1+3/7075C*(1:)55CD8E):)/)0>**+)*2(-1(-,()4)(()-(*00()-
@M03506:14:000000000-AKVR1:1:1101:13107:1518 2:N:0:44
GGATACCCGGGTATCTAATCCTGTTTGCTCCCCACGCTTTCGCACCTCAGCGTCAATATGTGTCCAGTGAGTCGCCTTCGCCACTGGTGTTCTTCCGAATATCTACGAATTTCACCTCTACACTCGGAATTCCACCCCCCTCTCCACAATTCTAGCGATGCAGTCTTAAAGGCAGTTCCGGAGTTGATCTCCGGGCTTTCACCTCTAACTTACAAAGCCGCCTACGCGCGCTTTACGCCCCGTAATCCCGAACAACTCTAGCCCCCCCCGTATCACCGCCGCTGCTGGCGCGGACGTAGCC
+
CCCCCGGGGGGGGGGGGGFGGGGGGGGGFFGGGGGGGGGGGGGFGGCFGGGGGGDGGGGGFGGGGGGGGGGGGEGGEGGGGCEFGGEGFGGFGFGGGGEGGFFGFGGEGGFD,CFD?,<EFD<,AFE7FDGGA9FEC+@FBEGGGCF?GGGDGF8FGGGGGGCAGGGGGFGGCCEFCEFECE>B,,=,<9FCEC8C>C,,,=D?CCC,:DFCC+>99CACGGDC*9>:E):*/7*7(*02*2175>+9CE*)0)>9*-*<*955*:*)*)1)>*2+84B*(((--806(.4(0(()0),(5
@M03506:14:000000000-AKVR1:1:1101:10395:1531 2:N:0:44
GGACTACCGGGGTTTCTAATCCTGTTCGCTCCCCACGCTTTCGCGTCTCAGCGTCAGTACCGTCCCAGAGAGCCGCTTTCGCCACGGGTGTTCTTCCTGATATCTGCGCATTTCACCGCTACACCAGGAATTCCACTCTCCTCTTCCGGACTCTAGCCAGATGGTTTCCGCCGACATCTCGAGGTTAAGCCTCGAGTTTTCACAGCAGACCTACCTGGCCCCCTACCAGCCCTTTACCACCAATAAATCGGGACAAACTCTGCCCCATCCGTATTACCGCGGCTGCTGGCAACTAGTAAGC
+
CCCCCGFGGGGGFGGGGGGGGGGGGGGGGGGEGGGGGGGGGGGGGGF7FDGFGFGGGGGGGGGEGGGGGGGGGGGGGEFGGGGGDGGG:FFGGGGGGGGGFCFFFFGGGGGGGGGGDBFGGGGGG7AC<FGC=BFF<FFFDEF9EGGGECC;FGGEGGFG6?E,EFFGFEGG5?ECEGCFC,:*=EF7@GG7,**=C*>:ECC+;AC;*2>DFFGFCCAC*::>CG40+*0*77)2:**3;5***<9FG**).7*9*,*+1*/>CF*)*0*))03++6:5((-4(4:?(7())(.*1*)-4
@M03506:14:000000000-AKVR1:1:1101:21899:1547 2:N:0:44
GGACTACAAGGGTTTCTAATCCTGTTCGCTCCCCTAGCTTTCGCTCCTCAGCGTCAGTACCGGCCCAGAAGGCCGCCTTCGCCACCGGCGTTCCTCCTGATATCTGTGCATTTCACCGTTACACCAGGAATTCCACCTTCCCCTACCGGACTCGAGTCAGCGGAGTATCCAATGGCGCCCCGGAGTTGTGCCCCGGTATTTCACACCCGCCCTCCGCAACCGCCTACGAGCTCTCTCCGCCCACTCAGTCCGAACAAACCTTGCCCCCCTCCCAGTCCCCGGGCCGCTTGCTCTATGTTCG
+
CCCCCGGGGDGCFGDGGGGGGGFGGGGGGGGGGEGGGGGGGFGCBFGGGFGGGFGGGGFG9FFEFGDGGGGGGGGGGECFDGEGGGEEGG:FFGGGGG8EDFGGGGGCFDGGGCFGCCFCGGGG<ADCD=BAFE=?F8AF@=>DFBFGDDD+@=,CBFGDGGGDE*>ED,5,@DFCGGGGD*7=:B?<,;EC?=:83*8751;CCC2::))9C58:<5<EG<<ED*).*155CB40)27EC*5***;)3++)07C/*(*2)0*2*+27*)7))*+0+5//(((-,,3)(.4)9))*1*.),
@M03506:14:000000000-AKVR1:1:1101:11762:1549 2:N:0:44
GACTACCCGGGTTTCTAATCCTGTTTGCTCCCCACGCTGTCGCGCCTCAGTGTCAGAAACTGCCCAGCAGACCGCCTTCGCCACCGGTCTTCCTCCGGATCTCTACGCATTCCACCGCTACACCCGGAATTCCGTCTGCCTCTACAGTCCTCGAGCTTGACCGTCGGCACGGCAGATCCGGGGTTGAGCCCCGGACTTTCCCCACACCCTCCTCAACCGCCCTACGCGCCCCTTACGCCCACTATTCCCGCTGCCCCCTCGCACCCCCCGCACACCCCCGGCGTTCACACCCGCGGTTGCC
+
CCCCCCEEF7F@C766EF<E9CFFFF?E9<EFEC@B7F7FG8F+@F7F<FGF<EAFGAFFFCFGFGGGGD@FFEFGCF@FGE:FFC4F@:CFG<FFGE=::FFGFG?FGEGGCEEGEGC@F944=48@=FAFFFFD=3CB,,@,E98,,D==++4+5,,56,+@>EEE5E5*88**<8981CE>CE+<6C@E5C*3*+3=+9**:*:/*9***2+202)*)1129CB>=D0*1009075E**7*0++*<**).)*/*3):)8<7<E*7E)).));;*()*((-(,((*))((03().01(4
@M03506:14:000000000-AKVR1:1:1101:13142:1557 2:N:0:44
GGACTACAGGGGTTTCTAATCCCGTTCGCTCCCCATGCTTTCGCGTCTGAGCGTCAGGCCAGGCCCAGCGTGTCGCCTTCGCCACTGGTGTTCCTCCGGATCTCTACGCATTTCACCACTACACCCGGAATTCCACACGCCTCTCCCTGCCTCTAGTCCCGCAGTTCGGTACGTCCTCGCCCGGTTGAGCCGGGCGCTTTCACGTCCCACTTGCAGAACAGCACTCACGCGCTTCACCCCCACTAAATCCGGACAACGCTCGCCCCCTACCTCTTCCCGCCGCTGCTGGCAGGTAGTCAGC
+
CCCCCGGGGGGGFE@FGGGGGGGGFEFGGFGGGGGGGGGGGGGGGGGG?DFGGGGGE@FGG<FFFGGGGGG>GGDGGCBEGCEGGGGFG8FFGG9FGD@:FG9BFFGGG+?:ECGGFGGGEFAGEE:FCGGDDFCC<F:C7,@,3@DF8EF8FGC9,@FGEE++5@>>>@8F>DFCDGEEEEE*:C5?CFG7C5CE:5*=321*3:C/+97:AC?CF4<0*2***209*1)//0)*,*)*:E)7<<+/<C*7.)C*1(1*))0)*:C)*)2**2C7<(0/(,(-(())(5(()()019)).
@M03506:14:000000000-AKVR1:1:1101:10533:1604 2:N:0:44
GGACTACACGGGTTTCTAATCCCGTTCGCTCCCCTAGCTTTCGCGCTTCAGCGTCAGTGTCAGCCCAGCAACCCGCCTTCGCCGCCGGTGTTCCTCTCGATATCTACGCATTTCACCGCTACACCGAGAATTCCAGTTGCCCCTTCTGCACTCTAGCCCCGCAGTATCGGCTGACCTTTCCGGGTTAAGCCCGGAGATTTCACAGTCGACTTCCGGCGGCCGCCTACTCGCCCTTTACGCCCACTAACTCCGAACACCCCTTGCCCCCCCCGTCTTCCCGTCGTCGCCTGCCTGCTCTTCC
+
CCCCCGGFGGGGFCFGFGGGGGFGGGGGGGGGGGGFGGGGFG@FGGCFCAFGGGEGCFEGGGGGGGFDFGFFFGGGGGGGGGGFF+@:FGG+EFFGCEGFGGCFGFGFGEGFDGCGGGGE@FFFG7:C+>3>FG;BF,=AEDGB,DDCF9D,BCE3EFFG8E8;*@DED:CD;DFGGGFB;8C*=CFCC><EE=*=EC7?C:C99?F=C5*2+2C8)18E5CGE*/<*7*.:9)7C4*)1/:**20<)+0A)))1/*()*).069F8;EFD)0*2*A)./,-9(((3)(58,*4(***)))
@M03506:14:000000000-AKVR1:1:1101:15801:1619 2:N:0:44
GGACTACACGGGTTTCTAATCCTGTTCGCTCCCCACGCTTTCGCTCCTCAGCGTCAGTACCGGCCCAGAGTGCCGCCTTCGCCACCGGTGTTCCTCCTGATATCTGCGCATTTCACCGCTACACCAGGAATTCCGCACTCCCCTACCGGACTCGAGTCATGGCAGTATCGAGTGGCGTCTCCGAGCTGAGCCCGGAGCTTTCACACCCGACTTGCCAAACCGCCTACGAGCTCTTTACGCCCAACTAATCCCGCCCACGCCCGCCCCCCTCCGTACTCCCCGGCAGTCGGCCCCTAGGTGG
+
CCCCCGGGGGGGGGGGGGGGGGGGGGGGGGGGGGGGGGGGGGGG:FGGGGGGGGGGGGGGGGGGGGGGFGGGGGGGGGGGFGGGGGGGCFCFGG9FGGFGGFFGFCF@FGGCFFGGGGGFDGFGGDGDFFF@FGFGEG@FGGGGGGG>ECEEG+DCGF9EB6EFEGGGFGGGGGGG*>?;FGDE?*=?6;C8CC5*/*3+>?+>+<CE5/C3E7:F**):F<DD53.7**0*2*9:-20;CE:F**+0+<9))5C)*,/*.8))9?EFD)7))/***.0*1,(1((,)()(()-(*.).)(
@M03506:14:000000000-AKVR1:1:1101:13910:1632 2:N:0:44
GGACTACACGGGTTTCTAATCCCGTTTGCTCCCCTGGCTTTCGCTCCTCAGCGTCAGTGTTGGTCCAGGATGCCGCCTTCGCCACCGGTGTTCCTCCAGATATCTACGCATTTCACCGCTACACCTGGAATTCCGCATCCCTCTCCCAATCTCAAGCCATCCAGTATCAGACGCAGTTCCCCGGTTAAGCCGAGGGATTTCACGTCTGACTTAGTTGGCCCCCTACGAGCCCTTTACGCCCAGTAATTCCGCACAACGCTTGCCCCCCCCGTATTCCCGCCGCCTCCTCCTCCGAGTTAGC
+
CCCCCGGGGGGGFGEGGGGGGGGGGGGGGFFGGGGGGGGGGGDDFGGGFGGGGGGGGGGGGGGGGGGGGGGGGGGGGGGGGGDEGGGGGGGEGGCGGGGGGGFFFFGGGGEGGFGGGGGC:FGGGGFGGDFGGGAF@FGGGGGCCGGGGGG8EFGFFGFGF@FDGDEGGFFGGG6CEFGEGGGGGDG7EGGGGGG>C,AFFGGGGG6:7CG7,=EC7FAC*:DCCF3B5:A54A)+7>):C=9CD7:7?CC..7/*9-)*05>CCF*8::)8)*3++,):33>((46),)(.),-))0.))
@M03506:14:000000000-AKVR1:1:1101:8511:1655 2:N:0:44
GGACTACCCGGGTTTCTAATCCCGTTTGCTCCCCTGGCTTTCGCTCCTCAGTGTCAGTGTTGGTCCAGGATGCCGCCTTCGCCACCGGTGTTCCCCCAGATATCTACGCATTTCACCGCTACACCTGGAATTCCGCATCCCTCTCCCAATCTCAAGCCATCCAGTATCCGACGCAGTTCCCCAGTTAAGCTGAGGGATTTCACGTCTGACTTAGTTTGCCACCTACGAGCCCTTTACGCCCAGTAATTCCTAACAACGCTTCCCCCCCCCGCATTACCGCTGCCGCTGGCCAGGAGTTCGC
+
CCCCCGGGGGGGGGGGGGGGGGGGGFGGGGGGGGGGGGGGGGEGEGGGGDGGGGGGGGGGGGGGGGGGGFGGGGGGGGGGGGGGGGGGGGGGGGGGGDGGGCGGGCFGGGGGFGGGDEG7FEFGGGG?CCFDGGGGG:FGGGGFFGGF8FG=@EC9DFGCFGG9FG;=,+6CCEEEG9,=E6,CFGGGFG9B,1>8*,5<EGGFDCC=E@DGCCFA+=B=CGF,;D>35).C5FF>C*2?5/*03@7@E917*0*0/(918)9F>EEDEEC))/2+<635(3((,1,)(),()((*)0.((
@M03506:14:000000000-AKVR1:1:1101:18554:1715 2:N:0:44
GGACTACCCGGGTTTCTAATCCCGTTCGCTCCCCTAGCTTTCGCGCCTCAGCGTCAGTGTCGGCCCAGCAACCCGCCTTCGCCATCGGTGTTCCCCCGCATACCTACGCCTTTCACTGCTACACGCGGAATTCCATCCCCCTCTACCGTACTCTACCTATGCAGTCACAGATGCAGTTCCCAGCTTGTGCCAGGGGATTTCACCACTGCCTTACATAACCGCCTGTCCACGTTTCACGCCCATTAATTCCGTCTACCGTCTCCACCCCACGTTTTACCCCGTCTGCTGCCACGTATGTAGC
+
CCCCCGCFGGEC@FC<EAFDGDECGGF@C;FGFCEFGCGGFDFGGGG,6E6CCFFEEFEGF>7FCGG8DFCFFGEFB:=F@BF,,,84,:F@FD,EFCEG7+B=?,,?:+B?BFAFF,=<E<,D7+3>3=FDAFDFFFCGD>B,,@EB>::*@;;,EFGABE@C<C9DAD,7,DF,56=D,,4,5,,,5?6,4:;C*/<0++++5:+33**:9;@+2@AF<DC7*20/09.**0)*-*58*5***02*<3+)0)9*2(*1))1**2;7*87))**++.0*(,((422))0.5:((2)1))-
@M03506:14:000000000-AKVR1:1:1101:13681:1750 2:N:0:44
GGACTACAAGGGTATCTAATCCTGTTTGCTCCCCACGCTTTCGCGCCTCAGCGTCAGTATTATGCCAGGTGGCTGCCTTCGCCATTGACGTTCCTTCCGCTCTCTACGCATTTCACCGCTACACCGGAAATTCCACCACCCTCTCATATACTCCAGTTAAATCGTTTGCGATGCACTTCCAAGGATAAGACCTGGGCTTTCACATCACCTTCATTTAACCACCTACGCGCCCTTTACCCCCAGTTAATCCGGTTAACGCCTGCACCCCCTGTATTATCGCGTCTGCTGGCACAGAGTTCTC
+
<<CCCGFGGGGGGCFCGGGGGGF<FGGGGCFCFGGGFGGGGGGGCCFFGFFGEEGGGGGGFCGCFFECGFGGG8FEDFGGGDCEGFF,96BCCFGGFGG,BCA,=BFGGGGCC<<AF@77>FF@EC+44=E?;FDFFCGE78>8D9,>DGA3EDDD;7DAF8DEGDF+@==CC>FFG6EF>,@+,7,:,,,>3,3@,7:7,5>=2=,,,***,5D,CC6:*296**/)*1)/886;;*2/:>/2+4+++?*)009:2()*07)*9C/)28*69*+++.)*(-4119<)().))((*0*)))
@M03506:14:000000000-AKVR1:1:1101:10051:1794 2:N:0:44
GGACTACAGGGGTATCTAATCCTGTTTGCTCCCCACGCTGTCGCGCCTGAGCGTCGGTAACGGGCCAGTGAGCCGCCTTCGCCACTGGTGTTCTTCCGAATATCTACGAATTTCACCTCTACACCCGGAATTCCACTCACCTCTCCCGTACCCAAGTCCTCTAGTTTCAAAGGCCGTTCCAGAGTTGAGCTCTGGGCTTTCACCTCTGACTTTAAGGACCGCCTGCGCGCGCTTTACGCCCAGCAACTCCGAACTACGCTCGCCCCCTTCGTGTTACCGCGGCCGACGCCCCGCAGATACC
+
CC9CCGGGGGGDGCDGGGGFGGGGGGGGGGGGGGGGGGGDGGGGGGEGGGGG:FGEGFFEFCEGGGGGGGGGGGGGGCGGFF:CG<F=FFGGGGGGGGGEF@ADEFFGGFGGEFGGGEFGGGGG,FEC::FGFEGF,>ADDD898DFEGEECGGFFGFC;D@,@::@DG7C,,5@@CCGGGA7>2>;C6F;,?D?,DC;,>DFGCDGF7=7+,2>1C*/=)))2:43>5D35C)5C>DFGGG:**209++*07;*:9()20.3)***.;)9>)/:+3.77((4(-(,)(0-()-19)*)-.
@M03506:14:000000000-AKVR1:1:1101:15114:1796 2:N:0:44
GGACTACTCGGGTTTCTAATCCTGTTCGCTCCCCACGCTTTCGCGTCTCAGCGTCAGTACCGTCCCAGAGAGCCGCCTTCGCCACGGATATTCTTCCCGATATCTGCACATTTCACCGCTACACCGGGAATTCCACTCTCCTCTTCCGGACTCTAGCCAGATGGTTTCCACCCACCTCTCGGGGTTGAGCCCCGATTTTTCACAGCGGACCTTTCAAGCCCCCTACACGCTCTTTACGCCCACTAAATCCGGACAACGCTCCCCCCCTACGTATTACCCCCGCTCCCTGCACCGACTGTGC
+
CCCCCGGGGGGGGGGGGGGGGGGGGGGGGGGGGGGGDGGGGGEGGGGGGGGGGGGGGGG,CFDFGGGGGGGGGGGGGGGGGGGGGGGEGGGGGGGGGFGGGGGGG,<?FFGGGGGGGGGGGGGGGE7FCFGGDFGGCG,=FDG=FGFE6EEGFG9>EGFF6ECFFGCFGCAB*@CGGGDFEGC5CGD?CGFGGE***=@+>7E9CEC5:D<D?79;::6E**9/9>45*>):5=*0)*):=*/*0+<9:C55)0/7C(>*<))1):E)*8/06:<++))*(((-((())0((.4(/)).-)
@M03506:14:000000000-AKVR1:1:1101:23675:1840 2:N:0:44
TACTACAAAGGTATCTAATCCCGCTTGCTCCCCTAGCTTTTGCGCCTCAGCGTCAAGAATGTGCCAGGTAGCCGCCTTCGCCACTGGTGTTCCTCCCGATTTCTACGTATTTCACCACTCCACCGGGAATTCCGCTACCCTCTCCCACCTTCACGCCGATCAGCTACCGACGCCGTTCCCCAGTTAAGCCGCGTGCTGTCTCATCGGTCTTGACCAGCCTCCTGCGCGCCCTTTACGCCCAGTCTCTCCGCCAAACACCCGCCCCCTCCGCTTTACCGCACCCCCTGGCCCGCACTCATCC
+
-ACCCFFG9-C;6CFGGD<CFF7+6@96C6,C6,96CC;CE,,+8:6,C,CC,88FC<F,C6CF,,9:6@CEEEGG,,6,,8:FFE,,6:F<?@B=?+6@,,:9,,,,,,9?E9<<,9A,,,9,+8=++,,,C,@4>:=:,4,@46,@+,663,6@++@+6A,3<,483A+@4CB>*,4DCC7D,>D97D4*=**=*+5=+3++3+2*=*124*33*100;C4<<)))*)0:7)**(10/*29**+0*2**)))211(1C)7>355*0*0*)0>@9+(0*,9--4((0,52()(-//).))
@M03506:14:000000000-AKVR1:1:1101:8028:1851 2:N:0:44
GGACTACCGGGGTATCTAATCCCGTTCGCTCCCCCAGCTTTCGCGCCTCAGCGTCAGTGTCGGCCCAGCAACCCGCCTTCGCCGCAGGTGTTCCTCTTGATATCTACGCATTTCACCGCTACACCTGGAATTCCGCATCCCTCTCCCAATCTCAAGCCATCCAGTATCAGACGCAGTTCCCCAGTTAAGCTGAGGGATTTCACGTCTGACTTAGTTGTCCACCTACGAGCCCTTCACGCCCAGTAATTCCGAACAACGCTTCCCCCCCCCGTATTCCCGCGGCGGCTGGCCCCGCGTTAGC
+
CCCCCGGGGGGGFGGGGGGGGGGGGGGGGGGGGGGGGGGGGGFGGGGEGGGGGFGGGGGGGGFGGGGGGGGGGGGGGGGGGGGEEEGGGGCGGG<FGGGGGGGGGGGGGGGGGGGGGGG@FGGGGGGGGFGG9E8FCEGGG8DFGGD,@@FGGGG?CFC9EGGGG7,@AFFC>CCBED@F9EGGE>CF;@CFFD8EGFCFGGGGFG6CCF7:9;FFG++=7=FGFGDB*10:<5)0447FEEF*?<+9EGF)7>5C7,CE5)9<CEGFGB75)78C9.0:209((-(),>6,),(1>)(()
@M03506:14:000000000-AKVR1:1:1101:18414:1855 2:N:0:44
GGACTACCCGGGTATCTAATCCGGTTCGCTCCCCACGCTTTCGCGTCTCAGCGTCAGGTAAGGCCCAGAAAGCCGCCTTCGCCACTGGTGTTCCTCCCGATATCTACGCATATCACCACTGCACCGGGAATTCCACTTTCCTCTGCCTCCCTCTAGTCCGCCAGTATCCAAGGACCTCTCCCAGTTGAGCCGGGAGCCTTCACCCTGAACTTAACAGACCGCCTGCACGCCCTTTACGCCGATTAAATCCGGACAACGCCTGTCACCGACCTATTACCCCGGCTGCTGCCACGTAGTTCGC
+
CCCCCGGGGGGGFGGGFGGGGGGGGGEGGDGGGGGGGGGGGGGGGGGEGGEGGGGGGGGGGGGGGGDFFGGGGGDGGDGGGGGGGGGGFGGGGGGGFGGGFFGGGGGGGGGGDFGFGGGGGGFGGGGGGGGADFGGDFFFGFG3,>D9=FGFE,@;@FGDE6*@EF3,=@ED@FFGGGDFGGGFG,<EGGGG>**:8*C7C6EGC**76CFGF7CF**)7>DGE/*)/:C32)0):4<<C**1*/+</:8?3:5>4C2)*)8**;<F8*.))**3++))2242;4()9)8.)8:(9>*-((
@M03506:14:000000000-AKVR1:1:1101:15576:1857 2:N:0:44
GGATACTCGGGTTTCTAATCCTGTTCGCTCCCCACGCTTTCGCTCCTCAGCGTCAGTTATGGCCCAGAGACCCGCCTTCGCCACCGGTGTTCCTCCTGATATCTGCGCATTTCACCGCTACACCAGGAATTCCAGTCTCCCCTACCACACCCTAGTTCGCCCGTATCGACTGCAGGCCCGGGGTTGAGCCCCGGGTTTTCACAGCCGACGTGACGAACCGCCCACCAGCCCTTTACGCCCACAAATCTCGGCCACCCCTTGCACCCCACGACCTCCCGCGCCGGCTGTCACGGGGCTGGTC
+
CCCCCGGGGGGFGGGFGFGGGGGGGGGGGGGGGGGGGGGGGGGGGGFGGGGGGGGGGGGGGGGGGGGGGGGGGGGGGGGGGGGGGGGGGGGGGGGGGGFGGGGGFGGGEGGGGGGGGGGGGGGGGGCFGCGGGGGFG<FDGGCFFGGG8>+@DFD;EDEEGGGGEC:8@E:CEF?FEEG>EE5BEGC?CFCECEE=55:F7D;+:CC*:8D35F*;)/0*9CC/7*))**00*0**-55?5***109*+**)))***(*20)*9CC5)/)/0))+**(0*((-302,0)*)()-().0(()
@M03506:14:000000000-AKVR1:1:1101:9011:1864 2:N:0:44
GGACTACCCGGGTTTCTAATCCTGTTTGCTCCCCACGCTGTCGCGCCTCAGCGTCAGCAACAGCCCAGCAGGCCGCCTTCGCCACTGATGTTCTTCCCGATCTCTACGCACTCCACCGCTACACCGGGAATTCCACCTGCCTCTACTGTGCTCGAGCCTGACAGTTTAGAAGGCAGCCCTGCGGTTAAGCCGCCGGATTTCACCCCCTACTTATCAGGCCGCCTACGCGCCCTTTACGCCCCGTGATTCCGGACAACGCTCGCCCCCCCCGTATTACCGCTGCCGCTTGCACGGGGTTAGC
+
CCCCCGGGGGGGGGGGGGGGGGGGGGGGGGFGGGGGGGGGGGGGGGGGGFGGEGGGGGGGGGGGGGGGGGFGGGGGGGGGGGGGGFGFFGGGGGGGGGGGGGGGFGGGGGGGGGDGGGGGGGGGGGGGGGGGGFFGGGGGGGFGGFGGGFFDGGGGGGG?8F9E<FFGCFAB>FG55>CF,=9E>EECCE8:B*3?:AGFFGGG875*=FFF9:C+*05=CDCCCF)</1>G<))05*8C8*7C**A=?E6:)5D*13)/5.0)*?87577))*<+<9):(-(((,()-54?)-().810-
@M03506:14:000000000-AKVR1:1:1101:13014:1869 2:N:0:44
GGACTACAGGGGTTTCTAATCCTGTTTGCTCCCCACGCTGTCCCGCCTCAGTGTCAGAAACTGCCCAGCAGGCCGCCTTCGCCACCGGCCTTCCTCCGGATCCCTACGCATTCCACCGCTACACCCGGAATCCCGCCTGCCTCCACAGTCCTCGAGTCTGACAGTCCGCACGGCAGATCCGGGGTCGAGCCCCGGACGTTCACCACCTCTCCATCAGACCACCTACGCCCCCCTTACCCCCCGCGATCCCCGACAACGCCGGCACCCCCCCTCTCCCCCCGCCTTCTCCCACCGCTCGCGC
+
-,8CCEDE@CFG76BFEAE9FAG,EAF8FGGGFCC@@@,8FF,F@F@6@C<FGGFFF9@FEGGGGGG<A<@FFEGDGGF,6:FFCFB7:FE,<EFG,@++8+,:,,4BFCFCFGCGFFCB=CABFGEE@FF,,<:BFC+@3EF,3D83>CD,;63+,55@,@,,@,,*5*3*48**12<,,:7*4*=5**4=1?8E5*2/@9C?+2:*77**<*<+**/2*1C7**)./7@>)<0*,00CE5)))**.:**)))))1(1:.)))1;*5CD)..2**0375,1>(,.5*))(.),4))7(-9
@M03506:14:000000000-AKVR1:1:1101:23106:1896 2:N:0:44
GGACTCCTCCGGTTTCTAATCCCGTTCTTTCCCCTCGCTTTTGCGCCCCAGCGTCTGTTTCTGCTCCCCAACCCGCCTCCTCCCCACGTGTTCTTCTCGCCATCTACTCACTTCCCCCCTCCACCCATCCCTTCACTTCTCCCTCCCCCCCTCTAGCCCAGCCGTCTTCCATCCCCGCCTTCGCTTTCGCCCCCCGTTCTCTCCCCCGCCTCCTCCACCTCCCCCTCCTCCCGTTACTCGCCCCTCCCACCGCCCCCACTCGTGCCCCCCCTGTCACACCCCGCTCTCCTACTGAGTCCGT
+
-,-@A,@<--=7CF@9F<,,6,;,;,,6<CF<CE,,6@@<,,;<6+,6+,6,+868,6,,,,,<C,6<:8:,6B++@,666=E,C,++,,99,,5C5,,,++44,,:,B:4,:?,?,++6++8?8::,,,,,,,7,7,,,9E88,6+@6+3@>,,,,,,3,45***6*,3,,5,,*1***4,**/**,*8*=*=**30:=++<*<*/*/)7>*02095F**/12>)))*2./)))*(*1*:**)***)*2*)))))1()*))0*1**.*))0)*<+2))/-,((,((*(*),*))**0)(,
@M03506:14:000000000-AKVR1:1:1101:13812:1941 2:N:0:44
GGGGAACCAGGGGGGTTCATACTCTTTTTTTCCTTCCCCCTTTCCCCTCCGCCGACATAATTGTTCTTGTGGTCGCCTCCCCCCCCCGTGTTTTTTCCTAATTTCAATCAATTTTACTCCCCCCCCCGCACTTCCCCCCCCTCCCCCACCTCTCTTCGCTCAAACTCTTAAAGCAGATCCCGTGGTGCGATTCGCGCTCTCCCCCCCTTCCTCCCAAAACTCCCTCCCTGACCCCTCCCCTACTCTACTCTCCACACCACCTCACCCCCACGTCTCCCCCTCCCCTCCTTCCCGGCGTTCT
+
6,@,,,:9-6BCF+6>:6,6,,6,,9C,<>+4:,,:B8<++,,5,:4,?+++++++++:5,,,C,,,,,,,+:,+38++8++>++53>**3,,8148,,8;,,,,,,,8,8,3,,,8,22***1********+3<**2/*:*8*8*//****+0++3*****++0+0+0++++++**2++28*2*2*01***2**1***2+0281*******02****)2**2***))**)+0))1(*)**/196+3/+3+))*96*-*/)))*18C):)1).*2*+,85((,,((()(*)(0(()))-((
@M03506:14:000000000-AKVR1:1:1101:8089:1942 2:N:0:44
GCGCTATCCGGGGATCTAATCCTGTTTTCTCCCCACGCTTTCGCACCCCAGCGTCACTATCGTACCAGTGTGCCGCCTTCTCCACTTGTGTTCTTCCTAATATCTCCGAACTTCACACCTACACTAGGAATTCCACTCACCTCTCCCGCACTCGATATTGTCAGAACTACAGACAGTTCCGACGTGGAGCCCCGGGCTCTCACACCTGACACATCAATACGCCTATGCCCGCGCTCCGCCCACTGCTCCCCAAATACACTACCCCACCCCGGTTACCCCCGTCTGCTGTCCACCAGTTAGC
+
-,-,,7,-=8+@+6C<F-,66;;6C<F,;,C,CFDF@F7,C6,@,766+,C<F6,6,66,96,E,,9,:CCF9@+67,,,,C,6F6,,CFF,,C?F<5,E5FEGG<5:+4+,:,9C,44,4AFF?,C,A,,5,5,<,A4FF9EG,4>3+@++@+,,@+,3,,76,,,,6@D:,@,4,,2,+++34***4>*>8C>:*::6,*>,>5C,0***2*5+;++0*210*+;++2.=))8*(1.*2****+3/0**)..**2-99))8*1*:8*0))0)*+0..*3,(((.)0)1))/((196)64
@M03506:14:000000000-AKVR1:1:1101:13348:1950 2:N:0:44
GGACTACCGGGGTTTCTAATCCCGTTCGCTCCCCTAGCTTTCGCGCTTCAGCGTCAGTATTTGGCCAGATGAGCGCCTTCGCCACCGGTGTTCCTCCTGATATCTACGCATTTCACCGCTACACCAGGAATTCCCTCATCCTCTCCCGTACTCAAGCTAGGCAGTTTGGGCTGCAGGTCCTCGGGTTAGCCGAGGGACTTCACATTCCACTCACCTAACCGCCTACACGCCCTCTACGCCCAGCGATCCCCATCAACGCATGCCCCTCCCGTGTTATCGCGCCCTCTGCCATGGAGTGATC
+
@<CCCGGGGDGGG:BFGGGGFGEDGGGGGEFGGGG8FGGGGGGGGGGGGGGGGGGGGGGGG,FEFGGGGGGG<9FGGC7CFEGDDGCC:FFEFGGG8=EFFFDDFCD+=FEEGFFCEFEGGGDFGCF7C8FDDFE<D==FFEFGGGFD>EG+@ADDGFFC8FF+,,7;C>,@>5>8CFCFCEGE>,**=FCEEG5/;*=9B8C97:C7+++*0*39*2):><DE**0;*)>>D)8:A5)?E*9*):/0:C*.)57:523/.)0*92*)18<5)9;?+601((-(((.))*)))(.090)))
@M03506:14:000000000-AKVR1:1:1101:16948:1976 2:N:0:44
GGACTACTCGGGTATCTAATCCTGTTTGCTCCCCACGCTGTCGCGCCTCAGTGTCAGCAACTGCCCAGCAGGCCGCCTTCGCCACCGGTGTTCTTCCGAATCTCTACGCATTCCACCGCTACACCCGGAATTCCGCCTGCCTCTACAGTGCTCGAGCCCAGCAGTTCGCACGCCCGCCCCGGGTCTGACTCCCGACCTTTCACCGCCGGCTGCCCGGGCCACCTACGCCCCCTTACCGCCCCATGATCCCGGACAATCCCCGCCCCCCTCGTTTTCCCCCGGGCCCCGCCCCGGGCTACGG
+
CCCCCGGGGGGGGGGGGFGGGGGGGGGGGFFFGGGGGGGGGGFGGCE,FGGGGGGGGGEFGGFGGGGGGGGDGGGGGGGGGGGGGGGD:FFDFGGGGGGGE7,?,5B=F+BFEFFDEEFFGGFGCGCCCGG,C<FEE@FFE,==,,;8@DEAB+@EGGGF6?:CF,33@*BE*;C>***41/7*=6*+++<CE***/2<7<7CF8C***95)**;CC)0:**>676))*17*/))059;C*/9**2A*+;;.)71**(00)).9>8*;*7)7)98+24):(,(((-(.-)-(8(())01((
@M03506:14:000000000-AKVR1:1:1101:11886:1996 2:N:0:44
GGACTACTGGGGTATCTAATCCTGTTTGCTCCCCACGCTTTCGCGCCTCAGCGTCAGTCTCGGTCCAGAGCGCCGCCTTCGCCACCGGTGTTCTTCCCAATATCTACGAATTTCACCTCTACACTGGGAATTCCACGCTCCTCTCCCGATCTCTAGTCCCGCCGTTTCGAGCGCAGTTCCCAGGTTGAGCCCGGGGCTTTCACACTCGACAAACAGGACCGCCTGCGCGCCCTTTACGCCCAGTAAATCCGAACAACGCTCGCCCCCTCCGTATTACCGCGGCTGCTGGCACGAAGTTATC
+
CCCCCGGGGGGGGGGGGGGGGGGGGGGGGGGGGGGGGGGGGGGGGGGGGGGGGGGGGGGGGGGGGEGG9FGGGGEGGGGGFCGGGGGGGGGGGAFGGGGGG8EGFFGFGFDGEGGGGGGGGGGGGFF=FGGFGGGG>E:FGGGGGGGGEBCGGGGGGGGGGGE>@8FGGFFGE55>:D?FFGFF6DC?FGFGEC5*?58FC7F+@0AF5<CDFFG*1*>*155/7DEEEGFGDF)?<5BE?5*97:94?G8)8@C<F9G57B@<5EE@*8)05D8+367C90436:??25()0(,*8*)).
@M03506:14:000000000-AKVR1:1:1101:19552:2010 2:N:0:44
GGACTACCCGGGTATCTAATCCCGTTTGCTCCCCTGGCTTTCGCTCCTCAGCGTCAGTGTCGGTCCAGGATGCCGCCTTCGCCACCGGTGTTCCTCCAGATATCTACGCATTTCACCGCTACACCGTAAATTCCAGTCTCCTCTCCAGTCCTCAAGCACGGCAGTACCGAATGCAGTTTCGGAGTTAAGCTCCTAGATTTCACACCCGACTTACCTCGCCGCCCCCGCCCCCTCTACGCCACAGCAATCCGAACACCGCGTGGGACCTCTGCACCACCGCGCCTGCCGTCCTAGAGTTAGC
+
CCCCCGGGGGGGGGGGFGF9FGGGGGGEGGGF@CG<EDFGGGGGBFG8@FFGG:F@FGGGGEG@CG@FFG8<FDGGGGDGGGGDCGEGC7=BFC<DFCF9?,EFCGGGGDF:CF9FGGGCFG@F8>FFCG<?FFAEEF,AAEFDDF9=FDFFGGC3DFG=>=CEFA,@A+33@DE9AD:EE5CGEC,:;D,62,,2,,5,2+52:5E=5)2*BFG,;7=2/:)*)285*9<CC:7767>E**9**:*9CC:>57D*99<*875C<CA)+*2*9**2;()*4((((.(7()((/)4*/9>4)
@M03506:14:000000000-AKVR1:1:1101:9145:2028 2:N:0:44
GGACTACACGGGTATCTAATCCCGTTTGCTCCCCTAGCTTTCGCTCATCAGCGTCAATATTGGTCCAGGATGCCGCCTTCGCCACCGGTGTTCCTCCAGATATCTACGCATTTCACCGCTACAACTGGAATTCCGCATCCCTCTCCCAAATCCAAGCCATCCAGTATCGGACGAAGTTCCCCAGTTAAGCTGAGGGACTTCACGTCCGACTGAGTTGGCCGCCTACGAGCCCTTTACGCCCAGTAATTCCCAACTACGCCTACCCCCCCCGTCTTACCGCGGCCGCTTGCCCGGATTAAGC
+
CCCCCFDD-8FCCFGGGGGGGGFGGGGGGGGGGGGFGGGGGGCE;EFCFECDGEGG,EEC@EA<CFGCFDEEEEFGG@FC<CFDGGDEGDEGGGGGGGFFGGGFGGGF>FFCEFDFFGFEGGF,A9F8E@ECEFGFG=:FFFGD?GFF,=9D>F89D+@=8@DFF9>@8CCFD+:8CCE:,DFEDDGGGFGC?58EE*8<EFGDFD>E5DD)<FGFGGFD3)>5DG3B*2)=;AA71*5/:EG20AFFF7+0)7**0()*838CF5*.:>)<)*:99:55(49(4,1)4)())((*0*)-6
@M03506:14:000000000-AKVR1:1:1101:14752:2034 2:N:0:44
GGACTACTCGGGTATCTAATCCCGTTTGCTCCCCACGCTTTCGCGCCTCAGCGTCAGTACCAGGCCAGTGAGCCGCCTTCGCCACTGGTGTTCTTCCGAATATTTACGAATTTCACCTCTACACTCGGAGTTCCACTCACCTCCCCCGGACTCCAAGACTCCCAGTATCGAAGGCAGTTCTGGAGTTTAGCGCCAGGCTTTCACCCCTGATTTAAAAATCCGCTTTCATTCGCTTTTCACCCACTAATTCTCAGCAACACCACCCCCCCTCTCATTTACCGTCCTCTTCGTTGAAGTTTAA
+
C8BCCFGFCG@FG7C6E-FFGFF,E8C;A<<FG@EDBE;:CF@,+8+,BF8FGGF>,C@6C,:,,,C,:CF<F@:@@CFC,7?FGE,EFFDF,?CAFEGGDCG,,C?BFF4<,5E,E,AFE<?AF4A=+=@6E5CA?,EC@464@EE8=EBC3,@,,@8@44,:,@5>F++@@5534,7@>,27,3@,,7D4*:1;**,=CGFD9=5**2+44+,4+*.<*):***2+++34*.)9)3+551***+3*+++*9=F7*.22)7.**/:7*)1))*+00)*+((-,,4)*)0,()(.***.))
@M03506:14:000000000-AKVR1:1:1101:15466:2055 2:N:0:44
GGACTACCAGGGTATCTAATCCTGTTTGCTCCCCTAGCTTCCGCGCCTCAGCGTCAGTTGTGGTCCAGTGCGCCGCTTTCGCCACAGGTGTTCCTCCCGATATCTACGCATTTCACCGCTACACCGGGAATTCCACGCACCTCTCCCACACTCCAGCATGGCAGTCCCTCCTGCAGGCTCCGAGGTGAGCCCGGCGATTTCACAGGCGCCTTGCCACGCCGCCTACGCGCCCTTCACGCCCAACACTTCCTCACCACCTCTCCCCCCCTCGTCTTCCCTCCGCGTCTGCCCACCAGTTTCC
+
CCCCCGGGGGGGGGGGGGGGGGGGGGGGGGGGGGGGGGGGGGGGGGGGGGGGGGGGGGGGGGGGGGGGGGFGGGGGGGGGGDGGGCFGGFGGGGGGGGGGG>FGGGGFGGGGGGGGGGGGCFFGGCEEC@FDGGFGEGEGFDF9EGGFF8B=DCCFF8CEFFCECFGG,DC,@D,@,C9EGGGC*>*9;FFDEG*/**3*+3A7FC*/*)*2+0<>C/.:)9C*1>>B>55C)84*5*.@=**1/*0/<3+**)*29-*11).9/CGF*<)))*20<(*0(,2(,,-.)0(,.,(/9/)).
@M03506:14:000000000-AKVR1:1:1101:11707:2078 2:N:0:44
GGACTACCCGGGTTTCTAATCCTGTTTGCTCCCCACGCTTTCGCGTCTCAGCGTCAGTCATGTACCAGAGTGCTGCCTTCGCCATTGGTGTTCCTCCTGATATCTGCGCATTCCACCGCTACACCAGGAATTCCACACTCCTCTTCCAGACTCAAGCTCGATAGTATCCAGTGACAGCTTAAGGTTGAGCCTTAAGTTTTCACACCAGACTTTCCGAGCCGCCTACACGCCCTTTACGCCCAATGATTCCGGACAACGCTTGCCCCCTACGTATTACCGCGGCTGCTGGCCCGTAGCTACC
+
CCCCCGGGGGGGGGGGGGGGGGGGGGGGGGGGGGGGGGGGGGGGGGGGGGGGGGGGGGGGGGGGGGGDEFGGGGGGGGGGGGGDGGGFEGFGGGFGGGGGGGGGGFGGGGGGFGGGGGGGGGGGGGGGGGGGGGGG?CEGGFGGFFGGGGFGGFGFCFGG6@8@FGFGGGGGFGGDCFG8DEGC9E:7D?DGE,@DFG:CD+3:<EDF>FGCCC@*;;BEDDGCGFAA*7)=D4;76/:CC538*2+:=C6;B5:49(9ED5;>CCED5>9)*209CB3=0932((,).)(-033778-).
@M03506:14:000000000-AKVR1:1:1101:12566:2097 2:N:0:44
GGACTACAAGGGTTTCTAATCCTGTTTGCTCCCCACGCTTTCGAGCATGAGCGTCAGTATTAGGCCAGGAGGCTGCCTTCGCCATTGGTATTCCTCCACATCTCTACGCATTTCACTGCTACACGTGGAATTCTACCTCCCTCTCCCATACTCTAGCCTTGTAGTTTCAAACGCAGTTCCCAGGTTGAGCCCGGGGCTTTCACATCTGCCTTACAAAACCGCCTGCGCTCTCTTTACGCCCTGTCATTCCGATTACAGCTTGCACCCTTCGTATTCCCCCCTCTGCGGGCACGTTGTTAGC
+
CCCCCGGGGGGGGGGGGGGGGGGGFGGGGGGGGGGGGGGGGGGGGGGGGGGGGDGGGGGGGGGGGGGGGGDGGEGGGGGGGGGGGGGGGFGGGGGGGGGGFGGGGGGGGGGGGGGGGGGGGGGGGFFCD,EFGGFGAFFFGFF8FGG,=EGEGFG,;=FEFEG,7=FGGG;F>CEGGA,E@DF6DGG88FFGDEE6C>F,39DA,@FF,AFF6;DA9/A7CD751C;?*9)=?F87;CBGG*;C0++++50)))2*+/*3/.8*0:;5*895)9C+0).*((,2))()-03:76(*8.).5
@M03506:14:000000000-AKVR1:1:1101:16010:2118 2:N:0:44
GGACTACCCGGGTTTCTAATCCCGTTTGCTCCCCTAGCTTTCGCGCCTCAGCGTCAGTGTCAGTCCAGGAAGCCGCCTTCGCCACCGGTGTTCCTCCGGATATCCACGCATTTCACCGCTACACCCGGAATTCCGCTTCCCTCTCCTGAACTCTAGCCCCACAGTTTCCCACGCAGTTCCCCAGTTGAGCCGGGGGATTTCACGCGGGACTTACAGACCCGCCTACGTGCCCTTTACCCCCAGGAGTTCCGAACAACGCTTGCCCCCCTCGTATTACCTCCGCTGCTGCCCACGACTCAGC
+
CCCCCGGGGCGDGGGGGFGGGGGGFFGGG9FGGGGGECFGGGCEFCGEEE8FCFGGGGFGGGGG,E,CFCGFGGGGGCGGCEFGDGFGGGGGGGDGGCDDFF<?,?E:F@FGGGCFFGE=>CFGGG7:C:<BFFDE:3FFGDD,@EFC,=DDD9ABFGGGGGC?FCGGGGAC@C*39;CFFGCE,>>:<CFE5?*C87CF9:C*8/5:575C+:++2*0:)/9C**).*9FFG4/:4*):E5**1:@7CF*)7>)0*(//0))**;C)*))0)23+06*2((4((()/))())(()0))).
@M03506:14:000000000-AKVR1:1:1101:10265:2131 2:N:0:44
GGACTACTGGGGTTTCTAATCCTGTTTGCTCTCCACGCTTTCGCTCCTCAGCGTCAGGTAAGGCCCAGAGAACCGCCTTCGCCACTGGTGTTCCTCCTGATATCTGCGCATTCCACCGCTACACCAGGAATTCCCTTCTCCCCTACCTACCTCTAGTCCGCCCGTCTCGAAAGCAGTTCTGGGGTTAAGCCCCAGGATTTCAGCCCCGCCGTGACGGACCGCCTACGTGCCCTTTGCCCCCAATAATTCCGGACAACGCTCTCCCCCCACGTAATCCCCCGTCTGTCGGCCCCGCCGTGGC
+
CCCCCGGGFGFFFFGFFGFGCGFEFGGGGGGDGGFFGG7FFGFEGGDCGFGGEFGGGFFGGEGGGGDFGG@DAFGGCFGGC7CCCFDEF<<CFGGGFGE<F9A,<,,@=CFDGGFGGGGDFCAE,+A:+AE,,,,A,A:?,=EE8FGF=FGGGFD9D9B+>=CCE+>8=,3<;FC,5,78@<@+*>*@,7@8EC>**4>25=,,4::5*?<D4*:C:3>///)//;2)*75:*7)*)*)2:=742+062<+).<5/>(5*))/*9E=)/.)))*2093)1((,43-)01>,()(()))((3
@M03506:14:000000000-AKVR1:1:1101:10473:2151 2:N:0:44
GGACTACCGGGGTTTCTAATCCTGTTTGCTCCCCACGCTGTCGCGCCTCAGTGTCAGCTACTGCCCAGCAGGCCGCCTTCGCCACCGGTGTTCTTCCGGCTCTCTACGCATTCCACCGCTACACCCGGAATTCCGCCTGCCTCTACAGTGCTCGAGCCCCGCAGTTCGCACGGCCGACTCGGGGTTGAGCCCCGAGCTTTCACCGCCCGCTTACCGGGCCCCCTCCGCGCCCCTCACCCCCCATGATTCCGGACAACGCCCCCCCCCCCCCTCTTGCCCCGGCTGCTGGCTCGGACTTAAC
+
CCCCCGGGGDGGCEGGFGGAFGGFGGFCE<FFGGCGFEF7F<8CEGGCG8EF@FGF9FGGCFCFEG8EGCGCCGG7F:FE@=F7CGGDGGGGFEGFGG7=4F=FCAFFF:CF,A,5=CF7@F=DF>7C:CCEFGFGGG7DF9D:ED,6@,@:DEE@>EG*3@**=;FGG>EE55EEE8/A:/*1:>*<97?EGD/8=*<E@7@E***:7D3DEG?C)1):)97=1><EDGF5)8)93*)8C*12*+0/<<+)55)7<15*8))//:E5:5)))79+38)/((4((,3)45445((/0*-).
@M03506:14:000000000-AKVR1:1:1101:20232:2154 2:N:0:44
GGACTACTGGGGTTTCTAATCCCGTTTGCTCCCCTAGCTTTCGCTCATCAGCGTCAATCTCGGTCCAGGATGCCGCCTTCGCCACCGGTATTCCTCCAGATATCTACGCATTTCACCGCTACACCTGGAATTCCGCATCCCTCCCCCGAATTCAAGCCATCCAGTATCGGATGCAGTTCCCAGGTTAAGCCTGGGGATTTCACATCCGACTTAGTTGTCCGCCTACGAGCCCTTTACGCCACGTAATCCCGACCACCGTTTGCTCCCCCCCGAATACACGCGCCCGCTGGCCCGCGTCTAC
+
CCCCCGGGGGGGCFFGGFGGGGGGGGGGGGGGGGGFGGGGGFEGGFGGGGCG@FFFGGE<FGG:FGCF8<FFGGCEEEGFCCGGGGEGGEGEFA?F@FEFFFG9EEGGGGCD5@EFG=7=:C=EF?F8?E<<FFGGDGG:?FF+=@>CC+++@28,@+,@EGFFFCGC?+33+@B,<BE,:32D:F,C,,,3@85::*5,,+,52<C*4/9*,14>++;<7CDECC2)*))=CA4197>8**1>F*;*+<*55)C*C(**00/*:<2>8@55));*+))*(-(((((04)3()4()0)((-
@M03506:14:000000000-AKVR1:1:1101:21304:2178 2:N:0:44
GGACTACCGGGGTATCTAATCCTGTTTGCTCCCCACGCTTTCGCGCCTCAGCGTCAGTATCGGTCCAGAGAGCCGCCTTCGCCACCGGTGTTCTTCCCAATATCTACGAATTTCACCTCTACACTGGGAATTCCACTCTCCTCTCCCGATCTCTAGCCATCCCGTTTCAAGCGCAGTTCCCAGGTTAAGCCCGGGGCTTTCACGCCTGACAAAAATAGCCGCCCGCGCGCCCGTTACTCCCCGTAAATCCCAACCACGCCCGCCCCCCTCCTATTCCCTCAGCCTCTGGCACGCAGTGAGC
+
CCCCCGGGGCECFEEGGGGGGGGGGGGGGGGGGGGGGGGGGGGGGGGGGGCFCCGGGGGGDFGFEFGGFGGGGGCFGEGGGGGGDFFDC=FGFGGGGG,,B,5C<EFBFGF<FFDFF<A<EFGGGFFGF:F=FFFEFFFFGGGGFGGEC@8DFF:;EGG9EGGED,:BF7DG+3@BE><,@CFDEFGFGFEFE5C=C5C=>C7,:CC=6>FFGG5C+267):)*2>:@5<@G37)91*9A5*7/7*;7C++0)./971)*)))158:)*./8**00+)*2(54(((,).<(,)((10)-),
@M03506:14:000000000-AKVR1:1:1101:7548:2189 2:N:0:44
GGACTACCGGGGTTTCTAATCCTGTTTGCTCCCCTAGCTTTCGCGCCTCAGCGTCAGACTCTGTCCAGATAGCCGCCTTCGCCACCGGTGTTCCTCCTGATATCTACGCATTTCACCGCTACACCAGGAATTCCGCTATCCCCTCCAGAACTCTAGCCCGCCAGTTTTGGATGCAGGCTCTGGGTTGAGCCCAGAGTTTTCACATCCAACTTAGCGAACCGCCTACGCGCCCTTTACGCCCAGTAATTCCGAACCACCCCTGCCCCCCCCCTATCACCGCGGCTGCTGGCATGGTGGTCGC
+
CCCCCGGGGGGGCFGGGGGGGFGGGGGGGGGGGGGGGGGGGGGGGDGEEGGGGGGGGGGGGGGGGGGFGGGGGGFGEGGGGGGDEFEGEGFFGGGGFGFGGGGGGGGGECGGGGGGGGGCFGGGGGGCFGCEFFGGGGE@FD>,@CCFGGFGGGFFDFGGDEGCFADFF+,@@CDCGGFC,36CFG*<>EGGCFDEE@9,>FE,5A6,,;?F,=FCC7>GGGGD/>:)*9):D4)*6C5:C5CGC++9CFG3>>C75(1*)0449FEDC3))8D+++4)5((49038:(.(.),.*)0)-1
@M03506:14:000000000-AKVR1:1:1101:7745:2205 2:N:0:44
TAGTCAGCGTACTCCTCTGTAATACCAACGTTCTGCCTCTCACGCTCATTTGCTGTTCCCTCCCCCCCTGCACCCCACCCCCTCCCCCCCCCCCCTCCCCCACCGCCCCGCCATCCCCCCTCTCCCCCCCACCTCCCCACCCCATCTCCCCCCTCCACCCCCCCCCCCCTCCCCCCCCCCCCCCCCCCGCCCCCGCACCCTCTCAGCCACTCCACTCTCCACTCCGATGCCTCCGCCTTACCGCCCCACACGTCATTACCCCTCCCCCCCCAGCACCTCCCTTCAACCCCTCCGGACACCC
+
-8A<@,,66B-@,-,--;,<,6,6<,;;,@C,C,,CF,6,,,;,,,,+,,,,6,,,;6,,,;,868+@F76,:CBC7@,87++B,6B=FFC+4+>+8+++8+++++3+@+>@C+,@8@FF*<,,,,6>***4*,,,*4+=B****5+3597***/****2://2***12*****2?7**:*272*2****28*/*21****1**++0*10*****+*20**9*2*1))*1)29))*(*)+++*)1//)2**)0)***)200))****)*)9)0**02.)*(()())-)->((.((*)).(-
@M03506:14:000000000-AKVR1:1:1101:16806:2228 2:N:0:44
GGACTACCGGGGTTTCTAATCCCGTTCGCTCCCCTGGCTTTCGCGCATCAGCGCCAGTGTCGGCCCAGCAACCCGCCTTCGCCGCAGGTGTTCCCCTCGATATCTACGCATTTCACCACCACACCGGGAATTCCACTACCCTCCCCTGCCTTCGAGTCGATCAGTATCGCGTGACCCTCCCCAGTTGAGCCGGGCGCTTTCCCATGCAACCTGACCGACCGCCCGCGCCGTCTGTCACCCTCGTAAATGCATCACACCCTTTCAGCCTCGCTATAACGCCCGCGCGTGGCCCGTATGTCAC
+
@CCCCFCEGCCCGF,-<-<<CEGGFC@7F7CFFF@@F@<EF@FF67FECCFECFGGGG9FFFGGGGC,CFCEFGGGCGGGGCGGE8:F,B58,9,9,BFC8<FFEAE+B:FG9<,CBFE:FGG7=+@:85>,8@;E7,@FGEF3@B>CEG,3>;@64=*5*;C,2,5?*A>*:*62;6:;CE=*5+<:+?+1*8*=CC=FF>E++*0++**0*2+3))0:/)72)/))*))**)**)**1**1***/*+22*/0*02()/.66**3*)*))).1++2()*(2900((.(0(()((2)94))
@M03506:14:000000000-AKVR1:1:1101:17992:2238 2:N:0:44
GGACTACCCGGGTATCTAATCCTGTCTGCTCCCCACGCTTTCGCGCCTCAGCGTCAGTACCGTCCCAGCAAGCTGCCTTCGCCATTGGTGTTCCTCCCGATATCTGCGCATTTCACCGCTACACCGGGAATTCCACTTGCCTCTTCCGGACTCTAGTCCGACAGTATCGGCCGGCTTTCCAGGTTTGAGCCCTGGACTTTCACCGCCGACTTATCGGACCCCCTACGCGCGCTTTCGCCCCAATCACTCCGGTCAACGCTCGCCCCCTACGCATACCCGCGGCTGTCTGCACGTGGTCAGC
+
CCCCCGGGGGGGGEDGEFGGFFGGGGGGGGGGGGGGGGGGGGGGGGGBFGFGGGGGGGFGG@CFGGFFGGGFGD,EF@EFGGGGDGGGG<,BFG9FGGGGGGGGF9FCDD>7EFFGGGGGGGFGG:7F:CGGFGGGGG9E=EDDFGFDE8CGGGGFG7;C6@>8<EGGC*5:@C5C5,:DFG6,,6=C=CFF8CD6@9>?FC++3CCE*9377CF*/*.7*19*15)7/9):973*(*)/:*90*++9<:2)))57C(//)0)95EE3*)/))1*+*,)*(((((()1.=9,.((*8*)(.
@M03506:14:000000000-AKVR1:1:1101:23383:2247 2:N:0:44
GGACTACAGGGGTTTCTAATCCTGTTTGCTCCCCACGCTGTCGCGTCCCAGTGTCAGAAACTGCCCAGCAGACCGCCTTCTCCACAGGGCTTCCTCCGGACATCTACGCATTCCACCGCTACACCCGGACTTCCCTCTGCCTCTACAGCCCTTGAGTTTGACAGTCGCCACGGCAGATCCGGGGTTTAGCCCCGGACTTTCACCACCCCCTTATCAAACCACCTCCGCTCCCTTTCCGCCCAGTCACTCCGCACAACTCTCGCCCCCTCCGAATTACCGCTGCTCCGGTCACGGAACATGC
+
CCCCCFGG<CFEGG,CFE@<EFGG9CEC,,C<D;87@CB::FGDC67+6;CFEG<CCF98,9CFFCCGEGC,CF6@:,=9,:EEG,:6,8:CFBCFGG+,++C9C?<+:=:@<5?AFE@CF:=D<ECC:+@FF9,53A,=AB8DDGC88DCF,@=,=DFG9E,53:C+353*455**,4,61788:*A;,?C*/****5+>:+A@C***:)*=+<<+26*95/**1))*1.:76/*)1<*85*7*<+1+2C3B>)09):AF35)/*/)2<)))*1++)0:((()).(),.87010*))),)
@M03506:14:000000000-AKVR1:1:1101:14147:2252 2:N:0:44
GGACTACAGGGGTTTCTAATCCTGTTTGCTCCCCACGCTTTCGCGCCTCAGCGTCAGTATCGGTCCAGAGAGCCGCCTTCGCCACCGGTGTTCTTCCCAATATCTACGAATTTCCCCCCTACACTGGGAATTCCACTCTCCTCTCCCGATCTCTAGCAATCCAGTCCCAGACGCAGTTCCCAGGTTGAGCCCGGGGCTTTCACGCCCGACTTGGTCTGGCGCCTGCGCGCCCTTTTCGCCCAGCAAATCCGAACAATGCTGGTCCCCCTCGTCTTCCCGCCGCTTCTTGCCCCAAGTTACC
+
CCCCCGGGGGGGGGDGGGFEGGGGGGGGGGGCGGGG7CFGGGEGGFECEGGGCFE7FFGGGGGGE7EFCGGGGGEGG7FCCFGGGGGGB:FEFFGGGGBF<FAF?9FFCDFGDE<CB+8C==8=,5AF=8F<AFDF,678DDF;D@D++BECFG8EG8,,@9?F3@D6EG?D8C*@7;2<9,@E<>F6ECFDECE58*=,5BF*37***11C+*+5@*)3:*):7<5)*)8CDF)*)13AC***0*+*<8*57@3**.2+*))09;;5*05<77C++.7*-492((6*)*(,),,1*92))
@M03506:14:000000000-AKVR1:1:1101:16141:2264 2:N:0:44
TGGCTCTCAGGGGATATATTCCTCTTTTTGCCCCACGCTCTCTCTCCCCAGAGCGTGTGCTCGCCCCGAGTACCGCGTCTTCCCCCGTGGTTTCCCCTCTAATCTCCGCATTTTCCCGCTCCACAATAGAATTCGCACTCACCTCTCCGACACTAGTCATCTCAATCTCGAAAGGCGTCTCCGCGGTTGGCCCCGGGGATTTACCCCCGACATCCCAAATCGCCTCACGTCTCCTTGACCCCCTGGAATCCCGAACACCTCTCCCCCCCACGTATTACCCCCTCGTCTGGCCCTCAGTTGT
+
-,-86,,;666E+6C-E-,,,6<,CC,;,6E,FG,F+@,,:,,C,C@,BC,,C,++,6:,,,,++8++8+,,,,,@6+8,6C,,C=+4,7D,,,,,,,4,,5C<F,:+B++4C5,C<+@F++AF,,,,,9,,,,+++33AADFEFF8,++++5@3,,5>3,,5,,,,3,,,6*5>5****6,**=*4***,6****3*3AF*+5+=*:*)/)2***097+9*//1*/)*2)22/9*)*)02*)7/**/+3<)))))).**0*.0*;C55>)08*+3+)/+-(,32(()-8)2)(.*)/.))
@M03506:14:000000000-AKVR1:1:1101:19598:2280 2:N:0:44
GGACTACCAGGGTATCTAATCCTGTTTGCTCCCCACGCTTTCGTACCTCAGCGTCAATACATGTCCAGTGAGTCGCCTTCGCCACTGGTGTTCTTCCGAATATCTACGAATTTCACCTCTACACCCGGAATTCCACTCACCTCTCCATGATTCAAGCGAAGCAGTCTTACAGGCAATTCCGGAGTTGTGCCCCGGGCTTTCACCTCCAACTTACAAAGCCGCCTACGTACGCTTTAAGCCCATAAAGTTCGAACAACGCCAGCCCCCCCCCTATTACCTCGGCTGCTGGCCCGCAGTTATC
+
9CCC@FFGGGGGF9E<EGFGGGGGGFGGFGGGEGFGGGEGFGDF<DF<@E<FEGEDGECF<FGGGFGGGGGGFGGEGGEGCEDGGG@@,:FF<FGGGGCFGGFE,,?<CEGGFFGGGFG<F<F8<4@F+CFF;FE<,E,A,,4,@D,@EEADE8D@D6+=CCF8,=3>D,D9,338=DG9,6+5+@<,+@DCFC*8@:5,,5>C,41ACC*;=;,,;*AG5C5*2;5?99)=*25+)++3/2***++3+5*))./8*()*))85C=E3*8)5:*<@+)00((4:((4),51:5(3>:*)).
@M03506:14:000000000-AKVR1:1:1101:8462:2290 2:N:0:44
GGACTACCCGGGTTTCTAATCCCGTTCGCTCCCCTGGCTTTCGCGCCTCAGCGTCAGTGTCGGCCCAGCAACCCGCCTTCGCCGCAGGTGTTCCTCTTGATATCTACGCATTTCACCGCTACACCAAGAATTCCAGTTGCCCCTTCTGCACTCTAGCCCTGCAGTATCGCTTGACCTTTCCGGGTTAAGCCCGGAGATTTCACAACCGACTTTCAGTGGCCGCCTCCCCGCCCTTTACGCCCAGTAAATCCGAACAACCCCTGCTCCCCCCGCATTCCCCCTGCCGCTGCCACCGCTTTAC
+
CCCCCGGGGGGGC;BFFGGGGGGGGGFDGGGGGGGCGGGGGGGGGGD@FDFGGCGGEGGFG7FEGGDCFFF@FGCFGGGGGGG7F=EEF=BFDG9FGGGCF<BFG9FFGDGFGF9FAEE:FFFGGE=F8:FEFGGGFFCC98EGFGB9F,DADFGEFCFF6AE?F7>;8+@*@:8:EGGFGC7>*>8E,6D::=*:86CG?+51<?E5*:572@+112.C77C*/*002)0>CD4F)?);8E*57?+/+0<)))97C0*:)05**<C:EED)77/*26*:3(((((-<00()0(-)5.())
@M03506:14:000000000-AKVR1:1:1101:10068:2376 2:N:0:44
GGACTACCGGGGTTTCTAATCCCGTTTGCTCCCCTGGCTTTCGCTCCTCAGTGTCAGTGTCGGTCCAGGATGCCGCCTTCGCCACCGGTGTTCCTCCAGATATCTACGCATTTCACCGCTACACCTGGAATTCCGCATCCCTCTCCCGCACTCAAGCCATCCAGTATCAGACGCAGTTCCCCGGTTAAGCCGAGGGATTTCACGTCTGACTTAGTTGGCCCCCTACGAGCCCTTTCCGCCCAGTAATTCCGCACACCGCTTGCCCCCCCCGTCTTACCGCGGCTGCTGGCACGGACTTAGC
+
CCCCCGGGGGGGGGGGGGGGFGGGGGGGGGGGGGGGGGGGGGGGFFGGGGGGGGGGGG<FGDEGGGGGGGGGGGGGGGCGFGFEEGGGEGGGGGFGCEEEFCFA9FFGGGGGGGGGGGGG7F9EGGEFF8FGGGFEF7>FGGG8@=8C+@EGC,@DDDFFGGFGGA;DFF?FGE>8*7:@CF>EGG87DGGE*=CE*40=5CECFFFC7D77F+1<+*=6*:8:7F>::D5C7<97<>38C=77*++9E@+..)C**(9/.7>F<CC>E39.)7C+<:>E(722(())(0(,)-1))9)))
@M03506:14:000000000-AKVR1:1:1101:17972:2376 2:N:0:44
GGACTACTCGGGTTTCTAATCCCGTTTGCTCCCCTGGCTTTCGCTCCTCAGCGTCAGTGTTGGTCCAGGATGCCGCCTTCGCCACCGGTGTTCCTCCAGATATCTACGCATTTCACCGCTACACCTGGAATTCCGCATCCCTCTCCCAATCTCAAGCCATCCAGTATCAGACGCAGTTCCCCGGTTAAGCCGAGGGATTTCACGTCCGCATTAGTTGGCCGCCTACGATCCCTTTACGCCCAGTAATTCCGAACAACGCCTGCCCCCCCCGTATTACCGCGGCTGCTGGCCCGGAGTTAGC
+
CCCCCGGGGGGGGGGGGGGGGCFGGGGGGGGGGGGGGGGGGGGGDGGGFGGGGGDGGGGGGFGFGGGGGGGGGGEGGD@F@FGGGFGGGGBFGGGGGGGGFFGGGGGGGGGGGFGGFGDEGGFGGFFFGFGCGGGGGDEGFGGCFFFGCFF,@:=EFG89E88DFD;EFFGCEG889CFGGGG>EEEFCEGDG5EG5;FFFF?,C*=**)**1:51+;)<D5CGC5)2/18FF69:>D>EG*9*09@6:FG>)79*993*755>FC8BE>5;)9C++))2((49(40?(8((0(-)8)6).
@M03506:14:000000000-AKVR1:1:1101:19398:2380 2:N:0:44
TGCTACCCGGGTATCTAATCCTGTTTGCTCCCCACGCTTTCGCGCCTCAGTGTCAGTTACAGACCAGAAAGTCGCCTTCGCCACTGGTGTTCCTCCATATCTCTACGCATTTCACCGCTACACATGGAAGTCCACTTTCCTCTTCTGCACTCAAGTCTCCCAGTTTCCAATTACCCCCCACGTTTGAGCCGTGGCCTTTCACATCACACTTAGGAAACCACCTGCGCCCGCCTTAGTCCCCTCAATCTGGTATACCCCTTCCCCCCCCCCTATTACCCCGCCTGCTGGCCCGGAGGTCGCC
+
-ACCCGGFFC:8CEEGADGFFGCFFFGGGGCFFGD@FBFFE@7FE@7FGG<F@E<<FFFGCFFCEDDCGFFEFGEFE>FGGEDGGGE?EGGFG9?=<AFFGED<FFGG7FF9:,,:BC@>=,A=FF8AF,AE,CFF<,==FEE>8,EDDGDDDE4>A8;DFC8=DGGC87;,63=D+8@++3+@@:;+D:885C*4:77@,+,5<,,27*A877D99CF54**,;/8)=7.**)/*);++*0***4+++5+3+31+*/>A?FFG7/C58)/./*<03(5*(((,4()7()(()(4)0),-1
@M03506:14:000000000-AKVR1:1:1101:7258:2404 2:N:0:44
GGACTACTGGGGTTTCTAATCCTGTTCGCTCCCCACGCTTTCGCTCCTCAGCGTCAGTTACTGCCCAGAGACCCGCCTTCGCCACCGGTGTTCCTCCTGATATCTGCGCATTCCACCGCTACACCAGGAATTCCAGTCTCCCCTGCAGTACTCCAGCCTGCCCGTATCGCCCGCACGCCCACAGTTGAGCTGTGAGTTGTCACGAACAAAGCGACAAACCACCTACGCGCCCTTTCCGCCCAGAAGTTCCGGACAACGCTCGCACCCCACGTATTACTCCGGCCTCTGGCACGCGTTGGGC
+
CCCCCGGGGGGGFGGGGGGGGGGGGGCGGGGGGGGGGGGGGGGGGGGFGFFGEEGGGGGGFGGGGGFFFGGGGGGGGDEGGGFGGGGD+:FEGGFGGGGFFGCFFGGCGGG7FGGGGGGGDGGGGFGGGFFEFCGFGFEC:E8D?,DFGGGGGGGF,=DF8FGCEEFC86CFECEGEGGGGE*>,?AC8;?DD,2=,=,14+>=:*=E,*0;*1??/5A5DG3*0;)./5)>)<7*-*88*****++1:</))0)9*35*0.<)9C8)*7C7?C0+0)*32(((((.)))(..(().)(,(
@M03506:14:000000000-AKVR1:1:1101:10713:2420 2:N:0:44
GGACTACTCGGGTTTCTAATCCCGTTTGCTCCCCACGCTTTCGCGCCTCAGCGTCAGTACCGGTCCAGTGAGCCGCCTTCGCCACTGGTGTTCCTCCCAATATCTACGCATTTCACCGCTACACTGGGAATTCCACTCACCTCTCCCGGTCTCAAGCCTAGCAGTTTGGAGGGCAGCTCCCCGGTTAAGCCGAGGGATTTCACCTTCCACTTGCCCAGCCGCCCACGCGCCCTTTACGCCCACTAATTCCGCATACCGCTTGCCCCCTCTGTCTTACCCCGCCCGTCGCCTCAAGTCTAGC
+
CCCCCGGGGGGGGGGGGGGGGGGGGGGGGGGGGGGGGGGGGGGGGGGGGGGGGGGGGGGGGGGGGGGGGGGGGGGGGGGGGGGGGGGGGGGGGGGGGGGGGGGGGGGGGGGGGGGGGGGGGGGGGGGGGGFFGFGGGGGGGFGDFFFGGGG8@2@DFGGGGGGGFGGGGFFGDG?EEGGC*@EGEGGGDFGGGGGG*=,?CGEC+?FFCDC79CG+;/AGDDD*1>5573)>).6:A95C::*29CG?GG6)07D473CC))8C98C)C)9=47:7E:)*((,((-(.()(-0))*08)).
@M03506:14:000000000-AKVR1:1:1101:20019:2473 2:N:0:44
GGACTACACGGGTATCTAATCCCGGTTGCTCCCCTGGCCTTCGTGCCTCAGTGTCAGGAACTGTCCAGAGACCCGCCTTCGCCACTGGTCTTCCTTACGATCTCTACGCATTTCACTGCTACACCGTAAATTCCAGTCTCCTCTCCAGTCCTCAAGCACGGCAGTATCGAATGCAGATTCGGAGTTAAGCTCCGAAATTTCACACCCGGCTTACCACGCCCCCTACGCACCCTTTACGCCCAATGAATCCGCACAACGCTTGCGACCCCTCTATTACCGCGCCCTCTGGCACAGAGCTACC
+
CCCCCGGGGGGGGGGGGGGGGGGGGGGGGGGGGGGFGGGGGGGGGGGGGGFFGGGGGGGGGGGGGGGFGGGGGGGGGGGGGGGGGGCGDFGGGGGGAFDFCFGGGGGGGGGGG9FGGGGGFGGGGGG7:FGFGGFGFGGGGFF==@>DDGGGGG?@FGCGBEG8=@EFE6EB=86=,@DF+373:DCFGF9DFE6:>7AEAFGGF>C9*;*;,9FGF?>7):CE4?>BED3C*))+12:*=**2;7>8@:*))0>FC9G=)))/)/10*)*0**0+<-)11(-((,().927)((*)/4).
@M03506:14:000000000-AKVR1:1:1101:8581:2481 2:N:0:44
GGACTACACGGGTATCTAATCCTGTTTGCTCCCCTAGCTCTCGAGCCTCAGCGTCAGTTGTGGTCCAGAGAGCCGCCTTCGCCACCGATGTTCCTCCCGATATCTACGCATTTCACCGCTACACCGGGAATTCCACTCTCCTCTCCCACACTCTAGCACGGCAGTATTTGATGCCAGCTCCAAGTTGAGCCTGGAGGTTTCACACCAAACTTACCGCACCGCCTACGCTCCCTGTACGCCCAATAATTCCGAACAACGCCCGCCCCCCCCGTCTCACGGCGGCTGCTGCCACGGATCTAGC
+
CCCCCGGFGGGGGGGGGGGGGGGGGGGGGGGGGGGFFFFGGGGGGGGGGCFGGGGGGGGGGGGGGGGGGGCGGGGGGGGGGGGGGGGGGGGGGGGFGGGGEGEGGGDGGGGCGGGGGGGCGGGGGGEGDGDGFFFG?D9F8FGFGFDCEEGDGGF9=8EGEGGGDFGGGFGGGG,,2*44>,<?F;CEEF:D8*:E5CF,>+>CCEGGFFFCGG@ECCA:<DGGGGD>=*>5;0;*69>C*19C*3+*3<FD3DD*925/))09)8C5C3).)*03A()1((,(--,9)))))((1)1)-)
@M03506:14:000000000-AKVR1:1:1101:20295:2489 2:N:0:44
GGACTACAAGGGTATCTAATCCCGTTCGCTCCCCACGCTTTCGCGTCTCAGCGTCAGGCGCGGCCCAGGAAGCCGCCTTCGCCACGGGTGTTCCTGCCGATCTCTACGCATTTCCCCGCTACACCAGCAATTCCACTTCCCTCTGCCGCCCTCAAGAAGCGCAGTTTCCAGCGACCTTCCCCCGCTTAGCGGGGGGCTTTCCCACCGCACCTTCCCTTCCGCCTACACCCGCCCTACGCCCCGTAAAGCCGGACAACGCTCTCCCCCCCCGCATTCCCGCGGCCCCTGGCGCGTGCTTAGC
+
CCCCCFGG?EFEFA@CFGGGGGGDGGGFE7CBGGGGGGECCFGGGECFGGGFGG@C7FGD7CEEG7FFGGGFFGD>FCCDEEGGG@C:4@8BFFGFG,CEF=?EFGGGED:CDD,,B>+3CGGGGF<D,>>FAF=ACCDCFCFFCGB:*CB?B?89>8E6*=BE*>,?9CEC:8CE*?<6CCGG*8*2++*4*:>*/*2<A>99CC5*7>39A>*;>FF6*>**9<)5*1.1))0*.*<=5*/9>=**+2*0..9**4C*))**0**)/)1))1/+0))1(((,((()()(-)-(*)*).)
@M03506:14:000000000-AKVR1:1:1101:10030:2508 2:N:0:44
GGACTACTGGGGTATCTAATCCTGTTTGCTCCCCACGCTTTCGTGCATGAGCGTCAGTACAGGTCCAGGGGATTGCCTTCGCCATCGGTGTTCCTCCGCATATCTACGCATTTCACTGCTACACGCGGAATTCCATCCCCCTCTACCGTACTCTAGCCTTGCAGTCACAAATGCAGTTCCCAGGTTAAGCCCGGGGATTTCACATCTGTCTTGCAAAGCCGCCTGCGCACGCTTTACGCCCAGTAATTCCGATTAACGCTTGCACCCTACGTATTACCGCGTCCGCTGGCACGTAGTTATC
+
CCCCCGGGGGGGGGGGGGGGGGGGGGGGGGGGGGGGGGDGGGGGGGGGGGGGGGGGGGGGGGGGGGGGGGGEGGGGGGGGGGGGGGGGGGGGGGGFGGGGGGAEDGGGGGGGGGGGGGGGGGFF:FCEGGGGGGGGGGGGGCGGFGGGGGGGGGGGGGGG8DFGGGFFFFCB;EGGGGFGCGCFCG7FCFGGGG5C8*DEFGGGCGG?4=DFFC?CD*8CDDDEGGDEDD>*1:5CC3>88**0*+<87:8>)5*:C?)1<7>*6C8)*0*./:8:+)0*--4(47:3(7(.71(>B=)).
@M03506:14:000000000-AKVR1:1:1101:21538:2513 2:N:0:44
GACTACTGGGGTTTCTAATCCCGTTCGCTCCCCACGCTTTCGTGCCTTAGTGTCAGCAATGAGCCAGTAACCTGCCTACGCCATCGGTGTTCCTCCTGATATCTACGGATTTCACTCCTACACTAGGAATTCCAGTTACCTCTCTTATGCTCTTGCTTAGCAGTTCAAACAATGTACTCCCGGTTGAGCCGGGACCTTTCACTGCTTGCTTACTATGCCACCTACGCCACTCTTTACGCCCAGTTATTCAGGTTAACGCTTGGTTCCCCCGTTCGCCCGCGCATTCCGGCACGGATTTCCC
+
CCCCCGGGGGGGGGGGGGGGGGGGFFGGGGGFEGGGGFGFGGGEFFGAFGFFFGGGGGGACACFGGGFGGGGGEGGGGFEEGF@FED=:CFGGFFGGGFFG9?,,EB@@F?EFGGGGGG,<?EGG9DF9:5C?FGG<,FEFF9F,,44@EEGG,@FFGFCFDFGGCADAE?DDAD;=,=DDEC+=>C=E8CC43@E@9,,7;7=?9FC7FGC?C::9CF6?7379**5E?),;++4>48?****+4+3<2+0+*2;:()*2))**5>/*:5)7*/1;(754((((--),0((),-*5/)),
@M03506:14:000000000-AKVR1:1:1101:11713:2529 2:N:0:44
GGACTACTAGGGTATCTAATCCCGTTTGCTCCCCTGGCTTTCGCTCCTCAGCGTCAATACCGGCCCAGGATGCCGCCTTCGCCACCGGTGTTCCTCCAGATATCTACGCATTTCACCGCTACACCTGGAATTCCACATCCCTCTCCCGGATTCAAGCCAACTAGTATCAGACGCAGTTCCTCGGTTAAGCCGAGGGATTTCACGTCTGACTGAGTCGGCCGCCTACGAGCCCTTTACGCCCAGTAATTCCCAACCACGCCAGCCCCCCCTGTATTCCCCCGGCTGCTGGCACCGAGTTAGC
+
CCCCCGGGGGGGGGGGGGGGGGGGGGGGGGGGGGGGGGGGGFGGGGGGGFFGGGGGGGGGGGGGGGGGGGGGGGGGGGGGGGGGGGGGGGGGGGGGGDFGGGGGGFGFGGGDGGGGGGGGDGFGGDEGFGGAFGGG?FGGGFE>FGGGGDGGGGF>GG8FGGGGGCDFCE9FEGCEEGGGAFGEGGGFCFGG8CEGCCCFGGFGGGGG7@D7CDGGDCBGGDDE7C5529>FC?F74*7=E596:9?4:9+*.)*1*(1*0)8DDGEFG359*:++05):-(,(-83;3514)-()0.-).
@M03506:14:000000000-AKVR1:1:1101:19163:2538 2:N:0:44
GGACTACTAGGGTATCTAATCCTGTTTGCTCCCCACGCTTTCGCGTATCAGCGTCAGTATCCAACCAGGGGGCCGCCTTCGCCACAGGTGTTCCTCCCGATATCTACGCATTTCACCGCTACACCGGGAATTCCACCCCCCTCTTTGGTACTCTAGCTTGCCAGTTTCTTGCGTCCTTCTCCGGCTGAGCCGAGGGATTTTACACATGACTTAACGAACCGCCTACTACCCTCTACTGACCTAAGTTTCCAATAAACGCCGCCCCCTCCTGGATTACCTCGGGTTCTGCCACTGAGTTAGC
+
CCCC@FCG9@FGGG?FFCFGGGGFFGGGGGGGFGFGGGEGGFE7FGGGFFFFEFFGGGFCFGGFDEC<:@@CCFGGD7FFGDEG?EDGGGGGFGFGG7:FFFGGAF9DECCBFE9,FCGGEGGFFCFG+3673>,>B:FGG7C7EFFC@,@AFGF;FG96*@38@E;CF,2,*4>>C;0,647>*=C55,+=C=8*57*=+:<@>+0+:7D1++<=*1;5))5*1**10*)+10/*.**3++0**++02:+**)2**()2))0))2*)*8*0)0+02)*+((,(,.)0)*,5)))2**).6
@M03506:14:000000000-AKVR1:1:1101:10079:2549 2:N:0:44
GGACTACTGGGGTTTCTAATCCTGTTTGCTCCCCTAGCTTTCGCGCCTCAGCGTCAGTTGTGGTCCAGTGCGCCGCTTTCGCCACAGGTGTTCCTCCCGATATCTGCGCATTTCACCGCTACACCGGGAATTCCACGCACCTCTCCCACACTCAAGCACGGCAGTTTCGCCTGCAGGCTCCGAGTTAAGCCCGGAGATTTCACAGGTGACTTACCGCACCGCCTCCGCGCCCTTTACGCCCAATAACTCCGAACAACGCCTGCCCCCCTCGTCTCACCGCGGCTGCTGCCACGACGTTAGC
+
CCCCCGGGGGGGGGGGGGGGGGGGGGGGGGGGGGGGGGGGGGGGGGGGGGGGGGGGGGGGGFGGGGGCGGGGGGGGGGGGGGGGGGGG<FFGGGGGGGGGGGGGGGGGGGGGGGGGGEGGEFGGGGEGFEGGGGGG7@=FGDGGGGGGGGGFGGGGG8EEDGGGGACEEGG78C8D6E>FGECEGGGGGGGGGC5::=>+CGGCFCE7CFGGGFGED<BGDGGG3F>B5CBEGF6FFD>5CE:F4<+998*))<>*7(1*0)7DFGG:*778)9*3<1)*-(34,427)02.34(9<),4<
@M03506:14:000000000-AKVR1:1:1101:12952:2555 2:N:0:44
GGGCAAACCCGGCTTCTATACCCCCTTCACCCCCTCGCTCTCCCGTCCCTCCGGCCCGTAGGCGCCCAGGCCCCCCCTTTTCCCCCGGGCGGTCCTTTCATCCTCCACGCATTCCCCCCCCTCCCCCGACATTCCACCCCACCCTCCTCCCTTCCCCTCCCGTCGCCCGTACGCCACCACTCCCCTTCTCCCGCGGCGCTTACCGGCCCCCAGCGCTGCCCCCCCCCACCCCACGTTCCACCACATCAGCGCCACCTGCCCTCTACCGGCTCTCCCTCCACCGCGTCTCCGCGTCGCCCTC
+
86-,,,;@C-+6++8---,,,,;,8+,,,;6CCF+@++,,:,,;+,6+6,,,+8++686+,,,7+8+8,::BF==C7+9,,5,,,4++++++368,33,,<,C,33>8+++33F,@C7:**1>C**>*14**,,7@324**141****39;*+2*5*<E***12*/**/2/*:?E***//+2*88**:++3***:8**8*2*++***211))***2/))**///))))*1)7*).*(2)+3**1*+3*2+*).)*9*(**.)8**++)*)))/****.)*(((((-4..*(()(,1).(((
@M03506:14:000000000-AKVR1:1:1101:20407:2559 2:N:0:44
GGACTACTCGGGTATCTAATCCTGTTTGCTCCCCACGCTTTCGCACCTCAGCGTCAGTACCGGGCCAGTGAGCCGCCTTCGCCACTGGTGTTCTTCCGAATATCTACGAATTTCACCCCTACACTCGGAGTTCCACTCACCTCTCCCGGACTCAAGCCCTCCAGTAACAAAGGAAGTTCTGGAGTTGAGCTCCAGGATTTCACCCCGGACTTAAAGACCCGCCTACGCACCCTTGCCGCCCAGCGAGTCCTAGCAACGCTACACCCCTGCCTCTTACCGCGGCTGCGTCACTGACGTTCTC
+
CCCCCGGGGGGDGGGFFFGGGGGGGGFGGGGGGGGGGGGGGGFCGGGGCGFFGGGGGGGGFGGFGC@GGC<FGGGGGDGGGG7,8=<EEFEFGGGGG7,=FCCE9EFGGG8DFFGGG,@FFGF<,?=FCEEF;54E9AFGGGGGGGGC>CC6D=,3@+>,:EGGF97@79,>,,7,,,2,,3@FD@,,54,@BFDE*,>,,9;,:*==EC4?CFFF7C475C):*;)8C)2A5A)*()):8***12*8C00**0:C5()*))*2*:*)*)*1)0++0():716(-(-.(04-72:*0).-6
@M03506:14:000000000-AKVR1:1:1101:12604:2572 2:N:0:44
GGACTACCAGGGTATCTAATCCCGTTTGCTCCCCCGGCCTTCGTGCCTCAGCGTCAGCAACGGCCCAGCAGAACGCCTTCGCCACTGATGTTCTTCCCGATCTCCACGCCTTCCACCGCTACACCGGGAATTCTATCTGCCTCCACCGTTCTCTAGCCCGACCGTTTAGAAGCCAGCCCTTCGGTTAAGCCGCAGGCTTTTCCCCCCTACTTACCAAGCCGCCTCCCCCCCCTTTTCGCCCAGGGATTCCGGACCACCCCTGCACCCTCAGTATTGTCCCCTCTCCTTGCCAGGCCTTCGC
+
CCCCCA@FFDGGA<FACFEEGGG;<FEEC9EFGFG+@FGGGCCF,BDCC@<A+CGGGC@EF+FCCGD8@D<<,C@BFAF<CFG@C,,,ECEFG,?FFF,C=E,,,94BF+BFGC9FGCE=@C98F@7C7CFFF,7,C,3,3,8,,DF86+6DFEA3;ED68C*3*:,:9:;C,42,74=64:C*=E5<FCG8B5B****+5+0>*/72*70;10+>6*):)9C***))*/72)0)*))72;:4****7+3+)05/9<(1*))0*2;C)85*1*2@++-*2(,::(.)99F?))((*0))((
@M03506:14:000000000-AKVR1:1:1101:12711:2618 2:N:0:44
GGACTACTCGGGTTTCTAATCCTGTTCGCTCCCCTAGCTTTCGCGCCTCAGCGTCAGGTAAGGCCCAGAGATCCGCCTTCGCCACCGGTGTTCCTCCTGATATCTGCGCATTTCACCGCTACACCAGGAATTCCGATCTCCCCTACCTACCTCTAGTCACGCAGTATCGGATGCAGGTCCGGGGTTGAGCCCCGGATTTTCACAACCGACTTGCGTAACCGCCTACGCGCGCTTTACGCCCAATGAATCCGGGCAACGCTCGTCCCCTACGTCCTACCGCGGCGGTTGGCACGTACTCAGC
+
CCCCCGGGGGGGGGGGGGGGGGGGGGGGGGGGGGGGGGGGGGGGGGGGGGGGGGGGGGGGGGGGGGGGGGGGGGGGGGGGFGGGGGGGFDFGGGDGGGGGGFFGGGGGGDGGGGFGGGGGGGGGFFGGGGGGGGGGCEGGGGGG6DFGFFGGGGGCFGFFEGDEGGGF>EC:+@EEFE<6@EGGGG86,>DFCEG*/=EFGFFGGGEE5>CD9DEGGGFCCGD5DD)0*95=)07:99;CGED46++@CGD@))/193<5>@)/9C8>*017)*;+345C(,(,(,(0(/)4<:4*)*.).
@M03506:14:000000000-AKVR1:1:1101:7363:2688 2:N:0:44
GGACTACTGGGGTATCTAATCCTGTTTGCTCCCCACGCTTTCGCGTTTTAGCGTCAGTATCCGACCAGAAGGCCGCCTTCGCCACCGGTGTTCCTCCAGATATCTACGCATTTCACCGCTACACCTGGAATTCCACCTTCCTCTTCGGTACTCTAGCCTGTCCGGTTCATGCGCACTTCCCCGGTTGAGCCGGGGGCCTTCACACATGCCTTAGCAGACCCCCTACACCCCCTTTACCCCCAATGATTCCGAACAACCTTTGCCCCCCTTGTCTTACCGCGTCCGCTGGCCCCGGGTTAGC
+
CCCCCCFG<FGGCGGGGGFGAFFGGGGGFGCDFGFGDDCEGA;CF+8@FFFGEG@FGFFGFG@BGEGGGGFFGG7CG@FD@FCFFGGDF@FGGG9<FFCFD95?B,5+8=BFGAEFGGE:FCFGGF,F,,CFFD,CADD8F;D,A3+@C>C,3@A;BD,@@?8@+3@CE3;CEE>EE6?DGDC1CG8<44>*8?C88*3<6DE7E*A++;;>979:7*>G*7):9*))*17E77<74*08?=/*9++/+3+)079*9(*00*1*2;E5*09**:<++45C649((-()2)(2)((/0)-(.
@M03506:14:000000000-AKVR1:1:1101:9433:2692 2:N:0:44
GGACTACCGGGGTTTCTAATCCTGTTCGCTCCCCACGCTTTCGCGTCTCAGCGTCAGTACCGTACTAGATAGCCGCCTTAGCCACGGGTGTTCTTCCTGATATCTGCGCATTTCACCGCTACACCAGGAATTCCACTCTCCTCTTCCGGACTCTAGCCATGCGGTTTCCATCGGCGTCTCTAGGTTGAGCCTCGAGTCTTCATCACGGACCTGCATGGCCCCCCACCCGTCCTTTCCCTCCTCTCAATCCGGCCCACGCTTCTCCCCCTCCGCTTCTCGCGCCTGTATCGTCCGAGTCAAC
+
CCCCC8EAFGGG@CFFGGFFFEFCEFFEDF@CGGGGGGGGGGGGECF,,CEFGEGGEF<<CFFE7EFFF,,CFFGEFGGCDGGGGGCF:FFEEFGEEFC,C,:FFBC7C@FCEBFF9=FGGE9EFFG7FCAF,:CD,A9DF9,,E;,++8C>?FF9C@,@>1>8:*3;,3@FCCB*;E*,,,5>C9<,:CF,:**4A,19B;++5=AC*))****+3*)01)7*1)0)2/0/>*8:)**0***29C+*+2*))0)*9(3*)./2**;)2.*0)12:+60*((-((-)*-.(()((107))-
@M03506:14:000000000-AKVR1:1:1101:20032:2717 2:N:0:44
GGACTACCAGGGTATCTAATCCTGTTTGCTCCCCACGCTTTCGTGCATGAGCGTCAGTACAGGTCCAGGGGATTGCCTTCGCCATCGGTGTTCCTCCGCATATCTACGCATTTCACTGCTACACGCGGAATTCCATCCCCCTCTACCGTACTCTAGCCTTGCAGTCACAAATGCAGTTCCCAGGTTAAGCCCGGGGATTTCACATCTGTCTTGCAAAGCCGCCTGCGCACGCTTCACGCCCAGTAATTCCGCTTAACGCTTGCACCCTACGTATTCCCGCGGCTGCTGGCACGAAGTTAGC
+
CCCCCFGGGGGGGGGGGGGGGGGGGGGGGGGGGGGG@DFFGGGGGGGGGGGGGGGGGGGGGF@FFGFFGDECFGGGGFGGFGGCGGGGFGGGGGFGGDGGG7EFFBAFGCF+EFCGGF@EFGFGECFEFCFEDF95EGGGGG@EFGGE+DEGGGGEFFGFGCGDFGGGGDFCAFF9@;EGGGF6DD9ECG,>:;8*85DF:EGCEGGGFGGF7>CC+;F=5D)*>*.)*/=EDD):78AFEGC<DC+9CF6))7<*:2<1))77CF838<7@6CE++).*(,7>(()/.78<B((*894).
@M03506:14:000000000-AKVR1:1:1101:21438:2738 2:N:0:44
GGACTACTGGGGTTTCTAATCCCGTTTGCTCCCCTGGCCTTCGTGCCTCAGCGTCAGGCACTGTCCAGAGACCCGCCTTCGCCACTGGTCTTCCTTACGATATCTACGCATTTCACCGCTACACCGTAAATTCCAGTCTCCTCTCCAGTCCTCGATCACGGCCGTATCGAATGCAATTTCGGAGTTAAACTCCGAGATTTCACACCCGCCTTACCGCGCCACCTCCGCACCCTTTACGCCCAATGTATCCGACCAACCCATCCGACCTCTCTATTACCCCCGCCTCTGGCCCCACGTACGC
+
CCCCCGGGGGGGGGGGGGGGGGGEEGGGGGGFGGG,CFGGGG<F,CECGGFFFGGDGG,CFGGGGGG8FFFGGGGGGGGGFGGGGGGFGGGFACFG<F?FF7FEF9BCEEFGGGFGGGGCFEFE8=E++9FFF<E,E?=EFFG;,@>DGCEGF++,6+@CE6+6ED8D+@,3@E,>EACA6+4@EC,,,67,@@*4=*A,:+<5>E>7*:::,0,=?)8CDDG7*9557<AC<8A+95):***99++/<<*7)))*5(1*8))***:3C?*1/:++<4):(-((-,(0.7(1)(-)8),(-
@M03506:14:000000000-AKVR1:1:1101:15660:2738 2:N:0:44
GGACTACAGGGGTATCTAATCCTGTTTGATCCCCACGCTGTCGCGCCTGAGCGTCAGTCACGAGCCAGTGAGCCGCCTTCGCCACCGGTGTTCTTCCCAATATCTACGAATTTCCCCTCTACACTGGGAATTCCCCTCACCTCCCCCGTACTCAAGTCTCACAGTTTCAATGGCCGTTCCGGAGTTGAGCCCCGGGCTTTCACCACTGACTTGGTAGTACGCACGCGAGCGCTTTACCCCCAGTCACTCCGCACAACGCCCGCCTCCCTCCTATCCCCTCCGCTGCTGGCATGGCGGCTGC
+
9CCCCGGED9FGE-C-C@EGAFFFFFGGGCFGC,C+@7C7,C@C:+8@<EEF76CFFE,6C,B+@C86CE9@CD7:C,?EGGG7=FGG++,85CE9FGG@E8BC,?E++==7,E,5B,@,,:CEC=8=,48AD9:,4@:8:,8,++6++@EEFFGG9D,,,2@,,7@D7CFGF,,84*,,:*13@DF7@F,*64=*:/;?E+BF6*4,+;FFFC+++*+=/58*)/.)*).*/)02.*)***12*++*08*))79**(1*)079**/)27*)/0++3,)/(((-(())()())((1))(--
@M03506:14:000000000-AKVR1:1:1101:16979:2748 2:N:0:44
GGACTACTGGGGTATCTAATCCTGTTTGCTCCCCACGCTGTCGCGCCTCAGTGTCAGAAACTGCCCAGCAGACCGCCTTCGCCACCGGTCTTCCTCCGGATCTCTACGCATTCCACCGCTACATCCGGAATTCCGTCTGCCTCTCCAGCCCTCGAGTTTGACATTCGGCACGGCAGATCCGGGGTTGAGCCCCGGACTTTCACCACACCCATATCAAACCCCCCCCGCGCCCTGTACGCCCAGTGATCACGGACACCGCTGGCCCCCCCCGGACTCCCCCGGGCTCTGGCGCCGGGGTCGC
+
CCCCCGGGGGGGGGGGGGGGGGGGGGGGGGGGGGGGGGGGGGFGEGGFFFGFGGGGGGGFGGGGGGGCGGFGGDEGGGGGGGGGGGGGEGGFGGFFGGGGCGGGGFGGGEGGFGFGGGGE:F<FFF@FGGGEGFFAFC=FGGGGGGGGGGG?F63>FDC9>C,,5<5>CE>E>EEE>F<D>C:C8:E,@CCGG88===6:C@@C+*/=C<*0*19++297*9D*)1<>*)5*/00*-1)::***09C*+2*8;5>**(11)))*>8=.:@3).)/*<(7*(((--,.*))(()(()).(((
@M03506:14:000000000-AKVR1:1:1101:13130:2760 2:N:0:44
GGACTACCAGGGTATCTAATCCTGTTTGCTCCCCACGCTTTCGTGCCTCAACGTCAGTTGTGAACCAAGAAGCTGCCTTCGCCATCGGTGTTCCTCCCGAGATCTACGCATTTCACTGCTACTCCGGGAATTCCACTTCTCTCTTTCACACTCTAGCACGCCAGTTCCCATCGCATTTCCCCGGTTAGGCCGGGGGATTAAACAACGAGCTTAACGTACCGTCTACGCACTCTTTACGCCCAGTGATTCCGAACAACGTTTGCACCCTTCTGATTTCCGCGGCTGCCTGCCCGAAGTTAGC
+
CCCCCGFGGGGGGGGGGGGGGGGGGGGGGGGGGGGGGGGGGGGGGGGGGGGGGGGGGGGGGGGGGGGGGGGGGCGGGGGGGGGGGGGGGGGGGGGGGGGEGGGGGGGGGGGEFGGGGGGFFG@EGFGGFGFGGGGGGFGFGFEGFGGFGGGD8,4@EGGGGFEG,DDFGGDF>6>EGDFAFEE6@C6C,6DC5ECE5?<<97CEGCCGCD3C?CC*;DF577<5*;)371.2:==7ADBEC5CF=9?7+<8)8@)*99GG45?CC;C50)***20+3:B5(((-(((*.).:371C)*):)
@M03506:14:000000000-AKVR1:1:1101:22490:2783 2:N:0:44
GGACTACCAGGGTTGCTAATCCTGTTTGCTCCCCACGCTTTCGCGCCTCAGCGTCAGTCTCGTTCCAGAGCGCCGCCCGCCCCACCCGTGTTCTTCCCAACATCTACGAATTTCATCCCCACACTGGCAATTCCACCCTCCCCTCCCTATCTCTATCCCCGCCGCTTCTATCGCATTCCCCAGCTTGAGCCCGGGGCCGCCTCACCCGACAGACTGTCCCTCCTGCGCGCCCTTCACCACCCGCACATCCCACCAACCCACGCCCCCCCCCTATTTCCGCCCCCGCTCGCCTCCAGCTAGC
+
C8@B@EEG<9@;,;6-CF,,6<C9;CFG,EE,D@FG:F@C,F;,6F@76;;F+86@FGG,,C,,CA,<,,,@F+6>B++8+4+48B,+4+9,<<E,C,:,8D<,9C,+8A,?,<,,:,,+,6=F8,,,8,,,,,,C,>+A:3+,3+@6,,3,@,6,,53:+@:E***3,,5@**16*52,24*2<,<?,,,=>**3:*/*:**5A*=*/9>7*C++2*)0**/0*9))*15C)).*)**22*)))**/<C5<).1**4**0))*/22)*8)0)*++0-)*((-(,-3.(.,()((*/9).(
@M03506:14:000000000-AKVR1:1:1101:23234:2796 2:N:0:44
GGACTACACGGGATTCGAATCCTGTTTGCTCCCCTAGCTTTCGCTCCTCAGCGTCAGTTGCGGTCCAGTGCGCCGCCTTCGCCACCGGAGCTCCTCCCGATATCAACGCTTTTCACCGCTACACTGGGCATTCCGCCCACCTCCCCCACACTCAACCACGGAAGTGTCGCCTGCCGGCTCCGAGTTCAGCTCGCCGCTTCCACAGGTGACTAACCGCACCTCCTACGACACCTGTACGCCCAACAATCCCGAACAACGCTTCCCACTCCCGCTTTACCGTGGCTCCGGGCCCGACGTTAGA
+
C,-@BCEDF7@+,7,---;CFC,@FF<,;C,;9FGF<F,C,,8,,;@,EC<EB@:,8CFC9CC@+F,CF9@+@@C:+==E<F68F:+++88B=FC,4B4B+=@<,,:8C+44,EF,CCC>+@<F,,<:,AAF,,,6+6+8=>83AEC8EEG88?,,@4DC**3:<,,2A1>:51,**4//6;5888+4>++5=**3*/3*3+++3=0C?<C*+2AC))8:9*/*275)*))**09*6>)/*/***2+)238)>3C9715*85)0*2*.*7))0>800<)*(,,2)--),.(,81(9)0(()
@M03506:14:000000000-AKVR1:1:1101:6572:2796 2:N:0:44
GGACTACAAGGGTATCTAATCCTGTTCGCTCCCCTAGCTTTCGCGCCTCAGCGTCAGGTAAGGCCCAGAGATCCGCCTTCGCCACCGGTGTTCCTCCTGATATCTGCGCATTTCACCGCTACACCAGGCATTCCGATCTCCCCTACCTCCCTCGAGTCGACCAGTATCGGGCGCAGGTAGGGGGTTGAGCCCGGGATTTTCACCTCCGACTTGCACTACCGCCTACGCGCGCTTTACGCCCCCTAATCCCGCCTAACGCTGTTCCCCTACGCTTTTCCGCGGCTTCTGGCCGGTGGTTGGC
+
CCCCCGGGE<FGGGGF<FGCFGFEAEFG7FCGCG8FEEGFGGEDGGGGGCFGGG7:F@C@FF8FFGFGD@EFGFGFGGGGFFDGGGDB@>FFGA,CEGGFG9<FEF<CEFGGGGGFGGEEGGFFGGCG+FF?FF86=C,EADCFGFGF,3@DF++=3@CE++>8<;3@+++*5@**:,,,*==*/4=?E:FCEE>**=9FG7CC0*:5*7)>97<?*2?*7C71**)7/9)11)5*63>*/*))*2<*328)))197(9*0)*2*+;)*8*))**+355C0(((,()/)),()(()0)((.
@M03506:14:000000000-AKVR1:1:1101:9659:2833 2:N:0:44
GACTACACGGGTTTCTAATCCCGTTTGCTCCCCTGGCTTTCGCTCCTCAGCGTCAGTCGTGGTCCAGGATGCCGCCTTCGCCACCGGTGTTCCTCCAGATATCTACGCATTTCACCGCTACACCTGGAATTCCGCATCCCTCTCCCACACTCGAGACATCCAGTATCGGACGCCATTCCCCGGTTAAGCCGAGGGATTTCACGCCCGACTGAGTTGGCCGCCCACGAGCCCTTTACGCCCAGCAATTTCCACCCACGCTTCCCCCCCCCGTCATCCCCGCGCCGGATGCCCGGAGGTGTCC
+
CCCCCGGGGGGCGEGGGGGGGGGGGGGFGGGGGGGGGFEFFGGCFGGGG?FGEEGGGGGGGGGGGG?EEGGGGGGG:FGGGEGGGGGGGEGGGFGGCGCFGGG9FGFE@FFFDFGGGG7CFFE@4FA?FEFEFEFC@FFF>D,@@D>FEG,@6@E,@D=CFGDGC=F8:+4+*:8EDG,E>8CE*>,=CFEB8?C5@C6<F7C*3>7EE3:FFGG+66AECD):DC3<*>:**<@>11)2***2CG7*<+<6))9<C1*/)/5*5:EEE)9;)*+0*,)*((,4(((784((.(()0))).
@M03506:14:000000000-AKVR1:1:1101:13439:2851 2:N:0:44
GGACTACCCGGGTTTCTAATCCTGCTTGCTCCCCACGCTGTCGCGCCTCAGTGTCAGCAACGGCCCAGCAGAACGCCTTCGCCACTGGTATTCTTCCCGATATCTACGCATTCCACCGCTACACCGGGAATTCCATCTGCCCCTACCGTGCTCTAGCTCGCCAGTCTGACCGGCAGCCCCGGAGTTGAGCCCCGGGATTTCACCAGCCCCTTAACGCGCCACCTCCGCGCCCTTTACCTCCAGTGATATCGGTCAACCCCCCCACCCCCCGTATTACCGCGCCTCCTCTCACGGAGTTCTC
+
CCCCCGGGGGGGGFGFGGGFGGGGGGGGGFGGGGGGEGGGGFFGDGGCEFGGEGGGGGGGGGGGCFF@EFGGGGGGDFFFGGGEGGGGFBEFGGGGGFF@FGEGGGGGGGGGGFCGGFEFGGGGGGGGGGGGG<DEFF,CFGGG+3DEE=CEFG7ECDFC>E>:DGGG,;B>EEECGGCEGCEC;FGGCEFCC=E58*=FFCGF6>C:*1>*<>F8)9;EDD<F<75;5CBG3:)*6**31*0:7C+*+3*0).**0,*/0).)/;20C><>)90:C<):((-4(34))).))--/0.4)4
@M03506:14:000000000-AKVR1:1:1101:8478:2852 2:N:0:44
GGACTACACGGGTATCTAATCCCGTTTGCTCCCCTAGCTTTCGCGCCTCAGCGTCAATACCGGTCCAGGATGCCGCCTTCGCCACCGGTGTTCCCCCAGATATCTACGCATTTCACCGCTACACCTGGAATCCCACATCCCTCTCCCGGATTCAAGCCCTCCAGTCCCGGGCGCAGTTCCTCGGTTGAGCCGAGGGATCCCCCGTCCGCCTTCGAGGGCCGCCTACGCGCCCTTCACGCCCCGTAATTCCGAACCACTCTTCCCCCCCCCCCATTCCCCCTGCTCCTGGCCAGGGGTCTCC
+
CCCCCGGGGGGGCEGFGGGGFGGGGGGGGGGGGGGGGGGDFGGGGGGGGGGGGGGGGG9FGEEEGGGGGGGGGGGGGGGGFGGDGGGGGDEGGG,FGFEGGGGGFBFGGGEBFGFFFCFGGGCGG@G:B:FGGGDGGDFCFEF=DCGEGC+CGFG9D+D8DEBDF?,754@F58*>C;BC,5:1:B8,<CFCCEG=C6C79*=5:=CE555*<**0))75)1CE34)5*/;C).)28*.AC*)1)**9CGC)).)2C(7+/*0CFEGFC>/))*0<<>):(,8())(0,54()((18)())
@M03506:14:000000000-AKVR1:1:1101:22515:2886 2:N:0:44
GGACTACCAGGGTTTCTAATCCCGTTTGCTCCCCTGGCTTTCGTGTCTCAGCGTCGGCACAACCCCAGCGACCTGTTTTCACCTTCGGCGTTCCAAGCGATATCTACGCATTTCACCGCTCCACCGCTTGTTCCAGTCGCCCCTAGTTGGCCCAAGATCGCCAGTATACCCAGCCGTTCCACGGGTGAGCCGTGGGATTTCACAAGGTACTTAACGACCAGCCTACACAATCTTTAAGCCCAGTGATTGCGCCTACCCCTTGGTGCCTCTGTCTTTCCGCGGCTCCGGCTCAAGTGTTCGC
+
CCCCCGGGGGGGGGEGGGGGGGGGGGGGGGGGGGGGGGGFGGGGGE@FCGFGGGGGGGGGGGGGGGGGGGGGG7FCFFFGGGGGGGFG7FFGGGGDF7BEF+@BEFGGGCFGG<<9ECECECEFEEGGGCDFGF9FGGDEFGGGFF@DD>DCFGFDC9,3@CCEFF9DFG6CEGFCE8CEGA>5CEEE@FEEBECC;?FD<>FCC5EF7F7+2@@E<D3*1;C6CFFF+**+*1*:>F46/:<F*++12@8).7**2(*25.)2/22*+07*/0@+:))2-((,((,0()-)*.)*19)((
@M03506:14:000000000-AKVR1:1:1101:16668:2899 2:N:0:44
TGGACCATTGGGGGTTTCATCCCTTTTTTTTCCCCCCCCTTTTTTGGCTCGCGCGCCTCACCACCCCTCGGGGCCCGCCTTGCCACTGTGGGCCTCCCCCTCTCTCTCGCCCTTTCCCCTTTCCACCGGAACTCCCCCCCCCCTCCCCCCATTGTCACGGGTGACTCTATCCTCCCTCTTCTACCTTCACCTCCGGGGCCTCTACGTGCACTCTCCAGCACACTGGCCCGCGCTTTCCGCCCGCCACTGCCATGTCTACCCCTCCCCCCTCCCTTACCCCAGGTCTCGTTCTCAAATGTGC
+
-,6,,,,--CC87F++--<;,;,,,6;6+++6CFA:++@+,,,,++6,,,++++8++++,,4:+48++++?:C+@++++++,3,,8,5,,B++++:38+3+8,:,,,@++++3,7@,,,,,,7,,3,***1*7,234F@:FG7*/;*/**2*2+30+3***/**++++3A<AC<6****+<+++++0++03+2**125**/*0++*****20+0+20*)*2*****0)/)0*/))*)*)A5C)9)*20++*)*)0**)2+)0)/9**)/)1))*+0+()/((()).)),)((*).*/*).)
@M03506:14:000000000-AKVR1:1:1101:7153:2908 2:N:0:44
GGACTACCAGGGTTTCTAATCCTGTTTGCTCCCCACGCTTTCGCGCCTCAGTGTCCGTTACAGACCAGAAAGTCGCCTTCGCCACTGGTGTTCCTCCATATCTCTACGCATTTCACCGCTACACCTGGAATTCCACTTTCCTCTTCTGCACTCAAGTCCCCCAGTTTCCAATGACCCTCCACGGTTGAGCCGTGGGCTTTCACATCTGACTTAAGACACCACCTGCCCGCGCTTTACCCCCAATAATTCCGGACAACGCTCCCCCCCTCCCTATTCCCGCCTCTGCTGGCTCGTAGTTAGC
+
CCCCCGGGGGGGEFGGGGGGGEGGGGGGGGFDGGGGGGGGGGEGEEG,BDCFFGGGGFGGGCFGGGF@CFFGGF@FD7FFFGGCGFGGEFDFGGFFGFGGEFAEFBFDGGCCGBEF,@FEEEBG,:4A=FDGGGGG??EFFFEAFGFF9,@DDG,@@F,@>8+@F,3D::BDF,E>@>++,@C+5@@,:7D78+@:C7FC7+,,74,,,+5BFC7A*;ACGGC6*6))*)/*))8+9*)=CC<0>91@7BE)=))19()2))0>):*)*.*.7<?C+4)>((4(,):4(0())((*0*6:4
@M03506:14:000000000-AKVR1:1:1101:18962:2941 2:N:0:44
GGACTACTGGGGTATCTAATCCTGTTTGCTCCCCACGCTTTCGCGTCTCAGCGTCAGTGTCCGTCCAGGTCGCCGCCTTCGCCACTGGTGTTCCTCCCGATATCTACGAATTTCACCTCTACACCGGGAATTCCGCGACCCTCTCCGGCACTCAAGCCCGCCAGTTTCTCGCGCACTTCCCTTGTTACGCCAGGGGATTTCACACGCGCCTTGCCAGCCCCCCTACAAGCGCTTTACGCCCAATATTCCCCAACACCGCTGTCCCCCCCTGTATTACCGCGGCTGCTGCCACAGTGTTCGC
+
CCCCCGGGGGGGFGDGGGGGGGGGGGGGGGGGGGGGGGGGGG@CGGGEGFG<CFEGGGGGGGGGFGGGGGGFEGCFG:FGGGGDGCGFFFGGGGGFGGGGG:FFFGF=+B8DFGFGGFFGFGAEG7+>7=CCFFDECCFGFGGFFFGEGGGC@:8C?DFEGGGE8>D>,>*:85*4:?4;CC92>+++/8EC**=C*=<+11>CG:CC*979+*<+6*77*9C*9>?*+7:5>>5*)*8CE*/**++*0<*.0<F*1(/*))1*2/:5*)90=7CFC>7E(,79(4)/)0),04)*9=),7
@M03506:14:000000000-AKVR1:1:1101:22575:2944 2:N:0:44
GGACTACTCGGGAAACTAATCTCGATTGCTCCCCTGGCTCTCGCTCTTCATCGCCAGTGTCGGTCCAGGATGCCGCCTTCGCCCCTGGTGTTCCTCCATCCATCTGCGCACTTCACCTCTAAACCCGGAATTCCTCATCCCTCTCCCCAACTCCAGCCTCCAAGTCACAGATGTAGTTACCAGGTTCTGCCGAGGGCTCTGCCGTCTGACTTACTTGGTCCCCCACGACCCCCTTACGCCCAGTCTCTACTAACATCGCTCACCCCCCCCCCCCTACCGATGCTGCCTGCTCGCGGTCTGC
+
6,6ACF<@E-8++6,-;-,C,,C<,,C,CF,,,,,,,CC6@C,6,,,;F<,C,,,,7;6C@:+7,+96CEG8,,8C+,,CC@F,66,B,6B,,,,94,,,,:@F,,5+@++@,C,F954E,,,A,++++467F5,5CF:EE,=88?E+@+@,,,@,7+,3,,,,,,,6,,,7@3,3E;,3E99+37,,,@;*3**;*,1,,*2***=*1=C+1+5,+**4*1*2)2))//)*1));=*)3*/*2*+31+0<7*)2*0-*/0)=C4C/8C33)77**1()*(-()))(*.5(65(()00(.)
@M03506:14:000000000-AKVR1:1:1101:21637:3025 2:N:0:44
GGACTACTGGGGTACCTAATCCTGTTCGCGTCCCACGCTTTCGCTCCTCAGCGTCAGTATCGGCCCAGAGACCCGCCTTCGCCACCGGTGTCCCTCCTGATATCGGCGCATTTCACCGCTACACCAGGAATTCCAGTCCCCCCTGCCGAACTCCAGTGATGCCCGTATCGACTGCACGCCCACAGTTAACTTGCCGGATTACCTGTCCGACGTCACCCACCGCCCACGCGCCCTCCACGCCCACCAACTCCGGACAACCCCCCACCCCCACCTTTCACCCCACTCTCTCGCCCTACGTGCT
+
-@-,8,CCFE9+@-,-C9@<,CC,CFGE7++6@BFDEG7CFGGGG<@C;,EFDCGGGECCF@:+68B<86,C<,@7@F7<C===:=F:488,<C<=+:,,9,5?+8+4+@FCEAE9A=++@FD==+>CG,5A=,,,93=@FBEC+D?6+@3@,4,3>,@,,@3,*4>,<;8**/:,=5/C>5C*,6,13++++15/:23=+;++540<*)/)***1*101*13*)*8)*))*10)/(*)*27/9**;>*30)))1/1,1*)0))9*/>C355)0+++)*2--((4),*))(-)(,*).(((
@M03506:14:000000000-AKVR1:1:1101:18395:3059 2:N:0:44
GGACTACTCGGGTTTCTAATCCTGTTCGCTCCCCACGCTTTCGCGTCTCAGCGTCAGTACCGTCCCAGAGAGCTGCCTTCGCCATAGGTGTTCTTCCCGATATCTGCGCATTTCACCGCTACACCGGGAATTCCACTCTCCTCTTCCGGACTCTAGCCAAGTGGTTTCCGCCGACATCTCGAGGTTGAGCCTCGAGTTCTCACAGCGGACCTACCAAGCCGCCTACACGCCCGTTCCGCCCAGTAAATCCCGACCACGCCTGCCCCCTTCCTATTACCGCCGCTTCCGCCACGCTGTATGC
+
<CCCCGGG-CFGFGGGGGGGGGGFGFGGGGGGGGGGGGGGGGDGGGGEGGGGGGGGGGGCFGGGFGGG,FEFGGGGGGGGFGGGG<EEFFFGGGGGGGDEGCFGEFGEGGGGGFGFEEEGC:<FGFEGC+FGGGGGGGFGFFGGGDF>8@C>FDFGFGD?,2,@;@DFGGEGGEE5:95DCC58EFCC<:C?C*:?:/,4>=E9@C*:537;9FG66*5*297559)7*/):/74*.*0;***0*<+/3<+0)))1*(1*7).CC@C3*)*9*:9+0))*((-((,))(8120((*.0)--
@M03506:14:000000000-AKVR1:1:1101:20001:3065 2:N:0:44
GGACTACCAGGGTATCTAATCCTGTTTGCTCCCCACGCTTTCGCGTATCAGCGTCAGTATCCAACCAGGGGGCCGCCTTCGCCACAGGTGTTCCTCCCGATATCTACGCATTTCACCGCTACACCGGGAATTCCACCCCCCTCTTTGGTACTCTAGCTTGCCCGTTTCATGCGTCCTTCCCCGGTTGCGCCGAGGGATTTCACACATGACTTACCAAACCGCCTCCACGCCCCATACGCCCACTGCTTCCGACCACCACCCCCCCCCTCGTTATTAACGCGGCTCCTGGCTGCGCACTACC
+
CCCCCGGGGGGGGGGGGGGGGGGGGGFGGGGGGGGGGGGGGGGGGDGGGGGGGGGGGGGAGGGGGGGGDEGGGGEGGG@FDFCEEFFGFAFGGGGFGGGGEDGGGGGGGCBCFC<FFGGEFGGGD+=++@=DAFFFF@:FGEGGAFEGFCC,@EFFGGC,*4,==CCCA75D*;5BECFFFC=E8:8*?BGE*=8CE*8EGGG?FGG6+70:+*3A74<*/>3***0<7C5*))0*4*8?E*12*+<9CG;30)/**(1*))0)188);)*)8*0+2.0:1((--4(7()((.(()).).(
@M03506:14:000000000-AKVR1:1:1101:13004:3066 2:N:0:44
GGACTACCCGGGTATCTAATCCCGTTTGCTACCCTAGCTTTCGCACCTCAGTGTCAGATCAGGTCCAGTGAGCCGCTTTCGCCACCGGTGTTCCTCCAGATATCTACGCATTTCACCGCTCCACCTGGAGTTCCGCTCACCCCTACCCGCCTCGAGTCTGCCAGTATCCCGCGCCATTCCCCGGTTGAGCCGGGGGATTTCACACGTGACTTACCACACCACCTACGTGCCCTTTTTTCCCAGTAATTCCGATCAACCTTTTCACCCCCTGTTCTCCCCCCGTCTCTTGCCCAGCTTTAGC
+
CCCCCGGGGGGGGGGGGGGGGGGGGGGGGGGGGGGGGGGGGGGGGGGGGGGGGGGGG9FGFGGEGGFGGGGGGGGGGGGGGGGGGGGDBBFGDGGGGGGGGGGGFGGGGCFCFGGGGGGGGGGGG@EF8FFCFGDG=F+FFGGGGGGCCGD8B8E6@FFGGG?FE,3@,@3@:CEE>EEGFG*8@EC9CGG*1:CC*7@?979+<5:F5<7;+2+>;5:E9>D**95)09)?*<F7)))9<+09*:C*+3+)))**2.*+7*9*:F5.8)*0**<++.)*((-(.../4*,4)((**165.
@M03506:14:000000000-AKVR1:1:1101:10849:3100 2:N:0:44
GACTACTCGGGTTTCTAATCCCGTTTGCTCCCCACGCTTCCGCGCCTCAGCGTCAGGAGATGCCCAGAGACCCGCCCTCGCCACCGGTGTTCCTCCCGATCTCTACACATTTCACCGCTACACCGGGAATTCCAATCTCCTCTGCATCCCTCACGAACGGCAGTATCGGCCGACGTTCTTCGGTTGAGCCGACGGCTTTCACGACCGACTTGCCATCCCGCCTCCGCGCCCTTTACGCCCAGTGATTCCGTGCAACCCTTTCCCCCTACGTCCTCCCGCCGCTCCTGGCCCCGCGTCTGGC
+
CCCCCFAFGGGCCFCECFG@@FEF<FFGFGGGGGGFGGGD@FDGGCFGCCEF:B,F@FGGGCCFF8F@8CCCFEEF+@F=8CECFFE:F=CFGGG@CGF=>FCGFGFGD,EF,,CF:7@@F=FF@:C7>D<<FC;<FFFDDD;FE>DFGGGGG,@>C:6*B5@D;:E5**><;8B8*2:CFG/3*8+6@C7EE*5***+000**2CC5/9**090+29:*)99*1))./9>**)**-18?8/**2+0/:8+)))*9*(2*)1*09:*)*.95)/+;;15*49;((.)),)-(.((1)0-12
@M03506:14:000000000-AKVR1:1:1101:16152:3105 2:N:0:44
GGACTACAGGGGTATCTAATCCCGTTTGCTCCCCTAGCTTTCGCGCCTCAGCGTCAGTGTCGGTCCAGGAAGCCGCCTTCGCCACCGGTGTTCCTCCGGATATCTACGCATTTCACCGCTACACCCGGAATTCCGCTTCCCTCTCCCGAACTCAAGCCCGCTAGTTTCCTGTGCCGTTCCCCAGTTGCGCCGGGGGCTTTCACCCGCGACTTGAACGACCGCCTGCGCGCTCTTTACGCCCCTTAAAACCGGACACCGCTTGCCACCTCCGCATTACCCCGGTTCCTGCTACTTGTTTATC
+
CCCCCGGGGGGGGGGGGGGGGGGGGGGEFGGGGGGGGGGGGGGGGGGDGGGGGGGGGGGGGGGGGGGDF@GGGGGGGGGGGGGGGGDFFCFFGGGGGGGCGGGGGFGGGGGFGGGGGCGGGGGGEFFCFCFFGGGDGCGFGGD8@FGGGEGGGGGGGGGDGEGCAFFCGFFBGGG*=>?DFGGCF9,,*:;1CCEGGG*<FFG+;:C55<D3ECF?*9>EC79*/*)8=D7:51@*<CDE?***20+*<C*)))/*/(7:3757*+;.15)))7*+A2):(((-((-0()-6)-)**.)).
@M03506:14:000000000-AKVR1:1:1101:24612:3114 2:N:0:44
GGACTACGGGGTTTCTAATCCCGTTTGCTCCCCTGGCCTTCGTGCCTCAGTGGTAGGAACTGCCCAAAGACCAGCCTTCGCCACTTGTCTTCTTTACGATCTCCTCGCATTTCACTCCTACACCGTAAATTCCAGTCTCCTTCCAAATCCTCTAGCACAGTACAATAGAATGCAGTTTCGCATTTAAGCCTCTAAATTTTACCTTCGACTTATGACGCCACCTACACAACCTTTCCGCTCAATCATTCTGCAACACGCCTAATACCCCTGTTTTACCACTGCGTTTTGCTATGAATTTGCC
+
CCCCCGF7BED6FGGGAF@,C8@CD<CC,,6,BE8FCEDE@86:@<EEA,,6,,<,CC9EF9@FFG,C9FCA,:9,,9C,,BC7C,696,@?,<?,9,9:9B,,9,4++845,C,,,:?5,,9,+94=+,C,C,C59,,,,4,4,9,9,@,4,=4,49,,,,,,,,6@93>9D=9,6DF+3+++3,,,78,,,,63@=<,52,,,5+57;+8,+7,*;*4*3;A*3**4**4;81+-:)**,++0,4:,,,+4)21*(*=))+33++)3:;+;7++51)+.)(-(((),*.)9))0**.).
@M03506:14:000000000-AKVR1:1:1101:15990:3177 2:N:0:44
GGACTACCCGGGTATCTAATCCCGTTTGCTCCCCTGGCCTTCGTGCCTCAGTGTCAGGAACTGTCCAGAGACCCGCCTTCGCCGCTGGTCTTCCTTACGATCTCTACGCATTTCACTGCTACACCGTAAATTCCAGTCTCCTCTCCAGTCCTCAAGCACCGCAGTATGGAATGCAGTCCCGAGGTTAAGCCTCGGGATTTCACACCCCACTTACGGCGCCACCTACGCACCCTTTACGCCCAATAATTCCGAACAACGCTCGCACCCTCTGCCTTACCGCGGCCGCGGGCCCCAAGTCAAC
+
CCCCCGGGGGGGGGGGGGGGGGGGGGGGGGGGGGGGGGGGGGGGGGGGGGGGGGGGGGGGGGGGGGGGGGGGGGGGGGGGGGGGGGGGGGGGGGGGGGGGGGFGGGGGG>FGGGGGGGGGGGGGGGFG7:EFGGGGGGGFGGGFGGGFGGGGGGDEGGGGEGGGGGFGGCEGGGCGGFFGDG6C>C;EGGGF>8CEEGD6ACG:EGGGCDCF@GG5)8?C)CF*0;)8:D>EF;F:;55?E*97*++/<FC5D>C59(95<7B5<EG38<4*1*<+<73:(((,((()(.((044<=9))-
@M03506:14:000000000-AKVR1:1:1101:10290:3183 2:N:0:44
GGACTACCCGGGTATCTAATCCCGTTCGCTCCCCTAGCTTTCGCGCATCAGCGTCAGTGTCGGCCCAGCAACCCGCCTTCGCCGCAGGTGTTCCTCTTGATATCTACGCATTTCACCGCTACACCAAGAATTCCAGTTTCCCCTTCCGCACTCTAGCCCCGCAGTATCGGTTGACCTTTCCGGGTTAAGCCCGGAGATTTCACACTCGACTTTTGGTTGCCGCCTACGCGCCCTTTACCCCCAGTAACTCCTCACAACGCTTTCCCCCCCCCTCTTCCCTCGGCGCTTGTTCCGGTGTCTG
+
9@CCCGGGFGGGG@EEG9EEGFGFGGGGG6EFGEGFGGGGGGGGDECFCF@GGGG,@EFDFE7EC@@8F8DDFBFGGDGG?FG:FC+:=,,4CFFGFGFDFFFGGEEF7F:BCF<FFGD+4CF8EG<:,ADGGGEC<F,FFGGGFFGGG77+@9E;D@DE+4*@?FFG?E>:@8DF7DC7?*=BE1*4B9BC*=*/=C@EG7FG6?***)2*+39*1*)2>CDC37.)/)):C5)9)**3/>7*977*<08*.***23):<D)**308E57)./*<+)7+4(,--(-0(0))/((/)0)))
@M03506:14:000000000-AKVR1:1:1101:13078:3189 2:N:0:44
GGACTACAAGGGTATCTAATCCTGTTTGCTCCCCACGCTTTCGCGCCTCAGCGTCAGTATCGGGCCAGTTGGCCGCCTTCGCTTCTGGTGTTCCTCCGAATATCTACGAATTTCACCTCTACACTCGGAATTCCACCAACCTCTCCCGATCTCCAGATCGTCAGTATCAAAGGCAGTTCCAGGGTTGAGCCCTGGGATTTCACCCCTGACTTACCGATCCGCCTACGCGCGCTTTACGCCCAGTACATCCGCACCACGCTAGTCCCCTCCGTATTACCTCGCGTGCGTGCACGCAGTTAGC
+
CCCCCGGGGGGGGGGGGGGGGGGGGGGGGGGGGGGGGGGGGGGGGGGGGFGGGGGGGGGGGBCFGGCGGGFGGGGGGGGGGGGCFGGDGGGGEFCFGGGEGGGGGGFBFEGGGGGGF9FGAFGGEFFGEGGGGGGGFFDGGGGGGGGEC8EDG8EG,,3=@D+CFCCC,5EF?FCCFGGFFFGGG8C7<8DFGFG5:,=C;@CFGDC7,;;2=+5;4CBG*/:7:8):*1)218<D67>?C5*0:CCBCCC))))2C<D5))*::FD)*)/8;23++-*+(((-(1(0,0-55(-1.*6).
@M03506:14:000000000-AKVR1:1:1101:25363:3191 2:N:0:44
GGACTACCAGGGTATCTAATCCTGTTTGCTCCCCACGCTTTCGTGCATGAGCGTCAGTGTCAGACCAGAGATCCGCCTTCGCCACCGGTGTTCCTCCGGATATCTGCGCATTTCACCGCTACACCAGGAATTCCAGTCTCCCCTACTGCACTCTAGTCTGCCCGTATCGACCGCAGGCGTGGTGCTGAGCCCCGAGATTTCACGGCCGACGTGCAAACCCGCCGACGATCTCTTCCAGCCCAATAACTCCTGGCACCGCTCGCCCTCTTCGCTCTGTCGCGGCTCGTGTCACGAATCTCGG
+
CCCCCGG@C<FGGGCFGF9CFGGDFGEFEGGGDCFGGGGGGGGGGGC,6<F97@@FFG<EFFG,FFFC<EF,CFGGCGGGG,CF7CFE:+BBF<C?F++,,8EF99<++@BCA?EEF:F:FG@G<FB:AAEAE,,?AF;7F=4>+@,3>=DD8EFFGAA9;,>>C6=@6+++4@+BE5*3@8*@,>D7DC878*****5<E+=:*4**/)):*1*+1/:*25//)/.)**)+***0)00;/**07<+*33+)).2**-97))8)***)09C3)1*++.)*(((-(((0().4)((1)*.3(
@M03506:14:000000000-AKVR1:1:1101:24572:3223 2:N:0:44
GGACTACAACGGTATCTAATTCCGTTTGCTCCCCTTGCCTTCGTGCGTCAGCGTCAGGAACTGTCCAGAGACCCTCCTTCGCCACCGCTCTTCCTTACGATCTCTTCGCATTTCACTGCTACACCGTAAATTCCAGTCTCCGCCGCAGTCCTCAAGCTCCGCAGTATCAAATGCAGTCTCGGAGTTAAGCCTCGACATTTCACACCTGACTTTACACGACACATACGCACTCCTGATCCCAAATCACTCCCCACAACCCTGGCGCCATCTGGATTCCCGCGGCTGTAGGCATATCGGTTGC
+
<<-,B,,CA-@@,CC<C-,6,=,,CEFEFCF<8;FE,CFA,66CCF+,+,8,@FGEC,,CF8F9CFFF98CFFF,C,:CC,CC,B,@+8>,:CF,,6B,,BFAFF,,,,,8+CFEFGG=AE?,9=+:4++A9,:AFCA,=,++4+4+3@BF:DDCCD33,@+B@@DCDE,,8,@,7,,7;,++35@,2,33,,@***1;,,+,::7,,,05+,+,,*2)*))*,0208*1)+*2)+/++3+*/0*+01=+*))2*19(*0))))***)<9:*/:A++.)22(((-()*.=)))))*).4(.
@M03506:14:000000000-AKVR1:1:1101:20815:3241 2:N:0:44
GGACTACCGGGGTTTCTAATCCTGTTTGATCCCCACGCTTTCGTGCATCAGTGTCAATATTCGTGTAGCCAGCTGCCTTCGCAATTGGTGTTCTATGTCATATCTAAGCATTTCACCGCTACATGACATATTCCGCTGACTTCCACGGTATTCAAGATTGATAGTATCAATGGCAGTTTCCAAGTTAAGCCTGGCGATTTCACCACTGACTTACCAACCCACCTACGCACCCGTTACACCCAGTGAATCCTGATAACACTCTCACCCTCCGTATTCCCGCTGCGGCTGGCCCGGGCTTATC
+
BCCCCGGGGGGGFGGGGGGGGGGGGGGGDGGGGGFGGGGGGGGFEEGGG8FFGGGGGGGGGGGGGGGF99CFFFGGGGGGGGECCGGGGGFGGGGGGGGFGGEFGGGAFGGGGGGGFGGGGEDCFFGGGDG,CACGGGG=,9C9AEEEDFEGFG8DAECE,=DEDG,@DDGDCEDE?DFG9=CFD=AFF9BDFF,48C+@@9<731C,AFG+,<@CC>*4**;1CF95>C>*)2282C*:/4;;*,>+<++*18+:;/20)08*25@);B70)*5+3).7(44((1()(04(0,-))),)-
@M03506:14:000000000-AKVR1:1:1101:20618:3249 2:N:0:44
GGACTACTCGGGTTTCTAATCCTGTTTGATCCCCACGCTGTCGCGCCTGAGCGTCAGAAACGAGCCAGTGAGCCGCCTTCGCCACCGGTGTTCTTCCCAATATCTACGAATTTCACCCCTACACTGGGAATTCCACTCACCCCTCTCGTCCTCAAGTCTAACAGTTTCAATGGCAGTTCCGGAGTTGAGCTCCGGGCTTTCACCACTTACTTGGAAGACCGCCTGCGCGCGCCTTCCGCCCAGGAATTCCGAACAAGCCTAGCCCCCTTCGTATCACCGCGGTAGCTGGCACGGAGTTAGC
+
CCCCCGGGGGGGGGEGGGGGGGGGGGGGGGGGGGGGGGGGGGGGGGGGGGGGGGGGGGGGGGGGGGCGGGGGGGGGGGGGGGGGGGGDFGGGGGGGGGGGGGAFCGGGGGFGGGFGF,@FFGCEEFGGGF8FCFGGGGGGGFGFEE8CDGGGGGCEGGGGFGGGGGFGCF9,@?DE6DCFEG58C?AEGC=EGC*5:7>?F+>FC:69,:D+=*,16*)41371:>DAE3B:)<@*(1);*/7**:C6CF6)).)**(*+))/9<EG587/08C6<C:55>(,,(.)9(.22>F(1)).4)
@M03506:14:000000000-AKVR1:1:1101:15560:3281 2:N:0:44
GGACTACAAGGGTTTCTAATCCGGATCGCTCCCCACGCTTTCGCGCCTCAACGTCAGCAAAGCTCCAGGCAACCGCCTTCGCCACTGGTGTTCCTCCCGATATCTACGCATTCCACCACTACACCGGGAATTCCATTGCCCCCTAGCTTGCTCCAGCCACGCCGTATCCGCTGACCCCGCCAAGTTGAGCCGAGCGATCTCACAACGCGCGTGCGTGACCGCCTACGCGCCCTTTCCGCCCAATAAATCCGGGCAACGCTCGCCCCCTACGCATTCCCGCGGCTCCTGGCACGTAGCTCGC
+
CCCCCGGGGGGGEFFCDGGCDGDGGGGGGGGGGGGGGGGGGGGGGGGGGGGGGGGGGGGFCFGGGGGFGGGGGGGGGGGGGGGGDGDFFFFGGGCFGGGGGGGGGGFDG7CFEFFFGGGGDFGGGGG+@FFFGGGGGCGGFGGG?DFEG@CGB<@CF?6D3@G*@CB8C>FEDCDCCEECC**6,61C6EF*:*3*:5*/>+>605C**9)1*78**17<7C7:DG)3:)57<7:*.5);:A*299+798*..))*17D75)5)7C5);5*).*20<3)*(,44(-()(5(5)4(1)96((
@M03506:14:000000000-AKVR1:1:1101:18373:3283 2:N:0:44
GGACTACCGGGGTTTCTAATCCTGTTTGCTCCCCACGCTGTCGCGCATCAGTGTCAGAAACTGCCCAGCAGGCCGCCTTCGCCACCGGTCTTCCCCCGGATCTCTACGCATTCCACCGCTACACCCGGAATTCCGCCTGCCTCTACAGCCCTCGAGTTTGACAGTCGGCACGGCAGATCCGGGTTTGAGCCCCGGACTCTCCCCACCCCCTTACCAAACCACCTACCCCCCCCTTACCCCCAGCGATCCCGGACACCGCCCGCCACCCCCGGCGTCCCCCGGTTTCTGGCCCCTCATCTAC
+
CCCCCGGGGEGDFGGGGGGGGGGGAFGGGGGGGGGGGGGGFGF<CGFGGFFGGFCCFGGCFFGGGGGDGGFGGGEGGEGGGCGGGGFGFGGFGGGFGGFF@BEE<@FFEEGGEGGGGGG7:@FFCFCGDGFGGG87C:>C:CFFGGGGGGECF*:4@@FE,,,<4DEC5*>C=EGGG,,>,37*3;*4*<CGG*=*:E*3+08:**1/:D54+*8+97>5>FC***))2)0C)7.97*9C**1*1:*):;*0).9*9,)7@))))2ABDB))))1*2,)2(((,(.)7-9(-)((***))-
@M03506:14:000000000-AKVR1:1:1101:17770:3299 2:N:0:44
GGACTACACGGGTTTCTAATCCCGTTTGCTCCCCTAGCTTTCGCGCCTCGGCGTCAATACCGGTCCAGGATGCCGCCTTCGCCACCGGTGTTCCTCCAGATATCTACGCATTTCACCGCTACACCTGGAATTCCACATCCCTCTCCCGGATTCAAGCCCTCCAGTATCGGACGCAGTTCCTCGGTTGAGCCGAGGGATTTCACGCCCGACTTAGAGGGCCGCCTACGCCCCCTTTACGCCCAGTAATTCCGAACAACGCTCGCCCCCCCCGCATTACCCCGGCCCCTGCCCCCGCGTCAGC
+
CCCCCGGGGGGGEGGGCFGGGGGGGGGGGGGGGGGGGGGFFFCEDEGGGEEGGGGGGGFGGEGCGGGGDCFCFGGGGGEGGGGGGGGECFGGGGFFGFGGGG9F<<FFG@FEFGFGGGGGC@=FFFFDF@CFBFEG<FGGGCF,@FE683+@D2=;@:F,DE,@CAFG*@CC5C*8*?CF9FCD8E561CFD*=8:*>*<ECGG*27:*:C3+++2**0/7CC519).*17C9)0*4*7:C*977<0*<C?).7)CF1)*))87DE5>CE))0//++.):(21((((.(7:B)-(1)0(()
@M03506:14:000000000-AKVR1:1:1101:11048:3311 2:N:0:44
GGACTACAGGGGTATCTAATCCCGTTCGCTCCCCACGCCTTCGTGCCTGAGCGTCAGCAATGAGCCAGTAACCTGCCTACGCCATCGGTGTTCCTCCTAATATCTACGGATTTCACTCCTACACTAGGAATTCCAGTTACCTCTCTCATGCTCTAGCTTAGCAGTTCAGACAATAGCTGTATGGTTGAGCCACACGCTTTCACTGCCTGCTTACTTTGCCGCCTACGCACCTCTTTACGCCCAGTATTTCCGGATAACGCTTGGATCCTCCGTATGACCCCGCCTGCTGGCACGGAGTTAC
+
CCCCCGGGGGGGGEGGGGFFGGGGGGGGGGGGGGFEEGGGGGDGGGGGGGGGGGGGEGFFGGGGGGGGGGGGGGGGGGGFEGGGGCEEEEFGGGGGGGFFFGGGGGGGDGGCGGGGGFGGGGGFEC=FDFGGG99FFGGG?EE@F?E,>,EFGGC,=EFGD8@FG8>>ECD:D8>,9>,=3@,@=;+=3DG8BEGGD>8+,CCGGC,2:>?B,*532+=A@>DEC?94=*),**+1*4)=CCD:F++1++>)5)//27*:885/09<5AFF;>4;*36?*(,(-,((05?10=39))0.5)
@M03506:14:000000000-AKVR1:1:1101:16515:3312 2:N:0:44
GGACTACCGGGGTTTCTAATCCCGTTTGCTACCCTAGCTTTCGCGCCTCAGCGTCAAGAACAGGCCAGGAAGTCGCCTTCGCCACTGGTGTTCCTCCCGATATCTACGCATTTCACCACTACACCGGGAATTCCACTTCCCTCTCCTGCCTTCGAGTCGAACAGTATCGCGTGACCCTCCCCAGTTGAGCCGGGGGCTTTCACACGCGACTAATCCGACCGCCTGCGCGCTCTTTACGCCCAGTAAATCCGGTCAACGCGTGCCACCCACGTATTCCCGCGGCTTCTTGCCCGTAGTTGAC
+
CCCCCGGGGGGGFGGGGGGGGGGGGGGGGGGGGGGGGGGGGGGGGGG>FGGGGGGGGGGGGGFGGGGGGGGGGGGGGGGGGGGDGGGGGGGGGGFGGGGEGGGGFGGGGGGGGGGGGFGGFGCEFEGC@F8DFFCFDGGGGGGGGGGGGGGGGGGCEFGDFFEGFC;FCGDF>5DFF,@EEC6EF;>?6;FCED5EEEC6EGG7FGGEE3CD6>FCDDFGCDDC3C55CC5A*1=7)*08C*9**37*<+*)))1*045*0))1*0*0*.)0)23<72.5((,((.6*)*,)0((15*)))
@M03506:14:000000000-AKVR1:1:1101:18666:3315 2:N:0:44
GGACTACTCGGGTATCTAATCCTGTTCGCTCCCCTAGCTTTCGCGCCTCAGCGTCAGGTAAGGCCCAGAGATCCGCCTTCGTCATCGGTGTTCCGCCTGATATCTGCGCATTTCTCCGCTACACCAGGAATTCCGATCTCCCATACCTACCTCAAGTCGAGCAGTATCGGGTGCACGTCACGGGTTGAGTCCGGGATTTACTCATCCGCCTTTCTCAGTGGCCTCCGCGCGCATTTAGTTCCCTATTTTCGGACCACGCCCGCCCCCCTCCTCTTCTCTGCGCTCATCCCTCGGCGGTCTC
+
@CCC@EFG@F@FGE,-C-CFGGGGGACFGG?FGGGGFFCEEGGC7+@CCF<FGGGC,@E,CCFGCEDFCF8E@A<@@CFG?666,,966?68E?,,,BCGGFAF,,5+>@CGAA,,CC=:EFGFB@FGG,5?EF@=+@:FDF,C=B,3,@>DE8=7=@+8@8+=@93>63+3++,,53*;3@E*:5>71,6D5:>:/6E,,+49,4,478:3+1+<++++*/;F4;)2*))*).00.0*+++2:C++1+3*)07)**(11)8)15?*)*0*).23++)0+.(-(-,)*)))()((/).((.
@M03506:14:000000000-AKVR1:1:1101:19595:3323 2:N:0:44
GGACTACCAGGGTATCTAATCCCGTTTGCTCCCCTGGCTTTCGCGTCTCAGCGTCAGTACCGGTCCAGTGAGCCGCCTTCGCCACCGGTGTTCCTCCCAATATCTACGCATTTCACCGCTACACTGGGAATTCCACTCACCTCTCCCGGACTCAAGCTCCGCAGTTTCCCATTCAGTTCCCCGGTTGAGCCGAGGGCTTTCACATGGGACACACGAAGCCGCCTACACGCCCTTTCCGCCCAATAATTCCGAATAACGCTCGCCCCCTCCACACTACCGCTGCTGCTGGCCCGGACATAGC
+
CCCCCGGGGGGGFGGGGGGGGGGGGGFGGGGGGGGGGGGGGGGGGGGGFGGGGGGGGGGGGGGGGGFGGGGGGGGGGEDGGGGGGGGGG7FGGGGGGGGFGGFGGFGGGGE7EGCFFGGGGGGGGGGGGGGGGGGGDF8FGGGFGFGEDCEEGFFEDEGC8+@C@FGGEE9F,3>EFGFDFGECEGGFGGGG*4BCCG:8?7E9BE6CCC*77D88>/3CDDGGDG@@*9@E776*67BGG5*2*<97:EG@:BFDG0C=)7)>DE=);<*)0*26+87:(-3)).)025(3)(())9.)4
@M03506:14:000000000-AKVR1:1:1101:11716:3338 2:N:0:44
GGACTACTAGGGTATCTAATCCTGTTTGCTCCCCACGCTTTCGCACCTCAGCGTCAGTACCGGGCCAGTGAGCCGCCTTCGCCACTGGTGTTCTTGCGAATATCTACGAATTTCACCTCTACACTCGCAGTTCCACTCACCTCTCCCGGACTCAAGATTCTCAGTATCAAGGGCAGTTCTGGAGTTGAGCTCCAGGATTTCACCCCTGACTTAAGAACCCTCCTACGTTCGCTTTCCGCCCACTGATTCCTCCCAACGCTAGCCCCCTTCGTCTTACCGCGTCGACCGGCCCGAAGCTTGC
+
CCCCCGGGGGGGGGGGGGGGGGGGGGGGGGGGGGGGEDGGGGGGGGGGGGGGGGGGGGGGGGGGGGGGGGGGGGGDGGGGFGGGGGGGFFFGGGGGGGBFG?FFGCFGEDFGGGFFDAGF9EFE,E7FEGGGGFAFGGE@FGGGGGGG8@CEGCFDD=EGFFFGGGF9,@CF@E?EGFFFFACDEGCG3@38DCFGGFCC<+>C8EF*CCCCF8D,BFFE*:94;F;F,?:5*8>:>DBG=C***311+?++))**5(/*.)/978E:8:5))**+34)*((2((((0()(47(1))0),,
@M03506:14:000000000-AKVR1:1:1101:23185:3393 2:N:0:44
GGACTACAAGGGTATCTAATCCTGTTTGCTCCCCACGCTGTCGCGCATCAGTGTCAGAAACTGCCCAGCAGACCGCCTTCGCCATCGTCCTTCCTCCGGACCTCTACGCATCCCACCGCTACACCCCGAATTCCGTCTGCCTCCACAGCCCTCCATTCTGACAGTCTGCACCGCCGACCCCGGGTACAGCCCCGGATTTTCCCCACACCATCCTACAACCACCAACGCGCCCCTGCTCACCAGTGATCCCGGACACCTCACCACACCCCAGCTATACTCCGTCCGCCGGCTCCGATCTCAC
+
-ACC@AFE@EFGG-6-<CFGG9F,E6F<FFEFFCGGGG;@6FDGCC@FCF@6CE6,,FEGGG99,C@,,EF8@C7@:,BE@BF=,C6,,BFFFC,BBFCC+4B?A<A+++4+4=E=?@=:++,A=F++86+3,AAF,>+,883,63,,6@7=>1,;,,@;,5D3<:3@E,,,5:5*95:C**48*1,,5?=B5**3**3+3*0*05**/*****++20)27>*27*))*1)1)))/(2/<;+***0+*38*555D**(1+08***2*7*09))2+3+)/<,,,(((()(0(-),(107)))
@M03506:14:000000000-AKVR1:1:1101:7741:3397 2:N:0:44
GGACTACTAGGGTATCTAATCCGGTTCGCTCCCCACGCTTTCGCGCCTCAGCGTCAGGTACAGCCCAGCCGGCCGCCTTCGCCTCTGGTGTTCCTCCCGATATCTACGCATTTCACCACTCCACCGGGAATTCCACCGGCCTCTGCTGCCCTCAAGCCTTGCAGTATCCCCCGCACTGTCGCAGTTGGGCCGCGACCTTTCACGACAGGCCTTGCAAAGCCACCTCCGCCCGCTTTACGCCCCTTAAATCCGGACCACGCCCGCCCCCCACCTATTCCCGCCGCTGCTGGCACGTAGCTCG
+
CCCCCDFFGGGGGGEAFFGGGGGGGGGGGGGGGGGGGGDGFGGGGGEGGGFGGGGGGGGGFGGGGGCEFGCCCGCGGG:FDGGGGGFAEGFFDF9FFCFGE:FEGAEFGGGGFG9<B<FGGGFFGEDGGGGDFGGG<CFGGDFC,@>CEFFGGG69FGCG,9B,5,,?:,DC?ECG*?BFCC*:A+>EEGGDB8BCEE++<7CC8CE55*9469<C709FCFGC5*0)1/.:<>31)2)2/7)*20+*++<>B3))*(*:07D5)*:;*09).29++-9*3(-4(4;6)/4(*249))))-
@M03506:14:000000000-AKVR1:1:1101:21826:3403 2:N:0:44
GGACTACTAGGGTTTCTAATCCCGTTTGCTCCCCTGGCTTTCGCTCCTCAGTGTCAGTGTCGGTCCAGGATGCCGCCTTCGCCACCGGTGTTCCTCCAGATATCTACGCATTTCACCGCTACACCTGGAATTCCGCATCCCTCTCCCGAACTCAAGCCATCCAGTATCAGACGCAGTTCCCCGGTTAAGCCCAGGGACTTCACGCCTGACTTAGTTGGCCACCTCCGGGCCCCTCAGGCCCAGTAACTCCGAACAATGCTGCCCCCCCCCGTATTACCACTGCCGCCGCCCCGCACGCTGC
+
CCCCCGFGGGGGFFCCEGGGGGGBFFGGEEFGGGGFGGGGGGGGGGGFD9FCFGFGGGCFGGGGGGDFG,CFGGDGED7@<@FGCGDEGCFGGFDEGF,:=?AFFGFFFFGGGGGGGEECCGAFGGC8,=EAEGFGGCGDGGGCGGCEGEED99E,9=89=13@=E,>DD,@+@6>43,3@EE*4>E:,DE*:188D7D?FGGC,*==,*4B989B+2?,*****/2)/:)=)22;(0)==**22++*<8*.0837*)*+0*05***0:))))2++361783<((((0(.(,0(,)0)(((
@M03506:14:000000000-AKVR1:1:1101:11501:3411 2:N:0:44
GGACTACCCGGGTTTCTAATCCTGTTTGATCCCCATGCTTTCGTTCCTCAGCGTCAGTAAGAGTTTAGTGAGCTGCCTACGCAATCGGTGTTCTGTGTCATATCTAAGCATTTCACCGCTACACGACACATTCTGCCCACTTCAAATCTACTCAAGCTCATCAGTATCAATGGACATTTCCATGTTAAGCATGGAGCTTTCACCACTTACTTAATAAGTCGCCTACGCACCCTTTTAACCCAACACATTCCGATAACGACAGGGTCTTTCGTCTTAACACGGCTGCAGGCTAGAAGTAAGC
+
ACCCCGFFGGDGGGCAG9<CFGGGGGGGGGGEFGEF8EEFFGGG,F@,CC,CFC6@CFA,,CE,6CFGGG,FEG8@EFDEE7:CCF77BCFGCF<FGFGFFAE,@,CDE<,CFGFGGGGG@+5,@FD7CGGC=,9,E8AFEE=E,@A9DFCF=FED96,@DFG?FDA;=,3,@,,DFFDG9=:;DF8=,,8=EGC,6=,,=+D,39F,2+?5,5,E+<+@;C**0**:C7?*;/**24=?F7C*:*49,,,1))2*0(1*):)**302;+1))2A++/3+((-24(()..()).609*)))
@M03506:14:000000000-AKVR1:1:1101:14038:3415 2:N:0:44
GGACTACACGGGTATCTAATCCCGTTTGCTCCCCTATCTTTCGCTCCTCAGCGTCAATGTCGGTCAAGGATGCCGCCTTCGCCCTCGGTCTTCCTCCTTATATACACCCATTTCACCGCTACACCTGGAATTCTTCATCCTGCTCTCGTATTCCTGCTTTCTAGTACCAGACGCATTCACTATGTTATGACTTGCACCTTCCCATCCCTCTTCGTTTGCCTCCTACGAGCTCGTTACGGCCTGACATTCCGAACACAGCTGGCCCCCCCCGTCTTATCGCGCCTGTTGCCCCGCAGCGTGC
+
-88<CFC<F@7FFCFDGF<<,66@@CF,<CFE8@CF,@C,;9CBFC:,CCCEE@@:CAA6<E+8,,CFFFF8FE::6CFC,,,,+,+6B,,,C?:,,,5CD,B,,55,@F<FF<,CD+@>+4A9FGG,,,5A,,,,,CA,,,,@A94+++8D3,,,36,,=,36@,33,6@3=CE>6,,,,,,,7,@,,,8=,,,,,,3,,*,,3@,,,04+2*4,33=<+4/,33)2*/)4*22*(*)=?5/*03<AF2<>>:<**,*+))0/*28<8))))11++..51(40(.)/)*,(.(-)))(((
@M03506:14:000000000-AKVR1:1:1101:10703:3460 2:N:0:44
GGACACCGGGGTATCTAATCCCGTTCGCTCCCCTAGCTTTCGCGCATCAGCGTCAGTGTCGGCCCAGCAACCCGCCTTCGCCGCAGGTGTTCCTCTTGATATCTACGCATTTCACCGCTACACCAAGAATTCCAGTTGCCCCTTCCGCACTCTAGCCCCGCAGTATCGGTTGACCTTTCCGGGTTAAGCCCGGAGATTTCACAATCGACTTGCGGTGGCCGCCTACGCGCCCTTTACGCCCAGTAAATCCGACCAACCCTTGCTCCCCCCGTCTTACCCCGGCCGCTGGCACGGAGGTAGC
+
CCCCCGGGGGGGGGGGGGGGGGGGGGGGDGGGGGGFGGGGGGGGGGGGCFGEFEEGGGGGGGGGGGGGGGGGGGGGGGGFGGGGGGDFGGGGGGGGGGGGGGGCGGGGGGGGGGGGGGF>FFGG+FFFGA?FFGDFGAFFFGGGGGEEGGGGGGFGGGGGDEGGCGGGGGGGGGGGGGGG>EEGEGGGGGGEG8C*CFFFCFGG+6=FGGGFC):;<7>CDGGD<F>5*9@CCFFF<3@E**/9*<99ACED))9**(12)7?772:):>C))1*+<:)1(-((41()-5(5),(/)0).,
@M03506:14:000000000-AKVR1:1:1101:20687:3469 2:N:0:44
GGACTACCAGGGTTTCTAATCCCGTTCGCTCCCCTGGCTTTCGCGCATCAGCGTCAGTGTCGGCCCAGCAACCCGCTTTCGCCACAGGTGTTCCTCCCGATATCTACGCATTTCACCGCTACACCGGGAATTCCACGCACCTCTCTCACACTCAAGCACGGCAGTTTCGCCTGCAGGCTCCGAGTTAAGCCCGGAGATTTCACAGGTGACTTACCGCACCCCCTACCCGCCCTTTCCGCCCCATACTTCCGACCCACCCTTCCCCCCCCCGTCTCCCCGCGGCTTCTGTCTCGCAGGAACG
+
CCCCCGFGGGGGFGFGGGGGGCDCGGFGG7FGGGGGGGGFGGGGGGGGGGFGGGGCFGGGG@@FGGCGEGGGGGDFGGGGGGFEE,CF,?FGGGGGGGGECDGCEGGGGGGGGFA<BFCEEFE@FG:F>F8FDGGF7C++83,,4,>DFGC,7:3,6:DEDG*:DFCF>E5*;>?EDEE6CE*:=E7BCFF;1/88?619CCF>+/=++*3+1CC*81;/*17*1/)8:C5C)06*.*0;::39**0*3</<)))**(*1)).*9*::*5)0)**+*-.:((((((-1)1).)(4*))..(
@M03506:14:000000000-AKVR1:1:1101:10136:3499 2:N:0:44
GACTACCAGGGTATCTAATCCGGTTCGCTCCCCTAGCTTTCGCGCCTCAGCGTCAGGAGTGGCCCAGCCATCCGCCTTCGCCACCGGCATTCCTAGCGATATCTGCGCATTTCACCGCTACACCGCTAGTTCTAATGGCCTCTACCATCCTCAAGCCAACGCAGTATCCGACGCAGTTCCACAGTTAAGCCATGGGATTTCACGCCGGACTTACGTAGCCGCCTGCGCGCCCTTTACGCCCCGTGAATCCGGCTAACGCCCGCCCCCCACGTCTTACCCCGGCTGCTGCCCCCGCGTTAGC
+
CCCCCGGGGGGGGGGGGGGGGGGGEGGGGGGGGGGDFGGGGGGGGGFGDFGGGGGFGGGGGGGGGGGGG8FGGGGGDGGGGGGGGG@F>:FFGGFFGGGGDGGGGGGGCFEGGGGGGGDGG9FGGGEGGCFFCFFFC9DFFGFGGGCGGGFGDD9C@DDGGC:CEG9DG*:FGGD5:DFECF6:F9BFCFG7>,<@0<,=E7C,,:E*=7)97:886*)=7<G5<C55*1>E)8<:<*8CE*)/**1*<8:3))*298D*)))9588)2735548+93)*(((,(-)/))(4)((1871:)
@M03506:14:000000000-AKVR1:1:1101:18023:3518 2:N:0:44
GGACTACTGGGGTTTCTAATCCCGTTTGCTCCCCTGGCCTTCGTGCCTCAGCGTCAGGAACTGTCCAGAGACCCGCCTTCGCCACCGGTGTTCCTCCCGATCTCTACACATTTCACCGCTACACCGGGAATTCCAGTCCCCTCTGCAATCCTCAAGAACAGCAGTATCGATCGACGTTCTTCGGTTGAGCCGAAGGACTTCACGACCGACTTGCCGTCCCGCCTACGCGCCCGTTCCGCCCAGTCATTCCCTGACACCCCGGCCCCCCCTGTCTCACCGCTGCTGCTGGCCCGGAGTTTGC
+
CCCCC@FFEGGG@FGGGFGFFDFGEF8CEGGFCFEGGGGGGDGGFGFCFCFGGGGGGDEE@FCEGF9FFFCGCFGGGGGGGGGGGGGG:6FBGGGGGD7B>FGFGGGCG9EAFGGGG@F@EGFGGCC7+=EAFFGGFG,AFFGGGFAE,DDCF9DCF,D,B=D?F,3@+:>@>:>EE:C8FEC5CECE6>648?E8,A:,44C::55C5CD*+;C*9C)A789*/73>2)75)7)*(1);:*>0*0+19:9*))*9<(1*).7)/::)*)/)0:++3()*(-(,).))(0(4)(,/0))))
@M03506:14:000000000-AKVR1:1:1101:6085:3522 2:N:0:44
GGACTACTAGGGTATCTAATCCCGTTTGCTCCCCTGGCTTTCGCTCCTCAGCGTCAGTGTTGGTCCAGGATGCCGCCTTCGCCACCGGTGTTCCTCCAGATATCTACGCATTTCACCGCTACACCTGGAATTCCGCATCCCTCTCCCAATCTCAAGCCATCCAGTATCAGACGCAGTTCCCCGGTTAAGCCGAGGGATTTCACGTCTGACTTAGTTGGCCGCCTACGCGCCCTTTACGCCCCGTAATTCCGAACAACGCTTGCCCCCCCCGTATCACCTCTGCTGCGTGCACGGAGTTAGC
+
CCCCCGFDFEGG@FCAFFGGGGGGEFG7FAGGGGGG8AEFFGGGGGE<FGGGGEEGDFFFGGFEGGGGGGGGG<FGE:FFGEGGCFGECF7CF9,B:<F<EFCFFFFCEGGEFGGDFFGGFG9AE<,EEEFBA5?FCCC:E8EEFFFGGBD9;:8,,DEFFDFFGF,@FFFGDCGC+@AF98C8@88EFGGGCEGG5,19<C7,4/,/,+0=,=BCFF;FDD3>C*.)/:>E)76C<DEE=*1CD*@4<FGFFF<9>,7=)0>CFFE380)8:*0<@0*:))).,4(0(0(.<6177.).)
@M03506:14:000000000-AKVR1:1:1101:22627:3525 2:N:0:44
GGACTACTCGGGTATCTAATCCTGTTTGCTCCCCTAGCTTTCGCGCCTCAGCGTCAGTTGTGGTCCAGTGCGCCGCTTTCGCCACAGGTGTTCCTCCCGATATCTACGCATTTCACCGCTACACCGGGAATTCCACGCGCCTCTCCCACACTCAAGCACAGCAGTGTTGGAAGCAGCCTCTGGGTTGAGCCCAGAGATTTCACTCTCAACTTGCCTCCCCTCCTACGACACCTTCACACCCATTAATTCCGAACACCCCACGCCCCCTCCGTCTTCCCGCGGCGCCTGGCCCCGAGTCTGC
+
CCCCCGFGGGD7EFEAC<CFCEFCFGEFGFGFGGGFGGFFGFDDDCEGGC<FDCFGGGGFF@EFGCFGGDFFEEGDGDGEFCFCGGGF,::FFGGGEFGGEGEGGGFF@FCB<DEE?+@+@FC<B7@7B@<>BG;FF7@3++@BDG,,>>8,,,5:,,@?39DF=,@,,4@C8,,31>CC8FC6,*4=D,?*::,;,=;C98@4;,4<,0@77:++0*)2*1***;:)*))/*0)*5*)2***0*32*2<+.7))**,9*)))*12?)*8DFF482<.):,24(,(,),<(-)(()00)).
@M03506:14:000000000-AKVR1:1:1101:15402:3527 2:N:0:44
GGACTACCGGGGTATCTAATCCTGTTTGCTCCCCTAGCTTTCGCGCCTGAGCGTCAGGACAGGCCCAGAGAGCCGCCTTCGCCACCGGTGTTCCTCCCGATATCTGCGCATTTCACCGCTACACCGGGAATTCCGCTCTCCCCTACCTGCCTCACGCCCGCCAGTATCGGATGCAGGCCTGGGGGTGAGCCCCAGGTTTTCACATTCGGCTTAACGGGCCGCCTGCGCGCGCTCTACGCCCAGTAAATCCGGACAACGTGCGCCCCCTCCGCCTGACCCCGGCTCCTGGCCCGTCGTTAGC
+
CCCCCGGGEGGGGFFGGFFFDFFFGGGCFGGGGGGG8FGGGGGGGCGGFGFFGGGEGGGFGGGGGGGGGGFEGDFGGGGGG@FGGGFCCGFEFFFGFFGCFC@??<FEGEEG9CF<,CFG@FGFFDCG7FGGGGGG=F@FGG+>:@BFDGG,D9,4:D*45@>GCCFF5C>FCFGGGEGGGFFG*=E5FGFGEGCC9++*9;F??9+06)/97>FEG*)17/715*))2)0/1)0*.73/?*7F*+<9<C855>>**,*10.>7CC=55<)))***3.)/(-3((,().).(.,(/.)-84
@M03506:14:000000000-AKVR1:1:1101:16543:3553 2:N:0:44
GGACTACCGGGGTTTCTAATCCTGTTTGCTCCCCACGCTTTCGCACCTCAGCGTCAGTACCGGGCCAGTGAGCCGCCTTCGCCACTGGTGTTCTTGCGAATATCTACGAATTTCACCTCTACACTCGCAGTTCCACTCACCTCTCCCGGACTCGAGACTCTCAGTATCGAAGGCAGTTCTGGAGTTGAGCTCCAGGATTTCACCACCGACTTAAGAGTCCGCCTACGTGCGCTTTACGCCCAGGGATTCCGGTCCACGCTATCCCCCTTCGTATTACCGCTGCGCCTGGCCCGCAGTTATC
+
CCCCCGGGGGGGGGGGGGGGGGGGGGGGGGGGGGGGGGGGGGGGGGGGGGGGGGGGGGGGGGGGGGGGGGFGGGGGGGGGFGGGGGGGFGGGGGGGGGCGGGGGGGGGGEGFFEAFGGGFGGGGCFGGDGGGGGGG9FDFGDGF@CFGGGGGG7EGGGAD,AFGGGFG3@DFEG6BFFEC,D78DFFEGG,?D6DF5,>,11>EFGGG555CCD7>2@AC9<DG*9AF*>;5573:>C>CG:**9CG59C+))0)9C(75)))9>FGBG?*07C+006)/(49((-(.,)(-8;>95*))-
@M03506:14:000000000-AKVR1:1:1101:7430:3557 2:N:0:44
GGACTACTAGGGTATCTAATCCTGTTCGCTCCCCAAGCTTTCGCGTCACAGCGTCAGTACCGTACTAGAGAGCCGCCTTCGCCACGGGTGTTCTTCCTGATATCTGCGCATTTCACCGCTACACCAGGAATTCCACTCCCCTCTCCCGGACTCTAGCCCTGTGGTTTCCATCGGCGTCTCCTGGTTGCACCCCGGGTCTTCCCCACGGCCCTGCCTGACCGCCCTCCCCCCCCTTTCGCCCATTGCTTCCCAACAACCCTTCCACCCGTCCTCTTACCCCGCCCCGCGGCACCGGCTCACG
+
@C9C@<C--;E@6@CF9CF@6FC,CFFGG;CFGG8,,C6FEE@@F@F,B,,;+8C,6FF<F:C,B<9,CFCCFF:7FCCCC:F,,+77F7@BF99<FE9,?,,:9C?+=+4BEF,9C@>+8+=FF+?:6F88FGC9,>,DC@EC,6@6++33=AD,,@?F,A,44:DGA,;;:>:>EEGG9,,4,6*,,6>*:=4*/*,4<+<**=2**)29*>*92*0=))11)*08*)0*/8.*.9)C=**:*++*0<8*))***(1*.)0*20A)*)).1:90<()*(((((,-)-7((0-()8)))(
@M03506:14:000000000-AKVR1:1:1101:7321:3562 2:N:0:44
GGACTACAAGGGTATCTAATCCTGTTCGCTACCCACGCTTTCGCTCCTCAGCGTCAGTCACGGCCCAGAGTGCCGCTTTCGCTACGGGTGTTCCTCCCGATCTCTGCGCATTTCACCGCTACACCGGGAATTCCACACTCCCCTACCGGACTCTAGTCACCGCAGTATCGAATCACCCCTCCACGTTGAGCGTGGAGATTTCATATCCGACTTGCGGAACCGCCGACGAGCTCTTTACGCCCAATAAATCCGGACCACGCTCGCCCCCCACGTATCACCGCCGCCGCCGGCCCGGACTTGG
+
CCCCCGGGGGGGFFGGGGGGGGGGGGGGGGGGGGGGGGGGGGGGGGGGGGGGGGGEGGGGGEGGGGGFGGGGGGGGGGGGGGGGGGGGEGGGGGFFGGGFCFFEGGGDGGGGGGFGFFGGCEGGGEGG7CFCGGGGBFCFGGGGGGGDGCEGFA9ECA,@ECE5CECEF>CFC*DFFGC>EGGG5=:CDFGGGEG**+5=CGGEE+@C=7D3A7FGDD:5DCC5//7)*)8=CFFF2:)28:D7D+9*0AF>>)1)/(**)))15*:</7>))*+*+.)*3(-(,97)(032)4(1.),).
@M03506:14:000000000-AKVR1:1:1101:20899:3579 2:N:0:44
GGACTACCCGGGTTTCTAATCCTGTTTGCTCCCCACGCTTTCGCGCCTCAGCGTCAGTCTCGGTCCAGAGAGCCGCCTTCGCCACCGGTGTTCTTCCCAATATCTACGAATTTCACCTCTACACTGGGAATTCCACTCTCCTCTCCCGAACTCTAGCACACCAGTCCCAGACGCACCTCCCAGGTTAAGCCCGGGGCTTTCACGCCTGACTTGGTCCGCCGCCGGCGCGCCCTTCACGCCCCGCCAATCCGAACAACGCCCGCCCCCCTTCTATTACCGCCGCCGCCGCCCCGAAGTTCAC
+
CCCCCGGGGGGGGGGGGGGGGGGGGGGGGGGGGGGGGGGGGGGGGGGGGGGGGGGGGGGGGGGGGGGGGGGGGGEGEGGGGGGGGGGGGGGGGGGGGGGGFGGFGGGGGGGFGGGGGFGFGGGGGGGGGFGGFF9F?FFGFAF;DGG86BEGGGGFGGGGGDDFGGGGG,@@:8>CE,AFEDFGGFG79>:BEE*=EE5C?C9,;C6=*;7C?40A49AGD3:*5C))/>3C<:)2,*.88*1)/:86**/.7))213<:;))15E5.*)*0*22++4)*(-1((3()(.,(7425)9)))
@M03506:14:000000000-AKVR1:1:1101:13974:3584 2:N:0:44
GGACTACCCGGGTTTCTAATCCCGTTCGCTCCCCACGCTTTCGTGCCTTAGTGTCAGCAATAGCCCAGTACCCTGCCTACGCCATCGGTGTTCCTCCCAATATCTACGGATTTCACTCCTACACTGGGAATTCCAGGTACCTCTACTATGCTCTAGCTTGTGAGTTCGAACAATGTACCTACGGTGGAGCCGTAGTCTTTCACTATTCGCTTTACATGCCACCTACGCAACTCTTCACGCCCCGTATTTCCGGATAACGCCCCGACCTCCCCTATGCCCCCGTCTGCTGTCACGGACTTCG
+
<BCCCFGFGDGGCC,FGGGGFFGCGGGGGGGGDEGGFGGGGGDEGGGFFFGE<EEFFCFGFFCFGFC<EGCEFDGGGG9FCGGGGGGC?FFGFEGGGGG8FGDGF<ECEE+FFG9E?EAFFGGGGCA:A,=<E,;,==FFGGCCADGCC9ECFFFFD8ECBFA=D8E>EFGEFF9EGFGAFC>+@+++@7CGCEGGGC,@;;DA7,<B1**<CFAE+29?DD3,AF*:7//4?=FC*9)A:/9895*)2>C5))1>D4*5))))/1*5+8<)81+3+)0*((((.--90*))*-2))0))(
@M03506:14:000000000-AKVR1:1:1101:6643:3589 2:N:0:44
GGACTACAGGGGTATCTAATCCTGTTTGCTCCCCTAGCTTTCGCGCCTCAGCGTCAGTTATGGTCCAGTGAGCCGCTTTCGCCACAGGTGTTCCTTCCGATATCTACGCATTTCACCGCTACACCGGAAATTCCACTCACCTCTCCCATACTCAAGCCCGGCAGTTTCCTGTGCAGGCTTCGGGTTGAGCCCGAAGATTTCACACAAGACTTGCCAAACCGCCTACGCACCCTTTACGCCCAACAAATCCGAACAACCCTTGCCCCCCTCCTATTCCCCCGGCTGCTGGCACGAAGTTAGC
+
CCCCCGGGGGGGGGGGGGGGGGGGGGGGGGGGFGGGFGGGGGGGGGGGGGGGGGGGGGGGGGGGGGGGGGGGGGGGGGGGGGGGGGGGF=CFGGGGGGGGEGGGFFGGGEGGGGGGFFGGGGFFGGGGGGGGGGGGAFDFGGFFGFGGGGDFGF?9?DGECEGGGCCGGGFF?GFFGG7?D5EG@CE,@D7DDEGE5FGFFFGGGGFEGGF:9:CFFFFGGGDG3<>:*9>C/80@<7)*:AG*9E*99EC5>DDG*(97749FGGDF*7*.*:<?E))/((713()).8())(-*864.6
@M03506:14:000000000-AKVR1:1:1101:21960:3592 2:N:0:44
GGACTACCCGGGTTTCTAATCCCGTTTGCTCCCCTGGCTTTCGCTTCTCAGCGTCAGTGTCGGTCCAGGATGCCGCCTTCGCCACCGGTGTTCCTCCAGATATCTACGCATTTCACCGCTACACCTGGAATTCCGCACCCCTCTCCCGAACTCAAGCCATCCACTATCAGACGCCGTTCCCCGGTTACGCCGAGTGATTTCACGTCTGCACTAGTTGTCCCCCTACTAGCCCTTTACCCCCAGTCATCCCCAACCACGCTCTCCACCCCCGTCTATCTCCCGCTCCTTGCACTGAGTTACC
+
<CCCCFEFGFGGCFG9EEFF@FF;FFGEGF@EFFG<8CCEGGED@DFFCEGGGEEGEG9FG,CCFG99<FF8FFGGGGGGFGGGGG+=4@4C?F,<,,,:CCFGCFC<BCEGFGGG9@FCGGFGGCDCG8<5;?=BCFGGG+BDF88B6CE,,,6,3DFFFC?,E,,,,54,4@>8@B7:D,4*;*;,=E*8***312A@;C78C7=AC7*2+6A911+=**:>7>969*.?5?4>)*9/CE*9*:+*<//)))*1/(9/))/7*:*):@)8:5*+3)*02;>4(((*)0)5*()*1/)))
@M03506:14:000000000-AKVR1:1:1101:18069:3599 2:N:0:44
GGAGTACACGGGGAATTAAATCTCTTTTCTCCCCCCCCTCTTCTGTTGGAGGTACAACGCGCGCACCCGGGGTTTTCCTCTCCCCCCCTGGTTCTCCCCCCTGCCTCCACTTTCTCCTCTTCCCCCCGGCATCCCAACCCCCCCTCCCCCCCCCCCCCGCTCCAGTCCAAACACAAGCTTCCCGCTGTGCCCCGCGGTGCTGCCCCATTCTTTCATTTCCCCCACCCCCCTCCTCTGCGCGCCCGCAAGCGCGCATTCCCGCCTGCCTCCCTCTTTTCGCCGCGCTTGGCCGCGACTCTGC
+
6B-,,,;---=C++,CE-,,,C@,,,C,,,,,;F+8:@+,,,,<,,9,,,,,,,,CC,+++6>+++8,4+@++48+5,,9,,,9B:+8+B+:<<,88,3+@+8,67,B,3:,33,,,,:,833,8+3>*5*>,>:<,6CFFEGE***:*****28*/1*28**+3+3<+++**12***+23<C****:2+3*******/*+2<;***03:2*+2+0**1+05C/)*))/))2*))2)*):**/))*/)**/))))**-20)))/*;C*3)*059++<))*(--((((),))->9(/)..))
@M03506:14:000000000-AKVR1:1:1101:10344:3604 2:N:0:44
GGACTACTCGGGTATCTAATCCTGCTTGCTCCCCACGCTGTCGCGCCTCAGTGTCAGAAACTGCCCAGCAGACCGCCTTCGCCACCGGTCTTCCTCCGGATCTCTACGCATTCCACCGCTACACCCGGAATTCCGTCTGCCTCTACAGCCCTCGAGTTTGACAGTCGGCACGGCAGATCCGGGGTTGAGCCCCGGACTTTCACCACCCCCCTATCAAACCACCTACGCGCCCTTTACGCCCAGTGATTCCGGCCAACGACCGCCCCCCCCGTATTCCCTCGGCGCCTGCCACGGCGACACC
+
CCCCCGGGGGGGGGGGGGGGGGGGGGGGGGGGGGGGGGGGGGGGGGGGGCGGGGGGGGGGGGGGGGGGGGGGGGGGGGGGGGGGGGGGEGGGGGCGGGDCFGGFGFGGGGGGGGGGGEGFGGGGGGGGCEEGGGGDGGGGGGGGGGGGGFGFGECCGEGFEEE6EGCED5EFDEEDDDCD>C=>*::6EFFGDCE=EGGGGFGG+**1C))1/96+CC?FGFG>**.72537)09:<5)28//**0<*<?+))))/1(*2838)9:E):7)08*2+0)*23(8((4(.(8725(()))(-3
@M03506:14:000000000-AKVR1:1:1101:14373:3648 2:N:0:44
GGACTACTCGGGTTCTAATCCCGTTTGCTCCCCTGGCTTTCGTCTCTCAGTGTCAGTTGTGGTCCAGAATGCCGCCTTCGCCACCGGTGTTCCTCCAGATATCTACGCATTTCACCGCTACACCTGGAATTCCGCATTCCTCTCCCACACTCAAGCCATCCAGTATCAGACGCAGGTCCCCAGTTAAGCCGAGGGATTTCACGTCCGACTGAGTTGGCCGCCTACGAGCCCTTTACGCCCCGTACTTCCGCCCAACGGTGTCCCCCCCCGGTGTCCCCGCGCTGCGTGCCCCGGGTTAGGC
+
CCCCCGGGGGGGGGGGGGGGGGGGGGGGGGGGGGGGGGGGGGGGGGGGGGGGGGGGGFFGGGGGGGGGGGGGGGGGGGGGGGGGGGGGGGGGGGGGGGFGFGGGGGGGGGGGGGGGGGDCFGGGGGGGGDGGGGGEDGGGGGCFGEFGGG=D8DC9DFFGGDFGGGGFE9CFE6+3@@<DGGGGGFAA78:*88EE6C9CC@8DCEC?EDDC,+,,2*;:795CFDE3:C:*0;2+(/=2*/99*2089/:)0)*9>(1*096=FG278))0)1++0()*-2(-((47()((.((17)(((
@M03506:14:000000000-AKVR1:1:1101:15136:3698 2:N:0:44
GGACTACCCGGGTTTCTAATCCTGTTTGATCCCCGCGCTTTCGCGCCTCAGCGCCAGTTGTCGTCCAGATAGCCGCCTTCGCCACCGGTGTTCCTTCCAATACCTACGCATTTCACCGCTACATTGGAAATTCCGCTATTCCCTCCGGCACTCCAGCTTGACAGTTTCAAAGGCAATTCTCGGGTTAAGCCCCAGGATTTCACCCCTGACATTATAACCCCCCTTCGCGCGCTCTGCGCCCATGGATTCCGAACAACGCTTGCCACCCACGAATTCCGTCCGCTGCTCTCACGGCGTTCGC
+
CCC<AFF9E@C78BCFFFC9EEGCEFE6E@,6@CEG::FG<FBBCCEEGF8C+@+@FFG9FEDFGECEGFGFF8>FFGGGCECEGFG@FEGGGGE,FBFGG,55,,B==BFCCFGFGCF76CD,C?A:?>9A,::+3C7,7,,,@+36+3@F8,5>>E9,,4E,<;BC3,;>D>4,=D7=,4*1=>=22>FEGE58CF76<C7F8EG*0;*++2+57+2**))**2).*1):577*8>;8:=5**3+19<C0)))2/1C5)75C>C5D/7)))*/+2()*(-(,(()*)1)))(())03((
@M03506:14:000000000-AKVR1:1:1101:21955:3755 2:N:0:44
GGACTACCCGGGTTTCTAATCCCGTTTGCTCCCCTGGCCTTCGTGCCTCAGCGTCAGGAACTGTCCAGAGACCCGCCTTCGCCACTGGTCTTCCTTACGATATCTACGCATTTCACCGCCACACCGTAAATTCCAGTCTCCTCCCCAGTCCTCAAGCACGGCAGTATCGAATGCAGTTTCGCCGTTAAGCCCCGAAATTTCACACCCGCCTTACCGCGCCGCCTACGCACCCTGTACCCCCAATGAATCCCAACCCCGCTAGAGCCCACTGTCTTATCTCGTCTTCTCGTACAGCGCTACC
+
CCCCCGGG9FEGCFFFGFAFCDEDFGF@FFG<DBF8,,CDEEFG<CFGGGFFEGGGGG<F@FGEFFF8F@EFG<+C@@CCFDC:=E8FFD<FGGGGGGGGG>EFFGE@GGGECFAFFGE7:FFGCEF7@:BFGGGGAD9F:EF,@EG6EFGGGGF9E,,6@CE68,3,3@,,5@73A9:DE+*3@>*9;=>BC8>8*,5=<2>CF*/**):C+CF*C55:)9<**2.)2/)19))*.***:**0*++*3+3/)0**1-)*)06**0*)*)*/*:+++)*+(,-2(69*,0-()5))).((,
@M03506:14:000000000-AKVR1:1:1101:10421:3769 2:N:0:44
GGACTACTGGGGTTTCTAATCCTGTTTGCTCCCCACGCTTTCGCACCTCAGCGTCAGTACCGGGCCAGTGAGCCGCCTTCGCCACTGGTGTTCTTCCGAATATCTACGAATTTCACCTCTACACTCGGAGTTCCACTCACCTCTCCCGGACTCGAGCTTCCCAGTATCAAAGGCAGTTCTGGAGTTGAGCCCCAGGATTTCACCCCTGACTTAGAAAGCCGCCTACGTGCGCTTTTCGCCCCGTGATTCCGAGCAACCCTAGCCCCCTCTGTATCACCGCGGCTGCTGGCACGCAGTTAGC
+
CCCCCGGGGGGGGGGGGGGGGGGFGGGGGGGGGGGGGGGGGGGGGGGGGGGGGGGGGGGGGGGGGGGGGFEFGGGGGGGG?FFGGG@GGGGGGEGGGG>FGFFGG9FFGGGFGGGGG9FFDFFG,AB:+CFFDBAFDF=FD=FCFGGGCEGGGD,+>CDFFG9FG,@C::EECF,+@EECEGCFDFC::F7>CCD8DCFEGGGGGGGGCFG7C8<F>8A68CDGCFDACFBC>;3*)288C*7/7*;*3<+.7>GF9(90)))29C=5*)*1*::<92)2(3;06(,),.(,0-,)894).
@M03506:14:000000000-AKVR1:1:1101:14996:3770 2:N:0:44
GGACTACAGGGGTTTCTAATACTGTTTGCTCCCCACGCTTTCGCGCCTCAGCGTCGGTCTCGGTCCAGAGAGCCGCCTTCGCCACCGGTGTTCTTCCCAATATCTACGAATTTCACCTCTACACTGGGAATTCCACTCTCCTCTCCCGAACTCTAGCAGTCCAGTCCCAGACGCACCTCCCAGGTTAAGCCCGGGGCTTTCCCGCCTGACTTGGTCCGCCGCCTGCGCGCCCTCTACGCCCCGGAAATCCCAACAACGCCCGCCCCCTTCCTATTACCGCGGCGCCTGGCACGAAGTTCTC
+
CCCCCGGGGGGGGGGGGGGGGGGGGGGGGGGGGGGGGGGGGGDGGGGGGGGGGGGGGGGGDFGFEEFCFG<FDFGG77FGGGGDEGGGDFCFFGGGGGCCFGFF9FGGGGGGGFGGGFFFCGGGDGGG8FGGGGFFFGA=F9FFGGFG>7==FDFFFGFFGGFGGGGGGG?FGG8B5,@EG6A52>A,,9>EEEGEGG,A?+9/?C=C*;;CEFFFGGAEDGD7*>DBEGECD)8:<55EGD/)/:**+2+075***,955)0)9EE)*00*/*03<A3C((4(((,0()(.)--9)9).)
@M03506:14:000000000-AKVR1:1:1101:9206:3775 2:N:0:44
GTAGTACTCCAAGGTCATCTACTCCTGTTTCCCCCCCCTGTTTTCCCTCCGCATCGTCAGCTGGCCGCCAGGCGGCCTTCTTCGCCACTGATCTTCCTCCCGATCTCTACGCACATCACCACCACACCGGGACTTCCGCCCCCTCCCCCCCTCCTCCAGCTCCCTAGCAACGGCAGCCATTCCGATGACCTCCCCGGGGACACCACATCCGTCTTAACACGCCGCCTACCCCTTATCTCCCCCCACTAACTCCGACTCACCCCTGCCTCCTCCTTTCCCCCTCTGCCGACACCCCTACTGG
+
-8A,,CFF-6-;,-;6--,C6,C66E6,,=,CCF@C+++,6,,C@6,6C,+B66@F6,:6,9,,,,+6+7+C,+@FG,,C,,C+F7:8F@,E,CF,E?<,:+++8,C,8A++++4,B,E,5:+,836C+@++3,8@=5>F<+B*3@@3*>***4,68,,>,0?*,568;+*1?5*85*2AB+=+*=*4+++3;5********2;*:*++9*1***+**0+*)9*19)5C*0:*))*-**<2*/7</*)+3+97))1)(*2))0**1;*+84))*+++)/2((-.))))(.,(0-2*)).))
@M03506:14:000000000-AKVR1:1:1101:7996:3776 2:N:0:44
GGACTACTCGGGTATCTAATCCCGTTTGCTCCCCTAGCTTTCGCGCCTCAGCGTCAGTGTCGGTCCAGGAAGCCGCCTGCGCCACCGGTGTTCCTCCGGATATCTAAGCATTTCACCGCTACCCCCGGAATTCCGCCTCCCTCTCCCGAACTCAAGCCCGCTAGTTTCATGTGCAGTTGCCCAGTTGAGCCGGGGGATTTCACACAGGACTTGACGAACCGCCCACGTGCCCCTTCCTCCCAGTAATTCCGAACAAAGATTTCAACCACTGGCTTACCCCAGCATGCGGCCCAGTGCTCGC
+
9BC8CGCEFGEG<B8-FFFE,,,B@@C@,C,,98<9CC,CECFBCFCEC,ECFB,6,<<C9FGCF7<@FFC<,CF@EE,C:+8>:A:FC:F@D,5,?FE+?7,CC9,?FAE<EA<FAFFGGG,64@@@++8A,EFEC++68@E=,663@+@,7,,9,:8CEC*8,@>F,>?2>,,?FF,>DC,6>B,<68EEEEC=*2*25+>1+****1**3038*))*11)*9*))1*)**)0*.*/**:**:+3*+2+.70779(0<***000C5*)2))*/++.)*31(()-2)()-()(.***)((
@M03506:14:000000000-AKVR1:1:1101:19643:3780 2:N:0:44
ACGTAACCAAGACCACCGTTAATCCGTCCTTTCTTCCGTGTTTGTCCCTTTTCGTTTTTATCTCCTCTCCTCCGCTCGTCTTCCTCCTCCCCCGCCCTTTTCTCTCCTCGTTACCCGTTTCTCCCTCGCCGCTCGCCCGCTCCCTTTCCTCTTGTCCTTCCTCATCACCACCTCCCTCTCCCCCTCCTCCCCCCCCCCCCCTCCCCACCCCCTCCCCGCTCTCACCCTCCTCGACGTCTCCTCCATCGCCCTGCCATCCGCGCCTACCTCCGCGCCCCCCTCCTCTCCCACCTACCACCGC
+
-8-6,@7E9-;,@-,9-+,8,,66,8,,+8,<C@@F<,C,,,,,,,,,6,,;,+666,,6,,,6,,,<,,:@,6,@++7,:6,,:,,9,,,68C++++,:5,:,C<,,,+:+++,,+4,,95<?,AF+=+++++++@+3+++8+6,,7,,6@,,,,,5,,@,>,3@,4,,**,,,6,61,,4*41*4,,2****1*=187C);8*2*2*11)*/***1.29/*+*1007*)2*)))-/)2+<7C*+0)***)0)20*(120)))***)+0*)8)***-)/4413(-4)(04()(.799-((
@M03506:14:000000000-AKVR1:1:1101:15901:3789 2:N:0:44
GGACTACACGGGTATCTAATCCCGTTTGCTCCCCTGGCCTTCGTGCCTCAGTGTCAGGAACTGTCCAGAGACCCGCCTTCGCCACTGGTCTTCCTCATGATCTCTACGCATTTCACTGCTACACCATGAATTCCAGTCTCCTCTCCAGTCCTCAAGCACCGCAGTATCGAATGCAGTTTCGGAGTTAAGCTCCGAAATTTCACACCCGACTTACAGCGCCACCTACGCCCCCTTTACGCCCAAAGACACCGAACAACGCCTGAGACCTCTGTATTGCCTCGGCTCCTGGCACAGCGTTAGC
+
CCCCCGGGGGGGGGGGGGGGGGGGGGGGGGGGGDGDGGGGGGFGGGGGGGGGGGGGGGGGGFGGGGGGGGCFFGGGGGGGGGGDGGGGFGGFGGGGFGGGGGGGGGGGGGGGGGGGGGGFCGGGGGGGGGGGGFGGGGGGGE8,@BFFGGG;FF8,9,@DC@8@E8EGG6DF?CFGFCCF6C6CED8C=D>FGG6CGGCGGFCEFGEC>C77,5,,;?4C>4CGCF;?*28*:)=CCCFC?E***=*)2C5)):CFD()*)8>97C8)@?*977E7+4*<(-:B((,),)38>1(9>7(-.
@M03506:14:000000000-AKVR1:1:1101:16077:3790 2:N:0:44
GGACTACACGGGTATCTAATCCTGTTCGCTCCCCACGCATTCGCTCCTCAGCGTCAGTATCGGCCCAGTAAGCTGCCTTCGCCGTCGGTGTTCCTCCTGATATCTGCGCATTTCACCGCTACACCAGGAATTCCGCTTACCCCTACCGAACTCAAGTCAACGCAGTATCAAGTGGCGTCTCCAGGTTGAGCCTGGAGGTTCCACACCTGACTTACGTAACCGCCTACGCGCCCTTTAGGCCCAATAAATCGGGAAACCCCTTCCCCCCTCCGTATTCCCGCGGCTGCCGGCACGTATTTGG
+
CCCCCGGGGGGGGGGGGGGGGGGGGGGGGGGGGGGGGGGGGGGGCFGGGCFGGGGGGGGGGGGGGGCGGGGGGDGGGFGGGGGGFGGG:CFGGAFGFGAFGCDGGGFGGGGGGGFGGGGEEGGGGF8CFBEGGCFGGEEGG8FGFGGG+BCEFGFG>E;AFGDC8A;;7EFFFF959CG*:@7DFGD6DFGF6CE6,44,,*4,,**,32;CC7>CCF55:1978*;5*57*/.)0.*)3+29**<@4+<*))))1*.*2)))0*;/52)/)7*88+.0*,-4676(7156(<0(**)).)
@M03506:14:000000000-AKVR1:1:1101:12552:3811 2:N:0:44
GACTACAAGGGTATCTAATCCTGTTCGCTACCCACGCTTTCGCTATTCAGCGTCAGTTCCGGCCCAGACCACCGCCTTCGCCACCGGTGTTCCTCCTGATATCTGCGCATTTCACCGCTACACCAGGAATTCCGTGGTCCCCTACCGGACTCTAGCCATAGCAGTATCGGATGGCCGCTCCAGGTTGAGCCTGAAGTTTTCACACCCGACTTGCTAAGCCGCCTACTAGCCCTTTACGCCCAATGAATCCGGACAACGCCTGCACCCCACGTGTTCCCGCCGCTGCTGGCCCGTAGTTCGG
+
CCCCCGGGGGGGGGGGGFFGGGGGGFGGGGGGGGGGGGEGGGGGGGGGFGGGG>FGGGGFEGGGGGGGGFFEGGGFCCFGGG7FFGCFGCFGGGGGGGDGFGGGDECEGGGFFGGGGGGGGGGGFGG7EGGGGGGGG=CFGGFGGG6C>>@D9DFCGGDGCCECEGGG+:*6C>FGGGCEE6784>D?FFGGGC?CB,<=,+>FG=EG=DDGGGCCGFFFGDGG*8*:CFFG*76:4DE58*C*2:@4<F=5DE7DF3)*)077CCC)25)))22+3.5*(,42;0)020(()-(*8*)4(
@M03506:14:000000000-AKVR1:1:1101:19902:3852 2:N:0:44
GGACTACGGGGTATCTAATCCCGTTTGCTCCCCTGGCTTTCGCTCCTCAGCGTCAGTGTTGGTCCAGGATGCCGCCTTCTCCACCGGTGTTCCTCCCGATATCTACGCATTTCACCGCTACACCTGGAATTCCGCATCCCTCTCCCAATCCCAAGCCATCCACTATCAGACGCAGTTCCCCGGTTAAGCCGAGGGATCTCCCGTCCGACTTAGTTTGCCGCCTCCGCGCCCTTTACGTCTAGTATATTCGAAAACAGCCCTCCCCCCCTTCTATCCCCCGTCTGCTTGACCTGCGTTTGCC
+
CCCCCFEGDGGB7FGG<<<6CFGGGCFGDGGGGGF@DEGGGEGGEGGGG@CCFC,CFDGG,,8E,6,,6E<FG@>FGGG,C,,F=C+668CCF5,:,4?@@FBF,CBB+BFEFGGGGGG@+,49F<=,AA,F4,8>BF8BEGDFG,>@=,3@,,,@@D@FC8,,,5>,;,>>CG>G7,@,@87*=6,2;8*>:*:84*14,04/=***=D77@C3++1;/:)77<5))*9@**//2(*.**0::*3@*0*30))***(**)05*7**8*)**1*2++()/(44(:)-*(04)0,(*))-6)
@M03506:14:000000000-AKVR1:1:1101:15707:3854 2:N:0:44
GGACTACTCGGGTTTCTAATCCCGTTTGCTCCCCTGGCTTTCGCTCCTCAGCGTCAGTGTCGGTCCAGGATGCCGCCTTCGCCACCGGTGTTCCTCCAGATATCTACGCATTTCACCGCTACACCTGGAATTCCACATCCCTCTCCCGAACTCAAGCCATCCAGTATCAGATGCAGTTCCCCGGTTAAGCCGAGGGATTTCACGTCTGACTTAGTTGGCCGCCTACGAGCCCTTTACGCCCGGAAATTCCGAACAACGCTTGCCCCCCCCGTCTTCACGCGGCTGCCGGCTAGGACTTACC
+
CCCCCGGGGGGGGGGGGCFGGGGGGGGGGGGGGGGGGGGGGGGGDGGGGGGGGGGGGGGGGGGGGGFGGGGGGGGGGDGGFGGCFGGGGGGGGGGGGGGCGABDGGGGGGDGGFGGGGGGDFGGGGGGGEGGGGGGGGGGGGFEGFGE6CGGGF8DDGDGFGGGFDCFFFDFFFGGE;CCFGGEEEGGGGGGGGGGCF6?CGGG<:=ECCGG7CFG7<FGGGGGDFD3CG5C;A);C*)?*C))1:+/3<<))7)95(9/)55CG@E:CEG5)7*3054:1(479<()(.((.(.*0*.)(
@M03506:14:000000000-AKVR1:1:1101:11096:3880 2:N:0:44
GGACTACCCGGGTATCTAATCCCGTTCGCTCCCCTGGCTTTCGCGCATCAGCGTCGGTGTCGGCCCAGCAACCCGCCTTCGCCGCAGGTGTTCCTCTCGATATCTACGCATTTCACCGCTACACCGCGAATTCCAGTTGCCCCTTCCGCACTCTAGTCGCCCAGTATCAGTTGACCTTTCCGCGTTAAGCCCGGAGATTTCACAACTGACTTGTTCTGACCGCCTACGCGACCTTTACGCCCAGTAAACCCTAACAACCCTTTCCCCCCCCCCCTTCCCCCCGCCGCCGGCCTCGGGTTCC
+
CCCCCGGGGGGGGGGGFGGGGGGGGGGGGGGGGGGGGGGGGGGGGGGGGGFGGEGGGGECFEGGGGGGGFGGGGGGGGGGFGGGGFCEFGGGGFEF<FC<=FGGFGGGGGDEGGCGGGGGEGFF<++83:@F;FD9FFFC:7B@@DFGG7C*2<?9EF1**=E559,>CFBCF79CFFFCFG**/:*/1B7F>5*8*2+<F7CCFE?+0>FD+2++0*/+0))>DCF777)2))/:)2)2*:*9*3<=E68).7C**(**).)2*+0.:5)))1*2*47*,((((((0(.(-)((1)0(,(
@M03506:14:000000000-AKVR1:1:1101:19197:3909 2:N:0:44
GGACTACTCGGGTATCTAATCCTGTTTGCTCCCCACGCTTTCGCGCCTCAGCGTCAGATCCGGTCCAGAGAGCCGCCTTCGCCACCGGTGTTCTTCCCAATATCTACGAATTTCACCCCTACACTGGGAATTCCTCTCCCCTCCCCCGGTCCCCCGCAAGCCCGTTTCAACCGCAGTCCCCAGGTTGAGCCCTGGGCTTTCACGCCTGACAAAACTCGCCGCCTGCCGGCTCTTGCCGCCCAGGAAATCCGCACAACGCTCCCCCCCCTCGTCTTACCTCGGCTGCACGCTCGAACGTGAC
+
C,<,BFFDEGGGGGGFGGGGGGGGGGGGG@EFFGFGGGGGGGG7FGGCFFGGGGGE:AFGGE7FCEF,CF8BD<B@+B@E<FGGG84=FFGCGFEFGGFGGGAFE,FFEFCF9@<,?,@FC88FEEFC,=FFD9,9,A,A>BC+@BC68CC6DF+3BE8*8AF@@6@:,,,,4::>:,=EF,4:<:C6:BGC8C>AC>5+>++*=**=**;+7*00;<57)9<***.)*1)*9=**()02/***17+9:8:)<>5*/(1*7)75DE8)*))0)/;9+(*+(,,(-(()()((.-(*)0((-
@M03506:14:000000000-AKVR1:1:1101:6395:3923 2:N:0:44
GGACTACTCGGGTATCTAATCCCGTTTGCTCCCCTGGCTTTCGCTCCTCAGCGTCCGTGTTGGTCCAGGATGCCGCCTTCGCCACCGGTGTTCCTCCAGATATCTACGCATTTCACCGCTACACCTGGAATTCCGCATCCCTCTCCCAATCTCAAGCCATCCAGTATCAGACGCAGTTCCCCGGTTACGCCGAGGGATTTCACGCCTGCCTTAGTTGGCCACCTACGAGCCCTTTACGCCCTGTAATTCCGAACAACGCTTGCCCCCCCCCTATTACCGCGGCCGCTGCCACGGCGTTGCC
+
CCCCCGGGGGGGGGGGGGGGGGGGGGGGGGGGGGGEGGGGGGDGCGGDGEGGGGGGGGGGGGGGGGGGGGFGGGGGGEGGGGGGGGGGGGGGGGDGG<FC9FGGGGGGGGGCFFGGGGGGDGFGGEGGCGF<EDFF:FGGGGG,==FEFGGDGGFFGGGFC8,==EFFGGFGGGC:CFGFFFG5;CC9*CBE5=EEEGFFFFGD,4A5*;4+0;+C:8FCDG5=0>8.79)=5?:CA*0:C*9<*:<*AE+7@57CF6)*8)7CFGGFGD)))*+0<65C0(((-1,7(),,.((187((.
@M03506:14:000000000-AKVR1:1:1101:7611:3942 2:N:0:44
GGACTACCCGGGTATCTAATCCTGTTCGCTCCCCACGCTTTCGCGCCTCAGCGTCAGTATCATGCCAGGTGGCTGCCTTCGCCATTGACGTTCCTTCCGATCTCTACGCATTTCACCGCTACACCGGAAATTCCGCCACCCTCTCATGTACTCTAGTCATCTCGTTTGCGATGCACTTCCCAGGTTAAGCCCGGGGCTTTCACATCACACTCATATCACCGCCTCCGCGCCCTTTCCCCCCCTGAATTCCCAGCCCCCCCTGCCCCCCCCGTCCTACCTCGCCCGCTTGCACGGGTTGCGC
+
CCCCCGGGGGEGFEGGGGGGGGGGGGGGCEGGFGDFFGGGFFGGGGGCFFFGGGGGEFFEFGDEFGDFGFCGGGGGG@ECFFEDG<66EFGCFGGGGGFBCFGGGGGGGEGGDGGGGGGG7CGG8@CF=C<FGGGFGC@:FCGGGGFGG9=DGGC;3@9E,@EEDF?>EG+:CECE,@?GFF6EFGCF7CGFGGGCC?;CC+<9,,,40><;C@7@F17019CE*1)0*97E)8)*.*7**/)**+<@FC+*04/**-75B>FFG557C570))*3+(*<4((((400(5))0(()))((,
@M03506:14:000000000-AKVR1:1:1101:21819:3943 2:N:0:44
GGACTACCCGGGTTTCTAATCCTGTTTGCTCCCCACGCTTTCGCGCCTCAGTGTCAGTTACAGACCAGAAAGTCGCCTTCGCCACTGGTGTTCCTCCCTATCTCTACGCATTTCACCGCTACACATGGAATTCCACTTTCCTCTTCTGCACTCAAGTCTCCCAGTTTCCAATGACCCTCCACGGTTGAGCCGTGGGCTTTCACATCAGACTTAAGAAACCACCTTCGCGCGCTTTACGCCCACTCATTCCCGCTAACGCTCTCCACCTACCTATTACCGCGGCTGCGGCCCCCCTCGTATC
+
CCCCCGGGGGGGEFCGGGGGFGGGGGGGG@FGGGGGEGGGGGGGCGGGGGGFGEGGGCFFFGGFFF8EC8FGGG7FGC8<@CE7FEEF:BFEGGEFF,9,:CFFDGGD48?BEECA?+C4:F,A5AE,,95?FE,C<??EGFEG,,,,7=EFFF8,EF,E9@ECFA=DFFG9D8FCF??C,=+86@@E?FGC@C>EGFGGGGFG,,2,=;92=+99+*;,3@9,*;4?7D?C3>)+)2:E5557801+45+))0))7()1).*9*;FF890**2<++9)>(((-,(,)-)(-0((*00((.
@M03506:14:000000000-AKVR1:1:1101:17929:3946 2:N:0:44
GGACTACTGGGGTATCTAATCCTGTTCGCTCCCCACGCTTTCGCGTCTCAGCGTCAGTACCGTCCCAGAGAGCCGCCTTCGCCACGGGTGTTCTTCCCGCTATCTGCGCATTTCACCGCTACACCGGGAATTCCACTCTCCTCTTCCGGCCTCTAGCCAGATTGTTTCCGCCGACCGCCCGCGCGTGAGCCTCGAGTTTTCACAGCGTACCCCCCTGGCCGCCCACCCCCTCCGTCCGCCCAATCAATCCGACCACCGCTCGCCACCTCCGCTCCCCCCCCGCTGCCCGCACCTACTTACC
+
-ACCCGGGGFFGGGGCFCEFGCF,EF9FFEGG@EFCEDDGGG7FG6@6EFCFGGGD@FCCEE<FGDFFGEFGGE:FE7CF<FF7:+>7@FE8F<AEEG7+@+8=F,:+@=EFGG9CF+>+++5D<+6@=CDD,E=F9@,8@8,,@;@88+8;?9A,3D:8>@,@E76;ECCC*1**4=*:>*:**3*/*?:+<8;*2*+<C*<+3:=*211**/1**9>F<<)*1>D3/9)**)0*-)5EG5*20299<@=)))1*9(7*)8@D*CF):;)))12*/-.*4669((()-.(,)(,**1)..
@M03506:14:000000000-AKVR1:1:1101:5377:3950 2:N:0:44
CTAGGACTACAAGGGTATCTAATCCCGTTTGCTCCCCTGGCTTTCGCGCCTCAGCGTCAGTGTCGGCCCAGCAACCCGCCTTCGCCTCAGGTGTTCCTCTTGATATCTACGCATTTCACCGCTACACCAAGAATTCCGGTTGCCCCTTCTGCACTCTAGCACATCAGTATCAGCTGGCCGTTCTGAGTTGAGCTCAGAGATTTCACAGCTGACTTAACACGCCGCCTACGCGCCCTTTACGCCCAGTAAATCCGAACAACGCTTGGTCCCTACGTATTACCGCGGCTGCTTGCCCGTAGTT
+
CCCCCGGGGGGGGGEEFFGGGGGGGGGGGGGGGGGGGGGGGGGGGEGGGG7FFGGGBFGGGGGGGGGGGGGGGFGGGGGGGGGGGGGGGGGGGGGGGGGGGGGGGGGGGGGGGGGGGFFGGGGGGGGGGGGGGGGGGGGGGDFFGGFGGGGFFFGGGGGFFFC9DCFGGEACFGGGGGGCE>FDFCFFA,,@:7>FGFGGGGGGGE?CFFGGGC72+;BED:?*97>EFGF*7)8>;FFGCD)>D5C??EFFF>GGG(9E;:5DGC@*<)*9FCC+<(*06((,((-726),0()*7)(-.
@M03506:14:000000000-AKVR1:1:1101:6907:4008 2:N:0:44
GGACTAATAGGGTTTCTAATCCTGTTTGATCCCCACGCTGTCGCGCCTGAGCGTCAGATATGAGCCAGTGAGCCGCCTTCGCCACCGGTGTTCTTCCCAATATCTACGAATTTTACCTCTACAATGGGAATTCCCCTCACCTCTCTCCTCCTCACGTCTTACAGTTTCAATTGCAGTTCCGGATTTGAGCCCCGGGCTTTCACCCCTGACTTTGTAGACCCCCTGCGCGCGCCTGTGGCCCAGCAATCCCGCACAACCCTTGCCCCCCCCGTCTTCACGCCGCTGCTGGGACGCGCTGTGC
+
@C<BCF,@@EFG@FFFGGGFC<FCFEFFEE@,FF8FCCE6@FC<:FGGGGF87@BEE9FC9,CE,@,,66FCDF:+C,BC,8?C7EFFE7CBE<E<BA,F4=EAE9E<8E==E,@FG<EFE9,,,:,94,,A,E,,,8,AE,,,6,@=FGF86E,@D6>?DF,,@D=EEGD;?9@,6D8=++4++4,8DC,8>CC58*,4DC?,1979,;F7,8,1+1=,*1:E4*);*)8E)2.+)*)*A*9*06C)2+2.7>)29(1*0.9CDD*)87)0)1*++47C(-((,()9()(()(-).)-()
@M03506:14:000000000-AKVR1:1:1101:24140:4025 2:N:0:44
GGACTACACGGGTATCTAATCCCGTTTGCTCCCCTGGCTTTCGCTCCTCAGCGTCAATGCCGGTCCAGGATGCCGCCCTCGCCACCGGTGTTCCTCCAGATATCTACGCATTTCACCGCCACACCTGGAATTCCGCCTCCCTCTCCCAATCTCAAGCCATCCAGTATCAGACGCACGTCCCCAGGTAAGCTGCGGGATTTCACGTCTGACTTTGGTGGCCACCTACGAGCCCGTTACCCCCAGAAATTCCCAACTAACCTTGACCCCCCCGACTCACCCCGCAGCTCGCGCAGGCGGTCAC
+
AC9CCGGGF7FE67CED<FEGGGGGGG@CCCEFFA@CEEFGGGBFFFCFGCC:B@,FC,EFCDFEFFGG7,ECFFE7+@F+@FE@EEF:+B:@F9F?,,,,9B55?F<>C:7@,,AC:=+8CFEGCF,4,FFDG:++8>FE8@8,6D?D8F,@2DDFGEGG686DDCDA,3,+*>3*@;CEF6B1?9,5,5?,/*:EC8CFGF=CC*/97;:1++3><F6738**28)*8)2)08D?*);8*1*2<+19<+9).*6*,*2***202*>/5)0))*++.)*((-((4)0()((.-2)00,(.
@M03506:14:000000000-AKVR1:1:1101:17972:4033 2:N:0:44
GGACTACTGGGGTATCTAATCCTGTTTGCTACCCACGCTTTCGTGTCTCAGCGTCAGAAGTGGTCCAGTAAGCTGTCTACACCACAGGTGTTCCTCCTGATATCTACGCATTTCACCGCTACACCAGGAATTCCGCTTACCTCTCCCACCCTCTAGCACACCAGTTTCCGCCGCACCCTCCCGGTTAAGCCGGGAGATTTCACAACAGACTTGGAGCACCGCCGACCCACTCTTTACCCCCAGTAATTCCGAACAACGCTTGCCGCCTCCCTATTCCCGCCTCTGCTTGCACGTCGTTAGC
+
CCCCCGGGGGGGGGGGGGGGGGGEGGGGGGGGGGGGGGGFGGGGGGGGGFGGEGGGGAGGFGGGGGGCGGGGGFGGGGFGGGGGGFGGGGGGGGGGGGGGFFGGFFGGGGGGFGGGGGGG:CFGGGGGGGFGGGGGGGGGG9FF?FFGGGG8DFE;F9ADDE>DE=@DFGGG6C6CEG8D:AC+@B>7,@EE5**4:,<<FFG:FG,,4@<F7CCFDFFGDD:*/>))*2)=0;A+>*;CE5C0*+077+<));5CF1D*7)8*7C8)*0*09*A+0475((474<2*)0)35(-/7),,4
@M03506:14:000000000-AKVR1:1:1101:12764:4046 2:N:0:44
GGACTACCAGGGTTTCTAATCCTGTTTGCTCCCCACGCTGTCGCGCCTCAGCGTCAGCAACGGCCCAGCAGAACGCCTTCGCCACCGGTATTCTTCCCGATATCTACGCATTCCACCGCTACACCGGGAATTCCATCTGCCTCTACCGTGCTCTAGCCCGCCAGTCTTACTGGCAGCCCCGGAGTTGAGCCCCGGGATTTCACCAGCAACTTAACGAACCGCCTACGCGCCCTTTACGCCCAGTGATTCCGGACAACGCCCGCACCCCCCGTAATCCCGCGGCTGCTGGCACGGAGTTCTC
+
CCCCCGGGGGGGGGGGGGGGGGGGGGGGGGGGGGGGGGGGGGGGGGGGGCFGGGGGGGGGGEDGGGDGGGGGGGGGGEGGGGGGGGGGGGGGGGGGGGGDGGGGCFGGGGGGFFBEGGGEDCGGGDGG:F8FGGFGGD=FGGGGGGGGG@ECFGGGGGGGGG>EEFGG:EFCEGGEEEECECC:?CEECG7CGGG555<<E+>CG5C?6CF>CDG85C>E5CDCGGBECDB=<)):5C:EG*/0*+3*2A8;5>99C;D*8;>5CGE7CE38)*2++.)70(4(4:0?(7(8590)8?.-)
@M03506:14:000000000-AKVR1:1:1101:20669:4085 2:N:0:44
GGACTACCCGGGTATCTAATCCCGTTCGCTCCCCTGGCTTTCGTGTCTCAGCGTCAGCACACCCCCAGCTACTTGTTTTCACCATTGGCGTTCCAAACGATATCTGCGCATTCCACCGCTACACCAGGAATTCCACTCGCCTCTTCCGGACTCTAGCTCTACAGTATCCATCGGCTTTCAAAGGTTGAGCCTTTGACTTTCACAACGGACTTATAGAGCCACCTACGCGCGCTTTACGCCCAATGATTCCGGACAACGCTTGCTCCCTACGTACTCCCGCGGCCGCTGTCACGTACGTAGC
+
CCCCCGGGGGGGGGGGGGGGGGFGGGGGGGGGGGGEGGGGGGGGGGGGGGGGGGGFGGGGGGGGGGDCFFFFDFGGGGGGGGGGGGGGGGGGGGGG9FEDFCGGGGGGGGGGGCCGGGGGDGGGGGFGFGCGGGGGGGFGGEGG8BFG+@EE,2@;>,@F,EDFFA3E7EGG88EFE8ADCFGGCF,,@DEGG,>,DGE,5=E?,;4:*22;C:,<C+:=DG44CF:3E)07)0)2/*7C=5*9*+<*<7+735)*995*<)7*:@CF25*7?*8+04.:(1((((,),1<A7.:3)8),(
@M03506:14:000000000-AKVR1:1:1101:16958:4089 2:N:0:44
GGACTACCGGGGTTTCTAATCCTGTTTGCTCCCCCGGCTTTCGTGCCTCAGCGTCAGTAGTGGTCCAGAAAGCCGCCTTCGCCACGGGTGTTCCTCCCGATATCTACGCATTTCACCGCTACACCGGGAATTCCACTTTCCTCTCCCACACTCGAGCACGGCAGTCTCTGGCGCGGGACCCGCGTTAAGCTCGGGGATTTCACACCAGACTTCCCGCACCGCCTACGCACCCTTTACGCCCCATGATTCCCAACAACGCTTGCCCCCCCCGTCTCACCCCGGCTGCGCGCACGGGGTTCGC
+
CCCCCGGGGGGGGGGGGGGGGGGGGGGGGGGGGGGGGGGGGGGGGDGFGFGGGGGGGGGGGFGGGGGFGGGGGGGGGGGGGGGCGGGGGGEGGGGGGGGEGGGGGGGGGGGGGGGGGGG>CFGGGGGD7FCGGGGGFGGGGFGEDGGCG7C6DEDGG>FGGE5C:ECF7DFGCG5C58EGG5*B?EEF99+C?CC5?*;9ACGFGGD5=CFF+:F=51>EDDGG3<5:*)7C77@F>DFCC*/**+<*3@+/)5**99G*7)<FGFGFEFD:)9*++4)*,(-,(-()4:,4)(().8(((
@M03506:14:000000000-AKVR1:1:1101:18586:4118 2:N:0:44
GGACTACACGGGTATCTAATCCTGTTCGCTCCCCACGCTTTCGCGTCTCAGCGTCAGTACCGTACTAGAGAGCCGCCTTAGCCACGGGTGTTCTTCCTGATATCTGCGCATTTCACCGCTACACCAGGAATTCCACTCTCCTCTTCCGGACTCTAGCCAAACGGTTTCCATCGGCGTCTCGCGTTTGAGCCACGAGTTTTCACAACGGACCTGCTTGGCCGCCTACCTGCTCTTTCTCCCCACTCAATCCGGACAACCATCTCCCCCTCCCTATTACCGCTGCTGTTGCCCCGTAGTTAGC
+
CCCCCGGG-CFGFGGGGGGFGGGGGGGGGGGGGGGGGDGEGGGDGGGGFFGGGECGGGGGGGGGGGGGGGGGGGGGGGGGGGGGGGGGGGGGGGGGGGFFFFGGGGGGGGGGGGGGGGGDF@FGFFGGCGGFGDADFDDFFGFGDEG6@+@EG=DBAFE8>F8@EG>9CECF88>*CCCGF:7*=BE?CGF<FG5?*=+=@7C+<:*5CDGG6<9+08AFD)7:**)*+9)3*11*)**;8:)>*2<*+0*0)))**(*+)****28)/)*)0*2+3))*((())).*.*,-)((1)/)-.
@M03506:14:000000000-AKVR1:1:1101:8118:4129 2:N:0:44
GGACTACTGGGGTTTCTAATCCTGTTCGCTCCCCACGCTTTCGCGTCTCAGCGTCAGTACCGTACTAGAGAACCGCCTTATCCACGGGTGTTCTTCCTGATATCTGCGCATTTCACCGCCACACCAAGAATTCCATTCTCCTCTTCCGCACTCTAGCCAAACAGTTTCCATCGACGTCTCGAGGTTAACCCTCTAGTTTTCACAACGGCCTTTTCTGGCCCCCTACATGCCCTTTACGACCAATATCACCTGGCAACTCTTACCCCTTACCGTTTACCCCTGCTCCTTGCACGTAGTTCTC
+
C8CCCFG@<<FC@@CFGGCA@<F<FD<;6@C:D,@@@C@FGG;;F+6:CF<,@F@C:FFE<:FEFG96@CECFGG+CFCE,6,9967>7:@?5EEAEFB9,AFAEEGEG7FFGCE<?FC+@7,@7+,8,8CFEA=D5@3,=9BD,6@3++3@D=E,,3=6,;DCCACC,EC;+,@*@E?C,,4*=DF?768DFC;,,2=:>9CF,*=5*)/0,4>7+C)=*2/*/>)3+*)2*8)+.*.=8*1*9++*+2+/))293(*3/**20;*0+0*8)1<80)):((432)(*-)),)..*00))-
@M03506:14:000000000-AKVR1:1:1101:15774:4135 2:N:0:44
GGACTACTCGGGTTTCTAATCCGGTTCGCTCCCCACGCTTTCGCGTCTCAGCGTCAGGTAAGGCCCAGAAAGCCGCCTTCGCCACTGGTGTTCCTCCCGATATCTACGCATATCACCACTACACCGGGAATTCCACTTTCCTCTACCTCCCTCAAGTCCGCCAGTATCCAAGGACCTCTCCCAGTTGCGCCGGGAGCTTTCACCCTAGACTTAACAGACCGCCTGCACGCCCTTTACGCCCAGTAAATCCGGACAACGCTTCCCACCTCAGTATTCCCGCGACTGCTGCCCCGTAGTCACC
+
CCCCCGGGGFGGGGGGGGGGGGGGGGGDFDGFFGGGGGGGGGGGGGGGGFGGGGGGGGGGFGGGEEFGCGFGGGDGGGGGGGGCCEFGDGGGGGDFEGGDGDEGCCEFGGDE<FFGGFGGGGDEFGEG=7=A><9FFF93>FFGFGGGGGGGGCCFGGGGGEGGE7DFFFGFFGC>,DFGDGG,>EG,*>EGC5*:?>E9C1CF=/CC6CFC:7FFGFFGDD3:3556>5):)76757)::7CF*<CFGGG3).7<FBC=))09>E5)*)*0*:0+<>5*((-46:<6))(,7837@?)).
@M03506:14:000000000-AKVR1:1:1101:9987:4139 2:N:0:44
GGACTACCGGGGTATCTAATCTTGTTCGCTCCCCACGCTTTCGCGTCTCAGCGTCAGTACCGTCCCAGAGAGCCGCCTTCGCCACGGGTGTTCTTCCTGATATCTGCGCATTTCACCGCTACACCAGGAATTCCACTCTCCTCTTCCGGACTCTAGCCAGATGGTTTCGGTCGACGTCCGGAGGTTAAGCCTCCAGTTTTCACAACCGACCTACTTGGCCGCCTACACGCTCTTTACGCCCAATAAATCCGGACAACGCTTGCCCCCTACGTATTACCGCGGCTGCTGGCCCGTAGTTAGG
+
CCCCCGGGGGGGFGGGGGGGGGGGGGGGGGGGGGGGGGGGGGGGGEFGGGGGGGGGGGGGGGGGGGGGGGGGGGGGGGGGGGGGGGGGFEFGGGGGGGGGGGFGGGGGGGGGGGGGGGGEGGGGG7FGFGGGGGFD<FBFGGGGGGFGGGGGG:EEFFGG6FGDEFFGGGCF>EGD*>CE:?EE:C9CEGC+<@CGGGGGGGGGGEEG5CC5F*<CFGF6CCCEDGFFEG:E<?@FA5>CCE<D6?78EGG:5BD756DC:@FG4CC;*<<F4C+<FADC(-((((4975(377(*.*.-(
@M03506:14:000000000-AKVR1:1:1101:6901:4148 2:N:0:44
TCGTGAAGGGGTGGTGGGGTGAGCAAGGAGCTGCTCTTAGTAGGCTTCCTCGGTGCTATTTTCGGTGTGAGCCCGTCTCTCTCCCGGCCCACGCGGCGGACCCTCTCCCAGTGTCCTCCTATATGCGTGCCTGCTTTCGCTTGCTTCCTCCCTGCATCCCACTCCTCCTCTGCCCACTGTACACCTACCCCTCGCGCCCGCTCACTAACCGTCCCTCTCTGCCTCTCTCAGCTCCTGCTCCACCCTCCACTCATCCTCTACGTCTCTCCCCGCTTCCAGACCCGCCATACTGCACCTCTAC
+
-,-8,,,---+=6:6--+78@@8,6,,,,,6C,;,6,,,,,,,,,6,,,,,,88C+<,,,,<C+76,,,,,,6,+@,,,,,:,,,8++++,8++++@+8+3+>=+,B,,,,,,,,,,,,,,,,,,:+8@++3,,,,3,+*****53,,77,34,,22,,,,;BEG78>=<2,,,,4=,41,112,,,3**1***8*****3)/2++++0*)77<*:*00+0**+**0*3:*<*)/0)*)300*27**0*2+)5/***.*+/)0**8+**8*)./**+)*+(-,(((,)))))1),*0))-6
@M03506:14:000000000-AKVR1:1:1101:17687:4157 2:N:0:44
GGACTACAGGGGTTTCTAATCCTGTTTGCTCCCCACGCTTTCGTACCTGAGCGTCAGTCATGTCCCAGGGGGCTGCCTTCGCCATCGGTGTTCCTCCACATCTCTACGCATTTCACTGCTACACGTGGAATTCCACCCCCCTCTGACAAACTCTAGCTAGGCAGTCACAAATGCAGTTCCCAGGTTAAGCCCGGGGATTTCACACCTGTCTTACCCGGCCGCCTGCGTACGCTTTACGCCCAGGCATTCCGATTAACGCTCGCACCCTACGTATTACCGCGGCTGCTGGCACGTAGTTAGC
+
CCCCCGGGGGGGCEGGGGGGGGGGGGGGGGGGGGGGGGGGGGEGGGGGG8EFEGGGGGGGGGGGGGGGGGGGGGGGGGGGDEGGGGGEGGGGGGFGGGGGFGFFGGGGGGGGGGGFGGGFGGGGGGGGGGGFGGGGDGGGGGGGGGGGFDGGGFDCC=,D8DEEFDAFGGGGF7C9AC::B;C>FGAFGFFGGGGGGCD,98>FFCC8CGGGGGCFCD>ECGDE3DD>5DEG55>7AG3CE:F*7/+/3C+5)87C03C57)719=E:*8CFF7+026)/(-7>1026(8745279;@):5
@M03506:14:000000000-AKVR1:1:1101:19563:4171 2:N:0:44
GGACTACTTGGGTTTCTAATCCTGTTTGCTCCCCACGCTGTCGCGCCTCAGTGTCAGAAACTGCCCAGCAGACCGCCTTCGCCACCGGCCTTCCTCCGGAACTCTACGCATTCACCCGCTACACCCGGAATTCCGTCTGCCTCTACAGTCTTCGAGTTTGACAGTCGGCCCGGCCGATCCGGCGTTGCGCCCTGCACTTTCATCACACCACTATCAACCCCACTACTCGCCCTTGCCGCCCCGGACTTCCGGACCACCTCTGCACCCCCTGTCTCACCTCGACGGCTCGACTGGCGTTCTC
+
@<AC@8EE-6C;6-@-C-@FFFAD6;EEFF,C@FC@@:,BCF8DEGGGCEC6ECC,,<,66@FCCE,CF,FEFGCFC6CEDEGEGD@7+4,=FFGG@CEB+4B59?EC==FF<,,:?C:+@+EFG:>+=FFGGC,7A>+3,,,,@;B?>9,3,6@,33@9,7;:D?++@***3@*1=>7;2:**41/*3****/**++0+++51+<C6C**9+:++20):*/96<7*0*1)51))*.)0*/*)))/*00<:)).)9F(*1*/626885E)*6)*+2<367((((,-(),)2,.40/)8((.
@M03506:14:000000000-AKVR1:1:1101:6395:4174 2:N:0:44
GGACTACAAGGGTATCTAATCCCGTTTGCTCCCCACGCTTTCGTGCCTTAGTGTCAGAAATGAGCCAGTCACCTGCCTACGCCATCGGTGTTCCTCCCTATATCTACGGATTTCACTCCTACACAGGGAATTCCAGTGACCTCTCTCATTCTCTAGCTTGGCAGTTCAAATAATGGACACGAGGTTGAGCCTCGTCATTTCACTATTCGCTTACCATGCCACCTACGCAACTCTTTACGCCCATTACTTCCGGATAACGCTTTGACCCTACGTATGACCGCGCCCGCTGGCACGTGGTACG
+
CCCCCGGGGGGGGGGGGGFFGFGGGGGGGGGGGGGGGGGGGGGGGGGGGGGGFGGGGGGGGGGGGGGGGGGGGGGGGGFGGGGGGGGGGGGGGGGGGGGGGGCGGGGGGEGGGGGGA<ECFGFGGCFEGEFGDGGGGGGGFA8FFEFGFGGCFFEEDDFFGGFEFAAFGGGCCFB9EDFGECEC>,,,888B?EFEFGFFC9:;EGGGG6+3A989<8CFGCFCFFF5CDB,=FCC*+*4=5**4:,+,,>54)9DG<7*)))0:3A45./)06A8;)=:49((4(,)-)4(934*).))-
@M03506:14:000000000-AKVR1:1:1101:18674:4192 2:N:0:44
GGACTACTCGGGTATCTAATCCCGTTTGCTCCCCTGGCTTTCGCGCCTCAGCGTCAATACCGGTCCAGGATGCCGCCTTCGCCACCGGTGTTCCTCCAGATATCTACGCCTTTCACCGCTACACCTGGAATTCCGCATCCCTCTCCCGGATTCAAGCCTTCCAGTATCGGACGAAGTTCCCGGGTTGAGCCCGGGGATTTCACGTTCGAATTAGAAGGCCGCCTACGCGCTCTCTACCGCCAGGAATTCCGAACAACGCGTTCCCACCCTGAAGTACCGCGTCTGCTGTCACAGCAGTACG
+
6BCCCGDEFGGGGGFGGFFFGGGGGGGGC<FGFGFGGGGGGGDFGGGGD8EDEGEGGGGGG:FGEGFGGGGGGFGFFGGC,8FCEFGGEFBEGGFGG,F,<?EF9EFCG+<?E<9?CFCF:EGGGG8:@CEGF9FEGGG?:DFD8,@ED7=+ECF;FF69FCBCFFGA+56::*5>1?C7,;7>C8=6CECFGGGC*70AFGGGC**:5**/+9;52*.CC35E3<:5*<0:C46CA*)//*9*/00)0+0)789*/()*0))99+2);74)/*3++))1(((--.69)1.)/)(*)*))(
@M03506:14:000000000-AKVR1:1:1101:19945:4200 2:N:0:44
GGACTACCCGGGTATCTAATCCGGTTCGCTCCCCACGCTTTCGCGTCTCAGCGTCAGGAAAGGCCCAGAGAGCCGCCTTCGCCACTGGTGTTCCTCCCGATATCTACGCATATCACCACTACACCGGGAATTCCACTCTCCTCTACCTCCCTCGAGTCTGCCAGTATCCAAGGACCTCTCCCAGTTGAGCCGGGAGCTTTCCCCCCGACCTTAGCAGACCTCCTGCCCGCCCGTTACGCCCAGTAAATCCGGACAACGCTCGCCACCTACCTACCACCGCTGCAGCTGGCACGTCATCAGC
+
CCCCCGGGGGGGGGGGGGGGGGGGGGGGGGGGGGGGGGGGGGGGGGGGGFGFFGGGGGFGGDEGGGGGGGGGGGGGGGGGGGGDGGG@EFFGGGGGGGGGGGGGGGGGGDGGGGGG@5DFEGGGG7F7CFGGGGGGGGFGGFGD9FFBFFE?F6A+@EGGGG8DGEE9=AF:DC6FGG6DGCEB:C?FFGFE>C**=,>9520@EG55*1);+*;@*0;F**967C)0:1.:)0)/-7;E55*2*32*<CE))0)1739C7<ED3E=)39*9**0+343=((((().),.()8.(*)*.)5
@M03506:14:000000000-AKVR1:1:1101:11072:4209 2:N:0:44
GGACTACACGGGTTTCTAATCCCGTTTGCTCCCCTGGCCTTCGTGTCTCAGTGTCAGGAACTGTCCAGAGACCCGCCTTCGCCACTGGTCTTCCTTACGATATCTACGCATTTCACTGCTACACCGTAAATTCCAGTCTCCTCTCCAGTCCTCAAGCACCGCAGTATCGAATGCAGTTTCGGAGTTAAGCTCCGCAATTTCACACCCGACTTACCGCCCCACCTACCCACCCTTTACGCCCAATGAATCCGAACAACGCTGGGGACCTCTGTCTTACCGCCGCTCCTGTCACACAGTCTGC
+
CCCCCGGGCGGGGGGGGGGGGGGGGGCEGGGGGGGCFGGGGGGGGGGGGGGGFGGGGGGGGGGGGGGGGGG?EGGGGGDGGGGGGGFGGFFFAFFGGGGGGGDGGFGGEFGGGGC<FFFFGFCGGGGGCGGFGGGGDFCGBEGGGGCCEEFGGG8>DFGDGEDDE8>EG6DGGGEFGAEEC6@E=EFFGGBD6C+:+9EEF+:CFGEE5>7*,+,***2=*/*,*2);,:):8)/;6358E/*58??81B*).7C<F4D5).)1*1*.<6*9**++3,57(-39((,9)9)6*((1**)).
@M03506:14:000000000-AKVR1:1:1101:15198:4223 2:N:0:44
GGACTACTCGGGTTTCTAATCCCGTTTGCTCCCCTGGCCTTCGTGCCTCAGCGTCAGGAACTGTCCAGAGACCCGCCTTCGCCACTGGTCTTCCTTACGATATCTACGCATTTCACCGCTACACCGTAAATTCCAGTCTCCTCTCCAGTCCTCAAGCACGGCAGCATCGAATGCCGTTTCGGAGTTAAGCTCCGAGATTTCACCCCCTACTTACCGCCCCCCCCACGCACCCTTTACGCCCAATGCAACCCCACAACGCCTGGGACCTCTCTATGACCGCGGCTTCCGGCACCGGGTTACC
+
CCCCCGGGGGGG@FGGGGGGGGGGGGGGGGGGFGGGGGFGGGGGGGGGGGGGGGGGGGEFGGGGGGGGGGGGGGGGGGEGGGGEGGGGABFFFGGGGGFGGGGGGGGGGGGGFGGGGGG7BEFGGGGFGG,AFGGGGGGGGFGGGGGC9EFGGGGFFEF+BCEC+@3@+@,,,@,B:CCE+@A+5,,:,5,4D**51?FFGFF,8*414**=988*9):=)>:*8C@:*9BC3<:*.*<88***2+<*<F*).07*92C*85)***;.8*****+++(.:(40((()0-<((0(()0)-.6
@M03506:14:000000000-AKVR1:1:1101:22265:4328 2:N:0:44
GGACTACAAGGGTATCTAATCCTGTTTGCTCCCCTAGCTTTCGCGCCTCAGCGTCAGTTGTGGTCCAGTGCGCCGCTTTCGCCACAGGTGTTCCTCCCGATATCTACGCATTTCACCTCTACACTCGCAGTTCCACTCACCTCTCCCGGACTCGAGATCCGCAGTATCAACGGCAGTTCTGGAGTTGAGCTCCAGGATTTCACCCCTGACTTAAAGATCAGCCCTCGTGCGCTTTACGCCCTGTGATGCCGAGCAACTCACACCCCCTTCGTATTACTGCGGCTGCCGGCACCGATTTATC
+
-A@CCFGGGGGEGGGGGGFFFGGGGGGGGGGGGGGGGGGGGGEGGEEFGEE@FFGGGGGGFCFGGG9EFGGEGGGGGGFCEG7BCFFGEFGEFEFE8FFFFGGGGFGC:=?=FGGFFF@9,CF<DFFFEG@EGGGFCFCFEFCEGGBE6EGGGG?>D+66,@>8>,7DFGFGD:CEE;<CAC7C:6;F,,,6,,,1;?A6DGGGCGFF68FC7CC?CD8,2**/*25.*9A=))0;)*233*90*0C*+01))))**,:0)))17*8)2<*))*0<9-*+411((,.7()(()(,))))).
@M03506:14:000000000-AKVR1:1:1101:12673:4333 2:N:0:44
GGACTACCAGGGTATCTAATCCCGTTTGCTCCCCACGCTTTCGCGCCTCAGCGTCAGGAATTGCCCAGAGACCCGCCTTCGCCACCGGTGTTCCTCCCGATCTCTACACATTTCACCGCTACACCGGGAATTCCAGTCTCCTCTGCAATCCTCAAGAACGGCAGTTTCGATCGACGTTCTTCGGTTGAGCCGAAGGATTTCACGCCCGACTTGCCATTCCGCCTACGCGCCCTTTACGCCCAGTACATCCGAGCAACGCTCTCCCCCCCTGTCCTACCGCGGCTGCGGGCCCAGACTTTTC
+
CCCCCGGGGGGGGGGGGGGGGFGGGGGGGGGGGGGGGGGGGGDFGGGGGGGGGGGGGGFGGGGGGGCFFFGGGGGGGGGGGGGGGGGGGGGGGGGGGGGG:FGGGGGGGGCFFGFGG7C:FGD@F:CC@FGF9FFGGG>BFGGB=FD9DFGGGGFFC,@@BE+;:@BE>CGGGGGDG>EGGGF*1>:6@FGGGGD5C,59;FFG*=CE59)9+:<@77AFCC<EDC>D5CBG5F4*6*)8C5D7F7+/0;85D5)*2(9/))9DFGC)/.*00*3++(0:3(4(,((),0(4)4,*0*))-
@M03506:14:000000000-AKVR1:1:1101:23551:4357 2:N:0:44
GGACTATCCGGGTTTCTAATCCTGTTTGCTCCCCACGCTGTCGCGCCTCAGTGTCAGAAACTGCCCAGCAGACCGCCTTCGCCACCGGTCTTCCTCCGGATCTCTACGCATTCCACCGCTACACCCGGAATTCCGTCTGCCTCTACAGCCCTCGAGTTTGACAGTCGGCACGGCAGATCCGGGGTTGAGCCCTGGACTTTCACCACACCCTTAGCAAACCACCTACGCGCCCTGTACGCCCACCGCTTCCCGAACACGCTCGCACCCCCCCTATTCCCGCCGCCGCTGGCACGGAGCTGCC
+
CCCCCGGGGDGGGG>FFDFFGGGGGGGGGFGFFGGGDGGDEGFFEEGFGGGGGGGFC<FFGGEF@F@CFFC<EFEGGCFGFEGGGGG@FGGGGGFGGDCCFF5?E<FECC=FGGGFE7FE7C,?FEF+@3FEFG>>DBDFGGGC,EFD,@7DFG++@@>C9:>9,<B8:8>@5;:*=>C,,1**41*4>><F**33:+C?CFFGFD=CGDFFC*>+76A=<57*22))21)2/)/06*.?****/**0C+05.)954(110)77<C8587)))2<+<<)*(,2((47<13(4)-()).((.
@M03506:14:000000000-AKVR1:1:1101:17711:4392 2:N:0:44
GGACTACCGGGGTATCTAATCCTGTTTGCTCCCCACGCTTTCGCACCTCAGCGTCAGTACCGGGCCAGTGAGCCGCCTTCGCCACTGGTGTTCTTCCGAATATCTACGAATTTCACCTCTACACTCGGAGTTCCACTCGCCTCTCCCGGACTCAAGCTCTCCAGTATCAAAGGCAGTTCTGGAGTTGAGCTCCAGGATTTCACCCCTGACTTAGAAAGCCGCCTACGTGCGCTTTACGCCCATAGATTCCGAGCCACGCTAGACCCCTTCGTGTTGCCCCGGCTGCGCGCCCGCACTTATC
+
C?CCCGGGGGGGGGGGGGFEFFGFGGGGGGGGGGGFDEGGGGGGGGGGGGGGGEFGCGGGAFGGGGGCED,CFFFGECCFDGGCCFCFFCBCFGGGGGEGGGFGGFGGD8FEFEFDCBEEFGFGGGGGGECCF5ABDGFGG>E8DEF>+6CE>28EFGGGGGG6F,@EC:DE6:DCGGGFCCE>3,,,>7@FGFG61,DFF+>>8E*=:0++=+5>+*/0>D<=*8AF=3)2:).36*8:51***++1+2+)0))95(97.)*0*2;)00*.)1**+.)/(((-(-()()-()((/8)))-
@M03506:14:000000000-AKVR1:1:1101:11947:4416 2:N:0:44
GGACTACCGGGGTATCTAATCCCGTTTGCTCCCCACGCTTTCGCGCCTCAGCGTCAGGAATTGCCCAGAGACCCGCCTTCGCCACCAGTGTTCCTCCCGATCTCTACACATTTCACCGCTACACCGGGAATTCCAGTCTCCCCTGCAATCCTCAAGAACAGCAGTATCGATCGACGTTCTTCGTTTGGGCCGCAGGATTTCACGACCGACGTGCCATCCCGCCTCCTCCCCCTTTCCCACCCGTAACTCCTCGCACCCCTCCCCCCCTCTTCCTTCCCGCGGCTGCTGGCCCAGAGCTGCC
+
CCCCCGGGFFGEGGGGGGGGGGGGGGFGGGGGGGGGGGGGGGEGGGGGGDGGGFFEEC8@FFFGGGGDGGGGGG7EFEDGGGGGGGGFGFEFGGDFGGCCFGF9?9EEFG8,EF<FGGGGGD9AFDF@7F<DFG9DFE,7EDEGFEB,7DB=EFF?CEFF6?,DD9CG6+@C::CBC*;FFG5>DFDGC@CC18*:8C;<@C9C?:C/*))12CEFGGFGD3)2*/).*1.59)6*.**2**/1/**/0<0)835)9(>E)7)C98C)88**0*++*.)2-91((()0(7.:)((*)12((
@M03506:14:000000000-AKVR1:1:1101:11484:4473 2:N:0:44
GGACTACTGGGGTTTCTAATCCTGTTTGCTCCCCACGCTTTCGCACCTCAGCGTCAATATTGGCCCAGGTCGCCGCCTTCGCCACTGGTGTTCCTCCCGATATCTACGAATTTCACCTCTACACCGGGAATTCCGCGACCCTCTTCCATATTCAAGCCGACCAGTTTCGAGTGCACTTCCGGGGTTGAGCCCCGGGCTTTCACACCCGACTTAGTCGGCCGCCTACGTTCGCTTTAGCCCCAATAATCCCCGCCAACGTTTGCCCCCTCCGTATGACCGCCGCTGCTGGCCCGGGTGTAGC
+
CCCCCGGGGGGGGGGGGGGGGGGGGGGFGGGGGGGGGGGGGGGDGGGGGGGGGGGGGGGGGFDEGGDGGGGDGGGGGGGGFGGGGGGGGGGGFGGGGGDGGGGGGGGGGF<FGGGGGFGGGG<<FCEGG+=D;FFGEFGEFDFFFGGGGAEGCGGEGD>EEGEFC7@B5FCFFF,>EGGGGGGGGGGCFEGGDCBCC:=+5+<1>C>*/7CDC7<<CDFG)9>C3D))*2):D)<C)*08E:37<7+*<@*)))))*(*255=*28:3C:3<79*++()2(-33(,89(<?130()))))-
@M03506:14:000000000-AKVR1:1:1101:7656:4490 2:N:0:44
GGACTACCGGGGTATCTAATCCTGTTTGATCCCCACACTTTCGTGCCTCAGCGTCAGTTACAGCCTAGTAAGCTGCCTTCGCTATCGGTGTTCTTGACGATATCTAAGCATTTCACCGCTACACCGTCAATTCCGCCTACCTCATCTGTACTCAAGCTCCGCAGTATCAATGGCACCCTGACAGTTTACTTGCCATATTTCCCCACTGACTTACAAAGCCGCCTCCGCACCCTTTAAACCCAATACATCCGGACAACGCTTGCCACCTCCGTATTACCCCGGCTGCTGCCACGTAGTCAGC
+
CCCCCEGGGGGGCGGGGGGGF9EGGGGGGFC<DFFGDGGCFDEGGGGFGGGGGGGGGGGFGGGGGGGGGGGFGGGGFGGFGGG@GFGGGGGGGGE<<8=EDGCGFGAFGFCCGFGGGDFGG7=FEEAFF7FGFE=CFECBD6EFGFDFFGFGG8=EEGGG>>6>C=A9,7@,@CEFGGG6FF6,5>,,,,8@FGCFGG,@;+@D8@92,;?C,CG97;67;>C=**2)*2:7*;2+1:6C553;C++1+4=)):75<()*)).9*<;@*)/..2<++.):9((,(38),0)4)-(*.*).4
@M03506:14:000000000-AKVR1:1:1101:21274:4490 2:N:0:44
GGACTACCAGGGTTTCTAATCCTGTTTGCTCCCCACGCTTTCGCACCTCAGCGTCAGTACCGGGCCAGTGAGCCGCCTTCGCCCCTGGTGTTCTTGCGAATATCTACGAATTTCACCTCTACACTCCCGGTTCCACTCACCTCCCCCGGCCTCTAAGCTTGCCAGTACCGACGGCCGTTCTGGATGTCATCGCCAGCATTTAACCCCCGACCTAACAAGCCCCCTACGTCCGCCTTACGCCCCGTGACCCCCCGCCACCGCCGCCCCCCTCCACTTTCCCCCCCTGCCGCCACGCCACTAG
+
CCCCCGGGGGGGGGGGGGGGFFGGFGGGGGGEFDGFEGGGGGEEGGG,CFGGGGDGGGGGGEEDEGCFGGAEFC@BF@@EFGG7F,,==ADEGGGAECF7FF<F<DFFCE?FFG9FGGGGA99E,A,4++68==;DA>:FGCE,@EEC6+BCC,,778>9,;D,,4@,;*>*@*:*;14:87,2,,5,,,@,143***+11++1<>EGC3D)**+2**):7*9C)*00**0:<))*)28CC*51*2*)+;?)))1)),//).0)95:)*)*))*2++.9<(4-(((()()-(04(/0).(.
@M03506:14:000000000-AKVR1:1:1101:22314:4513 2:N:0:44
GGACTACTAGGGTATCTAATCCGGTTCGCTCCCCACGCTTTCGTGCCTTAGCGTCAGAAATGGTCCAGTAACCTGCCTACGCCATTGGTGTTCCTTCTAATATCTACGGATTTCACTCCTACACTAGAAATTCCAGTTACCTCTACCACTCTCGAGTTAGTGAGTTCGAATAATAGTCTGAATGGTTGAGCCACCAGGTTTCACTATTCGCTTTACTAACCGCCTACGCAACTCTTTACTCCCAGTCACCCCGGTTACTGCTTGCCCCCTACGTATGACCGCGCCTCCTGCCCCGCAGGTT
+
CCCCCGGGGGGCFDEGGGGGGGGGGFFEECFGGGFFEGGGFEEGFGGGFFFGGGGGGGGGGGGGFG?FFGCDFFGGGFGGGGG7,FFD?DBEGCFFGGFGGF<9:CFFD:F,E9@C@ACFF?@FEDF9F;9?FFEFF<F9A9EEEGD,D>FAD888D>==6,@A663@,6@FFADFFG8D9:DC8DA6=B8>=EF@87F?7=;FF7BCC:>6:CEFF++AC577**@***:?*?F+77A1CF44*4<+1,=558)):)+4;6+75+58CE*;5C++0)/+(,746((0,0(4),7)0)(4.
@M03506:14:000000000-AKVR1:1:1101:19327:4515 2:N:0:44
GGACTACAAGGGTTTCTAATCCTGTTTGCTCCCCACGCTTTCGCACCTCAGCGTCAATATTGGCCCAGGTCGCCGCCTTCGCCACTGGTGTTCCTCCCGATATCTACGAATTTCACCTCTACACCGGGAATTCCGCGACCCCCTTCCATATTCAAGCCTGCCAGTTTCGTATGCACTTCCTCGGTTGAGCCGATGGCTTTCACATCCGCCTTAACAGGCCGCCTACGTGCGCTTTACGCCCACTGATTCCGAGCCACGTTTGCACCCCCCGTATTACCGCGGCTGCTGGCACGGTGTGTGC
+
CCCCCGGGGGGGGGEGGGGGGGGGFGGGGGGGGGGGGGGGGGGGGGGGGGGGGGGGGGFGGFEGFGGGGGGGGGGGGGGGGGFGGGGGGFEFGGGGGGGCFFEDEGGGDFGGGGGGGCFFGGAC==FECEGGGGGF7+CFE+@BFGGGF,ECGCCFFGCCGGGEFFAGD8>:,5,6<,<D>D58CE5<<CC:**=/ACF?C7=;17CE*:DGGGG9*8>G:DD5CF)8*7)2)00?:CBE85**2++1:3+0).)9*3CE<)/*2;*)*5)0)5<236>5((21,(./.>()),-10)(,6
@M03506:14:000000000-AKVR1:1:1101:5567:4536 2:N:0:44
GGACTACAAGGGTATCTAATCCCGTTTGCTCCCCTGGCTTTCGCTCCTCAGCGTCAGTGTTGGTCCAGGATGCCGCCTTCGCCACCGGTGTTCCTCCAGATATCTACGCATTTCACCGCTACACCTGGAATTCCGCATCCCTCTCCCAATCTCAAGCCATCCAGTATCAGACGCACTTCCCCGGTTAAGCCGAGGGATTTCACGTCTGACTTAGTTGGCCGCCTACGAGCCCTTTACGCCCAGTCATTCCGACCACCTCATGCCCCCCCCGTACTCCCCTGGTCGTCGGCCCGGAGTTTGC
+
CCCCCGCFGGGGGGGGGGGGFGGGGGGGGGGGGGGGGGGGGGGDEGGFGGGFGFF7BFGGFE8FG@FGF@FFCFF:FFEGC::@@FEF:>CFGGGGGFGCGCFFGGGGG7@CGGGFDGG@FGDGGC8CF,FFGG8FG7CAFC,EEGEFG,8=EC86=@EFGCCDFG9CEFGGGGE++>FC?@C:@@*,,=,**4111,:,,=B:4*,*,=::,14,4?)0)/C*5*).*))128A+7578*:*2*+2*+++0))9*9(*+89/658:<5))00/1+0()0((.)(((.(0(45(())))-.
@M03506:14:000000000-AKVR1:1:1101:7524:4546 2:N:0:44
GGACTACTGGGGTATCTAATCCCGTTCGCTCCCCTGGCTTTCGCGCCTCAGCGTCAGTGTCGGCCCAGCAACCCGCCTTCGCCGCAGGTGTTCCTCTTGATATCTACGCATTTCACCGCTACACCAAGAATTCCAGTTGCCCCTTCCGCACTCTAGCCGCGCAGTATCAGTTGACCTTTCCGAGTTACGCCCGGAGATTTCACAACTGACTTGCGCTGGCCGCCTACGCGCCCTTCACGCCCAGTAAATCCGAACAACGCTTGCTCCCCCCGTATTACCCCCGCTGCCGGCCCGGACTTTG
+
CCCCCGGGGGGGGGGGGGGGGGGGGGGGGEGGGGGGGGGGGGGGGGGGGGGGFGGGGGGGGGGGGGG8FGGGGGGGGGGG<FGEGGGGGGGGGG9FGGGGGGGGGGGGGGGGGGGGGGGGGGGGGGFGCFFFFGGGGGGGGGGCEFGGGCGGDFF;FGCEECCE*9@EGFEG9,DCECFGGCGE5CF,*8CE:C5:5EFG;CC+@CFF9<>G+::C7<DGGDDED3:>E7>GGFF*56);5>C72+3709C5>)995:DG)))52<8>5>CD3>8+061+((-7,(,)-.215(4))),))
@M03506:14:000000000-AKVR1:1:1101:20334:4547 2:N:0:44
GGACTACCAGGGTATCTAATCCTGTTCGCTCCCCACGCTTTCGCGTCTCAGCGTCAGTACCGTCCCAGAGAGCCGCCTTCGCCACGGGTGTTCTTCCCGATATCTGCGCATTTCACCGCTACACCGGGAATTCCACTCTCCCCTTCCGGACTCCAGCCAGATGGTTTCCGCCGACGTCTCGAGGTTAACCCTCGAGTTTTCACAGCAGACCGACCTGGCCGCCTACACGCCCTTTACGCCCAATAAATCCGGACAACGCTCGCCCCCTCCGTATCACCCCGGACTCTGTCCCGTATTTGCC
+
9CCCCGCGFGGGG9@;FFGGGFF<FCFEEBEFGEGEEDFGFGGGGE@FFGAECFC@BCFG9CFF:FEFGFGGGGGE7F=EDE7@CCEGE:FGGGGFGGE7:@FGGDGGG>FEF7@@E@F>CFFFCFGGE7FEFGCFCD9FF,@>8:FEDGG6D,53>D,8:C;FA9CF?*>*;:E:?8,=C1=C*3<0+4;+C5*=+/1=FCFF+5=*0*7)*9CCC*8C<CG79*)0*))*).9*<*3?8EC5*++0<:8)<>GFG(CC)8)778=3*730)**33()*(((-(36*)1),..(*/*.))
@M03506:14:000000000-AKVR1:1:1101:14131:4549 2:N:0:44
GGACTACAGGGGTTTCTAATCCTGTTCGCTCCCCACGCTTTCGCTCCTCCGCGTCAGTTCCGGCCCAGAGTGCCGCCTTCGCCACTTGTGTTCCTCCCGATATCTGCGCATTTCACCGCTACAACTGGAATTCCCCCCTCCCCTACCGGACTCGAGGCACGGCAGTTTCTACTGGCCCCTCCACGTTAAGCGTGGAGATTTTACATCCGACTTGCCGATCCGCCTACCGCCCCTTCACGCCCAATTATCTCGAACAACGCAAGCCCCCTCCGTTTCACTCCGTCTCTCGCCACGACTTGTC
+
AC@,6C<EFCGGEGGGGAA<9CFFFE@;CFGEF@<+6:6CFGCE@E@,C,+8@CCFGGAFEFED7F@E8<FFFGDFGC@<<FECC,,CE8E<FC,<F=+=++8C<BBB@@:?ED<EFFFE+:,,8,:,3A?<FF,8+6++8=BDEE>+:BB>@*D**3*4>*>*;5,6>,,,,,,2,:C*=?CB/=**/>;**/C*;+5+++5@+++2/*1C::CG93)///7/9*))*)0*).)*.C)187D*7++1++<)))*1*.1/).)*/:87?;7.)*+++6494((((.)*-)((0(().8).)
@M03506:14:000000000-AKVR1:1:1101:21655:4554 2:N:0:44
GGACTACACGGGTATCTAATCCCGTTTGCTACCCTAGCTTTCGCGCCTCAGCGTCAAGAACAGGCCAGGAAGTCGCCTTCGCCACTGGTGTTCCTCCCGATATCTACGCATTTCACCACTACACCGGGAATTCCACTTCCCTCTCCTGCCTTCGAGTCGAGCAGTATCGCGTGACCCTCCTCAGTTGAGCCGGGGGCTTTCACACCCGACTTTCCACACCGCCTGCGCGCACTTTACGTCCCGTAATTCCGCACCACGTCTGCACCCTCGGTATTACCCGCGCTGCTGGCCCAGAGTTAGC
+
CCCCCGGGGGGGGGGGGGGGGGGGGGGGGGGGFGGGGGGGGFCFCFGGGCFGGGGGGGGGGGGGGGGFGCGFGFGGGGGGCFGEGFCFFG<FFFGGFGD>F@+,<AF?>BCFE,E?<,<EFGFGFCFGGEFFFFAE<5CDDGDDFEGGGG9DE8=,,@BEG8@:DECCEE+5*@891,*3,5<@=5>::F::>8:5C*/0>3>9+*2*=2/*+1+++07C39D*/75):<):))1*-*)2;*/*)***3@3))))*1-**8.*2>?8)*./))/<+<.)2--(43(,)()(().,/*0)))
@M03506:14:000000000-AKVR1:1:1101:17704:4569 2:N:0:44
GGACTACCCGGGTATCTAATCCTGTTTGATCCCCACGCTTTCGTGCCTCAGCGTCAATATTTGTTTAGCAAGCTGCCTTCGCAATTGGTGTTCTAAGTCATATCTACGCATTCCACCGCTACACCCGGAATACCGCCTGCCTCTACAGCCCTCGAGTTTGACAGTCGGCACGGCAGATCCGGGGTTGAGCCCCGGACTTTCACCACACCCTTATCAAACCACCTCCGCCCCCTTTACGCCCAGTGATTCCGGACAACGCCCGCACCCCCCGTATAACCCCGCCTGCTGGCACGGAGTTCGC
+
CCCCCGGGGGGGGGGGGGGGGGGGGGGGGGGGGGGGGGGGGGGGGGG9F,EFGGGGGGGGGGGGGGGGGGGGGGGGGGGGGGB:FGGGGGGFGGF<FGGAFGGGGGGGEEE?FFGGGEGDGGGGGGGGDGGGGGGGG@FFGGGGGGGFFGDED>CGFCAFCED?GG>EGGGDGGG54EFGGEGGGGEFDGFGGG5*?5FDG=FF6A=CE<*7ECG9:;AG4D5**1.)*73CD:)2:9>CC*9*23</+<+7)7)9D4<:.)8))2A:E39.)*+++.7*4(-(((,).51359()..6((
@M03506:14:000000000-AKVR1:1:1101:17178:4574 2:N:0:44
GGACTACCGGGGTTTCTAATCCCGTTTGCTCCCCTGGCTTTCGCTCCTCAGCGTCAGTAGTAGTCCAGGATGCCGCCTTCGCCACCGGTGTTCCTCCAGATATCTACGCATTTCACCGCTACACCTGGAATTCCGCATCCCTCTCCCACACTCAAGCCATCCAGTATCAGACGCAGTTCCCCGGTTAAGCCGAGGGATTTCACGTCGGACTTAGTTGGCCGCCTCCGAGGCCTTCACGCCCCGTAATTCCCAACAACCCTTGCCCCCCCCGGCTTACCGCGGCTGCTGGCTCGTAGTTAGC
+
CCCCCGGGGGGGFGGGGGGGGGGGGGGGGGGGGGGFGGGGGGGGGGGGGGFGGGGGGGGGCFFGGGGGGGGGFGGGGGGGGGGGGGGGGGEGGGGGGGGGGGFGEGGGGGGCGGGFGE7FEGGGGGGFF@<<FFFDEGGFGCCEGGFEGGDDFG8@DD8FGGGFCGDFFGG@8::CCFGGDGGDEG5D;9D@EEEGEFC01:C=44*5/9);+21+1>409CDE<*)7*)0:F:**,*018*9*75*9C:+*08FGG(*0)))7*;C:8)))))2+3.)2((,4,(.)(.(.5(,5./))-
@M03506:14:000000000-AKVR1:1:1101:19804:4578 2:N:0:44
GGACTACAAGGGGTTCTAATCCTGTTTGCTACCCACGCTTTCGTGTCTCAGCGTCAGTTACTGTCCAGAGAGCCGTCTACACCACAGGTGTTCCTCCTGATATCTACGCATTTCACCGCCACCCCCGTAATTCCCCTCCTCCATCCAGTACTCTAGCCCTCCAGTTTCCGGCGCACCCTCCCAGTTGAGCCGGGAGATTTTCCCCCCGACCTAGGGAACCGCCTACCGCCCCGTTAAGCCCAGTCACTACGACCAACCACCTCTCCCTACCCATTCCCGCCGCTGACGGCCCGTAGTATGC
+
@@C8@E@E-6CF@FF9@<F9<FAEEFG,;6,,CF9B@+;@F9@C@CF,<,,;6B,,8,C,6C,<EF,E,6@7FF7@C,:EC,@9FEEF,BFGCFG<F8,:,59?,5:4@C7FFG9?F,4+8B,+@+++4+959?,4,8+,AE,=44447,C=D:E,36D,@>8,=9DAD+++633@@3@3@E,6@C,,,4@>>;B>8,,=;1,,,4*12)9:+*0/55)AC75739))*))*)0)*(2101*7*73+/+<;))0)19(1*)).**22)+09)959:C?3:((((-((.()(,)-4*8*).)
@M03506:14:000000000-AKVR1:1:1101:19927:4597 2:N:0:44
GGACTACAAGGGTATCTAATCCTGTTTGCTCCCCTAGCTTTCGCGCCTCAGCGTCAGTTGTGGTCCAGTGCGCCGCTTTCGCCACAGGTGTTCCTCCCGATATCTACGCATTTCACCGCTACACCGGGAATTCCACGCACCTCTCCCACACTCAAGCACGGCAGTTTCGCCTGCAGGCTCCGAGTTAATCCCGGAGATTTCACAGGCGACTTACCGCACCCCCGCCGCCCCCTTTTCGCCCAATAATTCCGGACAACCCCTGCCCCCCCCGCATTACCGCGGCTGCTGCCCTCATGTGATC
+
CCCCCGGGGGGGFGGGFGGGGGGGGGGGFGFGGGGGGGGGGGDGGGGCGF8FGGGGGGGFGDGGGGGGGGGGGGEG7CFGGGGGGGGGGCBFGGGGGGGGGGGGF,FFGDEGFEEFGGGGGGGGGC:@FCGGGGAD@FEGGGGEGGGGGDG8DDFFG8FG6E+*5ECG>E>*@D6DFC>8EE*>:B7,,6BFB:::=,>:++C77=*/*9<DGG68<>EE*9>2))).*/8C))0*.17;C5/*0<CFGG+8)875D11*0)097CE)*)9))1*2<4>C(-((-()))0(()()*1*).4
@M03506:14:000000000-AKVR1:1:1101:9753:4603 2:N:0:44
GGACTACCGGGGTTTCTAATCTCGTTTTCTCCCCTGGCTTTCGCTCCCCAGCGTCAGTGTTTGTCCAGGATGCCGCCTTCGCCACCTTTGTTCCTCCAGATATCTACGCATTTCTCCCCTCCACCCGGAATTCCGCATCCCTCTCCCAATTTCTATCCATCCAGTATCACATGCAGTTCCCCGGTTAAGCGCCGGGAGTTCACGCCTGATTTTGTCGTCCCCTCCCGCGCCCTCTTCGCCCCGTACTACCCACAACCTCTTGCCCCCCCCGTATTACCCCGCTTGCGGACGCGTCGCTCCC
+
<6A<@,;@6+6C@+BCF@,CC,CCDDF,6,FDGGD,6E,6EA,B,;6,8,C<F,8,69EGC,C6669,6,,:,,667,,66B:,BE,,,CFD,55E=,4C5?FGG<F+@+++C<,CA,4,+8FFD+@FF++,AA,+>+@AF,DEGDG?B8,,7,,6,,,33,,,37>EC,;;9,3,7,@,>D953**,@C**4=CC**4=5+>,4/A**++++33+**.**;;5*/:)=D>C)0<*)*02A*19)*2*+0**)77*1(0+0*0*2*/8CE)))*+20))270,(,(()(0(,7-()))(((
@M03506:14:000000000-AKVR1:1:1101:15282:4640 2:N:0:44
GGACTACTCGGGTTTCTAATCCCGTTTGCTCCCCACGCTTTCGCGCCTCAGCGTCAGGAAATGCCCAGAGACCCGCCTTCGCCACCGGTGTTCCTCCGGATCTCTACGCATTCCACCGCTACACCCGGAATTCCGTCTGCCTCTACAGTCCTCGAGTTTGACAGTCGGCACGGCAGATCCGGGGTTAAGCCCCGGACTTTCACCACACCCTTACCAAACCACCTACGCGCCCTGTACCCCCAGTGATTCCGGGCACCTCTCGCACCCCCCCCATTTCCCCGCCCGCTGGCACGGGCTTAGG
+
CCCCCGGGGGGGFF;FGGGGGEGGGGGGGGGGGGGGGGGGGGGDGGGGGGGGGGGGGFGF8FGGGGGGGGGGGGGCGGEGGGGGGGGGGGGGGGGGGGGGGGGGGGGGGGGEGGGGGGGCGGFGFGGGGGGGGGGGGGGGGGGGGG98@DDGGGGGGGGGGGGFFG8EGEGCCC>CFC,>E5CEGC*=CCFD8:5*?E+=;+>C9FEE5C*>+*0<4*):7<>*0>)7:C):>.0;)**8879>69+9?+<))097*(1+7)8)9*A3:55).*++3-*2((-,(30)(0,5>(())0,))
@M03506:14:000000000-AKVR1:1:1101:4686:4657 2:N:0:44
GGACTACTAGGGTTTCTAATCCCGTTTGCTCCCCTAGCCTTCGCGCCTCAGCGTCAAGAACAGGCCAGGTAGTCGCCTTCGCCACTGGTGTTCCTCCCGATATCTACGCATTTCACCACTACACCGGGAATTCCACTACCCTCTCCTGCCTTCGAGTCGATCAGTATCGAGTGACCCTCCCCAGTTGAGCCGGGGGCTTTCACACTCGACTTGAACGACCGCCTGCGCGCTCTTTACGCCCCGTAAATCCGGACAACGCTTGTCACCCCCGCATTACCGCGGCTCCTGGCACGTAGCTAGA
+
CCCCCGGGFGGGGGGGGGGGGGGGGGGGGGGGGGGGGGGGGGGGGGGGGGGGGGGGGGGGGGGGGGGGGGGGGGGGGGGGGGGGGGGGGGGGGGFGGGGGGGGGGGGGGGDGGGGGGGGGGGGGGGGGGEFGGGGGGFG@FFFBFGGGFGGGGGGCDD88>88?FG9EECGGF9FGCFDEGGGGCGAF?FGGCCCEG7FF77CFE6?CFG<DGFCF493:DDGGDC>@=C)*19=F>GF?**19)2C4:CE3535**-9::58>*<E)*8C))7/+<A352611(-5?24(27<(*)/)))
@M03506:14:000000000-AKVR1:1:1101:26195:4669 2:N:0:44
GGACTACCCGGGTATCTAATCCTGTTTGCTCCCCTGACCTTCGTGCCTCAGCGTCAGGAACTGTCCAGAGACCCGCCTTCGCCACTGGTCTTCCTTACGATATCTACGCATTTCACCGCTACACCGTAAATTCCCGTCTCCTCTCCAGTCCTCAAGCACGGCAGTATCGACAGCAGTTTCGGAGTTAAGCTCCGAGCTGTCACACCCGACGTACCCCCCCGCCCACCCACCCTTTACCCCCACTGAACCCAAACACAGCACGCCCCCCCCGCTATACGCATGCTCCCGTCACGACGATAGC
+
-8CCCGGFFCFGGEFDF9CC<E,;;E;,,<CE6CFD8@EFGFGGGC@9E,;EF:F@CDFF,EF@<<F8EGFFG,CEEB@F<FFGGEFGA?AFGFFFE,CAF,@?,5FCF,=8?9,?A7:4:F@EFGGFFF9EE<,+ACE,EFFC@,,>6EG,,3,3>DF++6=C@DCEE+++35:@,@=:@@;@CC:CF9,,75*4*=,5,+,,5:?*/?)2***+2/)*2))***))*10*/0)26*/;/5)**3+/122)7F<*/,**.)09CCEB*))5))*3<(3*(,).)),.(0(,7((9))(,.
@M03506:14:000000000-AKVR1:1:1101:13247:4673 2:N:0:44
GGACTACAAGGGTATCTAATCCTGTTTGCTCCCCACGCTTTCGTGCCTCAGCGTCAGTATCGGGCCAGTGAGCCGCCTTCGCCACTGGTGTTCTTGCGAATATCTACGAATTTCACCTCTACACTCGCAGTTCCACTCACCTCTCCCGAACTCAAGATCTTCAGTATCAAAGGCAGTCCTGGAGTTGAGCTCCAGGATTTCACCCCTGCCTTAAAGACCCGCCTCCGCCCCCTTTACCCCCAGTCCCTCCGAGCAACGCCACCCCCCTTCGTCTTCCCTCTGCCGCGGCCACCAGCTCAGC
+
@B@6@@CCF-C7C-<-C-;E@FFEFGFEGGECDE8CBE@CFCE@CFD<ECFFBFGGG<CFF@CFGG7F@EFFCEFFDGCGFGGF?6CE6BB,69EFGCC7F<,C,CE7C,F=,A9FAD?,EF<=,A=FEBCFG<,?D<?F84>ECFG+++@=EA89,@AE9C,,@DDGCDA,,=@:C,4,,5,@@C,,5,>36DCD56;,5<FFF5*4,;CF6:;72C*;74)=/;BE5585256+109@5:5**++/2**)).1*2(7*7).79:8)*.*.)**028*0224.((()(.-1)((/0))35
@M03506:14:000000000-AKVR1:1:1101:24528:4687 2:N:0:44
GGACTACTCGGGTTTCTAATCCTGTTTGCTCCCCACGCTGTCGCGCCTCAGTGTCGGAAACTGCCCAGCAGACCGCCTTCGCCACCGGTCTTCCTCCGGATCTCTACGCATTCCACCGCTACACCCGGAATTCCGTCTGCCTCTACAGTCCTCGAGTTTCACAGTCTGCACGGCCCATCCGGGGTTGAGCCCCCGACTTTCCCCCCCACCTGTCCAAACCACTTACGCTCCCTTTACCCCCAGTGCTTCCGGCCAACGCTCTCACCCCCCGTATTACCGCTGTCGCTGGCCCGGCTGCTCC
+
CCCCCGGGGGGGEEDGGGGGGFGFGGGGGFGGFFGGGGGGGGGGDDGCF@FGGFGEGGFECFGGFGDCGDEGGFF@FFCFFDGGGFECFGEFE<5CF:BBFFDGCAFEF@FFFGGGG+@=74?FFEF=:FFGCFDDFGFFGG8@FA,@66>6E>E6,+@,@ACGFGB;EEGE85***6,1*=*:*4=6,,4*;*=*3:8:@+<*3/**//0*+*20**0*95*2::))29):*99*6*)C5/*02309+3*0).)*1,5:3)122883C:70)*++3.5*(((,(,()-)((8(())))))
@M03506:14:000000000-AKVR1:1:1101:15683:4702 2:N:0:44
GGACTACAGGGGTATCTAATCCCGTTTGCTCCCCTAGCTTTCGCGCCTCAGCGTCAAGAACAGGCCAGGTAGTCGCCTTCGCCACTGGTGCTCCTCCCGATATCTACGCATTTCACCACTACACCGGGAATTCCACTACCCTCTCCTGCCTTCGAGTCGATCAGTATCGCGTGACCCTCCCCAGTTGAGCCGGGGGCTTTCCCACGCGACTGGAACGCGCGCCTGCGCGCCCTTTACGCCCCGTCACTCCGGACAACGCTGGCCACCTACGTATTACCGCGGCATCTGGCCCGGCGTTAGC
+
CCCCCGGGGGGGGGGGCFGGFGGGGGGGGGDGGGGGGGGGGGGGGGGGGGGGGGGGGGGGGGGGGGEGGGGGGGGGGGGGGGGGEFDEGCFEGGFGGGGGGGGGGGGGGGDEFGGGGGGGGGGGGGGG:@,EBEFGFCFGGGGGGGGGGGFFGGGGG?CEEGGGFGGA8EEE68*@FGCEGGCECDFF6CEG5:CE5E=+<++5=*1>CC5)*2+8**)2)9<***5375)*)8?*-*.:E*9**:*0<:8)5)97<6/:)))99EF4<6<F**00<4557>92(()*-)(47(,)0.81)
@M03506:14:000000000-AKVR1:1:1101:25859:4713 2:N:0:44
GGACCACTCGGGTATCTAATCCTGTTTGCTCCCCACGATTTCGTGCATGAGCGTCAGTGTCAGCCCAGAGACCTGCCTTCGCCATCGGTGTTCCTCCTGAGCTCTACGCATTTCACTGCGACACCAGCAACTCCAGTCTCCCCTGCCGCACTCAGGCCTTGCAGTCCCCAATGACAATCCCCTGTTATGACCTGGGGTTTCAACCTTTGCTTATAACAACCCCTGCGCCAGCTTTACGCCCAGTCATCCCACATAACGCCACTACCCCCCCCTCTACGCGGCTCTCTTGACCTGTGTTACC
+
-6-ACF8@FF7CC+C6FE,6;EFFFFFC9C<ED@GGG+66,,;C<C8@,6;C@::CF@FGF9,@FEGG?FAFDG88C9FFG,BF,E@FCFGG9?FFG8,<,,:BFC5=CF7,,,:FE<94+8@@7+A,AF,,,9,9,944=,@,4,6=@+++3,@88=B,=,>,,63,,,6>,,7,,6@FE+,6,3,,7,3,74,***37@+,,,1,,5=88E+,5+**4*2**1/))*))*0*++9*5*3:***+1+2;+)))01*,1*)0/*28C5*))))/*+<-7*41(((.)*.*.)*,.7/).6)
@M03506:14:000000000-AKVR1:1:1101:10482:4760 2:N:0:44
GGACTACCGGGGTTTCTAATCCTGTTTGCTCCCCACGCTTTCGCACCTCAGCGTCAATATGTGTCCAGTAAGTCGCCATCGCCACTGGTGTTCTTCCGAATATCTACGCATTTCACCGCTACACCGGGAATTCCACTCTCCCCTACCTGCCTCGAGCCGTGCAGTATCGGATGCAGTCCCGGGGTTGAGCCCCGGAAGTTCACAACCGACTTGCACGGCCGCCTACGGCCCCTTTACGGCCCATGCATCCGGCCAACACTCTCCCCCCACCGTTTACTCTGCCTGCCGGCTCGTAATTTGG
+
CCCCCGGGGGGGGGGGGGDFGGGGGGGGGGGGGGGGGGGGGGGGGGGGFGGGGGGGGGGGGGGGGGGGGGGGGGGGGCGGEG@FGGGGEFGGGFGGGGGEGGGGGGGGFFFEGGCFGGG7BF9EFGE7>+FEFGGGFG:DCFGG?EEEDFGE,1=+6@+3++6E;FCF63>>:C9D,,9D*5*>;BC?CCGCB*=*=55@E7F<<==5C3)*91+>73>CC/9A*9))*/.**0)2)*0::***9+940<5))))*1(12.00*9CE3/8*))*3*2)*3.),))(()-0((0,(0)*)).
@M03506:14:000000000-AKVR1:1:1101:12140:4763 2:N:0:44
GGACTACTGGGGTATCTAATCCCGTTCGCTCCCCTGGCTTTCGCGCATCAGCGTCAGTGTCGGCCCAGCAACCCGCCTTCGCCGCAGGTGTTCCTCTCGATATCTACGCATTTCACCGCTACACCGAGAATTCCAGTTGCCCCTTCCGCCCTCTAGTCGCACAGTATCAGTTGACCTTTCCGAGTTAAGCCCGGAGATTTCACAACTGACTTGTGCTGACCGCCTACGCGCCCTTTACGCCCAGTCAATCCGAACAACGCTTGCTCCCCCCGTATTCCCGCCGCCGCTGCACTGGTGTTAC
+
CCCCCGGGFGGGGGGGFFGGGGGGGGGGGCFGGGGGGGGGGGGGGGGGGGGGGGGGGGGGG>CFGGGGGGGGGGGGGGGGGGGGE>FGFGGDGG<FFGGAF8CFG9FGGEGGGGGGGGGGGGGGGCCF@EGFGGGGGGCGGFGFGFF6E+@+@FA;EFED8ECGCFBE3:DFG79DFF9FFCG5;C,B,B,BEGD8?699E+<>C5069*:C7C8<77+;65)1*7?;E3:=DDF4-:);85947+<*<7C>:))7*4):;509*AE5;5C3>)0<+.1*2(-3(4(),)..*(,*))())
@M03506:14:000000000-AKVR1:1:1101:6038:4787 2:N:0:44
GGACTACTAGGGTTTCTAATCCCGTTTGCTCCCCACGCTTTCGCGCCTCAGCGTCAGGAAATGCCCTCGTCCCCCACGCGGCGTCACTCCGTCAGGCTTTCGCCCATTGCGGAAAATTCCCCACTGCTGCCTCCCGTAGGAGTTCATAGATCGGAAGAGCGTCGTGTAGGGAAAGAGTGTTCACCGCGGGGGAGAGCTCGGGGGGCGCGGTCGCATCAAAAAGAAAACAAGGGCAACGAACTCTTGCGCTGGAGGACAGCATATAGACGACGACTAATACCGTGAGTTCATGCTTCAGGTC
+
CCCCCGGGFGGGFFEGGGGGGGGGGGGGGGGGGGGGGGGGGGGGGGGGGGGGGEGGGGGGGGGGGGFGGGGGGGGGDEGGGGGCGEGFGGGFGGGGGGGGGGGGGGDBFGGGDEGFGEFFGGGGGGGGGGG9FGGGFEFGGGGGGGGGGGADGGEEDGGFG7@C4A:DAFGFFGGDF,=<=,=,,CEE=:7**:;*2<85*)2**/:**11/5<*;)**221*/00)0*1)**.)*(/.******++0***)7)***(*10****+2**)1)./*/:)*+)((((()*)*))1))***).,
@M03506:14:000000000-AKVR1:1:1101:8542:4788 2:N:0:44
GACTACAGGGGTTTCTAATCCCGTTTGCTCCCCTAGCTTTCGCTCATCAGCGTCAATCTCGGTCCAGGATGCCGCCTTCGCCACCGGTATTCCTCCAGATATCTACGCATTTCACCGCTACACCTGGCATTCTGCATCCCTCTCCCGAATTCAAGCCATCCAGTATCGGATGCAGTTCCCAGGTTAAGCCTGGGGATTTCACATCCGACTTAGTTTGCCGCCTACGAGCCCTGTACGCCCAGACATCCCGCTCAACGCTTGCACCACCCGTATGTCCGCGGTCTGTCGCCCGGATCTGCCC
+
C<CCCCFGFGGFGGGGGFFEGGCGGGGGFACGGG6FAFGGGGGG8:EFAACFF@E:C<,CFGGGGG<8CE,CFGGGC,C<,BCFF:CB6BFFF?AEEF,CAEGGC,FF:F+<FA9FGG7BF9FF8,<,4CC<=E9<<F,?4@8EGGG+++8E,,,6@@,@>8E:DFFGGC3+<,37B@,34D4>:D3,9,3@@FC8AC9F79;>8CC7;DG8,DF,=D;*2)1*;*))28)A/;+@;>55****22+./;*)05**/(*207*90*;>E:D50*<+<2)/(-(-(.)035(-),()**)),
@M03506:14:000000000-AKVR1:1:1101:24958:4807 2:N:0:44
GACTACTCGGGCTTCTAATCCCGTTCGCTCCCCTAGCTTTCGCTCCTCAGCGTCAATGTCGGCCCAGCAACCCGCCTTCGCCGCAGGTGTTCCTCTTGATATTTACGCATTTCACCGCCTCACCAAGAATTCCAGTTTACCCTTCCGCACTCTAGCCGCGCAGTCTCAGTTGACCTTTCCGGGTTAAGCTCGGAGCTTTCACAACTGACTGGCGCTGGCCCCCTCCGACCCCTTTACGCCTACTAAACCCGCACGACCGTTGTCCCCCCCGTTTTCCCGTGTACGCCGACCCGGACTCACC
+
CCCCCCFGEDD+@FGFF-,6FFCCEFGDGG@FC@FF,6@EC@6,CCA,@C,FF7BF<,CC,++B:@<FF8<CCEEGGGFGGCCC+4+::E?EG,A?A,,9B@,9AB?7C77,,5,5BC++6,,8,:4,AF,,,5CA,,,9,8@6@8C68C3=3=,@@E668@C*,@;9=377@3:E:3B?>5*1=*<2,,,***1=00>?C=9<==?++;0*:D=*))=C*17**1))*/)/1)/06*7C8=5D>+0):8*).7)1721:).)*23;8*850)**30,8*4((.(((0(),(.((/)))(.
@M03506:14:000000000-AKVR1:1:1101:10245:4829 2:N:0:44
GGACTACCCGGGTTTCTAATCCTGTTTGCTCCCCACGCTTTCGTGCCTGAGCGTCAATCTCAGCCCAGGGGGCTGCCTTCGCCATCGGTGTTCCGCCACATCTCTACGCATTTCACTGCTACACGTGGCATTCCACCCCCCTCTGCCAGATTCAAGTCCCCTAGTTTCCACTGCCCTTCCCAGGTTAAGCCCGGGGCTTTCACAGCGGCCTTTCGGCCCCCCCACCCCCCTTTTCACCCCCTCTATCCCCGTTCACCCCCCGCCCCCCCACTCTCCCCCCGCCCCCTGCCCCCGACGCTCC
+
CCCCCGGGAFGGGGGGGFGGGGGFGGGGGGGGGGGGEGGGGGGG8FGGGFCGGGGGGGG,FG9CFDDFGGGGGEEFG9FG7CFGGG7FGG@FFFFGG7FC@FGGFGGGG7FFFGCFA<FAEG,A+A=FFGGGGGGGFGGDF@EDEFG?8@9EGD8,7@D8D@3@<CBE,,>>@FE,487D8,,3<@7,,6,D*=*?E*A6C7?,>C*5/>C4+1**)*2:9D5*)9))*9)**/**.00C52***++)3//)))**2,):))0)9C:7:))))23*;:)/((-((-(.(0(,71())),4-
@M03506:14:000000000-AKVR1:1:1101:15463:4863 2:N:0:44
GGACTACTGGGGTATCTAATCCCGTTTGCTCCCCTGGCTTTCGCTCCTCAGCGTCAGTGTTGGTCCAGGATGCCGCCTTCGCCACCGGTGTTCCTCCAGATATCTACGCATTTCACCGCTACACCTGGAATTCCGCATCCCTCTCCCAATCTCAAGCCATCCAGTATCAGACGCAGTTCCCCGGTTAAGCCGAGGGATTTCACGTCTGACTTAGTTGGCCGCCTTCGCGCCCTTTCCGCCCAGTCATTCCAACCCACGCTCGCCCCCCCCTCACGTCCGCGCCGCCTCTCCCGGCGTATGC
+
CCCCCGGGGFGGFGGGGGGGGGGGGGGGGDFGGGGFGGGFGGGGGGGGFCFGD@FFGGCFC8FFGFGGGFCFGGGGGGGGGFG7FGEFCGC=FG,BF@@<9,,BFFFCG:C:FGAFDFGGCFFGC,AE<F9FGG@F78@,F88DGEGC,=E8D,=,=EDGGGC=E8>D,EF@CGG6@;FFGGG5:>CC,@8CE8C>5;,<;@FF,*,4=+++42>>76;7C):2*;A):D)*)77749<8C55C6+0*+3+*07*1/(1*))8)1*/<?>)))/**1-):,,(-221)(0(..(()))(.-
@M03506:14:000000000-AKVR1:1:1101:8718:4873 2:N:0:44
GGACTACTCGGGTTTCTAATCCTGTTTGCTCCCCACGCTTTCGCACCTCAGCGTCAGTACCGGGCCAGTGAGCCGCCTTCGCCACTGGTGTTCTTGCGAATATCTACGAATTTCACCTCTACACTCGCAGTTCCACTCACCTCTCCCGGACTCAAGATTCCCAGTATCGAAGGCAGTTCTGGAGTTGAGCCCCAGGATTTCACCACCGACTTAAGAATCCCCCTACGTGCGCTTTACGCCCAGGATCTCCTAGCAACGCTACCCCCCTCCGTATTCCCTCTCCTCCGTGCACCAAGTTATC
+
CCCCCGGGGGGGGGGGCFGGGGGGGGGGGGGGGGGGDGGEFGGGEFF8CFFFGGGGEFFFGGGGGGFGGFFGGGFGGG>F7FECFGGFGEGGGGGAAFGFGGGFC9EFGDEGDFFGGDFCGGFF,AAC7+@AFC;E,E:FE,D9DFGEE8EGGF6,,=DFGDFCD,;>8C8F8CF*;>@CCCC6FG@7,,,6>*CE:?@9,+5D,A=/*2?5<C?E++;?*17*9/)20::C58.;97>EEC***0+0AE:*/9::F>GG)))9CE*0*.)0)02+C7*:((,.(.-),),.)((*19-).
@M03506:14:000000000-AKVR1:1:1101:15334:4906 2:N:0:44
GGACTACTGGGGTATCTAATCCTGTTCGCTCCCCATGCTTTCGCTCCTCAGCGTCAGTTACGGCCCAGAGACCCGCCTTCGCCACCGGTGTTCCTCCTGATATCTGCGCATTTCACCGCTACACCAGGAATTCCAGTCTCCCCTACCGCACTCTAGTCTGCCCGTACCCACTGCAAGCTCAGGGTTAAGCCCTGAGTTTTCACAGCAGACGCGACAGACCGCCTACGACCTCTTTACGCCCAATCATTCCGGCCAACGCTTGCACCCTACGTACTCCCTCGCCTCCTGGTCCTTATTTCGC
+
<CCCCGGFGDGGGGGGGGDGGGGGGGGGG>FF@FFG<AFGG<FGFGGGGGGGGFEGGGGGGGGDGGCGGGFGGGCFFGGGGGGGGGG@FEGGGGFFGG@CFFGGGGGEGGGGCE,CFGGG+CEGGCCED=FEGGGGGGEFGGGGEEDGGED8DFGF;DFGGCG+3:EEF?>3@F9,<E7<,54,@:D:AFF>C>68,<7=<CDF7FCCFF47*///)*;:DCGE*9:3*15E6*9:ADFG**7C76A*<C63))/*/,):).864AC3*7*7?**+<4)04(4((41/3)-.*.)**0)(-
@M03506:14:000000000-AKVR1:1:1101:10243:4908 2:N:0:44
GGACTACTCGGGTATCTAATCCTGTTTGCTACCCACGCTTTCGCTCCTCAGTGTCAGTACCGGCCCAGAGCGCCGCCTTCGCCGCTGGTGTTCCTCCTGATATCTGCGCATTTCACCGCTACACCAGGAATTCCACGCTCCCCTACCGGACTCCAGTCACAGCAGTATCAGGTGGCGTCTCCAGGTTGAGCCTGGAGGTTTCACACCTGACTTACCGAACCACCTACGCGCTCTTTACGCCCAATAAATCCGGACAACGCTTGCCCCCTACGCTTTACCGCGGCCGCTGGCACGTTGTTGG
+
CCCCCGGGGGGGGGGGGGGGGGGGGGGGGGGGGGGGGGGGGGGGGGGGGGGGGGGGGGGGGGGGGGGGGGGGGGGGGGGGFGGGGGEGGGGGGGGGGGGGGGCFGFGGGFGGGGGGGGGGDEGGGGGGGGGGFGGGGGC>FGGGGGGGGEGEGGFFDF9;DFG6CFB;FEFF;88DE>E5FFCG?F,7,?DC?CC6CE86,8EGGG5:6D6?FFFG5DBGGGGG**6811>*/56CAD>CGGG**69*+<CD333<<BCG3>576@C5:740)**2+.9:1111(41)()(.*(.2)8((,
@M03506:14:000000000-AKVR1:1:1101:9954:4929 2:N:0:44
GGACTACACGGGTATCTAATCCCGTTCGCTCCCCAAGCTTTCGCGCCTCAGCGTCAGGTGTGGCCCAGGGCGCCGTCTGCACCACTGGTGTTCCTCCGGATCTCTACACATTTCACCGCTACACCCGGAATTCCACGCCCCTCTACCATCCTCTAGCCCGACAGTCTGAATCGTCCTCTCCCAGTTTAGCCGGGAGCTTTCCCGACCACCTTATCGAACCGCCTGCGCGCTCTTTACGCCCCGTCACTCCGGATAACGCCTGCCTCATCCGTTTTACCGCGGCTGTTGGCCCGTAGTTAGC
+
CCCCCGGG9FFGGGGFGGGGGAFGGGFGGFGGGGGGGGGGGGGDEG+8FFGFFCDEEGG8FGGC@FGGGEDGGGGGDGGGFEFGGGGGGGGGFGGGGGGB?:EAFGGGFGGGGGFEF@FGGGGGGGDGGGGG9DDFFG++@+B,EFCFGGG@9A,3E,>C>EGEFG;@,@CDFEFE>FGGGFG6>C7=,?7:E5*=5:FC7+9*/==**220++5*/0.:7CD517:>5C)CFF=*-1>C815>*:C42**7)./*9()*00<CCF+*+9556CE+92)*,((((../34)(.4(90754)
@M03506:14:000000000-AKVR1:1:1101:21500:4942 2:N:0:44
GGACTACAGGGGTATCTAATCCTGTTTGCTCCCCACGCTTTCGCACCTCAGCGTCAATATGTGTCCAGTAAGTCGCCTTCGCCACTGGTGTTCTTCCGAATATCTACGAATTTCACCTCCACACTCGGAATTCCACTTACCTCTCCACAATTCTAGCGATGCAGTCTTAAAGGCAATTCCGGGGTTGAGCCCCGGGCTTTCACCTCTAACTTACAAAGCCCCCTACGTGCGCTTTACGCCCAGTAATTCCGAACAACCCTACCCCCCTCCGTATTACCGCGGCGGCTGCCACGGATTTACC
+
CCCCCGGGGGGGGGGGGGGGGGGGGGGGGGGGGGGGGGGGGGGGGGGGGGGGGGGGGGGGGGGGGGGGGGGGGGGGGGGGGGGGGGGGGFFGGGGGGGGCGGGGGGGGDFC7FGGGGFGGGGGGGGGG7FGGGGGGGGGGCFGGGGGGGGGGGGGGGGDCEE>9@ECFG:EGGGGG?@=FGGG6@EE?FGG@>ECCEEGFGGGF,4<<?GFFFGEE*2;;*:55DC>40*0=5>:+;7=EE*;*+=1+4?8)5)12*(/*))0CCGGFE>3>:*809)051(((-((7(58<)--1)1-)-
@M03506:14:000000000-AKVR1:1:1101:19285:4990 2:N:0:44
GGACTACCCGGGTTTCTAATCCTGTTTGCTCCCCACGCTTTCGCGTCTCAGCGTCAGTGACCGTCCAGGTGGCCGCCTTCGCCACTGGTGTTCCTCCCGATATCTACGAATTTCACCTCTACACCGGGAATTCCGCCACCCTCTCCGGTACTCAAGCTTCGTAGTTTTGGGCGCACTTCCCCGGTTAAGCCGAGTGCTTTCACACCCAACTTGCGGAGCCGCCTACACGCGCTTTACGCCCCATCATTCCCCACAACGTCTCCACCCCCTGCATTCCCACGCCTTCTGGCACAGCGTTGCC
+
CCCCCFGFGCGG@BEFGGGGGGFFGGGGGGGGGGFDEGGGGG@EFFGFGFGGGGGGDGCFGCCGGGCGFFGCFGGGGDGGGGGGFFD8BFG7FFFGGGCEFEFCFGFF=BFG<FAEFGFFFGGDFEFDECG,CDCFFCFFF@@>FGEE8+CCC7FC9F9E6;:C8AAC85:FEE5:E?CF,==5CE*,>98BE5*/<+<@F+5>CCCC*99+4+=C)1):5>977F)0*>)*)00*.1<C5712*2<6:C+55)**/,*1))/*2*/)*)1))*+3+)**((-((5)92F(40,(10.((-
@M03506:14:000000000-AKVR1:1:1101:26058:5015 2:N:0:44
GGACTACCCGGGTTTCTAATCCTGTTTGCTCCCCTAGCTTTCGCGCCCCAGCGTCAGTTGTGGTCCAGTGCGCCGCTTTCGCCACAGGTGTTCCTCCCGATATCTACGCATTTCACCGCTACACCGGGAATTCCACGCACCTCTCCCACACTCAAGCACGGCAGCTTCGCCTGCAGGCTCCGAGTTAAGCCCGGAGATTTCACAGGTGACTTACCGCACCGCCTACTCACACCTTCCGCCAAATAATTACGACCAACGCCTGCCACCCTCGGTCTCTCGCCGCTCACGGTACGTATTTAGC
+
CCCCCGGGFGGGCCE<F-<FGCFDGGGEGAFGG7EGF?<E<C@C:EC+6@CF:B,FFFGGEGG,69CFF<FG7F7@BFG<FEFFGDG8FGFCDF,E@F7BCCFFGC5BFC++<EDAFEG77F9A6:=FCBFGF?DF>7+8F8@9,@EF,4+5,,3EFFGGGGED*DDCGCB*DC,,7=FC8;5*4*>9>C<*1**3?*1++;FC7*0+30;+9C+A<3>*))1**2*037)+*)/*,*)2***0:0+*+385)07*91310))**01.*0).098++.)/(,32(,64()-,)():?@<96
@M03506:14:000000000-AKVR1:1:1101:5891:5036 2:N:0:44
TCTTCTCCAGGACTGCAGCTCCCTCCCCTGCTCCGTCCTTTTACCTCTCCCTTTTTCTTTCTTCCTTCCTCTCCCTCCCCCCCCGCCCCCCCTCGTCTTTCTGGTTCCTCGTATCCCTCCTCCCCCGCCCCTCTTCCCCCCATCTATCCCTCTTTACCTTCTCCCCACCCATACACCTCCCAACCTCCCCCACCCTCTCTCCTCTCGTCTATCCATCATTCTCCTCCCAGTCCTGTCACCTCCTTCCCCGATCCAACCCACCGCCTCCGCCCCCCGCCCCCCTCGCCCACCGTCACCACCG
+
8B-6,,6----:,-,--6,;;,,6,,,86,6,C,,,;+,<,,;6,,;6,,,,,,66,,6@6,;6,;C9,,,;,:,6,,,8++++++77+7+@+++4+4+,,,,,9:C4E,+8+,4,:<4+8>8+38++8+++@,,7,8,++*,7,,33,,,,,,,,3>,,6,,5==811**,,4,6;,,,1,41=,****4*331*3*596*+01***=***+*++0**30**+220.2*)+0/**)**3+**2*<*.:**0)7200-*2))))/**0*)/)07?*2(.2((((-,()(0((0((1/*(((
@M03506:14:000000000-AKVR1:1:1101:5517:5088 2:N:0:44
GGACTACTCGGGTATCTAATCCTGTTTGCTCCCCACGCTGTCGCGCCTCAGTGTCAGAAACTGCCCAGCAGACCGCCTTCGCCACCGGTCTTCCTCCGGATCTATACGCATTCCACCGCTACACCCGGAATTCCGTCTGCCTCTACAGCCCTCGAGTTTGATAGTCGGCACGGCAGATCCGGGGTTGAGCCCCGGGCTTTCAACACACCAGTATCACACCACCAACGCCCCCTTTACGCCCAGTGACTCCGGACCACGCCCGCACCCCCCCGCTTACCTCCGCTCCTGGCCAAGAGATCGC
+
CCCCCGGGGGGGGEGGGGGGGGGGFG9FDFFGGGGGDDCEGGGGDEBC7FFEGGGGAFGGGFFGGGGGGGFFGGEGGGGGFDDGGGGGEGGGGGFGGGGGEC?,9ECCE7BFGGGF=7+C>:FE8@:FE7>FGFGF<8:EADFGGGG?F+@=D=+>DEFCB,@EC3:65*@::E5C127:,=C1:5?CC,BCE?B*=5AE+++5+:CCE3*2+20+07)7**1**955*1):).0>9*)*2*12*++/<+*).0)17()175.17CG3:7)0)1**0(/0(,24(-./,51(),(*)*),4
@M03506:14:000000000-AKVR1:1:1101:9431:5123 2:N:0:44
GGACTACCCGGGTTTCTAATCCCGTTTGCTCCCCTGGCCTTCGTGCCTCAGCGTCAGGAACTGTCCAGAGACCCGCCTTCGCCACTGGTCTTCCTTACGATATCTACGCATTTCACCGCTACACCGTAAATTCCAGTCTCCTCTCCAGTCCTCAAGCACGGCAGTATCGAATGCAGTTTCGGAGTTAAGCTCCGCGATTTCACATCCGACTTACCACGCCGCCTACGCCCCCTTTCCGCCCAATGAATCCGAACAACGCCCGAGCCCCCCGTATTACCTCGGCTGCTGTCCCAGCGTTCAC
+
CCCCCGGGGGGGGGGGGGGGGGGGGGGGGGGGGGGGGGGGGGGGGGGGGCGGGGGGGGGGGGGGGGGGGGGGGGGGGGGGGGGGGGGGFGGGGGGGGGGGGGGGGGGGGGGGFGGGGGGGCFGGGGG?FGG<FCE<FGFGGGGGGGCFFDFGGGDGGGGGGGGEGGCCCGGFFFFG7EGGGGGECFFCFFAFCE*4=9EGGDCCFGFD:D9DFCF7?:?FCD:*8C5B*:A=/56*-*5/?*1>*+<=FC:D>)/*1(9*88)))1*0*)17)7CC9<*+4(-((-3?)/))12(9.743)
@M03506:14:000000000-AKVR1:1:1101:17734:5126 2:N:0:44
GGACTACCGGGGTTTCTAATCCTGTTTGCTACCCACGCTTTCGAGCCTCAGTGTCAGTTACAGTCCAGAGAGCCGCTTTCGCCACCGGTGTTCCTCCATATATCTACGCATTTCACCGCTACACATGGAATTCCACTCTCCTCTACTGCACTCAAGTCTAACAGTTTCCAATGCACACAATGGTTGAGCCACTGCCTTTTACATCAGACTTATTAAACCACCTGCGCTCGCTTTACGCCCAATAAATCCGGACACCGATCGGGACCTACGTATTACCGCGCCTGCAGGCACCTACTTAGCC
+
CCCCCGGGGGGGGGGGGGDFGGGGGGGGGGGGGGGGGGGGGGGFGGGFGGGGFGGFGGGGGGFFGFGGDGGGGGGGGDFGGGCEFGDF=FFGGGGGGCFGFFGFGGGCEGGGFGDGGEGE+@FGEFGGGGDFGFFFFDBFGFGGCEFCFGFFGF@F;ED:FG8=FCDEFGC;DEFC888==F,336,4@@,8:EFGFEGF7CC7DAF6CG9=<CCA@CFGFGGCF;5)=D?E<F8C94A*8:<FG+AFFEE>BE**)()/0)))18C*<7>46C7@?6>C6(-,3.()2)(()4(9*9-64
@M03506:14:000000000-AKVR1:1:1101:20430:5132 2:N:0:44
GGACTACTGGGGTTTCTAATCCTGTTTGCTCCCCACGCTGTCGCGCATCAGCGTCAGCTACTGCCCAGCAGGCCGCCTTCGCCACCGGTGTTCTTCCGGATCTCTACGCATTCCACCGCTCCACCCGGAATTCCACCTGCCTCTACAGTGCTCAAGCACGGGAGTATCGACGGCCGACTCGGGGTTGAGCCCCGAGCTTTCACCGTCGACTGCCCGCGCCGCCCACGCGCCCTTCCCGCCACGTGCTTCCGTCCCCCGCTCGGACCCCCCGTACTCCCGCGCCTGCTGGCGCGGAGTTAGC
+
A<<BCGFFFGGGFFGCFFFGGGGGGGGGGGGGGGGFGGGGGGFGGGGGGGCGGGGDCFGCCFGF<FCGG8EFGG7CG,BCCFGFFE7:@CG>EFFGFGCCFCEFFDGECCFCFFCFGCGE+@,EFGC>F+FFFGGGGFDGG@FGCFDDF9CCFGCFG,8;E*>?@6;ECEG**=>C7C588=GGGGGGFG@EG5**3*>E77AAEF*/:)77FGCC<3<27C)**1)7CG5*187*:5)2*1CF5C1/0+;)))*1)()*0)))1188*0)00*2+<()23(,4(.8)()(-<0(1006))
@M03506:14:000000000-AKVR1:1:1101:14085:5141 2:N:0:44
GGACTACAAGGGTTTCTAATCCCGTTCGCTCCCCTAGCTTTCGCGCCTCAGCGTCAGTGTCGGCCCAGCAACCCGCCTTCGCCGCAGGTGTTCCTCTCGATATCTACGCATTTCACCGCTACACCGAGAATTCCAGTTGCCCCTTCCGCACTCTAGCCCCGCAGTCTCAGTTGACCTAGCCCAGTTAAGCCCGGAGATTTCCCCACTGAATTCCGGTGCGCGCCTCCGCGCCCCTTACGCCCCGTCAATCCTAGCCACCCCTCACCCCCCCGCATTCCCGCGCGGCGCGGCCCGGCGTTCC
+
B@@CAFEFGGGD<FFFFGGGGGFBFFGGG@EEFGCDEFFGGGGGGGGDEFFD7CFGCG9FDEFEC@:EEGC@FGGGGGGGGDGGGGEDF,,BFGFF,FFGGGEGGCFE7+:+A<BFD?FG+>,F84CC+><<D,,C?<,CF,@+@3@CE+>+@,@,E8>A*95?>,3>DF2<;>9E,:=,,,1:,,4@7,C*=**4/*5<E+0*3**0+0+3+:+*29)*)1/*1*.)19.29).*)9);E=37***)02****20*(*:)0)***/)28>)))*2+)/*,3,(((()-)((0(()).(((
@M03506:14:000000000-AKVR1:1:1101:23293:5155 2:N:0:44
GCGCCATCACGCAGTTCTCTCCCTTTTGTTCCCCCACCCCTCCCCCGCCCTCCCCCACTGGCGGCCCTACCCCCCCCCCCCCCCCCCCTGTGTCCTCCCTTTCTTGCCCCTCTCTCCCCCTCACCACGCCACTCTTGTGCCTCCTCCTTGCTCTTTCCCCATACCTCTCCTCTGTGTGGCCCTCGCTTGTCCTTTGTGCGTGTCCACCCCCCCCGCCTCCTCACCACTGTGCCCTCTTTCGCCACCAAAACCTGCAACCTCCGTCCACCACCGTATCTCTCCCCTCGCTGCCCTCTTGAGC
+
A<@,A7,F--8,++6-<-,,,,,;C<E,;,,C6@6+@,6+,66,@7+++++,,6,66+,,6CC+@:7:,,C,,8CF7C4>7+8>>FC7<*3,3,,,8,*8838,7,8,,1:*,,,7C,1****2*,****14,5,>,,,,,+5:*2<*0+3+<++30++0*2***02+*2+2++3+0***0;*1**21*2+<C+03+*+/2*/2+232*/))*)/2)*)/00*2**0)+**+0.0*320+**/935/)**0)..0**)2+)))***29*)*))****-1<.((((((.,.(()(.***.))
@M03506:14:000000000-AKVR1:1:1101:4914:5156 2:N:0:44
GGACTACCAGGGTTTCTAATCCCGTTTGCTCCCCTGGCTTTCGCTCCTCAGTGTCAGTGTTGGTCCAGGATGCCGCCTTCGCCGCCGGTGTTCCTCCAGATATCTACGCATTTCACCGCTACACCTGGAATTCCGCATCCCTCTCCCAATCTCAAGCCATCCAGTATCAGACGCAGTTCCCCAGTTAAGCTGAGGGATTTCACGTCTGACTTAGTTGGCCACCTACGACCTCTTTACGCCCAGTAATTCCGAACAACGCTACCCCCCCCCGTATTCCCTCGCCTGCCCTCACGGACTTGGC
+
CCCCCFGGFGGGGGDGFGGGGGFGGFGEGFGGGGGCDFGGCGGGEGEFGGGGGGGGGGGGG8DGGGGGGGGFGGGGGGGGGGGGGGG>GEG:FGGGGFGFGFFFGCGGFC7FFGGGGGGG=FDGG<FGF8C<EE8?==FGFGG8=DFFDFGFA,@3DFEDF8,3@=3EA,DGGEC+@EC7FFGGCFEFFFA>DE***4=,D+,,44,*,50+11>9:<),*2?CFC):*9)32+::.1:CED5FG<<;FGDB)7>C7(5*7).938=:CD)0)0+0<2*0((,(-.()(04,0(-))1).,
@M03506:14:000000000-AKVR1:1:1101:21242:5166 2:N:0:44
GGACTACCCGGGTATCTAATCCTGTTTGCTCCCCACGCTGTCGCGCCTCAGTGTCAGAAACTGCCCAGCAGACCGCCTTCGCCACCGGTCTTCCTCCAGATCTCTACGCATTCCACCGCTACACCCGGAATTCCGTCTGCCTCTACAGCCCTCGAGTTTGACAGTCGGCACGGCAGATCCGGGGTTGAGCCCCGGACTTTCCCCACACCCTTATCCAACCACCTACGCGCCCCTTCCGCCCACTGCTTCCGGACAACGCTCCCCCCCCCCGCACTACCTCGCCTGCTGGCCCTGATCTCGC
+
CCCCCGGGGGGGGDGGGGGGGGGGGGGGG9FGGGGGGGGGFGGGEGGGGGGGGGGGGGGGGGGG?@<@FGGGGGGGGCGGGGGGGGDC:FFDGGFFGGGC,,9BFFGGGCC@FGFCFCFFDGEFAE@CCGGGFGFFGGFGFGGGGGGGGFDCD@88:+,DFCEC<FCEC*CFGC>*;9C9FE?EG5:66:,=;?5*/:>CG+>9***:CDFG+::+:*9E3>9**7:>:D>G)))*.*8C=C*2*9@*+<E))07*99D*8)0*1:*5=BD))//0<(*3((-(-.()(03?)4(**1),1
@M03506:14:000000000-AKVR1:1:1101:26154:5176 2:N:0:44
GGACTACCCGGGTATCTAATCCTGTTTGCTCCCCACGCTTTCGTGCCGCAGTGTCAGTGCTGGTCCAGAGAGCCGCCTTCGCAACTGATGTTCCTCCCGATCTCTACGCATTTCACTGCTACACCGGGAATTCCACTCTCCTCTACTGCACTCTAGCGAGCCAGTATCCATCGCCATTCCCAGGTTGAGCCCGGGGCTTTCACGACAGACTTCACTAACCCCCTACGCACGCTCTACGCCCAGTAATTACGCGTAACGTTTGCACCCTTCTTATTCTCCCGGACGCTGGCACGCCGTCACC
+
CCCCCGGGGGGGGGGGGGGGGGAFGGGGGFGGGEGGGG@F8FFFGGG7CCCEGFGGGEFGFGGGCFFGFC<@FFEECG7FGCCGG8<FGFEF9B?FFGGG+:=F,AFFD?FDGAFFEEFGDFF<EBCFFFEE9FF9AFA>FDEFGG,@9,,3@AAB=3@=CEGCFGFFGFGCE6CEDFEGG7C55,5@FC,@C*8855,6,=;,*4/:***34:69+*)/**)//8A>EC)**0)24C>:557*0+3*++2.0))95(**)0**0*;)*0***2<++)*0-4((((-.(<?25(()0)2(.
@M03506:14:000000000-AKVR1:1:1101:13183:5182 2:N:0:44
GGACTACCAGGGTTTCTAATCCCGTTCGCTCCCCTAGCTTTCGCGCTGTCAGCGTCAGTGTCAGCCCAGCAACCCGCCTTCGCCGCAGGTGTTCCTCCCGATATCTACGCATTCAACCACTCCACCGGGAATTCCATTGCCCCCTAGCTTGCTCCAGTCACACCGTATCCGCTGACCCCGCCCAGTTGAGCCGAGCGATTTCCCAACGGACCTTCGTGACCGCCGACGCGCCCCTTCCCCCCAACCAATCCGTGCACCCCCCGCCCCCTCCGTACTCCCGCGCCTTGTGGCTCACAGTTCC
+
-@@CCGGFEGEGGGGGGGGGGGGGGGFGG7EFGGCFGGEFGGGGDDGGFGGGGC@@@@FFGGGGFGGGGGGCFGGGGGDFF,CFEDGGDG@FGGGGFGCB+8C:CEAG7@+?FF,9FGGG<,=A8FGF7+C,:FGFGAFFGGF=++3DEGG8DGGCC,@,@9EG>:58DCEFCEGGGGGEGEGG,67,4,?8:5:CEGGC8++0+2=5C/5)00+*0*07:))2))0)5)7733;5(*)*2*//**1.+0;B).5*:,**))07)*20*./5)***+(0/(((-(()*,)-()))2*1)-.
@M03506:14:000000000-AKVR1:1:1101:21267:5202 2:N:0:44
GGACTACAAGGGTATCTAATCCTGTTTGCTCCCCACGCTTTCGAGTCTCAGCGTCAGTATTCGTCCAGTTGGCCGCCTTCGCCACCGGTGTTCCTCTCGATATCTACGAATTTCACCTCTACACCGAGAATTCCACCAACCTCCCCGATACTCTAGCCTGGCAGTTTCGAGTGCACTTCCCGGGTTGAGCCCGGGGCTTTCACCCCCGACTTTCCCGACCGCCTACCCCAGCTTTACCCCCAGTAATTCCGACCAACCTGTTCACCCCCTGCCTTACCCCGGCTGCCTGCACAGCAGTTGC
+
CCCCCGGGGGGFFGGGGGGGGGGGGGGGGGGGGGFGGDGGGGDFGGGGGGGGGGGDGGFFGGFGGGGGGGGGGGEGGGGGGGGGGGGD@7BFFGGGDGGFFGCFGBDFCEFGFBEGGGGGFG,EDFE7FGGBFGGGFFFEGGG,@EG6=3CFEEF9B8>D+868==FF6@,88=@F7@,;DG>B:3@,8@E>11*::*,=C@F,=7CE5CCDG+5+/*8E)</:9C))**.:*/**.*0;**9*:+<99C8.)))1C(2*/*9*001)275)09++82)/(-0,,1(*3F3:93,2)/.).
@M03506:14:000000000-AKVR1:1:1101:20172:5227 2:N:0:44
GGACTACAAGGGTTTCTAATCCTGTTTGCTACCCACGCTTTCGTGTCTCAGCGTCAGAAGTGGTCCAGTAAGCTGTCTACACCACAGGTGTTCCTCCTGATATCTACGCATTTCACCGCTACACCAGGAATTCCGCTTACCTCTCCCACCCTCTAGCATTCTAGTCTCCGCTGCACCCTCCCAGTTAAGCCGGGAGATTTCACAACAGACCGGGAACACCGCCCACACACTCTTGACGCCCAGTAATTCCGAACAACGCGCGCTGCCTACGTATTACCGCGGCTGCTGTCACGTATTTCGC
+
CCCCCGGGGGGGGGGGGGGGGGGGGGGGGGGGGGGGGGGGGGGGGGGGGGGGGGGGGGGGGGGGGGGGGGGGGGGGGGGGGGGGGGGGGGGGGGGGGGEFGGGGGGGGGGDGFGGGGGCFGGGGG@FGGGGGGGGGGGGGGGGGGGD?FGGGGGGGGGFGGGGCED,@EGGGGGGGGGGGDGGFEFCD8DFEG+8@CFCFGGGAFGFGGGFGDCD8FF4C<C2*:C>A=D5FC6*:=<AC=*5;7:E6CFF:)<G:C9C*7);<C8F4+<3.*:+++4)*1((-(()0)/455(.*)9),-
@M03506:14:000000000-AKVR1:1:1101:9930:5229 2:N:0:44
GGACTACCGGGGTATCTAATCCTGTTCGCTCCCCATGCTTTCGCTCCTCAGCGTCAGTTAATGCCCAGAGACCTGCCTTCGCCATCGGTGTTCCTCCTGATATCTGCGCATTTCACCGCTACACCAGGAATTCCAGTCTCCCCTACATCACTCTAGTCTGCCCGTACCCACCGCAGATCCGGAGTGGAGCCCCGGACTTTCACGGCAGACGCGACAACCCGCCTCCGAGCTCTTTACGCCCACTAATTCCGGAGCACGCTTGCGCCCTACGTATTACCGCGTCTGCTGCCACGTAGTTAGC
+
CCCCCGGGGGGGGGGGGGGGGGGGGGGGGDGGGGGGGGGGGGGDEFGGGGGGGGGGGGGFGGFGGGGF8FFGGGGGGFCGGGGGGGDEG7FGGGFFGGGDGGGGGGGGGDGDAEFFFGGFEGGGGGFCFGGGFAFCF@,=FGDFFGGFD9FGFFGAFGDFAF,+@=C699CFEECBC:CED6AEG,*233CFGG5EGGG7;BC8*C*:*29C57C*)*:>7DDG**8855)32//*)/0?EE**77+9<<@)5))193D*>>F3>CC@*<3)/?+0295E;7(4,6)))04<),(107)).
@M03506:14:000000000-AKVR1:1:1101:24957:5237 2:N:0:44
AGACTACCGCGGTATTTAATCCCGTTTGCTCCCCTTGCCTTCCCTTCCCAGCGTCAGTGTTTGTCCATGAACCCGCCTTCGCCCCCGGTCTTCCTCCAGATCTCTTCGCATTTCACCGCCACACCCGGAATTCCGCATCCCCCCCCCATCCTCAACCCATCCAGTATCAGACGCACTTCCCCGGTCTACCCGGCGTATTTCATGTTCTGATTCATTTGCCGCACAACACCCCTTGTCGCCACTTAATTCCCAACAATGCCTGCACTCCCCGGCTTTCCTGTGACGTTGGGCAGGAGTTTGC
+
6B-@,,6C7+@:8:F--C@C<CE,CFG7F,,;:,6,,,CA@<,;,,;,,;,C+,@,,,,,6,CF,@,,<C66C:+@:,869@F:FF++++8C?F,5=E,E@,,C9,5+++B?FFA,CF:++8==?+6:@F+DF9,++++@,+8++5BB,,6,,,4,,**164B,D9,>,,2FEC***24,4C=***/4++****3:**+2+222<03+0*2*+*++***397)*)*.)**)2>7)*.*)******+31+++/)0956)9+/*.09++8*0)))9*++)03))))(((.(),()((1)0)).
@M03506:14:000000000-AKVR1:1:1101:19486:5264 2:N:0:44
GGACCACTGGGGTTTTTAATCCTGTTTGCTCCCCAAGCTTTCGCACCTCAGCGTCAGTACCTGGCCAGTGAGCTTCCTTCGCCACTGGTGTTCTTGCGAATATTCACGAACTTCACCCCTACACTCCCTGTTTCCCTCCCCCTCCCCGGATCAAAGATTCCACGCTTTAAGGGCTGTCTGGGGGTTGGGCGCTCGCATTCTCCCCCTGACTCACAAACTGCCACCCCGGGTCCTAGACTCACGTAGACTCGGCTACACCTGACCCCCTTGGTCACTCCGCGGCGTGCCGCCGCTCATACAC
+
A,-,,,CFEFGGGG@9F-F6CFG9EFF8<,CFFEC,,,EECC@7,F7<C,,6CC,8@,C,,,:86,C,,:,6@,,,6,,9CB6B@,C,,:FC9,<5?B+48,:,,,:=,=+,C<,,:4@++:,9,:,A,A?F,C,C5A+6@B++@6+6++++,,,,,,,3,2,+++++,,,,,33+14,7,,6*5@**48*******4/,5+,0=55*02;++*++*2*3*2*3**)0*).*****)**0++*0**1*2+*)0)**2(2*))0*0*:.8)29**0++(0/3,(--2()()-,7(()**).)
@M03506:14:000000000-AKVR1:1:1101:6890:5273 2:N:0:44
GGACTACTAGGGTTTCTAATCCTGTTTGATCCCCACGCTGTCGCGCCTGAGCGTCAGTTACGAGCCAGTGAGCCGCCTTCGCCACTGGTGTTCTTCCCAATATCTACGAATTTCACCTCTACACTGGGAATTCCACTCACCTCTCTCGTACTCAAGTCTAACAGTTTCAATGGCAGTTCTGGAGTTGAGCTCCAGGCTTTCACCACTGACTTGGAAGCCCGCCTGCGCGCGCTTTACGCCCAGCAATTCCGAACAACGCTCGCCCCCTCCGTATTACCTCGTCTCCTGGCACCAGCTTAGC
+
CCCCCGGGFGGGGGGGGFFGCFGGGGGGGFGGGGGGGGGDEFFGGGGGGGGGGGGGGGGGGGGEGGGGFGGGGGGGDFEGG:FGG@EFGCFEGEGGGG,FFGGGGGGGG8EFGGGGG9FGFGGG9F,EBDEFGEBFCF,AFE8>DDDE>EGFFGFFEC,=,=F,@=BFCFG=D8DGF98DF==834DE6D,,@<C,@1:,7;EA@:F2A;@9,A:9***4@D9*37):CC)*)2::483CE****2<8:F8>3;CCF>DA)03)1:?D*<)7)*++26*<?(4?04>6(8()).(*0/).6
@M03506:14:000000000-AKVR1:1:1101:12375:5279 2:N:0:44
GGACTACAAGGGTTTCTAATCCTGTTCGCTCCCCACGCTTTCGCGTCTCAGCGTCAGTCACGTACTGGAGAGCCGCCTTAGCCACGGGTGTTCTTCCTGATATCTGCGCATTTCACCGCTACACCAGGAATTCCACTCTCCTCTTCCGGACTCTAGTCAGATGGTCTCCATCGGCGTCTCGAGGTTGAGCCTCGAGTTTTCACAACGGACCTACCTAACCGCCTCCCCGCTCTTTCCCCCCAATAAATCCGGACCACGCTTGCCCCCTACGCACTACCGCGGCCGCTGGCCCCTCCTTAGC
+
CCCCCGGGGGGGGGGGGGGGGGGGGGGGGFGGGGGGGGGGGGGGGGGGGGGGGGGGGGGGGGGFGGGGFGGGGGGGGGEEGGGGFFGGGEGGGGGGGGGGFGGGGGGDE+?@FGGGGGGEGG,FF7DEF8ECGGGGGG,DD,>DEFGCEEGGGGGGADFG9ACCCF,DFGGGC8C3CGEF8C9>8>F,1>?DF*=8:4=:,8,1,:E=5552<>F9C*879))=**0.*)7E597*)*.::7C5*0A*+32))))/91C7))0*9CE>*73)0)2+<07:1(((,--)2),-)(-*)154<
@M03506:14:000000000-AKVR1:1:1101:18854:5300 2:N:0:44
GGACTACCCGGGTATCTAATCCTGTTTGCTCCCCACGCTTTCGCGCCCCATCGTCAGCAACGGCCCAGCAGCCCGCCTTCGCCACCGTTGTTCTTCCCGATCTCTACGCATCCCACCGCTACACCCGGAATTCCACCGGCCTCTACCGCGCTCAAGCCAGCCAGTCCAGGAGGCACCCCTGCAGTTACGCCACGGGACGCCGCCCCCTCCTTCTCCAGCCGCCCTCGCCCCCTTTCCCCCCCGTGACTCCGCACAACGCCCGCCACCCCCCTCCCCCCCCGGCTGCCGCCCCCCGCTCTGC
+
CCCCCGG<E@FGEEFG9FDFCGFAFAGCFGGGFE<B6@,,6C,B+66+6,,;F9<,,,:CE7FEGEEFF,6,6?+CEF,C<4B,8E+,8+B<FCGGFC7+@=,CE,CFEGG+,AABEGG@@+8FE+3++6@,>B,,8++3+@D,4@F***>*@5:,?1>1**,152,=1,6*=8*,*6?:187+02+1*4C18**=8*3*1)285:EG57*02*3+**0:3>5*)95)*15>55?7<*):C*)>55;@7F5))7)*1,>7.)71);;5E)1)8*/*:25=3;(-(,:7(0,()((/.)().
@M03506:14:000000000-AKVR1:1:1101:19612:5308 2:N:0:44
GGACTACCGGGGTATCTAATCCTGTTTGCTCCCCACGCTTTCGCACCTCAGCGTCAACAGTCGTCCAGTGAGCCGCCTTCGCCACTGGTGTTCTTCCGAATATCTACGAATTTCACCTCTACACTCGGAATTCCACTCACCTCTCCGACGTTCAAGCGATGCAGTCTTAAAGGCAATTCCGGGGTTGAGCCCCGGCCTTTCACCTCCAACTTACAAAGCCGCCTACGTGCGCTTTACGCCCAGTAATTCCGATCAACGCTAGCCCCCCCCGTATCACCGAGGCTGCTGGCACGGAGATAGA
+
CCCCCGGGGGGGGGGGGGGFGGGG@FFGGGGGGGGGGGGGGGGGGGGGG@FGGGGDDFFFGGEDFECGEGGGGGEGGB:FFECEF@FEF8EGGFFGGGDGGFGGGGGGDGFG@?EDF?F?FGAGFFF7+@?AFFFE<FCGGFG@FBEGG+8@FGD9B6>DEGDDCD>ED,>>,8DECFFD8EE5CCE,1>D7C=E*8*CFE79,:=*;6C4:9F7CF4AEDD<5*7>5*15*/0)*-*71?*77*+3*<007)77*C-9*))0CF**)/7C>3**2<4)*((-((,)0,>7.)-()00)).
@M03506:14:000000000-AKVR1:1:1101:27316:5358 2:N:0:44
GGACTACCAGGGTTTCTAATCCTGTTTGCTCCCCTAGCTTTCGAGCATCAGCGTCAGTAATGGTCCAGTGAGCCGCTTTCGCCACAGGTGTTCCTCCTGTTATCCACGCATTTCACCGCTACACCAGGAATTCCACTCACCTCTCCCATACTCAAGCCCGCCAGTTTCGCTTGCAGACTCTGAGTTGATCCCATAGATTTCACACATGATTTATCGAACCGCCTACGCTCCCTTTCCCCCCAATCATTCCGAACATAGTCCTCCCCCCCCGTATCCACTCCTGCCCAGCCACGAATTCTCC
+
CCCCCGEFCEEGCF@FA9FGGGFFFECAFGFGGGGEFGGGFGG<FGGGGGG8+@BFCGDFFGGFFD@FGDF,:CCCGFFCGGGCF8CE@FFEE@FGGCG,,<ED,:E@GGCG99,,:@CFE@F,EFF77A,9F,;EE8?9EGGG,@,8DBGFFCDF9@>=+16@==>,6@>D=6E9A,689,,,,@,,,@@7C38,,5,7,+,@,*,4@+5+:9,D50**/971*;)2*/)4;+)=**;?C****+5+2?6:.5C++)+41*/*1**)*))0)0*+24**())((.))()(()(-*)/).6
@M03506:14:000000000-AKVR1:1:1101:6263:5362 2:N:0:44
GGACTACCCGGGTATCTAATCCTGTTTGCTCCCCTAGCTTTCGCGCCTCAGCGTCAGTTGTGGTCCAGTGCGCCGCTTTCGCCACAGGTGTTCCTCCCGATATCTACGCATTTCACCGCTACACCGGGAATTCCACGCACCTCTCCCACACTCAAGCACGGCAGTTTCGCCTGCAGGCTCCGAGTTAAGCCCGGAGATGTCACAGGTGACTTACCGCACCGCCTACGCGCCCTTTACCCCCAATAAGTCCCAACACCGCTTGCCCCCCCCGTCTCCCAGCGCCTGCTGTCTCCACGTTCGC
+
CCCCCGGGGGGGGGGG9FGGGGGGGGGGGGGGGGGGGGGGGGFGGGGGGDFGGGGGGGGGGDGGGGGFGGGGGGGGGGGGGGGGGGGGGGGGGGGGGGGGGGGGGGGGGGGGGGFGFGGG>FFGG:CFGDEGGGCGGFCFG8EB?FGFGDE,B7E9EEGGCGCE6EAFCGGGGG,?CE,:C8:BFBC7,C@EECEG5?+=C79@F=<E+;CDFFGGDGFGGGGE7*)7/C>DC)0*:*9CE=*76++1?9+9))**1(1>)).*28EB*8)07D*+;():2(((-4()4*).*.(9)5(47
@M03506:14:000000000-AKVR1:1:1101:11694:5368 2:N:0:44
GGACTACCAGGGTTTCTAATCCTGTTTGCTCCCCTAGCTTTCGCGCCTCAGCGTCAGTTGTGGTCCAGTGCGCCGCTTTCGCCACAGGTGTTCCTCCCGATATCTGCGCATTTCACCGCTACACCGGGAATTCCACTCTCCCCTACCTGCCTCCAGCCCGCCAGTATCGGTTGCAGTCCTGGGGTTGAGCCCCAGGTTTTCACCCCCGACTTAACGCGCCGCCTCCCCGCGCTTTACGCCCCTTAAATCCGGACAACGACCGCCCCCTCCGTCTTACCGCGGCTGCTGGCACGCAGTTACC
+
CCCCCGGGGGGGGFGGGGGGGGGGGGGGGGGGGGG,EGGGGGGGGGGEGGGGGGGGGF6,<,@FGGGGAF<@6CBF:FFFEGGDG,CAE8FFGGC9F@=FEGGGG5FC@CDGGGFGF+=FFG<FG7F+:FFFFGFG9>DFF8C8EDFF,>EGGGG,,:E6CE6CF@CACC4*@@DF,2=2??C>EEEG6@FCE*=*1<C511;,=CC*2><99+<;)17>DGGG*1)75555)85*:>DGG5**0+09?F=@55)*1(*207@39CE855/<@C/0<78E>6;90:?)5>(..(()8*.)-
@M03506:14:000000000-AKVR1:1:1101:26252:5368 2:N:0:44
GGACTACTGGGGTTTCTAATCCTGTTTGCTCCCCACGCTGTCGCGCCTCAGTGTCGGTTGAAGAGACCTTTCGGTCCCACCGCCCCGCAGACCGCCTTCGCCACAGGTGTTCTTTCGGCTCTCTACGCATTCCACCGCTACAGCCCGAATTCCCTCTGCCTCTACCGTACCCACGCGAACCATTCGCCGTGGCCCATTCAGGCTTGACCGCACAACTGTTACGCCCGCCCTATGGCGGCACCCACGTGCCTCTTACGCCCTGCGATTCACGCACTCTCTCGGCACGTGTCGCATCCAGCTC
+
C8CCCGGFFGGD@BF9F6@FE,CECFDGGFGFCCFGGGGGEE8@@GCFG?CFF;,FFFEGCDFFF8,CCEFFC7@FEC9C::>FF+@F7F:<+>C+B?AEECFF,E4E,5B,,?,58@++335CDEFFFFE@,,,368++3,,8++++5*43,,7@:@><:,,39,>D*4:F4*4*/1*486++1+31***4*3*38CG?+**0**0+3))1*)*2**1+*:/*))).*)0:**)1()7:1****:*)*1+0/97*11)/).)))*2/+*95))*0+./+((((((.),)-()(,2)*(.)
@M03506:14:000000000-AKVR1:1:1101:9671:5374 2:N:0:44
GGACTACCCGGGTTTCTAATCCTGTTTGCTCCCCACGCTGTCGCGCCTCAGTGTCAGAAACTGCCCAGCAGACCGCCTTCGCCACCGGTCTTCCTCCGGATCTCTACGCATTCCACCGCTACACCCGGAATTCCGTCTGCCTCTACAGTCCTCGAGTTTGACAGTCGGCACGGCAGATCCGGGGTTGAGCCCCGGACTTTCACCACACCCTTATCAAACCACCTACCCGCCCTTTACGCCCCGCGATTCCGGACAACCGTCCCCCCCCCCGTATTCCCCCGGCTGCCGCCCCGCACCTAGC
+
CCCCCGGGGGGGEGGGGGGGGGGGGGGGGGGGGGGGGGGGGGGGGGGGGGFGGGGGGGGGGGGGGGGGGGGGGGGGGGGGFGGGGGGDFGGGGGGGGGGCFGFGDGGGGEGGGGGGGDGG@FEGGGGDG7FFGGGFGC7FGCGGFFGGGGGFGDCE:@;;EFFFC63BC58:CEC*9CCFFCE>:856CE2BE*=8ECE?C7FF+C5EGG5C6*A+**9F5FG*7C)8:D<C55/:2*7//*1)/2*.A:0))71**()*0.7*9:?@?@3.)2+<7.):((2((,()(83()(()))(.2
@M03506:14:000000000-AKVR1:1:1101:9791:5379 2:N:0:44
GGACTACCCGGGTTTCTAATCCTGTTTGCTCCCCACGCTTTCGCACCTCAGCGTCAGTACCGGGCCAGTGAGCCGCCTTCGCCACTGGTGTTCTTGCGAATATCTACGAATTTCACCTCTACACTCGCAGGTCCACTCACCTCTCCCGGACTCAAGATTCTCAGTATCAAGGGCAGTTCTGGATTTCAGCTCCAGGCTTTCACCCCTGACTTAAGAACCCGCCTACGTGCGCTGTACGCCCAGTGATTCCGAGCAACGCTAGCCCTCTTCGTATTACCGCGGCGTCTGCTACGAAACTATC
+
C@CCCGGFGGGGGF@GGCEFGFCFFGGFGGGGGDGGGGF7F9FGGGG@FGFGGGGGGGEGGD:FGGGDAA,CEGDEG@CG<CECF8ECFCGGEFGFGG7FF?FGGFGGGGFCFFGGFBGGCGGFCEFF:++:,C:D,A,AF=D9D8DC+8B>F,@,@,@ECC,=,,3@@,@<@:FB,5=3;97,,@,@DC,;D586*==FFD;9EEE5ADFCG7;>D8;ECDDE*C>;71)=<;027*=:8*7>=F?6<C8)5@CCF9G=))95**1)+1*))0+006):(((((4,))*).0((*)7-))
@M03506:14:000000000-AKVR1:1:1101:19263:5383 2:N:0:44
GGACTACTAGGGTATCTAATCCCGTTTGCTCCCCTGGCTTTCGCTCCTCAGTGTCAGTGTTGGTCCAGGATGCCGCCTTCGCCACCGGTGTTCCTCCAGATATCTACGCATTTCACCGCTACACCTGGAATTCCGCATCCCTCTCCCAAACTCAAGCCATCCAGTATCAGACGCAGTTCCCCAGTTAAGCTGAGGGATTTCACGTCTGACTTATTTGCCCACCTACGAGCCCTTTCCGCCCAGTAATTCCGAACACCCCTTGCCCCCCCCGCATTCCCCCGGCCGCTGTCCCGGGTGTCGC
+
CCCCCGGGGGGGGGGGGGGGGGGGGGGGGGGGGGGGGGGGGGGGDGGGGGCFGGGGGGGGGFCFGGGGFFFGGGDGGGGGGGGCEGGCFGGGGGGGGGFGGCGGGGGFGGGGGGGGGEGGCG9FGFFDFCFGGGDGEEFGF=EGF>DDFGGFF8=EGGGFGGGDC83DFFFFGG=>8EGCFF,BC,@:9EEC9,DGC6,9<+@,:@,CCFC+B+,29+;,*3;7CF)8?DACC))+**03=*567C<+<C+.:=<*>(:*0.02CFGDG@5)0**++.)*((((-3(5(92))(())0.33
@M03506:14:000000000-AKVR1:1:1101:21270:5389 2:N:0:44
GGACTACCGGGGTATCTAATCCCGTTTGCTCCCCACGCTTTCGCGCCTCAGCGTCAGGAAATGCCCAGAGACCCGCCTTCGCCACCGGTGTTCCTCCCGATCTCTACACATTTCACCGCTACACCGGAAATTCCAGTCTCCTCTGCATCCCTCAAGAACGGCAGTATCAGCCGACGTTTCTCGGTTGCGCCGAGAGATTTCACGCCTGACTTGCCATCCAGCCTACGCGCCCTCTACTCCCAGTGCTTCCGACCAACGCTGCCCCCCCCTGTCTTACCGCGGCCGCTGCCACAGCGTCGCC
+
CCCCCGGGGGGGGGGGGGGGGGGGGGGGGGGGGGGGGGGGEGGGGGGGGGGGGGGGGGGGGGGGGGFGGGGGGGGGGFEGGGEGGFEFFGGGGGGGGGGGGGCFGGGGGGEEFGGGGGGGGGGGGGGGCFGGFFGGFGGGGGGGGGGGGGFCFFC9FCGGDGGGFACFGFGGGGGG7EFG9CEGEEG,::EEB***3A@FGCF/*=*26>C+?*C+005009>:<<5;:))1))80.*/0:**0*+<0<+:@)55*9,3*))015::)*)109*2+A,)*((-(--4510250,(1.)(((
@M03506:14:000000000-AKVR1:1:1101:27039:5404 2:N:0:44
GGACTACACGGGTATTTCATCCTCTTTTCTCCCCTAGCTTTCGCAGCTCAGCGTCAATGATCGCCCAGAAGCCTCCGTGCGCCCTAGGGGTTCCTCCCCATATCTACGCATTTCCCCGCTTAACAGTGAATTCCAGCTTCCTCTTCCACCTTCTAGCTCGACATTTTCCCTTGGACTCCTCCAGTTTAGCCGCGAGCCTTCACAACAGTCTTTCCGAACCCCCCCCCTGCGCGTTACCACCTGTGCTTTCCAGTAACGCTTGCCACTGTCCTCTTACCCAGGCTTCTCGCACGTCCTTTGC
+
9@A@C,;<--@FCFE<EEE,CF@,6C<,6,CCEFFF@FF9FA77C6@6CECF>B,@C,C,66:@@C,9C<E,<C,:6,,,6@F7C,:E,8B:<E,,4B,4:,C,AE,,@+4BE9,C,+86++,9,,5=9,8,,:,,,8C9F=FE,,@,7,6,@,3,,@;=+@++,73,63>D@,,@E,1,6@73EE7,73;+***4=1,7,*52:*,,494+,4,4*9)*//7*)/00**.1)07*(*/3**209++0+0+1/**22-)1)).**3+/+**1*2C++.)+(,3(((-*-7(()42*)1)))
@M03506:14:000000000-AKVR1:1:1101:24868:5447 2:N:0:44
GGGACTACCCGGGTTTCTAATCCCGTTTGCCCCCCTGGCTTTCGCGCCTCAGCGTCAGTATCGGTCCAGAGAGCCGCCTTCGCCACCGGTGTTCTTCCCAATATCTACGAATTTCACCTCTACACTGGGAATTCCACTCTCCTCTCCCGATCTCTAGCCATCCCGTCTCAAGCGCAGTTCCCAGGTTACGCCCGGGGCTTTCACGCCTTACAAAAATAGCCGCCTGCGCGACCTTTACCCCCACTAAACTCGAACAACGCTCGCTCCCCTCACATTTCCTCGGCTGCGGGCACCGTGTTGG
+
CCBCCF8CEFGEGGGCFF<FGFCAFE@F,E,@CEECFFF@8ECFEGEE,B8CEG@E7CDA9<,:BF79C<@8:FG7@:FFF<EFCEFEEFFFGGGFGGG<A==E,?,CDFC,AF9,FFFF,,?FFC,AF,86,,CDFDFFGC9=9>,@@=363:E9,=D6@CFG>:>C,;FC6*3376=F7<9D5:,:,1BC5*48=5?*>+>C**:***;+:6=E*+9:C35C9/))*))29>*74C*+2:D)26CF++3.8)7C*:<E:3))*;*)*)1))*2++./+.((,(-3)(0(()(-*0)2((
@M03506:14:000000000-AKVR1:1:1101:20903:5469 2:N:0:44
GGACTACTAGGGTTTCTAATCCTGTTTGCTCCCCACGCTTTCGCACCTCAGCGTCAATATGTGTCCAGTAAGTCGCCTTCGCCACTGGTGTTCTTCCGAATATCTACGAATTTCACCTCTACACTCGGAATTCCACTTACCTCTCCACAATTCTAGCGATGCAGACTTAAAGGCAATTCCGGCGGTGAGCCCCGGGCTTTCACCTCTAACTTACAAAGCCGCCTCCGTGCGCTTCACGCCCAGTAATTCCGAACAACCCTCGCCCCCGCCGTATCACCGCCGCCTCTGGCCACGAGTCCAC
+
CCCCCGGGCGGGFGGGGGFGGCFFFGGGGGD@EGGF@EGGGFCFGGGGFGGGDGGGGFFGGGFFGGGGGEEFFGDFGGEGGGGGGGGGFFGGGGGGGGEEGFEC<@FGCF<FGGGGGFGGGGCFBEFC>FGGGFCD?<EFGFGEGGCEFGEFG,=6@=68@CFAE?E@DDE9E=>EDEFC>=+=+@:1:DCECEC5:*,4DE99,;C?<CD8EC,>**;=9C5=*/58*1)2/:.><;FG=*1*030*3AC:)0949(**)))955?3*0/))98+<:)2(((-((59,/,()(-10))))
@M03506:14:000000000-AKVR1:1:1101:12028:5475 2:N:0:44
GGACTACTCGGGTATCTAATCCTGTTTGCTCCCCACGCTTTCGCGCCTCAGCGTCAGTACCGTTCCAGCGAGCTGCCTTCGCCATTGGTGTTCCTCCTGATATCTGCGCATTTCACCGCTACACCAGGAATTCCACTCGCCCCTTCCGGACTCAAGCCAGACAGTTTCCAGCGGCATTCACAGGTTGAGCCTGTGACTTTCACACCGGACTTATCTGGCCGCCTACGAGCTCTTTACGCCCAATGATTACGGACAACGCTAGCCCCCTACTCCTTACCCCGGCTGCTGGCACGTAGTCAGC
+
CCCCCGGGGGDGGGGFGF9FFGGGGFGGGGGGGG?FEGGCFFCGGGGFFF@FGGGEGEFGGGCFGGGGGGGGGEGGGGGGGG@FFGEGGGDFGGGGGGGGGGGGGEEEDD4+CFDFFEGGGGCFGGFEFCFFFFDF?8::+@CG@,>B>CGDG88,EGGG?FCGDCB>;,;C>::*@EGCF,9D<CCF6>EDGGC;DC@F?+>,<5C5CDGFF+>9+1)78<DCDF35*)0AC??7<CB*::1**0+/+3C75>DDGBG:)0<9D5C>;4*))2++3.)2(42-,(,6(5())(,*0*.).
@M03506:14:000000000-AKVR1:1:1101:12370:5481 2:N:0:44
GGACTACTCGGGTTTCTAATCCGGTTCGCTCCCCACGCTTTCGCGCCTCAGCGTCAGGTACAGCCCAGCCGGCCGCCTTCGCCTCTGGTGTTCCTCCCGATATCTACGCATTTCACCACTCCACCGGGAATTCCACCGGCCTCCGCTTCCCTCAAGCCTTGCAGTATCCTCCGCACTGTCGCCGTTGGGCCGCGCCCTTTCACGCCAGGACTTTCCAAGCCACCTACGCCCGCCTTCCGCCCAGCAAACCCGGACCACCCTCGCCCCCCCCCTATTACCCCGTCCCTCTGCCCGGAGTTAC
+
CCCCCGGGGGGGGGGGGGGGGGGGGGGGGGGGGGFGGGGGGGEDGGGGGGGGGGGDGGGGGFGGGGGGGGGGGGGGGFGFGGG7FAFFDFFGGG9FGGGGGDCFFGGGGGCCGGGGGGG<>FDFGCBG@EGDGG9FGCGGGE@,+@8*@DFGG584,=6D,=,AD,6D?DEG*=*CC,,1*=*43;:*:EC*:58CGC8<<CF5**:*:77*+*<+**1CD*2:9>:)*).*))09)>);EGGG4:*)*/*..0))*-**)0)17*:885))0*03+.*+-(((-()03?>2)(())0(.)
@M03506:14:000000000-AKVR1:1:1101:21883:5524 2:N:0:44
GGACTACTGGGGTTTCTAATCCCGTTTGCTCCCCACGCTTTCGTGCCTTAGTGTCAGAAACAGGCCAGTAGACTGCTTACGCCATCGGTGTTCCTCCCAATATCTACGGATTCCACTCCTACACTGGGAATTCCATCTACCTCTCCCGCTCACTAGCTTAGCAGTTCAGGTCATGTGAGTATTGTTGAGCCCCACGATTTCACTACCCGCTTTCTATTCCCCCTACTCAACTCTTTACGCCCCGTAATTCCGGACAACGCTCGGATCCCCGTTTTGCCGCGCTTCGCGTCCCGGGTGTGGC
+
B@@CCFGGGGGGGGGGGGCFDEFEGGGGGGGGGGGGGGG,DDFEDGFFGFCFFFGFG9FGFFDFFGCFFAEFFFFFCDCGGDF:BCCE@:FGFEBADFFBFFGGGFGFGGDEEFFG?FGF@9FG<EEF8F859?@9?<BFA@FGFGFC+>=+@A;9?AD,,@@DDFA,7,6,6D9FA,E@,6,7,>=,,8B+@+@:8@;AFCF,,4@F*;0**5@<C+1,*;**3;*/,4A:D6B877)=5*))2:C=+59)8./)9()*0)))/2:7C))0.***+.)/(((((,,8(0(-)(()00(-(
@M03506:14:000000000-AKVR1:1:1101:20742:5541 2:N:0:44
GGACTACAAGGGTTTCTAATCCTGTTTGCTCCCCACGCTTTCGTATCTCTGCGTCAGTACCGGGCCAGTGAGCCGCCTTCGCCACTGGTGTTCTTCCGAATATCTACGAATTTCACCTCTACACTCGGAGTTCCACTCACCTCTCCCGGACTCGAAGATCGCCAGTATCGAAGGCAGTTCCGAGGTTGAGCCTCGGGATTTCACCCCCGACTTAACGATCCGCCTCCCTCTGCTTTACCCCCCGTAATTCCGACCACCGCTCGCCCCCTTCGTATTCCCCCGGCTGCTGTCCCGAAGTTAG
+
CCCCCGGGGFGDCFEGGGGGGGGGGGGGGGGGGGGGGGFGGGGFGDGGGGGGGGGGGGGGGGGGGGCGFFFGGGGGG7FFCGGCFGGCFFGGGGGGGGEEGDCF<FGFCFFFCFAFGCGGFGGGGG<7=>FEFGFG<F,EG9F,DGGEGDGGGCE?EEDD@C>+@AFCG+DF6EF?7D;DFC7*@>:1@,DF6:8=CG*=9DFFG6EE557)*1CF3CFGGG*A:*;)**)+29**)2*3;:)59**72<@F)))/*(1:))))>CEF*.>)7*22<)1*-3(-(-(),*.)1(,).0)))
@M03506:14:000000000-AKVR1:1:1101:26593:5541 2:N:0:44
GGACTACAGGGGTTTCTAATCCCGTTTGCTCCCCTGGCCTTCGTGCCTCAGTGTCAGGAACTGTCCAGAGACCCGCCTTCGCCACTGGTCTTCCTCATGATCTCTACGCATTTCACTGCTACACCATGAATTCCAGTCTCCTCTCCACACCTCAAGCACACCAGTACCGAATGCAGTTTCGGAGTTCAGCCCCGACATTTCCCACCCGACGCAGCGCGCGACCTACGCACCCTTTACTCCCTAAGAATCCGAACCACGCCCGGCACCTCGCTCTTCCCCAGCATCCGGCCCCACCGTCCGC
+
9<<A@@G9-<@F;F,CFGGGC,;,6C;,CCCEDEF@<F@FGGGF,CF,EFCC@FF9,C8FEGEECE,;C@,:CFGCC,BEGGGGC,@@,6@ECD??<6E9,@@F,EEDD,CEF<,AEEF<EFCGF<FG,CC,EFGDF9;9FC8,=8>,,@C,>,=BF8DFDC6@4,,,++6@==FF,,=@C>++3@,==D8@++5+3+,8@<44@C>9**/*4/1=7):*):750>5)*857:))+.*1+;*:*03+1?<2)0895/()*7>B))2*);))../22:2)*-(,6)(()(.((),().)-(,
@M03506:14:000000000-AKVR1:1:1101:19745:5576 2:N:0:44
AAGAGGCACCGGGCTACCAGGCTCTCTACTCCCCCCTGCTCCCCCCGCTCTCGTGCGTGAGCGTCACTATTGACCCCCCGGGCTCCGGTGGTCCTCTGTATTCCTCCACATCTCTACGCCTTCCACCGCAACCCCTCGCCTTCTTCCCCCCCCTTCCACCCTCGACTGCTCCCGGCCCTCCTTCGTTTGCCCCCTTGTTTCCCAACCTATCACGCCGGTCGTCCACCCCCCCCCGCTCCCCCTCTACGCCCCGGCATACCAGCGCACCCCTGCACCCCCCCGCCGCCTGCCGCCTCCGTGC
+
6,A,,,,---8@++66;-,,,6;,;,;;,6;E<6+++,;;,;,B+68:6+:96C,B+8=,,9+@C,,5C<5E?<,C,+++4+@:BF++4++45,:A,,,8B55,5:83==FCF,,7B+@+3+,@,C3@7+++8@++<573**7,7@,?8B:=:C=6:++******/***++23****1****++*0***<++**2022+*02++***++*2*0***)))211//**0):<):/)))(/)1*2/5*:C)/*:.0)/7),02*083)*/5:737)03**-.:(-3(,4()().4>9?*).-((
@M03506:14:000000000-AKVR1:1:1101:13543:5581 2:N:0:44
GGACTACCAGGGTATCTAATCCCGTTTGCTCCCCTGGCTTTCGCTCCTCAGCGTCAGTGTTGGTCCAGGATGCCGCCTTCGCCACCGGTGTTCCTCCAGATATCTACGCATTTCACCGCTACACCTGGAATTCCGCATCCCTCTCCCAATCTCAAGCCATCCTGTATCAGACGCAGTTCCCCGGTTAAGCCGAGGGATTTCACGTCCGACTCAGTTTGCCGCCTACGCGCCCTTTACGCCCCGTCATCCCGACCCCCACGTGCCCCCCCCGTACTACCCCGGCCGCTCGCCCGGAGTTCCC
+
CCCCCGGGGGGGGGGGGGFGGGGDGGGGGFGGGGGGGFFGGGGGGGGGG9FFGGGGGGGGGGGGGGGFFFF@FGGGCGCGGGGCCFGGGGGGGGFGGFGGGGGGGGGGGGGGFA,EFEE:CEFGGDC8FF9FGGGGCGGGGGG8ECGFEFGD9,7,@FGGGG9D9E9D,3EFGE>6@EE7DFED8C8,7E78>CC>*AEE?7B5:*7:EGG*7*+1+1++/995*;:3:C):)097<*)2?*)1**2*+;8).)1*9(1*.7>G*;::CDD))*/+<()1((-((0()()(,.((1.)-))
@M03506:14:000000000-AKVR1:1:1101:16620:5582 2:N:0:44
GGACTACCCGGGTATCTAATCCCGTTTGCTCCCCTGGCCTTCGTGCCTCAGTGTCAGGAACTGTCCAGAGACCCGCCTTCGCCACTGGTCTTCCTCATGATCTCTACGCATTTCACTGCTACACCATGAATTCCAGTCTCCTCTCCAGTCCTCAAGCACCGCAGTATCGAATGCAGTTTCGGAGTTAAGCCCCGAAATTTCACACCCGACTTACGGCGCCACCTACGCACCCTTTACGCCCACTCAATCCGAACAACGCTTGGGACCTCCGTATTACCGCGGCTCGCGGCACCGAGTGTGC
+
CCCCCGGGGGGGGGGGGGGGGGGGGGGGGGGGGGGFGGGGGGGGGDGGGGGGGGGCGGGGGGGGGGGGEFGFGGGGGGGGCGGGGGGGGGGGGFGGFGGCBCFGGFGGGGGGGGGGGGGGGGGGF@FFFGFGGGGGCFF;FGGGEECFGGGGGGGGGGGGDGGGGGGG+D3>EEGFA@=FEDDGGGGGFG8::EE6CGCFF7ECFEGGGGCD78:**/8*)*2,06.5//=E*.;CCCBGGGCC*0+;?F?3B)90*(//5)0>*8=)<))0)000<2)/43((((()(.(()-(/)0)))
@M03506:14:000000000-AKVR1:1:1101:16487:5597 2:N:0:44
GGACTACTGGGGTTTCTAATCCTGTTTGCTCCCCACGCTTTCGCGCCTCAGCGTCAGTATCCAACCAGGGGGCCGCCTTCGCCACCGGTCTTCCTCCGGATCTCTACGCATTCCACCGCTACACCCGGAATTCCGCCTGCCCCTACAGTACTCGAGTCTGACCGTCGGCACGGCCGACCCGGGGTTGCGCCCCGGGCTCTCACCCCCACCGTCTCAGACACCCCACGCGCCCCTCACGCCCCGTGATTCCCGCCACCGCCCCCACCCCCCCCCCTCCCGCGCCGCCTGGCGCGGGCTCAGG
+
CCCCCGGGGGGGGGGGGGGGGGGGGGGGGGGGGGGGGGGEFGGGGGGGGGGGGGGGGGAFFGFGGGGGGGGGGGGGGGGGGGGGGGEGGGEGGG9FGGGCGGFGGFGFGGEFGGGGGFGG>CBF<F:=C+@==F:BE@<CEFFGCGG6DCFCGEGGCCCF;E,4*=1>EEE:55CB5:>E3*71=*:7/8CEC8C8CE*<+*+1**/*5519**;9**9*293*9>>@CD@E)7)/4458C*)152*/AC0))))*1(/:5.))9*;8=3))))/*/():((((-,3.(7(,)(()0)),(
@M03506:14:000000000-AKVR1:1:1101:20708:5620 2:N:0:44
GGACTACAGGGGTATCTAATCCCGTTCGCTCCCCTAGCTTTCGCACCTGAGCGTCAGGTACCAGCCAGGACACTGCCTTCGCCTTTGGTGTTCTTCCGGATATCTACGCATTTCACCACTCCACCCGGAGTTCCGTGTCCCTCTCTGGCCCTCAAGTGCTGCCGTCTTCGAGGCGCTCTCCCGGTTGAGCCGGGAGCTGTAACCCCAAACGCGCAGCACCGCCTGCGTGCGCTTGTCGCCCCGTAACTCCGGCCCACGCTCGCCCCCTACGGCTTCCCGCCGCTGCTTGCCGCGTCTTGGC
+
CCCCCGGGGGGGGGGGGGGGGGGGGGGGGCGGGGGGGGGGGGGGGGGGGGGGGGGGDFAFGGGGGGF8EFGGGFFFGFEGGGGGDGGGGGGGGGGGGEFCFGGGGGGGGCFEFGGGGGGGGGGGGGG+CEFFFFEG+6ECFAFE@F,DFFGGG?FFGGGG9DGDEECFG8C,@C8CEEGGBFGCEGEF?FFGG***:CFFG7AEE=5>=CDDEG**:7AC))7:<FF@GG3*9))*.77EE*/>):E*9@C>).)9<2<*703C91?)*.*)))2*045:(41,-,)*.0(()-())0.)5
@M03506:14:000000000-AKVR1:1:1101:24839:5631 2:N:0:44
GGACTACCCGGGTTTCTAATCCCGTTTGCTCCCCTGGCTTTCGCTCCTCAGCGTCAGTAGTAGTCCAGGATGCCGCCTTCGCCACCGGTGTTCCTCCAGATATCTACGCACTTCACCGCTACACCTGGAATTCCGCATCCCTCTCCCACACCCTATCCATCCAGTATCGTACGCCATTCCCCGTCTACGCCGAGGGATTTCACGTCCGACTGAGTTGCCCGACCACGAGCCCTTTACGCCCCGCAATACCGAACAACGCTTGCCACCCCCCGTATCTCCGCGTCTGCCGGCTGGGTTTGAG
+
CC@CCFGG9CGC+B,EFFE9C,<B6C,BC@FGFCE,CEF<FFGGCFF,EF<C+@F,CEAC<9EFDF<C<<CFEEFEGGGGGGCGGGGE6FCF<FF9F8FAF,<?FFGDE:+@,,@EE++8+>EAF@E:<=FEFF,@+4CF,,@8@>8D,33+66,6@8=@@D,9E,3CC,@D3C++4,@@4:C**6*@8EC8:*144?,,1+>5,:575)1)+*+3:+*0*)1*1>3):C)/*))26*)***)))/;*0<;:)837*()*055<*2/.27C:)/*2+)01(((-,8A?(51(.,-*))-.(
@M03506:14:000000000-AKVR1:1:1101:8710:5640 2:N:0:44
GGACTACTGGGGTTTCTAATCCTGTTTGCTCCCCACGCTTTCGCGCCTCAGCGTCAATTCCAGGCCAGATGGCCGCCTTCGCCGCTGGTGTTCTTCCCAATACCTACGAATTTCACCTCTACACTGGGAATTCCGCCATCCTCTCCTGGATTCAAGCGCAACAGTATCAAGCGCAATTCCCGGGTTGAGCCCGGGGCTTTCACGCCTGACTTATTGCACCGCCTCCGCGCCCTTTCCGCCCAGTAAACCCGAACACCGCCACCCCCCCTCGTATTCCCGCGGCTCCTGGCCCGAAGTTAGC
+
CCCCCGGGGGGGGEGGGGGGGGGGGFF@EGGGGGGGGEGGGFGGEGGGGGGGGGGGDFFEGGFGGGGGGGGGGGGGGGGFFGGEFCEGGFGGGGGGGGFFGGGGGGGGGGCFFGFGF9FF9FEFEFGEFF<FGG8C:=FGGGGAFGGG?8;EGGF996B6EEC?DA@ECFF9CEC8@99A9>CEGC5C:BGGGEEECGGGG8EGFG7E6DFFCCE+:@AE<3<:55)8=GFGDFF741<CG*97:A706;8BFB<**15*007<>EE)?>7.<*2++5)2,((-(-(045,4.((1.1.6-
@M03506:14:000000000-AKVR1:1:1101:22053:5650 2:N:0:44
GGACTACCCGGGTATCTAATCCCGTTTGCTCCCCTGGCTTTCGCGCCTCAGTGTCAATACCGGTCCAGGATGCCGCCTTCGCCACCGGTGTTCCTCCAGATATCTACGCATTTCACCGCTACACCTGGAATTCCGCATCCCTCTCCCGCATTCAAGCCTTCCAGTATCGGACGCAGTTCCCGGGTTGAGCCCGGGGCGTTCACGTTCGACTTAGAATGCAGACTACGCGCCCTATACGCCCAGCACTACCCATCAACGCTCGCCCCCCCTGTCTTACACCGGCCGGTTCACCAGCGTTAGC
+
C,@CCGGGGCFCFG8AFGFFEGGGFFDFFF<<FFGGFGGGFGGGGFECEFGFGGGGFFFFGCFG@C,E<C<FGGGGDC:AEGGGEFECCCGGGDFFGCF<<?FE9F<FG7FC?,AFBCC77FG8A8AFC8,A;:AB+CGDFFFGGFF+++8+>EC,=E,<E9E7@,,8:+3@*:**4,,>,**1;*=4,22;:58:**32:*1*3*0**97*+:9+*06+***0:>>@GDEC)))2-9)/2CC**00)02**05**2()*)).)/?:):556)0239-*2-(2(((-0(/)-*.,1).((-
@M03506:14:000000000-AKVR1:1:1101:6749:5655 2:N:0:44
GGACTACTGGGGTATCTAATCCTGTTCGCTCCCCACGCTTTCGCGTCTCAGCGTCAGTACCGGACTAGAGAGCCGCCTTAGCCACGGGTGTTCTTCCTGATATCTGGGCATTTCACCGCTACACCAGGCATTCCAATCCCCTCTTCCCGACTCTAGCCATGCGGTTTCCATCGGCGTCGCCTGGTTGAGCAGCGAGTTGTCCGACCGTCGCTGCATGGCCGCCGACGCGCGCTTTTCTCCCAATCAACCCGGAGCACGCTTGCCCCCTCGTTATTCACGCGGCGCATCGCCCTGAGTTAGC
+
A,@C,@,--CFGGE8FA9FFGFGEF9,@+,C6CFCC7FEEFC;;F@+,CEFG7F:FFDCAC,+@+@AD9<FDFE++8::C,<CFCEECFFFBFB?FGGCFCA9EC,,,:,9E,,,,CCBCFC,6,:A7+4EFEBE,9A,,86+@,,6,3+@>C,,6E8,@D,>@@:6,,@;3@*534:****1*56*,,,,,,4*4/*+4C:*/*==:*)//A3++**)2)11*)))./9)/).)*)21<;*25*<98**/8)))*2-9255)2**/)*)/)01+++.8*1-(((((0(0(()((0/*6))
@M03506:14:000000000-AKVR1:1:1101:17666:5657 2:N:0:44
GGACTACCGGGGTTTCTAATCCTGTTTGCTCCCCACGCTTTCGTGCCTGAACGTCGGTGCTGGACCAGGAAGCCGCTTTCGCCACTGGTGTTCCTTCCGATATCTACGCATTTCACCGCTACACCGGAAATCCCGCTTCCCTCTTCCGCACCCTAGCTACGCAGTCTCGAATGCAATTCCCAGGTTGAGCCCGGGGCTTTCACACCCGACTTATGCACCCGTCTACCTCCGCTTTACTCCCCGTAATTCCGCTTTACGCTTGCCCCCTCCGTCTTCCCGCCGCCGTCTGCACAGGTTTAGC
+
<CCCCCFFFEGGCFEGGCFFCAFGGGGGGCFDC@<C@FDEFGEG<FCEFE,@FC<+@F:CCD@<CECFGGCAFAFGE:CFEEC:F<<EF,F7FF<FGGC7CFCFCEFFG+?7EF9,BF@+>FDGF=4>7+A,DE+=+3CDGCGFGFG6C7C+BFG6DE;DCC5*5@,;FC,,1>2224D,DD,1>?,4:<:EGC*4=5*+++1+>5:**977++>++*0:7*75<F**+1):*).?5**<*/51)*19290)))*02(*2)7<42*:)*)/)01;+2()5(1((((()(*)(*.(**0()-
@M03506:14:000000000-AKVR1:1:1101:12378:5662 2:N:0:44
GGACTACTGGGGTATCTAATCCTGTTTGCTCCCCACGCTTTCGCGCCTCAGCGTCAGTATCGGGCCAGTGAGTCGCCTTCGCCACTGGTGTTCTTCCGAATATCTACGAATTTCACCTCTACACTCGGAGTTCCACTCACCTCTCCCGAACTCAAGATATCCAGTTTTGAAGGCAATTCCGAGGTTGAGCCCCGGGATTTCACCCCCAACTTAGATATCCGCCTACGCGCCCTTTCCGCCCAGTAATTCCGAGCAACGCTAGCCCCCTTCGTATTACCGCGGCTGCTGGCACGAACTTAGC
+
CCCCCGGGGGGGGGGGGGGGGGGGGGGGGGGGGGGGGGGGGGGGGGGGGGGGGGGGGGGGGDGGGGGGGGFGGGGGGGGGGGGGGGGGGGGFGGGGGGGGGGFGGGGGDGGGGGGGGGGGCFGGFEFGGEGGFGGGGGDGGGGGGGGDEGGFGEFBEGGGFGGFF9FGDEC:<EGDGGCFGCEEGFG6DFFFEDG>E*=FGFFF=EC5CGGF,:+>+31=DFG55C>:*):C)76*6*<5=*/27+<*+A<53))*047577;DGGGE*?<5:52<@95=((42,,,)(.,4<0())*)..
@M03506:14:000000000-AKVR1:1:1101:12832:5666 2:N:0:44
GGACTACCAGGGTTTCTAATCCTGTTTGCTCCCCACGCTTTCGCACCTCAGCGTCAGTACCGGGCCAGTGAGCCGCCTTCGCCACTGGTGTTCTTCCGAATATCTACGAATTTCACCTCTACACTCGGAGTTCCACTCACCTCTCCCGGACTCCAAGATCCTCAGTATCGGAGGCAGTTCTTGAGTTGAGCTCCAGGCTTTCACCCCCGACTTAAAGATCCGCCTACGTTCGCTTTACGCCCAGTCATTCCGAGCAACGCGCGCCCCCCTCGTCTGTCCGCCGCTGCTGGCCCGGAGTTAG
+
CCCCCGGGGGGGGGGGGGGFGGGGGGGGGGGGGGGGGGGGGGGGGGGGGGGGGGGGGGGGGGGGGGEFGFEGEGGGGGGGGGGGGGGGFGFGGGGGGDEDGGGGGGGFGGGGGGFGG,EFGGGC?FEG@:FEGGFFGGGGGGGFGEGDEEED8?D?D8EFFFGFFDFFGGGDEGCBECCGC,@@D;DC@CFDF8,,5*41,A,<CGDC=))8CCC?:+/3;9F53<F>**5CCAFG)@3=5CC*2++9+3<F).5/*47C)))11:*7*8>B7/8*06/2(-(-4,-)4)2()-()08())
@M03506:14:000000000-AKVR1:1:1101:14907:5667 2:N:0:44
GGATACAAGGGTTTCTAATCCTGTTCGCTCCCCACGCTTTCGTACCTCAGCGTCAGGGGTGGCCCAGCAAGCTGCCTTCGCCATTGGTGTTCCTGGTAATATCTACGCATTTCACTGCTACACTACCAATTCCACTTGCCTCTGCCATCCTCTAGCCTGCCAGTATGAGATGCACCGACAGGGTTGAGCCCCACGTTTTAACATCTCACTTAACAAGCCGCCTACGCACGCTTTACCCCCAGTGATTCCGGCTAACCCTTGGACCCTCCGTATTACCCCGGCGGCTTGCGCGTCGTTAGCC
+
CCCCCGGGGGGFGGGGGGGGGGGGGGGGGGGGGGGGGGGGGGGGGGGGGGGGGGGGGGGGGDGGGGGGGGGGGGGGFGGCEGGGGGGGGFGGGGGGGGGGGFGGGGFGGGGGGGGGGGGGGGGGGGGGFGGGGGGGGGGGGFEEGFCEFGFEFGGGGGGGDFGGGGG9EFGAFFG,6>=@CF?>@EFGFFGG6*:58@ECC8DCCCFC7DFG,+,>79@>DD5/?DE4=<AED:+@)*0:870*2:<7E+:)0)29*,5:?)/><CE@C@<)0*+3<(7C9((,(((0()4()((1))(6.
@M03506:14:000000000-AKVR1:1:1101:26027:5669 2:N:0:44
GGACTACACGGGTTTCTAATCCCGTTTGCTCCCCTGGCTTTCGCGCCTCAGCGTCAATGCCGGTCCAGGATGCCGCCTTCGCCACCGGTGTTCCTCCAGATATCTACGCATTTCACCGCTACACCTGGAATTCCGCACCCCTCTCCAGGATTCAAGCCTTCCAGTACCGGACGCAGTTCCCGGGTTGAGCCCGGGGCTTTCACGTTCGACTTAGAAGGCCGCCCACGGCCCCCTTCCGCCCAGGTATCCCCGACAACGCTCGCCCCCTCTGTAGTCCCCCGGCTCCCGTCCCTCAGGCAGC
+
9@CCCGGGEFGGFEFFFFGGFC@CGDFFGGGGCEFFGGGGFGGGECCCGGGGGGC7BAED,7FEED,@<CCFGFGGGGCF,?FEFD@C++B=FGFFEGG,A,@FFFG++8=7?@F,CFC+8@=EFE@FFGE,9FDC++@@=DE88D,@,=@=F:D,,DBAG?;FAE,E+3>C8EE89CCGGCCC/**41,BC*4:*//*=F+>*CFF7****1++3:C>75C9*19.)*))*/)0*.9);:=5**30*0<*)))19D>C/0)09/2:)*)****0395.1((-2((,)..(,*((*)).--
@M03506:14:000000000-AKVR1:1:1101:11292:5678 2:N:0:44
GGACTACCGGGGTTTCTAATCCTGTTTGCTCCCCACGCTGTCGCGCCTCAGTGTCAGAAACTGCCCAGCAGACCGCCTTCGCCACCGGTCTTCCTCCGGATCTCTACGCATTCCACCGCTACACCCGGAATTCCGTCTGCCTCTACAGCCCTCGAGTTTGACAGTCGGCACGGCAGATCCGGGGTTGAGCCCCGCACTTCCCCCACACCCTTATCAACCCACCTACGCGCCCTTTACGCCCAGTGATTCCGGACAACGCCCGCACCCCCCTTATTACCGCGCCAGCTGCCCAGGACTTAGC
+
CCCCCGGGGGGGGGGGGGGGGGGGGGGGGGGGGGGGGGGGGGFGGGGGGGGGGFGGGGGGGGGGGFGGGF@EGGCGEEGGGGGGGGGGGGGGGGDCGGCCFEGGGEFGGGGFGGFGFFGEEGGGGGGGDFGFEAFGGGGDFGG@FGGGGGGGGGGGDCGG9F99EG:EG>EGGEEC=FGCC558E*/+>CFFGG*:CC8+>5*:***:ED:7+*0+:*0:*5***2.5/)8CD4@*:5)C*AF7*<2*+<F@)09/C,)10)0)9?EFE)))0*++36BEF01((,)0(0..)((*//)-4
@M03506:14:000000000-AKVR1:1:1101:18552:5680 2:N:0:44
GGACTACTAGGGTTTCTAATCCCGTTTGCTCCCCTGGCCTTCGTGCCTCAGCGTCAGGAACTGTCCAGAGACCCGCCTTCGCCACTGGTCTTCCTTACGATATCTACGCATTTCACCGCTACACCGTAAATTCCAGTCTCCTCTCCAGTCCTCAAGCACGGCCGTATCGAATGCAGTTTCGGAGTTAAGCTCCAAGATTTCACACCCGACTTACCGCGCCCCCCACGCACACTCTACACCCAAAGAATCCGAACAACGCTTGAAACCTCTGTATTACCGCGCCTCTCGGCACCGGCTTACC
+
CCCCCGGG-CFGFGGFGGGGFGGGGGGGGFGGGGG8FGGGGGFGGGGGGGFGDEGGGGGGGGGGGF9FGGGGGGGGGDGEDFGCFGDFGFDFGGFGCC7FGGGGGGGGGEGGGDDFGCEG:CCFFCFGFGGGGGGGGGEGG=EEFGA?FGGGGCCDDDFG6++=@+6@6FE8?=EC@CEG6CG6CED<9FFGG6@D,,3@;+D,3=E5>DD*<8@:4)?558)*29):*9)228B+7*8CC*/**30*<6?)).)993CE35)**<8?:49**222<A)72(-(((,.(5(1)-()0).),
@M03506:14:000000000-AKVR1:1:1101:8222:5685 2:N:0:44
GACTACTGGGGTATCTAATCCTGTTTGATCCCCACGCTTTCGTGCCTCAGTGTCAATATTTGCGTCGTGAGCTGCCTTCTCAATAGATGTTCTATGTCTTATCTAAGCATTTCACCGCTACATGACATATTCCGCTCCCCCCCACAACATTCAAGACAGCTAGTATCAATGGCCGTTCTCGAGTTAACCTCAAGGATTTCACTACTTACTTACCTTCCCACCTCCGCACCCTTTAAACCTAGTCAAACCGGATAACCCTTGCACCCCCCTCATTCCCGCCCCATCCGGCCCCCAGCTACCC
+
@<@BCGC;-<C@,CCE-9<@CF6C<EG9EFF?8FCC:C7CE:EECF,EE8,<C9EECE,CFE<7C+6@@<CFF,:FFCF,C<<F6F9<<FEEC9@,6,,:EFGG95CFFFFF<F@F,@+@C<C,EF,=BAD,@FB7F++++8@=E+4B?FFC98@9,3,,,,7,,86,7=;8,3>C8DDFC,;,:,@,,@@,8@,<@=C,,=,3@77;F>++7*,,30;,;CF,9*/)C8?52)++1*8,>,231++*2*/.5)+;*(**)2*07?*)2)*.*:+<<()*((,(.(,)4)(()((*/*)(3
@M03506:14:000000000-AKVR1:1:1101:13030:5688 2:N:0:44
GGACTACTGGGGTATCTAATCCTGTTTGCTCCCCTGGCTTTCGCTCCTCAGTGTCAGTGTTGGTCCAGGATGCCGCCTTCGCCACCGGTGTTCCTCCAGATATCTACGCATTTCACCGCTACACCTGGAATTCCGCATCCCTCTCCCAATCTCAAGCCATCCAGTATCAGACGCAGTTCCCCGGTTAAGCCGAGGGATTTCACGTCTGACTTAGTTGGCCACCTACGAGCCCTTTACGCCCAGTACTTCCGGACAACCCTTGCCCCCTCCGTCTTCCCGCGGCTGCTGGCCCGCAGTTCTC
+
CCCCCGGGGGGGGGGGGGGGGGGGGGGGGGGGGGGGGGGFGGGGEGGGGGGGFGGGGGGGGDDGGGG@FFGGGGGGGGGGFGEGGGGGEEGGGGGGGGCFGGGGGGGGGGGGFFGGGGGEGGGGFEGGCFGGGGGG@FGCFFGFF8D8@EFGGGGCGFGFGGGGG8>E8D,@EC6CCFGGGG+::E8EEFG**@EDCCGDGG?F=*0:,++=,1,>=46E<FFGCC:;7C>FC;4+.5>CG589C+++4B*>37C*1(*2<))9FFG>8)95)1/+04)5(-266:?625.:>(,979)-)
@M03506:14:000000000-AKVR1:1:1101:21109:5696 2:N:0:44
GGACTACCCGGGTTTCTAATCCCGTTTGCTCCCCTGGCTTTCGCTCCTCAGTGTCAGTGTTGGTCCAGGATGCCGCCTTCGCCACCGGTGTTCCTCCAGATATCTACGCATTTCACCGCTACACCTGGAATTCCGCATCCCTCTCCCAAACTCAAGCCATCCAGTATCAGACGCAGTTCCCCGGTTAAGCCGAGGGATTTCACGTCTGACTTAGTTGGCCACCTACTATCCCTTTACGCCCAGTAATTCCCAACCACGTCTGCCCCCCCCGTATTACCGCGGCCGCGTGCACGGCTGTAGC
+
CCCCCGGGGGGGGGGGGGGGGGGGGGGGGGGGGGGEGGGGGGFEBFEGGFFGGGGGGGGGGGGGGGGGGDGGGGGGGGGGGGGEGGGGGCFEGG9FFFEFGGGGGGGGDDFEGGGDBCFG::EFFDGDFGGCAFGGEC+ABEFDGFGGE8DFGFGGGF8EGGCEF,7>=8,,+58BC@CA,@>EGC5E,@DE>>EEEFG,=+<,=:4*=C71BFG7@FFF6*/:***++3)3;FF+9C5:8*5>:9+333+9)>3>C(/*7)6CCFC@GB3.)2++368E(2((,(()(0())--977)-)
@M03506:14:000000000-AKVR1:1:1101:20478:5712 2:N:0:44
GGACTAGCCGGGTTTCTAATCCTGTTTGCTCCCCTAGGCTTCGCGCCTGAGCGTCAGGACAGACCCGGAGAGCCGCCTTCGCCCCCGTCGTTCCTCCACATCTCTCCTCATTTCTCCGCTATACGTGGCTTCCCGCTCTCCTCCTCTCCACTCACCCTCCCCAGTTTCCACTCCATCCCGGGGCTGAGCCCCCCTTTTCGCCTCTCACCTTCAACACCCTCCCGCTCCCCCTCTACCCCCCATATACTCCGCGTGCCCTCACCCCCTCCGCACTTCCTTCGCGCCGTCACCCTGCGTCTCC
+
-,66A<,;-7@FFCGGC-E<ECFEECF,C@FFC,C:,,,;CEF;+6+@,6,,@CC:6,,,@C8C@<+++++8@F@>E7:,C,?,=++++88CEF9,,B,,,B<B?,B<<EEFF?,:<=:@C+,C=,:3+,,:,:3@:@+33E@,,3=,4@:7D6,,6+@+BC,@@,@;E@,353DE=,41****41,/><FE****5+1**1*=+*++*2**3;+2*/0*9<**))))2*02*)/06CF***29*<96<+*))0)**.**)8>*)::5:.*))/23<)*+((,-,((.())(0.,)..(3)
@M03506:14:000000000-AKVR1:1:1101:4917:5742 2:N:0:44
GGACTACACGGGTTTCTAATCCTGTTTGCTCCCCTAGCTTTCGCGCCTCAGCGTCAGTTGTGGTCCAGTGCGCCGCTTTCGCCACAGGTGTTCCTCCCGATATCTACGCATTTCACCGCTACATCGGGAATTCCACGCACCTCTCCCACACTCAACCAAAGCAGTTTCGCCTGCAGGCCCCGTGTTAAGCCCGGAGAGTGCCCAGGTGCCTTCCCGCACCGCCTACGCCGCCTTATCCTCCACTTATGCCGCACAACGTATGCCCCCCCCCGCTCCCGCTGGCCGCTGTCCCGCTCGTAGC
+
CCCCCFG<@BFE@F,;CFGGGAA,;C@<C<CFF,CC,,;C<FGD+@+@,CCEEGEGDGGFGGGGGFFGF<,@@CEG77=EBFEF>F,,:,:8,CF<<?7,>:BA5ABFDF+4C9C9,4++8C,,ACC77>,59,CFEF++3,,8@D8===C,@8D,D++,4@8,E,7@+3C**4>,@***>8**4,2=,,D7C=****4,5+5<;E+++2;:+*<*)95*)195CF3)*).2/)**)**3;:**2309+:*)05)212*0/)1:9EEBE3D))5:**()/(,-(-4;),*))0(()8)-(-
@M03506:14:000000000-AKVR1:1:1101:27422:5759 2:N:0:44
GGACTACCAGGGTTTATAATCCTGTTCGTTCCCCACGCTTTCGCGCCTCAGCGTCAGCATCGGCCCACAGCCCCGCCTTTGCCACCGGTGTTCCTCCTGTTATCTGCGCATTTCACCGCTACACCCGGAATTCCAGCCTCCCCTCCCGTACACTAGCCTGCCCGTATCTATTGCAGGACCGCAACTGTCCCCCGGGGGTTCACCACCGTCGTTACCAGCCGACCACGCACCCCTTTACCCCCCTCAATCCGGAAAACACTCGAGCCCGCCCTCTTACTCCGGCTTCCTCACCGCAGTCCCC
+
A@68@,,-CC-BE@F-C<6CE,,;C,,,86C<CECF+FFBE@,C7C+@8C,@F8@,,,CCF7BBCE:,,C,,8F:C@,,,,:C,CC+++=B@,A,CEG,59EFEG<E7@=445<AFF+F4+65FC++++++,3,3,,63,>@EB6+6=,+8+7,@,,,,34@>*534,,,,,3,731*1*>?C**61,,6,88*8*3**/*2+++*2**1))*/1<*20:<)9*1>))*1)*/)7<)**21*1)*/+/2**.)))*92527))**2A)*.)))*+3+-*+(((((.)*)1(,0,())/))(
@M03506:14:000000000-AKVR1:1:1101:5126:5814 2:N:0:44
GGACTACTCGGGTTTCTAATCCTGTTTGCTCCCCACGCTTTCGCACCTCAGTGTCAGTATCAGTCCAGGTGGTCGCCTTCGCCACTGGTGTTCCTTCCTATATCTACGCATTTCACCGCTACACAGGAAATTCCACCACCCTCTACCATACTCTAGCTTGGCAGTTTTGAATGCGCTTCTCAGGTTGACCCCGGGGGTTTCACACTCAACTTAACAAACCACCTACGCGCGCTTTACGCTCATTTATTCCCACTAACGTTTTCACCCTCGTTATTACTGCGTCCCTTCGCATGACTTTACC
+
CCCCCFFFFGGGFGGGGGGFFGGGGGGGG9EGGGGGGGFFGFFGEGF,CFGGGGGDDGGEGGFGGGAFGGGGGGGGGGG9,@FCFD8866B,,<CF<FFFFFBFGFGFE7:CFG<FD:4+6@EEFF@EFABF;,A?B8DCF7B,,>=8;9,@E8A;>CE8+,@@@E,=,+,C,,3++6+3@8@=AFC6,>@88>*@*4?ECC;11,040*++,:FFG15:**/***.5*:57))0*.5>*2>700<+9+<+*)890>(**0.*:D:C78)*.)7+++)*+,((,(..),)(()-)***)).
@M03506:14:000000000-AKVR1:1:1101:7907:5829 2:N:0:44
GGACTACTCGGGTTTCTAATCCCGTTTGCTCCCCTGGCTTTCGCGCCTCAGCGTCAATGCCGGTCCAGGATGCCGCCTTCGCCACCGGTGTTCCTCCAGATATCTACGCATTTAACCGCTACCCCTGGAATTCCGCATCCCTCCCCCGGATTCAAGCCTGCCAGTATCGCACGCAGTTCCCCCGTTATGCTGAGGGATTTCACGTCTTACTTTGTTGGCCGACTACGTGAACATTAATCCCCGTAATTCCGAACCACGCTGATCCCCCCCCTATTACCTCCGCAGCCGGCACGGCGTTCTC
+
C?BCCGG<EGGGFGEGGGGGGEDGGGGGGGGGGGGGFGGGGGFGGGGFCFEGGGDG@FGGGGEGEEFDDFGDG?FEGGGFECEGGGDGFCFGGGGFDFFGGGGGGGFGB@:CF,,,5@FGEG,A+?+=FGGG9<:F7EFB=D=+3@8+44+5@;,,,+@<,@8,,@EGC****11**5,2,,**448,>,6=;C58:*<++++3=CF*92+++0>***0=93)*9770**)+*012)**++*)*)/*12:+070>C/311)0*00*2.:.).)*3+06*3((,(((3)()-(0((1)02()
@M03506:14:000000000-AKVR1:1:1101:3989:5838 2:N:0:44
GGGCTACCAGGGTTTCTAATCCTGTTTGCTCCCCACGCTGTCGCGCCTCAGTGTCAGAAACTGCCCAGCAGACCGCCTTCGCCACCGGTCTTCCTCCGGATCTCTACGCATTCCACCGCTACACCCGGAATTCCGTCTGCCTCTACAGCCCTCGAGTTTGACAGTCGTCACGGCAGATCCGGGGTTGAGCCCCGGACTTCCCCCACACCCTTATCAAACCACCTACGCGCCCTTTACGCCCATTTATTCCCTCCATCCTCTCCCCCCCCCGTATTACCGCGGCCGCTGGCTCGGAGTTAGC
+
CCCCCGGGGFGGGGGGGGGGGGGGGGGGGGGGGGGGGGEGGGFGGGEEFCFFFFGFGGGGGGFGGFDFFGFDGGCC7FGGFGGGGGGDFGGGGG9EF7FGGGFGGGGD7FCFCFEFGGGGGGGGGGEFF+AFFG,5AB79FFGF=EFC8DEFFE>EGGGG;9CAF?>+53CC*C:**>CED*C:?5*0<,,;=*3***5++**38:55C)*;+:EFD>7CC*9:*200*1<7/<625*):8****<0@F9+*).***(221))*/*:7C3C57*++06713(((,4;>(:(,0((1.)-)-
@M03506:14:000000000-AKVR1:1:1101:4658:5867 2:N:0:44
GGACTACTAGGGTTTCTAATCCTGTTTGCTCCCCACGCTGTCGCGCCTCAGTGTCAGAAACTGCCCAGCAGACCGCCTTCGCCACCGGTCTTCCTCCGGATCTCTACGCATTCCACCGCTACACCCGGAATTCCGTCTGCCTCTACAGCCCTCGAGTTTGACAGTCGGCACGGCAGATCCGGGGTTGAGCCCCGGACTTTCACCACACCCTTACCAAACCACCTACGCGCCCTTTACCCCCCGTGATTCCGGACAACGCTCCCACCCCCCGTATTACCGCGGCTCCTGGCCCCGAGTTGGC
+
CCCCCGGFFGFGGDEGGGGGGGGGGGGGFGGDEGGGDFGGGGGGFDGGEFGGGFGGGAFFFCFGGGGCF@@CGGGG7FFFFEFFGGE7=F@FGFFGGGCC,@?<FCGBF7FGGGGG<B>C@EGGGFEGCGGGGGGGFFFA,CD@F9F88DEFF8+>E:CEF,,@DC+@ECC*3:>*=C,:6@>::**4587CC8BCC:C1;@+3072CCD35?*0+>7<CFGGA4*).15):))0*)*)/*/1***0/<:+857<59,3A))8*2C5@=BD350+20955391,((.0(81-),()0.-,(
@M03506:14:000000000-AKVR1:1:1101:4090:5868 2:N:0:44
GGACTACCAGGGTTTCTAATCCTGTTTGCTACCCACGCTTTCGTGTCTCAGTGTCAGTTACGGTCCAGAGAGCCGTCTACACCACCGGTATTCCTCCTGATATCTACGCATTTCACCGCTACACCAGGAATTCTACTCTCCCATCCCGTACTCTAGCCCGCCAGTTTTCCGCGCACCCTCCCGGTTGAGCCGGGAGATTTCACACGGAACTTAACAGGCCACCTACACACCCTTTACGCCCAGTAACACCGCACAACGCTTCCCGCCTACGTATTACCGCGGCTGCTGGCACGTATAATCC
+
CCCCCGGFGGGGEEFGGGFEFGGGGGGGGGGGGGGGGGGCGGGGGGGFGGGGGGGGGGGGGGGGGGGGCGGGGGGGFFFGGGGC@FCGGGGGGGF<FGGGGGFGGDFFGGGFGGGGGEG+>CFGGGGD@==8=EBFE<44FFFGGCFD8CCEGGGDFFDEGGEGGAEGGGGGDCEG>6:EGEE8CEGDCCEEE>>E>6,=FC9,<*?CEDG>,+9>DCFGGGG6FFAA?>B:*.2+;75C5C*90<C*<?:)).)*119*0)/*1?EEC5/8?F6A+457((,3408;?).3).(*)*.))
@M03506:14:000000000-AKVR1:1:1101:6573:5882 2:N:0:44
GGACTACTGGGGTTTCTAATCCCGTTTGCTCCCCTGGCCTTCGTGCCCCAGTGTCAGGCACTGTCCAGAGACCCGCACTCGCCACTGGTCTTCCCCATGATCTCTACGCACTTCACTGCTACACCATGAATTCCAGTCTCCTCCCCAGTCCTCAAGCACCGCAGTATCGAATGCAGGTTCGGAGTTAAGCTCCGAAACTTCACACCCGACTTACAGCGCCACTTACGTACCCGTCACGCCCAATGAAGCGGAACAACGCTTGGGCCCGCTCTATTATCAGCGCTACTGGCACAGCGTTCTC
+
CCCCCGF<FCFGFGC9FFFFE9E@FEDDDEFFDFDFFG,CCFGG<@D<F77;CC,,6,,;<<EFF8F8,,9F,C7@++@@C@FEEE,EFCD9F<,:BF,,<F9FFEC77=C:FFFE<FF?EEFGG7,4AEC<FBA9F=EFGCF8468B4,EFFF8,,@8,3+@@CE9>?68@,,@9,,,@++++5D=29D;3D+@*5*5=ECFFG54=*?99,=7,22)*28*9C>;)01)2/2:C3*;=5:54;+>++**).<5*97)*0))**2*0:>))9:@<+.*353021-4*8F1)).2/73((.
@M03506:14:000000000-AKVR1:1:1101:19290:5905 2:N:0:44
GGACTACAAGGGTTTCTAATCCTGTTTGCTACCCACGCTTTCGCGCCTCAGTGTCAGTATCAGTCCAGGTAGCCGCCTTCGCCACTGATGTTCCTTCCGATATCTACGCATTTCCCTGCTACACCGGAAATTCCACTACCCTCTACTGTACTCCAGCTAAACAGTCTTCGTTGCCGTTCCTAAGTTAAGCCCCGGGATTTCACAACTAACTTATCTCACCACCTACGCGCCCTTTACGCCCAGTCATTCCGAATAAGTCACGCACCCTCTGTCTTACCGCTGCTGGTGGCCCAGCTCTAGC
+
BC@B6C<FFDFGGGGFEAFGCFG9<EFCEG,FFFFEECBFFF@CECF:FFED<FC,CF@6C@FFFG@FGF9EEGGGGCC9C6FFFF@@?BDFCFGGG8B,6:=B5@FDF7?FFA,5BB<,C<=AFBF:=+9E?C,,,,68AE@89EC94,,,;8DDFG,@FD,37=FF83,36+,616DGFCACFGG,,8:D+433@E8CF+,,4:CEGFG:?7,2+===*;/,2;?D*95*C5;+;*23=E*;*=+3=B+3))1**.>+9.))):*);)*/**3<@(7>(,,))(,0(0(4)((0)*))-
@M03506:14:000000000-AKVR1:1:1101:16468:5918 2:N:0:44
GGACTACCGGGGTTTCTAATCCCGTTTGCTCCCCTGGCCTTCGTGTCTCAGTGTCAGGAACTGTCCAGAGACCCGCCTTCGCCACTGGTCTTCCTTACGATATCTACGCATTTCACTGCTACACCGTAAATTCCAGTCTCCTCTCCAGTCCTCAAGCACCGCAGTATCGATTGCAGTTTCGGAGTTAAGCTCCGAAATTTCACACCCGACTTACGGCTCCGCCCACCAACCCTCTACGCCCAACGAATCCGAACACCGCTTTCCGACTCTCTATTTCCGCGGCTCCCTCGACGAGCTCAGC
+
-8CCC,CAFGEGGGECG-CFECAFFFFEGG9FF>EG@FEFEFFGD86FEFAEGGGAFFD@FF9F<A<@FCC8@8@:FFCEDFFCFF<E,C,C?DECFDFC7=F9FGCFGFFGGFCEF<<E<F@FGCEFCF9??EED<FEGF9>,=DGGG9==@,@9=FFG6+6++7>,+=,,3,73,,7=B:+>EGFFAE;DFD**579B;7ECF5>**;7C5DC*7):AC4****))*20:>))*17AED****2*0ACE)0))0/15575***/2)/***92++06)/3(,(,,().)(4)(().6<85
@M03506:14:000000000-AKVR1:1:1101:12025:5929 2:N:0:44
GGACTACTGGGGTATCTAATCCCGTTTGCTCCCCTGGCTTTCGCTCCTCAGCGTCAGTGTTGGTCCAGGATGCCGCCTTCGCCACCGGTGTTCCTCCAGATATCTACGCATTTCACCGCTACACCTGGAATTCCGCATCCCTCTCCCAAACTCAAGCCATCCAGTATCAGATGCAGTTCCCCGGTTAAGCCGAGGGATTTCACGTCTGACTTAGTTGGCCGCCTACGAGCCCTTTACGCCCAGTAATTCCGAACAACGCTTGCCCCCCCCGTATTCCCGCCGCGGCTGGCACGGAGTCTGC
+
CCCCCGGGGGGGGGGGGGGGGGGGGGGGGGGGGGGGGGGGGGGGGGGGGDGFGGGGGGGGGGGGGGGGGGGGGGGGGGGGGGGGGGGGGGGGGGGGGGFGGGGGGGGGGGGGGFGGFGGGGGGGGGGFGGGGGGGGGGEFEFEEGGFGGGGGGGGGGGGGGGGGGC@FFGGGGG,@FGGGGGGGGECFGGFCEEGDGFCFEFGDFGGGFFFDFGFGFGFGDDGGGGFFGDDGGFFGCC>:=*C<FEC9<:<BBB3C>2<5@F>DFGEE=3)0)9C7+.)*(44(-((8(),481(/0))))
@M03506:14:000000000-AKVR1:1:1101:3767:5933 2:N:0:44
GGACTACTCGGGTTTCTAATCCTGTTTGCTCCCCACGCTTTCGCATCTCAGCGTCAGTAATGACCCAGATGGTCGCCTTCGCCACCGGTGTTCCTTCCAATATCTACGAATTTCACCTCTACACTGGAAATTCCACCATCCTCTGTCATACTCAAGAACTACAGTTTCAAAGGCAATTCCGGGGTTGAGCCCCGGGATTTCACCCCTGACTTGAAGTTCCGCCTACATCCGCTTTACGCCCAGTAATCCCGAGTAACGCTTGCTCCCTTCGTATTTCCGCGGCTGCCGGCCCGAAGTTAGC
+
CCCCCGGGGGGGGG7FGGGGGGGGGGGGGGGGGGGGGGGGGGGGGGGFGGGGGGGGGGGGGGGGGGGGGGGGGGGGGGGGGGGGGGGGFEGGGGGGGGGGGGGGGGGGGGGGGGGGGGGGGGGCFGGGGGGGGCGEGGGGGFGGGGGGGGGFGFG9=FGGFFGGGFGGGGGGFCF,8>=FF6ECEDGCEFDGGGGG>EFGGGGGGGFGCGGFC:8<F88FDGCEDCAA,0:CDDFG955CCE**+2A7CFG>:>*0*-):)08**<8<9)*0)*0+0.7*7>1-((4)()(-7(-)8FA2.
@M03506:14:000000000-AKVR1:1:1101:16674:5938 2:N:0:44
GGACTACAGGGGTATCTAATCCTGTTTGCTCCCCACGCTTTCGCACCTCAGCGTCAGTACCGGGCCAGTGAGCCGCCTTCGCCACTGGTGTTCTTGCGAATATCTACGAATTTCACCTCTACACTCGCAGTTCCACTCACCTCTCCCGGACTCAAGATTCCCAGTATCGAAGGCAGTTCTGGAGTTGAGCTCCAGGATTTCACCACCGACTTAAGAATCCGCCTACTTGCGCTTCACGCCCAGTCATCCCGAACAACGCTTTCCCCCCCCGCATTCCCGCGGCGCCCTGCACGGAGCTTAC
+
CCCCCGGGGGGGGGGGGGGGGGGGGGGGGGGGGGGGGDGGGGGDGGGGGGGGGGGGDGGGGGGGGGGGGGGGGGGGGGGGGGGGGCFFGGGGGGGGGGFGG7FFDFGGGCGGGGGGGGFFGGGGFFFGGCFGGGGGCD:FEBFEDGFDG@EGD8@F,EDGFG9DFFCGG+>@C?,6@AFGCGGGGGFE8D;D6,2=FGCEDCDD6C>E*7)7:7,,+8+6CG3*/**3<+:5)))07*28CEG4*<C*+;855;7*12>*.5*:>;*<*83))*/++).*(((((-(0(<72>02)).(-)
@M03506:14:000000000-AKVR1:1:1101:19163:5941 2:N:0:44
GGACTACCCGGGTTTCTAATCCTGTTTGCTCCCCACGCTGTCGCGCCTCAGTGTCAGCCACTGCCCAGCAGGCCGCCTTCGCCACCGGTGTTCTTCCGGATCTCTACGCATTCCACCGCTACACCCGGAATTCCGCCTGCCTCTACAGTGCTCGAGCCCAGCAGTTCGCACGGCCGACTCGGGGTTGAGCCCCGAGCTCTCACCGCACGCCTCCCGGGCCACCTACGCGCCCTTCACGCCCAATCACTCCGCATCACTCTCTCCCCCTACCGATTACCCCAGCCCATGCGCCCGAATCACC
+
CCCCCGGGGGGGEGGGGGGGGGGGGGGGGGGGGGGGGGGGGGFGGGG:FGFFCFGG9AGGGGGGGG8CEEGEGGGGGDCFGGGGGGGGG7FFECEFFGGGGGFGFFGGGC=CGGGGFCFBFGCFGGGFF@FFCFGGGEEFGF,@DA,@E,@=DGED+:D6@CG>DF;BEEGGD*>*5CE?*;:CE:*++2BEEC*3:C+:>*<@/7*CCG***1;*/CB5*99*7C)7*/07)<)*./)22759*3+0<?8)))/04):79*/*2/*0*0*))/*2<46*((.(((()(),()(())).8(
@M03506:14:000000000-AKVR1:1:1101:16258:5975 2:N:0:44
GGACTACAGGGGTTTCTAATCCCGTTCGCTCCCCTAGCTTTCGTGTCTCAGTGTCAGGAACTGTCCAGAGACCCGCCTTCGCCACTGGTCTTCCTCATGATCTCTACGCATTTCACTGCTACACCATGAATTCCAGTCTCCTCTCCAGTCCTCAAGCACCGCAGTATCGAATGCAGTTTCGGAGTTAAGCTCCGAAATTTCACACCCGACTTACGGCGCCGCCTCCACACCCTTTACGCCCAATGAATCCGAACAACGCTTGAGACCTCTGTCTTCCCTCCGCTGCCGGCACCGAGTTCGC
+
CCCCCGGGGGGGGGGGGGGGGGFGGGGGGGGGGGGGDGGGGGGGGGFGDEFGGGGGGGGCGGGGGGGFGGGGGGGGGGGGCGGEGGFGGFGGGGGFGGGGGGGGGGGGGGGGGGGGGGGGDF@FGCEGGFFFFF=EEFFGDFFFGFE8@DEGC8D,E@ECEEDEG,>===DFDA,7E9EFEG+@CFGG8B9DFE+>EGGGG9:,@EGG*<DC:CF8C?DGDGC7*18A+9.//;):>*5CEC5>0A7+=C*))8)974C*)757CCG)29*/*23++4**(-,(((..(8,(.3()).)(-
@M03506:14:000000000-AKVR1:1:1101:19647:5987 2:N:0:44
GGACTACCCCGGCATGTAATCCTATTTGCGTCCCCAGCTTTCGCGCCCCAGCCTCAGTGGTGGTTCCGTTCGCCGCTGTCGCCACCGGTGTTCCTCCCCCTATTCACGCCTTTCCACGCTACCCCCGGAATTTCCACCCCCCCTTCCACCCTCAACCACGGCCGCTTCCCCTTCAGCCCCCGTCTCGAGCCCGGGCGTCTCCCATGTCCCTTACCCCTCCCCCTCACGCGCCTTTCCGCCTCCACCTTCTACACACCTCCAACCCCACCCTCCCTCCTCCCGGCGCTGCGACGCGTCTGAC
+
6,-,,6;CC-@++6+---;C@EF,CF6C,+6686,,,;;;CFEG++6++,B@<DFG@C,,6,BF,C,,C<E67B:+++6:C<FC@4@+8@BB,?,::8++69,9,,:4,4EF,,5,,+++@B,,A++3++8,,C,,,8+@8>:C,337D,3*4,5,2*>******:CC:**4*3+++5**3*21;*0031*12**:*:*2****+*3++***3*3+**)***173*))210:/)/*-/)/******0)++2*/)**1,**./97*2*)*01))*2*;()*(((((-(.()(-)((/))-)-
@M03506:14:000000000-AKVR1:1:1101:19720:5992 2:N:0:44
GGACTACCCGGGTATCTAATCCTGTTTGCTCCCCACGCTTTCGCACCTCAGCGTCAACAGTCGTCCAGTGAGCCGCCTTCGCCACTGGTGTTCTTCCGAATATCTACGAATTTCACCTCTACACTCGGAATTCCACTCACCTCTCCGACGCTCAAGCGCTGCAGTCTTAAAGGCTATTCAGGCGTTGAGCCCCGGGCTTTCACCTCTAACTTACACATCCGCCTACGTGCGCTTTACGCCCATTACTTCCGAACAACGCCAGCCCCCCCCGCATAACCGCGGCCGCTTGCCCGTCGTGCGC
+
CCCCCGFGFEGCGGGGGGGGGGGGGGGGGGAFGGGGGGGGGGGGDEGGGCFGGCGGCFFGGGGGFGEGGGGGGDEGGGGGGGEGEGGGFGEFFGGGGGFCGGGFDF?DEFGGFGGGGCDGGGFGFGGCCFGDEFGGFGGGFGF9,>8C>++6>EDE?8+@ECFEA?F,,3,@,:CCG95,,D,@E5E7@DDF*4BCEEG6A=;E,=,=<::7:7++2*/**2773*.;**0>55)0)*7*****2+2*+0*)075792)*8.5C3E5):)1).*2+34)5(-(((--)(.(,)(()0)--(
@M03506:14:000000000-AKVR1:1:1101:22204:5997 2:N:0:44
GGACTACTCGGGTTTCTAATCCCGTTTGCTCCCCTGGCCTTCGTGCCTCAGCGTCAGGAACTGTCCAGAGACCCGCCTTCGCCACTGGTCTTCCTTACGATATCTACGCATTTCACCGCTACACCGTAAATTCCAGTCTCCTCTCCAGTCCTCAAGCACGGCAGTATCGAATGCAGTTTCGAAGTTAAGCCCTGAAATTTCACACCCTACTTACCGCGCCGCCTACGCACCCTTTCCGCCCAATTCATCCGAACAACGCTTGAGACCTCTTTATTACACCCGCTGCCTCCCCCTCGTTAGC
+
9CCCCGGGGGGGFGGGGGGGGGGGGGGGGGGGGGGGDDGGGGCEDGFFGGGGGGGGGGGGGGGGGGF@CGFGGGDGGGGGFGGGGGGGFGFGGGGGGGC@FFCGGCAFF7CFGGGGGGGG@FGGGGF7=FGEF<;,9F=EFEFA=FGDC9EFG889FGGDCCED=@,>+@8@,AF9@;:EE:7BF,@7,@,+,,@,,7,2,+<;D5C79*35::E*;*4=7/?:*2:)*28=5.)+)*)/3=**1+0*02/))))01(9*8)0**3:/8*0**2++3)/:((4((((*))(()((17)(-4
@M03506:14:000000000-AKVR1:1:1101:17238:5997 2:N:0:44
GACTACTAGGGTATCTAATCCCGTTTGCTCCCCTGGCCTTCGTGCCTCAGCGTCAGGAACTGTCCAGAGACCCGCCTTCGCCACTGGTCTTCCTTACGATATCTACGCATTTCACCGCTACACCGTAAATTCCAGTCTCCTCTCCAGTCCTCAAGCACGGCAGTATCGAATGCAGTTTCGGAGTTAAGCCCCGAGATTTCACACCCGACTTACCGCTCCGCCTACCCACCCTTTACGCCCAATGAATCCTAACAACGCTTGAGACCCCCGCATTACCCCGGCTGCTCGCACAGAGGTCACC
+
CCCCCGGGGGGGGGGGGGGGGGGGGGGGGFFGGGGFGFGGGGGFGGGGFDGGGGGGGGGGGFGGGGFGGGGGGGGGGFFGGGGGGGGGGGGGGGGCFFCFGECFFGGDGGGGGCCFFECCGGGG7AFCFGFFE<EFGAFGAFCFGFGDDGF=E8,@>@EDDGGGGDF>EFFFDG9,6=E>8+1>EGGA7FFEG>8*@FDCGF76>E5**?*+<;*8))8*17:7**2=*:.20;6D<35C**5*+=+/<++*0)*9CB<C35679:/)*))0>9C<05)*(((((,))()43<(,*0<)5.
@M03506:14:000000000-AKVR1:1:1101:12222:6013 2:N:0:44
GGACTACTAGGGTTTCTAATCCCGTTTGCTCCCCACGCTTTCGCGCATCAGCGTCAGTTCCGGTCCAGTGAGCCGCCTTCGCCACTGGTGTTCCTCCCAATATCTACGCATTTCACCGCTACACTGGGAATTCCACTCACCTCTCCCGGACTCAAGCCAAGCAGTTTGGAGGGCAGTTCCTCGGTTAAGCCGAGGGATTTCACCTTCCACTTGCCAGGCCGCCTACGCGCCCTTTACGCCCAATAATTCCGAATAACGCTTGCCCCCCCTGTATTACCGCTGCTCCTGGCCCACAGTTAGC
+
CCCCCGGGGGGGFGGGGGGGGGGGGGGGGGGGGGGGGGGGGGGGGGGGGGGGGGGGGGGGGGGGGGGGGGGGGGGGGGDFCGG@FGGGGGGGGGBEFFFEFFGGGGGGGGG>FGFGGGGGDGGGGGGGCFGGGGGGFFGGGGGFGG?CE@EEFGC?FGGGFGGG=DFG8DGDED5:C;<FCDC>C8C<7DFECEGG5F,,18<C:CFF,;C>++>77CFEGGDC5DDE*CBED?)>)17CEC95*++*3<C:@>G7C():.))00:1)25/7**:+395>(-7)..(0(.,4)(-*/9<):
@M03506:14:000000000-AKVR1:1:1101:23556:6015 2:N:0:44
GGACTACTGGGGTTTCTAATCCTGTTTGCTCCCCACGCTGTCGCGCATCAGTGTCAGAAACTGCCCAGCAGACCGCCTTCGCCACCGGTCTTCCTCCGGATCTCTACGCATTCCACCGCTACACCCGGAATTCCGTCTGCCTCTACAGCCCTCGAGTTTGACAGTCGGCACGGCAGATCCTGGGTTGAGCCCCGGCATGTCACCACACCCTTCTCAAACCACTCACGTGCCCGTTACGCCCCGTGATTCCGGACAACGCCGGCACCCCCCTTATTACCCGCGCTGCTGGCTCGGAGTTATG
+
CCCCCGGGGGGD@FGGGFFFGGGGGGGGGGGGGGGGGDGGGFFFGGGEGFF<EF9EEFGEGGGGGGFGGFGFGFCCGGGGFFGGGGGGGGGGGFGGGGEGG+C@9FGGD7FFFFGGG@FGGGGG8FFGG@FDFFC==FGGGGGFA9@>,@==D?68@6EFCCF69DC>EEGGDD*>>9C6,>CGG5/<>:C8;*8=*1*4<++9>E5CEDC<:*>@C*;=4*****0)177**05*(*)21*19>*;*3AC3)85*7(9>))059:8>C7)))0+<<))2(3(((4)/0>(,7((/0.))-
@M03506:14:000000000-AKVR1:1:1101:16830:6034 2:N:0:44
GGACTACAGGGGTTTCTAATCCCGTTTGCTCCCCTGGCTTTCGCTCCTCAGTGTCAGTGTTGGTCCAGGATGCCGCCTTCGCCACCGGTGTTCCTCCAGATATCTACGCATTTCACCGCTACACCTGGAATTCCGCATCCCTCTCCCAATCTCAAGCCATCCAGTATCAGACGCAGTTCCCCAGTTAAGCTGAGGGATTTCACGTCTGACTTAGTTGGCCACCTACGAGCCCTTTACGCCCAGTAATTCCGAACCACGCTTTCCCCCCCCCGCTTCCCGCGGCGGCTGGCCCGGAGTTCTC
+
CCCCCGGGGGGG@FGGGGGGGGGGGGGGGGGGGGGGGGGGGGGEEGGGGGGGGGGGGGGGGGGGGGGGGGGGGGGGGGGGGGGGGGGGGGGGGGGGGDGGGGGGGGGGGGGGGGGGGDGGGGGGGGGGFFFGGGGG7FGGGGGGGGGGFCFGGGGFGFFGGGGGGGCGGFGGEGCGGGGGGFFD@FC:,EACFGGGGGG,3+@F87,1,=CFFGGCCGFG4?FC8FEF5DFGFFF7;3;CC*5;:+>8C+5)8>);D657))1:DGGFGB)0)C**34)>(4(((-(0(7,(),-/))-)-
@M03506:14:000000000-AKVR1:1:1101:9041:6068 2:N:0:44
GGACTACTGGGGTTTCTAATCCTGTTTGCTCCCCTAGCTTTCGTGCCTCAGTGTCAGGAGTTGTCCAGGGACTCGCCTTCGCCACTGGTGTTCCTCTCGATATCTACGCATTTCACTGCTACACCGAGAATTCCAGTCCCCCCTCCAACCCTCGCGCAAGGTAGTTTCCAATGCCATTTCGGTGTTGAGCCCCGAGCTTCCACATCCGCCTTACCTCGCCACCTACGCACCCTTTCCGCCCAGTGCATCCGAACAACGCTTCGGCCCTCTGTCTTACCGCCGCTGCTGGCCCACGGTTAGC
+
CCCCCGGGGGGGCCGGFGGGGGGFGGGGGGGGGGGFGGGGGGGGGGGGGGGCGGGFGGGCFGGGGGGFG7DDFGFEGGGGGGGGGCFGFCFEGGDG,F7,B=@EG9FFECGGGGGGEGGFCGFFFCCF@+EGGGGFGGGGDCEEEEDCGEGFGG6>>88+@A=993EF@CFA38B:5;CDFE+@;:,@,8,@3*4;CCF,,+5,,<,:*?D*CD:,?/51**7=**)8798C>56+77BGGC4>C++*:<*)0<3*9(<:8).1);8);)09**0004.*((--(,46(<(3)(()).((-
@M03506:14:000000000-AKVR1:1:1101:19089:6084 2:N:0:44
GGACTACAGGGGTTTCTAATCCCGTTCGCTCCCCTGGCTTTCGCGCCTCAGCGTCAGTGTCAGCCCAGCAACCCGCCTTCGCCACAGGCGTTCCTCTTGATATCTACGCATTTCACCGCTACACCAAGAATTCCAGTTGCCCCTTCTGCACTCTAGCCGCGCAGTATCAGTTGACCTTTCCGAGTTAAGCCAGGATAGTTCACCTCTTACTTGCGCCGGCCGCCTCCGCCCCCCTTCTGCTACGTAACTCCGACTCACTCTTGCCCCCCCCTTCTTCCCTCCTCCTCTGCCCCGGCCTATT
+
CCCCCGGGGFDGGGCCGDCFFGGGGGGGGGGG@FGG?FFEEGGGGEE@FCFGFG@BFGA,C6CEFGGGGGGGGCGGGCFCF:F:,C==DEFFFGGFGGGFG,BAGFF+:F=C,5@FF+=C+==46+,8,4,EFFF,E<AAFEFGC8EG,3,@,=E6E@+=+@CECACA=,@E,,@D,4EEF8@>@:;2>98,,*4,,,52D+51,4A,4=1+,+***))11/57*2))/*):))59(*1+++0/9A*0+38>5<39C2*+*1*2*2*)*075@5+0+)0+(((,((.*)*)(.(()))(.)
@M03506:14:000000000-AKVR1:1:1101:19324:6102 2:N:0:44
TCTTCTAGTTCGCTTACGGGCGTTCCTGACCTCTGTTCTCGTCCGCGCTCTTCTGCAATACCGCCTTTCTCCCCACCCGGCCTCGCATGCACCCCACCTCTCCCCCCCCATCCCCCCGTCCCGCACTACCCCCCTCGTACTACTATACACTCCTCCCCCCCCCACCCCCCCCTAATCCACAACTCCCTCCCCTCTTACTCCCCCCGCTCCCCACTCCCCCCTCCTTGTGTGCCCACCCGCTGCTACCTCCTACCCCTCCCACCTAACTTCCCGCACCCGCCCATCCACTTCTCTGTCCCGC
+
-,8,,6;--6-8+-6-;-8++78+,;,,,,C<,,,6,,,,,,,6+++8+8,C9,,C,,6:C,,++,,:C,<,@=,7,,+++8,,4>+,+,:,,+7+++,45,4=+:+:F+,,,38+@+++++++@C+,7,,***5***1612,,,,,,6?9,40=888:C**1**1*1/1*/***+<C+<+**+++**2C5**/*++3++07*/:***211**9*0*/.*1)/29***+2)+00)9(*0***)**3*00****)***-757)02*0213**0)1*1/4)*---,(..))*))/)-**),(-
@M03506:14:000000000-AKVR1:1:1101:4836:6131 2:N:0:44
GGACTACAGGGGTTTCTAATCCTGTTTGCTCCCCATGCTTTCGCACCTCAGCGTCAGTGTTAGGCCAGATGGCTGCCTTCGCCATCGGTATTCCTCCAGATCTCTACGCATTCCACCGCTACACCTGGAATTCTACCATCCTCTCCCACACTCTAGCTAACCAGTATCGAATGCAATTCCCACGTTAAGCTCGGGGATTTCACATTTGACTTAATTAGCCGCCTACGCGCGCTTTACGCCCAGTAAATCCGTTTAACGCTCGCACCCTCTTCATTACCACGGCTGCTGGCACCGACTTAGC
+
CCCCCGGGGGGGFG@FGGGGGGGEFGGGGGGGGGGGGGGGGGGGGGGEGGFGGGGGGGGGGFGGGGGGFFGFGGGGGGFG7FCGGGGGGGGGGGFGGGGGGFGGGGGGGEGEGGGGGGDGGGGGGF,FAFGFGGGGGGA?FFFFFGGGGGGGGFG9D=,=DFGGFDDFGGDDDCGCD>EG9=,@==DC8D,DB>6:8C527;E7C:2@,=;9E+:<=2A9**;>4CED5<)/>A);9*)?8:*;:+++=BC))0/?F(9*))7)9EC);)**17++36B?0((-(4:4(7(80(,)8.4).
@M03506:14:000000000-AKVR1:1:1101:21840:6146 2:N:0:44
GGACTACACGGGTTTCTAATCCTGTTTGATCCCCACGCTGTCGCGCCTGAGCGTCAGATACGAGCCAGTGAGCCGCCTTCGCCACCGGTGTTCTTCCCAATATCTACGAATTTCACCTCTACACTGGGAATTCCACTCACCTCTCTCGTCCTCAAGTCTCACAGTTTCCATGGCATTTCCGGAGTTTAGCTCCTGGCTTTCACCACTGCCTTGCACGACCACCTGCGCCCTCTTTACGCCCATTCCTGCCGCCCACCTCTAGCCCCCCTCCTCTCCCCGCGCCATCCGGCCAGAAGTTGGC
+
CCCCCGGGGGGGGGGGFFFFFGFEFGGGGGGGGGGGGGGEFGFGGGGGGGGGGGD7C9FFGGGGFGFFGGD,@FEGGGGGGGGCGGCCG@=FGCFGGCCGEFFGFAF7+,??EF9DFFGG9B,EF<EA,4ECFGGFGG8FGGG9DEC=>@33@9,,737DDFEA=,@;,,8,3;,7ACE,46+*4>9;,E,@8<,@8,;7@+>E,=7<,32+4*>,**27)**4*2)=*))22+1+/*)3?**++4++0+*))0**9(*+**9*9;*)*0*))02*2,)*-((((44)()-(83,7*1)((
@M03506:14:000000000-AKVR1:1:1101:25937:6148 2:N:0:44
GGACTACACGGGTTTCTAATCCCGTTTGCTCCACTGGCTTTCGCTCCTCAGCGTCAGTGTCGGTCCAGGATGCCGCCTTCGCCACCGGTGTTCCTCCAGATATCTACGCATTTCACCGCTACACCTGGAATTCCACATCCCTCTCCCGAACTCAAGCCATCCAGTATCAGATGCATTTCCCCGGTTAAGCCGAGTGATTCCACGTCTGACTTAGTTGGACGCCTACGATCACCTTATGCCCCGTAATTCCGCACAGCGCTTGCCCCCCAGTAGTACCGCGGCTGCTGGCCTGGAGTCATCC
+
CCCCCGGGGGGGGGGGGGGGGGGGGGGDGGGG8FGFFGGGGGGGFFGFGEGGGGEGGFGGFEGGGD<F,CFGGGDGGGCFGGGGGGFC:F7BEF9<DAC9FECF9EGG>:CFFGFC<7FEFGGGGG8:EEC8=<=F45?EFG@,6DFEGDEF=AC,98,7D@?FGGD@D;>,9EF,@9@E,:7BCE*,,3@>>E*=9:A,=2,:8?FC?FGGGFA;D4/8)))*1;5)*1)**2;+)++05*)/2:@*9<+)7<3**(9CD5<FCE*8*)2**23+<(.5(((31))04).(.((26*).-
@M03506:14:000000000-AKVR1:1:1101:18864:6148 2:N:0:44
GGACTACTCGGGTTTCTACTCCCGTTTGCTCCCCTAGCTTTCGCGCCTCAGCGTCAATGTCGGCCCAGCTAGTCGCCTTCGCCACCGGTGTTCCATCCAATATCTGCGAATTTCACCTCTACCCTGGATATTCCACTAGCCTCTACCGAATTCAAGACATGCAGTCTCAAGAGCAGTTCCAGGGTTAAGCCCTGGGATTTCACTCCTGACTCACACATCCGCCTACGCCCGCGTTAAGCCCCTTAATTCCGACCCCCGCCCCCCCCCTCCGCATTCCCGCGCCCCCTGGCCCGAAGTTACC
+
CCCCCGGGG7FEEGGGGC,CFEGBFGG;FFFGGGG<E<EEGFEGGGGGGFGGGGGG:F9FFCEFFF:@FG,E@EFGGDGFGGG,FGEGFGFGGGEGGGFFGGCFB:E:+C>FFF9FD<EFGF,FFF@,?=FFCFFGG@AFGGGGGGFC6CE@>DAD,=>D,=,,=DA>3:,,,@D6:;EGF9C+DDC,@9>B,,*3,,3E:+@359,,5;:+4;8C4DF,*1:5*0):*///).:7(3;9C*/;C:71<B>)).)/1(9C)5))9?5)*)1))9*+3.)*,-(((4()(8((0(()0/)))
@M03506:14:000000000-AKVR1:1:1101:20910:6171 2:N:0:44
GGACTACCCGGGTTTCTAATCCCGTTTGCTCCCCTGGCCTTCGTGCCTCAGCGTCAGGAACTGTCCAGAGACCCGCCTTCGCCACTGATCTTCCTTACGATATCTACGCATTTCCCCGCTACACCGTAAATTCCAGTCTCCTCTCCAGTCCTCCATCACGCCAGTACCGAATGCAGTTTCGGAGTTAAGCTCCGAGATTTCACACCCGACTTACCGCTCCGCCTACGCACCCCTTACGCCCAATTAAACCGCACAACGCCTGAGACCTCTGTATTCCCTCGTCTGCTGGCACAGACTTACC
+
CCCCCGGGG>FEGGDGGGGGGGGGGGGCFGGGGGGG8FGFGGGG8FGAEGGGGGGGGGGDEFGGFGDGFFFGGGGG>FBFDGD,CDCFDEF?FGFG,E@=FGCFFFF=F=:F<<,CF+BFDGGGGCA+++CFG5A,9=4;FFG;DD,,7C,@E,6,@,>E,1+=D=9@>++>39,B<,@EB++4@DF,3@,7:*>:?*>=ECCGC;5779CCGGG=C):=:53*9;)87CD*9))*;*8:C*19*2<*<*/.0)10925*)))**0*)+1096*+2<4*2((-.4A4/(0.).((*)*-),
@M03506:14:000000000-AKVR1:1:1101:9693:6214 2:N:0:44
GGACTACTCGGGTTTCTAATCCCGTTCGCTCCCCTGGCTTTCGCGCCTCAGCGTCAGTGTCAGCCCAGCAACCCGCCTTCGCCGCAGGTGTTCCTCTCGATATCTACGCATTTCACCGCTACACCGAGAATTCCAGTTGCCCCTTCTGCCCTCTAGTCGCCCAGTATCAGTTGACCTTTCCGAGTTAAGCCCGGAGATTTCACAACTGACTTGTTCTGACCGCCTACGCGCCCTTTACGCCCATTAACCCCCACCAACGCTTGCTCCTCCCGTATTCTCGCGGCTGCTGGTCCGGCGTCAG
+
CCCCCGGG9FGGGGGGGGGFGGGGGGGGGGGGGGGGGGGGGG7@FGGGGGGGGFGGGGGGGGGGGFFGGGGGGGGGGGGGGGGGGGDGGGFGGG9FFGGCFBFGDFGGGEGCGGCGFDGG+@AF<=FCFGCGCGAFGF,FFGB8FGG9D,D8,,@FBFGG6CE6D7CFGGFFGFDFGFFFG5C8E8DF9FBD85*:5:?CGFDA6=CF9F77+++5@+7+;):72*0)/10*)879):788*/*0+<*+2/)8)*11(**85)90<C);4<B)12<+)**(,((((-0))()),,)75((,
@M03506:14:000000000-AKVR1:1:1101:6762:6225 2:N:0:44
GGACTACCAGGGTTTCTAATCCTGTTTGATCCCCACGCTTTCGTGCCTCAGCGTCAATAATGGCTTTGTGAGCTGCCTTCGCAATCGGTGTTCTATGACATATCTAAGCATTTCACCGCTACATGTCATATTCCGCCCACATCAACCATATTCAAGATTGACAGTATCAATGGCAGTTCTGCAGTTAAGCTGCCGGCTTTCACCACTGCCTTATCACTCCGCTTACTCACCCTTTAAACCCAATACATCCGGATAACGTTTGGAACCTTCGTCTTCCCGCGGCTGCTGGCACGAGGTCCGC
+
CCCCCGGGGGGGDFGGGGGGGGGGGGGGGGGGGGGGGGGGGGGGGGGGGGGGGGGGGGGGGGGGGGGGGCFFFEFDEGGGGGGGGGFGGGFGGGEFEFGGGGGA9EFAEGGGGGGGF@CGGGGGFFGGGGGGDCECGGGGF@@4E@D6=EAFGFFA,DA=9EGGFFFFGGGFDFFBDEGG;EGCFE=DFGCF8,+=++@,9CECFGC?,07@<FFA+=>,*<*499+12;@=;F4B*+/=C*2*;,<8=F*)?B7:4(**2))0+5/0+;*.8C*+5()*(,(4464),527>(()0))-2
@M03506:14:000000000-AKVR1:1:1101:24964:6226 2:N:0:44
GGACTACTCGGGCTTCTAATCCTGTTTGCTCCCCACGCTTTCGCGCCTCAGCGTCAGTGCCGGTCCAGATGGCCGCCTTCGCCACCGGTGTTCTTCCCAATATCTACGAACTTCCCCACTACACTGGGAATTCCGCCATCCTCCCCCGGACTCACTGCGCGACAGTATCAATCGCACTCCCCGGGTTTATCCCGCGCCCTTCACGCCCAACTTATCGCGCCGTCTACGCGCCCTTCACGCACTGTAATTCCGACCAAACCCCTCCCCCCACGTATCACCTCCGCACACTGGCCCGAGTTAC
+
@C@CCGC<FCFG+@;<F<,CCDGGEFFCCFGCFE8F:FG7CCC7C7@,CF8@:F@F7,CCC+8F@:FCCEA,,:+@+==<DFGEEG7:4+4BE5?@F,5?8,AFF,9+B=+9??,F=,+4<<,EED<,EEFC,?>@FE@8,C=,=>+++3+5,2,,,5+;87E*:<;2,2?,9**:*4<,,/7*:C5*0+5+2;**3C8C**++*2*1:33C3*2<**):)))*/**)2/)2)).0,9)***)**+2*+2<6))19*(*10))/*;*.*))0)*3*0.8+.,((-(()(*((0(-)).(..
@M03506:14:000000000-AKVR1:1:1101:20278:6234 2:N:0:44
GGACTACCGGGGTTTCTAATCCCGTTTGCTCCCCTCGCCTTCGTGCCTCAGCGTCAGTTACTGTCCAGAAACCCGCCTTCGCCACTGGTCTTCCTTACGATCTCTACGCATTTCACCGCTACACCGTAAATTCCAGTCTCCTCTCCAGTACTCTAGCAAGTCAGTATCCAATGCAGTTCCGGGGTTGAGCCCCGGGATGTCACATCAGACTTACCCCGCCGCCTACGCACCCTTGTCGCCCAATGAATCCGAACAACGCCCGCGCCCTCTGTATTACCGCGGCTGCTGGCACAGAGTCATG
+
CCCCCGGFGGGG:FCGGGGGGF<FEGGGGGGGGGD,@F7FEGGD8FFGGAEFGGGGGGFFFDF@FFGDGDFF,CFGGGGGGGGGG8EFFCEFGGG9<?FEC8FGGFFGGGGGGGGG9@FCFGGGG=4+6AF9EF,FF,9F4,@E,D,333@DFFG99,,6,@3DFG>ECEF,88E,E,,5@++>@5*9DGFCBEEG*4*=>DC7,,,994*C,;8:4<3CGG>:*;85:155*.)*.9>CE*154++10<C3)59D*(9*0.)1):C3*)***20+<9@54(-09?298.,5)(,*1*)))
@M03506:14:000000000-AKVR1:1:1101:10285:6258 2:N:0:44
GGACTACAGGGGTATCTAATCCTGTTTGATCCCCACGCTTTCGTGCATCAGCGTCAGTTACAGTTTCGTCAGCTGCCTTCGCAATCGGTGTTCTGTGTCATATCTATGCATTTCACCGCTACATGACACATTCCGCCAACGGCATCTGTACTCAAGTCCTACAGTATCAATGGCACGTTTGTCGTTAAGCGACCAGATGTCACCACTGACTTTAAAGACCGCCTACGCACGCTTTCAACCCAATAAATCCGTCTAACTCTTGCATACTCAGCCTTACATCGCCCGCCTGTACTCACTTACA
+
9ACC<DEGFGG@@FCFDFCE9EDDC@@FEEF<EFG7CCCC@D;FGCEGGFFGGGDFGGGGGGCAA<FEFEFGCEGGFGCG@FBFCEFCGEGCFFFGGGGC<9,CEEF<F<@F9FF<DCE4=FC,?FGGG8F,EF,?4>+:+=C++7@;FEEFFA@4=F,,@=8DGFA;DD=,,@D,+6,6@DGDF+D+EA+@++4,@9,@:;ECFF?7:FF:52,,++3,*;5:CD6>*))2*..+)31<**/0;+<+1880)08+:9F++1977+<=0*2))9+<+)/+((,(,(()(*-.*))*1*)--
@M03506:14:000000000-AKVR1:1:1101:17731:6298 2:N:0:44
GGACTACAGGGGTTTCTAATCCCGTTCGCTCCCCTGGCTTTCGCGCCTCAGCGTCAGTGTCGGCCCAGCAACCCGCCTTCGCCGCAGGTGTTCCTCTTGATATCTACGCATTTCACCGCTACACCAAGAATTCCAGTTGCCCCTTCCGCACTCTAGCCGCACAGTATCAGTTGACCTTTCCGAGTTAAGCTCGGAGATTCCCCAACTGACTTTCGCTGGCCGCCTACGCGCCCGTTACGCCCCGTCAATCCGAACAACGCTTGCCCCCCCCGCATTCCCCCGCCGGCTGGCCCCGAGTTAC
+
CCCCCGGGGGGGEGGGGGGGGGGGFGGGGFGGGGGFFGGGGGEGGGGGGGFGGGGGGGGGGGGGGGDGGDGGGGGGGGGGGGGGD+FGGGGGGGGGGGGGGFGFFCFEGECFGGFGGGGG7=BFGG8BG8FFGGGGGFCGGGEGGGFGG7CGGGFFFC>E+@BGGADGGGGGGGGC9E?DG5***>:CCG,>E5EE5CFGGF6,;5C?9FD7+;;8DD)*>55:797)1<>:<)8*,C5EEE75*/*70<C)<)7553>ED5)50+ABGB3)))*1+6*2-(,(((-),)4,0(4))),))
@M03506:14:000000000-AKVR1:1:1101:17243:6305 2:N:0:44
GGGCCTACCGGGGTTCTAAACCTCTTTGCTTCCCCCGTCTTCTCGACTCCGCGCCCGTTACCTCCCCGAGCGCCCCCCTCGCTCCCGGGCGTTTTTCCTTCCTTTCCCCCTTCTCCCGCCCCCCCCGGGATTCCCCCTCCCCCTTCCGCTATCTTCTTAACACGCTTGAGTCGCTACACTCCACTTACACCTTCGTTTTTCACAACGTGCTCTTCCGCCGCCCCTCTCGCCCTCTCATGCCCCCACACCACACCTCCCCCTCCCCCCACCCTTTCGCCCGTCTCCCCGCGGCTGACGTACC
+
688,,,,C;:CE+@@-C6,,;6C,CF9;,,,66C6++,,;C,,6,668,,6,++++68,,,6,,:6,+++7+7:+7++@++>+B:+:+6+66+6+:,,,,,8,,9,,,,+6,,33CF+++88+*@***54*4,37444*1**4133******+1+++555+233*/***++2*/***+2+2*+*+3+++02*+0*22**2+2+00**2/*/20*2+**)*/))/**)0**8*/)0*)**++0*)1**02**)))2**(**..)*1/8.*0/5)2+*2(7/(,.42,(.47(()((*)0(((
@M03506:14:000000000-AKVR1:1:1101:11859:6320 2:N:0:44
GGACTACACGGGTTTCTAATCCCGTTTGCTCCCCACGCTTTCGTGCCTTAGTGTCAGAAATGAGCCAGTAGACTGCCTACGCCATCGGTGTTCCTGCTAATATCTACGGATTCCACTCCTACACTAGCAATTCCATCTACCTCTCTCACTCTCAAGTCTGCCAGTTTAAATAATGGATGCATGGTTGAGCCACACGATTTCACTATTTACTTAACAGACCACCTACGCAACTCTTTACACCCAGTAAATCCGGATAACGCTTGACTCCTACGTATGACCGCGCCTGCTGGCACGCAGTTAG
+
CCCCCFGGGGGGGGGGGGGGGGGGGGFGGGGGGGGGGGGGGGGGGGGGGGGGGGGGGGGGGGGGGGGDGGGGGGGGGG9CFGGDGGGG@FGGGGGFDFADGGGGGGDGGGGCFGFGFFGGGGDG<=FFGGFEGBA<FG9FA=FEDBE>=>>DGGGGDGGGGGGGEGGFFGGGGGGG?EGGGGE?FCCF88,3D?=8@DDFF<FG,@E,;=EFAF7<C+;+9?D67DBD:C*,4+=:A73>@GG48791<,5))8*8:7/=)))**3>A?*2))*5*<))*(.(763(<?66091()0>)66
@M03506:14:000000000-AKVR1:1:1101:9472:6327 2:N:0:44
GGACTACAGGGGTATCTAATCCCGTTCGCTCCCCTAGCTTTCGCGCCTCAGCGTCAGTGTCGGCCCAGCAACCCGCCTTCGCCGCAGGTGTTCCTCTTGATATCTACGCATTTCACCGCTACACCAAGAATTCCAGTTGCCCCTTCCGCACTCTAGCCGCGCAGTATCAGTTGACCTTTCCGAGTTAAGCTCGGAGATTTCACAACTGCCTTGCGCTGGCCGCCTACCCGCCCTTTCCGCCCAGAAAATCCGCACCACGCTTGCTCCCCCCGTCTCACCGCCGCCGATGGCCCGGAGTTGA
+
CCCCCFGGGGGGGGGGGGGGGGFEGG?FGGGGGGGGGGGGGGGGGGGGGGGGGGGGGFFGGEGEGGGFFFGGGGDEFFGGFGGGG7BEEF?FFGGGGGGFGGGG9FGFC:F>FEFFE7:=@:EFFC8FGF?FGGFGGF9FDFGGGFG6CCEGGGGFGFEDCE55C,,@E<FGG?FDFC9,>E7*D*CC,6,?8:*=?FFE@+5C?EFG+9CGCDEC))8:DDD5<C?)2).=D>FG):>=EG:***+0+<65)09)*47E5<>D*+<:CD5>E*/*344/(4;(((,)-0:3.((107()-
@M03506:14:000000000-AKVR1:1:1101:23692:6331 2:N:0:44
GGACTACCGGGGTATCTAATCCTGTTTGCTCCCCACGCTGTCGCGCATCAGTGTCAGAAACTGCCCAGCAGACCGCCTTCGCCACCGGTCTTCCTCCGGATCTCTACGCATTCCACCGCTACACCCGGACCTCCGCCTGCCTCTACAGCCCTCGAGCTTGACAGTCGGCACGGCCGAGCCGGGGCAGAGCCCCGGACCTCCACCCCTCCCTACTCCAACCACCTACGCCCACCTTACGCCCCGTGATTCCGGACACCTCTCGAACCCCCCGCATTACCCCGGCTGCTGTCCGCGAGTTTAC
+
9CCCCGFGGCEGG@CFFF<EFFGCF9FGGFGGGD,@FE;FCGFGGGGEFGGGGGGFG<EFDEEEFFFFGC8@DC@F76CFGGG,BFF>FF,9FFFGGG:7@7A<A,?FEGGFAFFGFGGG:7,,>FCEC++6@D++3:@F:D@C7;34:@>:D9?C*4,@,43,<DB*148**4**4**=:*C******4+4//28?*;</**0*2*:C*****3+0*/*919*0*0)*/./1)/*5*)*:*)/*/;0C7+)087*9,C+7))*1*2<EF)501*++)/2(,,(--8).*.(),(/07))-
@M03506:14:000000000-AKVR1:1:1101:11979:6340 2:N:0:44
GGACTACCGGGGTTTCTAATCCTGTTCGCTCCCCACGCTTTCGCGTCTCAGCGTCAGTACCGTCCCAGAGAGCCGCCTTCGCCACGGGTGTTCTTCCCGATATCTGCGCATTCCACCGCTACACCGGGAATTCCACTCCCCTCTTCCGGACTCTAGCCACACAGTTTCCACCGACAGCTCGAGGTTGGGCCTCGAGTTTTCACGGCGGACTTGTGCACCCGCCTACACGCTCTTTACGCCCAATAAACCCCGCCAACCCTTGCCTCCCGCGTATTACCTGTGTCTGCGGCATGCAGTTCAC
+
CCCCCGGGCCEG@FCEGFFFDEFGFFFBC@<@<CC:@F@:C@FC@FC@F9CEFEGCBEEFGGFGGCFGFC8B==>7@CFCGGEEFCBC4>FEGFGGGGG7:+CFF<EEF=CF,C,,BC+6>F<>FGGE:=>CEG,@,8,3@@>@E;>836CCGGG9CGFD,CEDF,655>FFGC>*:8,:B**1338C*:8C8E8:+:>ACC+**:>C=C7C:7<+0*07)17**205573**90*.*):*:***00*02*)))/)1(1*).09*8*7*0)0)/3++)*+)).))))0-<6-)).01*-.6
@M03506:14:000000000-AKVR1:1:1101:17345:6376 2:N:0:44
GGACTACCAGGGTATCTAATCCTGTTTGCTCCCCACGCTTTCGTGCATGAGCGTCAGTGTCAGCCCAGAGACCTGCCTTCGCCATCGGTGTTCCTCCTGATATCTACGCATTTCACTGCTACACCAGGAATTCCAGTCTCCTCTGCCGCACTCGAGCCTTGCAGTCCCAAATGCCATCCCCAGGTTAAGCCCGGGGATTTCCCCTCTGGCTTACAAAACCGCCTGCGCACGCTTTACGCCCACTAATTCCGCTTAAAGCTCGCACCCTACGTATTACCGCGGTTCTTTGCCCGTAGTTAGC
+
CCCCCGGGFGGGGGGGGGGGGGGGGGGFGGGGGGGGGGGGGGGGGGGGGGGGGGGGGGGGGGGGGGGGGGGGGFGGGGGGGGGDGGGGGGGGGGGGGGGGGGGGGGGGGGGGGGGGGFFGGGGGGC=C=EFEFG;<FGEEFCFG8DGGG+BEGCGG6CF8,DFGGG8DFGGF,EGGG,@DD?@FCGG7<@FGGDE>CE8,7+2,,4,4=;?CFFGGD*8=):7?7?))2))2*:);75>CCC*8*++8:@+)0)9;:):+07>)9CE>C)78=D++:<)*22,((-)*.*)))-,*)1)))
@M03506:14:000000000-AKVR1:1:1101:22088:6390 2:N:0:44
GCGCTGCTTGGGTTTATGATCATGCACGAAACCAACTATTTCGTGGCTGACAGTCTTTTGTCCGCCGTTTTGCCGCCCTCGCCCTCCATGGTCTCCGATATATCCTTGCTTTCATCCCCTACACCCCGCATCACGCCTGCTGTTCACGCTCTCCATCCCGCCTGCCTCCACGTCCGGCACCGTCTCCGCCGCACACCCTTCCCTCTCTCTTGCACGTCCTCACGTTGTACCACCTCCCCAGTATCTCCCCCTACGCTTCGCCTCTGCTACTCTTATCCCTACTAATGCCCCTCCCCGACCC
+
6,-,,+8<-C-;8@7-E-CCE,,<,,;C,+@+;C,6,,<C,C,;,,6;,@,,,C,,,C,,,,,,+,+76<F@9,8++66,+6+,+,64<5:C,<5,>+,++,,,,,,:,9,,,,,,,,49+A,,9>+7@+++4,+A+3+A:@,33,,,6+@+6,6,,6,+5@++5@9,3,,*****14***114,,5***1**4*/****5*03*2*+9*+*+05**2)*++1/9*).2:*+*0)1(7)81+**0+3/***0)0*/*(1*)0)**0+/0**)1*+++))0).2))).*)04()(-*)),((
@M03506:14:000000000-AKVR1:1:1101:18902:6393 2:N:0:44
GGACTACTCGGGTATCTAATCCCGTTTGCTCCCCTGGCTTTCGCTATTCAGCGTCAGTGTTGGTCCAGGATGCCGCCTTCGCCACCGGTGTTCCTCCAGATATCTACGCATTTCACCGCTACACCTGGAATTCCGCATCCCTCTCCCAATCTCAAGCCATCCAGTATCCAGCGCAGTTCCCCGGTTCAGCCGCGGTATTCCACGTTTGACTTAGTTTGCCGCCTACTAGCCCTTTACGCCCCTTATCTCCCCACAAACGTTGCCCCCCCTGTTCTCACGCGCGTGCTGCAGCGCAGTAGTC
+
C8CCC<FG9FGGFEGFG9FC96@C@FE;CC,;<CC,,<6CC<F;FEC6CEFFG@,,8@CC<<EEFC@FFFGCEFF7FC7,:,88BE7FB@68C<F9F,4:B?FCACGFFE7FFFEGG>FC:>=FFG,?AE,:,74C+@CDFEG8=CFGGGC,@,,3@D,@,=,,36,@,@9F6C+5+7=CF,95@8*<,BCE*1****5,>8CE:,0*=C71,151+;+=)/)/:>*++;;F*))298)3:****++1<@*))0/**.1*)0>76C=:C)*0**+3+-)*(((,,-(1))()0(()01)-.
@M03506:14:000000000-AKVR1:1:1101:4482:6411 2:N:0:44
GGACTACACGGGTATCTAATCCTGTTTGCTCCCCACGCTTTCGTGCCTCAGCGTCAGTTGCCGTCCAGAGAGTCGCTTTCGCCACCGGTATTCCTCCCGATATCTACGCACTTCACCGCTACACCGGGAATTCCACTCTCCCCTCCGGCACTCAAGCCTCTCAGTTTCTAGCGCACTTCCAGGGCTGAGCCCTGGGCTTTCACGCCAGACTTGAGAGACCGCCTACGCACCCTTTACGCCCAGTGCTTCCGCGCAACGCTTGCACCCTCCGTCTTCCCGCGGCTGCCGGCCCGGCGTTTGC
+
CCCCCGGGGGGGGGGGGGGGGGGGGGGGGGGGGGGGGGGGGGGGGGGGGFGGGGGGGGGGGGGGGGGGFGGGGGGGGGGGGGGGGGGG>FGGGGCFGGGGEGGGGGGGGEGGGGGGGGGGGGGGGG>F:BDDFGGGEFCGGGGGGGGCGCGGGGF,:EFFCF9FFGGFFGFFGG5CEBCCC?;CE,:6CFFFFC>CFCE6EGGCGFCCEG8:9*<CF5A59>35<F33175=*09*673::****+3*3@E3;>53D(9=5)76CEG3C@G)./:+930*-(-(,(()(0(()(().)-,-
@M03506:14:000000000-AKVR1:1:1101:7835:6425 2:N:0:44
GGACTACTGGGGTTTCTAATCCTGTTTGCTCCCCACGCTTTCGTGCATGAGCGTCAGTGCAGGCCCAGGGGATTGCCTTCGCCATCGGTGTTCCTCCGCATATCTACGCATTTCACTGCTACACGCGGAATTCCATCCCCCTCTGCCGCACTCCAGCGATGCAGTCACAAATGCAGTCCCCAGGTTGAGCCCGGGGATTTCACATCTGTCTTACCTCACCCCCTGCGCACGCTTTACGCCCAGTAATTCCGATTAACCCTCGCCCCCTACTTCTTACCACCGCTGCTGGCACGTCGTTAGG
+
CCCCCGGGGGGGGGGGGGGGGGGGGGGGGGGGGGFGGGGGGGGGGGGGGGGGGGGGGGGGGGGGGGGGGGGGGGGGGFGFCGGGGGCGGGGGGGGGGGGGG>FGCFGGGGGGGGGGGGGGGGGGEGGGDEGGGGGGGF8DGGGCFFFEG7CGGGGGGGGGGGGGFGCGAFFFFGGGGGGFFFGG8FCFEF8E>EGDE5C?CC??179C:DCCF7++:*):*):C**0)*C3C*).:6<7CGED*0<+9CC65)<*::)**0.<)9CE)*)*1**+<7(*+(-41(,,).71)).(1).(((
@M03506:14:000000000-AKVR1:1:1101:4443:6427 2:N:0:44
GACTACTCGGGTTTCTAATCCTGTTCGCTCCCCACGCTTTCGCTCCTCAGCGTCAGTTACTGCCCAGAGACCCGCCTTCGCCACCGGTGTTCCCCCAGATATCTGCGCATTCCACCGCTACACCAGGAATTCCAGTCTCCCCTGCAGTACTCCAGTCTGCCCGCATCGCCCGCCCGCCCACAGTTGAGCTGTGAGTTTTCACGAACAACGCGACCAACCACCTACGAGAGCTTTACGCCCAGTCATTCCGGAAAACCCCCGCACCCCACGTATTTCCGCGGATGCTCGCCGCGGTGTCGGC
+
CCCCCGGGGGGGGGGGGGGGGGGGGGGGGGGGGGGGGGGGGGGGGGFGFGGGGGGGGGGGGGGEGGGGGGGGGEGGGGG@FG@FGGGFGGGFG,4CCEFGGFFAFGGGGGGGGGGGEG:>F<EFGF@DFFFCDECFGDFGGGFGGFD=9EFC,88@FEEEF?=EG+CECGC:C*>E>EEGEC5DEC,1<;C989E;BC,<>@:8:EE**1:):)*:*:B=F<5<C9>0*)00**/:1C>E**00:<C*+3/)))*0*-7C5))/91/.:)/)0*++<()*-((,())0-)((.(4)))-(-
@M03506:14:000000000-AKVR1:1:1101:7699:6427 2:N:0:44
GGACTACCAGGGTATCTAATCCTGTTTGCTCCCCACGCTGTCGCGCATCAGTGTCAGAAACTGCCCAGCAGACCGCCTTCGCCACCGGTCTTCCTCCGGATCTCTACGCATTCCACCGCTACACCCGGAATTCCGTCTGCCTCTACAGCCCTCGAGTTTGACAGTCGGCACGGCCGATCCGGGGTTGAGCCCCGGACTTTCACCACACCCTTATCAAACCACCTACGCCCCCTTTCCGCCCAGCGATTCCGGACCACGCCCGCCCCCCCCGTCTTACCCCCGCTGCTCCCACGGACCCATC
+
CCCCCGGGFGGGGGGGGGGGGGGGGGGGGGGGGGGGGGGGGGGGGGGGGGGGGGGGGGFGGGGGGGGGFGDGGGGGGGGGGGGGGGGGGGGGGGGGGEEGGGGGGGGGGGGGGGGGGGGGGGGGGGGEFEGDGGGGGGGGGGGGGGGCGGGGGGGGEGFFGGFFDFE8EGGCGGGGEEEGC*:>CECCEDGFGC88?:C@F7EGGGCDE9*26*<0**1C<FGECD3>*9@GC:@74*);C5C*)//0?F6))7//C(5*7)5)9EGFG@90)*/+3,)2(,4,(4)*)7(8),()))(4:
@M03506:14:000000000-AKVR1:1:1101:24699:6446 2:N:0:44
GGAACTACAAGGGTTTCTAATCCCGTTTGCTCCCCTAGCTTTCGCGCCTCAGCGTCAGGACAGGTCCAGAGAGCCGCCTTCGCCACCGGTGTTCCTCCCGATATCTGCGCATTTCACCGCTGCCCCGGGAATTCCACTCTCCCCTACCTGCCTCGAGCCGCGCAGTATCGGATGCAGTCCCGGTGTTGAGCCCCGGAATTTCACAACCGACATGCCCGGCCGCCTACGCGCCCTGTACGCCCAATGTACCCGGCCAAAGCCCCGCCCCCACCCCTCCCCCCTGCTGCTGGCACGTCGGTCC
+
CCCCCGGGGGGGD@E-EFGGGGGGGGGFGFFFFGDG<FFGGDGGGGGGGDFFGGFCCGGGGD@CFGGGGFGGGFCFDGGCFGGGGGGGD7BFFGG9EFGGDEFGGCFEEGCC=EFFFGGDC77,8A>FGGCF@FFFG,@FFDGGG68=EDD:9C:8:;E>C*@*;C,,>CB7:4,;F2,>8*:*/63*5BEF88*?8*A6@:CE@65=CDG)*2+22*)11)75D5?577>*9382):5=:531*<+19:+)))7)9(*0)0))):*7*)1)0)2:*-)/-(-23)54))-(0(.9))(((
@M03506:14:000000000-AKVR1:1:1101:12172:6450 2:N:0:44
GGATACACGGGTATCTAATCCTGTTCGCTCCCCACGCTTTCGCGTCTCAGCGTCAGTACCGTCCCAGAGAACCGCCTTCGCCACGGGTGTTCTTCCCGATATCTGCGCATTTCACCGCTACACCGGGAATTCCATTCTCCTCTTCCGGACTCTAGCCAGATGGTTTCCGCCGACAGCTCGAGGTTAAGCCTCGAGTTTTCACAGCAGACCTACCTGGCCGCCTGCCCGCTCTTTACGCCCAATAACTCCGGCCCACCCTTGCCTCCTCCGTATTACCCGCGCTGCTGGCCCGGCGTTAACC
+
CCCCCGGGGGGGGGGGGGGGGGGGGGGGEGGGGGGEDFFGGGGGGGGGGGGGGGGGGGGGGGGGGGGGGGGGGGGGGGGFGGEGGCFEFGGGGGGGGG@FEGGGFF:>:FGFGGGFFGGGGGGGGEEF7FGAFFGGFFGFCFGGGGGGGC:FF;CFDEF6ECF<E83;C>>C88*:5,<C5:C:C+5AFFEDCECC;<CF?C9+A66*7CD*3;9>5CFGGDGG**7)1)0*29**(*)2879*:97/<5*))0***(**))9*0*0)*)1<4>+2+3)14(,-3,2)-.-(.((9.)().
@M03506:14:000000000-AKVR1:1:1101:9308:6455 2:N:0:44
GGACTACTCGGGTTTCTAATCCCGTTTGCTCCCCTGGCTTTCGTCTCTCAGTGTCAGTTGCAGTCCAGAACGCCGCCTTCGCCGCCGGTGTTCCTCCAGATATCTACGCATTTCACCGCTACACCTGGAATTCCGCGTTCCTCTCCTGCACTCAAGCTTTCCAGTATCAGACGCAGTTCCCCAGTTAAGCTGCGGGATTTCACGTCTGACTTAGTAAGCCACCTACAGACCCTTTACGCCCAGTAATTCCGAACAACGCTTGCCCCCCCTGTATTACCGCGGCCGATGGCCCAGAGTTAGC
+
CCCCCGGGGGGGGGGGGGGGGGGGGGGGGGGGGGGGGGGGGGGGGGGGGGGGGFGGGGGAFGGFGGGGGGGDGGGGGGGGGGGGGGGGGGGGGGFGGGGFGGGFGGGGGGGDFFGGGGGGGGFGGGGFC@FGGGGGCFEGFGGGGGGGGGGFGGFGGGG8CCFGGA9;,;EGGGGGGGGGGFFD8B,BCF;F,@EC*/A9,:>CEFFG7@FGFFGGGF=6>C5=*84)1>>5*5)+)*.=855C>EF6<:8))77CF9DC>3)<4@CD5)9)**<0A45E(3((((-8(.(-04(*186-.
@M03506:14:000000000-AKVR1:1:1101:10975:6482 2:N:0:44
GGGCTACTCGGGTTTCTAATCCCGTTGGCTCCCCTAGCTTTCGCGCCTCAGCGTCAGTATCCGTCCAGAAGATCGCATTCGCCACTGGTGTTCCACCCGCTATCTACGCATTTCACCGCTACACCGGGCATTTCCTCTTCCTGTCCGGAACCCAATTCTCGCATGAACTTGTCCACATCGAACGTTAGGTCTTGGGCTTTTCCACAAGTCTTTACAAATCAACTAACTGCCCTTTTCGCCCCGTATTTCCGTATACAGTATTCTCCTCCCGTATTCCTGGCTTTGCGTCGTGCGCTCTGGG
+
-6-,,;,6;;CFGG,;@-CF<@,B,6,;@,,BCF8<68;<CF>,@++8@E<<FF7@FFCF,,8:6FC<FF8C,C<:8CFF9F7?6=CDEF=FCF,A<,++7+8:?FG+@:BC9,?AAF4:CFFC8+:+4@,5,,,9,C,;F;,@=,B++88+++6,7=@=C7:3+3,779;,55EE,,,*,3,35@87,,,,2,6,,1,4<C<CF,;:C++1,1,4+*+0**0:><4++28C<)=*5C>5**)1)*+10+*0)02*7)23948*2++)2))..9++3)1+(((())(),)(-)(-))0))(
@M03506:14:000000000-AKVR1:1:1101:27485:6493 2:N:0:44
GGACTACCCGGTTTTCTAATCCCGTTTGCTCCCCTGGCCTTCGTGCCGCAGTGTCAGGAACTGTCCAGAGACCCGCCTTCGCCACTGGTCTTCCTTACGATCTCTACGCATTTCACTGCTACACCGTAAATTCCAGTCTCCTCCCCTGTCCTCAACCACCGCAGTATCAAATGCAGTTTCGTAGTGAAGCTCCGAGATTTCCCACCTGCCTAACGACGCCACCTACGCACCTTTTACGCCCCATCATCCCGAACAACCCCTCAAACCCTTTGATTACCCCGGTTGCTGGCCCCAACTGAGC
+
-ACCCGGGGGE@@@DAEFGGCGFCGGGGGGGGFGF,<FFFCFCGCE8+67@BFFFEGF8CEGGFG@9C,9,CCF+CC,BFFEG,BE8EFBBCFDFFCFFDF8EEFGC,=FE+<ADEEFFC,C<F8=FG+=FAE,CE?9=,,,@8=8,@DGFF9,,,,+68@>+6=DEE8DFC8EF,76,7+31@>>,,<>,@>E*5@*52,+5@6>7,,03+4;**?//C)/*402)2*):002*1.*8C****23+1+85)7))57(9*)))**0;)*)*/**++3))/,,((-,)945((0((*0/.)(
@M03506:14:000000000-AKVR1:1:1101:12615:6499 2:N:0:44
GGACTACTCGGGTTTCTAATCCTGTTCGCTCCCCTAGCTTTCGCGCCTCAGCGTCAGGTAAGGCCCAGAGATCCGCCTTCGCCACCGGTGTTCCTCCTGATATCTGCGCATTTCACCGCTACACCAGGAATTCCGATCTCCCCTACCTACCTCGAGTCGCGCAGTATCGGGTGCAGGTCCCGGGTTGAGCCCGGGATTTTCACATCCGCCTTGCACGCCCGCCTACGCGCGCGTTCCGCCCAATAATTCCGAACAACGCCCTTCCCCTCCGTGTTACCGCGGCTGCTGGCACGTCGTTAGC
+
CCCCCGGGGGGGGGGGGGGGGGGGGGGGGGGGGGGGGGGGGGEEGGGGGFGGGGGDGFGGGDGFGGGGGGEFGG@EFGGGGGGGGGCB+C?FGGGGGGGCGC<FFAFEGDFGGGCFFGGGGG9FFCFDF8FGGGG+@FCEGGGF+6DFFGEEGD88@EC+8CEE@,@FEGDFEEGGG8?FGGG8>EEG6CGGDGC/*0<<?;;+9CC5*:D5?F+<<3;5CCC*10)7577*))0*373/1***2+<*AC<.)85*73)*)0)2>;@)*8707C8+<<)73((-(,46(),8)(())0((-
@M03506:14:000000000-AKVR1:1:1101:8095:6507 2:N:0:44
GGACTACTGGGGTATCTAATCCCGTTTGCTCCCCACGCTTTCGCGCCTCAGCGTCAGGAGATGCCCAGAGACCCGCCTTCGCCACCGGTGTTCCTCCCGATCTCTACACATTTCACCGCTACACCGGGAATTCCAATCTCCTCTGCATCCCTCAAGAACGGCAGTATCGGCCGACGTTCCTCGGTTGAGCCGCAGGATTTCACGACCGACTTGCCATCCCGCCTACGCCCCCTTTCCGCCCCGTGATTCCGCGCAACGCTTGCCCCCTCTGTCTTCCCGCGGCTCCTGGCACGCACTTGGC
+
C<CCC<CCF9FGFEFFFFDFGAF;FEGGGFGGGGGGGGGGFGFG>@@:F<CEGCEGGFEEGDAEGFF,EFDCFF:CCC=E,CE6CF7>FFFDGC,C=C7+8C@EF9BFGGEGGGFFGDGFCCGFE+C>=8<D9D;,AFDGGCDEECB,@FF?FF8@=FF6++@+@@BF**@F5:>B@8,,61/;=5:4>C78*3:886?F@7@**/::C<DC+*<C*2):57)1*973*9):)89*)/7CG*)*/**/<:+).)))1(<*)770>G8)27*19*+3<():(26((((/.54<)(()00).4
@M03506:14:000000000-AKVR1:1:1101:26896:6526 2:N:0:44
GGTCTACAGGGGTTTCTAATCCTGTTTGCTCCCCACGCTTTCGTGCATGAGCGTCAGTGTCAGCCCAGAGACCTGCCTTCGTCATCGGTATTCCTCCTGATAGCTACGCAGTCGACTGCGACACAAGGAATTCCAGGCTCCTCCGCCGCACTAAAGCCTTGCAGTCCCAAAATCAATTCCAAAGTTAAGCTCGGGGATTGCACACGTGCCTTACAAAACCGACAGAGCACTCTGTACGTCGCGTAATAACGGTTAAAGCTCGGCACGTACGGAGTCCGGCTGCTGCTGGGTGGCACTGAAC
+
-8-A8CFGF-B:6@;6CCFFCEF9C<FEGFDFGG<FD7@FCGGGC:FAC@<<:@FFFGFFAD<FF7CFFCF,C<EGG9CFG,@C:C8,8,BC<,CF@8CAEC,,CF5,==+?,,@:F@E7:+++9+,A8A,,9:CB,DF8?E8,6@B66+>@,,3,,@,3,1>,36,,@:>,,5,,,32@,,,,,>@A99,@B****7D,,+49,*4,*2++,2>1;C8*)))2)*2)+0)+2A@+77)3**19):8*++/))7/*0)*3)))/)**.00))))/3+()/-(,).)56()(()(,*0)))(
@M03506:14:000000000-AKVR1:1:1101:18499:6536 2:N:0:44
TCGTAACCTGGAATCGGCTTCGTTGCGATAACGTTTCTATTGTGCGCCCATGTTTTCTATTCTCCGTTGGCCTACTCTCTTTCCCACTTCCCCTTCCATAGACTCCATGGTCGGCTCCGTCTCTCTCGCTCCTACTCCACTGCTCTCCCTTCTCATCACCTCTCCCCTAACTCTCACATAACTCTCTACTCTCCACGCGCACTCCCTTCACAACTACACCCCTACCTGCGTTGCTGCCACTCGCTTCTCGTCATCCAACCCCACACTCCTACCATTCACCTCTCACACCCCCATCCTGAGC
+
-,-,8,,-;--,,-,--+,+;+,,,,+8C6,,,;C,;,<,6<<,,,+87,,,,,CC,,,,<C,<,+::,,,,,,,,,,,,,,9,,,,:,66,6,,:6,,,,5,,,,,5,,,,+++,,7:+,:E,,,,++8,69,,,,,,9,,,4,6@=,,,6434,,,@4,6,,,,3@+,6,,,,,7,,,63,763,@E,@93,3,515+***,59,,,*4+4*81*3*,3*******,))*))++)1)0+**2*/3;+**2.)+;*)**)2))**2)2***52+<0)*0.()()).0()((0(,***-(.
@M03506:14:000000000-AKVR1:1:1101:26344:6570 2:N:0:44
GGACTACTCGGGTTTCTAATCCCGTTCGCTCCCCTGGCTTTCGCGCACCAGCGTCCGTGTCGGCCCAGCAACCCGCCGTCGCCGCAGGTGTTTCTCTCGAAATCTACGCATTTCACCGCCACACCACGCATTCCCGTTTCCCCTTCCGCACCTTCGTCGTACAGTATCAGTTGACCTTTTCGAGTTAAACTCGGAGATTTCACCACTGACCTGTGCCCAACGCATACACCCCCTTTACGCCCATTAAATGCGAACAACCGTTGCTCACCCTGTTTTCTAGGACGCGCAGGAACGAGCTTAG
+
@8@6,,6;C-BFCF7C@-6,6EF@F@F@CFC@DF<C@C,;CC6@@C++@CAGG@@+6:CCF@:+:F7F,6CEF=+@++87@+844>CFE,A+,5<9,5F8,+:,C@ECCFFGF,,:C+>33:@F@F+@:B+@,E,<D7,,38@,3@3@**5*,,,*6;*1,**,22?>C,,,,,24=CA,4*/CAE,,42+?;8*/*;1<>1++5=++3*2;*@+11*)*1*)**1**3*)*1.7<AC.:5>5**+2100+.0.7<*4**..79*<+4E)*)0*3*+)/+))),(,(.(.(.76(1))())
@M03506:14:000000000-AKVR1:1:1101:5582:6608 2:N:0:44
GGACTACAAGGGTATCTAATCCCGTTCGCTCCCCTGGCTTTCGCGCCTCAGCGTCAAGAACAGGCCAGGACGCCGCCTTCGCCACTGGTGCTCCTCCCGATATCTACGCCTTTCACCACTACACCGCGAATTCCACGTCCCCCCCCTGCCTTCGCGTCGACCAGTATCGAAAGCCCCTCCCCTGTTGACCCGGGGGCTCTCACATTCGCCTTGACCTACCGCCTCCGCCCTCCTTCCGCCCACTCCACCCGTACCACGCCCCCCCCCCCCGCCTTCCCCCGACTCCTGGCACCGACTCAGC
+
<,6@A,C<---6C-,CFA,CAF8@@FG7F,EFFCC<8EE,,EFG:CC,BE88@FGG:,6CFFE,,CFFD7F:@C:C:,,CDFGD7CFF59,EE=FDF@@?F@4:,AB+F+B85,AFFDFFDGCF@++6>BEFDGA<+@FF@38+3:*6D@,,?C8**4**1?EEF,,?8**1***3**1=*=**0>@+++4*:85*:58607<<+AF+*17/0*2+**00)757*1))*))2*7**.7</*:***0+0A5C).7**0()2.)8)7:/)*8)5)98+2.):((-(((3?3742),())0))4
@M03506:14:000000000-AKVR1:1:1101:9111:6615 2:N:0:44
GGACTACTCGGGTTTCTAATCCTGTTTGCTCCCCACGCTGTCGCGCCTCAGTGTCAGAAACTGCCCAGCAGACCGCCTTCGCCACCGGTCTTCCTCCGGATCTCTACGCATTCCACCGCTACACCCGGAATTCCGTCTGCCTCTACAGTCCTCGAGTTTGACAGTCGGCACGGCAGATCCGGGGTTGAGCCCCGGGCTTTCACAGCCGACTTAACATGCCGCCTACGCGCCCTTTATGGCCAATAATTGCGAAAAACGCTTGCCACCTCGTGATTACCGCGGTGTCTGGTCACTATTTATT
+
CCCCCGGG-BFGFFCGGGGGGGGGGFGGGFGGGGGGGGGGGGGGGGGGGGGGGGGGGGGGGGGGGGGGGGGGGGGGGGGGGGGGGGGGGGGGGGGEFGGEEGGGGGGGGEGGGGGGGGG@FGGGFGGGGGGGGGGGGGFFGFGGGGGGCGFGGGGDGGGGGGCCGFE6>EECCEGGFGGFGE5E8BCCFFGFEGGDC=8<+CGGGGGD587CF7++27<+7537*2))29):)))*)2);3+/2*<C=3<:3.799D63ED>@C:CC)/)*))*0<+.):((((().9(*).)))***)-)
@M03506:14:000000000-AKVR1:1:1101:22521:6623 2:N:0:44
GGACTACGGGGTATCTAATCCTGCTCGCTCCCCACGCTTTCGCTCCTCAGCGTCAGTTCCGGCCCAGAGTGCCGCCTTCGCCACTGGTGTTCCTCCCGATATCTGCGCATTTCACCGCTACACCGGGAATTCCGCACTCCCCTACCGGACTCGAGTCACGGCAGTTTCGAATGGCCCCTCCACGTTGAGCGTGGAGATTTCACACCCGACTCACCAAACCGCCTACGCGCCCGTTACGCCCAATAAATCCGGACTCCGCTAGCCCCCCCCCTTCTCCCTCGGCTCCCCGCAGCGACTTCGG
+
CCCCCGFGGGGCFDFGFGGGGGGGGGGGGCGFGGGGGGGFGGGFFGFGGGGGGGGGGGGGDGGGG7F@FFGGGGGG@FEFCG7FCFFGGCGDFFFEGGC@>FEFDGGGDGGGGCFG>C7:FEFGGDGGG?CFF>>@F+@FAEFGG6CEGGGGCG*@EGFC>C*;:;BF55CFF@>6*=4CEC68C*8*>+*11/1/+:+<+;FCGGE5>C576DG6C*):/>DE<78.//.*)8)*29):C5D5CFF*+<*750)**(12)0)20;8)*0))77E7+.)23((-(,()-.-()(())0)((
@M03506:14:000000000-AKVR1:1:1101:23426:6631 2:N:0:44
GGACTACTGGGGTATCTAATCCCGTTTGCTCCCCTGGCCTTCGTGCCTCAGCGTCAGGAACTGTCCAGAGACCCGCCTTCGCCACTGGTCTTCCTTACGATATCTACGCATTTCACCGCTACACCGTAAATTCCAGTCTCCTCTCCAGTCCTCAAGCACGGCAGTATCGAATGCAGTTTCGGAGTTAAGCCCCGAGCTTTCACACCCGACTTACGGCGCCACCTCCACCCCCTTTACGCCCAATGAACCCGAACAACGCTTGACACCCCTTTATACCCCCGGCTGACGGACCAACGTGTCC
+
CCCCCGGGGGGGFGGGGGGGGGGGGGGGGGGGGGGGGGGGGGGGGGGGFFGGGGGGGGGGGFGGGGGGGGECFGEDGGGGGGGDGGGGGGGGGCFFAFGGGGGGGGGFCCFEGGGFFGGCEEGGGGGGEFGFDFGGGGDFG9>EFGDGGGGGGGG?FFGG=EC>=E=;E@?FDGFGGGGGDG6>E6E:EGFGG>5**4>CFFC,57>;98<59?CEGGE>DDF6*/A)**):))/+)18:C**26<7*51*.).79D>)*)00*23;55)*0**++3.57(222((()(.(,)(-1))(..
@M03506:14:000000000-AKVR1:1:1101:22126:6654 2:N:0:44
GGACTACTAGGGTTTCTAATCCGGATCGCTCCCCACGCTTTCGCGCCTCAGCGTCAGCAAAGCTCCAGGCAACCGCCTTCGCCACTGGTGTTCCTCCCGATATCTACGCATTCCACCACTACACCGGGAATTCCATTGCCCCCTAGCTTGCTCCAGCTACGCCGTATCCGCTGACCCCGCCCAGTTGAGCCGAGCGATTTCACAACGGACGGCCGTAGCCGCCTGCGCGCCCTTTACGCCCCATAAATCCGGGCAACGCCCGCCCCCTACGTATTCCCGGGGCTGCTGGCCCGTAGTCCGC
+
CCCCCGGGEGGGGGGGGGGGGGGGGGGGGGGGGGGGGGGGGGGGGGGGGFGGGGGGGGGGGGGFGGGGGGGGGGGGGGGGGGGGGGGGEGEFGGFFGGGCGGGGFCGGGG>FFFFGGFGGCGGGGG7=>F8<FFGGFFFGGGGGGGGGGGGGGC@CFGAFGCECEGCFGDG75?8DCE>DGG*,>,5,,><CCCGE*/A5@>FF?E5**)))*1/:3*7+)9)**97>:95E3.)::C>EG*9*09+1?<:.77//727*.)0)7?C)*8C0**3+<))*((-(((.)450357(*0*-(,
@M03506:14:000000000-AKVR1:1:1101:14934:6675 2:N:0:44
GGACTACTGGGGTTTCTAATCCCGTTCGCTCCCCTAGCTTTCGCGCCTCAGCGTCAGTGTCGGCCCAGCAACCCGCCTTCGCCGCAGGTGTTCCTCTTGATATCTACGCATTTCACCGCTACACCAAGAATTCCCGTTGCCCCTTCCGCACTCTAGCCGAGCAGTATCAGTTGACCTTTCCGAGTTAAGCCCGGAGATTTCACCACTGACTTGCACTGGCCTCCTACGCGCCCTTCACGCCCAGTAAACCCGAACAACGCTCGCTCCCCCCGTATTCCCCCGGCGGCTCGCACGGATCTGG
+
CCCCCGGGGGGGFGGGG9FGGGGGGGGGGDGGDCFFGGGGGFFGEG>FGGGCGCFCFGCEG:CEGFGGGGGGGCGGDGDGGGG>C=CDG?GFGFAFGGGGGAFGDGG7:BEFGGGCGGG@EEFFF7?:,AD,DA,33<>+CEEEFCFEGCEEGGF99CCCCEC,@5;CCCFFGC@ECDC,6A:EFG7F7D6=CCC=5?,1+7>9?*0<<9>:?FEGFC5EC4<F*76BED5:<;:2)*)1*:3*99+*+;;::>7>F?)50.0/7CEF8)))012++.**,-71((-)(77(71())))..
@M03506:14:000000000-AKVR1:1:1101:19564:6694 2:N:0:44
GGACTACACGGGTATCTAATCCCGTTTGCTCCCCACGCTTTCGCGCCTCAGCGTCAGGAAATGCCCAGAGACCCGCCTTCGCCACCGGTGTTCCTCCCGATCTCTACACATTTCACCGCTACACCGGGAATTCCAGTCTCCTCTGCATCCCTCAAGAACGGCAGTATCAGCCGACGTTTCTCGGTTGAGCCCAGATCTTTCAAGACTGACTTGCCATCCCGCCTACGCGCCCCTTACCCCCAGCGACTCCCAGCCACGCTCGCCCCCCCTCCTCCCCCCCGGCTGCGTCCACTGCCTTCTC
+
CCCCCGGGGGGGFGGGGGGGGCGGGGGGGGGGGGFGGGGGGGGGGGFFFFEFGGGDGGGGGGGGGGGGGGCFGGGGGEGGGGGGGGGGGGGGGGCGGGGEEG<EE?FGGGGGGGCFGGGCFGFGGCEG+FDDFGFG?FBFGGGF@EDEEGGGG884>D8::EGD,7,@AEGF5@E*C*9D,D*4A*/,12C*,4,,,,++3+5+5:<++;>+0@+<+*;5*/1*/9AE:D5>))0*,*9EG*1*)2*0*3*.).**0,)2.07CDEE3:33))*2//-.:((-41(-0(043*))*/*)))
@M03506:14:000000000-AKVR1:1:1101:28102:6704 2:N:0:44
GGACTACCAGGGTTTCTAATCCTGTTTGCTCCCCACGCTTTCGCGTCTCAGCGTCAGTCACGTACCAGAGAGCCGCCTTCGCCACGGGTGTTCTTACTGATATCTGCGCATTTCACCGCTACACAGGGAATTCCACTCTCCTCTTCCGGACTATAGCCAGATGGTTTCCATCGATGTCTCTAGGTTGAGCCTAGAGTTTTCATAACGGATCTATCTAGCCGCCTACACGCGATGTACGCCCAAAAAAGTCGGACAACTCTTGACCCCTACGTAAGATCGACGCCTCTGCACCTTGTTGCGC
+
CCCCCG8FAEFGCFEAEFFGGACEFFGCG,@ED;EGE:BFGGGGGGEGGGFCFF,6BFAE9,CECC<F<,C:D,6C8,BCCE7=C:FC:@CF?,5,C?9EEFF,,C<B7@?+:9,5?FGGG7,45,A@FFGCFGGDA<C=F9D3,3,6@+B6,2@;DCD@8=,@,=8,::,8+5,,5,=5,3<?,>@,:,@8,5,,5=,=FC,,,4*4**)41:,,1++,2?5*88;)*))*95)+9*53=:*5*/8)++1)).7**4*+0**2***)1)97***++.)*,(-(((())1.3)))21).((
@M03506:14:000000000-AKVR1:1:1101:11157:6737 2:N:0:44
GGACTACAGGGGTATCTAATCCTGTTCGCTCCCCACGCTTTCGCGTCTCAGTGTCAGTACCGTCCCAGAGAGCTGCCTTCGCCATTGGTGTTCTTCCTGATATCTGCGCATTTCACCGCTACACCAGGAATTCCACTCTCCTCTTCCGGACTCTAGCCATGTGGTTTCCCCCGACATCTCGCGGTTGAGCCTCGAGTTTTACCACCGCACCTACATGCCCACCTACACCCTCCTCCCTCCCAATCACCCCCCGCACCCCTTCCCCCCCCCCCATCACTCCGCATCCTGCCCCTTCGTTCCC
+
9ACCCGGC-EFGG-EEGGGGGGGFFAGGG7FGGGGGGEGEDGCCF+FEFDFGGFGGFG<CAFFGGGGC<FEFGEEFGFAF@FGGCFFC?,FFGGGGGG9?F,CFFFG@CEE7FGCEFCGG+=<EGG,@F8F8=FEF<F9E:EEFF;E=+8CCC8E3@D>,,7,,@=,>D,>+3+>BEG7CDCEG;*8,<DF8F*6::?92,*5>,:***:48+;01+*)00:C:0>652))2*0)*30;8C*5003+)2**))8C))-1*))07C=C)*87)7*29<)*2--(((,.*()(()((*8).(,
@M03506:14:000000000-AKVR1:1:1101:13103:6738 2:N:0:44
GGACTACTCGGGTTTCTAATCCAGTCCGCTGCCCACGCTGTCGCACCTCAGCGTCAGCACATGCCCAGGTGGCTGGCTTCCCCCTCGGTGTTCCTGCCGATCTCTACGCATTTCACCACTACACCGGCAATTCCACCACCCTCTGCATGGCTCCAGCGCGGCAGTCTGGCAGGGCCTCGCCCGGTTGAGCCGAGCGCTTTCACCCGCCACTTGCCGCACCGCCTGCGTGCGCTTTACGCCCACTCCCTCCGGCCCACGCCTGGCTCCTCTGTCTTACCGCGGCCGCTGGCACCGCGGTACC
+
CCCCCGFFGGGGFGDFGGGGGGGGGGGGGGGGGGGGGGGGGGGGGGGFFGGGGGGGDGAFGGGGGGGGGFFFFC:CFGFGFGGG@FG>FGGGGGFEDCB:CFEFFEGGGGEEFGGFEFGG8F5AE:CFE+AE?FFGGDCC@DDF8E9>FGC,,6D>>+@C6EGE8DFFFGCF8:CEEGDG*=58/1CF6C@E*::8=**=>+<CF5*/*>00+:@/9)7:)1>*9C37ED;5))0*6*0:?***0**)***75))1927*7>:C*<;?8=*/**+30(7/-200471>().5)(())0,(-
@M03506:14:000000000-AKVR1:1:1101:18598:6789 2:N:0:44
TCCTACTCCGGACCTTAAGCCCTACAATCGTTCTTCCCACCCCCCCCTTCGTCGCCGTCCCCCCTTTCCTCACCCCCTCCCCCCCCCCCCCCTCCCCCCTCTCCCCCCCCGCCCCACCCCCCCCCCCCCCCCCCCCCCCCCCCCCCCCCCCCCCGCCCGCCCCCACCCCCCTCCCCCGTCCCGCCCCCGCCCTGGCCCACACCGTCATCACCCCCACTCCGCCCACACCACACCACCCACCCCCCCCCCCCGCCCACCCCCCCGCCCACGCCCTCCCCCCCGCCCCCCCCCCGCCCCCGCC
+
-8-,,,6---+,++,---66<CC8,,;C,,;C,66,,,,66@6++78+,,,:,8+6++8+,,+8+,,,5,,,449@C+B4C=E++++3+35@+3***5**>,,3,*14*1******4<<***:85?8*:/88/*2:*1*:/8//:EE88::885**/:*2*28**:/1**2*2;*:**2/:8***2*:*:?****/*/**2******20****)**/*7*****1*0.1*)*/.)1(/)**/11)/85**/5).>**(1*)07)1::);09:>):8*45:1((-(-(54)(()(,1)817(
@M03506:14:000000000-AKVR1:1:1101:18141:6797 2:N:0:44
GGACTACCGGGGTTTCTAATCCTGTTTGCTCCCCACGCTTTCGTGCATGAGCGTCAGTGTTAACCCAGGGGGCTGCCTTCGCCATCGGTGTTCCTCCACATATCTACGCATTTCACTGCTACACGTGGAATCCCACCCCCCTCTGCCACACTCAAGTCTCCCAGTTTCAAACGCAGTTCCCAGGTTACGCCCGGGGCTTTCACCTCTGACTTAAGAAGCCGCCTGCGCACGCTTTACGCCCAGTAATTCCGATTAACGCCTGCACCCTCCGGATTACCGCGGCTGCTGGCCCGCATTTAGC
+
CCCCCGGGGGGGEGGGGGGGGGGGGGGGGGGGGGGGGGGGGGGGGGGGGGGGGGGGGGGGGGGGGGDFGGDGGGGGGGGGGGGGGGCFGGGGGGDFGDGGG9FFFGGGGGGGGFFCAAFGGGFDGGG7@FFFDGGGEDGGGGGG,D>>DFGGGGGFCCGGGF:D@9@EFFCG5E:EEEGF?99*>E?,*>CEGDGCGGC0+7>+3/=F7@F:E>CG+84A8CDD5<50*7)**0):577?:**27+39C<6))7***4C5557<DGGF*.))071<+67=-,(,-,,62),(0(,*)*.).
@M03506:14:000000000-AKVR1:1:1101:6496:6829 2:N:0:44
GGACTACTAGGGTTTCTAATCCGGTTCGCTCCCCTAGCTTTCGCGCCTCAGCGTCAGGAGTGGCCCAGCCATCCGCCTTCGCCACCGGCATTCCTAGCGATATCTGCGCATTTCACCGCTACACCGCTAGTTCTAATGGCCTCTACCATCCTCAAGCCAACGCAGTACCCGACGCAGTTCCACAGTTAAGCCATGGGATTTCACGCCGGACTTACGTAGCCGCCTGCGCGCCCTTTACGCCCACTGCATCCGGATAACGCTCGCCCCCCACGTCTTACCGCCGCGTCGGGCACTCGCTTGG
+
BCC<CGDCF<EGCG7CGF,@9FGGGG;+@@;@,BFCEFFD9CCGCEGE@FA<CFGEEF86CC,B<,BFDDCE<@FFFDFG,FF7FEGGGDFFEEFEG@C:BCCFAFFGGEC@,:F,A=CEEE@F<4+>3F,<FGCAA9,,=B=>=,>=,D8=,7,6E?F8F6E8+;B,,3*CC*>**62:9>C6/?<:>,2<C,488C<,,4CF*CFC/)))<+;CF;)*:7)5*1<>C5.*95?<40)8*7<*06+90+3).85**27C).)19585*)100/:;+))*-((-((-)(.(()((*))(((
@M03506:14:000000000-AKVR1:1:1101:14803:6848 2:N:0:44
GGACTACAAGGGTATCTAATCCTGTTTGCTCCCCACGCTTTCGCGCCTCAGCGTCAGTCTCGGTCCAGAGCGCCGCCTTCGCCACCGGTGTTCTTCCCAATATCTACGAATTTCACCTCTACACTGGGAATTCCACGCTCCTCTCCCGATCTCTAGTCCCGCCGTTTCGAGCGCAGTTCCCAGGTTGAGCCCGGGGCCTTCACACTCGACAAACAGGACCGCCTGCGCGCCCTTTACGCCCAGCAAAACACAACAACGCCCGCCCCCCTCGTATTCCCTCCGCCGCTCGCACGACGTTTCC
+
CCCCCGGGGGGGGGGGFGGGGGGGGGGGGGGGGGGGGGGGGGDGGGGDGGGGGEGDFGGDGGGGGGGGFGGGGGGGFGGGGGGCGGGGGCFEGGGGGGGGGDEFDFGGGCEGGGFGGGG=<<EGF@FGFGF8;EFGCGCGEFGFDGGDE@EGGGF9EGGGGCCGGGCGC8:FCCCCCFGCG9,15DC98>@FGDGC55=6F6<9@*CF*738:1*5*;):93CEC5).*/7EC4/*6*0:CC549*+)2**)).9CC;<55)5C<EE)2))0)9++:7**360((-()-)(-)-()0)().
@M03506:14:000000000-AKVR1:1:1101:23687:6869 2:N:0:44
GGACTACAGGGGTTTCTAATCCCGTTTGCTCCCCTGGCCTTCGTGCCTCAGTGTCAGGAACTGTCCAGAGACCCGCCTTCGCCACTGGTCTTCCTTACGATCTCTACGCATTTCACTGCTACACCGTAAATTCCAGTCTCCTCTCCAGTCCTCAAGCACCGCAGTATCAAATGCAGTTTCCGAGTTAAGCCCGGAGATTTCACAACTGACTTGTGCTGACCGCCTACGCGCCCTTTCCGCCCAGTAAATCCGAACAACGCTTGCTCCCCCCGCACTACAGCGCCTTCTGGCACTGGTTTAG
+
<CCCCGGFGGGGGGGGGEAFAGGEFGGGGFGFDGG@EFGGGGGGGGGFFFGGDGFEGGEFGGGGGGGCDGFFFGCFCF7E7CFFGDF<@?9?FFGGFFG7?FFEFDGFDCC:FFGGC9EFFFFDGGECFDG,AF9FGGGGFF=,,DEG;EEGFG8,,=DF+=>>=,,@DD,EADFFDEADD+@+DC:FA9BC++@>CG7@FF@,@CC79CF29+,5=8AE***;9//6E<>CD>4;)2);*2846+>A:++)))195:)7)0.**30.;)7)7)*2+,)+,((-,()*.92(9(,**/,()
@M03506:14:000000000-AKVR1:1:1101:9356:6890 2:N:0:44
GGACTACTCGGGTATCTAATCCCGTTTGCTCCCCTGGCTTTCGCTCCTCAGCGTCAGTGTTGGTCCAGGATGCCGCCTTCGCCACCGGTGTTCCTCCAGATATCTACGCATTTCACCGCTACACCTGGAATTCCGCATCCCTCTCCCAATCTCAAGCCATCCAGTATCAGATGCCGTTCCCCGGTTAAGCCGAGGGATTTCACGTCTGACTTAGTTGGCCGCCTACGAGCCCTTTACGCCCAGTACTTCCGAACAACGCTTGCCCCCCCCGTATTCCCGCTGCTGCTGGCCCGGGGTTAGC
+
CCCCCGGGGGGGGGGGGGGGGGGGGGGGGGGGGGGFGGGGGGGGEGGGGGGCFGGGGGGGGFGGGGG?FCFGFGGGGGGGGGGGGGDGE7FGGGGGG?FCFGGGGGGGGGGGGGCDFFDC>F,AF<FFEDGGGFEGCFGGGGGGGGGCGEFCDEGGFGFFFEF?:=>==:,C9D,@;BCCFGGDGDGG7@DC58>:5?8CFC@FGGG*,BCFCDG?DCF8C:CEC4))11:CCF4+777CE:C*:+AFGFG:>BDD<9C*>38C9;85CDD5)0++0.<E(11)),))(),(04().),4)
@M03506:14:000000000-AKVR1:1:1101:3841:6908 2:N:0:44
GGACTACAAGGGTATCTAATCCCGTTTGCTCCCCTGGCCTTCGTGCCTCAGTGTCAGGAACTGTCCAGAGACCCGCCTTCGCCACTGGTCTTCCTCATGATCTCTACGCATTTCACTGCTACACCATGAATTCCAGTCTCCTCTCCAGTCCTCACGCACCGCAGTATGGAATGCAGTTTCGGAGTTAAGCCCCGAGATTTCACACCCAACTTACGGCGCCACCTACACACCCTCAACGCCAAATGAATCCACACAACCTTTGAGCCCCCTGTCTTCCCCCGGCTACTGCCCCACAGTTAGC
+
CCCCCGGGCFGGGGFGGDGGGGGGGGGGGCFGGGGGGGGGGGGGCFFGGGGFGGGGFGGGGGFGFGGEFCGGEGGGGGEFG>FGGGCFFFFDGGGG9FEFGGFGGCGGGGGGGGGGFAGFGGDFGFFCFGFGGGFGGGFGG9EAEFEGFCF,4A,,8@EE=EE6?CFEF,3,,@@FGE8=BE+@E=:=8A=>+@>6>EECFC7:FEE7:C>C,2*5>94?/:;,*0)2ADEG3))*//):***2++1++20)/)1**(*+/****2;)1)*0)023+.)2,39(-()/)0(()((*11)-)
@M03506:14:000000000-AKVR1:1:1101:16873:6931 2:N:0:44
GGACTACCAGGGTATCTAATCCTGTTTGCTCCCCTAGCTTTCGCGCCTCAGCGTCAGTTGTGGTCCAGTGCGCCGCTTTCGCCACAGGTGCTCCTCCCGATATCTACGCATTTCACCGCTACACCGGGAATTCCACGCACCTCTCCCACACTCAAGCACGGCAGTTTCGCCTGCAGGCTCCGAGTTAAGCCCGGAGATTTCACAGGTGACTTACCGCACCGCCTACGCGCCCTTTACGCCCAATAATTCCGAACAACGCTTGCCCCCCCCGTCTTACCCCTGCCGCTGGCCCCAAGTTAGC
+
CCCCCGGGGGGGGGGGGGGGGGGGGGGGGGGGGGGGGGGGGGGGDEGGGGCFGGGGGGGGGEGGGGGGGGGGGGGGGGGGGGGGGFGGGGGEGGGGGGGDGCGGGGGGGGGGGGGGGGGGDGGGGGGGECG8DGGGGGDGGGGFFGGGGGGG?GGG?@FGGEGEGAEG>>EFGFF66C,DEEGEGG?FCFGEED*/*:<EFCE?;C+2+87:CGGCGD)=8DD75CD:/9<EGF?*4*7?E5<9C79=CFF)5>C*5,>55)5CDFCB8B57.7*+3:):(-((-3,7(0(()(-*1*)-.
@M03506:14:000000000-AKVR1:1:1101:10148:6936 2:N:0:44
GGACTACCGGGGTTTCTAATCCCGTTTGCCCCCCTGGCTTTCGCTCCTCAGCGTCAGTGTTGGTCCAGTGCGCCGCTTTCGCCACAGGTGTTCCTCCCGATATCTACGCATTTCACCGCTACACCGGGAATTCCACGCACCTCTCCCACCCTCAAGCACGGCAGTTTCGCCTGCAGGCCCTAGGTTAAGCCTAGCGGTTTCACAGGTGACTTACCGCACCGCCTACGCACCCTTTACGCCCAATAATTCCGACCAACGCTTGCCCCCCTCGTATAACCGCGGCTGCCGCACCGACGCTAGC
+
CCCCCGGGGGGGGGGGGGGGGGGGGGGEGGGGGGGGGGGGGGGGCGGFGGGGGGDGGGGGGGGGGGGGGGGGGGGGGGGGGGGGGFGGGGGGGGBFGGGGGGGGGGGGGGGGGGGGGEGGDGGGGGGGGCCFFE9FEEEEGGGCFGDEGGGGGFCFF8FGGG5EFC@F8?EG:FCF=C*=1@CEECEFDFFC2=+:E5CE+1>+>CFF7*+3+2@EDC5EC<DEDF@E5DDG*0)0<3;C5*/*0+097@?:)75972<:))8<*;=3*)1.0*++<73>(,4(,((.()-()-()).3((
@M03506:14:000000000-AKVR1:1:1101:21915:6943 2:N:0:44
GGACTACCCGGGTTTCTAATCCTGTTTGCTCCCCACGCTTTCGTGCATGAGCGTCAGTGTCAGTCCAGAGACCTGCCTTCGCCATCGGTATTCCTCCTGATATCTACGCATTTCACTGCTACACCAGGAATTCCAGTCTCCTCTGCCGCCCTCAAGCCTTGCAGTCCCAAATGCCATTCCCAGGTTAAGCCCGGGGCTTTCACATCTGGCCTACACAACCGCCTGCGGACGACTTACGCCCAGGTACCCCGATTCACGCTCGCCCCCTACGTATTACCTCGCCGCCTGGCACGTCTCTCGC
+
CCCCCGFFGGGGGGGGGGGGGGGGFDGAFFGGGGGGGGDGGGGGFGGGCAFDGGGGGGGGGGGFGGGGGGGGGFGGGDFGCCGGGGCGGGGGFGGGCCF9FFEFG9FFEF?CFGGGG,<EFGCFGGGGGFGFFEGA@59FFE,CFGC+C4+6,==BDGFGG8,,7@FC9DED,@FGG98CFG?8=E897A:F8EEC>EFC7<,=,C:C?FFG,;>,239=):CE<F6)7>;*)28+)*5:?CC**3+*3/*)77*?:,7*5))11:*7*<D:=F@+0)*3(((-(-()2)(554-*)1),,
@M03506:14:000000000-AKVR1:1:1101:12711:6955 2:N:0:44
GGACTACCGGGGTTTCTAATCCTGTTTGCTCCCCACGCTTTCGCGCCTCAGCGTCAGTACCGTCCCAGCGAGCTGCCTTCGCCATTGGTGTTCCTCCTGATATCTGCGCATTTCACCGCTACACCAGGAATTCCACTCGCCTCTTCCGGACTCTAGCCCGACAGTATCCACCGGCATTCAAGGGTTGAGCCCTTGACTTTCACAGCGGACTTACCGGACCGCCTACCCCCTCCTTACGCCCAATGCTTCCGGACAACGCATGCCCCCTCCGTATTACCGCGGCTGCTGGCCCCGTGTTGTC
+
CCCCCGGGGGGGFGGGGGGGGGGGGAF?A<CFGGGGEGEFFGCFGGGGGGGGGGGGGGGGGDGGEGGGGGGGGGCFGFGGGGGFFGGGGGEGGGGGGGGGGGGGGF<=E7FGGGEGGGFCFGGGGGCFFEGFFFGF,AB@F@EDGGGGC7CGGGGFACFC>C*:F,>EFC?FGCEECCE79>CGGC*<FG:E?CF7CG,,A1@7+=E>5<389CG5DCACDDDC*2))*1)/*)/*4<EDCEC5<+3/3AE@57)9<;7*0))*9C:7*0)0)90++.7*(-4(((56050()((1)..(.
@M03506:14:000000000-AKVR1:1:1101:14250:6957 2:N:0:44
GGACTACTGGGGTATCTAATCCTGTTTGCTCCCCACGCTTTCGCACCTCAGCGTCAGTACCGGGCCAGTGAGCCGCCTTCGCCACTGGTGTTCTTGCGAATATCTACGAATTTCACCTCTACACTCGCAGTTCCACTCACCTCTCCCGGACTCAAGATTCCCAGTATCGAAGGCAGTTCTGGAGTTGAGCTTCAGGATCTCACCACCGACTTAAGAATCCGCATACGTGCGCTTTACGCCCAGTAATCCCGAGCAACGCTAGCCACCTTCGTATTACCGCGGCTGCGGGCACTAATTTAGC
+
CCCCCFGFFDDF+@CFFG9@,CFFFAF<<<@@DBCCC:F@C,@FFEF8E@@@EGFFCF<FAF@FC+BEFFFFCG:CGGEE@EE:FGFF<,B7F<??E:FCC@B<DCGGGFGG9?FGCFCGG9C=9AAEC@=?9:7,,AFG@8>D,@FE>77+,,6>E,@,,@E,@FEG88DFEFG>FFEE;,,6,37<EF;4>E>,5=,4@F989:***:4?,B94+4A,?5)1*;A6=D35)).1)2.*=C*7>7C*+0*)85CDC(5:@:)7*2;0<6*0)2<<E).:(20(-8()-)4()),*19)5.
@M03506:14:000000000-AKVR1:1:1101:20675:6965 2:N:0:44
GGACTACCAGGGTTTCTAATCCCGTTTGCTCCCCTAGCTTTCGCGCCTCAGCGTCAGTAACAGACCAGAGAGCCGCTTTCGCCACCGGCGTTCCTCCTGATATCTACGCATTTCACCGCTCCACCAGGAATTCCGCTCTCCCCTCCTGCACTCAAGCCCGACAGTATCAGGTGCAGTTCCCCGGTTAAGCCGGGGGATTTCACACCTGACTACTCCGACAGCCTACGCGCCCTTTATGCCCTGTGATTTTGTACCACATTAGTACCCCACGTATATCCCAGCACTCGGGCACGAGGTTGGC
+
-B-@BEFE-C;FGGCFGGGGGFFEGFECF9CFGGFGCFFFFGGGCCCGDFFFGGGDEEGDACE,EF@,,@C:C@CF+F<EGGGEFFC::7@FEF9BF<<,:@FFFGGFEDG@EA<5C@:7@@=EFA=@+A=?=E8F3@7BF@CBEEC,DEG=FD,3>8@83+8>;,@@;;8>8DD9@B@,3<CEGD:7DEC85*:5E*0CFDCGCC*+0*?1+:0+*1<*95**90<D57)2)5):2C*0*+**033*++3)*1*22,*<**0*2++)*89>)*+++-)3.(((.,()()(-)((187(2(
@M03506:14:000000000-AKVR1:1:1101:15025:6968 2:N:0:44
GGACTACTGGGGTTTCTAATCCCGTTTGCTCCCCTGGCCTTCGTGTCTCAGTGTCAGGAACTGTCCAGAGACCCGCCTTCGCCACTGGTCTTCCTTACGATATCTACGCATTTCACTGCTACACCGTAAATTCCAGTCTCCTCTCCAGTCCTCAAGCACGCCAGTATCGAATGCAGTCTCGGAGTTAAGCCCCGAAATTTCCCACCCGCCTTAGCGCGCCACCCACACACCCTTCACGCCCACCTAATCCCAACAACGCTCCCGCCCCTCGGCTTACCCCGCGTGCGCGCACCCCGCTCCC
+
CCCCCGGGGGGGFFGGGGGGGGGGGGGGGGGGGGGDGGGGGGFGGGGGGGGGGGGGGGGGGFGGGGGGFGGGGGGGGGGGGGGGGGGFFGGGGGGGGGGGGGGFGCFGGFGGGFGGGGGGGGGGGEFFGFFDF?FFFGFFGFGAFGG8=EGA9EF9DGGGGGEGGGGGCFCADFFAD,@DDD+CEDFF,>,>:+>:EFFFF+@AFEG7****,3>*;2?5):?**985*13:5A5*.*)3:****2>+3<+9)07*1()*)0))1**0*))))*/225):49(4((()()(-0(())73(,
@M03506:14:000000000-AKVR1:1:1101:8207:6987 2:N:0:44
GGACTACCGGGGTTTCTAATCCCGTTCGCTCCCCTAGCTTTCGCGCTTCAGCGTCAGTGTCGGCCCAGCAACCCGCCTTCGCCGCAGGTGTTCCTCTCGATATCTACGCATTTCACCGCTACACCGAGAATTCCAGTTGCCCCTTCCGCACTCTAGCCCTGCAGTATCAGTTGACCTTTCCGAGTTAAGCCCGGAGATTTCACAACTGACTTGCAGAGGCCGCCTACGCGCCCTTTACGCCCATTAAATCCGAACAACGCTTGCTCCCCCCGCATTACCGCGCCTGCTTGCCCGGATCTAG
+
CCCCCGGGGGGGEFGGGGGGGGGGGGGGGCFGGGGGGGGGFGGGGGGGGGGGGGGCGGGGGGDGGEGGGGGGGGGGGGGGGGGGGCFGGGGGGGGGEFFGF?FGGGGGEDFFGGGGFGGGGGFGGGGD+@<FGGGGFFAFFGGGGGDEGEGGGGGGGGGGGGGG7<>F@7DFGCCFGGCFFCG>FEECBECGEGGDE6;=@@CF656038DF:7+3;*.=7)///*0.19@=DEF72C5:EG**0077AEFBB>C)*(/:.7.**3<<?)9:)1:/367*,4(4,(3))14.04(1)).))
@M03506:14:000000000-AKVR1:1:1101:5850:7007 2:N:0:44
GGACTACCAGGGTTTCTAATCCTGTTTGCTCCCCACGCTTTCGCACCTCAGCGTCAATATGTGTCCAGTAAGTCGCCTTCGCCACTGGTGTTCTTCCGAATATCTACGAATTTCACCTCTACACTCGGAATTCCGCTTACCTCTCCACAATTCTAGCGCTGCAGTCTTAAAGGCAATTCCGGAGTTGAGCCCCGGGCCTTCACCTCCAACTTACAACGCCGCCTCCGTTCGCTTTACGCCCAGTAACTCCGAACAACGCTCGCCCCCTCCGCATTACCGCCGCTGCCTGCACGGAGTTCTC
+
CCCCCGG99FGG6EEC@EFGFFFCFFGGGGGGCFE@FGGGGGGGGGG<FA@FGEGDGGGFFEGGGGCEFFFGGA@FGGEGFGG:F@DEFGF7FGGFGGEGFDCFGGGFCFGCGGGGG,FFGCFGEF+CCBDEGGCCF:FGFGF,=8,D8B44>DCCCC+=BC,=DFFDDDFDFEG,@FFGGG644>AEGFCCCCC>E*;9EC,>,4,,<A9;FFGG64?=C35E*;5=+;>E*:57C3)/?*>97C+9?G:5>@55/(1:).)9DE=>=;D))*;2@A)5(44931(0).(,)-(10.).5
@M03506:14:000000000-AKVR1:1:1101:27178:7024 2:N:0:44
GGACTACTAGGGTATCTAATCCCGTTTGCTCCCCACGCTTTCGCGCATCAGCGTCAGTACCGGTCCAGTGAGCCGCCTTCGCCACTGGTGTTCCTCCCAATATCTACGCATTTCACCGCTACACTGGGAATTCCACTCACCTCTCCCGGTCTCAAGCGAAGCAGTTTGGACGGCCGTTCCTCGGTTAAGCCGAGGGACTTCACCATCCACTTGCCAAGCAGCCTACGCGCCCTTTACGCACAATAATTCCGAACAAAGCTTGCCCCCCGTGTATGCCCGCGGCTGCTGCCACAGTGTTAGC
+
CCCCCFFGFGGGGGGGGGGGGGFFFFEGGGG?FCFGGEGGGFEGGGGGGGGGGGGGGGGGGECG+@C@ACFF8FF@FFEGGGGGDFGFFGGGGF9FGGGGGGFG,CC?=FBFEEFABFGCFG?=9FFCFGCF,?FE,=,8F98DE,@EEECEFFF,>E6=+@F6,,@,+3>FG5*>C5,8>?9>=E*,26,*14**8**2;C0<99C5+*:+=:++*2;**2*;6D))118*/0/*-*01/2**0+A9E0+07)1**(*+*8FDC885*)*)80+++.)5((,(-2,<)02))(-***..)
@M03506:14:000000000-AKVR1:1:1101:7603:7042 2:N:0:44
GGACTACACGGGTTTCTAATCCTGTTTGCTCCCCACGCTTTCGCGTCTCAGCGTCAGTCATCGTCCAGATCGCCGCCTTCGCCACCGGTGTTCCTCTCGCTATCTACGAATTTCACCTCTACACCGAGAATTCCACGATCCTCTCCGAGACTCTAGCCTTGCAGTTTCGAGTGCACTTCCCCGGTTGAGCCGAGGGCTTTCACATCCGACTTGCATGGCCGCCTCCACGCGCTTTACGCCCCGGAAATCCGGGTAACGCTTGCCCCCACCGGATTACTCCGCGTGCTGGCACTGCCTTCGC
+
CCCCCGGGFGGGGGDGGGGAFGGGGGGGGFFGGGGGGGGGGGGGGGGCGGGGGGGGCGGGGGGGGGGGGGGGGGGGGCFGGGGGGGGGFEFGGGGGGGG+??@FEFGGEGFGGGGGGCFB,EFGGGGC>FGFGGCFGGCFGGGGGGC8>788BCFDCEAFGG>CF9FGCD,@*7;EA>FGFGC5C*47D8:@EGDE8A,3C:?++=7C*>557C+>+*23)97CCC>5*9):).87:C5C85)))*2*<C=3)0)024<5.85<0;:)*.)))**20)*0((((-(4*,02,.(.**0)((
@M03506:14:000000000-AKVR1:1:1101:15284:7045 2:N:0:44
GGACTACCCGGGTTTCTAATCCCGTTTGCTCCCCACGCTTTCGCGCCTCAGCGTCAGTCACCGTCCAGGCGACCGCCTTCGCCACCGGTGTTCCTCCCGATCTCTACACATTTCACCGCTACACCGGGAATTCCATCGTCCTCTCCGGGACTCAAGAAAGAGAGTCTCGAGCGCCGTTCCTCGGTTGAGCCGAGGGCTTTCACACCCCACTTCTCCCCCCGCCTACGCGCCCTTTACGCCCACTACTTCCGACCACCGCTCGCCCCCCCCTTATTACCCCGCCTCCTGCCTCGGGGTTTGC
+
CCCCCGGGGGGGEEGGGGGGGEGGGGGGGGGGGGGGGGGGGGGGGGGDFCEGGGGEGGGGGGGGGGGGFGGGGGGGG@FG?FGGGG7FCGEEGGGGGGECFDDDFFGFGFFGGGFFFFGGEGGGGEEEEGGGCFGGGGGGGGGGGGGDGCCFFFGFF,8DGCGEFFCFFCEDGGGGGGFGGGGEG>5CF8CECCCGGG5CG7:CFGG*/>5>CFGGGGFG<CGE5C8@=DB5/)/*./.:8:**2++*+:*<5)5<50>75)8)/88):))000++<-92,((((,(0()).0(().0(-)
@M03506:14:000000000-AKVR1:1:1101:13844:7055 2:N:0:44
GGACTACACGGGTATCTAATCCTGTTTGCTCCCCACGCTTTCGTGCATGAGCGTCAGTGTCAGCCCAGAGACCTGCCTTCGCCATCGGTGTTCCTCCTGATATCTACGCATTTCACTGCTACACCAGGAATTCCAGTCTCCTCTGCCGCACTCAAGCCTTGCAGTCCCAAATGCCATTCCCAGGTTAAGCCCGGGGATTTCACATCTGGCTTACAAAACCGCCTGCGCACGCTTTACGCCCAGTAATGCCGTTTAACGCTCGCACCCTACCTCTTACCGCTGCTGCTGGCGCGCAGTTAGC
+
CCCCCGGGGGGGGGGGGGGGGGGGGGGGGGGGGGGGGGGGGGGGGGGGFFFGGGGGGGAFGGGGGGGG8FFFG8EGGGGGFGGDFGGGGGEGGGGGGGGGGGGGGGGGGGGGGGGGGGGGGGGGGGGGFGGGGGGGGGFGFGGGD?EGGEGDGFGFFGFGGGEFFDGGGGFFCGGDAEF8EGG6DDFGCG@EE>>EC@8EFGA7,9CFFDGGFGD7**9C7<7:4C6>CD>C88=>EDF85=CC+CE++4*)0)*2:8D57075C?GF*.****39<4<5179)).)<3D3:)(-/7*:))
@M03506:14:000000000-AKVR1:1:1101:9152:7055 2:N:0:44
GGACTACACGGGTATCTAATCCTGTTCGCTCCCCACGCTTTCGCGTCTCAGCGTCAGTACCGTCCCAGAGAGCCGCCTTCGCCACGGGTGTTCTTCCTGCTATCTGCGCATTTCACCGCTACACCAGGAATTCCACTCTCCTCTTCCGGACTCTAGCCAGATGGTTTCCGCCGACATCTCGAGGTTGAGCCCCGAGGTTTCACAGCGGACCTACCTGGCCGCCTACACGCTCCTTACTCCCAATAAATCCGGACAACGCTTGCCCCCCCCGTATTACCGCGGCGGCCGTCACGTAGTTAGC
+
CCCCCGGG-FGGGDFGGGGGGGGGGGDDEGGGGGGGGGGGGGEFEGGCGEGGGGGGGGFFFFFGGGGG?FFFGGGGEDGGGGGGGGGGCCFGGGGGGGF,:?9FGCFF>FGEFFFFFEG@FGFGG?<F7DFFFFFGGDADAFGFGGFC83@ED9CCCDF,,9>6DC6E:C>FE*CE*?BG6,*4/6C,,?C***=**2*<CFE+0=E=:CCGFGG67*)195DE<990*7)*)0*::**</:C**3+*3A8)))19C4C*0)57*/:)*01.0*<+:)0*411((((.(0(-8,8F5*)).
@M03506:14:000000000-AKVR1:1:1101:14401:7107 2:N:0:44
GGACTACACGGGTATCTAATCCCGTTTGCTCCCCTGGCTTTCGCTCCCCAGTGTCAGTGTTGGTCCAGGATGCCGCCTTCGCCACCGGTGTTCCTCCAGATATCTACGCATTTCACCGCTACACCTGGAATTCCGCATCCCTCTCCCAATCTCAAGCCATCCAGTATCAGATGCAGTTCCCCGGTTAAGCCGAGGGATTTCACGTCTGACTTATTTGGCCCCCTCGCACCCCTTTCCGCCCAGGAATTCCGAACCACCCTTCCCCCCCCCGGATCCCCCCGGCTCCTGACACGGAGTTAGC
+
@C@CC<6@EFGGBGC@FC,C=<EFC<E@,@F,DBF,<FFGF66;7@F8CGG@AFEGCC<6E,CFFGGEG@EF@ECGGFGGGGG:FGGC6CFFGG9,F?DFF<5?F9B,4++=FDDEEFG7BFEFF8EFD8FF9AFEC4F@EEE>38=8>>8DAG,@DCDF=DFE=EE=3CD7EFECAEECFC+3@C*279DEGDC**4D9,+5,<C,*=1;71+>,++201)2**)))*28:*8)+)/5?87***2+/0++)7))**(/:).)*9:838>D035***()*(41114(6)04)0(-17.6)-
@M03506:14:000000000-AKVR1:1:1101:27042:7108 2:N:0:44
GGACTACCCGGGTTTCTAATCCTGTTTGCTCCCCACGCTTTCGCTCCTCAGCGTCAGTACCGGCCCAGAGTGCCGCCTTCGCTACGGGTGTTCCTCCCGATATCTGCGCATTTCACCGCTACACCGGGAATTCCACACTCCTCTACCGTACTCCAGTTCTGGCAGTATCGGGTGGCCCCTCCACGTTGAGCGTGGAGATTTCACACAAGACTTACCAAACCGCCTCTGCGCCTCCTACGCCAACACATGCCTGTCCACGTTATCCCCCCAAGTCCTACATGCGCTGGTGCAACGAAGTTGG
+
CCCCCFFEFBCFCE><FCFGG,CFEF<EFCF@FEGGGGFGFCB78CC<FFA,@FC@FGF<CCC+8@@FGGGGGD+F@,8CCCF,>F77>FC7FF9EEF7=84@,9CA+:++?E@FA,@C+6@AC>>C:CF,,=D=A,=,@3,3,D,,53+@;;98?9,,7@,,@33@CFG*>@E8::DGEGCFFC*0,4,213=*8*0*9+21;+=*/*2;+9CEGCC./2C):*9))+/)**))237>//1)1**2)+++*****0.**)0)0*+2)*)*)10+325)+))-,((,)4*))0-(*)0)).
@M03506:14:000000000-AKVR1:1:1101:19416:7115 2:N:0:44
GGACTACTGGGGTTTCTAATCCCGTTCGCTCCCCTAGCTTTCGCGCATCAGCGTCAGTGTCAGCCCAGCAACCCGCCTTCGCCGCAGGTGTTCCTCTCGATATCTACGAATTTCACCTCTACACTCGGAATTCCACTTACCTCTCCACAATTCTAGCGATGCAGTCTTAAAGGCAATTCCGGAGTTGAGCCCCGGGCTTTCACCTCTAACTTACAAAGCCGCCTACGTGCGCTTTACGCCCAGTAATTCCGAACAACGCTACCCCCCTCCGTCTTACCGCCGCTGCTGGCACGGAGTCCGC
+
CCCCCGGGGGGGGGGGGGGGGGGGGGGGGCGGGGGGGGGGGGGGGGGGGGGGGEGGGGGGGGGGGGGGGGGGGGGGGGGGFGGGGGGGFFGGGGGGAFEGGGGGGGGGGGGGGG<FGDGGGGFGGGGCGGGGGGGGGGCFGFGGGGCFFGGGFFC;FG6=BCDAFGEFCFCFGGCGGGGGGCE5@FA,:EDCEGGGGG,AFGGG?EFFFGGG7DG,6>==8DC*9F:.;C.C3=)?AGFE8*>CD9</<@<5>D39D03:>)8CCEG385/<)98+05):(,60190?(<(,8005>?.46
@M03506:14:000000000-AKVR1:1:1101:9871:7142 2:N:0:44
GGACTACCCGGGTTTCTAATCCCGTTCGCTCCCCTAGCTTTCGCGCCTCAGCGTCAGTGTCGGCCCAGCAACCCGCCTTCGCCGCAGGTGTTCCTCTTGATATCTACGCATTTCACCGCTACACCAAGAATTCCAGTTGCCCCTTCCGCACTCTAGTCGAGCAGTATCAGTTGACCTTTCCGAGTTAAGCCCTGAGATTTCCCAACTGCCTTTCCCTTACCGCTTACGCCCCCTTTACGCCCAGTAAATCCGAACAACGCTTCCTCCCCCCGCATTCCCGCGGCTGCTGCCCCGGCTGTAG
+
CCCCCGGGGEGGGGDDFGGGGGGGGGGGGGGDGGGGGGGGGGGGDGGGFFGFFGGGGGGFFCEECEGGGGGGGGGGGGGGGEFFGEFGFFGGGGGGFGFFGGFGGGGCCCFECEAGGEC7@FGGFDGFE8FFFDA<5F9CE88=E>DCEGGGC,DDEF@EEGDFGFCC7:EDDAGDFCCFGDDECGGEFFGG,82<BC979+,4A*=6,2C+,+++++/6*19*1*))/).=<:>GFC5CC5***0+97:F)0./5*19=DB)9*<8)*55)))*1+.=*(2,((,-/49((04()))(.-
@M03506:14:000000000-AKVR1:1:1101:24247:7150 2:N:0:44
AGACTACCGGGGTTTCTAATCCCGTTCGCTCCCCTGGCTTTCGTGTGTGAGCGTCAGGTGCAGACCAGTGCGCTGCCTTCGCCTTTGGTGTTCCCCACGATATCAACGGATTTCACCCCTACACCGTGAGTTCCACGCACCTCTTCTGACCTCGACCTTCGCCGTTTCCCCCGCCGACCGTAGGTTGAGCCCACGGATTTTACGGGTGACTCACAAACCCGCCTCGCCCCCCTTTCCGCCCAGTGACTCCCGTACACGCCTGGAGCCCTCGATTTCCCGCCCCTGCTGCCACCGGGTCACG
+
CCCCCGGFGGGGGGGGGGGGGGFGGGGGGGGGFGG?DGGGGGG8@EFFFFGGGGGGCC<CEGG9FD8EEFFGG7FGFFGGFGGFC,C<F<=BFFGG,:FEDFCGA<F:C=EECFEAFFGGFECFGF?EDEEFG<,F=FEEGGGG8BEAEFGFG>E+B+@,4:EG@C,DEGGG381**=CE::C*4C6+9BCFCC8**2*23++******2C:7D+<**)253)29*)0*9BEG44*-*)AC2**2++*0<*.))*1:()*)).*2;8)*))))2*0+30*((-((.(93))))(-)0)(,(
@M03506:14:000000000-AKVR1:1:1101:8463:7162 2:N:0:44
GGACTACCAGGGTTTCTAATCCCGTTTGCTCCCCTGGCCTTCGTGCCTCAGTGTCAGTAACTGTCCAGAGACTCGCCTTCGCCACTGGTCTTCCTTACGATATCTACGCATTTCACTGCTACACCGAGAATTCCAGTCTCCCCTCCGACCCTCGAGCAGGATAGTATTCAATGCCCTTTCCGAGTTTACCTCGGAGATTTCCCACCGACCTTACCCTGCCCCCTCCGCCCCCTTTCCGCCCAGTGAATCCGAACCCCGCCTAGCACCCCTGTCTCCCTCGGCCTCCCTGACACGTGTGAGC
+
CCCCCGFGGGGG;FFGGGGGGGGGGGGGFGFFGGGFGGGGGGGGFGGFFFGGGGGGGGGGGGGGGGGGGGFC9F@GGGGGCFG7F6CFGGGGGGGG9F<F=F:FGGFGGGF?DFGGGGGGGGCFGCEG+4C,=FGFFEDEEGG8+@+BE@EDEC63++@C+,@=E,>>E8CD:=B88F2=@8@@+@,7,4,E>66*:,7,@+,,,4***33*,;>DF*2;*:)4*2):*1==<5A+;:BEC*C6*+A7::*))))*1(1*)))**<85=33))*++2.)*,(((..(.)),))(,*0)-)(
@M03506:14:000000000-AKVR1:1:1101:11585:7184 2:N:0:44
GGACTACACGGGTATCTAATCCTGTTTGCTCCCCACGCTTTCGCTCCTCAGCGTCAGTACTGGCCCAGGATCCCGCCTTCGCCACCGGTGTTCCTCCTGATATCTGCGCATTCCACCGCTACACCAGGAATTCCAGATCCCCCTACCAGACTCTAGCCGCCCAGTATCGAATGCAGGCTCGAGGTTAAGCCTCGAGGTTTCACATTCGACTTGAGTGGCCGCCTACGAGCTCTTTACGCCCAATGACTCCGGACAACGCTCGGTCCCCACGTATCCCCCCGCCGTCTGGCACGTAGTTTCC
+
CCCCCGGGGGGGGGGGGGGGGGGGGGGGGGGGGGGGGGGGGGGGGGGDGGGGGGGGGGGGGGGGGGGGGGGCGGGGGGGGGGGGGGGGGGEGGGGGGGGGGGGGGCFEGGGGGGGGGGGGGGGGGGFFFGGGGGGGGGGGFGGGGGGGG8DFGFGDFC>EGGED@A;EEDC,DEFFGG6C5*9CGGF7CCFDB*5?8CCFFDG7CEF,EDGD90A<:C3C<<DE*;A)=D8FF=@C)7:GC*19CF+*<C57BBC*135:::5*/:*0*57)00*++,)2((43(-(),0(.),(/.*)))
@M03506:14:000000000-AKVR1:1:1101:25558:7193 2:N:0:44
GGACTACCGGGGTTTCTAATCCTGTTTGCTCCCCACGCATTCGCGTCTCAGCGTTAGCACAAGACCAGCGAGCCGCCTTCGCCATTGGTGTTCCTTACGATAACTACGCATTACCCCGCTACACCGGAAATTCTACTTCCCTCTACCATACTCTAGCCATGTAGTAGCGTATGCAGTTCCCAGGCTCAGCCCTGGGAGGTCCCACCCCACTTTCATGATCACCCACGCAAGCTTTTACCCGCGCGATCCCACTTATCCCTCCCCCCCCCTGTTTGTTCCCGTGTGTTGGCCAATATTTACA
+
6A-A@FE9FC:BCC;-C-EDF,EEG9@CFAFFD@D@B7+BCAF,+8@@FF,@@F,6BFF9CF@F,,6<<C:@FDCEG7C,C:FGCF,,AFE=CEEE,B7B7?+9,,BF@++8,C,:B+CFGG,D<FDEGFF<=,7E,,38>BFGFD,,7,3;,,@,>,,33E,@77>9*5>@F7FC,;,,>,,**,,412D>,,*4<5*:,*,,,*4/7>0+2@><7++1+*;255)=/2)*01**)**+**1)1*2)*2+))****-*+)))*)28):)10*****-/032(43(().)4(7(.*1*-))
@M03506:14:000000000-AKVR1:1:1101:6644:7207 2:N:0:44
GGACTACTGGGGTATCTAATCCTGTTTGCTCCCCACGCTGTCGCGCCTCAGTGTCAGAAACTGCCCAGCAGACCGCCTTCGCCACCGGTCTTCCTCCGGATCTCTACGCATTCCACCGCTACACCCGGAATTCCGTCTGCCTCTACAGTCCTCGAGTTTGACAGTCGGCACGGCCGATCCGGGGTTGAGCCCCGGACTTTCACCACACCCTTATCAAACCACCTACGCGCCCTTTTCGCCCAGTGATTCCGGACAACGCTCGCACCCCCCGCATTCCCGCCGCTGCTGCCACGGGGTTCGC
+
CCCCCGGGGGGGGGGGGGGGGGGGGGGGGGGGGGGGGGGGGGFGGGGGGGGGGGGGGGGGGGGGGGGGGGGFGGGGGGGGGGGGGGFGGGGGGGAFGGBC+FGGGGGFGGGCGGGGGGGEGGGGGGGGGGGEGFCAF@>FF9EFFGGF>EFGGGGGGGGGCFGGGFCEG5E@EE*5*1?EFG5ECEE?6@FGGG5:E=?EGGFAEF5CEGF<E*<9CC?5*>C6*9:BEGFED56*6C>CE*>*9+<*3<C:)0)1C0<78<5)7C8>EE:3>7;9F<)1((-((3)0)7)4)21)0..-(
@M03506:14:000000000-AKVR1:1:1101:15319:7219 2:N:0:44
GGACTACTAGGGTATCTAATCCCGTTTGCTCCCCTGGCTTTCGCTCCTCAGCGTCAGTGTTGGTCCAGGATGCCGCCTTCGCCACCGGTGTTCCTCCAGATATCTACGCATTTCACCGCTACACCTGGAATTCAGCATCCCTCTCCCACTCTCAAGCTCTCCAGTATCAGATGCAGTTTCCCGGTTAAGCCGATGCTTTTCACGTCTGACTTTGTTGTCCACCTACTAGCCCTTTCCCCCCAGTCATTCCGAACAACGCTTACCCCCCCCCTTCCTCCCCGGCTCGTGCCCCCGACTTCCC
+
C,@CCD@FC@FEFGGG<FFF9EF>F,C@FCFEFCG@FGFGFG@@BEBEC@FFCCFEBF9<@,,CEFCC<DADGGGFFGGGDGGGGGD+@6FFGGFGGC@FF59CE,ECE@7BFFGGGEGG77F<DGCAEE,AFA=EF,4?:,@,@@>8,8,3,6,,,,3=,6@,3==6,,3,7=FD=E,@E@+@5@A,@FGEG*@*,7@EE+,537E*52;:,+5=*00=:CD>*8*418A60?;+**2*:*/2*+5++2+05))22(2/)096CEGFED).)*2+0,.*(,1(,,(0().()((1)0))(
@M03506:14:000000000-AKVR1:1:1101:19087:7243 2:N:0:44
GGACTACCCGGGTATCTAATCCCGTTTGCTCCCCACGCTTTCGCGCCTCAGCGTCAGAGCCGGTCCAGCGAGCCGCCTTCGCCACTGGTGTTCCTCCCAATATCTACGCATTTCACCGCTACACTGGGAATTCCACTCGCCTCTCCCGGCCTCAAGCAAAGCAGTTTGGACGGCAGTTCCTCAGTTAAGCCGAGGGATTTCCCCATCCCCTTGCCAAGCCGCCTACGCGCCCTCTCCGCCCCCTAATTCCGAATTACGCTTGCCCCCTCTGTATCACCGCGGCTCCTGGCCCACGGTCACC
+
CCCCCGGGGGGGGGGGGGGGGGGGGGGGGGGGGGGGGGGGGGEGGGGGGGGGGFGGGGDFGGGGGGF<DFGGGGGGGGGGFCGCGGDGGGGGGGGGGGD@FEFEF,FCCEFGGGFGGCGGCFGGGDGGG:FFGGFGGG@FGGGDGGGGGGGCD,@EF:E,878D=CCFE,DCEGC87>7<<EGFF@FG,,?C**=C*0<97+086CCE*12C6DF77>AFGG:C**)55C>C5)7*./<G8*)/7*<*<:<)05*0:(/*57@GDG=3;)*1*0++0.)291(((-4)()(4)((17)3)8
@M03506:14:000000000-AKVR1:1:1101:15687:7244 2:N:0:44
GGACTACTCGGGTATCTAATCCGGATCGCTCCCCACGCTTTCGCTCCTCAGTGTCAGGACCGGTCCAGGAAGCCGCCTTCGCCTCTGGTGTTCCTCCCGATATCTACGAATTTCACCTCTACACTCGGAATTCCACTCACCTCTCCCGGATTCAAGCGATGCAGTCTTAAAGGCAGTTCCGGGGTTGAGCCCCGGGCTTTCACCTCTACCTTACAAAGCCGCCTACGCGCGCTTTACGCCCAGTAATTCCGAACCACGCTAGCCCCCTCCGTATTCCCGCGGCCGTGGGCTCGGACTTAGC
+
CCCCCGGGGGGGGEGGGGGGGGGFCCGGGGGGGGGGGGGGGGGG7FGGEEFGGGGGGGGCGFGGGGGGGF@FGGGGGDEGGGGEFFGGGGGGGGGGGGGDEGDFGEFDF8FFGGGGGGGFGGGGFGGDGGGGGGGG,FFGG9DFEGD=3@CEFGDFGGGGGGGGAFGFFGGGFF,*9EGC8CE>CB8,>@GG58>5*7EGGFF?+:6C++;FCF?C*0;E5CD/*07>*7:E)7)245B5?79C*++0<:+))))2C<GD:)9*0;8)A>77)28+C2)22(4((,(),7(()-()00).4
@M03506:14:000000000-AKVR1:1:1101:9230:7287 2:N:0:44
GGACTACACGGGTTTCTAATCCTGTTTGATCCCCACGCTTTCGTGCCTCAGCGTCAATCATACTTTAGTAAGCTGCCTTCGCAATTGGTGTTCTGTGACATATCTATGCATTTCACCGCTACTTGTCACATTCCGCCTACCTCCAGTACATTCAAGCCCATCAGTATCAAAGGCACTGCGATAGTTAAGCTACCGTCTTTCACCCCTGACTTAACAGGCCGCCTACGCACCCTTTACACCCAATAAATCCGGTTAACGCTCGGATCCTCCGTATTACCGCGGCTGCTGGCCCGGAGTTAGG
+
CCCCCGGGGGGGGGGGGGGFGCFFGEFFGGGEFGGGGGGGGGGGGGGFGGFDGGEGGGGFFFGFG9<F<EFGGGGGFGGFFEF+CF9FECFFGGGGG9FGGGAEFFFFFGGGFFAAEEGGGGGFGGGGEFEGGGGECCFFF@,,9=CD=,9@DFDEF8BGGDEFFGDGFCE;=@DFGEECGDGE8EG899,D?8CFEGGFFG7AFGGF?D>7,BFCGD*@CCCC*7A4*28?:;6@*2*::*:D6A979C5)))1?C(/*8>))**2*<8D>)*02<<35091((4297:((.3()0)))(
@M03506:14:000000000-AKVR1:1:1101:15310:7291 2:N:0:44
GGACTACTAGGGTTTCTAATCCCGTTTGCTCCCCTGACCTTCGTGCCTCAGCGTCAGGAACTGTCCAGAGACCCGCCTTCGCCACTGGTCTTCCTTACGATATCTACGCATTTCACCGCTACACCGTAAATTCCAGTCTCCTCTCCAGTCCTCAAGCACCGCAGTATCAAATGCAGTTTCGGAGTTAAGCTCCGAGATTTCACACCTGCCTTACGGCGCCACCTACGCACCCTCTACGCCCAATGAATCCGCACAACGCTTGAGACCTCTCTATTACCCCGCCTGCTTGCCACGAGTCCTC
+
CCCCCEFGGGGGGGGGGGGGGGGGGGGGGGGGGGGDGFGGGGCGDEFGCFGFGGGG>FDGCCF,CFGGGGFGGGGEGCFC<F7FFFFDGGGGGGCFFGFFGGGEFFGC:@B7AEGGGGGEGGCEECF7+FAFGGECCFGGGGGFGDEGEGGGGGGFCF=,@C++=9;DFFGFAF,@ED,E==AGE8FG7E9EGC8***EC,2D,,44@,*222*487)8E4:;42CD:E<):3).*9*38**1>67939+*))0)**(/*0))2*3*6CFC*779+0))*(((,-431))()*-(1)0.))
@M03506:14:000000000-AKVR1:1:1101:6652:7295 2:N:0:44
GGACTACTGGGGTTTCTAATCCTGTTTGCTCCCCACGCTTTCGCGTCCCAGCGTCAGTCACGTCCCAGAGTGCTGCCTTCGCCATTGGTGTTCCTCCTGATATCTGCGCATTTCACCGCTACACCAGGAATTCCACACTCCTCTTCCGGACTCGAGACTCACAGTATCCACTGACATCCCAAGGTGGTGCCTTGGACTTTCACCGCAGACTTACGAGGCCGCCTACACCCTCGTCACGCCCAGTGATTCCGGACACCGTCGACCCCCTCCGTTTTCCTCCGGCTCCTGTCACGCACTTAGC
+
CCCCCGGGGGGGFGCGFGFGGGCGGGGGGGGCFGGGEGCEGGGGGGGDEGGGGGGGGGFFGGGFEEFGC<ECGFCGGGGGGDGGGAC8AFGFFGFFEBFFGGAFF9C:@++4@??ECCFG77<FE+FG<,AFFA4A8@8EFEFFGDFE+@=EFGG+,66=6AFFGFGD8DFAF7>D,>98,,43D,515EE9C6>889,EE+,,*:;9*;9=CFFC*)6*/:1:3C4)*1)/)2)/6:A=EE*92+0*<<83)57<*-**)))1)*28*))0)**3<)*24((2(,576@2<)(())))))
@M03506:14:000000000-AKVR1:1:1101:15234:7302 2:N:0:44
GGATTACAAGGGTATCTAATCCTGTTTGCTACCCACGCTTTCGCGCCTCAGCGTCAGTTACGGACCAGAAAGCCGCCTTCGCTACCGGTGTTCCTCCCGATATCTACGCATTTCCCCGCTACACCGGCAATTCCGCTTTCCTCTCCCGCACTCAAGAATAGCAGTATCAAAGGCAGACTCGACGTTACGCTCCGAAATTTCACCACAGTCTGACACTTCCCTCCACACGCCCTCTTCGCCCAATCATTCTGGACAACGCGCGCCCCCCCCGTTGTACCTCAGCCGCTGCCACTGCTTTACC
+
-6-,8FE66C-FFC<6E<EGGFAEF<;<<,,FGGF;:7;CDGG,8@@C7F8@FGBCFF9,6@@,68D8<FFF@C+@FE7<F766:,++4+CCC,9,:BFCGFG,,5,B+BC?9,,:BC>@FF?FG+C++86535,++@:,C,C,,@FEGE7:D,@39,773<,@9,,7,,3,5::*4>78*:**=:,*:71*44*=**125+<>9=:C+;D71;++*+23*+2*2;))/7)*)))*.*)22292*<96+++19;**1()*)))172/7*))7)**+0)*<.5).1(;)(05,0))**/)--
@M03506:14:000000000-AKVR1:1:1101:15271:7332 2:N:0:44
GGACTATCCGGGTTTCTAATCCTGTTTGCTCCCCTAGCTTTCGCGCCTCAGCGTCAGAATTGGACCAGATAGCCGCCTTCGCCACAGGTGTTCCTCCAGATATCTACGCATTTCACCGCTACACCTGGAATTCCGCCATCCTCTACCAATCTCGAGCCGAGCAGTATGAAATGCAATTCCTGGGTTGAGCCCAGAGCTTTCGCATCTCCCTTACCCGGCCGCCTACGCGCCCTTTACCCCCACTAATTCCGGCCAACGTTAAACACCCCTGTATTACCGCGGCTGCTGCCACAGAGCGTGC
+
CCCCCGGGGGGGFGGGGGGFDFGGGGGGGGGGGGGGGGGGGGEGGGGGGGGGGGGGGGGFG@EFGGGG@FGGGGGGGGGGGGGGGGGGGFGGGFFGFFGGGGGGGGGGGGGGGGGGGGGGGGFGGGGGCFFFC<8FEEGGGFABEFGG8DE9EGFGDEB>ECE8DDFCC,EDFEGGGGGGGA6+3@E6:D@DCC8CDGCCFD>C5C,=,3;+09:?7CEEDGGE*785*/5CD?:FB*9FGG)9C+<*<@05).)1>29:))***;*72)*0*?9++.0:0(421()).8)4),(9))(-4
@M03506:14:000000000-AKVR1:1:1101:16035:7345 2:N:0:44
GGACTACCAGGGTATCTAATCCTGTTTGCTCCCCACGCTGTCGCGCCCCAGTGTCAGAAACTGCCCAGCAGACCGCCTTCGCCACCGGTCTTCCTCCGGATCTCTACGCATTCCACCGCTACACCCGGAATTCCGTCTGCCTCTACCGCCCTCGAGTTTGACAGTCGGCACGGCAGATCCGGGGTTGACCCCCGGACTTTCACCACACCCTTATCAAACCACCTACGCCCCCTTCACGCCCCGTGATTCCGCACAACCCCCCCACCCCCCGCATTCCCCCGCCTGCTGGCCCGGGCTCGTC
+
CCCCCGGGGGGGGGGGG9<FGGGGGGGGGGGGGGGGGGGCFGFGGGFGGGEGGGGGGGGFGFGGGGGCGFGGGGGGGFGGGGGDGGGEFEGGGGGGGGDDGGGGG9E<>CEBFFAGGGGCFGGGGGG>7=FDFFDFF8AFGFC@DFDEECCGGC+@BCCDBE9FFFE>E8CFDE5C5C6CFDGEGE8F+4=CGEB*/:+2<2<FCC5EE)*2+0<@:**ACFC=F>7)*)8>)5598*0;/*)1*2**3+<3.))2*(*1.)07>EE5C5))0**3<).1((4((.()(0(451())0((-
@M03506:14:000000000-AKVR1:1:1101:21328:7387 2:N:0:44
GGACTACTCGGGTTTCTAATCCTGTTTGCTCCCCTAGCTTTCGCGCCTCAGCGTCAGTTGTGGTCCAGTGCGCCGCTTTCGCCTCCGGTGTTCCTCCCGATATCTACGCATTTCACCGCTACACCGGGAATTCCACGCACCTCTCCCACACTCAAGCACGGCAGTTTCGCCTGCAGGCTCCGACTTAGGCCCGGACATTTGACACGTGTCTTCCCTCTCCCACTACGCCCCCCTTACCCCCACTAACGCCAGCAAACGCCTGCACCCATCGTATCACACCGCCTGCGCGCACTGCACTACC
+
CCACCDFF-CFC;FEF9FEFFFGFEFGGGGFGGGGGGGGGGGGGG77BE,CECEE7FF,CFGGGG<F@FFFCEGEG@7C9=@F:F8>:CF::FFEFFGG+++CB9@F@G@FEAF9<5=7>:FCFGE7F:>D,,57C=F7@+88,3D8,@>C88,3,45@+>@BEF7,,3*CC8,28,4,,>8***=,,,2C1*****0>+++5>+:2:+0+:+;C+**0**02**2.)*17E35.*(*0/:/)**+0)/1*)))20*()*)07*9A/)*01)0**03))2(,(41((0-0,(..)*/04((
@M03506:14:000000000-AKVR1:1:1101:23077:7409 2:N:0:44
GGACTACCCGGGTTTCTAATCCTGTTTGCTCCCCACGCTTTCGCACCTCATCGTCAATACCAGTCCAGTGAGCCGCCTTCGCCACTGGTGTTCTTCCGAATATCTACGAATTTCACCCCTACACTCGGATTTCCACTCACCTCTCCTGGCTTCATGCAATCTAGTTTCAAAGGCTATTCCGGGGTTGAGCACCGGGCTTTCACCTCTTACTTAAATCGCCGCCTACGTGAGCTTTCTGCCCAGTAATTCCGAACAACGCTTGCTCCCTCCTGACTACCTCGGTACCTCGCACGGGGTTGCT
+
-@<C@FFDDDG7@-BC6C,C6FE9C<FGGFFC@C@::7CGGGC7C7C8C<,C8:EEDFFGCF8FA6@<EF<@FEEGDEEFFEGFC==8FC<CFEFFG77,B<<<F,F7F,BFFCA?F,@B@==8<EC7@++5A?,CC?:4FGG@8DFD,3,@>E,,,,,@>E9E,=DD=,3=,=8@EFEAB+133@61,3,4@**=:EF,<==9>F,,5=+:C:E@:55*95>**0).**)+;)+2)+838+*2+2C7++05>>)*9(>*.7):*3*)2.*)**2+0.9+((((())*(0(,)(-).)42)
@M03506:14:000000000-AKVR1:1:1101:7656:7414 2:N:0:44
GGACTACACGGGGTTCTAATTCTGTTCGCTCCCCCCGCTTTCGCTCCCCAGCGGCAGTAATGGGCCAGAGACCCGCCTTCGCCACCGGTGATCCCCCTGATATTTGCGGATTTCACCGCCACCCCCGGAATTCCTATCTCCCCTACCACACTCTAGCCGGCGCCTATCGAATGCAGACACGCGGTCAAGCCCCGGGCTTTCACCTCCCACCCGACGCGCCGCCCACGCTGTCTTTACGCCCCATTACTTCGGACCACCCTATCACCCCACCTTATCCCGCAGCTGCCTGCCCCACGGCGGC
+
6A@BB@,;@6CF+@FF-6E,6C@,CC9,+6;@DF+++@+BDF,6,,@,6,,:76+++:,,C,6,,C,9,:C,,=+8@4?C,?F++F+C4++<,C<+>++,,,,,,,,++48CE,,,C+++@+363:@++3+>8E,3@BFFC@E@38:,,,*5B?C,254*4*=*4*<EE**707;?+9*<*3=*3*2++0::C*88*2*<<*3+3:C5*2*/*)1*)1)*5)>**98)**)+*1**-*0/:**2*++*+3/.577*12**))***;=)*.1)/*+2+.)2((((((.*-)(.)(,)))((,
@M03506:14:000000000-AKVR1:1:1101:16021:7414 2:N:0:44
TGACTACTAGGGTTTCTAATCCTGTTTGCTCCCCTAGCTTTCGCGCCTCAGCGTCAGTTGTGGTCCAGTGCGCCGCTTTCGCCACAGGTGTTCCTCCCGATATCTACGCATTTCACCGCGACACCGGGAATTCCACGCACCTCTCCCACACCCAAGCACGGCAGTTTCGCCTGCAGGCTCCGAGTTAAGCCCGGAGATTTCACAGGTGACTTACCGCCCCGCCTACCCGCCCCTTACCCCCCATAATTCCGCACACCGCTCGCCCCCCCCCTACTCCCGCGGCGGCTGGCCCGCAGTTACC
+
CCCCCGGGGGGGGGGGGGGGGGGGGGGGGFGGGGGGGGGGGGGGGGGGGFGGGGGGGGGGGDGGGGGGGFGGGGGGCFFGDGGGG@FFFGGGGGFGGGGGGGGGGGGGGCFGGGGGGGGDEG+CFFFFGDGGGGFFFGCFGDF9DGGGGGGGGG+DECGGCGGGF;FF5CG<5E,2,B,<:*/=EBFF?CCCCC5*=03<C797C*++0;:;9:+;C)):)99**0)829<E)))*.*);:*)**+3*<@<)7;3*925:))0CCGE@8:)0.*3+<15E(--,,3,8(5(-)(-)0*.).
@M03506:14:000000000-AKVR1:1:1101:11351:7422 2:N:0:44
GGACTACTGGGGTTTCTAATCCTGTTTGCTCCCCACGCTGTCGCGCCTCAGCGTCAGCAACGGCCCAGCGGAACGCCTTCGCCACCGGTATTCTTCCCGATATCTACGCATTCCACCGCTACACCGGGAATTCCATCCGCCTCTACCGTGCTCTAGCCCGCCAGTCTTACTGGCAGCCCCGGTGTTGAGCCCCGGGATTTCACCAGCAACTTAACGAACCGCCCACGCCCCCTTTACGCCCAGGCATTCCGGCAAACGCCCCCCCCCCCCGTAGTCCCCCCGGCGCCGGCACGGGGTTATC
+
CCCCCGGGGGGGGGGGGGGGGGGGGGGGGFGGGGGGGGGGGGGGEGGCGGGGGGGGGGGGGCGGGGGGGGGGEFFGGGGGGGGGGGGGGCFGGGGGGGGGGGGGGGGGGDEGGGGGGGGGGGGGGEGGCGFFGGCFFGGGGGGGFGGGCFG5EGGFG?C8EGED6CD@<EF@CGGCGGGEEC2*=*=+<8CFG=EG*=F?F>CC+:C6?7C*+29/*15C5<5C33))/95E).9*67:EC****/+*3<<@)))**(1*8))1/:C):@50)*1+33)1(4((22()(),-),(/..())
@M03506:14:000000000-AKVR1:1:1101:7158:7439 2:N:0:44
GGACTACTGGGGTTTCTAATCCTGTTTGCTCCCCACGCTGTCGCGCCTCAGTGTCAGAAACTGCCCAGCAGACCGCTTTCGCCACCGGTCTTCCTCCGGATCTCTACGCATTCCACCGCTACACCCGGAATTCCGTCTGCCTCTACAGCCCTCGAGTTTGACAGTCGGCACGGCAGATCCGGGGTTGAGCCCCGGACTTTCACCACACCCTTATCCAACCACCTACGCGCCCTTTACGCCCAGTGATTCCGGCCAACGCCCGCACCCCCCGCATTACCCCGCGCTCTGCCCCGGCGTTTGC
+
CCCCCGGGGGGGGGGGGGGGGGGGGGGGGGGGGGGGGGGGGGGGGGGGGGGGGGGGGGGGGGGGGGGGGGGGGGEGGFGGGGGGGGGGGGGGGGGGGGGGGGFGGGGFGGGGGGGGGGGGGGFGGGGDGGGGGFGGGGGGGFGGGGGFGFGCGGDGGGGGCFEGGGD>>EEEGGG57>?<FGDGG:ECEBGCEEE*:CFGC77E+*1CGGCF6*<7C*9C5<D6**0<*7@C7<)*)*08:*9**+9*:9+.)7)9/,/:5)7)9EEDCB)).9*+3-)*,,(((-(*)*(45,().)-(.
@M03506:14:000000000-AKVR1:1:1101:14463:7446 2:N:0:44
GGACTACTCGGGTATCTAATCCTGTTCGCTCCCCTAGCTTTCGCACCTGAGCGTCAGGTAAGGCCCAGAGATCCGCCTTCGCCACCGGTGTTCCTCCTGATATCTGCGCATTTCACCGCTACACCAGGAATTCCGATCTCCCCTACCTACCTCTAGTCGGGCAGTTTCGGATGCAGGTCCGGAGTTGAGCTCCGGGTTTTCACATCCGACTTGCCAAACCGCCTGCGTGCTCTTTACGCCCAACGAATCCGGTCAACCCCCGCCCCCTTCGTCTTACCTCCCCTGCTGGCACGGAGTGTGC
+
CCCCCGGGGGGGGGGGGGGGFGGGGGGGGGGGGGGFGGGGGGGGGGGGGGGGGGGGGGGGGGGGGGGGGGGGGGGGGGGGGGGGGGGGCFFGGGGGGGGGGGGGGGGGGEDGFGGGG7BGGGGGGGGGG8FGGGGGGEFGGGGGGGGGFGGGGGGGGGEGGGGD?CFC6ECFGGGGFGGGEC>5?C<,1D,>BCEGG==CCC7,=CEE7CD3++>7;55EGGGGFGB>*>3C74=7<3@C=*9***;<EFE5.55*>1**7)7D58C5*.*0)/*3A:*+(((.-1(/05:2)(()0)-)-
@M03506:14:000000000-AKVR1:1:1101:10015:7469 2:N:0:44
CGACTACACCGGGTGCTTCTCCTGTTTGCTCCCCCCGCCGTCTCCCCTCAGGGGCAGCAACAGCGCAGCAGACCGCCTCCGCCACCGCTCTTCCTCCGCCTATCATCGCCGTCCACCGCTACTCCCGTCATTCCGCCTCCCACCACAGCCGTCCAGTTGATCACTAGGCACGGCGGATCCTGCGGGGATGACCGGCCGTTCTCCACCCCCTTCTCAACCCACCGCCGCCCCCCGCACGCCCAGCACTCCCTGCCAACGCCGGCACCCCCCGCCCTACCGCTCCGGCTGCCGCCGCGTAACC
+
-,86,@F-E9+++8+@--,;66C,6C,,,C<E,F+@+++@++,66,,,BF,,,+8+88E69,,C++8+@FG84,@FG7+B:+4+BF++46+C??FGG:48++,,,,C,+8++3++CB+@+3C,3@<+,++,,,,,+@**3@,@*4@,,>D*4>**,6,,,,=4,,52,,,;F***3**/0+++:**:**/++3*///*/***03<F6CEG3*2>FFG:)*/19*)9))*)0*))))())2:/****3)*1*)7)7CF()5).8<<GGFGF))0)1**()*(,,4692)(8,(0((10)(()
@M03506:14:000000000-AKVR1:1:1101:28313:7488 2:N:0:44
GGACTACAGGGGTTTCTAATCCCGTTTGCTCCCCTGACCTTCGTGCCTCAGCGTCAGGAACTGTCCAGAGACCCGCCTTCGCCACTGGTCTTCCTGACGATATCTACGCATTTCACCGCTACACCGTAAATTCCAGTCTCCTCTCCAGACCTCAAGCACGGCAGTAACGACTGCAGTTTCGGATGTCAGCTCCGAGATTTCACACCCGATTTACCGCGCCGCCTACGCACACTTTACCCCTATAGATACCGAACAAACGTTGCACCCTCTTGTTTAACGCGTATCTAGGCCATGTCTTGAC
+
@C@BCGGFFFGEGGGGGGGGGG,F@FEFA<CFGGF8EECFFGDE@CFG<<CFGFFCE8,CE,;,CC<FCAE9<F:F+B@FDE7FFGE@?F9EFGF,,ACCC?>EGBF7FCGEFGDGD:++>@<DC+4=?9<?,94<,59EFA==6,,7,84DDD8>9DF+>=BEED,@+A+++5;,,,7<EC6>5D,,77EEF3>;55,2522,54*4?)**41>:4)=C38>5/<>5EG:C*/12)0);/:*02++*33;7))1**,*0)).62**0*)*11**++..*,,((().*))(()))**1)).
@M03506:14:000000000-AKVR1:1:1101:5435:7509 2:N:0:44
GGACTACTGGGGTTTCTAATCCCGTTCGCTCCCCTAGCTTTCGCGCCTCAGCGTCAGTGTCGGCCCAGCAACCCGCCTTCGCCGCAGGTGTTCCTCTTGATATCTACGCATTTCACCGCTACACCAAGAATTCCAGTTGCCCCTTCCGCACTCTAGCCCCGCAGTATCAGTTGACCTTTCCGAGTTAAGCCCGGAGATTTCACAACTGACTTGCGGAGGCCGCCTACGCGCCCTTTACGCCCAGTAAATCCGACCAACGCTAGCCCCCCCCTTATATCCCCGGCTGCGTGCCGGTGGTTAG
+
CCCCCGGGGGGGGGGGGGGGGGGGGGGGGEGGGGGGGGGGGGGGGGGGGGGGGGGGGGGGFGEGGGGGGGGGGGGGGGGGG7F@FGEGEFDEFFEFGGGGGGGGGGGGGGFEGGGGCCGFGGGGGGCFFFEFFGFGGGFGGGF@GGGGGEGEGFGEFGGD@EGGGGGGEFEAFFFF:F,>FGEEEEFGFF,;CE5=C?FCEGGGGGGG+;+:CDE:DCAE<93CGG:75)5C957*)*01C5<C7ECFFGFED)>)9?7=)))**;CDG:)))*<++./+-(((((()(04(.(()081).
@M03506:14:000000000-AKVR1:1:1101:4433:7511 2:N:0:44
GGACTACCGGGGTTTCTAATCCTGTTTGCTCCCCTAGCTTTCGCGCCTCAGCGTCAGTTACTGTCCAGAGAGCCGCCTTCGCCACCGGCGTTCCTCCTGATATCTACGCATTTCACCGCTACACCAGGAATTCCGCCCTCCCCTCCATTACTCAAGTTAGCCAGTTTTGGATGCAGGCTCTGGGTTCAGCCCAGAGTTTTCACATCCAACCTAGCAAACAGCCTACGCGCCCTTTACCGCCAGTAATTCCCAACAACGCCTGCCCCCCCCCTACTTCCGCCGCGGCTGGCACCGACTTAGC
+
CCCCCGGCEDGGCCGGGFAFEFGGFGAFA,,CDCDFGGGGG9CGGGG7:<FGGGGGEGGGF,E@FGGGF,EFFCFD:CCFGGGGGGDG7=FFGGFGGGGFFF9<EGGC@+B@FGFGGDGCFEFGGC<BFGGGGEAF+@8@FG88CCG,>CFCFCFFC@CFFCFFFFGFDEGG,,@9,39DFE6,1>,<;E8EGC4,><CEFFC77C6,0**24;C7705**0**2;8;*7AG3)/*)*)::*79*3:*<C+*).*17()*)0)2**:5*5).)*0+3-):3;1-(,()(71<)(,)0).).
@M03506:14:000000000-AKVR1:1:1101:17158:7558 2:N:0:44
GGACTACCAGGGTTTCTAATCCCGTTTGCTCCCCTGGCTTTCGCTCCTCAGTGTCAGTGTTGGTCCAGGATGCCGCCTTCGCCACCGGTGTTCCCCCAGATATCTACGCATTTCACCGCTACACCTGGAATTCCGCATCCCTCTCCCAATCTCAAGCCATCCCGTATCAGACGCAGTTCCCCAGTTAAGCTGAGGGTTTTCACCTCTGACTTAGTTGGCCCCCCACCAGCCCCGTACGTCCCGTATATCCGAACAAAGCTCTCCCCCCCCCTATTACCCCCGCCTACTGCCCCGAGTTAGG
+
9BCCCGGGGGGGGFGGGFGGGGGGGGGGAFGGGGGFGGGGGFFG;FGGGGGGGGGFCFCFFGGGGGFFEGGGGFEGEFGGGGECFGGG7:F:EFGGG7FEGGGCFGGGE,BFFCFGGEEGDGGGFGG,A:FGGC:BFCFGGGF,8?GCFDGF,ED,9=BDFG,@D+DEFD9@EEG+13,@D8,4@EFFFCECG58@*,3;;+2,D:,,<++5=C=,50AC*9C*2))2:25C*)0)69)*//:95*+8?957)0)**.*+)*0*2;858>1)7*<:94)7,14,(((1.83(5(-)))).(
@M03506:14:000000000-AKVR1:1:1101:9024:7561 2:N:0:44
GGACTACCCGGGTTTCTAATCCTGTTTGCTCCCCACGCTTTCGCACCTCAGCGTCAGTACCGGGCCAGTGAGCCGCCTTCGCCACTGGTGTTCTTGCGAATATCTACGAATTTCACCTCTACACTCGCAGTTCCACTCACCTCTCCCGGACTCAAGATTCTCAGTATCAAGGGCAGTTCTGGAGTTGAGCTCCAGGATTTCACCCCTGACTTAAGAACCCGCCTACGTGCGCTTTACTCCCCGTGCTTCCGACCAACCCCAGCCCCCCTCGTATTACCGCGGCTGCTTGCCCGAACTTGTC
+
CCCCCGGG9FGGGGGGGGGGGGGGGGGGGGGGGGGGGGGGGGGGGGGGGGGGGGGGGGGGGGGDGGGGGGGGGGGGGGGGGGGGGGGGGGFGGGGGGGGGGGGGGGGG7FFGGGGGGFFGEGGGFGGG>E7FFE9FAF@FG8@=DFGGGDGEGCFFGFA<@CGGGGGGGD?FCGFGGG;EDGF8DFFGGFEGC6BC*4DEFFGDFGD:,8:C9BCF+285?DG5<DEF69BGGFFCC+:>**1192**3:*0))1*/(/*0.0C7E=)*7)))98+<))*((4((,)*.).)0(,/.*)..
@M03506:14:000000000-AKVR1:1:1101:8913:7566 2:N:0:44
GGACTACTCGGGTATCTAATCCCGTTTGCTCCCCTGGCTTTCGCGCCTCAGCGTCAATACCGGTCCAGGATGCCGCCTTCGCCACCGGTGTTCCTCCAGATATCTACGCATTTCACCGCTACACCTGGAATTCCGCATCCCTCTCCCGGATTCAAGCCTTCCAGTATCGGACGCAGTTCCCGGGTTGAGCCCGGGGATTGCACGTTCGACTTAGGAGGCCGCCTACGCGCCCTTTCCTCCCCGTACTTCCGAACAACGCTTTCCCCCCCTGTATTCCCTCGTCTGCTGCCCCCGAGTTCGC
+
CCCCCGGG9CGGGGGGGGGGGFGGGCEGGGGGGGGGGGGGGGGGGGGGGGGGGGGGGGFGGGGGGGGGGCGGGGGGGGGGGGGGEGGGGGGGGGGGGFGGGFGGGGGGGEEGGFFGGFEGDGGGGGGGEFFGGGGGGGEDFFG@FGGDG7EGGGADFCFEEGF7EGC9:CEGGGDGC;FCGG>EGCECFFFF8888/A8*+;C@86EECD3><7++;*7FDGGGGG)7/9:E7?4*)*/;*1)*1*287+*0)))0/-15))*:7A*)*039*0A+:)1*-,4:()))).(()(-).))((
@M03506:14:000000000-AKVR1:1:1101:24662:7568 2:N:0:44
GGACTACTCGGGTATCTAATCCTGTTTGCTCCCCATGCTTTCGCGTCTCAGCGTCAATAGCCGTCCAGATGGCCGCCTTCGCCACCGGTGTTCCTCCCCATATCTACGAATTTCACCTCTACTTGGGGAATTCCGCCATCCTCTCCGGTATTCAAGCTCGGCAGTTTCGGGCGCTCTTCCTCAGTTAAGCTGAGGGATTCCACCCCCGACTTGCAAAGCCGCCTACTCCCGCCTTACGCCCCATAATACCGATGCACGCCTGCACCCTCTGTATGACTGCGGCTCTCGGCGCAGAGTCTAC
+
CCCCCGGGGGGGGGF9C9EEFGGGGFGGGGGGGDGG8EEF@FGGG@FFEFFFGFGED<<FFGGFGGGGGCGGGGGGGG>FGGEGGGGG@CBFEF?EEBFFECD<EEFGCDFFDFAFFEFECF<<A8==CFFFFFFGGGGFCDDADDEDCCFGGG8,=666>63+4;@;E6:@85*>E9=,,2,25D,:,2>DF55CE,,,1+5,4?:C*8C/+2+127ACDD35>F*0+*)1)85*.>B***12*+2*0+/.))*22-7*)0)096C)C46/9:++3)*:(3;91()7()(3)40*/*)))
@M03506:14:000000000-AKVR1:1:1101:6938:7578 2:N:0:44
GGACTACTCGGGTATCTAATCCCGTTTGCTCCCCTGGCTTTCGCGCCTCAGCGTCAATACCGGTCCAGGATGCCGCCTTCGCCACCGGTGTTCCTCCAGATATCTACGCATTTCACCGCTACACCTGGAATTCCGCATCCCTCTCCCGGATTCAAGCCTTCCAGTATCGGACGCAGTTCCCGGGTTGAGCCCGGGGACTTCACGTTCGACTTAGAAGGCCGCCTACGCGCCCTTTACGCCCAGTAATTCCGACCAACGCTTGCCCCCTCTGTATTACCGCGGCTGCTGCCACAGAGTTAGC
+
CCCCCGGG9FGGGGGGGGGGGGGGGGGGGGGGGGGGGGGGGGGGGGGGGGGGGGGGGGGGGGGGGGGGGGGGGGGGGGGGGGGGGGGGGGGGGGFGGGGGGGGGGGGGGGGGGGDFGDGGGGGGGGGGGGGGGGCFECFGGGGBEFFGGCGGGGGGGGGGFFFA,<FFECEFEEGEGGG7DEGGCECFFGGFGGGDGG6FFGGGGGGG5CGC?F?CCC4CGGDEGF585D5E<?F*<D:CE*/C7CCBGGGF3>5FD?G5<35*>EE.:4>=4>:ECAFGF04(--74)0)85?(769426
@M03506:14:000000000-AKVR1:1:1101:9818:7584 2:N:0:44
GGACTACTGGGGTTTCTAATCCCGTTTGCTACCCTAGCTTTCGCGCCTCAGCGCCAAGAACAGGCCAGGAAGTCGCCTTCGCCACTGGTGTTCCTCCCGATATCTACGCATTTCACCACTACACCGGGAATTCCACTTCCCTCTCCTGCCTTCGAGTCGAGCAGTATCCCGTGACCCTCCCCAGTTGCGCCGGGGGCTTTCACACGCGACTTGCGCGACCGCCTGCGCGCCCTTTACGCCCATCAATTCCGAACCACGCTTGCCCCCCCCCTATTCCCGCCGCTGCTGGCACAGAGTCTGC
+
CCCCCGGGGGGGGGGGGGGGGGGGGGGGGGGGGGGGFGGGGGGGGGGGGGGGFGGGGGGGGGGGGGGGGGGEFGGGGGGGGGGGGGGGGFGEGGGGGGGGGGGGGGGGGGGGGGCGG<DFGGGGGGGGGGGGGGGGAEGGGFFDFGGGGGDFGGGDDDCECEE?F7@F,<+3+3*@,44C8CFEGGC,=EE@E*1?C5*AC+5<C55**/31AC*//1<C555C*9)3*9)*)0)0.*5CE*75C+00<9+5).)754CE833*9F*)*))))*3++,07((((((,)()(.)(.96*)))
@M03506:14:000000000-AKVR1:1:1101:5770:7597 2:N:0:44
GGACTACCAGGGTTTCTAATCCTGCTTGCTCCCCACGCTTTCGTGCATGAGCGTCAGTGTCAGCCCAGAGACCTGCCTTCGCCATCGGTGTTCCTCCTGATATCTACGCATTTCACTGCTACACCAGGAATTCCAGTCTCCTCTGCCGCACTCGAGCCTTGCAGTCCCAAATGCCATTCCCAGGTTAAGCCCGGGGATTTCACATCTGGCTTACAAAACCGCCTGCGCACGCCCTTTACGCCCAATAAACCCGGACAACGCTTGCCCACTACGTATTACCCCGGCTGCTGCCCCGTATGTA
+
CCCCCGGGEGGGGGGGGGGGGGGGGGGGGGGGGGGGGGGGGGGGGGGGGGGGDGGGGGGGGGGGGGGGGGGGGGGGGGGGGGGGEGGGGGGGGGGGGGGGFGGGGGGGGGGGGGGGGGGGGGGGGGGGGGGGGGGGGGGFGGGGGGGGGGGGGGGGGGCFFGFGGGGGFFGGGGDFG9=EFGDGGGGCGGFGCGCE*A8977ACFG77CFC4<>9?F*@5?DDEF48A5C55*5>5):6*=E5D70</<+055:)))4/*)7)15<<)8)00)*+3:-9<((((-((0)62:)4(/.)(--
@M03506:14:000000000-AKVR1:1:1101:10339:7608 2:N:0:44
GGACTACCGGGGTATCTAATCCCGTTTGCTCCCCTGGCCTTCGTGCCTCAGTGTCAGGAACTGTCCAGAGACCCGCCTTCGCCACTGGTCTTCCTTACGATCTCTACGCATTTCACTGCTACACCGTAAATTCCAGTCTCCTCTCCAGTCCTCAAGCACCGCAGTATCGAATGCAGTTTCGGCGTTAAGCTCCGAAATTACACACCCGACTTCCGACGCTACCTACGCACCCTCTCCGCCCAATGAATCCGCACACCGCTCGATACCTCTGTATTACCGCGGCTTCTGTACCCGGGTGAGC
+
CCCCCGGGGGGGGGGGGGGFGGGGGGGGGGGFGGGCGGGGGGGGGGGEG@FGGGGGGGFGGGGGGGDFGGFFGGDGGGGGGGDBGGGGFEFGGGGGGGGGDFFFGGGGGGGGCEFFDCFG9FGFGGGCCGAFGFDEF=EFGGG9EFGG>EFFFCGFGGFDGGGEC8,@E6@:=FEGF;FCGE++4>EE99;EGDEGG5D,>=A,11=?EGGD,4**778**/99+;))/987C)8*6>DG8**29?C8FC*)0>C*96DG3B)**28*<=7**:+++))1(,9((4)7)*))1((10)(,4
@M03506:14:000000000-AKVR1:1:1101:5346:7614 2:N:0:44
GGACTACGGGGTATCTAATCCCGTTTGCTCCCCTAGCTTTCGCTCATCAGCGTCAATATCGGTCCAGGATGCCGCCTTCGCCACCGGTATTCCTCCAGATATCTACGCATTTCACCGCTACACCTGGAATTCTGCATCCCTCTCCCGAATTCAAGCCATCCAGTATCGGATGCAGTTCCCAGGTTAAGCCTGGGGATTTCACATCCGACTCAGTTGGCCGCCTACTAGCCCTTTACGCCCAGCAATTCCGAACACCGCTGGCCCCCCCCGGCTTACCGCCGCTGCTGGCACGGTGTTAGGC
+
CCCCCGGGGGGGGGGGGGGGFGGGGGGGGGGGGGGGGGGGGGGEGGGGGGGGGGGGGGGGGGGGGGGGGGGGGGGGGGGGEEGGGGGGGGGGGGGGGGGGGGGGFGDGDGGGFGGGGGGGGGGGGCFGGFGGDAFGCFGFCE@EDGGGGG@AEGAFDCFGGGGGGFDEGG8@CFGFEFFDA87BCGFGGGGGG5>:EGG7;+,2<?E*;D/6,B9F*;9/9)2/2*3+:*8646A7,C)=***2*<;6<C*)).*971)*)8>5>2CD:))))1+++()*-2-1()))4)),5(,10*)((
@M03506:14:000000000-AKVR1:1:1101:10137:7623 2:N:0:44
GGACTACAGGGGTATCTAATCCTGTTCGCTCCCCACGCTTTCGCTCCTCAGCGTCAGTAATGGCCCAGAGATCCGCCTTCGCCACCGGTGTTCCTCCTGATATCTGCGCATTTCACCGCTACACCAGGAATTCCGATCTCCCCTACCACACTCTAGCTAGCCCGTATCGAATGCAGACCCGGGGTTAAGCCCCGGGCTTTCACACCCGACGTGACAAGCCGCCTCCGAGCTCTTTAGGCCCCATAATTCCGGACAACGCTCGCGCCCTCCGCATCACCCCGGCTGCTGGCACCGAGCTACC
+
CCCCCGGGGGGGGGGGGGGGGGGGGGGGGGGGGGGGGGGGGGGGGGGGGGGGGGGGGGGFGFGGGGGGGGGFGGGGGGGGFGGGGGGGGGGGGGGGGGFGGGGGGGGGGGGGGGGGGEGFGGGGGGFDBG@FFDFFEGFFFGGCGGGC?8CGFGGAFDGGGGGGGGGFEGC@DFGBFDGGGGGGGGGC,DGGGCB58=C,;CCFGCC:*:5<=<@+@<FG/)CC*/))*9)<*967)*/</***9C+6+<3<).)9C0CE))755EC)*)/)09*+34)*(((((,57()(.)-,))0).,
@M03506:14:000000000-AKVR1:1:1101:7264:7628 2:N:0:44
GGACTACTAGGGTTTCTAATCCCGTTCGCTCCCCACGCCTTCGCGCCTCAGCGTCAGGTCAGGTCCAGTCGGCCGCCTTCGCCTCTGGTGTTCCTCCCGATCTCTACGCATATCACCACTACACCGGGAATCCCCCCGACCTCGCCCTGCCTCCAGCTGCCCCGTTTCGCGTGACGCTCCGCCGTTCAGCGGCGGGCTTTCACACCCGCCGCCGCCCGCCGCCTCCCCGCCCTTCACCCCCCGTCCCTCCGGACCACGCCCCGTCCCTCCGTCTTACCACGGCTCCTGCCCCGTCGTTCTC
+
CCCCCGGGGCGC@EGGGC<EGGGGFGGGGGGGGG8FCFGGGGEGGGGGG@CFCFFGGFEF,,,CFFDFFGCGFGFGGGEGFGGGGF85E8BCGGGGGGGGGGGGGCEFGBF7<F,CF<FE@FDFGC7:38ADFF+FG:7FCEG7CEGG5@EFFGG8D83DFFG5=DEGG**C*/;:E8=C>EC8E8*++51BE?E==**+9>A<<:EC*/>D*/::)78:)75**1)7777C/))*.*0CCGD/**;9AC8).0C*1,7*8)0*9EE*AB)00**+3.*34(0,(-,)()(,.((/.)((-
@M03506:14:000000000-AKVR1:1:1101:5549:7632 2:N:0:44
GGACTACACGGGTATCTAATCCTGTTTGCTACCCACGCTTTCGTGCCTCAGTGTCAATATCGGTCCAGTTAGTCGCCTTCGCCACTGGTGTTCCATCCAATATCTGCGAATTTCACCTCTACACTGGATATTCCACTAACCTCTACCGAATTCCAGATATGCAGTCTCAAAAGCAGTTCCGGGGTTAAGCCCCGGGATTTCACTTCTGCCTTACATATCCACCTACGCACGCTTTAAGCCCAGTGATTCCGAACAACGCACGCCCCCTTCGCTTTACCGCTGCTGCTGGCACTAAGTTAGC
+
CCCCCGGGGGGGGGGGGGGGGGGGGGGGGGGGGGGGGGGGGGGGGGGGGGGGGGGGFGGGGGGGGGGGGGGGGGGGGGGGGGGGGGGGGCFEEFGGGGDEGFGGGCFGGEGGGGGGGEGGGGGGGGGGGGCGGGGGFGFGGAEGGGGGGGGGGGGFGCFFCDFFGGDEGFC9DFGCEAFGDGDCEGECCFFGD6EG57DCGGFFAEG9,**5AFCFC@AGGC4CCD;4*:0**/8:3++5:5F<DEGF79+)8:<752)5<)0*)*:5;.1).989C2)*,3>28286(0(.))(2984)2
@M03506:14:000000000-AKVR1:1:1101:12384:7656 2:N:0:44
GGACTACACGGGTTTCTAATCCCGTTTGCTCCCCTGGCTTTCGCGCCTCAGCGTCAGAAAAGGTCCAGCAGCTCGCTTTCGCCACCGGCGTTCCTTCCGATATCAACGCATTTCACCGCTCCACCGGAAGTTCCAGCTGCCCCTACCCCCCTCGAGACAAGCAGTATCCGAGGCAGTGGTTCGGTTGAGCCGAACGATTTCACCCCGAACCTGCTTCCCCGCCTACGCGCCCTTTAAGCCCCGTGATTCCGTACACCGTTCGCACGGTTCCTCTTTCCGCCGCTCATGGCCCGACCGTAGC
+
CCCCCGGG9CFGGGGGGGGGGGGGGGGGGGFGGGGGGGGGGGGDGGGGGFGGGEGGGFGGGGGGGGGGGGGGGGGGDGFGGGGGGGGGGGGGGGCGGGG:?>FFGGGGGGGEGGGFCGGCFGGGGGGEGGGFGGDGGFDFCGGGGGGGFGGGGEGE>EF6CFFGGF,2ACEGDG58ECFGGGGGEG56CFFGECGE*78EEFFFCGG=EG)9*9CFF<FGGGDECC.5:C07))0*)29AF5C*9:*9:F8)8:D74-C=).5*):*0C:**1*3+0)02(412(()1.5(-)((1.0((-
@M03506:14:000000000-AKVR1:1:1101:8616:7676 2:N:0:44
GGACTACAGGGGTTTCTAATCCCGTTCGCTCCCCTGGCTTTCGCGCATCAGCGTCAGTATCGGCCCAGTAGCCCGCCTTCGCCTCAGGTGTTCCTCCCGATATCTACGCATTTCACCGCTACACCCGGAATTCCCGCTACCTCTTCCGTACTCTAGTCTGCCAGTATCGGCTGACCCTCCGGGGCTGAGCCCCGGGCTTTCACCGCCGACTTGACATACCCCCCGCGCGCCCTCTACCCCCCATAATTCCGAACAACGCTTGCCCCCTCCCTCTTACCCCGGCTGCCGGCCCCGATTCACC
+
C@@CCGGGDFGGB7FFCFDC<FCBF@A@FGGGGGC<@F8FFEECEDC@CCCEC@@BF@FGGG:FCEEGEFEFFGCEE:CCDFGEGE,BEFEFDFGGGC>:FEFG9<,<>C+BFE<FG:C:FGGGF+@>++AFEG,@FCFEGFG9D;E6@>B:;FG97E;9;9B,@7>3*5**;:BD664=*?E>*1;C5BE:E5888*37+79+3*1:1)95+7<E*:?7917*))00*).>5)<0:*.*87C4*<+=098057C7/(1*7).7***)*)1))2+:+5):1,,,40(.(>((.(().*)).
@M03506:14:000000000-AKVR1:1:1101:17444:7685 2:N:0:44
GGACTACTAGGGTTTCTAATCCCGTTTGCTCCCCTGGCTTTCGCTCCTCAGCGTCAGTGTCGGTCCAGGATGCCGCCTTCGCCACCGGTGTTCCTCCAGATATCTACGCATTTCACCGCTACACCTGGAATTCCGCATCCCTCTCCCGAACTCAAGCCATCCAGTATCAGACGCAGTTCCCCGGTTAAGCCGAGGGAGTTCACGTCTGACTTAGTTGGCCGCCTACGATGCCTTTACGCCCGTTACTTCCGAACACCGCCTGCCCCCCCCGTATTCCCGCGGCCCGTGGCCAGGGGTTACC
+
CCCCCGGGGGGGGGGGGGGGGGGGGGGGGGGGGGGGGGGGGGGGEFGGGGGGGGGGGGGGGFGGGGGGGGGGGGGGGGGGGGGGGGGEGGGGGG9EFFFFGDGFGGGGGGCCFFGGCFGEGGFGGGGGCAAFGGGGEGGFFGGGGGGG6EGGC9FGGFCGGGGFGC;@AFFFCEEEGCG,9DCGEE59EG@BEC8C**4=FGGG,:657:C@?FFGCF4CCDDECF>)**2<*9?>A/0?=*)*1*3*3+*57<)**-)*0777FFG5EB)0)*++05)*-(-(((()-04(),().0())
@M03506:14:000000000-AKVR1:1:1101:19473:7687 2:N:0:44
GGACTACACGGGTTTCTAATCCTGTTTGATCCCCATGCTTTCGTGCCTGAGCGTCAATACCGGCCCAATCTGCTGCCTTCGCCACTGGTGTTCTTCCGAATATCTACACATTTCACTGCTACACTCGGAATTCCACAGATCTCTACCGGATTCAAGAATGATAGTATCAAAGGCAGTTTCGTCGTTAAGCGACGAGATTTCACCTCTGACTTACCATTCCGCCTGCGCACCCTTTACACCCAGTAAATCCGGACAACGCTCGGATCCTACGGATTACCGCGCCTGCTGCCCCGTAGTGCGC
+
CCCCCGGGGGGGGGGGGGGGGGGGGGGGFGGGGGGGGGGGGGGGGGGGGGGGGGGGGGGGGGGGGGGFGGGGGGGGGGGGGGGGGGGGGGGGGGGGGGG:CFAFDGGGGGGGGGGGGGGGGGGGGGGCECGFGGGGGG8FGGGGGGFCG8BEFGGFGCGGFGD86D9EGFGGE?FEGGG8EFGGED?FAECEEGGGCECEFFGFDFGGGGG>78>CFGA:9*5C<CBAGGFD*;)@>:AGEF577EGA?@8)5));<6C*7>BC*/:=395).9:@F)):((((4<?F)5((831*)))-,
@M03506:14:000000000-AKVR1:1:1101:9598:7692 2:N:0:44
GGACTACTCGGGTATCTAATCCCGTTCGCTCCCCTAGCTTTCGCGCCTCAGCGTCAGTGTCGGCCCAGCAACCCGCCTTCGCCGCAGGTGTTCCTCTTGATGTCTACGCATTTCACCGCTACACCAAGAATTCCAGTTGCCCCTTCCGCACTCTAGCCGCACAGTATCAGTTGACCTTTCCGAGTTAAGCCCGGAGATTTCACAACTGACTTCTGCTCGCCGCCTACGCGCCCTTTACGCCCCGTAAATCCCAACAACGCTTGCCCCCCCCTATTTACCCCGGCTCCTCGCACGGACTTCG
+
CCCCCGGG9FGGFGGGGGGGGGGGGGGDGGGGGGGGGGGGGGFFGGGGGGGGGFGGGGGGFDEGGGGGGFGGGGEFGGGGGGGDDCGGFFGGGGFGGGGGG9FGFGGGG>EFGGGGACGG:FGGGDECFECFGFFGGGGGGGGGGGGGG+>CGGGGGGGG6CBFGFGFFGGFFC?D,EFGAC58DEDE>C,64C88?6C<FFCF?CGFEGC++3++++2:73>:5*7>E7>CDBFG):)8*:)59587+<<)/5C591)5)507*2C5CDC))*+3+./+(((((-()(.-3>(-7)882,
@M03506:14:000000000-AKVR1:1:1101:17251:7708 2:N:0:44
TCGTAACCCCGACCAGAGTTCCTCCTAGCCTTGTTCCCTATGGCCTCCCCCGCCCTGCTCCCCCTTTTGTCTCCCCCCCCCCCCCGCCCCCGCCCCCCTCCCGCGTCTCCTTGCCCCCCTCCCCCCCCCGCCCCCCCCCCTCCCCCCCCCCCACCTCCACTCCCCCCCACCCCCCCCCCCCCCCCCCGACCCCCCCGCTCGCACCCCCCGCGCGCCCGCCCCCCCTCCGCCCCACGCCTCCCCACCCTGCCTGCCCCCACGCCCCCCCCCCCCTCGCCTCCCGCACCCTCCACACACCCCC
+
-,68,,,;--@B:++--6;6,,,;C<,,,,,,,6,;,,,,;,,,,,;EC,++++67,,CACE7++,,,:,,,9:6,6+8+++4+4+++++83+8++3+++385**5**,8>,,,3,*****8<=:C7******2**:*?/*2/***1C5C*/****2;2:+028*****/**1*2::8C//?=8**:**22:>=***1*/*/*:/:*2*)))2)*21)0/)/1*)))0**0*)))/-*)2**1*1C=8**2*1)21*4):)5:D58*)2)).8)/**.)*(-(4-2()(08:).,*))(,-
@M03506:14:000000000-AKVR1:1:1101:23131:7728 2:N:0:44
GGATACCGGGGTATCTAATCCCGTTTGCTCCCCTAGCTTTCGCTCATCAGCGTCAATGCCGGTCCAGGATGCCGCCTTCGCCACCGGTATTCCTCCAGATATCTACGCATTTCACCGCTACACCTGGAATTCTGCATCCCTCTCCCGGATTCAAGCCATCCAGTATCGGATGCAGTTCCCAGGTTAAGCCTGGGGATTTCACATCCGACTTAGTTGGCCGCCTACGATCCCTTTACGCCCAGTAATTCCCAACAACGCTTGCCCCCCCCCGATTACCGCGGCAGCTGGCGCGGATTCGGCC
+
BCCCCGGGGGGFGGGGGGGGGGGGGGGGFGGGGGGGGGGGGGGGGGGGGGGGGGGDGGGGGGGGGGGGFFGGGGGGDFGGGGFGGGGGDFGGGGGG8FEFGGGGGGGG=FGGGFFGGGCCEGGFGEGF8FEFGGGGGGGGGGGGGGGDGEGGFG:FGFGFFGFFAAAEDGGDFFFGGGGGGCE:<><FGGGFFG5C87D@:DCFFEGCECD:EDG9CFA5CC5>C75)**.<;;=D13.:8>F>*+39E+<)0)*191*C@F@DD8:5E)/)01*2C05:(-((-4,.(),(5((**)(,8
@M03506:14:000000000-AKVR1:1:1101:5132:7732 2:N:0:44
GGACTACAGGGGTATCTAATCCCGTTTGCTCCCCTGGCCTTCGTGCCTCAGCGTCAGGAACTGTCCAGAGACCCGCCTTCGCCACTGGTCTTCCTTACGATATCTACGCATTTCACCGCTACACCGTAAATTCCAGTCTCCTCTCCAGTCCTCAAGCACGGCAGTATCGAATGCAGTTTCGGAGTTAAGCCCCGAGATTTCACACCCGACTTACCGCGCCGCCCACGCACCCTTTACGCCCAATGAATCCGAAACACGCTTGAGACCTCTGCACTACCGCGGCCGACGCACCAGCTGTAGC
+
CCCCCGGGGGGGGGGGGGGGGGGGGGGGGGGFCGGGGGGGGGGGGGGGGGGGGGGGGGGGGGGGGGGGGGGGGGGGGGGGGGGGGGGGGGGGGGGFGGGFGGGGGGGGGGGGGGGGGGGGGGGGGGF+?AEEAFGGGGGGGGGFGGAD=FFGGGGGGGGGGDEEGDFGEFFD8DA=AEFGGCEDECFA,@7DEE584CFGG@FFGG7:*/9DGGGED9;>DDD/C3.=7DAEG44*)*8:C*9C<C7*<+*7.))*9,>*.).*/020A6F***3+347E01(-(((.()4()((*)*.-6
@M03506:14:000000000-AKVR1:1:1101:15150:7732 2:N:0:44
GGTCTACCAGGGTTTCTAATCCTGTTTGCTCCCCTAGCTTTCGCGCCTCAGCGTCAGTTGTGGTCCAGTGCGCCGCTTTCGCCACAGGTGTTCCTCCCGATATCTACGCATTTCACCGCTACACCGGGAATTCCACGCACCTCTCCCACACTCAAGCACGGCAGTTTCGCCTGCAGGCTCCGAGTTAAGCCCGGAGATTTCACAGGTGACTTACCGCACCGCCTACGCGCCCTTTACGCCCAATAATTCCGAACAACCCTTCCCCCCCTCGAATTACCGCCGCTGCTGGCCCGAACTTAGC
+
CCCCCGGGGGGGEGGGGGGGGGGGGGGGGGGGGGGGGGGGGGGGGGGGGGGGGGGGGGGGGGGGGGGGGGGGGGGGGGGGGGGGGGGGFGGGGGFGGGGGGGGGGGGGGGGGFGGGGGGGGGGGGGGGDGGGGGGGDGEGGGGFGGGGGGGGGGGDFFGGGGDG:FAGGGGGFGGGGG7FGG*>DD7CFEF;:C5:3AG?ECF7;5CGCGFGCGGCGC>EDDGGDC5<57>ED47*:<>ED=<<F:F=FFG:5:)<>(1*0))9>CGB*7)))9*+06)*(49(39:6(7(,)(4))*-).
@M03506:14:000000000-AKVR1:1:1101:7593:7751 2:N:0:44
GGACTACCAGGGTTTCTAATCCTGTTTGCTCCCCACGCTATCGCGCCTGAGCGTCGGTAACGGGCCAGTGAGCCGCCTTCGCCACTGGTGTTCTTCCGAATATCTACGACTTTCACCTCTACACCCGGACTTCCACTCTCCTCCCCCCCTCCCAAGTCCTCCAATCTCCAAGGCAGTTCCAGAGTTGAGCTCTGGCCTTTCCCCCCTGACTTCAAGGCCCGCCTGCGCGCGCTTTACGCCCAGTAATTCCGAACCACGCCCGCCCCCTCCGTATTACCCCTGCCGCCGCCCCGAGCGTACC
+
@C<B6C<FF9CECFFAFFFF9FEAFGG@,6;EFD,6+@C,8@@F@CFGF,;F67FCFCC:FFGDEB,CC,C@CEFCCFCFCGFD:=<BC8EFFFG<FGC:BB<,,,,++++8C,95CCABFF9E,8+:+++C9F,,,8,,6,636>@++++@:,@,7@@,@,6,,5;,,>D,1*2*4??E,2,812,98B,4,,2,,<CCG+5=CE*/*;7C9+5+C*.:))9:**)0/1.*)7>*.*.8C576*A9*+++0)))*1,1*.053)C*)*015)*0+<))*((.(-41)()--),()).(4(
@M03506:14:000000000-AKVR1:1:1101:26909:7762 2:N:0:44
GGACTACTCGGGTTTCTAATCCTGTTTGCTCCCCATGCTCTCGCGCCTCAGCGTCAGGTAATAGCTATAAAACCGCTTTCGCCACTGGTGTTCTTCCACATATCTACGCATTGCACCGCTACACGTGGAATCCCATCTTCTCCGCCATCCCTCTATAGATGTGTAGTTTCAAATGCCGCTCCGGAGTTGAGCGCCGGAATGTCACATGTGTCTTACATTCACGCCTATGCGCCAATTACGTCCAGTAAACACATTTCATGCTTGCACCCCTCGTATCACCCTATCTGCCCGCACTGGAGTA
+
?CCCCGEFFCGEFE@FF-EEEGG<FFFFFFGF@CFGGGG,C<;FCDFDGGGGG7B@:,<,;,C<EEA,CC,,@FF:CFCF,8FE@<E89,BFFFE<F,EF,FBD<D9FCCEE,,9,A7CGE:@FGGDF+AF,AF,,,5AFGGCCE++@DDEEF8=,>A9ADA9DE8;,3,7@=@;,26@8C?C>48@,3,D,5**4;5*1,+5>@9C,1=+=,:<E8=+=+=*:/?3+=C5**))27:@8**22*+5++++.))+**.2:*18**+3)25/.598A*-**(-(.,.-93)(,02(2)0..(
@M03506:14:000000000-AKVR1:1:1101:15127:7767 2:N:0:44
GGACTACCGGGGTTTCTAATCCTGTTTGATCCCCACGCTTTCGTGCCTCAGAGTCAATATTCGTGTAGCGAGCTGCCTTCGCAATTGGTGTTCTATGTCATATCTAAGCATTTCACCGCTACATGACATATTCCGCTCACCTCCACGGTATTCAAGACAGACAGTATCAACGGCAGTTCCCAAGTTAAGCTCGGGGATTTCACCACTGACTTAACAACCCCCCTACGTCCCATTTACACCCAGAGAACCCGAACAACGCTTGATCCCTCCGTATTACCGCGCCTGCTGGCACGGAGTACGC
+
@CCCCFGGGGGGGGGGGGGGGGGGGGGG@FFGGGGGGGGGGGG<8FD9E@FEFGGG<FF<,,C,C,CC9FGEE:CEGGGGGD,C,?F8FGGGGG,C<F,,?FEAEFFG8BFGGGGGGCGGGEFE9EFAEFGGGCCG+CFGGFG8,>+6D=DFFAADF@,=,,686@>DCG8E>+@8C@FGFA,@@@:23@33>CGDC5E6:=:7,*4,,4:+2:?,*2/:4?D554.)*28+;+37)+/*3****2+8**1)0)97C635)))*2<2)2))575+<?6B5((,-1879251)<(,))).(,
@M03506:14:000000000-AKVR1:1:1101:23250:7799 2:N:0:44
GGACTACAGGGGTTTCTAATCCTGTTTGCTCCCCACGCTTTCGCGTCTCAGCGTTAGTATCCGTCCAGAAGGCCGCCTTCGCCACCGGTGTTCCTCCTGATATCTACGCATTTCACCGCTACACCAGGAATTCCACCTTCCTCTCCGGTACTCAAGCCTTGCAGTTTCCAGTGCACGTCCGGGTGTAAGCCCCTGGCTTTCTCACCACACTTACCAGGCCCCCAACTCCCGCTTCACGCCCGGTGATTCCGCACACCCCTCGCACACCCCCTATCACCGCGGCGGCGTGCCCGGAGTCAGC
+
@C-B8A<9FDCC@F;<EA,C<EFGCEF<9EGC@6,7@CE@8@F7+86,E<,;FB,8BC6CCCFD,@FCFEE8D<FGEG:E7,CCGD@>FC=C??BF<EFFGC<FEFGFGEE7E:?FFGDEEGFG,+,+6AF,;,9FD,A=AEBDFF6+BCCC==@3,3,,@1@6@<;,@C9@,@@,+3@*@:5**>;,,,4***44;0=,,+,1<6,*/**+,+,,0*)**2)**/)0+>>C)0.;)*)5**1))*+/3+0)07CC*(9*0)877**025)).220935=9((-((-)()(,0(47))-6.
@M03506:14:000000000-AKVR1:1:1101:9233:7860 2:N:0:44
GGACTACCCGGGTTTCTAATCCTGTTTGCTCCCCACGCTTTCGCACCTCAGCGTCAACAATCGTCCAGTAAGTCGCCTTCGCCACTGGTGTTCTTCCGAATATCTACGAATTTCACCTCTACACTCGGAATTCCACTTACCTCTCCGATGTTCAAGCGATGCAGTCTTAAAGGCAATTCCAGGGTTGAGCCCTGGGCTTTCACCTCTAACTTACAAAGCCGCCTACGTGCGCTTTACGCCCAGTAATTCCGAACAACGCTAGCCCCCCCCGTATTACCCCGCACGCTTGCCCGGATTTAGC
+
CCCCCGGG9FGGFGGGGGFGGGGGGGGGGFGGGGGGGGGGGGGGGGGGGCGGGGGGGGGGFGGGGGGGGGGGGGGGGGGGFGGGGGGGFGGGFGGGGGGGGGGGFGDGGFFGGGGGGGFCGGGGAGGGGEGGGGGGGGFGGGGGGGG6>EEGFGGFGGGGGGEAFCA9=EEC=FGECFGCFGGGGEEFCDFCFF>>CCF7@D;FGFF?=D>+CF9>DC6FDDGDC<>A,*8CC5FF<<BGDDD<FE+;??+)):DGG0)/))929;E):577>*<++))/((((---)(8(.50(*)*.).
@M03506:14:000000000-AKVR1:1:1101:3592:7888 2:N:0:44
GGACTACTCGGGTATCTAATCCTGTTCGCTCCCCACGCTTTCGCGTCTCAGCGTCAGTCACGTACTAGAGAGCCGCCTTAGCCACGGGTGTTCTTCCTGATATCTGCGCATTTCACCGCTACACCAGGAATTCCACTCTCCTCTTCCGGACTCTAGTCAGATGTTTTCCATCGGCGTCCCGATGTTGAGCCTCGAGTTTTCACCACGGCCCTACCTAACCCCCTACACGCTCTTTACTCCCACCAAATCCTGACAACCCCTGCCCCCTACGTCTTACCGCGTCTTCTGGCCCCTAGTTAGC
+
CCCCCGGGFGGDGGFGGGGGGGGGGGGGGCFGFG@FED@FFGCFGGGGGGFGGGGGGGGGGGGFGGGGCFGGGGEGEGGGGGGGGGGGEGEGFGGGGGFC<E?E,,CC7FGGFGFGGGG@FEGGGFDCCF?FGE;DFG:AFFGCDDEGG7CGC8==DFAEDGF,=C>C@:CFEEEEEC*3***>=?D,,?DFG888E*>CF8C,>7C5*:DCGCFC77=**1:*CC)85)0AC?/06**<*2**11*12++1*00*>(1*.))2*:85/75).<*+3,)2(,44(4.*.6.()(-*1*)))
@M03506:14:000000000-AKVR1:1:1101:15226:7900 2:N:0:44
GGACTACCCGGGTTTCTAATCCTGTTTGCTCCCCACGCTTTCGTGCCTGAGCGTCAATCTCAGCCCAGGGGGCTGCCTTCGCCATCGGTGTTCCGCCACATCTCTACGCATTTCACTGCTACACGTGGCATTCCACCCCCCTCCGCCAGATTCAAGTCACCTAGTTTCCACTGCCATTCCCAGGTTAAGCCCGGGGCTTTCACCGCGGACTTGCGTGCCCGCCTACGCACTCTTTACGCCCAGACATACCGATGAATGCTCGCACCTTCCTTAGTACCGCGGCCGCTGGCACGTATTAAGC
+
CCCCCGGGGGGGGGGAFGGFGGGGGGGGGGGGGGGGGGGGGGGGGDFGDGFGGGGGGGGD<EFGFGGEG:@BEFGGGGGGGGGGCGG7CGGGGF@GGGGG8EEGGFF@FCFGFGGGFF?FGGGGGGDFEGGGGAE?DEEGGCE++>C8E7EFFFF93@,@:F8FGGF;CCE,,,@DGFEFG77>@BC,,,2*4;**/4;4>BC,*>555DDD+;5*2*):*7)*905555<<:/9:495??****2+002:5@)*2*6*+80)9<G*)+)**1023+67C0(4;01,)-)())((*)*)))
@M03506:14:000000000-AKVR1:1:1101:23665:7935 2:N:0:44
GGACTACTCGGGTATCTAATCCTGTTTGCTCCCCACGCTTTCGCTCCTCAGCGTCAGTACCGGCCCAGAGTGCCGCCTTCGCTACGGGTGTTCCTCCCGATCTCTGCGCATTTCACCGCTCCACCGGGAATTCCACACTCCCCTACCGGACTCGAGTCACGGCAGTATCGAATGACCCCTCCACGTTGAGCGTGGAGACTTCACATTCGACTTGCCTAACCTCCTACTCGCCCTTTACGCCAAACAAATCCGGACACAGCTTGGCCCCTACGTATTTCCGCTGCCCGTGGCACGTCCGTTG
+
CCCCCGGGGGGGGGGGGGGGGGGGGGGFFEGGGGGGGGGGGGGGEGGGGGGGGGGGGGGGGGEGGGGFFGGCGGGGGCEGGGC:@F>=>CCCFFGGGGGECEFGCEFCEGGGFF9DFGGG+><FF+FC>FFGGF,=,@,@FFGFEGGGD7>3D65*3@EC*@C>:D9;D:EDF???FCGC;8CCC*=5*62*8*=8@+*3>C9+<7=F++**=:FC174CG**/2***2*.**0)2):58:*94*:8)0:C)05<)*(*/)/.*98C@5:<))0+<+.8:6((4,.4.4)4(*((*)).,(
@M03506:14:000000000-AKVR1:1:1101:17219:7968 2:N:0:44
AGACTACTGGGGGATCTAATCCTGTTTGCTCCCCACGCTTTCGTGCCTGAGCGTCAGTACAGGTCCCGGGGGTTTCCTTCCCCATCGGTGTTCCTCCGCATATCTACGCATTTCACTGCTACACCCGGGATTCCCTCCCCCTCTACCCTACTCCAGCCTTTCAGTCTCCAATGCAGTTCCCAGGTTAAGCCCGGGGATTTCCCCTCCGTCTTGCAAACCCGCCTGCGCCCGCTTTACGCCCAGTAATTCCGATTTACGCTTGCCCCCTCCGTATTACCTCCGCCCCTGGTCCCGAGTTTGC
+
-A-A@<,-;CFG++B6-;C6CFCCEFG8;,6EDG,++@;FFEB;,8,<6,,,68B,,C6,<,9CFG,+@F++@+4:F<FA,:F,4<+CC7?F?E,AFB:+8?,5,:B4>44CF<,55,,7,8,8,66C+@3F9F=,@FEFC+8333,,3:DAC,@,,@DF,@,75E>F7E,,,4,,5>:DG94:DCAC,;FC1:>5*=8?9+5**:*/*22C++<@C*8=)9C=37)7*1)*).>2)1):5****309<++0)0/**-77.0.*02:)*01.09@+36*2(-:(((,)(058)43)))..)
@M03506:14:000000000-AKVR1:1:1101:7755:7970 2:N:0:44
GGACTACCAGGGTTTCTAATCCTGTTTGCTCCCCACGCTGTCGCGCCTCAGTGTCAGAAACTGCCCAGCAGACCGCCCCCGCCACCGGTCTTCCTCCGGAACTCTACGCATTCCACCCCTACACCCGGAATCCCGTCCGCCTCCACCGCCCTCGAGTTTGACAGTCTGCACCGACGCTCCGCGGTTGAACCCCGGGCTTTTACCCCACCCCTACCAAACCCCCAACCCTCCCCTTACCCCCAACGCACCCGGGCAACGCCCCCACCCCCAGCATTCCCGCCGCGCCTGGAACCGTGGATAC
+
CCCCCDFGGFEGFFGGGEEFEFGCGGG8<@FGGGG@F@FCFGGGGCGBFEFGGFCC<ACFFEECCD@FEA@,9C@@C+@B7BCCEFCG+48EFGGGGGD++@=FC<?=F+8BA9,EF+>+AE,EGGC7=++C,@83@3+6@+>,,,,3@CE*@*8*,@E,52;<2>,>@7?,:*14*:58C*/83*:614;:C*****2A+*0<6575:D)*/*0+2*55*79*97))**0:*..>:*9F=****2*.1;2))8>*907*0))/18858)*))*2++,)2(47((,,)()(.)((*)).))
@M03506:14:000000000-AKVR1:1:1101:13364:7998 2:N:0:44
GGACTACCCGGGTATCTAATCCTGTTCGCTCCCCACGCTTTCGCGTCTCAGCGTCAGTACCGTCCCAGAGAACCGCCTTCGCCACGGGTGTTCTTCCCGATATCTGCGCATTTCACCGCTACACCGGGAATTCCATTCTCCTCTTCCGGACTCTAGCCAGATGGTTTCCGCCGACAGCTCGAGGTTAAGCCTCGAGTTTTCACAGCAGACCTACCTGGCCGCCTACACGCCCTTTACGCCCAATAAATCCGGCAAACTCTTTCCCCCTCCGCATTCCCTCGCCCCCTCGCACGTACTTAGC
+
CCCCCGGGGGGGGGGGGGGGFGGGGGGGGGGGGGCGGGGGGGCEGGGGGGGGGGGGGGGGGGGEGGGGGGGGGGGGGGGGGGGGGGGGGGGGGGGGGGG7FGGGGFGEGDGGG<DGGGGGDEGGGCFGEEGFGGFGGGGGGGGGGGGGGEECFFGGGG9C89><DEGCGEEF>*BECF,>CC7ECGGF@CCFF5:?C*A?C7F?@FGCFGGC6FGCD/55)/97<C))/9):)09*)*8*1:D7*3<97C=B3))**)9+****92:.*.))0*23A<4:1-(,(-()-0((),(*)*)))
@M03506:14:000000000-AKVR1:1:1101:27357:8010 2:N:0:44
GGACTACACGGGTATCTAATCCCGTTTGCTCCCCTGGCCTTCGTGCCTCAGTGTCAGGAACTGTCCAGAGACCCGCCTTCGCCACTGGTCTTCCTTACGATCTCTACGCATTTCACTGCTACACCGTAAACTATAGTCTCCTCTCCAGTCCTCAAGCTCCGAAGAGTCAAATGCAGTCTCGGAGTTAAGCTCCGCGACTTAACACCTGACTTACGTCTCCACAAACGCCCCCTCAACGACGAACGTATACACACAACGATCCAGACCTAGGGTGTAACACGCCGCCTGAGCCACAGGTAAC
+
@,<BCF@FGGGGEDFGGF,6;,C@ECG7DGF,CFDF8@8,C,FG8FDFEC<CDEEAF,;E,<6<C,<FFEFG,6+@8CB9@FFGC<EFEEFGCEEFDGD,7,4:5<,,>,4,A9EE,AFFGFFFGGGC@F,5,,,55:9FFCDFFF,@,,,6@==DC,=4++6++,7@,=E;A8EAD,9@,3@EE8DDED93,5++51@79+,@69CE?;;+=78,**34+0*,2658*))*1))23C)***2))**1+2+/*0CFC(97>)=*7@C)3*0))*2+2-*+4((((.()()(.0((*0*.).
@M03506:14:000000000-AKVR1:1:1101:21333:8026 2:N:0:44
GGACTACCGTGGTATCTAATCCTGTTTTCTTCCCTCGCTTTTGCGTCTCAGCGTCAGAATCCAACCAGGGGGCCGCCTTCGCCACAGGCGTTCCCTCTGATTCCTACGCATTTCACCGCTCACCAGGGAATTCCACCCCCCTCTTTTGTTCTCTAGCTTGCCAGTTTCATGCGTCGTCCCCCGGTTGAGCCGATGTATTTCATACATGCCTTAACCAAGCGCCTACACGCACCGTCCGCCCCATGATGCCGAATAACACTAGCACCCTCTGTACTTCCGCGCACGTTGGCACAGAGTTAGC
+
@CC,,,,;@-CF@F6-C6,<66<C,;C,,,,6@C,C+7@,:,@ECGG:EFGFEEFCC,,,6C<;,@:C@@EEE+:F:=C,DEG7F,C,,88FFG9,4,5,,,,,9,:++??@,A,E,++++4,8,:4=>D3DA,3ADFCFG7+@D,376,,:,@E,7E9,8,,3,37><AA;8@*8E>54D***/4:8,2?=83=01114>7+<+<=++2++005+2:)**/)/1C9F5C3*/)0*2/78/*97*++*+3/))0**9)9+)0<7*2/)8<***20++)0*,(,3(.,.(/),)((9@6))-
@M03506:14:000000000-AKVR1:1:1101:12017:8032 2:N:0:44
GGACTACCCGGGTTTCTAATCCTGTTTGCTCCCCTAGCTTTCGTTCCTCAGTGTCAGTTGCGATCCAGTCAGCCGCCTTCGCCACGGGTGTTCCTGCAGATATCTACGCATTTCACCGCTACACCTGCAATTCCACTGACCTCTCTCGCACTCGAGCACGGCAGTTTTGAAAGCAGCCTCTGGGTTAAGCCCAGAGATTTCACTCCCAACTTTCCGCACCACCTACGAACCCTCTCCGCCCAGCAATTCCCTGCCACCCTGGCCCACCACGCATTACCGCGGCTGCTGGCACGTCGTTAGC
+
CCCCCGGGCFGG@FFGGGGGFFAFGGGGCFGFDFGGGGGFGGGFGGFFGAFGGGGGGGGGFGGFCGGGEGGGGGDGGCFGGGGGGEFGCFCFFCFFGFFCFEGFFGGFGGEGAGDFAF7>6C,FEG<EADF<;A=F5F,,A@FG8EDBEGGGGGG+@8E===+@3E;9D6@=@D?:;D?:3,@,D>*,3D7D8;>C,:>,>+,,>C59CDF=98,4:)8?CGG=C7)0*C8C<))0/)88CEG*9*:4?9+*)7*09(*/.7)/5*;)*7*)0**+<-75((4>>B)9>EBF)4-/7;(42
@M03506:14:000000000-AKVR1:1:1101:16164:8033 2:N:0:44
GGACTACTGGGGTTTCTAATCCTGTTCGCTCCCCACGCTTTCGCGTCTCAGCGTCAGTACCGTCCCAGAGAGCCGCCTTCGCCACGGGTGTTCTTCCTGATATCCGCGCATTTCACCGCTACACCAGGAATTCCACTCTCCTCTTCCGGACTCTAGCCAGATAGTTTCCACCGACAGCTCGAAGTTGAGCCGCGAGTTTTCACAGCGGACTTATCTGGCCGCCTCCACGCTCTTTACGCCCAATCAATCCGGACAACGCTTGCCCCCTACGTATTCCCGCGGCAGCCGCCACTTAGTGCGC
+
CCCCCGGGGGGGGGGGGGGGGGGGGGGGGGGGGGGGGGGGGGGGGGG@GGFGGEGGGGGGGGFGGG9FGGFGGGGGGGGGFGGDGGEGCEGGGGGGGGGGGGGGGEDGGG:FGGGGG>G+FFFGGGCG7FFFGGFFDFDCGFGFGGGEGEGGGGDGDG,D6<;,@AEGGCGGEEG5;C9<E*=84B9:,B<*=?>58:9=+2;@+:*>59D=70CC*0657C9*//)8*77E<7@GA3>EGG7C*<+*0C8)))7*97D::)7>F8E5*77.6*<0A8@56((((((0(01:749*/*)-3
@M03506:14:000000000-AKVR1:1:1101:3039:8038 2:N:0:44
GGACTACTGGGGTATCTAATCCTGTTTGCTCCCCACGCTTTCGCGTCTCAGCGTCAGTTACGTCCCAGCGAGCTGCCTTCGCAATTGGTGTTCCTCCTGATATCTGCGCATTTCACCGCTACACCAGGAATTCCCCGCTCCCCTACCGAACTCGAGTCACAGCAGTATCGGGTGGCGTCCCCGGGTTGAGCCCAGGGGTTTCACACCCGACTTACCGCACCGCCTACGAGCGCTTTACGCCCAATAAATCCGGACAACGCTTGGTCCCTACTTTTTACCGCGGCTGCTGGCACGTATTTGG
+
CCCCCGGGGGGGGGGGGGGGGGGGGGGGGGGGGGGGGGGGGGGGGGGEGFGGGGGGGGGGGGGGGGGGGGGGGGGGGGGGGGGFEGGFGCGGGGGGGGAFGGGGGEGGGFGGGGGGGGGGGGGGGGGGGCFEAFGGFGGGGGEGGGGG6EGGGGCEDGGGGGGC,@>B7>+@DE8E5>7EGGG**:84,7BEGE>EG==5=:FG7?5C*/::5DGF3)0593<C3*877*)*)0)1)2)2:CGC73+*<@F)))9)*(9>>)>323<7+15***+0*)*7(4((,(-0)/416(45*94))
@M03506:14:000000000-AKVR1:1:1101:9387:8047 2:N:0:44
GGACTACACGGGTTTCTAATCCTGTTTGCTCCCCACGCTTTCGCGTCTCAGCGTCAGTCACTGTCCAGAAGGCCGCCTTCGCCACCGGTGTTCCTCTCGATATCTACGAATTTCACCTCTACACCGAGAATTCCGCCTTCCTCTCCAGGACTCCAGCTCTGCAGTTTCGAGTGCACTTCCTAGGTTGAGCCCAGGCCTTTCACACCCGACTTGCACAGCTGCCTACACGCGCCTTCCGCCCATCAATTCCGCACCACGTTTGTCCCCCCTGTCTCCCCGCGTCTGCGGCCACCGATTTACC
+
CCCCCGGFGGGGGGGGGGGGGGGGCEFFFFGGGGGGGGGGGGGGGGGGG9<FEGGGGGGGGGGGGGGGEFFGGGGGGGDGCGGGGGGGFGGGGGCFDFEFGGGGGGGGGFGFGGGGG<FGGGGGGGEEG:FAGFDFEFCGFDE;FG,D83DFG@E=FFGG9?C8E7DG>F6F6AFGG8EDB:CFFF:CCCFGF:D*=<,<>:>DC5EE*?DD,1,<>84624*++;=A5C57):5*3*8EG***2<3/<90))0)7/(12)))*2<;)2.*)00++;(.:3(4(,-(0(5-()20)0).))
@M03506:14:000000000-AKVR1:1:1101:16173:8086 2:N:0:44
GGACTACTAGGGTTTCTAATCCTGTTTGCTCCCCACGCTTTCGCGTCTCAGCGTCAGTCACCGTCCAGAAGGCCGCCTTCGCCGCTGGTATTCCTCCCGATATCTACGGATTTCACCCCTACACCGGGAATTCTGCCTTCCTCTCCGGGACTCTAGCCAGGCAGTTTCAGATGCAATTCCGGGGTTGGGCCCCGGGCTTTCACAACCGACTTGCCAAGCCGCCTACACGCGCTTTACGCCCAATGATTCCGAACCACGCTTGCACCCTCCGTACTACCGCGGCTGCTGGCACGGCGTCAGC
+
CCCCCGGGGGGGGGGGGGGGGGGGGGGGGGGGGGGGGGGGGGGGGGGGGGGGGGGGGGGGGGGGGGGGGGFGGGGGGGGGGGGGGCFGGFGFGGGGGGGDGDEGGDFFFGEGFDFFGGGGFGGGGGGG7FCFGGGGFCFFGGGGGGGD68CFFFC9EC9E+@DECCBCFFFE,DECC;EFCGGGEGGE*;BECEC?EG=?FCFFCGE=*9<*+;C0CFFGDC):*9?FCGECCBFC</7*:><C*3<*<C6)83)7C<D5;@;49CC3C:<;5*;@E?@=((((-3)/(72<79(/0)-3)
@M03506:14:000000000-AKVR1:1:1101:26538:8087 2:N:0:44
TGACTACTTGGGTTTCTAATCCCTTTCGCTCCCCTACCTTTCGCGCTTCAGCGTCTTTTTCATCCCAGCAACCCGCCTTCGCCGCCGGTTTTCCTCTCGCTATCTACGCATTTCACCGCTCCACCGAGACTTCCAGTTGCCCCTTCTCCACTCTACCCCTGCCGTATCGGTTTACCTTTCCCGGTTCAGCCCTCAGTTTTCCCCACCGTCTTTCATTTGCCCCCTATGCCTCCTTTTCTCCCCGTCTCTCCTAACAACGCTTGCTCCCCCCTTATTCCCGCAGCTGCTCTCCCGGCGTTCC
+
-688ACCE-C6CFGE-C-CEFFF,CFF,B@<CFGEC,CCF9C,,88+BF9;@@FC,,,,:,99EE,,9C8E,@B@+@C,C6:6+C+++7+,BE?FFEF++4++45,:+84BBA5,,:4+4+8,,A@+++35:,5,,9<3@3>B+D33,68@=D,,,33+++,,++*,,4*43*<;DFECG?,1**4*5,,?@,,2,,1,1,*5,0=C**1/*+3533+112*:C)*)*0*++2)/2)21<+:77***)+00**/9*0(/*)))1:<8>;BC35*<0+-9*(((,4(8F)*.47;())0--(
@M03506:14:000000000-AKVR1:1:1101:11370:8092 2:N:0:44
GGACTACCGGGGTATCTAATCCGGTTCGCTCCCCACGCTTTCGCGCCTCAGCGTCAGGTACAGCCCAGCCGGCCGCCTTCGCCTCTGGTGTTCCTCCCGATATCTACGCATTTCACCACTCCACCGGGAATTCCACCGGCCTCTGCTGCCCTCAAGCTCCCCAGTATCCTCCGCACTGTCGCAGTTGGGCCGCGACCTTTCCCGACAGGCCTTCGACAGCCACCTACGCGCGCTTTACGCCCAGCACATCCGGCCAACGCACGCCCCCCCCGGATTCACCCCGTCTCTGCCCCCGCGTTTG
+
CCCCCGGGGGGGGGGGGGGGGGGGGGGGGGGGGGGGGGGGGGFGGGGGGGGGGGGGGFFGGGGGGGGGGGFGGGEGGGGGGGGDGFFGGGGGGGGGGGGDGGGGGGGGGGEFGGGGG,FDGGGGGGDGCEGGGGGGGGGGGGGF8?EEGGGGG58DF8?CFGCGGFFGFCFGEE*CG64C5C5*3>FE*;ECEDEEC:9<9*<;*>C5C3<*<F@511):5>FC*095C)7//5)*)2)/?:55*:*)33:.;))19:*2)8))9**.*)1)))2/3)1+((((((,14*)(.(-).)-((
@M03506:14:000000000-AKVR1:1:1101:7500:8114 2:N:0:44
GGACTACCCGGGTTTCTAATCCCGTTTGCTACCCTAGCTTTCGCGCCTCAGCGTCAAGAACAGGCCAGGAAGCCGCCTTCGCCACTGGTGTTCCTCCCGATATCTACGCATTTCACCACTACACCGGGAATTCCGCTTCCCTCTCCTGCCTTCGAGTCGAGCAGTATCGTGTGACCCTCCCCAGTTGAGCCGGGGGCTTTCACACGCGACTTTCACGACCGCCTGCGCGCTCCTTCCGCCCAGTGCTTCCGGACCACCCCCGCCCCCCCCCTATCACCGCCGCTGCTGGCACCGCGTTGCC
+
CCCCCGGGGGGGGGGGGGGGGGGGGGGGGGGGGGGGGGGGGGGGGGGGGEGGGGGGGGGGGGEGGGGGGGGGGGGGGGDGFGGGG<E<FFGGGGGGGGG@FGGGGGGGGGGGDGGGGGGGGGGG?FFEE7FFGGGGEGGFGCGGGFF8DGCFGGF8DFCEGGGGFA;FE3@F5AFGG,4@CEC:<65,DFFE5**:CEG6>>EEFEEC*)5C+2<@/1.><5D5*/7B*>0/)6=*.*)/::7*20<@FGE3):<C<(/2)07)/?CDG))))2++21)1((4((3)9(0:732()0.(()
@M03506:14:000000000-AKVR1:1:1101:4895:8126 2:N:0:44
GGACTACCGGGGTTTCTAATCCTGTTTGCTCCCCACGCTGTCGCGCATCAGCGTCAGAAACTGCCCAGCAGACCGCCTTCGCCACCGGTCTTCCTCCGGATCTCTACGCATTCCACCGCTACACCCGGAATTCCGTCTGCCTCTACAGCCCTCGAGTTTGACAGTCGGCACGGCAGATCCGGGGTTGAGCCCCGGACTTTCACCACCCCCTTATCAAACCACCTACGCGCCCTTTCCGCCCAGTGCTTCCGCACCACGCCCGCACCCCCCCTCTTACCGCGGCTCCGGCCCCGGAGTTACC
+
CCCCCGGGGGGGGGGGGGGGGGGGGGGGGGGGGGGGGGGGGGGGGGGGGGGGGGGGGGGEGGDGGGGGGGGGGGGGGEGGGGGGGGEGFGGGGGCGGGGG7FEFFGGGGGGGGFGGGGGGGGFGGGGGFDGGGGGD88FFFGGGFGFFCECGGC5CDECEAFFFGGGGGGGGCEGDC9?CF5:CEDG?EFFCC=5:C5<CFFCFFGCEEC)7+:C9*:=EGG3646)):<@G)5<*6>;8E=9**++9CFE).)/0*,9*05><5CE55)/0)9++33)5(,3-(,(0(.-75(-9>.6)6
@M03506:14:000000000-AKVR1:1:1101:17321:8130 2:N:0:44
GGACTACCAGGGTATCTAATCCCGTTTGCTCCCCTAGCTTTCGCGCCTCAGCGTCAGTATTGGGCCAGACAAGCGCTTTCGCCACCGGTGTTCCTCCTGATATCTACGCATTTCACCGCTACACCCGGAATTCCCTTGTCCTCTCCCATACTCTAGTCCGGCAGTTTGAGATGCAGGTCCTCGGGTGAGCCGAGGGATCTCACATCTCACTTGCCGCACCGCCTACACGCCCCCTACGCCCCGCGCTTCCGAACCCCCGCTTCCCACCCCCTGTTACACCGCCAGCCTGCCGCGAGCTAGC
+
<@CCC?FD9-B6F@FGDD<FDECCAEE7@9@FDCCFF8<FFGCE:CEFGFGGGGGGGGAF<C<8CCF@FF<FCFGG:FFFGEGGGGGCFGEGEC55BFG9FFAFFFF7C=FEFFFGDF++CC9BD+4=+>A8FCE??FGGGFCD,DFFF,D9EG,;7DFCEE+@EGFACCGGGGBFFECCCFGC8@@9,@>:5?EG56*45:98>?,=,+4:C7C*)/8=)):**2/.*95:7)0145)?E*)))**)/:*057)/9-)*.))**+0);)/0)9++<)*04(4((,(0.).2)(-)))).(
@M03506:14:000000000-AKVR1:1:1101:19429:8137 2:N:0:44
GGACTACCGGGGTATCTAATCCTGTTCGCTCCCCACGCTTTCGCGTCTCAGCGTCAGTACCGTACTAGAGAACCGCCTTAGCCACGGGTGTTCTTCCTGATATCTGCGCATTTCACCGCTACACCAGGAATTCCATCCTACTCTTCCGGACTCTAGCGAGGCAGTTTCCACCGACGTCTCGAGGGTAACCTTCGCGTTGTCCCGGCCGCCTGGCACAGCCGCCTACACGCTCCTTACGCCGATGAACACCGGACACGCCCGGCCCCCACCGAACTCCCGCCGAGGCTGGCCAGTAGTCTGC
+
-6A@C,,-@B@CF7@FF-C@EFGGDFGCBFE@F;,BCC@FGC@FC@:C<CGGFCEFG@FCCEF7C@CFA@,9CFFF7@FFFFDF4C>:+7@CEFFCE,B,CF,,95E7=CG7@<,,CF74>FCG,+,@FF<DECDG,DC,A,,3,@DEC+3@3,<5D8+4313*,7,3=;9@@CCEGG6,61***14,,,,6+3*3*=*2++5******)***1*+27)*)/)*/0)0*/)*/99*3*.:**)**30/*28).)/**,1*007))/*)*))))123+()*(((((-(),7(.).):**-))
@M03506:14:000000000-AKVR1:1:1101:24727:8165 2:N:0:44
GGACTACTCGGGTTTCTAATCCTGTTTGCTCCCCACGCTTTCGCACCTCAGCGTCAGTACCGGGCCAGTGAGCCGCCTTCGCCACTGGTGTTCTTCCGAATATCTACGAATTTTACCTCTACACTCGGAGTTCCACTCACCTCTCCCGGACCCGAGCTTCTCCGTATACAAGGCAGTTTTGGAGTTGAGCTCCAGGATTTCACCCATGACGTAAAAAGACGCCTACGTTGGGTTTCAGACCAGGTTGTGCTGTCACATCCAGGCGCCGTGGTTTTTGCTCCGCTCAGTGCCTCTAGCTGTG
+
-<CCCFGGCEEEGFGGGGFFEFGGFF,CEFFFG;EGEGGEFF@7;F7C<@C6@8BC@FD,6B::@FCFCFCGG?F7C:FFCBE@@,C<?E4CEF,BFF:+?<FFFGGGG8FF,,99FEA<FGAFEF7+8C+4,:@EFE:8FFF,=@F8C7++31+38433,<9+44@,,3,@8@,31@,,,3,,,45,54,>B??F5,5,2+15=*4,,***46*>*/)2*3)=**8)**0*/))1)1+5***1*+*)20+**10*0.7*)*)/)*:)2)1)0**1*)6+)3(((((*.*.-)(.***).(
@M03506:14:000000000-AKVR1:1:1101:15141:8169 2:N:0:44
GGGGCAAAAGGGGGTTTTTAACCTTTTTCGCCCCCCCCCTTTCCCCCCCCCGCGCAGGAATCCGCCCGGAGACCCCCCCCTCCCCCCGGGGTTCCCCCCCTCAATTTCCCCCTTTCCCCCCCCACCCGGAAGCTCCACCCCCCCCCCCCACCCCAACCCCGCCCCTCCAACCCCCACACCCCCCCCTCATCTGCGGGGTTTCTTCCCTGCCCCAAACAACCCCCCCACGGTCTCTTTCCGCCAAACAACCCGCACCACACCCGCCCCCCCCCCGTCTACCCCCCGCGTGCTCCCACATCGC
+
<CC<,+C---6;@++:--,6,6,,,6,,,+,,8CFFE@:@C,,,9@@:CE:++8++4++,:?,4:4@++++8:=,3CC+++3>FGGC******<38F:*1***,2,,2,22**4,7,BA5CE**/8**2**2*+0<+**2*:8E*2:*1*/2*/*2/;C**/88**/**00*1*1**1*2:8*:*****+02035/5*2***++++2+31*1******0**/1:DC)0*).*/0**)*1*;5))**10**2)))/)*(*/)0)1)**0*)175)//*(*+,(,(-1(.()()),(20),((
@M03506:14:000000000-AKVR1:1:1101:27773:8176 2:N:0:44
GGACTACTCGGGTATCTAATCCCGTTTGCTTCCCTGGCCTTCGTGTCTCAGTGTCAGGAACTGTCCAGAGACCCGCCTTCGCCACTGTTCTTCCTTACGATATCTACGCATTTCACTGCTACACCGTAAATTACAGTCTCCTCGCCAGTCCTCAAGCACGCCAGTATCGACTGCAGTTTCGGAGTTAAGCACCGAAATGTCACACCTCAGTTATCTCGCCACCTACACCCCATTTACGCCGACTACTTCCAACACATGCTCGTCCACCCTGGCTTCCCGCCGCTGAACGCACGGACTCATC
+
C,<CCGCGFGEEFCFFFGGGGEEDGGG;DG,ED@FGFCFFGFF<F8;;<CE,<CEF9CGGGGDFFDFGFGC,@@6@+,BCC@,,B,F,CFGFF9<FCGGGCFG<FGE7FGC,,EECEFFG,E,EAFGDF7,9,C:<5C;,:,>+4@CE,9,@A,6,6@FG6DCE,=>,+6+++6D,,>EA@+++@,DCAC,,:E6**:32==@,,*,,,*5+,+5553:*3*4,28A6,))*28+4>*.***))/+1+12+10)*2*)*+*)0*1*3);.*))*/204./((,41())(0((.((1))54)
@M03506:14:000000000-AKVR1:1:1101:15080:8195 2:N:0:44
GGACTACTAGAAGTTCTACTACTGTTTGCTCCCCCCGCTTTCGCGTCTCAGCATCGGTATACGACGAGCGGGCCGCCTTCTCCACCACTGTTCCTCCCGCTATCTACGCAGTTCACCGCTACACCGCGGATTCCACCCCCCTCCTCGCTACTCTAGCTTGCCAGTTGCATGCGTCGTTCCTCGTTGGATCCGGCGGGTGTCCTCCATGGCTAAACAAACCGCCTACCAGCCCCTTACTACCACTGATTCCGACCAACGATTGCCCCCCCCGCATTACCACGGCGGCCGCCCCACCGTAGCC
+
-,A,6CFGG--,,-6CFC,C66E,<C,6,C,C,C+@6@@,6C,6+6@,FF<F96E,68E6,,,,6+++++@F:4FGG+4E,:F,ED,+,B5?,AEFGG7+488?,,C++4+8,7,AD+C@+@,3F+++++++3,,@C<F@1*>*DD>51*4,?95,6,,,;,,>,,2,>C+?**381***5>2***33+++42*8***2>@*++0*2+*19*+*3<*9>*799**25)+17/*))0(0*38+20*3</+0+)))1//-**0)*0*2C3:))))*/+2)*3((((-2(.()(,)(()0.,(.
@M03506:14:000000000-AKVR1:1:1101:22084:8215 2:N:0:44
GGACTACCGGGGTTTCTAATCCTGTTTGCTCCCCACGCTTTCGTACCTGAGCGTCAGTCATGTCACAGGGGGCTGCCTTCGCCATCGGTGTTCCTCCACATCTCTACGCATTTCACTGCTACACGTGGAATTACACCCCCCTCTGACCACCTCTAGCTACACAGTCCCACATGCCGTTCCCAGCTTACGCCCGGGGATTTCACACCTGTCTTACCCAGCCGCCTCCTTCCGCCTTACGACCACTAGTTCCCTTTATCGCTCGTCCCCCCCTCCCTACCACGCCGTCTGCCACCACGTCTAC
+
C8CCCGGGEC:@FGGGDF,CF<F<CFCECGFGGGFECECF<CBG8C@EEF,C@@FE:CC,C@FE,CC9EFGGGDGG@E,C,8FCCFC:?FEGGDFGG?F,9E?D?DF77+B=FF<CDAFG<E,,+6<@+,A,,:,C,8C=C+@>,,>,,++=@@,7>:;,,@B?F6@,;,>:9,3*1*,@,,4,2,5,1*1>***/8*,,,+4>>C67+6+++10+2/)/)9<5/;.2+*0**))05*)1*/***+3/<<+**)0*0(1*)).1**;.*8<0)1;3*()+((-4(((0)*))).,*.).(-
@M03506:14:000000000-AKVR1:1:1101:17600:8225 2:N:0:44
GGACTACTAGGGTATCTAATCCTGTTTGCTCCCCACGCTTTCGCACCTCAGCGTCAGTACCGGGCCAGTGAGCCGCCTTCGCCACTCGTGTTCTTGCCAATATCTACGCCCCTCACCCCTCCACTCCCCGTTCCCCCCCCCCCTCCCGCACCCCAGACTCTCCGTCTCGACGGCACCTCTGGCGTTGCGCTCCCCGTACTCACCACCGACCCCTCACCCCGCCCCTGCGCGCCTCCCTCCCACCGGCTCCGCGCACCGCTACCCCCCCCCCTGTGTCTCCCCCCGCTGGCCCGTACCCACC
+
86-A<E@@<@<EFEDFG<FCFFC,CEACFEEGGGFGCEE@@FEG7:FCDG8ECCC,,,6@EB++@CC7,C,@FE7FF,8C,6::C,,:??FFCEFAD,,,,AFGF9FE++++:F,4B,@++B,??F4:+8+:EF9A+838C+3*3@*3**4*8*4*2/,>,,2*4,6,,5*******5C@+++*3:?5*?**:/;C**/:<*<F+:C**)1)**/***)*//)*)*.0*/0*/8)14*7/****)1*):**.)))95(/*005*98E5*8)))*0+3)/A((-((4-)()(-)--*00)((
@M03506:14:000000000-AKVR1:1:1101:2701:8237 2:N:0:44
GGACTACTGGGGTTTCTAATCCTGTTCGCTCCCCACGCTTTCGCGTCTCAGCGCCAGTACCGTCCCAGAGAGCCGCCTTCGCCACGGGTGTTCTTCCTGATATCTGCGCATTTCACCGCTACACCAGGAATTCCACTCTCCTCTTCCGGACTCTAGCCGTTCGGTTTCCATCGACGTCTGGAGGTTAAGCCTCCAGTTTTCACAACGGACCTGCACGGCAGCCTACACGCTCTTTACGCCCAATAAATCCGGACAACGCCTGCCCCCTACGCATTCCCGCGGCTGCTTGCACGTCGTGACC
+
CCCCCGGGGGGGFGGGGGGGGGGGGGGGGGGGGGGGGGGDFGGGGGGGGGGGGGGGGGGGFGGGGGGGFGGGGGGGGGGGGGGGGGGGFGGGGGGGGGGGGDFFGDGGGGGGGGGGGGGGGGG<FGGGGGGGGFGGDG=FFGGGGGGGD+>CGGGCGGG>EGGGEGDGGFFGC?CEGGGFF?GG*:CGC;E8C@:F9@,BF8C+>5=5=5DFFG96C3=*9C5C4*)7EG5=CF4:4/5E8*/99F9FGGG57B)*1()*)054>FC)*.9)018++..:1(49;<0*))5432378)(()
@M03506:14:000000000-AKVR1:1:1101:10854:8237 2:N:0:44
GGGCGACACAGGGTTTTCATCCCTTGTTTTCCCCCCCCTTTTCCCCCCCCCCCCCCGTGTTCGCCCCCGGAGGCCCCCCCCCCCCTCGGGTTCCCCCCCCCCTCCCCCCCCCTTCCCCCCCCCCACCGGATTTCCCCCCCCCCCCTCCCCCACCAACCCCCCCACGCACGCCCCCCGCCCCCCGGGGTACCCCCCCGGGTCTCCACCCCGCCCCCCCCTCCCCCCCTCCGCCCCCTTCTCCCCACAAACACCCGCCCAACCTGCCCCCCCCCTCTCCCCCCCCGCCGTCTCCCGGCCGCGC
+
AC@,,+++=--6,66---<,,;,;6,;,,,,;CF:+7:+,;,,6,,8+7++=++++448A<,4+4C+8+++3+838@>++***1=*1***,**8,<<E7**2*8;****1**:0;8@8:*/:/:*:*2*1**2A7?*8*::*/***2;1***2***/**8**:****1***2***1**2?C5*****/*+++2:8*:**2*2+3+20:1)))2)**)))11*1*57)75).*))09.**0<:C575*8/*2.)))1)(*:)0)***;<8)/7)*2*0(0*(((((((.()(..(-))0(((
@M03506:14:000000000-AKVR1:1:1101:17233:8239 2:N:0:44
GGACTACCAGGGTTTCTAATCCTGTTTGCTCCCCACGCTTTCGTGCATGAGCGTCAGTATCGACCCAGGGGGCTGCCTTCGCCATCGGTATTCCTCCTGATATCTACGCATTTCACTGCTACACCAGGAATTCTACCCCCCTCTGCCGTACTCCAGCCTTGCAGTCCCAAATGCAGTTCCCAGGTTGAGCCCGGGGATTTCACATCTGGCTTACAAAACCGCCCGCGCACCCCTTACGCCCAGTAATTCCGAGTAACCCTTGCACCCTTCGTATGACCGCGCTCCCCTGCACGAAGGTAGC
+
CCCCCGGGGDGEGGGGGCFFGGGGGGGGGGGGGGGGEGCFGGGFDFGGGGGGGGGGGFFFGCFGGDF,,BFGGDGGGG9FGGCFGGGCCFGGFF<,BFE99FE9C5CDGEDGGF9FAEGG9FGGF=F=AA=EAAAGFFGE@+@EGCD8B8CF>DFGGGGAFFFFCFGGFFGGAFGACFFCC9?FF,D7CGGGGGEG**,<91><1,=C,0*9C?9;C5AC)):59D587C):)74*37.:8*/9*<+00<+8>5*::)10))9*0*;8;09>;<*0+5>59((((((),.1(),9*3))..
@M03506:14:000000000-AKVR1:1:1101:6835:8255 2:N:0:44
GGACTACTGGGGTTTCTAATCCCGTTTGCTCCCCACGCTTTCGCGCCCCAGCGTCAGGAAATGCCCAGAGACCCGCCTTCGCCACCGGTGTTCCTCCCGATCTCTACACATTTCACCGCTACACCGGGAATTCCAGTCTCCTCTGCATCCCTCAAGAACGGCAGTATCGGCCGACGCTCCTCGGTTGAGCCGAGGGATTTCACGACCGACTTGCCATCCCGCCTACGCGCCCCTTACGCCCAGTGATTCCGTCCCACCCTTCGCCCCCCTTGCTTCCCGCGGCGGCCGGCCCCGTGTTGGC
+
CCCCCGGGGGGGGGGGGGGGGGGGGGGGGGGGGGGGGGGGGGGGGGGGGDGGGGGGGGGGGGGGGGGGGGGGGGGGGGGGGGGGGGGDGGGGGGFGFGGEEGGGGGGGGCFEEGGGGGGG@FGGGDG7E=8CFEFCEFFGGGGCCFFFFFGGGGGFGFF6CD8EEGGGGDGGGGGGG55C,A?>*=*<0>C@*?GG5AFG?CGG=CEC5DD3+0<+29;C*>DGGF:DCDEG))8<?G@ECC*22+0*<C8)))*0*(*/.))99CE):)*))*2++.)2(30-(4()()--7(39)),((
@M03506:14:000000000-AKVR1:1:1101:20482:8295 2:N:0:44
GGACTACAGGGGTTTCTAATCCCGTTTGCTCCCCTGGCTTTCGCTCCTCAGCGTCAATATCGGTCCAGGATGCCGCCTTCGCCACCGGTGTTCCTCCAGATATCTACGCATTTCACCGCTACACCTGGAATTCCGCATCCCTCTCCCGAATCCAAGCCATCCAGTATCGGACGCAGTTCCCCAGTTAAGCTGAGGGATTTCACGCCCGACTTAGTTGGCCGCCTACGAGCCCTTTACGCCCAGTAATTCCGAACAACGCTTCCCCCCCCCGTATTACCGCGGCCGCTGCCCCGGACGTAGC
+
CCCCCGGGGGGGGGGGGFFFGGGGGGGGGGGGGGGGGGGGGGGGGGGGGGGGGGGGGGCFGGGGGEGFGGGGGFGGGGD<DGGGGGGGEGEFG9<FGGGGGFGGFCFGGGGFFGGGGGGGGEDGGGGGFGFEGA:CF6@BF8D8FGFE>7CEFGG9FFCGGFGGGA,@@+>FEDCCEGGGGFGD@GC79FFF9@11CC,A9CCC,:?C*//9:+C+276A59C55CE)*)0:78/>935:819C7?96:F6))8C>F(<E>56F<*:7E>C@)*++<-7E>19(-(()(038)(())0(.,
@M03506:14:000000000-AKVR1:1:1101:21209:8308 2:N:0:44
GGACTACTGGGGTTTCTAATCCTGTTTGCTCCCCACGCTGTCGCGCCTCAGTGTCAGAAACTGCCCAGCAGACCGCCTTCGCCACCGGTCTTCCTCCGGTTCTCTACGCATTCCACCGCTACACCCGGAATTCCGTCTTCCTCTACAGCCCTCGAGTTTGACAGTCGGCACGGCAGATCCGGGGTTGAGCCCCGGACTTTCACCCCACCCTTATCAAGCCACCTACGCCACCTTTACGCCCAGCGATTCCGGACCACGCCCGCCTCCCCCGTATGCCCCCCGCCGCTCGCACTGCGTTAGC
+
CCCCCGGG?FCG7@F@FFCFGGGGGFFCFFFEGEGGGG@:FGFGGG:,CEFFCFAEGGCFEA<FFGGGDFGECCEEGGCFGGGCGGD::FGGGGGG8>+++85C@FE77+4BFGFGG7>4@FCFGGGCCED<F9@5=3+CF,83@DF,,@EE?E8+63@D7<,:,9:CEEGG5C8CF9<>>>CECC*,>2:=BCG*?*<=C+>+/1*:7<35+0<:**9=77***75)*)77*0@*65>E87F*)*28C++.)7)*9(/:).))***0:>)859C++()2((((,4()()(,.()18)(-)
@M03506:14:000000000-AKVR1:1:1101:20056:8321 2:N:0:44
GGACTACCGGGGTTTCTAATCCTGTTTGCTCCCCACGCTTTCGCACCTCAGCGTCAATATGTGTCCAGTGAGTCGCCTTCGCCACTGGTGTTCTTCCGAATATCTACGAATTTCACCTCTACACCCGGAATTCCACTCACCTCTCCACAATTCAAGCGATGCAGTCTTAAAGGCAATTCCGGGTTTGAGCCCCGGGCTTTCACCTCTACCTTACAAAGCCGCCTACGTGCGCTTTACGCCCAGTAATTCCGACCAACGCTAGCCCCCTCCGTATCACCGCGCCTGCTGGCCCCGGTTTAGC
+
CCCCCGGGGGGGGGGGGGGGGGGGGGGGGGGGGGGGGGGGGGGGGGGGGGGGGGGGGGGGGGGEGGFAFFECFGCGGGCFFGGDGCECGFFFFGGGAEG7B=EFGGFCFFGGGC,FD?FFAEDG,>CFGFFA9?AC,A?FGDC9=FCECBFFAA8,@>68>@BG9?DDGGGFGGC?E9,7>6>3;3AFDGG8>ED8:EF?E@FE,:=<,+0+40>>8*84755*7>);658*75>7)*:/15C6>:<@F9<7))1*/(9*))99C*:);;C5)9*+<():1(,-,8>@(5,-)(()).,))
@M03506:14:000000000-AKVR1:1:1101:9954:8337 2:N:0:44
GGACTACTCGGGTTTCTAATCCTGTTTGCTCCCCACGCTTTCGTGCTTCAGTGTCAGTGCTGGTCCAGGTAGCCGCCTTCGCCACTGGTGTTCCTCCCGATCTCTACGCATTTCACTGCTACACCGGGAATTCCACTACCCTCTACCGCACTCTAGCTGTCCAGTATCCATTGCCATTCCCAGGTTGAGCCCGGGGCTTTCACAACAGACTTAAACAACCACCTACGCACCCTTTCCGCCCAGTAATGCCGAGTAACACTTGCCCCCTTCGTACTACCGCGGCTTCCGGCACGGCTTTAGC
+
CCCCCGGGGDGD@@FGGFFGCFGFGFGGGGGGGGGGFGGGGGGGGDDGGFG<FFGGFGGGGGFFFGGG<FGGGGGGGEEGGGGGD8<EF<FGGCFGGGEGGGGGGFGGG>FEGDBFGFGGGGGG<CEGE:EEGFGGGGGGGGGGGGFG6+>>FDG;,,>E,2>8=EDGG,;@8EGGGFGGFAF6<>:,@@GCEGDCCE5??>?2<?F,:77:@7;C+*?5?5*0;D):*):A/))+/:BCC**;+=+3<+*)))22>)9?6=F**8C)07*))**0<:)*1(,4(4))()(-)((/)05)-
@M03506:14:000000000-AKVR1:1:1101:24962:8356 2:N:0:44
GGACTACACGGGTATCTAATCCGGTTCGCTCCCCACGCTTTCGCGCCCCAGCGTCAGGTACAGCCCAGCCGGCCGCCCTCGCCTCTGGTGTTCCCCCCGATATCTCCGCACTTCACCACTCCACCGGGAATTCCACCGGCCTCTGCTGCCTACAAGCCTTGCAGTATCCTCCGCACTGTCGCAGTTGGTCCGCGCCATCTCACGACAGGCACTCCCAAGCCCCCTACCCCCGCTTTACGCCACATAAATCCCGACAACCCTCGCCACCCCCGAACTTCCCCGTCCGCTGGGACGTTGTCGG
+
CB@8<@CFGEGEECGGGG,6,C@768CCECE@FG@FFGG@<F,FF7@+F,,6+B6:B8,CEF@<DFFDGG@CFD+@@+>=B7B::B8AB?FBFC,B=CCCGG7?F55+8++8@>DF,,:,F8BD7+8:7F,@,7,@><<F7::>DC;8?@9C?6,,2*6,>?E:1,?,5<2?:?C8EEFF555>*?1<*+24C**:*1+C7:F*****21**0****05:C**:)*))/*77C))1):)/:15*0+0*2++))09))(**.8555EE5;)9)))*2+)**(((-(--)()((0(-*)0)(-
@M03506:14:000000000-AKVR1:1:1101:7645:8362 2:N:0:44
GGACTACTAGGGTATCTAATCCCGTTTGCTCCCCTAGCTTTCGCGCCTCAGCGTCAGTATTGGGCCAGATGAGCGCTTTCGCCACCTGTGTTCCTCCTGATATCTACGCATTTTACCGCTACACCCGGAACTCCCTCATCCTCTCCCATACCCAACCCAAGCAGTTTGGGATGCCCGTCCCCGGGGGAGCCGGGGAAGTTCACATTCGCCTTACTTGGCCGGCTACCCGCCCTTCGCGCCCGCGCATTCCGCACACACCCCCGCCCCCCCGTGTTCCCCCCGCTGCTGGCCCGGCGTTGTC
+
@@-8<FEF@C6CE@E9FCFFGEE,C<,B<C@F@FE88EFFCGC,6+88BC,C@F7@@FGFGEFCD@,C8F9,9,7C,,:E,BB:FF<<E,EF9EFGFFG,,A@9EFFC+,8,,,5AA7B:+8,AF++4+@+99<,,A=;E99>>DFG,33@,6,6+3+38,@BD,7>>++6,3@:,@@CCEGGC***/*=CG5:***/3++2++1+41**9<+7+1+*0+))/1*9)8*)8:)5)1()8*/*)))*2)+C<35557*(1*0)))/:87?)).)02+:4)2(--((-,0(.14)-39;),--
@M03506:14:000000000-AKVR1:1:1101:9839:8370 2:N:0:44
GGACTACCCGGGTTTCTAATCCTGTTCGCTCCCCACGCTTTCGCGTCTCAGCGTCAGTACCGTACTAGAGAGCCGCCTTAGCCACGGGTGTTCTTCCTGATATCAGCGCATTTCACCGCTACACCAGGAATTCCACTCTCCTCTTCCGGACTCTAGCCATGCGGTTTCCATCGGCGTCTCGAGGTTGAGCCCCGAGTTTTCACAACGGACCTGCATGGCCGCCTACCCGCTCTTTAGCCCCAACAAATCCGGACACAGCTTGCCCCCCACCTATTCCCGCCGTCTATCTCCCTGAGTCTCC
+
CCCCCGF9-@FGGGGFGGFFGGGGGGA@FGGGGGGGGGGGGFFGGGDGGFGF7F@FGGGGGGG<FFFCGDGGGGGGGGGGGGGGFGGG=FGGEGGGGGGFFDFGGGGGGDGGGGGGGGGDGGGGGGGGGGGGGG,D9<CD@EGFGGGBCEEGF8AAEGGGFCECGC>AEA,,@CC5C8588<?*=BF,<BC***4:;C<C+++>+=C=*):C6D*1:*)<9DD=7C))1/):*94*)*02**1*1CFFGF=::5)*2(*+/).09C*)*)*.)0+0+.)2((,((()*)1).),.2*/)..
@M03506:14:000000000-AKVR1:1:1101:24164:8372 2:N:0:44
GGACTACAAGGGTTTCTAATCCTGTTTGCTCCCCACGCTTTCGCACCTGAGCGTCAGTACCGGGCCAGTGAGCCGCCTTCGCCACTGGTGTTCTTCCGAATATCTACGAATTTCACCTCTACACTCGGAGTTCCACTCACCTCTCCCGGACTCGAAGATCGCCAGTATCAAAGGCAGTTCCGAGGTTGAGCCTCGGGATTTCACCCCTTACTTAACGATCCGCCTGCGTGCGCTTTACGCCCAGTGCTGCCGAAACACGCTAGCCCCCTCCGGATTACCGCGGCTGCTGGCCCGAAGTTCG
+
CCCCCGGGGGGGGGGGGGGGGGGGGGGGGGGGGGGGDGGGGGGGGGGGGFFGGGGGGGGGGGGGGGGGGGGGGGGGGGGGGGGGGGGGFGGGGDDGGG>FGGFF9FGGGFGGGGFCFGGGCGGC<FGG@FGGGG;F5BDCEEFCFGGCG8>=FEGDE67ECEC6EGG9CFGCF6EF5,@FGECGEGFGGGGF?6CC?CCF?7,>E=CF,*0=?G?CDG)*/19*8C::EC>5D35<<>BG5C>FC6789+20))))247:<))0*2A5*)*0)9;*05**1(3(((,)4)(..(,)))).,
@M03506:14:000000000-AKVR1:1:1101:8179:8378 2:N:0:44
GGACTACTGGGGTATCTAATCCTGTTTGATCCCCACGCTGTCGTGCATGAGCGTCAGTTACGAGCCAGTGAGCCGCCTTCGCCACCGGTGTACTTCCCAATATCTACGAATTTCACCTCTACACTGGGAATTCCACTCACCTCTCTCGTACTCGAGCCAAACAGTTTCAATGGCAATTCCGGAGTTGAGCTCCGGGCTTTCACCACTGACTTGGATGGCCGCCTGCGCACGCTTTACGCCCAGTAATTCCGAACAACGCTAGCCCCCCTCGTATTACCGCGGCCGCTGGCCCGACGTTCGC
+
CCCCCGGGGGGGGGGGGGGGGGGGGGGGGGGGGGGGGGGGGGGGGGGGGGGGGGGGGGGGGGGGGGGGGCGGGGGGGGGGGGGGGGGGGGG9EFGGGGGGGGGGGGGGGBFGGGGGGGGGGGGGFFGGGGGGGGGGGGGGGG?EGFFGGGGGFCFEEEGDFGGGGDGGFGGGGGGFGGGGGGEGEGFGGG,@EEE>EEG6;CFGGG?9CDFC?4:96DAEGDD?CD)8C3>E*:>7>C:C5=FGC?F43<85)))2>():<D?FFE*)*87@)20@7<@*(,(((3(5(5(,<;(18)(3,
@M03506:14:000000000-AKVR1:1:1101:17014:8388 2:N:0:44
GGATTACCGGGGCATCGATGCCTGTTTGCTCCCCACGCTCTCTCACCCTAGCGTCCTGATTCGTCTCTCTCTCCGCGTTGCCCACTCGCCTTCCCCCCCTCCGCTCCGAAAATCACCCCTCCACCCCGTGTTCCCCCCTCCCACTCCATACTATACCACCATCACCTCGACTCCCACGTCCCCTCTATCCCGACAGTCCTCACTCCCCACTCCTTTCGCTGCGTCCGCTCCCCTCACCCCCCATCACAATCGACACCTCCCACACCGCCCTCCTCTCCTCCTCCTCAACCGTCCACTGACC
+
-88,,,6--+++=+6---,,6CF,,;6C,,;,,,67+@F,9C,,6,;C,C@8+B,76,:,,,69,,,<,6C,EF7C=+++8:<6B,,4++4,,9,9@++++++8CCC+8++47>,3B3++8+,D@+3+++3:9@,@+83@7*,,,,,47,77,2,,?,>:,,65,,4>**4*4,2,,**4*//3*5+2+2+*****+33+5+=+37:5*/0*2*++2/8*17)/)))0/7)*/)0*(*)**/)*2++*0+3)))*1715:>).*9**0:;)805*+0(**4.421()).7(,)(,**))(.
@M03506:14:000000000-AKVR1:1:1101:25751:8394 2:N:0:44
GGACTACCAGGGTTTCTAATCCTGTTTGCTCCCCACGCTTTCGCACCTCAGCGTCAATATGTGTCCAGTAAGTCGCCTTCGCCACTGGTGTTCTTCCGAATATCTACGAATTTCACCTCTACACTCGGAATTCCACTTACCTCTCCACAATTCTAGCGGTGCAGTCTTAAAGGCAATTCCGGAGTTGAGCCCCGGGCGTTCACCTCTAACTTACAAATCCGCCTACGTTCGCTTTACGCCCAGTAATTCCTACCCACGCTAGCCCCCTCCGTACTACTCAGGCAGCTGGCCACGAGTTAGC
+
@CCCCFGFGGGGFGGGFCEFGFGGGCGGGGDGFGGGDGGGFFGGGGGGFFGGG@EEGGEGGG,CFFFGEGGGGGGGGGGGGGGGGGFG@E6B?EFAAFFEGGGGFFFFGFFFGGFGEC8EF?FG9FGBFG<FEEFGA<,EFFAE?8=8>8,@BFG,6@C@EEGDADE9ECECAFG,A@9EEE+6@,@CGGCG6+@E:*441979<EE9,57:<FC,*+;695?:?FFA*8>EC3;+9CB5**/2:+>+<<+@*)*2*(/:0))29ED>=@:))18+<))+).3.((,?:5((.(()))-66
@M03506:14:000000000-AKVR1:1:1101:16249:8396 2:N:0:44
GGACTACCGGGGTATCTAATCCTGTTTGCTCCCCACGCTTTCGCGCCTCAGTGTCAGTAACTGCCCAGCAGGCCGCCTTCGCCACCGGTCTTCCTCCGGATCTCTACGCATTCCACCGCTACACCCGGAATTCCGCCTCCTCCTACAGTACTCGAGCGTGACAGTCGGCATGGCCGACCCAGGGTTTAGCCCCCGGCTTGCACCACACCCTTCTCACGCCACCTACCGCCCCGTTCCGTCCCGTGATTCCGCGCCACCCCTCCACCCCCCCCTTCTCCGCCGCTTACGCACCGGATTAAGC
+
-6-8A6,6@7+6@B66<-<CCFFF<<<,6@,,,6<@7+,,CF,8++8FCFCC<CA<9<,,6,6CEFC,CC<CFGDGD77ECFCB:E@+4@,CC9,54@+8BC?AEA<+>CCFEAFAAED7FEAA8>>++C7<9?,3@7+8,8>8,@D8@,@@D::++333@EEF99*35:*@8D,**4*444*10B*=1B<71*3*87E*3*>C*:5/211***++2*5=539F*7))/17E))8*(*)2:*9*1**1CEF))./9D1*:))0*58C>83)0)9*++63*(36((()),),30((*)*)))
@M03506:14:000000000-AKVR1:1:1101:8849:8417 2:N:0:44
GGACTACCCGGGTTTCTAATCCTGTTTGCTCCCCACGCTTTCGCGTCTCAGCGTCAGTATCCAACCAGGGGGCCGCCTTCGCCACAGGTGTTCCTCCCGATATCTACGCATTTCACCGCTACACCGGGAATTCCACCCCCCTCTTTGGTACTCTAGCTTGCCAGTTTCATGCGTCGTTCCCCGGTTGAGCCGAGGGATTTCACACGTGACTTAGCAAACCGCCTACACGCCCTTTACGCCCAATGATTCCGAACAGCGCTAGCACCCTCTGTATTACCGCGGCTGCTGGCCCCGAGTTAGC
+
CCCCCGGGGGGGGGGGGGGGGGGGGGGGGGGGGGGGGGGGGGGGGGGGGGGGGGGGGGGGGGGGGGEGGGGGGGGGGGGGGGGGGGGGGGGGGGGGGGGGGGGGFGGGGGGGGGGGGGGGGGGGGGGGGGCCG9=FGGGGGGGFFFFGGCGGGGGGGGFGGGGGF?FGGFFGGEGGGGGGGGGD:BCE?GFGCGGCDGFGGGGFGGFGCFG=CFC9>FF5DGDEDGFFEG>C3??DADFEGG*76<@FGG6DD@D5*7CE3)9*:@E)A)00*:+2A>BG>9;,(2))5>(-.4>))06).
@M03506:14:000000000-AKVR1:1:1101:24942:8451 2:N:0:44
GACTACTGGGGTATCTAATCCGGTTCGCTCCCCACGCTTTCGCGCCTCAGCGTCAGATGGTCCCCAGAGAGCCGCTTTCGCCACTGGTGTTCTTCCCGATATCTACGCCTTCCACCACTACACCGGGAATTCCGCTCTCCTCTAGACATCTCAAGACTGGCAGTATCCAGGGACCACTCACGGTTGAGCCGTTAGCTTTCACCCCAGACTGACCAGCACGCCTGCGCGCGCTTGCCGCACAGTACCCCCGGACACCGCTCGCCACCCACGCACTAACGGTGCCCCGCGCACGGAGATAGAG
+
CCCCCGGGGGGGGGGGCDFGGGGFGGGGGGGGGGG>GGGGGGD@FGEG8FGGGGGGGGGCEGGGGFG?F8F<FC778=FFDE:F@G8F8F7EEFGGGGGG7BBFGGGG+BFDF9EADFGFGGG?CFFDFGGGGGGGGFGDGCEFCADGDFGGFGCBFGGFCGDFG7CA7<8*@DEFG6FGGFECCG?CFG>6**15>,5=CFGC=/=CF*0*72+3**;*18*:;28>5>)*97869C5***2**++02::))8*1/()*))739**.10)0))++0-)*(((((((0(0-4)(,1)*)))
@M03506:14:000000000-AKVR1:1:1101:24241:8466 2:N:0:44
GGACTACTAGGGTATCTAATCCTGTTTGCTCCCCACGCTTTCGTGCCTCAGCGTCAGTATCGGGCCAGTGAGCCGCCTTCGCCACTGGTGTTCTTGCGAATATCTACGAATTTCACCTCTACACTCGCAGTTCCACTCACCTCTCCCGAACTCAAGATCTTCCGTATCAAAGGCAGTTCTGGAGCTGAGCTCCAGGATTTCACCCCTCCCTTAAAGACCCGCCTACGCACCCTTTACCCCCAGTGATTCCGAGCCACGCTTGAGACCTCTGTATTACCGCGCCTCGTGGCACAGAGTGAGC
+
CCCCCGGGGGGGGGGGGGGGFGGGGGGGGGGGGGGGGGFGGFGGGGGGGGGGGGGGGGGGGGEGDGCFGGGFCGGGGGG@FGGGGGGGAFFGGGGGGGEEGGAFGCFDGGGGGGGFG@EGGGGGCFFCC@@EA?EEECGGGFFFFFFEGGGGGGFGFGD:D8,6=8DG8FGG,,DE9,<,3,,48@DC;FGC8:668CC9FC:@C5?**39:6:,,=94=CD5:*;4/*9:E*.)2)*08**:9*9+1=C6B)5)0*()*084*9@C:C*6**0++<)0*(((-(-(0()(.04(29/)3(
@M03506:14:000000000-AKVR1:1:1101:5967:8507 2:N:0:44
GGACTACCAGGGTATCTAATCCTGTTTGCTCCCCTAGCTTTCGCGCCTCAGCGTCAGTAGTGGTCCAGTGCGCCGCTTTCGCCACAGGTGTTCCTCCCGATATCTACGCATTTCACCGCTACACCGGGAATTCCACGCACCTCTCCCACCCTCCAGCACGGCAGTTTCGCCTGCAGGCCCCGAGTTACGCCCGGGGCTTTCACAGGTGACTTACCGCACCGCCTACGCGCCCTTTACGCCCAATAATTCCGAACCACGCTCGCACCCTCTGTATCACCGCGGCTGCTGGCACAGAGTTAGC
+
CCCCCGFGCGGGGGGDFGGGGGGGGGGGGGGGGGGGGGGGGGGGGGGGGGGGDFDEGGGGGGGGGGGGGGGGGGGGGGGGGGGGGGCDEFGGGGGG8FGGGCGGGGGGGGGGGGGGFGGGEGGGGDFGCFFGGD;FCEDEG,DEDEFGGGC@EEGFFEGGGGDEG3>FEGG>FFFFGGDCEE/B58C,4=EEEGEG5*:+>CGGG=2++*;+CFGGGG8>57DEGGEF5D:EG)9C953CE5747AE*<9<8)))7C09*.7>>DGE);)*9**+2345=0(-(48>F2513032C8*)..
@M03506:14:000000000-AKVR1:1:1101:10753:8507 2:N:0:44
GGACTACCCGGGTATCTAATCCCGTTTGCTCCCCTGGCTTTCGCTCCTCAGTGTCAGTGTTGGTCCAGGATGCCGCCTTCGCCACCGGTGTTCCTCCAGATATCTACGCATTTCACCGCTACACCTGGAATTCCGCATCCCTCTCCCAATCTCAAGCCATCCAGTATCAGACGCAGTTCCCCAGTTAAGCTGAGGGATTTCACGTCTGACTTAGTTGGCCACCTACGAGCCCTTTACGCCCAGTAATTCCGACCAACGCTTGCCCCCCCCCTATTACCGCGGCTGCTGCCCCGGCGCTAGC
+
CCCCCGGG9FGGGGGGGGGGGGGGGGGGGGGGGGGGGGGGGGGGEGGGGGGGGGGGGGGGGGGGGGGFGGGGGGGGGGGGGGGGGGGGGGGGGGCGGGGGGGGGGGGGGGGGGGGGGGGGDGGGGGGG@EGGGFGGGGGGGGGGGGGGGDFAADF9EFGGGGGGFFFGGGGGDGEGGGGGGGGEFEF7FD9E9,>8CGG6,<7:<:=C7CCFF7C7CCA?FFGGFGF)*:?CDAFC)7)?E746++5:?ECA)))19,)*))7*7*:5E3))8*++<9DDB061(8,)))(-.2(1)7690
@M03506:14:000000000-AKVR1:1:1101:11158:8516 2:N:0:44
GGACTACTGGGGTTTCTAATCCTGTTTGCTCCCCTAGCTTTCGCAGCTCAGCGTCAGTGATGGCCCAGATACCTGCTTTCGCCATAGGTATTCCTCCTGATATCTACGCATTTCACCGCTACACCAGGAATTCCAGTATCCCCTACCACACTCTAGTCCGGTAGTTTCCCTTGGCCTCTCCCAGTTGAGCCGGGAGCTTTCACAAAAGACTTACCGAACCGCCTACCTGCGCTTTACGCCTATTGATTCCGAGTATCGCTTGCCACCTACGTATTACCGCGGCTGCTGGCCCGTGTTTAGC
+
CCCCCGGGGGGGGGGGGGGGFGGGGGDGGGGGGGGGGGGGGGGGGGGFGGGGGGGGGGGGGCGGCFGGGGGGGGFGGGFGGGGGGGGGGGGGGGGGGGGGGGGGGGGGGGGEGCFFGGGGGGGGGGGGGGGGGGGGGGFGGDFGGGGGGGGGGGGFFFGGEEGGGGGG:9DFGG8FGGGGGCDF=FEC,@FEGGEGGGGGGGGGGGFG5;F>:DGGGC5:CD5758AACG5E)5;7;558<*+3;9?79+38>5*116<7FFF4*<80+95567?C+)05191(((.).0((031055:).
@M03506:14:000000000-AKVR1:1:1101:10494:8568 2:N:0:44
GGACTACTGGGGTATCTAATCCTGTTTGCTCCCCACGCTGTCGCGCCTCAGTGTCAGAAACTGCCCAGCAGACCGCCTTCGCCACCGGTCTTCCTCCGGATCTCTACGCATTCCACCGCTACACCCGGACTTCCGTCTGCCTCTACAGCCCTCGAGTTCGACAGTCGGCACGGCAGATCCGGGGTTGAGCCCCGGACTTTCACCACACCCTTATCACACCACCTACGCGCCCTTTACGCCCAGTGCTTCCGGACCACGCCCGCACCCCCCCCACTCCCCCGCCGCCGGCCCCGCGGCTCGC
+
CCCCCGGGGGGGGGGGGGGGGGGGGGGGGGGGGGGGGGGGGGDGGGGFGGGGGGGGGGGGGGGGGGGGGGGGGGGGGDGF@@FFFGGDFGDFFGGGGGEFEGFFGGG<F>FFGGFFGGG7:F9F<FEGG+C<FGEFFGCD:9DCEGEBEGG8B6@CDG,@>CCEA93@8*>F:8EGGBFF>EEEGDGGFF+;8CC*?E+CF7A++:*:CGD56*A9*:97<D<:*77>*9>EDFFCACEDG749>7+8EG=))0)99(92755CDGGEG)/)))***.):(-(-,--)(.,(),()))((-
@M03506:14:000000000-AKVR1:1:1101:4517:8581 2:N:0:44
GGACTACCCGGGTTTCTAATCCTGTTCGCTCCCCACACTTTCGCTCCTCAGCGTCAGTTACTGCCCAGAGAACCGCCTTCGCCACTGGTGTTCCTCCTCATATCTGCGCATTTCACCGCTACACCAGGAATTCCGCTCTCCCCTGCATACCTCTAGTTTGCCAGTATCGGAAGCAGGTCCGAGGTTGAGCCCCGAGTTTTAACACCCGACTTAACAAACCGCCTACGAGCCCTTTCCGCCCAATAATTCCGAACAACGCTCTCCCCCTTCGTATTACCGCGGCTGCTGGTACGGAGTTGTC
+
C8CCCGG-EFGGGGGGGGGGGGGGGG<FGGGGGGGG7FGGGGGG7FGGGGGGGGGGG<6,6,C,CFGGCFG,EFEGGFGGGGGGG,EFGGFGG<DGGG,5EFGGG9E+4CEGGGGGG:FCBEGG<=F@C,EFGG8+6@+FF,BF@E>F3C8,ECFA,,,=ED,AFGGG++>+@F8DF87<>*1:CG,<DFCD>?5E*=>:12C,>E***2):+;>+028//>5/:C))*2.=F?F*6C);C5/*90A6A?@3))129(9*556*2;8)*7/7)20:?A0*(--(-4.)(.).)(()08)).
@M03506:14:000000000-AKVR1:1:1101:9014:8587 2:N:0:44
GGACTACCGGGGTATCTAATCCTGTTTGCTCCCCACGCTTTCGCGTTTTAGCGTCAGTATCCAACCAGAGGGCCGCCTTCGCCACCGGTGTTCCTCCCGATATCTACGCATTTCACCGCTACACCGGGAATTCCACCCTCCTCTTTGGTACTCTAGCTTGTCAGTTTCATGCGCACTTCCCCGGTTGAGCCGGGGGCTTTCACACATGACTTAACAGACCACCTACACGCCCTTTACGCCCAATGATTCCGAACAACCCCCGCACCCTCCGGATTACCGCGCCTGCTTGCCACTCGTTAGC
+
CCCCCGGGGGGGGGFGGGFGGGGGGGGGGGFGGGGGGGGGGGGGGGGGEAFFECGGGGAEGGGGGGGGGGGGGGGGGGGGGGGGEG7FGGGGFGGGGGGGGGGGFGGGGGGGGGGGF7EEGGGGGFGGGDFFF,DDDCGGGGGGGFGGGG=<CFAEGGFGGGFDECGGGGGG>EEGCGGEGGCBEEC,>7FE*?E58CCE7CFGF56CGGGGF7CCF572**9*776?55>E3)9D<C3CGCFCF+09::8;>EGGG(**007)7C=);@)))*2+92)>2(4(4((*,)5)*.,1))((.
@M03506:14:000000000-AKVR1:1:1101:10205:8640 2:N:0:44
GGACTACCGGGGTTTCTAATCCTGTTTGATCCCCACGCTTTCGTGCCTCAGTGTCAATATAACCATAGTAAGCTGCCTTCGCAATTGGTGTTCTGTGACATATCTATGCATTTCACCGCTACTTGTCACATTCCGCCTACCTCTAGTTCATTCAAGCTCTTCAGTATCAAAGGCACTGCGATAGTTAAGCTACCGTCTTTCCCCCCTGACTTAAAAAGCCACCTACGCACCCTTTAAACCCAATAAACCCGGATAACGCTTGGATCCTCCCTATTACCGCGGCCGCTGGCACGGAGTTAGC
+
CCCCCGGGGGGGFGGGGGGGGGGGGGGGGGGGGGGGGGGGGGGGGGGGGGGGGGGGGGGGGGGGGGGGGGGGGGGGGGGGGGGGGGGGGGGGFGGGGGGGGGGGGGGGGGGGGGGGGGGGGGGGGGGGGGGGGGGGGGECGFFGGGGGGGGGGGFFCAFGGGGGG,>DEGGCFF8EF8CG8@>EEGG,EADEFGEEGGGGG+@@EGEFGGGG7CC7CCAFC4>F4*/@EDEC7?F+>CFG=E46*<@*0BE)))/0;13*=))72<CAC?*8?4C+040C609(,4()(.(556>)87<<2
@M03506:14:000000000-AKVR1:1:1101:10043:8651 2:N:0:44
GGACTATCGGGGTATCTAATCCCGTTTGCTCCCCTGGCTTTCGCTCCTCAGCGTCAATGTCGGTCCAGAATGCCGCCTTCGCCACCGGTGTTCCTCCAGATATCTACGCATTTCACCGCTACACCTGGAATTCCGCATTCCTCTCCCGAATCCAAGCCATCCAGTATCAGACGCAGTTCCCCAGTTAAGCTGAGGGATTTAACGTCTGACTCAGTTGGCCGCCTACGAGCCCTTCCCGCCCAGTAATTCCGAACAACGCTTACCCCCCCAGTCTTCCCGCTGCTGATGGCACGGAGTTCGC
+
CCCCCGGGGGGGGGGGGGGGGGGGGGGGGGGGGGGGGGGGGGGGEGGFFFGGGGGGGGGGGGGGGGGGGGGGGGGGGGGGGGGGGGGGGGGGGGGFFGGGGGGGGGGGGGDCGGGGGGGGGGGGCGGGGGGGGCFGGECGGEFAF8FGGGCGFCFGGGGGGFGGGF>C7EGE:++>C>,@EG,*@CCF79EF9:E5C6,,55;*,=EG?FF+0*>,=;;FDGGEGF58=<5CFA)*(*88CE57>F+13:EEFF5<C>)/859D*CE8C)*0*:++245:,69>)))0.<:)5((1)0),,
@M03506:14:000000000-AKVR1:1:1101:3447:8652 2:N:0:44
GGACTACAGGGGTTTCTAATCCTGTTTGCTCCCCTAGCTTTCGCGCCTCAGCGTCAGACTCTGTCCAGATAGCCGCCTTCGCCACCGGTGTTCCTCCTGATATCTACGCATTTCACCGCTACACCAGGAATTCCGCTATCCCCTCCAGAACTCTAGCCTGCCAGTATTGAATGCAGGCTCTGGGTTAAGCCCAGAGTTTTCACATTCAACTTAGCAAACCGCCTACGCGCCCTTTACCCCCAGTAATTACGAACAACGCCTTCCACCACCGTATTAACGTCGCTCACTGCACGGCGTTCCG
+
CCCCCGFGGGGGCFEGDFGFFGGGGCDGGGFFGGGGGGGDAFGGGGGGCFGFGEGGGGGEGGEGGGGFCFGFGFGGGGGGGGGGGGGDCCCCFGGGGGGGGF9FGFGGGGGCF<F9FCCFGEGCFGFGGGDGG,4:+@FD8EGFEEGGFGGACGDDGCFFF?CGFCCFCFD9,@FA,5,DEFDF,BEFAEFGFF:FD,@ECFF7>:,2=CGD7+95=9A*:855**/)58):)0)26*0A?C<D7:9:++*)0)>G*4D*5)9>*:;)2018)98A+))*(,4<(()*.925)((1070((
@M03506:14:000000000-AKVR1:1:1101:19425:8653 2:N:0:44
GACTACTGGGGTTTCTAATCCCGTTTGCTCCCCACGCTTTCGCGCCTCAGCGTCAGGAAATGCCCAGAGACCCGCCTTCGCCACCGGTGTTCCTCCCGATCTCTACACATTTCACCGCTACACCGGGAATTCCAGTCTCCTCTGCATCCCTCAAGAACGGCAGTATCGGCCGACGTTCCTCGGTTGAGCCGAGGGATTTCCCGACCGACTTGCCCTCCCGCCTACGCGCCCTTTACGCCCCGGCCTCCCGGCCCACGCTTGCCCCCTCCGCCTTCCCTCGGCTGCCGGCACAGTCGTCGTC
+
CCCCCGGGGGGFGGGGGGGGGGGGGGGGGCGGGFGGGGGGGGGGGGGG<FGGGGGGGGGGGGGGGGACFGGGGCEG,FFDEF,CFGGGGGEFG<FGGGEGGFG9FFFGGFGGGGGGGG7:F=AE@@F:EGGGGAF<B?FFD@DDE9DFFGC=DC9F8DE836CC9AC>5CE7:E*CFFG7<*4=C*<6CGDEEDD;@6C9+0;8=C5*/5/23<+3*9)*)95*9DF:EC@*97*:,*0***)))**02**)0)/9731/0<@27C*)*)*))1+;A))*(-(-(.-52)4()-)1)0(((
@M03506:14:000000000-AKVR1:1:1101:12920:8667 2:N:0:44
GGACTACCGGGGTTTCTAATCCCGTTTGCTCCCCACGCTTTCGTGCCTTAGTGTCAGAAATGAGCCAGTCACCTGCCTACGCCATCGGTGTTCCTCCCTATATCTACGGATTTCACTCCTATACAGGGAATTCCAGTGACCTCTCCCATTCTCTAGCTTGGCAGTTCAAATAATGGACACGAGGTTGAGCCTCGTCATTTCACTATTCGCTTACCATGCCACCTACGCAACTCTTTACGCCCAGTAATTCCGGATAACGCTTGGACCCTACGTATGACAGCGGCGGCTGGCCCGTAATTAG
+
CCCCCGGGGGGGGGGGGGGGGGGGGGGGGGGGGGGGGGGGGGGGGGGGGGGGGGGGGGGGGGGGGGGGGGGGGGGGGGGGDGGGGGGGGGGGGGGGGGGGGGFEFGGFC>BFGGGFCGGFGGGGGFGGGFGGGFEFGGGGGGFGG,DFGDGEGGGGGGGG>CCGGGGFGGGGGGGGGFCFE>EG=EGG?DFFFECEFFGFACF,,<=,4;;CCDC2986CDGGG4*:5A):4;BFGFC:CG5D7*23:2+CF353*7)*7=8>8C9CA*?F)070*3<*36(,2((,70),(04,)))-).
@M03506:14:000000000-AKVR1:1:1101:8854:8668 2:N:0:44
GGACTACCCGGGTATCTAATCCTGTTTGCTCCCCACGCTGTCGCGCCTCAGTGTCAGAAACTGCCCAGCAGACCGCCTTCGCCACCGGTCTTCCTCCGGATCTCTACGCATTCCACCGCTACACCCGGAATTCCGTCTGCCTCTACAGCCCTCGAGTTTGACAGTCGGCACGGCAGATCCGGGGTTGAGCCCCGGACTTTCACCACACCCTTATCAAACCACCTACGCGCCCTTTACGCCCAGCGATTCCGGACAACGCTCGCACCCCCCGTCTTACCGCGGCTCCTGTCCCGGCGTTCGC
+
CCCCCGGGGGGGGGGGGGGGGGGGGFGGGGGGGGGGGGGGGGGGGGGGGGGGGGGGGGFGGGGGGGGFGGGGGGGGGGGGGGGGGGGGGGGFGGGGGGGDGEGGGGGGGGGGGGGGGGGGGGGGGGGGFEGGGGFEGGDGGGGGCFDEE8EGGGGGCGFD;FGFGGGEEDGCEED5C:EFEGGEGEG6FGFGGGD5CEC?FG7@6C5EEDF*<7CE**=E*9C76>>>CGEG7:77<5:EC*7*9**8CFF55@5*7,C*8)7)9EE>EF3))*/+3:7E;((4(,(0)).5.6(9<)((,
@M03506:14:000000000-AKVR1:1:1101:3177:8688 2:N:0:44
GGACTACCGGGGTTTCTAATCCGGTTCGCTCCCCACGCTTTCGCGTCTCAGCGTCAGTTGCAGGCCAGGAAGCCGCCTTCGCCACTGGTGTTCCTCCCTATATCTACGCCTTTCACCGCTACACCTGGAATTCCGCTTCCCTCTCCTGCACTCTAGCCACGCCGGGTTGTAATGCGTTTTTCCGGTTGAGCCGGAAGATTTCACATCCCACCTCACCAGCCGCCTCCACGCGCTCTCCGCCCAGTAAATCTGGATCACCCTTGCCCCCTACCTCTTCCCGCGGCTCCTGGCACGCACTTTG
+
A,8<CFCEFFDECG,CF9CF<C:CCCC7F@CC@F?F:FEB<FGFEGGEG<FEBFB@FFCE9@CFFGF<,,,6E8F:FF@DFDG7FDFDE<,8B@<,A+4:BFGDGCD7:+4?,EFE,+8==@,DFFG=<3EFF5:7:C3@E9DGD8@=,3@7@9=>ECD,++3***4B:*,,>7;*4*/:8,=E5C*5:,+51*:38*3+>:?F7A6*/98DG*0*/9)*99)><7)):35:C5)7,9)*2**1*+<*00<**/:**(227).6*<*7C)/.1*+3+-)*-13(,(())).3*4().))))
@M03506:14:000000000-AKVR1:1:1101:18631:8699 2:N:0:44
GGACTACTGGGGTTTCTAATCCTGTTTGCTCCCCACGCTGTCGCGCATCAGTGTCAGAAACTGCCCAGCAGACCGCCTTCGCCACCGGTCTTCCTCCGGATCTCTACGCATTCCACCGCTACACCCGGAATTCCGTCTGCCTCTACAGCCCTCGAGTTTGACAGTCGGCACGGCCGATCCGGGGTTGAGCCCCGGCCTTTCACCACACCCTTATCACACCACCTACGCGCCCTTTACGCCCCGTCACTCCGGACAACCCCCCCACCCCCCCTACTCCCCCCGCGCCTCGCCCCGGCCTTCC
+
CCCCCGGGGFGGGEFGGFFFGGGGGGG8FGGGGGGGGGG@FGGGGGGGGDGGGGGGGGFGGGGGGGCFGGGDGGGGDFEGGGFDDGG>CGGGGGFGGGEGDGGGG9F7EGCFGGGGGGGGGGFGGG7B7@@DGGGCGFGGGGGGCD9DFGG8DE6+6:ECAEFC,@*@?@CF>CCEC:58:CEEC*878FCCE8**3*><CFCFCGGEGGCC7CDC*29C*19CCG@D:<@E)77:A33?//)**2*92;*.)01/7(/*0))))//8C.1))*++30>C,21((,(),<9?)-,7)8)),
@M03506:14:000000000-AKVR1:1:1101:13152:8699 2:N:0:44
GGACTACACGGGTATCTAATCCTGTTCGCTCCCCACGCTTTCGCTCCTCAGCGTCAGTATCGGCCCAGTGTGCCGCCTTCGCTACGGGTGTTCCTCCTGATCTCTGCGCATTTCACCGCTCCACCAGGAATTCCACACACCCCTCCAGAACTCAAGCCATGGCAGAACCGAATGACCCCTCAAGGTTGAGCCTGGTGATTCCTGCCCCGACTTACCAAACCGCCTACGAGCCCTTAACGCCCAATAAATCCGTACAACGCTAGCCCCCTCCGTACTACCGCGGCGTCTGGCTCGCACCTCC
+
CCCCCGGG9CEGGGGGGGGGFGGGGGFEGGGGGGGEGGGGGGGGFGGGGGGGGGGGGGGGGGGGCFGGFGGGGGGGGGGGGDFGEGDDC@FGGGGGGGGGGGFFG9EFGGDGGF9FD@FGGGGGG8FEFFGCF9FGFGEEGGED+C,,@@D=,,,6,:3,>4,,5+,,3***5,4DFCE8B,,:,6,,,46,,<*,5,,,,1,,,46:*)1)*+5+@6;EG3>*1*;)/1)1*080):)5:**157C*<CC5)7<C>29=BB365;:)*)/)0*/*+6)1(((,((-7(0.,93()).(.(
@M03506:14:000000000-AKVR1:1:1101:12537:8703 2:N:0:44
GGACTACCCGGGTATCTAATCCTGTTTGCTCCCCACGCTTTCGTGCTTCAGTGTCAGTGCTGGTCCAGGTAGCCGCCTTCGCCACTGGTGTTCCTCCCGATCTCTACGCATTTCACTGCTACACCGGGAATTCCACTACCCTCTACCGCACTCTAGCTGTCCAGTACCCATTGCCATTCCCAGGTTGAGCCCGGGGCTTTCACACCCGACTTAACCAACCACCTACGCACCCTTTACGCCCCGTAATTCCGACTAACGCCTGCACCCTTCGTATTCCCGCGGCTGCTGGCACCATGTTAGC
+
CCCCCGGG@FEDGGGGGGGGGGGGGGGGGGGFGFCFEGFGGFGGGGGGG<EGFGGGGGGGGGEGGGFFGFG9FGDDGF7E@FCGEGGGGGGGGGGEGGG:FG8FGGGGGEGGGGFG<EFF<FGGGGDGFGFGGF9E?EFDFGGC,@DEE+@CFCA9B,@F=@EFGF9DEFFGGDFD:>FCFF,+<3@9,@EEE5*8CD87F+5;,:*:5CD:,+,5?*8C*5C*7DBD=DEG3)/7788C=*)7)1;*:?+>).)*24C*8.8DFF50*0*85C6++.):,17((-84071)).)***-..
@M03506:14:000000000-AKVR1:1:1101:19473:8713 2:N:0:44
GGACTACCCGGGTATCTAATCCTGTTTGCTCCCCACGCTTTCGCACCTCAGCGTCAGTACCGGACCAGTGAGCCGCCTTCGCCACTGGTGTTCTTCCTAATATCTACGAATTTCACCTCTACACTAGGAATTCCACTCACCTCTTCCGGACTCAAGACTTGCAGTATCAAAGGCAGTTCCGAGGTTTAGCCCCGGGATTTCACCCCTGACGTACAAATCCGCCTACGCGCGCCTCACGCCCAGTAATTCCGAACCACGCTCGCCCCCTTCGTCTTCCCGCGGCTGCTGGCACCAAGTCAGC
+
CCCCCGGGGGGGGGGGGGGGGGGGGGGGGGGGGGGGGGGGGGGGGGGFGGGGGGGGGGGGGGGGGGGGGGGGGGGGGGGGFGG:FEFGFCGGGGGGGGGGGGGGGGGCGGFGGGGGGFGGGGGGFCGGFFFFFGGG<F8FFFF>EFAEEGGCGGDG,=EE999E,EEF,,@9D88+,7@C:>7E+3,,,@EFG5>;*?GGFCF?FGGG68/1*:*5626<D<D53>>D*CDC).)967<FG=F6CC+9+<<;3)19F?G=))<DG=E:;550.58+<?>G((4-(-))(.()).4*9*).2
@M03506:14:000000000-AKVR1:1:1101:6971:8728 2:N:0:44
GGGCTAACATGGGGTCTTCTTTCCCTTTCCCCCCCCTTGTTTCCCGCCTACCGGGTCATTTCCCGCCCCCCCCCCCCCCCGCCCCCCGCGGTTTCCCCTAACCACTCCCCCCTTTCCCCCACCCCCCCCAAAACCACTTGCCCCTTCCCCCCCTCACCCCCCCCTGCTAGAGTGCATCTTCCTCCTTCACCTCCCCACTATCCCAATTTTATCTTGCACCCCTCCCTCCCCCCCCTCCCTCCCCCTCCACCACCCCCGCCCTCTCTCGCTCCGCTCTCCCCGCGCTTGCCTTCCGGGCTTC
+
BCCC8;,66-6,:-6--6,,,,;;6,,,,,,6@+8:+,,,,,,66,+8,,6,++68@8,,C,,,,+++8:C4+@@:FF+6+3+><<********388,,*,,,,43,,,**41+,,2>B:*<*C7C/1****/***/+++3<<8*0*0**2:8**///;8855/***+++++3+3++0+<+++002<+++<+/***022+30+++**0+**0+*2+*****1***17):*)/))))(*00;=D*5**)20*)))1))()2)))**++)2)1773*:F7):0(4(4-()4)))*.,)))(((
@M03506:14:000000000-AKVR1:1:1101:21612:8750 2:N:0:44
GGACTACCGGGGTTTCTAATCCCGTTCGCTCCCCTGGCTTTCGCGCCTCAGCGTCAGAAGGGATCCAGCGCGCCGCTTTCGCCACCGGTGTTCCTTCCGATATCTACGCATTTAACCGCTCCACCCGAAGTTCCGCACGCCCTTATCCCCCCCAAGCCCGCCAGTATCAGAGGCACTTCCCCATTTGAGCTAGGGGCTTTCCCCCCTGCCCTGACGGCCCGCCTCCCCTCCCGTTATGCCCCGTGTTCCCGAATCACACTACCGCTGCCCCCCTTACCGCCGACGCTCTTCATCACATACC
+
ACCCCF?CEFGGG@CFFCFGGF@FCEFGCEGGGDFG?CCFDF>FFCC:F@C<7FFGE,CF8,::CEFF@FD:CF7FFGFGCGE7=E@CG+?C<FEEDGDEGEGG9EFFE:3+7,CBC+>CF:,D<+>F+3+@=F<C:FDFFD*>3@C;?*4*4*4,*46:B51*<++5+1?CCEEFE++>*9E*02+1*8++<****18++*+2*2/2*0*2**<*))7*1>3:**)0**05)8)*(*1+2*)/*28=9C*8>B**0)*2))))12*)*)*0))*++..*(((,-(,)(*)-*)-0**.).
@M03506:14:000000000-AKVR1:1:1101:2447:8755 2:N:0:44
GGACTACTAGGGTTTCTAATCCCGTTTGCTCCCCTGGCTTTCGCTCCTCAGTGTCAGTGTTGGTCCAGGACGCCGCCTTCGCCACCGGTGTTCCTCCAGATATCTACGCATTTCACCGCTACGCCTGGAATTCCGCGTACCTCTCCCAAACTCAAGCCGTCCAGTATCAGACGCAGCTCCCCGGTTAAGCCGAGGGATTTCACGCCCGACGTAGTTTGCCACCTCCGACACCTTTACGACCAGTAATTCCGAACAAAGATAGCACCCTCCCTATTAACCTCGCTGGTGCCCAGGACTTACC
+
CCCCCGGFFDGGCF7FFGGGCGGGFCFGGCECDFGFFGG<DFGDEG@FFFGCFGGGGGGEGGGGGEFGGGGGGGGGGC7F@EFDE@F@@FFFGGFGGGFE<E9FGFGGGGDGAFFDE7B7FCCGG8DFGGCFGGFGFF+>CFFFE83DDD7,,@D,,=8C>CGGG77,,@?>@>8C7D6:DE58@58CC9BE*:::***2>CG5***2:C):=*8++39979D*1*8)*)0/2)1*4*):**9:*++7CCF;>57**(0+0***::*);)/)12+++.*+.4(((-,.)0,))((*0*6)(
@M03506:14:000000000-AKVR1:1:1101:14742:8758 2:N:0:44
GGACTACCCGGGTATCTAATCCCGCTTGCTCCCCTGGCCTTCGTGCCTCAGCGTCAGGAACTGTCCAGAGACCCGCCTTCGCCACTGGTCTTCCTTACGATATCTACGCATTTCACCGCTACACCGTAAATTCCAGTCTCCTCTCCAGTCCTCAAGCACGGCAGTATCGAATGCAGTTTCGGAGTTAATCTCCGAAATTTCACACCCGACTTACCGCGCCGCCTACGCACCCTTTACGCCCAATGACTCCGAACAACGCTTACTACCTGCGTATTACCGCGGCTGCTGACCCAGACTTCAC
+
CCCCCGGGGGGGGGGGGGGGGGGGGGGGGGGGGGGFFGGGGGGGGGGGGGGGGGGGGGGGGGGGGGGGGFFGGGGGGGGGGGGGGGGFGGGGGGGGFGGFFEDGGGGGGFGGGFFGGGGGGGGGGGGFGGAFGGGGGC,AEAEGGGGGGGEFGGGGGCEEGDGGGGEGDGGGCFGF9>CFEC>EGGG,,3@ECC8CCFDFGFCFGGG9*?G7@FF*)7>=)5DC<5=A=DDGG))*67;EE5*9*9+*<:;3))1**()*)))*2<6*+))0.70+<))/3-3((,.))0(4:3(*)*.).
@M03506:14:000000000-AKVR1:1:1101:4617:8764 2:N:0:44
GGACTACTCGGGTATCTAATCCTGTTCGCTCCCCACGCTTTCGCGCCTCAGCGTCAGTACCGTCCCAGAGAGCTGCTTTCGCCATAGTTGTTCTTCCTGATATCTGCGCATTTCACCGCTACACCACGAATTCCCCTCTCCCCTTCCCGACTCTAGCCCAGCGGTCTCCAACGACCCATCGTGGTTGACCCTCCGGACTTCCTGTCGGCCCTCCTCGCCCGCCTACTCGCTCTTCACCCCCAATAAACCCGGCCACCCCTCCCCCCCCCCCTCTTACCCCGCCTGCTGGCCCGCAATCAGC
+
CCC<<6C@FCGGG7F@EEFE,CFEEGF7FEGGGGFFFGGGGGCFGGGFG8<CF@,@,<6EFF@6@FE,<F<FDA<FDFEE7EF:?E,,,CCEGGGGEE9FFGF<FB<+@>C7FG9EFGFC++CF8++@:+A+45,A=F:FDDGGG?D,37@8C9=,73,,6@B8:+65336<+:CGE5?@B*,*4>C4,,,,6**4*4:,,*,,10**/*:<*:*3*)2=)):5/>*0*).:C=**)*)2:****<+**2:3)8)75()*))07/:C5*5)830++3()/((4,(((),)(-)24))))..
@M03506:14:000000000-AKVR1:1:1101:27139:8782 2:N:0:44
GGACTACTGGGGTTTCTAATCCTGTTTGCTCCCCACGCTGTCGCGCATCAGTGTCAGAAACTGCCCAGCAGACCGCCCTCGCCACCGGTCTTCCTCCGGGTCTCTACGCATTCCACCGCTACACCCGGAATTCCGTCTGCCTCTACAGCCCTCGACTTTGACAGTCGGCCCGGCCGATCCGGGGTCGAGCCCCGGACTTTCACACCCCCCTCATCACACCACCTACCCGCCCTCTACGCCCCGTGAATCCTCACCACCACCCCACCCCCCTTTTCACCGCCGACGCCGCTCCCGAGCTTGC
+
CCCCCGGGD<A7@@FFFEFEGGGFDGGGGGGGFGGG:E7FFF8FCFGCGFFGCEEFFFGGGGFGDG?FCGFGFD:CF+CF:F:FFGG@:F:FGGFGGD+:FE@FFDA<C:4?A??FCFGGGGGGGDGGCG+ACA,3@F@DFFF>D>;FCGCGDCG+:+,,39,55@5*:**1*14**4:8,8*1=*===EEG**2*:/22A*A+311**97**223*29***9:*25)*9</9)0>618EC*19**2*3++*07*9589*073*/;*8E))))0++3-)2(((((-()-)((),(1))(.(
@M03506:14:000000000-AKVR1:1:1101:8511:8782 2:N:0:44
GGCTACCGGGGTTTCTAATCCTGTTTGCTCCCCACGCTTTCGCGCCTCAGCGTCAATTACGGGCCAGATAGCCGCCTTCGCCACCGGTGTTCTTCCCAATATCTACGAATTTCCCCTCTACACTGGGAATTCCACTATCCTCTCCCGCATTCAAGCTCATCAGTATCAAGCGCCGCCCCCAGGTTGAGCCCGGGAATTTCACGCCTGACTTGCTAAGCCGCCCACGCCCCCTTTACCCCCAGTCATTCCGAACCACGCTTGCCCCCTTCGCATTCCCCCGGCTGCCGGCCAGGACGTCCCC
+
CCCCCGGGGGGFGGGGGGGGGGGGGAFGGGGGGGGGGGGGGGGDGGEGFFFGGGGGGGGGGGGGGGGGFGFGGGGGGFGFDG,CGGF>FCGGGGGGGGGGGCGGGGGGGGGF9,CF,@=9F9B?B?FE<FEDGDGGGADG,=3@FGEGGGGG;DCF,:,5EFCE,3@3D,>+8*3@CEGGCEFFCC8,>EFEEG5?9CGG7F858*26CGG7++>+;<6*9)57>)7):5>E794:)25=52>*:?C*70*75.9<*43A5;?CFE8)2)*0.9996()*(((((,-7>8((02()).--4
@M03506:14:000000000-AKVR1:1:1101:22670:8789 2:N:0:44
GGACTACAGGGGTATCTAATCCCGTTTGCTCCCCTGGCCTTCGTGCCTCAGTGTCAGGAACTGTCCAGAGACCCGCCTTCGCCACTGGTCTTCCTTACGATCTCTACGCATTTCACTGCTACACCGTAAATTCCAGTCCCCTCTCCAGTCCTCAAGCACGGCCGTATCGAATGCAGTTTCGGAGTTAAGCGCCGAAATTTCCCAACAGACTCACCACGTTACCAACGCACCCTTTACGCCCCATTAATCCGTAAAACCCCTAAGCCCTCTGTATTACACGGGCTTCCGGCCCCGCGTCACA
+
C@CCCGGGGGGGGGGGGGGGFGGGGGGGGGGGGGCGFFGGGGGF<:CDFCGGGGGEGFE@8EGGGGGGGGGGGFDE@FGGECFFGGGG<EFFEAFGGGGGCF:C<@FD77:=@FF<??FE<<EEDCFCC@FGGGGAFF,9A,+@DD9?FFD,,,@>E,,6+++36+,@+@83@9,,6@:=B@+>@F,E,>+@>*@CEGG7D+>9,4*,,3;*0*=,5/:,;CC,**):*)8**))+.2)*/**20=++1?*0.)***(*20)7>*31)25*1*29++)**((-(((,)-),-)4(9))(()
@M03506:14:000000000-AKVR1:1:1101:10313:8790 2:N:0:44
GGACTACAGGGGTTTCTAATCCTGTTTGCTCCCCATGCTTTCGCTCCTCAGCGTCAGGTAAGGCCCAGAGAACCGCCTTCGCCACCGGTGTTCCTCCTGATATCTGCGCATTTCACCGCTACACCAGGAATTCCATTCTCCCCTGCCTACCTCTAGTCCACCCGTATCGGAAGCAGGACTGGGGTTAAGCCCTAGCTTTTCACTCCCGACGCGATGGACCGCCTACGAGCCCTTTACGCCCAATAATTCCGGACAACGCTCGCCCCCTCCCTTTTCCCGCGGCGGCGGGCCGGTATTCGCC
+
CCCCCGGGGGGGFGGGGGGGGGGGGGGGGGGGGGGGGGGFGGGG7FGFGGGGGGGGGGGGGGGGGGGGGGGGGGGGGGGGGGGGGGGEFGGGGGGGGGG9FCFGGFGDGEFFGGGGGGGGGGGGGGGGFFGGGFCFFGGGGGGGGGFFFGGGGGGGGCGGGGGGGGGGG6>CEGGFGEGGFGGCEGG,@9FGFDFGGGG6:>C,>EF7EDDGCD8=5;AFDDDA5F:8/CDC959*.*):?E**47:79@<>>@)*/(9*8)3)9C8>*)*)**<+35.*309((-()()((.((19*3((
@M03506:14:000000000-AKVR1:1:1101:5744:8791 2:N:0:44
GGACTACTCGGGTTTCTAATCCCGTTCGCTCCCCTGGCTTTCGCGCCTCAGCGTCAGAAGAGATCCAGCGCGCCGCTTTCGCCACCGGTGTTCCTTCCGATATCTACGCATTTCACCGCTCCACCGGAAGTTCCGCACGCCCCTATCTCCCTCGAGACCACCAGTATCAGAGGCCCTTCCCCGGTTGAGCCGGGGGCTTTCACCCCTGACTTGATGGCCCGCCTACGCCCCCCTTACGCCCAGTCATTCCGAACAACGTTTGTCCCGTTCGTCTTACCGCGGCCACCGGCACGCACTTAGC
+
CCCCCGGGGGGGGGGGGGGGGGGGGGGGGGGGGGGGGGGGGGGGGGGGFGGGGGGGGGGGDGCFGGGGGGGGGGGGCFGGGGGGGGGGGGGGGFGGGGGEGGGGGGGGGGGGGGGGGGGGDGFGGDGGDGGGGGGG7FEGGGGGGGGFEFGGGGCE5?81>AE8FFGF>BFFGG*B=:?E?CECEEGG+BFGEEE*85CCG7CFGC*7C>*730<ACF):>7DC*9))*957)7)6(7;CEC*22<9BFG67>@5*99C:)).*2+*0;5*75DE9F?)71(((-:()(0-()(-).))6<
@M03506:14:000000000-AKVR1:1:1101:23608:8812 2:N:0:44
GGACTACCGGGGTTTCTAATCCTGTTTGCTCCCCACGCTTTCGTGCCTCAGCGTCAGTGTTATCCCAGGAGGCTGCCTTCGCCATCGGTATTCCTCCTCATCTCTACGCATTTCACTGCTACACGTGGAATTCTACCTCCCTCTGACACCCTCTAGCCTGCCAGTAACAAGCGCCATTCCCAGGTTAAGCCCGGGGACTTCACACCTGTCTTAACAGACCGCCTACGCACGCTTTACGCCCAGTACTTCCTGTTAACGCTCGCCCCCTACGTATTACCGCGCCTGCGTGTACTTAGTTAGC
+
CCCCCGGGGGGGFG>FGGGGGGGGGGGGG9EE@CFGGGGGGGGFFGGGGGGGGGGGGFGGGGGGGGGGG7BFGFGGGGGGFGGGFEFGG,FCDFFGGEFFFGEFDGGGGGGG<F@FFDFC,FFGGFDC79EGFGGGG,?,C8EFGGA,D+8+@EF3DF>FCFGFFFFGFFEG>EGEGCCC9@,+@D9A9EFF5>E58*,42=F,>EC<F4+1:CF,**)41745*;A:5<)2/)::C5>E=5*2:++13<+*17*2*49/0)))1:C:*.*0**3+:65E((4,(,(.()()*-)*0*)..
@M03506:14:000000000-AKVR1:1:1101:4655:8817 2:N:0:44
GGACTACTAGGGTTTCTAATCCTGTTTGCTCCCCACGCTTTCGCACCTCAGCGTCAATACCGGTCCAGTGAGCCGCCTTCGCCACTGGTGTTCTTCCGAATATCTACGAATTTCACCTCTACACTCGGAATTCCACTCACCTCTCCCGGATTCAAGCGATGCAGTCTTAAAGGCAGTTCCGGGGTTGAGCCCCGGGCTTTCACCTCTACCTTACAACGCCGCCTGCGCGCGCTTTACGCCCCTTAATTCCGAACACAGCCAGCCCCCTCCGTATTACCGCGGCTGCTGGGCCGGCGTTCTC
+
CCCCCGGGCFGGCFGGGGGGFGGGGFGGGFFCGGGGGGGGGGFGGGG8EFGGGGGGGGGGGGGGGGGFEFGGGGGGGDGGGGGGGF?FFCFDF9FGGG:FGDFFG9FEFAADGGGGG9E@CGAC<FD@C7FFC9995A,A:>EFGGEEDGE6E:@3BEE,6AEAGGFFCGA,,@E8FFFF++@C**:,,>@BEEC*:*=8>D7?,?CF,CD>G;<F*1;7C<C58D3:*95575):4/58*****+399CC57;)**(**)).**;?>CD3.87++<).:(47213))()(-)-49)8(-4
@M03506:14:000000000-AKVR1:1:1101:22267:8838 2:N:0:44
GGACTACAAGGGTATCTAATCCCGTTTGCTCCCCTGGCTTTCGCTCCTCAGCGTCAGTATTGGTCCAGGATGCCGCCTTCGCCACCGGTGTTCCTCCAGATATCTACGCATTTCACCGCTACACCTGGAATTCCGCATCCCTCTCCCAAACTCAAGCCATCCAGTATCCCACGCAGTTCCCCGGTTAAGCCGAGGGATCTCACGTGCGACTTAGTTGGCCACCTACGAGCCCTTTACGCCCAGTAATTCCGAACAACTCTCGCCCCCTCCCTATTACCGCGGCTGCTGGCACGAAGGTAGC
+
CCCCCGCG9FGEDCFCAFGGFGGGGGGDFGFGGGGD?@FGGGGGCFEFFCFFFFGFGGGGFCDFFFE8EFFCFGGGGGGGFE@6BFFC@FGGGGGGFG<AF<FE<FG7FFGGGGGFGEGGG:FFFGFFGGFDG9,?CFFEEGGFGGGG88@9FG8@FF?FG,,=@=B=,68F@@>+47@,6:C8@**@DCFEDC*1=C*2DDE;0CF5AC):7:C@76AC<FFFFF5)*8)77;4:/1.*:*127<:79FG)0<G47):0?@3D<CC)*)*)99+32))/(,4(-4))(78<B((100)))
@M03506:14:000000000-AKVR1:1:1101:9923:8841 2:N:0:44
CCCTCTACGCGATCCTACACCCCCCAATATCGCCTTATAATGCCCTTCCACTCCCACCCCCCCTCTTTCCTCCTCCGTCCTGCCTCTGCGTTCGTCCCCCCCGCTCTTCCTCCCCGCCCCCCCCCTACCTCTCACTCCTCCCGCATGCTCCTCCCCCCCCCCCCTGCGCCTGTCCCGCCCCCTCCGCCCAGCCCCTCCGCCCCCCCCACCGCCCCCCCCCCCTCCTCTACCCTGACCCCCCTCCCCTCACCCCTCCCCCCCCACCCCCCCCACCTCCCCCCCCCCTGCGTCCCGCCAGCCC
+
6,8,@,,--7+=6C,-;=,,,++8@@C@8,6,,,,,,6,,<@,,,@,,,;,,,,,6,,,6++++:,:,,,6,,,,,+4C+,,:4,,:,,+8+84+84+4++++++38,,,,,3@:++C@+>+*5***5@?A72,,,3:,C:1*4*144+5++223**3****1/***/***/03+0***/*/*1**/:******222*/1*9**:55:*1)/*):*)9>C5<)*9*)*00***))*.*):*7C5**2)21A)00/**(1*8).1*;87=>)0.9@**()/-,((((()(),(.-()))(--
@M03506:14:000000000-AKVR1:1:1101:4074:8865 2:N:0:44
GGACTACTCGGGTATCTAATCCTGTTCGCTCCCCACGCTTTCGCTCCTCAGCGTCAGTAATGGCCCAGAGATCCGCCTTCGCCACCGGTGTTCCTCCTGATATCTACGCATTTCACCGCTACGCCTGGAATTCCGCGTCCCTCTCCCAAACTCAAGCCATCCAGTATCAGACGCAGTTCCCCGGTTAAGCCGAGGGATTTCACGTCTGACTTAGTTGGCCACCTACGAGCCCTTTACGCCCAGTAATTCCGAACAACCCTTGCCCCCCCCGTATTCCCGCGGCTGCTGGACCGCAGTTAGC
+
CCCCCGGGGGGGGGGGGGGGGGGGGGFGGGGGGGGGGGGGGGGGFGGFGGGGGGGGGGGFGGGGGGGGGGFFFGGGGGCGGGGGGGGGGGGGGFDFGGGFGFFFFFGGGGGGGE?DG>GGCGGGGDFGGGGGGGGG7FFFGGF8DDEC,@F8FFGDEF8FEFFFG,3@AFGGGGCGGGGGCE55;ECF?CD>C8E5=,<0>8C:CE7F+;FFC>+>C66?FFGGGD))=<)A57;><*.:C=5**+3=:C6.)854D(9C75@GDG?787)0)*+0<57/2790(())()(()(-))0254
@M03506:14:000000000-AKVR1:1:1101:14262:8892 2:N:0:44
GGACTACCGGGGTTTCTAATCCTGTTTGCTCCCCACGCTTTCGCACCTCAGCGTCAGTACCGGACCAGTGAGCCGCCTTCGCCACTGGTGTTCTTCCGAATATCTACGAATTTCACCTCTACACTCGGAGTTCCACTCACCTCTTCCGGACTCGAGCTTCCCTGTATCAAAGGCAGTTCTGGAGTTGAGCTCCAGGATTTCACCCCTGACTTAGAAAGCCGCCTACGTGCGCTTTACGCCCAGTGATTCCGCGCAACGCTATCCCCCTTCGTTATCCCGCGGCTGCTGCCACGAAATGCGC
+
CCCCCGGGGGGGGGGGGGGGGGGGGGGGGGGGGGGGGGGGGGGGGGGGGGGGGGGGGGGGGCEFGGCCGGGGGGGGGGGGGGGGGGGGGCAFGGFGGGGCGGGGGGGGGGGGGGGGG=FGCGGGAFGG:FCFGGGGCG8FGGGGGGGGGEEGGGEGEGGGGGF?D,@ACC9EFCE5CFGAE,@>FFF7DC>CCEC6*,,9>CEFGGGG,;FF7CC7:FF6CCDE*8..**):/8F>CDFGEEGF479@?+8).7))133*7))2988.*)15)**+3.>5-,(-71)))..)<9(*.*)(,
@M03506:14:000000000-AKVR1:1:1101:18990:8896 2:N:0:44
GGACTACACGGGTATCTAATCCTGTTTGATCCCCACGCTTTCGTGCCCCAGCGTCAATACTCGTCCAGATAGCCGCTTACGCCACTGGTGTTCCTGTCAATATCTACGCATTTCACCTCTACACTCGGAATTCCACTCACCTCTCCCGTACCCAAGTCCTCTACTCTCAAAGGCAGTTCCAGAGTTGAGCCCTGGGCTTTCACCCCTGACTTGAAGGACCCCCTGCGCTGCCTTTACCCCCAGTAATTCCGAACAACCGTCGTCCCCTTCGTCTTACCGCTGCTGCTCGCCGGCATTTAGC
+
-BCCCGFFGDGF+@EFFFGGGGGFGGGFFGGGGGGGGGGGGGDGGGFFGGEGGGGGGCFFGGGGGEGGGGGGGGGGC@FFFGGG:FFDFFFGFFGGFFEFG<EGGCGFF,CGGGFGGFGG9A9AFGGECEGGFFFGDGGGGGGC@F,CFCCEF?DD>EGDG@D,=8,36:E@DFCB?;EFCDAFFFECFF,@FFG+;1@,E2,@FCF*@;+D=*>9>4*1*33*292)*/),*482)*)3?=3;CC+:<90)))19C()*).)97?C)*510)1*+:,.*(-1))).*()(()(-1*/)).
@M03506:14:000000000-AKVR1:1:1101:10196:8896 2:N:0:44
GGACTACTGGGGTTTTCTAATCCCGTTCGCTCCCCTGGCTTTCGCGCATCAGCGTCAGTGTCGGCCCAGCAACCCGCCTTCGCCGCAGGTGTTCCTCTCGATATCTACGCATTTCACCGCTACACCGAGAATTCCAGTTGCCCCTTCCGCCCTCTAGTCGCACAGTATCAGTTGACCTTTCCGAGTTAAGCCCGGAGATTTCACAACTTACTTGTGCTGACTGCCTACGCGCCCTTTCCGCCCAGTAAATCCGACCAACGCTTGCTCCCCCCCTATTCTCGCGCGTGCTTTCCCGGAGTTT
+
CCCCCGGGGGGGEGGGGGGGFGGGFFFGGGGDEGGGGGGGGGGGDFEGGECFGGGEGGGGGGGGGGGGGFFCFGG>FGDGGGGEDG7CFFGCEFG9F<=FE<EEF<9FCEEGGGFCFGEEG>C9FGFDC>CFCGG,CFGFFFFF=>@ECE+:BE8CDCE*:9EGGGG;D79@F?GGF;?FG?C5CFCC,4C@>EE*/*3AFF+51+1?97C;9;1+;:=9>++:DF=;*/):9>50)*9*/A)*7C?F7?7?85)))332>>>5*+2);>)0)//<+.*+(4133,()(*))*)-).04(-
@M03506:14:000000000-AKVR1:1:1101:11855:8903 2:N:0:44
GGACTACTCGGGTTTCTAATCCCGTTTGCTCCCCTGGCCTTCGTGCCTCAGCGTCAGTAACTGTCCAGAGACTCGCCTTCGCCACTGGTCTTCCTTACGATATCTACGCATTTCACTGCTACACCGTAAATTCCAGTCTCCTCTCCAGTACTCGAGCAAGGCAGTATCGAATGCAGTTCCGGGGTTGAGCCCCGGGATTTCACATCCGCCTTACCCCGCCGCCTACGCACGCTTGACGCCCAACGAATCCGAACAACGCCTGAGCCCCCGTTATTACCGCGTCCGCTCGCACAGCGTCAGC
+
CCCCCGGGGGGGGGGGGGGGGGGGGGGGGGGGGGGFGFGGGGGGGGGGGGGGGGGGGGGGGGGGGGGGGGGGGGGGGGGGGGGGGGGGFGGGGGGGGGGGFEGGGGGGGGGGGGGGGGGGFGGGGGG:CFFGGGFGEGDGGGGFGGDEF9E=EGGGGE>FCGGGGGC>8?FGGGGGGGG8=EGCEC+1@>FGCEGCC5F6;CG?><AE*/?*9C@,*:6=)3:*2*)2:C)=7));:<>::*9/7:*02<?557)29()*07754*/)/.*))1<+345*((((((,)-)(4).()0)((,
@M03506:14:000000000-AKVR1:1:1101:17884:8905 2:N:0:44
GGACTACCAGGGTTTCTAATCCTGTTTGCTCCCCACGCTTTCGCGCCTCAGCGTCAGTATCGGTCCAGAGCGCCGCCTTCGCCACCGGTGTTCTTCCCAATATCTACGAATTTCACCTCTACACTGGGAATTCCACGCTCCTCTCCCGATCTCTAGCAAACCAGTCCCAAACGCACCTCCCAGGTTGAGCCCGGGGCTTTCACGCCTGACTTGATCTGCCGCCTGCGCGCCCTTTCCGCCCAGAAAATCCGAACAACGCTCGCCCCCTTCGTATTACCGCGGCTGCTGGACCCAAGTTATC
+
CCCCCGGGGFGGEFGGGGGGGGGGGGGGGGGGGGGGGGDGGFGDFGGGGGGGGGGGGFFCFCFFGGGFAFGDGGGGEFEFFGG@FFEGGGGGGGGGGGFBFGGGGGGGCFC<EGFFG,FEFG9E?DEFC:DGGGGGGGCFGDFA=FGGDEG8BDGFGEFGGGGGF?F8@ECGEG5CEFGGEFGGFFG,>BFG8E5CEECCFCEGF=C=EFFF9*++@>FF<C:7*;=>*)8EC?):)7>AC:C**70*A88>37)2/17*0)7C<=E)07*0)*0+345:2;0(4::F()(4)(-79*)))
@M03506:14:000000000-AKVR1:1:1101:22690:8908 2:N:0:44
GGACTACCGGGGTTTCTAATCCTGTTCGCTCCCCACGCTTTCGCGTCTCAGCGTCAGTACCGTACTAGAGAGCCGCCTTAGCCACGGGTGTTCTTCCTGATATCTGCGCATTTCACCGCTACACCAGGAATTCCACTCTCCTCTTCCGGACTCTAGTCAGATGGTTTCCATCGGCGTCTCGAGGTTGAGCCTCGAGTTTTCACAACGGCCCTACCTGACCGCCTACACGCTCTTCCCGCCCAATAAATCCGGACAACGCCTGCCCCCTACGTATTACCGCGGCCGCTCGCCCGTAGTGCGC
+
CCCCCGGGGGGGFFDGGGGGGGGGGGGGGEGGGDFGGGGGGG7FE@E@FCGGGGGGGGFGGCFFFGCGGGGC7FDGCEGFFGGGG7@CFFFFGEFGGGFEFGGFE<FFGCEEGG<,CFFFGGGGGGGGD@F<FA9F<F,D>CDFGGACCEGGGDGGFGFA,;DG9,:5EFD,:CEE7C=FC6;E;FC6@FFC8*BEFGE,1;FFC/77*/9<*>F6**0=3>)*/575*57E*7**./<:?5F47+9/:+*0>:)190>*075CCCGF*8>)=73@C<<C0(,(((-)()(()--*8))((
@M03506:14:000000000-AKVR1:1:1101:13856:8914 2:N:0:44
GGACTACACGGGTATCTAATCCTGTTCGCTCCCCACGCTTTCGCGCCTCAGTGTCAATACCGGTCCAGGATGCCGCCTTCGCCACCGGTGTTCCTCCAGATATCTACGCATTTCACCGCTACACCTGGAATTCCGCATCCCTCTCCCGGATTCAAGCCTCCCAGTCTTGGACGCAGTTCCTGGGTTGAGCCCAGGGATTTCACGTTCAACTTAGAAGGCCACCTACGCGCCCTTTACGCCCCGTAATTCCGAACAACGCTTGCCCCCTCTGTATTACCGCGGCTGCTGCTCCATAGTTAGG
+
CCCCCGGGGGGGGGGGGGFGGGGFFGGGGEGGGGGGGGGGGGGGGGGGGCCGFGGGGGGGGGGGGGGFGGGGGGGGGGGGGDGGGGGG@FGGGGGGGGGGGFGGGGGGGGGGGGGGGGGGEGGGGFGFG8FGGFGDEFECFFGGGGGGG+>CGFGGGGGGFEG,@EGGEG6B>E8:A>ECGCG>FGGGGFGGGGGG56F6CFC=0;;?CC7CFFF77DA:CFGG**))*25:5FF74<:C**19D*;8C9?>3555C(97>3)9CCE3;)**1:C9+4)53((((,.0)))./))***).(
@M03506:14:000000000-AKVR1:1:1101:15661:8917 2:N:0:44
GGACTACCGGGGTTTCTAATCCCGTTTGCTCCCCTGGCTTTCGCTCCTCAGTGTCAGTGTTGGTCCAGGATGCCGCCTTCGCCACCGGTGTTTCTCCAGATATCTACGCCTTTCACCGCTACACCTGGAATTCCGCCTCCCCCTCCCAATCCCAAGCAACCCAGTATCAGACGCCGTTCCCCAGTCTAGCTGCGGGATTTCCCGCCTGACTTAGTCGTCCACCTACCAGCCCCTTCACCCCTGTTATTCCACAACCACTTTCCCACCCGCGCATTCACGCCGCCCGCGCCCCCGAGTGAGC
+
-AACCGGGCFGGCGGFGGGD9EE@,;ECE@CCFEE@FFGGG<CF,CC<F,,<<CCFFCFFE,:,CC,@F,C,:C7+@6:6,BF@CFEC+>BC,E@FD<8,,CFGFAF@C+4:?,,CF+@+:+<<F,A=<FD=,7,@+4@,3383==C,38,,7,88D,,,,++35,373,,:+6***4;D@@C85,,,,,6>,4****4=<+<4*//**2234+1+2*)5*0>0**)/0*:5*))*)*7*/**2*+3*30+*0)***(*+******/)*.)))/2+0.)1(,(-,(4)4)((),()00)).
@M03506:14:000000000-AKVR1:1:1101:13454:8925 2:N:0:44
GGACTACAGGGGTTTCTAATCCTGTTTGCTCCCCACGCTGTCGCGCCTCAGTGTCAGAAACTGCCCAGCAGACCGCCTTCGCCACCGGTCTTCCTCCGGATCTCTACGCATACCACCGCTACACCCGGAATTCCGTCTGCCTCCACAGTCCTCGAGTTTGACAGTCGGCCCGGCAGATCCGGGGTTGAGCCCCGGACTTTCACCCCACGCCCATCAAACCACCTACGCGCCCTCTACGCCCATGGTCTCCGGCCAACCCCCCCCCCCCCCGTAGTACCCCGCGCGCCTGCACGGAGTTTCC
+
CCCCCGGGGGGGBFFGGGGGGGGGGGGCGFGEGGGGGGGGGGGGGGGGGGGGGGGGGGGGGGGGEFFGGGFFGGGGGGDGFGGGGGGEGGGGGGGGGGGGGDFGGFGGGGE7AFCFG@EEBEGFFGDCGGD,>FG=FFC9F9FGGGGGF9DCFEGE@8BD9E;FDFC55*>78CCC*><FFG58*=?FECFGD=E*3*9@7+<C*:*:*9/)27C<*76C4DC609@5/<3E3))*-*7:*2***++03+*0.))/5(/*)))7)C*.::5))*/+<>*2-1(((-,)-74:5(().)---
@M03506:14:000000000-AKVR1:1:1101:21123:8940 2:N:0:44
GGACTACTCGGGTTTCTAATCCTGTTTGCTCCCCACGCTTTCGTGCATGAGCGTCAGTGTCAGCCCAGAGACCTGCCTTCGCCATCGGTGTTCCTCCTGATATCTACGCATTTCACTGCTACACCAGGAATTCCAGTCTCCTCTGCCGCCCTCAAGCCTTGCAGTCCCAAATGCCATTCCCAGGTTAAGCCCGGGGATTTCACACCTGGCTTACACAACAGCCTGCGCACGCTTTACGCCCAGTAATTCCGATTAACGCTCGCCCCCTACGTATTCCTGCCGCTGCTGGCCCGCATTTAGC
+
CCCCCGGG-BFGGGGGGGGGGGGGFGGFGGGGGGGGGGGGGGGGGGGGGGFFGGGGGGGGGGGGGGGGFGFFGGGGGGGGGGGEGGGGGGGGGFGGGGG,CFFGGFGDCCEGGGGGGGGGFFGGGFFEGEFFFGGGFGGGCDGGFGGGG+=CF8E9E?FFDD9=DFFGF,@FGF8,@DF8E,A+DFF,EFBGG8:;*@323?@<,17=9CF*2*>2;7?,;CGC4CA4*))*:88+7:AC8**;@+@@EF+):;D>F(95>7>)CEEE5)*)1*0++)*2,,41,4))5@(,.((/)1))-
@M03506:14:000000000-AKVR1:1:1101:11853:8941 2:N:0:44
GGACTACCCGGGTTTCTAATCCCGTTTGCTCCCCTGGCCTTCGTGCCTCAGTGTCAGGAACTGTCCAGAGACCCGCCTTCGCCACTGGTCTTCCTTACGATCTCTACGCATTTCACCGCTACACCGTAAATTCCAGTCTCCTCTCCAGTCCTCAAGCACGGCAGTATCGAATGCAGTTTCGGAGTTAAGCCCCGAGATTTCCCACCCGACTTACCGCGCCGCCTACGCACCCTTTACGCCCAATGAATCCGAACAACCCCTGACACCTCTTATTTTCCTCTGCTGCGCGCACTGCGTCCGC
+
CCCCCGGGGGGGGGGGGGGGGGGGGGGGGGGGGGGFGGGGGGGGGGGGGEFGGGFFFFGGGGGGGGGEFGGGGGGGG:FFGEGGGGGGG?FFGGGFGGGFFGGGGGFGGGGGGGFFGGGGGDFGGGG+C@GGGGCFFGGFFFEEFGDFFFG8EG?9GCGCBEEG,@DFGFDFGGGFF9:A>EGDGGGGGCGFGECECFDBF+4989?9ECDGFGG5CD:CDGGG3>>>59)>7A);4*7885*2*++/AC5B3)109(1*75)**3*):*2***++35*+)))-).-.4@61.()*0)((-
@M03506:14:000000000-AKVR1:1:1101:22370:8945 2:N:0:44
GGACTACTAGGGTTTCTAATCCTGTTCGCTCCCCACGCTTTCGCTCCTCAGCGTCAGTTCCGGCCCAGAGTGCCGCCTTCGCCACTGGTGTTCCTCCCGATATCTGCGCATTTCACCGCTACACCGGGAATTCCGCACTCCCCTACCGGACTCGAGTCACGGCGGTTTCGAATGGCCCCTCCACGTTAAGCGTGGAGATTTCCCATCCGACTTGCCGATCCCCCTCCGAGCCCTTTACCCCCACTAATTCCGTCACACGCTAAACCCCCACGTACCCCCGCGCCTCCATGACCCTAGTTCG
+
CCCCCGGG<FGGEGGGGGGGGGGGGGGGGGGGGGGGGGGGGGGGGGGFGGGGGGGGGGGGGEGGGGGGGGGGGGGGEGGGGGGGGCGFGGGGGGGGFGGGGGGGGGGGG:FFEDEGGGGEFGFGGEGGD>FGGFCG+>CFB8CF?EFGE7CEGGGDGGGGGEGGG=E8BE8<EFGGGGGCE8EG8CGGGCFEE=C:C?F?AD+3<:C575DGG*2<)))/1*5>)*).:7@*78)0.0*38>DD*+3/+++//)/*0,)500)*22;DE375>>*A+3)*((,(42())1)56(.*)94)-
@M03506:14:000000000-AKVR1:1:1101:24325:8955 2:N:0:44
GGACTACTCGGGTATCTAATCCTGTTTGCTCCCCACGCTGTCGCGCATCAGTGTCAGAAACTGCCCAGCAGGCCGCCTTCGCCACCGGTCTTCCTCCGGATCTCTACGCATTCCACCGCTACACCCGGAATTCCGCCTGCCTCTACAGCCCTCGAGTTTGACAGTCGGCACGGCAGACCCGGGGCTGAGCCCCGGACTCTCGCCACCCCCGCATCCAACACCCTACTCGCCCTGTACGCCCCTCGCTTCCGGACAACCCCCCCCCCCCCCGTATTCCGTCGGCTGCTGGCACGCAATGACG
+
?CCCCFFGGGGGGEGGGGGGGCCGF9FGGGFGGGGGGFFGFGFFGDGGGGFFDGGGGGFGGCECFEAGGGGGGGGGGBFEFC:FEE@CGFGFGGGFGCC@BF9EF,CDEFFEGGGCF@E+4FEFGG:=FGGBFGGGD7=BGCFDFFDDFFE36@C+7:;7,7,5@E88;:B:C5>>=,4::85E*182/4+;==**3:*=C//:***:25/)*1:809@D3<9*2/*0*1.7<00*-*.8****1/*)2<C)5.)1*(/*0)))/*2):))0)23<9(9/((((,-,0()())(())*))(
@M03506:14:000000000-AKVR1:1:1101:17163:8958 2:N:0:44
GGACTACTAGGGTTTCTAATCCCGTTTGCTCCCCACGCTTTCGCGCCTCAGCGTCAGGAGATGCCCAGAGACCCGCCTTCGCCACCGGTGTTCCTCCCGATCTCTACACATTTCACCGCTACACCGGGAATTCCAATCTCCTCTGCATCCCTCAAGAACGGCAGTATCGGCCGACGTTCTTCGGTTGAGCCGAAGGATTTCCCTACCTCCTTGCCATCCCGCCTACGCGCCCTTTACGCCCAGTGATTCCGAGCAACCCTTGCCCCCCCTTTCTTCCCGCCGCCTCTGGCCCCGGGTTTGG
+
CCCCCGGGGGGGFFGFGDFFGGGDFGGGGGGGGGGGGGGGGGGGGGGGGGGGFGGGGFFGGGGGGG8<EFGFGGDGG@BF@FGCEFBFCCGFFGFGGGGGDC=FDFGGGBECGGAFGEEF7FCFE+@+@+DAFG9FAC,AFGF98E@BFFGF,,@,6DFCE>+;DC>DC8CEE5CC?GGFDFEEEGG6ECCCB*=*=EE?E+9++2=++;5;9CF7C<FGGGGGGG3<:CBCC:9:ACDEECFF*+<@E@C))7)20(12.0/>9:E)8)*007++<1)*((((((.).)(4)((/))(((
@M03506:14:000000000-AKVR1:1:1101:22586:8959 2:N:0:44
GGACTACAAGGGTATCTAATCCCGTTCGCTCCCCTGGCTTTCGCGCATCAGCGTCAGTGTCAGCCCAGCAACCCGCCTTCGCCGCAGGTGTTCCTCTCGATATCTACGCATTTCACCGCTACACCGAGAATTCCAGTTGCCCCTTCTGCACTCTAGTCGCACAGTATCAGTTGACCTTTCCGAGTTAAGCCCGGAGATTTCACAACTGACTTGTGCTGACCGCCTACGCCCCCTTTCCGCCCCGTAACTCCGAACAACGCTTGCTCCCCCCGTACTCCCGGGGCGGCCGGCACGGAGTTCG
+
CCCCCGGG9FGGE<FGGGGGGGGGGGGGGGGGGGGFGGGGGGGGGGGGGGGGGGGGGGGGFFGGFGGDGGGGGGGGGGGGGGGDGEGGGGGGGGFGDFGDEECFFAFGGGGGGGGGGGGGGGGGGGGCCFCD,5CFGD,CFGGF?8FGG;@AFFDEGGGGDECFGF;3,=>=EFGGDGGGGGGG88CCFGFGGGG5C?FGFDFGG=ECG;+:0@AEGCAFG3>CG*;)2)):9))9)*)*/7)9**;<+3<8;3C39:7EEEFC*0<@G:D5B3*2+()/((((((()-76(7:()..()(
@M03506:14:000000000-AKVR1:1:1101:20170:8981 2:N:0:44
GGACTACTCGGGTATCTAATCCCGTTCGCTCCCCTAGCTTTCGCGCATCAGCGTCAGTGTCGGCCCAGCAACCCGCCTTCGCCGCAGGTGTTCCTCTTGATATCTACGCATTTCACCGCTACACCAAGAATTCCAGTTGCCCCTTCCGCACTCTAGCCCCGCAGTATCGGTTGACCTTTCCGGGTTAAGCCCGGAGATTTCACAATCGACTTTCGGTGGCCGCCTACGCGCCCTCTACGCCCAGTAAATCCGCACTACGCTCGCCCCCCCCCTACTACCGCGGCCTCTGGCACGGAGTTAG
+
CCCCCGGGGGGGGGGFGGGGGGGGGGGEGGGGGGGGGGGGGGGGGGGGGGGGGGGDGGGGGCEGGGGGGDC<FGGGGGFGGGGGGCCFFEFFEFEFFFGGEFGG@FGGGDGCFE?FFEGCFGFE<@,AAFGGGG,AD?CFGGG7FGGGGGG662E,BFGGCGGE*;3>AEC7C8DB9,<D?1=C?EF<CGGG***=*25+A+99<3CC*:55+1***1)2*)<E79F):5)775)*5CFGG5*92+0*0038).>)*.125)8)/2?@CB<)0**0+.)71(43(-,93)4292(10.,4)
@M03506:14:000000000-AKVR1:1:1101:15549:8987 2:N:0:44
GAGCTACTCGGGTTTCTAATCCTGTTTGCTCCCCACGCTGTCGCGCATCAGTGTCAGAGACTGCCCAGCAGGCCGCCTTCGCCACCGGTCTTCCTCCGTATCTCTACGCATTCCACCGCTACACCCGGAATTCCGCCTGCCTCTACAGCCCTCGAGTTTGACAGTCGGCACGGCACATCCGGGGATGACCCCCGGTCTTCCACCACCCCCTTACCACAACATCCAAACCCCCTTTACGCCCCTTTCGCCCCTACAATCCCGCAACCCCCCGTACCCCCCCGCATGCTCGCACGGAGTGCCC
+
-,8,8C@@<-CG,8C-CCAE,<@@F@FE,CFGFC,@++,8@E<F+C:,8;C<FF,,C,,6,EC<F8F@8<FFG:+@+6B,:=CCFF>CFC7<E9,,9@49B<,,C?FG@CE+AE9?FE@C:+5A,@+++63<>F,@7>+:FBCDGG;,,@EGFC+::@C,,@@:D,+@8*@75>>*12,11=5**4*,,4,*3:8*325+5+>8/**2*1)2+2++*1):***0***.*77*9))06C:8::*0*+2):E*))86**(9+))0))*278>)).**3*()2(4(-(.)*-.(47(().0))(
@M03506:14:000000000-AKVR1:1:1101:23785:8988 2:N:0:44
GGACTACCAGGGTTTCTAATCCCGTTTGCTCCCCACGCTTTCGCGCCTCAGCGTCAGAACCGGTCCAGCGAGCCGCCTTCGCCACTGGTGTTCCTCCCAATATCTACGCACTTCACCGCTACACCGGGCATTCCACTCGCCTCTCCCGGCCTCAAGCACAGCAGTTTGGACGGCCTTTCCCCCGTTAAGCCGAGGGATCTCACCCACCACTTTCCAAGCCGCCTACGAGCCCTTTACCCCCCATACATCCCAACAACTCTTGCCCCCCCCGTCTCCCCCCTCCCGCCGGCCCAGATCTGCC
+
CCCCCGGG9FCFEGEFFGGFFCFFF<FFGCFGGDFEEGGGGGDG@FEEFFF<@FEE@DFFECEFGGGGG7FGEGFGGECFDCFBFGFF,FFGFG5CFFCFF8EF,@FDEE+8=E<FFFG:FGFG,8+3+63,CF9F<FFFGGG88DEECGG6D,D,@D,@,@63,53;4,?**;1*4,=7,0*442;*<C8*:***/*/3A>C=**=7*9D*+*<A74)>))/*/7))*1<C*)6D>*/;**/**2+*3:57).**1):+97@CG8C5*)/0)9*+*()2(((---()-),9)((*)/))8
@M03506:14:000000000-AKVR1:1:1101:28166:8995 2:N:0:44
GGACTACACGGGTATCTAATCCTGTTTGCTCCCCACGCTTTCGCGTCTCAGCGTCAGTATCCAACCAGGGGGCCGCCTTTGCCACCGGTCTTCCTCCCGATATCTACGCATTTCACCGCTTCACCGGGAATTCCACCCCCCTCTTTGGTACTCTACCTCGTCCGTTTCATGCGTCTTCCCCCGCTTGAGCGGTGGTATTTCCCACATTATGTAACCGTCCCCTCAAACGCTTCTACCGCCCATCGCCACCGATCAACGCTCGCCCTCACTGCACTCCCGCGCCTCTCTGCATCAGCGTGGC
+
<CCCCGCEAE@CF+,C@@@FFAEGGGFA;CFGGCFGGG@FFGBFDFGCCD9FG@@,@F9C<@CFD7CE7F@@7+8CC@:,<C<9,C+8C+?,<E?A,BC=C=:C<BFFGB::<FFGCFG=+B,AA@@+>+8,,:,,,+@F8+@E7,7D>DFFG7E,@E,:>*1;:48,>D9,*41*:,=,:*=**3**+B*8*/1*1++4>+++*/+++002+*+0)/7**1*/***073)***1*6>3*****1**)2*1)07/75,)*)0)/**/)*17**2<+2,)*((-(,..*)1.)/).0).((-
@M03506:14:000000000-AKVR1:1:1101:21157:9037 2:N:0:44
GGACTACCAGGGTTTCTAATCCCGTTTGCTCCCCTAGCTTTCGCGCCTCAGCGTCAAGAACAGGCCAGGTAGTCGCCTTCGCCACTGGTGTTCCTCCCGATATCTACGCATTTCACCACTACACCGGGAATTCCACTACCCTCTCCTGCCTTCGAGTCGATCAGTATCGCGTGACCCTCCCCAGTTGAGCCGGGGGCTTTCACCCGCGACTTGAACGCCCGCCTGCCCGCCCTTTCCGCCCTGTAAATCCGGACAACCCTTCCCACCTACCCCTTCCCGCGGCTCCTGGCCCGTACTTACC
+
CCCCCGGG-EFGGGGGGGGGGGGGGGGEGGGGGGGGGGGGGGGGGGGGGDGGGGGGDFGFGGGGGGFGFGGGGGGGEDFGGGGGFCFGFGGGGGGGGGCFEGEGG9FGGGFGGGGGGGGGGGGGGGGGDGGGGGEFEFFGGGGCGGG,DFFGGGG?DCEDC8E8D8DECE><+;EGGCFD>E68,@EFCFGE5*B5==C6EGF0C*C=*9)CC7+<5*)197D*19)0:C)*)07*995;:*19*309AC=357)7>,1*0)09:6;.<?*7)*:**4)1(-4-(,().7(,)73*)*)).
@M03506:14:000000000-AKVR1:1:1101:16710:9049 2:N:0:44
GGACTACCGGTGTTTCTAATCCTGTTCGCTCCCCACGCTTTCGCTCCTCAGCGTCAGTACTGGCCCAGACCACCGCCTTCGCCACCGGTGTTCCACCTGATATCTGCGCATTTCACCGCTACACCAGGTATTCCGTGGTCCCCTACCAGACTCTAGTCATAGCAGTCTCGGGTGGCGTCTCCAGGTTGAGCCTGGAGTTTTCACACCCGACTTCCTAAACCGCCTCCGGGCACTTTACGCCCAATGAATCCGGACACACCCCGCCCCCTACGTATTTGTGCTGCTCCCGGTCCGTCGTTGG
+
CCCCCGGGGGGGGGGGGGGGGGGGGGGGGGGGGGGGGGGGGGGGGGGGGGGGGGGGGGGGGGGGGGGGGGGGGGGGGGGGGGGGGGGGFGEGGGGGGGG?FGGGGGGGGGGGGGGGGGGGCGGGGGGGGFGFFFCDF:3AFGGGDFE=E8FGGGGGFGFG9:DD9@FEDG6<:+>DE8CGGGFF6DF91>??6D8>D,5,>1;C,8:EG45C*+5@+:6+*29=*1))*)0*176>):)/*:C**++*+3057)95*(*/0.)/):C5*095)*+0+)*06.64)-))()(,0(./.)(((
@M03506:14:000000000-AKVR1:1:1101:18061:9052 2:N:0:44
GGACTACCGGGGTTTCTAATCCCGTTCGCTCCCCTAGCTTTCGCGCCTCAGCGTCAGTCACTGTCCAGGTAGCCGCCTTCGGCACCGGTGTTCCTCCCAATATCTACGCATTTCACCGCAACACTGGGAATTCCACTACCCCCTCCAGGACTCAAGCAAAGCAGTTTCAGATGCAGTTCCCGAGTTGAGCCCGGGGCTTTCACACCTGACTTGCCCTGCCGCCTACGCGCCCTTTACGCCCAGCAATTCCGAACCACGCTTGCCACCCCCGTATTACCGCCGCCGCTGGACCCGCGGTTAC
+
CCCCCGGGGGGGGGGGGGGGGGGGGGGGGGGGGGGGGGGGGGEEGGGGGCFGGGGGGGGGGGGDGGGGGGGFGGGGGGGGGGGGGGGGEGGGGGGGGGGGGGGGGGGGGGGGGGGGGFGCGGGGGFGFGGGGGCFGGGGGGGGGGE8FDDFCFCFGGCFFGGGGEF;FF7FGGC,E2DGGGGEGEC?FGFDG*;8EC*;,;FGGGGGG?>GDEGCFF<FGCCDE*;>DEGDEGF?FDC>EGC4***3/CFGDFFGGD()1)..90<F)2>7770<+A67>176(,1()4).()447).(()
@M03506:14:000000000-AKVR1:1:1101:2428:9055 2:N:0:44
GGACTACTAGGGTATCTAATCCCGCTTGCTCCCCTGGCCTTCGTGCCTCAGCGTCAGGAACTGTCCAGAGACCCGCCTTCGCCACTGGTCTTCCTTACGATATCTACGCATTTCACCGCTACACCGTAAATTCCAGTCTCCTCTCCAGTCCTCAAGCACGGCAGTATCGAATGCCGTTTCGGAGTTAAGCTCCGAGATTTCACACCCGACTTACCGCGCCGCCCACGCACCCTTTACGCCCAATGAATCCGAACAACGCTTGGGACATCTGTATTACCGCGGCGGCTGGCACAGAGTTACC
+
CCCCCGGGGGGGGGGGGGGGGGGGGGD@FGGGGGGGGGGGGGGGGGGGGGFGGGGGGGDFEF<FFFGGFGGGGGEGGGGGGGGGGGGGEEFFFDFGCEGGGGGGFGGGGGGGGG?FGEGDGGGGFGF7G:FCDECGEE9EFGF@DGGGGGGGGFG9EGFGG++@D8,E+@,,,,,4AGFG>+AE:DDC7E;BF**5@CCEEGFCGEGGGC)/CFCCD<>CGG3**7>B*9BE*8)*45<E851C0+3/+2*.<3)9C9)/.0>9CG**+*01/:FCEA<C>((-(4()()32)4(9994).
@M03506:14:000000000-AKVR1:1:1101:17802:9061 2:N:0:44
GGACTACTGGGGTTTCTAATCCCGTTTGCTCCCCTGGCTTTCGTGCCTCAGCGTCAGGCAATGTCCAGCGACTCGCCTTCGCCACTGGTGTTCCACTTTATTCCTACGCATTTCACTGCTACACCAAGTATTCCAGTCCCCCCTCCATTCCTCTAGCCGAATAGTACCGGCCGCAGCTTCCATGTCGAGCTTGAAGATTTCACTTCAGACTTAACCGACCGCCTACGCACCCTTACCGCCCCTGTAACCCGACCAACACTCGGCCCCCATTCATTCCCTGCGCTTGCCGGTACGCTGTTGC
+
-BACCC,6C@FG+:CFGA6F,CFGFEC7FG@FGFG@F8CEFC;6@@D<EFGGCECEEF,;,CEFEFFF8C++86CCCECCFGGDG,<DEEEFEF,59E,59,,5,,A?B4=BEFFF,9,,A,?FFG?:9,5?4<,9@E,A=4>+6C,;=;E,,@9;,6+++66,@:A,6+33+++**@EED,,,5,3*3*CC,,?D,===,+5>,2B,1??7C+;9))8C))//*;3A5D)=*;)2(*)28**1032*0*/8)0)1*(*2)0)**:*)*)0*1:+3<4*2.4(,-(()-)(,0-(*0)...
@M03506:14:000000000-AKVR1:1:1101:22821:9085 2:N:0:44
GGACTACAAGGGTATCTAATCCTGTTTGCTCCCCACGCTTTCGCGCCTCAGCGTCAATGTCGGTCCAGTTGGCCGCCTTCGCCACGGGTGTTCTTCCCAATCTCTACGAATTTCACCTCTACACTGGGAATTCCACCAACCTCTACCGAATTCAAGCCTCGCAGTCTCAAGCGCAATTCCCGGGTTGAGCCCAGGGCTTTCACACCTGACTTACGCGACCGCCCACGCGCCCTTTACGCACAGTAATTCCGAACAACGCTAGCACCCTCCGCATTACCTCCGTAGCTGGCCCGAAGTTCTG
+
CCCCCGGGGGGGGGG9FGGGGGGGGGGGGGCGGGFGGGGGGGGGECEGGGGGGGGGGGGGGFEGGGGGGGGGGGGGGGCGGEGGGGDE@>:CF,?EAED8<FGCFGGDEGEFGF9??AFGGGGG,,ABFGDFFG9E?FGGGFGGGFFGGG7DGADDCFGFEGG>C8,5@C>F8+::CDFAFC*:5**1>,:*>D>>5E589+1,8:FF688CFG=:))8*):)**7)):<>*179CA<>*:*2::CFFGGDEFB)91(/*))9*2*;.2)9)09;+3<*<((,((-)/3B04)((/0=)))
@M03506:14:000000000-AKVR1:1:1101:17506:9091 2:N:0:44
GGACTACCCGGGTATCTAATCCTGTTTGCTCCCCACGCTTTCGCTCCTCAGCGTCAGTATCGGCCCAGAGCGGCGCCTTCGCCACCGGTGTTCCTCCTGATATCTGCGCATTTCACCGCTACACCAGGAATTCCCCGCTCCCCTACCGAACTCGAGTCACAGCAGTATCGGGTGGCGTCCCCGGGTTGGGCCCAGGGGTTTCACCCCCGACTTACCTAACCGCCTACGAGCGCTTTACGCCCAATAAATCCCGCCAACGCCTGGTCCCTACGGTGTACCGCCGCGTGTGGCACGACGGTGG
+
CCCCCGGGGGGGGGGGGFFFFGGGGGGGGGFGGGGGGGGGGGGGCFGGGGGGGEGGGGGGGGGGGGGGGGGGGGGGGCFGGGGGGGGGCFCBFGFGGGGGGGGGGFGGGEEGAGGGGGG@FGGGGFFDFG8CFGGGGGDFEGGGGGGGDGGCGGGGFFEGE9,1=FGGFC57,*1:7CEECC5C*1=E5CCFGEFCEC/:*?CC+:5:C33<AC<+*00:<5CG<*))2/7*/)05)*)/2:C*03<B+2<)7))/)-/1)).**+<4+*9))*/;7)0:(,(,(,(.()346(()))48(
@M03506:14:000000000-AKVR1:1:1101:24650:9107 2:N:0:44
GGACTACTCGGGTATCTAATCCTGTTTGCTACCCACGCTTTCGTGCATTAGTGTCAAGAATGAGCCAGTAGACTGCCTACGCCATCGGTGTTCCTCCCAATATCTACGGATATTACCCCTACACTGGGAATTCCATCTACCTCTCTCATCTTCTAGTTGAGCAGTTCAGATAATGGATGTATGGTTGAGCCACACGCTTTCACTATCTGCTTACCCTACCACCTACGCAACTCTTACCGCCCAGTAATTCCGTATAACGCTTGGATCCTCCGTATTACCGCGGCTGCTTGCACGGACTTAG
+
CCCCCGGGFGFFGGGGGGGGGGGGGGGGGGGGGGGGGGGGGGFGGGGGGGGGGGGGGGFGGGGGGGGGGGFFFDFGGGFGCECFEGFGC@FCDGEAGGGGGGGGFGGFF@FDGGGGGCFF?F=FFFFG8F<EEEFGGGEFF@DFGFFFG=EF9DDAFAFG8,EGFGGFCFCG8DCCFFGGGDF8FEEE?EDC=D6>=+AEF+,=EEFF:+?+,+@?F?*,;9*495?EEGA,*+=+*3*4;?54;,,:<F78//6;84**)))**+5)+;;>F*0++1+*(((4(-2))0(,*((1)82))
@M03506:14:000000000-AKVR1:1:1101:10113:9115 2:N:0:44
GGACTACTCGGGTTTCTAATCCTGTTTGCTCCCCACGCTTTCGTACCTCAGCGTCAATACATGTCCAGTGAGTCGCCTTCGCCACTGGTGTTCTTCCGAATATCTACGAATTTCACCTCTACACTCGGAATTCCACTCACCTCTCCATGATTCAAGCGAAGCAGTCTTAAAGGCAATTCCGGAGTTGAGCCCCGGGCTTTCACCGCTAACTTACAAAGCCGCCTACCTACGCTTTTCGCCCCGTAATTCCGCACAACACTAGCCCCCCCCGTATTACCCCGGCTGCTGCCACGCAGTTAAC
+
CCCCCFGGGEGGGEEGGCEEFGGGGFGGGAFFGGFGGGGGGGGFFGDFGDGGGGGGGGGGGGGGGGGGGGGGGGGGGGGGGGGGGDFGGGGEFFFGGGECFEGGGGGCECGGGGGGGCF?FFFGCF+@=FDA=FFFFGCFG9F9DGDE9>@FDFE=FGE6EGGFFC3;DD9A==D8D>7EDE+@@?FA8C:CEG63*@,99+@E*444**5:,+,5*6/0)/774*)/<CEC3>3*9/)*8*)1)**1<C+)8:545(*+)*)>F88)27)0)*+++-)*(((-(()0)0)).((9)7)).
@M03506:14:000000000-AKVR1:1:1101:21257:9116 2:N:0:44
GGACTACTGGGGTATCTAATCCTGTTTGCTCCCCACGCTGTCGCGCCTCAGCGTCAGCAACGGCCCAGCAGACCGCCTTCGCCACTGATGTTCTTCCCGATCTCTACGCATTCCACCGCTACACCGGGAATCCCATCTGCCTCTACCGTGCTCTAGCCTGACAGCTTAGAAGGCAGCCCTGCCGTTAAGCCGCAGGATTTCACCCCCTACTTATCAGGCCGCCGACGCGCCCCTTACGCCCCGTGCTTCCGGACACCGCTCGCCCCCTCCCTATTCCCGCGGCCCCTGGCCCGTTCTGCGC
+
CCCCCGGF<FGGGGGGGGGGGFGGFFFFGGGGGEFGGGGCGGGGGDGGEGGGGGGGGGGCG@FEGGGFEDFCFFGGGGEGFGGGGEGGECFFFFFFGG:7FGG9ADGEGGGGGGFEGEG7FEEFGGCFG7,,A,@=6@=@99D@FFDEGGEFC,=>FGGG?E?6,3>CGE;F,,,@@,ADD5,BEG5:,<B88C*:=C<+<7C7CGE5CF4:9+>C7*5=)5)*/9)7>C)>))7*5*)2**)1*1*0?FC))./**(1/08@)1CE5E:*59*++3,.:,12((-(.().(.3(2)*)((
@M03506:14:000000000-AKVR1:1:1101:23799:9153 2:N:0:44
GGACTACTCGGGTTTCTAATCCCGTTTGCTCCCCTGGCTTTCGCTCCTCAGCGTCAGTGTTGGTCCAGGATGCCGCCTTCGCCACCGGTGTTCCTCCAGATATCTACGCATTTCACCGCTACACCTGGACTTCCGCATCCCTCTCCCAAACTCAAGCCATCCAGTATCAGACGCCGTTCCCCGGTTAAGCCGCGGGATTTCACGTCTGACTGAGTTGCCCGCCTACGAGCCCCTTACTCCCAGTAACTCCCAACAACGCCTGCCCCCTACCTATTCCCGCGCCTCCTCCCGCTGTCTGACC
+
CCCCCFFGFCFG@;CFCF9EFG,8CFFCAFGFGGF,@FFDFFC@@FFCF,,FCGGGEGAFA<FGGGGGFCEFGGEGGEEFGDGCFGC7=CCFGGGFFDE<CAAA?FA=::FEFF<<FGGGG=,E=FFFF,<EEF:F:FGFFCF,DFD888E8BA==E6DFFD8@=,7@=D,@+@3@CGGFF>E>@C8C?G7**4*****2>CCEC5**1CD+<D@+2+*3*95:953)*10**009.*98***2*++*<+*07075*,)25)801*:>8)**12++3)):6((,((.)()(,)(-**1))(
@M03506:14:000000000-AKVR1:1:1101:26838:9174 2:N:0:44
GGACTACTAGGGCTTCTAATCCTGTTTGCTCCCCACGCTTTCGCGCCTCAGTGTCAGTTACAGACCAGACAGTCGCCTTCGCTACTGTCGTTCCTCCATATCCCTACGCATTTCACCGCTACACATGGAATTCCACCTTTCTCTTACTCACTTAAGTATCCCAGTTTCTAATGACCCTCCACTCTTGCGCCGCGGTCTTTCCTACTCCCCTTACTAAAACACCTCCTCGCGCTTTACGCCCAATAATCCCGCATAAAGCTTCCACCTCACGTATTACCGTGTCTGCTGGAACGACGAGAGC
+
<@CCCGG-6-@E,C<FGFGGA@,,;CCF9DFFGEFFE7FC@FECFFFCCEE;C@F,FFFFAF9F8F8,EC@FAF:@@CFCFC,@+F<6,BFG,9FFFGGFD,C<<<F7:BFFFF,CB++@7BF,55<:F,CFF?;E,AE,49,,4,7,74,,,,7,,,7@E?G8,66D,,33,3>?,,668E,,3,,,+8+++435@@3@58,,,,,,,*3*<*,>+*/<**:,**/2=<)*8))3>58C**/**+1;9B8))59**)*0*/9**0*)+0*8;*++0)5:(4,).-.634(502(1)0((-
@M03506:14:000000000-AKVR1:1:1101:22604:9176 2:N:0:44
GGACTACTCGGGTTTCTAATCCCGTTTGCTCCCCTGGCTTTCGCGCCTCAGCGTCAATACCGGTCCAGGATGCCGCCTTCGCCACCGGTGTTCCTCCAGATATCTACGCATTTCACCGCTACACCTGGAATTCCACATCCCTCTCCCGGATTCGAGCCTGCCAGTTTCGGACGCAGTTCCTGGGTTGAGCCCAGGGATTTCACGTTCGACTTAGCAGGCCACCTACGCGCCCGTGACGGCCAGTAATCCCCACCAAGCCTCGCCCCCTCTCGATCACCGCGCCTGCTGGCCCAGCGTTTGC
+
CCCCCGGGGGGGGGGGGGGGGGGGGGGGGGGGGGGGGGGFGGGG>FGGGGGGGEGGDGGGGGGGGGFGGGFGGGGGEGGGFGGGGGGGGGEEEG9FGFGGGG,F9BFFDFCFGGGGGED7::EFGGGGFFDGGAAFEEGFGEFDEF8+@CG6D>FGE>CFEG??,3@DEE8*@CE**?:DC7CGFGGF628BFCGE=6:9CF,,0,2//8*/1@C9>FFC*1*=6D)5C35/1.)92*)21***;+:1+2*..079*(*+0)09C*:./)*)/90*24)*((-1:?F)()(,),,1).(-6
@M03506:14:000000000-AKVR1:1:1101:17500:9177 2:N:0:44
GGACTACCGGGGTTTCTAATCCTGTTTGCTCCCCTAGCTTTCGCGCCTCAGCGTCAGTTATGGTCCAGTGCGCCGCTTTCGCCACAGGTGTTCCTCCCGATATCTACGCATTTCACCGCTACACCGGGAATTCCACGCACCTCTCCCATACTCCAGCACCACAGTTTCGCCTGCAGGCTCTGAGTTAAGCCCAGAGATTTCACAGGTGACTTGTGGCGCCGCATACGCGCCCTTTACGCCCAATAATTCCGAACAACGCTTGCCGCCCCTGTATTACGTCGGCTGCTGGCAAACAGACCGC
+
CCCCCGGGEGGGGEGAFGEEEGFAFAF@E<EFFGGGGGGFFGEEGCECFCFGGGFEFFGGDFFGFFGFGFGGGGGGBFGFEGGGGGGGGGGEFGGGGGGGDGGFGFG7FGGGAFGCFGGGGCBFGFF7C7FFE?FF@FGGDCFGFGDC>>EG97:DCDGF6EFFFFFFE8BBFGCDFG,1>E,;>CF@7,?4:,,=@9>978C,45<6?CF+++5A55>C5<)*:C);EG@59?9*5*08:C74*009F0+7;>)*90>C)))*)*1)2)*0*0<+C1)1-((-(,)9()())((25)-((
@M03506:14:000000000-AKVR1:1:1101:24945:9189 2:N:0:44
GGACTACCGGGGTTTCTAATCCCGTTTGCTCCCCTAGCTTTCGCGCCTCAGCGTCAAGATCAGGCCAGGAAGTCGCCTTCGCCACTGGTGTTCCTCCCGATATCTACGCATTTCACCACTACACAGGGAATGCCACTTCCCTCTCCTGCCTTCGATGCGATCAGTATCGCGGGACCCTCCCCCGTTGAGCCGGGGGCGTCCGCACGCGACTGGACCGACGGCCTGCGCGCGCTTTCCGGCCGTTACACCAGGGCCAGGTGTTCGACTGACGGGTTCCGACGGTCGTTCGCTACGAGTTGGC
+
9CCCBFGDC+++@@@<<F,@6,,B;,@BE,<C<BCDA,<EFF;,+68@B,CF@B,BB@F,9C,CF:E,9FG?CE7F7F@,C@7B7CF,EF,,5C<FEGC+C77<E,B?C++=?FFF,,:AFGGG9,AFF,4,,,4,4EFD,,@,@D,=,,CE,++,,++3+=@CD@D34+5+*5::*875B*;:44;*,6,***1?**2*/)*******/1)*2*;)).*/)/294)8C))//))*)*0/8*19**+***17))>D*(2+9)/**;2089*))1*2+()*((--(,()-.(()(-*0))(.
@M03506:14:000000000-AKVR1:1:1101:10084:9194 2:N:0:44
GGACTACTCGGGTTTCTAATCCTGTTTGCTCCCCACGCTTTCGTATCTCAGCGTCAGTACCGGGCCAGTGAGCCGCCTTCGCCACTGGTGTTCTTCCGAATATCTACGAATTTCACCTCTACACTCGGAGTTCCACTCACCTCTCCCGGACTCGAAGATCGCCAGTATCGAAGGCAGTTCCGAGGTTGAGCCTCGGGCTTTCACCCCCGACTTAACGCTCCGCCTGCATCCGCTTTACGCCCAGTATTTCCGAACACCGCTAGCCCCCCTCGTATTCCCCACGCGTCTCGCCCGAAGTTCG
+
CCC@CGFFGGGGEFGGGGGFFCGGGCF<DFGGFGDGGGCCFGGGGGGFFEG@FGGDGGGGGGDDCE@FGGCFCFFEGGGGGGCGGFGGGGGGGGGGGGGGGGFFGGFGCFEDCE@FG<FFDFAF9D<+CFGGGGGG<F,=:9ECDFGC68BEGFEG=+7@BEEEE,,>FC+85@6D:@FDFEGEGG:C6BGG,=>CC5C6@FFFEFDGE3<5*;EC3)87D*:**95)3*9/C37*.:5E*:**0?+*03A5)05C*49E3>)>7FC)*)9)0**<+-6*(((7(--)(03(.91C5.))(
@M03506:14:000000000-AKVR1:1:1101:19768:9194 2:N:0:44
GGACTACTAGGGTTTCTAATCCTGTTTGCTCCCCACGCTTTCGTGCCTGAGCGTCAATCTCAGCCCAGGGGGCTGCCTTCGCCACCGGTCTTCCTCCGGATCTCTACGCATTCCACCGCTACACCCGGAATTCCGCCTGCCTCTACAGTCCTCGAGTTTGACAGTCGGCACGGCAGATCCGGGGTTGAGCCCCGGACGTTCACCACACCCTTATCACACCACCTACGCGCCCTTTACGCCCAGTGCTTCCGGACAACCCTCCCCCCCCCCGTATTACCGCGGCCGCTGGCCCGGACGTACC
+
CCCCCGGGCGGGFGGGGGGGGGGGGGGGGGGGGGGGGGEGGGGGGGGGGCFGGGGGGGGGGGGGGGGGFGGGGGGGGGGGGGGGGGGGCFGGGGGGGGGGGGGGFGGGGGGGGGFGGEGGEGFFGGGGGGGFFGGGGGGFGGGGGGFGADFGGGCCF>DGGFFFGGEEE>ECEECC?9?<F55**=:0C@CFG:8:C*=CCCF7+=55:CCF6:FG*:7:3957CFBB797:)5):6*)::5*20++/<E55)7/9C1C*7)85<CGFEDC))*3<94)/006(,11)(7(4)((1))-(4
@M03506:14:000000000-AKVR1:1:1101:2960:9214 2:N:0:44
CTACGACAACAGGGGCAACTCATCCTGTCTCCTCACCATGTCGTCTCACCGCATCAGCAGCACAGCACCAAGCAGCCTCCTTCGCGGCTGTTCTTCTTCCTATTTGCTCATAATACCACCTCTCCACTAGTTCCTCTCCCCTCTTCCTCACTACTGTAAGACGGTATTCACCGACGTCTCTCTGGTGTGCAGCTCCGTGTCACAACGGCCGTCCTCACCACCCGCCCAGCTCCTCCTTACCACCAATTACCGCCAACTATTCCACCCTCCTTCCTACCCCGGCTGCTGCCGGTCCGTTGTC
+
-,8,,BF+6--,,-++6-,;,,C,6C<6,C,C,C6C,,6C,,,6,,;,C,6@6,@,,,,,,66,,,:6,,,,6,CFG8,E,,C,C++6FF,C,BFG,E,,CF?,,,C,,,:9,,5CF,E+,B,,AF:,A,,9,,,C,,4,@,@=,=,,,,,4,,,,6,,3,,+++++,,,3,+++6+6,37,4D,,@1*,,,65,,3*4:@+,,>:***;))*)4,4*),2*9*)))0//;+*))*(++5++;1**+*30+)))1)>(*+*0**20A)A;****++04)*(((39BFF25-,0(-7))(()
@M03506:14:000000000-AKVR1:1:1101:28835:9230 2:N:0:44
AGACTACCAGGGTATCTAATCCTTTTTGCTCCCCACGCTGTCGCGCCCCAGTGTCAGAAACTGCCCAGCAGACCGCCTGCGCCCCCGTCCTTCCCCCGCATCTTTTCGCATACCACCGCTACACCCGGCACTCCGGCGGCCTCTACAGCCCTTGAGTTTGACAGTACGCACGGCCGATCGGGGGTGTAGCCACGCACTTTCACCACACCACTCTCAACCTACCTACTCGCCCTTCTCGTCAAGTTAACACGACCAACGCGCGCCCCCCTCGCACTCCCTCTGCCCTCGGCACCTCGTTAGC
+
-A-BCG8-;CBCG@,=C@@EDFF<<CEFGG,;F7EFC+@CFE<,@7@++@86CCCCFF,,:<C,,69C8FEFF,7++8,6+@=++4+,8+,,?F,,+@+8+@A,5,9+BFF+A,5=+:=@F7<=,>@@+C+@,,++5+@:F*DBEGE,,1*8,09,C?,,,,6,4,,6**1<*****1/*****:2/+3+3+2***1/++0:CED*2***10*0002*0+2*9+*2*)/))*9).*)/)*/100*++*+3/)0)1**(1*))))1*/)*./.)/1+2.)*(.)).,.)-56(..,*00((.
@M03506:14:000000000-AKVR1:1:1101:14627:9233 2:N:0:44
GGACTACACGGGTTTCTAATCCTGTTTGCTCCCCACGCTTTCGTGCATAAGCGTCAGTTTTGACCCAGGGGGCTGCCTTCGCCATCGGTGTTCCTCCACATATCTACGCATTTCACTGCTACACGTGGAATTCTACCCCCCTCTGCCAAACTCTAGCCTTGCAGTCACCATCGCCATTCCCAGGTTGAGCCCGGGGATTTCACGACCGTCTTACAAAACCGCCTGCCCACGCTTTACGCCCAGTAATTCCGATTAACCTTTTCCCCCTACGTCTTACCGCGGCTGCTGGCCCGTAGTTACC
+
CCCCCGGFGGGGGGGGGGGGGGGFGGGGGGGGGGGGGGGGGGGFFGGGGGGGGGGDGAEGGFGCGGDGEGGGGCFGGCFGDGGGCEEGB:FFGGGGGGGCCFEEGGGGGGGGGF9FAFGGGGCGF<EG7FGGFGGGGCFGGGGGGGGGGGGGGFF>>FGGGFFED,,3EE9FCGG+C,CFGACC:@DE6FFGGDC:CE6AFFGCEG*C*2*2<CCC4*;CCD75**);+/)**0<D>3BEE5C7:+31<<+)).*:;)00/07*9CC)*8C@)9C+<()*,(49((,)(0,-)-45)/))-
@M03506:14:000000000-AKVR1:1:1101:8879:9237 2:N:0:44
GGACTACAGGGGTATCTAATCCTGTTTGATCCCCACGCTTTCGTGCCTCAGTGTCAGTAATAGCTTTGTGAGCTGCCTTCGCAATCGGTGTTCTATGTCATATCTAAGCATTTCACCGCTACATGACATATTCCGCCCACATCAACTACACTCAAGAACAACAGTATCAATGGCAGTTTTACAGTTAAGCTGCAAGATTTCACCACTGACTTATCATTCCACCTACGCACCCTTTAAAACCAATGAATCCGGATAACGCTCGGGACCTTCGTATTACTGCGGCTCGTGGCCTGAAGTCACC
+
CCCCCFGGGGGGGGGGGGGGGGDFGGGGGGGGGGGGGGGGGGGGGGGGGGGGFGGGGGGGGGFFFGGGFFFGGGGGGGGGGGGGGGFGGEFGCFGGGF<CFFGGGGGGGGGGFGGFGEGGGGGGGGGGFG<EGD=FCGGGEFFEGGGEGGGFGGGEBFDFG?E==E4;E=DBFF8C@FGGFD,@DDGAGFDCF8=DE8@DCFFEFEF9A+==C9,EDF?,C?CCF59ACD59?*3=<+1:*,3**,>9:?=6455CF():2))))3/.>A*.;8C7?)++(((4((-)()()).,9/*)).
@M03506:14:000000000-AKVR1:1:1101:14918:9249 2:N:0:44
GGACTACTAGGGTTTCTAATCCGGTTCGCTCCCCACGCTTTCGCGTCCCAGCGCCAGGTAAGGCCCAGAGAGCCGCCTTCGCCACTGGTGTTCCTCCCGATATCTACGCATATCACCACTACACCGGCAATTCCACTCCCCTCTGCCTCCCTCAAGTCCGCCAGTATCCAAGCACCTCTCCCAGTTTAGCCGGGAGCTTTCCCCCCGGCCTTAACCAACCGCCTTCCCGCCATCTACGCCCCATAAATCCGCCCAACGTTTGCCACCAACGTATTCCCGCGACTGCAGGCCACTTACAACC
+
@CC@@FGFFGFGGG@FGGEDA<CFECBEFGGDFG8FFEECF9,,:@F+CC<FECCEG,:EFF<<@CEGG8F,CFEDC8FF=F?:CCC8EFFG,E,FFF>FFDCFAEFFGGBF9BFEC9+AFFGCF7++83,CF,,C,@,@F,@EDEF,@CEDG6DC;,,@>7*@FF;;AA69*@D,AE6:D6,?1D,=<EFE*4:*4=A:F+00:*/7*)*2=*00*97E))/**0)8/35/>74765)*/****3+*<+:3))1*1(**0)*:*2*./)*8)2++3.0*4((((.))()-()()***.)-
@M03506:14:000000000-AKVR1:1:1101:17135:9272 2:N:0:44
GGACTACAGGGGTTTCTAATCCTGTTCGCTCCCCACGCTTTCGCGTCTCAGCGTCAGTACCGTACTAGAGAGCCGCCTTAGCCACGGGTGTTCTTCCTGATATCTGCGCATTTCACCGCTACACCAGGAATTCCACTCTCCTCTTCCGGACTCTAGCCACTTGGTTTCCATCGGCGTCTCGAGGTTGAGCCTCGAGTTTTCACAACGGACCTATATGGCCGCCCACACGCCCTTTACGCCCAATAAACCCGGACAACGCTTGCCCCCTTACTCTTCCCGCGGCGCCTGGCACGTTGTTTGC
+
CCCCCGGGGGGGGEGGGGGGGGGGGGGGGGGGGGGGGGGGGGGGGGGDCGGGGEGDGFAFGGGFGGGGGCGGGGGGGGGGGGGGFGEGGGGGGGGGGC,?FFFGGFGGEEEGGGGFGGGGD>AF<=DEFGGCGGGFAB,3A,D=9B;+>8BEEFFDBDDG3<>6;8DGE:3=C68*@CCCG,A*:EE6,,6,=81AEGCC>7AFGEED53<8<+++++)=)9)*7*7<*))*)00067:=5*7>69+*2AE3)0)972C*7)729:2)*)****++0()*41,,(-3.(5.)0(.10)((.
@M03506:14:000000000-AKVR1:1:1101:15899:9273 2:N:0:44
GGACTACTAGGGTATCTAATCCTGTTTGCTCCCCACGCTTTCGCGCCTCAGCGTCAATTACGGGCCAGATGGCCGCCTTCGCCACCGGTGTTCTTCCCAATATCTACGAATTTCACCTCTACACTGGGAATTCCGCCATCCTCTCCCGTCTTCAAGCGCCGCAGTATCATGCGCAATTCCCAGGTTGAGCCCGGGGATTTCACGCCTGACTTACAGCACAGCCTACGCGCCCTTTACGCCCAGTAATTCCGAACAACGCTAGCCCCCTTCGTATTCCCGCGGCTGCTGGCACGAAGCTCGC
+
CCCCCGGGGGGGGGGGGGGGGGGGGGGGGGGGGGGGGGGGGGGGGGGGGGGGGGGGGGGGGGGGGGGGGGGGGGGGGEGGGGGGGGGGGGGGGGGGGGGFFGGDGGGGGGGGGFGGGGGGGGGGGGGGGE@FGGGGGGGGGGFFGGGGEGGGGGDCFECE>EGDGFFGGGFGGGGGGFFGFCEEEDCC?CFGGGGGDGFFGCFGGGFF*CFC?F7<F*;C4CFG*>:8*/5CDF?D498CEC59:<<=FGF3::D<D2<7)5?FFEGE67*85C++05.:0(2,31)0()(,.,3/)))-(
@M03506:14:000000000-AKVR1:1:1101:16767:9294 2:N:0:44
GGACTACAAGGGTTTCTAATCCCGGTCGCTCCCCTAGCTTTCGCGCCTGAGTGTCAAGGGCGGGCCAGCAAATCGCTTTCGCCACTGGTGTTCCTTCCGGTATCTACGCATTTTACCGCTACACCGGAAATTCCATTTGCCTCTCCCGCCTTCAAGTCCTGAAGTTTCGAACGGCCTCTCCCAGTTGGGCCGGGAGCTTTCACGCTCGACTTTCAGGACCACCTGCGCGCGCTCTACGCCCAGTAAATCCGGCCAACGCCCGCAACCTCCGTATTACCGCTGCTCCTGGCACGTGGTTTGC
+
CCCCCDGGGGGGGGGGGGGGGFGGEGGGGDFDCFGFFGGGGGGDGGGGFGGGGGGGGGGGG7@CFFDFCEG?<E=F8FFGECF+CAFCEFGGGGGGG8FCFGGGGDCCGGGEFFDGGCDCE+FFGGGDGGG9FA3@=ACCEFGGGGGGGGGEG?FF;EFFGGFCGFGFC*,>8?EEEGGGGFFFGDF6E7CE5::CEDAACCF8F55>5/>7C7@9FFFFC7*667>D=CD=<)8*6CE85:5*:7C7?CE5)779/,C*7<B)9E=?*73.0>6+:..7((()-,(6(832)((*03,8)
@M03506:14:000000000-AKVR1:1:1101:11187:9302 2:N:0:44
GGACTACTAGGGTATCTAATCCCGTTTGCTCCCCTGGCCTTCGTGCCTCAGTGTCAGGAACTGTCCAGAGACCCGCCTTCGCCACTGGCGTTCCTCATGACCTCTACGCATTTCCCTGCTACACCTTGAATTCCAGTCTCCTCCCCAGTCCTCAAGCACGGCAGTATCGAATGCAATCTCGGAGTTAAGCTCCGAGAGTGCACACCCGGCTTACCGCGCCACCTACGCATCCTTTACGCCCAATGCAGCCGCACAACGCTTGCTACTTTCGTAGTATCGAGGCTGCTGGCTACGCGTAATC
+
C,BC<FFG--CEGGG9F<E<CFE76666C<F@8;E@<,E<E<@FGC<,CEGCG@FGG86,CEGGFD,,@@EGGGEFCE7F,F:66CEB,+6@:FFF,C,5,B?FA<<FB=CCCA,E9FF<EFEGG,AAF,5CEC,?<5,,AC>,A+949E,@DFD,46,+@=++69@BEGG=,,,7@,@D,+=8EF7,@=;D8CC+@*4,,2@A>99**/9*,*588))*18/,2*)0:/)32+:C4<)=*5C<421++*3)5795D>5*0)0*20+/+/*0)*2:<4>*(((((3,9:)().(-)))-()
@M03506:14:000000000-AKVR1:1:1101:4892:9306 2:N:0:44
GGACTACAGGGGTATCTAATCCCGCTTGCTCCCCTGGCTTTCGCCCCTCAGTGTCAGAAACTGCCCACCAGACCGCCTTCGCCACCGGTCTTCCTCCGGATCTCTACGCATTCCACCGCTACACCCGGAATTCCGTCTGCCTCTACAGCCCTCGAGTTTGACAGTCGGCACGGCAGATCCGGGGTCGAGCCCCGGACCGTCCCCCCACCCTTATCAAACCACCTACCCGCTCTTTCCGCCCAGCGATTCCGGACAACGCCCGCGCCCCCCGCATGCGCCGGACGCCTGGCAGGCAGTTTGC
+
86C,@EGEFGC+FFFD9C@DC,CF+6@,6,;;,8<,68EFG<F,,86D7<FCFC9F,,<<EFFEFFG,CF@@FGGGDGGG7@:F7C:7474CF?,9?FFCCF9EAF5?C+??A?EFGCC7FFCFFFEG:@<F,?A5A<:FGGCD8;,>D66@?E6+,@,,,7;@E9+::**@?E5*4,<DF***/**//4=*=8833**2*)*2***:A9<5+*3+**1*111:*2))*1)1*16*63:8E***75*)+0<.)7)*1(1*8:>)/:E5*7)8.**+*-)*((((((()()(()((*.1).)
@M03506:14:000000000-AKVR1:1:1101:23439:9317 2:N:0:44
GGACTACCCGGGTATCTAATCCTGTTCGCTCCCCACGCTTTCGCTCCTCAGCGTCAGTAATGGCCCAGAGATCCGCCTTCGCCACCGGTGTTCCTCCTGATATCTGCGCATTTCACCGCTACACCAGGAATTCCGATCTCCCCTACCACACTCTAGCCTGCCCGTATCGAATGCAGACCCGGGGGTAAGCCCCGGGCTTTCACACCCGACGTGACAGGCCGCCTACGAGCTCTTTACGCCCAATAATTCCGGACAACGCTCGCACCCCACTTATTACCGCGGCTGCTGGCACGTATGCACC
+
CCCCCGGGGGGGGGGGGGGGGGGGGGGGGGGGGGGGGGGGGGGGEGGGGGGGGGGGGGFGGGGGFFGGGGFGGGGGGGGGGGGGGGGGEGGGGGGGGGGGFFGGGGGGGGDGFGGGGGGGGGGGG<FGDCGGGGGDFFDFGGGGGGGGG8EFGFGDFGCFFFGC>+>F8C:FDF9DCFFGGGG**=*ACFEFGC>8:C:?CCD++*=C*>DG/7C@CFF:<7>>59)7ED>67*9:5*0*//97<++*<3+)057972D*0)07CEG385*/9*+++4)>6-3((-)0(5.4)((2)*.)(
@M03506:14:000000000-AKVR1:1:1101:13682:9320 2:N:0:44
GGACTACCCGGGTATCTAATCCCGTTCGCTCCCCTAGCTTTCGCGCCTCAGCGTCAGTGTCGGCCCAGCAACCCGCCTTCGCCGCAGGTGTTCCTCTTGATATCTACGCATTTCACCGCTACACCAAGAATTCCAGTTGCCCCTTCCGCACTCTAGCCGCACAGTATCAGTTGACCTTTCCGAGTTAAGCTCGGAGATTTCACAACTGACTTGTGCTTGCCGCCTACGCGCCCTTTCCGCCCAGTAAATCCGAACAGCCCTTGCTCCCCCCCGATTCCCGCCGCTGCCGGCACGGCCTTAG
+
CCCCCFGGGGGGFGGGGGFGADEF@FGGGGGGGDFGGGGGGGDGGEFFDGGGGGGGCGGGG7FECCCFCEFGGGGGEEEGFFG7@+:FFGEGCGGDGGFGAFDCGEFD7CFGGGGGGGGGGGGFGGG8FCDCFFCBD<;,7DDBFGDC+>@EFGG9CFCE8>CF<D;ECAFF9EFGGF?FB***=E::FC,2=5BE*:=1C+>E,>A6:<FF:F69+3;F4)958558=)55CDF<40.88*9D69+*<AC:37>)*(1:4))2:0<5C3/)))1;7<**4(((,44)(),4516)).,))
@M03506:14:000000000-AKVR1:1:1101:3768:9332 2:N:0:44
GGACTACAAGGGTTTCTAATCCCGTTTGCTCCCCTAGCTTTCGCGCCTCAGCGTCAGTGTCGGTCCAGGAAGCCGCCTTCGCCACCGGTGTTCCTCCGGGTATCTACGCATTTCACCGCTACACCCGGAATTCCCCTTCCCTCTCCCGAACTCAAGCCCGGCAGTTTCCCGTGCAGTTCCTCAGTTTCGCCGAGGGATTTCACACGGGCCTTATCGGACCGCCTGCGCGCCCTTTACTCCCGGTCATTCCGAACACCGCCTGCTCCCTCTGCTTTACCCCGGCTGCTGGCCCAGACTCAGC
+
CCCCCGGG?EGGGGGGGGGGG9FEGFGCFGGFGGGGGCDEFG7F7FGEDGGDEEC@CGGCFE7CF:FFFFDFFGCGGGCGDGG:FFGDF:FFGG9FFG7CF7,?E<F<CFCCFGGGGFE=>C,AECF77FFDDC,<=D=DFGGG?=,338CGGFF9CFF+*@@3:9;EG6CF5=8FF,=A,>:,5;,,4=:8C*18C6*3>CE9CG**:>5C?7::C3<=)9C5*9)0*C>G5)):4*98@*)1)*3*<93))0>**15*0)7*0AF)8)***20+35)*-(416<?6(5((0.(*0).))
@M03506:14:000000000-AKVR1:1:1101:18602:9336 2:N:0:44
GGACTACTGGGGTATCTAATCCCGTTCGCTCCCCTAGCTTTCGCGCTGTCAGCGTCAGTGTCAGCCCAGCAACCCGCCTTCGCCGCAGGTGTTCCTCTCGATATCTACGCATTTCACCGCTACACCGAGAATTCCAGTTGCCCCTTCTGCACTCTAGCCCCGCACGAACGACTGACCTTTCCGGGTTAAGTCCGGAGTTTGCACAACCGACTTTCCGTCGCCGCCTACGCCCCCTTTCCCCCCAGTCAATCCGAACAACGCCTGCCCCCCCCCGAGTCCCCCCCCTGCTCGCCCGCCAGCC
+
CCCCCGGGGGGGGGGGFGGGGGGGGGGGGGGGGGGGGGGGGGGGGGCFGGGGGGEGGGGGGGFGGFGGGGGGGGGGGGGGGDCFGGEGGGEEEGGFGFFGGCEEG9AFFGEFEADFGGDGGCFEFG@7CG>FGFG955,9C>FG+>8=>;9@AE9EEGFGGGGD*3**54>:EC,D9,=FFG*:****>,;C?5*/3*31+++5+*//:/>C*+1+2>)*7*):7C)0*1)*98)0)**+2*))*39*<:CFD)*11(1/)))*9*27:>C55)**1.=+,(((,(-7(911)40)))((-
@M03506:14:000000000-AKVR1:1:1101:8018:9373 2:N:0:44
GGACTACTGGGGTATCTAATCCTGTTTGCTCCCCACGCTGTCGCGCCTCAGTGTCAGAAACTGCCCAGCAGACCGCCTTCGCCACCGGTCTTCCTCCGGATCTCTACGCATTCCACCGCTACACCCGGAATTCCGTCTGCCTCTACAGTCCTCGAGTTTGACAGTCGGCACGGCAGATCCGGGGTTGAGCCCCGGACTTTCACCACACCCTTACCAAACCACCTACGCGCCCTTTACGCCCGGTGATTCCGGACAACGCCCGCACCCCCCGTATCACCGCGGCCGCTGGCACGGCGTTCGC
+
CCCCCGGGGGGGGGGGGGGGGGGGGGGGGGGGGGGGGGGGGGGGGGGGGGGGGGGGGFGGGGGGGGGGGGGGGGGGGGCF7EGGGGGGGGGGGGFGGGGGEEGGGGGGGDEGGFGGGGGG>FGGEEGEEEFFGGFDGGFFGGGGGGGGCGGDFGGGFCGGGGGGGGDGGDGC@E8E5DFGGDCCGGG?EFGGGGE*?EFFGCFGGG5CCDGFG*<@C4>G4C**9F5>7C:CCF4>B3>CE59/9:<8CFC)08/7F>3*07<<):CEG:9)59*3+355(,,(-945,71<36()8)(((
@M03506:14:000000000-AKVR1:1:1101:5945:9379 2:N:0:44
GGACTACCGGGGTTTCTAATCCCGTTTGCTCCCCTGGCTTTCGCTCCTCAGCGTCAGCGTTGGTCCAGGATGCCGCCTTCGCCACCGGTGTTCCTCCAGATATCTACGCATTTCACCGCTACACCTGGAATTCCGCATCCCTCTCCCAATCTCAAGCCATCCAGTATCAGACGCATTTCCCCGGTTAAGCCGAGGGATTTCACGTCTGACTTAGTTGGCCACCTACGCGCCCTTTACCCCCAGTACTTCCGAACCCCGCTTTCCCCCCCCGTATTTCCGCGTCCGCTGGCCCGGTATTTAC
+
CCCCCGGGGGGGGGGGGGGGGGGGGGGGGGGGGGGGGGGGGGGGGGGGGGGGGGGGGGGEGDGGGGGGGGGGGGGGGGGGGGGGGGGGGCFGGGGGG@FAFGGGGGGGDGGGGGCGGGGGGGFFFCGG=FFGGGFGDGDGF8EFGGGGGGGGGGG?FF8EGGGGGFCFFFGGDEC**@EFGGGCEEC99CFE58CC8CC?A1<CEGF:+:DDFCFC7*6+*:CF6<B)/9.:7??7)*/;8*997+</+3?5)5)**():55877A8@CB)0)0<+<:3C9(4((((0,.(-.4-))/)))
@M03506:14:000000000-AKVR1:1:1101:15134:9386 2:N:0:44
GGACTACTAGGGTTTCTAATCCCGTTCGCTCCCCTAGCTTTCGCGCCTCAGCGTCAGTGTCGGCCCAGCAACCCGCCTTCGCCGCAGGTGTTCCTCTTGATATCTACGCATTTCACCGCTACACCAAGAATTCCAGTTGCCCCTTCCGCACTCTAGCCCCGCAGTATCGGTTGACCTTTCCGGGTTAAGCCCGGAGATTTCACAATCGACTTGCGGTGGCCGCCTACGCGCCCTTTACGCCCAGTAAACCCGACCAAACCTTGCCCCCCCCGGATTCCCCGGTCTGCCGCCCCGGGCTTAG
+
CCCCCGGGGGGGFGGGFGGGGGGGGGGGGGGGGGGGGGGGGGGGGGGDGGGGGDGGGGGGGGGGGGGGGGGGGGGGGGGGGGGGGGFGGGFGGGGGGGGGDFGGFGGGGFGGGGGGGGGDGGGGGFGGGGGGGGGDFGCFGGFFGGGGGGGGGGGFGFGGDGG*:,>FE5C7@E?FFG?AGEEGG>CF9CEFC5*:*;ECF79?9EGC*9C8+15*>DEGGGG=D3@BCDFDD55C)2)*:E37CC0*+;C:@573*(**)*170<A)8>78))1/+6*2(3(--.)*()-4>((/)0().
@M03506:14:000000000-AKVR1:1:1101:7607:9392 2:N:0:44
GGACTACCAGGGTATCTAATCCTGTTCGCTCCCCACGCTTTCGCTCCTCAGCGTCAGTCACGGCCCAGAGTGCCGCCTTCGCTACGGGTGTTCCTCCCGATCTCTGCGCATTTCACCGCTACACCGGGAATTCCACACTCCCCTACCGGACTCGAGTCACGGCAGTATCGAATGGCCCCTCCACGTTGAGCGTGGAGATTTCACATCCGACTTGCCGAACCGCCTACGAGCTCTTTACGCCCAATAGATCCGGACAACGCCCGCCCCCTCCTCATTTCTGGGGCTGCCGGCCCGTGGTTGG
+
CCCCCGGGGGGGGGGGGGGGGGGGGGGGGGGGGGGGGGGGGGGGGGGGGGGGGGGDEGGGGDFGGGGGGGGCGGGGGDGGFGGGGGGGGGGGGGFGGGGGGGFGGGGGGDGGGGGGFGGGGGFGGGGGE7FGGG9FCGDGGGGGGGGGG7EGGFGGCFGGG5EGGECCFEGGGGGGGGGGGG66:BEF*<F@*88882<F?DDFC7CCEDCGG79CC5)*9CDGC3@)7*)/7@42)?BCEEG<<6:*+:<:)07)*47*...7D58<*05))*3++-*+)(-((-0)4)(-)((*0),((
@M03506:14:000000000-AKVR1:1:1101:17384:9413 2:N:0:44
GGACTACAGGGGTTTCTAATCCCGTTTGCTCCCCTGGCTTTCGCTCCTCAGTGTCAGTGTTGGTCCAGGATGCCGCCTTCGCCACCGGTGTTCCTCCAGATATCTACGCATTTCACCGCTACACCTGGAATTCCGCATCCCTCTCCCAATCTCAAGCCATCCAGTATCAGACGCAGTTCCCCAGTTAAGCTGAGGGCTTTCACGCCTGACTGAGTTGGCCACCTACGAGCCCTTTACGCCCAGTACTTCCGCACACCGCTTGCCCCCCCCGTATTCCCGCGGCTGCTGGCACCGAGTTTGC
+
CCCCCGGGGGGGGGGGGGGGGGGGGGGGGGGGGGGDGGGGGGGGGGGCGGGGGGGGGGGGGGGGGGGGGGGGGGGGGGGGGGGGGGGGCFFEGGFGGGGGGG9FFGGGGGDFGGGGGFGGGGCF8AE:@EEFFGFGEDGGGGGFGGFF=FECEGGFFG89E?D8D,36,,3D6EC+@>2D?E,+3,;;AC,@FGG:*@:,,+7:,49*4;>24;DF+99<85;,;?):58A72;;+49>EEECF>9C1:B:3AEC*933/.)8CFFGBG:/>B*<+<,8C>((-(-)0(823)((10>).4
@M03506:14:000000000-AKVR1:1:1101:16495:9438 2:N:0:44
GGACTACTCGGGTTTCTAATCCTGTTTGCTACCCACGCTTTCGTGTCTCAGCGTCAGAAGTGGTCCAGTAAGCTGTCTACACCACAGGTGTTCCTCCTGATATCTACGCATTTCACCGCTACACCAGGAATTCCGCTTACCTCTCCCACCCTCAAGCACTCCAGTTTCCGCCGCACCCTCCCGGTTAAGCCGGGAGATTTCACAACAGACTTAGAGCACCGCCTACACACTCTTTACGCCCAGTAATTCCGAACAACGCGTGCTGCCTCCGTATTACCGCGGCCGCTGGCACGGAATTAGC
+
CCCCCGGGGGGGGGGGGGGGGGGGGGGGGGGGGGGGGGGGGGGGGGGGGFFGGGGGGGGGGGGGGGGGGGGFGGGGGGGGGGGGGGGGGGGGGGGGGGGGGGGGGGGGGEGGGGGGG7FGGGGGGC4FG@FGGGGGGD:EGGGFFDGGGGGGGGGGGFGFGGC8EDGGGCDGGGGGGG6FGGGGGGDFCGGGGDEEGFGCGGGGEGC>CCFDGF9;86AC9CG*CGFFFGFE>A=CECBGGC*2:<;7CF95)0/9F(//0077*<8*+)1)096+<67C(760(-(),82))((1)6648
@M03506:14:000000000-AKVR1:1:1101:4851:9453 2:N:0:44
GGACTACACGGGTATCTAATCCCGTTTGCTCCCCTGGCTTTCGCTCCTCAGCGTCAGTGTTGGTCCAGGATGTCGCCTTCGCCACCGGTGTTCCCCCAGATATCTACGCATTTCACCGCTACACCTGGAATTCCGCATCCCTCCCCCAAACTCAAGCCATCCAGTACCAGACGCAGTTCCCCGGTTCAGCCGCGGGATTTCACGTCTGACTTAGCTGGCCGCCTCCGCGCCCTTTACGCCCCGTCACCCCGCACCACGCCCCCCCCCCTCGCCCCACCGCGCCCCCGCGCCCGCACCCCCC
+
CCCCCFGGGGGGG7EFGGGGGGGGGGGGGCFGGGGCFGGGGGEG7EFGGCEGGGGCFGGGGGCCGGGFGFGCCF@CGE@FEGGGGGG:>>?BFG,EFB?FE<@FF?FDDE+=<A9FFGG:FE,EF?E,A,F,CF8E+4@?F8EGGGGD63DADF?3EF=DDFE8=3,@;8,@4C8+4,EEGG>*5B*,>DFE*=*4***3>+980=*/+;03+1++2*2;)CD*/*0)/9DE5)7*6*>=E=C5*1*/2C555<)*9-92))8<DGG>*8/))**/:4)*(((((-,)(8(4)3>50.(,4
@M03506:14:000000000-AKVR1:1:1101:17097:9465 2:N:0:44
GGACTACCAGGGTATCTAATCCTGTTTGCTCCCCTAGCTTTCGCGCTTCAGCGTCAGATGTCGTCCAGTGCGCCGCTTTCGCCACAGGTGTTCCTCCCGATATCTACGCATTTCACCGCTACACCTGGAATTCCACGCACCTCTCCCCCCCTCAAGCACGGCAGCTTCGACCGCAGGCTCTAGGTTAAGCCTAGTGGTCCCACAGGATACTTACCGCACCGCCTACGCGTCCTGGTCGCCCCATAATCCAGAACAACGCTTTGCCCCCCCTTATTACCTCTGACGTGCGCACTAGCTCAGC
+
A,A,6,;--@CFGD<-C-,CCCFEE,CE,,C<DFEFCC<FFGG7C7+BFGGGGFGEEGGCF,CF7BB,C6E7C7+CCG,E@:,==FE<,BFFGG,AF,+8++@FGAF77+B+@,5,5@++@C9F?,,F<,,7A5A9FCGG7D>,,6,+633@C76E>@C+***5*44,:*4*4****BGF8<,,5?;9C;++20+584++*20*/**00>7@9C+/>5>E)99/9*.0*/8:*1)*.935**/C4++*<++1559072C1.)*0:+*5*))0)0+<+.*+.))-,(()()(-)))*/*,4)
@M03506:14:000000000-AKVR1:1:1101:11462:9477 2:N:0:44
GGACTATCGGGTTTCTAATCCCGTTTGCTCCCCTGGCTTTCGCTCCTCAGCGTCAGTGTTGGTCCAGGATGCCGCCTTCGCCACCGGTGTTCCTCCAGATATCTACGCATTTCACCGCTACACCTGGAATTCCGCATCCCTCTCCCGGATTCAAGCCATCCAGTATCACACGCAGTTCCCAGGTTAAGCCTGGGGATTTCACGTGTGACTTAGTTGGCCGCCTACGTGCCCTTTACGCCCAGTAATTCCGAACAACGCTTGCCCCCCCCGCCTTACCGCGGCTGCTGGCCCGGCGTAAGCC
+
CCCCCGGGGGGGGGGGGGGGGGGGGGGGGGGGFGGGGGGGGGGGGGFGGGGGGGGGGGGGGGGGGGGGGGGGGGGGGGGGGGGGGGGGGGGGGFGGGGGGDGGGGGGGGGGFFGGGGGGGGGGFGGGGEFGGGGGG@FGGGGGGGGGG6CEDFFCGFGGGGGGG8EGGGGGGGGEBEFGGGGGGG9EGGGGGGGGGDFC7DFGF5=77@C8CEGFGFFAEGDG5C<);:DFG*6+1,*8=8*;2:C+81@C5BBGD)0CE>5F*9CC):)97:5+08(>5(0(,4))0(),(0,()))4<(
@M03506:14:000000000-AKVR1:1:1101:25991:9480 2:N:0:44
GGACTACCCGGGTACCTAATCCTGTTTCCTCCCCTAGCTTTCGTGCCTCAGCGTCAGGATTTGTCCAGGGACTCGCCTTAGCCACGGGTTGTCTCGTCGTTATATACACATTTCACTGCTACATCGAGAGTTCCCGTCCCACCTCTTACTCGTAAGCTGAATATGACTCAATTCCCCTCCGCACTGTCTTTAAGTGTTCACCACACTGACTTACTCGACGCCCACCTCACTCTTTTGCGCACGTAAAGCGGAAGAACGTTTGCACTACCTGTATTCCTGCGTCTATAGTCTCCTACATCCA
+
@,B8CCCCF:7CF+,-<-CEEGFC;6<,66@FB7<:6C,,6;CC,,,;6,;6@,876,C,CEFE,CAD,:<@<<,+66,,,,,96++@66+8E,,,6,++,4:,:,C,,:,::A,55,A,,5,,5+,A,+5,,,,6A+8@,@+,@,,,,,,4,+6,,,,@6=63,,,,,3,8,6@,,6@++=1++,3,7,,3,7,7,7@,5=9*3*,,,*5+,5,,*49**:)**:)06*+0++++)*2*/*/1*2*+01*.))970,**.)**2++)2*29*>+3+)*+3-12,))*)0-.*))*/*).)
@M03506:14:000000000-AKVR1:1:1101:11418:9510 2:N:0:44
GGACTACAGGGGTATCTAATCCTGTTCGATACCCACACTTTCGTGCATCAGCGTCAGTTGCTGGCCGGAATGCTGCCTTCGCAATCGGAGTTCTTCGCGATATCTATGCATTTCACCGCTACACCGCGCATTCCACCTACTTCTCGCCAACTCAAGTCCGCCAGTTTCAACGGCCCGCCCGGGTTTAGCCCCGCAATTTTCCCACTCACCTAACGCACCCCCCCAGCCCCCCTTAAACCCAATAAACCCCGATAAACCTCTCACACCCCCTATTCCCCCCGCACTCTGTCACCATTAGCCC
+
CCCCCGGGGGGGG7EFGGGGGGGFGF9F,ECFGGAB,B8FGGGGDGFF<FFFGGG>F@F<<,,,8F6@+7,:C,CE@FGGGG7B,,<FC:FGFF,@,,>FEGGGGG9FFGGGGGGD<CGG>FGGFC7+8@CFFF,,,ADF9D,CE+8+6>=,>FFF3,,+3@8EF,EE,@D@C:*:*****44:**>,,CFE585?*3CG?7C+=7**0*;967EGG5>*/9)*)145577*18):4:);:F**:CF)5*27)7***(*29.?**<C)*)17)*+++,0:2(1((.)1)166*).***().
@M03506:14:000000000-AKVR1:1:1101:22216:9529 2:N:0:44
GGACTACAGGGGTTTCTAATCCCGTTTGCTCCCCTGGCCTTCGTGCCTCAGTGTCAGGAACTGTCCAGAGACCCGCCTTCGCCACTGGTCTTCCTTACGATCTCTACGCATTTCACTGCTACACCGTAAATTCCAGTCTCCTCTCCAGTCCTCGAGCACCGCAGTATCGAATGCAGTTTCGTAGTTAAGCTCCGAAATTTCACACCCGACTTACGACGCACCCTACGCCCCCTTCACGCCACATGAATCCCACCACCGCTGGACCCCTCCGTAGTACCATCGCTGCTGCACCGATGTTGGC
+
CCCCCF8EGGGGGEGFGGGGGGGGGGGGGGGGGGGEFFGGGGGGGGGGGGGGFGGFGGFFGGGGGG9,EFGGGGGGGGGGGGGCEECFGGCDFCEEF<,:,E8FAFGGGGGGFCGFCGG9EFGGFCAFGGGFFFFGGF9,AEGEFDF?@FGGF6=+@@EGC?B8CDC;=8DFFF,B=D2EE,6@CCFC7,,@DE6+@9,7@+EE:C5C5D*/::1;93)*)2:A4*))*28*).0*.2)=*****3++2++0)853C()/)07**/8)2))0)//++.*0((4.:()9)).(.,(*.0).2
@M03506:14:000000000-AKVR1:1:1101:10907:9537 2:N:0:44
GGGCCAACCCGGGGGTTTATACCCCTTTTTTCCCCCACTTTCTCCGCCCCGCGTCCAAAAAAAACCAGGGAGGCGCCTCCCCCCCCCGGGTTTTCCCCCCAATCTTCCCTCTTTATCCCTACCCCCGGAAGTGCCCCTCCCCCTCCTTCCTCTTACTCCCACCCTATTCAGAGGACCCCCCCCCCCGCTCCCTGGGGCTGTCACACCCCACACGCCATCCACCTCCCCGCCCTTGTCTCCCCCCTCACCCCGCAATAGCCTGCTCACCTCCTGATTACCCACTCGGCCGGCCCGTGGTCAC
+
@A-@,,,-=-+++8+6+-C,,,,66CF8,,6CFF,++8,,:,<,,+8,@7+@6+8@:9,C,@++++,:+++8+:++44+,++6++33+>*<C**,38D*1**,,,,8,,,,,,3,,8,<,,8,6<B7***47,7,<***4*1**2;*0:C70+++++2+******2+0+<+++**//*1:*1>****2**15*<***1/2*0+3+<7E**)**)*2)*0262****00*)0*)))0)**+255)/**)22*0)))**)*2*))*2+35+)5))*+3+)*3.(((((4)(.(()((/)))))
@M03506:14:000000000-AKVR1:1:1101:6902:9550 2:N:0:44
GGACTCCGGGTTTCTAATCCTGTTTGCTCCCCACGCTTTCGCACCTCAGCGTCAGTACCGGACCAGTGAGCCGCCTTCGCCACTGGTGTTCTTCCGAATATCTACGAATTTCACCTCTACACTCGGAGTTCCACTCACCTCTTCCGGACTCGAGCTTCCCAGTATCAAAGGCAGTTCTGGAGTTGAGCTCCAGGCTTTCACCCCTGACTTAGAAAGCCGCCTACGTGCGCTTTACGCCCAGTGATTCCGAGCAACGCTAGCCCCCTCCGTATTACCGCGGCTGCTGGCTCGCAGTTCTCCC
+
CCCCCGGGGGGGGGGGGGGGGGGGGGGGGGGGFGGGGGGGGGGGGFGGGGGGGGGGGGGDGGGGGGGGCFGGEGGGGGGGGGGDGGGGGGGFFGGGCEGGFGGGGGGGGFEFDGGEGGGGCC?FEFGGGDFGEG=EDGGFGFGGGGG6EEGFFEEEFGFGGGGCEGCFAEFFG6EFGFDACFCFGGFG,@CFF6*4<9DFFFFE5A69=CFGCG?CFGBG4DDCC>A>77>EFFC:;D35;+;+2<EFF*8;35>DD8**95;9C8*7E@<>)03<82B*7(-4425>(0(()-8C**)-(
@M03506:14:000000000-AKVR1:1:1101:18004:9593 2:N:0:44
GGACTACTGGGGTTTCTAATCCCGTTTGCTCCCCTGGCTTTCGCGCCTCAGCGTCAATACCGGTCCAGGATGCCGCCTTCGCCACCGGTGTTCCTCCAGATATCTACGCATTTCACCGCTACACCTGGAATTCCGCATCCCTCTCCCGGATTCAAGCCTTCCAGTATCGGACGCAGTTCCCGGGTTGAGCCCGGGGATTGCACGTTCGACTTAGAAGGCCGCCTACGCGCCCCTTCCGCCCAGCAATTCCGCACAACGCTTCCCCCCCCGTGTCTCCCCCCGCGGCGTGCACAGAGTGCGC
+
CCCCCGFGGGGGFEGDGGGGGGGGGDFGGGGGFGGGGGGGGGGGGGGCFGFGGGF>FGGGFGGGGGGGGGGFGGDGGGDFDF@CCFGGGCGGGG<<F8EAFD5ED9FFGCFFGGGGGGGBF:FGCE8:=FGGFG8F7+@FFDE3DFGEB8B>E==EC:84>FCFFC3;>88F>EEGEFFFFG5E5>E,CECGGGD5C:<*>+CCE=C=:DGGECE@CFFG))1*/9)7:CFE)>)987>ECA4**0+*2<+)7>)2*-)170)**2?):)/<)*+++.)/((,((((0456<*(.*9*)-(
@M03506:14:000000000-AKVR1:1:1101:22077:9617 2:N:0:44
GGACTACTAGGGTTTCTAATCCCGTTTGCTCCCCTAGCTTTCGCGCCTCAGCGTCAAGAATGGGCCAGGTAGCCGCTTTCGCCACTGGTGTTCCTCCCGATATCTACGCATTTCACCACTACACCGGGAATTCCGCTACCCTCTCCCACCTTCAAGCCGATCAGTTTCCGATGCAATTTCCCAGTTAAGCCGGGAGCTTTCACATCGGACTTACCCGGCCGCCTGCGCGCTCTTTACGCCCAGTAAAGCCGCACAACGCCCGCCACCCACGTATTACCGCTGCTGTCGGCACGTCATTGGC
+
CCCCCGGGGGGGFFGGGGGGGGGGGGGGGGFGGGGGGGGGGGGGGGGGGGGGGGGGGGGGGGFGGGGGGGGGGGGGDGCGGGGGGGGGGGGGGFGGFEGGGCFGFGGCFCF7FGGGGCGGGGGGGGDEDGFEGGGGGDC==CD=DGCDECFDG8D;B@EDB98,;=FGG>@CC59,76@7BCF?F9:EFGGE8?*==FFGFDFG,=?55?CC+20>95B*:DD5**.7=D>C<4B?AGEE5*9*:+0*+2/)575*7(9*00)9CGG3*7<37*+<@A)*(--)5)2),)(,)(,*)*).(
@M03506:14:000000000-AKVR1:1:1101:18157:9629 2:N:0:44
GGACTACCCGGGTTTCTAATCCCGTTTGCTCCCCTTGCCTTCGTGTCTCAGTGTCAGGAACTGTCCAGAGACCCGCCTTCGCCACTGGTCTTCCTTACGATATCTACGCATTTCACTGCTACACCGTAAATTCCAGTCTCCTCCCCAGTCCTCAAGCACGCCAGTATCGAATGCAGTTCCGGAGTTAAGCTCCGACATTCCCCACCCGACTTAGCGCGCCACCTCAAAACCCCTTACCCCCAATGAATCCCAACAACGCTGCAGACCCCTGGCGTACCACGGCCGCCGGCCCCAGCTTACC
+
@CBBCE@FCCFG@8C@EFGG<<EFFAE@FGGFDGF,6<FFAFCC8@@,6CD;FEFCEC@C,CFGG@@CA,@C,F+@@CE<F7F7@C6BFFF,CFF9?CFDF:4BF,EFDGGGFGFG9FGECE,A<>9+=@,,AEAFFG99:EG,+@@+DEE=FAF9EFG68=+@D8FGCFF,3,,,@>,,@86+53,,79,4@CE+@*@,323@:9C:1*3;,5D87<)5)1C6**)*398C*2)*/*)38**2*<>14?66)795>()*.)0***2)*05)))/2:1*+((,((-()-.((0((*0*6)5
@M03506:14:000000000-AKVR1:1:1101:21771:9635 2:N:0:44
GGACTACCCGGGTATCTAATCCCGTTTGCTCCCCACGCTTTCGCGCCTCAGCGTCAGGAGATGCCCAGAGACCCGCCTTCGCCACCGGTGTTCCTCCCGATCCCTACACATTTCACCGCTACACCGGGAATTCCAATCTCCTCTGCATCCCTCAAGAACGGCAGTAGCGGCCGACGTTCTTCGGTTGAGCCGAAGGATTTCACGACCGACTTGCCATCCCCCCTACGCGCCCGTTACGCCCCGTGCTCCCGAGCACCGCCGCCCCCCACTCTCTTACCCTGGCCGTTGTCCCACGGTGGGC
+
CCCCCGGGGGGGGGGGGGGGGGGGGGGGGGGGGGGGGGGGGGGGGGGGGGGGGGGGGGGGGGGGGGCCFGGGGG>FGGGGGGGGGGGC:FCGGGGGGGGGEEGGGGFGGFGGGGGGGEGGCGGGGGGGGG?FB=BF9FCGG9DED?EFGFGGGGGGGFF6+@BC8,,75?EEGGC*=:C8CFGGEG=<>CGGGD>E60@9@FFFC=EE5<)7:CC+:C)**1>:CFE3*9@7)075:*)*2*177*1*+/*0)79**(1*))09>C=)/0*/)*2+33)+.(,((,(0(1.,*.(/7)(((
@M03506:14:000000000-AKVR1:1:1101:13169:9635 2:N:0:44
GGACTACTCGGGTTTCTAATCCTGTTTGCTCCCCTAGCTTTCGAGCCTCAGCGTCAGTTGCGGTCCAGAGAGCCGCCTTCGCCACCGATGTTCCTCCCGATATCTACGCATTTCACCGCTACACCGGGAATTCCACTCTCCTCTCCCGCACTCTAGCACGGCAGTTTCGGATGCCAGCTCCAAGTTGAGCCTGGAGGTTTCACACCCGACTTACCCCACCGCCTACCCTCCCTTTACGCCCAACAATTCCCAACAACGCCCGCCCCCCCCCTCTCACCCCGGCCGCCGCCACCGTTCCACC
+
CCCCCGGGGGGGEGDGGFFGGGGGGGGGGGGGGGGGGGGGGGGGGGGGGGGGDFGGCFCGGGCFCFGGGGFFGGGGEGGGGGGGGGGEEGGGGGFGGGGGGEFGGGGGGFGGGGDGGFGEGGGGG@E:CGFFFGGG<FEFF=ECGGGDEGGGGGGFGGGE67>:<<>EEGDE88E9EG,DFFG,2>C?CGGGCG6EG7,BF+,,3::5CD<8CF++2*.=CGG*<9))+9>7216*65@=GG**1*+/:<+*).*19-9/.)7<DEGB8))0.**+<15=;033(((7(.,4),.*)))-4
@M03506:14:000000000-AKVR1:1:1101:7932:9646 2:N:0:44
GGACTACCCGGGTATCTAATCCCGTTCGCTCCCCTGGCTTTCGCGCATCAGCGTCAGTGTCGGCCCAGCAACCCGCCTTCGCCGCAGGTGTTCCTCTCGATATCTACGCATTTCACCGCTACACCGAGCATTCCAGTTGCCCCTTCCGCACTCTAGCCCCGCAGTATCAGTTGACCTTTCCGAGTTAAGCCCGGAGATTTCCCAATTGACTTGCGGTGGCCGCCTCGGCCCCCTTTACGCCCACTAAACCCCACCCACCCCACCCCCCTGCGTATTACCCTCGCCGCTCGCACGCATTCAC
+
CCCCCGGGGGGGGDGGGGGGGFGGFGGGG7FGGGGGGGGGGGGGEGGGGGGGG@FGGGGGG>FGGGGGGGGGGGGGGGGGFGGCG7CGFFFGGGAFEGGGEGFGFFEFGGEFGCEGGGDGDGGGGGGG+:<FDFFGFC;FGGFGGGGEEEEGGGGGGGGGGGD:EAB;:@;@,>FGG,CE6C5*=C,=<<BCG5*:*21<E++>*=+<+3+3=:C8>))29DGE:*)):*0/7>)0)*)2:C33*+30+AE37)9**,*20))/7:CD*)180*203:*+)(((((,0()--73())0)))
@M03506:14:000000000-AKVR1:1:1101:4205:9647 2:N:0:44
GGACTACTGGGGTATCTAATCCTGTTTGCTCCCCTAGCTTTCGCGCCTCAGCGTCAGTTGTGGTCCAGTGCGCCGCTTTCGCCACAGGTGTTCCTCCCGATATCTACGCATTTCACCGCTACACCGGGAATTCCACGCACCTCTCCCACACTCAAGCACGGCAGTTTCGCCTGCAGGCTCCGAGTTAAGCCCGGAGATTTCACAGGTGACTTACCGCCCCGCCTACGCGCCCTTTACGCCCAATAATTCCGAACAACGCTTGCCCCCCTCGTCTTACCGCGGCTGCTGGCAGGACGTTAGC
+
CCCCCGGGGGGGFGGGGGFGGGGGGGGGGFCGGGGGGGGGGGGGGGGGGFGGGGGGGGGGGGGGCGFGGGGGGGGGDEFGGGGGGGFGFGGGDFFGGGGGGGGGGGGGGGGGGGGGFGGDGGGGGGFE7FCGGG9E=FEFG8DFGGGGGGGGGGGGGGGG>CCGGF,EEED7@F82AE6@EE5ECEG,>9F@541:EGG+>FG7CGFC77C>CC+;C38CDGDEGFBE=D<E)5):595C=:35C7@*:CF.08D4C27*))7FCGD@55/7)1;+<45=(39>>67675(()-(10).(:
@M03506:14:000000000-AKVR1:1:1101:20408:9662 2:N:0:44
GGACTACCCGGGTTTCTAATCCCGTTTGCTCCCCACGCTTTCGCGCCTCAGCGTCAGGAGATGCCCAGAGACCCGCCTTCGCCACCGGTGTTCCTCCCGATCTCTACACATTTCACCGCTACACCGGGAATTCCAATCTCCTCTGCATCCCTCAAGAACGGCAGTATCGGCCGACGTTCTTCGGTTGAGCCGAAGGATTTCACGACCGACTTGCCATCCCGCCTACGCGCCCCTTCCCCCCCGTGTTTCCGCGCAACCCCTCCCCCCTCCGCTTTACCCGGGCCGGCGCCCCCGTCTTGGC
+
CCCCCGFGGGGGGGEGGGGGGGGGGGGGGFGGGGGGGGGGGGGGGGGGGGGGGGGGGGGGGGGGGGGGFGGGGGGGGEGGGGGGGGGDGGGGGGDGGGED=BCGGFGGGFGFGGGGGGGEGDCFFCGGGGGDDFFGGG,=F=EF8C=@DFFEFG??BFGGGG>5FGCEEG5CC>E5C>F8CFFE8EE<CFGEG5E*3<7C@+>8***7*9)9:FG@7<>=3CD752))/1./)07*.*01:*7*9**.:71)0095901:;))77C:)*.1))/*++4)/(,,((((0(.-1563*0)),(
@M03506:14:000000000-AKVR1:1:1101:13496:9663 2:N:0:44
GGACTACCCGGGTTTCTAATCCCGTTTGCTCCCCTGGCTTTCGCTCCTCAGCGTCAGTGTTGGTCCAGGATGCCGCCTTCCCCACCGGTGTTCCTCCAGATATCTACGCATTTCACCGCTACACCTGGAATTCCGCATCCCTCTCCCAATCTCTAGCCATCCAGTATCAGATGCAGTTCCCCGGTTAAGCCGGGGGATTTCACGTCTGACTTTGTTGGCCGCCCACGAGCCCTTTACGGCCAGGAATTTCCAACCACGCTTGCCCCCCCCCTATTCCCGCGGCCTCTGCCACGGCGTTCAC
+
CCCCCC8F-@FG@FGFGFGG<FGCFFGGF<FFGGF8FC<<FF7F;<F<EEEF7@CCFFCEF8FEDFFGGFGGGG:EE,B<,:E=FG7BBFFGFF<FG8C?E?FFE@E7+CBFFF,9E:F:+8,AF==C,AEDFE:B:@F:FBFEDFG8DDC9EG8,EFB9BDFEFG9D,@E;A89DFGGGFGE6:@C,5@CCGGDE=*=6<+>*3=75++0;++1<;CAG39:*18))29>E470;:*)2?:***:+6+C+8*)19<()*))809;E>EB3779:++,)/((,(((,74*)4)(()8)(.)
@M03506:14:000000000-AKVR1:1:1101:19131:9668 2:N:0:44
GGACTACCGGGGTTTCTAATCCCGTTTGCTCCCCACGCTTTCGTGCCCCAGCGTCAGTATCGGGCCAGTGAGCCGCCTTCGCCACTGGTGTTCTTGCGAATATCTACGAATTTCACCTCTACACTCGCAGTTCCACTCACCTCGCCCGAACTCCAGCTCTTCAGTATCCAAGGCAGTTCTGGAGTTGAGCTCCAGGATTTCACCCCTGCCTTAAAGACACGCCTACGCACCCTTTCCGCCCAATGAATCCGAACAACGCTTAAGACCTCTTTCTTACCGCCGCCGCTGGCACAGTATCCGC
+
CCCCCGGFEFGGEBFFFGAFE9CFFGGGGGGGGGGGGEFGGGDFEG8,CB:FGGCGGGCEFBEDEDFCGGFEFGDGEGFGGDFFEF<8A?EEEEGFEF+@FFGGFDGC+EFFGGGDF9FFFGC8DA<C+>@9FG,AB<F@ED866BC>C+BDF,@:,@@7EEFFGA7E3:,33@F*9;FCE?,6>DFF,?26D?,:D6,41:F<C5**,;CF,CC,+>)=5)***005=D)=5))+/>:*:**27+CFF88)5595<(9*))**;<*7@**=*:+++(0*(46((3()(.830()01*--,
@M03506:14:000000000-AKVR1:1:1101:6861:9678 2:N:0:44
GGACTACTGGGGTTTCTAATCCCATTCGCTACCCTGGCTTTCGTGTGTGAGCGTCAGATTTGGGCCAGTGTGCTGCCTTCGCCTTTGGTGTTCCCCACGATATCAACGGATTTCACCCCTACACCGTGAGTTCCACACACCTCTCCCAACCTCAAGCCATACCGTTTCTCTTTCGAGCCGTAGGTTGAGCCCCCGGATTTAACACAAGACTAATATGACCGCCTTTAACACCTTTACGCCCAGTGATTCCGGACAATGCTTGGGGCCCCTGGATTACCGCCCCTGCTGACCTCACTTTCGG
+
CCCCCGGGGGGGGGGGGGGGGGGGGGGGGGGGGGGGGGFGGGGGGGGGGGFGGGGGGGGGG<FGGGGGFE<@FGGGGGGGFGGGGGG8F<FGFFGGGGCCDEGFCGGGGD>FFGGF?FGGFGGGGGGFGGFD9EEG8FGEGGG?4>DFGGC,@DDDFGGEGGGGGG8EDFFC,@C+@EDE:8:CC>D,DGGD5:BE**=CD+5,,4:,:;CC94<AC@F,))>ED*;+++2/068+;7A5=*1*2+@13<<)))9CC5FCF45C/*:)*)*).:C+<)0*(3,,(326-)(.6(.**140(
@M03506:14:000000000-AKVR1:1:1101:9503:9679 2:N:0:44
GGACTACTGGGGTTTCTAATCCTGTTCGCTCCCCACGCTTTCGCTCCTCAGCGTCAGTTCCGGCCCAGAGTGCCGCCTTCGCCACTGGTGTTCCTCCCGATATCTGCGCATTTCACCGCTACACCGGGAATTCCGCACTCCCCTACCGGACTCGAGTCACGACAGTATCCAGTGGCCCCTCCACGTTGAGCGTGGAGATTTCACACCCGACTAATCGAACCGCCTACGAGCCCTTTACGCCCAATGATTCCGGTCCACGCTAGTCCCCCACGTATCACCCCGGCCTCTGGCCCGTAGATGG
+
CCCCCGGGGGGGGGGGGFGGGGGFGGFGGGGGGGGGGGFGGGDGGGGGGGGGGGGGGGGGGGGGGGGGGGGGGGGGGGGFEGGGGGGFFFFCGFCGGGDF7FGFGGG7@FGGGGGGGCCCFGGGGCEFCD<,CD:C7F:@F88=DFGG6CGGGGF8EFCD>CGCCGFFE,?C;CFEF:E*;EGDE:CCG@F8:CE58C*<EF79EFEGG:<)C4+:**)*))/>/*7):D3*90)>9F:E=EDG5++*09E?5)))24710))**3A5/.>759+:<))*-(34(-,),/)(),-)))).)
@M03506:14:000000000-AKVR1:1:1101:9377:9681 2:N:0:44
GGACTACTCGGGTTTCTAATCCTGTTTGCTCCCCACGCTGTCGCGCCTCAGTGTCAGAAACTGCCCAGCAGACCGCCTTCGCCACCGGTCTTCCTCCGGATCTCTACGCATTCCACCGCTACACCCGGAATTCCGTCTGCCTCTACAGCCCTCGAGTTTGACAGTCGGCACGGCAGATCCGGGGTTGAGCCCCGGACTTTCACCACAACCTTATCAAACCACCTACGCCCCCTACGCCCAGTGATTCCGGTCAACCCCCGCACCCCCCGTCTTACCCCCGCCTCTGCCACGTAGTTAGCCC
+
CCCCCGGGGGGGEFFGGGGGGGGGGGGGGGGGEGGGGGEGGGGGGGGCFGGGGFGGGGAEGGGGGGGGGGGGGGGGGGGGGGGGGGGG@FGGGGCDGGGGGGGGGCFGGGGDGGGEGCGGCGGGGGG7CFEFGGGFGGECC9=DFGGGGGGGGGECEED7FFGC@:>EGE**@E5>>D,>DCED*::<:B88>CE*:79+>7CF?F**=7;7<7CD*2*:57709*)8*15=D>>50C)**27:*0<*08/776D**()10))111?DCB*75*3++4)13,,,(5)15=0().(*0*))(
@M03506:14:000000000-AKVR1:1:1101:17292:9687 2:N:0:44
GGACTACCCGGGTTTCTAATCCTGTTTGCTACCCATGCTTTCGCTCCTCAGCGTCAGTTTCGGCCCAGAGCGGCGCCTTCGCCACCGGTGTTCCTCCTAATATCTGCGCATTTCACCGCTACACTAGGAATTCCCCGCTCCCCTACCGTACTCAAGTCACAGCAGTATCGGATGCACGCTTTGGGTTAAGCCCAAAGTTTTCACACCCGACTTACTTAACCGCCTACGACCTCTTTACTCCCAATAACTCCGGACAACGCTTGGTGCCTTCGTGCCCCCGCGCGTGCGGGCACGTACTTCG
+
CCCCCGGGGGGGGGGGGGGGGGGGGGGGGGGGGGGGGGGGGGGGGGGGGGGGGGGGGGGGGGGGGGGGGGGGGGGGGGDGGGGDGGGGFFGFFFGGGGGGGGGGGGGGGDGEFGFGGGG:F7AFECFGCADFFDGGEGGGGGGGF6EGGGGGGGGCDFCCFGFGGF9EGGGC8EC9<DE:CFFFGGGGCCFGFCC5CGGFFD79<6CCEGDDG+0+22@FDGGE<G4<738C6*=*:C*<EFGCFCG*+0<5))15/27E:)7/:*37+*0))**1*(0*,--1-1()()-(0247)).)-
@M03506:14:000000000-AKVR1:1:1101:23019:9687 2:N:0:44
GGACTACTCGGGTTTCTAATCCTGTTTGCTCCCCACGCTGTCGCGCATCAGTGTCAGAAACTGCCCAGCAGGCCGCCTTCGCCACCGGTCTTCCTCCGGATCTCTACGCATTCCACCGCTACACCCGGAATTCCGCCTGCCTCTACAGCCCTCGAGTTTGACAGTCGGCACGGCAGATCCGCGGTGGAGCCCCGGACCTTCACCACACCCTTATCAAACCACCTACCCGCCCTCTACCCCCCGTGACTCCGGACAACGCCCTCACCCCCCCTCACCCCCCGTCTCCCGGCCCGCCGTTACC
+
CCCCCFFGGGGGCFGGGGGGFGGFGGGGGGGGCF@F@CFGGGGGGGGC@FGFGGGGGGGGGGGGGGGGGGGGGGGGGGGGGGGGGGCEFDGAFGGGGCGGEGFFGFGDFGGEGGGGGGGCEEFFDFFGGCAAFFFEGDCFFCG=FGGEEFCCF74+7:DECC;EFG*>CEE@C>>8*2AAB*=BE4*2/:B7CGE****0>8CC65*::9*97*3+*0*:9C<609.5*90:9)7*6*0C8*199**/<<*))054D1<*7)57C8E:87)))//*1,)22(44(-2)(0(-5((10)-(.
@M03506:14:000000000-AKVR1:1:1101:3526:9690 2:N:0:44
GGACTACAGGGGTTTCTAATCCCGTTCGCTCCCCTAGCTTTCGCACCTGAGCGTCAGGTACCAGCCAGGACACTGCCTTCGCCTTTGGTGTTCTTCCCGATCTCTACGCATTTCACCGCTACACCGGGAATTCCGCCCTCCTCTCCCGTCCTCCAGCCAGGCAGTCCCCTGCGACCTTCCTGGGTTGAGCCCAGGGATTTCCCACCGGTCTTACCTACCCCCCTACGCACTCCTCACGCCCAGTAAATCCGAACAACCCTCGCTACCTCCGTTTTACCCCGGCTGCTGGCCCAGCGTTAAC
+
CCCCCGGGGGGGCFEGGGGGGGGGGGGGGGGGGGGGGGGGGGGDGGGGGGGGGCGEGGGGGFGGGFGGGGGGGCGGGGGGGGGDGGGGGFGGGGGGGGGGGGCFFGGFEGGDGGGGGGGGGGGDGFGEEFFGGGCFCGEGGGG,@FGCFCCEGGGGGGG8?766DF,8D8E<:EEEC9AFCF7CF>E6DFFGDGCE:8CCFF,<8*:=271@FGG9FC)27DGC**))*9)2**)*,*);C/>*0<99EGGE:37C409*)07***2*0)90)*2++.)7((,,462?73((04(97)((.
@M03506:14:000000000-AKVR1:1:1101:11061:9692 2:N:0:44
GGACTACTCGGGTATCTAATCCCGTTTGCTCCCCTGGCTTTCGCTCCTCAGTGTCAGTGTTGGTCCAGGATGCCGCCTCCGCCACCGGTGTTCCTCCAGATATCTACGCATTCCACCGCTACACCGGGAATTCCATCTGCCTCTACCGTGCTCGAGCCCGACAGTTTAGAAGGCAGCCCTGCGGTTAAGCCGCAGGATTTCACCCCCTACTTATCAGGCCGCCTACGCGCCCTTTACGCCCAGTGATTCCGGACAACGCCCGCACCCTCCGTATTACCGCGGCTGCTGGCACGGAGTTAGC
+
CCCCCGGFGGGGGGGGGGGGGGGGGGGGGGGGGGGEFGGGGGGGCGGDGFFFGGGGGGGGGFFFFGGGGFGGFGGGGGGGEGGGDGGGFGEEGGAFGGGGFGGGGFGGGCGGGGGGGGGCGGGGGGGGGEFGGGCFFFFGGGGFCE36DFEFGDGGC+BE6?BE9:DFFGAFFGCEEGGGGGGG?E5E?GFDEEED*AGDGGGGGGG57CC+1+>EFC;EGGGGCC55*9DED?6>4*7?***9*29=FGG35>CDG9<*5)757EE);B).5*<0<A>D130,(4.)()()730)8).).
@M03506:14:000000000-AKVR1:1:1101:22474:9692 2:N:0:44
GGACTACTGGGGTTTCTAATCCTGTTCGCTCCCCACGCTTTCGCGTCTCAGCGTCAGTACCGTACTAGAGAGCCGCCTTAGCCACGGGTGTTCTTCCTGATATCTGCGCATTTCACCGCTACACCAGGAATTCCACTCTCCTCTTCCGGACTCTAGCCAGATGGTTTCCATCGGCGTCTTGAGGTTGAGCCGCGGGGTTTCACGCAGAACCTACCCAGACGCCTACACGCCCGTGACCGCCTATAACTCTGGACAACGCCTGCCCCACCCGAACTCCCTGGTCTGCCGGCCTGAAGTTACC
+
CCCCCGGGGGGG+@FF@FGGEEFEFFC7+FFG@E<FF+;CGGDGDC:CECFFEC@BFC<@C:FFE7,,:9,C@EEG@,89,<ECACCC@>FGGFEFGGGFF9??ECGGGE+?,:,EFG+@FF<8=+,?F4=,,EFEA,:>=CF9,=3>++@CDEE,D,,5,@>:3,3@@FCCC:C5@E4*2:C6@CD,,,24*=4**2**53+**2/*<*1*+***29):537:**))*/)/)0)*-2)??**2*++0A++/*)9*/()*.))0**1.*))))1*0<84+(,.4:4))-57()()*17)-)
@M03506:14:000000000-AKVR1:1:1101:4283:9695 2:N:0:44
GGACTACCCGGGTATCTAATCCCGTTTGCTCCCCACGCTTTCGCGCCTCAGCGTCAGGAGATGCCCAGAGACCCGCCTTCGCCACCGGTGTTCCTCCCGACCTCTACACATTTCACCGCCACACCCGGAATTCCCATCCCCTCTGCATCCCTCAAGAACGGCAGTAGCCGCCGACGTTCTTCGGTTGCGCCGCAGGATTTCACGACCGACTTCCCATCCCGCCTACGCGCCCTTCACGCCCAGTAATTCCGATCAACTCCTCCCCCCCCTGCCTTACCGCAGCTCCTGGCTCAGCGTCTTC
+
CCCCCGGGGGEF@FGGFGGG@FGGEEG>GAFGCCFCBFCGGGFB@@F7FG,,76C@FGFE?C,EGDCAFCFF@GCCE:7FC:FEFG=C+@:F?@@EFE:F@C+=,:E9B9EGGG,<F+@++B=CF+3@CC@>;D,FAB,@F8B@,>,;D@@<D,,43<D63*5*4,,,,*4>*==:*1?F,,/*/=8**8:8*::*8AFFC7A8ECE**))7+0A+00<:*9>**9)5*)7C)8)*)94;1*9**:+*+30)0.*94)2+94)978:):)*)0220A3:C4((().(),.(,1())0)(()
@M03506:14:000000000-AKVR1:1:1101:23419:9699 2:N:0:44
GGACTACCGGGGTTTCTAATCCCGTTTGCTCCCCTGGCCTTCGTGCCTCAGTGTCAGGAACTGTCCAGAGACCCGCCTTCGCCACCGGTCTTCCTTACGATCTCTACCCATTTCACTGCTACACCGTAAATTCCAGTCTCCTCCCCAGTCCTCAAGCACGGCAGTATCGAATGCAGTTTCGGAGTTAAGCTCCGAAACTTCACACCCGACCTACCGAGTCACCTACGACCCCTTTACCCCCAAACAATCCGAACAACGTTTGAGCCCTCTGTACTACCGCGGCGCCTGCCCCTGAGTGACC
+
CCCCCGFGGGGG+@FCEFGGFGGEGGGGFGGGGGGGGGGFGG@C@BF,FC,CCC6@A@6CFGGGGGGGFE<CFE@CGFFGGGGCF,::FFEFGFFG<EG7,9?FF?B,:CF,AE,C5EF9,C=EFC,A44A5;F;F5E=;FECF6C8+DFGDEF?=DDGGEE6C,,@D+@3,@E;DCE,36@6:+@3;DF9B8C****22DCDE6?E7C895,;0**))0+;*+*2))*::*1);@C*;@**1**//*<:*)07)9>1**))0**0A?8?D6**++<:):(((((((0(0.8)4,*9/))-
@M03506:14:000000000-AKVR1:1:1101:15683:9720 2:N:0:44
GGACTACCGGGGTTTCTAATCCCGTTTGCTCCCCTAGCTTTCGCGCCTCAGCGTCAAGAACAGGCCAGGTAGTCGCCTTCGCCACTGGTGTTCCTCCCGATATCTACGCATTTCACCACTACACCGGGAATTCCACTACCCTCTCCTGCCTTCGAGTCGATCAGTATCGCGTGACCCTCCCCAGTTGAGCCGGGGGCTTTCACACGCGACTTGAACGACCCCCCGCGCGCCCTTTACGCCCAGCACATCCGGACAACGCTCTCCCCCCACGTCTTACCGCGGCTGTCGGCACGTAGTTAGC
+
CCCCCGGGGGGGGGGGGGGGGGGGGGGGGGGGGGGGGGGGGGGGGGGGGGGGGGGGGGGGGGGGGGGGGGGGGGGGGGGGGGGGGGGGGGGGGGGFGGGGGGGGGGGGGGFGGGGGGGGGGGGGGGGGDGFDFGFGADFGG9FEFGGBDEGGG?F8@DECGGGCDCFGDGGC8;8BECGGGGG5DDC7DFGGG*:CECF6C1CGGEGD=CDDG*+0*10>)*9*)937=5.:C:4*<3<C**9*9*;7CF8))7)*9()*))9>*;E.:>D))7@7+50:34(,(,))()(()(.*)/))-
@M03506:14:000000000-AKVR1:1:1101:5129:9723 2:N:0:44
GGACCACTCGGGGTTCTAATTCTGTTTGCCACCCACACTTTCGGGCCCCGGCGTCAGTCTCGCTCCAGAGCGCCGTCTTCCACACCGGAGTTCTCCTCCCTGTCCTCGTCTGTCCCCTTCACCTTGGGACCTTCCCCCTCCCGGCCCAAACTCTAAACAACACGTCCCTAGCCACCCACCCCCGTTAAACCAGTGGCATTCACCCCCAACTTGCTCCGCCCCCAAGCGGCCCTTTGCCGCCAGTTCAACCCAACAACGCGTCCCCTCCGCGGATTCCAGGCGCTGTCTGCATGCAACTAGC
+
-,8,,,:@F--+66+;;EF,,<C,<,;,,,,,6,,8,8,<,;,+@@@+6+++8+8,@,C,,9,,9@@,,,,++8++7,,<,,C<CC+++78:AE,5,4,+,,9,,,:B++:+77,,,6,,85,,5,,83333:F:,3++8:+6++5>++@3,,,,,3,,,@,*;3@*6,,,,,,6,4**/==**=2**++?*302*3632CFF3/1**/**+1+++*1)7)55***0)*))2177*.*):**)2*+3/<*1)7>FFF09*)0)19*1)1))).1/++)*2(,(((,)*)*.)1),*)0(-,
@M03506:14:000000000-AKVR1:1:1101:11435:9733 2:N:0:44
GGACTACTCGGGTTTCTAATCCCGTTTGCTCCCCTGGCTTTCGCTCATCAGTGTCAGTGTTGGTCCAGGACGCCGCCTTCGCCACCGGTGTTCCTCCAGATATCTACGCATTTCACCGCTACACCTGGAATTCCGCGTCCCTCTCCCAAACTCAAGCCATCCAGTATCGGACGCAGTTCCCCGGTTAAGCCGAGGGATTTCACGTCCGACTTAGTTGGCCGCCTACGACCCCTTTACGCCCAGTAATTCCGAACAACGCTTGCCCCCCCCCTCTTCCCCCCGCCTCCGGCCCCGACTTAGC
+
CCCCCGGG-BFGEFGGGGCE<FGEGFGGGGGGGGGFGGGGGGGGDFGEFFGGGGGGGGGGGGGGGGF<FDFGGGEGGDCGEGEGGFGD@FGEFFGGGGGGGGGGGGGFGEEFGGGGFCGEGEFFCA?:?AE=;?:FE>FFD9DEG?FF,,D=ECFB?8@DFFCFCAAE>6EGEE5*4@CCFE7ECE>5;FFC8*BECEG9+3A*<CEE=DDGCFCCF;FGC<D**7))*9)A*8<>ADDGG****+0*+<+))75**47*.).0CCGEG>)))*3++3)/,((,((,)()((),()05)))
@M03506:14:000000000-AKVR1:1:1101:21086:9741 2:N:0:44
GGACTACTAGGGTTTCTAATCCCGTTTGCTCCCCTGGCCTTCGTGCCTCAGCGTCAGGAACTGTCCAGAGACCCGCCTTCGCCACTGGTCTTCCTTACGATATCTACGCATTTCACCGCTACACCGTAAATTCCAGTCTCCTCTCCAGTCCTCAAGCACGGCAGTATCGAATGCAGTTTCGGAGTTAAGCTCCGAGATTTCACACCCGACTTACCGCGCCTCCGACGCACCCCATACGCCCAATGAATCCGAACAACGCTTGGGCACACTTGACTTCCCCCGATGCTGGCACATATTTACC
+
CCCCCGGF9FFGGC@DGGGF@CEFDEFCFGFFFGFDFGFGGGGGGGCGGGGGGGGGGCDFCFGDFGGGGGGGFGGGGGGEFGGGGGFFFGGGGGFFFGGG7?+AE9FFCFGG9FFFFFGDGGFG<=?FFEG9,C;<CF=FGG8,6@;D;E8D,@DGFCFD6+@C=EDE>FDFFGGGDF8EGEE+:,3:CFC7EC*43*,,,?:,859C***3,0>CGDE5*2**2:>D*7)1:)0*/28*:5<7*<0/:C575.9DF(>*0.)1**;);)*9*7++3))*((,(-49F2)33)))**0).)
@M03506:14:000000000-AKVR1:1:1101:3571:9768 2:N:0:44
GGACTACACGGGTATCTAATCCTGTTTGCTCCCCACGCTTTCGTACCTCAGCGTCAGTACAGGCCCAAGTGGTTGCCTTCGCCATCGGTGTTCTTCCGGATATCTACGCATCTCACCGCTACACCCGGAGTTCCGCCACCCTCTACCGTACTCTAGTCCGCCAGTATCGACTGCAGTTCCCCGGTTAAGCCCAGGGATTTCACACCCGACTTAGCGAGCCGCCTACCCCCGCCTTACGCCCAGTAAATCCCATTAACGCTTGCCCCCTCTGTATTACCGCGGCTGTTGGCATAGCGTTAGC
+
CCCCCGGGECFCFCDGFG9FGGG9FEFFGCFGGGGGGGGGGG,FFGG@FGGFGEGGGFGGCC,DFDGGCEGGF@FEF<EFFGGGGGCFFG6CFFGGFFDGGCFGDGGGGG?F<<AFFFEG7FF<FG7>FEC47@CFGGGGGFGGGGGCFFGGGEGDFGGC8C:EGGCG6CEECFC8@EF7:,@1=>EFEGGC,,=ECFG6E7FD,=4*/85C+2+*1))2/)9:74)5*9):))7*:3)88792>00/2@6)**2**47/))0***2);56***0<E))142(((,)*(7)))4)9B)(44
@M03506:14:000000000-AKVR1:1:1101:6476:9776 2:N:0:44
GGACTACCCGGGTTTCTAATCCCGTTTGCTCCCCTGGCTTTCGCTCCTCAGTGTCAGTGTTGGTCCAGGACGCCGCCTTCGCCACCGGTGTTCCTCCAGATATCTACGCATTTCACCGCTACACCTGGAATTCCACGTCCCTCTCCCAAACTCAAGCCATCCAGTATCAGACGCAGTTCCCCGGTTAAGCCGAGGGATTTCACGTCGGAATTAGTTGGCCACCCACGACCCCTTTACGCCCAGGAATTCCGAACCACGTTTGCCCCCCCCCTATTCCCGCGCCTGTCGCCCCGGAGTTAGC
+
CCCCCGGGGGGGGGGGGGGGGGGGGGGGGGGGGGGDGGGGGGGGGGGGGGGGGGGGGGGGGGGGGGGGFDFGGGGGGGGGGGGGGGGGFGGGGGGGGGGGGFGGFGGGGGGGFGGGGGGGGGCFGGGFGGFGGGFGDFGGGFGGGGGGGFGGGGFDEGGFGGGGGFFGGG?F6C>EEBFGGGGGEGECCGCE>EDEE=F99=C=4A:*=*/0=>;F7C/+7C/*2>85*7>E35?*65BGEE4*/226<:<>)))9<(*2)847CFGDGE)57C<+0,)*(((((-))(0((.-())0))6
@M03506:14:000000000-AKVR1:1:1101:17354:9789 2:N:0:44
GGATACACGGGTTTCTAATCCCGTTCGCTCCCCTGGCTTTCGCGCATCAGCGTCAGTGTCGGCCCAGCAACCCGCCTTCGCCGCAGGTGTTCCTCTCGATATCTACGCATTCCACCGCTACACCCGGAATTCCGTCTGCCTCTACAGTCCTCGAGTTTGACAGTCGGCACGGCAGATCCGGGGTTGAGCCCCGGACTTTCACCACACCCTTATCAAACCCCCCACGCCCCCTTTACGCCCAGCGATTCCGGACAACCCCCCCCCCCCCCGTCTTACCGCCGCTCCTTGCCCGGGCTCACCC
+
CCCCCGGGFGGGGGGGGGGGAFFGGGGGEGFGEFGFGGGGGGGGGGGEGFGGGGGGGGGGFEGGEGFGGGGGGGGGDGGGGGDG7FGFGGGGGDFCFGG8FGGGGG@FEGGCGGGGGGGCF<FFGDEGDF@FGGGGDFGG@FGGGGG;>EF;CGG?ECFCGADFGCC>EEC:C>56,6<,B5:CEC6FGBFE888E=<1=+*A+;//:C*9*+2+2*07**15=))8):9>57)*2(7>E**/)):;890:5>@55*,1*)7)97EEBC3/)85+<015/7>1(4.)/(08()((1)*)(.
@M03506:14:000000000-AKVR1:1:1101:25414:9793 2:N:0:44
GGACTACTAGGGTTTCTAATCCTGTTTGCTCCCCTAGCTTTCGCTCCTCAGCGTCGGTGTCGGCCCAGAGAGCCGCCTTCGCTACTGGTGTTCCTCCCGATATCTGCGCATTTCACCGCTACACCGGGAATTCCACTCTCCTCCACCGAACCCAAGCCACATCAGTATCGACCGGCTTCCCGGCGCCGAGCTCCTGGCGTTTACGGCCGACGTGCTGACCCGCCTAACAGCTCTTTACGCCCAAGAAAACCGGACAACGTTTTCCCCCCCCGTCGCCTCCGTGCGCGCGCGCCGGGTTGTC
+
CCCC<A@FFCFF6<FEFGGCFGGAFGG?EGGGF@FF,<FG<F@FCF@EG<E?FGGC>F:BC@FCEFB<FC8CF<CGC,?FFC7,6C=<BFFFFFEFAC+8@F@FFCGGEDG+EF9AFCF+4@<FG@:FC+FA,CAF,>=F8DF,@D?+8=C8B7;,D?CF>,:3,@9;F*DF*4*:*=68:5C*/**1/*=:B>+36**22)*+/:=5*5C1>5=*2*)2>))//*0)+2)+00*2)0.CCC****0)*2;>)0/742//..)2*3:.8)755**:*()/((((-((0()-,)(()0)(-)
@M03506:14:000000000-AKVR1:1:1101:24168:9808 2:N:0:44
GGACTACCAGGGTTTCTAATCCCGTTTGCTCCCCTGGCTTTCGCTCCCTCAGCGTCAGTGTTGGTCCAGGATGCCGCCTTCGCCACCGGTGTTCCTCCAGATATCTACGCATTTCACCGCTACACCTGGAATTCCGCATCCCTCTCCCAATCTCAAGACATCCAGTATCAGACGCAGTTCCCCGGTTAAGCCGAGGGATCTCACGTCTGACTTAGTTGGCTCCCCACCCGCCCTTTACCCCCCTTTACTCCGAACAACTCATGCCCCCCCCGCCTCACCCTCGATCCCTGCCCTGTGTTGG
+
-BCCCGGEEGGGGGGGGAFGGD@CGGG;FGFGGCEFDE<F8FFGF?:DFDGEE7FFGGGGFFG8FFGC,FCFFGGG@FFFF<FE@FACCGEFC?FFFGGGFFGEFAFG?FGCEAEFD,CFECC,?F8E,EFG@FFFGCDGCE,@8D?FGG8,3,,@,,63>EFDCG;BFC@D88>C+@CCFF7:5*4?E;EG***=*9@*AFCF5,/85+=+,+5,4+)=***/**2)*).5))2*)2/+/75/*+3*0+3)0)/)762A*****8C555).))*/+()*(,((.((..)(4)((2)/(((
@M03506:14:000000000-AKVR1:1:1101:14072:9827 2:N:0:44
GGACTACCGGGGTATCTAATCCTGTTTGCTCCCCACGCTTTCGCACCTCAGCGTCAGTACCGGGCCAGTGAGCCGCCTTCGCCACTGGTGTTCTTGCGAATATCTACGAATTTCACCTCTACACTCGCAGTTCCACTCACCTCTCCCGGACTCGAAGCTTGCCAGTATCGAAGGCAGTTCTGGAGTTGAGCTCCAGGACTTCACCCCCGACTTAACAAGCCCCCTACCTGCGCTTTACGCCCATTGATTCCGAGCCACGCTAGCCCCCTCCGTTCTCCCCCCTCTGCGCGCACGAGTTTAG
+
CCCCCGFGGGGGGGGGGGGGGGGGGGGGGGGFGGFGGGGDGGEGGGGGGGGGGFGGGGGGGDGGDFCFFGFFGGGGGGFGGGGEDCAEGFFGEFFCFGGGGGGGGFC=EFGGGGFAF=FGGGGGAEFE=FGGCFGG?8,DF,D9=DFCE7CCF6DCCEEE?F6,<<;E78D@55>,@:@FCFGC,,==,2>,,>8C,5*412B:E=EG*:CC7D19+;5*1*/>5*))0*0:707C):)*:77*:<FF?7+)0)5)9<)>7))9FCCB8)*000**+)7*-(,((.))(03-),(1)).))
@M03506:14:000000000-AKVR1:1:1101:24869:9830 2:N:0:44
GGACTACCAGGGTTTCTAATCCCGTTTGCTCCCCTAGCTTTCGCGCCTCAGCGTCAAGAATGGGCCAGGTAGCCGCTTTCGCCACTGGTGTTCCTCCCGATATCTACGCATTTCACCACTACACCGGGACTTCCGCTACCCTCTCCCACCTTCCCGCCGATCAGTTTCCGATGCAATTTCACAGTTAAGCCGGGACCTTTCACCACGGCCTGGACCAGCCCCCGACGCTCCCTTTCCTCCCCGTAAATCCGGACATCGCCACCCCCCTACGTTTTACTGGCGCAGCTGTGCGGTAGTTGTC
+
CCCCCGGEGGE;F@,6--CEF<@CCFFEGFGGGCDFFGGGF@@;7:FEGFFEFGGG,CCDF,,EFFDG7:@<FGGG+CFGGGCCEGFF<FGCFGCFF7:,>++:<5E7C7+89?FEFEEFCF8<8::=>=E<A,+83CCF,,68@C,,@=>DDD,+>C8+++*@EFFAEEG**5D5,>,>,>,,>6,2,>DC*4*/4:9,,+,101:**/:D559CC5)*121*))0)**)*2/9*)****2<5)2/*++/))))**,**.0)*)2/)*.*.)*2++)/+((((((4).)-(.4(/**)-)
@M03506:14:000000000-AKVR1:1:1101:25429:9853 2:N:0:44
GGACTACAGGGGTTTCTAATCCTGTTCGCTCCCCACGCTTTCGCTCCTCAGCGTCAGTTACTGCCCAGAGACCCGCCTTCGCCACCGGTGTTCCTCCTGATATCTGCGCATTCCACCGCTACACCAGGAATTCCAGTCTCCCCTGCAGTACTCCAGTCTGCCCGTATCGCCCGCACGCCCACAGTTAAGCTGCGTGTTTTCACGAACAACGCGACAAACCACCTACGAGCCCTTTACGCCCAGTACTTCCGGGCAACGCCACCACCCTACGTATACTCGCGGCTGCTGGCCCCTAGTTTGC
+
CCCCCGGFGFGGGGCEGGGGGGGGGGFGGEGGFGFGGGGGGGGGCGGFFFGGGEFGGEGGGGGGFFGGGGGGFGEGG@CFCFGGGGGDFGFGGGEGGGFFFGGGFFGEGE:FGF9FGCGGGGGGGGFEG@,EFFGFE@AFFFEF6FGC,@DF9=8DGFFFGGFE@@FG6ACCCC8B5BF>:EC8>;>,D@BB,=*:/,=,>=C88CEECGG3/9:=5*.=;*CEFG>:53)2*)):6D:C=E*77+9*+<C3))93*(7*)))17:E7*)*7/>+++,0:1(,(-(.)(.(3),(0**)-)
@M03506:14:000000000-AKVR1:1:1101:8602:9855 2:N:0:44
GGACTACTAGGGTATCTAATCCCGTTTGCTCCCCTGGCTTTCGCTCCTCAGCGTCAATGCCGGTCCAGGATGCCGCCTTCGCCACCGGTGTTCCTCCAGATATCTACGCATTTCACCGCTACACCTGGAATTCCGCATCCCTCTCCCGGATTCAAGCCATCCAGTATCAGACGCAGTTCCCCGGTTGAGCCGAGGGATTTCACGTCTGACTTAGTTGGCCGCCTACGAGCCCTTTACGCCCAATAATTCCGAACAACGCTTTCCCCCCCCGTTCTACCGCGGCTGCTTGCCAGGTCGTAGG
+
CCCCCGGGGFGGGGGGGGGGGGFGGGGGGGGGGGGGGGGGGGGGGFGGGGGGGGGGFFGGFFGGGGGGGGGGGGGGGGGGGGGGGGGGFEGGGGGGGGGGGGGGGGGGGEG>FGGGFGFGGGGGGGGFGGCGFFFGG@F?FGGGGFGGGCGGGCFFDGGGGGGGGGDFGDFFGGGDEGCFCECECEGCDFFGGGED*:CGGFFCEG65=CFCFGGGGDA6DDGGCG)5*9<:*8)::73*:E3<GD7F?7+33)57F>G57)*:C8:3CBC))*;:+.)*-177(()*)0()),)000.,(
@M03506:14:000000000-AKVR1:1:1101:17042:9872 2:N:0:44
GGACTCTGGGGTATCTAATCCCGTTTGCTCCCCTGGCTTTCGCTCCTCAGCGTCAGTGTTGGTCCAGGATGTCGCCTTCGCCACCGGTGTTCCTCCAGATATCTACGCATTTCACCGCTACACCTGGAATTCCGCATCCCTCTCCCGAACTCAAGCCATCCAGTATCAGACGCAGTTCCCCGGTTAAGCCGAGGGATTTCACGTCTGACTTAGTTGGCCGCCTACGAGCCCTTTACGCCCCGTAATTCCGAACAACGCTTGCACCCCCCGTAGTCCCACGGCTGCTGGCACGGCGCTTGCC
+
CCCCCGGGGGGGGGGCFGGGGGGGGGGGAFGGGGGGGGGGGGGGGGFGGGGGGGGGGGGGGGGGGGGDFGGGGGGGCFFGGGGGGGGGGCGGGGGGGCGGFGGAEFCE:F7FFGGGGGDGGGGGGF@DFCFGGGG7FGGGGGE8FFGGGGGGDG@FDGAFGFDGF:B;D?FCGC8EGGGGGGEEGGGGGFGECEG58,>9FCGCFGF7FF+BFC,59C8*1C5*;C.=5:>62;:+(/)**2*)1/+=C?8)7.7D)31/77*9C*:7C515)1++0)0*(46(())/4).(0(())),4:
@M03506:14:000000000-AKVR1:1:1101:4253:9888 2:N:0:44
GGACTACACGGGTATCTAATCCTGTTTGCTCCCCACGCTTTCGCGCCTCAGCGTCAGTGCCGGTCCAGATGGCCGCCTTCGCCACCGGTGTTCTTCCCAATATCTACGAATTTCACCTCTACACTGGGAATTCCGCCATCCTCTCCCGGACTCACAGCGCGACAGTATCAAGCGCAGTCCCCGGGTTGAGCCCGGGCCTTTCACGCCCAACTTATCGCGCCGCCTACGCGCCCTTTACGCCCAGTACTCCCGAACCACGCTCGCCCCCCCCGCATTACCCCGGCTGCCGCCCCGGCTGTGC
+
CCCCCGGGGGGGGGGGGGGGGGGGGGGGGGGGGGGGGGGGGGGGGGGGGGGGGGGGGGGGGGGGGGGGGGGGGGGGGGGGGGGGGGGGGGEGGGGGGGG,EEFGGGGGEFGGCGFGGGGGFGGGFC<FEGGGGGGCGCFGGGGGFGGGGCGEFGGGGFCGE6CE53>AFFGBF5CECEGDFGECC:CEE8CEGGGCGGG6CF?EEGFGGFGG+:CF5CBGG)>EG5FEE<EGGB5*4C)?EGCF4C+9+<C3>3D)*4*:5))9CEE)*;C)))22+-9+-(49906)()-(0(().).(-
@M03506:14:000000000-AKVR1:1:1101:18420:9897 2:N:0:44
GGACTACAAGGGTTTCTAATCCCGTTTGCTCCCCTGGCTTTCGCTCCTCAGTGTCAGAATTGGTCCAGGATGCCGCCTTCGCCACCGGTGTTCCTCCAGATATCTACGCATTTCACCGCTACACCTGGAATTCCGCATCCCTCTCCCAACCTCAAGCCAACCAGTATCAGACGCAGTTCCCCGGTTAAGCCGAGGGATTTCACGTCTGACTGAGTTGGCCACCTACGAGCCCTTTACGCCCAGTAATTCCGAATAACGCTTGCCCCCTCCGTATTACCGCGGCTGCGGGCACAGATTTAGC
+
CCCCCGGGGGGGGGGGGGGGGGGGGGGGGGGGGGGGGGGGGGGGGGGGGGGGGGGGGGGGFGGGGGGGGGGGGGGGGGGGGGGGGGGGCGGGGG9?FGGGGGGGGGGGGGGBFGGGGGGGGGGGGGGGGGGFGGGGGEGGGGGGGGGGFGGFFGGFGGG?GEEEGE=EAFCFGD6CECFCFGGGEEG7FG@EEEGGE>F,DGG=CGFGFGFGGCFCDDF8<GGGGGFFGC:59FF7CGFGD5*0:+A*3@F3;:7?F?:=55>CD8*)/))8>02<+)0:3(((-(()->((72:*0*--.
@M03506:14:000000000-AKVR1:1:1101:23827:9914 2:N:0:44
GGACTACTCGGGTTTCTAATCCTGTTTGCTCCCCACGCTGTCGCGCCTCAGCGTCAGCAACGGCCCAGCAGACCGCCTTCGCCACTGATGTTCTTCCCGATCTCTACGCATTCCACCGCTACACCGGGAATTCCATCTGCCTCTACCGTGCTCGAGCCCGCCAGTTTAGAAGGCAGCCCTGCGGTTAAGCCGCAGGATTTCACCCCCTACTTATCAGGCAGCCCACGCGTCCTTTACGCCCAGGAATTCCGTGTACCGCTTGCATCCTTCTGATTACCGCGGCTGCTGGCACTCAGTTACC
+
CCCCCGGGGGGEGGGGGFFFGGGFGGGGGGGGGGGGGGGGGGGGGGGFGGFGGGGGDFEFGG@F+FFFGGGGGGGGGC7F7FGGGGGCEGGGGGFD<FE7@FEGGFGGGGGGFD<FG+>C7:=DFFGDGDGGFFAAGGGCGG8FGGG6FDE@C>6:EEGE*@>>,,,2><CC>5:>A,AD,;:>E5:<9CF***1*/A+=@7<;*>=5CGGFG79+:77******15@5)029/=:455E:5***2<:FF8))7C**(1/<5@**3<*37**923+36)2-(3((-))()())((*1*.).
@M03506:14:000000000-AKVR1:1:1101:22963:9922 2:N:0:44
GGACTACAGGGGTTTCTAATCCCGTTTGCTCCCCTGGCTTTCGCTCCTCAGTGTCAGTGTTGGTCCAGGATGCCGCCTTCGCCACCGGTGTTCCTCCAGATATCTACGCATTTCACCGCTACACCTGGAATTCCGCATCCCTCTCCCAAACTCAAGCCATCCAGTATCAGACGCAGCCCCCCGGTTAAGCCGAGGGCTTTCACGTCTGACTTAGTTCGCCCCCTGCGAGCCCTTTCACCCCAGTAACTACGACCAACGCTGCACACCCCCGTTTTACGCCGTCTCCGCGCCCCGAGTTGGC
+
CCCCCCEFGGGG@FGAG9CFEE@FFGGG9CFGGG8CDFFCGGG7@FGFFGGF9FDEFFCEEGDGGGCFDGGGG,@CCG:FFFFGGGG78CFFF96AEBFCECGAFFGGGGBEGGGGGDGGG@FFF8,AFGGGFFFGGG7FD@8EF,>,3,@FEF,>>FFC8DGGGFC;=,3,@8::9,@5+4@8:C*=,DE@CED**,/<,+5=<:*/+1+3+1>++/)5*))2*2.>*9)**.)*)*1A*212:9+0++27)751/(//)))0*2;):5/0)**++(.*--4(()()(0-()-3C>))(.
@M03506:14:000000000-AKVR1:1:1101:22600:9927 2:N:0:44
GGACTACTAGGGTTTCTAATCCCGTTTGCTACCCTAGCTTTCGCGCCTCAGCGTCAAGAACAGGCCAGGAAGTCGCCTTCGCCACTGGTGTTCCTCCCGATATCTACGCATTTCACCACTACACCGGGAATTCCACTTCCCTCTCCTGCCTTCGAGTCCAACAGTATCGCGTGACCCTCCCCAGTTGAGCCGCGGGCTTTCACCCGCGACTTTCACGACCGCCTGCGCGCTCCTTACGCCCTGTCAATCCCGACAACGCCCGCCTCCTACGCACTACCGCCGCACCTGGCACGGTAGTAGG
+
<CCCCGGGEGGGGGGGFFGAFGGGGGDFGGGGGGGGGGGCFGGDFGGFGGDGEGEGGFFGGGGGGGFDGF<FD9CCGCC9DEGGEGFGD<BFGF,:AFFGG@7EE<EDG@CFFG9F9=CFFAFFFC=E7F8<F9=F?EF,=EF,3@@B>DEE9=8,7@,@>D?FEA;D+6EEEGCFG6EGCG64,3;,DC8B*=BECE,<C+++*2=**8D39+++*93*)9<*17))*9:/9)1?2*5:C**2*<+0:*+7)83)1-9/8507*;@)+11)))/<<<.*47((,(()3)()),(*.9)))
@M03506:14:000000000-AKVR1:1:1101:17402:9927 2:N:0:44
GGACTACCGGGGTTTCTAATCCCGTTTGCTCCCCTGGCTTTCGCTCCTCAGTGTCAGTGTCGGTCCGGGGTGCCGCCTTCGCCACCGGTGTTCCTCCAGATATCTACGCATTTCACCGCTACACCTGGAATTCCGCATCCCTCTCCCGAACTCAAGCCATCCAGTATCAGACGCAGTTCCCCGGTTAAGCCGAGGGATTTCACGTCTGCCTTAGTTGGCCACCTCCGAGCCCTTTACGCCCAGTAATTCCGAACAACGCTTGCCCCCCCCGTTTTACCTCCGCTGCGTGCCCGGAGTCAGC
+
CCCCCGGGGGGGFGGGGGGGGGFG8FGGGGGDGGG8EGGGGGEGGFGGGGGGGGGGGGGGGEGGGGGEDGEGGGGGGGGFFGG>FGDGGGGGGGFGGG?GGGGGGCGGGDFG9FFGGGGEFGFFGG8D8=DGGGGGEEFGGGGDD8>+@CEGGGGGGGGEG?C?DFCCADCFGEG5EFC>EFCGGGG7;FGD*C5*8EF9>@E8==*7<6CFCFEC;4AGCC/**953*15C5@FD975C*:*2;+<@GG+)7575<65*))796*C)C<)7)**++.*<(-8:;((),51.)--)0)..,
@M03506:14:000000000-AKVR1:1:1101:23424:9945 2:N:0:44
GGACTACTCGGGTATCTAATCCTGTTTGCTCCCCACGCTTTCGCACCTCAGCGTCAGTACCGGGCCAGTGAGCCGCCTTCGCCACTGGTGTTCTTGCGAATATCTACGAATTTCACCTCTACACTCGCAGTTCCACTCACCTCCCCCGGCCTCAAGATTCCCATCATCGAATGCAGTTCTGGATTTGAGCTCCAGGATTTCACCACCGACTTAAGAATCCGCCTACTTGCGCTTTACGCCCATTAATTCCGTGCAACCCTAGCCCCCTCCCTATTACACCTGCTGCGGGCCCTAGGTTAGC
+
CCCCCGGGGGGGECGGGGGGGGFGFGGFGGGGGGGGGGGGGGGGGEF@F@CCGGGGGGFGGGCFGGGGGGCCFGDGGGGGGGG>FGGGFEEFGGG9FG7+>AFGG,E@FFFF<E9FGFFGCFFGEFCFE+?BF<9?<E,:==3,6>EE>++6=,,=3,37@,,,,,,75,@8DFG,@>FG,;C,4>D<*3=?D,,:*2>6,=D9,:*45CC99=;>>FFFDG*1***14+=E<>:><*)3=****0+1<F+6).*:*(1:))9**;C;*)*7**0+<)**(((())()(.(-)((09/62)
@M03506:14:000000000-AKVR1:1:1101:24651:9953 2:N:0:44
GGCTACTAGGGTTTCTAATCCTGTTTGCTACCCACGCTTTCGTGTCTCAGCGTCAGAAGTGGTCCAGTAAGCTGGCTACACCACAGGTGTTCCTCCTGATATCGACGCATTTCACCGCTGCACCAGGCATGCCGCTTACCTCCCGCACCCTCTAGCACACCAGTCTCAGCCGCACCCTCCCGGCGAAGCCGGCAGCGTTAACAACCGTCTCGGAGCACTCCCTCCCCCCTCTGTGAGCCCAGTACCAACGCACCATGACCTCGTCCTACGTCTTCCCGCGGGCGCATCAACTCACTACGCC
+
<@-<@F,@F9-,C-CEC-6;EE9;,C,,6FFGGCCFC7FFGDC,ECC,@@<6BFC@,6,C6,CCCFGC,<C,E88C,,6@@,F7FE,6,B6<F@D,@A,C,,5,9@++=B,BE,@9CE++@,FC,A?+,,,AFFF+4+4,CBE+44@CEG7+3,6@>A=D++,76363,6>FG6+@@DEEC*****41?C*=***/*****1++**=*1**07)*=<*)+2*****.)2)0**0**.9):8*2**++)1**)0)***)*+/97**2**+)0))1+2*-523(,(,(())*.)*)(**)(-,
@M03506:14:000000000-AKVR1:1:1101:15932:9954 2:N:0:44
GGACTACTAGGGTATCTAATCCCGTTTGCTCCCCTGGCTTTCGCTCCTCAGCGTCAGTGTTGGTCCAGGATGCCGCCTTCGCCACCGGTGTTCCTCCAGATATCTACGCATTTCACCGCTACACCTGGAATTCCGCATCCCTCTCCCAATCTCAAGCCATCCAGTATCAGATGCAGTTCCCCGGTTAAGCCGAGGGATTTCACGTCTGACTTAGTTGGCCGCCTCCGAGCCCTTTACGCCCAGTAATTCCGAACAACGCTTGCCCCCCCCCTATTCCCTCCGCTGCTGGCCCGGAGTTAGC
+
CCCCCGGGEFFGGGGGGGGGGGGGGGGGGGGGGGGGGGGGGGGGGGGGGGGGGGGDGGGGGGGGGGGGGGGGGGGGGGGGFGGGGGDGGDGGFGGGGGGGGGGGFEGGGEEFFGGGGGGGGGGGGGGGFGGGGEFGC@GGGFG8FFGGDFFGGGGGGGGGGFGCGFGGGAGFGGGGGFFCFGGGGGCFFFGG8E5C?G6FG7DE:EGFFGG7@DFFCGA?)2C=*55)=<5=CA;7>DB=CC<**+<9<++7757<D>C=@)89C5:>EE)))*0<9.**(,24(,)0(0(3.4(1.7A))
@M03506:14:000000000-AKVR1:1:1101:22178:9964 2:N:0:44
[truncated: 47,228,749 more chars]
