# Supplementary material for: Differential responses of the acidobacterial community in the topsoil and subsoil to fire disturbance in Pinus tabulaeformis stands
Source: PeerJ. 2019 Dec 11;7:e8047. doi: 10.7717/peerj.8047 (PMC6911345; doi:10.7717/peerj.8047)
Supplement: Supplemental Information 36 — L, low severity; C, represents a repetitive sample; 20, subsoil (10–20 cm). [file peerj-07-8047-s036.gz › peerj-07-8047-s036]

@M03506:14:000000000-AKVR1:1:1101:10330:1082 1:N:0:45
ATGAACTCCTACGGGAGGCAGCAGTGGGGAGTCTTGCACNNNNNNNGAAACTCNNNNNNNGCGACGCNNNNNNNGCGATGANNNNNNNCGGGGTGNNNNNNNCTTTCGACGGGANCNNNNNNNACGGTACNNGANNNNNNANNNGCNGCTANNNNNNNGCCAGCAGCCGCGGNNNNNNNTAGGCAGNNANCGNNGTTCNNAANNANNGGGCGTANNNNNNNTGTAGGGNNNNNNNTAAGTCTGTTNTGNANTCTCCCGGCTTAACCGGNGNNNNNCNGCGGAAACTGGAGGNNNTNGGGGG
+
CCCCCGGGGGGGGGGGGGGGGGGGGGGGGGGGGGGGGGG#######::FGGGG#######::DGGGG#######::FGGGG#######::CFFFG#######::BFGGGGGGGG#:#######::BFGGE##::######:###:3#5@FF#######36DCEFGGGGGGGG#######64<BFFD##4#14##*4=8##43##4##22@CGGE#######*2;ECC*#######12;9;<0A90#*1#2#/1*2**8DDGEF7+:EG#*#####*#01>C3>E6*092C5###0#.08F:
@M03506:14:000000000-AKVR1:1:1101:19686:1083 1:N:0:45
ATGAACTCCTACGGGAGGCAGCAGTGGGGAATATTGCGCNNNNNNNGAAAGCCNNNNNNNGCGACGCNNNNNNNGGGATGANNNNNNNCGGGTTGNNNNNNNCTTTCGGCAGGNNCNNNNNNNACGTGACNNNANNNNNNGNNNAANTCCCNNNNNNNTANGTGCCAGCAGCNNNNNNNAGACGTANNGNNNNNGCNTNNTCNNGNNTCATTTGNNNNNNNGCGCGCGNNNNNNNGTACGCAAGGNNNNTNGGAAAATCCGGGNGTCANCNNNNNNNCTGCATACGATACTNNNGNGCTAG
+
CCCCCGGGGGGGGGGGGGGGGGGGGGGGGGEGGGGFGGG#######::CFGGG#######96CFGGG#######::FFGGG#######::=FFGG#######::BFGGGGGGD##:#######::ADFGC###:######3###3:#:3<F#######53#63*@F9DFGGF#######661CFFC##6#####4*#4##41##4##44:C8+?#######/*//@:C#######22**25>CG*####*#*1:*5;@7>5ED#**//#/#######0193<F+<5C76)*###)#)08).
@M03506:14:000000000-AKVR1:1:1101:10519:1101 1:N:0:45
ATGAACTCCTACGGGAGGCAGCAGTGGGGAATTGTTCGCNNNNNNNGCAAGCCNNNNNNNGCAACGCNNNNNNNAGGATGANNNNNNNCGGGTCGNNNNNNNCTTTCGATCGAGACNNNNNNNCTCCGGGTGAANAGTCNGGAGGAATGACNNNNNNNAGAGAAGAAGCCCCNNNNANNCCCGTGCCNGCAGCNGCGGTAATACGNGGGGGGCANNNNNNNTTCGGGGNNNNNNNGCGGAAAGGGCGCGGAGGGTGGCAAATCAGCTAGACNNNNANACCCGCGGCTTCAANGNGNGACCG
+
CCCCCGGGGGGGGGGGGGGGGGGGGGGGGGGGGGGGGGG#######::DFGGG#######::DFGGG#######::CFGGG#######::CFGGG#######::DFGGGGGGGGGG#######::BFGEGGGGG#:BFD#:@DGGGGFFFD#######56::FFGGGGGGGD####6##*66=C:7C#4=<F7#*13C8CCBC9:#4=FFGG5*#######*2/2:*1#######2*29**:A5E**//*2:>C*71757:7*<+*+2+*+####2#.113)8::.).(:*#)#0#))0)0
@M03506:14:000000000-AKVR1:1:1101:10280:1144 1:N:0:45
ATGAACTCCTACGGGAGGCAGCAGTCGAGAATTTTTCTCAANGNNNGAAACCCTNNNGNAGCGACGCCNCGTNGAGGATGAAGGTCNTCGGATTGTANACTCCTGTCATTGGGGAACAATGGTCACGCGTTAACTGCGCGTGACTTGATAGTACNNGAAGAGGAAGAGACGGNTANCTCTGTGCCAGCAGCCGCGGTAATACAGAGGTCTCAAGNNNNGNNCGGATTCNNNNNNNGTAAAGGGTGCGTAGGTGGCGCGGTAGGCTGGGTGGGAAATCTCGGGGCTTAACTCCGAAACTGCA
+
CCCCCGGGGGGGGGGGGGGGGGGGGGGGGGGGGGGGGCFGG#:###::CFGGGG###:#6:FDGGGGG#:CC#:CFGDFGGGGGFE#:CFGGGGGGF#:BEGGGGGGGGGCGGGGGGGGGGGEGFGGGGGGGGGGGGGGGGGGGGGGGGFGGGE##:@FFFFGGGGGGGGDG#6@#6@DDGGGGGGGGGGGGGGGGDEGCC2BCFGGGGGC2<<####3##333:8;C#######22/98FGGFECG7=EGEGGF3CEGGG**++1:C09*)1>*309*9C@3/::C*6*9:))).5//6*
@M03506:14:000000000-AKVR1:1:1101:15746:1194 1:N:0:45
ATGAACTCCTACGGGAGGCAGCAGTGAGGAATCTTCCGCAATGGGCGAAAGCCTGACGGAGCGACGCCGCGTGTGGGATGAAGTCTTTCGGGATGTAAACCACTGTCGGAGGGGAAGACAAAAAAGACGGTACCCTCCAAGAAAGCCCCGGCTAACTACGTGCCAGCAGCCGCGGTAATACGTAGGGGGCAAGCGTTATCCAGATTTACTGGGCGTAAAGCGCGTGTAGGCGGCTGGTTAGGTGTGATGGGAAATCTTCCGGCTCAACCTGAAAACTGCATTGCAAACCGGCCTGGCTAGA
+
CCCCCGFGGGGGGGGGGGGGGGGGGGGGGGGGGGGGGGGGGGGGGGGGGGGGGGGGGGGGGGGGGGGGGGGGGFGGGGGGGGGGGGGFGGGGGGGGGGGGGGDFGFGGGEGGGGFGGGGGG@FGGGGGGGGGGGGGGGGGGGGGGFCGGGGGGGGGGGFFEFGGGGGGGFGCCE::FE,?FG@FFBEEEGGGGGGGG**<CGFGCFGFG?9?EGGGGGGGGGGGEGGF@CC?5*2*:ECF=C+AFGGFG+5?4:CCFBF7EGGGGG69F*::9FDFF8*:7?99E=FF<G3975FFFFF5/
@M03506:14:000000000-AKVR1:1:1101:17656:1195 1:N:0:45
ATGAACTCCTACGGGAGGCAGCAGTTAGGAATCTTGGGCAATGGGCGAAAGCCTGACCCAGCAACGCCGCGTGGGTGACGAAGGCCTTCGGGTCGTGAAGCCCTTTTGCACGGGAAGATGATGACGGTACCGTGCGAATAAGCCCCGGCTAACTACGTGCCAGCAGCCGCGGTAATACGTAGGGGGCGAGCGTTGTCCGGATTTATTGGGCGTAAGAGGCTTGTAGGTGGCCACGTGAAGTCGGAGGTGAAATCTCCCGGCTCAACTGGGAGGGGTCATTCGATACTGACGGGCTCGAGGG
+
CCCCCGGGGGGGGGGGGGGGGGGGGGGGGGGGGGGGGGGGGGGGFFGGGGGGGGGGGGGGGGGGGDGGGGGGGGGGGGGGGGGGGGGGGGGGGGGGGGGGCFFFFFGGGGGGGGGGGFEDFFGGGGGGGGGGG8:CFFGF9>FGCGGGGGGGGGGGGFGGGGFGGGGGGGGGC@CC,,=C<FDEGGD>>>CECCEGFFCGC:/<:@GCFGFGGGEGGG*=*2:@<@FFG***8A8A58*<+0AC**:CG?9CFFDDEFD3C:CFC506CG63))/:1.:2:*6</77@4*545).755)5)
@M03506:14:000000000-AKVR1:1:1101:19447:1238 1:N:0:45
ATGAACTCCTACGGGAGGCAGCAGTGGGGAATATTGCGCAATGGGCGAAAGCCTGACGCAGCGACGCCGCGTGAGGGATGAAGGCCTTCGGGTCGTAAACCTCTTTTCTCAGGGAAGATACAAGGCGGTACCTGAGGAATAAGCCACGGCCAACGACGTGCCAGCAGCCGCGGTAATACGTAGGTGGCGAGCGTGGTCCGGATTTACTGGTCGTAAAGCGCGGGCAGGCGGCTGGTCAAGTCCGATGTGAAAGCACCGCGCTCAACTGGGAAAAGGCATCGGAAAAGGACCGGGTTGAAGG
+
B<BCCGGGGGGGGGGCFGGGGCFDFGGGGGGFFGGDGDGGE7FGFFGEEGGGG<DECFEC7@CFEEGGBCCFEEGFECDEFFCFGGFFFGGEBCCCEE<EEEFGGDA95CDFFGGG:DGGCGDCFCCFCEE>CF@FGCGFGGEAFCFGEGE>C<*6>B*<C7EC>FFFFG7CECF1<<,*,72C,,<0:**2:/*2C98CC5?C+<+0+<++11*0;:CE5:**/*2C*:C8:55@++7AG79CC559+30+:*+2@))1*2/>+*<727*)1**/*.*0>3)**)2),2.4)))).)079
@M03506:14:000000000-AKVR1:1:1101:9861:1257 1:N:0:45
ATGAACTCCTAGGGAGGCAGCAGGGGGGAATATTGCACAATGGGCGCAAGCCTGATGCCGCAACGCCGCGTGAGGGACGACGGCCTTCGGGTTGTAAACCTCTTTTAGTGGGGAAGAAGCGAAAGTGACGGTACCTGCAGAAAAAGCACCGGCTAACTACGTGCCAGCAGCCGCGGTAATACGTAGGGGGCAAGCGTTGTCCGGAATTATTGGGCGTAAAGAGCTCGTAGGCGGTTTGTCGCGTCTGCTGGGAAAACCCGAGGCTCAACCTCGGGCCTGCAGTGGGTACGGGGCGACCAGG
+
CCCCCGGGGGGGGGGGGGGGEGGGGCGGGGGGGGGGGGGGGGGGGGGGDGGGGGGGGGGGGGGGGGGGGGGGGGGGGFGGGGGDEGGGGGGGGGGGGGGG8FGGGFGG@CFGGEEGG8FFGGGGG?FGGEGGGGGGGGGGFGGFGGGDGGCG>5?FGGGGEFF58@CFFGFCGGCC:CGG90:2<F>E/:ECCF5ECECGEGGE8CC:F9CFFFFC8*/@FCFFFFEEC@EC=E85*/99C5=/:CCCEF+**37**859*/)57CGC*>E)/9C555CCC49<?557?DEB))0.5)))0
@M03506:14:000000000-AKVR1:1:1101:21988:1278 1:N:0:45
ATGAACTCCTACGGGAGGCAGCAGTCGGGAACTTTGGGCAATGGGCGAAAGCCTGACCCAGCAACGCCGCGTGAAGGATGAAATCCCTCGGGATGTAAACTTCGCAAGAACGGGAAGAATAAGTAGGAGTTAATATCTCTTACGATGACGGTACTGTTTGTAAGCTCCGGCTAGCTCCGTGCCAGCAGCCGCGGTAATACGGGGGGAGCAAGCGTTGTTCGGATTTACTGGGCGTAAAGGGCGCGTAGGCGGCCACTGCAAGTCGACTGTGAAATCTCCGGGCTTAACCCGGAAAGGTCAG
+
CCCCCGGGGGGGGGGGGGGGGGGGGGGGGFGGGGGGGDGGGGGGGGGGGEGGGGGGGGGGGGGGGGGGGGGGGGGGGGGGCEFDGFG@ECGGCGGGGFGFFGFGGGGGGGFFFGGEGGGFFGGGGGGFFFFCCGGGGGGGGGGCFGGCFFGGGGGGFFGGGFGGDFGFEGGGGGGGGDGGGGCGFGGG,2F@FGCE>C9CEEEEGGDGEGCGFGEEGEGGGG=CECF:79<;FG=C*8CGG/=CC:CD=FGGDCED+9*00<?CE*:<C:C6C77:*9DG3>DGG@>?A>B6>>>5F697<
@M03506:14:000000000-AKVR1:1:1101:9553:1283 1:N:0:45
ATGAACTCCTACGGGAGGCAGCAGTCGGGAATTTTGGGCAATGGGCGAAAGCCTGACCCAGCAACGCCGCGTGAAGGATGAAATCCCTCGGGATGTAAACTTCGCAAGAACGGGAAGAATAAGTAGAGGACAATACCCTCTATGATGACGGTACCGTTTGTAAGCTCCGGCTAACTCCGTGCCAGCAGCCGCGGTAAAACGGGGGGAGCAAGCGTTGTTCGGATTTACTGGGCGTAAAGAGCGCGTAGGCGGCCACCGCCAGTCACTTGTGAAATCTCCGGGCTTAACACGGAAAGGTCCA
+
CCCCCGFGGGGFE@@BCGGGGGGGCEGEE@CFGGGF7CFGGGGFGFDGEEGGGF8EDEEGGGFFFGGCGCEGG@FFGFFD@AE<FGFFGEG7+@:FDC?EEFGGGGG7AFFFEC++CFGFFGFFCFCFFDF<<FAB<A<FDAFGGGGGGEGGDCFGF7FEEEFF9,3FFG:FGGFGGGGGDEC,,<<FF,=7<7:CE2B?EEDE5*::8;8>8:/8>;@CEE5C5CF@C+<@55/*//0+*27*5*2//+759C55*09)**90+*<7E7E4:*:0200>D3:*/921)2797>3;)1***
@M03506:14:000000000-AKVR1:1:1101:22448:1318 1:N:0:45
ATGAACTCCTACGGGAGGCAGCAGTCGGGAATTTTGCGCAATGGGCGAAAGCCTGACGCAGCAACGCCGCGTGAGGGATGACGGCCTTCGGGTTGTAAACCTCTTTTGTCAGGGACGATGATGACGGTACCTGGCGAATAAGCCACGGCTAACTACGTGCCAGCAGCCGCGGTAATAAGTAGGTGGCAAGCGTTGTCCGGATTTCCTGGGCGTAAAGAGTGCTCAGGCGGTCGGTCAAGTCGCGTGTGAAAGCTCCCGGCTCGACTGGGGAGGGTCACGCGGTACGGATCGACTCGAAGGG
+
CCCCCFFFGGGGGGGGGGGGGGGGGGGGGEGGGEGGGGCCCEGGGGGGGGGGGCFFGDGEEGEECGGEGEG=>CFGGGGGGFG7FEE8=FFDGG@:B@FC8FGFEFFGGBF<FDGGGEGGGGD<FEFGFG9CC7>F7FEGGGG?FGG>F@CFC9A:<,6>CF7FCFF<<<FDEGGG::7<>A9<FFFF91CC14*42<8>85;F+++2<8:C>C/;CC=+3++<7;@8CCC::*:**+9<+5***2*/:+99*+37CB<3/2)**9=5F3*873*0*/9*9)8**)/)-).(.7;))).5)
@M03506:14:000000000-AKVR1:1:1101:16487:1322 1:N:0:45
ATGAACTCCTACGGGAGGCAGCAGCAAGGAATTTTCGTCAATGGGGGCAACCCTGAACGAGCAACGCCGCGTGGAGGATGACGGCCTTCGGGTTGTAAGCTCCTTTTGCGGGGGATGATTGTGACCGTACCCCGCGAATAAGGCTCGGCTAACTCTGTGCCAGCAGCCGCGGTAAGACAGAGGAGCCAAGCGTTGTCCGGAATAACTGGGCGTAAAGCGCACGCAGGCGGTTCGGCGCGTGGGGTGTGAAAGCGGCAGGCTCAACTTGCCGAGGCCACCTCATACGGCTGAACTCGAGCCC
+
CCCCCGGAFGGGGEGGGGGGGGGGGGGGGGGFGGGGGGEGFGGGGGDGGGGCFFDFFFGG:FGGGG@CEFGFCEEFDFG8FGEECFGFFDCFF74BEFF<FCFGFFGGCCC@FBC+@FEFGFEBC9FCCGFGGGGG7FEGF@C?:FCDGGGGGA92C<:FCF:7:<FGC7CEGGGGGGGCCFGGGG8FFFF>8>88ACEGD>8CE?@CG5EG:C**A788C885**:885C**:?*:8<CD5EC7CECCC9+*:=>*.)96=F+CFGGD4CDCD:**899/?6++73>>D)599?BFB3>>
@M03506:14:000000000-AKVR1:1:1101:14639:1323 1:N:0:45
ATGAACTCCTACGGGAGGCAGCAGTGGGGAATTGTTCGCAATGGGCGCAAGCCTGACGACGCAACGCCGCGTGGAGGATGAAGGTCTTCGGATTGTAAACTCCTGTTGCCCGGGACGAAACGTCTCGACCTAACACGTCGAGACCTGACGGTACCGGGTGAGGAAGCCCCGGCTAACTCTGTGCCAGCAGCCGCGGTAATACAGAGGGGGCAAGCGTTGTTCGGAATTACTGGGCGTAAAGGGCGCGTAGGCGGCCTTCTAAGTCGAACGTGAAATCGCCGGGCTCAACCCGGGAACGGCG
+
CCCCCGFGGGGFFGGGGGGEGGFFEFCE@FGFGGGGGGGGGGGGGGGEGGGGGGGGGGGGGGGGGDGFCGGCEGDFEFGGF,CFEFFDGGEFGDGGFGGGGGEC@EFEC9AFCDGGGG>FGGGGFFFFCFC9FFGGDFGGEGGGGFFGGGGGGGGGGGCF*=CCFCFA:FBGC7C@C:F@GFDF:CAGGGFEGDEGCEC7?F+<0<E85EEGD8CEG=E*;9:C*;*C7FEGGEFG*8789C5=C5518>CC)/7C5?=*<CD3C*7C5//01*23:)17>>3>*84/37.7:D3)7))))
@M03506:14:000000000-AKVR1:1:1101:13306:1343 1:N:0:45
ATGAACTCCTACGGGAGGCAGCAGTGGGGAATATTGGACAATGGGCGCAAGCCTGATCCAGCAATGCCGCGTGAGTGATGAAGGCCTTAGGGTTGTAAAGCTCTTTCGCCCGCGACGATGATGACGGTAGCGGGAGAAGAAGCCCCGGCTAACTTCGTGCCAGCAGCCGCGGTAATACGAAGGGGGCGAGCGTTGTTCGGATTTACTGGGCGTAAAGGGCGCGTAGGCGGCGCCGCAAGTCGAGTGTGAAAGCCCCGGGCTCAACCTGGGAGGGGCGCTCGAGACTGTGGTGCTGGGGTTG
+
CCCCCGFGGGGGGGGGGGGGGGGGGGGGGFGG@FGGGGGGGGGGGGGGGGGGGGGGGGGGGGGGGGGGGGGGGGGGGGGGGGGGGGGGGGGGGGGGGGGGGGGGGGGGGGGGGGGGGGGGFFFFGGGGGGGGGGGGCCFGGGGFGGGGGGGGGGGGGGGGGGGGGGGGGGGGCEGGGGGFFGECGGEDGGGC:CECFGEEGEEGGGGGGGCGC?GGGGGEEGCCEGGFGGED5=E8CED<<=:E9:<FF7C+9:ACEFD)2:DCF567FG:@C))57))*107**/>79D>B??FF)7).)
@M03506:14:000000000-AKVR1:1:1101:14247:1359 1:N:0:45
ATGAACTCCTACGGGAGGCAGCAGTCGAGAATTTTTGACAATGGGGGAAGCCCTGATCGAGCGACGCCGCGTGGAGGATGAAGGTCTTCGGATTGTAAACTCCTGTCATTGGGGAACAAGGTGCATACGTTAACTGCGTGTGTATTGATAGTACCCGAAGAGGAAGGGACGGCTAACTCTGTGCCAGCAGCCGCGGTAATACAGAGGTCCCAAGCGTTGTTCGGATTCATTGGGCGTAAAGGGTGCGTAGGCGGCGCGGTAAGTCGGGTGTGAAATCTCGGAGCCTAACGCCGAAACTGCA
+
CCCCCGGGGGGGGGGGGGGGGGGGGGGGGFGGGGGGGCGFDFFGGGG7CGGGGGGGFGGGGGGGGGGGGGGBFEFFGGEFGFGGGGGGGGGDEGGGGCEGGGGFDFGGGGGGGGDGGGGGGFGGGCGGFGGGGFGGGGGGGGFFGFGGGGGGFAFGGGC@<BGGGFGFCCGGC@FEFC9<FGGGGFGGGGGGGGGGEGGCGGGFFCFFGFGGGGGGE8=;5@EG58C<+<FFFF58/8>FFFGGGGG/AECDDGGDE>D5:CFCFDEG:CCEC>D7>@*277)/*8<)(*)(77:3577@1
@M03506:14:000000000-AKVR1:1:1101:18180:1369 1:N:0:45
ATGAACTCCTACGGGAGGCAGCAGTGGGGAATCTTGCGCAATGGGCGAAAGCCTGACGCAGCGACGCCGCGTGGGGGATGACGGGTTTCGGCTTGTAAACCCCTGTTGCCCGGGACGAACTTCTCCTTTCGAGGAGATTGACGGTACCGGGTGAGGAAGCACCGGCTAACTCTGTGCCAGCAGCCGCGGTAATACAGAGGGTGCGAGCGTTGTCCGGAATCACTGGGCGTAAAGGGCGCGTAGGTGGCGGCCCAAGTCCGTGGTGAAAGCTCGTCGCTTAACGATGAGTCGGCCACGGAGA
+
CCCCCGGGGGGGGGGGGGGGGGGCGGGGGGGGGGGGGGGGGGGFFGGGGGGGGGGGGGGGGGGGGGG:>FGGEDGGGGGDDGGGGGGGGGGGGGGGGGGGGGGGGGFGGGGGGGGGGGGGGGGGGGGGGGDGGGGGGGG9:FDEGGGGGGGGEFFDFFCGGGGGGD7F>FCG<FGCFFCCFGGGGGGDGGECGGGFGGGGDG8?:EGGGC*:AFC8CGGGFGGCG>>*2/:C*<+AECD8*:C=CFFGG5=>C*=FGF7C:C5:CFFF?C7:3)**9>**293**.29)::>33.<DBE>)
@M03506:14:000000000-AKVR1:1:1101:20469:1377 1:N:0:45
ATGAACTCCTACGGGAGGCAGCAGTGGGGAATCTTGCGCAATGGGCGAAAGCCTGACGCAGCGACGCCGCGTGAGTGATGAAGGCCTTCGGGTTGTAAAGCTCTGTGGGGAGAGACGAATAAGTGCAGCCCAATACGTTGCATGATGACGGTATCTCCTTAGCAAGCACCGGCTAACTCTGTGCCAGCAGCCGCGGTAAGACAGAGGGTGCAAACGTTGTTCGGAATTACTGGGCGTAAAGCGAGTGTAGGCGGTCCGATAAGTCGGGTGTGATAGCCCTGGGCTCAACCCAGGAAGTGCC
+
CCCCCGFGGGGGGGGGGGGGGGGGGGGGGGFGGGGGGGGGGGGGGGGGEEGGFGGGGCFGGGGGGGGGGGGGGGGGGGGGFFFFGGGGGGGGGGGGGGGGGGGGGGGGGGEGGGGFGGGGGGGGGGGGGGDFFGFFFGGGDD9FGGDGGGGEEFACGFFGFGGGFGGGGFCGGGGGFGGGGGGGGGGGGFGFGDGGGGGFFGGGGFGGGEGGGGGGFFCGGG8EEEGGEFCFGGGGDDGGGDEEG5CCFFFGD5EC8.5C*7>FFG5<5<*>:**<7)2*17F5:5D=1>3:FF:>F:?F*
@M03506:14:000000000-AKVR1:1:1101:14497:1387 1:N:0:45
ATGAACTCCTACGGGAGGCAGCAGTGGGGAATCTTGCGCAATGGGCGAAAGCCTGACGCAGCGACGCCGCGTGGGGGAAGAAGGCCTTCGGGTTGTAAACCTCTTTCAGGCGGGACGAAGCCACTCGGGTTAATAGCCCAGAGGGTGACGGTACCGCCAGAAGAAGCCCCGGCTAACTACGTGCCAGCAGCCGCGGTAATACGTAGGGGGCAAGCGTTGTCCGGATTTATTGGGCGTAAAGAGCGTGTAGGCGGCCAGGTAGGTCGGTTGTGAAAACTGGAGGCTCAACCTTCAGACGTCG
+
CCCCCGGGGGGGGGGGGGGGGGGGGGGGGGGGGGGDGGGGGGGGGGGGGGGGGGGGGGGGGGGGGGGGGGGGGGGGGGGGGGGGGGGGGGGGGGGGGGGGGGGGGGGGGGGGGGGGGGGGGGFGFGGGGFGGGGGGGGGGGGGGGGGGGGGGGGGGGGGGFGGGGGGGGGGGG5EGGGGGGGGGGGGGGGGGGGGGGGGGFDFCGFGEGGGGGGGGGGGGGGGGED5CFFGGGGGGGGGGGGGFG5CCFEGFDGGGD>GDFGGFGGGGGG5>C7DGGFGGG@:C:@F?<G42;FFFFEF:.
@M03506:14:000000000-AKVR1:1:1101:22401:1398 1:N:0:45
ATGAACTCCTACGGGAGGCAGCAGTGGGGAATCTTGCGCAATGGCCTAACGGCTGACGCAGCGACGCCGCGTGAGGGATGACGCTCTTCGGAGTGTAAACCTCTTTTGCCTGGAACGAACTATTGGCTTCTGCCGATTTGACGGTACCGGGTGAATAAGCACCGGCTAACTCCGTGCCAGCAGCCGCGGCAATACGGGGGGTGCGAGCGTTGTCCGGAATCACTGGGCGTAAAGGGCGCGTAGGTGGCGGGATAAGGGTGTGGTGAAAGCCCGGGGCTCAACTCCGGGTCGGTCATGGCGG
+
CCCCCGGGGGGGGGGGGGGGGGEGFGGGGGGGGGGGGGGGGGGGGGFFGGGGGGGGGGGGGGGDGGGGEGGCGGGGGEFFFFGFGGGGGFGGGDGAFFGBC@FEFGGGFEGGGCGGGDEGGGAFF9BDFGGGGGGFGGGCDBFGGGFFGGG@FEGGGGCDGF>FFDFGGG,CFFGGGGCGGG+CFE*BEDG5<0<CE>8EG?EDG5?*:*;CCECEG*2ACC++<FE8C*:*;F+?58CE*/1:+3ACE*>2)2+:9F*9/:97CC6::*:3>)9>5)974?*A+>DE9<@6073/9*0.)
@M03506:14:000000000-AKVR1:1:1101:9712:1406 1:N:0:45
ATGAACTCCTACGGGAGGCAGCAGTGGGGAATTGTTCGCAATGGGCGCAAGCCTGACGACGCAACGCCGCGTGGAGGATGAAGGTCTTCGGATTGTAAACTCCTGTTGCCCGGGACGAAAAGCTTCGACCTAACACGTCGAAGTCTGACGGTACCGGGTGAGGAAGCCCCGGCTAACTCTGTGCCAGCAGCCGCGGTAATACAGAGGGGGCAAGCGTTGTTCGGAATTACTGGGCGTAAAGGGCGCGTAGGTGGCCCGCTAAGTCGAACGTGAAATCCCCGGGCTCAACCCGGGAACTGCG
+
CCCCCGGGGGGGGGGGGGGGGGGGGGGGGGGGGGGGGGGGGGGGGGGGGGGGGGGGGGGGGGGGGGGGGGGGGGGGGGGGGGGGFGGGGGGGGGGGGGGGGGGGGGGGGGGGGDCGDGGGGFGGGGGGGGGGGFGGGGGGGGGGGGGGGGGGGGGGGGFFFGGGGGGGGGGGD7BGGGGGGGGGGGGGFGGGGGGE:CCFGGEFFGGGGGGG5;CEGEGGGGGGGAFGGGFGGGFEEE3EFGGDGGGDGDG+9FF7CBGGG57+<D57CDFFG5:9:@>FD)>=E>=F1DBFFF)7FFFF5
@M03506:14:000000000-AKVR1:1:1101:18538:1419 1:N:0:45
ATGAACTCCTACGGGAGGCAGCAGTGGGGAATCTTGCGCAATGGCCTAACGGCTGACGCAGCGACGCCGCGTGTGGGATGAAGCTCTTCGGAGTGTAAACCACTGTTGCCCGGGACGAATAGCTCGATTAATCGAGCCTGACAGTACCGGGTGAGGAAGCACCGGCTAACTCCGTGCCAGCAGCCGCGGTAATACGGGGGGTGCGAGCGTTGTCCGGAATCACTGGGCGTAAAGGGCGCGTAGGGGGTTTGATGAGGGTGTGGTGAAAGTCCGGGGCTCAACCCCGGATCTGCCGTGCCGC
+
CCCCCGGGGGGGGGGGGGGGGGGGGGGGGGGGGGGGGGGGGGGGGGGGGGGGGGGGGGGGGGGGGGGGGGGGGFGGGFGGGGGG8FGGGGGGGGGGGGGGGGGGGGGGGGGGGGGGEEGGGGGCGGGGGGGFGGGGGGGGGGGGADGGGDGGGGGGGGEGGGGGGGGGGGFGGGGGGGFGGGGGGGCBE?EGGGGGGCEGG5CGEGGCG?CEGGGGGGGGGGG7CGG=1/:*;EGG=CDC:5ED5CEG*7:9*+39:B/9:ED:ECEGGF+9DCGD53/=C)):CDG:<)62@*)7@BF>)
@M03506:14:000000000-AKVR1:1:1101:16356:1429 1:N:0:45
ATGAACTCCTACGCGAGGCAGCAGTGGGGAATTGTTCGCAATGGGCGCAAGCCTGACGACGCAACGCCGCGTGGATGACGAAGATCTTCGGGTCGTAAACTCCCGTCGAGGGGGAAGAATGGTTCGGGGGTGAATACCCTTCGGAATTGACGGTACCACTAAAGGAAGCCCCGGCTAACTCCGTGCCAGCAGCCGCGGTAATACGGGGGGGGCAAGCGTGGTTCGGAATTACGGGGCGTAAAGGGCTCGTAGGCGGCCAACTAAGTCGGATGTGGAATCACCAGGCTTAACCTGGGAACAG
+
CCCCCGGG9FGGGGGG7CCCBFFFGFFGGGGGFFGGGDFEGGGGGGGCFGCGGGGFFCFFC7:>FEEG=FGCG>F,AFC7FF7FDG,B?FGDFFECFGGFGGDFEFFFCG+@FG7FFG?=FG=FFFD>BCFGGGGGGCGGECFDGGFFGGGGGGD<@FGFCFGD:E**;8;888CGGGGG7@EFFGFGE56*;*2:?E8*8CCGGEGGGGEGDG*8C8;**1;9:>8:C67:****2:7EEDFFCC6*125C<9=C*.)1:C*3+209C5*59**+2/7*07*/17C5):?77>>35)7)7
@M03506:14:000000000-AKVR1:1:1101:12923:1431 1:N:0:45
ATGAACTCCTACGGGAGGCAGCAGTGGGGAATCTTGCGCAATGGCCGAAAGGCTGACGCAGCGACGCCGCGTGTGGGATGAAGCATTTCGGTGTGTAAACCACTGTTGCCCGGGACGAACATCCTCTTTCGAGAGGACTGACGGTACCGGGTGAGGAAGTACCGGCTAACTCCGTGCCAGCAGCCGCGGTAATACGGAGGGTGCGAGCGTTGTCCGGAATCACTAGGCGTAAGGGCGCGTAGGTGGCCTGTGGAAGTCTGCGGTGAAAGCCCGGCGCTCAACGCCGGGTCGGGCGTGGATA
+
CCCCCGGGGGGGGGGGGGGGGGGGGGGGGECFGGGEFGGGGGFGG@EGGGGGGGGGGGGGGGGGGGGDFGGGEGGGGGGGFGGFFGGGGGGGGGGGGFCFGGGCFGGGGFGGD=BFGGGGGGGGGGGGGGGGFGGEDGGGFFCGGGGGGGGG@FCGGFGGFGGGGGGGG?C<:BF7FGGC@FFGFDECEEGGGG9CG8CCEG8EE8EGGG>8E+<>EGEGC:+9<CEF>85;FC=EGGD8CEC:+:77<5AC<79C800*9*9CG3+CC4=>DDDEGFG)2).1/075>379)73..))9*
@M03506:14:000000000-AKVR1:1:1101:17653:1436 1:N:0:45
ATGAACTCCTACGGGAGGCAGCAGTAAGGGATATTGCGCAATGGGCGAAAGCCTGACGCAGCAACGCCGCGTGGAGGAAGAAGGCCTTCGGGTCGTAAACTCCTTTTGACGCTGACGAGGAAGGACGGTAGGCGTCGAATCAGTCACGGCTAACTACGTGCCAGCAGCCGCGGTAAAACGTAGGTGGCGAGCGTTATCCGGATTTACTGGGCGTAAAGGGTGTGCAGGCGGGGGTCCAAGTGGTGTATGAAATCGCTCGGCTTAACCGGGCTAGGTTATGCCAGACTGGACTTCTAGAGTG
+
CCCCCGGGGGGGGGGGGGGGGGGGGGGGGGGGGGGFGGGGGGGGGGGGGGGGGGGGGGGGGGGGGGGGGGGGGGGGGGGGGGGGGGGGGGGEGGGGGGGGGGGGGGGGGGGGGGGGGGGGGGGGGFGGGGGGGGEFDGGGGGGGGFGGGGGGGGGGGGGGGGGGGGGGGGGEEFGCEGGGGGGGGGGGGGGGGEEGGGGDGGDDGGGGGGGGGCE8FGGGGGGGGGGGG5CEEGGGC<D9<?CFFEF7FE?F>CECCFDGECD?7>9DEDD>FCC9*7CC:B?6:@4<:5<)*8**196@?
@M03506:14:000000000-AKVR1:1:1101:17381:1443 1:N:0:45
ATGAACTCCTACGGGAGGCAGCAGTGGGGAATATTGGACAATGGGCGCAAGCCTGATCCAGCAATGCCGCGTGAGTGATGAAGGCCTTAGGGTTGTAAAGCTCTTTTACCCGGGATGATAATGACAGTACCGGGAGAATAAGCTCCGGCCAACTCCGTGCCAGCAGCCGCGGTAATACGGAGGGAGCTAGCGTTATTCGGAATTACTGGGCGTAAAGCGCACGTAGGCGGCTTTGTAAGTTAGAGGTGAAAGCCTGGAGCTCAACTCCAGAATAGCCTTTAAGACTGCATCGCTTGAATCC
+
CCCCCGGGGGGGGGGGGGGGGGGGGGGGGGGGGGGGGGGGGGGGGGGGGGGGGGGGGGGGGGGGGGGGGGGGGGGGGGGGGGGGGGGGGGGGGGGGGGGGGGGGGGGGGGGGGGGGGGGGGGGGGGGGGGGGGGGGGGGGGGGGGFGGGGEGGGGGGGGGGGGGGGGGGGGGCEEDFGGGGGGGGGDGGGGGGGGGGGDGGGGGGGFGGGGGGCCFGFGGGDECFGGGGGG88FEGGFFFF9?<FGGFFCFFGFGGG4DGGGFCCFG:ECCFGF7CC@CDDB?FC4CFFF/8BFFFFFFFF
@M03506:14:000000000-AKVR1:1:1101:8588:1452 1:N:0:45
ATGAACTCCTACGGGAGGCAGCAGTGGGGAATCTTGCGCAATGGCCTAACGGCTGACGCAGCGACGCCGCGTGTGGGATGAAGCCCTTCGGAGTGTAAACCACTGTTGCCCGGGACGAACAGCTCGATTAGTCGTGCCTGACGGTACCGGGTGAGGAAGCACCGGCTAACTCCGTGCCAGCAGCCGCGGTAATACGGGGGGTGCGAGCGTTGTCCGGAATCACTGGGCGTAAAGGGCGCGAAGGTGGGTTGGCAAGGGTGTGGTGAAAGTTCGGGGCCCAAGCCCGGAACTGCCGTGCCGG
+
CCCCCGGGGGGGGGGGGGGGGGGGGGGGGCFF9FGC,CFGGGGG@FCFGFGBGGGGGEGGGGGGEGGGGGGGGBFGGFDFGGGF,BFGGGG7FFGGGFGEG8FGGGGFC?FGDGGGGGGGG@8,,8+3@:<CFCCE@FC:F,3*@>:,<:F>>FG,3FFA:<FF7CC1FF,,<:FCCGCCGGFGGEGGG**?+9CGGDC85/1/:CE5*//?EC:*:**23+<CECA****2:+<?:8C8*::7+<7)/*2**+2**79D755:5*<772+/9CD5)0)*/))1/5))(7<<=4>>:E)7)
@M03506:14:000000000-AKVR1:1:1101:21681:1475 1:N:0:45
ATGAACTCCTACGGGAGGCAGCAGTGGGGAATCCTGCGCAATGGGCGAAAGCCTGACGCAGCAACGCCGCGTGGGGGATGAAGGCTCTCGGGTTGTAAACCCCTTTCAGCAGGGACGGAATTGACGGTACCTGCAGAAGAAGCCCCGGCCAACTACGTGCCAGCAGCCGCGGTAATACGTAGGGGGCGAGCGTTGTCCGGATTTATTGGGCGTAAAGAGCTCGTAGGCGGCTTGGCAAGTCGGGTGTGAAAACTCCAGGCTCAAACTGGAGAAGCCACTCGAGCCTGCTATGGCTTGTGTC
+
CCCCCGGGGGGGGGGDGCGEGGGGGGGGGGFGGGGCFEG:CCFCFGDGGGGGGGGGGDD6C@FFC7BFGGGFECDGGDCFFA<=FFGEGG?FGGDFGGGFFGGGGGGFGGGGDFGCCGG7CFCFGGGECFCFFG,<;AFGD7FF7*@FCCFGFGGFGF7BFFGGECGFEEGGGG7FFCFFGGDG>E5C58CG?8CCFGG5>**3<A+<+;8CC5*;E7C?CFEEGGC<::*88CCF?<FFCCC5**25:++<CFCFC6<7*AFG7CF7+00<2**29567*)5*::FF?C*6)0))).))*
@M03506:14:000000000-AKVR1:1:1101:8152:1482 1:N:0:45
ATGAACTCCTACGGGAGGCAGCAGTGGGGAATATTGGACAATGGGCGCAAGCCTGATCCAGCCATGCCGCGTGAGTGATGAAGGCCCTAGGGTTGTAAAGCTCTTTTGTGCGGGAAGATAATGACGGTACCGCAAGAATAAGCCCCGGCTAACTTCGTGCCAGCAGCCGCGGTAATACGAAGGGGGCTAGCGTTGCTCGGAATCACTGGGCGTAAAGGGTGCGCAGGCGGGTATTTAAGTCAGGGGTGAAATCCTGGAGCTCAACTCCAGCACTGCCTTTGATACTGAGTATCTTGAGTAC
+
CCCCCGGGGGGGGGGGGGGEGGGGGGGGGEGFGGGGGGGGGGFGGGGGGGGGGGGGGGGGGGGGGGGGGGGGGGGGGFFGGGGGGGGGGGGGGGGGGGGGGGGGGGGGGFGGGGDGGGGGGFGGGGGGGGGGGGGGGGGGGGGGGGGGGGECFGGGGEFGGGGGGGGGGGGGGCGGGGG>FCEGDEGGGGGGGDECFGGG7EGGFFGCGFGGGCEGFGGGGGGGCEEGGGGE5?7EEEGFGGGGGEGCC999:FG787C77C4CF7<<6675*7CFFFFGF4@+2=C*):46=*9494=*1
@M03506:14:000000000-AKVR1:1:1101:15360:1494 1:N:0:45
ATGAACTCCTACGGGAGGCAGCAGTGGGGAATTGTTCGCAATGGGCGCAAGCCTGACGACGCAACGCCGCGTGGAGGACGAAGATCTTCGGGTCGTAAACTCCTGTCGAGCGGGACGAATGCTTTGCGGCTGAATAATCCGCAGAGGTGACGGTACCGCTAAAGGAAGCCCCGGCTAACTCCGTGCCAGCAGCCGCGGTAATACGGGGGGGGCAAGCGTTGTTCGGAATTACTGGGCGTAAAGGGCTCGGAGGTGGCCAACTAAGTCGGACGTGAAATCCCCAGGCTCAACCTGGGAACTG
+
CCCCCGGGGGGGGGGGGGGGGGGGGGGGGGGGGGGGGGGGGGGGGGGGGGGGGGGGGGGGGGGGGGGGGGGGGGGGGGGGGGGGGGGGGGGGGGGGGGGGGGGGGGGGGGGGGGGGGGGGGGGGGGGGGG7FGGGGGGGGGGGGGGGGGGGGGGGGGGG7FEGGGGGGGGGGGGGGGGGGGGGGGGGGGGGGGGGDGG*?EGGGGGGGGGDGECEFFGGGG8EGGGD?8<CFGGGGGGCECFFDGGF:E*:CG5*78:FFFFF???+9E755**7CD*06*7;CG)*7>GF0;>FFFF3)1
@M03506:14:000000000-AKVR1:1:1101:21312:1495 1:N:0:45
ATGAACTCCTACGGGAGGCAGCAGTGGGGAATCTTGCACAATGGGCGAGAGCCTGATGCAGCGACGCCGCGTGGGGGATGAAGCTTCTCGGAGTGTAAACCCCTTTCGATCCGGACGAATACCTCGCAAGAGGGGTGACGGTACGGATATAAGAAGCCCCGGCTAACTACGTGCCAGCAGCCGCGGTAAGACGTAGGGGGCCAGCGTTGTTCGGAATTACTGGGTGGAAAGGGTTAGTAGGCGGTGTGGCAAGTCGGGAGGGAAATCGCTGGGCTCAATCCAGAGGCTGCCTCCGGAACTG
+
@CCCCGGFGFGGGGGGGGGGGGGGGGGFDCFGEEGGGGGGGGCGGGGGGEGGG<FGGGGGGFGGEGGEGGGGGGGGE:FFFGFF,CDGGGGGGGG98CAEFGGFGGFGDGF7DGGGEEG>FFGGDEGGGGGGGGGGGGGGGGGGEE7CECFCFGGG,:47FEFFE@CCCFGF+CFFGC@FGGGEGGGDEGGGG8;EECEEDEG58C;CCEF:?58:*<C:9C8CGG*@0+;8CE6*:02<EGGG==:<EEF6CF+9C3C5*:9F5?<**4/5C5*:6**2**9+:5>42/5)/)7)))7?*
@M03506:14:000000000-AKVR1:1:1101:17394:1536 1:N:0:45
ATGAACTCCTACGGGAGGCAGCAGTGGGGAATTTTGCGCAATGGGGGAAACCCTGACGCAGCAACGCCGCGTGGAGGATGAAGTCCCTTGGGACGTAAACTCCTTTCGACCAAGACGATAATGACGGTACTGGTGGAAGAAGCACCGGCTAACTCTGTGCCAGCAGCCGCGGTAATACAGAGGGTGCGAGCGTTGTTCGGAATTATTGGGCGTAAAGGGCGCGTAGGCGGCGCCACAAGTCACTTGTGAAAACTCTGGGCTCAACTCAGAGCCTGCAAGCGAAACTGTGGTGCTGGAGTAT
+
CCCCCGGGGGGGGGGGGGGGGGGGGGGGGGGGGGGGGGGGGGGGGGGGGGGGGGGGGGGGGGGGGGGGGGGGGGGGGGGGGGGGGGGGGGGGGGGGGGGGFGGGGGGGGGEGGGGGGGGGGGGGGGGGGGGGGGGGGGGGGGFGGGGGGDCGGGFGGGGGFDCFFGGCFGGGGGGGGGGGEFDGFGGGGGGC4<EGGGGGGGFGGCFG@8::EGG>FD=CEGGCEGE?C5?>EGGGC@G+ACFGF7+>GG70*<C:?FC5*/>CFC?D?*+8CFGGC***177*:@FF<D@(7*9?7>0)*
@M03506:14:000000000-AKVR1:1:1101:15321:1569 1:N:0:45
ATGAACTCCTACCGGAGGCAGCAGTGGGGAATCTTGCGCAATGGCCTAACGGCTGACGCAGCGACGCCGCGTGTGGGATGAAGCTCCTCGGAGTGTAAACCACTGTTGCCCGGGACGAATAGCTCGATTAATCGAGCCTGACGGTACCGGGTGAGGAAGCACCGGCTAACTCCGTGCCAGCAGCCGCGGTAATACGGGGGGGTGCGAGCGTTGTCCGGATTTACTGGGCGTAAAGGGCGCGTAGGCGGCACTGCAAGTCGACTGTGAAATCTCCGGGCTTAACCCGGAAAGGTCAGCCGAT
+
CCCCCGGGGGGGGGGGGGGGGGGGGGGGGGGGGGGFFGGGGGGGGGGGGGGGGGGGGGGGGGGGGGGGGGGGGEGGGGGGGGGGFGGGGGGGGGGGGGGGGGGGGGGGGGGGGGGGGGGGGGGGGGGGFGGFGGGGGGGGGGGGGGGGGGGFFGGGGGGGGGGGGGGGGGGGGGFGEG?FGGGGGGGGGGGGGGGGGGGGGGCEEEEGGGECEGGE?E5CEFGGGGGGGGCEDEFFGEGGGCGGGGGGGEECFC?FGFGGCCDGGGFGGCF6FCDGGDC4CFFGGFDD6373986545<3)
@M03506:14:000000000-AKVR1:1:1101:15492:1580 1:N:0:45
ATGAACTCCTACGGGAGGCAGCAGTCGAGAATTTTTCTCAATGGGGGAAACCCTGAAGGAGCGACGCCGCGTGGAGGATGAAGGTCTTCGGATTGTAAACTCCTGTCATTGGGGAACAAGGTGCATACGTTAACTGCGTGTGCATTGATAGTACCCGAAGAGGAAGAGACGGCTAACTCTGTGCCAGCAGCCGCGGTAATACAGAGGTCTCAAGCGTTGTTCGGATTCATTGGGCGTAAAGGGTGCGTAGGCGGCGCGGTAAGTCGGGTGTGAAATCTTGGAGCTTAACTCCGAAACTGCC
+
CCCCCGGGGGGGGGGGGGGGGGGGGGGGGGGGGGGGGGGGGGGGGGGGGGGGGGGGGGGGGGGGGGGGGGGGGGGGGGGGGGGGGGGGGGGGGGGGGGGGGGGGGGGGGGGGGGGGGGGGGGGGGGGGGGGGGGGGGGGGGGGGGGGGGGGGGGGGGGGGGGGCFGGGGGGGGGGGGFGGGGGGGGGGGGGGG>EGGGGGGGGGFGFFGGGGGGGGGGGGFFCEEEDGGGGFGGGGEGDGGGGFGGGGGGDFDGGGGFGGG*9FGGGD/>:@F>7+7=0>D;?F*<CF47@0>B)7)*/?)
@M03506:14:000000000-AKVR1:1:1101:17077:1583 1:N:0:45
ATGAACTCCTACGGGAGGCAGCAGTCGGGAATTTTGGGCAATGGGCGAAAGCCTGACCCAGCAACGCCGCGTGAAGGATGAAATCCCTCGGGATGTAAACTTCGCAAGAATGGGAAGAATTAGTAGGGGTTAATACCCCCTATGATGACGGTACCATTTGTAAGCTCCGGCTAACTCCGTGCCAGCAGCCGCGGTAATACGGGGGGAGCAAGCGTTGTTCGGATTTACTGGGCGTAAAGGGCGCGTAGGCGGTCAGCACAAGTCAGTTGTGAAATCTCCGGGCTTAACTCGTAAAGGTCAA
+
CCCCCGGG9FFGECCF@FG;FFGEGGGGGGGG8EFEFFFGGFFEFFDEFGGGGG<<FFGGDFGGGGDG::CFECFDF<EFGGGGGGGCFGGG>FEFEFFFFGGGGGDGG@FEFFF8FAFF,<<FFFFECFEFFGFGF@FEEDFGGG,DE:@FCEGGFFAFGGGFFG7FG*@FGFC,?FEGGDGG@EGF,CG:CCGGD9+?CC8BE5*:EC8CFGCEGGECEC5;8ACCF??>/:*:5;>CGGGGGE=D5CC7):EG6?47>*00<DFC+:C=F7CF***9D3)**0C?<7>83)76968:7
@M03506:14:000000000-AKVR1:1:1101:14785:1584 1:N:0:45
ATGAACTCCTACGGGAGGCAGCAGTGGGGAATCTTGCGCAATGGCCGAAAGGCCGACGCAGCGACGCCGCGTGGAGGATGACGCCCTTCGGGGTGTAAACTCCTGTTGCCCGGGACGAATGCCCTTTTCGGAGGGAGTGACGGTACCGGGTGAGGAAGCACCGGCTAACTCTGTGCCAGCAGCCGCGGTAATACAGAGGGTGCGAGCGTTGTCCGGAATCACTGGGCGTAAAGGGCGCGTAGGCGGTTGGCTAAGCGTGTGGTGAAAGCCCGTGGCTCAACCCCGGGCCGGCCATGCGAAC
+
CCCCCGGGGGGGGGGGGGGGGGGGGGGGGGGGGGG<AEGGGGGGGGGGGGGGGGGGGGGGGGGGGGGGGGDGGGGGGGGGGGGGGGGGGGGGGGGGGGGGGGGGGGGGFDGGGGDGGEGGGGGGGGGGAFGFGGGFFFGGGGGGGGCGGGGDFGGGGGGGGGGGGEGGFGGGGGGGGGGGGGGGGD>EGGGGGGFGC?F8;>EEEGEGEGGGGGGGGDGGG6+CFFGEECE5CGGGEG3C=EEFC52>GGGGC0<4?>D**CCF9*<*AC=D9<D57)9CG>>5*39BBGE07)))6)))0
@M03506:14:000000000-AKVR1:1:1101:21921:1597 1:N:0:45
ATGAACTCCTACGGGAGGCAGCAGTGGGGAATTTTGCGCAATGGGGGAAACCCTGACGCAGCAACGCCGCGTGGAGGATGAAGTCCCTTGGGACGTAAACTCCTTTCGACCCGGACGATAATGGCGGTACGGGTGGAAGAAGCCCCAGCTAACTTCGTGCCAGCAGCCGCGGTAATACGAGGGGGGCAAGCGTTGTTCGGAATTATTGGGCGTAAAGGGCGCGTAGGCGTGGCGGTAAGTCACCTGTGAAATCTTCGGGCTTAACTCGGATCCTGCTGCAGAACCTGCCGTGCTGTAGTTG
+
CCCCCGGFGFGGGGGDGGGGGFEFGGGGGGGGGGGFDFG>FGG8EDDEGGGGGGGGGGFGCCCFGGGGGGCFGGGGGEFEGG,CF9BE?,=DFFDFDGGADFGGGG9?FF@CFEGGGGGDGGGCFGCCFGGGGGECFGGG:D,>61*FFGGGCC@C*=*<B,<@<<FDEGGE7C*<,,*=<F*8:>CEDFFC8?>GGCC85EGG?EC9+;FEECGCCE*A*:EEEE><C**:8E21>=4++3<<?E<CGG7?D9+*/8C3*20+3:7>C3*)27>?*0*2**0**8>)4D>155**9***/
@M03506:14:000000000-AKVR1:1:1101:10485:1631 1:N:0:45
ATGAACTCCTACGGGAGGCAGCAGTGGGGAATTGTTCGCAATGGGCGCAAGCCTGACGACGCAACGCCGCGTGGAGGACGAAGATCTTCGAGTCGTAAACTCCTGTCGAGTGGGAAGAACGATTCGCGGATGAATAATCTGCGGAAGTGACGGTACCACTAAAGGAAGCCCCGGCTAACTCCGTGCCAGCAGCCGCGGTAATACGGGGGGGGCAAGCGTTGTTCGGAATTACTGGGCGTAAAGGGCTTGTAGGCGGCCAACTAAGTCAGACGTGAAATCCCTCGGCTTAACCGGGGAACTG
+
CCCCCGGGGGGGGGGGGGGGGGGGGGGGGGGGGGGGGGGGGGGGGGGGGGGGGGGGGGGGGGGGGGGGGGGGGGGGGDGGGGGGDFGGGG+EFGGGGGGGGGGGGGGGGGGGGGGGGGGGDGGGGGGGGGGGGGGGGGGGGGGGGGGGGGGGGGGGGGGGGGGGGGGGGFFGGGGGGGGGGGGGGDEGGGGGGFGGGGEGG9FGCGEEG8EGGGFFGGG=C:*AEGDEGGGG7FGGFGG55*CFGGG5E*0ADGCD58<45:CCFCCF?7<>F<CCCFFC*9@G57*0)2=-5@E3)8>71
@M03506:14:000000000-AKVR1:1:1101:16069:1632 1:N:0:45
ATGAACTCCTACGGGAGGCAGCAGTTAGGAATTTTGGGCAATGGGCGAAAGCCTGACCCAGCAACGCCGCGTGAGCGATGAAGGCCTTCGGGTCGTAAAGCTCTTTTACCGGGGAAGATAATGACGGTACCCGGTGAATAAGCCCCGGCTAACTACGTGCCAGCAGCCGCGGTGATACGTAGGGGGCAAGCGTTGTCCGGATTTACTGGGCGTAAAAGGTTCGTAGGTGGCTCGTCCAGTCGAGCGTGAAATCTCCCGGCGTAACTGGGAGAGGTCGTTCGAGACTAGCGGGCTCGAGGGC
+
CCCCCGGGGGGGGGGGGGGGGGGGGGGGGGGGGGGGGGGGGGGGGGGGGGGGGFFGGGGGGGGGGDGGGGGGGEEGGG?FFGGFFFDGGGGGGGGGGGGGGGGCFFGGFGGGGGGGGGGGGGGGGEGGGGGGGE=CFGGGGGGFGEEGGGGFGG9CFFFGGGGFFGGGGGGGCEFFFGGGFGGGGGD87FGGEGG*9@E>EAG?FGFFGG8CE5C57AE@F7*AFFE9C@8*3>E=*27ECEEG==:9CGFC*++0;))/*:)AE7C>C0:.1<*27537D)7=EF*6(9@0))0<)7)))
@M03506:14:000000000-AKVR1:1:1101:13230:1650 1:N:0:45
ATGAACTCCTACGGGAGGCAGCAGTCGGGAATTTTGGGCAATGGGCGAAAGCCTGACCCAGCAACGCCGCGTGAAGGATGAAATCCCTCGGGATGTAAACTTCGCAAGAACGGGAAGAATAAGTGGGGGTTAATATCCTCCATGATGACGGTACTGTTTGTAAGCCCCGGCTAACTCCGTGCCAGCAGCCGCGGTAATACGGGGGGAGCAAGCGTTGTTCGGATTTACTGGGGGTAAAGGGCGCGTAGGCGGCACTGCAAGTCGACTGTGAAATCTCCGGGCTTAACTCGGAAAGGTCAGC
+
CCCCCGGGGGGGGGGGGGGGGGGGGGGGGGGGGGGGGGGGGGGGGGGGGGGGGGGGGGGGGGGGGGGGGGGGGGGGGGGGGGGGGGGGGGGGGGGGGGGGGGGGGGGGGGGGGGGGGGGGGGGGGGGGGGGGGGGGGGGGGGGGGGGGGGGGGGGFGFGGGGGGGGGGGGGGGGGGGGGGGGGGGGGGGGDGDGEFGFDCCEGGCEGGGG6CGGG5EGGGGGCGGGGGGGGGGGGGCGFGGGGGGGGGGGGGGGGGGFGFFG=ECDEDCFGFGFFGG=DDGD35<?DFFGFB>@FFF495)
@M03506:14:000000000-AKVR1:1:1101:22089:1664 1:N:0:45
ATGAACTCCTACGGGAGGCAGCAGTGGGGAATCTTGCACAATGGGCGAAGGCCTGATGCAGCAACGCCGCGTGCGGGAAGAAGGCCCTCGGGTTGTAAACCGCTTTCAGAAGGAACGAAACTGACGGTACTTTCAGAAGAAGGTGCGGCCAACTACGTGCCAGCAGCCGCGGTGACACGTAGGCACCAAGCGTTGTCCGGATCTATTGGGCGTAAAGAGCTCGTAGGCGGTTCAGTAAGTCGGGTGTGAAAACTTTGGGCTTAACCCAAAGCGTGCATCTGATATTGCTGTGACTTGAGTT
+
CCCCCGCGGGGEFGGDEGGGGGGGGGGGDFFFGGGGFGGGFDFFGGGDDBFFGGGFFGGGGFCDFCGGGDGGGCGGGGDGGC8FA=CGGGGGGGGFGFFGCGGGGFGGGGGGGAFGGGGGCGFAF@BCBFFGGD,@=<B,@FGGG?>FD<FFGFGFFCCDF@7FCFFFGFG7FGGGFGF2FC79F<FFFCFGC*:FFFCEEE*<EFGFGGGGGEDGCDFGFCEGGFGCCCG*;CGEF+:<<CEC>5CD?FGG*<CDF4<9:*9EFC=D*7FFGDDEGFFC:B=++*09<7F:FFFF==4=9
@M03506:14:000000000-AKVR1:1:1101:21611:1666 1:N:0:45
ATGAACTCCTACGGGAGGCAGCAGTCGGGAATTTTGGGCAATGGGCGAAAGCCTGACCCAGCAACGCCGCGTGAAGGATGAAATCCTTCGGGATGTAAACTTCGCAAGAACGGGAAGAATAAGTAAGAGTTAATATCTCTTACGATGACGGTACTGTTTGTAAGCTCCGGCTAACTCCGTGCCAGCAGCCGCGGTAATACGGGGGGAGCAAGCGTTGTTCGGATTTACCGGGCGTAAAGGGCGCGTAGGCGGCCACCGCAAGTCGACTGTGAAATCTCGGGGCTTAACCCGGAAAGGTCAG
+
<CCCCGGGFGGGGGGGEGGEGEGGGGGEEEEGGGGFGGGEGFE88EFEFGGGG8FEC@FGGGGFGGGGEGEF@FGFGGFGGGEFFGGGGGGGEE=EFDGCFGGGGGDCFGFGGC:FGGGDGG9CFFF?F<FGGDGGFGCFFFGGGCGFGE7FGGCCAFGGCEFGGFGG7@7CFGFFFGG>*>>BFG78CECEECCGCFF9CC7EEGCDEC*;C:;C*2;AEGEECC?++;:5EEEE:;DFEGDCE:7C*+2:<:*127)7CEDGG3:DG:CFGDF9*/*17:DG5):7)9:6DE;54*9).
@M03506:14:000000000-AKVR1:1:1101:9798:1688 1:N:0:45
ATGAACTCCTACGGGAGGCAGCAGTGGGGAATTGTTCGCAATGGGCGCAAGCCTGACGACGCAACGCCGCGTGGAGGATGAAGATCTTCGGGTCGTAAACTCCTTTCGATCGAGACGAACGGCCTTTGGGTGAACAATCCAAGGGAGTGACGGTACCGAGAGAAGAAGCCCCGGCTAACTCCGTGCCAGCAGCCGCGGTAATACGGGGGGGGCAAGCGTTGTTCGGAATTACTGGGCGTAAAGGGCTCGTAGGTGGCCAACTAAGTCAGACGTGAAATCCCTCGGCTTAACCGGGGAACTG
+
CCCCCGGGGGGGGGGGGGGGGGGGGGGGGGGGGGGGGGGGGGGGGGGDGGGGGGGGGGGGGGGGGGGGGGGGEGFFGGGGGGGGGGGFGGGGGGGGGGGCCDGGGGGGGGGGGGGGGDGGGGGGGGGGGGGGGGGGGGGGGGGGGGGGGFGCGGGGGGGGGGFGFGGFF7:FGEEDEFGEGFFF:EEFGGGCGCCEG8*8/<CCEEGGGGEGGE*;CC:;8/;9EGGGC6+2+<8CFGGGC5CCCE=58/:FDFFC=FGCG*0<F*30AF67C7CEG**>C60*2<C:)>6..>>B)8747
@M03506:14:000000000-AKVR1:1:1101:8830:1689 1:N:0:45
ATGAACTCCTACGGGAGGCAGCAGCAAGGAATCTTGGGCAATGGACGAAAGTCTGACCCAGCGACGCCGCGTGAGGGATGAAGGCCTTCGGGTCGTAAACCTCTTTTGCGGGGGAAGAAGATCTGACGGTACCCCGCGAATAAGCCACGGCTAACTACGTGCCAGCAGCCGCGGTAATACGTAGGTGGCAAGCGTTGTCCGGATTTACTGGGCGTAAAGGGCTTGTGGGCGGTTTGTTAAGTCTGGTGTGAAATCTCCCGGCTCCACCGGGCGGGGTCCTCGGGTACTGGCAGGCTTGCGA
+
CCCCCGGGGGGGGGGGGGGGGGGGGGGGGGGGGGGGFGGGGGGGGGGGGGGGGGGGGGGGGGGDGDGGDGGGGGGGGGGGGGGGGGGGGGGGGGGGGGGGGGGGGGGGGGGGGGDEGFGGGGGGFGGDGGFEGGGDGGGDGGGGFGFEFEGDGGGGCGGGCGG@FFGGGGGGGGGGGGFGG+ACE2<CCF6FGGEG5E9CGD58EFGGG76558EC58FG5CGCEGGGGDED8*:?*C7CCFFFGGCCF5:<>?E*0=CC5>9:**CF5C=.>)1:DF*:7)7*1)**)*5())0)7))))
@M03506:14:000000000-AKVR1:1:1101:11453:1697 1:N:0:45
ATGAACTCCTACGGGAGGCAGCAGTGGGGAATTTTCCGCAATGGGCGAAAGCCTGACGGAGTGACGCCGCGTGTGGGACGAAGGCCTTCGGGTCGTAAACCACTGTCAGTGGGAAAGATGGGTGTCGGCGCGATAACCGCCGGCATTTGACGGTACCTGCAGAGGAAGCCCCGGCTAACTCTGTGCCAGCAGCCGCGGCAAGACAGAGGGGGCAAGCGTTGCGCGGAATTACTGGGCGTAAAGGGCGCGTAGGCGGGATGGCAAGTCGGTCGTGAAATCCCTCGGCTCAACTGAGGATCGG
+
CCCCCGGGGGGGGGGGGGGGGGGGGGGGGGGGGGGGGGGGGGGGGGGGDGGGGGGGGGGGGGGGGGGGGGGGGGGGGGGGGGGGGGGGGGGGGGGGGGGGG,DEGFGGGFGGGGGGGGGGGGGGGGGGGGGGEGEGGFGGGGGGGGFDGGGGGGGGGGGGGGGGGEGGGGGGGDDCG7FGGGGGCFGFGGGCFGGGGEGCGGGGGGGFGDEE5:CFFG5CCE*:EE/CFGGGF?CDCE5E*:9EEEGGGGGGDGGGGEGGGFC9=C9955C://6=7@FCC?:5A>3>7CFB6FFF4))))
@M03506:14:000000000-AKVR1:1:1101:12534:1707 1:N:0:45
ATGAACTCCTACGGGAGGCAGCAGTGGGGAATTGTTCGCAATGGGCGCAAGCCTGACGACGCAACGCCGCGTGGAGGATGAAGATCTTCGGGTCGTAAACTCCTTTCGATCGGGACGAATGATCGGTGACCTAATACGTCATCGGAATGACGGTACCGAGAGAAGAAGCCCCGGCTAACTCCGTGCCAGCAGCCGCGGTAATACGGGGGGGGCAAGCGTTGTTCGGAATTACTGGGCGTAAAGGGCGCGTAGGCGGCCTTCTACGTCGGACGTGAAATCCCTCGGCTTAACCGAGGAACTG
+
CCCCCGGGGGGGGGGGGGGGGGGGGGGGGGGGGGGGGGGGGGFGGGGGGGGGGGGGGGGGGGEGGGGGGGGGGGGGGGGGGGGGGGGGGGGGGGGGGGGGGGGGGGGGGGGGGGGGGGGGGGGGGGGGGGGGGGGGGGGGGGGGDGGGGDF<EGGFGGGGGGGGGGGDFAFFFGGGGGGGGGGGGGGFGGGGGCEGGGCEGGGGGC5CEGGGGGFC8CE;8CCGEGGEGGFGG+8FGGCEGFGGGGGCG5=EDGDGGFGDG?G+:CCCC7=BDGF=CF>4DFFGD@5>?7B>>>EFD>@@?
@M03506:14:000000000-AKVR1:1:1101:11499:1712 1:N:0:45
ATGAACTCCTACGGGAGGCAGCAGTGGGGAATATTGGACAATGGGCGAAAGCCTGATCCAGCAATGCCGCGTGAGTGAAGAAGGCCTTAGGGTTGTAAAGCTCTTTCACCCACGACGATGATGACGGTAGTGGGAGAAGAAGCCCCGGCTAACTCCGTGCCAGCAGCCGCGGTAATACGGAGGGGGCTAGCGTTGTTCGGAATTACTGGGCGTAAAGCGCACGTAGGCGGCGCGACAAGTCAGAGGTGAAAGGCCTGGGCTCAACCTGGGCACTGCCTTTGATACTGGCGTGCTTGAGTTC
+
CCCCCGGGGGGGEGGGGGGGGGFGFGGGGGEF<FGFGGGFGGGGFGGCGGGGGGGGGGGGGGGGGGGGGGECFFGGGFGGGGGFFGGGGFFGFGGEFGGDGGGGGGGGGGGFGGGGGGEGGGGGCEGGGGCFCGGGGGGFGGGGGGGGCFGCGGGGGGFFGFGGGGGGGGGGCE>FFGGGGGGEEEDEFGGGCC8FEGGDEGGGGGGGEGGCEECGFFGDGEEGFF5CE5CEGGG=5:<:CFFCFFEF79?C*/:*:7C4*27<CGGGC<*7CFGGF*?DFFFFFFGFBD5(0)9*.6***
@M03506:14:000000000-AKVR1:1:1101:13509:1735 1:N:0:45
ATGAACTCCTACGGGAGGCAGCAGTGGGGAATCTTGCGCAATGGCCTAACGGCTGACGCAGCGACGCCGCGTGTGGGATGGAGCTCTTCGGAGTGTAAACCACTGTTGCCCGGGACGAATAGCTCGATTAATCGAGCCTGACAGTACCGGGTGAGGAAGCACCGGCTAACTCCGTGCCAGCAGCGGCGGTAATAAGGGGGGTGCGAGCGTTGTCCGGAATCACTGGGCGTAAAGGGCGCGGAGGTGGTGTGGTGAGGGTGTGGTGCAAGTCCGGGGCTGAACCCCGGATCTGGCGTGCCGA
+
CCCCCGGG<CEFGGGGGCCBFCEFGGGF7@C@A,<@@C@EFCFGG,@FGGGCFFGG8,CFCF:F:C:FGGGGGEFGGG,FG<FE<,5FEFECEFFFFFGE<=F==,?<ECBFGGG:F7C8EF93CFEFCEGCAF>C:FEE:CG<@C=DGCF5>F<FFG:FFDE7FDF*><F:CC<=F*<<*+4C*4*8C8*A?E+<:C88?EGD?*/*1**:E++;**:=6@+<<CFFC88C89CCCE)2*22**/:92/:*2*+1*<**/:C*:*7*<*09/)75)7**20./:>DB:)92*<B>;)08)
@M03506:14:000000000-AKVR1:1:1101:9631:1739 1:N:0:45
ATGAACTCCTACGGGAGGCAGCAGTAGGGAATCCTGGACAATGGACGAAAGTCTGATCCAGCGACGCCGCGTGAGGGATGACGGCCTTCGGGTTGTAAACCTCTGTTGTGAGGAAAGAAGCTGGGTGCATAATCCAGTGACGGTACCTCACGAGGAAGCCCCGGCTAACTACGTGCCAGCAGCCGCGGTGAGACGTAGGGGGCAAGCGTTGTCCGGATTCACTGGGCGTAAAGGGAGCGCAGGCGGTTACGTACGTCCGGCGTGAAATACCCCGGCCCAACTGGGGAATTGCGCCGGATAC
+
CCCCCGGGGGGGGGGDEGGGGGGGGGGGGGGG,FGGGGGGGGGGGGGGDGGGGGGGGGGGGFGGGGGGGGGGGGGGGGGGGGG>CFGGGGGGFGGGGGGGGGGGGGGGGDEFGCGGGGGGGGGGGGEGGGGGGGGGGGGGGD7FGGG<DCGGGGGGGGGGGGGGGGGGGGGFGGCCECFGGGGGGD@EGGF>FGGGFCE>EDCCFGCE2CCCGGEGG8*<:CGGG>CC:588CF=8CCDEEG=EGEGDGGCGG*:C*><31*>/55+:?>C@GC<E573*18?FG5972FF9D)85;5<57
@M03506:14:000000000-AKVR1:1:1101:12770:1759 1:N:0:45
ATGAACTCCTACGGGAGGCAGCAGCGGGGAATATTGCACAATGGGCGCAAGCCTGATGCAGCGACGCCGCGTGAGGGATGACGGCCTTCGGGTTGTAAACCTCTTTCAGTAGGGACGAAGCGCAAGTGACGGTACCTATAGAAGAAGCACCGGCCAACTACGTGCCAGCAGCCGCGGTAATACGTAGGGTGCGAGCGTTGTCCGGAATTACTGGGCGTAAAGAGCTCGTAGGTGGTTTGTCGCGTTGTTCGTGAAAACTCACAGCTCAACTGTGGGCGGGCGGGCGATACGGGCAGACTGG
+
CCCCCGGGGGGGGGGGGGGGGGGGGGGGGGGG<FGFGGGGGGGGGGGGGGGGGGGGGGGGGGGGGGGGGGGGGGGGGGGGGGGGGGGGGGGGGGGGGGGGGGGGGGGGFGGGGGGGGGGGGGGGGGGCGGGGGGGGGGGGGGGGGGGGGGGGGGGGGGGGGGGGGGGGGGGGGGGGGEG5CFFGFGGGGGGDG58CEGGGGGGGDC5FFFGGGGGGGEEEGGCFGGGC*;EEGGG5EGD8CGDGGGEGE<=75+::?7CFFGGF50AF?FFF7:DDC7))17BGGE)>0))4>D>E)))).
@M03506:14:000000000-AKVR1:1:1101:8693:1773 1:N:0:45
ATGAACTCCTACGGGAGGCAGCAGTGGGGAATTTTGGACAATGGGCGCAAGCCTGATCCAGCCATGCCGCGTGAGTGAAGAAGGCCTTCGGGTTGTAAAGCTCTTTCGGCGGGGACGAAAAGGTCCGTGCTAACACCACGGATCCATGACGGTACCCGCAGAAGAAGCACCGGCTAACTACGTGCCAGCAGCCGCGGTAATACGTAGGGTGCAGGCGTTAATCGGAATTACTGGGCGTAAAGCGTGCGCAGGCGGTCTATTAAGACAGGTGTGAAATCGCCGGGCTTAACCTGGGAACTGC
+
CCCCCGGGGGGGGGGGGGGGGGGGGGGGGGGGGGGGGGGGGGGGGGGGGGGGGGGGGGGGGGGGGGGGGGGGGGGGGGGGGGGGGGGGGGGGGGGGGGGGGGGGGGGGGGGGGGGGGGGGGGGGGGGGGGGGGGGGGGGGGGGGGGGGGGGGGGGGGGGGGGGGGGGGGGGDFGGGGGGGGGGGGGGGGFGGGGGGGCEGGGGGFE>8C8EGGGFGG*:EF?FGGGGGGGGGFFGGG8D=FFGGECCDGGCEDGG3:):>FCF?7C6>F7E6C>CGF@*9DEFGGEG):*79FFF>FF)6*
@M03506:14:000000000-AKVR1:1:1101:9452:1776 1:N:0:45
ATGAACTCCTACGGGAGGCAGCAGTGGGGAATTGTTCGCAATGGGCGCAAGCCTGACGACGCAACGCCGCGTGGAGGATGAAGATCTTCGGGTCGTAAACTCCTTTCGATCGGGAAGAACTGTTTCCGGGTGAATAGCCCGGGAATGTGACGGTGCCGAGAGAAGAAGCCCCGGCTAACTCCGTGCCAGCAGCCGCGGTAATACGGGGGGGGCAAGCGTTGTTCGGAATTACTGGGCGTAAAGGGCTCGTAGGCGGCCAACTAAGTCGGATGTGAAATCCCCAGGCTTAACCTGGGAACTG
+
CCCCCGGGGGGGGGGGGGGGGGGGGGGGGCFGGGGGGGGGGGGGGGGGGGGGGGGGGGGGGGGGGGGGGGGFGGGGGGGGGGGGGGGGGGGGGGGGGGGGGGGGGGGGGGGGGGGGGGGGGGGGGGGGCGGGGFGGGFGGGGDFGGGGGGGGGECEEFEDEGGGGGGFGFCFC@FGGGFGFGGGCDFGGGF>FGEGGGGGGG7CGDEGGGG5ECCGGGEG*/2AEEC8FCFFGFGGGD9C55FEG**9EGGEDFE<E>DGCFGEGGGGG1:7FGFF2=FCCFF5CFC:77@2*<55>6))0
@M03506:14:000000000-AKVR1:1:1101:22676:1828 1:N:0:45
ATGAACTCCTACGGGAGGCAGCAGTGGGGAATCTTGCGCAATGGGCGAAAGCCTGACGCAGCAACGCCGCGTGCGGGATGAAGGCCCTCGGGTTGTAAACCGCTTTCAGTAGGAACGAAACTGACGGTACCTACAGAAGAAGGTCCGGCCAACTACGTGCCAGCAGCCGCGGCAACACGTAGGGGCCAAGCGTTGTCCGGATTTATTGGGCGTAAAGAGCTCGTAGGCGGTTCAGCAAGTCGGGGGTGAAAACTCTAGGCTCAACCTAGAGACGCCACCCGATACTGCTGTGACTAGAGGC
+
CCCCCGGGGGGGGGGGGGGGGGGGGGGGGGDGGGGGGGGGGGGGGGGGGGGGGGGGGGGGGGGGFEGGGGGGGGGGGGGGGGGGGGGGGGGGFGGGGGGFGGGDEGGGGFGGGDFFGGGGGGGGGGGGDGGGFGGGG?D<CGEF:FGGGGFGGGGGGGGFGGGGGGGGGGEGG@CFFGGCEC>FECEGFDFE8CEGGCEEEGGFFGGGGGG>EEGCFFFGC?;*;EEGGDGC5CC?CFG9A=C5*::)8+<:D+A*:67C0*7<74CF9CFFGC55>7*>D>)2:6:BBGF(***16@?)0
@M03506:14:000000000-AKVR1:1:1101:20001:1830 1:N:0:45
ATGAACTCCTACGGGAGGCAGCAGTGGGGAATCTTGCGCAGTGGGCGAAAGCCTGACGCAGCGATGCCGCGTGCGGGATGAAGGCCTTCGGGCTGTAAACCGCTTTCAGCAGGGACGAAATTGACGGTACCTGCAGAAGAAGCCCCGGCCAACTACGTGCCAGCAGCCGCGGTAATACGTAGGGGGCGAGCGTTGTCCGGATTTATTGGGCGTAAAGAGCTCGTAGGCGGGTCGATAAGTCGGACGTGAAATCTCCACGCTCAACGTGGAGGGGCCGTCCGATTCTGTCGTGACTCGAGTC
+
CCCCCGGGGGGGGGGGGGGGGGGGGGGGGCGGGGGCGGGGGGGGGGEGGGGGGFGGGEEGGGGGGGGGDEGGCEGGGGGGGGGFGGGGGGGGEGGGGGGGGGGGGGGFGFGFGGGGGGGGFFGGFGGGFGGGGDAFCGGGGGFFGFGEGGCCGFGGGGGGGFCGGGFGCE7FF<FGF9<?FFFGG58:/:8EG>CGEFCC**:6<FC?F>CC:C>/C7CCFCC/?8EGGG5?CC5?5*:<</=*:E=D5CFC70<7+)9D*:C6:<AFG:F>GD<CDD))/))*+**16/)4:>*9.7B65
@M03506:14:000000000-AKVR1:1:1101:13011:1834 1:N:0:45
ATGAACTCCTACGGGAGGCAGCAGTCGGGAATATTGCCCAATGGCCGAAAGGCTGAGGCAGCAACGCCGCGTGCGCGATGAAGGCCTTCGGGTCGTAAAGCGCTTTTCGGGTGGATGAGGAAGGACAGTACACCGGAATAAGGTACGGCTAACTACGTGCCAGCAGCCGCGGTAAAACGTAGGTACCGAGCGTTATCCGGATTTACTGGGCGTAAAGCGCGTTCAGGCGGTTTGGCAAGTCGGGCATGAAATCTCTCGGCTCAACCGGGAGAGGTTGTCCGATGCTGCTAGACTTGAGGGG
+
CCCCCGGGGGGGGGGGGGGGGGGGGGGGGGGGDFGGGGGGGGGGGGGGGGGGGGGGGGGGGGGGGGGGGGGGGGGGGGGGGGGGGGGGGGGGGGGGGGGGGGGGGGGDGGGAFGGGFGGGGGGGGFGGGGGGCFFGGCGDFFFGGGGGGEECFGGGGFGGGGGGGGFGGGGGGGGGGGG7FFGFGGGGEGEGGEE>CFGC?ECCGGGGGGGG5E8*<+:C=:E*<<7CEE*:8AEC697<FGGGGEFC?CC+?9+00<C<5:66:FDDC5=59D<CC@>CC55*=?>65;F<6*0*0085)
@M03506:14:000000000-AKVR1:1:1101:12850:1837 1:N:0:45
ATGAACTCCTACGGGAGGCAGCAGTCGAGAGGCTTCGGCAATGGGGGAAACCCTGACCGAGCGACGCCGCGTGGAGGATGAAGGCCCTTGGGTTGTAAACTCCTTTTGTCGGGGAAGAAATGCGATCAGGTGAATAATCTGGTCGTTTGACGGTACCCGGCGAATAAGCTCCGGCTAACTCCGTGCCAGCAGCCGCGGTAACACGGGGGGAGCAAGCGTTGTTCGGAATCACTGGGCGTAAAGGGCGTGTAGGCGGTCAAGTAAGTGGGATGTGAAAGCCCTCGGCTCACCCGAGGATTTG
+
CCCCCGGGGFFGGGGGGGGGGGGGGGGGGFDGGGGGGGGGGGGGGGGGGGGGGGGGGGGGGGGGGGGGGGGFFGGGGGGGGFFCGCGGGGGGGGGGGGGGGGGGGGGFGGGGGGGGGGGGGGGGEGGGFFGFFCFFGGGGGGFFGGGFGGGD@FGG,FFEGGEGGGGGGFGDEGGGGDGFGGGGGGFFGGFFFGGGGGGEGGGFCEGGGGGDGG6A@C8CGG5<CEGGGGGFFFGGGGGGD*:CEDE7CEGC*<5DC>DFECC9C>F*:*C>*:CGFFFGC5)11)*04>;(<)7534/*/
@M03506:14:000000000-AKVR1:1:1101:11513:1857 1:N:0:45
ATGAACTCCTACGGGAGGCAGCAGTCGAGAATTTTTCTCAATGGGGGAAACCCTGAAGGAGCGACGCCGCGTGGCGGATGAAGGTCTTCGGGTTGTAAACTCCTGTCATTTGGGAACAAGGCGTACGTATTAACTATACGTGCGTTGATAGTACCAGAAGAGGAAGAGACGGCTAACTCTGTGCCCGCAGCCGCGGTAATACAGAGGTCTCAAGCGTTGTTCGGATTTCTTGGGCGTAAGGGGTGCGTAGGTGGCGTGGTAGGTCGGGTGTGAAATTTCTGAGCTTAACGTCCAAATTGTA
+
CCCCCGGGGFGGGGGGGGGDGGFGGGGGGGEGGGGGGGGGGGGGGGGG>FEGGGGGGGGGGGGGGGGGGGGFEG+@FDEGFGGGGGGGGGG7FEGGGGGGFFEFGFGGGFGGGGGGGGGGG7:FF@FGGGGGGGGGGGFFGFF:@FGF9CFFGFFFGGDG@<ACA:,>7FF7CFE?,=:;CF,?F,F7:FFGGFDEGD7+;+5+3A5FG7FFGFF5CC88*<EG**;+++0+2/*/:*1*3>EEDCE*CEGGGGGGGF)*0+*2+9*C*575***<CF:*201+<67*4*)()0/19****
@M03506:14:000000000-AKVR1:1:1101:19078:1878 1:N:0:45
ATGAACTCCTACGGGAGGCAGCAGTCGAGAATTTTTCTCAATGGGGGAAACCCTGAAGGAGCGACGCCGCGTGGAGGATGAAGGTCTTCGGATTGTAGACTCCTGTCATTGGGGAACAAGGTGCATACGTTAACTGCGTGTGCATTGATAGTACCCGAAGAGGAAGAGACGGCTAACTCTGTGCCAGCAGCCGCGGTAATACAGAGGTCTCAAGCGTTGCGCGGATTCATTGGGCGTAAAGGGTGCGTAGGCGGCGCGGTAAGTCGGGTGTGAAATCTTGGAGCTTAACTCCGAAACTGCA
+
CCCCCGGGGGGGGGGGGGGGGGGGGGGGGGGGGGGGGGGGGGGGGGGGGGGGGGGGGGGGGGGGGGGGGGGGGGGGGGGGGGGDGGGGGGGGGGGFGGGGGGGGGGGGGGGGGGGGGGGGGGGGGGGGGFGGGGGGGGGGGGGFGGGGGGFGGGGGGG7FEGGGGGGGGGGGGGGGGGG,97@CGGGGGGFC<CEE>CEGGGGFCECCEC;9BF9CBE*;85C**28CCG9CC=CE7CG*<EGFECECEEDFGG5<C>:)7EGC7<=9*)*7**2978:FF:@F6977>F?4D>)<:?BF*
@M03506:14:000000000-AKVR1:1:1101:11599:1911 1:N:0:45
ATGAACTCCTACGGGAGGCAGCAGTGAGGAATCTTCCGCAATGGGCGAAAGCCTGACGGAGCGACGCCGCGTGTGGGATGAAGTCTTTCGGGATGTAAACCACTGTCGGAGGGGAAGACAAAAAAGACGGTACCCTCCAAGAAAGCCCCGGCTAACTACGCGCCAGCAGCCGCGGTAATACGTAGGGGGCAAGCGTTATCCAGATTTACTGGGCGTAAAGCGCGTGTAGGCGGCTGGTTAAGTGTGATGTGAAATCTTCCGGCTCAACCGGCAAACTGCATTGCAAACTGGCCTGGCTAGG
+
CCCCCGGGGGGGGGGGGGGGGGGGGGFGGGGFGGGGGGGGGGGFGGGGGGGGGGGGGGGGGGGGGGGGCFGGECCCEGGGGGGGGGGGGGGGEGGGGGGGEGGGGGGGGGGDGGGGGGGGGGGGGCFGFGFGGGGFGEGGGGGGFGGGGGGGEFGGGGGGGDGG7FGGGGGDDGDGCFGGGGG6>CGCCE>*;@EG5:CFGGF??7CC+AGFGGGC*AF??*2?>58@7EF:=C?5C8F7EFGGGGG*<+:9FEGG9FGFGGGDE7?FFC=)937**96>DF=F?9*.57::)*0>5>6:)
@M03506:14:000000000-AKVR1:1:1101:8181:1932 1:N:0:45
ATGAACTCCTACGGGAGGCAGCAGCAAGGAATTTTCCGCAATGGGCGAAAGCCTGACGGAGCAACGCCGCGTGGGGGAGGACGCTTTTCGGAGTGTAAACCTCTTTTCTTGGGGACGACGACCGACGGTACCCGAGGAAGAAGGACCGGCTAACTACGTGCCAGCAGCCGCGGTAATACGTAGGGTCCGAGCGTTGTCCGGAGTTACTGGGCGTAAAGCGCGCGCAGGCGGCTTCATAAGTCTGGCGTGAACGCCCCCGGCTCACCCGGGGAGGGTCGTCGGAGACTGTGGAGCTTGCGGG
+
CCCCCGGGGGGGGGGGGGGGGGGGGFFGGGGGGGGFGCGGGGGGGGGFGEGGGGGGGGGGGGDGGGGGGGGGGGGGGGFGGGGGEGGGGGGCFGGGGFGGGGGGGGGGGGGGGGGGGGGGCFGGGGGGGGECCE>FD*<C8CBFF@FGGFGGGGGGGGGGGF9FG<:CG>ECCE5CFGGGGGGGD?8CC*:EGEEGEGGG>5?ECGGGGF5CEE*;EE?EGGGGG5EEGGGGEGCFF::EFC<CCCEGG7539C7DEF35E*99+7CDGCE)<DG5CDGCC:)C5)*9<>@)7>56?))0<
@M03506:14:000000000-AKVR1:1:1101:14295:1945 1:N:0:45
ATGAACTCCTACGGGAGGCAGCAGTCGAGAATTTTTCTCAATGGGGGCAACCCTGAAGGAGCGACGCCGCGTGGAGGATGAAGGCTTTCGGGTTGTAAACTCCTGTCATTTGAGAACAAGTGGGACGCAGTAACTACGCGTCCCTTGATAGTATCAGAAGAGGAAGGGACGGCTAACTCTGTGCCAGCAGCCGCGGTAATACAGAGGTCCCAAGCGTTGTTCGGATTCATTGGGCGTAAAGGGTGCGTAGGTGGCGCCGTAAGTGGGGTGTGAAATTTCGGAGCTTAACTCCGAAACTGCA
+
CCCCCGGGGGGGGGGGGGGGGGGGGGGGGGGGGGGGGGGGGGFGGGGGGGGGGGGGGGGGGGGGGGGGGGGGGGGGGGGGGGGGGGGGGGGGGGGGGGGGGGGGGGGGGGGGGGFFGGGGGFGGGGGGGGCFGGGGGGGGGGGGGGGGGGGGGFGGGGGC@CEFFFGBFGFGGCGGGGG9<@FGGGGGGGGGGGGDG>EFGGGGGGFCCCGGGFGDEEGGFFGGC8CE99EF?=5?EED=9CC77:>/*>EF6FCDE5CC=C4++9CG*9/57CD::*CCC33CC?F=):@0>DEFF=FF9
@M03506:14:000000000-AKVR1:1:1101:21505:1966 1:N:0:45
ATGAACTCCTACGGGAGGCAGCAGTCGGGAATTTTGGGCAATGGGCGAAAGCCTGACCCAGCAACGCCGCGTGAAGGATGAAATCCCTCGGGATGTAAACTTCGCAAGAACGGGAAGAATAAGTAGGGGACAATACACCCTATGATGACGGTACCGTTTGTAAGCTCCGGCTAACTCCGAGCCAGCAGCCGCGGTAATACGGGGGGAGCAAGCGGTTTTCGGACTTACTGGGCGTAAAGGGCGCGTCGGCGGCTAGCACAAGTCAGTTGTGACATCTCGGAGCTCAACTCGGATAGGGTAA
+
CCCCCGGGGFFDEDFEGGGGGCFFGGDGGC@E,CFFGGGCCFFC8EFEEEGGGG@F<CFGGDF<FGGC+CFGGGGGD8<FGGFGFCGGF:FGFEGGEEGGFFGGGDE7?ABBE::B:FG95?FFFF9CFEG<F<FG,,BCFE8EGF,=FGGCFC976@:B:;CA:FFF*<C*FFEF9?***=<<C@E88<**4=:*:CFDGC8EGG>>5F@*1;*;***3?C**2+<CCF+;*:::E5731/**:**)*:2>D***2/**2*23A*<C0078*0:97@*19)5:+6*).:)1).)0)))))
@M03506:14:000000000-AKVR1:1:1101:14665:1984 1:N:0:45
ATGAACTCCTACGGGAGGCAGCAGTGGGGAATTTTGCGCAATGGGGGAAACCCTGACGCAGCAACGCCGCGTGGAGGATGAAGTCCCTTGGGACGTAAACTCCTTTCGACCCGGACGATAATGACGGTACGGGTGGAAGAAGCCCCGGCTAACTTCGTGCCAGCAGCCGCGGTAATACGAGGGGGGCAAGCGTTGTTCGGAATTATTGGGCGTAAAGGGCGCGTAGGCGGTGCGGTAAGTCACCTGTGAAATCTCCGGGCTTAACTCGGAGCCTGCAGGCGAAACTGCCGTGCTTGAGTGG
+
CCCCCGGGGGGGGGGGGGGGGGGGGGGGGGGGGGGGGGGGGGGGGGGGGGGGGGGGGGGGGGGGGGGGGGGGGGGGGGGGGGGGGGGGGGGGGGGGGGGGGGGGGGGGGGGGGGGDFGGGGGGGGGGGGGGGGGGGGGGGGGGGGGGGGGDGFGGGGGGGGGGGGGGGGGGGGFGGGGGCGGGGGGGGGGGGE8EEGGGG8CFDFF9EFGGGEGEFFGGGGGEGGGGG5EGG=EGGGDGGGGGG?FFGDFDFG7<DEDGGCGDEC7E3=DED3FFFG?CDG@EEGFCF:D@>F>FF:F7B)
@M03506:14:000000000-AKVR1:1:1101:12114:2024 1:N:0:45
ATGAACTCCTACGGGAGGCAGCAGTGGGGAGTCTTGCGCAATGGCCTAACGGCTGACGCAGCGACGCCGCGTGTGGGATGAAGCTCTTCGGAGTGTAAACCACTGTTGCCCGGGACGAATAGCTCGATTAATCGAGCCTGACAGTACCGGGTGAGGAAGCACCGGCTAACTCCGTGCCAGCAGCCGCGGTAATACGGGGGGTGCGAGCGTTGTCCGGAATCACTGGGCGTAAAGGGCGCGTAGGTGGTTTGATAAGGGTGTGGTGAAAGTCCGGGGCTCAACCCCGGATCTGCCGTGCCGG
+
CCCCCGGGGGGGGGGGGGGGGGGGGGGGGGGGGGGEGGGGGGGFGGGGGGGGGGGGGGGGGGGGGGGGGGGGGGGGGGGGGGGGGGGGGGGGGGGGGGGGGGGGGGGGGGGGGGGGGGGGGGGCFGGGGDGFGGGGGGGGGGGGGGGGGGGGGGGGGGGGGGGGGGGGGGFGGGGGGGGGGGGGGGGGGGECGEGGGGGGGGGGGGGGGGGGEGGGGECFGGGGGGGGG:*C59CCCCDGG=EEFGG<5C=97+3>C4*>CEGC5F+:9?:BCDGGGFGGG?FGC:DB?C76==;5BFFB)
@M03506:14:000000000-AKVR1:1:1101:12034:2057 1:N:0:45
ATGAACTCCTACGGGAGGCAGCAGTGGGGAATCTTGCGCAATGGCCTAACGGCTGACGCAGCGACGCCGCGTGTGGGATGAAGCTCTTCGGAGTGTAAACCACTGTTGCCCGGGACGAATAGCTCGATTAATCGAGCCTGACAGTACCGGGTGAGGAAGCACCGGCTAACTCCGTGCCAGCAGCCGCGGTAATACGGGGGGTGCGAGCGTTGTCCGGAATCACTGGGCGTAAAGGGCGCGTAGGTGGTTTGATACGGGTGTGGTGAAAGTCCGGGGCTCAACCCCGGATCTGCCGGGCCGC
+
CCCCCGGGGGGGGGGGGGGGGGGGGGGGGGGGGGGGGGGGGGGGGGGGGGGGGGGGGGGGGGGGGGGGGGGGGGGGGGGGGGGGGGGGGGGGGGGGGGGGGGGGGGGGGGGGGGGGGGGGGGGGGGGGGGGGGGGGGGGGGGGGGGGGGGGGGGGGGGEGGGGGGGGGGG9FGGGGGGGGGGGGGGGGGGGGGGGGGGGGEGGGGGGEG:EGGGGGGGGGGGGFCEFFGCC5CFGGEEGG7CCGGGGGF6CC7?+98>)9*:C*7:<CFGG45DDE5)***0)A=DC52)9<B6))07:>)
@M03506:14:000000000-AKVR1:1:1101:8231:2059 1:N:0:45
ATGAACTCTCCGGGAGGCAGCAGTGGGGAATCTTGCGCAAGGGCCTAACGGCTGACGCAGCGACGCCGCGTGTGGGATGAAGCTCTTCGGAGTGTAAACCACTGTTGCCCGGGACGAACAGCTCGATTAGTCGAGCCTGACGGTACCGGGTGAGGAAGCACCGGCTAACTCCGTGCCAGCAGCCGCGGTAATACGGGGGGTGCGAGCGTTGTCCGGAATCACTGGGCGTAAAGGGCGCGTAGGTGGTTTGATAAGGGTGTGGTGAAAGTCCGGGGCTCAACCCCGGATCTGCCGCGCCGAC
+
CCCCCGGGG-EFGGGGGGGGGGGGGGGGGGGGGGGGGGGGGGGGGGGGGGGGGGGGGGGGGGGGGGGGGGCFGGGGGGGGGGGGGGGGGGGGGGGGGGGGGGGGGGGGGGGGGGGGGGGGGGGFEDGGGGGGGGGGGGGGGGGGGGCGGGCEGGGFCGFGFGGGGGGGFGGGGGGGGGGGFGGGGGGGGGGFCCEGGGGGC:5E5CCEEEC:FGDGEEFFFC7CCGGGG*?EFDGGGCD*>ED3?E*9FG+<09AFGFGCEGGF:C9D9>CDGGGDDFDGGF8AEEC>2*8<*<:5>D>:7
@M03506:14:000000000-AKVR1:1:1101:21200:2065 1:N:0:45
ATGAACTCCTACGGGAGGCAGCAGCAGGGAATATTGCACAATGGGCGAAAGCCTGATGCAGTAACGCCGCGTGGGGGATGAAGGCCTTCGGGTTGTAAACCCCTTCCAGCAGGGACGAAATTGACGGTACCTGCAGAAGAAGCACCGGCCAACTACGTGCCAGCAGCCGCGGTAACACGTAGGGTGCAAGCGTTTTCCGGATTCATTGGGCGTAAAGGGCTAGTAGGCGGCTTAGCAAGTCGGGTGTGAAAACTTCAGGCTCAACCCGGAGCGGCCACCCCATACTGCTATGGCTAGAGTC
+
CCCCCGGGGGGGGGGGGGGGGGGGGGGGGGGGEFFFGGGGGGGGGGEGGGGGGGGGGGGGGGGGGGGG>FGGGDGGDCGGGGG8FGGGGFGGGGGGGGGGGGGGGGGGGGGGGGFGGGEGCDFGGGGGGGGGGGGGFC8FCFGGGGGGGGGGGGFGGFGFGCGGG,DF>CFEGF<@CF*<BCDEGGGG?FGGG7*19CE>8C5EG7CF68;*2:E>F+8;0*1C:@EF>D=*8C9C9F<0+:=725CDDC7CC<EFF=*4:*>EF*17CCC>CGD2))1/))0:C=*9-2/)/8)*.6*//
@M03506:14:000000000-AKVR1:1:1101:20002:2078 1:N:0:45
ATGAACTCCTACGGGAGGCAGCAGTGGGGAATCTTGCGCAATGGGCGAAAGCCTGACGCGGCGACGCCGCGTGGGGGAAGAAGGCCTTCGGGTTGTAAACCTCTTTCAGGCGGGACGAAGCCACTCGGGTTAATAGCCCAGAGGGTGACGGTACCGTCAGAAGAGGCCCCGGCTAACTACGTGCCAGCAGCCGCGGTAATACGTAGGGGGCAAGCGTTGTCCGGATTTATTGGGCGTAAAGAGCGTGTAGGCGGCCAGGTAGGTCGGTTGTGAAAACTAGAGGCTCAACCTCTAGACGTCG
+
@CC@CFGGGGGFDGGGGGGGDGCCFFFFD@FF@DGGGGGEGGDE?FDEGGGGGFGGFCGDGGGEECFGDGG@CEDC7:FGGFFDCE<EFFGGFGDGGGGFGGGBFFGGGGGGGEDFEG7:FF8FGGCGE=FCF?EFF8CA7<FFECEFEE:FC7?:E?EE9<8@>CEGGGECGGECEF7CC;FGGF85:@FGCGGG8859:CFG?FCGDGEE*;FC:/:;E+AE58EC+++3<C8C*:3*<+:*>7=*00<C3:5)*79C+359+959*1:.C>*+9?:C*6>=5)9*(9):*7869@5.7
@M03506:14:000000000-AKVR1:1:1101:17583:2083 1:N:0:45
ATGAACTCCTACGGGAGGCAGCAGTGGGGAATTGTTCGCAATGGGCGCAAGCCTGACGACGCAACGCCGCGTGGAGGACGAAGATTTTCGGATCGTAAACTCCTTTCGATCGGGAAGAACAGCTCATAGGTTAACGGCCTGAGAGTCTGACGGTACCGAGAGAAGAAGCCCCGGCTAACTCCGTGCCAGCAGCCGCGGTAATACGGGGGGGCAAGCGTTGTTCGGAATTACTGGGCGTAAAGGGGACGTAGGCGGCCAACTAAGTCCGACGTGAAATCCCAAGGCTTAACCTTGGAACTGC
+
CCCCCGGGGGGGGGGGGGGGGGGGGGGGGGGGGGGGGGGGGGGGGGGGGGGGGGGGGGGGGGGGGGGGGGGGGGGGGGGGGGGGGGGGGGGGGGGGGGGGGCFGGGGGGGGGDGGEGGFGGGGFFGGGACGGGGGGGGGGGGFGGGGGGGGGGGGGGGGGGGGGGGGFEFFGGGGGG7FFFGGGGDFFGGFGGGGGCE:EGGGGGGGGGGGDCEFGGG8C8FFGGGGFFGG:FFGCC8CCGGGGD>578:C=C=E)::C36ACEGG+**/:)1/<E7*274;@:*6>F>G94?86?8?6**
@M03506:14:000000000-AKVR1:1:1101:20264:2124 1:N:0:45
ATGAACTCCTACGGGAGGCAGCAGTGAGGAATTTTGCGCAATGGGCGAAAGCCTGGCGCAGCAACGCCGCGTGGACGACGAAGGTCTTCGGATCGTAAAGTCCTGTCGAGTGGGAAGAAAAATGTGGGCGCTAATACCGCTCGCATTCGACTGTACCACCAAAGGAAGCCCCGGCTAACTCCGTGCCAGCAGCCGCGGTAATACGGAGGGGGCTAGCGTTGTTCGGAATTACTGGGCGTAAAGGGCGCGTAGTCGGCCGGACAAGTCTGACGTGAAATCCATCGGCCCAACCGGGGAGCTG
+
CCCCCGGGFCFFFGGEGGGGGGGGCFGAC@<FGGGCGCFGGDGGGGGGEEGGGGGGGCGEEGGGGGG:FGGCEFCGGGEGFEGDDFEFGGGFGGGGG,=CFGAFGEGGFC>FFGFF:AFDFDGGFGGGFEEEC<CGFFGEGEGGGGGFGGGGGGGG9,,>>B:FGFFBCCGGGGGGGCFGGGGGGFFCCGGDFCEEEGG8?CFGGG5*8CEEG5CCGG:*:/CEEGCC@EFFC0CF*C5:CFGG=5:7E*:E/<CG8<59**/2:22*27C>GD9=7@F7**0*:.*0(*.-.3735)).0
@M03506:14:000000000-AKVR1:1:1101:17910:2124 1:N:0:45
ATGAACTCCTACGGGAGGCAGCAGTGGGGAATTTTTTACAATGGTCGCAAGCCTTATCCAGCAATGCCGCTTGAGTGAGGAAGGCCTTAGGGTTGTAAAGCTCTTTCACCCACGACGACGATGACGCTAGTCGGAGAAGAAGCCCCGGCTAACTTCGAGCCACAAGCCGCGGTAATACGAAGGCGGCGAGCGATGTTCGCACTTACTGGGCGTAAAGGGCTTGCGGCCGCCTTTTCAAGCCAGGCGTGCAAGCCCCGGTCTTACCCTGGGTGCTGCGTCTGTGACTGCAGTGCTACAGCTC
+
-A@B-EF<EGE<-,+B6@FEGG@FFC,,6,,;,CE,+;E<,;,,,,6@C:@F,F<@6CFFFGC,69C,66+,C,,,,,,C9,C,CAGDC?F8C4>,,,C?5FEFG,FCFFDGE7+>76+++B7,,B+++8?,3+++@,3D,,@=F7=++++,8E,3++,6C<,,3@C>11C@11*@@?F7=*=,*47B@5CG***2+<8****3+200+*;8****+3//**:A8**2**/**3+<+<7+16*5**/)*/++*//**)//*270<6+****0/0007>GG5/*0<62))*/54=***/))0
@M03506:14:000000000-AKVR1:1:1101:21831:2133 1:N:0:45
ATGAACTCCTACGGGAGGCAGCAGTCGGGAATTTTGGGCAATGGGCGAAAGCCTGACCCAGCAACGCCGCGTGAAGGATGAAATCCCTCGGGATGTAAACTTCGCAAGAATGGGAAGAATAAGTAGGGGTTAATACCCCCTATGATGACGGCACCATTTGTAAGCTCCGGCTAACTCCGTGCCAGCAGCCGCGGTAATACGGGGGGAGCAAGCGGTGTGCGGATTTACTGGGCGTAAAGGGCGGGCAGGCGGTCAGCACAAGTCAGGTGTGAAATCTCCGGGCTTAACTCGGAAAGGTCAA
+
CCCCCFCD@FFGGGEGE@B;@BCDG@EDC++;@CE9+@C<@<FG@C7@ECEGFFFG8FFFF?FG8@:FEGCGECEFFE,4=<DCF8BEECGDEED<EFG?9FG+BFCEECBEEGGGC8AC,CFFF9:=F>=+A8<C,:>7:@FGDFFGGD7+++3@,,3@7,@C:,@F*::FFG:2,?C>FC:CC7<FD,<:F*4*=;<B8**7CCEEEGFFF8/CEE?EG=E88+<9CGGGFE::**CE****2*:5:EGE557*<**02:2<+;*2+:CB**:+:*2>35::*90=4*0().)0)**01
@M03506:14:000000000-AKVR1:1:1101:8555:2136 1:N:0:45
ATGAACTCCTACGGGAGGCAGCAGTGGGGAATTGTTCGCAATGGGCGCAAGCCTGACGACGCGACGCCGCGTGGAGGATGAAGATTTTCGGATCGTAAACTCCTGTCGAACGGGACGAACAGATTGCGGGTTAACAGCCCGTAGTCCTGACGGTACCGTTAAAGGAAACCCCGGCTAACTCCGTGCCAGCAGCCGCGGTAATACGGGGGGGGTCAGCGTTGTTCGGAATTACTGGGCGTAAAGGGATCGGAGGCGGCCAACTAAGTCGGACGTGAAATCCCTCCGCTTAAGTGGGGAACTG
+
CCCCCGGGGGGGGGGGGGGGGGGGGGGGGGGGGGGGGGGGGGGGGGGGGGGGGGGGGGGGGGGGGGGGGGGEGGDFGGGGGFGGGGGGGGGGGGGGGGGGGGGGGGGGGGGGGGGGGGGGGGGGGGGGGGGGGGGFGG:FEFGGGGGGGGGGGGGCGG*CFGGGGGGGGGGEEGGGCGC<EGEF58CFF5FGGGGGEE:EDECC:5EEGGGEC**;+?C:8*/<EG8=FCCF+<FFG8125:CF5*05E*77<:/7175*:*727*3>CC*0*/7***29C7)*2.1)4:*68?FF377)9
@M03506:14:000000000-AKVR1:1:1101:15707:2207 1:N:0:45
ATGAACTCCTACGGGAGGCAGCAGTAGGGAATCTTGGACAATGGGCGAAAGCCTGATCCAGCGACGCCGCGTGGGGGACGAAGGCCCTCGGGTTGTAAACCCCTGTTGTTGGGAAAGAAGCCGGCCTTTTAGGTTGGTGACGGTACCCAACGAGGAAGCCCCGGCTAACTACGTGCCAGCGGCCGCTGTAAGACGTAGGGGGCGAGCGTTATCCGGATTCACTGGGCGTAAAGGGCGCGCAGGCGGCTATGTCAGTCCGGGGTGAAATCCCACGGCTCAACGGCGGAATGGCGTTGGAATC
+
CCC@CDFGCADCFGGGGDE7@CGGGGGFGC<FFGGGG8FFECFG8DFEFFGGGFGFCGGGGCEGDEGBF7FBFFDGGGGFGECCFFCFGGCGGEECE?,E<?>FGG,?>><F>,BFFFGFDFF=FF@C3E<<ACCFG7FF8FGGGG9@CGEGGGCGGGCFG*4<CFEFGFGGGGGGGGGGGGEFGG*CEFCCFFE*CEDC>EGGGGDDEGGFGGGGGCE9+0A?@E5??C58<CDDGEC8CE=EEGG:C++<*3A0C6>)*:CE=6<F9*<9*/9:DBFGF)7*:3C@4*/4B)).001**
@M03506:14:000000000-AKVR1:1:1101:9366:2213 1:N:0:45
ATGAACTCCTACGGGAGGCAGCAGTGGGGAATCTTGCGCAATGGACGAAAGTCTGACGCAGCGACGCCGCGTGGGGGATGAAGGCTTTCGGGTTGTAAACCCCTGTTGCCCGGGACGAACTTCTGGCTTTGGCCAGATTGACGGTACCGGGTGAGGAAGCACCGGCTAACTCTGTGCCAGCAGCCGCGGTAATACAGAGGGTGCGAGCGTTGTCCGGAATCACTGGGCGTAAAGGGCGCGTAGGTGGCGCAACACGTCAGTGGTGAAAGCTCGACGCTCAACGTCGAGTCGTCCACTGCGA
+
CCCCCFCCEFFDCCECCGGEGGFDCEF8FCCFGGGC,7FFEGF8F<BFEEGFFGGEFGGCFFCFGGC:FCE>:@CEFFGGFEFFFCDFGEGDA?EGGDE9=CFDFGGCFGGGDCCFGDEGGGGGDCFDFGA,D@FF@BCFFF>@FFG:F7*<FC7,C:<FFFF7*FC:<F,CFFGFFB:<F7FC:FG8CECEF?FCFCG88E>EGCCEEEGGGCCCC85@@@FGFCFC*1*;C?EC==5CCEDCFGCCECD*9:**08*90A4CF*<CE*9)9CDEC5D3>5BG=>7>7*0,7).*1947)
@M03506:14:000000000-AKVR1:1:1101:10269:2301 1:N:0:45
ATGAACTCCTACGGGAGGCAGCAGTGGGGAATCTTGCGCAATGGGCGAAAGCCTGACGCAGCGACGCCGCGTGGGGGATGAATGCCTTCGGGTTGTAAACCCCTTTCGGCAGGGACGAAGCGATCGTGACGGTACCTGCAGGAGAAGTCCCGGCTAACTACGTGCCAGCAGCCGCGGTAAGACGTAGGGGACGAGCGTTGTCCGGATTCATTGGGCGTAAAGCGCGCGTAGGCGGTTACGCAAGTCGGTTGTGAAAATCCGGGGCTCAACCCCGGACCTGCATCCGATACTGCGTGACTAG
+
CCCCCGGGGGGGGGGGGGGGGGGGGGGGGGGG9FGEGGGEGGGGGGGGGGGGGGGGGGGGGGGGGGGGGGGGGGGGGGGGGGGGGGGGGGGGGGGGGGGGCGGGGGGGGGGGGGGGGGGGGGGGGGGFFFGGGGGGGGGGGGGGGGCGGGGGGGGGGGGGGGGGGGGGGGFFGGGGGGGGGGGGFFEEGGGGGE>>GGGGGGGGGC8;@FECAFGFGCG85+CGGGGGGCCEG5EGDDD5C:57EGGG8EEGGFC>FFDFEDDG53AFEFGB5CGEGEGGG@?FFBDE>D?26>DE3569@
@M03506:14:000000000-AKVR1:1:1101:12279:2338 1:N:0:45
ATGAACTCCTACGGGAGGCAGCAGTCGAGAATTTTTCTCAATGGGGGAAACCCTGAAGGAGCGACGCCGCGTGGAGGATGAAGGTCTTCGGATTGTAGACTCCTGTCATTGGGGAACAAGGTGCATACGTTAACTGCGCGTGCATTGATAGTACCCGAAGAGGAAGAGACGGCTAACTCTGTGCCAGCAGCCGCGGTAATACAGAGGTCTCAAGCGTTGTTCGGATTCATTGGGCGTAAAGGGTGCGTAGGCGGCGCGGTAAGTCGGGTGTGAAATCTCGGAGCTTAACTCCGAAACTGCA
+
CCCCCGGGGGGGGGGGGGGFEFFGGGGGGGGGGGGGGGGGGGGGGGGGGGGGGGGGGGGGGGGGGDGGGGGGGGGGGGFGGFGGGGGGGGGGGGGGGFGGGGGGGGFGGGGGGGGGGGGG?FGGGGFGFGGGFEDEGGGGGGGGCGFGGGGGGGCFGFGGGGGEFFGGGGGGGGGGGGGGGGGGGGGGGGGG7CGGEGDGGGGGGGGGG9FFFGFGEDEG5C8>5?CFFGGF6CFEE5CFGGDGD5E9EEGFGGGGGEGGGGGCEDGD5>EEC:D?*@*9D:>C=):0<F67:>5)5*9?9
@M03506:14:000000000-AKVR1:1:1101:21930:2353 1:N:0:45
ATGAACTCCTACGGGAGGCAGCAGTCGGGAATTTTGCGCAATGGGCGAAAGCCTGACGCAGCAACGCCGCGTGAGGGATGACGGCCTTCGGGTTGTAAACCTCTTTTCTCAGGGACGATGATGACGGTACCTGAGGAAGAAGCCACGGCTAACTACGTGCCAGCAGCCGCGGTAATACGTAGGGGGCAAGCGTTGTCCGGATTTACTGGGTGGAAAGAGCGAGCAGGCGGGCCTGCAAGTCGCGTGGGAAAGCCCCCGGCTCAACTGGGGAGGGCCACGCGAGACTGCTCGACTGGACGGG
+
CCCCCGGGGFFGGGGGD:FFCFDFFGEGGGGGGFEEGEGGGGGCFFEFEG:FGFGGFEFFGGGGGGGECBC4=FCFGGGGGGDGG@7=EFFEGEF??EC?FFGGF9DFCGFGGCF@@FF7FDFGFCFGDCAC=<D<CFFFF<DDF7FCFCFEFGCFCFC7>C,7BE7>FGFDF*=9<<@B<B**41<B:FFDC>C*<CEDCGC6?C<C+:*;*;E7C8*0C**8*28?*:***/;CF7*+2>=::5*1;C5:7F*9*07D***<62A45)*5CD***79)15)*:=F))052<;37?4)7<
@M03506:14:000000000-AKVR1:1:1101:19201:2355 1:N:0:45
ATGAACTCCTACGGGAGGCAGCAGCAAGGAATCTTGGGCAATGGACGAAAGTCTGACCCAGCGACGCCGCGTGAGGGATGAAGGCCTTCGGGTCGTAAACCTCTTTTGCGGGGGAAGAAGATCTGACGGTACCCCGCGAATAAGCCACGGCTAACTACGTGCCAGCAGCCGCGGTAATACGTAGGTGGCAAGCGTTGTCCGGATTTACTGGGCGTAAAGGGCTTGTAGGCGGTTTGTTAAGTCTGGTGTGAAATCTCCCGGCTCAACCGGGAGGGGGCATCGGATACTGGCAGACTTGAGG
+
CCCCCGGGGGGGGGGGGGGGGGGGGGGGGGGGGGGGGGFGGGGGFGGGGGGGGGGGGGGGGGGGGGGGGGGGEGGGGDGGGGGGGGGFGG7EGGGGGGGGGGGGGGGFGGGGGGDGGGGGGGGFFGGGGGGDFGGGGGGEEGGGGGGGGGGGGGDGGGGGFGGGFGGGGCGGGGGDGGGGGGGGGGFGGGFFFG?ECGGGDEG5ECCFFGGGGGGGGGGGDE=FCF@FCEED8EGGGFFFDFFG7C<CEGGGGGED+9CDDE3/CCFGEDG7D7>:))9773<==5D4<CF:D74/6?4)0
@M03506:14:000000000-AKVR1:1:1101:20578:2355 1:N:0:45
ATGAACTCCTACGGGAGGCAGCAGTGGGGAATATTGGACAATGGGCGAAAGCCTGATCCAGCAATGCCACGTGAGTGATGAAGGCCTTAGGGTTGTAAAGCTCTTTTACCCGGGAAGATAATGACTGTACCGGGAGAATAAGCCCCGGCTAACTCCGTGCCAGCAGCCGCGGTAATACGGAGGGGGCTAGCGTTGTTCGGAATTACTGGGCGTAAAGCGCACGTAGGCGGCTTGGTAAGTTAGAGGTGAAAGCCCGGGGCTCAACTCCGGAAATGCCTTTAAGACTGCATCGCTAGAATTG
+
CCCCCGGGGGGGGGGGGGGGGGGGGGGGGGGGDFGGGGGGGGGGGGGGCGGGGGGGGFGGGGGFGGGG,FFGGGGGGGGGGGGGGGGGGGGGGGGGGGGGGGGGGGGGGGGGGGGGGGGGGGGGGGGGGGGEDEDGDGGGGGGGGGGGGGGGGGFGCFGGGGGGGGGFGGGGEFG@GGGGGCECCGGGFGGCEFGGGGGDGDG+<FGGGGGDGGEFGF58=*/;CFEGGGG5C*80<@CFG:<+<CEC9FFFG*/985CD*/9<7CG6C3:5)?FG467::F4?F6944C=63537=**1*
@M03506:14:000000000-AKVR1:1:1101:10690:2359 1:N:0:45
ATGAACTCCTACGGGAGGCAGCAGTGGGGAATTTTTCGCAATGGGCGCAAGCCTGACGAAGCAACGCCGCGTGGAGGATGACGGCCCTCGCGGTCTTAAACTCCTGTCTAGCGGGACGAATGTTCCCACAGTGAATAATTGTGGGGAGTGACTGTACCGCTGGAGGAAGCTCCGGCCAACTCCGTGCCAGCAGCCGCGGTAATACGGAGGGAGCAAGCGTTACTCGGAATTACTGGGCGTAAAGGGCGCGTAGGCGATTTTGTAAGTCTTGTGTGAAAGCCCAAAGCCTAACTTTGGAAGT
+
CCCCCGGGGGGGGGGGGGGGGGGGGGGGGGGGGGGGGGGGGGGGGGGGGGGGGGGGGGGGGGGGGGGGGGGGGGGGGGGGGGGGGGGGGGGGECFGCFGGGGFGGGGGGGFGGEGFGGGEFEGGGFGGGDFFFFGFGGGGGGGGGGGGGGGGGGGGGGCGCGGGGGGFFG:CFG>FGGGGGGGGC7<CCGGGGFGGGGGEGD7:EGEEGGGGGGC?CCEE*CECGEGDGGFCFGGGGEDCCE5CGE57CGEGGGGGG>F3?97?FFCFG*<@6<DF76CFGFFGFFFF066:@FFFFF??/
@M03506:14:000000000-AKVR1:1:1101:23151:2362 1:N:0:45
ATGAACTCCTACGGGAGGCAGCAGTGGGGAATTTTTCGCAATGGGCGCAAGCCTGACGAAGCAACGCCGCGTGGAGGATGACGGCCCTCGCGGTCTTAAACTCCTGTCTAGCGGGACGAATGTCATGAAGGTGAACAATCTTCGTGAGTGACTGTACCGCTGGAGGAAGCTCCGGCCAACTCCGTGCCAGCAGCCGCGGTAATACGGAGGGAGCAAGCGTTACTCGGAATTACTGGGCGTAAAGGGCGCGTAGGCGATTGTGTAAGTCTTGTGTGAAAGCCCAAAGCCTAACGTTGGAAGG
+
CCCCCGGGGGGGGGGGGGGGGGGGGGGGGGGGGGGGGGGGGGGGGGGGGGGGGGGGGGGGGGGGGGGGGGG7FFGGGGGGGGGGGGGFGGGGGGGGGGGGGGGGGGGGGGGGGGGGDGGG@DFGGGGGGGGGGGGGGGGGGGEGFFFGGGFGGGGGGGEGEGGGGEDFGG:C@FEFEGFGEGFGGGGGGGCCEGGGGDGCEE7FGGGDGGGDD5*;FGGGGGG7CEGEGGG77C785=DEGDF?CEGGEG**9E6C*09*<C9C?::C9>C?<579:FG407@5E?45:767.75@@6/<)
@M03506:14:000000000-AKVR1:1:1101:13003:2366 1:N:0:45
ATGAACTCCTACGGGAGGCAGCAGTGGGGAATATTGGACAATGGGCGCAAGCCTGATCCAGCAACGCCGCGTGGAGGATGAAGGTCTTCGGATCGTAAACTCCTGTCAGACGGGACGAAGGCAGCCGGGTGAACACCCGGCTGCTTGACGGTACCGTCAGAGGAAGCCCCGGCTAACTCCGTGCCAGCAGCCGCGGTAATACGGAGGGGGCGAGCGTTATTCGGAATTATTGGGCGTAAAGGGCGCGTAGGCGGCTTGATAAGGCAAAGGTGAAATGCCTCGGCTCAACTGAGGAACTGCC
+
CCCCCGGGGGGGGGGGGGGGGGGGGGGGGGGG<FGFGGGGGGGGGGGGGGGGGGGGGGGGGGGGGGGGGGGGGGGGGGGGGGGGFGGGGGGGGGGGGGGGGGGGGGGGGGGGGGGGGGGGGEGGGGGGGCFGFGFFFFGGGGGGGGGEGGEGGD9FFFGGGGGGGDF:CFGGG@FFEFFFGGGGGGGGGGGGEEEGEGGGFGG>>CCGGGGC5CDGG*;EECGGC8C+:AFGCF@EEE3CFGGGGGGD5C=6<E75C;*:CC>+A5:CCC6?FF*A*/>;*7:**)*13C:8?54557?F)
@M03506:14:000000000-AKVR1:1:1101:7694:2370 1:N:0:45
ATGAACTCCTACGGGAGGCAGCAGTGGGGAATTTTGCGCAATGGGGGAAACCCTGACGCAGCAACGCCGCGTGGAGGATGAAGTCCCTTGGGACGTAAACTCCTTTCTACCCGGACGATAATGACGGTAAGGGTGGAAGAAGCCCCGGCTAACTTCGTGCCTGCAGCCGCGGTAATACGGGGGGGGCAAGAGGTGTTCGGAATTATTGGGCGGAAATGGCGCGGAGGCGGGTCGGTAAGTCACCTGTGAAATCTCCGGGCTTCACTCGGGGCCTGCTGGCGGAACTCCCGTGCTTTAGGGG
+
CCCCCGGGFGGGGGGGEBFECEFCFGEFEGGGDCGGGCFFGGGGGDG:C8@FGGGF,FFED@FC@CFE@>CFGG,=FD,<EC?F<F,C,EG89EEEGGGC,EEGGGF,BA?FBEEGDGE7F<CC,+=B++,,@<CC7F,,:,38@<>:**5?,3FE:C**@<,2,,,<*1*1=*<,CFF***:E*1**:8***3*220*:***2<++3:F****2:+00::;8***:**2*225=**2*+20<+AFFD+3977EF>:)7)*2*<?:<>5)*))19**0*/7).*/9*0(950))***1)).
@M03506:14:000000000-AKVR1:1:1101:14215:2394 1:N:0:45
ATGAACTCCTACGGGAGGAGCAGTCGGGAATTCTGGGCAATGGGCGAAAGCCTGACCCAGCAACGCCGCGTGAAGGATGAAATCCCTCGGGATGTAAACTTCGCAAGAATGGGAAGAATTAGTAGGGGTTAATACCCCCTATGATGACGGTACCATTTGTAAGCTCCGGCTAACTCCGTGCCAGCAGCCGCGGTAATACGGGGGGAGCAAGCGTTGTTCGGATTTACTGGGCGTAAAGGGCGCGTAGGCGGTCAGCACAAGTCAGTGGTGAAATCTCCGGGCTTAACTCGGAAAGGTCACC
+
CCCCCGGGGGGGGGGGGGGGGGGGGGGGGGGGGGGGGGGGGGGGGGGGGGGGGGGGGGFGGGGGGGGGGGGGGGGGGGGGGGGGGGGGGGGGGGGGGGGGGGGGGGGGGGGGGCFGFGGGGGGGGGGGGGGGGGGGGGGGGGGGGGGGGGGGGGGGGGGGGGGGGFFDCFEGGGGGGGGGGGGGGGGGGGGGGGGGGGGFGGGGGGGGG?EFGEEGGFGGG5EEGCC?F?=FE1:85<DCGGGC*:>3<CCCD=6697FFFC>9CF7CFFFF>*:9>FGD))./?=C?2C>B3.7>=4?)0
@M03506:14:000000000-AKVR1:1:1101:23072:2417 1:N:0:45
ATGAACTCCTACGGGAGGCAGCAGTGGGGAATTTTGCACAATGGGCGCAAGCCTGATGCAGCAACGCCGCGTGTGTGACGAAGGTCTTCGGATCGTAAAGCACTTTCGACCGGGACGAAACAGCGACACCCAACACGTGTCGCCTTGACGGTACCGGGAGAAGAAGCACCGGCTAACTCTGTGCCAGCAGCCGCGGTAATACAGAGGGTGCAAGCGTTGTTCGGAATTATTGGGCGTAAATCGCGTGTAGGCGGCGTTGCAAGTCGGGTGTGAAAGCCCTCAGCTCAACTGAGGAAGTGCG
+
CCCCCGGGGGGGGGGGGGGGGGGGGGGGGFEFGGGGGGGGGGGG<FGGGGGGGAGGGGGGGGGGGGGGGGGGGEGGGGGGGGGGDFGCFGGGGGGGGDFFGGGGGGGGFGGEGGGGGGGGGFFGGGGGGGGGCFGGGGFGGGGGEGFGGGGGGGGGGGGEGGGGGGGGGGEEGGFFFFE:CFGGEFFCFFCGGGGDCCEGGGGGGGGDEGGGFGGGE*:;E9EGC;*<CGCCF:CG/*98+0:5C/7DGGG6C5C)*875<:D<EDGG5>ED=F*+*09*976?7)2?129))86556*95
@M03506:14:000000000-AKVR1:1:1101:12952:2428 1:N:0:45
ATGAACTCCTACGGGAGGCAGCAGTGGGGAATTTTGCGCAATGGGGGAAACCCTGACGCAGCAACGCCGCGTGGAGGATGAAGTACCTTGGTACGTAAACTCCTTTCGACAGGGACGATAATGACGGTACCTGTAGAGGAAGCCCCGGCTAACTTCGTGCCAGCAGCCGCGGTAATACGAGGGGGGCAAGCGTTGTTCGGAATTATTGGGCGTAAAGGGCGCGTAGGCGGTGCGGCAAGTCTCTTGTGAAGACTCCGGGCTCAACTCGGAGCCTGCAGGAGGAACTGCCGTGCTGGAGTGG
+
CCCCCGGGGGGGGGGGGGGGGGGGGGGGGGGGGGGGGGGGGGGGGGGGGGGGGGGGGGGGGGGGGGGGGGGGGGGGGGGGGGGGGGGGGGGGGGGGGGGGGGGGGGGGGGGGGGFGGGGGGGGGGGGGGGGGGGGGGGGGGGGGGGGGGGGGGGGGGGFGGGGGGGGGGGGGGGGGGGGGGGGGGGGGGGGGEEEEGFGGGGFGFCGGGGGGEGG5CGGGGGGGGGGGGGGDGGGGGGGGGGFG?CFGFFGGFGDFGFDC*>DGGGCDGGGFGGFGDFFCDBB=F@GF:D@BD:BF;FFF)
@M03506:14:000000000-AKVR1:1:1101:16048:2433 1:N:0:45
ATGAACTCCTACGGTAGGCAGCAGTGGGGAATATTGCGCAATGGGCGAAAGCCTGACGCAGCGACGCCGCGTGGGGGATGAAGCTTCTCGGAGTGTAAACCCCTTTCGACCCGGACGAATGACCCGCAAGGGTTTGACGGTACGGGTATAAGAAGCCCCGGCTAACTACGTGCCAGCAGCCGCGGTAATACGTAGGGGGCCAGCGTTGCTCGGAATTACTGGGCGTAAAGGGTTCGTAGGTGGTGCGGCAAGTTGGGAGTGAAATCTCTGGGCTTAACCCAGAGGCTGCTTTCAAAACTGC
+
CCCCCGGGGGGGGGGGGGGGGGGGGGGGGGGGFFGGGGGGGGGGGGGGGGGGGGGGGGGGGGGGGGGGGGGGGGGGGGGGGGGGGGGGGGGGGGGGGGGGGGGGGGGGGGGGGGGGGF>FFGGGGGGGGGGGGGGGGGGGGGGGGGGGGGGGGGGGGGGGGGGEGGGGGGGGGGFGGGGGGGGGGGGGGGGGEGGGGGGGGGGGGEGGGFFGGGGGGGGGGGGGE8ECFGGD;C5CCFFGCCGGFGE::75C*:AFG>DCGCC?CGFFGGGFFFFGFFCFDFFGGFFFFG?4FFF?F@FF6
@M03506:14:000000000-AKVR1:1:1101:11495:2444 1:N:0:45
ATGAACTCCTACGGGAGGCAGCAGTGGGGAATTGTTCGCAATGGGCGCAAGCCTGACGACGCAACGCCGCGTGGAGGACGAAGATTCTCGGATCGTAAACTCCTTTCGATCGGGAAGAACGGCTTCCGGGTGAATACCCTGGAAGAGTGACGGTACCGAGAGAAGAAGCCCCGGCTAACTCCGCGCCAGCAGCCGCGGTAATACGGGGGGGGCAAGCGTTGTTCGGAATTACTGGGCGTAAAGGGCTTGTAGGCGGCCAACTAAGTCCGACGTGAAATCCCAAGGCTTAACCTTGGAACTG
+
CCCCCGGGGGGGGGGGGGGGGGGGGGGGGGGGGGGGGGGGGGGGGGGGGGGGGGGGGGGGGGGGGGGGGGGGGGGGGGGGGGGGGGGGGGGGGGGGGGGGGGGGGGGGGGGGGGGGGGGGGGGGGGGGGGGGGGGGGGGGGGGGGGGGGGGGGGGGGGGGGGGGGGGGGDGEGGGGGGGGGGGGGGGGGGGGGGGGGGGG>FFGFGEGGGGGGGFGGGC;=;CFGGECFGGGGGGGGGCEEFGGGGGGGGGGFFGGGDD*:?D?FCGGECEFGGGGGFGFC)<FGFGFFGFAFFFF@=FFF
@M03506:14:000000000-AKVR1:1:1101:13254:2470 1:N:0:45
ATGAACTCCTACGGGAGGCAGCAGTCGGGAATTTTGGGCAATGGGCGAAAGCCTGACCCAGCAACGCCGCGTGAAGGATGAAATCCCTCGGGATGTAAACTTCGCAAGAACGGGAAGAATAAGTCTGTGTGAATATCACAGACGATGACGGTACCGTTTGTAAGCTCCGGCTAACTCCGTGCCAGCAGCCGCGGTAATACGGGGGGAGCAAGCGTTGTTCGGATTTACTGGGCGTAAAGGGCGCGTAGGCGGCCAGCGCAAGTCAGTTGTGAAATCTCCGAGCTTAACTCGGAAAGGTCAA
+
CCCCCGGGGGGGGGGGGGGGGGGGGGGGGGGGGGGGGGGGGGGGGGGGGGGGGGGGGGGGGGGGGGGGGGGGGGGGGGGGGGGGGGGGGGGGGGGGGGGGGGGGGGGGGGGGGGGGGGGGGGGFGGGGGFGGGGGGGGGGGGGGGGGGGGGGGGGGFGGGGGGGGGGGGGGGGGGGFFGGGGGGGGGGGGCFGGGGGGGGGGGGGGGGDGDGGGE;EGGGGGGGDGFGGGGGGGEGGGGGGGGCEECGGFGDDCEGDDGG5CCFGFG7FGG4C>7F>9*>5<>ECFC?AC:?D3>FFFBFF
@M03506:14:000000000-AKVR1:1:1101:13096:2478 1:N:0:45
ATGAACTCCTACGGGAGGCAGCAGTGGGGAATCTTGCGCAATGGGCGAAAGCCTGACGCAGCGACGCCGCGTGAGGGAAGAAGGCCTTCGGGTTGTAAACCTCTTTCAGCAGGGACGAAGCCACTCAGGTTAATAGCCGAGAGGGTGACGGTACCTGCAGAAGAAGCCCCGGCTAACTACGTGCCAGCAGCCGCGGTAATACGTAGGGGGCAAGCGTTGTCCGGATTTATTGGGCGTAAAGAGCGTGTAGGCGGTTAGATAGGTCTGCTGTGAAAACTCCAGGCTCAACCTGGAGACGTCG
+
CCCCCGGGGGGGGGGGGGGGGGGGGGGGGGDGGGGGGGGGGGGGGGGGGGGGGGGGGGGGGGGGGGGGGGGGGGGGGGGGGGGGGGGGGGGGGGGGGGGGGGGGGGGGGGGGGGGGGGGGGGGGGGGGGGGGGGGGGGGGGGGGGEGGGGGGGGGGGGFGGGGGGGGFGEGGGGGGGCGGGGCFFEGGGGGGGGGGGGGGFGGG6CGDEC>CCG5?*;ECFG;88*;9E9FF6>*:E=7@F7C?GCEDED?69E5C5>G*<EF+<*:2+9<?77:<7?FF4)77277?:760@FF@::<>>
@M03506:14:000000000-AKVR1:1:1101:7707:2484 1:N:0:45
ATGAACTCCTACGGGAGGCAGCAGTAAGGAATATTGGACAATGGAGGCAACTCTGATCCAGCCATGCCGCGTGAAGGATGAAGGCGCTACGCGTTGTAAACTTCTTTTCTCTTAGAAAAAACTCTTGGTTTCGTACCGAGACTGATTGTACAAGAGGAATAAGCATCGGCTAACTTCGTGCCAGCAGCCGCGGTAATACGAAGGATGCAAGCGTTATCCGGATTCACTGGGTTTAAAGGGTGTGCAGGTGGGGTAATAAGTCAGTGGTGAAAGCCCCCGACTCAATCGGGGAACTGCCATA
+
CCCCCGGGGGGGGGGGGGGGGGGGGGGGGGGGGGGGGGGGGGGGGGGGGGGGGGGGGGGGGGGGGGGGEGGGGGGGGGGGGGGGGGGGGGGGGGGGGGGGGGGGGGGGGGGGGGGGGGGGGGGGGGGGGGGGGGGGGGGGGGGGGGGGGGGGGGGGGGGGGGGCFGGGGGGGGGGGGGDC@7FGGGGGGGGGGGGG@FFFEGGGGGGECFGGGGGGGGGGGGGDGCFGGGGC=CFEFGGGGGGECFGGFGGGGEGGGFGGF+:CGGGGGGGBGF>E*.9>C7@CGBCFFDB2>>47*./**
@M03506:14:000000000-AKVR1:1:1101:10588:2494 1:N:0:45
ATGAACTCCTACGGGAGGCAGCAGTCGGGAATTTTGCGCAATGGACGAAAGTCTGACGCAGCAACGCCGCGTGAGGGATGACGGCCTTCGGGTTGTAAACCTCTTTTCTCAGGGACGATGATGACGGTACCTGAGGAATAAGCCACGGCTAACTACGTGCCAGCAGCCGCGGTAATACGTAGGTGGCGAGCGTTGTCCGGATTTACTGGGCGTAAAGAGCGCGCAGGCGGTCGTTCAAGTCGCGTGTGAAAGCCCCCGGCTCAACTGGGGAGGGTCACGCGATACTGATCGACTCGAAGGG
+
CCCCCGGGGGGGGGGGGGGGGGGGGGGGGGGGGGGGGGGGGGGGGGGGGGGGGGGGGGGGGGGGGGGGGGGGGGGGGGGGGGGGGGGGGGGGGGGGGGGGGGGGGGGGGGGGGGGGGGGGGGGGGGGGGGGGGGGGGGGGGGGGGGGGGGGGFGGGGGGGGGGGGGGGGGGGGGGGGGGGGFEGGGGGDGGE<CEGBCEGGEEGGGGGGGGGGGGGG@CCEGEGGEGGGGGGG*;CCE7<?EGGCC*9CF?CGC=DC097556CGGGGGD5>DD32*9CCD3.556CF9D>B>)<@>).5)
@M03506:14:000000000-AKVR1:1:1101:8853:2524 1:N:0:45
ATGAACTCCTACGGGAGGCAGCAGTAAGGAATCTTCCACAATGGGCGAAAGCCTGATGGAGCAACGCCGCGTGCAGGATGAAGGCCCTCGGGTCGTAAACTGCTTTTATGAGTGAAGAATATGACGGTAACTCATGAATAAGCACCGGCTAACTACGTGCCAGCAGCCGCGGTCATACGTAGGGTGCAAGCATTATCCGGAGTGACTGGGCGTAAAGAGTTGCGTAGGCGGTTAGTAAAGCGAATAGTGAAACCTGGTGGCTCAACCATTCAGACTATTATTCGAACTCACTAACTCGAGA
+
CCCCCGGGGGGGGGGGGGGCGGGGGGGGGGGGGGGGGGGGGGGGGGGGGGGGGGGGGGGGGGGGGGGGGGGGGGGGGGGGGGGGGGGGGGGGGGGGGGGGGGGGGGGGGGGGGGGGGGGGGGGGGGGGGGGGGGGGGGGGGGGGGGGGGGGGGGGGGGGGGGGGGGGGGGGGGGGGGGGGFGGGGGGGGGGGGGGGGFGEGGGGFGFCGGGGGGEFGGG9CEFGGGGGFCE/:=FGGGFFFEG=C5FDGGGF>FGCFFF36EC?<C6D?FFFGGGGGFGFG=6FG>F@<GFF49?6FDFF)
@M03506:14:000000000-AKVR1:1:1101:7542:2558 1:N:0:45
ATGAACTCCTACGGGAGGCAGCAGTGGGGAATATTGGACAATGGGCGCAAGCCTGATCCAGCCATGCCGCGTGGGTGATGAAGGCCCTAGGGCTGTAAAGCCCTTTCGGCGGGGAAGATAATGACGGTACCCGCAGAAGAAGCCCCGGCTAACTTCGTGCCAGCGGCCGCGGTAATACGAAGGGGGCTAGCGTTGCTCGGAATTACTGGGCGTAAAGCGCGCGTAGGCGGATCGTTAAGTCGGGGGTGAAATCCTGGAGCTCAACCCCAGAGCTGCCCTCGGTACTGGCGATCTTGAGGCC
+
CCCCCGGGGGFGGGGGGGGGGGCFFEFGGFGGGFGFGFFGGGGGGGGGGGGGGGGGGGGGGGGGGGGGGGGGGGGGGFGGGEFGGFGFFGGDFGGCDFGGGGGGG?FFEGGGGG>FGGGGGGGGGGGD@FFGGGGGCFGGGGGFCEEEGGGGGGGGGGGGC;F@FGE:FGGGGEGGGCFG8?CECEGGFFCEEGEGCFDEEEFGFGGGG5EGC*A8CEC885?ECCEFGC/1:CE8FCD+<=CGD55CCGF7>6<>G0*9*+>FCC*17**0*CGDC5CCD)8*:=DF?D)()8=?*0)0.
@M03506:14:000000000-AKVR1:1:1101:22702:2560 1:N:0:45
ATGAACTCCTACGGGAGGCAGCAGTGGGGAGTATTGGACAATGGGGGCAACCCTGATCCAGCAATGCCGCGTGAGTGATGAAGGCCTTAGGGTTGTAGAGCTCTTTCGACGGGGAAGATGATGACGGTACCCGTAGAAGAAGCCCCGGCTAACTTCGTGCCAGCAGCCGCGGTAATACGAAGGGGGCTAGCGTTGTTCGGATTTACTGGGCGTAGAGGGCGCGTAGGCGGTGCAATAAGTCAGGCGTGAAAGCCCCGGGCTCAACCCGGGGATTGCGCTTGATACTGGTGCGCTTGAATCC
+
CCCCCGGGGGGGGGGGGGGGGGGGGGGGGGGGCFGFGGGGGFFGFEGGGGGGGGGGCGGGFGGFGGGGGG:FGGGGGGGFGGGDGGG8FGGGFEGGF,EFGGFGFGGGGGGGGGEC:FFGGGGGGGGGGGGGGGGGGGGGGGGGGGDEDGGGG>CFGGGGGG?:FGGG7EFGGGGFFGGCGGEGGGGGFFGG:FCCCF8CG8*<FGFFGGGG>EEGGFCE5=C5:EEF>8:EC?C+<+*+<CG6CE21CF9<<*:C=>DDCF*9C>*9=D*0547+CBD5<:=+<=C)6*90).055)8*0
@M03506:14:000000000-AKVR1:1:1101:13964:2625 1:N:0:45
ATGAACTCCTACGGGTGGCAGCAGTCGAGAATTTTTCTCAATGGGGGAAACCCTGAAGGAGCGACGCCGCGTGGAGGATGAAGGTCTTCGGGTTGTAAACTCCTGTCATTTGGGAACAAGTGCCGGTACGTAACTGCTACCGGCTTGATAGTACCAGAAGAGGAGGAGACGGCTAACTCTGTGCCAGCAGCAGCGGTAATACAGAGGTCTCAAGCGTTGTTCGGATTTACTGGGCGTAAAGGGTGCGTAGGCGGTCGGGTAAGTCTGAGGTGAAATCTCCGGGCTCAGCCCGGAAATGGCA
+
CCCCCGGFGGFGGEGCFGGGGGGEEFGECGCFGFFDFEEGFFFGGCGFEDFFC<FGGGGFEGGGGCEEFECFGG>FFFGGGGGGGAAFGFGGGGGFFGGGFGGGGGGGGGGGGGGF<DFGE<FFGG>CFEGGEGFDEFGGGGGGC3@53EEECCFCF@>FB>D:>FCEFF77*CCC,,@FFGCFFCFG7FD,<CE@1C1+4B9C<88:9+<9BCFC8:?AEC;C>EEGG+CEGGGGEE5C7C=:C5=75*=CCCE/855*139<<*?7+9<)2*:97*:7)8>5*<6))0893)).*=?40
@M03506:14:000000000-AKVR1:1:1101:11461:2651 1:N:0:45
ATGAACTCCTACGGGAGGCAGCAGTGGGGAATATTGCGCAATGGGCGGAAGCCTGACGCAGCGACGCCGCGTGGGGGATGAATGCCTTCGGGTTGTGAACCCCTTTCGGCAGGGACGAAGCGAACGTGACGGTACCTGCAGAAGAAGTCCCGGCTAACTACGTGCCAGCAGCCGCGGTAAGACGTAGGGGACGAGCGTTGTCCGGATTCATTGGGCGTAAAGCGCGCGTAGGCGGTTACGCAAGTCGGTTGTGAAAATCCGGGGCTCAACCCCGGACCTGCATCCGATACTGCGTGACTAG
+
CCCCCGGGGGGGGGGGGGGGGGGGGGGGGGGG9FGGGGGGGGGGGGGGGGGGGGGGGGGGGGGGGGGGGGGGGGGGGGGGGGGGGGGGGGGGGGGGGGGGGGGGGGGGGGGGGGGGGGGGGGGGGGGGGGGGGGGGGGGGGGGGGGGGGGGGGGGGGGGGGGGGGGGGGGGGGGGGGGGDGCGGGGGGGGGGGGGGGEGGGFFGDC58AECGFGGGGEGGGGCECG5?8CEGGGG5=EFGDCCECCCD:CEGGGGF7@*CEGGGGGF6?F*7DDG5D:5DG@=CE>*79C8:?@FFDFFF4
@M03506:14:000000000-AKVR1:1:1101:18283:2658 1:N:0:45
ATGAACTCCTACGGGAGGCAGCAGTCGGGAATTTTGGGCAATGGGCGAAAGCCTGACCCAGCAACGCCGCGTGAAGGATGAAATCCCTCGGGATGTAAACTTCGCAAGAACAGGAAGAATAAGTAGGGGACAATACCCCCTATGATGACGGTACTGTTTGTAAGCTCCGGCTAACTCCGTGCCAGCAGCCGCGGTAATACGGGGGGAGCAAGCGTTGTTCGGATTTACTGGGCGTAAAGGGCGCGTAGGCGGTCAGCACAAGTCAGTTGTGAAATCTCCGGGCTTAACTCGGAAAGGTCAA
+
CCCCCGGGGGGGGGGGGGGGGGGGGGGGGGGGGGGGGGGGGGGGGGGGGGGGGGGGGGGGGGGGGGGGGGGGGGGGGGGGGGGGGGGGGGGGGGGGGGGGGGGGGGGGGGGGGGGGGGGGGGGGGGGGGGGGGGGGDGGGGGGGGGGGGGGGGGGGGGGGGGGGGGGGGGGGGGGGGGGGGGGGGGGGGGGGGGGGGGGGGGGGGGGEE@@FFECEEEGGGGGGGGGFFFGGGEE=CFGGGGGGGG53CFGECEEFF6F<FG>E+:C:EFC=*:>F>F:1CDDGC4CF):>?))5<>9@76
@M03506:14:000000000-AKVR1:1:1101:21440:2671 1:N:0:45
ATGAACTCCTACGGGAGGCAGCAGTCGAGAGGCTTTGGCAATGGGGGAAACCCTGACCAAGCGACGCCGCGTGGAGGATGAAGGCCCTTGGGTTGTAAACTCCTTTTGTCGGGGAAGAAACACGATCAGGTTAATAATCTGGTCGCTTGACGGTACCCGGCGAATAAGCTCCGGCTAACTCCGTGCCAGCAGCCGCGGTAACACGGGGGGAGCAAGCGTTGTTCGGAATCACTGGGCGTAGAGGGCGTGTAGGCGGTTAGGTAAGTGGAATGTGAAATCCCTCGTCTCACCCGAGGACCTG
+
CCCCCGGGGGGGGGGGGGGGGGGGGGGEGG@FGGGGGGGGGGGGGGGGGGGGGGGGGGGFGGGEGEGGGGGGGGEGGDDGGGGGGFGGGGGGGGGGGGGGGGGGFGGFGGGGDCFGGGGGGGGGEGGGGGGGFGFFCFGGGFGGGGGGGGGGGGGGGGDGGDCFGGFFDGCGGGGGFGGFGGGGFGGGGGGGGGGGEGGGGGGGGDEGGD*8C@6EGGGCC*;EEEDCFGGGGFCFGGCCECGGGGGGGG6EGGGGE57FGGG7<0<=C*09CC7<:6:6C@FG=<*)6C>:>E3>5@F4)
@M03506:14:000000000-AKVR1:1:1101:11641:2698 1:N:0:45
ATGAACTCCTACGGGAGGCAGCAGTGGGGAATCTTGCGCAATGGGCGAAAGCCTGACGCAGCAACGCCGCGTGGGCGATGAAGGCCCTCGGGTCGTAAACCCCTTTCAGCAGGGACGAAATTGCCGCGACCTACAGAAGCAGCTCCGGCCCACTACGTTCCAGCAGCCGCGTTAACACGTAGGGGGCCAGCGTTGTCCGGAATTATTTGGCGTAAAGAGCTCGTATGCGGCCCAGCAAGCCGGGTGGGAAACCCCCAGGCTCAACCTGGAGAAGCCCCCCGATACCGCGGTGGCCAGGAGC
+
CCCCC<C@EF@C@B:FCEFE@@CF@6FE+@,EF,E,,+@FGG98,FB:FGGFFG@@E:F@:FFE8+@>C+>>++@,@+>=,9,,AB+4F:+@4@@FG84?,+B+DDDEF<<FG7+>+>@C<,,,,3++5*3@,,8>;,8:>,,,>,******1=@FCG:C+7<FFA+<FC7*4<1::C:FG>E/*8:****:?8C*<+/1A1*+<<<+3+2*;:CGDGGE+<E***09**1***/2:6**1*25/5CC*0CF**1)*.9*:=C9*2+9***)*09:*)1)75)*:)9;0))(.5)/)))))
@M03506:14:000000000-AKVR1:1:1101:8384:2699 1:N:0:45
ATGAACTCCTACGGGAGGCAGCAGTCGGGAATTTTGGGCAATGGGCGAAAGCCTGACCCAGCAACGCCGCGTGAAGGATGAAATCCCTCGGGATGTAAACTTCGCAAGAACGGGAAGAATAAGTAAGGGTTAATATCTCTTACGATGACGGTACTGTTTGTAAGCTCCGGCTAACTCCGTGCCAGCAGCCGCGGTAATACGGGGGGAGCAAGCGTTGTTCGGATTTACTGGGCGTAAAGGGCGCGTAGGCGGCCACCGCAAGTCGACTGTGAAATCTCCGGGCTTAACCCGGAAAGGTCAG
+
CCCCCGGGGGFGGGGGGGGGGGGGGGGGGGGGGGGGGGGGGGGGGGGGGGGGGGGGGGGGGGGGGGGGGGGGGGGGGGGGGGGGGGGGGGGGGGGGGGGGGGGGGGGGGGGGGGDGGGGGGGGGGGGGGGGGGGGFGEADFGGGGGGGGGGGGGDGGGGGGGGGGGGEGGGGGGGGGFGGCGFGGGGGGCGGGGG@EGGCGGGGGGGGGGGGGGGEEGGGGGGE5CFGCG6CFE:C=@:CGGEGC>EDGGGGGGGGGDC5EGGFC5>CGFF?C*:CC*:DDEDCC4C6<FE0)5)059=?5
@M03506:14:000000000-AKVR1:1:1101:7807:2711 1:N:0:45
ATGAACTCCTACGGGAGGCAGCAGTTAGGAATCTTGGGCAATGGGCGAAAGCCTGACCCAGCAACGCCGCGTGGGTGACGAAGGCCTTCGGGTCGTAAAGCCCTTTTGCACGGGAAGATAATGACGGTACCGTGCGAATAAGCCCCGGCTAACTACGTGCCAGCGGCCGCGGTAATACGGAGGGTGCGAGCGTTGTCCGGAATCACTGGGCGTAAAGGGCGCGTAGGCGGCCGTGTAAGTCACTTGTGAAATCCCGGGGGTCAACTCCGGGGCTGCAGGGGAGACTGCATGGCTAGAGGCC
+
CCCCCGGGGGGGGGGGGGGGGGGGGGGGGGGGGGGGGGGFGGGGGGGGGGGGGGGGGGGFGGGGGGGGGGGGGGGGGGGGDGGDGGGGGGGGGGGFGGGGGGGGGGGGGGGGGGGGGGGGGGGGGGGGGGGGG8CGDGGGGGGGGGGGGDGFGGGGGGGGFCGGGGGGGDDFFFGGGGGGDEGGGGGGCEGGDE8CGF5C8?@FGGGGGGGG8C>FFFGGEDGGEEGGDC8CEEG8:7CE:CGC+CFCF7ECCCC3:7D)*:>CCCGGC:E./)97475))..***0)-:@?F:7)905>3
@M03506:14:000000000-AKVR1:1:1101:22970:2731 1:N:0:45
ATGAACTCCTACGGGAGGCAGCAGTGGGGAGTCTTGCGCAATGGCCGCAAGGCTGACGCAGCGACGCCGCGTGTGGGATGACGGCCTTCGGGTTGTAAACCACTGTCGGGAGGAACGAATACTCGGCTTCGAATAGGAGCCCGAGGGTGACGGTACCTCCAAAGGAAGCACCGGCTAACTCCGTGCCAGCAGCCGCGGTAATACGGAGGGTGCGAGCGGTGTCCGGAATCACTGGGCGTAAAGGGCGCGTAGGTGGCCCGTTAAGTGGCTGGTGAAATCCCGGGGCTCAACTCCGGGGCTG
+
CCCCCGGGGGGGGGGGGGGGGGGGGGGGGGGGGGGGGGGGGGGGFFGGGGGGGGGGGGGGGGGGEGGGGGGGGGGGGGGGGGGGGGGGGGGGFGG@FGGCGGFGGDGGGGEGGGGGGGGGGGGGGGGGGGCEFGGGGGGGGGGGFCGFGFGGGGGGGGFFGGEEGGGGGGG>FDECECCFDGGGGGFG?FCFFGGGEE>C*0<+:C>CEG*CEEGGGD*;C=8FEGGG>FFD79E=EG38CGCGD5C<8*:EG?CFC)>3*09CECCD57CDDC>C>9:*275EEF5@8F:A=?EFED577
@M03506:14:000000000-AKVR1:1:1101:9989:2731 1:N:0:45
ATGAACTCCTACGGGAGGCAGCAGTCGAGAATCTTCCGCAATGGGGGCAACCCTGACGGAGCGACGCCGCGTGGAGGAAGAAGGCCTTCGGGTTGTAAACTCCTGTCACGACTTACGAATGCGTAAGGGGTAACATCCTTATGTTGACGAAGGGTCGGAAGGAAGCCACAGCTAACTTCGTGCCAGCAGCTGCGGTAAGACGAAGGTGGCAAGCGTTGTTCGGATTCACTGGGCATAAAGGGCGCGTAGGCGGTTCCGAATGTGGCATGTGAAATCCCCCGGCTCAACCGGGGAAGTGCGG
+
CCCCCGGGGGGGGGGGGGGGGGGGGGGGGGGGGGGGGGGGGGGGGEGGGGGGGGGGGGGGGGGGGGGGGGGGGGGGGGGGGGGGGGGGGGGGGGGGGGGGGGGGGGGGGGGGGGGGGFGGGGGGGGGGGGGGGGGGGGFDEEGGGGFGD7FEGGGGGGEEGGGGGGGGGGFGGGGGGGGGGGGGGGGCGGGGDFGGEEGGGGCEEEFGGGGGGGGGGDEFEG=5EEFFGFCCEFFD+<CFGGG55E:CEEGGGGGGFECG5<CFFF=FG0097>D<967<GF>576F??DFFED@:@F47)
@M03506:14:000000000-AKVR1:1:1101:8838:2770 1:N:0:45
ATGAACTCCTACGGGAGGCAGCAGTGGGGAATTGTTCGCAATGGGCGCAAGCCTGACGACGCAACGCCGCGTGGAGGATGAAGACCTTCGGGTCGTAAACTCCTTTCGATCGAGACGAACGGCCTCCGGGTGAATAGTCCGGAGGAATGACGGTACCGAGAGAAGAAGCCCCGGCTAACTCCGTGCCAGCAGCCGCGGTAATACGGGGGGGGCAAGCGTTGTTCGGAATTACTGGGCGTAAAGGGCTCGTAGGTGGCCAACTAAGTCAGACGTGAAATCCCTCGGCTTAACCGGGGAACTG
+
CCCCCGGGGGGGGGGGGGGGGGGGGGGGGGGGGGGGGGGGGGGGGGGGGGGGGGGGGGGGGGGGGGGGGGGGGGGGGGGGGGGGGGGGGGGGGGGGGGGGGGGGGGGGGGGGGGGGGGGGGGGGGGGGGGGGGGGFGGGGGGGGGGCFGDEGGGGDFGEEBFFFFGGGGGGGGGGGGGGGGGGCCGGCDGGGGGGGGGEGGG?EGGGGGGGD>CEE>EEEGGGGGGGGFGGGFGGDCCDC5=FGGGF:E5*ADC+9E>CDGGGGE:FGGF+)1**:7*:9C6>EED3>BGFF5>EB>:@)0
@M03506:14:000000000-AKVR1:1:1101:11393:2794 1:N:0:45
ATGAACTCCTACGGGAGGCAGCAGTGGGGAATATTGGACAATGGGGGCAACCCTGATCCAGCCATGCCGCGTGTGTGAAGAAGGCCTTCGGGTTGTAAAGCACTTTTGTCCGGAAAGAAAAGCGCTCGGTTAATACCCGGGTGTTATGACGGTACCGGAAGAATAAGCACCGGCTAACTTCGTGCCAGCAGCCGCGGTAATACGAAGGGTGCAAGCGTTACTCGGAATTACTTGGCGTAAAGCGTGCGTAGGTGGTTCGGTAAGTCTGTCGTGAAAGCCGCGGGCTCAACCTGGGAATGGG
+
CCCCCGGGGGGGGGGGGGGGGGFGGGGGGGGG<FGCFFGGGGGGGGGGGGGGGGGGGGGGFGGGGGGGGGGGGFGGGGGGGGGGGGGGGGGGGGGGGGGGGGGGGFGGGGGGGGGGGGGGGGGGGGGGGGGGDGGGGGGGGGGGGGGGGGGGGGGAFEBF:,@FGGGGGGGGGGGGGGGFFGGGCFGGGC7CFFEFGGGGFFFGFGGG5CCGGGGFEECEG?EEGCGGGCGD+28<EEGG5CGEGCED8EGGGGG*C63)::DGGCCF?C5FGCDGF<*)18>EE<<44C.,<@FF))/9)
@M03506:14:000000000-AKVR1:1:1101:12506:2800 1:N:0:45
ATGAACTCCTACGGGAGGCAGCAGTCGAGAATTTTTCACAATGGGCGAAAGCCTGATGGAGCGACGCCGCGTGGGGGATGAATGGCTTCGGCCCGTAAACCCCTGTCATTTGCGATCAAACCTCATTATTTAAAAGATGATGAGCTGATAGTAGCGAAAGAGGAAGGGACGGCTAACTCTGTGCCAGCAGCCGCGGTAATACAGAGGTCCCAAGCGTTGTTCGGATTCACTGGGCGTAAAGGGTGCGTAGGTGGCGAGGTAGGTCGGATGTGAAAGCTCGGAGCTCAACTCCGAAATGGCA
+
CCCCCGGGGGGGGGGGGGGEGGFGGGGGGGGGGGGGGGGGGGGGGGGGGGGGGGGGGGGGGGGEGGGGGGGGGGGGGGGGGGGGGGGGGGGGGGGGGGGGGGGFGGGDGGGGGGGGGGGGGGFGDGGFFDGGGGGGGGGGGGGGGGGGFEFGGGGGGDGGGGGGGGGDCFFGDGGGGGGGGGGGFGGGFF:FEGGGGGGGGCFECGGGFGGG6CDGG5CEGGGGGEGCFFGFGF5CCCDGGFGGGGDDGGGFF==CCDD7EGFC7>EDEDGFCDCCCFDDD3@E6@F*:778:5...7F:0
@M03506:14:000000000-AKVR1:1:1101:14722:2801 1:N:0:45
ATGAACTCCTACGGGAGGCAGCAGCAGGGAATTTTGCGCAATGGGCGAAAGCCTGACGCAGCAACGCCGCGTGGAGGATGAAGGTTCTTGGGTCGTAAACTCCTTTTGCCGGGGAAGATAATGACGGTACCCGGCGAATAAGCCACGGCTAACTACGTGCCAGCAGCCGCGGTAATACGTAGGTGGCAAGCGTTGTCCGGATTTATTGGGCGTAAAGAGCGCGCAGGCGGTTCGTTAAGTCCGAGGTGAAATCTCCCGGCTCAACTGGGAGAGGTCTTCGGATACCGGCGGACTTGAGGAG
+
CCCCCGGGFGGGGGGGGGGCEGGGGGGGGGGGGGGGGGGGGGGGGGGGGGGGGGGFGGGGGGGGGGGGGGGGGGGGGCGGGFFGGGGGGGGGFGGGGGGGFGGGFGGGFAGGGGGEGFGGFFGFFGEFGGGGGGGGDGEFFGGGGGGGGGGGGGGGGGGGGGGGGFFGGGGGDEGGDFGCGGGGGGDGGGGGGG>EFC>CEGGGFFG?ECFGEEGGF7:6CGGG5EE=EEEEEE8A/::CFGG=E5CFFGGGGF:>E<)7:A69CCFGGD*.9D<*09FGG3517)179DF07)9??4<65
@M03506:14:000000000-AKVR1:1:1101:17161:2811 1:N:0:45
ATGAACTCCTACGGGAGGCAGCAGTGGGGAATTTTGCGCAATGGGGGAAACCCTGACGCAGCAACGCCGCGTGGAGGATGAAGCTCCTTGGAGTGTAAACTCCTTTCGACCGGGACGATAATGACGGTACCGGTGGAAGAAGCACCGGCTAACTCTGTGCCAGCAGCCGCGGTAATACAGAGGGTGCGAGCGTTGTTCGGAATTATTGGGCGTAAAGGGCGCGTAGGCGGTGTTGTAAGTCACCTGTGAAACCTCTGGGCTTAACTCAGAGCCTGCAGGCGAAACTGCAATGCTGGAGGGG
+
CCCCCGGGGGGGGGGGGGGGGGGGGGGGGGGGGGGGGGGGGGGGGGGGGGGGGGGGGGGGGGGGGGGGGGGGGGGGGGGGGGGGCFGGGGGFGGGGGGGGGGGGGGGGGGGGGGGGGGGGGGGGGDGGGGGGGGGGFGGGGGGGGGGGGGDFGFGGGGGGGGGGGGGGGGGGGGGGGGGGGGGGGGGGGGGG:8EEGGGG88E6FCCFGGGGGGGC?FGGGGGEGGGGGGGG5CGG7CFFGG7AEFEGCEFG47CFC:FGF=CCFG?*A7947<FFFFGGG:.C=@D=)*14;==60<>E7
@M03506:14:000000000-AKVR1:1:1101:12661:2824 1:N:0:45
ATGAACTCCTACGGGAGGCAGCAGTGGGGAATTGTTCGCAATGGGCGCAAGCCTGACGACGCAACGCCGCGTGGAGGATGGAGATCTTCGGGTCGTAAACTCCTTTCGATCGGGACGAATGGCTGGTGGTCTAACACGTCATCAGAGTGACGGTACCGAGAGAAGAAGCCCCGGCTAACTCCGTGCCAGCAGCCGCGGTAATACGGGGGGGGCAAGCGTTGTTCGGAATTACTGGGCGTAAAGGGCGCGTAGGCGGCCTACTAAGTCGGACGTGAAATCCCTCGGCTCAACCGAGGGACTG
+
CCCCCGGGGGGGGGGGGGGGGGGGGGGGGGGGGGGGGGGGGGGGGGFGGGGGGGGGGGGGGGGGGGGGGGGGGGGGGGGGGGGGGGGGGGGGGGGGGGGGGGGGGGGGFGGGGGGGGFGGGGGGGGGFGGGGGGGGGGGGGFGGGGGGGGGGGGGGGGDGGGFGGGGGGGGGDGGEGGGFGG@FGGGGGGGGGGGGGGGGEGGGGGGGGGGGCC;CCCEEGEGFGGGDGGGG@:EGGE7EEFEGGGGCGGGGGDEGE@DDGFFGGF:9C<ED3/5*:=F<C).:=BD:?CF:EBD)).0).
@M03506:14:000000000-AKVR1:1:1101:18800:2834 1:N:0:45
ATGAACTCCTACGGGAGGCAGCAGTGGGGAATTGTTCGCAATGGGCGCAAGCCTGACGACGCAACGCCGCGTGGAGGACGAAGATCTTCGGGTCGTAAACTCCTGTCGAGTGGGAAGAATGGTTCGGGGGTGAATACCCTTCGGAATTGACGGTACCACTAAAGGAAGCCCCGGCTAACTCCGTGCCAGCAGCCGCGGTAATACGGGGGGGGCAGGCGTTGTTCGGAATTACTGGGCGTAAAGGGCTCGTCGGCGGCCAACTAAGTCGGATGTGAAATCCCCAGGCTTAACCTGGGAACTG
+
<CCCCGFFGGGGGGGGGGGEGGFGGGGGGGGGGEGGGGGDGGDFGGDGGDGGGGGGFGEGGGEGGGGGGGGGGGFGGGGGGGGGGFGGGGGGGGDFGGGGGGGGGGG<@CGGGG@FGGGGFGGGGGGGGGGGGGGGCFGG:A@7@7CFF<FGCFDGC:FFCFDFGFFGGFCGGGGGGGGGGGGGFGFCCDEFGEGGGGGGGCFFGGGGG*?EEGGEEGGDEECFGG58;?CGGG6=C*1:5*<+AE=FEE*:C7ECE))9/A9+<C7*7):7C>7<74*>C@)*::45?*8<BFFF)7566
@M03506:14:000000000-AKVR1:1:1101:8757:2836 1:N:0:45
ATGAACTCCTACGGGAGGCAGCAGTGAGGAATTTTGCGCAATGGGCGAAAGCCTGACGCAGCAACGCCGCGTGGGGGATGAAGGCCTTCGGGTTGTAAACCCCTTTTCTGGGGGAAGATAATGACGGTACCCCAGGAATAAGTCACGGCAAACTACGTGCCAGCAGCCGCGGTAATACGTAGGTGGCTAGCGTTGTCCGGATTTACTGGGCGTAAAGCGCGCGCAGGCGGTCTGGAAAGTCTGTGGTGAAATCCCTCAGCTCAACTGAGAGGGGTCTGCAGATACCCCCAGACTTGAGTGG
+
CCCCCGGGGGGGGGGGGGGGGGGGGGGGGGGGGGGGGGGGGGGGGGGGEGGGGGGGGGGGGGGGGGGGGGGGGGGGGGGGGGFGGGGGGGGGGGGGGGGGGGGGGGGGGGGGGGGGGGGGFGGFGGGGGGGGGGGGGGGGGGGGGGGGGGGCFGGGGG>FFGGGGCFFFEFGCFGGGGGFGGGCFCFGGGGGGGGGGGEE?EDF?GGGGGDD>5CCGGGGGGEEGE8:EG8C8CFCGCGGF+<:EC=FGFCFG?GDFF7<C7C?67<>7:FFGC955):C0*1<?995995::@F?F69*0
@M03506:14:000000000-AKVR1:1:1101:19644:2843 1:N:0:45
ATGAACTCCTACGGGAGGCAGCAGTCAAGAAACTTCCGCAATGGGCGAAAGCCTGACGGAGCGACGTCGCGTGATGGACGAAGTGCTTCGGCACGTAAACATCTTTTATGTGGGACGAAATTATTGACGGTACCACATGAATAAGGGGCTCCTAACTCTGTGCCGGCAGGAGCGGTAATACAGAGGCCCCAAGCATTATCCGGAATCACTGGGCGTAAAGGGTGTCGAGGCGGTCATGTTAGTCGTTCGTAAAATCTACGAGCTCAACTTGTAAGCGGCGAACGAAACGGCATGACTCTAG
+
CCCCCGGGGGGGGGGGGGGGGGGGGGGGGGFGGGGGGGGGGGGGGGGGGGGGGGGAEFGGCGGGGGGGGGGGGGGGGGGGGGGGGGGGGGGGGGGGFGGGGGGGGGGGGGFAFGGGGGGGGGGGGGGGGEGGGGGGGGGGEGGFF9FGG@F7CGGGCFGGGGGCEDE<FE7FGE@=FEFDGCGGGG7;CFEEGD>EFGGGGGE8FGFF7;:FFFGCE=FGGDG>CE>8?EGGCEEGFFGGGGGGG/71:EC*C?C4C***1:CEGGGGGFE@C:*?D:DG)8:5::*7(9B(>F*<6**19
@M03506:14:000000000-AKVR1:1:1101:13842:2880 1:N:0:45
ATGAACTCCTACGGGAGGCAGCAGTGGGGAATCTTGCGCAATGGCCTAACGGCTGACGCAGCGACGCCGCGTGTGGGATGAAGCTCTTCGGAGTGTAAACCACTGTTGCCCGGGACGAATAGCTCGATTAATCGAGCCTGACAGTACCGGGTGAGGAAGCACCGGCTAACTCCGTGCCAGCAGCCGCGGTAATACGGGGGGTGCGAGCGTTGTCCGGAATCACTGGGCGTAAAGGGCGCGTAGGGGGTGTGATAAGGGTGTGGGGAAAGTCCGGGGCTCAACCCCGGAGCTGCGGTGCCGG
+
CCCCCGGGGGGGGGGGGGGGGGGGGGGGGGGGGGGGGGGGGGGGGGGGGGGGGGGGGGGGGGGGGGGGGGGGGBFGGGGGGGGGGGGGGGGGGGGGGGGGGGGGGGGGGGGGGGDGGGGGGGG9FGEGGGGGGGGGGGGGGGGGGGGGGGGGGFGFGGGGGGGGGGGGGD,<FGGGEGGGGGGFF@FEGGGGGGFFDGGGGGGGGGGDGCCEGGGGG=E*<A?FCCGC82:CCFFGCCDD27CE**:9*::7*+<>FF9D5=C****/A:C6DDGGGFGF=@FEGFGB(9>>4))7@>?B)
@M03506:14:000000000-AKVR1:1:1101:18814:2891 1:N:0:45
ATGAACTCCTACGGGAGGCAGCAGTCGAGAATTTTTGACAATGGGGGAAACCCTGATCGAGCGACGCCGCGTGGAGGATGAAGGTCTTCGGGTTGTAAACTCCTGTCATTTGGGAACAAGGCGTACGTATTAACTGTACGTGCGTTGATAGTACCAGAAGAGGAAGAGACGGCTAACTCTGTGCCAGCAGCCGCGGTAATACAGAGGTCTCAAGCGTTGTTCGGATTCATTGGGCGTAAAGGGTGTGTAGGTGGCGCGCTAAGTCGGGTGTGAAATTTCGGAGCTTAACTCGGAAGCTGCA
+
CCCCCGGGGGGGGGGGGGGGGGGGGGGGGGGGGGGGGGGGGGGGGGGGGGGGGGGGGGGGGGGGGGGGGGGGGGGGGGGGGGGGGGGGGGGGGGGGGGGGGGGGGFGGGGGGGGGGGGGGGGGGGGGGGGGGGGGGGGGFFGGGGGGGGGGGGGGGGFCGGCFGFGGGGFFGGGGGGGGGGGGGGGGGGGGGGGGGCG8CCG9@CFEGGGGGFGCG=8EGFEE>AEE?<FFEFDCC587ECFC*:EG4E99+95E3:>5DGG7<:CEGGGC@DC>EF?CCD@D:*97=)?B()7)).))/)
@M03506:14:000000000-AKVR1:1:1101:23037:2900 1:N:0:45
ATGAACTCCTACGGGAGGCAGCAGTTAGGAATTTTGGGCAATGGGCGCAAGCCTGACCCAGCAACGCCGCGTGGGTGACGAAGGCCTTCGGGTTGTAAAGCCCTTTTCTGGGGGAAGATGATGACGGTACCCCAGGAAGAAGCACCGGCTAACTACGTGCCAGCAGCCGCGGTAATACGTAGGGTGCGAGCGTTGCCCGGATTTATTGGGCGTAAAGGGCGCGCAGGCGGTCACGCACGTCCGTTGTGAAATCGCTCGGCTCAACTGGGCGGGGTCAGCGGATACGGCGCGACAGGAGCAA
+
CCCCCGGGGGGGGGGGGGGGGGGGGGGGGGGGGFGGGGGGGGGGGGGGGGGGGGGGGGGGGGGGGGGGGGGGGGGGGGGGGGGGFFGGGGGGFGGFGGGGGGGGG<FFGGGGGGGGGGGGGGGGGGCGGGFGGGGGFFGGGGCFFGG7:FGGGGGGGGGGGFGGFGDCFGEG*1<FCFF<F@CEFGGGGGGG7FGEGGGGE5>69<CCGGGGEGG*<@EE8CEDCGGEGG8*;6C8=8D;7=CE+/7C@9C7CG:*;<CG:CF6C*6654:BDGG=*.07C.85+7C)27;95).<5>80.
@M03506:14:000000000-AKVR1:1:1101:8716:2903 1:N:0:45
ATGAACTCCTACGGGAGGCAGCAGTGGGGAATATTGGACAATGGGCGCAGGCCTGATCCAGCCATGCCGCATGGGTGATGAAGGCCCTAGGGTTGTAAAGCCCTTTCGGCGGGGAAGATAATGACGGTACCCGCAGAAGAAGCCCCGGCTAACTTCGTGCCAGCAGCCGCGGTAATACGAAGGGGGCTAGCGTTGCTCGGAATCACTGGGCGTAAAGCGCACGTAGGCGGGTTCTTAAGTCAGGGGTGAAATCCTGGAGCTCAACTCCAGAACTGCCCTTGATACTGAGAATCTTGAGTCC
+
CCCCCGGGGGGGGGGGGGGGGGGGGGGGGGGG9FGGGFFFEFGGGGGGGGGGGGGGGGGGGGGGGGGGGGGGGGGGGGGGGGGGGGGGGGGGGGGGGGGGGGGGGGGGGGGGGGGGGGGGGGGGGGGGGGGGGGGGGGGGGGGGGGGGGGGGGGGGGGGGGGGGGGGGGGGGGGGGGGGGGEGGGGGGGGGGGGGGGGGGCGGGGGGGGGGGGDGGGGGGGGGGFDGGGGE8=EFGFFFGGCFGGGCD8?0?FGCGGFGGFFGFFGGGGGGFGGGGDFGGG4=<FFF@)>?7FFFFF6*79
@M03506:14:000000000-AKVR1:1:1101:22937:2909 1:N:0:45
ATGAACTCCTACGGGAGGCAGCAGTGAGGAATCTTCGTCAATGGGGGAAACCCTGAACGAGCAACGCCGCGTGCAGGAAGAAGGTTTTCGGATCGTAAACTGCTTTTCTCTGGGACGAGAACGGACGGTACCAGAGGAATCAGCCCCGGCTAACTACGTGCCAGCAGCCGCGGTAATACGTAGGGGGCAAGCGTTGTCCGGATTTATTGGGCGTACAGCGCACGCAGGCGGTCTGCCAAGTTCGGGGTGACAGTTTCCGGCTTAACCGGGAAAGGTCTGCGAAAACTGGTGGACTTGAGGA
+
CCCCCGGGGGGGGGGGGGGGGGFGGGFGGCEGGGGGGGGGGGGGGGGGGGGGDCFGGGGGGGGGGGGGDGEFGGGGGGGGGGFGFGGGGCGGEFCFGGFFFFFFGGGGGGGGGGGGGGGGGGGGGGGDFC@FGGGGGGGC<FFFDCGGGGEFCEGEGG<F7CFGGGGFGGGGFGGGGGGCFECCEDGC8FFGG8;C8FF>E*;;9EC:EC>C///*2CFGGGGDGG5EE5C*/AC96+>F+<9=CEGCE52+9<+2<9*):55+9C:5C75)19C+2/*;).)2:?FF?:FB>6?6??:)0
@M03506:14:000000000-AKVR1:1:1101:6672:2925 1:N:0:45
ATGAACTCCTACGGGAGGCAGCAGTGGGGAATCTTGCGCAATGGGCGAAAGCCTGACGCAGCGACGCCGCGTGGGGGAAGAAGGCTTTCGGGTTGTAAACCCCTTTCAGGAAGGACGAAGCCACTCGGGTTAATAGCCCAGTGGGTGACGGTACTTCCAGCAGAAGCCCGGGCTAACTACGTGCCGGCAGACGCGGTAATACGTAGGGGGCAAGCGTTGTCCGGATTTATTGGGCGGAAAGAGCGTGTAGGCGGGTCGGACGGTCAGTTGTGATCACTCGAGCCTCAACCTCGAGACGGCT
+
CCCCCGGGGGGDEEFCCC;BC@F,CCF<+;@E@@ECAECCB:C,CFB@CFGGGG@,ECCGGFGE:+CF=7>=>F:@=++BE<F,<AEF?44@E?>C<FGGGGGGFGGGFGGFFBF8=>@>:,@3DFCF7>F7CEFCG8BGG,<D@>**3C7>*<CCF9FF7:F7FFG,**=BC**,?:,,*+2<F*=7*8*;C88>C*8C@9A<@CEEGDEDFC8ECEE=97*:8**0++<+3288*2)*:*:C5/***3<F3E*9*0))*/9CE3::+::>**2<*90/C))*00*9(*91>:D4)))))
@M03506:14:000000000-AKVR1:1:1101:13996:2926 1:N:0:45
ATGAACTCCTACGGGAGGCAGCAGTCGGGAATTTTGGGCAATGGGCGCAAGCCCGACCCAGCAACGCCGCGTGAAGGATGAAATCCCTCGGGATGTAAACTTCGCAAGAACGGGAAGAATAAGTAGGGGACAATACCCTCTATGATGACGGTACCGTTTGTAAGCTCCGGCTAACTCCGTGCCAGCAGCCGCGGTAATACGGGGGGAGCAAGCGTTGTTCGGATTTACTGGGCGTAAAGGGCGCGTAGGCGGTCAGCACAGGTCAGTTGTGAAATCTCCGAGCTTAACTCGGAAAGGTCAC
+
CCCCCGGGGGGGDFGGGEEGGGGGGGGGGDGGGGGGGGGFGGGDFGGGGGGGDFGGGGGGGGGGGGGGGGGGEGGGGGGGGGGGGFGGGGGGGGEGGGGGGGGGGGCFFFGGEGGEF8FFFCFDFGGGG@FGGGGE@CGGGGGFFGGFGGGGGGGGGGDGGGGGFGFGGGGGGCC;>EFGGGGGGGGGG@GGGGECCGGGGGGGGEEGGC88ECCCE=F9=EEDE?@CFGGGGGCECECFEECGGE5CCFGGGGCCA=FF*1>?CF9*<>5@G=D9:BD<DFDEGFGF4D@2)0)846*/)
@M03506:14:000000000-AKVR1:1:1101:12048:2927 1:N:0:45
ATGAACTCCTACGGGAGGCAGCAGTCGGGAATTTTGGGCAATGGGCGCAAGCCTGACCCAGCAACGCCGCGTGAAGGACGAAATCCTTCGGGATGTAAACTTCGCAAGAACGGGAAGAATAAGTGAGAGTTAATATCTCTCATGATGACGGTACTGTTTGTAAGCTCCGGCTAACTCCGTGCCAGCAGCCGCGGTAATACGGGGGGAGCAAGCGTTGTTCGGATTTACTGGGCGTAAAGGGCGCGTAGGCGGCCACCGCAAGTCGGTTGTGAAATCTCCGGGCTTAACCCGGAAAGGTCAA
+
CCCCCGGGGGGGGGGGGGGGGGGGGGGGGGGGGGGGGGGGGGGGGGGGGGGGGGGGGGGGGGGGGGGGGGGGGCGGGGGGGGGGGGGGGGGGGGGGGGGGGGGGGGGGGGGGGGGGGGGGGGGGGGGGGGGGGGGGGGGGGGGGGGGGGGGGGGGGGGGGGGGGGGGGGGGGGGGGGGGGGGGGGGGGGGGGGGBFCFGGGGGGGGGGGGGGGGGEGGFGGGGGGGGGGGGGGG:CCCFFGGGGGGCDGGGGGCCCGBGG=EFFEGGDCCGFG7>FGF>575>EFFGF2F:;>B@F:/@F?
@M03506:14:000000000-AKVR1:1:1101:6889:2972 1:N:0:45
ATGAACTCCTACGGGAGGCAGCAGTGGGGAATATTGCACAATGGACGCAAGTCTGATGCAGCGACGCCGCGTGAGGGATGACGGCCTTCGGGTTGTAAACCTCTTTCGCCAAGGACGAAGTGCTCGTTTTTGCGGGTTTGACGGTACTTGGAGAAGGAGCGCCGGCCAACTACGTGCCAGCAGCCGCGGTAAGACGTAGGGCGCGAGCGTTGTCCGGATTTATTGGGCGTAAAGAGCTCGTAGGCGGCTCATTGCGGCAATCGTGAAATCCTGTGGCTCAACTACAGGCTTGCGGTTGATA
+
CCCCCGGGGGGGGGGGGGGGGGGGGGGGGGGGGGGGGGGGGGDFGGGGGGGGGGGGGGGGGGGGGGGGGGGCFGGGGGGGGGGGGGGGGGGGGGGGGGGGGFGGGGGGGGGGGFFGGGGEFGGEGEC<FGFCDGGGCG@EDCFB@DGGGGFFGGGGGGGGGGGGGGGGGGFGGGGGGGGGGGGGGEGGGCE>FCFGEGCEDGGGGEGGE8*:EGGGD5;?+<0<FFGG>EEECFCFG77/:E:EGGGG85++*CFD*5)9?FFF=C*22:<B:>CEGFD**<7?FFG@B9?>F@F>>5;F*
@M03506:14:000000000-AKVR1:1:1101:22287:2972 1:N:0:45
ATGAACTCCTACGGGAGGCAGCAGTTAGGAATATTCCACAATGGGCGAAAGCCTGATGGAGCAACGCCGCGTGCAGGATGAAGGCCTTCGGGTCGTAAACTGCTTTTATATATGAAGAATATGACGGTAATATATGAATAAGGATCGGCTAACTCCGTGCCAGCAGCCGCGGTCATACGGAGGATCCAAGCGTTATCCGGGATTACTGGGCGTAATGAGTTGCGTAGGTGGTTATGTAAGCGAATAGTGAAATCTGGTGGTTCAACCACTTAGACTATTATTCGAACTTCATAATTTTAGA
+
CCCCCAFFGGGGGGGEGGDGGGGGFGGFGGGGFGGFGGGFGFGGD?EC:FGCECFE9FFCFF@FEEGGDEEE@?<C=F,6E6CF8CCFFC:BF:FCFEFGEF9FFFFFFFF,<E9EB9=FCGGCDEEGFGFCGCDA,,CFG,7>,A=@FGG8,@,@CGD7F,,FADF<F7C@FCFCAFF7BBFEC,>2>:7FCC@EFFGGDG*?AFGGGDGGGGE*>;+51C+BEC85<CGC*+0<0+20<C*:=7<CCC7+2+<>7655*2>+2****0<9*:7229*2:@F*+)*0)29<***19*9))
@M03506:14:000000000-AKVR1:1:1101:9013:2972 1:N:0:45
ATGAACTCCTACGGGAGGCAGCAGTCGGGAATTTTGGGCAATGGGCGAAAGCCTGACCCAGCAACGCCGCGTGAAGGATGAAATCCCTCGGGATGTAAACTTCGCAAGAACAGGAAGAATAAGTAGGGGACAATACCCCCTATGATGACGGTACTGTTTGTAAGCTCCGGCTAACTCCGTGCCAGCAGCCGCGGTAATACGGGGGGAGCAAGCGTTGTTCGGATTTACTGGGCGTAAAGGGAGCGTAGGCGGTCAGCACAAGTCAGTTGTGAAATCTCCGGGCTTAACTCGGAAAGGTCAA
+
CCCCCGGGGGGGCEGGGGGGGGGGGFGGGCGFGGGE@FGGGG<DFGGGGGGGGGGGG8F@FGGGGGGFGGGGGDGGGDFCFEEGGFFAFGGGDFGGGGGGCFGGGGEGGGGGGGGGGGGGGGGGGCFGGDFFGGCCDF+@FCFFGGGFFGGGG>BCFGGGCBAFFCFFGGEGDFG?FFGFBFCF7F?FGFGGGGG>CDGDCGG7>EGE>GFGFE2CGGFGED5>E0C9978EC5CGE*03C*1:C779*<:ECC=F6*5>CFF7?:FFGC7*0**+29CDGDB5*):76D>87@37@0*06
@M03506:14:000000000-AKVR1:1:1101:8604:2994 1:N:0:45
ATGAACTCCTACGGGAGGCAGCAGTGGGGAATATTGCGCAATGGGCGAAAGCTTGACGCAGCAACGCCGCGTGAGTGATGAAGGCCTTCGGGTCGTAAAGCTCTGTCGGGAGGAACGAATGCTCCTGAGGTTAACAGCCTCGGGAGGTGACGGTACCTTCAAAGGAAGCACCGGCTAACTCTGTGCCAGCAGCCGCGGTAATACAGAGGGTGCAAGCGTTGTTCGGAATCATTGGGCGTAAAGGGCGTGTAGGCGGTCTGTTAAGTCATGTGTGAAATCCCTCGGCTCAACCGGGGAACGA
+
CCCCCGGGGGGGGGGGGGGGGGGGGGGGGCGGGGGFGGGGGGGGGGGGGGGGGGGGGGGGGGGGGGGGGGGGGGGGGFGGGGGGGGGGGGGGGGGGGGGGG9FECFGGGGGGGGGGEGGGGGGGGGGGGGFFGGGGGGGFFEGGGGGGFFGGGGGGGGGGGGGGGGGGGGGGGEGGGGGGGEGGGFFCFFGGGGGGGGGGGGGG++ACGGGGDCCGGDGEGE=FCGCEF9EGFGGGGEDC=CEFGGG<EGGGGGGGEF3CEFFGG:CGGGGFGGGGG*?<FFF=E><>>GFF>DFED>>@3
@M03506:14:000000000-AKVR1:1:1101:20638:2995 1:N:0:45
ATGAACTCCTACGGGAGGCAGCAGTGGGGAATTGTTCGCAATGGGCGCAAGCCTGACGACGCAACGCCGCGTGGAGGATGAAGATTTTCGGATCGTAAACTCCTTTCGATCGAGACGAATGGCCCTCGGGTGAACAGCCTGAGGGAATGACGGTACCGAGAGAAGAAGCCCCGGCTAACTCCGTGCCAGCAGCCGCGGTAATACGGGGGGGGCAAGCGTTGTTCGGAATTACTGGGCGTAAAGGGCTCGTAGGTGGCCAACTAAGTCGCACGTGAAATCCCTCGGCTTAACCGGGGAACTG
+
CCCCCGGGGGGGGGGGGGGGGGGGGGGGGGGGGGGGGGGGGGGGGGGGGGGGGGGGGGGGGGGGGGGGGGGGGGEGGGGGGFGFGGGFGGGGGGGGGGGGGGGGGGGGGGGGGGGGGGGGGGGGGGGGGGGGGGGGGCGFGGGGGGDCGFGGDGGGGGGGGGFGGGGGCFFEGGGGGGCC<CG@@<@FGGFGGGGGGG58EFC9FEGG5E>EEEFGGG8E=1:FGGGE*:+A9CGGGE<*:C?FG5C*8:5CC96C*.9C5C7<2:+9=>E:55<*072*2)<EEB/7):9>D@E>)53)*
@M03506:14:000000000-AKVR1:1:1101:19559:3025 1:N:0:45
ATGAACTCCTACGGGAGGCAGCAGTGGGGGATATTGCGCAATGGGCGAAAGCCTGACGCAGCGACGCCGCGTGGGTGATGAAGGCCTTCGGGTCGTAAAGCCCTGTCGAGGGGAACGAAACGGTCTCGACCCAATACGTCGAGGCCCTGACGGTACCCCTAAAGGAAGCACCGGCTAACTCCGTGCCAGCAGCCGCGGTAATACGGAGGGTTCGAGCGTTGTTCGGAATCACTGGGCGTAAAGGGCGTGTAGGCGGTCCGCTAAGCCTGAGGCGAAAGCCCGGGGCTCACCCCCGGCAGGG
+
CCCCCGGGGGGGGGGGGGGGGGGGGGGGGGGGGGGGGGGGGGGGGGGGGGGGGGGGGGGGGGEGGGGGGGGGGGGGGGGGGGG8CGGGGGGGGGGGGGGGGGGGGGGGGGGGGGGGGGGGGGGGGGGGGGGGGDGGGGGGCE:FFGGGGGGGGGGGG@E@F@BEFFFGGGFGEGGEDDFFFGGGGGGGGFCCFGGCECEEEC:FFGCEEGE*;EFGGGC*8/@CGE*;FC9F@7C=FE7**7?GE5*/:CFCGGG<::DD5E32A*0**7*)*19EC5775).:CBDFBG48B)0<)5>>D
@M03506:14:000000000-AKVR1:1:1101:19002:3041 1:N:0:45
ATGAACTCCTACGGGAGGCAGCAGTAGGGAATCTTGCGCAATGGGGGAAACCCTGACGCAGCGGCGCCGCGTGCGGGATGAAGGCCTTCGGGTTGTAAACCGCTTTCAGCAGGGACGAAATTGACGGTACCTGCAGAAGAAGGCCCGGCCAACCACGTGCCAGCAGCCGCGGTAATACGTAGGGGCCTAGCGTTGTCCGGATTTATTGGGCGTAAAGAGCTCGTAGGCGGTTCGGCAAGTCGGATGTGAAATCTCCACTCTTAACGTGGAGGGGCCATTCGAAACTGCCGTGACTCGATGC
+
CCCCCGGGGGGGGGGGGGGGGGGGGGGGGGGGGGGDCGGGGGGGGGEEGGGGGGGGGGGGGGGG@FDGGGGG@7FGGGDFGGGGGGGGGGGGGGG@FGDC8=FGGFGGGGGFGDFGGFGE,@CCGGGGGEGGGGFFGGGGGC,>:>FEDGG7FGG7FG>7<CGGGGGCFGGGGGGGFGG2C>EGDE8*:ACCECEGGE5EE*2C+AECGG5EEGG>9:EC+<C?CFEEGGG:CEE=5*9<CEGC*:6C9:9A*+0::4**3<:999CCEGFDGC3736:***0*/9>F(1<()09=F))/)
@M03506:14:000000000-AKVR1:1:1101:16680:3042 1:N:0:45
ATGAACTCCTACGGGAGGCAGCAGTGGGGAATATTGGACAATGGGCGAAAGCCTGATCCAGCAATGCCGCGTGAGTGATGAAGGCCTTAGGGTTGTAAAGCTCTTTTACCCGGGAAGATAATGACTGTACCGGGAGAATAAGCCCCGGCTAACTCCGTGCCAGCAGCCGCGGTAATACGGAGGGGGCTAGCGTTGTTCGGAATTACTGGGCGTAAAGCGCACGTAGGCGGCTTTGTAAGTTAGAGGTGAAAGCCCGGGGCTCAACTTCGGAATTGCCTTTAAGACTGCATCGCTAGAATTG
+
CCCCCGGGGGGGGGGGGGGGGGGGGGGGGFGG9FGFGGGGGGGGGGGGGGGGGGGGGGGGGGGGGGGGGGGGGGGGGGGGGGGGGGGGGGGGGGGGGGGGG,FGGGGGGGGGGGGGGGGGGGGGGFGGGGGGGGGGGGGGGGGGGGGGGGGGGGGGGGGGGGGGGGGGGGGGGGGGGGGGFGGGGGFGGGGGGGGGGGGGEGGGGGGGGGGGGGGGGGGEGEEGGGGGGGGEDFFCCGGCGGGFGDEFGGC+>FC<EDD5>FGDG7+::D:5C44CFFGGG?FGFFGFF>8:;)5<4@6B6
@M03506:14:000000000-AKVR1:1:1101:20791:3053 1:N:0:45
ATGAACTCCTACGGGAGGCAGCAGTGGGGAATTGTTCGCAATGGGCGCAAGCCTGACGACGCAACGCCGCGTGGAGGATGAAGGTCTTCGGATTGTAAACTCCTGTTGCCCGGGACGAAAAGCTCCGACCTAATACGTCGGAGTCTGACGGTACCGGGTGAGGAAGCCCCGGCTAACTCTGTGCCAGCAGCCGCGGTAATACAGAGGGGGCAAGCGTTGTTCGGAATTACTGGGCGTAAAGGGCGCGTAGGCGGCCCGCTAAGTCGAACGTGCAATCTCCGGGCTCAACCCGGGAACTTCG
+
CCCCCGGGGGGGGGGGGGGGGGGGGGGGGGGGGGGGGGGGGGGGGGGGEEGGGGGGGGGGGGGGGGGGGGGGGGDGGGGGGGGGGGGGGGGGGGGGGGGGGGG<FGGGGGGGGGGGGGGGGGFFGGGGGCFGAFFGGFC<C::CCDGGGEGGGGGFCE:FCFFFGGGCFGGGGGDGFEGGGGGGGGCFGG>C5CCGECEGGGDF?CDEGGGCEGEEGGGEC7EEGCFFGGGGGGGG*?CEEGGGGGGCEC565>57*<DD55C<</:FE3>5*9><***09>)**0*7:7B1@E)0<)*17
@M03506:14:000000000-AKVR1:1:1101:12568:3075 1:N:0:45
ATGAACTCTTACGGGAGGCAGCAGTGGGGAATTTTGCGCAATGGGGGAAACCCTGACGCAGCAACGCCGCGTGGAGGATGAAGTCCCTTGGGACGTAAACTCCTTTCGACCCGGACGATAATGACGGTACGGGTGGAAGAAGCCCCGGCTAACTTCGTGCCAGCAGCCGCGGTAATACGAGGGGGGCAAGCGTTGTTCGGAATTATTGGGCGTAGAGGGCGCGTAGGCGGTGCGGTAAGTCACCTGCGAAATCTCCGGGCTTATCTCGGAGCCTGCAGGCGAAACTGCCGTGCTTGAGTGG
+
CCCCCGGGGGGGGGGGGGGGGGGGGGGGGGGGGGGGGGGGGGGGGGGGGGGGGGGGGGGGGGGGGGGGGGGGGGGGGGGGGGGGGGGGGGGGGGGGGGGGGGGGGGGGGGGGGGGGGGGGGGGGGGGGGGGGGGGGGGGGGGGGGGGGGGGGGGGGGFFGFGGGGGGGGGGGGGGGGGGFGGGGGGGGGGGGGGGGGGGGGCGGCGFCFGGGECEEGGGCEGGGDGDFGGGGGGGGGC49CFFFGGGGGDEFFGGGGFGDGGDGCDGFG:E:C5CGGFDGGB:EGFGF<GFFFF=F4@9?)
@M03506:14:000000000-AKVR1:1:1101:8235:3077 1:N:0:45
ATGAACTCCTACGGGAGGCAGCAGTCGGGAATTTTGGGCAATGGGCGAAAGCCTGACCCAGCAACGCCGCGTGAAGGATGAAATCCCTCGGGATGTAAACTTCGCAAGAACGGGAAGAATAAGTAGGGGACAATACCCCCTATGATGACGGTACCGTTTGTAAGCTCCGGCTAACTCCGTGCCAGCAGCCGCGGTAATACGGGGGGAGCAAGCGTTGTTCGGATTTACTGGGCGTAAAGGGCGCGTAGGCGGCCAGCACAAGTCAGTTGTGAAATCTCCGAGCTTAACTCGGAAAGGTCAA
+
CCCCCGGGGGGGGGGGGGGGGGGGGGGGGGGGGGGGGGGGGGGGGGGGGGGGGGGGGGGGGGGGGGGGGGGGGGGGGGGGGGGGGGGGGGGGGGGGGGGGGGGGGGGGGGGGGGGGGGGGGGGGGGGGGGGGGGGGGGGFGGGGGGGGGGGGGGGGGGGGGGGGGGGGGGGGGGGGGGGGGGGGGGGGGGGGGGGGGFGGGGGGGGGGG>CGGGCGDGGGGGEEGGCGDGGGGGECEDGFGGEGGG5CEFGGGDEFG?D47::EFGGGG7EFGG7<09:C<7>*A=CF>*5<>D>FFF446
@M03506:14:000000000-AKVR1:1:1101:19881:3078 1:N:0:45
ATGAACTCCTACGGGAGGCACCAGTAGGGAATCTTGCGCAATGGGCGAAAGCCTGACGCAGCCATGCCGCGTGAATGATGAAGGTCTTAGGATTGTAAAATTCTTTCACCGGGGAAGATAATGACGGTACCCGGAGAAGAAGCCCCGGCTAACTTCGTGCCAGCAGCCGCGGTAATACGAAGGGGGCTAGCGTTGCTCGGAATTACTGGGCGTAAAGGGCGCGTAGGCGGACAGTTTAGTCAGAGGTGAAAGGCCAGGGCTCAACCTTGGAATTGCCTTTGATACTGATTGTCTTGAGTTC
+
CCCCCGGGEGGGDEE@F7FGCFFGFGGGEDGFFGGCF@CFCFEFGGG7BBFCF<EFGDFGEGGGCFGGGGDG7:<?FFGGFGG<EC<,9EFEFFCFFGF9DEACE?,AFEFDFCFCG<B?F<EGFF7FFFGGGGGCC=>FGEE8@@CCFG7F<C,@FFGEFFFFFGF,CFEF:BC<FGGC<<CFGGGGCFGEF77=3<C>C*/<<ACC+CFGGGG@C?E=88CC*?CCGGG88:C?EC>F7??FG=E32<CF**:C8>C/*A=F?76CE<002<67:8C**1*2+*:@<*9<*9*9*99F*
@M03506:14:000000000-AKVR1:1:1101:17951:3092 1:N:0:45
ATGAACTCCTACGGGAGGCAGCAGTGGGGAATATTGGACAATGGGGGAAACCCTGATCCAGCGACGCCGCGTGGGTGAAGAAGGCCTGCGGGTTGTAAAGCCCTTTCGGTAGGGACGAAAGCTTTCGACCTAACACGTCGGAAGGTTGACTTAACCTACAAAAGAAGCACCGGCTAACTCTGTGCCAGCAGCCGCGGTAATACAGAGGGTGCGAGCGTTAATCGGAATTACTGGGCGTAAAGCGCACGTAGGCGGCTTGGTATGTCGGGTGTGAAATCCCCGGGCTCAACCTGGGAACTGC
+
CCCCCGGGGGGGGGGGGGGGGGGGGGGGGDGGGGGDGFGGGGGGGGGGEGGGGGGGGGGGGGGDGGGGGGGGGGGGGGGGGGGGGGGGGGGGGGGGGGGFGGG<FGGGGGGGGGGGGGG>@FGFGGGGGGGGGGGGGGGGGGGGGFFGGGGGGGGGGGGGGGGGGGGGGFFG>EEF:FDF9CFFGGGGGGGGGGGGGGGGGGGGGGGGGGGGE>EDGGGEGDFGGGGGGGGGGGGGGGGCFGGGGEGGGFGCFDGG5>DDEGGF?FGGG475D**<>6*79>BEEF:??*<3>>>>?>??6
@M03506:14:000000000-AKVR1:1:1101:14293:3093 1:N:0:45
ATGAACTCCTACGGGAGGCAGCAGTAGGGAATCTTGGACAATGGACGAAAGTCTGATCCAGCGACGCCGCGTGGGGGACGAAGGCCCTCGGGTTGTAAACCCCTGTTGTTGGGAAAGAAGCCGGGCGCATAGCCCGGTGACGGTACCCAACGAGGAAGCCCCGGCTAACTACGTGCCAGCAGCCGCGGTAAGACGTAGGGGGCGAGCGTTATCCGGATTCACTGGGCGTAAAGGGCGCGCAGGCGGCTACGTAAGTCCGGCGTGAAATCCCATGGCTTAACTGTGGAACTGCGTCGGATAC
+
CCCCCGGGGGGGGGGGGGGGGGGGGGGGGGGGGGGGGFGGGGGGGGGGGGGGGGGGGGGGGGGGGGGGGGGGGGGGGGGGGGGGGGGGGGGGGGGGGGGGGGGGGGGGGGGGGGGGGGGGGGGGGGGGGGGGGGGGGGGGGGGGGGGGGGGGGGGGGGGGGGGGGGGGGGGGGGGGGGGGGGGGGGGGGCEGGGG8CFGGGGGGGGDEGGE>GGGGGGGGGGGGGGGG?EG5CGGGGDGEEEGGGGGGGGGFGGGGGFGGGGGGDFCGFFGFGFDF45CFGFFGGFG=:<F<B<:>E3>E?
@M03506:14:000000000-AKVR1:1:1101:20971:3106 1:N:0:45
ATGAACTCCTCGGGAGGCAGCAGTCGGGAATTTTGGGCAATGGGCGAAAGCCTGACCCAGCAACGCCGCGTGAAGGATGAAATCCCTCGGGATGTAAACTTCGCAAGAACAGGAAGAATAAGTAGGGGACAATACCCCCTATGATGACGGTACTGTTTGTAAGCTCCGGCTAACTCCGTGCCAGCAGCCGCGGTAATACGGGGGGAGCAAGCGTTGTTCGGATTTACTGGGCGGAAAGGGCGCGTAGGCGGTCGGCACAAGTCAGTTGTGAAATCTCCGGGCTTAACTCGGAAAGGTCAAC
+
CCCCCGGGGGGGGGGGGGGGGGGGGGGGGGGGGGGGGGGGGGGGGGGGGGGGGGGGGGGGGGGGGGGGGGGGGGGGGGGGGGGGFGGGGGGGGGGGGGGFGGGGGGGGGGGGGGGGGGGGFGGGGGGGGGGGGGGGGGCCGGGGGGGFGGG7FCFFFGGGGGFGGFGGGGGGGGFFCFFGGGFGGG@CGGGGGEGGGE+:CEEEGECE>;CFC**:*;:CEE5EGFG?EFGDC*/:/:CGGG5EC:EC67E=DGECCDF<C<FGF>FFFG740*7CGBC35B)*0/2/4>B()<:>64?41
@M03506:14:000000000-AKVR1:1:1101:11499:3120 1:N:0:45
ATGAACTCCTACGGGAGGCAGCAGTCGGGAATTTTGGGCAATGGGCGCAAGCCTGACCCAGCAACGCCGCGTGAAGGATGAAATCCTTCGGGATGTAAACTTCGCAAGAACGGGAAGAATAAGTGAGAGTTAATATCTCTCATGATGACGGTACTGTTTGTAAGCTCCGGCTAACTCCGTGCCAGCAGCCGCGGTAATACGGGGGGAGTAAGCGTTGTTCGGATTTACTGGGCGTAAAGGGCGCGTAGGCGGCCACCGCAAGTCGGTTGTGAAATCTCCGGGCTTAACCCGGAAAGGTCAA
+
CCCCCGGGGGGGGGGGGGGGGGGGGGGGGGGGGGGGGGGGGGGGGGGGGGGGGGGGGGGGGGGGGGGGGGGGGGGGGGGGGGGGGGGGGGGGGGGGGFGGGGGGGGGGGGGGGGGGGGGGGGGGGGGGGFGGGGCGGFGGGGGGGGGGGGGGFGFGGGGGGGGGGGFGDEEGGGGGFFGFFGGGGGGGGGGGDGDGEFGGGGGGGGGG?F7FGECEEGGGDG5?E6@9EGGEGG:EC=FFGGDDGEEGG6EGG5CDFDD3>EGGGGGDE/7=>7>?:9CD5BDEG):*45>(7.)<F?=;9
@M03506:14:000000000-AKVR1:1:1101:23821:3125 1:N:0:45
ATGAACTCCTACGGGAGGCAGCAGTAGGGAATTTTCCACAATGGGCGAAAGCCTGATGGAGCAACGCCGCGTGCAGGATGAATGCCTTCGGGTTGTAAACTGCTTTTGTATGTGACGAATATGACGGTAGCATATGAATAAGGATCGGCTAACTCCGTGCCAGCAGCCGCGGTCATACGGAGGATCCAAGCGTTATCCGGAATTACTGGGCGTAAAGAGTTGCGTAGGTGGCATTGTAAGTCGGTAGTGAATGCGTGGGGCTCAACCCCATATACATTATCGAAAATGCAAAGCTAGAGGA
+
CCCCCGGGGFGGGGGGGGGGGG8FFFFGGGEFGGGGGFGGGFEEGGDFGGGGGFFEFFG8CF?E<FEGGGGGGGGGGFFGGGGGGGGGGGGGEGGGGCFGCAFGGGGA<9FFGGGGEGGGFFEFGECFFFGF,B?BEFFGGGGFFFGGGGGGGGCFCDD7DFGGGGGFGGGGFGECGGFECFGFCGB?ECGGCC*<FEGEGGFC9C9CFGGGEEGFC9@AE7+*3AEGEEC**<<+:C0+3<CC*/12+<9+*+/9CE:CC:CC6509***0:CGGDF*CFF>C5):=<>F465=B?F4>)
@M03506:14:000000000-AKVR1:1:1101:17561:3154 1:N:0:45
ATGAACTCCTACGGGAGGCAGCAGTGGGGAATTGTTCGCAATGGGCGCAAGCCTGACGACGCAACGCCGCGTGGAGGACGAAGATTTTCGGATCGTAAACTCCTTTCGATCGGGAAGAACAGCTCATAGGTTAACAGCCTGAGAGTCTGACGGTACCGAGAGAAGAAGCCCCGGCTAACTCCGTGCCAGCAGCCGCGGTAATACGGGGGGTGCGAGCGTTGTCCGGAATCACTGGGCGTAAAGGGCGCGTAGGTGGTTTGATAAGGGTGTGGTGAAAGTCCGGGGCTCAACCCCGGATCTG
+
CCCCCGGGGGGGGGGGGGGGGGGGGGGGGGGGGGGGGGGGGGGGGGGGGGGGGGGGGGGGGGGGGGGGGGGGGGGGGGGGGGGGGGGGGGGGGGGGGGGGGGGGGGGGFAGGGGGGGGGGGGGFGFGGGGGGGGGGGGGGGGGGGGGGGGGGGGCGGGGDFGGGGGGGGFGGGGGGGGGGGGGGDGCFGGFFGGGGGGGGGGGGGGGGGGGGDEEGGC*;=/0<CECCFGFFGGGGECD8=FFFEGGGG=5CDCFGC@4>+<*3:*69EDGFC3:F7=:>:8:CGF)0)977:77>@>BFF
@M03506:14:000000000-AKVR1:1:1101:17693:3170 1:N:0:45
ATGAACTCCTACGGGAGGCAGCAGTCGAGAATTTTTCTCAATGGGGGAAACCCTGAAGGAGCGACGCCGCGTGGAGGATGAAGGTCTTCGGGTTGTAAACTCCTGTCATTTGGGAACAAGTGCCGGTACGTAACTGCTACCGGCTTGATAGTACCAGAAGAGGAAGAGACGGCTAACTCTGTGCCAGCAGCCGCGGTAATACAGAGGTCTCAAGCGTTGTTCGGATTCATTGGGCGTAAAGGGTGCGTCGGTGGCGTCGTAAGTCAGGTGTGAAATCTCGGAGCTTAACTCCGAAACCGCA
+
CCCCCGGGGGGGGGGGGGGGGGGGGGGGGGGGGGGGGGGGGGGGGGGGGGGGGGGGGGGGGGGGGGGGGGGGGG@FGFFGGGGFGGGGGGGGGGGGGGGGGGGCFGGFGGGGGGCFGFGGGFGCEGGGGGGGFGGGGGGGGCGGGGGGGGGGGGGGGGGGGGGGGGFCFFGGC7CFFGGGGGGGFGGGGCBFF:BFCG89CGDEFCCFGGGGFGFE;EGECFEE*/CG9++<8FEGEC58FFEG=5EC*:=*/>FG/)99701<::9><CCECD*+*9:C*))::0:*.*055)7))))))
@M03506:14:000000000-AKVR1:1:1101:8194:3203 1:N:0:45
ATGAACTCCTACGGGAGGCAGCAGTCGGGAATTTTGGGCAATGGGCGCAAGCCTGACCCAGCAACGCCGCGTGAAGGATGAAATCCTTCGGGATGTAAACTTCGCAAGAACGGGAAGAACCAGTAAGGGTTAATATCTCTTACGATGACGGTCCTGTTTGTAAGCCCCGGCTAACTCCGTGCCAGCAGCCGCGGTAATACGGGGGGAGCAAGCGTTGTTCGGTTTTACTGGGCGTAAAGGGCGCGTTGGCGGCCACCGCAAGTCGACCGTGAAATCCCCGGTCTTAACCCTGAAAGGTCGG
+
CCCC@FFGGFDFG@:F:E@FFGGGFFG@EGE<FGGGDED<FGGGGF@ECEE7DGCFGGGDCFFFFCEFGGEG@C@E==ACFEAEGG,<,::=CF:EAFG9FFGCEGGC=A<:CC+>7,3,,3,:,,C>AA8DFDGGGFGFGGC><<F,C:CG++,@>@=FDECBE7FGCBF<CGG9?FF*1<<FE77CF,1=B*4*;+2BBEG7CE8CEC**;A2:8*;C*:****3<+38:5E8CC8:C*>*5:5*>*<*:<EEGD@D<7EGFEGG):1A)/*2<76C9<)0*+9*9)1)4)/*1)**)0
@M03506:14:000000000-AKVR1:1:1101:19123:3212 1:N:0:45
ATGAACTCCTACGGGAGGCAGCAGTGGGGAATATTGCGCAATGGGCGAAAGCCTGACGCAGCAACGCCGCGTGAGTGATGAAGGCCTTCGGGTCGTACAGCTCTGTCGGAGGGAACGAATGCTCTTGAGGTTAATAGCCTTGAGAAGTGACGGTACCCTCCAAGAAAGCCCCGGCTAACTACGTGCCAGCAGCCGCGGTAATACGTAGGGGGCAAGCGTTATCCAGATTTACTGGGCGTAAAGCGCGTGTAGGCGGCTGGTTAGGTGTGATGTGAAATCTTCCGGCCCAACCGGAAAACTG
+
CCCCCGGGGGGGGGGGGGGGGGGGGGGFGGGGGGGFFGGGGGGGGGGGGDGGGFGGGGGGGGGGGGGGGGGGGGGGGFGGGGGGGGGGGGGGGGGGGGDFGGGFGGGGGGGGGGGGGGGGGGGGGGGGGGFGGGGGGGGGGGGGGGGGGGGGGGGGGGGGGGGGGGGGGGGGGGGGGGGGGGGGFFGFGGDCFGGGGGEG7BFGGCGGGG8EEGCFGGEDEFFGGGGG7FCCFGGGCEGC=EFGGDGDGEFGGGGGE)CC:9DGGCF257+9?FDGC**0?9@EE>)52D>1@@BF)5@)9
@M03506:14:000000000-AKVR1:1:1101:8102:3223 1:N:0:45
ATGAACTCCTACGGGAGGCAGCAGTGGGGAATATTGGACAATGGGCGCAAGCCTGATCCAGCAATGCCGCGTGAGTGAGGAAGGCCTTAGGGTTGTAAAGCTCTTTCGGCGGGGACGATGATGACGGTACCCGCAGAAGAAGCCCCGGCTAACTTCGTGCCAGCAGCCGCGGTAATACGAAGGGGGCGAGCGTTGTTCGGATTTACTGGGCGTAAAGGGCGCGCAGGCGGTCCTGTTTGTCGAGTGTGAAAGCCCCGGGCTCAACCTGGGAACTGCGCTCGAAACGGCGGGACTAGAGATC
+
CCCCCGGGGGGGGGGGGGGGGGGGGGGGGGGGGGGGGGGGGGGGGGGGGGGGGGGGGGFGGGGGGGGGGGGGGGGFGGGGGGGGGGGGGGGGGGGGGGGGGGGGGGGGGGGGGGCGGGGGGGGGGGGGGGGGGGGGGGGGGGGGGGGGGGGGGGEGGGGGFGGGGGGGEGGGGGGGGGGCCGGGGGGGGGGGCGC?FFGGGGGCCDGGGGGGGGGFGGGGGGGGCEGGGGC*?+<A9CFGFGCE9ECFFCGGGG=DEFGG5CCG*9+9CF6:C*>+9>)975):*<C37DD6756F*96**
@M03506:14:000000000-AKVR1:1:1101:9551:3226 1:N:0:45
ATGAACTCCTACGGGAGGCAGCAGTGGGGAATCTTGCGCAATGGGCGAAAGCCTGACGCAGCAACGCCGCGTGAGTGATGAAGGCCTTCGGGTCGTAAAGCTCTGTCGGAGGGAACGAATGTCTCTGGGGTTAACAGCCTCAGGGAGTGACGGTACCCTCAAAGGAAGCACCGGCTAACTCTGTGCCAGCAGCCGCGGTAATACAGAGGGTGCTAGCGTTGTTCGGAATCATTGGGCGTAAAGGGCGTGTAGGCGGTTTGCTAAGTCATGTGTGAAATCCCTCGGCTCAACCGGGGAACGA
+
CCCCCGGGGGGGGGGGGGGEGGGGFGGGGGGG,FFFGGGGGGGGGGGGGGGGGGGGGGGGGGGGGGGGGGGGGGGGGGGGGGGGGGGGGGGGGGGGGGGGGGGGGGGGGEGGGGGGGGGGGGGGGGGGGEGGGGGGGGGGGGGGGCGGGGGGGGGGGGFFGFFGGGGFGGCGDGGGGG@FGGGGGGGGGGGFGGGGDGGGGGFFGGFEG5CEGGGGFEGEGGGGGG*/;F7FGGGDGGDGGGGCDGGCG=CG7FGDC3>CGGFDFGGDFFEFFGG:7@*7<?FG=D9>?GF:FFB>5B3>)
@M03506:14:000000000-AKVR1:1:1101:15120:3252 1:N:0:45
ATGAACTCCTACGGGAGGCAGCAGTGGGGAATCTTGCGCAATGGCCTAACGGCTGACGCAGCGACGCCGCGTGAGGGATGACGCTCTTCGGAGTGTAAACCTCTTTTGCCTGGAACGAACTATCAGCTTTTGCTGATTTGACGGTACCGGGTGAATAAGCACCGGCTAACTCCGTGCCAGCAGCCGCGGTAATACGGGGGGTGCGAGCGTTGTCCGGAATCACTGGGCGTAAAGGGCGCGGAGGTGGCGTGATAAGGGTGTGGTGAAAGCCCGGGGCCCAACCCCGGGGCGGCCATGCCGG
+
CCCCCGGGGGGGGGGGGGGGGGGGGGGGGGGGGGGGGGGGGGGGGGGGGGGGGGGGGGGGGGGGGGGGGGGGGGGGGGGGGGGGEGGGGGGGGGGGGGGGGGGGGGGGGGGGGGGGGGGGGGGGGGGGGGGGGGGGGGGGGGGGGGGGGGGCFGGGGGGGGGGGGGGGGGGGGGGGGGGGGGGGGGGGGGFDGGGGGGGGGGGGG>EGGGGGGC@EGEGFGDFGFFGGGGEEGEFGGGGD*::51:FGG5E*9CCFFF2>EEGFGF9:9D*8D37E/)19C:3C73<3(9@>)75)67?@)
@M03506:14:000000000-AKVR1:1:1101:8732:3282 1:N:0:45
ATGAACTCCTACGGGAGGCAGCAGTGGGGAATCTTGCGCAATGGGCGAAAGCCTGACGCAGCGACGCCGCGTGGGGGATGAATGCCTTCGGGTTGTAAACCCCTTTCGGCAGGGACGAAGCGATCGTGACGGTACCTGCAGAAGAAGTCCCGGCTAACTACGTGCCAGCAGCCGCGGTAAGACGTAGGGGACGAGCGTTGTCCGGATTCATTGGGCGTAAAGCGCGCGTAGGCGGTTACGCAAGTCGGTTGTGAAAATCCGGGGCTCAACCCCGGACCTGCCGCCGATACTGTGTTACGAG
+
CCCCCGGGGGGGGGGGGGGGGGGGGGGGGCGG9FGFGGGGGGGGGGEGGFGGGGFDGGGGGGGGGGGGGGGCCFGGGCFGFAEFGGGGGGGGGGGGGGGF8FGGGGG>FGGDGGGGGGGGGGGGGGGGGGGGGFEFGDGGG9DFGGCGFGGDDGG@7F:FGE<:FGGGGGGFFGGGGGDECEGEGF8CE88CEG?CE*A*;E?8EC*;FG7E@:F5*:EGC:E88>88?*2A@EGGGE<GGGC5<?EDE55/*0<>FFC<C*>CE/16+02.95C*/755C4)::<)70)96*6*)**0))
@M03506:14:000000000-AKVR1:1:1101:16292:3293 1:N:0:45
ATGAACTCCTACGGGAGGCAGCAGTGGGGAATTGTTCGCAATGGGCGCAAGCCTGACGACGCAACGCCGCGTGGAGGATGAAGACCTTCGGGTCGTAAACTCCTTCCGATCGAGACGAATGGCCTCCGGGTCAATAACCTGGGGGAGTGACGGTACCGAGAGAAGAAGCCCCGGCTAACTCCGTGCCAGCAGCCGCGGTAATACGGGGGGGGCAAGCGTTGTTCGGAATTACTGGGCGTAAAGGGCGCGCAGGTGGCCAACTAAGTCAGGAGTGAAAGCCCTCGGCCTAACCGGGGAACGG
+
CCCCCGGDGGGGEGGE@EEBC@<CE<ADG;FGFFGGGGGGGGEGGCCCGGGFGGGGG78@:FFGGC@F@FCC::FFD=E<FGFEDFFG8+B@BC@CEGGGGGFDFAFC:B==+><3:@FFFF?E9DFG7:33>,@EB:F9<:CECGEGG<F7=FGG:<BFF@@7:<FCGG*=@EEGGGGGFGGGGGFGGGGGFGG>EEE5E?FGGDDDDCEGGEG8FG;?=8;CEGGG5CECE?FGGG5*/*<?=E/)?*2>DAFFF:*/:CFGGGGCF*+820*3:**9>?4*:7*0(0)4>5>)8>3)0
@M03506:14:000000000-AKVR1:1:1101:22950:3308 1:N:0:45
ATGAACTCCTACGGGAGGCAGCAGTTGGGAATATTGCGCAATGGGCGAAAGCCTGACGCAGCGGCGCCGCGTGAGTGACGAAGGCCTTCGGGTCGTAAAGCTCTGTTGTAAGGGAAAATTATGATTGTACCTTATGAGAAAGGACCGGCTAACTTCGTGCCAGCAGCCGCGGTAAGACGAGGGGTCCTAGCGTTGTTCGGAATCATTGGGCGTAATGCGCATGTAGGCGGCCTCTCAAGGCAGGTGTGAAATCCCTGGGCTCAACCCAGGACGTGCACTTGATACTGATGGGCTTGAAGAG
+
CCCCCGGGGGGGGGGDGDGFGGFGGGAFGFCF@EFCFGGGGGGGGGDEE+CGGGGFFECGEGDDGEGCFGGEGGGGGFGGDCGGGGGGGFFGGGGGGGFGGDEAF@,EFFFFGGG<FDFGGGGGG,C=BFDFGGG<FGGGGGGGCFEGFGEG7FFGGFFDGGGFGGGEGGGGGGGGGGGEGGGE==:;EGC:;;E>FFEGEE599EDC@8@EEEC*<<?8**2<@779EE?EC=F?FGF+**2:1A?DF++9CGECGF*77:CC7*:*11:>317*5**907*AF?F?9F@<:4574)*0.
@M03506:14:000000000-AKVR1:1:1101:12202:3339 1:N:0:45
ATGAACTCCTACGGGAGGCAGCAGTGGGGAATATTGCGCAATGGGCGAAAGCCTGACGCAGCAACGCCGCGTGAGTGATGAAGGCCTTCGGGTCGTAAAGCTCTGTCGGAGGGAACGAATGCTCTTGAGGTTAACAGCCTCGGGAAGTGACGGTACCCTCAAAGGAAGCACCGGCTAACTCTGTGCCAGCAGCCGCGGTAATACAGAGGGTGCAAGCGTTGTTCGGAATCATTGGGCGTAAAGGGCGTGTAGGCGGTTTGTTAAGTCATGTGTGAAATCCCTCGGCTCAACCGGGGAACGA
+
CCCCCGGGGGGGGGGGGGGGGGGGGGGGGGGG9FGGGGGGGGGGGGGGGGGGGGGGGGGGGGGGGGGGGGGGGGGGGGGGGGGGGGGGGGGGGGGGGGGGGGGGGGGGGGGGGGGGGGGGGGGGGGGGGGGGGGGGGGGGGGGGGGGGGGGGGGGGGGGGGGGGGGGGGFGGGGGGGGGGGGGGGGGGGGGGGGGGGGGDGGGGGGCFGGGGGGGGGGGGEEGGGGDEGCGCF+AC=CDGGDGGEECCC**<DFGDE@DGGFGFGG?FFFCB:FFGF?FFC6:CGFGFFC42>DEF;B3>.
@M03506:14:000000000-AKVR1:1:1101:20123:3360 1:N:0:45
ATGAACTCCTACGGGAGGCAGCAGTCGGGAATTTTGGGCAATGGGCGCAAGCCTGACCCAGCAACGCCGCGTGAAGGATGAAATCCCTCGGGATGTAAACTTCGCAAGAATGGGAAGAATAAGTAGGGGATAATACCCTCTATGATGACGGTACCATTTGTAAGCTCCGGCTAACTCCGTGCCAGCAGCCGCGGTAATACGGGGGGAGCAAGCGTTGTTCGGATTTACTGGGCGTAAAGGGCGCGTAGGCGGCCAGTGCAAGTCAGTTGTGAAATCTCCGAGCTTAACTCGGAAAGGTAAA
+
CCCCCGGGGGGGGGGGGGGGGGFGGGGGGGGGGGGGGDGGGGGGGGGGGDGGFGGGGGGFGGGGGGGGGGGGGGGGGGGGGGGGGGGEFGGGEGGGGGGGGGGGGGGG8<FGGGGCFGF9FGFGGGGGGGGGGGGGGGGGGGGGGGGGGGGCGGGGGCGFGGGFGEGFGGGGEGGGGGGFG<FGGGGGGGGEGGCFCGGCFGEGGGGGGGGGFC;8EE=FEE8CGFGG?FGGGGGC587@EEGCGGGDGGG5C5*<FFGD9F0<9CEG?:CFCFD77BGG3>D5F**9)*0:@3>@:?*07
@M03506:14:000000000-AKVR1:1:1101:12174:3378 1:N:0:45
ATGAACTCCTACGGGAGGCAGCAGTCGGGAATTTTGGGCAATGGGCGAAAGCCTGACCCAGCAACGCCGCGTGAAGGATGAAATCCCTCGGGATGTAAACTTCGCAAGAACGGGAAGAATAAGCCGGTGCTAACACCATCGGCGATGACGGTACTGTTTGTAAGCTCCGGCTAACTCCGTGCCAGCAGCCGCGGTAATACGGGGGGAGCAAGCGTTGTTCGGATTTACTGGGCGTAAAGGGCGCGTAGGCGGCCACCGCAAGTCGACTGTGACATCTCCGGGCTTAACTCGGAAAGGTCAG
+
CCCCCGGGGGGGGGGGGGGGGGGGGGGGGGGGGGGGGGGGGGGGGGGGGGGGGGGGGGGGGGGGGGGGGGGGGGGGGGGGGGGGGGGGGGGGFGGGGGGGGGGGGGGGGGGGGGGGGGGGGGGGGGGGGGGGDEGGGGGGGGGGGGGGGGGGGGGGFGGGGGGGGGGGGGGGGGGGGGGGGGFFGGGGGGCGDGGGGGGGGGGGGDGGGGGGGGG**;8EEGG5C@FFFGG>FE2858CFGGGGGC5>EGGGGG=C=>G3EG>FGG5DE>FF*:*<:4:C<@F=CFCFA*53>E7F>@F4.
@M03506:14:000000000-AKVR1:1:1101:22369:3388 1:N:0:45
ATGAACTCCTACGGGAGGCAGCAGTGGGGACTTTTTCGCAATGGGGGAAACCCTGACGAAGCAACGCCGCGTGGAGGATGAAGGCCTTCGGGTCGTAAACTCCTGTCGACCGGGACGAACGTAGTCGGGTCCAATACACCAGGCTACCGACTGTACCGGTGGAGGAAGCCACGGCTAACTCTGTGCCAGCAGCCGCGGTAATACAGAGGTGGCAGGCGTTGTTCGGCATTACTGGGCGGTAATGCTGCGTATGCGGCTCGTTAGGTCCTTGGTGAAATCTCACGTCTTAACTGGGGCACTC
+
CCCCCD<@<CFG7FGGGGGGG7FEFDGGGE7CFGGGFFDEF@F,CFCF>FG<FGECGCGGGDGGFGGGGGGFGGFGG7EFGGFFGDFEG7FGGGGGGFDGFFG,,CA<+CCEGEGCGGGGE>C,8@:3BFE,,>FFAFF8*5<:FGDGGCC7CF,3CF*4F@B@:<<+4C++44*4:>?FE,722:CB+8*A61:8C>*/*3+++03C80:**0***1;8/;*<8***230<F<+**/)***+0+++*1*2**<:D*7*)17*/*23*+*+02/*9*/*2:**/2)2))**.//)0)))))
@M03506:14:000000000-AKVR1:1:1101:9461:3400 1:N:0:45
ATGAACTCCTACGGGAGGCAGCAGTGGGGAATTTTTCGCAATGGGGGAAACCCTGACGAAGCAACGCCGCGTGGAGGATGAAGGCCTTCGGGTTGTAAACTCCTGTCGACCGGGACGAAAGTAGTCCGACCTAACACGTCGGGCTATCGACTGTACCGGTGGAGGAAGCCACGGCTAACTCTGTGCCAGCAGCCGCGGTAATACAGAGGTCCCAAGCGTTGTTCGGATTCACTGGGCGTAAAGGGTGCGTAGGTGGTGAGGTAAGTCGGATGTGAAATCTCCGAGCTCAACTCGGAAATGG
+
CCCCCGFGGGGGGDGGGGGGGCEGGEGGGGGFFGFGFCCGGGGGGGDC,@CEFGFGG@F:CE<EEEEGGEEFEECCEFGGGFFGGGGGCGGGFFGGGGGGGGGGGGGGFFGGGDCFGGCFGGGFFGGGGGEF9<F8CFFEGGCC@BCFGDFGEA@,<<:<@C@EG7:<CA<CFGGG>F:<CFGGGG9;CC<E@8:8EDGE>FFGGFGFG+;@FFG585CEEECEGGG5EF777+28*:):/5<C=ECCE:C**<C5;@*5EGG?FG?**)2<>>7C>=DFGF@E*7)9)0<<F@>@35FFF
@M03506:14:000000000-AKVR1:1:1101:13474:3412 1:N:0:45
ATGAACTCCTACGGGAGGCAGCAGTGGGGAATCTTGCGCAATGGCCTAACGGCTGACGCAGCGACGCCGCGTGTGGGATGAAGCTCCTCGGAGTGTAAACCACTGTTGCCCGGGACGAATAGCTCGATTAATCGAGCCTGACAGTACCGGGTGAGGAAGCACCGGCTAACTCCGTGCCAGCAGCCGCGGTAATACGGGGGGTGCGAGCGTTGTCCGGAATCACTGGGCGTAAAGGGCGCGTAGGTGGTGTGATAAGGGTGTGGTGAGAGTCCGGGGCTCAACCCCGGATCTGCCGTGCCGG
+
CCCCCGGGGGGGGGGGGGGGGGGGGGGGGGGGGGGGGGGGGGGGGGGGGGGGGGGGGGGGGGGGGGGGGGGCFFFGGFGGGGGGAFGFGGGGGGGGGGGGGGGCGGFFGGGEEGGGGGGGGGGCGGEFGGGGGGCFGGFGGGGCCEGGGGGGGFFGGFCGGCGEGG7FFC<FG@FDEG97FCFFFCGEGGGGGCCCEGGGG:EGG*::C:?EGGGGG8CF@7@E7CF=88*;C7+/:ECC5*>E9+:9*:E97++:F>5<*AD657*:C7?FGGGE3)**2775>5<50D?FF@@35377)
@M03506:14:000000000-AKVR1:1:1101:20830:3416 1:N:0:45
ATGAACTCCTACGGGAGGCAGCAGTCGAGAATTTTTCTCGATGGGGGAAACCCTGAAGGAGCGACGCCGCGTGGAGGATGAAGGTCCTCGGGTTGTAAACTCCTGTCATTTGGGAACAAGGCGTACGTATTAACTGTACGTGCGTTGATAGCACCAGAAGAGGAAGAGACGGCTAACTCTGTGCCAGCAGCCGCGGTAATACAGAGGTCACAAGCGTTGTTCGGATTCATTGGGCGAAAAGGGTGCGTAGGTGGCGTGGTAAGTCAGGTGTGAAATCTCGGAGCTTAACTCCGAACCTGCA
+
CCCCCGGGGGGGGGGGGGGGGGGGGGGGGEFGGGGGGGGGGGGGGGGGGGGGGGGGGDGGFFGGGGGGGGGGGGGGGFGGGDGGGGGGGGGGGGGGGGGGGGGGFEGGGGGGGGGFGGGGFGGGGGGGGGGGGGGGFGGGGGGGGGGGGGGGGFGGGGGGGGGGFEGGFFGGGGGGGGGG@@CGECCC@FGGGEEGGEGFF;CCCBFCF5BCEG*;=*:E57?E8*;<C9<<FGG=*2/:<CEGGGGDGGG+9CFG;<D<F7FF?*<DCGGE7*0+:=CCC:@E66*7<F94<:>)5)7)8
@M03506:14:000000000-AKVR1:1:1101:24113:3458 1:N:0:45
AAACTCCTACGGGAGGCAGCAGTAGGGAATCTTGGACAATGGACGAAAGTCTGATCCAGCGACGCCGCGTGGGGGACGAAGGCCCTCGGGTTGTAAACCCCTGTTGTTGGGAAAGAAGCCGGGCGCATAGCCCGGTGACGGTACCCAACGAGGAAGCCCCGGCTAACTACGTGCCAGCAGCCGCGGTAAGACGTAGGGGGCGAGCGTTATCCGGATTCACTGGGCGTAAAGGGCGCGCAGGCGGCTACGTAAGTCCGGCGTGAAATCCCATGGCTTAACGGTGGAACTGAGTCGGATACTG
+
CCCCCGGGGGGGGGGGGGGGGGGGGGGGGGGGGGGGGGGGGGGGGGGGGGGGGGGGGGGGGGGGGGGGGGGGGGGGGGGGGGGGGGGFGGFGGGGGGFFGGGGFGGGGGGGFDGGGGGGGGEGGGGGGCCG,@FFEGGGGGGGGGGGGGGGGDGFGG>7:FGGGDFGC::FFGGDFGB7FG7CCEGEC>FGGE;ACGGGGGGDGGG>EG5CFGGE>EFFC++;CFE28EECFGGG85*9EGGGGD=ECE*<EF+<7CDGD*>3A97+>+*38C40**/:*)075*/2).7?B*0507)9*1
@M03506:14:000000000-AKVR1:1:1101:22460:3484 1:N:0:45
ATGAACTCCTACGGGAGGCAGCAGTTAGGAATTTTGGGCAATGGGCGCAAGCCTGACCCAGCAACGCCGCGTGGGTGACGAAGGCCTTCGGGTTGTAAAGCCCTTTTCTGAGGGAAGATGATGACGGTACCTCAGGAAGAAGCACCGGCTAACTACGTGCCAGCAGCCGCGGTAATACGTAGGGTGCGAGCGTTGCCCGGATTTATTGGGCGTAAAGGGCGCGTAGGCGGCCACGCACGTCCGTTGTGAAATCGCTCGGCCCAACTGGGCGGGGTCAGCGGATACGGGGTGGCTGGAGCAA
+
CCCCCGGGGGGGGGGGGGGGGGCFGGGGGGFGGGGGGGGGGGGGGGGGGGGGGGGGGGGGGGGGGGGGGGGGGGGGGFGGGGGGGGGGGGGGGGGGGGGGGGGGGGGGGGGGGGGGGGGGGGFGGGGGGGGGGGGGGGGGGGGGGGGGGGGFGGGGGGFGGGGGCEGGDGGGCGGGGGFFFGGGGGGGGGGEFEEGCFEE73BC9EFGGGGG?E*AFGGDEGGC>CEGGGDGDCEGEEG*:5570CCDFGGGGGF*/7C**1//*9CG5*::DDCC4>DDC57:C<7)37>>FFFE)7.70
@M03506:14:000000000-AKVR1:1:1101:20917:3499 1:N:0:45
ATGAACTCCTACGGGAGGCAGCAGTCGGGAATTTTGCGCAATGGACGAAAGTCTGACGCAGCAACGCCGCGTGAGGGATGAAGGCCTTCGGGTTGTAAACCTCTTTTCTCAGGGACGATGATGACGGTACCTGAGGAATAAGCCACGGCTAACTACGTGCCAGCAGCCGCGGTAATACGTAGGTGGCAAGCGTTGTCCGGATTTACTGGGCGTAAAGAGCGCGCAGGCGGTCGTTCAAGTCGCGTGTGAAAGCCCCCGGCTCACCTGGGGAGGGTCACGCGATGCGGATCGACTCGAGGGG
+
CCCCCGGGGGGGGGGGGGGGGGGGGGGGGGGGGGGGGGGEGGGGGGGGEGGGGFGGGEGGGGGGGGGGGDEGGEFGGEGGGGGGGGGGGGGGGGGGGGGGGGGGGGFGFFGGGGGFGGGGGGGGFGGGGGGGGGGGGGGGGGGGGGGGGGGFGGGGGEG7DBFGGCGCGGGG<:FGFF7@FFGFGFAF+=*<<::<C9CE71CFFG?GC@**8*;*<+8?G*:CC5:EGG888*2;F+72<CEG7*21<+2<5*:DD:CG/:C+27F<7CCBD31:D6CFD3.*2)1<1C7()).7))0))
@M03506:14:000000000-AKVR1:1:1101:17919:3502 1:N:0:45
ATGAACTCCTACGGGAGGCAGCAGAGGGGAATATTGCGCAGTGGACGAAAGTCTGACGTAGCGACGCCGCGTGTGGGATGACGGTCTTCGGATTGTAAACCACTGTCGGGAGGGACGAATACGCCGCAAGGCGGGTGACGGTACCTCCAAAGGAAGCACCGGCTAACTCCGTGCCAGCAGCCGCGGTAATACGGAGGGTGCGAGCGTTGTCCGGAATCACTGGGCGTAAAGGGCGCGTAGGCGGCCTGCTAAGTAGGGGGTGAAATCCTGCGGCTTAACCGCAGGGCTGCCTTCCAAACTG
+
CCCCCGGGGGGGGGGGGGGGGDCG8FGGGGGG9FFAFGGGGGGGGGGGGGGGGGGGGGEGGGGGGGGG7FGFGGGGGFGGGGGGGGGGGGGFGGGGGGGGGGGGDFGGGGGDGGGGGDEGGGGGGGGGGGFGGGGGGGCFDGGGGGGGEGFFGGGGGGGGGGGGGGGGGGGGGGGGGGGGGGGGGE8>GFGGGGGGGGGGGGDGEGGGGGGGGGE:FGGGGFCCFDE528CFGGEGGGGCEFGGGGGG5FGGGEFG7>G<CEFC?7C>CFC>CDGG*7D>DD)7*797<DFFF4)0*/59*
@M03506:14:000000000-AKVR1:1:1101:24663:3550 1:N:0:45
ATGAACTCCTACGGGAGGCAGCAGTGGGGAATATTGGACAATGGGGGCAACCCTGATCCAGCAATGCCGCGTGAGTGAGGAAGGCCTTAGGGTTGTAAAGCTCTTTCACCCACGACGATGATGACGGTAGTGGGAGAAGAAGCCCCGGCTAACTTCGTGCCAGCAGCCGCGGTAATACGAAGGGGGCGAGCGTTGTTCGGATTTACTGGGCGTAAAGGGCGCGCAGGCGGCAGACCAAGTCAGGCGTGAAAGCCCCGGGCGCAACCTGGGAAGGGCGCCTGGGACTGGTTTGCTAGCGAGC
+
CCCCCGGGGGGGGGGGGGGGGGGGGGGGGGGGGGGGGGGGGGGGGGCGGGGGGGGGGFGGGCGFGGGFGGG>FFFAFFFFGGFDC<,CFGDFFGGFGCCFGGGGGGFFGF@EEGGEEGGGGGGD<FFGFGGGFFFGGGGGGGGGFGDGGGGFCFFGGGGGGGGFFGGG7@EEFGGGF@FFE7ECC7FCEEEE:>E>CFGD*8C+CCGGGF5::CC5+CCGE5E>5CGDEGGGG==FCEFFGGG66EEDE:CF4*/9:;D9/:CCEGFCFC69*7<:30)**08AE4*0.2),*/94)).))
@M03506:14:000000000-AKVR1:1:1101:20172:3559 1:N:0:45
ATGAACTCCTACGGGAGGCAGCAGTGAGGAATTTTGCGCAATGGGCGAAAGCCTGACGCAGCAACGCCGCGTGGGGGATGAAGGCCTTCGGGTTGTAAACCCCTTTTCTGGGGGAAGATAATGACGGTACCCCAGGAATAAGTCACGGCAAACTACGCGCCAGCAGCCGCGGTAATACGTAGGTGGCTAGCGTTGTCCGGATTTACTGGGCGTAAAGCGCGCGCAGGCGGTTTGGACAGTCCGTGGTGTAATCTCTTGGCTCAACCAAGAGGGGTTTGCGGATACTCCCAGACTTGAGTGG
+
CCCCCGGGGGGG@FG7:FGDGGGCFFGGGCFGGFGGFGGGGGG8FACEGGGGGGGGGEEDEGGGGGC:6F:C::FG>FFC8BFGGEGGGGGCFDGFGGF9FFC@FE9F<CCFGDCFGG9<,CFGGGG@FCFDFGGGF8CFFCFCGF3BE:F@,>DFC7FGGGGGFDF,<FEE<*<FBFFCGDCFG>GGGCF5EEEC7F*:C>CE<FG7:@FGEEG5+AECE*:E5C8:*:/:CE5+++1<CE5CE5***02<*3<:9?4*<?7FF5EF*7*0>3**1.*957<*+1*789:03<*9*9@*<
@M03506:14:000000000-AKVR1:1:1101:10617:3586 1:N:0:45
ATGAACTCCTACGGGAGGCAGCAGTCGAGGATCTTCGGCAATGGGCGCAAGCCTGACCGAGCGACGCCGCGTGTGCGATGAAGGCCTTCGGGTTGTAAAGCACTGTCGAGGGGGAGGAAAGCCCGCAAGGGTCTGACCCATCCCTGGAGGAAGCACGGGCTAAGTTCGTGCCAGCAGCCGCGGTAAGACGAACCGTGCAAACGTTGTTCGGAATCACTGGGCTTAAAGGGCGCGTAGGCGGGCAGCCAAGTCTGTGGTGAAATCTTTCGGCTCAACCGGAAAACTGCCGTGGATACTGGCG
+
CCCCCGGGGGGGGGGGGGGGGGGGGGGGGGGFGGGGFGGGGGGGGGGGGGGGGGGGGGGGGGGDGGGGGGGGGGGFGGGGGFFGGGGGGGGGGGGGGGGGGGGGGFFGGGGGGGGGGGGGGGGGGGGGGGGGGGGGGGGGGGGGGGGGFEEGGGGGGGGDGGGGGDFE=F7CFGFGGGGGGGGGGEGGGGE*?EGGGGGGC8CCEGC5EEEGGGFGGCFGGG*;8<CCGGDGECEEEGGDCCCEGEFG6AEC7E?DGFGGGCCC9:9:EDG>DFGFFDGC3;:FFF6?BG@9:*77FF@4)
@M03506:14:000000000-AKVR1:1:1101:22483:3590 1:N:0:45
ATGAACTCCTACGGGAGGCAGCAGTAAGGGATATTGCACAATGGGCGCAAGCCTGATGCAGCAACGCCGCGTGCCCGATGAAGGCCCTCGGGTCGTAAAGGACTTTTCTGGCTGACGAGAACGGACTGTAAGCCAGGAATAAGTGGCGGCTAACTACGTGCCAGCAGCCGCGGTAAAACGTAGGAAGCAAGCGTTATCCGGAGGTACTGGGCGTAAAGCGCGGGCAGGCGGCTCGAAGCGTCTGATTCGAAATCTCCTCGCTCAACGGGGAGAGGACATGCGCAAAGGTCGGGCGGGAGGG
+
CCCCCGGGFGGCGDECGGGGEFGDFFDGG<FF8FGGGGGGGGGC<FFCEGGDGGDECFGF,<CE@BF7FCFGGDFFGGGEG95EFFC7FFGGAEEEFBFFGGGGGGFAEFAF@BEGCEGGE@C7:CF=FF,A<BEFFDD<>=D=FF>7<+F*@FG9BEF7<1><CCAFGGGGG1=:FC9*+4FCF,CFC<F7FC8<BF918B7*10AC@FE*/1:A87A*?8:888>=8**:***2*/9:***:++0**+67*937+=93C***00/7><*0*79*94:2*)):=)2))*02375<@))7)
@M03506:14:000000000-AKVR1:1:1101:23164:3591 1:N:0:45
ATGAACTCCTACGGGAGGCAGCAGTGGGGAATCTTGCGCAATGGCCTAACGGCTGACGCAGCGACGCCGCGTGTGGGATGAAGCTCTTCGGAGTGTAAATCACTGTTGCCCGGGACGAATAGCTCGATTAATCGAGCCTGACAGTACCGGGTGAGGAAGCACCGGCTAACTCCGTGCCAGCAGCCGCGGTAATCAGGGGGGTGCGAGTGTTGTCCGGAAGCACTGGGCGTTCAGGGGGAGTAGGTGGCTGGATAAGGGTGGGGGGAAAGTCGGGGGCGAAACCCCGGATCTGCCGAGTCGG
+
CCCCCGGGFGGGGGGCFGEFGDGGGGEFG;@@FGG9FFCCGG,FFGGG,F@@EGD@FE@C78@+6@7>FFC>CFFDGCCEFEF@=FGDFGG>:FFFGFB,EEFFFEB<F9F@CDF==FE,DFGGAEC8F+>FGGCCCFAE,@>:FFF,@FG1:FF7:D,,@<<<*411:C;,7=<<*<,:CFFF7F@CGE8CC+2AFC5CE:8CEC821<:8*+02?***220+32:*:8**0<@F**)2*3A7+<5*/**1:9+CFF77*:)*1)2*10+)))9C)))11.)*/.))()*.*10)0)).)
@M03506:14:000000000-AKVR1:1:1101:11903:3600 1:N:0:45
ATGAACTCCTACGGGAGGCAGCAGTGGGGAATTTTGCGCAATGGGGGAAGCCCTGACGCAGCAACGCCGCGTGGAGGATGAAGTCCCTTGGGACGTAAACTCCTTTCGATCGGGACGAAAAAAATGACGGTACCGGAAGAAGAAGCCCCGGCTAACTTCGTGCCAGCAGCCGCGGTAATACGAGGGGGGCGAGCGTTGTTCGGAATTATTGGGCGTAAAGGGCGCGTAGGCGGTGCGGTAAGTCACCTGTGAAACCTCTGGGCTTAACCCAGAGCCTGCAGGCGAAACTGCCGTGCTGGAG
+
CCCCCGAFGGGGGGGGGGGGGGGGGGGGGGGGGGGGGGGGGGGGGGGGGGGGGGGGGGGGGGGGGGGGGGGGGGGGGGGGGGGGGGGGGGGGGGGGGGGGGGGGGGGGGGGGEGGGGGGGGGGGGGGFGGGGGGGGGGGGGGGGGFGGGGGGGGGGGGGGGGGGGGGGGGGGGGGGGGGFGGGGGGGGGGGGGGG:EGGGGGGCEGFGGGGGGGGGEGGGGGGGGGGEEECEGGGGGGGGGGCFGFGGGGGGGFFGFFGF?FD=FGGGGGGFFGGG55<CD>BGG3D34D6:BEFF@F@)8
@M03506:14:000000000-AKVR1:1:1101:7383:3631 1:N:0:45
ATGAACTCCTACGGGAGGCAGCAGTCGAGAATTTTTCTCAATGGGGGAAACCCTGAAGGAGCGACGCCGCGTGGAGGATGAAGGTCTTCGGGTTGTAAACTCCTGTCATTTGGGAACAAGTGCCGGTACGTAACTGCTACCGGCTTGATAGTACCAGAAGAGGAAGAGACGGCTAACCCTGTGCCAGCAGCCGCGGTAATACAGAGGTCTCAAGCGTTGTTCGGATTCATTGGGCGTAAAGGGTGCGTAGGTGGCGTCGTAAGTCAGGTGTGAAATCTCGGAGCTTAACTCCGAAACTGCC
+
CCCCCGGGGGGGGGGGGGGGGGGGGGGEFFGGGGGGGGGGGGGGGGGGGGGDGGGGGGGGFGGGGGGEGGGEGGGGGGFGGD<FGGGGGGGGFGGGGGGGFGGGGGGGGGFGGGGGFGGFGGGGGGGGGGGGGGGGGGGGGGGGGDGGGFGGGGGGGGFGGGGGGGDG7EDGGCEFF,><FFGFGA@EFGGGEDGDGCEDFGGGGGCGG9FFFGCE8CEG=CEGCCGFF79@CF5C7ED*A75CC5>D877CCFGGCEGGG=<0<:<*+2<@C**+76>FFFFG64:@>C/)>.7:DBF?)
@M03506:14:000000000-AKVR1:1:1101:11463:3658 1:N:0:45
ATGAACTCCTACGGGAGGCAGCAGTGGGGAATTTTGGACAATGGGGGCAACCCTGATCCAGCCATGCCGCGTGCGGGAAGAAGGCCTTCGGGTTGTAAACCGCTTTTGACCGGGAAGAAAAGGCTTCGTCGAATAGACGGGGCTGTTGACGGTACCGGGAGAATAAGCACCGGCTAACTACGCGCCAGCAGCCGCGGTAATACGTAGGGTGCGAGCGTTAATCGGAATTACTGGGCGTAAAGCGTGCGCAGGCGGTGAGTTAAGTCTGATGTGAAAGCCCCGGGCTCAACCTGGGAATGGC
+
CCCCCGGGGGGGGGGGGGGGGG@FFGGGGGGGGGGGGGGGGGGGGGGGEGGGDGGGFGGGGGGGGGGGGGGGGGGGGGGGGCCGGGGGGGGGGGGGFGGGGGGGGGGGGCGGGGGGEEFFGFGDGDGEGGGGGGG9<FGGGGGEEGGGGGGGGFC@FGGCEDDG;FGFGGFGGDGGGGGGGDGGGGDEGGFGCEGGGE5>C<CFCF8>EFC5EEEEGG5ECF?88C*1<9C<7AF5C*7?5?F=:*:CCEEDGGG5E)9*<C>FCCEGD7?*07:EC?*//07CE)*9<5),.58)7)<))
@M03506:14:000000000-AKVR1:1:1101:8789:3688 1:N:0:45
ATGAACTCCTACGGGAGGCAGCAGTGGGGAATCTTGCGCAATGGGCGAAAGCCTGACGCAGCCATGCCGCGTGTATGATGAAGGTCTTAGGATTGTAAAATACTTTCACCGGGGAAGATAATGACGGTACCCGGAGAAGAAGCCCCGGCTAACTTCGTGCCAGCAGCCGCGGTAATACGAAGGGGGCTAGCGTTGCTCGGAATTACTGGGCGTAAAGGGCGCGTAGGCGGACAGTTTAGTCAGAGGTGAAAGCCCAGGGCTCAACCTTGGAATTGCCTTTGATACTGGCTGTCGTGAGTTG
+
CCCCCGGGGGGGGGGGGGGGGGGGGGGGGGGGGGGGGGGGGGGGGGGGGGGGGGGGGGGGGGGGGGGGGGGGGGGGGGGGGGGGGGGGGGGGGGGGGGGGGGGGGGGGGGGGGGGGGGGGGGGGGGGGGGGGGGGGGGGGGGGGGGGGGGGFGGGGGGGGGGGGGGGGGGGGFGDFGGGGGGGGEGGEGGGDFGEGCEGGGGGFGGEF?EFGGGGCFGGC?:EEEGGGGGEGEG?FEGGGF79++:29@CFGGF>FGFDD*299C70>EG?7C6CDF?>7:=FFFFC:1<@(*)0<9599*
@M03506:14:000000000-AKVR1:1:1101:6535:3707 1:N:0:45
ATGAACTCCTACGGGAGGCAGCAGTGGGGAATTTTGCGCAATGGGGGAAACCCTGACGCAGCAACGCCGCGTGGAGGATGAAGCCCCTTGGGGTGTAAACTCCTTTCGACCAAGACGATAATGACGGTACTGGTGGAAGAAGCACCGGCTAACTCTGTGCCAGCAGCCGCGGTAATACAGAGGGTGCAAGCGTTGTTCGGAATTATTGGGCGTAAAGGGCGCGTAGGCGGCGCCACAAGTCACCTGTGAAATCTCTGGGCTTAACTCAGAGCCTGCAGGCGAAACTGTGGTGCTGGAGTAT
+
CCCCCGGGGGGGGGGGGGGGGGGGGGGGGGGGGGGGGGGGGGGGGGGGGGGGGGGGGGGGGGGGGGGGGGGGGGGGGGGGGGGGGGGGGGGGGGGGGGGGGGGGGGGGGGGGGGGGGGDGGFGGGGGGGGGGGGGGGGGGGGGGGGGGGGGGGGGGGGGGGGGGGGGGGGGGFEGC:FFFGGGGGGGGGGGGFEGGGGGG>EFGGGGGDGGG8CEGGGGGGGGGGGGGGGDEGGGGG5CCG9ECEF<CFGFGGGFCFF>F=F:?FCC:?DFFCFD=<FFDD:BGGFGFFGFFFB4:)>?;*
@M03506:14:000000000-AKVR1:1:1101:5949:3725 1:N:0:45
ATGAACTCCTACGGGAGGCAGCAGTGGGGAATATTGCACAATGGGCGCAAGCCTGATGCAGCGACGCCGCGTGGGGGATGACGGCCTTCGGGTTGTAAACCTCTTTCAATAGGGACGAAGCGCAAGTGACGGTACCTATAGAAGAAGCACCGGCCAACTACGTGACGGCAGCCGCGGTAATACGTAGGGTGCGAGCGTTGTCCGGAATTACTGGGCGTAAAGAGCTCGTAGGTGGTTTGTCGCGTTGTTCGTGAAAACTCACAACTCAATTGGGGGGGTGCGGGCGATACGGGGAGACTGG
+
CCCCCG-6;EFGGDGGD@@FC7<FCEF@C>BF<EGGGFG<<,EFG,:::FCF,:CE,FGGFF:@FCFGGEG4FCGFEFGG<<F>=@CGCFFFDFEGFFFGFGGGCFDEAC<FCC8DED+C7F7FGGEFE<@<FG:>;@EFGFFF7<FC77FFEEEGF@CFEGCF,CE<FC@F@FGFG<*8++0;2<CC;;C55?EEC1;C;FGE>?E8@CCG7EE*:1/CFFF8*:+*2*;C+<51:EDF+:*11*:5E+:*17/*0)*0+<*0C*+*<*3***12/0>577)*:)9)())(0).7:)19F
@M03506:14:000000000-AKVR1:1:1101:18678:3760 1:N:0:45
ATGAACTCCTACGGGAGGCAGCAGTGGGGAATTTTGCGCAATGGGGGAAACCCTGACGCAGCAACGCCGCGTGGAGGATGAAGTCCCTTGGGACGTAAACTCCTTTCGACCCGGACGATAATGACGGTACGGGTGGAAGAAGCCCCGGCTAACTTCGTGCCAGCAGCCGCGGTAATACGAGGGGGGCAAGCGTTGTTCGGAATTATTGGGCGTAAAGGGCGCGTAGGCGGTGCGGTAAGTCACCTGTGAAATCTCCGGGCTTAACTCGGAGCCTGCAGGCGAAACTGCCGTGCTTGAGTGG
+
CCCCCGGGGGGGGGGGGGGGGGGGGGGGGGGGGGGGGGGGGGGGGGGGGGGGGGGGGGGGGGGGGGGGGGGGGGGGGGGGGGGGGGGGGGGGCGGGGGGGGGGGGGGGGGGGGGGGGGGGCGGGGGGGGGGGGGGGFGGGGGGFFGFGGCGGGGGGGGFGGGGGGGGGGGGGGEFCFGGFEGGGGGGGGGGGEDGGDGGGEGGDCGFFGGGGGGGGGGGGGCE>EGGCGGGGEGGEGGGGGGFFGCFGDCCGFA9:8>DGG5F+::CDGDE3C7C55FGDD58*CFGFBDFFF>*?)7*=5
@M03506:14:000000000-AKVR1:1:1101:15716:3762 1:N:0:45
ATGAACTCCTACGGGAGGCAGCAGTAGGGAATATTGGACAATGGGCGAAAGCCTGATCCAGCGACGCCGCGTGAGGGATGAAGGCCTTCGGGTTGTAAACCTCTGTTGTTGGGAAAGAAGCCAGGTGCATAACCCGGTGACGGTACCCAACGAGGAAGCCCCGGCTAACTACGTGCCAGCAGCCGCGGTGAGACGTAGGGGGCGAGCGTTATCCGGATTCACTGGGCGTAAAGGGCGCGTAGGCGGTTACGTAAGTCCGATGTGAAAAGTCACGGCTCAACTGTGATCGTGCATCGGATAC
+
CCCCCGGGGGGGGGGGGGGGGGGGGGGGGGGGGGGGGGGGGGGGGGGGGGGGGGGGGGGGGGGGGGGGGGGGGGGGGFGGGFGGGGGGGGGGGGGGGGGGGGGGGGGGGGGGGGGGGGGGGGGGGGGGGGGGGGGGGGGGGGGGGGGGGGGGGGGGGGGGFGGCGGGGGGGGGGGGGGGGGGGGGGGGGGGGGGGGDGGGGGGGGGGGEGGG7CEGE5EGCGGFGG5E:858<EEEGGDGEGGGGGEGDFGGDFF*<7<)/*9ECCFGE>C=FGG59B*09*<996D=?54?F=0<E)).)
@M03506:14:000000000-AKVR1:1:1101:10110:3762 1:N:0:45
ATGAACTCCTACGGGAGGCAGCAGTAGGGAATCTTGGACAATGGGCGAAAGCCTGATCCAGCGACGCCGCGTGAGGGATGAAGGCCTTCGGGTTGTAAACCTCTGTTGTTGGGAAAGAAGCCGGGTGCATAACCCGGTGACGGTACCCAACGAGGAAGCCCCGGCTAACTACGTGCCAGCAGCCGCGGTGAGACGTAGGGGGCGAGCGTTATCCGGATTCACTGGGCGTAAAGGGCGCGTAGGCGGTTACGTAAGTCCGATGTGAAAAGTCACGGCTCAACTGTGAGCGTGCAGCGGAGAC
+
CCCCCGGGGGGGGGGGGGGGGGGGGGGGGFGG<FGFGGGGGGGGGGGGGGGGGGGGGGGGGGGGGGGGGGGGGGGGGEGGGGGGGGGGGGGGGGGGGGGGGGGGGGGGGGGGGGGGGGGGGGGGGGGGGGGGGGGGGGGGGGGGGGGGGGGGGGGGGGGGFEGGGGGGGGGGGGGGGGGGFC>FGGDGGGGGGFGFFGGGDGGGE85EEGGGFGGGDCEFGFFGGGGE?88EC?EEGDDEDEGGGG=DCGEFGCGDCFGDEEFGGCFFFFF@>3C*)56C4=@CF=*97>@05*0)>>)7.
@M03506:14:000000000-AKVR1:1:1101:23774:3778 1:N:0:45
ATGAACTCCTACGGGAGGCAGCAGTGGGGAATATTGGACAATGGGCGCAAGCCTGATCCGGCCATGCCGCGTGAGTGATGAAGGCCCTAGGGTTGTAAAGCTCTTTTGTGCGGGAAGATAATGACGGTACCGCAAGAATAAGCCCCGGCTAACTTCGGGCCAGCAGCCGCGGTAATACGAAGGGGGCTAGCGTTGCTCGGAATCACTGGGCGTAAAGGGTGCGTAGGCGGGTCTTTAAGTCAGGGGTGAAATCCTGGAGCTGAACTCCAGAACTGCCTTTGATACTGAGGATCTTGAGTTT
+
<CCCCGFGGGGGCFGEDGGGGGGGGGGGGGGGFGGGGGGG?FGGFGGDEFGGGGGGDFGGGGGGGGGGEG>6@CFGGGGGGGGGFEF7CFFF,FCFFCFGGGGGDFC<AFF:F>FDCACFD,B<F7=:DGGGGCGEF==F>FE<>FGGG++7@FGGG*3CC>>FGGGGGFG7<:BFF9<7B<FFCGGGCFFEC:8E7:?CDECFFF+<*85:/CC8C:5FC2:E*>EFGC8EE69C:+CC+0:*1::)*3:+03+28<F5*+9<7:CC0>+)*;>9*****/7+00**,7)5)1//*/9*/
@M03506:14:000000000-AKVR1:1:1101:17048:3796 1:N:0:45
ATGAACTCCTACGGGAGGCAGCAGTCGAGGATCTTCGGCAATGGGCGCAAGCCTGACCGAGCGACGCCGCGTGCGCGATGAAGGCCTTCGGGTTGTAAAGCGCTGTCGAGGGGGAGGAAAGCCCGCAAGGGTCTGACCTATCCCTGGAGGAAGCGCGGGCTAAGTTCGTGCCAGCAGCCGCGGTAAGACGAACCGTGCAAACGTTGCTCGGAATCACTGGGCTTAAAGGGCGCGTAGGCGGCTTGCCAAGTCAGGGGTGAAATCTTTCGGCTCAACCGGCAAAGGGCCTTTGATACTGGCG
+
CCCCCGGGGGGGGGGGGGGGGGGGGFGGGGGGGGGGGGGGGGGGGGGGGGGGGGGGGGGGGGGGGGGGGGGGGGG+CFGGGFGGGGGGGGGGGGGGGGGGGGGGGGGGGGGGGGGGGGGGGGGGGGGGGGGFGGGGGGGGGGGGGGGGGGGGGGGGGGGGGGGGGGFGGGGGGGGGGGGGGGGGGGGGGGGGDGGGGGGGGGGGGGGFGEGGGGFGGGGGGFFFFGGGGGGGGGGGGGGGGD7EGGG=F7+<7CFFGDD3FFGFGGCCED=.16=CFDD)9)8C*)/<(>F4*97@F6?8:
@M03506:14:000000000-AKVR1:1:1101:24914:3799 1:N:0:45
ATGAACTCCTACGGGAGGCAGCAGTGGGGAATTGTTCGCAATGGGCGCAAGCCTGACGACGCAACGCCGCGTGGAGGATGAAGATCTTCGGGTCGTAAACTCCTGTCGAGCGGGACGAATGATCCGCGACCTAATACGTCGTGGGAATGACGGTACCGCTAGAGGAAGCCCCGGCTAACTCCGTGCCAGCAGCGGCGGTAATACGGGGGGGGCTTGCGTTGGTCGGCATTATTGGGCGTACAGGGCCCGCAGGTGGCCAAATAAGTCCACCGCGAACACCCCTGGCCTAACCGGGGTACCG
+
-ACCCGGGGGGGGDGGGDCFGEFGGGGGGD@FFGGGFGG7FFFFGGGGGE@D<EFFFGG@7FFFFGDBFGDFFEEEFGGCDAF9FEFGF@GE4::FFG7FGFG,FGE@FEG+C7FEGGD7CFGG9FGD@>:>F>F@CFF7*>1FG7B<:AFG@FBFFEGF@B9ACA+2=44CE*:?*+AC@:8/;**+<CF8C*2:C8:*/3A?CEE5*?>>8***85****2<EE*/1+++++3@**1C*5CFG=:7**2*7A?3*)***+*++2+*3*:>)1)/5)2*/0)//)*9(*88BB:)))0*0
@M03506:14:000000000-AKVR1:1:1101:22794:3823 1:N:0:45
ATGAACTCCTACGGGAGGCAGCAGTGGGGAATCTTGCGCAATGGCCTAACGGCTGACGCAGCGACGCCGCGTGTGGGATGAAGCTCCTCGGAGTGTAAACCACTGTTGCCCGGGACGAATAGCTCGATTAATCGAGCCTGACGGTACCGGGTGAGGAAGCACCGGCTAACTCCGTGCCAGCAGCCGCGGTAATACGGGGGGTGCGAGCGTGGTCCGGAATCACTGGGCGTAAAGGGCGCGTAGGTGGGTTGATAAGGGTGTGGTGAAAGTCCGGGGCTCAACCCCGGATCTGCCGTGCCGA
+
CCCCCGGGGGGGGGGGEGGGGGGGGGGGGGGGGGGGGGGGGGGGGGGGGGGGGGGGGGGGGGGGGGGGGGGGGFGGGGGGGGGGGGGGGGGGGGGGGGGCFFGGGGGGGGGGGGGGGGGGGGGGGGG<EGGGGGGGGGGGGGDGEGGGGGGCFGGGGGFGGGFGGDCFGDFGGGGGGGFGGGGGGEGGGEGGGFGGGGGGCEGGGGGGGE*:FCFGGGEGGGGFGGG=E8ECEF7=CEDG55CEGGG):=E+:7C>?>*9>7DCF79:C709DDCEDFCFGF)*/79)29=<6=D>5>>B.
@M03506:14:000000000-AKVR1:1:1101:16054:3824 1:N:0:45
ATGAACTCCTACGGGAGGCAGCAGTGGGGAATCTTGCGCAATGGCCTAACGGCTGACGCAGCGACGCCGCGTGTGGGATGAAGCTCTTCGGAGTGTAAACCACTGTTGCCCGGGACGAATAGCTCGATTAATCGAGCCTGACAGTACCGGGTGAGGAAGCACCGGCTAACTCCGTGCCAGCAGCCGCGGTAATACGGGGGGTGCGAGCGTTGTCCGGAATCACCGGGCGTAAAGGGCGCGTAGGTGGTTGGATAAGGGTATGGTGAAAGTCCGGGGCTCAACCCCGGACCTGCCGTGCCGC
+
CCCCCGGGGGGGGGGGGGGGGGGGGGGGGGGGGGGGGGGGGGGGGGGGGGGGGGGGGGGGGGGGGGGGGGGGGGGGGGGGGGGGFGGGGGGGGGGGGGGGGGGFGGGGGGGGGGGGGGGGGGGFGGGGGGGGGGGGGGGGGGGGGGGGGGGGGGGGGGGGFFGGGGGGGGCFGGC1=FGGGGGGGGCEGGGGGGGGGGGGGCC5:;C>8EGCEGFGG*:CGFGGEGC*8*2:FFGECEGG/1:E0CF>C*5+2<7:EFF<667<9CCFFF?FGDDG30*77:FCG@C3(157@FE@;555)
@M03506:14:000000000-AKVR1:1:1101:7474:3824 1:N:0:45
ATGAACTCCTACGGGAGGCAGCAGTGAGGAATCTTCCGCAATGGGCGAAAGCCTGACGGAGCGACGCCGCGTGTGGGATGAAGTCTTTCGGGATGTAAACCACTGTCGGAGGGGAAGACAAAAAAGACGGTACCCTCCAAGAAAGCCCCGGCTAACTACGTGCCAGCAGCCGCGGTAATACGTAGGGGGCAAGCGCTATCCAGATTTACTGGGCGTAAAGCGCGGGTAGGCGGCTGGTTAGGTGTGATGTGAAATCTTCCGGCTCAACCGGCAAACTGCATTGCAAACCGGCCTGGCTAGA
+
CCCCCDFGGGGGGGGGGGGGGGGGGFGGCFEEFGGGGGGGGGGGGGGCGDGGGGGGGGGDGGGGGGGGGGGFGFFEGGGG?AFFFFGGGGGGGGEGGGGGGGGGFGGGGEGGGGCCG?FEGGGGGG7FGDCDFF@FGFFFFGFFGGGGGGDGC:FGGGGGGFGFC@CFFGGGGCFGG::<FFFFGGGCEGCCF5CC8??ECCG+<:@FGGGCEGGEE=5C7CGG*/1:ECCE=5CEE87+:6??<5CFGG+0*0<799C75C<:CF6<CGC)77*1:@DF09?E76*)-9>>37@F4)1)/
@M03506:14:000000000-AKVR1:1:1101:21676:3842 1:N:0:45
AGAACTCCTCGGGAGGCAGCAGTGGGGAATATTGGACAATGGGCGCAAGCCTGATCCAGCCATGCCGCGTGGGTGATGAAGGCCTTAGGGTTGTAAAGCCCTTTCGGCGGGGAGGATAATGACGGTACCCGCAGAAGAAGCCCCGGCTAACTTCGTGCCAGCAGCCGCGGTAATACGAAGGGGGCTAGCGTTGCTCGGAATCACTGGGCGTACAGCGCACGTAGGCGGCTTATTAAGCTATGGGTGAAATCCGGGAGCTCAACTCCAGAACGGCCTTTGAGACTTATGAGCTTGGCGTCCG
+
CCCCCGFGAFFGECCEGGGGGGGFGGGGGGFGGFF9FEGGGGGGGGD@EF@DGEFGG@AFGFFDGFG:FF7FFFGFGGGGGGG8EFE,CE=FCF<BEFF4AFCDFGC+>EGGDFDGFCFC9C=FCBFFFGCCGFEF@FFFD,>*FFGGGGGGA<FFGD<FGGGGFDGGGGCFE,2+;*CECCGD5*/*<C8*:*3<E5/*;FC++0CEFECC8C9AE5EGDF?*;CCDG8/@FCF7C+*++23:+***<+06)7E7*5<*+<*+<67CEFC)*)12*/0**)0+097@<F9275>)).7).
@M03506:14:000000000-AKVR1:1:1101:13667:3851 1:N:0:45
ATGAACTCCTACGGGAGGCAGCAGTGGGGAATCTTGCACAATGGGCGAAAGCCTGATGCAGCAACGCCGCGTGGGGGATGAAGGCCCTCGGGTTGTAAACCCCTTTCAGCAGGGACGAATCTGACGGTACCTGCAGAAGAAGCCCCGGCCAACTACGTGCCAGCAGCCGCGGTAACACGTAGGGGGCAAGCGTTGTCCGGATTTATTGGGCGTAAAGAGCTCGTAGGCTGTTCGATAAGTCGGGTGTGAAACCTCCAGGCTCAACCCGGAGACGCCACCCGATCCTGTCCTGACTAGAGTC
+
CCCCCGGGGGGGGGGGGGGGGGGGGGGGGGGGGGGGGGGGGGGGGGGGGGGGGGGGGGGGGGGGGGGGGGGGGGGGGGGGGGGGGGGGGGGG:FFGGGGGGGGGGGGGGGGGGGGGEGGGGGGGGGGGGGGGGGGGGFFGGGGGGGGGGGGGGGGGGCFGFCFGGGGGGGGGEGEGFGGGGGGGGGGGFGCEAEGGFGGGEEGFGGGGGFFEEEDC?9F6CFEEEGGG652CCECFCE>2A75CEEGC7<EFFF67*9C9*2*<C7*):)*7<C3537<DCD>**9>B?**.9;6/6**11
@M03506:14:000000000-AKVR1:1:1101:17759:3852 1:N:0:45
ATGAACTCCTACGGGAGGCAGCAGTGGGGAATCTTGCTCAATGGGCGAAAGCCTGAAGCAGCGACGCCGCGTGCGGGATGAAGGCCCTCGGGTTGTAAACCGCTTTCAGCAGGGACGAAATTGACGGTACCTGCAGAAGAAGGCCCGGCCAACTACGTGCCAGCAGCCGCGGTAATACGTAGGGGCCTAGCGTTGTCCGGATTTATTGGGCGTAAAGAGCTCGTAGGCGGTTTGGTGAGTCGGGTGGGAAATCTCCACGCTCAACGGGGAGGGGCCACCCGGGACTGCCATGACTAGAGTC
+
CCCCCGGGGFGGGGGGGGGGGGGGGGGGGGGGGGGGGGGGGGGGGGGGGGGGFGGGGFGGGGGGGGGGGGGGGGGGGG@EFFGGFGGFDFGGGGDGGGFFGEGGGFFGGGCFGGCDFFDE@AEGCGGGGGGGGGF@ECEFGGGGFGGGGCFGGGGGGGGGFGGGGGG>FGGGGGDFCFGFFFCFGGGEGGGGECGGGGGGG>/CCECCFGGCCEGCFE6*+8;CEFD6EG:CECC:*29<:CEE1:/CGCF+:9EFF575**1ACC5<=9*8DGGEDFF9D57CC@F@?C4:*9*7?7?7/
@M03506:14:000000000-AKVR1:1:1101:20647:3854 1:N:0:45
ATGAACTCCTACGGGAGGCAGCAGCAAGGAATCTTGGGCAATGGACGAAAGTCTGACCCAGCGACGCCGCGTGAGGGATGAAGGCCTTCGGGTCGTAAACCTCTTTTGCGGGGGGAGAAGATCTGACGGTACCCCGCGAATAAGCCACGGCTAACTACGTGCCAGCAGCCGCTGTAATACGTAGGTGGCAAGCGTTGTCCGGATTTACTGGGCGTAAAGGGCTTGTAGGCGGCTTGTTAAGTCTGGTGTGAAATCTCCCGGCTCAACCGGGAGGGGTCATCGGATACTGGCAGGCTTGAGG
+
CCCCCGGGGGGGGGGGGGGGGGGGGGGGGGGGGGGGGGGGGGGGGGGGGGGGGGGGGFFGGGGGGGGGGGGGGEGGGEFGEGDGFGGGGGGGGGGGGGGGGGGGGGGGGGGGGGGGDFGGGGGGGGGGDGGGG,ACEGG5CFFGGGGGGGGGGGGGGGGGGGGGGGGGGGED*:CFCGGGG@6@CFFGGGGGGGCE8EFFGGDGD?FGFFFGGGGEEGD?EGGGGFFGFG=5*2:80ADC?99<F?FGCECE>+9>GFGCEGC59CC5*5*)97DE7@***)0*:>F42*8:5)7755)/)
@M03506:14:000000000-AKVR1:1:1101:6687:3859 1:N:0:45
ATGAACTCCTACGGGAGGCAGCAGTGGGGAATATTGGACAATGGGCGAAAGCCTGATCCAGCCATGACGCGTGAGTGATGAAGGCCCTAGGGTTGTAAAGCTCTTTCAGCGGTGAAGATAATGACGGTAACCGTAGAAGCAGCCCCGGCTAACTTCGTGACAGCAGCCGCGGTAATAGGCAAGGGGCTAGCGTTGTTCGGAATTAAAGGGCGTAAAGCGCACGTAGGCGGATAATTAAGTCAGGGGTGAAATACCGGGGGTCAACACCGGAGCTGCCTTTGAAACTGGGTATCTCGATGTC
+
C9AC@FCFFG9FEG@@FEGEG>EGCGGG+F@8FGGGGC,CF,6EFFGGGEFFFCGG,,C9FCFC9F<CB,+@@CE?EE,,C66C,,B:FAFF,:C:EEFDGF8<<FEF,,@7=F7BEEF<AEE,?FCF<FG5@?@C:DE,8B8=+3@@@+@>,3C,665,8;:BCGG,:@FE<*<9;,,,7,5>:7<BBE,<C7E=5C*188C7FF+;ED*BB85*<+*858?CCCE+?CE:5+2<:<F+<C9*15A32+3+2++9?07)**1<+*:/C)/))22+9***:6*+<=*00C=)***)))*)/
@M03506:14:000000000-AKVR1:1:1101:7269:3863 1:N:0:45
ATGAACTCCTACGGGAGGCAGCAGTGGGGAATTTTGGACAATGGGGGCAACCCTGATCCAGCCATGCCGCATGCGGGAAGAAGGCCTTCGGGTTGTAAACCGCTTTTAGTCGGGAAGAAAAGGCAGCTCCGAATACGGGCTGTTCTTGACGGTACCGGCGGAATAAGCACCGGCTAACTACGTGCCAGCAGCCGCGGTAATACGTAGGGTGCGAGCGTTAATCGGAATTACTGGGCGTCAAGCGTGCGTAGGCGGTTCGTTAAGTGCGTTGTGACAGCCCCGGGCTCAACCTGGGACTGGC
+
CCCCCGDEDFFGGDEGGGGGGGGGFFDGGGGFEFFGGGGG<EFGGGGGGGDGEGCEGEEEFFFGGGGGEG>FBFGGGEGBC<CFGGGFFGGGFGGCGGGGF@FCCGGFGGGFCECFE8EFGCGFDGGFFFG>EFGGGCEGFCGGGGGFGGEGEFGGGDGGG7:FC@:FGFGGGGEGGGFGFGG+CCFGF@CCFGECEEG89<:CCFGCEEEGCEGEGGDE8++;;**;+3@@C6FCEG)*:<CGGCCGC55/9CG>EECDCF3?E>?D***0*:*<7@*>5..**)**)2<8)53>4).))
@M03506:14:000000000-AKVR1:1:1101:10346:3893 1:N:0:45
ATGAACTCCTACGGGAGGCAGCGGTGGGGAATCTTGCGCAATGGGCGAAAGCCTGACGCAGCGACGCCGCGTGAGGGAAGAAGGCCTTCGGGTTGTAAACCTCTTTCAGAAGGGACGAAGCCACTCGGGTTAATAGCCCAGAGGGTGACGGTACCTTCAGAAGAAGCCCCGGCTAACTACGTGCCAGCAGCCGCGGTAATACGTAGGGGGCAAGCGTTGTCCGGATTTATTGGGCGTAAAGAGCGTGTAGGCGGTTTTACAGGTCCGCTGTGAAAACTCGAGGCTCAACCTCGAGCTGTCG
+
CC9@@FGFFFGGGGGGEEGGGGGGEGGGDEGGCA<CFDGEDGFFGGDGGCFFGGGGGGGGDFGGGGGGGGGGGGGGGDGEGG8FGDGCGDFEFEEGF<??AFGGGFGFGFFFG>FFGGFGDCGGGCFCGG@FGGGGD8FC<>FF>FCFGEGGGCCGD@:FAEFA:FGFDEG7B7:>FC9FGDFFCEGGFGGCGEEEC>CGGGGGCFDEECEE8FFE?EGGGCCE**/3+0<<+5EE*87*<:C*:EEGF+<F<GGD5)>:+3*:AGGG*97):7>?F:77DEBC*7668C68))0))<B*)
@M03506:14:000000000-AKVR1:1:1101:17902:3893 1:N:0:45
ATGAACTCCTACGGGAGGCAGCAGTCGGGAATTTTGCGCAATGGACGAAAGTCTGACGCAGCAACGCCGCGTGAGGGATGAAGGCCTTCGGGTTGGAAACCTCTTTTCTCAGGGACGATGATGACGGTACCTGAGGAATAAGCCACGGCTAACTACGTGCCAGCAGCCGCGGTAATACGTAGGTGGCAAGCGTTGTCCGGATTTACTGGGCGTAAAGAGCGCGCAGGCGGCGGCGGAAGTCGCGGGTGAAAGCCCCCGGCACAACTGGGGCGGGTCACGCGCTACTGAACGAGCGGAAGTG
+
CCCCCGGG?FFGCCG@@C;7FFGGEGGEGCEEFFF@EBCE+@CF9EC@@BFEFFFGGGGCFDEGGGGGEGD+=:FFG7=FGCG<E<AF<?@CFF@+:?F,AFADD<FG<BFA<FGGG::FGBFGFECFD+C=FDDD8=3BFE9F7>:FGFFE:,37*5@:33@FAFFGGGGGC:<,7,47CC:=FC:7<F@F14==F+;:*;=9,+2?+;/8?*2*<+28==C8**:CGD8*:***2?C0+557***//<:C7*7C8557*/26**+**95<<9/*/)995))**/97)*)()))0.0)/*
@M03506:14:000000000-AKVR1:1:1101:24436:3925 1:N:0:45
ATGAACTCCTACGGGAGGCAGCAGTGGGGAATTGTTCGCAATGGGCGCAAGCCTGACGACGCAACGCCGCGTGGAGGATGAAGGTCTTCGGATTGTAAACTCCTGTTGCCCGGGACGAAACGTCACGACCCAACACGTCGAGGCCCGACGGTACCGGGTGAGGAAGCCCCGGCTAACTCTGTGCCAGCAGCCGCGGTACTACAGAGGGGGAAAGCGTTGTTCGGAATTACCGGGCGTAAAGGGAGTGTAGGCGGCCTTCTAAGGAGAACGTGAAATCCCCGGGCCTAACCCGGCGACTGCG
+
CCCCCGEE@FFGGGGGGGG7C@FFEEFFC;6CFGGGF;FFDGF?8<FEGGGC@EFGFF7FGGGFGC6>++CBFEEFE=EE8AE=FDAAFGGGE:?FF<,?,8E,8E,EF?FFEGGGDGGECCBDGC7:+++3>FGECFG7C:CCE:*>F@EFGEGGGD1<CFGG:CCC=CFDE>CFC9<C@GECC7FGGFG5C>8C:>*<CF8?CCC5EG*;ACGD5?EEE7CC;:CC9C+1*1/*2*78+<=***2*03++9=5>E)92:7**+9:CECA><<*3:775C>>G5)09:F5())8.5)5))
@M03506:14:000000000-AKVR1:1:1101:19442:3940 1:N:0:45
ATGAACTCCTACGGGAGGCAGCAGTGGGGAATGTTGCACAATGGGCGCAAGCCTGATGCAGCGACGCCGCGTGAGGGATGACGGCCTTCGGGTTGTAAACCTCTTTCAGTACAGGCGAAGCGCAAGTGACGGTATGTACAGAAGAAGCACCGGCCAACTACGTGCCAGCAGCCGCGGTAATACGTAGGGTGCGAGCGTTGTCCGGAATTACTGGGCGTAAAGAGCTCGTAAGTGGTTTGTCGCGTTGTTCGTGAAAACCGGGGGCTTAACCCTCGGCGTGCGGGCGATACGGGCAGACTGG
+
CCCCCGGGGGGGGGGGGGGGGGGGGGGGGGGGGGGGGGGGGGGGGGGGGGGGGGGGGGGGGGGGGGGGGGGGGGGGGGGGGGGGGGGGGGGGGGGGGGGGGGGGGGGGGGGGGGGGGEGGGGGGGGGGGGGGGGGGGGGGGGGGGGGGGGGGGGGGGGGGGGGGGGGGGGGFGGGGGFE7FGGGGGGGGGGGGEEGGGGGGGFGGGGG6CFGGGGGGECGGGCGFGGEEEG59CFEF6<CGGGGGGGGGGGGGFGFF?DGGGGGGGGGGGE095CED:)9DFDECEC305>0BEBEFF6:@
@M03506:14:000000000-AKVR1:1:1101:12854:3950 1:N:0:45
ATGAACTCCTACGGGAGGCAGCAGTCGAGAATTTTTGACAATGGGGGAAACCCTGATCGAGCGACGCCGCGTGGAGGATGAAGGTCTTCGGATTGTAAACTCCTGTCATTGGGGAACAAGGTGCATACGTTAACTGCGTGTGCATTGATAGTACCCGAAGAGGAAGAGACGGCTAACTCTGTGCCAGCAGCCGCGGTAATACAGAGGTCTCGAGCGTTGTTCGGATTCATTGGGCGTAAAGGGTGCGTAGGCGGCGCGGTAAGTCGGGTGTGAAATCTCGGAGTGTAACTCCGAAACTGCA
+
CCCCCGGGGGGGGGGEGGGGGGGGGGGGGGGGGGGGGGGGGGGGGGGGGGGGGGGGGGGGGGGGGGGGGGGGGGGGGGGGGGGGGGGGGGGGGGGGGGGGGGGGGGGGGGGGGGGGGGGGGGGGGGGGGGGGGGGGGDGGGGGFGGGGGGGGGGGGGGGGGGGGGGGGGGGGGGGGGGGGGG?FGGGGGGG7FGGGGGEFGEGC:@F:FGGGGGGGGGGGGGGG**;9CC?EAF5**:CCFGGGGGG<EGGFGGDGEBGGC56EGGDG=DCD7>CC76*9<>E76029:>@,>>5<BFF6/
@M03506:14:000000000-AKVR1:1:1101:5416:3952 1:N:0:45
ATGAACTCCTACGGGAGGCAGCAGTAGGGAATCTTCCGCAATGGACGAAAGTCTGACGGAGCAACGCCGCGTGAGTGATGAAGGCTTTCGGGTCGTAAAACTCTGTTGTTAGGGAAGAACAAGTGCTAGTTGAATAAGCTGGCACCTTGACGGTACCTAACCAGAAAGCCACGGCTAACTACGTGCCAGCAGCCGCGGTAATACGTAGGTGGCAAGCGTTATCCGGAATTATTGGGCGTAAAGCGCGCGCAGGTGGTTTCTTAAGTCTGATGTGAAAGCCCACGGCTCAACCGTGGAGGGG
+
CCCCCGGGGGGGGGGGGGGGGGGGGGGGGGGGGGGGGGGGGGGGGGGGGGGGGGGGGGGGGGGGGGGGGGGGGGGGGGGGGGGGGGGGGGGGGGGGGGGGGGGGGGGGDFGFGGGGEGGGGGGGGGGGGGGGGGGGGGGGGGGGGGGCGGGGGGGGGGGGGGGGGGGGGFGGGDGGGGGGGGGFEGGGGFGGGGDGGGEGGGGGGGGGGG?CFGGGGGEGC5CCCG5CG6EG?FGGGGGGGCFGGGGGGGGGGGGGG)9CCF7<CF+:<CGF>FFFD@FDFFEED:C@7F)8B5>E:>3>)
@M03506:14:000000000-AKVR1:1:1101:11604:3975 1:N:0:45
ATGAACTCCTACGGGAGGCAGCAGTGGGGAATATTGGACAATGGGCGCAAGCCTGATCCAGCCATGCCGCGTGAGTGATGAAGGCCCTAGGGTTGTAAAGCTCTTTTGTGCGGGAAGATAATGACGGTACCGCAAGAATAAGCCCCGGCTAACTTCGTGCCAGCAGCCGCGGTAATACGAAGGGGGCTAGCGTTGCTCGGAATCACTGGGCGTAAAGGGTGCGTAGGCGGGTCTTTAAGTCAGGGGTGAAATCCTGGAGCTCAACTCCAGAACTGCCTTTGATACTGAGGATCTTGAGTTC
+
CCCCCGGGGGGGGGGGGGGGGGGGGGGGGGGG9FGGGDGGGGGGGGGGGGGGGGGGGGGGGGGGGGGGGGGGGGGGGGGGGGGGGGGGGGGGGGGGGGGGGGGGGGGGGGGGGGGGGGGGGGGGGGGGGGGGGGGGGGGGGGGGGGGGGGGGGGGGGGGGGGGGGGGGGGGGGGGGGGGDFGGGGGGGGGGGGGGGGGGGGGGGGGGGGGGGGGGGFGGGGGGGDGGGGGGG5CFGGGGGGGGFGCGGGF7?FGGFG4CFFFG?6><FFDFFGGGF7?D7C?FGGFGFFG:(<FFFFFFF7
@M03506:14:000000000-AKVR1:1:1101:15084:3976 1:N:0:45
ATGAACTCCTACGGGAGGCAGCAGTGGGGAATATTGGACAATGGGCGCAAGCCTGATCCAGCAATGCCGCGTGAGTGATGAAGGCCTTAGGGTTGTAAAGCTCTTTCGCCCGCGACGATGATGACGGTAGCGGGAGAAGAAGCCCCGGCTAACTTCGTGCCAGCAGCCGCGGTAATACGAAGGGGGCGAGCGTTGTTCGGATTTACTGGGCGTAAAGGGCGCGTAGGCGGCCTTCCAAGTCAGGCGTGAAAGCCCCGGGCTCAACCTGGGAGGTTCGCTTGGGACTGGGGGGCTGGAGTTG
+
CCCCCGGGGGGGGGGGGGGGGGGGGGGGGGGGGGGGGGGGGGGGGGGGGGGGGGGGGGGGGGGGGGGGGGGGGGGGGGGGGGGGGGGGGGGGGGGGGGGGGGGGGGGGGGGGGGGGGGGGGGGGGGGGGGGGGGGGGGGGGGGGGGGGGGGGGGGGGGGGGGGGGGGGGGGGGGGGGGGGGGGGGGGGGGGGE?EEGGGGGGGGGGGGGGGGGDCGGFGGGGGGGGGGGGGGGGCFF7>CFFGGGDEGGF7:CFFGGEGG=EDFGFGFGG6></*2/<DDFFFCGFGF035;>)07)<7<*
@M03506:14:000000000-AKVR1:1:1101:12538:4070 1:N:0:45
ATGAACTCCTACGGGAGGCTGCAGTGGGGAATTTTTCGCAATGGGGGAAACCCTGACGAAGCAACGCCGCGTGGAGGATGAAGGCCTTCGGGTCGTAAACTCCTGTCGACCGGGACGAACGTAGTCGGGTCCAATACACCCGGCTATCGACTGTACCGGTGGAGGAAGCCACGGCTAACTCTGTGCCAGCAGCCGCGGTAATGCAGAGGTGGCAAGCGTTGTTCGGAATTACTGGGCGTAAAGGGCGCGTAGGCGGTTCGTTAGGTCCTGTGTGAAACCCCCCGGCTCAACTGGGGAACTG
+
CCCCCGGGGGGGGGGGGGGGGGCGGGGGGGGGGGGGGGGGGGGGGGGGGGGGGGGGGGGGGGGGGGGGGGGGGGGGGGGGGGGGGGGGGGGGGGGGGGGGGGGGGGGGGGGGGGGGGGGGGGGGGGGGGGGGGGGGGGGDGEC@FFGGGGGGGGGGGGGCFGGGGGCEFCFGDGGGGGGGGFGGGGGGGGGGGGGGGG?EDGGFCFFGGGGGGGGGGGGGG*AFGGGGGCFGGEGGGGGDE5EFG559EGGGDGGG8>C3:?CEGGGFC>:@FFGGG?DGGEDEGF)),97>?F>DBFFF@
@M03506:14:000000000-AKVR1:1:1101:7775:4085 1:N:0:45
ATGAACTCCTACGGGCAGCAGTGGGGAATATTGGACAATGGGCGCAAGCCTGATCCAGCAATGCCGCGTGAGTGAGGAAGGCCTTAGGGTTGTAAAGCTCTTTCACCCACGACGATGATGACGGTAGTGGGAGAAGAAGCCCCGGCCAACTTCGTGCCAGCAGCCGCGGTAATACGAAGGGGGCGAGCGTTGTTCGGATTTACTGGGCGTAAAGGGCGCGCAGGCGGCGGACCAAGTCAGGCGTGAAAGCCCCGGGCTTAACCTGGGAGGTGCGTCTGGGACTGGACTGCTAGAGTTCGGG
+
CCCCCGGGGGGGGGGGGGGGGGGGGGGGGGGGGGGGGGGGGGGGGGGGGGGGGGGGGGGGGGGGGGGGGGGGGGGGGGGGGGGGGGGGGGGGGGGGGGGGGGGGGGGGGGGGGGGGGGGGGGGGGGGGGGGGGGGGGGGGGGGGGGGGGGGGGGGGGGGGGGGGGGGGGGGGGGGGGGGGGGGGGGGGG=CEGGGGGGGEFGGGGGGGG8?EEFGGGGGGGGGGGGGGGGDEECFGDGDFGGGGGGGFFDFEGGGGGF:CECCEGGGF=CAFDGGGGFCGFFFGGFG=3CFAFFFF?FFDF
@M03506:14:000000000-AKVR1:1:1101:22581:4086 1:N:0:45
ATGAACTCCTACGGGAGGCAGCAGTGGGGAATTGTTCGCAATGGGCGCAAGCCTGACGACGCAACGCCGCGTGGAGGATGAAGACCTCCGGGTCGTAAACTCCTTTCGATCGAGACGAACGGCTTCCGGGTGAACAATCCGGAAGAGTGACGGTACCGAGAGAAGAAGCCCCGGCTAACTCCGTGCCAGCAGCCGCGGTAATACGGGGGGGGCAAGCGGGGTTCGGAATGACTGGGCGAAAAGGGCTCTGAGGCGGCCAAATAAGTCAAACGGGAAATCCCCTGTCTTAACCGGGGACGTG
+
CCCCCGFGFFFDGGGGGGGGGGGGGGCCECFEGGGGGGGEEEEGGCFGGGGFGGGGDGEGGGGEFGGCCCGGGCFGGGGGGG,EEGGGGGGGFCFGG?DDFGGAFFGGFGDCC@FBFGGGFGGG>FDGDGGCF@C9:>3@FEC>CFFGGGCECFFF,=CECFC:<2C@7<7**<:EFFCCGFG:@8CCECGGFGGGGGGEC7C9CECEGDGG8:@1;C*/8C:8CGD*;++32CC@5E5*/:<ED*07++3+1*:C*73*00*+3:07<*2)**9:C6:*9))20)2*.**-855:)))00
@M03506:14:000000000-AKVR1:1:1101:10800:4090 1:N:0:45
ATGAACTCCTACGGGAGGCAGCAGTGGGGAATCTTGCGCAATGGCCGAAAGGCTGACGCAGCGACGCCGCGTGTGGGATGACGGCCCTCGGGTTGTAGACCACTGTCGGGAGGGACGAATACTGGGCCTCGTATAGGGGACCCTGGGTGACGGTACCTCCAAAGGAAGCACCGGCTAACTCCGTGCCAGCAGCCGCGGCAATACGGAGGGTTCGAGCGTTGTCCGGAATCACTGGGCGCAAAGGGCGCGTAGGCGGTACGCTAAGTTGCCGGGGAAATCCCGGGGCTCAACTCCGGGGCTG
+
-BCCCGGFGFGGG7@CCCCBCCGGAFGGGGGF9FFGGGG7F@FGFEF@F@C<ED8C<:CBBFDDEFDGEDFF:FFCFF8:4BEF@G@<==FCGGGGGF9?=FEGDGCGGG7:@@7+@+C<FF=33>3D:CF*@F8CAEE:>:FE:@7>7<C1C1*=<,,63<F:FCC7BF2*4:<C7FF2,>BFB<:<6CFG6;C:E5>8CFD+;:C5*?*2C58@C5*;*2<9//?**+3A+2:CFE)/:C?65ECC82:=*3*7?)95*:1:E:+:C**0)/7//*0**0)*/7).8C466@B))7:))
@M03506:14:000000000-AKVR1:1:1101:23759:4104 1:N:0:45
ATGAACTCCTACGGGAGGCAGCAGTGGGGAATCTTGCGCAATGTCCTAACGGCTGACGCAGCGACGCCGCGTGTGGGATGAAGCTCTTCGGAGTGTAAACCACTGTTGCCCGGGACGAATATCTCGATTAATCGAGCCTGACAGTACCGGGTGAGGAAGCACCGGCTAACTCCGTTTCAGCAGCCGCGGTAATACGGGGGGTGCGAGCTGTGGTCGGAATCACTGGGCGTAAAGGGCGCGGAGGTGGTCTGATAAGGGTGTGGTGAACGTCCCGGGCGCAACCCCGGATCTGCCGTGCCTA
+
CCCCCGGGGGGG7,CC:FGEGGGGGGGFCGGGGFG9EGGCFEF<CEFEGGDDEEFED:@@@FGC7:BFFFC>CFCEC@FGGGGG<FGGGFDGGGGFGGFFGGGGDGG9<B@F::CEF+@DF,83BFEBF@FG,:<>FF8,DDB,3@AF7CE*>CFC>DAFFCEFGCCC,FCF@F<,2?FGGGGGF7F*8F:<<79*C55ECE****2?8+<:**32585C9+<@9CC*1*/;*+:**/98*:5=*AC*2:C+::C7E:<GECD7*09**11)/9CE3)/)100*18C)(7?)*9>7).)**
@M03506:14:000000000-AKVR1:1:1101:16012:4122 1:N:0:45
ATGAACTCCTACGGGAGGCAGCAGTCGGGAATTTTGGGCAATGGGCGAAAGCCTGACCCAGCAACGCCGCGTGAAGGATGAAATCCCTCGGGATGTAAACTTCGCAAGAACGGGAAGAATAAGCGAGAGTTAATATCTCTCGTGATGACGGTACCGTTTGTAAGCTCCGGCTAACTCCGTGCCAGCAGCCGCGGTAATACGGGGGGAGCAAGCGTTGTTCGGATTTACTGGGCGTAAAGGGCGCGTAGGCGGCCAGCACAAGTCAGTTGTGAAATCTCCGAGCTTAACTCGGAAAGGTCAA
+
CCCCCGGGGGGGGGGGGGGGGGGGGGGGGGGGGGGFGGGGGGGGGGGGGGGGGGGGGGGGGGGGGGGGGGGGGGGGGGGGGGGGGGGGGGGGGGGGGGGGGGGGGGGGGGGGGGGGGGGGGGGGGGGGDFGGGGGGGFGGGGGGGGGFGGGGGEGGFFGGGGGGGGGGGGGGGGGGGGGGGGGGGGGGGGGGGGGD5FFFGCGGEGEGGFFGGGG5CCGGGGGGGGGG798CFGE5E8:FGGGGGCCGGGGGCCEGGFG47F:CGGGCC:C=*:7E>F*7/75:CBDF<F:<>:)7>=?F6
@M03506:14:000000000-AKVR1:1:1101:13350:4126 1:N:0:45
ATGAACTCCTACGGGAGGCAGCAGTGGGGAATCTTGCGCAATGGGCGAAAGCCTGACGCAGCGACGCCGCGTGGGGGATGAAGGCCTTCGGGTTGTAAACCCCTTTCGGCAGGGAAGAAGCGAAAGTGACGGTACCTGCAGAAGAAGCCCCGGCTAACTACGTGCCAGCAGCCGCGGTAATACGGGGGGGGTAAGCGTTGTTCGGAATTACTGGGCGTAAAGGGCTCGTAGGCGGCCACCTAAGTCGGACGGGAAATCCTCCAGCTTAACTGGGGAACCGCGTCCGATACGGGGTGGCTTG
+
CCCCCGGGGGGGGGGGGGGGGGGGGGGGGGGGGGGFGGGGGGGGGGGGGGGGGGGGGGGGGGGGGGGGGGGGGGGGGGGGGGGGGGGGGGGGGGGGGGGGGGGGGFGGGGGGGGGGGGGGGGGGGGGGGFGGGGGGGGGGGGFGGGGGFGGGGGGGGGGGGGGGGGGGGGGGGGGGGEGGGGGGGGGEGGGGGFFEEECCGFFGDGGGG?FGGGG8CEGGCGC/22;8*8@E?EEECE*;F?+<C+ACC:55)7:*399*+:7??9+*+*+19<C57@*)17)**)).-9)-.).05))).
@M03506:14:000000000-AKVR1:1:1101:14519:4133 1:N:0:45
ATGAACTCCTACGGGAGGCAGCAGTGGGGAATTGTTCGCAATGGGCGCAAGCCTGACGACGCAACGCCGCGTGGAGGACGAAGATTTTCGGATCGTAAACTCCTTTCGATCGGGAAGAACAGCTTTCCAGTTAACAGCCGGAGAGTCTGACGGTACCGAGAGAAGAAGCCCCGGCTAACTCCGTGCCAGCAGCCGCGGTAATACGGGGGGTGCAAGCGTTGATCGGAATTACTGGGCGTAGAGGGGACGTAGGCGGCCAACTAAGTCCGACGCACAACCCGCGGGCTTATCTTTGAAAATG
+
CCC@CEFC@FGGEGECECFFEGGGGGGGGGGFGGFGGGEGFB9FFFFGGGCCFGGFGDF:FCEGEGC>>CC+CDE<:C+CFGGE<,?AFFEFDF=,EEG?58?FED?BDF8=7+CECF<<FFGGGFA<FF3<@F9@FBF:CFG7<DFFGGGE>FF>C:CBFE:C,:?3,6*1*7:<=F@,2,<FC:<9B1:F+*:::8**20<+2**5*5*1:CC78?**/*0<*A**/3+3<+2*:8)::7A***278/::*+2)2)11/*9+0:+*25:<))1/7)**)).**01),*9)/9***0***
@M03506:14:000000000-AKVR1:1:1101:11388:4155 1:N:0:45
ATGAACTCCTACGGGAGGCAGCAGTGGGGAATTTTGGACAATGGGGGCAACCCTGATCCAGCGACGCCGCGTGGAGGATGAAGGTCTTCGGATTGTAAACTCCTTTTAGAGGGGATGAATGCCCTGGTGAATAGCCAGGGGTGACAGTACCCTTTGAATAAGCCACGGCTAACTACGTGCCAGCAGCCGCGGTAATACGTAGGTGGCAAGCGTTACTCGGAATCACTAGGCGTAAAGCGCAGGTAGGAGGTTTGGTAAGTCTGTTGTGAAAGCTCCCGGCTTAACTGGGAGAGGTCAACGG
+
CCCCCGGGGGGGGGGGGGGGEGGGGGGGGGGGGGGFGGGGGGGGGGGGGGGGGGGGGGGGGGGGGGGGGGGGGGGGGGGGGGGGGGGFFGGGGGGGGGGGGGGGFGGGGGGGGGGGGGGGGGGGGGGGGGGGGGGGGGGGGGGGGGGGGGFGGGGGGGGGGGGGGGGGGGGGGGGGGGGGGGGGGGGGGGGGGGDFGGGFGGGGGGGFFFCCE5EEGGGGEGCGDGGGGGGGEGEGGGGEGGG=?FGGGGECFEGFGFGCFGGGCFFDGGA7CD465>CG>@:FGFG?<>:()8<8?4=@D
@M03506:14:000000000-AKVR1:1:1101:9372:4171 1:N:0:45
ATGAACTCCTACGGGAGGCAGCAGTAGGGAATCTTGCGCAATGGGCGAAAGCCTGACGCAGCCATGCCGCGTGAATGATGAAGGTCTTAGGATTGTAAAATTCTTTCACCGGGGAAGATAATGGCGGTACCCGGAGAAGAAGCCCCGGCTAACTTCGTGCCAGCAGCCGCGGTAATACGAAGGGGGCTAGCGTTGCTCGGAATTACTGGGCGTAAAGGGCGCGTAGGCGGACAGTTTAGTCAGAGGTGAAAGCCCAGGGCTCAACCTTGGAATTGCCTTTGATACTGGCTGTCTTGAGTTC
+
CCCCCGGGGGGGGGGGGGGGGGGGGGGGGGGGGGGGGGGGGGGGGGGGGGGGGGGGGGGGGGGGGGGGGGGGGGGGGGGGGGGGGGGGGGGGGGGGGGGGGGGGGGGGGGGGGGGGGGGGGGGGGGGGGGGGGGGGGGGGGGGGGGGDGGGGGGGGGFFGGGGGGGGGGGGGCEGGGGGGGGGGGGGGGGGGGGGG7FGGGGGGGGGGGGGGGGGGGGGEEGGGGGGGCEGGGGGGFGGFGGGGGGGGGGCFGGGCFFGC=FGGGGGGGGC6FCGGFFGCFBFFGFF@FGFBFFF?FFFF*
@M03506:14:000000000-AKVR1:1:1101:10183:4171 1:N:0:45
ATGAACTCCTACGGGAGGCAGCAGTGGGGAATTGTTCGCAATGGGCGCAAGCCTGACGACGCAACGCCGCGTGGAGGATGAAGGTCTTCGGATTGTAAACTCCTGTTGCCCGGGACGAAGCGTCTCGACCTAACACGTCGAGGCTTGACGGTACCGGGTGAGGAAGCCCCGGCTAACTCCGTGCCAGCAGCCGCGGTAATACGGGGGGGGCAAGCGTTGTTCGGAATTACTGGGCGTAAAGGGCTCGTAGGCGGCCGCCTAAGTGAGACGTGAAATCCCTCGGCTTAACCGAGGAACCGCG
+
CCCCCGGGGGGGGGGGGDGGGGGGGGGGGGGGGFGGGGGGGGGGGGGGGGGGGGGGGGDGGGGGGGGGGGGGGGGGGGGGGGGGGGGGGGGGGGGFGGFGGGGGGGGGGGFGGGGGGGGGDFGGGGGGGGGGGGGGGGGGGDGGGGGGFGGGGGGGGGCEFGGGGGGGGDGGGGGGGGGGGGGCGGGGGGGFGGGEEGGGFFGGGGGGGGE>8CFGGCGGCFEC5CFGCCFG?C;EEGD5<+:AC=EDGGGGGDG<E)1>*<F?+2<*09*8>5CFFFFCC)5**09*6:>>@E>>5)755
@M03506:14:000000000-AKVR1:1:1101:22090:4172 1:N:0:45
ATGAACTCCTACGGGAGGCAGCAGTGGGGAATATTGGACAATGGGCGCAAGCCTGATCCAGCAATGCCGCGTGAGTGATGAAGGCCTTAGGGTTGTAAAGCTCTTTTACCCGGGAAGATAATGACTGTACCGGGAGAATAAGCCCCGGCTAACTCCGTGCCAGCAGCCGCGGTAATACGGAGGGGGCTAGCGTTGTTCGGAATTACTGGGCGTAAAGGGCTCGTAGGTGGCTAACTAAGTCAGACGTGAAATCACTCGGCTTAACCGGGGAACTGCGCCTGATACTGGCTGGCTTGAGTTT
+
CCCCCGD<FFGCGDEGEGEGGGFGADGGGGGGAFFGGG8@FGGG@8CGGEGGCFDCE<EF9CEF9@FFGGGGGDEAEGGGGGGGFFFCEEGGF?FFFCFGFGGGGFGGBFGGGE@>CEECFCE<FBFGDCF@EE:FFGGG<DBD@@FF7FEGGGC7FFCCFGGDGFFFGGGG:F@BDFDE>FCGDC*8EGCF4*:FFC@ECEFG9@CFC58E:8ECCEEE;8**;;5<+CC*2<++C+9@+<9<C5***::ED+0*+.9*2/<CGG5DGD5@59=61)19*)99:02684@<@@5>>F*8*
@M03506:14:000000000-AKVR1:1:1101:9306:4177 1:N:0:45
ATGAACTCCTACGGGAGGCAGCAGTGGGGAATTGTTCGCAATGGGCGCAAGCCTGACGACGCAACGCCGCGTGGAGGATGAAGATCTTCGGGTCGTAAACTCCTTTCGATCGAGACGAATGGCCTCCGGGTCAATAGCCTGGAGGAGTGACGGTACCGAGAGAAGAAGCCCCGGCTAACTCCGTGCCAGCAGCCGCGGTAATACGGGGGGGGCAAGCGTTGTGCGGAATTACTGGGCGTAAAGGGCTCGTAGGTGGCCAACTAAGTCAGACGTGAAATCCCCCGGCTTAACTGGGGAACTC
+
CCCCCGGGGGGGFGGECGC;FCAFFGGFE7CFGGGFGEGGGGGGGGGGGDFFGFCGGGDEG>7BFEGGGGGCFE7FFE<<FGGG9EFGGGGGFGGGGGGGGGGEFAFDGGDG:FFGG>FGEE8AFGGDEDC:DFFG9CF:D<FCEG>AAGGGGGGGGGG7@CFGGGGGCF7C7C:<<<CC9<<=E@=CFFEFCFGE8EGC*<<@EG5E>58>C85FGGECC**<E**:8<<<EEGF*19:*/<?CCC3C**:3++1059*::7+3*+29:?@9/9*:*:698>5*5C>:7F-90)))).0*
@M03506:14:000000000-AKVR1:1:1101:20116:4198 1:N:0:45
ATGAACTCCTACGGGAGGCAGCAGTGGGGAATTGTTCGCAATGGGCGCAAGCCTGACGACGCAACGCCGCGTGGAGGATGAAGGTCTTCGGATTGTAAACTCCTGTTGCCCGGGACGAAGAGCTTCGACCTAACACGTCGAAGTCCGACGGTACCGGGTGAGGAAGCCCCGGCTAACTCTGCGCCAGCAGCCGCGGTAATACAGAGGGGGCAAGCGTTGTTCGGAATTACTGGGCGTAAAGGGCTCGTAGGTGGCCAACTAAGTCAGACGTGAAATCCCTCGGCTTAACCGGGGAACTGCG
+
CCCCCGGGGGGGGGGGGGGGGGGGGGGGGGGGGGGGGGGGGGGGGGGGGGGGGGGGGGGGGGGGGGGGGGGGGGDGGGGGGGGGGGGGGGGGGGGGGGGGGGGGGGGGGGGGDGGGGGGGGGGGGGDGGGGGGGGGGGGGGGGGGGGGGGGGGGGGGGFCGGGGGGGGGFGGGGGGGGGGGGGGGGGFGGGGGGGGGGDGGGGGGFGGGGGGGGGEEEGEGGGGGG>FGGGGGGGG:EDCFFGGDFE/*AEFFFFGFFGCGFGCCFE765C>D3>?>FF<D>>5C)*8>>56B@>>F)97>
@M03506:14:000000000-AKVR1:1:1101:16833:4202 1:N:0:45
ATGAACTCCTACGGGAGGCAGCAGTCGAGAATTTTTCACAATGGGCGAAAGCCTGATGGAGCGACGCCGCGTGGGGGATGAATGGCTTCGGCCCGTAAACCCCTGTCATTTGCGATCAACCCCTGCGACCTAACACGTCGCAGGCTGATAGTAGCGAAAGAGGAAGGGACGGCTAACTCTGTGCCAGCAGCCGCGGTAATACAGAGGTCCCAAGCGTTGTTCGGATTCACTGGGCGTAAAGGGTGCGTAGGCGGTCGGGTAAGTCTGATGGGAAATCTCCAAGCTCAACTTGGAAATGGCC
+
CCCCCGGGGGGGGGGGGGGGGGGGGGGGGGGGGGGGGGGGGGGGGGGGGGGGGGGGGGGGGGGGGGGGDGDGGGGGGGGGGGGGGGGGGGGGGGGDGDFGGGGGGGGGGGGGGGGCGGGGGDGGGGGGGGGFGGGGGFGGGEGGGFFGGGGGGGGGGGGCACGGGGGEGGECDCGGGGGGGGGGGG7FGGGGGGCE8>59:CGEC<:CCCF7FGGE>EEE8+AEGC*<CCFGFC8:=C<EG?5=*CGGDGC6DE*):7)/*<=9C>C7+0+.0*7?D=CC:6@F6@F437*44F6=*7*))
@M03506:14:000000000-AKVR1:1:1101:16731:4214 1:N:0:45
ATGAACTCCTACGGGAGGCAGCAGCCGAGAATTTTTCACAATGGGCGAAAGCCTGATGGAGCGACGCCGCGTGGGGGATGAAGGGCTTCGGTCCGTAAACCCCTGTCATCTGCGAACAAACCTTTTCACCTAACACGTGGTGAGCTGATTGTAGCGAAAGAGGAAGGGACGGCTAACTCTGTGCCAGCAGCCGCGGTAATACAGAGGCCCCAAGCGGTGTTCGGATTTACTGGGCGCAAAGGGTGCGGAGGTGGCGAGGTAAGGTCGGGGGGGAATCTCCGAGCTCAACTCGGAAATGGCC
+
@CCCCFFEFGGFGGGGGDG@FGGGGGGGFGEEFGGGGCGGFGGGFGEGGGGGGGGG@EFFFGGGGCGE6@BFGGGGGCEECAF<FGGFFGGGGGGGGGGGGGGGGGGFEGGGGGEGGGGGCFGFGGFGGGG8@BFGGGDGGF9FCEFAF9DGFGGDGG7FFGGGGGGGCFGC<B*?FF9,FGEGC,,BCFFFFGEG>E8CC99FFGF5CEE8;EGG*;8:8+;8;C8@CC+3<F*:*/12?CEGGGE3?7=:5:*/*7/7+<4+32*1*)/)))*27=>7C))/:6**(0915)))089>)
@M03506:14:000000000-AKVR1:1:1101:14246:4224 1:N:0:45
ATGAACTCCTACGGGAGGCAGCAGTCGAGAATTTTTCTCAATGGGGGAAACCCTGAAGGAGCAACGCCGCGTGGAGGATGAAGGTCTTCGGGTTGTAAACTCCTGTCATTTGGGAACAAGGCGCAGGTATTAACTGTACCTGCGTTGATAGTACCAGAAGAGGAAGAGACGGCTAACTCTGTGCCAGCAGCCGCGGTAATACAGAGGTCTCAAGCGTTGTTCGGATTCATTGGGCGTAAAGGGTGCGTAGGTGGCGCGGTAAGTCGGGTGTGAAATTTCGGAGCTTAACTCCGAAACTGCA
+
CCCCCGGGGGGGGGGGGGGGGGGGGGGGGGGGGGGGGGGGGGGGGGGGGGGGGGGGGGGGGGGGGGGGGGGGGGGGGGGGGGGGGGGGGGGGGGGGGGGGGGGGGGGGGGGGGGGGGGGGGGGGGGGGGGGGGGGGGGGGGGGGGGGGGGGGGGGGGGGGGGGGGGGGGGGGGGGGGGGGGGGGGGGGGGGGGGGGGGGFFGGGGCFGGGGGDFGG88EGGGGGECGGGGGGGGGGCEDCGGGFGCE>CCC:FGGDGDGG5:>:+7ECFDGEGF7?CFGGGFFGCFFFB=?)).07:=4*1
@M03506:14:000000000-AKVR1:1:1101:12722:4227 1:N:0:45
ATGAACTCCTACGGGAGGCAGCAGTAAGGAATATTGGTCAATGGACGCAAGTCTGAACCAGCCATGCCGCGTGGAGGATTAAGGCCCTCTGGGTTGTAAACTCCTTTTACCTGGGAAGAAATCCGGGAGTTCTTTTCCGGTTGACGGTACCAGAGGAATAAGCACCGGCTAACTCCGTGCCAGCAGCCGCGGTAATACGGAGGGTGCAAGCGTTATCCGGACTCACTGGGTTTAAAGGGTGCGTAGGCGGGCAGGTAAGTCCGTGGTGAAATCTCTGAGCTTGACTCAGAAACTGCCATGG
+
CCCCCGGGGGGGGGGGGGGGGGGGGGGGGGGG<FGFGGGGGGGGGGGGGGGGGGGGGGGGGGGGGGGGGGGGGGGGGGGGGGGGGGGGGGGGGGGGGGGGGGGGGGGGGGGGGGGGGGGGGGGGGGGGGGGGGGGGGGGGGGGGGGGGGGFFFGGGGGGGGGGGGGGGGGGGGGGGGGGGGGGGGGGGGGGGGGGGGGGGGGGGGGGGGGGGGGGGGGGGGGGGFCFFFD:C5FFGFGGGGGGGGGGFGGGGGGGGDFFFFCDFGGEGGGG?FCFE>=CFD?4C?FGF2F625*8FF?FF@
@M03506:14:000000000-AKVR1:1:1101:18714:4252 1:N:0:45
ATGAACTCCTACGGGAGGCAGCAGTCGAGAATTTTTGACAATGGGGGAAACCCTGATCGAGCGACGCCGCGTGGAGGATGAAGGTCTTCGGATTGTAAACTCCTGTCATTGGGGAACAATGCGCAGATATTAACTGTATTTGCGTTGATAGTACCCGAAGAGGAAGAGACGGCTAACTCTGTGCCAGCAGCCGCGGTAATACAGAGGTCTCAAGCGTTGTTCGGATTCATTGGGCGGAAAGGGTGCGTAGGCGGTGCGGTAAGTGGGGTGTGAAATCTTGGAGCTTAACTCCGACACTGCC
+
CCCCCGGGGGGGGGGGGGGEGGGGGGGGGGGGGFGGGGGGGGGGGGGGGGGGGGGGGGGGGGGGGGGGGGG@FECFGFFF8EFGGGGFGGGGGGGGGGGGFGGFGGGGGGCFGGGGGGGGGGCGGG@FFGGFGA<FCFFGGGGGGEEGAFCEGCFFGGGGGGGGGGGCFGGGGGGGGGGGD;CCFGG*BFFGGDEFECE?FCFFFCGBCFFGDDFGGGD8C9CEEGC6C+008FFE*:5::5=ECEE7CGGC)5/1*0>>E79<+7CD:)*5*07+:6C7F9)7*)0967=2;D8>>799)
@M03506:14:000000000-AKVR1:1:1101:16621:4254 1:N:0:45
ATGAACTCCTACGGGAGGCAGCAGTGGGGAATTTTGGACAATGGGGGCAACCCTGATCCAGCGACGCCGCGTGAAGGATGAAGGTCTTCGGATTGTAAACTTCTTTTGGAGGGGATGAATGCCTGAGTGAATAACTCAGGGTGACAGTACTCTCGGAATAAGCCACGGCTAACTACGTGCCAGCAGCCGCGGTAATACGTAGGTGGCAAGCGATACTCGGAATCACTAGGCGTAAAGCGCAGGTAGGCGGTTCGGTAAGTCTTTTTTGAAAGCTCCTGGCTCAACTGGGAGAGGCCAAGGG
+
CCCCCGGGGGGGGGGGGGGGGGGGGGGGGGGGGGGGGGGGGGGGGGGGGGGFGGGGFGGGGGGGGGGGGGGGGGGGGGGGGGGGGDFGGGDFGGGGGGCGGCFGG?FGGGGDGGGDGGGGGGGGGGGGGGG9<FFFCFGGGFGGGGGGGGGGGGGDEGGGGGGGGGGGGGGGGFEFGGGFGC:CFGDGGGGGGGGGCFGGCGGGFCDGFGGEEDG5:9CCCE=<F8?FFGGGC5?=F7<C*55*+05CEGGCDEGGG>GFA+:0+*/1*?F?CGG649C<*/*2:7CF:7785:B8>>F>E
@M03506:14:000000000-AKVR1:1:1101:25537:4256 1:N:0:45
ATGAACTCCTACGGGAGGCAGCAGTGGGGGATCTTGCGCAATGGCCTAACGGCTGACGCAGCGACGCCGCGTGTGGGATGAAGCTCTTCGGAGTGTAAACCACTGTTGCCCGGGACGAACAGCTCGATTAGTCGAGCCTGACGGTACCGGGTGAGGAAGCAACGGCTAACTCCGTGCCAGCAGCCGCGGTAATACGGGGGGTGCGAGCGTTGTCCGGAATCACTGGGCGTAAAGGGCGCGTAGGTGGTTTGATAAGGGTGTGGTGAAAGTCCGGGGCTCAACCCCGGATCTGCCGGGCCGG
+
CCCCCGGGGGGGGGGGGDGGGGGGGGGGGGDGGGGGGGGGGGGGFFFGGGGGGGGGEGGGGGGGGGGGGGGEGGGGGGFEDAFGGGGFGGGGGGGGGGGGGGGGGCFGGGGGGGGGGGGFG@FGGGGGGGDEAFGDGFFGGGGGGFGCGEG<7CFFGG@FG,=FCG<CGGF<CC:FEGGGGGA:*2*:C8C>F?GF>EGGC*:EGGGCGG88:C9CEC?CCFDGGF:=E*C88?FGGG3C7::CE9C/**:<C9+*9FDGCGDEGFC7?CC47DDG)8F*9;):>7CB03/)1*7))))00
@M03506:14:000000000-AKVR1:1:1101:15886:4258 1:N:0:45
ATGAACTCCTACGGGAGGCAGCAGTGGGGAATTTTCCGCAATGGGCGAAAGCCTGACGGAGTGACGCCGCGTGTGGGACGAAGGCCTTCGGGTCGTAAACCTCTGTTGTTGGGAAAGAAGCCGGGTGCATAACCCGGTGACGGTACCCAACGAGGAAGCCCCGGCTAACTACGTGCCAGCAGCCGCGGTGAGACGTAGGGGGCGAGCGTTATCCGGATTCACTGGGCGTAAAGGGCGCGTGGGCGGTTACGAAAGTCCGATGTGAAAAGTCACGGCCCAACTGTGATCGTGCCACGGATAC
+
<CCCCGFFAFFGE@EGGGGGGGGGGGGGGGEGGGGCFCGGE@FFGGGGGGGGG@FFGFGGGGGFGGGGCGEFFFGGGFECFGGGGGGGGGGGGGEECBDFFGFBFGEFGGFFCFFGGC>FFGGFEFCE,FCG<FFGGGGGGGGFFGGCFCEE@@EC,DF<FGG>B7<FGFGGGG>FGFFGGGDG7FEEG5*;?@/AFDGEGGEGDE>EEGGFGGGG*;AFECEG>8:C1:C59CGGGGGE*:>EG5:78CEF4EE:+9D)/29?FF+*+:09CC*:)0775:@FGF*/47>0)*1.77)))
@M03506:14:000000000-AKVR1:1:1101:5282:4276 1:N:0:45
ATGAACTCCTACGGGAGGCAGCAGTGGGGAATTTTGCGCAATGGGGGAAACCCTGACGCAGCAACGCCGCGTGGAGGATGAAGTCCTTTGGGATGTAAACTCCTTTCGACCGGGAAGATAATGACGGTACCGGAGGAAGAAGCACCGGCTAACTCTGTGCCAGCAGCCGCGGTAATACAGAGGGTGCGAGCGTTGTGCGGAATTATTGGGCGTAAAGGGCGCGTAGGCGGGTCGGTAAGCCTCCTGTGAAATCTCCGGGCTCAATCCGGAGCGGTCAGGTGCAACTGGCGTGCTTGAGTGG
+
CCCC9FFCFGGCFGGECFEFFFGGGGFFG>F,CEFFGGGE+,CEFGGECDFGFGGGGGGGGGGGGGGEEECEGDCFCCF8BFCBFDBEGCFF@EEFFCGGGFFGGF<:CFCFDCGGDGFGFGGFFDFGC7>FE+>@@C<CCFGFFGF@FGGG7FFFCFEFCC@DCFC3=F:<*4CB?FC9FDFFCFG>*:<C8*??*<C:*:*+2@7+0*;C8*;CC+2A*CCCE8*+:8*2:*:2AC4CCFGCF6+9C7<C0+3*8;D<*A79+2295*20C5*:D4*27)9CF@4),783))*176**)
@M03506:14:000000000-AKVR1:1:1101:9547:4285 1:N:0:45
ATGAACTCCTACGGGAGGCAGCAGTCGAGAGGCTTCGGCAATGGGGGAAACCCTGACCGAGCGACGCCGCGTGCAGGATGAAGGCCCTTGGGTTGTAAACTGCTTTTATTGGGGAAGAAATGCGATCAGGTAAACAATCTGGTCGTTTGACGGTACCCGATGAATAAGCTCCGGCTAACTCCGTGCCAGCAGCCGCGGTAACACGGGGGGAGCAAGCGTTGTTCGGAATCACTGGGCGTAAAGGGCGTGTAGGCGGTTAGGGAAGTGGGATGTGAAAGCCCCCGGCTCACCCGGGGACCTG
+
CCCCCGGGGGGGGGGGGGGGGGGGGGGGGGGGGGGGGGGGGGGGGGGGGGGGGGGGGGGGGGGGGGGGGGGGGGGGGGDGGGGGGGDGGGGGGGGGGGGGGGGGGGGGGGGGDGEGGFGFGGGGG@FGGGGGGGGGGGGGGGGGGGGGGGGGGGGGGGGGGGGGFGGGGGGGECEGGGGGGGGGGGGGFGFFGCEGEGEGEGGGGGGGGG5EG5EGGGEDGGGGGGC8CFF8+2;FGG<ECDGGCEEDE56FGGGG*7<5C*07EGGGGG6@G**<:@CC*)<7E@)7?:;,733>:7>))
@M03506:14:000000000-AKVR1:1:1101:10981:4290 1:N:0:45
ATGAACTCCTACGGGAGGCAGCAGTGGGGAATCTTGCGCAATGCGCGAAAGCGTGACGCAGCAACGCCGCGTGCGGGAAGACGGCCTTCGGGTTGTAAACCGCTTTCAGTTGGGACGAAGCTTCGCCGGTGAATAGCCGGCTGGAGTGACGGTACCTTCAGAAGAAGCCCCGGCTAACTACGTGCCAGCAGCCGCGGTAATACGTAGGGGGCAAGCGTTGTCCGGAATCAATGGGCGTAAAGCGCGTGTAGGCGGCTTGGTAAGTCTGCTCGGAACGCCCGGGGCTCAACCCCGGGAGGCG
+
CCCCCGGGGGGGGGGGGGGGGGGGGGGGGGGGGGGGFGGGGGG?FGGDGGGGGGGDFEDGGGDGGFGGGGGGGDG@FCCGGCFG:FGGGGGGGGGDGGG,BFGGGGFFGDFG?FGGGGGC+FC9@*@FEFGE:DFGC:CF@CGCA:<F9FEGGGDGFF,<F9FCG:<F<F<FGDGGGGGE8A*;*8+<C***;C5E88*/<:F>+3:AEEE>:C:8EC8CEFCEE**;++3<C6FFEE5*2<C5CE:DE60+*1:3:)99++:C97?:32+)15**15>))..:C>**)0)(0757)8BEB
@M03506:14:000000000-AKVR1:1:1101:7431:4292 1:N:0:45
ATGAACTCCTACGGGAGGCAGCAGTGGGGAATATTGCGCAATGGGCGAAAGCCTGACGCAGCAACGCCGCGTGAGTGATGAAGGCCTTCGGGTCGTAAAGCTCTGTCGGAGGGAACGAATGTCTCTGGGGTTAACAGCCTCAGGGAGTGACGGTACCCTCAAAGGAAGCACCGGCTAACTCTGTGCCAGCAGCCGCGGTAATACAGAGGGTGCTAGCGTTGTTCGGAATCATTGGGCGTAAAGGGCGTGTAGGCGGTTTGCTAAGTCATGTGTGAAATCCCTCGGCTCAACCGGGGAACGG
+
CCCCCGGGGGGGGGGEGGGEGGGGGGGGGGGGGGGFGGGGGGGGGGGGGGGGGGGGGGGGCGFGGGGGGGGGGGGGGGGAFFGGGGGGGGGGGGGGGCEGGGGGGGGGGDGGGGGGGGGGGGGGCFGGGGGGGGGGGGGGGGGGGGGGFCGGGGCFGG?FG,DFFGGGGGGGGGGGDGGGGGGGGFGGGGGGGGGGGGDGGGGGGGGGGGGGGGFGGGEGGGGGGGGGGGCCGGFGGGG5:EEFGGGDGGF?7ECDEEDGGGG9FGFGFGGFDC:C*7:FCF>5CECD)058DDDD3)0.)
@M03506:14:000000000-AKVR1:1:1101:14437:4313 1:N:0:45
ATGAACTCCTACGGGAGGCAGCAGTGGGGAATTTTGCGCAATGGGGGAAACCCTGACGCAGCAACGCCGCGTGGAGGATGAAGTCCCTTGGGACGTAAACTCCTTTCGACCCGGACGATAATGACGGTACGGGTGGAAGAAGCCCCGGCTAACTTCGTGCCAGCAGCCGCGGTAATACGAGGGGGGCAAGCGTTGTTCGGAATTATTGGGCGTAAAGGGCGCGTAGGCGGTGAGGTCAGTCACCTGTGAACTCTCCGGGCTTAACTCGGAGCCTGCAGGCGAAACTGCCGTGCTTGAGTGG
+
CCCCCFGCFGGGGGEEG>CGEE<FFFGFCGGFFGFFFGC@FGGGGGGCEGGCGGGFF7F@CEGFFDGGGGDGGC=FGCEDEEEFFGFG<BCE8FFE<E4BFGGFFEFEGGEGEFCCGGGGGDFCFCFG?<FC7F>:7>3@<FGFE><F7>*CCFFFGGCEGCCGFGGFE7<<=BFCCFCF:FGGGGG*;>8C*;>22+A8*:*<<:+2<:FEEC>CEE=C=CE:EE>958:E*1;0*+9@<EFFCFFGCF9C*229*7<CEEFC?79CED5B39*2*/*9<3;=*/:6(>7-351=59F6)
@M03506:14:000000000-AKVR1:1:1101:9143:4315 1:N:0:45
ATGAACTCCTACGGGAGGCAGCAGTCGAGAATTTTTCACAATGGGCGCAAGCCTGATGGAGCGACGCCGCGTGGGGGATGAAGGGCTTCGGCTCGTAAGCCCCTGCCATTTGCGAACAAACCCTCACATTGAACAGGTGTGAGGCTGATTGTAGCGAAAGAGGAAGGGCCGGCTAACTCTGCGCCAGCAGCCGCGGTAATACAGAGGTCCCGAGCGTTGTTCGGATTCACTGGGCGTAAAGGGTGCGTAGGTGGTGGGGTAAGTCTCGTGTGAAAGCTCGCAGCTTAACTGCGAAAAGTCA
+
CCCCCGGGGGGGGGGGGGGGGGGGGGGGGFFGGGGGGGGGGGGGGGGGGGGGGGGDEGGGGGGGGEGGGGGFGGGGGGEGGGGGGGGGGGGG?FGGGGFGGGFGGGGGGGGGGCGGGGGGGGGGGFFCEGFDCFFFEGFBFGGGGCFCFGFGFGGGDE*CCF,<FFEE*<::FEEFGGGFFFG@FGFGFDGFFGGGEEGGGGFFFGGGFFCCECGG*/*;*9/8?88FEGDFCGD:**9@CCEGG5C</5=<CE=DGFDD=CCC?7CF5<::7:CGFFFGDE>5*/**6:?>3)..5)*1*
@M03506:14:000000000-AKVR1:1:1101:6562:4320 1:N:0:45
ATGAACTCCTACGGGAGGCAGCAGTAAGGGATATTGCGCAATGGGCGAAAGCCTGACGCAGCGACGCCGCGTGGGGGATGAAGGTCTTGGGATTGTAAACCCCTTTCGGGAGGGAAGATGGGACGAGCAATCGTTCGGACGGTATCTCCAGAAGCAGCCACGGCTAACTTCGTGCCAGCAGCCGCGGTAATACGAAGGTGGCAAGCGTTATTCGGATTTACTGGGCGTACAGGGAGCGTAGTCGGTTCGGTAAGCCCTCTGTGAAGTCTCCGTGCTTAATCTGGACAAGTCGGAGGGGACT
+
6BAC<C<--;6C@@@;@7B@FG<ACCEFF,,C@FEFGEGGF@;CFGGD@FFGCAFFG,6@:C7+@CFEBFGCFEGGG7?F?BB=BAFE,CE<FGGCCAFE,?FDFGEFGGCC7EBFG,3<BFGG+F7BCF,8::<BFF73>F>**7,@FE@@FEGGFG:AF1<71*7>A9<F+<:7>:CFFD:EBEGG*2<CFG858:@FFCEFGCEGC5*<C>>A8;FDGGGDF*?C:E8C?C*8C8D8*/<CGGD3CCC>5996*)99+20+2*2:<7:)11*/?***0*19+)*04C46:);>EB)..
@M03506:14:000000000-AKVR1:1:1101:10831:4333 1:N:0:45
ATGAACTCCTACGGGAGGCAGCAGTGGGGAATCTTGGACAATGGGGGAAACCCTGATCCAGCCATGCCGCGTGAGTGATGAAGGCCCTAGGGTTGTAAAACTCTTTCGGCGGGGACGATAATGACGGTACCCGCAGAAGAAGCTCCGGCTAACTTCGTGCCAGCAGCCGCGGTAATACGAAGGGGGCTAGCGTTGTTCGGAATTACTGGGCGTAAAGCGCGCGCAGGCGGTCCTTCAAGTCAGAGGTGAAAGCCCAGAGCTCAACTCTGGAACGGCCTTTGAGACTAGAGGACTTGGGTAC
+
CCCCCGGGGGGGGGGGGGGGGGGGGGGGGGGGGGGGFGGGGGGGGGGGGGGGGGGGGGGGGGGGGGGGGGGFGGGGGGGGGGGGGGGGGGGGGGGGGGGGGGGGGGGGGGGGGGGGGGGGGGGGGGGGGGGGGGGGGGGGGGGGGGGGGGGGGGGGGGGGGGGGGGGGGGGGEGGGGGGGGGGGGGGGGGGGGDEGGEEGGGGGGGGGGGGGGGGGGFGGGGDG5EGGGGGGGGGGFGGGGGGFGF7CCGGGFC5D=4>C0<=GGFC>CGGFGGGGG:F*:@FFEB*9AC@?F?47?FFF9
@M03506:14:000000000-AKVR1:1:1101:18621:4344 1:N:0:45
ATGAACTCCTACGGGAGGCATCAGTGAGGAATCTTCCGCAATGGGCGAAAGCCTGACGGAGCGACGCCGCGTGTGGGATGAAGTCTTTCGGGATGTAAACCACTGTCGGAGGGGAAGACAAAAAAGACGGTACCCTCCAAGAAAGCCCCGGCTAACTACGTGCCAGCAGCCGCGGTAATACGTAGGGGGCAAGCGTTATCCAGATTTACTGGGCGTAAAGCGCGTGTAGGCGGCTGGTTAGGTGTGATGTGAAATCTTCCGGCTCAACCGGAAAAATGCATTGCAAACCGGCCTGGCTAGG
+
CCCCCGGGGGGGGGGGGGGGGGGGGGGGGGGGGGGGGGGGGGGGGGGGGGGGGGGGGGGGGGGGGGGGGGGGGGGGGGGGGGGGGGGGGGGGGGGGGGGGGGGGGGGGGGGGGGGFFGGGGGGGGGGGGGGGGGGGGGGGGGGGGGGGGGGGDGGGGGGGGGGGGGGGGGFGGGGGGGGGCFFGFDEEGGGGGGGGEEGGGGFCCF<FGGGGGGGGGGGGGGGG:EEGGGGGGG=EGGDGFGGFGGGFGGG7?C?FGFDGC5<7EGFFGGGEGD5CGFCC*@?:??GFBGB>:7>FF)97)
@M03506:14:000000000-AKVR1:1:1101:17051:4349 1:N:0:45
ATGAACTCCTACGGGAGGCAGCAGCAAGGAATTTTGCGCAATGGACGAAAGTCTGACGCAGCAACGCCGCGTGGGGGATGAAGGCCCTCGGGTTGTAAACCCCTTTTGCGAGGGAAGAAGATCTGACGGTACCTCGCGAATAAGCCACGGCTAACTACGTGCCAGCAGCCGCGGTAATACGTAGGTGGCAAGCGTTGTCCGGATTTACTGGGCGTAAAGCGCGCGCAGGCGGATTGGTCAGTCTGGGGTGAAAGCTCACGGCTCAACCGTGAGTGGTCCCTGGATACTGCCAGTCTTGAGA
+
CCCCCGGGGGGGGGGGGGGGGGGGGGGGGGGGGGGGGGGGGGGGGGGDEGGGGGGGGGGGGGGGGGGGGGGGGGGGGGGGGGGGGFGGGGGGGGGGGGGGGGGGGGGGGGCGGGECFGFGFFFGGGGGGGGGGGGGGDGGGFFGGGGGGGGGGGGFGGGGGGGGGGGGGDCEGGGGDGGGGGGGGGFFGGFGGG>ECCEGGDEE8E@FFGFGGGGGGGF7EGGGEEEGGGGGEGGGGG79CECFFGGD8C:CC<C7<*CCEG3:97EGEGFFG>FCF?FGF?>:?FG?A*7)<?68=4*9)
@M03506:14:000000000-AKVR1:1:1101:11975:4387 1:N:0:45
ATGAACTCCTACGGGAGGCAGCAGTGGGGAATATTGCGCAATGGGCGAAAGCCTGACGCAGCGACGCCGCGTGGGGGATGAATGCCTTCGGGTTGTAAACCCCTTTCGGCAGGGACGAAGCGATCGTGACGGTACCTGCAGAAGAAGTCCCGGCTAACTACGTGCCAGCAGCCGCGGTAAGACGTAGGGGACGAGCGTTGTCCGGATTCACTGGGCGTAAAGCGCGCGTAGGCGGTTACGCAAGTCGGTTGTGAAAATCCGGGGCTCAACCCCGGGCCTGCATCCGATACTGCGTGACTAG
+
CCCCCGGGGGFGGGGEGGGGGGGGGGGGGGGG9FGGGGGGGGGGGGGGGGGGGGGGGGGGGGGGGGGGGGGGGGGGGGGGGGGGGGGGGGGGGGGEGGGGGGGGGGGGGGGGGGGGGDGGGGGGGGGGGGGGGGGGGGGGGDGGGGGGGGGGGGDEGGGGGGGGGGGGGGGGGGGDEG>EFGGGGG>EGGGGGGGGGGGGGGGGGGGDDFFFGGGGGGGGGFGGDEEECCEEGGGGGGCE55CEE7CDCGECDFG7C=<FGGGGGDCFGFDBGGGGDEGGGF?FF>*<>GF<4BB>>F4F<
@M03506:14:000000000-AKVR1:1:1101:20551:4390 1:N:0:45
ATGAACTCCTACGGGAGGCAGCAGTGGGGAATACTGGACAATGGGCGAAAGCCTGATCCAGCAATGCCGCGTGAGTGATGAAGGCCTTAGGGTTGTAAAGCTCTTTTGCCAGGGATGATAATGACAGTACCTGGAGAATAAGCTCCGGCTAACTCCGTGCCAGCAGCCGCGGTAATACGGAGGGAGCTAGCGTTGTTCGGAATTACTGGGCGTAAAGCGCGCGTAGGCGGCTTTGTAAGTTAGAGGTGAAAGCCCGGGGCTCAACCCCGGAACTGCCTTTAAGACTGCATCGCTTGAATCC
+
CCCCCGGGGGGGGGGGGGGGGGGGGGGGGGGGGGGGGGGGGGGGGGGGGGGGGGGGGGGGGGGGGGGGGGGGGGGGGGGGGGGGFGGGGGGGGGGGGGGGGEGGFGGGGGFEGGFGGGGGGGGGGGGGGFGGGGFFGGGGGGGGFGGGGGGGGGGCCGCGGGGGGFF=FGGGFEGGGFGDFG7FGCEGGGGGGGGGGGGGD5CCGFGGGGGEGCEGGGEGGGDCC8C6EGE5:CFG7<FCGFGCEGGGC?C?4C=DGDDG*2CCGC5CEG=5<CFGFFFD7=FFF*>?<FFFBFF>FF4*/
@M03506:14:000000000-AKVR1:1:1101:15514:4392 1:N:0:45
ATGAACTCCTACGGGAGGCAGCAGTCGAGAATTTTTCACAATGGGCGAAAGCCTGATGGAGCGACGCCGCGTGGGGGATGAATGGCTTCGGCCCGTAAACCCCTGTCATTTGCGATCAACTGTTATTATTTAAAAGATGATGACCTGATAGTAGCGAAAGAGGAAGGGACGGCTAACTCCGTGCCAGCAGCCGCGGTAATACAGAGGTCCCGAGCGTTGTTCGGATTCACTGGGCGTAAAGGGTGCGTAGGTGGCGAGGAAAGTCGGATGTGAAAGCGCGGAGCGCAACTCCGAACTGGCA
+
BCCCCFCDGGCEFGFGGGDGGDFGGGGE@FGAFGFCFFGGGGGGGGGGEGDGGF@CACCCFGGCCDG:FEG>FGC:@E@FGGGGDED<=F:CEC@CF:+B=FEFCAFGGGGFAFEGGGCF=FGDG<C,3BDACG<F<CAFFBFAFG<FDFGGGG,FCE7F7FG:AFCFFF:=C7FFCCC<<*C<FFFCFG@7<<C*1:8CCGGGCF*<;CFCE>*:C8?*AF8?*1;+<9+02/*:78*;EF=:7::7*C5<FGFCE:DD6+7<9571*/+8*::9C>:37BEC*)))(0045.7).*0>)
@M03506:14:000000000-AKVR1:1:1101:24833:4418 1:N:0:45
ATGAACTCCTACGGGAGGCAGCAGTGGGGAATTTTTGGCAATGGGGGCAACCCCGACCAAGCAACGCCGCGTGGGTGATGAAGTCTCTTGGGACGTAAAACCCTTTCGACGGGGAAGAAAACCGCAAGGTTTGACGGTACCCGCAGAAGAGGCCCCGGCTAACTCCGTGCCAGCAGCCGCGGTAATACGGGGGGGGCAAGCGTTGTTCGGACTTACTGGGCGCAAAGGGTGCGTAGGCGGTTCGTTAAGTTGGATGTGAAAACTAAGGGCTCAACCCATAGCCTGCATACAAATCTGAAGA
+
@BC@BCCGFCFCCD+B:FCFGG,6FFFGGC@EECEE:FF<CF,,CFCFCDFFG7@BF:@8E@AFEEG++@=4@F=F=A?FGF,9CF@FGGGG8FC?BE=<?BCDE=CCFFFECF73BF,FF,=F+83<3:FC@9;<BFFFFGE*5>:B,@F,=1=C*<BFE<><BCFEF*=,?FBFFCF**:*2*<+<:8:8CE>C8E5*8E:8?85E>/88C69@ACC**:**/*0*2;8*:58:E?DG7=5**0*9CC:+9+<>@*0*<C*+<*+76*:5FC7*1)95CF4<*)0*-0/)****1**11
@M03506:14:000000000-AKVR1:1:1101:5539:4438 1:N:0:45
ATGAACTCCTACGGGAGGCAGCAGTGGGGAATATTGGACAATGGGAGCAACCCTGATCCAGCCATGCCGCGTGAGTGATGAAGGCCCTAGGGTCGTAAAGCTCTTTTGTGCGGGAAGATAATGACGGTACCGCAAGAATAAGCCCCGGCTAACTTCGTGCCAGCAGCCGCGGTAATACGAAGGGGGCTAGCGTTGCTCGGAATCACTGGGCGTAAAGGGTGCGTAGGCGGGTCTTTAAGTCAGGGGTGAAATCCTGGAGCTCAACTACAGAACTGCCGTTGATACTGAAGATCTTGAGTTC
+
CCCCCGGGGGGGGGGGGGGGGGGGGGGGGGGGGGGGGGGGGGGGGFGGGGGGGGGGGGGGGGGGGGGGGGGGGGGGGGGGGGGGGGGFGGGGG@FGGGGGGGGGFGCFGGGGGGGGGGGGGGGGGEGGGGGGGGGGGGGGGGGFCEF>FFGGGFGGGC7FGGGGGGGGGGEEGE@AFGGGGGGGGGEDFFGGGGGG+<EGGGEECG+AF@FGGGGGGFGFEDECEECEE855:6+<E0><?FGGGG5>5<EG>FGGFFFC*<C<7>+9CFFFFCFF5)1*1747+**/-**)1=FF4:60*
@M03506:14:000000000-AKVR1:1:1101:6172:4440 1:N:0:45
ATGAACTCCTACGGGAGGCAGCAGGCGCGAAAACTGCACAATGTGGGAAACCACGATGCGGGAAACCCAAGTGCCAGCACTATGTGTTGGCTGTCTTCGACTGTTTGTAGGTCGGGAAGAAAGAGCTGGGTAAGACGGGTGCCAGCCGCCGCGGTAATACCCGCAGCTCAAGTGGTGGTCATTATTATTGGGCCTAAAGCGTCCGTAGCTGGCTTGTTAGATGCCTGGGTAAATCGATGCGCTTAACGTATCGACTTCCGGGTAGACCGGCAAGCTTGGGACCGGGAGAGGCGTGAGCTAC
+
CCCCCGGGGGGGGGGGGGGGGGGGGGGGGGGGGGGGGGGGGGGGGGGGGGGGGGGGGGGGGGGGGGGGGGGGGGGGGGGGGGGFGGGGGGGGGGGGGGGGGGGGGGGGGGDGGGGGGGGGGGGGGGGGGGGGGGGGGGGGGGGGGGGGGGGGGGGGGGGGGGGGDEGGGGGGGGGGGGFGFFFGF@CFGG9<FGEGGGGGCGGGGFGGGGGFGGGGGGF?FGGGFGGGFFFGFGFGFGGGDDEEGGF32CCF</=DC@F3E7DC5F+>C)>)95C6FFDGGF<CC;<B?*5:5>D37)@49
@M03506:14:000000000-AKVR1:1:1101:16668:4448 1:N:0:45
ATGAACTCCTACGGGAGGCAGCAGTCGGGAATTTTGGGCAATGGGCGAAAGCCTGACCCAGCAACGCCGCGTGAAGGATGAAATCCCTCGGGATGTAAACTTCGCAAGAACGGGAAGAATAAGTGGAAGTTAATACCTTCCATGATGACGGTACCGTTTGTAAGCTCCGGCTAACTCCGTGCCAGCAGCCGCGGTAATACGGGGGGAGCAAGCGTTGTTCGGATTTACTGGGCGTAAAGGGCGCGTAGGCGGTCAGTGCAAGTCAGTTGTGAAATCTCCGGGCTTAACTCGGAAAGGTCAA
+
CCCCCGGGGGGGGGGGGGGGGGGGGGGGGFGGGGGGGEGGGGGGGGGGGGGGGGGGGGGGGGGGGGGFEGGGGGGGGGGGGGGGFGGGGGGGEGGGGFGFGGGGGGGGFGGEGGFCGGGGGGGGGFAFGFFCGGGFGEGGDGGGGGGGGGGFG7>FFGFGGFGGFFCFEGGGEGCFGGGGGGGGGCFFFFF<ECCEGGFGGGGGGGGGGGFCEG8CEGFGGGDE5:FF0@FGGGG57;C9EEDEGG=C*955CEGGFFGGCFGGGCCD?CCFC>GFF=G7D37*5928<FB?)75.)/166
@M03506:14:000000000-AKVR1:1:1101:6149:4469 1:N:0:45
ATGAACTCCTACGGGAGGCAGCAGCGAGGAATCTTGGGCAATGGGCGAAAGCCTGACCCAGCGACGCCGCGTGAGGGAAGAAGGCCTTCGGGTCGTAAACCTCTTTTATCGGGGAAGAAGTTCTGACGGTACCCGATGAATAAGCCACGGCTAACTACGTGCCAGCAGCCGCGGTAATACGTAGGTGGCGAGCGTTGTCCGGATTTACTGGGCGTAAAGGGCTTGTAGGCGGTCCGCTAAGTCTGGTGTGAAATCTCCCGGCTCAACGGGGAGGGGGCATCGGATACTGGCGGACTCGAGG
+
CCCCCGGGGGGGGGGGGGGGGGGGGGGGGGGGGGGGGGGGGGGGGGGGGGGGGGGGGGGGGGGGGGGGGGGGGGGGGGGGGGGGGGGGGGGGGGGGGGGGGGGGGGGGGGGGGGGGGGFGGGGGGGGGGGGGGGGGGGGFGGGGGGCFGGGGGGGGGGGGGGGGGGGGFCGGCEGEEGCGGFFFEFGGGEGGGGEGGGGGGGDE*9EGGGGEGGG5;8EGGDCFE@FGC+:C5CCCEGDCF92<<*+2::E77CC::F57CE3*+2:*:D5)9DGG33957;@5:.26<>:>D>B>)78<B
@M03506:14:000000000-AKVR1:1:1101:11675:4499 1:N:0:45
ATGAACTCCTACGGGAGGCAGCAGTGGGGAATATTGCGCAATGGGCGAAAGCCTGACGCAGCGACGCCGCGTGAGGGATGAAGGCCTTCGGGTTGTAAACCTCTTTCAGCAGGGACGAAAACAGACGGTACCTGCAGAAGAAGCACCGGCCAACTACGTGCCAGCAGCCGCGGTAATACGTAGGGTGCAAGCGTTGTCCGGAATTATTGGGCGTAAAGAGCTCGTAGGCGGTTTGTCGCGTCGGCTGTGAAAACTCGGGGCTCAACCCCGAGCCTTCAGTCGATACGGGCAGACTAGAGTG
+
CCCCCGGGGGGGGGGGGGGGGGGGGGGGGGGG<FGCGGGGGGGGGGGGGDGGGGGGGGGGGGGGGGGGGGGGGGGGGGGGGGGGGGGGGGGGGGGGGGGGGGGGGGGGGGGGGGGGGGGGGGGGGGGGGGGGGGGCGGGGGGGGGDFGGGGGGGGGGGGGEFGGGGGGGGGGGGGDGGGGFGGGGGGGGGGGGEGEGGGGGGGGFEEFFGGGGGGGGGGGGCGGGGGGGGG?EGGGGGGGCGEGGFG5CC7CFG67EFC):=F6?FGGEDEDGGGFFFFGF:)5=>3>95BF)474?9669
@M03506:14:000000000-AKVR1:1:1101:17756:4500 1:N:0:45
ATGAACTCCTACGGGAGGCAGCAGTCGAGAATTTTTCTCAATGGGGGAAACCCTGAAGGAGCGACGCCGCGTGGAGGATGAAGGTCTTCGGGTTGTAAACTCCTGTCATTTGAGAACAAGGCCCCGAAACTAACTACTTCGGGGTTGATAGTATCAGAAGAGGAAGGGACGGCTAACTCTGTGCCAGCAGCCGCGGTAATACAGAGGTCCCAAGCGTTGTTCGGATTCATTGGGCGTAAAGGGTGTGTAGGTGGCGCCGTAAGTCGGGTGTGAAATCTCGGGGCTTAACCCCGAAACTGCC
+
CCCCCGGGGGGGGGGGGGGGGGGGGGGGGGGGGGGGGGGGGGGGGGGGGGGGGGGGGGGGGGGGGGGGGGGFFFFGGGGGGAFGGGGGGGGGEFGGGGGGGGGGGGGGGGGGGGGGGGGGGGGGGGGGGGFFGGGGGGGGGGGGGGGGGGGGGGGFGGGGGGG>FFGGFGFGGDG,?CGGGGGFGGGGFGGGGGGGGGGGFBGFCGGGGGGGGGGG;EG;FDEG5**ACGG?F:CE:EDFGGEGG*:9CFFGGGGGDFGDG=D9FGGGEC/7CCC?:@F5C)<EE4D*9*0(7:3>:9F4.
@M03506:14:000000000-AKVR1:1:1101:7853:4506 1:N:0:45
ATGAACTCCTACGGGAGGCAGCAGTGGGGAATCTTGCGCAATGGCCTAACGGCTGACGCAGCGACGCCGCGTGTGGGATGAAGCTCTTCGGAGTGTAAACCACTGTTGCCCGGGACGAATAGCTCGATTAATCGAGCCTGACAGTACCGGGTGAGGAAGCACCGGCTAACTCCGTGCCAGCAGCCGCGGTAATACGGGGGGTGCGAGCGTTGTCCGGAATCACTGGGCGTAAAGGGCGCGTAGGTGGTTTGATAAGGGTGTGGTGAAAGTCCGGGGCTCAACCCCGGATCTGCCGTGCCGG
+
CCCCCGGGGGGGGGGGGGGGGGGGGGGGGGGGGGGGGGGGGGGGGGGGGGGGGGGGGGGGGGGGGGGGGGGGGGGGGGGGGGGGGGGGGGGGGGGGGGGGGGGGGGGGGGGGGGGGGGGGGGGCGFGGGGGGGGGGGGGGGGGGGGGGGGGGGGGGGGGGGGGGGGGGGGCGFDFGGGFGGGGGGEGGGGD5FFGGGGGGGGGGGGGGGGGGGG7EGGGGGDGGGGGGGGCCEFGGGGGG75CG9<E956C7>7CCF>5CCGG=:>+:EGF4DGGGDEGGGFF5CDGD:GFFFFEBEEF@)
@M03506:14:000000000-AKVR1:1:1101:15764:4518 1:N:0:45
ATGAACTCCTACGGGAGGCAGCAGTGGGGAATTTTGCGCAATGGGGGAAACCCTGACGCAGCAACGCCGCGTGAAGGATGAAGGTCTTTGGATTGTAAACTTCTTTCGTCCGGGACGATAATGACGGTACCGGAATAAGAAGCCCCGGCTAACTTCGTGCCAGCAGCCGCGGTAATACGAAGGGGGCGTGCGTTGTTCGGAATTATTGGGCGTAAAGGGCGCGTAGGCGGTGCGGTAAGAGTGTTGTGAAATCCTCGGGCTCAACTCGAGGCCTGCAACGCTGACTGCCGGGCGGGAGTGG
+
CCCCCGGGGGGGGGGGEGGEGGFGGGGGG@FFGFFFGGGGGGGGGGGGGGGGGGGGGEGGGGGGGGGGGGGGDGEGGGGGGGGGGFGGGGGGGGGGGEGGGGGGGGGGFGGDFEGGGGEEGGGGGGGGGGGGGDEGGECGGGCBFGGGGGGGGGEGGGGD<FGGGGGGCGGEFEFGGGGGGGD7FGGECEGG/;CCFGGGDEGGFF??FGCEG5/2<FGGGGGGEGEFGGGGGGGEEED7CEG+?5CG7FC:7?9:CFGGGFGACC0>=DD)97FF5767<577F=*)37)45)7:55)5)
@M03506:14:000000000-AKVR1:1:1101:22263:4545 1:N:0:45
ATGAACTCCTACGGGAGGCAGCAGTCGGGAATTTTGGGCAATGGGCGAAAGCCTGACCCAGCAACGCCGCGTGAAGGATGAAATCCCTCGGGATGTAAACTTCGCAAGAATGGGAAGAATGAGCGAGCGCTAATACCGTTCGTGATGACGGTACCATTTGTAAGCTCCGGCTAACTCCGTGCCAGCAGCCGCGGTAATACGGGGGGAGCAAGCGTTGTTCGGATTTACTGGGCGTAAAGGGCGCGCAGGCGGCCAGGGCAAGTCAGTTGGGAAATCCCGGGGCTTAACTCGGAAAGGTCAA
+
CCCCCG9FDGGGGGG@FFGGGGGG@FFGGGB@FGG@F7CF8CFEFGGCFEGGEGFFCFGFFGFGGGGGEECGGDFFGDFGGGGGGGFCFF=:7>FG<DAFFGEEFEDFF=?,<FE?BE@9A?FGGDGGGGGEFD<<>BBFGGGFGGGFFCFGG7@FFGGGFE@FGC::*>CFFDFC:FG::F*2C:CFCFEGEG=<*59BGGGD>C5C>@FG>ECEG:=FE=CEGFEGGGG5@5EECECF=5C=**/7?5:C5****./**1:?7::7+**)***+*)*)9>B*:)?@)*)-))85)=9:*
@M03506:14:000000000-AKVR1:1:1101:12678:4556 1:N:0:45
ATGAACTCCTACGGGAGGCAGCAGTCGGGAATTTTGCGCAATGGGCGAAAGCCTGACGCAGCAACGCCGCGTGAGGGATGAAGGCCTTCGGGCTGTAAACCTCTTTTGCCAGGGACGATAATGACGGTACCTGGTGAATAAGTCACGGCTAACTACGTGCCAGCAGCCGCGGTAATACGTAGGTGACTAGCGTTGTCCGGATTTACTGGGCGTAAAGAGCGCGCAGGCGGTCGTTCAAGTCGAGTGTGAAAGCCCCCGGCTCAACTGGGGAGGGTCACTCGATACTGATGGACTCGAAGGG
+
CCCCCGGGGGGGGGGGGGGGGGGGGEGGGGGGGGGGGEGGGGGGGGGGGGGGGGGGGGGGGGGGGGGGGGGGGGGGGGGGGGGGGGGGGGGGGGGGGGGGGGGGGGGGGGGGGGGGGGGGDGFGGGGGGGGGGGFGGGGGGGGGGGGGGDFCFGGGGGF:FFGGFGGGGGGGFCFGFGGFGGGF9:FGFEF7FGEEFEGGGGGGGGGGGFGGE>CCECC6CEGG5CEECEEGG=EFFGGFGGCEGF77<FCGFG5>=BCC*CCE?*+95C*.CD12*)::<4)*:4**)*1,?F)))557)
@M03506:14:000000000-AKVR1:1:1101:16293:4566 1:N:0:45
ATGAACTCCTACGGGAGGCAGCAGTGGGGAATCTTGCGCAATGGGCGAAAGCCTGACGCAGCGACACCGCGTGGGGGATGAAGGCCTTTCAGGTCGTAAACCCCTTTCGGCAGGGGCGAAGCGATCTCGTGACGGTACCTGCAGAAGAAGCCTCGGCTAACCACGTGCCAGCAGCCGCGGTAACACGTAGGAGGCGAGCGTTGTCCGGAATCATTGGGCGTAAAGAGCGCGCAGGCGGCTTGGCAAGTCGGGTGTGAAATCCCGGGGCTCAACCCCGGGGCTGCATCCGATACTGTCAGGC
+
CCCCCGGGGGGGGGGGGGGGGGGGGGGGGGGGGGGGGGGGGGGGGGGGGGGGGGGGGGGGGGGGGGGGGGGGGGGGGGGGGGGGGGGGGGGGGGGGGGGGGGGGGGGGGGGGGGGGGGGGGGGGGGGGGGGGGGGGGGGGGGGGGGGGGGGGGGGGGGGGGGGGGGGGGGGGGGGGGGGGGGEGGGGGGGGF6EGEEGGGEGGGGGGGGGGGGGGDGGDGGGG>FGGGGGGG=EGCCC)8EEEGC+:7<CGGGGGG777CFCFGDGGG5CF?FGDD))9><@DG6*CF<C337@FFFFFF5
@M03506:14:000000000-AKVR1:1:1101:24042:4575 1:N:0:45
ATGAACTCCTACGGGAGGCAGCAGTGGGGAATCTTGCGCAATGGGCGAAAGCCTGACGCAGCGACGCCGCGTGGGGGAAGAAGGCTTTCGGGTTGTAAACCCCTTTCAGGAGGGACGAAGCTACTCGGGTTAATAGCCCAGAGGGTGACGGTACCTCCAGAAGAAGCCCCGGCTAACTACGTGCCAGCAGCCGCGGTAATACGTAGGGGGCAAGCGTTGTCCGGATTTATTGGGCGTAAAGAGCGTGTAGGCGGCCAGACAGGTGCGTTGTGACAACGCGAGTCTCAACCTCGAGACGCCG
+
CCCCCGGEFGGGGGGGGGGGGGDGFGGGEF@FFGGFG@FCFGGGGGGGGGGGGGGFGGGGGGGGGGGGGGGEDECCGCGGCCFFFGGGGGGGGGCGGGGGGEGGGGGGGGGGGDEGGGGGGFCGCGCEE7FCGGFEFF8DFGCFCFGFGDDFFE9BFF,<:<,,><F::FG>EGEEFFFCC<+=F<<FF@EC8EE::E5:<F8:A;A58EGC*;*;*A=C7+/*2*103+309CEC=C5;:3=?ECED6EEFGGGD5<596*9<+9:57CED>0::C)9<35)7+/*/47607)0))8;3.
@M03506:14:000000000-AKVR1:1:1101:11155:4596 1:N:0:45
ATGAACTCCTACGGGAGGCAGCAGTCGAGAATTTTTCACAATGGGCGAAAGCCTGATGGAGCGACGCCGCGTGGGGGATGAAGGGCTTCGGCCCGTAAACCCCTGTCATTTGCGAACAAACCTTTTCATTGAACAGATGAAAAGCTGATTGTAGCGAAAGAGGAAGGGACGGCTAACTCTGTGCCAGCAGCCGCGGTAATACAGAGGTCCCAAGCGTTGTTCGGATTCAATGGGCGTAAAGGGTGCGTAGGTGGTGGGGTAAGTTTGATGGGAAATCTCCGGGCGTAACTCCGAAATGGGA
+
CCCCCGGFGGGGGGGGGGGGGGGGGGGGGGEGGGGGGGGGGGGGGGGGGGGGGGGGGGGGGGGGGGGGGGGGGGGGG7FFGGGGGGGGGGGGGGGFGGGGGGGGG<FGGGCGGGEGGGGGGFFFGGGCFFGGGGGC@>=8FGGGFGGGFCFEGGGGGDGGGGGFGGCEFFCEGEFGGE::A<:CCFGGGC<FEFGG8CE9@FFFGGGCFDGFFGFGEEGCG+*8>CECG+<9AF=E**CFFGG:C=C**:ACDG5CGFGGD<7+<7FD<C+0909C7*2C<))**0>B(**)0)0))*0).
@M03506:14:000000000-AKVR1:1:1101:8198:4597 1:N:0:45
ATGAACTCCTACGGGAGGCAGCAGTAAGGAATCTTCCGCAATGGGCGCAAGCCTGACGGAGCGACGCCGCGTGCATGACGACGCCCTTCGGGGTGTAAAATGCTTTTCACGGAGACGACACCCGACGGTATCCGGGGAAGAAGCCTCGGCTAACTACGTGACAGCAGCCGCGGTCACACGTAGGAGGCGAGCGTTGTCCGGAATCACTGGGCGTAAAGCGCGTGTCGGCGGGACGGGAAGTCTGCTGTGAAAGCGCCTGGCTTAACCGGGCGAGGTCGGCGGAACGTGCTGACTGGGAGGG
+
CCCCCGGGGGGGGGGGGGGGGGGGGGGGGGGG<FG@F;FGGGGGGGGDGGGGGGGGD:CGGGCGFBFEGGGGGGG9FGEGG@F@4FCF,9FG7F>=EFGGEFA<FGG9,@,++@>88+3@>F<+>:><8>FG97FGG78<,3?>F7<:*F<=,,7<,1=+*42,=<F:CF71*?*80+0:;CF5EG>EG8E5>2**2<+;8*:*<+A+3;**/?C580<CE*:8?*AE8C*?**18/*1;<C+A+<C:E++227=3:7C<FCC+0*:D57*8)15/*07C3>EE5)174**-)**07>5BF
@M03506:14:000000000-AKVR1:1:1101:6349:4607 1:N:0:45
ATGAACTCCTACGGGAGGCAGCAGTGGGGAATCTTGCGCAATGGCCTAACGGCTGACGCAGCGACGCCGCGTGTGGGATGAAGCTCTTCGGAGTGTAAACCACTGTTGCCCGGGACGAATAGCTCGATTAATCGAGCCTGACAGTACCGGGTGAGGAAGCACCGGCTAACTCCGTGCCAGCAGCCGCGGTAATACGGGGGGTGCGAGCGTTGTCCGGAATCACTGGGCGTAAAGGGCGCGTAGGTGGTTTGATAAGGGTGTGGTGAAAGTCCGGGGCTCAACCCCGGATCTGCCGTGCCGG
+
CCCCCGGGGGGGGGGGGGGGGGGGGGGGGGGGGGGGGGGGGGGGGGGGGGGGGGGGGGGGGGGGGGGGGGGGGGGGGGGGGGGGGGGGGGGGGGGGDGGGGGGGGGGGGGGGGGGGGGGGGGGGGGGGGGGGGGGGGGGGGGGGGGGGGGGGGGGGGGGGGGGGGGGGGGGGGGGGGGFGGGGGGGGGGGGGGGGFGGGGGGGGGCEGGGGGGGGDGEEGGFGGGGGCEC5EGGGDEE3C75>EAFG<*7E<CFCFCFCD:E*2:CE>FGGFDGGGGBGGCF@EE>CD4CFAF=>B>DFF)
@M03506:14:000000000-AKVR1:1:1101:13965:4630 1:N:0:45
ATGAACTCCTACGGGAGGCAGCAGTGGGGAATATTGGACAATGGGCGAAAGCCTGATCCAGCAATGCCGCGTGAGTGATGAAGGCCTTAGGGTTGTAAAGCTCTTTTACCCGGGATGATAATGACAGTACCGGGAGAATAAGCTCCGGCTGACTCCGTGCCAGCAGCCGCGGTAATACGGAGGGAGCTAGCGTTGTTCGGAATTACTGGGCGTAAAGCGCGCGTAGGCGGCTTTGTAAGTTAGAGGTGAAAGCCCGGAGCGCACCTCCGGAACTGCCTTTAAACCTGCATCGCTTGTGTCC
+
<CCCCGFECFFGC;FDEC>@FGFGEFGFGC@FE<E,C,C6666E@AC:@FGFFFCE9@FFGDF@FDDF@F:@>,=6ECF?CCFCF<EFFFGFFGCCCFEGGGGCFE<CFBA:=FCFE@FGGFGGFCFGFF<=:CFEFF<<DFC9DEB@ECCFBF9F>FGGCDBCFFGGGGCC>>C;FGGGCCCE@FDC9?<C<*==CFG5;**+2+<9E8BCGGA;<9EGGGGEEGDF8**/?+9C++*+++3<2*<<+++<*:5>C>C3**)***:773/)1776*9:::69+2)2737*()085))090
@M03506:14:000000000-AKVR1:1:1101:10485:4690 1:N:0:45
ATGAACTCCTACGGGAGGCAGCAGTGGGGAATCTTGCGCAATGGCCTAACGGCTGACGCAGCGACGCCGCGTGTGGGATGAAGCTCTTCGGAGTGTAAACCACTGTTGCCCGGGACGAACAGCTCGATTAGTCGAGCCTGACGGTACCGGGTGAGGAAGCACCGGCTAACTCCGTGCCAGCAGCCGCGGTAATACGGGGGGTGCGAGCGTTGTCCGGAATCACTGGGCGTAAAGGGCGCGTAGGTGGTTTGATAAGGGTGTGGTGAAGGTCCGGGGCTCCACCCCGGATCTGCCGTGCCGG
+
CCCCCGGGGGGGGGGGGGGGGGGGGGGGGGGGGGGGGGGGGGGGGGGGGGGGGGGGGGGGGGGGGGGGGGGGGFFGGFGGGGGGEFGGGGGGGGGGGGGGGGGGGGGGGGGGGGGGGGGGGGGFFGGGGGGGGGGGGGGGGGGGDGGGGGGGGGGGGGGGGGGGGGGGCFGGGGGGGGGGGFGGDGGGGEEEGCDFEGGGGGGGGCEGG8EEGGGEG=:CCCCFGGGFEEDEGGCECE3C:EEGGGG<865+2++2A4*9/:DGF7AF?2<?CDGE3<9*27;*:5D>2/*)*007;@FE3
@M03506:14:000000000-AKVR1:1:1101:11687:4726 1:N:0:45
ATGAACTCCTACGGGAGGCAGCAGTGGGGGATTTTGGACAATGGGGGAAACCCTGATCCAGCCATGCCGCGTGAGTGAAGAAGGCCTTCGGGTTGTAAAGCTCTTTTGGCCGGAAAGAAAAGGCTACGGATAACACCTGTGGTCCTTGACGGTACCGGCAGAATAAGCACCGGCTAACTACGTGCCAGCAGCCGCGGTAATACGTAGGGTGCGAGCGTTAATCGGAATTACTGGGCGTAAAGAGTGCGTAGGCGGTTCCGCAAGTCCGCTGTGAAAGCCCCGGGCTTAACCTGGGAATGGC
+
CCCCCGGGGGGGGGGGGGGGGGGGGGGGGGGGGGGGGGGGGGGGGGGGGGGGGGGGGGGGFGGGGGGGGGGGGGGGGGGGGGGGGGGGGGGGGGGGGGGGGGGGGGGGGGGGGFGGGGGGGGGGGGGGGGGGGGGGEGGGGGGGGGGFGGGGGGEGGGGGGCFGGGGGGGGGGGGGGGGGGGGGGGGGGGGGGGGGGGGGF?FGGGGGGGGGEEGDGEGGGGGGGDGGGGGGGGGGGGDCFFCFGGGGGGGGGDGGD>CCCCCECGGD51:BC>FFGFCGGDBGG>FF226455>@7)<4)
@M03506:14:000000000-AKVR1:1:1101:6839:4734 1:N:0:45
ATGAACTCCTACGGGAGGCAGCAGTCGGGAATTTTGGGCAATGGGCGAAAGCCTGACCCAGCAACGCCGCGTGAAGGATGAAATCCCTCGGGATGTAAACTTCGCAAGAACGGGAAGAATAAGTAGGGGACAATACCCCCTATGATGACGGTACCGTTTGTAAGCTCCGGCTAACTCCGTGCCAGCAGCCGCGGTAATACGGGGGGAGCAAGCGTTGTTCGGATTTACTGGGCGTAAAGGGCGCGTAGGCGGCCAGCACAAGTCAGTTGTGAAATCTCCGAGCTTAACTCGGAAAGGTCAA
+
CCCCCGGGGGGGGGGGGGGGGGGGGGGGGGGGGGGGGGGGGGGGGGGGGGGGGGGGGGGGGGGGGGGGGGGGGGGGGGGGGGGGGGGGGGGGGGGGGGGGGGGGGGGGGGGGGGEEGGGFGGGGGGGGGGGGGGGGGGGGGGGGGGGGGGGGGGGGGGGGGGGGGGGGGGGGGGGGGGGGGGGGGGGGGGGGGGEGGGGGGGGGGGGGGGFGGG;EGCCGGGDEECGFGFCGGC5CECFFGGGGGEGDGGGGGCCCGFFCCC7FFFF:FDG4CC7CF6:CC>E*09DFBGEFF))55*/07
@M03506:14:000000000-AKVR1:1:1101:24253:4738 1:N:0:45
ATGAACTCTTACGGGAGGCAGCAGTGGGGAATCTTGCGCAATGGACGAAAGTCTGACGCAGCCACGCCGCGTGAGTGAAGAAGGCCTTCGGGTTGTAAAGCTCTGTCGGCCGGGACGAAAATACTTGGAGTTAACAGCTCCAGGGACTGACGGTACCGGCAAAGGAAGCGCCGGCTAACTCTGTGCCAGCAGCCGCGGTAATACAGAGGGTGCAAGCGTTGCGCGGAATTATTGGGCGTACAGGGTAGGTGGTGGTCGCGTTTGTCAGGGGTGAAAGCCCTGGGCGTAACCCAGGAAGGGG
+
CCCCCGGGGGGGEEFGGGGGGGGGGGGGGECFGGGFGGGGGGGEFGGEGGGGGGGGGGGGGGEEFGGGEFCGGDFGGDGGFFGCDFF=FFGGGCGEF@EEAFGGGGG?C7C=FF@FGCFDGGGCFGGFDC<FFGGA9F@F@<FFGGFGGFGGGGGGGGGGEC,?FGDF:FFGGGG7@@CFC:C<2:FFFEGGGGC7?8?>*+9@FGGGFG888:7A8C/:5C*/C5?CF++0<C?CC5)8*:?*:>+7E+ACDGCC<3<)2:C57>7?FCE)9*2<C;*1C@3*:09)(*90).>F)5)8)
@M03506:14:000000000-AKVR1:1:1101:19244:4752 1:N:0:45
ATGAACTCCTACGGGAGGCAGCAGTCGGGAATTTTGCCCAATGGACGAAAGTCTGAGGCAGCAACTCCGCGTGAGGGACGAAGGCCTTCGGGTCGTAAACCTCTTTTCTCAGGGAAGATACAAGACGGTACCTGAGGAATAAGCCACGGCTAACTACGTGCCAGCAGCCGCGGTAATACGTAGGTGGCGAGCGTTGTCCGGATTTACTGGGCGTAAAGAGCGCGCAGGCGGCTGGTCAAGTCCGATGTGAAAGCTCCCGGCTTAACTGGGAAATTGCATCGGAAACTGATCGGCTGGAAGG
+
CCCCCGGGGGGGGGGGGGGGGGGGGGGGGFGGGGGDGGGGGGGGGGGGGEGGGGGGGGGGGGGGGEGGGGCGGGGGGGGGGGDGGGGGGGGGGGGFGFGFEGGGGGGGGGFGGGGGGGGGGGGGGGGGGGGGGGFCCDCGFFGGGGGGGGE7DGGFFGGGGGFGGGGGGGGGGGGGFFGG9BCEGGGGGFGGGEGGGGGGGGGGGGGGGFGGGGG>FFGEGGGGEGGCEGGGGGG8?C=FGFFG**:FECC<DFFD8)1>GG)<:C:DGG669>C?GFFFG>B5/<77<>FB:)>>)7)5>
@M03506:14:000000000-AKVR1:1:1101:8110:4770 1:N:0:45
ATGAACTCCTACGGGAGGCAGCAGTTAGGAATCTTGGACAATGGGCGCAAGCCTGATCCAGCCATGCCGCGTGAGTGATGGAGGCCTTAGGGTTGTAAAGCTCTTTCAGCGGGGAAGATAATGACGGTACCCGCAGAAGAAGCCCCGGCTAACTTCGTGCCAGCAGCCGCGGTAATACGAAGGGGGCTAGCGTTGCTCGGAATCACTGGGCGTAAAGCGCACGTAGGCGGCTTTCTAAGTCAGGGGTGAAATCCTGGAGCTCAACTCCAGAACTGCCTTTGATACTGGGAAGCTCGAGTCC
+
CCCCCGGGGGGGGGGGGGGGGGFGGGGGFGGGGGGGFGGFGGGGGGGGGGGGGGGGFGGGGGGGGCFFGGGGGEG<FGGGDGGGGFGFGGGGGGGGGG9FGCEFDGGGDFGGGGG>FGGGGGGDGGFEGGGGCDCFD=FGDDC,@B7BCFE7CFEEEGG:FFGGFGGBFGEDEGGGCFCC7<FGCFGGF>CF@FB7EGGGGGC?7FF98EGGGGGGGGE=8EGC?8EDEC5CCC+<9CC?FEC6E52)CCEFGF?:CFF:EGFGG79<67?5C>=?5?F7D*8AF4>?BG)4>66@@BFF@
@M03506:14:000000000-AKVR1:1:1101:11599:4778 1:N:0:45
ATGAACTCCTACGGGAGGCAGCAGTCGGGAATTTTGGGCAATGGGCGAAAGCCTGACCCAGCAACGCCGCGTGAAGGATGAAATCCCTCGGGATGTAAACTTCGCAAGAACGGGAAGAATAAGCCTGTGCTAATACCATAGGCGATGACGGTACCGTTTGTAAGCTCCGGCTAACTCCGTGCCAGCAGCCGCGGTAATACGGGGGGAGCAAGCGTTGTTCGGATTTACTGGGCGTAAAGGGCGCGTAGGCGGCCACCGCAAGTCGACTGTGAAATCTCCGGGCTTAACCCGGAAAGGTCAG
+
CCCCCGGGGGGGGGGGGGGGGGGGGGGGGGGGGGGGGGGGGGGGGGGGGGGGGGGGGGGGGGGGGGGGGGGGGGGGGGGGGGGGGGGGGGGGGGGGGGGGGGGGGGGGGGGGGGGGGGGGGGGGGGGGGGGGGGGGGGGGGGGGGGGGCGGGGGGGGGGGGGGGGGGGDGGGDGGGFGGGGGGGGGGGGGGGGGGGGGGGGGDGGGGGGCFFFGEGGEFGEG8EGGGGGGGGGGG8EGGGGGEEG7CDGGDGGC5C5>CDDEFGG9E5C*<6***<:4>DGE@EF@FFFCD9>377;?F?8
@M03506:14:000000000-AKVR1:1:1101:23699:4782 1:N:0:45
ATGAACTCCTACGGGAGGCAGCAGTAGGGAATTTTCCACAATGGGCGAAAGCCTGATGGAGCAACGCCGCGTGCAGGATGAATGCCTTAGGGTTGTAAACTGCTTTTATCTGTGACGAATATGACGGTAGCAGATGAATAAGGATCGGCTAACTCCGTGCCAGCAGCCGCGGTCATACGGAGGATCCAAGCGTTATCCGGAATTACTGGGCGTAAAGAGTTGCGTAGGTGGCACCGTAAGCGGGTAGTGAACGCGTGTGGCTCAACCATACTCACATTATCCGAACTGCGGAGCTAGAGGG
+
CCCCCGGGGFGGGGGGGGGDGGGGGGGGGGGGGGGGGGGFGGGGGGGGGGGGGGGGGGGCGGFGGGGGGGGGGGGGGGGGGGGGGGGGGGGGGGGGGAGGGGGGGGGGGGGGGGFGGGGGGGGGFEGGGGGGGGGGGGGG9F9FFFGGGGGGGGGGGGGGGGGGFGGGGGGGGGGGGGG7FEGGGGGGGGGGGG@FGGGGGEGGFGGGGGGGGDCEGGGG7+ACEGGGG6;0*AGGG5*2<EGDGCCGGGG+9=C)?)*7CE7FGGGDCFG?FFGCC0:7CBBECEG@FCDFBF>6*9@>B
@M03506:14:000000000-AKVR1:1:1101:14019:4790 1:N:0:45
ATGAACTCCTACGGGAGGCAGCAGTAGGGAATCTTGCGCAATGGGCGAAAGCCTGACGCAGCAACGCCGCGTGGGGGATGAAGGCTCTCGGGTTGTAAACCCCTTTCAGCAGGGACGAAATTGACGGTACCTGCAGAAGAAGCCCCGGCCAACTACGTGCCAGCAGCCGCGGTAATACGTAGGGGGCGAGCGTTGTCCGGATTCATTGGGCGTAAAGAGCTCGTAGGCGGCTTGGCAAGTCGGATGTGAAAACTCCAGGCTCAACCTGGAGCCGCCAGTCGATACTGCCATGGCTAGAGTC
+
CCCCCGGGGGGGGGGGGGGGGGGGGGGGGGGGGGGGGGGGGGGGGGGGGGGGGGGGGGGGGGGGGGGGGGGGGGGGGGGGGGGGGGGFGGGGGGGGGGGGGGGGGGGGGGGGGGCGGGGGGGGGGGGGGGGGGGGGGGGGGGGFGGGGGGGGGGGGGGGGFGGGGGGGGFGGGGGGGFFFGGGGGGGGGGGGEC>EFGGGGGCGGGGGGGGG>EGGGGFGFGEGGF5CEG=EGEGCEF<C7EEEEGFGFGG?DGGGGFD:::*CFFGFGFGFGDCEG)9957>EGFGFBGF:5FF*54?9?
@M03506:14:000000000-AKVR1:1:1101:25262:4798 1:N:0:45
ATGAACTCCTACGGGAGGCAGCAGTGGGGAATCTTGCGCAATGGCCTAACGGCTGACGCAGCGACGCCGCGTGTGGGATGAAGCTCTTCGGAGTGTAAACCACTGTTGCCCGGGACGAACAGCTCGATTAGTCGAGCCTGACGGTACCGGGTGAGGAAGCACCGGCTAACTCCGTGCCAGCAGCCGCGGTAATACGGGGGGTGCGAGCGTTGTCCGGAATCACTGGGCGTCAAGGGCGCGTAGGTGGGTTGATAAGGGAGAGGTGAAATTCCGGGGCTCAACCCCGGATCTGCCGTGCCGG
+
CCCCCGFGG9CFGGGGGGGGGGGGGGCFGGGGGCCGFGGEEGE8FFDFFGGGGGGFGCFFGGGGGGGGDGEBCCDGGGGGGGGG?FFCFEGGC?=AFGF<B<DAE8EFFEGGGGGEEFGGDFGCFGGF9FFFGDEEGGGFC@FCFG*?FFEFGCCGCGGGGFFFGG>FF<7:FE=FG7,,<FFCACF8ECG>E<FGGGGGC2*CEE:***2:CC:8?CGFC7<<C@55*2*:*<EEECDG*2>C++:7**1+*++2+5*9*:<6EF?*+*<9CDD=D:**9)7CE3<)4/=A=6>55<>5)
@M03506:14:000000000-AKVR1:1:1101:22162:4800 1:N:0:45
ATGAACTCCTACGGGAGGCAGCAGTCGGGAATTTTGGGCAATGGGCGCAAGCCTGACCCAGCAACGCCGCGTGAAGGATGAAATCCCTCGGGATGTAAACTTCGCAAGAACGGGAAGAATAAGTAGGGGACAATACCCTCTATGATGACGGTACCGTTTGTAAGCTCCGGCTAACTCCGTGCCAGCAGCCGCGGTAATACGGGGGGAGCAAGCGTTGTTCGGATTTACTGGGCGTAAAGGGCGCGTAGGCGGGCAGCACAAGTCAGTTGTGAAATCTCCGAGCTTAACTCGGAAAGGTCAA
+
CCCCCGGGGGGGGGGGGGGGGGGGGGGGGGGGGGGGGGGGGGGGGGGGGGGGGGGGGGGGGGGGGGGGGGGGGGGGGGGGGGGGGGFCFGGGDGGGGGGGGGGGGGGGGGFGGGGEGGGGGGFCGGGGGGGGGFGGDGGFGGGGGGGGGGGGGGGGFGGGGGGGGGDGGGGGDGFGGGGCFDFGGGGGGGGDEFC@ECFGGGDEGGEGDFGGGGGGDG5@EGEGGFFFFGCGFGEECFGCECGCC=EDGGG5)/:DGFGF6CG:EDC:F7EFF>7<:@7D:5>*+0:@A77:7)>FF@FFF
@M03506:14:000000000-AKVR1:1:1101:7302:4820 1:N:0:45
ATGAACTCCTACGGGAGGCAGCAGTCGAGAATTTTTCACAATGGGCGAAAGCCTGATGGAGCGACGCCGCGTGGGGGATGAATGGCTTCGGCCCGTAAACCCCTGTCATTTGCGAACAAACCTTACCGGTTAACAACCGGTGAGCTGATCGTAGCGGAAGCGGAAGGGACGGCTAACTCTGTGCCAGCAGCCGCGGTAATACAGAGGTCCCGAGCGTTGTTCGGATTCGCTGGGCGTAAAGGGTGCGTAGGTGGTGAGGTAAGTCGGATGTGAAATCTCCGGGCCCAACCCGGAAATGGCA
+
CCCCCGGGGGGGGGGGGGGGGGGGGGGGGGEGGGGGGGGGGGGGCEGDGGGGGGGGGGGGGGGGGGGGGGGGGEGEGFGGGGGFGGGGGGGGGGEFGGGGGGGGGGFFFGGFGGEGGGGGGGGGGGGGGGGGGFEGGGGC<FFGFFGFCFFGGGGGGDGC,=FCCFEFGGGGGCGE:CF99ACFGGGG6;CFGGGG58A7@C++<CFFCEGGEGECC8CGCCEC?EGG5*/?ECEC:CCGGGGCGGC**:5CDC7<75503?F9?CC7AD6@7CC7*9C7D)5=*75F:GDBF)))9@@>.
@M03506:14:000000000-AKVR1:1:1101:14352:4830 1:N:0:45
ATGAACTCCTACGGGAGGCAGCAGTGGGGAATCTTGCACAATGGGCGAAAGCCTGATGCAGCGACGCCGCGTGGGGGATGAAGCTTCTCGGAGTGTAAACCCCTTTCGATCCGGACGAATGCCCGCAAGGGAGTGACGGTACGGATATAAGAAGCCCCGGCTAACTACGTGCCAGCAGCCGCGGTAAGACGTAGGGGGCCAGCGTTGTTCGGAATTACTGGGTGGAAAGGGTTCGTAGGCGGTGCGGCAAGTCGGGAGCGAAATCTCTGGGCTCAACCCAGAGGCTGCTTCCGAAACTGCT
+
CCCCCGGGGGGGGGGGGGGGGGGGGGGGGGGGGGGGGGGGGGGGGGGGGGGGGGGGGGGGGGGGGGGDFGGGGGGGGGGGGGGGGGGGGGGGGGGGGGGDCFGGGGGGGG?FGGGGGDGGGGGGGGDGGFECEFGGGGGGGGGGFG@F;FECFFGGGFGGGDGF@FCFGGGGGGGGGGGGEFGGEGGGDEEC@EE5CEGGEFGG;EGC>FEGGGGG99E?CCCC*/<CFGE;6EE87=CCGGG=GGDDGEF7:1>D*7)9>E3CFG+*<C6>45*<F>GD7).:/.9))*755..77F*6*
@M03506:14:000000000-AKVR1:1:1101:24044:4838 1:N:0:45
ATGAACTCCTACGGGAGGCAGCAGTCGGGAATTTTGGGCAATGGGCGAAAGCCTGACCCAGCAACGCCGCGTGAAGGATGAAATCCCTCGGGATGTAAACTTCGCAAGAACGGGAAGAATAAGTAGGGGACAATACCCCCTATGATGACGGTACCGTTTGTAAGCTCCGGCCAACTACGTTCCAGCAGCCGCGGTAAGACGTAGGGGGCGAGCGTTGTTCGGATTTATTGGGCGTAAAGCGCGCGCAGGCGGTTCGGATAGGCGGGTGTGACAATCCGGGGCGCAACCCCTGACCTGCATC
+
CCCCCGGGGGGGGGGGGGDGGGGGGGGGGGGFFFGDGGGEFGF<<E@FEDGGGAEGGGGFGFFGGGGGDEGGGGGGGGGGGGGGGDF,EECCEFGGGGGCGDFGC7FEGGDEFGD@GFFFG,FFFACFEFEDFGGG8FFC7F<C<FGGGECFGGCFBB><D@B;CFFFC:@FEGG::CE<,<<@AFGGGF7:FECFGGFC*38*<785:5/8>G*;C85+8**28<<C7<?FFE58C82<C5C575=):5*=5*1)*77*7+2/:3CG:*2**2C7C>C5DE3/:7)7:*)-5467)7)9*
@M03506:14:000000000-AKVR1:1:1101:20882:4839 1:N:0:45
ATGAACTCCTACGGGAGGCAGCAGTGGGGAATTTTGCGCAATGGGGGAAACCCTGACGCAGCAACGCCGCGTGGAGGATGAAGTCCCTTGGGACGTAAACTCCTTTCGACCCGGACGATAATGACGGTACGGGTGGAAGAAGCCCCGGCTAACTTCGTGCCAGCAGCCGCGGTAATACGAGGGGGGCAAGCGTTGTTCGGAATTATTGGGCGTAAAGGGCGCGTAGGCGGTGCGGTAAGTCACCTGTGAAATCTCCGGGCTTAACTCGGAGCCTGCAGGCGAAACTGCCGTGCTTGAGTGG
+
CCCCCGGGGGGGGGGGGGGGGGGGGGGGGGGGGGGGGGGGGGGGGGGGGGGGGGGGGGGGGGGGGGGGGGGGGGFGGGGGGGGGGGGGGGGGGGGGGGGGGGGGGGGGGGGGGGGGGGGGGGGGGGGGGGGGGGGGEGGGGGGGGGGGGGEGGGGGGGGGGGGGGGGGGGGGEGGFGGGBCEGGGGGGGGGGECGGFFGGGCGCFCFCGGGGEEGGGGGGGGGGEGGF8EGGGGGGGDFFCGC+<EFGFGFGC?GGGFGDEFGGFF?CE57>D7<CG4D:3)0>EFF47D>0))/97?64)
@M03506:14:000000000-AKVR1:1:1101:24529:4856 1:N:0:45
ATGAACTCCTACGGGAGGCAGCAGTGGGGAATATTGCGCAATGGACGGAAGTCTGACGCAGCAACGCCGCGTGAGGGATGACGGCCTTCGGGTTGTAAACCTCTTTCAGCAGGGACGAAGCGAGAGTGACGGTACCTGCAGAAGAAGGACCGGCCAACTACGTGCCAGCAGCCGCGGTAATACGTAGGGTCCGAGCGTTGTCCGGAATTATTGGGCGTAAAGGGCTCGTAGGCGGTTCGTCGCGTCGGGAGTGAAAACACGGACCTCAACTCCGAGCCTGCCACCGATACGGGCAGACTAA
+
CCCCCGGGFGGGGGGGEEDEEGGGGGGGGGGGFEFGGDGGGGG?EFCEGGGFGFGGGGGGGGGGGGGEECCFEGGGEGGC@EGCEEGGFFEGGGGFGCC9B=FEFEFGEGGGG7=+3FFGC:FEEEEG9>FE>FGA<FFDFG@FCGFGGGGGGGGCCFDFF@FFGG;FGGGGGGGGGFDFGFFGG:C;CFFFGGGGGC*:CF7*8***+++3+3;EC*/*/+0*:288/;*:975///)1:7ED>*778CG=7+<*25*95*5*2*6>CCFFFC<7C3FG*))3:))03))4>:5>:)01*
@M03506:14:000000000-AKVR1:1:1101:10951:4860 1:N:0:45
ATGAACTCCTACGGGAGGCAGCAGTGGGGAATTTTGCGCAATGGGGGAAACCCTGACGCAGCAACGCCGCGTGGAGGATGAAGTCCCTTGGGACGTAAGCTCCTTTCGACCCGGACGATAATGACGGTACGGGTGGAAGAAGCCCCGGCTAACTTCGTGCCAGCAGCCGCGGTAATACGAGGGGGGCAAGCGTTGTTCGGAATTATTGGGCGTAAAGGGCGCGTAGGCGGTGCGGTAAGTCACCTGTGAAATCTCCGGGCTTAACTCGGAGCCTGCAGGCCAAACTGCCGTGCTTGAGTGT
+
<CCCCGGGGD9FGGGGGGGGGGGGGGGGGEGGGGGGGGGGGGGGGGGGGGGGGGGFGFE7FGGCCGGGGDGGEGCGGGG<FDFDEFFDFGGG8FGEDG<EFGGGGFFCFGGGDGD@FC@F7FF=D@EFGGGGGEGGGGGFGGGGFGGFGGGCFFF9F<FGGFFFGGGGGGGGGFFFFFGFGGG>CEGDGGGGGGGGGGGEG5*<@C9<FFGGGEGE0<=CEEGG5CEFCC:8*:EEGEDEFC?6CCGGG7CE:9<CGFDGDFF7A*<<57/5<FDG56*)*))2:*:=?DEFFF??46*7*
@M03506:14:000000000-AKVR1:1:1101:10441:4861 1:N:0:45
ATGAACTCCTACGGGAGGCAGCAGTTAGGAGTTTTGGGCAATGGGCGCAAGCCTGACCCAGCAACGCCGCGTGGGTGACGAAGGCCTTCGGGTTGTAAAGCCCTTTTCTGAGGGAGGATGATGACGGTACCTCAGGAAGAAGCACCGGCTAACTACGTGCCAGCAGCCGCGGTAATACGGAGGGTGCGAGCGTTGCCCGGATTTATTGGGCGTGAAGGGCGCGGAGGCGGTCACGCACGTCCGTTGTGAAAGCGCTCGGCTCAACTGGGCGGGGTCAGCGGCTTCGGTTGGACTGGAGCAA
+
<CCCCGFGDGGGGEGGGGDEGGEFFCE<F@CEECFF@,CE@8FFGGDDGGGGD8@FGGGCFGE8F:@FCEEGEFG:FCC>B+BBFGGGFFEFGGGCEFGFGGGGFFFG9<AF7FEGG7FGGGGGBEGGGGGGGFD@<,BFFG=FDF7FGE7<@3,@FC,<F9FG7CFFGECF*4CF;,**6C<*=:C88FCFBF7BF78*//2+<<F7E***2*2*<F=EC*8*2//*88*/:E5***1*55:*0A*1++3+2:558.7CE*69*2C0:7CB<3)1*7CDG)5*2)1)()7))0)755>))
@M03506:14:000000000-AKVR1:1:1101:26143:4872 1:N:0:45
TTGAACTCCTACGGGAGGCAGCAGTGGGGAATTTTGCGCAACGGGCGAAAGCCTGACGCAGCAACGCCGCGTGGTGGATGAAGGCCTTCGGGTCGTAAACTCCTGTCAGGGGGGACGAAATCCCGCAAGGGAGTGACTGTACCCCCGGAGGAAGCCATGGCTAACTCCGTGCCAGCAGCTGCGGTAATACGGAGGTGGCAAGCGGTGGTCGGAATTACTGGGCGTAAAGGGCGCGTCGGCGGCCGGGCAAGGCCGGTGGTAAAGGCGCGGGCTCAACTCGGGAACTGCATCTGAAACTGCC
+
9CCCCGC<FFGGGGGEGGGFGEA@EF@@E7F,E9FEF:@@FC+@EEE7FFEECC<,66,@F+,C,=7=C:BFEGFGG7A?<E9F,E8EEECG<>+4BF?F,:=55B,<CB8FFDCCF7::@B8,<*11?FC5C/;C?,0A73+<@C8C58**;>*;*+<@FFG+C++<E8;C8:88C>F*@@EGG583:FGG*8E/85*;:F5C****;+:**;@?C<EGG*A8C*A5<@ED5:::/:<CGC=*2*:9:7C*/*:C87)/++2<+/*):)*)/1*0**2>C))1*0*1)**.7*11/0=?)
@M03506:14:000000000-AKVR1:1:1101:21137:4892 1:N:0:45
ATGAACTCCACGGGAGGCAGCAGTGGGGAATATTGCGCAATGGCCGAAAGGCTGACGCAGCGACGCCGCGTGTGGGATGACGGCCCTCGGGTTGTAAACCACTGTCGGGAGGGACGAATACAGGGCCTCGAACAGGGGACGCTGGGTGACGGTACCTCCAAAGGAAGCACCGGCTAACTCCGTGCCAGCAGCCGCGGTAATACGGCGGTTGCGAGCGTTCTTCGGAATCACTGGGCGAAAAGGGCGCGTAGGCAGATCGTTAAGTAGCGGGTGAACTGCCGGGGCTCACCTCCGGGCATGC
+
CCCCCAFEGAEGGGGCEGFG@FGC,CFEGGGGFGCE@CGEFFG<8:+++@,EEG@CFC:BEFC:FDFGBEGGF@+:F8FG9BB=B+B9FFG=BF+8,,CFFF<BC?7+C:3CF+>F>@F+F9,@>C>:F*@>:<33:75C***=<FF=FF*:1*=CCCG:,2CF7?FCFG***<*<CF<9CC;FGGD8F*2;*2**1/*20+<C***/*:*1*/**/*1*/0<2;>C*++<C0***/*)2>6CC***7CEC*4+:*+09C=*70+*0:*)*))*2+:*2*/)):*.**)1*(753>)))00
@M03506:14:000000000-AKVR1:1:1101:22100:4898 1:N:0:45
ATGAACTCCTACGGGAGGCAGCAGTCGGGAATTTTGGGCAATGGGCGAAAGCCTGACCCAGCAACGCCGCGTGAAGGATGAAATCCCTCGGGATGTAAACTTCGCAAGAACGGGAAGAATAAGTGGAAGTTAATACCTTCCATGATGACGGTACCGTTTGTAAGCTCCGGCTAACTCCGTGCCAGCAGCCGCGGTAATACGGGGGGAGCAAGCGTTGTTCGGATTTACTGGGCGTAAAGGGCGCGTAGGCGGTCAGTGCAAGTCAGTTGTTAAATCTCCGGGCGTAACTCGGAAAGGTCAA
+
CCCCCGGGGGGGGGGGGGGGGGGGGGGGGGCGGGGFEEFGGGGGGGGGGGGGGGGDGGGGGGGGGGGGCGEGGDGGGGGGGGGGGGGEFGGGGEGGGGGGGGGGD:FGGGGGGE==CGGGGEGFGGGGGGGGGFFDFGGGFFG9FGFGGGEGGGGGGGGGGGGGD;F@F:CGCEFFGCFGFGGGGGFGGGGGGDGGE?GGGGGGG>>GCEGGFGECGGGGDEC5?::CFFGF*::EDFGGG5CCGCCDE6CE7CEGF=7:+<:<CF?*<:*6CCFG*/075)>/>5*74*0-05.7F*191
@M03506:14:000000000-AKVR1:1:1101:26891:4936 1:N:0:45
ATGAACTCCTACGGGAGGCAGCAGTAGGGAATATTGGACAATGGGCGAAAGCCTGATCCAGCGACGCCGCGTGAGGGATGAAGGCCTTCGGGTTGTAAACCTCTGTTGCAGGGAAAGAAGCCGGGTGCATAACCCGGTGACGGTACCCAACGAGGAAGCCCCGGCTAACTACGTGCCAGCAGCCGCGGTGAGACGTAGGGGGCGGGCGTTATCCGGAGTCCCCGGGCGTAAAGGGCGCGCTGGCGGTTACGTAAGTACGAGGTGAAAATGCCAGGCTCAAGTGTGAGCGTGCCACGGCTAC
+
9CC<@FG<FGGGC;FFFGEEG,;C@FGGGGFFCE,FCEEDFFGFEFG@CCF8F8C<6CFF@@C@@6+@F7CEEFGCF@EGG9EAF8:?FC@:B=CFCFF?AFFGGAFD,:,,:7?F8,<<,B==@3>+B<=,,B,8@37@,<@FFE9CFFE:FBFFC:BF*C*5>**,@B9C*3,<<,?=ACEFCFGG*7*2,,=1;C5//:?5*888*/*/<+/8*1:++<*:**:C/8**0A5:7:D**:*:7EG<*+*0**2*+*/1***/0*+0+2<)***22)***/1CF**/())(.*1.5)7))
@M03506:14:000000000-AKVR1:1:1101:13940:4945 1:N:0:45
ATGAACTCCTACGGGAGGCAGCAGTGGGGAATTTTGCGCAATGGGGGAAACCCTGACGCAGCAACGCCGCGTGGAGGATGAAGTCCCTTGGGACGTAAACTCCTTTCGACCCGGACGATAATGACGGTACGGGTGGAAGAAGCCCCGGCTAACTTCGTGCCAGCAGCCGCGGTAATACGAGGGGGGCAAGCGTTGTTCGGAATTATTGGGCGTAAAGGGCGCGTAGGCGGTGCGGTAAGTCACCTGTGAAATCTCCGGGCTTAACTCGGAGCCTGCAGGCGAAACTGCCGTGCTTGAGGGG
+
CCCCCGGGGGGGGGGGGGGGGGGGGGGGGGGGGGGGGGGGGGGGGGGGGGGGGGGGGGGGGGGGGGGGGGGGGGGGGGGGGGGGGGGGGGGGGGGEGFGGGGGGGGGGGGGGGGGGGGDGGGGGGGGGGDFGGFGGGGGGGGGGGGGGGGGGGGCGGGGGGGGGCCGGGGGGGGGGGGGGGGGGGGGGFGGGCCGGCCCE;EF6CG79CGGG8EG@FGG88CEE>EGFE5/:8EGEG8CFCGCG9E079AFGD:<>GFGGD*>72*<CC55>D<C5969<C;@=E6C*.C>BBFBF4@)7)
@M03506:14:000000000-AKVR1:1:1101:4469:4957 1:N:0:45
ATGAACTCCTACGGGAGGCAGCAGTGGGGAATCTTGCGCAATGGCCTAACGGCTGACGCAGCGACGCCGCGTGCGGGATGAAGCTCTTCGGAGTGTAAACCACTGTTGCTCTGGACGAACAGCCCGAGTTCTCGAGCCTGACGGTACCGGGTGAGGAAGCACCGGCTAACTCCGTGCCCGCAGCCGCGGTAATACGGGGGGTGCGAGCGGTGTCCGGAATCACTGGGCGTATAGGGCGCGGAGGGGGTGTGCTCAGGGTGGGGTGAAAGTCAGGGGTGCAACCCCCGACCTGCCGTGCCGC
+
CCCCCGFEGGGGGD@CCFGE@FFGFGGFGE;@<<FEE7F+@6;CFECCEFG7FEFGGGG7FFBFEEEGDGCFC+=7FBCFF9FCGGFFGGGD+C<FCDCG<,B>=F?FG,?,5DFEGFC3>@3+8+85@C,@=<<*@@@CFFG7FFFE>B7:*4,4,,,4FFF>:F*C7C97?C1**4+4<*4CC*:8CC8*+++2;E**:CE*:*:5:*/:;CD?C8*:+0AF7@****/*0+<@CD5C5*:**25)*1*+*3+2;:*1**9:59+2<:9***/*1)10*)8*:)9)(1)()0.05>.))
@M03506:14:000000000-AKVR1:1:1101:11909:4982 1:N:0:45
ATGAACTCCTACGGGAGGCAGCAGTAGGGAATTTTCCACAATGGGCGAAAGCCTGATGGAGCAACGCCGCGTGCAGGATGAAGGCCTTCGGGTTGTAAACTGCTTTTATCTGTGACGAATATGACGGTAGCAGATGAACAAGGATCGGCTAACTCCGTGCCAGCAGCCGCGGTCATACGGAGGATCCAAGCGTTATCCGGAATTACTGGGCGTAAAGAGTTGCGTAGGTGGCATAGTAAGTAGGTAGTGAAAGCGTGTGGCTCAACCATACTCACATTATCTAAACTGCTAAGCTAGAGGA
+
CCCCCGGGGGGGGGGGGGGGGGGGGGGGGGGGGGGGGGGGGGGGGGGGGGGGGGGGGGGGGGGGGGGGGGGGGGGGGGGGGGGGGGGGGGGGGGGGGGGGGGGGGGGGGGGGGGGGGGGGGGGGGGGGGGGGGGGGGGGGGGGGGGGGGGGGGGGGGGGGGGGGGGGGGGGGGGGGGGGGGGGGGGGGGGGGGGGGGGGGGGGGGGGGGGGGGGEGGGGGGGGGGGGGGGGGFGFGGGCCFFGGGGGGGGFGFGGGGDGGG5FFCGGDGGGBCFGCCF7CFFFGGFGFFGFB)<FFFFFF)
@M03506:14:000000000-AKVR1:1:1101:12754:5006 1:N:0:45
ATGAACTCCTACGGGAGGCAGCAGTCGGGAATTTTGGGCAATGGGCGCAAGCCTGACCCAGCAACGCCGCGTGAAGGATGAAATCCCTCGGGATGTAAACTTCGCAAGAACGGGAAGAATAAGTAGGGGACAATACCCTCTATGATGACGGTACCGTTTGTAAGCTCCGGCTAACTCCGTGCCAGCAGCCGCGGTAATACGGGGGGAGCAAGCATTGTTCGGATTTACTGGGCGTAAAGGGCGCGTAGGCGGTCAGCACAAGTCAGTTGTGAAATCTCCGAGCTTAACTCGGAAAGGCCAA
+
CCCCCGGGGGGGGGGGGGGGGGGGGGGGGGGGGGGGGGGGGGGGGGGGGGGGGGGGGGGGGGGGGGGGGGGGGGGGGGGGGGGGGGGGGGGGEGGGGGGGGFFCDGFGGGGGGGGGGGGGGGGGGGGGGGGGGGGGGGGGGGGGGGGGGGGGGGGGGGGGGGGGGGGGGGGGGGGGGGGGGGGGGGGGGGGGGGGGGGGGGGDDEGEGGGGFGGGGGGGGGGCCGGGGFGGGGC?E5CFGCEGDEEGCGFGGGEEGGFG47:FGGGF7?FC=FF:FGBF)/8)5+7CF<7<?>5@>5<45;
@M03506:14:000000000-AKVR1:1:1101:11612:5017 1:N:0:45
ATGAACTCCTACGGGAGGCAGCAGTGGGGAATCTTGCGCAATGGCCGAAAGGCTGACGCAGCGACGCCGCGTGCGGGAGGAAGCTCTTCGGGGTGTAAACCGCTGTTGCCCGGAACGAGACTCACCTTTCGAGGTGATTGACGGTACCGGGTGAGGAAGCGCCGGCTAACTCTGTGCCAGCAGCCGCGGTAATACAGAGGGCGCGAGCGTTGTCCGGAATCACTGGGCGTAAAGGGCGCGTAGGTGGCCACCATAAGGCCGCGGTGAAAGTCTGGGGCTCAACCCCAGAGCGGCCGCGGCG
+
B@CCCGGGGGGGGGGGGGGGGGGGGGGGGGGGGGGGGGGGGGGFGGGG7CEGGGGGGGGGGGGGGGGGGEGGGGGGGFFGGGGGGGGGFDGGGGGGGGGGGGGGGGGGGFGGGGGGGGGGGGGGGGGGGGGFGGGGGGGGFGGD:FGFGGGGGGGGDFD7FGGGGGGEDGGGFGGCFFFG5FFF8:EEGGGGGDFFGGGGGGEGGDECE*8CE7@EGEGGG08AFFFGGG5;=9:E5*9?>*1A:+:4CFG5*39>FFGGD*5C5C5*<C?6?CC=<:35**)2::D33*577B@587>)0
@M03506:14:000000000-AKVR1:1:1101:13474:5027 1:N:0:45
ATGAACTCCTACGGGAGGCAGCAGTGGGGAATATTGGACAATGGGCGAAAGCCTGATCCAGCAATGCCGCGTGAGTGATGAAGGCCTTAGGGTTGTAAAGCTCTTTTACCCGGGAAGATAATGACTGTACCGGGAGAATAAGCTCCGGCTAACTCCGTGCCAGCAGCCGCGGTAATACGGAGGGAGCTAGCGTTGTTCGGAATTACTGGGCGTAAAGCGCGCGTAGGCGGCTTTGTAAGTTAGAGGTGAAAGCCCGGGGCTCAACCCCGGAACTGCCTTTAAGACTGCATCGCTTGAATCC
+
CCCCCGGGGGGGGGGGGGGGGGGGGGGGGGGG9FGGGGGGGGGGGGGGGGGGGGGGGGGGGGGGGGGGGGGGGGGGGGGGGGGGGGGGGGGGGGGGGGGGGGGGGGGGGGGGGGGGGGGGGGGGGGGGGGGGGGGGGGGGGGGGGGGGGGGGGGGGGGGGGGGGGGGGGGGGGGGGGGGGGGGGGGGGGGGGGGGGGGGGEEG7AFGGGGGGGGEGGGGGGGGGGGGGGGG>CFGGFGGCGGG<EFCD7EFGCFCDGFGG=FC?FGGGGGE@DCFFGFFGGFF?F49;27B?3FFFF?FBF
@M03506:14:000000000-AKVR1:1:1101:5757:5031 1:N:0:45
ATGAACTCCTACGGGAGGCAGCAGTGGGGAGTTGTTCGCAATGGGCGCAAGCCTGACGACGCAACGCCGCGTGGAGGATGAAGACCTTCGGGTCGTAAACTCCTTTCGATCGAGACGAACAGCCTCCGGGTGAACAATCCGGAGGTCTGACGGTACCGAGAGAAGAAGCCCCGGCTAACTCCGTGCCAGCAGCCGCGGTAATACGGGGGGGGCAAGCGTTGTTCGGAATTACTGGGCGTAAAGGGCTCGTAGGTGGCCAACTAAGTCAGACGTGAAATCCCTCGGCTTAACCGGGGAACTG
+
CCCCCGGGGGGGGGGGGGGGGGGGGGGGGEGGGGGGGGGGGGGGGGGGGGGGGGGGGGGGGGGGGGGGGGGGGGGGGGGGGGGGGGGGGGGGGGGGGGGGGGGGGGGGGGGGGGGGGGGGGGFGGGGGGGEGGGGGGGGGGGGDGGGGGFFGGGGGGGGDFGFGGGGGFGGGDGGGGGGG@FGGFGGGGGGGGGGGGGEGGFCGGGGDDEEGGGGGFEEEGCFGGGGGF6@E?78FFGDEGGDFGGEFEEEGGGGGEFGG**9<E7+0CF6@/**/:1C9F:>>C3F327*47@EE>>@)1
@M03506:14:000000000-AKVR1:1:1101:9785:5031 1:N:0:45
ATGAACTCCTACGGGAGGCAGCAGTCGGGAATTTTGGGCAATGGGCGAAAGCCTGACCCAGCAACGCCGCGTGAAGGATGAAATCCCTCGGGATGTAAACTTCGCAAGAACGGGAAGAATAAGTAAGAGCTAACATCTCTTATGATGACGGTACTGTTTGTAAGCTCCGGCTAACTCCGTGCCAGCAGCCGCGGTAATACGGGGGGAGCAAGCGTTGTTCGGATTTACTGGGCGTAAAGGGCGCGTAGGCGGCCACCGCAAGTCGATTGTGAAATCTCCGGGCTTAACCCGGGAAGGTCAG
+
CCCCCGGGGGGGGGGGGGGGGGGGGGGGGGGGGGGGGGGGGGGGGGGGGGGGGGGGGGGGGGGGGGGGGGGGGGGGGGGGGGGGGGGGGGGGGGGGGGGGGGGGGGGGGGGGGGGDGGGGGGGGGGGGGGGGGGGGGGGGGGGGGGGGGGGGGGGGGGGGGGGGGGGGGGGGGGGGGFEGGGCFGGGGGGGGGGGEGGGGGGGGGGEGCFFFGGGEGGGGGGDGGGGFFGGGGEGGEGGGGGGEGGDGGGGGGGGGGFGGGCFGG>CD=CFBDFGG79DDDFE*5<C48FEB)55>B@*9>
@M03506:14:000000000-AKVR1:1:1101:21962:5042 1:N:0:45
ATGAACTCCTACGGGAGGCAGCAGTGGGGAATTTAGCGCAATGGGCGAAAGCCTGACGCAGCAACGCCGCGTGAAGGATGAAATCCCTCGGGATGTAAACTTCGTAAGTCTGGGAAGAAAGCAATGACGGTACCAGACGTAAGCCCCGGCTAACTCCGTGCCAGCAGCCGCGGTAATACGGGGGGGGCAAGCGTTGTTCGGAATTACTGGGCGTAAAGGGCGCGTAGGCGGCTTTTCAAGTCGGGCGTGAAAGCTCTGGGCTTAACCCAGAAACGTCGACCGATACTGTTGAGCCAGAGTG
+
CCCCCGGGGGGGGGGGGGGGGGGGGGGGGGGGGGGGGGGGGGGGGGGGGGEGGGGGGGGGGGGGGDGGGGGGGGGGGGGGGGFGFGGGGGGGGGGGGFGFFGGGGFFGEGFCGFFGDCFGFGGGGGGG@EGGGGGFGGGFFGFGGGEEGGGEGGGGGDGGGEGGCCGFGGD@FFGGGFGDGGDGGG5?5CGFG>EEGFGE>E5*<FCGGFGGGEEECGCGGGDGGGGGGGC8E58+<@CC<EEGEGCDGG5+?EFCFFGGGGG?FF:C=5C7*29C*))19:57CDGF>>?<60)08)7==
@M03506:14:000000000-AKVR1:1:1101:10346:5072 1:N:0:45
ATGAACTCCTACGGGAGGCAGCAGTGGGGAATTTTGCGCAATGGGGGAAACCCTGACGCAGCAACGCCGCGTGGAGGATGAAGCCCCTTGGGGTGTAAACTCCTTTCGACCAAGACGATAATGACGGTACTGGTGGAAGAAGCACCGGCTAACTCTGTGCCAGCAGCCGCGGTAATACAGAGGGTGCAAGCGTTGTTCGGAATTATTGGGCGTAAAGGGCGCGTAGGCGGCGCCACAAGTCACCTGTGAAATCTCTGGGCTTAACTCAGAGCCTGCAGGCGAAACTGTGGTGCTGGAGTAG
+
CCCCCGGGGGGGGGGGGGGGGGGGGGGGGFGGGGGGGGGGGGGGGGGDGGGGGGGGGGGGGGGGGGGGGGGGGGGGGGGGGGGGDGGGGGGGGGGGFGGGGGGGGGGGGGGGGGGGGGGGGGGGGGGCGGGGGGGGGGFGFFGGGGGGGGDFGGFGFGGGGGGGGGGGGGGGGGGGGGGGGGGGGGGGGGGGFEGGGFEGGGFFGFGGCGGGGGGFFGDGGDCEEEEGGGGGG=EC6*>90AC39CFFD?+:CGCGGFFGFGGGG7ECCCEFFCGG*<DGG3;7C?:@<C5:F*8;;>?)*
@M03506:14:000000000-AKVR1:1:1101:7195:5087 1:N:0:45
ATGAACTCCTACGGGAGGCAGCAGTCGGGAATTTTGCGCAATGGGCGAAAGCCTGACGCAGCAACGCCGCGTGAGGGATGACGGCCTTCGGGTTGTAAGCCTCTTTTATCAGGGAAGATAATGACGGTACCTGATGAATAAGTCACGGCTAACTACGTGCCAGCAGCCGCGGTAATACGTAGGTGACAAGCGTTGTCCGGATTTACTGGGCGTAAAGAGCGCGCAGGCGGTCGTTCAAGTCGAGTGTGAAAGCCACCGGCTCAACTGGGGAGGGTCACTCGATACTGATCGACTCGAAGGC
+
CCCCCGGGGGGGGGGGGGGGGGGGGGGGGGGGGGGGGGGGGGGGGGGGGGGGGGGGGGGGGGGGGGGGGGGGGGGGGGGGGGGGGGGGGGGGGGGGGGGGGGGGGGGGGGGGGGGGGGGGGGGGGGGGGGGGGGGGGGGGGGGGGGGGGGGGGGGGGGGGGGGGGGGGGGGGGGGGGGGGGGGGGGGGGFGGFFBFGGEGGGGFGGGGFGGGGGGEFGEGGGGGGGGGGGEDGGEGGCF<EGGG6CE7@FFGDC*9FBDD*7*<ECFDGDDEGGGG4;FCF5;FEFGFFGF?3;>F45)))
@M03506:14:000000000-AKVR1:1:1101:7815:5107 1:N:0:45
ATGAACTCCTACGGGAGGCAGCAGTGGGGAATTGTTCGCAATGGGCGCAAGCCTGACGACGCAACGCCGCGTGGAGGATGAAGATCTTCGGGTCGTAAACTCCTTTCGATCGAGACGAACGGCCTCCGGGTGAACAATCCGGAGGAGTGACGGTACCGAGAGAAGAAGCCCCGGCTGACTCCGTGCCAGCGGCCGCGGTAATACGGGGGGGGCAAGCGTTGTTCGGAATTACTGGGCGTAAAGGGCTCGTAGGCGGCCAACTAAGTCGGACGGGAAATCCCTCGGCTTAACCGGGGAACTG
+
CCCCCGGGGGGGGGGGGGGGGGGGGGGGGGGGGGGGGGGGGGGGGGGGGGGGGGGGGGGGGGGGGGGGGGGFFGGGGGGGGGGGGGGGGGGGGGGGGGGGGGGGGGGGGGGGGGGGGGGGGGGGGGGGGGGGGGGGGGGGGGGGGGGGGGGEFGGGGGDEGGFGGGCFG7EGGGGGGFGGGGGD@EGGGE?EGGGGGGGGGGGGGGGGGGGGGGEGFE;EGEFGDEE8FGFFGGFGGGGEGGCFGG=5ECEFD6>DEBDCC?4CC>E**9>:)9<5F7*>CFFGG3*05FFFEDBB357:*
@M03506:14:000000000-AKVR1:1:1101:12935:5124 1:N:0:45
ATGAACTCCTACGGGAGGCAGCAGTGGGGAATCTTGCGCAATGGACGAAAGTCTGACGCAGCGACGCCGCGTGCGGGAGGAAGCTCTTCGGGGTGTAAACCGCTGTTGCCCGGAACGAAACTCCACTTTCAAGTGGATTGACGGTACCGGGTGAGGAAGCGCCGGCTAACTCTGTGCCAGCAGCCGCGGTAATACAGAGGGCGCGAGCGTTGTCCGGAATCACTGGGCGTAGAGGGCGCGTAGGTGGCCACCATAAGGCCGCGGTCAAAGTCTGGGGCCATACCCCAGATCGGCCGCGGCG
+
CCCCCGGGGGGGGGGGGGDE@CEF<EFF@FGDGGGGGGEEGGGGGCEGCFGGDGGFGGGGGGD@FFGGGGGGGDCEGGGGGGGG8ECEGFFC>BEFCGGGGGGBFFFCGCFGGGGGCGGDFCCAFFGGFFGGFEGGDGGG9FGDFG7>FBCFEFFGGGGGGGEGEEFGGGGC<FF9F:AFGGDGFGGEGEE5?FFCC+:CCEGDEGGGGE5CEGGGGDDFGF?CG>FGG*:C*<CGGDDG**:CG?=**<7CGC+7<F:F=7C5/)299C?4CCFFG@)*215C+5/7(29?3<BE3>BE)
@M03506:14:000000000-AKVR1:1:1101:12573:5131 1:N:0:45
ATGAACTCCTACGGGAGGCAGCAGTGGGGAATATTGCGCAATGGGCGAAAGCCTGTCGCAGCAACGCCGCGTGAGTGATGAAGGCCTTCGGGTCGTAAAGCTCTGTCGGGAGGAACGAATGCTCCTGAGGTTAACAGCCTCGGGAGGTGACGGTACCTTCAAAGGAAGCACCGGCTAACTCTGTGCCAGCAGCCGCGGTAATACAGAGGGTGCAAGCGTTGTTCGGAATCATTGGGCGTAAAGGGCGTGTAGGCGGTCTGTTAAGTCATGTGTGAAATCCCTCGGCTCAACCGGGGAACGA
+
CCCCCGGGGGFGGGGDGGGCGGDFFAFGCBCA,CEFGGGGEGGGGFGGGEGGGGDFGGGGGGFFDGGGGGGFCFGGGFFFGGFGGGGGGGGGFGGGGGGGFGGFGFGGGGCEDGGFCFCFGGCFGGCADFF89FGGGFFGGGGGGGGGEDFGG>FGFFCAFEGGGGFGGGGGGGGGGFGGGFAC;FDFFFC:FFGGGG7E8?CGGFGGGDGGGG7CECEEG1CEEGCGCC9FCCGFFE<CC=FEEGGG5*:FGGGG85DC?EF?E*<7<DGFCCFCF4:>FF>=E3>BFC4:55>B)75@)
@M03506:14:000000000-AKVR1:1:1101:7618:5135 1:N:0:45
ATGAACTCCTACGGGAGGCAGCAGTGGGGAATTTTGGACAATGGGCGCAAGCCTGATCCAGCAATGCCGCGTGTGTGAAGAAGGCCTTCGGGTTGTAAAGCACTTTTGTCCGGGAAGAAAACGCCCTGGTTAATACCCGGGGCGGATGACGGTACCGGAAGAATAAGCACCGGCTAACTACGTGCCAGCAGTCGCGGTAATACGTAGGGTGCAAGCGTTAATCGGAATTACTGGGCGTAAAGCGTGCGCAGGCGGTCCGCTAAGACGGATGTGAAATCCCCGGGCTTAACCTGGGAACTGC
+
CCCCCGGGGGGGGGGGGGGGGGGGGGGGGGGGGGGGGGGGGGGGGGGGGGGGGGGGGGGGGGGGGGGGGGGGGGGGGGGGGGGGGGGGGGGGGGGGGGGGGFGGGGGGGGGGGGGGGGGGGGGGFFGGGGGGGGGGFGGGEGDFGEGGGGGGGGGGGGGGGGGGGGGGFGGDGGGEGGGGGGGGGGGGGFGGGGGGG?C59CCCFGGGGGGGGGFEGEGGGGGFGEGFGGFFGGGFGGG5EGGCGGDG=EEDDGGGD;DGGDCFGGDG5CE)2*0C749C<555539;)*92>FFFFF)7*
@M03506:14:000000000-AKVR1:1:1101:14412:5144 1:N:0:45
ATGAACTCCTACGGGAGGCAGCAGTGGGGAATATTGCACAATGGGCGAAAGCCTGATGCAGCGACGCCGCGTGAGGGATGACGGCCTTCGGGTTGTAAACCTCTTTCAGCAGGGAAGAAGCGAAAGTGACGGTACCTGCAGAAGAAGCGCCGGCTAACTACGTGCCAGCAGCCGCGGTAATACGTAGGGCGCAAGCGTTGTCCGGAATTATTGGGCGTAAAGAGCTCGTAGGCGGCTTGTCACGTCGGATGTGAAAGCCCGAGGCTTAACCTCGGGTCTGCATTCGATACGGGCTAGCTAG
+
CCCCCGGGGGGGGGGGGGGGGGGGGGGGGGGGGGG<FGGGGGGGGGGGGGGGGGGGGGGGGGGGGGGGGGGGGGGGGGGGGGGGGGGGGGGGGGGGGGGGGGGGGGGGGGGGGGGGGGGGGGGGGGGFGGGGGGGGGGGGGGGGGGGGGGGGGGGGGGGGGGGGGGGGGGGGGGGGGGDGGGGGGGGEEGGGGGGGGEEEEFGEE8EEFFGFGGGDEE=ECF<FGGGGGGGGGGGGC=5FAFFCFGGG5CEEGGGGGFFFGEDDEFGFGGGFGGGGGFCDD?F7:F>B1CFB>B:4>4876
@M03506:14:000000000-AKVR1:1:1101:20460:5151 1:N:0:45
ATGAACTCCTACGGTAGGCAGCAGTGGGGAATTTTGCGCAATGGGGGAAACCCTGACGCAGCAACGCCGCGTGGAGGATGAAGTCCCTTGGGACGTAAACTCCTTTCGACCCGGACGATAATGACGGTACGGGTGGAAGAAGCCCCGGCTAACTTCGTGCCAGCAGCCGCGGTAATACGAGGGGGGCAAGCGTGGTTCGGAATTATTGGGCGTAAAGGGCGCGTAGGCGGTGCGGTAGGTCACCGGTGAAATCTCCGGGCTTAACTCGGAGCCTGCAGGCGAAACTGCCGGGCTGGAGGGG
+
CCCCCGGGGGGGGGGGGGGGGGGGGGGGGGGGGGGGGGGGGGGGGGGGGGGGGGGGGGGGGGGGGGGGGGGGGGGGGGGFGGGGGGGGGGGGFGGGGBEGBF?FGFFCEGGCGDC7FCGGGA,3=FFBF:FGC:CCFCDF@FGGGCFG:7F,?F,7C<7CB,?@,<C<::CE*C@9<B<<CFEGGG>E/::CE*8C80?*88C::F+@FDCD5CE5CF;:C5C>5ECEE51:/=5;E**+37++**2/2<2<C+<*8<79*7<99:+95//555>C7:4)C)7*1*0*,)),)<)))0)))
@M03506:14:000000000-AKVR1:1:1101:7836:5182 1:N:0:45
ATGAACTCCTACGGGAGGCAGCAGTGGGGAATTTTGCGCAATGGGGGAAACCCTGACGCAGCAACGCCGCGTGGAGGATGAAGTCCCTTGGGACGTAAACTCCTTTCGACCCGGACGATAATGACGGTACGGGTGGAAGAAGCCCCGGCTAACTTCGTGCCAGCAGCCGCGGTAATACGAGGGGGGCAAGCGTTGTTCGGAATTATTGGGCGTAAAGGGCGCGTAGGCGGTGCGGTAAGTCACCTGTGAAATCTCCGGGCTTAACTCGGAGCCTGCAGGCGAAACTGCCGTGCTTGAGTGG
+
CCCCCGGGGGGGGGGGGGGGGGGGGGGGGGGGGGGGGGGGGGGGGGGGGGGGGGGGGGGGGGGGGGGGGGGGGGGGGGGGGGGGGGGGGGGGGGGEGFGGGGGGGGGGFGGGGGGGGGGGGGGGFGGGGGGGGFFGGGGGGGG8FGGGGGGGFGFGGF7FFGGFC<:FCGGGEGGFGGGGGGGGGGGGGGDG8*:EGDEGECFFGGGGGGGGG5EFGG8CEGGC8EGCGGGGGGCCE5>CCF+AEG?DGD?CC+<::)75:FDFCGGDE7*.9CGEF:*)1<;*/=D@7DB>3>FF:FFF)
@M03506:14:000000000-AKVR1:1:1101:16771:5192 1:N:0:45
ATGAACTCCTACGGGAGGCAGCAGTGGGGAATATTGGGCAATGGGCGCAAGCCTGATCCAGCCATGCCGCGTGAGTGATGAAGGCCCTAGGGTTGTAAAGCTCTTTTGTGCGGGAAGATAATGACGGTACCGCAAGAATAAGCCCCGGCTAACTTCGTGCCAGCAGCCGCGGTAATACGAAGGGAGCTAGCGTTGTTCGGAATCACTGGGCGTAAAGCGCACGTAGGCGGATGTGTCAGTCAGGGGTGAAATCCCGGAGCTCAACTTCGGAACTGCCTCTGATACAGCACGTCTTGAGTCC
+
CCCCCGGGGGGGGGGGGGGGGGFFGGGGGFGFFGGFGGGGGGGGGGGGGGGGGGGGGGGGGGGGGGGGGGGGGDGGGGGGGGGGGGGGFGGGGGGGGGGGFFGFGGGGGGGGGGEDFFGGGGGGGGGGGGGGGCFGFGGADFGGGGGGGGGGGGGGGGGGGGGGGGGGGGGGGDCGDFGGFGGGFEEFCF7FFGGGFFCEGEGGCFGGGGGGEGG5CC5*:CEFGFGGGGC5EGGEGGC<EGFFGGGGD6?9FGCDE5D30069CFGGGGDEDGCCC?4*9@@9EF=?:FB(75:*9@FFB
@M03506:14:000000000-AKVR1:1:1101:17987:5211 1:N:0:45
ATGAACTCCTACGGGAGGCAGCAGCGAGGAATCTTGGTCAATGGGGGCAACCCTGAACCAGCGACGCCGCGTGGAGGACGACGGCCCTTGGGTCGTAAACTCCTTTTGCCGGGGAAGAAAGATGACGGTACCCGGCGAATAAGCCACGGCTAACTACGTGCCAGCAGCCGCGGTAATACGTAGGTGGCGAGCGTTGTCCGGATTTACTGGGCGTAAAGCGCGCGTAGGTGGCTTTGCAAGTCCTGTCGTGAAAGGTCGCGGCCCAACTGCGACAGTGCGGAGGATACTGCAAGGCTGGAGG
+
CCCCCGGGGGGGGGGGGGGGGGGGGGGGGGGGGGGGGGGGGGGGGGGGGGGGGGGGGGGGGGGGGGGGGGGGGGGGGGGGGGGGGGGGGGGGGGGGGGGGGGGGGGGGGGGGGGGGGGGGGGGGGGGGGGGGGGGGGGGGGGGGGGGGGGGGGGGGGGGGGGGGGGGGGGGGGGGGGGGGCEGGGGGGGGGGGEGEGGGGG>EEGCGGFGGGGGGGGGFGGGGGCGGGFGGGGGGGGGGGGEGGFGGG;5?=CGGCF@GDGDCGEGGFG==))1>+267C9@E5C?F*:>F)9FFF)7)>D
@M03506:14:000000000-AKVR1:1:1101:10573:5212 1:N:0:45
ATGAACTCCTACGGGAGGCAGCAGTGGGGAATTGTTCGCAATGGGCGAAAGCCTGACGACGCAACGCCGCGTGGAGGACGAAGATCTTCGGGTCGTAAACTCCTTTCGATCGGGACGAATGATCGGTGACCTAATACGTCACCGGAATGACGGTACCGAGAGAAGAAGCCCCGGCTGACTCCGTGCCAGCAGCCGCGGTAATACGGGGGGGGCAAGCGTTGTTCGGAATTACTGGGCGTAAAGGGCGCGTAGGCGGCCATCTAAGTCAGACGTGAAATCCCTCGGCTCAACCGAGGAACTG
+
CCCCCGGGGGGGGGGGGGGGGGGGGGGGGGGGGGGGGGGGGGGGGGGGGGGGGGGGGGGGGGGGGGGGGGGGGGGGGGGGGGGGGGGGGGGGGGGGGGGGGGGGGGGGFFGGGGGGGGGGGFFGGGGGGGGGGGGGGGGGGGGGGGGGGGGGGGFGGGGGGDGGGGGGGGGGGGGGGFGCGFFGGGGGGGGEGGGGGGGGGGGGFEGGGGGGGGGGGG*;C8EGGCEEFG?79?FGGGGGGGGGG=EGE5CGDGGGGB3*<9CF9:?:EGG>GGFC**:>C685=:77,CF<353::45<*
@M03506:14:000000000-AKVR1:1:1101:5148:5223 1:N:0:45
ATGAACTCCTACGGGAGGCAGCAGTGGGGAATTTTCCGCAATGGGCGAAAGCCTGACGGAGTGACGCCGCGTGGGGGACGAAGGCCTTCGGGTTGTAAACCCCTGTCAGAGGGAAAGAAGGGTGTCGGCGCGATAACCGCCGGTACTTGACGGTACCTTCAGAGGAAGCCCCGGCCAACTCTGTGCCAGCAGCCGCGGTAAGACAGAGGGGGCAAGCGTTGCTCGGAATCACTGGGCGGAAAGGGCGCGTAGGCGGGATGGCGAGTCAGTCGTGAAATCTCTCGGCGCAACCGAGAAACGT
+
CCCCCGG9FF9EEEGGGGGGGG@FFF@EFGCFFGGGGCEGG;F@E?FCCF@FF@EFEEE@EFGEFGG@CC7FGGDGGGGGGGGGGFGFDGGGGGCFFDFFGDGGGDFFA,CD7+=FDD<BFGGDGCFFGGD@:>F:3>FGCFDCCGFFGGGC*<F=AEA<F9?CGGGC7+=<BFEE8CG6+<FG9C9CF5CEC>5CGDCC5C@FGGGGGGGD5*8**A;=C*<<CEE=FCFFDCFGGG3?/:F*7:E:E*:=7F=CE7C9EC)*:50*+C7>57*A*9CF7*1::7)72)0(.)7>)/7))
@M03506:14:000000000-AKVR1:1:1101:9570:5223 1:N:0:45
ATGAACTCCTACGGGAGGCAGCAGTCGAGAATTTTTCACAATGGGCGCAAGCCTGATGGAGCGACGCCGCGTGGGGGATGAATGGCTTCGGCCCGTAAACCCCTGTCATTTGCGAACAAGTTGGTTCAGTTAATAGCTGAACCATTGATAGTAGCGAAAGAGGAAGGGACGGCTAACTCTGTGCCAGCAGCCGCGGTAATACAGAGGTCCCAAGCGTTGTTCGGATTCACTGGGCGTAAAGGGTGCGTAGGTGGTGAGGTAAGTCGGATGTGAAATCTCCGAGCTCGACTCGGAAATGGCA
+
CCCCCGGGGGGGGGGGGGGGGGGGGGGGFFGGGGGGGGGGGGGGGGGGGGGGGGGGGGGGGGGGGGGGGGGGGGGGGGGGGGGGGGGGGGGGGGGGGGGGGGGGGGGGGGGGGGGGGGGGGGGGGGGGGGGGGGGGGGGGGGGGGGGFFGGGGGGGGGGGGGGGGGGGGGGGGGGGGFGGGGGGGGGGCGGGGFGGEGGGFDGGFGGFGGGGGGGGEEGEFFGGGDEGGFG:CFFGEEGGGGGGGDGDEGC+7CE<<>FFFGGCCDGGGGC=C*:<C@GGGBFCC?*8(7><F>@B?FFF)
@M03506:14:000000000-AKVR1:1:1101:15017:5229 1:N:0:45
ATGAACTCCTACGGGAGGCAGCAGTGAGGAATTTTGCGCAATGGGCGAAAGCCTGACGCAGCAACGCCGCGTGGACGACGAAGGTCTTCGGATCGTAAAGTCCTGTCGAGTGGGAAGAAAAATGTGGGCGCTAATACCGCTTGCATTCGACTGTACCACCAAAGGAAGCCCCGGCTAACTCCGTGCCAGCAGCCGCGGTAATACGGAGGGGGCTAGCGTTGTTCGGAATTATTGGGCGTAAAGGGCGCGTAGGCGGCCGGACAAGTCTGACGTGAAATCCCTCGGCCCAACCGGGGAACGG
+
CCCCCGGGGGGGGGGGGGGGGGGGGGGGGGGGGGGGGGGGGGGGGGGGGGGGGGGGGGGGGGGGGGGGGGGGGGGGGGGGGGGGGGGGGGGGDGGGGGGGGGGGGGGGGGGGGGGGGGGGGGFGFFFGGGGGGGGGGGGGGGGGGGGGGGGGGGGGGGGDGGGGCFCFFGGDEGGGGGFFGGGGGGGGGGDGCFGGEGGG5F?EGGCEEG5EGGGGGGGGGGGGGGGC5C+<CGGGGGD**:C<55EGG7:=DCCD5>DG5=C5=FGGGFGE*1*:C**20/7CC7CD:FFBEFED::).0
@M03506:14:000000000-AKVR1:1:1101:20646:5232 1:N:0:45
ATGAACCCTACGGGAGGCAGCAGTGGGGGATATTGCGCAATGGGCGAAAGCCTGACGCAGCGACGCCGCGTGGGTGATGAAGGCCTTCGGGTCGTAAAGCCCTGTCGAGGGGAACGAAACGGTCTCGGCCCAATACGTCGAGGCCCTGACGGTACCCCTAAAGGAAGCACCGGCTAACTCCGTGCCAGCAGCCGCGGTAATACGGAGGGTGCAAGCGTTGTTCGGAATCACTGGGCGTAAAGGGCGTGTAGGCGGTCGGCTAAGGCTGATGTGAAAGCCCGGGGGTCACCCCCGGAAGGGG
+
CCCCCGGGGGGGGGGGGGGGGGGFGGGGGGGGGGGGGGDGGGGGGGGGGGGGGGGGGGGGGGGGGGGGGG>FGGEGGGGGGGGGGGGFGGGGDGGGGGGGFCFGGFGFGGGG7FFGDGGDGECFGGGGGGGGFGGGFGGGDGFDFGGGGGGDGGCFFC:FGFGGGCFCFFFGGDEEGGGGGGGCCFFFFCFGF8>ED/:E?CGGGDCDGCGC:+25C2;EEC78882*97CCFC5FE=D5E?FGD5>DEEECFCE):))5:C<C65<FC>C@G:DFFF*1)5>G*0*.)0)45BE3)807)
@M03506:14:000000000-AKVR1:1:1101:7181:5245 1:N:0:45
ATGAACTCCTACGGGAGGCAGCAGCGAGGAATCTTGGGCAATGGGCGAAAGCCTGACCCAGCGACGCCGCGTGGAGGATGAAGGCCTTCGGGTTGTAAACTCCTTTTGCCGGGGAAGAAGTTCTGACGGTACCCGGCGAATAAGCCACGGCTAACTACGTGCCAGCAGCCGCGGTAATACGTAGGTGGCTAGCGTTGTCCGGATTTACTGGGCGTAAAGGGCTTGTAGGCGGTTCGTTAAGTCCGGTGTGAAATCTCCCGGCTCAACCGGGAGCGGCCATCGGATACTGGCGAGCTAGAGG
+
CCCCCGGGGGGGGGGGGGGGGGGGGGGGGGGGGGGGGGGGGGGGGGGGGGGGGGGGGFGGGGGGGGGGGGGGGGGGGGGGGGGGGGGGGGGGGGGGGGGGGGGGGGGFGGGGGGGGGGGGGGGGGGGGGGGGFGGGDGGDGGGGGGGGGGGGGGGGGGGGGGGGGGGGGGGGGGGGGGGGGGGGGGGGGGGGGGGGGGGGGGDE8@CGGGGGGGGGG=FG5EFFGFGGGGGGGGGGEGFGGGG:EGGGGGGGGGGGGFDD5:DEGGGGEGGEGDDGGFGGFFF5*79=2CF655:;7*9*<
@M03506:14:000000000-AKVR1:1:1101:18868:5261 1:N:0:45
ATGAACTCCTACGGAGGCAGCAGTCGAGAATTTTTCTCAATGGGGGAAACCCTGAAGGAGCGACGCCGCGTGGAGGATGAAGGTCTTCGGGTTGTAAACTCCTGTCATTTGGGGACAATGCGTAAATATTAACTGTATTTGCGTTGATAGTACCAGAAGAGGAAGAGACGGCTAACTCTGTGCCAGCAGCCGCGGTAATACAGAGGTCTCAAGCGTTGTTCGGATTCATTGGGCGTAAAGGGTGCGTGGGTGGCGCCGTAAGTTGGGTGTGAAATCTCGGGGCTTAACCCCGAAACTGCAT
+
CCCCCGGGGGGGGGGGGGGGGGGGGGGGGEFGGGGGGGGGGGGGGGGGGGGGGGGGGGGGGGEEGGGFGGGGGEGGGGGGGGGGGGGGGGGGGGGGGGGGGGGGGGGGGGGGGDGGGDGGGGGGG7FFGGGGGGGGCGFGFFEGGGGGGGGGGGGGDGCFFFGGGGGGGGGCCEGGGGGGGFGGGGGGFGGGGGGGEEGFGGGEFE:EGGFGGGG>>E::CDG=EE@E?F+A5=E:EGGGGGGGGGGGGCG=<FGGGF57ED*:CGGGGGG4C>C9:BD*CBFD*<FF<D>;>D@EFF=6=
@M03506:14:000000000-AKVR1:1:1101:10040:5272 1:N:0:45
ATGAACTCCTACGGGAGGCAGCAGTCGGGAATTTTGGGCAATGGGCGAAAGCCTGACCCAGCAACGCCGCGTGAAGGATGAAATCCCTCGGGATGTAAACTTCGCAAGAATGGGAAGAATAAGTAGGGGACAATACCCCCTATGATGACGGTACCGTTTGTAAGCTCCGGCTAACTCCGTGCCAGCAGCCGCGGTAATACGGGGGGAGCAAGCGTTGTTCGGATTTACTGGGCGTAAAGGGCGCGTAGGCGGCCTGTGCAAGTCAGTGGTGAAATCTCCGGGCTTAACTCGGCAGGGGCAA
+
CCCCCGGGGGGGGGGGGGGGGGGGGGGGGGGGGGGGGGGGGGGGGGGGGGGGGGGGGGGGGGGGGGGGGGGGGGFGGGGGGGGGGGGGFGGGGGGGGGGGGGGDGGGGDFGGGGFFGGGGGGGGEFGGGGGGG<FGG8CFEGFGFCFGGGGFC<FEEFFEGGGGFC7FGGGGGGFFGGGGGDFFGGGGGC<FC>:F5CFEFGGGGCEGECGGGEEGGG*C:CCGEFDG7?EGGECC5@DG*/C=7*/9?CCCDEGFFFGG?C>+<:C:02CF**027*:DG:>*:6C*4>5:).85>))88
@M03506:14:000000000-AKVR1:1:1101:23352:5274 1:N:0:45
ATGAACTCCTACGGGAGGCAGCAGTCGAGAATCTTTCTCAATGGGGGAAACCCTGAAGGAGCGACGCCGCGTGGAGGATGAAGGTCTTCGGATTGTAAACTCCTGTCATTTGGGAACAATGTGCATGGGTTAACTGCTCATGCATTGATAGTACCAGAAGAGGAAGAGACGGCTAACTCTGTGCCAGCAGCCGCGGTAATACAGAGGTCTCAAGCGTTGTTCGGATTCATTGGGCGTAAAGGGTGCGTAGGTGGCGGGGCAAGGCAGGTGCGAAATCTCGGGGCGCAACCCCGAAACTGCC
+
CCCCCFFGGFGFGGGGGGGGGGGGGGGGGC7EFGGGGGGGGGGGFGGGGGGGGFGGGFGGGGGGGGGGGGGGGGEGGGGGGFGGGGGGGGGGGGGGAFFFGGGGGFFEFEGGGGGGGGGGGGGGGGGGGGDG9?FGGADGFGFFGGGDGGCFFGGGFFFF@DFGG@@FGGGGGGGDCBFGC;CFFGGCFFFGGGDG5CEFG;9E<C:BCE?CGGGGGGEGC@8CB8C@9?CCFDFC58>G7?EFC*>58CC<6=*7E@CD=E5*17CCC4+.7D):**:**85=*)7>3C)()))8779F)
@M03506:14:000000000-AKVR1:1:1101:7352:5275 1:N:0:45
ATGAACTCCTACGGGAGGCAGCAGTGGGGAATTTTGGACAATGGGGGCAACCCTGATCCAGCCATGCCGCGTGCGGGAAGAAGGCCTTCGGGTTGTAAACCGCTTTTAGCCGGGAAGGAAAGGCGGCTCCTAATAGGGGCGGTTTTTGACGGTACCGGCGGAATAAGCACCGGCTAACTACGTGCCAGCAGCCGCGGTAATACGTAGGAGGCAAGCGTTGTCCGGATTTACTGGGCGTAAAGGGCGTGCAGGCGGTTTGTTAAGTGCAGGGTGAAAGCTCCCGGCTCAACTGGGAGAGGTC
+
CCCCCGGGGGGGGGGGGGGGGGGGGGGGGGGGGGGGGGGGGGGGGGGGGGGGGGGGGGGGGGGGGGGGGGGGGGGGGFGGGGGGGGGGGGGGGGGGGFGGGGGGGGGGGGGGGGGGGGGGGGG8FDGGGGGGGGGGGGGGGGCEEGGGGGGGGGGGGGGGGEGGGGGGGGGGGGEEFCFGGGGGGGGGGEGGGGGGGGGGFFGGFGGGGGGGGGCFGGGC8+<EG>E5<9<7@FFCGED**+::==:DECD63:CDEDGF6C>FGGECFC/>G>4:>)*29)>=G594<*/5?F)8)8>0)
@M03506:14:000000000-AKVR1:1:1101:21354:5300 1:N:0:45
ATGAACTCCTACGGGAGGCAGCAGTGGGGAATTGTTCGCAATGGGCGCAAGCCTGACGACGCAACGCCGCGTGTAGGACGAAGATCTTCGGGTCGTAAACTCCTGTCGAGTGGGAAGAATGGTTCGGGGGTGATTACCCTTCGGAATTGCCGGTACCACTAAAGGAAGCCCCGGCTAACTCCTTGCCACCACCCCCGGTATTCCGGGGGTGGCAAGCTTTGTTCGGATTTCCTGGGCGTAAAGGCCTCTTAGGGGGCCAACCAATTCGGTTGTCAAATCCCCCGGCTTAACCTGGGAACTG
+
CCCCCGGGGGGGGGGGGGGGGGFGGGGGGEDF<,CF<8FFGGGFGGEGGGGGGGGGF@,@CF@CFFGGEGGGG49,9BFEGGG:?FFFGGDGGDGGGGFF@FGG<FGGG+:FGF<,CD<B<BFGGECGG7F7F,@,DGGG?GBCE:FE:,<**=CBFGCG<FF,97<<CFFEC*<<*>C++00<0A?:+2**;**2:**/*0+3C*CGG8:*;C+2/+<<9<A+;28*;C0<@FG8=*1:*20A*:72+2+<**/18)******+2+9C/*0**2+**9<F)):>B5>:*1)*0.)87.)*
@M03506:14:000000000-AKVR1:1:1101:17442:5310 1:N:0:45
ATGAACTCCTACGGGAGGCAGCAGTGGGGAATTTTCCGCAATGGGCGAAAGCCTGACGGAGTGACGCCGCGTGGGGGACGAAGGCCTTCGGGTTGTAAACCCCTGTCAGAGGGAAAGAGGGGTGTCGGCGTGAACAGCGCCGGCATCTGACGGTACCTTCAGAGGAAGCCCCGGCCAACTCTGTGCCAGCAGCCGCGGTAAGACAGAGGGGGCAAGCGTTGCTCGGAATTACTGGGCGTAAAGGGCGCGTAGGCGGGATGGCAAGTCGGTCGTGAAATCCTTCGGCTCAACCGAAGAACGG
+
CCCCCGGGGGGGGGDGGGGGGGGGGGGGGGDGGGGGGGGGGGGGGGGGGGGGGGGFGGGGGGGGGGGGGGGGGGGGGGGGGGGGFGGGGGGGGGGGGGGGGGGGGGGFFFGGD+DAFGGGGGGGGGGGGGGGG7FCGFGGGGGGGGGGGGGGGGGGGGGG:FCGGFGGGGGGGGGGGGFGGGGGGGGGGGGGGGGGGGGGGGGGFFECFCCEGGGGGCE=5C<CEGGGCGCC9?+:FCC8CFDGGGGGGC7EGC5CG>DCFF4CFGGGG5E>9<DC0*:7CFFGDB957=74<5)05<5;)
@M03506:14:000000000-AKVR1:1:1101:8323:5315 1:N:0:45
ATGAACTCCTACGGGAGGCAGCAGTGGGGAATATTGGGCAATGGGCGCAAGCCTGACCCAGCGACGCCGCGTGGGTGATGAAGGCCTTCGGGTCGTAAAGCCCTGTCGGGTGGAAAGAACGGTATTTGGGCGAATAGCCGAGATACGTGACGGTACCACCGAAGGAAGCACCGGCCAATTCCGTGCCAGCAGCCGCGGTAAGACGGAAGGTGCGAGCGTTGCCCGGAATCATTGGGCGTAAAGGGTGCGTAGGCGGCCTGGTAGGTCGGGTGGGAAAGCGCTGGGCTCAGCCCGGGACGGG
+
<BCCCGFF@@FFECEFGGGGGGGGEEFF7@CF@FG9,C<F@E<CFGGG>FDG7DFDGGGGGGG@FGE7FFG=FGE>:FEGCEF8FFGGGFFGGGGGGGGGGGGGGGFGGDGGGFCGGGFGGGC@=DFFGEGGDGC@FFFECCEC,;<FCDFGGGGCE<:<<CEFEG?FGFGGCGDGEF:2<FGFFC@GEG@CGFGG>8C8C:++/8*;?>+<C*;:EGGE8*03;*8*;@<+@<CCFG3:1/0+:CEGG55*9C7D*)1/1<*+1:?DE5*8)9<+/8F3CD@5=>5>320,5)>3)0).0
@M03506:14:000000000-AKVR1:1:1101:23469:5331 1:N:0:45
ATGAACTCCTACGGGAGGCAGCAGTGGGGAATCTTGGACAATGGGGGCAACCCTGATCCAGCGATGCCGCGTGGGTGAAGAAGGCCTTCGGGTTGTAAAGCCCTTTAGGCTGGGAAGAAGTTTGTGTGAGGAAATGCATGCAGATTGACCGTACCAGCAGAATAAGCACCGGCAAACTCTGTGCCAGCAGCCGCGGTAATACAGAGGGTGCGAGCGTTAATCGGAATTACTGGGCGTAAAGGTCGCGTAGGCGGTGGGGAAAGTGTGATGTGAAAGCTCCGGGCTTAATCTGGTAAGTGCA
+
CCCCCGGGGGGGGGEGGEGGGGGGGGCDC;BF@FGFFGGDGGGGGGGGGF7FGGGGCEGGGGG@CFGEEGGEFFEGGGGGGGFGFGGGGGGDGGEGGFFGFGGGGGGGGGGGGG?FGCFGGGGFFCAD9AECDFGGGCB<=DEFC,FGGGGGGGGGGGFFFCGFGFGGGFEEGF@3FCFFFGGGGFGG7FG@FEECGEEFBFGG9BCEGGGG5CCG*C8/A<85*8@FFC+3+*:E1*/*3++3>5=)*:CEDGG):)/*/21:?*+:C*0777:CG*96>))2*5*/)2*679*96*/6*
@M03506:14:000000000-AKVR1:1:1101:15817:5352 1:N:0:45
ATGAACTCCTACGGGAGGCAGCAGTCGAGAATTTTTCACAATGGGCGCAAGCCTGATGGAGCGACGCCGCGTGGGGGATGAAGGGCTTCGGCTCGTAAACCCCTGTCAGTTGCGAACAAAGTTCACTCAATAACACTGGGTGGATTGATAGTAGTGACAGAGGAAGGGACGGCTAACTCTGTGCCAGCAGCCGCGGTAATACAGAGGTCCCGAGCGTTGTCCGGAATCACTGGGCGTAAAGGGCGCGTAGGCGGCCTGATAAGTAGGGGGGGAAATCCTGCGGGTTAACCGCAGGGCTGGC
+
CCCCCGGGGGGGGGGGGGGGGGGGGGGGGGGGGGGGGGGGGGGGGGGGGGGGGGGGGGGGGGGGGGGGGGGFGGGGGGGGGGGGGGGGGGGGGGGGGGGGGGGGGDEFGGGGGGGGGGGGGGGGGGGGGGGGGGGGGGGGGGGFGGFGGGGGGGGGGGGGGGGGFGGGGGGGGGGGGFGDGGFGGGGGGGGGGGGGGGGGGGGGFFFGFGGGDGGG>EGGECGGDCG@?FEGD=EGEEG=EFEGGGGDGGGGGG=DEFC*0<CCFCGGGG*)9<<?7?7*CE3**7CBBC>;>5:B5>)0.
@M03506:14:000000000-AKVR1:1:1101:7590:5375 1:N:0:45
ATGAACTCCTACGGGAGGCAGCAGTCGGGAATTTTGGGCAATGGGCGAAAGCCTGACCCAGCAACGCCGCGTGAAGGATGAAATCCCTCGGGATGTAAACTTCGCAAGAATAGGAAGAATTAGTAGGGGTTAATACCCCCTATGATGACGGTACTATTTGTAAGCTCCGGCTAACTCCGTGCCAGCAGCCGCGGTAATACGGGGGGAGCAAGCGTTGTTCGGATTTACTGGGCGTAAAGGGCGCGTAGGCGGTCAGCACAAGTCAGTTGTGAAATCTCCGGGCTTAACTCGGAAAGGTCAA
+
CCCCCGGGGGGGGGGGGGGGGGGGGGGGGFGGGGGFGGGGGGGGGGGGGGGGGGGGGGGGGGGGGGGGGGGGGGGGGGGGGGGGFFGGGGGGGGGGGGGGGGGGGGGGFGGGGGGGFGGFGGGGGGGGGGGGGGGGGGGGGGGGGGGGGGGGGGGGGGGGGGGGGGCG@FEGGGGGGGGGGGFGGGGGGGGGGGGGGGGGGGGGGGGGGG?FGGAEGGGGGGGGGFGEGGGGCE?EE8:CEGDGGGGGGDE57CE*C=FC:CGGFG9>GFGB*?7CCFCDGDED5@DFAGB<<)7<7*69*
@M03506:14:000000000-AKVR1:1:1101:22759:5384 1:N:0:45
ATGAACTCCTACGGGAGGCAGCAGTGGGGAATCTTGCGCAATGGCCTAACGGCTGACGCAGCGACGCCGCGTGTGGGATGAAGCTCTTCGGAGTGTAAACCACTGTTGCCCGGGACGAACAGCTCGATTTCCCGAGCCTGACGGTACCGGGTGAGGAAGCACCGGCTAACTCCGTTCCAGCAGCCGCTGTAATACGGGGGGTCCGAGCGTTGTCCGGAATCACTGGGCGTAACGGGCGCGTAGGGTGTGTGATAAGGGTGTGTTGAAAGTCAGGGGCTCAACCTCGGATCTGCCGTGCCGC
+
CCCCCFGGGFGF@@7F7CCEGCGCF@EGD,@EFFF<FGGGGEG?<F,<ECEEGGGFFCFGGGGGFCE=6@:CGE7FEFGGGCD8EFFGCBEEGEGGGGG9BBE?EGG9<EGC7+CFC@BCC<,,B:CEBGF,>:FC@7@C,,3*6DFGEEGGCC77,:,<3CCEFCFG:FD9FCF,+?C,,?FFC<C*/29C9008/?EG*/*1:CEE5:>?*3+/?=/*<+A+<>5C**///:5*/81/*2:****91**+*2<:95DD=C**2*02+:+*:74=).7*207+:>C)(1*<=/5)7))))
@M03506:14:000000000-AKVR1:1:1101:16748:5384 1:N:0:45
ATGAACTCCTACGGGAGGCAGCAGTCGAGAATTTTTCACAATGGGGGCAACCCTGATGGAGCGACGCCGCGTGGAGGATGAAGGCCTTCGGGTTGTAAACTCCTGTCATGCGGGAACAAGCAAGTGATAGTACCGCAAGAGGAAGAGACGGCTAACTCTGTGCCAGCAGCCGCGGTAATACAGAGGTCTCAAGCGTTGTTCGGATTCGTTGGGCGTAAAGGGTGCGTAGGTGGTGACTCAAGTCTGGTGTGAAATCCCGGAGCTTAACGCCGAAATGCCACCGGATACTGCGTAACTCGAG
+
CCCCCGGGFGFGGGGGGGG7FEFFGGGGF?@FGGGGGEGG,EEA<CFGGFGGGFFCGFGGGGGDGGGGGGGGGDCFFGGGFCD=@FGGGCGGGEEGGFCAECFFGGGGGGGGGGGGGGGDFCBBD>,EEGE<@C@E:F@FFFB8C<FFFEGGG@FEA9FBF,?,>:E@7BF@CGDGE:FF9<9,<F<:;CF@FFGG8:*2?88:F8ECGG6*8::8E8CFFCEGEEEC*;:+AEE:0+28C99C9+*:*1*3:<+?+013*/)00:A>*)27)9):**0*27>E573?D*9?>5))*18.0
@M03506:14:000000000-AKVR1:1:1101:11810:5385 1:N:0:45
ATGAACTCCTACGGGAGGCAGCAGTGGGGAATATTGCACAATGGGCGCAAGCCTGATGCAGCGACGCCGCGTGAGGGATGACGGCCTTCGGGTTGTAAACCTCTTTCAGTAGGGAAGAAGCGAAAGTGACGGTACCTGCAGAAGAAGCGCCGGCTAACTACGTGCCAGCAGCCGCGGTAATACGTAGGGCGCAAGCGTTATCCGGAATTATTGGGCGTAAAGAGCTCGTAGGCGGTTTGTCGCGACTGCCGTGAAAGTCCGGGGCTCAACTCCGGATCTGCGGGGGGTACGGGCAGTGTCG
+
CCCCCFAEGGGGGDBFGGEGGG8F<CFGE@FFCEF,ECFFGFFGGFE7:F@CFCDFC<ECECEDCCE:CEGFFCEDG@<CFE::>=:FAFEGGGGGGCF?E,4B,,@F<FAEEC8BCGGFGD>@EFDD99>=CF7DGE,>3D,<FCCFEE77FGGGGGGGGGF7D<F,<<FCCCEBCF4=CGFCF@*B><EEGE5;E*;CFCFEC**;@9FGDFCFEEE58CFGFG+C*;;5<EEGGGG6CC7C*//9*07*/*2:C8**:>3C=C*967<99*)27)0075>**77B:C>0B357<)11)
@M03506:14:000000000-AKVR1:1:1101:23101:5410 1:N:0:45
ATGAACTCCTACGGGAGGCAGCAGTCGGGAATTTTGGGCAATGGGCGAAAGCCTGACCCAGCAACGCCGCGTGGAGGATGAAATCCCTCGGGATGTAAACTTCGCAAGAACGGGCAGAATAAGTGAGGGTTAATATCTCTCGCGATGACGGTACCGTTTGTAAGCTCCGGCTAACTCCGTGCCAGCAGCCGCGGTAATACGGGGGGAGCAAGCGTTGTTCGGATTTACTGGGCGTAAGGGGCGCGTAGGCGGCCACCGCACGTCGATTGTGAAATCTCCGGGCTTAACCCGGAAAGGTCAA
+
CCCCCGGGFCFGGGGEEEGGGGGGGGGGGGGGGGGGGGGGFGG?FGEGGGGGGGGGGGGGGGGGFGGG>EFGGGDGGGFGDGFF,ECFDGGDCBFF<EFEDFGEFEDCGGGCFG+8>FF9F<DFFGGGGGGGDEFFGCC9<=:BCGGGGGGGGGCC><>FGFFG9CDGECFGCF?EFCGC7FFFFFF:7CEGEG8FEFBC:CGDC>CEG5CEFE:;C?;0:8*CA6:@@76;@E?C58F=55CEGCCCEFEGGDEGC))1*:>CE<70:*<B>0*3**2)))7>5<F*4<71)70))9=60
@M03506:14:000000000-AKVR1:1:1101:9198:5411 1:N:0:45
ATGAACTCCTACGGGAGGCAGCAGTCGGGAATTTTGCGCAATGGGCGAAAGCCTGACGCAGCAACGCCGCGTGAGGGATGAAGGCCTTCGGGTTGTAAACCTCTTTTCTCAGGGAAGATAATGACGGTACCTGAGGAATAAGCCACGGCTAACTACGTGCCAGCAGCCGCGGTAATACGTAGGTGGCAAGCGTTGTCCGGATTTACTGGGCGTAAAGAGCGCGCAGGCGGTCGGATTAGTCGCGTGTGAAGGCCCCCGGCTCAACTGGGGAGGGTCACGCGATACTGTTCGACTCGAAGGG
+
CCCCCGGGGGGGGGGGGGGGGGGGGGGGGGGGGGGGGGGGGGGGGGGGGGGGGGGGGGGGGGGGGGGGGGGGGEGGGGGGGGGGGGGGGGGGGGGGGGGGGGGGGGGGGGGGGGGGGGGGGGGGGGGGGEGGGGGGGGGGGGGGGGGGGGGGGGGGGGGGGGGGGGGGGGGGGGGGGFGCGGGFGGGGGGGGGGEGGGGEEGEGGGGGGGGGGGGDFGGGGGGG5:EEGGEGGGEGEFGDGGGGGGGGGFFGGE=DGDGD*:*<6:CDCD:>DGDFD<C7)07:C?:*6*),7)7F)77B)
@M03506:14:000000000-AKVR1:1:1101:15770:5423 1:N:0:45
ATGAACTCCTACGGGAGGCAGCAGTCGGGAATTTTGCGCAATGGGCGAAAGCCTGACGCAGCAACGCCGCGTGAGGGAGGAAGGCCTTCGGGTTGTAAACCTCTTTTCTCAGGGAAGATGATGACGGTACCTGAGGAATAAGTCACGGCTAACTACGTGCCAGCAGCCGCGGTAATACGTAGGTGACGAGCGTTGTCCGGATTTACTGGGCGTAAAGAGCGCGCAGGCGGTCGTTCAAGTCGAGTGTGAAAGCCCCCGGCTCAACTGGGGAGGGTCACTCGATACTGATCGACTTGAAGGC
+
CCCCCGGGGGGGGGGGGGGGGGGGGGGGGGGGGGGGGGGGGGGGGGGGGGGGGGGGGGGGGGGGGGGGGGGGGGGGGGGGGGGGGGGGGGGGGGGGGGGGGGGGGGGGGGGGGGGGGGGGGGGGGGGGGGGGGGGGGGGGGGGGGGGGGGGGGGGGGGCFGGGGGGGGGGGGGGGGGGGGGGGGGGGGGGGGFGGGGGGGGGGFGGGFGGGGGGGGGGGGG5=:CEEGGGEC=7=FGGGFFGEGGGGGGGDGD6C7EFGGEEGGG7<CGG5BGD7:FFDFGF?FEF7F9C52>:37=?FF)
@M03506:14:000000000-AKVR1:1:1101:23857:5426 1:N:0:45
ATGAACTCCTACGGGAGGCAGCAGTCGGGAATTTTGGGCAATGGGCGAAAGCCTGACCCAGCAACGCCGCGTGAAGGATGAAATCCCTCGGGATGTAAACTTCGCAAGAACGGGAAGAATAAGTAGGGGACAATACCCCCTATGATGACGGTACCGTTTGTAAGCTCCGGCTAACTCCGTGCCAGCAGCCGCGGTAATACGGGGGGAGCAAGCGTTGTTCGGATTTACTGGGCGTAAAGGGCGCGTAGGCGGCCAGCACAAGTCAGTTGTGAAATCTCCGAGCTTAACTCGGAAAGGTCAA
+
CCCCCGGGGGGGGGGGGGGGGGGGGGGGGGGGGGGGGGGGGGGGGGGGGGGGGGGGGGGGGGGGGGGGGGGGGGGGGGGGGGGGGGGGGGGGGGGGGGGGGGGGGGGGDFGGGGGGGGGGGGGGGGGGGFGGGGGGGGGG@FEFGGGFGGGGGGGGFFFGGGGGGGGGGGGGGGGGGGGGGGGGGGGGFGGGGGGGECGGG5BE>ECGDGFGFGCCEEEGGG5CGGGGGFDE5C:=EGF7:ECCEEGG8+2:D**>5:C5CCCFGG779:CFD*0<:7F)7:)/0**0)*<()837)=*)1
@M03506:14:000000000-AKVR1:1:1101:14449:5428 1:N:0:45
ATGAACTCCTACGGGAGGCAGCAGTCGAGGATCTTCGGCAATGGGCGAAAGCCTGACCGAGCGACGCCGCGTGTGCGATGAAGGCCTTCGGGTTGTAAGCACTGCCGAGGGGGAGAAAAGCCGCAAGGCTTGATCGACCTCTGGAGGAAGCACGGGCTAAGTTCGTGCCAGCAGCCGCGGTAAGGCGAACCGTGCGAACGTTGTTCGGAATCACTGGGCTTAAAGGGTGCGTAGGCGGGCTCGTCAGTCGGGGGTGAAATCCCACGGCCCAACCGTGGAAGTGCCTCCGATACTGCGGACC
+
CCCCCGGGGGGGGGGGGGGGGGGGGGGGGGGGGGGGGGGGGGGGGGGGGGGGGGGGGGGGGGGGGGGGGGGGGGGGGGGGGGGGGGGGGGGGGGGGGGGGGGGGGGGGGGGGGGGGGGGGGGGGGGGGGGGGGGGGGGDGGGGGGGGGGGGGGGGGGGGGGF@FGGGGGGGGGGFGGGEGEGGGGGDGGGGGGGDGGGDGFGGDFGGGDGGGGGGGGGFFEFGDFGG=EDEEEGGGGGGG=FG5CFGF7:EGGGCG=7DFGF4EFDDGCCE35CCEGFGGFFFFGF6@BD3;@FFBB@@D:
@M03506:14:000000000-AKVR1:1:1101:9095:5483 1:N:0:45
ATGAACTCCTACGGGAGGCAGCAGTGGGGAATCTTGCGCAATGGACGAAAGTCTGACGCAGCCACGCCGCGTGAGTGAAGAAGGCCTTCGGGTTGTAAAGCTCTGTCGCCCGGGACGAACATTATCTAGGTGAATAGCCTAGGTAACTGACGGTACCGGGGGAGAAGCCCCCGCTTACCCCGTGCCAGCCGCCGCGGGAATAACGGGGGTGCCAGCCGTGGCCGGGATCCTTGGGGGTCAAGGGCCAAGTGGTTGGTCCCTTTTGCCTGTGTGGAAGGCTTGGGGCCTACTCCAGAAATGG
+
CCCCCGGGGGGGGGGGGGGGGGGGGGGGGEGGGGGCGGGGCGGGGGGGGGGGGFFGGEGGGGGGGGGGGGGGGGGGGGGGGGGGGGGGGGGGFGEGGGGFGGGGGGGGGGGGGGGGGC7FFGGFFGGGGGGFFGGGGGDDCFEEGFGGGGGGGGECFFG7**4C*=,3,*=*=***=,,2**4**=<+*/**28*2?5*::+++**/:5///;2+***;2****2*2*;*<C+3C*/**;++<:*15*2+0<0*:)/***006++*+*+03=<*:+*)1*0)0**))).**))0)*0)*19
@M03506:14:000000000-AKVR1:1:1101:5102:5498 1:N:0:45
ATGAACTCCTACGGGAGGCAGCAGTGGGGAATCTTGCGCAATGGCCGAAAGGCTGACGCAGCGACGCCGCGTGGAGGATGACGCCCTTCGGGGTGTAAACTCCTGTTGCCCGGGACGAATGCCCTTTTCGGAGGGAGTGACGGTACCGGGTGAGGAAGCACCGGCTAACTCTGTGCCAGCAGCCGCGGTAATACAGAGGGTGCGAGCGTTGTCCGGAATCACTGGGCGTAAAGGGCGCGTAGGCGGTTGGCTAAGCGTGTGGTGAAAGCCCGGGGCTCAACCCCGGGTCGGCCATGCGAAC
+
CCCCCGGGGGGGGGGGGGGGGGGGGGGGGGGGGGGGGGGGGGGGGGGGGGGGGGGGGGGGGGGGGGGGGGGGGGGGGGGGGGGGGGGGGGGGGGGGGGGGGGGGGGGGGGGGGGGGGGGGGGFGGGGGGEGGGGGGGGGGGGGGGGGGGGGGGFF?FG<CFGDGGGGGFFGCFGGGGGGGGGGGGGGGEGGFGGGGGGGD8EDEEGGG?CCEFGCECEFFGGGGGGGG8:=CFGGGGDGGDG=CEG5DGGGCF665E:D/:EGG7=CGF<:>GGGG5:=CFF3AC:G39G:>:@4/477B3
@M03506:14:000000000-AKVR1:1:1101:18122:5499 1:N:0:45
ATGAACTCCTACGGGAGGCAGCAGTAAGGAATCTTCCGCAATGGGGGCAACCCTGACGGAGCAACGCCGCGTGCGGGACGAAGGCCTTCGGGTCGTAAACTGCTTTTGTGAGTGACGAATATGACGGTAACTCATGAATAAGCACCGGCTAACTACGTGCCAGCAGCCGCGATCATCCGTCGGGCGCAAGCATTATTAGGAGTGACTGGGCGGATAGAGGTGCGTAGGCGGCGTGTAACGCGAGTAGGCGAAGCTGGTGGCGGGACGAGACAGCCCATGATTCGACCCCGAACGCTCCACC
+
CCCCCGGGGGGGGGGGGGGGGGGGG9,EFGGGEGGEG,BFFGGGG,C6FG8FGGGG,C+CFG7EFGGGGGGGGE++@F=FFGGGFFGGGGG+FFEGFGG95,CF,F,,3BFG?FF<FGG?FA,,C=+@<:>,,@<=8,,:,,73:DFGC*1><>,?*6FF*@CGFCG,<:<**=*,,,4****4***/*:C*+<C++++3+*0;+0++*/**/*/*++3*0*+*;8/*+:EGG/**:+2;=***2:F7+***)*2**)*9=*/*29*)*1*7<*>*9)*0*19*2.1)().()0.))))).
@M03506:14:000000000-AKVR1:1:1101:4613:5511 1:N:0:45
ATGAACTCCTACGGGAGGCAGCAGTCGAGGATCTTCCGCAATGGGGGCAACCCTGACGGAGCGACGCCGCGTGCAGGATGAAGGCCTTCGGGTCGTATACTGCTGTCACACGTTATGAAAAAGTGTGGGCTAACACTCCACACCTTGACAAAGGCGTGAAAGGAAGCCACGGCTAACTTCGTGCCAGCAGCCGCGGTAAGACGAAGGTGGCTAGCGTTGCTCGGATTTACTGGGCATAAAGCGCGCGTAGGTGGTCCGGTAAGCGAGGGATGAAAGCCCATGGCGCACCCATGGAACTGCC
+
CCCCCGGGGGGGGGGGGGGGGDGGGGGGGGGGGGGGGGGGGEGGGEGDEGGGGGGGGGGGGGGGGGGGGGGGGGGGGGGGGGGGGGGGGGGGGGGGGGGGGGGGGGGGGFGFFFFGGGGGGGGGGGFGGGGFGFEGGGFCCGGGGGAEGGGGGGFGGEGGGGGGGGG>FGGGGGGGGGGGGGGGGGGGGGGFGGCCEGGGFFEGGGGGGGGGGEFEEEEG9<EEG5CFGC+<8FFFGGC9C7CEE*7CGEE+7FGFG)/9CGG6C:57C76@FGFF5F*CC@F=:3CB9D:?FFFFFF@*)
@M03506:14:000000000-AKVR1:1:1101:10192:5513 1:N:0:45
ATGAACTCCTACGGGAGGCAGCAGTGGGGAATTGTTCGCAATGGGCGCAAGCCTGACGACGCAACGCCGCGTGGAGGACGAAGATCTTCGGGCCCTAAACTCCTGTCGAGTGGGAAGAATGGTTCGGGGGTGAATACCCTTCGGAATTGACGGTACCACTAAAGGAAGCCCCGGCTAACTCCGTGCCAGCAGCCGCGGTAATACGGGGGGGGCAAGCGTTGTTCGGAATTACCGGGCGTAAAGGGCCCGTAGGCGGCCAACTAAGTCGGATGTGAAATCCCCAGGCTTAACCTGGGAACTG
+
CCCCCGGGGGGGGGGGGGGGGGGGGGGGGECFGGGGGGGGGGGGGGGGGGGGGGGFGDGGGGGGGGGGGGGGGGGGGGGGCGGGGGGGGGGGGGGGGGFGFGGGGGGGDGGGGGFGG@DGGGGGGGGGGGGGGGGGGFFFGGGCGGGGGGGDGGGGFFGGGGGFGGGGGGGGEGGGGGGGFGGGFEFFFGGGFGGGGDGGGGGGGGEGDEDGGGFGGGGCEEGCC5CE5<FFG=EGGGGGG=CFECCDEGDGGFGGD5CCFG4<EFCDGGEFGGGFGF*9655>=@<5:F6A/5>:>@:F?
@M03506:14:000000000-AKVR1:1:1101:10956:5539 1:N:0:45
ATGAACTCCTACGGGAGGCAGCAGTGGGGAATTTTGCGCAATGGGGGAAACCCTGACGCAGCAACGCCGCGTGGAGGATGAAGTCCCTTGGGACGTAAACTCCTTTCGACCCGGACGATAATGACGGTACGGGTGGAAGAAGCCCCGGCTAACTTCGTGCCAGCAGCCGCGGTAATACGAGGGGGGCAAGCGTTGTTCGGAATGGTTGGGCGTAAAGGGCTCGTAGGCGGTGCGGTAAGTCACCTGTGAATTCTCCGGGCTTAACTCGGAGCCTGCAGGCGAAACTGACGTGCTTGAGTGG
+
CCCCCGGGGGFGGGGGGGGFGDGGGGCFGGGGFFGEDFGGGGGGGGGGDGGFGGFFGGGGGG8FGGGGGGGGGGGGGGGGGGGGFDFGGGGFGGGEFG7FGEGGGFFGDGGGGGGGGGEGFFGGCECFFDGDDBBCF9FCFFGFEGCCGGGCECGGC<:FGGGGGE,:FFGGGDEGGGG@CF8ECCGEGGDEE5?:C@8E55E+<9CGGGFE/**;@FEE**:>EGC@CEE>851;:50<+++00<<D:+++00+?C)))2>F+30+*2):>CFF**/05)07//***.5)4))197)6*.
@M03506:14:000000000-AKVR1:1:1101:24441:5576 1:N:0:45
TTGAACTCCTACGGGAGGCAGCAGTGGGGAATATTGCACAATGGGCGAAAGCCTGATGCAGCGACGCCGCGTGAGGGATGACGGCCTGCGGGTTGTAAACCTCTTTCAGCAGGGCAGAAGAGCAAGTTACGGCACCTGCAGAAGAAGCACCGGCTAACTACGTGCCAGCAGCCGCGGTAATACGTAGGGTGCGAGCGTTTTCCGGAAGTATTGGGCGTAAAGAGCTCGTAGGCGGCTTGTCGCGGCGGTTGTGACAGCCCGGGGCTTAACCCCGGGTCTGCTTTCGAGATGGGCAGGCTAG
+
-8@CC@EGCEGGG@FB@@C;@FF@CFGCE7F<<FF<<<E,<F<,EAFE7FFGD8C<FCEGGFGC+F@:6>C=:FC8,8CCFA+F774+4=FFGGGGGG,,8<,:?FFF9FC<FE+<CF8F,BB,D=>,,3BE+8>3>A,<F@,@3,6<FFFG7B7C7FD;D@F7>*?F@FGGGGCED<FCFF:1,2488<1<<<1?8?;*2<@>*8:*<A+<:9@FC1*;=:+;*<F5*2*2<:**/:)2<:C5*2:C**/:CE+0A)*/:7<:*)*72*2.>DDD))*0***3+)95:*/3>)87:>F45
@M03506:14:000000000-AKVR1:1:1101:22062:5579 1:N:0:45
ATGAACTCCTACGGGAGGCAGCAGTGGGGAATTTTGCGCAATGGGCGAAAGCCTGACGCAGCAATGCCGCGTGAAGGATGAAATCCCTCGGGATGTAAACTTCGTAAGTGTGGGAAGAACACAATGACGGTACCACACGTAAGCCCCGGCTAACTCCGTGCCAGCAGCCGCGGTAATACGGGGGGGGCGAGCGTTGTTCGGAATTACTGGGCGTAAAGGGCGCGTAGGCGGCTTTTCAAGTCGGGCGTGAAATCTCCAGGCTTAACCTGGAAGGGTCGGTCGATACTGTTAAGCTAGCGGG
+
CCCCCGGGGGGGGGGGGGGGGGGGGGGGGGGGGGGGGGGGGGGGGGGGGGGGGGGGGGGGGGGGGGGGGGGGGGGGGGGGGGGGGGGGGGGGCGGGGGGGGGGGGGGGGGEFGGGGGGGGGGGGGGGGGGGGGGGFGGDGAFFGGGGGGGGGGGGCGGGGGGGGGGGGGGGGGGGC9BCFGGGGGGGEGEGGG5CEEGGGGCGGFGGGGGGGGCEDFFGECGGGGDEDGCCE?EFE7C>ECGCGCEGDGGFFF0<::@CFEGGGGGC7FFGFGGD:0.)9C:)17>:@5C?)*919?)).8
@M03506:14:000000000-AKVR1:1:1101:9779:5583 1:N:0:45
ATGAACTCCTACGGGAGGCAGCAGTCGGGAATTTTGGGCAATGGGCGAAAGCCTGACCCAGCAACGCCGCGTGAAGGATGAAATCCCTCGGGATGTAAACTTCGCAAGAACGGGAAGAATAAGCCTGTGCGAATAACACAGGTGATGACGGTACCGTTTGTAAGCTCCGGCTAACTCCGTGCCAGCAGCCGCGGTAATACGGGGGGAGCAAGCGTTGTTCGGATTTACTGGGCGTAAAGGGCGCGTAGGCGGCCACCGCAAGTCAGTTGTGAAATCTCCGGGCTTAACTCGGAAAGGTCAA
+
CCCCCGGGGGGGGGGGGGGGGGGGGGGGGGGGGGGGGGGGGGGGGGGGGGGGGGGGGGGGGGGGGGGGGGGGGGGGGGGGGGGGGGGGGGGGGGGGGGGGGGGGGGGGGGGGGGGGGGGGGGGGGGGGGGGGCFGGGGGGGGGGGGGFGGGGGGGGFEGGGGGGGGGGGGGGGGGGGGGGGGGGGGGGGGGGGGGGGGGGGGGGGGGGGGCFGGE>EGGGGGEGGGGGGFGGGD:EE=CGGGGGG:EGDFGGGGGGC>DGGGGGGGGGGGG?GC7:C?CGDD@=A@GF>F@?EEBFF?FFF
@M03506:14:000000000-AKVR1:1:1101:7874:5593 1:N:0:45
ATGAACTCCTACAGGAGGCAGCAGTCGGGAATTTTGGGCAATGGGCGAAAGCCTGACCCAGCAACGCCGCGTGAAGGATGAAATCCCTCGGGATGTAAACTTCGCAAGAACGGGAAGAATAAGTGAGGGTTAATATCTCTCGCGATGACGGTACCGTTTGTAAGCTCCGGCTAACTCCGTGCCGGCAGCCGCGGTAATACGGGGGGAGCAAGCGTTGTTCGGATTTACTGGGCGTAAAGGGCGCGTAGGCGGCCACCGCAAGTCGATTGTGAAATCTCCGGGCTTAACCCGGAAAGGTCAA
+
CCCCCGGGGGFGGGGGGGGGGGFFGCFGGGGGGGGFEEGGGGGGGGGGGGGFGGGGGGGGGGGGGGGGGGGEGGGGGGGGFFGGFGGGGGGGGEGFGGGGGGGGGGGGGGGGGGGGEEEEFEFGGGGGG7>DFGGGGA<AGGGGGGGGGGGGF@FFFGGGFDGGGEFEGDGCCGDF@ECG7FFEGGCGDFEEGGECEG?FGDGCGGGECCFGGE;8>C5EGGDCCE7CEGGGC5:8ECFGGDCEG5575C5:75ECC>C<EECFGC5F52A***:CFF79DE)/:)CFA<57)857@6@F?
@M03506:14:000000000-AKVR1:1:1101:18024:5603 1:N:0:45
ATGAACCCTACGGGAGGCAGCAGTGGGGAATCTTGCGCAATGGGCGAAAGCCTGACGCAGCAACGCCGCATGGGGGATGAAGGCTCTCGGGTTGTAAACCCCTTTCAGCAGGGACGAAACTGACGGTACCTGCAGAAGAAGCCCCGGCCAACTACGTGCCAGCAGCCGCGGTAACACGTAGGGGGCAAGCGTTGTCCGGATTTATTGGGCGTAAAGAGCTCGTAGGTGGTTCGGTAAGTCGGGTGTGAGACCTCCAGGCTCAACCTGGAGACGCAACTCGACACTGCTTCGACTGGAGTCC
+
CCCCCGGGGGGGGGGGGGEGDDEFFGFGGGGGGGFGGDFGGG8FFGEDGGGGGFGGGGCFGCFGGGECEB,BF7CEEEGGGFFGGGG9:DGGGGGGGGGFCGFFGFC@??FFGDF:FCE7<D>FEGGGD,CAFFGF8DCCF@,:@@CDC@CFGGFEG7FGCBC:FCFGGEDGG7>FC424<CEC:8:5*;E:;5;CFGCE8CF9CGCF5/:?>5@CD@C<<EG8E5CF/282C=ECEC:<5C5/::>C+<CC6+:DC5FFCEG6=7FFEC6@*5)*9)09*)0=2*0*)003<35.08)99
@M03506:14:000000000-AKVR1:1:1101:23007:5613 1:N:0:45
ATGAACTCCTACGGGAGGCAGCAGTAGGGAATCTTGCGCAATGGGCGAAAGCCTGACGCAGCCATGCCGCGTGAATGATGAAGGTCTTAGGATTGTAAAATTCTTTCACCGGGGAAGATAATGACGGTACCCGGAGAAGAAGCCCCGGCTAACTTCGTGCCAGCAGCCGCGGTAATACGAGGGGGGCAAGCGTTGTTCGGAATTACTGGGCGTAAAGGGCGCGTAGGCGGTCTGCTAAGTTGGGTGTGAAGACTCTGGGCTTAACCCAGAGCCTGCACTCAAAACTGACCGGCTAGAGTTC
+
CCCCCGGGGGGGEFGGGGGGGGGGGGGGGGGGGFGGGGGGGGGGGGGGFGGGGGGDFGGGGGGGGGGGGGGBFEFGGFFGGGGGAEFGCGGGGGGCGGGGGGGGGGGGGGGDEDGGGFGDEGFGGDEGGGDFGGGDGGGGGGGGGDGGGEGGFGGGECGGGFGEGGGGGGGGDGGGGG<<CEGGGGEED@EECECE5:EGG5>?9FGGDGGG8EC5@F58=:5?EGD9E8:E=FGFGFGFFFG51CEDF7:+0<6DCFCFG5CFFGFCC5=)0>0*07**7F*A79C44*)4:)75*96**
@M03506:14:000000000-AKVR1:1:1101:12120:5616 1:N:0:45
ATGAACTCCTACGGGAGGCAGCAGTGGGGAATATTGGACAATGGGCGAAAGCCTGATCCAGCAATGCCGCGTGAGTGAGGAAGGCCTTAGGGTTGTAAAGCTCTTTCGGCGGGGACGATGATGACGGTACCCGCAGAAGAAGCCCCGGCTAACTTCGTGCCAGCAGCCGCGGTAATACGAAGGGGGCGAGCGTTGTTCGGATTTACTGGGCGTAAAGGGCGCGCAGGCGGCTATTTTTGTCAGGCGTGCAAGCCCCGGGCTTAACCTGCGAACCGCGCTTGATTCGGGATGGCTAGTGGTC
+
@CCCCGGGEGGGGGGGGGGEGGFFGGFGGGGG9FFDFFCGFGEEGGGGGEGGGGGFGGGGGGGGGGGFFGGFGGCFGEEFG?=@8EGGF<FFEFFGFGGGGGGGGGFDECGE:FGGFCFFGGGGFGGGGGGGEGEGGGGGGFGGDGGGGGDCGE@EGGGDFGGGGGFGGDGGFCEFFFF5AEEGEDDC5?*::*:ECF>5*8*<<C+<+@FGED*/+0;88::C*?E**:*:*2<0+<C:?+<CC:5)*:?7*/:7CE7<=5D+AF+9*127C)1595)9C5/++)27,)76>F6)1*)/1
@M03506:14:000000000-AKVR1:1:1101:12896:5627 1:N:0:45
ATGAACTCCTACGGGAGGCAGCAGTCGAGAATTTTTCTCAATGGGGGAAACCCTGAAGGAGCGTCGCCGCGTGGAGGATGAAGGTCTTCGGGTTGTAAACTCCTGTCATTTGGGAACAAGTGCCGGTACGTAACTGCTACCGGCTTGATAGTACCAGAAGAGGAAGAGACGGCCAACTCTGTGCCAGCAGCCGCGGTAATACAGAGGTCTCAAGCGTTGTTCGGATTCCTTGGGCGTAAAGGGTGCGTAGGTGGCGTCGTATGTCAGGTGTGAAAACTCGGAGCTTAACTCCGAAACTGCA
+
CCCCCGGGGGGGGGGGGDEEFGGGGGGGGGGFGGGGGFFFFFFFGGGCCGGCFG<@E@FFGDGGGEGGG@F>C@:EFEGFGG9CF<DFFFGGFEEF9ED?F,A<F?F5CDEEFEFFGGGCFFCGGDFFGGGGGGCAAFGAFGGGDCFFFAFFFGG,<,<>FFGGGG7FG@FGE*>CC:,2?FA<CC@B,,6CFGGG5C*2+?BFF@@FCCCE9:+*3*2;5:55CEGC+0CCEC**/?*8C<7>:CC5CCGFGCF);5<>F*9C9:<C39+7*2:+*0*75)0:F?774D?0>B@:BF4?*
@M03506:14:000000000-AKVR1:1:1101:9136:5641 1:N:0:45
ATGAACTCCTACGGGAGGTAGCAGTCGAGAATTTTTCTCAATGGGGGAAACCCTGAAGGAGCGACGCCGCGTGGAGGATGAAGGTCTTCGGGTTGTAAACTCCTGTCATTTGGGAACAAGTTGGACGCCGTAACTGCGCGTCCATTGATAGTACCAGAAGAGGAAGAGACGGCTAACTCTGTGCCAGCAGCCGCGGTAATACAGAGGTCTCAAGCGTTGTTCGGATTCATTGGGCGTAAAGGGTGCGTAGGTGGCGTCGTAAGTCAGGTGTGAAATTTCGGAGCTTAACTCCGAAACTGCA
+
CCCCCGGGGGGGDGGGGGGGGGGGGGGGGGEGGGGGFFGGGGGGGDEGGGGGGGGGCGDFGGGGGGGGCEGCFGGGGGGGGFGGGGGGGGGGGGEGGFEGGFGGGGGGGGGGGGGGGGGGGGGGGGGGGGGGGGGGGGGGFGGGGFGGGGGGGB>FFFCFFCFGGGG:FFGEDDGGGFFGGGGGGGGGGFFFEFGGGGGGGGGDCG7FGGGGGFGC:EEGCGGG5CEGCECFGFFECCCGGG=EGEGGGEEGFFGGEBDDGDGG7>9DCFGFGC7ECFCF<DFGG?>F<*98@F<>5*991
@M03506:14:000000000-AKVR1:1:1101:7457:5662 1:N:0:45
ATGAACTCCTACGGGAGGCAGCAGTAGGGAATCTTCCGCAATGGACGAAAGTCTGACGGAGCAACGCCGCGTGAGTGATGAAGGCTTTCGGGTCGTAAAACTCTGTTGTTAGGGAAGAACAAGTGCTAGCTAAATAAGCTGGCACCTTGACGGTACCTAACCAGAAAGCCACGGCTAACTACGTGCCAGCAGCCGCGGTAATACGTAGGTGGCAAGCGTTATCCGGAATTATTGGGCGTAAAGCGCGCGCAGGTGGGTTCTTAAGTCTGATGTGAAAGCCCACGGCTCAACCGGGGAGGGG
+
CCCCCGGGGGGGGGGGGGGGGGFGGGGGGGGGGGGGGGGGGGGGGGGGGGGGGGGGGGGGGGGGGGGGGGGGGGGGGGGGGGGGGGGGGGGGGGGGGGGGGGGGGGGGFGGGGGGGGGGGGGGGGGGGGGGGGGGGGGGGGEGGGGFGGGGGGGGFGGGGGFGGGGGGGFGGGGGGGGGGFEGGGGGGGGGGGGGGGGGGGFGCF@CFGGGGGFFFGGEE5=ECEGG58ECGGGFD58DGGFGGGDGGC=CGD7CF*87F+AF+::CGG7EFFGGGG64C7>BEC:77<7)23))8)7>))
@M03506:14:000000000-AKVR1:1:1101:17332:5663 1:N:0:45
ATGAACTCCTACGGGAGGCAGCAGTCGAGAATTTTTCTCAATGGGCGAAAGCCTGAAGGAGCGACGCCGCGTGGGGGATGAATGGCTTCGGCCCGTAAACCCCTGTCATTTGCGAACAAACCTTGTCATTTAAATGATGACAAGCTGATTGTAGCGAAAGAGGAAGGGACGGCTAACTCTGTGCCAGCAGCCGCGGTAATACAGAGGTCCCAAGCGTTGTTCGGATTCACTGGGCGTACAGGGTTCGTAGGGGGAGGTGTAAGTTTGTTGTGCAAGCTCCGTGCTTAACTCGGAACTGGCA
+
CCC9CFFCFGGGFE7FC@CFGC8EFG@FF8,CF<FGGGGAEE<@C,F@++@FEFG8,E@FGGGCFGGFE::+FC=@@@CEGE<EFG<FE7FFGE=FCB=<,8CFFDGGGDFFFC::FC,FD=B<=3EF,EC3CCF9DCFGF<<B7D:,@@>E3=;>:@>FF,BF:7>FGF<CFC1,<2FC9?FGFF7C+<2F7CE>8:>0+30<C@@A>+:C?5*ACEG*A?C*;AE6?FG90*/5*2);<:*7**:78***)**)2)1*+22+27?*0*27*22<FF6C7)57//**-*0())8)0/)4)
@M03506:14:000000000-AKVR1:1:1101:20970:5664 1:N:0:45
ATGAACTCCTACGGGAGGCAGCAGTGGGGAATTGTTCGCAATGGGCGCAAGCCTGACGACGCAACGCCGCGTGGAGGATGAAGACCTTCGGGTCGTAAACTCCTTTCGATCGAGACGAATGGCCTCCGGGTGAACAATCCGGAGGAGTGACGGTACCGAGGGAAGAAGCCCCGGCTAACTCCGTGCCAGCAGCCGCGGTAATACGGGGGGGGCAAGCGTTGTTCGGAATTACTGGGCGTAAAGGGCTCGGAGGTGGCCAACTAAGTCAGACGTGAAATCCCTCGGCTTACCCGGGGAAGTG
+
CCCCCGGGGGGGGGGGFGGGGGGGGGGGGGGGGGGGGGGGGGCFC@FEEGGGGGGGGGGGGGGGGGGGEGGDGE7DFFGGGFGGGGGFGGGGGGGGGGGGFG8FFGGGFGGGDGGGG::FFFGGGGECGGGGGGGGGGGGGGGEGEGG7<FFGGGBFCFGGE@BCFFF@CGGGGGGEGGF:CG<FGCGEC@FG5EEGGE>8?@7@C>EEGGG5*2;>C;=C?EFEGG88+0++3@FC*)::C?FGG=FE**:>//**.*1*:6++:22+2C:***:C?*>*)5:5BG3,7927))8)0)/*
@M03506:14:000000000-AKVR1:1:1101:12895:5664 1:N:0:45
ATGAACTCCTACGGGAGGCAGCAGTGGGGAATCTTGCGCAATGGGCGAAAGCCTGACGCAGCGACACCGCGTGGGGGATGAAGGCCTTTCAGGTCGTAAACCCCTTTCGGCAGGGACGAAGCGATCTCGTGACGGTACCTGCAGAAGAAGCCTCGGCTAACTACGTGCCAGCAGCCGCGGTAACACGTAGGAGGCGAGCGTTGTCCGGAATCATTGGGCGTAAAGAGCGCGCAGGCGGCTTGGCAAGTCGGGTGTGAACTCCCGGGGCCCAACCCCGTGACTGCATCCGATACTGTCAGGC
+
CCCCCGGGGGGGGGGGGGGGGGGGGGGGGDGFGGGGGGGGGGFGGFGGCFGGGGGGGGGGGGGGGGGGGGGGGGGDGEGGGGGGGGGGGGGGGGGGGGGGGFFGGFFGEBEDGGEFFGGGGDGGGGFFGCGFGDGCFGGGGFFGG?CCGFGG7BB@FGGGGGGGGGGG@9CEFGGGGGG7FGGGFGGC@FEEFGGD5*?EC>5:C+;EE58<+3CFGGGG:55*<+;?8*:CEEGE5?)2:CEGC6=:FEGEDG=<+9**<075=57<*1:7<<*:CB*1*1@FC=7@:9)()/99=745.
@M03506:14:000000000-AKVR1:1:1101:15963:5681 1:N:0:45
ATGAACTCCTACGGGAGGCAGCAGTCGGGAATATTGCCCAATGGACGAAAGTCTGAGGCAGCAACGCCGCGTGCGCGATGAAGGCCTTCGGGTCGTAAAGCGCTTTTCGGGTGGATGAGAGCGGACAGTACACCCGGAATCAGGTACGGCTAACTACGTGCCAGCAGCCGCGGTAAAACGTAGGTACCGAGCGTTATCCGGATTTACTGGGCGTAAAGCGCGTTCAGGCGGTTTGGCAAGTCGGGCATGAAATCTCTCGGCTCAACCGGGAGAGGTTGGCCGATACTGCCGGACTGGAGGG
+
CCCCCGGGGGGGGGGGGGGGGGGGGGGGGGGGFGGFGGGGGGGGGGGGGGGGGGGGGGGGGGGGGGGGGGGGGGGGGGGGGGGGGGGGGGGGGGGGGGGGGGGGGGGGGGGGFGGGGFGGGGGGGGGGGGGDGGGGGGDGGGGGGGGGGGGGGGGGGDGGGGGGFFGGGGGGGGGGGGCFFGGGGGGGGGGGGGGGGGGGGGGGGGGGGFGGGGECCGCEGGEGCFGGGGGEEEGGGDCE?FGGGCGFGFG::?CF<FGFC*>6F<FGGG577C<29;)09:)**8>FA*<1)7)7F7<>E
@M03506:14:000000000-AKVR1:1:1101:17250:5687 1:N:0:45
ATGAACTCCTACGGGAGGCAGCAGTCGGGAATTTTGGGCGATGGGCGAAAGCCTGACCCAGCAACGCCGCGTGAAGGATGAAATCCCTCGGGATGTAAACTTCGCAAGAACGGGAAGAATAAGTAAGGGTTAACACCTCTTACGATGACGGTACTGTTTGTAAGCTCCGGCTAACTCCGTGCCAGCAGCCGCGGTAATACGGGGGGAGCAAGCGTTGTTCGGATTTACTGGGCGTAAAGGGCGCGTAGGCGGCCACCGCAAGTCGGTTGTGAAATCTCTGGGCTTAACCCAGAAAGGTCAA
+
CCCCCGGGGGGGGGGGGGGGGGGGGGGGGGGGGGGGGGGGGGGGGGGGGGGGGGGGGGGGGGGGGGGGGGGGGGGGGGGGGGGGGGGGGGGGGGGGGGGGGGGGGGGGGGGGGGGGGGGGGGGGGGGGGGGGGGGGGGGGGGGGGGGGGGGGGGGGGGGGGGGGGGGGGGGGGGGGGGGGGGGGGGGGG<CGGGGGCGGGGGGGGGGGGGGGGGCEEGGFGCEGGFFGGFGGGG8CGGGGDGGDG5EGGGGGGGDFGFGD=GGGECC5>CGFGGCCFBFGGFFFGFFF75><8:4?>FFF=
@M03506:14:000000000-AKVR1:1:1101:7213:5690 1:N:0:45
ATGAACTCCTACGGGAGGCAGCAGTGGGGAATATTGCGCAATGGGCGAAAGCCTGACGCAGCGACGCCGCGTGAGGGATGAAGGCCTTCGGGTTGTAAACCTCTTTCAGCAGGGACGAAAACAGACGGTACCTGCAGAAGAAGCACCGGCCAACTACGTGCCAGCAGCCGCGGTAATACGTAGGGTGCAAGCGTTGTCCGGAGTGACTGGGCGTAAAGAGTTGCGTAGGCGGCGAGTAAAGCGAATAGTGAAACCTGGTGGCTCAACCATACAGACTATTAGTCGAACTCACTCGCTCGAG
+
CCCCCGDEGGGGGGGEGGGGGGGGGGGGGFGGGGGCFGGGGGGGGGGGGGGGGGGGGGGGGGGGGGGGGGEBCGGFGGGGGGGGGGGGGGGGGGGGGGGGGGGFFEGGGGGGGGGGGDDFFGGGGGECGGGGGGGFGGGGGGGGGGGGGGGDGGGG?F>FG7FGCFFCFGGGGEGGCGFGCFGGGGGGFGGGGGGGEGGGGGGGGGGGGGGFE:>8CCGGGFGCGGGGGGGEGDCGGDF@C7C=EEGGFG7FD?EFGFGGGF<769:CE=F?=F7CC?C>D*9?EBFFF7*,17>:5<::D
@M03506:14:000000000-AKVR1:1:1101:8543:5696 1:N:0:45
ATGAACTCCTACGGGAGGCAGCAGTTAGGGATCTTGCGCAATGGGCTAACGCCTGACGCAGCGACGCCGCGTGGGGGAGGACGGCCCTCGGGTTGTAAACCCCTTTTCCCGGGGACGAGGACGGACGGTACCCGGGGAATAAGCATCGGCTAACTCCGTGCCAGCAGCCGCGGTAATACGGGGGATGCGAGCGTTGTCCGGATTCACTGGGCGTAAAGGGCGCGTAGGCGGCCCGGTCAGTCGGCGCTCTAAGTGCGGGGCTCAACCCCGTGATGGCGCCGGGACGGCCGGGCTGGGGGGG
+
CCCCCGGGGGGGGGGGGGGGGGGGGGGGGGGGGGGFGGGGGGGGGGGGGGGGGGGGGGGGGGGGGGGGGGGEGGGGGGGGGGGGGGGGGGGGGGGGGGGGGGGFGGGGGGGGGGGGGGGGGGGGGGGGGGGGGGGGGGGGGGGGGGGGGGGGGGGGGGGGGGGGGGGGGGGGGGGGGGFFEDGGEEGGGEGGGCEGGGGGGGGCCFG?GFGGGGGGGGGGGGGGGDGGGEGGEEGGGCDGGFGGGGG<C5C+:<?FG:DGGCC9C7*12975957+08C<<BF5:BGE;GEFE)87:>)..
@M03506:14:000000000-AKVR1:1:1101:23651:5708 1:N:0:45
ATGAACTCCTACGGGAGGCAGCAGTCGAGAGGCTTCGGCAATGGGGGAAACCCTGACCGAGCGACGCCGCGTGGAGGATGAAGGCCCTTGGGTTGTAAACTCCTGTCATGTGGGAAGAAACGCTACGGTTCGAACAGGGCCGTAACTTGACGGTACCACAAGAGGAAGCTCCGGCTAACTCCGTGCCAGCAGCCGCGGTAATACGGGGGGAGCGAACGTTGGTCGGAATCACTGGGCGTAAAGGGCGTGTAGGCGGCTGAATAAGTGGAGAGTTAAATCCCCCGGCTCAACCGGGGAACCG
+
CCCCCGGGGGGGGGGGGGGGGGGGGGGGGGGGGGGGGGGGGGGGGGGGGGGGGGGGGGGGGGGGGGGGGGGGGGGGGGGGGGFGGGGGGGGGGCGGGGGGGGGGGGGGGGGGGGFGEGGGGGGDDGGGEEGGFGGGGFGG@FFGGGFGGFGGGGGGFCFCFFGGGGFDFFFGGGGGGGGCGGGGGGGGCFGC:<EGGGGCECGFGGGGGGGGDD5CCGE?F/;<EE>=8+38FGGGGGDE5FGFGGD<ECG7FGG:*05/+<7?FFGGC*+0*0:FF477<:>E70)7,*83B@@))0)))
@M03506:14:000000000-AKVR1:1:1101:25169:5716 1:N:0:45
ATGAACTCCTACGGGAGGCAGCAGTGGGGAATATTGCACAATGGGCGGAAGCCTGATGCAGCGACGCCGCGTGAGGGATGACGGCCTTCGGGTTGTAAACCTCTTTCAGTAGGGGCGAAGCGCAAGTGACGGTACCTACAGAAGAAGCGCCGGCCAACTACGTGCCAGCAGCCGCGGTAAGACGTAGGGCGCGAGCGTTGTCCGGATTTATTGGGCGTAAAGAGCTCGTAGGCGGCTTGTCGCGTCGGCTGTGAAATCCCGTGGCTCAACTGCGGGCTTGTAGCCGATACGGGCAGGCTAG
+
CCCCCGGGGGGGDGGGGGGGGGGFGGGGGGGGGGGGGFGGGGGGFGGGGGGGGGGGGGGGGGGGEGGGGGGFGGEGGGGGGCCGGCCFGGGGGGDGFGGGGGGGGGGEGGGGGGGGGGDCEGDGGGGGGFGGGGG@FGGGCFGGGGGGDGGG>CCEGGDGGGGFGGGGGGGGGGGGGGGEGGGGGGGGCFGGGGGGEG?EGG?EECEEFFGFFG>EG=*:AFFG*+<E*1*;CEG?E*)232=EEE5C/**:C:7>F=FDC295:7+*90<?659CG3*900*+<>C56<32DE75).<47
@M03506:14:000000000-AKVR1:1:1101:10506:5718 1:N:0:45
ATGAACTCCTACGGGAGGCAGCAGTGGGGAATCTTGCACAATGGGCGAAAGCCTGATGCAGCGACGCCGCGTGAGCGATGAAGCCCTTCGGGGTGTATAGCTCTTTCGACGGGAACGATAATGACGGTACCCGGAGAAGAAGCTGCGGCTAACTACGTGCCAGCAGCCGCGGTAATACGTAGGCAGCGAGCGTTGTTCGGAATTACTGGGCGTAAAGAGTGTGTAGGCGGTGCTCCCAGTCTGTTGTGAAATCTCCCGGCTTAACTGGGAGGGTGCAGCGGAAACTAGAGTGCTAGAGGGG
+
CCCCCGGGGGGGGGGGGGGGGGGGGGGGGGGGGGGFGGGGGGGGGGGGGGGGGGGGGGGGGGGGGGGGGGGGGGGGGGGGGGGGGGGGGGGGGGGGG,@FGGGGGGGGGGGGGGGGGGGGGGGGGGGGGGGGGGGGGGGGGGGGGGGGGGGGGGGGGGFGGGGGGGGGGGGGGGGGGGGGGGGGGGGGGGGGGGGGGGGGGCFGEGFGFGGG5EGGGGFCFGGGGGFGGGEEGGGFGFCFGFGGGGGDCCFFGFGFGFCGG=G79:C<F4EFG55ECF<9C>:EG4:F>6*6@4*9@F>E@
@M03506:14:000000000-AKVR1:1:1101:23989:5721 1:N:0:45
ATGAACTCCTACGGGAGGCAGCAGTCGGGAATTTTGGGCAATGGGCGAAAGCCTGACCCAGCAACGCCGCGTGAAGGATGAAATCCCTCGGGATGTAAACTTCGCAAGAACGGGAAGAATAAGGCTGTGTGAATATCACAGACGATGACGGTACCGTTTGTAAGCTCCGGCTAACTCCGTGCCAGCAGCCGCGGTAATACGGGGGGAGCAAGCGTTGTTCGGATTTACTGGGCGTAAAGGGCGCGTAGGCGGCCAGCGCAAGTCAGTTGTGAAATCTCCGATCTTAACTCGGAAAGATCAA
+
CCCCCGGGGGGGCFG>CCC@FG?FEGGGEC@FFGG@F@FCEFFCCFFDGCEGGGGGGGGGFGF<FFEGCE7FFCCGFGGGGGGGGGGGGGGGDF=FFCGFGGGE@?7=,:FCCE+@?FBEF<FBFGGFDF8FCDFGGFG9=<DFFGGGGGGG@CFGGGGGG=F;FFFG7<CFC,DFF7CG*<FG7@,:CGCGGCGEC>CFC>7B8E*:E>?*888CE?8CE**/;:@@CFC@FE58C*:975CGGGC35?7><C5CG>39***3<7<FCG*9*:0<:*:)))02A*:@AF>(7.5.)009/
@M03506:14:000000000-AKVR1:1:1101:10416:5733 1:N:0:45
ATGAACTCCTACGGGAGGCAGCAGCAAGGAATTTTCGTCAATGGGCGCAAGCCTGAACGAGCAACGCCGCGTGCAGGATGACGGCCTTCGGGTTGTAAACTGCTTTGCTGGGGGACGATGATGACGGTACCCTGGGAATCAGGCTCGGCTAACTCTGTGCCAGCAGCCGCGGTAATACAGAGGAGCCAAGCGTTGTCCGGATTGACTGGGCGTAAAGCGCACGCAGGCGGTCGCGCACGTGGGGTGCGAAATCTGGCCGCTTAACGGCCAGGCGCCATCCCATACGGCGCGGCTGGGGCCA
+
CCCCCGGGGGGGGGGGGGGGGGGGGGGGGGGGGGGGGGGGGGGGGGGGGGGGGGGGGGGGGGGGGGGGGGGGGGGGGGGGGGGGGGGGGGGGGGGGGGGGGGGGGGGGGGGGGGGGGGGGGGGGGGGGGGGGGGGGGGGGGGGGGGGGGGGGGGGGGGGGGGGGGGGGGGGGGGGGFGGGGGGGGGGGGGGGGGGGGGGGGGGGGGGGGGGGGGGGGGGGGGGGDGGGGGGGGGGGGGGGFGGGGGGGCCGFFFGGFFGGGDDFGGGGECE>GGGC3@DFFF?CGFDFFDEB38>@F>).)
@M03506:14:000000000-AKVR1:1:1101:12938:5737 1:N:0:45
ATGAACTCCTACGGGAGGCAGCAGTAGGGAATCTTGGACAATGGGCGAAAGCCTGATCCAGCGACGCCGCGTGGGGGACGAAGGCCCTCGGGTTGTAAACCCCTGTTGTTGGGAAAGAAGCCGGGCGCATAGCCCGGTGACGGTACCCAACGAGGAAGCCCCGGCTAACTACGTGCCAGCAGCCGCGGTAAGACGTAGGGGGCGAGCGTTATCCGGATTCACTGGGCGTAAAGGGCGCGCAGGCGGCTACGTAAGTCCGGCGTGAAATCCCATGGCCTAACTGTGGAACTGCGTCGGATAC
+
CCCCCGGGGGGGGGGGGGGGGGGGGGGGGGGGGGGGGGGGGGGGGGGGGGGGGGGGGGGGGGGGGGGGGGGGGGGGGGGGGGGGGGGGGGGGGGGGGGGGGGGGGGGGGGGGGGFGGGGGGGGGGGGGGGGGGGGGGGGGGGCGGGGGGGGGGGGGGGGGGGGGGGGGGFFFEFGGGGGGGGGGGGGGGEGGGGE**;CGGGDECCEE1?ECGGGGGD=FDC+CFG5C?EGCGFGEE:78EGDEEGGCCFGFG*:CEFDGGECGEGDFFFFFGGG=49<C46/+<@C=?CF23;7BD5>E9
@M03506:14:000000000-AKVR1:1:1101:23304:5755 1:N:0:45
ATGAACTCCTACGGGAGGCAGCAGTGAGGAATCTTCCGCAATGGGCGAAAGCCTGACTGAGCGACGCCGCGTGGGGGATGAAGTCTTTCGGGATGTAAACCACTGTCGGAGGGGAAGACAAAAAAGACGGTACCCTCCAAGAAAGCCACGGCTAACTACGTGCCAGCAGGCGCGGTCATACGTAGGGGGCCAGGGTTATCCAGATTTACTGGGCGTAAAGCGCGTGGAGGCCGCTTGTTAGGCGTTGTGTGAACTCTTCCGGTCCAACCTGAAAACCGACTTGCTAACCTGCCGTGCTAGG
+
CCCCCGGGFGGGGC@7@FGGGGGGGFGGGFFFDFG,CFEC:FFFFFC:++@FF8E<<,CFGGGGGGGG7B74>+=:@FGGFE<F<?BFFFGG>FEGFGF9F<F=AEGGGC7>CC+FCFFED,83+>7DEGE7CCE@@:,@,DC,@:F,:1>F*<BFCE<@FGGGDF7,,*41*=7=1CFFGGCFF@FD>E*;8*/2*199+99:9<C:9C+<>881?*;CC=CE****1*;**28*1;*++*+*/**9=FG+7++2+1*:=51**2+95**)**0015))/8*AE4*/(*04>)07).**.
@M03506:14:000000000-AKVR1:1:1101:11770:5759 1:N:0:45
ATGAACTCCTACGGGAGGCAGCAGTGGGGAATATTGGACAATGGGCGCAAGCCTGATCCAGCCATGCCGCGTGGGTGATGAAGGCCCTAGGGTTGTAAAGCCCTTTCGGCGGGGAAGATAATGACGGTACCCGCAGAAGAAGCCCCGGCTAGCTTCGTGCCAGCAGCCGCGGTAATACGAAGGGGCCTAGCGTTGCTCGGAATCACTGGGCGTAAAGCGCACGTAGGCGGATTGCTAAGTCAGGGGTGAAATCCTGGAGCTCAACTCCAGAACTGCCTTTGATACTGGCGATCTCGAGTCC
+
CCCCCGGGGGGGGGGGGGGGGGGGGGGGGGGGAFGGGGGGGGGGGGGGGGGGGGGGGGGGGGGGGGGGGGGGGGGGGGGGGGGGGGGGGGGGGGGGGGGGGGGGGGGGGGGGGGGGGGGGGGGGGGGGGGGGGGEGGGGGGGGGGGGGGGGGGGGGGGGGGGGGGGGGGGGGGGGGGGG>FEEGEEGGGGGGGGED:CEGEGGGGGGGGGGGGEGFGGGGGGEG?CEDGGGEGGGFDECCEFGG5ECCCFFFGGFCF@FG66F+0:?CEC7?GCGFG@FCGFFDF?7??G>35>=)0077@
@M03506:14:000000000-AKVR1:1:1101:19117:5774 1:N:0:45
ATGAACTCCTACGGGAGGCAGCAATAGGGAATTTTCCACAATGGGCGAAAGCCTGATGGAGCAACGCCGCGTGCAGGATGAATGCCTTCGGGTTGTAAACTGCTTTTATATGTGACGAATGTGACGGTTGCATATGAATAAGGATCGGCTAACTCCGTGCCAGCAGCCGCGGTCATACGGAGGATCCAAGCGTTATCCGGAATTACTGGGCGTAAAGAGTTGCGTAGGTGGCATAGTAAGCGAGTAGTGAAAGCGTGTGGCTCAACCATACTCACATTATCCGAACTGCTAAGCTAGAAGA
+
CCCCCGGGGGGGGGGGGGGGGGGGGGGGGGFGGGGGGGGGGGGGGGGGGGGGGGGDGGGGGGGGGGGGGGGGEGGGGGGGGGGGGGGGGGGGGGGGGGGGGGGGGGGGGGGGGGGGDGGGGGGGGGGGGGGGGGGGGGGGGGGGGGGGGGGGGGGGGGGGGGGGGGGGGGGGGGGFGGGGGGDG7FGGGGGGEGGGFGGGGGGGGGGGGGGGGGGCFC@FCC?C85CGGGGFDEFFGGGGGGGE5CCF<?EGG6C/*5>3=C4?FGG7CDCF=F:EGF7*2*)25>4*4F?4)0/9*7*1)
@M03506:14:000000000-AKVR1:1:1101:6370:5779 1:N:0:45
ATGAACTCCTACGGGAGGCAGCAGTGGGGAATTTTTCGCAATGGGGGCAACCCTGACGAAGCAACGCCGCGTGGGTGATGAAGTATTTCGGTACGTAAAACCCTTTCGACGGGGACGAAACCGCAAGGTTGACGGTACCCGTAGAAGAAGCCCCGGCTAACTCCGTGCCAGCAGCCGCGGTAATACGGGGGGGGCAAGCGTTGTTCGGAATTACTGGGCGTAAAGGGCGCGTAGGCGGTTCGCTAAGTTGGATGTGAAAACTCTGGGCTTAACCCAGAGCCTGCATCCAAAACTGGCAAAC
+
CCCCCGGGGFGGGGGGGGGGGGGGGGGGGGGGGGGGGGGGGGGGGGGGGGGGGGGFGGGGGGGGGGGGGGGGGGGGG7FGGGGGGGGGGGGGGGGFGGFFGGGGGGGGGGGGGGGGGGGGGGGGGGGGGGGGGGGGGGGGGGGGGGGGGGGCFFGGGGGGGGGGGFEGFGGGGGGGGGGGGGGCEFGGGDGGGGGG>FFE;CE?FGEEGDDFF?FFCDGGCC=CGFEGGGGGCEEGE51*>CCGGGGFCF?C>C?:@FDFF6=FFFE<=FCF771/*5DD*8@G?F>;37B?FF=6F:F).
@M03506:14:000000000-AKVR1:1:1101:8430:5781 1:N:0:45
ATGAACTCCTACGGGAGGCAGCAGTGGGGAATCTTGCGCAATGGGCGAAAGCCTGACGCAGCGACACCGCGTGGGGGATGAAGGCCTTTCAGGTCGTAAACCCCTTTCGGCAGGGACGAAGCGATCTCGTGACGGTACCTGCAGAAGAAGCCTCGGCTAACTACGTGCCAGCAGCCGCGGTAACACGTAGGAGGCGAGCGTTGTCCGGAATCATTGGGCGTAAAGAGCGCGCAGGCGGCTTGGCAAGTCGGGTGTGAAATCCCGGGGCTCAACCCCGTGACTGCATCCGATACTGTCAGGG
+
CCCCCGGGGGGGGGGGGGGGGGGGGGGGGGGGGGGGGGGGGGGGGGGGGGGGGGGGGGGGGGGGGGGGGGGGGGGGGGEGGGGGGGGGGGGGGGGGGGGGGGGGGGGGGGGGGGGGGGGGGGGGGGGGFGGGGGGGGGGGGGGGGGGGGGGGGGGDGFGGGFGGGGGGGGGGGGGFGGGGGGGGGGGCCGE??EEGGGGG5CEEGGGG*8@FG7C9CFGGGEG>FC>EDGGGGGGGGGG=EGGF?0::<EGGFGGGD?>7<6DEGDGC*7F49<7EG@DFG9**2*:<<9),)*79=4@@5
@M03506:14:000000000-AKVR1:1:1101:15917:5810 1:N:0:45
ATGAACTCCTACGGGAGGCAGCAGTGGGGAATCTTGCGCAATGGCCTAACGGCTGACGCAGCGACGCCGCGTGTGGGATGAAGCTCCTCGGAGTGTAAACCACTGTTGCCCGGGACGAATAGCTCGATTAATCGAGCCTGACAGTACCGGGTGAGGAAGCACCGGCTAACTCCGTGCCAGCAGCCGCGGTACTACGGGGGGTGCGAGCGCAGTCCGGAAACACTGGGCGTAAAGGGCGCGTAGGTGGTTTGATACGGGCGCGGTGAGAGTCCGGGGCTCAACCCCGTATCTGCCGTGCCGG
+
CC9C-CF<ECEFF>FE7@FGEGGGFFCFFGGGGFGGGGEFCEG8CC<FFGEGGGDFG:B::FF@FGDGGCF=B8+4FFGGGGGGGCF<BFFFEEDFG<A?AE<FCG,EB9=FEGGGGFBG79<,CF>F,@9@3@BE+@FE@<:<>=FGG>FFCFC@FFGG7FCCEG@@FGCGCF<F*<:CCFCFCFGGG:C*2:CG8:CECEG8EC*?E***2A+;E5**2;;99C**/:*AFGG55?3C/*:5E<=/;*1+2++95:)9*2<5:**0<2:=CC<=D>F7=?)22)1),*9)6*)0)75).
@M03506:14:000000000-AKVR1:1:1101:6914:5817 1:N:0:45
ATGAACTCCTACGGGAGGCAGCAGTGGGGAATATTGGACAATGGGCGCAAGCCTGATCCAGCCATGCCGCGTGAGTGATGAAGGCCCTAGGGTTGTAAAGCTCTTTTGTGCGGGAAGATAATGACGGTACCGCAAGAATAAGCCCCGGCTAACTTCGTGCCAGCAGCCGCGGTAATACGAAGGGGGCTAGCGTTGCTCGGAATCACTGGGCGTAAAGGGTGCGTAGGCGGGCCTTTAAGTCAGGGGTGAAATCCTGGAGCTCAACTCCAGAACTGCCTTTGATACTGAGGATCTTGAGTTC
+
CCCCCGGGGGGGGGGGGGGGGGGGGGGGGGGGGGGGGGGGGGGGGGGGGGGGGGGGGGGGGGGGGGGGGGGGGGGGGGGGGGGGGGGGGGGGGGGGGGGGGGGGGGGGGGGGGGGGGGGGGGGGGGGGGGGGGDGGGGGGGGGFGGGGGGGGGGGGGGGGGGGGGGGGGGGGGGGGGGGGGGGGGGGGFGGGGGGGGGGGGDGGGGGGGGGGGG5EGGGGGEGEGGGGGGGGGGGGGGGG9<:FGGG<*9<C>FCFG@C*:66CGFFF7C7?GCCGF?CGGFFFGFG*4D::???46;BF*
@M03506:14:000000000-AKVR1:1:1101:18395:5819 1:N:0:45
ATGAACTCCTACGGGAGGCAGCAGTCGGGAATTTTGGGCAATGGGCGCAAGCCTGACCCAGCAACGCCGCGTGAAGGATGAAATCCCTCGGGATGTAAACTTCGCAAGAGCGGGAAGAATAAGTAGGGGACAATACCCTCTATGATGACGGTACCGTTTGTAAGCTCCGGCTAACTCCGTGCCAGCAGCCGCGGTAATACGGGGGGAGCAAGCGTTGTTCGGATTTACTGGGCGTAAAGGGCGCGTAGGCGGTCAGCACAAGTCAGTTGTGAAATCTCCGAGCTTAACTCGGAAAGGTCAA
+
CCCCCGGGGGGGGGGGGGGGGGGGGGGCCCFGGGGCEGGGGGGGGGGGGGGGGGGGGGGGGGGGGGGGGGGGGGFGGGGGGGGGGGGGGGGDCFGGGGGGGGGGGGGGGGGGGGGGGGGGGGGGGGGGGGGGGGGFGGGFGGGGFGGGGGGGFFCEGGGGGGGGFCAECEGGGGGGGGGGGGGCFGGGFFGGGGG>CGGGGCEGGG5>EFG>FGGEGGDGGGDGCEFGGGGGG=C5CC7FE57EECEGGFCEDGGG?***:CC7CFAFF**9C>CC>FDGD:55<BFFF77:BD)7@FFF4
@M03506:14:000000000-AKVR1:1:1101:8116:5822 1:N:0:45
ATGAACTCCTACGGGAGGCAGCAGTGGGGAATTTTTGGCAATGGGGGCAACCCTGACCAAGCAACGCCGCGTGGGTGATGAAGTATCTCGGTACGTAAAACCCTTTCGACGGGGAAGAAAACCGCAAGGTTTGACGGTACCCGTAGAAGAAGCCCCGGCTAACTCCGTGCCAGCAGCCGCGGTAATACGGGGGGGGCGAGCGTTGTTCGGAATTACTGGGCGTAAAGGGTGCGTAGGCGGTCCGCTAGGTTAGATGTGAAAACTCGGGGCTCAACCCAGAGACTGCATCTAATACTGACGG
+
CCCCCGGGGGGGGGGGGGGGGGGGGGGGGGGGGGGGGGGGGGGGGGGGGGGGGGGGGGGGGGGGGGGGGGGGGGGGGGGGGGGGGGGFGGGGGGGGGGGGGGGGGGGGGGGGGGGGGGGGGGGGGG>FDGEFGGGGGGGGA@GGGD>FGFFFGFGGFGGGGGGGFGF<:7CCFGGGGCFCGGGGDGFGFDGC>CGEGG::CE8;EGG7;??EF6FFFCE=*CEEE8EGD>E581;EG6DEDECGD5:)*3<+9:+23977CFGG+**9E327CCFG*<C5>FF70)276*=4*9@*8BF:>
@M03506:14:000000000-AKVR1:1:1101:9180:5839 1:N:0:45
ATGAACTCCTACGGGAGGCAGCAGTGGGGAATTTTGCGCAATGGGGGAAACCCTGACGCAGCAACGCCGCGTGGAGGATGAAGTCCCTTGGGACGTAAACTCCTTTCGACCCGGACGATAATGACGGTACGGGTGGAAGAAGCCCCGGCTAACTTCGTGCCAGCAGCCGCGGTAATACGAGGGGGGCAAGCGTTGTTCGGAATTATTGGGCGTAAAGGGCGCGTAGGCGGTGCGGTAAGTCACCTGTGAAATCTCCGGGCTTAACTCGGAGCCTGCAGGCGAAACTGCCGTGCTTGAGTGT
+
CCCCCGGGGGGGGGGGGGGGGGGGGGGGGGGGGGGGGGGGGGGGGGGGGGGGGGGGGGGGGGGGGGGGGGGGGGDGGGGGGGGGFGGGGGGGGGGGGGGGGGGGGGGGGGGGGGGGGGGGGGGGGGGGGGGGGGGGGGGFGFGFGEGGGGGGGGDGGGGGGGGGGGGGGGGGCGGFGGGGGGGGGGEEFGGGGGGGGGGG>**<CGGCFGGE:58>CFGGGDGGGGGGGGCE5CEGG*CFFFGG66?DCE?CF7EFE>35:CC7?DG3:)*)/9CE4:71)0):C4768D36>5*95?F7*
@M03506:14:000000000-AKVR1:1:1101:16643:5866 1:N:0:45
ATGAACTCCTACGGGAGGCAGCAGTCGGGAATTTTGCGCAATGGGCGAAAGCCTGACGCAGCAACGCCGCGTGAGGGATGACGGCCTTCGGGTTGTAAACCTCTTTTATCAGGGAAGATAATGACGGTACCTGATGAATAAGTCACGGCTAACTACGTGCCAGCAGCCGCGGTAATACGTAGGTGACAAGCGTTGTCCGGATTTACTGGGCGTAAAGAGCGCGCAGGCGGTCGTTCAAGTCGAGTGTGAAAGCCCCCGGCTCAACTGGGGAGGGTCACTCGATACTGATCGACTCGAAGGC
+
CCCCCGGGGGGGGGGGGGGGGGGGGGGGGGDGGGGGGGGGGGGGGGGGGGGGGGGGGGGGGGGGGGGGGGGGGGGGGGGGFGGGGGGGGGGGGGGGGDFGGGGGGGGGGGGGGGGGGGGGGGGGGGGGGGGGGGGGGGGGGGGGGGGGGGDGGGGGGGGGGGGGGGGGGGGGG<FGGGGGFGGGFGGGGGGGEEEEGGGGGGGGGGGFGFGGGGGGCFFFGCEGGDEGGG/?CEEFFFGCCECECEFC7EGFG0CCEFGGGGGCC7FGEG=@CD30/9*:<545C6C?:C@:@D>3))8>5
@M03506:14:000000000-AKVR1:1:1101:9817:5872 1:N:0:45
ATGAACTCCTACGGGAGGCAGCAGTGGGGAATCTTGCGCAATGGCCTAACGGCTGACGCAGCGACGCCGCGTGTGGGATGAAGCTCCTCGGAGTGTAAACCACTGTTGCCCGGGACGAACAGCTCGATTTCTCGAGCCTGACGGTACCGGGTGAGGAAGCACCGGCTAACTCCGTGCCAGCAGCCGCGGTAATACGGGGGGTGCGAGCGTTGTCCGGAATCACTGGGCGTAAAGGGCGCGTAGGTGGTTTGAGAAGGGTGTGGTGAAAGTCCGGGGCTCAACCCCGGATCTGCGGTGCCGC
+
CCCCCGGGGGGGGGGGGGGGGGGGGGGGGGGGGGGGGGGGGGFGFGGGGGGGGGGGGGGGGGGGGGGGGGGGGGGGGFGGGGGFGFFFGGGFGGGGGGGGGGGGFGGGGGGGGGGGGGGGGGF<FFGGGGGGGGGGGGGGGGGGGGGGGEGGGGGGDCCGFG7FGGGEFGGGGGGGGGGGGGGGGGGGGGGGGGGGDGGGGEC>EDGDEGGGGGFGGEE5FFGGGGGGGGGGFGGGGGGG5=EE9FG35C=<*2<9F@57*:5*:><:C>CFDDGGG)9CC5>E=>D)2)=A=).5>B)))
@M03506:14:000000000-AKVR1:1:1101:14391:5880 1:N:0:45
ATGAACTCCTACGGGAGGCAGCAGTGGGGAATTGTTCGCAATGGGCGCAAGCCTGACGACGCAACGCCGCGTGGAGGATGAAGGTCTTCGGATTGTAAACTCCTGTTGCCCGGGACGAAACGTCACGACCTAACACGTCGAGGCCTGACGGTACCGGGTGAGGAAGCCCCGGCTAACTCTGTGCCAGCAGCCGCGGTAATACAGAGGGGGCAAGCGTTGTTCGGAATTACTGGGCGTAAAGGGCGCGTAGGCGGCCTTCTAAGTCGAACGTGAAATCCCCGGGCCCAACCCGGGAACTGCG
+
CCCCCGGGGGGGGGGGGGGGGGGGGGGGGGGGGG,FGGGGGGGGGGGGGGGGGGGGGDGGGGGGGGGGGGGGGGGGGGGGGFGGGGGGGGGEGGGGGGGGGGGGGGGGFGGGGGFGGGGGCFGGGGGGGGGGGGGGGFGGGGGGGFGFGGGGGEGGGGGGFFCFFGGGGDEGDEDGGGFGGFGGGGGGGGGFGGGGGGGG?<@EFG@EGGGGGGGGGGGGFGGE5?EGFGDFFGGGGCCFGGGEEGE9EEEG3CEG8:FFGGG9+/ADFD:@F<GFFF<CC:DE*.9FBGDBBF:>F46=5
@M03506:14:000000000-AKVR1:1:1101:21562:5902 1:N:0:45
ATGAACTCCTACGGGAGGCAGCAGTGGGGAATCTTGCACAATGGGGGCAACCCTGATGCAGCGACGCCGCGTGAGCGATGAAGCCCTTCGGGGTGTAAAGCTCTTTCGGCAGGGAAGATTATGACGGTACCTGCAGAAGCAGCTGCGGCTAACTACGTGCCAGCAGCCGCGGTAATACGTAGGCAGCAAGCGTTGTTCGGAGTTACTGGGCGTAAAGGGTGTGTAGGCGGTTCTCTAAGTTTGGTGTGAAATCTCCCGGCTCAACTGGGAGGGTGCGCCGAAAACTGGGGGGCTAGAGTAC
+
CCCCCGGGGGGGGGGGGGGGGGGFGGGGGGGGGGGGGGGGGGGGGGGGGGGGGGGGGGGGGGGGGGGGGGGGGGGGGGGGGGGGGGGGGGGGGGGGGGGGGGGGGGGGGGGGGEFGGGGGGGGGGGGGGGGGGGGCFFGGGGGGGGGGGGGGGGGGGGGGGGGGGGGGGGGGGEGGGGGGGG>DGEGFGGGGGGGGGGGGGGEGGGGGGGFEE5CCCFDFG8:C@C7CEGGG5CCGGGGCFGGC=FGG7?+<>CEGC>>5>7CFGCFFF*2<3CD*93*/1)75F@FFFDE657>F*69=9
@M03506:14:000000000-AKVR1:1:1101:11205:5910 1:N:0:45
ATGAACTCCTACGGGAGGCAGCAGTCGAGAATTTTTGACAATGGGGGAAACCCTGATCGAGCGACGCCGCGTGGAGGATGAAGGTCTTCGGGTTGTAAACTCCTGTCATTTGGGAACAATGCGGATGTATTAACTGTACGTCCGTTGCTAGTACCAGAAGAGGAAGAGACGGCTAACTCTGTGCCAGCAGCCGCGGTAATACAGAGGTCTCAAGCGTTGTTCGGATTCATTGGGCGTAAAGGGTGCGTAGGTGGCGCCGTAAGGCAGGTGTGAAATTTCGGAGCTTAACTCCGAAACTGCA
+
CCCCCGGGGGGGGGGGGGGGGGGGGGGGGGGGGGGGGGGGGGGGGGGGGGGGGGGGGGGGGGGGGGGGGGGGGGGGGGGGGGGGGGGGGGGGGGGGGGGGGGGGGGGGGGGGGGGGGGGGGGGGGGGGGGGGGGGGGGGGF8FFGGGGGGGGGGGFFGGGGGGGGGGGFGGGGGGCFGGGGGGGFGGGGGGGGGGGGEGGGGGD9CFGFCFF9CFCC8CGCFGGC2*<@EGFGG=E:=>CGGGGGGG7AEGGGG*1;57CCE<+09CD/C9>7::<7=FCD55**9:9<>B2>:B>@*8**
@M03506:14:000000000-AKVR1:1:1101:7291:5924 1:N:0:45
ATGAACTCCTACGGGAGGCAGCAGTGGGGAATCTTGCGCAATGGGCGAAAGCCTGACGCAGCGACGCCGTGTGCGGGAAGAAGGCCTTCGGGTTGTAAACCGCTTTCAGGAGGGACGGAGCCACTCGGGTTAATAGCCCAGAGGGTGACGGTACCTCCAGAAGAAGCCCCGGCTAACTACGTGCCAGCAGCCGCGGTAATACGTAGGGGGCTAGCGTTGTCCGGATTTATTGGGCGTAAAGAGCGTGTAGGCGGCCAGGTAGGTCCGGTGTGAAAACTCGAGGCTTAACCTCGAGATGTCA
+
CCCCCGGGGGGGGGGGGGGGGGGGGGGGGGGGGGGGGGGGGGGGGGGGGGGGGGGGGGGGGGGGGGGGGGGGGGGGGGGGGGGGGGGGGGGGGGGGFGGGGGGGGGGGGGGDGGGGGGGGGGGGFGGGGGCFGGGGGGGGGGGGGGGGGGGGGGGGGGGGGGGGGGGGGGGGGGGCFGGGGGGGGGGGGGGGGGGGGGGGGGGGGGCGGGGGGGGGEEGGGGGGE*A@CFF7FGGEGCDGGFGDECCDCFG?DDEGCFGGGGGGDFED5DEEFC7CGFGGFE:E=?F?AC*4:5>FFFFF*
@M03506:14:000000000-AKVR1:1:1101:11720:5924 1:N:0:45
ATGAACTCCTACGGGAGGCAGCAGTCGGGAATTTTGGGCAATGGGCGAAAGCCTGACCCAGCAACGCCGCGTGGGTGACGAAGGCCTTCGGGTCGTAAAGCCCTTTTCCACGGGAAGATGATGACGGTACCGTGGGAATAAGCCCCGGCTAACTACGTGCCAGCAGCCGCGGTCATACGTAGGGGGCGAGCGTTGTCCGGATTTACTGGGCGTAAAACGCTGGTAGGCGGCCACGCCAAGTCGGACGTGAAATCTCCCGGCTTAACTGGTAGGGGGCGTTCGACACGGGCCGGCTCGAGGG
+
BCCCCFCCFCGACBCCEFFCFCEEGGG@@:FD@FDGCCCCFFFDD@@@FG@GGG8EEFA@@C6<CFCC=FC>=F:FCFFCEFC:EFE=F@FGGGGGGE@GE=B,45F<A??C>BGG@8BF9A<FGF7CFFDC>>::B<DFEFGGGEFCBFG::,7,*,>>:2FCC:<C:B7F<*=?F:C72FDGCEDGECC>8E52AFEC8*A6C<+<@:588ECC9+::/**;F?;CEEG5:*:1AE:F?7===*19CFF77?F*9.7CE*)0<F:*7*+/7C//))1)*)8*:>*)())-.))))05:7
@M03506:14:000000000-AKVR1:1:1101:25521:5933 1:N:0:45
ATGAACTCCTACGGGAGGCAGCAGTCGAGAATTTTTCTCAATGGGGGAAACCCTGAAGGAGCGACGCCGCGTGGAGGATGAATGTCTTCGGATTGTAAACTCCTGTCATTGGGGAACATGTCGCTTACGTTAACTGCGTGAGCGATGATAGTACCCGAAGAGGAAGAGACGGCTAACTCTGTGCCAGCAGCCGCGGTAATACAGAGGGTTCAAGCGTTGTTCGGATTCATTGGGCGTAAATGGGGCGTAGTCGGCGCGTTACTTAGGGTGTGAAATCTTGGAGCGTAAATCAGAACCTGCA
+
CCCCCGGGFAFG;FGDCCCC@FDFFGECCE@FFDFGGG9FFE,,@C76,FG6FFFGFC?FEEGEG@EFG>B:F77CFGC<<F,CFFGEF+++B?,AF,B5CF8<?FDE,EFGGGGCFG,4?<FGGF:DGFCD7?FG?++8C:AC+@7F<FAFEGBF77<@:C77@CG7,,5>F*6>D,,7>;<FF9:8CB2,*=:***=BF9+<FE7;*4B9+>CC8;?GF?8*C5*+3<<+8ACC5*9*+39**//9*:*:C5E<:01/***3+*+/0**020C+:*:C*77>*.1)(*1)/1*07)7<)
@M03506:14:000000000-AKVR1:1:1101:7986:5945 1:N:0:45
ATGAACTCCTACGGGAGGCAGCAGTGGGGAATATTGGACAATGGGCGAAAGCCTGATCCAGCAATGCCGCGTGAGTGATGAAGGCCTTAGGGTTGTAAAGCTCTTTTACCCGGGATGATAATGACAGTACCGGGAGAATAAGCCCCGGCTAACTCCGTGCCAGCAGCCGCGGTAATACGGAGGGGGCTAGCGTTGTTCGGAATTACTGGGCGTAAAGCGTACGTAGGCGGCTTTGTAAGTTAGAGGTGAAAGCCCGGGGCTTAACCCCGGAATTGCCTTTAAGACTGCATCGCTTGAATCA
+
CCCCCGGGGGGGGGGGGGGGGGGGGGGGGGGGGGGGGGGGGGGGGGGGGGGGGGGGGGGGGGGGGGGGGGGGGGGGGGGGGGGGGGGGGGGGGGGGGGGGGGGGGGGGGGGGGGGGGGGGGGGGGGGGGGGGGGGGGGGGGGGEGGGGGGGGGGGGGGGGGGGGGGGCFDGGCGGGGGGGGGGGGGGGGGGGGGGGGGGGEE>FFGCGF5@EGGGCGCEGGGDFDFGGGEC58FFFG7F<CCFCFCFDEEDFF6EDGEG3C7F?<CE<CDEFC<=CGFDF7=@CC4C?77*43;535?*96
@M03506:14:000000000-AKVR1:1:1101:16440:5963 1:N:0:45
ATGAACTCCTACGGGAGGCAGCAGTAAGGAATATTGGTCAATGGACGCAAGTCTGAACCAGCCATGCCGCGTGGAGGATGAAGGTCCTCTGGATTGTAAGCTTCTTTTATCTGGGAAGAAATCCACAAATTCTTTTGTGGTTGACGGTACCAGATGAATAAGCACCGGCTAACTCCGTGCCAGCAGCCGCGGTAATACGGAGGGTGCAAGCGTTATCCGGATTCACTGGGTTTAAAGGGTGCGTAGGTGGGTTGGTAAGTCAGTGGTGAAATCTCCAGGCTTAACTTGGAAACTGCCATTG
+
CCCCCGGGGGGGGGGGGGGGGGGGGGGGGGGGAFGGGGGGGGGGGGGGGGGGGGGGGGGGGGGGGGGGGGGGGGGGG,EFGGGGGGGGGGGGGGGGGGGGGGGGGGGGGGGGGGGGGGGGFGGGGGGGGGGGGGGGGGGEGGGGGGGGGGGGGGGGGGGGGGGGGGGDGGGGGGGGGGGGGGGGGGGGGGGGGGGGGGGGGDGGGGGGGGGGGGGFEGGGGGGGGGGGGGGEEGFGFGGFGGG=EGGGGGGGGGGGGFG>3+*3<<3/:>?=DGF?FFFFF:4<CFGFFFFAFF?4@F7F6
@M03506:14:000000000-AKVR1:1:1101:4703:5980 1:N:0:45
ATGAACTCCTACGGGACAGCAGTTAGGGATCTTGCGCAATGGGCTAACGCCTGACGCAGCGACGCCGCGTGGGGGAGGACGGCCCTCGGGTTGTAAACCCCTTTTCGTGGGGACGAGAGAGGACGGTACCCACGGAATAAGCAACGGCTAACTCCGTGCCAGCAGCCGCGGTAATACGGGGGGTGCGAGCGTTGTCCGGATTCACTGGGCGTAAAGGGCGCGTAGGCGGCTGGCTCAGTCGGGCCTGTAAGTGCGGGGCTCAACCCCGGGATGGGCCCGGGGCGGGCTGGCTGGGGCGGCG
+
CCCCCGGGGGGGGGGGGGGGCGFGGGGGGGFEGGGGGGGGGGGGGGGGGGGGGGGGGDGEFGGEEEGGGFGGGGGEG7FFGGGDFFFFGECFGG9FGCDGFGDDDFFFGDGG+FEF@EFFGFFGGGGGGGFFC7FC:FGGGG:,4:FCFGGGGGGGFGGGGCFGGGGGGGGE8CFGFDEGDGGCGGGGCCE:EGGGGDGGGEFCFGC>EFGGEE5CCEC5EGGGGGCEGE5CCE0<<FFC=EGCECF7C+<<7C5D=BC<*<7C=GGC537><FFF37DDG>5:7:)7:<83).).).))0
@M03506:14:000000000-AKVR1:1:1101:5159:5987 1:N:0:45
ATGAACTCCTACGGGAGGCAGCAGTCGAGAATTTTTCTCAATGGGGGAAACCCTGAAGGAGTGACGCCGCGTGGAGGATGAAGGTCTTCGGATTGTAAACTCCTGTCATTGGGGAACAAGGTGCATACGTTAACTGCGTGTGCATTGATAGTACCCGAAGAGGAAGAGACGGCTAACGCTGTGCCAGCAGCCGCGGTAATACCGAGGGCTCAAGCGTTGTTCGGATTCTTTGGGCGTAAAGGGTGCGTAGGCTGCGCGGTAAGACGGGTGGGAAATCTTGGAGCTTAAGTCCGAAACTGCA
+
CCCCCGAF-EEGEEGCGEEBE@CGCCGEG@@DAFGG8@FF,<CECCGGEFGGGFFG8EFFGEGCECC@FGG:FFFFCC,CDCEFEFGA<FG+B+?F9ECEFGGGGGFFA,FFG7FGGFGGGFGGAFD<FD@FFFEGGC3B>DEFG,C<FGFGG@FCC+CFEDFCEG7<<CB77B*DF7:::>FG;9>8,>F,>*=F:@*2B++*1=C*8C*?9E?E:CG5*<;/**/<+3<9<7*8:8/*3<7CDCGGE**+*229C>DD5*7+2*7319:<*0/+*07CFF5**)**)*1)55)))*0*1
@M03506:14:000000000-AKVR1:1:1101:7205:5990 1:N:0:45
ATGTACTCCTACGGGAGGCAGCAGTGGGGAATTTTGCGCAATGGGGGAAACCCTGACGCAGCAACGCCGCGTGGAGGATGAAGCTCCTTGGAGTGTAAACTCCTTTCGACCGGGAAAATTATGATGGTACCGGTGGAAGAAGCACCGGCTAACTCTGTGCCAGCAGCCGCGGTAATACAGAGGGTGCGAGCGTTGTTCGGAATTATTGGGCGTAAAGGGCGCGTAGGCGGTATTGTAAGTCACCTGTGAAACCTCTGGGCTTAACTCAGAGCCTGCAGGCGAAACTGCAGTGCTGGAGGGG
+
CCCCCGGGGGGGGGGGGGGGGGGGGGGGGGGGGGGGGGGGGGGGGGGGGGGGGGGGGGGGGGGGGGGGDGGGGGGGGGGGGGGGGGGGGGGFGGGGGGGGGGGGGGGGGGGGGGGGGGGGGGGGGGGGGGGGGGGGGGGGGGGGGGGGGGGGGGGGGGGGGGGGGGGGGGGGGGGGGGGGGGGGGGGGEGGGEGGGGGGGCEDFGGGGGGGGEGGGGGGGGGGGGGGGGGCEGGGGGD7CGGGGGFGGGGGGGGGGGFGGGFGGGGFGGGGFGGGGGFFG<>BCEFGFFGFBFFFF)<DF5
@M03506:14:000000000-AKVR1:1:1101:14069:6075 1:N:0:45
ATGAACTCCTACGGGAGGCAGCAGTGGGGAATATTGGACAATGGGCGAAAGCCTGATCCAGCAATGCCGCGTGAGTGATGAAGGCCTTAGGGTTGTAAAGCTCTTTTACCCGGGAAGATAATGACTGTACCGGGAGAATAAGCCCCGGCTAACTCCGTGCCAGCAGCCGCGGTAATACGGAGGGGGCTAGCGTTGTTCGGAATTACTGGGCGTAAAGCGCACGTAGGCGGCTTTGTAAGTTTGAGGTGAAAGCCCGGGGCTCAACCCCGGAATTGCCTTTACGACTGCATCGCTGGAATTT
+
@CCCCGGFDEEFCEE7FBFDGG@ECCFFE;,@CCFFG<FEFFCDFFGCEBC<E@CFCCEGGGFFFGFFGEDBF,C<FFG<E?F<F=FDFFGFGGGGGC<AFGGGGGF<9<FFDDCCFDD??CFEGFEGEFFGGGCFEECF?FFEGDEGG:+@>BE<FFCEGFFCCFGFFGGG:CB99?CC@*1<FEC*:F,:=:CFF9CE>CEF7C<+CFCCC::E@FGGGGGG6;*088EC*<F<:::<002:57FF<0:F4::<E)9):5*A6C=*29:)*9C7>BD7**)*:@<)-0715>73)?67*
@M03506:14:000000000-AKVR1:1:1101:27159:6081 1:N:0:45
ATGAACTCCTACGGGAGGCAGCAGTGGGGAATTTTGCGCAATGGGGGAAACCCTGACGCAGCAACGCCGCGTGGAGGATGAAGTCCCTTGGGACGTAAACTCCTTTCGACCCGGACGATAATGACGTTACGGGTGGAAGAAGCCCCGGCTAACTTCGTGCCAGCAGCCGCGGTAATACGAGGGGGGCAAGCGTTGTCCGGAATTATTGGGCGTAAAGGGCGCGTAGACGGGGCGGTAAGTAACCTGTGAAATCTCCGGGCTTAACTCGGAGCCTTCAGGCGAAACTGCCGAGCTTGAGGGG
+
-BCCCFFGF<FFFGGGGGGGGGDGGGDGCF,CFFFGGGGGGGGGGGGGGFFEF8<FEGGEEFGEFGGFGGG=FF,E?=F=B9??EFFFFDFG<AFCGGGGFGGAFFFFGG@FGCBECCB:BFEGGGFFGEE:@FEG<:FG?AFGGGG7C<FCF<;CFGC=F9FGGGGF7F*:=F1C2<C@C7*?EE*8:8CE8**;+<*8;::87C+<CCGE8C58<CEE=ECCC58CEE**2:88:*9<+0+0<:CF+++<7++2*0)55C4+<:7C5/5)***36972)0.5**2=(9)(.)6;)))))
@M03506:14:000000000-AKVR1:1:1101:9523:6083 1:N:0:45
ATGAACTCCTACGGGAGGCAGCAGTGGGGAATATTGGACAGTGGGCGCAAGCCTGATCCAGCCATGCCGCGTGGATGATGAAGGCCCTAGGGTTGTAAAGTCCTTTCGGCGGGGAAGATAATGACGGTACCCGCAGAAGAAGCCCCGGCTAACTTCGTGCCAGCAGCCGCGGTAATACGAAGGGGGCTAGCGTTGCTCGGAATCACTGGGCGTAAAGCGCACGTAGGCGGACTCTTAAGTCGGTGGTGAAATCCTGGAGCTCAACTCCAGAACTGCCTTCGATACTGAGAGTCTTGCGTCC
+
CCCCCGGGGGGGGGGGGGGGGGGGGGGGGEGG,EFGFGGGGGGGGGGGGGGGGGGGGGGGGGGGGGGGGGGGGGGGGGGGGGGGGGGGFGGGGGGGGGGGGGGGG9FGGGGGGGEGGGGGGGGGGGGGGGGGGGGGGGGGGGGGGDFFGFGGGGGGGGGDFFGGGGGGGGGGCECFFGGGFGGGGGGGGGGGGGGGCFEEGCFFGGFGGGGGGGGCECCE8EEGGGGGGG5C8*<A9FGFDEGEEE:CFF?CCGGGGFGF2CG9A>+>EFF?<>*950:9>795*679,*9)9FF=*078:
@M03506:14:000000000-AKVR1:1:1101:20089:6087 1:N:0:45
ATGAACTCCTACGGGAGGCAGCAGTGGGGAATATTGGACAATGGGCGCAAGTCTGATCCAGCCATGCCGCGTGAGTGATGAAGGCCCTAGGGTTGTAAAGCTCTTTCGGCGGGGACGATAATGACGGTACCCGCAGAAGAAGCCCCGGCTAACTTCGTGCCAGCAGCCGCGGTAATACGACGGGGGCTAGCGTTGCTCGGAGGCACCGGGCGCAAAGGGCGCGTAGGCGGCTGTTTATGGCGGGGGTGAAAGCCTGTGGCTGAACCTCAGAATGGCCTTTGATACTGGACGGCTCGATACC
+
CCCCCGGGEGGGCFGEEEGFGGGGEGGFFC;FFFCFE9F@FFEF<ACCFEGGFGFGCEGEFGGFGGGGGC7FCCGEGGGFGFGF8=:FGGE8FFCBEDFCFFGGBFG+>=F77FC=@=7CFCC,@<CFC:<FEEE7:F:FG:,>FBCCGE*?,?FGGFD:CF::F:CF7FC:<C*7>AF@**:8***:*;:82;CC:7CC:**28C*:EG5:*/8:CG5*///2***+1/**:*0+++*+1:7EEGGG8C9:*:?FFFG35*/<65**<6C4:*7=C?7**19+3/*9.*)()))8)))06
@M03506:14:000000000-AKVR1:1:1101:10337:6132 1:N:0:45
ATGAACTCCTACGGGAGGCAGCAGTGGGGAATTTTGCGCAATGGGGGAAACCCTGACGCAGCAACGCCGCGTGGAGGATGAAGCCCCTTGGGGTGTAAACTCCTTTCGACCAAGACGATAATGACGGTACTGGTGGAAGAAGCACCGGCTAACTCTGTGCCAGCAGCCGCGGTAATACAGAGGGTGCAAGCGTTGTTCGGAATTATTGGGCGTAAAGGGCGCGTAGGCGGCGCCACAAGTCACCTGTGAAATCTCCCGGCTCAACTGGGAGTCTGCAGGCGAAACTGCCGTGCTGGAGTAT
+
CCCCCGGGGGGGGGGGGGGGGGGGGGGGGGGGGGGGGGGGGGGGGGGGGGGGGGGGGGGGGGGGGGGGGGGGGGGGGGGGGGGGGGGGGGGGGGGGGGGGGGGGGGGGGGGGGGGGGGGGGGGGGGGGGGGGGGGGGGGGGGGGGGGGGGDGGGGGGGGGGGGGGGGGGGGGGGGGGGFFGGGGGGGG9FGGFGGGGGGGGGGG7@CEGFGGGCEEFGGGGGGGGGGGGGDGGGGG6FGFGGGGGGFC?9CFGGGGGFGGEG4CGC6*ADEDGGGGFFGGGB>==FGF?GF>EF4?FFFF4
@M03506:14:000000000-AKVR1:1:1101:21716:6134 1:N:0:45
ATGAACTCCTACGGGAGGCAGCAGTGGGGAATCTTGCGCAATGGGCGAAAGCCTGACGCAGCGACGCCGTGTGCGGGAAGAAGGCCTTCGGGTTGTAAACCGCTTTCAGGAGGGACGAAGCCACTCAGGTTAATAGCCGAGAGGGTGACGGTACCTCCAGAAGAAGCCCCGGCTAACTACGTGCCAGCAGCCGCGGTAATACGTAGGGGGCTAGCGTTGTCCGGATTTATTGGGCGTAAAGAGCGTGTAGGCGGCCGAGTAGGTCCGGTGTGAAAACTCGAGGCTTAACCTCGAGATGTCA
+
CCCCCGGGGGGGGGGGGGGGGGGGGGGGGGGFGGGGGGGGGGGGGGDGGGGGGGGGGGGGGGGGGGGGGCCFGGGGGGGGGGGGFGGGGGGGGGGGGGGGGGGGGGGGGGGGGGGGGGGGGGGGAGCGGGFGAFDGGGGGGGGGGGGFGGGGGECFGGCGGGGGGGGGGGCGGGGGGGGGGGGGFGGGGGGFGGEEGGDE?FFE@FGGGGE8:86EGGEGFGGGGGGGGGGFGGGGGGC8ECEFGGGGF7EFDDE3/)9DFFGGGFEG7):)::C9*<*/*)75*8FF<**4>57)8?FF/
@M03506:14:000000000-AKVR1:1:1101:11710:6153 1:N:0:45
ATGAACTCCTACGGGAGGCAGCAGTAGGGAATCTTGGACAATGGACGAAAGTCTGATCCAGCGACGCCGCGTGGGGGACGAAGGCCCTCGGGTTGTAAACCCCTGTTGTTGGGAAAGAAGCCGGGCGCATAGCCCGGTGACGGTACCCAACGAGGAAGCCCCGGCTAACTACGTGCCAGCAGCCGCGGTAAGACGTAGGGGGCGAGCGTTATCCGGATTCACTGGGCGTAAAGGGCGCGCAGGCGGCTACGTAAGTCCGGCGTGAAATCCCATGGCTTAACTGTGGAACTGCGTCGGATAC
+
CCCCCGGGGGGGGGGGGGGGGGGGGGGGGGGGGGGGGGGGGGGGGGGGGGGGGGGGGGGGGGGGGGGGGGGGGGGGGGGGGGEGGGGGGGGEFFEGGGGGGGGGGGGGGGGGGDGFGGGGGGGGGDGGGGGGGGGGGGGGGGGGGFFGGGGGGGGGGGGGGGGGGGCFGFGGGGGGGGGGGGGGGGGGGGGGFGGFGGDEEEDGGGGGG5EGGGEEGGGCFG+CGGFG8>E59EGGGGGGDGGCC5CCEGGG*:FG:BDDEEGG77+2A6<9;FFFF)2?C/=<EFFFBFF2)0>EF@).)
@M03506:14:000000000-AKVR1:1:1101:11460:6162 1:N:0:45
ATGAACTCCTACGGGAGGCAGCAGTGGGGAATCTTGCGCAATGGGCGAAAGCCTGACGCAGCGACGCCGTGTGCGGGAAGAAGGCCTTCGGGTTGTAAACCGCTTTCAGGAGGGACGAAGCCACTCAGGTTAATAGCCGAGAGGGTGACGGTACCTCCAGAAGAAGCCCCGGCTAACTACGTGCCAGCAGCCGCGGTAATACGTAGGGGGCTAGCGTTGTCCGGATTTATTGGGCGTAAAGAGCGTGTAGGCGGCCGAGTAGGTCCGGTGTGAAAACTCGAGGCTTAACCTCGAGATGTCA
+
CCCCCGGGGGGGGGGGGGGGGGGGGGGGGGGGGGGGGGGGGGGGGGGGGGGGGGGGGGGGGGGGGGGGGGGGGGGGGGGGGGGGGGGGGGGGGGGGGGGGGGGGGGGGGGGGGGGGGGDGGGGGGGGGGGGGGGGGGGGGGGGGGGGGGGGGGGGGGGFGGGG7FFFGGGGGGGGGGGGGGGGGGGGGGGGFGGGGGGGGGGGGGGGGGGGGGGGGEGEGGGGG5;>C0CGGGGGGGGDC7CCGGGGGGGFFGGGGGFGGCD7<EGGGEGGFGGG74;F39>@GG@FFF>B?:5>FFFFF6
@M03506:14:000000000-AKVR1:1:1101:17357:6173 1:N:0:45
ATGAACTCCTACGGGAGGCAGCAGTGGGGAATCTTGCGCAATGGGCGAAAGCCTGACGCAGCGACGCCGCGTGAGGGACGAAGGCCTTCGGGTTGTAAACCTCTTTCAGGAGGGACGAAGCCACTCAGGTTAGTAGCCGAGAGGGTGGCGGTACCTCCAGAAGCAGCCCCGGCTAACTACGGGCCAGCAGCCGCGGTAATACTTAGGGGGCTAGCGTTGTCCGGATTTATTGGGCGTAAAGGGCGTGTAGGCGGCCAGGTAGGTCTGCTGTGAAAACTCGAGGCTTAACCTCGAGGCGTCG
+
CCCCCGGGGGGGGGGGGGGGGGGGGGGGGGGG9FGGA+FGGGGGGGG+FGGGGGGGG@FGGGCGCFGGGGGGGGGGGG+CFGGGGGGGDGGGGGGGGGF<FGGGGGC<F?,BFGGGGGF++>,83,,:,3,8,@=99>CF***16*>*@*141<<<,<,,,?F,?FGG:FGGCCGG7:,74***///:EFF*88CEE:*0<++9<++;EGC5**+/22:/+3A?C**<+++00://*:*2:+7*>C510+3<D5:/?FFF2+9+<:?:+9<60:C+*)9/*))**0**)0*.))0)7:7))
@M03506:14:000000000-AKVR1:1:1101:16143:6174 1:N:0:45
ATGAACTCCTACGGGAGGCAGCAGTCGGGAATTTTGGGCAATGGGCGAAAGCCTGACCCAGCAACGCCGCGTGAAGGATGAAATCCCTCGGGATGTAAACTTCGCAAGAACGGGAAGAATAAGTGGAAGCTAATAGCTTCCATGATGACGGTACCGTTTGTAAGCTCCGGCTAACTCCGTGCCAGCAGCCGCGGTAATACGGGGGGAGCAAGCGTTGTTCGGATTTACTGGGCGTAAAGGGCGCGTAGGCGGCCACCGCAAGCCGATTTTGACATCTCCGGGCGTAACCCGGAAAGGTCAA
+
CCCCCGGGGGGGEGGDEEGGGGGGGGGGGGGGGGGGGGDGGGFGFGGGGGGGGGGGGGGGGGGGGGGGGGDGG,DFGGGGGGGGGGGD@GGGCFGGGGFGGGGGCBFEFGGEGG=FEGGGGFGGFGGGFGGAFGGGGBFGGGGFGGGGGGGGGCGCB>FEGGCFFFFGDGGFGGFFBEGGGGFGFGGGGGGGGCC:>EFGCEEGEG>EGAEFECCCCC@0ACCE8CC:+9+;FC:E5;CCCDG5=CCCEFGGGE598BGDEGCGG):***3<7::E07>DGFB*:75579>(7)7)79@F6
@M03506:14:000000000-AKVR1:1:1101:10279:6175 1:N:0:45
ATGAACTCCTACGGGAGGCAGCAGTCGGGAATTTTGGGCAATGGGCGAAAGCCTGACCCAGCAACGCCGCGTGAAGGATGAAATCCCTCGGGATGTAAACTTCGCAAGAATGGGAAGAATTAGTAGGGGTTAATACCCCCTATGATGACGGTACCATTTGTAAGCTCCGGCTAACTCCGTGCCAGCAGCCGCGGTAATACGGGGGGTGCGAGCGTTGTCCGGAATCACTGGGCGTAAAGGGCGCGTAGGTGGTTTGATAAGGGTGTGGTGAAAGTCCGGGGCTCAACCCCGGATCTGCCGG
+
CCCCCGGGGGGGGGGGGGGGGGGGGGGGGGGGGGGFGGGGGGGGGGGGGGGGGGGGGGGGGGGGGGGGGGGGGGGGGGGGGGGGGGGGGGGGFGGGGGFGGGGGGGGGCDFGGGGGGGGGGFGGGGGGGGGFGGGGGGGGGGGGGGGGGGGGGGGGGGGGGGGGGGGGGGGGGFFGGGGGFEFGGGGGFGGGFEGG>FFFG>CGDGGGGGGGGDGDEEGGGDDGGGGGGGDDGEGGEFFG=GGGDEEGGGGF5CGGFFG*9CFEC<:<:3A?7CFFGEGDDFFG+=F>?GF937@FFFFE)
@M03506:14:000000000-AKVR1:1:1101:10491:6184 1:N:0:45
ATGAACTCCTACGGGAGGCAGCAGTTAGGAATCTTGGGCAATGGGCGAAAGCCTGACCCAGCAACGCCGCGTGGGTGACGAAGGCCTTCGGGTCGTAAAGCCCTTTTACACGGGAAGATGATGACGGTACCGTGTGAATAAGCCCCGGCTAACTACGTGCCAGCAGCCGCGGTAATACGTAGGGGGCGAGCGTTGTCCGGATTTATTGGGCGTAAAAGGCTTGTAGGTGGCCACGCGAAGTCGGATGTGAAATCTCCCGGCTCAACTGGGAGGGGTCATTCGATACTGGCGGGCTCGAGGG
+
CCCCCGGGGGGGGGGGGGGGGGGGGGGGGGGGGGGGGGGGGGGGGGGGGGGGGGGGGGGGGGGGGGGGDGGGGGGGGGGGGGGGGGGGGGGGGGGGGGDGGGGGGGGGGGGGGGGGGGGGGGGGGGGGGGGGDEGFFGGGGGGCGGGGGGGGGGGGGGGGGFGGGGGCEGGGGEGFFGGFCEGGGGGGGGGGGGGEGGGGCE5CEGGGCFGGGGGGGGGD?FGGDED9:E:CGFG5EEGGGGGG5AE6++2<CCD7CFGGE57?EF<7CG67CGDED)>CFF@F=5:90C>BEB:>BD>D.
@M03506:14:000000000-AKVR1:1:1101:9957:6189 1:N:0:45
ATGAACTCCTACGGGAGGCAGCAGTAGGGAATCTTGGACAATGGGCGAAAGCCTGATCCAGCGACGCCGCGTGGGGGACGAAGGCCCTCGGGTTGTAAACCCCTGTTGTTGGGAAAGAAGCCGGGCGCATAGCCCGGTGACGGTACCCAACGAGGAAGCCCCGGCTAACTACGTGCCAGCAGCCGCGGTAAGACGTAGGGGGCGAGCGTTATCCGGATTCACTGGGCGTAAAGGGCGCGCAGGCGGCTACGTAAGTCCGGCGTGCAATCCCATGGCTTAACTGTGGAACTGCGTCGGATAC
+
CCCCCGGGGGGGGGGGGGGGGGGGGGGGGGGGGGGGGGGGGGGGGGGGGGGGGGGGGGGGGGGGGGGGGGGGGGGGGGGGGGGGGGGGGGGGGGGGGGGGGGGGGGGGGGGGGGFGGGGGGGGGGGGGGGGGGGGGGGGFGGGGGGGGGGGGGGGGGGFFFGGGGGD@FGGGGGGGGGGGGGGGGGGGGGGGGGG8EGGGGGGGEGGGGGGGCEEEGGGFDCEGGFGGCCEGGGGGGCDEEC=EEGGGGGGGCCGGG@9CCECC*/+:CCF)CGGG5)7CC7=A9?*=:*6257555.5)0
@M03506:14:000000000-AKVR1:1:1101:7914:6191 1:N:0:45
ATGAACTCCTACGAGAGGCAGCAGTAGGGAATCTTGGACAATGGGCGAAAGCCTGATCCAGCGACGCCGCGTGGGGGACGAAGGCCCTCGGGTTGTAAACCCCTGTTGTTGGGAAAGAAGCCGGGCGCATAGCCCGGTGACGGTACCCAACGAGGAAGCCCCGGCTAACTACGTGCCAGCAGCCGCGGTAAGACGTAGGGGGCGAGCGTTATCCGGATTCACTGGGCGTAAAGGGCGCGCAGGCGGCTACGTAAGTCCGGCGTGAAATCCCATGGCTTAACTGTGGAACTGCGTCGGATAC
+
@CCCCGGGGGGGGFFGGGGGGGGGGGGGGGGGGGGGGGGGGFGGGGGDCGGGGGCGGGGGGGEDGCGGGGGGGGGGGDGFEEC7EGGGGGDDFEGGDAFGFFEGFGGGGGFCCDF<FGGGFGCCGDGGGGGDG8FE@GC7FGCFFEGGGGGGGGD@@FGGGGGEGGGGGGDGGGEFGGGF7AFGGCC5CCE6<FG;@C588EGGEEGGGGC8@?EC8CEFGGCDFCGGGC5CFCG51CGGGCEGECGCEF/:7*1:EFDDGECE*9+::F?)09CF*5>**/9<<?7??GF73<B;@>.09
@M03506:14:000000000-AKVR1:1:1101:8286:6196 1:N:0:45
ATGAACTCCTACGGGAGACAGCAGTGGGGAATATTGGACAATGGGCGAAAGCCTGATCCAGCCATGCCGCGTGGGTGAAGAAGGCCTTAGGGTTGTAAACCCCTTTCAGCGGGGAAGATAATGACGGTACCCGCAGAAGAAGTCCCGGCTAACTACGTGCCAGCAGCCGCGGTAATACGTAGGTGGCAAGCGTTGTCCGGATTTACTGGGCGTAAAGGGCGTGCAGGCGGTCTGTTAAGTTCAGGGTGAAAGCTCCCGGCTCAACTGGGAGAGGTCCTTGGATACTGGCAGATTGGAGGGG
+
CCCCCGGGGGGGGGGGGGGGGGGGGGGGGGGGGGGGGGGGGGFGGGGGGGGGGGGGGGGGGGGGGGGGGGGGGGGGGGGGGGGGGGGGGGGGGGGGGGGGGGGGGGGGGGGGGGGGGGGGFGGGGGGGGGGGGGGGGGGGGFGGGGGGGGGGGGGGGFGGGGGGGGGGGGGGGGGGFGGGGGGFGGGGGFGGGFGGGGGGGGGG?FEFFFGGEEEFFGGGGGGGGGGGGGEGGGGGG0>FGGGGFGGDFEFGG:FG=>35*/7C?CCGG55)7CGCFFGGG)9:<4::?>>0***)*.773
@M03506:14:000000000-AKVR1:1:1101:15308:6197 1:N:0:45
ATGAACTCCTACGGGAGGCAGCAGTGGGGAATTTTGCGCAATGGGGGAAACCCTGACGCAGCAACGCCGCGTGGAGGATGAAGTCCCTTGGGACGTAAACTCCTTTCGACCCGGACGATAATGACGGTACGGGTGGAAGAAGCCCCGGCTAGCTTCGTGCCGGCAGCCGCGGTAATACGAGGGGGGCAAGCGTTGTTCGGAATTATTGGGCGTAAAGGGCGCGTAGGCGGTGCGGTAAGTCCCCTGTGAAATCTCCGGGCTTAACTCGGAGCCTGCAGGCGGAACTGCCGGGCTTGAGGTG
+
CCCCCGGGGGGGGGGGGGGGGGGGGGGGGGGGGGGGGGGGGGGGGGGGGGGGGGGGGGGGGGGGGGGGGGGGGGEGGGGGEGGGGGGGGGGG@BFGFGGGGGGGGGGGGGGGGGGGGCGGGFFGCGGEFECFGGGGGGGGCGFGCEFGG<FFGFFCFGGGGGEG7FGGGGGGGFGFGGF:EGGGGGD8*8:1/:?/8:;C*;5:99CFGF>E88:*ACC5*?EE8CCEEG?*/>E2:8C9C+<CC*<6AEFFGGG7*)/>CGG7<CC7E<757455*9>)))07>@C47D)()).549)))
@M03506:14:000000000-AKVR1:1:1101:16194:6211 1:N:0:45
ATGAACTCCTACGGGAGGCAGCAGTAGGGAATCTTGGACAATGGACGAAAGTCTGATCCAGCGACGCCGCGTGGGGGACGAAGGCCCTCGGGTTGTAAACCCCTGTTGTTGGGAAAGAAGCCGGGCGCATAGCCCGGTGACGGTACCCAACGGGGAAGCACCGGCTAACTACGTGCCAGCAGCCGCGGTAAGACGTAGGGGGCGAGCGTTATCCGGATTCACTGGGCGTAAAGGGCGCGCAGGCGGCTACGTAAGTCCGGCGTGAAATCCCTTGGCTTAACTGTGGAACTGCGTCGGATAC
+
CCCCCGFGGGGGGGGGGGGGGGFGGGGF;FGC9FFGDFFFGGGGGGGD@CFGGGGGFGGGFGGGGEGGGG>CFDGGGFGEFGE:F?EFEGGGEF@FGFFGGGC@FDFG>=FGGG?FG<FEFFGCEEFGGGEFF:B>C<FFGGDFGGGGGCFGGGGGGGG,CFFEECC:CFGGECF*CFF@FGGGGGEECGGFCCEFDFEEEGCCEEGGEGDGGGGG5ED9FC@CCFCG:E*;CEDGEC<CEEEGGGGC=FGCGFFGF?*9E75C*CE7ECE4:FDC674:C482C4**,972>>EE@@)7)
@M03506:14:000000000-AKVR1:1:1101:15144:6213 1:N:0:45
ATGAACTCCTACGGGAGGCAGCAGTGGGGAATTTTGCGCAATGGGGGAAACCCTGACGCAGCAACGCCGCGTGGAGGATGAAGCCCCTTGGAGTGTAAACTCCTTTCGACCGGGACGATAATGACGGTACCGGTGGAAGAAGCACCGGCTAACTCTGTGCCAGCAGCCGCGGTAATACAGAGGGTGCGGGCGTTGTTCGGAATTATTGGGCGTGAAGGGCGCGTAGGCGGTGTTGTAAGTCACCTGTGAAACCTCTGGGCTTAACTCAGAGCCTGCAGGCGAAACTGCAATGCTGGAGGGG
+
CCCCCGGGGGGGGGGGGGGGGGGGGGGGGGGGGGGFGGGGGGFGGGGGGGGGGGGGGGGGGGGGGGGGGGGGGGGGGGGGGGGGGGGGGGGEGFGGGGGGGGGGGGGGGGGGGGGGGGGGGGGGGGGGGGGGGGGGGGGGGGGFFGGGGGGGGGGGGGGGGGGFGGGGGGGGGGGGGGFFGGGGGGGGDGGGGEGGGGGGECFCFFGGGGGGGGGCGFGGGGGE5EGFEEEDEGCCFCGFGGCCCGGGGGFCCEFFG?GFGCCFFGECEFG5<5D=<)9CC3)7CBGFFGFF@*9FFFEF3
@M03506:14:000000000-AKVR1:1:1101:6988:6217 1:N:0:45
ATGAACTCCTACGGGAGGCAGCAGTGGGGAATTTTGGACAATGGGGGCAACCCTGATCCAGCCATTCCGCGTGAGTGAAGAAGGCCTTCGGGTTGTAAAGCTCTTTTGTCCGGAACGAAACGGTGGACGTGAATATCGTCCATTACTGACGGTACCGGAAGAATAAGCACCGGCTAACTACGTGCCAGCAGCCGCGGTAATACGTAGGGTGCGAGCGTTAATCGGAATTACTGGGCGTAAAGCGTGCGCAGGCGGTTTTGTAAGCCAGATGTGCAAGCCCCGGGCTTAACCTGGGAATGGC
+
CCCCCGGGGGGGEFGGGGGGGGGGGCGGD@GGGGGGGFGFGGGGGCFGEGGGGGGGGGGGGGGGGGGGCGCFEGGGGFGGG@AFGGF@FGGGEEGGGGGGGGGFGGGGGFFGECCFCBFEGGGEEGFEG@EGGGGGGGGGGGGGEFGCFFGGFC:<FCGGGFEFCFFF:CFC*F:FCGGFGGGGFECGGGF><<:CEGGGCCFGFFGGGCEG>>5BEC*:;AEFC*:CFFGGGCCGG=DGFGGE:**)*5C*9EGGE5*7CC>9CFCFF=?F7*:C>:*97.)*:5D44:?9F:F)))/95
@M03506:14:000000000-AKVR1:1:1101:11845:6225 1:N:0:45
ATGAACTCCTACGGGAGGCAGCAGTCGAGAATTTTTCTCAATGGGGGAAACCCTGAAGGAGCGACGCCGCGTGGAGGATGAAGGCTTTCGGGTTGTAAACTCCTGTCATTTGGGAACAAGTTGCACACGTTAACTGCGTGGGCATTGATAGTACCAGAAGAGGAAGAGACGGCTAACTCTGTGCCAGCAGCCGCGGTAATACAGAGGTCTCAAGCGTTGTTCGGATTCATTGGGCGTAAAGGGTGCGTAGGTGGCGCTGTAAGTCGGGTGTGAAATTTCGGAGCTTAACTCCGAAACTGCA
+
CCCCCGGGGGGGGGGGGGGGGGGGGGGGGGGGGGGGGGGGGGGGGGGGGGGGGGGGGGGGGGGGGGGGGGGGGGGGGGGGGGGGGGGGGGGGGGGGGFGGFGGGGGGGGGGGGGGGGGGGGGGGGGGGGGGGGGGGGGEGGGGGGFFFGGGGGGGGGGCFGGGGGGGGGGCEGGGFGGGGGGGFGFFGGGGGGGGGCCEGGGGGCGEFGGGFFFGDE8?EFCGEEGGFFFGGGE=8:EGGEGGGG5>*117<C>6C5>DG?:7CCCED=DE@GD7C760CD>@*C6C*):B)5)35>F?F*
@M03506:14:000000000-AKVR1:1:1101:18677:6230 1:N:0:45
ATGAACTCCTACGGGAGGCAGCAGTGGGGAATATTGCGCAATGGGCGAAAGCCTGACGCAGCAACGCCGCGTGAGTGATGAAGGCCTTCGGGTCGTAAAGCTCTGTCGGAGGGAACGAATGCTCTTGAGGTTAACGGCCTCGGGAAGTGACGGTACCCTCAAAGGAAGCACCGGCTAACTCTGTGCCAGCAGCCGCGGTAATACAGAGGGTGCAAGCGTTGTTCGGAATCATTGGGCGTAAAGGGCGTGTAGGCGGGTTGTTAAGTCATGTGTGAAATCCCTCGGCCCAACCGGGGAACGA
+
CCCCCGGGGGGGGGGGGGGGGGGGGGGGGGGGGGGGGGGGGGGGGGGGGGGGGGGGGGGGGGGGGGGGGGGGGGGGGFEGGGGGGGGGGGGGGGGGGGGGGFGGGGGGGGGGGGGGGGGGGGGGGGGGGGGGGGGGGGGGGEGGDDGGGGGGGGGGGGEFGGGGGGGGCFFGDGGGDFGGGGGG99CCGGFGGGDEEGGGGGGFFCFGFGCEEG7FFCCG5/CFGG>E*0+<9FFGCGGGGDFGCCECEECGGFGG*8*9:CCEDFFFFG+1:5*::?FCF47C=>*88CD:3>>BDB@B)
@M03506:14:000000000-AKVR1:1:1101:15429:6242 1:N:0:45
ATGAACTCCTACGGGAGGCAGCAGTGGGGAATATTGGACAATGGGCGAAAGCCTGATCCAGCAATGCCGCGTGAGTGAGGAAGGCCTTAGGGTTGTAAAGCTCTTTCGGCGGGGACGATGATGACGGTACCCGCAGAAGAAGCCCCGGCTAACTTCGTGCCAGCAGCCGCGGTAATACGAAGGGGGCGAGCGTTGTTCGGATTTACTGGGCGTAAAGGGCGCGCAGGCGGTCATTTTTGTCGAGTGTGAAAGCCCCGGGCTTAACCTGGGAACTGCGCTCGAAACGGGATGACTAGAGATC
+
CCCCCGGGGGGGGGGGGGGGGGGGGGGGGGGGGGGFGGGGGGGGGGGGGGGGGGGGGGGGGGGGGGGGGGGGGGGGGGGGGGGGGGGGGGGGGGGGGGGGGGGGGGGGGGGGGGGGGGGGGGGGGGGGGGGGGGGGGGGGGGGGGGGGGGGGGGGGGGGGGGGGGGGGGGGGGGGGGGGEGGGGGGEEGGGGEGGGGGGGGGGGGGGGGGGGGGEF9CGD5?EDEGGDGDEGGFDG?9DG7=CCFGGGFC7A96=*2<CD=FF+<7?GGGC4C**9D:>DGF5*>3>>0)7?F6=F69@**
@M03506:14:000000000-AKVR1:1:1101:17151:6247 1:N:0:45
ATGAACTCCTACGGGAGGCAGCAGTGGGGAATATTGCGCAATGGGCGAAAGCCTGACGCAGCGACGCCGCGTGGAGGATGAAGGCCTTCGGGTTGTAAACTCCTGTCAGGTGGGAAGAAAGGCCTCTTTCTAATAAAGAGAGGTAATGACGGTACCATCAGAGGAAGCACCGGCTAATCTCGTGCCAGCAGCCGCGGTAATACGAGAGGTGCAAGCGTTATTCGGAATTATTGGGCGTAAAGGTGCGTAGGCGGTATGTTAAGTTTGTTGTTAAATCCTCCGGCCTAACTGGGGGGCGGCA
+
CCCCCGGGGGGGGGGDGGGGGDGGGGGGGGDGGGGGGGEGGGFGGGGGEGGGGGGCFF>CFGECGGGGGGGGGGGGGGGGGGFGGGGGGGGGGEGGCDGGFGGGGGFFFGGGGGFFGDFGFDFGGGFFFGCDFGFGGGFFFGGGGF9FFGGCF@<FGAFGCDDFFGGGFECFFGGGGGGGFGGG7F<ED7FG7@*FEGGGCFGGGGEEDGFCCCC@C;?E=?CFG??FFGCF+9C5CED8=E7FFGG>8=C<C5*1;<*?F?7+<CC*:5:):D:?C:7CCD:E5>FF?FB(553>D@>B7
@M03506:14:000000000-AKVR1:1:1101:4114:6248 1:N:0:45
ATGAACTCCTACGGGAGGCAGCAGTCGGGAATTTTGCGCAATGGACGAAAGTCTGACGCAGCAACGCCGCGTGAGGGATGAAGGCCTTCGGGTTGTAAACCTCTTTTGTCAGGGAAGATAATGACGGTACCCGGCGAATAAGCCACGGCTAACTACGTGCCAGCAGCCGCGGTAATACGTAGGTGGCAAGCGTTATCCGGAATTATTGGGCGTAAAGCGCGCGCAGGTGGTTTCTTAAGTCTGATGTGAAAGCCCACGGCTCAACCGTGGAGGGTCATTGGAAACTGGGAGACTTGAGTGG
+
CCCCCGGGGGGGGGGGGGGGGGGGGGGGGGGGGGGGGGGGGGGGGGGGGGGGGGGGGGGGGGGGGGGGGGGGGGGGGGGGGGGGGGGGGGGGGGGGGGGGGGGGGGGGGGGGGGGGGGGGGGGGGGGGGGAGGGGGGGGGGGGFFFGGGGGGGGGDGGGGGFGGGGGGGGGGGEGEFFGGGGGGGGGGGGGGGGCFFGGGC?CFGGGGGGGDCGGCCGGGGCGC5:CGGGGGFGGGGGFEFEEE7AACFFGGGFGGGEGG5EGGGFEDGGEFGG3CF4*:<*=FGFCFFG>07B4=6)9=)
@M03506:14:000000000-AKVR1:1:1101:11748:6249 1:N:0:45
ATGAACTCCTACGGGAGGCAGCAGTCGGGAATTTTGGGCAATGGGCGAAAGCCTGACCCAGCAACGCCGCGTGAAGGATGAAATCCCTCGGGATGTAAACTTCGCAAGAACGGGAAGAATAAGTAGGGGACAATACCCCCTATGATGACGGTACCGTTTGTAAGCTCCGGCTAACTCCGTGCCAGCAGCCGCGGTAATACGGGGAGAGCAAGCGTTGTTCGGATTTACTGGGCGTAAAGGGCGCGTAGGCGGCCAGCACAAGTCAGTTGTGAAATCTCCGAGCTTAACTCGGAAAGGTCAA
+
CCCCCGGGGGGGGGGGGGGGGGGGGGGGGGGGGGGGGGGGGGGGGGGGGGGGGGGGGGGGGGGGGGGGGGGGGGGGGGGGGGGGGGGGGGGGGGGGGGGGGGGGGGGGGGGGGGGGEGGGGGGGGGGGGGGGGGGGFGGGGGGGGGGGGGGGGGGGFGGGGGGGGGGGDGGFGGGGGGGGGGFGGGGGGGGGGGGGGGGGGGGGGGGGGGGGGGGGGGGGGGGGEGGGGGGGGGEEEGGFGEGGGEGGGGGGGGEGG@FF6EGGGGGGGFGFGCFG:@:CCEFE6=76AGEF>)5>FFFF?
@M03506:14:000000000-AKVR1:1:1101:11133:6262 1:N:0:45
ATGAACTCTTACGGGAGGCAGCAGTGGGGAATTTTGCGCAATGGGCTAACGCCTGACGCAGCAACGCCGCGTGGAGGATGAAGGTCTTTGGATTGTAAACTCCTGTCGACCGGGAAAAAGCAACTCGACCTAATACGTCGGGAAGTTGGTTGTACCGGTGGAGGAAGCCCCGGCTAACTCTGTGCCAGCAGCCGCGGTAATACAGAGGGGGCAAGCGTTATTCGGAATTATTGGGCGTAAAGGGCGCGTAGGCGGCCTGGCAAGTGGAAGGTGAAATCCCTCGGCTTAACCGAGGAACTGC
+
CCCCCGGGGGGGGGGGGGGGGGGGGGGGGGGGGGGGGGGGGGGGGGGGGGGGGGGGGGGGGGGGGGGGGGGFGGGGGGGGGGGGGGGGGGGGGGGGGGGGGGGGGGGGGGGGGGGGGFGFGGFGGGGGGGEGGGGGGGGGGEFCFGGGGGFGGGFFGGCGGGGGGGGGFG@FEGGGGGCFCFGGDFGGGGGGCFDGEGGGGGGGG7EGGGGGGGGGDAEGGGFGGGGG8EFGGFGDEC7CEF?5:C:9EEGG4=CDCDGGFGGG?FFFFFG)77DFFFGGC>>GGFDF<GFBEFE34>?F6
@M03506:14:000000000-AKVR1:1:1101:12637:6265 1:N:0:45
ATGAACTCCTACGGGAGGCAGCAGTGGGGAATATTGGACAATGGGGGCAACCCTGATCCAGCAATGCCGCGTGAGTGAGGAAGGCCTTAGGGTTGTAAAGCTCTTTCACCCACGACGATGATGACGGTAGTGGGAGAAGAAGCCCCGGCTAACTTCGTGCCAGCAGCCGCGGTAATACGAAGGGGGCGAGCGTTGTTCGGATTTACTGGGCGTAAAGGGCGCGCAGGCGGCAGACCAAGTCAGGCGGGAAAGCCCCGGGCTCAACCTGGGAATGGCGCCTGGGACTGGTTTGCTAGGGATC
+
CCCCCGGGGGGGGGGGGGGGGGGGGGGGGGGGGGGGGGGGGGGGGGGGGGGGGGGGGGGGGGGGGGGGGGGGGGGGGGGGGGGGGGGGGGGGGGGGGGGGGGGGGGGGGGGGGGGGGGGGGCFGGGEFGGFGGGGGGGGGGGGFFGGGGGGGGGFFGGGGGGGGGGGGGGGGGGGGGGGGGGGGGGGGGGGG8CECGGGGDCEFFGGGGGGG::EGGGGGGGDGCGGGGGGDGGGGFDGCC9<FGG*)/7CFGF><EBDD*:C+:DCFGG6?4*9C3795<>>:65F><C)(9*77)))))
@M03506:14:000000000-AKVR1:1:1101:8462:6265 1:N:0:45
ATGAACTCCTACGGGAGGCAGCAGTGGGGAATCTTGCGCAATGGTCTAACGACTGACGCAGCGACGCCGCGTGTGGGAGGACGCCTTTCGGGGTGTAAACCACTGTTGCCCGGGACGAACAGCCAGTTTCGACTGGCCTGACGGTACCGGGTGAGGAAGCACCGGCTAACTCCGTGCCAGCAGCCGCGGTAATACGGAGGGTGCGAGCGTTGTCCGGAATCATTGGGCGTAAAGGGCGCGTAGGTGGCCCGGTAAGCGTGCGGTGAAGGCTCGGGGCTCAACCCCGAGTCGGCCGTGCGCA
+
CCCCCGGGGGGGGGGGGGGGGGGGGGGGGGGGGGGGGGGGGGGGGGGGGGGGGGGG<FGGGGGGGGGGGGGGGFGGGGGGGGGGGGGGGGGGGGGGGGGGGGGGGGGGGGGGGGGGGGGGGGGGGGGGGGGGGGGGGGGGGGGGGGGGGGGGGGGGGGGGGGGGGGGGGGGGGGGCEGGGGDGGGGGGGGGGGGGGGGGGG>EDGEGEG8CGGGGGGC=C<FEF?GGGGCEDGGGGGGGGCEGGF?CFCFGE77569<<DEEGEG3<DGD6@GGGGD3**9?<*C@CEFGFF:3>57>E))
@M03506:14:000000000-AKVR1:1:1101:9786:6268 1:N:0:45
ATGAACTCCTACGGGAGGCAGCAGTCGAGAGGCTTTGGCAATGGGGGAAACCCTGACCAAGCGACGCCGCGTGGAGGATGAAGGCCCTTGGGTTGTAAACTCCTTTTGTCGGGGAAGAAATGCGATCAGGTGAACAATCTGGTCGTTTGACGGTACCCGGCGAATAAGCTCCGGCTAACTCCGTGCCAGCAGCCGCGGTAACACGGGGGGAGCAAGCGTTGTTCGGAATCACTGGGCGTAAAGGGCGTGTAGGCGGTCAAGCAAGTGGAATGTGAAATCCCTCGGCTTACCCGAGGACCTG
+
CCCCCGGGGGGGGGGGGGGGGGGGGGGGGGGGGGGGGGGGGGGGGGGGGGGGGGGGGGGGGGGGGGGGGGGGGGGGGGGGGDGGGGGGGGGGGGDGGGGGGGGGGGGGGGGGGGGGGGGGGGGGGGGGGGGGGGGGGGGGGGGGGGGGGGGGGGGGFGGGGGGGGGGGGGGGGGGGGGGGGGGGGGGGGGGGGFGGGGGGGGGGGGGGGD5EEGGGGGGGGGGGGGC=CF7FFGGGGGGCEDFCDCGGE7=CGGGGEBD4CCCEGGGG9C:FFGFGG?G4<F4CEBGF?GFFFBD:).754
@M03506:14:000000000-AKVR1:1:1101:26135:6273 1:N:0:45
ATGAACTCCTACGGGAGGCAGCAGTGGGGAATCTTGCGCAATGCGCGAAAGCGTGACGCAGCAAAGCGGCGTGGAGGAAGAAGGCCTTCGGGTTGAAAACCTCTTTCAGTTAGCAAGAAAGTCGCGCGGTTAATAGCCGTTGCGGCTGACGCTACATAAAGAAGAAGCACCGGCTAACAACGTGCTAGCACCCGCGGTCATACGCAGGGGGCAAGCGTTGTCCGGAATCTTTGGGCGTCGAGAGGGTGCAGGCCGCACGCAAAGTCAGCGGTGAAAGTCAAGGGCTACACGCTGGAAGGCA
+
CCCCCFAFAECC;;ECCFC;CCD,6C@,:FEFDFG,6@FGGGGCCFCE@+6:7@7F,6B:+@<C,C<++687+++94+,AFE8,,4,,:=@@A+4,558B:,BF,,<,8B5,5,C,:,A,,,CC+++@C+>+,,3,,:+8*<C>73>CG,**6C*,,,,7CEG:7:,,,,,<****7C,?F:CC**?;2:,*<C*:C:*2+0::*:CC8*2?EGF5E8*/2+0/??*19+<9+AE5/2)*/******/*39*)**1*8)/**)322+*+)1.)**+0**2*6?**)*).9505>>:).)))
@M03506:14:000000000-AKVR1:1:1101:23064:6277 1:N:0:45
ATGAACTCCTACGGGAGGCAGCAGTGTGGAATTTTTCGCAATGGGGGAAACCCTGGCGCAGCAACGCCGCGTGGAGGATGAAGTCCCTTGGGACGTAAACTCCTTTCGACCAGGACGATAATGACGGTACCGGTGGAAGAGGCCACGGCTAACTTCGTGCCAGCAGCCGGGGTAATACGAGGGGGGCAAGTGTTGTTCGGAATTATTGGGCGTAACGGGCGCGTAGGCGGGGCTGTAAGTCACTTTTGTCATCTCTGGCACCAACACAGCGCCTGCATTCGTATCTCCCGTTATTGAGTAC
+
9-@<BFD<-FCCC;:CFC7,B78CF86;@<E<E,E,6FG;+@,6CFC776FFEDGCGCGGGG?@FF+@F+:+@=?FC,EEGCDGGGGGGCF8?E:FB89CC9EFGAF=FFC+,++B=B+BFG9FFCGGG:=:F8+++,:FD,3F>F*C:*@@CF,D*6*>D;D:FFCG**=7**4@>F7FFC7::*****2+++2C8E88//1++<2@+**2**1****28?E8**;+1*:***/*+<*<:+0+++3**++<:C+0+)**+*0/1*21:*239C*2**2:*)8**9*9().())*0**/0*
@M03506:14:000000000-AKVR1:1:1101:5966:6283 1:N:0:45
ATGAACTCCTACGGGAGGCAGCAGTGGGGAATCTTGCGCAATGGGCGAAAGCCTGACGCAGCGACGCCGCGTGCGGGAAGAAGGCCTTCGGGTTGTAAACCGCTTTCAGGAGGGACGAAGCCACTCGGGTTAATAGCCCAGAGGGTGACGGTACCTCCAGAAGAAGCCCCGGCTAACTACGTGCCAGCAGCCGCGGTAATACGTAGGGGGCAAGCGTTGTCCGGATTTATTGGGCGTAAAGCGCGTGTAGGCGGCCAGGTAGGTCCGCTGTGGACACTCGAGGCTCAACCTCCAGCTGTCG
+
CCCCCGGGGGGGGGGGGGGGEGFGGGGGGGGGGGGFGGGGGGGGGGGGGGGGGGGGGGGDGGGGGGGGGGGGGGGGGGGGGGGGGFGGGGGGGGGGGGGGGGGGGGGGGGFGGGGGGGGGGGGGGGGGGDGGGGGGGGFGFGGCFGE7FGGGGGGGFGGFFFEFGGGGCGGGGGGGGGFBFAFGGGGGGFGGG>>EEE>C+:@F:CCEGGGGFGFEEGG87ACE*1A99EFFFGDE:CCF?7CCEGD<FFFG3C198;<FGCCFGGGD=3:)*2*+19F**<.2/7>42C67)86/)//65
@M03506:14:000000000-AKVR1:1:1101:27168:6314 1:N:0:45
ATGAACTCCTACGGGAGGCAGCAGTCGAGAATTGTTCTCAATGGGGGAAACCCTGAAGGAGCGACGCCGCGTGGAGGATGAAGGTCTTCGGGTTGTAAACTCCTGTCACTTGGGAACAAGTGCCGGTACGTAACTGCTACCGGCTTGATAGTACTAGAAGAGGAAGAGACGGCTAACTCTGTGCCAGCAGCCGCGGAAATAAAGAGGTCTCAAGCGAGGTTAGGATGCACACGGCGTAACGGGTGCGAGGGTGGCGTCGTAAGTCAGGTGTGCAATCTCGGAGTGTAACACCGTAACTGCG
+
CCCCCGG<<C@FC,@FFDCCEGGGCFEF:,,CF,C@FGGGGGF8<6FFDECC@C@FACEE@DFEEG7+++@4@+=9F,:C<CF8FAEFAFEEGG4CE,9,<=8,EFG?,<CAFFFDCCC<<<FGGECEGDDFG7,,B,<E,3C+@:+@F=@@FF9,>:,9D7F,3:3CF,**5*>7,,,7,72CF9?*?,B,***1*1:BG++5,2=B+23+5C68**2/;+:8@C+20++**/1*::<****2*****2:5356/A.))*0*+0:2C+9+.**0+27D<C>):*/*0)2),00)7)**0)
@M03506:14:000000000-AKVR1:1:1101:6274:6317 1:N:0:45
ATGAACTCCTACGGGAGGCAGCAGTCGGGAATCTTGGGCAATGGGCGCAAGCCTGACCCAGCAACGCCGCGTGAAGGATGAAATCCCTCGGGATGTAAACTTCGCAAGAACGGGAAGAATAAGTAAGGGTTAATATCTCTTACGATGACGGTACTGTTTGTAAGCTCCGGCTAACTCCGTGCCAGTAGCCGCGGTAATACGGGGGGAGCAAGCGTTGTTCGGATTTACTGGGCGTAAAGGGCGCGTAGGCGGCCACCGCAAGTCGACTGTGAAATCTCCGGGCTTAACCCGGAAAGGTCAG
+
CCCCCGGGGGGGGGGGGGGGGGGGGGGGGEFGGGGGGGGGGGFGGGGGGGGGGGGGGGGGGGGGGGGGGGGGGGGGGGGGGCGGGGGGGGGGGGGGGCFGGGGGGGGGCFGGGG:FGGGGGGGGGGGGGGGGGGGGGGGGGGFGGGGGGGGGGGGGGGGGGGGGGGGGGGGGGGGGGGEGGGGGGGGGGGGGDGEGGFGGGGGGGEEGGGGGGGGEDEFFC8;EEF+<:9FFGCGEGGG9CEEEGGEDGGGGGC5DGFGCGGGCE559CD?4C7CG7=CDCEF5C6:F2DF>E)5)596?.
@M03506:14:000000000-AKVR1:1:1101:16834:6325 1:N:0:45
ATGAACTCCTACGGGAGGCAGCAGTGGGGAATCTTGCGCAATGCGCGAAAGCGTGACGCAGCAACGCCGCGTGGGGGAAGAAGGCCTTCGGGTCGTAAACCCCTTTCAGGAGGGACGAAGGTCGGGCCGTTAATAGCGGTCCCGACTGACGGTACCTCCAGAAGAAGCCCCGGCTAACTACGTGCCAGCAGCCGCGGTAATACGTAGGGGGCAAGCGTTGTCCGGAATCATTGGGCGGAAAGAGCGCGTAGGCGGTCCGATAAGTCGGCTGTAAAAGTCAAGGGCGCAACCCTTGAAAGCC
+
CCCCCGGGGGGGGGGGGGGGGGGGGGGGGGGGGGGGGGGGGGGGGGGGGGGGGGGGGGGGGGGGGGGGGGGGGGGGGGGGGGFGGGGGGGGGGGGGGGGGFGGGGGGGGGGGGGGGGGGGGFGGGGGGGGGGGGGGDGGGGGFGGGGGGGFGGGGGGGGFGFGGGGGGGGFGGGGGGGFFGGGFGG78CGGGGGDGGGGGGGGGGGFGGGGDGFFFEEGGDDFCEEGGGFFFGGGGG*9EE=CCAE5DEGGGGGGG=>D3ECD:<FGGGGG4CCCFG6FG>FFDC)7;6D><F@?4F7=?7
@M03506:14:000000000-AKVR1:1:1101:21880:6338 1:N:0:45
ATGAACTCCTACGGGAGGCAGCAGTGGGGAATCTTGCGCAATGGCCTAACGGCTGACGCAGCGACGCCGCGTGTGGGATGAAGCTCCTCGGAGTGTAAACCACTGTTGCCCGGGACGAATAGCTCGATTAATCGAGCCTGACAGTACCGGGTGAGGAAGCACCGGCTAACTCCGTGCCAGCAGCCGCGGTAATACGGGGGGTGCGAGCGTCGTCCGGAATCACTGGGCGTAAAGGGCGCGTAGGTGGTTTGATGAGGGTGTGGTGAAAGTCCGGGGCTCAACCGCGGATCTGCCGTGCCGC
+
CCCCCGGGGFGGGGGGDGGGGGGGGGGGGGGGGGGGGGGGGGGGGGFCEFGCEFGGG7FGGGDGGGGGGGGGCFFDEGFCGGGC8FDFFEGECCFGGGDCFGGGDFGGAFFGGGGGGGG8F<F<F@:<EG@,@FGCCFGGCE:,@ABFF:<>@GGGFFFFFFGE>:@<FG::CFGF7FFGG7ACFGDE5?8EGCGGGEEE52:5?;:58*8/8@8:C55:E+A+A>FFC**/19:17*9C/:CG9C:<*2*0*0+28>3C:C57:*30+:+8<<CCC3***.<*2)3)(17<*9;)73>5)
@M03506:14:000000000-AKVR1:1:1101:4888:6353 1:N:0:45
ATGAACTCCTACGGGAGGCAGCAGTCGGGAATTTTGGGCAATGGGCGAAAGCCTGACCCAGCAACGCCGCGTGAAGGATGAAATCCCTCGGGATGTAAACTTCGCAAGAACAGGAAGAATAAGTGGGGGTTAATATCCTCCATGATGACGGTACTGTTTGTAAGCTCCGGCTAACTCCGTGCCAGCAGCCGCGGTAATACGGGGGGAGCAAGCGTTGTTCGGATTTACTGGGCGTAAAGGGCGCGTAGGCGGCACTGCAAGTCGACTGTGAAATCTCCGGGCTTAACGAGGAATGGTCAGC
+
CCCCCGEE9FFGEGGGGGDCGCFCFGG::8CFFEFAFGGGGGGG<FGGGGGGDGGFGFGGGFCGGECFGDEFGGFG?8CFFGFGGGFG?@7CFGGGFFGGGGGGGGDCFGGGGF?FFGGCGFFD,BFGGG7BFGF9EFCFGGGGGGGGGGGEGDFFCFFDFCGGC9FGGGGGGGGF>F@C7F<,7<<CFGGGDGE*BFGGFGE>CECEECC**;1***2<CCCEC9F<CFGGFEE5C5:@55CEE=5DDF=73=E4+*::<077*12<<>+/:D7+20)9<>5*<0:)().(0)0)***))
@M03506:14:000000000-AKVR1:1:1101:25403:6373 1:N:0:45
ATGAACTCCTACGGGAGGCAGCAGTCGGGAATTTTGGGCAATGGGCGAAAGCCTGACCCAGCAACGCCGCGTGAAGGATGAAATCCCTCGGGATGTAAACTTCGCAAGAACGGGAAGAATAAGTAGGGGACAATACCCCCTATGATGACGGTACCGTTTGTAAGCTCCGGCTAACTCCGTGCCAGCAGCCGCGGTAATACGGGGGGAGCAAGCGTTGTTCGGTTTTACTGGGCGTAAAGGGCGCGTAGGCGGTCAGCACAAGTCAATTGTGAAATCTCCGAGCTTAACTCGGAAAGGTCAA
+
CCCCCGGGGGGGGGGGGGGGGGGGGGGGGGGGGGGGDGGGGGGGGGGGGGGGGGGGGGGGGGGGGGGGGGGGDGFGGGFGGEFFGDFGGGGGGEEFGFFDFFGEG:=CEDCCCGDCECDB9DFGGCFCFDEFFGGG8,+@FCGCFAF9F@F@C<FGFGAFG,@;<F7,>*>F:BD,?FFGFGGGFGGGGG:<7:CGGFEFF>C>CECGGG6@CC**:2;EDE**2AC:@FD55::8*;79EGGD::CC56*:D5:4+9<DC5>+0*<>9DFFGFGCF?FGC>):<*29<75135)<:?FFF
@M03506:14:000000000-AKVR1:1:1101:19266:6409 1:N:0:45
ATGAACTCCTACGGGAGGCAGCAGTGGGGAATTTTGCGCAATGGGGGAAACCCTGACGCAGCAACGCCGCGTGGAGGATGAAGTCCCTTGGGACGTAAACTCCTTTCGACCCGGACGATAATGACGGTACGGGTGGAAGAAGCCCCGGCTAACTTCGTGCCAGCAGCCGCGGTAATACGAGGGGGGCAGGCGTTGTTGGGAATTATTGGGCGTAAGGGGCGCGTAGGCGGTGCGGTAAGTCACCTGTGAAATCTCGGGGCTGAACTCGGAGCCTGCAGGCGAAACTGCCGTGCTTGAGTGG
+
CCCCCGGFG<FGGGGGGGGCFGCFGGGGGGGGGGGEGEGGGGFGGECEGFGGCFGDFCCFEDGGGGGGGCFGGGEGGFF=FFFGGDECGGGGGCEEFGFCEEEFGCFFEEG@FF7F=C>F=FFGGGDBCFCEE@FG:>:8<FFFCGGD<FGCCFC9C,=FF,CFG:C::FEGFGGGF,*<FFCGGGGG*::ECCCCF*;8*<:CCGGGGDFE/?8*3A::8*:C/8C9CE***:?;**9<+++9+<3979?7:9?*;<D5>*49CC+979C)579CF:*))5)**9:63C)(08*1;?76)
@M03506:14:000000000-AKVR1:1:1101:14980:6447 1:N:0:45
ATGAACTCCTACGGGAGGCAGCAGTCGAGAATTTTTCTCAATGGGGGAAACCCTGAAGGAGCGACGCCGCGTGGAGGATGAAGGTCTTCGGGTTGTAAACTCCTGTCATTTGGGAACAAGTGTCGGTACCTAACTGCTACCGGCTTGATAGTACCAGAAGAGGAAGGGACGGCTAACTCTGTGCCAGCAGCCGCGGTAATACAGAGGTCTCAAGCGTTGTTCGGATTCATTGGGCGTAAAGGGCGTGTAGGCGGCCTGCTAAGTCTGATGTGAAATCCCCTCGCGCAACGAGGGAACGGCG
+
CCCCCGFGGGGGGGGGGGGGGGGGGGGGGGGGGGGGGFGGGGGGGGDGGGGGGGGGGGGGGGGGGGGGGGGGGGGGGGGGGGGGGGGGGGGGGGGGGGGGGGGGGGGFFGGGGGGGGGGGGGGGGGGGGGGGGGGGGGGGGGGGGGEFFEGGGGGGGGGGCCGGGFGGGGGGGGGGGFGGFGGGFFFC@GGGGGGGB:E9+5CBGGGCGFGFGFGG*2?ECC=E5;*<A@FGF5C8:8<8EE=EE5E7*<:EDGDCC<C6+<*<CFE7C>082:7+:)9**)):*)/525)4<D@FF3:7>
@M03506:14:000000000-AKVR1:1:1101:24452:6470 1:N:0:45
ATGAACTCCTACGGGAGGCAGCAGTGGGGAATATTGCCCAATGGACGAAAGTCTGAGGCAGCAACGCCGCGTGGGGGATGAAGGCCCTCGGGTCGTAAAGCCCTTTCCGGAGGGGCGAAAGCGGCCAGTCCTGCCGGAGACAGGTAGGCCTACTTCCGGGCCACAAGCGGCGGTACAAGGTGGGTGCCAGGGGTTATCGGGATTTTTTGGCGGTAAGGGGCGGTAGGGCGGTTGGGCAGTTCGGTGTTGAAATTTCTCGCCCCAACCGGGGACGGTTCGCGGTTCCTCCTTGACTGGAGGG
+
CCCCCGGGGGGGGGGGGGGGGGGGG,E,@FCG9FFEF,CFGGFG,CFFGGG6EFGG,DFGGGGGGGGGGGGFG+F+FEEGGGGGG8+BFGGGGGGGGFG,F,BFFG9,B++8@F8+FG+@+,<3***38,8,,@8>*****,,87,,@,?,C:,,7,1**4*1*+*2=***:***/<++1++;C:*;*++*/*;**2<*?//:8+++*2:+***::++*****22/;/*:*2/2C5*A**0+*:/*2*1<C+7+02+/9*2*):*9*7:)*)/9):*)7))..*2)**,**./9@F>477)
@M03506:14:000000000-AKVR1:1:1101:19960:6481 1:N:0:45
ATGAACTCCTACGGGAGGCAGCAGTGGGGAATCTTGCGCAATGGCCGAAAGGCTGACGCAGCGACGCCGCGTGCGGGAGGACGCTCTTCGGGGCGTAAACCGCTGTTGCCCGGAACGAAACGCATCTTTCGAGGTGCTTGACGGTACCGGGTGGGGAAGCGCCGGCTAACTCTGTGCCAGCAGCCGCGGAAATACAGAGGGCGCGAGCGTTGTCCGGAATCACTGGGCGGAAAGGGCGCGTAGGTGGCGGCATAAGGCCGCGGGGAAAGGTCGGGGCTCAACCCTGAATCGGCCGCGGCGG
+
CCCCCGGGGGGGGGGGGGGGGGGGGGGGGGGGGGGGGGGGGGGGGGGGGGGGGGGGGGGGGGGGGGGGGGGGGGGGGGGGGGGGGGGGGGGGGGGGGGGGGGGGGGGGGGGGGGGGGGGGGGGGGGGGGGGGGGGGGGGGGGGGGGGGGGGGGGGGGDGGGGGGGGGGGGFFGGGGGGGGGGGGGGGGGG>EGGGFFDGGGGGGGGGGGGGGGGGGGGGFF7CGGGGFC*:EGGGGGE3C:CEEGGGFEG77CE+:@5FGGGG*/9:9C*2*75DED5FFGFFG*)49>GFFF)557@@>)
@M03506:14:000000000-AKVR1:1:1101:3642:6483 1:N:0:45
ATGAACTCCTACGGGAGGCAGCAGTCGGGAATTTTGCGCAATGGGCGAAAGCCTGACGCAGCAACGCCGCGTGAGGGATGAAGGCCTTCGGGTTGTAAACCTCTTTTCTCGGGGACGATAATGACGGTACCTGAGGAATAAGTCACGGCTAACTACGTGCCAGCAGCCGCGGTAATACGTAGGTGGCAAGCGTTGTCCGGATTTACTGGGCGTAAAGAGCGCGCAGGCGGTCGTTCAAGTCGAGTGTGAAAGCCCCCGGCTCAACTGGGGAGGGTCACTCGATACTGATCGACTCGAAGGC
+
CCCCCGGGGGGGGGGGGGGGGGGGGGGGGGGGGGGEGGGGEGGGGGGGGGGGGGGFGGGGGGGGGGGGGGGEGGGGGGGGGFGGGGGGGGGGGGGGGGGGGGGGGGGGGGGGGGGGGGGGGGGGGGGGGGGGGGGGGGGGFGGGFGGGGGGDFGGGGF:FGEGGGGGGCEGGGFGGGGGGGGGGGGGGFFGGGGEGGGGG>EGCFGGGGGGGE5CFCFDGGGDC*CEGGGEEGG=C?9CFGG5C9C?>FFGF:CEDEB3/*CC6C0<DGGEFGGG6577CG4;C=FC*):0,<<;F4)5@4
@M03506:14:000000000-AKVR1:1:1101:17578:6507 1:N:0:45
ATGAACTCCTACGGGAGGCAGCAGTAGGGAATTTTCCACAATGGACGAAAGTCTGATGGAGCAACGCCGCGTGCAGGATGAAGGCCTTAGGGTTGTAAACTGCTTTTATCTGTGACGAATATGACGGTAGCAGATGAATAAGGACCTGCTAACTACGTGCCAGCAGCCGCGGTCATACGTAGGGTCCAAGCGTTATCCGGAATTACTGGGCGTAAAGAGTTGCGTAGGTGGCATGGTAAGTCAGTAGTGAAATGACGGGGCTCAACCCCGTGTCCATTACTGAAACTGCTCAGCTAGAGAA
+
CCCCCGGGGGGGGGGGGGGGGGGGGGGGGGGGGGGGGGGGGGGGGGGGGGGGGGGAGGGGGGGGGGGGGGGGGGGGGDGGGGGGGGGGGGGGGGGGGGFGFGGGGGGGGFGFGGGGGGG?FGGGGGGGGDGGEFEGGGGGGGGGGGCFFGGGGGGGGFGFGGGGFGCFGGEGEEEFFFGFGGGGGDFEFFFGFFCFGGED@GF?CC,@FFFGGGCEGCCCFGGGGGGGGFFE8?FGGGGGECFGGGFCFFF+:?FGGFG3CC5<+9*9C3*.2*;?DB>GFF??:=764:*)7)=46*0@6
@M03506:14:000000000-AKVR1:1:1101:7503:6513 1:N:0:45
ATGAACTCCTACGGGAGGCAGCAGTGGGGAATTTTGCGCAATGGGCTAACGCCTGACGCAGCAACGCCGCGTGGAGGATGAAGGTCTTTGGATTGTAAACTCCTGTCGACCGGGAAAAAGCAACTCGACCTAATACGTCGGGAAGTTGATTGTACCGGTGGAGGAAGCCCCGGCTAACTCTGTGCCAGCAGCCGCGGTAATACAGAGGGGGCAAGCGTTATTCGGAATTATTGGGCGTAAAGGGCGCGTAGGCGGCCTGGCAAGTGGAAGGTGAAGTCCCTCGGCTTAACCGAGGAACTGC
+
CCCCCGGGGGGGGGGGGGGGGGGGGGGGGGGGGGGGGGGGGGGGGGGGGGGGGGGGGGGGGGGGGGGGGGGGGGGGGEFGGGGGGGGGGGGGGGGGGFGGGGGGGGGGGGGGGGEGFGGGGGGGGGGGGGGGGGGGGGFGDGEEFGGGGGGGFGGGGGFFGGGGGGFFGFFFGGGGGGGGGGGGGGGGGGGGGGGGGGGGGGGGGGGGGEGGGGGGGGD=EGGGG58F+CFGG?EGGGGCFFCGGGGGGDGGGEGGG@CFGCFC0CFGF4C)9C=FG=C6*)):5)99<F71)075<F46*
@M03506:14:000000000-AKVR1:1:1101:19296:6535 1:N:0:45
ATGAACTCCTACGGGAGGCAGCAGTTAGGAATCTTGGACAATGGGCGCAAGCCTGATCCAGCCATGCCGCGTGAGTGATGAAGGCCTTAGGGTTGTAAAGCTCTTTCAGCGGGGAAGATAATGACGGTACCCGCAGAAGAAGCCCCGGCTAACTTCGTGCCAGCAGCCGCGGTAATACGAAGGGGGCTAGCGTTGCTCGGAATCACTGGGCGTAAAGCGCACGTAGGCGGATCTTTAAGTCAGGGGTGAAATCCTGGAGCTCAACTCCAGAACTGCCTTTGATACTGGGGATCTCGAGTCC
+
CCCCCGGGGGGGGGGGGGGGGGGGGGGGGGGGGGGGGGGGFGGGGGGGGGGGGGGGGGGGGGGGGGGGGGGGGGGGGGGGGGGGGGGGGGGGGGGGGGGGGGGGGGGGGGGGGGGCGGGGGFGGGGGGGGGGGGGGGGGGGGGFGGGGGGGGGGGGGFGGGGGGGGGGGGGGGGGGGGGGFGGGGGGGGGGGFFEDCGGGGGGGGGGGGGGDGDGFEEGGDEGGFFGGGGDEGGGGGGGFC?CGC5ED8<CCF79CFFGDCFCF?F?46C+74*0+9@DFG?@?E47?0/<6597<7>@)7
@M03506:14:000000000-AKVR1:1:1101:4227:6562 1:N:0:45
ATGAACTCCTACGGGAGGCAGCAGTGGGGAATCTTGCACAATGGGCGAAAGCCTGATGCAGCGACGCCGCGTGAGCGACGAAGCCCTTCGGGGTGTAAAGCTCTTTCGACGGGAACGATAATGACGGTACCCGGAGAAGAAGCTGCGGCTAACTACGTGCCAGCAGCCGCGGTAATACGTAGGCAGCGAGCGTTGTTCGGAATTACTGGGCGTAAAGAGTGTGTAGGCGGTGCTCCCAGTCTGTTGTGAAATCTCCCGGCTTAACTGGGAGGGTGCAGCGGAAACTAGAGTGCTAGAGGGG
+
CCCCCGGGGGGGGGGGGGGGGGGGGGGGGGGGGGGGGGGGFGGGGGGGGGGGGGGGGGGGGGGGGGGGGGGGGGGGGGGGGGGGBFFGGGGGGGGGGGCGGGGGGGGGGGGGGEEGGFGGGFGGGGGGGGGGGGGGGGGGGGGGGGGGGGGGGGGGGGGFGFGGGGGGGGGGGGGGGGCFGGGGGGGGGGGGCCGCGGGGGCFGGG?FGGGGGGGGGGGGGGGGF7C9EGEGG+0<CEFGG7?2<CF<ECEDGGG>E>DGEGGGF7CD59E>DGGG:BFGC))7?4C=2979?FFFF@>D:
@M03506:14:000000000-AKVR1:1:1101:19715:6567 1:N:0:45
ATGAACTCCTACGGGAGGCAGCAGTGGGGAATATTGCACAATGGGCGCAAGCCTGATGCAGCGACGCCGCGTGAGGGATGACGGCCTTCGGGTTGTAAACCTCTTTCAGTATCGACGAAGCGCAAGTGACGGTAGGTACAGAAGAAGCACCGGCCAACTACGTGCCAGCAGCCGCGGTAATACGTAGGGTGCGAGCGTTGTCCGGAATTACTGGGCGTAAAGAGCTCGTAGGTGGTTTGTCGCGTTGTTGGCGACAACTTGAAGCAAAATTGTGGGCGTGGGGGCGATACGGTCAGTACGG
+
CCCCCGGGGGGGGGGGGGGGGG@FEFGGGGGGGGGGGGGFGGGGGGGGGGGGFFFFGFGGGGGEEFG@FDE+CCCDGGFEGGGGGGBFGDDFGGGGGGCGGFGGGGGGGGGGAFGGGEEFGCFCCF,FDFGGEGGGGGFGF9FF7FCFGFGGGGG7BFGGGGGGG7FFCFGGGGGGG:7FCFFGGGED8<*<<785?ECE?<<EEE5@6<C7C+:@EG5C@CG>F<6;8?55<68;*@D8CG7=::59**2095*95>G*++*2+*+***+100/**)))).)7*>))4<F?5385***)0
@M03506:14:000000000-AKVR1:1:1101:14678:6568 1:N:0:45
ATGAACTCCTACGGGAGGCAGCAGTCGGGAATTTTGCGCAATGGGCGAAAGCCTGACGCAGCAACGCCGCGTGAGGGATGACGGCCTTCGGGTTGTAAACCTCTTTTATCAGGGAAGATAATGACGGTACCTGATGAATAAGTCACGGCTAACTACGTGCCAGCAGCCGCGGTAATACGTAGGTGACAAGCGTTGTCCGGATTTACTGGGCGTAAAGAGCGCGCAGGCGGTCGTTCAAGTCGAGTGTGAAAGCCCCCGGCTCAACTGGGGAGGGTCACTCGATACTGATGGACTCGAAGGG
+
CCCCCGGGGGGGGGGGGGGGGGGGGGGGGGGGGGGGGGGGGGGGGGGGGGGGGGGGGGGGGGGGGGGGGGGGGGGGGGGGGGGGGGGGGGGGGGGGGGGGGGGGGGGGGGGGFGGGGGGGGGGGGGGGGGGGGFCFEFGGGGGGGGGGGGGGGGGGGGGGGGGGGGGDGGEGFEGGGGGGGFGGGDGGGGGCF:CCEGGGCGGFGGGGGGGGGGGGGGGCEGGGGGGGGG:CG5EGF?FFCECGEG:>E+<C*:77:>D:***<6:C<CD*7CD3:7?771)):E6F?9*11?F:@FFED3
@M03506:14:000000000-AKVR1:1:1101:7902:6574 1:N:0:45
ATGAACTCCTACGGGAGGCAGCAGTGAGGAATCTTCCGCAATGGGCGAAAGCCTGACGGAGCGACGCCGCGTGTGGGATGAAGTCTTTCGGGATGTAAACCACTGTCGGAGGGGAAGACAAAAAAGACGGTACCCTCCAAGAAAGCCCCGGCTAACTACGTGCCAGCAGCCGCGGTAATACGTAGGGGGCAAGCGTTATCCAGATTTACTGGGCGTAAAGCGCGTGTAGGCGGCTGGTTAGGTGTGATGTGAAATCTTCGGGCTCAACCCGAAAACTGCATTGCAAACCGGCCTGGCTAGG
+
CCCCCGGGGGGGGGGGGGGGGGGGGGGGGGGGGGGGGGGGGGGGGGGGGGGGGGGGGGGGGGGGGGGGGGGGGGGGGGGGGGGFGGGGGGGGGGGGGGGGGGGGGGGGGGGGGGGEGGGGGGGGGGGGGGGGGGFFGDGFGFGGGFFGGDGGDGGGGGGDGFGGGFGGGGFGGGGEGGGGFGFFGGGGGGGFGGGGGGGGGGGFFGGGGGFGGFEGGEFGGGGGGDEGGGGEGGEGGFGGFDEGGGGFF9CCF9CFGFGGGD3**0A469C@C3)ACF*2?*97F4C:0<@;3@>FFF*7)
@M03506:14:000000000-AKVR1:1:1101:10932:6576 1:N:0:45
ATGAACTCCTACGGGAGGCAGCAGTCGAGAATTTTTCTCAATGGGGGAAACCCTGAAGGAGCGACGCCGCGTGGAGGATGAAGGTCTTCGGATTGTAAACTCCTGTCATTGGGGAACAAGTCGCTTACGTTAACTGCGTGAGCGTTGATAGTACCCGAAGAGGAAGAGACGGCTAACTCTGTGCCAGCAGCCGCGGTAATACAGAGGTCTCAAGCGTTGTTCGGATTCATTGGGCGTAAAGGGTGCGTAGGCGGCGCGGTAAGTCGGGTGTGAAATCTTGGAGCTTAACTCCGACACTGCA
+
CCCCCGGGGGGGGGGGGGGGGGGGGGGGGGGGGGGGGGGGGGGGGGGGGGGGGGGGGGGGGGGGGGGGGGGGGGGGGGGGGGGGGGGGGGGGGGGGGGGGGGGGGGGGGGGGGGGGGGGGGGGGGGGGGGGFGGGGGGGGGGGGGGGGGGGGGGGGGGGGGGGGGGGGGGGGGGGGGGGGGGGGGGGGGGGGGGGGGDEGGGGGGGFGGGGGGGGGCEGGGGGGEC:@FFGGGGGGGGGGEEGGGGGGGGGGGEGGGFGGDEFFGGGGGGEB:>>CC@>DD@FGC6:9AC=?E:)8@FF@1
@M03506:14:000000000-AKVR1:1:1101:20784:6598 1:N:0:45
ATGAACTCCTACGGGAGGCAGCAGTGGGGAATATTGGACAATGGGGGCAACCCTGATCCAGCAATGCCGCGTGGGTGATGAAGGCCTTCGGGTTGTAAAGCCCTTTCGGCGGGGAAGATGATGGCGGTACCCGCAGAAGAAGCCCCGGCTAACTTCGTGCCAGCAGCCGCGGTAATACGAAGGGGGCTAGCGTTGTTCGGAATTACTGGGCGTAAAGGGCGCGTAGGCTGTGCTGTAAGTCAGGCGCGAAAGGCCCGGGCTCAACCTGGGAACGGCGCTTGATACTGCGGGCCTTGACGTC
+
CCCCCGGGGGGGEGGGGGGGGGGGGGGGGGGG9FGCFGGGGGGGGGGDDGGGEGGFGGGGGGGGGGGGGGGGGGGCFCFGFAFFFFGGGGGGGGGGCFGGGGGGGGGGGGGGGGCGGGFGFFGFGGGGC:DFEDFFG:FGGGGGFGGGGGGCFGFGGGGGGFGGGGGGDGGG>ECGGGF*;EGDGGGDCFFC*8?5CEEDE5:CFGGGGFCEEE5CCFEECCGEC8592;EGCFG:F30<CCEC?5*)1:E5DFGGD@39>CF?F*<CGC:6>*9*/)55D)7<C*:625)(07)9*)0))
@M03506:14:000000000-AKVR1:1:1101:22126:6598 1:N:0:45
ATGAACTCCTACGGGAGGCAGCAGTCGGGAATTTTGCGCAATGGGCGAAAGCCTGACGCAGCAACGCCGCGTGAGGGATGACGGCCTTCGGGTTGTAAACCTCTTTTATCAGGGAAGATAATGACGGTACCTGATGAATAAGTCACGGCTAACTACGTGCCAGCAGCCGCGGTAATACGTAGGTGACAAGCGTTGTCCGGATTTACTGGGCGTAAAGAGCGCGCAGGCGGTCGTTCAAGTCGAGTGTGAAAGCCCCCGGCTCAACTGGGGAGGGTCACTCGATACTGATCGACTCGAAGGG
+
@CCCCGGGGGGGGGGGGGGGGGGGGGGGGGGGGGGGGGGEGGGGGGGGGGGGGGGGGGGGGGGGGGGGGGG@FCGGCEGGGGGGGGGGGGGGGGGGGFGFGGGGGGGGGFFFGGGGGGFGGGGGGGDCFGGFDGFGCFGGGCF=FGGGGGGCGGGGGGAFFGGGGGGGGGEGCGGGEFGCFFGGGGGGGGGGG*8FFGEGGC@9CC@CFGFEEGGCF:EFGDGGGGGG8C8?C7EGG+:AFGGGCG777CCCC7FGCDDG5E=CFC?FGD5)CD<C7):DFF4*:FF4:752)))0585>)
@M03506:14:000000000-AKVR1:1:1101:15000:6602 1:N:0:45
ATGAACTCCTACGGGAGGCAGCAGTAGGGAATCTTGCGCAATGGGTGAAAGCCTGACGCAGCAACGCCGCGTGGGGGATGAAGGCCTTCGGGTTGTAAACCCCTTTCAGCAGGGACGAATTTGACGGTACCTGCAGAAGAAGCCCCGGCCAACTACGTGCCAGCAGCCGCGGTAATACGTAGGGGGCAAGCGTTGTCCGGATTCATTGGGCGTAAAGGGCTCGTAGGCGGCTTGATAAGTCGGGTGTGAAATCTCCAGGCTCAACCTGGAGTCGCCACTCGAAACTGACATGGCTAGAGTC
+
CCCCCGGGGGGGGGGGGGGGGGGGGGGGGGGGGGGGGGGGGGGGGGGGGGGGGGGGGGGGGGGGGGGGGGGGGGGGGGGGGGGGGGGGGGGGGGGGGGGGGGGGGGGGGGFGGGGGGGGGGGGGGGGGGGGGGGFGGGGGGGFCFGGGGGGGGCGGGGFGGGGGGGGGEDEGGCEGGGGFGGGGGGGGCCFGGGGGCCEGG5EGFC:EFGGG:CEGGGGGGGEE5CEGGDCCEE*<<<:FCGCEE7EG+<C7:CCF?FFC***+:D6D*0:FGG5CC505>4)7*=C??4?<F>)*56*/*
@M03506:14:000000000-AKVR1:1:1101:11986:6607 1:N:0:45
ATGAACTCCTACGGGAGGCAGCAGTCGAGAATTTTTCACAATGGGCGAAAGCCTGATGGAGCGACGCCGCGTGGGGGATGAATGGCTTCGGCCCGTAAACCCCTGTCATTTGCGATCAAACCTCATTATTTAAAAGATGATGAGCTGATAGTAGCGAAAGAGGAAGGGACGGCTAACTCTGTGCCAGCAGCCGCGGTAATACAGAGGTCCCAAGCGTTGTTCGGATTCACTGGGCGTAAAGGGTGCGTAGGTGGCGAGGTAAGTCGGATGTGAAAGCTCGGAGCTAAACTCCGAAATGGCA
+
CCCCCGGGGGGGGGGGGGGGGGGGGGGGGGGGGGGGGGGGGGGGGGGGGGGGGGGGGGGGGGGGGGGGGGGGGGGGGDGGGGGGGGGDGGGGDGGGGGGGGGGGGGGGGGGGFGGGGGGGGGGGGGGGGGGGGGGGGGGGGGGGGGGGGFGGGGGGGGDG7EFGGGECFGGGGGGGGGGGGGGGGGGGGGGGGGGGGGGGGFDGFGGGGCFGGGCE;2:CGGGDGGCGGG+3;*8E5C*;?CCCEDGGGGG7>CDC/)>CC?C<FGG<5><B**0CFFGDDD55**27:>@?B53>FFF4)
@M03506:14:000000000-AKVR1:1:1101:12531:6615 1:N:0:45
ATGAACTCCTACGGGAGGCAGCAGTGGGGAATCTTGCGCAATGGCCTAACGGCTGACGCAGCGACGCCGCGTGTGGGATGAAGCTCTTCGGAGTGTAAACCACTGTTGCCCGGGACGAACAGCTCGATTAATCGAGCCTGACGGTACCGGGTGAGGAAGCACCGGCTAACTCCGTGCCAGCAGCCGCGGTAATACGGGGGGTGCGAGCGTTGTCCGGAATCACTGGGCGTAAAGGGCGCGTAGGTGGTCTGTTAAGGGTGTGGTGAAAGTCCGGGGCTCAACCCCGGATCTGCCGTTCCGG
+
CCCCCGGGGGGGGGGGGGGGGGGGGGGGGGGGGGGGGGGGGGGGGGGGGGGGGGGGGGGGGGGGGGGGGGGGGGGGGGGGGGGGGGGGGGGGGGGGGGGGGGGGGGGGGGGGGGGGGGGGGGGGGGGGGGGGGGGGGGGGGGDGGGGGGGGGGGGFGDGFGGGGGDGD:FFGGGGGCFFGGFGFGGGGECCEFGGGCGGGDGE5ECEEEGGGGGGGDEC*<@F?FG5CE***@EFGEEDC:1>EEFG593:?:F+>CFFGGCDG5:AFG:<7CDGGG:FCC:>==;CE<D449FE))..))
@M03506:14:000000000-AKVR1:1:1101:4644:6649 1:N:0:45
ATGAACTCCTACGGGAGGCAGCAGTGGGGAATTGTTCGCAATGGGCGAAAGCCTGACGACGCAACGCCGCGTGGAGGACGAAGATCTTCGGGTCGTAAACTCCTGTCGAGTGGGAAGAACACTTCCTGGGTGAATAATCCGGGAGGCTGACGGTACCACTAAAGGAAGCCCCGGCTAACTCCGTGCCAGCAGCCGCGGTAATACGGGGGGGGCAAGCGTTGTTCGGAATTACTGGGCGTAAAGGGCTCGTAGGCGGCCAACTAAGTCAGACGTGAAATCCCCAGGATCAACCTGGGACCTG
+
CCCCCGGGGGGGCFGEDGGGGGGFFFGGGEGGGGGGGGGGGGGCGGGGGGGGGGGFGGGGGGGGGGGCGGGGGGGGGGFFG7FFGGGGGGGG,@FGGGGFGGGGGGGGGGGGGFGGGFGGGGGGGFGGGGGGGGDFGGGGGDCFFGG:FCFGCFGGC;>?CCFFFGGGGGFGDGGDFGGGGGEFCEGGFGEGGGGDCG8EEGGCFGEEEDEGGG*;888=E:C9CE*858:@@CFDFGGDG=FCEGDFC55C3<C3:59>FFG66:CDFGD@FGGG*87*>>>C*.001CF?FFFF@45>)
@M03506:14:000000000-AKVR1:1:1101:8063:6651 1:N:0:45
ATGAACTCCTACGGGAGGCAGCAGTGGGGAATATTGGACAATGGGCGCAAGCCTGATCCAGCCATACCGCGTGGGTGAAGAAGGCCTTCGGGTTGTAAAGCCCTTTTGCTCGGGACGAAATCGTACGGGCGAATATCCCGTGCGGATGACGGTACCGAAAGAATAAGCACCGGCTAACTTCGTGCCAGCAGCCGCGGTAATACGAAGGGTGCAAGCGTTACTCGGAATTACTGGGCGTAAAGCGTGCGTAGGCGGTTTGTTAAGTCCGCTGTGAAAGCCCTGGGCTCAACCTGGGAATTGC
+
CCCCCGGGGGGGGGGGGGGGGGGGGGGGGGGGGGGGGGGGGGGGGGGGGGGGGGGGGGGGGGGGGGGGGGGFGGGGGGGGGGGGGGGGGGGGGGGGGGGGGGGGGGGGGGGGGGGGGGGGGGGGGGGGGGGGGGGGGGGGGGGGGGGGGGDGGGGGGGGGGFGGGGGGGGGDGGGGGGGGGGGGGGGGGGGGGGGGGGGGGGGGGGGGGGGGGGCFEGGGGGGGGGGGGGGGGGGGGGDGGGGGGGCDEGGGGGGDGFGGGGGGGFFCC<GFGGGGGFFGG>>FG><=4C@FFFFF@FFF6
@M03506:14:000000000-AKVR1:1:1101:17041:6653 1:N:0:45
ATGAACTCCTACGGGAGGCAGCAGTGGGGAATCTTGCGCAATGGGGGAAACCCTGACGCAGCGACGCCGCGTGCGGGATGAAGGCCTTCGGGTTGTAAACCGCTTTCAGCAGGGACGAAATTGACGGTACCTGCAGAAGAAGGCCCGGCCAACTACGTGCCAGCAGCCGCGGTAATACGTAGGGGCCTAGCGTTGTCCGGAATTATTGGGCGTAAAGAGCTCGTAGGCGGTTCGGCAAGTCGGATGTGAAATCTCCACGCTTAACGTGGAGGGGGCATTCGAAACGGCTGTGACTCGAGTC
+
CCCCCGGGGGGGGGGGGGGGGGGGGGGGGGGGGGGFGGGGGGGGGGGGGGGGGGGGGGGGGGGGGGGGGGGGGGGGGGGGGGGGGGGGGGGGGGGGGGGGGGGGGGGGGGGGGGGGGGGGGGGGGGGGGGGGGGGGGGGCGGGGFGGGGGGGGGGGGGGGGGGGGGGGGDEGGGGGGGGGGGGGGGGGGGGGGGGEFGGGCEGGGGGGGGGGGGEECGGGDFGEGFGC>EGEGGGG5CC+3:E>/:+:C?CEGGGC:@9>CCDGGD655CCBGD):7<F:>=@EE)189C7>?F76>).7)
@M03506:14:000000000-AKVR1:1:1101:14118:6654 1:N:0:45
ATGAACTCCTACGGGAGGCAGCAGTGGGGAATTGTTCGCAATGGGCGCAAGCCTGACGACGCAACGCCGCGTGGAGGGTGAAGACCTTCGGGTCGTAAACTCCTTTCGATCGAGACGAACGGCCTCCGGGTGAATGGTCCGGAGGAATGACGGTACCGAGAGAAGAAGCCCCGGCTAACTCCGTGCCAGCAGCCGCGGTAATACGGGGGGGGCAGGCGTTGTTCGGAATTACTGGGCGTAAAGGGCTCGTAGGTGGCCAACTAAGTCAGACGTGAAATCCCTCGGCTTAACCGGGGAACTG
+
CCCCCGGGGGGGGGGGGGGGGGGGGGGGGGGGGGGGGGGGGGGGGGGGGGGGGGGGGGGGGGGGGGGGGGGGGGGGGGGGGGGGGGGGGGGGGGGGGGGGGGGGGGGGGGGGGGGGGGGGGGGGGGGGGGGGGGGGGGGGGGGGGGCFFFFGGGGGGGGGGGGGGGFFFFGGGGGGGGGGGGGGGGECGGFGGGGG>E5/?FFGGCGDGEGGGGGGGGGGGEF?EGDEEGFGFFGGGC9=EFGGD=FFGGE5C2CFG>6*:6>FFCGGGFE>CDCC>BGGGF4=C>*<:>F2@B:DBD>F*
@M03506:14:000000000-AKVR1:1:1101:24394:6655 1:N:0:45
ATGAACTCCTACGGGAGGCAGCAGTCGGGAATATTGCCCAATGGCCGAAAGGCTGAGGCTGCAACGCCGCGTGCGCGATGAAGGCCTTCGGGTCGTAAAGCGCTTTTCGGGTGGATGGGCAAGGACAGTACACCCGGAATAAGGTACGGCTAGCTACGTGCCAGCAGCCGCGGTAAAACGTAGGTACCGAGCGTTATCCGGATTTACTGGGCGTAAAGCGCGTTCAGGCGGTTTGGCAAGTCGGGCATGAAATCTCTCGGCTCAACCGGGAGAGGTTGTCCGATACTTCCAGACTTGATGG
+
CCCCCGGGGGGGGGGGGGGGGGGGGGGGGEGGGGGFGGGGGGGGGGGGGGGGGGGGGGGGGGGGGGGGGGGGGGGGGGGGGGGGGGGGGGGGGGGGGGGGGGGGGGGGGGGGGGGGGGGGFGGGFGGGGGGGGFFFEFGGGGGGGGGGGDGGGFGGGGGGGGGFEFGGGGGGGDDEFGDGGGGGGFGFGGGGGCEGGGFEGEGGGGGGGGGGGGEGGGGGDC:EGFFGGGG?//?C?CDFGGGGG5/*@FGGF7EGF?9CECGFC<FGGGCD57CC4>5::>>A5)*7-76A4)6/1**9@
@M03506:14:000000000-AKVR1:1:1101:13394:6663 1:N:0:45
ATGAACTCCTACGGGAGGCAGCAGTGGGGAATCTTGCGCAATGGGCGAAAGCCTGACGCAGCAACGCCGCGTGGGGGATGAAGGCCTTCGGGTTGTAAACCCCTTTCAGCAGGAACGAAATTGACGGTACCTGCAGAAGAAGCACCGGCCAACTACGTGCCAGCAGCCGCGGTAATACGTAGGGTGCAAGCGTTGTCCGGATTTATTGGGCGTAAAGAGCTCGTAGGCGGTTTGGCAAGTCGGGTGTGAAAACTTCAGGCTCAACCTGGAGATGCCACCCGAGACTGCTATGACTCGAGTC
+
CCCCCGGGGGGGGGGGGGGGGGGGGGGGGGGGGGGGGGGGGGGGGGGGGGGGGGGGGGGGGGGGGGGGGGGGGGGGGGGGGGGGGGGGGGGGGGGGGGGGGGGGGGGGGGGGGGGGGGGGGGGGGGGGGGGGGGGGGGGGGGGGGGGGGGGGGGGGGGGGGGGGGGGGGGGGGGECCEG:CFGGGGGGGGGGGGGGGGGGCEGDFGGGGGGGEDGFGDGFFGGCCGGGGGCE5:EFCFGEGEGDCC5DCGGFFC7FFFGGCE=EGFCGGDFFGGGCC*9CC>@CC*CFB>*6=/=?>57*)
@M03506:14:000000000-AKVR1:1:1101:10844:6673 1:N:0:45
ATGAACTCCTACGGGAGGCAGCAGTCGAGAATTTTCCGCAATGGGCGAAAGCCTGACGGAGTGACGCCGCGTGGGGGACGAAGGCCTTCGGGTCGTAAACCCCTGTCAGAGGGAAAGAAGGGCGCTGGCGTTAATAGCGCCGGTGTCTGACGGTACCTTCAGAGGAAGCCCCGGCCAACTCTGTGCCAGCAGCCGCGGTAAGACAGAGGGGGCAAGCGTTGCTCGGAATCACTGGGCGTAAAGGGCGCGTAGGCGGGATGGCAAGTCAGGCGTGAAATCTCGCGGCTCAACCGAGAAACGG
+
CCCCCGGGGGGGGGGGGGGGGGGGGGGGGGGGGGGGGGGGGGGGGGGGGGGGGGGGGGGGGGGGGGGGGGGGGGGGGGGGGGGGGGGGGGGGGGGGGGGGGGGGGGGGGGGGGGGGGGGGGGGGGGGGGGGGGGGGGGGGGGGGGGGGGGGGGGGGGGGGGGGGGGGGGGGGGGGGGGGGGGGGGGGGGGGGGGGGDEGGGGFFDFGGGGGGGGGDCC*CEE:CEEGGGGGGDFCFGGGDEFFGEGGGDE=EGGGGGBCDF652::C7E*C79CD5:=C7:)<EEF3),*7,7)8)06)>)
@M03506:14:000000000-AKVR1:1:1101:16552:6680 1:N:0:45
ATGAACTCCTACGGGAGGCAGCAGTTAGGAATCTTGGACAATGGGCGCAAGCCTGATCCAGCCATGCCGCGTGAGTGATGAAGGCCTTAGGGTTGTAAAGCTCTTTCAGCGGGGAAGATAATGACGGTACCCGCAGAAGAAGCCCCGGCTAACTTCGTGCCAGCAGCCGCGGTAATACGAAGGGGGCTAGCGCTGCTCGGAATCACTGGGCGTAAAGCGCACGTAGGCGGCTTTCTAAGTCAGGGGTGAAATCCTGGAGCTCAACTCCAGAACTGCCTTTGATACTGGGAAGCTCGAGTCC
+
CCCCCGGGGGGGGGGGGGGGGGGGGGGGFGGGGGGGGGGGGGGGGGGGGGGGGGGGGGGGGGGGGGGGGGGGGGGGGGGGGGGGGGGGGGGGGGGGGGGGGGGGGGGGGGGGGGDGGGGGGGGGGGGGGGGGGGGGGGGGGGGFGGGGGGGGGGGGGGGGGGAFGGGGGGGGGEGGGGGGGGGGGGDGFGGGGGGGFGGGGDGGGGGGGGGGGDEGGGGGGGGGFGGGGGGEGGCFGCFFGGGGGGGDCFFFGGGFD4FFC6CFDGGGFG+8FGGFDFFFG4F7CFGFFC@?FFFFFF=>F
@M03506:14:000000000-AKVR1:1:1101:9551:6682 1:N:0:45
ATACTCCTACGGGAGGCAGCAGCAAGGAATTTTCGTCAATGGGCGCGAGCCTGAACGAGCAACGCCGCGTGGAGGATGACGGCCTTCGGGTTGTAAACTCCTTTTTCGGGGGACGATGATGACGGTACCCCGGGAATAAGGCTCGGCTAGCTCTGTGCCAGCAGCCGCGGTAATACAGAGGAGCCAAGCGTTGTCCGGATTGACTGGGCGTAAAGCGCACGCAGGCGGACGCGCGCGTGGGGTGTGAAATCTGGCCGCTTAACGGCCAGGCGCCATCCCATACGGCGGGTCTGGGGCCCTG
+
CCCCCGGGGGGGGGGGGGGGGGGGGGGGGGGGGGGGGGGGGGGGGGGGGGGGGGGGGGGGGGGGGGGGGGGGGGGGGGGGGGGGGGGGGGGGGGGGGGGGGGGGGGGGGGGGGGGGGGGGGGGGGGGGGGGGGGCGGGGGGGGGGGGGGGGGGGGGGFGGGGGGGGGGGGGGGGGGGGGGGGGGGGGGGGGG>EGGGGGGGGGGGGFGGGEEGGGGDGCCGEEEDGEE>EGC?58:=57EGG/::7?7@+0<*:?FC:35*?FEG3C3=C=77<):75D*20)*::/),/845?)055)54
@M03506:14:000000000-AKVR1:1:1101:12992:6683 1:N:0:45
ATGAACTCCTACGGGAGGCAGCAGTCGGGAATTTTGCTCAATGGGGGAAACCCTGAAGGAGCGACGCCGCGTGGAGGATGAAGGTCTTCGGATTGTAAACTCCTGTCATTGGGGAACAAGTCGCTTACGGTAACTGCGGGAGCGTTGATAGTACCCGAAGAGGAAGAGCCGGCTAACTCTGTGCCAGCAGCCGCGGTGATACAGAGGTCTCAGGCGTTGTTCGGATTCATTTGGCGTAAAGGGTGCGCAGGCGGCGCGGTAAGTCGGGTGTGAGATCTCGGAGCTTAAGTCCGGAATTGTA
+
CCCCCFFEF@CE@EB76+CFGGCCCF@:F@6,CCFA@EFFG@,<F7:@,E66@F8FE@FE8FGCFG7+CCE>==4EF:<,BEFD,B<<FGG7B:FA@9<<,B?AFF?EC9,B8>+B+=,8858>+D+BC+B=:B<FF:+@:++3<CFBC9;EFBF>F><:*DG<,@@F,CCCG@*7:2F<CFFG,<21BF:FCC:*:*;<:++++28+*3+<+*2:;*:*;F88**2@@7@+<+<?5*1/:7*025*)//>*9**1:.>D*2*<+**/29C5***+***29)7**)*1):*).)0).0*//
@M03506:14:000000000-AKVR1:1:1101:22802:6695 1:N:0:45
ATGAACTCCTACGGGAGGCAGCAGTGGGGAATATTGGACAATGGGCGCAAGCCTGATCCAGCCATGCCGCGCGAGTGATGAAGGCCCTAGGGTTGTAAAGCTCTTTTGTGCGGGAAGATAATGACGGTACCGCAAGAATAAGCCCCGGCTAACTTCGTGCCAGCAGCCGCGGTAATACGAAGGGGGCTAGCGTTGCTCGGAATCACTGGGCGTAAAGGGTGCGTAGGCGGGGCTTTAAGTCAGGGGTGAAATCATGGAGCTAAACTCCAGAACTGCATTTGATTCTGAAGCTCTTGAGTTT
+
CCCCCGGGGGGGGGGGGGGGGGGGGGGGDFFFAFGGGGGGGGGGGGGGGGGGGGGGGCGGGGGGGGGGGGGGGGEFGGGFGGFFGGGGGGGGGDFBFGAFFGGGGCFEGGGGGC:F>EFFFGGCGGGGFEGG73FFCFFFABFFEFEGGGDF79DFGGFFCFFFAFGGCEFGG@FEG<B*2FFC@EE@FGGGGGGCBCGGGD@C+3:EFFD*/::CFF=CE*2:8C5+?E*****<C<CFG?:*AE5>5002?+<C6)99*+2<A*<DEF759*2<*000:/*+21:*.*))940/86=4*
@M03506:14:000000000-AKVR1:1:1101:19209:6700 1:N:0:45
ATGAACTCCTACGGGAGGCAGCAGTCGGGAATTTTGGGCAATGGGCGAAAGCCTGACTCAGCAACGCCGCGTGAAGGATGAAATCCCTCGGGATGTAAACTTCGCAAGAACAGGAAGAATAAGTAGGGGACAATACCCTCTATGATGACGGTACTGTTTGTAAGCTCCGGCTAACTCCGTGCCAGCAGCCGCGGTAATACGGGGGGAGCAAGCGTTGTTCGGATTTACTGGGCGTAAAGGGCGCGTAGGCGGCCACCGCAAGTCGACTGTGCAATCTCCGGGCTTAACCCGGAAAGGTCAG
+
CCCCCGGGGGGGGGGGGGGGGGGGGGGGGGGGGGGAFGGGGGGGGGGGGGGGGGGGGGGGGGGGGGGGGGGGGGFGGGGGGGGGGGFFGGGGGGGGGGGGGGGGGC:FFGGGGGGGGGGGGGFEFGGGGGGGGGGGGGGGGGGGGGGGGGGGGGGGGGGGGFGGGGFGGGGGGGGFGGGFGGGGGGGGD<CEGEGG5EGGGGGGCGGGGGGGGG/8??*<EGGGCGCFGGFC=51:78C9CEGGGGGGDGGGG57CE@GDCG>CCGGDE:?*2?7<:621>DBG57**4C@>D)))77*0.
@M03506:14:000000000-AKVR1:1:1101:24817:6703 1:N:0:45
ATGAACTCCTACGGGAGGCAGCAGTGGGGAATATTGGACAATGGGGGCAACCCTGATCCAGCCATGCCGCGTGTGTGAAGAAGGCCTTCGGGTTGTAAAGCACTTTAAGGGGGGAGGAAGGTCCCAAAGCGATTAACTTTGGGGATTGACGTTACTCCCAGAATAAGCACCGGCTAACTCCTCGCCAGCAGCCGCGGTAATACGGAGGGTGCAAGCGTTAATCGGAATGACTGGGCGTAAAGCGCGCGTAGGCGGCTAGTTAAGTCGGTTGTGCATTTCACGGGCTCAACCTGGGAATTGG
+
@CCCCGGGGFGG@EGFCGCEGGGGEFGGDECGGFFFFAFFDDEGGCDFGGGGDFGGCE@@<FFDEF@EE>76=BF<<EFFFDFG<AFCGGGGGEGGFDE9FEDBF,<<C9FG>FE@BCEF@<CCFFG>8:FF,*=A,,<<:7B7CGGFGFGCFFGG?<<<BFGGGCGGE:C8/2:C68:C6+*;*?EEGGGGFDCCE*2*99+A;CC*?>:2<+C>C8*;*C?588*@+3++<:FGEEDGGGFG5:55:C5C*27D*)903+*3CFG3>*CDD**+0****0.*:)17)*72@)))9)97)
@M03506:14:000000000-AKVR1:1:1101:24362:6713 1:N:0:45
ATGAACTCCTACGGGAGGCAGCAGTGGGGAATCTTGCGCAATGGCCGCAAGGCTGACGCAGCGACGCCGCGTGTGGGATGACGGCCTTCGGGTTGTAAACCACTGTCGGGAGGAACGAATACTCGGCTTCGAATAGGAGCCCGAGGGTGACGGTACCTCCAAAGGAAGCACCGGCTAACTCCGTGCCAGCAGCCGCGGTAATACGGAGGGTGCGAGCGTTGTCCGGAATCACTGGGCGTAAAGGGCGCGTAGGTGGCCCGTTACGTGGCTGGTGAAATCCCGGGGCCGAACTCCGGGGCTG
+
CCCCCGGGGGGGGGGGGGGGGGGGFGGGGGGDGGGDFGGGGGGCFGGGG7FGGGGGGCFEFGGGGGGGGGD:CFFGGAEGCFGGGGGCEFEGGGGEGGGGGGGFGGGCCCCFGGFDCEGF@,3@FE@>FDE7FGCECDGCFGGEEGGDC::FGB@CFFFFGGF<BCBFF@EGGGC7CFGFGCFGFGFFGGDGGFGGGE*5:99EFE//*:;8CC>EEGCEG8+<8:;8;C9A+C6@CC7CCFGGD=EDEGDCD9?FF57C:*/*77E<*/C>***2*17*07:7=)9)3).(*07>>DD>@
@M03506:14:000000000-AKVR1:1:1101:17607:6727 1:N:0:45
ATGAACTCCTACGGGAAGCAGCAGTCGGGAATTTTGGGCACTGGGCGAATGCCTGACCCAGCAACGCCGCGTGAAGGATGAAATCCCTCGGGATGTAAACTTCGCAAGAACAGGAAGAATAAGTAGGGGACAATACCCCCTATGATGCCGGTCCTGTTTGTAAGCTCCGGCTAACTCCGTGCCAGCAGCCGCGGTAATACGGGGGGGGCAAGCGTTGTTCGGTTTTCCTGGGCGTAAATGGCGCGTAGGCGGCCACCGCAAGTCGACTGTGACATCTCCGGGCTTAACTCGGAAAGGTCAG
+
CCCCCEFFFFFECEGGGDFGGGGGGG77CG+CFFFE+FEA,CFEF<@7@FFFFGF?DAEAFCG8FGEECDEGE=7CE,EFF9CCFGG@EFFGFFCFE,5?FFG@FC+8=A<E<BE,?<EFC?E8CF,FFGG7,:B=<,BCF<<C<9F,<3>@+3,@,@<<,,,,@,@<>FF@EGG?<>:>CG:,FC7C,<C@CFE7CFG9:EEE8C8*2/**1*;5?;8<:C**2;+30+<*8*2:/**03A5E***986:ED577*5C)/5*0A/**2>+87*0<*=79C))110*9)2><>:5779?47
@M03506:14:000000000-AKVR1:1:1101:19403:6733 1:N:0:45
ATGAACTCCTACGGGAGGCAGCAGTCGGGAATTTTGGGCAGTGGGCGAAAGCCTGACCCAGCAACGCCGCGTGAAGGATGAAATCCCTCGGGATGTAAACTTCGCAAGAATGGGAAGAATTAGTAGGGGTTAATACCCCCTATGATGACGGTACCATTTGTAAGCTCCGGCTAACTCCGTGCCAGCAGCCGCGGTAATACGGGGGGAGCAAGCGTTGTTCGGATTTACTGGGCGTAAAGGGCGCGTAGGCGGTCAGCACAAGTCAGTTGTGAAATCTCCGGGCTTAACTCGGAAAGGTCAA
+
CCCCCGGGGGGGGGGGGGGGGGGGGGGGGGGGGGGAF@FGGGGGGGGGGGGGGGGGGGGGGGGGGGGGGGGGGGGGGGGGGGGGGGGGGGGGGGGGGGGGGGGGGDFGGGGGGGGGGGGGGGGGGGGGGGGGGGGGGGGGGGGGGGGGGGGGGGGGGGGGGGGGGGGGGGGGGGGGGGGFGGFGFGGGGGGGGGGGGGGGGDGGGGGGGC8FGGEGGGGGGGGGGGGGGGGGGG8===FFEEGGE7EG5EGGGGEFG?FG=FCFEFEC?:EF7:7<DBGGGFFGD6*64:)3>)7;>FFFF
@M03506:14:000000000-AKVR1:1:1101:15953:6759 1:N:0:45
ATGAACTCCTACGGGAGGCAGCAGTGGGGAATTGTTCGCAATGGGCGCAAGCCTGACGACGCAACGCCGCGTGGAGGATGAAGATCTTCGGGTCGTAAACTCCTTTCGATCGAGACGAATGGCCTCCGGGTCAATACCCTGGAGGAGTGACGGTACCGAGAGAAGAAGCCCCGGCTAACTCCGTGCCAGCAGCCGCGGTAATACGGGGGGGGCAAGCGTTGTTCGGAATTACTGGGCGTAAAGGGCTCGTAGGTGGCCAACTAAGCCAGACGTGAAATCCCCCGGCTTAACCTGGGAACTG
+
<CCCCFFGGGGGGGGGGGGGGGGGGGGGGGGGGGGGGGGGGGGGGGGGGGGGGGGGGGGGGGGDGGGGGGGGGGGGGGGGGGGGGGGFGGGGGGGGGGFGGGGGGGGGFGGG@7FFGGGGGGGGGFGGDGGG?FGGGGDGGG:EEGGGCEGGGGGFBF7FEGGGGECGGGGGGGE@<@EEGGGFFGGGGGGGGGGGGGGGGGGGGGGGG5EGDCFGFGGEGGGGGE>?GG7<<CFFGG)8:=CGGDC</1:FDGCFE>G:FGC++*39:7EBGD7*CFC9C)):CE3>?7*)*0.74)7)1
@M03506:14:000000000-AKVR1:1:1101:14550:6767 1:N:0:45
ATGAACTCCTACGGGAGGCAGCAGTCGGGAATTTTGGGCAATGGGCGCAAGCCTGACCCAGCAACGCCGCGTGAAGGATGAAATCCCTCGGGATGTAAACTTCGCAAGAACGGGAAGAATAAGTCTGTGTGAATATCACAGATGATGACGGTACCGTTTGTAAGCTCCGGCTAACTCCGTGCCAGCAGCCGCGGTAATACGGGGGGAGCAAGCGTTGTTCGGATTTACTGGGCGGAAAGGGCGCGTAGGCGGCCACCGCAAGTCAATTGTGAAATCTCCGGGCTTAACTCGGAAAGGGCAA
+
CCCCCGGGGGGGGGGEGGGGGGGGGGGGGCGGGGGGGGEFFGGGGGGGGGEGFFGGGGGGGGGGGGDGGGGGD7FGG8AFCGGGGGGCFEGG@FEFGGGCEFGGGGGEEFGGGG7FGDGGGGG9B@FGGGGDFGG9FDGC9FA<DFGFGGGEFGCG@FGGGGGC9FFCEGGGEFGF:FG*:FC@F:,=C7:CFGCF>9FGGEEGGG8CE8FC;EEGGG@:CG=5CFFFFCGGGG*:78CFGGGGE*:CGGGGD*/*ABGD=E:::7<79:<*0:>E>BFGD>.*162=<F3<5735>)7)0
@M03506:14:000000000-AKVR1:1:1101:3550:6781 1:N:0:45
ATGAACTCCTACGGGAGGCAGCAGTCGAGGATCTTCGGCAATGGGCGCAAGCCTGACCGAGCGACGCCGCGTGCGCGATGAAGGCCTTCGGGTTGTAAAGCGCTGTCGAGGGGGAGGAAAGCCCGCAAGGGTCTGACCTATCCCTGGAGGAAGCACGGGCTAAGTTCGTGCCAGCAGCAGCGGTAAGACGAACCGTGCGAACGTTGTTCGGAATCACTGGGCTTAAAGGGCGCGTAGGCGGTTGACCAAGTCCGGGGTGAAATCTTTCGGCTTAACCGGAAAAGTGCCTTGGATACTGGTC
+
CCCCCGGGG9CFGGGGGGEEFGGGGGGGGGGGGGGGGEGECGGGGGGGGGGGCGGGGGGDFGGDEGGGGGGGEEFGGGGGF<EFFGGFGGGGFGGGGFFGGGGGGGGGDFGGGGCFGEC@FDGBFFECGFCFFGGFGGGGGG<FEFGFFEGGFG:FGGGCGGGG>CEFCFFGFFGDF>CGFEGGG5EF?CECE5C;@EEGGGDGGG589EG5;FG?CEGG5*0:<CFFFC=EEC?*>EGGGE5EFCFGF5C??CCCG>DG6<:9<FCGGGGFGGGFF>D<C5@GGFDF4C:>4BFF6B66*
@M03506:14:000000000-AKVR1:1:1101:10851:6794 1:N:0:45
ATGAACTCCTACGGGAGGCAGCAGTGAGGAATCTTCCACAATGGGGGCAACCCTGATGGAGCAACGCCGCGTGCAGGATGAAGGCCTTCGGGTCGTAAACTGCTTTTATGAGTGAAGAATATGACGGTAGCTCATGAATAAGGGTCGGCTAACTACGTGCCAGCAGCCGCGGTCATACGTAGGACCCGAGCGTTATCCGGAGTGACTGGGCGTAAAGAGTTGCGTAGGCGGCTGAGTAAGCGAATAGTGAAATCTGGTGGCTCAACCATACAGACTATTATTCGAACTGCTCGGCTCGAGA
+
CCCCCGGGGGGGGGGGGGGGGGGGGGGGGGGGGGGGGGGGGGGGGGGGGGGGGGGGGGGGGGGGGGGGGGGGGGGGGGGGGGGGGGGGGGGGGDGGGGGGGGGFGGGGGGGGGGGGGGGGGGGGGGGGGGGGGGGGGGGGGGGGGGGGGGGGGGGGGGGGGGGGGGGGGGGGGGGGGGGGGGGGFGGGGGGGGGGGGGGGGGGGGGGGGGGGEGG5FG6@FGGGGGGDFEGGCECFGGGFFEEDG:CFGGGGCFDFGFGDF=FFGFGG9FFFGD*<:6**;*=FFFG@2C64@@@F377>)
@M03506:14:000000000-AKVR1:1:1101:21821:6794 1:N:0:45
ATGAACTCCTACGGGAGGCAGCAGTGGGGAATCTTGCGCAATGGTCAAAAGACTGACGCAGCGACGCCGCGTGTGGGAGGACGCCCTTCGGGGCGTAAACCACTGTTGCCCGGGACGAACCTCCTCTTCCGAGGAGCCTGACGGTACCGGGTGAGGAAGCACCGGCTAACTCCGTGCCAGGTGCCGCGGGAATACGGGGGGTGGGGGCGTCGTCCGGAATCAGTGGGCGTCGAGGGCGCGGGGGTGGTTGGTTGAGGGTGGGGTGGAGGTCCGGGGGTCAACCCCGGATGTGCAGGGCCGG
+
CCCCCGGGGGGGGGGDGGGDGGGGGFG,@FFF9FG<FBEGGGGG<C@EGGE<CFGGFGCFGGGGGGGGGGGGGFFEGGEGG+F8+@FGGGGGD@=FGBDF8FGGGG<3C,,B>EG:<@E7:,:FC3FA,8*>FF*>F78<,,=<FF79B*FCB:*<<F2*:+*41:/*<F+33;*;*8++*+3@FE*******3+;5>**822*2*:55C**2*/:***;0++23;*ACC**/2:C*:):**:C*:E7**//**+027***/92*)**11**)))5)8C***)1*))8()/.**/.))).0
@M03506:14:000000000-AKVR1:1:1101:23689:6800 1:N:0:45
ATGAACTCCTACGGGAGGCAGCAGTGGGGAATTGTTCGCAATGGGCGCAAGCCTGACGACGCAACGCCGCGTGGAGGATGAAGGTCTTCGGATTGTAAACTCCTGTTGCCCGGGACGAAAAGCTTCGACCTAACACGTCGAGGTCTGACGGTACCGGGTGAGGAAGCCCCGGCTAACTCTGTGCCAGCAGCCGCGGTAATACAGAGGGGGCAAGCGTTGCTCGGAATTAGTGGGCGTAAAGGGCGCGTAGGCGGCCTTCTAAGGCGAACGTGAAATCCCCGGGCTCAACCCGGGAACCGCG
+
@CCCCFGGGGGGGGGGGGGGGGGGGGGCFEGGGGGGGGGGGGGGGGEGGDFGGFGGGGGGGGGEGGGEGGGGG7CGGGGGGGGGGGGGGFEFGGGGGGGGGGGGGGGFGGGGGGGGGGGEGGGFGGDFCCFGGGGGGEGGGGGGGGGGGG@FE*F:EG<EGGGGFG>FGGGEGGFGFFDFGGDGFF@EGGFFGGGCGDE?EF7CFGGGGGGGCCGGG=C*A7CEEECC++3A5*/8:*9CCE=CC7E3*>5C9=C7567*3<*0:C5>EC50*77::<*1)83E=)0/(071))))))0))
@M03506:14:000000000-AKVR1:1:1101:14847:6802 1:N:0:45
ATGAACTCCTACGGGAGGCAGCAGTCGAGAATCTTTCACAATGGGGGAAACCCTGATGGAGTGACGCCGCGTGGAGGATAAGGTCTTCGGATTGTAAACTCCTGTCATGCGGGAACAAAGCCCTCACGGGTGTGATAGTACCGCAAGAGGAAGAGACGGCTAACTCTGTGCCAGCAGCCGCGGTAATACCGAGGTCTCAAGCGTTGTTCGGAATTACTGGGCGTAAAGGGTGCGCAGGCCGCGCGGGCAGTCAAATGTGTAATTCAGGGGCGCAACCCCTGCACTGCGCTTGATACTTCCG
+
CCCCCGGGGGGGGGGGGGGGGGGGGGDGGGGGGGGGGGGGGGGGGGGGGGGGGGGGGGGGGGGGGGGGGGGGGGFGGGGGGGGGGGGGGGGGGGGGGGGGGGGGGGGGGGGGGGGGGGGGGGGGGGGGGGFEFGGGGGGGGGGGEGGCCGFGGGGGGGGGGGGGGGGGGGGGGGGGGGGDCEGEEGFGGAFEGFEFFGCEGGG8FGGGGGGGDCFC7:FGGGGEE5EGGGGGDGGEE=DEGGGCEGGGCGGFGF+:<?F7<:D7?>EFF):)1C5CFFGGGFFGGFGF9C@<>BBFF4*70
@M03506:14:000000000-AKVR1:1:1101:23185:6807 1:N:0:45
ATGAACTCCTACGGGAGGCAGCAGTTAGGAATTTTGGGCAATGGGCGAAAGCCTGACCCAGCAACGCCGCGTGGGTGACGAAGGCCTTCGGGTTGTAAAGCCCTTTTCTGAGGGAAGATGATGACGGTACCTCAGGAATAAGCACCGGCTAACTACGTGCCAGCAGCCGCGGTAATACGCAGGGTGCAAACGTTGCCCGGATTTATTGGGCGTAAAGGGCGCGTAGGCGGTCACGCACGTCCGTTGTGAAATCGCTCGGTTCAACTGGGCGGGGGCAGCGGATACGGGGTGGCGGGAGGTG
+
CCCCCGFG@GGGEGEEF:F7FDFGFFFGD96CECF@@EG8CEC<8C@7@FGGFGGGCGGGGGDDFG:FGDFBFCGFFF=FEEGGG8EEEFEGGGG:<?F<<9A4E8E?EFCEFGGGGGF<FFFFGGGGDEF<AFFGGGDF<FGA8DFGGGGGGGGGDG<<C,@EGGF:FEGGC*=;AFF*CFEG7*<C9AFGG?8<;ECEBB@F9CG9+BFG8EC5<?5=E:EEC>EFEGG>EG==EEC@CC:CFE77+302**:1173****<0*+25*:>C3)*107CC>>*+)*)()03))))7))))
@M03506:14:000000000-AKVR1:1:1101:4686:6807 1:N:0:45
ATGAACTCCTACGGGAGGCAGCAGTCGGGAATTTTGGGCAATGGGCGAAAGCCTGACCCAGCAACGCCGCGTGAAGGATGAGATCCCTCGGGATGTAAACTTCGCAAGAACGGGAAGAATAAGTGGAAGTTAATACCTTCCATGATGACGGTACCGTTTGTAAGCTCCGGCTAACTCCGTGCCAGCAGCCGCGGTAATACGGGGGGAGCAAGCGTTGTTCGGATTTACTGGGCGTAAAGGGCGCGTAGGCGGTCAGTGCAAGTCAGTTGGGAACTCTCTGGTCTTAGCTCGGAAAGGTCAA
+
CCCCCGGGGGGFGGGGGGGGGGGGGGGGGGGGGFGGGGGGGGGGGGGGGEGGGGGGGDGGGGGGGDGEGGGGGGGFGGFGE,<CFGGFGEGGGGGGGGGGGGGGGGGGGGGGGGBFGGGGGGFGGGGGGGAD<@DAECGFFGGGGGGGGGDGGGGDGG7FFGCFGGGFF7>FGF:><@7:6::FFFCEGFEFDGGGCGCFG5C78C8>8CFGFDE*8CG7CE*CEC?F?EGC*71*2*;C**::C7CC*<C5):**+***3+2++*<*+*1)7*2+;)0:C*/++***-2)()))076*01
@M03506:14:000000000-AKVR1:1:1101:13631:6834 1:N:0:45
ATGAACTCCTACGGGAGGCAGCAGTCGGGAATTTTGCTCAATGGGGGAAACCCTGAAGCAGCAACGCCGCGTGAGGGATGAAGGCCTTCGGGTTGTAAACCTCTTTTATCAGGGACGATGATGACGGTACCTGATGAATAAGCCACGGCTAACTACGTGCCAGCAGCCGCGGTAATACGTAGGTGGCAAGCGTTGTCCGGATTTACTGGGCGTAAAGAGCGCGCAGGCGGTCGATTAAGTCGAATGTGAAAGCCCCCGGCTTAACTGGGGGTGGTCATTCGGTCCTGATCGACTTGAAGGC
+
CCCCCDCFEFGGGGEEECGGGGDFGGEGGFGGGFGE9CFGGGGFGGDGEGGGGGCFEFFGFFGGFGGGGGGGEFEGDFFEGGGG?FEEEFGGGGGGG9<EFGGCFFGCGG9FD8FFFE?FGBFFFFGE@=FGGGGGGFFGABEFDCFECEEACG,>CF,<C>:7<F7,@@FF@FCF<,:7<FE72BCEFFC<<BCG+5B8;CEC9?+98CCE*B>FGFFGGDECED*5?8:**/:<=0:<+*::C??D?F+A***1*)/3*52<::74*7*)151+217?C:)*2***)2)()77?46=).
@M03506:14:000000000-AKVR1:1:1101:17752:6835 1:N:0:45
ATGAACTCCTACGGGAGGCAGCAGTGGGGAATATTGCGCAATGGGCGAAAGCCTGACGCAGCGACGCCGCGTGGGGGATGAATGCCTTCGGGTTGTAAACCCCTTTCGGCAGGGACGAAGCGATCGTGACGGTACCTGCAGAAGAAGTCCCGGCTAACTACGTGCCAGCAGCCGCGGTAAGACGTAGGGGACGAGCGTTGTCCGGATTCATTGGGCGTAAAGCGCGCGTAGGCGGTTACGCAAGTCGGTTGTGAAAATCCGGGGCTCAACCCCGGACCTGCATCCGATACTGCGTGACGTG
+
CCCCCGGGGGGGGGGGGGGGGGGGGGGGGGGGGGGGGGGGGGGGGGGGGGGGGGGGGGGGGGGGGGGGGGGGGGGGGGGGGGGGGGGGGGGGGGGGGGGGGGGGGGGGGGGGGGGGGGGGGGGDGGGGGGGGGGGGGGGGGGGGGGGGGGGGGGGGGGGGGGGGGGGGGGGGCFGGGGEGGGCEGGGGGGGGGGGGDGCGGGGGGDGGGGGGGFGGGEGGGGGEGGGGC85C?78*5;<CEGCGGGGGGGGGDGFFF?69E5DGGDCGFF6557D59<5DGFF+AD*59<@:4.7;>>))0
@M03506:14:000000000-AKVR1:1:1101:4100:6841 1:N:0:45
ATGAACTTACGGGAGGCAGCAGTCGGGAATTTTGCGCAACGGGCGAAAGCCTGACGCAGCAACGCCGCGTGAGGGATGAAGGCCTTCGGGTTGTAAACCTCTTTTCTCAGGGAAGATGATGACGGTACCTGAGGAATAAGCCACGGCTAACTACGTGCCAGCAGCCGCGGTAATACGTAGGTGGCGAGCGTTGTCCGGATTTACTGGGCGTAAAGAGCGCGCAGGCGGTCGTGCAAGTCGCGTGTGAAAGCCCCCGGCTCACCTGGGGAGGGTCACGCGATACTGCTCGACTCGAATGCAG
+
CCCCCGGGGGGGGGGGGGGGGGGGGGGGGGGGGGGGGGGGGGGGGGGGGGGGGGGGGGGGGGGGGGGGGGGGGGGGGGGGGGGGGGGGGGGGGGGGGGGGGGGGGGGGGGGGGGGGGGGGGGGCEFFGGGGGGGGGGGGFGGGGGGGGGGGGGGGGGGGGGGGGGGGGGGGGGGGFGBCGDFGGGGGGGGGEGGGFGEECEFGGGGFGGGGGGGGFDFGG=EEG>CGG*CEGGGGGGGGGGGGG=FFFFFFGGEEGG>DGG+7E?F=C*9CE5C<C759D55BC:6>915>?F37))0=49
@M03506:14:000000000-AKVR1:1:1101:21994:6841 1:N:0:45
ATGAACTCCTACGGGAGGCAGCAGTGGGGAATCTTGCGCAATGCGCGAAAGCGTGACGCAGCAACGCCGCGTGGGGGAAGACGGCCTTCGGGTTGTAAACCCCTTTCAGGAGGGACGAAGGGCAGGCGGTGAATAGCCGTTCTGCTTGACGGTACCTCCACAAGAAGCTCCGGCTAACTACGTGCCAGCAGCCGCGGTAATACGTAGGGAGCAAGCGTTGTCCGGAATCATTGGGCGTAAAGAGCGCGTAGGCGGTCCGGTAAGTCGGTTGTGAAAACTGGGGGCTGAAGCCTCAGAGGCC
+
CCCCCGGGGGGGGGGGGGGGGGGGGGGGGGGGGGGGGGGGGGGGGGGGGGGGGGGGGGGGGGGGGGGGGGGGGGGGGGGGGGGGGGGGGGGGGGGGGGGGDFGFGGGGGGGGGGGGGGGDGGGGGGGGGG>FFFFGGGGGGGCFGGGGGGGGGGGGFGGGGGGFFFFFFGFEGGDGGGGFFGGFFGGGGGGGGGDGG/:CC7EGGGGGG6EEF?F5EEGGGGGGGDG5C99EFFG5**/8CCEGG=*>*/:CDGGCC@DGG=DF92:52*1)**:2:?CD4>>5*0*84*97)0)0*/555
@M03506:14:000000000-AKVR1:1:1101:4861:6845 1:N:0:45
ATGAACTCCTACGGGAGGCAGCAGTAGGGAATTGTTCGCAATGGGCGCAAGCCTGACGACGCAACGCCGCGTGGAGGATGAAGACCTTCGGGTCGTAAACTCCTTTCGATCGAGACGAATGGCCTTCGGGTGAACAGCCCGGAGGAATGACGGTACCGAGAGAAGAAGCCCCGGCTAACTCCGTGCCAGCAGCCGCGGTAATACGGGGGGGGCAAGCGTTGTTCGGAATTACTGGGCGTAAGGGGCGCGTAGGTGGCCCGCTAAGTCGAACGTGAAATCCCCGGGCTCAACCCGGGAACTG
+
CCCCCGGGGGGGGGGGGGGEGGGGGGGGGGGGGGGGGGGGGGGGGGGGGGGGGGGGGGGGGGGGGGGGGGGGGGGGGGGGGGGGGGGGGGGGGGGGGGGGGGGGGGGGGGGGGGGGGGGGGGGFGGGGGGGGGGGGGGFGGGGGGGFFGGGGGGFGFGGEFFFCFGGGG7FGEGFEFGGGGGGGGGGGGGGGF>EGGGEGGGGGGGGGGGGGDGCF5EGEEGGFGGGGG6E?7?ECCGGEEGGGGGGDGG5CG9?CA:5DGG<CFC9CGG5>5CGF>F>FC5<CE@3>27?1).73775?F
@M03506:14:000000000-AKVR1:1:1101:21904:6857 1:N:0:45
ATGAACTCCTACGGGAGGCAGCAGTGGGGAATCTTGCGCAATGGCCTAACGGCTGACGCAGCGACGCCGCGTGTGGGATGAAGCTCCTCGGAGTGTAAACCGCCGTTGCCCGGGACGAATAGCTCGATTAATCGAGCCTGACGGTACCGGGTGAGGAAGCACCGGCTAACTCCGTGCCAGCAGCCGCGGTAATACGGGGGGTGCGAGCGTTGTCCGGAATCACTGGGCGTAAAGGGCGCGGAGGTGGTGTGATAAGGGCGTGGTGAAAGTCCGGGGCTCAACACCGGATCTGCCGTGCCGG
+
CCCCCGGGGGGGGGGGGGGGGGGGGGGGGGGGGGGGGGGGGGGGGGGGGGGGGGGGGGGGGGGGGGGGGGGGGEGGGGGGGGGGGGGEFGGGGGGGGGGGGGGGG:FGGGGGGGGGDGGFFGDFGGGGGGGGGGGGGDGGGGGGEFGGGGGGGGFCEGGGGFG@EGGGGGFGGGGC*=FG7<C;CEGGGEEGFE?@EGGGEGGCGCG5?858CFGGGDEFGGG7:FGCECCC5?GG5:CG**:E7CF9*:E7*+00<>19/:CEF7+0<2+*1)>E<>5=C7**/)9)(/*6*9BEE)7>)
@M03506:14:000000000-AKVR1:1:1101:19082:6881 1:N:0:45
ATGAACTCCTACGGGAGGCAGCAGTGGGGAATTTTGCGCAATGGGGGAAACCCTGACGCAGCAACGCCGCGTGGAGGATGAAGTCCTTTGGGATGTAAACTCCTTTCGACCGGGAAGATAATGACGGTACCGGAGGAAGAAGCACCGGCTAACTCTGTGCCAGCAGCCGCGGTAATACAGAGGGTGCGAGCGTTGTTCGGAATTATTGGGCGTAAAGGGCGCGTAGGCGGTGCGGTAAGTCTCCTGTGAAATCTCCGGGCTCAACCCGGAGCGGTCAGGGGAAACTGCCGTGCTTGAGTGG
+
CCCCCGGGGGGGGGGGGGGGGGGGGGGGGGGGGGGCGGGGGGGGGGGGGGGGGGGGGGGGGGGGGGGGGGGGGGEGGGGGGGGGGGGGGGGGGGGGGGGGGGGGGGGGGGGGGGGGGGGFGGGGGGGGGGGGG:EGGGGGGGGGGGGGGGDGGGGGGGGGGGGGGGGGGGGGGGGGGGGGGGGGGGGGGGGGGCGGGGGGDGGGGGGFGGGGGGGGG?EEDEGGGGGGGGE>C=EEG5D:EGFGGGEFFFF7CEGGGFDGGGG?CGEGGDGFDGDED>F<G33=C?C68D@9DFFFF?*7)
@M03506:14:000000000-AKVR1:1:1101:3307:6889 1:N:0:45
ATGAACTCCTACGGGAGGCAGCAGTGGGGAATTGTTCGCAATGGGCGCAAGCCTGACGACGCAACGCCGCGTGGAGGATGAAGACCTTCGGGTCGTAAACTCCTTTCGATCGAGACGAATGGCCTCCGGGTGAACAATCCGGAGGAGTGACGGTACCGAGAGAAGAAGCCCCGGCTAACTCCGTGCCAGCAGCCGCGGTAATACGGGGGGGGCAAGCGTTGTTCGGAATTACTGGGCGTAAAGGGCTCGTAGGTGGCCAACTAAGTCAGACGTGAAATCCCTCAGCTTAACTGGGGAACTG
+
CCCCCGGGGGGGGGGGGGGGGGGGGGGGGGGGGGGGGGGGGGGGGGGGGGGGGGGGGGGGGGGGGGGGGGGGGGGGGGGGGGGGGGGGGGGGGGGGGGGGGGGGGGGGGGGGGGGGGGGGGGGGGGGGGGGGGGGGGGGGGGGGGGGGGGGGGGGGGGGGGGGGGGGGGGGGGGGGGGGGGGGGGGGGFGGGGFGGGGCGGGGGFGGGGEGGGGFGGGEEC58+CGGGFFGGCEGGFGGGCFFGGG6DEEECGFGGFFFFGGGFFCFGGGGFFGGGCF7<<?>GGFG?AC=>FFFB@)7/0
@M03506:14:000000000-AKVR1:1:1101:15308:6906 1:N:0:45
ATGAACTCCTACGGGAGGCAGCAGTTAGGAATTTTGGGCAATGGGCGCAAGCCTGACCCAGCAACGCCGCGTGGGTGACGAAGGCCTTCGGGTTGTAAAGCCCTTTTCTGAGGGAAGATGATGACGGTACCTCAGGAAGAAGCACCGGCTAACTACGTGCCAGCAGCCGCGGTAATACGTAGGGTGCGAGCGTTGCCCGGATTTATTGGGCGTAAAGGGCGCGTAGGCGGCCACGCACGTCCGTTGTGAAATCGCCCGGCTCAACTGGGCGGGGTCAGCGGATACGGGGTGGCGAGAGCAA
+
CCCCCGGGGGGGGGGGGGGGGGGGGGGGGFGGGGGGGGGGGGGGGGGGGGGGGGGGGGGGGGGGGGGGGGGGGGGGGGGGGGGGGGGGGGGGGGGGGGGGGGGGGGGGGGGGGGGGGGGGGGGGGGGGGGGFGGGGGGGGGGGGGGGGGGGGGGGGGGGGGGGGGGGGGGGGGDGFGGGCFGGGGGGG>FEGGGGGGGGGEEEBEFFGGFGGCEE>EGGGGGGGGEEEGGE:EFGDGGG;CEE5CECGGGGGGGGGGDGGEGF6::CFGD=DGG3=*59CC3)507D.27>>F37B3>:@?
@M03506:14:000000000-AKVR1:1:1101:9154:6948 1:N:0:45
ATGAACTCCTACGGGAGGCAGCAGTGGGGAATATTGGACAATGGGCGCAGGCCTGATCCAGCAATGCCGCGTGAGTGAGGAAGGCCTTAGGGTTGTAAAGCCCTTTCGGCGGGGACGATGATGACGGTACCCGCAGAAGAAGCCCCGGCTAACTTCGTGCCAGCAGCCGCGGTAATACGAAGGGGGCGAGCGTTGTTCGGATTTACTGGGCGTAAAGGGCGCGCAGGCGGTCCTGTTTGTCGAGTGTGAAAGCCCCGGGCCCAACCTGGGAACTGCGCTCGAAACGGGGGGCCTCGGGATG
+
CCCCCGGGGGGGGGGGGGGGGGGGGGGGGGGGCGGFGGGGGGGGGGGGGGGGGGGGGGGGGGGGGGGGGGGFGGGGGGGGGGGGGGGGGGGGGGGGGGGGGGGGGGGGGGGGGGGGGGGGGGGGGGGGGGGGEGGGGGGGGGFEGGGGGGGGGGEGGGGGGGGGGGGGGGGGGGGGGGGGGGGGEGCGEEEG?EEEC?CE>CCFCCFCGGGGGEEFFCGEECEE>EGG?EE*:<C2<77*<E5E+:<DE+<?C6CCGFGG****:5+9CF*)527+975/9)):*)7)45>()))0)))0)
@M03506:14:000000000-AKVR1:1:1101:7217:6950 1:N:0:45
ATGAACTCCTACGGGAGGCAGCAGTAAGGGATCTTGCGCAATGGGCGACAGTCTGACGCGGCGACGCCGCGTGGGGGATGAAGGTCTTCGGATTGTAAACCCCTTTCGGGTGGAAAGATGCCTCTCGACTACGTGGGCGGAAGGTACCAGCTGAAGCAACAACGGGCAACTGCTTGCCAGGAGCCGGGATAATACGAAGGACGCAAGCGGCAATCGGTGTCAGGAGGCGTAGGGGGTGAGTAGGCGGTACGGTAAGCGATATGGCAGTGGTCCTAGCTGTAGGGGGAAAGTTCAGGGGTGG
+
CCCCCGGGGGGGGGGGGGGGGGGGGC,CF,EE,CFGGGDGGGGG,EEGCEF,EEFGFCG+@FBFDGGCGGGGGGGEGG+BFFGG?FFGGGG7FFGGGGGGG7FFFGG+CFBFG+@<DC3@,@3D@FG8***,*3,**><*1*1<2,,,,,*25,?>F:,++4***1=**/0+3+++;CF@**;CE8***12+0++2*1*/**:*1*:*;C***+<:;**;C+38+:**/C:**1*:E:*10<C<+*:C/*1*0**23)//*/:7/**00*3/*:*2*9*02****.1<1*9.9=FB:>.))
@M03506:14:000000000-AKVR1:1:1101:5851:6951 1:N:0:45
ATGAACTCCTACGGGAGGCAGCAGTGGGGAATCTTGCGCAATGGGCGACAGCCTGACGCAGCAACGCCGCGTGGGGGAAGAAGGCCTTCGGGTTGTAAACCCCTTTCAGGAGGGACGAAGCCTCGGCGGTGAATAGCCGTCCGGGGTGACGGTACCTTCAGAAGAAGCTCCGGCTAACTACGTGCCAGCCGCCGCGGTAATACGTAGGGAGCTAGCGGTGTCCGGAATCATTGGGCGTAAAGCGCGCGTAGGCGGCCAGATAAGTCCGGGGTGAAAGTCACAGGCTCAACCTGTGCATGCC
+
CCCCCFEFGGGGGGGGEGEFGEGGGFGGGC7CEFG@FFGG>FFA@FGD@:FGG@FCGGGGGGFGGEGGGCCGGGGGGCCGDG<CEGGGGFGG<FGGCFGFGGF7F=FFGGCCCGGGEF7>7FGFGGGGGGGGCFFGGGGGGGGDE@<EFGGGCFGCFGGGFCGGGGGG:CCGGGGCFEGCGC8C5AC?>*:EECEGGGCEFCC@3<85:CEEEGFFC*;CE6@ED888@C?9@6CFGG<E5<CEGCEDEE*5**:1:)9*9<:CFFC<C5>><1>+CBF>F?B*1)96)2)4:8?*1*196
@M03506:14:000000000-AKVR1:1:1101:26133:6967 1:N:0:45
ATGAACTCCTACGGGAGGCAGCAGTCGAGAATTTTTCTCAATGGGGGAAACCCTGAAGGAGCGACGCCGCGTGGAGGATGAAGGTCTTCGGGTTGTAAACTCCTGTCATTTGGGAACAAGTGGCCGAACGTAGCTGCTTCGGCCTTGATAGTACCAGAAGAGGAAGAGACGGCTAACTCTGTGCCAGCAGCCGCGGTAATACAGAGGTCTCAAGCGTTGTTCGGATTCATTGGGCGTAAAGGGTGCGTAGGTGGCGCCGCAGGTGGGGTGTGTAATTCTGGAGCTTAACTTCGAGACTGCA
+
CCCCCGGGGGGGG@F7FGGEFGGGGGGGGGGGGGGGGGCEFGGGFGGGD<EDGG<<<CFFGGGGDFEDECC@FGCFG7<F8EGGGFGGGGGGGGGGFFGD<<=FFGFGFGC<FGGFGGFDEGGGFEGDGGGCGCCF?CDEGFFG:BFFDFGGGG>@@CC7CFF,3@C:FFEDGEE<,<F9F<,C?,?7B<=FGGGGC8*++?@BE88C+9<;2BFGECCCGGDG5C:CD9:CC**:5*9A??**2*2/2:*3*261*<D3C*77?<*7*/277C7<7**2:=:*2929)**)))..)/))1
@M03506:14:000000000-AKVR1:1:1101:26048:6972 1:N:0:45
ATGAACTCCTACGGGAGGCAGCAGTGGGGAATTGTTCGCAATGGGCGCAAGCCTGACGACGCAACGCCGCGTGGAGGACGAAGATCTTCGGGTCGTAAACTCCTGTCGAGTGGGAAGAACGCTTCGGGGGCGAATATCCTCCGGAATTGACGGTACCACTAAAGGAAGCCCCGGCTAACTCCGTGCTAGCAGCCGCGGTAATACGGGGGGGGCAAGCGATGTTCGGAATTACTGGGCGTAAATGGGTCGGAGGAGGCTACCTAAGTCGGATGTGAATTCCCCAGGCTTAACCTGGGAAGTG
+
CCCCCFE9FFGCFDEGGGGGGGCFFGDEE@GDG@FGFCFGGGGGGGGGCCGGC8FFFGGGGE@@CCECF>F=B@@@CE+CFDBFEFAFGGCE<FBCFC4,58>FB,B<FG9<+<3=>=,8=>F3+<@F@FGGC*<C@,<@9,=7B@FG@CC:<F@*?9?::7FE2=F7**ACE*8EG6CE@FCCC**+3:<?6*?EGGEGCC9+;C*:8EEEC*2:;E5/8;<CEGG*A<<3<9C**218**+++*29***/1*1*;)2*22:?+037C):59*?C:*:**87E=37.)0*)975>)))0*
@M03506:14:000000000-AKVR1:1:1101:13984:6980 1:N:0:45
ATGAACTCCTACGGGAGGCAGCAGTCGAGAATTTTTGACAATGGGGGAAACCCTGATCGAGCGACGCTGCGTGGAGGATGAAGGTCTTCGGGTTGTAAACTCCTGTCATTTGGGAACAAGGCGCCGATATTAACTGTATCGGCGTTGATAGTACCCGAAGAGGAAGGGACGGCTAACTCTGTGCCAGCAGCCGCGGTAATACAGAGGTCCAAAGCGTTGTTCGGATTCATTGGGCGGTAAGGGGGCGTAGGCGGCGCGGTAAGTCGGGTGTGAAATCTTCGAGCTTCACTCCGACACTGCA
+
CCCCCGFGGF<@FCFDGGGGGGDFGFGCGGCEGFGFEGGGGGGGGGGECFFFEEEG<FGDGGGCCEG,CC>?FD7FG7<E=FFFCFGFFGGCGGGECF,BAFGGGGGFBFDFGDGFG8EF?FGGGC:7FF<FAFCFGGAC=CGG:CF77,@FGC;<BF:>:>F,>FEGCFFFGE7C:BCA;@CC:<FFEFEACECB::7BBFFC+<CG6<+0028?*/8/A9C888?+EFF+C*5?7*7*3<=*555C::*+)/198<D)**9:C3CGFDE>*2*+27*09>F51/*/.**.)))).0**1
@M03506:14:000000000-AKVR1:1:1101:12664:6986 1:N:0:45
ATGAACTCCTACGGGAGGCAGCAGTCGAGAATTTTTCACAATGGGGGAAACCCTGATGGAGCGACGCCGCGTGGGGGATGAATGGCTTCGGCCCGTAAACCCCTGTCATTTGCGAACAAATTGGTCCAATTAATAACTGAACCATTGATAGTAGCGGAAGAGGAAGGGACGGCTAGCTCTGTGCCAGCAGCCGCGGTAATACAGAGGTCCCAAGCGTTGTTCGGATTCACTGGGCGGAAAGGGTGCGTAGGCGGTCGGGTAAGTCTGATGTGAAATCTCACAGCTTAACTGTGAAACTGAA
+
CCCCCGGGGGGGGGGGGGGGGGGGGGGGGGGGGGGGGGGGFGGGGGGGGGGGGGGGGGGGGGGGGGGGGGGGGGGGGGGGGGGGGGGGGGGGGGGGGGGGGEGGGGGGGGGGGGGEGGGGG=FGAFGGFGGGGGGGF9FGGGGGGCFCCGGGGGFGGGGGGGG@FGGGF>:CF:CFFFGGGC:@FGGG7CFGCFGGGGGFFFFGF?FEGFFEFGGGECEGGGGDGCC6+<<CFGCE5:D*CFGGEEGD*/C?CC*7C@C*:<CC7D9:+:3=2:7::*0:*/9ECF7B)0*-097@FFF**
@M03506:14:000000000-AKVR1:1:1101:4315:6994 1:N:0:45
ATGAACTCCTACGGGAGGCAGCAGTGGGGAATCTTGCGCAATGGGCGAAAGCCTGACGCAGCGACGCCGCGTGAGTGATGAAGGCCTTCGGGTTGTAAAGCTCTGTGGAGGGGGACGAATAAGGGTTGGCTAACATCCAGCCCGATGACGGTACCCCTTTAGCAAGCACCGGCTAACTCTGTGCCAGCAGCCGCGGTAAGACAGAGGGTGCAAACGTTGTTCGGAATTACTGGGCGTAAAGCGCGTGTAGGCTGCTCGGCAAGTCGGATGTGAAAGCCCTGGGCTCAACCTAGGAAGTGCA
+
CCCCCGGGGGGGGGGGGGGGGGGGGGGGGGGGGGGFGGGGGGGGGGGGGGGGGGGGGGGGGGGGGGGGGGGGGGGGGGGFGGGGGGGGGFGGEGGGGGGGGFGGFGGGGGGGGGGGDGGGGGGGGGGGGGGGGGGGGGGGFGGGGGGGGEGEGGGGGGGGGGGGGGG,FGEGGGGGGGFGGFGGGGGGGGGFGGGDCGGGGGGGGGFEEGGGGGGGCGGGGGGGGGGGGGGGGGGGEGCEFGGGC:ECEGFGGG=>7)9*17C9CDGCCD76CD795>GFG@FGCFG=:9).6:6FFF4**
@M03506:14:000000000-AKVR1:1:1101:7364:7011 1:N:0:45
ATGAACTCCTACGGGAGGCAGCAGTCGGGAATTTTGGGCAATGGGCGAAAGCCTGACCCAGCAACGCCGCGTGAAGGATGAAATCCCTCGGGATGTAAACTTCGCAAGAACGGGAAGAATAAGTAGGGGACAATACCCCCTATGATGACGGTACCGTTTGTAAGCTCCGGCTAACTCCGTGCCAGCAGCCGCGGTAATACGGGGGGAGCAAGCGTTGTTCGGATTTACTGGGCGTAAAGGGCGCGTAGGCGGCAACCGCAAGTCAATTGTGAAATCTCCGGGCTTAACCAGGAAAGGTCAA
+
CCCCCGGGGGGGGGGGGGGGGGGGGGGGGGGGGGGGGGGGGGGGGGGGGGGGGGGGGGGGGGGGGGGGGGGGGGGGGGGGGGGGGGGGGGGGGGGGGGGGGGGGGGGGGGGGGGGGGGGGGGGGGGGGGGGGGGDGFGGGGGGGGGGGGGGGGGGGFGGGGGGGGGGGGGGGGGGGGGGGFGGGGGGGGGGECFEGGG9FGGGGGGCEGGGGGGEEGGGCG58CGFGGGGGFGGEGDFCGG==*5>5<=?EED**98BD3*::CEFGGG7??**:<2*:CD5BCC?:9)2),85)7@FFFF
@M03506:14:000000000-AKVR1:1:1101:18129:7013 1:N:0:45
ATGAACTCCTACGGGAGGCAGCAGTGGGGAATATTGGACAATGGGCGCAAGCCTGATCCAGCCATGCCGCGTGAGTGATGAAGGCCCTAGGGTTGTAAAGCTCTTTTGTGCGGGAAGATAATGACGGTACCGCAAGAATAAGCCCCGGCTAACTTCGTGCCAGCAGCCGCGGTAATACGAAGGGGGCTAGCGTTGCACGGAATCACTGGGCGTAAAGGGTGCGTAGGCGGGTCGTTAATTCAGGGCTGAACTCCTGGAGCTCAACTCCAGAACTGCCTTTGATACTGAAGATCTTGAGTTC
+
CCCCCGGGGGFGCEGGFDFEEGGGGFGFE7CGGGGDCEGGGGEGFGEGGGGGGGGFFGGGGGGGG?F@CFGGGGGGGFGGGGGDFGG?CFGFGCFGGG9FFGG9FGGGGGGGGGGDGGGF<FGGGGGGGDGGGEFGG?GFDDFGFFCFFDEF<FEFG@CEGFGGGGGC@CEF<CF@CCGFGCGE7:FD7:CCGDEG+5C>@E7C+<CFGGFEGGEFGF58CECGEGG?55C22*:C5**++29?E***29+0:F9*<)>CF?=CCD<2CD+.9C=6*97:7*0+9**@)**6?=9**997*
@M03506:14:000000000-AKVR1:1:1101:4083:7013 1:N:0:45
ATGAACTCCTACGGGAGGCAGCAGTCGAGAGGCTTTGGCAATGGGGGAAACCCTGACCAAGCGACGCCGCGTGGAGGATGAAGGCCTTTGGGTTGTAAACTCCTTTTGTCGGGGAAGAAATGCGATCAGGTGAACAATCTGGTCGTTTGACGGTACCCGGCGAATAAGCTCCGGCTAACTCCGTGCCAGCAGCCGCGGTAACACGGGGGGAGCAAGCGTTGTTCGGAATCACTGGGCGTAAAGGGCGTGTAGGCGGATAGGTAAGTGGAATGTGAAATCCCTCGGCTCACCCGAGGACCTG
+
CCCCCGGGGGGGGGGGGGGGGGGGGGGGGGGGGGGGGGGGGGGGGGGGDFGGGGGGGGGGGGGGGGGGGGGGGGGGGGGGGEGGGGGGGGFGGGGGGFGGGGGGGGGGGGGGGGGGGGGGFGGGGGGGGGGGGGGGGGGGGGGGGFGGGG9CFGGGGGGCFEE7FGFGGDCFGGGGGGGGFGGFGGGGGGGGGGGGGGGGDCFFGCGGGEGGGG*;AEGGGGGGGGEGGGGGGGGGGGGDGGFFECEGCGC?>EEDC>DCGFGFF>GGGGFFGGF729>76?F5CBF32?F?D5557@FF4
@M03506:14:000000000-AKVR1:1:1101:15088:7018 1:N:0:45
ATGAACTCCTACGGGAGGCAGCAGTAGGGAATCTTGCACAATGGGCGCAAGCCTGATGCAGCGATGCCGCGTGAGGGATGAAGGCCTTCGGGTCGTGAACCTCTTTCAGTAGGGAAGAAGCCACGGGTCACCGTGGTGACGGTACCTGCAGAAGAAGCCCCGGCTAACTACGTGCCAGCAGCCGCGGTAAAACGTAGGGGGCAAGCGTTGCCCGGAATCACTGGGCGTAAAGCGGGTGTAGGCGGTTCCTTAAGTCGGATGTGAAATCCTACGGCTCAACCGTGGAACTGCATCCGATACT
+
CCCCCFG@EFFGGGGGCEEGGGFFGGGGGGFGFFF9FGGGEF,ECFCEGGGGG<F8FCG9FFGDGGGGGGC@FBF@FEGGGGEFGGGGGGGGGGGEF<<CFGGGGGGFEE?FAFFGGGGGD<EGGEGGGFGFCFFGGFAFCF>DFGGGGCGFF7@FFG?CEFEGGEFGFFGCFFGFCF>:<FGDGGE=EGGGGD9FGGGGGDEGG>E58ECGGGDGD=FGGGGFF55EE*8:EGEE5EGCFDGD>/:C+<+9:C<>855<EF*+2:?F6C+*1>C5749FF@:F53*6)9?2686<D;>)/
@M03506:14:000000000-AKVR1:1:1101:10363:7024 1:N:0:45
ATGAACTCCTACGGGAGGCAGCAGTGGGGAATTGTTCGCAATGGGCGCAAGCCTGACGACGCAACGCCGCGTGGGGGACGAAGATTTTCGGATCGTAAACTCCTTTCGATCGGGAAGAACAGCTCTCGAGTTAACAGCTGGAGAGTCTGACGGTACCGAGAGAAGAAGCCCCGGCTAACTCCGTGCCAGCAGCCGCGGTAATACGGGGGGGGCAAGCGTTGTTCGGAATTACTGGGCGTAAAGGGCCAGTAGGCGGCCAACTAAGTCCGACGTGAAATCCCAAGGCTTAACCTTGGCACTG
+
CCCCCGGGGGGGGGGGGGGGGGGGGGGGGGGGGGGGGGGGGGGGGGGGGGGGGGGGGGGGGGGGGGGGGGGGGGGGGGGGEGGGGGGGGGGGGGGGFGGGGGGGGGGGCGGGGGGGGGGGGGGGGGGGGGGGGGGGGGGGGGGGGGGGGCFGGFFEGG@FGGGGGGGFF+:F@FGGGGGGGGGGGGFGFGGGEGCGEGE>>CFFGGGG*CEE>88CEEEGDEGGGG5EFFCFD?C55*1:7CEFCEG3@0<CCFE<*<37C6CFGGGFGD53)195*8:>46<CC><?):@<F/=?4?F4;
@M03506:14:000000000-AKVR1:1:1101:22157:7040 1:N:0:45
ATGAACTCCTACGGGAGGCAGCAGTGGGGAATTTTGGACAATGGGGGAAACCCTGATCCAGCCATTCCGCGTGAGTGAAGAAGGCCTTCGGGTTGTAAAGCTCTTTTGTCCGGAACGAAACGGTGGACGTGAATAGCGTCCATTACTGACGGTACCGGAAGAATAAGCACCGGCTAACTACGTGCCAGCAGCCGCGGTAATACGGAGGGTGCGAGCGTTAATCGGAATTACTGGGCGTAAAGCGTGCGCAGGCGGTTTTGTAAGCCAGAGGTGAACTCCCCGGGCTTAACCTGGGACTGGC
+
CCCCCGGGGGGGGGGGEGGEGGGGGGGGCFFGGGFG@FGGGGGGGGGGGFGGGDFGCGGGGGGGGGGGGGGCFEGGGGFGGCGFGGGFGGGGGGGFDFFGGGDGGGGGGGGDGGFEGE@FGGGFFGFGGGGGGGGGGGFGGGGCGGFGGGGEGFE9FFFGGGGGGGGGGFGGGGGBFAF;DCFF7FDFFDGGGD7CGEGEF9+8**=8EECEEC:?C8*8CCCFE8C8C9CFGFGFGGC5CC?5**7C87CEGGG):75FGF77?0:9C*:/9*2+*1*9>5<:C)*9);B<FF>>55>5)
@M03506:14:000000000-AKVR1:1:1101:22015:7054 1:N:0:45
ATGAACTCCTACGGGAGGCAGCAGCTAGGAATCTTGGGAATGCGCGAAAGCGTGACCCAGCAACGCCGCGTGGGCGATGAAGGCCTTCGGGTCGTAAAGCCCTTTTGCAGGGGAAGATTGTGACGGTACCTTGCGAATAAGCCACGGCTAACTACGTGCCAGCAGCCGCGGTAATACGTAGGTGGTAAGCGTTGTCCGGATTTACTGGGCGTAAAGGGCGTGCAGGCGGTCGGTTAAGTTCAGGGTGAAAGCGCCCGGCTCAACTGGGAGAGGTCCTTGGATACTGGCAGACTCGAGGGAG
+
CCCCCEDAE@FEGGGGGGGGGGFFGGGGGGFEGFGFGGGGGGGFEGGEEGGDGGGGFFFFGGGGGGGGEG7CFGEGF=FGFGGGFGGGGGGGDFCGFGC9FGGECCGCFGGGGD>FEFGGGGGGGGGFEGGGGGG:@CGGGGGGGGGGGGFGGGG7DCGGFGFGC:FEFGGGFF<<9FGFGGC:F:?;CFGCF>EFGG>=EGGGGGCDGGGEECFGFGGCEC55CECEEEE*:EGGFG>C?CC9C>EG9:FC)::9EED)ACF*:>FC2927DC5CFFGG6??<9*67,*),))0.7>B.8
@M03506:14:000000000-AKVR1:1:1101:17547:7054 1:N:0:45
ATGAACTCCTACGGGAGGCAGCAGCAAGGAATTTTCGTCAATGGGCTAACGCCTGAACGAGCAACGCCGCGTGGAGGATGACGGCCTTCGGGTTGTAAACTCCTTTTTCGGGGGACGATGATGACGGTACCCCGGGAATAAGGCTCGGCTAACTCTGTGCCAGCAGCCGCGGTAATACAGAGGAGCCAAGCGTTGTCCGGATTGACTGGGCGTAAAGCGCACGCAGGCGGTCGTGCGCGTGGGGTGTGAAATCTGGCCGCTTAACGGCCAGGCGCCATCCCATACGGCACGACGGGAGTGG
+
CCCCCGGGGGGGGGGGGGGGGGGGGGGGGGGGGGGGGGGGGGGGGGGGGGGGGGGGGGGGGGGGGGGGGGGGGGGGGGGGGGGGGGGGGGGGGGGGGGGGGGGGGGGGGGGGGGCFGGGGGGGGGGGGGGGGGGGGGDGGGGGGGGGGGGGGGFGGGGGGGGGGGGGGGGGGGGGGGFGGGGGGGGGGC@FGGGGGGGGGGGGG?FGGGGGEGDEFFGGGGE8C*?EGGGG5=GGGGGGCGGGG5C:CF+ACDGGGGFGGD5/<CDE37>FFCDGDC:9<D?FGC:DFFC:,;).5.<5:0
@M03506:14:000000000-AKVR1:1:1101:16353:7062 1:N:0:45
ATGAACTCCTACGGGAGGCAGCAGTCGGGAATATTGCCCAATGGCCGAAAGGCTGAGGCAGCAACGCCGCGTGCGCGATGAAGGCCTTCGGGTCGTAAAGCGCTTTTCGGGTGGATGAGGAAGGACAGTACACCCGGAATAAGGTACGGCTAACTACGTGCCAGCAGCCGCGGTAAAACGTAGGTACCGAGCGTTATCCGGATTTACTGGGCGTAAAGCGCGTTCAGGCGGTTTGGCAAGTCGGGCATGAAATCTCTCGGCTCAACCGGGGGAGGTTGTCCGATACTGCTGGTCTTGAGGG
+
CCCCCGGGGGDFGGDGGGGGGGGGFFGGFGEFGGG9FFGGGGGGGGGGGGGGGGGGGGGGGGGGGGGGGGGEEGGGGGGGGFGGG@EGGGGGGGGGDE@CGGGCFGDGDGGGGG7<F@FGCGGGGGGGGFGFGFGEEFEGGAFFFGGGGCGGGGGCGGGGFFFGGGCFEGGGGGGDFGGGGGGGGFGGGGGGGGGGGGGDEGGGGGGGGGG>CEG>EGGEEGGGGC7FGGGEGGGC?9*;AF=EEGEGGGCCFGGGFFGGGGGFFGFGG5*7/95:<F<D>5>5/7>FAFF?)99/8=44>
@M03506:14:000000000-AKVR1:1:1101:17001:7093 1:N:0:45
ATGAACTCCTACGGGAGGCAGCAGTCGGGAATTTTGCGCAATGGGCGAAAGCCTGACGCAGCAACGCCGCGTGAGGGATGAAGGCCTTCGGGTTGTAAACCTCTTTTCTCGGGGAAGATGATGACGGTACCTGAGGAATAAGTCACGGCTAACTACGTGCCAGCAGCCGCGGTAATACGTAGGTGACGAGCGTTGTCCGGATTTACTGGGCGTAAAGAGCGCGCAGGCGGTCGTTCAAGTCGAGTGTGAAAGCCCCCGGCTCAACTGGGGAGGGTCACTCGATACTGATCGACTTGAAGGG
+
CCCCCGGGGGGGGGGGGGGGDGGGGGGGGGGGGGGGGGGGGGGGGGGGGGGGGGGGGGGGGGFGGGGGGGGGGGGGGGGGGGGGGGGGGGGGGGGGGGGGGGGGGGGGGGGGGGGGGGGGGGGGGGGGGGGGDGGGFCFFGGGGGGGGGGEGFGGGGGGGGGGGGFGGGEGGGGGGGFGGGGGGGGGCGGGGGGEFFGGGGGECCGCFGGGGEEGGGGFGGGGGEGGDGGGDCCEGGGG?7CEE?FGGGGCCCF=5?DGD=59CGCCFCDADDG36/<D*7>5C7*:4<75055@4?6@?)
@M03506:14:000000000-AKVR1:1:1101:3173:7096 1:N:0:45
ATGAACTCCTACGGGAGGCAGCAGTGGGGAATCTTGCGCAATGGCCTAACGGCTGACGCAGCGACGCCGCGTGTGGGATGAAGCTCTTCGGAGTGTAAACCACTGTTGCCCGGGACGAATAGCTCGATTAATCGAGCCTGACAGTACCGGGTGAGGAAGCACCGGCTAACTCCGTGCCAGCAGCCGCGGTAATACGGGGGGTGCGAGCGTTGTCCGGAATCACTGGGCGTAAAGGGCGCGGAGGTGGTTTGATAAGGGTGTGGTGAAAGTGCGGGGCTCAACCCCGGATCTGCCGTGCCGG
+
CCCCCGFGGGGFGGGDGGGDGGFG<CECEG@AEFFGCCGGG@FGGGGFGGGGGEGGGGGGGGGEGGGEGGGFGGGGGG?FCCFGGGGFGGGEGGGGGFGGGGGGGGGGGGGGGDECFGGCGGG<8B>FCEGF9+,+8F:CGGGCFE9FEFGGGGGG?>CFD@FFDG7:FG,FEC*<<F97@<FCF*4:ECCCCGFG55?CGGG5EGG>E*A>ECFGD*:ECC8CGEGGC:?ECG7;*:)1:*:C*CC9*:C<*<<>G@9C:CD7:79C+*+9)CD5))9*9?F55@G3(9*6=4)07:@B)
@M03506:14:000000000-AKVR1:1:1101:22568:7106 1:N:0:45
ATGAACTCCTACGGGAGGCAGCAGTGGGGAATCTTGCGCAATGGCCTAACGGCTGACGCAGCGACGCCGCGCGTGGGATGAAGCTCTTCGGAGTGTAAACCACTGTTGCCCGGGACGAACAGCTCGATTAGTCGAGCCTGACGGTACCGGGTGAGGAAGCACCGGCTAACTCCGTGCCAGCAGCCGCGGTAATACGGGGGGTGCGAGCGTTGTCCGGAATCACTGGGCGTAAAGGGCGCGTAGGTGGTTTGATAAGGGTGTGGTGAAGGTCCGGGGCTCAACCCCGGATCTGCCGTGCCGG
+
@CCCCGGGGGGGGGGGGGGGGGGGGGGGGGGGDGG<FGGCGGGGGGGGGGGGGGGGGGGGGGGGGGGGGGGGG:FGGGGGGGGGGGGGGGGGGGGGGGGGGGGGGGG9FFGEEGGGGDGGEGGGGGFGGGGGGGEGGGGGGGGGGGGGGGGGGFGG?CFGGFGGGGGGGGGGCFGFEGFCGGGGGGGGGGCEGGFFGEGDE8CCCEC>CE*:EGGEECEFGGGFGEG5::888CC558)8:CEDFGGG**7?*++:6>7C=ED6=*9DFCEFGCGGG356*)82:3<5?D?BF*8>B3)0)
@M03506:14:000000000-AKVR1:1:1101:26539:7120 1:N:0:45
TTGAACTCCTACGGGAGGCAGCAGTGGGGAATTTTGCGCACTGGGGGAAACCCTGCCGCAGCAACGCCGCGTGGACGATGAAGCATCTTGGTGTGTAAAGTCCTTTCGGCGGGGACGAAACCGGGCAACCGGTTGACGGTACCCGCAGTAGCAGCCCCGGCTAACTCCGTGCCAGCCGCCGCGGTAATACGGGGGGGGCGGGCTTTGTTCGGAATTATTGGGCTGACAGGGCGCGTAGTCGGTGCGGTAAGTCTTCTGTTCAACTTCCAGGCTCATCTTGCATCTTGCATCAGAAACTCCC
+
-ABCCFGGEF<FC@FC7CF7@F8EGF@FGDGGCFGEGGG7+@F86F7@@@FGGG8,:@F:CFF@E=FCCF7FEE+FE+CDFGGG,FFFG5FGFGGGF,?FFFFGGGFDCGGGGG7@>*3*5FFC*<*1CFC*CF*<CFEFFEGG7FC@*>,77<FF:EGGGD*+@<CF5C8EF7@C*:C8CEEEG88+0+;CC***88*8?**/8A+<8+**2/8++2<:+*/****0<;EEEGC8CE*<C5:5/7**2/+<F7+03@7*++*2+03:C*AF4C*+*1*****0+9C*.09)9**0)1*/5
@M03506:14:000000000-AKVR1:1:1101:4383:7130 1:N:0:45
ATGAACTCCTACGGGAGGCAGCAGTGGGGAATCTTGCGCAATGGCCTAACGGCTGACGCAGCGACGCCGCGTGTGGGATGAAGCTCTTCGGAGTGTAAACCACTGTTGCCCGGGACGAATAGCTCGATTAATCGAGCCTGACAGTACCGGGCGAGGAAGCACCGGCTAACTCCGTGCCAGCAGCCGCGGTAATACGGGGGGTGCGAGCGTTGTCCGGAATCACTGGGCGTAAAGGGCGCGCAGGTGGGTTGATAAGGGTGTGGTGAAAGTCCGGGGCTCAACCCCGGATCTGCCGTGCCGG
+
CCCCCGGGGGGGGGGGGGGGGGGGGGGGGGGGGGGGGGGGGGGGGGGGGGGGGGGGGGGGGGGGGGGGGGGGGGGGGGGGGGGGFGGGGGGGGGGGGGGGGGGGGGGGGGGGGGGGGGGGGGGCGGDGGGGGGGGGGGGGGGGGGGGGGGGGGGGGGGGGGGGGGGGGGG,<FGGGGGGGGGGGGGGGGGGGGGFGGGGGGEEEGEGGGG>EGGGGGDECGGGGGFFD8CEEFFGGEGGEGD5E*<F3:7C?7<7>FF7CGGGCF:2?F77=<C)595<DGF>::)7)-9?>*6>7>>:>)
@M03506:14:000000000-AKVR1:1:1101:14869:7132 1:N:0:45
ATGAACTCCTACGGGAGGCAGCAGTCGAGAATCTTTCGCAATGGGCGCAAGCCTGACGAAGCGACGCCGTGTGAGCGAAGAAGGCCTTCGGGTTGTAAAGCTCTTTCGCTAGGGAACAAGAGATATGGGACAATACCCCATAAATTTGATGGTACTTGGTAAAGAAGCACCGGCTAACTCCGTGCCAGCAGCTGCGGTAATACGGAGGGTGCAAGCATTGATCGGAATTACTGGGCGTAAAGGGCGCGTAGGCGGTGAGATAAGTCAGATGTGAAATTCCGGGGCTCAACCCCGGAGCTGC
+
CCCCCGGGGGGGGGGGGGGGGGGGGGGGGGGGGGGGGGGGGGGGGGGGGGGGGGGGGGGGGGGGGGGGGGGGGGGGGGGGGGGGGGGGGGGGGGGGGGGGGGGGGGGGGGGGGGGGGGGGGGGGGGGGGGGGGGGGGGGGGGGGGGGGGGGGGGGGGGGGGGGGGGGGGGGGGGGGGGGGGGGFGGGGGGGGGGGGGGGGGGGGGGGGGGGGGFGGGGGGGGGGGEGGGGGFGGGGGGGCGGGGGGGGGGGDFGGDGFGGGG=F?7EC?7E@GGGGG47:>>EGE@CF705:5>@::>FF)
@M03506:14:000000000-AKVR1:1:1101:7518:7167 1:N:0:45
ATGAACTCCTACGGGAGGCAGCAGTCGGGAATTTTGGGCAATGGGCGAAAGCCTGACCCAGCAACGCCGCGTGAAGGATAAAATCCCTCGGGATGTAAACTTCGCAAGAATGGGAAGAATGAGCGAGCGCTAATACCGTTCGTGATGACGGTACCATTTGTAAGCTCCGGCTAACTCCGTGCCAGCAGCCGCGGTAATACGGGGGGAGCAAGCGTTGTTCGGATTTACTGGGCGTAAAGGGCGCGTAGGCGGCCAGCGCAAGCCAGTTGTGAAAGCTCCGGGCTTAACTGGGAAAGGTCAA
+
CCCCCGGG9FGGGGGGGGG@FGGGGGGGG:FCCFFCCFFFCEEFFFGDGDGGGGFGFGGGGGGGGGGGGGGGD@,EFF?F<FFFDFGFGGGG>FGGA<FGDGCFDECEEEEGGGGGGGFFCAEFGGGGGGFC>FEGGGGGDGGGGGCCFEFGFEGGFCGGGGGGGFGFGDE@FF@CFGG@@FGGGGFGGBGFFC8F5;;CF5BBGG>ECFC8C:;888CCEC5E>:CGFG@F5:?*::CDEDGGG::9EFDC3EE<5>D<*:****3:<::*0C*:>?4<<>37C4**62)4)9.5>*9)1
@M03506:14:000000000-AKVR1:1:1101:14869:7194 1:N:0:45
ATGAACTCCTACGGGAGGCAGCAGTCGGGAATTTTGGGCAATGGGCGCAAGCCTGACCCAGCAACGCCGCGTGAAGGACGAAATTTTTCGGAATGTAAACTTCGCAAGAATGGGAAGAATAAGTTCAGGATAATACCCTGAATGATGACGGTACCATTTGTAAGCTCCGGCTAACTCCGTGCCGGCAGCCGCGGTAATACGGGGGGAGCAAGCGTTGTTCGGATTTACTGGGCGTAAAGGGCGCGTAGGCGGCGTGGTAAGTCACTTGTGAACTCTGCGGGCTTCACTCGGAACGGGCAAG
+
CCCCCGFGGGGGGGGGGEGGDGGGFFGGGGGGGGGCFGGGGGGGGGEGGDGGGGGGGGGGGGGGGGGFGGGEGGGFGGGGGGGGGGGGFGGCBFGGGGGFGEEFE@GGGFFFGGGGGGGFGGGF<EFGGGFFCFGGGFGGGFGGEGG<FGG@FGGGCF@FFGGGF,DFGGGDCGGCFCGFGGGGGGEEC7F7<:=*8CCFGGGGGGCEE5*;;EE*:AFFE=8CCCC79C6CCE*2*1*9C*:5EC5989C5DG=7E5**+32<9C+:+029*2*9**97<3>**/2*.9:;)0;:)7B)0
@M03506:14:000000000-AKVR1:1:1101:7583:7208 1:N:0:45
ATGAACTCCTACGGGAGGCAGCAGTGGGGAATCTTGCACAATGGGCGAAAGCCTGATGCAGCGACGCCGCGTGGGGGATGAAGCATTTCGGTGTGTAAACCCCTTTCGATCCGGACGAAACCCCGCAAGGGATTGACGGTACGGATATAAGAAGCCCCGGCTAACTACGTGCCAGCAGCCGCGGTAAGACGGAGGGGGCCAGCGTTGTTCGGAATTACTTGGTGTAAAGGGTGCGGAGGCGGGTGGGCAGGGTGGGGGTGAAATGTCTGGGCTTAACCCAGAGGCTGGTTCCAAAACGGCG
+
C@CCCFFGGGGGGGGGGGGG;FCGGFGFGG@FFGFCFE@FFGGFFGGDGGGFGGGGGGGFEGGGGGCFGGGGGGEFGGGGGEGGFGFFGGEG:F@EFGFGFGG@EGG>+C>FGGGGGGDGG=FFEE<F>:@BFGDFGGG7FEGGDEG9<9FCF@@3*=:FEBCAF@FFGGF*7:FEGFGCCCFG:8E9<6E*:58ECGGGDC5C;C8CGG5:5*;69:@++<<*;+<+39=;*2:8587E*2***/:*2*/*2:57*019*<7C+:+*39=:C5*+0****))2/)*).*18?**)))005
@M03506:14:000000000-AKVR1:1:1101:5993:7225 1:N:0:45
ATGAACTCCTACGGGAGGCAGCAGTGGGGAATCTTGCGCAATGGCCTAACGGCTGACGCAGCGACGCCGCGTGTGGGATGAAGCTCTTCGGAGTGTAAACCACTGTTGCCCGGGACGAATAGCTCGATTAATCGAGCCTGACAGTACCGGGTGAGGAAGCACCGGCTAACTCCGTGCCAGCAGCCGCGGTAATACGGGGGGTGCGAGCGTTGTCCGGAATCACTGGGCGTAAAGGGCGCGTAGGTGGTTTGATAAGGGTGTGGTGAAAGTCCGGGGCTCAACCCCGGATCTGCCGTGCCGG
+
CCCCCGGGGGGGGGGGGGGGGGGGGGGGGGGGGGGGGGGGGGGGGGGGGGGGGGGGGGGGGGGGGGGGGGGGGCFGGGGGGGGGGGGGGGGGGGGGGGGGGGGGGGGGGGGGGGGGGGGGGGGFGGGGGGGGGGGGGGGGGGGGGGGGGGGFFEGGGFFGGGGGGGGDGGGGGGGGGGFFGGGGGGGGGGGGGGGGGGGGGGGGGGGGG8EEGGGGGGGGGFCFFFFGE>:EFFGCEEGG57EGFGGDEFG779:CCF<DGGDCC767CCCBGGGGD3<=D?:EEFGDBDFFF?DEF@>E)
@M03506:14:000000000-AKVR1:1:1101:6516:7233 1:N:0:45
ATGAACTTCTACGGGAGGCAGCAGTCGGGAATTTTGGGCAATGGGCGAAAGCCTGACCCAGCAACGCCGCGTGAAGGATGAAATCCCTCGGGATGTAAACTTCGCAGGAACGGGAAGAATAAGTGGAAGTTAATAGCTTCCATGACGACGGTACCGTTTGTAAGCTCCGGCTAACTCCGTGCCAGCAGCCGCGGTAATACGGGGGGAGCAAGCGTTGTTCGGATTTACTGGGCGTAAAGGGCGCGTAGGCGGCCACCGCAAGTCGATTGGGAAATCTCCGGGCTTAACCCGGAAAGGTCAA
+
CCCCCGGGGGGGGGGGGGGGGGGGGGGGGFFGFGGFGGGGGGGGGGGGGGGGGGGGGGGGGGGGGGGGGGGGGGGGGGGGGGGGGGGGGGGGGGGGGGGGGGGGGGGGGFGGGGEEGGGGGGGGGGGGGGFGGGGGGGGGGGGGGGGGGGGGGGGGGGGGGFGGGGGGGGCEGFGGGGCFGGGFGGGGGGGGGGGGEFFGFGGGGD:C>C6CFEGEGEGGGG8CGGGGGGFGGG=EEFGGG5E5EECDGGGG3/*1;>DGGGGGC35:5*274*?9>?CDD>>E5?>FA7:6@3@F:@*<6
@M03506:14:000000000-AKVR1:1:1101:4599:7243 1:N:0:45
ATGAACTCCTACGGGAGGCAGCAGCAAGGAATTTTCGTCAATGGGCGCAAGCCTGAACGAGCAACGCCGCGTGGCGGATGACGGCCTTCGGGTTGTAAACGCCTTTTGGGGGGGATGAGTTCGACAGTACCCCTTGGATAAGGCGCGGCTAACTCTGTGCCAGCAGCCGCGGTAAGACAGAGGAGCCAGGCGTTTTCCGGATTGACTGGGCGCAAAGGGCACTCAGGCGGTGCCGCCCGGGGGGGGTGAAAACGGGCGGCATAACTGCACGAGGTGATCCAATAGGGCGGGCCTGGGGCCA
+
A<6C<A@-;-;C@;@;@@;@68E,,;@EFGGFEC@@@<,CBFG8F8@@@F@@<FFFCED:@FGEFG:FF7>F@@+>C74CF9FECCFGB+::,?4B<F<?F7>D+85FF7>B7C/8C6F0<C5/;88<<<:C1*02,,3C9<E6*:*?5E*80+<+30<F:9+*;C**:?**2:*3CFFG8EG>A**+***/;5**0+//**/;@++</8E5**12C=***2*<8+2*2**2**1**/1**5*/*225*+++2:5/::C)*1>?20<7A**71>**27***0*2+9*04C@().)7)))))
@M03506:14:000000000-AKVR1:1:1101:18843:7244 1:N:0:45
ATGAACTCCTACGGGAGGCAGCAGTCGAGAATTTTTGACAATGGGGGAAACCCTGATCGAGCGACGCCGCGTGGAGGATGAAGGTCTTCGGGTTGTAAACTCCTGTCATTTGGGAACAAGTCGCTTACGTTAACTGCGTGAGCGTTGATAGTACCAGAAGAGGAAGAGACGGCTAACTCTGTGCCAGCAGCCGCGGTAATACAGAGGTCTCAAGCGTTGTTCGGATTCATTGTGCGTAAAGGGCGTGTAGGTGGCGCCGTAAGTGGGGTGTGAAATTTCGGAGCGTAACTCCGAAACTGCA
+
CCCCCGGGGFGG@FDCGEFFGGCFFGGFEFFFGGGG7@FGGGF@GDGGGGGGGGGGGGGEGGGGGGGEGGGGEGDGGGGFFFGGGGGGGGGGGGCE<@FFFFGGGGGGGGGGGGG<EGG<FEGGGFE=FFFDFGGGFE7==FGGGB>@CFFFF9FF?:FFGCFFFFCFGFGG>ECFCF99FFGF@CF@BCG>FEGEGEEGFEGGCFGFGGGGGFCCGGG==FG5;AE9+<AF+<FEEE9EFC5CG:=CG?CEGGFGC599755<+95773*)*2*<CFF*9.7=*013,072>57).99?*
@M03506:14:000000000-AKVR1:1:1101:4869:7265 1:N:0:45
ATGAACTCCTACGGGAGGCAGCAGTTAGGAATCTTGGGCAATGGGCGAAAGCCTGACCCAGCAACGCCGCGTGGGTGACGAAGGCCCTCGGGTCGTAAAGCCCTTTTACACGGGAAGATAATGACGGTACCGTGTGAGTAAGCCCCGGCTAACTACGTGCCAGCAGCCGCGGTAATACGTAGGGGGCGAGCGTTGTCCGGATTTATTGGGCGTAAAAGGCTTGTAGGTGGCCACGGCAAGTCGGATGTGAAATCTCCCGGCTCAACTGGGAGGGGTCATTCGATACTGCCGGGCGCGAGGC
+
CCCCCGGGGGGGGGGGGGGGGGGGGGGGGGGGGGGGGGGGGGGGGGGGGGGGGGGGGGGGGGGGGGGGGGGGGGGGGGGGGGGGGGGGGGGGGDGGGGGGGGGGGGGGGGGGGGGGGGGGGGGGGGGGGGFGGGGGGGGGGGGGGGGGGGGGGGFGGFFFFGGGGGGGGGGGGGGGGGGGGGGGGEFGGGGGGGG:FGEGEEGGFGGG?CFGEEGC:CGFCFGGFGFGGGGCGFGGGGDGGCEGEEGGGGGDD7?7:?CDGC5F6*<CF<*8DGD77>DFCF@+:.?FA57155))7)<7)
@M03506:14:000000000-AKVR1:1:1101:7145:7271 1:N:0:45
ATGAACTCCTACGGGAGGCAGCAGTGGGGAATCTTGCGCAATGGGCGAAAGCCTGACGCAGCGACACCGCGCGGGGGATGAAGGCCTTTCAGGTCGTAAACCCCTTTCGGCAGGGACGAAGCGATCTCGTGACGGTACCTGCAGAAGAAGCCTCGGCTAACTACGTGCCAGCAGCCGCGGTAACACGTAGGAGGCGAGCGTTGTCCGGAATCATTGGGCGTAAAGAGCGCGCAGGCGGCTTGGCAAGTCGGGTGTGAAATCCCGGGGCCCAACCCCGTGACTGCATCCGATATGGTCAGGG
+
CCCCCGGGGGGGGGGGGGGGGGGGFGGGGGGGGGGGGGGGGGGGGGGGGGGGGGGGGGGGGGGGGGGGGGGGGGGGGGEGGGGGGGGGGGGGGGGGGGGGGFGGGGGGGGGGGGGGGGGGGGGGGGFGGGGGGGGGGGGGGFEGGGGGGGGGGGGGGFEFGGGGGGGGGGGGGGFGGDEG:?EF?6EA?GC?FGGGGGGGCGGEGGGGC5AE7FGGGGGG*:C5@9:C>5CEEGGGDG3C*:C69CGFFGGGGGGGC4CGCGGGGGGG*1:>3DD*/85DCFB69/:?B5)33***09>F)
@M03506:14:000000000-AKVR1:1:1101:4259:7299 1:N:0:45
ATGAACTCCTACGGGAGGCAGCAGTGGGGAATATTGGACAATGGGCGAAAGCCTGATCCAGCAACGCCGCGTGAGGGATGACGGCCTTCGGGTTGTAAACCTCTTTCAGCACAGACGAAGCGCAAGTGACGGTATGTGCAGAAGAAGCACCGGCCAACTACGTGCCAGCAGCCGCGGTAATACGTAGGGTGCGAGCGTTGTCCGGAATTACTGGGCGTAAAGAGCTCGTAGGTGGTTTGTCGCGTTGTTCGTGAAAACTCACAGCTTAACGGGGGGCGTGCGGGCGATACGGGCAGACTCG
+
CCCCCGGGGGGGGGGGGGGGGGGGGGGGGGGGGGGFGGGGGGGGGGGGGGGGGGGGGGGGGGGGGGGGGGGGGGGGGGGGGGGGGGGGGGGGGGGGGGGGGGGGGGGFGGGGGGGGGGGGGGGGGGFGGGGGEGGGGGGGGGGFGGGGGGGGGGCFF:FGGGGGGGGGDGGFBEGGGGGG9FGGGGGGD<FBFFEFCCCCGCEE8C>86<EFGGGGGGEEEFGGFCFE88C50?FC=07C9CFG=E=*8CGECC57@FC4<6CE*9+:??*)*955C5>DD@3C*<754/72@@BB)746.
@M03506:14:000000000-AKVR1:1:1101:8493:7299 1:N:0:45
ATGAACTCCTACGGGAGGCAGCAGTGGGGAATTGTTCGCAATGGGCGCAAGCCTGACGACGCAACGCCGCGTGGAGGATGAAGGTCTTCGGATTGTAAACTCCTGTTGCCCGGGACGAAAAGCTTCGACCTAACACGTCGAAGTCTGACGGTACCGGGTGAGGAAGCCCCGGCTAACTCTGTGCCAGCAGCCGCGGTAATACAGAGGGGGCAAGCGTTGCTCGGAATTACTGGGCGTAAAGGGCGCGTAGGTGGCCCGCTAAGTCGAACGTGAAATCCCCGGGCCCAACCCGGGAACTGCG
+
CCCCCGGGGGGGGGGFGGGGGGGGGGGGGGGGGGGGGGGGGGGGGGGGGGGGGGGGGGGGGGGGGGGGGGGGGGGGGCGGGGGGGGGGGGGGGGGGGGFGGGGGGGGGGGGGGGGGGGGGGGGGGGGGGGGGGGGGGGGGGGGGGGGGGGGGGGGGGGGGGGGGGGFGGGGDFGGGFFGGGGFFGGGGGGGGGGGGEG*@7A7<9@FGEGGEFGFGEEGGGGGGCCFGEGGGGGGGCC58<95:5*71:CEA4ACDCB3555D+39*95)2)*/2<0/75)7:**0*08C51@B)<56495
@M03506:14:000000000-AKVR1:1:1101:17994:7308 1:N:0:45
ATGAACTCCTACGGGAGGCAGCAGTGGGGAATTTTGGACAATGGGGGCAACCCTGATCCAGCCATGCCGCGTGTGTGAAGAAGGCCTTCGGGTTGTAAAGCACTTTCGGACGGAACGAAATCGCGCGGGTGAACAATCCGCGTGGATGACGGTACCGTAGGAAGAAGCACCGGCTAACTACGTGCCAGCAGCCGCGGTAATACGTAGGGTGCGAGCGTTAATCGGAATTACTGGGCGTAAAGCGTGCGCAGGCGGCGCCGCAAGTCAGGCGTGAAATCCCCGAGCTTAACTTGGGAATGGG
+
CCCCCGGGGGGGGGGGGGGGGGGGGGGGGGGGGGGGGGGGGGGGGGGGGGGGGGGGGGGGGGGGGGGGGGGGGGGGGGGGGGGGGGGGGGGGGGGGGGGGGGGFGGGGGGGGGGGGGGGGGGGGGGGGGGGGFGGGGGGGGGGGGGGGGGGGGGGGGFGGGGGGGGGGGGGGGGEEGGGGGGGDGGGGGGGG7EEGGGCGGCEF:CFGG*88CEGCG=EDGFGGGDDGCGGGGGGGGEDECC7ECCED:ECE)*:):)7<EECC3:7:?<E0C3*:7@FCCDDED:*/.76)9)789.7:)
@M03506:14:000000000-AKVR1:1:1101:14709:7313 1:N:0:45
ATGAACTCCTACGGGAGGCAGCAGTCGAGAATTTTTCACAATGGGCGCAAGCCTGATGGAGCGACGCCGCGTGGGGGATGAATGGCTTCGGCCCGTAAACCCCTGTCATTTGCGAACAATTCGGTTCAACTAATACCTGAACCGTTGCTAGTAGCGAAAGAGGAAGGGACGGCTAACTCTGTGCCAGCAGCCGCGGTAATACAGAGGTCCCAAGCGTTGTTCGGATTCACTGGGCGTAAAGGGTGCGTAGGTGGCGGGGTAAGTCGGATGTGAAATCTCCGAGCTCAACTCGGAAATGGCA
+
CCCCCGGGGGGGGGGGGGGGGGGGGGGGGGGGGGGGGGGGGGGGGGGGGGGGGGGGGGGGGGGGGGGGGGGGGGGGGGGGGGGGGGGGGGGGGGGGGGGGGGGGGGGGGGGGGGGGGGGGGGGGGGGGGGGGGGGGGGGGGGGGGGGGGGGGGGGGGGGGGGGGGGGGFGGGEGGGGGGGGGGGGGGGGGFFCDGGGECGFCFGGGGGFGGGGGGGEGGGFCGGGEGGGGGGGGGGGGGCECEFGC=DG=EFGGGDEDGDEGFF7CECCD?@7C79CF:DD))*:?FF?=F?FBB:6=64)
@M03506:14:000000000-AKVR1:1:1101:19143:7317 1:N:0:45
ATGAACTCCTACGGGAGGCAGCAGTGGGGAATTGTTCGCAATGGGCGCAAGCCTGACGACGCAACGCCGCGTGGAGGATGAAGATCTTCGGGTCGTAAACTCCTTTCGATCGAGACGAACGGCCTCCGGGTGAACAATCCGGAGGAGTGACGGTACCGAGAGAAGAAGCCCCGGCTAACTCTGTGCCAGCAGCCGCGGTAATACGGGGGGGGCAAGCGTTGTTCGGAATTACTGGGCGTAAAGGGCTCGTAGGCGGCCAGCTAGGTCAGACGTGAAATCCCTCGGCTTAACCGGGGAACTG
+
CCCCCGGGGGGGGGGGGGGGGGDGGGGGDEGGGFGGGGGGGGGGGGGGGGGGGGFGGGGGEGGGGGGGGGGGGGEGGGGGGGGAFGGFF<FGGGGG?FFFFFGGGGGGGGFFEGGGEGGGGGGGGGGGGEGGGGGGGGGGGGCF<EFGFGGGGEFGFGEGEGGFGFEBE+CFEGGG>FGGG9CFGGGGGGGG6CEEGGGGGGFGFGGGGDEDE>8FFEGGEGCFGGG*8<:C?7C*:CG5CCFFE=*>C*A7DGDDG3/*20:C6*<6C7E>195*09>DFF<CEE37:G?A@)7;:>F4*
@M03506:14:000000000-AKVR1:1:1101:19249:7322 1:N:0:45
ATGAACTCCTACGGGAGGCAGCAGCAAGGAATTTTCGTCAATGGGCGCAAGCCTGAACGAGCAACGCCGCGTGGAGGATGACGGCCTTCGGGTTGTAAACTCCTTTTTCGGGGGACGATGATGACGGTACCCCGGGAATAAGGCTCGGCTAACTCTGTGCCAGCAGCCGCGGTAATACAGAGGAGCCAAGCGTTGTCCGGATTGACTGGGCGTAAAGCGCACGCAGGCGGACGCGCGCGTGGGGTGTGAAATCTGGCCGCTTAACGGCCAGGCGCCATCCCATCCGGCGCGTCTGGAGCCC
+
CCCCCGGGGGGGGGGGGGGGGGGGGGGGGGGGGGGGGGGGGGGGGGGGGGGGGGGGGGGGGGGGGGGGGGGGGGGGGGGGGGGGGGGGGGGGGGGGGGGGGGGGGGGGGGGGGGGGGGGGGGGGGGGGGGGGGGDEE>FGFFGGGGGGGGGGGGGGGGGGGGGGGGGGGGGGGGEGGGGGGGGGG>EGGGGGGGGGGGGGGGGGGGGGGGGGGGCGGGGGGGDGDEEGEC5>EGGGGGGEGG=GCEEGC<F7CFGFCFDCC5/<CGG3CDGF<DDED>GGC)/*259303>27)<5475).
@M03506:14:000000000-AKVR1:1:1101:7232:7327 1:N:0:45
ATGAACTCCTACGGGAGGCAGCAGTGGGGAATCTTCCGCAATGGGCGCAAGCCTGACGGAGCAACGCCGCGTGGGGGACGAAGGCCTTCGGGTCGTAAGCCTCTGTCAGCGGGAAAGAGGGGCCGGGCGGTGAACAGCCGCTTGGCTTGACGGTACTCGCAGAGGAAGCCACGGCCAACTCCGTGCCAGCAGCCGCGGTAATACGGAGGTGGCGAGCGTTGTTCGGAATTACTGGGCGTAAAGGGCGCGTAGGCGGGGGGAGAAGTCGGGGGTGAAAGCCCTCGGCTCAACCGAGGCACGG
+
CCCCCGGGGGGGGGGGGGGGGGGGGGGGGGGGGGGGGGGGGGGGGGGGGGGGGGGGGGGGGGGGGGGGGGGGGGGGGGGGGDGGGGGGGGGGGGGGGGGGGGGGGGGGGGGGGGGGGGGGGGGGGGGGGGGGGGGGGGGGGGGGGGGGGGGGGGGGGGGGCGGGGGGGGGGGGGGGGGGGGGGGGGGGGG?CFFEEGGGGGGGFGGCGG;FFFE5EEC2;CCEFEG5AFFGF?FGGGGCCEGGGGGGDG5CGGEEGGDGG*C*AF?0CGG*57C*<099C35>GG35)8458B3>@)5))>
@M03506:14:000000000-AKVR1:1:1101:18468:7351 1:N:0:45
ATGAACTCCTACGGGAGGCAGCAGTGAGGAATCTTCCGCAATGGGCGAAAGCCTGACGGAGCGACGCCGCGTGTGGGATGAAGTCTTTCGGGATGTAAACCACTGTCGGAGGGGAAGACAAAAAAGACGGTACCCTCCAAGAAAGCCCCGGCTAACTACGTGCCAGCAGCCGCGGTAATACGTAGGGGGCAAGCGTTATCCAGATTTACTGGGCGTAAAGCGCGTGTAGGCGGCTGGTTAAGTGTGATGTGAAATCTTCCGGCTCAACCGGAAAACTGCATTGCAAACTGGCATGGCTAGA
+
CCCCCGGGGGGGGGGGGGGGGGGGFGGGGGGGGGGGGGGGGGGGGGGGGGGGGGGGGGGGGGGGGGGGDGG>CFFGGGGGGGGGGGGGGGGG@FGGGGGGGGGGGGGGGGGGGGDEGGGGGGGFGGGGGCFGDGFGGGGGGGGFGGFGGGGGGGGFGFGDGGGGGGGGGGFGGGEEGGGGGFGCGGGGGGGGFCEGDGGGGGDEGGGGGGGGGGDGGCGF7EG?EEEGFGGG8=EGGFCECCFGFFCCFCGDF7CF7=7FEGGGGD9C7/C@)/*:4*>F76479?D:BF)4)157))9>*
@M03506:14:000000000-AKVR1:1:1101:10241:7359 1:N:0:45
ATGAACTCCTACGGGAGGCAGCAGTGGGGAATCTTGCGCAATGGGCGACAGCCTGACGCAGCGACGCCGCGTGCGGGAAGAAGGCCTTCGGGTTGTAAACCGCTTTCAGGAGGGACGAAGCCACTCGGGTTAATAGCCCAGAGGGTGACGGTACCTCCAGAAGAAGCCCCGGCTAACTACGTGCCAGCAGCCGCGGTAATACGTAGGGGGCAAGCGTTGTCCGGATTTATTGGGCGTAAAGCGCGTGTAGGCGGCCGTGCAGGTCCGTTGTGAAAACTCGAGGCTTAACCTCGAGACGTCG
+
CCCCCGGGGGGGGGGGGGGGGGGGGGGGGGGGGGGGGGGGGGGGGGGGGGGGGGGGGGGGGGGGGGGGGGGGGGGGGGGGGGGGGGGGGGGGGGGGGGGGGGGGGGGGGGGGGGGGGGGGGGGGGGGGGGGGGGGGGGGGGGGGGGGGGGGGGGGGGGGGGGGGGGGGGGGGGGGGGGGGGGGGGGGGGGGGGGGGGEGGGGGFCCEGGGDEGGGGGGGGGCEG5CEG??FGGGFG5CDFGGGGG5EGGFFGGGEGGFGD=CFE?**/27CECGFCGFGG45>CGFFFA>43555)0))87
@M03506:14:000000000-AKVR1:1:1101:22911:7364 1:N:0:45
ATGAACTCCTACGGGAGGCAGCAGGCGCGAAAACTGCACAATGTGGGAAACCACGATGCGGGAAACCCAAGTGCCAGCACTATGTGTTGGCTGTCCTCGACTGTTTGTAGGTCGGGAAGAAAGAGCTGGGTAAGACGGGTGCCAGCCGCCGCGGTAATACCCGCAGCTCAAGTGGTGGTCATTATTATTGGGCCTAAAGCGTCCGTAGCTGGCCTGTTAGATGCCTGGGTAAATCGATGCGCTCAACGTATCGAATTCCGGGTAGACCGGCAGGCTCGAGACCGGGAGAGGTGTAGGCTAC
+
CCCCCGGGGGGGGGGGGGGGGGGGGGGGGEGGGGGGGGGGGGGGGGGGGGGGGGGGGGGGGGGGGGGGGGGGGGGFGGGGGGFGGGFGGGGGGGGGGGGGGGGGGGGGGGGGGGGDFGGGGGGGGGGGGGGGGGGGGGGGGGGGGGGGGEEGGGGEGGGFGFFGGGGEGGGGGGGGCF=FCFFG:F9;;BFGGGGCGFEGGGEDGGFEGGFFEFGFGGGFGCCEGCFGGGGGG?G8=CGGGGGGEGGG@FGGGGFGGFC<5CD=:>CGGGD3CDDCFE:55>>EEEGD0C>45BFFFF?40
@M03506:14:000000000-AKVR1:1:1101:18387:7364 1:N:0:45
ATGAACTCCTACGGGAGGCAGCAGTGGGGAATTTTGCGCAATGGGGGAAACCCTGACGCAGCAACGCCGCGTGGAGGATGAAGTCCCTTGGGACGTAAACTCCTTTCGACCCGGACGATAATGACGGTACGGGTGGAAGAAGCCCCGGCTAACTTCGTGCCAGCAGCCGCGGTAATACGAGGGGGGCAAGCGTTGTTCGGAATTATTGGGCGTAAAGGGCGCGTAGGCGGTGCGGTAAGTCACCTGGGAAATCTCCGGGCTTAACTCGGAGCCTGCAGGCGAAACTGCCGTGCTTGAGTGG
+
CCCCCGGGGGGGGGGGGGGGGGGGGGGGGGGGGGGGGGGGGGGGGGGGGGGGGGGGGGGGGGGGGGGGGGGGGGGGGGGGGGGGGGGGGGGGGGGGGGGGGGGGGGGGGGGGGGGGGGGGDGCGGGCGGGGGGGGGGGGGGGGGGGGGGGGGGGFFGFFCGGGGGGGGDGGGGGG?FGGFGGGGGGGGGGGGGEEGCGEGEGFGGGFFGGGGGGGGGG=ECCEGCCEGGE8>EE8AE=D??FCF6+*/86EC:C?78>D351*A?:<DGDGFC4<*9)7CG@):7401:D5(7>?F4?@F)
@M03506:14:000000000-AKVR1:1:1101:7140:7381 1:N:0:45
ATGAACTCCTACGGGAGGCAGCAGTGGGGAATTTTGCGCAATGGGGGAAACCCTGACGCAGCAACGCCGCGTGGAGGATGAAGTCCCTTGGGACGTAAACTCCTTTCGACCCGGACGATAATGACGGTACGGGAGGAAGAAGCCCCGGCTAACTTCGTGCCAGCAGCCGCGGTAATACGAGGGGGGCAAGCGTTGTTCGGAATTATTGGGCGTAAAGGGCGCGTAGGCGGTGCGGTAAGTCACCTGTGAAATCTCCGGGCTGAACTCGGAGCCTGCAGGCGAAACGGCCGGTACTGGGGGG
+
CCCCCGGGGGGGGGGGGGGGDFGGGGGGGGGGGGGGGGEEGGGGGGGDGFGGGGGGGGGGEGGGGGEGGDFGGGEGGGGGGFGGFFCGGGFGFGEGGGGGGGGGGGGDGEEGGGEGGGDEGGGGGGECBCEGGGGGGGGGGGG8>C>B7FFFFCFCCFFGG@CGFGGGGGEDFDGGGGECFGGGGGGGF8>E88E*1<CGGCCGFGFFDCFE?>C5@CE5EGGE58;9?CCEGGG;5C=<++0<6AC499EC>E77C><):*/<+20951*)5*2=<4CCGB)**)/)4))())/9))0.)
@M03506:14:000000000-AKVR1:1:1101:4545:7397 1:N:0:45
ATGAACTCCTACGGGAGGCAGCAGTCGAGAATTTTTCACAATGGGCGAAAGCCTGATGGAGCGACGCCGCGTGGGGGATGAAGGGCTTCGGTCCGTAAACCCCTGTCATTTGCGAACAAACCTTTCCACCTAACACGTGGAGAGCTGATTGTGGCGAAAGAGGAAGGGACGGCTAACTCTGTGCCAGCAGCCGCGGTAATACAGAGGTCCCAAGCGTTGTTCGGATTTACTGGGCGTAAAGGGTGCGTAGGTGGCGAGGTAAGTTCGAGGTGAAATCTCCGGGCCCAACTCGGAAATGGCA
+
CCCCCGGGGGGGGGGGGGGGGGGGGGGGGGCGGGGGGGGGGGFGGGGGGGGGGGGGGGGGGGGGGGGGGGGGGGGGGGGGGGGGGGGGGGGGGGGGGGGGGGGGGGGFGGGGGGGGEGGFGGGGGGGGGGGGGFGGGFGEGGGGGGGFGGGGGGGGGGGC7FGGGGGGFGGGGGGFGGGGGGGGGDGFGGGGGGGGGCEDFFGGGGGCGGGGGGGGGGGGGCCECGGGGFD9FF=EGCDGGGGFG=EC=EE?6C6C5:DCCCFFFGE4*1:>C*CFGFFC)))2*0>5009(<>B5/=FF)
@M03506:14:000000000-AKVR1:1:1101:5121:7405 1:N:0:45
ATGAACTCCTACGGGAGGCAGCAGTGGGGAATATTGGACAATGGGCGCAAGCCTGATCCAGCCATGCCGCGTGGGTGATGAAGGCCCTAGGGTTGTAAAGCCCTTTCGGCGGGGAAGATAATGACGGTACCCGCAGAAGAAGCCCCGGCTAACTTCGTGCCAGCAGCCGCGGTAATACGAAGGGGGCTAGCGTTACTCGGGATCACTGGGCGTAAAGCGCACGTAGGCGGGTTCTTAAGTCAGGGGTGAAATCCTGGAGCTCAACTCCAGAACTGCCCTTGATCCTGAGAATCTTGAGTCC
+
CCCCCGGGGGGGGGGGGGGGGGGGGGGGGGGGFGGGGGGGGGGGGGGGGGGGGGGGGGGGGGGGGGGGGGGGGGGEEGGGGGGGGGGGGGGGFGGGGFGGGGGGGGGGGGGGGGGGGGGFGGGGGGCFFEGGGGGGGGGGGGGGGG:FGGGGFG9FGFC7CFGFGGGGGGGGGGEFGGCC88EDGGGGCF6EGGGGDC>CCEGFGGGGGGGD>>:*<FE=CEG:FEGGGGGCCCFG?9FGFFGC5:CDGG?FFE7DG:C4CF*2002>?C7)>FF65)0296@+<7>9,**.=6==FFFF@
@M03506:14:000000000-AKVR1:1:1101:17859:7406 1:N:0:45
ATGAACTCCTACGGGAGGCAGCAGTGGGGAATTGTTCGCAATGGGCGCAAGCCTGACGACGCAACGCCGCGTGGAGGATGAAGGTCTTCGGATTGTAAACTCCTGTTGCCCGGGACGAAGCGTCTCGACCTAACACGTCGAGGCTTGACGGTACCGGGTGAGGAAGCCCCGGCTAACTCTGTGCCAGCAGCCGCGGTAATACGGGGGGGGCAAGCGTTGTTCGGAATTACTGGGCGTAAAGGGCTCGTAGGTGGCCAACTAAGTTAGACGTGAAATCCTTCGACTTAACCGGGGAACTGCG
+
CCCCCGGGGGFFGGGGGGGGDGAFFFGFCF7FEFGGGGGCFGCFGGGDECEDFGGFFEGGCFC@FGGEEG:FDC7FEGF<A<EEAFFGGDG@FCFGGGFDFFF,=E?BFGGDDCGG@GE=FGG@CCDCFGCAFGGGGGGCCECGGGGGF:CGFGGGGGGGGF:CFE>F@FC7<FCGE:<<FFGCGGGGGFGCGGGDCC>F7<CECCGGCEEGGGGGEEG?CEEC5>FGGGFGGFGGGGG5CF*:CFG<CCEGG5C0<579AFF?+0::C*:5>F7AC)**:53:=:DF4CB075>>F?465
@M03506:14:000000000-AKVR1:1:1101:10516:7407 1:N:0:45
ATGAACTCCTACGGGAGGCAGCAGTGGGGAATCTTGCGCAATGGGCGAAAGCCTGACGCAGCGACGCCGCGTGAGTGATGAAGGCCTTCGGGTTGTAAAGCTCTGTGGGGAGAGACGAATAAGTGCAGCCTAATACGTTGCATGATGACGGTATCTCCTTAGCAAGCACCGGCTAACTCTGTGCCAGCAGCCGCGGTAAGACAGAGGGTGCAAACGTTGTTCGGAATTACTGGGCGTAAAGCGAGTGTAGGCGGTCCGATAAGTCGGGTGTGAAAGCCCTGGGCTCAACCCAGGAAGTGCC
+
CCCCCGGGGGGGGGGGGGGGGGGGGGGGGGGGGGGGGGGGGGGGGGGGGGGGGGGGGGGGGGGGGGGGGGGGGGGGGGGGGGGGGGGCFGGGGGGGGGFGGGGGGGGGGGGFGGGGGGGGGGGGGGGGGGGGGGGGGGGGGFGFGGGGGGGGGGGGGGGGGGGGGGGGGGGGGGGGGGGGGGGGDFGGFGGGGGGGGGCFFGGGGGGGGEGGGGFGE8CEGGGGGGFGGG?9FFFDCGGCFGDEGGGCFFGGDE5C=D)CEEFG?DGC/9/8CC7C<F775>F/*.098C3,<3>FF<=7/
@M03506:14:000000000-AKVR1:1:1101:12721:7407 1:N:0:45
ATGAACTCCTACGGGAGGCAGCAGTGAGGAATCTTCCGCAATGGGCGAAAGCCTGACGGAGCGACGCCGCGTGTGGGATGAAGTCTTTCGGGATGTAAACCACTGTCGGAGGGGAAGAAAACAGACGGTACCCCCCAAGAAAGCCCCGGCTAACTACGTGCCAGCAGCCGCGGTAATACGTAGGGGGCAAGCGTTATCCAGATTTACTGGGCGTAAAGCGCGTGTAGGCGGCTGGTTAAGTGTGATGTGAAATCTTCCGGCTCAACCGGAAAACTGCATTGCAAACTGGCCTGGCTTGAGG
+
CCCCCGGGGGGGGGGGGGGGGGGGGGGGGGGGGGGGGGGGGGGGGGGGGGGGGGGGGGGGGGGGGGGGGGGGGGGGGGGGGGGFGGGGGGGGGGGGGGGGGGGGGFGGGGGGGGGGGGGGGGGGGGGGGGGGGGGGGGGGGGGGGGGGGGGGGGGGGGECFGGGGGGGGGGGGGGGGGGGGGGGGGGGGGGGGEGDGCEFGFCGGGFFGGGGE8EEGGGEGE8ECC7CEGGCEGG@CGGGGGGGGGGC?EFF>FFFE4CG5*>FGGGGGDD@FGGGDF70C6?CC::@7>FFF>:0).)/)
@M03506:14:000000000-AKVR1:1:1101:21461:7408 1:N:0:45
ATGAACTCCTACGGGAGGCAGCAGTGGGGAATATTGGACAATGGGGGAAACCCTGATCCAGCAATGCCGCGTGAATGATGAAGGCCTTAGGGTTGTAAAGTTCTTTCACCTGTGAAGATAATGACGGTAGCAGGAGAAGAAGCCCCGGCTAGCTCCGTGCCAGCAGCCGCGGTAAGACGTAGGGGGCTAGCGTTGTCCGGAATCATTGGGCGTAACGCGCGTGTAGGTGGTCCGGTCAGTCCGCTGTGATAGACTGGGGCTCAACCCTCGAACGCCGGTGGATCCTGTCCGGCTACAGGGC
+
9BCCCGGGEGGE;CFGFGG7CC@FGFFDEB@CE@F@C;FE,6FE8;CC@FEFEGAEFGFGFGFEFCFC7@FB:FGGFGGGGF9FGGGCAE,FFFEGF,59AECFGGFGC,:95?9C5EAFGDFDA:FGF@AE?FGCF@=<FFFGC:=>FGDG8DEAE6++D9:FFFFFGC*@3C::,>B5D>F*<:<:,@C*=7BFC+4*4*42,5B++*=8*:**/8/88://;2<+<*1AEC5**1*39+**/22*0+++*0+0;7C3/5*027:77)10*175<B575)66C*7*)*0())))/0)))
@M03506:14:000000000-AKVR1:1:1101:13796:7430 1:N:0:45
ATGAACTCCTACGGGAGGCAGCAGTGGGGAATCTTGCGCAATGGGGGAAACCCTGACGCAGCGACGCCGCGTGCGGGATGAAGGCCTTCGGGTTGTAAACCGCTTTCAGCAGGGACGAAATTGACGGTACCTGCAGAAGAAGGCCCGGCCAACTACGTGCCAGCAGCCGCGGTAATACGTAGGGGCCTAGCGTTGTCCGGAATTATTGGGCGTAAAGAGCTCGTAGGCGGTTCGGCAAGTCGGATGTGAAATCTCCACGCTTAACGTGGAGGGGCCATTCGAAACTGCCGTGACTCGAGTC
+
CCCCCGGGGGGGGGGGGGGGGGGGGGGGGGGGGGGGGGGGGGGGGGGGGGGGGGGGGGGGGGGGGGGGGGGGGGGGGGGGGGGGGGGGGGGGGGGGGGGGGGGGGGGGGGGGGGGGGGGGGGGGGGGGGGGGGGGGGGGGGGGGGGGGGGGGGGGGGGGGGGGGGGGGGGGGGGGGGGGGGGGGGGGGGGGGEECEGGGGGEFGGGGGGGGGGGGFGGGGGFEGGGGGGGGGGEEEEGG@<=EE7CA>CFCGDCCFCFGGG=CFFGGGGCEEGGGGGFGGG4>5E4DFFGE>F:@BFFFF>
@M03506:14:000000000-AKVR1:1:1101:24519:7441 1:N:0:45
ATGAACTCCTACGGGAGGCAGCAGTGGGGAATCTTGCGCAATGGGCGAAAGCCTGACGCAGCGACGCCGCGTGGGGGAAGAAGGCTTTCGGGTTGTAAACCCCTTTCAGGAAGGACGAAGCCACTCGGGTTAATAGCCCAGAGGGTGACGGCACTTCCAGAAGAAGCCCCGGCTAACTACGTGCCAGCAGCCGCGGTAATACGTAGGGGGCAAGCGTTGTCCGGATTTATTGGGCGTAAAGAGCGTGTGGGCGGTTAGGTAGGTCCGGTGTGAAAACTCGAGGCTCTACCTCGAGACGCCC
+
CCCCCFGGGFGGGGGGGGGGGGGGGG<FCGFCCFGGFEFGCGFGGGDGGGDGGGGGGGGGGGGGDEGGFC@4CFGEG7C@GGGFCEFG,CFGGGGGGGGFGE@GCFFFGGGG<C=,@CF:FFGGCF7:C@BFFFGGGF<FGCGF:FGGGGGGGGECFCGGG7FGGFCFFCFDDFGGG,,7FFGGGGGCF8FCEEECCC;@@FC+@CGDCEG8:FCE88::79A?*;CD99+<CG=E58*8?:FCE=EC*:==CEEDC>FFDGCG:D=)2)*)200+9:699>3E*.*/4:6<755)..)))
@M03506:14:000000000-AKVR1:1:1101:21477:7442 1:N:0:45
ATGAACTCCTACGGGAGGCAGCAGTAGGGAATATTGGACAATGGGCGAAAGCCTGATCCAGCGACGCCGCGTGAGGGATAAAGGCCTTCGGGTTGTAAACCTCTGTTGTTGGGAAAGAAGCCGGGTGCATAACCCGGTGACGGTACCCAACGAGGAAGCCCCGGCTAACTACGTGCCAGCAGCCGCGGTGAGACGTAGGGGGCGAGCGTTATCCGGATTCACTGGGCGTAAAGGGCGCTTAGGCGGTTACGTAAGTACGCTGTGAAAAGTCACGGCTAAACTGTGATCGTGAATCGGCGAC
+
-@BCCGGGGGGFGGGGEGGGGEEGGGGF7FFG9FGD@FGGGGGGFCG@EE@CFFGCAEGFEFG@FDGGGGDFC:CCGGCGDFF9CGGFGGGEGGGEFAFAFGGGFFG9=,?DE8A<FFFF<AFCDC:CGGGGFCCC@FC<<CEG@FFGFGGGG7:CF:CDCFE*C<FFGGGFFFGGBFFCFD@FGDGG@FCCFC:F58>EECE**/8*2***AFCCCC=<+0+@:8E?:?;8C+*8C5)2*+9+5777*A*:>*50+19)1:/<?:?7C*+*09C5))*27@*+3*00295(.097)).7>
@M03506:14:000000000-AKVR1:1:1101:8274:7447 1:N:0:45
ATGAACTCCTACGGGAGGCAGCAGTGGGGAATCTTGCACAATGGGCGAAAGCCTGATGCAGCGACGCCGCGTGGGGGATGAAGCTTCTCGGAGTGTAAACCCCTTTCGATCCGGACGAATGCCTCGCAAGAGGAGTGACGGTACGGATATAAGAAGCCCCGGCTAACTACGTGCCAGCAGCCGCGGTAAGACGTAGGGGGCCAGCGTTGTTCGGAATTACTGGGTGTAAAGGGTTCGTAGGCGGTGCGGCAAGTTGGGAGTGAAATCTCTGGGCTCAACCCAGAGGCTGCTTCCAAAACTG
+
CCCCCGGGGGGGGGGGGGGGGGGGGGGGGGGGGGGGGGGGGGGGGGGGGGGGGGGGGGGGGGGGGGGGGGGGGGGGGGGGGGGGGGGGGGGEGGGGGGGGGGGGGGGGGGGGGGGGGGGGGGGGFGGGGGGGGGGGGGGGGG7FFG7FEGGGFGGGGGGFGGGGGGGGDGGGGGGGGGGGFGGDFGEGGGGGGCEGGGGGDGGGDGE8EEGGGGE5FFFFFEGFFE?CCGGGGGGGE*>G5EGGE5:DGGEED:7?EB9<CC:CEG:FG7?FGFGFDFCCDB5/>3*.8C4>@F49*0<:9
@M03506:14:000000000-AKVR1:1:1101:24258:7462 1:N:0:45
ATGAACTCCTACGGGAGGCAGCAGTAGGGAATCTTGCACAATGGGCGCAAGCCTGATGCAGCGATGCCGCGTGAGGGATGAAGGCCTTCGGGTTGTGAACCTCTTTCGCTAGGGAAGAAGCCACGGGTCACCGTGGTGACGGTACCTAGAGAAGAAGCCCCGGCTAACTACGTGCCAGCAGCCGCGGTAAAACGTAGGGGGCAAGCGTTGCCCGGATTCACTGGGCGTAAAGCGGGTGTAGGCGGTCCGTTAAGTCAGATGTGAAATCCTGCGGCTCAACCGCGGAACTGCATCTGATACT
+
CCCCCGGGGGGGGGGGGGGGGGGGGGGGGGGGGGGGGGGGGGGGGGGDEGGGGFGGGGGGGGGGGGGGGGGGGGGGGFGGGGGGGGGGGGGGGGGGGGGGGGGGGGGGGGGGGGGGGGGGGGGGGGGGGGGGGGFGFFFFGGGGGGGEGGGGGGGGGDDFGGGGGDGGGGGGGGGGGF@FGGFGGEGGGFGGGG:FCGGGGGGEGGGGGGCEGGGCC8@FG+<CFGGGGDCGFEGG=EC+CEFGGCC<*/7:CF9>FFF*<+:CFGGFEFGFGGG5/*299>@E55<D>F47*96**09=9
@M03506:14:000000000-AKVR1:1:1101:11849:7469 1:N:0:45
ATGAACTCCTACGGGAGGCAGCAGTGGGGAATATTGCGCAATGGGCGAAAGCCTGACGCAGCGACGCCGCGTGGGGGATGAATGCCTTCGGGTTGTAAACCCCTTTCGGCAGGGACGAAGCGAACGTGACGGTACCTGCAGAAGAAGTCCCGGCTAACTACGTGCCAGCAGCCGCGGTAAGACGTAGGGGACGAGCGTTGTCCGGATTCATTGGGCGTAAAGCGCGCGTAGGCGGTTACGCAAGTCGGTCGTGAAAATCCGGGGCTCAACCCCGGACCTGCATCCGATACTGCGTGACTAG
+
CCCCCGGGGGGGGGGGGGGGGGGGGGGGGGGGGGGGGGGGGGGGGGGGGGGGGGGGGGGGGGGGGGGGGGGGGGGGGGGGGGGGGGGGGGGGGGGGGGGGGGGGGGGGGGGGGGGGGGGGGGGGGGGGGGGGGGGGGGGGGGGGGGGGGGGGGGGGGGGGGGGGGGGGGFGGGGGGGGGGGGGGGGGGGGDGGDGGGEGGGGGEG5EGGGGG7FGGGGGDGGGG5>8EC*8CC=EEEEGEECEE<FC<?CG5C6=GF?FGGGGG5):4C4EDGGG*)7CFG49+CE*7>G7AB>BB>7*09
@M03506:14:000000000-AKVR1:1:1101:13348:7475 1:N:0:45
ATGAACTCCTACGGGAGGCAGCAGTGGGGAATATTGCACAATGGGCGGAAGCCTGATGCAGCGACGCCGCGTGAGGGATGACGGCCTTCGGGTTGTAAACCTCTTTCAGCAGGGACGAAGCGTAAGTGACGGTACCTGCAGAAGAAGCACCGGCCAACTACGTGCCAGCAGCCGCGGTAAGACGTAGGGTGCGAGCGTTGTCCGGATTTATTGGGCGTAAAGAGCTCGTAGGCGGCTTGTCGCGTCGACTGTGAAAACCCGCGGCTCAACCGCGGGCCTGCAGTCGATACGGGCAGGCTAG
+
CCCCCGGGGGGGGGGGGGGGGGGGGGGGGGGGGGGGGGGGGGGGGGGGGGGGGGGGGGGGGGGGGGGGGGGGGGGGGGGGGGGGGGGGGGGGGGGGGGGGGGGGGGGGGGGGGGGGGGGGGGGGGGGGGGGGGGGGGGGGGGGGFGGGGGGGGGGGGGGGGGGGGGGGGGGGGGGGGGGGGGGGFGGGGGGGGGGGGEGGGGGGGGCCFFGFGGGGGGGCFG7CCEFGCECGGGGGGGGC9CCC=CC3?5E:>?FDFFGGEG3EE7CDCDCEDDGCCDCGG)?CGF*74C::BF:D3>)/7
@M03506:14:000000000-AKVR1:1:1101:9601:7475 1:N:0:45
ATGAACTCCTACGGGAGGCAGCAGTCGGGAATTTTGGGCAATGGGCGCAAGCCTGACCCAGCAACGCCGCGTGAAGGATGAAATCCCTCGGGATGTAAACTTCGCAAGAACGGGAAGAATAAGTCTGTGTAAATACCACAGATGATGACGGTACCGTTTGTAAGCTCCGGCTAACTCCGTGCCAGCAGCCGCGGTAATACGGGGGGAGCAAGCGTTGTTCGGATTTACTGGGCGTAAAGGGCGCGTAGGCGGTCAGTGCAAGTCAGTTGTGAAATCTCCGGGCTTAACCCGGGAAGGTCAA
+
CCCCCGGGGGGGGGGGGGGGGGGGGGGGGDGGGGGGGGGGGGGGGGGGGGGGGGGGGGGGGGGGGGGGGGGGGGGGGGGGGGGGGGGGGGGGDGGGGGGGGGGGGGGGGGGGGGDCGGGGGGGGGGGGGGGDGGGGGGGGGFGGGGGGGGGGGEGGFGGGGGGGGGGGDGGDGFGGGGEGFGGGFCFGGFGGGGGGGGGGGGG7EGGGGFGGFGE8>EFGCE5CGGGGGGGFGG8?::7@=EGDGE=DEF=EDDEGGFGGE:CCFGG>9*/*:7F9?8FDD@5*:@G4)*7,)7)077@F7
@M03506:14:000000000-AKVR1:1:1101:24570:7476 1:N:0:45
ATGAACTCCTACGGGAGGCAGCAGTGGGGAATATTGGACAATGGGCGCAAGCCTGATCCAGCCACGCCGCGTGGATGATGAAGGCCCTAGGGTTGTAAAGTCCTTTCGACGGGGAAGATAATGACGGTACCCGTAGAAGAAGCCCCGGCTAACTTCGTGCCAGCAGCCGCGGTAATACGAAGGGGGCTAGCGTTGCTCGGAATTACTGGGCGTAAAGCGCACGTAGGCGGATTCTTACGTCGGTGGTGAAATCCTGGAGCTCCACTCAAGAAGTGCCTTGGATACTGGGAATCGTGGCTCC
+
<CCCCGGGFFFFCFECCGECGGGFGDGGGGGGFGGDGGGGGGFGGFGEGG@FGGGF9<FEGGGGGGGG>CFFEE7EGGGGFFFGG8F7FEFGGGEEGFGFGGGFFEGGGGGGGD@=F89ECDGGGEECFGGGFEEECFGGGGC<@CDGG@FFGC9,><FGGGGFGGG>:B7FCFFDF9@FCGGDGGGEGGGGDGGGGGGCC8*<<EE768;EE5E8CFEGGEEG*C8658*/CF7CC+*C=5CCEGEGFC9+*3<C+00**+*3****+*+0*:4+:=**2)*00=*0(0/(*)05))093
@M03506:14:000000000-AKVR1:1:1101:9809:7477 1:N:0:45
ATGAACTCCTACGGGAGGCAGCAGTCGGGAATCTTCCGCAATGGGCGAAAGCCTGACGGAGCGACGCCGCGTGTGGGATGAAGTCTTTCGGGATGTAAACCACTGTCGGAGGGGAAGACAAAAAAGACGGTACCCTCCAAGAAAGCCCCGGCTAACTACGTGCCAGCAGCCGCGGTAATACGTAGGGGGCAAGCGTTATCCAGATTTACTGGGCGTAAAGCGCGTGTAGGCGGCTGGTTAGGTGTGATGTGAAATCTTCCGGCTCAACCGGAAAAATGCATTGCAAACCGGCCTGGCTAGG
+
CCCCCGGGGGGGGGGGGGGGGGGGGGGGGGDGGGGGGGGGGGGGGGGGGGGGGGGGGGGGGGGGGGGGGGGGGGGGGGGGGGGGGGGGGGGGDGGGGGGGGGGGGGGGGCFGGGGGGGGGGGFGGGGGGGGGGGGGGGGF<:CFGFCFCGGGGGGGGGGGGGFGGGGGGGGEGGDGEGGGDFFGGGGGGDGCFFGGGGFGGGGGGGGGGGGGGGGGGD5@FECGGGGGGGDCEGEGGE79FG?FFEF7CC?C*A9DGFC7CE37CC6>FDGF:)>EDBCFGFFF7=F539>9>B:>FF?5)
@M03506:14:000000000-AKVR1:1:1101:21180:7484 1:N:0:45
ATGAACTCCTACGGGAGGCAGCAGTGGGGAATCTTGCACAATGGGCGAAAGCCTGATGCAGCAACGCCGCGTGCGGGATGAAGGCCTTCGGGTTGTAAACCGCTTTCAGCAGGGACGAAATTGACGGTACCTGCAGAAGAAGCCCCGGCCAACTACGTGCCAGCAGCCGCGGTAATACGTAGGGGGCAAGCGTTGTCCGGATTCATTGGGCGTAAAGAGCTCGTAGGCGGCTTGGCAAGTCGGGTGTGAAACCTCCAGGCTCAACCTGGAGACGCCACCCGATACTGCCATGGCTCGAGTC
+
CCCCCGGGGGGGGGGGGGGGGGGGGGGGGGGGGGGGGGGGGGGGGGGGGGGGGGGGGGGGGGGGGGGGGGGGGGGGGGGGGGGGGGGGGGGGGGGGFBFGGGGGGGGGGGGGGGGGGGGGGGGGGGGGGGGGGGGGGGGGGGGFFGGGGGGGGGGGGGGGGGGGGGGGGGGGFFGGGGGFFGGGGGDEGGFGGGEECFCCEEEDCFDEGGGGGGGGGGGGGCEEEFGGGGGGEGGGGFFCFEGGCECDFGGG*:CFCFGGCEG?FGDFGCE4FGC5<>GGGFDCE=FF<6F??FF)7BF?4
@M03506:14:000000000-AKVR1:1:1101:5692:7487 1:N:0:45
ATGAACTCCTACGGGAGGCAGCAGTGAGGAATATTGCACAATGGGCGCAAGCCTGATGCAGCGACGCCGCGTGGGTGAAGAAGGTTTTCGGATCGTAAAACCCTTCTCTGTGTGACGAGCAAGGACGGTAGCACAGGAATAAGTCTCGGCTAACTACGTGCCAGCAGCCGCGGTAAAACGTAGGAGACAAACGTTATCCGGAGTTACTGGGCGTAAAGGGCGTGTAGGTGGTTTCGTAAGTCTGGCGTGAAATTTTTCGGCTTAACCGGGAAAGGTCGTCGGATACTGCGGGACTAGAGGA
+
CCCCCGGGGGGGGGGGGGGGGGGGGGGGGGGFFGGGGGGGGGGGGGGGGGGGGGGGGGGGGGGGGGGGGGGGGGGGGGGGGGGGGGFGCFFGEGGGGGGFGCGGGGGGGG@FGGFGGGGGGGGGGGGGGGGGGGGGGGGFGGGGGGGGGGGGGGGGGGFCFFDGCFGGFEDGGGE>CFECFGFGGGGFGGFGG7CFFFG>EGGGGGFCGGFGGGGEGGGGGG:EGGGGEGG88C?EFC<F7+3<C?ECEGGCFGFGG)>>:7CC+2ACCC:57959*8//1<5*:679ADB035)0/*=5)
@M03506:14:000000000-AKVR1:1:1101:21989:7489 1:N:0:45
ATGAACTCCTACGGGAGGCAGCAGTCGGGAATTTTGGGCAATGGGCGAAAGCCTGACCCAGCAACGCCGCGTGAAGGATGAAGTATTTCGGTATGTAAACTTCGAAAGAATAGGAAGAATAAATGACGGTACTATTTATAAGGTCCGGCTAACTACGTGCCAGCAGCCGCGGTAATACGTAGGGACCAAGTGTTGTTCGGATTTACTGGGCGTAAAGGGCGCGTAGGCGGCCCAACAAGTCACTTGTGAAATCTCTGGGCTTAACCCAGAACGGCCAAGTGCAACTGTCGGGCTAGAGTGT
+
CCCCCGGGGFFGGGGGGGGGGGGGGFEGGGGGGGGGGGGGGGGGGGGGGGGGGGGGG8@FFGGGGGGGGGGGGGFFFFGGGGGFCGGGGFGGDFGGGGGG?EE7FDCFFFFEFGGFGGGGF?<FFG<FGGFFGFFF<BFGGFGGFFGCGGEDBFD=7DC7DFGG<DCGB<>F*1>FF9B:<>EECECCCF?<@9,<=;CGCG7::5B9+=5::CC8C9??*?*:8CEFGEG>ECCEFF<+00+<+<+*2:?C>79*+)*/:*9?9*:7EC*<797*/7***09+<97969@BB.<5?FFF7
@M03506:14:000000000-AKVR1:1:1101:26081:7496 1:N:0:45
ATGAACTCCTACGGGAGGCAGCAGTGGGGAATTTTGCGCAATGGGGGAAACCCTGACGCAGCAACGCCGCGTGGAGGATGAAGTCCCTTGGGACGTAAACTCCTGTCGACCCGGACGATAATGACGGTACGGGGGGAAGAAGCCCTGGCAAACATCGTGCCAGCAGCCGCGGGAATACGAGGGGGGTAAGCGTGGTTGGGAATGCTTGGGCGGAAAGGGCGCGTCGGGGGTGCGGTAAGTCACGTGTGAAACGTAAGGGTTTAACTCGGGCCGTGCAGGCGAAGCGGCCGGGTTTGAGGGG
+
CCCCCGGGGFGGGGGGGGGGGGGGGGGGGEFG@FGGFGGGGGGGGEGGGGG<FGGGGGGGGG8FFGGDGGGGGD,ECFGFGFG9,C=F9FGC<<@CFGGFF,BF,AE@7=++@FFGBF@3C9F,<F@@>@FEE+>C//;8,+2;;*2*;*<:5*0+;:;C>9:8;CG2/:E**:*0++;5?/:CEE*;CF+:C5?/;*:>;+*++++<55*?:8*?CD5:**:**25***//*:C8**0<+++10*<>7+++*22*/)796**++2+**)*)1/1*/49<D)5**09)(/),0)..7))))
@M03506:14:000000000-AKVR1:1:1101:21913:7505 1:N:0:45
ATGAACTCCTACGGGAGGCAGCAGTGGGGAATTGTTCGCAATGGGCGCAAGCCTGACGACGCAACGCCGCGTGGAGGATGAAGACCTTCGGGTCGTAAACTCCTTTCGATCGAGACGAATGGCCCTTGGGTTAACAGCCGAGGGGTATGACGGTACCGAGAGAAGAAGCCCCGGCTAACTCCGTGCCAGCAGCCGCGGTAATACGGGGGGGGCAAGCGGTGTTCGGAATTACTGGGCGTAAAGGGCTCGTAGGTGGCCAACTAAGTCAGACGGGAAACACCCCCGCTTAACCGGGGAACTG
+
CCCCCGGGGGGGGGGGGGGGGGGGGGGGGGGGGGGGGGGGGGGGGGGGGGGGGGCFGGGGGGGGGGGGGGGCEEGGGGGGGGGGGGGGGFGGGGEGGGGFGGGGGGGGGGGGGGGGGGGGGGGGGFGGFGGGGFF9DFGGGGGGGGGGGGGGEGGGGG77<FGFGGGGG<@FGGGGGGGGGGGGGGGGGCFCGGGGGG8CGF7CFEGGGGGD>8CFDC*2CEGGGG5/8CFGFGGGGE5//:+9:C:<EE5>/<E:@@69>67++2<:CF67*9*:7409*)0*201<?CFAE.3>:D>)*
@M03506:14:000000000-AKVR1:1:1101:19704:7508 1:N:0:45
ATGAACTCCTACGGGAGGCAGCAGTGGGGAATCTTGCGCAATGGGCGAAAGCCTGACGCAACAACGCCGCGTGCGGGATGAAGGCCCTCGGGTTGTAAACCGCTTTCAGCAGGAACGAAAATGACGGTACCTGCAGAAGAAGGTCCGGCCAACTACGTGCCAGCAGCCGCGGTAACACGTAGGGACCAAGCGTTGTCCGGATTTATTGGGCGTAAAGCGCTCGTAGGCGGTCCGGTAAGTCGGGTGTGAAACCCCTGGGCTCAACCCGGGGACGCCACCCGATACTGCTGTGACTCGAGTT
+
CCCCCGGGGGGGGGGGGGGGGGGGGGGGGGGGGGGGGGGGGGGGGGGGGGGGGGGGGGGGGGGGGGGGGGGGGGGGGGGGGGGGGGGGGGGGGGGGGGGGGGGGGGGGGGGGGGGGGGGGGGGGGGGGGGGGGGGGGGGGGGGGGGGGGGGGGGGGGGGGGGGGGGGGGGGGGGGGGGGGGGGGGGGGGGGGGGGGGGGGGGGDGGGCFEGGGGCFGGGGGDEEGGGGGGEGGGGGGGGGGGGGFGGGCFGGFEGGGFGGFFGGGGGGCCGFC7DCDFGGG>DCGFGFFGFFFF4FFFFFF
@M03506:14:000000000-AKVR1:1:1101:19779:7531 1:N:0:45
ATGAACTCCTACGGGAGGCAGCAGTCGGGAATTTTGGGCAATGGGCGAAAGCCTGACCCAGCAACGCCGCGTGAAGGATGAAATCCCTCGGGATGTAAACTTCGCAAGAACGGGAAGAATAAGTAAGGGTTAACACCTCTTACGATGACGGTACTGTTTGTAAGCTCCGGCTAACTCCGTGCCAGCAGCCGCGGTAATACGGGGGGAGCAAGCGTTGTTCGGATTTACTGGGCGTAAAGGGCGCGTAGGCGGCCAGCGCAAGTCAGTTGTGAAATCTCCGGGCTTAACTCGGAAAGGTCAA
+
CCCCCGGGGGGGGGGGGGGGGGGGGGGGGGGGGGGGGGGGGGGGGGGGGGGGGGGGGGGGGGGGGGGGGGGGGGGGGGGGGGGGGGGGGGGGGGGGGGGGGGGGGGGGGGGGGGGDGGGGGGGGGGGGGGGGGGGGGGGGGGGGGGGGGGGGGGFGFGGFGGGGGGGGGGGGGGGG9FGGGGGGGGGGGGGGGGGGGGGGGGGEGGGGEC;FGGGGGEGGGEEECE7CC7C*87:=C=DGGDGEGG5CGGGGGGGGGFGGEG7CC>:CC>E*:DD?78CGD)<>56:64C)8@EEFF67)*
@M03506:14:000000000-AKVR1:1:1101:9498:7538 1:N:0:45
ATGAACTCCTACGGGAGGCAGCAGTGGGGAATTTTGGACAATGGGGGAAACCCTGATCCAGCCATTCCGCGTGAGTGAAGAAGGCCTTCGGGTTGTAAAGCTCTTTTGTCCGGAACGAAACGGAGGACGTGAATATCGTCCGCTACTGACGGTACCGGAAGAATAAGCACCGGCTAACTACGTGCCAGCAGCCGCGGTAATACGTAGGGTGCGAGCGTTAATCGGAATTACTGGGCGTAAAGCGTGCGCAGGCGGTTTTGTAAGCCAGATGTGAAATCCCCGGGCTCAACCTGGGAATGGG
+
CCCCCGGGGGGGGGGGGGGGGGGGGGGGGGGGGGGGGGGGGGGGGGGGGGGGGGGGGGGGGGGGGGGGGGGGGGGGGGGGGGGGGGGFGGGGGGGGGGGGGGGGGGGGGGGGGGGGGGDGGGGGGGGGGGGGGGGGGGGGGGGGGGGGGGGGGGGGGGFGGGGGGGFGGGGGGGGGGGGGGGGGGGGGGGGGGGGGGGDGGG?FCGGDEFGGEEGG5:8;EFGGEEGGGGGGGGGGGGGEGGDEGGGGGGDEDEG<*7DD=CCECCA<7CF?>7FFDFGGGEBG5.9?2F>8;5F7F))6)
@M03506:14:000000000-AKVR1:1:1101:12666:7546 1:N:0:45
ATGAACTCCTACGGGAGGCAGCAGTGGGGAATATTGGACAATGGGCGAAAGCCTGATCCAGCAACGCCGCGTGAGGGATGACGGCCTTCGGGTTGTAAACCTCTTTCAGCAGGGACGAAGCGCAAGTGACGGTACCTGCAGAAGAAGCACCGGCCAACTACGTGCCAGCAGCCGCGGTAATACGTAGGGTGCAAGCGTTGTCCGGAATTATTGGGCGTAAAGGGCTCGTAGGCGGTTTGTCACGTCGGGAGTGAAGACTCGGGGCTTAACCCCGACCCTGCTTCCGCTACGGGCGGACTGG
+
CCCCCGGFGGGGGGGGGGGGGGCGGGGGGEGGGGGCCDFGEFFEGFG:FFGGGCGGGGFFGGGDCCGGGGGEEFGGEFGGGFCEEGGGGGGG=FCFAGGGGGDFGGGGGCGGDGGGG>FDFEDGCFGGGGGGEFGGGGGGFF7><3@FFGGG@EEFDFGGGGGGGGGAEFGGGGFBF:*FFFGGF9:EGGEGGF978B;CE7@EG>C*++<9@FGFGCC8CG7EGCF:?>FGFE*:58DG7+::27C/8*:AFF9?+)29A:7EG<:F7*+0*))*).221)1<65*),))83))0.)0)0
@M03506:14:000000000-AKVR1:1:1101:7228:7547 1:N:0:45
ATGAACTCCTACGGGAGGCAGCAGTGAGGAATCTTCCGCAATGGGCGAAAGCCTGACGGAGCGACACCGCGTGTGGGATGAAGTCTTTCGGGACGTAAACCACTGTTGGAGGGGAAGACAACTGACGGTACCCTCCGAGAAAGCCCCGGCTAACTACGTGCCAGCAGCCGCGGTAATACGTAGGGGGCGAGCGTTATCCAGATTTACTGGGCGTAAAGCGCGTGTAGGCGGCTGGTTAGGTGTGATGTGAAATCCTCGGGCTCAACCCGAGAACTGCATTGCAAACCGGGCTGGCTAGAGG
+
CCCCCGGGGGGGGGGGGGGGGGGGGGGGGFGGGGGGGGGGGGGGGGGGGGGGGGGGGGGGGGGDGGGGGGGGGFFGGGGGGFGFGGGGGGGGDGGFGGGGGGGGGGGGGGGGGGGGGGGGGGGGGGGGGGGGGGGGGGD>EGFG@FEGGGDDCFGGGGGGFGFGF?FFGGGGGGFCFFCGFCGEGGGGGEEEE8>CEFGCE+2:F?<?FFFGG58EDC7CEGEGGC:7@C=8:5=0+<DA+0<E7?FDF+A+09<737DG55*+0*2/79=)7**2*1*:F**<05CDF)79>@:7*5*1.
@M03506:14:000000000-AKVR1:1:1101:21110:7550 1:N:0:45
ATGAACTCCTACGGGAGGCAGCAGTCGGGAATTTTGGGCAAAGGGCGAAAGCCTGACCCAGCAACGCCGCGTGAAGGATGAAATCCCTCGGGATGTAAACTTCGCAAGAATGGGAAGAATTAGCGAGTACTAATACTGCTCGTGATGACGGTACCATTTGTAAGCTCCGGCTAACTCCGTGCCAGCAGCCGCGGTAATACGGGGGGAGCAAGCGTTGTTCGGATTTACTGGGCGTAAAGGGCGCGTAGGCGGTCAGCACAAGTCAGTTGTGAAATCTCCGGGCTTAACTCGGAAAGGTCAA
+
CCCCCGGGGGGGGGGGGGGGGGGGGGGGGGGGGGGGGGGGGFGGGGGGGGGGGGGGGGGGGGGGGGGGGGGGGGGGGGGGGGGGGGGFFGGGGGGGGGGGGGGGGGGGGGGGGGGCFGGGGGGGGGGGGGGGGGGGGGGGGGGGGGGGGCGFGGGGGGGGGGGGFFGGGGGGGGGGGGGGGEGGCGFGGGGGGGGGGGGGGGGGGGGGGGGGGGGGGGEEGGGGGGGGF7FGGGEG5@FCDGGGGE=5ECGEDEEGG4<57ECGFGGGF>EBCFC?7=:CCDEG5?7BA75:3>>FFFFF?
@M03506:14:000000000-AKVR1:1:1101:27997:7552 1:N:0:45
ATGAACTCCTACGGGAGGCAGCAGTGGGGAATTTTGCGCAATGGGGGAAACCCTGACGCAGCAACGCCGCGTGGAGGATGAAGTCCCTTGGGACGTCAACTCCTTTCGACCCGGACGATAATGACGGTACGGGTGGAAGACGCCCCGGCTAACTTCGTGCTAGCAGCCGCGGTAATACGCGGGGGGCAAGCGTTTTTCGGAAGTCTTGGGCGTAAAGGACGAGCAGGCGGCGCGGTAAGTCACCTGTGACATCTCCGGGTTGAAGTCGGAGCATGCAGGCCAAACAGTCGTGCTTGAGTGG
+
CCCCCFDFFGDGGGGEGEGGGDEFFDFCDGCF,<EF@C:F+@ECA@EEGGG<:DCE,C,6++CEF@@>CEEGCE,CF:EG8EF,C,B9<4EF@=FC@F7E?E,:CFGGD+=:F+>3FCFF:,<<C+@FFEED@<@CCEBC,<<<FFCEGFG<EF@CFAFG*,,,,2+=<<FGC:<C,7**::>C88C:EE>C;>*2AFE*5**3+<79+/8CEE>A79****/*2AFGG8*28CD*5**A70+9?0+2++3+*32::)))***3+*+1:553*9:+**9)*.)01)2*)9><;;*9>)07)
@M03506:14:000000000-AKVR1:1:1101:16763:7564 1:N:0:45
ATGAACTCCTACGGGAGGCAGCAGTGGGGAATCTTGCACAATGGGCGAAAGCCTGATGCAGCGACGCCGCGTGAGCGATGAAGCCCTTCGGGGTGTAAAGCCCTTTCGACGGGAACGATAATGACGGTACCCGGAGAAGAAGCTGCGGCTAACTACGTGCCAGCAGCCGCGGTAATACGTAGGCAGCGAGCGTTGTTCGGAATTACTGGGCGTAAAGAGTGTGTAGGCGGTGTTCCCAGTCTGTTGTGAAATCTCCCGGCTTAACTGGGAGGGTGCAGCGGAAACTAGAATGCTAGGGGGG
+
CCCCCGGGGGGGGGGGGGGGGGGGGGGGGGGGGGGGGGGGGGGGGGGGGGGGGGGGGGGGGGGGGGGGGGGGGGGGGGGGGGGGGGGGGGGGGGGGGGGGGGGGGGGGGGGGGGGGGGGGGGGGGGGGGGGGGGDG>FGGGGGGGGGGGGDGGGGGGG:FGDGFGGGGGGGGGGGGGGGGFEGGGGGGCGGGGGDEGGCEEEGFCEGFGFGEEDGFGFEFGCGG79CFDEGGGGGGGDGFG<9CFG67@EEG7CFGGFGGDEFGF79<E*:@DCC57BFCG3)>F7:74:*46B*1))0).
@M03506:14:000000000-AKVR1:1:1101:8401:7568 1:N:0:45
ATGAACTCCTACGGGAGGCAGCAGTAGGGAATCTTGGACAATGGGCGAAAGCCTGATCCAGCGACGCCGCGTGGGGGACGAAGGCCCTCGGGTTGCAAACCCCTGTTGTTGGGAAAGAAGCCGGGCGCATAGCCCGGTGACGGTACCCAACGAGGAAGCCCCGGCTAACTACGTGCCAGCAGCCGCGGTAAGACGTAGGGGGCGAGCGTTATCCGGATTCACTGGGCGTAAAGGGCGCGCAGGCGGCTACGTAAGTCCGGCGTGAAATCCCATGGCTTAACTGTGGAACTGCGTCGGATAC
+
CCCCCGGGGGGGGGGGGGGGGGGGGGGGGGGGGGGGGFGGGGGGGGGGGGGGGGGGGGGGGGGGGGGGGGGGGGGGGGGGGGGGGGGGGGGGGGGGGGGGGGGGGGGGGGGGGDGGGGGGGGGGGGGGGGGGGGGGGGGGGGGGGGGGGGGGGGGGGGGGGGGGGGGFGGGGGGGGGGGGGGGGGGGGGGGGGGGGGGGGGGGGGGGGGGGGFGGGGGGGGGCGFGGGGGGFGGGGGGGGGGGGGGGDCFGGGGGGGFGGGGDCCFDCFCFFGF5C4>DDG=?FGFDFFGFFFF3;B:)00
@M03506:14:000000000-AKVR1:1:1101:22414:7577 1:N:0:45
ATGAACTCCTACGGGAGGCAGCAGTGGGGAATTTTGCGCAATGGGGGAAACCCTGACGCAGCAACGCCGCGTGGAGGATGAAGTCCCTTGGGACGTAAACTCCTTTCGACCCGGACGATAATGACGGTACGGGTGGGAGAAGCCCCGGCTAACTTCGTGCCAGCAGCCGCGGTAATACGAGGGGGGCAAGCGTGGTTCGGAATTGTTGGGCGTAAAGGGCGCGTAGGCGGTGCGGTAAGGCACCTGTGAAATCGCCGGGCTTAACTCGGGGCCTGCAGGCGCACCTGCGGTGCTTGAGTGG
+
9CCCCGFDG9FCFGGEGGGGGGGFFFGGGGDFGGGAFDEFE@FGGGGGGEGGGGGGFGCECFFGFFGFFEGGGGGGGDFCFAAGGFGFGGGGFBFFGCEF<FFFGD<F@=E>7@F7:>B@@FFEGGGGGGGCECCCGFE78:>3<:*>CGG7B,CCEGCE@FEB<F7F@CFG<1<AFC<*<8EGGE5>@FCEE***/21:C*/<+3A>FGGE8*18C+:CECECEGE9EGGEEGC*5?D+*21**<+*02++:**1:DGDC*2<<7FCC)*77D>7*/*9D))*2)*5())-)***)99*)
@M03506:14:000000000-AKVR1:1:1101:3875:7632 1:N:0:45
ATGAACTCCTACGGGAGGCAGCAGTGGGGAATTTTGGGCAATGGGCGAAAGCCTGACCCAGCAACGCCGCGTGAAGGACGAAATCCCTCTGGGATGTAAACTTCAAAAGTTGGGGAAGAAATGGCCGGGGGTAATATCCCTGGCAGGTGACGGTGCCCAACGTAAGCCCCGGCTAACTACGTGCCAGCAGCCGCGGTAATACGTAGGGGGCAAGCGTTGTTCGGAATTACTGGGCGTAAAGGGCGCGTAGGCGGCACGGCAAGTCGGGAGTGAAAGCCCGGGGCTCAACCCCGGAACGTCT
+
CCCCCGGGGGGGGGGGGGGGGGGGGGGGGGGGGGGGGGGGGGGGGGGGGGGGGGGGGGGGGGGGGGGGGGGGGGGGGGGGGGGGGGGGGGGGGGGGGGGGGGGGGGGGGGGGGGGGGGGGGGGGGGGGGGGGGGGGGGGGGGGGGGGGGGGGGGGGGGGGGGGGGGG:EEGGGGGGGGGGGGGGGGGGGGGGGGGGEEGGGGGCCFGGEGGGGGGGGCC;FGGGDGGFGGGFGGFG=GGCGCEEGGGGDEGGGGGDEFGGGGG9<DED7C=@FGC?55<CGEFG5@4??<@1@35>EF7.)
@M03506:14:000000000-AKVR1:1:1101:10831:7635 1:N:0:45
ATGAACTCCTACGGGAGGCAGCAGTGGGGAATTTTGCGCAATGGGCGAAAGCCTGACGCAGCAACGCCGCGTGGAGGATGAAGGCCTTCGGATTGTAAACTCCTGTTGCCCGGGACGAAAAGCTTCGACCTAACACGTCGAAGTCTGACGGTACCGGGTGAGGAAGCCCCGGCTAACTCTGTGCCAGCAGCCGCGGTAATACAGAGGGGGCAAGCGTTGTTCGGAATTACTGGGCGTAAAGGGCGCGTAGGTGGCCTTCTAAGTTGAACGTGAAATCCCTGGGCCCAACCCAGGAACTGCG
+
CCCCCGGGGGDGGGGGGGGGGGGGGGGGGGGGGGGGGGGGGGGGGGGGGGGGGGGGGGGGGGFGGGGGGGGFGGGGGDGGFGGGGGGGFFGEGGGGGFCGGGGGGGGGGDEFGGGGGGEGGGGDDGEGEGGGGGGGGGGGEGGGGGGGGGEGGGGGGGGGFGGCFCFEGGGGG>EGGCFCFGGGFFGGFFGGGC:8CGGGG7CFF:CCCGG8ECFD8CE*8ECC*;;FCGGGGFFGG:DCCDGEEDGDDEGFGFFGG?7>F7CFFF?7<<*59D70:64C67@E*./76D>:5>)5;?6?5
@M03506:14:000000000-AKVR1:1:1101:19375:7639 1:N:0:45
ATGAACTCCTACGGGAGGCAGCAGTCGGGAATTTTGGGCAATGGGCGCAAGCCTGACCCAGCAACGCCGCGTGAAGGATGAAATCCCTCGGGATGTAAACTTCGCAAGAACGGGAAGAATAAGTGGAAGCGAATACCTTCCATGATGACGGTACCGTTTGTAAGCTCCGGCTAACTCCGTGCCAGCAGCCGCGGTAATACGGGGGGAGCAAGCGTTGTTCGGATTTACTGGGCGTAAAGGGCGCGTAGGCGGCCAGTGCGAGTCAGTTGTGAAATCTCCGGGCTTAACTCGGAAAGGTCAA
+
CCCCCGGGGGGGGGGGGGGGGGGGGGGGGGGGGGGGGGGGGGGGGGGGGGGGGGGGGGGGGGGGGGGGGGGGGGGGGGGGGGGGGGGGGGGGGGGGGGGGGGGGGGGGGGGGGGGGGGGGGGGGGGGGGGGGGGGGGGGGGGGGGGGGGGGGGGGGFGGGGGGGGGGGGGGGGGGGGGGGGGGGGGGGGGGGGGGGGGGGGGGGGGGGGGGGGGEGD=GFGGCGGGC?GGGGGG?EGFFGGGGGGDGGGGGGG5EDFFGGEGDG:FCCCCEBGGG?>FGGGFEEGFGFFG@F:>3>F766=
@M03506:14:000000000-AKVR1:1:1101:12533:7652 1:N:0:45
ATGAACTCCTACGGGAGGCAGCAGTGAGGAATTTTGCGCAATGGGCGAAAGCCTGACGCAGCAACGCCGCGTGGGGGATGAAGGCCTTCGGGTTGTAAACCCCTTTTCTGGGGGAAGATAATGACGGTACCCCAGGAATAAGTCACGGCAAACTACGTGCCAGCAGCCGCGGTAATACGTAGGTGGCTAGCGTTGTCCGGATTTACTGGGCGTAAAGCGCGCGCAGGCGGTTTGGAAAGTCCGTGGTGAAATCTCTTGGCTCAACCAAGAGGGGTCTGCGGATACTCCCAGACTTGAGTGG
+
CCCCCGGGGGGGGGGGGGGGGGGGGGGGGGGGGGGGGGGGGGGGGGGGGGGGGGGGGGGGGGGGGGGGGGGGGGGGGGGGGGGGGGGGGGGGGGGGGGGGGGGGGGGGGGGGGGGGGGGGGGGGGGGGGGGGGGGGGGGGGGGGGGGGGGGGGGGGGGGGGGGGGGGGGGGGGGGGGGGFGGGGGGGGGGGGGGGGGGGGGGGGGGGGGGGGGCCGGGGDGGGGGGGGGG8EGGGGC943:FGFGGGGGGGGGGGGGFGG?CFGGGG:FGGFDGGEGFCDGB55EFG?:DF0>F@FFFFFF
@M03506:14:000000000-AKVR1:1:1101:4133:7660 1:N:0:45
ATGAACTCCTACGGGAGGCAGCAGTTAGGAATTTTGGGCAATGGGCGCAAGCCTGACCCTGCAACGCCGCGTGGGTGACGAAGGCCTTCGGGTTGTAAAGCCCTTTTCTGGGGGAAGATGATGACGGTACCCCAGGAAGAAGCACCGGCTAACTACGTGCCAGCAGCCGCGGTAATACGTAGGGTGCGAGCGTTGCCCGGATTTATTGGGCGTAAAGGGCGCGCAGGCGGTCACGCACGTCCGTTGCGAAATCGCTCGGCTCAACTGGGCGGGGGCAGCGGATACGGCGTGACTGGAGCAA
+
CCCCCGGGGGGGGGGGGGGGGGGGGGGGGGGGGGGGGGGGGGGGGGGGGGGGGGGGGGGGGGGGGGGGGGGGGGGGGGGGGGGGGGGGGGGGGGGGGGGGGGGGGGGGGGGGGGGGGGGGGGGGGGGGGFGGGGGGGGGGGGGGGGGGGGGGGGGGGGGGGGGGGGGGGGGGGGGGGGGEGGGGGGGGGGGGGGEGGGGG5;8:EGFFFGGGEEEGGGGGGGGGEGGGGG5CC?=FE=7@FGGGF=CCCEEGGGGCFED3*10CFCEFFF=:CG)55>CCG:3*+.7>95>(7**7).0))
@M03506:14:000000000-AKVR1:1:1101:19178:7675 1:N:0:45
ATGAACTCCTACGGGAGGCAGCAGTTAGGAATCTTGGACAATGGGCGAAAGCCTGGTCCAGCCATGCCGCGTGGGTGATGAAGGCCTTCGGGTTGTAAAGCTCTTTAGCCGATGAATATAATGACTGTAGTTGGAGAATAAGCCACGGCTAACTACGTGCCAGCAGCCGCGGTAATACGTAGGTGGCAAGCGATACTCGGAATCACTAGGCGTAAAGCGCAGGTAGGCGGTTCGGTAAGTCTTTTGTGAAAGCTCCCGGCTCAACTGGGAGAGGCCAAGGGAAACTACCGGACTAGAGTGG
+
CCCCCGGGGGGGGGGGGGGGGGGGGGGGGGGGGGGGGGGGGGGGGGGGGGGGGGGGGGGGGGGGGGGGGGGGGGGGGGGGGGGGGGGGGGGGGGGGGGGGGGGGGGGGGGGEEFGGGGGGGGGGGGGGGGGGGGGGGGGGGGGGGGGGGDGGGGGGGGCF@FFGGGGGGGGGGGGGGGGCFGGGGGGFGGGGGGDGFGGGGGFGG7CFGGDGEEGFGGGDCEE8CGC6EE/CEEGGGCFCGGGC+0*9CFGGGGGDF@DD5*2C6*<C55=>DDDC9.9<7).:7BC48DD6@>)09/097
@M03506:14:000000000-AKVR1:1:1101:6552:7675 1:N:0:45
ATGAACTCCTACGGGAGGCAGCAGTCGGGAATTTTGGGCAATGGGCGAAAGCCTGACCCAGCAACGCCGCGCGAAGGATGAAATCCCTCGGGATGTAAACTTCGCAAGAACGGGAAGAATAAGTAGGGGACAATACCCCCTATGATGACGGTACCGTTTGTAAGCTCCGGCTAACTTCGTGCCAGCAGCCGCGGTAATACGAAGGGGGCTAGCGTTGTTCGGAATTACTGGGCGTAAAGCGCACGTAGGCGGATATTTAAGTCAGGGGTGAAATCCCGGGGCTCAACCCCGGAACTGCCTT
+
CCCCCGGGGGGGGGGGGGGGGGGGGGGGGGGGGGGGGGGGGGGGGGGGGGGGGGGGGGGGGGGGGGGGGGGGGGGGGGGGGGGGGGGGGGGGGGGGGGGGGGGGGGGGGGGGGGGGGGGGGGGGGGGGGGGGGGGGEGGGGGGGGGGGGGGGGGGDFGCFGGGGGGGGGGGGGGGGGGGGGGGGGGGGGGGGGGGGGGGGGGDEGGGGG5FGGGGGGGGGGGGGGFFGGGGGGECGGGGGGGGCCCGGEGGGGGGFGFGF92:EFGGDGGF@FFF+0>DDGFDFGF5>0C>B@E:4?FFFF
@M03506:14:000000000-AKVR1:1:1101:5966:7693 1:N:0:45
ATGAACTCCTACGGGAGGCAGCAGTAGGGAATTTTCCACAATGGGCGAAAGCCTGATGGAGCAACGCCGCGTGCAGGATGAATGCCTTCGGGTTGTAAACTGCTTTTATATGTGACGAATATGACGGTAGCATATGAATAAGGATCGGCTAACTCCGTGCCAGCAGCCGCGGTCATACGGAGGATCCAAGCGTTATCCGGAATTACTGGGCGTAAAGAGTTGCGTAGGTGGCATTGTAAGTCGGTAGTGAAAGCGTGGGGCTCAACCCCATATACATTATCGAAACTGCAAAGCTAGAGGA
+
CCCCCGGGGGGGGGGGGGGGGGGGGGGGGGFGGGGGGGGGGGGGGGGGGGGGGGGGGGGGGGGGGGGGGGGGGGGGGGGGGGGGGGGGGGGDGGGGGGGGGGGGGGGGGGGGGGGGGGGGGGGGGGGGGGFGGGGGGGFGGGGGGGEDEGGGDFEGGFGGGGDCFGGGGGGDGGGGGFFEGEGG7EGGGGGGGGGGGGGGGDFGGGFCGFGGCEEC?CF?7CFEEGGGGGGEGFCFEE*@CGEG***2<?9CCGGGGFGDC5<C9F**/*27C72AF=*:7>FG=>7@?:=AF:*/9?=:)
@M03506:14:000000000-AKVR1:1:1101:26660:7696 1:N:0:45
ATGAACTCCTACGGGAGGCAGCAGTGGGGAATATTGGACAATGGGCGAAAGCCTGATCCAGCCATGCCGCGTGTGTGAAGAAGGTCTTCGGACTGTAAAGCACTTTAAGTTGGGAGGAAGGGCAGTTACCTAATACGTAATTGTTTTGACGTTACCGACAGAATAAGCACCGGCTAACTCTGTGCCAGCAGCCGAGGTAATACAGAGGGTGTAAGTGTTAATTGGAATTTCTGGGCGTAAAGCGCGCGTAGGTGGTTCGTTACGTTGGATGTGTAATCCCCGGGCTCAATCAGGGAACTGC
+
9CCCCEGGGGFDBEGG@FCEGGEFEEG86BFGGD@A,F@EGGGFGF+7@CF8EF8E9,CEFFGGAFG@F::7>FGEFDA9,CF@F<,5CCE7FFGFFADACDEEBCFGF?FEFG8FB:FEF77FGGGAB,8F@FFFB8=FFDFF,AF@CFGGDGG<CC3:F:@3@EEFAB,:3>F77,,@>CFFGG9>FF7,,5**46?CCCF9FC7C>11*;<B+?;@@>11<89BCB+5>++*;5CCC5?+:**:/:>C*:<C1;FG3CF*:*955+C7?:0*+0*2*955**./*5**)*9;3)7?F/
@M03506:14:000000000-AKVR1:1:1101:4484:7704 1:N:0:45
ATGAACTCCTACGGGAGGCAGCAGTCGGGAATTCTGCGCAATGGGCGAAAGCCTGACGCAGCAACGCCGCGTGAGGGATGACGGCCTTCGGGTTGTAAACCTCTTTTGTCAGGGACGATGATGACGGTACCTGGCGAATAAGCCACGGCTAACTACGTGCCAGCAGCCGCGGTAATACGTAGGTGGCAAGCGTTGTCCGGATTTACTGGGCGTAAAGAGCGCGCAGGCGGGCGTTCCAGGCGCGTTGGACAGCCCCCGGCTCCACTGGGGCGGGTCACGCGATACTGATTGACTCGAAGGC
+
@C@CCGDGFFGGDDC77@CFFGGGGFGDCFGFFFD9EFG@F7CDD8:EEFGGGGGGGDEBFGFFGDGG@FF@FEFEGCFGGGGEE@C<A??FFGGF,9FC8FFGGGGABFFD<ADFGF:FDDFEFDFGGGGGGGFCEGD<FCFF:FEEGGDFG?G7CFCCFFFFGF7:CFGEC1CC<FFFF>C:2<B7EGG<1<B;:E888*CFG:FFGFFG8:5@<CF68=8:*/CCC8/:CGC8C7?*25>E****3+2:C5=<C:55*2*<C*07CD/8C<)**0>*7)0*:**06*/4=@*7)))7)
@M03506:14:000000000-AKVR1:1:1101:3118:7705 1:N:0:45
ATGAACTCCTACGGGAGGCAGCAGTGGGGAATTGTTCGCAATGGGCGAAAGCCTGACGACGCAACGCCGCGTGGAGGATGAAGACCTTCGGGTCGTAAACTCCTTTCGATCGAGACGAATGGCTTCCGGGTGAACAATCCGGCAGAATGACGGTACCGAGAGAAGAAGCCCCGACTAACTCCGTGCCAGCAGCCGCGGTAATACGGGGGGGGCAAGCGTTGTTCGGAATTACTGGGCGTCAAGGGCTCGTGGGCGGCCCACTAAGTCCGACGTGACATCCCTCGGCTTAACCGGGGAACTG
+
CCCCCGGGGGGGGGGGGGGGGGGGGGGGGGGGD@FCF,@FCGGGGGG7FEGGGGGGF:,+@F:FFEGGGGGGGC4==FGGGGG9FFGGGGGEFFGGGGGGGGGGGGFG7?=:+BDGGD@=<<,,3=3>++@C<,,,@3@<:F*@*>,3?,<**>>FB7=7*4*4,,,,6CBCG*1<F2FC,<FFGGGG+*28ECGE>*12:<<9/8/CGDCD?EF*:*;**2:C>E8;C6C?FG+***1**2<<=/01*/**5:*CC))1:06?+2:*:)*0><C*C@=DD?4:=DG)):*))))78339/
@M03506:14:000000000-AKVR1:1:1101:5031:7713 1:N:0:45
ATGAACTCCTACGGGAGGCAGCAGTCGGGAATTTTGGGCAATGGGCGAAAGCCTGACCCAGCAACGCCGCGTGAAGGATGAAATCCCTCGGGATGTAAACTTCGCAAGAACGGGAAGAATAAGTAAGAGTTAACACCTCTTATGATGACGGTACTGTTTGTAAGCTCCGGCTAGCTCCGTGCCAGCAGCCGCGGTAATACGGGGGGAGCAAGCGTTGTTCGGATTTACTGGGCGTAAAGGGCGCGTAGGCGGCCACCGCAAGTCGACTGTGAAATCTCCGGGCCTAACCCGGAAAGGTCAG
+
CCCCCGGGGGGGGGGGGGGGGGGGGGGGGGGGGGGEGGGGGGGGGGGGGGGGGGGGGGGGGGGGGGGGGGGGGGGFGCGGGGGGGGGGGGGGGGGGGGGGGGGGGGGGGGGGGGEFFGGGGGGGGGGGGGGGGGGGGGGGGGGGGGGEGGGGGGGGGGGGGGGFGGGGGGGGGGFGGGGGGGGGGGGGCF7FGGGGGGGC7CCEGGGGGFGGCECEGGFGGGEEGGGGGG?EFEEEEGGGGGGGEEEGGGEGG5CFC>D<*>FGGGGGGFGBDCDFG4:DDF:CE46<?CE;5:)7>FF?7
@M03506:14:000000000-AKVR1:1:1101:10866:7735 1:N:0:45
ATGAACTCCTACGGGAGGCAGCAGTCGAGAATTTTTGACAATGGGGGCAACCCTGATCGAGCGACGCCGCGTGGAGGATGAAGGTCTTCGGGTTGTAAACTCCTGTCATTTGAGAACAAGATGCGCGCGTTAACTGCGCGCGCACTGATAGTATCAGAAGAGGAAGGGACGGCTAACTCTGTGCCAGCAGCCGCGGTAATACAGAGGTCCCAAGCGTTGTTCGGAGTCATTGGGCGTAAAGGGTGCGTAGGTGGCGCCGTAAGTGGGGTGTGAAATTTCGCGGCTTAACCGCGAAACTGCA
+
CCCCCFCGCC<AFGEFGEE;,@FGGGEGGF@EGGGG:;<E@DFGFEGEGFEE@DFGGGFGFFGCECGGGGC@FC=FFGFG8<EBFFDGGGEEG>F:FDEFGGGGGGGGGGGGGGGGGGFGGGGG:FG>F=++:@CFGGGGGGCCFGGCCGC@C@@FGFFAFEC7A<<*,6CFCFC:BCBBCGFF9C<CFF7FEEGGG*;A??FC<?CGF?;7CGGG;CEGG7888*;E7CCEFGGD=**;+<CAEGG>CC7FCFG3EED3*2*3995C:3:>C**3:@C**8)=C5D4<2)-58))7*9?*
@M03506:14:000000000-AKVR1:1:1101:13733:7740 1:N:0:45
ATGAACTCCTACGGGAGGCAGCAGTCGGGAATTTTGGGCAATGGGCGAAAGCCTGACCCAGCAACGCCGCGTGAAGGATGAAATCCCTCGGGATGTAAACTTCGCAAGAATAGGAAGAATTAGTAGGGGTTAATACCCCCTATGATGACGGTACTATTTGTAAGCTCCGGCTAACTCCGTGCCAGCAGCCGCGGTAATACGGGGGGAGCAAGCGTTGTTCGGATTTACTGGGCGTAAAGGGCGCGTAGGCGGTCAGCACAAGTCAGTGTCGAAATCTCCGGGCTTAACTCGGAACGGTCAA
+
CCCCCGGGGGGGGGGGGGGGDGGGGGGGGGGGGGGGGGGGGGGGFGGGGGGGGGGCFGGGGGGGGGGGGGGGGGGGGGGGGGGGGGG?EFGG>FGGGFGGFGGGGDGEGGGAEF?FGGGGCCFGGGGGGGGGFGFGGGG@CFGGGFGGGGEEGGFFAFGEGGGG9@@FGDGGEGGGGGGGFGGGGGGGDFGDGGGGDGFFCBEGDGGGGCEFGG*;CE*<CE5E8C+<CEF5;=*:**?CEDEEE:EGDFEGGDDDCFG46CFFGGG*+**)*1*20=7<C>>5*):@2D:0@>5>))5)/
@M03506:14:000000000-AKVR1:1:1101:21443:7742 1:N:0:45
ATGAACTCCTACGGGAGGCAGCAGTGGGGAATCTTGCGCAATGGCCTAACGGCTGACGCAGCGACGCCGCGTGTGGGATGAAGCTCTTCGGAGTGTAAACCACTGTTGCTCGGGACGAATAGCTCGATTAATCGAGCCTGACAGTACCGGGTGAGGAAGCACCGGCTAACTCCGTGCCAGCAGCCGCGGTAATACGGGGGGTGCGAGCGTTGTCCGGAATCACTGGGCGTAAAGGGCGCGTAGGTGGTTTGATAAGGGTGTGGTGAAAGTCCGGGGCTCAACCCCGGATCTGCCGTGCCGC
+
CCCCCGGGGGGGGGGGGGGGGGGGGGGGGGGGGGGGGGGGGGGGGGGGGGGGGGGGGEGGGGGDGGGGDGEGGBFGGGGEFGGGGGGGGCFFFFGGCFGGGGGFGGGEGGGGGDEGGGGFFEGFFGGGGEGGGFGFFGFFEGFGGGGGGGDGGFGGFG7FEGGGGGDGFGFGGGGGGGFCF@EGGCGGGGG8@7CFGGGGGGGG588EDGGCGGGGD=CFCCGGG>FGCC5>5+CEGGGGG*:EGGGGGGE7C:?FGFD<EGC==C6>0:EFGDGGD@<F47>EGFDEBGFBFFFFEF>F.
@M03506:14:000000000-AKVR1:1:1101:17077:7747 1:N:0:45
ATGAACTCCTACGGGAGGCAGCAGCCGGGAATTTTGGGCAATGGGCGAAAGCCTGACCCAGCAACGCCGCGTGAAGGATGAAATCCTTCGGGATGTAAACTTCGCAAGAACAGGAAGAATAAGTAAGGGTTAATATCTCTTACGATGACGGTACTGTTTGTAAGCTCCGGCTAACTCCGTGCCAGCAGCCGCGGTAATACGGGGGGAGCAAGCGTTGTTCGGATTTACTGGGCGTAAAGGGCGCGTAGGCGGCCACCGCAAGTCGGTTGTGAAATCTCCGGGCTTAACCCGGAAAGGTCAA
+
CCCCCGGGGGGGGGGGGGGGGGGGGGGGGGGGGGGE@FGGGGGGGGGGGGGGGGGGGGGGGGGGGGGGGGGGGGGGGGGGGGGGGGGGGGGGGGGGGGGGGGGGGGGGGGGGGGGGGGGGFGGGGGGGGGGGGGGGGGGGGGGGGGGFGCEGGEFFGGGGGGGGGFDFDGGGGGGGGGGGGGGGFGGGGGGGGGGGGGGGGGGGGGDGGCGFGG8EEGFGGGDGGFGGGGGGGDC*75*<=EGGGCGDDCE57EEFGFGGEGGGGGGGG<CFG77C>6>G9>EG7):6<DEF:>:F>@767
@M03506:14:000000000-AKVR1:1:1101:19026:7765 1:N:0:45
ATGAACTCCTACGGGAGGCAGCAGTCGAGAATTTTTCACAATGGGCGCAAGCCTGATGGAGCGACGCCGCGTGGGGGATGAAGGGTTTCGATCCGTAAACCCCTGTCATTTGCGAACAAACCTTACCGGTGAATAGTCGGTGAGCTGATTGTAGCGAAAGAGGAAGGGACGGCTAACTCTGTGCCAGCAGCCGCGGAAATACAGAGGTCCCAAGCGTTGTTCGGATTCACTGGGCGTAAAGGGTGCGTAGGTGGCCAGGTAAGTTTGATGTGAAAGCTCGGAGCTTAACTCCGAGATGGCA
+
CCCCCGGGGGGGGGGGGGGGGGGGGGGGGFFGGGGGGGGGGGGGGGGGGGGGGGGGGGGGGGGGGGGGGGGGGGGGGGGGGGGGGGGGGGGGGGGGGGGGGGGGGGGGGGGGGGGGGGGGGGGGGGGGGGGGFGFGGGGGGGGGGGGGGGGGGGGGGGGGDFGGGGGGGGGGGGGGGGGGGGGGGGGGGGGGGGGGGDCGGGGGGFFG6EGGGGGGG5EGGFE>5CCFGGGFF5CEGEDDGGG:75EC5EGFGGGDCFF0<9D2C:EF?DCFGD*:77*95)<7E:FF9FB?B>)0<46>.
@M03506:14:000000000-AKVR1:1:1101:16786:7786 1:N:0:45
ATGAACTCCTACGGGAGGCAGCAGTGGGGAATATTGGACAATGGGCGCAAGCCTGATCCAGCCATGCCGCGTGAGTGATGAAGGCCCTAGGGTTGTAAAGCTCTTTCGGCGGGGACGATAATGACGGTACCCGCAGAAGAAGCCCCGGCTAACTTCGTGCCAGCAGCCGCGGTAATACGAAGGGGGCTAGCGTTGCTCGGAATCACTGGGCGTAAAGGGCGCGTAGGCGGCTGTTCAAGTCGGGGGTGAAAGCCTGTGGCCCAACCACAGAATGGCCTTCGATACTGGACGGCTCGAGACC
+
CCCCCGGGGGGGGGGGGGGGGGGGGGGGGEDGGGGGGGGGFGGGGGGGGGGGGGGGGGGGGGGGGGGGGGGGGGGGGGGGGGGGGGGGGGGGGGGGGGGGGGGGGGGGGGGGGGGGGGGGGGGGGGGGGGGGGGGGGGGGGGGGGGGGGGGGGGGGGFFGGGGGGGGGGGGGGGGFFGGGGGGGGGGGGGGGGGGGDGGGGGFGGGGGGGGGGGGGGFGGGGGECCEGGGGDGCCFGFGCGCEEEGGGFFCGGF6C<?FC*2CFECE3=F<6DDDFGFGFF:BGGFGF:FEFBDEFFD>:5
@M03506:14:000000000-AKVR1:1:1101:7009:7790 1:N:0:45
ATGAACTCCTACGGGAGGCAGCAGTGGGGAATTTTGCGCAATGGGGGAAACCCTGACGCAGCAGCGCCGCGTGGAGGATGAAGTCCCTTGGGACGTAAACTCCTTTCGACCCGGACGATAATGACGGTACGGGTGGAAGAAGCCCCGGCTAACTTCGTGCCAGCAGCCGCGGTAATACGAGGGGGGCAAGCGTTGTTCGGAATTATTGGGCGTAAAGGGCGCGTAGGCGGTGCGGTGAGGCACCTGTGAAATCTCCGGGCTTAACTCGGAGCCTGCAGGCGAAACTGCCGTGCTTGAGTGG
+
CCCCCGGGGGGGGGGGGGGGGGGGGGGGGGGGGGGFGGGGGGGGGGGGGGGGGGGGGGGGGGGGGGGGGGGGGGGGGGGGGGGGGGGGGGGGGGGGGGGGGGGGGGGGGGGGGGGGGGGGGGGGGGGGGGGGGGGGGGGGGGGGGGGGGGGGGGGGGGGGGGGGGGGGGEEG<FGGGGGFEEGDEGGGGGGE/;?;>CCC>?F8C7CFFFGG*:C8@EC?EGECEGCGGD*?E=?CG8F**:A::FFGGGCCF99>EEDD5CFGFF?DC37>DGD54<DCCD3CC?GF(50())9*0<@F>
@M03506:14:000000000-AKVR1:1:1101:7518:7793 1:N:0:45
ATGAACTCCTACGGGAGGCAGCAGTGGGGAATCTTGCACAATGGGGGAAACCCTGATGCAGCGACGCCGCGCGAGTGATGAAGCCCTTCGGGGTGTAAAGCCCTTTCGACAGGAACGATAATGACGGTACCTGGAGAAGAAGCTGCGGCTAACTACGTGCCAGCAGCCGCGGTAATACGTAGGCAGCAAACGTTGTTCGGAATTACTGGGCGTAAAGAGTGTGTAGGCGGCTTCGCAAGTTTGGTGTGAAACCTCCCGGCTTAACTGGGAGGGTGCGCCGAAAACTGCAAGGCTCGAGTGC
+
CCCCCGGGGGGGGGGGGGGGGGGGGGGGGGGGGGGFGGGGGGGGGGGGGGGGGGGGGGGGGGGGGGGGGGGGGGGGGGGGGGGGGGGGGGGGGGGGGGGGGGGGGGGGGGGGGGGGGGGGGGGGGGGGGGGGGGGGGGGGGGGGGGGGGGGGGGGGGGGGGGGGGGGGGGGGGGGGGGGGGGGGGGGG?CFEBEEGGGGGGEGGGGCFGGGGECCGG7C<A<:;CGGGGGDGD6CE5CDCGCFGGGDDGG7?C7FG=>CDE=<??CFGGCEDG3**9>GGG:;CFFGFF7FF@@FFBE=@*
@M03506:14:000000000-AKVR1:1:1101:18994:7793 1:N:0:45
ATGAACTCCTACGGGAGGCAGCAGTGGGGAATTTTTCGCAATGGGCGCAAGCCTGACGAAGCAACGCCGCGTGGAGGATGACGGCCCTCGCGGTCTTAAACTCCTGTCTAGCGGGACGAATGTCTTCAAGGTGAATAATCTTGGAGAGTGACTGTACCGCTGGAGGAAGCTCCGGCCAACTCCGTGCCAGCAGCCGCGGTAATACGGAGGGAGCAAGCGTTACTCGGAATTACTGGGCGTAAAGGGAGCGTAGGCGATTTTGTAAGTCTTGTGTGAAATCCCAAAGCCTAACTTTGGAAGG
+
CCCCCGGGGGGGGGGEGGGGGGFGGGGGGGGFGGGGGGGGGGGGGGGGGGGGGGGGGGGGGGGGGGGGGGGGGEGGDCGFGGGGGGEGGGGGGG7+BFCFEEEFGGGG?FFGGGDFEECFCFFGGFGGGGG3DCFCFFFFGGGGGGDFFFG=FFGFGGDGGDFFGGDF@FCF7::7::FFFE,<<:14<B@FGEFCGEGG8CGGGGEC5?E>:*;FFDEA8*;A7>C8AEFC+ACGGG5C5:=+CE*1/**/)/9)*89*0<CF<*::?CFFG747:@7*9<F**)70(9;:*166?FFF3
@M03506:14:000000000-AKVR1:1:1101:9288:7805 1:N:0:45
ATGAACTCCTACGGGAGGCAGCAGTGGGGAATCTTGCGCAATGGCCTAACGGCTGACGCAGCGACGCCGCGTGTGGGATGAAGCTCTTCGGAGTGTAAACCACTGTTGCCCGGGACGAATAGCTCGATTAATCGAGCCTGACAGTACCGGGTGAGGAAGCACCGGCTAACTCCGTGCCAGCAGCCGCGGTAATACGGGGGGTGCGAGCGTTGTCCGGAATCACTGGGCGTAAAGGGCGCGTAGGTGGTTTGATAAGGGTGTGGTGAAAGTCCGGGGCTCAACCCCGGATCTGCCGTGCCGG
+
CCCCCGGGGGGGGGGGGGGGGGGGGGGGGGGGGGGFGGGGGGGGGGGGGGGGGGGGGGGGGGGGGGGGGGGGGGGGGGGGGGGGDGGGGGGGGGGGGGGGGGGGGGGGGGGGGGGGGGGGGGGGGGGGGGGFGFFFGGGGGGGGGFGGGGGFGFDGGGGGDCFGGGGEFGGFGGGGDGFGGGGGGGGGGGGDGCGGGGGEGE5>C/CEG>C8CGGGGC=FCGGGFFDGGGGGCFGGGGGG57:ECEG3;CC:*9AD6FCDEGG657AFFDFFGDGGG@3>C:>CEEG>?GFAFFDD@35>)
@M03506:14:000000000-AKVR1:1:1101:12615:7825 1:N:0:45
ATGAACTCCTACGGGAGGCAGCAGTGGGGAATATTGCACAATGGGCGAAAGCCTGATGCAGCGACGCCGCGTGAGGGATGACGGCCTTCGGGTTGTAAACCTCATTCAGCAGGGAAGAGGCGAAAGTGACGGTACCTGCAGAAGAAGCGCCGGCTAACTACGTGCCAGCAGCCGCGGTAATACGTAGGGCGCAAGCGTTGTCCGGAATTATTGGGCGTAAAGAGCTCGTAGGCGGCTTGTCACGTCGGATGTGAAAGCCCGAGGCTTAACCTCGGGTCTGCATTCGATACGGGCTAGCTAG
+
CCCCCGGGGGGGGGGEGGGFGGGGGGGGGFGGGGGFGGGGGGGGGGGGGGGGGGGGGGGGGGGGGGGGGGGGGGGGGGGGGGGGGGGGGGGGGGGGGGGGGGGGGGGGGGGGGGGGGGGGGGGGGGGGGGGGGGGGGGGGGGGGGGGGGGGGGGGGGGGGGGGGGGGGGGGGGGGGGGGGGGGGGGGGGGGGGGGGGGCEEFGGGGCFG+CCCGFGGGGGGGGGGGGGGEGGGGGGECC@GFGEGDEG?=EGGGGGGFGDEEGGEGFGCCC8CDDGGEFGF?4CG?7=?G>1@:B>56*6=
@M03506:14:000000000-AKVR1:1:1101:24164:7833 1:N:0:45
ATGAACTCCTACGGGAGGCAGCAGTGGGGAATTGTTCGCAATGGGCGCAAGCCTGACGACGCAACGCCGCGTGGAGGATGAAGATCTTCGGGTCGTAAACTCCTTTCGATCGAGACGAACGGCCTCTGGGTGAACAATCCAGAGGAGTGACGGTACCGAGAGAAGAAGCCCCGGCTAACTCCGTGCCAGCAGCCGCGGTAATACGGGGGGGGCAAGCGTTGTTCGGAATTACTGGGCGTAAAGGGCTCGTAGGTGGCCAACTAAGTCAGACGGGAAATCCCTCGGCTTAACCGGGTGACTG
+
CCCCCGGGGGGGGGGGGGGGGGGGGGGGGDGGGGGGGGGGGGGGGGGGGGGGGGGGGGGGGGGGGGGGGGGFGGGGE>FGGGFFGGGGGGGGGGGGGGGGGGGGGGGEF,DCGGGGGGGGGG7BFGGGFFFGGGGGGGFGGGGGGGGFFGGGDGGGFEFGGGFEGGGGDFGGGCCCECFFGC71<BFFGGGGFF5>>E*:EGGGFG*:ECEGGEFGFGC:ECGFGGGC>FFEFC6@FEC5**<CEE*9?**290AC*.*1A77602+:F7CB*)*17=>427;E=<*)4:?A:@E.)09**
@M03506:14:000000000-AKVR1:1:1101:10300:7837 1:N:0:45
ATGAACTCCTACGGGAGGCAGCAGTCGGGAATATTGCCCAATGGCCGAAAGGCTGAGGCAGCAACGCCGCGTGCGCGATGAAGGCCTTCGGGTCGTAAAGCGCTTTTCGGGGGGATGAGGCAGGACAGTACACCCGGAATAAGGTACGGCTAACTACGTGCCAGCAGCCGCGGTAAAACGTAGGTACCGAGCGTTATCCGGATTTACTGGGCGTAAAGCGCGTTCAGGCGGTTTGGCAAGTCGGGCATGAAATCTCGCGGCCCAACCGGGAGAGGTTGTCCGATCCGGCTGGACTGGGGGG
+
6A<CCGAF9-CEGGDBFFGE@CEEFCFGGGCFCFGGFG@E@@FGGGDGGGFGDFF8F?<F@EFGF:FE7BFFC?FCF:=CFCFEGFG<EFGGG@:FEGF<FCFGGGEGEEG+@C<:EC:@CCCFEE8CF,2,2AC>EGGGGF?C:@CCEG8*CFGCFGC>>FGGF6;CGGGDE*?EF9?CE*:EG9C?C>ED8:C8:?C>E5:??<<@C@FC>/:;8@EC5C8286<C6:E8/*;8660@<FGGGGC*;CA+0<+**)15=*/*2>5>C<C><DC69<>>>;.**7*)41)(00*..))5>
@M03506:14:000000000-AKVR1:1:1101:19889:7842 1:N:0:45
ATGAACTCCTACGGGAGGCAGCAGTCGAGAATTTTTCTCAATGGGGGAAACCCTGAAGGAGCGACGCCGCGTGGAGGATGAAGGTCTTCGGGTTGTAAACTCCTGTCATTTGGGAACAATGCGCCGAATTTAACTATTTCGGCGTTGATAGTACCAGAAGAGGAAGAGACGGCTAACTCTGTGCCAGCAGCCGCGGTAATACAGAGGTCTCAAGCGTTGTTCGGATGCATTGGGCGTAAAGGGTGCGTAGGTGGCGTCGTAAGTCAGGTGTGAAATCTCGGGGCTTAACTCCGAAACTGCA
+
CCCCCGGGGGGGGGGEGGGGGGGGGGGFEGFGGEGGGGGGGGGGGGGGGGGGGGGGGGGGGGGGGGGGEGGFFGGGGGGGGAFFGGGGGGGGGGGGGGGGEFGGGGGGGGGGGGGGGGGGGGGGGGGGGGGGGGGGGGGGDGGGGGDGGGGGGGGGGFGGGGGGD,>FCGCCFF@FGGF9;FFCCFGGGGGGGGGGEE7FEGCF9EGGCGCGFG6C*;EGGF58*;*;:ECFFFGGCGC5EGC6CEEDGE7FGGFGEB5D565<?777FGCDCC*<F*?C<55E*)9=<>*.)7575@F91
@M03506:14:000000000-AKVR1:1:1101:5846:7845 1:N:0:45
ATGAACTCCTACGGGAGGCAGCAGTGGGGAATCTTGCGCAATGGGCGAAAGCCTGACGCAGCAACGCCGCGTGGGGGATGAAGGCTCTCGGGTTGTAAACCCCTTTCAGCAGGGACGAAATTGACGGTACCTGCAGAAGAAGCCCCGGCCAACTACGTGCCAGCAGCCGCGGTAATACGTAGGGGGCAAGCGTTGTCCGGATTTATTGGGCGTAAAGAGCTCGTAGGCGGTTCGATAAGTCGGGTGTGAAACCTCCAGGCTCAACCTGGAGACGCCACCCGATACTGTTGTGACTAGAGTC
+
CCCCCGGGGGGGGGGGGGGGGGGGGGGGGGGGGGGGGGGGGGGGGGGGGGGGGGGGGGGGGGGGGGGGGGGGGGGGGGGGGGGGGCGGGGGGGGGGGGGGGGGGGGGGGGGGGGGGGGGGGGGGGGGGGGGGGGGGGGGGGGGFGGGGGGDGGGGGGGGGGGGGGGGGGGGGFGGGGGGGCFGGGGGGFGFEEEGGGGGGGEE9CFGGGGGGGGGGGEFFCFEGGGGGGGEGGGFCGEGGGGDGGG5CGCGFGGGFC<<5*6DFGGDGF9E@3DCG3@5DG:.5EBCF)*76?FF=FFF=9
@M03506:14:000000000-AKVR1:1:1101:15712:7850 1:N:0:45
ATGAACTCCTACGGGAGGCAGCAGTGGGGAATATTGGACAATGGGCGCAAGCCTGATCCAGCCATGCCGCGTGGGTGATGAAGGCCCTAGGGTTGTAAAGCCCTTTCGGCGGGGAAGATAATGACGGTACCCGCAGAAGAAGCCCCGGCTAACTTCGTGCCAGCAGCCGCGGTAATACGAAGGGGGCTAGCGTTGCTCGGAATCACTGGGCGTAAAGCGCACGTAGGCGGATTGTTAAGTCAGGGGTGAAATCCTGGAGCTCAACTCCAGAACTGCCTTTGATACTGGCGATCTTGAGTCC
+
CCCCCGGGGGGGGGGGGGGGGGGGGGGGGGGGGGGGGGGGGGGGGGGGGGGGGGGGGGGGGGGGGGGGGGGGGGGGGGGGGGGGGGGGGGGGGGGGGGGGGGGGGGGGGGGGGGGGGGGGFGGGGGGGGGGGGGGGGGGGGGGGGGGGGGGGGGGGGGGGGGGGGGGGGGGGGGGGGGGGGGGGGGGGGGGGGGGGGGGGGGFGGGGGGGGGGGGGGGGGGGGE?FGGEGC?CFFGFEFGGGGFGGCDEGFGGGF>F)55EG*?FFGGDG7FGGGCGFFCF*=<CFGFFGFBF:FFFF49=
@M03506:14:000000000-AKVR1:1:1101:10881:7861 1:N:0:45
ATGAACTCCTACGGGAGGCAGCAGTGGGGAATCTTGCGCAATGGCCTAACGGCTGACGCAGCGACGCCGCGTGTGGGATGAAGCTCTTCGGAGTGTAAACCACTGTTGCCCGGGACGAACAGCTCGATTAGTCGAGCCTGACGGTACCGGGTGAGGAAGCACCGGCTAACTCCGTGCCAGCAGCCGCGGTAATACGGGGGGTGCGAGCGTTGTCCGGAATCACTGGGCGTAAAGGGCGCGTAGGTGGTTTGATAAGGGGGTGGTGAAAGTCCGGGGCTCAACCCCGGATCTGCCGTGCCGG
+
CCCCCGGGGGGGGGGGGGGGGGGGGGGGGGGGGGGGGGGGGGGGGGGGGGGGGGGGGGGGGGGGGGGGGGGGGFGGGGGGGGGGFGGGGGGGGGGGGGGGGGGEGGGGGGGGGGGGGGGGGGGGGGGGGGGGGGGGGGGGGGGGGGGGGGG>FFGGGGGGGGGGGGGGFFGGGGFGGGGGGGGGGGGGGGGGGGGGGGGGGGGGEGGGGGGGGGFGGGGGFGGGGGGGGEC?EGCDDEDGEEGGGGGG56C9C90:FF37/CDE=>+>FCC6DGGE<)/09FFGGBC3()6:F=@>5D:B3
@M03506:14:000000000-AKVR1:1:1101:5963:7879 1:N:0:45
ATGAACTCCTACGGGAGGCAGCAGTGGGGAATATTGGACAATGGGCGCAAGCCTGATCCAGCCATGCCGCGTGGGTGATGAAGGCCCTAGGGTTGTAAAGCCCTTTCGGCGGGGAAGATAATGACGGTACCCGCAGAAGAAGCCCCGGCTAACTTCGTGCCAGCAGCCGCGGTAATACGAAGGGGGCTAGCGTTGCTCGGAATCACTGGGCGTAAAGCGCACGTAGGCGGACTTTTAAGTCGGTGGTGAAATCCTGGAGCTCAACTCCAGAACTGCCTCCGATACTGAGAGTCTTCGAGTC
+
CCCCCGGGGGGGGGGGGGGGGGGGGGGGGGGGGGGGGGGGGGGGGGGGGGGGGGGGGGGGGGGGGGGGGGGGGGGGGGGGGGGGGGGGGGGGGGGGGGGGGGGGGGGGGGGGGGGGGGGGGGGGGGGGGGGGGGGGGGGGGGGGGGGGGGGGGGGGGGGGGGGGGGGGGDGGGGGGGGGGFEGGGGGGGGGGGGGGFGGGGEGGFGGGDGGGGGGGFGDEEGG8CGGGGGGGG??EFEGGGGGGGGGGGC?FGGGGCFGGGGCGGGGGGGG4CFFFGFGGGDEDG?>F:FFF?7@FF>4=5
@M03506:14:000000000-AKVR1:1:1101:7637:7891 1:N:0:45
ATGAACTCCTACGGGAGGCAGCAGTGGGGAATTGTTCGCAATGGGCGCAAGCCTGACGACGCAACGCCGCGTGGAGGATGAAGGTCTTCGGATTGTAAACTCCTGTTGCCCGGGACGAAAAGTCTCGACCTAACACGTCGAGATCTGACGGTACCGGGTGAGGAAGCCCCGGCTAACTCTGTGCCAGCAGCCGCGGTAATACAGAGGGGGCAAGCGTTGTTCGGAATTACTGGGCGTAAAGGGCGCGTAGGCGGCCTTCTAAGTCGAACGTGAAATCCCCGGGCTCAACCCGGGAACTGCG
+
CCCCCGGGGGGGGGGGGGGGGGGGGGGGGGGGGGGGGGGGGGGGGGGGGGGGGGGGGGGGGGGGGGGGGGGGGGGGGGGGGGGGGGFGGGGGGGGGGGGGGGGGGGGGGGGGGGGGGGGGGGGGCFGGGGGGGGGGGFGGGGGGGGGGGGEGGGGGGGFFGGGGGGGCGGGGGGGGGDF9<>FFGGGGGGGGGGGGGGGGGGGGGGGGGEDGFGGEGGG5CGED;EEFCCFFGGGEGCDCFGC5:7:CGEDGGGGCE)2:F+>:CG5CFGCFG3:2>)7C>@DCE@6F?4713:770)**0
@M03506:14:000000000-AKVR1:1:1101:13852:7891 1:N:0:45
ATGAACTCCTACGGGAGGCAGCAGTGGGGAATCTTGCGCAATGGGCGAAAGCCTGACGCAGCGACGCCGCGTGAGGGATGAAGGCCTTCGGGTTGTAAACCTCTTTCGGCAGGGACGAAGCCGCAAGGTGACGGTACCTGCAGAAGAAGCCCCGGCTAACTACGTGCCAGCAGCCGCGGTAAGACGTAGGGGGCGAGCGTTGTCCGGATTTATTGGGCGTAAAGCGCGCGTAGGCGGCCACGCAAGTCGGATGTGAAAACCCGGGGCTCAACCCCGGGCCTGCATTCGAAACTGCGGGGCC
+
CCCCCGGGGGGGGGGGGGGGGGGGGGGGGGGGGGGFGGGGGGGGGGGGG@FFGGGGGGGGGGGDGGGGGGGGGGGGGFGGGFGGGGGGGGGGGGGGGGFGGGGGGGGGEGGGGGGGGGDGGGGGGEGGGGGGGGFFGGGGGFGGGGGGGGFFFEGDCFGGGDFGGDFFCFG:CFFEGGGGGGGGGG8*;ECEEEEGGGEE>EGGFEE?C5EEFG:CFGEECCCGCEEG>EGEGGFGGGD5CCE5>E0:CEG7C?FFE6DFGG3C7C=37=+7CDG5CBG)*08:+***6*817@4>))75)
@M03506:14:000000000-AKVR1:1:1101:14262:7898 1:N:0:45
ATGAACTCCTACGGGAGGCAGCAGCTAGGAATCTTGGGAATGGGCGAAAGCCTGACCCAGCAACGCCGCGTGGGCGATGAAGGCCTTCGGGTCGTAAAGCCCTTTTGCAGGGGAAGATGATGACGGTACCCTGCGAATAAGCCGCGGCTAACTACGTGCCAGCAGCCGCGGTAATACGTAGGTGGCAAGCGTTGTCCGGCTTTACTGGGCGTAAAGGGCGTGCAGGCGGTCTGTTAAGTGCAGGGTGAAAGCTCCCGGCTCAACTGGGAGAGGTCCTTGCATACTGGCGGACTTGAGGGGG
+
CCCCCGGGGGGGGGGGGGGGGGGGGGGGGGGGGGGGGGGGGGGGGGGGGGGGGGGGGGGGGGGGGGGGGGGGGGGGGGGGGGGGGGGGGGGGGGGGGGGGGGGGGGGGGGGGGGGGGGGGGGGGGGGGGGGGGGGGGGGGGGGGGGGGGGGGGGGGGGGDGGGGGGGGGGGEGGGGGGGGGGGGGGGFEEEFGFGGFGG*:EEGGGGGGGGGCGFGGDGGGEGGGGGGGGDCFGG7FFFFGGGGG*>CFGGGGFFGGFD37FGGGGGFFDCBG*997@FD>B?EC@GF>G@F:FB9?FFBF
@M03506:14:000000000-AKVR1:1:1101:14624:7907 1:N:0:45
ATGAACTCCTACGGGAGGCAGCAGTGGGGAATTGTTCGCAATGGGCGCAAGCCTGACGACGCAACGCCGCGTGGAGGATGAAGGTCTTCGGATTGTAAACTCCTGTTGCCCGGGACGAAGCGTCTCGACCTAACACGTCGAGGCTTGACGGTACCGGGTGAGGAGGCCCCGGCTAACTCTGTGCCAGCAGCCGCGGTAATACAGAGGGGGCAAGCGTTGTTCGGAATTACTGGGCGTAAAGGGCGCGTAGGCGGCCTTCTAAGTCGAACGTGAAATCCCCGGGCTCAACCCGGGAACTGCG
+
CCCCCGGGGGGGGGGGGGGGGGGGGGGGGGGGGGGGGGGGGGGGGGGGGGGGGGGGGGGGGGGGGGGGGGGGGGGGGGGGGGGGGGGGGGGFGEGGGGGGGGGGGGGGGGGGGGGGGGGGGGGGCGGGGGGGGGGGGGGGGEGGGGG>FGGGGGGGGGGGGGGGGGGGGGGGGGGGGGGGGGGGGGGGGGGGGGGGGGGFFGGGGGGGGGGG>FGGGGGDGGGGGEFFFGFDFGGDG=7@GGGGGGGD=GEGGGGGG@FGG?G<ED=FGGGFGGDCF6FDGFDG5>CF<GFF>@;>>FFFE
@M03506:14:000000000-AKVR1:1:1101:7265:7907 1:N:0:45
ATGAACTCCTACGGGAGGCAGCAGTGGGGAATTTTGCGCAATGGGGGAAACCCTGACGCAGCAACGCCGCGTGGAGGATGAAGTCCCTTGGGACGTAAACTCCTTTCGACCCGGACGATGATGACGGTACGGGTGGAAGAAGCCCCGGCTAACTTCGTGCCAGCAGCCGCGGTAATACGAGGGGGGCAAGCGTTGTTCGGAATTATTGGGCGTAAAGGGCGCGTAGGCGGTGCGGTAAGTCACCTGTGAAATCTCCGGGCTTAACTCGGAGCCTGCAGGCGAAACTGCCGTGCGTGCGTGG
+
CCCCCGGGGGGGGGGGGGGGGGGGGGGGGGGGGGGGGGGGGGGGGGGGGGGGGGGGGGGGGGGGGGGGGGGGGGGGGGGGGGGGGGGGGGGGGGGGGGGGGGGGGGGGGGGGGGGGGGGGGGGGGGGGGGGGGGGGGGGGGGGGGGGGGGGGGGGGGGGGGGGGGGGGGGGGGGGFGGGGGGGGGGGGGGGGGGGGGGGD>EGGFG7CGGGG?EEDGFGGGGGEEGCDGGGGGGGGGDFG?FGGEFGGG7CFF7<FEEGGG5FCFGGDCDEDGCFGGFGD5;@C5?D?2DB65).8)7.7)
@M03506:14:000000000-AKVR1:1:1101:7539:7918 1:N:0:45
ATGAACTCCTACGGGAGGCAGCAGTGGGGAATCTTGCACAATGCGCGAAAGCGTGATGCAGCAATGCCGCGTGTGGGAAGAGGGGCTTCGGCTCGTAAACCACTTTCAGTTGGGACGAAGCTGCCGTCGTTAATAGCGGCGTGCAGTGACGGTACCTTCACAAGAAGCCCCGGCTAACTACGTGCCAGCAGCCGCGGTAATACGTAGGGGGCAAGCGTTGTCCGGAGTCATTGGGCGTAAAGAGCGTGTAGGCGGTTCGGTAAGTCTGCGGGGAAAGTCCAGGGCTCAACCCTGGGATGCC
+
CCCCCGGGGGGGGGGGGGGGGGGGGGGGGGGGGGGGGGGGGGGGGGGGGGGGGGGGGGGGGGGGGGGGGGGGGFGGGGGGGGGGGGGGGGGGGGGGGGGGGGGGGGGGGFGFGGGGGGGGGGGGGGGGGGGGGGGGGGGGGGGGGGGGGGGGGGGGGGGGGGGGGFFGACBGGGGDGG@GGGGGGGGGGGGGGGGGG?CEGFGG<FFGGGGGGGGGEGG==7@EGCECF7:+AFGCEGC5>FFGFG=C5>EFGGG<*8DDE5<?:CFFC):5))9CFFFG>6@==:F*5073)5FFFFD>6
@M03506:14:000000000-AKVR1:1:1101:19475:7921 1:N:0:45
ATGAACTCCTACGGGAGGCAGCAGTCGGGAATTTTGGGCAATGGGCGAAAGCCTGACCCAGCAACGCCGCGTGAAGGATGAAATCCCTCGGGATGTAAACTTCGCAAGAATGGGAAGAATTAGTAGGGGTTAATACCCTCTATGATGACGGTACCATTTGTAAGCTCCGGCTAACTCCGTGCCAGCAGCCGCGGTAATACGGGGGGAGCAAGCGTTGTTCGGATTTACTGGGCGTAAAGGGCGCGTAGGCGGGCAGCACAAGTCAGTTGTGAAATCTCCGGGCTTAACTCGGAAAGGTCAA
+
CCCCCGGGGGGGGGGGGGGEGGGGGGGGGGGGGGGFGGGGGGGGGGGGGGGGGFGGGDGGGGGGGGGGGGGGGGGGGGGGGGGCFDGGGGGGCEGGGGFGEFGGGGCFGGGGGGGGEGFFFGGGGGGGGGGGGGCFFFGGFFGGGGFGEGGCFEGFGGGFEGGFGAFFGDGGGGGGGGGGGGG?FFCGGCEGGG@F>FGFGGGG7CCEGG6EFGCGGEFEEDCEGGGFCCGCGCGGE=CEGDG=EC5<CEDEG=:DC@C<7FDFC72:FDG?*:7A7F*9)<>**0:@207:55375/966
@M03506:14:000000000-AKVR1:1:1101:18453:7931 1:N:0:45
ATGAACTCCTACGGGAGGCAGCAGTGGGGAATATTGGACAATGGGCGCAAGCCTGATCCAGCCACGCCGCGTGAGTGATGAAGGCCTTCGGGTCGTAAAGCTCTGTGGGGAGGGACGAACCGCCGGACGTTCATAGCGTACGGCATGACGGTACCTCCTTAGCATGCACCGGCTAACTTCGTGCCAGCAGCCGCGGTAATACGAAGGGTGCAAACGTTGCTCGGAATTATTGGGCGTAAAGCGCACGTAGGCGGCATTGCAAGTCGGATGTGAAATCCCTCGGCTTAACCAAGGAAGTGCA
+
CCCCCGGGGGFGGGGGGGGGGGGGGGGGGGGGGGGGGGGGGGGGGGGGGGGGGGGGGGGGGGGGGGGGGGGGGGGGGGGGGGGGGGGGGGGGGGGGGGGGGGGGGGFGGGGGGGGGGGGGGDGCFGGGGEFGGGGGGGGGGGGGDGGGGGGGGGFGGGGGGGGGGGGGGGGGGGGFGGGGGGGGGGGGG@FGGGGGEGDFGGGCGEGGGGGGGGG>AFFGGGECCE8C99CCFGGDEEGGGGGGC5EGCFDGGGG:5?FGCCFEGGGGDD+=7:CCCFG6CE:C:<CFBC??FF44>@F=*
@M03506:14:000000000-AKVR1:1:1101:20930:7935 1:N:0:45
ATGAACTCCTACGGGAGGCAGCAGTGGGGAATTTTTCGCAATGGGGGCAACCCTGACGAAGCAACGCCGCGTGGAGGATGAAGGCCTTCGGGTTGTAAACTCCTGTCGACCGGGACGAAAGTTATCTGGGCTAACATCCTAGGTAATCGACTGTACCGGTGGAGGAAGCCACGGCTAACTCTGTGCCAGCAGCCGCGGTAATACAGAGGTGGCAAGCGTTGTTCGGAATTACTGGGCGTAAAGGGCGCGTAGGCGGTCTTATAAGGCTCGTGCGAAATCCCTCGGCGGAACTGAGGAACTG
+
CCCCCGGGFGFFGGDGC@;;FEGGGGDGCEEGGGGGGGGGGGGGEGGGEGGGGGGGGGGGGDCFGGGEGGGFGGEGEFFGGGGGFGGGGGGGGGGGFFGFGFGGGGGGG7F7F@FGGGGEEFF9<FCGG,78@F<FFCFCFFD;CFGGGGGGGGFFFEGFFG@GGDF7FCGGCGDFDFF<FGGFFCA;CFFGFCCEEG8CEF@C?F@FGGFCFECGD81C:CE<CGGG*8+<EGFFFE78:7C?E=ECEE5E3<CDEEG*0?:EG*20:)*0*<C59):*0)7>*8))-)))**/76))69
@M03506:14:000000000-AKVR1:1:1101:12641:7948 1:N:0:45
ATGAACTCCTACGGGAGGCAGCAGTGGGGAATTTTGCGCAATGGGGGAAACCCTGACGCAGCAACGCCGCGTAGAGGATGAAGTCCCTTGGGACGTAAACTCCTTTCGACCCGGACGATAATGACGGTACGGGTGGAAGAAGCCCCGGCTAACTTCGTGCCAGCAGCCGCGGTAATACGAGGGGGGCAAGCGTTGTTCGGAATTATTGGGCGGAAAGGGCGCGTAGGCGGTGCGGGAAGGCACCTGTGAAACCTCCGGGCTTAACTCGGGGGCTGCAGGCGAACCTGCCGTGCTGGAGTGG
+
AC99BF-6;;C<FFFFEECFBFCFFGGGD766CFDFGEB+@,EEF@:CC6F<@FCCF@FECB<CFGCEGEGGEG7EFFEGFFGF9EFGAFG<<BFEEFEG,B=FF<FG+?=BCCFE:++:+C@<>CG>FE>7:5FC*@D@FGFGD*<<F*>>B<,@CFGFFGGGFGGGGGGGGCE9<>F*<CGCC88*/AFC;*:EFFDG>**29+<CFGG5***28*;:CGGEE>*2***/*/?**:<*:**::+00209+70:*:3/)*/*+<::<5>E))1*:7)*75)0*/7*)4904);8<)5;)0
@M03506:14:000000000-AKVR1:1:1101:22264:7967 1:N:0:45
ATGAACTCCTACGGGAGGCAGCAGTAGGGAATCTTGCGCAATGGGCGAAAGCCTGACGCAGCCATGCCGCGTGAATGATGAAGGTCTTAGGATTGTAAAATTCTTTCACCGGGGAAGATAATGACGGTACCCGGAGAAGAAGCCCCGGCTAACTTCGTGCCAGCAGCCGCGGTAATACGAAGGGGGCTAGCGTTGCTCGGAATTACTGGGCGTCAAGGGCGGGTAGGCGGATATGTAAGTTGGGGGTGAAAGCCGGGGGCGCAACCTCGGAATTGCCTTCAAACCTGGATATCTTGAGTTC
+
-C9C9<CEF9C9FFGEGEGC;;FECEEFGGEFCFFAECF@@BFFG8@:CFC<CEDEDCEC6@CC@FFGF7++@?FFDF?E<<C,EDF9C<=FFCFGDGFFGGFEG?E5,:B@FFGFEF<5?E9EFECECF9F7FFEFCGG8D8,:3>@7CF383,,33F7D,@*@,DFGEG*=<*,<CCFF7B*CCC***4<FGG7C9CEE5CC+<02+;8CE5>8<<*::**:?CC+/:8CEF+<<+*3<+A**52<*3:+*0*)/0)9*:7:5964:**05*9<*0**0/*+*)05(**.99/94:=F=
@M03506:14:000000000-AKVR1:1:1101:24096:7967 1:N:0:45
ATGAACTCCTACGGGAGGCAGCAGTCGGGAATTTTGCGCAATGGACGAAAGTCTGACGCAGCAACGCCGCGTGAGGGATGACGGCCTTCGGGTTGTAAACCTCTTTCAGCAGGGACGAAGCGAGAGTGACGGTACCTGCAGAAGAAGCGCCGGCCAACTACGTGCCAGCAGCCACGGTAAGACGTAGGGCGCGAGCGTTGTCCGGATTTATTGGGCGTAAGGAGCTCGTAGGCGGCTTGTCGCGTCGTCCGTGAAAACCTGCAGCTCAACTGCAGGCTTGCGGGCGATACGGGCAGGCTAG
+
CCCCCGGGGGGGGGGGGGGGGGGGGGGGGGGGGGGGGGGGGGGGGGGGGGGGGFGFGGGGGGGGGGGGGGGGEGGGGGGGGGGGDGGGGGGGGGGFFFFGFGGGGGGGGGGGGGGGGGGGGGGGGGGGGGGGGGGGCGGGFGGGGGGGGGGGGGDGGGGGGGGGGGFGGGGGFGACFFGGGGGGCFGCEGGGGGEEGCEG;FGGGCCC?<FDFGGGGCECGGFGGCGG5CE;@CE=E5CC?ECEG=GGFG5C<FG7C55*A>4EF<?DG7+6*29F))99CE:CCEGF:D:(755>@:)07
@M03506:14:000000000-AKVR1:1:1101:10127:8001 1:N:0:45
ATGAACTCCTACGGGAGGCAGCAGTGGGGAATATTGGACAATGGGCGCAAGCCTGATCCAGCAATGCCGCGTGAGTGATGAAGGCCTTAGGGTTGTAAAGCTCTTTCGCCCGCGACGATGATGACGGTAGCGGGAGAAGAAGCCCCGGCTAACTTCGTGCCAGCAGCCGCGGTAATACGAAGGGGGCGAGCGTTGTTCGGATTTACTGGGCGTAAAGGGCGCGTAGGCGGCGGTCCAAGTCGAGTGTGAAAGCCCCGGGCTCAACCTGGGAGGTGCGCTCGAGACTGGTTCTGTGGAGTTT
+
CCCCCGGGGGGGGGGGGGGGGGGGGGGGGGGGCGGGGGGGGGGGGGGGGGGGGGGGGGGGGGGGGGGGGGGGGGGGGGGGGGGGGGGGGGFGGGGGGGGGGFGGGGGGGGGGGGGGGGGGGGGGGGGGGGGGDGEGGGGGGGGFGGGGGGGGGGGGGGGGGGFGGGGCGGGGGGGGGGGDGGGGGGGGGGGGGGG5CGEGCGGFGFG?FGGGGEECCFGGE=CG8CE?EEEGGECGFCG0<CEDGGFD:CGGGGF3=)CDCFF6EF6CF**7<976337C7)5*:6CF>*7)*09)*76)*
@M03506:14:000000000-AKVR1:1:1101:25451:8002 1:N:0:45
ATGAACTCCTACGGGAGGCAGCAGTAAGGAATATTGGACAATGGTCGCAAGACTGATCCAGCCATGCCGCGTGCAGGATGACTGCCCTATGGGTTGTAAACTGCTTTCGTACGGGAATAAACCCCTCTACGTGTAGAGGGCTGAATGTACCGTAAGAATAAGGGTCGGCTAACTTCGTGCCAGCAGCCGCGGTAAGACGAAGGACACGAGCGTTATCCGGACTCATTGGGTTTAAAGGGTGCGTAGGCGGCTCGACAAGTCAGTGGTGAAGGGCTGGTGCGTAACAACAGAACTGCCATGG
+
<CCCCGFCEGGGGCFEEEEEGGGGDGFA<<6EGGGGGDGFFGGC<6@FFCGFGFGGCFGGGGFG<FFFECFE7FC<FCFAEDFAFGDGGGGFFF,78F<EFG9AFC<5BFE=7FDG+BFGA?BC:DE8FG7FCFBG9?<7BFD8=FGGC9D+A3C,5?FG<FFGF,@7+3@EF<CCC:FFFGGFCFC@BC*5>>::?CECE>E,<,24*4B*B81=FG==***5+3+00C;*;6++3C5*7=C=555*?5*/**1)*)2:00*3<907300)**0**077)80:/*:53*))7@*08)*))
@M03506:14:000000000-AKVR1:1:1101:15363:8025 1:N:0:45
ATGAACTCCTACGGGAGGCAGCAGTGGGGAATATTGCGCAATGGGCGAAAGCCTGACGCAGCAACGCCGCGTGAGTGATGAAGGCCTTCGGGTCGTAAAGCTCTGTCGGAGGGAACGAATGCTCTTGAGGTTAACAGCCTCGGGAAGTGACGGTACCCTCAAAGGAAGCACCGGCTAACCCTGTGCCAGCAGCCGCGGTAATACAGAGGGTGCAAGCGTTGTTCGGAATCATTGGGCGTAAAGGGCGTGTAGGCGGTTTGTTAAGTCATGTGTGAAATCCCTCGGCTCAACCGGGGAACGG
+
CCCCCGGGGGGGGGGGGGGGGGGGGGGGGGGGFGGGGGGGGGGGGGGGGGGGGGGGGGGGGGGGGGGGGGGGGGGGGGGGGGGGGGGGGGGGGGGGGGGGGGGGGGGGGGGGGGGGGGGGGGFGFGGGGGGGGGGGGGGGGGGGGDGGGGGGGGGGGG9CGGGGGGGFGFEFGGGGGGGGGCFGGGGGGGGGGGGGGGCEGGGGF<+AFGCE5FFGFGGEE?FCEGEEGGG7FEGGEEDEEDF?EEG<C57FFGGGE:DGCFC?FF9*<C?@FDCGF?*29)8EC37>?C?:@B@555;3)
@M03506:14:000000000-AKVR1:1:1101:16416:8025 1:N:0:45
ATGAACTCCTACGTGAGGCAGCAGTAGGGAATCTTGCGCAATGGGGGAAACCCTGACGCAGCGACGCCGCGTGCGGGATGAAGGCCTTCGGGTTGTAAACCGCTTTCAGCAGGGACGAAATTGACGGTACCTGCAGAAGAAGGCCCGGCCAACTACGTGCCAGCAGCCGCGGTAATACGTAGGGGCCTAGCGTTGTCCGGAGTTATTGGGCGTAAAGAGCTCGTAGGCGGTTCGGCAAGTCGGATGTGAAATCTCCACGCCTAACGTGGAGGGGCCATTCGAAACTGCCGGGACTCGAGTC
+
CCCCCGGGGGGGGGGGGGGGGGGGGGGGGGGGGGGGGGGGGGGGGGGGGGGGGGGGGGGGGGGGGGGGGGGGGGGGGGGGGFFGGGGGGGGGGGGGGGFGGGGGGGGGGGGGGGGGGGGGGGGGGGGGGGGGGGGGFGGGGGGGBFGGGGGFGGFGGGGGGGGGGGGGGGGGGGGGGGGGGGGDGGGCGGGGGGGGGGGGC*;6:FGGGGGGEGED@:EFFGDEGGGGGGGGGGGGGGG9CEGGGGFFCFG?DC?*+8DD*:CGGC*95*:BGGD=*)00:*<*:?**,<)(5<4?)7)9)
@M03506:14:000000000-AKVR1:1:1101:3402:8039 1:N:0:45
ATGAACTCCTACGGGAGGCAGCAGTAACGAATATTGCGCAATGGGCGCAAGTCTGAAGGAGCCACGCCGCGTGTAGGATGACGTCCTTAGGGGTGGAAAATACTGTCTGGAGGGGGAAAAATCTGAGCTCGCCCAGTGAGCGAAACGGATCGCTGTGATAAGGCAGCCCCAATAATGCACAAGCAGCGACCGTTATGCGGAATCAGTAGGCTTTGAGCGTATGTAGTCGGCTCGTTGAGTACGTTGTCGAATTCGCTGGTTTAGCGTTAAATCCGATGGCTTACCTGGCGAACTTCCTGCA
+
CCCCCGGGGGGGGGGGGGGEGGGGGGG<FEGG8FG,6,@FGGG,,CC7@FG9,CFGE6,CFG,EEGGGGGGGG,CFFG,CFCG:FG7F9,CF+F>++CF85,5,,C,,,,,9+@++@+B,,3BF,D,,,,+++++,3@,,,+++8*@3@<<**,*1,,,,3,7,,1*,****6,,2,,,,,,6,2,<4***4<<8*+?*8E**+300+++3+;3++*0C8**03<+<+:E****1/0*0<EE*C*:2*2**+1A***)1*+2*++)*/**3*:0)**0>*9<)+?*:)(1)()8*****))
@M03506:14:000000000-AKVR1:1:1101:9502:8042 1:N:0:45
ATGAACTCCTACGGGAGGCAGCAGTGGGGAATATTGGACAATGGGCGCAAGCCTGATCCAGCCATGCCGCGTGGGTGATGAAGGCCCTAGGGTTGTAAAGCCCTTTCGGCGGGGAAGATAATGACGGTACCCGCAGAAGAAGCCCCGGCTAACTTCGTGCCAGCAGCCGCGGTAATACGAAGGGGGCTAGCGTTGCTCGGAATCACTGGGCGTAAAGCGCACGTAGGCGGCTCGTTAAGTCAGGGGGGAAATCCTGGAGCTCAACTCCAGAACTGCCTTTGATACTGACAGGCTAGAGCCC
+
CCCCCGGGGGGGGGGGGGGGGGGGGGGGGGGGGGGGGGGGGGGGGGGGGGGGGGGGGGGGGGGGGGGGGGGGGGGGGGGGGGGGGGGGGGGGGGGGGGGGGGGGGGGGGGGGGGGGGGGGGGGGFGGGGGGGGGGGGGGGGGGGGGGGGGGGGGGGGGGGGGGGGGGFGGGGGCGGGGGCGGGGGGGGGGGGGGC5@FGGCEGGGGGGGGFEE5A8<CEGGGGGFGGGGGG88:ECG;C<?FGDD5*9CECG7C?>F)7C:<=+7*<7?CF:C*6C9/:*:*8:C4:@BCF157<57=*.7
@M03506:14:000000000-AKVR1:1:1101:2883:8049 1:N:0:45
ATGAACTCCTACGGGAGGCAGCAGTCGGGAATTTTGGGCAATGGGCGAAAGCCTGACCCAGCAACGCCGCGTGAAGGATGAAATCCCTCGGGATGTAAACTACGCAAGAACGGGAAGAATAAGCGGGAGCTAATACCTCTCGTGACGACGGTACCGTTTGTAAGCTCCGGCTAACTCCGTGCCAGCAGCCGCGGTAATACGGGGGGAGCAAGCGTTGTTCGGATTTACTGGGCGTAAAGGGCGCGTAGGCGGCCACTGCAAGTCAATTGTGAAATCTCCGGGCTTAACTCGGAAAGGTCAA
+
CCCCCGGGGGGGGGGGGGGGGGGGGGGGGGGGGGGGGGGGGGGGGGGGGGGGGGGGGGGGGGGGGGGGGGGGGGGGGGGGGGGGGGGCFGGGGGGGGGGGGGGGGGGGGFEGGGGGGGGGGGGGGGGGGG@FGGGGGFGGGGGGGGGGGGGGGGGGGGGGGGGGGGGGGGGGGGGFGGGGGGGGGGGGGGGGGGGGGGGGGGGGGGGGGGFGGGGGGGGGGG5?EGGFGGFGFGGGGFGDEGGGGGGGGGGGGGGFFFGG<FFFG*<76:F?7FFF**:39BBEC?C?6>D<>D)>FFBFF
@M03506:14:000000000-AKVR1:1:1101:27782:8057 1:N:0:45
ATGAACTCCTACGGGAGGCAGCAGTTAGGAATTTTGGGCAATGGGCGAAAGCCTGACCCAGCAACGCCGCGTGGGTGACGAAGGCCTTCGGGTTGTAAAGCCCTTTTCTGAGGGAAGATAGTGACGGTACCTCAGGAAGAAGCACCGGCCAACTACGTGCCAGCAGCCGCGGTAATACGTAGGGTGCGAGCGTTGCCAGGATTTATTGGGCGTAAAGGGCGAGTAGGCGGCCACGCCCGTCCGTTGTGAACTCGCCCGGCTCAACTGGGCGGGGTCAGCGCATACGGCGAGGGTGGGGCAA
+
CCCCCGGGGGGGG@CFFGE;FGC<FEGGG9CF<FGDGGGG8FEF8FGGECFGGFGFF8FEGGFGGGGG@@FFFDEFGF=FGC8F,EFF9DFDFCF+<?EEEFGC@EFBBFGFGGGG@<,C<,B?FFDFGCGFGGGD=FC8B=<=,DFEC+@>7FFE@B,@CGFFGFF,C7:>=*4CEFF9:<*7,4<EE7*=*<8@++5:C++?:CCC98FEE558+<E?C5?**<CEEG/*2:E5**12/2::+::C+<+3::C)*<)9*2*+*0+95**0>D)*98*1)0.*25301)04).05)0)0)
@M03506:14:000000000-AKVR1:1:1101:18562:8062 1:N:0:45
ATGAACTCCTACGGGAGGCAGCAGTGGGGAATATTGGACAATGGGCGAAAGCCTGATCCAGCAATGCCGCGTGAGTGATGAAGGCCTTAGGGTTGTAAAGCTCTTTTACCCGGGAAGATAATGACTGTACCGGGAGAATAAGCCCCGGCTAACTCCGTGCCAGCAGCCGCGGTAATACGGAGGGGGCTAGCGTTGTTCGGAATTACTGGGCGTAAAGCGCACGTAGGCGGCTTTGTAAGTTAGAGGTGAAAGCCCGGGGCTCAACTCCGGAATTGCCTTTAAGACTGCATCGCTAGAAGTG
+
CCCCCGGGGGGGGGGGGGGGGGGGGGGGGGGGGGGGGGGGGGGGGGGGGGGGGGGGGGGGGGGGGGGGGGGGGGGGGGGGGGGGGGFGGGGGGGGGGGGGGGGGGGGGGGGGGGG@FGFGGGGGGGGGGGGGGGGGGGGGFGGGGGDGGGGFGGFGGGFGGGGGGGGGGGGGGDGFGGGGGGGGGGGGGGGGGGGGGGGGGGGGGGCFGFFGEDGFFGGGGGGGGGEFEGGGGGGCFGF?7CGGCFGDFFCGFCGGGFGG5==FGFCGEGE@CFGFCBFCC7@GE*9FD>FBB:)7=6*1/
@M03506:14:000000000-AKVR1:1:1101:6857:8108 1:N:0:45
ATGAACTCCTACGGGAGGCAGCAGTGGGGAATATTGCACAATGGGCGAAAGCCTGATGCAGCAACGCCGCGTGAGGGATGACGGCCTTCGGGTTGTAAACCTCTTTTAGTAGGGAAGAAGCGAAAGTGACGGTACCTGCAGAAAAAGCACCGGCTAACTACGTGCCAGCAGCCGCGGTAATACGTAGGGTGCAAGCGTTATCCGGAATTATTGGGCGTAAAGAGCTCGTAGGCGGTTGGTCGCGTCTGCTGTGAAAACTGGGGGCTCAACCCCCAGCCTGCAGTGGGTACGGGCAGACTAG
+
CCCCCGGGGGGGGGGGGGGGGGGGGGGGGGGGGGGGGGGGGGGGGGGGGGGGGGGGGGGGGGGGGGGGGGGGGGGGGGGGGGGGGGGGGGGGGGGGGGGGGGFGGGGGGGGGGGGGGGGGGGGGGGGGGGGGGGGGCFGGGGCFGGGGGGGGGDGGGGGGGGFGGGGGGGGGFGGGGGG>F@ECFGGGGGEFFFGGGGGGGGGGGG@CFCFGFGFGGEEGGGGGGGFGGGGEGEE8E*>GGGDEEEGGGGGGFEGC??FFFGDC><EGG<CBD)):CFFDG??CF?FF)9>>F:)8;5?47
@M03506:14:000000000-AKVR1:1:1101:9164:8111 1:N:0:45
ATGAACTCCTACGGGAGGCAGCAGTCGGGAATCTTGCACAATGGGCGAAAGCCTGATGCAGCGATGCCGCGTGAGGGGTGAAGGCCTTCGGGTCGTAAACCTCTTTCAGTAGGGACGAAGCCACGGGACACCATGGTGACGGTACCTGCAGAAGAAGCCCCGGCCAACTACGTGCCAGTAGCCGCGGTAAAACGTAGGGGGCGAGCGTTGCCCGGATTCACTGGGCGTAAAGCGGGTGTAGGCGGTCCATTAAGTCGGATGTGAAATCTCACGGCCCAACCGTGGAATTGCATCCGATACC
+
CCCCCGGGGGGGGGGEFGGFGGGGGGGGGGGGGGGEGFFGGGGGGGFFGGGGGGGFGGGGGGGGFGGGGGGGGCFGGGGGGGGGGGGGGGGGGGGGGGFGGGGGGGGGGGGGGGGGGGGGGGGGGGGFGFFGGGFGGGGGGGGGCFGGFFGGFGCFFEFGGGGGFFGGFCFGGGGGGGGGGGCGGGGGCGGGGGGGGGGGDGGCEGGEGEEGFGGCC8FGGGGGGGGGGGGGGGGGGGG7FGFGG=C7CF+:0?FFEE<7CCC+ADC>CFGFGGD=DEGGD:>FG:**,*9<=6:5))07)
@M03506:14:000000000-AKVR1:1:1101:19462:8119 1:N:0:45
ATGAACTCCTACGGGAGGCAGCAGTGGGGAATATTGGACAATGGGCGGAAGCCTGATCCAGCAACGCCGCGTGAGGGATGACGGCCTTCGGGTTGTAAACCTCTTTCACCATTGACGAAGTCGCATTCTTTTGGGTGTGGTGACGGTAGGTGGGGAAGAAGCACCGGCCAACTACGTGCCAGCAGCCGCGGTAATACGTAGGGTGCGAGCGTTGTCCGGAATTATTGGGCGTAAAGGGCTCGTAGGCGGTTTGTCGCGTCGGGAGTGAAAACCTACAGCTTAACTGTGGGCTTGCTTTTGG
+
CCCCCGGGGGGGGGGGGGGGGGGGGGGGGGGGGGGGGGGGGGGGGGGGGGGGGGGGGGGGGGGGGGGGGGGGGGGGGGGGGGGGGGGGGGGGGGGGGGGGGGGGGGGGGGGGGGGGGGGGGGGGGGGGGGGGGGGGGGGGGGGGGGGGGGFGGGGGGGGGGGGGGGGGGGGGGGGGGGGGGGGGGGGCCGGGGGGGGGGGGGGGGGGEGGGGGEEGGGG=CFGGGGGGGGGGGGFGFEGFGGGGGGGGGDG55:<D5>GDCGDCEDF>FF+77CCF6?C47=6FF?29:D@7:>3=*9/9)
@M03506:14:000000000-AKVR1:1:1101:5817:8130 1:N:0:45
ATGAACTCCTACGGGAGGCAGCAGTGGGGAATATTGCACAATGGGCGAAAGCCTGATGCAGCAACGCCGCGTGAGGGATGACGGCCTTCGGGTTGTAAACCTCTTTTAGTAGGGAAGAAGCGAAAGTGACGGTACCTGCAGAAAAAGCACCGGCTAACTACGTGCCAGCAGCCGCGGTAATACGTAGGGTGCAAGCGTTATCCGGAATTATTGGGCGTAAAGAGCTCGTAGGCGGTTGGTCGCGTCTGCTGTGAAAACTGGGGGCTCAACCCCCAGCCTGCAGTGGGTACGGGCAGACTAG
+
CCCCCGGGGGGGGGGGEGGEGGFGGGGGGFGGGGGGGGGGGGFGGGGGGGGGGGGGGGGGGGGGGGGGGGGGGGGFGGGGGGGGGGGGGGGGGGGGGFCFGGGGFGGCFGGGGGEEGCGGDE7FFCD?FFEGGGEFFGGE8F@FGGGFGFGGGGGGFGGCGGG:<FGGGGFGGG7<CGCGCBCF<AFGGEEFFG9@C@EEFFEEGGEG7+A9+<:FEEGGGF?FFG6?/:A5?EGCE*1A:EGGGG5CC?CGFC?F@:>77*9CED**CD6555CCDF**55?C75454>D0>F).)09*0
@M03506:14:000000000-AKVR1:1:1101:11923:8138 1:N:0:45
ATGAACTCCTACGGGAGGCAGCAGTGGGGAATATTGCGCAATGGGCGAAAGCCTGACGCAGCAACGCCGCGTGAGTGATGAAGGCCTTCGGGTCGTAAAGCTCTGTCGGAGGGAACGAATGCTCCTGGGGTTAACAGCCTCGGGAAGTGACGGTACCCTCAAAGGAAGCACCGGCTAACTCTGTGCCAGCAGCCGCGGTAATACAGAGGGTGCTAGCGTTGTTCGGAATCATTGGGCGTAAAGGGCGTGTAGGCGGTTTGTTAAGTCATGTGTGAAATCCCCCGGCTCAACCGAGGAAAGA
+
CCCCCGGGGGGGGGGGGGGGGGGGGGGGGFGGGGGGGGGGGGGGGGGGGGGGGGGGGGGGGGGGGGGGGGGGGGGGGGGGGGGGGGGGGGGGGDGGGGGGGGGGGGGGGCGGGGGGGGGGGGGGGGGGGGGGGGGGGGGGGGGGGDFGGGGGGGGGGGGGFGCFGGGGGGGGGGGGGFGFGGGGGGGGGGGGGGGGGGDGCGGGGGGGGGGGGGGGGGGGG8CCEGEEGGGGGGFEFGGEEGGGGGGCEEC?FGGGEFDC=EG7CCF7CFGFCGCFGFCCF3):=377<F?:BFEF3)67.
@M03506:14:000000000-AKVR1:1:1101:7788:8156 1:N:0:45
ATGAACTCCTACGGGAGGCAGCAGTCGGGAATTTTGGGTAATGGGCGAAAGCCTGACCCAGCAACGCCGCGTGAATGATGAAATCCCTCGGGATGTAAACTTCGCAAGAACGGGAAGAATAAGCCTGTGCTAATACCATAGGCGATGACGGTACCGTTTGTAAGCTCCGGCCAACTCCGTGCCAGCAGCCGCGGTAATACGGGGGGAGCAAGCGTTGTTCGGATTTACTGGGCGTAAAGGGCGCGTAGGCGGCCACCGCAAGTCAGGTGTGAAATCTCCGAGCTTAACTCGGAAAGGTCAA
+
CCCCCGGGGGGGGGGGGGGGGGGGGGGGGGGGGGGGGGGGGGGGGGGGGGGGGGGGGGGGGGGGGGGGGGGGGGGGGGGGGGGGGGGGGGGGGGGGGGGGGGGGGGGGGGGGGGGGGGGGGGGGGGGGGGGAAFGGGGGGGGGGGEDGGGGGGGGGGGGGGGGGGGGGGGGGGGGGGGGGGGGGGGGGFFGGGGGGGGGGGGEEEGGGGGGGGG>EGCFGGG=EEGGGGGGGGGEGGCGGGGGGG/7DECECCEEFG>CD*:*CFC*:EFGFGDFE:*:CDFFGGFFFAC53<5>FF46@=
@M03506:14:000000000-AKVR1:1:1101:5007:8157 1:N:0:45
ATGAACTCCTACGGGAGGCAGCAGTCGGGAATTTTGGGCAATGGGCGAAAGCCTGACCCAGCAACGCCGCGTGAAGGATGAAATCCTTCGGGATGTAGACTTCGCAAGAACGGGAAGAATAAGTAAGAGTTAATATCTCTTACGATGACGGTACTGTTTGTAAGCTCCGGCTAACTCCGTGCCAGCAGCCGCGGTAATACGGGGGGAGCAAGCGTTGTTCGGATTTACTGGGCGTAAAGGGCGCGTAGGCGGCCACCGCAAGTCGACTGTGAAATCTCCGGGCTTAACCCGGAAAGGTCAG
+
CCCCCGGGGGGGGGGGGGGGGGGGGGGGGGGGGGGGGGGGGGGGGGGGGGGGGGGGGGGGGGGGGGGGGGGGGGGGGGGGGGGGGGGGGGGGGGEGGGGGGGGGGGGGGGGGGGGGGGGGGGGGGGGGGGGGGGGGGGGGGGGGGGGGGGGGGGGGGGGGGGGGGGGCGGGGGGGGGGGGGGGGGGGGCGFEGGGGGGGGGGGDGGGGGFFEGGGGG?FGCEEDE?CF?CFGGGGDECCFECEGEGDGDGGGCCCCGEGGGG7C59EGCFGFGFDFG4CGD5BEFFFFFG:BEBF4<69@5
@M03506:14:000000000-AKVR1:1:1101:7566:8163 1:N:0:45
ATGAACTCCTACGGGAGGCAGCAGTAGGGAATCTTGCGCAATGGGCGAAAGCCTGACGCAGCCATGCCGCGTGAGTGATGAAGGTCTTAGGATTGTAAAATTCTTTCACCGGGGAAGATAATGACGGTACCCGGAGAAGAAGCCCCGGCTAACTTCGTGCCAGCAGCCGCGGTAATACGAAGGGGGCTAGCGTTGCTCGGAATTACTGGGCGTAAAGGGCGCGTAGGCGGATATTTAAGTCGGGGGTGAAAGCCCAGGGCTCAACCCTGGAATAGCCTTCGATACTGGATATCTTGAGTAC
+
CCCCCGGGGGGGGGGGGGGGGGGGGGGGGGGGGGGGGGGGGGGGGGGGGGGGGGGGGGGGGGGGGGGGGGGGGGGGGGGGGGGGGGGGGGGFGGGGGGGGGGGGGGGGGGGGGGCGGGGGGGGGGGGGGGGGGGGGGGGGGGGGGGGGGGGGGGGGGGGGGGGGGGGGGGGGGGGGGGGGGGGGGGGGGGGGGGGGCFGD8EGGGGGFGGGGGDGFDGGCEEGGGGGGGGGCCFGGFGCC9CGDGEGGGGGFGCF/A@GGGCFFCFEFGGG:FGGGGFGGFF?CE4CF<=FA=BFFFFF?9
@M03506:14:000000000-AKVR1:1:1101:22236:8167 1:N:0:45
ATGAACTCCTACGGGAGGCAGCAGTTAGGAATCTTGGACAATGGGCGCAAGCCTGATCCAGCCATGCCGCGTGAGTGATGAAGGCCTTAGGGTTGTAAAGCTCTTTCAGCGGGGAAGATAATGACGGTACCCGCAGAAGAAGCCCCGGCTAACTTCGTGCCAGCAGCCGCGGTAATACGAAGGGGGCTAGCGTTGCTCGGAATCACTGGGCGTAAAGCGCACGTAGGCGGCTTTCTAAGTCAGGGGTGAAATCCTGTAGCTCAACTCCAGAACTGCCTTTGATACTGGGAAGCTCGAGGCC
+
CCCCCGGGGGGGGGGGGGGGGGGGGGGGGGGGGGGGGGGGGGGGGGGGGGGGGGGGGGGGGGGGGGGGGGGEGGGGGGGGGGGGGGGGGGGGGGGGGGGGGGGGGGGGGGGGGGGGGGGGGGGGGGGGGGGGGGGGGGGGGGGBFGGGGGGGGGGGEGFEFFGGGGGGGGGGGGEFGGGFGGGGGGGGGGFGEEEGGGGGGGGGG?FEGGGGGGGFGGGGGGGGGGGGGE8?EGFGGGGGG??FC=7C*<?9*<CD+9:C9<6<CD?GFGG52*7F46C***@CFBFFB*)45@FD37)57
@M03506:14:000000000-AKVR1:1:1101:20124:8199 1:N:0:45
ATGAACTCCTACGGGAGGCAGCAGTGGGGGATATTGGACAATGGGCGAAAGCCTGATCCAGCCATGCCGCGTGTGAAGAAGGTCTTCGGATTGTAAGGCACTTTAAGTTGGGAGGAAGGGTTGTAGATTAATACTCTGCAATTTTGACGTTACCGACAGAATAAGCACCGGCTAACTCTGTGCCAGCAGCCGCGGTAATACAGAGGGTGCAAGCGTTAATCGGAATTACTGGGCGTAAGGCGCGCGTAGGTGGTTTGTTCAGTTGGATGGGAAAGCCCCTGGCTCAACCTGGGAACTGCAT
+
CCCCCGGGGGGGGGGGGGGGGGGGGGGGG7FGFGGFGGGGGGGGGGGEGGGGGGGGGGGGGGDGGGGGGGGGGEGAEFC<C@CCCE5,,,4+9E??B<E,BF<FD,,9,@=F<FC7?4=B4EFFF?<EFF<E@<BAFF9FGFDDDFCDBGFGGFGCECGCFGG9,E<F,>F*FEGFFGAFCGF;;FGD@CFGDCEG>C@99B+2<8:CCE++31;**3*>7*=*=B0+<:968*CGGE*<7C=C=5*/*/3A5710A70*<<*239+00**.**967)/*9))*3*9?(*)47)7))0*/*
@M03506:14:000000000-AKVR1:1:1101:19754:8204 1:N:0:45
ATGAACTCCTACGGGAGGCAGCAGTAGGGAATCTTCCACAATGGACGAAAGTCTGATGGAGCAACGCCGCGTGAGCGATGAAGGCCTTCGGGTCGTAAAGCTCTGTTGTTAGGGAAGAACAAGTACCGGAGTAACTGCCGGTACCTTGACGGTACCTAACCAGAAAGCCACGGCTAACTACGTGCCAGCAGCCGCGGTAATACGTAGGTGGCAAGCGTTGTCCGGAATTATTGGGCGTAAAGCGCGCGCAGGCGGTCCTTTAAGTCCGATGTGAAAGCCCACGGCTCAACCGTTGAGGGTC
+
CCCCCGGGGGGGGGGGGGGGGGGGGGGGGGGGGGGGGGGGEGFGGGGGGGGGGGGGGGGGGGGGGGGGGGGGGGGGGFGGGGGGGGGGGGGGGGGGGGGFGGGGFGGGCFGGGGGGGGGGGDGGGGGGGGGGGGGGGFGGGGGGGFGGGGGGGGGGGGGGGGG?FGFG@CGGGGGGFGGGFGGFGGGGFFGGGGGGGG8EC99;CFGGC+1BEE>FGEDC/ACEG?5@FGGGGGGGEGDGFGFECE*98EECD5*):<*:C7?F9>+1**:):>7CC)9/9>EGGFG*4>)-.)8)/8@>)
@M03506:14:000000000-AKVR1:1:1101:14708:8220 1:N:0:45
ATGAACTCCTACGGGAGGCAGCAGTTAGGAATTTTGGGCAATGGGCGCAAGCCTGACCCAGCAACGCCGCGTGGGTGACGAAGGCCTTCGGGTTGTAAAGCCCTTTTCTGAGGGAAGATGATGACGGTACCTCAGGAAGAAGCACCGGCTAACTACGTGCCAGCAGCCGCGGTAATACGTAGGGTGCGAGCGTTGCCCGGATTTATTGGGCGTAAAGGGCGCGTAGGCGGTCACGCACGTCCGTTGTGAAATCGCTCGGCTCAACTGGGCGGGGTCAGCGGATACGGTGTGACTGGAGCAA
+
CCCCCGGGGGGGGGGGGGGGGGGGGGGGGGGGGGGGGGGGGGGGGGGGGGGGGGGGGGGGGGGGGGGGGGGGGGGGGGGGGGGGGGGGGGGGGGGGGGGGGGGGGGGGGGGGGGGGGGGGGGFGGGGGGGGFFFFGGGGGGGGGGFGGDGDGGGGGGGGGGGGGGDFFFGGGFGGGGGGFFDGGGGGGGGGGGGEFFFEGEG*>FFFGGFGGCEE5<EGGDGGGEGDFEGG85<=CE8>255C=6ECG77CFGGCFGFGGGC7F7CGGGGGFGD3CF@GGC35:FFC43<5577B>?>F3)
@M03506:14:000000000-AKVR1:1:1101:26946:8245 1:N:0:45
ATGAACTCCTACGGGAGGCAGCAGTGGGGAATCTTGCGCAATGGCCGAACGGCTGACGCAGCGACGCCGCGTGTGGGATGAAGCACTTCGGATTGTAAACCACTGTTGCCCGGGACGAATAGCACGATTAAGCGAGCATGAGAGTACCGGGTGAGGAAGCACCGGCTAACTCCGTGCCAGCAGCCGCGGTAATACGGGGGGTGCGAGCGGTGTCCGGATTCACTGGGCGGAAAGGGTGGGTAGGTGGGTCGATACGGGGCGGGAGGTAGTGCGGGGCTCTAACCCGGCTCTGCCGTGCCGG
+
CCCCCGAFFGGFECCBF@EGGGGGGG?F:@@F<FF,,+@FFG<CC,+@C7FBC7@F,,BFFF7@6@FE=+@FG+<:CFGGFBF,,:B=ECC7++B<E<<9<<4E,55,BFBF@FGCCF=FD,,,8+3@@C,,:@F7:*>:C,7@DCFDBF<*:<,,7,=FGFC:**=*,?,<?*4*4:<F*+<F7ECE*C58A++;5*:8CC*;8:E5:*;:E+3*851*+3++20;******2;E*2)/:C*:F9*)1******1*.9)**)/*)**+0+/97C:/)**0/1/*<3<0*/.*0).7)..)
@M03506:14:000000000-AKVR1:1:1101:3370:8286 1:N:0:45
ATGAACTCCTACGGGAGGCAGCAGTGGGGAATATTGGACAATGGGCGCAGGCCTGATCCAGCCATGCCGCGTGGATGATGAGGCCCTAGGGTTGTAAAGTCCTTTCGACGGGGAAGATAATGACGGTACCCGTAGAAGAAGCCCCGGCTAACTTCGTGCCAGCAGCCGCGGTAATACGAAGGGGGCTAGCGTTGCTCGGAATCACTGGGCGTAAAGCGCACGTAGGCGGACGCTTAAGTCGGTGGTGAAATCCTGGAGCTCAACTCCAGAACTGCCTTCGATACTGAGAGTCTCGAGTCCG
+
CCCCCGGGGGGGGGGGGGGGGGGGGGGGGFGGGGGEFGGGGGGGGGGGGGGGGGGGGGGGGGGGGGGGGGGGGGGGGGGGGGGGGGGGGGGGGGDFGGFFFGGGGGGGGGGGGF@FGFGFGGGGDGGGGGGGGGDGGGGGGFGGGGGGCEFGGGGGGGGGGGGGGGGGGGGGEFFGGGFGGGGGGGGFGGGFGGGFGGDEGGGCF?CFFFEGDGFGGGCGGG58@E?=DCG*:CC=CEGGGGGGEEGGGG?9<+?D:>FFEC*:+:<<CFGF*7CGGB4CF=5EE4C66CFA497?@*0*.
@M03506:14:000000000-AKVR1:1:1101:19059:8298 1:N:0:45
ATGAACTCCTACGGGAGGCAGCAGCAGGGAATTTTCCGCAATGGGCGAAAGCCTGACGCAGCAACGCCGCGTGCGGGATGAAGGCCTTCGGGTTGTAAACCTCTTTTCTCAGGGACGAATGTGAAGGTATCTGCGGAATAGGACACGGCTAAGTACGTGCGGCTAACCGCGGTGAAACGTCGGCGGTTAGACTTGTCCGCCTTTACTTGGCGTGAAGTACGGGCAGGCAGGCGCGCACGGCGTGTGGGGTGGGCCCCGGCTGAACGCGGCGGGGCCAGTCGAGGACGGGCGGCGGGGAGGC
+
CCCCCGGGEEFFGGDGGGDEG@<F,;6C+CFACF9,C;CFGGGGGCF+@@FGGEFGF>:@FGF8C@CF@CEFE>FGG>7CF<F8F?FGGGGD,?>F9FCFFEF9EFFGB,,5B=F<=:+,,<C,,3,8,,B@F,3++8+,,3,:,5@3**6D3@93>,,1****6,<4*=B7=4*,7?*4**4*<:*8*;+++3++++/*2**+2+<7C++12*2*2302****28*2*2*1?**:/8)1**22/*5<***:)2:7:>G5*/1?+**/*)*)//)2*00275)*2)9)()0())))))0))
@M03506:14:000000000-AKVR1:1:1101:15490:8305 1:N:0:45
ATGAACTCCTACGGGAGGCAGCAGCGGGGAATATTGGACAATGGGCGCAAGCCTGATCCAGCAATGCCGCGTGAGTGATGAAGGCCTTAGGGTTGTAAAGCTCTTTTACCCGGGAAGATAATGACTGTACCGGGAGAATAAGCCCCGGCTAACTCCGTGCCAGCAGCCGCGGTAATACGGAGGGGGCTAGCGTTGTTCGGAATTACTGGGCGTAAAGCGCACGTAGGCGGCTTTGTAAGTTAGAGGTGAAAGCCCGGGGCTCAACCCCGGAATTGCCTTTAAGACTGCATCGCTAGAATTG
+
CCCCCGGGGGGGGGGGGGGGGGGGGGGGGGGGGGGGGGGGGGGGGGGGGGGGGGGGGGGGGGGGGGGGGGGGGGGGGGGGGGGGGGGGGGGGGGGEGGGGGGGGGGGGGGGGGGGGGGGGGGGGGGGGGGGGGGGGGGGGGGGGGGGGGGGGGGGGGGGGGGGGGGGGGGGGGEGGGGGGGGGGGGGGGGGGGGGGGGGGE>EGGGGGGGGGGC;EGGGGGGEFGGGGGDGCCGGG7<DEFGGCFCCFGF?E>GGGGFGGGFCGGG5DGGGF5CCFF?C>7?4C9BGFFGFFBFBF4B?F*
@M03506:14:000000000-AKVR1:1:1101:14231:8307 1:N:0:45
ATGAACTCCTACGGGAGGCAGCAGTGGGGAATTTTGCGCAATGGGGGAAACCCTGACGCAGCAACGCCGCGTGGAGGATGAAGCCCCTTGGGGTGTAAACTCCTTTCGACCAAGACGATAATGACGGTACTGGTGGGAGAAGCACCGGCTAACTCTGTGCCAGCAGCCGCGGTAATACAGAGGGTGCAAGCGTTGTTCGGAATTATTGGGCGTAAAGGGCGCGTAGGCGGCGCCACAAGTCACCTGTGAAATCTCTGGGCTTAACTCAGAGCCTGCAGGCGAAACTGTGGTGCTGGAGTAT
+
CCCCCGGGGGGGGGGGGGGGGGGGGGGGGGGGGGGGGGGGGGGGGGGGGGGGGGGGGGGGGGGGGGGGGGGGGGGGGGGGGGGGGGGGGGGGGGGGGGGGGGGGGGGGGGGGGGGGGGFGGGGGGGGGGGGGGGGGGGGGGGGGGGGGGGGGGGGGGGGGGGGGGGGGGGGGGGGGGGGGDGGGGGGGGGGGGFGFGGGGGGCCEGCGGGGGEGGGFGGGGGGEGGEGDGGGGEGEFFFGFDGFFFEGEFFGG7C>CFGCEGGGGGFGC*0)9DFFGFCDGEFG5@FBAG48F=FFFF)</
@M03506:14:000000000-AKVR1:1:1101:12312:8308 1:N:0:45
ATGAACTCCTACGGGAGGCAGCAGTGGGGAATTTTTCGCAATGGGGGAAACCCTGACGAAGCAACGCCGCGTGGAGGATGAAGGCCTTCGGGTCGTAAACTCCTGTCGACCGGGACGAACGTAGTCGGGTCCAATACACCCGGCTATCGACTGTACCGGTGGAGGAAGCCACGGCTAACTCTGTGCCAGCAGCCGCGGTAATACAGAGGTGGCAAGCGTTGTTCGGAATTACTGGGCGTAAAGGGCGCGTAGGCGGTTCGTTAAGTCCTGTGTGAGATCCCCCGGCTCAACTGGGGAACTG
+
CCCCCGGGGGGGGGGGGGGGGGGGGGGGGGGGGGGGGGGGGGGGGGGGGGGGGGGGGGGGGGGGGGGGGGGGGGGGGGGGGGGGGGGGGGGGGGGGGGGGGGGGGGGGGGGGGGGGGGGGGGGGGGGGGGGGGGGGGGGGGGGGGDGGGGGGGGGGGGGFEGGGGGGGGGGGGGGGGGGGGGGGDGGGGGGGFFGGGGDGGGGGGFGGG<FCFFFFGG8?EGGGGGGDGFGGCC?FGG)//7FFGGG3CEEEDCEGG>3CCGFGGGFFGGGF75CGFFDGC5<EE>/7847<)6:D5:549
@M03506:14:000000000-AKVR1:1:1101:17090:8309 1:N:0:45
ATGAACTCCTACGGGAGTCAGCAGCAAGGAATTTTCCCCAATGGGCGCAAGCCTGAGGGAGCAACGCCGCGTGCGGGACGACGGCCTTCGGGTTGTAAACCGCTTTTACGGGGGACGATTGTGACGGTACCCCGCGAACAAGCCCCGGCTAACTCTGTGCCGGCAGTCGCGGTAAGACAGAGGGGGCAAGCGTTGTCCGGACTGACTGGGCGTAAGGCGCGCGCAGGCGGATGCGGGCGTCGGTGCGGAAAGGTCGCCGCTTAACGGCGGAGGGCGTACCGATACGCCGCGGCTGGAGCGG
+
CCCCCGGGGGGGGGGGGGGGGGGGGGGGGGGGGGGGGGGGGGGGGGGGGGGGGGGGGGGGGGGGGGGGGGGGEGGGGGGGGGGGGGGGGGGGGGGGGGGGGGGGGGGGGGGGGGGGGGGGGGGGGGGGGGGGGGGGGGGGGGGGGGGGGGGGGGGGGGGGGGGGGGGGGGGGGGGGGGGGGGGGGGGGGGGGGGGGGGGGGGGGGGGFGGGGGGGGGGGGGGGGGGGGGGC:8FGGGEGGGGGGGGGGE5CEF<EGEFGGE5CFFDGGGG*<DGDE95>CD)<*:5>>>C>2@>:B<>)))
@M03506:14:000000000-AKVR1:1:1101:10348:8367 1:N:0:45
ATGAACTCCTACGGGAGGCAGCAGTGGGGAATATTGGACAATGGGCGCAAGCCTGATCCAGCCATGCCGCGTGAGTGATGAAGGCCCTAGGGTTGTAAAGCTCTTTTGTGCGGGAAGATAATGACGGTACCGCAAGAATAAGCCCCGGCTAACTTCGTGCCAGCAGCCGCGGTAATACGAAGGGGGCTAGCGTTGCTCGGAATCACTGGGCGTAAAGGGTGCGTAGGCGGGTCTTTAAGTCAGGGGTGAAATCCTGGGGCTCAACTCCAGAACTGCCTTGATACTGAGGATCTTGAGTTCG
+
CCCCCGGGGGGGGGGGGGGGGGGGGGGGGGGGFGGGGGGGGGGGGGGGGGGGGGGGGGGGGGGGGGGGGGGGGGGGGGGGGGGGGGGGFGGGGGGGGGGGGGGGGGGGGGGGGGGGGGGGGGGGGGGGGGGGGGGGGGGGFGGGGGGGGGGGGGGGEGGGGAFGGGGGGGGGGGGGGGGGFGGGGGGGCFGGGGGGGGGGGGGFFDFGGGGGGGGGGGGGGGDCCEGGGGG8EGGGGCGGGGGGGD:C8CFFFGCFF)19CFC6**+90>?47:CEC?DCD??CF=766F?7F4@?FF*1)
@M03506:14:000000000-AKVR1:1:1101:17151:8371 1:N:0:45
ATGAACTCCTACGGGAGGCAGCAGTGGGGAATATTGCACAATGGGCGAAAGCCTGATGCAGCGACGCCGCGTGAGGGATGACGGCCTTCGGGTTGTAAACCTCTTTCAGCAGGGAAGAAGCGCAAGTGACGGTACCTGCAGAAGAAGCACCGGCTAACTACGTGCCAGCAGCCGCGGTAATACGTAGGGTGCGAGCGTTGTCCGGAATTATTGGGCGTAAAGAGCTCGTAGGCGGTCTGTCACGTCGGATGGGAAAGCCGGGGGCTTAACCCCGGGTCTGCATTCGATACGGGCAGAGTAG
+
CCCCCGGGGGGGGGGGGGGGGGGGGGGGGGGGGGGEGGGGGGGGGGGGGGGGGGGGGGGGGGGGGGGGGGGGGDGGGGGGGGGGGGGGGGGGGGGEGGGGGGGGGGGGGGGFGGFGECGGGGGGGGGGGAFGFFG9=F>FFGGGGDFGGGGGDDGGGGGFFC<FFGEGGGGG7<@CGEEF:,,4,,CEGE@:F*:*::E5CGGGGG8FGGGCCFFCG?EGG97@F:+;8;@>6=EC=**0++<=6:EGE*7*9CE7FFG):=DGC<=>AD+7/1>=1>*7>9FG+9F??G>:>5)75)1**
@M03506:14:000000000-AKVR1:1:1101:11532:8378 1:N:0:45
ATGAACTCCTACGGGAGGCAGCAGTCGGGAATTTTGGGCAATGGGCGAAAGCCTGACCCAGCAACGCCGCGTGAGGGATGAAGGCCCTCGGGTCGTAAACCTCTGTCGGGAGGGAAGAACGGTTCACGTTCAAACAGGACGGGAGCCTGACGGTACCTCCAAAGGAAGCACCGGCTAACTCCGTGCCAGCAGCCGCGGTAATACGGAGGGTGCAAGCGTTGTTCGGAATCATTGGGCGTAAAGCGCGTGTAGGCGGCTTGGCAAGTCGGTTGTGAAAGCCCGGGGCCCAACCCCGGAACTG
+
CCCCCGGGGGGGGGGGGGGGGGGGGGGGGGGGGGGGGGGGGGGGGGGGGGGGGGGGGGGGGGGGGGGGGGGGGGGGGGGGGGGGGGGGGGGGGGGGGGGGGGGGGGGGGGEFGGGGGGGGGGEGGGGGGGGFGGGGGGGGGGGGGGGGGGGGGGGGGGGGGGGGGGGGGGFGGGGGGDGGGGGFCFGGGGGGGGGGGGGGDCEGGGDEGGGGGGGGGG=EEGGGGC>EFGFGGFGGFCC5E5CCE=EGDEGGFGGGDEGGGGF?CG?CE<:>CD7CFF*9*7>E*397157<FFFEE>>)0
@M03506:14:000000000-AKVR1:1:1101:7885:8384 1:N:0:45
ATGAACTCCTACGGGAGGCAGCAGTGGGGAATCTTGCACAATGGGCGAAAGCCTGATGCAGCGACGCCGCGTGCGGGATGACGGCCTTCGGGTTGTAAACCGCTTTCAGCAGGGACGATAATGACGGTACCTGCAGAAGAAGCCCCGGCCAACTACGTGCCAGCAGCCGCGGTAATACGTAGGGGGCAAGCGTTGTCCGGATTTATTGGGCGTAAAGAGCTCGTAGGCGGTTTGGTAAGTCTGGTGTGAAATCTCCACGCTCAACGTGGAGGGGCCACCCGATACTGCCATGACTGGAGTC
+
CCCCCGGGGGGGGGGGGGGGGGGGGGGGGGGGGGGGGGGGGGGGGGGGGGGGGGGGGGGGGGGGGGGGGGGGGGGGGGGGGGGGGGGGGGGGGGGGGGGGGGGGGGGGGGGGGGGGGGGGGGGGGGGGGGGGGGGGGGGGGGGGGGGGGGGGGGGGGGGGGGGGFGEGGGGGEGGGGGG:FGGGGGGG>FGGEGGGGGGGEEGFGGGGGFGGCGGFGGGGFGGGGGGGGGEECEGFGGGGGGGGGGGGCGFFFAFCFFDGEGGFGGFFEGGFGGGCDFF39:DCEFGFFG?7FF=4785?)
@M03506:14:000000000-AKVR1:1:1101:21741:8396 1:N:0:45
ATGAACTCCTACGGGAGGCAGCAGTCGGGAATATTGCCCAATGGCCGAAAGGCTGAGGCAGCAACGCCGCGTGCGCGATGAAGGCCTTCGGGTCGTAAAGCGCTTTTCGGGTGGATGAGGAAGGACAGTACACCCGGAATAAGGTACGGCTAACTACGTGCCAGCAGCCGCGGTAAAACGTAGGTACCGAGCGTTATCCGGATTTACTGGGCGTAAAGCGCGTTCAGGCGGTTTGGCAAGTCGGGCATGAACTCTCTCGGCCCAACCGGGCGCGGTTGTCCGATACCGCTGGACTTGAGGG
+
CCCCCGGGGGGGGGGGGGGGGGGGGGGGGGGG9FGEFGGGGGGFGGGGGGGGGGGGGGGGGGGGGGGGFFDGGGGGGGGGGGGGGGGGGGGGGDGGGGGFGGGGGGGGGGGFGGGFGGGGGGGDGC@FGGDDFGGGG@FGGGGGGGGGGGDCFGGFGGGGGF?FGGGGGGGGGEEDFGGG=BFGGGGGGGEGGGGEGFGGGEGDFFGFGFGGEEE5EGGGGG8CE6CFGGD::CEEGC>E9FGEDGGFCCF9DF7<FFGGD*)*:7EGGG*7)9<575CC>B):*79>9D5(5>*94=)07
@M03506:14:000000000-AKVR1:1:1101:6789:8398 1:N:0:45
ATGAACTCCTACGGGAGGCAGCAGTGGGGAATATTGGACAATGGGCGCAAGCCTGATCCAGCCATGCCGCGTGAGTGATGAAGGCCTTAGGGTTGTAAAGCTCTTTTAGCAGGGAAGATAATGACGGTACCTGCAGAAAAAGCCCCGGCTAACTTCGTGCCAGCAGCCGCGGTAATACGAAGGGGGCTAGCGTCGCTCGGAATTACTGGGCGTAAAGCGCACGTAGGCGGCTTTCTAAGTCGGGGGTGAAATCCTGGAGCTCAACTCCAGAACTGCCTTCGATACTGGAGAGCTCGAGTCC
+
CCCCCGGGGGGGGGGGGGGGGGGGGGGGGGGGGGGGGGGGGGGGGGGGGGGGGGGGGGGGGGGGGGGGGGGGGGGGGGGGGGGGGGGGGGGGGGGGGGGGGGGGGGGGGGGGGGFGGGGGGGGGGGGGGGGGGGGGGGGGGGGFGGGGGGGGGGGGGGGGGGGGGGGGGGGGGGGGGGGGGGGGGGGGGGGGGGGGGGGGGGGGGGGGGGGGGGEGGGGGGGGGGGGGGGGGGCCFFGG:CGGGDEEGGGFGGGGFGFFGGGGGGGCFGGCFFFCE<FGGGFFGGFGFBGFFFBFE@DFF6
@M03506:14:000000000-AKVR1:1:1101:24754:8420 1:N:0:45
ATGAACTCCTACGGGAGGCAGCAGTGGGGAATCTTGCGCAATGGGCGCAAGCCTGGCGACGCAACGCCGCGTGGAGGATGAAGACCTTCGGGTCGTAAACTCCTTTCGATCGAGACGAATGGCCTCCGGGTGAACAATCCGGAGGAGTGACGGTACCGAGAGAAGAAGCCCCGGCTAACTCCGTGCCAGCAGCCGCGGTAATACGGGGGGGGCAAGCGTTGTTCGGAATTACTGGGCGGAAAGGGCTCGTAGGTGGCCAACTAAGTCAGACGTGAAATCCCTCGGCTTAACCGGGGAACTG
+
CCCCCFGGGGGGGGGGGGGGGGGGGGGGGGGGGGGGGGGGGGGGGGEGGDGGGGFGF@@EGGGEFGGFGGGCGCFFGGGGGGGGGGGAFGGGGGGC@FGGGGGGGGGDCDFG7FFFGC7CFGGFDGFEEG@:>CAFCCEGGGGFCECBGGGGGGGCBFFEGCC<B:<FCC=<<@C:4?,<FF7:AEFFFDG>CFCE::?8CC<EGE8EEGGC:88EGE2A8E*+:88;C?E?EGFG5:)*5:5ECCCC8*:C30+**7*9A*2CGDE7:*+)19CF7****)):555)):?2D5;)5)56*
@M03506:14:000000000-AKVR1:1:1101:18424:8432 1:N:0:45
ATGAACTCCTACGGGAGGCAGCAGTGGGGAATTTTGCGCAATGGGGGAAACCCTGACGCAGCAACGCCGCGTGGAGGATGAATTCCCTTGGGTCGTAAACTGCTTTTGTCCCTGACGATAATGACGGTACCGGAGGAAGAAGCCCCGGCTAACTTCGTGCCAGCAGCCGCGGTCATACGAGGGGGGCAAGCGTTGTCCGGAATGACTGGGCGTAAAGGGCTCGTAGGGCGTGCGGTCAAGCCCCTGCGTAATGTCCAGGCTTAACCCGTGGCCGTGAGGGGAAACCTGGGTGCTTGAGTCG
+
CCCCCGGGGGGGGGGGGGGGGGGGG8FGGGGGGGGGGGGGGGGGGGGGGGGGGGGGGGGGGGGGGGGGGGGGG7FGGGGGGG,,EF9F,EFG=,@FGGGGG,FFGG,,,,,5,:FFGGG:FGGGGGGGG+,++++8FG,DCF,,+@FGGGGGGG;BFGGGGDFGFFGGGGGGG>F:FGG**<F<*/?EGGGGGG*;+<EGECG8E+AFGGGGGGEFG+;****1*2***:**;*8/*8*+01//A**)*2C**3CD+)2****++*:)**2)*//7/)*/)00>*00)(*.-)7@*)06*.
@M03506:14:000000000-AKVR1:1:1101:10710:8436 1:N:0:45
[truncated: 55,842,089 more chars]
