# Supplementary material for: Differential responses of the acidobacterial community in the topsoil and subsoil to fire disturbance in Pinus tabulaeformis stands
Source: PeerJ. 2019 Dec 11;7:e8047. doi: 10.7717/peerj.8047 (PMC6911345; doi:10.7717/peerj.8047)
Supplement: Supplemental Information 37 — L, low severity; C, represents a repetitive sample; 20, subsoil (10–20 cm). [file peerj-07-8047-s037.gz › peerj-07-8047-s037]

@M03506:14:000000000-AKVR1:1:1101:10330:1082 2:N:0:45
NGGACTACCNNNNNNTCTANNNCTGTTTGCNNNNNNNGCTTTCGNNNNNNNGCGTCAGNNNNNNNCCAGTAANNNNNNNACACCACNNNNNNNCCTCCTGNNNNNNNCGCATTTCANNNCTNNNNCANGAANNCNNCNNACCNNNNNNNCCCTCAAGCNNNCCNGTNTCCNCNNNCCCCTCCCGNNNNNNNCGGGAGANTTCACAACAGNCCNNNNNNNCCGCCAANACNNCNNNNACNNNNCNNAATTCCGAANNNCNNNTGCTGCCNNNNNNNTCCCGCCNNNNNNNGCACGCACTTAG
+
#8BCCGGGG######=:CF###=CFFGGGG#######::DFGGG#######::DFGGE#######::CFGGG#######::FFGGG#######::4DFGG#######::B?FGGG<###94####99#8A<##:##8##88@#######88@8AGC9,###66#55#6:D#8###34@F@>?C1#######661>*:*#4*:*/CFE5*#**#######222*A))#)1##*####-1####*##//7*1:6>)###(###0)1**28#######2/(0/76#######0-(01(/)054)
@M03506:14:000000000-AKVR1:1:1101:19686:1083 2:N:0:45
NGGACTACCNNNNNNTCTNNNNCTGTTCNCNNNNNNNGCTTANNNNNNNNNGCGTCAGNNNNNNNCCAGAGANNNNNNNTCGCCACNNNNNNNCCTCCTGNNNNNNNCGCATTTNANNNNNNNNNNANNANNNCNNANNNNCNNNNNNNACCTCTAGNNNNNNNGTNTCNNANNNANGTCCGGGNNNNNNNCCCGNGTNTTCACAACCCNCNNNNNNNNCCGCCTCNNCNNGNNNNCCNNNNANNNAANCCGGCNNNCNNNCGCCCCCNNNNNNNTACCGCCNNNNNNNGCCCCTAGTNNT
+
#8CCCGGGG######:=C####==CFFG#:#######::CDF#########::FDFEC#######::DFFE8#######::CFFEG#######::B=FGG#######::BFC:F#+##########+##4###:##+####8#######88+++@EE#######55#+5##6###6#6@@FGGG#######*141#*4#44:CFFCEG*#2########2**2/:*##1##*####-1####*###10#2205)###-###0.*18:<#######**-7*3(#######),()(,*01##,
@M03506:14:000000000-AKVR1:1:1101:10519:1101 2:N:0:45
NGGACTACCNNNGNTTCTAATCCCGTTTGCTNNNCTNGCTTTCGNNNNNNNGTGTCAGTNNNNNNCCAGGATNNNNNNNTCGCCACNNNNNNNCCTCCAGNNNNNNNCGCATTTCANCGCTNCACCTGGAANTCNGCATCCCNNNNNNNAACTCAAGCCANCCAGTATCANACGNAGTTCCCCGNTNNNNNCGAGGGATTTCACGTCTGACTNANTTGGCCACCTACGANCCCNNTCCGCNCCNNAACTCCGAANAACNNNTCCCCCCCCNNNNTTCCCGCCNNNNNNNGCCCGGGTTTAG
+
#8ACCGGGG###=#=CFGGGGGGGGGGGGGG###::#:CFGGGD#######::CFFGGG######::DEFGG#######::CFGDG#######::BFGGG#######::=BFGGG?#:AF<#99DGDGFGG#8A#484DFGG#######+36@FGGFGG8#6@E+@9EF@#35+#+4@EGGGEC#*#####66;BE8EFECG79;CE,4+=+#*#/2::CFF3=C7A:/#)/:##1(/0;#2*##*28/;F53)#**-###))11AE<EF####**2(<5((#######)(-0,-)))-(.
@M03506:14:000000000-AKVR1:1:1101:10280:1144 2:N:0:45
NGGACTACCGGGGTTTCTAATCCCGTTTGCTCCCCTGGCCTTCGNNNNNNNGTGTCAGGAACTGTCCAGAGACCCGNCTTCGCCACTGGNNTNCCTTACGATNTNTACGCATTTCACTGCTACACCGTAAATTCCAGTCTCCNCNCNAGTCCTCACGCACGGCAGTATCGAATGCAGTTTCGGAGTTAAGCCCCGAGATTTCACACCCGACTTACCGCGCCACCTACCCCCCCTTTCCGCCCAATCAACCCGACAACCGCTCGAGCCCCCTCNTTTCCCGCGCGCGCGGGCCAACAGTTCT
+
#8ABCGGGGGGGGGDGGGGGGGGGGGGGGGGGGGGGGGGGGGGF#######:9CDFGFGGGGGGGGGGFGFGGGG+#:CCFCGGDGGGC##:#9:AFEGGGG#9#4:DDGEGCEGGGDGGGFCEFFGGEC+CAF;FEDF9=E#8#6#36DFFDFG,6DEGD6CEEGGFC>C:AFGGFGAFFEEE>G8,:,D@BEC5E=FGC>,,>C5CECG)*+>@*:)7/):5*;6)*/:*)00*)2)2;EG*<6@**;EB5))9C1)*))))*//5*)1)#*/**(/*47((((-)()-().(/)1).)
@M03506:14:000000000-AKVR1:1:1101:15746:1194 2:N:0:45
NGGACTACCCGGGTTTCTAATCCGGTTCGCTCCCCACGCTTTCGCGTCTCAGCGTCAGTTGCAGGCCAGGAAGCCGCCTTCGCCACTGGCGTTCCTCCAGATATCTACGCATTTCACCGCTACACCTGGAATTCCGCTTCCCTCTCCTGCACTCTAGCCAGGCCGGTTTGCAATGCAGTTTTCCGGTTGAGCCGGAAGATTTCACATCACACCTAACCAGCCGCCTACACGCGCTTTACGCCCAGTAAAGCTGGATAACGCTTGCCCCCTCCCTATTACCGCGGCGCCTGGCACGCAGTTA
+
#8@<CGGGGGGGGGGGGGGGGGGGGGGGGGGFGGGGGGGFGGGGGGGEGGGGGGGGGGGGGGGGGGGGGGGGGGGGGGGGGGGGGGGGG8FFGGGGGGGGGGGGGGGGGGGG7FD9EGGG@FGGGGGGGGGGGGCFGGGEGGGGGGGFGCFFEGGGDGGG,7DGDEG>EEGGG?DFGGCFG,:DGGGGGGGEBECDEEC=EF7;7CFCGGFGGF+AF*;CDFGDG*<?+<3*/).7(29*;E7*10C=+0<*))/0:49*57>FC?@>GD*))033<)*3((,(,(()()(,))()07(-)
@M03506:14:000000000-AKVR1:1:1101:17656:1195 2:N:0:45
NGGACTACTCGGGTTTCTAATCCGGATCGCTCCCCACGCTTTCGCTCCTCAGTGTCAGAACCGGTCCAGGTAGCCGCCTTCGCCACTGGTGTTCCTCCCGATATCTACGCATTCCACCACTACACCGGGAATTCCGCTACCCCCTACCGGCCTCGAGCCCGTCAGTATCGACTGACCCCTCCCAGTTGAGCCGGGAGATTTCACCTCCGACTTCACGTGGCCACCTACAAGCCTCTTCCGCCCCACACATCCGGACAACGCTCCCCCCCTACCTCTTACCCCGGCCGCGCTCCCGCAGCTG
+
#88BCGGGGGGGGFGGGGGGGGG:CFGGGGGGGGGEGCGGCFGGG:@FGGGGGFGGGFGGGGGGGGGGGGGGFGGGDGGGGGGGGEFG?9FFGFGGGGGGDCG85EFGGGCFGGGAFGFFFFGGGGGG:@ECFCFGGGGGGGGGGGGGD+BC8@8E8>EG>*C**D;FD:>**4>DC,=::CEG,65=97<BCCC**2AE+3+><9A=*)/9C>++12./CF4C<F:F<=*7*))*.*1*;57)9*/)7+<7>595).1*)..)1;EFC)/))0+++)02((,49(()-)(,7:6)).-((
@M03506:14:000000000-AKVR1:1:1101:19447:1238 2:N:0:45
NGGACTACCCTGGTTTCTAATCCCGTTCGCTCCCCTAGCTTTCGCGCCTCAGCGTCAAGAGTGGGCCAGGTAGTCGCCTTCGCCACTGGTGTTCCTCCCGATATCTACGCATTTCACCACTACACCGGGAATTCCACTACCCTCTCCCACCTTCAAGCCGGCCCGCTTCCGATGCATTTTCCCAGTTGAGCCGGGAGCTTTCACACCGGACCTGACCCGCCGCCGCCGCGCGCTTTACGTCCAGTAACTCCGGCCAACGACCTCCACCTACGCCTTCGCCGTGCCTCTGCCTCCGGCTCTG
+
#,8BC8AFEFD@FFFGGGGFFGFGCFGGDEGCDFGG<FGCEGGCEGGGGGFFGG@C:,CEEGGFFGGEGGFGFFFGGCF@FFEGCEFGGBDGEGF,FFEGD+F7,EEGGGGGFFECFFGGGEFGGGGCCE7E=FF<<CADFGDCGGFG88C=@DGGFFG6B6:+:*3*:AB***>9,6B,?;CF6>=,5DFEC*:=5?=CCF+AE+5//)/)020+**8=D3):3).55))/>BBC22821***23C*02353)1)9:**).)*1*20*)90))**+()*(((((),)5*)))(()))-(.
@M03506:14:000000000-AKVR1:1:1101:9861:1257 2:N:0:45
NGGACTACCCGGGTTTCTAATCCCGTTTGCTCCCCTAGCTTTCGCGCCTCAGCGTCAGTGTCGGTCCAGGAAGCCGCCTTCGCCACCGGTGTTCCTCCTGATATCTGCGCATTCCACCGCTACACCAGGAATTCCAATCTCCCCTACCGCACTCTAGTCTGCCCGTACCCACTGCAGGCCCGAGGTTGAGCCGCGGGTGTTCACAGCAGACGCGACACACCGCCTCCGCTCCCTCTACGCCCCACAATCCCGGACAGCCCCTCCATCCCACGATTTCCCCCGGCTTCCGTCCCGCCGTTCA
+
#8@CCGGGGGGGFGFGGGGGGGEGGGGGGGGGG@FGFFGGGGGGDEGGGGGFFGGGGGFFGGGE@FDGGGGGGGGGGCF:ECFGGGGGGGD:BEEEFCFGCDEEF,,BFGGGGGGGGECGGGFFGCGEGBFFFFFGGCG9,CDECFGGGEGGDGGGCE,3;AF6>CGGGE9BDCFGG89*>E*>C=,41?C:*=B=EE*/=C;@<+:=7**1258ED))591):>*.)**0**7)2):>E8*)*)2;7+;E7)05C*,*1)))95+<7800))*220-*2(-(,((.)()(()(,1).(((
@M03506:14:000000000-AKVR1:1:1101:21988:1278 2:N:0:45
NGGACTACCCGGGTATCTAATCCCGTTCGCTCCCCTAGCTTTCGCGCCTCAGCGTCAGTGTCAGCCCAGCAACCCGCCTTCGCCGCAGGTGTTCCTCTCGATATCTACGCATTTCACCGCTACACCGAGAATTCCAGTTGCCCCTTCTGCACTCCAGCCCCGCAGCATCGGCTGACCTTTCCGGGTTAAGCCCGGAGATTTTACAGTCGACTTGCGGTGGCCGCCTACGCGCCCTTGCCGCCCAGTAAACACGAACAAGGCGTGCTCCCCCCGTCTTACCGCGGCCGCTGCCCCGGAGCTC
+
#8ACCFGGCGFDGGGGGGGGGGGGGGGGGGG?FFGEFGGFGGGEGEGGGGGGGGEGDFGGFGFFGGGGGGGGG<FGGGG:FGFFGDCGEEEF:FA<9<FF8FGEFGGGGGEGGDFDAACF:CFFFGGEEC@DGGGDFG;DF>=EG8,6E;CG9,,78D@CEEG>E*6,@*6**=:DAF,2,>?E*1:5CC9B5C5*:=CG7+5+>9@CED9*=21*/>35CCG5CD:5*1)//7;7(*)*:1)/9++9<7+.))7573*5))837AGF5>7))***2)*73320((,5(5(.)((1))4:3
@M03506:14:000000000-AKVR1:1:1101:9553:1283 2:N:0:45
AGGACTACTCGGGTTTCTCATCCCGTTCGCTCCCCTAGCTTTCGCGCCTCAGCGTCAGTGTCAGCCCAGCAACCCGCCTTCGCCGCAGGTGTTCCTCTCGATATCTACGCATTTCACCGCTACACCGAGAATTCCAGTTGCCCCTTCTGCACTCTAGCCCCGCCGTTTCAGTCGACCTTTCCGGTTTACGCCCGGCGATTTCCCAATTGACTTGTGGTCGCCGCCTACGCGCCCTTCACGCCCAGTACATCCGAACAACCCTTGCTCCCCCCGCTTTCCCTGGGCTGCTGTCCTGTAGTGT
+
@CCCCFGGGGGGE<@FEE,,CFFG6CE<B@CCCFEC,CFDFEFGG:FEB7CAEEEE,@F9FGCGEE@F<EDFEG7@@FF:,CFG7EEGCFGGGGGGGGGDGG8:FFGG7C+C=EFEF9:7FFC<EFCGEGCE;CF9FFGCE8>D?E?G9@;@DC=93D8DC66+5:*,@:,F,@>EGCEFGF*1*1;8,;*=****:CC=@7+050CC+;@FDF+05>**)/17CD)<*50/)854(*6**2975<+0:++5)./)),1*)0)*9++)/89.0)*1*)10-,(((((549))0.)0**)(-
@M03506:14:000000000-AKVR1:1:1101:22448:1318 2:N:0:45
AGGACTACCCGGGTTTCTAATCCCGTTTGCTCCCCTAGCTTTCGCGCCTCAGCGTCAAGAACAGGCCAGGTAGTCGCCTTCGCCACTGGTGTTCCTCCCGATATCTACGCATTTCACCACTACACCGGGAATTCCACTACCCTCTCCTGCCTTCGAGTCGATCAGTATCGCGTGACCCTCTCCAGTTGAGCCGGGGGCTTTCACCCGCGCCTTGAACGACAGCCTGCGCGCTCTTTACTCCCAGTAAATCCGGACAACGCTTGCCACCTACGCATTACCGCTGCTCCCGGTCCGTAGTTAG
+
CCCCCGGFFDGGG7FEGFGCFFF,@EF@CFGFGGDFGGGGGGG>E@FGGGCDF:FGGGFGGGGGGFEGGFGGGGGG7@FFG7FGGGFECEFEFEFEEE,@FGGEFGFBFCFGGGGFFAFFG8FE@EGEEECGCC,CFGG,D@D=6>,E8,@F=D3>B9DEGGGG,;D,@+3C>EEFCF7D,:?FG,5,58D7C88*/CC*5;FE+*:*=)99ECC+*/):))1A<C>)7935<FF7)**+3>0>C+<*+<<>@31154D*)0.*7++8*07@)9*/368*7(12))))(0(-),,1)0.))
@M03506:14:000000000-AKVR1:1:1101:16487:1322 2:N:0:45
AGGACTACCCGGGTTTCTAATCCGGTTCGCTCCCCACGCTTTCGCACCTGAGCGTCAGCCCCTGCTCAGTCCACTGGTTTCCCCCTGGGTGTTCCTGCCGATCTCTACGCATTTCACTACTACACCGGCAATTCCGTGGACCTCTGCAGGGCTCTAGTTCAGCCGTATGAGGTGGCCTCGGCAAGTTGAGCACGCCGCTTTCACACCCCACGCACCTAACCGTCTGCCTTCGCGTTACGCGCAGGTAATCCGGACAACGACTGGCTACCCCGGCTTACCGCGCAGTCTGGCCCTCAGTCAT
+
6,-AC<DFFGGGGFDECCGACEEEFGGGEEEFEFGCGGG7:C,CCE@:CDGFFGGCFCEECCFCE,CFG9C6<FGGG?ECF<,CF:DG@FEGEEA@F,4=CEEGDFFGGDE7?,C,C,,AFFEF,6+@++3AC,3,ADEEDFD3=>D,@>8>DD,,37@,,5,@:+:@6,5,D>C6@,,36*:*1?222,;,64:EEG*4::+CEC7E*19)=>:89*)2*)11**7*+*9=<08C<C:C**1))13*3++.)095*27*))09**+0*)*0)):C:)6*(((3(((1.))()((/)0)))
@M03506:14:000000000-AKVR1:1:1101:14639:1323 2:N:0:45
AGGACTACCCGGGTTTCTAATCCCGTTTGCTCCCCAGGCTTTCGCGCCTCAGCGTCAATGCCGGTCCAGGATGCCGCCCTCGCCACCGGTGTTCCGCCTGATATCTACGCATTTCACCGCTCCACCTGGACTTCCGCATCCCCCTCCCGGATTCAAGCCTTCCAGTCTCGGACGCAGTTCCCGGGTTGACCCCGGGGATTTCACGTTCGACTCAGAAGGCCGCCTACGCGCCCTTTACGCCCCTTACTTCCGCACAAAGCCTTCCCCCCCTGCATTCCCGCCGCCTCTACCCCCTCGTTAC
+
9ACCC@FGFGGDGF;FEFD<FGFFCEFGGGFGG<FFCC<FGGFC7FCC7FFEGCGDCEF<FFCEEGGF8FFGFGF@FEGFGGGC7FFEE@:FCFF+BF+9:A,BF<E?BC:BFBFCEA@C>+><FE8F8:,5,DF7+++3F8+@+CB68++5>EC9DFG6CF?9,@3@F68>8;:4*:9<EC7*/=E=8+?EG*=E*2*2+:+2ACF6C7/950+0:*)*9)):C5)):977D55*)*)1:75**++*3AF))8C)*(**)0***2;5*)7<)2+3<)9*-(,-3(())*)()-(150-1(
@M03506:14:000000000-AKVR1:1:1101:13306:1343 2:N:0:45
AGGACTACCCGGGTTTCTAATCCTGTTTGCTCCCCACGCCTTCGCGCCTCAGCGTCAGTCTCGGTCCAGAGCGCCGCCTTCGCCACCGGTGTTCTTCCCAATATCTACGAATTTCACCTCTACACTGGGAATTCCACGCTCCTCTCCCGAACTCCAGCACCACAGTCTCGAGCGCACCTCCCAGGTTGAGCCCGGGGCTTTCACACTCGACTTGCGGCGCCGCCTACGCGCCCTTTACGCCCAGGAAATCCGCAACATCACCCCCCCCGTCGTATTAACTCGGCTGCCGGCCCGAAGTTAG
+
CCCCCGGGGGGGGGGGGGGGGGGGGGGGGGGGGGGGGGGGGGGGGGGGGGGGGGGGGGGGFGGGFEGG8<EFEGGGGGGEGGGGEDGG>@FFGFGGGGGGGGGGGGGGGGGFGGGGGGGGGGGGG9DDFFGEFGFFGDEFEEGFCGF>@8EGGGGGGGCFFGGGFGDEAEDFGGEGGGGGGE,,;6DCF8BCEGE58**=C:C7+3062*)**2+*7C57))9E<*57CDBED)8*.*.22/***:C/+<F:)7))9(*+*).77*:7*01)57*3+)1+.-(4((-76)4271(737)4)
@M03506:14:000000000-AKVR1:1:1101:14247:1359 2:N:0:45
AGGACTACCCGGGTTTCTAATCCCGTTTGCTCCCCTGGCCTTCGTGCCTCAGCGTCAGGAACTGTCCAGAGACCCGCCTTCGCCACTGGTCTTCCTTACGATATCTACGCATTTCACCGCTACACCGTAAATTCCAGTCTCCTCTCCAGTCCTCAAGCACGGCAGTATCGAATGCAGTTTCGGAGTTAAGCTCCGAGATTTCACACCCGACTTACCGCGCCGCCTACTCACCCTTTCCGCCCAATGAATCCGAACCACGCGTGCGACCTCTGTATTACCCAGCCCTCTGGCACAGCTTTCC
+
CCC@CGGGGFGGG@FFGGGGGGGGGGGFGGCGGGEGFGGGGGGGFGGGGGGGGGGGGGGGGGGGFFGGFGFGGGGGGGGGGGGGGGGGF,EF?DGGGGGGGFGFGGGGGGG@FAGGGGEEGGGGGGGGGD7EEFGCFGGDAFGGCFGGFGGGGGGGFFFGGDEGEGGDFCFC@FFCCFGEGGGGEGGF:,=,@EECEG*5>E7:,=>?EDD)7BFCCD?>7:):33)*3:6CC>)0)2);CED39+:*3<<)777)2-*:085*)*:0*0*)1*<++646),,((.(7464(1(.*)/-).
@M03506:14:000000000-AKVR1:1:1101:18180:1369 2:N:0:45
AGGACTACCCGGGTTTCTAATCCTGTTTGCTCCCCACGCTGTCGCGCATCAGTGTCAGCAACTGCCCAGCTAACCGCCTTCGCCACTGGTGTTCTTCCGGATCTCTACGCATTCCACCGCTACACCCGGAATTCCATTAGCCCCTACAGTGCTCGAGCCACCCAGTCTCCGTGGCCGACTCGTCGTTAAGCGACGAGCTTTCACCACGGACTTGGGGCGCCACCTACGCCCCCTTCACGCCCATTGATTCCGCTCAACGCCCCCACCCCCTGTATTACCGCGTCTGCTGCCACAGAGTTCC
+
CCCCCGGGGGGGGEGGGGGGGGGGGGGGGGGGGGGGGGGFGGGGGGGGCFGGFDGGGGGGGGGGGGGGGGGGGGGGGGD7EDGGCFFGGGGGEGGGGDEC7FFFGGGGGGEGCGGFGGGGCGGGGGE7C=@F8AFDGFFAD@DE6BFGF;,=DF+@@EEFDFEC?,,3@CEF558DE5C*>8,CECC=CBCE*=C88*8+<+;9E+::*7<)<7C*)*)//)1:*27.*)07C:.*,9);*2***3@*<9F45)19*:9*)7)9)*85C>))0>7::-**,,-(-(.*4*45?:(2)1)..
@M03506:14:000000000-AKVR1:1:1101:20469:1377 2:N:0:45
AGGACTACCGGGGTTTCTAATCCTGTTTGCTCCCCACGCTTTCGAGTCTCAGCGTCAGTATCTGTCCAGTTGGCCGCCTTCGCCACCGGTGTTCCTCTCGATATCTACGAATTTCACCTCTACACCGAGAATTCCACCAACCTCTCCAGTACTCTAGCCCGACCGTTTCGAGTGCACTCCCTGGTTTGAGCCCAGGGCTTTACCACCCGACCTATCGGACCGCCTACACCCGCTTTCCTCCCATTCACTCCGAACACCGTTTGCACCCTCCCTTCTAGCCGCGCCGTTCGCTCCAACTCAC
+
C@C?CEEF@CGE7@CEFFGFGGGFFGGGGGGGGGG?FGGGG?F@FGCFFGGFF@,CFGEE9FGFGGGGGFFEGGGCFGE@FEGGEGGEG7F,CEG,F?FEC8F7<EFFF7,BFGFGFFEFC9FFGGCD7=?5E<EFF8=AFG8DEGFACDFE,=3@;=EE+68+:+43@:8,,*@DFA,:,5,35>67,*6D>:>**4=,5+,5,=?C*?83>4+5*))::/37/*.):*7*7.)1)2*<*:**00A49:C)).9)*-927)0:*3C7*)*))02<+)96(((-((()()((.((2))).(
@M03506:14:000000000-AKVR1:1:1101:14497:1387 2:N:0:45
AGGACTACCCGGGTTTCTAATCCTGTTCGCTCCCCACGCTTTCGCGTCTCAGCGTCAGTGCCGTCCCAGAGAACCGCTTTCGCCACGGGTGTTCTTCCTGATATCTGCGCATTTCACCGCTACACCAGGAATTCCATTCTCCCCTTCCGGACTCTAGCCAGGGGGTTTCGGTCGACGTCTGAAGGTTGAGCCTCCAGTTTTCACAACCGACCTACCTGGCCGCCTAACCGCTCTTTACGCCCAATAAATCCGGACAACCATTGCCCCACACTTCTTATCCCGGCTGCTGCCCCGGCGTTAC
+
CCCCCGGGGGGGGGGGGGGFGGGGGGGGGGGGGGGGGGGGGGGGGGGGGGGGGGGGGGGGGGGGGGGDGGGFFGDEGFGGGGGGGGGGGGGGGGGGGGGGGGGFGFGGGGEGGGGGGGGGGEGGGGGGCDGGFCDGGDGGGFGEGGCFGEBEEGGGCGFGFCEEEEGCCGCF>E*=CCGFFCG9FFGC@B8CFF**<:@F@FCFF?ECEGD7:=F6>C>CCDGGDD)):)0*).9*-?>8*C57CC?4++<3))1)9(/*/9@7CFE0*)1)**22<)1+)((47(())*,(0((/07(((
@M03506:14:000000000-AKVR1:1:1101:22401:1398 2:N:0:45
AGGACTACCCGGGTTTCTAATCCTGTTTGCTCCCCACGCTGTCGCGCATCAGTGTCAGTAACTGCCCAGCAGGCCGCCTTCGCCACCGGTCTTCCTCCGGATCTCTACGCATTCCACCGCTACACCCGGAATTCCGCCTGCCCCTACAGCACTCGAGCCTGACAGTCGGCATGGCCGACCCGGGGTTGAGCCCCGGGCTTTCACCACACCCGTATCACGCCACTTACGCCCCCTTTACGCCCAGTGATGCCGGCACACGCTCTCCCCCCCCGATTTTCCTCGGTTGCCGGCCCGCAGCTTG
+
CCCCCGFFGFFDEFC7FCFFGGGGGGGGGGGGGFCFEF76@FGFGEGCFGFGGG<6FEGFGFGDG@FGGFGGGGGEC7CFGGGGGGGDEFFGGGAFGGGE=B@,CF9EGGGGGGDEEFGGG+>EEGGEGGEF,AF8:@CDGG?8@8,,6DGFD,38@+>FGCGC659B5C5>:88E?>*:ECE>C8:>6+<E5EE5EGG*<*3<@EF:5*))2)***2557)C+:0*)*).2)7><)0)/8=*99++*+32)).)1939E>0)2*;;):)).))**+-9+-(4(-((*()((.-())).)(
@M03506:14:000000000-AKVR1:1:1101:9712:1406 2:N:0:45
AGGACTACCCGGGTTTCTAATCCCGTTTGCTCCCCTGGCTTTCGCGCCTCAGCGTCAATGCCGGTCCAGGATGCCGCCTTCGCCACCGGTGTTCCTCCAGATATCTACGCATTTCACCGCTACACCTGGAATTCCGCATCCCTCTCCCGGATTCAAGCCTGCCAGTATCGGACGCAGTTCCCGGGTTGAGCCCGGGGATTTCACGTTCGACTTAGCGGGCCACCTACGCGCCCTTTACGCCCAGTAATTCCGACCAACGCTTGCCCCCCCCGTCTTACCGCGGCTGCTGGCCCAGATTTAC
+
CCCCCGGGGGGGGGGGGGGGGGGGGGGGDGGGGGGGGGGGGGGGGGGGGGGGGGGGGGGGGGGGGGGGGGFGGGGGGGGGGGGGGGGGGGGEGGGGGGFGGGGFGGGGGGCFGGGGGFFGEEGGGGGCEGFGGGGGGGGGGGFGGFGGGGGG>CEGFFGGFGGEFGG;FEGEGDC5>EFGGGGGG5CC,<CCCEG=CEE6EFCFFE6FG7DGEC99)7>GGGGG<CF>EDB*CD@GFGEGCC37>7:F+2007)/9*85C@5)9>8CD5)/8B*21+)9599(3((()))(()-(**1)))
@M03506:14:000000000-AKVR1:1:1101:18538:1419 2:N:0:45
AGGACTACCCGGGTTTCTAATCCTGTTTGCTCCCCACGCTGTCGCGCCTCAGTGTCAGAAACTGCCCAGCAGACCGCCTTCGCCACCGGTCTTCCTCCGGATCTCTACGCACTCCACCGCTACACCCGGAATTCCGTCTGCCTCTACAGTCCTCGAGTTTGACAGTCGGCACGGCAGATCCGGGGTTGAGCCCCGGACTTTCACCACACCCTTATCCAACCACCTACGCCCCCTTCACGCCCAGTTATTCCGGACAACGCTCGCCCCCCCCGCTTTACCCAGGCCGCCTGCCCGGGCGTAG
+
CCCCCGGGGGGGGFGGGGGGGGGGGGGGGGGGGGGGGGGGGGGGGGGGGGGGGGEFGGGGGGGGGGGGGGGGGGGGGGGGGGGGCCFGGFGGGGGGGGGGGEEGGGGGGGGGFFFGGGGGDEGGGGGGGEG<=FEG>FG7FCFGFGGGGCFGGGEGGGG,,=DGGGGGGGGGGDGGG>6E,;CE**=*+?BF8EGD5=8+>:9FF+7ACD5**>9<*2)<59D7*295*).:C@@*)9.AFC5<6++7:CFF>>C3*33507.578:>E3D33)12+./+)(-(((-),00156()))--(
@M03506:14:000000000-AKVR1:1:1101:16356:1429 2:N:0:45
AGGACTACTCGGGTTTCTAATCCCGTTTGCTCCCCTAGCTTTCGCCCATCAGCGTCAATATCGGTCCAGGATGCCGCCTTCGCCACCGGTATTCCTCCAGATACCTACGCATTTCACCGCTACACCTGGAATTCTGCATCCCTCTCCCGAATTCAAGCCATCCAGTATCGGAGGCAGTTCCCAGGTTAAGCCTGGGGATTTCACATCCGACTCAGTTGGCCGCCCACGAGCCCTTTCCGCCCAGTAATTCCTACCACCGCTTGCCCCCCCCGTCTTGCCTCGGCGTCCGGCCTGACGTTAC
+
-68,6C8FG-@7+CFG9F@A,EE<BFGG@F<9FFGG,CE<FCEFF,@F@C<FF@@,FF<FFCEDGGDFEGF@DF8@7CFDG,@FC?=C:C+DFFGFFGGBFFFC,,E,+7CE:EF9CE7F7FFFDFF8=DCFFFG<9C==AFED@=FGGGC6>EGGGG+89,@E,@;DD6>F+@E6CF7<;,@6@>,7,@BFCF*@?5:,DCDDC=A;E*:</2:1+=)=CCG5)/05*281*)5*.75AC5**2<+0+0<*9/***-95>B:<4883C3D)<9/8+)0+)((,(,(0()((0((*0.-4(
@M03506:14:000000000-AKVR1:1:1101:12923:1431 2:N:0:45
AGGACTACCCGGGTATCTAATCCTGTTTGCTCCCCACGCTGTCGCGCATCAGTGTCAGCATCACCCCAGCAGACCGCCTTCGCCACCGGTGTTCTTCCGGATCTCTACTCACTCCACCGCTACACCCGGAATTCCATCTGCCTCTAGTGAGCTCAAGCCCGAGAGTATCCACGGCCGACCCGGCGTTGAGCGCCGGGCTTTCACCGCAGACGTCCACAGGCCACCTACGCGCCCCTACGCCCAGTGATTCCGGACACCGCTCCCACCCCCCGTCTTACCCCGGCTGCTGGCACGGAGTTAG
+
C8CCCGGGGGGGGGGGGGGGGGGGFGGGFGGGGGGGGGGGGGGGGGGGDGGGGGGGFEGGFFFGGGGGGGGGGGFGGGGGGGGEEFFEGEEFGGGGGGGDGGGGGGGG,BFGGGGGGGGGGGGGGGGGGGCC:CBCDFF=FGGGGGGE@D9EFC?C?CFGC683@DF>DDCG>@GG>EEGCCGGD*:=C+?7C8B=C:*:<*+2A:C77)0)2***9*8C3C4:>C)0*15:C))1-<3CC5*/2+0700:F55<C<<5=77)1*;8)*81)7*:*+))+-40(((-64)(,9?>)).(.)
@M03506:14:000000000-AKVR1:1:1101:17653:1436 2:N:0:45
AGGACTACCCGGGTTTCTAATCCCGTTCGCTCCCCATGCTGTCGTGTCTGAGCGTCAGTTGCGAGCCAGGACGCCGCCTTCGCCTCTGGGGTTCCTCCGGATCTCTACGCATTTCACCACTACACCCGGGATTCCACGTCCCTCTCTCGCACTCTAGAAGTCCAGTCTGGCATACCCTAGCCCGGTTAAGCCGAGCGATTTCATACCCCACTTGGACCCCCCCCCGCACACCCTTTACGCCACGTAAACCCGTCAAACGCCCGCCCCCTACGCTTTACCGCCGCCTCCGGCACGTATTTAC
+
CCCCCGGGGGGGGGGGGGGGGGFGGGGGGGFFGGGGGGGGGGGGGGGFGGGGGGGGGGGGGGGGDGGGGGFGCFGEGGGDGGGGGGGGGGGGGGGGFCFGGGG<AFFGGEFCFGGGGGGGGGGGGC@CCEGFFFG9F+F:FG9@:DCGGC8E6<A;DFCFCCC7DAFG766CCG,??,=DGFGD54*:9CEG5*38*2CCEFEG++*=E<C*22C665>GD)97))8):)7CDFFC):)/:*177**7+02))0*1:2**)).152*:*8C>>DE*+./*((-4(43)-)-1)((21).))
@M03506:14:000000000-AKVR1:1:1101:17381:1443 2:N:0:45
AGGACTACCCGGGTTTCTAATCCTGTTTGCTCCCCACGCTTTCGCACCTCAGCGTCAATACCAGTCCAGTGAGCCGCCTTCGCCACTGGTGTTCTTCCGAATATCTACGAATTTCACCTCTACACTCGGAATTCCACTCACCTCTCCTGGATTCAAGCGATGCAGTCTTAAAGGCTATTCTGGAGTTGAGCTCCAGGCTTTCACCTCTAACTTACAAAGCCGCCTACGTGCGCTTTACGCCCAGTAATTCCGAATAACGCTAGCTCCCTCCGTATTACCGCTGCTGCTGGCACGGAGTTGG
+
CCCCCGGGGGGGGGGGGGGGGGGGGGGGGGGGGGGGGGGGGGGGGGGGGGFGGGGGGGGGGGGGGGGGGGGGGGGGGGGGGGDGGGGGGFGFGGGGGGGGGGGGGCGGGEGGGGGGGGAFGDGGGDGGGGGGGGGGGFGGGGFFFGGGGGGGGGGDDDCGFEGGGGGGGGGFFGGFGFDDFAAAFGFFFGGGGGGGG*@?EGEFE,4<CCGFFGGCGFA?*/*@GGF4884?CB?C<:88?*9/>+9A+?9;B>7C78DE)074:AC:6>CE7*C0<5@59(49).460<:0=19C)0,),
@M03506:14:000000000-AKVR1:1:1101:8588:1452 2:N:0:45
AGGACTACAAGGGGTTCTAATCCTGTTTGCTCCCCACGCTGTCGCGCCCCAGTGTCAGAAACTGCCCAGCAGACCGCCCCCGCCACCGGTCTTTCCCTGGATCTCTACGCACTCCACCGCTACACCCGTAATTCCGCCTGTCTCTACACCCCTCGAGTGTTACAGTCGGCACGGCAGCTCCGCGGGTGAGCCCCGGACTTTTTCCACTCCCTTATCAAACCACCTACGCGCCCTCTACGCCCAGGTCATCCCGACAACGCTCGCACCCCCCCCATTACACCGCTCGCTCGCACGGCTCTAC
+
-,6<@@@6-;C8C:BFGG<,<,,;,C@E,6CFCFGFGFF@,BC,CFE7@:6F<FC96,9,6CFFDE@F,C8CFFG@EG>+++@=7FA:+4@FF<,,,,,4=F8BFG<,=FBF+?,5B64++38EF,F:=>7@9,8@+8+3,>@EF,,@,,4@3A>5E?*@,7,7@3,*?*1>:CE8**,>,***3*//8=78EE8=87:3<*+<@+++7977+*<A0*1<//97**0):)7CD7:C5D5EG7/**+2)++0.8)9118)C)0)1/2:@E)9)77C++6*+(-(-(,(.(.((80(/)).))
@M03506:14:000000000-AKVR1:1:1101:21681:1475 2:N:0:45
AGGACTACCCGGGTATCTAATCCTGTTTGCTCCCCACGCTTTCGCTCCTCAGCGTCAGTGCCGGCCCAGACCACCGCCTTCGCCACCGTTGTTCCTCCTGATATCTGCGCATTTCACCGCTACACCAGGAATTCCGTTGACCCCTACCGGACTCTAGCCATACCAGTCTCCAGTGGCGTCTCCAGTTTGACCCTTGAGTTTTCACCCCCGACTTGCCCAGCCGCCTCCACTCTCTTTTCGCCCTCTACATCTCGACAACCCTCACCCCCTCCGTATTACCGCCGCCTCTGTCCACTCGTTG
+
CCCCCGGGGGGGGGGFGGGFGGGGEFGGGFCAFC@FFEGGEFGGDGGGGCFDFEGGGGGGGFGCGGGGGFGGGGFB+C@FGGGEEGGD4BCCFFGCFGGGFGCFGGFC+=BFF<FEFFGFECC@FG+E:7=FCGGFD,@CF,8@FGF,++3@CC9C;=FF9C8,:ED@,,,7,@9,@*1;B8:91,5=72,?2D,5,=F9,CC7C,=/5)))/*+5;*2**/)=<<)=***2*/1*)*/*/*/)*23*+++*1)*)*(/*)00*11/0*)1))***+)*<46(-(((83))-)))2))(,(
@M03506:14:000000000-AKVR1:1:1101:8152:1482 2:N:0:45
AGGACTACCCGGGTTTCTAATCCTGTTTGCTCCCCACGCTTTCGTGCCTCAGCGTCAGTAACGGGCCAGTGAGCCGCCTTCGCCACTGGTGTTCTTGCGAATATCTACGAATTTCACCTCTACACTCGCAGTTCCACTCACCTCTCCCGTACTCAAGATACTCAGTATCAAAGGCAGTTCTGGAGTTGAGCTCCAGGATTTCACCCCTGACTTAAATACCCGCCTGCTCACCCTTTACGCCCAGTGTTTCCGAGCACCGCTAGCCCCCTTCGTATTACCGCGGCTGCTTGCCCGTATTTCG
+
BCCCCGGGGGGGGGGGGGGGGGGGGGGGGGGGGGGGGGGGGGGGGFFGGGGGGGGGCGGGGGGGGGGGGFGGGGFGGGGGGGGGGGGGGGGFFAFFFGDG:FFGG??D<CECCFGGFGGGGGGGGGGDFFECFFA<FDE:FGGG8=DGDE8CGD,@FGGCEGGDF=9;F8@BC:ECEGCGCC7BC>EF,DECE,,:E7D,@C,5>EE5*3;FF+>,=:;,0))=/*))=++;5>549@:83:7C*3+3=@?)0.)/*(97))8DCF55*.75>**<+.=*((-79116<6((/((/)6)).
@M03506:14:000000000-AKVR1:1:1101:15360:1494 2:N:0:45
AGGACTACCCGGGTTTCTAATCCCGTTTGCTCCCCTGGCTTTCGCTTTTCAGTGTCAATCTCGGTCCAGGATGCCGCCTTCGCCACCGGTATTCCTCCAGATATCTACGCATTTCACCGCTACACCTGGAATTCTGCATCCCTCTCCCGAATTCAAGCCATCCAGTATCGGACGCAGTTCCCAGGTTGAGCCTGGGGATTTCACGTCCGACTTAGTTGGCCACCTACGAGCCCTTTACGCCCAGTAATTCCGAACAACTCTTGCCCTCCCCGTATTACCGCGGCTGCTCGCACGGCGTTAG
+
CCCCCGGGGGGGGGGGGGGGGGGGGGGGGGGGGGGGGGGGGGGGGGGGGGGGGGGGGGGGGGGGGGGGGGGFGGGGGGGGGGGGGGGGGGGGGGGGGGGGGGGGGGFGGCCCFFG,FFGGGGGGF8FFG?FGGGGGGGGGGGGGCGGGCGGGGGGGGGGGGG?FGGGAFGE:CCEEGCF7FFGGGFFGGGGGF6BCGG>,<C<EF,4:=58?CG?FG7AF;6C=49A::C5:5;5D<7AGGED59+A@:+</709DC:*9@@=FGG85/>DE)/88<4**-(-3>,())0(()29)))-(,
@M03506:14:000000000-AKVR1:1:1101:21312:1495 2:N:0:45
AGGACTACTCGGGTTTCTAATCCTGTTTGCTCCCCTAGCTTTCGTTCTTCAGCGTCAGTAGTGGTCCAGCGCGCCGCTTTCGCCACGGGTGTTCCTGCAGATATCTACGCATTTCACCGCTACACCTGCAATTCCACGCGCCTCTCCCACACTCAAGCACAGCCGTTTCGGAAGCACCCTCGGGGTTGCGCCCAGAGATTCCACTCCCGACTTGCCACCCCGCCTCCGAACCCTTTCCCCCCAGCAATCCCGAACCACCCTCCCCCCCTACGTCTACCCCCGCCTCCTGGCACGCAGTTAG
+
CCCCCD8<CEGGGCFDFGCGGGGGAFGGGGGGGFGGGFFEGGGGFCCDGFGGGDFDGG<,CFGFGGFGFFCGGGGEG:F<FEGFEGGGDGCFEGGGGGGGGEEDEBDFGG@FGD,,:CFGG7FFGGGFGEFA,:EFGCGFGG+@,6>BFFCED8D893D8@C8++@B::8CEG>CC,3**>*=C*C**,*4:1;=***>F++1>@F67=35C**AC7C)=)7C71*0.2*):7FF<)**0:7)1*:89+;+07)C)5(**0))1>*:585/))18*+.5*3,(((,4.2)3043())0)).
@M03506:14:000000000-AKVR1:1:1101:17394:1536 2:N:0:45
AGGGCTACAAGGGGTTTCTAATCCTGTTTGCTCCCCTAGCTTTCGCGCCTCAGCGTCAGTCATGGTCCAGTGCGCCGCTTTCGCCACAGGTGTTCCTCCCGATATCTACGCATTTCACCGCTACACCGGGAATTCCACGCACCTCTCCCATACTCCAGCACCACAGTTTCGCTTGCAGGCTCTGAGTTGAGCCCAGAGTTTTCACAAGTGACTTGTGGCGCCGCCTACCCGCCCTGTACGCCTAAAAATTCCGAACAACGCTCCCCCCCTCTGTTCTCCCCCGCCCGCTCGACCCGCGCTC
+
CCCCCGGG-CFGGG@CFGGGGGGGGGGGGGGGGGGGGGGGGGGGGGGGGEEGFGGGGGGEFGGGFEFGGGGGGGGGGGGGGGGEGGGGGGFFFEGGGGGED:FEEGFFGGGGCFCFFFGGGDGGGGGEGGGCFGGGFGGG+@CEF9>FGFF=EGGFGDG669CFCFG@,@EGGG*@6DFE:DF9<BC7,;,?DGFCCEF7C+1>CEF5C7C7C7,>**)2:DDGGG))*;559>)*.*98CC*9*3+*00+6).*7127/8))19*/7:)94)2++3)*2(((((-,.(0,(022)))-4(
@M03506:14:000000000-AKVR1:1:1101:15321:1569 2:N:0:45
AGGACTACCCGGGTATCTAATCCCGTTCGCTCCCCTAGCTTTCGCGCTGTCAGCGTCGGTGTCAGCCCAGCAACCCGCCTTCGCCGCAGGTGTTCCTCTCGATATCTATGCATTTCACCGCTACACCGAGAATTCCGGTTGCCCCTTCTGCACTCTAGCCCCGCAGTATCGGCTGACCTTTCCGGGTTAAGCCCGGAGATTTCACAGTCGACTTGCAGTGCCGCCTACGCGCCCTTTACGCCCAGTAAATCCGGACCACGCCCGCACCCCCCCGGCTTCCCGCGGCTGCTGGCACGGTGTT
+
CCCCCGGGGGGG@FGGGGGGGGGGGGGGGGGGGGGGGGGGGGGGGGGGGGGGGGGFGGGGGGG9FGGGGGGGGGGGGGGGGGGGGGGGGGGGGGGG9E?FEGGGGGDGGFGGFGGGGGGGGGDGFFGGGGGGGGGGGGG73@FGGFGGGGGDGFGGGGFDFEGGEEEGGGGFEGG>FGGGGFGGGG:5FFFGGGGGEGDGGFFGGCFFGDGGEGFC4097FD3CC5>FGD>GGE:5)*058ECDG++8ACFF:5*/),**0).79/25CBDFD)*/1()<429>9;07?),3B??33)(-(
@M03506:14:000000000-AKVR1:1:1101:15492:1580 2:N:0:45
AGGACTACCCGGGTTTCTAATCCCGTTTGCTCCCCTGGCCTTCGTGCCTCAGCGTCAGGAACTGTCCAGAGACCCGCCTTCGCCACTGGTCTTCCTTACGATATCTACGCATTTCACCGCTACACCGTAAATTCCAGTCTCCTCTCCAGTCCTCAAGCACGGCAGTATCGAATGCAGTTTCGGAGTTAAGCTCCAAGATTTCACACCCGACTTACCGCGCCGCCTACGCACCCTTTACGCCCAATGAATCCGAACAACGCTTGCTCCCTCTGTATTACCGCCGCCGCTGGCACGGCTTTAG
+
CCCCCGGGGGGGGGGDGGGGGGGGGGGGDFGGGGGGGGGGGGGGGGGGGGGGGGGGGGGGGGGGGGGGGGGGGGGGGGGGGGGGGGGGFGGGGGGGGGGGFDGGFGGGGGGCCFGGGGGGGGGGGGGGGDGGAFFGGEFGGGGG8EGGGGGGFGGGGG8DEECEEECFFGG8DFFCFEGGGGEGGGGGGGGFGGGDF6,5DCFGGGGC>DDD::@C4C?7DCGGG3FDE5>55A5>;F);ECD5*+0/<C8>E)))>:95)05**+<>8@2)*0C:+.@*4(-3(,(53>B:*(()..3)-
@M03506:14:000000000-AKVR1:1:1101:17077:1583 2:N:0:45
AGGACTACTAGGGTTTCTAATCCCGTTCGCTCCCCTGGCTTTCGCGCATCAGCGTCAGTGTCGGCACAGCAACCCGCCTTCGCCGCAGGTGTTCCTCTCGATATCTACGCATTTCACCGCTACACCGAGAATTCCAGTTGCCCCGTCCGCCCTCTAGTCCCACAGTATCAGTTGACCTTTCCGAGTTAAGCCCGGAGATTTCACAACTGCCTTGTGCTGACCGCCTCCGCTCCCTTTACCCCCATTACATCCGAACTCCGCTCACTCCCCCCGTATTACCTCTGCTGCTGGCTCCGCCTCT
+
CCCCCFFGDEFGGF<FEFGGGGCFC;F<CGECFGDF@@DEFGEG7@6C,@,<ECGE@CFFGFEEG+CC@EECFEEGGG7=6<=?FGGDEGGG@AF,99EB<<=FF,,EDFCFDFG9F,46C7FFG,@F+@C<;<F,@C;3CFG8+6+@C>78+4<E;;;,643A5A>,3,>D:,,:?C9DF9?**64,;,,6*/**4*5+>79CE9=?+*;8+2>+01+15>)=<<3.5*)*174*,09++2))*3<*0:C).7*7*)01.<.)*+07@)775120+-9<).)),4)0)).,))(1.),((
@M03506:14:000000000-AKVR1:1:1101:14785:1584 2:N:0:45
AGGACTACTCGGGTTTCTAATCCTGTTTGCTCCCCACGCTGTCGCGCCTCAGCGTCAGCCACGGCCCAGCACACCGCCTTCGCCACCGGTGTTCTTCCGGATCTCTACGCATTCCACCGCTACACCCGGAATTCCATGTGCCTCTACCGTGCTCCAGTCGGCCAGTTCGCATGGCCGGCCCGGGGCTGAGCCCCGGGCATTCCCCACACCCTTACCCAACCGCCTACGCCCCCTTCACGCCCCGTGCTTCCGGCTCACCCCACCACCCCCTGTATTCCCGCCTCTTCTTGCCAACCATTCA
+
-@CCCGFGGEGDCFEGFGGGGGGGFEGFGGGGGGGGDGGGEGGDGGGGGGGGGEGGGGGGGGG@FGGG8FFGFGGGGGG?FGGGGGGCDFGGGGGDEFFCCFG<?9FFGGEFFGGFGFCE>FE9AFFE++>D,@FFGG@C;DFF,E>A6>,:DFDF6EC8EEE:DG>C5?*>C,:D78?CG5C*=*:7**BEC8*?=/*2<:++;*C=/*1**0+87*7C5)95*9<>=))1C>F*.95EGG37**/)302))))**.11)0)1*2*7*)7.9*+<+)1*(((,()-/)/4875(*)*-))
@M03506:14:000000000-AKVR1:1:1101:21921:1597 2:N:0:45
AGGACTACCCGGGTTTCTAATCCGGTTTGCTCCCCTAGCTTTCGCGCCTCAGCGTCAGTTGTGGTCCAGTGCGCCGCTTTCGCCACAGGTGTTCCTCCCGATATCTACGCATTTCACCGCTACACCGGGAATTCCACGCACCTCTCCCACACTCAAGCACGGCAGTTTCGCCCTCAGGCTCCGATCTAAACCCGGCGATTTCACAGGTGCCTCACCGCAACGCCCACCCCCCCTTTTCCCCCCATCATTCCGAACACCGCGTCCCCCCCCCGTACTACCTCGGCGTCTGGGCCTAACTACC
+
-8<CCGGFGEGGDG,BF<,@FFF+@@@FFFCEEDEGCFFGFDGGC7+@:FDFGGGGGGG9,66@FF8@FFFCG7FFFCGFFCCEGGG,,C,CFFGFDGEFC:==<,EFCCGE?EFAEFC:+@F<=EE@@+:,AD,=D+>CFEDD?:,@833@:CF8,@CC@**4:8BD@***4*,,42:,,/****,4,,2<***3***/3;97++*0020*+2*/*))*1)>:)973*)75555*)2*321)15*<=??<?33)1*(1*).)19@5)2.9571*2+))+5(-1((-.(.((0,(9)1)5,
@M03506:14:000000000-AKVR1:1:1101:10485:1631 2:N:0:45
AGGACTACCCGGGTTTCTAATCCCGTTTGCTCCCCTGGCTTTCGCTTTTCAGCGTCAATGCCGGTCCAGGATGCCGCCTTCGCCACCGGTGTTCCTCCAGATATCTACGCATTTCACCGCTACACCTGGAATTCCGCATCCCTCACCCGGATTCAAGCCATCCAGTATCAGACGCAGTTCCCCGGTTAAGCCGAGGGATTTCACGTCTGACTTAGTTGGCCGCCTACACGCCCTTTACGCCCAGTAATTCCGAACAACGCTTGCCCCCCCCGTATTACCGCGGCTGCTCGTACGGCGTTAC
+
CCCCCGGG-FFGGGGGGGGGGGFGGGGGGGGGGGGGGGGGGGGGGGGGGFGGGCGGGDGGGGGGGGGGGGGGGGGGGGGGGFGGGGGGDFDGGGGGGG8FGGEGGG9FGCFGGGGCFGGGGGGGGGGGGFGGCEFGGGGGGGGGGGGFGGGC+E:D,DF?FGGFGGGCD,@:EEE593<CC@FCD8CG9DFGEGDEGGGGGGC@FAECG=+;EDG7CCFC;3C>CCF?*9BGD).6):5E*17DG7C6CCEFFBGGGFDE5).>FGGE:BGF77;++./*4917,((/)0,4<21)7)-3(
@M03506:14:000000000-AKVR1:1:1101:16069:1632 2:N:0:45
AGGACTACTCGGGTTTCTAATCCGGATCGCTCCCCACGCTTTCGTTCCTCAGTGTCAGAATCGGTCCAGGAAGCCGCCTTCGCCACTGGTGTTCCTCCGGATATCTACGTATTCCACCACTACACCCGGAATTCCGCTTCCCTCTACCGACCTCGAGCCCGCCAGTATCGAACGACCTCTCCCCGTTAAGCCGGGAGATTCCACGCCCGACTGGACGAGCCACCTACGAACCTTTTACGCCCAGTAAATCCTCACAACGCTTGCCCCCTACTCATCACCGCGGCCGCCGGCACGGAGTCAC
+
CCCCCGGGGGGGCFFDGFGGGGGGGGDGGGCFGGGGGDGGGGGGCEFAFCGGFGGGGGGGGGGGEGGGGGDF<FFFGDGGGGGGCFGGGGGGGGG9EFGGGGGGGFDDCFFGEFFFGGDGAFD<F,@FEGGDGGDEGGCFGGFGGFGF+=EGGFEE6CCEEG+@*<D;@:EAFD>E*1<,DCC**4:*CBGGCEGGG*0=++<<*5*/*>/):**2157CG<F*099)**75*7@7<FB8=EDF7+29+3+***19*4>EF>FGGC*7*7>*02+++,)*-(,((((),.((0(())0.6)
@M03506:14:000000000-AKVR1:1:1101:13230:1650 2:N:0:45
AGGACTACTCGGGTTTCTAATCCCGTTCGCTCCCCTAGCTTTCGCGCTTCAGCGTCAGTGTCAGCCCAGCAACCCGCCTTCGCCGCAGGTGTTCCTCTCGATATCTACGCATTTCACCGCTACACCGAGAATTCCGGTTGCCCCTTCTGCACTCTAGCCCCGCAGTATCGGCTGACCTTTCCGAGTTAAGCCCGGAGATTTCACAGTCGACTTGCAGTGCCGCCTACGCGCCCTTTACCCCCAGTAACTCCGAACACCTCCTGCCCCCCCCGTATTTCCGCGGCGCTCGGAACGGGTTCAC
+
CCCCCGGGGGGGGGGGGGGGGGGGGGGGGGGGGGGGGGGGGGGGGGGGGGGGGGGGGGGGGGGGGGGGGGGGGGGGGGGGGGGGGGGGGGGGGGGGGFGGGGGGGGGGGGGGGGGGGGGGGGGGGGGGGGGGGGGGGGGGGGGGGGGGGGGGA?FGGGG6E>>E58ECGGGGGGCFGGG,29:5=GGGG;9E:ED?EEGF@+<9+<<?EDDGECFFGC)C;89:*/0)*1.:7)874C=?FCG300@*+0<>3)19*(*2)0)*2;*0?><D51*0+./*-4(,((-.(0-(72(*85(-)
@M03506:14:000000000-AKVR1:1:1101:22089:1664 2:N:0:45
AGGACTACCAGGGTATCTAATCCTGTTTGCTACCCATGCTTTTGCTCCTCAGCGTCAGTTTCGGCCCAGAGTGGCGCCTTCGCCACCGGTGTTCCTCCTAATATCTGCGCAGTTCACCGCTACACTAGGAATTCCCCACTCCCCTACCGAACTCAAGTCACAGCAGTATCAGCTGCACGCTTTGGGTTAAGCCCAAAGTTGTCACACCCGACTCACTGAAACGCCTATGAGCCCTTTACGCCCAATAAAACAGGACAACTCTTGGTGCTTACGTTTCACCGACGCTGTGGGCACGTAGTTC
+
C@CCCGGGGFGGGGGGFGDFGGGGGGGGGGGGFFDGGG?AFGGFGFGGEFFCFGGGGE@FGGGDE@FCF@FFG7:FCGE@FFDCFGE6CF:CEFG,CFGGDFGGGGFGGDG+@?EEFFECCEFFGCF9,9<?FFGD@FGEF@DGGGF,>+@CEFFDDD9,@9DGFCF9,6,C,=88,3@88+@;,:CGF,3>3*3@DFFE,=;FGG67?4C*/*,51+/,*09:94)+01++*085;7:8*2/*:;E=9++)))/951C+94***<*6+*295**2+)*<(((--((.()((0(39))-.)
@M03506:14:000000000-AKVR1:1:1101:21611:1666 2:N:0:45
AGGACTACCCGGGTTTCTAATCCCGTTCGCTCCCCTAGCTTTCGCGCATCAGCGTCAGTGTCAGCCCAGCAACCCGCCTTCGCCGCAGGTGTTCCTCTCGATATCTACGCATTTCACCGCTACACCGAGAATTCCGGTTGCCCCTTCTGCACTCTAGCCACGCAGTATCGGCTGACCTTTCCGGGTTAAGCCCGGAGATTTCACAGTCGACTTGCGGTGGCCGCCGAGGCCCCCTTTACGCCCACTAGACCCGAACAACTCTTGCCCCCCCCCTATTCCCGCTGCGGCGGGCACGGAGTTC
+
9CCCCGGDEFGGCCECFFFFFG<FGEGGGG7E@FEGGGGGGFGFGEGED6EEGDCF@FGFGGGGGGDG?C@EFFGGGE77FFGGGGGGGFG<+,C,A?AF,9,:?FAFFGE+@EFGGCC@EGFG8F:7CFE9=DGGDFFCBEFG6FF9;DCF,5;;DGG3@*8:;;;;E5CFFGC,<BFC,2=**:CF,;9CECC*/*5+5@<E793<5<DGG*;*9*077535)))0*).*10)2.*/*/*9**20/+3200)9C)1*+1*1**++)*8)0)1*+0-96(-49(-(0,)--.-(1)04()
@M03506:14:000000000-AKVR1:1:1101:9798:1688 2:N:0:45
AGGACTACCGGGGTTTCTAATCCCGTTTGCTCCCCTGGCTTTCGCTCATCAGTGTCAGTGTTGGTCCAGGACGCCGCCTTCGCCACCGGTGTTCCTCCAGATATCTACGCATTTCACCGCTACACCTGGAATTCCGCGTCCCTCTCCCAAACTCAAGCCATCCAGTATCAGATGCAGTTCCCCGGTTAAGCCGAGGGATTTCACGTCTGACTTAGTTGTCCACCTCCGAGCCCTTTACGCCCAGTAATTCCGAACAACGCTTGCCCCCCCCTTCTTACCGCGGCTGCCGGTCCGCATTTAC
+
CCCCCGGGGGGGGFGGGGGGGGGGGFFGGGGGGGGGGGGGGGGDG:FGGGGGFGGGGGGGGGFFGGGGFGGFCGGEGGGGGGGGGGGGDFGFGGGGGGFEDFDFGGFGGGCEGGGGGGGGG7FGGGGDDA<F8FGGGGGGGGFFGGGFF8DE,9@899FCFGGGF:DFEFFFEFGDFFFG><6B*>CGC,DFEG5EC:8,5=9CGGGGG+++47@F7++=1:F6<*;8:9BE3??*):08EGCDF+28+<<;)8DC<:):<)<DGG*<8BG))*2+36;*(-(4;>?)4)((0(())0)))
@M03506:14:000000000-AKVR1:1:1101:8830:1689 2:N:0:45
AGGACTACCAGGGTATCTAATCCGGTTTGCTCCCCACGCTTTCGCTCCTCAGCGTCAGAACAGGCCCAGAAAGCCGCCTTCGCCACTGGTATTCCTCCCGATATCTACGCATTTCACCGCTACACCGGGAATTCTGCTTTCCTCTACCCGTCTCAAGTCTGCCAGTACCCGATGACCCCTCCCGGTTGAGCCGGGAGCTTTCACACCAGACCTACCAAACCGCCCACAAGCCCTCTACGCCCACGAACTTCGGTCAACGCGTGCCACCCACGTCTTTCCGCCGTCGCTTGCCCGTATTTCC
+
@ACCCGGF<FFDE<FFGGAFGFGG:CFFEGGGGGCFGGGEEGGGG@<CCFGGGGGGGDFGGGGGGEGGFGGGGGGFGEGDGFGGGGFGGFCEGGGGGFFGG:CEGGEGFGFGEFGFGG:CFCFGGEECCGGFGGGGGGGGFFEGGADFGC@C3@E,>DGD9CFGCFG9ED>CCCBE7FGGGGG8>CEE6,DFGG*4?*4<9C?@;+>F5***2*+3*;5=D)C*9*)0**0*17)93D)/:C3*/18)*+3))0*/9-9=).095:CF*)*))*0*+)1*((,-((2)4.3(6(())/).)
@M03506:14:000000000-AKVR1:1:1101:11453:1697 2:N:0:45
AGGACTACCCGGGTTTCTAATCCCGTTTGCTCCCCACGCTTTCGCGCCTCAGCGTCAGGAATTGCCCAGAGACCCGCCTTCGCCACCGGTGTTCCTCCCGATCTCTACACATTTCACCGCTACACCGGGAATTCCAGTCTCCTCTGCAATCCTCAAGAACGGCAGTATCGATCGACGATCCTCAGTTGAGCCGAGGGATTTCACGCCCGACTTGCCATCCCGCCTACGCGCCCTTTACGCCCCGCAATTCCGCGCAACGCTTGCCCCCCCTCTCTTGCCGCTGTCGCTGGCCCGCGTGTAC
+
CCCCCGGGGGGGCFGEGGGGGGGGGGGGGGGFGGGGGGGGGGGGGCFGGGGGGCEGGEGCGGGDFGGGGGGGGGGDGGEGGFGGEGGGGGGGGGGEGEGGGDGGGGGGGGGFGGGGGCEGFGGFGGDFEGGGGGGGGDFAFGGGGGGGGFFFCCFFCF:DCCEGGGGGE?8BCEGGGGEGGFFEFFFCGFG7BEE=E*CC?:7AE*:EC3):E*+2:*6*975:D5F):7>C3)09407CC5)))*/77+9))057/43=)7)**+20/)1.5CG++6;*(((-,(()-7:0;(()0)(()
@M03506:14:000000000-AKVR1:1:1101:12534:1707 2:N:0:45
AGGACTACTCGGGTTTCTAATCCCGTTTGCTCCCCTAGCTTTCGCGCCTCAGCGTCAATGCCGGTCCAGGATGCCGCCTTCGCCACCGGTGTTCCTCCAGATATCTACGCATTTCACCGCTACACCTGGAATTCCACATCCCTCTCCCGGATTCAAGCCTTTCAGTATCGGACGCAGTTCCTCGGTTAAGCCGAGGGATTTCACGTCCGACTTAGAAGGCCGCCTACGCGCCCTTTACGCCCAGTAACTCCGAACAAAGCTTGCCCCCCCCGTACCACCGCGGCCGCTGGCACGGAGTCAG
+
CCCCCGGGGGGGGGGGGGGGGGGGGGGGGGGGGGGGGGGGGGGGGGGGCGGGGGGGGGGGGGGGGGGGGGGGGGGGGGGGGCGGGGGGGGGGGGEEFFGGCGGFGGGGFGGGCGGGGGGGGGGGGGGCFGGGGGEBFGGGGGGGCCDFGDB>BFGG;FGG9ECDDFF@:>>@ECE>7CADC;BE*B8CFFGFCCD=5CGG,+>98AE:C)))/11<::4=DDD5*/7>ECEED:@CAG5?:CDGG+@*<7ABDEGGG(*:FB4C*AFFGEGD79**+,7*6119(((7(04(0-()08().
@M03506:14:000000000-AKVR1:1:1101:11499:1712 2:N:0:45
AGGACTACTCGGGTTTCTAATCCTGTTTGCTCCCCACGCTTTCGCACCTCAGCGTCAGTACCGGACCAGGTGACCGCCTTCGCCACCGGTGTTCTTCCCAATATCTACGAATTTCACCCCTACACTGGGAATTCCGCCACCCTCTTCCGGACTCAAGCACGCCAGTATCAAAGGCAGTTCCCAGGTTGAGCCCAGGCCTTTCACCTCTGACTTCTCGCCCCGCCTACGTGCGCTTTACGCCCAGTACTTCCGAACAACGCTTGCCCCCTCCGCACTCCCCCGCTGCCTGGACCGGCTTGAC
+
CCCCCFGGCFGGEEFFFFGGGGFFFGFFEF,EFGEFEGGGGGGGGGEGGGFGG7FGGGGGGGGGGGCFGEGGGGGEGGGGGGGGGGF::4C4BFGGGGGGCG,CFFDGGGFCFEA<FG,=FDFDGCFG8EE,FGGGGCGGEC8>8DGGC=CGCF,>=EFGEEC+@D,,@AECDCF>E>9DCF7DCDF>?>D:FFGFFGF,>CFGG,AGF=F8C79;/*)175CCCCF>=95*:;5*):5EGGG59?+970+).)>)74)/.).9CFG>*)73)1*:+2@*--(((-.*)),(026<))(()
@M03506:14:000000000-AKVR1:1:1101:13509:1735 2:N:0:45
AGGACTACCCGGGTTTCTAATCCTGTTTGCTCCCCACGCTGTCGCGCATCAGTGTCAGAGACTGCCCAGCAGGCCGCCTTCGCCACCGGTCTTCCTCCGGATCTCTACGCATTCCACCGCTACACCCGGAATTCCGCCTGCCTCTACAGCCCCCGAGTTTGACAGTCCGCACGGCAGATCCGGGGTTGAGCCCCGGGCTTTCACCCCTCCTTTATCACACCTCCTACGACCCCTTCACGCCCACTGATTCCGGACACCGCTCTCACCCCCCGCATCACCCGCGCTGCTGGCAGGTCGTCAC
+
8B9,<<AFF@FGD@F@F<CAGGA@,FFFEE9FFGBCFGGGFEGFG7F@FGGC9CCEFG<,6C,CFGGAA,CEFFFBECFGECFGGGGCFCFFCEFFFFCC+?@,9AEEF748CF9<EE++@CFB<EFC@FFFCCD,@=:+,@DFCEFE6CF8++3:*:>,,,5DEA@,**1C1*=1**4>:CCG*:8EE<E+**33****+2+<+:**:<*:+*++***+9*/7CFF)*)02575*)2)CF5<**3+102@?))7)*-1:5))2*0*)*.))))**+../((40,2(0))4()((*7)(,(
@M03506:14:000000000-AKVR1:1:1101:9631:1739 2:N:0:45
AGGACTACCCGGGTTTCTAATCCGGTTCGCTCCCCTAGCTTTCGAGCATGAGCGTCAGAATCGGCCCAGCAAGTCGCCTTCGCCACCGGCGTTCCTAGCGATATCTGCGCATTTCACCGCTACACCGCTAGTTCCACTTGCCTCTACCGCCCTCTAGTCAACGCAGTATCCGACGCAATTCCCCAGTTGAGCCGGGGTATTTCACGCCGGACTCACGTAACCGCCTGCGCTCCCTTTACGCCCAGTGAATCCGGACAACGCTTGCTCCCTACGTCTCACCCCGGCTTCTGGCACGTCGTTT
+
CCCCCGGG<FGGGGGGGGGGGGGGGEGGGGGGGGGGGGGGGCGGGGGGGGGGGGGGGGGFFGGGGGGGGGGGGGGGGGFE@=FFGGGGGDCFGGGGFGFGGGGEFGFFCFEEC9FGFGDGGEGFFGCGGGGG=CFFF<=>FGGFGGGGGGGGDFGFADF79,:>EGCCFGGFGGGGDDC9C,<BF55+++<8E*1*3C8C@:7;F=EGG3)9E*0<C9@G579CGCFFGGFGD@F*)09*CEG5*<C*++265>5CC(>=5)7*1+<9E5>@E*/*:)95(3(--3,).*.))4(9)73:(
@M03506:14:000000000-AKVR1:1:1101:12770:1759 2:N:0:45
AGGACTACTCGGGTTTCTAATCCTGTTCGCTCCCCACGCTTTCGCTCCTCAGCGTCAGTTACTGCCCAGAGACCCGCCTTCGCCACCGGTGTTCCTCCTGATATCTGCGCATTCCACCGCTACACCAGGAATTCCAGTCTCCCCTGCAGTACTCCAGTCTGCCCGTATCGCCCGCACGCCCACAGTTGAGCTGTGAGTTTTCACGAACAACGCGACAAACCACCTACGAGCCCTTTACGCCCATTAATTCCGGACAACCCCCGCACCCTACGCATTACCGCGGCCGCTTGCCCTCCGTTGG
+
CCCCCGGGGGGGGGGCGGGGGGGGGGGGGGGGGGGGGGGGGGGGGGGGCFGGGGGGGGGGFGGCFGGGGGGGGGGGGGGEGGGGGGGGGGGGGGGGGGGFGDFFGGEGGGGGGGGGGGGGEGGGFGGF>FGGGGGGDFGFFGGGGDFGGGGGGGGGCFFFEFGGGGDFFEGGGGGDGCEC>CEECFEF@@FG8AFC,BC@<FCF5E5CEFGGDC5CGD5=C<CE<FFBE*)/*55CAC7CG55*0+3/2<9755D<F:*:)7)15:=)*095)9;?+6=*2((4((3.(0(,9,,*)8)((
@M03506:14:000000000-AKVR1:1:1101:8693:1773 2:N:0:45
AGGACTACCCGGGTTTCTAATCCTGTTTGCTCCCCACGCTTTCGTGCATGAGCGTCAGTGTTAGCCCAGGGGGCTGCCTTCGCCATCGGTGTTCCTCCAGATCTCTACGCATTTCACTGCTACACCTGGAATTCCACCCCCCTCTGCCACACTCAAGCCTATCAGTTACAAGCGCAGTTCCCAGGTTAAGCCCGGGGATTTCACACCTGTCTTAATAGACCGCCTGCGCACGCTTTACGCCCAGTAATTCCGATTAACGCCTGCACCCTACGCATCACCCCGGCTGCTGGCACGTTGTCAG
+
CCCCCGGGGGGGGGGGGGGGGGGGGGGGGGGGGGGGGGGGGGGGGGGGGGGGGGGGGGGGGGGGGGGGGGGGGGEGGGGGGGGGGGGGGGGGGGGGGGGGGGGGGGGGGGEEGGGFGGGGGGGGGFGGGCGGGGDFGGGGGGGGGGGGGGGG?FGGGGGFGGGGGGFGGGGFGGEEGEGGGGGG>FGFFDFGGGDECEGC<+7C?EGGGCGGG=91;@ACCCD5*1;>C<>:75)9:C7=C*7F<C763C@)>7>D:<1>7>57*<8>C)C<)1;*<<5*-4(-(,().)-2?0.0)))..
@M03506:14:000000000-AKVR1:1:1101:9452:1776 2:N:0:45
AGGACTACCAGGGTATCTAATCCCGTTTGCTCCCCTAGCTTTCGCTCCTCAGCGTCAATGTCGGTCCAGGATGCCGCCTTCGCCACCGGTATTCCTCCAGATATCTACGCATTTCACCGCTACACCTGGAATTCTGCATCCCTCTCCCGAATTCAAGCCATCCAGTATCGGATGCAGTTCCCAGGTTAAGCCTGGGGATTTCACATCCGACTTAGTTGGCCGCCTCCGAGCCCTTTACGCCCAGTAATTCCGCACAACGCTTGCCCCCCCCGCATTACCCCCGCCGCTGGCCCTGCTTTAG
+
CCCCCGGGGGGGGGGGGGGGGGGGGGGGGGGGGGGGGGGGGGG@FGGGGGGGGGGGGGGGGGGFGGGGGGGGGGGGGGGGGGGGGGGGGGGGGGGFGGGGGGGGFFGGGGGGGGGGGGGDDGGFGGGGGCGGFGGFGG=FGGGGGGGGDGGDGFGF99@F>FGFEGFFGGG7CGFG9FG,DCFC+DAFG9FFD6BFGEEGGDF7>=6CGCDDEGGEGF),;<9ED:A)>)::CFACE7);EG38*++;+?F))0C3*1775)0/2AFEG5D)))1:+49+-,-(((()-)((0(.*)*.))
@M03506:14:000000000-AKVR1:1:1101:22676:1828 2:N:0:45
AGGACTACAAGGGTTTCTAATCCTGTTTGCTACCCACGCTTTCGCTCCTCAGCGTCAGTGCCGGCCCAGAGTGGCGCCTTCGCCACCGGTGTTCCCCCTGATATCTGTGCATTTCACCGCTACACCAGGAATTCCCCACTCCCCTACCGGACTCTAGTCACAGCAGTATCGGGTGGCGTCTCTAGGTTGAGCCTAGAGTTTTCACACCCGACTTGCTGAACCGCCTACGAGTTCTTGACGCCCAATAAATCCGACCATCGCTATGCCCCCACGTGTTGCCCCGGCGGCTCGCCCGTAGTTT
+
CCC<CGCFGGGGGEF@FGGGGGFCFGGGGGGGGEFDGGEGEGGGGGGGGGFGGGGGDGGGGGDGGGGGE8DCFFDGEEFGGGGEEGFEGGGGGGF,EFGGCCFGGFGFFGGGGFGFGC=7FGG?FFGGG7FFEFFDFFE8DE8EFDFGG8+@EF8A97><CFGG??F,EFGGCGC:CCCECFC;@DEGC,?@>,6AF6>CEFC7;76558)/=*07+;A<;9DECC54>C)***9:)*9***193*+*+03)5))95)*2)0)**3+)/)175*2+2(*0),(((,-<1)((0(,9)8()-
@M03506:14:000000000-AKVR1:1:1101:20001:1830 2:N:0:45
AGGACTACTAGGGTTTCTAATCCTGTTTGCTCCCCACGCTTTCGCTCCTCAGCGTCAGTACCGGCCCAGAGTGCCGCCTTCGCTACGGGTGTTCCTCCCGCTCTCTGCGCATTTCACCGCTACACCGGGCATTCCACACCCCCCTACCGGACTCGAGTCACGACAGTATCCAACGGCCCCCCCACGTCTAGCGAGGCGATGTCACCTCCGACCTCTCGAACCGCCTTCTGGCGCTCTTCGCCCAAGAAATCCGGCCAACGCCCGCCCCCCCCGCATTCATGCGCCCGCTGGCACTTCTGTG
+
@CC8CFCFFFEEFCE@FGFGGGADGGGGGGGAFGGGGDGGGGGGGGF>FFGFFEBC@CFGGFGGGDG7<@C,EEFFECEGF<FCBFGE=CFGGDC,CFGG7FEDEFGF:>@FCFCFFGGGGGCCFFFDC++3D9D<>,@+@3=B@6BFC+*@*93:B:>,>CCD;E;EC7,2,>E**:=5*3:1:1C***++***2*/2:*99CC++A*)))*)+02*0777DD57.*+**+))0*(*1*8CDG**2)*++)))))1(**0)0/)8:35))))):;;<6+).((,(45651:74(0**.:)
@M03506:14:000000000-AKVR1:1:1101:13011:1834 2:N:0:45
AGGACTACCCCGGTTTCTAATCCCGTTCGCTCCCCTAGCTTTCGCGTGTCAGCGTCAGGTGCAGTCCAGGTGGCCGCTTTCGCCACTGGTGTTCCTCCGGATATCTACGCATCTCACCACTACACCCGGAATTCCACCACCCTCTACTGCCCTCAAGTCTAGCAGCATCGGCCAACCCCTCCCGGTTGAGCCGCGAGCTTTCATGCCCGCCTTTCCAAACCGCCTGAACGCGCTTTACGCCCAGTAAATCCGGATAACGCTCGGTACCTACGTTTTACCGCGGCCTCTGGCACGTGTTTTC
+
CCCCCGFGCGCEGCGGCGGGGFGGGGGGGGEGGGGGFFGGFGGGGGGGGGGGGGGGGGGGGGGGFGGFGFGGGGGGGGDFG7FFFGGGGGFGGGGFFGGG7BCGGGCEFGDCFGGGGGGGF,EFGFGGGEEGFGGGG8,AFEEGGCFFGGFFDG8DFFFGC,@FA,3@C6C+@CEFE*@*@A=14:5C,DCEE*=EG*?6FGF?CC6:C)9DC*<;CC+599DE15))+*8:DB5*4>5E=ED19<+6++<>))/1:2*:.<)11*/8<6F:5CEECA**,7(0-((04@B3?(.*0.(()
@M03506:14:000000000-AKVR1:1:1101:12850:1837 2:N:0:45
AGGACTACCCGGGTTTCTAATCCCGTTTGCTCCCCTAGCTTTCGCGCCTCAGCGTCAGTATTGGGCCAGATGAGCGCCTTCGCCACCGGTGTTCCTCCTGATATCTACGCATTTCACCGCTACACCAGGAATTCCCTCATCCTCTCCCATACTCAAGCCCAGCAGTTTGAGATGCAGATCCTCGGGTGAGCCGAGGGCTTTCACAGCCCACTTCCTTGACCGCCTTCACGCCCTTTACGCCCAGTGATTCCGAACAACGCCTCCTCCCCCCGTGTTTCCCCGGCCTCTGGCCCGGGTGTTC
+
CCCCCGGDFFGGG@FGGGDGGFGGGGGG@FFDCGGGGDFGFGGFGEGGDD<FFEGGGGFFFGFGGGGGGGGGGGGGCGCGGGGGGGEFGGCEGGGGGCFFGGGAFAFFFEG:FGGFFGGF=FGFD,A=F7?<FFGGGGGGGGGGG?FF8ECFG=8D93D+@D?FFGFC,DEFG,,,,,9DFFGBEGGG>FFG*=>C57D;CDCF70//:**2A*,1=8*C*:C=<*/=F9AEGFAF);)/:5>*0+07:@+)0)1)*3/*)0)1**258<D))/;:*.@2((-,(,(/.).()(,)0.-()
@M03506:14:000000000-AKVR1:1:1101:11513:1857 2:N:0:45
AGGACTACCCGGGTTTCTAATCCCGTTTGCTCCCCTGGCCTTCGTGCCTCAGTGTCAGGAACTGTCCAGAGACCCGCCTTCGCCACTGGTCTTCCTTACGATCTCTACGCATTTCACTGCTACACCGTAAATTCCAGTCCCCTCTCCAGTCCTCAAGCACGGCAGTACCGAATGCAGTTTCGGAGTTAAGCTCCGAAATTTCACCCCCCACTTACCACGCCACCTCCTCACCCTTTACGCCCAACGAATCCCAACAACGCTTGCTACTCCTGTATTCCCTCGCCGGCTGGCACAGAGTTAT
+
CCC?CFGCDFGGGFGGGGGFFEGGGGGGGGGFEGEFGGGCEGGFF8FFFGGGFFFGCGFG8FFCFGGGC9AFFFF7FGGGG7FGCFCGDFFFEGFGG9FGGGGGGGGFFF:BF<5,BFEGFFG,=BFGCC+AFFAEF5A,AE8+,7DA?EG,;ECD,=DD@=8C6@E,7+@=C@D==9=@=876+@@C7,@9D?C*:*5@D7,@,44;*;989+,4=D?EC?*=8*;)2+.;D>F*7@./C5C3***)2*<)05/>*8)7)53/*+<)<)0)*2<0+56+4(((((-)()((/,(*01)-)
@M03506:14:000000000-AKVR1:1:1101:19078:1878 2:N:0:45
AGGACTACCCGGGTTTCTAATCCCGTTTGCTCCCCTGGCCTTCGTGCCTCAGCGTCAGGAACTGTCCAGAGACCCGCCTTCGCCACTGGTCTTCCTTACGATATCTACGCATTTCACCGCTACACCGTAAATTCCAGTCTCCTCTCCAGTCCTCAAGCACGGCAGTATCGCATGCAGTTTCGGCGTTAAGCTCCAAGATTTCCCACCCGACTTACCGCTCCGCCTACCCCCCCTTTACGCCCACTGAATCCGCGCAACGCTAGCGCCCTCTGCATTTCCCCTGCCGCCTGCCCCGAGTTTC
+
CCCCCGGGGGGGGGGGGGGGGGGGGGGGGGGGGGGGGGGGGGGGGGGGGGGGGGGGGGGGGGGGFGGGGGGGGGGGEGGEGGGGGGFGFDFGGGGG9EFGFEGGGGFGGC7?@EE<FGGGGGGGGGDGGCG9FFGG<?E9FF,@DFGFF=DFGG,>96,@C6ECC@D9E>+@3+@,<D9:DEG6:>5C89,6?:?@E7DEG7,,,=**4/CDC:E,73)28<G=*:A)=*2>DB5C<G3CECG357?*3<+5).)/),)/)))*1*28=>F6**3++-*+(,((((()().,)((10.4))
@M03506:14:000000000-AKVR1:1:1101:11599:1911 2:N:0:45
AGGACTACCAGGGTTTCTAATCCGGTTCGCTCCCCACGCTTTCGCGTCTCAGCGTCAGTTGCAGGCCAGGAAGCCGCCTTCGCCACTGGTGTTCCTCCAGATATCTACGCATTTCACCGCTACACCTGGAATTCCGCTTCCCTCTCCTGCACTCTAGCCAGGCCAGTTTGCAATGCAGTTTTCCGGTTGAGCCGGAAGATTTCACATCACACTTAACCAGCCGCCTACACGCGCTTTACGCCCAGTAAATCCGGATTACGCCTGCCCCCTACGTTGTCACCCCGCGTCTGGTCCGTAGCTA
+
CCCCCGGGG-CFEGGGGGD9FGGEEGGGGFGGGGGGGGGGGGG7FGGDGGGGGGGGGGFFGGG@ECGGGGFDEFFCGDGGGGGGGGGGGGGGGGGGGGGGC=EGGGGGFGEG:FF<EEGGCFFFGGG:CFFGG<FFGGGGFGFGGFFDGG8DEFDF,,D988E>C:@E:,D,,<>CCAAFGGGGGDEEGG78?*BCE*0=,=EC1,,=<F06C7>C:C6:CFD5CD);<C;C938*(295CCCG*++97+9)).**/50*.)0*1;*<8)*0)**/2)*0)(-(((()(.(-*,-7).(-)
@M03506:14:000000000-AKVR1:1:1101:8181:1932 2:N:0:45
AGGACTACCCGGGTTTCTAATCCCGTTCGCTCCCCACGCCTTCGCGCCTCAGCGTCAGGGTCGGCCCAGCTGGCCGCCTTCGCCACGGGTGTTCCTCCCGCTCTCTACGCATTTCACCCCTACACCGGGAATTCCACCAGCCCCTACCGCCCTCAAGCTCCCCAGTCTCCGCCGCCCCCCCCCGGTTGAGCCGGGGGCTTTCACGCCCGACTTATGAATCCGCCTGCGCGCGCTTTACGCCCAGTAACTCCCGACAACGCTCGCACCCTACGTCTTCCCTCACTCGCTGTCACGTCGCTAC
+
CCCCCGGGGGGGGGGGGGGFFGGGGGFFGGCFGGGFGEGFCFGGGGGG@F<@CCFG7CDCEFGCFFFEEFFFGGGEGGCGF=CG7B+>C4@=FGD@FGGG+8@DECGG7C+BC?9,ED,>D@F,@DFEG+>F7DD=FD7>DFGGG*5D5CGGC7,,,>,>D*B,*5B,<9=*==5*C:*=EEGCEE*7+88@?C5:EEE*87<C8CG**9)9E7C<:*0<7)1:**8)29>*).)9)?5=:2***++/2<C57)/)/4)2)0))//:>8F><>7**+.5+.(().(,;,)5:F:,*))--(
@M03506:14:000000000-AKVR1:1:1101:14295:1945 2:N:0:45
AGGACTACCCGGGTTTCTAATCCCGTTTGCTCCCCTGGCCCTCGTGCCTCAGAGTCAGGAACTGTCCAGAGACCCGCCTTCGCCACTGGTCTTCCTTACGATCTCTACGCATTTCACTGCTACACCGTAAATCCCAGTCTCCTCTCCAGTCCTCAAGCACCGCAGTATGGAATGCAGTTTCGGAGTTAAGCTCCGCAATTTCACACCCCACTTACGGCGCCACCTACGCCCCCTTTACCCCCAATGAATCCGAACAACCCTTGGGCCCCCTGTATTACCGCGGCCGCCGGCACAGACTTCC
+
CCCCCGDGGGGGGCECFGGGGGFGDGGFCF9FGGGGGGGGGGGFFEEGFGGGFDFGGGGGFGGGEFFFFGGGGGG7FEGFFFGD7F<<9EGGGGGCGAEG7@C<@9EFGG7CEFGGGFDDCGGCGGEG?CGG,:EEE,4,9EEGFG8,48CD=FGD,DDFFC>EGCDD,,>,,@D,26@,@+1++63,3,9,@EE***42,=;E,@79139*9+,*3*)42)?F5*6)75)27)2*)2*58*)*2++*03<7))//*8**)))*1*;:*8))0:+<:<FC639(,(()()4()(,*.6)).
@M03506:14:000000000-AKVR1:1:1101:21505:1966 2:N:0:45
AGGACTACCCGGGTTTCTAATCCCGTTCGCTCCCCTAGCTTTCGCGCCTCAGCGTCAGTGTCGGCCCAGCAACCCGCCTTCGCCGCAGGTGTTCCTCTTGATATCTACGCACCTCACCGCTACACCAAGAATTCCAGTTGCCCCTTCCGCACTCTAGCCGCACAGTCACAGTTCACCTTTCCGAGTTAAGCTCGGAGATTTCACAACTGACTTGTGCTGCCCGCCCACGCGCCCTGTACGCCCTGCAAATCCGACCACCCCTTCCCCCCCCCGCATTACCCCGGCTGTTGCCAGGGGATGA
+
CCCCCGGGGFD7FG7FAE<EACEC;6CFCFGGEDECGCF<FAFGE7F:,@F8DFGEG,<C<EBFEGG:F8,<8F6>:F:6:<FEEG+==:,9?5@,BE<,,CFF55EE?:F+=F,=E<C+84CB,=AF88,,,:CD,C3=BCEFG=D>=@8E+@,;,,@+:;*343,737D32,?D,,4DEF74:*;F9BEGF****/,21:+93+102**+1;E6>+++**/=/)25ED:C5))*.29***))**2/<+9))8)/)(**)))***0018DE)1*;*)9+(,-,30(0)0))*)-*))(-(
@M03506:14:000000000-AKVR1:1:1101:14665:1984 2:N:0:45
AGGACTACCCGGGTTTCTAATCCTGTTTGCTCCCCTAGCTTTCGCGCCTCAGCGTCAGTTGTGGTCCAGTGCGCCGCTTTCGCCACAGGTGTTCCTCCCGATATCTACGCATTTCACCGCTACACCGGGAATTCCACGCACCTCTCCCACACTCAAGCACGGCAGTTTCGCCTGCAGGCTCCGAGTTAAGCCCGGAGATTTCACAGGTGACTTACCGCACCGCCTACGCGCCCTTTACGCCCAAGAATTCCGAACAAAGCTTGCCCCCCTCGTCTTACCGCCGCTGCCGGCACCAACTTAT
+
CCCCCGGGGGGGGGGEGGGGGGGGGGGGGGGGGGGGGGGGGGGGGGGGGGGGGGGGGGGGGGGGGGGGGGGGGGGGGGDGGGGGGGAFGGGGGGGGGGGG@GGGFGCGGGGGGGGGGGGGGGGGGGEGEEGGGGF<FGGGGEFGGGGFFGGGGGGGGGGGGDGGCFDGGEGEEDD6FCGFFEG8EBEFGGGGGGCC:5*11:CEGG53ACFGCFFGGD>GDGGG3C:>GCBCC:49<7);1:5**0:*+3<9).CD<(02*8?DGEF@E)9;0**2+5/*1(,1(,(0()(-)((/).)5)
@M03506:14:000000000-AKVR1:1:1101:12114:2024 2:N:0:45
AGGACTACACGGGTTTCTAATCCTGTTTGCTCCCCACGCTGTCGCGCCTCAGTGTCAGAAACTGCCCAGCAGACCGCCTTCGCCACCGGTCTTCCTCCGGATCTCTGCGCATTCCACCGCTACACCCGGAATTCCGTCTGCCTCTACAGTCCTCGAGTTTGACAGTCGGCACGGCAGATCCGGGGTTGAGCCCCGGACTTTCACCACACCCTTATCAAACCACCTACGCGCCCTTTACGCCCATCGATTCCGGACAACGCTCGCCCCCCCCGTCTTACCTCGTCTGCTGGCACGGACTCAG
+
CCCCCGGGGGGGGGGGGGGGGGGGGGGGFGGGGGGGGGGGGGGGGEGGGGGGGGGGGGGGFGGGGGGGGGGGGGGGGGGGGGGGGGGGGGG>EGGGFFGGFFD,<<<FFG+BCGGGGGGGGGGGGGGGCEDGFGGGGGFGGF@FD=FEFBFGGFG6>,:9ECFEGGFGEGDG8>E896?EGGG>EGEEFGEFFEEEECEF+;9<EGG5CC9C:<FE7C@CGCFECC@5C)7CD:F6)2)A8C<**2A)+<A?>5CC51)>)853);?5EEGEE*;*3:)+.((4,-2*5:614(,9)0().
@M03506:14:000000000-AKVR1:1:1101:12034:2057 2:N:0:45
AGGACTACTCGGGTTTCTAATCCTGTTTGCTCCCCACGCTGTCGCGCATCAGTGTCAGAAACTGCCCAGCAGGCCGCCTTCGCCACCGGTCTTCCTCCGGATCTCTACGCATTCCACCGCTACACCCGGAATTCCGCCTGCCTCTACAGCCCTCGAGTTTGACAGTCGGCACGGCAGATCCGGGGTTGAGCCCCGGACTTTCCCCCCCCCCTTATCAAACCACCTACGCGCCCTTTCCCCCCGGAGCTCCCGACCAACCCCCGCACCCCCCGAATTCCCCCGGCCGCTGCCCCGTCGGTAC
+
CCCCCGGGGGGGGFGGGGGGGGGGGGGGFGGGGGGGGGGGGGGGGFGGGGGGGGGGGGCGGGGGGGGGFGGGGGGGGGGGGGGGGGGGCFFFGGGGGGGGGGGGGGGCBEFGGGFAFGGGGGGGGGGGGDFFFGGGGGC7FCFGDFGABFFGGGGEGGGCEFDD?;D:8CGEGGGGGEE<<F=EDE5:CFCCFEE=5=8CCF9ED***:DDD6*:C7*/A3*97F*/)*)07DE4*)**;?C)7)2*8+<*7))9//4*/75)5):8>E>7)))2*+-**-3(((,2)()..<>(*))-(,
@M03506:14:000000000-AKVR1:1:1101:8231:2059 2:N:0:45
AGGACTACTCGGGTTTCTAATCCTGTTTGCTCCCCACGCTGTCGCGCCTCAGTGTCAGAAACTGCCCAGCAGACCGCCTTCGCCACCGGTCTTCCTTCGGATCTCTACGCATTCCACCGCTACACCCGGAATTCCGTCTGCCTCTACAGCCCTCGAGTTTGACAGTCGGCGCGGCAGATCCGGGGTTGAGCCCCGGACTTTCACCACACCCTTATCAAACCACCTACGCGCCCTTTACGCCCAGTGATTCCGGACCACGACCGCACCCCCCGTCTTACCGGCGCCGCTGGCACGGAGTTCG
+
CCCCCGGGGGGGGGGGGGGGGGGGGGGGGGGGGGGGGGGGCCFGGGGGFGGGGGGGGGGGGGGGGGGFGGGGGGGGGGGGGGGCCGGGGFGGFGGGGGGG7FGGGGGGGGGEGGGFGFGGG>FGGGGDGDECFGGGGGGGGGGGGGFDGFGDFF6CGCE7DACFFFGCCGGGGGGC5B<<EGDGGGGGGFCFF=8E8C8FFD7CCEF5=DG*2*0<>:9C5*9E<6:DGG:EGD?7):08=:3C0299FGG@DFG)*4/*)87C)?CEGFG35<;/+-<*(,4>1(73(5:(72,)..4)-
@M03506:14:000000000-AKVR1:1:1101:21200:2065 2:N:0:45
AGGACTACCCGGGTATCTAATCCTGTTCGCTACCCACGCTTTCGCTATTCAGCGTCAGTTCCGGCCCAGACCACCGCCTTCGCCACCGGTGTTCCTCCTGATATCTGCGCATTCCACCGCTACACCAGGAATTCCGTGGTCCCCTACCGGACTCTAGCCATAGCAGTATCGTGTGGCCGCTCCTGGTTGAGCCTGCAGATTTCACACCCGACTGGCTAAGCCGCCTACTAGCCCTTCACGCCCAATGAATCCGGACAACGCTTGCACCCTACGGGTTACCGCTGCCGCTCGACCGTAGTGT
+
CCCCCGGGGGGGCFGEGGFGGGFFGGGGGGGGGGGGGGGGGGGGG>CGGGGGGGGGGGFEGGGCGFGGFFGGGGGEGG@GGGDGGGCBCFFGDGFGGGGGFFCD9E<FGGEEG,EDFFGG7FFFGGCDCCDFFGFF<C+DFCFF,>DEEGGD6@CF9ADFE6,:AD5>3;*,55**1D1*>CG,:BF?*42<E,:,=,,4<DF,1=C=5)12*)*32>A6C45*)9)8C**:F?7*(29;ECD3>*+*+029))9)9:F1::)*1+<;CFG@3**/1(/:(-((((,)()((0,(1)04()
@M03506:14:000000000-AKVR1:1:1101:20002:2078 2:N:0:45
AAGACTACCCGGGTTTCTAATCCTGTTCGCTCCCCACGCTTTCGCGTCTCGGCGTCAGTACCGTCCTAGAGAGCCGCTTTCGCCACGGGTGTTCTTCCTGATACCTGCGCATTTCACCGCCACACCAGGAATTCCACTCCCCTCTTCCGGACTCTAGCCAGATGGTTTCCCTCGACCTCTTGCGGTTAAGCCTCCATTTGTTTCACCCAACCTACCCGGCCGCCTCCCCTCCCTCTACGCTCAATACTCCCCGCAACGGCTCCCCCCCTACTGTTCTCTGCGACTGCCGGCTGCTCCGTAC
+
CCCCCCDAFGGGD6C@FAEFGGGFCFGF@C66@FGFGGGGG8F7B@F:FGC@EC8+,,<CEF7FCFFG9E<E=FGGG:@F?C,:,8@7F4+@?E9,9?E<5AF,AFGG@F7C:<,,8?CF+++<@FF87863=,CAE>F,@8,@E9E96@3+31,,@DE68@D<857,7,,7,*48*44,,,,4*6**,4;B,,30++++5**3;+=5****32+0*2.79<5C5*)0:*7//0)*.0)8*:)0:++/0+/))))))()27.)11:*)8)9**:+3+6B78(-((((0(032),)20)-.-
@M03506:14:000000000-AKVR1:1:1101:17583:2083 2:N:0:45
AGGACTACCCGGGTTTCTAATCCCGTTTGCTCCCCTAGCTTTCGGCTTTCAGCGTCAATGTCGGTCCAGGATGCCGCCTTCGCCACCGGTATTCCTCCAGATATCTACGCATTTCACCGCTACACCTGGAATTCTGCATCCCTCTCCCGAATTCAAGCCATCCAGTATCCGACGCAGTTCCAAGGTTAAGCCTTGGGATTTCACGTCGGACTTAGTTGGCCGCCTACGTCACCTTTACGCCCAGTAATTCCTAACAACGCTTGCCCCCCCGTATTCCTCCGGCTGCTGGCACGGCGTCAGC
+
CCCCCGGGGGGGGGGGGGGGGGGGGGGGGGGGGGGGGGGGGGGGGGGGGGGGGGGGGGGGGGGGGGGGGGFGCFFGGDCEGGGGGGFGGGGGFGGFGGGGGGGGGGGGGGDGGGGGG9CFGGGGGGGGGGGGGGGFGGGGGGFDGFGGG7=EDFGG9C=FEGGGFGGGGEG>EGGGGGFGGGGECFG9EGGGGGGGG,@CFFFFFFGGDGD49B?FG7A6*)/:DCAEEF)1>6)+7;BCE5*9*2+9+++*/*922()1.)076@F)C79))*3+<)**-(40,4))()(.),.)0)(-)
@M03506:14:000000000-AKVR1:1:1101:20264:2124 2:N:0:45
AGGACTACCCGGGTTTCTAATCCTGTTTGCTACCCCAGCTTTCGCGCCTCAGCGTCAGTTCCGGTCCAGGTAGCCGCCTTCGCCACCGGTGTTCCTCCCAATATCTACGCATTTCACCGCTACACTGGGAATTCCACTACCCTCTCCCGGACTCGAGCCGACCAGTTTCAACCGCAGCTCCCCGGTTGGGCCCAGGGACTTCACGTCAGACTTGTCCCGCCGCCTACGCCCCCTCTAAGCCCAGATATTCCGATCAACCACAGCCCCCTCCGCATTACCGCGCCCCACTGCCCCGAGTCTG
+
CCCCCGGFDGGGGFCGGGFGFGGGFFGCFGGFGGGGGGGGGFGGCFGGGGGGGGGGGEGGA@C7@FFGGGFDFFAFGECFGFDCEGGGGEEFGGFAG==EEFGGGF9FFD:FGGGGGGGGDFGGG,A,AE@8=FF,A,AFGG9D8=>F8C78>FCEECEE:+B:8FAECG9,53**:*4>DGED*4:E5B,1*/*=A*32<C+A8AEEE+77F*>A7*8CD33*/957*))257)*)**2<=C4*+0*0<+)))1*9(**0))1*;CE8:7.)9=*+.7*(7(-((-),)5()(4)5>())
@M03506:14:000000000-AKVR1:1:1101:17910:2124 2:N:0:45
AGGACTACCCGGGTCTCTAATCCTGTTTGCTCCCCACGCTTTCGCGCCTCAGCGTCAGTCTCGGTCCAGAGAGCCCCCTTCGCTACCGGTGTTCTTCCCAATATATACGAATTTCACCTCTACACTGGGAATACCACTCTCCTCTCCCGAACTCTATCCCTTCAGTTCCAGCAGCCGTCTCCAGGCTAATCCCGGGGCCTTCACTCCTGACTTGAAAAGCTTTCCGCGCGCCCGTTACCCCCGTGAAACATTACCCACGTCCGCCCCACACGCCTTCTCGCCGCAGGCGGCCCTAAGTGAA
+
-8A@CFGGC<FF7C@E<-C<A<CE<@F9,CAEEDFFC@EG@FGGGGD:C7@,CCFC@@9,C9EG@@C@@6,,BCC,8@:CCFC,:+,+>44FC,5BB?,5BFF,,5,C,+B,A<,,CF9F<EFG8,9,,A,,,:,<<,AA8433=,,6+@@8,2@,,,,3,6,,,,,633,,,,,,+3+,3<7,,*52@;E9:*3:E**4:*,44<,,049;EC,<++2=*0+=0/).*:)=5).*(**0*/)1***10*+*19***()/))))**:)*)1))12*0)/*-,(3((()(0,4)((*0*)))
@M03506:14:000000000-AKVR1:1:1101:21831:2133 2:N:0:45
AGGACTACTCGGGTTCCTAATCTCGTTCGCTCCCCTGGCTTTCGCGCATCAGCGTCAGTGTCGGCCCGGCAACCCGCCTTCGCCGCAGGTGTTCCTCTCGTTACTTACGCATTTCACCGCTCCACCGAGAATACCAGTTGCCCCCTCCGCACCCTATTCGCACATTTCCAGTTGACCCTTCCGAGCTAACCCTGGGGATTCCACCACTGTCTTGTGCTGACGGCGTACGCGCCCTCTACCCCCTTTAACTGCCAACATCGTTTCCTCGCCCCGTATTCCCGCCTTCTCTGGCTCGCTTGCC
+
-6@@86C@--BB@EF-FEFDGG,66=F<@:@EGGGCGF<FG@E77+@6CFC9,6,6,,C9CEF+@@@++6>CGGD7::B:C@FEF+8F:<E?B@B<<?,:++:+,,,:8+++@,,<E,+>3+@3=<C7::37,7@83C,,,38++3++*@*3***3,,6D:=C*,2,,,,,7,1;BF,0,<,::**3C++423*****3:+2+;*:*0++23++++0;*+**/*)1.7*93=).0*(20+/:5)*+2*2++*0)**1,7*0))**+0)/)7))1*0+)*38;(83))*)*))))()))(((
@M03506:14:000000000-AKVR1:1:1101:8555:2136 2:N:0:45
AGGACTACCCGGGTTTCTAATCCCGTTTGCTCCCCTAGCTTTCGCTCCTCAGCGTCAATGTTGGTCCAGGATGCCGCCTTCGCCACCGGTGTTCCTCCAGATATCTACGCATTTCACCGCTACACCTGGAATTCCGCATCCCTCTCCCAAATCCAAGCCATCCAGTATCGGACGCAGTTCCCCAGTTAAGCTGAGGGATTTCACGTCCGACTTAGTTGGCCGCCTCCGAGCCCTCTACGCCCAGTACTTCCGAACATCGCTTACCCCCCCCGTATCCCCCCTGCCACTGGCCCGGCCGTCG
+
CCCCCGGGGGGGGFFGGGGGGGGGGCFGGGGGGGGGGGGGGGGGGGGGGGGGGGGGGGGGGGGGGGGGGGGGGGGGGGGGGGGGGGFGGFGGEGG9FFFG<FGGGGGGGGDGGGGGGFGGGGGFGGGGGGGGEFGGGGEG?EDEGGGGC88ECFF8EFG8DDGG8D,@EE:@EGGGGGGGGGG>GGGA3DFDE68C1CG7CE@FGGGGDGG4AC7<=F)CFCGGD*;:*>BGF;)247<E:*7*0A+9+:C3)0)/*)1*)))22<F3*8558);*+.7*--4?().)))4277()))2((
@M03506:14:000000000-AKVR1:1:1101:15707:2207 2:N:0:45
AGGACTACTCGGGTTTCTAATCCGGTTCGCTCCCCTAGCTTTCGCGCCTCAGCGTCAGGATCGGCCCAGCCTCCCGCCTTCGCCACCGGCGTTCCTAGCGATATCTGCGCATTTCACCGCTACACCGCTAGTTCCCGAAGCCTCTACCGTCCTCAAGCCAATGCAGTATCCGACGCAATTCCACAGTTGACCCGTGGGATTTCACGCCGGACTGAACAAGCCGCCTTCGCCCCCTTTACCCCCCGTGAATCCGGATAACGCTCTCCCCCTCCGCCTCACCCCCGCCGCTGGCCCGTCGCGG
+
CCCCCGCG9FFGGGGGGGGGGGGGGEFGF@BEGGGGGGGGGGGGGCGGGGGGFGD@F:8FFFC@CCFBC8F8=F,>FGGGGGGGGEGEDG>CCFFC9,=@CFGBEB<?CGDCFGGAFC:BFEEEGGBFC@@3DGG,<C7+:8>FGGDFE*BCEGGCGGGFCD88F,>?:>F>EE*::*/5?+1B+C9:9@2CFGC=8*3=FCCCDE5AE)><:7++2*02*9)*)*)1/9)*9>>*,*0++1>)12*85+3))7***6CCE>)**;80?)93)*2**.8*.((-(3-)()((0-3/)8(((
@M03506:14:000000000-AKVR1:1:1101:9366:2213 2:N:0:45
AGGACTACTCGGGTTTCTAATCCTGTTTGCTCCCCACGCTGTCGCGCCTCAGTGTCAGCAACTGCCCAGCTAACCGCCTTCGCCACCGGTGTTCTTCCGGACCTCTACGCATTCCACCGCTACACCCGGAATTCCATTAGCCTCTACAGTGCTCAAGCCCAACAGTCTCAGTGGCCGACTCGACGTTGAGCGTCGAGCCTTCACCACTGACTTGTTGCCCCACCCACGCCCCCTTTACGCCCAGTGATTCCGGACAATCCCCCCACCCCCTGTATCTCCGCGGCGTCCGCACCCGCTTTCG
+
-ACCCGGFGFGGDD@FAEFFGDGC<CFGFGGDGG7E@@EGEFFFG7CF7BCGF,CCFDGE@FGGGGGG8<F<EEFGEGGCFFEGC@FG:FEG7FEFG<FEGGGGGGGG+F:?:9F9EFFEEGGGGEGGCC=D8AFDDGG;DD9DF9,;,8==DFG9,E@=@+6+3@9;F,@,78C>C5C*>*,>544,48DC:C**/**2>CCCF6FAC7CF+*++*:*=<39=*8>3**77D:5F<C.:8***7+3*+<2/))/1*)*0)557):;0*0/))03++)/*4,(,(,(0,)((),()..()(
@M03506:14:000000000-AKVR1:1:1101:10269:2301 2:N:0:45
AGGACTACCGGGGTTTCTAATCCTGTTCGCTCCCCTAGCTTTCGCGCCTGAGCGTCAGGTAAGGCCCAGAGATCCGCCTTCGCCACCGGTGTTCCTCCTGATATCTGCGCATTTCACCGCTACACCAGGAATTCCGATCTCCCCTCCCTACCTCTAGTCACGCAGTATCGGATGCAGGTCCGGGGTTGAGCCCCGGATTTTACCAACCGACTTGCGTAACCGCCTCCGCCCGCTTTACGCCCAATGAATCCGGTCAACCCCCGTCCCCCACGTCTTCCCCAGTCCGCTGGCACGTCGTTCG
+
CCCCCGGGGGGGGGGGGGGGFGGGGGGFGGGGGGGGGGGGCFGGGGGGGGGFGGFGGCFGGGGGGFEGFGGFFGGGGGGGGGGGGGGGGGGGGGGGEGGGFGGGGGFGGGGGGGGGGGGGGDGGGGGGCDGGFGGG7FF:DEGEG+@BEGGGGGGGFGFAFCGGGG,>EE5C5@FFGGGFFEGG*CEEEGFGGGGD*5*3++00<CEECCDDD*A*1*.*095>C*)0**.=5:@5)*0;::75*3<*3<<53))*0.**)0.9<EC5*)1><9889256((..)(-713:(0((*))-(-
@M03506:14:000000000-AKVR1:1:1101:12279:2338 2:N:0:45
AGGACTACTGGGGTTTCTAATCCCGTTTGCTCCCCTGACCTTCGTGCCTCAGCGTCAGAAACTGTCCAGAGACCCGCCTTCGCCACTGGTCTTCCTTACGATATCTACGCATTTCACCGCTACACCGTAAATTCCAGTCTCCTCTCCAGTCCTCGAGCACGGCAGTATCGAATGCAGTTTCGGAGTTAAGCTCCGAGATTTCACACCCGACTTCCCGCGCCGCCTACGCACCCTTTACGCCCAATGAATCCGAACAACGCTTGAGACCTCTGTCTTACCCGGCGCGCTGGACCAGAGTTAG
+
CCCCCGGGGGGGGFGGGGGGGGGGGGGGGGGGGGGEGCFCGGGGGGGGGGGGGGFGGGGGGGGGGGFGGGGCFGGGGGGGGGGGGGGGFFFFAFFGGGGGCDF:EFGGGGGGG9EDFGGGGGG?EGG=FFFGFFGGGGCFGCEFFGGGGGGGGGEGGGCEGGGGDFFF,@DD:C9;CFGGFCEGGEGAEEGGDGCCGGFF7DGFCE*;;//)/+5<596E9DGGGDADGDAGGF424:;=E5/19?F*<@CD))1598/1)0)*2*<5096)9*0++66+,,(((21),)(.7-(*)*)).
@M03506:14:000000000-AKVR1:1:1101:21930:2353 2:N:0:45
AGGACTACTCGGGTGTCTAATCCCGTTTGCTACCCTAGCTTTCGCGCCTCAGCGTCAAGAACAGGCCAGGAAGCCGCCTTCGCCACTGGTATTCCTCCCGATAGCTACGCATTTCACCACTACACCGGGAATTCTGCTTCCCTCTCCTGCCTTCCAGTCGAGCAGTATCGCGTGACCCTCCCCAGTTGAGCCGGGGGCTTTCACACGCGACTTGCGCGACCGCCTGCGCGCTCTTTACGCTCTGTAAATCCGCCCACAGCTTGCCCCCTCCGTAGTACCTCCGCTGCTGGTACTACCTACG
+
CCCC8<FAFGD,+C+6CFGAF,CC@FG@,,CEE8@@F@CFGFCCGGGGGDFC<@CC:,,CFFCC<D7EGGGGE8,7:FCF<FF,CF,,99,5C<FGFGGGGEG+AE@,B+B7=5,,BFFC<E,5AEF>7+CF,A;A,,EFGDDEC8DCDD,,=,@E;E?8=68C@FC@C8EG+5@EF,AGGGC88,>,DFD?858C**:7+++++0:C577/*2+*/9>E3597*<:3*/5**562)*08****2+<*++07.)/**,*2<6)*6+;>*)1))/22+.*3-((-((().)()1)-:)9)((
@M03506:14:000000000-AKVR1:1:1101:19201:2355 2:N:0:45
AGGACTACCCGGGTTTCTAATCCGGTTTGCTCCCCACGCTTTCGCTCCTCAGCGTCAGAACAGGCCCAGAAAGCCGCCTTCGCCACTGGTATTCCTCCCGATATCTACGCATTTCACCGCTACACCGGGAATTCTGCTTTCCTCTACCCGTCTCAAGTCTGCCAGTATCCGATGACCCCTCCCGGTTGAGCCGGGAGATTTCACACCAGACTTAACAAACCGCCTACAAGCCCTTTACGCCCAGTAAATCCGGCCAACGCTTGCCACCTACGTATTACCGCTCCTCTCGGCCCGCCTGTCA
+
CCCCCGGGGGGDDFGDGGGGGGGGGGGGGGGGGGGGGDGGGGGGGEFGGGGGGGGDEGFGGGGGGFGEGGFFFGGGDGGGGGGGGGGGGFFGGGFFGGGGGEGGG<FGGGGGGGGGGGGGC:FFGFGGEEEGGGFGGFG9=F=EGFFFGDEC?,5DCCEACFGG6D;,@CCEE>FG?B73>EGECE?C?:BFGCEEE*CCCDCCCGG=5;<DGGFG+2;558C*19<:E*7F3<?64>)?ECC<F7<?C<+.0)))*(1:5)077998*)*))0+++.@714((,(-)()43)2(1))-))
@M03506:14:000000000-AKVR1:1:1101:20578:2355 2:N:0:45
AGGACTACCCGGGTTTCTAATCCTGTTTGCTCCCCACGCTTTCGCACCTCAGCGTCAATATGTGTCCAGTGGGTCGCCTTCGCCACTGGTGTTCTTCCGAATATCTACGAATTTCACCTCTACACTCGGAATTCCACTCACCTCTCCACAATTCTAGCGATGCAGTCTTAAAGGCATTTCCGGAGTTGAGCCCCGGGCTTTCACCTCTAACTTACAAAGCCGCCTACGTGCGATTTACGCCCAGTAATCCCGAACAACGCTAGCCCCCCCCGCATTACCGCTGCCGCTGGCCCGCAGTTCG
+
CCCCCGGGGGGGGGGEGGGGGGGGGGGGGGGGGGGGGGGGGGGGGGGGFGGGGGGGGGGGGGGGGFGGFGGGGGGGGGGGGGGGGGGGGEFGGGGGGGGGGGGGGGGGFGGGFFGGGGGGGGGGGGGGDGGFGGGGG?FFGGGGGGGGGGCF9EDDDA>>EECD9@DFAGFBDFFFGGCFDGG>6@EFA@>E8CGG>E5CGFE:A,:=C+8BCFG7FF4,;<D5CDFB**85*))9672;8C3*0ACF+0<5BED59?DGB33*58*7*)9)5)**+)/*,((((((.()((02(/0.))-
@M03506:14:000000000-AKVR1:1:1101:10690:2359 2:N:0:45
AGGACTACCCGGGTATCTAATCCCGTTTGCTCCCCTAGCTTTCGCGCCTCAGCGTCGGTATCCGTCCAGAAGATCGCCTTCGCCACTGGTGTTCCTCCCGATATCTACGCATTTCACCGCTACACCGGGAATTCCATCTTCCTCCCCGGAACTCAATTCTCGCAGTTTCTTGTGCACTTCCAAAGTTAGGCTTTGGGCTTTCACACACGACTTACAAAATCGCCTACCCTCCCTTTCCGCCCCGTAATTCCGAGTAACGCTTCCTCCCTCCGTCTTCCCGCCGCTGCTTGCCCGGTCTTGG
+
CCCCCGGGGGGGGGDGGFGGGG9FFFGGGGGGGGGGGGGGGGGGGGGGGGDFDGGGGGEGGGGGGGGGGAGGDFGDGGGGGGGGGGFGGGGGGGGGGGCFDFGEGGGGGGGDGGGGGGGGGGGGGGEGCEGGGADEGGFFGGGD,@6B>8CGFGFCGFGGGGGCEGGFGGGDFDC;FGGFGDF96DC@F7:,?C9?CF,AGGGG7AE*7/>DGGF+@F5<7CCEGDA)5*27C)9F)0)*8E59/*2)+0<65<9**69=)0)2*+;>0<C)5/;E+6?*-(-,,09))/,()49))0:A2
@M03506:14:000000000-AKVR1:1:1101:23151:2362 2:N:0:45
AGGACTACCCGGGTTTCTAATCCCGTTTGCTCCCCTAGCTTTCGCGCCTCAGCGTCAGTATCCGTCCAGAAGATCGCCTTCGCCACTGGTGTTCCTCCCGATATCTACGCATTTCACCGCTACACCGGGAATTCCATCTTCCTCTCCGGAACTCAATTCTCGCAGTTTCTTGTGCACTTCCACAGTTAGGCTTTGGGCTTTCACACAAGACTTACAAAATCGCCTACGCGCCCTTTACTCCCAGTAATTACGAGTAACGCTTGCTCCCTCCGCATTACCGCGGCTGCTGGCACGGAGTTGG
+
CCCCCGGGGGGGGGCFGGGGGGGGGGGGGGGGGGGGGGGGGGGGGGGECGGGGGCGGGGGFGGGGGGGGGGGFFGCEGGGGGGGGGGF??8FGGGGGGGGDGGGGGGGGGGGGGGGGGGGGCEGGCFEEGGFGGFAFGDGGGGDADFGGGGGGCEE9@,,@6BGGEC;FC>AEFFGGGGGGG,6;;@C,DFF,>B65;:CDCCF?6CF,86;=F?EG4AFG<F*7DF>E)55935*/++3<*2*9E+9++3775/<C45*.).9*+0<6.*0)7:/:<6*(--(-(-<0)(.9169).().
@M03506:14:000000000-AKVR1:1:1101:13003:2366 2:N:0:45
AGGACTACCCGGGTTTCTAATCCTGTTTGCTACCCACGCTTTCGCGCCTCAGCGTCAGAACCGGTCCAGGTAGCCGCCTTCGCCACCGGTGTTCCTCCCAGTATCTACGCATTTCACCGCTACACTGGGAATTCCGCTACCCCCTCCCGGCCTCAAGCTCGATAGTTTCAAAGGCAGTTCCTCAGTTGAGCCGAGGGATTTCACCTTTGACTTATCAAGCCGCCTACGCGCCCTTTACGCCCACTCATTCCGAATAACGCTCGCCCCCCCCGTATGACCGCGGCTGCTGCCACGGAGTTAG
+
CCCCCGGGGGGGGGGGGGGGGGGGGGGGGGGGGGGGGGGGGGGGGGGGGGGGGGGGGGGGGGGGFGGGGGGGGGGGGGGGGEGGGGGGGGGGGGGGG?FGGGGFGCGGFGDG:FFGGGGGEGGGGGGFFGCFGGGGGGGGGDGGGGGGGEGEGGGGGGGGGCGGEFGGGGGGGD5EGGGGGFFGFF:CC@FFGGGGECC?@+1><6C<CCFFGGGGGG4C<DG5CC;>G5:ED77C>F>EGG3**02*<<F?3.19*)*:757<DGGF5>9BB<0*+.9*((((,4:?>*()/((/7<()-
@M03506:14:000000000-AKVR1:1:1101:7694:2370 2:N:0:45
AGGACTACTCGGGTTTCTCATACTGCTTGCTCCCCTAGCTCTCGCGCCTCATCGCGAGTTGTGGTCCTGTGCGCCGCTCTCTCCCCAGGGGTTCCTCCCGCTATTTTCGCACTTCACCGCTACACCGGCAATTCCACACACCCCTCCCTCCCCCCAGCCCGGCAGTTTCTCCTTCAGCCTCCCATTTTCACCCCGTGCACTCCCACGTGCCTTTCGACACCCCTCCCGCTCCCTTCTCGCCCCCACATTCCCTCCAACACTTTCCTCCCCCACGTCTCCCCGCGCCGTCCCTCGCCAGTAC
+
8<-6,;6C-<@FG9;BCF@,,,,6,,,;;D<F@6C<,,666C@@FEDDGG8,,C,+8+6,CF,6C@6,,,CF@+,@F++:6,CE,CF,,,@FC,BBFEG++@>F,@,5@:+++A<98,8+8++,A,+66++3,39,3,@F>>78DE+3,,+5>7*3*,****4*=,6,,,6>,,4,1,40BF*6++1+15+53*:****+0**30**1*:*:F*0***0:359***.)1)05*)**)0)/*:)51**/+++**.9**(*2/0*00+<)/07.5)***.**((-((--.,)()7((/)).))
@M03506:14:000000000-AKVR1:1:1101:14215:2394 2:N:0:45
AGGACTACCCGGGTTTCTAATCCCGTTCGCTCCCCTGGCTTTCGCGCATCAGCGTCAGTGTCGGCCCAGCAACCCGCCTTCGCCGCAGGTGTTCCTCTCGATATCCACGCATTTCCCCGCTACACCGAGAATTCCAGTTGCCCCTTCCGCACTCTAGTCGCACAGCATCAGTTGACCTTTCCGAGTTAAGCCCGGAGATTTCACAACTGACTTTTGCTGACCGCCTACGCGCCCTTTACGCCCCCTAATCCCGAACACTGCATTCTCCCCCCGTCATACCCTCAGCTCCGGCCGGGTGGTC
+
CCCCCGGGGGGGGGGEDFGGGGGFCGGGGG7FEGGGGGGGGGGBEGGGGGGGGGG@CCF9CFEEGGGGGGGGGEFGGGEEDDBCFGGGG,?FEGGFG?BCFEFGGGGFGG7F=FF,CFGGGDG<CF@CC:B=BBF<FFA9FFGGF6DFG7+@*@<AAFGGE7>CCFF,DFF@D72B,,=,B7:5*1/=9,?FGG>*/2*+>CEG?9=CFCGGD+5>;2++94)*97:?=C:GGF:95***;:5))2*<++30)0)))(*+0****0<**)9))1**2)1?(.-((,)04)2(7-(5))(-)
@M03506:14:000000000-AKVR1:1:1101:23072:2417 2:N:0:45
AGGACTACCCGGGTTTCTAATCCTGTTTGCTACCCACGCTTTCGCGTCTCAGCGTCAGTGACCGTCCAGATGGCCGCCTTCGCCACCGGTGTTCCTCCCCATATCTACGAATTTCACCTCTACTTGGGGAATTCCGCCATCCTCTCCGGTACTCAAGCTCTGCCGTTTCGGGCGCACTTCCTCAGTTGAGCTGAGGGCTTTCACACCCGACTTGCAAAGCCGCCCACACGCGCTTTACTCCCAATAATCCCGAACAACCCTTGCACCCTCTGTACTTCCGCGGCCTCCGGCCCAGACGTAG
+
-B<BCFGGG@FFCFEEFGGFFGG<FGGF?FGGFGGDGGGGGFGGGGEGCGGGGEEFGGGFGGFG,CFFCDDFFGGGGDGGGGGGGGGGCFGGGGGGFEEG8F8EGCFFCFE,AEEFFG?F=EDD?ED@7CF?AFFF7=FGG?9FDCBGD8@E@EGF?97@@FE,+4@DFCEFCECCGCCF9,5?>,1,,,2;8,5CCE86:89,9CEE75/1ADF67196CDDE3*55:)0/9)0<)**+<CDC*6<=<+<075C3>0*175@0*+25*)*)**+0+)*2(,20-(.)-)-(038*0)(.(
@M03506:14:000000000-AKVR1:1:1101:12952:2428 2:N:0:45
AGGACTACCCGGGTTTCTAATCCTGTTTGCTCCCCTAGCTTTCGCGCATCAGCGTCAGTTGTGGTCCAGTGAGCCGCTTTCGCCACAGGTGTTCCTCCCGATATCTACGCATTTCACCGCTACACCGGGAATTCCACTCACCTCTCCCACACTCCAGCACGGCAGTTCCTCCTGCAGGCTCCGAGTTGAGCCCGGAGTCTTCACAAGAGACTTGCCGCACCGCCCACGCGCCATTTACGCCCAATAATTCCGACCACCGCTTGCCCCCCTCGTATCACCGCGGCTGCTGTCCCGAAGTCAG
+
CCCCCGGGGGGGEGGGGGGGGGGGGGGGFGGGGGGGGGGGGGGGGGGGGGGGGGGGGGGGGGGDFGGGGGGGGGGGGGGGGGGGGGGGGFGGGGGGGGGGGGGGGGGGFGFGEGFGGFGGGGCCFGGDFGDFEGFFGDFGGGGGGFGGGGGG?FGGGGGGDDGGGGGGGGGGGCGFG6C,DEE58>C:F7FG>CGE==FFEG@FFG=ECF52A*C517AE5/CC)C>3*)0:))*:6>3EGEC5*0+9+<C?))19*4):))07DFC5?)1..*;8:>:*-2(2170))*))/,4)7>)))
@M03506:14:000000000-AKVR1:1:1101:16048:2433 2:N:0:45
AGGACTACCCGGGTTTCTAATCCAGTTCGCTCCCCTAGCTTTCGCGCCTGAGCGTCAGGTAAGGCCCAGAGATCCGCCTTCGCCACCGGTGTTCCTCCTGATATCTGCGCATTTCACCGCTACACCTGCAATTCCACTGACCTCTCTCGCACTCGAGCGCGGCAGTTTTGAAAGCAGCCTCTGGGTTAAGCCCAGAGATCTCACTCCCAACTTGCCGCCCCACCTACGAACCCTTTACGCCCAGTAATTCCCTGCAACCCTGGCCCCCTACGCATTACCGCGGCTCCTGGCCCGTCGTTAG
+
CCCCCGGGGGGGGGGGGGGGGGGGGGGGGGGGGGGGGGGGFGGGGGGGGGGGGGFGGGGGGGGGGGGGGGGFGGGGGGGGGGGGGGGGGGGGGFGGGGGGDGCEGFFFEGGGGGGGGGGGEGGGGGGGGGGGGGGGGGFFGGFG8E=FEGGG6,+@@CGGE6C>E8D;E8C;FGGGCFGFFDDGFCGG?@FGGGFGGCG,>:,>1A?77DGCC7EF5D)7C*8C*66)7C>GG75C)7):==**2+0/2+C**)90*,*2)0)7*;C@*)9))*/2+6*14-((((-))0:(5(-*)),((
@M03506:14:000000000-AKVR1:1:1101:11495:2444 2:N:0:45
AGGACTACAAGGGTATCTAATCCCGTTTGCTCCCCTAGCTTTCGCTTTTCAGCGTCAATGTCGGTCCAGGATGCCGCCTTCGCCACCGGTATTCCTCCAGATATCTACGCATTTCACCGCTACACCTGGAATTCTGCATCCCTCTCCCGAATTCAAGCCATCCAGTATCCGACGCAGTTCCAAGGTTAAGCCTTGGGATTTCACGTCGGACTTAGTTGGCCGCCTACAAGCCCTTTACGCCCAGTAATTCCGAACAACCCTTGCCCCCCCCCTCTTACCGCCGCCGCCTGGCCGGAGTTTG
+
CCCCCGGGG9FGGGGGGGGGGGGGGGGGGGGGGGGGGGGGGGGGGGGGGGGGGGGGGGGGGGGGGGGGGGGGGGGGGEGGGGGGGGGGGGGFGGGGGGGGGGGFGGGGGGGGGGGGGGGGGGGGGGGGCCGFFGGGGGGGGGGGGGGGG=CEFGGGDGGGGGGGGGCDGGGDEEEEEGAEGGGG5@D9<;,DFG?DEDFFGGGGF?EG>;DDCC<CF+??F4:CDGF4E>AFCF4;9D)8=CC7*49+2<@?)>C32.*/)7)9CGGDC5D)8*0++69*1(-4,(,)()((.-,)))())
@M03506:14:000000000-AKVR1:1:1101:13254:2470 2:N:0:45
AGGACTACCGGGGTTTCTAATCCCGTTCGCTCCCCTAGCTTTCGCACTTCAGCGTCAGTGTCAGCCCAGCAACCCGCCTTCGCCACTGGTGTTCCTCTCGATATCTACGCATTTCACCGCTACACCGAGAATTCCAGTTGCCCCTTCTGCACTCTAGCCGCGCAGTATCAGTTGACCTTTCCGAGTTAAGCTCGGAGATTTCACAACTGACTTTCGCTGGCCGCCTACGCGCCCTTTACGCCACGTAAATCCGCACCACGCTTGCTCCCCCCGTATTACCGCGTCCGCTGGCACGGATTTC
+
CCCCCGGGGGGGGGGGGGGGGGGGGGGGGGEGGGGGGGGGGGGGGGGGGGGGGGFGGGGGGGGGGGGGGGGGGGGGGGGGGGGGCGGGGGGGGGGGGDFGGFGGGGFGGGGGGGGGGGGGG@FGGGGGDCFFFCAFAFGFGGGGFGGEGEGGFGFFAFGEG6CGGEECAFFFFG9:6B9CGF98CFDF:CG@FGGGGGGFGG,9?FE,C7DCG+>AC<5*9</*97AF*75=/77C?**/87/*)2;)*+<9))/1)./*0)<*>+A6@)9.77**+47A1(((-((.,0-,0,(1)),5.
@M03506:14:000000000-AKVR1:1:1101:13096:2478 2:N:0:45
AGGACTACCCGGGTTTCTAATCCTGTTCGCTCCCCACGCTTTCGCGTCTCAGCGTCAGTACCGTCCCAGAGAGCCGCCTTCGCCACGGGTGTGCTTCCTGATATCTGCGCATTTCACCGCTACACCAGGAATTCCACTCTCCTCTTCCGGGCTCTAGCTAGATGGTTTCCACCGACGTCTCCAGGTTGAGCCTGGAGTTTTCACAGCAGACCTCTCTAACCGCCTACACGCTCTTTACGCCCAACAAATCCGGACAACGCCTGCCCCCTACCTATTACCGCGTCCGCTGGCACGTAGCTGG
+
CCCCCGCGGGGGGGGGGGGGGGGGGGGFFGGGGGGGGGGGGGGGGGEGEGGGGGFGGGGGGGGGGGGGGGDFGGGDGGGGGFGGGGGGDGGGDFFGGGGGGGGGGGGGGGGGGGGGFFGGGGGGGGGGC7DFFDFGF<B:FFFGGFGGGE@C3:E9;DGA,@>ECFCCFGFGGCCEDCCFFEC?6DFG6CEG68>4488?FDEFG?5***2:+*>:4@=AC)5C<DAAF3>*75=?2:5EG=DC*:EF?6@@35DGC?C57>)*7@C7*89)0:FFC:6*-((.(-17>5(46:(*)).)(
@M03506:14:000000000-AKVR1:1:1101:7707:2484 2:N:0:45
AGGACTACCCGGGTTTCTAATCCTGTTTGATCCCCGCACTTTCGTGTTTCAGTGTCAGTAATGGTTTGGCAGACTGCCTTCGCGATTGGTGTTCTATGACATATCTAAGCATTTCACCGCTACATGTCATATTCCATCTGCCTCAACCACACTCAAGAATAACAGTATCTATGGCAGTTCCCCGATTGAGTCGGGGGCTTTCACCACTGACTTATTACCCCACCTGCACACCCTTTAAACCCAGTGAATCCGGATAATGCTTGCATCCTTCGTATTACCGCGGCTGCTGGCACGAAGTTAG
+
@CCCCFGGGGGGGGGGGGGGGGGGGGGGGGGGGGGGGGGGGGGGGGGGGGGGGGFGGGGGGGGGGGGGGGGGGGFGGGGGGGGGGGGGGGGGGGGGGGGGGGG9FFGGGGGGFGGFFFGGGGGGGFFGGGGGGGFGGGGGGGFGGGGGGGFEDGFGGFBEAAD9=EF;D=FGGGGGGCAFGCFEE8EGGGDGGGDGEDECGGFGGG5C7:FFGGGCC7AF?5DEGDF4<+=EDAFD>+8C=EGG7+>6+?FFBB5>*)2+9=656<9<C?F)0*22+-7*4(43,,-)4931110>BF)4)
@M03506:14:000000000-AKVR1:1:1101:10588:2494 2:N:0:45
AGGACTACCCGGGTATCTAATCCCGTTTGCTCCCCTAGCTTTCGCGCCTCAGCGTCAAGAACAGGCCAGGAAGTCGCCTTCGCCACTGGTGTTCCTCCCGATATCTACGCATTTCACCACTACACCGGGAATTCCACTTCCCTCTCCTGCCTTCGAGTCGATCAGTATCGCGTGACCCTCCCCAGTTGAGCCGGGGGCTTTCACCCGCGACTTGAACGCCCGCCTGCGCGCCCTTTACCCCACGTAAATCCGGACCACCCCCCCCCCCTACGCATCCCCCCGCACGCTGGCACTACGTTAG
+
CCCCCGGGGGGGGGGFGGGGGGFGGGGGGGGGGGGGGGGGGGGGGGGGGGGGGGGGGGGGGGGGGDFGGGGGGGGGGGGGGGGGGGGGGFFGGGGFGFGGG@FFGGGGGGGGGGGGGGGGGGGGGGGGC7C@FGFDFGGFFGFGFGDEFGGGFGGGCFGG6+@EFGGFFEG7E5>>7D75C>7,=?F?7,DFE>CGGEECCFGG9:5E599<57:+29.219<*177)5<D59:)*)0/3@*))1**0+<@5))7/>0**0.)11*:;*)1))/**+(01((((-4(),)826()2))4((
@M03506:14:000000000-AKVR1:1:1101:8853:2524 2:N:0:45
AGGACTACCAGGGTTTCTAATCCGGTTCGCTCCCCACGCTTTCGTGCCTTAGCGTCAGAAATGGTCCAGTAACCTGCCTACGCCATTGGTGTTCCTTCTAATATCTACGGATTTCACTCCTACACTAGAAATTCCAGTTACCTCTACCACTCTCGAGTTAGTGAGTTCGAATAATAGTCTGAATGGTTGAGCCACCAGGTTTCACTATTCGCTTTACTAACCGCCTACGCAACTCTTTACGCCCAGTCACCCCGTATAATGCTTGCACCCTACGTTTGTCCGCGGCTGCTGGCACGCAGTT
+
CCCCCGGG?EFGGGGGGGGGGGGGGGGGGGGGGGGGGGGGGGGGGGGGGGGGGGGGGGGGGGGGGGGGGGFGGGGGGGGGGGGGGGFGGGFGGGGGGGGGGGGGGGGGDG7CFGGGGGGGGGGGGGGGCGFGGGGGGGGGGGGGGGGGGGGGFGCEEGGGFGGGFFGGGDFFFGDGGGGGFGFGGGGGGGFCD8FGG6EFGGGFC7;CEFGGGF:9CDEACFGGD7?FEGAEDFFGEF>FECDDG5FF<++).:*)05+1+1+;C89=FACF:*;**()0),((,(,)-/235(,*.)--<
@M03506:14:000000000-AKVR1:1:1101:7542:2558 2:N:0:45
AGGACTACCCGGGTTTCTAATCCTGTTTGCTCCCCACGCTTTCGCACCTCAGCGTCAGTACCGGGCCAGTGAGCCGCCTTCGCCACTGGTGTTCTTCCGAATATCTACGAATTTCACCTCTACACTCGGAGTTCCACTCACCTCTCCCGGACTCAAGATCGCCAGTATCGAGGGCAGCTCTGGGGTTGAGCTCCAGGATTTCACCCCCGACTTAACGACACGCCTACGCGCGCTTTACGCCCAGTAATTCCGAGCCACCCTAGCCCCCTTCGGATTACCGCCGCCGCTGGCCAGAAGTTCT
+
@CC8CGGGGGGGGGGGGGGGGGGFEGGGGFGGGGGFEGGGGGGGGGGGFGGFCCFGFGGGGGGGEGGGGGEF9EGEGGFEGCGG:FFDGECFFGGGGGGGCFDEFDFFF=,EFGGGGGGGGFFFF9F@GGCFGGGGGFFBFFGF9EFGGGDCEGC?9,DFFE++3@A>F@?<*:*@4*1@F796EGG56EE,?F6EGF,BFF7CACEE5):)A+>@:C)*:CDFFD?7E)5/C)7*.:.A?E*120@?+CFF).><C(*1.))7*;CB*)*))*;?92=*((((2(-.7)2()((968)))
@M03506:14:000000000-AKVR1:1:1101:22702:2560 2:N:0:45
AGGACTACCCGGGTTTCTAATCCTGTTTGCTCCCCACGCTTTCGCGCCTCAGCGTCAATTCCAGGCCAGATGGCCGCCTTCGCCACTGGTGTTCTTCCCAATATCTACGAATTTCACCTCTACACTGGGAATTCCGCCATCCTCTCCTGGATTCAAGCGCAACAGCATCAAGCGCAATTCCCGGGCTGAGCCCGGGGCTTTCACGCCTGACTTATTGCACCGCCTACGCGTCCTCTACGCCCAGTAATTCCGAACAACGCTGGCCCCCTTCGTTTTTCCGCGGCTGCTGGCCCGAAGTTAG
+
CCCCCGGGGGGGGGEFGFGGGGGGGGGGGGGGGGEGGGGGGGGGGGGGGGGGGGGGGGGGGGGGGGGGGGFGCFGGGGGEGGGGGGGGGGGGGGGGGGGGGCEFDCFFCG@<EFGGGG<FFGGGGGGGGGFG,5CFE+@CGF@98,8D?F?FC@,@=,@86CEC8,>EEFGCGGCEG+,@C,@4**5*;,>?D:B=EGG6A7,<*=C=:*87CG+31++2C)959CAEG3):CBB*4:):5C3>0<9*+<AF)8D)5,95))09D*1<2093<4C**(/24((31-4))0(2)-()).)-)
@M03506:14:000000000-AKVR1:1:1101:13964:2625 2:N:0:45
AGGACTACCCGGGTATCTAATCCTGTTTGCTCCCCTAGCTTTCGTGCCTCAGCGTCAGAAGTTGTCCAGGGACTCGCCTTCGCCACTGGTGTTCCACTTGATATCTACGCATTTCACTGCTACACCAAGTATTCCAGTCCCCCCCCCAACTCTCTCGCCGAATAGTATCCAATGCCATTTCCGGGTTGAGCCCGGAGATTTCACATCAGACGTACCCTACCGCCTACGCACCCTTTACGCCCAGTAACTCCGAACAACGCTTGCGACCCCTGTGTTACCGGGTCTGCTTGCACACAGTGAT
+
CBCCCDFG-EFFE@@CCFG9FFEGGGGGGGFGGG@FFGGGGFEFGGGGGDEF?@B@,:CFGGGG@FGFF8FFFFCEE7FG@FEEEGGC8EFFEFGCFFFE?9,,?,<FDFFFFGGFGGGGG9DG?FEFFAE<,CFF,AE:FCEE+>8E>E==BGC9BEGGCC+59EC;C,EF,@,@,@23>ECCE>*;6,,?DEE*:*=<ACFG9@,0,*;)=F5CF*;545)=DD).>5>=<8004*.;8C55>++*+0<>:5717?)/5)7*)*2)/)98?*28+4B*((--182*)1(.=<(98F)))
@M03506:14:000000000-AKVR1:1:1101:11461:2651 2:N:0:45
AGGACTACCCGGGTTTCTAATCCTGTTCGCTCCCCTAGCTTTCGCGCCTGAGCGTCAGGTAAGGCCCAGAGATCCGCCTTCGCCACCGGTGTTCCTCCTGATATCTGCGCATTTCACCGCTACACCAGGAATTCCGATCTCCCCTACCTACCTCTAGTCACGCAGTATCGGATGCAGGTCCGGGGTTGAGCCCCGGATTTTCACAACCGACTTGCGTAACCGCCTACGCGCGCTTTACGCCCAATGAATCCGGACAACGCCCGTCCCCTACGTCTTACCGCGGCTGCTGGCACGTAGTTAC
+
CCCCCGGGGGGGGGGGGGGGGGGGGGGGGGGGGGGGGGGGGGGGGGGGGGGGGGGGGGGGGGGGGGGGGGGGGGGGGGGGGGGGGGGGGFEGGGGFGGGGGGGGGGGGGGGGGGGGGGGGGGGGGGGFGGGGFFFGEGGGGGGGGGGGGGGGGGGFGGGGGGGGEEFGGDGGGGGFGGGGCGGGGGGGFCGGFDEGGCCCCGFGCCGGDGGDG7<CDG>EGGGC77FEGCDGGF354CD?E***9?<6CFC5)0CDFB>E3>@57E;FF:F50/;*A69*4142040))04:F83*)).))
@M03506:14:000000000-AKVR1:1:1101:18283:2658 2:N:0:45
AGGACTACCCGGGTTTCTAATCCCGTTCGCTCCCCTGGCTTTCGCGCATCAGCGTCAGTGTCGGCCCAGCAACCCGCCTTCGCCGCAGGTGTTCCTCTTGATATCTACGCATTTCACCGCTACACCAAGAATTCCAGTTGCCCCTTCCGCACTCTAGTCGCACAGTATCAGTTGACCTTTCCGAGTTAATCCCGGAGATTTCACAACTGACTTGTGCTGACCGCCTACGCGCCCCTTACGCCCAGTAAATCCGAACAACGCTTGCTCCCCCCGTTTTACCCCGTCTGCTGGCACGGGGTTT
+
CCCCCGGGGGGGGFGGGGGGGGGGGGGGGGGGGGGGGGGGGGGGGGGGGGGGGGGGGDFFGGGGGGGGGGGGGGGGGGGGGGGGGGCGGBFFGGGGGGGGGGGGGDGGGD?FGGEGGGGGGDFGFGFFGGGF9FGGGGGFGGGGGGGGGGGG+A;DCFEEGDGGGGGDCGGGGGGGGGGGGGG5EFGGE,4@CCB=ED6C7@>FF?EFCFGGFCGCDF=7>6DEGDFF535:7>)9:46;EE9**3+6033<B>*758FEF>>*9+<;FFDB31*+*./+(-,(,(39:).:))(1))-,(
@M03506:14:000000000-AKVR1:1:1101:21440:2671 2:N:0:45
AGGACTACCCGGGTTTCTAATCCGGTTTGCTCCCCACGCTTTCGCGCCTCAGCGTCAGTATTGGGCCAGATGAGCGCCTTCGCCACCGGTGTTCCTCCTGATATCTACGCATTTCACCGCTACACCAGGAATTCCCTCATCCTCTCCCATACTCAAGCTAGGCAGTTTGGGATGCAGGTCCTCGGGTGCCCCGAGGGATTTCACATTCCACTTCCCTAACCGCCTCCACGCCCTCTACCCCCCTCGATTCCCAACACCCCTTCCCCCCCCCCTCTTCCCGGCTCTGCCGTACCGGACTTCC
+
-<<CCGAFEGGGGGFGGGFFGGGEEGGG;FFGGGEFGGGGGGG7FCGGEE8FG:CF,CEFGF96CFFG,CDCF<FCFGGGGCFC:FGGE=FGGGGGGGFGFGFGFG<FFGCFDFDGGGGGD>E=FF<F:+=FFG9FCGCFFFGGGGGGDGDF;=,,6=>998D68:EGG8+:@+@,,,@E:@::@CF7*,6>*4*C*=66,+>C1=@=FCGGF*>FCF.A9))*1*.)2*)=D).*.:*;;E)9*/*000<**07**-1/00)20;?)/)1))**0+.)*--(4(.,1()(-)((1.)5))
@M03506:14:000000000-AKVR1:1:1101:11641:2698 2:N:0:45
AGGACTACACGGGTTTCTAATCCTGTTCGCTCCCCACGCTTGCGCTCCTCAGCGTCAGTTCCATCCCAGAGCGCCGCCTTCGCCGCTGGGGTTCCTCCTGATATCTGCGCATTCCACCGCTACACCCCGAATTCCACGCTCCCCTACTGGACTCTAGCCACAGCAGTATCGCGTGGCCTCTTCATGTTGAGCCTGGAGGTTTCCCATCCTACCTCCTGAGCCGCATACGCGCCCTTGACGCCAACAAAACTCCTCCAACCGTTTGCCCCTTCGTGTCAGAGAGCGTGCTAGCGTGGTGTTG
+
AB<,,,;C6CFG++6@E-,CAFGD,;,<@@B6@,,CC@7FC,:7@@E7,,;;8666FC,C<F9,C,,6CFEC:@++++8B,F,B=7+@:++@=,?,C48,5:5@E9F9+=++@,,,<EFGGEGGFE++8@:BDE=AD7++@C+B:+,,,3,@>EFB,,3,@:>,<FF93@**4:>5*,44,5=F,21,<9,,6,,/=7879+++3=+***1***+32*+2**)5)/./0*)2)).*(*)***))*//)**2*)**2*(**00)9*+<)28*)0*;@*)1+)((,3-(),*-2)(,)).(((
@M03506:14:000000000-AKVR1:1:1101:8384:2699 2:N:0:45
AGGACTACCCGGGTTTCTAATCCCGTTCGCTCCCCTAGCTTTCGCGCCTCAGCGTCAGTGTCAGCCCAGCAACCCGCCTTCGCCGCAGGTGTTCCTCTCGATATCTACGCATTTCACCGCTACACCGAGAATTCCAGTTGCCCCCTCTGCACTCTAGCCCCGCAGTATCGGCTGACCTTTCCGGGTTAAGCCCGGCGATTTCACAGTCGCCTTGCGGTGGCCGCCTACGCGCCCTCTACGCCCAGTAAACCCCAAACACGCTTGCTCCCCCCGCATTACCGCGGCTCCTTGCCCGCATGCT
+
CCCCCGGGGGGGGGGGGGGGGGGGGGGGFGGGGGGGGGGGGGGGGGGG@FGGGGGGGGGGGGGGGGGGGFGDFGGGGEGGFGDGGGGGFGGGGGGFG9FF<EFGGGGGGD+C+CFFGGEGG>FFGGGGCFCDFFGCFF=DFDFGEEGGGGFGFFGCGGG?ECECEG;BC5:FGEGFFGF9D9CEGGEFC,;CGGG**:5=51+>9A<?5)9CE4+/)95**99EC<)7C3B=DDF*8:7;::<*97F*++2))0***.9*07)*/+068<)77)//*)1<:;((-(()5*-,).6)))()-
@M03506:14:000000000-AKVR1:1:1101:7807:2711 2:N:0:45
AGGACTACCCGGGTTTCTAATCCTGTTTGCTCCCCACGCTTTCGCGCCTCAGCGTCAGCAACGGCCCAGCGAGCCGCCTTCGCCACCGGTGTTCTTCCCGATATCTACGCATTCCACCGCTACACCGGGAATTCCACTCGCCTCTACCGTGCTCTAGCCATGCAGTCTCACCTGCAGCCCCGGAGTTGAGCCCCGGGCTTTCACAAGTGACTTCCACGGCCGCCTACGCGCCCTTTACGCCCCGTGCTTCCGGACAACGCCCGCCCCCCCCGTCTTTCCGCGGCCGCGGGCACGTAGTTAG
+
CCCCCGGGGGGGGGGGGGGGGGGGGGGGGGGGGGGGGGGGGGGGGGGGGGGGGGGGGGGGGGGGGFGGGGGGGGGGGGGGGGGGGGGGGGGGGGFGGGGGGEGGGGGGGGGGGGGGGGEGGGGFGG7:F+CFFGGFG<FGGGEGGGFGEGCG>F?FGGGFGCGGGGG9EFGGGFG?FGGGGGE*31=E+<CCFEEGG*=CGGFGG?5<<>>FD*3EGDBGD3<535?BGGDGG>:DDCDGC5)/*:8)<:E3B>DC76>C)7)>):::*7700*;*+6@*((31,(()()-(731*0.6>4
@M03506:14:000000000-AKVR1:1:1101:22970:2731 2:N:0:45
AGGACTACTCGGGTTTCTAATCCTGTTTGCTCCCCACGCTGTCGCGCCTCAGTGTCAGCAACGGCCCAGCAGAACGCCTTCGCCACTGGTATTCTTCCCGATCTCTACGCATTCCACCGCTACACCGGGAATTCCATCTGCCCCTACCGTGCTCTAGCTCGCCAGTCTGACCGGCAGCCCCGGAGTTGAGCCCCGGGAGTTCACCAGCCACTTAACGGGCCACCTACGCGGCCTTTACGCCCAGTGATTCCGCACAACGCCCGCACCCCCCGTATTACCGCGGCTGCTGGCACGGAGTTCG
+
CCCCCGGGGGGGGGGGFGGGGGGFGGGGGGGFFGGGGGGGGGGGGDGG@GGGGGGGGGGGGGGGGEEEGGGGGGGGEEEEGGGGGGGGGGGGGGG9FGGGGCGGDFEFGGGGGG9AFDGGGDF<FF@GGEGGFGGGGGCGFGGGGDFF>>,@DGDGFCEFGG>E>FG9EEG<EDG>EGFCECEE=*AFGFG::EGGE5*=*1+>C6:E51;7EGFF*)07CDFGF66BG3)*90/2.:5CCCCC*<01<FEF0)/95(/*)0<CDEEF*0)..920<-9*4(9B(38@?;3(*(-/.)(),
@M03506:14:000000000-AKVR1:1:1101:9989:2731 2:N:0:45
AGGACTACTCGGGTTTCTAATCCTGTTTGCTACCCACGCTTTCGCGCCTCAGCGTCAGTTGCGGACCAGGGACTCGCCTTCGCCACCGGTGTTCCTCTCGATATCTACGCATTTCACCGCTCCACCGAGAGTTCCAGTCCCCCCTACCGCACTCTAGCACCGAAGTTTGGCACGCACTTCCCCGGTTGCGCCGGGGGATTTCACATGCCACATTCGGAACCGCCTCCGCTCCCTTTACGCCAAGTGAATCCGACCAACGCTTGCCCCCTTCGTCTCCCCTCACCAGCTGGCACCACTCCAC
+
CCCCCGDGGGGGECFGGFDDGGGEFGGGGGFEGFGGGEGGGGGEECFGEGFGGGGGGGGGGGGGGGGGGGGGGFGGGGGEGGEGCGGGG=FGGFGFGFGGAA,@DFFGGEFEEGGEGGGD:BFFGGCCE@7>FGGGA<DGGGGEG6DF8B:C*@,,,7,@D9*3=1?F,*?2DEG*CC,>FGF5*3*2**:EE8:58*A29:+<<:6+7095?0<C**):7)1:31<)=37C1<69)*7ED*)*22+/:CF@:)/)*2*:57)*7<8B8)97012*+.)*-(,(),44()((1(,1))(,(
@M03506:14:000000000-AKVR1:1:1101:8838:2770 2:N:0:45
AGGACTACCCGTGTATCTAATCCTGTTCGCTCCCCACGCTTTCGCGTCTCAGCGTCAGTACCGTACTAGAGAGCCGCCTTAGCCACGGGTGTTCTTCCAGATATCTACGCATTTCACCGCTACACCTGGAATTCCGCATCCCTCTCCCAAACTCAAGCCATCCAGTATCAGGCGCAGTTCCCCGGTTAAGCCGAGGGATTTCACGTCTGACTTAGTTGGCCACCTACGCGCCCTTTACGCCCAGTAATTCCGACCAACGCTTTCCCCCCCCCTATTACCCCGGCCGCTGGCCCCGGATTAC
+
CCCCCGGG-FGGGGGGGGGGGGGGGGGGGGGGGGGGGGGGGGGGGGGGGGGGGEGGGGGGGGGGGGGFGGGGGGGGGGGGGGGGGGGGGFGGGGGGGGFGGGGGGG,EFGFGEGGGFGGGECGDGGGGFGGG?FGGGGEGFGGFGGGGGGGGDGAEBFGCFGG?6C,;EGDFGEG>EGEGGGG55:;ECEFFCEGGE=@FGGFGGGEFG77CFC9<@74AF4DEDCF>*9BEGF?C4FEGEGG*90<97<@4:))9*47:)8)2:CG>CBD)0*0++67+(((-((()-)41>(-1))(.)
@M03506:14:000000000-AKVR1:1:1101:11393:2794 2:N:0:45
AGGACTACTCGGGTATCTAATCCTGTTTGCTCCCCACGCTTTCGTGCCTCAGTGTCAGTGCTGGTCCAGAGAGCCGCCTTCGCAACTGATGTTCCTCCCGATCTCTACGCATTTCACTGCTACACCGGGAATTCCACTCTCCTCTACCGCACTCTAGCCCGCCAGTATCCATCGCCATTCCCAGGTTGAGCCCGGGGCTTTCACGCCAGCCTTAACGAACCACCTACGCACGCTTTACGCCCAGTACTTCCGAGTAACGCTTGCCCCCTTCGCATTACCGCGCCTCCTGGCACGACTTTAC
+
CCCCCGGGGGGGGFBEFCFFGDFGGGGGGGFFGGGGGGGGGGGGGGGDGGFGGFGGGGGGFGGGGGGGGGCFGGGGGGGGGFGFGGGGGGGGGGGGGGGCEGGGGCGGFFGGGGGGGAFGGGGFGCEGGGGFGGFAFFGGGGEGFFGF>CGGGGFGACFGGDGGGGC=DGG9FEG61@AFFFGGGGGG,>EGFGGGGGC,<CFGG,AEE*1;,0<@**.7>7C*88A>E3>=CE3<>FFGG57>CC:*0AED:DCF*5**..77*+;7:5C7)1//<6**(((,(-8@3)4(*(()))..)
@M03506:14:000000000-AKVR1:1:1101:12506:2800 2:N:0:45
CCACTACTAGGCTAGCTAATCCTCCTCCCGCCACCTGCTGTCCACTCTCCCTGTGCGCTTCTTCGCCCCCGTTCTCCTCGCCCACTCCCTCTCCTCCTTCCCTCGTTGCCCCATCCCTCTCCCCCCCCCCCTCCTCCCCCCCCTCTCCCCACCCCTCTGACAACCACACCACCCACACTCCTCCTCCCTACCCCACCTCCTCGCCGCCCCCTCCTCATCTCCCTCCCCTACACCCTGCCCCCCTCCCCCCTCCTCCTCCCCCCCTCCTCCTCATCGCCCCTGCCACCCACCGCTCCCTCCC
+
8,-,,;;;<--,,-,---,<,,6,,,,,67+++,,,,;<,<;,,,,C;,,,,,;,,,+6,C,,,,:,,+++,,::C<,,,++88:F,,:,,,6:,,9,,C,A<E+4+,+,,++,,499A,,B,++8++6>+8++,8,53:****4,,2?B,*1=***,,,4,,,**;****4***3*=C88+2<***/<+2*;;*:56;**0**/**2*1/):****09+*00**/0)2*86*055(*)***))92/)/2*077*9C3<*))09C=8)*0*0*0++*()*(((().(),),(83275)(((
@M03506:14:000000000-AKVR1:1:1101:14722:2801 2:N:0:45
AGGACTACCCGGGTTTCTAATCCGGTTCGCTCCCCACGCTTTCGCGCCCCAGCGTCAGGTGGAGCCCAGTGAGCCGCCTTCGCCACTGGCGTTCCTCTCGATATCTACGCATTTCACCACTACACCGAGAATTCCACTCACCTCTGCTCCCCTCAAGTCCGCCAGTATCCGAAGACCTATCCCAGTTGAGCCGGGAGATTTCACCTCGGACTTAACGAACCGCCTGCGCGCCCTTTACGCCCATTAAATCCGGACAACGCTTTCCACCTACGTATTCCCGAGCGCGCTTGCCAGCTGTGAA
+
CCCCCFFGGGEGGGEGFGFFGEFGDEFCFFFGE@FFGEEEGGFGGEDG+CFEGGGGGEDCCEEGGGGGGEC9=EEEGGDEFCEGEGFEF,4BCFF9E<FFCFDFF,EE7F++CFGGGF,AFFGGGGG+F7>C>>F<D,@8FG@FF8FGG,>C6?@6:@ED8E5**5;>,5:7*:*DCC,2D<,,>BFGGCEF>*8:?>CCGF9F79C=5<D3++;C**873)/*/*)8E5.*1)0*6:);87***2+*3AF>.)1)/(1:)))2:+97*/>>56CC+)95(,((-(45()((*)(*)*(.)
@M03506:14:000000000-AKVR1:1:1101:17161:2811 2:N:0:45
AGGACTACTCGGGTTTCTAATCCTGTTTGCTCCCCTAGCTTTCGCGCCTCAGCGTCAGTAGTGGTCCAGTGCGCCGCTTTCGCCACAGGTGTTCCTCCCGATATCTACGCATTTCACCGCTACACCGGGAATTCCACGCACCTCTCCCACCCTCCAGCATTGCAGTTTCGCCTGCAGGCCCTGAGTTAAGCCCAGCGGTTTCACAGGTGACTTACAACACCCCCCACGCGCCCTTTACTCCCACTAATTCCCACCAACCCTCTCACCCTCCGCTTTCCCCCTGCTGCTGGCCCCCGCTTCG
+
CCCCCGGGGGGGGGGGGGGGGGGGGGGGGGGGGGGGGGGGGGGGGGGGGGGGGGGGGGGGFGGGGGGGGGGGGGGGGGGGGGGGGGGGGGGGGGGFGGGGGGGGGGFGGGGDGGGGGGGGGGGGGGGGGGFFF9=<FFGEGECFGDGGGGCCDC688@8EGFGCE9@DFCEEC@F6@6>*>*;,=>,=,?FC:58,//4=8B9?;:,=CDFC:770+2)=5):*))..5)0C<5.6)**035***++*+<0*/0***(1*.)00*<:7*)*))***+)/*((,..576))-,.-(/)8(((
@M03506:14:000000000-AKVR1:1:1101:12661:2824 2:N:0:45
AGGACTACCCGGGTTTCTAATCCCGTTTGCTCCCCTAGCTTTCGCGCCTCAGCGTCAATACCGGTCCAGGATGCCGCCTTCGCCACCGGTGTTCCTCCAGATATCTACGCATTTCACCGCTACACCTGGAATTCCACATCCCTCTCCCGGACTCCAGCCTGCCAGTATCGGACGCAGTTCCTCGGTTGAGCCGAGGGATTGCACGTCCGACTTAGTAGGCCGCCTACGCGCCCTTTACGCCCAGTCATTCCGAACAACGCTTGCCCCCCCCGGATTCCCGCGTCTGCGTGCCCGGACTTCG
+
CCCCCGGGGGGGGGGGGGGGGGGGGGGGGGGGGGGGGGGGGGGGGGGGGGGGGGFGGGGGGGGGGGGGGGFGGGGGGGGDFFGGGGGGGGGGGGGFGGGGGGGGGG9FFGGGCGGGG9=FCFG9FGGGGGDG,EC<F8FGGGGGCFFG>CCEEGGGFGGF,@DFGFGGGDG7CC5B;>BGGFGEDCEC<8FD>=ECCEDF*;CCC=FGGGDD*:>FFCFFDDGGDGF>G35EDF?C9FEEEE:*0+39++<?7))1*./2<:5CFGG>EBG3))*/+.6:3(((((-)(.,()409)7))(
@M03506:14:000000000-AKVR1:1:1101:18800:2834 2:N:0:45
AGGACTACACGGGTTTCTAATCCCGTTTGCTCCCCTAGCTTTCGCTCATCAGCGTCAATATCGGTCCAGGATGCCGCCTTCGCCACCGGTATTCCTCCAGATATCTACGCATTTCACCGCTACACCTGGAATTCTGCATCCCTCTCCCGAATTCAAGCCATCCAGTATCGGATGCAGTTCCCAGGTTAATCCTGGGGATTTCACATCCGACTTCGTTGGCCGCCCACGAGCCCTTTACGCCCCGTATTTCCGAACAACCCCTTCCCCCCCCTGCTTACCCCGCCTCTTGGCTCGGCGTTAC
+
9BCCCGGG@FGFGGGGGGGGGGGGCFGFEGGGGGGGCGGGGGGGGDGDGGFGGCFGCEGGGDGGGGGGCDFGGGGGGGGGGGGGEGG7:@7CGGGGGF@GGFGGFGGG7F7EEE??FGGGDFFFGGGDA:4A=FG<F,EFFGGG?FGE+>+A89,,,,DFGGGG8ECFD6C+:@F,<EFAD@A>+7@,,,@EG73@C7@F,2==2,A,A43;:+*=0*;,0)9:)2=)*15E555>3:>=C*))17*09CGB3)1)*(**.))2988>C5)))*++3.9+,4(3,((*.*((/40C))-((
@M03506:14:000000000-AKVR1:1:1101:8757:2836 2:N:0:45
AGGACTACCCGGGTTTCTAATCCGGTTCGCTCCCCACGCTTTCGCGCCTCAGCGTCAGTTAGCGCCTCGAAGGCCGCCTTCGCCACTGGTGTTCCTCCGGATATCTACGCATTTCACCACTACACCCGGAATTCCATCTTCGTCTACGCCACTCAAGTCTGGGAGTATCTGCAGACCCCTCTCAGTTGAGCTGAGGGATTTCACCACAGACTTTCCAGACCGCCTGCGCGCGCTTTACGCCCCGTAAATCCGGACAACGCTAGCCACCTCCGTCTTCCCGCGGCTTCTGGCCAGTCGTTTT
+
CCCCCGGGGGGGGGGGGGGGGGGGGGGGGGGGGGGGGGGGGGGGGGGGGGGGGGGGGGGGGGGGGGGGCGFGGGGGGGGGGGGGGGGGGGGGGGGGGGGGDGGGGGGGGGGGGGGGGGCF@FGGGGGGGGGGGGGGGGCFGGGEGGGFGGGGGGGGCFFDCEFFCGFCDEFGFFGGGGGGE6FGECFDGGE=8?EFCCFGCFGGGGGGC*>DC7CFFG*ADCGE*85.7)7:DE>52>5CE5)95>=)2@C)755)*4)>)))*9<@7*.*)7*1;+6:A46(1((4*)*4<)(.*8><((
@M03506:14:000000000-AKVR1:1:1101:19644:2843 2:N:0:45
AGGACTACCCGGGTTTCTAATCCCGTTCGCTACCCTAGCTTTCGTGTGTGAGCGTCAGATTTGGGCCAGTGCGCTGCCTTCGCCTTTGGTGTTCCCCACGATATCAACGGATTTCACCCCTACACCGTGAGTTCCACGCACCTCTCCCAACCCCGAGTCATGCCGTTTCGTCCGCCGCTTCCAAGTTGAGCTCGTAGATTTTACGAACGACTAACATGCCCTCCTCGTCACCCTTTCCTCCCACTGCTTCCGGCTAATGCCTGGGGCCCCTGTCTTCCCCCCCCCTCCGCCACAGAGTTGT
+
CCCCCGFGFGGGGGGGGGGGGGGGCFGGGGGGGGGGGGGGGGGGGGFFFFGGGGEGGGFFFF<EFCFEGFFFGGGEGGFDGGGGGCFGCGGGDGGGGGGGGFEGGGDGG@+B+<F<FFFGG+A=FG>FGGGGFFFCF+C7CB,@9EGGE,>=+@C>E@E,D7D,+:+4::@*5@CGGGGG5F9;,?,11:B,>:4*/*,4>D=ECF*5*195==F9+0)=>*7:*9)):*0CF3)2-:*28:**000*<C@)))19C)00)97***25*0/)9*0++))0,(-((-4)(.325(,*09)).
@M03506:14:000000000-AKVR1:1:1101:13842:2880 2:N:0:45
AGGACTACCCGGGTTTCTAATCCTGTTTGCTCTCCACGCTGTCGCGCCTCAGTGTCAGAAACTGCCCAGCAGACCGCCTTCGCCACCGGTCTTCCTCCGGATCTCTACGCATTCCACCGCTACACCCGGAATTCCGTCTGCCTCTACAGTCCTCGAGTTTGACAGTCGGCACGGCAGATCCGGGGTTGAGCCCCGGACTTTCCCCACACCCCTATCACACCACCTCCGCGCCCTTTACGCCCAGTGATTCCGCACCACGCCCGCACCCCCCGTTTTACCCCGCCCTCGGGCCCGGAGTTAG
+
CCCCCGGGGGGGDFCEGGGGGGGGGGGGGGGGFGFGGGGGGGGFGGGGGGGGGGGGGGGGGGGGGGGGGGGGGGGGGGEGGGGGGGGGGFGGGGGGGGGCFGGFGGGGGG@FFGCFGGGGGCFGGGGGGGGGGGGGFFGGGGGGGGGGGGGGGGD>+:BDFDFFFEGG6ECEEGC:C568D8CEGE=E6CFGGGGG*=5+>F+<EGC**9))2*<CF*9FCFGGG*8.:)5E55)2)>>EEE***<9*2<EF.0//9:*:5.)9CEG):BD30*+*+.*+4,((((,)(0(43(3)5)84)
@M03506:14:000000000-AKVR1:1:1101:18814:2891 2:N:0:45
AGGACTACCCGGGTTTCTAATCCCGTTTGCTCCCCTGGCCTTCGTGTCTCAGTGTCAGGAACTGTCCAGAGACCCGCCTTCGCCACTGGTCTTCCTTACGATATCTACGCATTTCACTGCTACACCGTAAATTCCAGTCTCCTCTCCAGTCCTCAAGCACGCCAGTATCGAATGCAGCTTCGGAGTTAAGCTCCGAAATTTCACACCCGACTTAGCGCGCCACCTCCACCCCCTTTACGCCCAATGAATCCGAACCACCCTTGAGACCCCCTCATTCCCCCGGCTGCTGGCACAGCGTCAC
+
@CCCCGGGGGGGGGGGGGGGGGGGGGGGGGGGGGGGGGGGGGGGGGGGGGGGGFGGGGGGGGGGGGGGEFFGGGGGGGGDGCFG@FGGGGGGGGGGGFGGGGDFGGGGGGGGGGG9?FFGFGGGGGGGGCGGDEGGGEGGGGGGGGGGFGGGGGFG?GGGEGF+@DAAFCDGF?D,@@EFGCEGCC@EE,3=DD66;@>EA>,=7CEGG5C*=8>FDC)=C5DFC*8)*0:/C);C)78EGGGG43+1+?C:7)))94**.?<**;C)*))))*03+)*0,4;>66:))/(3=1(9.7(((
@M03506:14:000000000-AKVR1:1:1101:23037:2900 2:N:0:45
AGGACTACACGGGTTTCTAATCCGGATCGCTCCCCACGCTTTCGCGCCTCAGCGTCAGCAAAGCTCCAGGCAACCGCCTTCGCCACTGGTGTTCCTCCCGATATCTACGCATTCCACCACTACACCGGGAATTCCATTGCCCCCTAGCTTGCTCCAGTCGCGCCGTATCCGCTGACCCCGCCCAGTTGAGCCGAGCGATTTTACAACGGACGTGCGTGACCGCCTCCGCGCCCTTTACGCCCAATAATTCCGGCAAAACCTCCCACCCTCCTATCTTCCCCGGTGTCGGGACCCTCGTGAC
+
CCCCCGGGGGGGGGCFFFGGGGGGGGGGGGGGGGEGGGGGGGGGGEGGGGFGGGGGGGGGGGGG@FFGFFGGGGGGGGGGGFGGCGGFF,BFEGGAAFFGEGEFAFGGFEFGGG9?FGGGGGGGGG=BFEGGGGGGGCGGGFGGGGGG9;8F;FCC8D9+>>8C>@EB8,*64=BFFGGCGGEGC:CCG2+?8/3:8=5:/+5A9EF=C3/929CE5*)**/>=*1))/)):95<*);7*:C3**00*3:+)))))*(*1)))**2;5*0*)*2+++.9*((1((,)0()((.((*)0(((
@M03506:14:000000000-AKVR1:1:1101:8716:2903 2:N:0:45
AGGACTACCCGGGTTTCTAATCCTGTTTGCTCCCCACGCTTTCGCACCTCAGCGTCAGTACCGGGCCAGTGAGCCGCCTTCGCCACTGGTGTTCTTGCGAATATCTACGAATTTCACCTCTACACTCGCAGTTCCACTCACCTCTCCCGGACTCAAGATTCTCAGTATCAAGGGCAGTTCTGGAGTTGAGCTCCAGGATTTCACCCCTGACTTAAGAACCCGCCTACGTGCGCTTTACGCCCAGTGATTCCGAGCAACGCTAGCCCCCTTCGTATTACCGCGGCTGCTTGCACGAAGTTAG
+
CCCCCGGGGGGGGGGGGGGGGGGGGGGGGGGGGGGGGGGGGGGGGGGGGGGGGGGGGGGGGGGGGGGGGGGGGGGGGGGGGGGGGGGGGFGFGGGGGGGGEGGCFGGGFGFGFGGGGGGGGFGGG9EFGGGGGGGAEEG:FDFF9EDGGGGGGGGGGGGGGGGGGFCEGGGGGDGGDGGGGGGGFCFGGGFCFGFCGGF?FGGGGGC5*CGG7C;C:CFGGDDEDGFFGC>EDFFF<:58CGGFGFCF:@E))7C)C7DGED3CFGE>*)2.>78C+-/*,,-7903))9(,*-3<>>)).
@M03506:14:000000000-AKVR1:1:1101:22937:2909 2:N:0:45
AGGACTACCCGGGTTTCTAATCCTGTTCGCTCCCCTAGCTTTCGCACCTGAGCGTCAGAAACTTGCCAGGAGACTGCCTTCGCCTTCGGTGTTCCTCCGGATCTCTACGCATTTCACCGCTCCACCCGGAATTCCGTCTCCCCCTCAAGTTCTCAAGTCCACCAGTTTTCGAAGACCTTTCCCGGTTAAGCCGGAAACTGTCACCCCGAACTTGGCAGACCGCCTGCGTGTCAGTTACCCCCATCAAAACCGGACCACCGCTGCCCCTCACGTATTACCGGCGCCGCGTGCACGGAGCTAG
+
CCCCCGGGGGGGGBCEFGGGGGFFGGGGGGGGGGGGGCGGGGGGGGG>F@GGGG@FFGGFFGFFFFFGGGFFFGGGGG9FGGG76BCFEFCBFFFFGGGGGGGFGGGADCEGGG9FFEGGGEGGCEE7FE@DFGG8,AADF,>=8E?E=6EAFGDCFFDDEFEGFF;;:78>@E>E6DACDE?EEGG1DFC@>5E*=8>?EC9EFF*4//779;EF4*86883/*9))/*0*2*1*.2*0/>>*00+0+0;@3)C7F(/1).)11*;0*)*.0*203)*2((-4(417()447((1<)(-)
@M03506:14:000000000-AKVR1:1:1101:6672:2925 2:N:0:45
AGGACTACCCGGGTTTCTAATCCTGTTCGCTCCCCACGCTTTCGCGTCTCAGCGTCAGTCACGTACTCGAGAGCCGCCTTAGCCACGGGTGTTCTTCCTGATATCTGCGCATTTCACCGCTACACCAGGAATTCCACTCCCCTCTTCCGGACTCTAGTCAGACGGCTTCCATCGGCGTCTCGAGGTTGAGCCTCGAGTTTTCCCTACGGACCTACCCAACCGCCGCCCCGCTCTTTACGCCCAATCATTCCGTCCCACGCTTTCCCCCCACGTACTCCCGCCGCTAGTGGCCCGCTGCATC
+
CCC8CDEEEFGEG:FF9F<CFGFF,CFC,6@FFGGGEGEGGGG@F7C:FF9@FBF:FFG9DFGGG7F,:@CECDFGGGGGFFGGGG@+:CFFEGAE@FED,EFGGGGDEG:@FFG,5F:F+@CFA,43CF,A8A;,5<A,,6@=E6E=E=7@:,,,77E,E,,3:*@CEF9@985EE*=*6C0*==,8:,6B,48/:+*A9C++++25**)1=*5***)2>3D5/)))CC)*).=F)*)**:/*202*++2))))**.):>)02*<*)*)1)0***+.0:(((-(((/)042.(-)))()-
@M03506:14:000000000-AKVR1:1:1101:13996:2926 2:N:0:45
AGGACTACACGGGTTTCTAATCCTGTTCGCTCCCCACGCTTTCGCTCCTCAGCGTCAGTTACTGCCCAGAGGCCCGCCTTCGCCACCGGTGTTCCTCTTGATATCTACGCATTTCACCGCTCCACCAAGAACTCCAGTTGCCCCTTCCGCACTCTAGTCGCACAGTATCAGTTGACCTTTCCGCGTTAAGCTCGGAGATTTCACAACTGACTTGTGCTGACCGCCTACGCGCCCTTTACCCCCAGTCAACCCGCACAACCCTTCCCCCCCCCGTCTTACCGCGGCCCCGCGCCCGGCGCTC
+
C@CCCFFGGDGGC6CFGFEFFGGGGGGGGGDGEGGGGGGGGGGFECGGGGGFGDGGCFEFFGGFGGGF8FEGGFG7FFECFGGGGGGGC=>??5EEFAEF?FGCGFAF@::FCAFDGF:CE+=AFGAF<8E,?EF,F5==FGFF+>EEEG+@+=736@B>EEGGFF,3@C;,,3,@?9E;CFD5ECE51;@,?*1/8*=<,:,>;CEG6C6++*5+;C+<CF<EC35=7C>EDB3*4*@+<EG)*+0*2+;B)))19(7*75)*2;;B=@CE@*8/*)1A19(421(0()(4)4(/<.(21
@M03506:14:000000000-AKVR1:1:1101:12048:2927 2:N:0:45
AGGACTACCCGGGTTTCTAATCCCGTTCGCTCCCCTAGCTTTCGCGCTTCAGCGTCAGTGTCAGCCCAGCAACCCGCCTTCGCCGCAGGTGTTCCTCTCGATATCTACGCATTTCACCGCTACACCGAGAATTCCAGTTGCCCCTTCTGCACTCTAGCCCCGCAGTATCGATTGACCTTTCCGGGTTAAGCCCGGAGATTTCACAACCGACTTTCGGTGGCCGCCTACGCGCCCTTTACGCCCAGTAACTCCCCACAACGACTGCCTCCCCCGTCTTACTGCGCCCTCTGGCACGGCGCTT
+
CCCCCGGGGGGGGGGGGGGCGGGGGGGGGGGGGGGGGGGGGGGGGGGGGGGGGGEGEGGGGGGGGGGGGGGGGGGGGGGGGGGGGG@FFGGGGGGGGDGGF8FGGGGGGGG7FFGGGGGGEGGGGGGGC:CFFGGGGGFFGGGFFDG9EGGE@DFGAFGGGGGG5@B9EEGCGG,?EGCDDFGB5C*?F9F7F=EC85<CFGDGCEGE55C3=+>A)/)19<<5C375*))2773D)2=ECGD3*+01+3+0))9)*.9/0)0)0;+9@5>EB9**2)8+))((-(-7())))4(1.)(((
@M03506:14:000000000-AKVR1:1:1101:6889:2972 2:N:0:45
AGGACTACCCGGGTTTCTAATCCTGTTCGCTCCCCACGCTTTCGCTCCTCAGCGTCAGTATCGGCCCAGAGACCCGCCTTCGCCACCGGTGTTCCTCCTGATATCTGCGCATTTCACCGCTACACCAGGAATTCCAGTCTCCCCTACCGAACTCCAGCCCACCCGTACCAACCGCAAGCCTGTAGTTGAGCCACAGGATTTCACGATTGACGCAATGAGCCGCCTCCGAGCCCTCTACGCCCAAAAAATCCGCACAACGCCCGCGCCCCACCGCCTCCCCCGCCCCCGGCCCCGTCGCTGG
+
CCCCCGFGGGGGCFEEGCFEFGGGGGGGGG7FGGGGGGGGGGGGGDGGGGFEG@6CFGEGDGDGGGGGDFFGFGGGGG7BFFGGGGGGF+@FFFG9FGFCG<FGGFGFGGGGEFFGGGGG@FGGGCF@FCFFEGGGFCF9EFGGCEGG>EGEBFGFCFGGFGGED::*AFFGGDEG58CG,:<,>B@:92CF8E8=8A,,<@+A**2**;F*A7*3*++0>8CEDC;B53<:D7)*)0)2:*9*1*/)*337)89/9?3E>>)C):EF*)9)./*/*.7*4(((-(-)()((794/5)46(
@M03506:14:000000000-AKVR1:1:1101:22287:2972 2:N:0:45
AGGACTACCCGGGTTTCTAATCCGGTTCGCTCCCCACGCTTTCGTGCTTTAGTGTCGGAAATGGTCCAGTAGCCTGCCTACGCCCTTGGTGTTCCTTCTAATATCTACGGATTTCACTCCTACACTAGAAATTCCAGCTACATCTACCATTCTCAAGTTATGCAGTTCGAATACTATTCTATGTGGTTGAGCCACAAGATTTCACTATTCCCTTAAATAACCACCTACGCAACTCTTTACCCCCAGTAACCCCGGATCACGATTGGATCCTCCTACTTATCGCCGCTGTTGGTACGGAGCT
+
-@C@CFDF<EFGGGGGACECFGGGGFGDGDEGGGEFGGGGGDEECFECEDGFF,EF7:+B@DCFFC<9CFE,EC:6,:CC,?+>+>=<E?EFGEGGG9CAEB,C,9,CB++B?,,CE?FF<=,,9:4,?AB9A,,9,94=E,,C6@>@,4C;,,,,4=;@DFG88DEAEG,=D,3@,@DFDA,@33@+=>DF6@,,,5@A@ECCE7,,<++*55,,=2<9*3CC>9*******;*+98+1,4*))*5+1,>/288)*(**))08**0;@5+2A2+++)9+-(-((((0(1.(0-)*))(((
@M03506:14:000000000-AKVR1:1:1101:9013:2972 2:N:0:45
AGGACTACCCGGGTATCTAATCCCGTTCGCTCCCCTGGCTTTCGCGCCTCAGCGTCAGTGTCGGCCCAGCAACCCGCCTTCGCCGCAGGTGTTCCTCTTGATATCTACGCATTTCACCGCTACACCAAGAATTCCAGTTGCCCCTTCCGCCCTCTAGTCGCACCGTATCAGTTGACCTTTCCGAGTTAAGCCCGGAGATTTCCCAACTCACTTGTTCTGACCGCCTCCCCCCCCTTTCCGCTCACTACACCCGACACCCCCTTGCTCCCCCCGTATTCCCCGCGCTGTCGGACCTGGTGTT
+
CCCCCGGG9FFG7@FGG9E@FFGGGFGGDEGGGG;FGGGFAFF;@FGGC:FCGGGG,,<CFGEE@FGFFGGFGGECEEDFGFGGCGGGGFGGGGGFFGGEGGCAFGDGGG7+:FGAFCFGCFGGGF+A8FFFED9,5,87EDDDEEBFEG7+@EGG,@E+:*5*358>E:,@75?9CEC,,2=BC>E7,,?,=/*4**=@F++0>67*+*271;E>+16+C;35)*)0**)115.*)2@8E*9)*+3)3*200<)/)()*005<C+<@*7<>7***+)993((-,4()))(()-(*.0.,(
@M03506:14:000000000-AKVR1:1:1101:8604:2994 2:N:0:45
AGGACTACCCGGGTTTCTAATCCTGTTTGCTCCCCACGCTTTCGCGTCTCAGCGTCAGTATCCAACCAGGGGGCCGCCTTCGCCACCGGTGTTCCTCCCGATATCTACGCATTTCACCGCTACACCGGGAATTCCACCCCCCTCTTTGGTACTCTAGCTTGTCAGTTTCATGCGTCGTTCCCCGGTTGAGCCGAGGGATTTCACACATGACTTAACAGACCGCCTCCACGCCCTTTACGCCCAACGATTCCCAAACACGCTTGCACCCTCCGCATTACCGCGGCGTCGTCCCCAGCGTTCG
+
CCCCCFGFGGGGGGGGGGGFGGGGGGGGGGGGGGGGGGGGGGGGGGGG@FGGGGGGGGGGGGGDGGGGGEGGGGGGGGCGGGGGGGGGEGGGGGG<FFGGGGGGGGGGGGGGGCC?FG@CCCCFFFCCE7@FCGCCGGGGGG:C@GGCB8,DEFDGGGGGGCDGGG@FE7B;ECECCEGGGGG588E=@7CFGEEGC58:92+<<FCFC7CDG*A9*0)2>DC=<7)):5:5DE)26C55?E3/*1*7*<+**.**127=000>*AF3*0*0)11;+56*(((-(,-),.(-8(-*0<0((
@M03506:14:000000000-AKVR1:1:1101:20638:2995 2:N:0:45
AGGACTACTCGGGTTTCTAATCCCGTTTGCTCCCCTGGCTTTCGCTCCTCAGCGTCAGTATTGGTCCAGGATGCCGCCTTCGCCACCGGTGTTCCTCCAGATATCTACGCATTTCACCGCTACACCTGGAATTCCGCATCCCTCTCCCAAACTCAAGCCATCCAGTATCACACGCAGTTCCCCGGTTAAGCCGAGGGATTTCACGTGCGACTTAGTTGGCCACCCACGAGCCCTTTACGCCCAGTAATTCCGAACAACGCTTGCCCCCCCCGTATTACCGCAGCTGCTGGCCCGGAGTTTG
+
CCCCCGGGGGGGGGGCCGGGGGGGGGGGGGGGGGGGGGGCFGGGGGGGGGGGGGGGGGGGGGGGGGGGGGGGGGGGGGGGGGGGGGGGGGGGGFFGGGGGGGGGGGFGGGGGGGGGGGGGGGGGGGGGCEAFFGFGGGDGGGFFGFGGGGGGFFFFDCFGCFFGGAA,@CF9DGGEEGACCGGG5CE5,@E@CECECEFFEF,9:6=FGCD3E7?FGGFGC<FG*5)0:))=*;.9<D>5CG<DC?9@0A+93<DGC8CC5))1<88>579))1C++.6*-((3(((/5)4(.4()08()-
@M03506:14:000000000-AKVR1:1:1101:19559:3025 2:N:0:45
AGGACTACTCGGGTTTCTAATCCTGTTTGCTCCCCACGCTTTCGCGTCTCAGCGTCAGTCACCGTCCAGAAGGCCGCCTTCGCCACCGGTATTCCTCCTGATATCTACGCATTTCACCGCTACACCAGGAATTCCACCTTCCTCTCCGGGACTCGAGTCCGCCAGTTTCCAATGCCCTTCCGGGGGTGAGCCCCGGGCTTTCACACCAGACTTAGCGGACCGCCTACACGCCCTTTACGCCCATCGACTCCGAACAACGCCCCCACCTCCCGCATCACCCTGGCTGCGGCCCCTGAGCTGC
+
CCCCCGFGGGGGDGGDGGGGGGGGGFGGGGGGGGGGGDEEGGFGGGEG@FEFGGGGGDGGCEGGEGEGGGGGGGGGGDCCGGGGGGGGGG>FFGGCEGFF9FGFG9FFFGCGGGGFGGGGF@FFGGFCDFAFEFGCF8,AFFGGFEGE6CCEFFGG6EBE+CEC>@>>DFCCF8DC1D,:>*@*;*=5;CC:CECECE:*+;CFG+:*:*96C7CF)5)219DGGC?)29):75)94>:EGG*2**2)*2+))0))08)/7))/)/A)275)))2*+.7:21(.11()()(-7(4*)).((
@M03506:14:000000000-AKVR1:1:1101:19002:3041 2:N:0:45
AGGACTACTCGGGTATCTAATCCTGTTTGCTCCCCACGCTTTCGCTCCTCAGCGTCAGTACCGGCCCAGAGTGCCGCCTTCGCTACTGGTGTTCCTCCCGATATCTGCGCATTTCACCGCTACACCGGGAATTCCACACCCCCCTACCGGACTCGAGTCACGGCAGGTTCGAATGGCCCCCCCACGTTAAGCGTGGGGCTTTCACAGCCTCTTCGCCCAACCGGCCATGAGCGCATTGCGCCCAATAAAAACGTACACCGCGAACGCCCCTCCGTATACCCAGCCCGGCTGCCTGGGTTGG
+
CCCCCGGGGGGGGGGGGGGGGGGGGGGGGGGGGGGGGGGGGGFGGGGGGGFFGDBC7FDFEFDCEGGEGFEGGGGGGGGDFFGGEGCDFA=9?,CEGG7FC@+>EFDGGGCC+:AAEFC7+6@FCF:+@+@FCFA9F8F++6+@E8FF68+*@@D,><>,@C55***2>?*,,4BE6BEE*:C***3=CC9CG?85****/0+39C9//2**2*21*/)**91*)))0+0/+)))14*****9D378=+++0..2>C)**0))))**)2)*)))**2.=+()((--()(03(.)-/7),3(
@M03506:14:000000000-AKVR1:1:1101:16680:3042 2:N:0:45
AGGACTACCAGGGTATCTAATCCTGTTTGCTCCCCACGCTTTCGCACCTCAGCGTCAATATGTGTCCAGTAAGTCGCCTTCGCCACTGATGTTCTTTCGAATATCTACGAATTTCACCTCTACACTCGGAATTCCACTTACCTCTCCACAATTCTAGCGATGCAGTCTTAAAGGCAATTCCGGAGTTGAGCCCCGGGCTTTCACCTCTAACTTACAAAGCCGCCTACGTTCGCTTTACGCCCAGTAATTCCGAACAACGCTACCCCCTCCCGTATTACCGCGGCCGCCTGCACGGCGTTGG
+
CCCCCGGGGGGGGGGGGGGGGGGGGGGGGGCGGGGGGGGGGGGGGGGGEGGGGGGGGGGGGGGGGGGGGGGGGGGGGGGGGFGGGGGGFGGGGGGGGGDGGGFGGGGGGGGGGFGGGGFGGGFGGFGGGG7EGGGFFEFDFGFG9DFBFFGGGFGG9DEGGGGC,@EGGGGGGGGFFCDEFFG6CEGGAFGGGGGGGGG5CGAGGCGF78CCC>;9DCA?**/CDDFBF4?EC5?F<:.C5EDD*=77+?C).)>D4<<E)5.7CCC)*09)8);F+6**46((((-5,>?06(-)))-((
@M03506:14:000000000-AKVR1:1:1101:20791:3053 2:N:0:45
AGGACTACCGGGGTTTCTAATCCCGTTTGCTCCCCTGGCTTTCGCGCCTCAGCGTCAATACCGGTCCAGGATGCCGCCTTCGCCACCGGTGTTCCTCCAGATATCTACGCATTTCACCGCTACACCTGGAATTCCGCATCCCTCTCCCGTATTCAAGCCTGCCAGTATCGGACGCAGTTCCCGGGTTGAGCCCGGGGATTTCACGTTCGTCTTAGCGGGCCGCCTACGCGCCCTTTACGCCCAGTAATTCCGAACACCCCTTCGCCCCCCGGTTCTCCCGCGGCCGCTGGACCAGAGTTAG
+
CCCCCGGGGGGGGFFGGGGGGGC8BCFGDGGGGGGGGGGGGGGGGDGGGGGGCFEGGEGGFEGGFGDGGDCFGGGEFGGGFGGG>EGGDFGGGGGGGGGGFC,AFGGGGGDECEGGGGDCCEF,?FFFFDDGEGEDDGDCFFGD8E,@B3+@DF,@,EDFFF8,3,@3;58CE*:CCEDG9DEGGEG5,,,:*:CC8*:*+399C=FD=/2*20+3))7C3)9***70*97*75F<)*.8:ED*9+:6A:A6)09<*()*0)7*9=E>85))0)*3+.7/-(,((-(.27(.)8(17@6:)
@M03506:14:000000000-AKVR1:1:1101:12568:3075 2:N:0:45
AGGACTACCCGGGTTTCTAATCCTGTTTGCTCCCCTAGCTTTCGCGCCTCAGCGTCAGTTGTGGTCCAGTGCGCCGCTTCCGCCACAGGTGTTCCTCCCGATATCTACGCATTTCACCGCTGCACCGGGAATTCCACGCACCTCTCCCACACTCAAGCACGGCAGTTTCGCCTGCAGGCTCCGAGATAAGCCCGGAGATTTCGCCGGTGACTTACCGCACCGCCTACGCGCCCTCTACGCCCAATACTTCCGAACAACGCTTCCCCCCCTCGTATTACCGCCGCCTCTGGCCCTACTGTAC
+
CCCCCGGGGGGGGGGGGGGGGGGFGGGGGGGGGGGGGGGGGGGGGGGGEGGGGGGGGGGGGGGGGGGGGGGGGGGGGGGGGGGGGGGGGGGGGGGGGGGGGGGGGGGGGGGGGGGGGGGGGDFFGGGCGDGGFGFGGCGGGGFFFEGGCFEGCGGGGGCFCEGGGFGCG5CGGGG6?DEDGGG54*AF7;9EF88=:5@1>C6E*=C=:*9C<7CF5D):75CEC3?)/)7CC:5*.77C=E5*0<+90AF)..9C*4):.5)9*0:>E)>50**3+.913(,3(,3).98()(4//*)))
@M03506:14:000000000-AKVR1:1:1101:8235:3077 2:N:0:45
AGGACTACCCGGGTTTCTAATCCCGTTCGCTCCCCTAGCTTTCGCGCCTCAGCGTCAGTGTCGGCCCAGCAACCCGCCTTCGCCGCAGGTGTTCCTCTTGATATCTACGCATTTCACCGCTACACCAAGAATTCCAGTTGCCCCTTCCGCACTCTAGCCGCACAGTATCAGTTGACCTTTCCGAGTTAAGCTCGGAGATTTCACAACTGACTTGTGCTGGCCGCCTACGCGCCCTTTACGCCCAGTAAACCCGAACAACGCTTGCTCCCCCCGTATTCCCGCGGCTGCTGGCACGGAGTTC
+
CCCCCGGGGGGGGGGGGGGGGGGGGGGGGGGGGGGGGGGGGGGGGGGGGGGGGGGGFGGGGGGGGGGGGGGGGGGGGGGGGGGGGGGGGFGC@FGGGGGGEGGGGDFGGG>FCFGGGCEED@FGGGGGGGGGGGGGGGGGGGGGCFGGGGEECGGGGDFEGGGGGGGGGGGGGGD,EEFGGFEECFGGGGFFFGC*:5E99C,B,=CFE76CFGFFFFFGDC7EDGEF5<DGDEE487==EEG3C<E67+*)059DD15=>55*70998<55>1*2+)9<2>0(2((829(,).3C:)83-
@M03506:14:000000000-AKVR1:1:1101:19881:3078 2:N:0:45
AGGACTACCCGGGTTTCTAATCCTGTTTGCTCCCCACGCTTTCGCGCCTCAGCGTCAGTATCGGGCCAGTGAGTCGCCTTCGCCACTGGTGTTCCGCCGAATATCTACGAATTTCACCCCTACACTCGGCATTCCACTCACCTCTCCCGAACTCAACACAATCAGCATCAAAGGCAATTCCAACGTTGAGCCCTGGGCTTTCCCCCCTGACTAAACTGGCCGCCCACTCCCCCTTTACGCCCTCTAATTCCGCGCAACGCCAGCCCCCCTCCCCTTTCCGCCGCTTCCGGCCCTACGGTCC
+
B@CCCFGGGGGD>+C-EFGFGEGGGGGGGG@DFFC@FGGG>@FC@:CGGDGDGGGG>F,CFGECC>@:@FFGGGG7CEEEEFGGGGFC8FEEEGGCEEGCFG+B?A,FFEC<F<EFGF8BFB8FF9F:6@F+3,C<FFF,,DDFDFEFC3+63,,,,5@6@9D,5,,,5,@,3DD,,62,@<E,=8=954B78:8**/=,>?,1,*****;776CF++)*;7CE)*88F*.CDF46.:.CEC)*9++1+39).))))()207)*98?)*)/0)***+-**((47((-)()-(7(47)),((
@M03506:14:000000000-AKVR1:1:1101:17951:3092 2:N:0:45
AGGACTACCCGGGTTTCTAATCCTGTTTGCTCCCCACGCTTTCGCACCTGAGCGTCAGTATTGGTCCAGGAAGTCGCCTTCGCCACTGATGTTCCTTCCGATATCTACGCATTTCACCGCTACACCGGAAATTCCACTTCCCTCCCCCATACTCGAGCAATGCAGTTTCGGATGCAGTTCCCAGGTTGAGCCCGGGGATTTCACACCCGCCATCCCAAGCCGCTCACGTGCGCTTTACGCCCAGTAATTCCGATTAAACCCCGCACCCTCGGTATTACCCAGCCTCCCGGCACGCACTTAG
+
CCCCCGGGGGGGGFGDGFGGGGGGGGGGGGGGGGEFGGGGGGGGGGGGGFGGGGGGGGGGGGGGGGGGGGFGGGGGDGFCGEGFEGGGFGGGGGGGGGGGGEEGGGGGGGGGGGGGGGGDEGGGGFGGGGGGGGGGGGFGGGGGGGGGGGFGCFEGG8EC,28DFCCFGD6>@@F9AFECFGDGGG,CF7BF**BE>=:,:8;C9CE57)9)/*3A**):/7D*))+)2/7C5>5C<70/8E3*0+<@<+</>><C7)*2)))/)/:>8.)))*;3+.0+),((((,.-72()(())0)-)
@M03506:14:000000000-AKVR1:1:1101:14293:3093 2:N:0:45
AGGACTACCCGGGTATCTAATCCGGTTCGCTCCCCTAGCTTTCGCGCCTCAGCGTCAGGAGTGGCCCAGCCATCCGCCTTCGCCACCGGCATTCCTAGCGATATCTGCGCATTTCACCGCTACACCGCTAGTTCTAATGGCCTCTACCATCCTCAAGCCAACGCAGTATCCGACGCAGTTCCACAGTTAAGCCATGGGATTTCACGCCGGACTTCCGTAGCCGCCTGCGCCCCCTTTACGCCCAGTGAACCCGGATAACGCTCGCCCCCTACGTCTTCCCGCGGCTGCTGGCGCGTAGTTT
+
CCCCCGGGGGGGGGGGGGGGGGGGGGGGGGEGGGGGGGGGGGGGGGGGGGGGGGFGGGGGGGGGGGGGGGGGGGGGGGGGGGGGGGGGGGGGGGGGGGGGGGGGGGGGGGGGGGGGGGGGGGGGGGGGEGGGFGGGGGFFGGGGGGGG6EGGEGGFGGGGGGGEGGGFGGGGGGGGDEGGGG7FFGGGCGEGGG?,=C<7EGGGGGFFE3C5*;+3><>2CGD5CC>FDD)29).>?***;:33CFG*<+A5>>C1*.7:;3<7C*CBE5*5>7@*1-/:0((,1915)636)(495:,6)
@M03506:14:000000000-AKVR1:1:1101:20971:3106 2:N:0:45
AGGACTACCCGGGTATCTAATCCGGATCGCTCCCCACGCTTTCGCGCCTCAGCGTCAGCAAAGCTCCAGGCAACCGCCTTCGCCACTGGTGTTCCTCCCGATATCTACGCATTCCACCGCTACACCAAGAATTCCAGTTGCCCCTTCCGCACTCTAGTCGCACAGTATCAGTTGACCTTTCCGAGTTAAGCCCGGAGATTTCACACCTGACTTGTGCCGACCGCCTACGCGCCCTTCACGCCCAGTAAAACCGAACCACGCTTGCTCCCCCCGTATCACCGCTGCCGCTGGCTCGGAGTGT
+
CCCCCGGFFGGGGGGFGGGGGGGGGGGGGDGGGGGGGGGGGGGGGGGGGGGGGGGGCGFGGGGGEFFGGGGGGGGGGGGGGGGGGGGGGGGGGGGGGGGGGGGGGAAFGGGGGGG9FGGGGGGGGFG8FBCFF9FDA@FAEC=DDDF>CGGEEEGFCFGCEGGGGGDEGGGG:CFB?FFFFC>C81=:;;?,1?E5C=6CFC79@+7CCFCF7>E8CC>5CCCED955=D@ED3>C(*9@CGGG4++*++385><C)(*::D@CFFF48:)5)1/;*)/:((((-(-54B01).()05(,.
@M03506:14:000000000-AKVR1:1:1101:11499:3120 2:N:0:45
AGGACTACCCGGGTTTCTAATCCCGTTCGCTCCCCTAGCTTTCGCGCTTCAGCGTCAGTGTCAGCCCAGCAACCCGCCTTCGCCGCAGGTGTTCCTCTCGATATCTACGCATTTCACCGCTACACCGAGAATTCCAGTTGCCCCTTCTGCACTCTAGCCCCGCAGTATCGATTGACCTTTCCGGGTTAAGCCCGGAGATTTCACAACCGCCTTGCGGTGGCCGCCTACGCGCCCTTTACGCCCAGTAACCTCGAACAACGCTTATCCCCCCCGCATTACCCCGGCTGCTGCCACGGAGTTC
+
CCCCCGGGGGGGGGGDGGGFGGGGGGGGGGGGGGGGDGGGGGGGGGGGGGGGGGGGGGGGGGGGGGGGGGGGGGGGGGGCFFGGGGGGGGFGEFGAFEFEGGGGGGFGGGDGGFGFFFDGC:FAFFFFEGGGGGGDGGDDGCDE=@DD,EDFDDDCAE@FGEGG>EFCFEBFF>CFFCFFGG5CCBCFGFFFFGC*/:*=AC+9+9:C*)7*ADF=37>=DC<5D3)7*9):CB3C27@8CE<*10:=+0+0))7>C?<*8).**+20A>DE3):*A)93(-((4((0.9).0)(1)8<<)
@M03506:14:000000000-AKVR1:1:1101:23821:3125 2:N:0:45
AGGACTACCCGGGTTTCTAATCCCGTTTGCTACCCACGCTTTCGTGCCTTAGTGTCAGGAACGAGCCAGTTATCTGCCTACGCCATCGGTGTTCCTCCTAATATCTACGGATTTCACTCCTACACTAGGAATTCCAATAACCTCTCCCGTCCTCTAGCTTTGCAGTTTCGATAATGTATATGGGTTTGAGTCCCCCGCTTTCACTACCGACTTACAATGCCACCTACCCAACGCTTTCCGCCACGTAATTCCGGCTAACCATCGCAACCCCCGTTTGACCGCTGCCGCTCGCCTGGCCTCC
+
CCC,AFGGC@FG@+,8;6C,CCF87CAFGFGEGG,CCCE7FCGGGDGE9<FF@FFCADF,CFFEGF7E<EEFGGGCAFGDG7FF:BFGG?FF7FGGFFGDC9<@FFDGG>EE@F<EFFFAFF<4<,9,A:?E8,,F,99E@EDG,,,,48CCCAA,,=76@DFDG=>,=++7@+=CF,2,3E,6,6@8973E,,,++48*;>AFG79@**3;C8,D++3,32;=;88)48)/*))/,++**//*)2*;*++;4)))9)*/*0)1*/*)*0/.0**+*)13(2(,-(-89B02<(,1)),.(
@M03506:14:000000000-AKVR1:1:1101:17561:3154 2:N:0:45
AGGACTACCCGGGTTTCTAATCCTGTTTGCTCCCCACGCTGTCGCGCATCAGTGTCAGAAACTGCCCAGCAGACCGCCTTCGCCACCGGTCTTCCTCCGGATCTCTACGCATTCCACCGCTACACCCGGAATTCCGTCTGCCTCTACAGCCCTCGAGTTTGACAGTCGGCACGGCAGATCCGGGGTTGAGCCCCGGACTTTCACCACACCCTTCTCAAACCACCTACGCGCCCTTTACCCCCAGTGATTCCGGACAACGCCCGCCCCCCCCGTATCACCGCCGCCGCTGGCCCGGAGTTAG
+
CCCCCGGGGGGGGGGGGGGGGGGGGGGGGGFFGGGGGGGGGGGGGGGGGGGGGFGGFGGGGGGGGGGGGGGGGGGGGGGGGGGEGGGGGGFGGGGGGGGGGDGGGGGFFCFGEGGAGGFGGGGGGGGGDGGGGGGGFGCEGGGGGGGGGGFGDGG>:ECGGGGFG,,3@C>FGGG*C:<C9,4=EE=56:BFG?:=CE5CEFFGG?FGGGGGG*+2*:*0><DEF647E)<EG3)>2:*<EEDG7+9*<CC).)97C<3C)7)7)1?@GFG@.)2*+.7/4((1((1.1)((0(7/)..).
@M03506:14:000000000-AKVR1:1:1101:17693:3170 2:N:0:45
AGGACTACCCGGGTATCTAATCCCGTTTGCTCCCCTGGCCTTCGTGCCTCAGTGTCAGGAACTGTCCAGAGACCCGCCTTCGCCACTGGTCTTCCTTACGATCTCTACGCATTTCACTGCTACACCGTAAATTCCAGTCTCCTCTCCAGTCCTCAAGCACCGCAGTATCAAATGCAGTTTCGGAGTTAAGCTCCGAGATTTCACACCTGACTTACGACGCCACCTACGCACCCTTTACGCCCAATGAATCCGAACAACGCTTGAGACCTCTGTATTACCGCGGCTGCCGGCACAGGTTTAG
+
CCCCCGGGGGGGGGGGGGGGGGGGGGGGGGGGGGGGGGGGGGGGGGGGGGGGGGGGGGGGGGGGFGGGGGGGGGGGGGGGGGGGGGGGGGGFGGGGGGGG7FF<FFCGGGEEEFGGGCCFGFFFGGGGGDFDFGGFGGGGGGGFGGDFFAFFGGGGCFFGGCGGE8EGGCC9:DGGGFGF=CG+=B6EGCG;DCC6C7@2@CCFCC7C7CC8<CFCDDBGD)9C49A?5*:CDAFC<705:CC5*++6+2858BGDF?3CB3:*61+8+)*)0*+<+)=*,(-12(()-.((7.1*/?4?.
@M03506:14:000000000-AKVR1:1:1101:8194:3203 2:N:0:45
AGGACTACCCGGGTTTCTAATCTCGTTCGCTCCCCTAGCTTTCGCGCTTCAGCGTCAGTGTCAGCCCAGCAACCCGCCTTCGCCGCAGGTGTTCCTCTCGATATCTACGCATTTCACCGCTACACCGAGAATTCCAGTTGCCCCTGCTGCACTCTAGCCCCGCAGTATCGGCTGACCTTTCCTGGCTAAGCCCGGAGATTTCACAGTCGACTTGCGCTGGCCGCCTACGCGCCCTTCACCCCCGTTAAATCCGCACCACGTTTGCTCCCCCCGCCTTACCCTGCAGGCCGTCCCGGCGCGT
+
C<CCCGF<CFGFG@FFGCE@EE,C<CFF>EC@E@F,CF@FGGCEG@7F:FGGGGGCF:C9F,C<,C,,C8CEFGGGGEEEG<FFCFCF@B=F=EBFEEE:FFGFEFF,B+8B?EEFBFEGGDC<F=7BE@+FFFG,DDF=,CFDF+@,@D,DF?A>,7DC64:@E>F5<35*8*>BCF,,6>,,5,,4,6,2;/**=C8@+;9+9<0+2>CCE*18))8*94C:77))21.//)<D(*1+*29)1>E)0+09>3))7.**))0*2+2);>G>D3***))+.)(((((.()((0(()))((-
@M03506:14:000000000-AKVR1:1:1101:19123:3212 2:N:0:45
AGGACTACCCGGGTTTCTAATCCGGTTCGCTCCCCACGCTTTCGCGTCTCAGCGCCAGTTGCAGGCCAGGAAGCCGCCTTCGCCACTGGTGTTCCTCCAGATATCTACGCATTTCACCGCTACACCTGGAATTCCGCTTCCCTCTCCTGCACTCTAGCCAGGCCGGTTTGCAATGCAGTTTTCCGGTTGAGCCGGAAGATTTCACATCACACCTAACCAGCCGCCTACACGCGCTTTCAGCCCAGCAACTCTGGATAACGCTTGCCCCCTACGTATTACCGCGGCCGCTGTCCCGTATGTA
+
B@CCCGGGGGGDGGGGGGGAFGGGGGGGGGGGGGGCGGGGGGGGGGGGEGGGGCGGGGGGGGFGGGGGGDGGGGGGGGGGGGGGEGGGGGFGGGGGGGFGGGFGGGFGGGGDGGGGGGGGDEFGGGGGDGFEDGGGG:FGGG=FCDE>?FC?B<@FCFG?B?FECEE5CEFGFF96CE9;?EGD:>8=54BFGGG5=7@9>CCFGF<F+C>FGGCFGFA5;>35C33@FGBGG>)9,**+2*999*;)6+<@4677*)>CD3>*CCC5E5*85*+++)/+(--(-(3>(7(.),4/7)(6)
@M03506:14:000000000-AKVR1:1:1101:8102:3223 2:N:0:45
AGGACTACCCGGGTATCTAATCCTGTTTGCTCCCCACGCTTTCGCGCCTCAGCGTCAGTCTCGGTCCAGAGCGCCGCCTTCGCCACCGGTGTTCTTCCCAATATCTACGAGTTTCACCTCTACACTGGGAATTCCACGCTCCTCTCCCGATCTCTAGTCCCGCCGTTTCGAGCGCAGTTCCCAGGTTGAGCCCGGGGCTTTCCCACTCGACAAACAGGACCGCCTGCGCCCCCTTTACGCCCAGTAAATCCGCACAACTCTCCCCCCCTTCGTTTACCCGCGACTCTCGGCACGAAGTTAG
+
CCCCCGGGGGGGGGGGGGGGGGGGGGGGGGGGGGGGGGGGGGGGGGGGGGGGGGGGGGGGGGGGGGGGGGGGGGGGGGGGGFGGGGGGDGGGGGGGGGGGFGFFFFGGGCEEFDCFEFFFGGGGG9FFGGEFGGGFGGGCEGGGDGFGGC@?@FFGGGGGGGGDGE>GFGEGEECGEGFFDD,?5EFFGDDC8EGC*:CGC70>EG6CC4C<*;E55C>FC7C57>))**.:5).2)2);=EC59++*+<83)09)*(*<@))*1*:88)>))*/2346=(,(4((.)(0(4<3,).))))
@M03506:14:000000000-AKVR1:1:1101:9551:3226 2:N:0:45
AGGACTACCCGGGTTTCTAATCCTGTTTGCTCCCCACGCTTTCGCGTCTCAGCGTCAGTATCCAACCGGGGGGCCGCCTTCGCCACAGGTGTTCCTCCCGATATCTACGCATTTCACCGCTACACCGGGAATTCCACCCCCCTCTTTGGTACTCTAGCTCGCCAGTTTCATGCGTCGTTCCCCGGTTGAGCCGAGGGCTTTCACACATGACTCAGCAAACCGCCTACACCCCCCTTACGCCCAATCATTCCGACCACCGCTAGCCCCCTCTGTCTTACCTCGGCTGCTCGCACCGAGTCAG
+
CCCCCGGGGGGGGGGGGGGGGGGGGGGGFGGGGGGGGGGGGGGDGGGGCFEGGGDFGGFGFGFFFGGGDGGGGGGGGGGGGGGGEGCGFFFFGGGGGGGGDG7FGGGGGGGGG@FGGFGD*FGGGGGDEGCGGCFFGEEEGGEGGGC9FG7C<A@C7C@F5CE=5CFGC+C<@EEED>ECCFC88E*:<+3*C*?=5**:+C+<CGC6<7<D7*+<>7)179CG3*567*8*7)0>)28CEGG*9*0/+3<9:5CD5:)*)5)00;C72)*)1*3++.6+.:(-(,16)89(53,C)0(-)
@M03506:14:000000000-AKVR1:1:1101:15120:3252 2:N:0:45
AGGACTACCCGGGTTTCTAATCCTGTTTGCTCCCCACGCTGTCGCGCACTCAGTGTCAGTAACTGCCCAGCAGGCCGCCTTCGCCACCGGTCTTCCTCCGGATCTCTACGCATTCCACCGCTACACCCGGAATTCCGCCTGCCCCTACAGCACTCGAGCCTGACAGTCGGCATGGCCGACCCGGGGTTGAGCCCCGGGCTTTCACCACACCCTTATCACGCCACCTACGCGCCCTTTACGCCCCTTGATTCCGGACCACCTCCGCACCCCCCGCACTACCGCGGCCGCCGGCCCGGCGTTG
+
CCCCCGGGGGGGGGGGGGGGGGGGGGGGGGGGGGGGGGGGGGGGGGGGGEGGGGGGGGGGFGGGGGGGGGGGGGGGGGGGGGGGGGGGGGGGGGFFFGGGGGGGFGGGGGGGGGGGGGGGGGGGFGGGGGC@DDFGGGGGFGGGGEFFGFGGFGGC6AEDGGFFF?FG>EE7*,4DFGCEEGGGGG5=EF:CFGGD8CDEC4FFGGFF*CGGG<+CDDB54D)>D7)6:C5C)579,:?5CE))*2*7<<C69)*/)(**))05C*:BG>DFE9**:))6((,(((()(.(()-(1).-3(
@M03506:14:000000000-AKVR1:1:1101:8732:3282 2:N:0:45
AGGACTACCCGGGTTTCTAATCCTGTTCGCTCCCCTAGCTTTCGCGCCTCAGCGTCAGGTAAGGCCCAGGGATCCGCCTTCGCCACCGGTGTCCCTCCTGATATCTGCGCACCTCACCGCTACACCAGGAATTCCGATCCCCCCTACCTACCTCTAGTCACGCAGTATCGGATGCATGTCCGGGGTTGAGCCCCGGCTTTTCACAACCGACTCGCGCTACCGCCCACCCGTCCCTTTCGCCCAATGACTCCGGACAACGCCCGCCCCCCACTGCTTATCGCCGCTGCTGGCCCGTAGTCAC
+
CCCCCGGGGGGGGGGGGGGDGGGGGGGGGGEGGGGGGGGGGGGGGGGGGGGGGGFGGGGGGGGGGGGGGG@7C<FFGGEGGGGGGGGGCCF@EGGGGGGFCGG9FFFGGG@CFAFFGGGGFCGG8FG:CCFG,CFCF7>+DD+=+D=FGFFFFEGEEGG,,+3*@CAFF:C:C>C9<;9EE=CE8:8*>,2BEGG5*//A6;C9+A5=C395**:*)))1>7C5)*0):7)*1)**)*08C****+30+<@)7)9)*(1*)0))1:C>*)))020<+)**((,3,-()))(,0,4)).).)
@M03506:14:000000000-AKVR1:1:1101:16292:3293 2:N:0:45
AGGACTACCCGGGCTTCTAATCCCGTTTGCTCCCCTGGCTTTCGCTCCTCAGCGTCAGTGTCGGTCCAGGATGCCGCCTTCGCCACCGGTGTTCCTCCTGATATCTACGCATTTCACCGCTACACCTGGAATTCCGCATCCCCCTCCCGAACTCAAGCCATCCAGCATCAGCCGCAGTTCTCCGGCTACGCCGAGGGCTTTCACGTCTGCCTTAGTTTTCCACCTCCTACTCCTTTCCGCCCAGTCATTCCCAATCACTCTCGCCCCCCCCACATCACTGCGGCTCCTCCGCCCGCCGGTC
+
-@-,A<FEFFEFF7@CAFE@FGGABCF8CF,6@F;<<FFGGC<FFCE+,CFGGEGGCFC<FFEEEFG9EFDEDGFGEGCCFFGGF?FGE::=C?BFAD,:9EA<FE5CF++BCFFDFCCF:=FEFCFGDCC,E<EF:3:CFC+86=CEGC+6,=9,,@@<,@C6,,4,@AC,@*>5CCFG,>,***4*,=EEC5**:***5:+1*2775+*;+2+++++=*2+*2*8)+**029**)*08/:C/2++/++0**.***50+*))19/::*75))/2++)*0)(-,((-)(),()-4)))(((
@M03506:14:000000000-AKVR1:1:1101:22950:3308 2:N:0:45
AGGACTACTCGGGTTTCTAATCCTGTTTGATCCCCGCACTTTCGCATCTCAGCGTCAATATGAGGCCAGACAGCCGCCTTCGCCACCGGTGTTCCTCCTGATATCTACGTATTTCACCACTACACCAGGAATTCCACTATCCTCTCCTCTATTCAAGCCCATCAGTATCAAGTGCACGTCCTGGGTTGAGCCCAGGGATTTCACACCTGACTTGATAGTCCGCCTACAGGCGCCTTACGCCCAATGCATCCGAACAACGTCAGGCCCCCCTGTCTTACCGCGGCTGCTGGCACGACGTTAG
+
CCCCCGGGGGGGGGGGGGG9FGGFGEGGFFGGGGGGGGGGGGGGGGCFEGGGFDFFGGGDFFFFDGGGGGFGGGGGGGGGD@F7CFGDCEGGGGGGGGGGGGGGGGFGGGGCFFGGGGGGGEGFFFFFE@FGGGAD<FG,CEF9@,>D8BDACFFDE8>DFCF,=DBEEGDGDFGA8BEDCEGF8DEG6@F786DFDEGFCFCCGG>FGCF>F*7DGG+,5;DDGGA4,*254):CED3AE:7**=8+=?>3>>D3D;CF)5)9*2:)*015)00A7)97396(-1(?7F?09(8)))-((
@M03506:14:000000000-AKVR1:1:1101:12202:3339 2:N:0:45
AGGACTACCCGGGTTTCTAATCCTGTTTGCTCCCCACGCTTTCGCGTCTCAGCGTCAGTATCCAACCAGGGGGCCGCCTTCGCCACAGGTGTTCCTCCCGATATCTACGCATTTCACCGCTACACCGGGAATTCCACCCCCCTCTTTGGTACTCTAGCTTGCCAGTTTCATGCGTCGTTCCCCGGTTGAGCCGAGGGATTTCACACATGACTTAACAAACCGCCTACACGCCCTTTACGCCCAATGATTCCGAACAACGCTTGCACCCTCCGTATTACCGCGGCTGCTTGCCCAGCGTTAC
+
CCCCCGGGGGGGGGGDGGGGGGGGGGGGGGGGGGGGGGGGGGGGGGGGGGGGGGGGGEGGGGGGFGGGGGGGGGGGGGGCFGGGGGFGGGGGGGGGGGGGGGGGGGGGGGGGGGGGGGGGGGGGGGGGDEGGGGGFGGGGGGGGGGFCGFGGGGGGGGGFGCGGGGGGGGGGGGGEGEGGGGGGGCEEGFGGG8EGG=;F6F9C?FGFGCD>C7FGF*>F<DGGDDF@GG3FGB:FAF3E=55<96:7?FFF>;)7C:5C.<:DCGF);7*)8/;<C>F*(((743:9)78:4)(*)0,((
@M03506:14:000000000-AKVR1:1:1101:20123:3360 2:N:0:45
AGGACTACCCGGGTTTCTAATCCCGTTCGCTCCCCTAGCTTTCGCACTTCAGCGTCAGTGTCGGCACAGCAACCCGCCTTCGCCGCAGGTGTTCCTCTTGATATCTACGCATTTCACCGCTACACCAAGAATTCCAGTTGCCCCTTCCGCACCCTAGCCGAGCAGTATCAGTTGACCTTTCCGAGTTAAGCTCGGAGAGCTCACAACGGACTTGCACTGGCCCCCTCCGCCCCCCTTACGGCCAGTACACCCGCACCACGCTTGCTCCCCCCGTTCTCCCCCCGCTGCTCGCCTGGACTTC
+
CCCCCGGGGGGGGCGGGGGGGGGGGGGGEGGGGGGGGGGGGGFGDFGGGFGGGGEEEG<,CFG7C+@EFFGCGGGGGGGEGGGGGDFGGGGGGGGGGGFG9,CFFGGGGDFGGF<A?FEGEEGGFGGDG8AFBFGGF<ADFDFG63=EDGE>++:DC68++@EGGC@BE7;=DGG9?CAFFGEGGGGGGGG9?EDC:***5;,>69:**9CDF7C9=+0*;9*/9>))/7)*9:)9,*0**2)1/<<*3+0).)1/)4D*)755*+36*777)/*0;)9*(-(4((,53*,,)(-*0))))
@M03506:14:000000000-AKVR1:1:1101:12174:3378 2:N:0:45
AGGACTACACGGGTATCTAATCCCGTTCGCTCCCCTAGCTTTCGCACATCAGCGTCAGTGTCAGCCCAGCAACCCGCCTTCGCCGCAGGTGTTCCTCTCGATATCTACGCATTTCACCGCTACACCGAGAATTCCAGTTGCCCCTTCTGCACTCTAGCCCCGCAGTATCGGCTGACCTTTCCGAGTTAAGCCCGGAGATTTCACAGTCGACTTGCGGTGGCCGCCTACGCGCCCTTTCCGCCCAGTAAATCCGAACAACGCTCGCCCCCCCCTCATTCCCGCGGCTGCTGGCCCGGCGTTT
+
CCCCCGGGG-FGGGGGGGGGGGFGGGGGGGDGGGGGGGGGGGGGGGGGGGGGGGGGGGGGGGGGGGGGGGGGGGGGGGGGGGGGGGGGGGGGGGGGGFGEGGGGGFGGGGGGGGGGGDFGF>FGFGGGGGGGGGGFGGGFFGGGDGGGGGGGGGGGGGDGGGGDGGFFGGGGGEGGGGGGGGDC8FGFFFGCC5B5E5,BCGGGCFFC5*:C5>98)::GFGGDDG)4*))*C5BGF79*;*97C<+6?++)))979:7CE>)/)**0:77.)12<C)*3(-((((-)))(()(-9)),-,
@M03506:14:000000000-AKVR1:1:1101:22369:3388 2:N:0:45
AGGACTACCCGGGTTTCTAATCCCGTTTGCTCCCCTAGCGTTCGCGCCTCAGCGTCAGTGTCGGTCCAGGAAGCCGCCTTCGCCACCGGTGTTCCTCCGGATATCTACCCATTTCACCGCTACACCCGGAATTCCGCTTCCCACTCCCGAACTCACGCCCGCTAGTTTCCTGCGTCGTTCCCCTGTTGACCCTGGGCTTCTCACACAGCTCCTAGCGTCCCGCCATGGCGCCCTTCACTCCCAGTAATTCCACAATACGTCACACCCACATGCCATTCCCGCCGCTATGCTGTCGCTTTAG
+
CCC8CF?FECFC76,BCD9,CF<FCFFFFGGGGF@<F,<+BB@77C7C:@EEF+6B,FF,<C6C:BB@ECDFFCFG+=F:CFC@=7=:744++<9,<BF+++8,AC,A,BFFFCG9EGE+8@+84AFF+@@+7?,B++333@,=,3@>87C@EGG,6,@>*4BE5D@D7:;?,***4444<>,,*41,,+2+***=****+2+5>0:=**2*+0++)*)*17)>)*)0*))*955*)2*+**0**++*0<9**)***,*+))0**/*)*)2*)*+30)/+((,((((06*))*)(*0)-6)
@M03506:14:000000000-AKVR1:1:1101:9461:3400 2:N:0:45
AGGACTACTGGGGTTTCTAATCCTGTTTGCTCCCCTAGCTTTCGTGCCTCAGTGTCAGGAGTTGTCCAGGGGCTCGCCTTCGCCACTGGTGTTCCGCTTGATATCTACGCATTTCACTGCTACACCAAGCATTCCAGTCCCCCCTCCAACCCTCGCGCAAGTTAGTTTCCAATCCCATTTCAGACTTGAGCTCGGAGATTTCACATCCCCCTTACCTCCCCACCTACGCACCCTTTACGCACAGTGACACCGACCCACGCTTGAAACCTCTGTATTACCGCCGCTGCTGCTATAGAGTTAA
+
-B9CCGGCGG<CFGGGGGG,6,CFGFCFFCGGG<,C<FCFFE<@FGGGCGC@CCFFGFEFEEF,ECCF,E@@C7F7BFEGCCCE6C=FFEB=FA<:7FG?FFFA5<FFF>FE+?F<EE,?F,A5FF7F,A=DAFB?,C=FFF@@EGEGFG7+DFC6+=+3B2==,@,3,@,,,,4@EFFAG,23,,32@,@,@C5@CE6B7C<EFF6:,*126*C,+;)/:<5*2*/)*7=5>>)*)2)=*/)00+>4++;)<3))1()10750*+05*0*9B>F+94=A((-34216)*))*))2*1)6)
@M03506:14:000000000-AKVR1:1:1101:13474:3412 2:N:0:45
AGGACTACCCGGGTATCTAATCCTGTTTGCTCCCCACGCTGTCGCGCATCAGTGTCAGAAACTGCCCAGCAGGCCGCCTTCGCCACCGGTCTTCCTCCGGATCTCTACGCATTCCACCGCTACACCCGGAATTCCGCCTGCCTCTACAGCCCTCGAGTTTGCCAGTCGGCCCGGCCGCTCCGGGGTTGAGCCCCGGCCTTTCCCCACCCCCTTACCCAACCACCCACGCCCCCCTTACGCCCACTCCTTCCGGCCCACCCCCCCCCCCCCCCGACCACCCCGCCCTCTGCACCGTGGCTCC
+
9BCCCFFGGGGEGECFGEDAEGGGGGGGGGGGGGGGGEGGGEGDGFEGEE8EFEGGGFFFGGGGGGGGEGGCFGGEGG7FGFGGDGGGGFFFGGG<FGEE@CGGGFGGEDC=FDFFGGDGG+CEFGGGEE73ABFAFF7=FGDD8FG94DEEEF6BC9C9@,@9C8985>*>>EC>**48C/71*38*++25C8*:***+<:+0:*:*5CD):*+<2C)*9*1A3*7):75*C3<5,>):E5**0**03<F)7)/)*(*20.5)9CGFGDG)))***(8*424(3(24)*),<((*0)()(
@M03506:14:000000000-AKVR1:1:1101:20830:3416 2:N:0:45
AGGACTACCCGGGTTTCTAATCCCGTTTGCTCCCCTGGCCTTCGTGCCTCAGTGTCAGGAACTGTCCAGAGACCCGCCTTCGCCACTGGTCTTCCTTACGACCTCTACGCATTTCACTGCTACACCGTAAATTCCAGTCTCCTCTCCAGTCCTCAAGCACCGCAGTATCAAATGCAGTTTCGGAGTTAAGCTCCGAGATTTCACACCTGACTTACCACGCAACCTACGCACCCTTTACGCCCACTGAACCCGAACAACGCTTGAGACCCCCGTATTACCGCGTCCGCTGGCACCTGTGTAG
+
CCCCCGGGFGGGGGGGGGGGGGGGGGGGGGGGGGGGGGGGGGGGGDGGGGGDFFFEFGGGGGGGGGGGGGGGFGGGGGGG9@FGGGGGF?F?FGGG9F<FCCGGGGFFGDFGGGGGGGFFGGGGGGEF7CFFGGGGGGGFGAFGGGGG8=EFDFG8DFGGGGGDE8FAAFCFCCDCGGAD9@EGGGFG7@9>D@CEEC52@9EGAFGCFFGFGDF,+*3=*3?8*64;=<;C55AD<F5C****00>*+1;>B>CCD0/*)0.29C931))0.);+059*,7-,((4)-0(.1(.**))).
@M03506:14:000000000-AKVR1:1:1101:24113:3458 2:N:0:45
AGGACTACCCGGGTTTCTAATCCGGTTCGCTCCCCTAGCTTTCGCGCCTCAGCGTCAGGAGTGGCCCAGCCATCCGCCTTCGCCACCGGCATTCCTAGCGATATCTGCGCATTTCACCGCTACACCGCTAGTTCTAATGGCCTCTACCATCCTCACGCCAACGCAGTATCCGACTCAGTTCCACAGTTAAGCCATGGGATTTCAAGCCGGACTTACGTAGCCGTCTGTGCGCCCATTACGCCCAGTGACACCGGATCAAGCCCGCCCCCTAGGTCCTACCGCGGCTGCTGGCCCGGATGTG
+
CCCCCGGGGGGGGGGEGGGGGGGGGGGGCEGGGGGGGGGGGGGGDGDF7FFGGG7FGGGGGGGFGGGGGGGGGGGGGG7@DGGGGGGFGGGGGGGGGGG@=FFCCFFFGGGG+CC,EFGGGGG<<FGGFC@FCC9FGACGGGGGFF,DFFECDGC,@6BCEGGGGGC97E9>8C8CE6=D>DFGFGGF7F9,>F,,=*,4<=99+13:5C))*;9+*0/**25*/*.*3:)*15)*)****:)**+0=++00)))1)(209)))):*>E)*).:<+<2*=3>(((((0)9(-)-()))(..
@M03506:14:000000000-AKVR1:1:1101:22460:3484 2:N:0:45
AGGACTACCCGGGTTTCTAATCCGGATCGCTCCCCACGCTTTCGCGCACCAGCGTCAGCAAAGCTCCAGGCAACCGCCTTCGCCACTGGTGTTCCTCCCGATATCTACGCATTCCACCACTACACCGGGAATTCCATTGCCCCCTAGCTTGCTCCAGCCACACCGTATCCGCTGACCCCGCCCAGTTGAGCCGAGCCATTTCACAACGGACGTGCGTGGCCGCCTACGCGCCCTTTACGCCCAATAACTCCGCGCAACGCTCGCCCCCCACGTATTACCCCGGCCTCGCTCACGGCGTTAG
+
CCCCCGGGGGGGGGCFFGGGGGGGGGGGGDGGGGGGGGGGGGGGGGGGGGGGGGGGGGGFFGCCEFGGGFGGGGGGGGGGGGGGEGGGGGGEEDG@FGGGGGGGGGCFGGGGGGGDCE<DAEGGGGGDC7>3DFGFCECFGFDEC?BFA;8@,EF?GGGGGGGEE@FCGGGGGGC?EFD:EGGD8EE7>?EG>5>E*=<+>C+;<6=CE*)/*/2///)59)/:C5?5E)0:C)8C2>78CCC<4<E*2<E>))7D<9D*.7)/);EF8)95)2+0+)*0-(((((.)().(14()))--(
@M03506:14:000000000-AKVR1:1:1101:20917:3499 2:N:0:45
AGGACTACTGGGGTATCTAATCCCGTTTGCTCCCCTAGCTTTCGCGCCTCAGCGTCAAGAACAGGCCAGGAAGTCGCCTTCGCCACTGGTGTTCCTCCCGATATCTACGCATTTCACCACTACACCGGGAATTCCACTTCCCTCTCCTGCCTTCGAGTCGATCAGTATCGCGTGACCCTCCCCAGTTGAGCCGGGGGCTTTCACACGCGACTTGAACGACCGCCTGCGCGCTCTCTACGCCCAGTAAATCCCGCCCAACCCTGCCCCCCTCGTATTACGCCGCTTGCTGGGCCCTAGGTAC
+
CCCCCCFGG-FFEFGFECFFFGGGGGGFGGAFGGGGGGGGFGGEDGGGGDFGGECFDGGGGGGFFGGGGGGGGGGGGGDGGGGGFGFG8?FGGFG<FFGGGGEGGGCFGEC7FFGGGGGGGCGGGGGC7CGFFGFCCC=FFGGGFG?DFGGGFGG+DE?CEEGGFGC;D:C7@+3@9:FGCECC>@EF,8DGEGDECE57<>EEFGE:5597:CC+*/7C39CEC3>>E3)**0**)2.88C*9*++9+<+)5.))1(**)0749*/.:)7)0**+0.)*(((((((*.)((.((*).)6)
@M03506:14:000000000-AKVR1:1:1101:17919:3502 2:N:0:45
AGGACTACCCGGGTTTCTAATCCTGTTTGCTCCCCACGCTGTCGCGCCTCAGCGTCAGCAACAGCCCAGCAGGCCGCCTTCGCCACTGATGTTCTTCCCGATCTCTACGCATTCCACTGCTACACCGGGAATTCCACCTGCCTCTACTGTGCTCGAGCCTGACAGTTTAGAAGGCAGCCCTGCGGTTAAGCCGCAGGATTTCACCCCCTCCTTATCAGGCCGCCTACGCGCCCTTTACGCCCACTGATTCCGGACACCGCTCGCCCCCTCCGTCTTACGCCGTCCGCTGCCCCTGAGTTAC
+
CCCCCFGG-FGEGEDGGGGGGGGGGGGGGGFFGGGFGGGGGGGFG7FGGGGFGGEGGGGGGGGGGGGFCCECFGG:CEF:FGGGDGGG,BFGGGGGGGGDGGGDCGEFGGGGGGFCE,=E?FEFGGCCGCGGFGDCEGGCFF,@@DFDBEDEDGGC=@+83@FFC@DCEE6E98D>7E5CG5,***=;,>9CEEC:85,1,=CB,77C5***0;<@7@)0>)2=5DFFEDFEC37*4D@GGED*0027+<C?E3)1*()*0))/)2*0*79)8*//+6)*-3((,(2)1).,.,(2)*)).
@M03506:14:000000000-AKVR1:1:1101:24663:3550 2:N:0:45
AGGACTACTCGGGTATCTAATCCTGTTTGCTCCCCACGCTTTCGCGCCTCAGCGTCAGTCTCGGTCCAGAGCGCCGCCTTCGCCACCGGTGTTCTTCCCAATATCTACGAATTTCACCTCTACACTGGGAATTCCACGCTCCTCTCCCGATCTCTAGCAAACCAGTCCCAGCCGCCATTCCCAGGTTGAGCCCGGGGCTTTCACGCCGGACTTGGTCTGCCGCCGGCGCGCCCTTTACGCCCAGGAAATCCGACCACCGCCCGCCCCCTTCGTATTACCCCGTCTGCTGGCACGACGTTAT
+
CCCCCGGGGGGGGGGGGGGGGGGGGGGGFGGGFFGGGGGGGGGGGGGGGGGGGG@FDDGGGGG<FEGC,C@<CGCGGGGGGGGGGGGGCCFGGGGGGG8?A=AFEEGGF+AEGDGGGGGGEAFGGGG8EFGGBDFGG7F+@8=EDFG?EEEC?=DEC89DFEFGGG,>@@:,+@CECEE,><,2;,>?687D*18===EG,;9C*:5*=CCC+;83C7.+;)/*)))0*1)/CE)*)2.=EGG**1*)30<@>)11*(17))7C1*?>5>55F*20+.7+07(,(-4*5)-,*((17)4((
@M03506:14:000000000-AKVR1:1:1101:20172:3559 2:N:0:45
AGGACTACCCGGGTTTCTAATCCGGTTCGCTCCCCACGCTTTCGCGCCTCAGCGTCAGTTAGCGCCTCGAAGACCGCCTTCGCCACTGGTGTTCCTCCGGATATCTACGCATTTCACCACTACACCCGGAATTCCACCTTCGTCTACGCCACTCAAGTCTGTGAGTATCCTCTGACCCCTCTTGGTTGAGCCAAGAGATTTCACCACGGACTTTCCAAACCGCCTCCTCGCGCTTTACGCCAACTCAATCCGGACAACCCTACCCACCTTCGTATTACCGCGTACTCCGCCCCGTCGGTGG
+
CCCCCGGGFGGGGGG76CFCFFGGDGFGGGEDGF;<FGGDGFFGG@FCFGGFGGG::F9@CFGFGGEG@E8=:EEEEFCFGGGGGGFGG,FFGGGGGFGDEEEFECEGF>CB:FFCEFGG<<FGGGCE+++@>F,,,36::8DGGFGGEGGEEFCGFDEFF7,;<EADGF;,,5,D7EC*1<CF,?E5<8F,,,,,<6,,>8<CFFGGG3<<?++>++1*8)>CC*;):*7:CE)*):>EC*/**++)+3275)9>FB**.))9*0*7@)055*:6+-8*31(-((-)()--7(3*33((,
@M03506:14:000000000-AKVR1:1:1101:10617:3586 2:N:0:45
AGGACTACCCGGGTTTCTAATCCCGTTTGCTCCCCTAGCTTTCGCGCCTCAGCGTCAGAAGAGGTCCAGCACGTCGCTTTCGCCACCGGAGTTCCTTCCGATATCAACGCATTTCACCGCTCCACCGGAAGTTCCACATGCCCCTACCTCCCTCGAGACAGCCAGTATCCACGGCAGTTTTCCGGTTGAGCCGAAAGATTTCACCACAGACTTGGCTGCCCGCCTACGCGCCCTTTAAGCCCAGTCATTCCGAACAACGTTTGCACGGTTCGTCTTTCCGCGGCTGTTGGCCGGCAGTCAG
+
CCCCCGGGGGGGGGGGGGGFFGFGGGGGGGGGGGGGGGGGGGGGGGGGGDGGGGGGGGGGGGGGGGGFGGGGGGGGGGGGDGGGGGGGGGGGGGGGGGGGCBFFGGCDEGGGGGAEFGEGGGGGGGGG7C@DFGGGGGGCFFGGCFGFGFDG6?EECFGGGGGC5DFFDGEGEEECEG?CCCFC5CC78,?CEC5::69@7++>;?CFFGGGG=?F4<37CDGC*9@.5/<*95:9)0*7<77D<+3*<CF475D)087*055C*38>F3*7878*+)12(((1(,(*4)5))(())0())
@M03506:14:000000000-AKVR1:1:1101:22483:3590 2:N:0:45
AGGACTACCCGGGTATCTAATCCCGTTCGCTCCCCTGGCTTTCGCGGCCCAGCGTCAGGTGCAGCCCAGTAGGCCGCCTTCGCCTCTGGTGTTCCTCCGGATCTCTACGCATTTCACCACTCCACCCGGTATTCCGCCTACCTCCACTGCCCTCGAGCCCGACCGCTTCCAATGGCCTCTCCCCGTTGAGCGAGGACATTTCACATCAGACGCTGCGAGCCGCCCGCCCGCGCTTTACGCCCAGTAACTCCGGTTCACACTTGCGCCCGACTTTTTATCGCCGATGCTGCCCCGTAGTTAG
+
-ACC@FFGGC:FGGDFDEEFGD<FEFFCFF7EC,B,,,<6EFEG7@FG7+C8CCGGGDFEC@,EF8BD<EFGG,,+@FE:5,?:CF<,9E<=?E,,A,4=:C+E5?E,?7+4?,CABB@<AFGFDAC=F+6A,CAFCG77CC=E,3:9DF8F6E++>4CC*78:8*1>EGC9,>,,<?F:FGG*/***3BBE85:**0<1>@E9+=?9C=*)*9*:1))/9))*)1.0:).*)0)1.:58*:*>*2C4<CF>35/*04*+0**2)**)2)1).*+</)951(,((32@<*.(.43100.))
@M03506:14:000000000-AKVR1:1:1101:23164:3591 2:N:0:45
AGGACTACACGGGTTTCTAATCCTGTTTGCTCCCCACGCTGTCGCGCCTCAGTGTCAGAAACTGCCCAGCAGACCGCCTTCGCCACCGGTCTTCCTCCGGATCTCTACGCATTCCACCGCTACACCCGGAATTCCGTCTGCCTCTACAGTTGTCGAGTTTGACAGTCGGCACGGCAGATCCGGGGTTGAGCCCCGGACTGTCACCTAACCCTCATCAAAGCACCCACGGGCCCGTTACGCTATCGTATCCCGGCCAACGATCGCCCTCCATCGATCACTGCGGCGGCTGCCACGGTGTGAG
+
CCC@CGFGGCFDGEE@EF,EFGAFGFGCGGAFFC7FCEGEGGD8,:C76@A<FFAF9EEAFCFA<C:C<FFFFDGECF@CECB7C7DFDC=BF,,5<:=>F:FGFFEA7++8+CAFFGGGDEECAA:CE:E=FAEDD8::,3EE=9>EC@,,77CDEE>,3@;9644>C*53**>1*>E8>EE5CE5?>,,,38*85=C*52+>>++02****/39***+*25=**))*/)21)0*(9:C*****0;7*0+7))))1-/*)))//**08)**)2;*/3*+),((((,)().,4(17)),5.
@M03506:14:000000000-AKVR1:1:1101:11903:3600 2:N:0:45
AGGACTACCCGGGTTTCTAATCCTGCTTGCTCCCCTAGCTTTCGCGCCTCAGCGTCAGTTATGGTCCAGTGAGCCGCTTTCGCCACAGGTGTTCCTCCCGATATCTACGCATTTCACCGCTACACCGGGAATTCCACTCACCTCTCCCATACTCCAGCACGGCAGTTTCGCCTGCAGGCTCTGGGTTAAGCCCAGAGGTTTCACAGGTGACTTACCGCACCGCCTACGCGCCCTTTACGCCCAATAATTCCGAACAACGCCCCCCCCCCTCGTATTCCCCCGGCTGCTGGCCCGACGTTCG
+
CCCCCGGGGGGGGGGGGGGGGGGGGGGGGGGGGGGGGGGGGGGGGGGGGGGGGGGGGGGGGGGGGGGGGGGGGGGGGGGGGGGGGGCFGGGGGGGGGGGGGGGGGGGGGGGGGGGFGGGGG@CFGGGGGCGGFFGGGDF=FGFG9>FGFGGGGGGGCFEFEGGDGFEGDCGGGGGGGCG>EGF6FGGDGFGGGGG:5FFGFGGGGGGGGGG=EDFFGG>><DDGD3FFG<D5>;?D>F>GGGGGD+<?9@CF5BGD*8<=7))9CEEFG3D3)/A8+)=*-(-(-(34))4()(())0,((
@M03506:14:000000000-AKVR1:1:1101:7383:3631 2:N:0:45
AGGACTACCCGGGTTTCTAATCCCGTTTGCTCCCCTGGCCTTCGTGCCTCAGTGTCAGGGACTGTCCAGAGACCCGCCTTCGCCACTGGTCTTCCTTACGATCTCTACGCATTTCACTGCTACACCGTAAATTCCAGTCTCCTCTCCAGTCCTCAAGCACCGCAGTATCAAATGCAGTTTCGGAGTTAAGCTCCGAGATTTCACACCTGACTTACGACGCCACCTACGCACCCTTTACGCCCAATGAATCCGAACAACGCTTGCAACCTCCGCATTACCGCGCCCTCCTGCACAAAGTTAC
+
CCCCCGGGGGGGGGGGGGGFGGGGGGGGGGGGGGGGGGGGGGGGGFGGGGGFGFGGGGGGDGGGGGGGGGGGGGGGGGCGGGGGGGGFFGGGGGGGGGGGGDEFFGGGGGGGGGGGGGGGGGGGGGG:7:AFGGGGGGGEGGDFFFGGGGGGGAAEFGCFFEE8E=;DEGFDGGCGADFF9C6>EEGC:;F9EFEE+@8=CFFGFGG?E>?CECG:;D9>D)5CFCF)4*:EGF)29F>GGEG3CF7@+?C5A)5)7<)*).0**0<>+)*)))2/<:?*(-(4(-,),)52?)(*0*.-)
@M03506:14:000000000-AKVR1:1:1101:11463:3658 2:N:0:45
AGGACTACCCGGGTTTCTAATCCTGTTTGCTCCCCACGCTTTCGTGCCTGAGCGTCAGTGTTGGCCCAGGGGGCTGCCTTCGCCATCGGTGTTCCTCCGCATCTCTACGCATTTCACTGCTACACGCGGAATTCCACCCCCCTCTGCCACACTCCAGCGAGCCAGTTTCCAATTCCATTCCCAGGTTGAGCCCGGGGCCTTCACATCAGACTTAACTCCCGGCCTGCGCACGCTTTACTCCCAGTCATTCCGCTTAACGCCCGCACCCCACGTGTTCTCGCGTCCGCCGGCTCGCCGTTAG
+
CCCCCG8FG9FGGGGGGGGGGGFGGGGGGGGGGFCFEGGGGGFGFGGGGGGGCEGGGGGGFG?EGGEGFGGDGGGGGGGGGFEEFEGGGGGGGGGGGFGGGGGGGGAFGGGGGGGDFGGGGGGDGFGCC3CFGF9AF8F>FEEGG6F9EF,@8@DDFGGD*@B,8DED@:EFE,?E<CFFEG?C8E9C??FGCEG55=*:C4+A++0+<CC*=+99+>)5))5:D357E))1>)7C)**++/2**0+*<206)0>/*)9=))7))1:)*075)*3*+)1/,((,(-()()((0((/0018(
@M03506:14:000000000-AKVR1:1:1101:8789:3688 2:N:0:45
AGGACTACCCGGGTTTCTAATCCTGTTTGCTCCCCACGCTTTCGCGCCTCAGCGTCAGTATCGGGCCAGTGAGTCGCCTTCGCCACTGGTGTTCCGCCGAATATCTACGAATTTTACCTCTACACTCGGCATTCCACTCACCTCTCCCGAACTCAAGACAGCCAGTATCAAAGGCAATTCCAAGGTTGAGCCCTGGGCTTTCACCTCTGACTAAACCGTCCGCCTACGCGCCCTTTACGCCCAGTAATTCCGATCAACGCTAGCCCCCTTCGTATTACCGCGGCTTCTGCATCGACTCTTG
+
CCCCCGGGGGGGGGGGGGGGGGGGGGGGGGGGGGGGGGGGGGGGGGGGGGGGGGGGGGGGGGGGGGGDGGGGGGFGGGGGGGGGGGGGGGGGGGGGGGGGGGGGFCFGC@EFCEGCEFFFFFGGG9=DFGGGGGGDFAFEGF@D9?FGGGGGCFC?FFGGGGG6:FCBF7ECGGGEFC,=B7B,@BEFCCFGG?DF*ACFDFGGGEFGG>FFGCF,*1:*)//:CCFDE).7C>FG9C3C8>D/*026EF97)))/0.5>@..9D@E3:.955C6@:<**,,-((((0.*)-*4())).)-
@M03506:14:000000000-AKVR1:1:1101:6535:3707 2:N:0:45
AGGACTACCCGGGTATCTAATCCTGTTTGCTCCCCTAGCTTTCGCGCCTCAGCGTCAGTTATGGTCCAGTGCGCCGCTTTCGCCACAGGTGTTCCTCCCGATATCTACGCATTTCACCGCTACACCGGGAATTCCACGCACCTCTCCCATACTCCAGCACCACAGTTTCGCCTGCAGGCTCTGAGTTAAGCCCAGAGATTTCACAGGTGACTTGTGGCGCCGCCTACGCGCCCTTTACGCCCAATAATTCCGAACAACGCTTGCCCCCTCTGGATTCCCGCGGCCGCTGCCCCCGATTTCC
+
CCCCCGGGGGGGGGGGGGGGGGGGGGGGGGGGGGGGGGGGGGGGGGGGGGGGGGGGGGGGGGFGGGGGGGGGGGGGGGGGGGGGGGGGGGGGGGGGGGGGEGGEGGGGGGGGGGGGGGGGEGGGGGGGEGGGGGGGGGGGGGGGGGGFDG8D;9DGFGFGG?GGGFGGGGGGGGGCCGE=D@F9>;2B;,?BEDF5CCFCEGGCGGFG6CGF9C,>CCEGG3755CFBG3<E9:?FAF5=EGGFDC7*<EGFF)/7<1755).5*0A>*)*0)*<@+6*1760(-(()4.((.(-)))4))
@M03506:14:000000000-AKVR1:1:1101:5949:3725 2:N:0:45
AGGACTACACGGGTGTCTAATCCTGTTCGCTCCCCACGCTTTCGCTTCTCAGCGTCAGTTACTTCCCAGAGACCCGCCTTCGCCACCGGTGTTCCTCCTGATACCTCCGCATTCCACCGCTCCACCAGGAATTCCAGTCTCCCCTGCAGTACTCCAGTCTGCCCGTATCGCCCGCACGCCCACAATCGAGTTGTGAGTTTTCACGAACAACGCGACAAACCACCTACGCGCTCTTTCCGCCCAGTAATTCCGGACAACGCACGCACCCTACGTATCCACGCGGCTGCCGTCGCGTAGTTCG
+
CCCCCEFC<CFE@@+@E9FEFFG9FCFEC@BFFF;@FGGFF@GEG:8CFGGFC@CE7FCCCF,,CFFFA@<F@DF:EFEC9DCCCFGGD>:,,9EF9=,EBF9,AF,,++@F:EEDGG@CG+64FGFF:F@8AF,5?,,>ACDEC+,@>,6D,6,D,363,@FF6@+68+BCECGGG>ECEEC5=2,1D1;*B,:,1=5,41=9C?*=55555<*/)9AF8DGC*9@5*9)17@4*-:>E=5>4C7A*+3<7>)))*.9C)07C):C)*09)0*00+6/2,(((((-76.(()-(9.8)),
@M03506:14:000000000-AKVR1:1:1101:18678:3760 2:N:0:45
AGGACTACCCGGGTTTCTAATCCCGTTCGCTCCCCTGGCTTTCGCGCCTCAGCGTCAAGAACAGGCCAGGACGCCGCCCTCGCCACTGGTGTTCCTCCCGATATCTACGCATTTCACCGCTACACCGGGAATTCCACGCACCTCTCCCACACTCAAGCACGGCAGTTTCGCCTGCAGGCTCCGAGTTAAGCCCGGAGATTTCACAGGTGACTTACCGCACCGCCTACGCGCCCTTTCCGCCCAATAATTCCGAACACCGCCTGCCCCCCTCGTATTACCGCGCGCGCTGGCCCCAAGCTAC
+
CCCCCGGGGGGGGGGDGGGGGGGGGGGGGGGGGGGGGGGGGGGGGGGGGGGGGGGGGGGGGGGGFEEGGGCF7FGGGGGGGGGGGGGGGGGGGGGAFGGGGDEGGGGGGGGGGCE<FGGGEGGGGGGGGGGGGGGGGEDGGDFGGGGGGGGGFGGCGGGGGGGGEF?CCEEEEGGFGCECFGGGGGDGGGGGGCE5?5*+>DFGECC:+*9C70A<3D>>)5DG5<FFGGFGG5:7);)8CC3*2++/+<2)8<DD*43:)77CFGFEG395)*20068*(-(,((4),)(()((*7))-)
@M03506:14:000000000-AKVR1:1:1101:15716:3762 2:N:0:45
AGGACTACCCGGGTTTCTAATCCGGTTCGCTCCCCTAGCTTTCGCGCATCAGCGTCAGGTACGGCCCAGCAAGTCGCCTTCGCCACCGGCGTTCCTAGCGATATCTGCGCATTTCACCGCTACACCGCTAGTTCCACTTGCCTCTACCGACCTCAAGTCAACGAAGTATCCGATGCACGATCACAGTTGAGCCGTGACTTTTCACATCGGACTTACGTAACCGCCTACGCGCCCTTTACGCCCATGGAATCCGGATAACGCTCTCCCCCTACCTCTCCCCGCCGCTGCTGGCACGCAGTTT
+
CCCCCGGGGGGGGGGGGGGGGGGGDGGGGGGGGGGGGGCGGGGGGGGGEGGGGGGEGGGGGGGDGGGGGGGFGEFGGGGGGGGGGGGGGGGGGGGGGGGGGDGEGCEGGGEEEFGGGGGGGGGGGGGGGGGCGGGGGGCGGFFGGGGGGGGGGGGGGGCFCFGG*=>FGGGC8=;E?FGG*,4CFF@E@CCCCGEG5CDGGFDFG79C*:5>CG0CC*955C55CG3)/7>E3BBD?**2*:CD***)<+2)575**)**5)0*00;>G:*.)22+2(.:(1(,,-(8>?(().:)))465
@M03506:14:000000000-AKVR1:1:1101:10110:3762 2:N:0:45
AGGACTACTAGGGTTTCTAATCCGGTTCGCTCCCCTAGCTTTCGCGCATCAGCGTCAGGTACGGCCCAGCAAGTCGCCTTCGCCACCGGCGTTCCTAGCGATATCTGCGCATTTCACCGCTACACCGCTAGTTCCACTTGCCTCTACCGACCTCAAGTCAACGAAGTATCCGATGCACGATCACAGTTGAGCCGTGACTTTTCACATCGGACTTACGTAACCGCCTACGCGCCCTTTACGCCCAGTGATTCCGGACAACCCTCGCCCCCTCCGTCTCACCCCGCCCCGTGGCCCGTATGCC
+
CCCCCGGGGGGGGGGGGGGGGGGGGGGGGGGGGGGGGGGGGGGGGGGGGGGGGGGGGGGGGGGGGGGGGFGGGGGEGGGGGGGGGGGGGGGGGGGGGGGGGGGGGGGGGGGGGGGGGGGGGDGGFFCCCFGGGGGGFGGGGGGGGGGGDECEBEGCCGGFGGGG*;CEGGGG1*>CEFG5*A7E,;C9BGFFGG885=CGG=?FGGGGG55CEG+;C;F5DGDCDDEFCG>59@DC709;=GC343<*++39?@D39(**0).1>EC3:)*)8//*;:91((((-(()-)(3)((1)0())
@M03506:14:000000000-AKVR1:1:1101:23774:3778 2:N:0:45
AGGACTACCCGGGTTTCTAATCCTGTTTGCTCCCCACGCTTTCGTGCCTCAGCGTCAGTATCGGGCCAGTGAGCCGCCTTCGCCCCTGGTGTTCTTGCGAATATCTACGAATTTCACCTCTACACTCGCAGTTCCACTCACCTCTCCCGAACTCAAGATCCTCAGTACCAAAGGCAGTTCTGGAGTTGAGCTCCCGGACTTCACCCCTGACTTAAAGACCCGCCGACACACCCTTTACGCCCAGGGATCCCGAGCTCAGCTATCCACCGTCGTACTACCGCGGCGCCTCGCACACAGTCCG
+
CCCCCGGGCEF@+@C-CE9EFFFGEGGFFG9FC,6CBCC,FDFGFGGGGGFGFCFGEECEDGF@FGGEGGCFGGGEEGCFGGGE,@@D?F<<BFGFGGGEGEE<AC,BFCGC4CDCEG,,?,AFF5A+>@:?FEEACFGFFCEF9D=D=+BCFFC,@,,73@EAFF97,,,5:@:,C39;9;,,3><57,4,>,44***44+5>C7*:=**0::1<7=6F5CDC335)/9:EC3)94:08:7*1**20**;)))))*.*077*07+07*07;5**126?C(((4((-)-897D((/)1,4(
@M03506:14:000000000-AKVR1:1:1101:17048:3796 2:N:0:45
AGGACTACCCGGGTTTCTAATCCCGTTCGCTCCCCTAGCTTTCGCGCCTCAGCGTCAGAAGAGGTCCAGCACGTCGCTTTCGCCACCGGCGTTCCTTCCGATATCAACGCATTTCACCGCTCCACCGGAAGTTCCACATGCCCCTACCTCGCTCAAGCTCGCCAGTATCAAAGGCACTTTTCCGGTTGAGCCGAAAGATTTCACCCCTGACTTGGCAAGCCGCCTACGCGCCCTTTACGCCCAGTTATTCCGAGCAACGTTTGCACGGTTCGTCTTACCGCGGCCGCTCGCGCCACCTTAC
+
CCCCCGGGGGGGGGGDGFGGGGGGGGGGGGGGGGGGGGGGGGGGGGGGGGGGGGGGGGGGGGG8CFFGGGGGDGGDGGGGGEGGGGGGDGGGGGGGDGGDCFGGGGGGGGGGGGFAGGFGEGGFGGGGGD@FGGGGGED:FCGGG6DFFG8>>C>F96,@CECEE8D,>D;DDFFGGCFCCEGGC>E5CFFGEGE*/0>C7@+>9E5*2>7C?D+>==3CFGGGD*707CB5CDF*:*./CED/0++979<)8.<)0.)*7).:*AF3:)95:GF*3:)*-3(((((.(03()(-9)70),
@M03506:14:000000000-AKVR1:1:1101:24914:3799 2:N:0:45
AGGACTACCCGGGTTTCTAATCCCGTTTGCTCCCCTGGCTTTCGCTCCTCAGTGTCAATGCCGGTCCAGGATGCCGCCTTCGCCACCGGTGTTCCTCCAGTTATCTACGCATTTCACCGCTACACCTGGAATTCCGCATCCCTCTCCCGGATTCAAGCCATCAAGTATCACACGCAGTTCCCCGGTTAAGCCGCGGGATCTCACGCGTGACATAGGTGGCCACCTCCGAGCACTGTACGCCCTGTAATGCCGAACACAGCTAGCCCCACCCGGATTACCGCTGCTCCTGGCTCCGACTCGG
+
CCCCCFFG@CC77+BBE@EFFGGGGGFGGFFGGG7EGFFGGF<6C,EFFGFFFDEE9CFFFE@7C@CGD<,CFCFGEGGFG7FCFG8FG@=FFAEFFGEF,,CBBFGGF7F7:F,,5EFEG7CFA@CGG8FF8?,,8CCCFFGGF,6>E>+@@DGAC,8@=8DDEFGACE,,:@E+:E7=;?,**>:*>9DFE5******3@C;8*/21/2+2++++28*0*/***))*)0279/>:7>DG*/9*0+/0:+5)))1*(1:7@*09*8)2)/))/**25*2((-4.))/40(()((1)0(,1
@M03506:14:000000000-AKVR1:1:1101:22794:3823 2:N:0:45
AGGACTACCCGGGTTTCTAATCCTGTTTGCTCCCCACGCTGTCGCGCATCAGTGTCAGAGACTGCCCAGCAGACCGCCTTCGCCACCGGTCTTCCTCCGGATCTCTACGCATTCCACCGCTACACCCGGAATTCCGTCTGCCTCTACAGCCCTCGAGTTTGACAGTCGGCACGGCAGATCCGGGGTTGAGCCCCGGACTTTCACCACACCCTTATCAAACCACCTACGCGCCCTTTACGCCCAGTGATTCCGGACAACGCTCGCCCCCCCCTGTTTACCGCGGCCGCTGTCACGGGGTTAG
+
CCCCCGGGGGGGGGGGGGGGGGGGGGGGGGGGGGGGGGGGGGGGGGGGGGGGGGGGGGGDCFGGGGGGGGGGGGGGGGGGGGGGDEGGGGGGFGGGFEEGE7FGGFGGGG>:FEEFGGGEDGEGGFGGEGDDCFGGGGGGGGGGGGGFFCFGGGE6@,@DGGGGGF9C***CE5CC:D?:?8=CDE5CGGFGFEGDCC5CFG7@FG=5:557?*<9:C@E*/1:C4?)*)075)7<4*8CGE*1*+<*+<0<>:D)/(957))9);:>CDG)5*++<4?*4(((,-->,0)-94:35)(-(
@M03506:14:000000000-AKVR1:1:1101:16054:3824 2:N:0:45
AGGACTACCCGGGTTTCTAATCCTGTTTGCTCCCCACGCTGTCGCGCCTCAGTGTCAGAAACTGCCCAGCAGACCGCCTTCGCCACCGGTCTTCCTCCGGATCTCTACGCATTCCACCGCTACACCCGGAATTCCGTCTGCCTCTACAGTCCTCGAGTTTGACAGTCGGCACGGCAGATCCGGGGTTGAGCCCCGGACTTTCACCATACCCTTATCAAACCACCTACGCGCCCTTTACTCCCGGTGACTCCGGACCAACCCCCCACCCCCCGTTCTCACCCGGCCGCTTGCCCTGGGTTAG
+
CCCCCGGGGGGGGGGGGGGGGGGGGGGGGGGGGGGGGGGGGGGGGGGGGGGGGGGGGGGGGGGGGGGGGGGGGGGGGGGGGGDGEDGGDGGGGGGGGGGGEGGGGGGGGGCGGGGCFGGGGGGGGGGGD:EFGGGGGGGGGGGGGGGGGGGGGGEGGCE<FGFGEFGDCGGGGDE>CF6DEGGG8E=EGGGGGGE=5CEFFDFGGGGF69D464CGC7*+9*97*2)8E<B>C)07)2*<+:5C):;)+30).)/7C(/1)0)/5CC:G:<5)*2A9)9*(((,(,1)(8(()((*)0(((
@M03506:14:000000000-AKVR1:1:1101:7474:3824 2:N:0:45
AGGACTACCCGGGTTTCTAATCCGGTTCGCTCCCCACGCTTTCGCGTCTCAGCGTCAGTTGCAGGCCAGGAAGCCGCCTTCGCCACTGGCGTTCCTCCAGATATCTACGCATTTCACCGCTACACCTGGAATTCCGCTTCCCTCTCCTGCACTCTAGCCAGGCCGGTTTGCAATGCAGTTTTCCGGTTGATCCGGAAGCTTTCACATCACACCTAACCAGCCGCCTACACGCGCTTTACGCCCCGTAACTCCGGACAACCCTTGCCCCCTCCGTATTACCGCCGCTGCCGGCCCCTCTTTT
+
CCCCCDGGGGGGCFGGGGGCGGGGGGGEGGGFEGGGEGGGEGGCCEGFGGFF@CFGFGGGGGGGFED8FFDFCEGECEGGGFGG>FFB<FG@FFD9EF=F<FGECEGGGG+FCEFGGGCCC+@,AFFFF@,?FDC<FC@GGG,DDFFDFF7@3<D,DGFG,;D8EGEGGDFGGCFGCFF7F:CFC::=E,,?EFG58?,4>CG?C:F6+8CFEFCEGGF=FD757D)7+2)5))0>(:42*//)/:*)*3<).5*)1(1*)8576F6):5*.<7*0<)9:4439B017,0,132(*)).))
@M03506:14:000000000-AKVR1:1:1101:21676:3842 2:N:0:45
AGGACTACCCGGGTTTCTAATCCCGTTCGCTCCCCTGGCTTTCGCGCCTCAGCGTCAGTTTCAGTCCAGAGAGCCGCCTTCGCCACCGGTGTTCCTCCCAATATCTACGAATTTCACCTCTACACTCGCAGTTCCACTCACCTCTCCCGGACTCCAAGCTCATCAGTATCAAAGGCAGTTCTGGAGGTGAGCTTCAGGATGTCACCCCTGACTTAATAAGCTGCCTACGTGCGCTTTACGCTCAGTGATTCCGCGCACCGCTAGCCCCCTTCGCATGACCGAGGCTGCTGTCACGAAGTTA
+
@CCCCGGGECFCFC6CEGGGGG9FCFEGGGGDGFGGFGGGGGGGGGG@FFGGGGGGGG9F99EFFGGGGF8EF@EFEGCFGGGGGGGEEG7FE?FDFFG=,AFAFDFGF7AE?,@EFGGEFEFGGGGFE7=4E?FCF,AFG8=,@,,@>EC>C,@8DFGCDFAAF33;EFGGGG,@FB9,DF,><4*@*3,6,,?;DF6,,;:D?,1*****0BFG7:C9C+;,;DFFE7)/>5)/(38:=*:<<+3;1;1+))17/()*0))9<FF>E5*<3*;;*))24((-4,17,944*-(1))-6-
@M03506:14:000000000-AKVR1:1:1101:13667:3851 2:N:0:45
AGGACTACCGGGGTATCTAATCCTGTTTGCTACCCACGCTTTCGCTCCTCAGCGTCAGTACCGGCCCAGAGCGCCGCCTTCGCCGCTGGTGTTCCTCCTGATATCTGCGCATTTCACCGCTACACCAGGAATTCCACGCTCCCCTACCGGACTCTAGTCATGACAGTATCGGGTGGCGTCTCCAGGTTGAGCCTGGAGGTTTCACACCCGACTTATCGAACAGCCTACGAGCTCTTTACGCCCAATAAATCCGGACAACGCTTGCCCCCTCAGTGTTAACGCGGCCGTCGGCCCGGAGTTG
+
CCCCCGGGGGGGGFGGGGGAFFGGFGGGGGGGGGGFFGGGGGGGGGGGGGGGGGGGGGGGGGDGGCFEFGFFGGGGGGGGGGGGGGGGGFFFGDFFGGGGGGGGGGGGDGGEGGGC9FGGGGGGGGGGGGGGG9FFGGGGGGGGGGGGGGGGGGEG9DFGGGGGG:BC7EECCDGGGGGGDFGFFFCGGC8C?E>EF*5=6@CFGGGGGGDGE*<<CFF*/CFFFF?@G<DGGF7:>7FGE7DCGFGFFFGF>>*))(*2))8<FC878B*7:*<9@4*<:2(,4(,0-5(()-,/)7(()
@M03506:14:000000000-AKVR1:1:1101:17759:3852 2:N:0:45
AGGACTACTAGGGTTTCTAATCCTGCTTGCTCCCCACGCTTACGCTCCTCAGCGTCAGTACCGGCCCAGAGTGTCGCCTTCGCTACTGGTGTTCCTCCCGATATCTGCGCATTTCACCGCTACACCGGGAATTCCACACTCCCCTACCGGACTCTAGTCATGGCAGTACCGGGTGGCCCCTCCACGTTGAGCGTGGAGATTTCACACCCGACTCACCAACCCGCCTACGAGCTCTTTACGCCCAATAAATCCGGACAACGCTAGGCCCCTACGGTTTCCCCCGGTCGCGGGCCCGTCGGTG
+
CCCCCDFFFGGGGGGGGGGGFGGFGGGGGGGFFGGGGGGGGGGGGGGGGGGGGGGGGEGGCFGDGGGDGGGGGGGGGGGGGGGGGGGGGGGGFGGGGGGGGDGGFGFGGGGG7FE9<FEGCCEGG@FCFECGFCF9<,C=DG8EGFFGC7+@ECCDGDEA;FGC,@DFFFGG58CGGCCCCCC,<5E6:*<@CEEGG78*A7CGFCFG57)>EGDCFG5*/>DCDDFFG*8E<9*:5*9/*553CEGF7+<F3>397:GC))01<FF>*0*))***2)99(--,((-)()(()-2)))(-(
@M03506:14:000000000-AKVR1:1:1101:20647:3854 2:N:0:45
AGGACTACCCGGGTTTCTAATCCGGTTTGCTCCCCACGCTTTCGCTCCTCAGCGTCAGAACAGGCCCAGAAAGCCGCCTTCGCCACTGGTATTCCTCCCGATATCTACGCATTTCACCGCTACACCGGGAATTCTGCTTTCCTCTACCCGTCCCAAGTCTGCCAGTATCCGATGACCCCTCCCGGTTGAGCCGGGAGATTTCACACCAGACTTAACAAACCGCCTACAAGCCCTTTACGCCCAGTAAATCCGGACAACGCTTGCCACCTACGTCTTACCCCCGCTCTCGGCTCGCACTATC
+
CCCCCGGGGGGGGFGGGGGGGGGGGGGGGGGDGGGGGGGGGGGGGGGGGGGGGGGGEGGGGGGGGGGGGGGGG8FFGGEGGGGGGGGGGGFGGGGGGGGDDGGGGFGGEE7:CFGGGGDGG:FFFGGGEEGGGGGGGGFGGGGGFFGCEC@E+@D6FEGEGGC?:,@,@CEGGEFGGGG>CGEE54?EFCEGGGCG:5FCFGGGFGEGG4CFFFGGG*;CFG5=DDF@?*7:<?)24:7=EEGCC?9F+0<;>3C<<:)*)87<79+8*0C75*2;+)0+(-414((/45?()3()).)))
@M03506:14:000000000-AKVR1:1:1101:6687:3859 2:N:0:45
AGGACTACCCGGGTTTCTAATCATGTTTGATCCCCACGCTTTCGCACCGCAGCGTCAGTACCAAGCCAGTGAGCCGCCTTCGCCACTGGTGTTCCTCCGAATATATACGAATTTCACCTCTACACCCGGAATACCACTCAACTCTCTCGCACTCGAGATACCCAGTATCAAAGGCAGTTACGGGGTTGAGCCCTCGGATTTCACCCCTGACTTAATAATACTCCCACGTTCGCTGTACGCCCATTACTCCAGAACCAACCGAGTCCCCCTCGTCTTTCCGGTGTCACTTAGCAGAAGTTCG
+
<6BCBAA<C@@CCCFGGEFC9;,E@6EC@,,CA,,;+@@F,6CB;C7@@+@+++8FC,FFFG,9C,CC<F,F@<F@F+,,66?,FFCEFE,EB9FF9?CCF7B,,55C,=,,9,,5BE?FEE9F,,4++8+A,C,5DBD,,3,6,7D9++8=+@@D>3@FA,6@,<;;@,7,78,4*,7,7:45:@=9,4,:1,,**=/=<8;,,45CF*0+=+11+++12+*+**2)100/)85*/1)***/**<09+<+0702*0(/*0)0120<>53C>5D;*+.*1(((()))*)*).*)(*)*))(
@M03506:14:000000000-AKVR1:1:1101:7269:3863 2:N:0:45
AGGACTACAAGGGTTTCTAATCCTGTTTGCTCCCCACGCTTTCGTGCCTGAGCGTCAGTATTGGCACAGGGGGCTGCCTTCGCCATCGGTGTTCCTCCGCATCTCTACGCACTTCACTGCTACACGCGGAATTCCACCCCCCTCTGCCATACTCCAGCCCGCCAGTTTCCATCGCCATTCCCAGGCTGAGCCCGGGGCTTTCACGACGCACTTAACGAACCGCCTACGCACGCCTTACGTCCAGTAATTCCGAGTAACGCTCGCACCCTACTTCTTCCCCCGCCTGCCGGCTCGTATTCTG
+
-8@B@<FF<FEGGGCFGGGG9<<CE<CFFEEFFGGGGGGEEEGGG@CGFFECFGGGGGGGFGFGG,CEGFGEEGGGGGGGFGGEEGGEFEEEFGGGGDCCC=:?F9,E7+?CFFGAEFGGCF5=F7>7CE=BFCGCGGCFEG7C?E?>F;9D;<8C?EEEEEG*@43,@A,<DGDE*::DD?,2;*,;CCFGG*:5:7CC+7+>C5C5=5CD?*0<><>EG3):*/)):*7*)0)*3<;*2A39>++*329)))10*.975>)>)2:72)9*1*<++)0*(((4:01)459(04(*0)-))
@M03506:14:000000000-AKVR1:1:1101:10346:3893 2:N:0:45
AGGCCTACCCGGGTTTCTAATCCTGTTCGCTCCCCACGCTTTCGCGCCTCAGCGTCAGTACCGTCCCAGAGAGCCGCCTTCGCCACGGGTGTTCTTCCTGATATCTGCCCAATTACCCGCTACACCAGGAATTCCACCCTCCTCTTCCGGCCTCTAGCCTTCCGCTTTCCACCGACAGCCCGAGGTTGAGCCCCGAGTTTCACCACCGCACCGGTAACACCGCCTCCACCCCCTTTACGCCCAAGCCATCCGGACAACGTCTCCCCCCCACGTATTACTGCGCCCTATGCCACGACGTTTC
+
@C@,6;6CEDGGGGG@CFF,EECF9F9@@7;FFGGEEEEGE,;8:F+@@,C,,@@FD,FFFFGFGGGG,6:<F@=@CCE79<?BE7CFGBF:4EEEGF?E9,:,5@,,,BA+A,,5C?7=C7:F4A7A7+6A,AA?AD3++>8EAF@FC@+;:E8,,=@,@,3;*5B*@,>B:;:89*=*1;*1**=C,,6,*/**3*/:+1+++2=55))2*)*:9**+/)92**))**0*755*)*0;:/7/**/70<*)7)9)*.9*)85*9?G5*0>)8*<8+)*+)((((,().*.)*,(17.(.)
@M03506:14:000000000-AKVR1:1:1101:17902:3893 2:N:0:45
AGGACTACACGGGTTTCTAATCCCGTTTGCTCCCCTAGCTTTCGCGCCTCAGCGTCAAGAACAGGCCAGGAAGTCGCCTTCGCCACTGGTGTTCCTCCCGATATCTACGCATTTCACCCCTACACCGGGAATTCCACTTCCCTCCCCCGCCTCCGAGTCGATCAGGACCGCGTGACCCTCCCCCGTTGCGCCGGGGGCTTTCACACGCGACTCGCACGACCGCCCGCGCGCCCTCTACGCCCAGTAAACCCGGACAACGCTCGCACCCTACGCCTCCCCCCCGCTCCCGCGCCTGCTGTCC
+
CCCCCDFF-CFFC@C;E9@<EFEFDFEFFE,EDCFG8FGGGGGGG>:@FBAAFG:FDCEFFF<C<C@FDDC@AFFG>CGECFGGDGGGG<FC4,CFA=FGCG7>A9@?=@FCF<C,E,,+4+A=8F7B++@<,CF9FDDDGCDE+@C++@EG+A+:+4@8+::E<,,*5CE755:*2:1=;E5**1,***=*8*88CD=*30<0+<E5>3>3***//C):)))2/1)0117*17)><>5=EE**2+000*;05>3)1./=).)/)*2<*.75))0**-7/,(,(-(()-8((0,44))-5,
@M03506:14:000000000-AKVR1:1:1101:24436:3925 2:N:0:45
AGGACTACCCGGGTTTCTAATCCCGTTTGCTCCCCTGGCTTTCGCGCCTCAGCGTCAATGCCGGTCCAGGATGCCGCCTTCGCCACCGGTGTTCCCCCAGATATCTACGCATTTCACCGCTACACCTGGAATTCCGCATCCCTCTCCCGGATTCCAGCCTTCCAGTCTCGGACGCAGGCCCCGGGTTGCGCCCGGGGATTTCACGTTCGACTTAGAAGGCCGCCTACGTCCCCTGTACGCCCATTAACTCCGAACAACGCTTCCCCCCTGCGCCTTACCGCGTCCGCCGGCCACGAGTCAG
+
CCCCCFFF<CFCE+@CFFGGGG,FECCEFADF@@;FF8@D<FEECFDE@:C;<@B@CGCCCFFE@@F9,C<CC,CF>=F,=DCE7:<++7@FCAF,<>+:<,,5AEAEF>++4<FEGFCD+4C5F?,3,=35,CFFG+++=D=F=DDF+++@+5,3,,4@C<:CFF,@E6><EG5*4*1**=C8C*4=*1:1=C**32*:+:+3*2:6/57>E:7+0:@F4<5*1/5)0/8:C4.9)0.*:*1**+<*<CC)))/)*.95.7)0**/.2)*0)***+.)/(436(49<,)(()(()))().
@M03506:14:000000000-AKVR1:1:1101:19442:3940 2:N:0:45
AGGACTACCCGGGTTTCTAATCCTGTTCGCTCCCCACGCTTTCGCTCCTCAGCGTCAGTAATGGCCCAGAGATCCGCCTTCGCCACCGGTGTTCCTCCTGATATCTGCGCATTCCACCGCTACACCAGGAATTCCAGTCTCCCCTGCAGTACTCCAGTCTGCCCGTATCGCCCGCACGCCGAGGGTTAAGCCCCCGGTTTTCACGAACAACGCGACAAACCACTTACGAGCTCTTTACGCCCAGTAATTCCGGACCACGCTCGCACCCTACGTATTACCCCGGCCTGCGGCACGTAGTTGG
+
CCCCCGGGGGGGEFGDGGGGGGGGGGGGGGGGGGGGGGGGGGGGGGEGGGGGGGGGGGGGGGGGGGGGGGGGGGGGGGDFGG7FGGGGGGGGGGGEFGGGGGGGGGFGDGCEFGCFGGGGCFGGFFCGGGGGCFGGFBFF=FFEGGGGFG9AFDFGGFGAEGFGGG>FG+8FEGG*@CE@EC5>CCF51BE@GEEGG:E587AFFGGGC<C)/98:C3:CD4*+:77)2/5*94/:<G5=*:5*2<C*<CG))8>)>35E37>598C:*09).7+004*7((-1(((0(04-5((*0.))(
@M03506:14:000000000-AKVR1:1:1101:12854:3950 2:N:0:45
AGGACTACTCGGGTTTCTAATCCCGTTTGCTCCCCTGGCCTTCGTGCCTCAGCGTCAGGAACTGTCCAGAGACCCGCCTTCGCCACTGGTCTTCCTTACGATATCTACGCATTTCACCGCTACACCGTAAATTCCAGTCTCCTCTCCAGTCCTCAAGCACGGCAGTATCGAATGCAGTTTCGGAGTTAAGCTCCGAGATTTCACACCCGACTTACCGCGCCGCCTACGCACCCTTTACGCCCAATGAATCCGAACAACGCCCGAGACCTCTGCTTCACCGCGGCTGCTGGTCCCGAATTAC
+
CCCCCGGGGGGGGGGGGGGGGGGGDGGGGGGGGGGGGGGGGGGGGGGGGGGGGGGGGDFGGGGGGGGGGGGGGGGGGGGGGGGGGGGGGGGGGGGGGGGGGG@GGGGGGGGGGGG9EEGGGGGGGFGGGGGGGGGGFFGGGGFGFFGGGGGC;AA??FCGGDBEC@B9DEF@FGFFCE;AEGG+@EGFACGAFCEEECF7DGDF7FE5=*?7789855)CCGG*1*;DEC>ECF);.@;EGGG3DFCB:FG33)>7C?)7;:B)1*15+906**3++.*:(4173,2;3/()/((*))(-.
@M03506:14:000000000-AKVR1:1:1101:5416:3952 2:N:0:45
AGGACTACACGGGTTTCTAATCCTGTTTGCTCCCCACGCTTTCGCGCCTCAGTGTCGGTTACAGACCAGAAAGTCGCCTTCGCCACTGGTGTTCCTCCATATCTCTACGCATTTCACCGCTACACATGGAATTCCACTTTCCTCTTCTGCACTCAAGTCTCCCAGTTTCCAATGACCCTCCACGGTTGAGCCGTGGGCTTTCACATCAGACTTAAGAAACCACCTGCCCGCGCTTTACGCCCAATACTTCCGGATAACGCCTGCCACCTCCGTATTACCGCGGCCGCTGGACCGTCGCTAA
+
CCCCCGGGGGGGGFFGGGGGGGGGGGGGGGGGGGGGGGGGGGGGGGGGCGGGGFGGGDFGGGG9FGGGGGGGGFGGGGGGGGGGGGGGGGGGGGGCFGFDGGGDFGGGGGGGGFF9FGGGGGGGF=FFGFGFGGGGGFFFGGGGGFFGGGGGCGGE9,=,EFFCFGAFGGGGGGGGGGFGGGGEG:EGGFGFEGGEDE8EFGGGFDF7C47>FFGCFDFFFDGE**4)/2:CGF38)@:*=EG3;?9F7<@=)75C:<35)5.9DCF>*)95.>*<<<F*3,11(((04).(.-(*0)2((
@M03506:14:000000000-AKVR1:1:1101:11604:3975 2:N:0:45
AGGACTACCCGGGTTTCTAATCCTGTTTGCTCCCCACGCTTTCGTGCCTCAGCGTCAGTATCGGGCCAGTGAGCCGCCTTCGCCACTGGTGTTCTTGCGAATATCTACGAATTTCACCTCTACACTCGCAGTTCCACTCACCTCTCCCGAACTCAAGATCCTCAGTATCAAAGGCAGTTCTGGAGTTGAGCTCCAGGATTTCACCCCTTACTTAAAGACCCGCCTACGCACCCTTTACGCCAAGTGCTTCCGATCAACCCTAGCCCCTTTCGTTTTACCGCGGTGGCTGGCCCCAAGTTAC
+
CCCCCGGGGGGGGGGGGGGGGGGGGGFGGGEFGGGGGGGGGGGGGGGG<FGGGEGGGGGGGGGGEGGGGGGGGGGGGGGEGGGGGGGGGECFEGGGGGGGG77FGEFFGGGFGGFAAFGGGFGC,,9=B7CCBFGGFGG8FG9==DFFG@@CFFGGF8,DFC9A8EGGGCGDCG?D6D,,,5@>FCGGGD@;FFCF8@FCFCDFGFEF,*05C:F7++);955**/6)**0/9=A69D>GG*)1;++;1?67))1/9:**)))74CE)*97)8**/3-=*396(((()4.((0((*0*.)-
@M03506:14:000000000-AKVR1:1:1101:15084:3976 2:N:0:45
AGGACTACCCGGGTTTCTAATCCTGTTTGCTCCCCACGCCTTCGCGCCTCAGCGTCAGTCTCGGTCCAGAGCGCCGCCTTCGCCACCGGTGTTCTTCCCAATATCTACGAATTTCACCTCTACACTGGGAATTCCACGCTCCTCTCCCGAACTCCAGCCACCCAGTCCCAAGCGCACCTCCCAGGTTGAGCCCGGGGCTTTCACGCCTGACTTGGAAGGCCGCCTACGCGCCCTTTACGCCCAGTAAAGCCGCACAACGCTCGCCCCCTCCGTCTTACCGCGGCTTCTGGCACGAATGTAT
+
CCCCCGGGGGGGGGGEGGGGGGGGGGGGGGGGGGGGGGGGGGGGGGGGGGGGGGGGGGGGGGGGGGGGGGGGGGGDGGGGGGGGGGGGGGGGGGGGGGGGGGGGGGGGGGFGGGGGGGFGGGGGGGGGGFGGGGGGGGGGGGGGGGGGGDEGGGGG>CCCFGGGGGGFFCFCGCEDGG6CGGGCCDGCCFGGFGEGCC8*>C7FFFF=F4CFCFDCC4>FG:DEDDF3E)):9>47)07C5*/>F+<@+@FB)7<<*89C)75C9CGD8)1.8*;@+6)17(-(((.*)*.(0(()0/.))
@M03506:14:000000000-AKVR1:1:1101:12538:4070 2:N:0:45
AGGACTACCCGGGTTTCTAATCCCGTTTGCTCCCCTAGCTTTCGCGCCTCAGCGTCAGTGTCGGTCCAGGAAGCCGCCTTCGCCACCGGTGTTCCTCCGGATATCTACGCATTTCACCGCTACACCCGGAATTCCGCTTCCCTCTCCCGAACTCAAGCCCGCTAGTTTCCTGTGCAGTTCCCCAGTTGAGCCGGGGGGTTTCACACAGGACCTAACGAACCGCCTACGCGCCCTTTACGCCCAGTAATTCCCAACAACGCTTGCCACCTCTGCATTACCGCGCCTGCTGGCCCATAGTTAG
+
CCCCCGGGG-FGGGGGGGGGGGGGGGGGGGFGGFGGGGGGGGGGGGGGGGGGGGGGGGGGGGGGGGGGGGGGGGGGGGGGGGGGGGGGGGDGGGGFGGGGDEEGGGGGGGGCFFFFGFEGGGGGGDFGGGGGGGGGFGDFGG9FGGGGGGGGECGF?C8:EGG8EFGGGGGGGGGC?DCGEF6:EFGGGGGGGGGG5=?CC>CEGG5F57C<C*+*/93CCDC*7C@@GGFDDEFG2*<E*/1C<+31:77*17DG4:DGF3)7CFC)*.*07*<7+.6>11(-((19790(7((29@)).
@M03506:14:000000000-AKVR1:1:1101:7775:4085 2:N:0:45
AGGACTACCCGGGTTTCTAATCCTGTTTGCTCCCCACGCTTTCGCGCCTCAGCGTCAGTCTCGGTCCAGAGAGCCGCCTTCGCCACCGGTGTTCTTCCCAATATCTACGAATTTCACCTCTACACTGGGAATTCCACTCTCCTCTCCCGAACTCTAGCAGTCCAGTCCCAGACGCACCTCCCAGGTTAAGCCCGGGGCTTTCACGCCTGACTTGGTCCGCCGCCTGCGCGCCCTTTACGCCCAGTAAATCCGAACAACGCTCGCCCCCTTCGTATCACCGCGGCTGCTGGCACGAAGTTTG
+
CCCCCGGGGGGGGGGGGGGGGGGGGGGGGGGGGGGGGGGGGGGGGGGGEGGGGGGGGGGGCGGGGEGGGGGGGGGGGGGGGGGGGGGGGGGGGGGGGGGGGGGGGGGGGGGGGGGGGGCFGFGGGGGGFGCFGGG<FEG9FFGGGGFGGGGGDFFFFGGGGGGGFGGFCEDCGGGDGGGGGGGE*@CCDDGCGGCEGGGGGG,>FFF6=CCFGGGGGGFG</7C35A>CCEGG>FGB7.CEEGGGGG40<<7))>3*15E>BEDGG=@=)77<7C*+.712,9>,71/)9((0(,>3F9).
@M03506:14:000000000-AKVR1:1:1101:22581:4086 2:N:0:45
AGGACTACCCGGGTTTCTAATCCCGTTTGCTCCCCTGGCTTTCGCTATTCAGCGTCAGTGTTGGTCCAGGATGCCGCCTTCGCCACCGGTGTTCCTCCAGATATCTACGCATTTCACCGCTACACCTGGAATTCCGCATCCCTCTCCCAATCTCAAGCCATCCAGTATCAAGCGCAGTTCCCCGGTTAAGCCGAGGGTTTCCCCGTTGGCCCTAGTTGGCCGTCTACGAGCCCTTTACCCCCAGTAATCCGTAACAACCCCTGCCCCCCCCGATTTCCCACCGCAGCTGTCCCGGACTTCG
+
CCCCCGGFEEFGGFEE<-CEEGFEGGGGEGGFGGGGGCGGGFGGGGEGFC9DCEG>EGGGEGDGGGGCEGEFFGG7+CFEFGGGGGFGDGGG:FFFFGGFGGCFBEFCG>:FC,5,BF7+>@7<A<?BFFGGCE;?EE7CFD,>,@DBDFFFCDGF?EFC>F88,6@,,3,7655:7+55>DCEGBEEC=>B::>8:*<4,+50/*=/,***220+23)+;/1/;*:5**)12)09<C*3;77**<780C87))1*::**)8<5*;A3?>G)))2/+)9+((((,(()5*).6,()))..,
@M03506:14:000000000-AKVR1:1:1101:10800:4090 2:N:0:45
AGGACTACCCGGGTTTCTAATCCTGTTTGCTCCCCACGCTGTCGCGCCCCAGCGTCAGCCACGGCCCAGCGGAACGCCTTCTCCACCGGCTTTCTTCCCGATATCTACGCATTCCACCTCTCTACCGGGAATTTCATCCGCCTCTACCGTCCTCTAGCCCGCCACTCTTTCTGGCAGCCCCGGAGTTGAGCCCCGTGCTTTCACCAGCAACTTAACGCACCGCCTACGCCCCCATCACCCCCAGTTCTTCCGTCCCACGCTCGCCCCCCCGCTCTTTCCGCCGCTGCTCGCACGGCTGTTG
+
-68,CGG9FC:FGG;FCF<@9@@<EEFFE@CFFCFDB7@@8,;@<++@+86,6CFCGGG8F<+@+@+6C<@=F++8?FE:C,9?,,B>@++4B,,AEGGC+6+@?,,5+@+48:,?F@83E8,5C7>:F@=,>,,83@:FGG+:<,@,8**3@,@BFFBF*9C**14,,,,,1,,,4=E;E=E**3<+52?88*8*/*3+1:+>+25AF*7*00+<7)8:C555995)*))21))*)07**:)*030@90<70))**.1:@>>5);*0?>)).)*++.92(-921((/)0((0(-)00,).
@M03506:14:000000000-AKVR1:1:1101:23759:4104 2:N:0:45
AGGACTACCCGGGTTTCTAATCCTGTCTGCTCCCCACGCTGTCGCTCCTCAGTGTCAGAAACTGCCCAGCAGACCGCCTTCGCCACCGGTCTTCCTCCGGATCTCTACGCATTCCACCGCTACACCCGGAATTCCGCCTGCCTCTACAGCCCTCTAGTTTGACAGTCCGCACGGCAGATCCGGGGTTGAGCCCTGGACTTTCACCACACCTGTATCCAACCACTTACGCTCCCTCTACGCCCAGTGATTCCCTACATCGCCCGCACCCCCCGTATTTCCGCTCATGCTCCCTCCGATTTAT
+
9<@CCDGGGFEDGFC76E@FFGFGAFFGGG9FECEFE:CEGGFFF,CFCCC8CFFEGC<FFEFFFF8EFED@GG<@:F@FFFCEC@FG:B:8CE<EAF7FCEF:,CFFEGGGGGC?FG+>+4@F<8F:FGGGF,E<+3FECE@@=9EA,,63@88,3=D=EAFC6@C,@:+@::C>C*A,?,4>*=EC8F7E:,,**2>=+:>EC?C:*/**4+1+31)0C*/+++2)2*0:55)927):*//**3+120<*//9**65*)0))12*)*09)8<F++)/*(,(()-.*))((0((1))(.)
@M03506:14:000000000-AKVR1:1:1101:16012:4122 2:N:0:45
AGGACTACCCGGGTTTCTAATCCCGTTCGCTCCCCTAGCTTTCGCGCCTCAGCGTCAGTGTCGGCCCAGCAACCCGCCTTCGCCGCAGGTGTTCCCCTTGATATCTACGCATTTCACCGCTACACCAAGAATTCCAGTTGCCCCTTCCGCACTCTAGCCGCACAGTATCAGTTGACCTTTCCGAGTTAAGCTCGGAGATTTCACAACTGACTTGTGCTGGCCGCCTACGCGCCCTTTACGCCCAGTAAATCCGAACAACTCTTGCTCCCCCCGTATCACCGCTGCCGCTGGCCTGCCGTTC
+
CCCCCGGGFGGGGGGDGGGGGGGGGGGGGGGGGGGGGGGGGGGGGGGGGGFFGGGGGGGGGGGGGGGGGGFGGGGGGGGGGGGGGG7FGEGGGGGGGGGGGGGGGGGGGGCFGGGGGFCGFEGGGGGGGG8BFFDFGGDAFGGGFDGGGG7E>@FF@EGGGCED>EF>DC;F,@EGFGG?;FE>E8CGFC9,?CE5C*<CFC7@FDGFFGGGGFGG=>+3CGCGDGAFEC)>DDD<7>BC5:D39F98F+<?35*75(*+7@6CFCF4=3<>)*:8*-7:2-(,4((79<22))-*)),((
@M03506:14:000000000-AKVR1:1:1101:13350:4126 2:N:0:45
AGGACTACTCGGGTTTCTAATCCCGTTTGCTCCCCTGGCTTTCGCTCCTCAGCGTCAATATTGGTCCAGGATGCCGCCTTCGCCACCGGTGTTCCTCCAGATATCTACGCATTTCACCGCTACACCTGGAATTCCGCATCCCTCTCCCAAATCCAAGCCATCCAGTATCGGACGCAGTTCCCCAGTTAAGCTGAGGGATTTCACGTCCGACTTAGTTGGCCGCCTACGAGCCCTTTACGCCCAGTAATTCCGAACAACGCTTCCCCCCCCCCCTTTACCGCCGCTGCTGGCCCGGAGTTCG
+
CCCCCGGGGGGGGGGGGGGGGGGGGGGGGGGGGGGGGGGGGGGGGGGGGGGGGGGGGGGGGGGGGGGGGGGGGGGGGGGGGGGGDGGGGGGGGGGGGGGGGGGGGGGGGGGGGGGGGGGGGGGGGGGFFGGGGGGFGEGGGGGGGGGDGGGCDEGGFGGGGGGGGGGGGDG++:>8CEAEGCFFDBEFAFG;6@EFEEGFGDGGCGFGG4))*:9C78AECGGG55))28:=C4F;32.A57*7*0</<AC6)0737(157))2*A8>=>G)0)2+25**-(-4--2)4),(0(())0()(
@M03506:14:000000000-AKVR1:1:1101:14519:4133 2:N:0:45
AGGACTACTCGGGTTTCTAATCCCGTTTGCTCCCCTAGCTTTCGGCTTTCAGCGTCAATGTCGGTCCAGGATGCCGCCTTCGCCACCGGTATTCCTCCATATATCTACGCATTTCACCGCTACACCTGGAATTCTGCATCCCTCTCCCGAATTCATGCCATCTAGTATCCGACCCATGTCCAAGGTTAGGCCTCGGGATGTCACGTCGGTCTTAGTTGGCCGGCTACTTCCCCTCTACTCCCAGTACTCCCCACGCTCGCTTGCCCCCCCCGGTTTACTCAGCTGTGTGGATCTGGTTTTT
+
CC@<CE@FFGGGGG@FFGDGC<CCEGGGFFEF8FFF@F8@EFFF:7F@E@,C@FGGGCFCFFCECFGGGFFFFG<@@@@7C6,8BFGE:F+CCB,EED,,<,CFFCGF74C:+CB9<?=F:@:=,,99,EBF8<=FA,4,48E8DFC88@+@DFE,,==E,@,37@@D:=8+33+,@,75,,74:,@:,:D7,,63**1*>+5>*44*=/599C?,++2,?))*1*00+12?D4=*/375+/**;++++5/)))))*-)200)/2<8>E)7)))2;+-*0))))(.(1,)-))))0971(,
@M03506:14:000000000-AKVR1:1:1101:11388:4155 2:N:0:45
AGGACTACCCGGGTTTCTAATCCTGTTTGCTCCCCTAGCTTTCGCAGATCAGAGTCAGTGACGGTCCAGTAGCCTGCTTTCGCCATAGGTATTCCTCCCGATATCTACGCATTTCACCGCTACACCGGGAATTCCAGCTACCTCTACCGCACTCCAGCCTAGTAGTTTCCGTTGACCTCTCCCAGTTAAGCCGGGAGCTTTCACAACCGACTTACCAAACCTCCTACCTGCGCTTTACGCCTAGTGATCCCGAGTAACGCTTCCCACCTACGTATTACCCCGGCTGCTGGCCCGTAGTTAC
+
CCCCCGGGGGGGGFGDGGGGGGGGGGGGGGFGGGGGGGGGGGGGDGGGGGGGGGGGGGFGGGGGGGGGGGGGGGGGGGGGGGGGGGGGGGGGGGGGGGGGCGGGGGGGGGGGGGGGGFFGGFGGGGGGGGGGGGGGFFFGGGGGGGGGGG=EBGDFEFGGFGGGGFFGGGGGGGGFCFGGGGFCCFF:F,>CEE>8?EG,DC@FF6E*CDGGG+5<C6)=98<=<FF)<74/588DEGDGEC>DC<:9+3857)19C>C=)0)7*0;7*)935*<8C<B6((-((,292)4(029D)72))
@M03506:14:000000000-AKVR1:1:1101:9372:4171 2:N:0:45
AGGACTACCCGGGTTTCTAATCCTGTTTGCTCCCCACGCTTTCGCGCCTCAGCGTCAGTATCGGGCCAGTGAGTCGCCTTCGCCACTGGTGTTCCGCCGAATATCTACGAATTTCACCTCTACACTCGGCATTCCACTCACCTCTCCCGAACTCAAGACAGCCAGTATCAAAGGCAATTCCAAGGTTGAGCCCTGGGCTTTCACCTCTGACTACACTGTCCGCCTACGCGCCCTTTACGCCCAGTACTTCCGAGCAACGCCAGCCCCCTTCGCATTACCGCGGCGGCTGGCACGAATTTAG
+
CCCCCGGGGGGGGGEGGGGGGGGGGGGGGGGGGGGGGGGGGGGGGGGGGGGGGGGGGGGGGGGGGGGGGGGGGGGGGGGGGGDGGGGGGGGGGGGGGGGGGGGGGGGGFGGFFGFFGGAFGGGGGAFCFGEEGFGDG,FCFFCG9DFGG7BE>AFGFGGGGGGG6DDFGC;:EGGFFEFGCC<B>FDC68DFGGEGGFGGGGDGG?CCE=>CG*:CC4BGGDGGGDF3EGFDDAAC3C>EGC<FG++9+<<;5)97D:7>)))9CCE>/795)*//+67*((((((-.1),(922))54)-
@M03506:14:000000000-AKVR1:1:1101:10183:4171 2:N:0:45
AGGACTACCCGGGTTTCTAATCCCGTTTGCTCCCCTGGCTTTCGCTCCTCAGCGTCAATGCCGGTCCAGGATGCCGCCTTCGCCACCGGTGTTCCTCCAGATATCTACGCATTTCACCGCTACACCTGGAATTCCGCATCCCTCTCCCGGATTCAAGCCAACCAGTATCAGACGCAGTTCCTCGGTTAAGCCGAGGGATTTCACGTCTGACTTAGTCGGCCGCCTCCGAGCCCTTTACGCCCAGTAATTCCGACCAACGCTTGCCCCCCCCGGTTTCCCCCTGCGGCTGCACCGGATTTAG
+
CCCCCGGGGGGGGGGGGFGGGDGGGGGGGGGGGGGGGGGGGGGGGGGGGGGGGGGGECEGGFEEGGGGGGGGGGGGGGGGGGGG>FGGGFCGGGGAFGCCGGGGGGGGGGGFGGGFGGCEGGGGGGGGGFGGGGGFFGCCFFDE=FGGGG+@EGFGGGGFGGGCGFG;D7C9D*B8?8<AE,=EGGGG?DFGGG>E?*<6EGF?::2*=F@F:+>CC<DGG55C<*8@*55=*7FF<C5CEGC*9+29+<C)7)9)C:C=)))19ECDEEG>75:*+.**((-4((()-)((049))))--
@M03506:14:000000000-AKVR1:1:1101:22090:4172 2:N:0:45
AGGACTACCCGGGTATCTAATCCCGTTTGCTCCCCTGGCTTTCGCTCCTCAGTGTCAGTGTTGGTCCAGGATGCCGCCTTCGCCACCGGTGTTCCTCCAGATATCTACGCATTTCACCGCTACACCTGGAATTCCGCATCCCTCTCCCAAACGCAAGCCATCCAGTATCAGACGCAGTTCCCCGGTTAAGCCGAGGGATTTCACGTCTGACTTAGTTGGTCACCTACCATCCCTTTACGCTCCGTCATTCCGAACAACGCTAGGCCCCTCCGTATTACCGCGGCTGTGGGCACGGAGCATG
+
CCCCCGGGGGGGGGDGFFGGGFGGGGCFGDEGGG@FGGCFFFFGGGGGGGGGGFG<CFEFGFFC@,E@EEFACCGGFDEFFCFE7BCFFGGGGG<EF=CFFFCF?AEFGGGGEFFGFDEEG:CD<DFG88AEE<,A:BCFCFCE@,@EF8DD+1=CE6D==FFG8E,7@,@@DCEE+B@A@DE8E8@*5>EF>*>C55@EC+,>=GG6CCC+2;<>D+/*:+2<**;)318*;4;*7@>C*2)*1//0:@94)0)/93)*..5*0+*0*8C))*2<+)*2,-((((().)((.-(7).())
@M03506:14:000000000-AKVR1:1:1101:9306:4177 2:N:0:45
AGGACTACCCGGGTTTCTAATCCCGTTTGCTCCCCTGGCTTTCGCTCCTCAGCGTCAGTGTCGGTCCAGGATGCCGCCTTCGCCACCGGTGTTCCTCCAGATATCTACGCATTTCACCGCTACACCTGGAATTCCGCATCCCTCTCCCGAACTCAAGCCATCCAGTATCAGACGCAGCTCCCCGGTTAAGCCGAGGGATTTCACGTCTGCCTTAGTTGGCCACCTACGACCCCTTTACGCCCAGTAATTCCGAACAACCCTTGCCCCCCCCGTCTTCCCGCCGCTGCTGGCCCTGACTTCG
+
CCCCCGFEFFGGGFGGGGGGGG9FCCFECCCFGGGGGGGGFFGCFBACFFFGFEGG::EEDEE@@CEF@F?FCFGCFEGGFGGECFGDGFGGEGGGGGFGGFFGGCFGGDEDGFGGGGG7F@:F@F@AF,FAFAF8F7FGFD@FCFGFBE>=,@8D,,@FF7DC,EB;EEF:,@CCE*@DC5E**4:C9,?FEE:*?=,;53+3@:*0A7661*<11+)074CFC*=./)):C).4)2);C:**00+*3<C:5577D:*:)0)9*+;7C>)).**1+)0*(((-(-7)5)41)(300*))(
@M03506:14:000000000-AKVR1:1:1101:20116:4198 2:N:0:45
AGGACTACAAGGGTATCTAATCCCGTTTGCTCCCCTGGCTTTCGCTCCTCAGTGTCAGTGTCGGTCCAGGATGCTGCCTTCGCCACCGGTGTTCCTCCAGATATCTACGCATTTCACCGCTACACCTGGAATTCCGCATCCCTCTCCCGAACTCAAGCCATCCAGTATCAGACGCAGTTCCCCGGTTAAGCCGAGGGATTTCACGTCTGACTTAGTTGGCCACCTACGAGCCCTTTACGCCCAGTAATTCCGAACAACGCTTGCCCCCTCTGGTTTCCCGCGGCTCCTGCGGCAGAGGTTG
+
@CCCCGGGGGGGGGGGGGGGGGGGGGGGGGGGGGGGGGGGGGGFGFGGGGGGGGGGGGGGGGGGGGGGGGFGGGGFGGGGGGGGGGGGGGGGGGGGFGGGGGGGGGGGGGGGGGGGGGGGGGGGGGGGG8EFFGGGGG@EFGGGF8DFGCEEF,,,EGGFCFFF=FG;@EC:C66EEGCGFC7B>CG5;ADGGG8>ED>FGG@CFFGGGF7D7D7;:8?6<CGG4;6)=*)=5.5CC7);CE5><E+9?CE@B7D)*8)1)8<F4CC@CB*0/*<0+6?*304(-((/,)((0((*)))((
@M03506:14:000000000-AKVR1:1:1101:16833:4202 2:N:0:45
AGGACTACCAGGGTTTCTAATCCCGTTTGCTCCCCTGGCTTTCGTGCCTCAGCGTCAGGAAATGTCCAGAGACTCGCCTTCGCCACTGGTGTTCCTCTCGATATCTACGCATTTCACTGCTACACCGAGAATTCCAGTCTCCCCTCCATTCCTCCAGCCGGATAGTATCCGATGCCATTTCCAAGTTGAGCTTGGACATTTCACATCAGACTTACCCGACCGCCTACGCACCCTTTACCCCCAGTGTATCCTAACAACGCTTGGGACCTCTGCATTACCGACGCTGCTGGCACAGCCTTAC
+
CCCCCGFG-EFFGEFEFGFGGGGGGGGGGFGFFGGGGGGGFGGGGGGDFGCFGDGGGGFDEEEFFGGGGGGFF6C<:7:@FGDEGFFFGFEFGGGGFDFGFGGGFGFGCG7CGDGGFGFGGAFGFGECFCCFCFFG<FGDEF@E8+>>=;@EGF=,,=@E68CGC=,,=DC+@CE8,3@@D,,3,@;E,,35D,+,,,@,,?3;,@F,,;7*,=C8****3*1/*:?4C*6C9)=44:*@8*:**+++42+++;CC*/9757)9<*;5*949**+++)**(((-(,960/((9(.5))).(
@M03506:14:000000000-AKVR1:1:1101:16731:4214 2:N:0:45
AGGACTACTGGGGTTTCTAATCCTGTTTGCTCCCCCAGCTTTCGTGCCTCAGTGTCAGGAGTCGTCCAGAGACTCGCCTTCGCCACTGGCGTTCCTCCCGATATCTACGCATTTCTCTGCCACACCGAGCATTCCAGTCTCCCCTCCGCCCTTCAAGCGGGACAGTCATCAATCCCCTTTCCGCGTTGGTCTCGGTTATTTCACACCGCACTTACTTCGCCACCTACGCACCCGTTCCGCCCAGTCAATCCCAACAACGCTCGCCGCCCCGGTTTTACCGCGCTCGCTGGCCCACGCTTAC
+
C@C8BFFF9E@,@6CCCFFD<<EFFFAGGGGCDGEFCEGGCDFDF,B8@,6;C6;CAE8E@ECC6CCF@69EFGFFGB,@F,@@CFC@D,+B>?BEB,?B7>F7AFBF7CEBF,C,,9:=,,A4?7++6+8,C,A9,5=,E=EE,CC++@7+,6,7=EG6C++3+,,,,,3@D,,8*@:,3,*31***,66,2>*/**,15:4,10*4/):56@C+:757**/:**;A5*=>*00*(0788C7*0++1<CF)))11*415)))))/*81<)07)12+51*(((4(4()(.(,.3().)--)
@M03506:14:000000000-AKVR1:1:1101:14246:4224 2:N:0:45
AGGACTACCAGGGTTTCTAATCCCGTTTGCTCCCCTGGCCTTCGTGCCTCAGTGTCAGGAACTGTCCAGAGACCCGCCTTCGCCACTGGTCTTCCTTACGATCTCTACGCATTTCACTGCTACACCGTAAATTCCAGTCTCCTCTCCAGTCCTCAAGCACGGCAGTATCGAATGCAGTTTCGGAGTTAAGCTCCGAAATTTCACACCCGACTTACCGCGCCACCTACGCACCCTTTACGCCCAATGACTCCGAACCACGCTTGAGACCCCTGTATTACCCCGGCTGCTGGCACAGAGTTAG
+
CCCCCGGGG<FDGGGGGGGGGGGGGGGGGGGGGGGGGGGGGGGGGGGGGGGGGGGGGGGGGGGGGGGGGGGGGGGGGGGGGGGGGGGGGGGGGCGGGGGGGGCDFGGGGGGGGGGGGGGGGCGGGGGGGF=ECFFCGGGGGGGGDCDFFFEFGGGGGGGGGGGGCGCGG>FGGGGFGGFFEEE>EBDEFCFCCGGG6+DF;D,,E7EEECCDC+DECD4EGGGGFGFAE4AGGFAC)+085C*9*<94+BFE3))/92*7>>>CC:60@>C.)*+0367+(,(4(4:48<0(*(.*)=26-
@M03506:14:000000000-AKVR1:1:1101:12722:4227 2:N:0:45
AGGACTACCCGGGTTTCTAATCCTGTTTGATCCCCACGCTTTCGTGCCTCAGCGTCAATAACTGTGTAGTGAGCTGCCTTCGCAATTGGTGTTCTATGTCATATCTAAGCATTTCACCGCTACATGACATATTCCGCTCACCTCCACAATATTCAAGACAAATAGTATCCATGGCAGTTTCTGAGTCAAGCCCAGAGATTTCACCACGGACCTACCTGCCCGCCTACGCACCCTTTAAACCCAGTGAGTCCGGATACCGCTTGCCCCCCCCGTATTACCCCTGCTGCTGGCACGGCATTAG
+
CCCCCGGGGGGGGGGGGGGGGGGGGGGGGGGGGGGGGGGGGGGGGGGGGGGGGGGGDGGGGGGGGGGGGGGGGGGGGGGGGGGGGGGGGGGGGGGFGGGGGGGFFFCFGG9FFGGFGGGGGGGGGCGGFGGGGGGGEE77FGGFGFGGGGGGGFGGGGGGG,EEGGGFGGCGGGGFGGGGGGF,=>@=DCB+=8DCD=9CFCECGGFCED6*@DGD*?6FGDD77*ABECAEGFFFEGF?CEDFF9A*=9@B:BG5*./CB).7*3AB87)).9*+2)1+,((44)2:7412*(4)).)))
@M03506:14:000000000-AKVR1:1:1101:18714:4252 2:N:0:45
AGGACTACCCGGGTTTCTAATCCCGTTTGCTCCCCTGACCTTCGTGCCTCAGCGTCAGGAACTGTCCAGAGACCCGCCTTCGCCACTGGTCTTCCTTACGATATCTACGCATTTCACCGCTACACCGTAAATTCCAGTCTCCTCTCCAGTCCTCAAGCACGGCAGTATCGAATGCAGTGTCGGAGTTAAGCTCCAAGATTTCACACCCGACTTACCGCTCCCCCTACGCACCCTTTACGCGCAATGAATCCGACCAACGCTTGCGCACTCTGTATTACCGCGCTCGAGGGCACAAGCTCTG
+
CCCCCGGGGGGGGGGGGGGGGGGGGFGGGGGGGGGGGGGGGGGGGGGGFGGGGGGGGGGGGFGGGGGFGGGGGGGGGGGGGGGGGGGGGEFFGGGGGFFFG@FGGFFGGGGCGGGGFFGGFGGGFGGGGGGEBEGFCEFFFFEFGGGGGGGC99EFDCBFCEEDEDADDEGFDFEAFGF,@+9++6@BE99@BCC?9CGFGGGG7,1;EDGGGGGGDG)=5*?C)5AEG*5**0007C);*:79<9<*+<<:>)9<5<DG55:*)**0*0*/1*+0+)*/(-(,(-(),0-(.((*)/)).
@M03506:14:000000000-AKVR1:1:1101:16621:4254 2:N:0:45
AGGACTACCCGGGTTTCTAATCCTGTTTGCTCCCCTAGCTTTCGCAGCTCAGCGTCAGTGATGGCCCAGATACCTGCTTTCGCCATAGGTATTCCTCCTGATATCTACGCATTTCACCGCTACACCAGGAATTCCAGTATCCCCTACCACACTCTAGTCCGGTAGTTTCCCTTGGCCTCTCCCAGTTGAGCCAGGAGCTTTCACAAAACACTTACCGAACCGCCTACCTGCGCTTTACGCCTAGTGATTCCGAGTATCCCTTGCCACCTACGCTTTACCGCGGCCTCTGGCAGCTATTTTG
+
CCCCCGGGGGGFEFGGGGGGGGGGGFGGGGGGGGGGGGGGGGGGCFGGFFDFGGGEDFFGGGGGGGGGGGFFGGGGGGFGGGGG7F9FFGGGGGGGGFDFCGGDAFAFDGGCEFGCFGGGGGGGGF+,C7FGGGFGEFF=FGFFGDGGGGFGFFGGGGFEGGE6EFFCFGGGFGCFCFFD>F?EFEDA,>BC,4+;:C,@7C7;CC5@,*9C78;F5*997*;***;),*24C55>.C:5*029:<+8+<+)2):;+.+2/+2C*3<7*09>)*2;9<*14,1(((()./4()(.***))-
@M03506:14:000000000-AKVR1:1:1101:25537:4256 2:N:0:45
AGGACTACCAGGGTTTCTAATCCTGTTTGCTCCCCACGCTGTCGCGCCTCAGTGTCAGAAACTGCCCAGCAGACCGCCTTCGCCACCGGTCTTCCTCCGGATCTCTACGCATTCCACCGCTACACCCGGAATTCCGTCTGCCTCTACAGCCCTCGAGTTTGACAGTCGGCCCGTCAGATCCGGGGCTGAGCCCCGGACTTTTACCACACCCTTTACAAACCACATACGGGACCTTTTCTCCCAGCGATTCCGGACCAAGATCGCACCCCCCGTACTCCAGCCGAGCTCGGCAAGAAGTTCG
+
CCCCCGGGGGGGGGGGGGGFFFFGGGGGGGFGGGGGGDGGFGG,DFGE:FFFGG<AEFGCFGGGF8EFFGFGCEEFGGDGGGEDDGFCCE7FGGGFGGG@F7FAFFFGGGGGGF9<FGGGECFGGECFGGDAD?,AFCF+DDCD8,,3DC8@,,6+@,@DCFFAFCF>DE5**3>E79:D9;4*:8C*::8,==:*3*/A9+++51=5CC)*0*++*09CCFG5*0*0*))*/)1*)**+32*7***0:?+6535)*.10**)**:/>*0>)0)//+.)+.-((4(-)->((),,*)*))-
@M03506:14:000000000-AKVR1:1:1101:15886:4258 2:N:0:45
AGGACTACCCGGGTTTCTAATCCGGTTCGCTCCCCTAGCTTTCGCGCATCAGCGTCAGGTACGGCCCAGCAAATCGCCTTCGCCACCGGCGTTCCTAGCGATATCTGCGCATTTCACCGCTACACCGCTAGTTCCACTTGCCTCTACCGGCCTCAAGTCAACGAAGTATCCGATGCACGATCACAGTTGACCCGTTTCTTTTCCCATCTGGCTTTGGTAACCGCCCCCCCCCCCTTTTCGCCCAGTGAAGCCCGTGAACGCTCGCCCCCTACGTCCCACCTCTGCTGCTGGCCCGCACTGG
+
CCCCCGGCEFGGC@CGGGCFDDFCC@FCCEGGEDFGGGGGGFCCCEEGGGGGGE7FCCAFCGCFGG:FCFFC@GG7<BFGFCGGGGC@CCGCFFFGD<F:C<:CEFDECGCFGFFCFF::FG><=FCECGGCFEGAFGA:@DD8FFGG*>CCC>86EFE@;:BF*16?:@EFGECEGGG:18*B999C7<+9CE**+=++<CA9<C+:+:+;*1C+22+<77<5))).29)/97)*.*1:85<*7C?*9+0))7/*1(:*7))))C83*)10)0***.71(()).)5*)).()-,)5)(((
@M03506:14:000000000-AKVR1:1:1101:5282:4276 2:N:0:45
AGGACTACCCGGGTTTCTAATCCTGTTTGCTCCCCTAGCTTTCGCGCCTCAGCGTCAGTTGTGGTCCAGTGCGCCGCTTTCGCCACAGGTGTTCCTCCCGATATCTACGCATTTCACCGCTACACCGGGAATTCCACGCACCTCTCCCACACTCAAGCACGCCAGTTTCCCCTGACCGCTCCCGGTTATGCCCGGAGATTTCGCAGCAGGCTTACCCCCCCGCCTACGCGCCCTTTTCGCACAATAATCCCGCACAACCTCTGCACCTCGTGTACTCACTCGGCCGACGTCACATAGTTTC
+
CCC8B<E-E@@FGG>FAFGGC<EFGC@F899E<@CEDFF9EFGG7@@C7,6CFGGGGGE@ED7@C9EFG@EGEEFF7=CDG,BF:=D=<FDFB<FGFEECGGF7,EFG7F@E7<FGGEE7CC=FFF+4+3+6A,755F@+=@D8E,8@8DCCGGG6>C8@>*:8E<;;A7B,:*@>9*7*14*:C>:*,,;BB5*3:5*++;*=*2****)262A0*9)2/>GGC*))2)7*))7*):5?*55*0A+8+A<;5))/0,565*)2*+2)*)*..*+3+)0+)((-,,(),.4(0))**0-))
@M03506:14:000000000-AKVR1:1:1101:9547:4285 2:N:0:45
AGGACTACCCGGGTTTCTAATCCCGTTTGCTCCCCTAGCTTTCGCGCCTCAGCGTCAGTATTGGGCCAGATAGGCGCCTTCGCCACCGGTGTTCCTCCTGATATCTACGCATTTCGCCGCTACACCAGGACTTCCCCTATCCTCTCCCATACTCAAGTCAAGCAGTTTGGAATGCAGGTCCCCGGGTGAGCCGGGGGCTTTCAAATCCCACTTACCTAACCGCCTACCCGCCCTTTACGCCCAGTCACTCCGAACAACCCTTGCCCCCCCCCTGTTCCCGCCGCTGCTGTCCCGGATTTAG
+
CCCCCGGGGGGGGGGGGGCFFGGGGGGGGGGGGGGGGGGGGGGGGGGGGDGGGGEGGGGFGFFDGGFDGGGGGGGGGGCGFGGGGGGGGGGGGGGGGGGFFGGGGGGGGGCEGFGGGGGCCCFFGDFFGG+AA<BFGGGDFGGGGGGGFGFFGGGG?DGGGFGC?CGF9CECFGGGC8CFFF5>>5CGG7,?BEGGGGG=FC9+++++<6;*31>C7F4FF)1:7*<)2/)>).026>.*?=7*9++*03;;5)))*(*27:;6*<A@GF5))*<90)91((((((().*))/(-))0).)
@M03506:14:000000000-AKVR1:1:1101:10981:4290 2:N:0:45
AGGACTACTCGGGTTTCTAATCCTGTTTGCTCCCCACGCTTTCGCGTCTCAGCGTCAGTCACGTCCCAGAGTGCTGCCTTCGCCCTTGGTGTTCCTCCTGATATCTGCGCATTTCACCGCTACACCAGGAATTCAACACTCCTCTTCCGGACTCGAGCTTGCCAGTATCCACCCGCCTCCCGGGTTTGAGCCCCGGGCTTTCACACAAGCCTTCCCAGGCCGCCTCCCCGCTCTTTCCGCCCATTGATTCCGGACAACCCTCGCCCCCTCCGTATTCCCGCGGCTCCTGGCTCGTGGTGAC
+
AC9,A@CCEFFGCFG@F-C<CEA,6CF9,C<FGG@6@+6CFFAFC7@F7<,C<C8B676E,9CFGGE9FFF@6FE9FDFE@,B@,@FGF<EGGGGGGGG<B?<CF<,B=F@FGG<,C?+>:=BEEAAF?F4A,C;,CEF:FGGGG,;6>@>66A+6+63@D+,,36736,7=C>+3+>@FG87E*8:12*?2:*>E85?CCC7,1,*44***+*557*0*5)::9<F):5:*9>**)2);E*7*22:9:<@:3)19*(*28))1);8@C@<5)1;69)**-((4((,)462.)(,/))())
@M03506:14:000000000-AKVR1:1:1101:7431:4292 2:N:0:45
AGGACTACCCGGGTTTCTAATCCCGTTTGCTCCCCTGGCTTTCGCGCATCAGCGTCAGTATCAGCCCAGTAACCCGCCTTCGCCTCAGGTGTTCCTCCCGATATCTACGCATTTCACCGCTACACCGGGAATTCCACCCCCCTCTTTGGTACTCTAGCTTGCCAGTTTCATGCGTCGTTCCCCGGTTGAGCCGAGGGATTTCACACATGACTTAGCAAACCGCCTACACGCCCTTTACGCCCAATTATTCCGAACCACGCTAGCACCCTCCTTATTACCCCGGCTTCTTGCCCCTCGTTAG
+
CCCCCGGGGGGGGGGGGGGGGGGGGGGGEGGGGGGGGGGGGGGGGGGGGGGGGGGGGGGGGGCFGGGGGGGGGGGGGGGGGGGGGGFGGGGGGGGFGGGGGGGGGGFGGG@FGGGGGGCEEGGGGGGGGBFGGGGGGGGGGGGGGGCFGGFGGCFFCGGGCFGGGGGEGFG9D?:EGGGGGGGECGGGF7CFG5CEC*<CF>+>>?*=+2>FGD9EF76:15D5C3;FF<@ED3895CBGECC**+0/<FG)7.5)28*:)))7*3;<*)*)/*+++.*+-(-2,((*)12(/((*))-2(
@M03506:14:000000000-AKVR1:1:1101:14437:4313 2:N:0:45
AGGACTACCCGGGTTTCTAATCCTGTTTGCTCCCCTAGCTTTCGCGCCTCAGCGTCAGTTGTGGTCCAGTGCGCCGCTTTCGCCACCGGTGTTCCTCCCGATATCTACGCATTTCACCGCTACACCGGGAATTCCACGCACCTCTCCCACACTCAAGCACGGCAGTTTCGCCTGCAGGCTCCGATTTAAGCCCGGAGCTTTCACAAGTGACTTGCCGCACCGCCTACCCCACCTTTCCGGCCAATACTTCCGCCCAACCCCTGCCCCCCCTCGCTTATCGCTGCGGCCGGACCGCAGTTCC
+
-88<BCFGCF:FEFEGGAFFDEAFG<CEFFFGGC@EFGGGA,C;@FGG>7EED:FFG6CEFFC,C@F9F@D<+8C@C+?6FFGC@7,@>+@=B?EBECFFFCGEFFFCF7:=F,,,AF+6C+@,4?7+B3>FFCG,,@FGGD@FGGGGFF:CFF6D9C8C>5ECGGGGFG5<EFC,,>E8,**4**=7>992=EE=5/*+++++++1++2;:9*>9)77/))//79?>**)*15)0)*)*//1*2<<*<<9)))/**(*1).)*2;:;5)))0);**)**(.((,(-0(0(,02(/)06)-
@M03506:14:000000000-AKVR1:1:1101:9143:4315 2:N:0:45
AGGACTACCCGGGTTTCTAATCCTGTTTGCTCCCCTGGCTTTCGTGCCCCAGTGTCAGGTCTTGTCCAGGGACTCGCCTTCGCCACTGGTGTTCCACTTGATATCTACGCATTTCACTGCTACACCAAGTATTCCAGTCCCCCCTCCAAGCCTCTAGCGGAATAGTATCCCGTGACTTTTCGCAGTTAAGCTGCGAGCTTTCACACGAGACTTACCCCACCACCTACGCCCCCGTTACGCCCATGGAACCCGAACAACCCCCGCGACCCCTGTCTTACCCTGGCCGCTGGCTCAGCGCTAT
+
CCCCCGGG9EFGGEGGFGGGGGGGGGGGCCCFGGGGGGGGGGGGCFEFCGEGFEFGFCFGGGGGGGGGGGGGGFGC:F,FCFEEGEGGGFDDFGGGEFGGFFFEDGGGGE=FDFF,CE<EEGGGFGCEG:FFFGGGGFC,AFGGDGG8?FGGGG8@;=66+++,=E==ED,>=+3@:,@EG67CC+<<:,>=::>8@787EG,:<C*=7?CCCB;<CC5CDCC:2*;55))=C5:<25)*:**95*0/+;8).8<D*:**))0)1*2)*09.)*03+66+)(-1(4;52)4(9)82))(-,
@M03506:14:000000000-AKVR1:1:1101:6562:4320 2:N:0:45
AGGACTACTCGGGTTTCTAATCCTGTTTGCTCTCCACGCTTTCGAGCCTCAGCGTCAGAAACGTTCCAGAGCGCCCCCTTCGCCACCGGCCTTCCTCCCGATCTCTACGCATTTCACCGCTACACCGGGAATTCCGCCCTCTTCCCCCGTCATCTAGCCCGGCAGTCCCCTCCGAATGTTCCAGGTTAAGCCTGGAGACTTCACAGAGAGCTTACCGCACCGCCAACGCACGCCTCCCTCCCAGTAAATCCGAACAACGCTCACCAACACTCTCGTCACTCCGCCTCCGGCACGCACTATC
+
B@C@CEFGC-@CF-BCE-CEFF<F9FFC,,CF,;,C,6CFBCFCF,@:CFE8,8BB,BCFGFGECFGEAC,98+@+++7CECGG:FG7+@FC=F<E?E:++@F@9F,?++4+4,A9FCC7>=4A6EE+=+@D,?,6++@FF,,6,3@CE8E+,EC,,,DE8@@C@,2D,,4>C***4,15=9CB,?,=;,,2,06,=<*3++++3+0=*:8:C+5+7))//5)1)1..*)0*15)*(1)2:C59<0@*+387>:9)08)*7.):*+*0*.2)02*2/,7+)(-((,(),790)4(/00)).
@M03506:14:000000000-AKVR1:1:1101:10831:4333 2:N:0:45
AGGACTACCCGGGTTTCTAATCCTGTTTGCTCCCCACGCTGTCGCGCCTGAGCGTCGGTAACGGGCCAGTGAGCCGCCTTCGCCACTGGTGTTCTTCCGAATATCTACGAATTTCACCTCTACACTCGGAATTCCACTCACCTCTCCCGTACCCAAGTCCTCTAGTCTCAAAGGCCGTTCCAGAGTTGAGCTCTGGGCTTTCACCTCTGACTTGAAGGACCGCCTGCGCGCGCTTTACGCCCAGTAATTCCGAACAACGCTCGCCCCCTTCGCATTACCGCGCCTGCTGGCACGAGTTTAG
+
CCCCCGGGGGGGGGGGGGGGGGGGGGGGGGGGGGGGGGGGGGGGGGGGGGGGGGGGGGGGGGGGGGGGGGGGGGGGGGGGGGGGGGGFGGGGGGGGGGGGGGGGGGGGCGGGGGGGGGFGGFGAFEGGDEGGGGGGGCGGGGFGGGGGG@EGGGGGFFGGGGGGDFGEFFFG7:DD54@FGFGFFGGGFCDCCCC6,=FEGGGEA,=?E+CGG7?68D)6D5DE3*;:ECA=C>>F<C5CC5*9*<A*<CC4>)7)>6CG3))9C=E>E5D>)/A8<46702(,,(.))9<(63())0--)
@M03506:14:000000000-AKVR1:1:1101:18621:4344 2:N:0:45
AGGACTACCCGGGTTTCTAATCCGGTTCGCTCCCCACGCTTTCGCGTCTCAGCGTCAGTTGCAGGCCAGGAAGCCGCCTTCGCCACTGGTGTTCCTCCAGATATCTACGCATTTCACCGCTACACCTGGAATTCCGCTTCCCTCTCCTGCACTCTAGCCAGGCCGGTTTGCAATGCATTTTTCCGGTTGAGCCGGAAGATTTCACATCACACCTAACCAGCCGCCTACACGCGCTTTACGCCCAGTCCATCTGGATAACGCTTGCCCCCTACGTATTCCCGCGGCTCCTGGCACGTAGTTT
+
CCCCCGGGGGGGGGGGGGGGGGGGGGGGGGGGGGGGGGGGGGGGGGGGGGGGGGGGGGGGGGGFGGGCGFFGGGGGGGDFGGGGGGGGGGGGGGGGCFFFFGGGGFGGGGDDGGGGGFGGGGEFGGGGGGFGGGGFGGBFGGGG8DDGFGGGGFG9DGGGGGGDGEEEDGGGFAFECFGFFGDFGEEG5BCC?:BC5C,1CFEGC?F?9>DGGGGC88A5CGGGGGEF?47>)>;3(*0*AEGG<<+)<++/94*27275B>)9C?8@G:*7596CC)9C:B((-3(0()(.).49).36)
@M03506:14:000000000-AKVR1:1:1101:17051:4349 2:N:0:45
AGGACTACCCGGGTATCTAATCCGGTTCGCTCCCCACGCTTTCGCGCCTCAGCGTCAGATGGTCCCCAGAGAGCCGCTTTCGCCACTGGTGTTCTTCCCGATATCTACGCATTCCACCACTACACCGGGAATTCCGCTCTCCTCTAGACATCTCAAGACTGGCAGTACCCAGGGACCACCCACGGTTGAGCCGTGAGCTTTCACCCCAGACTGACCCATCCGCCTGCGCGCGCTTTACGCCCAGTAACTCCGGCCAACGCTTGCCACCTACGTCTGTCCCCCGCGCCCGGCCCGCAGTTCA
+
CCCCCGGGGGGGGGGGGGGGGGGGGGGGGDCGGGGGGGGGGGGCFGGGGGGGGGGGGGGGGFGGFGGGEGFCCGGGGFEGCFGGGGGFFFCFGGGGGGGGCEGGGGGGGGGGGGG9FFCFG8E8FGDGGGE@FDGGG+==@ECCFDF,3=;D;CC9EFFFF?C,3,@,7DBFCC>8EFG*B89>*6???88B5E8:*+>FDF7<CEEEC*:6FGFC*58EF5DEC*7):3;EG>55-:)*2C3><C7*3@8.8)935-*:55<C9+0<*)9:<*0*+6F+(((-((()-86()-().0)6)
@M03506:14:000000000-AKVR1:1:1101:11975:4387 2:N:0:45
AGGACTACCCGGGTTTCTAATCCTGTTCGCTCCCCTAGCTTTCGCGCCTCAGCGTCAGGTAAGGCCCAGAGATCCGCCTTCGCCACCGGTGTTCCTCCTGATATCTGCGCATTTCACCGCTACACCAGGAATTCCGATCTCCCCTACCTACCTCTAGTCACGCAGTATCGGATGCAGGCCCGGGGTTTAGCCCCGGATTTTCACAACCGACTTGCGTAACCGCCTACGCGCGCTTTTCGCCCCGTGCACCCGTACCACGCTCGTCCCCCACTCCTTCCCGCCGCTGCTGCCTCGTCTGTAC
+
CCCCCGGGGGGGGGGGGGGGGGGGGGGGGGGGGGGGGGGGGGGGGGGGGGGGGGGGFGGGFGGGGGGGGGGGGGGGGGGGGGGGGGEGGE7FGGGFGGGGGGEFFGGGGGGGGFGGGGGGGGGGGGGGGGEGGGGGFGFFGGEGGDGGFEGGGGGGGFG8FGGDCEGGF6C78CGFCGGEGGG5CC5*,6;CFGEC8*:9EF77+=C5>5C8E:FC):)5:)/><C:<C)5*CB3*)*)*25)1/:*0+*;.))1**)*2)8)19EGF8)9))*+0+(014((,,,(),*())((*)).))
@M03506:14:000000000-AKVR1:1:1101:20551:4390 2:N:0:45
AGGACTACCGGGGTTTCTAATCCTGTTTGCTCCCCACGCTTTCGCACATCAGCGTCAATACCGGTCCAGTGAGCCGCCTTCGCCACTGGTGTTCTTCCGAATATCTACGAATTTCACCTCTACACTCGGAATTCCACTCACCTCTCCCGGATTCAAGCGATGCAGTCTTAAAGGCAGTTCCGGGGTTGAGCCCCGGGCTTTCACCTCTAACTTACAAAGCCGCCTACCCCCGCTTTCGCCCCCGGAATTCCCAACAACGCTAGCCCCCCCCGTACTACCGCGGCTGCTTGCCACGTGTTAG
+
CCCCCGGGGGGGGGEGGGCFGGFGGGGGGGCGFDEGGGGGGGGGGGGGFGFFFGEGG7FFGGDCFGGGGGGGGFGGGGG@FFEDEGGDFGGGGGGGGGGGDGGGGGGCBG=<BFG9FGDGGCFGF9<=FEFFGFF,7CFF8DCGGGGG>E88B?FGDFGCFGGGFFEGGAFFFFFFGGCF9:ECC:>CFFFFBEG=EGEGEF+5A=CEFFFF9:FFFCAFFDDGC7))**)29:)/)*)2*/)))*:>6:+*/.7**(/>5).**2;B*<D)8C*;9<?51((3((,/.7(49)-/))(..
@M03506:14:000000000-AKVR1:1:1101:15514:4392 2:N:0:45
AGGACTACCCGGGTTTCTAATCCTGTTTGCACCCCTAGCTTTCGTGCCTCAGTGTCAGGAGATGTCCAGGGACTCGCCTTCGCCACTGGTGTTCCTCTCGATATCTACGCATTTCACTGCTACACCGAGAATTCCAGTTCCCTCTCCATCCCTCAAGCAAGGCAGTTTCCAATGCCATTTCGGATGTGAGCTCCGCGCTTCCACATCCCACTTTCCTCGCCTCCTACTCTCTCTTTCCGACTGGTCCATCCGAACAACGCTCGGGCCCTTCGTTTCTCTCCGCTCGTCTGTCTGTGTCGTG
+
C<9@CG,-@FFC7F;F<EFFGGDFFEFGGC,CF7BCGGGDFGFGGFCFGGFDDCE,@EC87,6EG,C,CD@,:EEFCC@F,,BC@BDFGF<<FG?9EA8BBCFGGDDFD7FCF9E,,9AE?9CE@F>+C4+5A,C<EE,CFF,@DDDDD9>88,,6,@D?D6+63=B,6@,83,,6=FDC93++++6@,,,,34B++:5A89,,32,,,20*5:;5+537**2AD*6*,+),0;++*+:/8*/*+4+*<+*)).C)*():))0)1**02)*))*/3+)*3(-1(((,5())44)-2**-,(
@M03506:14:000000000-AKVR1:1:1101:24833:4418 2:N:0:45
AGGACTACCGGGGTTTCTAATCCTGTTTGCTCCCCTAGCTTTCGTGCCTCAGCGTCAGACTCTGTCCAGGTAGCCGCCTTCGCCACCGGTGTTCCTCCTGATATCTACGCATTTCACCGCTACACCAGGAATTCCGCTACCCCCTCCAGCACTCTAGGTCGATAGTATTGGACGCAGGCTATGGGTTGAGCCCATAGCGCTCACATCCAACTTAGCGAACCGCCCACGCACCCTGTACGTCACGTCATGCCGAACAACGCTTGCCCCCCCCGTCTCACCGCGGCCGCTGCTACGGCGTTCA
+
A<-8AEEFG>F+:FFFAF,,CF9,6EFC<6C@CDB<D,CECDGEA,B@FAFF<@F7FC9<66EFC<,@,6,6@FA@7FEDGFGE76CC++8?FAFFAEF8E<AEFEEFG++B+CF?F?:==FGFGFG,=EED,,9F+FFF,>>C+3BE,,,6867;,,7,>++@8D,;,3,@,@B*C@:8DA:,3D;*D,B,>:4:D,***:?,<C888C4CF*>0))):)89=3*)5*).:*5)2)*021*/107C7+2+8)8C373)*..<<4+8.27))01*;@<.:2(1(((,81)))*-(108(((
@M03506:14:000000000-AKVR1:1:1101:5539:4438 2:N:0:45
AGGACTACCCGGGTTTCTAATCCTGTTTGCTCCCCACGCTTTCGTGCCTCAGCGTCAGTATCGGGCCGGTGAGCCGCCTTCGCCACTGGTGTTCTTGCGAATATCTACGAATTTCACCTCTACACTCGCAGTTCCACTCACCTCTCCCGAACTCAAGATCTTCAGTATCAAAGGCAGTTCTGGAGTTGAGCTCCAGGATTTCACCCCTGACTTAAAGACCCGCCTACGCACCCTTTACGCCCAGTGATTCCGAGCAACGCTAGCCCCCTTCGTCTTACTGCGGCTGCTGCCACGAAGTTAT
+
CCCCCGGGGGGGGGDCF@FGGGGGGGGFFFGGGGGGGGGGGGGGGCFGAFGGGGGGGGGGGGGGFEFGGGGGGGG@EGEEGGGGEGGGGFGGGGGGGGGGGGGGGGGGEGGFFGGFFGGGGFGFEEGGGDGFGGGGGGGGGGGG?D=FG@BCFG8DFCCEDCGGFFAGC,EFC8FEEGAFG@CCFCE,@,D;D12D:FGG6CFGGFCGCC<FC+1C8C4,*19*295>CG5EG3507@8ECGCD<974+2+/7)9<*857;:5CGGG5*.75)*2/+.*+.492-,-7:*43741).744)
@M03506:14:000000000-AKVR1:1:1101:6172:4440 2:N:0:45
AGGACTACCCGGGTTTCTAATCCGGTTTGCGCCCCAGGGCTTCGTCCCTCACTGTCGGAGCCGTTCTAGCGTGACGCCTTCGCCACTGGTCCTCCCCGCAGGATTACAGGATTTTACCCCTACCCCGCGAGTCGCTCACGCCTCTCCCGGTCCCAAGCTTGCCGGTCTACCCGGAAGTCGATACGTTCAGCGCATCGATTTACCCCGGCATCTAACAAGCCCGCCACGGACGCTTTAGGCGCAATCATATCGACCACCCACTGAGCTGCGGGCTTTCCCGCGGCGGAGGGCACCTGTCCTC
+
CCCCCGGGGGGGGGGGGGGFGGGGGGGGCG7F;FGDEFGGGGGGGGGGGG8EGGGGGEGGGGGCGGFGDE@FGGGGGGGFCFGG@CEGGGGGGGEEGGGDEECF9=FGFGGGDFGGGGGFGGFFGGCFEGCF,CF:F:C,F@:E@CGFEGCCEFFCDGGGGFE888BEFGG,:E>*5+:58/CCECFCFD9*CC8:8:80;*C@8*1>C<<F<*+<7>>*1*)2))5)25@5)00*)298*:)/*++/+++.)09)92**)0)**3<??5C)))*++-9*,((,22(),)-3)4(*0))..
@M03506:14:000000000-AKVR1:1:1101:16668:4448 2:N:0:45
AGGACTACACGGGTATCTAATCCCGTTCGCTCCCCTAGCTTTCGCGCACTCAGCGTCAGTGTCGGCCCAGCAACCCGCCTTCGCCGCAGGTGTTCCTCTTGATATCTACGCATTTCACCGCTACACCAAGAATTCCAGTTGCCCCTTCTGCACTCTAGTCGAGCAGTATCAGTTGACCTTTCCGAGTTAAGCCCGGAGATTTCACAACTGACTTGCACTGACCGCCTACGCGCCCTTTACGCCCAGTAAATCCGAACAACTCTTGCCCCCCCCGTCTTACCGCGCCTTCTGGCCCGCACTG
+
-BCCCGGG-CFGEFEGEFGFGGFFGGGGGGGGGFGGFGGGGGGGGGGGGGGGGGGGGGECFGGGGEFGEFFG?FFGGGEGEGGGGGG>FGEEFGGGDFFGFFGGGGGGGGGF=FCFGGAFF@FFFF8F=@F,CFF9FFFGGF9D8+@D,C@,BD8CECGF>GCEEGG9DGFCFFEAFGGGGGFGCCFCE,,9D58E*C=FAFGF7CFE,6C>9++@*28+*0**:7>5CC>C5>D)8F4:E=))9:<*+<+=4>C5<>*//96:DF+/28C55</**-*3::21(,3).1))421D))(-(
@M03506:14:000000000-AKVR1:1:1101:6149:4469 2:N:0:45
AGGACTACCCGGGTTTCTAATCCGGTTTGCTCCCCACGCTTTCGCTCCTCAGCGTCAGGATAGGCCCAGAAAGCCGCCTTCGCCACTGGTATTCCTCCCGATATCTACGCATTTCACCGCTACACCGGGAATTCTGCTTTCCTCTACCCACCTCTAGTCCGCCAGTATCCGATGACCCCTCCCAGTTGAGCCGGGAGATTTCACACCAGACTTATCGGACCGCCGACAAGCCCTTTACGCCCAGTAAATCCGGACAACCCTCGCCACCTACGGATCACCGCGGCCGCTGGCACGGCTTTAG
+
CCCCCGGGGGGGGFFGGGGFGGGGGGGGGGGGGGGGGGGGGGGGGGGGGGGGGG@FGGGGFGG@FEGGDFGGGGGGGGGGGGGGGGGFGGGGGGGGGGGGGGGEGGGGGE@FGGGGGGCFCEGFGGGGGDGGGGGDFFCGDGGGG9EEFGGGEGGAG;FGGGGGCFGGFFG*@C,EFGE:>CGCFFGCFGGGGGG8:*:=E7,AFFG**8CDGF+AFDBDGDG*)18>77:5C7?6)>)A*:7C2A+9<CG)50>D*(/:)55C5*8<69*8)9C*28)/(((((,(<;3:<??().)().
@M03506:14:000000000-AKVR1:1:1101:11675:4499 2:N:0:45
AGGACTACCCGGGTTTCTAATCCTGTTTGCTCCCCACGCTTTCGCTCCTCAGCGACAGTTACTGCCCAGAGACCCGCCTTCGCCACCGGTGTTCCTCCTGATATCTGCGCATTTCACCGCTACACCAGGAATTCCAGTCTCCCCTACAGCACTCTAGTCTGCCCGTATCGACTGAAGGCTCGGGGTTGAGCCCCGAGTTTTCACAGCCGACCCGACAAACCGCCTACGAGCCCTTTCCGCCCAATCATTCCGGACAACGCTTGCCCCCTACGTATTACCCCGTCTGCTGGCACGTAGTGGG
+
CCC?CGGGGGGGGGGGGGGGGGGGGGGGGGGGGGGGGGGGGGGGGGGDFGGGGGGGGGGGGGGCGGGGGGGGGGGGGGGEGGGGGFGGGGGGGGGFFGGGGFGGGGGGGGEEEFGFGGGG>FGGGGGGGCFGGGGGGGGGGGGGGGGGFEDGGGDFFGGGCGFGEEEGD>FGGGGGC:4,@*78EGE?FFGEFGGCCF8CF=EFFEFGGDD):)38CCFGG3<>39?:=*)*9@)C):5C?E*>F6+*<<F43))17?)*.759*+;5*8C)0*333.9+,-,((--/4)1,*4:4;B(.(
@M03506:14:000000000-AKVR1:1:1101:17756:4500 2:N:0:45
AGGACTACTCGGGTTTCTAATCCCGTTTGCTCCCCTGGCCTTCGTGTCTCAGTGTCAGGAACTGTCCAGAGACCCGCCTTCGCCACTGGTCTTCCTCATGATCTCTACGCATTTCACTGCTACACCATGAATTCCAGTCTCCTCTCCAGTCCTCAAGCACCGCAGTATCGAATGCAGTTTCGGAGTTAAGCCCCGAGATTTCACACCCGACTTACGGCGCCACCTACACCCCCTTTACGCCCAACGAACCCGCACAACGCTTGGTACCTCTGTATTACCGCGTCTCCTGGCCCCTCGTTCC
+
CCCCCGGGGGGGGGGGGGGGGGGGGGGGGGGGGGGGGGGGGGGGGFGG<FGGGFGGGCFFGFGGFGFFGGGGGGGEGGGGGGGGGGGGGGG9FGGGGGAFECFGGGGGGGGCEGFFGGDFGAFGGFBFFG9FFFFG9AFFGFGFGG?AD=E?AFFC,E8FG6EE6@,@E6=88DDGGGCGF>+63@F8,,E=FEED>+@AAC;CAEG5*3?DGFFE*;9=C)*4*;;668AGG))*/;=CEE*7***8*288))//215=)7)/*<CF<?*0/2<+<9**,(((-(-1))(()(,*)0,((
@M03506:14:000000000-AKVR1:1:1101:7853:4506 2:N:0:45
AGGACTACCCGGGTTTCTAATCCCGTTCGCTCCCCTAGCTTTCGCAGTTCAGCGTCAGTGTCAGCCCAGCAACCCGCCTTCGCCGCAGGTGTTCCTCCGGATCTCTACGCATTCCACCGCTACACCCGGAATTCCGTCTGCCTCTACAGTCCTCGAGTTTGACAGTCGGCACGGCAGATCCGGGGTTGAGCCCCGGACTTTCACCACACCCTTATCAAACCACCTACGCCCCCTTTACGCCCAGTGATTCCGGACCACGCTCGCCCCCCCCGCATTCCCCCCGCTGCTGGCCCGGAGTTAG
+
CCCCCGGGGGGGGFGGGGGGGGGGGGGGGGGGGGGGGGGGGGGGGGGGGGGGGGEGGGGGGGGGGGGGGGGGGGGGGGGGGGGGGGGGGGGGGGGGGGGGGGGGGGGGGGGGGFGDGGGGGGGGGGGGDCFGGGGGFGGGGGGGGAFGGGGGGGGGGGGGGFGGFGGGDGECE>EEEGCFGGGECGGDGFE8CCEG*>GFGGGGG9C/:DG3CCFG7*9EF*7EDFF>D)7ED)57<GFGGGD:*+09?FF?37C)>?3C)0)91:EEGBGF)/1:266*-(((((()))((8(1/0<26.
@M03506:14:000000000-AKVR1:1:1101:15764:4518 2:N:0:45
AGGACTACTCGGGTTTCTAATCCTGTTTGCTCCCCTAGCTTTCGCGCCTCAGCGTCAGTTGTGGTCCAGTGCGCCGCTTTCGCCACAGGTGTTCCTCCCGATATCTACGCATTTCACCGCTACACCGGGAATTCCACGCACCTCTCCCACACTCCAGCACGGCAGTCAGCGTTGCAGGCCTCGAGTTCAGCCCGAGGATTTCACAACACTCTTACCGCACCGCCTACGCGCCCTGTACGCCCAATAATTCCGAACAACGCACGCCCCCTCCGCATTCCCGCGGCTGCCGGCCCGAAGTTAC
+
CCCCCGGGFGGGDEFEFFGFGGGGGGGGGGGGGGGGGGGGGGGFGFGG:FGGGDGGECEEGFFFE@FGGGGGGGGGGGGGGGGG7FCCCEFG@GGGGGGGDGGGG9<FGGGGGGGGGGGGGEGFGGGECCGCGFGGGGGGGC8EED?8FFEGCECFCF,@8@C8>FGGFGGG@@E9CCGGDGD8ECE,12C@CE8CCE69+@?F79525:;;:719*98CG3CEGCFEGC5EGB)2-:;EEG<D5C+*0AF)>>DGGB)>)75D95C)20*759=5C)9*46;92(84(),,0((7)76))
@M03506:14:000000000-AKVR1:1:1101:22263:4545 2:N:0:45
AGGACTACCCGGGTATCTAATCCCGTTCGCTCCCCTGGCTTTCGCGCATCAGCGTCAGTGTCGGCCCAGCAACCCGCCTTCGCCGCAGGTGTTCCTCTCGATATCTACGCATTTCACCGCTACACCGAGAATTCCAGTTGCCCCTTCCGCACTCTAGCCGCGCAGTATCAGTTGACCTTTCCGAGTTAAGCCCGGAGATTTCACAACTTACTTTCGCCGGCCGCCTACTCGCCCCTTACGCCCAGTAAATCCGAACAACGCTTGCTCCCCCCTTCTTACCGCTGCGCCTGCCCCGGGTTAT
+
<,CCCFGGGFGGGBFCGGGGGG,EFFFGGGCFEGDGCFFDGGGGGGGG@@FGG@@FFE6CFFE@C:@7<CFFFDECEEEEFGGGGG7FEFGE:FG9FDEEEGF:F9BFGDEE7DGGGGGGGGGC<FFFG+>=;DF@AEFGGCDFGFCFCC@EECCF9E,4@*48;1;;:,2@,;;2,,=7?<EEECGGFDFBC=EG=7*41;9E>?:6+::+=+185*./9)):<<))+075)0)*(7)*;*9CF+<*++397)/1)2727<)9/+3);)/))*23+)*3((,-1((7(.(()-())0(()
@M03506:14:000000000-AKVR1:1:1101:12678:4556 2:N:0:45
AGGACTACTCGGGTTTCTAATCCCGTTTGCTCCCCTAGCTTTCGCGCCTCAGCGTCAAGAACGGGCCAGGAAGCCGCCTTCGCCACTGGTGTTCCTCCCGATATCTACGCATTTCACCACTACACCGGGAATTCCGCTTCCCTCTCCCGCCTTCGAGTCGATCAGTATCGAGTGACCCTCCCCAGTTGAGCCGGGGGCTTTCACACTCGACTTTAACGACCGCCTGCGCGCCCTTTACGCCCAGTAACTCCGGACACCGCTAGTTCCCCACGTATTCCCCAGGCCGCTGGCCCGCCGTTAG
+
CCCCCGGGGGGGGGGGGGGGGGGGCGGGGGGGGGGGGGGGGGGCEDGGGGGGGGGGEGGGGGGCFGGDGGFGE<FEGGGGGGGGEGGGFGGGEGGGGGGGGGGGGGGGGGCEEGGDGG=FGGG,AFFGCC:FGGGFGCFGGGGG8EFGGGE>EGCGF@DE+CG>CGCGGCCFGCFGGGGGEEG6C:C7:<CGEC*:CECCC><C9C*A:*7/**0+;C3ECDCED*7):/.*17?92:>=E53**+0*3<?@FDG<*:35)7.0*+3**.9>.9E8+.7*.4-(((27(0,(0(()))(4(
@M03506:14:000000000-AKVR1:1:1101:16293:4566 2:N:0:45
AGGACTACCCGGGTTTCTAATCCTGTTCGCTCCCCTAGCTTTCGCGCCTGAGCGTCAGGTAAGGCCCAGAGATCCGCCTTCGCCACCGGTGTTCCTCCTGATATCTGCGCATTTCACCGCTACACCAGGAATTCCGATCTCCCCTGCCTACCTCTAGCCTGACAGTATCGGATGCAGCCACGGGGTTGAGCCCCGGGATTTCACACCCGACTTGCCAAGCCGCCCGCGCGCTCTTTACGCCCAATGACTCCGGCCAACTCCCGCCCCCCCCTGTTTCCCCCCGCTGCTGGCCCGCGGTTGG
+
CCCCCGGGGGGGGGGGGGGGGGGGGGGGGGGGGGGGGGGGGGGGGGGGGGDEGGGGGGGFGGFGGGGGGFGGGGGFGGGGGGEGEGGEFGGGGGGGGGGGFGGGGGGGGGGGGGGGGGGGDGGFCFFGG+FCGGGGGGGFGGGGGGGGGGGGGGGGDGGGCGGGGFFGGGC@EGGDFGG>FGGGGCE5F@7D5CE:55?,9C9EFDCEG)>3C7EC7C5*8:):))))//7*5)9D):7E::<**0+/?FFED)7)*-*3).)9D*:@*))))*30:4F*3((,(,(),)-(79())82((
@M03506:14:000000000-AKVR1:1:1101:24042:4575 2:N:0:45
AGGACTACTCGGGTTTCTAATCCTGTTCGCTCCCCACGCTTTCGCGTCTCAGCGTCAGTACCGTACTAGAGAGCCGCCTTAGCCACGGGTGTTCTTCCTGATATCTGCGCATTTCACCGCTACACCAGGAATTCCACTCTCCTCTTCCGGACTCTAGCCAAACGGTTTCCATCGGCGTCCCGACGTTGAGCATCGCTTTTTCATAACGGACATTTCTTGCCGCGTACACGCGCTTCACGCCCAATAAATCCGTACAAGTATTTCCCCCTTCGCATTTCCGCTTCTGCTGGCCCGTACTTAT
+
CCCCCGGGGGGGGEEGGGGGGG9FFFGFCG,C@F;FEEDGGGGGDGGGC8EGGGCFGDFGECFGGFGAFD,EFGGGD@CGFFGGCF7C:+CCFFFG<?FA?FCC?FGFCFCB=AF9FDEFEGDFCFFGGC,AFGCAFFDC=,=BA>B>EC+=@1@=,EFEF,@CC3B83;@=F**5*54***1*:*:C:,8,?8**,*3C9;+++4A*:81)0+51+++<8))*110)3*)*)).1)*)/*2**20+*3<+).)**2)*+191?*<8>*)9))1**+)1*-((-).)*.9(,596/)0)--
@M03506:14:000000000-AKVR1:1:1101:11155:4596 2:N:0:45
AGGACTACCCGGGTTTCTAATCCTGTTTGCTCCCCTAGCTTTCGTGCCTCAGTGTCAGGAGTCGTCCAGAGACTCGCTTTCGCCACTGGTGTTCCTTTCGATATCCACGCATTTCACTGCTACACCGGAAATTCCAGTCTCCCCTCCGACCCTCTAGCAGAGTAGTATTCAATGCCATTTCCGAGTTAAGCTCGGAGATTTCCCATCAAACTTACCCCACCACCTCCGCCCCCTTTACGCCCATTGAATCCTAACAACGCTTGGGACCTCTGCATTACCGAGGCTGCTGGCGCAGAGTTGG
+
CCCCCGGGGGGGGFGGGGGGGGGGGGGGGGGGGGGGGGGGCGGGGGGGGGGGGGGGFGGGGGGGDFGGGGGGGGFFECFEGGGGCFGGGGGFGGGGGEFGGFBFGFGGEGGGEFFFGGDGGGGFFGEDFF+EFAFCCGGF9=EC?E+@BEC8BD=B,@>,>DDFDGFADGF98,>,2=B86@C+34::A9C,,:EC**,@,+33<C,<=7?8,*>D4CB>>CGDG*6)C*//)8;2>>)8/1**+45+1++1++0*0/9*.55**;85@7*0*2+0<)1*(-(,(((936:(),-))15)(
@M03506:14:000000000-AKVR1:1:1101:8198:4597 2:N:0:45
AGGACTACTCGGGTATCTAATCCTGTTTGCTCCCCATGCTGTCGCGCATCAGTGTCAGGTACGGCCCAGCGTGTCGCCTTCGCCACTGGTGTTCCTCCGGATCTCTCCGCATTTCACCCCTCCACCCGGCATTCCACCCCCCTCTACCGCCCTCCCGGTCAGCACTTTCCGCCGACCTCGCCCGGTTAAGCGCGGCGCGTTCCCAGCAGCCTTGCCGTCCCGCCTACACGCCCCTTACGCCCCGTGTTTCCGCCCAAACCTCCCCCCCCCCCGCTTCCCCCGCCTGCGTTCCCGCGGTTCG
+
-A-<@C,C-EB,BE+E@F9,C@CC,EFF@FEGGFGG<CF9,EFGGGGD@FEC,CC<F,@C@F76@FG:6<FCC@@,C@F?FDG7,B=FFDFGGFA,EE+>F::,,C,974+++:CCE,,@A+8=E<==4+8@:D9,E8FFD7+@@,7=+@B+31++*4@*5,>E,,2?,58>**4:71,*B8=*=3*/A++**33:*7*/1/*2+3:0****+*00/9>59)):1*.):*./7.)2)2)28C3)/12.7++)0)1**(*/)849D*?E551.))1*2)76>02(((()(),.0(()))(((
@M03506:14:000000000-AKVR1:1:1101:6349:4607 2:N:0:45
AGGACTACCCGGGTTTCTAATCCTGTTTGCTCCCCACGCTGTCGCGCCTCAGTGTCAGAAACTGCCCAGCAGACCGCCTTCGCCACCGGTCTTCCTCCGGATCTCTACGCATTCCACCGCTACGCCCGGAATTCCGTCTGCCTCTACAGTCCTCGAGTTTGACAGTCGGCACGGCAGATCCGGGGTTGAGCCCCGGACGTTCACCCCACCCTTATCAAACCACCTACGCCCCCTTTACGCCCAGCTATTCCGGACAACGCCCGCCCCCCCCGCATTCCCCCGGCCGCTGGCCCTGAGCTAG
+
CCCCCGGGGGGGGGGGGGGGGGGGGGGGGGGGGGGGGGGGGGGFGGGGGGGGFGFGFGGGGGGFGGGGGGGGGGGGGGGGGGGGGGGGGGGDGGGGGGGGGGGCFFFFDGDEFGG<EGGGGGGGGGGGDEGGGGGGGGFFGGFGGGGGGGGGGGGGGGEGF7FA6@ECEG8FGGGEGGFFG,75CE5>62?EBC>5:E8=EF+AF*:5CDG5F*<C*C4?G<CC*96):).:D>)9):5CEG3**+0/+<C4>>D<*4CE>>57):CBG><)0)*1+)=*4,37,31)()4()(.*))-))
@M03506:14:000000000-AKVR1:1:1101:13965:4630 2:N:0:45
AGGACTACTCGGGTTTCTAATCCTGTTTGCTCCCCACGCTGTCGCGCCTGAGCGTCGGTAACGGGCCAGTGAGCCGCCTTCGCCACTGGTGCTCTTCCGAATATCTACGAATTTCACCTCTACACTCGGAATTCCACTCACCTCTCCTGGCTTCAAGCGATGCAGTTTTAAAGGCTGTTCCGGCTTTGAGCTCCGGCCTTTCACCTCTCACTTACAAAGCCGCCTACGCGCGCTCTACTCCCCGTAATCCCAACCACCGCTAGCCCCCCCCGGACCATCGCGGCTCCTCCGCCGGGTTCAC
+
CCCCC@FFAFGGCCFFFGGGFGFEFFFFAEDFE<CD@FGGECGFCC@FGEDFFFFFEDCECCG767:@FF9FGCF>@CCCGGGGCEE=85EF<A?,??C=7B+B95,94F,BFDFGGG9=F9BFGAGG7FC@8?F9?9DEFEEF?FFFGFCEF?F;D?==,@GFCDD;7EFCFGF,@E,:,3C:*5,,,*4,6>>E**/,,=>5A,;E,0+1:+>A848*819**:;):)5:3))>)718<C*59**.+<6)0)*9*4):5))9*;C>*8>)0)*/*)0::((((,,/,)(,),(10),)-
@M03506:14:000000000-AKVR1:1:1101:10485:4690 2:N:0:45
AGGACTACCCGGGTTTCTAATCCTGTTTGCTCCCCACGCTGTCGCGCCTCAGTGTCAGAAACTGCCCAGCAGACCGCCTTCGCCACCGGTCTTCCTCCGGATCCCTACGCATTCCACCGCTACACCCGGAATTCCGTCTGCCTCTACAGCCCTCGAGTTTGACAGTCGGCACGGCAGATCCGGGGTTGAGCCCCGGACCTTCACCACACCCTTATCAAACCCCCTACGCGCCCTTTACGCCCAGTGATTCCGGACAACGCTCGCACCCCCCGCATTACCCCGGCTCCTGGCCCGGCGTTAG
+
CCCCCGGGGGGGGGGGGGGGGGGGGGGGGGGGGGGGGGGGGGGGGGGGGGGGGGGGGGGGGGGGGGGGGGGGGGGGGGGGGGGGGGGGGGGGGGGGGGGGGGGGGGGGGGGGGGGGGGGGGEGGGFFGGGDFGGFGGFFGGFFFFGGGFGFC,,;8CFCFGFCCFGGGGGGEDGD5**4<<CC:C1=C6<FECGGG*2:C7*<9FCG7*95*:<FC>FFFC*9=C5;5=<BC/)0*.CBEG5*19<+60<C)7)9)9<3E).)))1:BG>C5)7/;+66+-,((-(36)),(0(4).)(((
@M03506:14:000000000-AKVR1:1:1101:11687:4726 2:N:0:45
AGGACTACCCGGGTATCTAATCCTGTTTGCTCCCCACGCTTTCGTGCCTGAGCGTCAATCTCAGCCCAGGGGGCTGCCTTCGCCATCGGTGTTCCGCCACATCTCTACGCATTTCACTGCTACACGTGGCATTCCACCCCCCTCTGCCAGATTCAAGTCCCATAGTTTCCACTGCCATTCCCAGGTTAAGCCCGGGGCTTTCACAGCGGACTTGCGGAACCGCCTACGCCCTCTTTACGCCCAGTAATTCCGATTAACGCTCGCAGCCTACGTCTTACCGCGGCTGCTGGCACGTCGTTAG
+
CCCCCGGGGGGGGGGGGGGGGGGGGGGFFGGGGGGGGGGGGGGGGFEGGFGGGGGGGGGGGGGGGGGGGGGGGGGGGGGGGGGGGGGGGGGGGGGGGGGGGFGGGG9EGGGGGFGGGGGGGFCDF7FGEGGGGGGGGGDGGGGGGGGGGCE?EGFGCFFGG9;,@DGGACEG98BFFGGGAEF6EFC9A>D8EGG>E5?FG:F?,,7=199)<*<C))>5C3355*8)7))*17@G):)*?CD<C9<@C9<677<**.9E.53C)*2<*/9@F*0;+6657(-7((,))9((/(,*5.-((
@M03506:14:000000000-AKVR1:1:1101:6839:4734 2:N:0:45
AGGACTACCCGGGTATCTAATCCCGTTCGCTCCCCTAGCTTTCGCGCCTCAGCGTCAGTGTCGGCCCAGCAACCCGCCTTCGCCGCAGGTGTTCCTCTTGATATCTACGCATTTCACCGCTACACCAAGAATTCCAGTTGCCCCTTCCGCACTCTAGCCGCACAGTATCAGTTGACCTTTCCGAGTTAAGCTCGGAGATTTCACAACTGACTTGTGCTGGCCGCCTACGCGCCCTTTACGCCCAGTAAATCCGAACAACGTTTTCTCCCCCCGTATTACCGCGGCTCGTGGCCCGGATGTC
+
CCCCCGGGGGGGGGGGGGGGGGGGGGGGGGDGGGGGGGGGGGGGGGGGGGGGGGGGGGFGGGGGGGGGGGGGGGGGGGGFGGCEEGDFFEFGGGG9EEGGGGGFDCFF@BFGGAEGGGGGGDGGGCFGGGDG,AFGGGFCFDFFGGGFEE@EGE7A>ACEG6BCEGGACCFGGD,@9EGGGGEG5D>F;>9,2;E**/@,>C,<FFGFF>CFGGGCCGFDC5553/:AE7):>5>*)098CEDD5A+9C+<))0*)9(9*.))*0+39@@C>318*0)/<179(34()-.((.-43)8(()
@M03506:14:000000000-AKVR1:1:1101:24253:4738 2:N:0:45
AGGACTACCCGGGTTTCTAATCCTGTTTGATCCCCACGCTTTCGTAGTTGAGTGTCAGTCACTGTCCAGGTCGCCGCCTTCGCCTCAGATGTTCCTCCCGATCCCTACGCATTTCACCGCTACACCGGGAATTCCACGACCCTCTCCAGTACCCTAGTCCCACCGTTTCAAGGGCACTTCCTGGGTTAAGCCCAGGGCGTTCACCCCTGACAAATGAGCCCACCACCTACCCTTTACGCCCAATAATTCCGAGCAACGCTTGCCCCCTCTGCATTACCGCGTCGGTTGGCCCAGCGTTGGC
+
B8B<CGGGCFFDEFGDCFEEGGGCGGGFGGGGCC@FGGGGGGGGEDFFGAEGFFGGFGFEGGGGGGCGCEGFGGGGGGD@FG@EFEGG9<FEEAF@EFGG7CCGFAGGGGDGG9AEFF:FCCFFGCEGEGD@,C;DC7EE>CDF8DFDCD93,,,666D,D,:+@483<:DB<EC*A:<C9,@65,:*<?FGGE8*4A*:47?CFFE5=***+2<E+;**75>**2>;CFFC*)2;9D)8///2*3<=EC?)))>*9(95373**;8);)****+++.75((((,(()-))3<(,975((5
@M03506:14:000000000-AKVR1:1:1101:19244:4752 2:N:0:45
AGGACTACTCGGGTTTCTAATCCCGTTTGCTCCCCTAGCTTTCGCGCCTCAGCGTCAAGAATGGGCCAGGTAGCCGCTTTCGCCACTGGTGTTCCTCCCGATATCTACGCATTTCACCACTACACCGGGAATTCCGCTACCCCCTCCCACCTTCCAGCCGATCAGTTTCCGATGCCATTTCCCAGTTAAGCCGGGAGCTTTCACACCGGACTTGACCAGCCGCCCGCGCGCTCTTTACGCCCCGTACATCCGGACAACGCTCGCCCCCTACGTATTACCCCCGCTCTCTGCACGGCTGGCC
+
CCCCCGGGGGGGGFGGGGGGGGFGGGGGGGGGGGGFFGGGGGG>EFGGGGGFGGGGGGGGDFGGGGGGGGGGGGGGG7FGGGGGGGFFGGDGGGDEGGGGGGDFGGCGCF:FGGGGGG9DG,EEFD7FEEGGGGGFG7FGFG+>CEGEGGGGCEGFDFGGEEGGFFFCGG*65*8,@DCCGFG9,DFCF,?:E*8?CEFG78C?7,:*=D796*0+;<;FG5C/))))11>*9>62):)*CE))9**80<FB).957()27>53CC*>*)1)00++3:*04((4(-(9)92))--)))(((
@M03506:14:000000000-AKVR1:1:1101:8110:4770 2:N:0:45
AGGACTACCCGGGTTTCTAATCCGGTTTGCTCCCCACGCTTTCGCACCTCAGCGTCAGTACCGGACCAGTGAGCCGCCTTCGCCACTGGTGTTCTTCCGAATATCTACGAATTTCGCCTCTACACTCGGAGTTCCACTCCCCTCTTCCCGACTCGAGCTTCCCAGTATCCAAGGCAGTTCTGGAGTTGAGCTCCAGGAATTCACCCCTGCCTTCGCAAGCCTCCTCCGTGCCCTTTCCGCCCAGTGCTTCCGCTCCACGCCAGCCCCCTTCCGATCACCCAGCCTTCCTCAACGACTCTAT
+
CCCCCGFFGGGGDFGEFFGFDGFBFCFFCGGGGF;FGGGGGDF7FFGGGGGGGGGGEEGGGGB7FFGFGG<,CFFGGGFGG7FGGGGGFEFFFFGGFGDGGECAF<AF+:=FFGFF>C:FGFFGGFGFEC+FDCEGFEG,,@BGCAFD,8+@CGGF6C>DA?EACFB3=,E7,8:,@,<D,,,,1D:=,?>DFD,><5,0,1,41?C**1;CC*4*/5):D*2=CD40:*)*2))2)+5**>*19+07?+C5))1)*.**.))9*:;B*.*))1/*1(0*(((,()..)*)).(()0)6))
@M03506:14:000000000-AKVR1:1:1101:11599:4778 2:N:0:45
AGGACTACACGGGTATCTAATCCCGTTTGCTCCCCTAGCTTTCGCGCTTCAGCGTCAGTGTCAGCCCAGCAACCCGCCTTCGCCGCAGGCGTTCCTCTCGATATCTACGCATTTCACCGCTACACCGAGAATTCCAGTTGCCCCTTCTGCACTCTAGCCCCGCAGTATCGGCTGACCTTTCCGGGTTAAGCCCGGAGATTTCACAGTCGACTTCCGGTGGCCGCCTACGCGCCCTTTACGCCCTGCAAATCCGAACAACTCTTGCCCCCCCCGCTTTACCGCGGCTGCTGGCCCGGGGTTC
+
CCCCCGGGGGGGEGGGGGGGGGGGGGGGGGGGGGGGGGGGGGGGGGGGGGGGGGFGGGGGGGGGGGGGGGGGGGGGGGGGGGGGFGEGGGGGGGGFGFFGEE@FGGGGGGDGEGGGGGGG@GGGGGGGGGGGFGGGAD99FGGGGGFGFGFDDFCFECEGGGGCCEGFF>EGCEFFFGGGGGG>C:=ECCCGFGG8=*5:AFEG79C?75CDE+5*//)/7*/*/*)0:C5597;*521*;>3)**2*+<C))019>(9+0912*+<)?>5<))*;8)9+-((-3-(.,6(-8(4)0)--(
@M03506:14:000000000-AKVR1:1:1101:23699:4782 2:N:0:45
AGGACTACCCGGGTTTCTAATCCCGTTTGCTCCCCACGCTTTCGTGCCTTAGTGTCAGGGACGAGCCAGTTATCTGCCTACGCCATCGGTGTTCCTCCCAATATCTACGGATTTCACTCCTACACTGAGAATTCCAATAACCTCTCTCGCCCTCTAGCTCCGCAGTTCGGATAATGTGAGTATGGTTGAGCCACACGCTTTCACTACCCGCTTACGGTGCCATCTACGCAACTCTTTACGCCCAGTAATTCCGGCTAACCCTTGGATCCTCCGTCTGACCGCGGCTGCTGGCACGGAGTTT
+
@CCCCGGGGGGGE@FEGGGGGGFGGGGGGGGGGGGGGGGGGGGGGGGGGGCGGGDCGGGG<FDF7ECGGGAFGGGGGGGFCFGGGGG,?CCFGGGGGGGCACFFFGCGFGGFCCFGG??FG9FFGCF9E,AAFCAECGFAFCFGGGGGGG>E8==9@8,@F+CE+6@@EE+>@CG9<;,,7:;D6DC>@CGGDGFG5CEC@D:,<:7???>GC5FFDG/?;++4C++)2*::2/+;)+2**=C7DF7C7<C885)1/.9*)0)2*+30;7F4)1*;;AFF(-(((-())),-),4)..-()
@M03506:14:000000000-AKVR1:1:1101:14019:4790 2:N:0:45
AGGACTACCGGGGTTTCTAATCCTGTTCGCTCCCCACGCTTTCGCTCCTCAGCGTCAGTACCGGCCCAGAGTGCTGCCTTCGCCATCGGTGTTCCTCCCGATATCTGCGCATTTCACCGCTACACCGGGAATTCCACACTCCCCTACCGGACTCTAGCCATGGCAGTCTCGACTGGCGGCTCCCGGTTGAGCCTGGAGTTTTCACATCCGACTGGCCAAGCCGCCTACGAGCTCCTTACGCCCCATCAATCCGGACAACGCTCGCCCCCTCCGCATTACCCCGTCTGCCTGCCCGCGGTTG
+
CCCCCGGGGGGGGGGGGGGGGGGGGGGGGGGGGGGGGGGGGGGGGGGGGGGGGGGGGGGGGGGGGEGGGFGGGGGGGGGGGGGGGGGEC@FCGGGGGGGGG>FGGGGGGGGGGGGGGGEGGGGGGGGGGDGGFFGGGGGDFGGGGGGGGG>E8CCFEGGGGG?FG5,,2,DF**>5E:EG5E=*?EEC8B8+?EF5*=56E75+<:93:C7DG)*2<*0:75DGDD)7:73:C@)06*):;=))1**/<+3.)8*1984*))0198*8C:557**/2)*3(-4(-.47)*.(),())0(((
@M03506:14:000000000-AKVR1:1:1101:25262:4798 2:N:0:45
AGGACTACCCGGGTTTCTAATCCTGTTTGCTCCCCACGCTGTCGCGCCTCAGTGTCAGAAACTGCCCAGCAGACCGCCTTCGCCACCGGTCTTCCTCCGGATCTCTACGCATTCCACCGCTACACCCGGAATTCCGCCTGCCCCTCCAGCCCCCGAGTTTGACAGTCGCCACGCCAGATCCGCGGTCGAGCCCCCGACTTCCACCACCCCCTTCTCACACCCCCCACCCGACCTCTCCGCCCCGGCCCCCCGGACCACGCTCCCCCCACCCTCTCTCCCCCCGCCCCTGCCCCGGCCTCCC
+
CCCCCFGGGGGDC@FFGGGFDA<<EFGGDFCGCFCFC:FG>BDDF7FGBFGFA<CE<FAF?FA9<FGCDFGG<EC+@F@,C<FCCEF7++@,CFG9FFEC:4>,9?<F7FEBFFGD<<+@:>4=FFF=:B@+7C;,+@+@FD,@=+@,6@DG6@+*354@C:DA95DC*;*>***1*,,>CC**4**234=7CE****:*+2+<**2*:DD)2*22*26?C)9*1575*1):97)2(2)C;E)/)/*)*1:)0)9)*-*>)))**2:):>C)7**+3(.*,((-(-()-)(.5,().04(-
@M03506:14:000000000-AKVR1:1:1101:22162:4800 2:N:0:45
AGGACTACCCGGGTTTCTAATCCCGTTCGCTCCCCTGGCTTTCGCGCTTCAGCGTCAGTGTCGGCCCAGCAACCCGCCTTCGCCGCAGGTGTTCCTCTTGATATCTACGCATTTCACCGCTACACCAAGAATTCCAGTTGCCCCTTCCGCACTCTAGTCGCACAGTATCAGTTGACCTTTCCGAGTTAAGCTCGGATATTTCACAACTGACTTGTGCTGACCGCCTACGCGCCCTTTACGCTCAGTAAATCCGACGAACTCTTGCCCCCCCCGTATTACCTCGTCTGCTGGCACGGGCTTC
+
CCCCCGGGGGGGGFEEGFGGGGGGGGGGGGGGGGGGGGGGGGGGGGGGGGGGGGGGGGFGGGCGGGGGGGGGGGGGGGGGGGGGGGGGGGGFGGGGGGGGGGGGGGGGGGGGGGFGGGGGGGGGGFGGGGGGGGGGGGGAFEFFFGGGGGGGGGGF;DGCGGGG,5EGGGGGCGEFFFGGCEEC>BEG@FG;CEGC*ACFGGGGGEEF6CGFG>CC>++=<C<EGD)8AD)>)5;58FF=8*93*3<=90+9:3)))4)*78***+38:5D)59*2A)*<5)4-:119:)4?8><7))(:(
@M03506:14:000000000-AKVR1:1:1101:7302:4820 2:N:0:45
AGGACTACAAGGGTTTCTAATCCTGTTTGCTCCCCTAGCTTTCGTGCCTCAGTGTCAGGTATTTTCCAGGGACTCGCCTTCGCCACTGGTGTTCCACTTGATATCTACGCATTTCACTGCTACACCAAGTATTCCAGTCCCCCCTCAAATCCTCTAGCAAGGTAGTTTCCAATGCCATTTCCGGGTTGAGCCCGGAGATTTCACATCCGACTTACCCCACCACCTACGCCCCCTTTACGCCCACCGACCCCAAACAATCCCCGGCCCCCCTGTCTCTCCTCGGCCGCTGCCCCGCACTACG
+
CCCCCGGGGGGGGGGGGGGGGGGGGGGGGGDGGFGGGGGGFGGGGGGGGGGGGGGGGGGGDGGGFGFCGGEFGGGGGGGGFGGGGGGGGEGEGGGGGGGGGDFDFFGFGDGGGFGFGEAFF9FFGGDFFGGFGGGFFCGFDDEEEG?EAEFFBA;A,;,@FG>EF9EGGGGGFF8,,@=7BFGE@EG8?BDEDCE+@E6C,5@77@7C5@73@<FF44*4**;***3555?CC)80)2>E?E7***32*=*)).***)*:)).1)*25*8)7)9@++,7+(((((,()-),(0(())0).(
@M03506:14:000000000-AKVR1:1:1101:14352:4830 2:N:0:45
AGGACTACCAGGGTTTCTAATCCTGTTTGCTCCCCTAGCTTTCGTTCTTCAGCGTCAGTAGTGGTCCAGCGCGCCGCTTTCGCCACGGGTGTTCCTGCAGATATCTACGCATTTCACCGCTACACCTGCAATTCCACGCGCCTCTCCCACACTCAAGCACAGCAGTTTCGGAAGCAGCCTCTGGGTTGAGCCCAGCGATTTCACTCCCGACTTGCCGCACCGCCTACCAACCCTTTACCCCCAGGAATTCCGAACAACGCTGGCCCCCCCCCTCTTACCGCCGCCGCTGGTACTTATTCAC
+
CCCCCGGGG9FFGGGGGGGGGGGGGGGFGGGGGGGGGGGGGGGGEFGGGG9FFGGGGGGGGGGGGGGGGGGGGGGGGGGGGGGGGGE:FF@FFGGGGGFGGGGGGGEGGGGGG9FGFGEGGGEGGGGGGGF,?FGAF=FE7B>EFFDFDGGG8DFD=E,DF6?CF7EFGE:*@CG?CGGGG@CFCGE*1DFGF5,,4=CCGGGG?CFF*/C7*:C07C)*98DG517)207ECFF<4*/0*/)****0+CF?D)))*,)/773CFFG>*)1).1;00)0*((-2(-4.,).)1).**1)-)
@M03506:14:000000000-AKVR1:1:1101:24044:4838 2:N:0:45
AGGACTACTCGGGTTTCTAATCCTGTTCGCTCCCCTAGCTTTCGCGCCTGAGCGTCAGGACAGGTCCAGAGAGCCGCCTTCGCCACCGGTGTTCTTCCCGATATCTGCGCATTTCACCGCTACACCGGGAATTCCGCTCTCCCCTACCTGCCTCCAGTCCGGAAGTATCGGATGCAGGTCCGGGGTTGCGCCCCGGATTTTCCCACACGACCATCCGAACCTACTGCGCCCGCTTGACGCCCATTAAACCCGGCCAACCCCCACCCCCCTCCGCCTCCCCCTCCTCCTGGCCCGTAGTTCC
+
@BCCCCADFGEECFFGCFFGGGGGCGGFGGGGGGGGGGGGFCGCCFGEG<FFFGGGGGGGGFGGC8CCFAFCGGGEFCF?C7FGGGGG@+@FEFCFGGFGGGEFF9AEFDGECF9FGGCFEFFFAA:C+>=AFFGGG+@FFDEGF+377,:,,,5@8EEF***@>@>;@@>*11>,<>=DCC*=:EE=*4*=*******=+2+396*1*))//78;*1):)**<*9605*85CB3*(*)2:****3+*+0/))0))/(*2)8)97;C@*)/.)****()*-((-3(.)))((.(4/)8)))
@M03506:14:000000000-AKVR1:1:1101:20882:4839 2:N:0:45
AGGACTACCCGGGTTTCTAATCCTGTTTGCTCCCCTAGCTTTCGCGCCTCAGCGTCAGTTGTGGTCCAGTGCGCCGCTTTCGCCACAGGTGTTCCTCCCGATATCTACGCATTTCACCGCTACACCGGGAGTTCCACGCACCTCTCCCACACTCAAGCACGGCAGTTTCGCCTGCAGGCTCCGAGTTAAGCCCGGAGCGTTCACAGGTGACTTACCGCACCGCCTACGCGCCCTTTCCGCCCCATAATTCCGCACAACGCCTGCCCCCCCCGTATTCCCCCGGCTGCTGGCACGAAGTTCG
+
CCCCCGGGGGGGGGGGGGGGGGGGGGGGGGGGGGGGGGGGGGGGGGGGGGGGGGGGGGGGGFGGGGGGGGFGGGGGGGGGGGGGGEFFEFFFGGGGGGGGEF7FGGGGGGGGGGFGGGGGGGGGGG7FC=FGDGGCDFGGGGCFDGGGGG@EBFEGFFFGGGGC?@EFCEGGGGF,=FE<>CGEGBEGCFGGG=E5?**2=<97975<6+92+++>9/)/97DG57@BE:@GG)?GFGBGGG)*2*+*2<<)7>GDC?):3<>FGGGFD)9)0)0++66*(-,,(-3)89((9(()0)))(
@M03506:14:000000000-AKVR1:1:1101:24529:4856 2:N:0:45
AGGACTACCCGGGTATCTAATCCTGTTCGCTACCCACGCTTTCGCTCCTCAGCGTCAGGTAAGGCCCAGAGAGCCGCCTTCGCCACCGGTGTTCTTCCTGACATCTGCGCATTCCACCGCTACACCAGGAGTTCCGCTCTCCCCTGCCTGCCTCTAGTCTGCCCGTACCGGAAGCAGGCTCGGAGTTGCGCTCCGAGTTTTCACTCCCGACGCGACGTACCCACTACCAGCACTCTACGCCCACTAACTCCGGACAACCCCCGGACCCTCCGTATTTCCGCGTCTCCTAGCCCGCGCTGTG
+
68BCCGCGGGGGGGGGFFGD9FEFGFFFGG@GGGGEFDFGG8FCF,C@8FF8EEGGDGGFGGDC@FCFFFDGGGDGGGGGDGGGGGG7FFEFGGGGGGDFG,CF=EAFEGG>EFGFFDEEECEEGGGGG7CDCEE@F+@ADF@EEF?DDFEG6@,@B3>D;7DF>C6+554*@@8:78E,::7>/=CE,**1***=*18F7@9CFC77**)1*12*1/.C7**1**))00.*99):9C):87***+2)300))07)/(*2)5)/)18>0)1)8486+.1/4((-(4)0)*,(0(())0-(4
@M03506:14:000000000-AKVR1:1:1101:10951:4860 2:N:0:45
AGGACTACCCGGGTTTCTAATCCTGTTTGCTCCCTTAGCTTTCGCGCCTCAGCGTCTGTTGTGGTCCAGTGCGCCGCTTTCGCCACAGGTGTTCCTCCCGATATCTACGCCTTTCACCGCTACACCGGGAATTCCACGCACCTCTCCCACACTCAAGCACGGCAGTTTCGCCTGCAGGCCCCGAGTTAAGCCCCGCCATTTCCCAGGTGACTCACCGCACCGCCTACGCGCCCTCTACGCCCCCTACTTCCGCCCAACCCTTGCCCCCCCCGCATTCCCCCGTCTCCCCCCCCACACCGAC
+
-A@CCFCEF9FGCCGGGGGFGFGGAFEFFGGDFGGG8CFFGGGGEFGG7FCEEEGCB<FFFE:@FGGGFGGGGEG7FFEGG:FGEG@F8FEFCFGFGGGFCFCFFGFGGG:FEFGGGGG7=CB9FE+>:BFGCFF?F@F>FG@D,@DG8DGEDFFGEF6F+4C>*37@E:5FE*DCGDC858**/14,>,?C5/***1*4+:+>+0*3+26++*5;/5)*977CD*5):9DED:)*):5==:5))28*++<5))1**-*:)0)09<EDD577))**3:*:4(,(,(.)()-,7(4*)0((,
@M03506:14:000000000-AKVR1:1:1101:10441:4861 2:N:0:45
AGGACTACCCGGGTTTCTAATCCGGATCGCTCCCCACGCTTTCGCGCATCAGCGTCAGCAAAGCTCCAGGCAACCGCCTTCGCCACTGGTGTTCCTCCCGATATCTACGCATTCCACCACTACACCGGGAATTCCATTGCCCCCCAGCTTGCCCCCGTCACACCGTATCCCCTGACCCCGCCCAGTTTACCCGAGCGATTTCACAACGGACGCTCCTTCCCGCCTACGCCCCCTCTCCCCCCCATAAACCCGGGGCACCCCCGCCCCCTCCGACTTCTCCCGGCCGCTGCGCCTGACTCAC
+
-BCCCFGD@<FGE@FFGGGGGGFF>CEFGEEGGGEEFDGG7FGCGGEEGGG<E:CFBFGGC,E8@CE8CFGCEEE:FGGEGGGGEECFD?E=4BFCEDGF@FCGCFGFG7B?FCFGGGGFCF<7FEC+++3@:F=,CF9EF,@E8++@@3,*,48*54B8ECGG5EFFEF,4:A866B75C8E**B999+5>****/*AECC7CC+575*))*/**2**2093C*7@)*)0>9>)*.2)/1:C3*23100;:B)))1(1/).77)8CB8)7))9=*<<9042(2((-73)(,),,*)*).(
@M03506:14:000000000-AKVR1:1:1101:26143:4872 2:N:0:45
AGGACTACCCGGGTTTCTAATCCCGTTCGCTCCCCTAGCTTTCGCGCCTCAGCGTCAGTCACTGTCCAGGTAGCCGCCTCCGCCACCGGCCGTCCTCCCAATATCTACCCACTTCACCGCTACACTGGGACTTCCACCACCACCTCCAGTACTCAAGCAACGCAGCCACAGTTGCAGTTCCCGCTTTGATCCCGGGGCCTTCCCCCCTGACCTTCCCTCCCGCCTTCGCGAGCATTGCGCCCAGCACCTCCGACCACTCCTTGCCCCCCCCGTACTCCCCGCGCCGCTGCCACGGCGTTAC
+
B,@,@FE-CCC+:+,8CEE,,,CF7CFGGGCC7F@C@,EDC,C7@:F@,BCEFC@F@:CC<FG96ED,C,:6FFE:FF@,C+C,+8E:=@++844+ABFFF,,,,C?9,B,+,,995,++@+>,F,53,>3,,C35C,=FE,+@8D8,,,,@,,=,@,4,:CE++*,,3,@,35EF?,5@CFG5***2,25,6*******+0***/=**2*0+*>C<+)2*7)1**/)/))*1)**)*)2::1/***)**20.)/)*(0**0*9*3:01)950)/2+..7,((,((-51)()7(-))0(,(
@M03506:14:000000000-AKVR1:1:1101:21137:4892 2:N:0:45
AGCACTACCCGGGTATTTAATCCTGTTTGCTCCCCACGCTGTCTCGCTTCAGCGTCAGCAACGGCCCAGCAGTACGTCTGCGCCACCGGTATTCTTCCCGATATCTACGCATTTCACCGCTACACCGGGAATGCCATTTGCCTCTACCGTGCTCTAGCCCGCCAGTCCTACTTGCATCCCCGGAGGTGAGCCCCCGGACTGCACCAGCAACTTAACCAACCGCCATCGCGTCTTTCACGACCATTGCGTCCGGCCAACGCCGGCACCCTCCTTATTACTTCCGCCGCATCTCCCTGCCCAC
+
<B-66,;F<@CC+C+CF@F<@FFGGFDAGFFGGGG@:FGGF7@,<C:,,8FE,+B6,BFF86@+@B:BFCED,,CB,C<,C+:,8=<C@F+,<C<C,?84=>F+,:AE<:B+@,,5C,CE7++5,A+@:++A,,>AD,C,8E,@,,6EC=86323E9,:3:C:C*DF,@,4,,@C,,@,1*;E*/:/4,6@FFG*:*****;0@66***2000*1+*2)2</9=)*07E/)**)00625*17<*2++)*2*0))1)91**)))))2*<57*)**+++-*+)),-(-(.()-)1((27)()(
@M03506:14:000000000-AKVR1:1:1101:22100:4898 2:N:0:45
AGGACTACCCGGGTTTCTAATCCCGTTCGCTCCCCTAGCTTTCGCGCCTCAGCGTCAGTGTCGGCCCAGCAACCCGCCTTCGCCGCAGGTGTTCCTCTTGATATCTACGCATTTCACCGCTACACCAAGAATTCCAGTTGCCCCTTCCGCACTCTAGTCGAGCAGTATCAGTTTACCTTTCCGAGTTAAGCCCGTAGATTTCACAACTGCCTTGCACTGACCGCCTACGCGCCCTTTACGCCCAGTAAATCCGAACAACGCTTGCTCCCCCCGTATTACCCCGGCTGCTGGCCCGGAGTTT
+
CCCCCGGGGGGGDFCFGGGGGGGGGGGGGGGGGGGGGGGGGGGFGGGGGGGGGGGGGGGGGGGCFGGGGGGGGGFGGEFGGGGGGGGDGGGDFGGGGFDGFGGGGGGGGGEEEGGGFGGGDCFFGBFGGFGGGFGFGGCDDFGFG??FDCEG>CAGGCGGCEGGGG9,;,3EE,7EGGGC;EGGGEGG,;DGGG54:EFF9FF?C9C6,*;>99C970/2CF<CD*=5:CBEG:5C):B8CG3*7CGF70<?>><3)47/73)*1237/>D>BDD;C)195:((-,4)26:0)(()))44)
@M03506:14:000000000-AKVR1:1:1101:26891:4936 2:N:0:45
AGGACTACCCGGGTATCTAATCCGGTTCGCTCCCCTAGCTTTCGCGCATAAGCGTCAGGTACGGCACAGCAAGTCGCCTTCGCCACCGGCGTTCCTAGCGATATATGCGCATTTCACCGCTACACCGCTAGTTCCACTCGCTTCCACCGACCTCAAGCAAACGAAGTATCTGATGCACGATCACAGGTGCGCCGTGACTCTTCCCACCGGACTTCCGTAACCGTCGTCGCGCCCTGCACGCTCAGAGTATCCGGATAACGCCCGCCCCCTACGTCCCACCGCGCCCTCGCGCCTGCCGCTG
+
C<CABE@<-CF7@@@FGECC,EA@@C+BFC,EF,8FFFGGDCFF:6@7:,:EGCFCFEFFGGD7F++,C=<,C:CCCFCD,4CCFC@FGCF@FE8,A<,6+AF6,,,:=B4?@D<FGFFG7:F9,,@>++3,CCEGE9,8@8@8,,3,**5@4<<,?,,12=*8C5DD;7,,B=FG9,4A8CCF72*+9+::*=**3=@+51;789*2*)/7E*++10)1*2)/9))757;E)8>*(*)/1*9)*+2*+++*.)*/16F5)5>3):C5E5>877*/25)2112((-,8,)((.((*))((,
@M03506:14:000000000-AKVR1:1:1101:13940:4945 2:N:0:45
AGGACTACCCGGGTTTCCAATCCTGTTTGCTCCCCTAGCTTTCGCGCCTCAGCGTCAGTTGTGGTCCAGTGCGCCGCTTTCGCCACAGGTGTTCCTCCCGATATCTACGCATTTCACCGCTACACCGGGAATTCCACGCACCTCTCCCACACTCAAGCACGGCAGTTTCGCCTGCCGGCCCCGAGTTAAGCCCGGAGATTTCACAGGTGACTTACCGCCCCGCCTACGCCCCCTTACCGCCCAATCATTCCGAACAACGCTTGCCCCCCTCTGATTACCCCGGCTCCTGGCCCGATGTTAC
+
CCCCCGGGGGGGGGGGGGGGGGGGGGGGGGGGGGGGGGGGGGGGGGGGGGFGGGCGGGGGGGGGFGGGGGGGGGGGGGGGGGGGGEGGGGGGGFGFGGEGGGGGGGGGCGGGFGGGGGCGGGC@FFGGGDFFGG9BDEG>CC8DF8>EFGGG6CFGFG>ECCD*@@GFG>EG>>F6EGE*:CG5:CEF?9FGGDCEC5E?9D?E@FFG6C9*3*AFCC3*77C=77F)*).:CD>0(2)::E*9<*+/:3<0.7<D5:57>;)*2ACBE37))03:+5=+((34((())/.(0(())064.
@M03506:14:000000000-AKVR1:1:1101:4469:4957 2:N:0:45
AGGACTACCCGGGTTTCTAATCCTGTTTGCTCCCCACGCTGTCGCGCCTCAGTGGCATAAACTGCCCAGCAGACCGCCTTCGCCACCGTTCTTCCTCCTGTTCTCTACGCATTCCACCGCTACACCCGGAACTCCGTCTGCCCCTACAGCCTTCGCGTTTCACAGTCGGCCCGGCCGATCCGGGGTTGAGCCCCGGCCTTTCATCACTGCCTTATCATACCTCCTACGCCCCCTTCACGCCCCGTGTTCCCGGACAACGCTCGCACCCCCCGTACTCCCCCGCCTCCTGCGCCGGCCGTCC
+
<,-CCGGGC9BF++88FFD9E,,CC6ECC,6C6:@6CFGGE@F@F7+CE:,;C,,@,,6C,,<,CCCC<E<C8EGC:FF,ECFG@FG:4,:,9,EFFA,<,CFB5,CF7CF4CFC?FG>EGEBE<E:C7:F+3AF+3A:>,8,@=>B=,,>3,=+++58@,5@:E9F5::*>8:8*95=8*/*1**=5++5:*/5**=C++10+3+0++*22+0+<***22**:***)1)7:D5.*,9:F8=))9**0+290))1/911:)))19E=5E3>;))**+,)13,((((4),)-35(())0-((
@M03506:14:000000000-AKVR1:1:1101:11909:4982 2:N:0:45
AGGACTACCCGGGTTTCTAATCCCGTTTGCTACCCACGCTTTCGTGCCTTAGTGTCAGGAATGAGCCAGTTATCTGCCTACGCCATCGGTGTTCCTCCCAATATCTGCGGATTTCACTCCTACACTGGGAATTCCAATAACCTCTCTCATCCTCTAGCTTAGCAGTTTAGATAATGTGAGTATGGTTGAGCCACACGCTTTCACTACCTACTTACTATGCCACCTACGCAACTCTTTACGCCCCGCAATTCCGGATAACGCTTGGATCCTCCGTATGACCGCGGCCGCTTGCCAGGAGTTA
+
CCCCCGGGGGGGGGGGGGGGGGGGGGGGGGGGGGGGGGGGGGGGGGGGGGGGGGGGGGGGFGGGGGGGGGGGGGGGGGGGGGGGGGGGGFGGGGGGGGGGGGGGGGGGGGGGGGGGGGGGGGGGGGGGGGGGGGGGGGGGGCEFGF=EGGGGGG;DGGGCFFGGFGCFGGDGCFFGGFD9EFFGGGGGGFGGGDFGGCCGGGF,7=CFGGC>EGGGFCCG>FDCGGFED9?E7AFGEFF:C5C/)**0=+AA)8*114=2)82**>+);*:?EC5*264C(((,((-59),-)))*00(4)
@M03506:14:000000000-AKVR1:1:1101:12754:5006 2:N:0:45
AGGACTACCCGGGTTTCTAATCCCGTTCGCTCCCCTGGCTTTCGCGCTTCAGCGTCAGTGTCGGCCCAGCAACCCGCCTTCGCCGCAGGTGTTCCTCTTGATATCTACGCATTTCACCGCTACACCAAGAATTCCAGTTGCCCCTTCCGCCCTCTAGTCGCACAGTATCAGTTGGCCTTTCCGAGTTAAGCTCGGAGATTTCACAACTGACTTGTGCTGACCGCCTACGCGCCCTGTACGCCCAGTAACTCCGAACAACGCTTGCTCCCCCCTCATTACCGCCGCCGCTGGCCCGGCGGTG
+
CCCCCGGGGGGGGGGGGGGGGGGGGGGGGGGGGGGGGGGGGGGGGGGGGGGGGGGGFGGGGFGEGGGDGGGGGGGGGGGGGFGGEECGGFGGGGGGGGGGGGGGGFGGGGGGGGGGGGGGGFGGDGG@FGDFCFFGGGF9FDFEFGFFCG+@CGGGGGGGGGC3,5E@FAGCCACFGGGFFG5*::EF7=C,44:?EDGFFC,3++=767FFG79+:F6+2C<5DC3F*)):<).*.00/5EC**<?*+0<7)0*7)4*::B>CF9FFCDGF3**3:5/?(-((4,,5()((.((/).(-(
@M03506:14:000000000-AKVR1:1:1101:11612:5017 2:N:0:45
AGGACTACCCGGGTTTCTAATCCTGTTTGCTCCCCACGCTGTCGCGCATCAGTGTCGGTTTGAGAACTCTTTCGAGTCCACCGCCCAGCAGACCGCCTTCGCCACTGGTGTTCTTCCGGATCTCTACGCATTCCACCGCTACACCCGGAATTCCATCTGCCTCTACGGTACCCAAGCCCCACAGTCGCCGCGGCCGATCTGGGGTTGAGCCCCAGCATTTCACCGCCGCCTTCTGGTGGCCACCCACGCGCCCTTTACGCCAAGTGCTTCCGTACAACGCGCTCCCCCTCTGTATTACCTC
+
CCCCCGGGGGGGGGGDFGGGGGGGGGGGGGGGGGGGGGGGGGGGGGGGGGGGGFGGGGGGGGGG8FCFFGGGGGGGGFGGGGGGGCEEFGGC8FFGG7FGEEGGCFGFFFGGGGGGGGG7FGGGFEFGGDGFGGGGGGGGGDFGG+@EDECCF9<FEG9DDFF8DDCCFFGFGG>FGFGE>C5,>ECEGGGEGDGC85ECEGCEEC*+<<CFGDE***1<>CGG<).)*9B5*9*:<*8CC67****)1*25::*7*55:7).**0+1<B65/*;*+.5/-460(1853)(29.)**/4))
@M03506:14:000000000-AKVR1:1:1101:13474:5027 2:N:0:45
AGGACTACTCGGGTATCTAATCCTGTTTGCTCCCCACGCTTTCGCACCTCAGCGTCAATACCGGTCCAGTGAGCCGCCTTCGCCACTGGTGTTCTTCCGAATATCTACGAATTTCACCTCTACACTCGGAATTCCACTCACCTCTCCCGGATTCAAGCGATGCAGTCTTAAAGGCAGTTCCGGGGTTGAGCCCCGGGCTTTCACCTCTAACTTCCAAAGCCGCCTACGCGCGCTTTACGCCCAGTAATTCCGAACAACGCTAGCTCCCCCCGTATTACCGCGGCCGCTGGCACGGAGTTAG
+
CCCCCGGGGGGGGGGGGGGGGGGGGGGGGGGGGGGGGGGGGGGGGGGGGGGGGGGGGGGGGGGGGGGGGGGGGGGGGGGGGGGGDGGGGGGGGGGGGGGDGGGFGGGGGGCGGGGGGGGFGDGGGCFFFCGGGDGGGFGCGG9EFGGGGG@EGGCFGGGCFEGCEFGGGF9DFF8>EGGGGGDGGGGGGGGG>EGGGGGGFFGGGCCF9:CGG+;EGDFFGGGGGCF>G)>EGF@FBGDGEGGG0<EF?@EFBD<)*29E)587*<8>*877>3FFFABC9>>1(3()4)3(/--))0(-.
@M03506:14:000000000-AKVR1:1:1101:5757:5031 2:N:0:45
AGGACTACCCGGGTTTCTAATCCCGTTTGCTCCCCTGGCTTTCGCTCCTCAGTGTCAGTGTTGGTCCAGGACGCCGCCTTCGCCACCGGTGTTCCTCCAGATATCTACGCATTTCACCGCTACACCTGGAATTCCGCGTCCCTCTCCCAAACTCGAGCCATCCAGTATCAGACGCAGTTCCCCGGTTAAGCCGAGGGATTTCACGTCTGACTTAGTTGGCCACCTACGAGCCCTTTACGCCCAGTAATTCCGAACAACGCTTGCCCCCCCCGTATTACCCCGGCTGCTGGCACGGCGTTAG
+
CCCCCGGGGGGGGGDGGGGGGGGGGGGGGGGGGGGGGGGGFGGGGEGGGGGGGGGGGGGGGGGGGGGGGGGGGGGGGGGGGGGGGGGGGGGGGGGGGGGGGGGGGGGGGGGGGGGGGGGGEGGGGGGGGGGGGGGGGGGGGGFFGGGGGGGGGGGGDGGGGGGGGGGGGGG9DCE8CGGGGGGEGGEG?FFCEGGGD586ACGFFCGFG=FGGF9C7FF68CGGGGFDC55:FFFF2:<=CEC7FF+9FGGF<;<)76):75)D*8CBED7)0)20+6@+(4(4(3:63@:,90>9559((
@M03506:14:000000000-AKVR1:1:1101:9785:5031 2:N:0:45
AGGACTACCCGGGTTTCTAATCCCGTTCGCTCCCCTAGCTTTCGCGCTGTCAGCGTCAGTGTCAGCCCAGCAACCCGCCTTCGCCGCAGGTGTTCCTCTCGATATCTACGCATTTCACCGCTACACCGAGAATTCCAGTTGCCCCTTCTGCACTCTAGCCCCGCAGTATCGACTGACCTTTCCGGGTTAAGCCCGGAGATTTCACAATCGACTTGCGGTGGCCGCCTACGCGCTCTTTACGCCCAGTAAATCCGACAACCGCTTGCCCCCCCCGTATGCCCGCGGCGGCTGGCACGTCGTC
+
CCCCCGGGGGGGGFGGGGGGGGGGGGGGGGCGGGGGGGGGGGGEGGGGGGGGGGGGGGGGGGGGGGGGGGGGGGGGGGGGGGGGGGGGGGGGGGGGAFEGG?FCGGGFGGGFGEFGGGGCF7FGFGGECEF:FFFFGFFG9EGFGGDGBBDGGGGGGFGGGGDGGDEEGGC<@E56?FFFE7CCEDCCGG,?FEEC52=EFF?9C=+3=<78*97@DG):)>D5CD@BG<EEG))7>7=ECE19C*+1<<+99><))-*1)).1*5+)2;CEFG8**,*3(-4--(()-)-(<(45))(-(
@M03506:14:000000000-AKVR1:1:1101:21962:5042 2:N:0:45
AGGACTACTCGGGTTTCTAATCCCGTTTGCTCCCCTGGCTTTCGCGCATCAGCGTCAGTGTTGGCCCAGCTACCCGCCTTCGCCGCAGGTGTTCCTCCGTATATCTACGCATTTCACCGCTACACACGGAATTCCAGTAGCCTCTTCCACACTCTAGCTCAACAGTATCGGACGACGTTTCTGGGTTAAGCCCAGAGCTTTCACGCCCGACTTGAAAAGCTGCCTACGCGCCCTTTACGCTCAGTAAGTCCGACCCAAGCTTGCCACCCCCGTACTACCCCTGCTGCTGGCCCTCAGTTAC
+
@@CCCGGGGGGDGFEGGFGAGGFGGGGGGGGGFFEGGGGGGGGGGGGGDGGGGGGGGCFFGGGGGGGEFGGGGGGGGGDGGGGGGGGGGG,CFGGGGGDFGFDGA9<E7FGGEFFAECFGGDGGGFGEG7BFFGGGGFF9F9EG8=7,6C>>>89EF8=E9EF8:33,<8@8@E5C7:>8,2:D>DG59,9,>,6:;CC?C:?98,/758DDD*>@++)****/210)1)0*9)07.:);*2)**3+0<<C>>)))/(*20*)10+375>C5))**+.)*-((((.)).9(()(,//1)--
@M03506:14:000000000-AKVR1:1:1101:10346:5072 2:N:0:45
AGGACTACTCGGGTTTCTAATCCTGTTTGCTCCCCTAGCTTTCGCGCCTCAGCGTCAGTTATGGTCCAGTGCGCCGCTTTCGCCACAGGTGTTCCTCCCGATATCTACGCATTTCACCGCTACACCGGGAATTCCACGCACCTCTCCCATACTCCAGCACCACAGTTTCGCCTGCAGGCTCTGAGTTAAGCCCAGAGATTTCACAGGTGACTTGTGGCGCCGCCTACGCGCCCTTTACGCCCAATAATTCCGAACAACGCTTGCACCCCCTGTATTACCGCGGCTGCCGGCACAGAGTTAG
+
CCCCCGGGGGGGGGGGGGGGGGGGGGGGGGGGGGGGGGGGGGGGGGGGGGGGGGGGGGGGGGGGGGGGGGFGGGGGGGGGGGGFEFFGGGGGGGGGGGGGGCGGGGGGGGGGGGGGGGGGGGGGG8FGGEGGGGGGGGGGGGGGGGGGGGFGGGGGGG6:FFGCEGAFE@EGEFGGGGGGGGC9DGFFGDFFFFED,1>CFGGGGGG7<CFGGGG6CF)*95C7588>EGFGGDFFFG>?EGD5C+<@EFC)).7D7<D7)..9C68710))/*++3.=1(47(-2<437617.(*0/52)
@M03506:14:000000000-AKVR1:1:1101:7195:5087 2:N:0:45
AGGACTACAAGGGTATCTAATCCCGTTTGCTCCCCTAGCCTTCGCGGCTCAGCGTCAAGAACAGGCCAGGTAGTCGCCTTCGCCACTGGTGTTCCTCCCGATATCTACGCATTTCACCACTACACCGGGAATTCCACTACCCTCTCCTGCCTTCGAGTCGATCAGTATCGAGTGACCCTCCCCAGTTGAGCCGGGGGCTTTCACACTCGACTTGAACGACCGCCTGCGCGCCCTTTACGCCCAGTAAATCCGGCCAACGCTTGTCCCCTACGTATTCCCGCGCCCGCTGGCACGTCGTTAC
+
CCCCCGGGGGGGGGGGGGGGGGGGGGGGGGGGGGGGGGGGGGGGGGGGGGGGGGGGGDFGGGGFGGGGGGGGGGGGGGGGGGGGGGGGGGGGGGGGGGGGGGGGGGGGGGGGGGGFGGDGGGGGGGGCGGGGGGFGGGGGGGGGGGFGGGGGGFDC8EGDC?FG?@FGGGGFGDGGGCFGGGGGGGAEA7BFEEGDEE=FGGGG7F*2/;DDGFGFGGFG3)9C<C@:E<>*7)8*)C)AE5*/7++9+<8@3;5>/(/:.>)2:09<8)/)069C7)7/4;((((()4)1.*(.9>586(
@M03506:14:000000000-AKVR1:1:1101:7815:5107 2:N:0:45
AGGACTACACGGGTTTCTAATCCTGTTTGCTACCCACGCTTTCGCTCCTCAGTGTCAGTACCGGCCCAGAGCGCCGCCTTCGCCGCTGGTGTTCCTCCTGATATCTACGCATTTCACCGCTACACCTGGAATTCCGCATCCCTCTCCCACACTCAAGCCATCCAGTATCAGACGCAGTTCCCCGGTTAAGCCGAGGGCTTTCACGTCTGACTTAGTTGGCCGCCTACGAGCCCTTTACGCCCAGTAATTCCGAACAACGCTTGCCCCCCCCGTCTTACCCCGGCCGCTGGCACGGAGGCAC
+
CCCCCGGGGGGGGGGGGGGGGGGGGGGGGGGGGGGGGGGGGGGGGGGGGGGGGGGGGGGGGGGGGGGGGGGGGGGGGGGGGGGGGGGGGFFFGGGGGGGGGGGGGGDGGGEGGGGGGGGGGEGFGGEFFGFGFGFGGGGGGGGG8BFGGGGG,=8F9FGCDFFGFGFAFGGGGGGDGGCFCGGDEEEECDGGGDGGD*97CFCC52:*17DCCC?FCFFGGDD5C5@D:C>7D?5C>>);EGD<FE7@9@+/))997:CE57)77FG5EBDE.**/26/+4379>2(0,08(94(/.)((,
@M03506:14:000000000-AKVR1:1:1101:12935:5124 2:N:0:45
AGGACTACTCGGGTTTCTAATCCTGTTTGCTCCCCACGCTGTCGCGCCTCAGTGTCGGTTAAAGGACCCTTTCGGATCCACTGCCCAGCAGACCGCCTTCGCCACTGGTGTTCTTCCGGATCTCTACGCATTCCACCGCTACACCCGGAATTCCATCTGCCTCTACCGTCCCCGAGCCCCACAGTCGCCGCGGCCTATCTGGGCTTGAGCCCCAGACTCTCACCGTGGCCTTCCTGTGTCCACATACGCCCCTTCTACGCCCTGGCCTTCCGGACACCGCTCCGGCCCCCTCTCCTCTCCC
+
-A@CCFDEEACCGC@FF9<,,CFGFEEFGGGGF8FFGGGGEGGGGCGEDG<,<,C@@FGC@ADCEFGGGGDGFECBECGGG<CFGC8<F=?9EEC=>:FC++C?CE8<<,BF?<9EGEG+@CFGGGGGGGG+F<,CFEEGDBFGF>=>+3>D;;ECFFA7EFGCEC,4D*@<D5:>>E>*5?>D9,*/=4BB8C8**=CEF+:*3/**00C*:*;*9>)+0*2*7*).*066*0*0<**3++00*+2)2*/0)0***6975;)*1***+1*).1:8*3)5(((((,4595(()((2.*.(.
@M03506:14:000000000-AKVR1:1:1101:12573:5131 2:N:0:45
AGGACTACTCGGGTTTCTAATCCTGTTTGCTCCCCACGCTTTCGCGTCTCAGCGTCAGTATCCAACCAGGGGGCCGCCTTCGCCACCGGTGTTCCCCCCGATATCTACGCATTTCACCGCTACGCCGGGAATTCCACCCCCCTCTCTGGTACTCTAGCTTGTCAGTTTCATGCGTCGTTCCCCGGTTGACCCGAGGGATTTCACACATGACTTAACAGCTCGCCTACACCCCCTTTTCGCCCACTGATTCCTAACAACGCTTGCCCCCCTCGCTTTACCCCGGCGCCTGCATCAGGTTTAG
+
CCCCCGGFGGGGGFG>FEFCFFG<FEEGGG9EFCFGDBFGC@C6CCGECCF9DGCFEFFFDFGCEDE7CBF7::BCCEGGFGCCGGGG7BFGEGGCEFGG>G:=EFAFGGCGCFFADGGC+FFGGEF7CEE:D;B@FFCFCGGEG,DFEF9C<CFGGGGEC:C1<<FCEEGFG53=*3:CGGE8?8C59++;8CE5:2;FEC+:3+*AF7FGGCCCD*)+2/7*9*8)0*75<))2)2)2C*5*0<+1<<?*9*2*::DG55)9*<C)2)1))9C89:*+((((-(2><)()/))*/*),)
@M03506:14:000000000-AKVR1:1:1101:7618:5135 2:N:0:45
AGGACTACTGGGGTTTCTAATCCTGTTTGCTCCCCACGCTTTCGTGCATGAGCGTCAGTATTGGCCCAGGGGGCTGCCTTCGCCATCGGTATTCCTCCACATCTCTACGCATTTCACTGCTACACGTGGAATTCTACCCCCCTCTGCCATACTCTAGCCCGCCAGTCACAGATGCAGTTCCCAGGTTAAGCCCGGGGATTTCACATCCGTCTTAGCGGACCGCCTGCGCACGCTTTACGCCCAGTAATTCCGATTAACGCTTGCACCCTACGTATTACCCCGACTGCTGCTCTGTGGTTAC
+
CCCCCGGGGGGGGGGGGGGGGGGGGGGGGGGGGGGGGGGGGGGGGGGGGGGGGGGGDGGGGGFCGGGGGGGGGGGGGGGGGGGGGGGGGGGGGGGGGGDGGGFFGGGGGGCFGGFGGGGGGFGCGGGGDGGFEFCDFGGGGGGGGFGG8BFGGFFCEDEGGGEGGFGFGGGGGEGAFFCFGGF?CGGACGGGGGDECE=FGGGG@9CF5/9FF7CCGD)2:CDGC<FAE)7*977<4F>EGED47C+7+<CF))1976*7@)7C*<;5;.*052<C2:F+41-291:=:4))*.6*)04))
@M03506:14:000000000-AKVR1:1:1101:14412:5144 2:N:0:45
AGGACTACTCGGGTTTCTAATCCTGTTCGCTCCCCACGCTTTCGCTCCTCAGCGTCAGTAATGGCCCAGAGATCCGCCTTCGCCACCGGTGTTCCTCCTGATATCTGCGCATTTCACCGCTACACCAGGAATTCCGATCTCCCCTACCACACTCTAGCTAGCCCGTATCGAATGCAGACCCGAGGTTAAGCCTCGGGCTTTCACATCCGACGTGACAAGCCGCCTACGAGCTCTTTACGCCCAATCATTCCGGACAACCCTGTCCCCCTCCCTATTCCCGCGGCTGTTTGCCCGCACTTAC
+
CCCCCGGGGGGGGGGGGGGDGGGGGGGGGGGGGGGGGGGGGGGGGGGGGGGGGGCEGGGGGGGGGGGDGGFGGGGGGGGGFFGGGGGGGGGEGGGDGGGGGGGGGGGGGGGGGGGGGGGGGDGFGGGGGCBGEFGGCEGFGGGG?CDFFGGC@EEGFGFGFFDGGECFGDGEECGFAAFGG>G8E>F,>;>8:DB>*=CGGDCE9=CFEDDCCCCF775CFCDGCCF>CDF5CF?7:C3AEE*19*+00<CF33CC*.**)))2*<C>5)*))*+3+.=:9;(,3(,1))).03(1.5:))
@M03506:14:000000000-AKVR1:1:1101:20460:5151 2:N:0:45
AGGACTACCAGGGTTTCTAATCCTGTTTGCTCCCCTAGCTTTCGCGCCTCAGCGTCAGTTGTGGTCCAGTGCGCCGCTTTCGCCACAGGTGTTCCTCCCGATATCTACGCATTTCACCGCTACACCGGGAATTCCACGCACCTCTCCCACACTCAAGCACGGCAGTTTCGCCTGCAGGCTCCGAGTTAAGCCCGGAGATTTCACAGGTGACTTACCGCACCGCCGACGCGCCCTTTACGCCCAATAATTCCGAACAACGCTTCCCCCCCTCGTCTTCACGCCGCTGCGGTCCCGAATGTCG
+
CCCCCGGGGFGGGGGGGGGGGGGGGFGGGGGGGGGGGGGGGGGDGGGGGGDCGFEEGGGGGGGGGGGGGGGGGGGGGGGGFGGGGGGGGGGGGGGGGGGGGGGGGGGGGGGGGGFFGGGGGGG9FGGGGGGGFGG9FFG@FGD=DFFGGG7=,=?EGGDFC6CCCDFFFEGF:FGEFFG,>C7**6ACC@CFFC**=5CF9DCG+<*=E7C7:+<@2)8:37DG)935C7B*1<40::58=EG:CEA*+0@)87DG*()/.))*2;C::)1)8*/;+)1/((-((-(04)-()(,)0).)(
@M03506:14:000000000-AKVR1:1:1101:7836:5182 2:N:0:45
AGGACTACCCGGGTTTCTAATCCTGTTTGCTCCCCTAGCTTTCGCGCCTCAGCGTCAGTTGTGGTCCAGTGCGCCGCTTTCGCCACAGGTGTTCCTCCCGATATCTACGCATTTCACCGCTACACCGGGAATTCCACGCACCTCTCCCACACTCAAGCACGGCAGTTTCGCCTGCAGGCTCCGAGTTAAGCCCGGAGATTTCACAGGTGACTTACAGCACCGCCTACGCGCCCTTTATGCCCAATAATTCCGAACAACGCTTGCCCCCCTCGTATCCCCGCGGCTGCTGTCCCGGAGTTCG
+
CCCCCGGFGGGGGGGGGGGGGGGGGGGGGGGGGGGGG?FGGGGGGEGGGGGDGGGGGGFGGGGGGGCGGFGGDGGGGDGGFEGGGGGGGFGGGGGFGFEGDGGGGGCFGGGGGEFAFGGGGGGGGGDGEE:FFGGEGGCCFEFGDFCFGGGGFGG69DC?8@CEC8FF7*CFG>GG6DE,>ECEEFE?FECFC5:5/**=CD7;E+7CF+*;FFF+74.>C)9C*7<@G3>CC)57)*00<EF3*<:/+:C6))/)0.):>))>C8@>E3C))*0*2)0240(13-2).*))9((1)0()(
@M03506:14:000000000-AKVR1:1:1101:16771:5192 2:N:0:45
AGGACTACCCGGGTTTCTAATCCTGTTTGCTCCCCACGCTTTCGCACCTCAGCGTCAGTACCGATCCAGTGGGCCGCCTTCGCCACCGGTGTTCTTCCTAATATCTACGAATTTCACCTCTACACTAGGAATTCCACCCACCTCTATCGGCCTCAAGACGTGCTGTATCAGAGGCAGTTCCGAAGTTGCGCTCCGGGATTTCACCCCTGACTGACACATCCGCCTACGTGCGCTCTACGCCCAGTGCTTCCGAACACCGCACGCTCCCTTCGCATTACCCCGGCCCTCGGGACCACGCTCG
+
CCCCCGGGGGGGFFCGGFGDEGGGGGGGGGFGGGGGGGGGDGGEGGGGGGCGGGGGGGGGGGGGDEGGGGFGGGGGGGEGGFEGGGGGCCFGEGGGGGGGFGGGGGGFFGGG@FFFGG9EGGGGG<F9FGGFFGGGGGGGGGGGGGGGGG+AGGF8>9FEG>FCFGFFFF;:D?E>EECFGE>*@DDG,*B*1CC5C*::<FGCEG**1*0;C<FEG4AGGGFC7553=557DE)9)*0=C=**02+/+32<3)CD*855)7)/*;*>**28)**;+66?<(((,(()()((0(,1))-(-
@M03506:14:000000000-AKVR1:1:1101:17987:5211 2:N:0:45
AGGACTACCCGGGTTTCTAATCCGGTTCGCTCCCCACGCTTTCGCGCCTCAGCGTCAGGTACAGCCCAGCCGGCCGCCTTCGCCTCTGGTGTTCCTCCCGATATCTACGCATTTCACCACTCCACCGGGAATTCCACCGGCCTCTGCTGCCCTCAAGCCTTGCAGTATCCTCCGCACTGTCGCCGTTGGGCCGCGACCTTTCACGACAGGACTTGCAAAGCCACCTACGCGCGCTTTACGCCCAGTAAATCCGGACAACGCTCGCCACCTCCGACTTACCGCGGCCTCTGGCACGGCGTTT
+
CCCCCGGGGGGGGGGGGGGGGGGGGGGGGGGGGGGGGGGGGGGGGGGGGGGGGGGGGGGGGGGGGGGGGGGGGGGGGGGGGGGGGGGGGGGGGGGGGGGGGGGFFGGGGGGGGGG<FGCFGGGGGGGGGGEFGGGGGGGEGGGGGGGGFGGGGGGGFGGGC6CEFGE;FGFFGGGGGGGGGCF*=C?E87C;BEE=ECE<@FGFC=EECGFGFGDGDGFCFGGGGCFF29:CD301(*9?EG3*9?9/+3<?EB3D3(1*0)019E57C4*).)/*2-0<((1(4(,0(90>>B6)0737(
@M03506:14:000000000-AKVR1:1:1101:10573:5212 2:N:0:45
AGGACTACCCGGGTATCTAATCCCGTTTGCTCCCCTAGCTTTCGCGCCTCAGCGTCAATACCGGTCCAGGATGCCGCCTTCGCCACCGGTGTTCCTCCAGATATCTACGCATTTCACCGCTACACCTGGAATTCCACATCCCTCTCCCGGATTCAAGCCTTCCAGTATCAGACGCAGTTCCTCGGTTGAGCCGAGGGATTTCACGTCTGCCTTAGATGGCCGCCTCCGCCCCCTTTACCCCCCAGAATTCCGAACAACGCCTGCCCCCCCCGTCTTACCCCGCCCGCTGTCCCCGCGTCAG
+
CCCCCGGG@FGGGGGGGGGGGGGGGGGGGGGGGGGGGGGGGGGGGGGGEGGFGEGGGGGGGGE@FGGGGGCEGGGEGGFFGGGGGGGGGGGGGGGDFG,B9FDGGCFGFGGDFFFFGGCGGGGGGGFBGDGDGADDD8DFGGDFFGGGGE7E8D:ED8F6DFGCEC,3,,,7@+@@*3@FG;CE>EG>,6>CE5>CE?C?:899,4C65+7FGF?@>7;FFCDCD*=3**):7).>4D*<C*))***19:CFE357*(/*)0)/9@=5=@G55*;8+66341((-((.,).)9(-)5.4((
@M03506:14:000000000-AKVR1:1:1101:5148:5223 2:N:0:45
AGGACTACCCGGGTTTCTAATCCCGTTTGCTCCCCACGCTTTCGCGCCTCAGCGTCAGGAAATGCCCAGAGACCCGCCTTCGCCACCGGTGTTCCTCCCGATCTCTACACATTTCACCGCTACACCGGGAATTCCAGTCTCCTCTGCATCCCTCAAGAACGGCAGTATCAGCCGACGTTCCTCGGTGGAGCCCGCAGATTTCACGACTGACTTGCCATCCCCCCTAGCCCCCTTTAAACTCCAGCAATCCCTAGCCACGCCTGCCCCCCGTGTCTAACCCTGTCCTCGCGCACTGAGTCTG
+
CCCCCGGGFGGGGG7CFGGGGGGGGGGGGGGGGGGGGGGGGGGGGGGGGGGGGGGGGGGDFGGGGGGGG?FGGGGGGGGGGGGEGGGGGEEGGGGFGEEGG7BFFFGGEFFGGGGGGGGGEFGGGGFEGGGGGGGFFD9,CFGGGGG,@FGGGGGGDFFFCEGGGGGFCCGGGG5CCE>,45,14:*:;,C7***/=*5+;+>C87E52;;FF>C+2@9*/*1/)*))25):))9*-**+3+2***2*+0+)/)**9()*)0)*9C8<80/7)*20+6)*(,.))-..(.(()((*09)).
@M03506:14:000000000-AKVR1:1:1101:9570:5223 2:N:0:45
AGGACTACCCGGGTTTCTAATCCTGTTTGCTCCCCTAGCTTTCGTGCCTCAGTGTCAGGAGTTGTCCAGGGACTCGCCTTCGCCACTGGTGTTCCGCTTGATATCTACGCATTTCACTGCTACACCAAGCATTCCAGTCCCCCCTCCAACCCTCGAGCAAGGTAGTTTCCAATGCCATTTCCGAGTTGAGCTCGGAGATTTCACATCCGACTTACCTCACCACCTACGCACCCTTTACGCCCAGTGAATCCGAACCACGCTTGGGACCTCTGTATTACCGCGGCTGCTGGCACTGGGTCTG
+
CCCCCGGGGGGGGGGGGGGGGGGGGGGGGGGGGGGGGGGGGGGGGGGGGGGGGGGGGGGGGGGGGGGGGGGGGGGGGGGGGGGGEGGGGGGGGGGGGGDGFGGGGGGGGGGGEFGGGGGGGCGGGGGGGGGGGGGGGGGDGGGGEGGGGGGGDGGEGGGGGGGFGDGGGGFDDFGGFDFFGFG6:FCFEBFBFEECEEFGGGGEFFEGGGDG7FGF+;;6FCD=*0;05*0:CF;6>FBEGE3CG6CFCEFEE>3)9<CGFD3<*2;BFFGFF*@7@<=59;F9((-)591(*(,07?((,
@M03506:14:000000000-AKVR1:1:1101:15017:5229 2:N:0:45
AGGACTACTCGGGTTTCTAATCCTGTTTGCTACCCCAGCTTTCGCGCCTCAGCGTCAGTTCCGGTCCAGGTAGCCGCCTTCGCCACCGGTGTTCCTCCCAATATCTACGCATTTCACCGCTACACTGGGAATTCCACTACCCTCTCCCGGACTCGAGCCGAACAGTTTCAAACGCAGTTCCCCGGTTGGGCCGAGGGATTTCACGTCAGACTTGTCCGGCCGCCTACGCGCCCTTTACGCCCAATACTTCCGCACAACGCTACCCCCCCCCTTCTCACCCCCGCTGCTGGACCGGATTCAG
+
CCCCCGGGGGGGGGGGGGGGGGGGGGGGGGGGGFGGGGGGGGGGGGGGGGGGGGFGGGGGGGGGGGGGGGGGGFGGGGGDGGGGGGGGGGGEFGGGGGGFGGGGFGCFFGGGGGGGGGGGGDGGGGFGGGFGFGFGGFDEFG9FFFGGGGGGGGFGGGGGGGGGGDFGGGGGCGGD>EC:DECCGGGD5CDFGGEDGEF?E7+>E6**=DGGG7@FG*5:<CGE595)*)75>DFGFG3:/C3**<06::A3)))1*4/*7@)2>CE):BG555C9+).*(-4,-(-))0(4FB1)7)).)
@M03506:14:000000000-AKVR1:1:1101:20646:5232 2:N:0:45
AGGACTACTCGGGTTTCTAATCCTGTTTGCTCCCCACGCTTTCGCGTCTCAGCGTCAGTCACCGTCCAGAAGGCCGCCTTCGCCACCGGTATTCCTCCTGATATCTACGCATTTCACCGCTACACCAGGAATTCCACCTTCCTCTCCGGGACTCGAGTCCGTCAGTTTCCAATGCCCTTCCGGGGGTGAGCCCCGGGCTTTCACATCAGCCTCAGCGGACCGCCTACACGCCCTTTCCGCCCCGTTATTCCGAACCCCGCTTGCACCCCCCGCATTCCTGCCGCGGCTGCCACGCGCTTAC
+
CCCCCGGGGGGGGGGDFGGGGGGGGGGGGGGGGGGGGGGGGGGGGGCFDFGGGGFGGGGGGGFGGEGGGGGGGGFGGCGDGGGGGGGGGCCDFGFFDGGGFGGGGGGGGGGGCFGGGFEC=FFGGGGGEG=FEFGFFGGGFGFGAD8CEG7C888DC9DGGFG66,@EGGCD,88FCDCEGEGCGC:EGBFGGGG8*785<C9C9+=:9*9C*70CC33*193:9*7:?5;*9>8<40)*17))/**.0CF))09)*()2<<F<*CC3*01779*2+.*+5((-((1)-),)/,()))(()
@M03506:14:000000000-AKVR1:1:1101:7181:5245 2:N:0:45
AGGACTACCCGGGTTTCTAATCCTGTTTGCTCCCCACGCTTTCGCTCCTCAGCGTCAGTACCGGCCCAGAGTGTCGCCTTCGCTACTGGTGTTCCTCCCGATATCTGCGCATTTCACCGCTACACCGGGAATTCCGCCTTCCTCTGCCCACCTCTAGCTCGCCAGTATCCGATGGCCGCTCCCGGTTGAGCCGGGAGATTTCACACCGGACTTAACGAACCGCCTACAAGCCCTTTACTCCCAGTAAATCCGGACAACGCTAGCCACCCACGTCTTACCCCGGCCGCTGGCCGCCAGTTAG
+
CCCCCGGGGGGGGGGGGGGGGGGGGGGGGGGGGGGGGGGGGGGGGBGG@FGGGGGGGGGGGGGEGGGDGGGGGGGCGGGGGGGDGGGGGGGAFGG<FGGGGGGDGG,BFGGGCE?EEGGG=FG9FGE>EFCDFFG@CB@FGGFGGGGGGFGGF7637E,@EEE>5@B;FF>*8*>ECEG:CEG5=CCE1BFGCGB:=EGCC@CC96ECE371<*0<753C539EDDF:67>5F:?*:**+<CGGC9C8+CC5:7CD735=3>)7C6*7*5<D)*0/<:F?1(,(((,0-)(,)((/092))
@M03506:14:000000000-AKVR1:1:1101:18868:5261 2:N:0:45
AGGACTACCAGGGTATCTAATCCCGTTTGCTCCCCTGGCCTTCGTGCCTCAGTGTCAGTAACTGTCCAGAGACCCGCCTTCGCCACTGGCCTTCCTCACGATATCTACGCATTTCACTGCTACACCGTGAATTCCAGTCTCCTCTCCAGTACTCGAGCACCGCAGTATTGAATGCAGTTTCGGGGTTAAGCCCCGAGATTTCACCCCCAACTTACGGCGCCACCCACGCCCCCTTTACGCCCAATGAATCCGAACAACGCTTGAGACCTCATTCTTACCGCGGCCTCTGGCCCCGAGTTAG
+
CCCCCGGG<FFGGGGGGGGGGGGGGGGGGGGGGGGGGGFFGGGGGGGGGGGGGGGGGGGGGGGGGGGGGGGGGGGGGGGGGGGGGGGGGGGGGGGFGGGGGGEGFGGGGGGGGGGCFGFGFGGGGGGGGGGGGGGFGGGGGGGGGGGCFGGGFG8BGGGGGGGGGGGGGCG=CAF9AFGGG>@CEGG9EGCF6@:EC*@E<C,,3@;E5>;;C>GC4C;=5CC=<3>BC*55:=)74@5?EGGC7++*0:808)1)0,75)709*;C0+/**1*32+)9/301(4((0)92(7(77503))
@M03506:14:000000000-AKVR1:1:1101:10040:5272 2:N:0:45
AGGACTACCCGGGTTTCTAATCCCGTTCGCTCCCCTAGCTTTCGCGCCTCGGCGTCAGTGTCGGCCCAGCAACCCGCCTTCGCCGCAGGTGTTCCTCTTGATATCTACGCATTTCACCGCTCCACCAAGAATTCCAGTTGCCCCTTCCGCACTCTAGCCGAGCAGTATCAGTTGACCCTTCCGAGTTAACCCCGGAGCTTTCACACCTGACATGCACACGCCGCCTACTCCCCCTTCACGCCCCGTAAACCCGACCAACCCTTGCTCCCCCCCCCTTCCCGCCGATGCGGTCCTGGAGTTC
+
CCCCCDEFGCGGGFGCGGG9EFGGGGGGGGGGGGFEF<EFF9FEGCFGCCCBFG@:@@FFFFGCFBFF8EFDGGG:FCFDGFGFGGEE>BFF+F,,BFA,AEDE<C5EFEFCEE?,C:+@>+6,AA,><ACFAFFDFF,FFE8BFGDCCE+4+4<A;EE>5?CC?;;,,,?D@C,69DFFBFGE*B5EF,<C>C*?5=8<+0>CF+2*+00*+;89C0)=C5)*1/.<+*)19)7*(9**;=)1):55*2;))0)9)(7*0.)0*++02.)5))**0.)2(((,,((.(),(0))*0)((.
@M03506:14:000000000-AKVR1:1:1101:23352:5274 2:N:0:45
AGGACTACCCGGGTTTCTAATCCCGTTTGCTCCCCTGGCCTTCGTGCCTCAGTGTCAGTAACTGTCCAGAGACTCGCCTTCGCCACTGGTCTTCCTTACGATATCTACGCATTTCACTGCTACACCGTAAATTCCAGTCCCCTCTCCAGTACTCGAGCAAGGCAGTATCAAGTGCAGTTTCGGGCTTGAGCCCCGAGATTTCACACCTGACCTGCCCCGCCACCTACGCCCCCTCTACCCCCAATCAACCCGAACACCGCTTGAGCCCCCTCGATTACCGCGGCCGCTGGCACCGAGTTCC
+
9C9ACFFFGGGDDCCEFF<@FEFCFGFGDFFCFGGGGCEFDGFEFGCF6FFGEFGGGGGGGFEEFGFFEDFEGAFCGGEEGCCF>FFF86ACFEGFF9,:?FFGFEBEEGEFFG@FGGEF<EEADG@,94<A@FFCA<9,9==C4DD9>48E4@=84A>FG?C86@9,6DF:@A9@DA8368>E++,@F8F8EECCE5@9EC:,7CEG6***5C,<*;*5D:C6*;A):)):).0;3++3/11*;7C**+/055<D*,/:7.)2*+*.*05)5*00*49*(,((((-07@0,*(-))0())
@M03506:14:000000000-AKVR1:1:1101:7352:5275 2:N:0:45
AGGACTACCCGGGTTTCTAATCCGGTTCGCTCCCCACGCTTTCGCGTCTCAGCGTCAGGTAAGGCCCAGAAAGCCGCCTTCGCCACAGGTGTTCCTCCCGATATCTACGCATATCACCACTACACCGGGAATTCCACTTTCCTCTGCCTCCCTCGAGTTTGCCAGTATGCAAGGACCTCTCCCAGTTGAGCCGGGAGCTTTCACCCTGCACTTAACAAACCGCCTGCACGCCCTTTACGCCCAGTAAATCCGGACAACGCTTGCCTCCTCCGTATTCCCCCGTCTGCCGCCCCGGCGTTAG
+
CCCCCGGGGGGGGGDGGGGGGGGGGGGGGGGGGGGGGGGGGGGGGGGGGGGGGGFGCFGGGGGGGGGCGGFGGGGGGGGGGGGGGGGGGGGGGGGGGGGGGGFGGGGGGGGGEGGGGGGGGGG?EGGGG:FGFGGGGGA:FGGGGCGGGGGGGGDECCECCFGGFGGGGFFCFFCCGFGCCF6>FGGGGGFFG=**:CGCEF7;<7=27<97?F7C1C4195DGG3AAG5>EDEF6):@=EC*179+9+<CD)7))*4)C@3)17+<80)9>5*;8+6=*3(-42,)*(.4(0,()0<9((
@M03506:14:000000000-AKVR1:1:1101:21354:5300 2:N:0:45
AGGCCTACCCGGGTTTCTAATCCCGTTTGCTCCCCTCGCTTTCGCTCATCAGCGTCTATATCTGTCCAGGATGCCGCCTTCGCCACCTGTCTTCCTCCAGATATCTACGCATTTCACCGCTACCCCTGGTATTCTGCATCCCTCTCCCGAATTCACGCCATCCAGTATCTGATGCTGTTCCCACTTTGCGCCTGGGGTTTTCACCCCCCATTCATTGGGCCGCCTACTCGCCTTTTCCCCCCCTTACTCCCCCACAACCCTCTCCCCCCCCGCATTCCCCTGTCCCCGGCCACTGCTCTGC
+
-A@,8C@FDDG@+@BFFFD9CCA<,FE6,C6FGDGG7++BCFGBC,C+CF,CEBCF,CF9CF,6<<FDFG<<<@FC@:@:F,=F,?E,AF,6<EF?F8,,9B,BA@,C44+B+:E,<F+++6F,A?+9+,9?4A,8A,,98EF@,@846+++3@E,,,++3=,=,7,6=,,,3,7,,32=,3@,,,,,,+8BC85***411=:D,,*=*2*0,4,5+*),91)=*22*+/8**)*2):/0879)*2+*++*75.7*18*/))09C*18/.9))/**+)*2(,).)).)()4()()2*1.))
@M03506:14:000000000-AKVR1:1:1101:17442:5310 2:N:0:45
AGGACTACTCGGGTTTCTAATCCCGTTTGCTCCCCACGCTTTCGCGCCTCAGCGTCAGGAGATGCCCAGAGACCCGCCTTCGCCACCGGTGTTCCTCCCGATCTCTACACATTTCACCGCTACACCGGGAATTCCAATCTCCTCTGCATCCCTCAAGAACGGCAGTAGCGGCCGACGTTCTTCGGTTGAGCCGCAGGATTTCACGACCGACTTTCCATCCCGCCTCCGCGTCCTTTACGCCCAGTAATTCCGCGCAACGCTTGCCCCCTCTGTCTGCCCGCTGCTCTCGGCCCAGTGTTGT
+
@CCCCGGGGGGEGFEGGGGGGGGGGGGGGGGGGGGGGGGGGGGGGGGGGG<FGGGGGGGGGGGGGGGGGGGGGGGGGGGEGGGGGGGDFFEGGGGFGGGGDGGFDECFFGFGGGFEGC=F7CF<EFFEDGGGCFG<5<B,3BD8DGGFGGFG=F8FG,@D8CCGEFG,@33@E55E=C5FG7EC=E*>6:CC**=8C*>?9;C7*:C*71975*<A?*9CGD7*1*0.C<):))1*:F);C55>D??4+3A75>D3)-97)))/0<;@*0*)/*+++.7*((,().)*,)(,8(.29*.,(
@M03506:14:000000000-AKVR1:1:1101:8323:5315 2:N:0:45
AGGACTACTGGGGTTTCTAATCCTGTTTGCTCCCCACGCTTTCGTGCCTCAGCGTCAGTTGCCGTCCAGAGAGTCGCTTTCGCCACCGGTATTCCTCCTGATCTCTACGCATTTCACCCCTACACCAGGAATTCCACCCTCCCCTCCGCCCCTCCCGCTCGGCAGTTTCGATTGCCCTTCCCGGGCTGACCCCAGGGCTCTCACCCCCCACTTACCCAGCCCCCTACCCCCCCTTTACGCCCATTGCTCCCCGTCACTCCTCGCACCCTCCCCCTTCCCCGGTACGCCTGTCCTGACTTGG
+
C<<BC<CA9CFEF:FBFAFFGGGEFAFFDECFFG;EEF@FEDE7C8@DF<EEF7:F,@FFGG9C677,CEFDEGGEGGG7FGGGGGGDGGC,,CF5?FFG9FGEDCEF7FCDF,5?F9,8<+,,9A+9:=FB:EGFG,?+A@8@,@BE+C+=+@@+68+=+1@83@,,7:*,,4,;@:1:,3;**4**,,B:E4*=:E,*12,5*=7:*)/2++5077)**/9C)*7)/*0>D3)0-2)1::3*7+<=0<:)))1**)*29.))):8)*07)))***.)2-(-((,-),)-)74)*/*-))
@M03506:14:000000000-AKVR1:1:1101:23469:5331 2:N:0:45
AGGACTACCCGGGTTTCTAATCCTGTTCGCTCCCCACGCTTTCGCGCTTCAGCGTCAGTATTATGCCAGGTGGCTGCCTTCGCCATTGACGTTCCTTCCGATCTCTACGCATTTCACCGCTACACCGGAAATTCCGCCACCCTCTCAGCTACTCCAGTTCGTGATTCCGCGATGCACTTCCCAGTTTCAGCCCGGGGCTCTCACATCACACTTTCCCAACCGCCCACGCCCCCTTTACGCCCAGTAATTCCGATTCAACCTCGCACCTCCTTGATCCCCGCCTCTGCCGCCACCACTTTTC
+
CCCCCGFGG<FCC:CFEFGCFGGGAFGGGGGGGCEGGEGGDFGGGGGGGGGGGE@FCC9FFCGGDFFFD?EEFFFGGGG9FGEGGEFGDGG:F<<?FC8=CCF?AEFGFGDE:?FFCCG>FFGGGFCF=FEDGGGGDCFEDCFFDFG,,68@663,,7@7C+6,,,@,,;:>**:9<D76DFFF,?@,=2,>8**:::**+2+>+4=++0>5<:9A67):C<CE)9;7:*):>)0C<75CEGG56:76020)))***)**)055)8C)*77***+0+47C(((-.4?62),(0((/)*)-)
@M03506:14:000000000-AKVR1:1:1101:15817:5352 2:N:0:45
AGGACTACCCGGGTATCTAATCCTGTTTGCTCCCCACGCTGTCGCGCCTCAGCGTCAGCAACAGCCCAGCAGGCCGCCTTCGCCACTGATGTTCTTCCCGATCTCTACGCATTCCACCGCTACACCGGGAATTCCACCTGCCTCTACTGTGCTCAAGCCTGACAGTTTAGAAGGCAGCCCTGCGGTTAAGCCGCCGGATTTCACCCCCTACTCATCAGGCCGCCTACGCGCCCTTTTCGCCCAGTGATTCCGGCCAACGCTCGGCACCTCCTCATTACCGCGGACGCTGGTCCAGCGCTAC
+
CCCCCGGGGGGGGGGGGGGGGGGGGGGGGGFGGGGGGGGGGGGGGGGGDGGGGGGGDGGGGFGGGGGFGGGFGGGGGGGGGGGGGGGGGGGGGGGGGFGGGEGCGFEFGGEGGGG9FGEGGGGGGGGEDGGGGGGGGGG@FGGFGFF;,C,E>EACEDGFFCGC6<CC:E8FGGGF>EGEG>FGDEGGGGGGGC**:5C5?D+<CFGEEDFG67;CDD)AG3CE:*<BG3>5C5)*)0);;C3>*0+*+<+)))93*-/*53)9***)*.*))2++268*(,(((-(.(.(.<.)*))-((
@M03506:14:000000000-AKVR1:1:1101:7590:5375 2:N:0:45
AGGACTACTCGGGTTTCTAATCCCGTTCGCTCCCCTGGCTTTCGCGCATCAGCGTCAGTGTCGGCCCAGCAACCCGCCTTCGCCGCAGGTGTTCCTCTCGATATCTACGCATTTCACCGCTACACCGAGAATTCCAGTTGCCCCTTCCGCACTCTAGTCGCACAGTATCAGTTGACCTTTCCGAGTTAAGCCCGGAGATTTCACAACTGACTTGTGCTGACCGCCTACGCGCCCTTTACGCCCAGTAAACCCGAACAACGCTTGCTCCCCCCGTATTCCCGCCGCTCCTGGCCCGGAGTTT
+
CCCCCGGGFGGGEGGGGGGGGGGGGGGGGGGGGGDGGGGGGGGGGGGGGGGGGGGGGGGGGGGGGGGGGGGGGGGGGGGGGGGGGGGGGFGGGGGGGCFGGGGGGGFFGGDGGFGGGFGGGGGFGGEDC:CAFGFFGGGGFFGG6DFGGGGGGGGEEGGGG5CGCFC@;AFGGG9D?FGGGGGCCFG@CFFGGGGGDG9?FG+97?EGGGGGGGF+++125*2C99>?GGFD3>BG3?FCG5DCDGGBC+*87)9<)4CC55><5+<9C>CE:/*8+)*<<((42((),).3)((1))(()
@M03506:14:000000000-AKVR1:1:1101:22759:5384 2:N:0:45
AGGACTACACGGGTTTCTAATCCTGTTTGCTCCCCACGCTGTCGCGCCTCAGTGCCAGAAACTGCCCAGCAGACCGCCCTCGCCACCGGTCTTCCTCCGGACCTCTACGCATTCAACCGCTACACCCGGAATTCCGTCTGACTCTACAGTCCTCGACTTTGACAGTCGGCACGGCAGACCCGGGTCTGAGCCCCGGACTTGCACCACACCCTTATCCAACCACTTACTCGCCCTGTACTCCCACCGAGTCCGGACACCGACTGCACCCCCCGTCTCACCCTCGCCGCCTGCCCCGAGTGAC
+
<<C,BC@EFG;@+@86C@CEEFF,<E,;@,<@C@BEFFGD:@CF,@FF7@FGC9F9@FFCFEGE<ECFECCGF8C7FC+@EC7BCCGGD=FC<EF,C,+@:+@,5,BA7+4FC9,5CF7F7FFDFC7@+>++>3@FF8,>,3,E9;FEE@,,@B:8+*@9EFGCGFGEC*8B>E58**,*6*:C/*9;<?C+**:=C78?+C69FG=5599*2*<7*:66**1+:C**2937<3)2.:*385<****)2*07)))/18)*70)00<*0:53).1**3-)*(((((,-.()..)((1.)(-)
@M03506:14:000000000-AKVR1:1:1101:16748:5384 2:N:0:45
AGGACTACCAGGGTATCTAATCCCGTTTGCTCCCCTGGCCTTCGTGCCTCAGTGTCAGGAACTGCCCAGAGATCCGCCTTCGCAACTGGTCTTCCTCACGATATCTACGCATTTCACTGCTACACCGTGAATTCCGATCTCCTCTACCGTCCTCGAGTTACGCAGTATCCGGTGCAATTTCGGAGTTAAGCTCCGCGATTTCACACCAGACTTGCGTCACCCCCTACGCCCCCTTTACGCCCAACGCATCCGAACCACCCCTGCGCCCTACTGCTTACCCCGGCCGCGGTCACAGAGTTCG
+
C8CCCGGG-@@@CFGFCGGGFFFGEDFGGDFGFGGGCCFFFGFGGGCC@EFGGCFFGFCF<EFCGGG8F8DD<FEADFE@C7CFCGGGGFF<EFGGG9F8:FGGGGFGFGG7@EFADCFFGGGGGF7F8DCE;E4A:4FCG9EFAA,,6@ECB86==4>EF>CE6=@@FGB7+6BD,@ACECE>?EEC:EF,@E@4@C5FFFEF,4=CEGCC?*,:1)0C8*7C4*2):))/9=;44:5C5C*1CE*)122)7))19(**)0)*)*1)*)/***+0+.6+((,,(-6)(0(-744*//))-
@M03506:14:000000000-AKVR1:1:1101:11810:5385 2:N:0:45
AGGACTACCCGGGTTTCTACTCCTGTTCGCTCCCCATGCTTTCGCCCCTCAGCGGCAGTTAATGCCCAGAGACCTGCCTTCGCCATCGGTGTTCCTCCTGATATCTGCGCATTTCACCGCTACACCAGGCATTCCAGTCTCCCCTACATCCCTCTAGTCTGCCCGTACCCACCGCAGATCCGGAGTCGACACCCGGACTTTCCGGGCAGACCCGACAAACCGCCTCCGAGCACTTTACGCCCAATAACTCCGTGTAACGATAGACCCACACATATTCACGCGTCCGCTGGCACACATTCAG
+
9@<CCCGE<-@768BFFDF,FE<@C@;EF7;F76@,6<F<,CC,C,,+66CFGC+68@:9CFG,9@,C6,::FFE,,6=CECCC7,6CB,B?F9FFG<<,EDFAF,,,4CC@CGGGGDGCFGD5A,4,:+A,?A,8,5C3,,@>8DFFE@,@DF8BFAEC,=>D>=C>EGF>CCEGEC9,@:>5**,14*1>8*=/:5C,5+,**2**/57**)3:>C;**)1**18>*18*0)0*):);/1**2+3/:EF><)2*2)>*).0**<8)/0*)):<++-/*((-3(-,)()((1((9)9)4.
@M03506:14:000000000-AKVR1:1:1101:23101:5410 2:N:0:45
AGGACTACCCGGGTTTCTAATCCCGTTCGCTCCCCTAGCTTTCGCACTTCAGCGTCAGTGTCAGCCCAGCAACCCGCCTTCGCCGCAGGTGTTCCTCTTGATATCTACGCATTTCACCGCTACACCAAGAATCCCAGTTGCCCCTTCTGCACTCTAGCCCCGCAGTATCGGTTGACCTTTCCGGGTTAATCCCGGAGCTTACACCATCGACTTGCGGCGGCCGCCTACGCGCCCCTGACGCCCAGTAAATCCGAACATCGCTTGCTCCCCCCGTCTTACCGCCGCGCCTGGCCCGGAGTTT
+
CCCCCGGGGGGG:FC7FFGGGGGGDCFC@CFGGDFGCEGGCFFGGGE@FFFFGEGGGGCFGGFGGGEGGFFFGEEGCEE@F@FFDECE+:BF=@EFFGGGGG9EGGCDCGFGGDFGGGGG@CFFGFG?<,A?,AFE8BF9F8>>=@,=,6E8EF6@@9D?E++++5,@EEGG5:CFF9E,5,*11>**2,2DC8*?5*,4,*5,0:0CED)*/*3*))27)1959*.7:D57)<5C,*02*175*0+*3++/).*1))0:))055++/8>7;B**/*.@01((-0(()(),(),().)4.)
@M03506:14:000000000-AKVR1:1:1101:9198:5411 2:N:0:45
AGGACTACCCGGGTTTCTAATCCCGTTTGCTACCCTAGCTTTCGCGCCTCAGCGTCAAGAACAGGCCAGGAAGTCGCCTTCGCCACTGGTGTTCCTCCCGATATCTACGCACTTCACCACTACACCGGGAATTCCACTTCCCTCTCCTGCCTTCGAGTCGAACAGTATCGCGTGACCCTCCCCAGTTGAGCCGGGGGCCTTCACACGCGACTAATCCGACCGCCTGCGCGCTCTTTACGCCCAGCAAATCCGGACAACGCTTGCCACCTACGTATTCCCCCGGCTTCTGGCACTTCGTTAG
+
CCCCCGGGGGGGGGGGGGGGGGGGGGGGGGGGGGGGGGGGGGGGGGGGGGGGGGGGGGGGGGGGGGGGGGGGGGGGGGGGGGGGGGGGGGGGGGGGGGGGGGGDGGGGGGFDGGGGGGGGGGGGGGGGG>@FGGGCFFGGDFGGGGGGGGGGGGFGCFGGGGGGGGGGGDGEC:>EGGGCCEGFEFF?D>FGDEGEEEG*>>CE7?:=:)9D=C9CGG)27<GGG:7.:CE*CFF:AC78=C*/*220+<@:D)7)9:57)>394+<5*0CBF*<F+)6*4,390(,9)*4(9(.*).4((
@M03506:14:000000000-AKVR1:1:1101:15770:5423 2:N:0:45
AGGACTACCCGGGTTTCTAATCCCGTTTGCTCCCCTAGCTTTCGCGCCTCAGCGTCAAGAACAGGCCAGGAAGTCGCCTTCGCCACTGGTGTTCCTCCCGATATCTACGCATTTCACCACTACACCGGGAATTCCACTTCCCTCTCCTGCCTTCAAGTCGATCAGTATCGAGTGACCCTCCCCAGTTGAGCCGGGGGCTTTCACACTCGACTTGAACGACCGCCTGCGCGCTCTTTACGCCCAGTAACTCCGGACAAAGCTCGTCACCTACGTACTCACGCGGCTGCTGGCACGTACTTAG
+
CCCCCGGGGGGGGGGGGGGGGGGGGGGGGGGGGGGGGGGGGGGGGGGGGGGGGGGGGGGGGGGGGGFGGGGGGGGGGGGGGGGGGGGGGGGGGGGGGGGGGGEGGGFGGGEGGGGGGGGGGGGGGGCFGGGGGGGGGFFGGGGGGGFGGGGGGGGGGGFGGGGGGGCGGGFFGGGGGGGGGGGGGDGFGFGGDCEEGECFGFCGCFGGFG<*A*@6;*0*>5CG59<@GD@59F*:>FEG8E*7C+<*<<@;:53)>4*0*08)98;4+)95<**2:.9*.-,4(4?4:?<(=<09).)6)
@M03506:14:000000000-AKVR1:1:1101:23857:5426 2:N:0:45
AGGACTACCCGGGTTTCTAATCCCGTTCGCTCCCCTAGCTTTCGCGCCTCAGCGTCAGTGTCGGCCCAGCAACCCGCCTTCGCCGCAGGTGTTCCTCTTGATATCTACGCATTTCACCGCTACACCAAGAATTCCAGTTGCCCCTTCCGCACTCTAGCCGCACAGTATCAGTTGACCTTTCCGAGTTAAGCTCGGAGATTTCACAACTGACTTGTGCTGGCCGCCTACGCGCCCTTTACGCCCAGTAAACCCGACCACCTCTTGCTCCCCCCGCTTTACCCCGCCTGCTGCCCCGGAGTTA
+
CCCCCGGGGFGGGGDFGGGFGGGGGGGGGGGGGGGGGGGGGGGGGGGGGGGGGEEDFGGGCGFDDGEGFGGGGGEEGGGGGGGGGGGGGFGGGGGCFGGGCEDGGGDFGGEGGGGGGGGE@7CFGD=DFGFGGGGGGGGAFGGGCFGGGGGGCFFGDGGG6:CEGGABFGGGGGFCFCGGGGGCGF>C:,?EGEG5*=EB<DEFF6CFFCGFC*>++:67C;55DG35ED@EC).577B8E=D*7CF=0+*8<))/)(*009**:+C4*875)/*;*.=+((((-8(.()),)(-9))4:)
@M03506:14:000000000-AKVR1:1:1101:14449:5428 2:N:0:45
AGGACTACCCGGGTTTCTAATCCCGTTTGCTCCCCTGGCTTTCGTGCCTCAGCGTCAGTAGGGATCCAGCGCGCCGCTTTCGCCACCGGTGTTCCTTCCGATATCTACGCATTTCACCGCTCCACCGGAAGTTCCGCACGCCCCTATCCCCCTCCAGGTCCGCAGTATCGGAGGCACTTCCACGGTTGGGCCGTGGGATTTCACCCCCGACTGACGAGCCCGCCTACGCACCCTTTAAGCCCCGTGATTCCGAACAACGTTCGCACGGTTCTCCTTACCGCGGCTGCTGGCCCGAACTTCC
+
CCCCCGGGGGGGGGGGGGGGGGGGGGGGGGGGGGGGFGGGGGGGGGGGFGFGGGGGGGGGGGGFFGGGGGGGGGGGGGGGGGGGGGGGGGGGGGGGGGGGGGDGGGGGGGDFGGGGGGGG@FEFGGGG7FFFFGGGGDGGGGGGGGCEGGGGEGGGGCEGFGGC:?G@FDGEEGE>FG6EGFFBEFCE8EFGG*8/C:E69::<FGGG*>C9EFF*955CGGGD*9?:E3>CD@:C)*/+AF*C5:@7<CEF3))1*47/5)0<*:E3C5C*@?+<0(6760(431(/,)((01(/)))))
@M03506:14:000000000-AKVR1:1:1101:9095:5483 2:N:0:45
AGGACTACCCGGGTTTCTAATCCTGTTTGCTCCCCACGCTTTCGCAGTTGAGTGTCAGTATCTGTCCAGGTCGCCGCCTTCGCCTCTGGTGTTCCTCCCGATCTCTACGCATTTCACCGCTACACCGGGAATTCCACGACCCTCTCCAGAACTCGAGTCTCACCGTTCCTCGCGCCCTTCTTGGGTTAAGCCCAAGGCTTTCACACGACACAAATCAGACCACCTACTTTCCCTTTACGCCCAATGATTCCGTGCAACGCTTGCCCCCCCTATTTTACCCCGTCTCGCCGCAATAGTTCTG
+
CCCCCGGGGGGGGGGGGFFGGGGGGGGGGGGGGGEGGGGGGGG@FGGGGFAFGGGGGGGGGGGGGGGGGGGGGGGE@FFGGGGGDGGGGGGGDGGFFFG77@F?EFGGFDEGC<EEGGEGEEEGGGCGGD7BE9;FAC:CCE@EFGG,DFC,@E8FGGG,E;ECGDE,@<;>85587B;D9ACFGGEFE,,8CE5C=F,=6DCF??5C*5>CFFD+*2*+*;:**0;A++++29BF>0)2:557C6+=9<09<)/*::):)7)**0/)*0)))02<+)*0((-,.(()(.(()()*1/)).
@M03506:14:000000000-AKVR1:1:1101:5102:5498 2:N:0:45
AGGACTACCCGGGTATCTAATCCTGTTTGCTCCCCACGCTGTCGCGCCTCAGCGTCAGCCACGGCCCAGCACACCGCCTTCGCCACCGGTGTTCTTCCGGATCTCTACGCATTCCACCGCTACACCCGGAATTCCATGTGCCTCTACCGTGCTCCAGTCGGCCAGTTCGCATGGCCGACCCGGGGTTTAGCCCCGGGCTTTCACCACACGCTTAGCCAACCGCCTACCCGCCCTTTCCGCCCAGTGATTCCGGACCACCGCCGCCCCCCCCCTATTACCGCCGCTCCTGGCCACAGGTGAA
+
CCCCCGGGGGGGGGGGGGGGGGGGGGGGGGGGGGGGGGGGGGGFGGGGGGGGGGDGGGGGGGGGGGGGGGGGGGGGEGGGGGGGGGGGGGGEGGGGGFDGGEGGGGGGFGGGCFGGGGCGGGGGGGGGG:C<:BFF9<@FGDFG8FCGGFGDEGGGCFGDE*@EF<EGGGGGDFGF5CCGEGDCC8**+5?ECC>5=ED5<CFGG+**19C/=C9CF4F:DCGG*/?4*/5ED<?G)*.18C5*0+0*<9C?>)7)7-**)).)11?)8)))0/+<960*((,2((())0(3)((*.*().
@M03506:14:000000000-AKVR1:1:1101:18122:5499 2:N:0:45
ATGACTCCCCGAGTGTCTCATCTCGTTCTCGCCCCACGCTCTCTTGCATTACCGCCACAAATGTTCTAGTAGCCTGCCCCCGCCCCTCGTGTTCTTTCTACGATCTACGCATTTTACTCCTACACTCCAAGTTTCCTTTACCTCTCCCACTGTCTCGCGCGTGAGTTTGCATGATAGTCTTTATGGTTGAGCCACTGGGTTTCCCTATTCGGTTTATGCCCCGCCCACCGTACTCTTTACGCCCCATGCCTCCCGGTACTGTTTGCCCCCTCCGTATTACGCCGCCTGCTGGCACGTACTT
+
-,-6,6,6;F:+@-,C-F,,,,,,,C,6,;,B+BF@FFG7,C,,,CF,66,,,8+++,:F,,6,,,<9,<,,,:,CF,,666@+++4,84BF,<,,,95,5+BF=F,5+++44C,,C,CFF,,9E,,,,,,,,,,,,,9,,C4E,,3@,6,3,36,,+66CC++4,,,,,,3,5>,,,@E;,2,@35,3,8D@,@,,=D,A7,,,247,=**4*AC+244*7)189))*)0*2);:?D6A=E5)/*;7+<<78))))-*+9***0:+/;@55)7;::,*<((-4((()(),(7073)7(()
@M03506:14:000000000-AKVR1:1:1101:4613:5511 2:N:0:45
AGGACTACTCGGGTTTCTAATCCTGTTTGCTCCCCTAGCTTTCGCGCCTCAGTGTCAGGAACGGGCCAGAGAATCGCTTTCGCCACCGGCGTTCCTCCCGATATCTACGCATTTCACCGCTACACCGGGAATTCCATTCTCCCCTCCCGCCCTCCAGCCCTGCAGTCCGAGGGACAGTTCCATGGGTGAGCCATGGGCTTTCATCCCCCGCTTACAGGACCACCTACGCGCGCTTTATGCCCAGTAAATCCGAGCAACGCTCGCCACCTACGTCTTACCGCGGCTGCTCGCACGACGTCAT
+
CCCCCGGGGGGGGFEEGGGGGGGGGGGGGGGGGGGGFGGGGGGGGGGGDGFGGGGGGGGGGGGGGEEGGGFGFEFGGGGGGGGGGGGGGEGGGGGGDEFGGGGDGFGGGGGFGGGGG9FGDGGGGGDGDGGGGGGGGDCFGG8@=EEGDEGG+,;ECFGEDGFG8FGGGCGGGGGGG9CGCFF9CGGGCGGGFF68CG85@C?@CFG*:<G3=8F7FD@G3C95C*/5=DECC5)56>=F3:***+06<CC>37D)08)7))./9/8<*)2))1**3.7E11(44200)0-(72:)))(4(
@M03506:14:000000000-AKVR1:1:1101:10192:5513 2:N:0:45
AGGACTACTCGGGTTTCTAATCCCGTTTGCTCCCCTAGCTTTCGCTCATCAGCGTCAATATCGGTCCAGGATGCCGCCTTCGCCACCGGTATTCCTCCAGATATCTACGCATTTCACCGCTACACCTGGAATTCTGCATCCCTCTCCCGAATTCAAGCCATCCAGTATCGGATGCAGTTCCCAGGTTAAGCCTGGGGATTTCACATCCGACGTAGTTGGCCGCCTACGGGCCCTTTACGCCCGGTAATCCGGAACAACGCTTGCACCCCCCGTCTTACGCCGCCCGCCGGCACGGCATTAC
+
CCCCCGGGFGGGCFCFGGGGGGGGGGGGGGGGGGGGGGGGGGGGGGFGGGGGGGGGGGGGGGGDGGGGGGGGGGGGGGGGGGGGGEGGGGGGFGGDFGGGGG9F9FEFGGGGGGGFGCCFCFGFGF8,EE8FBFF9FFFAAFFGG?E8E7>CFFFG,@DDFGGGFGGGGGCFG8DCGACEGF9,@EFGC,>C68BCEE*;,7=DC?EGGGG***,/:B?6DDCEGCF:55:CC).23:8EE5C3C**1+<*)5)970.)/7))1*3;78)7))***+..*(((((-(7()-151())).-.
@M03506:14:000000000-AKVR1:1:1101:10956:5539 2:N:0:45
AGGACTACCCGGGTTTCTAATCCTGTTTGCTCCCCTAGCTTTCGCGCCTCAGCGTCAGTTGTGGTCCAGTGCGCCGCTTTCGCCCCAGGTGTTCCTCCCGATATCTACGCCTTTCACCGCTACACCGGGAATTCCCCGCACCTCTCCCACACTCAAGCACGGCAGTTTCGCATGCAGGCACCGAGGTAAGCACGGAGGTTTCACAGGTGACTCACCACACCGCCTACGCGCCCTTTACGCTCAGCAACACCCAAAAAAGCTTGCCCCCCGCGTCTTACCCAGGCCGCCGGCACACAGGTTG
+
B,@<CCF9F6+FGF@-EFEEFAFFA,CF@FGGGGGGD8FFFGGG@+:@,:F<EEGGGDCEFF@6:EFCFG@E:@FF>:BDEFEF,:7=C=E<BAF<,:C7+7=7A,AECE+AFDFG,A@FCFC,<ECFGD=:=?B,@>FC+@,@?CG6,>7:D76,7,,,**5@51DB,*>**4,6,,5/4*=*4:;+7?C+=5**3*/2>7+;++=2026++0+;4*)*//1C7*)):>>>D)87)2)1*/)*2+*)*//)))***,***9)1*<E>=>3<7)*2+)0+)(-4((()3)(-8(,*)).),
@M03506:14:000000000-AKVR1:1:1101:24441:5576 2:N:0:45
AGGCCTACCCGGGTTTCTAATCCTGTTTGCTCCCCACGCTTTCGCGTCTCAGCGTCAGTCACGTCCCAGAGATCCTCCTTCGCCACCGGTGTTCCTCCTGAAATCTGCGCATTTCACCGCTACACCAGGAATTCCGATCTCCCCTACCACACTCTAGCCTGCCCGTATCGATTGCAGTCCCGGGTTTAAGCCCCGGGCTTTCACATCCGACGCGACAGGCCTCCTACGCGCCCTTTACGCTCAACACTTCCGGACCACGCTCGCACCCTCCTATTCACCGCGTCTACTGGCTCGTCGTGCC
+
BCC,AFFGG9@F@F7FGGDEF<E@FCCC;@CEED@EF7@C@DDD7FBFG<E@EGFC,,C<,6CE<CFGGCFG,EA,,,CCC,6BFCE++8@8?<FGG@8FEFFGGAFFEFEE@AE9ECC@F7F=E8DF>FGGF?,ABEG:A98EF+@FFFG@BD9DFC,,3D@@6@+,@+D,7@9E?,@E,;*3*1;,>998D85**/*=6;EGG,A*=77>=):C:))1**9**2955)5*))0*)20**1)**02*<+9>))))*(*/7)07)**)*)*)/*00+.**((--((.*))4(04(*)0(((
@M03506:14:000000000-AKVR1:1:1101:22062:5579 2:N:0:45
AGGACTACCCGGGTTTCTAATCCCGTTTGCTCCCCTAGCTTTCGCGCCTCAGCGTCAGTGTTGGCCCAGCTACCCGCCTTCGCCGCAGGTGTTCCTCCGTATATCTACGCATTTCACCGCTACACACGGAATTCCAGTAGCCTCTTCCACACTCTAGCTTAACAGTATCGAACGACCCTTCCAGGTTAAGCCTGGAGATTTCACTCCCTCCTTGAAACGCCGCCTACGCGCCCTTTACGCCCAGAAATTCCGACAAACGCTCGCCCCCCCCGTATTCTCCCGCGTGCCGGCCCGGAGTTTC
+
CCCCCGGGGGGGGGGGGGGGGGGGGGGGEGGGGGGGGGGGGGGGGGGGGGGGGGGGGGGGGGAEGGGGGGGAFFGGGGGGGFGGGGGGGGGGGGGCFGGGGGGDFGGGFFEGGGGGGGGGCFGGGFGG7BFF8FGGGGGGFGGGGBGGGGGGDFDEFFGDGFGFAEFE7+:EGGGGDGFFGGFGGFG7FFCECECFFG,=,BDF7A?6,*9C7:CFG*6E)))/5C;DG35257094:8CCE****+03::))))1*(//).)9<8875>GF5/*++)1+.(((,-1)()-,79(1)).--
@M03506:14:000000000-AKVR1:1:1101:9779:5583 2:N:0:45
AGGACTACCCGGGTTTCTAATCCCGTTCGCTCCCCTAGCTTTCGCGCCTCAGCGTCAGTGTCGGCCCAGCAACCCGCCTTCGCTGCAGGTGTTCCTCTCGATATCTACGCATTTCACCGCTACACCGAGAATTCCAGTTGCCCCTTCCGCACTCTAGCCCCGCAGTATCAGTTGACCTTTCCGAGTTAAGCCCGGAGATTTCCCAACTGACTTGCGGTGGCCGCCTACGCGCCCTTTACGCCCAGTACATCCGAACAACGCTTGCTCCCCCCTTTTTACCGCGGCTTCGTGCCCGGCGTTT
+
CCCCCGGG<FGGGGGGGGGGGGGGGGGGGGGGGGGGGGGGGGGGGGGGGGGGGGGGGGGGGGGGGGGGGGGGGGGGGGGGGGGGDGGGGFGFEGGGGFGGAGGGGGFGGG+FGGGFGGGGGEGGGGGGG7CFDFG,EFGGGGGGGGGGCG>C8CEFFF6DEDGCCCAAEFGG:FFFCGFGGGC*4D5CCBFFGE55*:6A<@+>FFGGC:D:?:CG3C.7>FGGCD3F*))2C<)*87@8E7//9A?*<<<4)5*9C:4*...13++)/)9>)*+3+(1+,1121((0(),(.41C).(((
@M03506:14:000000000-AKVR1:1:1101:7874:5593 2:N:0:45
AGGACTACCCGGGTTTCTAATCCCGTTCGCTCCCCTAGCTTTCGCACTTCAGCGTCAGTGTCAGCCCAGCAACCCGCCTTCGCCGCAGGTGTTCCTCTTGATATCTACGCATTTCACCGCTACACCAAGAATTCCAGTTGCCCCTTCTGCACTCTAGCCCCGCAGTATCGGTTGACCTTTCCGGGTTAAGCCCGGAGATTTCACAATCGACTTGCGGCGGCCGCCTCCGCGCCCTTTCCGCCCAGTAAACCCGAACAACGCCTGCCCCCCCCGGATTACCGCGCCTGCCGCGCCGGCCGTC
+
CCCCCGGFGGGGGFGGGGGGGGGGGGGGGGGGGGGGGGGGGGGGGGGGGGGGGGGGEEFFFGGGGGGFGGGGGGGGGGGGGGGGGGGDEGGGGGGGGGGGAEGGGGGGGG@FFFGDGGGGGGFFGG+?F8=FGGGGGGGG9EFGGGGG9F,@>DGGFFFGGGC>8;,>:+>>8ECCGGGGGC>:5>E>;;@?8ECG*/=9@C,;C9FG*59DG7@5)))19>/:73)75DEC)))0,*0;C:D**<0/+2;5)))1)8CED)73<08)*.)7))*/*)*+(43,(4()43((0,-).)(--
@M03506:14:000000000-AKVR1:1:1101:18024:5603 2:N:0:45
AGGACTACCCGGGTTTCTAATCCTGTTTGCTACCCACGCTTTCGCTCCTCAGTGTCAGTACCGGCCCAGAGCGCCGCCTTCGCCGCTGGTGTTCCTCCTGATATCTGCGCATTTCACCGCTACACCAGGAATTCCACGCCCCCCTACCGGACTCCAGTCACAGCAGTATCGAGTGGCTCCTCCAGGTTGAGCCTGGCGGTTTCACCCCCCACTTACCGCACCACCTACGAGCTCTTTACGCCCACTAAAACCGCACCACGATTGCCCCCCCATGGTTACCCGCGTCCTCGCCACGTGTGAG
+
CCCCCFGGGGGGEGGEGGDGGGGFCFFGGGGGGFFFG@GGGGGGGGFG8EGFGFGGGFFGGGGGG>FGGGGGGEEFGEGGGGEGDGGGCFGG7EFEEEEECGF<FGGGEGGECEFFFGGGGGEFCGFE@:>ADDFFF:F+@B@GG6FFG8:CEGEFCDFFEGCGFGG9:AEGE,>EE5,=,4:,8:CFD?8CC,=@55C>=*999+*21)))*2+<9*)/99CFG*/9**)*19106*1*/*99**+0+++0..1))45/.))*2<<)*))))*00+)004((--((0-)(,)((1)/())
@M03506:14:000000000-AKVR1:1:1101:23007:5613 2:N:0:45
AGGACTACCCGGGTTTCTAATCCTGTTTGCTCCCCTAGCTTTCGCGCCTCAGCGTCAGACTCTGTCCAGATAGCCGCCTTCGCCACCGGTGTTCCTCCTGATATCTACGCATTTCACCGCTACACCAGGAATTCCGCTATCCCCTCCAGAACTCTAGCCTGTCAGTTTTGAGTGAAGGCTCTGGGTTAAGCCCAGAGTCTTCACACCCAACTTAGCAGACCGCCTACGCGCCCTTTACGCCCAGTAATCACGAACAACCCTTGCCCCCCCCCTATCACCGCGGCCGCCGGCACGCACTTAC
+
CCCCCGGGGFGGGGGGGGFFFFGGGGGGGGGGGGGGGGGGGGGGGEGGGGGGFGEGGGGGGGGGGGGGGCFFFGFGGGGGGGGGGGGGEGGGGFFEFGFGFFEFGGGGGG>FGGGGGGEGGGGFCFG8F+AFCGDFGGGGGGFGGGGGGGGFGFEDGFGGFGGFA3EDFFG@@C,7,,@DFGG6EG>CGCGGGFG3,5,,5=7,2=CE7F4*22;CGCAG779ED7A5775CDBF*)2:5CE7*0<0*++<5@>C)*.*2>)0CF6*5E)9))*+++-772,4((-()(731760))),.-
@M03506:14:000000000-AKVR1:1:1101:12120:5616 2:N:0:45
AGGACTACCCGGGTTTCTAATCCTGTTTGCTCCCCACGCTTTCGCGCCTCAGCGTCAGTATCGGTCCAGAGAGCCGCCTTCGCCACCGGTGTTCTTCCCAATATCTACGAATTTCACCTCTACACTGGGAATTCCACTCTCCTCTCCCGATCTCTAGCCATCCCGTATCAAGCGCAGTTCCCAGGTTAAGCCCGGGGCTTTCACGCCTGACAAAAATAGCCGCCTGCGCGCCCTTTACGCCCAGTACATCCGAACAACGCTCCCCCCCTCCGTCTTACCGCGGCTGCTGCCACGACGCTAC
+
CCCCCFCF@FGEG@BFDFFGGGGCFGGFGGGGGGGGGGGGGGGGGGGDBFFGGDGGGDFFGGGEGGGGGFFGGGGGGGGGGGGGDGGGGEG?CGGGGGGGGG8EF9EFGCCCFEA<BGBF<FGGGFG:D@=BFEFA99F3D8FC==DGGDEEBDGD,8>DCF?F6DC8F,@D?EGC>:CFGGFEG?FG7EFCFED8?E*?67,>:E7,/*;=10**>DF9<</CDCFAGDFGG3)0)0.8:C**0++1+285))/104)*)0)/9:C5*.9)7*2*36/*,4(((((0,*4)9(,)033<4
@M03506:14:000000000-AKVR1:1:1101:12896:5627 2:N:0:45
AGGACTACCCGGGTTTCTAATCCCGTTTGCTCCCCTGGCCTTCGTGCCTCAGTGTCAGGAACTGTCCAGAGACCCGCCTTCGCCACTGGTCTTCCTTACGATCTCTACTCATCTCACTGCTACACCGTCAATTCCAGTCCCCTCTCCAGTCCTCAAGCACCGCAGTATCAAATGCAGTTTCGGAGTTAAGCTCCGAGATTTCACATCTGACTTACGACGCCCCCTAACCACCCTTCACGTCCAATGAATCCAAACAACTCTTAAGACCCTAGGCTCTACTCCGCCCACTGAACCAAGTGTG
+
9C-CCGGFGEBF7F;F@<FF@E<<FC8<CFEGGFBFFGFAFFGDGFC@<CCEF9FE,CEE6<FFF,CEF<,F<CF@7F7@FCCGG7<E@FGGAEFCFF,<6?=FAFCF,B?F,AC<FD<FE<A,,,8,+8:FEGGGCCF,9>CE@F=DCFCF,,,D>AFCECECE8D>DD;7,3@,,@8:E=E6+68:5=>3,5:++++,35:,@,4,,<82;8E5*3/93*9C4*))/0/A98)*)*)3;*7F7A9+=CC/2+:**(*=A+++1++0*)*0)2+*+)*+,((-(((.()))0((1)*.))
@M03506:14:000000000-AKVR1:1:1101:9136:5641 2:N:0:45
AGGACTACTCGGGTATCTAATCCCGTTTGCTCCCCTGGCCTTCGTGCCTCAGTGTCAGGAACTGTCCAGAGACCCGCCTTCGCCACTGGTCTTCCTTACGATCTCTACGCATTTCACTGCTACGCCGTAAATTCCAGTCTCCTCTCCAGTCCTCAAGCACCGCAGTATCAAATGCAGTTTCGGAGTTAAGCTCCGAAATTTCACACCTGACTTACGACGCCACCTACGCACCCTTTACGCCCAATGAACCCGAACAACGCTTGAGACCTCTGTATTACCTGGGCTGCTGGCACGAAGTTAG
+
CCCCCFFGGGGGCFEGGGGGGGGGGFGGGGGFFFEFGCFGGFGGGDECFF@FGFFGGGGGGGF9FE<FGGGGGFFGCFCGFGGGDFGGDGFGFGGGGGGGGFFGFGGGGGCFGGGGGGGGGGGDGGGGCF<F=FFFFEDAFFFG=8DDFGGGGGFCFGGGFEEGDEFFGGGGDFGFGEFG,CC++BFGGGG9DGGGGEGGG7,@;4:CGF5CC@?C4*:?<5DCFG6?=*055=ACEFEGCE3CCG?A+1;:5)/>F?):BD)46*37<?F40*+A+.6+)(-((,()))-(1(-/).-)-
@M03506:14:000000000-AKVR1:1:1101:7457:5662 2:N:0:45
AGGACTACCCGGGTATCTAATCCTGTTTGCTCCCCACGCTTTCGCGCCTCAGTGTCAGTTACAAACCAGAAAGTCGCCTTCGCCACTGGTGTTCCTCCATATCTCTACGCATTTCACCGCTACACATGGAATTCCACTTTCCTCTTCTGCACTCAAGTCTCCCAGTTTCCAATGACCCTCCACGGTTGAGCCGTGGGCTTTCCCATCAGACTTAAGAAACCACCTGCGCGCGCTTTACGCCCAATAATCCCGGAACACGCTTCCCACCCACGTATTACCCGAGCTCCTGGCCCGCAGTCAG
+
CCCCCGGGGGGGGGGGGGGGGGGGGGGGGGGGGGGGGGGGGGGFGGGGDGFGGGGGGGGGFGGGGGGGGGGGGGGGGGGGGGGGGGGGGGGGGGGGGGGGCFG<EFEGGGGGEGGGGGGGGGGGG9AEFGG,AFFFGGGGFFGGFGGGGGFGAEGGFGGCGFF8=@DGEGGGG8;B8D8@E=8+3@E+<,@EGEDG5FDF,+,@EG7?9>**2B,2=+AEF*;CF;F)*))*88)/9CBGEGCFC67A++50>:))*.153))00+:>*05>0*+3+./+((--()())).(0-(9:5.))
@M03506:14:000000000-AKVR1:1:1101:17332:5663 2:N:0:45
AGGACTACCTGGGTTTCTAATCCTGTTTGCTCCCCTAGCTTTCGTGCCTCAGTGTCAGGTGTTGTCCAGGGACTCGCCTTCGCCACTGGTGTTCCTCTCGATATCTACGCATTTCTCTGCTACACCGAGACTTCCAGTCCCTCCTCCAAACTTCGAGCAGGATAGTATTCAATGCCCTTCCCGAGTTATGCCCGGAGCCTTCACACTAAACTTATCCCACCACCTACTCGCCCTTTCCGCCCATTGAATCCGAACAACGCTTGGCACCTCTGTACTACCCCGCCCGCTGGCTCCGCGTTAG
+
@CAAB6EFE-=6,;6B@FGFFEGG,CE6CAFF,98CF?FGGDFF6CFC<FF,C,CFFA,EECFGGFF<C@FDF,:,@6C:<,B,,8<@B@@FF9,9C<FEDGG7ECFE?:4FFFG95,CA?BFFAF7F:F+C4A4C9AF@E,@EFGCB,>@,7=+6>++=8EC9,3@DF,>AC3>,,DF8D86+3=+=,3>,6@+++93,,3<E;411,*0;9:,58**,******3*4*2*1);;*48*3***++5++;>)03))038*)0)9*++)2)*09*+<+)8*(((,((-0,7,()((*))-((
@M03506:14:000000000-AKVR1:1:1101:20970:5664 2:N:0:45
AGGACTACCCGGGTTTCTAATCCCGTTTGCTCCCCTGGCTTTCGCTCCTCAGTGTCAGTGTTGGTCCAGGACGCCGCCTTCGCCACCGGTGTTCCTCCAGATATCTACGCATTTCACCGCTACACCTGGAATTCCGCGTCCCTCTCCCAAACCCAAGCCATCCAGTATCAGACGCAGTTCCCCGGTTAAGCCGAGGGATTTCACGTCTGACTTAGTTTGCTCCCTACCACCCCGTTACGCCCGTCAATTCCCGACCACCCCTTCCCCCCCCGTTTTCCCCGGCCTCTCTGCCCCGCTTTCC
+
-CCCCGGFFGGGDFGGGFGFGGGFGGGGGGGGGGGFGGGGDCFDDCEFGGFGGCCFACCE@EGGFGFGCG7@CGGGGFFGGGGGGGGEGBFFGGGGGCEDEFFEFGGGGGFEGCFFGCFGGD@@FGFG?FGEFGAE>CEGGC,6,@8D83,63==DF+>D>CFCC;,3ED9,<8>E*@F:DC7CEG>77,,?8*:C5>8:@F<CF==6E:D><:?<+++1++2***2)+*.*9.8*,93?8C)/*/;9+33*).)1/8*/)))**2;75)5))0+*+.6C>(((((().*,5)--7).3<-
@M03506:14:000000000-AKVR1:1:1101:12895:5664 2:N:0:45
AGGACTACCCGGGTTTCTAATCCTGTTCGCTCCCCTAGCTTTCGCGCCTGAGCGTCAGGTAAGGCCCAGAGATCCGCCTTCGCCACCGGTGTTCCTCCTGATATCTGCGCATTTCACCGCTACACCAGGAATTCCGATCTCCCCTACCTACCTCTAGCCTGACAGTATCGGATGCAGTCACGGGGTTGAGCCCCGGGCTTTCACACCCGACCTGCCAAGCGCCCTGCGCGCCCTGTACGCCCAATGATTCCGGACAACGCACTCCCCCTAGCTGTTACCGCGGCTCCCGGCCCGTAGGTAG
+
CCCCCGGGGGGGGFEGGGGGGGGGGGGGGGGGGGGGGGGGGGGGGGGGGGGGGGGGDFGGGGGGGGGGGGGGGGGGGGGGGGGGGGGGGGDF@CFCGGECFFGDFFFGGGGGE,AFFFGG7FGGGCE=@F<BFG9E7CBDFCEEGGG?D98DEGFF;EFG?8BC9ECAEECC::FFC;CCC>EEGC8CGB7DFECE=5CEFG?+@F*=:57)75EC7*)=*)1>)17>G5<=<.02)27?1>5**<0*93+))0/)/,9C)7)9*/1<*)*)**<++)1/(-44((()(.(-023))))))
@M03506:14:000000000-AKVR1:1:1101:15963:5681 2:N:0:45
AGGACTACTCGGGTATCTAATCCCGTTCGCTCCCCTAGCTTTCGCGTTTCAGCGTCAGGTGCAGTCCAGGTGGCCGCTTTCGCCACTGGTGTTCCTCCGGATCTCTACGCATTTCACCACTACACCCGGAATTCCACCACCCTCTACTGCCCTCCAGTCCGGCAGTATCGGACAACCTCTCCCGGTTGAGCCGAGAGATTTCATGCCCGACTTGCCAAAACGCCTGAACGCGCTTTACGCCCAGTAAACCCGGCTAAACCTCGGCACCTTCGTTGTCTCGCGTGTGCTGGCCCGGAGTTAG
+
CCCCCGGGGGGGGGGGGGGGGGFGGGGGGGGGGGGGGGGGGGGGGGGGGGGGGGGGGGGGGGGGGGGGGGFFGGGGDEGGGGGGGGGGGGGGGGGGGGGGGGGGGGFGGGCGGEFAFGDFFGGGGGEGGGGGEDG,EFCFGGGGGGGGGGG8DDEGCFGFCCEE>DEGGDB@ECCGGCGDFFGGGEE58DGGGGC=EGCGGGEFDFGGGGD/A*>C+95*;8DE4*))+9)*/.)*):5/2:7*2?7/+;*75)/99)**)009*2/)*)9))90;9)9+,,(((-)/)0-()(()).,))
@M03506:14:000000000-AKVR1:1:1101:17250:5687 2:N:0:45
AGGACTACCCGGGTTTCTAATCCCGTTCGCTCCCCTAGCTTTCGCACTTCAGCGTCAGTGTCAGCCCAGCAACCCGCCTTCGTCGCAGGTGTTCCTCTCGATATCTACGCATTTCACCGCTACACCGAGAATTCCAGTTGCCCCTTCTGCACTCTAGCCCCGCAGTATCGGTTGACCTTTCTGGGTTAAGCCCAGAGATTTCACAACCGACTTGCGGTGGCCGCCTACGCCCCCTTTACGCCCAGTAAAACCGAACAACGCTTGCCCCCCCCGTATTACCGCGGCCGCTGGCACGACGTTC
+
CCCCCGGGGGGGGGGDGGGGGGGGGGGGGGGGGGGGGGGGFGGGGGGGGGGGGGGGEGGGGGGGGGGDGGGGGGGGGGGGGGGGGGGGGGGEGGGGGGGGGFGGGGGGFGGGGCGGGGGGGDGFGGGGGCFDFFGGGGGDFEGGFGG=DEFGGGGGBFGFCGGDEGCAFEGGGECGGGFAFF?FFGGGCCGGGGG,;,>EFF,BCGGGDGDC7:CEDG)*>4CEGDFF=C)2>>E*.*6*;C554<<8+237@B)912C*)../9+<>C>75)1**+.9+(3>69((0(0-004(*)),((
@M03506:14:000000000-AKVR1:1:1101:7213:5690 2:N:0:45
AGGACTACCCGGGTTTCTAATCTGGTTCGCTCCCCACGCTTTCGTGCCTTAGCGTCAGAAATGGTCTAGTAACCTGCCTACGCCATTGGTGTTCCTTCTAATATCTACGGATTTCACTCCTACACTAGAAATTCCAGTTACCTCTGCCACTCTCGAGCGAGTGAGTTCGAATAATAGTCTGTATGGTTGAGCCACCAGGTTTCACTATTCGCTTTACTCGCTGCCTATGCAACTCTTTACGCCCAGTCACTCCGGTCACCGCTTGCACCCTCCGTCTTACCGCGGCCGCTGGCAGTCAGTT
+
CCCCCECGGGGGDCFBFGGGGGGG9FFGGGGGGG@FGGGGGGGGFFGGGGFDFGGGGGFGGGGGGGGDFGFCFGFGFGGGGGGGDCFGGEGFEFGGGGGGGGGGGGGGDFCCGGGEGFFGGFGGGGDGA:FGCGGGGEFFCDAFECFCFG8FDFEGGGD6BC6=FGADE8D8DAFFFF:8DF=CDFGFCF7DFCFC?CGAF+@ADA7=EFCCCFGA+=AC?*;C74B+4;14;;BF4F8EEGGGC,5*+?;AFAC)9;*0.887C*5;9:F)89A*;44C(44(4((.(071B(,*01.6)
@M03506:14:000000000-AKVR1:1:1101:8543:5696 2:N:0:45
AGGACTACCCGGGTATCTAATCCGGTTCGCTCCCCACGCTCTCGCGCCTCAGCGTCGGCCCTCGGCCCAGGAGACCGCCTTCGCCACCTGTGTTCCGCCGGATCTCTACGCATTTCACCACTACACCCGGCATTCCGTCTCCCTCTGCCGCGCCCCAGCCCGGCCGTCCCGGCGCCATCACGGGGTTGAGCCCCGCCCCTAGAGCGCCGACTGACCGGGCCGCCTACGCGCCCTTTACGCCCAGCGAATCCGGACAACGCTCGCCTCCCCCGCCTTCCCGCGGCTGCTGGCGCGGCGTGCG
+
CCCCCGGGGGGGDGGGGGGGGGGGGGGGGGGGGGGGGGGGGGGGGGGGGGGGGGFGGGGGGGGGGGGGGGGFGGGGGGGGDGGGGEGGGGGFEGFGGGGGCE7FDFGGGCGGGE<D<FG9F,DFGGGGGEGGG9FGGFFGGGGFGGGGGEGGGGGGGCFFEGCEGG8BEC8:CGGGD*C0CGG>E:?E8?FGGG5C/5*2*0+<@CEGE)9)**3<C35CDG<C3/?EG3):5).*-:.12:>7*:*55C<:)8D<*49E5>:D)*;>G5>>))*22.5*3(4>0(().)2(7215<:,((
@M03506:14:000000000-AKVR1:1:1101:23651:5708 2:N:0:45
AGGACTACTGGGGTTTCTAATCCCGTTTGCTCCCCTGGCTTTCGCGCCTCAGCGTCGGTATCAGCCCAGAGACTCGCCTTCGCCACTGGTGTTCCTCCCGATATCTACGCATTTCACCGCTACACCGGGAATTCCAGTCTCCTCTGCTGTACCCAAGCTGAACAGTATGAAGTGCAGTTCCCCGGTTGAGCCGGGGGATTTAACACTCCCCTTTTTCAGCCGCCTACACGCTCGTTACGCCCCGTGATTCCGAACAACGTGCGCCCCCCCCTTGTTACCGCGTCTGCGGGACGGGAGTATG
+
CCCCCGFGCEGGGG>FGGGGGGGGEGGGGGGGGGGGGGGFGGGGGGGGGGGGFFGGGGGFGGGFGGGGGFEFGFGFGGGGGGGGEG8FFFGGGEGGGGGGDGGGGGGGGGGGCFEFGGGG7FGGFFGGG7FFFFEGGGGGGDGGF,>DFGFFB=,8DF8FE?678DCFGGFAE6>DF9CCGGGGDE5C6DFBEEDCEE**+797+++2**/0**53;7@1CDDGC9@;C7<*7)773C.*15)9/:8)0<:)))1/*.)1).)1*1:5?DC)8*3C+)959>,(30))()((),-*))()-
@M03506:14:000000000-AKVR1:1:1101:25169:5716 2:N:0:45
AGGACTACCCGGGTTTCTAATCCTGTTCGCTCCCCACGCTTTCGCTCCTCAGCGTCAGTATCGGCCCAGAGACCCGCCTTCGCCACCGGTGTTCCTCCTGATATCTGCGCATTTCACCGCTACACCAGGAATTCCAGTCTCCCCTACCGAACTCTAGCCTGCCCGTATCGGCTGCAAGCCCGCAGTTGAGCCACGGGACTTCACAGCCGCCTCGACACGCCGCCCACGAGCCATTTACGCCCAATACATCCGGACAACGATCGCGCCCCCCGCCCTACCGCGCCTCCCGTCCCGTAGTTGG
+
CCCCCGGGGGGGGGGGGGGGGFGGFFGGGGGGGGGGGGEGEGGGGGGGFFFGGEGGGGGGAFCFDFEGFGGGCDEEGGGGGFGEGFFG74>FGGGGGGAFFGGGG?<FFGGGG,AEGFGGGGGG8@<:F7DFCDCGCDF;FGFGGGGC+>@@6,7EA9@<:FFGGGGFGGEGGGGGGGFFFEGEG5C49?CBFCE=E556++;@7:C::)9*::E=71)*/9DC)/8)*/.**/9*)258CEC346+10+;5>375C:C*)57DC:=B?)7839*:*:>=>((,-((),),()3())))-(
@M03506:14:000000000-AKVR1:1:1101:10506:5718 2:N:0:45
AGGACTACCCGGGTTTCTAATCCTGTTTGCTACCCACGCTTTCGTGTCTCAGCGTCAGAAGTGGTCCAGTAAGCTGTCTACACCACAGGTGTTCCTCCTGATATCTACGCATTTCACCGCTACACCAGGAATTCCGCTTACCTCTCCCACCCTCTAGCACTCTAGTTTCCGCTGCACCCTCCCAGTTAAGCCGGGAGATTTCACAACAGACTGGGAGCACCGCCTACACACTCTTTACGCCCAGTAATTCCGAACAACCCCCGCTCCCTCCCTCTTCCCCCGGCCGCCGGCCCGCAGTTCC
+
CCCCCGGGGGGGGGGEGGGFFGGGGGGGGGGGGGGGGGGGGGGGGGGGGGGGGGGGGGGGGGGGGGGGGGGFGGGGGGGGGGGGGGGGGFFGGGGFGGGGGGGGGGGGGG@ECGGFGGDGECEFGGGDFCFG8FFFEGGGGGGGGGGGGGGGFGGAFGGGGGGEFGGDFGGGGGGGGGGFGGGGFFFGF,DFGG>C?>ECGGGG:FEGFCDFGFG8>C>FCCCEC7?FG*:*;13;5:;85CC*2++31BCF)5C)0(*2)8)9)*:>*)1))*;:9<:*,((4((-)-74937(1)0)))
@M03506:14:000000000-AKVR1:1:1101:23989:5721 2:N:0:45
AGGACTACCCGGGTTTCTAATCCCGTTCGCTCCCCTAGCTTTCGCGCCTCGGCGTCAGTGTCAGCCCAGCAACCCGCCTTCGCCGCAGGTGTTCCTCTCGATCTCTACGCCTTTCACCGCTACACCGAGAATTCCAGTTGCCCCTTCTGCACTCTAGCCGCCCCGTATCTCTTGACCTTTCCGCGTTACGCCCGTACATCTCACCACTGACTTGCTCTGCCCGCCTCCGCGCCTTCTACCCCCCGTAGCCCCGACCAACCCTTGCTCCCCCCCCTTCACCTCTTCTCCCGCCCCGCTCGTT
+
CCCCCG<FGGGE:7BFFGFFGGFGGGGG7@6FCDBFC<FGAFG7F@CCGG7@C@FFECFDEFD9FFG@@F8,EFG7CFBFGDGG7F+++:,9B@FEGFG7BF,:9C,C<C+4?AFAFFFGE7F?FGF:CC+<>BG9B,C,7@DE=D>A>EAF;9C9,EE?>*B*3**2:,,@,,>?<;2>;C5**=::*14******1C+5;F?8?50<*;+:;?+;+6+*1*2C*)0/937>73*4*9+1:7))2*)*<;:).)1)(*2)..**+39;)C5:)**2)90)())-))1(0(()-()))(-(
@M03506:14:000000000-AKVR1:1:1101:10416:5733 2:N:0:45
AGGACTACCCGGGCTTCTAATCCGGTTCGCTCCCCACGCTCTCGCACCTCAGCGTCAGCGCATGCCCAGGCGGCTGGTTTCCCCCTGGGTGTTCCTGCCGATCTCTACGCATTTCACCACTACACCGGCAATTCCACCGCCCTCTGCATGGCCCCAGCCGCGCCGTATGGGATGGCGCCTGGCCGTTAAGCGGCCAGATTTCGCACCCCACGTGCGCGACCGCCTGCGTGCGCTTTACGCCCAGTCAATCCGGACAACGCTTGGCTCCTCTGTCTTTCCCCGGCCGCTGGCACAGAGTTGG
+
CCCCCGGGGGGGGGGGGGGGGGGGGGGGGGGGGGGGGGGGGGGGGGGGGGGGGGGGGGGGGGGGGGGGGGGGGGGGGGGGGGGGGGGGGFGGGGGGGGGGDEGFGGGGGGGGGGGGGGGGGFGGGGGGGGEGGGGGGGGGGGGFGGGFGGGGGGGGDGGEGGGGGG5B8CE@FGGGGGG5:CFGGGGGF?EGDEGGG6+:ADFG*CCGGDDDECE=CG3CGCDE3<7<C*<55B5<<FEGG5*9*<@4+<E>>335767:@>FGF+078)*)**<<+6=+(-(4(41)(),.98.*91.)(
@M03506:14:000000000-AKVR1:1:1101:12938:5737 2:N:0:45
AGGACTACTCGGGTTTCTAATCCGGTTCGCTCCCCTAGCTTTCGCGCCTCAGCGTCAGGAGTGGCCCAGCCATCCGCCTTCGCCACCGGCATTCCTAGCGATATCTGCGCATTTCACCGCTACACCGCTAGTTCTAATGGCCTCTACCATCCTCAAGCCAACGCAGTATCCGACGCAGTTCCACTGTTAAGCCATGGGATTTCACGCCGGCCTTACGTCGCCGCCTGCGCGCCCTTTACGCCCTGGGCCTCCGGACACCTCCCGCCCCCTCCGTCTTCCCGCCGCCGCGGCCACTTGTCTC
+
CCCCCGGGGGGGGGGGGGGGGGGGGGGGGGGGGGGGGFGGGGGGGGGD@FGGGGGGEGFGGGGFGGGGGGCCGFFGGGGGGGGGGGGGGGGGGGGGFGGGDG@GGGEGEGGDCFGGGGGGGGGGGGGGGEEGFGGFAFFGGFGGEGGGGG@FGGFFGG6<>FEGGGCADFGC>>>E>*:D>D7,,6>@F92,<:2>CCCE62C+<55AE3)):*>EGG4C>5)29*).2>)>).)2)2758*))1**)**2083*//(**7))/58?>E)*.)1***)1:0((((((),)-(),(2*1-5)
@M03506:14:000000000-AKVR1:1:1101:23304:5755 2:N:0:45
AGGACTACCCGGGTTTCTAATCCGGTTCGCTCCCCACGCTTTCGCGTTTCAGCGTCAGTTGCAGGCCAGGAGGCCGCCTTCTCCACTGGTGTTCCTCCAGATATCTATGCATTTCACCGCTACACCTGGAATTCCGCTTTCCTCTCCTCCACTCTAGCCAGGCCGGTTCGCAATGCCGTCTGCCGGTGGAGCCGGCAGATTTCACATCACTCCTATCCAGCCGCCTGACGTGGTCTTACGCCCAGCCACTCTGTAGAATGCTTGCCCCACACCGTATGCCGCAGCGTCTGGCCACGTGTTT
+
CC@CCFFGG9B:++6CEFFFFGGG+CFF77FECFFFCEEEGGGGC+7++:,<C@@,@@,CFG,@FGEC77,,,8C7C=??E<<D9<?FF,49FCF9B?E<?=F<,CF,5,C<95,:EAFC@=:FC84FG8FF8,C=FC++99@,,,3@,6,6,@,E;,@===+:@6+3A?CFDC98,4;*>*=,4*45*6,::=*****++311A<+++2+2**>+27+9*1/29*))39)*1./*.*@5*:9****0*+**117**)*3*1/*58+8*)/))1/*0(*3(4(((((0()(3)(()))..(
@M03506:14:000000000-AKVR1:1:1101:11770:5759 2:N:0:45
AGGACTACACGGGTATCTAATCCTGTTTGCTCCCCACGCTTTCGCACCTCAGCGTCAGTACCGGGCCGGTGAGCCGCCTTCGCCACTGGTGTTCTTGCGAATATCTACGAATTTCACCTCTACACTCGCAGTTCCACTCACCTCTCCCGGACTCGAGATCGCCAGTATCAAAGGCAGTTCTGGAGTTGAGCTCCAGGATTTCACCCCTGACTTAGCAATCCGCCTACGTGCGCTTTACGCCCATTGATTCCGAGCAACGCTAGGCCCCTTCGTATTACCGAGGCCGCTGGCACGAAGCTAG
+
CCCCCGGGG9FGGGGGGGGGGGGGGGGGGGGGGGGGGGGGGGGGGGGGGGGGGGGGGGGGGGGGGGGGGGGGGGGGGGGGGGGGGGGGGGGGGGGGGGGGCFFGGGGGGGFGGGGGGGGGGGGGGAFFGCCFCGGGF<FFGGGG?FGGG7CGGFFFEFGFGGGGGGGFFGGFGGFGGGGG@FGFGGGGCFC2DFGCFDCCGGFGGFC=C<CFGGFFF7AEFGGGGGFFG;A=DDFF4CEGGCC**0+*03<)))1)<7)*0)7*0+;7*)9759:0<<B*((,((-4BFF:174(1))5:)
@M03506:14:000000000-AKVR1:1:1101:19117:5774 2:N:0:45
AGGACTACCCGGGTTTCTAATCCCGTTTGCTACCCACGCTTTCGTGCCTTAGTGTCAGGAACGAGCCAGTTACCTGCCTACGCCATCGGTGTTCCTCCCAATATCTGCGGATTTCACTCCTACACTGGGAATTCCAGTAACCTCTCTCGTCCTCTAGCTTAGCAGTTCGGATAATGTGAGTATGGTTGAGCCACACGCTTTCACTACTCGCTTACTATGCCACCTCCGCAACTCTTTACGCCCAGTAATTCCGGATAACGCTTGGATCCTCCGTATGCCCGCGGCTGCTGGCACGGCGTTG
+
CCCCCGGGFGGGGGGGGGFGGGGGGFGGGGGGGFFFGGGGGGGGGGGGGGGGGGGGGGGGGGGGGGGGGGGGGGGGGGGGGGGGDGGGGGGGGGGGGGGFGGFGDGGGGGGDGEGGGCGGGGGGGGFGFGFG8FFGDE9FACFGGFFFCDEEGGFDFDDCEFFEFC=DCEGGDGF;:>E9FEFG6EFDGGGCGGFE5CCEGGDCGA?@E>CDGC8=CGFGG*9A**;4=:):*;+;?+;8=E)*27++++<A6>*17;CCAEEG*++006>47C8**6B66(4(99;38)(().89)7(-(
@M03506:14:000000000-AKVR1:1:1101:6370:5779 2:N:0:45
AGGACTACCCGGGTATCTAATCCTGTTTGCTCCCCTAGCTTTCGCGCCTCAGCGTCAGTTACTGTCCAGAGAGCCGCCTTCGCCACCGGTGTTCCTCCTGATATCTACGCATTTCACCGCTACACCAGGAATTCCGCTCTCCCCTCCAGTACTCAAGTTTGCCAGTTTTGGATGCAGGCTCTGGGTTAAGCCCAGAGTTTTCCCATCCAACTTAGCGAACCGCCTACGCGCCCTTTACGCCCAGTAATTCCGATCCACGTTATCCCCCCCCGTATCCCCTACTCTGCTGGCCCGGTGTTGC
+
CCCCCGGGGGGGGGGGGGGFFFFGGGGGGGGGGGGGGGGGGGGFGGGGGGGGGGGGGGGGGGGGGGGGGGGGGGFGGEGGGFGGGGFGGFGCGGGGGGGCFGFGGFGFGGGGGGGGGGGGEGGGFGFGGF8FFAF?7:F:FGGGGGGGGGGGGGG8ECEEFGEGGGGGF,>,,@FGC,7:EGFGF8@*,@DGFFGGC:>,D7,,>?F,,;?FGG?C)5)/275EDC;5C5:CGE;C<G8=EC35C7<*2+<7:))**.**.))*:8@):7D5./2*04>*(().)6)*)04()(-/.5(()
@M03506:14:000000000-AKVR1:1:1101:8430:5781 2:N:0:45
AGGACTACCCGGGTTTCTAATCCTGTTCGCTCCCCTAGCTTTCGCGCCTGAGCGTCAGGTAAGGCCCAGAGATCCGCCTTCGCCACCGGTGTTCCTCCTGATATCTGCGCATTTCACCGCTACACCAGGAATTCCGATCTCCCCTACCTACCTCTAGCCTGACAGTATCGGATGCAGTCACGGGGTTGAGCCCCGGGATTTCACACCCGACTTGCCAAGCCGCCTGCGCGCTCTTTACGCCCAAGGATTCCGGACAACGCTCGCCTCCTCCGTGTTACCGCGGCGGCTGGCACGTCGTTAG
+
CCCCCGGGGGGGGFGGGGGGGGGGGGGFGGGGGGGGGGGGGGGGGGGGGGFGGGGGGGGGGGGGGGGGGGGGGGGGGGGGGGGGGGFGGGGFGGGGGGGGDGGGGGGGGGGGGGGGGGGGGCGGGGGGGGGGGEFFEFFGGGGGGGGGG9FG9EFGGGGGGGGGFGGFGGGGCEFCFDFFGGGGGGGGGGGGGGGGGEDCFGFGGG*:*:CG5*>EDF:EFCDE7<F)5CD59@**)25E5C3>**;=:<F4:.>C*(7=)559>*;5A>GDFGF;+)6/33;0(41)4)4,1(.*77(4-
@M03506:14:000000000-AKVR1:1:1101:15917:5810 2:N:0:45
CGGACTACCCGGGTTTCTAATCCTGTTTGCACCCCACGCCGTCGCGCATCAGTGTCAGAAACTGCCGAGCAGGCCGCCTTCGCCTCCGGTCTTCCTCCGGATCTCTACACATTCCACCGCTAGACCCGGAATCCCGCCTGCCTCTACCGCCCTCGAGTGTGACAGTCCTCCCGGCAGACCCGGGGTTGCGCCCCCGACTGCCACCCCCCCTATCTCACAACCCCTCCGCCCCACCTACGCCCCGCGACCACGCACAACCCCCCCCCCCCCCCGCTCCTCCCCGGCCGCTCACCTGCTGTAC
+
-,-,AFFEDC@FEG7B6CEFG<FE,CC6<,,C;,@@7:@FFFE:@+@@C@,,6EF<E,,6CC,:CC+7:@@,,8,+>FBCFDCF+8B+++@F<EG95F7++8>E5FCF,E,F<<F9<,4@F++,95A::=+@7@F+@F7+>8@DD9@,@*@C*4*1*D*,,5?D?9:2,1,4****4;;@F*5***3=*4=C5*/85/***0+<1/7/C5)*39<00*)+1*9C*9))**7E*))2.9)/2*/))**)**1)))))*-C*.)))1/85?>D)0)***(0*--((((()()()))(2)).))
@M03506:14:000000000-AKVR1:1:1101:6914:5817 2:N:0:45
AGGACTACCCGGGTTTCTAATCCTGTTTGCTCCCCACGCTTTCGTGCCTCAGCGTCAGTATCGGGCCAGTGAGCCGCCTTCGCCACTGGTGTTCTTGCGAATATCTACGAATTTCACCTCTACACTCGCAGTTCCACTCACCTCTCCCGAACTCAAGATCCTCAGTATCAAAGGCAGTTCTGGAGTTGAGCTCCAGGATTTCACCCCTGCCTTAAAGGCCCGCCTACGCACCCTTTACGCCCCGCGATTCCGAGCCACCCTAGCCCCCTTCGTCTTCCCGCGGCTACTGGCCCGAACTCAG
+
CCCCCGGGGGGGGGGGGGGGGGGFFGGGGGGGGGGGGGGGGGGGGGGGGGGGGGGGGGGGGGGGDGGGGGGFGGGGGGGGGDEGGGGGFEEGGFGG9FGCFGGGFGDGFGCFGGGGGGGGGAFGG,?F7=CCGGFFGGGGGGCG8DFF+@8E8DCFDFGFG9DFFFGGGGG:9:FD>DFG9,9EEFF,E7,,@@8D,78BD>DGDG**4*0;FDCCC*;,1)/?43=>E<5*9=50);AEEG)7)*25/<A@).))*.*:)0)9CGGF559)7>=@+).*3(-3((./5)(,)(,))0).)
@M03506:14:000000000-AKVR1:1:1101:18395:5819 2:N:0:45
AGGACTACTCGGGTTTCTAATCCCGTTCGCTCCCCTGGCTTTCGCGCTTCAGCGTCAGTGTCGGCCCAGCAACCCGCCTTCGCCGCAGGTGTTCCTCTTGATATCTACGCATTTCACCGCTACACCAAGAATTCCAGTTGCCCCTTCCGCACTCTAGTCGCACAGTATCAGTTGACCTTTCCGAGTTAAGCCCGGAGATTTCCCAACTGACTTGTGCTGACCGCCTACGCGCCCTTTACCCCCAGTAAATCCGACCAACGCTTCCCCCCCCCCTATTTCCTGCGCTGCTGGGCTGGACTTT
+
CCCCCGGGGGGGGGGGGGGGGGGGGGGGDGGGGGGGGFFGGGGGGGGGGGGGGGGGGGGGGGGGGGGGGGGGGGGGGGGEGGGGGGGGGGGGGGGGFGGGDGCFGGGGGGEGGGGGGGDGFEGGGGGGGCDGGGGGC@FFFEGGGGGFEGCEGGGGFFGGGGGGGG,@FFFG79CEFGGABA7BEFGG7;9,>CC*==EFGG96E*A?6*0:+*5+;@++78)*>C);5D)/9577::=+3:<C3<+9C+3?.7)/).>*<3)***27*57>)/*20)*3)-,-((-0))((0,-*)),,.
@M03506:14:000000000-AKVR1:1:1101:8116:5822 2:N:0:45
AGGACTACCAGGGTTTCTAATCCTGTTTGCTCCCCTAGCTTTCGTGCCTCAGCGTCAGACTCTGTCCAGGTAGCCGCCCTCGCCACCGGTGTTCCTCCTGATATCTACGCATTTCACCGCTACACCAGGAATTCCGCTACCCCCTCCAGAACTCTAGCCCGTCAGTATTAGATGCAGTCCCTGGGTTGAGCCCAGAGTTTTCACATCTAACTTAGCGGACCGCCTACGCACCCTTTACGCCCATTAATTCCGAACAACCCTCGCCCCCCCCGGCTTCCCGCGGCTGCTGGCCCGGAGTGCG
+
CCCCCGGGGGGGGGGGGGGDGGGGGGGGGGGGGFEGGGGGGGGGGGGGGGGGGGGGGGGGDFGGGGGGGGGGGGGGGGGGFGGGGGGGDGGGGGFAFGGGGGGGGGCGGDCGGGGGGFEGGDGGGG@FGDFF8EFGGGGGG,@ECEGFDDFGGGGGGGFGGGGGGGGGFGAEC:AACEF,>CCFG8CEEFGGD@FEF@CGGC,<:7AF7@C@FGGGDGE5CCC5**0)25>EGFFG)@3C5ED*0<E@+2AF)<D<C(*2)7)9CEC:EDD<)):8*,7:1((((,1)))4()4(1)0,),
@M03506:14:000000000-AKVR1:1:1101:9180:5839 2:N:0:45
AGGACTACCCGGGTATCTAATCCTGTTTGCTCCCCTAGCTTTCGCGCCTCAGCGTCAGTTGTGGTCCAGTGCGCCGCTTTCGCCACAGGTGTTCCTCCCGATGTCTACGCATTTCACCGCTACACCGGGAATTCCACGCACCTCTCCCACACTCAAGCACGGCAGTTTCGCCTGCAGGCTCCGAGTTAAGCCCGGAGATTTCACAGGTGACTTACCGCACCGCCTACGCGCCCTTTACGCCCAATCCTTCCGAACAACCCTTGCCCCCCCCGTATTCCCGCGGCTGCTGGCCCGACCTTAG
+
CCCCCGGGGGGGGGGGGGGAFGGGGGGGGGGGGGGGFGGGGGGGGGGGGGGGGGGGGGGGGGGGGGGGGGGGGGGGGGGGGGGGGGGGGGGGGGGGGGGGGGGGGGGGFGCGDGGGGGGGG:FGGGDGGD:D8FFGGGGCEEGGGG8DFFGE>FG8ECFGGGGGDE9BCEGGGGGGCFEC6AC>EGEE@CFFGGGD*76+CDFFFCD+A:<FF@C@CG>55)97>*057)<ED:7C:>5EEED32*21<<85..<)9,*275)2C@C:8)/0.)28+:6*4(-413()))((8(()).)--
@M03506:14:000000000-AKVR1:1:1101:16643:5866 2:N:0:45
AGGACTACCCGGGTTTCTAATCCCGTTTGCTCCCCTAGCTTTCGCGCCTCAGCGTCAAGAACAGGCCAGGTAGTCGCCTTCGCCACTGGTGTTCCTCCCGATATCTACGCATTTCACCACTACACCGGGAATTCCACTACCCTCTCCTGCCTTCGAGTCGATCAGTATCGAGTGACCCCCCCCAGTTGAGCCGGGGGCCTTCACACTCGACTTGAACGACCGCCTGCGCCCTCTTTACCCCCCGTAAATCCGGCCAACGCTTTTCCCCTACGGCTTACCCCGGCCGCCGTCCCGCTGTTCC
+
CCCCCGGGGGGGGGGGGGGGGGFGGGGGGGGGGGGGFGGGGGGGGGGGGGGGGGGGGGGGGGGFDFGGGGGGFFGGGGGGGGGGGGGGGGEGGGGGGGGGGGGGGEGGGGDGDGFGGGGGGFGGGG7EEGGGGDFGGGGGGGGEDFFGFGGGGGGFCDFG6AFGGGFFEEGG?ECFCF**@CE*;BFF7,?:8C5/CG*7+;9F7<EGG*7D=:98FF):CDGG*155:*)/1)=7)**3;:)97**)<C8>3)7)*(*27))9DC65*7*)))2:+)0<6(44((()4.,,7((/.04))
@M03506:14:000000000-AKVR1:1:1101:9817:5872 2:N:0:45
AGGACTACTCGGGTTTCTAATCCTGTTTGCTCCCCACGCTGTCGCGCCTCAGTGTCAGAAACTGCCCAGCAGACCGCCTTCGCCACCGGTCTTCCTCCGGATCTCTACGCATTCCACCGCTACACCCGGAATTCCGTCTGCCTCTACAGCCCTCGAGTTTGACAGTCGGCACGGCAGATCCGGGGTTGAGCCCCGGCCTTTCCCCACACCCTTATCAAACCACCTACGCGCCCTTTACGCCCAGTGATTCCGGCCAACTCTCGCACCCCCCGTATTCCCGCGGCCTCTGGCACGGCGTTGG
+
CCCCCGGGGFGGEFGGGGGGGFGGFGGGGGGFFFFGGGGGGGGGGGGGGGGGGGGGCFGGGGGGGGFGGGGGGGGDDGGGGGGGGGGGGGGGGGGGGGGGGGGGGGGGGGEGGGGGGFGGGGGG?FEEGEGGGGGGGGEFGFDBDDEFDGGGGGGG63@=DGGFGGGGG>:FGDGEGGGGGGGGGG=CCCGGGGGG*:C?@C+>C;:*>CGGFFGGGC=F<7FGF4<:E)85)57D<F>EGE**9+2@+<C@E)959<*+*0095CDB=@DB.1:++-1*4439((.0)05(1(-175,(,
@M03506:14:000000000-AKVR1:1:1101:14391:5880 2:N:0:45
AGGACTACCCGGGTTTCTAATCCCGTTTGCTCCCCTGGCTTTCGCGCCTCAGCGTCAATGCCGGTCCAGGATGCCGCCTTCGCCACCGGTGTTCCTCCAGATATCTACGCATTTCACCGCTACACCTGGAATTCCGCATCCCTCTCCCGGATTCAAGCCTTCCAGTATCGGACGCAGTTCCCGGGTTGAGCCCGGGGATTTCACGTTCGACTTAGAAGGCCGCCTACGCGCCCTTTCCGCCCAGTAATCCCGGACGACGACTGCCCCCCCTTGTTTACCTCCGCTGCTGGCGCAGCGTTCA
+
CCCCCGGGGGGGEGGGGGGGGGCGGGGGGGGGGFEGGGGGGGFCGGGGGGGGGGGGGGGGGGGGEGDGGGGGGGGEGFCFGGGGGGGDFEEFEGFFFGGGGGDGGGGGGG7FCEGFGFFGC@FEEEAFF8DFCFFFD:FGGGGGGGCC6=>88CFGFGG?EGGGFGGGD58*:8EEGEC>EGGGCE=58,,B5?C=E=5=F+1>;7CGGC55A7A+:*7CGCDE:*<551.CD3?G2*)*2***23+9+2<))0>)/(1*)0095CFE*))).*+20)*2),,407>),)-(034).52((
@M03506:14:000000000-AKVR1:1:1101:21562:5902 2:N:0:45
AGGACTACCCGGGTTTCTAATCCTGTTTGCTACCCACGCTTTCGTGTCTCAGCGTCAGTTACTGTCCAGAGAGCCGTCTACACCACAGGTGTTCCTCCTGATATCTACGCATTTCACCGCTACACCAGGAATTCCACTCTCCCATCCAGTACTCTAGCCCCCCAGTTTTCGGCGCACCCTCCCAGTTGAGCCGTGAGACTTCACACCAAACTTAGATCACCGCATACACACCCTTTACGCCCAGCAACTCCAAACAACGCTTGCTGCATACGTCTTACCACGCCCGCTGGCACGCAGTTAC
+
B@CCCGGGGGGGGGGGGGGGGGGGGGGGGGGGGGGGGGGGGGGGG8FGAC9FGGEEBFGGGGGGFGGGGFFCCGFGGGFGGGCGFGGGGGGFGGGGFGFDGG9FFFGGG>FCFFGGGGGGGEGGFF?E:FGDBACGGGGGGG8EEE,4@EDEEDCCFGG8EGGGG@=DDFE@C88CCEGFCEG,@@C,D,;DC*:8*,,4;C?A,ACC58?C4*1;++;6;7?***;*07;7C:A*.;:88**1*0*)+38)99CF42CG@5)>>EF)0*9;6/**26?758(,,(-0(01(14()..))-
@M03506:14:000000000-AKVR1:1:1101:11205:5910 2:N:0:45
AGGACTACCCGGGTTTCTAATCCCGTTTGCTCCCCTGGCCTTCGTGCCTCAGTGTCAGGAACTGTCCAGAGACCCGCCTTCGCCACTGGTCTTCCTTACGATCTCTACGCATTTCACTGCTACACCGTAAATTCCAGTCTCCTCTCCAGTCCTCGAGCACCGCAGTATCAAATGCAGTTTCGGAGTTAAGCTCCGAAATTTCACACCTGACTTACGGCGCCACCCACGCACCCTTTACGCCCAATTAATCCGAACAACGCTTGGCACCTCTGTTCTACCGCGCCTGCTTGCCCAGGGTTAG
+
CCCCCGFGGGGGGGGGGGGGGGGGGGGGGGEGGGGGGGGGGGGGGGGGGGGGGGGGGGGGGGGFGGGGGGGGGGGGGGGGGGGGGGGGGGGGGGGGGGGGFEFGGGGGGDFGECGAFF9FGGGGGGGGGGFGEGGGGGGGGGGGEDGGG9EFCFGGGG+@DEECE@DEEACFGAFGGDAFGGG>E+DFDCE=DDEGGEGGGG7<,A;?CGGGGGGGGG5C5/5,*28>G)8EC5FG)@85ECGC*1<C+3C@;)))91)/).)**33>*847**++3)**(-(-(,,))1,.;)(*))4(,
@M03506:14:000000000-AKVR1:1:1101:7291:5924 2:N:0:45
AGGACTACCCGGGTTTCTAATCCCGTTTGCTCCCCTAGCTTTCGCGCCTCAGCGTCAAGAACAGGCCAGGTAGTCGCCTTCGCCACTGGTGTTCCTCCCGATATCTACGCATTTCACCACTACACCAGGAATTCCACTCTCCTCTTCCGGACTCTAGCCAGATGGTTTCCGATGACATCTCGAGGTTAAGCCTCGAGTTTTCACACCGGACCTCCCTGGCCGCCCACACCCCCTTTCCGCCCAATAAATCCGGACACAGCGACCCCCCTACGCTTTACCGCGCCCCCTGGCCCGCTGTTAC
+
CCCCCGGGGGGGGGGGGGGGGGGGGGGGGGGGGGGGGGGGGGGGGGGGGGGGGGGGGGGGGGGGGGGGGGGGGGGGGGGGGGGGEGGGGGGGGGGGGGGGCFGGGGGGGGEGGGGGGGDGGGGGGG7FEGFGGGGGGFGAEFGGGFGGGGDEEGGGFGGGGFGGGGGGGGGGGCFG9@CCFGFC5CFGC99@,DEE><;<<F,>@CEC=DGGG*,AF*07>)>=)28:E*8*9.0>)0)2ACC*9+<8?9?33))/7,*:8377DGGE5)9>)**/+-9*40,((,4.1.42>((100).)
@M03506:14:000000000-AKVR1:1:1101:11720:5924 2:N:0:45
ATGTCTCCCCGGTTTTCTCAGCCGGATCGCCCCCCACGCTTTCGCCACCCAGCGTCAGAACAGCTCCAGGAACCCGCCCTCGCCACCGGGGTTCCCCCCGCTATCGACGCTTTCCACCCCTCCACCGGGTATTCCCCTCCCCCCTACCCGCCACGCACCCTCCAGCAGCCAACGCCCCCTCCCCGTTCCGCCCCGACCCTCCACGTCTGCCCTGCCCTGGCCGCCTACAATCCTGTTCCGCTCACGCCCCCCCGCCCCCCCCCCCTCCCCCTCATCCTCTCCACTGTCCCCCTGCGCGCCC
+
-,-,A,,;CF7C6F,-C-,C,@66++BFGC7;FG@+7@+B,,CC:,,B,6C,,@68F@F9FD8,,CC,6,C,9C,+@:+@,C:4++,+4++8+44,B>CC+36>,+++@++@CF,:E<+363>3:F*>*1*,,,73<:*6<6B8**,=,4C?*//1**1/3>E89+**0*/*/;***/>88:>**/;****2*/*2*2/:;**0/2:***2>C9****.*1>)77/))3**0*/*2-0/***19***)*/:>))/91()/))8)58C)*))))1+++)/+((.(-).1)*(,)(,)))(((
@M03506:14:000000000-AKVR1:1:1101:25521:5933 2:N:0:45
AGGACTACCCGGGTTTCTAATCCCGTTTGCTCCCCTGGCCTTCGTGCCTCAGCGTCAGGATCTGTCCAGAGACCCGCCTTCGCCACTGGTCTTCCTTACGATATCTACGCATTTCACCGCTACACCGTAAATTCCAGTCTCCTCTCCAGTCCTCAAGCACGGCAGTATCAAATGCAGTTTCGGAGTTAACCTCCAAGATTTAACACACTACTTACCCATCCGCCCATTCACCCGTTACGCCAAATGAACCCGACCAACCCTGCCACCCCCGCACTTACCGCGGATGCTGGCCAACACTGAG
+
ACCBCFGF9@FGGGEDFGFCGGGGGGGGGCFFGGG<FCGF@FGGF8FCCEAEFGGGGDFF,C@FFFGFGFFCFCC7BEEG@CC@:=F<AFDAFGGGDFC@FGD:?AEC@FC7+CFD,C7FG@CCGE+AF74@,?F99CFC;EED8B6E,486=E=,,=,D8>>C>E9DG,@,@,@,,@,7;:C++@,7,,4,@D3D,,5,3+7=:C,;,49DFG7C*3*:***4//)+4++0*)0*/:)/C*)*;1@++*;85)))*(//70)2*0;>*)))))2++-)*(,((((.*6/((),(*)1)),
@M03506:14:000000000-AKVR1:1:1101:7986:5945 2:N:0:45
AGGACTACCCGGGTTTCTAATCCTGTTTGCTCCCCACGCTTTCGTACCTCAGCGTCAATACATGTCCAGTGAGTCGCCTTCGCCACTGGTGTTCTTCCGAATATCTACGAATTTCACCTCTACACTCGGAATTCCACTCACCTCTCCATGATTCAAGCGATGCAGTCTTAAAGGCAATTCCGGGGTTAAGCCCCGGGCTTTCACCTCTAACTTACAAAGCCGCCTACGTACGCTTTACGCCCAGTAATTCCGAACAACGCTAGCCCCCTCCGTATTTCCGCTGCCGCTGGCACGGAGGTAG
+
CCCCCGGGGGGGGGGGGGGGGGGGGGGGGGCGGGGGGGGGGGGGGGGGGGGGGGGGGGGGGGGFGGGGGGGGGGGGGGGGGGGGGGGGGEFGGGGGGGGGGGGGGGGGGGGGGGGGGGGGGGGGGGGGGGGGGGGGGGCFGGGFGGGGGGGGFGGCGGGDFGGGGDGFEFGGGCGGGGF=EGG+@EE?FGG,+@CE5C5,<:@GGC7FF7@+=CCC+?AGGGCEGGFBGG>EDA>C9C)*=C<*;+<@<++)<)79*33=53)4CF*8:>DB>4*++-*/2(,(,(()4)(./,(/))(.)
@M03506:14:000000000-AKVR1:1:1101:16440:5963 2:N:0:45
AGGACTACCCGGGTTTCTAATCCTGTTTGATCCCCACGCTTTCGTGCATCAGTGTCAATATTCGTGTAGCCAGCTGCCTTCGCAATTGGTGTTCTATGTCATATCTAGGCATTTCACCGCTACATGACATATTCCGCTGACCTCCACGGCATTCAAGATTGATAGTATCAATGGCAGTTTCCAAGTTAAGCCTGGAGATTTCACCACTGACTTACCAACCCACCTACGCACCCTTTAAACCCATTGAATCCGGATAACGCTTGCACCCTCCGTATTACCCCGGCTGCTGGCACGGAGTTAG
+
CCCCCGGGGGGGGGGGGGGGGGGGGGGGGGGGGGGGGGGGGGGGGGGGGGGGGGGGGCFGGGGGGGGGGGFGGGGGGGGGGGGGGGGGGGGGGGGGGGGGGGGGGGGGGGFGFGGGGGGGGGGGGGGFGGGGGGGCEGEGGGGGFBE6CG@ECEGFGFFFGGAFGGG9FACGGGE,=DFEG,@D?BFFGGEFCGGGGG6AEDGGGFGGGFGGGGGGGF>E*77C79?BG***;@AF4CFGGGG4:@7+4615)69C7<9C;))*0+5:;>8:5*3++94+(,(24(,0))84@:()787)6
@M03506:14:000000000-AKVR1:1:1101:4703:5980 2:N:0:45
AGGACTACCCGGGTTTCTAATCCGGTTCGCTCCCCACGCTCTCGCGCCTCAGCGTCGGCCCTCGGCCCAGGAGACCGCCTTCACCACCGGTGTTCCGCCGGATCTCTACGCATTTCACCACCACCCCCGGCATTCCGTCTCCCTCGACCGCGCCCCAGCCAGCCCGCCCCGGGCCCATCCCGCGGTTGAGCCCCGCACTTCCAGGCCCGACCGCGCCAGCCGCCTACGCGCCCTTTACGCCCAGTGACCCCGGCCACCGCCCGCACCCCCCGTATTCCCCCCGCCGCTGGCACGGCGCTAG
+
CCCCCGGCFGGGGEFGFGFGGGGEEGGGGEGGGGGGGGE,BCE@FFFGCCF8@EGGEGGGG,EFEDEECGG@CDEGDGGGFF<FGCGGGDF:FCFGGGGG>F:BEGGGGGGCFGGFGGG9FEGG+CEGGGGGGGGCAFF7FEE8EE>EGGG?EGDEC=EF>=FGEECGEG58*::E=EC8FE*:5C85+3A:EE5E**/6+:9@**CEE37)2)28<955FCGC3*))215CGD)9):>C*:/9C++*+225@)11*47E355CC88>EDD>.1*++.123((-(-6:(5(.=12)))((-
@M03506:14:000000000-AKVR1:1:1101:5159:5987 2:N:0:45
AGGACTACCAGGGTGTTTAATCCCGTTTGCTCCCCTGGCCTTCGTGCCTCAGCGTCAGGAACTGTCCAGGGACCCGCCTTCGCCACTGGTCTGCCTTACGATATCTACGCATTTCCCCGCTACACCGTAAATTCCAGTCTCCTCTCCAGTCCTCAACCCCGGCAGTATCGAATGCCGTTTCGGTGTTAAGCCCCCAGACTTCACACCCGACTTACCGAGCCGTCTACCCTCCCTCACCGCCCACTCCAACAGACGCACCCGTGCGACCCATGTATTACACGCACCTCTGGTCCAGATACAT
+
CCCCC?DG@GFDG66@;C<@FGGGGCG8@9FGFGEG,DFGFF,,;C7C@ED@CCB:FEGE,EEE<F@E<FDFGEB:7@@:@,CFC?,BEFC?,CECA,CCCFFE9A<CD=7=CA,,CF4+@CCCEA@FGE+CE<EF9AE;AC,4@DG,6=DDFFC,,,+++16+=D9,,34>C6E,@@C6,8@3*3@A7?,,1=**4,*4,1,<4=:*4)/)477+/*:=5/*2;3661*)/*))*(*)*/***2**)+0*))))))(1/0)0*1*:01)*)**++0)*0-(,((..9:669@))0**))-
@M03506:14:000000000-AKVR1:1:1101:7205:5990 2:N:0:45
AGGACTACACGGGTATCTAATCCCGTTTGCTCCCCTAGCTTTCGCGCCTCAGCGTCAGTCACAGTCCAGAAGGCCACCTTCGCCACTGGTATTCCTCCCGATCTCTACGCATTTCACCGCTACACCGGGAATTCCACGCACCTCTCCCACCCTCCAGCACTGCAGTTTCGCCTGCAGGCTCTGAGTTAAGCCCAGAGGTTTCACAGGTGACTTACAATACCGCCTACGCGCCCTTTACGCCCAATAATTCCGAACAACGCTCGCACCCCCTGTATTACCCCGGCTGCTGGCCCCGACTTAC
+
CCCCCGGGGGGGGGGGGGGGGGGGGGGGGGDGGGGGGGGGGGGFGGGGGGGGGGGGGGGGGGGGGGGGGGFGGGGGGGGGGGGGGGGGGGGGGGGGGGGGGGGGGGGGGGGGGGGGGGGGGGGGGGGGGDGGGGGGGGGEGGDGGGGGGGGG=FGFGG?FGGGGGGFFGDGGGGGGG6C:FFGGE;E:ADFGGGF>G>DGCCGGGGGGGCDGF1<CGGAFGDDEGGF3EDF=C>;7)+8EEGG**02=CEG?>)95FB3C37)9):8)171)7:A9+.96:;,(4126))4(0(,))0(.)
@M03506:14:000000000-AKVR1:1:1101:14069:6075 2:N:0:45
AGGACTATCCGGGTTTCTAATCCTGTTTGCTCCCCACGCTTTCGCACCTCAGCGTCCATATGTGTCCAGTGAGTCGCCTTCGCCACTGGTGTCCTTCCGAATCTCTACGAATTTCACCTCTACACTCGGAATTCCACTCACCTCTCCACAATTCAATCGATGCAGTCTTAACGGCAATTCCGGGGTTCCGCCCCGGGCCTTCCCCCCTAACTTACAAAGCCTCCTACGCGCGCTTTGCGCCCATCAATCCCGAACAACCCTCGCCCCCTCCGTATCACCCCGTATGCGTCCCCGGCGTCGC
+
-B@CCGFF9-BF>6,8CCECF6C,6;CFCAEFG8,@+6+@@F<,@FFGC8C<<@FG+@,CF9FF<FEF,CCEGGG++66BEFGG,CEB,BFF,B9BCCFGCF:?<?FGE,,,=FFAF,,,9CF94,A74@FF,5,C<,AF,EFF,D,,DF,=6=;>,@+6DFE=,333EFF,6+>8+,,77=C6>CE,,*6@8?*****44*,0=75C*;*2@7+>+0)02***;*;.*):5)).1)2)*//***0<*+2+.))7>*3*:5))11;8)17CB./**0))/-2(((.-.-)(-7((188((,
@M03506:14:000000000-AKVR1:1:1101:27159:6081 2:N:0:45
AGGACTACCCGGGTTTCTAATCCGGTTCGCTCCCCTAGCTTTCGCGCCCCAGCGTCAGGAGTGGCCCAGCCATCCGCCTTCGCCACCGGCATTCCTAGCGATATCTACGCCTTTCACCGATACACCGGGAATTCCACGCACCTCTCCCACACTCAAGCACGGCAGTGTCGCTTGCAGGCTCCGAGTTCAGCCCGGAGATTTCACAGGGGACTTACCGCTCCGTCTTCGCGCCCTCTCCGCCCACTCAGTCCCAACCAAGCGTGCACCCCCCGCATTACCCCGGCCCCTGGCCCACGTCTCC
+
9CCCCGGFEGGGD7@FGDFDEFFFEFC@CGG@FFGCFGGGGGGC:FG7BFEGGGGB:C8FCDFGDGFGGGGGGGGGFE7CF<CFDGGGDEEGGGD?<?F:BEC@,,BFDG7=CAFGGG7+3CFGFF7C+@3D=<9FGC:+@B:D,,7>>@8>7;D:F9:FC7>1?,,6;=F***1B9C5=EE5*=B=+>+29*:*3:=*CCF+0+<**2)7*+2<8*))29C/:**1.:)0:D50>(7)A87>3*6:)0+0)1)1/*(/:00)9/+*78)9).11*0.7+4(4(((->080:)(().)(()
@M03506:14:000000000-AKVR1:1:1101:9523:6083 2:N:0:45
AGGACTACCAGGGTTTCTAATCCTGTTTGCTCCCCACGCTTTCGCACCTCAGCGTCAGTACCGGGCCAGTGAGCCGCCTTCGCCACTGGTGTTCTTGCGAATATCTACGAATTTCACCTCTACACTCGCAGTTCCACTCACCTCTCCCGGACTCAAGACTCTCAGTATCGAAGGCAGTTCTGGAGTTGAGCTCCAGGATTTCACCACCGACTTAAGAGTCCGCCTACCTGCGCTTTACGCCCAGTTATTCCGAGCAACGCCAGCCCCCTTCGTATTCCCGCGGCTGCTGGCCCCAATCTTG
+
CCCCCGGGGGGGGGGGGGGGGGGGGGGGGGGGGGGGGGGGGGGGGGGGFGGGGGGGGGGGGGGGGGGGGFGGGGGGGGGGGGGGGGGGGGGGGGGGCGG7FGGGGGFGGGGGFGGGGGGGGFGGGGGGGGGGGGGFGGGDFCFGGGGGG>EEEGGFGFGGGDEAEFFED6:F>ECCEGGGFGGGFGGGF,;3@DBFGGFGGGGCAFG57:DDG=9CGFFGG*:=D*))3*;5D>>FEG>E=75C9+39C@C?5@CCFB5=)))95;27*5>>>C8894/:90791119.)(()((*))6).
@M03506:14:000000000-AKVR1:1:1101:20089:6087 2:N:0:45
AGGACTACCCGGGTTTCTAATCCTGTTTGCTCCCCACGCTTTCGCGCCTCAGCGTCAGAACCGGACCAGTCAGCCGCCTTCGCCACTGGTGTTCTTGCGAATATCTACGAATTTCACCTCTACACTCGCAGTTCCACTGACCTCTTCCGGTCTCGAGCCGTCCAGTATCGACGGCCATTCTGTGGTTGCCCCACAGGCTTTCACCCCCGACCTGACCACCCGCCTACGCTCCCTTTACGCCCTTTGCCCCCGAGCAAACCCACCCCCCTTCCGCTTCCCCCGGCTGCTGCCCCCCAGTTAC
+
CCCCCGDGGCFGC@FGGGGGGGGD9CFE<F<FGF@FCGGGEEGCE@FGGGG<F@@F,BFFEGG++@F@FEGFGFGDFGGGGGGGGGFFD?AE4?FFEGG+FFD,F5EFB:BE@FEFGCFFGF<,<,FFGECBFF;FFFFC88=D?9E,3+86=,6,++@:C+@C?EE;=5@*3?E*;D7DE;C9,=*:,26CCE*;:?*A+++5>=EC58D)***+*2):D)):9573C*7CFF**.:>EGG5*2++*+;C557C)*(*/))0*98:7*)2))****,074(3((-()4*,4.(,1)))).
@M03506:14:000000000-AKVR1:1:1101:10337:6132 2:N:0:45
AGGACTACCCGGGTTTCTAATCCTGTTTGCTCCCCTAGCTTTCGCGCCTCAGCGTCAGTTATGGTCCAGTGCGCCGCTTTCGCCACAGGTGTTCCTCCCGATATCTACGCATTTCACCGCTACACCGGGAATTCCACGCACCTCTCCCATACTCCAGCACGGCAGTTTCGCCTGCAGACTCCCAGTTGAGCCGGGCGATTTCACAGGTGACTTGTGGCGCCGCCTACGCGCCCTTTACGCCCAATAATTCCGAACAACGCTTCCACCCTCTGTATTACCGCGGCTGCTGGCACAGAGTTAG
+
CCCCCGGGGGGGGGGEGGGGGGGGGGGGGGGGGGGGGGGGGGGGGGGGGGGGGGGGGGGGGGGGGGGGGGCGGGGGGGGGGDGGGGGGGGGGGGGGGGGGGGGGGGGGGGCGGFGCGDGGGDGGGD7FGDGFGGGGGC@:CG@DFGGGGG=FFFGGGG6FGGGDEFD9DEGGEGF8F?CD6EGDFFFFGCGG>CE*=/C==FCG?<5?FGGG9>FC<FE5CC<*7*5):)57DF:4-?);:5512++9+A94))5)24)5)5)9*2C@2<C)9*0+067:(1(3>B<F74((*,,*)166)
@M03506:14:000000000-AKVR1:1:1101:21716:6134 2:N:0:45
AGGACTACCCGGGTTTCTAATCCTGTTCGCTCCCCACGCTTTCGCGTCTCAGCGTCAGTACCGTCCCAGAGAGCTGCTTTCGCCATAGGTGTTCTTCCTGATATCTGCGCATTTCACCGCTACACCAGGAATTCCACTCTCCTCTTCCGGACTCTAGCCGAATGGTTTCCGATGACATCTCGAGGTTAAGCCTCGAGTTTTCACACCGGACCTACTCGGCCGCCTACACGCCCTTTACGCCCAATCAATCCGGACAACCCCCGCCCCCCTCCTCTTCCCGCCGGCGCCGGCCACTTACTTG
+
CCCCCGGGGGGGGGCFGGGGGGGGFGGEFGGGGGGGGGGGGGGGGGGG@FGFGGGGGGGGGGGGGGGGGF88F@,<FFFGGEEG7F=FFGGGGGGGGGFGFGGFFGAFEG7FGGGDEGGDE7CFDFDFCD<FFFFEEFFFGGGFGGGG>EC@CGGAE9BE=6@FEFG>3EEECEGGDCCC;:7>*@DFFFGGFGEE*4=FGG?F7C=5475DGGF?C<=CCC5:3*0)=<A*))07);>8C**10*36+9;)7:))*4**0)))1?C5*)1))*0<+))2(--((,1.-)(,)((***)))
@M03506:14:000000000-AKVR1:1:1101:11710:6153 2:N:0:45
AGGACTACCCGGGTTTCTAATCCGGTTTGCTCCCCACGCTTTCGCTCCTCAGCGTCAGAACAGGCCCAGAAAGCCGCCTTCGCCACCGGCATTCCTAGCGATATCTGCGCATTTCACCGCTACACCGCTAGTTCTAATGGCCTCTACCATCCTCAAGCCAACGCAGTATCCGACGCAGTTCCACAGTTAAGCCATGGGATTTCACGCCGGACTTACGTAGCCGCCTGCGCGCCCTTTCCGCCCAGTGAAGCCGGCTAACGCTCGCCCCCTACGCCTTACCGCGGCTGCCGGCCCGTAGTTT
+
CCCCCGGGGGGGGGGGGGGGGGGGGGGGEGGGGGGGGGGGGGGGGGGGGGGGGGGGGGGGGGGGGGGGGGGGGGGGGGGGGGGGGGGGGGEGGGGGGGFGGGGGGGGGGGGGGGGGGGGGEGGGGGGGGCEDFGGFAGGGGGGGGGGFGFGGGGCGFGGFGGGGGGG9EGGGGEGGCEGGFFFGGGGGFGGGGFFFC*,=6CCFGGGGDDDDEG?FGGF=F>5CG7>F57):CD34:*9:EGD*<A<*9+07;D)79)**055)9E57E>*85)*2*)0<69>1911.(0(7)4(1)),..
@M03506:14:000000000-AKVR1:1:1101:11460:6162 2:N:0:45
AGGACTACCCGGGTTTCTAATCCTGTTCGCTCCCCACGCTTTCGCGTCTCAGCGTCAGTACCGTCCCAGAGAGCTGCTTTCGCCATAGGTGTTCTTCCTGATATCTGCGCATTTCACCGCTACACCAGGAATTCCACTCTCCTCTTCCGGACTCTAGCCGACTGGTTTCCGATGACATCTCGAGGTTACGCCTCGAGTTTTCACACCGGACCTACTCGGCCGCCTACACGCTCTTTACGCCCACTCAATCCGGACACCGCTAGCCCCCTCCGTCTTACCCCGCCCGCGGGCCCGTAGTTAG
+
CCCCCGGG<FGGGGGGGGGGGGGGGGGGGGGGGGGGGGGGGGGDGGGGGGGGGGGGGGGGGGGGGGGGGGGGGGGGGGGGGGGGDGFGGGGGGGGGGGGGGGGGGGGGGGEGGGGGGGGGGGGGGGFGDDEFGGG9FEF9FFGGGGGGCB@CGGGGGGGGG6@EGFFGGGCGG+3>9;C3EFEE*BDC,>>8,A5>8FEG@C997C=*/):)07C+>*)*97CGDDA):9>*97FC9F)ACEG5C6@)+<CE5)C1*()2)))22CEF5)9B@*2/+6?+,(((((-)(8((.-(17>)))
@M03506:14:000000000-AKVR1:1:1101:17357:6173 2:N:0:45
AGGACTCCTCGAGTATCTCATCCTGTTCGCTCCCCACACTTTCTCGTCTCAGCGTCAGTACCGTCACAGAGCGCCGCCTTCGCCCCAGGTGTTCTTCTTCGAATCTCCGCATTTCCCCCCTACACAATCGCTTCCCCTCTCCTCTTCCGCACGCTAGACAGCTGGTTTCCGCCCACGTCTCGCGGTTCAGCCCCTCGTTTTCACAGCCCACCCTCCCTGCCCCCCCCACCCCCGCTTCCCCCACATAACCTCGGCAACGCTCGCGCCCCCCGCGTTACACCCGCGGTTGCCGCGTCGTTAG
+
-,-68;,66E;,BC,C<F6,<@@E,CCC,@FFGGGAG,BF@FD,EF66EFA,6C,,88;,C,,96,8C@FG,C7:+@+@6:,B,,@,,,,:F:<E,F,,,,+:B+E,:+B+++C,,C?4FE+A=E,+,,++43+3,8,@CF,,@D,6@+++6+4@++,773,,335,@,3*6******44,,*4**4*,4;2*;**3:*1=7+;A+;*1*19:**31*2/C*9*))07EC)*1)))(1/;8>3<*0+1+3+)).*))()2).)1/:?<*5C)0188*1*7(2(2(((0-)),)(()))-((
@M03506:14:000000000-AKVR1:1:1101:16143:6174 2:N:0:45
AGGACTACCCGGGTTTCTAATCCCGTTCGCTCCCCTAGCTTTCGCGCCTCAGCGTCAGTGTCGGCCCAGCAACCCGCCTTCGCCGCAGGTGTTCCTCTTGATATCTACGCATTTCACCGCTACACCAAGAATTCCCGTTTCCCCTTCCGCACTCTAGCCCCTCAGTCTCGGTTGACCTTTCCGGGTTACGCCCGGAGATTTCACAATCGGCTTGCGGTGTCCGCCTCTGCGCCCTTTACGCCCCGTAAATCCGCACAACGCCTGCCCCCCCCCGTTTCCCCCGGCTGCTGGCCCCTGGTTC
+
CCCCCGGGGGGGGFGGGGGFGGGGGFGGGGCECDGGGGGGFGGCFGGGGFG,CCGG@GGGFFGGGFCFCFEFGGG@EECFFCGGGG@CC9F?FFG?FFGG@FCGGF,FFGGCFG?FFF:CG:F,AF<:A:FA;FF,@FD,@CEFFGGGDD7CEE,@>7:FG+@,3@,;ECF5@*>FGFG7?24B8CEG6CEGCEDECE6C?CFE9+=C*5)**1**29:*9:57*/))07):CBD*.*/2A5>)CE53/399)))1)(7*.))*1015E5CB))**+.9?,4((,465,).1>((*0),))
@M03506:14:000000000-AKVR1:1:1101:10279:6175 2:N:0:45
AGGACTACCCGGGTTTCTAATCCTGTTTGCTCCCCACGCTGTCGCGCCTCAGTGTCAGAAACTGCCCAGCAGACCGCCTTCGCCACCGGTCTTCCTCCGGATCTCTACGCATTCCACCGCTACACCCGGAATTCCGTCTGCCTCTACAGCCCTCGAGTTTGACAGTCGGCACGGCAGATCCGGGGTTGAGCCCCGGACTTTCACCACACCCTTATCAAACCACCTACTCGCCCTTTACGCCCAGTGAATCCGGACAACGCCCCCACCCCCCCTCTTACCGCGGCTGCCGGCACGGAGTTCG
+
CCCCCGGGGGGGGGGGGGGGGGFGGGGGFGGGGGGGGGGGGGGFGGGGGGGGGFFGGGFFFGGGGGGGGGGGGGFGGGGEGCGGGGGG7CEGGGGGGGGG7BFEGGAEGGGEGGGGGGGGGEGFGGGGEG@FGGGGGGGGGGGGGGGCGGGGGGGGCGGFGGGGFGFECGGGGGDDDGGGFEGGGGG5A@FGGGCCEGGFCFFF7<75/9D<6C70*09CFCFE47:*<9BGG@49<G:EGC*10++*+33.7>5/7()/)0)1)8CDG3<))**3+60*-((((-,0(892<12)70(),
@M03506:14:000000000-AKVR1:1:1101:10491:6184 2:N:0:45
AGGACTACCAGGGTATCTAATCCGGATCGCTCCCCACGCTTTCGCTCCTCAGTGTCAGAACCGGTCCAGGAAGCCGCCCTCGCCACTGGTGTTCCTCCGGATATCTACGCATTCCACCACTACACCCGGAATTCCGCTTCCCCCTACCGGCCTCGAGCCCGCCAGTATCGAATGACCCCTCCCAGTTGAGCCGGGAGATGTCCCATCCGACTTCGCGTGGCCACCTACACGCCTTTTACGCCAAATACATCCGGCCAACGCCGGCCCCCTACGCATTACCCCGCCCCCAGCTCCGTGTTTC
+
CCCCCGGGGGGGGGGGGGGGGGGGGGCGGGGGDGGGGGGGGGGGGFFGGGGGGGGGGGGGGGGGGGGGGGFFFFGGGGGGGGGGGGGGGGGGGGGGGGGGGGDGGGGGGGGGGGG9FCFGGFGFGG7>FCFGGGGGGGGGGGGGGFGGGGGGGGGDEE>FCGGGGGGFFEGGE6CFFGGFGGG6?FFF,,BFEGEEECC+>++>@@?=53>D=*8*9DFCDG6:>C@F+*7EGF3F-29*;>)/*+</C++07)/)/(/*0))/1:CEC3*)7)/*/-=+.,4(((,)(0,5/((*)0..)
@M03506:14:000000000-AKVR1:1:1101:9957:6189 2:N:0:45
AGGACTACCCGGGTTTCTAATCCGGTTCGCTCCCCTAGCTTTCGCGCCTCAGCGTCAGGAGTGGCCCAGCCATCCGCCTTCGCCACCGGCATTCCTAGCGATATCTGCGCATTTCACCGCTACACCGCTAGTTCTAATGGCCTCTACCATCCTCAAGCCAACGCAGTATCCGACGCAGTTCCACAGTTAAGCCATGGGATTTCACGCCGGACTTACGTAGCCGCCTGCGCGCCCTTTACGCCCACTGAATCCGGATACCGCTCGCCCCCTCCGTCCTCCCTCGGCCGCCGGCCCGTCGTTC
+
CCCCCGGGGGGGGGGDGGGGGGGGGGGGGGGGGGGGDGGGGGGGGGGGGGGGGGGGGEFGGGGGGDFGCFGGGGGGGEGGGGGGGGGGGGGGGFGGGGGGDF7FGGGGGGGG@FGFFFEGGDFFGGGGDEGBEFF,EFFGGGGGGGFFGFGGFF,@9EGG6CCEE8C9AEFF:;>>EE/BCG7EFGGG7;;CECCA6E6697CFGFF=5CDCE*1<*>F*9D3EGD55//):/7755*/1;7)**22*3+07))1*>)0*..0)/:E:E>*).1/*/).5(.-(-(()(029>429)72(.
@M03506:14:000000000-AKVR1:1:1101:7914:6191 2:N:0:45
AGGACTACACGGGTTTCTAATCCGGTTCGCTCCCCTAGCTTTCGCGCCTCAGCGTCAGGAGTGGCCCAGCCATCCGCCTTCGCCACCGGCATTCCTCGCGATATCTGCGCATTTCACCGCTACACCGCTAGTTCTAATGGCCTCTACCATCCTCAAGCCAACGCCGTATCCGACGCAGTTCCACAGTTAAGCCATGGGCTTTCACGCCGGACCTACGTAGCCGCCCGCGCGCCCTCTACGCCCCGTGAATTCGGTTAACGCTCGCCCCCTGCGTCTTACCTCCGCTGCTGGCCCGTAGTAT
+
6666BFGGGGCGEG,FAEGD<C<@FG@CED7FGGGGDGGG9@E,FG7@B@AFFFEGEGGCFGC,@@FEGFGAE@F=DGC@FFG,=FEFEEFEFFGF9CFDEFEGFECGGDGEGFFCFGGGF7FFCGGGGFCFFEF,,EFDGGCGFFCCFGGGFG,DBFGC,*3:*=>8:FFFC5*:7::@9,1<,*>E?FGGB@CC?C*C8*<9@=CFC))9*9+AC**/*0):9))./9.*755*(;@EC559D:*0*++17)1**)**7)7)95CDE5*))1:8*)*2)5(,41,55@007:;))),))
@M03506:14:000000000-AKVR1:1:1101:8286:6196 2:N:0:45
AGGGACTACTCGGGTTTCTAATCCGGTTCGCTCCCCACGCTTTCGCGTCTCAGCGTCAGGAAAGGCCCAGAGAGCCGCCTTCGCCACTGGTGTTCCTCCCGATATCTACGCATATCACCACTACACCGGGAATTCCACTCTCCTCTACCTCCCTCAAGTCTGCCAGTATCCAAGGACCTCTCCCAGTTGAGCCGGGAGCTTTCACCCTGAACTTAACCGACCGCCTGCACGCCCTTTACGCCCAGTAAACCCGGCCAACGCTTCCCCCCTACGTATTACCGCGCCCGCTCGCCCGACGGTC
+
CCCCCGGGFGGGGGGGGGGGGGGGGGGGGGGGGGGGGGGGGGGGGGGGGDGGGGGGGGGGGCFECGGGGFGFCFGGGGGGGGGGG7FGFFDCECFF@EGGGCC@7FGGGD@FGGEF,FFGGGGGGGGG:CFDF8FFDF=F=DEDCE,@E,@:EGGCFFFGCCEGGGGGFFGCD::>EGGF9DGG6DECCC,;EECD**/054C?EGGGE*7>F:9;C*257<9E<*7>*2<5F>577:?*;=5**0<8++25555<)3>*050**;8)15*07*+3+-9+490(2(451)43346)))(,(
@M03506:14:000000000-AKVR1:1:1101:15308:6197 2:N:0:45
AGGACTACCCGGGTTTCTAATCCTGTTTGCTCCCCTAGCTTTCGCGTCTCAGCGTCAGTTGTGGTCCAGTGCGCCGCTTTCGCCACAGGTGTTCCTCCCGATATCTACGCATTTCACCGCTACACCGGGAATTCCACGCACCTCTCCCACACTCAAGCACGGCAGTTTCGCCTGCAGGCTCCGAGTTAAGCCCGGAGATTTCACAGGTGACTTACCGCACCGCCTTCGCGCCCTTTCTGCCCCCTAATTCCGACCACCCCCTGCCCCCCCCGTCTTACGCCGCTGCCCTGCGCGAATCTCC
+
CCCCCGGGGGGGGGGGGGGGDGFGGGGGGGGGGGGGGFGGGGGGGGFGFCGGGEGGGDGEFF@GGGGGGGFGGGGGGGGGGGGEEGGDCFGGGGGBFFGGCFEGGG<FFGFEG,CFFGGCGGGGGGGCFC:F@FGAFCFC@CFGEGGGFGGG?FGF9DFGE7**8@EDG5>F8CCD?,*1>CE*::E<9EGCFG5**=CC1@C?C?EEE+;:97A8*:)2/)7:**10*55>55)*.2*2+**))2**+<+).)1//-**)8)598C585>301;*06)*-4(((,47()((0,().0.6)
@M03506:14:000000000-AKVR1:1:1101:16194:6211 2:N:0:45
AGGACTACTCGGGTTTCTAATCCGGTTCGCTCCCCTAGCTTTCGCGCCTCAGCGTCAGGAGTGGCCCAGCCATCCGCCTTCGCCGCCGGCATTCCTAGCGATATCTGCGCATTTCACCGCTACACCGCCAGTTCTAATGGCCTCTACCATCCTCAAGCCAACGCAGTATCCGACGCAGTTCCACAGTTAAGCCATGGGATTCCACGCCGGACTGACGTAGCCGCAGGCGCGCACTTTACGCCCACTGATCCCGGATAACCGTCCTCCCCTCCGTACTACCGCGCCTCCCGGCACGGAGTTC
+
CC<B@EDGGEEG@FCFGCFEFFFGG+C@CEFGGGGGGGFGFFFFGGGGGGGGFCGE7FF8FGGDGGC7DGGCCFG7FGCGFCEFFDF7+@7@AGFFFAA=:A7=<E<FGDC+=,CBCACFG+8<AF:C+3C=BFC,,@=3,8EEE9FGC,D6EGGDFGBFGC585*4,;:D:*;EGG5:?;CCC,;C<F+<E2*<+8>*<**1>75*=*))1>*2<9C:5*>)*)))0//)*)0.*.:=5**1/**36+0<533)*9)*+))))/0*8*.*85/*/*)9C0,(((,(),)(()(()5)(.)
@M03506:14:000000000-AKVR1:1:1101:15144:6213 2:N:0:45
AGGACTACCCGGGTTTCTAATCCTGTTTGCTCCCCTAGCTTTCGCGCCTCGGCGTCAGTAGTGGTCCAGTGCGCCGCTTTCGCCACAGGTGTTCCTCCCGATATCTACGCATTTCACCGCTACACCGGGAATTCCGCGCACCTCTCCCACCCTCCAGCATTGCAGTTTCGCCTGCAGGCTCTGAGTTAAGCCCAGAGGGTTCACAGGTGACTTACAACACCGCCTACGCGCCCTTCACGCCCAATAATTCCGAACAACGCCCGCACCCCCCGCCTCCCCCCGCTGCCCTGCCCTCGGTTAC
+
<BCCCGGGGGGGGFGGGGGGGGGGGGGGGGGGGGGGGGGGGFFGGGGGGGGGGFGGGEFFGGGGGGGGGGGGGGGGGGGGGEGGEGGGGGFGGGGGGGGGCCGGGGFGGGDGCGGGGGGGFCGGGGCFGGGFFFFFGECFGG@FEFFG?FDEGGGGE6,EF6C;9EEFG:>CCCFGGCGGGGCCCGG,>FFG5;88FC*=CG++>CFA+2;>FGFC76)=D<DG*7?3=)5CD)7C>G:GGEDF4C+12AG?B5CGD:):3>>C3CE@*7))0//**(.*--,((((),.(().()0.4()
@M03506:14:000000000-AKVR1:1:1101:6988:6217 2:N:0:45
AGGACTACTCGGGTTTCTAATCCTGTTTGCTCCCCACGCTTTCGTGCATGAGCGTCAGTGTCAGCCCAGAGACCTGCCTTCGCCATCGGTATTCCTCCTGATATCTACGCATTTCACTGCTACACCAGGAATTCCAGTCTCCTCTGCCGCACTCAAGCCTTGCAGTCCCAAATGCCATTCCGAGGTTAAGCCCGCGGCTTTCACATCTGGCTTCCCAATCCGCCTGCTCACGCTTTACGCCCAGCAATTCCGCATCACGCCCGTACCCCTCCTCTTACCCCGGCCGCTGGCCTGATGTTAC
+
CBCCCDEGEGGCGGF;FGGGGGGGGG9FGD<CFFFGEGDGGGGCG<FGG<AFGF7FGEGGGGGGFE@,CD,FFGFCFEGGGGGECCE@7FE<FGGDGEFGFFGGFCEFFGGGGFFEEFEFFDD<FFGCFF?FGEFFGFDDEEBF;>DF64@8>,@DFCBD9,3=,@,6@EC,3,@3=E983,@C6:39,3EFFE+:*@CEFGGF?<7?,579C*4:84)4*):*/:4)++0*/5):);)?EC****56:B<4:)776)*/..))/;C**)/).*3++.971((((,(0->(4*((**9)))
@M03506:14:000000000-AKVR1:1:1101:11845:6225 2:N:0:45
AGGACTACTCGGGTTTCTAATCCCGTTTGCTCCCCTGGCCTTCGTGCCTCAGTGTCAGGAACTGTCCAGAGACCCGCCTTCGCCACTGGTCTTCCTCATGATCTCTACGCATTTCACTGCTACACCATGAATTCCAGTCTCCTCTCCAGCCCTCAAGCACCGCAGTATCGAATGCAGTTTCGGAGTTAAGTCCCGAAATTCCACACCCGACTTACAGCGCCACCTACGCCCCCTTTACGCCCAATGAATCCGACACACGCCTGACGCCTTCTTAATTACCCAGCCTCCTGCCCTGGAGTCG
+
CCCCCGGGGGGGGEGGGGGGGGGGGGGGGGGGGFGGGGGGGGGGGCEFGGGGGGGGGGGGGGGGGGGGGGGGGGGGGGEGGGGGGGGC<FGGE9FFGFGGGGGFGGFGD:,CEGGD?,CFGAFFFFFE<FGF9FEBFGG9FFGG8DDGF,>==9DDCFDGDGDD?8,>E+@,@EFGG===E68+++@@A,,,,@8+3@FF,+,@,4@519DDGGG?7*3**/?FGGFDC)):<>4*1@.//:C3>F7A@FC>))))237*)))****0*)**0*0++)1+().(((()(/((.(.*))..(
@M03506:14:000000000-AKVR1:1:1101:18677:6230 2:N:0:45
AGGACTACCCGGGTTTCTAATCCTGTTTGCTCCCCACGCTTTCGCGTCTCAGCGTCAGTATCCAACCAGGGGGCCGCCTTCGCCACAGGTGTTCCTCCCGATATCTACGCATTTCACCGCTACACCGGGAATTCCACCCCCCTCTTTGGTACTCTAGCTTGCCAGTTTCATGCGTCGTTCCCCGGTTGAGCCGAGGGATTTCACCCATGACTTAACAAACCGCCTACACGCCCTTTACCCCCAATGATTCCGAACAACCCTTTCACCCTCTGCATTAACGCGGCTCCCGGCACAGTCTTAG
+
CCCCCGGGGGGGGGGDGGGGGGGGGGGGGGGGGGGGGGGGGGGGGGGGGGAGGGGGGGGGGGFGGGGGGGGGGGGGGGGGGGGGGGGGFFGGGGGGGGGGGDEEGGGGGGGGGGGGGGGGGGGCFGGGDEGGGGGCFGGGGGEEGGDFGGFGFGCFGGGEFGGCC8D9F@F;DEEGEG*;EGGG*8?58B8FCCG5E5@*0:C<+*:?FG4*:7CF7:5=GDCC*9?)09>5D3F647*<EEGCF?EBFGG:07C74.*17.)2*AC@=FC)1*<A+)024((43((),5303(,*/*)6)
@M03506:14:000000000-AKVR1:1:1101:15429:6242 2:N:0:45
AGGACTACCCGGGTTTCTAATCCTGTTTGCTCCCCACGCTTTCGCGCCTCAGCGTCAGTATCGGTCCAGAGAGCCGCCTTCGCCACCGGTGTTCTTCCCAATATCTACGAATTTCACCTCTACACTGGGAATTCCACTCTCCTCTCCCGATCTCTAGTCATCCCGTTTCGAGCGCAGTTCCCAGGTTAAGCCCGGGGCTTTCACACTCGACAAAAATGACCGCCTGCGCGCCCTTTACGCCCAGTAAATCCGAACAACGCCCGCCCCCTCCGTATTACCGCCGCTGCTGGCACGCAGCTCG
+
CCCCCGGGGGGGGGGGGGGGGGGGGGGGGGGGGGGGGGGGGGGGGGGGGGGGGGCFGGFGFGGGGGGGGGGGGGGGGGGGGGGGGGGGGGGGGGGGGGGGGGGFGGGGGGCFFGGGGGGGGGGGGGGGGDGGGGGGGGGGGGGGGGGGGGGGGGGGGGGFGFFFGGGGGGGGGGGGGGGGGFGGDFGGCEGGGGG>EGEG6DFFGG6CG*9DD<C5DC6+<DGGDDF357>55)7<>GFGCEG*9CF4<CC@BEG<<<CE)0))9::>E:D>7C8C:>?=6(494,9?060(14()7)(,(
@M03506:14:000000000-AKVR1:1:1101:17151:6247 2:N:0:45
AGGACTACACGGGTTTCTAATCCTGTTTGCTCCCCACGCTTTCGTGCCTCAGCGTCAGTAGTGAGCCAAGAAGCCGCCTTCGCCACCGGTGTTCCTCCCGAGATCTACGCATTTTACCGCTACTCCGGGAATTCCACTTCCCTCTCTCACCCTCTAGCATGCCAGTTTTCATTGCCGCCCCCCAGTTAGGCCGGAGGATTTAACAACAAACTTAACATACCGCCTACGCACCTTTACGCCCAATACTTCCGAATAACGCTTGCACCCCCCGTATTACCGCGGCTCCTGGCACGCGATTACC
+
CCCCCFGG9FG>FFEEFGFFGGGGFGGG<EFDEGEG@FEFCFGGG@F@<F@FGG:@FGGGGGGDFFGDGGGG8FF@BFCFGGECCFFE@BFGGGFFGFGEC@=+E<?<9FGEGGG,<EFGGGCF<6?FECCF=AFCGFGDDFGF,@6>FCGCEECF9@936=,4,4D,,@CFEAF,@C?:CE4:?D<,2>FFEC55C*4:+33@7AEC*7C*4:@EF7AFC55E:CA>E*77FFF7<CB5:59*73+9+9*)0)**23)*77>*9F=)*)1)8C++24):1(3(((5/5:(,7(,)).,-)
@M03506:14:000000000-AKVR1:1:1101:4114:6248 2:N:0:45
AGGACTACCCGGGTTTCTAATCCTGTTTGCTCCCCACGCTTTCGCGCCTCAGTGTCAGTTACAGACCAGAAAGTCGCCTTCGCCACTGGTGTTCCTCCATATCTCTACGCATTTCACCGCTACACATGGAATTCCACTTTCCTCTTCTGCACTCAAGTCTCCCAGTTTCCAATGACCCTCCACGGTTGAGCCGTGGGCTTTCACATCAGACTTAAGAAACCACCTGCGCGCGCTTTACGCCCAATAATTCCGGATAACGCTTGCCACCTACCGATTACCGCGCCTGCTGGCACGTAGTTAG
+
CCCCCGGGGGGGGGGGGGGGGGGGGGGGGGFGGGGGGGGGGGGGGGGGGGGGGGGGGGGGGGGGGGGCGGGGFGGGGGGGGGGGGGGGGGFGGGGFGGGGGGGFGGGGGGCGGGGGFGGGEEFDF,=EDGCFEGGGGGGFFGFGGGGGGGCFFGGCFGGDFGGFGDGGGD,;EEFGGGGGG8F666@E6DGGEGG58CFFDGFGCFGCE4??::EGG>6CC>4AD8ADC4BCGFBGFGFGGGDFD++3:CFFF35>729EFD)7>7C4*)2))*2:*48:(7(-,40)3)4.9(4*0892)
@M03506:14:000000000-AKVR1:1:1101:11748:6249 2:N:0:45
AGGACTACCCGGGTTTCTAATCCCGTTCGCTCCCCTAGCTTTCGCGCCTCAGCGTCAGTGTCGGCCCAGCAACCCGCCTTCGCCGCAGGTGTTCCTCTTGATATCTACGCATTTCACCGCTACACCAAGAATTCCAGTTGCCCCGTCCGCACTCTAGCCGCACAGTATCAGTTGACCTTTCCGAGTTAAGCTCGGAGATTTCACAACTGACTTGTGCTGGCCGCCTACGCGCCCTTTACGCCCAGTAAATCCGAACAACGCTTGCTCTCCCCGTATTCCCGCGGCGTCTGGCCCGGAGTTG
+
CCCCCGGGGGGGGGGCGGGGGGGGGGGGGGGGGGGGGGGGGGGGGGGGGGGGGGGGGGGGGGGGGGGGGGGGGGGGGGGGGGGGDGGGGGGGGGGGGGGFGGGGGGFGGGGGGGGGGGGGGGGGGGGCGGFFGGGG9FG9FFGGGGGGGGGGEGGGGFGGCEGDFGCEGGFGFCCGF9FGGFECEGGCEGG9BEE5:5FGGGGGG6EFDCCFGFCG776+CF):5C.<EGFE5>EF?CF=E=D3CFF?F+C?:B5CG09/3)75>+:/95C:@CC8C)0<:(---((01)33531))),,.
@M03506:14:000000000-AKVR1:1:1101:11133:6262 2:N:0:45
AGGACTACCCGGGTTTCTAATCCCGTTTGCTCCCCACGCTTTCGCGCCTCAGCGTCAGTTCCGGTCCAGTGAGCCGCCTTCGCCACTGGTGTTCCTCCCAATATCTACGCATTTCACCGCTACACTGGGAATTCCACTCACCTCTCCCGGACTCAAGCCAAGCAGTTTGGAGGGCAGTTCCTCGGTTAAGCCGAGGGATTTCACCTTCCACTTGCCAGGCCGCCTACGCGCCCTTTACGCCCAATAATTCCGAATAACGCTTGCCCCCCCTGTATTACCGCGGCCGCTGGCCACGAGTGCG
+
CCCCCGGGGGGGGGGEGGGGGGGGGGGGGFGGGGGGGGGGGGGGGGGGGGGGGGGGGDGGGGGGDGGGGGGGGGFGGGGGFFGGGGGGGGGGGGGCFGGGGGGGGGGGCGFEGGGDFFFGECFFGGDGGGGGGGFCFGDFFGGGEGGFGGGDGGGGGGGD6CGCGFGF9CE@EEGCCDEFG7,:CGG5EGC88=EEGGGDGG7939CFGGGG?DGGFFFGGCDED357*>@EG@?GF=3CCED**7C40+<65>7<C.*1<)0*9<@7*7))0::A<4**-(43((3)(030)(3<)<-)(
@M03506:14:000000000-AKVR1:1:1101:12637:6265 2:N:0:45
AGGACTACCCGGGTTTCTAATCCTGTTTGCTCCCCACGCTTTCGCGCCTCAGCGTCAGTCTCGGTCCAGAGCGCCGCCTTCGCCACCGGTGTTCTTCCCAATATCTACGAATTTCACCTCTACACTGGGAATTCCACGCTCCTCTCCCGATCTCTAGCAAACCAGTCCCAGGCGCCATTCCCAGGTTGAGCCCGGGGCTTTCACGCCTGACTTGGTCTGCCGCCTGCGCGCCCTTTACGCCCAGTAACTCCGAACAACTCTGGTCCCCCTCTGCTTCCCCCGCCTGCTGGCACGCAGTTAG
+
CCCCCGGGGGGGGEGGGGGGGGGGGGGGGGGGGGGGGGGGGGGGGCGGGGFGGGGGGGGGGGGGGGEF<FCFGGGGGGGGGGGGGDFEGGGFGGFGGEGECG?FFBCFGF<EDFG9BFCEEFFFGAFFGF8FGDEDGCE:CEF8=@DG>CEE=EF,EECGCFF@FGGGGG,@D*5@E8EGBFDD:FCA,?FCF:E5E5=5FF+;@*/7C*0;+;+5;DF77:C55<FEC35:C;;*)7./:C550+<*0:85)7777?4:**)02<=5*7*)0*9++))0(4(4(-30)04(14()07.6.
@M03506:14:000000000-AKVR1:1:1101:8462:6265 2:N:0:45
AGGACTACTCGGGTTTCTAATCCTGTTTGCTCCCCACGCGGTCGCGCCTCAGTGTCAGCCACTGCCCAGCAGGCCGCCTTCGCCACCGGTGTTCTTCCGGATCTCTACGCATTCCACCGCTACACCCGGAATTCCGCCTGCCTCTACAGTGCTCGAGCCCAGCAGTTCGCACGGCCGACTCGGGGTTGAGCCCCGAGCCTTCACCGCACGCTTACCGGGCCACCTACGCGCCCTTTACGCCCAATGATTCCGGACAACGCTCGCACCCTCCGCATTACCGCTGCTGCTGGCCCGGGGTCAG
+
CCCCCGGGGGGGGGGGGGGGGGGGGGGGGGGGGGGGGGGGGGGGGGGGGGGGGGGGGGGGGGGGGGGGGGGGGGGGGGGGGGGGGGGGGGGGGGGGGGGGGGGGGGGGGGDGGGGFGGGGGGGFFGGEGGGG8BFGGGGGGGGGCGGFGGGGAFGGGGGFGDGGGGGGGGGGG5EGGDE5CGDGEEGGGGFFGEE=**?E7CFGGGECCDG:EDGGGGDGDGGD49FEGCBCD>)C477EEGC*7+<@+@FF))9C<?<E>DFG:CEE*7C5))//26=*4((()))))91.790).8(..
@M03506:14:000000000-AKVR1:1:1101:9786:6268 2:N:0:45
AGGACTACCGGGGTTTCTAATCCCGTTCGCTCCCCTAGCTTTCGCGCTTTAGCGTCAGTATCGGGCCAGATGAGCGCCTTCGCCACCGGTGTTCCTCCTGATATCTACGCATTTCACCGCTACACCAGGAATTCCCTCATCCTCTCCCGTACTCAAGTCGAGCAGTTTGGAATGCAGGTCCTCGGGTAAGCCGAGGGATTTCACATTCCACTTGCTTGACCGCCTACACGCCCTTGACGCCCAGTGCTTCCGAACAACGCTTGCTCCCCCCGTGTTCTCCCTGCTGGTGCCGCGGCGCTAC
+
CCCCCGGGGGGGGGGGGGCFGGGGGGFGGGGGGGGGGGGGGGGGGGGGGGGGGGGGGGGGGGGGGGGGFF9FFFFGGGGGGGGGGGGGGFGGGGGGGGFG,F<EGGCEFGGEGFGGGGGGGGEGGGGGGGFDFGDD>FGGGEGG8EGGCEEE8@EGCDFEC+::DEFDFGG9FEGGCDE?E?C5*8DE,2BFG5B=EC*;977CFGGGGFCD++<AD*8?FC5CCCFFCC:E755057>=EGG*2A+700<.5)>D5(//5>57*<8>E>CB5*2*0)9+.(.1()(04*(()(,1))-4(
@M03506:14:000000000-AKVR1:1:1101:26135:6273 2:N:0:45
AGGACTACCCGGGTCTCTAATCCTGTTCGCTCCCCACGCTTTCGCTACTCAGCGTCAGTATGGTCTCAGTAAGCTGCCTTAGCCAATGGTGTTCCTCCTTATATCTGTGCACTTTATCGCTTCACCAGGCACTCCCGTCCCCTCTTCCTGACTCGAGCTAGACAGCATCCACCGGCATTCCAGACTCAACCCCTGTACTCTCCCAGCCGTCTTCGCCAGTAGCCTACCGATCTGTTACGCCCAACCAGCTCGCACCAAGCCTCTCCACCACTTATAACGACTGCTGTGACAACGAATTTAG
+
-,8A6,6@FF:C>F7@--CF9C6CF@F,@:,CF,CFC@+BF,C,B,6+CCEFCD@::BFF,,CCC@F,9,,,,9C8EF,@,C,CE,6,,C?FCFEF,6=,<,C<<E?,,,:,,,9,,5,6=+?,A<<??+,,A?,,+,+84,9@D9;D;>,,,7+,+6+,,2@76,,@,@D3D=@>E=C;C,,,+6,,,,,@+@*,,,,,7*,,,,4*13;*;+4=**),+1=00*))**)2*+11)10*=CDC***)*+5855))*(**)0.*2;+)*.9;*2+0+.)23:((),)0)*))04(*).)))
@M03506:14:000000000-AKVR1:1:1101:23064:6277 2:N:0:45
AGGACTACTCGGGTTTCTAATCCTGTTTGCTCCCCTAGCTTTCGCACCTCAGCGTCAGCTATGGCCCAGAGCGCCGCTTTCGCCACAGGGGTTCCGCCCGATATCTACGTATCTCACGGCCACACCGGGAAGTCCACCCACCTCTCCCACTCTCCAGCACTGCAGTTTCGCCTGCAGACTCTGAGTTGTGCCCGGAGATTTCACAGTGACCTTAACGCACCGCCTCTGCGCCTTCTCCTCTCACTATTGCCATCACACGATTGACCCCCTCCACTGACCCCGGCTATTGGCTCTTGTATTA
+
CACCC8,C--86@@@FD9,6;<<,,66,,,;,,:86FFCDG9E,@,67,66@@@8C@,,<,<,6,,:B,,,:@+@67@,C6,6,,8C<,678C8B,=,@F+==:,,99+,,:,,,,9,47+44,87>7FG7+8,,,C,+@F7,>@,,3,,,59,:;,<:6,,6,,@,@:*33*54>,>;,2>2,5,52,*,,6*4:*/:,58,1,+++++22++++*2=*))):C*)/+9)11)=7):02+002*3+*+0A**00*2(1*0))*20*0:)/))2<++()0((,(-(,*)0(()()*1*)))
@M03506:14:000000000-AKVR1:1:1101:5966:6283 2:N:0:45
AGGACTACCCGGGTATCTAATCCTGTTCGCTCCCCACGCTTTCGCTCCTCAGCGTCAGTTCCGGCCCAGAGTTCCGCCTTCGCCACGGGTGTTCTTCCCGATATCTGCGCATTTCACCGCTACACCGGGAATTCCACTCTCCTCTTCCGGACTCTAGCCAGATGGTTTCCGCCGACAGCTCGAGGTTGAGCCTCGAGTTTTCACAGCGGACCTACCTGGCCGCCTACACGCGCTTTACGCCCAATAAATCCGGACAACGCTTGCCCCCTCCGTATTACCGCGGCTGCGGGCCCGTAGTTAG
+
CCCCCGFFFGGGGFDGGGGFGGGGGGGGGGEFGGGGGGGGGGGGG:FGGGGFGGGGGGGGGGGGGGGGDFGGGGGGGGGGGGGGGGGGDFFGGGGGGGGGGFCGGG9EGDEGGGGGGGGGG>F,DEGGGGGGFGGGGGGDGGAFCFGGCE78CFFFEGGGF,@D6EFGFG>FGG554BC8?4?*:;CG?7CC9CB8AEGCED?C<<F*=<CCFFCCFF@FGGDC<3<)*/75CBBG2>)*/CC3<CF*9<<7>FG391)5>BFDD0::C)CEFCC?<40:6(3(,(()(0(()(-)00.))
@M03506:14:000000000-AKVR1:1:1101:27168:6314 2:N:0:45
AGGACTACCCGGGTTTCTAATCCCGTTTGCTCCGTTGGCCTTCGTTCCTCAGTGTCAGGAACTGTCCAGAGACCCGCCGTCGCCACTGGTCTTCCTTACGATCTCTACGCATGTCACTGCTACACCGTAAATGCCAGTCTCCTCCACAGTCCTCAAGCACAGCAGACTCAAATGCAGTTTCGGAGTTAAACTCACAGCATTACACCCTGACCTACGACGCCACCTACGCACCCTGTACGCCCAATGACTTCGAACACCGCTTGAGACCCCTCTAGTATCGCCGCTGCCGGCACAGAGTACG
+
<BCCCGGF@@F@+7,=;6,CFCFG7CCF7@C,;,,6,,C@@EE<@,C8,C,;C@FDFGGDFFGF,CFFEAEGFGC@7:+87@+B,C<A9??FCGG,,9E<FFGBF,C,,=+?+CE?B,CFAFE,4,@=DFDF99EFFFEEF99>,,,=@@B89EAD3A8E,,,@,,,,,@,=:@B@=,@=,+@+++5;FAF;,,,5,,,7,+,7,,41;7702*,1/;>*/8766C6/*:/775.2.:):**1**3+*1+18))2904)*)))*0*08C)*.77+00)**((-4((4)4>(-)((*)/))(
@M03506:14:000000000-AKVR1:1:1101:6274:6317 2:N:0:45
AGGACTACCCGGGTTTCTAATCCCGTTCGCTCCCCTAGCTTTCGCGCTTCAGCGTCAGTGTCAGCCCAGCAACCCGCCTTCGCCGCAGGTGTTCCTCTCGATATCTACGCATTTCACCGCTACACCGAGAATTCCAGTTGCCCCTTCTGCACTCTAGCCCCGCAGTATCGGCTGACCTTTCCGGGTTAAGCCCGGAGATTTCACAGTCGACTTGCGGTGGCCGCCTCCGCGCCCCTTACGCCCAGTACATCCTAACAACGCTTCCCTCCCCCGTCTTACCGCGGCTACTGGCCCGGCTTTT
+
CCCCCGGGGGGGGGGGGGGGGGGGGGGGGGEGGGGGGGGGGGGGGGGGGGGGGGGGGGGFGGGGGGGFGGGGGGGGGGGGGGDGDG7CCFGGGGGCGCGGF<FEGGGGCEEGGGGGFGEEE@FC@FFGGG7F9FGCCGFFGGGFFGGEFCFF>EGGFGGGGGGG>GF,ECEDC*>CFF?>DEEGGGGG,?C?CGGC*CFFGGCE973<*>DGD7C8<DDDGGGDD<)0*95:CD)9:2<=8>DDF?C*<9C)*/2205<5>5:30*+8ABG7)/***)9+-4-(46(7>@0(),()))(..
@M03506:14:000000000-AKVR1:1:1101:16834:6325 2:N:0:45
AGGACTACCCGGGTTTCTAATCCTGTTTGCTCCCCACGCTTTCGCGCCTCAGCGTCAGTACCGTCCCAGTGAGCTGCCTTCGCCATTGGTGTTCCTCCCGATATCTGCGCATTTCACCGCTACACCGGGAATTCCACTCGCCTCTTCCGGACTCTAGTCCGACAGTATCGGCCGGCTTTCAAGGGTTGAGCCCTTGACTTTTACAGCCGACTTATCGGACCGCCTACGCGCTCTTTACGCCCAATGATTCCGGACAACCCTTGCCCCCTACGTTTTCCCGCGGCTGCTGGCACTGATTGAG
+
CCCCCGGGGGGGGGEDGGGGGGGGGGGGGGGGGGGGGGGGGGGGGGGGGGGGGGGGGGGGGGGGGGGFFGGGGGGGGGGGGGGGGGGGGFEGGGGFGGGGEGCGGGGGGGGGGFGGGGGGGGGFGGGGCGCFFGGGGGGCC@8CEGGGGGDEC?ACEFGFGGGGGGGFFGEFEEEGDGFGGC7FCEFGGGGG8CGCFGG9EC7@+?FGEDGCEFFD*9@G7<5CDDF>CCB**)726C):CE/7<+<6+2CF)<DD*(/27?F628@:*7>3>*:87)1*-109(2(6440(1((***.2)
@M03506:14:000000000-AKVR1:1:1101:21880:6338 2:N:0:45
AGGACTACCGGGGTTTCTAATCCTGTTTGCTCCCCACGCTGTCGCGCCTCAGTGTCAGAAACTGCCCAGCAGGCCGCCTTCGCCACCGCTCTTCCTCCGGATCTCGACGCATTCCACCGCTACACCCGGAATTCCGCCCGCCTCTACAGCCCTCGAGTTTTACAGTCGGCACGGCAGATCCGGCGTTGAGCTCCGGCCTTTCACCACACCCTCATCAACACACCTACGCGCCCCTTACCCCCCCCGACTCCCGACGACGCCTGCACCCCCCGTCTGACCCAGCCCGCTTGCCCGGCGGTTG
+
CCCCCGGGGC@FC:+@EDEEGG<E<F9CC<EFCFGGGGGG,6C<87+@,@FFFAFDCFG9,@<,C,9CEGC6CFFGGGD,6CFFGGGG+8CFFG<,EAB:=8C,5,,@>FBC@EGFG<====E9F,@B>::>FGGCC:+8:@C@,@FD,,@@,,3@>:C,,,6,>DF51=CCG*:EG8CCCDG*81==*<:+<+88***+0*+300**/7)**/+<0*)+****2297C1)7D50*.*)0*:)))//)**0)8)7/)4)*)))1*<;>*737.*/*+.0*(,421(()()(()(-))),(-
@M03506:14:000000000-AKVR1:1:1101:4888:6353 2:N:0:45
AGGACTACTCGGGTTTCTAATCCCGTTCGCTCCCCTAGCTTTCGCACTTCAGCGTCAGTGTCAGCCCAGCAACCCGCCTTCGCCGCAGGTGTTCCTCTCGATATCTACGCATTTCACCGCTACACCGAGAATTCCAGTTGCCCCTTCTGCACTCTAGCCCAGCAGTATCGGCTGACCTTTCCGAGTTAAGCCCGGAGATTGCCCCGTCGACTTGCCGTGACGCCTCCGCGCCCTTTACGCCCTGGACAGCCGAAAAACGCTTGCTCCCCCCTCTCTCCCGCGGCTCGTGTCCCGCGGTTAG
+
CCCCCGGGGGGGDFDFEGGFGGEFEGGG>FFGGGEFGGGGGGGGGGGGGDFGGGGGGGFFFGGFGGG<FDFGGGGGGGDCCCEGGGGEE?FFEFFCF,EF8FFGGGCFDGCFDFF9<FFF+8FCF8F+CFEGCD95,CCFEDDC6DED,;,@A8D9=DF@3,>CFC,>E+3::>,87;AFEEC>*@CGG;CD>:C***51,0,>*4=EECDD*2>+)1)*1*1*0*;)*)):<)77)*)21*)****/**/)))))*3)*0505*+<8E3D))**33.5*(,(,(((0.),)*--7)0(,(
@M03506:14:000000000-AKVR1:1:1101:25403:6373 2:N:0:45
AGGACTACCCGGGTTTCTAATCCCGTTCGCTCCCCTGGCTTTCGCGCTTCAGCGTCAGTGTCGGCCCAGCAACCCGCCTTCGCCGCAGGTGTTCCTCTTGATATCTACGCATTTCACCGCTACACCAGGAATTCCAGTTGCCCCTTCCGCACTCTAGTCGCACAGTTTCAGTTGACCTTTCCGAGTTCAGCTCGGAGATTTCACAATTGACTTGTGCTGTCCGCCTTCGCTCCCTTTACCCCCCTCAATTCCGTACAACGCTTGCTCCCCCTGTCTTACCTCGTCCGACGGCCCGGAGTTT
+
@CC@CGGG9EEGGFDEFCFCCACEGGGGGGEGGGGGGGGGCFGC;FGEGEGFGGGGGCFGFCB7F@FGFFGGFGGGDEEEFFGGEEEF7FF:BFDGGGFC,9<<AEFGF>=4:C<FGGGGGEBBDFDDC+,5,:,A,EF9,,,8@,,7@++5>7A;,=@CE*@CFF;E:DCCE9;EC;FFGFE**68,56;;<:EC**=<9+;CF9+=0+++4*59:+++0*/:C*)2*:8=>.7*5D@90:7D)/;)+3+1/)*9*)**).019++/:0<))*3++.9?)8,(,4()(.(()-(10.(,)
@M03506:14:000000000-AKVR1:1:1101:19266:6409 2:N:0:45
AGGACTACCCGGGTTTCTAATCCTGTTTGCTCCCCTAGCTTTCGCGCCTCAGCGTCAGTTGTGGTCCAGTGCGCCGCTTTCGCCACAGGTGTTCCTCCCGATATCTACGCATTTCACCGCTACACCGGGAATTCCACGCACCTCTCCCACACTCAAGCACGGCAGTTTCGCCCGCAGGCCCCGAGTTAAGCCCGGAGATTTCACAGGTGACTTACCGCACCCCCTACGCCCCCTTTACCCCCAATAATCCCGCACAAACCTGCCCCCCCCCCTATTCCCGCCGCCGCTGGCCCGCAGTTCG
+
?CCCCGGGGGGGGF@EGGGCFGGGGGGGGGEGGGGGGFGGGGGGGGGGEEDEGGEEGFEGGGGFFGGGFGGGGGGGGGGGGGGGCG,A@BFGFGD<FGGDCE:+AFDGGGFGE<FFGEBFC+FFGGGGGDDFCEACF@C:FE8D=DBF,@CE8EG6BCCGGGE*@D,DEEEE*=>5;*?*;5:*/C8:;+9BF8>8:EF73C9F+97<?><+<:78*)):)*/1/*00*))218)2)2*3875**<E?9:C5)>C7*(*10).9<=EED))))*+0+66*-((4(-4)4:0(0(())8)),
@M03506:14:000000000-AKVR1:1:1101:14980:6447 2:N:0:45
AGGACTACTCGGGTTTCTAATCCTGTTTGCTCCCCACGCTTTCGCGTCTCAGCGTCAGTATCCGTCCAGAAGGCCGCCTTCGCCACCGGTGTTCCTCCCGATATCTACGCATTTCACCGCTACACCGGGAATTCCACCTTCCTCTCCGGTACTCGAGTCTGCCAGTATCCGACGCAGTTCCCTCGTTGAGCGAGGGGATTTCACATCAGACTTAGCAGGCCGCCTACACGCCGTTTACGCCCACTGAACCCGACCAACGCTTGACCCCTCTGTATTACCGCGGCTGCCGGCACATGTGTAC
+
CCCCCFGG9FFGGG7FFGCFGGGGFFFGFG@FGGGGGGGGGGGGGGGGEF<FGGGGGGGFDFGGCFGEGGEAE<FEGGGGGGGCGG?BCC4FFFGGGGGGEEGGGGFFCGCFEBF<FGDDG:CFFGGGCE:DDGGFFGDGGGFGFDF6C@ECEGE:>,DFGGG6,<,7,=ECECCE5C=:CF,:8;*,*,?BB=EE5EE*5:CGFFG79>F69D971:>599DC1146637=)002(278CEG35<7=+/A@D)7C<<7=>..*2+0<*5*)*2+375751(39;F()-56(.()***)).
@M03506:14:000000000-AKVR1:1:1101:24452:6470 2:N:0:45
AGGAATACCTGCAATTGTATCTAATCCTGCTTCCTACCCTTGCGCGCGCCCGACACTGGTAGTGCCGCCGCGGACCCTCGCCCTCGCGGCTGTCCTCCCTCCCTATATCTGCTTCACCCCCCCACCCGCCAGTCATTCCACGTTCACCGCCCGCACGCCCGTCATAGCCGTACCAACTGTCGCGCCCTGGCCGAGCGTGTTCTTGTCCGCCCTGCCTGACCGAACCAACCCGGTTGCACTCCCGTCCAACCACACAGGCCAACGACTTCACCTCTTGCTTCAGACCGCGGCCCGGCACTTC
+
8,-,,,,6E--,,-,--=F,,,,,,,6,C<F,,C,6,,C,,,C++7+++7+++67+,C6,,,9,6C7+++++++++,,,+@+44:4++8++8,,,,,B+83C+,7,:?,,,,,,,,,36+++3@++@**3@:3,,,,77,>**,,,6,**4:1*/1:*B8E*3**++++**=*:;+*2++<**/*/:**1*2?:E5*1/*2*++C+2+*)1):*::=*0+2/)/)/))/*)*))))(**++*//**287:8)0)*9*(*:5.)**/*)<@77**+++)/+).)))-4)(.((8(()00(.)
@M03506:14:000000000-AKVR1:1:1101:19960:6481 2:N:0:45
AGGACTACCCGGGTTTCTAATCCTGTTTGCTCCCCACGCTGTCGCGCCTCAGTGTCGGTTGAAGAGACCTTTCGGTCCCACCGCCCAGCAGACCGCCTTCGCCACTGGTGTTCTTCCGGATCTCTACGCATTCCACCGCTACACCCGGACTTCCATCTGCCTCTACGGTACCCCAGCGACACAGTCGCCGCGGCCGATTCAGGGTTGAGCCCCGAACTTTCACCGCGGCCTTATGCCGCCACCTCCCCGCCCCTTACCCCCCGGTGTTCCGGACCACGCCCCGCCCCCTCGCTTCTCCGCC
+
CCCCCGGGGGGGGGGGGGGGGGGGGGGGGGGGGGGGGGGGGGGGGGGGGGDAFFFGGGGGGGGGFGGGGGGGGGGGGGGGGGGGGGEGGGGGGGGGGGGGGGGGGGFCGGGGGGFGGGGGDGGGGGGGGGGGGGGGGGGGGG@FGGGGG7CFFGFFGGGGGGGGCAC>FFGGFCE*9EEGEGG,AECE58BE>EGC*>10+:9;CF*?+*295C8/C*99C7FC3C55:C>+969FF)>G*=DF***75:C>)87*9(*/0.))1*/.<*1)))*/;15:19,(42(0()((.((**1(,(
@M03506:14:000000000-AKVR1:1:1101:3642:6483 2:N:0:45
AGGACTACCCGGGTTTCTAATCCCGTTTGCTACCCTAGCTTTCGCGCCTCAGCGTCAAGAGCAGACCAGAAAGCCGCCTTCGCCACTGGTGTTCCTCCCGATATCTACGCATTTCACCACTACACCGGGAATTCCGCTTCCCTCTTCTGCCTTCGAGTCGATCAGTATCGAGTGACCCTACCCAGTTGAGCCGGGGGCTTTCACACTCGACTTGAACGACCGCCTGCGCGCCCTTTACGCCCAGTCAATCCGTACAACGCTTGCCACCTCCGTATTACCCCGGCTGCTGGCCCGGAGTTGG
+
CCCCCGGGGGGGDGGGGGGGGGGGGGGGGGGGGGGGGGGGGGFGGGGGGGGGFFGGGGGGGGGGGGGGGFGG8FGGGGGGDFGGGGGGCFGGGGGGGGGGGCCEGCEGGGDEFFCGGGFFGGGGGGGGCGDFGGGGGGGG@EFGFGFGFGGDFGDGCFE6+;DC6E;9DECFFCAFGGC,@FGFFCACFCGG>CEGGE8E+?7+;6*CC4<C50>+07)CDGGGGFF.>)<*/>)65F558:*162A*+<@D))1*2:CE3)8560C@8)/.)**<06@60290(4075)-.5(())0()(
@M03506:14:000000000-AKVR1:1:1101:17578:6507 2:N:0:45
AGGACTACCCGGGTTTCTAATCCCGTTTGCTCCCCACGCTTTCGTGCCTTAGTGTCAGAAATGAGCCAGTAGACTGCCTACGCCATCGGTGTTCCTCCCTATATCTACGGATTTCACTCCTACACAGGGAATTCCATCTACCTCTCTCATTCTCTAGCTTAGCAGTTTCAGTAATGGACACGGGGTTGAGCCCCGTCATTTCACTACTGACTTACCATGCCACCTACGCAACTCTTTACGCCCAGTAATTCCGGATAACGCTTGGACCCTACGTATGCCCGGGGCCGCTGCCACGACGTTA
+
CCCCCE@FGGGGGGG;FFGGGGFGGGGFGGEFGGGGGC:FGFGGGFGGGGGGGGGGGGCGGGGF<FDDGFAF,F,,CEF9EFGGCFGG7,BFFGG<FGDGBEEEGFGGFGGF?FFCF9FFFEF8FFGGDGGGEGF9EEFFGFDE,@9FFAEG;CFFFGGGG,,EEFGAFGG=EFGG8=@DGGGG+>@C?FFDFG64AEGGGGGGG:@9CFFF7<FDFFFFCFGCF>A>GCBDFFFD/=1*/:CDC?+A7CC+):***7>=5))**+>8/);>)9<+0)*03(-(((-)(0,,/)(/0)(-,
@M03506:14:000000000-AKVR1:1:1101:7503:6513 2:N:0:45
AGGACTACCCGGGTTTCTAATCCCGTTTGCTCCCCACGCTTTCGCGCCTCAGCGTCAGTTCCGGTCCAGTGAGCCGCCTTCGCCACTGGTGTTCCTCCCAATATCTACGCATTTCACCGCTACACTGGGAATTCCACTCACCTCTCCCGGACTCAAGCCAAGCAGTTTGGAGGGCAGTTCCTCGGCTAAGCCGAGGGACTTCACCTTCCACTTGCCAGGCCGCCTACGCGCCCTTTACCCCCAATAATTCCGAATAACGCTTTCCCCCTCTGTCTTACCGCGCCTGCCTGCACAGAGTTCT
+
CCCCCGGGGGGGGGGDFGGFGGGGGGGFFG9FGGGGGGGG7FGEGGDCCF@FGGGGGGGGGGGCGGGGGGFGGGGGGGGEGGGGGGFFFGDGGGGGGGCD=FCFFFFGGGGGGGGGGGFE7+@,A?FG<F8EFFGGG,:=FD,D,6DCCEG>EGFFFGGGGGGGGFDD=>8<C5B81673E@FGD*14<6,?>5*==5@E6=+>@9+<C7FG7:9+;4)ADD3C5*.)777>CEF<)**2;*)19+39CCC?@;C3C2**)))2*0;.*0269*<@+4<*(,(,((())*((/)(*0*-.)
@M03506:14:000000000-AKVR1:1:1101:19296:6535 2:N:0:45
AGGACTACCCGGGTTTCTAATCCTGTTTGCTCCCCACGCTTTCGCACCTCAGCGTCAGTACCGGACCAGTGAGCCGCCTTCGCCACTGGTGTTCTTCCGAATATCTACGAATTTCACCTCTACACTCGGAGTTCCACTCACCTCTTCCGGACTCGAGCTCCCCAGTATCAAAGGCAGTTCTGGAGTTGAGCTCCAGGATTTCACCCCTGACTTAAAGATCCGCCTACGTGCGCTTTACGCCCAGTGATTCCGAGCAACGCCCGCCCCCTCTGCCTTCCCGCGGCGGCCGGCCCTAAGTTAG
+
CCCCCGGGGGGGGFFGGGFGGGGGGGGGGGGGGGGGGGGGGGGGGGGGFGGGGGFFEGFGGGGGGGGFGGGFGGGGGGGGGGGGGGFGG<FGGGAFGGGGCFDFFFGGGG@FGFGFGGBDF9<ECAFGDCECGGDCG<FGGG9DGGGGGG7C8EFFE+6=DFECCEGC@ED,EGGGGFAA99A,DGFGG7;,?DE8?FGC<C@DCFE=5*24BF;,11/C9CFGGGF3:*:>3>B59F885:**2<+9:7C/73D522)*)..17CCEE3*9**+2+(7*(409((-)(.,1)((*)7-:-
@M03506:14:000000000-AKVR1:1:1101:4227:6562 2:N:0:45
AGGACTACCCGGGTTTCTAATCCCGTTTGCTACCCACGCTTTCGTGTCTCAGCGTCAGAAGTGGTCCAGTAAGCTGTCTACACCACAGGTGTTCCTCCTGATATCTACGCATTTCACCGCTACACCAGGAATTCCGCTTACCTCTCCCACCCTCTAGCACTCTAGTTTCCGCTGCACCCTCCCAGTTAAGCCGGGAGATTTCACAACAGACTGGGAGCACCGCCTACACACTCTTTACGCCCAGCAATCCCGAACCCCGCCCGCTCCCTACGTATTACCGCGGCTGCCGCCCCGTAGTTGG
+
CCCCCGGGGFGGDCEDGGGGGGGGGGGGGGGGGGGGGEGGGGGGGGDFCFFGGGFGGDGGGGGGDGGGGGGGGGGGGGGGGGGGFGGGGGGG7FGGGGGGGGGGGGGGGGGGGGFGFGGGGGGGGGFGCGFG8AFGGGGGGGFG,,@DFGGGGC@FGFGGGGFCFEDDFG>EGGGFGFGGGGG,DGEFC;EFG65CGGFGGGGC,A?FG4CCGGCF7D>FFGD*27?)=CBE<4AC?DBGG7DF***=+9@>E)>)*-/:.5)9)*/<C7<)8>C?C4**-(43,(()()-()(-)).-)(
@M03506:14:000000000-AKVR1:1:1101:19715:6567 2:N:0:45
AGGACTACCCGGGTTTCTAATCCTGTTCGCTCCCCACGCTTTCGCTCCTCAGCGTCAGTTACTGCCCAGAGGCCCGCCTTCGCCACCGGTGTTCCTCCTGATATCTGCGCATTCCACCGCTACACCAGGAATTCCAGTCTCCCCTACAGTACTCCAGTCTGCCCGTATCGCCCGCACGCCCACAGTTGAGCTGTGAGTTTTCGCGAACAACGCGACAAACCACCTACGAGCCCGTTACGCCCAGTAATTCCGGACAACGCTCGCACCCTCCGTCTGTCCGCGGCCGCGGGCACGTATCTGG
+
CCCCCGGGFGEGGGCEFGGGGGGGGGGGGGGGGGGGGGEGGGGGGGGDFGFGGGDFGGDEGGGGGFCDGGGGGGGGGGGGGFGFEGGGGCCFGGGGGGFGAFFFFFGFEGGGGGGGGGGGEBFGGGGGGGGGGGG<FFGFGGFGG6DDFG;FFGGFBC?D;FFCCEE6@>EEGEGEE>@FG*=CCFGF78C9,5,5>=1:@8858*:EE45CG<8E3)):<*9:*7?<5CB5*)8C05)A5CC49++9:7+/))7/9(1>)3.>):CD557))*;/+-//(2(7(4()(0((0((**)-6)
@M03506:14:000000000-AKVR1:1:1101:14678:6568 2:N:0:45
AGGACTACTCGGGTATCTAATCCCGTTTGCTCCCCTAGCTTTCGCGCCTCAGCGTCAAGAACAGGCCAGGTAGTCGCCTTCGCCACTGGTGTTCCTCCCGATATCTACGCATTTCACCACTACACCGGGAATTCCACTACCCTCTCCTGCCTTCGAGTCGATCAGTATCGAGTGACCCTCCCCAGTTGAGCCGGGGGCTTTCACACTCGACTTGAAAGACCGCCTGCCCGCCCTTTACGCCCATTAAATCCGTCCAACCCTTGTACACTCCGGATTACCGCCGCTGCTGGCCCGTCTGTAG
+
CCCCCGGGGGGGGGGGFFGGGGGGGGFGGGGGGGGGGGGGGGGGGGGGGGGGGG@FEGGGGGGGFGGGGGGGGGGDGGGGGGGGGGGGGFGGGGGGGGGGGGCGGGGGD77FGCGGGGGGGEGGGGDG7=:F:FG,FFGGGGGGFGGGGGFGFC6DFGGGEGF8F:;>FE8><6DF7DCGDGG6@>CCACFGCCE:=EE5<D?G70*0*28***+++05=<CDD**))**.*))094C)AEG5**++*3+<;../*;(*2)70**3+/2.*))*/2+.0*,(44(,,0)),(049*)).))
@M03506:14:000000000-AKVR1:1:1101:7902:6574 2:N:0:45
AGGACTACCCGGGTTTCTAATCCGGTTCGCTCCCCACGCTTTCGCGTCTCAGCGTCAGTTACAGGCCAGGAAGCCGCCTTCGCCACTGGTGTTCCTCCAGATATCTACGCATTTCACCGCTACACCTGGAATTCCGCTCCCCTCTCCTGCACTCTAGCCAGGCCGGTTTGCAATGCAGTTTTCGGGTTGAGCCCGAAGACTTCACATCACACCTAACCAGCCGCCTCCACGCGCTTTACGCCCAGTCAATCTGGATAACGCTTCCCCCCTCCGGATTCCCGCGGCTGCTGCCGCGCAGTTT
+
CCCCCGFGGGGGGGDFGGGGGGGGGGGGGGEGGGGGGGGGGGGEGGGGEGGGGGFGEGGGGGGG@FGFFGGGGGGGGGG>EGGGEFGGGFFFCFFFGGGGEFGAECFGGGGGGGGFGGEGGGGFBF<AF,=DFEGGGGEGGGGGDFGD?GGGGGDCFGGGFGGG>CEGGGFFCFGGA>EFGDFB:E89*,<EGGC=*:A,+;9;6++A+;7D=F?FGCAFFCDEDC)<*9>E95>*4*02::C*9++9<::6?6*:7)**)))**2:7E)*8)1**2)0<(4((43(.3)),)4()))-))
@M03506:14:000000000-AKVR1:1:1101:10932:6576 2:N:0:45
AGGACTACCCGGGTTTCTAATCCCGTTTGCTCCCCTGGCCTTCGTGCCTCAGCGTCAGGAACTGTCCAGAGACCCGCCTTCGCCACTGGTCTTCCTTACGATATCTACGCATTTCACCGCTACACCGTAAATTCCAGTCTCCTCTCCAGTCCTCAAGCACGGCAGTATCGAATGCAGTTTCGGAGTTAAGCTCCAAGATTTCACACCCGCCTTACCGCGCCGCCTACGCACCCTTTACGCCCAATGAATCCGAACAACGCTTGAGACCCCTGTATTACCGCGGCCGCTGGCACAGCGTTAC
+
CCCCCGGGGGGGGGGGGGGGGGGGGGGGGGGGGGGGGGGGGGGGGEEGGGGGGGGGGGGGGGGGGGGGGGGGGGGGGGGGGGGGGGGGGGFGGGGGGGGGGGGGGCGGGGGG7FGGGGGGGGGGGGGGGEDFGGGFFGE;FGGGGGGGCEGCFGGGGGFGEGG>EFCFGEE@FFFGFFFGGGGGGGGGFGGFFGFF6FDC:B,DDGDGD4CCECCFC<)=?C3CD78>5*5CGFFC4FBGEE3<56:79<F>5@GG42CC@5>79*A@*7>3)0:C+4=*(((((,3@2)6(947*.),((
@M03506:14:000000000-AKVR1:1:1101:20784:6598 2:N:0:45
AGGACTACCCGGGTTTCTAATCCTGTTTGCTCCCCACGCTTTCGCGCCTCAGCGTCAATAACGGGCCAGATGGCCGCCTTCGCCACCGGTGTTCTTCCCAATATCTACGAATTTCACCTCTACACTGGGAATTCCGCCATCCTCTCCCGTCTTCAAGCGCCGCAGTATCAAGCGCAGTTCCCAGGTTGAGCCCGGGCCTTTCACGCCTGACTTACAGCCCAGCCTACGCGCCCTTTACGCCCAGTAATTCCGAACAACGCTACCCCCCTTCGCATAACCCCGGCTGCTGGCCCGCAGTTCG
+
CCCCCGGG-FGGGGGGGGGGGGGGGGGGGGGGGGGGGGGGGGGGGGGG7FGFGGGG7FEFGGGGGGGGGGGGGGGGGGEGGGGGGGGFGGEGEFFGGGGG8FGGGEAEGCFGGGGGGFGEFGGGGGGFGGGFFFGGGGGGFGFGDDGG68BFGEF=FGCEEEGDCECGGGC@EEGGGECFFG7>DFFFFGGGG5*/CE5??FFG5CGCC*979+><64.78C45C*8):93EG).9):)8::<D6F97FCF)75))08D=B5)2>=CE8)28)/;*+.)186(3((16,)((0(,)).-)(
@M03506:14:000000000-AKVR1:1:1101:22126:6598 2:N:0:45
AGGACTACTCGGGTTTCTAATCCCGTTTGCTCCCCTAGCTTTCGCGCCTCAGCGTCAAGAACAGGCCAGGTAGTCGCCTTCGCCACTGGTGTTCCTCCCGATATCTACGCATTTCACCACTACACCGGGAATTCCACTACCCTCTCCTGCCTTCGAGTCGATCAGTACCGAGTGACCCTCCCCAGTTGAGCCGGGGGCTTTCACACTCGACTTGAACGACCGCCTCCGCGCTCTTTACGCCCGGTAAATCCGGACAACGCTTGTCACTTTCTTTCTCCCGCGTCTCCTGGCACTCGGCTAG
+
@CCCCGGGFGGGGEG@FGGGGFEFGGGGGGGFGGEGEFGGGGGDCEFGGEGGGG@F@FFGFGGGGGGGGGGGGAFEEGGGGGGG7@8F,9BE@CGGFFEECEDGGA<FCF@@CFFGGFFGGF<FFGGGGFED@EGEGCGG,@BFG?BADFGGCF8=,6,+6@E+=E>,=@C>DCCFCF6:ECC857DE7DDFECEG5=8*+>CCFF*A=FD*:FF+*1>G<)7EG3))2).*959*407CCC1)9:**+<FE355)1:7=D>)22+<*+*2***+2+68*,3(46(460??(6((*0)(((
@M03506:14:000000000-AKVR1:1:1101:15000:6602 2:N:0:45
AGGACTACCCGGGTTTCTAATCCTGTTCGCTACCCACGCTTTCGCTCATCAGCGTCAGTTCCGGCCCAGACCACCGCCTTCGCCACCGGTGTTCCACCTGATATCTGCGCATTTCACCGCTACACCAGGTATTCCGTGGTCCCCTACCGGACTCTAGCCATGTCAGTTTCGAGTGGCGACTCCAGGTTGAGCCTGGAGATTTCACACCCGACTTATCAAGCCGCCTACGAGCTCTTTACGCCCAATGACACCGGACAACGCTCGCCCCCTACGTATTACCGCGGCCGCTCGCCCGTACATG
+
CCCCCGGGGGGGGGGGGGGGGGGGGGGGGGGGGGGGGGGGGGGGG:FGGGGGGGGGGGGGGGFGGGGGGGGFGGGGGGGGGGGGGGGGGGGGGGGAFGGGGGGFGGGGDGCGGGGGGGGGGGGCGGGGGGDGCFGGFFEGGGGDG?EGEEGGGGFCECG?;?;CCG;EAFGBEEGGCEGEEG6,>2>CG,:<CGG=:C6,,411BCFA=C)9CCEF>7+=D7<5385FG*)2)962)09**11*9*<6++3)0)9CD:<=DD))98C:8)*85*++<6=+,46760(70)4(76>/))().
@M03506:14:000000000-AKVR1:1:1101:11986:6607 2:N:0:45
AGGACTACTCGGGTTTCTAATCCTGTTTGCTCCCCTAGCTTTCGTGCCTCAGTGTCAGGAGTTGTCCAGGGACTCGCCTTCGCCACTGGTGTTCCTCTCGATATCTACGCATTTCACTGCTACACCGAGAATTCCAGTCCCCCCTCCAACCCTCGAGCAAGGTAGTCTCCAATGCCATTTCGGAGTTGAGCTCCGAGCTCTCACATCCGCCTTACCTCTCCACTTACGCCCCCTTTCCTCCCCGTGAACCCGAACAACGCTTGGGCCCTCTGCTTCTCCGCGGCTGCTGGCCCGAGTTTCG
+
CCCCCGFGGGGGGFGGGGGFGGGGGGGGGGGGGGGGGGGGGGGGGGGGGGGGGGEEFGFFGGGFGGGGGGGFGGGGGGGGGGGFGGGGCFGGCGGGGFGDFGGGGGGGGGGG7E<EGGGGFFFGGGGCFCFGGGGGFGGDF8EEEGGCDGEGGGGGGEDDD+7=AD,3=,@8DGGE?CGFAG6@+6:9;8;EF<5*3@E,@CEC,,=;5*3;*;<,+4*=C>?,4+;871:CD>);)++507*)2*3)+485))9796375>)7*/*0*0*)**3++)1*4(-9((448)(,)-()0))-(
@M03506:14:000000000-AKVR1:1:1101:12531:6615 2:N:0:45
AGGACTACCCGGGTTTCTAATCCTGTTTGCTCCCCACGCTGTCGCGCCTCAGTGTCAGAAACTGCCCAGCAGACCGCCTTCGCCACCGGTCTTCCTCCGGATCTCTACGCATTCCACCGCTACACCCGGAATTCCGTCTGCCTCTACAGCCCTCGAGTCTGACAGTCGGCACGGCAGATCCGGGGTTGAGCCCCGGACTTTCACCACACCCTTCACAGACCACCTACGCGCCCTTTACGCCCCGCGCTTCCGGCCCACGCTCGCACCCCCCGTATTCCCGCGGCTGCTGGCACGGAGTTAC
+
CCCCCGGGGGGGGGGGGGGGGGGGGGGGGGGGGGGGGGGGGGGGGGGGEGGGGGGGEGFGGGGGGGGGGGGGGGGGGGGGGGGGGGGGGGGEGGG9FGGDEGGDEFGGGGGGGGGGGGGDCEGGDFGGGGGG8DCFDFFGGFGGGGEFCE7CB6+3@EEG9CF?FFFGDGDBEGG**6<EFGG>8:*:8:FFEEGC*:8C?FCCG6:*:DDFF4<9:7)*>FGGG4F:E575C:?C)*0C5C))15*.18A>38))*-/=)75CD8ED*7D>))0<+6=*(,(2(48?))44F(3)8)())
@M03506:14:000000000-AKVR1:1:1101:4644:6649 2:N:0:45
AGGACTACCCGGGTTTCTAATCCCGTTTGCTCCCCTAGCTTTCGCTCATCAGCGTCAATGTCGGTCCAGGATGCCGCCTTCGCCACCGGTATTCCTCCAGATATCTACGCATTTCACCGCTACACCTGGAATTCTGCACCCCTCTCCCGAATTCAAGCCATCCAGTATCAGACGCAGTTCCCAGGTTGAGCCTGGGGATTTCACGTCTGACTTACTTGGCCGCCTACGAGCCCTTTACGCCCAGTAATTCCGAACAACGCTTTCCCCACCCGTATTACCGCGGCAGCCGGCACGGGCGTGG
+
CCCCCGGGGFGGGFFFGGGGGCFFGGGGFGGFGFGGGEFGFFGGGGGGGFACGGGGGGFGGGCCCFGGGGFCAFGEGGGGGFGGGGGGDGGGEGGGGCFGGGCFGGGGDGGGGFGFGD7CFGCCFGE:F8<FDGEFDFGFGEFGFF,DEC+@>DFEF8D=9EF8?DFFGCCCFEG>EECEFD9D8D?CE:8C6DFCE*;76B2D>?FFCCC?@+,,=+;CGD5ED*=>/:=EFA58.+);CE3C2?+9<7</))))2(/:>)):CCG<:575@3*<+4/*(,-0((-)-7(()(())0-(-
@M03506:14:000000000-AKVR1:1:1101:8063:6651 2:N:0:45
AGGACTACCCGGGTTTCTAATCCTGTTTGCTCCTCACGCTTTCGTGCCTCAGCGTCAGTGCTGGTCCAGATGGCCGCCTTCGCCACGGGTGTTCCTCCCGATCTCTACGCATTTCACCGCTACACCGGGAATTCCACCATCCTCTACCGCACTCTAGCTTGCCAGTATCCACTGCAATTCCCAGGTTGAGCCCAGGGCTTTCACAGCGGACTTAACAAACCGCCTACGCACGCTTTACGCCCAGTAATTCCGAGTAACGCTTGCACCCTCCGTATTACCGCGGCTGCTGGCACGAAGTTAG
+
CCCCCGGGGGGGGGGGGGGGGGGGGGGGGGGGGGGGGGGGGGGGGGGGGGGGGGGGGGGGGGGGGGGGGGGGGGGGGGGDGGGGGGGGEGGGGGGGGGGGGGGGGGFGGGGGGGGGGGDGGGGGGGGGGGGGGGC?FGGGGGGGGGGGGG+@8?EGGGGGGGGGGGFFGGGGGGGEGGGGGGGGFGGFFGGGGGGFGGGGGGGF9CGGGCGGGF7@F78EGCDGDDFFGC5*>5>3<F>EED3*2:91<CF4<B9<7<GG>5:<*9CEE)5;<*;8+-9*24((((,/54((0-315)646
@M03506:14:000000000-AKVR1:1:1101:17041:6653 2:N:0:45
AGGACTACCCGGGTTTCTAATCCTGTTCGCTCCCCACGCTTTCGCTCCTCAGCGTCAGTACCGGCCCAGAGTGCCGCCTTCGCTACTGGTGTTCCTCCCGATATCTGCGCATTTCACCGCTACACCGGGAATTCCACACTCCCCTACCGGACTCGAGTCACAGCAGTTTCGAATGGCCCCTCCACGTTAAGCGTGGAGATTTCACCTCCGACTTGCCGAACCGCCTACCAGCCCTTTACGCCCCATAATTCCGGCCAACCCCAGGCCCCTACCAATTCCCGCGGCTGCCGGCCCTCAACTG
+
CCCCCGGGGGGGGGGDGGGGGGGGGGGGGGGGGGGGGGGGGGGGGGGGGGGGGGEDGGGGGGGGGGGGGFGGGGGGGGGGGGGGEEGGGGGGGGGGGGGGGG7FGGFGCFGDGGGGGGGGGEGGGGGGGGG<FFF,C<F:FGGGGGGGG7+@ECF>*@>FFGGGGGFDGGGC><8?CDGGCGGDFC@:6CF9:;B*3*>6C+A;C+<7=CDDC50;7/<:DGGGGD)7*2):*)7*4*9*;*>)/68*<C+96>)C)35*))0*98C3*)1))*+30)*<19(-,(-)(.((.((*))(.(
@M03506:14:000000000-AKVR1:1:1101:14118:6654 2:N:0:45
AGGACTACCCGGGTTTCTAATCCCGTTCGCTCCCCTGGCTTTCGCTCCTCAGTGTCAGTGTTGGTCCAGGATGCCGCCTCCGCCACCGGTGTTCCTCCAGATATCTACGCATTTCACCGCTACACCTGGAATTCCGCATCCCTCTCCCAAACTCAAGCCATCCAGTATCAGACGCAGTTCCCCGGTTAAGCCGAGGGATTTCACGTCTGACTTAGTTGGCCACCTACGAGCCATTTACGCCCAGTACTTCCGAACAACGCCTGCCCCCCCCGGCTTACCCCGCCACCCGCCACCGACGTAC
+
CCCCCGFGGGGGGGGGGGGGGGGGGGGGGGEGGGGGGGGGGGGGGGGGGGGGGFGGGGGGGGGGGGGGGGFGGGGGGGGGGGGGGGGGGCGFGFGEFFEGGGGGGGGGGGGGGGGGGGDGGBF@FGGGFGGG@FGGGGGGGGGG8DGGG@DFEC8DCFGDGGGF9FGCGFCCFGG6CEFFGGGGGGEG7;@FGGE=E::CE@7BEF5ACCDFGG7A;CA6*9774DF>5*:E*+1;)7:8=C9*2++*<C757BCD<:):B)017:CBE@C>))**+.9+,7(-((.)()-(7(4)))44(
@M03506:14:000000000-AKVR1:1:1101:24394:6655 2:N:0:45
AGGACTACCCGGGTTTCTAATCCCGTTTGCTCCCCTAGCTTTCGCGCCTCAGCGTCAAGAACAGGCCAGGAAGTCGCCTTCGCCACTGGTGTTCCTCCCGATATCTACGCATTTCACCACTACACCCGGAATTCCACCACCCTCTACTGCCCTCAAGTCTGGAAGTATCGGACAACCTCTCCCGGTTGAGCCGAGAGATTTCATGCCCGACTTGCCAAACCGCCGGAACGCGCTCTACGCCCAGTAAATCCGGATAACGCTCGGTACCCACGTTTCACCGCGGCACCTGGCACGTACCTTG
+
CCCCCGGGGGGGGFGGGGGGGGF<FGGGGGFGGGGGGGGGGGGGGGGGGGGFFGGGGGGGGGGGFGFGGGGGGFFGGEGGGGGGEEGGGGGGGGEGGGGGGGGGGGFGGGCFGGGGGFEFGGGGGGDGGGGEGGGGGFGGDGGGFFG99EGGGC8D9EGGCCD8<EE;E++@CEFF589<FFFE5@:*1,8DEEE5C*,14=ACFF?65)//7D7+76AEFDC:)9)./18*)))1):)*::>DC97*2+<:B)/*:<<*00)9C*1=+093)*;++-6*41,(((().):164:7)))))
@M03506:14:000000000-AKVR1:1:1101:13394:6663 2:N:0:45
AGGACTACCGGGGTTTCTAATCCTGTTTGCTACCCACGCTTTCGCTCCTCAGCGTCAGTACTGGCCCAGATCACCGCCTTCGCCACCGGTGTTCCTCCTGATATCTGCGCATTTCACCGCTACACCAGGAATTCCGTGATCCCCTACCAGACTCGAGTCATAGCAGTCTCGGGTGGCATCTCCAGGTTGAGCCTGACGTTTTCACACCCGACTTGCCAAACCGCCTACGAGCTCTTTACGCCCAATCAATCCGGACCACGCTTGCACCCTACGTATTCCCGCGCCTGCTGGCACGTATTTG
+
CCCCCGGG9FGGGGGGGGGGGGGGGGGGGGGGGGGGGGEGGGGGGGGGGGGGGGGGGGGGGGGGGGGGGGGGGGGGGGGGGGGGGGGGGGGGGGGGGGGGGGGGGGGGGGDGGGGGGGGGGDGGGGGGGGDGGGGGGGGGGGGGGDFGGGGGGGGGGGGGGGGGGGGFFGGFGCG>C6FGFGGG?@FF87DCDCCF6CECFDGGFFGGGG5C5:EFGG4EGGGGGGFFGCAC)07*6*8/;5<C***9<+:)73*1),9:@>)1*+<);5*77*+<@9*9(461041;?7(-.)31)*(.)
@M03506:14:000000000-AKVR1:1:1101:10844:6673 2:N:0:45
AGGACTACCCGGGTTTCTAATCCCGTTTGCTCCCCACGCTTTCGCGCCTCAGCGTCAGGAAATGCCCAGAGACCCGCCTTCGCCACCGGTGTTCCTCCCGATCTCTACACATTTCACCGCTACACCGGGGATTCCAGTCTCCTCTGCATCCCTCAAGAACGGCAGTATCAGCCGACGTTTCTCGGTTGAGCCGAGAGATTTCACGACTGACTTGCCATCCCGCCTACGCGCCCTTTACGCCCAGTGATTCCGAGCAACGCTCGCCCCCTCTGCCTTACCGCCGCTGCTGGCACACTGTTGG
+
CCCCCGGGGGGGGGGGGGGGGGGGGGGGGGGGGGGGGGGGGGGGGGGGGGGGGGGGGGGGGGGGGGGFGGGDFFGGGGGGGGGGGGGGGGGGGGGGGGGGGEGGGGGGGGGGGGGGGGGGGGGFGGGGGG::FGGDGFGCGGGGGDFGCCFGFFC899DGCEGEGF,,@=FGGE>EE*?,?AFGF8E5<64BC8>C*/+<1;9C5*1=C<7C<7CGFF45C5DCD3;):95EDB5*6>@E*:>49<+=<E9?@35<F2):5)097:8@*)*)*2+++.6*-,-,((-04),,/4(209.)(
@M03506:14:000000000-AKVR1:1:1101:16552:6680 2:N:0:45
AGGACTACACGGGTATCTAATCCTGTTTGCTCCCCACGCTTTCGCACCTCAGCGTCAGTACCGGACCAGTGAGCCGCCTTCGCCACTGGTGTTCTTCCGAATATCTACGAATTTCACCTCTACACTCGGAGTTCCACTCACCTCTTCCGGACTCGAGCTTCCCAGTATCCAAGGCAGTTCTGGAGTTGAGCTCCAGGATTTCACCCCTGACTTAGAAAGCCGCCTACGTGCGCTTTACGCCCCGTGATTCCGAGCCGCGCTCGCCCCCTGCGTATTACCGCGGCTGCTGCCCCGACGTTCG
+
CCCCCGEGG-BFGGDGGGGGGGGGGGGGGGGGGGGGGGGGGGGGGGGGGGGGGGGGGGGGGGGGDGGGGGGFFGGGGGGGGGGGGGGGGGGGGGGGGGGCEGGGGGGGGGFGGGGGGGGGGGGGGGGCECGGGGGGFEFFGGGGGGGGEEGGGGGCGGEFGGFGCGAFG,>CGGGG>FGGGDCDFGGGGGG9DGGGFFCEGG7DFEGFG4FF<+>9::)08CDE3*2)00==)))2)+::8C)1/*2.+<<)7))/995>)).7<8C>*)*)0**3+.@5;(-6(404:*.,.43))8,(-
@M03506:14:000000000-AKVR1:1:1101:9551:6682 2:N:0:45
AGGACTACCCGGGTTTCTAATCCGGTCCGCTCCCCACGCTCTCGCACCTCAGCGTCAGCGCATGCCCAGGCGGCTGGTTTCCCCCTGGGTGTTCCTGCCGATCTCTACGCATTTCACCACTACACCGGCAATTCCACCGCCCTCTGCATGGCTCCAGACGCGCCGTATGGGATGGCGCCTGGCCGTTAAGCGGCCAGATTTCACACCCCACGCGCGCGTCCGCCTGCGTGCGCTTTACGCCCAGTCACTCCGCACCACGCCTGGCCCCCCCGTATTCCCCCGGCCGCTGGCACAGACACAC
+
CCCCCGGGGGGGGGGGGGGGGGGGGGGGGGGGGGGGGGGGGGGEGGGGGGGGGGGGGGGDFGGGGGGGGGGGGGGGGGGGGGGGGGFGGGGGGGGGGGGGGGGGGGFGGG+CFFGGGGGGGGGGGGGGGGCGCFGCFGGGDGGGGFGCFGEGGFGFGEGGGEGECEC6@CCCE=FFEEGCFGFGGG57*?C5CGG=F*<?7:@CFGGGG3C3:CE59957<)7C>*<)/*719)5C):.1:CC7C?C*30;:.)9)*4<E)8)11//8*5))0)*2+-10,(44(495;36(6,4*)0(,(
@M03506:14:000000000-AKVR1:1:1101:12992:6683 2:N:0:45
AGGACTACTCGGCTATCTAATCCCCTTTTCTCCCCTGGCCTTCGTGCCTCAGCGTCAGGAACTGTCCAGAGACCCGGCTTCGCCACTGGTCTTCCTTACGATATCTACGCATTTCACCGCTACCCCGTAAATTCCAGCCTCCTCCCCAGTTCTCAACCCCGGCACTATCGAATCAAGTTTCGGAGTGCAGTGACACGTTTTCACACTCCACTTTCCGAGCCGCCTACCCACCCCTCACGCCCTCTGCATCCGAACAACACCTGCGCCGCCGGGTTTACCCCGGCCCGCTTCCAAGCTTGCG
+
6A-CCGG9FEFD,-,-6;6,C6@C,,6C,,<,C;B<C,,C@F96C,BF6;,6CCB,@FE8,CFF6E,EF9,CC,,6+@+@<+CB6F=,,CAF9EFGC,9,,B,+AFGG7F7?+CF,B58@@+@,4AF+=CFC9,A59,+,44EE8>6,@3,7EDG,,@++6CC++3=,3++D,+,3@;,3DE>@*@,,,,3,,7>,1,,4=7,5;9,91;*8,*41**)=C)2*/*2)**)=C..*6*)/*/)**0+9+3<>).1)*.*/)0)*)285:.1))/*/+)*+-((,((()()()*).1)*.((
@M03506:14:000000000-AKVR1:1:1101:22802:6695 2:N:0:45
AGGACTACTCGGGTTTCTAATCCTGTTTGCTCCCCACGCTTTCGTGCCTCAGCGTCAGTATCGGGCCAGTGAGCCGCCTTCGCCACTGGTGTTCTTGCGAATATCTACGAATTTCACCTCTACACTCGCAGTTCCACTCACCTCTCCCGAACTCAAGATCTTCAGTATCAAAGGCAGTTCTGGAGTTGAGCTCCAGGATTTCACCCCTGCCTTAAAGACCCGCCTACGCACCCTTTACGCCCAGTCATCCCGAGCAACGCTAGCCCCCCTCGTCTTACCGCCGCCGCTGGCTCGAATTTCC
+
-6ACCFGGGGGCGGGGGGGDFGAFFGGC8DAFGFFGGGGGGGDEGFGGFFCFGGGGC@FGGG,CF@F@EG<@FG@FEFGECDE8,FGGCEFGEFGAAGC+@F<FFEFEFGCFEGGGFFGGG9FF8,A+>F+@=AF<ACGBFCGGGG=FECGGFFC,6,733=ECDCF9ECDFGFGC6,7=DC,783@,5,@,@FF8@*3@CCAF,=>FE***=C,,+5AC*):CGDF459;C*0;;;75C*=/87++++?E35))19<G*)757*0;)*7D).*1:+)9/((-,(2(04@:(),(*)))--
@M03506:14:000000000-AKVR1:1:1101:19209:6700 2:N:0:45
AGGACTACCCGGGTTTCTAATCCCGTTCGCTCCCCTAGCTTTCGCGCTTCAGCGTCAGTGTCAGCCCAGCAACCCGCCTTCGCCGCAGGTGTTCCTCTCGATATCTACGCATTTCACCGCTACACCGAGAATTCCAGTTGCCCCTTCTGCACTCTAGCCCCGCAGTATCGGCTGACCTTTCCGGGTTAAGCCCGGAGATTTCACAGTCCACTTGCGGTGGCCGCCTACCCGCCCCTTACGCCCAGTCAACTCGAACACCGCTTGCTCCCCCCGCCTCACCGCCGCTGCTCGCACGGGCGTA
+
CCCCCGGGGGGGGGGFFGGFFGGFGGGGGGGGGGGFGGGGGGGGGGGGGGGGGGGGGGFFFFGGGGGGGFGDFGGGGGGEFFGGGGDCFGGGGGGFGCFGFCGEFFFGGG7F:FGFGGEGGGF<E@@CFEEGCGG9BF>;,EEFD8DF,E,3DFA;,@CCEED5*@;@EEGD58,?FFD,;DE5C*/*,2?8C8*****1+;>F7+0=++;+:+>5:*)*97957*)<*75>5))11*<**2>5*3<9+2<93.**1(**05./<2<0;77<))2/*.)11997B6(),*41)(()))(((
@M03506:14:000000000-AKVR1:1:1101:24817:6703 2:N:0:45
AGGACTACCCGGGTTTCTAATCCTGTTTGCTACCCACGCTTTCGCACCTCAGCGTCAGTGTAGGTCCCGGTGGTCGCCGTATCCTCTAATGTTCCTCCCGTGATCCACGCATTTCACCTCTACACCGGGAATTCCACCACCCTCTCCCACACTCTACCCAGACAGCCTCGGATGCACTTCCCATGCTTCGCCGGGGGATTGCACAACCCACTTCCCTACCCGCCGACCCTCCCTGCACCTCCCCTAAATACGATCAAATCCTGCACCCCCCCTAGTACAGTGCGTGTCGTCCCTGCACGTT
+
CCCCCGGGGGGGG@F7FDGGGGGEFGGFFGGGGFGGGGGGGGGCFFEEEFFCFEFFFEFC<<A,6CE@FGFEEBCEGG7>,,:,,:,,,,,,,<@:F,44,,4,9,CB47+8+CFGGE,AF9FC8<::++8,4A,,,,3ABEFGFFF8,33@D?,7,,3@,,+35,@8@C++5;DC2399E,,,4,7,,1*>*11:*2*:*:EC+*:1***20*0A>*0:9))>11))**)**))/.2)22**/*:64++20)07C6)0+)*19*+00:)))0*2+3)*+.)-,((,)()-()-.*))(,.
@M03506:14:000000000-AKVR1:1:1101:24362:6713 2:N:0:45
AGGACTACTCGGGTTTCTAATCCTGTTTGCTCCCCACGCTGTCGCGCCTCAGTGTCAGCAACGGCCCAGCAGAACGCCTTCGCCACTGGTATTCTTCCCGATATCTACGCATTCCACCGCTACACCGGGAATTCCATCTGCCCCTACCGTGCTCTAGCTCGCCAGTCTGACCGGCAGCCACGGAGGTGAGCCCCGGGATTCCACCCGCCCCCTAACGGGCCACCTACGCGCCCTTGACGCCCAGTGATTCCGGACAACCCCCGCCACCCCCGTCCTCCCGCGTCCCTTGGCCCGGGGTTAG
+
CCCCCGGGGGGGGFGEGDGGFGGECFFFGGFFGGGGGGGG,8F@FCEEEEDEFCFFFFFGGGGGGGCFGGGGGFA:FF8,C,F:FEE@FCFGFGG,A<8FFGGGG,FE<CF7FG,,CB>CC+F<AC7F++F,DA;D5CB9CDBDD6@FG@,@+2@,5,,78CEEC,@;,@EFC;**4>C,>CE*4*4*<C2,;C558*3*+;+<**//:/1)/7*;C3)7CC3**960/15/9)8*)0)1:=**0+360<:)))9)/(1:)).9)*;>8798B3**+(.2((((((-*(0.,)(-1.0,((
@M03506:14:000000000-AKVR1:1:1101:17607:6727 2:N:0:45
AGGACTACTCGGGTTTCTAATCCCGTTCGCTCCCCTAACTTTCGCACTTCAGCGTCAGTGTCAGCCCAGCAACCCGCCTTCGCCGCATGTGTTCCTCTCGATATCTACGCCTTTCACCGCTACCCCGAGAATTCCAGTGCCCCCTTCTGCACTCCAGCCCCGCCGTATCGGCTGACCTTCCCGAGTTAAGCCCGGACATTTCACCGTCGACTTGCAGTGCCCGCCTACGCTCCCTTTACACCCATTAAACCCGAACAACGCTTGCCCCCCCCGCCTTACCCTCGCAGCGGGCCCGGTGTTC
+
<@@,BF8CECFGGGEEFGCFCFDEGAAEBEEFGGGFFGGGGEGGG7FCFGG,CCFEGGEE@F<FGGG,CFE8FGG>FGCEGGDG+>+,8?C<FFG<F,C:,,?FFAFC@@+BC,E5E94FGCE,A<++@>+,AFGF<<,,CDBCE,=,,C@E9D@8,@E8B6++3@*,,**3*46DF99,?FC5***,,4B8:5****3+>7+>+=1//7>3=*<+*0;7>C7EC7))59)*1))*)*900091*++9+3*.00)7/3C:>>)11++.8)9).)*;1))3,.((-((),0-274;)).-4)
@M03506:14:000000000-AKVR1:1:1101:19403:6733 2:N:0:45
AGGACTACCCGGGTTTCTAATCCCGTTCGCTCCCCTGGCTTTCGCGCATCAGCGTCAGTGTCGGCCCAGCAACCCGCCTTCGCCGCAGGTGTTCCTCTCGATATCTACGCATTTCACCGCTACACCGAGAATTCCAGTTGCCCCTTCCGCACTCTAGTCGCACAGTATCAGTTGACCTTTCCGAGTTAAGCCCGGAGATCTCACAACTGACTTGTGCTGACCGCCTACGCGCCCTTTACGCCCAGTAAATCCGAACAACGCTCGCTCCCCCCGTATTCCCTCGGCTGCTGCGCCGGAGTTC
+
CCCCCGGGGGGGGGGGGGGGGGGGGGGGGGGGGGGGGGGGGFGGGEGGGGGGGGGGGGGGGGGGGGGGGGGGGGGGGGGEFGGGGG7FFFFGGGGGGFGF@FEGGG9FGGGEGGGAFG7FG+CFFDF7F+=,CFGDDFAFF9FGFFDFCE7E>FGGAFGCEGGG6DEEE7CFCD9DEF7DFEGCG;E,5;ECGCEC*:C+5@9+5+A66:4CECF6CF6+77)57D)):C@CC55D7>1/8*)1*000<+39;5*)/:4*7<)97/1<:@DE3***+)*3)(((,(3B0/)(.(37)8(.)
@M03506:14:000000000-AKVR1:1:1101:15953:6759 2:N:0:45
AGGACTACCCGGGTTTCTAATCCCGTTTGCTCCCCTGGCTTTCGCTCCTCAGCGTCAGTGTCGGTCCAGGATGCCGCCTTCGCCACCGGTGTTCCTCCAGATATCTACGCATTTCACCGCTACACCTGGAATTCCGCATCCCTCTCCCGAACTCAAGCCATCCAGTATCGGACGCAGTTCCCCGGTTAAGCCGAGGGATTCCACGTCTGACTTAGTTCGCCACCTACGAGCCCTTTACGCCCCGTAATTCCGAACAACGCTTGCCCCCCCCGACTTCCCCCGGGCGCTGGCGCGCCGTTCG
+
CCCCCGGGGGGGGFGGGGGGGGGGGGGGGGGGGGGGGGGGGGGGG@FECGGGGCGGGGGGGGGGGFFGFG7A8FFGGGCFGGGGGGGGGEGEGGG9FGGFGGGGGGGGGE@=FGGGGFGGGEFGGGC8=F8FEGGGGG:CGF,D=FDC6=@EGGF8DEFC9CGGCE;;EC>CDGC*@B9ACFGG5BEC7BFG58BCE*9?+:+>CECCCGF:++>A7+.=***:9*9>55)*9?:D47)2?77)*2*00:96).95*,7C5:)/>CF3:5C3)1/*+-)*-((((--)-)((.-,))7((-
@M03506:14:000000000-AKVR1:1:1101:14550:6767 2:N:0:45
AGGACTACCGGGGTATCTAATCCCGTTCGCTCCCCTGGCTTTCGCGCATCAGCGTCAGTGTCGGCCCAGCAACCCGCCTTCGCCGCAGGTGTTCCTCTCGATATCTACGCATTTCACCGCTACACCGAGAATTCCAGTTGCCCCTTCCGCACTCTAGCCCCGCAGTACCAGTTGACCTTTCCGAGTTAAGCCCGGAGATTTCACAATTGACTTGCGGTGGCCGCCTACGCGCCCTTTACGCCCAGTAAATCCGACCAACGTTTGCTCCCCCCGTATTACCGCGGCTGCTGGCTCGGAGGTA
+
CCCCCGGGGGGGGGGGGGGGGGGGGFGFGGGGGGGGGGGGGFGGGGGGGGDFGGEGGGFGGGGGGGGGGGGGGGGGGGGGGGGGGGGGGGFFFGFEEFGGGGG7FG,CDEFGGGGGGGGGGGGGGGDEGGEG9FFFFGGCFFGGGFECEGGE>FGFFGGDEGG8E89,5DGFGGGGGFG?;FG*:CED+BFFBEE**5@CGG?<CFFG6>@FG*CGCGE*C5DE3DB)15)5C37*:7=58C<<7<09+<C75:5CD<DC)))7:+CF*7)8>5:80.9F(396(1().)5<).(15)(-.
@M03506:14:000000000-AKVR1:1:1101:3550:6781 2:N:0:45
AGGACTACCCGGGTTTCTAATCCCGTTCGCTCCCCTGGCTTTCGCGCCTCAGCGTCAGTGTCGGCCCAGCAACCCGCCTTCGCCGCAGGTGTTCCTCCTGATATCAACGCATTTCACCGCTCCACTGGAAGTTCCAGCTGCCCCTACATCCCTCTAGCCGACCAGTATCCAAGGCACTTTTCCGGTTAAGCCGAAAGATTTCACCCCGGACTTGGTCAACCGCCTACCCGACCTTTAAGCCCCGTGATTCCGAACAACGGTCGCCCGGTTCGTACTACCGCGGCGTATGGCGCGAACTGAC
+
CCCCCGGGGGGGGFCGGGGGGGDGGGFCCGGGGGGCFFF<<FCEEGGGGEGGGG:FEEEEFGGGEGG>FDFEDGGEGGGBFGGE@E7FGGGEEEF,?FED9FAFGGFD@7:EGGGFFGGGGGG,AFGFA:FCGAD9CD?3:DFGGGF83@D6E,D9B,@E6CEG>@FCAFFCF5>,4>=EFG7CEGGCG,BEGGE*?6FGECFGCFGG5)7>CF6>+76+8C5C3C))*)):)<6C<**<<C53/*;)33:?)09)98)*0)0)*2*):)*77**/+)076(((((()(..(.-(5>F))(
@M03506:14:000000000-AKVR1:1:1101:10851:6794 2:N:0:45
AGGACTACCCGGGTTTCTAATCCGGTTCGCTCCCCACGCTTTCGTGCCTTAGCGTCAGAAATGGTCCAGTAGCCTGCCTACGCCATTGGTGTTCCTTCTAATATCTACGGATTTCACTCCTACACTAGAAATTCCAGCTACCTCTACCATTCTCGAGCCGAGCAGTTCGAATAATAGTCTGTATGGTTGAGCCACCAGATTTCACTATTCGCTTACTCAGCCGCCTACGCAACTCTTTACGCCCAGTCACTCCGGATAACGCTCGGGTCCTACGTATGCTCCCGGCAGCGGGCACTAAGTT
+
CCCCCGGG-FFGGGGGGGGGGGGGGGGGGGGGGGGGGGGGGGGGGGGGGGGFGGFGGGGFGGGGGGGGGGFGGGGGGGGGGGGGDGGGGGGGGGGGGGGGFGGGGGGFGGGGGGGGGCFGFCFGGGGGGFFGGGFGFFFGGGGF?AFGFGGGGFC8E>ECECECEGGFG8ECGGGGFGGGGFFGGFFGGGGGGGFGGGGFGGGGGGGFGGGCEGG@=++,;;*?DDDAG:>5C;8+7CAC:=DDG=8;+?9AFFD<D(:0)05CDC*7CFC=@CFF+4/+.)(4((()()((.13*)))).
@M03506:14:000000000-AKVR1:1:1101:21821:6794 2:N:0:45
AGGACTACCCGGGTTTCTAATCCTGTTTGCTCCCCACGCTGTCGCGCCTCAGCGTCAGAAACTGCCCAGCAGACCGCCTTCGCCGCCGGTCTTCCTCCGGATCTCTACGCATTACACCGCTACACCCGGAATTCCGTCTGCCTCTACACCCCTCGACATCGACAGTCGGCACGGCAGCTCCGGGGGTCATCCCCCCCCACTCTCCGCACCCCTATCAAACCCCCTACGCCCCATTTACCACCCCTCATTCCGTCACACCCCCGCACCCCCCGTCCTCACTCCGCGCCTGCCCGCAACGTCC
+
-,@C,CFG?F::+6B-CCC,E<,FF6CC,C@<F8FCFEGG,8C,,+6@,8,;,+88B,CF8,CCF,6,,FGGGFFCGGG,EDDE+CGE@::CFGGGGF+6FCC9?,,CF++++,8A,A7:F@F9,A7++83+,,@,3@A:,@DG,,@33>:?8E*4**1,*,4*4266::1<*5:*5**+5*=******++3*****/***2++;*2*595)/*02*0*3*1/5)*7)*)0:*)**)0*+07*/1*;*++0)/)//*,*:)))9)*:B*875)***+))+-(((((()(),()(-)0.((-
@M03506:14:000000000-AKVR1:1:1101:23689:6800 2:N:0:45
AGGACTACTCGGGTTTCTAATCCCGTTTGCTCCCCTGGCTTTCGCGCCTCAGCGTCAATGCCGGTCCAGGATGCCGCCTTCGCCCCGGTGTTCCTCCAGATATCTACGCATTTCACCGCTACACCTGGAATTCCGCATCCCTCTCCCGAATTCAAGCCTTCCCGTATCGGACGCAGTTCCCGGGTTGAGCCCGGGGATTTCACGTTCGACTTAGAAGGCCGCCTACGCCCCCTTTACGCCCAGTATTTCCGCACAACGCTTCCCCCCTCTGTCTTACCGCGGCTTCTCGCACACACGTACC
+
CCCCCG8FFFGGFGFGGFFFGGGDEEFFGGCFFGGGGGGGEEF7CFEEEGGFFCGGFCGFGFGDFFG@CEFG@AFFCGGFGGGGFGGGGCEGGDEFEFCFF9ABFCFCGCE:FFE9?BCF7+EEFCF@<>?DF?FE777D@8F@GGCGC++5;<<>E88,69,+5*@83@8CCGGC9BC?CC5*4:*6EBC@5*3*/=8+>+;/3*22*:CDC*<9*9):7CD75C))*17:7)/*)1<E:*7**+31<FC)0))27()*8))22*/.*0*//:2+045=7(,((42*(7(,8(,*)0(,-
@M03506:14:000000000-AKVR1:1:1101:14847:6802 2:N:0:45
AGGACTACCAGGGTATCTAATCCCGTTCGCTACCCTAGCCTTCGTGCATGAGCGTCAGCATTTGTCCAGAGTCTTGCCTACGCCCTAAGTGTTCTTCTCGATATCCACGCATTTCACTGCTACACCGAGAATTCCAGACTCCTCTCCAAAGCTCGAGCGCGGAAGTATCAAGCGCAGTGCAGGGGTTGAGCCCCTGCATTACACATTTGACTGCCCGCGCGGCCTGCGCACCCTTTACGCCCACTACTTCCGCACAACGCTCGAGACCTCGGCAGTCCCCCGCCTGCCTGCCCCGGGTTAC
+
CCCCCGGGGGGGGGGGGGGGGGGGGGGGGGGGGGGGGGGGFGGGDCFFGGGGGGGGGGGGGGGGGGCGGGGFGDEAGGGGGGGGGDEGFFGGGGGGGFGG8FFF?FGGCGFGEFGGGA?FGGGGGGEEGGEFCFFFGGFGGGGFGDGG?BDED8C8=CE6>EGEG,,8ED9>964+@3@FAFGCCGG7,@F7DCFF5CDE9>CFCE?ED+:CFGGGGC.:38CC:CABE3>CC370)2<=*:**9++/00+<)0C)9:):7))9*2:)+9C))9*2+))*(.(-((,),12(5,-))03()
@M03506:14:000000000-AKVR1:1:1101:23185:6807 2:N:0:45
AGGACTACAAGGGTTTCTAATCCGGATCGCTCCCCACGCTTTCGCGCATCAGCGTCAGCAAAGCTCCAGGCAACCGCCTTCGCCACTGGTGCTCCTCCCGATATCTACGCATTCCACCACTACACCGGGAATTCCATTGCCCCCTAGCTTGCTCCAGCCACACCGTATCCGCTGACCCCGCCCAGTTGAGCCGAGCGATTCCACAACGGACCCGCGTCACCGCCTACGCCCCCTTTACCCCCAATAACTCCGGGCAACGTTTGCACCGCCCCTACTACCCTGACTCCTGGCACTTACGTAC
+
<CC@CFGG<EGGD@EBEFFFFDCFG;FCE@,E:C@AFGGG@@FBFCC7F@<EF:FG,@FGCCGG9FC8FEGCDFGCECF7<FFG@F<<F5B,CEFGFF+C7C:>,AE,?F7?FGAFG8AC<,F<FE@FC7:,,EDF9DGFE8DGE6,6E,8D,,5,3,6,@,@3*566:7>B:C5DCDEEGE5CC,,4;:EGE:BC8=F=+3<<>5AE*:D)*1/*7)75C3555*).*)0197<9:>*<8:C*9++*+3C)73D)*4)/))77D9C)*0))0/*++))1).,(-)(/)94,9()*/)()(
@M03506:14:000000000-AKVR1:1:1101:4686:6807 2:N:0:45
AGGACTACACGGGTTTCTAATCCCGTTCGCTCCCCTAGCTTTCGCGCCTCAGCGTCAGTGTCGGCCCAGCAACCCGCCTTCGCCGCAGGTGTTCCTCTTGATATCTACGCATTTCACCGCTACACCAAGAATGCCAGTTGCCCCTTCCGCACTCTAGTCGAGCAGTATCAGTTGACCTTTCCGAGCTAAGCCCGGAGATTTCACAACTCACGTGCACTGACCCCCTACGCGCCCTTTCCGCCCAGTAGATCCGCACAAAGCCTGCTCCCCCCGCATGACCGGTGCTCCTTGCACGGAATAA
+
9CCCCF?FCFGGDF@FAEFAFDFGGGCFGDGGGG>DGGGGGGGGGGGGFGGGFEGGGGEFGGGGFGDCCFGGGGGGGFFGGGGGGGGGGGGGE<FFFFGGGGFBFCFCFGDEGGGAFGFG:FGG@E<:,=FG,AF,7D>AAFG7@8DFGCCE67FF,;B@E++:DED,,@BFGG,E95,@F9G5:EG,,?,>8ED5CC,=9C97>?E++:>*25CDFDAGGD**):.;A57><7;520**//77<C0*+++9)))95(/*0))2>+@)C>D:>)*2*.67(((-4<)0(*).*)(9))()-
@M03506:14:000000000-AKVR1:1:1101:13631:6834 2:N:0:45
AGGACTACCCGGGTTTCTAATCCCGTTTGCTCCCCCAGCTTTCGCGCCTCAGCGTCAAGAACAGGCCAGGTAGTCGCCTTCGCCCCTGGTGTTCCTCCCGGTATCTACGCATTTCACCACTACACCGGGAATTCAACTACCCTCTCCTGCCTTCAATTCGATCAGTATCGAATGAGCCTCCCCCGTGAAGCCGGGGGCTTTCACATTCTACTTATTCGACCTCCTGCGCCCTCTCTACCCCCAGTACATCCAGCCAACCCTTGCCACCTACCTATTACCTCGCGCGCGCGCACCGTGTTAG
+
CCCCCGGE-@CGG:FF@E9EFFGGD@EFCFGDFF,C@7FGGFGDGFGEC,CAE@F7,BECAD8CFGCF7FFECFF@FGFF,6:B,@<<7FEF,FFGG8BF7F@DFFGGGGCCG?ECFFCC8FG8,ACE7BG@,A,5CADF,=@==D,>D@F8;,@F,EDE,=:8,@C;DE67<3;,2>@F,;7*4>*1:?,6:*:=*53:F++>+1<++3++1+++32+=D)*/9*9>**0/17)2)*/25*)1*<+1+3A)06**0(**)))*2+<)0)*)0*0++-*24:(((,()(04->(-*.0.4)
@M03506:14:000000000-AKVR1:1:1101:17752:6835 2:N:0:45
AGGACTACCCGGGTTTCTAATCCTGTTCGCTCCCCTAGCTTTCGCGCCTCAGCGTCAGGTAAGGCCCAGAGATCCGCCTTCGCCACCGGTGTTCCTCCTGATATCTGCGCATTTCACCGCTACACCAGGAATTCCGATCTCCCCTACCTACCTCTAGTCACGCAGTATCGGATGCAGGTCCGGGGTTGAGCCCCGGCTTTTCACAACCGACTTGCGTAACCGCCTACGCCCCCTTTACCCCCACTTCATCCGTCCCACGCTCGTCCCCCCCGTCTCACCCCGGCCTCTCGCCCTGAGTTAG
+
CCCCCGFGGGGGGGGGGGGGGGGGGGGGGGCGGGGGGGGGGGGGGGGGGGGGGGGGGGGGGGGGGGGGGGGGGGGFGGGDGGGGDGGGD@FEGGGFGGGFGGFGGGFGDGGEFGGFGGEGGCF9FGGGFFGGGDFFCCF:DFGGDFFGFCFG>FGA96DDF1,8+@,@@E63AEEFG6CFFEEG5:CGG7BCGGBE*?=6CFFF;+*/*2):50>599==F)1:5*83C)7*1)0*6>*0;:C)2++/++<;)))122<E)7))*1*72.>.)**0+)0*,((3(,:?(582;(.*0*).)
@M03506:14:000000000-AKVR1:1:1101:4100:6841 2:N:0:45
AGGACTACCCGGGTTTCTAATCCCGTTTGCTACCCTAGCTTTCGCGCCTCAGCGTCAAGAACAGGCCAGGAAGCCGCCTTCGCCACTGGTGTTCCTCCCGATATCTACGCATTTCACCACTACACCGGGAATTCCGCTTCCCTCTCCTGCCTTCGAGTCGAGCAGTATCGCGTGACCCTCCCCAGTTGAGCCGGGGGCTTTCACACGCGACTTGCACGACCGCCTGCGCGCTCTTTACGCCCAGTAAATCCGGACAACGCCCCCCACCCACGCTTTCCCGCGTGCGCGGGCGCGTATTTCT
+
CCCCCGGGGGGGGEEGGFGGGGGGGGGGGGGGGGGGGGGGFGGGGGGGGGFGGDGGGGGGGGGGFFGFGGGGGGGGGGGCFGGGGGDGGGGFGGGFFGGGGGGGGCEEGG7CCFGGGGCFGGGGGFFGDG7,DFG8@FECGGGGGGG9D8DEGC=DD<EC:CEGFCGGCGEC3:CGGFFGCGGGGFCFDG?8ECGD=E55AFECGE=EC)75C>F<C<3=<DDE75;EGDE:>5*:)*)*2>55*03*0<075))/*.):)7)75*25;3C7)*2;+-0*(3(((-2)()(()((1)))))
@M03506:14:000000000-AKVR1:1:1101:21994:6841 2:N:0:45
AGGACTACTCGGGTTTCTAATCCTGTTTGCTCCCCACGCTTTCGCGCCTCAGCGTCAGTACCGTCCCAGCGAGCTGCCTTCGCCATTGGTGTTCCTCCTGATATCTGCGCATTTCACCGCTACACCAGGAATTCCACTCGCCTCTTCCGGACTCTAGCCCGACAGTATCGGTCGGCCTCTGAGGGTTGAGCCCCCAGTTTTCACAACCGACTTACCGGCCCGCCTACGCGCCGTCGACGCCCAATGATTCCGGACAACCCTTGCTCCTGCCTTGTTACCCCGCTCGCTGGCACGTCGCTAT
+
CCCCCGGGCFGGGGGGGGGGGGGGGGGGGGGGGGGGGGGGGFGGEGGGEGGGGGGGGGGFGGGGGFGFFGG@FGGGGGGGGFGEGEGGGGGGGFGGGFGGGFFFGGGGGDD7FCDFGGGG:CGGGG?FGGFGFGCFC<FECG8>DFFF68@EE8=FGGGGECCE8FE;E*:<8CEDE8CG69,*:1,:>C:8CCE=*44<>7CE99=E*)/1=CGFDG3E)>CC39F5*).*)0)),/8C*:>*7+3*+33)))195,*27))0*+2)+)**0*300)*+(((-(((0()((*((*))(((
@M03506:14:000000000-AKVR1:1:1101:4861:6845 2:N:0:45
AGGACTACCCGGGTTTCTAATCCCGTTTGCTCCCCTGGCTTTCGCGCCTCAGCGTCAATGCCGGTCCAGGATGCCGCCTTCGCCACCGGTGTTCCTCCAGATATCTACGCATTTCACCGCTACACCTGGAATTCCGCATCCCTCTCCCGGATTCAAGCCTGCCAGTATCGGACGCAGTTCCCGGGTTGAGCCCGGGGATTTCACGTTCGACTTAGCGGGCCACCTACGCGCCCCTTACGCCCAGTAATTCCGACCAACGCTTGCCCCCCCCGTATTACCGCGGCAGCTGGCACGGCGCTCG
+
CCCCCGGGGGGGGGGGGGGGGGGGGGGGGGGGGGGGGGGGGGGGGGGGGGGGGGGGGGFGGGGGGGGGGGGGGGGGGGEGFGGGGGGGGGGGGGGFGG<EFGGFFGGGGGDGGFGADGFGGCCFGGGGGFGGGGGGGGGGGGFF?EGGG>EEGGFGGGCFFFGDCGGDDDE@CEEEECCG?DCGDBEG,?7CCGGGGG*=6C7;5;7F=CGD*:EFD535C5CFG:).21<*C35D7CFGEEGC*0A*000/75))*4758>@G*<578;30)102<-6*-(,((-,).)2(1(4/.)-(-
@M03506:14:000000000-AKVR1:1:1101:21904:6857 2:N:0:45
AGGACTACCCGGGTTTCTAATCCTGTTTGCTCCCCACGCTGTCGCGCATCAGTGTCAGAAACTGCCCAGCAGGCCGCCTTCGCCACCGGTCTTCCTCCGGATCTCTACGCATTCCACCGCTACACCCGGAATTCCGCCTGCCTCTACAGCCCTCGAGTTTGACGGTCGGCACGGCAGATCCGGGGTTGAGCCCCGGACTTTCACCACGCCCTTATCAAACCACCTCCGCGCCCTCTACGCCCAGTGGCTCCGTCCCAACCGCGCACCCCCCGTACTACCGCGCCGTCCCCGACGGCGTTAC
+
@CCCCGGGGGGGGGGGGFGGGGGGGGGGGGGGGGGGGGGGGGGGGGDEGGFGGGGGGGGGDGGFGGGGGG,FFGEGGGGGGGGC@FGGBFFGGGFGGGGGGGGGCFGGGG@:FFFGGGGGGGGGGGGGGGGFGGGGG7CFGCGGGGEF8DGGGG@C8@8D;7>E@EC8CEE>C8EE=C,>FED>?CCEGCGGFCCCGD8F7>+CGGGGD393*90<7269*/*:5*.)/1>EG))9<F)*:E**23*)2<:.)))**.**)07<):CDGBC3.95C+6?:46((((()()((0-1)074<(
@M03506:14:000000000-AKVR1:1:1101:19082:6881 2:N:0:45
AGGACTACCCGGGTTTCTAATCCTGTTTGCTCCCCTAGCTTTCGCGCCTCAGCGTCAGTTGTGGTCCAGTGCGCCGCTTTCGCCACAGGTGTTCCTCCCGATATCTACGCATTTCACCGCTACACCGGGAATTCCACGCACCTCTCCCACACTCAAGCACGGCAGTTTCCCCTGACCGCTCCGGGTTGAGCCCGGAGATTTCACAGGAGACTTACCGCACCGCCTACGCGCCCTTTACGCCCAACAATTCCGAACAACGCCCGCACCACCTGTCTTCACCCGGCTCCCTCCCCACCGTTAG
+
CCCCCGGGGGGGGGGGGGGGGGGGGGGGGGGGGGGGGGGGGGGGGGGGGGEEGGGGDGGGGGGGGGGGGGGGGGGGGDFGGGGGGGGGGGFGFGGGGGGGGGDFGFGGGGGGGFGGGFGGGGGGGGGGGE7F8EFGGGGGGGGGGGGFFGGGGGGGFGGGEGGDGGGGGGFF8CFGGGG4BCGGD>CEEE7EGGG*?E*=@C?F9CC*5CDD?CEC*>)2>37C7DF3:57EGEF4):);CG3>*:1?7+<6).9)2(9E3709)*:)*.*)12+20)93(((4((-)()-(.,(*)0(-(
@M03506:14:000000000-AKVR1:1:1101:3307:6889 2:N:0:45
AGGACTACCCGGGTTTCTAATCCCGTTTGCTCCCTGGCTTTCGCTCATCAGTGTCAGTGTTGGTCCAGGACGCCGCCTTCGCCACCGGTGTTCCTCCAGATATCTACGCATTTCACCGCTACACCTGGAATTCCGCGTCCCTCTCCCAAACTCAAGCCATCCAGTATCAGACGCAGTTCCCCAGTTAAGCTGAGGGATTTCACGTCTGACTTAGTTGGCCACCTACGAGCCCTTTACGCCCAGTAATTCCGAACAACGCTTGCCCCCCCCGTATTACCCCGGCTGCCTGCACGTCATTACC
+
CCCCCGGGGGGGGGGGGGGGGGGGGGGGGGGGGGGGGGGGGGGGGGGGGGGGGGGGGGGGGGGGGGGGGGGGGGGGGGGGGGGGGGGGGGGGGGGGGGGGGGGGGGGGGGGGGGGGGGGGGGGGGGGGGFGGGGGGGGGGGGGFGGGGDGGGGGGFGGGGGGGGGFDFFAFGGG>CECG:DCFEFG7@FGFE?C8CCGGGG7DC@:CCCDFGGFGGDFAEFGC:C>285CEF*;A:93=EG=<2CE78EF?)05)2>(//00<FDCGDGE757*<::4)*((,(--(*)),5;((*)9.))
@M03506:14:000000000-AKVR1:1:1101:15308:6906 2:N:0:45
AGGACTACCCGGGTTTCTAATCCGGATCGCTCCCCACGCTTTCGCGCATCAGCGTCAGCAAAGCTCCAGGCAACCGCCTTCGCCACTGGTGTTCCTCCCGATATCTACGCATTCCACCACTACACCGGGAATTCCATTGCCCCCTAGCTTGCTCTAGCCACACCGTATCCGCTGACCCCGCCCAGTTGAGCCGGGCGATTTCACAACGGACGTGCGTGGCCGCCTACGCGCCCTTTACGCCCAATAAATCCGGGCAACGCTCGCACCCTACGTATTACCGCGCCTGCTCGCACGTAGTTAG
+
CCCCCGGGGGGGGGGGGGGGGGGGGGGGGGGGGGGGGGGGGGGGGGGGGGGGGGGGGGGGGGGG<FGGGGGFGGGGGGGGGGGGGGGGGGGGGGGGGGGGGGGGGGGGGGGGGGGGGGGGGGGGGGGEFDDGGGGGGGGGGGGGGFGGGFGGDFGF9FGFGGG*:DF,@C>EEEGGGGEGGGC5@E,=;@FFGGCEGD?C5CGG?CE559DD57FC*17C>))>/*)0C<DC3)0C):.C?CD900C?0<+<5>G)34):@>3)1C=D*)*8.*02AAF*-7(442,))01(5139)8296
@M03506:14:000000000-AKVR1:1:1101:9154:6948 2:N:0:45
AGGACTACCCGGGTTTCTAATCCTGTTTGCTCCCCACGCTTTCGCGCCTCAGCGTCAGTCTCGGTCCAGAGCGCCGCCTTCGCCACCGGTGTTCTTCCCAATATCTACGAATTTCACCTCTTCACTGGGAATTCCACGCTCCTCCCCCGATCTCTAGTCCCGCCGTTTCGAGCGCAGTTCCCAGGTTGAGCCCGGGGCTTTCACACTCGACAAACAGGACCGCCTGCGCGCCCTTTCCGCCCAGTAAATCCGACCAACGCTCGCCCCCTTCGTATTACCGCGGCTGCTGGCACGACGTTAC
+
CCCCCGGGGGGGGGGGGGGGGGGGGGGGGGGGGGGGGGGGGGGGGGGGGGGGGGGGGGGGGGGGGGGC@F<FGGGGGGGGGGGGGGGGGGEGGGGGGGGGGGGFGGGFGGGGGGGGGG@FGGGGFGGGFGGGGFGGGEEGGE3DEEGGGGGGCFCFEGFFGGGGGGEFGGF:CCGGGG:7CGEB@FGGCGGGGGEC=E*79>CD+=CCEFDGG*;85C47CDDGGF>57))CDE?9)2<EG=>F77@*<EGB>.>)96C=).7CDEE)*.9>55*8:<7*29;F>9?:))4:F0-))7:7,
@M03506:14:000000000-AKVR1:1:1101:7217:6950 2:N:0:45
GGACCACCGGGGTTTTTAATCCTGGTTGCACCCCACGCTCTCCTGTCTCAGCGTCAGGTACGTTCCAGAGCAGCGCCTTCCCCACCGGCCTTCCTCCCGATATCTACCCATTTTCCCGCTACCCCCGGAAATCCCCCTCCCCCCCCCTGCCCCTTGCCCGGCGGGCTCCCCTGAACTTTCCGTGTTTAGGCTGGCGCTTTTCCAAACGGCTCTCCCAACCCGCTTCACCGCCCTTACGCCCATTAAAACCGCACAACGCCTGCCACCTCACTTTTTCCGCGGCGCCTCTGCCGCATGTTCC
+
-A-,,,,B+8CF++@-C-C96C;,,;EF8,;ECED+++,,:,,;,;,,<,,;6@,,6EGAG>EFC@<<EA,6,:+8@FG9,6C6FGGG78,C,BF,E@+8++85,,,,45,:<,,,9++4++?<D+@>>F+>,:,3++83@++@3>B**2>,**,,6>8*=5*::*:ACC22/*+<9<?+0*3;A**3++3+/***/*;=+:+030*7*<)1+*20200:*)1*1/*0<*.C/)760*):5**0*+3*2;*)))17<>)*8.;**+2)2//0**++0.5*(-(((((),))..,,*.*).)
@M03506:14:000000000-AKVR1:1:1101:5851:6951 2:N:0:45
AGGACTACCCGGGTTTCTAATCCTGTTTGCTCCCCACGCTTTCGCGCCTCAGCGTCAGTACCGTTCCAGCGAGCTGCCTTCGCCATTGGTGTTCCTCCTGATATCTGCGCATTTCACCGCTACACCAGGAATTCCACTCGCCCCTCCCGGACTCGAGCCAGACCGTTCCCAGCGGCATTCACAGGTTGAGCTCGGGACTTTCACACCGGACTTCGCTGGCCGCCGACGCGTGCCTTACGCCCAAGTATTCCGGACAACGTCACGGACCTACGTATTACCCGGGCGCCTTGCACGCGGTTCG
+
CCCCCGECFGG@7@7FCEDCD@FG@FG,EECE<F7EC:CGGFGGG@CFGE8ECB@FGEGGFEEGEEFC<FGFGEEEEFFFGGDGGEGGDFDGGG?FFGGFGGGFF?,F:@>FCGDEGGFF>=FEE?==@DGFDEFEE,EEC8B@6+@ECEE8CFF,8?CD?7C*@@83@CCFG**>*:79,;,6:2,,1,?,,;8**2<6737<+3:*=3)9?+3:9*7CGC//)/>5777**)0:4C>E*/1*1+<*++39.)19*13*).)***/.2*0.)*32+64+(((-(,(0(/5.1-())04(1
@M03506:14:000000000-AKVR1:1:1101:26133:6967 2:N:0:45
AGGACTACCAGGGTTTCTAATCCCGTTTGCTCCCCTGGCCTTCGTGCCTCAGTGTCAGGAACTGTCCAGAGACCCGCCTTCGCCACTGGTCTTCCTTACGATCTCTACGCATTTCACTGCTACACCGTAAATTCCAGTCTCTTCTCCAGTCCTCAAGCACCGCAGTATGGAATGCAGTTTCGGAGCTAAGCCCCGAAATTTCACACCCTACTTACGGCTCCCCCTACCAACCCTTTACGCCCACAGAAGCCCAACAACTCTAGCGACCACTTCATTATCCAGGCCGCGCGCCTGAAGTTAA
+
BBC@CGDEGFGGEGGGGGGFFF9C@CDGEGEFEFGGDCCGFGG<FFDGFFF8F<ECAFFGGGGFDF8E8FG?FCEG7C6FFFGGGGGCDEFFG,BFG<C=,,EEAGG<F7@,?FG9AEEGCFFG=EC,+@FFF<F9A@,AB,9E,49,=CE,>F,D9?DD8EGG6=;9DD=F,@,@=D,:>+=B8+=ACCF@+3@++4,;,9;@,44@**;5,5,43***;**4?F))0*048)2*8@>5*253*/>0++*).0:3C00<A+1*1**72)****0+<)*+))((,2-)(0(()(.2**.))
@M03506:14:000000000-AKVR1:1:1101:26048:6972 2:N:0:45
AGGACTACCCGGGTTTCTAATCCCGTTTGCTCCCCTAGCTTTCGCTCATCAGCGTCGTTCTCGGTCCAGGATGCCGCCTTCGCAACCGGTATTACTCCAGATATCTACGCTTTTCACCGCTATACCTGGAATTTGGCATCACTCTCCCGAATTCAAGCCATCCAGTACCGGATGCAGTTCCCATGTCAGGCCGGGCGATTTCACATCCGCATTGATTGCCCGCCCACGACACCATTACTCTCTTGCACTCCGTATAACAAATGCTCCCCCCTCTTCACCTCTGCGGTGTGACAGGAGTGTC
+
CCC8CGGG<CCFCF7BFAF9CFFFGFGFEFFGFDCGGGCFEECFGFFF<@@FFCF7@+BAF9F7F:+6,C,9CC,@++6BFD,,++C4@7@FC,<,E,B?F9CA9,5,BF++:=,F,5C7F77B,5,=FF8,:,,C,=,,,93C9,,,3=C>?9E,E8+DDC,3,@A,@:6>++66,5EC99,5,57,,,3**4***=*4*+,5,,,=**)/:*+++;*0**)*)2255))2*8?D)**2++***+2*0:;7.)**:4*+)**02+3)*)/))*+++,*30).)((()(0.:/,(*00())
@M03506:14:000000000-AKVR1:1:1101:13984:6980 2:N:0:45
AGGACTACCCGGGTTTCTAATCCTGTTTGCTCCCCTGGCCTTCGTGCCTCAGCGTCAGGAACTGTCCAGAGACCCGCCTTCGCCACTGGTCTTCCTTACGATATCTACGCATTTCACCGCTACACCGTAAATTCCAGTCTCCTCTCCAGTCCTCAAGCACGGCAGTATCGAATGCAGGTTCGGAGTTAAGCCCCGAGATTTCACACCCGACTTACCGCGCCGCCTACGCACCCTTCCCGCCCAATGAATCCGAACAACGCTTCGGCACTCTGTATTACCGCGGCCGCCGGCCCCATGTCCG
+
CCC@C8FEFEGGC:@FFE<FFGGC<FFG@9CFGEGGGGGGFGDFFDFGC8,C<FGGDEGC8FGG<FCFFC,C,DC:@:FFG7FGGGE@8EAFGAFGGFF=FG,4EGGGFGDG@DGGGGGE=FF<AA@FFGDFAFCC,A=FFFEGGGGF?=9DFAAD,=DFG+6=CGGCC6=,8=,,,,43@E68@::;A;9,@@5*49:@E7@D7,*=*117CF9,1?>75))=7*5)**0:9F5*(27EC5*/*++*03+055574:):)5)19**80)*9*220<4979,(((-(.(.(()((*)1)),
@M03506:14:000000000-AKVR1:1:1101:12664:6986 2:N:0:45
AGGACTACCCGGGTTTCTAATCCTGTTTGCTCCCCTAGCTTTTGTGCCTCAGCGTCAGGATTTGTCCAGGGACTCGCCTTCGCCACTGGTGTTCCTCTCGATATCTACGCATTTCACTGCTACACCGAGAATTCCAGTCCCCCCTCCAAACCTCCAGCCGAATAGTATCCAATGCAGTTTCACCGTTAAGCTGTGAGATTTCACATCAGACTTACCCGACCCCCTACGCACCCTATACCCCCAGTGACTCCGAACAAGCCTATGGCACGCCGACTTTCCGCGGTCCAGCCACCTGCACTAC
+
CCCCCGGFGGGGD:FBFGGGGGGGFGGGGGGGGGEGGGGGGGGFGFGGGGFFGGGGGGGCFFGGGGGGGGDGGGGFFGEGGFFG:FFGGFCFBFGFFDGG,E<>FGFGGGGGEGCEEEFGGEGFGGF+@FG,AF;A9C,AAEEGCEG8,,DEDG,@DCFE6++8=3>FF=;>DFCF,@9CCGFC6@:CDDFFCF8,,5EE,?AF7,@?FFC>=DFFGGBE:)2*2*2):*0>D8)0)+++3CC*2+;+12>8))7)0(*:))*2***9*)17)9C=+)1/--(((())().3),(0)0-).
@M03506:14:000000000-AKVR1:1:1101:4315:6994 2:N:0:45
AGGACTACTCGGGTTTCTAATCCTGTTTGCTCCCCACGCTTTCGCGTCTCAGCGTCAGTTGCTGTCCAGAAGGCCGCCTTCGCCACCGGTGTTCCTCTCGATATCTACGAATTTCACCTCTACACCGAGAATTCCGCCTTCCTCTCCAGCACTCCAGCTCGGAAGTTTCGAATGCACTTCCTAGGTTGAGCCCAGGGCTTTCACCTCCGACTTTCCGACCAGCCTACACGCGCTTCACGCCCAGTAATTCCCAACACCTTTGCCCCCCCCTTCCTTCCCGCAGCCTCTGGCCACGTGCTAG
+
@CCCCGGGGGGGGDGGGGGGGGGGGGGGGFGGGGGGGGGGGGGGGEGGFGGGGGGGGGGGGGGGGGGGGGGGGGGGGDEGGGGGGGGGDFGGGGGGGFGGGGGGGCGGGGGGGGGGGGGFFFGGGGGGDGGGFFGGGGGGCFGG86DFFGGFFGGF=FFGDEEEGCBEFEGC?FCEGGGGCGGGCGF7F,>CG>FGEGGGGG:,,2=CC7?7C7EF<D5C5CDFGGFAC3>*1.>*)20@C5/**2+/+39*9)*/*(*39**:*;ED*01).00<+,0*(((-(.,950)1)-(/0)-).
@M03506:14:000000000-AKVR1:1:1101:7364:7011 2:N:0:45
AGGACTACCCGGGTTTCTAATCCCGTTCGCTCCCCTGGCTTTCGCGCATCAGCGTCAGTGTCGGCCCAGCAACCCGCCTTCGCCGCAGGTGTTCCTCTCGATATCTACGCATTTCACCGCTACACCGAGAATTCCAGTTGCCCCTTCCGCACTCTAGCCCCGCAGTATCAGTTGACCTTTCCGAGTTAAGCCCGGAGATTTCACAATTGACTTGCGGTGGCCGCCTACGCGCCCTTTCCGCCCAGTAAATCCCAACAACGCTTGCTCCCCCCGTCTCACCGCCGCTGCTTCCACGCATTGT
+
CCCCCGGGGGGGGGGGGGGGGGGGGGGGGG@GGGGGGGGGGGGGGDGGGGGGGGGGGGGGGGGGGGGGGGGGGGGDGGGGGGGGGGCGGGGGGGGFGGGGCFGGGFADGGGFEGGGGGEGCGGGGGDGD7FGGGGF,CDFFGGGFGGGGGCGDGCDFFGGGGGDGG,D@ECFF7EGEBEFFFGGGGDG,?FFG5C8C7C:++3@?9CFC7+CFFGE:DDEFG<C73)7*9>E7>@F77@EE:C*9+36++26)7*1*.7:)089C9C:=>75)*2;*)8:(-((,4())*),*.-)))())
@M03506:14:000000000-AKVR1:1:1101:18129:7013 2:N:0:45
AGGACTACACGGGTTTCTAATCCTGTTTGCTCCCCACGCTTTCGTGCCTCAGCGTCAGTATCGGGCCTGTGAGCCGCCTTCGCCACTGGTGTTCTTGCGAATATCTACGAATTTCACCTCTACACTCGCAGTTCCACTCACCTCTCCCGAACTCAAGATCTTCAGTATCAAAGGCAGTTCTGGAGTTGAGCTCCAGGATTTCACCCCTGCCTTAAATACCCGCCTACGCACCCTTTACGCCCAGTGCTTCCGAGCAACGCTAGCCCCCTTCGTATTACCGCGGCCGCTGCCCCGAAGCTAG
+
CCCCCGGF<F;FGGGGGGGGGGGDFGGGCCCFF@FGGG@FGGGGGFG@CECFGFGGGGGGGGGGGGGGGG,ECFGEFEE7FFGG,CGGFA<C?FEFFGGGGEEGG<@FF@<<FGGCFG<?E9FFGFFFC7FEFF;,8,A,E>=ED?DG6CE=,EAF93EFC=ED9=D9D:E9A8DDCF7,3D7,3>DFA8D>>FFGC*32@7<>CEC594*;DC;;++8=6)CCD56B=<5=DF;4);8C*=>**++34900))1/9:C555)<GCG)27>7)**23)=51(46(-(04)((0(7).))),
@M03506:14:000000000-AKVR1:1:1101:4083:7013 2:N:0:45
AGGACTACCCGGGTATCTAATCCCGTTTGCTCCCCTAGCTTTCGCGCATCAGCGTCAGTATTGGGCCAGATGAGCGCTTTCGCCACCGGTGTTCCTCCTGATATCTACGCATTTCACCGCTACACCAGGAATTCCCTCATCCTCTCCCATGCTCAAGACAGGCAGTTTGGGATGCAGGTCCTCGGGTGAGCCGAGGGATTTCACATTCCACTTACCTATCCGCCTACACGCCCTTTACGCCCAGTGATTCCGAACACCGCTTGCTCCCCCCGTGTTACCGCGGCTCCTGGCACGCCGTTAG
+
CCCCCGGGGGGGGGGGGGGGGGGGGGGGGGGGGGGGFGGGGGGGGGGGGGGGGGGGGGGGGGGGGGGGGGFFGGGGGGGGGGGGGGGGGGGGGGGDGGGGGGGDGGGGGGGGGGGFGGGGGGGGGGGGGGGGGGGGGGFGGGGGFGGGGGGFFGGGGGGFGGGFGGGGGDEFCCFFGGGGGFFCE5FEDFGGE5CEEEF,@8CFCCGGGGFF?CCFGGFGGDC538A;F5>=CEFG9CEGGGDCC+:?+<:63)9D*85558)5*0<);:C<>*2;+:4596(2(((/.)41*3(/.8(3(
@M03506:14:000000000-AKVR1:1:1101:15088:7018 2:N:0:45
AGGACTACCCGGGTTTCTAATCCGGTTTGCTCCCCTGGCTTTCGGGTCTCAGCGTCCGGATCGGCCCAGTCGGCCGCCTTCGCCACTGGTGTTCCTCCAGATATCTGCCCATTTCACCGGTACACCTGGAATTCCACCGACCTCTACCGTCCTCAAGTTCCCCAGTATCGGATGCAGTTCCACGGTTGAGCCGTAGGATTTCACATCCGTCGTAACGAACCGCCTACACCCGCTTTACGCCCGGTGCTCCCGGGCAACGCTTCCCCCCCCCGCTTTCCCGCGACTGCCGGCACGTTGTTTG
+
CCC?CGGGGGGGECEEGGGGGCCFGGGEFFAFFGCECCGGGGGDE>FFGGG9EBFF7@@E@FGCFFF6@:FFD:ECEFEGEG@FDGFFGF@GEFFGGF,FA?,EFFFGFGFFGGFGGGGCF:FCFGGGF?CGG<;@FCCFGEGG?=>F+>CCCFGFGFFGG9CFCD@DFEEG8:8DF?@DE:9C81;C,>775?8CEF,44BFE79<7C*;)=F6*255CGD3=D78@G45C35)1<CDC57))9***02255)//*4)5.))*2;E>5)17))**+.*22((,((()4349B0(*)0((.
@M03506:14:000000000-AKVR1:1:1101:10363:7024 2:N:0:45
AGGACTACCCGGGTTTCTAATCCCGTTTGCTCCCCTAGCTTTCGCCGTTCAGCGTCAATGTCGGTCCAGGATGCCGCCTTCGCCACCGGTATTCCTCCAGATATCTACGCATTTCACCGCTACACCTGGAATTCTGCATCCCTCTCCCGGATTCAAGCCATCCAGTATCCGACGCAGTTCCAAGGTTAAGCCTTGGGATTTCACGTCGGACTTAGTTGGCCGCCTACTGGCCCTTTACGCCCAGTAATTCCGAACAACGCTTCCCCCCCCCGTATTCCCGCAGCCGCTGGCACGGACTTGC
+
CCCCCGGGGGGGGFGGGGGGGGGGGGGGGGGGGGGGFGGGGGGGGGGGGGGGGGDGGGGGGGGCFGGGGGGGGGGGGGGGGGGGGGGGGGGGGGGGGGDGGGFFGGFGFGGGGGGGGGGGGGGGGGGGGGGGGGGGGGGGGGFEFGGGGEGGG?:F9@8=CFGFGGGFC,>FEGDGGGGGGG7D52>B,DCFFF6?CEFEFGCE54=5?<<5?:+5CFACF<>55<AF68;=CFFF9*7CCEG*2+<=:9<).)1)0.>CB5)2*2?BEFD)0)*<+)9*(((,((()3)3(1,(1)).))
@M03506:14:000000000-AKVR1:1:1101:22157:7040 2:N:0:45
AGGACTACTCGGGTTTCTAATCCTGTTTGCTCCCCACGCTTTCGTGCATGAGCGTCAGTTTCAGCCCAGAGACCTGCCTTCGCCATCGGTGTTCCTCCTGATATCTACGCATTTCACTGCTACACCAGGAATTCCAGTCTCCTCTGCCACACTCCAGCCTTGCAGTCCCAAATGCCATTCCCACGTTAAGCCCGGGGATTTCACCTCTGGCTTACACAACCGCCTGCCCACGCTTCACGCCCCGTAATTCCGATTCACGCCCGCACCCTCCCTCTCACCCCGGCCTCGTCCACGCCGTTCC
+
CCCCCGGGGGGGD<FCFGE9FFDEFGFFFGDGGGGGGGGGFDGGGFF8F<EFFEFGCEFFGFCGGGGGFGGGFGGFGGGGGFGGD:F7?BFFGFGGGGGGCA?FGFGGGD>CG9<DFAAFFFGFGGFCF7,5AFGGGGGGGD9BD??=E,=>,@DGGFFE,,,,E@??D9,,@,@D9@D8DFD,@+@66@ACFE6@@5*4,5<F,,4,9*;0,28D?7**;4C:/56)=8?EG)5*/;)==E<312/8+?9)5)1**.*/.7)9)1?:*55))*2*+6)24(70-(.)()--=((*)0(,.
@M03506:14:000000000-AKVR1:1:1101:22015:7054 2:N:0:45
AGGACTACCAGGGTATCTAATCCGGTCCGCTCCCCACGCTTTCGCGTCTCAGCGTCAGGAAGGCCCAGAGAGCCGCCTTCGCCACTGGTGTTCCTCCCGATATCTACGCATATCACCACTACACCGGGAATTCCACTCTCCTCTACCTCCCTCGAGTCTGCCAGTATCCAAGGACCTCTCCCAGTTGAGCCGGGAGCTTTCACCCTGAACTTAACAGACCGCCTGCACGCCCTTCACGCCCAGTAAATCCGGACAACGCTTACCCCCTACGTATTACCGCTGCCGCTGCCCCTGAGTTCGC
+
CCC8CFGGGGGGGGFFFAFCFFGGGEDE::FFEGGGGGGGGGGGCFGGEGFFCFGGEDFGGG7F@FGGGGDGGGGGDGCGGGDFGGCFFFBGGF<FFEDECGGFF<E@CCFGCEACEFGGGFEFCCFCEC,DFFGGDDAFG9DEFFGCG,BFDEC>FGGGDC8DGGFGFGCC>FGB7FFCFFEFFB7,>D,4*=:8E6C1;+,>CECGGGC+<:?@75=*):DE/1)9:CFCDF:=>F5;EC4*0<<690/)857*9,15))/9*;:);@C7*000+.)*,(((-(,59>00)((*16)(-
@M03506:14:000000000-AKVR1:1:1101:17547:7054 2:N:0:45
AGGACTACTCGGGTTTCTAATCCGGTTCGCTCCCCACGCTCTCGCACCTCAGCGTCAGTAGATGCCCAGTCGACTGGTTTCCCCCTGGGTGTTCCTGCCGATCTCTACGCATTTCACCACTACACCGGCAATTCCATCGACCTCTGCATCACTCCAGTCGTGCCGTATGGGATGGCGCCTGGCCGTTAAGCGGCCAGATTTCCCACCCCACCCGCCCGACCGCCTGCCTGCGCGTTACGCCTAGGCAATCCGGACAACGCCTGGCCCCCCTGTCTTACCGCGGCCCGTGGCACCGAGTTTG
+
6BCCCGFGGGGGGGGEGGGGGGGGGGGGGGGGGGGGGGGEGGGGGGGGGGFGGGGGCGGGGGGFGGGGGGGGGGGGGGGGGGGGGGGFFFEGGGGGGGGGGGGDGGGGGGEGGGGFGGGGGGGGGGGEFE@=DGFADGGDGGEGG?FFEFFFFFFG8EFCGDGGG:CDF>,@D*8D*>EEG87DEGGCCEFCEE>*;69@CC+33AE5C85**)3*1>>E<)9=354)+*0*7)791D)*:****:+.3AC@3)))*,)/)))*9*1>*.)7/2:036)*-((4((,)(.2(*(-)87().
@M03506:14:000000000-AKVR1:1:1101:16353:7062 2:N:0:45
AGGACTACCCGGGTTTCTAATCCCGTTCGCTCCCCTAGCCTTCGCGTGTCAGCGTCAGGTGCAGTCCAGGTGGCCGCTTTCGCCCCTGGTGTTCCTCCGGATATCTACGCATTTCACCACTACACCCGGAATTCCACCACCCTCTACTGCCCTCAAGTCCAGCAGTATCGGACAACCTCTCCCGGTTGAGCCGAGAGATTTCCTGCCCGCCTTGCCAAACCGCCTGAACGCGCTTTACGCCCAGTAAATCCGGATACCGCTCCGTACCTACGTTTTACCGCGGGCGCTTGCCCGTCTTACG
+
CCCCCGGGGGGGECGEGGFFFGGGGFGGGGGGEFDFGGGFGFGED:FFFGGGG@BF::FGGGGFFGGG@FDFCGGDEGGGGEGG,FGGGGFGGGGCGFCEFFCEEFGGCG+FGEGGGGGGG,EFGGGGCGGF?FFFGGGGGGGGGFFG?FGGGGGFF3EFG6EG8@FEF+>C8E8FG6CFGGGG>::5:BFF5=C///>@98,>966=E)5CE*8CFD4CF):*/*)0<C55C>ED<F)A8:D:7:96<FG3)0/56)**.7)*1*2<:6C..7?5+-7*(((((,28(0-,)((*))))(
@M03506:14:000000000-AKVR1:1:1101:17001:7093 2:N:0:45
AGGACTACCCGGGTTTCTAATCCCGTTTGCTCCCCTAGCTTTCGCGCCTCAGCGTCAAGAACAGGCCAGGAAGTCGCCTTCGCCACTGGTGTTCCCCCCGATATCTACGCATTTCACCACTACACCGGGAATTCCACTTCCCTCTCCTGCCTTCAAGTCGATCAGTATCGAGTGACCCTCCCCAGTTGAGCCGGGGGCCTTCACACTCGACTTGAACGACCGCCTGCGCGCCCTTTACGCCCCGTAAATCCGGCCAACGCACGTCAACTCAGTATTCCCGCGGCTGCTGCCCCGTAGTCAG
+
CCCCCGGGGGGGGGGGGGGGGGGGGGGGDGGGGGGGGGGGGGGGGGGGGGGGGGGGGGGGGGGGGGGGGGGGGGGFGGGGGGGGGGGGGFFGGGGGGGGGGGGGGGGGGGCEGGGGGGGGGGGCFGGGDECFGGGFCGGGGGGGGGGGGGGGFCCFFGGGGGGGDFADCEBDEC,E,@;EGEGGCGCEE>FD>GEEC53=@FCF7F6?/;C*/*039>:533<EDG4):555).86<C3=E2)1*2/)+3353)))989E)0)9D**13**)**0<+-9*(414,(,)2*,(04?)))).)
@M03506:14:000000000-AKVR1:1:1101:3173:7096 2:N:0:45
AGGACTACCCGGGTTTCTAATCCTGTTTGCTCCCCACGCTGTCGCGCCTCAGTGTCAGAAACTGCCCAGCAGACCGCCTTCGCCACCGGTCTTCCTCCGGATCTCTACGCATTCCACCGCTACACCCGGAATTCCGTCTGCCTCTACAGTCCTCTAGTTTGACATTCGGCACGGCAGATCCGGGGTTGAGCCCCGGCCTTTCACCACACCCTTATCAAACCACCTACGCCCCCTTTACGCCCCGTGATCCCGGACCACCTCTGCACCCCCCGTATTCCCCCGCCGCCCTGCCCGGCGTTTG
+
CCCCCGDFECFGD+@;;FGFF@FGGGGGFGGG8C;@@BFCFGG@F@FGEGGFFGGGGGFGGFGFFGGGDFGGFEGGGG:FFDGGGGGCEECF9FFGGB=FCFG<5A<FFGGGGF9@FFCE:FG@@G7C@+@@3<FF7A,8CFFE=,@EFDE@@D,@@EEFF7;,37@5,CCE55CEEG?8DGC:8:*46,:<FG>C*:;?+@1>9+:;CCDC?;CFC76CD*12**0)/).:D340)0)2:=))*/;5++;.0)775(**0*)2:FGFCBG)0)*3+.=*4((-((-)()(()-(1.8((-
@M03506:14:000000000-AKVR1:1:1101:22568:7106 2:N:0:45
AGGACTACCCGGGTATCTAATCCTGTTTGCTCCCCACGCTGTCGCGCCTCAGTGTCAGAAACTGCCCAGCAGACCGCCTTCGCCACCGGTCTTCCTCCGGATCTCTCCGCATCCCACCGCTACACCCGGAATTCCGTCTGCCTCTACAGCCCTCGAGTTTGACAGTCGGCACGGCAGATCCGGGGTTGAGCCCCGGACCTTCACCACACCCGTATCACACCACCTACGCGCCCTTCCTCCCCCGTTATTCCGGACAACCCTCTCACCCCCCCCCGTACCCCGGCCTCTTGCCCGGTGTTCC
+
CCCCCGGGGFGGGGGGGGGGGGGFGGGGGGGGGGGGGGGG7FGGGCGEGGGGGF@FGEGGFGGGGFGGGGGGGFF:FGGCGGGGGGGGDCFFFGG9FFGGEGF,FF,E=CFCGGG@GGEGEEGGFFEEG+@F8FFGFF:F9EFG?FGG8D@??FGGC5>7;79,@;ECCD>FG*B>E*,5<555C:*=<CB+BC5EEEGF7*+<?6=FGGD)/);CD*0CD*1:*26)*).53:?0(**2:*1C9**)0<@)55C/71*2).)9:0;45><)))*1*4)0,((-,,3))/.(0((/).,-)
@M03506:14:000000000-AKVR1:1:1101:26539:7120 2:N:0:45
AGGACTACTCGGGTTTCTAATCCTGTTTGCTCCCCTAGCTTTCGCGCCTCAGCGTCAGTTGTGGTCCGGAGAGCCGCTTTCGCCCCCGGTGTTCCTCCTGATATCTACGCATTTCCCCCCTACACCAGGATTTCCACCCTCCCCTCCCACACTCTAGCACGGCCGTTTCTGATGCCAGCTCCACGTTGAGCCTGGCGGTTTCACAGCAGACTTCCCCCACCGCTTCCTCTCCCCTTACGCCCACTCATGCCGCACCCCCACCGCCCCCCCCTCTTTCCCCCTCTTCCTCGCCCGCCGTGAC
+
<,A8CFFD9EFEEFGGGGG9E,CFEFFG<FFFFDGGF<CDFFGDG:FE,B,,CBFC,BFA,F78,CFE7@EC:@CFGG7<FCGE,@C++4+8B?FGGGGE,,B?FF,:++48+:E,54+4++EEFD+F77,A,,C,9,3+=8+@3B@B>D+:6C77@@9<+@5*@*@6:7,7,,2,4,:,8>=:*406*,2?2,1,**/**;+<3=;*****4+5<*>>C/77***0*<*.:>)8*,93587**22*9+98537D)*(1*0<)>3:::8DC.)2+03)*0-(,,).)*)0(()(,10)-(-
@M03506:14:000000000-AKVR1:1:1101:4383:7130 2:N:0:45
AGGACTACCCGGGTTTCTAATCCTGTTTGCTCCCCACGCTGTCGCGCCTCAGTGTCAGAAACTGCCCAGCTGACCGCCCTCGCCACCGGTCTTCCTCCGGATCTCTACGCATTCCACCGCTACACCCGGAATTCCGTCTGCCTCTACAGTCCCCGAGTTTGACAGTCGGCACGGCAGATCCGGGGTTGAGCCCCGGACTTTCACCACACCCTTATCAAACCACCTCCGCGCCCTTTACGCCCAGGGATTCCGGACAACCCCCGCCCCCCCCGTATTACCCCGGCGGCTGGCACGGTGTTAG
+
CCCCCGGGGGGGGFGGGGGGGGGGGGGGGGFGGGGGGGGGGGGGG@EGFGFGGGFGGGGGGGGGGGGGGGGGGGGDGGGDGGGGGGFGGGGGFGGGGGGGGEGFGFGGGGGGGGGGG@:FFFGFCFGGEGDGFGFCBCFGGGGGGFG9FFGGGGGGC@CDFGGCCGGGG5C<EGGGGCFFFG:E5C5EGFGEFE8C*=?6CG+>++:CED396*:@7*6CC*/:7*))/9>EGF47)*0AC595**2)*3+)0)))*(/2)083)8:BCEG@)1*++./+(-(4((-80)4(916*)82).
@M03506:14:000000000-AKVR1:1:1101:14869:7132 2:N:0:45
AGGACTACCCGGGTTTCTAATCCTGTTTGCTCCCCATGCTTTCGCGCCTCAGCGTCAGTTATAGCCCAGTAAACCGTCTTCACCACTGGTGTTCTTCCACATATCTACGCATTTCACCGCTACACGTGGAATTCCGTTTACCCTAACTACACTCTAGCGAGACAGTTTCAAATGCAGCTCCGGGGTTGAGCCCCGGAATTTCACATCTGCCTTATCTCACCGCCTACGCCCCCTTTACGCCCAGTAATTCCGATCAATGCTTGCCCCCCCCGTATTACCCCAGCGGCTGGCACGGCGTTAG
+
CCCCCGGGGGGGGGGGGGGGGGGGGGGGGGGGGGGGGGGGGGGGDFEECFGGGGEE@FGGGGGFGGGGGGGGGGGDFGGGGFFFFGGGGGGGGGGGGGFGFGG@FEDFFDEGGGGGGDGE=FFFD7AFGGGGGGGGGGGGGGGGGCGFFFCG;EFFDFG>8==,,@DFFFGFGGFGGGFGGDEEEGGGDCGGGEEEGCFFFCGGF:A,,+2;CFGG+++=**?75*))*))=:5FC.:5CE*1/29+9+<+67)957)*AF?*9*<C:*75)8);8+67+3((3-(4>9)1.680)0748-
@M03506:14:000000000-AKVR1:1:1101:7518:7167 2:N:0:45
AGGACTACACGGGTTTCTAATCCCGTTCGCTCCCCTGGCTTTCGCGCATCAGCGTCAGTGTCGGCCCAGCAACCCGCCTTCGCCGCAGGTGTTCCTCTCGATATCTACGCATTTCACCGCTACACCGAGAATTCCAGTTGCCCCTTCCGCCCCCTACCCGCGCAGTATCAGTTGACCTTTCCGAGTTAAGCCCGGAGATTTCACAACTTCCTTGCCCTTGCCCCCTACCCCCCTCTTACGCCCTTTAAATCCGACCACGCGTGGCCCCCCCCCTCTTCTCGCGGCCTCTGGCCCGGGCTTG
+
CCCCCCCGFFGG:@FEGGGGGGGFCFFGGG7FGGGGGGGGGGGDGCG@FECCE:FGEGEFFGGGGCFDFFFCFGG@EGGGGGGGCG=FC4F5BEGFC9FGFF,>FDBFFGEEGGGGGGCEE+@<<FE++>+DFGGCG<9FEEFGD8B,+:34+4*>4@E*8*>?;:FEF@F,,>;F9,=,6A=**;;+1<9B8EE:C*<=9:+5>+=60+**<*8+*20*0*0*9<35*9)21))2.28*2:D)0++1++09>))))(*/).)1)*2):)><>CE02-*2(((,((,0())))((/))(((
@M03506:14:000000000-AKVR1:1:1101:14869:7194 2:N:0:45
AGGACTACCCGGGTATCTAATCCCGTTCGCTCCCCTAGCTTTCGCGCCTCAGCGTCAGTGTCGGCCCAGCAACCCGCCTTCGCCGCAGGTGTTCCTCTCGATATCTACGCATTTCACCGCTACACCGAGAATTCCAGTTGCCCCTTCCGCACTCTAGCACAGCAGTATCACTTGACCGTTCCGAGTTAAGCCCGGAGATTTCACAAGTGACTTACCACGCCGCCTCCGCGCCCCTTACGCCCTGCCAAACCCAACACCACTTGCTCCCCCCGCATTACCGCGGCCTCCGCGCCGGAGTTAG
+
CCC@CGGGGGGGGGCFGGGGGFCFCFGGGEGGCGGGGGGFEFGGGGGGEFGGFGF@EGGGGGGGGGECFGFCFGGGDGGEFGGDGG@BFFGGGFGCFE?F,BEGG9FFGGDEEGGGFGDGGDGGF87FE7:FBCFFCAD,EBGGGGGGCC@ECF,;;@>F66DGGGACFCD,@32DF5CE8C9*:E:,=BFGC:5=:5*<<C7@+=;++1;:C7C9+>5EGCGGD*55E<BE3)0C0608:5)***0)*2*)..19/(*:?**2*<<7?:D:)1?*3)1*,-,(((.)-)(,)(-18)(.)
@M03506:14:000000000-AKVR1:1:1101:7583:7208 2:N:0:45
AGGACTACCCGGGTTTCTAATCCTGTTTGCTCCCCTAGCTTTCGTTCCTCAGCGTCAGTAGTGGTCCAGCGCGCCGCTTTCGCCACGGGTGTCCCTGCAGATATCTACGCATTTCACCGCTACACCTGCAATTCCACGCGCCTCTCCCACACTCAAGCACAGCAGTTTTGGAAGCAGCCTCTGGGTTAAGCCCAGAGATTGCACTCCCAACTTGCCGCACCGCCCACGAACCCTTTACACCCAGTACTCCCGATCAACGCTGGCCCCCTACGTCTTACCGCGCCTGCTGGCACGGAGTTAG
+
CCCCCFGDFGGGGFGEGGFGGGGGFFGG@E9FGGGGFGGGCFGFGGGGAFECFFGDGGGFGEEFFGGGGGDGGGGGGGGGGGGGGGGEGFGGGGGGEGGGGFGGGGFGGGGGDGFFGGGDGEFE8DF8EFCCGFGAFGGCDB3>=FF?BF7@3@6:9986,@?C,ECFCF5A9,@:?FGDE,<DD,=C,>EGGE>5EE7:,;;C76FGGGGGG7F+)/:EGCGD)1))*/0:C@@DDCFGFEGCF9+9+<A5B))1245=).5<>58>8<4509;596):23((,,())06(9(()0.4))
@M03506:14:000000000-AKVR1:1:1101:5993:7225 2:N:0:45
AGGACTACCCGGGTTTCTAATCCTGTTTGCTCCCCACGCTGTCGCGCCTCAGTGTCAGAAACTGCCCAGCAGACCGCCTTCGCCACCGGTCTTCCTCCGGATCTCTACGCATTCCACCGCTACACCCGGAATTCCGTCTGCCTCTACAGTCCTCGAGTTTGACAGTCGGCACGGCAGATCCGGGGTTGAGCCCCGGACTTTCACCACACCCTTATCAAACCACCTACGCCCCCTTTACGCCCAGCGCTTCCGGACCACGCTCGCACCCCCCGTATTACCGCCGCCGCTGGCACGGCGTTAT
+
CCCCCGGGGGGGGGGGGGGGGGGGGGGGGGGGGGGGGGGGGGGGGGGGGGGGGGGGGGGGGGGGGFGGGGGGFGGGGGGGGGGGGGGGGGGGGGGGGGGGDEGFGGGGGGGGGGGGGGGGGGGFGGGGGGGGGGGGGGGGGGDGGFGGGCFFGGDGGFGCFGGGGGGDGGDGGGGGCC989CEDGGGGECCFCC88?E5E?CCGG6:**:DF:C?F*?*+95C74*75=)0CC:)*-:>GGGDF**/7C;E>>59)7:CE:5>D3=EECDGDF3E<+6F:7(-(-(()37:?60()00(4(
@M03506:14:000000000-AKVR1:1:1101:6516:7233 2:N:0:45
AGGACTACCCGGGTTTCTAATCCCGTTCGCTCCCCTAGCTTTCGCGCCTCAGCGTCAGTGTCGGCCCAGCAACCCGCCTTCGCCGCAGGTGTTCCTCTTGATATCTACGCATTTCACCGCTACACCAAGAATTCCAGTTGCCCCTTCCGCACTCTAGCCCCGCAGTATCGGTTGACCTTTCCGGGTTAAGCCCGGAGATTTCACAATCGACTTGCGGTGGCGGCCTACGCGCCCTTTACGCCCAGTACATCCGAACAACGCTGGCTCCCCCCGTATTACCGCGGCTTCTGGCACGGCGTGT
+
CCCCCGGGGGGGGEGGGGGGGGGGGGGFEG;FGGGGGGGFFGGGGGGGGGGGGGGGGGGCGGGDEGGGGGGGEFGGGGGGGGGGGGGGGEFGGGGGGAFGFGG9FGFFFDE7FGGGGGCEEGGFG<+8ADFGGGGGGGFFGDEGCFGGGGGEEFGFEGF:CGGGGG9F7>>GGGFG6>EC?CEGC:CF;CGGF8C*::*<<:+A9CFG**CDE=?E5D>5719C7D54*<5*)0)*.:=EG=3>7F?*?+05<5>7)(/27).)**+0;79>DD5@:57?610(42756*)57),).)-((
@M03506:14:000000000-AKVR1:1:1101:4599:7243 2:N:0:45
AGGACTACCCGGGTTTCTAATCCGGTTCGCTCCCCACGCTCTCGCACCTCAGCGTCAGCGCACCCCCAGTCGGCTGGTTTGCCCCTGGGTGTTCCTGCCGAGCTCTACGAATTTCACCACCACACCGGCAATTCCCCCGACCCCTGGATGGCTCCAGCCCCGCCGTATGGGCTCACATCGCGCAGTTAAGCCGCCCGCTCTCAGTCCCCACGCGCGGCGCCCCCTGCGTTCCATATACGCCCAGTCACTCCGGACAACGCTGGGCCACTCTGTCTTACCGCGGCTGCTGGCTCACGGTTAG
+
A6-6BG8EFEBFGGC@FFEF<C,C+++67+8,+:CAB++6,9@F@@CF,,C<6FG@F,E:7+++,@++B,:8++C=4,,4,CC=4D77+B++4,,A?FGD+@++8<B9+8,8+,57<F,++,+3+38FCC@F,,>7@@7+CE*34**@3>88,,*6?,*;C9>E**6,=8,*3*5B+2+**3**=C++>?98C5*/*1?***+++0+<*9CC5):*/)5=<)1:5*))2*.:***2-*.88>D/>?9*+3;)))1)*./*>3)*7**835**1*:<+-/*(414((-)50(,92)/..-(4
@M03506:14:000000000-AKVR1:1:1101:18843:7244 2:N:0:45
AGGACTACCCGGGTTTCTAATCCCGTTTGCTCCCCTGGCCTTCGTGTCTCAGTGTCAGGAACTGTCCAGAGACCCGCCTTCGCCACTGGTCTTCCTTACGATATCTACGCATTTCACCGCTACACCGTAAATCCCAGTCTCCTCTCCAGTCCTCAAGCACCGCACTATGGAATGCAGTTTCGCAGTTAAGCTCCGAAATTCCACACTCCACTTACGCCGCCACCTACCCGCCCTTTACTCCCAACGAACCCGCCCCCTCCTCGAGACCTCTGACCTACCCCGGCTGCCTCCCCATAGTCAG
+
CCCCCGGGFFGG7@FFFG9FGFGG>EFFFFGA<CBDC<FFGGGDF,;EACEEEAFG,C<CDFGGFGGG8CC@E@E+@CEGG7FG,FFD@FFGFGGGGDFE?FFEGGAFGC,BFFGGGGGDFEGF<D>?FFCF,A?E,9:4AEFFDFDC88@EFFG89DDFFGDG6+,,,6E9EDFE,3@,@:+++@9,73,,,@3**1@9,+7,,@,=7@>+:+,4**)*:)*40*))=)52)).*);+5>C45***8/*;7)))1)(*2)))9*/*0+92)/*+0057*(((4(0:)))(-.4(*)1)))
@M03506:14:000000000-AKVR1:1:1101:4869:7265 2:N:0:45
AGGACTACCCGGGTATCTAATCCGGATCGCTCCCCACGCTTTCGCTCCTCAGTGTCAGGACCGGTCCAGGAAGCCGCCTTCGCCTCTGGTGTTCCTCCCGATATCTACGCATTCCACCACTACACCGGGAATTCCGCTTCCCCCTACCGGCCTCGAGCCCGGCAGTATCGAATGACCCCTCCCAGTTGAGCCGGGAGATTTCACATCGGACTTGCCGTGGCCACCTACAAGCCTTTTACGCCCAATAAATCCGGACAACGCCCGCCCCCCACGCATTCCCGCTGCTGCTGGCACGTAGTTT
+
CCCCCGGGGGGGGGGGGGGGGGGGGGGGGGGGGGGGGGGGGGGGGGGGGGGGGGGGGFGGGGGGGGGGGGGGGGGGDGDEGGGGDGGGGGGFGGGGGGGGGGGGGGAFGEGGGGGGGGGGGFFFGGDEGG7DFGGGGGEGFDEGGGGGGEGGGGCE85C>EGE5CCFCEEFFGGGGGGCFGGGGGGGCGGGGGCD8C5?E77+>FGF**9CD9C?87DE*5C7EFF?7C29CDF4:<77C=C3CFCF?<2<6B)9CD8<:3).9CEE)2)18)/*//)*<01(--,,*,<(4))(1)0-.)
@M03506:14:000000000-AKVR1:1:1101:7145:7271 2:N:0:45
AGGACTATCCGGGTTTCTAATCCTGTTCGCTCCCCTAGCTTTCGCGCCTGAGCGTCAGGTAAGGCCCAGAGATCCGCCTTCGCCACCGGTGTTCCTCCTGATATCTGCGCATTTCTCCGCTACACCAGGAATTCCGATCTCCCCTACCTACCTCTAGCCTGACAATATCGGATGCAGTCACGGGGTTGAGCCCCGGGATTTCACACCCGACTTGCCAAGCCGCCTGCGCGCTCTTTACTCCCAATGCTTCCGGACAACGCCCGCCTCCCCCCTCTTACCGCGGCCGCGTTCACCTCGCGCC
+
CCCCCGGGGGGGGGGGGGGGGGGGGGGGGG@FGGGGGGGGGGGGGGGGGFGGGGGGGGGGGGGGGGGGGGGGGGGGGGGGGGGGGGGGGGGGGGGGGGGGGGGGGGGGGGEECEFFDGCGGEGGGGGGG=FGFGGG+CFDAFFGGGFDDDGGFGGGFGGGGGFCDEACFGGCEEGCF,@DFGDGCG5*,6?>D:5*:5ECC=EG767EEDGGDFGGG4AFFGGGGC@>7)0*17=*6**38:577C8=9AC3<:CG42):5@DGD*A:*)9))*20+-)*43((((-)()(,/)4*))(-(
@M03506:14:000000000-AKVR1:1:1101:4259:7299 2:N:0:45
AGGACTACCCGGGTATCTAATCCTGTTCGCTCCCCACGCTTTCGCTCCTCAGCGTCAGTTACTGCCCAGAGACCCGCCTTCGCCACCGGTGTTCCTCCTGATATCTGCGCATTCCACCGCTACACCAGGAATTCCAGTCTCCCCTGCAGTACTCGAGTCTGCCCGTATCGCCCGCACGCCCACAGTTAAGCTGTGAGTTTTCACGAACAACGCGACAAACCACCCACGAGCTCTTTACGCCCAGTAATTCCCGACAACGCCACCCCCCCACTTATTACCCCGGCGTCTGCCCACTATGTGG
+
CCCCCGGGGGGGGGGFGGGGGGGGGGGGGGGGGGGGGGGGGGGGGGGGGGGGGGFGGGGGGGGGGFGGGGGGGGGGGGGGGGGGGGGGGGGGGGGGGGGGGGGCGGGGGGGGGGGGGGGGDGGGGGFGGGGGGGGGGG9DGFGGG68FGGGGDDEGGGGCEGCC6CCFC+@@EEDCE>5FD:E*DDDFGGGGC<,,5B?CFGGGCC5C5CC7=<8EGDAFFGGD*9>DG<@CCFFFB>5*?EG4>CFFGC+*7595)()/))0/**:>*)1)**00+)1+-,(2((4)2*)3)(,00*.))
@M03506:14:000000000-AKVR1:1:1101:8493:7299 2:N:0:45
AGGACTACCCGGGTTTCTAATCCCGTTTGCTCCCCTGGCTTTCGCGCCTCAGCGTCAATGCCGGTCCAGGGTGCCGCCTTCGCCACCGGTGTTCCTCCAGATATCTACGCATTTCACCGCTACACCTGGAATTCCGCATCCCTCTCCCGGATTCAAGCCTGCCAGTATCGGACGCAGTTCCCGGGTTGAGCCCGGGGATTTCACGTTCGACTTAGCGGGCCACCTACGCGCCCTTTACGCCCAGTCATTCCGAGCAACGCTTGCCCCCTCTGTATTCCCGCGGCTGCCGGCCCAGATTTAC
+
CCCCCGGGGGGGGGGGGGGGGGGGGGGGGGGGGGGGGGGGGGGGGGGGDGFGGGGGGGGGGGGGGGGGGGGGGGGGGGGGGGGGGGGGGGGGGGGEGGGGGGGGGGGGGGGGGFGCGGGGGGGGGGGGGGCFGGGGG>FGGGGGDFFFECEEGGGGGGGF?EGG8<CGGGGGCEGC9BFGEFGC88AE?8FFGGGGGDGGFGCE*0::=DDCE7EGGGDGGGGFDCFBE3@GC)77)*)2:>39D+969<F4>)<C4?GGF3.<FGGF5>*6@*0<+:@5909>,73)(.900(.4**.))
@M03506:14:000000000-AKVR1:1:1101:17994:7308 2:N:0:45
AGGACTACACGGGTTTCTAATCCTGTTTGCTCCCCACGCTTTCGTGCATGAGCGTCAGTGTTGGCCCAGGAGGCTGCCTTCGCCATCGGTGTTCCTCCACATCTCTACGCATTTCACCGCTACACGTGGAATTCCACCTCCCTCTGCCACACTCCAGCACCGTAGTTTCAAGCGCCATTCCCAAGTTAAGCTCGGGGATTTCACGCCTGACTTGCGGCCCCCCCTGCGCCCGCTTTCCGCCCCGTAATTCCGCTTACCGCTCCCCCCCTACGTCTTCCCCCCGCCGGCGTCACGCACTTAG
+
CCCCCGGGGGGGGGGGGGGGGGGGGGGGGGGGGGGGGGGGGGGGGGGFFGGGFFCGGGGGGGGGGGGGGGGGGGGGGGGGGFGGGGGGGGGGGGGGGGGGGGGGGGCGGGGGGGGGGGGGGGGGGCGFGDGGFGGGGFGGGGGGGGGGGGGGFGGCDDFGGGF6E6CEFDG7@8CG68:DFG7D?@D:A,D,@AEGEGCG,5,2=EFGF46;C*<C47)5>)/79DFBG*7*).8<):.CC7))9**.3<9655***.*507)**:*0:)9>5*;*+-.*-(-2((()-)((0((/)))-)
@M03506:14:000000000-AKVR1:1:1101:14709:7313 2:N:0:45
AGGACTACCCGGGTATCTAATCCTGTTTGCTCCCCTAGCTTTCGTGCCTCAGTGTCAGGAGTTGTCCAGGGACTCGCCTTCGCCACTGGTGTTCCACTTGATATCTACGCATTTCACTGCTACGCCAAGTATTCCAGTCCCCCCTCCAACCCTCGAGCAAGGTAGTTTCCAATGCCATTTCCGAGTTGAGCTCGGAGATTTCACATCCGACTTACCCCGCCACCTACGCACCCTTTACGCCCAGTCAATCCGAACAACGCTTGGGACCTCTGTATCACAGCGGCTGCTGTCGCAGAGCTAG
+
CCCCCGGGGGGGGGGGGGGGGGGGGGGGGGGGGGGGGGGGGGGGGGGGGGGGGGGGGGGGGGGGGGGGGGGGGGGGGGGDGGGGGGGGGGGGGGGGGGGGGGGGGGGGGGGGGGGGGGGGGFGGGGGGFGGGEGGGGGGGGGGDGEDGGGGGGDC>CGG8DFGGGGGGGGG9E?F>@;@EA:7>>FGC7FG9DCC*C545<CGGGGFGGDGGGCGGG<6C)?DCF6AB5*=ED);89FECGCD**+5:+<@5@)9<<:/5@)5*/*2<8F*9F>F+0.*+.4(3((2))*)(.44)0))-.
@M03506:14:000000000-AKVR1:1:1101:19143:7317 2:N:0:45
AGGACTACCCGGGTTTCTAATCCCGTTTGCTCCCCTGGCTTTCGCTCCTCAGCGTCAGTAGTAGTCCAGGATGCCGCCTTCGCCACCGGTGTTCCTCCAGATATCTACGCATTTCACCGCTACACCTGGAATTCCGCATCCCTCTCCTACACTCAAGCCATCCAGTATCAGACGCAGTTCCCCGGTTAAGCCGAGGGATTTCACGTCGGACCTAGTTGGCCGCCTCCGCGCCCTTTCCGCCCCGCACTTCCGAACAACCCCTGCCCCCCCCCTCTTCCCCTCTCGTCGGTCCCGGCTTTCC
+
@8CCCGGGGGGGCFEGGGFFGGGGGGGGGGGFFFGGGCGGGGGGGGGGGGG,FGGGGDFEGGCFFGGGGGFFFGGGGGDE@DGGCFEGGGG:FEF,FF<AA9<<FGFFFGGEGGGGGCFGEEEFFGG@EF<FD?FGDGG@FFBFDFGGGF8F>DF89EFC@DDCDD,>FC,CFC>EG+@FCDF5C@:7CEAFE*BEC=,,>8,>E==**)2>*2@CFG)+;5CEC*58*15ED>5*)*.;A53))/*)0+075:DDF?**)0)9C8E>CB5))1*036:*(((,((4)4)--.(,))).).
@M03506:14:000000000-AKVR1:1:1101:19249:7322 2:N:0:45
AGGACTACTCGGGTATCTAATCCGGTTCGCTCCCCACGCTCTCGCACCTCAGCGTCAGCGCATGCCCAGGCGGCTGGTTTCCCCCTGGGTGTTCCTGCCGATCTCTACGCATTTCACCACTACACCGGCAATTCCACCGCCCTCTGCATGGCTCCAGACGCGCCGTATGGGATGGCGCCTGGCCGTTAAGCGGCCAGATTTCACACCCCACGCTCGCGTCCGCCCGCGTGCGCTTTACGCCCAGTCAATCCGCACAACGCTCGGCCCCTCTGTCTTACCGCGGCTGCTGGCACACGCTGCG
+
CCCCCGGGGGGGGGGGGGGGGGGGGGGGGGGGGGGGGGGGGGGGDGGGGGCFGGGGGGGGGGGGGGGGGGGGGGGGGGGGGGGGGGFGGGGGGGGGGGGGGGGFFCFGFGDGGGGCGGGGGGGGGGGDEG7FFFGFGGGGEGGGGGGGGGCFFCCD69ECEGGGGGGF?CF:FCC6EGCEGGGFD>CE5B98CEGGG6<+3>FG76EGC5CGG3**1)0:DGGE))5<*7>CGF><<FFGEGG<2<+1330<5:7593)27))97*2>87*01*3+<:?*2(,--(,).74(9(())0:(,
@M03506:14:000000000-AKVR1:1:1101:7232:7327 2:N:0:45
AGGACTACCCGGGTTTCTAATCCCGTTTGCTCCCCACGCTTTCGCGCCTCAGCGTCAGTCACCGTCCAGACGACCGCCTTCGCCACCGGTGTTCCTCCCGATCTCTACACATTTCACCGCTACACCGGGAATTCCATCGTCCTCCCCGGGACTCAAGAAAGAGAGTCTCGAGCGCCGTTCCTCGGTTGAGCCGAGGGCTTTCACACCCGACTTCTCCCCCCGCCTCCCCGCCCTTTCCGCCCAGTCATTCCGAACAACGCTCGCCACCTCCGTATTACCGCGGCCGCTGGCACGGGGTTGG
+
CCCCCGGGGGGGGFGGGGGGGGGGGGGGGGGGGGGGGGGGGGGEGGGGGGGGGGFGGGGGGGGGGGEGGGGGGGGGGGGGGGGGGGGGGGGGGGGGGGEGGGGGGGFGGGFGFGGGGGGGECGDGGGGDGGG,<F=DFFGGG@GFEG8BCCGGF8DC7BFG?FECGGGG6>:EEGGG5=FG?FG5C5597CCC58EGG6=+*AEEGG=55C9E:+<CCBGG<DEG3:):3>EGD)2)*0A?G342+0/0<:?)75)9:9>)0.9D*A@=FGB@58+364*2,(-((()(04(9(())7(((
@M03506:14:000000000-AKVR1:1:1101:18468:7351 2:N:0:45
AGGACTACCCGGGTTTCTAATCCGGTTCGCTCCCCACGCTTTCGCGTCTCAGCGTCAGTTGCAGGCCAGGAAGCCGCCTTCGCCACTGGTGTTCCTCCAGATATCTACGCATTTCACCGCTACACCTGGAATTCCGCTTCCCTCTCCTGCACTCTAGCCAGGCCAGTTTGCAATGCAGTTTTCCGGTTGAGCCGGAAGATTTCCCATCACACTTAACCAGCCCCCTACCCGCGCCTTACGCCCAGTAAACCTGGTTCACCCTTGCCCCCTCGGGTTTCACCCGCGTCTCGGCCCTGTGTCA
+
CCCCCGGGFGGGGGGGGGGGGGGGGGGGEGGGGGGGGGGGGGGGGGGGGGGGGGGGGGGDFFGF<FCFGGGGCGGEGDCFGCEGGGGGGFGFGGGFFGGGFGCE<9BFFG7EEDGGGGGGG7FFGGGGGG8DDF,3FEDEGGGGGGFDFGGG9DADDF8AB6D8ECCGG7FC7ECFGGAFEF;>*>CGEFG8?C>E8:CFDGE,9,=;,?CGGGGG=C*1;:*=)9;)**)//))/-*/*::D3<<+900;74)0**.:+)))*2<201)1))1;8C4*<).((--(),/(-),(1)0)))
@M03506:14:000000000-AKVR1:1:1101:10241:7359 2:N:0:45
AGGACTACCCGGGTTTCTAATCCTGTTCGTTCCCCACGCTTTCGCGTCTCAGCGTCAGTACCGTCCCAGAGAGCCGCCTTCGCCACGGGTGTTCTTCCTGATATCTGCGCATTTCACCGCTACACCAGGAATTCCACTCTCCTCTTCCGGACTCTAGCCGTGCGGTTTCCACCGACGTCTCGAGGTTAAGCCTCGAGTTTTCACAACGGACCTGCACGGCCGCCCAAGCGCGCTTTAAGCCCAATAAATCCGGACAACCCTCGCCCCCCCCGTCCTACCCCGGCGGCTTGACCGGATTATA
+
CCCCCGGGGGGGGFGGGGGGGGGGGGGGGGGGGGGGGGGGGGGGGGGGGGFGGGGGGGGGGGGGGGGGGGGGGGGGGGGGGGGGGGGCGFGGGGGGGGGGGGGCFGGGGGGGEGGGFGGGGGGGGGGGGEGGGGGFGFGCFD=DFEGGGG7EEGFFEFFEBCCGGEC>DECGFE8EC*:8E,C8?EF7;C@C28;8CF=F?FEE?CEGC*/>6*:=**5C)9D5)9))*1)29)7*)*/<3:<5*3C*+3<>55C)*(**0))9)2:)*))))*/2+)5*3929((-)(.(5*3(1)7)))
@M03506:14:000000000-AKVR1:1:1101:22911:7364 2:N:0:45
AGGACTACTCGGGTTTCTAATCCGGTTTGCGCCCCAGGGCTTCGTCCCTCACTGTCAGAGCCGTTCTAGTGTAGCGCCTTCGCCACTGGTCCTCCCCGAAGGATTACAGGATTTTACCCCTACCCCTCGAGTAGCCTACACCTCTCCCGGTCTCGAGCCTGCCGGTCTACCCGGAATTCGATACGTTGAGCGCATCGATTTACCCAGGCATCTAACAGGCCAGCTACGGACGCTTTAGGCCCAATAATAATGACCACCACTTCACCTGCGTGTATTACGGCGGCGGATGTCACACGCCTTT
+
CCCCCGGGGGGGGGGGGGGGGGGDGGGGGGGGGGGGGGDFGGGGGGGGGDGGGGGGGGGGGGGFEGGGGFGGGGGGGGGGGGFFGGGGGGCGDGFGGGGDGGE9??EFGECFGGGGGFF<D@FGGGGGGGDFGGGGCFGGGGCFGGFC88@EGGFGGGGGGGGD>EG5EFGD>*@EEEGG9D>EGCG,@@C8EGCECCG7*7;7C6/5***9=+<@FG4CCD5E421./<>E<7374:9F@*/*02+/<++1*/*9><5:)****++)*7*7.*3<+5)*4(-(3((),/))1),/).(-)
@M03506:14:000000000-AKVR1:1:1101:18387:7364 2:N:0:45
AGGACTACTCGGGTTTCTAATCCTGTTTGCTCCCCTAGCTTTCGCGCCTCAGCGTCAGTTGTGGTCCAGTGCGCCGCTTTCGCCACAGGTGTTCCTCCCGATATCTACGCATTTCACCGCTACACCGGGAATTCCACGCACCTCTCCCACACTCAAGCACGGCAGTTTCGCCTGCAGGCTCCGAGTTAAGCCCGGAGATTTCACAGGTGACTTACCGCACCGCCTACGCGCCCTTTACGCCCAATAATTCCCAACAACGCTTGCCCCCCTCGTATTACCGCGGCTGCTGGCCCGAAGTTCG
+
CCCCCGGGGGGGGGGGGGGGGGGGGGGGGGGGGGGGGGGGGGGGGGGGGGGGGGGGGGGGGGGGGGGGGEFGGGGGGGGGGGGGDFCGG9EFGGGGGGDGDGGGGGGGGDFGGGGGGGGGGGGGGGGDGFGGF9FAEFGGGGGGFGGGGGGGFGGGDGGGCCGDDDDEDEEFGFGGGGGCEEGGGGGGGFFGGD*C*2@F?FCCFDFC67<FDCFD5<5EGGGCC*7)C)75<>FC)::8EC53>C78+AF*9)C**()10))/0<C7C)7>)*2<+6*1224(((378?6()-())8))(
@M03506:14:000000000-AKVR1:1:1101:7140:7381 2:N:0:45
AGGACTACTCGGGTTTCTAATCCTGTTTGCTACCCACGCTTTCGCTCCTCAGCGTCAATACTGGCCCAGAGATCCGCCTTCGCCACCGGTGTTCCTCCCGATATCTACGCATTTCACCGCTACACCGGGAATTCCACGCACCTCTCCCACACTCACGCACGGCAGTTTCGCCTGCAGGCTCCGAGTTAAGCCCGGAGATTTCACAGGTGACTTACCGCACCGCCTACGCGCCCTTTACGCCCAATAATCCCGAACACCCCTAGCCCCCCTCGTCTTACCGCCGCCTCTGGCCCGCAGTCAG
+
CCCCCGGFEGGGGEFGGGGFGGGGGFFFFGGGG@FGGGGGGGEFGFGGDGFEGGBFFGFFEGFGGGFEGGGFGGGCDFC:FCFGGEGFE>6BFCGGGGGFGGEE9C9FFFECF<AFFGFGGFDEEGDEGFCGGCFGGGG>B8,>DFEGGGDE,1=,,@CGG6EC>,@@DDGG5*DC1>>1>*=14CE7,;CCGE5*=5EF+1+1+9::<0>C9DC+*1)*/57=/*577)5:55)9):)/?EC**2:?++2<)557*()/0)77D*;B55CB3/**+69*((((((,05),(07())7(-.
@M03506:14:000000000-AKVR1:1:1101:4545:7397 2:N:0:45
AGGACTACTCGGGTTTCTAATCCTGTTTGCTCCCCCAGCTTTCGCGCCTCAGTGTCAGGAGTCGTCCAGAGACTCGCCTTCGCCACTGGTGTTCCTCTCGATATCTACGCATTTCACTGCTACACCGAGAATTCCAGTCTCCCCTCCGACCCTCAAGCGGGATAGTATTCAATGCCATTTCCGAGTTGAGCTCGGAGATTTCACATCGAACTTACCTCGCCCCCTACGCCCCCTTTACGCCCAGTAAACCCGAAAAACGCTTGGGACCCCTGTCTTCCCGCGGCTGCTGGCCCAGAGTTAA
+
CCCCCGGGGGGGGFGGGFFGGGGGGGGGGCGGCGGGGGGGGGGGGGGGGGGGGGGGGFGGGGGGGGGGGGGGGGGFGGGGGFDG:FGFGGGGGGGFGGGGDFEGGGGGGGEGGGGGGFGGGFGDCFGGGGGGGDGGGFCBEFGGGGEE6E883DCFDFG6E8C6:;C;EC;FFGGFF;EGFC*3*>@AEFF;EEG8*=DFCF:EF,<CFDGD<F96=FECC*:CC38AC))*2886)07=G*342+<6+2;>))))9():3:)/5;E5*855<*+<+4F*(-(,(-(0.9:1526F>649.
@M03506:14:000000000-AKVR1:1:1101:5121:7405 2:N:0:45
AGGACTACCCGGGTTTCTAATCCTGTTTGCTCCCCACGCTTTCGCACCTCAGCGTCAGTACCGGGCCAGTGAGCCGCCTTCGCCACTGGTGTTCTTGCGAATATCTACGAATTTCACCTCTACACTCGCAGTTCCACTCGCCTCTCCCGGACTCAAGATTCTCAGTATCAAGGGCAGTTCTGGAGTTGAGCTCCAGGATTTCACCCATGACTTAAGAACCCGCCTCCGTGCGCTTTACGCCCAGTGATTCCGAGTCACCCTAACCCCCTTCGTATTACCGCGGCTGCTGCACCGCGTGCTG
+
@CCCCGGGGGGGGGGGGGGCGGGGGGGGGFDGGGFGGGGGGGGEGGGECFGGGGGGGGGFG<CEGGGGGGDGFGGGGGFEFFGF@G==8:=EGGGGFGGCGG@FGGGGGEFGGGF?E<<?FAE9FE8?FF=FE<A<FAFGGGCEFGGD8B+3>F8B@;93DCGFEFFCGA,8,:**@:<@F;E,DD:,>:DFG?,<,=,592>@,4*44;D+:D9,=+),:8C*/9)0/*)*)0)*7+)*2:9*0++*+3+)85**:)**)))2*8?)*)*))*2++.**,((,((,))*.()(()0)(,)
@M03506:14:000000000-AKVR1:1:1101:17859:7406 2:N:0:45
AGGACTACACGGGTTTCTAATCCCGTTTGCTCCCCTGGCTTTCGCTCATCAGTGTCAGTGTTGGTCCAGGACGCCGCCTTCGCCACCGGTGTTCCTCCACATATCTACGCTTTTCACCGCTACCCCTGGAATTCCGCGTCCCTCCCCCAAACTCATGCCATCCAGTATCAGGCCCAGCTCCCCGGTCAAGTCGCGGGCTTTCACTTCTGACTTAGTTGGCCACTTACGAGCCCTTTCCGCCCAGTAATTCCTAACACAGCTTTCCCCGCCTCTTCTCCCCCGGCTGCTGGCTCAGAGTTAG
+
6AC,8E<D9FGC6FFEGAFDFFF@,FGG;FC@86@F<FG,;CFC7,;CFFG,<6EE,@C@CEE@@<,CF,@DCF6++@68CCEC,6=@7F4??@A9EEF,:F<??DD99>+44A5A,E7CFGE<FF=:?,AAFD,,8C=BFGA,3BEGC+6@FG8,@E>:EGF63@;>7@,,:*3:,,,@DG>**>*;9,,64*:**1?1>F?9+4=99+;7:F?E7@)3**70**975/):D?46)>.AGGG*00+/+3+*98CF6(*:??**:+;)17/))*+++-72(3(4(,()5)-(0)(**0.)4
@M03506:14:000000000-AKVR1:1:1101:10516:7407 2:N:0:45
AGGACTACCCGGGTTTCTAATCCTGTTTGCTCCCCACGCTTTCGAGTCTCAGCGTCAGTATTCGTCCAGTTGGCCGCCTTCGCCACCGGTGTTCCTCTTGATATCTACGAATTTCACCTCTACACCGAGAATTCCACCAACCTCTCCGATACTCTAGCCCGGCAGTTTCGAGTGCACTTCCTGGGTTGAGCCCAGGGCTTTCACACCCGACTTATCGGACCGCCTACACTCGCTTTACGCCCAGTAATCCCGAACAACGTTTGCCCCCTCTGTCTTACCCCGCTGCCTGCCACACCGTTAG
+
CCCCCGGGGGGGGGEGGGGGGGGGGGGGGGGGGGGGGGGGGGGFGGGGGGFFGGGGGGGGGGGGGGGGGGGGGGGGGGGGGGGGGGGGGGGGGGGFGGGGGFFGGGGGGGFFGGGGGGGGGCGGGGGDGDCFFCEFGGFGGGGGGGGGGG=C>DFGFGGFGGGGGFGGGDGGD6;DGG?FGGGG5FG>>CFEEGC>EEFE6CCG?CGGCCCDDD+1*9.>)9DE33A)=+;:CB@3.?<*:C<DFEF4+33<..))049C??B>*<*7*)207>CF726+,-(-((.=A)()*((1))(((
@M03506:14:000000000-AKVR1:1:1101:12721:7407 2:N:0:45
AGGACTACTCGGGTTTCTAATCCGGTTCGCTCCCCACGCTTTCGCGTCTCAGCGTCAGTTGCAGGCCAGGAAGCCGCCTTCGCCACTGGTGTTCCTCCAGATATCTACGCATTTCACCGCTACACCTGGAATTCCGCTTCCCTCTCCTGCACTCTAGCCAGGCCAGTTTGCAATGCAGTTTTCCGGTTGAGCCGGAAGAGTTCACATCCCACTTAACCAGCCGCCTACACGCGCTTTACGCCCAGTAAATCGGGTTAACACTTGCCCCCCCCGCATTACCCCGGCCTCTGGCCCGCAGTTT
+
CCCCCGGGGGGGGFGGFGFGGGGGGGGGGGGGGGGGGGGGGGGGGGGGGGGGGGGGGGGGGGGGGGGGGGGGGGGGGGGGGGGGEGGFGEFGGGGGGGFGFFGGGGGGGGGGCFGGGGGGGGGGGGCGFDGGGGGGGGEGGGGGFGGGGGGGFGGGFFGGGGGG?D6BCFFF7FFGGGFGD<:D>CEG>FGGFEECEGG,>:CGFECC,CFCGCEFCFFFCFD555;A6DDGGB)1(:/2?=)*/03@F+9).7*/*.2+0*10*<<7C)))))*//./+(-21(((0(),3)((1034)-
@M03506:14:000000000-AKVR1:1:1101:21461:7408 2:N:0:45
AGGACTACTCGGGTTTCTAATCCTGTTTGCTCCCCACGCTTTCACGTCTCAGCGTCGGTTACGTCCCAGCGAGCTGCCTTCGCAATTGGTGTTCCTCCTGATATCTGCGCATTCCACCTCTTCACCAGGATTTCCACTCGCCTCTTCCCCTTGCTAGCTCGACATCATCCACCGGCTTTCGATGTTTTTCCCTCCGTATTTCCCAGTGTCTTTACCGGACCTCCTACACCAGCCTTACTCTCACTGATTCCTTACAACCCTATCCCCCTCCGCTCTTCCTTCTCTCTCGGCCTGCGTCTAG
+
@CCCCFGG9C@FGEFFFGCF<EDE9EFF<EE@CDFG@:@@B<C<A<FD,,,66CF7+++68CCEF7FCE8F7@:F,6CCF,CC,@:F,,CDFCEF5EECE,5,EEE<977@F:FEEDG<A,,,59E<:++,C:,CFA<FC768+@9,>,,,,,,77,=,,++3++,3@8,6@@:8++39;**,3,7@,3,,75,***,4,>C,,,414B+++4:99?4)*)**=>94;**.1*0)27C+++3*:D+++++51++*+3)*7.))2232)2.7))/**3)97))).-))*-0(()(()00(-)
@M03506:14:000000000-AKVR1:1:1101:13796:7430 2:N:0:45
AGGACTACTCGGGTTTCTAATCCTGTTCGCTCCCCACGCTTTCGCGTCTCAGCGTCGGTACCGTCCCAGAGAGCTGCCTTCGCCATAGGTGTTCTTCCTGATATCTGCGCATTTCACCGCTACACCGGGAATTCCACACTCCCCTACCGGACTCGAGTCACGGCAGTTTCGAATGGCCCCTCCACGTTAAGCGTGGAGATTTCACATCCGACTTGCCGAACCGCCTACGAGCTCTTTACGCCCAATAATTCCGGCCAACGCTAGACCCCTACGTATTCCCGCGGCTGCTGGCACTGAGTTG
+
C8CCCGGGGGGGGGGGGGGGGGGGGGGGGGGGGGGGGGGGGGGGGGGGDGGGGGGGGGGGGGGFGGGGGGGGGGG8FGGGGGGGGGGGGGGGGGGGGGGFGFGFGGGGGGGGGGGGGGGGGDGGGGGGGGGGCGG?FFGFGGGGGGGGGGGGDC?DCEFFCGGG5EGAEGGDCFGGGGGD*AE6CE=E6E,<8:EGEF6C?@EFGFCCFDGC=C+<CC3EGDDG<*>FE*5E5?6F2FFEEED*968?7+<@FD)17155>37D*<CF=555522AE)*9((3(-(45)/24)4(*/9-4)
@M03506:14:000000000-AKVR1:1:1101:24519:7441 2:N:0:45
AGGACTACCCGGGTATCTAATCCTGTTCGCTCCCCACGCTTTCGCGTCTCAGCGTCAGTCACGTACTAGAGAGCCGCCTGAGCCACGGGTGCTCTTCCTGATATCTGCGCATTTCACCGCTACACCAGGAATTCCACTCTCCTCTTCCGGACTCTAGTCAGATGGTTTCCATCGCAGTCTCGAGGTTGAGCCTCCAGCTTTCACTACGGACCTACCTAACCGCCTACACGCGCTTTCCGCCCAATAAATCCGGACAAACCCTGCCCCCTACGCATTACCGCGCTCCGTTGCACGTCATTAC
+
C<@8@CFGFGGC7F+@E@F9EEFFGG<CC7BF:<CCFCFF,CFC7@@@F<<<E@@:BFFGCCBFGGDFCGCFGGFDGGG,C6F,=EFFG:CE,EBFAF9?9FE9EFF,7@FB7,EABCE7C4@FGF7=+8=:=FGCA,ABFGGGAECBC+@C@DC;E=;ABA,,355,@758DE**4613@,4*3@89,4?,>,,,>,54>89<,4<C*:886C8,029C*1)7CCAAF3)*/)012?)*A/>/0++*++3)))9)*.**)0>D4E*8*)9))*1/+.*/(-(((((0)0876((1).)-.
@M03506:14:000000000-AKVR1:1:1101:21477:7442 2:N:0:45
AGGACTACCCGGGTTTCTAATCCGGTTCGCTCCCCTAGCTTTCGCGCATCAGCGTCAGGTACGGCCCAGCAAGTCGCCTTCGCCACCGGCGTTCCTAGCGATATCTGCGCATTTCACCGCTACACCGCTAGCTCCACTTGCCTCTACCGACCTCAAGTCAACGAAGTATCCGATGCACGATCACAGTTGACCCGTGACTTGTCACATCGGACTTACGTCACCGCACACGCGCACTTTCTCCCAATACAATCCGGATACAACGCCCTCCCCGCGTCCACACGCGGCGTCCGGCCAGTTGTGT
+
-<CCCEGC@ECG+F6B<-;EEFCFDFFEGEDGG@FCFGGGGGDCCFEEGDGGGDCF,@8CA<6:@::B<<FFA66?B,,BCCB7=BC::=:>=BF,?BE@=:8C,EE<FDFF7AA,57C7:FD9<=CECCC,,,5,8@F9;DFGFG99@ECC8,<82>6;,,>D:?F97D;*****0;F8*@EFCE74>?++3:B8*/+=91CFGFFG5*27*0<F*0.A36>*)))0253C)00*-*/++:***++0+3+00539*)*+))0))*20*7)).)***))*(,(((-(.()-4)-(2**-((
@M03506:14:000000000-AKVR1:1:1101:8274:7447 2:N:0:45
AGGACTACCCGGGTTTCTAATCCTGTTTGCTCCCCTAGCTTTCGTTCTTCAGCGTCAGTAGTGGTCCAGCGCGCCGCTTTCGCCACGGGTGTTCCTGCAGATATCTACGCATTTCACCGCTACACCTGCAATTCCACGCGCCTCTCCCACACTCAAGCACAGCAGTTTTGGACGCAGCCTCTGGGTTGAGCCCAGAGCTTTCACTCCCAACTTGCCGCACCGCCTACGAACCCTTTACACCCACTAATTCCTAACAACGCTGCCCCCCCACGTCTTACCGCTGCTCCTGGCACCTAGTTAG
+
CCCCCGGGGGGGGGGCGGGGGGGGGGGFGGGGGGGGGGGGGGGGGGGGGGGGGGGGGGGGGGGGGGGGGGGGGGGGGGGGGGGGGGGGGGGGGGDFGGGGFGGGGGGGGGGGGCFFGGFGGGGGFGGGGGFGEGFEGGEFGGEGGGGGCG@ECGF6:FGGGD6?:FGBFG*D,@>>EGFCGGFEGDEGCGGGGGFGGCGGFF7C,=FGG;CGF7CFDC>EC)/*/1<B5*7C*)07:F6:CC3*2+27<E+**19<*49E:))1>FE5*))).1@892?*3((,)-.??6((1((0*164)
@M03506:14:000000000-AKVR1:1:1101:24258:7462 2:N:0:45
AGGACTACACGGGTTTCTAATCCGGTTCGCTACCCTGGCTTTCGGGTCTCAGCGTCAGGATCGGCCCAGTCGGCCGCCTTCGCCACTGGTGTTCCACCCTATATCTGCCCATTTCACCGGTACACAGGGTATTCCACCGACCTCTACCGTCCTCAAGTCCCCCAGTATCAGATGCAGTTCCCCGGTTGAGCCGCAGGATCTCACATCTGACTTACAGGACCGCCTACACCCGCTTTACGCCCACTGAATCCGGTCAACGCCTGCCCCCTACGTTTTACCGCCGCTGCTGCCCCGTAGTTCG
+
CCCCCGGGGGGGDGGGGGGGGGGGGGGGGGGGGCFGDFGGGGGGGGCFFGGGGGCFEGGGEFEEE:FEFFGGGGGGGGGGGCGFGGF=FFFGGGGGGGG7,5EFGFCFGGGGFGFCFGGEEFGGGGFGGFG,ACFDGFCGG7@DFFFEEEEGGDCFGGFGGGDE*@C9DCEGG,,,@37@>,=::EGDGBFDGG*:*2>+3;CGGFGG@CFGD>+005):83CGDDF6FC)/50)9):@EGGG**00*++<;>)C<*)/*)))19CEB=)C3770/+49*(((-(,(),*.(0(())0-)(
@M03506:14:000000000-AKVR1:1:1101:11849:7469 2:N:0:45
AGGACTACCCGGGTTTCTAATCCTGTTCGCTCCCCTAGCTTTCGCGCCTGAGCGTCAGGTAAGGCCCAGAGATCCGCCTTCGCCACCGGTGTTCCTCCTGACATCTGCGCATTTCACCGCTACACCAGGAATTCCGATCTCCCCTACCTACCTCTAGTCACGCAGTATCGGATGCAGGTCCGGGGTTGAGCCCCGGATTTTCACGACCGACTTGCGTAACCGCCTACGCGCGCTGTACCCCCAATGGATCCGGCACACGCCCGTCCCCTACGTCTTACCGCGGCTGCTGGCCCGTCGTTCT
+
CCCCCGGGGGGGGGGGGGGGGGGGGGGGGGGGGGGGGGGGGGGGGGGGGFGGGGGGGGGGGGGGGGGGGGGGGGGGGGGGGGGGGGGGGEGGGGGFGGGGGGGGGGGGGGGGGGGGGGGGGEGGGGGFGCGGGFGGGGGFGGGGGGGGGGGGGGGGGGG8;6B8EEDDFEGDECFFFGGFGEGGG>EGDFGGGGGD8EGFGG?C5ECE53CDE*9*15>GGDGGCCFB5))295)1-0*+;>)**++*32;)))))22):)8BC7=CF8)95.7813:@*3(((,(,),)4(8>(*))-((
@M03506:14:000000000-AKVR1:1:1101:13348:7475 2:N:0:45
AGGACTACCCGGGTTTCTAATCCTGTTCGCTCCCCACGCTTCCGCTCCTCAGCGTCAGTATCGGCCCAGAGACCCGCCTTCGCCACCGGTGTTCCTCCTGATATCTGCGCATTTCACCGCTACACCAGGAGTTCCAGTCTCCCCTACCGAACTCTAGCCTGCCCGTATCGACTGCAGGCCCGCGGTTGAGCCGCGGGTTTTCACAGTCGACGCGACAAGCCGCCTACGAGCTCTTTACGCCCAAGAAATCCGGACAACGCTCGCACCCTACGTCCTACCCCTGCCGCTTGCCCGGTGTTGG
+
CCCCCGGGGGGGGGGGGGGGGGGGGGGGGGGGGGGGGGGGGGGGGGGGGGGGGGGGGGGGGGGGGGGGGGGFGGGGGGGGGGGGGGGGGGGGGGGGGGGGGGGGGGGGGGGGGGGEGGGGGGGFGGGGGGGGGGGGGGFGGGGGGFGGG8EGGGGGGGGGGGGGGEGCG5FECEGCGGGGGGGGCE5C:CF7CGDCC7*:5D7C7+:?=G7<ECED7)7CFDGGGC:5:C@5**7><FEGG>D**2*0<EF>>BDDD05:)75C)2:B=5C555*1045*-(-3727)(0:(94()08(.(
@M03506:14:000000000-AKVR1:1:1101:9601:7475 2:N:0:45
AGGACTACCCGGGTTTCTAATCCCGTTCGCTCCCCTAGCTTTCGCGCATCAGCGTCAGTGTCGGCCCAGCAACCCGCCTTCGCCGCCGGTGTTCCTCTTGATATCTACGCATTTCACCGCTACACCAAGAATTCCAGTTGCCCCTTCCGCACTCTAGTCGAGCAGTATCAGTTGACCTTTCCGAGTTAAGCCCGGAGATTTCACAACTGACTTGCACTGACCGCCTACGCGCCCTTTACGCCCAGTAAATCCGAACAACGCTTGCTCCCCCCGTATTACCGCGGCTGCTGGCACGGCGTTG
+
CCCCCGGG9FGGGGCEGGGGGGGGGFGGGGGGGGGGGGGGGGFGGGGGEGGGGGGGGG@AFGGGGGGGGGGGGGGGGGGGGGGGGGGGGEGGGGGCFGGGFGGGGGGGGGDGGGGAFFGG+FCFFGGDF8EFGGGGGGGFGGFFGGGGCDGGGGGGGFGCGD5*DFG>DFGGGEGGEFG?EFC*?FECG@CFGGC=8=@?77?FFFE66*2;9>C9CF47;<C59D>@ED)55>BC07BE=EGGGCCF7:<9>5DDD347)837C9:@FDC731::A2@GB9(1(43;74(-),-7)),-(
@M03506:14:000000000-AKVR1:1:1101:24570:7476 2:N:0:45
AGGACTACTCGGGTTTCTAATCCTGTTTGCTCCCCACGCTTTCGCACCTCAGCGTCAGTACCGGGCCAGTGAGCCGCCTTCGCCACTGGTGTTCTTGCGAATATCTACGACTTTCACCTCTACACTCGCAGTTCCACTCACCTCTCCCGGACTCAAGATTCCCAGTATCTAAGGCAGTTCTGGAGTTTAGCCCCCGCATGTCCCCACCGATGTACGAATCCGCCTACTGCGCCCTTACGCCCACACACTCCCACGACCGCTCACGCCCTTCGCATTACCGCGTCTGCTGGTCTGCCGTCAG
+
CC9CCGGGFEF7FCF@FFGGGFG<6CFC89CFGC@FGEGGEFFCFGGGGGFGGCGGGGFGFG7+67@FF6E9ECFGDFDFFF7F7CA=<FD8FGGGF9@=++:,C5FFAC+8@C<FFC<FC9DFG,4+@@=B=B,CF,,,8,8@D,DD>88@E,,6,,67>E9A8DCEA,,,3,33+45,@;,,,@,,,,7,,**4**145+5,/,=?*))*211*21)**7<C*10*3+)*/.)*)2)2:C****1)**2).))9)()*)).**2*)*)9.)***+)//(,-(-(6*4)()*.)*08-((
@M03506:14:000000000-AKVR1:1:1101:9809:7477 2:N:0:45
AGGACTACTCGGGTTTCTAATCCGGTTCGCTCCCCACGCTTTCGCGTCTCAGCGTCAGTTGCAGGCCAGGAAGCCGCCTTCGCCACTGGTGTTCCTCCAGATATCTACGCATTTCACCGCTACACCTGGAATTCCGCTTCCCTCTCCTGCACTCTAGCCAGGCCGGTTTGCAATGCATTTTTCCGGTTGAGCCGGAAGATTTCACATCACACCTAACCAGCCGCCTACACGCGCTTTACGCCCCGTAAATCTGGATAACGCTTGCCCCCTACGTATTACCCCGGCTGCTGGCACGTAGTTT
+
CCCCCGGFGGGGGGGGGGGGGGGGGGGGGGGGGGGGGGGGGGGDGGGGGGGGGGGGGGGGGGGGGGGGGGGDGGGGGGGGGGGGGGGGGGGGGGGFGGCGCG9FGFEFGGEGGGGGGGGGEGGFFGGGGGCGGFGGGGGGGGGG6DFFDGGGEFFFCFGGFGGDGEGEGGGGGFGGGGGGGGG9>ECEEFFGGGG5/:,B,=71;,=CCF7CEGG?4;F5CCDGGCAF?C=EG:;9<74;EE3)9**)5+<9=?C>:9=5.57CFGG):5*))29A0:4C(,(((,(8:)7105894.3))
@M03506:14:000000000-AKVR1:1:1101:21180:7484 2:N:0:45
AGGACTACCCGGGTTTCTAATCCTGTTCGCTCCCCACGCTTTCGCTCCTCAGCGTCAGTTCCGGCCCAGACCACCGCCTTCGCCACCGGTGTTCCTCCTGATATCTGCGCATTTCACCGCTACACCAGGAATTCCGTGGTCCCCTACCGGACTCTAGCCATGGCAGTATCGGGTGGCGTCTCCAGGTTGAGCCTGGAGGTTTCACACCCGACTTGCCAAGCCGCCTACGAGCCCTTTACGCCCACGGAATCCGGACAACCCTTGCCCCCGCCGGATTTCCGAGGCTGCTGGCCCGGAGTTG
+
CCCCCGGGGGGGGGGGGGGGGGGGGGGGGGGGGGGGGGGGGGGGGFGGGGGGGGGGGGGGGGGGGEGGGGGGGGGGGGGGGGGGGGGGGGEBCFFGGFGGGGGGGGGGGGGDEFGFGGCGCFGFFGFEEGCFGGGGE7FCFC@>@6E?6C7CEGFG;EGDC?F@EDBFFGGGEGCCF54:CFC;CF,,4,2>CFGCGFG=GC@;<+=EE3)2>DGGGFFC75DGGGBFE5<C)0)7)08**:)*1*1)*/293>*))(**0)07D?@:?))07)//2)0024(-48()5?3?5:>:))-.)
@M03506:14:000000000-AKVR1:1:1101:5692:7487 2:N:0:45
AGGACTACTCGGGTTTCTAATCCTGTTTGCTCCCCATGCTGTCGCGCATCAGTGTCAGGTACGGCCCAGCGTGTCGCCTTCGCCACTGGTGTTCCTCCGGATCTCTACGCATTTCACCACTACACCCGGAATTCCACACGCCCCTACCGTCCTCTAGTCCCGCAGTATCCGACGACCTTTCCCGGTTAAGCCGAAAAATTTCACGCCAGACTTACGAAACCACCTACACGCCCTTTACGCCCAGTCACTCCGGATAACGTTTGTCCCCTACGCTTTACCGCTGCTGCTTGCACGTCGTTAA
+
CCCCCGGGGGGGGGGGGGGGGGGGGGGGGGGGGGGGGGGGDFFGGGGGFGGGGGGGGGGGGGGDGCCEGGGG7CFD<FCCFCFGGGFGGFGGGDG?FFFG@=CGGGGGGC7FGGGFGDFFGFCEEFGGDDGCFEFGGGGCFGGGGEFEE@8=CCFG9EFF?EEGGDGFCGGEEE>C>CFDGGGCCE:CF,,?E:E*:C<C5;7C8EFGGCFGGC<8C4)*7<*CFF@:79BCGFF<<G3*:>CF6+<@+<87D)19:>GFF))02++7*77))*1/<4=71(-4?F?4261)083*).(2(
@M03506:14:000000000-AKVR1:1:1101:21989:7489 2:N:0:45
AGGACTACCGGGGTATCTAATCCCGTTTGCTCCCCTGGCTTTCGCGCCTCAGCGTCAGTGTTAGACCAGCAACCCGTCTTCACCTCAGGTGTTCCTCTTGATATCTACGCATCTCATCGCTACACCAAGAATTCCGATTGCCCCTTCTACACCCTAGCCCGACAGTTTCACTTCGCCGTTCTGGGTTAAGCCCAGAGATTTTACAAGTGACGTGTTGGGCCGCCCACGCGCCCTTTACGCCCACTAAACCCGAACCACACTTGGTCCCTACCTATTACCTCCGCTGCCGGCTCGTAGTTAT
+
-ACCCGG9E6@:@:@99FA6ECFF@FEGCEGG<D@,DFFDG@FF@CFGEGC<,FFC7,CF<FE<FGD<C8CFGGGD@FFFFAFC,CFF8CFGGCBAFGAFAFFAFBFGFGCG7FGEC<FGG7BFB<FF<:,5E9;FFFF+44,==,>6,3,@,66@@DFGC8=++37>,@;F=6CCCC;:,:E,3,34<C,>>5,,1=DC,+5>CC92:==145>,;*67:):5)*::5))2))0267./:EC*230)+2*85)))*(*:@F*2*3C4+**)**3+<-9+)(2:((()-<1()((*0).6)
@M03506:14:000000000-AKVR1:1:1101:26081:7496 2:N:0:45
AGGCCTACCGGGGTTTCTAATCCTGTTTGCTCCCCTAGCTTTCGCCCCTCAGCGTCAGTTGTGGTCCAGTGCGCCGCTTTCGCCACAGGGTTTCCTCCCGATTCTTAGCCATTTCACCGCTCCCCCGGAAATTCCCCGCTCCTCTCTCTGACCCAAGCACCGCATTTATGCCTTAACCCTCCGAGTTAAGCCCGGGGTTTCTCTCGCTGACTCACCCTCCCCCTCACGCGCCCGTTTCTCCCAATCAACCCGCCCAACGCATGCCCCCCCCGCCTTCACCGCGCGCTCGCACCGTGAGCTG
+
@AC@A,CE-@FG:@+@--C@,,CC6CF<66,;CFC@:C@FGG96@,86,,,,;+B@@@,C,CB:,:CFDCF9+@,+>B7C9,,:?:488,,:4CD9FF++84+,,,,,,,,C<?F,C??7++++44@:++3A=,D>FC@+3>8>7>,,,,3@D,3+,@,:,***5*35,7,7>,42,,4D8;***1*,,266********++++0*//5)*2+*5***./1*1*19))*)7E7.5*(**3<****0+***/.0))**-**))02***.:)/).)//+)*3((-(((-)4)-()(.*).()(
@M03506:14:000000000-AKVR1:1:1101:21913:7505 2:N:0:45
AGGACTACCAGGGTATCTAATCCCGTTTGCTCCCCTGGCTTTCGCTCCTCAGTGTCAGTGTCGGTCCAGGATGCCGCCTTCGCCACCGGTGTTCCTCCAGATATCTACGCATTTCACCGCTACACCTGGAATTCCGCATCCCTCTCCCGAACTCAAGCCATCCAGTATCAGACGCAGTTCCCCGGTTAAGCCGAGGGATTTCACGTCTGACTTAGTTGGCCACCTACGAGCCCTTTACGCCCAGTAATTCCGAACACCGCTTGCCCCCCCCGTCTTACCCCGGCTGCCTGCCCGGCGTTAG
+
@@CCCGGGGGGGEFGGFGGGGGGGEGGGGGGGGGGGGGGGGGGCEGGGGFGGGGGGGGGGGGGGGG@D8FCGGGGGGGGGGGGGGGGGGGGEGGGAGFEGFGG9FFFGGGGCFGGGGGGGGGGGGGGGGGGGGGGGGGGCCFGGGGDGGCCGCGADGGGFDFGFC=,EFF9FF>CGDGGEFFFGDCCCGFGGG5EE=GF6AFCFGGGEC8CGCGDF>:;FFCFGGC;3ADFGGFFC)+)8CCDGC+A7+2:?)8<D5:3:.7)*2+;7CB370*/*+69+(((((((),/(()-3))04(-
@M03506:14:000000000-AKVR1:1:1101:19704:7508 2:N:0:45
AGGACTACTCGGGTATCTAATCCTGTCTGCTCCCCACGCTTTCGCTCCTCAGCGTCAGTATCGGCCCAGAGCGGCGCCTTCGCCACCGGTGTTCCTCCTGATATCTGCGCATTTCACCGCTACACCAGGAATTCCCCGCTCCCCTACCGAACTCGAGTCACAGCAGTATCGGGTGGCGTCCCCGGGTTGAGCCCAGGGGTTTCACACCCGACTTACCGGACCGCCTACGCGCGCTCTACGCCCACTAAATCCGGACAACGCTTGCTCCCTCCGTGTTACACCGCCTGCTGGCACGTATCTG
+
CCCCCGGGGGGGGGGGGGFGGGGGGGGGGGGGGGGGGGGGGGGGGFGGGGGGGGCGGGGGGGGGGGGGGGGGGGGDGGCFGFGGGGGGGFGGGGGGGGGGGFFFGFCGGGECEGGGGGGGGCGGGGGGEFDFFGGGGGGEGGGGGCFGGDDGGFC8:FGGGGGG6DCFFCC7;DG5:C7CEEG5C>**=<EFDFCEFDEA*>EGGF6EGGDC:*+@FG35)73CD5)75)<ECE3*4*/*:E<C**3)0+<9.)7CD?F*>:3C*0C?GF7BEC5*0)8+).(((--5(0(8)419)*(.)
@M03506:14:000000000-AKVR1:1:1101:19779:7531 2:N:0:45
AGGACTACTCGGGTATCTAATCCCGTTCGCTCCCCTGGCTTTCGCGCATCAGCGTCAGTGTCGGCCCAGCAACCCGCCTTCGCCGCAGGTGTTCCTCTCGATATCTACGCATTTCACCGCTACACCGAGAATTCCAGTTGCCCCTTCCGCACTCTAGCCGCGCAGTATCAGTTGACCTTTCCGAGTTAAGCCCGGAGATTTCACAACTGACTTGCGCTGGCCGCCTACGCGCCCTTTACGCCACGTAACTCCGAACAACGCTTGCCCCCCCCCGTTTACCGCGGCTGCTCGCCCGGTCTTC
+
CCCCCGGGGGGGGGGGGGGGGGGGGGGGGGGGGGGGGGGGGGGGGGGGGGFGGGCEGGFGGGGGGGGGGGGGGGGGGGG>FGGGGGFEGGGGGGGFGEEE,B<BFGGGFGGGGGFFGGGG>=FFGGGGG>:,>9FFGGGGGAFDDGFFEGCE8C@9;=@>B5E:>E9DFCFCFGGGGGFGGGGGGFCG7,?88:8**2*+>DGGGC5+<*8+12@=C<B*C<DCCD>@EC>CC)052:8*:E)*9/*.*0A?:373)2C*07)*12<5:>3)))*0<(*<(14(41(8)*-()-4)..(.)
@M03506:14:000000000-AKVR1:1:1101:9498:7538 2:N:0:45
AGGACTACTCGGGTTTCTAATCCTGTTTGCTCCCCACGCTTTCGTGCATGAGCGTCAGTATTGGCCCAGGGGGCTGCCTTCGCCGTCGGTATTCCTCCCGATATCTACGCATTTCACTGCTACACCGGGAATTCCAGTCTCCTCTGCCGCACTCCAGCCTTGCAGTCCCAAATGCCATTCCCAGGTTGAGCCCGGGGATTTCACATCTGGCTTACAAAACCGCCTGCGCCCGCTTTACGCCCAGTACTTCCGATTAACGCCCCCACCCCACGTCTTACCTCGGCAGCTCGCCCGTCGTTAC
+
CCCCCGGGGGGGGGGDGGGGGGGGGGGGGGGGGGGGGGGGGGGGGGGGGGGGGGGGGGGGGGGGGGGDGFGGGGGGGGGGGGGGGGGGGGGGGGGGGGGGGGGEGGGGGGGGGGGGGGGGGGGGGGGGGGGGGGGGGFG9FGFFGFGGGGDEGGGCFGGGGGGGCGGGGGGCGDFGGCGGGGGGDGGGGGGG5;::?=C?EGGGGGGGGGGGGFCFC=):CDGGD35BE*859>DG<F)*2:559F+8+<7>5>5C74>E)..)/:E<*09557AE7AF+3-36((-))8((.,,*)7((-
@M03506:14:000000000-AKVR1:1:1101:12666:7546 2:N:0:45
AGGACTACCCGGGTTTCTAATCCTGTTTGCTCCCCACGCTCTCGCGCCTCAGCGTCAGCAATGGCACAGCGAGCCGCCTTCGCCACCGGTGTTCTTCCCGATATCTACGCATTTCACCGCTACACCAGGAATTCCGTTCTCCCCTGCATACCTCTAGTCAGCCCGTATCGGAAGCAGGCCCGGGGTTGAGCCCCGCGTCTTTACTCCCGAGCTGCCAATCCGCCGACGAGACCTCTCCCTCCAATAATGCCGGCCAACGCCTGCCCCCCACGCATTACTGCGGCGGATCGACCGTAGGTGG
+
CCCCCGGFG9@@FCG;C-,CEF<FC<FCCDFFEF@FB7C7,9EFEFEBFGGGGDC@CEGFFF9EE,C,C,+8@FFBB>FDGGGGGGGGGGGE@GFFAFGGGGEGGGFGGGGG7E9,:CFEFFFGGGGGCF,,,,=BEFE+=DF@FGGGFGGGDC6ECGGGFGCEG>:DFC5FE8:,;8C**=75**=/9F7+*=C8***1=+1>CCG5:*/)**+***):0/75/)8>=D)*1))9,*)*2:4**<<8<++0))1)13DE)))*0**.*>5@)18824*+)--3-(-)()((.((*))-.-
@M03506:14:000000000-AKVR1:1:1101:7228:7547 2:N:0:45
AGGACTACCCGGGTATCTAATCCGGTTCGCTCCCCACGCTTTCGCGTCTCAGCGTCAGTTACAGGCCAGGAAGCCGCCTTCGCCACTGGCGTTCCTCCAGATATCTACGCATTTCACCGCTACACCTGGAATTCCGCTTCCCTCTCCTGCACTCTAGCCAGGCCGGTTTGCAATGCAGTTCTCGGGTTGAGCCCGAGGATTTCACATCACACCTAACCAGCCGCCTACACGCGCTTCACGCCCAGTAAATCTGGATAACGCTCGCCCCCTCCGTCTTACCGCGGCTGCTGGCACGCGGCTC
+
CCCCCGGGGGGGGGGGGGGGGGGGGGGGGGGGGGGGGGGGGGGGGFEFGGGGGGGGGGGCFGGGDGGGGGFGEGGGGGGGGGGGGGGGGGGGGGGGGGFGGGGGGGGGGGCGGGGGGGGGGGGGGGGGG8=FGGGGGGCGGGGGCFFGFGGGGGAFGGGGGFGCECCECCC;AFGCFFGGGC:CGGGGD@8FFFGGCGG6FGGGGCFF76*2=*+><C6/9*>ED35FG4)11<7>(29*2:9/>C+/<<C*94:77<*/.)))1*;>E)9)7**2;4@GFB1>FF0),903)51)))(,(
@M03506:14:000000000-AKVR1:1:1101:21110:7550 2:N:0:45
AGGACTACCCGGGTTTCTAATCCCGTTCGCTCCCCTGGCTTTCGCGCATCAGCGTCAGTGTCGGCCCGGCAACCCGCCCTCGCCGCAGGTGTTCCTCTCGATATCTACGCATTTCACCGCTACACCGAGAATTCCAGTTGCCCCTTCCGCACTCTAGTCGCACAGTATCAGTTGACCTTTCCGAGTTAAGCCCGGAGCTTTCACAACTGACTTGTGCTGACCGCCTACGCGCCCTTTACGCCCAGTAAATCCGAACAACGACTGCCCCCCCCGCCTTCCCGCGGCCGCTGGCACGGACGTT
+
CCCCCGGGGGGGGGGGGGGGGGGGGGGGGGGGGGGGGGGGGGGGGGG@FGGFGGGGGGGGGGGGGGGGGGGGGGGGGGGGGGGGGG7FCBCGGFGDFFFCFCCEFGFGGGGGCGGGGGGGGDGGGGGD7:FFGGG<FGGFGGGGGFGFEEEE@CFG;AGGGDED>FFGCCC,>FCFGFC?FF=:E>E71?ECGEG58**=<CFG7EGFC747::CC>DFC7DD=77<<5D>EGF592D48E59*/<C=+3A)))*1)(1*))./7*;:=BG>))*21)0:(-(49017(71:)413<)(4(
@M03506:14:000000000-AKVR1:1:1101:27997:7552 2:N:0:45
TGGACTACCCGGGTTTCTAATACTGTTTGCTCCCCTAGCTCTCGCGCCTCAGCGTCAGTTGTGGTCTAGTTCGTCGCTTTCGCCACAGGTGTTCCTCCCGATATCTACGCATTTCACTGCTACACTGGGCATGCCACGCACCTCTCCCACACTCAAGCATGGCAGTTCCGCATGCAGGCTCCGAGTTAAGCCAGGAGATGTCGTAGGTGACTTAACGCAGCGCCTACGCGATCTGAATGCCCAAGATTGCCGACACACGATTGCATCCCCTGTACTAATGCCGCGGCGAGCAGAAAGTACT
+
-<AC,,;FFF@BFG77CFEEG<9F9CEF8<,,;,BCFFEGCDFC@++@C7FFEGG7,6,9CFFGGGC@CC,C:6@+@BFCC:C7FF8?B<<CC,CE,:=C7@F:EEF9=+BF7B<,B,,,5C<<F<5?F,,A,,,8,6++@+8,@8,,=8B6B8DC,,3,@,,,+,3,,3+++5,3@,@,@5185@CC,,,4,,>:=9D9:C,*,/*,,+2+44,1*9)*)))**>.)*1)**)++)*1++*05**+/+++0577)*4)*))0**+398)*)02+0+)*3))(-(,1)(0(2),(*/*)-)
@M03506:14:000000000-AKVR1:1:1101:16763:7564 2:N:0:45
AGGACTACCCGGGTTTCTAATCCTGTTTGCTACCCACGCTTTCGTGTCTCAGCGTCAGAAGTGGTCCAGTAAGCTGTCTACACCACAGGTGTTCCTCCTGATATCTACGCATTTCACCGCTACACCAGGAATTCCGCTTACCTCTCCCACCCTCTAGCATTCTAGTTTCCGCTGCACCCTCCCAGTTAAGCCGGGAGATTTCACAACAGACTGGGAACCCCGCCTACACACTCTTTACGCCCAGCAATTCCGAACCACGCTCCCTGCCCCCCTATTACCGCCGCTGCTGGCACGTAGTTAG
+
CCCCCGGGGGGGGFGGGGGGGGGGGGGGGGGGGGGGGGGGGGGGGGGGGGGGGGGGGGCGGGGGGGGGGGFGGGGGGGGGGFGG?F?GGGGGGGGGGGGGDEGFG9FFFGDGGFGFFGGEFEGA@FGGGFFECFGGGGGCFF4=DGFGGGGGGGFDEEFGGFGGE=EDFDCFD>E88FGGGGG,3>D,DEGGGCC5**@CCFAE:?*,,*;4CCFF*3*=??DGD5?FC*>6>FF+6@3E=C>8*0:*<EFF>>D50,*:)8)9><C>*.9)5*<:+6?51(,,(-49)<:1*(,0)8.).
@M03506:14:000000000-AKVR1:1:1101:8401:7568 2:N:0:45
AGGACTACCCGGGTTTCTAATCCGGTTCGCTCCCCTAGCTTTCGCGCCTCAGCGTCAGGAGTGGCCCAGCCATCCGCCTTCGCCACCGGCATTCCTAGCGATATCTGCGCATTTCACCGCTACACCGCTAGTTCTAATGGCCTCTACCATCCTCAAGCCAACGCAGTATCCGACGCAGTTCCACAGTTAAGCCATGGGATTTCACGCCGGACTTACGTAGCCGCCTGCCCGCCCTTTACGCCCAGTGAAGCCGGATAACGCTCGCCCCCTCCGCCTTACCCCGGCTGCTGCCCGGTAGTTT
+
CCCCCGGGGGGGGGGGGGGGGGGGGGGGGGGGGGGGGGGGGGGGGGGGGGGGGGGGGGGFGGGGGGGGGGGGGGGGGGGGGGGGGGGGGGDGGGGGGGGGGGGGGGGGGGGGGGGGGGGGGDGFGGGGECFDGGGGGGGGGGGGGGGGGGGGGGFFBCGGGGGGGEGGGGGGCEEGDEEFGGGGFGGG7,<FFCEEECF7ECFGGFGGED3C>7@F3>6*9F<CC155*7>EC5)90*9*8CDD4+<6<+0).))/7>G*<5<)7?;@G)15)***/)0<(-(--(4))0).)(()))-.)
@M03506:14:000000000-AKVR1:1:1101:22414:7577 2:N:0:45
AGGACTACCCGGGTTTCTAATCCTGTTTGCTCCCCTAGCTTTCGCGCCTCAGCGTCAGTTGTGGTCCAGTGCGCCGCTTTCGCCCCAGGTGTTCCTCCCGATATCTACGCATTTCACCGCTACACCGGGAATTCCCCGCACCTCTCCCACACTCAAGCACGCCAGTTCCGCCTGCAGGCTCCGAGTTAAGCCCGGAGTTTTCACAGGTGACCTACCACCCCCCCTACGCCCCCTTCACGCCCAACAATTCCGAAAAACCGCTCCCCCCCCCGTATTCCCCCGCCGACCGCCACGCAGTTAG
+
@@C<CFCFGGGGG@FFEFFGFFFFGGGGCFEGFGGEDFGGGGG;CCEG7F<AEB,@,B6EAF@:EFFCEC@ACFGEGE:CDEGG,CCCDB?FFAFFEFGGEE7FEFFG4:BFGDD9FG+@:+>,,A=C>+@FF9C,8=F:FG,@:FF?E:BC,15,,@,D**38C@F;=;CE?E5F,D56BEG*==*4>,BFEC5*3*5+5@CCC9*03;*+4*>E**):)))2)15)2/8CC7@*)95CFGD**/;*+0<<5)))*(**).)9**/0:5).)10+<5**2(((((()-)-(.(-17)4))
@M03506:14:000000000-AKVR1:1:1101:3875:7632 2:N:0:45
AGGACTACCCGGGTATCTAATCCCGTTCGCTCCCCTGGCTTTCGCGCCTCAGCGTCAGTGTCGGCCCAGCAACCCGCCTTCGCCTCAGGTGTTCTTCCCAATATCTACGCATTTCACCGCTACACTGGGAATTCCAGTTGCCCCTTCCGCACTCCAGCTCGGCAGTTTCGACAGACGTTCCGGGGTTGAGCCCCGGGCTTTCACTCCCGACTTGCCGTGCCGCCTACGCGCCCTTTCCGCCCAGTAATTCCGAACAACGCTTGCCCCCTACGTCTTACCCCGGCTGCTGGTACCTAGTTGG
+
CCCCCGGGGGGGGGGGGGGGGGGGGGGGGGGGGGGGGGGGGGGGGGGDEGGGGGGGGGGGGGDFGGGGGGGGGGGGGGGGGGGGFGFFGGGGGGGGGGGGGGGGGGGGGGGGGGGGGGGGGGGGGGCFGFCFGGCA<FF;AFGFGFDGDGGGGGGG8E>DECCC6DFAFCF*@E8DGGGGGGGCEGDGG@EF>ECGCE8=+CEG3+C=E5C3CCF8DC5EFGG73*7>GGFGG:8C)27CAED:D+<@?FE)55>)*.17)7@GGEFD=3C)8**;9:)+-(-493::?)()/-.2194)(
@M03506:14:000000000-AKVR1:1:1101:10831:7635 2:N:0:45
AGGACTACCAGGGTTTCTAATCCCGTTTGCTCCCCTGGCTTTCGCGCCTCAGTGTCAATACCGGTCCAGGATGCCGCCTTCGCCACCGGTGTTCCTCCAGATATCTACGCATTTCACCGCTACACCTGGAATTCCGCATCCCTCTCCCGGATTCAAGCCTCCCAGTCTTGGACGCAGTTCCTGGGTTGAGCCCAGGGATTTCACGTTCAACTTAGAAGGCCACCTACGCGCCCTTTACGCCCAGTAATTCCGAACAACGCTTGCCCCCTCTGTATTCCCGCGGCTGCTGGCACAGCGTTAG
+
@CCCCGGG@FGGGGGGGGGGGGGGGGGGGGGGGGGGGGGGGGGGG:FGGGFCFFGGGGGGGGGGFGGGGGFGFEGEGGGGGGGGGGGGGEGGGGGGGGCFFFFGGGGGFGGGGGGAFGGGGGCFGGFFFFEGEFFGGGGGGGGGGGEGGD86CFGGGGGGGFGCFGGFCFGGGGC5CEFGGGFF5D59FFGGDGCDEGCG,:AFC6CFFFFDFCGGGG4FGFGGGGFB:CA15;57<@DEGDCC*+<=<<C6:@DG::)*.))9*<F>E>*7/:++06**,(,4(-().0((9(1<@730-
@M03506:14:000000000-AKVR1:1:1101:19375:7639 2:N:0:45
AGGACTACCCGGGTATCTAATCCCGTTCGCTCCCCTAGCTTTCGCGCCTCAGCGTCAGTGTCGGCCCAGCAACCCGCCTACGCCGCAGGTGTTCCTCTTGATATCTACGCATTTCACCGCTACACCAAGAATTCCAGTTGCCCCTTCCGCACTCTAGCCGAGCAGTATCAGTTGACCTTTCCGAGTTAAGCCCGGAGATTTCACAACTGACTCGCACTGGCCGCCTACGCGCCCTTTACGCCCAGTAAACCCGAACAACGCTCTCCCCCCCCGTATTACCGCGGCTGACGGCCCGGATTTA
+
CCCCCGGG-FGGGGGGGGGGGGGGGGGGGGGGGGGGGGGGGGGGGGGGGGGGGGGGGGGGGGGGGGGGGGFFGFGGGGGGGGGGGGGGGGGGEGGGGGGGGGGGGGGGGGGGGGGGGGGGGCFGGGGFEF@GDFGGGGGGGGGFGGGGGDEGGGGGAGGGD5CEGGGGGGGGFGGGGGGGGGGGGGGCCGGGGGDEEDFG7C9EFGED+7FGF>EEGGFGFGGGDD3FEG>GG:572*0;EDC3C<EF++;<>B)9)3>2;:)*0*;>G5C>>9?:0)9E6>1(4,()()(()((1))-.)
@M03506:14:000000000-AKVR1:1:1101:12533:7652 2:N:0:45
AGGACTACCCGGGTTTCTAATCCGGTTCGCTCCCCACGCTTTCGCGCCTCAGCGTCAGTTAGCGCCTCGAAGACCGCCTTCGCCACTGGTGTTCCTCCGGATATCTACGCACTTCACCACTACACCCGGAATTCCATCTTCGTCTACGCCACTCAAGTCTGGGAGTATCCGCAGACCCCTCTTGGTTGAGCCAAGAGATTTCACCACGGACTTTCCAAACCGCCTGCGCGCGCTTTACGCCCAGTAAATCCGGACAACGCGAGCCACCTCCGTATTACCCCGCCGGCTCGCCCGTAGTTTC
+
CCCCCGGGGGGGGGGGGGGGGGGGGGGGGGGGGGGGGGGGGGGGGGGGGGGGGGGGGGGGGGGGGGGGGGGGGGGGGGGGGGGGGGGGGGGGGGGGGGGGGGGGGGFGGGGGGGGGGGEGGGGGGGGGGGGGGGGGGGGGGGGGGGGGGGEGFFG?FCFGGFGGGGGDFGGGGGEFGGGGGGGGGGGEFGGGGGGGGFFGGGGGGCCEE5CD?@AEGFAGGDD:D*5./)07C55D)*.8CC7C9+@7+23)5)171(5507)>9+;>*)9<><F6+)/+,71(-(()(0((5(4))066)
@M03506:14:000000000-AKVR1:1:1101:4133:7660 2:N:0:45
AGGACTACCCGGGTTTCTAATCCGGATCGCTCCCCACGCTTTCGCGCCTCAGCGTCAGCAAAGCTCCAGGCAACCGCCTTCGCCACTGGTGTTCCTCCCGATATCTACGCATTCCACCACTACACCGGGAATTCCATTGCCCCCTAGCTTGCTCCAGTCACGCCGTATCCGCTGACCCCGCCCAGTTGAGCCGAGCGATTTCGCAACGGACGTGCGTGACCGCCTGCGCGCCCTTTACGCCCAATAAATCCGGGCAACGCCCGCACCCTCCGTATTACCGCGCCCGCGGCCCCGCAGTTAC
+
CCCCCGGGGGGGGGGGGGGGGGGGGGDGGGGGGGGGGGGGGGGGGGGGEGGGGGGGGGGGGGGGCGGGGGGGGGGGGGGGGGGGDGGGGGGGEGGGGGGGGGDGGGGGGGDGGGGGGGGGGGGGGGGGGGGGFGGGFEDGGGGGDCDGGF@DGGGGGFG7EEGGGGG>EGGGGGGG?FGCGGG5=>;@F7ECE5:::CGCCFFGG5>C7D<D7CFGGG3CFGGC/9F3=DFGD)7*6DEGGE3CD++*2<FB5.C7*35E)<:C)CEFC)/70*20+6@/16(3(4(.4)-(0((9..)--
@M03506:14:000000000-AKVR1:1:1101:19178:7675 2:N:0:45
AGGACTACCAGGGTTTCTAATCCTGTTTGCTCCCCTAGCTTTCGCAGCTCAGCGTCAGTGATGGCCCAGATACCTGCTTTCGCCATAGGTATTCCTCCTGATATCTACGCATTTCACCGCTACACCAGGAATTCCAGTATCCCCTACCACACTCTAGTCCGGTAGTTTCCCTTGGCCTCTCCCAGTTGAGCCGGGAGCGTTCACAAAAGACTTACCGAACCGCCTACCTGCGCTTTACGCCTAGTGATTCCGAGTATCGCTTGCCACCCACGTATTACCCCGGCGGCTGGCAGGCAGTTAG
+
CCCCCGGEGGGGGFFEGGGGGGGGGGGGGGGGDGGGGGGGGGGGGGGGGGGCGGFGGDFGGGGGGGGGGGGGGGGGGGGGFGGGGGGDGGGGGGGGGGGGGFGEFGGGGDGG@FFDFDFGGGGGGGC=+BFF:FFGGGF9EFFGGGGGGGCEFFGGGGGGG>C>EFEDGCGADF8?CEG,33=DEGGGC,DFGDEED6*@@C6EDFCE69?F,5>8***@CDDCD4;AFCF=<DAF):>E*27*++++4CEF35FDFACE>>>F49E:*7C)7*:@759+((-(((-<()40)3(/5))))
@M03506:14:000000000-AKVR1:1:1101:6552:7675 2:N:0:45
AGGACTACTCGGGTTTCTAATCCTGTTTGCTCCCCACGCTTTCGCACCTCAGCGTCAGTACCGAGCCAGTGAGCCGCCTTCGCCACTGGTGTTCCTCCGAATATCTACGAATTTCACCTCTACACTCGGAATTCCACTCACCTCTCTCGGACTCGAGATACCCAGTATCAAAGGCAGTTCCGGGGTTGAGCCCCGGGATTTCACCCCTGACTTACATATCCGCCTACGTGCGCTTTACGCCCAGTAATTCCGAACAACGCTTGCCCCCTTCGTCTTACCTCCGCTCCTGCCTCGACCTTAC
+
CCCCCGGGGGGGGGGGGGGDGGGGGGGGGGGGGGGGGGGGGGGGGGGGGGGGGGGGGGGGGGGGGGGGGGGGGGGGGGGGGGGGCGGGGGGGGGGGGGGGGGGGGGGGGGGGGGGGGGFGGGGFGEGGGGDGGGGCAFGFGGGG9>BFEGGEEGGFC8BDFGGGCGAEGDGGFDGGEGGGDGGGDCEC?FFGGGGG5EGF6FFFGGG*A*;FAG+3CCFG+*9EG3A8FC=57>ED2C);*7749+<=+AC))8)953DC@)092AE38)9<>58;+6;+)(,4((-97).)916))0))(
@M03506:14:000000000-AKVR1:1:1101:5966:7693 2:N:0:45
AGGACTACCCGGGTTTCTAATCCCGTTTGCTACCCACGCTTTCGTGCCTTAGTGTCAGGAACGAGCCAGTTATCTGCCTACGCCATCGGTGTTCCTCCTAATATCTACGGATTTCACTCCTACACTAGGAATTCCAATAACCTCTCTCGTCCTCTAGCTTTGCAGTTTCGATAATGTATATGGGGTTGAGCCCCACGCTTTCACTACCGACTTACAATGCCACCTACGCAACTCTTTACGCCCAGTAATTCCGGATAACGCTTGGATCCTCCGTATGACCGCGGCTGCTGGCACGGAGTTT
+
CCCCCGGGGGGGGFFGGGGGGGGGGFFGGGGGGGGFGGGGGGGGGCEGGGGCFGGGGGGFGGGGDEGFGFGFGGCGGCGGGGGGGGGGGGGGGGGFGGGGFFGGFFDEGCGGGGGGGGGDGGGGEEGEGFCGGGGF,CD9=FFGGGGGGGGGGGGGGGGFDF9CFAEAFCCGCDFGDC,,@DDDG=CEGEFGG>>:86AEGGGFDF7EDCCD5+9DF7A6CD>EFGF>*C;E688FF7;8EEGDC6?++++165***7=755;CD@:F?9>75*2;;)7+(-,29(().)(,))-907(4)
@M03506:14:000000000-AKVR1:1:1101:26660:7696 2:N:0:45
AGGACTACTCGGGTTTCTAATCCTGTTTGCTCCCCACGCTTTCGCACCTCAGTGTCAGTATCAGTCCAGGTGGTCGCCTTCGCCACTGGAGTTCCTTCCAATATCTACGCATTTCACCGCAACACAGGAAATTGAACCACACTCCACACTACTTTAGCTCGAGCGGTTGGCATGCAGTTCCCAGTTACAGGCAGGGTAGTTCATCTCCAATTGTACATGCCACTTACGTGCGTATTCCGCCCAGCTACTCCTATGAACGCTCCCACCCACTAGACTCTATCGGCACGTGTCCAGGCGTTAA
+
-AC@CFGGGGGGGGEG9CF9CCEFDGGGFGFFGGGGG>FFFGFGEGG@<@FFECF,,CC<FGGGGG,CEGG8FG<FCEBF9,@,8@,,,,,9,<EDE?@,@<B,,CFED+==,,,@F,CE+@+A=<,,,,4A?5,CFDD7,8,,6>E,+6,,4,,>,=,=BC+6+66++@,86@8C77,7,4,4,@,,,8,*,5B?,,4E7+,,,5:,=*++,+55+++,42*,+1+),*)*2)0;*:)=?E5C*++20+96*+0++.1*.))****)*)00**+3+4*2)(,((-().)()0)(*)0(((
@M03506:14:000000000-AKVR1:1:1101:4484:7704 2:N:0:45
AGGACTACTCGGGTTTCTAATCCCGTTTGCTCCCCTAGCTTTCGCGCCTCAGCGTCAAGAACAGGCCAGGTAGTCGCCTTCGCCACTGGTGTTCCTCCCGATATCTACGCATTTCACCACTACACCGGGAATTCCACTACCCTCTCCTTCCTTCGAGTCGACCAGTATCGCGTGACCCTCCCCAGTTTCGCCGGGGGCTTTCACACGCGACTTGAACGACCGCCTGCCCGCCCTTTCCGCTCAGTCACCCCGGTCAACCCCTGCCACCCACGTATTCCCCCATCCTCCTGCACGTACTTAG
+
CCCCCGCGDDFGGFC@FFGGGGCFFFFFFG,FFGGG@EGFFGGGGGGFEGFEFGGGGGFGGGGGGDDGGGGDFFG@EE@6FDECCC<F89F=CEE<BFGG7C=B9A<FFEEGEEFGGGGGGGGGGCCEE+@FDDGFGGGD,D3D8@F9,C8AAA8D,,@+3+++3@,,,54++*6@F6,*3@;,4DD,,*68C5B*8CE5?CFGD?*2*)91:2++25)=9CCC7>))**.*1747:CBG5E9**+3*+2:0)))/*)*1)0.>5<F)*01)0*+++)*0((,(..2)().(/(.00)-).
@M03506:14:000000000-AKVR1:1:1101:3118:7705 2:N:0:45
AGGACTCCCCGGGTATCTAATCCCTTTTGCTCCCCTGGCTTTCGCTCCTCAGCGTCAGTGTTGGTCCAGGATGCCGCCTTCGCCACCGGTGTTCCTCCAGATATCTACGCATTTCACCTCTACCCCTGGAATTCCGCATCCCTCTCCCAATCTCAAGCCATCCAGTCTCAGCTGCAGTTCCCCGGTTACGCCGCGGGCTTTCACGTCTGCCTTATTTGGCCGCCCACGACCCCTTTACGCCCGGTCATTCCTACCACCGCTTGCCCCCCCCGTCTTACCGCGTCTGCTGGCCCGGCGTTCC
+
9CC,AC,66BFGGC@EGDEFFGFF,FFG9FEGGGGGGDGGGGG@EGGGGD,EECFE:,<CFFF<FF@@FEGFGGGGGCGFGFG:,=EF>FEFFGAEFGG8CB?EFE5E?>:FGGF,EF,AC,A5AFFGFCDGFGF,@+CGFGFGGGGD,D=F=E,@,9D8DD8,==,7=F98A=8E6@EFFFFG6@:C,>B7>*B8:5=EGGCF*026*+*047+>;C@<7/C>D:>3*)0>7F52)0)A=5))1**/2AF*969**-11)))*2<C>CBG30*2*+.)*49(1(()*.)((.(())03:.
@M03506:14:000000000-AKVR1:1:1101:5031:7713 2:N:0:45
AGGACTACCCGGGTTTCTAATCCCGTTCGCTCCCCTAGCTTTCGCACATCAGCGTCAGTGTCAGCCCAGCAACCCGCCTTCGCCGCAGGTGTTCCTCTCGATATCTACGCATTTCACCGCTACACCGAGAATTCCAGTTGCCCCTTCTGCACTCTAGCCCCGCAGTATCGGCTGACCTTTCCGGGTTAGGCCCGGAGATTTCACAGTCGACTTCCGGTTGCCGCCTACGCGCCCTTTACGCCCATTAAATCCGAACCACCCTTGCCCCCCCCGTATTACCGCGTCTGCTCGCCCGGACGCG
+
CCCCCGGGGGGGGFGGGGGGFGGGGGGGGGEGGGGGGGGGFGGGGGGGGGFFGGEGGGGGGGGGGGGGGGGGGGGGGGGGGGGGGGDGGGGGGGFAFAFGGGDEGGGGGGDE=FGFFFGGGEGFGGG7FG:FFGGGGFF,AFCEGGGGAFGFBFDGFGGGGEE:EGGCF:>F@5FC,;CFFGCE*BECEGFCBE>*/*09CF1A3A+<E*:DE+5;DG3*7C)/9<)8*97CDEFG)*=*2C99*+:7C+<).)*)).1*)0.9*@67?5C:)**2+)9+,(--,((/-*4()4(9).(((
@M03506:14:000000000-AKVR1:1:1101:10866:7735 2:N:0:45
AGGACTACCAGGGTATCTAATCCCGTTTGCTCCCCTGGCCTTCGTGCCTCGGCGTCAGGAACTGTCCAGAGACCCGCCTTCGCCACTGGTCTTCCTCATGATCTCTACGCATTTCACTGCTACACCATGAATTCCAGTCTCCTCTCCAGTCCTCAAGCACCGCAGTATGGAATGCAGTTTCGAGGTTAAGCCTCGAAATTTCACACCCCACTTACGGCGCCACCTACGCACCCTTTACGCCCAATCAATCCAACCAACGCTTGGGACCTCTGTATTACCGACGCTGCTGCCCCAGTCGTAG
+
CBC@CGFC-666,C,---CFFG,E@FF@@FFFGCGFF8FGGGF@GDFGGFG@F:@::,FF,@6<FGFFFGFFFDD@CEEFC@FEFGGECA<<EFDEGEFA,AC9FEGGFGDCGFEGGGAFFEF9FB=EFCDF=?FE,EFCEE9>,@=ECFFEEGG8>FFGFEEGEEDDDEF,@DDCAD===@D=+6@C,D9:DE:+,1@,3BD=E?5EG7?CGFF*/3:CD5CC?<FDCDB=C3=*9F5E87D*0*+12?C*))/**,**).)**/83*0*)*:+0+.**(((((-,)5*3,)(4**),3(
@M03506:14:000000000-AKVR1:1:1101:13733:7740 2:N:0:45
AGGACTACCCGGGTTTCTAATCCCGTTCGCTCCCCTGGCTTTCGCGCCTCAGCGTCAGTGTCGGCCCAGCAGCCCGCCTTCGCCGCAGGTGTTCCTCTCGATATCTACGCATTTCACCGCTACACCGAGAATTCCAGTCGCCCCTTCCGCCTTCTAGTCGCACAGTATCAGTTGACCTTTCCGAGTTAAGCCCGTAGATTTCGCCACTGCCTTGTGCTGACCGCCTACGCGCCCTTTACGCCCAGTAACTCCGACCAACGCCTGCTCCCCCCGTATTCCCGCGGCGGCTGTCACGGCGGTC
+
CCCCCGGFGGCG@FGGGGE<FGEF;FFGDEBGGGGGGGDGGFEEE7:BGE@FFD@B,BFFEFGEG@@EEGCGGCFDGG,CEFGEEEFEGEFGEEGGB<FFFFEGGF?FGG:FCCGGGFDE7:@<DF7:++@C,>>C=@,3@+@C6FGGC++*6@,@,EFCC*C5=F,?D,,7;2,6<D?,6>5:*=C:C,CG8E*3**+1AC**3:EFG*;C+*5+0;=+**2*9*)./<)*)07*)***:*1/*+38<92))))))(>*0).19CF@=>)7@***3)/?63((4(()35,8*.:530(((
@M03506:14:000000000-AKVR1:1:1101:21443:7742 2:N:0:45
AGGACTACCCGGGTTTCTAATCCTGTTTGCTCCCCACGCTGTCGCGCATCAGTGTCAGAAACTGCCCAGCAGGCCGCCTTCGCCACCGGTCTTCCTCCGGATCTCTACGCATTCCACCGCTACACCCGGAATTCCGCCTGCCTCTACAGCCCTCGAGTTTGACAGTCGGCACGGCAGATCCGGGGTTGAGCCCCGGCCTTTCCCCCCACCCTTATCAAACCCCCTACCCGCCCTTTACGCCCACTTATCCCGCACACCGCCGCCACCCCCCGTCCTCCCGCGTCTCCTGCCCCTGGCTTAC
+
@CCCCGDGGGGEFCGGGGFCEGGGFGGGFGGGGGGGGEGGEGGGGGG:FGGFGGGGDGC<EFFFGGGD,CCF@FGGGG7FFFGGCGGECFECFGGGGGGGGGGFFGCFFGDFGGG9FE7FBFF=FGE@7C:FDFGDCGGFGDCD=@E;,DF3,55B+@:,,<DEF;9BCE8F8>C87=0AFEG*CCE=++?91A***:80++<0:*:5:CGF:*0<*2*<D*9CC*0):7BEDE)9):>EEE>/*+39+<C@)7>D*2)2)))97EFB87DD7**2A(5*4((41(4*,)38>(,*)0().
@M03506:14:000000000-AKVR1:1:1101:17077:7747 2:N:0:45
AGGACTACCGGGGTTTCTAATCCCGTTCGCTCCCCTAACTTTCGCGCTTCAGCGTCAGTGTCAGCCCAGCAACCCGCCTTCGCCGCAGGTGTTCCTCTCGATATCTACGCATTTCACCGCTACACCGAGAATTCCAGTTGCCCCTTCTGCACTCTAGCCCCGCAGTATCGGTTGACCTTTCCGGGTTAAGCCCGGAGATTTCACAACCGACTTGCGGTGGCCGCCTACTCGCCCTTTACGCCCAGTAAATCCGAACAACCCTTTCTCCCCCCGTTTTCCTCCGTCTGCTGGCCCGGAGTTT
+
CCCCCGGGGGGGGGGGGGGFFGGGGGGGEGGGGGGGFFGGGGGGGGGGGGGGGGGGGGGGGGGGGGGGGGGFGGGGGGGGGCFGGGGGGGCEGGGGGGGGGGFGGGGGGGCFFGGEGGGGGGGGGGGDGEEGCGGGGDGCFGGGFDGGGGFGGFGGEGFFGGGEGGDFGGEGEGCCFGCGGDE5EEECFCFG>=EGD5@FCGFGFDD5CG7CCCGG)9;=FF<E3/<F+9>GD:BC?CF*;:>*9EFFF9+9)5<CD(**0.800+2*25D55/*<A)?+-(3,4(-*))(()-(/.),,.
@M03506:14:000000000-AKVR1:1:1101:19026:7765 2:N:0:45
AGGACTACCCGGGTTTCTAATCCTGTTTGCTCCCCTAGCTTTCGTGCCTCAGTGTCAGGTGTTGTCCAGAGACTCGCCTTCGCCACTGGTGTTCCTCTCGATATCTACGCATTTCACTGCTACACCGAGAATTCCAGTCTCCCCTCCAAACCTCTAGCCAGATAGTATTCAATGCCATTTCGGAGTTAAGCTCCGAGCTTTCACATCAAACTTACCTGGCCACCTACGCCCCCTTTACGCCCAGTGAATCCGAACAACGCTTGGCACCCCTGTATTTCCGCGGCTGCTCGCACGGAGTTAG
+
CCCCCGGGGGGGGGGGGGGGGGGGGGGGGGGGGGGGGGGGGGGGGGGGGGGGGGGGGGGGGGGGGGGFGGFGG,E<FEGGGGGGGGGGGGGGGGGFGGGG?FFEGGEGGGCFGGFFGFFGGFGGGGG@FGGGGGGGGGGGFEECGGGGFFGFGFCGGFGEEFGGGGEC=EDCGGGGDFGGGEGG+6@,,CCEFGE+:EECGGEF::?A,2;CACFC:C*7**;A9AABD*85CDAG4=)8*=3CF6711BE:>:C<*()=A=3D*<9>*5350:+<+)@523(((-46)07(<(1)7)())
@M03506:14:000000000-AKVR1:1:1101:16786:7786 2:N:0:45
AGGACTACCCGGGTTTCTAATCCTGTTTGCTCCCCACGCTTTCGCGCCTCAGCGTCAGAACCGGACCAGTCAGCCGCCTTCGCCACTGGTGTTCTTGCGAATATCTACGAATTTCACCTCTACACTCGCAGTTCCACTGACCTCTTCCGGTCTCGAGCCGTCCAGTATCGAAGGCCATTCTGTGGTTGAGCCACAGGCTTTCACCCCCGACTTGCACAGCCGCCTACGCCCCCTTTACGCCCAGTGATTCCGAGCAACGCTCGCCCCCTTCGTCTTACCGCGGCTCCTGGCCCCGAGTTCG
+
CCCCCGGGGGGGGGGGGGDGGGGGGGGGGGGGGGGGGGGGGGGGGGGGGGGGGGGGGGGGGGGGGGGGGGGGGGGGGGGEGGGGGGGGGGGGGGGGGGGGEGGGCFGGGGGGGGGGGGFGGFGDG9FDG>EFFCFFGGGGGGGGGGGGGDCEEGGGCEEGGGGGGF9>EGGGCEGGFFF7>DFGCFGDD@EDCCCGFG=?6;7BA?==C355EC+>D75=FDD58*7.=)7EG@4*4F:=EGGG4++0+<@:;><)0()/.))9CE8;554)8<@*+6<*,((24(-).6::)((1))-.(
@M03506:14:000000000-AKVR1:1:1101:7009:7790 2:N:0:45
AGGACTACCAGGGTTTCTAATCCTGTTTGCTCCCCTAGCTTTCGCGCCTCAGCGTCAGTTGTGGTCCAGTGCGCCGCTTTCGCCACAGGTGTTCCTCCCGATATCTACGCATTTCACCGCTACACCGGGAATTCCACGCACCTCTCCCACACTCAAGCACGGCAGTTTCGCCTGCAGGCTCCGAGTTAAGCCCGGCGATTTCACAGGTGACTCACCGCACCGCCTACGCGCCCTTTACGCCAAATAATCCCGAACAACGCTTGCCCCCCCCGTCTTACCGCGGCCGCTGGCCCGACGTTCG
+
CCCCCGGGGFGGFFGGGGGGGGGGGGGGGGFGGGGGGGGGGGGGGGGGGGGGGGGGGGGGGGEGGGGGGGGGGGGGGGGGGGGGGGGFFGGGGGGGGDGGDGGGGGGGGGGGCFGGGGGGGGGGGGGDGGGGGGGGGGGGGGDFGGFGGGGGGGGGGGFGGEDEGGGGGEDGGGDB789,2CGCC;=,>CFGGGDCEEEFFFFGGG*<+:C7@68A7)):5535/*7;C55CD3FC):;GE*)**<C=+<+)85CCC?CE>5)CGC;):)9573;;0<6*(-(2(31.()((),,1776((
@M03506:14:000000000-AKVR1:1:1101:7518:7793 2:N:0:45
AGGACTACCAGGGTATCTAATCCTGTTTGCTCCCCACGCTTTCGTGTCTCAGCGTCAGTAACTGTCCAGAGAGCCGTCTACACCACCGGTGTTCCTCCTGATATCTACGCATTTCACCGCTACACCAGGAATTCCGCTCTCCTCTCCAGCACTCGAGCCTTGCAGTTTTCGGCGCACCCTCCCAGTTAAGCCGGGAGGTTTCACACCAAACTTGCGAAGCCGCCTACACACTCTTTACGCCCAGTAATTCCGAACCACGTTTGCTGCCTACGTATTACCGCGGCTGCTGGCACGTAGTTAG
+
CCCCCGGGGGGGGGGGGGGGGGGGGGGGGGGGGGGGGGGGGGGGGGGGGGGGGGGGGGGGGGGGGGGGGGGGGGGGGGGGGGGGGGGGGGGGGGGGGGGGGGGGGGGGGGGGGGGGGGGGGGGGGGGGGGGGGGGGGGGGGGFGGGGGGGGGFGGGCEEGGGGGGGGGGGGGGGGGGGGGGGD6DDFGGGGGGGGDGGDGCFGGGGGG6FF7CFGGGDAGFGG=>DFA6*>:DFFGBGFGGGD490<F?CGF3@G)><DFFF>>D9EF9?FBFCGGFA==>B69BBBFFF1(044*.<A4)
@M03506:14:000000000-AKVR1:1:1101:18994:7793 2:N:0:45
AGGACTACTCGGGTATCTAATCCCGTTCGCTCCCCTGGCTTTCGCGCCTCAGCGTCAGCATCCGTCCAGAAGATCGCCTTCGCCACTGGTGTTCCTCCCGATATCTACGCATTTCACCGCTCCACCGGGAATTCCATCTTCCTCTCCGGCACTCAATTCACGCAGATTCTTGTGCACTTCCACAGTTAGGCTTTGGCCGTTCACACAAGACTCACAAAATCGCCTACGCGACCTTTACACCCATCAATCCCCACTCACGCTTGCTCCCTCCTTCTTACTGACGTTCCTGGACCGTATTTGG
+
B@-BCGGFEEEF76@-CEGC@CFA@EFEFGGDCF;F8<<E<,FCCEFDFG<CECFG,FF,CEF7DFDC@E,,CAFFGCCC<CFG,=<E86=FGGGGGFGGCC=>CEFFFEEBFEFF9DC>F+@FGCE77+3,A<;BFFGCC3,EAEFC>+>EC6,,E7E,5@EEGGG,AC;>@,,,@92,@;,6,6;D<,?7B66,,4/=C4C?,45*4*0:,8>6**.+***2*:F)*))*17*2):*+0:C**<+/+2+).)**2(*:75)>7<35875)1*+<+6*+-(,(((.*./((.4-*)))))
@M03506:14:000000000-AKVR1:1:1101:9288:7805 2:N:0:45
AGGACTACCCGGGTATCTAATCCTGTTTGCTCCCCACGCTGTCGCGCCTCAGTGTCAGAAACTGCCCAGCAGACCGCCTTCGCCACCGGTCTTCCTCCGGATCTCTACGCATTCCACCGCTACACCCGGAATTCCGTCTGCCTCTACAGTCCTCGAGTTTGACAGTCGGCACGGCAGATCCGGGGTTGAGCCCCGGACTTTCACCACACCCTTATCAAACCACCTACGCGCCCTTTACGCCCAGTGCTTCCGGCCAACGCCCGCCACCCCCGTATCACCCCGGCTGCCTGCCCGGAGTTGC
+
CCCCCGGGGGGGGGGFGGGGGGGGGGGGGGGGGGGFGGGGGGGFGGGGGGGGGGGGGGGGGGGGGGGGGGDGGGGGGGGGGGGGGGGGGGGGGGGGGGGGGGFFGGGGGGGGGGGGGGGGGGGGGGGDGGFGGGGGFGGFGGGGGGGGBFGFG88E>EEFC7>DFFGGGGGGGGGEGCFDGGGG=CC5,6:CGG>E5>*<;D+9EDGFEC3*09+<7:8<5C7EFGF353>GG:?F<F5CCE*99++9+0<5:)/)/41>).0CC*;>GFDD.)2*+-0*(,(37(,))/((0(())0,)-
@M03506:14:000000000-AKVR1:1:1101:12615:7825 2:N:0:45
AGGACTACCCGGGTTTCTAATCCTGTTCGCTCCCCACGCTTTCGCTCCTCAGCGTCAGTAATGGCCCAGAGATCCGCCTTCGCCACCGGTGTTCCTCCTGATATCTGCGCATTTCACCGCTACACCAGGAATTCCGATCTCCCCTACCACACTCTAGCTAGCCCGTATCGAATGCAGACCCGAGGTTAAGCCTCGGGCTTTCACATCCGACGTGACAAGCCGCCTACGAGCTCTTTACGCCCAATAATTCCGGACAACCCTTGCGCCCTACGTATTACCGCGGCTGCTGGCCGCTCGTTAG
+
CCCCCGGG-ECFDFGDFGGFGGGGGGGGFGGGGGGGGGGGEFGGGGGGGGGGGGFEDGFFFFGGGGGGGGGGGGGGGGGGFGGGGGGGGGGGGGGGGGGGFGFGGGGGGGGGGGGGGGGGGGGGGGGGEDFGGGGC@GGFGGGGGGGGGGGGDFGGDGGGGGDG6EE?DGFCDGGFC;FGGGG>GGGG7DGGCFEDGGCFFDAFG,AE=DGCGGGG7:AGGC<5>7A@5*<:<B4>9C5EGGD*0A9@7CEF))9C<(*2>).>CEGD*)<<<900<:FG19(-321))/(()(-/)042(
@M03506:14:000000000-AKVR1:1:1101:24164:7833 2:N:0:45
AGGACTACCCGGGTATCTAATCCCGTTTGCTCCCCTGGCTTTCGCTCATCAGTGTCAGTGTTGGTCCAGGACGCCGCCTTCGCCACCGGTGTTCCTCCAGATATCTACGCATTTCACCGCTACACCTGGAATTCCGCGTCCCTCTCCCAAACTCAAGCCATCCAGTATCAGACGCAGTTCCCCGGTTAAGCCGAGGGATTTCACGTCTGACTTAGTTGGCCACCTCCGAGCCCTTTACGCCCATTACTTCCGCACAACGCTTGCCCCCCCCGTCTCACCCCTGGCGCTGGCACGGACTTAC
+
CCCCCGGGGGGGGGGGGGGGGGGGGGGGGGGGGGGGGFGGGGGGGGGGGGGGGGGGGGGGGGGGGGGGGGGGGGGGGGGGGGGGGGGGGGGGGFGGGGGFFGDFGFGGGG+BFGGGGGGGGGDGGGGGGGFGF?FGGEGGGGFG,,=DDGCFGGG8EGGGGGFFFFF,@CC:FGG>>CFFGGGDE*=99EGGG*BEG*48?7A@*=EGFGFG1+51;+6EFG5C**.0/::CFF)06*)AE****<+0<E+)))97*-)*.))19CFECDD3.*2*+.)*-(((,(()-),,763))),))
@M03506:14:000000000-AKVR1:1:1101:10300:7837 2:N:0:45
AGGACTACTGGGGTTTCTAATCCCGTTCGCCCCCCTAGCTTTCGCGTGTCAGCGTCAGGTGCAGTCCAGGTGGCCGCTTTCGCCACTGGTGTTTCTCCGGATATCTACGCATTTCACCACTACACCCGGAATTTCACCACCCCCTACTTCCCTCAAGTCCAGCCGTAACGGACAACCCCTCCCGGTTGAGCCGGGCGACTTCATGCCCGCCTTGCCAAACCGCCGCGCGGCCCCTTCCGCCCCATAATCCCCGACAACCCCGCGCACCTGCCTTTTCCCCGTGCTCGCGTCCGCTAGCTGC
+
C<CCCD,C6CFGGGDEFGGGFGGGGFEF@C,8:FEEGFC9FGF7C@F7FGAEFGEGGGGGFGFFGGFCFG<FCFE=FF,C6,:F,BCFFB8CFCG,FF+@C+BBEFFGFCCFGAE9?F9FG,?,8F@EGGGG:,CDFF,DFE+@+3@9,=DG3C644EDFF6,+3@**58*5@1DF>*=DEDGC*=**,24:**1*=5*:81+++16**937/98@7*0:C<D*)/.0*).1))7<2<)8::)***0/+2<)0)1))(**8))/)*10*)*)17<+0)0:((-4()()-)-()(,)))-)(
@M03506:14:000000000-AKVR1:1:1101:19889:7842 2:N:0:45
AGGACTACCCGGGTTTCTAATCCCGTTTGCTCCCCTGGCCTTCGTGCCTCAGTGTCAGGAACTGTCCAGAGACCCGCCTTCGCCACTGGTCTTCCTTACGATCTCTACGCATTTCACTGCTACACCGTAAATTCCAGTCTCCTCTCCAGTCCTCAAGCACCGCAGTATCAAATGCAGTTTCGGAGTTAAGCCCCGAGATTTCACACCTGACTTACGACGCCCCCTACGCACCCTTTACGCCCAATGAATCCGAACAACGCTTGAGACCTCTTACTTCCCGCGGCTGCTGGCACCGACTTCG
+
CCCCCGGGGGGGGGGGGGGGGGAFEGGGGGGGGGGGFFGFGGGGGGGGFGGGGFGGGGGGGFFFFGGFGFDFFFGEGGGGGFGGGGGGGGGGGGGGGGGGGGF=AFCGGGGGGGGGGGGGG9FCFGGGGGCGFGGGGGFCCEFGCGFFG=EFGGGGGGFFFC>EEGDCFFG,7E;FGGG:DGE8EGF7@BFGGGC8E1@A:CFFGGGGC*;@F22*99:5C)/:)*22*/:EC3ACCG>G*>D*;+>F++A3)7<)039=>)75C*<5+9****3++5<5((,4((3)4??0*(-))824,
@M03506:14:000000000-AKVR1:1:1101:5846:7845 2:N:0:45
AGGACTACCCGGGTTTCTAATCCTGTTTGCTACCCACGCTTTCGCTCCTCAGCGTCAGTTCCGGCCCAGAGCGCCGCCTTCGCCGCTGGTGTTCCTCCTGATATCTGCGCATTTCACCGCTACACCAGGAATTCCACGCTCCCCTACCGGACTCTAGTCACAACAGTATCGGGTGGCGTCTCCAGGTTGAGCCTGGAGGTTTCACACCCGACTTATCGAACCGCTTACGAGCTCTTTACGCCCAATAAATCCGGACAACGCTTGCCCCCTCCGTATTACCGCGTATGCTGGCACGTGGTTG
+
CCCCCGGGGGGGGGGGGGGGGGGGGGGGGGGGGGGFGGGGGGGGGGGFGGGGGGGGGGGGGGGGGGGDGGGGGGGGGGGGGGGGGGGGGGGGGGGGGGGGGGGGGGGGGGGGGGGCGGGGGEEGGGGGGFGGGGGCGGGGGGGGGGGCGE8C>CFFAEFCCGGGFGGCA,3CEGGEGGCC*=CC:EG,04CFGFFGD6ECF7F+;:FE5>)1*:@;+/)AC<)7)1)6A<@GGF?CADFCE*9DFFG4<9E65>*>D01*7).CCCG:=550)/88+)*+-49(((,*.9(8>>09))-1(
@M03506:14:000000000-AKVR1:1:1101:15712:7850 2:N:0:45
AGGACTACCCGGGTTTCTAATCCTGTTTGCTCCCCACGCTTTCGCACCTCAGCGTCAGTACCGGGCCAGTGAGCCGCCTTCGCCACTGGTGTTCTTGCGAATATCTACGAATTTCACCTCTACACTCGCAGTTCCACTCACCTCTCCCGGACTCAAGATCGCCAGTATCAAAGGCAGTTCTGGAGTTGAGCTCCAGGATTTCACCCCTGACTTAACAATCCGCCTCCGTGCGCTTTACGCCCAGTGATTCCGAGCAACGCTAGCCCCCTTCGTATTACCGCGGCTGCTGGCACGAAGTTAG
+
CCCCCGGGGGGGGGGGGGGGGGGGGGGGGGGGGGGGGGGGGGGGGGGGGGGGGGEEGGGGGGGGDGGGGGDGFGGGGGGGGGGGGGGGGGGGGGGGGGGGGGGGGGGGGG8FFGFGGGGGGFGGG9FGGGGGGGGGGGGGGGGGGGGGGGGGGGGFGGCFGGGGGGGGGFGFCGGFGGGGGGCCFGG7CCFCGGGGGFF7>FGGGGGGGGGGFGGGGC4498CEG*;BF5>CDB5DCGFC=557*<+9:C?)5>D)>:CC)7<C7FE:*09F5<8+<<FEF(69206?7FF:?(->5>A<.
@M03506:14:000000000-AKVR1:1:1101:10881:7861 2:N:0:45
AGGACTACTCGGGTTTCTAATCCTATTTGCTCCCCACGCTGTCGCGCCTCAGTGTCAGAAACTGCCCAGCAGACCGCCTTCGCCACCGGTCTTCCTCCGGATCTCTACGCATTCCACCGCTACACCCGGAATTCCGTCTGCCTCTACAGCCCTCGAGTTTGACAGTCGGCACGGCAGATCCGGGGTTGAGCCCCGGCCTTTCACCACACCCTTCTCACACCACCTACCCGCCCTTTCCGCCCCGTGATCCCGGCCACCCCCCGCCCCCCCCGTCTTACCGCGGCACCTGGCACGGAGTTCC
+
CCCCCGGGGGGGGGGGGGGGGGGGGDFGFGEGGGGFGGGGGGGFGGGGEFEGGGGGDGGDGGGGGGGGFGGGGGGGGGGEGFGGEFGGDFG>FGG<FGDFEGGFGGGGGGGEFGGGGGEGFGGGGGGGE@FC=FDF<FF@FGGGGFGGGGGGGGEGDEE;CEGG?FG>ED>FECE5919DCGDD5C::FCGGGGC5*:A67CCFGFG*2:/*22<F>*9?C<CC>C@):)7C<3)2)2)8?C))*22)++;73)93*(**.7)5):E>EFG:;***+.7*4(43((-.()4(=0()0),))
@M03506:14:000000000-AKVR1:1:1101:5963:7879 2:N:0:45
AGGACTACACGGGTATCTAATCCTGTTTGCTCCCCACGCTTTCGCACCTCAGCGTCAGTACCGGGCCAGTGAGCCGCCTTCGCCACTGGTGTTCTTGCGAATATCTACGAATTTCACCTCTACACTCGCAGTTCCACTCACCTCTCCCGGACTCGAAGACTCTCAGTATCGGAGGCAGTTCTGGAGTTGAGCTCCAGGATTTCACCACCGACTTAAAAGTCCGCCTACGTGCGCTTTACGCCCAGTGATTCCGAGCAACGCTAGCCCCCTTCGTATTACCGCGGCTGCTGGCACGACGTTA
+
CCCCCGGGGGGGGGGGGGGGGGGGGGGGGGGGGGGGGGGGGGGGGGGGGGGGGGGGGGGGGGGGGGGGGGGGGGGGGGGGGGGGGGGGGGGGGGGGGGGGGGGFGGGGGGGGGGGGGGGGGGGGGGGGGGGGGGGGGGGFGGGGGGFGGGGGGGGGGGDG9FFGFFFGFGGGGGGG>CFCFFFC7DFGGFGG9DFGGG*<EFGGGC6=E5CDE5FFGDFGG7DGGC:5=G)=5=39(:B:=55DFCFF7<39:55>525=>DBCCCEEG)7?>5**+)79(3((-,(7767?:2678)4((
@M03506:14:000000000-AKVR1:1:1101:7637:7891 2:N:0:45
AGGACTACCCGGGTTTCTAATCCCGTTTGCTCCCCTGGCTTTCGCGCCTCAGCGTCAATGCCGGTCCAGGATGCCGCCTTCGCCACCGGTGTTCCTCCAGATATCTACGCATTTCACCGCTACACCTGGAATTCCGCATCCCTCTCCCGGATTCAAGCCTTCCAGTATCGGACGCAGTTCCCGGGTTGAGCCCGGGGATTTCACGTTCGACGTAGAAGGCCGCCTACGCGCCCTTTACGCCCAGTAATTCCGAACAACGCTTCCCCCCCCTGCATTACCGCGGCTGCTGGCACAGCGTTAG
+
CCCCCGGGGGGGGGGGGGGGGGGGEFFGGGFFGGGGGGGGGFGEGGGGGGGGGGGGGGGGGGGGGGGGGFFFFFGGGGGGGGGGGGGGGEGGGGG,EFEFCGGGCFGFGG:FEGGEGGGG:@FGGGGGF8<F8FGGGGDEGFFG@EGG6CC8>EGGGFGGGGGCD:EEF55*@EEB7>FE?>1>84A?6<<F>8:EE5*:CF+>=*0:=4<1*/;5*::7DCDCC550:C>G3)06<>@===<4*<<=E+967)9/C?CCB))2*2:7*7)))03<+./24(11(-8/5630?01*)780(
@M03506:14:000000000-AKVR1:1:1101:13852:7891 2:N:0:45
AGGACTACCAGGGTTTCTAATCCTGTTCGCTCCCCTAGCTTTCGCGCCTGAGCGTCAGGACAGGCCCAGAGATCCGCCTTCGCCACCGGTGTTCCTCCTGATATCTGCGCATTTCACCGCTACACTAGGAATTCCGATCTCCCCTACCTGCCTCTAGCCGCGCAGTTTCGAATGCAGGCCCGGGGTTGAGCCCCGGGTTTTCACCTCCGACTTGCGTCGCCCCCTACGCCCGCTTTACGCCCAATAAATCCGGCCCACGCTCGCCCCCTACGCCTTCCCCCGCCTTCTGGCACGTCGTTAT
+
CCCCCFFFGGGGGGGGFGGGGGGFFGGGDCGGGGGGFGGGGGGDGGGGGGGGGDCCFEF<FGGGGGGFGGGGGGGCGGGGGGGG:FFDGFGGGGG<FGGFGGGGGGFDEGGGGGGFGGGGGCGGGG8AFFCEGFGGD7C,CFGGGFGGFFGGGGGFDF?EG7@E8CFFG5DEGGGFGGGGG898ECEGGGFGFCE=E5=5C:+>+0;C5CDCECF*9)757*1:>*.)/)8*9)01)25CCGD3C++=<CEEB:))/4):)009DEEB*.1))CF8+()*-2(,((57-/.3F6,155(((
@M03506:14:000000000-AKVR1:1:1101:14262:7898 2:N:0:45
AGGACTACCCGGGTTTCTAATCCGGTTCGCTCCCCACGCTTTCGCGTCTCAGCGTCAGGTAGGGCCCAGAAAGCCGCCTTCGCCACAGGTGTTCCTCCCGATATCTACGCGTATCACCACTACACCGGGAATTCCACTTTCCTCTACCCCCCTCAAGTCCGCCAGTATGCAAGGACCTCTCCCAGTTGAGCCGGGAGCTTTCACCCTGCACTTAACAGACCGCCTGCACGCCCTTTACGCCCAGTAAACCCGCACAACGCTTGCCCCCTCCCTATTACCGCCGCTGCTTGCACGTTGTTAC
+
CCCCCGGGGGGGGGGGGGGGGGGGGGGGGGFGGGGGGEGGGGGGGGGGGGGGGGFGDEGGGGGGGGGGGGGGGGGGGGGGGGGGGGGGGGGGGGGGGGGGGGGGGGGGGGGGEGDDGC?FGGGGGGGGGGGGDFGEFGGGGGGGGGGGGGGGDGGFGEGGGGCG5DC;DFGCF=CGGCGFGGGFFFGGCGGGECE58ECE+C+>FGGGGGGCGGGGG7?F375E7*0;?55CC>5*:F)8*:<5C??6+;E>)0)9*4/:75)998@)*)9)878+<<=5(((4,37@)*-)9:(*)...)
@M03506:14:000000000-AKVR1:1:1101:14624:7907 2:N:0:45
AGGACTACTCGGGTTTCTAATCCCGTTTGCTCCCCTGGCTTTCGCGCCTCAGCGTCAATGCCGGTCCAGGATGCCGCCTTCGCCACCGGTGTTCCTCCAGATATCTACGCATTTCACCGCTACACCTGGAATTCCGCATCCCTCTCCCGGATTCAAGCCTGCCAGTATCGGACGCAGTTCCCGGGTTGAGCCCGGGGATTTCACGTTCGACTTAGAAGGCCGCCTACGCGCCCTTTACCCCCAGGAATTCCGAACAACGCTTGCCCCCCCCTTATTACCGCGGCGCTTGGCCGCAGGTTGG
+
CCCCCGGGGGGGGGGGGGDDGGGGGGGGGGGGGGGGGGGGGGGGGGGGGGCGGGGGDGGGGGGGGGGGGGFGGGGGGGGGGGGGGGGGGGEGGGGFGGEFAFGGGGGGGGGGGGGGGGGGGGGGGGGGGGGGGGGGGGGGGGFG8EFGDBCEEC=EFGGGGGG?DDDFE@CGGGGGG*=:CG*CEBC=8CFGEGEGGGD6CC9EC6A;5*>D*;E?FF>CDDGEC95:*/<>D).6)**+2>793*0?++27<5C3*()28))19FC>*7)))*3<06FC69(--(()-0())(())))((
@M03506:14:000000000-AKVR1:1:1101:7265:7907 2:N:0:45
AGGACTACCTGGGTTTCTAATCCTGTTTGCTCCCCTAGCTTTCGCGCCTCAGCGTCAGTTGTGGTCCAGTGCGCCGCTTTCGCCACAGGTGTTCCTCCCGATATCTACGCATTTCACCGCTACACCGGGAATTCCACGCACCTCTCCCCCACTCAAGCACGGCAGTTTCGCCTGCAGGCTCCGAGTTAAGCCCGGAGATTTCACAGGTGACTTACCGCCCCGCCTACGCGCCCTTTACGCCCAATAATTCCCAACAACGCCTGCCCCCCTCGCATTACCGCGGCCGCTGGCCCGCAGTTAG
+
CCCCCGGGGGGGGGGGGGGGGGGGGGGGGGGGGGGGGGGGGGGGGGGGGGFGGGGGGGGGGGGDFGGGGGGGGGGGGGGFGGGGGGGGGGGGGFGFGGGGDGGGGGGGGGDGGGGGGGGGGGGGGGGGGD:DFGGGGGGGGG8DFEGG+B=E:FGCFFGF:+BCCC;DGGGGGGGFDFGCFECCCFCG9;CGG:C=CEG7CCEDCFGGC+;;+CFGGG)=D5)7*/5)C7>GGB464C);CC<*207=++3*9)9<*()*)0)9CFC<C0953);*35=59>(2((,5904(.(())7:4-
@M03506:14:000000000-AKVR1:1:1101:7539:7918 2:N:0:45
AGGACTACCCGGGTTTCTAATCCTGTTTGCTCCCCACGCTTTCGCGTCTCAGCGTCAGTCACGTCCCAGAGTGCTGCCTTCGCCATCGGTGTTCCTCCTGATATCTGCGCATTTCACCGCTACACCAGGAATTCCACACTCCTCTTCCGGACTCAAGTTCGACAGTATCCACCGGCATCCCAGGGTTGAGCCCTGGACTTTCACAGCAGACTTACCGAACCGCCTACACGCTCTTTACGCCCAATGACTCCGGACAACGCTTGCCCCCTACTTCTTACCGCGGCTGCCGGCTGCTAGTGCG
+
CCCCCGGGGGGGGGGGGGGGGGGGGGGGGGCFFGGGGGGGGGGGGGGGFDFGGGGGGGGGGGGGGGGFGGGGGGGFGGGGGGGGGGGGGGGGGGGGGGGGGGGGGGGGFDEGGGGGGGGGECGGGGGGGGGFFFGGGGGC8FGGGGGGGGDEBDFFGCEGCF>@+3DEFGGG6+BEGGGGGGGGGBFGCFGFGGGG,9,ACGFF7,;=C?C4CFGGG:ACDC578CFFGGFCGFFF9:5CGCCGF6A?:EE>3)197:)*))097EF5*)1*1:0<@AFG0((1(-2)-)3()()2*9))(
@M03506:14:000000000-AKVR1:1:1101:19475:7921 2:N:0:45
AGGACTACCCGGGTTTCTAATCCGGTTCGCTCCCCTAGCTTTCGCGCATCAGCGTCAGGTACGGCCCAGCAAATCGCCTTCGCCACCGGCGTTCCTAGCGATATCTACGCATTTCACCGCTACACCGAGAATTCCAGTTGCCCCTCCCGCACTCTAGTCGCACAGTATCTGTTGACCCTTCCGAGTTAACCCCGGAGATTTCACAACTGACTTGTGCTGCCCGCCTACGCGCCCTCTACGCCTAGTAACTCCGAACACCCCTTGCTCCCCCCGTCTTCCCAGCGCGGCTGTCCTGGCTTCT
+
BCC<CGFEGGGGDEGEGGDCGGGGGGGGGG;EGGGGFFGGCFFCECGCGGDGG7@@@EGG,CFFGGGGGFGFGGGGG@:BEFGEGFGGGGG:4BAFB<EGGGGGGCBAEG7BFDGGGGGGGDGEFGCCC>EFFG9,>,@,@DDFCCBC5C:589,D9A;*>7CC,>,>9,4@<,<9,,4,64A*:8?FC+28C=8=?7FC+@C++A1+3*97<C?8FG*<C4DGDC)7*78=7).*30/;CC**22<9+3:?DB*)9,/*78)*20</*./)011*;)66))(((((0(..)0-)*)0(()
@M03506:14:000000000-AKVR1:1:1101:18453:7931 2:N:0:45
AGGACTACCCGGGTTTCTAATCCTGTTTGCTCCCCACGCTTTCGCACCTCAGCGTCAGTATCTTCCCAGATCGCCGCCTTCGCCACTGGTGTTCCTCCCGATATCTACGAATTTCACCTCTACACCGGGAATTCCGCGATCCTCTTAAGTACTCAAGCACTGCAGTTTCGGATGCACTTCCTTGGTTAAGCCGAGGGATTTCACATCCGACTTGCAATGCCGCCTACGTGCGCTTTACGCCCAATAATTCCGAGCAACGTTTGCACCCTTCGTATTCCCGCGGCTGTTGCCACGAAGTTAG
+
CCCCCGGGG-CFEGGGGGGGGGGGGGGGGGGGGGGGGGGGGGGGGGGGGGGGGGGGGGG9FGGGGGGGGGFGDFG@CFGDGFGGGGGGCFGGEFGGGFGGFG@FGGGGFGDGGGGGGFAFGCF,FFGGGGGGFGGDC:+:F@DGGFGCGGCF;E,BFCFGC7EFFEFEFC6:8:EBFCF6EGCCFGGGGGGGGDCEC=EGGG;C?9<EG5<DG773@;AG*)CCC*=D6*=*>7B*5C);EGGGGC9F?CC4))//*.9:F).>*ACBG)755*;C+47:40(7(((*.*))1-9)7<A))
@M03506:14:000000000-AKVR1:1:1101:20930:7935 2:N:0:45
AGGACTACCCGGGTTTCTAATCCCGTTTGCTCCCCTAGCTTTCGCGCCTCAGCGTCAGTGTCGGTCCAGGAAGCCGCCTTCGCCACCGGTGTTCCTCCGGATATCTACGCATTTCACCGCTACACCCGGAATTCCGCTTCCCTCTCCCGATCTCAAGTCTTGCAGTATCCCGTGCAGTTCCCCAGTTAAGCCGCGGGATTTCTCACGAGCCTTATCAGACCGCCTACGCGCCCTTTACGCCCATTACTTCCGAACAACGCTCGCCACCTCTGTATTACCGCTGCTGCTGGCACAGCGTTAA
+
CCCCCGGGGGGGDFGGFGGGGFFGGGGGGGGGGGGGGGGGGFGFGGGGGGGGGGGGGGC<FFGEFFGFGCFGFFFGGGEDGGGGGGGGD:FEGGE,BFD>CGGCFFFGGGGGG9ECGF4@::FFGFC:BEGCFGFGGFE7FGCEFBGF6CCC?FCFFGGGFF9,5<,7=3DC::E5C?FCC,;>EGG,>,?F5*1:CD=*9:+>+95**)2<C*++**16*7)*9<7;ED)>DFF65*.;::7**<+0<@FFB)1956)>>).)12:500>)9*<:+://(-40),3)440(=1(*07,(-
@M03506:14:000000000-AKVR1:1:1101:12641:7948 2:N:0:45
AGGACTACCCGGGTTTCTAATCCTGTTTGCTCCCCTAGCTTTCGCGCCCCAGCGTCAGTTTTGGTCCAGTGCGCCGCTTTCGCCACAGGTGTTCCCCCCGATATCTACGCATTTCACCGCTACCCCGGGAATCCCACCCCCCCCCCCCACCCCCAAGCACGGCAGTTCCGCCGGCAGGCCCCGAGTTAAGCCCGGGGATTTCACCGGCTGCTTACCGCACCCCCTCCGCGCCCTTCACCCCCAATAATCCCGGACAACCCTACCCCCCCCCGACTTACCCCGCCCGCTGCCCCGTGTCTCC
+
<B@,6<,;CDCC@FG--<E9EFE@DEFE,,,CAFGAD,,CF<F@F@F:+@:6EF@@:7<C6FG7,CDCDEGG+@B+BFF=<=C?,BC,89AECFF9FGEEC++49?5?+8BFCEEEFF:=@+3,DAFC7C+@,,>,@7F:FB***4:CE8*3*7:**=60**=8*0C?+*8*/*:**:**;8E*/;?++0<+/:>**/209*+<+1/*/)1><D8+*))>)*1/)1.8C)8CCB@5)**;C*1**++1+<?))))1*.1*0))21;CBE)>)))2*+)0+(,(-(4()45(,)(,*0.5))
@M03506:14:000000000-AKVR1:1:1101:22264:7967 2:N:0:45
AGGACCACCCGGGTTTTTAATCCTGTTTACTCCCCACGCTTTCGCGCCCCAGGGTCAGTATCGGGCCAGTGAGTCGCCTTCGCCACTGGGGTTCTTCCGAAAAACTCCGAATTTCACCTTTCAAATCGAAATTCCCCTCCCCTCTCTCGACGTCAACATCTCCTGTTTTGCAGGCAATTCCGTGGTCTAGCCCAGGCATTTCACACCCAACTAAGACTTCCTCCTACGCACCCTTTACCCCTAGCAATTCCGATAACCGCAAGCCCCCCTCGTATCACCCTGGTCGCTGGCCTGTAGTGCG
+
-,-8A,,-86@FGFF7-C6CC,6,,66E,<,CEFGGG:F8BC,@,+@F+6,,,8@9E8<,E,87F>+,C6<,,CE+>7B:5,?,8,4,,,+8+::B,,?+++4,+,,:BF++AF9,CF,,<,,,,7C@,,+3,,E=D8+38+,3,,,,+3++34+3,5@,,7,,,7@,:,,,,,*,=:FG;D=D*>,,526,,,4;*,,,=+,;1,7****;+2++*+1101;**0;;**0**)28-:48C**2*++*+++0)))19(>C)7)1/;*7?57)75**<6)*(((()-40,)-10()21/()-
@M03506:14:000000000-AKVR1:1:1101:24096:7967 2:N:0:45
AGGACTACCCGGGTTTCTAATCCTGTTCGCTCCCCACGCTTTCGCTCCTCAGCGTCAGTATCGGCCCAGAGACCCGCCTTCGCCACCGGTGTTCCTCCTGATATCTGCGCATTTCACCGCTACACCAGGAATTCCAGTCTCCCCTACCGAACTCTAGCCTGCCCGTATCGCCCCCAAGCCTGCCGTTGAGCTGCAGGCTTTCCCGGACGACGCGACAAGCCGCCTCCGCGGTCCTTACGCCCACTAAATCCGGACGACGCCCGCGCCCCACCTCGCACCCTCGCTGCTGGGCCGCGTTCTG
+
CCCCCGGGGGGEFFGGGGGGGGGGGGGGGGGGGGGGGGGGGGGGGEGGGGGGGGGGDGGGCFGGDGDGGGGGGGGGGGEEFGGG>FGGGGGGGGGGGGDBCFFGGGGGGGGGGGGGGFEDDF7FGGGGE+AFB<DFG<D,FDFEFDFDEEGE6EEG,5>EGGFFCEE8D:CFD*>1=87F>C,,=EEG*>B;FE<8E*,0+;+5*25C:/C3*1*:77.A*))29*7)*/)*)0**-9>8EGG**3+)+++).091)(/*)0./7CEB8>D).9**1(7*(((((-90))((.4,)))(--
@M03506:14:000000000-AKVR1:1:1101:10127:8001 2:N:0:45
AGGACTACTCGGGTTTCTAATCCTGTTTGCTCCCCACGCCTTCGCGCCTCAGCGTCAGTCTCGGTCCAGAGCGCCGCCTTCGCCACCGGTGTTCTTCCCAATATCTACGAATTTCACCTCTACACTGGGAATTCCACGCTCCTCTCCCGAACTCCAGCGAACCAGTCTCGAGCGCACCTCCCAGGTTGAGCCCGGGGCTTTCACACTCGACTTGGACCGCCGCCTTCCCGCCCTTTACGCCCAGTAAACCCCAACACCCCTCCCCCCCCCCGTATTCCCCCCGCCCCTGGCCCACAGTTTC
+
CCCCCGGGGGGGGGGGGGGGGGGGGGGGGGGGGGGGGGGGGGGGGEGGEGGGGGGGGGGGGGGGGGGGGGGGGGGDGGGGG7EGGGFGDEGGFGGFGGGGGGGGFEGGGEF8FFFFFG<FEGGGGDEF?B,AFGGCGDF+@EGGAFGC+@BEGFCFGGEECEGGGGGFGDE*:EG>ECCGGDC?=FC6@,8CG5C8EE8FCFEGGF*0:58<C*>CGGDED3<5**1.0*0C3)7*.*);:C9**+3*+2?))0>C*,)/).)9CGGF5)100)2++.?2(-,(((()-)(,),(*)0)))
@M03506:14:000000000-AKVR1:1:1101:25451:8002 2:N:0:45
AGGACTACCCGGGTATCTAATCCTGTTTGATCCCCACGCTTTCGTGCCTCAGCGTCAATAATGGCTTTGTGAGCTGCCTTCGCAATCGGTGTTCTATGACATATCTAAGCATTTCACCGCTACATGTCATATTCCGCCCACATCAAACATATTCAAGATCAACAGTATCAACGGCAGTTCTGTTGTTAAGCAACTGGCTTTAACCACTCACTTATCAACCCTCCTACGCACCCTTTAAACCCCATTAATCCGGAAAACCCTCGGATCCTTCGTCTTCTCTCGGCCGCTTGCCTCAATGTCG
+
<CCCCGGEDGGGC6@EF@CDF6EDAFECF<CF<ECFCFEGFFGCCCFGFGCE@C@@@FAAFAFFFC<FFFDDGGG,6CF<CF7:FBFCEGC?FGGCEE9FDC<<,AEFDC,A5,AEEF@@C@CF9EF;9F9DEF,EC:FE@=@,9,>D,>>E,=,4,,47,,@,,37ED,;,=+B>C8FGDA,@AD:EF,@DFC,5,,@,,2,<9,@@,**+,2@E9;0=?***3**3*/84?)/*9++,0/7C6=9++>7).)2/5357;F:*)/?49**0.*1/<<9+)(-(-,-),7(5*)(2/*.)(
@M03506:14:000000000-AKVR1:1:1101:15363:8025 2:N:0:45
AGGACTACTCGGGTTTCTAATCCTGTTTGCTCCCCACGCTTTCGCGTCTCAGCGTCAGTATCCAACCTGGGGGCCGCCTTCGCCACAGGTGTTCCTCCCGATATCTACGCATTTCACCGCTACACCGGGAATTCCACCCCCCTCTTTGGTACTCTAGCTTGCCAGTTTCATGCGTCGTTCCCCGGTTGAGCCGAGGGATTTCACACATGACTTAACAAACCGCCTACACGCCCTTTACGCCCAAAGCTTCCAAACACCGCTTACACCCCCTTTTTTACCTCGGCTGCTGCGACCGGGCCAA
+
CCCCCGGGGGGGGGGGGGGGGGGGGGGGGGGGGGGGGGGGGGGGGGGGGGGGGGGGGGGGGGGGGGGGGGGGDGGGGGDEGGGGGGGGGGGGGGGGGGGGGGDGDGGGGGGGEGGGGGGGGDGGGFFCE7@EGGGGGGGEGGGG:FFGGGGFFGGGGGGFGGGGGFF;=DGGGEBEGGCFFGGGD1:>EGGGDE>ED5=FFGGGFGGFFFGF?F?FGGFG*1>E35???7)*1.5C2:7E*:*7*2*999<**/***(11)0.9*+;)/7)))*3:*)*+)(-(,,,),1-()(-1))(((
@M03506:14:000000000-AKVR1:1:1101:16416:8025 2:N:0:45
AGGACTACCCGGGTTTCTAATCCTGTTTGCTCCCCACGCTTTCGCTCCTCAGCGTCAGTTTCGGCCCAGAGACCCGCCTTCGCTACTGGTGTTCCTCCTGATATCTGCGCATTTCACCGCTACACCGGGAATTCCACACTCCCCTACCGGACTCGAGTCACGGCAGTTTCGAATGGCCCCTCCACGTTAAGCGTGGAGATTTCACATCCGACTTGCCGAACCGCCTACGAGCTCTTTACGCCCAATAAAACCGGCCAACGCGACGCCCCTAACTCTCACCACGGCTGCTGGCGCGGTGTTG
+
CCCCCGGGGGGGGGGGGGGGGGGGGGGGGGGGGGGGGGGGGGGGGGGGGGGGGGFGGGGGGGGGGGGGGGGGGGGGGGGGGGGDGGGGGGGGGGGGGGGGGGGGGGGGGG>FGGGGGGGGGCGGGGGGGGGGGGG<FDCBFGGGGFGGEEGGDGGGGGGGGGGGGGGGGGDFFEFCFFCE*5CGGGFF=7BCEEGEECE*AC@;9C+<*5>5E3+C<)5*97)>CD)<C*)/7<*><FF5AE3**:+*0+3<::)//3DD))0)):*.*)*))*+0+.@2)-4(,(4D:F:1)((/)0--4
@M03506:14:000000000-AKVR1:1:1101:3402:8039 2:N:0:45
GGGAATCCTCGGTTTTCTACTCGCTTTCGCTCCCATGGCTCTCGTGCCACCGCGTGTGCACGACCACAGAGCGCTCTTCTCCCCCTTTGCGTTCCCGCTTATCTATGCACATTTCCCCGCTACCCGCACTGTTGCGCTCCCCCCTCGGTTGCACACACCCGCGCGTATCCCCCGCCTTTACAGGTATGACCCGCGGTATTTCCCCACACTCTCCATGCCGCCCCCACGCGCTCTTTACCCCCCGTGTCTCAACATACCTCTCGACCCCTCTTTTTCCCCGTCTCCTGTTCCACACATAGCC
+
-8-,8,,=--=66B,C--6;,C,+,D,F@E7FGC<,,,,C,;E,:,,C,6CCC+6+8,,,6,8@F+,CF,C<+6:,:E,<EE=F7F,?FD+8,8E=,+++8C?F9,,:,?9F<,@,,A+>4+@,=++++@,7,,CCCFF+@E7+@+++4+*54,5,63*3****4=**,,,*/*****+1?1+2+31=++52**2*/*/+0:+2*0**2*2:+*++**0*91)*)).)2)7*/<*0)0*2**19***)+++109**0(:098)*/:85*.9*909+:<FC((((.))/)*-.*((*)/)),
@M03506:14:000000000-AKVR1:1:1101:9502:8042 2:N:0:45
AGGACTACCCGGGTTTCTAATCCTGTTTGCTCCCCACGCTTTCGCACCTCTGCGTCAGTACCGGGCCAGTGAGCCGCCTTCGCCACTGGTGTTCTTGCGAATATCTACGAATTTCACCTCTACACTCGCAGTTCCACTCACCTCTCCCGGCCTCTAGCCTGTCAGTATCAAAGGCAGTTCTGGAGTTGAGCTCCAGGATTTCACCCCTGACTTAACGAGCCGCCTACGTGCGCTTTACGCCCAGTGATTCCGAGCAACGCTCGCCCCCTTCGTCCTCCCGCCGCCGCCGGCCCGCAGTCAC
+
CCCCCGGGGGGGGGGGGGGFGGGGGGGGGGGGGGGGGGGGGGGGGGGGGGGGGGGGC@FFGGGDEGGGGGGGFGGGGGGEGFGGDGFGGFGGGGGGGGGDCCCFFFFGFG@FFGGEFGGGGCFGG<FGEFEFGGGGG9FFGFEGDGFFCC+CEFFAFGGFG2D7EDG,E7@9EFGF7@BFEF99@@8C3@D,>FF,<::2DCDGGGGG58C:BC,<CD)?CCGG*9A:;0>>7;>C):>EEEGF*+2*0<@6)7CD*35C3))/9EGF*7<)0**/+47*(((((-()()-(0,,/))()-
@M03506:14:000000000-AKVR1:1:1101:2883:8049 2:N:0:45
AGGACTACCAGGGTTTCTAATCCCGTTCGCTCCCCTAGCTTTCGCGCTTCAGCGTCAGTGTCGGCCCAGCAACCCGCCTTCGCCGCAGGTGTTCCTCTCGATATCTACGCATTTCACCGCTACACCGAGAATTCCAGTTGCCCCTTCCGCACTCTAGCCCTGCAGTATCAGTTGACCTTTCCGAGTTAAGCCCGGAGATTTCCCAATTGACTTGCAGTGGCCGCCTACGCGCCCTTTACGCCCAGTAACTCCGAACAACGCTTGCTCCCCCCGTCTTACCGCGGCTGCTGGCACGGAGTTT
+
CCCCCGGGGGGGGFEGGGGGGGGGGGGGGGGGGGGGGGGCFFGGGGGGGGGGGGGGGGGCGFEGGGGGGGGGGGGGGGGGGGGGGGGGGGGGGGGFGGGGGGCGGGGGGGGGGGGGGGGGGGGFGGGGG:FG9FFGAGGFGGGGGFGGGGGG>ECF,DDFF,DFFGG9A<;FEGGGGFGGGGGCEGGGC>EFGGCCCEFGDG,>F6CECFFGGFGFGFA*95):7>BAED)27>374:?AGDG54<CF+<F).5*9DBGDBD5*1+39C><BBC5**)1<4>3(79(74),45)4)0)43)
@M03506:14:000000000-AKVR1:1:1101:27782:8057 2:N:0:45
AGGACTACTCGGGTTTCTAATCCGGATCGCTCCCCACGCTTTCGCGCCTCAGCGTCAGCAAAGCTCCAGGCAACCGCCTTCGCCACTGGTGTTCCTCCCGATATCTACGCATTCCACCACTACACCGGGAATCCAATTGCCCCCTAGCTTGCTCCAGCCGCGCCGTATCCGCTGACCCCGCCCAGTTGAGCCGGGCGATTTCACAACGGAAGTGCGTCGCCGCCTATGCGCTCTCTACGCGTATCACACCCGGGCAAAGCTCGCACCCTATGTATTCCCGCTGAGACTGTGCCGCGGTCCG
+
-AC<@E,-;CF@FEECFEFFF,6@FFGGGDE@:FCGGGDGGGG@EFE+,,CFFG:7BFCGFCF?CCFEGGG8E@C>::?=,CFEGCCGGEGFGFGGG<B4?@FC?EAE+C=+@<FFC8?F8,6EFFE7>C:83A,83CFC>FF+@+>=E,38,@<BB,6+:185C>E4=;E*8?EF0,/*44**3<;ECGG7C*=88C8FCFG99E*7***/+2<**)05*/9EG*1*:>3*95*26758**)**0+12117).))*(0**0<D)*:5;)*1*0+++)1/(,(((.)0.1))/-()0)-(-
@M03506:14:000000000-AKVR1:1:1101:18562:8062 2:N:0:45
AGGACTACCCGGGTTTCTAATCCTGTTTGCTCCCCACGCTTTCGCACCTCAGCGTCAATATGTGTCCAGTGAGTCGCCTTCGCCACTGGTGTTCTTCCGAATATCTACGAATTTCACCTCTACACTCGGAATTCCACTCACCTCTCCACAATTCTAGCGATGCCGTCTTAAAGGCAATTCCGGAGTTGAGCCCCGGGCTTTCACCTCTACCTTACAAAGCCGCCTACCTGCGCTTTCCGCCCAGCAATTCCGCACACAGCTAGCCCCCTCCTTCTTACCCAGCCTCCTGTCCCGGCGGTAG
+
CCCCCGGGGGGGGGGGGGGGGGGFGGGGGGCGGGGGGGGGGGGGGGGGFGGGGGEGGGGGGGGGGGGGGGGCFFGGGG:CFDGGGGGGGGGGGGGFGGGGEEGGGFAFGG@FDEGFGG,EFFGFGDFG+++4FFGGGCF,?E==@4D9>EFGGGFFCA@CFGE,+6@>DD,>EAF88DECCGG>EECECCFGEE>C59C5D:,>C,=CG+;6=+:<+C)6F4CCDDA)+*2:C>EG):)=*=*2****3+<;)8))*,*2/9*24AED*8<)**<++))+)((-((().*))*-()))(--
@M03506:14:000000000-AKVR1:1:1101:6857:8108 2:N:0:45
AGGACTACCCGGGTTTCTAATCCTGTTCGCTCCCCATGCTTTCGCTCCTCAGCGTCAGTTACGGCCCAGAGATCTGCCTTCGCCATCGGTGTTCTTCCTGATATCTGCGCATTCCACCGCTACACCAGGAGTTCCAATCTCCCCTACCGCACTCTAGTCTGCCCGTACCCACTGCAGGCTGGGGGTTGAGCCCCCAGTTTTCACAGCAGACGCGACCAACCGCCTACGAGCTCTTTACGCCCAATAATTCCGGATAACGCTTGCACCCCACGTATTACCGCGGCCGCTGGCCCCCAGTTAG
+
CCCCCGGGGGGGGGGGGGGGGGGGFGGGGGDGGGGGGGGGGGGGGGGGFGGGGGGGGGGGCGGEFGGGGGGGGGG9FGGGGGGGBFGGGGGEGGGGGGGGGGCFGGGFGGGGGGGGGGGGD7FFGGFGGDGGGGGGEFGGGGGEGGGGGGEEECFF;FFGGCDGGGDGEFCEGFGAFFCGF3*8*>C51>>EF8C?EE,=CC9CGFGDC4CDG)*//>AEDGGG3C5>**0*CFFCAF);EC/*2C+7CCC6>55D*)*:>>35*<EF5<C30*+3<6=51((((47.4),()(()0).))
@M03506:14:000000000-AKVR1:1:1101:9164:8111 2:N:0:45
AGGACTACCCGGGTTTCTAATCCGGTTTGCCCCCCTGGCTTTCGGGTCTCAGCGTCAGGAACGGCCCAGCCGGCCGCCTTCGCCACTGGTGTTCCTCCCGATATCTGCCCATTTCACCGGTACACCGGGAATTCCACCGGCCTCTACCGTCCTCAAGTCCCCCCGTATCGGCAGCAATTCCACGGTTGGGCCGTGAGATTTCACCTCCGACTTAATGGACCGCCTCCACCCCCTTTACGCCCACTGAACCCGGGCAACTCCCCCCCCCTCCGTCTTCCCGCGGCTCCTGCCCCGACGTTGG
+
CCCCCGGGGGGGDCFFGGGGGGEGEFGGGGFGGGGGGGGGGGGGGEGG@ECEGDGGGGGC8FGDGGGGGFCGEGG@FGGGGGGGGGCGGBFFFDGGGGGGCF:>FF<?EGGFDGF9FG:F>FG<FC+:FE7FFFFAFFGFGGECCCFGEDEGC,2?FCDE,=E*:41=ACEC**=8*3CFG+<8*:?7:5C881***3<<ED+0++:5*1)12:0+*0*09<D:9/)):9B57>)9)*)1:EC3*++/+1*)0))/13*+)8)1/:E5*)/.<**/76?/((-94(172)((0((17>(.(
@M03506:14:000000000-AKVR1:1:1101:19462:8119 2:N:0:45
AGGACTACCCGGGTTTCTAATCCTGTTCGCTCCCCACACTTTCGCTCCTCAGCGTCAGATCATGCCCAGAGAACCGCCTTCGCCACCGGTGTTCCTCCTGATATCTGCGCATTTCACCGCTACACCAGGAATTCCGTTCTCCCCTGCATACCTCTAGTCTGCCCGTATCAAAAGCAAGCCCACAGTTAAGCTGTAGGTTTTCACTCCCGACGCGACAAACCGCCTACGAGCCCTTTACGCCCAATAATTCCGGACAACGCTCGCCCCCTACGTCTTACCCCGGCCGCGTGCACGGAGTTGG
+
CCCCCGGGGGGGGGGGGGGGGGGGGGGGGGGGGGGGGGGGGGGGGGGGGGGGGGGGGGGGGGGGGGGGGGGGGGGGGGGGGGGGGGGGGGGGGGGGGGGGGGGGGGGFGGGGGGGGGGGGGGGGGGGDFFGFFGGGGGGGGGGGGGGFGGGGDGGGGDFGGGGGGCE?FGGG9:FFFGGGGGGCF@AF,DFGGACDFGDEFFFF;CFFC7D4CDCGDG4>FC3C*9FBEDBGDFFF)*7EGD**96C@CEC6:5)/9:5E77;3)*:<*)977*28A4@+4(39(,,),8<(7(())0().
@M03506:14:000000000-AKVR1:1:1101:5817:8130 2:N:0:45
AGGACTACCCGGGTTTCTAATCCTGTTCGCTACCCATGCTTTCGCTCCTCAGCGTCAGTTACGGCCCAGAGATCTGCCTTCGCCATCGGTGTTCTTCCTGATATCTGCGCATTCCACCGCTACACCAGGAGTTCCAATCCCCCCTACCGCACTCTAGTCTGCCCGTACCCACTGCAGGCTGGGGGTTGAGCCCCCAGTTTTCACAGCAGACGCGACAAACCGCCTACGAGCTCTTTACGCCCAATAATTCCGGATAACACTTGCACCCTAGGTATTACCGCGTCGTCGGGCACGTTGTGAG
+
CCCCCGGGGGGGGFFDGGGGGGGGGGGGGGGGGGGGGGGGGGGGG:FGFGGGGGGGGEDFDGGGGGGGGGFFGGGGGGGGGGGGGGGGGFGGGGGGGGFGAFCDFFCFGGGGGGGGGG7FG7FCCG7FFFGFFGFDFFF,AFGEGCFFEEGG>EF9D=DC;EGGGEEEGFFE,<EGGGGGFGDCECEEC:EFGGG5CC,A+:+<<0*2=4CDGC88DG5577):**)0*1559*9:4C3?CECC*++/0<:6>>CDC)*3*/***3:>C4*)*2<<+6754,,(((-)(.4()-,*78,).
@M03506:14:000000000-AKVR1:1:1101:11923:8138 2:N:0:45
AGGACTACCCGGGTTTCTAATCCTGTTTGCTCCCCACGCTTTCGCGTCTCAGCGTCAGTATCCGACCAGGGGGCCGCCTTCGCCACAGGTGTTCCTCCCGATATCTACGCATTTCACCGCCACACCGGGAATTCCACCCCCCTCTTCGGTACTCTAGCTTGCCAGTTTCATGCGTCTTTCCTCGGTTGAGCCGGGGGATTTCACACATGACTTAACAAACCGCCTACACGCCCTTTACGCCCAATGATTCCGAACAACGCTAGCACCCTCTGTATTACCGCGGCTGCTGGCACAGAGTTAG
+
CCCCCGGGGGGGGGG>FGGGGGGGGGGFGGGGGGGGGGGGGGGGGGGGGGGGGGGGGGGGGGGGGGGGGGGGGGGGGGGGGGGGGGGGGGGGGGGGGGGGGGGGFFDGGG7FGGGGGGGGGGGDGGGEGG@FCGGGGGGGGGCEFGGGGGDGGGGGGGGFFFFF6CFGGGGGEECEAFGGGGGGGEGGGGGGG=EEC>5EGGGGG?5++*202:CFGF5C5DGGD*)7?C@>C357)?:EGGGDGCGF7FFF37C3*37=55)**<E)*79?=>7++)9*40(1(,-)))((*(,2)1)))
@M03506:14:000000000-AKVR1:1:1101:7788:8156 2:N:0:45
AGGACTACCCGGGTTTCTAATCCCGTTCGCTCCCCTAGCTTTCGCGCCTCAGCGTCAGTGTCGGCCCAGCAACCCGCCTTCGCCGCAGGTGTTCCTCTTGATATCTACGCATTTCACCGCTACACCAAGAATTCCAGTTGCCCCTTCCGCACTCTAGCCCCGCAGTATCAGTTGACCTTTCCGAGTTAAGCTCGGAGATTTCACAACTGACTTGCGGTGGCCGCCTACGCGCCCTTTACCCCCACGAACCCCGACCAACCCCTGCCCCCCCCCTATTCCCGCCGCCGCTTGCCCCGCGTTG
+
CCCCCGGGGGGGGGGGGGGGGGGGGGGGGGGGGGGGGGGGGGGGGGGGGGGGGGGGEGGGGGGGGGGDFGFGGGGGGGGGGGGGGGCEGFGGGFGGGGGGFGGGGGGGGGGGGFFGGGEGGGGGGGGGGGGGFGFFGGGGGGGGGGFG6BCEGGGGFF?EGEGGCGFCFGGGFFFFEDFGGC*:5>CGGFD,C:E*/:0=+@+9+2:7CFC7C*C=<*)7C;:CDD:;C9.*)7)9)**+3*95)**)**25)0))).9*5)0*1;EFEBC>))2+3)89(4(,,-(7()-2))(1)0,,(
@M03506:14:000000000-AKVR1:1:1101:5007:8157 2:N:0:45
AGGACTACCCGGGTTTCTAATCCCGTTCGCTCCCCTAGCTTTCGCGCATCAGCGTCAGTGTCAGCCCAGCAACCCGCCTTCGCCGCAGGTGTTCCTCTCGATATCTACGCATTTCACCGCTACACCGAGAATTCCAGTTGCCCCTTCTGCACTCTAGCCCCGCAGTATCGGCTGACCTTTCCGGGTTAAGCCCGGAGATTTCACAGTCGACTTGCGGTGGCCGCCTACGCGCCCTTTACGCCCAGTAAATCCGAACAACGCTTGCCCCCCCCGCATTACCGCGTCCTCGGTCCCGGAGTCA
+
CCCCCGGGGGGGGGGGGGGGGGGGGGGGGG7FGGGGGGGGGGGGGGGGGGGFGGGGCEGGFFGGFGGGGGGGGGGGGGGGGGGGGGGGGGGGGGGCGGGGGFG>FGGGGGGGGGFFGGDGE7FDGGGGEGDF;FGGDFFFGGGGGFGFGFAEEC7>DGGGGGGEG5DEEEGGGGGGGGGGGGGGDCE5FBECFGG58CGGGGGGF7FF77/*=:C5<<5*>C):7*7775):)7544*/:*:97*<977+<)))1)/1C*73)*78C5:BG)))/;*)8+(((-,((*(0,-).()).,(.
@M03506:14:000000000-AKVR1:1:1101:7566:8163 2:N:0:45
AGGACTACCCGGGTTTCTAATCCTGTTTGCTCCCCACGCTTTCGCGCCTCAGCGTCAGTAACGGGCCAGTGAGTCGCCTTCGCCACTGGTGTTCTTCCGAATATCTACGAATTTCACCTCTACACTCGGAGTTCGACTCACCTCTCCCGTACTCAAGATATCCAGTATCGAAGGCTATTCCAGGGTTGAGCCCTGGGCTTTCACCCCCGACTTAAATATCCGCCTACGCGCCCTTTCCGCCCAGTAATTCCGAGCAACGCTAGCCCCCTTCGCATTACCCCGGCTGCCGGCACGAAGTCAC
+
CCCCCGGGGGGGGGGDGGGGGGGGGGGGGGGGGGGGGGGGGGGGGGGGGGGGGGGGGGGGGGGGGGGGGGGGGGGGGGGGGGGGGGGGGGGGGGGGGGGGEGGGGDGGDFFGGGGGGGGGGFGGGBFG@=>=FGGDEEG8FGFFGGGGGGGGFGDGGCF8EGGGGGGDF8ECCGGFGGFCGGFGEGG>,6DFGGGGFGGGGFEEEEE559DGGDFDFF;+;C<5*1))*/5EGF@F):);CGCGG?C6:<CF:)/)*4):;5)*98C:*.9@)*2*+.7+4((4(((),03(81(15.).)
@M03506:14:000000000-AKVR1:1:1101:22236:8167 2:N:0:45
AGGACTACCGGGGTTTCTAATCCTGTTTGCTCCCCACGCTTTCGCACCTCAGCGTCAGTACCGGACCAGTGAGCCGCCTTCGCCACTGGTGTTCTTCCGAATATCTACGAATTTCACCTCTACACTCGGAGTTCCCCTCACCTCTTCCGGACTCGAGCTTCCCAGTATCAAAGGCAGTTCTGGAGTTGAGCTCCAGGATTTCACCCCTGACTTAGCAAGCCGCCTACGTGCGCTTTACGCCCAGTGCTTCCGAGCAACGCTCTCCCCCCTCCTCTTACCGCCGCTGCTGGCCGTACCTTCG
+
CCCCCGGGGGGGGGGGGGGGGGGGGGGGGGFFGGGGGEGGGGGFGGGGGGGGGGGGEFGGGGGGGEGGGFGCFGGGGGGDGGGGGG8EFGFFFGGGGGG7BEGGGGGGG@AFCFG<<E<FG?FGGFGGGGGCGFF,A<F,FFGGGGGF>E7CCG+DCEEFCCFCF8F,@,3@CFFEE:EGEFCF6,=CC885>DCCC*4,5+2>EGE=*088,+>,=>A5<7CC8:F:7CF53A)/)2);CC*9*0+10+83>3D<*47E5))998C>*59)5*33+.9/2(-(((404)6:)-(*)/.4(
@M03506:14:000000000-AKVR1:1:1101:20124:8199 2:N:0:45
AGGACTACCCGGGTTTCTAATCCTGTTTGCTCCCCACGCTTTCGCACCTCAGTGTCAGTATCAGTCCAGGTGGTCGCCTTCGCCACTGGTGTTCCTTCCTATATCTACGCATTTCACCGCTACACCGGAAAGTCCACCACCCTCTACCATACTCTAGCTTGTAAGCTTTGAATGCAGTTCCCAGGGTGAGCCCGGGCCTTTCACCTCCACCTTCACACACCCCCTACGCGCTCCTTACGCCCCGTAATCCCACATAACAACTCGCCCATCCCTCTTCTCACCGCCGCTTCCACCGCGTTGT
+
CCCCCGGGGFGGE@B;FGGFGGGGFFGGFFGDGFGGG@BFGGGGGGEGFGFFECGGFEFGFFGGGGF,EGGGDFFGGG7,C<,C@FC8,BF6BE<E,EFE,,C@E?FF7C7BF<?E?F=C>+@A<,4+8:C,8EECGGFFFE@DD,@,,6CDF?FFF,@:=D,3@,=,E=,7@DCF,69=EF7,8+5+3BB7DC*3*45,,+,2,4CCC9*97*,5=45**))/)*83C5:**))0)2)*=*)11CC)+++))0*2:4*+.)/1)/2)*0*))**22)*+-.(,,293()))1(1)0.(((
@M03506:14:000000000-AKVR1:1:1101:19754:8204 2:N:0:45
AGGACTACCCGGGTTTCTAATCCTGTTTGCTCCCCACGCTTTCGCGCCTCAGCGTCAGTTACAGACCAGAAAGCCGCCTTCGCCACTGGTGTTCCTCCACATCTCTACGCATTTCACCGCTACACGTGGAATTCCGCTTTCCTCTTCTGCACTCAAGTCCCCCCGTTTCCACTGACCCTCCACGGTTGAGCCGTGGGCTTTCACATCAGACTTAAAGGACCGCCTGCGCTCGCTTTACGCCCAATAATTCCGGACAACGCTTGCCACCTACGTATTACCGCGGCTGCTGGCCCGTAGTCAG
+
CCCCCGGGGGGGGFGCFGFGGGGGGGGGGGGGGGGGGGGGGGGGGGGGEGFGGGGGGG<FGGGGGGFGGGGFEGG7FGGEGGGGGGCGGGDFCFGEFG=FFGG9FGGFGGCGGGGGGCFGG@C@FEEFE:@EFFFFGFFGGGGGGGGGGGGGGGFFFFGGGGG6+5>FFCD,@:9BFGCGEGFGEGG*<?FBCGCEGFF5FGGF,=ECF4CDGGGFF78EDDDG:5A)>)5*95552>58:ECCCF@=FFG@>;GGC?C=D35FGGCF=)9>>6+0<<FD>9(49(,)))4(0((9))).)
@M03506:14:000000000-AKVR1:1:1101:14708:8220 2:N:0:45
AGGACTACCCGGGTTTCTAATCCGGATCGCTCCCCACGCTTTCGCGCATCAGCGTCAGCAAAGCTCCAGGCAACCGCCTTCGCCACTGGTGTTCCTCCCGATATCTACGCATTCCACCACTACACCGGGAATTCCATTGCCCCCTAGCTTGCTCCAGTCACACCGTATCCGCTGACCCCGCCCAGTTGAGCCGAGCGATTTCACAACGGACGTGCGTGACCGCCTACGCGCCCTTTACGCCCAATAAATCCGGGCACCCCCCCCACCCTACGTATTACCGGGGCTGCTGGCCCGCAGAGAG
+
CCCCCGGGGGGGGFGGAFFGGGGGGGGGDFFGGGGGGGGGGGGGGGGGGGGGGDFGGGGGGGGGFFGFDFGFGGGGGGGGGGGGGGGFGFFGGGGGGGGGGDDGGGGGGGEGCDFGGGGGGGGGGGGGGDGG?DGGGGGGGGGGGG?8DD8DBFGGGFGGG,:CEF*DGGEGGGEFGGGGGEGGFGFF,?@FDC5?EC=C;FEGEFD*>C<DGDCCDGFGGGGGG3?DGD@GGF?CBF5E8=*C46:B9?8))3CC*8*2).)1)2;5/)*)0*2++6=5((--(36))03(.((1))((-
@M03506:14:000000000-AKVR1:1:1101:26946:8245 2:N:0:45
AGGACTCTACGGGTATCTAATCCTCTTTTCTCCCCACGCTGTCGCGCCTCAGTGTCTGAACTTGCCCATCAGACCGCCCTCTCTCCTGTGCTTCTCCCCGATCTATACGCATTCTACCGCTCCACACTCAATACTGCCTGCAGCTACAGTACACGATCTCGACCGTCGGTTCGGCAGATCACGGGTTGTGCCCCACACTTCTTCCCCCCCACTGTCAAACCCCGCCACCGCCCGTCTCTCCACTTTTCCCTGACATAACCACCTACCCCCCCTATGCTCCCAGCTGGCGCGACCGCGCTCC
+
-,-,6,,;C-:,@C+-6E,,,6,C,C,E,C,F<FE,8@:,8B,,:6B@,8,C6<6,,,,C,,6:FFC,<F<,,,:@:8++,9C,,,,96,9,<66,,,,@7+@B,C,A,++4@,,,C,+>7++AE,6,,,,:,,,,,,,8,,,,,,,,,,,7,3+++,6,3,3+3++++5++3@5:**4,,,**14*41*6?E=**//,05+,1,,2**/))**5+13+3>***)))./))*1)0*278+2+22*++*+3+))/**0)*+*.7**+*025C))*0++)*+,()()(()()-()(()))(((
@M03506:14:000000000-AKVR1:1:1101:3370:8286 2:N:0:45
AGGACTACCCGGGTTTCTAATCCTGTTTGCTCCCCACGCTTTCGCACCTCAGCGTCAGTACCGGGCCAGTGAGCCGCCTTCGCCACTGGTGTTCTTGCGAATATCTACGAATTTCACCTCTACACTCGCAGTTCCACTCCCCTCTCCCGGACTCGAGACTCTCAGTATCGAAGGCAGTTCTGGAGTTGAGCTCCAGGATTTCACCACCGACTTAAGAGTCCGCCTACGTGCGCTTCACGCCCTGTGATTCCCGCCAACGCTACCCCCCTTCGTATTCTCGCGGCTGCTGTCACGACGTTAT
+
CCCCCGGGGGGGGGGGGGGGGGGGGGGGGGGD@GGGGGGGGGGGGGGGGGGGGGGGGGGGGGGDGGGGGGGGGGGGGGGGGGGG>FGGFGGGGGGGFGGCFGGFGFDEFGEFGGGGGGFF9FGFGDADGEGEGGFDG?8,ABDEDFGGGB@E>D8FC8B7@,DG:C;;E>B<:*D87,@DF7,,8>@7D@D;DF88D7FE,:,>C?C57CDD=@F?FGFDG:CG3<.)**)193>*-0)*8=)**+3*33+1)0)))49=5))2788)*0*)0*;++)1*(,,(((,9)*))*,()).,((
@M03506:14:000000000-AKVR1:1:1101:19059:8298 2:N:0:45
GGGACTCCCGGGTTTTTCATTCCCGTTAGCTCCCACAGCTCCCGCGCTTAAGCGTCTAGAGCGCCCCAGAAAGCCGCCTTCGCCACTGGCGTTCCTCTGTAGCTCTACGGATTTCACCACTCCACCGGAAATCCCGCAGCCCTCCCCTCCCTTCCACTCGATCAGCCTCGAGGGCCCCCCCCCAGTTGCCCCGGGGGCTTTCATCCTCGCCCTTCCCCACCTCCAGCCCCCCCTTCACGCCCACCAACTCCGTCACCCCGCACCCCCCTACCTACTCACCCTTCTCCCGCCCCGGCGGCTG
+
-6-@BF<--+6@8CC---6,,;,,8C866CC,CC,,,,6;,,9++@F+,,,,678,,,6,,,8++6@B,,9,,:6+>+,,,,8,,,,::,+8+8,,C,,,9:,5,:,,:++B?<,,CE,A,,,,8A+++3+7CD,++8+@>+8>++@>+BCFGC:F,5@E5,,4<6,6@*:****69=*:**/3*5+++52**1*2*585A*+++0++*)97***200)1***/**0)/1)*105*)*.*/***1**)23+)08*1*4)*0))/*1:7*)1)9*3+<4<=((((.)))()-(0(()))((-
@M03506:14:000000000-AKVR1:1:1101:15490:8305 2:N:0:45
AGGACTACCGGGGTTTCTAATCCTGTTTGCTCCCCACGCTTTCGCACCTCAGCGTCAATATGTGTCCAGTAAGTCGCCTTCGCCACTGGTGTTCTTCCGAATATCTACGAATTTCACCTCTACACTCGGAATTCCACTTACCTCTCCGCAATTCTAGCGATGCAGTCTTAAAGGCAATTCCGGGGTTGAGCCCCGGGCTCTCACCTCTAACTTACAAAGCCGCCTACGTGCGCTTTACGCCCAGTAATTCCGAACAACGCTAGCCCCCTCCGTCTTACCGCCGCTGCTGGCACGGATTTCA
+
CCCCCGGGGGGGGGGGGGGGGGGGGGGGGGFGGGGGGGGGGGGGGGGGGGGGGGGGCGGGGGGGGGGGGGGGGGGGGGGGGGGGEGFGGGGGGGGGGGGGDGGGGGFGGGDFFGGGGGGFGFGGGGGGGDEGGFGGGGGGGGEE@EGGGGGGGFGEGGC6?CGGFFGGGG=E9,D8:CFCFGD>5ED;C:EGG5CEGGG*AF7EF<?9?@;DGGGG+9=CFCDEDDFEFGFED>BF<C>GGEG469<*0<EF3<D>43)7B))09@E3/8D<)*2;+)91(((413;60)4(149))).))
@M03506:14:000000000-AKVR1:1:1101:14231:8307 2:N:0:45
AGGACTACCCGGGTTTCTAATCCTGTTTGCTCCCCTAGCTTTCGCGCCTCAGCGTCAGTTATGGTCCAGTGCGCCGCTTTCGCCACAGGTGTTCCTCCCGATATCTACGCATTTCACCGCTACACCGGGAATTCCACGCACCTCTCCCATACTCCAGCACCACAGTTTCGCCTGCAGGCTCTGAGTTAAGCCCAGAGATTTCACAGGTGACTTGTGGCGCCGCCTACGCGCCCTTTACGCCCAATAATTCCGAACAACGCTCGCACCCTCTGTATTACCGCGGCTGCTGGCTCCGAGTTAG
+
CCCCCGGGGGGGGFGGGGGGGGGGGGGGGGGGGGGGGGGGGGGGGGGGGGGGGGGGGGGGGGGGGGGGGGGGGGGGGGGGGGGGGGGGGGGGGGGGGGGGGGGGGGFGGEFGGGGGGGGGGGGGGGGGGDGGGGGGGGGEGEGGGGGGGGGGFGGFFGGGGGGGGFCGFGGGGGGG?EG6EGGGCEGC,?FFFGF=:6C?FGFG7C:F6DGGGFEC3D;EGDG=85A5CDEDDF)*6D3CGEC**<CBCEFF5BDG4?GG>)0<CEC@=;4;@G7C746*4100((()4)(()(-)7>(6.
@M03506:14:000000000-AKVR1:1:1101:12312:8308 2:N:0:45
AGGACTACCCGGGTTTCTAATCCCGTTTGCTCCCCTAGCTTTCGCGCCTCAGCGTCAGTGTCGGTCCAGGAAGCCGCCTTCGCCACCGGTGTTCCTCCGGATATCTACGCATTTCACCGCTACACCCGGAATTCCGCTTCCCTCTCCCGAACTCAAGCCCGCTAGTTTCCTGTGCAGTTCCCCAGTTGAGCCGGGGGATCTCCCACAGGACTTAACGAACCGCCTACGCGCCCTTTACGCCCAGTAATTCCGAACACCGCTTGCCACCCCTGTATTCCCCCGGCGCCTTGCACAGAGTTAA
+
CCCCCGGGGGGGGGGEGGGGGGGGGFGGGGGGGGGGGGGGGGGGGGGGGGGGGGGGGGGGGGGGGGGGGGGGGGGGGGGGGGGGCGGGGGGGGGGGGGGGGGGGGGGGGGCGGGGGGGGGGGG<FGGGGG+DCFGGGGEGGGFFGGGFGCGEFGGGGGGGGGGDGEFGFGGFG?FFCGFFCGFE5C9,,?EFGDGGCEEF7++3*2AGGGFGG7<EGGDGGDG595?):)3CD>:<5731?C3C4C98+AF:)7CG*4)=>0)9F9C4*017/*<9+.=6-,40((3)(0.)/)(*09-.)
@M03506:14:000000000-AKVR1:1:1101:17090:8309 2:N:0:45
AGGACTACCCGGGTTTCTAATCCAGTTCGCTCCCCGCGCTGTCGCGCCTCAGCGTCAGCAACGGGCTAGGTGGCCGCTTGCGCCACGGGTGTTCCTGCCGATCTCTACGCATTTCACCACTACACCGGCAATTCCACCACCCTCGCCCGCGCTCCAGACGCGGCGTATCGGTACGCCCTCCGCCGTTAAGCGGCGACCTTTCCGCACCGACGCCCGCATCCGCCTGCGCGCGCCTTCCGCCCCGCCCGTCCGGACCACGCTTGCCCCCTCCGTCTTACCGCGACCGCCGGCCCAGCGTTAG
+
CCCCCGGGGGGGGGGGGGGGGGGGGGGGGGGGGGGGGGGGEGGGGGGGGGFGGGGGGGGGGGGGGGGGGGGGGGGGGGGGGGGGGGGGGGGGGGGGGGGD@FEFGGFGGGGGGGGDGGGGGGGGGGGGGDFGFGGGGGGGGGGFEEDEEGGGGGGDF@FGG5EGEEB8<EDG=EEGGGGGE=CEGCCE5CGD5ED*CE5C@FGGGEGGG:D):DGGG35C<*9E37@7CDD=D3)939)2;C)9)**)28C@35D)703EE))>CGGF*<*).**2+.9*4(,4((40(02(0(4/)0,((
@M03506:14:000000000-AKVR1:1:1101:10348:8367 2:N:0:45
AGGACTACTCGGGTTTCTAATCCTGTTTGCTCCCCACGCTTTCGTGCCTCAGCGTCAGTATCGGGCCAGTGAGCCGCCTTCGCCACTGGTGTTCTTGCGAATATCTACGAATTTCACCTCTACACTCGCAGTTCCACTCACCTCTCCCGAACTCAAGATCCTCAGTATCAAGGCAGTTCTGGAGTTGAGCTCCAGGATTTCACCCCTGACTTAAAGACCCGCCTACGCACCCTTTACGCCCAGTGCTTCCGACCAACGCTAGCCCCCTCCCTATTACCGCGCCTCCTCTCCCGCAGTTAGC
+
CCCCCGGGGGGGGGGGGGGGGGGGGGGGGGGFCGGGGGGGGGGGGFGGGGGGGGGGGGGGEGGGGGGGGGGGGGGGGGGGGGGGGGGGFEAFFGGF<FC@FGGGGGGGDGGGGGGGGG=FGGGGGCAFGDFEGGGFGDGGGGFGDGGGG7+=EFGGGFEFD,>8DGFGDFGD,@?8CFGCAAFFEGGGFGCEFFGGGDGC,+7@;E577;CEF>;C7;@FGCDE*?)8*>BEC4F+7::ED55C6+5:9C587<)>C0C7)))95CE518*)*2+004:E>0,((.()))(,06())/)).
@M03506:14:000000000-AKVR1:1:1101:17151:8371 2:N:0:45
AGGACTACCCGGGTATCTAATCCTGTTCGCTCCCCACGCTTTCGCTCCTCGGCGTCAGTAATGGCCCAGAGATCCGCCTTCGCCACCGGTGTTCCTCCTGATATCTGCGCATTTCACCGCTACACCAGGAATTCCGATCTCCCCTACCACACTCTAGTCTGCCCGTATCGAATGCAGACCCGGGGTTAAGCCCCGGGCTTTCACATCCGACGTGACCGACCGCCTACGAGCCCTTCACGCCCAATAATTCCGGCCAACGCTCGCCCCCTCCGTATTACCGCGGCTGCTGGCACGTAGTTAG
+
CCCCCGGGGGGGGGGGGGGGGGGGGGGGGGGGGGGGGGGGGGGGGGGGGGGGGGGGGGGGFGGGGGGGGGGGGGGGGGGGFFGGGEGGGEGGGGGGGGGGGGCGCFGGGGGGGGGGGGGGGEGGGFFGGGGGGCGFCEGGGGGGGFEEFGGGGFGFCCGGCGGGGGECEEF7FCCDFFGDFCGG5ECF7CFFGDE8*53*50AFF+AA=*:3778;*9)75DDED355*73*1.0*.75CEGG:*<<*+<:F:))9*8<E:5)))*:>:)95>4C8:4**--,(,(,05)1,9?19)0.--
@M03506:14:000000000-AKVR1:1:1101:11532:8378 2:N:0:45
AGGACTACCCGGGTTTCTAATCCTGTTTGCTCCCCACGCTTTCGCGTCTCAGCGTCAGCCACCGTCCAGAAGGCCGCCTTCGCCGCTGGTATTCCTCCCGATATCTACGGATCTCACCCCTACACCGGGAATTCTGCCTTCCTCTCCGGGACTCTAGCCAGGCAGTTTCAGATGCAGTTCCGGGGTTGGGCCCCGGGCTTTCACAACCGACTTGCCAAGCCGCCTACACCCGCTTTACGCCCAATGATCCCGAACAACGCTTCCCCCCCCCGTCTTTCCGCCGCCGCTGGCCCGCAGTTCC
+
CCCCCGGGGGGGGGGGGGGGGGGGGGGGGGGGGGGGGGGGGGGGGGGGDGDGGGGGCGGGGGGGGGGGGGGGGGGGGGGDFFGGGGGGGGGGGGGGGGGGGGGGGCFGGGEGGFGGGGGGGGGFGGGGGG@DDEGFGGGAFGFGFFDCCGGGEGGGGGGGG7EFEDEGGGCGGFFDCFFG?::5CE=C5EFFEG*??CC5C7+1;+C5C)1/:*@<>F):C55C7C??C*01).)1):<EGEC59?7609C@3)9)*,9C>:)***:<8>9))1;*+.7*483,(-97150()(,))04))
@M03506:14:000000000-AKVR1:1:1101:7885:8384 2:N:0:45
AGGACTACCCGGGTTTCTAATCCTGTTTGCTCCCCACGCTTTCGCTCCTCAGCGTCAGTACCGGCCCAGAGTGCCGCCTTCGCTACGGGTGTTCCTCCCGATATCTGCGCATTTCACCGCTACACCGGGAATTCCACACTCCTCTACCGGACTCCAGTCATGGCAGTATCGGGTGGCCCCTCCACGTTGAGCGTGGAGATTTCACACCAGACTTACCAAACCGCCTACGACCCCTTTACGCCGAATAAATCCGGACAACGCCTCCCCCCTACGTATTCCCCCGGCTGCTGCCACGGAGTTG
+
CCCCCGGGGGGGGGGEGGGGGGGGGGGGGGFGGGGGGGGGGGGGG@FGGGGGGGCGGGGGGGGGGGGGGGGGGGGGGGDFGGGGGGGGGGGGGGGGGGGGGGGGGGGGGGEGGGGGGGGGFDGGGGGGGDCGGFFGG@F,FFDFGGGGGGEEGGGGFGFGGGGGFGGGGGGGGGDEFGGG5EE6CEFGGCCCG:CE*/5:+;@+>FE:F<7F6C+@CGFCGGGDG35?5*)2)0)5)27=EG))/*:6<7A<B>*756**0)0*/2?>C8*<DD0<?)*2(-4(216D?F).).()))43)
@M03506:14:000000000-AKVR1:1:1101:21741:8396 2:N:0:45
AGGACTACCCGGGTTTCTAATCCCGTTCGCTCCCCTAGCTTTCGCGTGTCAGCGTCAGGTGCAGTCCAGGTGGCCGCTTTCGCCACTGGTGTTCCTCCGGATATCTACGCATTTCACCGCTACACCCGGAATTCCACCACCCTCTACTGCCCTCAAGTCCAGCGGTATCGGACAACCTCTCCCGGTTGAGCCGAGGGATTTCATGCCCGACTTGCCACACCGCCTGAACGCGGCTTACGCCCAGTAAAGCCGGATAACGCTCGGTACCTACGTTTTACCTCGGCCGCTGGCACGTAGTTAA
+
CCCCCGGGGGGGGGEEGGGGGGFGGGGGGGGGGGGGGGGGGGGCFGGGGGGGGGGGGGGGGGGGGGGFFGGGGGGFGEFFGGGGCGGGDGGGGGGGGGDGGGGGFFGGGE+BFFG9EFGGGGEGGGGGEGGGFCECGGGGGGGGGFFGGGGGGC,69@DFF<FGGGE5EEGDGGGGG,AF?F?EC>=EEFFG>8:**/<*97C7EF=C5:DC**5@F*=53)7***8?FG3*)).98F)5**95*+3*+38)00*97)9*)08C*/A60**))*0/+.9+34:6((47;:?7=::*0).)-
@M03506:14:000000000-AKVR1:1:1101:6789:8398 2:N:0:45
AGGACTACTCGGGTTTCTAATCCTGTTTGCTCCCCACGCTTTCGCACCTCAGCGTCAGTACCGGGCCAGTGAGCCGCCTTCGCCACTGGTGTTCTTGCGAATATCTACGAATCTCACCTCTACACTCGCAGTTCCACTCACCTCTCCCGGACTCGAGCTCTCCAGTATCGAAGGCAGTTCTGGAGTTGAGCTCCAGGATTTCACCCCCGACTTAGAAAGCCGCCTACGTGCGCTTTACGCCCAGTAATTCCGCGCGACGCTAGCCCCCTTCGTCTTCCCGCGTCTGCTGGCACGCAGTTAG
+
CCCCCGGGGGGGGGGGGGGGGGGGGGGGFGGGGGGGGGGGGGGGGGGGGGGGGGGGGGGGGGGEGGEGGGFGGGGGGGGGGGGGGGGGGFGGGGGGGGGGGGGGGGGGGGGDGAFGFGFGDBGFGFGGC:CGFGGFGFGGGGFGGGGGEEEGGGG88C>CFGGGGGGGGE+3?ED69E7EDGCAFGGGGG7,?DDF,=DCE:,DFGGGCGDCEFD+:C6E<CDGG:FBGDF=D:EGFGDECEC<CF+90:C?.7DC)(/*0)764CGB*7CFF**;+)8C;6(((-6@0)346:().75))
@M03506:14:000000000-AKVR1:1:1101:24754:8420 2:N:0:45
AGGACTACCCGGGTTTCTAATCCCGTTTGCTCCCCTGGCTTTCGCTCATCAGTGTCAGTGTTGGTCCAGGACGCCGCCTTCGCCACCGGTGTTCCTCCAGATATCTACGCATTTCACCGCTACACCTGGAATTCCGCGTCCCTCTCCCAATCTCAAGCCATCCAGTATCAGACGCAGTTCCCCGGTTAAGCCGAGGGATTTCACGTCTGACTTAGTTGGCCCCCTACGTGCCCTTTACGCCCAGTACTCTCGAACACCACTTGCCCCCCCCTCATTACTGTGCCTCCTGGCACGGGGTTCG
+
CCCCCGGFGFGGCF7FEFFFGGGGGEFGGGEGGCEGFGGGDDGGG7FFGDGGGGGACFFFGFFEGFGGGGFGGGGGGCFEFGGC@EGGGGGGGEFEFFCEAFFEAF<FF7CFEGFAEC@>F7FG@FCEFFGG8F=FF@>>+8=BCGGG8,@D9,,@,6>DEFG?CC;;E:;@FGGGCCGADE>E5*=7;BFG8*=EDE,::@CG=C2*:@C7<FC@::)<**/*)7;A00):F)7*6:5C*:C<FA+=+++06<DG*4**)11:*8F>GDD33D+++.*+)))).)(),)((*(()))-(,
@M03506:14:000000000-AKVR1:1:1101:18424:8432 2:N:0:45
AGGCTAACCCGGGATCCTATTCCGTTTTGCTCCCCCAGCTTTCGCGCTGCACCTTCGCAATTAGCCCAGGGCCTCCCTTCCGCCACAGGTGTCCCCCCCGATACCTCCGCATTTCACCGCTCCACCGGGAATTCCGCCCCCCCCTCCCACCCCCAAACTCGCAGGTTCTCCCCCCCGGCCCCGGTTTAACCCCGGCCATTACATAGATGCTTTGCCGACCCCCTTACCCGCCCTTTACGCCCAGGCATTCCGGCTAACGCCTGCACCCCCCGTCTGACCCCGGCTGCTGGCCCGCGATTAC
+
-A9@6,,CF-FG++=-6-<,,CF,6C6,,,,CFG,++,6CF,;,6+@++6C,,,,,,,,+89,C,C,6C,B@,,,,B<,,,,B:+44B,B,C,C=,@++8:4++,584@:+?F?A<,C++8+8,A=BFFF><,E,FF+5+@711**61,2***/=6,=+>**13*3?;++++//****2*/****2*<0+<***2***3C+:++2<+++**2A2<+>).//*/***)0+)8*9;4*6C58C*****10?FF@)))*28C75>7/*+;58)/7>*:*+.<0,1(4((()./((7(()))-()
@M03506:14:000000000-AKVR1:1:1101:10710:8436 2:N:0:45
[truncated: 55,842,089 more chars]
