# Supplementary material for: Differential responses of the acidobacterial community in the topsoil and subsoil to fire disturbance in Pinus tabulaeformis stands
Source: PeerJ. 2019 Dec 11;7:e8047. doi: 10.7717/peerj.8047 (PMC6911345; doi:10.7717/peerj.8047)
Supplement: Supplemental Information 38 — C, unburnt control; A, represents a repetitive sample; 10, topsoil (0–10 cm). [file peerj-07-8047-s038.gz › peerj-07-8047-s038]

@M03506:14:000000000-AKVR1:1:1101:9669:1056 1:N:0:46
NTGAACTCCTACGGGAGGCAGCAGTGGGGAATTTTCNNCNNNNNNNNAAAGCCNNNNNNNGTGACGCNNNNNNNGGGACGANNNNNNNCGGGTCNNNNNNNNCTGTCAGNNNNNNNNNNNNNNGTCGGCGNNNNNNNNNNNNNNATNNGANNNNNNNNGCNGAGGANGCNCNNNNNNNNTCTGNGCNNNNNNNNNNNNNNNNNNNNNGGNNGNANNNNNNNNCAGGAANNNNNNNGCGTAAANNNNNNNNNGGCGGGATNNCNNGANGNNNNNNNNNTNCNCCGNCGNNANNNNNNGANGG
+
#8ACCGGFGGGGGGGEGGGGG@@FFAGGEGGCEGGG##:########:6:F<E#######:9C@CFC#######::CD@CG#######::CFC>########::BFFFG##############::B=BFF##############:+##+3########5*#6*6F*#6*#6########6654#11#####################44##3#3########**//;8#######21/*;EC#########*1/*/:))##*##**#1#########)#1#)02#)/##1######))#00
@M03506:14:000000000-AKVR1:1:1101:17291:1081 1:N:0:46
ATGAACTCCTACGGGAGGCAGCAGTGGGGAATTTTGCGCNNNNNNNGAAGCCCNNNNNNNGCAACGCNNNNNNNAGGATGANNNNNNNTGGGACGNNNNNNNCTTTCGACCCGNNCNNNNNNNACGGTACNNNTNNNNNNANNNCCNGCTANNNNNNNGCNAGCAGCCGCGGNNNNNNNAGGGGGGNNANNNNNGTNCNNAANNANNGGGCGTANNNNNNNCGTAGGCNNNNNNNGAAGTCACCGNNNNANTCTCCGGGCTTANCTCGNANNNNNNNGGCGAAACTGCCGTNNNTNAGTGG
+
CCCCCAC<FGGCGGGGGGGGGGGGGGGFGGGDEECGFFC#######::CC@<F#######::CCEG7#######::97<AF#######:9C7==F#######::4BDCC?++>##:#######::B<BF=###+######3###33#:@B<#######:5#56DFG7FF7CC#######**6CFEE##2#####*/#2##*2##2##22*2AED#######*22AFE+#######*/2>ACG+01####2#/*2:5:>GDGG9#/1:*#*#######)119>5C77*98D7###)#)))8)
@M03506:14:000000000-AKVR1:1:1101:21450:1098 1:N:0:46
ATGAACTCCTACGGGAGGCAGCAGTCGAGAATCTTCCGCNNNNNNNGAAAGCCNNNNNNNGCGACGCNNNNNNNTGGATGANNNNNNNCTGGGTCNNNNNNNTCTTTTATGAGGNANNNNNNNTATTGATNNTANNNNNNGNATAAGGGGTNNNNNNNCTCGTGCCAGCTGCNNNNNNNATACGAGTNCCCCGNGCGTTNTCCNGNNTCATTGGNNNNNNNGGGTGTGNNNNNNNTTGGGTTAGTNAANTNTTAAAACCTGGGGCTTANANNNNNGNGTGCGGTTGAACCGNCNCNATTAG
+
ACBCCGGGGCFFECEC@CFCGGFGGGGGDFBFFFGGGCG#######:,6,CEG#######::CCDFF#######::C,9EF#######9:CCFGG#######:9BFDFGGGCCF#:#######::BD7@@##::######3#::<DFGFCG#######:8@:8,FC<FG,@,#######*6>@1>>>#*@>B@#*4=*4#664#6##*4**=+2#######**1=8C8#######*1/*2:E>FF#2*#2#11*:5<6/9:F5E7CF6#*#####1#01*9>5CC72/)1)#)#0#)))0)
@M03506:14:000000000-AKVR1:1:1101:12038:1104 1:N:0:46
ATGAACTCCTACGGGAGGCAGCAGTAGGGAATCTTGCGCNNNNNNNGAAAGCCNNNNNNNGCGACGCNNNNNNNGGGATGANNNNNNNCGGATTGNNNNNNNCTTTCAGCAGGGACNNNNNNNACGGTACCTGCNGAAGNAGCCCCGGCCANNNNNNNGCCAGCAGCCGCGGNNNNANNTAGGGGGCNAGCGTNGTCCGGATTTANTGGGCGTANNNNNNNCGTAGGCNNNNNNNTAAGTCGGATGCGAAATCTCCACGCTCAACGTGGAGNNNNCNTTCGAGACTGCCATNANCNGAGTC
+
CCCCCGGGFGGD;@F@CEG;@FGGG<F@@,FEDFG9FGG#######6:6CCF<#######::CFFGG#######9:C=FGE#######:9CCDF8#######::BFGCEGEGGEFG#######::4DGGCEFGG#:8D7#:6FDFFEGGEE#######+*6>DFFFGG><<7####1##141*<<@F#14=F=#**3;EE@889C#2/18C8:/#######2*2;ED6#######*2258C75/7E*98EC5:<<C:>DD*//<A7:>ECF####/#0**/0.*1/*.,91#)#)#))00)
@M03506:14:000000000-AKVR1:1:1101:14884:1123 1:N:0:46
ATGAACTCCTACGGGAGGCAGCAGTCGAGAATTTTTCGCNNNNNNNGAAACCCNNNNNNNGCGACGCNNNNNNNAGGATGANNNNNNNCGGACTGNNNANNNCTGTCATTGGTGAANNNNNNNTTCGCGTTAACTGCGCGGACGGTTGCTANNANNNGAAGAGGAAGGGACGNNNNANNCTGTGCCAGCAGCCGCGGTAATACAGAGGTCCCGANNNNNNNTCGGCTTNNNNNNNCGCAAAGGGTGCGGAGGCGGTCTGCTAAGTCTGATGNNNNANCCCGGGTCCTAACCACGGATAGGC
+
CCCCCGGGGGGGGGDGGDEGGGGGGGGGDGGGGGGGCCG#######::CC@EG#######::9CDC7#######,::C@DF#######:49CFF<###:###::BFFGFCF,BA<F#######+:BAFF@>FGGGCA+@FCG@FEGGECCF##5###*56>:CFCF<FGBC:####6##6*61*?,2:CG<F7FDGG8C>0:CC7@+;CEF>8*#######221;*/2#######1/*1;CC6=***)*21**5C7/)*:0+2CC*3*+*3####1#.115)0**.**-9>))055))07/
@M03506:14:000000000-AKVR1:1:1101:21531:1140 1:N:0:46
ATGAACTCCTACGGGAGGCAGCAGTGGGGAATCTTGGACNNNNNNNGCAAGCCTNNNNNAGCCATGCNNCNTNAGTGAAGANNNNNNTCGGGTTGTANANCNCTTTTACCAGGGACNNNANTNACGGTACCTGGAGAATAAGCCCCGGCAANNTNNNTGCCAGCAGCCGCGGNNNNANNAAGGGGGCTAGCGTTGTTCGGAATTACTGGGCGTANNNNNNNCGTAGGCNNNNNNNTAGGTCGGGGGTGAAATCCCGGGGTTCAACCCCGGAACNNTCTTCGATACTGGCGATCTCGAGTCC
+
CCCCCGGGGGGGGGGDGGGGGGGGGGGGGGFGGGGGGGF#######::DFGFEG#####::CDFGGG##9#6#:CFGFGGG######::CFGGGGGG#:#:#:BFFGFFGGGDGCF###:#4#49+=DDFFG<FF=CEFGGGGFFEF7FGG##6###+++@FGGGGGFGGGG####6##66><CFGGGGGGGCCEGGGGDEGGFGGFGGGGGGC#######//1;>8+#######22;C8<CCCCE55CFGEFGGGE><1*:CFF<E7E)*77##*18DFC)9=C=7??)51>F*)0.979
@M03506:14:000000000-AKVR1:1:1101:15022:1154 1:N:0:46
ATGAACTCCTACGGGAGGCAGCAGTAGGGAATTGTTCGCAANGGGNGCAAGCCTGACGACGCAACGCCNCGTNGAGGATGAAGACCNTCGGGTCGTAAACTCCTTTCGACCGAGATGAATACCTTCCGACTTAATACGTTGGAAGGCTGACAGTATCGAGGGAAGAAGCCCCNGCNAACTCCGTGCCAGCAGCCGCGGTAATACGGGGGGGGCANGNNTNNTTCGGAATNNNNNNGCGTAAAGTGTTCGGAGGTGGCGTACTAAGTCAGACGTGAAATCCCTCACCTTAACTGGGGAACTG
+
CCCCCGGGGGGGGGGEGGGGGGGGGGGGGGGGGGGGGGGGC#:CD#9:CDFFGFGGGGGGGGEGEGGG#:CC#::FFFGGGFGGGG#:CFGGG7FCFFGGGGGGFGGGFFGGGGGGGGGFGDFFGGGGGGGGGGGGGG<=FFGGGGGGGFGFD>FFCFFEGGGGG7FGG<:F#6@#6>F<DFGGFGGFCGGFGGGGCCBCC9@FFGGEGGDE58#/##*##*2/;:>=/######///9*:C?+<<9CC*753:75*<79:CFDCC7FG767*/9**9:**/.:*)9)4:@BF?::D)8?=
@M03506:14:000000000-AKVR1:1:1101:10757:1165 1:N:0:46
ATGAACTCCTACGGGAGGCAGCAGTGGGGAATTGTTCGCAATGGGNGCAAGCCTGACGACGCAACGCCGCGTGGAGGATGAAGACCTTCGGGTCGTAAACTCCTTTCGATCGAGACGAACGGCTCCCGGACGAATAATTCGGGAGAGTGACGGTACCGAGAGAAGAAGCCCCNGCNAACTCCGTGCCAGCAGCCGCGGTAATACGGGGGGGGCAAGCGTNNTTCGGAATNANTNGGCGTAAAGGGCTCGTAGGCTGCCAACTAAGTCAGACGTGAAATCCCTCGGCTTAACCGGGGAACTG
+
CCCCCGGGGGGGGGGGGGGGGGGGGGGGGGGGGGGGGGGGGGGGG#:DFGGGGGGGGGGGGGGGGGGGGGGGGGGGGGGGGGGGGGGGGGGGGGGGGGGGGGGGGGGGGGGGGGGGGGGGGGGDGEGGGGGGGGGGGGGEGGGGGGGGGGFGGGGGGGD::FGGDFGGGFGG#4*#4=FGGCFFGG@FFGGGGFCGEGGG5FEGGGGGGGGGGGGGGE/##21;ACC:*#2#2#2;CG38=CCFGGFFG7C=D?C<*)2>5676<0<C?*<>9CDF>@D477>GG>3)8C8<)<D>).8<@
@M03506:14:000000000-AKVR1:1:1101:10427:1177 1:N:0:46
ATGAACTCCTACGGGAGGCAGCAGTCGAGAATTTTTCTCAATGGGGGAAACCCTGAAGGAGCGACGCCGCGTGGAGGATGAAGGTCTTCGGGTTGTAAACTCCTGTCATTTGGGAACAATGCGTAAATATTAACTGTATTTGCGTTGATAGTACCAGAAGAGGAAGGGACGGCTAACTCTGTGCCAGCAGCCGCGGTAATACAGAGGTCTCAAGCGTTGTTCGGATTCATTGGGCGTAAAGGGTGCGTAGGCGGCGCGGTAAGTCGGGTGTGAAATCTCGGGGCTTAACTCCGAAACTGCA
+
CCCCCGGGGGFGGGGGGGGGGGGGGGGGEGGGGGGGGGGFCGGGGGGGGGGGGGGFGGGGGGGGGGGGGGGFGGFGDFGGFFGGGGGGGGGEGGGGGFGGGGGGGDEGGGGGGGG<FGGGGGGGGEGGGGGGGGGGGGGGGGGGGGGDDGFGGGGGGGGGGGGGGGGGGGGGGGGGGCBFFDCCFGGGGFCF7FEGGGGGGGGF<@FC8FFGCFGGEEEGG985*88E9C<C?FCE18CCFG5CEEEGEGGF5E*/*031:A6+<CGD5C7:DF00:6CD7>3E5>6*6:@)).))8?F@/
@M03506:14:000000000-AKVR1:1:1101:15436:1177 1:N:0:46
ATGAACTCCTACGGGAGGCAGCAGTGGGGAATATTGGACAATGGGGGCAACCCTGATCCAGCAATGCCGCGTGTGTGAAGAAGGCCTTCGGGTTGTAAAGCACTTTAGGCGGGGAAGAAGGTGAGTATTTTAAGAGATAACTCATTTGACGGTACCCGCAGAATAAGCACCGGCTAACTCTGTGCCAGCAGCCGCGGTAATACAGAGGGTGCAAGCGTTNATCGGATTTNCTGGTCGTAAAGGGCGCGTAGGTGGTTGTTGAAGTGAGATGTGAAAGCTCCGGGCTCAACCTGGGAACTGC
+
CCCCCGGCGGGGGGGGGGGGGGGGGGGGGDGGFFG9FEGGGGGGGGGGGGGGGGGGGGGGGGFGGGGFGGGEGFFGGFGGGGFGGGGGGGGGFGGGGGGGGCFFGGGGGGGGGGFGCEGGGEGFG99FCFGGGGGFECFEFFGGG9FFGGCGFGGECEGGGGGFGFGGGGFEGGGDGFGGFGFFGGGGGGF7CFCEGEEEF+0<@FFCCE>?@+0;E58#2;EECC:EC#2;85*0:?D8ECCGCG5>EEGGG?C*/<19*A:+<67>F*+*2:7?FF***7):>>367*08>>F46>:?*
@M03506:14:000000000-AKVR1:1:1101:9118:1208 1:N:0:46
ATGAACTCCTACGGGAGGCAGCAGTCGGGAATTTTGCGCAATGGGCGAAAGCCTGACGCAGCAACGCCGCGTGAGGGATGACGGCCTTCGGGTTGTAAACCTCTTTTATCAGGGAAGATAATGACGGTACCTGACGAATAAGTCACGGCTAACTACGTGCCAGCAGCCGCGGTAATACGTAGGTGACAAGCGTTGTCCGGATTTACTGGGCGTAAAGAGCGCGCAGGCGGTCGTTCAAGTCGAGTGTGAAAGCCCCCGGCTCAACTGGGGAGGGTCATTCGCTACTGATCGACTCGAAGGC
+
CCCCCGGGGGGGGGGGGGGGGGGGGGGGGGGGGGGGGGGGGGGGGGGGGGGGGGGGGGGGGGGGGGGGGGGGGGGGGGGGGGGGGGGGGGGGGGGGGGGGGGGGGGGGGGGGGGGGGGGGGGGGGGGGGGGGGGGGGGGGGGGGGGGGGGGGGGGGGGFFGGGGGGGGDEGGGGGGGGGGGGGGGGGGFGGGFGGGFGGGGGGGGGGGGGGGGGCEFGFFEGGGGGGEGGGDECCEFGGGG5ECFFFGGGGEFFFDGFGGC:FGGGGGFG=5DGGF<6DC>..:5@DFAC>?>).>FF)))
@M03506:14:000000000-AKVR1:1:1101:18365:1216 1:N:0:46
ATGAACTCCTACGGGAGGCAGCAGTGGGGAATATTGGACAATGGGCGCAAGCCTGATCCAGCCATGCCGCGTGAGTGATGAAGGCCCTAGGGTTGTAAAGCTCTTTCACCGGAGAAGATAATGACGGTATCCGGAGAAGAAGCCCCGGCTAACTTCGTGCCAGCAGCCGCGGTAATACAGGGGGGGCAAGCGTTGTTCGGAATTACTGGGCGTAAAGGGTCGGTAGGTGGCCAACTAAGTCGGACGTGAAATCCCCCAGCTTAACTGGGGAACTGCGTCTGATACTGGATGGCTCGAGTGG
+
CCCCCGGGGGGGGGGGGGGGGGGGGGGGGGGGGGEGGGGFGGGGGGGGGGGGGGGGGGGGGGGGGFGGGGGGGGGGGGFEDGGGGGGGFGGGGGGGGGGAFGGGGGGGGGGGEGEGGGGGGGFGGGGEGGFGGD:EFGGGGFEBFGGGG7:FGCACF<F7>DGG?FFGGGDD>>:<FGFGCEGGG>CDCCCG**88CGGGGCCC<CEFCFGEEC5;EF5F6*2:8CFGGFCFGGGGFFC+05E=EE:DC5?+:6C**01/3+:?FCGDFD=)1C7<*./*19F+06::(:F<F4).07*).
@M03506:14:000000000-AKVR1:1:1101:10781:1234 1:N:0:46
ATGAACTCCTACGGGAGGCAGCAGTCGAGAATTTTTCTCAATGGGGGGAACCCTGAAGGAGCGACGCCGCGTGGAGGATGAAGGTCTTCGGGTTGTAAACTCCTGTCATTTGGGAACAAGTCGTACGTAGTAACTATACGTGCGTTGATAGTACCAGAAGAGGAAGAGACGGCTAACTCTGTGCCAGCAGCCGCGGTAATACAGAGGTCTCAAGCGTTGTTCGGATTCATTGGGCGTAAAGGGTGCGTAGGCGGCGCGGTAAGTCGGGTGTGAAATTTCGGAGCTTAACTCCGAAACTGCA
+
CCCCCGGGGGGGGGGGGGGGGGGGGGGGGGGGGGGGGGGGGGGGGGGGGGGGGGGGGGGGGGGGGGGGGGGGGGEGGEGGGGGGGGGGGGGGGGGGGGGGGGGGGGGGGGGGGGGGGGGGGGGGGGGGGGGGGGGGGGGGGGGGGGGGGGGGGGGGFGFGGGGGGGGGGGGCGD8FGGGGGGGGGGGGGGGFGGGGGGDGGGGGFGGGGGGGGGGGGGEGEGGGGEC9:EFCFGGEEGGFF7CGG=EDEC=FGDE3EFCGC5CCFGDDCCEEGF7?:7:C<>>E=@79<C@BBB)7>?=*/
@M03506:14:000000000-AKVR1:1:1101:22194:1257 1:N:0:46
ATGAACTCCTACGGGAGGCAGCAGTGGGGAATTGTTCGCAATGGGCGCAAGCCTGACGACGCAACGCCGCGTGGAGGACGAAGATCTTCGGGTCGTAAACTCCTGTCGAGTGGGAAGAACGCTTCGGGGGCGAATATCCTCCGGAATTGACGGTACCACTAAAGGAAGCCCCGGCTAACTCCGTGCCAGCAGCCGCGGTAATACGGGGGGGGCAAGCGTTGTTCGGAATTACTGGGCGTAAAGGGCTCGGAGGCTGCCAACTAAGTCGGTTGTGAGAGCCCCAGTCGTAACCTGGGAACTG
+
CCCCCGGGGGGGGGGGGGGGGGGGGGGGGGGGGGGGGGGGEGGGGGGGGGGGGGGGGECFFGEGGGGGGGGGGG7EFGGGGGGBFFFGGGCFFGGGGGFFE<@DGGGGFGGGGGGGGGGGGGDFEGGGGC*<FCGFG@GGGGFGDGCFGFGGGGGGFG7FG7CGGGGGGGGGD8EGCGFF:CEFFCCGFFFE@ECGGG5?C+<FFGEGGGGGD8:C>EG*:;8CEECEC+:0<C6F=CCE=FE7CC6CE*7ED5*1:>C<=6*<CCFDE):><CCC>?<2*07509*04*)36.5>))7)*
@M03506:14:000000000-AKVR1:1:1101:15193:1263 1:N:0:46
ATGCACTCCTACGGGAGGCAGCAGTGGGGAATCTTGCACAATGGAGGAAACTCTGATGCAGCGACGCCGCGTGAGCGATGAAGCCCTTCGGGGTGTAAAGCTCTTTCGACGGGAAAGATAATGACGGTACCCGAAGAAGAAGCCCCGGCTAACTCTGTGCCAGCAGCCTCGGTAATACAGGGGGGGCCAGCGTCGTTCGGAAGTACTGGGCGTCAAGGGCCCGAAGGTGGCGGACTAAGTCGGTCGTGAACTCCCTCCGCTTAACTGTGGACCTGCGTCCGATACTAGAGGGCTTGAGTTT
+
CCC-CF@C@FAE;C:FEC;,CC@6FCC8@,,6,EF9F@F<FCCCF8F7C@C,6FFEDAGGGGC@F@7@:::CGFCGB+,4C5,C8FEF8<+48=+@?5,E9EFCF<FC:+=@CFF,,,5C?FG9,+3C@:3F:++++,:FFGFC7FC:@::<CGF9,@<,@;<FE,>6,>*<6F<FFF,,CFCC85:*/8C51*2CC@EG5**0+2+2+:C81*8;2+***2:***20+*A*/::5+<0+::5*1/2135+<:+2**)19C:C7+0+2<0<)00**177)/)8*/**1)2.,5545)97@*
@M03506:14:000000000-AKVR1:1:1101:18574:1267 1:N:0:46
ATGAACTCCTACGGGAGGCAGCAGTCGGGAATTTTGGGCAATGGGCGAAAGCCTGACCCAGCAACGCCGCGTGAAGGATGAAATCCCTCGGGATGTAAACTTCGCAAGAATGGGAAGAATTAGTAGGGGTTAATACCCTCTATGATGACGGTACCATTTGTAAGCTCCGGCTAACCCCGTGCCAGCAGCCGCGGTAATACGGGGGGAGCAAGCGTTGTTCGGATTTACTGGGCGTAAAGGGCGCGGAGGCGGTCAGCACAAGTCAGTTGTGAAATCTCCGGGCTTAACTCGGAAAGGTCAA
+
CCCCCGCFDFGGDGGGGGGGGCFFFGGGGGGFEGGGGGGGDGFGGGGGEGGGGGGGGGGGGGGGGGGGGGGGGGGFGF@FGGFDFGGGGEGG@FFFGGGGGEGGGGGGFFGFGGGCCEGGFFGGCFGGGGGFGFGGCF9FGFCC<DFGGFGGGGGF,F@FGFGGGFGGDGG7FGF,<>FFGE:>F7,:CBFGDC8<>FB+8ECG>C8>>>*8>C***28@EEEE>F7C:38;A5***;CE5***:*2/C55EGCEG+*9*2A:70:+?97==CF7E*/:9DDFG*9:@)07?)7))89*)*
@M03506:14:000000000-AKVR1:1:1101:15311:1301 1:N:0:46
ATGAACTCCTACGGGAGGCAGCAGTGGGGAATATTGCGCAATGGCCGAAAGGCTGACGCAGCGACGCCGCGTGTGGGATGAAGGCCTTCGGGTTGTAAACCACTGTCGGGGGGGGGCGAATACCTGGCTTCGAATAGGAGACCAGGGGTGACGGTACCTCCAAAGGAAGCACCGGCTAACTCCGTGCCAGCAGCCGCGGTAATACGGAGGGTGCGAGCGTTGCCCGGAATCACTGGGCGTAAAGGGCGCGTAGGCGGCCGTGTAAGTAACTTGTGAAATCCCGGGGCTCAAATCCGGGGCG
+
CCCCCGGGGGGGGGGGGGGGGGGGGGGGGGGGGGGGGGGGGGGGGGGGGGGGGGGGGGGGGGGGGGGGGGG:FGGGGGGGGFGGGGGGGGGGBFGGGGFGGGGGGGGGGGGGGGGGGGGGGGGGDGGGGGGGGGGGGGGFGGGGGGGGGGGCGGG>EGGGGFFCFFGGGGG8FGGGCGGGGGGGGFGGGGGGGGGGGGGGGGGFGGGGGGEEEDE858=EG5?GGDD5?C6<FCGFGG3*:=FGC5*):EC57EG5=<D57CF*<><:?CC?C7*+:*2:CF>GC3C540=)*/95<BE3)
@M03506:14:000000000-AKVR1:1:1101:18170:1301 1:N:0:46
ATGAACTCCTACGGGAGGCAGCAGTGGGGAATCTTGCACGATGGGCGAAAGCCTGATGCAGCGACGCCGCGTGGGGGATGAAGCTTCTCGGAGTGTAAACCCCTTTCGATCCGGACGAATGCCCGCAAGGGAGTGACGGTACGGATATAAGAAGCCCCGGCTAACTACGTGCCAGCAGCCGCGGTAAGACGTAGGGGGCCAGCGTTGTTCGGAATTACTGGGGGTAAAGGGTTCGTAGGCGGTGCGGGAAGTCGGGAGTGAAGTCTCGGAGCGTAACTCCGAAACTGCATTCGATACTGCC
+
CCCCCGGGGGGGGGGGGGGGGG8FFFF@F7FGGGGEDFGGGGFGFGGGGDFGGGGGFFGGGGGCFGFGGGGEGGGGDFGGGFFGGFGGGGG:FGGGGEFFFGGGCGGEFEFGGGGGD7@FGFGGGGGCFGD@EGGGFGGGGGCF7CFGGGGGGCFFFC@CFEDGGC9:<CFFCA:FFFGFEEGEEGEGFFGFFF8:EGGGGEFEGGCEFGD>E5C?@C@C68**:*:+3<82;5:/:53?5:1***2)*/:+2*>D=)97CC*C?C+7*1:@)11796**95)*2=*9-:*4**17B46=?
@M03506:14:000000000-AKVR1:1:1101:13826:1312 1:N:0:46
ATGAACTCCTACGGGAGGCAGCAGTCGGGAATTTTGGGCGATGGGCGAAAGCCTGACCCAGCAACGCCGCGTGAAGGATGAAATCCTTCGGGATGTAAACTTCGCAAGAACGGGAAGAATAAGTAAGGGTTAATATCTCTTACGATGACGGTACTGTTTGTAAGCTCCGGCTAACTCCGTGCCAGCAGCCGCGGTAATACGGGGGGAGCAAGCGTTGTTCGGATTTACTGGGCGTAAAGGGCGCGTAGGCGGCCACCGCAAGTCGACTGTGAAATCTCCGGGCTTAACCCGCAAAGGTCAG
+
CCCCCGGGGGGGGGEGCE>GGGGGFFGGGGGGGGGGGF<CGGGGGGGGGGGEGFFGFGGGGGGGGGGGGG7CC:FDFECFGGGDFEGBFFGEGGGGGGGGGGGGGDFEGGFE=FFFEGGFFDGGGFFGGGD<=DFDGDGF9DFFGGGGGGDFGGGFFGCFFFGGGGFCE7FFEGGGGGCGFGGFGGCC,CFDCG4CBEF+:5*CE5CEGCF>EG;5/;FGDGGEC++<<9+*;CEC*;CC=*/*::EGEG5EG==CC>D5C/20/>C5C:?*7C:?G?CG)7BCF4C7)17()076;?FF)
@M03506:14:000000000-AKVR1:1:1101:22620:1332 1:N:0:46
ATGAACTCCTACGGAGGCAGCAGTGGGGAATTTTGCGCAATGGGGGAAACCCTGACGCAGCAACGCCGCGTGGAGGATGAAATCCCTTGGGATGTAAACTCCTTTCGATCGGGACGATTATGACGGTACCGGAAGAAGAAGCCCCGGCTAACTTCGTGCCAGCAGCCGCGGTAATACGAGGGGGGCAAGCGTTGTTCGGAATTATTGGGCGTAAAGGGTGTGTAGGCGGTTTGGTAAGTCGTGTGTGAAATCTTCAGGCTCAACCTGAAGTCTGCACACGAAACTGCCGGGCTTGAGTATG
+
CCCCCGGGGGGGGGGGGGGGGGGGGGGGGGGGGGGGGGGGGGGGGGGFGGGGGGFGGGGGGGGGGGE+CGGGGGGGGGGGGGGGGGGGFFGGGFGGGGA9FFGGGGG@FFCGGGCEEEGGAFGFEEFDFGGGGEE@FFGGGGGGGGGGGGFGGA;FGGECF?FGGGGGGGGGGGGGGDFEGECFGGGGDCGACGGFGEGCCCECFFGFG5EGCECCFGFE5CGFCFGGC8=5;EGEEGCEEFGFG:CC79FFG9E:F=CD*<DGCF=<7*0*2:>?CBFD3<)CG?6.()02>)559*9@*
@M03506:14:000000000-AKVR1:1:1101:9640:1337 1:N:0:46
ATGAACTCCTACGGGAGGCAGCAGTGGGGAATATTGGACAATGGGCGAAAGCCTGATCCAGCAATGCCGCGTGAGTGATGAAGGCCTTAGGGTTGTAAAGCTCTTTTACCCGGGATGATAATGACAGTACCGGGAGAATAAGCCCCGGCTAACTCCGTGCCAGCAGCCGCGGTAATACGGAGGGGGCTAGCGTTGTTCGGAATTACTGGGCGTAAAGCGCACGTAGGCGGCTTTGTAAGTTAGAGGTGAAAGCCCGGGGCTCAACTCCGGAATTGCCTTTAAGACTGCATCGCTAGAATTG
+
CCCCCGGGGGGGGGGGGGGGGGGGGGGGGGEG,EFGGGGGGGGGGGGGGGGGGGGGGGGGGGGGGGGGGGGGGGCCFFGAFGGGGGGGGGGGGGGGGGGGGGGGGGGGGCFEGGGGGGGGGGCFGGGGGGGGGGGGDGGGGGFDGGGGGGGGGGGGGGGDGGGGGGGGGGGGGGGGGGGGGFEGGGGEGGGGEFEEGGGGDGGC?CFGGGGGGGEFGFGG5CEGGGGGG558E7FFC::F7<FF+:FF?C+AFFFGGB3DEG6EC>:FGG583CCFFFGG79?CA9FF<7?<>F:3?**//
@M03506:14:000000000-AKVR1:1:1101:18654:1340 1:N:0:46
ATGAACTCCTACGGGAGGCAGCAGTGGGGAATCTTGCGCAATGGGCGAAAGCCTGACGCAGCGACGCCGCGTGGGGGATGAAGCTTCTCGGAGTGTAAACCCCTTTCGACCCGGACGAAACGCCCGTAAGGGCTTGACGGTACGGGTATAAGAAGCCCCGGCTAACTACGTGCCAGCAGCCGCGGTAAGACGTAGGGGGCCAGCGTTGCTCGGAATTACTGGGCGTAAAGGGTTCGTAGGCGGTGCGGCAAGTCGGAGGTGAACTCCCTGGGCTTAACTCAGGGGCTGCTCCCGAAACTGC
+
CCCCCGGGGGGGGGGGGGGGGGGGGGGGGGGGGGGGGGGGGGGGGGGGGGGGGGGGGGGGGGGGGGGGGGGGGGGGGGGGGGGGGGGGGGGGGGGGGGGGGGGGGGGGGGDDGGDGGGGGGGGGGGGGGGGGEGGEGGGGEGGGGGFGGGGGGGGGGGGGGGGDGGGGGGGGGGGGGGGGGGGGGGG5E@CGCCCEGGGGDCFGG>EGG7CEGGEG8@??CFGGG1?8EFGGF=@EGF*/6:C5CDEDEC55*27C*7<9*77++:FFCCC>44/CF*0:76?FG7)01*/3.>5BDF?*/
@M03506:14:000000000-AKVR1:1:1101:18568:1343 1:N:0:46
ATGAACTCCTACGGGAGGCAGCAGTGAGGAATCTTCCGCAATGGGCGAAAGCCTGACGGAGCGACGCCGCGTGTGGGATGAAGTCTTTCGGGATGTAAACCACTGTCGGAGGGGAAGACAAAAAAGACGGTACCCTCCAAGAAAGCCCCGGCTAACTACGTGCCAGCAGCCGCGGTAATACGTAGGGGGCAAGCGTTATCCAGATTTACTGGGCGTAAAGCGCGTGTAGGCGGCTGGTTAGGTGTGATGTGAAATCTTCCGGCTCAACCGGAAAAATGCATTGCAAACCGGCCTGGCTAGA
+
CCCCCGGGGGGGGGGGGGGGGGGGGGGGGGGGGGGGGGGGGGGGGGGEGGGGGGGGGGGGGGGGGGGGGGGGGGGGGGGGGGGGGGGGGGGGGGGGGGGGGGGGGGGGGGGGGGGGGGGGGGGGGGGGGGGGDFGEFGGGGGGGGGGGGGGGGGCGGGGGGGGGGGGGGGGGGGG7FEGFGGGGGGGGGGGGGGGGGDGGGGGGFFGGFGFFFGGEGGGGGGGG8?EGFFFEEE8:CCGFECEFEGFGF9:CFCFFGFGGE*1:E76CFDG:3<CF4FGFGF@DG=DFF<)4>)5))078*
@M03506:14:000000000-AKVR1:1:1101:11685:1343 1:N:0:46
ATGAACTCCTACGGGAGGCAGCAGTGGGGAATTTTGCGCAATGGGCTAACGCCTGACGCAGCAACGCCGCGTGGAGGATGAAGGTCTTTGGATTGTAAACTCCTGTCAGCAGGGAAAAAGCAAATCGGCCTAACACGCCGGTGAGTTGATTGTACCTGCAGAGGAGGCCCCGGCTAACTCTGTGCCAGCAGCCGCGGTAATACAGAGGGGGCAAGCGTTATTCGGAATTATTGGGCGTAAAGGGCGCGTAGGCGGCTTGGCAAGTGGATGGTGAAATCCCCCGGCTTAACCGAGGAACTGC
+
CCCCCGGGGGGGGGGGGGGGGGGGGGGGGGGGGGGGGGGGGGGGGGGGGGGGGGGGGGGGGGGGGGGGGGGGGGGGGGGGGGGGGGGGGGGGGGGGGGGGGGGGGGGGGGGGGGGGGGGGGGGGGGGGGGGGGGGGGGGGGEGGGGGGGGGGGGGGGGGGGGGGGGGGFGGGGGGGGGGGGGGGGGGGGGGGGGGGGGGGGGGGGGGGGGGGGGGGGEDGCFGCGEE5CCC7FFFGGGGGGGGDEGGG8E=EGGGGGBGGGGCG?FFF9DFFC*9C>?CD*8>GG>D:<F?93.5:@F?F*
@M03506:14:000000000-AKVR1:1:1101:16821:1354 1:N:0:46
ATGAACTCCTACGGGAGGCAGCAGTCGAGAATTTTTCTCAATGGGGGAAACCCTGAAGGAGCGACGCCGCGTGGAGGATGAAGGTCTTCGGGTTGTAAACTCCTGTCATTTGGGAACAAGTCGTACGTAGTAACTGTACGTGCGTTGATAGTGCCAGAAGAGGAAGAGACGGCTAACTCTGTGCCAGCAGCCGCGGTAATACAGAGGTCTCAAGCGTTGTTCGGATTCATTGGGCGTAAAGGGTGTGTAGGTGGCGCCGTAAGTCGGGTGTGAAATCCCGGGGCTTAACTCCGAAACTGCA
+
CCCCCGGGGGGGGGGGGGGGGGGGGGGGGGGGGGGGGCGGGGGGGGGGGGGGGGGGGGGGGGGGGGGGGGGFGGGGGGGGGGGGGGGGGGGGFEGGGGGGGGGGGGGGGGGGGGGGGGGGGGGGGGGGGGGGGGFGGGGGGGGD@FGGGGGGGGGGGFGGGGGGGGGGGGGGGGGGFFGGFGGGFDE7FFGGGDGGCEEF@FGGGGGGGGGGFGFDCEGGGGGEEEEGG?CGGGGG:C<*2C5AC2ADGGGCFGFDEEDG=5CG7DEC*9:>:>7C2)29DFFEG4C=2:8?EBD>>?BF0
@M03506:14:000000000-AKVR1:1:1101:21727:1362 1:N:0:46
ATGAACTCCTACGGGAGGCAGCAGTCGAGAATTTTTGACAATGGGGGAAACCCTGATCGAGCGACGCCGCGTGGAGGATGAAGGTCTTCGGATTGTAAACTCCTGTCATTTGGGAACAAGGTGCACACGTTAACTGCGTGTGCATTGATAGTACCAGAAGAGGAAGGGACGGCTAACTCTGTGCCAGCAGCCGCGGTAATACAGAGGTCTCAAGCGTTGTTCGGATTCATTGGGCGTAAAGGGTGCGTAGGCGGCGCGGTAGGTCGGGGGTGAAATCCCGGTGCTTAACTCCGACACTGCA
+
CCCCCGGGGGGGGGGEGGGGGGGGGGGGGGGGGFGGDGGGGGGGGGGGGGGCEGGGGGGGGGGDEGGGGGGGGGFGGGGGFEFGGGGGAFGGGGGGGFFBFGFGGFCFFFGGFCEGGGGFDFGG?AFGGGG8DFGFCCFCFGGCGG<>=FGGGCCFGFCFEFCDC,*@,@C7>CC7FCFGC,,?FFG7,<FCEEED8=7+?F99,2B:BEFBFBBBB8CG5<E5**A9+3<C8FF8/*7*3A*CEEGGC1*091*)/8)1/*9<7CE)*)>>D47<2)09))0*+9>=<FBB>5).)0*1*
@M03506:14:000000000-AKVR1:1:1101:22602:1370 1:N:0:46
ATGAACTCCTACGGGAGGCAGCAGTGGGGAATTGTTCGCAATGGGCGCAAGCCTGACGACGCAACGCCGCGTGGAGGACGAAGACCTTCGGGTCGTAAACTCCTTTCGATCGAGACGAACGGCCTCCGGGTCAATACTCCGGAGGAGTGACGGTACCGAGAGAAGAAGCCCCGGCTAACTCCGTGCCAGCAGCCGCGGTAATACAGAGGTCCCAAGCGTTGTTCGGATTCACTGGGCGGAAAGGGGGCGTAGGTGGTGAGGTAAGTCGGATGTGAAAGCTCGGAGCTCAACTCCGAATGGG
+
CCCCCGGGGGGGGGGEGGDGGGGGFGGGCGGGGGGGGGGGCGDFGGGCFFGGFGGGFDGGGGGGGGGCEFGGGC?FGCFFGGGGD8BFEGGGGFGGGGGGGG<FFADCCEGGGCFFCFDFG7FG7@DFDEG7BFGFGFFGEF:B:*=FGDCFGGCCBF*<<FCFGGGF7<=FCGF*;C::9CG:EGFFGG*8C58ECECGDF?7CEFFGC6C>F6:CEGGG=*0?C>5:A+<:E=**:)*/5E=***/:5/:*<CGGFC**<*++*395)2<DFGG7*220)0*/)27)20:F4>5>)))0
@M03506:14:000000000-AKVR1:1:1101:9359:1371 1:N:0:46
ATGAACTCCTACGGGAGACAGCAGTGGGGAATATTGGACAATGGGGGCAACCCTGATCCAGCAATGCCGCGTGAGTGAGGAAGGCCTTAGGGTTGTAAAGCTCTTTCACCCACGACGATGATGACGGTAGTGGGAGAAGAAGCCCCGGCTAACTTCGTGCCAGCAGCCGCGGTAATACGAAGGGGGCGAGCGTTGTTCGGATTTACTGGGCGTAAAGGGCGCGCAGGCGGCGATTCAAGTCAGGCGTGAAAGCCCCGGGCTTAACATGGGAGGTGCGTCTGGGACTGGGTTGCTAGAGATC
+
CCCCCGGGGGGGGGGGGGGGGGGGGGGGGGGG,EGGGGGGGGGGGGGGGGGGGGGGGGGGGGGGGGGGGGGGGGGGGGGGGGGGGGGGGGGGGGGGGGGGGGGGGGGGGGGGGGGGGGDFGGGGGGGEGEGGGGGGGFGFGGGFGGGGGGGGFGAEGGGGGGGGGGGGGGGGDFGEGCFGGGGGGGGGEGGGC8:EFFEDGGEGGGGGGGFGDEGGGFGGGGGGGGGGGGGGG5CFGGGG7CE6ECCGGFFGGA*9CEDGE5CCF*<CEFF@DGD6DD5*94)*657:<C>9409B6=@F6
@M03506:14:000000000-AKVR1:1:1101:16633:1379 1:N:0:46
ATGAACTCCTACGGGAGGCAGCAGTGGGGAATTTTCCGCAATGGGCGAAAGCCTGACGGAGTGACGCCGCGTGTGGGACGAAGGCCTTCGGGTCGTAAACCACTGTCAGTGGGAAAGAAGGGTGTCGGTGCTAATACCATCGGCATTTGACGGTACCTGCAGAGGAAGCCCCGGCCAACTCTGTGCCAGCAGCCGCGGTAAGACAGAGGGGGCAAGCGGTGCTCGGAATTACTGGGCGTAAAGGGCGCGTAGGCGGGATGGCAAGCCGGTCGTGAAATCCTTCGGCCCAACCCGAGAACGG
+
CCCCCGGGGGGGGGGGGGGGGGCEGGGGDGCFGGGGGGGDGGGGGGGGGGGGGGGCGDEDGGGFGGGFFGGGGGGGGGGGGGGGGGGGGGGGGGGGCFBDDGGGGGGDFFAFGFFGG8<<,:D7FFGGCGFGGFFFEDFFGGGGEGGGGGGGGGEEGGGGGCFDGGGCFGGE:FCEF7*<CGGGCC@CF>F+=EEDEGGD>CCF?E6FFEECC85;8C*;*8+<8C8E5AECCFC5**1:25?FEC5)//*/5<CC?))9=FFC5**9=)/<)*0CC*26:*/*:@5:09)8))75).0))
@M03506:14:000000000-AKVR1:1:1101:20799:1408 1:N:0:46
ATGAACTCCTACGGGAGGCAGCAGTGGGGAATTTTCCGCAATGGGCGAAAGCCTGACGGAGTGACGCCGCGTGTGGGACGAAGGCCTTCGGGTCGTAAACCACTGTCAGTGGGAAAGATGGGTGTCGGCGCGATAACCGCCGGCATTTGACGGTACCTGCAGAGGAAGCCCCGGCTAACTCTGTGCCAGCAGCCGCGGTAAGACAGAGGGGGCAAGCGTTGCTCGGAATTACTGGGCGTAAAGGGCGCGTAGGCGGGATGGCACTCCGGTCGGGAAATCCCCCGGCTCAAGTGAGGAACGG
+
CCCCCGGGGGGGGGGGGGGGGEGGFGGCCDFGGFGEGGGGDEGGGGGGGGGGFFFEC@CFCFGGGGGGGGGFFCFEGG,@CCEEG?FEFGDEGEEGGC@FDFGGFGGGG,CFFCEFFF9A>,,B:DFGDEFGG7FGGFCCEGGGE>9CAFG>FCEC<;<ECCCFCF>74<*<@F**4,<,CCE<0<:9CFGGGGGGEGGGC+0A:F*8>*:>EDGGFE*/88<<CE8::EC9+<CG**)27EFF5*:3?EEC5+7D8))>F69+***1*1*))152/@7*2)0CC:D3)9*68**87)0))
@M03506:14:000000000-AKVR1:1:1101:16859:1434 1:N:0:46
ATGAACTCCTACGGGAGGCAGCAGTGGGGAATCTTGGACAATGGGGGAAACCCTGATCCAGCCATGCCGCGTGAGTGATGGAGGCCTTCGGGTTGTAAAACTCTTTCGACGGGGACGATAATGACGGTACCCGTAGAAGAAGCTCCGGCTAACTTCGTGCCAGCAGCCGCGGTAATACGAAGGGGGCTAGCGTTGTTCGGAATTACTGGGCGTAAAGCGCGCGCAGGCGGCTTCTCAAGTCAGGGGTGAAAGCCCAGAGCTCAACTCTGGAACTGCCTTTGAGACTGAGAGGCTTGAGTAC
+
CCCCCGGGGGGGGGGGGGGGGGGGGGGGGGGGGGGGGGGGGGGGGGGGGGGGGGGGGGGGGGGGGGGGGGGGGGGGGGGGGGGGGGGGGGGGGGGGGGGGGGGGGGGGGGGGGGGGGGGGGGGGGGGGGGGGGGGGGGGGGGGEGGGGGGGGGGGGGGGGGGGGGGGGGGGGEGGGGGGGGEGGGGGEGGGG7CGFGGGDGGGGGGGGGGGE:CEFCDEGCGDDEGGDGGGGCEFFGFGFGGGGGG5CFE<FFGG*;:FF+<DDGFFGGGGFG4F9C*?*77FFDFG:4*/(0))75@FF9
@M03506:14:000000000-AKVR1:1:1101:21095:1448 1:N:0:46
ATGAACTCCTACGGGAGGCAGCAGTAAGGAATATTGGTCAATGGACGCAAGTCTGAACCAGCCATGCCGCGTGGAGGATTAAGGCCCTCTGGGTTGTAAACTCCTTTTATCTGGGAAGAAATGCCAATTTTCTAATTGGTTTGACGGTACCAGAGGAATAAGCACCGGCTAACTCCGTGCCAGCAGCCGCGGTAATACGGAGGGTGCAAGCGTTATCCGGATTCACTGGGTTTAAAGGGTGCGTAGGCGGGCAGGTAAGTCCGCGGTGAAATCTCGGAGCTTAACTCAGAAGCTGGCATGG
+
CCCCCGGGGGGGGGGGGGGGGGGGGGGGGGGGGGG9FGGGGGFGGGGGGGGGGGGGGGGFFFGFGGGFGGGGGGGGGGGGGGGGGGEGGGGGGFGGFGGCGGGGGFFFGFEFFGGGFEEFGGGGFFGG9FFGFGGCAFFEF8?EFDFGGEGCFFGGGGAFGGGGEGGDGGGGGGGFFGGGFCFGGCGFGGGGFDGGGFDEEEEC<C7CCFFC8;>CECEGG5?ECF99FG?C8E1>+95*:=EGGDEFEGGG3:ECCFG*3+/*29:D=F9**0:CC39)2/=?96293;*4;F?)).9>:
@M03506:14:000000000-AKVR1:1:1101:20443:1486 1:N:0:46
ATGAACTCCTACGGGAGGCAGCAGTGGGGAATCTTGGACAATGGGGGAAACCCTGATCCAGCCATGCCGCGTGAGTGATGAAGGCCCTAGGGTTGTAAAACTCTTTCGGCGGGGACGATAATGACGGTACCCGCAGAAGAAGCTCCGGCTAACTTCGTGCCAGCAGCCGCGGTAATACGAAGGGGGATAGCGTTGTTCGGAATTACTGGGCGTAAAGCGCGCGCAGGCGGTCGTTCAAGTCAGAGTTGAAAGCCCAGAGATCAACTCTGGAACGGCCTTTGAGACTAGAGGACGTGGGTAA
+
CCCCCGGFFAFGEGGC@FEEGGGCFGFFGFGG,,C<EFGGGGGGGGGGGFGFGGGGAFFFFGGGGGGFGGDFGDGEFGFCGAFFFGGGF=EFGGGGGGFCGFEFFGFGGGGGGGE@FDDCFGGGFEGCGEEEGDFEGG:@83,8@FEGCGGGGGGGGGCFFGGGG<CFFGEGGGGGGGGCFGE>8:*20<CCGE*1AC5:EEGGGG9C65FC?EGF7EGGDCCC>85:>>=C*>*;6:F:CCFC90<FGDFFGEC5@:**227<C*+*<*37CD*:7>90:6::C*2))97?F)<B:35*)
@M03506:14:000000000-AKVR1:1:1101:12637:1492 1:N:0:46
ATGAACTCCTACGGGAGGCAGCAGTTGGGAATCTTGGACAATGGGGGAAACCCTGATCCAGCCATGCCGCGTGAGTGATGAAGGCCTTCGGGTTGTAAAACTCTTTCGACGGGGACGATAATGACGGTACCCGTAGAAGAAGCTCCGGCTAACTTCGTGCCAGCAGCCGCGGTAATACGAAGGGGGCTAGCGTTGTTCGGAATTACTGGGCGTAAAGCGCACGTAGGCGGATATTTAAGTCAGGGGTGAAATCCCAGAGCTCAACTCTGGAACTGCCTTTGATACTGGGTATCTCTAGTAT
+
CCCCCAGGGFGGEDEGEGGG>CEFGGGGDDEGGFGDGCEEFFFGGCE:7FF@FGFGFFFGGG<CGFGGGGEB:FEFCGFFCF9EFFGGCFGGGGGGEDF?FFFFGGFEGGGCEGGGEGFGDFGGCFCFGCFGGG:EGGF@FGGGGGGGDGD7<FCG:F*F>F:FC7FAFCFCC:CC9FCFCFGCFGD*8<CFFC8FF;E>CCDFGGEG6F5CEE?AFGGD*:*;EGDGC58**2<C7<7+2<F?F:EDGG7?:+02A)9*<CF?C0<DFG+909CCFFGF7*8:+/;?(*1469****964
@M03506:14:000000000-AKVR1:1:1101:9474:1571 1:N:0:46
AACTCCTACGGGAGGCAGCAGTGGGGAATCTTGCACAATGGGGGAAACCCTGATGCAGCGACGCCGCGTGAGCGATGAAGCCCTTCGGGGTGTAAAGCTCTTTCGACGGGAACGATAATGACGGTACCCGAAGAAGAAGCTGCGGCTAACTACGTGCCAGCAGCCGCGGTAATACGTAGGCAGCGAGCGTTGTTCGGAATTACTGGGCGTAAAGAGTGTGTAGGCGGTGCTCTAAGTCTGTCGTGAAATCTCCCGGCTTAACTGGGAGGGTGCGGCGGAAACTGTAGTGCTAGAGGGTGGG
+
CCCCCGGGGGGGGGGGGGGGGGGGGGGGGGGGGGGGGGGGGGGGGGGGGGGGGGGGGGGGGGGGGGGGGGGGGGGGGGGGGGGGGGGGGGGGGGGGGGGGGGGGGGGGGGGGGGGGGGGGGGGGGGGGGGGGGGGGGGGGGGGGGGGGGGGGGGGGGGGGGGGGGGGGGGGGGGGGGGGGGGGGGGGGGGGGGGGGGGGGGGGGGGGGGGGGGGGGC?FGGGGGGGGGGCGGFFGGGG=FEFFGGFGDGGGGGFEGGDDFGFG?C<:CED5>C3CEGF>>7?@F??FFBCFFF@FFFF5>B
@M03506:14:000000000-AKVR1:1:1101:16189:1595 1:N:0:46
ATGAACTCCTACGGGAGGCAGCAGTGGGGAATCTTGCGCAATGGGCGAAAGCCTGACGCAGCGACGCCGCGTGAGGGAAGAAGGCCTTCGGGTTGTAAACCTCTTTCAGGAGGGACGAAGCCACTCGGGTTAATAGCCCAGAGGGTGACGGTACCTACAGAAGAAGCCCCGGCCAACTACGTGCCAGCAGCCGCGGCAACACGTAGGGGGCAAGCGTTGTCCGGATTTATTGGGCGTAAAGAGCTCGTAGGCGGTTTCGTAAGTCGGATGTGAAAACTCCAGGCTCAACTTGGAGAGGCCA
+
CCCCCGGGGGGGGGGGGGGGGGGGGGGGGGGGGGGGGGGGGGGGGGGGGGGGGGGGGGGGGGGGGGGGGGGFGGGGGGGGGGGGGGGGGGGGGGGGFFFGGGGGGGGGGGGGGGGGGGGGGGGGDFGGGGGGGGGGGGGGGFGGGGGGGGGGGGEFGGGGGGGGGGGFFEGGGGGGGGGDGGGDCFGGGGGGGGCGGGGGGDEGGDCEEGGGGGGCCEG=FFGEC?89@F7+<58E5EGFGGGCCFGGGCDGGG=CDFDD6EF:9CGD:CFF7CFCD?CFGFFF=FG?<06<FFF))))).
@M03506:14:000000000-AKVR1:1:1101:14770:1595 1:N:0:46
ATACTCCTACGGGAGGCAGCAGTCGGGAATTTTGCGCAATGGACGAAAGTCTGACGCAGCAACGCCGCGTGAGGGATGAAGGCCTTCGGGTTGTAAACCTCTTTTCTCAGGGACGATGATGACGGTACCTGAGGAATAAGCCACGGCTAACTACGTGCCAGCAGCCGCGGTAATACGTAGGTGGCGAGCGTTGTCCGGATTTACTGGGCGTAAAGAGCGCGCAGGCGGGCGTTCAAGTCGCGTGGGAAAGCCCCCGGCTCAACTGGGGAGGGGCACGCGATACTGAGCGACTCGACGGTAG
+
CCCCCGGGGGGGGGGGGGGGGGGGGGGGGGGGGGGGGGGGGGGGGGGGGGGGGGGGGEGGGGGGGGGGGGGGGGGGGGGGGGGGGGGGGGGGGGG,FFFGGGGGGGGGGGGGGGGGCFGFGFGGGGGGGGGGGGGGFGGGFFGGGGGGGGGGGGGGFGFGGGGGGGGGGGCEB@FGGGGFGFGGGGCGGG:FGFBFDGE5;?FF<FCFEGGGGCFFGGGGGGGGGEDC*:C*8CF<9<CEGEGE55*9=FC6>=*)*5)996CGD7CG*9C>)1)29>CCG35++920(9>6775)))0)0
@M03506:14:000000000-AKVR1:1:1101:14033:1628 1:N:0:46
ATGAACTCCTACGGGAGGCAGCAGTCGAGAATTTTTGACAATGGGGGAAACCCTGATCGAGCGACGCCGCGTGGAGGATGAAGGTCTTCGGGTTGTAAACTCCTGTCATTTGGGAACAATGCGCATTTATTAACTGTAGATGCGTTGATAGTACCAGAAGAGGAAGAGACGGCTAACTCTGTGCCAGCAGCCGCGGTAATACAGAGGTCTCAAGCGTTGTTCGGATTCATTGGGCGTAAAGGGTGCGTAGGTGGCGCCGTAAGTCAGGTGTGAAATCTCGGAGCTTAACTCCGAAACTGCA
+
CCCCCGGGGGGGGGGGGGGGGGGGGGGGGGGGGGGGGGGGGGGGGGGGGGGGGGGGGGGGGGGGGGGGGGGGGGGGGGGGGGGGGGGGGGGGGGGGGGGGGGGGGGGGGGGGFGGGGGGGGGGGGGGGGGGGGGGGGGGGGGGGGEEGGGGGGFGGGGGGGGGGGGGGGGGGGGGGGGGGFFFDFGGGGGGGGGGGGGGGGGGGGGGGDGGFGGGGCGGEGGGGGGDFGGGGGGGGGGGFGGGGGDGGDGGFFGGG=DGGCCCCAFFGGGC>CFGFGFGGDDEE66:=9D??>E:5@FFF9
@M03506:14:000000000-AKVR1:1:1101:20526:1643 1:N:0:46
ATGAACTCCTACGGGAGGCAGCAGTGGGGAATCTTGGACAATGGAGGAAACTCTGATCCAGCCATGCCGCGTGAGTGATGAAGGCCTTCGGGTTGTAAAACTCTTTCGACGGGGACGATAATGACGGTACCCGTAGAAGAAGCTCCGGCTAACTTCGTGCTAGCAGCCGCGGTAATACGAAGGGGGCTAGCGTTGTTCGGAATTACTGGGCGTAAAGCGCGCGGAGGCGGCTCCTCAAGTCAGGGGTGAAAGCCCAGAGCTCAACTCTGGAACTGCCTTTGAGACTGGAGAGCTTGAGTAC
+
CCCCCGGG9FFFGFBCECFEFECFECE,68CE9F9C<CFGGCFGFCDDGGCEFFCFACGFGFFEECEAF@FFC7FFE9<CF,E<,CFGFGG7FGEF,FF<FGGDEFGGCGD7C>CFFF:7FDFEECFG>+F5CFCF7?FCFG8=<,6@FFEEFF<BFFCF+@F::CG,FGFGCCC@,?1D:B@CCD***<CF:<BB:+4B*C*?9?CB75*:C**;9C==C5C**:EEGD8*/*<*329FGCF?FGGC;E+00*2>559D97760:CFFD9649F9CFGFG*8*<9F)27)43*<55?@4*
@M03506:14:000000000-AKVR1:1:1101:18885:1647 1:N:0:46
ATGAACTCCTACGGGAGGCAGCAGTGGGGAATATTGGACAATGGGCGCAAGCCTGATCCAGCAATGCCGCGTGTGTGAAGAAGGCCTGCGGGTTGTAAAGCACTTTCAGTGGGGAGAAAGAGCTCTGTATTAATACTACAGAGGGATGATGTTACCCACAGAAGAAGCACCGGCTAACTCTGTGCCAGCAGCCGCGGTAATACAGAGGGTGCGAGCGCTAATCGGAATTACTGGGCGTAAAGGGTGCGTAGGTGGTTAACTTAGTTAGTTGTGGAATTCCTGAGCTCAACTTGGGCACTGG
+
CCCCCGGGGGGGDCECE:FCGDFFCFFFD7FF<AF,<@F<<FE8CDF+@FGFDF<EFGGGGGF@F<FFFGCC7FDFGFFGFGG8FFEDGGGDGFFGGGF9EEFGFGGCBFGCFG++:=@F8F=?EFGGGGG9,BFGGGG?AD8DCCACFF<FFGGF<=CC7:DACD,<BF<7@FECAFCGG9,@FG<8FFEGGG778C8C;=9<F9:C:8CEEC58ECE=8CCFD5EFE+3<C+*;*:)8C?+>FCED87EED<E<*1**3:>7?C:C+209C3>FFF>*C6@CE@F4)*8<*)8)875F)
@M03506:14:000000000-AKVR1:1:1101:13186:1659 1:N:0:46
ATGAACTCCTACGGGAGGCAGCAGTCGGGAATTTTGGGCAATGGGCGAAAGCCTGACCCAGCAACGCCGCGTGAAGGATGGAGTATTTCGGTATGTAAACTTCGAAAGAATAGGAAGAATAAATGACGGTACTATTTATAAGGTCCGGCTAACTACGTGCCAGCAGCCGCGGTAATACGTAGGGACCAAGCGTTGTTCGGATTTACTGGGCGTAAAGGGCGCGTAGGCGGCAATTCAAGTCATCTGTGAAATCTCCGGGCTTAACTCGGAACGGTCAGATGATACTGCTTTGCTAGAGTGC
+
CCCCCGGGGGGGGGGGGGGGGGGGGGGGGGGGGGGGGGGGGGGGGGGGGGGGGGGGGGGGGGGGGGGGGGGGGGGFGGGGGGGGGGGGGGGGGGGGGGGGGGGGGGGGGGGGGGGGGGGGGGGGGGGGGGGGFFFGGGGGGGGGGGGDGGGGGGGGGGGGGGGGGGGGGGGDGGGGGGGFF7FEGGGGFGGGGGDEGGGGGGGGGGGGGGFGGGECGGGGGGGGGEGGGGGGGGGGGGGCFCGGGG97EFCF7?+CEFCDGGGGFCEGGC5.9DDCDFGGGFFGFFGFF=F<?F?F?FFF*
@M03506:14:000000000-AKVR1:1:1101:13085:1666 1:N:0:46
ATGAACTCCTACGGGAGGCAGCAGTCGGGAATTTTGCGCAATGGGCGAAAGCCTGACGCAGCAACGCCGCGTGAGGGATGACGGCCTTCGGGTTGTAAACCTCTTTTGTCAGGGACGATGATGACGGTACCTGGCGAATAAGCCACGGCTAACTACGTGCCAGCAGCCGCGGTAATACGTAGGTGGCAAGCGTTGTCCGGATTTACTGGGCGTAAAGAGCGCGCAGGCGGTCGTTCAAGTCGCGTGTGAAAGCCCCCGGCTCAACTGGGGAGGGTCACGCGATACTGATCGACTCGAAGGG
+
CCCCCGGGGGGGGGGGGGGGGGGGGGGGGGGGGGGGGGGGGGGGGGGGGGGGGGGGGGGGGGGGGGGGGGGGGGGGGGGGGGGGGGGGGGGGGGGGGGGFGGGGGGGGGGGGGGGGGGGGGGGGGGGGGGGGGGGGGGGGGGGFGGGGGDGGGGGGGGGGGGGGGGGGGGGGCGGGGGGFGGGGGGGGGGGGGGGGGGDG5EE?EGG7@CFGGGGGGGGGGGGGE5EGGG:C?EEC?EF39EGEGGCCFGGDCFGDE>DDEEFC6:?>CD=EG<<?C@D9D3)7C=77AFF357>:7@)>)
@M03506:14:000000000-AKVR1:1:1101:21579:1681 1:N:0:46
ATGAACTCCTACGGGAGGCAGCAGTCGGGAATTTTGCGCAATGGACGAAAGTCTGACGCAGCAACGCCGCGTGAGGGATGAAGGCCTTCGGGTTGTAAACCTCTTTTATCAGGGAAGATGATGACGGTACCTGATGAATAAGTCACGGCTAACTACGTGCCAGCAGCCGCGGTAATACGTAGGTGACAAGCGTTGTCCGGATTTACTGGGCGTAAAGAGCGCGCAGGCGGTCGATCAAGTCGAGTGTGAAAGCCCCCGGCTCAACTGGGGAGGGTCATTCGATACTGATCGACTCGAAGGC
+
CCCCCGGGGGGGGGGDGGGGGGGGGGGGGFGGGGGGGGGGGGGGGGGGGGGGGGGGGGGGGGGGGGGGGGGGGGGGGGGGGGGGGGGGGGGGGGGGGFGFGGGGGGGGGGGGFGGGGGGGGGGGGGGGGGGGGGGGGGGGGGGGGGGDGEGGGGGGGGGG@;FGGGGGGGGCFECFGGGEFFCF<:FGGGGGF@8FGFGEEGEE@CGGD7CGGGGGGFGGEGGECEGD/:::CE5@EG69EGED9CF77C7EF:5CCBGGECCCFGGGGD=>DD5CDFG776*:>4D=):3:D:@>57<>)
@M03506:14:000000000-AKVR1:1:1101:9624:1693 1:N:0:46
ATGAACTCCTACGGGAGGCAGCAGTCGGGAATTTTGGGCAATGGGCGCAAGCCTGACCCAGCAACGCCGCGTGAAGGATGAAATCCCTCGGGATGTAAACTTCGCAAGAACGGGAAGAATAAGTAGGGGATAATACCCTCTATGATGACGGTATCGTTTGTAAGCGCCGGCTAACTCCGTGCCAGCAGCCGCGGTAATACGGGGGGAGCAAGCGTCGTTCGGATTGACGGGCTGTAAAGGGCGCGTAGGCGGTCAGTGCAGGGCAGTGGTGAACGCCCCGGGCTTACGTCGGAAGGGTCAA
+
CCCCCGGGGGGGGGGGG>FFGGGFGFGEGGEGGFG<+FGFFGGGGGGGGCCGGGGGGDGGGGFGGGGEFGGGGCFGGCFGGGGFGGGGGGGG>CCGGADGFGG7=7==FGCCGGEGGF@<EADFCFF>C@+B=DCDCD9>C<,8F,EDFEDGF+@+:<CE7FC;>*3FGGGG7FG?@GEF::*=?@CFGCF<BFEB>F9FCCCEG88C2:C8>C?*2**2*:/8**2A*8:**/AC7:CGGGG/>/*9*<:7):**28CG+:/***2*:***0***1)))))7C*)0)(*.())).0<5;6
@M03506:14:000000000-AKVR1:1:1101:18286:1696 1:N:0:46
ATGAACTCCTACGGGAGGCAGCAGTCGGGAATTTTGGGCAATGGGGGAAACCCTGACCCAGCAACGCCGCGTGAAGGATGAAGTATTTCGGTATGTAAACTTCGAAAGAATGGGAAGAATCAATGACGGTACCATTTATAAGGTCCGGCTAACTCTGTGCCAGCAGCCGCGGTAATACGTAGGCAGCAAGCGTTGTTCGGAATTACTGGGCGTAAAGAGTGTGTAGGCGGTGTTCTAAGTTTGTCGTAAAATCTCCCGGCTTAACTGGGAGGGTGCGGCGAAAACTGGAATGCTAGAGGAG
+
CCCCCGGGGGGGGGGGGGGGGGGGGGGGGDEGGGGGGGGGGGGGGDDDGGGGGGGFFFGGGGGGGCGFGGGGGGFGGGGGGGGGGFGG9FGF,DFFGFGD?FGFGGGGGCEFGGG8@FGGGCGGGFGGGGGGAFFFGGGGDFFGGCGGFCBDCGGGGGGGFF7FGGGFCEFEGGGGGGGGGGGCFEFCFGGECFGGGFGGGBFEFGFF+BCEEE>8BC*<C9CFGFDGECEGGC9CGCF0:EGEDDFC==E76F?D*8D3:CDFCGF:F4*7777=9<7)955:6?GF0*14*19B@=4))
@M03506:14:000000000-AKVR1:1:1101:9915:1705 1:N:0:46
ATGAACTCCTACGGGAGGCAGCAGTGGGGAATCTTGCGCAATGGCCTAACGGCTGACGCAGCGACGCCGCGTGTGGGATGAAGCTCCTCGGAGTGTAAACCACTGTTGCCCGGGACGAATAGCTCGATTAATCGAGCCTGACGGTACCGGGTGAGGTAGCACCGGCTAACTCCGTGCCAGCAGCCGCGGTAATACGGGGGGTGCGAGCGTTGTCCGGAATCACTGGGCGTAAAGGGGGCGGAGGTGGTTTGATAAGGGTGTGGTGAAAGTCCGGGGCGCAACCCCGGATCTGCCGGGCCGG
+
CCCCCGGGGGGGGGGGGGGGGGGGGGGGGGGGGGGGGGGGGGGGGGGGGGGGGGGGGGGGGGGGGGGGGGGGGGGGGGGGGGGGGGGGGGGCGGGGGGGGGGGGGGGGGGGGGGGGGGGGGGGFGGGDGGGGGGGGGGGGGGGGGGGGGGGGGGGGGGGGFCGGGGGGFGGGGGGFGGECFGGCFGGGGGGD9C7>GGGGG>GDE8>8E>EGC:EGE5C=<FGFGFGCC*:C879E**)::EGGG=F***/+*+3>FFCD*7D657<:C7+*/CCG))9D<>FCEFG>()0-/9>55>:3)
@M03506:14:000000000-AKVR1:1:1101:8030:1714 1:N:0:46
ATGAACTCCTACGGGAGGCAGCAGCGGGGAATTTTGCGCAATGGGCTAACGCCTGACGCAGCAACGCCGCGTGGAGGATGAAGGTCCTTGGATTGTAAACTCCTGTCAGCAGGGAAAAAGCGACTCAGCCTAATACGCTGGGGAGTTGATTGTACCTGCAGAGGAAGCCCCGGCTAACTCTGTGCCAGCAGCCGCGGTAAGACAGAGGGGGCAAGCGTCATTCGGAATTATTGGGCGCAAAGGGCGCGTAGGCGGCTTGGCAAGTGGATGGGGAAATCCCTCGGCTTAGCCGAGGAACTGC
+
@CCCCGGGFGGGEEGGGCECFGFGGEDEFDGGGGGAF@FFCGDFGGGEFGFGC@CEECGCEGFFGGGDBFG=FCCEFCFGF<EFFG9FAE4BFGFGG9FFGFGFCFFEGDFGFGGDFG@FGEGGG7CAC<FGGGFAFGFEEEC<:FCF9FC3DFFFGFFGG@FFECDFGGGGGGE>7?FCF9FCF@97ECAF7*1FEEC>+3<+:2+AEEE5E58C;8*/0<CFGC>C++CF9CGF5*782?6*5:*1:*:CFCGGCECDG64C:CEC<C*)/**/*0*29)<:757:)*04.8507>?/*
@M03506:14:000000000-AKVR1:1:1101:11219:1729 1:N:0:46
ATGAACTCCTACGGGAGGCAGCAGTGGGGAATATTGGGCAATGGGCGCAAGCCTGACCCAGCAACGCCGCGTGAAGGACGAAATCCCTTCGGGATGTAAACTTCGAAAGTCAGGAAAGAAATCAGGCGAGCTAATACCCCGCCTGGATGACGGTACCTGACGTAAGCCCCGGCTAACTACGTGCCAGCAGCCGCGGTAATACGTAGGGGGCAAGCGCTGTTCGGAATTACTGGGCGTAAAGGGCGCGTAGGCGGCACGGCAAGCCGGGAGTGAAAGGCCTGGGCCCAACCGAGGAATGGCT
+
CCCCCGGGGGGGGGGGGGGGGGGGGGGGGGGGDGGGGGGGGGGGGGGGGGGGGGGGGGGGGGGGGGGGGGGGGGGGGGGGGGGGGGGGGGGGGFGGGGGGGGGGGGGGGFGFGGGGGGGGGGAFEGGGGGGGCFCGGGGGEEGGGGGGFGGGGGGGFCAFGEGGGGGGGGGGGGGGCCFGGFFFGGGGGGGGE>EGCED9CFGGGFGGGGGGGEFDG8C800;EGE58C@7@FFGGCGDGG?E*CCGDGGC<>CEGC>DD55<*CDDG59277:77755*1<@**0104*71@BD))<<<)
@M03506:14:000000000-AKVR1:1:1101:13573:1733 1:N:0:46
ATGAACTCCTACGGGAGGCAGCAGTCGGGAATTTTGGGCAATGGGCGAAAGCCTGACCCAGCAACGCCGCGTGAAGGATGAAATCCCTCGGGATGTAAACTTCGCAAGAATGGGAAGAATTAGTAGGGGTTAATACCCCCTATGATGACGGTACCATTTGTAAGCTCCGGCTAACTCCGTGCCAGCAGCCGCGGTAATACGGGGGGAGCAAGCGTTGTTCGGATTTACTGGGCGTAAAGGGCGCGTAGGCGGCCAGCACAAGTCGGTTGTGAAATCTCCGGGCTTAACTCGGAAAGGTCAA
+
CCCCCGGGGGGGGGGGGGGGGGGGGGGGGGGGGGGGGGGGGGGGGGGGGGGGGGGGGGGGGGGGGGGGGGGGGGGGGGGGGGGGGGGGGGGGGGGGGGGGGGGGGGGGGGFFGGGGGGGGGGGGGGGGGGGFGGGGGGGGGFGGGGGGGGGGGGGFGFGGGFGGGEGGGGGGGGGGGGGGGGFGFGGGGGGGGGCCEFCC7EGGGGGGGFCE@EEEGEGDGD;*/C?@79CGFGGGGFGG=CGGGEGGG?EGG:CD=5CDF=?+CC:<C7=4:>7+:?77C>DC=?76<>@B35>FF6=;?
@M03506:14:000000000-AKVR1:1:1101:10161:1736 1:N:0:46
ATGAACTCCTACGGGAGGCAGCAGTCGAGAATTTTTCACAATGGGCGCAAGCCTGATGGAGCGACGCCGCGTGGGGGATGAATGGCTTCGGCCCGTAAACCCCTGTCATTTGCGAACAAATTGGTTCATTTAATACCTGAACCATTGATAGTAGCGAGAGAAGAAGCCCCGGCTAACTCCGTGCCAGCAGCCGCGGTAATACGGGGGGGGCAAGCGTTGTTCGGAATTACTGGGCGTAAAGGGATCGTAGGTGGCCAACTAAGTCAGACGTGAAATCCCTCGGCCTAACCGGGGAACTGCG
+
CCCCCGGGGGGGGGGGGGGFGGGGGGGGGGGGGGGGGGGGGGGGGGGGGGGGGGGGGFGGGGGGGGGGGGGGGGGGGGGGGGGGGGGGGGGGGGGGGGGGGGGGGGGGGGGGGGGGGGGGGGFGFDGGGGGGGGGGGGGGGGGGGGGGGGGGGGGGGGGGFGGGGGG@FEEEGGGGGCCFEFGEGGFGGGFGEGGGGGD?FFGGGGGEEEGDGFGGE?CCFCEDEEGFCCEGGGGGGGGGGGD**2:D*2:ECEC4C)*07EGF+:CCCC5547C9:?*6<DB5*)9675<0755)./*/)
@M03506:14:000000000-AKVR1:1:1101:8079:1770 1:N:0:46
ATGAACTCCTACGGGAGGCAGCAGTGGGGAATTTTGCGCAATGGGGGAAACCCTGACGCAGCAACGCCGCGTGGAGGATGAAGCTCCTTGGAGTGTAAACTCCTTTCGACCGGGACGATAATGACGGTACCGGTGGAAGAAGCACCGGCTAACTCTGTGCCAGCAGCCGCGGTAATACAGAGGGTGCGAGCGTCGTTCGGAATTAGTGGGCGTAAAGCGCACGTAGGCGGTTTGTTATGTCAGATGTGAAAGCCCTTGGCTCAACTGAGGAAGTGCATCTGACACTGGCGAGCTAGAGTAT
+
CCCCCGGGGGGGGGDCGGGDGGGGCFD8CCECFGFFGC@FGGGGGDG:CFFFCC<FFEGG:FGGFEE:FGCFFCGGGGDFGCFCFFGGFAGGGDDEE<<FGGFFFGFD=F>CEGGGGGG7FFGFCGGGFFGGEFFCC::F@7:FFFE@GFGCGFGGC3D;,?C<<FGGGGCF*1<:AF?C9FBF@FE8*<CG8*::C8;CC**3C+0@8EFGCEC/<?55ECG88FG6?E8**1*;++2<CC?EGG+:9CF?C=CFGFFFD+>?7DG>?C6)9<C+08:****0<?FFF3)7:>F**9=**
@M03506:14:000000000-AKVR1:1:1101:11879:1775 1:N:0:46
ATGAACTCCTACGGGAGGCAGCAGTCGAGAATCTTTCACAATGGGGGCAACCCTGATGGAGCGACGCCGCGCGGAGGATAAGGTCTTCGGATTGTAAACTCCTGTCATGCGAGAACAAAGCCCGCAAGGTTGTGATAGTACCGCACGAGGAAGAGACGGCTAACTCTGTGCCAGCAGCCGCGGTAATACAGAGGTCCCAAGCGTTGTTCGGAATCACTGGGCGTAAAGGGTGCGTAGGCGGCGCAGCAAATCAGATGTGAAATCCGGAGGCTCAACCTTCGAACTGCATCCGAAACTGCTG
+
CCCCCGGGGGGGGGGGGGGGGGGGGGGGGGGGGGGGGGGGGGGGGGGGGGGGGGGGGGGGGGGGGGGGGGGGGGEGGGGGGGGGGGGGGGGGGGGGGGGGGGGGGGGGFGGGGGGGGGGGGGDGGDEGGGGGGGGGGGGGGGGGGGGGGE:CFGFGGGGGGGGGFEFFGGGGGGGGGGGGGGEEGGGGGGGGGGGFFGGGGGGGGGGGGEEGGGGGGGCFCFECGEFGGGGGD=EGGDCEDGGGGGGFFCFGFGG7C?F>FCFCFC5CEDEF464?7)*2737E=?C74C)-77)8FFFF4
@M03506:14:000000000-AKVR1:1:1101:15360:1824 1:N:0:46
ATGAACTCCTACGGGAGGCAGCAGTGGGGAATCTTGCGCAATGGGCGAAAGCCTGACGCAGCAACGCCGCGTGCGGGATGACGGCCTTCGGGTTGTAAACCGCTTTCAGCAGGGACGAAATTGACGGTACCTGCAGAAGAAGCTCCGGCCAACTACGTGCCAGCAGCCGCGGTAATACGTAGGGAGCGAGCGATGTCCGGATTCATTGGGCGTAAAGCGCTTTAAGGCGGTTCGCTAAGTCGCGTGTGAAACCTCCAGGCTCAACCTGGAGACGCCACGCGAGACTGGCGTGACGAGAGTT
+
CCCCCGGGGGGGGGGGGGCFGGGGGGGGEGGFFEGGGGGGGGFGGGFGGECGGGGGGGGGGCGGFEGGCFGGGGGGGGGGFGGFGGGGGGGGGGGGGGFGGG7:CFGGGGGGGGGGGDCEGEFGFFCF@FFEDCFGGFFGFF@FFCFGGDEGGFGC:=FCCGFFGCFGGGEGCFGFGGFF@CEGCEDGCEDEECEEC78CC>*AFGGGGGGGG5CFGGEDC5/:++0;E8EGGGD5=EGCC5E==E=D?FCF4*29EFC3*77+*9CFFFC6<9C*5)91)8.*29>4?D)()8)07>7?/
@M03506:14:000000000-AKVR1:1:1101:17987:1835 1:N:0:46
ATGAACTCCTACGGGAGGCAGCAGTGGGGAATCTTGCGCAATGGGCGAAAGCCTGACGCAGCAACGCCGCGTGGGGGATGAAGGCCCTCGGGTTGTAAACCCCTTTCAGCAGGGACGAAATTGACGGTACCTGCAGAAGAAGCCCCGGCCAACTACGTGCCAGCAGCCGCGGTAATACGTAGGGGGCGAGCGTTGTCCGGATTCATTGGGCGTAAAGAGCTCGTAGGCGGTTTGGCAAGTCGGGTGGGAAATCTCCGGGCCCAACTCGGAGAGGGCACTCGAGGCTGCTATGGATAGAGTC
+
CCCCCGGGGGGGGGGGGGGGGGGGGGGGGGGGGGGGGGGGGGGGGGGGGGGGGGGFGGGGGGGGGGGGGGGGGGGGGGGGGGGGGGGGGGGGGGGGGGGGGGGGGGGGGGGGFGGGGGGGGGGGGGGGGGGGGGGGGGGGGGGGGGGGGGGGGEFDFGGGGGGGGGGGGGGGFGGGGGGFGFGGGGGG5EGEGGGGGGGDEE8A<CGCEGGGGGDGGGGDEFE:EFEGEG**:=C<EGGGGGGGCC55A?5<F?FC5)35*/*2:7<CGCC)19*:9)07*).*7)9.)2*))***0*/96
@M03506:14:000000000-AKVR1:1:1101:10780:1844 1:N:0:46
ATGAACTCCTACGGGAGGCAGCAGTGGGGAATATTGGACAATGGGCGCAAGCCTGATCCAGCAATGCCGCGTGAGTGAGGAAGGCCTTAGGGTTGTAAAGCTCTTTCGGCGGGGACGATGATGACGGTACCCGCAGAAGAAGCCCCGGCTAACTTCGTGCCAGCAGCCGCGGTAATACGAAGGGGGCGAGCGTTGTTCGGATTTACTGGGCGGAAGGGGCGCGCAGGCGGTCCTGTTTGTCGAGTGTGAAAGCCCCGGGCTCAACCTGGGAACTGCGCCCGAAACGGCGGGACTAGAGATC
+
CCCCCGGGGGGGGGGGGGGGGGGGGGGGGGGG9EFDGGGGGGGGGGGGGGGGGGGGGGGGGGGGGGGGGGGEFGGCFGGGGGGGGGGGGGGGGGGGGGGGGGGGGGGGGGGGGGGGDGEGGFFGGGGFFGGGGGGGEGGFGGGGGGGGDDEGGFDC<FFFGFFGGGGGGGGG@FDCCECCFEGGGGGGDCDGEGGECGGGCGGECCGFGGGG*:8EGEEGGGGGCGGGGGEDEFC0<+CCGGC=CF?D9E9CFFFGG35C:CFDFDGGGG*7><DFG3*97)>C=>CBB752:F?F****/
@M03506:14:000000000-AKVR1:1:1101:15016:1844 1:N:0:46
ATGAACTCCTACGGGAGGCAGCAGTGGGGAATTGTTCGCAATGGGCGCGAGCCTGACGACGCAACGCCGCGTGGAGGATGAAGACCTTCGGGTCGTAAACTCCTTTCGATCGAGACGAAAGACTTCCGGGTGAACAATCCGGAAGAGTGACGGTACCGAGAGAAGAAGCCCCGGCTAACTCCGTGCCAGCAGCCGCGGTAATACGGGGGGGGCAAGCGTTGTTCGGAATTACTGGGCGTAAAGGGCTCGTAGGCGGCCAACTAAGTCAGACGTGAAATCCCTCGGCTTAACCGGGGAACTG
+
CCCCCGGGGGGGGGGGGGGGGGGGGGGGGGGGGGGGGGGGGGGGGGGGGGGGGGGGGGGGGGGGGGGGGGGGGGGGGGGGGGGGGGGGGGGGGGGGGGGGGGGGGGGGGGGGGGGGGGGGGGGGGGGGGGGGGGGGGGGGGGGGGGGGGGGGGGGGGCFGCFGGGGGGGDGGGGGGGGGGGGEFGGGFFGGGGGGGGGEEG?CFGGGGGGGGEEGGGG=EGG8@EGGCGGGGGGGGGGGGGFFGGD6DGGDFD6CDG797=FG6C*<7C7CBFDGFFFFFC6):EEDF:GF2BEED3B>:7
@M03506:14:000000000-AKVR1:1:1101:21758:1846 1:N:0:46
ATGAACTCCTACGGGAGGCAGCAGTGAGGAATCTTCCGCAATGGGCGAAAGCCTGACGGAGCGACGCCGCGTGTGGGATGAAGTCTTTCGGGATGTAAACCACTGTCGGAGGGGAAGACAAAAAAGACGGTACCCTCCAAGAAAGCCCCGGCTAACTACGTGCCGGCAGCCGCGGTAATACGTAGGGGGCAAGCGTTACCCAGATTTACTGGGCGTAAAGCGCGTGTAGGCGGCTGGCTAGGTGTGATGTGAAATCTTCCGGCTCAACCGGAAAACTGCATTGCAAACCGGCCTGGCTAGA
+
CCCCCGGGGGGGGGGDGGGGGGGGGGGGGGGGGGGGGGGGGGGGGGGGDGGGGGGFGGGGGGGGGGGGGGGGGFFGGGGGGGGGGGGGGGGGGGGGGGGGGGGGGGGGG7BGE7:EGGGGGGGDGGGGEEGGDGGGGEGGGGGGGFGGGGEGGGFFFC:FFGFF@FGGEC7BCEG@C@FCFGGG*8CC:EC*8CEEGGDFGGGFC9CG7CFFFE:CEEDGE55?:E*2@?C5CG5ECDF7CF?FC=CFFDF?7+:CF=775:C=CCC**/75C<CCFFGC:*6++*2)4D:><@:>77*0*
@M03506:14:000000000-AKVR1:1:1101:20956:1868 1:N:0:46
ATGAACTCCTACGGGAGGCAGCAGTGGGGAATATTGGACAATGGGCGAAAGCCTGACCCAGCCATGCCGCGTGAGTGATGAAGGCCTTAGGGTTGTAAAGCTCTTTCGACGGGGACGATAATGACGGTACCCGTAGAAGAAGCCCCGGCTAACTTCGTGCCAGCAGCCGCGGTAATACGAAGGGGGCTAGCGTTGTTCGGAATTACTGGGCGTAAAGCGCGCGCAGGCGGCTTCCCAAGTCAGGGGTGAAAGCCCAGAGCTCAACTCTGGAACGGCCTTTGAGACTGAGGGTCTTGAGTAC
+
CCCCCGGGGFFGGGGGDGGGGGGEGGFGGGGGGEFGGFCFGGFGGGGEGGGGGGFGG<FFEGGGGGGGGGDFE:FCFGGGGGG@CEF@<E9EFGGGCFGDDFGGGGGGGEGGDGGGGGGGGFGGGGDGGGGGEGEGGFGGFGF8DGGGGGG@FFFFEGGG:FFCFGDFCFGGGGECC9F7<FFEC7:CF<<C:*=F>CEDCCEGG?FGGGFEEGGGFGGGGE?CEC5=>88?:F+A0*927<FFFEGG5+<F46C*;5549+0+:*0:CCCF4*/:C>*0:7>FG=FF)*.()0/6*/9*0
@M03506:14:000000000-AKVR1:1:1101:21502:1868 1:N:0:46
ATGAACTCCTACGGGAGGCAGCAGTCGGGAATTTTGGGCAATGGGCGAAAGCCTGACCCAGCAACGCCGCGTGAAGGATGAAATCCCTCGGGATGTAAACTTCGCAAGAATGAGAAGAATAAGTAGGGGACAATACCCCCTATGATGACGGTATCATTTGTAAGCTCCGGCTAACTCCGTGCCAGCAGCCGCGGTAATTCGGGGGGAGCAAGCGTTGTTCGGATTTACTGGGCGTAAAGGGCGCGTAGGCGGCCAGCACAAGTCAGTTGTGAAATCTCCGAGCGTAACTCGGAACGGGCAA
+
CCCCCGGGGGGGGGGGGGGGGGGGGGGGGGGGGGGGGGGGGGGGGGGGGGGGGGGGGGGGGGGGGGGGGGGGGGGGGGGGGGGGFGGGGGGGGGGFGGGGGGGGGGGGGGGGGGGFGGGGGGFGGFGGGGGGFGGGGGGGGGGGGGGGGGGDGFGGGGGGGGGGGGGGGGGGGGGCGGGGGGGGGGGGGGGGGGGGGGGGGGGGGGGGGGCEGGEEECEGGGCEEECEEGFDFEG*:EF77*7>E:ED83*595C<C4>F=C7?EFC79FG?:7DE*0:59>@/:5C))20()8)0)))07
@M03506:14:000000000-AKVR1:1:1101:9822:1908 1:N:0:46
ATGAACTCCTACGGGAGGCAGCAGTCGGGAATTTTGGGCAATGGGCGAAAGCCTGACCCAGCAACGCCGCGTGAAGGATGAAGTATTTCGGTATGTAAACTTCGAAAGAATAGGAAGAATAAATGACGGTACTATTTATAAAGTCCGGCTAACTACGTGCCAGCAGCCGCGGTAATACGTAGGGACCAAGCGTTGTTCGGATTTACTGGGCGTAAAGGGCGCGTAGGCGGCAATTCAAGTCATCTGTGAAATCTCCGGGCTTAACTCGGAACGGTCAGATGATACTGCTTTGCTAGAGTGC
+
CCCCCGGGGGGGGGGGGGGGGGGGGGGGGGGGGGGFGGGGGGGGGGGGGGGGGGGGGGGGGGGGGGGGGGGGGGGGGGGGGGGGGGGGGGGGGGGGGGGGGGGGGGGGGGGGGGGGGGGGGGGGGGGGGGGGGGGGGGGGGGGGFGDGGGGGGGGFGGGGGGGGGGGGGGGGGGGGGGGGGFGGGFGGGGGGFCEGGFDGGGGGGGGGGGGGGGGGGGEEGGGGGGGGGGGG5??C9<FFGGGGGGCFGGECD9EFCBGDGFGFGCCCEDEDGGGCGF7>DFFDEF>4AGFFF47BF4BF*
@M03506:14:000000000-AKVR1:1:1101:14450:1916 1:N:0:46
ATGAACTCCTACGGGAGGCAGCAGTGGGGAATCTTGCGCAATGGGGGCAACCCTGACGCAGCCATGCCGCGTGAACGATGAAGGCCTTAGGGTTGTAAAGTTCTTTTGCCCGTGACGATGATGACGGTAACGGGAGAATAAGCTCCGGCTAACTTCGTGCCAGCAGCCGCGGTAATACGAAGGGGGCTAGCGTTGTTCGGAATTACTGGGCGTAAAGCGCGCGCAGGCGGTTCGATAAGTTGGGGGTGAAATCCCCGGGCTCAACCCGGGAATGGCCTTCAAGACTGTCGAGCTAGAGGAC
+
CCCCCGGGGGGGGGGGGGGGGGGGGGGGGGGGGGGGGGGGGGGGGGGGGGGGGGGGGGGGGGGGGGGGGGGGGGGGGGGGGGGGGGGFGGGGDGGGGGGGGGGCCGGGGFGGGGGGGGGGGGGFGGEFFGGGGGGGGGFGCDFBFGEDDGGGGG9FGFGFGGFG?FFGGGGGGGGFG9BCCGGGGGGCFGFC4FCCFFGGDEFGGGGGGGFEGGE@FFEEG*C5EG5*:CCE=:5+2CF<?C?*7:*)/<<7>CE<C5DD:CD66*1>EGEE466*96C6*96CF*6*.9)(5)96??>>)
@M03506:14:000000000-AKVR1:1:1101:21786:1924 1:N:0:46
ATGAACTCCTACGGGAGGCAGCAGTGGGGAATTGTTCGCAATGGGCGCAAGCCTGACGACGCAACGCCGCGTGGAGGATGAAGAGCTTCGGGACGTAAACTCCTTTCGATCGAGACGAACGGCTTCCGGGTGAATAGTCCGGAAGAGTGACGGTACCGAGAGAAGAAGCCCCGGTTAACTCCGTGCCAGCAGCCGCGGTAATACGGGGGGGGCAAGCGTTGTGCGGAATTTCTGGGCGGAACGGGCTCGTAGGTGGCCAAGTAAAGCAGGCGTGAAATGCCTCGGATTGAACCGGGAAGTG
+
CCCC9FFC<FEAFGGGGDFDGEEFGGGGCC7EFGGG<FC;@EFCEGGGEFEGGFFGGG7CEG7CEFE:FEF4+@BFGDEGGC?,,BFGGEGEGGGE7FC,BFGFGAFGFCGE@FCE+3+@=CE@:BFEC75>CCFDCFA,@C77*,63?>CF*FC:CC:4C*:?2242C2*C@F*:=FGFFFGGFC5+0*AC8C*:?>?5/<C?FCGD>*85?C***;**2;*<88***0+<C9:8*/)/7**1712/*2:7D++**.***0:?+*+26**7*)*27/**279*/)*.(**))7<3).)09
@M03506:14:000000000-AKVR1:1:1101:18724:1936 1:N:0:46
ATGAACTCCTACGGGAGGCAGCAGTGGGGAATTTTGGACAATGGGGGCAACCCTGATCCAGCCATGCCGCGTGCGGGAAGAAGGCCTTCGGGTTGTAAACCGCTTTTGGCCGGGAAGAAAAGGCACTCAATAACACTGGGTGTTTTTGACGGTACCGGCAGAATCAGCACCGGCTAACTACGTGCCCGCAGCCGCGGTAATACGTAGGGTGCGAGCGTTAATCGGAATTACTGGGCGTAAAGCGTGCGTAGGCGGCGCGTTGTGTCTGTGGTGAAAGCCGCGGGCTTAACCTGGGAATGGC
+
CCCCCGGGGFGGGGGEFCGGGGGGFFDGGFGGDGGFGGGFGGGGGGGGGGGGGGGFFFGGGG?ECFGGGGGGGGGCGGDGGGFGGGGGGGGGGGGGGGG9E=FGFFGFCAEFEGGEGGGFF8FFG?<<FGGEFFFDGGFG<@5>CFFFDFGGGFGGGGGCE@C,77,@FFBCCGC@FGE:F7FGG77EGG7CGG@E>E:8CFG5++*/*;C>:A8CGC8CCCF/;8?=6<+ACFGGG8DGGGGCEECCCCEGF*C)*)9C*:C***3::>G47>4<CF4)/0)77@5?<*9475))97)<)
@M03506:14:000000000-AKVR1:1:1101:12621:1939 1:N:0:46
ATGAACTCCTACGGGAGGCAGCAGTGGGGAATTTTGGACAATGGGGGCAACCCTGATCCAGCCATTCCGCGTGAGTGAAGAAGGCCTTCGGGTTGTAAAGCTCTTTTGTCCGGAACGAAACGGGTAACGTGAATATCGTTGCCTACTGACGGTACCGGAAGAATACGCACCGGCTAACTACGTGCCAGCAGCCGCGGTAATACGTAGGGTGAGAGAGTTAATCGGAATTACCTGGCGTAAAGCGGACGCAGGCGGTGTTGTAAGCCAAATGTGAAAGACCCGGGCCTAACATGGGCAGGGG
+
CCCCCF9EFGE@@BCF7FGE@;CFC8FFG;FECFFFCCGCE,CFGDEGGGD,BFG8,9CEEGFG@@EGGGG@=,BFFGGFC,CCFGEEGGG+FEFGAF,,,CF9FGC,:AEFG7=:F@FF:<++@FFF7B>C+5B,,+83=>AFFGGD,::73338C+53+,5@F,<*@<*@****,6,?:>F:FG@CFC76<1:<8*11<<987+2:8<***+>**03+3<EC:/A:C+3+++*1*198*<75***1**2*15*)*8C**+0+09****+1**2+;)*2*8)*:5*))29-/7)7)))))
@M03506:14:000000000-AKVR1:1:1101:19121:1944 1:N:0:46
ATGAACTCCTACGGGAGGCAGCAGTGGGGAATTTTGCGCAATGGGCTAACGCCTGACGCAGCAACGCCGCGTGGAGGATGAAGGTCTTTGGATTGTAAACTCCTGTCAGCAGGGAAAAAGCAAATCGGCCTAACACGCCGGTGAGTTGATTGTACCTGCAGGGGAAGCCCCGGCTAACTCTGTGCCAGCAGCCGCGGTAATACAGAGGGGGCAAGCGTTATTCGGAATTATTGGGCGTAAAGGGCGCGTAGGCGGCTTGGCAAGTGGATGGTGAAATCCCTCGGCTTAACCGCGGAACTGG
+
CCCCCGGGFGGGGGGGGGGGGGGGGGGGGGGGFGGEGGGGGGGGGGGGGGGGGGGGGGGGGGGGGGGGGGGGGGFGGFGGGCFGGGGGGGGGGGGGGGGCFGGGGGGGGGGGGGGGGGGGGGGFCCFGGGGGGGGGGGGGGGGFFFFGGGGGGGGGGGGGGGGGGGGGGGGGGGGDFGGFGGGGGGGGGGFGGGCGGGGGGGF9FGGGGGGGGGGGG;CC5CCGG>CD::CFFGFGGC<ECFGGGGGGGGGGFGGDGEDCA?FGCFFFGFGFGGCA08*96>DGG:9?<D?1))0).7)6)
@M03506:14:000000000-AKVR1:1:1101:9854:1946 1:N:0:46
ATGAACTCCTACGGGAGGCAGCAGTCGGGAATTTTGGGCAATGGCCGAAAGCCTGACCCAGCAACGCCGCGTGAAGGATGAAGTATTTCGGTATGTAAACTTCGAAAGAATAGGAAGAATAAATGACGGTACTATTTATAAGGTCCGGCTAACTACGTGCCAGCAGCCGCGGTAATACGTAGGGACCAAGCGTTGTTCGGATTTACTGGGCGGAAAGGGCGCGTAGGCGGCAATTTAAGTCATCTGTGAAATATCCGGGCTTAACTCGGAACGGTCAGATGATACTGCTTTGCTAGAGTTG
+
CCCCCGGGGDFGGGGGGGGGGGGGGGFGGGGGGCFGGDFFGGGGGGGF+CCGGGGGGGGFGGGGFGEGGGGFFGGGGGDGGGGGGGGGGGGGGGGGFFGAFCGGDFE7FCCFGGGGFFGFFGGCFG,CFFAFF<,CFFGDDE<F<<FGGGEGGFDFF<DFGGGGGGCFGGGEEGGGFGF:CFGGF@FGGFGG:<EGFEGG7CE+:;+;F788*:C5>FEEGGG:EEGGCEGG*<+00<>30<+<F:+*0<AC*AEGG>G55>FEECC3ED*.9C3794*27@B?+9**)0*.*8*@6@***
@M03506:14:000000000-AKVR1:1:1101:8494:1950 1:N:0:46
ATGAAACGGGAGGCAGCAGTGGGGAATTGTTCGCAATGGGCGCAAGCCTGACGACGCAACGCCGCGTGGAGGATGAAGATCTTCGGGTCGTAAACTCCTTTCGATCGAGACGAACAGCCTTCGGGTGAACAATCCGGAGGTCTGACGGTACCGAGAGAAGAAGCCCCGGCTAACTCCGTGCCAGCAGCCGCGGTCATACGGGGGAGGCAAGCGTTGTTCGGAATTCCTGGGCGTAAAGGGCTCGTAGGCGGCCAACTAAGCCAGACGTGAAATCCCCCGGCTTTACCGGGGTCGTGGGGTC
+
CCCCCGGGGGGGGGGGGGGFFFGGGGGGGFGGGGGGGGDCFCGGGGGGGGGGGGGGGGEGGGGGGGFGG>FGDGFEFGCFGGGGGGGGFGGGGGGEFGGGGGGGGGGEGFGGGGGCG8FGGGGFEGGGGGGGGGGGG:FDFGGGGGGGGGGGG>FGGFGGGDFGFFGGCEG7FGGEGG<BEGF,CFGGGGGGGG*;CCFGGGGG>EEG>EEC*88:;:CGG58@C++2+<*8=C5C*<CEDE=ECGEGD7C=3*:D*909*<**6CG7EF*=**2<*)9DD35+06CDFGE())0))0).)
@M03506:14:000000000-AKVR1:1:1101:19953:1961 1:N:0:46
ATTACGGGAGGCAGCAGTTAGGAATTTTGGGCAATGGGCGCAAGCCTGACCCAGCAACGCCGCGTGGGTGACGAAGGCCTTCGGGTTGTAAAGCCCTTTTCTGGGGGTAGATGATGACGGTACCCCAGGAAGAAGCACCGGCTAACTACGTGCCAGCATCCGCGGTAATACGTAGGGTGCGAGCGTTGCCCGGATTTATTGGTCGTAAAGGGCGCGTATGCGGTCACGCACGTTCGTTGTGAAATCGCTCGGCGCAACTGGTCGGGGTCAGCGTATACGGCGTGGCCGGAGCAAGCTAGGG
+
CC-@CFCGCFCEG@FGFGGFGGGGGGFGGGDFD@FGDFF:EGCG8FFGFFGGGG,CF@EGDEGGGDGGGGGGFC@C>8FDEEFEGGGGGF?E,?FGF85E<EF,=:=44B,EFGGFGG7CFCE,,3BC78=<,=FG8FGG7C@<FG9,D7@CFFFC*C,2:**>751*7F;<F:,17?***4=FEF788:FCEC*=C+<@+@+::8@F*+A5C5>C?C587;5CCGDEG5CC12;?E6>A*+0:+0:5***5*/:):<27C2:5=CCD5*:@C***0*2/9;5757*.())(7453/*/8F
@M03506:14:000000000-AKVR1:1:1101:9531:1991 1:N:0:46
ATGAACTCCTACGGGAGGCAGCAGTGGGGAATCTTGCACAATGGGCGAAAGCCTGATGCAGCGACGCCGCGTGAGCGATGAGGCCCTTCGGGGTGTAAAGCTCTTTCGACGGGAACGATAATGACGGTACCCGGAGAAGAAGCTGCGGCTAACTACGTGCCAGCAGCCGCAGTAACACGTAGGCAGCAAGCGTTGTTCGGAGCTACTGGGCGTAAAGGGTGGGTAGGCGGCCTTCTTAGTGTGGTGTGATATCTCCCGGTCCAACCGGGAGGGTGCGCCGAAGACTGGGGGGGTAGAGTGC
+
CCCCCGFGGDFGEGGGGGGGGGGGGGGCEEFFCFGFGCGD@@EFFFCEFGGGGFCCGFGGGFGEGEGFGGGGFGGGGEFGGGF+=74BFDEGGCCCGG<FAFEFDGGGFGGD::FFGGG7F,8@FEGGGEGGGD@FGFGGFFGGG77::FE:FCF7F<<C:FF>:CCFCCD*=>9,>AF@FFEFC@EF7<FG1*:;@EGE5E*2:0+<+/C5*8;5<CCF8*2::EGFD>CE8++3++20+30:2:199++A:<27E@5/*:697317:)77D3/:9D*//)>C?6>>())()...*86@*
@M03506:14:000000000-AKVR1:1:1101:15436:2000 1:N:0:46
ATGAACTCCTACGGGAGGCAGCAGTCGAGGATCTTTGGCAATGGGCGCAAGCCTGACCAGGCGACGCCGCGTGTGCGATGAAGGCCTTCGGGTTGTAAGGCACTGTCGAGGGGGAGTAAGCCGAAAGGTTGAACTATCCCTGGAGGAAGCTCGGGCTAAGTTCGTGCCAGCAGCCGCGGTAAGACGAACCGAGCGAACGTTGTTCGGAATCACTGGGCTTAAAGGGCGCGTAGGCGGGTGTGAAAGTCTGCGGTGAAATCCTCCAGCTTAACTGGAGAAGTGCCGTGGAGACCGCGCATCT
+
CCCCCGGGGGGGGGGGGGGGGGGGGGGGGGFGGGGGGGGGGGFFGGGGGGGGGGGGGGGGGGGGGGGGGGGCEFGGGGGGGGGGGGGGGGGGGGGGGGGGGGGGGGGGGGGGGGGGGGGGGGGFEGGGGGGGGGGGGGGGGGGGGGGGGGFFGGGGDGGGGGGGGGGGGGGGGGGGGGGGGGGGGGGGGGGGGGGGGGGAFCCGGGGGEGGDFC<ECGGDGGGGGGCGGGGEGGFGGED=EGFGGC<FGGCEG*7>F=>FFCFFFF6>+C7@FCF:CFGF>FF?E>/;3*01)7).)))0*
@M03506:14:000000000-AKVR1:1:1101:8013:2002 1:N:0:46
ATGAACTCCTACGGGAGGCAGCAGTGAGGAATATTGCCCAATGGGCGCAAGCCTGAGGCAGCGACGCCGCGTGGGTGAAGAAGGCCTTCGGGTCGTAAAGCCCTTTTCTGCGTGACGAGAACAAGGACGGTAGCGCAGGAAAAAGTCTCGGCTAACTACGTGCCAGCAGCCGCGGTAAAACGTAGGAGGCAAGCGTTATCCGGAGTTACTGGGCGTAAAGCGTGCGTAGGCGGATCTGTAAGTGGGTGGTGAAAGCGCCCGGTTAAACCGGGCCCGGTCCATCCACACTGCAGGTCTAGAG
+
CCCCCGGFGFGGGGGDF@FFEGGGGGGGGFGFFGGGGGDCFFGGFGEFGGCFGF?EFFFGDFGGGGGEDDGFCEGCFFFGGGAAEGCGGGGDFGE=FCGAED<F=FGGGGGGGGGGGGG>C>FE<FFGGGGGEFFGGCECFEGFD7,,FEFECFFGDGGG>FFGGGGGGGGGGGGGGDGCED<FGGGCCGGGCFGGCECFGGDEEE89C:CFGG>EGEFCFG88EGEGC:6:C*:8CFFCE+0+<:C7=EGFC+<**<G)/5):**2>65:5)))*)05)2=4FF)930*=20706**1*1
@M03506:14:000000000-AKVR1:1:1101:15706:2005 1:N:0:46
ATGAACTCCTACGGGAGGCAGCAGTCGAGAATTTTTCTCAATGGGGGAAACCCTGAAGGAGCGACGCCGCGTGGAGGATGAAGGTCTTCGGGTTGTAAACTCCTGTCATTTGGGAACAATGCGCAAATATTAACTGTATTTGCGTTGATAGTACCAGAAGAGGAAGAGACGGCTAACTCTGTGCCAGCAGCCGCGGTAATACAGAGGTCTCAAGCGTTGTTCGGATTCATTGGGCGTAAAGGGTGCGTAGGCGGCGCGGTAAGTCGGGTGTGAAATCTCGGGGCTTAACTCCGAAACTGCA
+
CCCCCGGGGGGGGGGGGGGGGGGGGGGGGGGGGGGGGGGGGGGGGGGGGGGGGGGGGGGGGGGGGGGDGGGGGGGGGGGGGGGGGGGGGGGGGGGGGGGGGGGGGGGFGGGGGGGGGGGFGGGGGGGGGGGGGGFGGGGGGGGGGGGGGGGGGGGGGFCGGGGGGGGCFGGGGGGGGGDFGGGGGGFGGCGG>FGGEGGGGFFGGGGGGGGGGGFGGGGG5+;E8CGEE7<?FFFGG55*<F*:CEG/;E5FC757:;DC/*9?FGGGFC17:*7<>6DCFBB5:>66):F?:35B:FFF*
@M03506:14:000000000-AKVR1:1:1101:15122:2031 1:N:0:46
ATGAACTCCTACGGCAGGCAGCAGTGGGGAATCTTGCACAATGGGCGAAAGCCTGATGCAGCGACGCCGCGTGAGCGATGAAGCCCTTCGGGGTGTAAAGCTCTTTCGACGGGAACGATAATGACGGTACCCGGAGAAGAAGCTGCGGCTAACTACGTGCCAGCAGCCGCGGTAATACGTAGGCAGCGAGCGTTGTTCGGAATTACTGGGCGTAAAGAGTGGGTAGGCGGTGTTCCCAGTCTGTTGTGAAATCTCCCGGCTTAACTGGGAGGGTGCAGCGGAAACTAGAATGCTAGAGGGG
+
CCCCCGGGGGGGGGGGGGGGGGGGGGGGGGGGGGGFGGGGGGGGGGGGGGGGGGGGGGGGGGEEGGGGGGEGGGGGGGGGGGGGGGGFGGGGGFFGGGGGGGGGGGGGGGGGGGGGGGGGGFFGGGGGGGGFGGGGGGGGGGGF7FEGDCFFGGGGGGFCCFC7EFGGGDEGGGGGGGDFGCFGG7FCCEGE?CEGGGGGG58FGGGGGGGGCEECCFC<+*;CFGGGGGC>?EGCFGGCE+CFGGFGC:FF:CGF6>G3=5>E<:C<C*/7CGC*9@CDG)5CFF==4CB<F4FF@6>3)
@M03506:14:000000000-AKVR1:1:1101:24028:2037 1:N:0:46
ATGAACTCCTACGGGAGGCAGCAGTGGGGGATATTGGACAATGGGGGCAACCCTGATCCGGCAATGCCGCGTGAGTGATGAAGGCCTTAGGGTTGTAAAGCTCTTTTGGTGGGGACGATGATGACGGTACCCGCTGAATAAGCCCAGGCTAACTTCGTTCCAGCAGCCGCGGTAATACGAAGGGGGCGAGCGTTGTTCGGAATTACTGGGCGTAAAGGGCGCGTTGGCGGTGACCCAAGTCTGATGTGTACGTACAGGGCTTAACCTGGGGACTGCTTTTGATACTGGGTTGCTTGATTTC
+
@CCCCFEGE@FAFGG7@:@7F7FFGFGFEG+@CEFEG9CEFGFG8CGEFGFFEFG,FF,C++@FGGFGD+>4+BC9<ECC<,,:<,B55CEF<FFFEGE<,,B,5BEFE,B++8BFF+>+,,,<AFEGC@<D@++@>,@CFBCCF,3>BC3F7>F;<F,3@=;EGD@B**CCGGE;C9C::<:<EGGGDEGE1**25+8>EE*<:7+<?GGGC**;928;C88:*/*<8**1;?08*;*++23+<?<C+93CC+:*+873*/9?+*075C=))01***0**)1+0/:)(*04>F6?F****
@M03506:14:000000000-AKVR1:1:1101:7326:2092 1:N:0:46
ATGAACTCCTACGGGAGGCAGCAGTGGGGAATATTGGACAATGGGCGCAAGCCTGATCCAGCCATGCCGCGTGAGTGATGAAGGCCCTAGGGTTGTAAAGCTCTTTTGTGCGGGAAGATAATGACGGTACCGCAAGAATAAGCCCCGGCTAACTTCGTGCCAGCAGCCGCGGTAATACGAAGGGGGCTAGCGTTGCTCGGAATCACTGGGCGTAAAGGGTGCGTAGGCGGGTCTTTAAGTCAGGGGTGAAATCCTGGAGCTCAACTCCAGAACTGCCTTTGATACTGAAGATCTTGAGTTC
+
CCCCCGGGGGGGGGGGGGGGGGGGGGGGGGGGGGGGGGGGGGGGGGGGGGGGGGGGGGGGGGGGGGGGGGGGGGGGGGGGGGGGGGGGGGGGGGGGGGFGGGGGGFGGGGGGGGGCFGGGGGGGGGGGGGGGGGCGGGEGGDFGGDEGGGGGGGGGGGGGG9FGGGGGEGGGGGGFGGGGGGGGGGGGGGFGGDEEFFEGGEGFDF7CDFFGGGDGFGE8EGGEGGG6?EECCFGGGGGFFD?CFGGGCFCFFG7FGFGGGCCCFGGFGF<55CGGGFG**6*+0=C64669FF4*168?*
@M03506:14:000000000-AKVR1:1:1101:8989:2105 1:N:0:46
ATGAACTCCTACGGGAGGCAGCAGTGGGGAATTGTTCGCAATGGGCGCAAGCCTGACGACGCAACGCCGCGTGGAGGATGAAGACCTTCGGGTCGTAAACTCCTTTCGATCGAGACGAATGGTTTCCGGGTGAACAATCCGGGAAAATGACGGTACCGAGAGAAGAAGCCCCGGCTAACTTCGTGCCAGCAGCCGCGGTAATACGAAGGGGGCTAGCGTTGTTCGGATTTACTGGGCGTAAAGCGCACGTAGGCGGATCGTTAAGTCGGGGGTGAAATCCTGGAGCTCAACTCCCGCACTT
+
<CC9CGGGGGGGGGG7FEGGGGGGGGGGGFGGGGGGGGGECGEGGGGGGGGGGGFGGGGGGGDEGGGGGGGGGGGGGFGGGGGGGGGGGGGGGGGGGFFGGGGGGGGG<FGGFGGGGG7CFGGGGFFECCFF<FGF@FGGGCEGG7FEC,?FGF:FGDED:FFCFG:7FFGGEGGGGGGGCFGGC*<@FGBFFCEEGGGGGGGGGC8C8>/:E>CFGEA8CEFGDC*1AFFFG<+;F8CC579C=E*55CF5*+:C*095:FC:?*<**>*./17+0070*9)*25*0477.*/))))0.)
@M03506:14:000000000-AKVR1:1:1101:14382:2121 1:N:0:46
ATGAACTCCTACGGGAGGCAGCAGTCGGGAATATTGCCCAATGGACGAAAGTCTGAGGCAGCAACGCCGCGTGCGCGATGAAGGCCTTCGGGTCGTAAAGCGCTTTTCGGGTGGATGAGAGCGGACAGTACACCCGGAATCAGGTACGGCTAACTACGTGCCAGCAGCCGCGGTAAAACGTAGGTACCGAGCGTTATCCGGATTTACTGGGCGTAAAGCGCGTTCAGGCGGTTTGGCAAGTCGGGCATGAAATCTCTCGGCTCAACCGGGAGGGGTTGTCCGATACTGCCGGGCTGGGGGG
+
CCCCCGGGGGGGGGGGGGGGGGGGGGGGGEGGGGGEGGGGGGGGGGGGGGGGGGGGGGGGGGFGGGGGGGGGGGGGGGGGGGGGGGGGGGGGGGGGGGGGGGGGGGFGGGGGGGCFFGGGGGGGGGGGGGGGGGGGGGGGGGGGGGGGGGGGGGGGGGGGGGGGGGGGGGGGGGGEGGGGGGGGGGFFGGGGGCEGGGGGDGGGGGGGGGGGGGGCEGFEGGGGGGF7CGGGDGGGGCFFGGGGGGG4CFGGGG77C?DFD539<767CD*5)7<*9<*C>>BCEDF=A5>9)05.>)7<B
@M03506:14:000000000-AKVR1:1:1101:20734:2126 1:N:0:46
ATGAACTCCTACGGGAGGCAGCAGTCGAGAATTTTTCTCAATGGGGGAAACCCTGAAGGAGCGACGCCGCGTGGAGGATGAAGGTCTTCGGATTGTAAACTCCTGTCATTGGGGAACAATGCGTAAATATTAACTGTATTTGCGTTGATAGTACCCGAAGAGGAAGAGACGGCTAACTCTGTGCCAGCAGCCGCGGTAATACAGAGGTCTCAAGCGTTGTTCGGATTCATTGGGCGTAAAGGGTGCGTAGGCGGCGCGGTAAGTCGGGTGTGAAATCTAGGGGCTTAACTACGAAACTGCC
+
CCCCCGGGGGGGGGGGGGGCGCEGEFGGGGGGGGGGGGGGGGGGGGGGGGGGGGGGGFFGGGGDGEFG:BF>F7:CFGGGGGGGGGFEGGGGGCGGGGCCFGGGGGGGGGGGGGGGGGGGGFFGGGGGGEFFGGGGFFGEFGGGGGCGGGGGGGFGG+3:CFG7:@DFC<7FFGEFCFGGGGGGGFGGGGGGGDGGCCG?FE9CF7FEG99CCGGGEGGGCFEDEE5CCFGGF58:CCCEDF5:EEC>=EGFCCCD5@))2:0<C<ED57>:FFGGF***2)75:;46)0*.7))878@=)
@M03506:14:000000000-AKVR1:1:1101:15899:2145 1:N:0:46
TGAACTCCTACGGGAGGCAGCAGTGGGGAATTTTGGGCAATGGGCGAAAGCCTGACCCAGCAACGCCGCGTGAGGGTGGAAATCCTTCGGGATGTAAACCTCACAAGCAAGGGAAGAGCGCTTCCGATTTAATAAATCGGAAGTTCGACGGTACCTTGCGTAAGCCACGGCTAACCACGTGCCAGCAGCCGCGGTAATACGTAGGTGGCAAGCGTTGTTCGGAATTATTGGGCGGAAAGGGCGCGTAGGCGGCTTGTTAAGTCGGTTGTGAAAGCCCGGGGCTCAACCCCGGAAAGTCGAC
+
CCCCCGGGGGGGGGGGGGGGGGGGGGGGGGGGGGGGGGGGGGGGGGGGGGGGGGGGGGGGGGGGGGGGGGGGGGGGGGGGGGGGGGGGGGGGGGGGGGGGGGGGGGGGGGGGGGGGGGGGGGGGGGGGGGGGGGGGGGGGGGGGGGEGGGGGGGGGGCFGGGGGGGGGGGGGGGGGGGGGGGGGGGGGGGGGGGGDCF<FGCCGGGGGGGGFDC*;EG=CEEG*/<F:FCFGG5**:CG*CCEEGEDDGGGGGC*7@=FGGGFGC/:CCD74*:9:F>DDGF>CF?4>:DEFEDE4/8B))
@M03506:14:000000000-AKVR1:1:1101:24300:2149 1:N:0:46
ATGAACTCCTACGGGAGGCAGCAGTCGGGAATTTTGGGCAATGGGCGAAAGCCTGACCCAGCAACGCCGCGTGAAGGATGAAATCCCCCGGGATGTAAACTTCGCAAGAACGGGAAGAATAAGTAGGGGACAATACCCCCTATGATGACGGTACCGTTTGTAAGCTTCGGCTAACTCCGTGCCAGCAGCCGCGGTAATACGGGGGGAGCAAGCGTTGTTCGGTTTTACTGGGCGTATAGGGCGCGTAGGCGGCTAGCACAAGTAAGTTGTGAACTCTCAGAGATTAACTCGGTAAGGTCAA
+
CCCCCEEFGG@@F7@E@+@FGFGGAEFE6@FEGEFEECFDGFFG8,@@@7C@FFGGEGGFFFGGG:@6FEG=F,<5CF,4C<C,9CF++@CC@FEGFA<<?FEFCCC:FFFE:7B+3D,5EBEGGGGD77=F@FFDBFC<FFGGGGACEC@FF@FD3@,>F22@D;,>B*<<6<3=:<<1FFCF7<B8CE7CC*=<*B++=*BE*:E5/*28/CGECG5ECE**2;9+:+<5C5*1*+:9*:>5:EGD5<**71C/8=72:/00+23:+::8:*7+*)22095+9*:6-*70)).9;/176
@M03506:14:000000000-AKVR1:1:1101:9794:2154 1:N:0:46
ATGAACTCCTACGGGAGGCAGCAGTGAGGAATCTTCCACAATGGACGAAAGTCTGATGGAGCAACGCCGCGTGCAGGATGACGGCTTTCGGGTTGTAAACTGCTTTTATATGGGAAGATCATGACGGTACCATATGAATAAGGACCGGCTAACTACGTGCCAGCAGCCGCGGTAATACGTAGGGTCCAAGCGTTATCCGGAATTACTGGGCGTAAAGCGTACGTAGGCGGCGCGTTAAGTGCAACGCGAAATCTTGCGGCTCAACCGTATCGACTGGTTTGCATACTGGCGTGCCTGCGGA
+
CCCCCGGGGGGGGGGGGGGGEGGGGGGGGGGGGGGGGGGGGGGGGGGGGGGFGGGGGGGDFGGGECF@CFFGGGGGGGFGFGGCEFGGGD@FFFGGGGGGEBFGFGGFGFGGGGGGGGGGGGFCGGGGGGFGGGGGG9FEFFC<FGCEC:@<@FFDCFEG<,@FFGGGEEGGEGG;CFFFCF>FFDCFCGGGGCECFFGGE5E8,+2?8;5B:*;;?FGE88ECFFC+88882>8*78:9+32<ACE<?5:1:9FF@559C769C4:9C**)*/*/*0:*79*2:6C4,7>:>:)/7))0)
@M03506:14:000000000-AKVR1:1:1101:10547:2173 1:N:0:46
ATGAACTCCTACGGGAGGCAGCAGTAGGGAATTTTCCGCAATGGGCGCAAGCCTGACGGAGCAACGCCGCGTGAGGGACGAAGGTCTTCGGATTGTAAACCTCTTTGGAGCGAGACGAACGAGCTTTCGGTGAACAGCCGGAGGCAGTGACTGTATCGCTAGAACAAGTCACGGCTAACTCTGTGCCAGCAGCCGCGGTAATACAGAGGTGACAAACGTTGTCCGGAATTATTGGGCGTAAAGGGCGCGTAGGTGGGCGAGTAAGTCAGGTGTGAAAGCTCTGGGCTTAACCCAGGAATTG
+
CCC<CFAFC<@EGGE@FFGGGGCEFE@E@E6EF@FDFEGGGE<FGGGC@@FGGGGGF>GGGG@FECDGEGEFGFGGG@FCFCGGEFGGGGGCCGGGGG?<FBE@DFG8FCBF@CCEGEGGG7E@@CF>:BFFCFAFF,3C3CF7<<:FC,@@CCCF9<@FGC@FCB@FGFFGGDGGGCFG9,,?CFA@FFGGGGGGGDE5EF?CFFFFGG>FFC9;*?8FCEF?E*;:::CGFGFF=EGGG57:CC7<CCECC:9C*)93:EFE9CC:FFEFC7>CF?4*96*2C>4>2>FA5BF::5FF=
@M03506:14:000000000-AKVR1:1:1101:18047:2176 1:N:0:46
ATGAACTCCTACGGGAGGCAGCAGTGGGGAATTGTTCGCAATGGGCGCAAGCCTGACGACGCAACGCCGCGTGGAGGATGAAGACCTTCGGGTCGTAAACTCCTTTCGATCGAGACGAATGGCCTCCGGGTGAACAATCCGGAGGAGTGACGGTACCGAGAGAAGAAGCCCCGGCTAACTCCGTGCCAGCAGCCGCGGTAATACGGGAGGGGCAAGCGTTGTTCGGAATTACTGGGCTTAAAGGGCTCGTAGGTGGCCCACTAAGTCAGATGTGAAATCCCTCGGCTTAACCGGGGAACTG
+
CCCCCGAGEFGGD@@,@:@,FEAF@AGAD@B6CFC<E,C6@@F?<<:+CBFGF8EFF,@+C7F@F@@G:C@FCC+9C7,9BEFF8,:<=F7>FBCFC=F,8=A<E<E+B?,>+>DFG7=D=DFFGGGGGG+@CFA=DF:FCEG>EFGAFCG*FFFFCE7C*=*<CFC@E@FGEG>C<F2CCFGGGGBCFCFGG5>ECECCCCGGGG85*8?CE5*;C8858;5AEGC?*AC7CCGF/*12:+<CG=*7C2C5D<?FC)55/:>+<>+*02+0:CCGG**2*).:*8*)57*53)<<3>FF*
@M03506:14:000000000-AKVR1:1:1101:12502:2242 1:N:0:46
ATGAACTCCTACGGGAGGCAGCAGTAAGGAATCTTGGTCAATGGGCGCAAGCCTGAACCAGCCATGCCGCGTGCAGGAAGACGGCCCTACGGGTTGTAAACTGCTTTTATACGGGAATAAACCTATCAACGTGTTGGTAGCTGAATGTACTGTAAGAATAAGGATCGGCTAACTCCGTGCCAGCAGCCGCGGTAATACGGAGGATCCAAGCGTTATCCGGATTTATTGGGTTTAAAGGGTGCGTATGCGGCCTATTAATCCAGGGGTGAAAGACGGTTGCTTAACTATCGCAGTGCCTTTT
+
CCCCCGGGEFDFGGGGGEFEGGGFFFEGGGGG9FGGGGGFGGCCFFCFGGGGFGCGFF7E<CEFG8FEFEEGGGGGGGF?EEFDGDGGGFE@CCGE:FCD?FFGGGGGGGGGGGD:FGEE<C=F<FFGADFFD,AFC8F9,:7,ADEDE,@FDD@FC<3=A:AGFCCEGGG7<==,+56CDFGGGFFFDGE7F:CFGFFGGGDG:CFF7+;818CFFGG58:EGCCFGGG:C=CGGFFG*:=72/*:>*:C=3?F=C407CFC6:C5)*0+9**/:7)79:=7FFF74<D:(776*7@??*
@M03506:14:000000000-AKVR1:1:1101:22651:2248 1:N:0:46
ATGAACTCCTACGGGAGGCAGCAGTCGGGAATTTTGGGCAATGGGCGAAAGCCTGACCCAGCAACGCCGCGTGAAGGATGAAGTATTTCGGTATGTAAACTTCGAAAGAATGGGAAGAATCAATGACGGTACCATTTATAAGGTCCGGCTAACTACGTGCCAGCAGCCGCGGTAATACGTATGGACCAATCGTTGTTCGGATTTACTTGGCGTAAAGGGTGTGAGGGTGGCGCCGTAAGTCGGGTGCGAAATTTCGGAGCTGAACTCCGTAACTTCATGAGATACTTCGGTGCTTGAGGAC
+
<CCCCGGGF<EECCEE7FGGGGEGGGGCFGCFFCF9@EGFGGGGCFF@:F@FDFFFFCGGGGFGGCGE7EF>F=FFDFDFCF<FE?FFFDGGGGFGGFD<FDF+D<B@EFF9<<F<?FFF<,B<EFGGGGDE,FFFFFGFFG9F9F7BCCE<FD=F@<>DDACCFEE7FGC7***@@F@<F,D>F?F*,,6=A7,F,,6C**822?C+;8CCGGG*;C53*33++1;CE>*1*:E8:*9:+2**1/*9*/*:C+3*23)CE+*0+*20:*10C00+*9**9*0+2**907>?5?*/))<9.
@M03506:14:000000000-AKVR1:1:1101:18868:2282 1:N:0:46
ATGAACTCCTACGGGAGGCAGCAGTCGAGAATTTTTGACAATGGGGGAAACCCTGATCGAGCGACGCCGCGTGGAGGATGAAGGTCTTCGGATTGTAAACTCCTGTCATTGGGGAACAAGGTGCATACGTTAACTGCGTGTGTATTGATAGTACCCGAAGAGGAAGGGACGGCTAACTCTGTGCCAGCAGCCGCGGTAATACAGAGGTCCCAAGCGTTGTTCGGATTCATTGGGCGTAAAGGGTGCGTAGGCGGCGCGGTAAGGCGGGTGTGAAATCTCGGAGCTTAACTCCGAAACTGCC
+
CCCCCGGGGGGGGGGGDDGGEGGFGGGGGFFGGGGGDGGGGGGGGGGDEFGGGGGGGGGGGGGCGGGGGGGGGGGGGGGGGA9=FGGGGGGGGGFGGGGGGGGGGGGGGGFGGDGEGGGGGGGGGGGGGGGGDFGGFFGGGGGGGGGAFGGGGGGGGGGGGCF@FGDCDF>7FGEGGGGGDGAFGG<CFGCFGGGGGGGGGGGGFGGFFFGGGFGGGGCEGGGGGGGF9C@@F5AEE=DCFCGGGGGGGDGGDGGCCB3CEE*<*95DEDCBCC:+:@FG38BE=?F=BCF:D)<:;**9.
@M03506:14:000000000-AKVR1:1:1101:13850:2320 1:N:0:46
ATGAACTCCTACGGGAGGCAGCAGTCGAGAATTCTTCTCAATGGGGGAAACCCTGAAGGAGCGACGCCGCGTGGAGGATGAAGGTCTTCGGGTTGTAAACTCCTGTCATTTGGGAACAAGTGTCGGTACCTAACTGCTACCGGCTTGATAGTACCAGAAGAGGAAGGGACGGCTAACTCTGTGCCAGCAGCCGCGGTAATACAGAGGTCTCAAGCGTTGTTCGGATTCATTGGGCGTAAAGGGTGTGTAGGTGGCGCCGTAAGTCGGGTGTGAAATTTCGGAGCTTAACTCCGAAACTGCC
+
CCCCCGGGGGGGGGGGGGGGGGGGGGGGGGGGGGGGGGGGGGGGGGGGGGGGGGGGGGGGGGGGGGGGGGGGGGEFGFGGGGGGGGGGGGGGGGGGGGGGGGGGGGGGGGGGGGGGGGGGGGGGGGGGGGGGGGGGGGGGGGGGGGGGGGGGGGGGGGGGGGGFFGGGGGGGGGGGGG9FFGGGGGGGFGGGGGGGGGGGGGGGGGGGGFGGGGFG=CC;EFEGCGCFGFGGGGFGGGG*<FG:EEGG?FFFGGGGEDGG5EG+99CD*9/.?7CDG=FGDBBEGFC=>*8.555DBFFF)
@M03506:14:000000000-AKVR1:1:1101:8398:2330 1:N:0:46
ATGAACTCCTACGGGAGGCAGCAGTCGGGAATTTTGGGCAATGGGCGAAAGCCTGACCCAGCAACGCCGCGTGAAGGATGAAATCTTTCGGGATGTAAACTTCGCAAGAATAGGAAGAATAAGTAGGGGATAATACCCTCTATGATGACGGTACTATTTGTAAGCTCCGGCTAACTCCGTGCCAGCAGCCGCGGTAATACGGGGGGAGCAAGCGTTGTTCGGATCTACTGGGCGTAAAGGGCGCGTAGGCGGCGCAACAAGTCACTTGTGAGATCTCCGGGCTTAACCCGGAACGGTCAAG
+
CCCCCGGGGGGGGGGGGGGGGGGGGGGGGGGGGGGGGGGGGGGGGGGGGGGGGGGGGGGGGGGGGGGGGGGGGGGGGFFGGFGGGGGGGGGGGGGGGGGGFGGGDGDGEFFGGGGGGGFFGDGFGGGGGGGGGGGGGFGGGGGGGGGGGGGGGGGGGGFGGGGGGGGGGGGGEGGGFGEGGGGGGGFFGCGGGGGGGGGGFGGGGGDGGGGGGGC?CEGGGEEEGGGFGGGGGD*2**:FGGG5CEEGGGGGGGG3=:FGEF7FC*2?96C=7*9A77C99<@FF40*4C:15<@>@D>79
@M03506:14:000000000-AKVR1:1:1101:11370:2334 1:N:0:46
ATGAACTCCTACGGGAGGCAGCAGTAGGGAATTTTCCACAATGGACGAAAGTCTGATGGAGCAACGCCGCGTGCAGGAGGAAGGCCTTCGGGTCGTAAACTGCTTTTATCTGTGACGATTATGACGGTAGCAGATGAATAAGGATCGGCTAACTCCGTGCCAGCAGCCGCGGTCATACGGAGGATCCAAGTGTTATCCGGAATTACTGGGCGTAAAGAGTTGCGTAGGTGGCATATTAAGCAAATAGTGAAATCGTGCGGCTCAACCGCATAGCCACTATTTGAACTGCTAAGCTGGAGCA
+
CCCCCFFGGDGFGGGGGGG@EFGGGGGGGGFFGGFEGFFG<EGGGGGGEEGFGEFGGDFGGGGGGGGGGGGGGG<FFGGGGGGE8=CFFFGGGEEFGFGGGCFGGGGGG9?FFGFFGGGGGFGFGGGGGCEFGGGFFGFGGGGF,FF:C@FFF=DF:<FC7;FGGFG,+CCFCCFF@CF*>FDCCF<,>C7,<,,@9<EEDCF8FBFGCF>5:E>*?+:9@C?8:?EGF68689+++<*ACCC6999:7<?+00:9/8CCC5CCE4C<EDED776?*9C*7969:@*=):7475/))).5.
@M03506:14:000000000-AKVR1:1:1101:15369:2356 1:N:0:46
ATGAACTCCTACGGGAGGCAGCAGTGGGGAATCTTGCGCAATGGGCGAAAGCCTGACGCAGCGACGCCGCGTGGGGGAAGAAGGCTTTCGGGTTGTAAACCCCTTTCAGGAAGGACGAAGCCACTCGGGTTAATAGCCCAGAGGGTGACGGTACTTCCAGAAGAAGCCCCGGCTAACTACGTGCCAGCAGCCGCGGTAATACGTAGGGGGCAAGCGTTGTCCGGATTTATTGGGCGTAAAGAGCGTGTAGGCGGTTAGGTAGGTCCGTTGTGAAAACTCGAGGCTCAACCTCGAGACGCCG
+
CCCCCGGGGGGGGGGGGGGGGGGGGGGGGGGGGGGGGGGGGGGGGGGGGGGGGGGGGGGGGGGGGGGGGGGGGGGGGGGGGGGGGGGGGGGGGGGGGGGGGGGGGGGGGGGFGGGGGGGGGGGF@FGGGGGGGGGGGGGGGGGGGGGGGGGGGGGGGGGGGGGGGGGGGGGGGGGGGGGGC<:FGFGGGGGFEGGEGGE7EF:3<CEDEEEEFGGGGGGGGGGGGG5@?FFGCC8ECECCFCGGGGGDCCFC5CEG5>FF++7C?=ED+9EDFCFCCFCCC3:*/.063FFFF37)7BDD5
@M03506:14:000000000-AKVR1:1:1101:12389:2370 1:N:0:46
ATGAACTCCTACGGGAGGCAGCAGTGGGGAATATTGGACAATGGGCGCAAGCCTGATCCAGCCATGCCGCGTGAGTGATGAAGGCCCTAGGGTTGTAAAGCTCTTTTGTGCGGGAAGATAATGACGGTACCGCAAGAATAAGCCCCGGCTAACTTCGTGCCAGCAGCCGCGGTAATACGAAGGGGGCTAGCGTTGCTCGGAATCACTGGGCGTAAAGGGTGCGTAGGCGGGTCTTTAAGTCAGGGGTGAAATCCTGGAGCTCAACTCCAGAACTGCCTTTGATACTGAGGACCTTGAGTTC
+
CCCCCGGGGGGGGGGGGGGGGGGGGGGGGGGG9FFGGGGGGGGGGGGGGEGGGGGGGGGGGGGGGGGGGGGGGGGGGGGGGGFGGGGGGGGGGGGGGGGGGGGGGGGGGGGGGGGGGGGGGGGGGGGGGGGGGGGGGGGGGGGGGGGGGGEGGGGGGGGGGGGGGGGGGGGGGCFFGGGDC@GEGGGGGGGGGGGGFGDGG5@FGGGGGFGGG>CCFGGGGGGGGGGGG5?8C=FG++:3<FGGGGCDFGGFDED7C@GF=FF?EC?*<C<57FC?*/:C*9=:CBD*5D6(.7B44)9@0
@M03506:14:000000000-AKVR1:1:1101:12566:2373 1:N:0:46
ATGAACTCCTACGGGAGGCAGCAGTGGGGAATTGTTCGCAATGGGCGCAAGCCTGACGACGCAACGCCGCGTGGAGGATGAAGACCTTCGGGTCGTAAACTCCTTTCGATCGAGACGAACGGCTTCCGGGTGAACAATCCGGAAGAGTGACGGTACCGAGAGAAGAAGCCCCGGCTAACTCCGTGCCAGCAGCCGCGGTAATACGGGGGGGGCAAGCGTTGTTCGGAATTACTGGGCGTAAAGGGCTCGTAGGCGGCCAACTAAGTCAAACGGGAAATCCCTCGGCTTAACCGGGGAACTG
+
CCCCCGGGGGGGGGGGGGGGGGGGGGGGGGGGGGGGGGGGGGGGGGGGGGGGGGGGGGGGGGGGGGGGGGGGGGCCGDGGGGGGGGGGGGGGGGGGGGGGAFGGGGEFGDGGGGGGGGGGGGEGGGGGGGGCFFGFGFFGGGDGEFCECAFGGFFGGGFGGGF@CFGFG>FGGGGGGGGGFFGCFGGFCFGGGGGDC>:CCCFGFGGGGGGE885@CE;88/AEGG>E5CCC?CGGGGD=ECGGDEEGECEFDCCDE5)*7*9FFCF7:2<7**1>57CFFF>EDE5)5092.075)0)01
@M03506:14:000000000-AKVR1:1:1101:18079:2378 1:N:0:46
ATGAACTCCTACGGGAGGCAGCAGTAGGGAATTTTCCGCAATGGGCGAAAGCCTGACGGAGCAACGCCGCGTGCAGGAGGAAGGCCTTCGGGTCGTAAACTGCTTTTAACGGGGACGATTTTGACGGTACCCGTAGAATAAGGATTGGCTAATTCCGTGCCAGCAGCCGCGGTCATACGGAAGATCCGAGCGTTATCCGGAATTACTGGGCGTAAAGAGTTGCGTAGGTGGCATGTAAAGCGAACAGTGAAAGATCCCGGCTCAACCGGGGACACATTGTTCGAACTCACAAGCTAGAGCA
+
CCCCCGGGGGGGGGGGGGGGGGGGGGGGGGGGGGGGGGGGGGGGGGGGGGGGGGGGGGGGGGGGGGGGGGGGGGGGGGGGGGGGGGGGGGGGGGGGGGGGGGGGGGGGGGGGGGGGGGGGGGGGGGGGGGGGGGGGGGGGGGGGGGGGGGGGGGFGGGDGFGGGGGGGGGGGGGGGGGGGGGGGGGGGGGGGFGDGGGGGGGGGGGGGGGGGGGGGGFCFGGGGGGGGGFFGGGGGGGFGGGCG5*22+0ACGC+?<?DDE=DGGGFGDCC))/>C*62*29>F65/1)>??FFFF?*6*)
@M03506:14:000000000-AKVR1:1:1101:7067:2392 1:N:0:46
ATGAACTCCTACGGGAGGCAGCAGTGGGGAATCTTGCGCAATGGGCGAAAGCCTGACGCAGCGACGCCGCGTGCGGGAAGAAGGCCTTAGGGTTGTAAACCGCTTTCAGGAGGGACGAAGCCACTCGGGTGAATAGCCCAGAGGGTGACGGTACCTCCAGAAGAAGCCCCGGCTAACTACGTGCCAGCAGCCGCGGTAATACGTAGGGGGCAAGCGTTGTCCGGATTCATTGGGCGTAAAGAGCGTGTAGGCGGCCAGGTAGGTCGGTTGTGAAAACTGGAGGCCCAACCTTCAGACGTCG
+
CCCCCGGGGGGGGGGGGGGGGGGGGGGGGGGGGGGGGGGGGGGGGGGGGGGGGGGGGGGGGGGGGGGGGGGGGGEGGEGGFGGGGGGGGGGGGGGGGGGGGGGGGGGGGGGGGGGGGGGGGGGGFGGGGFGFGGGGGGGGGGGGGGGGGGGGGGG?FFGGGGGGGGGGGGGGGGGGGGGGGGGGGGGGGGGGGGGGGGGGFGGFFGGGGGGGGFFEGGGGGGGGGGGGGGEGFGGGGGDGGGGFCEGDGGGFCEGGGFG6CFGFGG=9CG*<:>DFD4*29;>5*.9;?DF<?*=@?3:.)
@M03506:14:000000000-AKVR1:1:1101:17101:2407 1:N:0:46
ATGAACTCCTACGGGAGGCAGCAGTGGGGAATTGTTCGCAATGGGCGCAAGCCTGACGACGCAACGCCGCGTGGAGGATGAAGGTCTTCGGATTGTAAACTCCTGTTGCTCGGGACGAAAAGCTTCGACCTAACACGTCGAAGTCTGACGGTACCGAGTGAGGAAGCCCCGGCTAACTCTGTGCCAGCAGCCGCGGTAATACAGAGGGGGCAAGCGTTGTTCGGAATTACTGGGCGTAAAGGGCGCGTAGGCGGCCTGCTAAGTCGAACGTGAAATCCCTGGGCTCAACCCAGGAACTGCG
+
CCCCCGGGGGGGGGGGGGGGGGGGGGGGGGGGGGGGGGGGGGGGGGGGGGGGGGGGGGGGGGGGGGGGGGGGGGGGGGGGGGGGGGGGGGGGGGGGGGGGGGGGGGGGGGGGEGGGGGGGGGGGGGGGGGGGGGGGGGGGGGGGGGGFGGGGGGGGGGGGFEFGGGGGGGGEEEGGGGGGGGGGGGGGGGG7CGGGEGGGGGGGGFGGGGGEDGGGGGGCEGGGGEDCGG7@FGGGGGGGGGGGEDGC5EDC5ECGC>7>F970<5:CCDF)>3C<>;FGGFFGDFFF<G31@FFFFF??>
@M03506:14:000000000-AKVR1:1:1101:7988:2414 1:N:0:46
ATGAACTCCTACGGGAGGCAGCAGTAGGGAATATTGGGCAATGGGCGAAAGCCTGACCCAGCAACGCCGCGTGTGCGATGAAGGCCTTCGGGTCGTAAAGCACTGTTCTGAGGGATGAGCAAGGACAGTACCGCAGGAATAAGTCTCGGCTAACTACGTGCCAGCAGCCGCGGTACAACGTAAGAGACGGGCGTTATCCGGAGGTACCGGGCGTAAAGCGGGTGCAGTCGGCTCGGCGAGTTGGATGTGAAATCTCTTGGCCCAACTAGGAGAGGTCGTGCAAAACTATGAGATTGAAGTG
+
CCCCCGGGGGGGGGGGGGGGGGGGG9FGGGGGGGGG@FGGGGGGGGGGG7FGGGGGG8FGGGFGGGGGGGGGG?FGGGGGGGGG,FGGGGGCGGGGGG7FGDFG,F?,,CFGCGG,CF,,BF8F8F,DG95,++++@7,,,,,37,,:+8D7,D,,,8,,3+,,6,,,3**<**1*7,,=6,,=7,24**4*=C*<E;FE7B**4+++2*88E:8C*0<E5*1/88+++;=***2***1:**+<+0<*++++23<*+**9++1*:9**<7+)/9*228)1>5*0*02*)**.9*94/*/*1
@M03506:14:000000000-AKVR1:1:1101:18515:2440 1:N:0:46
ATGAACTCCTACGGGAGGCAGCAGTCGAGAATTTTTCTCAATGGGGGAAACCCTGAAGGAGCGACGCCGCGTGGAGGATGAAGGTCTTCGGGTTGTAAACTCCTGTCATTTGAGAACAAGTGCCGGTACCTAACTGCTACCGGCTTGATAGTACCAGAAGAGGAAGGGACGGCTAACTCTGTGCCAGCAGCCGCGGTAATACAGAGGTCTCAAGCGTTGTTCGGATTCATTGGGCGTAAAGGGTGTGTAGGTGGCGCGCTAAGTCGGGTGTGAAATTTCGGAGCTTAACTCCGAAACGTCA
+
CCCCCGGGGGGGGGGEGGGGGGFFGGGGGGDGGGGGGGGGGGGGGGDGGGGGGGGGGGGGGGGEGGDEGGGCFGGGGGGGGGG?GCFGGGGG4FFGGGGGFCGGGGGAFEFGGFGFFGGGGGGGGGGGGGFFDFFFGGFFGGCECFGGFGGG=DC@FCFCBFGGGG7FFFGGGFEFFGFF,@FGGG@FFGGCE@EGGGDDE9BFGEGFF9C9CFCE2;E=8AEGEEDGGGGGGGGGED9FGGGFGEG9<CG<CGFG*7CDCCFFG35C*)277:*0:6*2C3<7*6DF2:*)))0.)))0)
@M03506:14:000000000-AKVR1:1:1101:21519:2447 1:N:0:46
ATGAACTCCTACGGGAGGCAGCAGTCGAGAATTTTTCTCAATGGGGAAACCCTGAAGGAGCGACGCCGCGTGGAGGATGAAGGCCTTCGGGTTGTAAACTCCTGTCATTTGGGAACAAGGCGTAAATATTAACTGTATTTGCGTTGATAGTACCAGAAGAGGAAGAGACGGCTAACTCTGTGCCTGCAGCCGCGGTAATACAGAGGTCTCAAGCGTTGTTCGGATTCATTGGGCGTAAAGGGTGCGTAGGCGGAGCGGTAAGTCGGTTGTGAAATCTTGGGGCTTAACTCCGAAACGTCCT
+
C@CCCGFGDF@FGGG;EEEFCFGCGGGGGGGGFGGGFFGGGGF8<GEFGGGGGGGGGG@<<@FCB7CFDG+@FGFGGG8EGGGCCEFCFGGGEGGGGGGCFFGCG8EFGGGFDGGGGGGGGGGG>EFGGGGFGAFGGGGGGGGGE7DFGFGGFFFDDFF,CFG7,>7>FEEF@FGG>7D9FGFBFFFFFGFGGGCBEGGGF;;CGF7<@CGGGC>EGG:*5:*;58C;B++25:E:*;/<?5E55=:DGGGD<*1/8>D)29FF5</1*9C*:**32*27D).55)01);4,7))7)07)0
@M03506:14:000000000-AKVR1:1:1101:18833:2453 1:N:0:46
ATGAACTCCTACGGGAGGCAGCAGTTGGGAATCTTGGACAATGGGGGAAACCCTGATCCAGCCATGCCGCGTGAGTGATGAAGGCCTTCGGGTTGTAAAACTCTTTCGACGGGGACGATAATGACGGTACCCGTAGAAGAAGCTCCGGCTAACTTCGTGCCAGCAGCCGCGGTAATACGAAGGGGGCTAGCGTTGTTCGGAATTACTGGGCGTAAAGCGCGCGCAGGCGGTCTTCCAAGTCAGTGGTGAAAGCCCGGAGCTCAACTCCGGAATTGCCATTGAAACTGTGAGACTGGAGTAC
+
CCCCCGGGGGGGGGGGGGGGGGGGGGGGGGGGGGGEGFGGGGDGGGGGGGGGGGGGGGGGGGGGGGGGGGGGGEGGGGGGGGGGGGGGGGGGGGGGGGDGGGGGGGGG?FGGGGGGGGGGCGGGGGGGGGGGGGGGGGGGGGGGGGGGGGGGGGGGGFEFGFGGGGGGGGGGGGGGGGGG<FGGDGGDCCGDGGGGGGGDEGGG??7+0ACEGGCFGGGGDDGGGGGGECCEGGGF?:FFC70<FGG:FGGGCG7CE)7)*<FCGDGGDC=3FFGGGFGFFF6<+=7=<76:7*)8?5/0*
@M03506:14:000000000-AKVR1:1:1101:9870:2486 1:N:0:46
ATGAACTCCTACGGGAGGCAGCAGTGGGGAATCTTGCGCAATGGCCTAACGGCTGACGCAGCGACGCCGCGTGTGGGATGAAGCTCCTCGGAGTGTAAACCACTGTTGCCCGGGACGAATAGCTCGATTAATCGAGCCTGACGGTACCGGGTGAGGAAGCACCGGCTAACTCCGTGCCAGCAGCCGCGGTAATACGGGGGGTGCGAGCGTTGTCCGGAATCACTGGGCGTAAAGGGCGCGGAGGTGGTTTGATAAGGGTGTGGTGAAAGTCCGGGGCTCAACCCCGGATCTGCCGTGCCGG
+
CCCCCGGGGGGGGGGGGGGGGGGGGGGGGGGGGGGGGGGGGGGGGGGGGGGGGGGGGGGGGGGGGGGGGGGGGGGGGGGGGGGGFGGGGGGGGGGGGGGGGGGGGGFGGGGGGGGGGGGGGGGCGEGGFGGGGFFGGGGGFGGGGFEGGGGEGGGFGFCFGGGGGDEGGGGCFGGFGGGGGGGGGGGGGEECGGGGGGGGGGGGGGGGGGEGGGGGGEGGGGG?EGGGGCE>CFGCGGGE5EEECFF7:*:?7+<CGFCDEGG=FCF=?>:@CGG5))1>F?4ECBD>2C?AFFF>53)<)
@M03506:14:000000000-AKVR1:1:1101:16275:2491 1:N:0:46
ATGAACTCCTACGGGAGGCAGCAGTGGGGAATTTTGGACAATGGGGGCAACCCTGATCCAGCCATGCCGCGTGCGGGAAGAAGGCCTTCGGGTTGTAAACCGCTTTTGTCCGGAAAGAAAAGGCACCTCCTAATACGGGGTGCTCTTGACGGTACCGGAAGAATAAGCACCGGCTAACTACGTGCCAGCAGCCGCGGTAATACGTAGGGTGCGAGCGTTAATCGGAATTACTGGGCGTAAAGCGTGCGCAGGCGGTCCGCAAAGTCTGATGTGAAAGCCCCGGGCTCAACCTGGGAACTGC
+
CCCCCGGGGGGGGGGGGGGGGGGGGGGGGGGGGGGEGGGGGGGGGGGGGGGGGGGGGGGGGGGFGGGGGGGGDGDGGDCEGGGGFGGGGFGGGGGGGGGGGGGGGGGGGGGGGGG:FGGGFGGGGGGGGGGGFGGGGCFGGGGGGGGGGGGDFGGGGGGGGGGGGGGGGGGGGGGFGGGGGGG7FFGGGGGGGC>FGGGGGGGGCFDCE?*CGGCEEC8:EGGGGGGFCEFGDFFGGGG5FCGDGGGGC5:EGEGGGEGG5:9F<7CCDGFFGFFGFF*9*7>E=7>??GF(<5:))0<=6
@M03506:14:000000000-AKVR1:1:1101:10971:2500 1:N:0:46
ATGAACTCCTACGGGAGGCAGCAGTGGGGAATCTTGCACAATGGGCGAAAGCCTGATGCAGCGACGCCGCGTGGGGGATGAAGCTTCTCGGAGTGTAAACCCCTTTCGACCGGGACGAATGCCTCGCAAGAGGACTGACGGTACCGGTATAAGAAGCCCCGGCTAACTACGTGCCAGCAGCCGCGGTAAGACGTAGGGGGCCAGCGTTGCTCGGAATTACTGGGTGTAAAGCGCACGTAGGCGGCTTTGTAAGTTAGAGGTGAAAGACCGGGGCTCAACGCCGGAATAGCCTTTAAGACTG
+
CCCCCGGGGGGGGGGGGGGGGGGGGGGGGGGGGGGGGGGGGGGGGGGGEGGGGGGGGGGGGGGGGGGGGGGGGGGGGGGGGGGGGGGGGGGGGGGGGGGGGGGFGGGGGGGGGGGGGGGGGGGGGGGGCEGGGGGGGGGGGGGGGGEGEGGCGGGGGFGGG7FFGGGGFGGGGGGGGGFGFGGGGGGEGGGGGGGGGEGCCEGGGGGGGG+<88?CCFGG99CFGGGFE7CFGGGCE@D5EGEGECGFG:+CDEG79BFFF57C?D*9:>C3<C<CC?<*937=:3592?;)7?8?F?F40
@M03506:14:000000000-AKVR1:1:1101:22775:2505 1:N:0:46
ATGAACTCCTACGGGAGGCAGCAGTGGGGAATTTTGGACAATGGGCGCAAGCCTGATCCAGCCATGCCGCGTGTGTGAAGAAGGCCTTCGGGTTGTAAAGCACTTTCGGCCGGAACGAAATCGCGCGGGCTATTACCCCGCGTGGATGACGGTACCGGAAGAAGAAGCACCGGCTAACTACGTGCCAGCAGCCGCGGTAATACGTAGGGTGCGAGCGGTAATCGGAATTACTGGGCGTAAAGGGTGCGCAGGCGGTCCTGCAAGTCAGGCGGGAAATCCCCGGGCTTAACCTGGGAATGGG
+
CCCCCGGGGGGGGGGGGGGGGGGGGGGGGGGGGGGGGGGGGGGGGGGGGGGGGGGGGGGGGGGGGGGGGGGEGGGGGGGGGGGGGGGGGGGGGGGCGGGGGGGGGGGGGGGGGGGGGGGGFGEGGGGDDCFGCGGGGGGGGGGGGGGGGGGGCCCFGGDGGGGGGGGGFGDEDGGGGGGGGG=CGGGGGGGGGGGGGDDEFGGG6:CGG6AEGGDGG*1*;7:EGDCF6C:CFFFG=*9CCC?*0:C)85>:DEE<G3?F6CCFCC+*29>)35>=:*9*9555C5*<>7?2)57>))9?)
@M03506:14:000000000-AKVR1:1:1101:19402:2526 1:N:0:46
ATGAACTCCTACGGGAGGCAGCAGTGGGGAATCTTGCGCAATGGGCGAAAGCCTGACGCAGCGACGCCGCGTGCGGGAAGAAGGCCTTCGGGTTGTAAACCGCTTTCAGGAGGGACGAAGCCACTCGGGTTAATAGCCCAGAGGGTGACGGTACCTCCAGAAGAAGCCCCGGCTAACTACGTGCCAGCAGCCGCGGTAATACGTAGGGGGCAAGCGTTGTCCGGATTTATTGGGCGTAAAGCGCGTGTAGGCGGCCAGGTAGGTCCGTTGTGAAAACTCGAGGCTCAACCTCGAGACGTCG
+
CCCCCGGGGGGGGGGGGGGGGGGGGGGGGGGGGGGGGGGGGGGGGGGGGGGGGGGGGGGGGGGGGGGGGGGGEGGGGGGGGGGGGGGGGGGGGGGGGFGGGGGGGGGGGGGGGGGGGGGGGGGGGGGGGFGGGGGGGGGGGGGGGGGGGGGGGGGGGGGGGGGGGGGGGGGGGGGGGGGGGGGGGGGGGGGGGGGGEEE?GGG@CFDGGGGGFGGGGGGGGGGG;:?CFGGCF5EE7=DFGGGGG=EC8:FFDDEGDFF9CCF:<=CFFG7>7>:C4?C747B5*)9=?4).;BB4:@>).
@M03506:14:000000000-AKVR1:1:1101:7373:2532 1:N:0:46
ATGAACTCCTACGGGAGGCAGCAGTCGAGAATTTTTCTCAATGGGGGAAACCCTGAAGGTGCGACGCCGCGTGGAGGATGAAGGTCTTCGGGTTGTAAACTCCTGTCATTTGGGTACAAGTTGGACGCCGTAACTGCGCGTCCATTGATAGTACCAGAAGAGGAAGGGACGGCTAACTCTGTGCCAGCAGCCGCGGTAATACAGAGGTCTCAAGCGCTGTTCGGATTCATTGGGCGTAAAGGGTGTGTAGGTGGCGCCGCTAGTCGGGTGTGAAATTTCGGAGCTTAACTCCGAGCATGTA
+
-CCC<<C-<ECGCFE,C7FEGGCFEEGGDF7EDGGGGGF@6CFF8CF+BDFGGFCGFE@,CFFFGGGGC:+@>4B=F:FDE?FFFAEEEGDF?FCFAD@?E<FB<FFFDFG<9@+:E?EFFEGC,BC+>FF7C=@CFEGG<+@<F<C<=,EE9=FAFF:,,6D73@>B,>FFDFC7<F<FEGDGCFC1BFC:C7=C1*4C9C@;?:C<C99+:@FG**:;+<*?5>>FE?CF6AC:1/950+/2:EG*0<?905:DE>D):593+/*9AD55*20020:*7)7*:?7*)*0)07).)1*/*
@M03506:14:000000000-AKVR1:1:1101:11130:2539 1:N:0:46
ATGAACTCCTACGGGAGGCAGCAGTCGGGAATTTTGGGCAATGGGCGAAAGCCTGACCCAGCAACGCCGCGTGAAGGATGAAGTATTTCGGTATGTAAACTTCGTAAGAATAGGAAGAATAAATGACGGTACTATTTATAAGGTCCGGCTAACTACGTGCCAGCAGCCGCGGTAATACGTAGGGACCCAGCGTTGTTCGGATTTACTGGGCGCAAAGGGCGCGTAGGCGGCAATTCAAGTCATCCGTTAACTCCCCGGGCTTAACTAGGAATGGCCAGATGAGACTGCTTTGCTAGAGGGC
+
CCCCCFFF6C@@@;C@6@B@@;F<FGGGGGC@6CFFFGFED@F8,@@6CGGGGGECAC99C,CFFCC+@+C+@=FC,=<=AFFFAFGGGGGCGG<EA<F9AA<4,44E9C,9<<<ABFGGGAA<DD<:=BFEF<,5CDCBF?,:,C:C++@,,73>FB,@<DG73@<,>>C<**1227>FGFC><F4*66,<6*B<=,B58B7B:2<+2;8**=:BCGE*8CCC**2C:?EG5<::09CGG7AF+*:*;7+000:1*))92AF?E*+200<)9*90*5*0*0)+09<@9C?)9@=4*/)0)
@M03506:14:000000000-AKVR1:1:1101:15095:2547 1:N:0:46
ATGAACTCCTACGGGAGGCAGCAGTTAGGAATCTTGGACAATGGGCGCAAGCCTGATCCAGCCATGCCGCGTGAGTGATGAAGGCCTTAGGGTTGTAAAGCTCTTTCGGCGGGGAAGATAATGACGGTACCCGCAGAAGAAGCCCCGGCTAACTTCGTGCCAGCAGCCGCGGTAATACGAAGGGGGCTAGCGTTGCTCGGAATCACTGGGCGTAAAGCGCACGTAGGCGGCTTTCTAAGTCAGGGGTGAAATCCTGGAGCTCAACTCCAGAACTGCCTTTGATACTGGAGAGCTTGAGTCC
+
CCCCCGGGGGGGGGGGGGGGGGGGGGGGGGGGGGGGGGGGGGGGGGGGGGGGGGGGGGGGGGGGGGGGGGGGGGEGGGGGGGGGGGGGGGGGGGGGGGGFGFGGGGGGGGGGGGGGGGGGGGGGGGGGGGG9FGGGGFGGGGGFGGGGGGGGGGGFGGGGGGGGGGGGGDGGGGGGGGGFFGGGGGGGGGGGEEGGGGEGGGGGGGGGGGGEGGGGF78E88EGFFGGGGGGGGGGGDFGFFFFGGEGF?FC*<?CFFGDCFCGGFGGGG7FCGC<D?C7D869CFG:04@:5=/?>;B1/
@M03506:14:000000000-AKVR1:1:1101:8255:2564 1:N:0:46
ATGAACTCCTACGGGAGGCAGCAGTGGGGAATATTGGACAATGGGCGCAAGCCTGATCCAGCCATGCCGCGTGAGTGATGAAGGCCCTAGGGTTGTAAAGCTCTTTTGTGCGGGAAGATAATGACGGTACCGCAAGAATAAGCCCCGGCTAACTTCGTGCCAGCAGCCGCGGTAATACGAAGGGGGCTAGCGTTGCTCGGAATCACTGGGCGTAAAGGGTGCGTAGGCGGGTCTTTAAGTCAGGGGTGAAATCCTGGAGCTCAACTCCAGAACTGCCTTTGATACTGAGGATCTTGAGTTC
+
CCCCCGGGGGGGGGGGGGGGGGGGGGGGGGGGGGGGGGGGGGGGGGGGGGGGGGGGGGGGGGGGGGGGGGGGGGGGGGGGGGGGGGGGGGGGGGGGGGGGGGGGGGGGGGGGGGGGGGGGGGGGGGGGGGGGGGGGGGGGGGGGGGGGGGGGGGGGGGGGGGGGGGGGGGGGGGGGGGGGGGGGGGGGGGGGGGGGFGGG7EGGGGGGGGGGGGGGGGDEDDGGDCEFGGGGGGGGGGGGGGGGGGGGFGFGGGG=EFGC7CFGGGGGGF7?DGGGGFCCD?F7CFG?:GF?FF@B@F6F*
@M03506:14:000000000-AKVR1:1:1101:16340:2564 1:N:0:46
ATGAACTCCTACGGGAGGCAGCAGTAAGGAATATTGGTCAATGGGCGGAAGCCTGAACCAGCCATGCCGCGTGCAGGAAGACGGCCCTACGGGTTGTAAACTGCTTTTGCAGGGGAATAAACCCCCGATCGTGATCGGGGTTGAATGTACTCTGAGAATAAGGATCGGCTAACTCCGTGCCAGCAGCCGCGGTAATACGGAGGATCCAAGCGTTATCCGGATTTATTGGGTTTAAAGGGTGCGTAGGCGGCCTGTTAAGGCTGGGGTGAAAGACGGTAGCTTAACTATCGCAGTGCCTTTG
+
CCCCCGGGGGGGGGGGGGGGGGGGGGGGGGGGFGGGGFGGGGGGGGGGGGGGGGGGGGGGGGGGGGGGGGGGGGGGGGGGGFGGGGGGGGGGGGGGGGGGGGGGGGGGGGGGGGGGGGGGGGGGGGGGGGGGGGGGGGGGGGGGGGGGGGGGGGGGFGGGGGGGDGGGGGGGGGGGGGGGGGGGGGGGGGGGGGEFGGGGGGGGGGGG6CFECEGGGGGGCEECGG?CFGGGGGGDGGGGEGGGGGGGGGDDDFGGG?C*:+9CEG=<C49**0>ED:<<F*8E7FG*6D>BF>6@F?7?6
@M03506:14:000000000-AKVR1:1:1101:16809:2614 1:N:0:46
ATGAACTCCTACGGGAGGCAGCAGTGGGGAATTTTGGACAATGGGGGCAACCCTGATCTAGCAATGCCGCGTGTGTGAAGAAGGCCTTCGGGTTGTAAAGCACTTTTGTCCGGAAAGAAAACCACTTCTCTAATACAGGGGTGGGATGACGGTACCGGAAGAATAAGCACCGGCTAACTACGTGCCAGCAGCCGCGGTAATACGTAGGGTGCGAGCGTTAATCGGAATTACTGGGCGTAAAGCGTGCGCAGGCGGTTCGCTAAGACCGATGTGAAATCCCCGGGCTTAACCTGGGAACTGC
+
CCCCCGGGGGGGGGGGGGGGGGGGGGGGGEGGGGGGGGGGGGGGGGGGGGGGGGGGGGGGGGGGGGGGGGGGGFGGGFGGGGGGGGGGGGGGGGGGGGGGGGGGGGGGGGGGGGGGFGGGGGGGGGFCFGGGDGGGGGGGGGGGDGGGGGGGGGGGGGGGGGGGGGGGGGGGGGGGGGGGGGGGGGGGGGGGGGGDGGDEGGFGGGGGEGGGGGGGGGGGGGGGGC;FCGFGGGGGGGGG:?CGGGGG5:EG3759EFD37C5C?==<E3>@>:>FGF6F7BD:5>DF9>F9FFF5FF:?9
@M03506:14:000000000-AKVR1:1:1101:11660:2615 1:N:0:46
ATGAACTCCTACGGGAGGCAGCAGTCGAGAATTTTTCACAATGGGGGCAACCCTGATGGAGCGACGCCGCGTGGAGGATGAAGGCCTTCGGGTTGTAAACTCCTGTCATGCGGGAACAAGCAAGTGATAGTACCGCAAGAGGAAGAGACGGCTAACTCTGTGCCAGCAGCCGCGGTAATACAGAGGTCTCAAGCGTTGTTCGGATTCATTGGGCGTAAAGGGTGCGTAGGTGGTGGCGCAAGTCTGGTGTGAAATCTCGGAGCTCAACTCCGAAATTGCACCGGAGACTGCGTGACTCGAG
+
CCCCCGGGGGGGGGGGGGGGGGGGGGGGGFFGGGGGGGGGGGGGGGGGGGGGGGGGGGGGGGGGGGGGGGGGGGGGGGGGGGGGGGGGGGGGGGGGGGGGGGGGGGFGGFFGGGGGGGGFGGGGGGGGFGGGFFEGGGEGCFGGGGGGGGGGGGGGGGGGGGGGGGGC:CGFEGEFFGGGGFCFEFC@CFGGGCE:CBEGFGGEFEGGGG??FFE8:CGFGEGGGG**:EFFF5*;*:<=*:CEFGGGGGG7>9+:397CCCDGCFGFCC+0)19:*6*:CFDG=)17<F?07557//5@>
@M03506:14:000000000-AKVR1:1:1101:12400:2622 1:N:0:46
ATGAACTCCTACGGGAGGCAGCAGTGGGGAATTGTTCGCAATGGGCGCAAGCCTGACGACGCAACGCCGCGTGGAGGATGAAGATTTTCGGATCGTAAGCTCCTGTCGAATGGGACGAATAGATTGCGGGTTAACAGCCCGCGGTCCTGACGGTACCGTTAAAGGAAACCCCGGCTAACTCCGTGCCAGCAGCCGCGGTAATACGGGGGGGGTACGCGTTGTTCGGAATTACTGGGCGTAAAGGGCTCGTAGGCGGCCAACTAAGTCATACGTGAAATCCCTCCCCTTAACTGGGGAACTG
+
CCCC<FDFD<AFGD7@@C@F,F8@CFCGGGGGFFFCFEG@+BE,FDFEGCCDGGGGF@:FC:+CCEGGD>=@>=:?@7FGGF?A?FFG<@CCCGCE@AE@AA4FFFFGGFC@FDF,@+C,BFCEDFF+3@3@CGCGFG*FB777CB<,3,,*4C7*7*@CC*7>FFGG?<7:<CEE@F<FCBEGGEFFF5CFFCC**88*8<CFCC58E5>EEC+8:C5:C?:<*88EFFEC+3+;=878*/9?E***?//:<C75EEC4**9+2*+2C7C:7F*5>F7*9;)**055,>6:6)7))0>:*
@M03506:14:000000000-AKVR1:1:1101:18136:2645 1:N:0:46
ATGAACTCCTACGGGAGGCAGCAGTGGGGAATCTTGCGCAATGGCCTAACGGCTGACGCAGCGACGCCGCGTGTGGGATGAAGCTCCTCGGAGTGTAAACCACTGTTGCCCGGGACGAATAGCTCGATTAATCGAGCCTGACGGTACCGGGTGAGGAAGCACCGGCTAACTCCGTGCCAGCAGCCGCGGTAATACGGGGGGTGCGAGCGTTGTCCGGAATCACTGGGCGTAAAGGGCGCGTAGGTGGTTTGATAAGGGTGTGGTGAAAGTCCGGGGCGCAACCCCGGATCTGCCGTGCCGG
+
CCCCCGGGGGGGGGGGGGGGGGGGGGGGGGGGGGGGGGGGGGGGGGGGGGGGGGGGGGGGGGGGGGGGGGGGGGGGGGGGGGGGGGGGGGGGGGGGGGGGGGFGGGGGGG?FGGGGGGGGGGGGEGGGGGGGGGGGGGGGGGGGGGGGGGGGGGGGGGGGGGGGGGGGGGGGGGGGGGGGGGGGGGGGGGGGGGGGGGGGGGGGGGGEEG>ECCCEGECEFDG9EGFGGCEEEFGGGEDGC5CEGGGG8*A9:79>FF077EG7C>9:C*<9*7DGG)99<3;E*<>B8<BBF45)05)0.
@M03506:14:000000000-AKVR1:1:1101:14442:2679 1:N:0:46
ATGAACTCCTATGGGAGGCAGCAGTGGGGAATCTTGCGCAATGCGCGAAAGCGTGACGCAGCAACGCCGCGTGGGGGAAGACGGCCTTCGGGTTGTAAACCCCTTTCAGTAGGGACGAAGCTTCGGGGGTGAATAGCCTTCCGGAGTGACGGTACCTTCACAAGAAGCCCCGGCTAACTACGTGCCAGCAGCCGCGGTAATACGTAGGGGGCTAGCGTTGTCCGGAATCATTGGGCGTAAAGAGCGCGTAGGCGGCCAGATAAGTCCGGTGTGAAAGTCACAGGCTCAACCTGTGAATGCC
+
CCCCCGGGGFFGGGGGGGGGGGGGGGGGGGGGGGGGGGGGGGGGGGGGGGGGGGGGGGGGGGGGGGGGGGGGGGGGGFGGGGGGGGGGGGGGGGGGGGGGGGGFGGGGGGGGGGGGGGGGGGGGGGGGGGGGGGGGGGGGGGGGGGGGGGGGGGGGGGGGGGGGGGGGGGGGGGGGGGGGGECFGGGGGGGFGGDGGGGGGGGGFGGDEEGGGFGFGGGGE?9CD5?=EFFGGGGGG5CG5CFGGGDG8E55FDGGCBGCCFFGGDEDG)><DDFCCBCFGFFGG4CF39>>@FFFFBFF6
@M03506:14:000000000-AKVR1:1:1101:19154:2682 1:N:0:46
ATGAACTCCTACGGGAGGCAGCAGTGGGGAATCTTGCGCAATGGGCGAAGGCCTGACGCAGCGACGCCGCGTGAGGGTAGAAGGCCTTCGGGTTGTAAACCTCTTTCAGGAGGGACGAAGGTTCAGGCGCGAATAGCGTCCTGGACTGACGGTACCTCCAGAAGAAGCCCCGGCTAACTACGTGCCAGCAGCCGCGGTAATACGTAGGGGGCAAGCGTTGTCCGGAATCATGGGGCGTAAAGAGCGTGTAGGCGGCCCGGTAAGTCCGCTGTAAAAGTCAAAGGCTTAACCTTTGAATGTC
+
CCCCCGGGGGGGGGGGGGGGGGGGGGGGGGGGGGGGGGGGGGGGGGGGGGGGGGGGGGGGGGGGGGGGGGGGGGGGGGGGGGGGGGGGGGGGGGGGGGGGGGGGGGGGGGGGGGGGGGGGGFGGGGGGGGGGGGGGGGFGGGFGGGGGGGGGGGGGGDGGGGGGGGGGFGGDGGGGCGF@FGGGGGGGGGGCFGDGGC8CFGGF<CFDGGGGG8CFDEEGEFGGG>EGF77+0:EEGG<C*?<C6:*//:F7FEGDE>DGGGGG:C<555CD7::CFF*::64E*6>?B764*987F**1*
@M03506:14:000000000-AKVR1:1:1101:17321:2700 1:N:0:46
ATGAACTCCTACGGGAGGCAGCAGTGAGGAATTTTCCGCAATGGGCGAAAGCCTGACGGAGCGACGCCGCGTGTGGGAAGAAGGCCTTCGGGTCGTAAACCACTGTCGAAGGGGACTATACTGAAGGTACCCTTGGAGGAAGCCCCGGCTAACTACGTGCCAGCAGCCGCGGTAAGACGTAGGGGGCAAGCGTTATTCGGAATTATTGGGCGTAAAGCGCTCGTAGGCGGGAAAACAAGTCCGTGTTTAAATACCTCGGCTCAACTGAGGACCCGGCTCGGATACTGTCTTTCTTGAGGGA
+
CCCCCGGGGGGGGGGGGGGGGGGGGGGGGGGGGGGGGGGGGGGGGGGGGGGGGGGGGGGGGGGGGGGGGGGGGGGGGGFGGGGGGGGGGGGGGGGGGGFGGGGGGGGGGGGGGGGGGGGGDGGGGGGGGGGGFGGGGGGGGGGGGGGGGGGGGGGGGCFGGGGGGGGGGGGGDEGFFGG<FGGGGGGGGGGG:8CFCGGG*88E+CFGGGFGGGGGGGGE58CC*/CC>C5*:AFGFFF?F7ECG66*0+<CDF6FF)><*26CF*<C6F+)97>*75CD9.<E6?FF)29)9@F?=F?))
@M03506:14:000000000-AKVR1:1:1101:21290:2711 1:N:0:46
ATGAACTCCTACGGGAGGCAGCAGTGGGGAATATTGGACAATGGGCGCAAGCCTGATCCAGCCATGCCGCGTGGGTGATGAAGGCCCTAGGGTTGTAAAGCTCTTTTGTGCGGGAAGATAATGACGGTACCGCAAGAATAAGCCCCGGCTAACTTCGTGCCAGCAGCCGCGGTAATACGAAGGGGGCTAGCGTTGCTCGGAATCACTGGGCGTAAAGGGTGCGTAGGCGGGTCTTTAAGTCAGGGGTGAAATCCTGGAGCTCAACTCCAGAACTGCCTTTGATACTGAGGATCTTGAGTTC
+
CCCCCGGGGGGGGGGGGGGGGGGGGGGGGFFFGGGFFGGGGGGGGGGGGGGGGGGGGGGGGGGGGGGGGGGGGGGGGGGGGGGGGFFGGGGGGGGGGGGGGGFFGFGGFGGGGGGDEFGFGFGGCFGGGGGGGGGGGGGGGGGFGGGFGGGGGGGGGGGDGGGG?FGGCCGGGCEGGGGFGGG@CFDGGGGGGGGGDC8::EGG7@@EGGGGGEEFGGGCCEECCEDDECEECCEGFGGGGFE6EGGDE<?C>?9085DF66*<:*09FFCFF>CFGFGGGF*2<779>5/296*@F4==*
@M03506:14:000000000-AKVR1:1:1101:11567:2719 1:N:0:46
ATGAACTCCTACGGGAGGCAGCAGTCGAGAATTTTTGACAATGGGGGAAACCCTGATCGAGCGACGCCGCGTGGAGGATGAAGGTCTTCGGATTGTAAACTCCTGTCATTGGGGAACAAGGTGCATACGTTAACTGCGTCTGTATTGATAGTACCCGAAGAGGAAGAGACGGCTAACTCTGTGCCAGCAGCCGCGGTAATACAGAGGCCTCAAGCGTTGTTCGGATTCATTGGGCGTAAAGGGTGCGTAGGCGGCGCGGTAAGTCGGGTGTGAAATCTCGGAGCTTAACTCCGAAACTGCA
+
CCCCCGGGGGGGGGGGGGGGGGGGGGGGGGGGGGGGGGGGGGGGGGGGGGGGGGGGGGGGGGGGGGGGGGGGGGDGGFGGGGFGGGGGGGGGGGGGGGGGGGGGGGGGGGGGGGGGGGGGGGGGGGGGGGGGGGGGGGGGGGGGGGGGFGGGGGGGGGGGGGFGGFGGFGGGGGGGGGGFFGGGGGGGGGGGGGGDGGGGGGGG?+BEGGGGGGGGCGE1;7?EGGDGGCCEGFFGGEDFFDCEECCDG5C?DGGGGEGG=EG<+9CC*7*7:FGGG?7<C5>=7<7@<>67B@5B398**
@M03506:14:000000000-AKVR1:1:1101:13333:2758 1:N:0:46
ATGAACTCCTACGGGAGGCAGCAGTGGGGAATTTTGCGCAATGGGGGAAACCCTGACGCAGCAACGCCGCGTGGAGGATGAAGTCCCTTGGGACGTAAACTCCTTTCGACCCGGACGATAATGACGGTACGGGTGGAAGAAGCCCCGGCTAACTTCGTGCCAGCAGCCGCGGTAATACGAGGGGGGCAAGCGTTGTTCGGAATTATTGGGCGTAAAGGGCGCGTAGGCGGTGCGGTAAGTCACCTGTGAAATCTCCGGGCTTAACTCGGAGCCTGCAGGCGAAACTGCCGTGCTTGAGTGG
+
CCCCCGGGGGGGGGGGGGGGGGGGGGGGGGGGGGGGGGGGGGGGGGGGGGGGGGGGGGGGGGGGGGGGGGGGGGGGGGGGGGGGGGGGGGGGGGGGGGGGGGGGGGGGGGGGGGGGGGGGGGGGGGGGGGGGGEGGGGFGGGGGGGGGGGGGGGGGGGGGGGGGGGGGGGGGEGGGGGGGGGGGGGGGGGGGG>:CGGGCCECGCFGGGG5CECEGGGDDGGCEGGGGGGGGGGGCE=GECFFG6CE<CFFGG7FGGFDDG=7FGGFDGDGFGG5E4?FCDE>CE6FF<G>>FF*65:*1)
@M03506:14:000000000-AKVR1:1:1101:9374:2767 1:N:0:46
ATGAACTCCTACGGGAGGCAGCAGTGGGGAATCTTGCGCAATGGCCTAACGGCTGACGCAGCGACGCCGCGTGTGGGATGAAGCTCCTCGGAGTGTAAACCACTGTTGCCCGGGACGAATAGCTCGATTAATCGAGCCTGACGGTACCGGGTGAGGAAGCACCGGCTAACTCCGTGCCAGCAGCCGCGGTAATACGGGGGGTGCGAGCGTTGTCCGGAATCACTGGGCGTAAAGGGCGCGGAGGTGGGTTGATAAGGGTGTGGTGAAAGTCCGGGGGTCAACCCCGGGTCTGCCGTGCCGC
+
CCCCCGGGGGGGGGGGGGGGGGGGGGGGGGGGGGFFDGGGGGEGGCFGGGGGGGGGGGGGGGGGGGGGGGGGGGG7FBFGGGGGAAF8FFEFGGGGFEFGGFGFCFGDGGFGDGCEEGGGGGGGGGCFGGGGGGFGCCFFGFFGGGGGGEGGGFGGGG7<FFGCFDGEFGGFGGGG7FCFGGGGGGGGGEEGF?FGGCECCCCCGEEEGEG>E9<>CAECCFF7:6@FGGCCE9EGCED/**:ECGC9:AECC?FC6:7DEGD6C*+:?D+/><3C)7*CF65*27C)-)83*05;>>55)
@M03506:14:000000000-AKVR1:1:1101:16413:2782 1:N:0:46
ATGAACTCCTACGGGAGGCAGCAGTTGGGAATCTTGGACAATGGGGGAAACCCTGATCCAGCCATGCCGCGTGAGTGATGAAGGCCTTCGGGTTGTAAAACTCTTTCGACGGGGACGATAATGACGGTACCCGTAGAAGAAGCTCCGGCTAACTTCGTGCCAGCAGCCGCGGTAATACGAAGGGGGCTAGCGTTGTTCGGAATTACTGGGCGTAAAGCGCGCGCAGGCGGTCTTCCAAGTCAGTGGTGAAAGCCCGGAGCTCAACTCCGGCATTGCCATTGAAACTGTTGGACTCGAGTAC
+
CCCCCGGGGGGGGGGGGGGGGGGGGGGGGGGGGGGGGGGGGGGGGGGGGGGGGGGGGGGGGGGGGGGGGGGGGGGGGGGGGGGGGGGGGGGGGGGGGGGGGGGGGGGGGGGGGGGGGGGGGGGGGGGGGGGGGGGGGGGGGGGGGGGGGGGGGGGGGGGGGGGGGGGGDGGGGGGFGGGGFDGEGGGGFGGGGGGGGGGGDGGGGGGDFGDGEE5CFGGGDEGGECCEGGGGGGDFC:FCFFFEGGGGFFGFGGFDE3<DCEC9FGGGGD*<C*6?CF0CD7/<C=CFACF?FF@.7>F>6
@M03506:14:000000000-AKVR1:1:1101:24289:2783 1:N:0:46
ATGAACTCCTACGGGAGGCAGCAGTGGGGAATATTGGACAATGGGCGAAAGCCTGATCCAGCAATGCCGCGTGAGTGAGGAAGGCCTTAGGGTTGTAAAGCTCTTTCGGCGGGGACGATGATGACGGTACCCGCAGAAGAAGCCCCGGCTAACTTCGTGCCCGCAGCCGCGGTAATACGAAGGGGGCGAGCGTTGTTCGGATTTGCTGGGCGTAAAGGGCGCGCAGGCGGTCATTTTTGTCGAGTGTGAAAGCCCCGGGCTTAACCTGGTAACTGCGCTCGAAACGGGATGCCCAGAGATC
+
@ACCCGGGFGGGGGGGGGGGGGGGECGG@FEGGGFGCCE<EGGGGGEGGGG?DFGFGGGGAFGDFCD,CCG@B@FFGGGFDFFGGGF@FFGGC=@FFFGCAEGDECCE+CFGDCGGGEED,D=CFGGFF73D7@F@FFFG,,>:DFFGGGGGFB<C7CEG*+4<<<=CCGCC*1;0<<8*C>C8>*1*:*/:*1:;FC>EG*;@+9<A@E5EGEG*@EG58EECC8:5E>EC2++<<+/:<EFGCC+*0:F7<*:5?><)***AFFF*:*+60**+/0>3>)0/15C@0)7,0)75)0)9*
@M03506:14:000000000-AKVR1:1:1101:16795:2795 1:N:0:46
ATGAACTCCTACGGGAGGCAGCAGTCAGGAATATTGCGCAATGGAGGAAACTCTGACGCAGCGACGCCGCGTGGGTGATGAGGGCCTTCGGGTCGTAAAGCCCTGTCGGAAGGGAAGAAAAGCTTGTTGGCTAATATCCAGCGAGCCTTTGACGGTACCTTCAAAGGAAGCACCGGCTAACTCCGTGCCAGCAGCCGCGGTAAGACTGAGGGTGCAAGCGTTGTTCGGATTGACTGGGCGTAAAGGGCGGGTAGGCGGTTCGTTAAGTCGGGTGTGCAAGCCCGGAGCTCAGCACCGGAAG
+
CCCCCGGGGGGGGGGGGGGGGGGGGGGGGFGGFGGCFEGCGGGGFGGGGGGGGGGDGCGGEGGGGGDGGGGFGGGEGGGGGGFEEGGGGGGGGGGEC@DFGGGGGFGGGGGGGGGGGGGGGGGGFGGGGGGFFGGGGGFFGFCCGGGGGCFFGGGGGDGGGGGFGGF7FFGGGGGGGGGGGCFFCFGGG?<FFGGGGGGDGGDG769CCFGDEECF7+*8C?C?FGGC5C8FGFGFGCFG5*:5ACEC8/::C756CDGG5>*A*9CF9>*<*95C**00*07:EB9),*984*)07>))0
@M03506:14:000000000-AKVR1:1:1101:22126:2809 1:N:0:46
ATGAACTCCTACGGGAGGCAGCAGTGGGGAATTGTTCGCAATGGGCGCAAGCCTGACGACGCAACGCCGCGTGGAGGATGAAGATCTTCGGGTCGTAAACTCCTTTCGATCGAGACGAATTCCTCTGGGGTGAACAATCCCGGAGGTTGACGGTACCGAGAGAAGAAGCCCCGGCTAGCTCCGTGCCAGCAGCCGCGGTAATACGGGGGGGGCAAGCGTGGTTCGGAATTACTGGGCGTAAAGGGCTCGTAGGCGGCCAACTAAGTCAAACGTGAAATCCCCCCGCTTAACCGGGGAACGG
+
CCCCCGGGGGGGGGGGGGGGGGGGGGGGGGGGGGGGGGGGGGGGGGGGGGGGGGGGGGGGGGGGGGGGGGGGGGGGGGGGGGGGGFEFGGGGGGGGGGGGGGGGGGGGGGGGGGGGGGGFG<DGGGGGGGGGGGGGGGG<FGGG>FGGGGGGGGGGGGGGEEGGGFFGGGFGGGGGGGGFCFBF<F@9BFCGGFGGGG8*ACG+*AEGGGGGGECGCG;***;+?CEEG6:00EF5*89:=F+9*:6>C*=F<3/>*7/75:4EC*2C?F6)*975:**9>))*/))0-**)005>07<7)
@M03506:14:000000000-AKVR1:1:1101:21288:2851 1:N:0:46
ATGAACTCCTACGGGAGGCAGCAGTCGGGAATTTTGGGCAATGGGCGAAAGCCTGACCCAGCAACGCCGCGTGAAGGATGAAATCCCTCGGGATGTAAACTTCGCAAGAATGGGAAGAATGAGTAGGGGTTAATACCCCCTATTATGACGGTACCATTTGTAAGCTCCGGCTAACTCCGTTCCAGCCGCCGGGGGAATACGGGGGGAGCAAGCGTTGGTCGGATTGACTGGTCGTACAGGGCGCGTAGGCGGGCAGCACAAGGCGGTTGGTATAGCACCGGGCTTAACTCGGAAAGGTCAA
+
CCCCCGGGGGGGGGGGGGGGGGGGG8FGGGFGGGGGG7FGGGFGGGGGGGGGGGGGFGGGGGGG<:FCGGGGGG,9FE@FGGF,<FFGGGG@4@FGGGGC5FECC4::FA<,BFCG:FFG,??,,,,BFFB@FC9F,3DF:FG9DF=9,@@+8C=C<D<FFFGGF,>>BCFC:,DA,?<F,@,2>D*:1=:**4*1*+++285*:*:E8/28>8C8/*2+:5*2**<7:+103:/;**0:CCEGG*27C?5/):*9*.*9**1*:3*)1)/1*20+**7//>>*/)*/)*.(00)))/8?*
@M03506:14:000000000-AKVR1:1:1101:13111:2899 1:N:0:46
ATGAACTCCTACGGGAGGCAGCAGTCGGGAATTTTGGGCAATGGGCGAAAGCCTGACCCAGCAACGCCGCGTGAAGGATGAAATCCCTCGGGATGTAAACTTCGCAAGAATGGGAAGAATTAGTAGGGGTTAATACCCTCTATGATGACGGTACCATTTGTAAGCTCCGGCTAACTCCGTGCCAGCAGCCGCGGTAATACGGGGGGAGCAAGCGTTGTTCGGATTTACTGGGCGTAAAGGGCGCGTAGGCGGTCAGCACAAGTCAGTTGTGAAATCTCCGGGCTTAACTCGGAAAGGTCAA
+
CCCCCGGGGGGGGGGGGGGGGGGGGGGGGGGGGGGGGGGGGGGGGGGGGGGGGGGGGGGGGGGGGGGGGGGGGGGGGGGGGGGGGGGGGGGGGGGGGGGGGGGGGGGGGFGGGGGGGGGGGGGGGGGGGGGGGGGGGGGGGFGGGGGGGGGGGGGGGGGGGGGGGGGGDGGGDGGGGGGGGGGGGGGGGFGGGGGGGGGGGGGGFGGGGFCGFGEGGG=FEGCEGGGGGGFFGG/*AEFGGGGCEGGGGGGGGG=FFFGGGGGGG>CDGGGFFCFFC7>CD>EGF:CF4:3<@>>FFFF@?
@M03506:14:000000000-AKVR1:1:1101:24467:2958 1:N:0:46
ATGAACTCCTACGGGAGGCAGCAGTGGGGAATTTTGCGCAATGGGCGAAAGCCTGACGCAGCGACGCCGCGTGGAGGATGAAGGCCCTTGGGTTGTAAACTCCTGTCAGGTGGGAAGAAAGGTCTGTGGTGAATAACTACGGGCTCTGACTGTACCACCGGAGGAAGCCCCGGCTAACTCCGTGCCAGCAGCCGCGGTAATACGGAGGGGGCAAGCGTTGTTCGGAATCATTGGGCGTTAAGGGCGCGTAGGCGGCCGATCCAGTCTGGTGTGAAATCCTTCGGCTCCACCGAGGAACTGC
+
CCCCCGGGGGGGGGGGGGGGGGGGGGGGGGGGFGGGGFGGGGGGGGGGGGGGGGGGFGGGGGGGDGGGGGGGGGFCGGCFGGGGFGGF?FGCFGFGGGGF<EGGGGDFGGFFGGGG>FCFFGFC,BDD=8>FFGGFDA3<CFDGFGDG9F=FFGFGGCCFCCG:FCFG@C@F77<FCGCC@FCFD*?8CB:CFC7FE58*9C9FE58EEGC8:CCCE*;EG*2;C85:9:+<@FGFG*)2*:97*::9:CCGGGG)*8)9**9C0>+2C:C57*22*=4**07:*7*).*0,))8))./79
@M03506:14:000000000-AKVR1:1:1101:21050:2973 1:N:0:46
ATGAACTCCTACGGGAGGCAGCAGTCGGGAATTTTGCGCAATGGACGAAAGTCTGACGCAGCAACGCCGCGTGAGGGATGAAGGCCTTCGGGTTGTAAACCTCTTTTCTCAGGGACGATAATGACGGTACCTGAGGAATAAGTCACGGCTAACTACGTGCCAGCAGCCGCGGTAATACGTAGGTGGCTAGCGTTGTCCGGATTTACTGGGCGTAAAGGGCGCGTAGGCGGCGACCCAAGTCAGGTGTGAAAGTCCTGGGCTTAACCTGGGGACTGCATTTGATACTGGGTGGCTTGAATTT
+
CCCCCGGGGGGGGGGGGGGGGGGGGDGGGGGGCGGGCCGGGGGG@FGCGGGFGGGGE@FGGDEGEFGGGGGGGGGGGGGGGGGGGGGGGGGGGGGGGGGCFGGGGGGGGGGGGGGGGGGGDFGGGEGGGEG9=FDGGGGGGGEFFFGGGGGCGGFGGGGGGGGGGGGGGGGGGGDFGGGGGGGFGCF*?FGGEGE*++=EG8BEFGFGGGGEGGGCE7E*?EC//?EGGG=C*5**2*9+<EF*<E?DGFG+2:CCFFCCFF4CC*2CFCC3)9<?:*?7C77CF?C62*7>)75>)76**
@M03506:14:000000000-AKVR1:1:1101:13345:2976 1:N:0:46
ATGAACTCCTACGGGAGGCAGCAGTGGGGAATATTGCGCAATGGGCGAAAGCCTGACGCAGCGACGCCGCGTGAGGGACGAAGGCCTTCGGGTTGTAAACCTCTTTCAGCAGGGACGAAGCGAAAGTGACGGTACCTGCAGAAGAAGCACCGGCCAACTACGTGCCAGCAGCCGCGGTAATACGTAGGGTGCAAGCGTTGTCCGGAATTATTGGGCGTAAAGAGCTCGTAGGTGGTCTGTTGCGTCGGCTGTGAAAACCCGAGGCTCAACCTCGGGCCTGCAGCCGCTACGGGCAGACTAG
+
CCCCCGGGGGGGGGGGGGGGGGGGFGGGGGGG9FFFGEGGGGGGGGGGGGGGGGGGGGGGGGGGGGGGGGGGGGGGGGGGGGGGGGGEGGGGGGGGGGGGGFGGGGGGGFGGFGGGGGGGGG>FGCDCFGGCFDFGFGFGGFGGG<FFGFFFCFGGGGEFFGA7FFFFCCCFCC7<@<:*<FGGA6C>E8E5CGGCEGGGE?FCD>C>+2<CF@CGGGGDGGCG?C?*:8=EGGGCC75<3<EEC*/38:>*6?27<7<357/C5*6>+2A?CCD57>DFGF@6:B).,9>?EB:>:@F?0
@M03506:14:000000000-AKVR1:1:1101:10530:3006 1:N:0:46
ATGAACTCCTACGGGAGGCAGCAGTAGGGAATTGTTCGCAATGGGCGCAAGCCTGACGACGCAACGCCGCGTGGAGGATGAAGACCTTCGGGTCGTAAACTCCTTTCGATCGAGACGAATGGCTTCCGGCTTAATACGTCGGGAGAATGACGGTACCGAGAGAAGAAGCCCCGGCTAACTCCGTGCCAGCAGCCGCGGTAATACGGGGGGGGCAAGCGTTGTTCGGAATTATTGGGCGTAAAGGGCTCGTAGGTGGCCAACTAAGTCAGACGTGAAATCCCTCGGCTTAACCGGGGAACTT
+
CCCCCGGGGFGGGDG@FGGGGGFGGGGFGFFFGGGGEEGGGGGCGFGGGGGGGGFGGGFGEGGEGGGGGGGGGGGGGEF,EGCGGGGGGG@FEFGGGFFGGFGFFGGGGGGG=FFFEE@DFGGGFFFGGGGGG=,@FGFFGDCEGEFGGDFFDGF:DF:F*:<FEGC7<6CF7@FDC<CGGGGF7::C:<@<E*CEGG:?ECGC8ECGEEEGGCFD8:;EC;FFEGC*/<+++32AFG<8:C+3*A79=/:=D?C5*0*95*27<:97<*0)9C4*:7:*00):*8*8:C6<>:>B)5@@*
@M03506:14:000000000-AKVR1:1:1101:7323:3060 1:N:0:46
ATGAACTCCTACGGGAGGCAGCAGTCGAGAATTTTTGACAATGGGGGAAACCCTGATCGAGCGACGCCGCGTGGAGGATGAAGGTCTTCGGATTGTAAACTCCTGTCATTGGGGAACAAGGTGCATACGTTAACTGCGTGTGCATTGATAGTACCCGAAGAGGAAGAGACGGCTAACTCTGTGCCAGCAGCCGCGGTAATACAGAGGTCTCAAGCGTTGTTCGGATTCATTGGGCGTAAAGGGTGCGTAGGCGGCGCGGTAAGTCGGGTGTGAAATCTCGGAGCTTAACTCCGAAACTGCA
+
CCCCCGGGGGGGGGGGGGGGGGGGGGGGGGGGGGGGGGGGFGGGGGGGGGGGGGGGGGGGGGGGGGGGGGGGGGGGGGGFGFGGGGGGGGGGGGGGGGGGGGGGGGGGGGGGGGGGGGGGGGGGGGFGGGGGGGGFGGGGGGGGGGGGGGGGGGF<BGGGC@FGGG:FGGGGGGGGGGGGGGGGGDFGGGGGGGGGGGDFGGGGGGFGGGGG9:C5=C8EGGDD>*/C9FCFFGGGGGGCCG=6=5C<=EG?C:EGGEC7C57EFGG)*1:B*:CGDBFDDDFDGFGF<7=:5@E3)09?/
@M03506:14:000000000-AKVR1:1:1101:11951:3061 1:N:0:46
ATGAACTCCTACGGGAGGCAGCAGTCGAGAATTTTTCTCAATGGGGGAAACCCTGAAGGAGCGACGCCGCGTGGAGGATGAAGGTCTTCGGGTTGTAAACTCCTGTCATTTGGGAACAAGTGTCGGTACCTAACTGCTACCGGCTTGATAGTACCAGAAGAGGAAGGGACGGCTAACTCTGTGCCAGCAGCCGCGGTAATACAGAGGTCTCAAGCGTTGTTCGGATTCATTGGGCGGAAAGGGTGTGTAAGTGGCGCCGTAAGTCGGGTGGGAAATTTCGGAGCTTAACCCGGAAACTGCA
+
CCCCCGGGGGGGGEGGGGGGGGGGGGGGGF@EGGGGGGGGGGGGGGGGGGGGGGGFDFGGGGGGGGGGDGGGGGGGGGGGGFGGGGGGGGGGGFGGFEFGGGGGGGGEAFGFA@GGGGFGGGGGGGGGGGGFFGGGGGGG8FCECCGFGFGGCCFGE<DFFFGCFGEGGGECGEGGG9ABFFGFG9BFFCCCF>@FEGGGGGCFEGGGFFG9CB?8;5/1:@EG*;CEEG7@+7CE**):A==0::>*0<CFFG=CA@)9::C++9E3A3*)977+:F7*5.>EEFDF2*)())85:FFF7
@M03506:14:000000000-AKVR1:1:1101:20849:3071 1:N:0:46
ATGAACTCCTACGGGAGGCAGCAGTGGGGAATTGTTCGCAATGGGCGCAAGCCTGACGACGCAACGCCGCGTGGAGGATGAAGACCTTCGGGTCGTAAACTCCTTTCGATCGAGACGAATGGTCTCTGGGTGAACAATCCGGAGAAGTGACGGTACCGAGAGTAGAAGCCCCGGCTAACTCCGTGCCAGCAGCCGCGGTAATACGGGGGGGGCAAGCGTTGATCGGAATTACTGGGCGTAAAGGGCCCGTAGGCGGCCAACTAAGTAAGACGTGACATACCCCAGCTTACATGGGGAGCTG
+
CCCCCGGFEEGGGCFCGGGEGGG8FGGGGGGGGFFGGGGGEGG8@FGGGGGCGGGGFEECFFEGGDGGGGGGGGCGGEGGGGCGGGGFGGGGGEGGGFGGGGGGGDFEBFGDCGGGGEGGGC<FFFGGGCDF<FGCGFGGGGDGCFFGFBFEGGGDFGGCC:@9F9FGCCF:C7CCCCCCFCFC7CC<>CFGGGGEG*:CEFFGC:CCEGE88CC85E:CC*<9CE*;@6+20<E**:<CECE+5A*1C1*270:CCD<F5*9+<:+:+2<>75>*:**00)0**)29>**)0)<>5)35)
@M03506:14:000000000-AKVR1:1:1101:11069:3081 1:N:0:46
ATGAACTCCTACGGGAGGCAGCAGTGGGGAATCTTGGACAATGGGCGAAAGCCTGATCCAGCAATGCCGCGTGAGTGATGAAGGCCTTAGGGTTGTAAAGCTCTTTTACCCGGGATGATAATGACAGTACCGGGAGAATAAGCCCCGGCTAACTCCGTGCCAGCAGCCGCGGTAATACAGAGGTCCCAAGCGTTGTTCGGATTCACTGGGCGTAAAGGGTGCGTAGGCGGTCGGGTAAGTCTGACGTGAAATCTCCGGGCCTAACCCGGAGACTGCGTCGGATACTATCCGGCTAGAGGAG
+
CCCCCGGGGGGGGGGGGGGGGGGGGGGGGGGG,FFGGGGGGGGGGGGGGGGGGGGGGGGGGGGGGGGGGGGGGGGGGGGGGGGGGGGGGGGGGGGGGGGGGFGGGGFFGF<FGGGGGGGGGGDAC?BFFGECEGGGGFGGGFC,AFEGCFCDFEGGDGGCCFFGGGGGDFFGG>CFFGFC>CFFFG7C,<FE<F:<*?B5CC7>:<<CGGFE*BC8FCEEG58;58CGCCC5CEG55+>+A??9+C7D8C:9F7?**8DDGGG6*9:CE<*.902?DDDG:)75CFG4:F39).774=@8)
@M03506:14:000000000-AKVR1:1:1101:14872:3087 1:N:0:46
ATGAACTCCTACGGGAGGCAGCAGTAAGGAATATTGGTCAATGGACGAAAGTCTGAACCAGCCATGCCGCGTGAGGGATGAAGGTCCTCTGGATTGTAAACCTCTTTTATCTATGAAGAAATGTCCTGTTTCTACGGGATTTGACGGTAATAGATGAATAAGCACCGGCTAACTCCGTGCCAGCAGCCGCGGTAATACGGAGGGTGCAAGCGTTATCCGGATTTACTGGGTTTAAAGGGTGCGTAGGTGGGTTGGTAAGTCAGTGGTGAAATACTTTCGCTTAACGAAGGAACTGCCATTG
+
CCCCCGGGGGGGGGGGGGGGGGGGGGGGGGGGGGGDFFGGGGGGGGGGGGGGGGGGGGGGGGGGGGGGGGGGGGGGGGGGGGGGGGGGGGGGGGGGGGGGGGGGGGGGGGGGGGGGGGGGGGGGGGGGGGGGGGGGGGGGGGGGGGGGGGGGGGGGGGGGGGGGGGEGGGGGGFGGGGFEGGGGGGGGGGGGGGGGGGGG:5CE=CEGGGDGCEEGF?EEEGGGGGGGGG6C8CGGGG<CEGE:==>*9CGG3CECGFGG9CF7?C+7<F?@D:CCGFG**<<C+7>)4CFB>FF=74@=4
@M03506:14:000000000-AKVR1:1:1101:13230:3103 1:N:0:46
ATGAACTCCTACGGGAGGCAGCAGTGGGGAATTGTTCGCAATGGGCGCAAGCCTGACGACGCAACGCCGCGTGGAGGATGAAGATCTTCGGGTCGTAAACTCCTTTCGATCGGGACGAATGATCGGTGACCTAATACGTCATCGGAATGACGGTACCGAGAGAAGGAGCCCCGGCTAACTCCGTGCCAGCAGCCGCGGTAATACGGGGGGGGCAAGCGTTGTTCGGAATTACTGGGCGTAAAGCGCGCGTAGGCGGGTTTGCAAGCCAGAGGTGAAATGCCTGACCTCAACCCCGCAACGG
+
CCCCCGGGGGGGGGGGGGGGGGGGGGGGGGGGGGGGGGGGGGGGGGGGGGGGGGGGGGGGGGGGGGGGGGGGGGGGGGGGGGGGGGGGGGGGGGGGGGGGGGGGGGGGGGGGGGGGGGGGGGGGGGGGGGGGGGGGGGGGGGGGGGGGGGGGGGGGGGGGGGGGGGGGGFGGGGGGGGGGFFGGGGGGGGGGGGGGGGGGGGGGGGGGGGGGGGGGFC;CG=EEGGG588E79FFFCG<EGFGGGGGGDEEC79CD*87<G7*+<D*>F*:56323:6?:C966+9*9(*5(.)5))0).)
@M03506:14:000000000-AKVR1:1:1101:14778:3120 1:N:0:46
ATGAACTCCTACGGGAGGCAGCAGTCGAGAGGCTTCGGCAATGGGGGAAACCCTGACCGAGCGACGCCGCGTGGAGGATGAAGGCCCTTGGGTTGTAAACTCCTGTCATGTGGGAAGAAACGTAACGGTTCGAATAGGGCCGTTACTTGACGGTACCACGAGAGGAAGCTCCGGCTAACTCCGTGCCAGCAGCCGCGGTAATACGGGGGGAGCAAACGTTGTTCGGAATCACTGGGCGCAAAGGGCGTGTAGGCGGCTGAATAAGTGGGATGTGAAATCCCCCGGCTCACCCGGGGAACAG
+
<CCCCGFGGGGFGGGGGGGGGGGGGGGDGGDGGGFGGEFEGGGGGEEG@FGGGFCCFEGD@CGGGGGCEGGGGD@EFG?DDEAFGGGGFFFFB:CCFA?F@B@GGFG<BFDD?:,AFGGGGGGFF7>FF>FDC<>@<<F<<C<<3CFGGAGGE:FGGGFGDC@7FFCC<,<FCFF7=<?,:FDC7CCC@FB+:FEF*:CC8E+0;?EC>E*8:*2<CC08CE*:CDEGGCF?CCCEFC):*:?CEG=)1:>F7F53*7<*+<7+ACGFC*+7>7DG76>F<F>EGFG3<*)(0.0.)7;))
@M03506:14:000000000-AKVR1:1:1101:9461:3135 1:N:0:46
ATGAACTCCTACGGGAGGCAGCAGTCGAGAATTTTTCTCAATGGGGGAAACCCTGAAGGAGCGACGCCGCGTGGAGGATGAAGGTCTTCGGGTTGTAAACTCCTGTCATTTGGGAACAAGTGCCGGTACGTAACTGCTACCGGCTTGATAGTACCAGAAGAGGAAGGGACGGCTAACTCTGTGCCAGCAGCCGCGGTAATACAGAGGTCTCAAGCGTTGTTCGGATTCATTGGGCGTAAAGGGTGTGTAGGTGGCGCGCTAAGTCGGGCGTGAAATTTCGGAGCTTAACTCTGACACTGCA
+
CCCCCGGGGGGGGGGGGGGGGGGGGGGGGGEGGGGGGGGGGGGGGGGGGGGGCFGGGGGGGGGGGGGGGGGGEGGGGGGGGGGFFGGFGGGGGGGGGGGGGFGFGFGGGGGFGGGGGGGFGGGGGGGCFEGGGEGGGGGGGGGGGGGGGGGGGGGGGGGCFGGGGFGGGGGGGGG::FC@EBCFGGGGGGGGEGGCCCEFGGGDFGFB@FCFFGGGGGGCCFEGGDGGGGCC8FFGG8C5?F=::E=<@F7EFFCD8<DGEGF99C5D*9CB35>?*907D)75CFFFAF*)0///7?F=1
@M03506:14:000000000-AKVR1:1:1101:13347:3143 1:N:0:46
ATGAACTCCTACGGGAGGCAGCAGTGGGGAATATTGCACAATGGGCGAAAGCCTGATGCAGCGACGCCGCGTGAGGGATGACGGCCTTCGGGTTGTAAACCTCTTTCAGCAGGGAAGAAGCGAGAGTGACGGTACCTGCAGAAGAAGCGCCGGCTAACTACGTGCCAGCAGCCGCGGTAATACGTAGGGCGCAAGCGTTGTCCGGAATTATTGGGCGTAAAGAGCTCGTAGGCGGCTTGTCACGTCGGTTGTGAAAGCCCGGGGCTTAACCCCGGGTCTGCAGTCGATACGGGCAGGCTAG
+
CCCCCGGGGGGGGGGGGGGGGGFGGGGGGGGGCGGGGGGGGGGGGGGGGGGGGGGGGGGGGGGGGGGGGGGGGGGGGGGGGGGGGGGGGGGGGGGGGGGGGGGGGGGGGGGGGGGGGGGGGGGGGGGGGGGGGGGGGGGGGGGGGGGGGGGGGGGGGGGGGGGGGFGGGGGGGGGGGGGDGGGGGGGGGGGGGEGGECEGEGGGGEEFGGGG9FGGEGGGGFCFFGGEE>EEGGGDG57CFCGEECCC/7=>CFFDG:*9CEGC5CFFGGGFDGDGDBDFG*60<;7BBC@BFBDEDE>4>
@M03506:14:000000000-AKVR1:1:1101:19423:3147 1:N:0:46
ATGAACTCCTACGGGAGGCAGCAGTGGGGAATATTGGACAATGGAGGAAACTCTGATCCAGCCATGCCGCGTGGGTGATGAAGGCCTTCGGGTTGTAAAACTCTTTCGACGGGGACGATAATGACGGTACCCGTAGAAGAAGCTCCGGCTAACTTCGTGCCAGCAGCCGCGGTAATACGAAGGGGGCTAGCGTTGTTCGGAATTACTGGGCGTAAAGCGCGCGCAGGCGGCTCTTCAAGTCAGGGGTGAAAGCGCAGAGCTCAACTCTGGAGCTGCCTTTGAGACTGTAGAGCTAGAGTAC
+
CCCCCFGGGFFFGGGCGFEEGGDGGGGGGDFGCGFAFFEFGGGGFGGGGGGGGGFGCF<EEFCGFGGGE@FFFGGFEFGGGGGGGFGGGGGGGGGGGGGGGGGGGGCGFEGGGGG@=F?CFFGGFE>FCFDG:B:@FFGFFGGGFGFFGCFGGGFFGC@F7FFGDFGFGGGFCCFGGGGG:FFGG*:7CFGGEFE*B9EGGGFFGG7<CFFGCCC5C9ECGGGGG85CCCE>:6@77@7A+3AFGDCD=A9?9*:387CF907?FG77+><)9*90>6*:D*0*+/9*.*14***19==**
@M03506:14:000000000-AKVR1:1:1101:6552:3150 1:N:0:46
ATGAACTCCTACGGGAGGCAGCAGTGGGGAATTGTTCGCAATGGGCGCAAGCCTGACGACGCAACGCCGCGTGGAGGATGAAGACCTTCGGGTCGTAAACTCCTTTCGATCGAGACGAATGTTTTTCGGGTGAACAATCCGGAAAAGTGACGGTACCGAGAGAAGAAGCCCCGGCTAACTCTGTGCCAGCAGCCGCGGTAATACAGGGGGGGCAAGCGTTGTTCGGAATTACTGGGCGTAAAGGGCTCGTAGGTGGCCAACTAAGTCAGACGTGAAATCCCTCAGCTTAACTGGGGAACTG
+
CCCCCGGGGGGGGGGGGGGGGGGGGGGGGGGGGGGGGGGGGGGGGGGGGGGGGGGGGGGGGGGGGGGGGGGGGGGGGGGGGGGGGGGGGGGGGGGGGGGFGGGGGGGGGGGGGGGGGGGGGGGGGGGGGGGGGGGGGGGGGGGGEGGGGGGGGGGGGGGGGGCFGGGGGCGGGGGGGGGGFFFGGGGGGGGGGGGGGG*:EGGGGGGGGGGCCEC@CE88:;FGEEEGG?GFFGFF7CGDG=FGCCCCE>E:DGGGEFCCC64<<>:CEFGDCDGFCF*7C?>=F?F?DD?)9)00.77@=
@M03506:14:000000000-AKVR1:1:1101:13218:3164 1:N:0:46
ATGAACTCCTACGGGAGGCAGCAGTGGGGAATATTGGACAATGGGGGCAACCCTGATCCGGCCATGCCGCGTGAGTGATGAAGGCCCTAGGGTTGTAAAGCTCTTTTGTGCGGGAAGATAATGACGGTACCGCAAGAATAGGCCCCGGCTAACTTCGTGCCAGCAGCCGCGGTAATACGAAGGGGGCTAGCGTTGCTCGGAATCACTGGGCGTAAAGGGTGCGTAGGCGGGTGTTTAAGTCAGGGGTGAAATCCTGGAGCTCAACTCCAGAACTGCGTTTGATACTGAAGATATTGAGTCC
+
CCCCCGGGGGGGGGGGGGGGGGGGGGGGGDGG9FFFGGGGGGGGGGGGGGGGGGGGGGGGGGGGGGGGGGGGGGGGGGGGGGGGGGGGFGGGFGGGGGGGGGGFGGGGGGGGGGGGGGGGGGGGGGGGGGGGGGGGFGGGGGGGGGGGGGGGGGGGGGGGGGGGFGGGGGGGGGGGGGGCDGGGGGGGGGGGFGCECCEGGGGGGGGFGGGG**;CFE=CC=EEEGGGGGGG*:;CFFFGGGGGGGGGFEC+:CFGG>FF*<CC?FFCF47)0*0?*0*9D??E+*:77D?9*9*7*7=**
@M03506:14:000000000-AKVR1:1:1101:19197:3166 1:N:0:46
ATGAACTCCTACGGGAGGCACCAGTCGAGAATTTTTCTCAATGGGGGAAACCCTGAAGGAGCGACGCCGCGTGGAGGATGAAGGTCTTCGGGTTGTAAACTCCTGTCATTTGGGAACAAGTGTCGGTACCTAACTGCTACCGGCTTGATAGTACCAGAAGAGGAAGGGACGGCTAACTCTGTGCCAGCAGCCGCGGTAATACAGAGGTCTCAAGCGTTGTTCGGATTCATTGGGCGTAAAGGGTGCGTAGGCGGCGGGGCAAGTCGGATGTGAAATCTCTGGGCTCAACCCTGAAACTGCA
+
CCCCCGGGGGGGGGGGGGGGGGGGGGGGGGGGGGGGGGGGGGGGGGGGGGGGGGGGGGGGGGGGGGGGGGGGGGGGGGGGGGGGGGGGGGGGGGGGGGGGGGGGGGGGGGGGGGGGGFGGGGGGGGGGGGGGGGGGFFGGGGGGGGGGGGGGGGGGGGGGGGGGGGGGGGGGGGGGGGGGFFFGGGGGGGGGGGGGGGCFGGGGFGGGGGGGGGGGCEC8CFGGEEGG++<<25EECC3CFCGGGDGCCE5?CEEDC3CC7=C?FCG)1>29>C>+0/:CF@FF*57@0FE?);4=**16/
@M03506:14:000000000-AKVR1:1:1101:8925:3185 1:N:0:46
ATGAACTCCTACGGGAGGCAGCAGTCGGTAATTTTGCGCAATGGACGAAAGTCTGACGCAGCAACGCCGCGTGAGGGATGAAGGCCTTCGGGTTGTAAACCTCTTTCATCAGGGAAGATAATGACGGTACCTGATGAATAAGTCACGGCTAACTACGTGCCAGCAGCCGCGGTAATACGTAGGTGACAAGCGTTGTCCGGATTTACTGGGCGTAAAGAGCGCGCAGGCGGTCGATCAAGTCGAGTGTGCAAGCCCCCGGCCCAACTGGGGAGGGCCCCTCGACACTGACCGACTCGCAGGC
+
CCCCCGGGGGGGGGGGGGGGGGGGGGGGGGGGGGGGGGGGGGGGGGGGGGGGGGGGGGGGGGGGGGGGGGGGGGGGGDGGGGGGGGGGGGGGGGGGGGGGGGGGGGGGGGGGGFFFGGGGGGCGGGGDGGGGGGGGGEFGGGGGGGGGGDGGGGGFGFGGFGFDFFCFGDGG*>FGGGG,,<FGGGFGGGGEFGGGGGGDBGEFCCBFGGCEE58BFFCCEEEGCE8=ED*:=:=F*8D0ACE52*3:++:39CGGGF3C5C*/7*+2:)/)11*:))*9)0)*:)*92D)(077))))00
@M03506:14:000000000-AKVR1:1:1101:7611:3204 1:N:0:46
ATGAACTCCTACGGGAGGCAGCAGTGGGGAATCTTGGACAATGGGCGAAGCCCTGATCCAGCCATGCCGCGTGAGGGATGAAGGCCTTCGGGTTGTAAAACTCTTTCGACGGGGGCGATAATGACGGTACACGGAGCCGAAGCTCCGGCGAACTTCGAGCCAGCAGCAGCGGTAATACGAAGGCGGCGGGCGTTGGTCGGGATCACGGGGCGCAAGGCGCGCGCGGGCGGTATGCGTAGGTAGTGGTGAAAGCCCGGAGCTCGAGTCAGGTATTGCCATTGAACCTGTGAGACTGGAGTAA
+
CCCCCGGGGGGGGGGGGGGGGGGGG8FGGGGGGGGG96EGGGGG8,6@F++6CFGG,6EFGG7F,FGGGGGGGCF8FFGGGGG,<FGGGGG:=FFGGGG9?,EF9F5F7F:CGG+CFGC:F,,@FF+C++333*@F****>**3,,***1*1*4,,**=FG:**++22+4****/03:8//*:/1?E**///8:8*;0?E*1**;*/*:**:****;*/*1****2:5CE2**++***)*3AF0<A+9++<0***9*)1)2+*2*00*+9+*2*:0;*:*0*/2*)0*52*)970))009/
@M03506:14:000000000-AKVR1:1:1101:8382:3222 1:N:0:46
ATGAACTCCTACGGGAGGCAGCAGTGGGGAATTTTCCGCAATGGGCGAAAGCCTGACGGAGTGACGCCGCGTGTGGGACGAAGGCCTTCGGGTCGTAAACCACTGTCAGTGGGAAAGATGGGTGTCGGCGTGATAACCGCCGGCATTTGACGGTACCTGCAGAGGAAGCCCCGGCTAACTCTGTGCCAGCAGCCGCGGTAAGACAGAGGGGGCAAGCGTTGCTCGGAATTACTGGGCGTAAAGGGCGCGTAGGCGGGATGGCAGGTCGGTCGTGAAATCCCTCGGCTCAACTGAGGATCGT
+
CCCCCGGGGGGGGGGGGGGGGGGGGGGGGGGGGGGGGGGGGGGGGGGGEGGGGGGGGGGGGGGGGGGGGGGGGFGGGEGGGGGGGGGGGGGGGGGGGGGGGGGGGGGGGFGGGGGGGDGGGGGGGGGGGGGGDGGGGGGGGGGGGGGGGGGDEGGGGGGGGG9:FFGFGFGGGGGGGGGGGGGGGGGGGGFGGGGGGGGC??FDEFGGGEDGGG>F5CG=EC@F:EC5CCFC7:CGGG38**ACCEGDE55*9FGGG>CD:6C*/969EC:>95>C>FG*C60:E317>FF<?*979;FF5
@M03506:14:000000000-AKVR1:1:1101:11383:3248 1:N:0:46
ATGAACTCCTACGGGAGGCAGCAGTAAGGGATATTGCACAATGGGCGAAAGCCTGATGCAGCAACGCCGCGTGGAGGAAGAAGGCCTTCGGGTCGTAAACTCCTTTTCTCACTGACGAGGAAGGACGGTAGGTGAGGAATAAGTCACGGCTAACTACGTGCCAGCAGCCGCGGTAAAACGTAGGTGGCAAGCGTTATCCGGATTTACTGGGCGTAAAGGGTGTGCAGGCGGGCGGTCAAGTGGTGTATGAAATATCCTGGCTCAACCAGGAGAGGTTATGCCAGACTGACCGCCTTGAGTG
+
CCCCCGGGGGGGGGGGGGGGGGGGGGGGGGGGCGGGGGGGGGGGGGGGGGGGGGGGGGGGGGGGGGGGGGGGGGGGGGGGGGGGGGGGGGGGGGGGGGGGGGGGGGGGGFGGGGGGGGGGGGGGGGGGGGGGGGGGGGGGGGGGGGGGGGGGGGGGGGGGGGFGGGGGGGGGGEDFGGGGGGGGGGGGGGGGGGGGGGGGGGGGGGGGGGGGGGDGFFGGEGGGGGGGGGGDGGGCEEFGGGGGGGG7FGGEGGDGGFGGG6FGFG=<EDCE5DDCGFGGCFFGGFF)5FFB).<>FFFFF
@M03506:14:000000000-AKVR1:1:1101:21852:3311 1:N:0:46
ATGAACTCCTACGGGAGGCAGCAGTCGGGAATTTTGGGCAATGGGCGAAAGCCTGACCCAGCAACGCCGCGTGAAGGATGAAATCCCTCGGGATGTAAACTTCGCAAGAACGGGAAGAATAAGTGGAAGTTAATAGCTTCCATGATGACGGTACCGTTTGTAAGCTCCGGCTAACTCCGTGCCAGCAGCCGCGGGAATACGGGGGGAGCAAGCGTTGTTCGGACTTACTGGGCGGAAAGGGCGCGTAGGCGGCCAGCGCAAGTCGACTGTGGAATCTCCGGGCTTAACCCGGAAAGGTCAA
+
CCCCCGCGGGGGGFGEGDGEGGGGGGGGGG@FGGGGCGGGDGGFFGEC@FGGGFFGDFGFFGGGGGGGEEEC:FEFGFEFGGGGGGGFGG:EFGGGC?FCFFDCFGGGGGGDGDFGD8FFCE9FBFFGC,C?9E<=9FFGG>FCFDEAFCCFGG=>@CFFFGGFGFFGG7F7B:FGGF@FCF@FGGGGGGE@E@8F87:CFEE*?GGGDGGGGCE**2;+/C*/:9+<+3+;EC*1*:9CCDCEG>=CEGGDC57*;:5)1=FCEC**/0+)29*<*10)).7**7>@2F3>37>57*7)0
@M03506:14:000000000-AKVR1:1:1101:17833:3318 1:N:0:46
ATGAACTCCTACGGGAGGCAGCAGTCGAGAATTTTTGACAATGGGGGAAACCCTGATCGAGCGACGCCGCGTGGAGGATGAAGGTCTTCGGATTGTAAACTCCTGTCATTGGGGAACAAGGTGCATACGTTAACTGCGTGTGTATTGATAGTACCCGAAGAGGAAGGGACGGCTAACTCTGTGCCAGCAGCCGCGGTAATACAGAGGTCCCAAGCGTTGTTCGGATTCATTGGGCGTAAAGGGTGCGTAGGCGGCGCGGTAAGTCGGGTGTGAAATCTCGGAGCTTAACTCCGAAACTGCA
+
CCCCCGGGGGGGGGGGGGGGGGGGGGGGGGGGGGGGGGGGGGGGGGGGGGGGGGGGGGGGGGGGGGGGGGGGGGGGGGGGGGGGGGGGGGGGGGGGGGGGGGGGGGGGGGGGGGGGGGGGGGGGGGGGGGGCGGGGGGGGCFGGGGGGGGGGGGGGGGGGGGGGGGGGGGGGGGGGGGGGGGGGF?CFGFGGGGGGGDEGGC@FGGFGGGGGGGGGEGD8=FGG8E5C+<AFCGGEEEDGGGGGGGC*87=E3=CD5>D5=5*2<755*95>*:2:>F7>F>>EC/**.:68;B:3)**01
@M03506:14:000000000-AKVR1:1:1101:10383:3320 1:N:0:46
ATGAACTCCTACGGGAGGCAGCAGTGGGGAATCTTGGACAATGGGCGCAAGCCTGATCCAGCCATGCCGCGTGAGTGGTGAAGGCCCTAGGGTTGTAAAGCTCTTTTGTGCGGGAAGATAATGACGGTACCGCAAGAATAAGCCCCGGCTAACTTCGTGCCAGCAGCCGCGGTAATACGAAGGGGGCTAGCGTTGCTCGGAATCACTGGGCGTAAAGGGTGCGGAGGCGGGTCTTTAAGTCAGGGGTGAAATCCTGGAGCTCAACTCCAGCACTGCCTTTGATACTGAGGATCTTGAGTTC
+
CCCCCGGGFGGGGGGGGGGEEGGGGGGGGFGG,EFGFGGGGGFFFGGGGGGGGGGGGGGGGGGGGGGGGGGGGGGGGGGGGFGGGGGGFGGGFGEFGGGGGGGGGGGGGGGGGGGGDGGFGGGGGGGGGGGDGDEGGGGGGGF<FEEFDGGGGGGGFFCCFGF7FCCFFGGGGGGGGGGGCCEEEF78BFCGCF7:99CEEGF6FG79C5>8E*;>FCE;*:C*:5>C8EGEEGFFEC>@<CGGCGGDGDE?CCGFGFGDC66+2:0*<7+89*9+2*:C78F+<6044C/:<7@FFF?6*
@M03506:14:000000000-AKVR1:1:1101:14603:3329 1:N:0:46
ATGAACTCCTACGGGAGGCAGCAGTGGGGAATATTGGACAATGGGCGAAAGCCTGATCCAGCAATGCCGCGTGAGTGATGAAGGCCTTAGGGTTGTAAAGCTCTTTTACCCGGGATGATAATGACAGTACCGGGAGAATAAGCCCCGGCTAACTCCGTGCCAGCAGCCGCGGTAATACGGAGGGGGCTAGCGTTGTTCGGAATTACTGGGCGTAAAGCGCACGTAGGCGGCTCTTTAAGTCGGGGGTGAAATCCTGGAGCTCAACTCCAGAACTGCCTTCGATACTGAAGAGCTCGAGTCC
+
CCCCCGGGGGGGGGGGGGGGGGGGGGGGGGGGGGGGGGGGGGGGGGGEGGGGGGGGFGGGGGGGGGGGGGGGGGGGGGGFGGFGGGGGGGGGGGGGGGGGGGFGGFGGGFGGGGGGGGGGGGGGGGGGGFGGGGGGGGGGGGGGGGGGGEEGGGGGGFGGGGGGGGGFGGGGGGGGGGGEGGGGGDGGFGGGFCGGGFGGEDGGGGFGFGGEGECFGGGGGDGGGGGGGEC*ACFG7C7CGGGGGGGDGCFF7CFGG>FGFFFGCDEGFGFFFDGFD*CCGFF5CFFF2C6:0*075BF)1
@M03506:14:000000000-AKVR1:1:1101:10077:3340 1:N:0:46
ATGAACTCCTACGGGAGGCAGCAGTGGGGAATCTTGCGCAATGGCCTAACGGCTGACGCAGCGACGCCGCGTGTGGGATGAAGCTCTTCGGAGTGTAAACCACTGTTGCCCGGGACGAATAGCTCGATTAATCGAGCCTGACAGTACCGGGTGAGGAAGCACCGGCTAACTCCGTGCCAGCAGCCGCGGTAATACGGGGGGTGCGAGCGTTGTCCGGAATCACTGGGCGTAAAGGGCGCGTAGGTGGTTTGATAAGGGTGTGGTGAAAGTCCGGGGCTCAACCCCGGATCTGCCGTGCCGG
+
CCCCCGGGGGGGGGGGGGGGGGGGGGGGGGGGGGGGGGGGGGGGGGGGGGGGGGGGGGGGGGGGGGGGGGGGGGGGGGGGGGGGGGGGGGGGGGGGGGGGGGGGGGGGGGGGGGGGGGGGGGGDGGGGGGGGGGGGGGGGGGGGGGGGGGGGGGGGGGGGGGGGGGGGGGGGGGG7FFGGGGGGGGGGGGGGGGDGGGGGGGGGGGEEGGGDGGGGGEEGGGGGDFGGGEEGGGGGCECEC*1CCGGDFEE<C7FCFFFDCCG65:CFCC?=DCDE37<FGF@EEDD>()05@6><3@FB)
@M03506:14:000000000-AKVR1:1:1101:10943:3371 1:N:0:46
ATGAACTCCTACGGGAGGCAGCAGTGGGGAATCTTGCGCAATGGCCTAACGGCTGACGCAGCGACGCCGCGTGTGGGATGAAGCTCTTCGGAGTGTAAACCACTGTTGCCCGGGACGAATAGCTCGATTAATCGAGCCTGACAGTACCGGGTGAGGAAGCACCGGCTAACTCCGTGCCAGCAGCCGCGGTAATACGGGGGGTGCGAGCGTTGTCCGGAATCACTGGGCGTAAAGGGCGCGTAGGTGGTTTGATAAGGGTGTGGTGAAAGTCCGGGGCGCAACCCCGGATCTGCCGTGCCGA
+
CCCCCGGGGGGGGGGGGGGGGGFGGGGGGGGGGGGGGGGGGDGGGGGGGGGGGGGGGGGGGGGEGEGGDCGECBDFGGGEFFGG<FGFGGGEGGGGGGGGGGGGGGGGGGGGGGGGGGGGDGFCFGGGFGCFCFGGGGGGGGGFFCFFGGGGGGGGGGGGGFFGDFDGGFCFGGFGGGFGGGGGFGGGDEEGFGGGEGGGGCEGGDGEG8ECGGFGC=EFG9@FFGGGGG8;E7:CGECGCCECCFGG5*722?+:CFCD:=5:C*<?G>+9DCDE))/>D3>CEFGE(/9A765@DF>:)
@M03506:14:000000000-AKVR1:1:1101:19985:3376 1:N:0:46
ATGAACTCCTACGGGAGGCAGCAGTAGGGAATATTGGACAATGGGCGAGAGCCTGATCCAGCCATGCCGCGTGCAGGAAGAAGGCCTTCTGGGTTGTAAACTGCTTTTACCAGGGGATAAAAAGGCCATGCGTGGCAAATTGAAGGTACCTGGTGAATAAGCCACGGCTAACTACGTGCCAGCAGCCGCGGTAATACGTAGGTGGCAAGCGTTGTCCGGATTTATTGGGTTTAAAGGGTGCGTAGGCGGTTCTATAAGTCAGTGGTGAAATACGGCAGCTAAACTGGCGAGGTGCCATTGG
+
CCCCCGGGGGGGGGGGGGGGGGGGGGGGGGGGGGGGGGGGGGGGGGGGGGGGGGGGFFGGGGGGFFGGGGGGGGGGGGGGGGGGGGGGGGGGGGGGGGGGGGGGGGGGGGGGGGGGGGGGGGGGEGGGGGGGGGGGGGGGGFGGFCGGGFGGGGGGGGGGGGGGGGGGGGGGGGGGGGGGGGFFGGGGGGGGGGGGGGFGGDGGFGGGGGG*=CEGGG5AE*++<?EFGE8CC?CCGDGGGEEEGEFGG*=7>?E7:82:CG*+2?ECGFGF7CDGDEC***1<+**.3737@F)<?@*6)
@M03506:14:000000000-AKVR1:1:1101:9275:3383 1:N:0:46
ATGAACTCCTACGGGAGGCAGTAGTGGGGAATTGTTCGCAATGGGCGCAAGCCTGACGACGCAACGCCGCGTGGAGGACGAAGACCTTCGGGTCGTAAACTCCTTTCGATCGAGACGAATGGCCTCTGGGTGAACAATCTGGAGGAATGACGGTACCGAGAGAAGAAGCCCCGGCTAACTCCGTGCCAGCAGCCGCGGTAATACGGGGGGGGCAGGCGTTGTTCGGAATTACTGGGCGTAAAGGGCTCGTAGGCGGCCAACTAAGTCAGACGTGAAATCCCTCAGCTTAACTGGGGCACTG
+
CCCCCGGGGGGGGGGGGGGGGCGGGGGGGDGGGGGGGGGGGGGGGGGGGGGGGGGGGGGGGGGGGGGGGGGGGGGFGGGGGGGGGGGGGGGGGGGDGGGGGGGGGGGGGGGGGGGGGGGFGGGGCFGGGGGGGGGGGGGDCGGGGGGGGGGGGGGDFGDDCFFGGGGDGGGGGGGGGG@FGCGGCFGGGFGGGF@CEEE:50:<;EGGGDGGG5CEGG888:EFGEE5CGGGGGGC:EDE5=FGC:67*25CDDGCE3)/5*7CG7F7EFGF5CDFG?F4C@576?:46*=<=:@5)8>F<
@M03506:14:000000000-AKVR1:1:1101:24091:3385 1:N:0:46
ATGAACTCCTACGGGAGGCAGCAGTGGGGAATTTTGGACAATGGGGGCAACCCTGCTCCAGCAATGCCGCGTGTGTGAAGAAGGCCTTCGGGTTGTAAAGCACTTTTGTCCGGAAAGAAAATCGCTTCTCTAATACAGAGGGGGGATGACGGTACCGGAAGAATAAGCACCGGCTAACTACGTGCCAGCAGCCGCGGTAATACGTAGGGTGCGAGCGTTAATCGGAATTACTGGGCGTAAAGCGTGCGCAGGCGGTTCGCTAAGAACGATGTGAAATCTCCGGGCTTAACCTGGGAAGTGC
+
CCCCCGGGGGGFGGGEGGGDGGGGGFGGGGCGFFGAEGGGGGGGGGGGGGGCFGGGFGGGGGGGGGGGGGGGGGGGGFGGAFEGGGGGGFDGGGGGGGGGGGGGFGGG<@FEEGG7FFCFFGFGFFGG9,CFFCCFFF,B7++C7FE:FG7CGFGDFFD>GGGGGGGG7CFDCEG5FGCEGCFFFC78CGGEFGE8EGC>CFFGA98CCC85C*:CEE=EGF?>EE:FF+30<AFGGCD5CC:CC5*)1:557==5CED):E9CC**95*/7>*:?C?**:>35:)/96*1)7)5)))07*
@M03506:14:000000000-AKVR1:1:1101:13427:3393 1:N:0:46
ATGAACTCCTACGGGAGGCAGCAGTGGGGAATCTTGCGCAATGGACGAAAGTCTGACGCAGCGACGCCGCGTGGGTGATGAAGGCCTTCGGGTTGTAAAGCCCTGTGGGGGGAGACGAATAAGTAGAAGCTAATACCTTCTATGATGACGGTACCTCCTTAGCAAGCACCGGCTAACTTCGTGCCAGCAGCCGCGGTAATACGAAGGGTGCAAACGTTGCTCGGAATTATTGGGCGTAAAGCGCACGTAGGCGGCTTGGCAAGTCGGATGTGAAATCCCTCGGCCCAACCAAGGAAGTGCA
+
CCCCCGGGGGGGGGGGGGGGGGGGGGGGGGGGGGGGGGGGGGGGGGGGGGGGGGGGGGGGGGGGGGGGGGGGGGGGGGGGGGGGGGGGGGGGGGGGGGGGGGGGGFGGGGGGCFGGGGGFGGGGGGGFGE8FGGGGGGGGGGGGGGFEGGGGGGGGGGFGGGGGGGGGGGGGGGGGGGGGGGGGGGGGGFGGGGGGGGGGGGGGGGGGGEGGFC8CAFFE9EGG5?EFFGF??:;CGGGCFGGGDGCF6CEC<EE3C@DF6CC99CC):DG@FGGGDFGCGF:E*07):CE1>FFFFFFF0
@M03506:14:000000000-AKVR1:1:1101:6125:3403 1:N:0:46
ATGAACTCCTACGGGAGGCAGCAGTGGGGAATATTGGACAATGGGCGCAAGCCTGATCCAGCAGTGCCGCGTGTGTGAAGAAGGTCTTCGGATTGTAAAGCACTTTCGACGGGGACGATGATGACGGTACCCGTAGAAGAAGCCCCGGCTAACTTCGTGCCAGCAGCCGCGGTAATACGAAGGGGGCTAGCGTTGCTCGGAATGACTGGGCGCAAAGGGCGCGTAGGCGGATGGTACAGTCAGATGTGAAATTCCTGGGCTTAACCTGGGGGCTGCATTTGATACGTGCTGTCTAGAGTGG
+
CCCCCGGGGGGGGGGGGGGGGGGGGGGGGGGGGGGFGGGGGGGGGGGGGGGGGGGGGGGGGGGGGGGGGGGGGGGGGGGGGGGGGGGGGGGFEGGGGGGGGGGGGGGGGGGGGGGGGGGGGGGGGGGGGGGGGGGGGGGGGGGGGGGGGGGGGGGGGGGGGGGGGGGGGGGGGGGGGGGGCF@ECEEGGGGGGGGGGGGGGDGGGGGGGGGGGGGGGGGGGGGGCEGGGGDCCFGECFFFCEC?FFFG9?FGCGGGGFGG*:CGGGGGGGGEC35C7?FFF?FCFF6>BGF)9?F=4?FF)
@M03506:14:000000000-AKVR1:1:1101:18380:3413 1:N:0:46
ATGAACTCCTACGGGAGGCAGCAGTGGGGAATTGTTCGCAATGGGCGCAAGCCTGACGACGCAACGCCGCGTGGAGGATGAAGACCTTCGGGTCGTAAACTCCTTTCGATCGAGACGAATGGCCTCCGGGTGAACAATCCGGAGGAGTGACGGTACCGAGAGAAGAAGCCCCGGCTAACTCCGTGCCAGCAGCCGCGGTAATACGGGGGGGGCAAGCGTTGTTCGGAATTACTGGGCGTAAAGGGCTCGTAGGTGGCCAACTAAGTCAGACGTGAAATCCCTCGGCTTAACCGGGGAACTG
+
CCCCCGGGGGGGGGGGGGGGGGGGGGGGGGGGGGGGGGGGGGGGGGGGGGGGGGGGGGGGGGGGGGGGGGGGGGGGGGGGGGGGGGGGGGGGGGGGGGGGGGFGGGGGGGGGGGGGGGGGGGGGGGGGGGGGGGGGGGGGGGGGGGGGGGGGGGGGGGGGFGGFGGGGGFFGGGGGGGGGGGGGGGGGGGGGGGGGGGGGGGGGGGGGGGDGGEFFFEEEGGCEGGGGFCCFFFGGGEDCCFGGGD65ECCFG+9CF)9CFFCGGFFGGGGDGGGGGFGFGFFEEE35?FFADFDE5>F6*
@M03506:14:000000000-AKVR1:1:1101:9796:3417 1:N:0:46
ATGAACTCCTACGGGAGGCAGCAGTGGGGAATCTTGGACAATGGGGGAAACCCTGATCCAGCCATGCCGCGTGAGTGATGAAGGCCCTAGGGTTGTAAAACTCTTTCGCGCACGACGATAATGACGGTAGTGCGAGAAGAAGCTCCGGCTAACTTCGTGCCAGCAGCCGCGGTAATACGAAGGGGGCTAGCGTTGCTCGGAATCACTGGGCGTAAAGCGCACGTAGGCGGACTCTTAAGTCGGTGGTGAAATCCTGGAGCTCAACTCCAGAACTGCCTTCGATACTGGGAGTCTCGAGTCC
+
CCCCCGGGGGGGGGGGGGGGGGGGGGGGGGGGGGGGGGGGGGGGGGGGGGGGGGGGGGGGGGGGGGGGGGGGGGGEGGGGGGGGGGGGGGGGGGGGGGGGGGGGGGGGGGGGGGGGGGGGGGGGGGGGGGGGGGGGGGGGGGGGGGGGGGGGGGGGGGGEGGGGGGGGGGGGGGGGGGGGGGGGGGGGGGGGGGGGGGGGGGGGGGGGGGGGGC8EGGGGDGEFGGGGGGGGEGGGG?FC?EC2ACCGGGGGFGGGGFGCFGC9FFFCFGGFGGGGGFGGG@FCCFGF<GFFFBFFFFFFF
@M03506:14:000000000-AKVR1:1:1101:9102:3422 1:N:0:46
ATGAACTCCTACGGGAGGCAGCAGTCGAGAATTTTTCTCAATGGGGGAAACCCTGAAGGAGCGACGCCGCGTGGAGGATGAAGGTCTTCGGGTTGTAAACTCCTGTCATTTGGGAACAAGTTGGACGCCGTAACTGCGCGTCCATTGATAGTACCAGAAGAGGAAGAGACGGCTAACTCTGTGCCAGCAGCCGCGGTAATACAGAGGTCTCAAGCGTTGTTCGGATTCATTGGGCGTAAAGGGTGCGTAGGTGGCGTCGTAAGTCGGGTGTGAAATTTCGGAGCTTAACTCCGAAACTGCA
+
CCCCCGGGGGGGGGGGGGGGGGGGGGGGGGGGGGGGGGGGGGGGGGGGGGGGGGGGGGGGGGGGGGGGGGGGGGGGGGGGGGGGGGGGGGGGGGGGGGGGGGGGGGGGGGGGGGGGGGGGGGGGGGGGGGGGGGGGGGGGGGGGGGGGGGGGGGGGGGGGGFFGGGGGGGGDGGGGGGGGGGGGGGGGGGGGGGGGGGGGGGGGFFGGGGGGGGGGCEEGGGEEGGCCCG??CFGG*2*2CGGGGDE>=EGGGGGGGFDGECF0<CGGCDCEDCFCC67CDDDE*9>@<>F::@)7>BFF9
@M03506:14:000000000-AKVR1:1:1101:20276:3435 1:N:0:46
ATGAACTCCTACGGGAGGCAGCAGTCGAGAATTTTTCTCAATGGGGGAAACCCTGAAGGAGCGACGCCGCGTGGAGGATGAAGGTCTTCGGGTTGTAAACTCCTGTCATTTGGGAACAAGTGCCGGTACGTAACTGCTACCGGCTTGATAGTACCAGAAGAGGAAGAGACGGCTAACTCTGTGCCAGCAGCCGCGGTAATACAGAGGTCTCAAGCGTTGTTCGGATTCATTGGGCGTAAAGGGTGTGGAGGTGGCGCCGTAAGTCGGGTGTGAAATTTCGGAGCTTAACTCCGAAACTGCA
+
CCCCCGGGGGGGGGGGGGGGGGGGGGGGGGGGGGGGGGGGGGGGGGGGGGGGGGGGGGFGGGGGGGGGGGGGGGGGGGGGFGGGGGGGGGGGGGGGGGGGGGGGGFGGGGGFEGGGGGGGGFGFDGGGGGGGGGGGGGGGGGGGGGGGGGGGGGGGGGGGGGGGGGGGGGGEGGGGFFFGGGG@?FFCFGG7<FGEEGGGGFGGGGFECFGGGGGG*;:EFGGGEEGE?FE+8EFE7*/8<7EC5CE*+:C:9FCDG;DDGGG??DGC75*87CFGGF7C57:7EF7@6C*5>)05;FFF1
@M03506:14:000000000-AKVR1:1:1101:13390:3436 1:N:0:46
ATGAACTCCTACGGGAGGCAGCAGTCGAGAATTTTTCTCAATGGGGGAAACCCTGAAGGAGCGACGCCGCGTGGAGGATGAAGGTCTTCGGGTTGTAAACTCCTGTCATTTGGGAACAAGTGCCGGTACCTAACTGCTACCGGCTTGATAGTACCAGAAGAGGAAGAGACGGCTAACTCTGTGCCAGCAGCCGCGGTAATACAGAGGTCTCAAGCGTTGTTCGGATTCATTGGGCGTAAAGGGTGTGTAGGTGGCGCCGTAAGTCGGGTGTGAAATTTCGGAGCTTAACTCCGAAACTGCA
+
CCCCCGGGGGGGGGGGGGGGDEGGGGGGGGGGGGGGGGGGGGGGGGGGGGGGGGGGGGGGGGGGGGGGGGGGGGCGGGGGGGCGGGGGGGGGCGGGGGGCFGGGGEFFFGGGFGGGEGGGGGGGEGGGGGGFFGGGGGGFFGGFGGGGFGF<FD9=CCBFGGGGFGDD:F@7FCCFGGDFCCEDG;FGFF7:CGGGECB9EGGG9@BFEF?ECEFEB=E8CFEGE*CFGDCFC=*:CC*A?FGECEDG9CFCC5*9A>DCE*C<?CEGCDGF:?>C>6DFGFFG69CFFGF?@37>BFF4/
@M03506:14:000000000-AKVR1:1:1101:7050:3442 1:N:0:46
ATGAACTCCTACGGGAGGCAGCAGTTAGGAATTTTCCGCAATGGGCGAAAGCCTGACGGAGCAATACCGCGTGAGTGATGAAGGCCTTCGGGTTGTAAAGCTCTGTCGGAGGGGAAGAAAAATGACGGTACCCTCCAAGAAAGCCCCGGCTAACTACGTGCCAGCAGCCGCGGTAATACGTAGGGGGCGAGCGTTATCCGGATTTACTGGGCGTAAAGCGCGTTAAGGCGGTTGGCAAAGTTGGTTGTGAAATCTCAGGGCTCAACCCTGAAATTGCGGCCAATACTGGTCGACTACGGTG
+
CCCCCGGGGGGGGGGGGGGGGGFGGGGGGGGGGGGGGGGGGGGGGGGGGGGGGGGGGGGGGGGGGGGGGGGGGGGGFGGGGCFGGGGGGGGGGGDGGGGGGFGGGGGGGGGGGGGGGG?FGGGGGGGGGGGGGGGGGGGGGGGGGGGGGGGGGGGGGGGGGGGGGGGGGEGGGGGGG9FGCFGGGGGDE7CEGGGDGGGGDEG8CF:FCGEGGGCCFFGE5=CC55CCFCGG=C:8E?4CCGGGCGGG5?F7F:+2+*0*:679CFGGGG*<0:0+:>39555CEFF=:FFF)8>8))8@:
@M03506:14:000000000-AKVR1:1:1101:11395:3467 1:N:0:46
ATGAACTCCTACGGGAGGCAGCAGTGGGGAATTGTTCGCAATGGGCGCAAGCCTGACGACGCAACGCCGCGTGGAGGATGAAGATCTTCGGGTCGTAAACTCCTTTCGATCGAGACGTATGATCTCCGGGTGAACAATCCGGGGAAATGACGGTACCGAGAGAAGAAGCCCCGGCTAACTCCGTGCCAGCAGCCGCGGTAATACGGGGGGGGCAAGCGTTGGTCGGAATTACTGGGCGTAAAGGGCTCGTAGGCGGCCAACTAAGTCAGACGTGAAATCCCTCGGCTTAACGTGGGAACTG
+
CCCCCGGGGGGGGGGGGGGGGGGGGGGGGGGGGGGGGGGGGGGGGGGGGGGGGGGGGGGGGGGGGGGGGGGGGGGGGGGGGGGGGGGGGGGDGGGGGGGGGGGGGGFGGGGGDCFGGFGGGGGGGGGGDGGGGGGGGGGFEGGGEFFGGGGGGGGGGEFFFGFGGFGGGFCFEGGGGFGG?EGGGGGGGDGGF8CEEDCG8+<FGGGDEGGE5E8FFE8C=*;EEGGECFC:<9CFFE<CECFFGDGGG==CD9CCE7<5CCGGFG?CEFGFFG*ACFC*9FFGD><B?GF()0)7>?:)/
@M03506:14:000000000-AKVR1:1:1101:18392:3475 1:N:0:46
ATGAACTCCTACGGGAGGCAGCAGTGGGGAATCTTGGACAATGGGGGAAACCCTGATCCAGCCATGCCGCGTGAGTGATGGAGGCCTTCGGGTTGTAAAACTCTTTCGACGGGGACGATAATGACGGTACCCGTAGAAGGAGCTCCGGCTAACTTCGTGCCAGCAGCCGCGGTAATACGAAGGGGGCTAGCGTTGTTCGGAATTACTGGGCGTAAAGCGCGCGCAGGCGGCTTCTCAAGTCAGGGGTGAAAGCCCAGAGCTCAACTCTGGAACTGCCTTTGCGACTGAGAGGCTTGAGTAC
+
CCCCCGGGGGGGGGGGGGGGGGGGGGGGGGDGGGGGGGGGGGGGGGGGGGGGGGGGGFGGGGGGGGGGGGGGGGGEFGGGGGGGGGGGGGGGGGGGGGGGGGGGFGGGGGGGGGGGGGDDGGGGGGGGGEGGGGGGGGGG8FGGGGGGGGGGGGGGGGGGGGGGGGGGGGGGGGGGGGDFFGGGGGGGGGGGGEEEGGGGGGGGGCGGCGGGGDCC?FGGGGEC>CEEGGGGGGGG?FGCEGGGGGGGGGFGGGGGGFGG7CCCGGFFGF7<CGGGC=7:F*)*:>)0)0<:EFFFFF949
@M03506:14:000000000-AKVR1:1:1101:12972:3481 1:N:0:46
ATGAACTCCTACGGGAGGCAGCAGTGGGGAATTTTGCGCAATGGGCTAACGCCTGACGCAGCAACGCCGCGTGGAGGATGAAGGTCTTTGGATTGTAAACTCCTGTCAGCAGGGAAAAAGCAAATCGGCCTAACACGCCGGTGAGTTGATTGTACCTGCAGAGGAAGCCCCGGCTAACTCTGTGCCAGCAGCCGCGGTAATACAGAGGGGGCAAGCGCTATTCGGAATTATTGGGCGTAAAGGGCGCGTAGGCGGCTTGGCAAGTGGATGGTGAAATCCCTCGGCTTAACCGAGGAACGGC
+
CCCCCGGGGGGGGGGGGGGGGDGGGGGGGEGGGGGGGGGGGGGGGGGGGGGGGGGGGGGGGGGGGGGGGGGGGGGFGGGGGGGGGGGGFGGGGGGGGGGGGGGGGGGGGGGGGGGGGGGGGGGGGGDEGGGGGGGFGGGGG>FFGGGGGGGGGGGGGGGGGGGGGGGGGCGGDGGGGFG:FGGFFGFCCFGGGGGGGGGGGFGGFFGGGGGGGFCFGGGEEGGGC>*;8:?9EGGGCG3/AFFGGEGG?EGEGGGG5@<7+3*:<DG9<FG*0*2<F46*0.7:7)1)-:4;B)8555).)
@M03506:14:000000000-AKVR1:1:1101:22510:3484 1:N:0:46
ATGAACTCCTACGGGAGGCAGCAGTGGGGAATTGTTCGCAATGGGCGCAAGCCTGACGACGCAACGCCGCGTGGAGGATGAAGACCTTCGGGTCGTAAACTCCTTTCGATCGAGACGAATGGTCTCCGGGTGAACAATCTGGAGAAGTGACGGTACCGAGAGAAGAAGCCCCGGCTAACTCCGTGCCAGCAGCCGCGGTAATACGGGGGGGGCAAGCGTTGTTCGGAATTACTGGGCGTAAAGGGCTCGTAGGCGGCCAACCAAGTCAGACGTGAAAGCCCTAAGCTTAACTGGGGACTTG
+
CCCCCGGGGGGGGGGGGGGGGGGGGGGGGGGGGGGGGGGGGGGGGGGGGGGGGGGGGGGGGGGGDFGGGGGFGGGGGGGGGGGGFGGDFGGGGGGGGFGCFFGGEEFGGGGEEGGGGGEGGG=9FGGCFGFEGGCFGGGGG9CFCCFGGGGGGGGGGGGGGGGGGGGGGFGGGGGGEGDCG7FGGGGGGDGGGFGGGGEGDFGFEDEGE>CCC?@EFE?8E**<CDGE5EF@C?EGDG3C=EGGE:65EEDEDFC583)52**1:*<:CC6)*9>5F*295<)*<):*4C=4B6;ED>)*9
@M03506:14:000000000-AKVR1:1:1101:20350:3492 1:N:0:46
ATGAACTCCTACGGGAGGCAGCAGTGGGGAATCTTGCGCAATGGGCGAAAGCCTGACGCAGCGACGCCGCGTGAGGGAAGAAGGCCTTCGGGTTGTAAACCTCTTTCAGGAGGGACGAAGCCACTCGGGTTAATAGCCCAGAGGGTGACGGTACCTCCAGAAGAAGCCCCGGCTAACTACGTGCCAGCAGCCGCGGTAATACGTAGGGGGCTAGCGTTGTCCGGATTTCTTGGGCGTAAAGAGCGTGTAGGCGGCCAGGTAGGTCTGCTGTGAAAACTCGAGGCTCAACCCCGAGACGTCG
+
CCCCCGGGGGGGGGGGGGGGGGGGGGGGGGGGFGGGGGGGGGGGGGGGGGGGGGGGGGGGGGGGGGGGGGGGGGGGGGGGGGGGGGGGGGGGGGGGGGGGGGGGGGGGGGGGGGGGGEGGGGGGGDGGG<FFGGGGGGGGGGGGGGGGGGGGGGGGGGGGCFEFFGFFGG>FGGGGGGGFGGGGGGGGGFG:C@EGCEGGGGGGGGD;?5E5FGGEGGEEGGDE8*;@+<@C?FCEEGDCEF6CEGGG*CFFDEDCEFDGFGGGC*::?DFFDF*9>FC55>B5*<F4,7)45);35BF))
@M03506:14:000000000-AKVR1:1:1101:9057:3504 1:N:0:46
ATGAACTCCTACGGGAGGCAGCAGTCGAGAATTTTTCTCAATGGGGGAAACCCTGAAGGAGCGACGCCGCGTGGAGGATGAAGGTCTTCGGGTTGTAAACTCCTGTCATTTGGGAACAAGTGCCGGTACGTAACTGCTACCGGCTTGATAGTACCAGAAGAGGAAGGGACGGCTAACTCTGTGCCAGCAGCCGCGGTAATACGGAGGACCCAAGCGTTATTCGGATTTATTGGGTTTAAAGGGTGCGTAGGCGGGATAGTAAGTCAGAGGTGAAATTCCACAGCTTAACTGTGGAACTGCC
+
CCCCCGGGGGGGGGGGGGGGGGGGGGGGGGGGGGGGGGGGGGGGGGGGGGGGGGGGGGGGGGGGGGGGGGGGGGGGGGGGGGGGGGGGGGGGGGGGGGGGGGGGGGGGGGGGGGGGGGGGGGGGGGGGGGGGAFGGGGGGGGGGGGGGGGGGGGGGGGGGCFGGGGGGGGGGGGGGGGGGGGGGGGGGGGGGGGGEGGGFEGGGECEEFFGGGGGGCE=FFFGG*189CCG9C=E5CEFGGGGGCGEGGE=FGGG7E@FFGGGC7:C0+7<.CFF+*8>>76>GG4CBDG46BFBFFFFFF
@M03506:14:000000000-AKVR1:1:1101:7000:3534 1:N:0:46
ATGAACTCCTACGGGAGGCAGCAGTGGGGAATTGTTCGCAATGGGCGCAAGCCTGACGACGCAACGCCGCGTGGAGGATGAAGACCTTCGGGTCGTAAACTCCTTTCGATCGAGACGAATGGCCTCCGGGTGAACAGTCCGGAGGAGTGACGGTACCGAGAGAAGAAGCCCCGGCTAACTCCGTGCCAGCAGCCGCGGTAATACGGGGGGGGCAAGCGCTGTTCGGAATTACTGGGCGTAAAGGGCTCGTAGGCGGCCAACTAAGTCAGACGTGAAATCCCTCGGCTTAACCGGGGAACTG
+
CCCCCGGGGGGGGGGDGGGGGGGGGGGGGGEGGGGGGGGGGGGGGGGGGGGGGGGGGGGGGGGGGGGGGGGGGGEEGFGGGGGGGGGGGGGGGGGGGGGGGGGGGGGGGGGGGGGGGGGGGGGGGGGGGGGGGGGGGGGGGGGGDGGGGGGGGGGGGGEGGGGGGGGFG=FDFGGGGFGGGFGGGGGFGGGGGGGGGGG>C?FGGGGGGGGG55CFCG*;=??FGGGGGCFCGFGGGGDGCFFGGG=<CEC7CEE:=>5C5666<7:DFFG@55<F**09C)8*AB>>2D?<BFF>)776*
@M03506:14:000000000-AKVR1:1:1101:20865:3548 1:N:0:46
ATGAACTCCTACGGGAGGCAGCAGTGGGGAATTTTGGACAATGGGGGCAACCCTGATCCAGCCATTCCGCGTGAGTGAAGAAGGCCTTCGGGTTGTAAAGCTCTTTTGTCCGGAACGAAACGGTTAGCGTGAATATCGCTGACTACTGACGGTACCGGAAGAATAAGCACCGGCTAACTACGTGCCAGCAGCCGCGGTAATACGTAGGGTGCGAGCGTTAATCGGAATTACTGGGCGTAAAGAGTGCGCAGGCGGTTTTCTAAGTCAGATGTGAAAGCCCTGGGCATAACCTGGCAATGGC
+
CCCCCFGFFGGFGGGGGGGGGGDFGGGG:FCGGGGGGFGGG?FGCEGGGGGGC8@EFGGFGCF<EAEEFG7@@EFFE<ACDGFFFGCFEF,>FGGGGGD<FE?FGG9A,CFBFC7FEGGG>AECCCCEFGGGGAF?8BCGGGGGG<DFGGGGEGCACC7CC:BFGGGGGGGGDGDEGG,7,<>:CFGGGC4:,<7FDBEGGGCC:+2BGFEC5BEEGG*1;CFFGD>E8<?7:CG*:E<E*A7::<9)17:E<5C9*85*+3:9+:+*0*3/0?:7*.9<*))7*)2/4C@).)))*)//)
@M03506:14:000000000-AKVR1:1:1101:8867:3571 1:N:0:46
ATGAACTCCTACGGGAGGCAGCAGTGGGGAATCTTGGACAATGGGGGCAAGCCTGATCCAGCGATGCCGCGTGAGTGACGAAGGTCTTCGGATCGTAAAGCTCTTTCGGTAGGGACGACAGTTATGGGAGCTTGAGTATCATCCCTGGCCAGCACCGACCGAGTAGCCGCCGGCAAACTCTGGGCCAGCGCCCGCTGTGATACAACGGGGGGCAGCGTGCACCGAGATTACTTGCCGTGACGGGCGCGCAGGCGCGGGGCTGGGTCTCCTGTCACGCCTTGGGGCTTGCCCTCATGAGTTC
+
CCCCCGGGGGDFEDECGGGGGGGGGGGGEC,C9FFDDFFFDFDGG;FGGD<FGGFFFGGFGG::EEEFGGGGGDFFG9FFECFC4CCAFGG+B+BEECFGG<F?FG,?++,8FBF+>F+++:,,,C=<B+6,,,:,8,,,<33,@,:>>C,++35,+3**3**1,23F*F*=**=*=F:,2?,2*******4*1***2++2+333+*2/****2;*2/***+**2**1++03+3+01*/1**7C*>CC*:**/7*1*.9)******0*3*+**22*1)*9*))2:;*)(0)4.)96*9B*9
@M03506:14:000000000-AKVR1:1:1101:10553:3605 1:N:0:46
ATGAACTCCTACGGGAGGCACCAGCAAGGAATTTTCGTCAATGGGGGCAACCCTGAACGAGCAACGCCGCGTGCGGGATGACGGCCTTCGGGTTGTAAACCGCTTTTGGGGGGGACGATAGTGACGGTACCCCTTGAATAAGGCTCGGCTAACTCTGTGCCAGCAGCCGCGGTAAGACAGAGGAGCCAAGCGTTGTCCGGACTGACTGGGCGTAAAGCGCCCGCAGGCGGCCGTGCGCGTGGGGTGTGAAAGCTCGCGGCTTACCTGCGAGAGGCCATCCCATACGGCACGGCTCGCGCCG
+
CCCCCGGGGGGGGGGGGGGGGGGGGGGGGGGGGGGGGGGGGGGGGGGGGGGGGGGGGGGGGGGGGGGGGGGGGGGGGGGGGGGGGGGGGGGGGGGGGGGGGGGGGGGGG@FGGGCGGGGGGGGGGGGGGGGGGGFGGGGGGGGGGGGGGGCFGGGGGGGGGGGGGGFDCGGGGGGGGFFGFGFGGFGGFCGGGGEGGGCC>ECGECFGGGGCEGGDFFG5?C5>**?EGDCEGCC5:CD*:=CG:=>C<+3950<C/<CD*770<799EGDDGGC=5?F4C)=*27C>(9767))07:>7)
@M03506:14:000000000-AKVR1:1:1101:7781:3606 1:N:0:46
ATGAACTCCTACGGGAGGCAGCAGTCGAGAATTTTTCTCAATGGGGGAAACCCTGAAGGAGCGACGCCGCGTGGAGGATGAAGCTCTTCGGGTTGTAAACTTCTGTCATTTGGGAACAAGTGTCGGTACCTAACTGCTACCGGCTTGATAGTACCAGAAGAGGAAGGGACGGCTAACTCTGTGCCAGCAGCCGCGGTAATACAGAGGTCTCAAGCGTTGTTCGGATTCCTTGGGCGTAAAGGGTGTGTAGGTGGCGCTGTAAGTCGGGTGTGAAATTTCGGAGCCTAACTCCGAAACTGCA
+
CCC<CAEEFGGGCEFFEGGC@BCFEFGGEE6FFCF@EGGGGGGGGGD+FGFDCFCA6CC<<FCFG:BCCEGEEGGGCBFDC,:,,B,CFFCC?FBFG95A<,CBEFCE9AEFFGFC<FEEEFGGGGGFGFGCF=FDFFFFCFCC><<FGGFGG9>AC,@,@,@:<<<CF**>:*>FEF@FCGGGG,FF@7BBFC8:1=1>FGC+28*CF9BFCG+=**:C=A5:8CCF+<:C?==E7*189:*2:::5+2:FFGFGC)9C+9*32CEG:DGEG?*C7/:7D@@EC@6)4:4)0))05*9?*
@M03506:14:000000000-AKVR1:1:1101:17749:3609 1:N:0:46
ATGAACTCCTACGGGAGGCAGCAGTGGGAATTTTGCGCAATGGGGGAAACCCTGACGCAGCAACGCCGCGTGGAGGATGAAATCCCTTGGGATGTAAACTCCTTTCGACCGGGAAGATAATGACGGTACCGAGAGAAGAAGCCCCGGCTAACTTCGTGCCAGCAGCCGCGGGAATACGAGGGGGGCAAGCGTTGTTCGGAATTATTGGGCGTAAAGGGTGCGTAGGCGGTTTGATAAGTTTGGTGTGAAATCTCTGGGCTCAACCCAGAGGCTGCATCGAAAACTGTCGGGCTTGAGTAGG
+
BCCCCGGGGGGGGGGCEGGECFCGEGGGGGGGGGGFGGGGGGGDGEGGFGGGFCFFGGE@FGFGEGG+@@FGG:FEGFFGGGGGGFAFGGGEF7EFGGFAFACEFFG7+@FFEGFGGFGCFGFGGGGDGGEG@CFG<FFGGGFCEGGGDECFE<FGFFC:D<FFFGGGGGG@C@:FGF<FC7F>EE*5@C52*/*/<EGC5>FGCFGGCCG**2:CFEGDGGECCGGEGGC8=9+9?722<FECCCEF9:7?F9+2845C=<0:*>/9=D*)95D?7495C)):C7?=19)(755;6/*06
@M03506:14:000000000-AKVR1:1:1101:24536:3611 1:N:0:46
ATGAACTCCTACGGGAGGCAGCAGTTGGGAACTTTGCACAATGGACGAAAGTCTGATGCAGCGACGCCGCGTGGAGGATGAAGGTCTTCGGATCGTAAACTCCTTTTATAGGGGAGTAAGTTTTGAACGTACCCTATGAATAAGCACCGGCTAACTCCGTGCCAGCAGCCGCGGTAATACGGAGGGTGCAAACGTTGTCCGGAATCACTGGGCGTAAAGCGCATGTAGGTGGTTTTATAAGTGAACGATTAAAGACCGACGCCTAACGTCGGAGCGGTTGTTCATCCTGTAAAACTTTAGT
+
CCCCCGFECGFGGGDEGDGEGFGDG<@@CCFDGGGGGFGGCGGFFFG>CEG<<CFGG9FFGGGGEC@FGGGEE@,,CEF,ECF@=ECDGGGCFEEGF@F,E,A,EF<BFDFGCFGG?EF,5CFFFGA,=D>++55B5EDBF,C<@,@@7:FE7<C=><<@<BFAFFGCFFC*1*>@:<F;::=C@C=ECGF,CFFCFB>+:BC*F29:C98**:C8:*@EEDEGC9CCF<EF=588:3*+<0CE::CC**2+2CFF8553CC>F*9*1:957)))27@))1./:C***)21)8**0*1@69
@M03506:14:000000000-AKVR1:1:1101:7746:3624 1:N:0:46
ATGAACTCCTACGGGAGGCAGCAGTCGAGAATTTTTCTCAATGGGGGAAACCCTGAAGGAGCGACGCCGCGTGGAGGATGAAGGTCTTCGGGTTGTAAACTCCTGTCATTTGGGAACAAGTCGTACGTAGTAACTATACGTGCGTTGATAGTACCAGAAGAGGAAGAGACGGCTAACTCTGTGCCAGCAGCCGCGGTAATACAGAGGTCTCAAGCGTTGTTCGGATTCATTGGGCGTAAAGGGTGCGTAGGTGGCGTCGTAAGTCGGGTGTGAAATTTCGGAGCTTAACTCCGAAACTGCA
+
CCCCCGGGGGGGGGGGGGGGGGGGGGGGGGGGGGGGGGGGGGGGGGGGGGGFGGGGGGGGGGGGGGGGGGGGGGGGGGGGGGGGGGGGGGGGGGGGGGGGGGGGGGGGGGGGGGGGGGGGGGGGGGGGGGGGGGGGGGGGGGGGGGGGGGGGGFGGGGGGGGGGGGGGGGGGGGGGGGGGGGGGGGGGGGGGGGGGDGGGGGGGGGGCFGGGGGGEB*8/CGGGE*?FECC?FCGD*/>FCGEFGGGDDEGGGD65CDDGDE:CFDEGC57BGCDFCFGGD5>GG@7?<7=4>>@@>=@?*
@M03506:14:000000000-AKVR1:1:1101:7667:3689 1:N:0:46
ATGAACTCCTACGGGAGGCAGCAGTGGGGAATCTTCCACAATGGGGGCAACCCTGATGGAGCAACGCCGCGTGCAGGATGAAGGCCTTCGGGTCGTAAACTGCTTTTATAAGTGAGGAATATGACGGTAACTTATGAATAAGGATCGGCTAACTCCGTGCCAGCAGCCGCGGTCATACGGAGGACCCGAGCGTTATCCGGAGTGACTGGGCGTAAAGAGTTGCGTAGGGGGTTTGTTAAGCGAATCGTGAAATCTTGTGGCTCAACCATAAGGCTATTATTCGAACTGGCAAACTTGAGAA
+
CCCCCGGGGGGFGGGGGGGGGGGGGGGGGGGGGGGGGGGGGFFGGGGGGGGGGCFFGGGGGGGGGGGGGGGGGGGGGGGGGGGGGGDGGGGGF:F:FGGFFFGCFFFGGGEF<FFFGGGAECEFFFGFGGGGGGGGGG9FGGGG9FGGGGEGFAEG:<FC<FFGFGGFGGGGGGGFFGFC*CFEFFGGGGGGF:7:;EGEEDEGGGF9CGFG5C8*ACF?+<@E*2:CCD8:8*/;:0;CFEC7>7:>FGF::C9>CFGC**236*:7EF6F=*2<*9>**17CF)9F>*.,55B*86).*
@M03506:14:000000000-AKVR1:1:1101:6770:3704 1:N:0:46
ATGAACTCCTACGGGAGGCAGCAGTGGGGAATATTGGGCAATGGGCGAAAGCCTGATCCAGCAATGCCGCGTGAGTGATGAAGGCCTTAGGGTTGTAAAGCTCTTTTACCCGGGATGAATGACAGTACCGGGAGAATAAGCCCCGGCTAACTCCGTGCCAGCAGCCGCGGTAATACGGAGGGGGCTAGCGTTGTTCGGAATTACTGGGCGTAAAGCGCACGTAGGCGGCTTTGTAAGTTAGAGGTGAAAGCCCGGGGCTCAACTCCGGAATTGCCTTTAAGACTGCATCGCTAGAATTGTG
+
CCCCCGGGGGGGGGGGGGGGGGGGGGGGGGGGGGGGGGGGGGGGGGGGGGGGGGGGGGGGGGGGGGGGGGGGGGGGGGGGGGGGGGGGGGGGGGGGGGGGGGGGGGGGGGGGGGGGGGGGGGGGGGGGGGGGGGGGGGGGGFGGGGGGGGGGGGGGGGGGGGGGGGGGGGGGGGGGGGGEFGGGGGGGGGGGGEFGGGGGGGGGGGGGGGGGEFGGGGGEGGGGGDGGGC?FEFCCFGGGG?CEEGGGFGGGGEGGG3<CCCCFCGGGGGGFCF>FCF>FDF?FGFGFFGFFFFFFF?FF?
@M03506:14:000000000-AKVR1:1:1101:7756:3707 1:N:0:46
ATGAACTCCTACGGGAGCAGCAGTCGAGAATTTTTCTCAATGGGGGAAACCCTGAAGGAGCGACGCCGCGTGGAGGATGAAGGTCTTCGGGTTGTAAACTCCTGTCATTTGGGAACAAGTGCCAACAAGTAACTACTGTTGGCTTGATAGTACCAGAAGAGGAAGAGACGGCTAACTCTGTGCCAGCAGCCGCGGTAATACAGAGGTCTCAAGCGTTGTTCGGATTCATTGGGCGTAAAGGGTGCGTAGGTGGCGCCGTAAGTCAGGTGTGAAATTTCGGAGCTTAACTCCGAAACTGCAT
+
CCCCCGGGGGGGGGGGGGGGGGGGGGGGFFGGGGGGAFGGGGGGGGDGGGGGGGGGGGGGGGGGGGGGGGGGGGGGGGGGGGGGGGGGGGGGGGGGGGGGGGGGGGGGGGGGGGGGGFGGGGGGGGGGGGGCFGGGGGGGGGGGGGGGGGGGGGGGGFF,DFCGGGGCGGGGGGGGGGGFFFGGGGGGGGGGGGGCCGGGGFFF?EEGGGGGGFGCG=?GGGGGGGGGFG?FFFEGC83CCGFDDE*58CCFGFCCCBGG:F>+0:F>FGDFFGFGFF4CCDFGC?DB474:ED:)=F469
@M03506:14:000000000-AKVR1:1:1101:9408:3711 1:N:0:46
ATGAACTCCTACGGGAGGCAGCAGTGGGGAATATTGGACAATGGGGGCAACCCTGATCCAGCAATGCCGCGTGTGTGAAGAAGGCCTTCGGGTTGTAAAGCACTTTTGTCCGGAACGAAACGCGCTTGGTGAATAGCCAGGTGAACTGACGGTACCGGAAGAATAAGCACCGGCTAACTCCGTGCCAGCAGCCGCGGTAATACGGAGGGTGCAAGCGTTATCCGGATTCACTGGGTTTAAAGGGAGCGTAGGTGGCTTTGTAAGTCAGTGGTGAAATATTGCGGCTCAACCGCAAAACTGC
+
CCCCCGGGGGGGGGGGGGGGGGGGGGGGGGGG9FGGGGGGGGGGGGGGGGGGGGGGGGGGGGGGGGGGGGGGGGGGGGGGGGGGGGGGGGGGGGGGGGGGGGGGGGGGGGGGGGGGGGGGGGGGGGGGGGGGGGGGGGGGGGGGGGGGGGGGGGGGGGGGGGGGGGGGGGGGGGGG,FBFFGGGGGGGGGGGGGGGGE@EFGGGG@CEGCEGGEECEGGGGFGGGDGGGDGFEEF8=CCFFGGG5EGGEGGGCCFC*0>C?CFFFGGCFGGFGFGGC=>7*9>CCDG@FGFBFBEFFF?=7
@M03506:14:000000000-AKVR1:1:1101:21863:3737 1:N:0:46
ATGAACTCCTACGGGAGGCAGCAGTCGGGAATTTTGCGCAATGGACGAAAGTCTGACGCAGCAACGCCGCGTGAGGGATGAAGGCCTTCGGGTTGTAAACCTCTTTTATCAGGGAAGATAATGACGGTACCTGATGAATAAGTCACGGCTAACTACGTGCCAGCAGCCGCGGTAATACGTAGGTGACAAGCGTTGTCCGGATTTACTGGGCGTAAAGAGCGCGCAGGCGGTCGATCAAGGCGAGTGTGAAAGCCCCCGGCTCAACTGGGGAGGGTCATTCGATACTGATCGACTCGAAGGC
+
CCCCCGGGGGGGGGGEGGGGGGGGGGGGGGGGGGGGGGGGGGGGGGGGGGGGGGGGGGGGGGGGGGGGGGGGGGGGGGGGGGGGGGGGGGGGGGGGGGGGGGGGGGGGGGGGGGGGGGGGGGGGGGGGGGGGGGGGGGGGGGGGGGGGGEGGGGGGGGGGFGGGGGGGGGGFCFGGGGGGGGDGGGGGGGGGFGGGGGGGGEGGGGGGGGGGGGGGGFGFGEGGE*CCEGCDGGD6=C6+:CGDEDGGGCCFDFGG=<<<*CGCG*CFGGCBDCGDC*;2?=@/7=>7<G)6)<@FF55>)
@M03506:14:000000000-AKVR1:1:1101:23434:3739 1:N:0:46
ATGAACTCCTACGGGAGGCAGCAGTGGGGAATTGTTCGCAATGGGCGCAAGCCTGACGACGCAACGCCGCGTGGAGGATGAAGACCTTCGGGTCGTAAACTCCTTTCGATCGAGACGAACGGCTTCCGGGTGAACAATCCGGAAGAGTGACGGTACCGAGAGGAGAAGCCCCGGCTAACTCCGTGCCAGCAGCCGCGGTAATACGGGGGGGGCAAGCGGTGTTCGGAATTACTGGGCGGAAAGGGCTCGTAGGTGGCCAACAAAGTCAGACGTGAAATCCCTCAGCTGAACTGGGGAACTG
+
CCCCCGGGFEFGGGGGGGGGGGGGGEFGGGGGGFGGGGGGGGGGGGGGCFGGGGGGGGGFEGGGDGGGGGGGGGGGGGFGGGGFGGGGGGGG@FEFGDGGGGGGDFFFGGGGGGFGCGGGGGGCGGGGGD>@FGFGG9,DC:>FGFEGG?CFGGGEFGCEFE>:*FFGGF*=CFDGCEFCFF>*;CECGFDFC>>C>E*/;099@C8EGEED5**;E5*88;ECEGGG>+A+<C?***)2:=FG=*29?:57<+<DC>47F*1/:*<CC7C@**9C*1:99@4*+02)4*))1))7)))/*
@M03506:14:000000000-AKVR1:1:1101:13071:3739 1:N:0:46
ATGAACTCCTACGGGAGGCAGCAGTCGGGAATTTTGGGCAATGGGCGAAAGCCTGACCCAGCAACGCCGCGTGAAGGATGAAATCTCTCGGGATGTAAACTTCGCAAGAATAGGAAGAATAAGTAGGGGACAATACCCCCTATGATGACGGTACCGTTTGTAAGCTCCGGCTAACTCCGTGCCAGCAGCCGCGGTAATACGGGGGGAGCAAGCGTTGTTCGGATTTACTGGGCGTAAAGGGCGCGTAGGCGGTCAGCACAAGTCGGTTGTGAAATCCCCGAGCTCAACTCGGAAAGGCCAA
+
CCCCCGGGGGGGGGGGGGGGGGGGGGGGGFGGGGGFGGGGGGGGGGGGGGGGGGGGGGGGGGGGGGGGGGGGGGGGGGGGGGGGGFGGGGGGGGGGGGGGGGGGGGGGGGGGGGGGGGGGGGGGGGGGCGGGGGGGGGGGGGGGDFGGGGGGGGGGFGGGFFFGGGGGGGGGGGGGGGGFCEGGCGGGGGGGGGGGGGGGGDGGGGGEGGFGFGGDEGG9EGGDC<C7@+<5*:2:C8CFGGGGGEEDEFG*9:ECC=<*:CCCEDE/>1ABF*:<*)*515>*+19<:7.:>)77F)))0
@M03506:14:000000000-AKVR1:1:1101:13250:3740 1:N:0:46
ATGAACTCCTACGGGAGGCAGCAGTGGGGAATTGTTCGCAATGGGCGCAAGCCTGACGACGCAACGCCGCGTGGAGGATGAAGACCTTCGGGTCGTAAACTCCTTTCGATCGAGACGAACAGCCATCGGATGAACAATCCGGAGGTCTGACGGTACCGAGAGAAGAAGCCCCGGCTAACTCCGTGCCAGCAGCCGCGGTAATACGGGGGGGGCAAGCGTTGTTCGGAATTACTGGGCGTAAAGGGATCGTAGGTCGCCAAATAAGTAAGCCGTGAAATGACTCGGCTTACTCGGGGAACTG
+
<CCCCFGGGGFGGGGGEGGEEEGGGGGGGGGGD@FGDGDFCFFF<FEGGGDDGGDFDGGGDGGGGGDGGGGGGGGGCCDEFGFGGFGFGFEGGGGC=FGFGGGGGGFGGGGDGGGCFGGD:DDCGGGGGGGGCFGFGFG?CEG>CFG@CEGEGGGFFGGCCGE7:FF,CFE@:@@F>F7BF7FGFGCFGDCGGGGCGDGGG?E?EECEEGEE*/*ACECC8?20:C5C>FCECAFF5=CC:5CCE**1100:*++1*.93*+2+<C+:+*A>*)17C6**20**/7*0,*1:3>B>B>5)*
@M03506:14:000000000-AKVR1:1:1101:24565:3763 1:N:0:46
ATGAACTCCTACGGGAGGCAGCAGTCGGGAATTTTGGGCAATGGGCGCAAGCCTGACCCAGCAACGCCGCGTGAAGGATGAAATCCTTCGGGATGTAAACTTCGCAAGAACGGGAAGAATAAGTAAGGGTTAATATCCCTTACGATGACGGTACTGTTTGTAAGCTCCGGCTAACTCCGTGCCAGCAGCCGCGGTAATACGGGGGGAGCAAGCGTTGTTCGGATTTACTGGGCGTAAAGGGCGCGTAGGCGGCCACCGCAAGTCGGTTGTGAAAGCTCCGGGCTTAACCCGGAAAGGTCAA
+
CCCCCGGGGGGGGGGGGGGGGGGGGGGGGEGGGGGGGGGGGGGGGGGGGGGGGGGGGGGGGFGGGGGFEGGGGGGGGGGGGFGGGGGGGGGGGDGGGGGGGGGGG7CFGGGGGGGGGGGGGGGGGGGGGGGGGGA9FDFGGGGGFGGFGDGGGGFFGGFFGGGGGDFGDGGGGFGFBEFFFGCEFFCFGGGGGGGGDFFDGGEGGG8CGF8CGGD*8CFGE8C>5:FF7:C>87CEEGGFCEEEDC5CEFGGGC=CCEGDEGCGCD5>E7CFGG*029CG:BD=*)2@>*5;@)05)*/<?
@M03506:14:000000000-AKVR1:1:1101:21117:3780 1:N:0:46
ATGAACTCCTACGGGAGGCAGCAGTGGGGAATTTTCCGCAATGGGCGAAAGCCTGACGGAGTGACGCCGCGTGTGGGACGAAGGCCTTCGGGTCGTAAACCACTGTCAGTGGGAAAGATGGATGTCGGCGCGATAACCGCCGGCATTTGACGGTACCTGCAGAGGAAGCCCCGGCTAACTCTGTGCCAGCAGCCGCGGTAAGACAGAGGGGGCAAGCGTTGCTCGGAATTACTGGGCGTAAAGGGCGCGTAGGCGGGATGGCAAGTCGGTCGTGAAATTCCTCGGCTCAACTGAGGATCGG
+
CCCCCGGGGGGGGGGGGGGGGGGGGGGGGGGGGGGGGGGGGGGGGGGGGGGGGGGGGGGGEGGGGGGCGGGGGGGGGGGGGGGGGGGGGGGGGGGGGFGGGGGGGGGGGFFGGGGGGGFGGGFGGGGGGGGGGGGGGGGGFGGGGGGGGFGGDFGCFGGGGGGGGGGGGGGGGGGG*>FFGGGGGGGGGGGGG*8?EGGEGGGDFG?EGGGG88:;EGEEC8<FEC5?8CF7AEFGGGC?CCAGGDCDGE=GDFGGE>GD560AC:EDG7C>)9>5D=*::1*:C)*0)9?)9?<F?9)5)
@M03506:14:000000000-AKVR1:1:1101:12592:3797 1:N:0:46
ATGAACTCCTACGGGAGGCAGCAGTCGAGAATTTTTGACAATGGGGGAAACCCTGATCGAGCGACGCCGCGTGGAGGATGAAGGTCTTCGGATTGTAAACTCCTGTCATTGGGGAACAAGGTGCATACGTTAACTGCGTATGTATTGATAGCACCCGAAGAGGAAGGGACGGCTAACTCTGTGCCAGCAGCCGCGGTAATACAGAGGTCCCAAGCGTTGCTCGGATTCATTGGGCGTAAAGGGTGCGTAGGCGGCGCGGTAAGGCGGGTGTGAAATCTCGGAGCTTAACTCCGAAACTGCC
+
CCCCCGGGGGGGGGGGGGGGCGGGGGGGGGFGGGGGGGGGGGGGGGGGGGGGGGGGGGGGGGGGGGGGGGGFGGGGGGGGGGGGGGGGGGGGGGGGGGGGGGGGGGGGGGGGGGFGGGGGGGGGGGGGGGGGGGGGGGGGGFGEGGGGGGGGFEGFG@F<BFGFGGGGCFCGGGGGGFGCCCFGCCGFGFGDGGGDCBCCGFGGGFGG@GFGGFGGGGGGC?EGED>FEFGFFCFGG=<FGFEGGGGC?CEGGC*9C@GG5=G+7CGG=DGB::*<>*:7755C:@7?<09:D@D))/96)
@M03506:14:000000000-AKVR1:1:1101:6435:3800 1:N:0:46
ATGAACTCCTACGGGAGGCAGCAGTGGGGAATTTTCCGCAATGGGCGAAAGCCTGGCGGAGTGACGCCGCGTGTGGGACGAAGGCCTTCGGGTCGTAAACCACTGTCAGTGGGAAAGAAGGGTGTCGGTGCTAATACCATCGGCATTTGACGGTACCTGCAGAGGAAGCCCCGGCCAACTCTGTGCCAGCAGCCGCGGTAAGACAGTGGGGGCAAGCGTTGCTCGGAATTACTGGGCGGAACGGGCGCGTAGGCGGGATGGCATGTCGGTCGTGAAAGCCTTCGGCTCAACCGAAGCACGT
+
CCCCCG-CFGGGGGGGGGEEGEFFEEGGD@FFGGGFGGGDCGEGGGGGGDGGGGFGGGG@FC<EGGGGDECFFBFFGGGGGGGGGGFFGGGGGGEFGGGGGGGGFFFGFGGGGFFFGGFGFGGCCGCFCEGFFGGGGFGFGEGGEGGGGGGGDGFGFGGGGGGFFGGFG,<:FFGGCBCCFGGF@FGCFGF7C<:CGECC5@CFFFGF@FGGC8CC55CEEG+:AEEGFGCGGGF5**)1**:CDD=5817=CCCGG597E69+:2<CE/:7DD4C**22>*1:CE3@?=F::7:>)/<D7
@M03506:14:000000000-AKVR1:1:1101:25905:3839 1:N:0:46
ATGAACTCCTACGGGAGGCAGCAGTGGGGAATATTGCGCAATGGGCTAAAGCCTGATGCAGCGACGCCGCGTGGGGGATGAAGGCCTGCGGGTTGTAAACCTCTTTCATCACCGACGAAGCGAACGTGCCGGTAGGTTGGGAAGAAGCGCCGGCTAACTACGTGCCAGCAGCTGCGGTAATATGTAGGGCGCAAGCGATGTCCGGCAGTATTGGGCGTTAAGTGCTTGGATGCGGCCTGTCACGTCTGCCGCGAACACCTGAGGCGCAACCTCGAGGCTGCTGGTGGATTAGGGCGGACGA
+
CCCCCD@66E<<F,676@CB@BFFFF@@BFEC,<,EFF++@@F,,;,66FEF8F<,,<6C,@@++@+C++@F7@FF7+CFGGC<FBE+:>BCCB+8C5BBFE8DGGC5,,ADAC@+C+8>++833<3@*8F*5@B*8,,5<CB1:,D<:1<*1F7<2CEFDEFFGG9,1+4+5,5=*28*<<+<2<++22/*8?58E***;:08**:*209<7<CCG2**/+0+2<+3*++0*1****12+++72:*9C+*/95*)25**+29*71*)*)*)2***)0/1/)/+2)*.)*0)*0))..)))
@M03506:14:000000000-AKVR1:1:1101:15662:3862 1:N:0:46
ATGAACTCCTACGGGAGGCAGCAGTCGAGAATTTTTCTCAATGGGGGAAACCCTGAAGGAGCGACGCCGCGTGGAGGATGAAGGTCTTCGGGTTGTAAACTCCTGTCATTTGGGAACAAGTGCCGGTACGTAACTGCTATCGGCTTGATAGTACCAGAAGAGGCAGAGACGGCGAACTCTGTGCCAGCAGCCGCGGTAATACAGAGGTCTCAAGCGTTGTTCGGATTCAGTGGGCGTAAAGGGTGCGTAGGTGGCGGCGTAAGTCAGGGGTGAAATTTCGGAGCTTAACTCGGAAACTGCG
+
CCCCCAFFGGGGCFF7@CE7F,CFCEGGEGEFDFFGGGFAEF9FFGCEEGFGCFFG<9@CF@C7FBCGG@>>4=B<FCF<=<FGGGEFAF?FGG>B9C<,<,BCE9F9,EFFEDCFFGFGGGGFFGB@CEDA>3D>98>@FE@CGCFGC,@D9F<@@<7BFG,*<3BB::<<C*1C@CGCF,C,>F7*+=:BEFED*1B<B?CCC8FG*++3<+9CGDE5*<CEG5:+<+3+8C5:1:7;CF7FEGE5;>539CC5*5C)*:79+2<9*12)*200*9C4<<5=*)*1)09()70).9@=)
@M03506:14:000000000-AKVR1:1:1101:7515:3874 1:N:0:46
ATGAACTCCTACGGGAGGCAGCAGTGGGGAATATTGGACAATGGGCGAAAGCCTGATCCAGCAATGCCGCGTGAGTGAGGAAGGCCTTAGGGTTGTAAAGCTCTTTCGGCGGGGACGATGATGACGGTACCCGCAGAAGAAGCCCCGGCTAACTTCGTGCCAGCAGCCGCGGTAATACGAAGGGGGCGAGCGTTGTTCGGATTTACTGGGCGTAAAGGGCGCGCAGGCGGTCATTTTTGTCGAGTGTGAAAGCCCCGGGCTTAACCTGGGAACTGCGCTCGAAACGGGATGACTAGAGATC
+
CCCCCGGGGGGGGGGGGGGGGGGGGGGGGGGGGGGGGGGGGGGGGGGGGGGGGGGGGGGGGGGGGGGGGGGFGGGGGGGGGGGGGGGGGGGGGGGGGGGFGGGGGGGGGEGGGGGGGGGGGGGGGGGGGGGGGGGGGGGCGGGGGGGGGGGGGGFGGGGGGGGGGFGGGGGGGGGGGGGGGGGGGGGEEGGGGGGGGC8EEGGGFFEGGGGGEEC:FGGGGGGEGG>C>EGECF79CCDFGGGGGGGGFF?:FGGGEBGGCFFC9C?DGG6F<4CCG>17)75*::<>0))(*99;64?F4
@M03506:14:000000000-AKVR1:1:1101:11333:3883 1:N:0:46
ATGAACTCCTACGGGAGGCAGCAGTGGGGAATTTTGCGCAATGGGGGAAACCCTGACGCAGCAACGCCGCGTGGAGGATGAAGCCCCTTGGGGTGTAAACTCCTTTCGACCAAGACGATAATGACGGTACTGGTGGAAGAAGCACCGGCTAACTCTGTGCCAGCAGCCGCGGTAATACAGAGGGTGCAAGCGTTGTTCGGAATTATTGGGCGTAAAGGGCGCGTAGGCGGGGCCACAAGTCACCTGTGAAATCTCTGGGCTTAACTCAGAGCCTGCAGGCGAAACTGTGGTGCTGGAGTAT
+
CCCCCGGGGGGGEFGEGGDFGGGGGGGGGGEGGGGFGGGE@EEFGDEEGGGGGGGGGGGGGGGGGGGGGGEFGEFEG@EFGGGGEFFGGGGGGGGGGDFGGFFGFGGGGGGGGGGGGGDFGGGGGGGGFCEFGFFGGCGGCFGGGGGGGG:CCFFBCFGECCF@FFGGGGGGEC<FGGEGCFG><FDGFBFGEFGGG@EGE8889C<7CFFE58:8FGD5C88CG>CFG**/57CFGFFC7+<?EC<7:CCCG+:CG@GGD=C<+:<FCCFFD4DFFFGGGB>GG*294<52676?)5?6*
@M03506:14:000000000-AKVR1:1:1101:19797:3944 1:N:0:46
ATGAACTCCTACGGGAGGCAGCAGTAGGGAATATTGGACAATGGGCGCAAGCCTGATCCAGCCATGCCGCGTGGATGATGAAGGCCCTAGGGTTGTAAAGTCCTTTCGGCGGGGAAGATAATGACGGTACCCGCAGAAGAAGCCCCGGCTAACTTCGTGCCAGCAGCCGCGGTAATACGAAGGGGGCTAGCGTTGCTCGGAATCACTGGGCGTAAAGCGCACGTAGGCGGACTCTTAAGTCGGTGGTGAAATCCTGGAGCTCAACTCCAGAACTGCCTTCGGTACTGAGAGTCTTGAGTCC
+
CCCCCGGGGGGGGGGGGGGGGGGGGGGGGGGGGGGGGGGGGGGGGGGGGGGGGGGGGGGGGGGGGGGGGGGGGGGGGGGGDGGGGGGGGGGGGGGGGGGGGGGGGGGGGGGGGGGGGGGGGGGGGGGGGGGGGGGGGGGGGGGGGGGGGGGGGGGGGGGGGGGGFFGDDGGGGEGGGGF:FEEGGD8EFGGGGGGD9CEE5CCCGGFFGF5CG>EFGFGED=:A8FGFEE=E*:?:CGG@GEG/:5*7+<CFGGG7EFF4=ECFGDCFFC7:7*2<CF76>BBF5?FFD7?779*096?94
@M03506:14:000000000-AKVR1:1:1101:5893:3983 1:N:0:46
ATGAACTCCTACGGGAGGCAGCAGTGGGGAATTTTGCGCAATGGGGGAAACCCTGACGCAGCAACGCCGCGTGGAGGATGAAGCCCCTTGGGGTGTAAACTCCTTTCGACCAAGACGATAATGACGGTACTGGTGGAAGAAGCACCGGCTAACTCTGTGCCAGCAGCCGCGGTAATACAGAGGGTGCAAGCGTTGTTCGGAATTATTGGGCGTAAAGGGCGCGTAGGCGGCGCCACAAGTCACCTGTGAAATCTCTGGGCTTAACTCAGAGCCTGCAGGCGAAACTGTGGTGCTGGAGTAT
+
CCCCCGGGGGGGGGGGGGGGGGGGGGGGGGGGGGGGGGGGGGGGGGGGGGGGGGGGGGGGGGGGGGGGGGGGGGGGGGGGGGGGGGGGGGGGGGGGGGGGGGGGGGGGGGGGGGGGGGGGGGGGGGGGGGGGGGGGGGGGGGGGGGGGGGGGGGGGGGGGGGGGGGGFGGGGGGGGGGGGGGGGGGGGGGGGGGEGGFGGEDGCGGGGGCFGGGGCGGGDGGGGGGGGGGDGGGGGGGGFGGGGGGGGFGGGGFGGGFDGGGGGGGGFFGGFGGGGG@DDGFFGGFGFFGF<=FFF>F6@*
@M03506:14:000000000-AKVR1:1:1101:11850:3993 1:N:0:46
ATGAACTCCTACGGGAGGCAGCAGTGGGGAATTGTTCGCAATGGGCGCAAGCCTGACGACGCAACGCCGCGTGGAGGATGAAGATTTTCGGATCGTAAACTCCTGTCGAATGGGACGAATAGATTGCGGGTCAACAACCTGTAATCCTGACGGTACCGTTAAAGGAAACCCCGGCTAACTCCGTGCCAGCAGCCGCGGTAATACGGGGGGGGTAAGCGTTGTTCGGAATTACTGGGCGTAAAGGGACCGTAGGCGGCCAACTAAGTCAGCCGTGAAATCCCTACGCGTAACTGGGGAACTG
+
CCCCCGGCEFFGGGGGGDGG>FC@EFGGGDGGFGGGGEFCFCGGGGGGGGGGGGGGGGCGG@7:CFGGDGGGGEFFG7FFGGGCFEGGGGGG>FGGG8CFCFDFFBFFCFGGGFGGGF7EC=E@DDGGFCF><EFGFCCF8FC;FDGGGFGGGGBF:CFGGG,?<@:FCFGGDGGGEG7FF:F:FFFECFGGG>8:C5:5C:EGGGGED855:ECGG?C=EG*9C588*<ECEC68>E)/7*22**/*21:CDF*5*)19C?*<CDC>+000/9<F7=?6C6**:3)8375)*95)).))/
@M03506:14:000000000-AKVR1:1:1101:9070:4018 1:N:0:46
ATGAACTCCTACGGGAGGCAGCAGTGGGGAATCTTGCACAATGGGGGCAACCCTGATGCAGCGACGCCGCGTGAGCGATGAAGCCCTTCGGGGCGTAAAGCTCTTTCGGCAGGGAAGATGATGACGGTACCTGCAGAAGCAGCTGCGGCTAACTACGTGCCAGCAGCCGCGGTAATACGTAGGCAGCAAGCGTTGTTCGGAGTCACTGGGCGTAAAGGGTGTGTAGGCGGCCCCCTAAGTTTGGTGTGAAATCTCCCGGCTCAACCGGGAGGGTGCGCCGAAGACTGGAGGGCTAGAGTGG
+
<CCCCECEGGGGGGGGGGGGGGFGFGGCFGGGGGGFCGGGGGFGGDGGGGGGEGGFGEGEGGGGGEGGGGGGGGEGGGFGGDGGGGGGGGGGDGEGGGGGGDFGGGGDCGEEGGGGEGF9FCAGCGDGGGGGGGGGC<FCFGGFGGGGGGGGGGFFGGFFFCEFGGGGGGGGG@FC:FCFGGGGFGGGEGGGACECF??EGEEGEGGGC58>EEGF7AE;?ECF9EFGC8*:E=E=502<+3AEFGCD?CFEF<FD00/C:*9?7CE:E<EDGDG=3555D)<EF67;07@0)7<56?B7)
@M03506:14:000000000-AKVR1:1:1101:12009:4028 1:N:0:46
ATGAACTCCTACGGGAGGCAGCAGTGGGGAATCTTGCGCAATGGGGGAAACCCCGACGCAGCGACGCCGCGTGGGGGATGAAGGCCTTCGGGTCGTAAACCCCTGTCGAGCGGGACGAAACGTACGAGCCCTAACATAGCTCGTGCTTGACGGTACCGCGAAAGGGAGCCCCGGCTAACTCGGTGCCAGCAGCCGCGGTAAACCGGAGGGGGCGAGCGTTTTTGGGATTGATTGGGGGTAAAGGGGGTGTAGGCGGCTTTGTGTGTCCCGTGTGAAAGCCTCGGGCTCAACCGGGGAATTG
+
CCCCCGGGGGGGGGGGGGGGGGGGEDFDGGGGGGG9FGGGGGGGGC@FG<CFG7F::@C@FEGEE7FB=>:@FD++8@=:FDFDGGGF=FGDF+6CDGC,:B=FBFF++++@FDB**><<**38**=8**<FF8<B,,,,2,=C:C12<B,<*=FG,**4C*:CG**;5C8*?8**AC8<C**;CGGC:C**2*/*:*:E*+0*2:/?EED8**11*:/;1;8*1>>86@6@+<F5/818C:EE**:)2:+<0+73*7)*009*79?*+)*8*1:C***0*))**))0)*7(.<335)))0
@M03506:14:000000000-AKVR1:1:1101:21891:4030 1:N:0:46
ATGAACTCCTACGGGAGGCAGCAGTGAAGAATTTTTCTCAATGGGGGAAACCCTGAAGGAGCGACGCCGCGTGGGGGATGAAGGTCTTCGGGTTGTAAACTCCTGTCATTGGGGAACAATGCGCCGAATTTAACTGCTTCGGCGTTGACAGTACCAGAAGCGGAAGAGACGGCTAACTCTGTGCCAGCAGCCGCGGTAATACAGAGGTCTCAAGCGGTGTTCGGAGTCAGTGGGCGGTAAGGGTGCGTAGGGTGCGGCGTACGTCAGGTGTGACATCTCGGGGCTTAACTCCGAAGCTGCA
+
CCCCCGGGGGGGGGGCGGGGGGGGG,,;CEEGGGG<F9FGGGGGG7FGGGCGGGGG8EFFGGGGGGGGGGGGG7+@FF@FGGGG?FGGGFDGG:FGGGGG@5EFGGG,,8,:FGG:+D>E,,@=FF7:B+,C@,3DD<,>7<F>5*@3,,7?B,<BC7,5<*5*=BE,,=FG7<F?@C:F::>,2>,4BFD***B5C5*0<?++<<><00<0+<:8*;E;EFGG58:C+023@5;8**)/33:=EE=9E5***2*7*))1:*9:C*:4+9<5*:*309DCG>@=*)20)*9)555)5)9))
@M03506:14:000000000-AKVR1:1:1101:18422:4040 1:N:0:46
ATGAACTCCTACGGGAGGCAGCAGTGGGGAATCTTGCGCAATGGGCGAAAGCCTGACGCAGCGACGCCGCGTGAGTGATGAAGGCCTTCGGGTTGTAAAGCTCTGTGGGGCGAGACGAATAGGTGCAGCCTAATACGTTGCATGATGACGGTATCGCCTTAGCAAGCACCGGCTAACTCTGTGCCAGCAGCCGCGGTAAGACAGAGGGTGCAAACGTTGTTCGGAATTACTGGGCGTAAAGCGAGTGTAGGCGGTCTGAAAAGGCGGGTGTGAAAGCCCCGGGCTCAACCCGGGGAGTGCC
+
CCCCCGGGGGGGGGGGGGGGGGGGGGGGGGGGGGGGGGGGGGGGGGGGGGGGGGGGGGGGGGGGGGGGGGGGGDFEGGGGGGGGFGGGGGGGGGGGGGGGGGGGGGGGGGGGGGGGGGGGGGGGGGGGGGGGDGGGGGFGGGGGGFGGGGGGGGGG7C:FGGGEFCFFGGGGGGGCGFFFGGGFGGGGGGGFEGGGEGGGFFFFGGGG>GGEE?F?CFGGGGGGDECC7<EFGGFE5=3@FFG=EGG*<7?EGG*18?>:F7C*7C5D1>EDC>CCF5*9CDFG57F445@25)).8)7=*
@M03506:14:000000000-AKVR1:1:1101:25322:4047 1:N:0:46
ATGAACTCCTACGGGAGGCAGCAGTGGGGAATCTTGCGCAATGCGCGAAAGCGTGACGCAGCAACGCCGCGTGAGGGAAGACGGCCTTCGGGTTGTAAACCTCTTTCAGGAGGGACGAAGGTTCAGGCGCGAATAGCGTCCTGGACTGACGGTACCTCCAGAAGAAGCCCCGGCTAACTACGTGCCAGCAGCCGCGGTAATACGTAGGGGGCTAGCGTTGTCCGGAATCATTGGGCGTAAAGCGCGCGTAGGCGGCGCGGTAAGTCCGCTGTAAAAGTCAAAGGCCCAACCTGTGAATGTC
+
@CCCCGAEFGGGGGGGGGGEECCFFGFG:CGDFFGGFGGDGGFDFGGGGGGGGGGGGDGGGGFGEECEGGG>F7FFGGGDGGGGGGGCFGCEFGGGGGFFFFGGGCFGFFCEDGDGGGEGGFGGGF=FFEGGG>:EFGCGGGGGGGFFGGDGGFGGCCCGGGFGGGGGFCCEFGFGGGGFGGGGFGGD>CFFGDCCC?E5CF?F6:@CC8EC8>CGEG*8C:CGEC85<++0+0:;*:5CEFGGGCCD8:E591=)*7CG7*96<C7>59C57**<F6*0:F?6:)171<;()166*=@9*
@M03506:14:000000000-AKVR1:1:1101:16888:4058 1:N:0:46
ATGAACTCCTACGGGAGGCAGCAGTCGAGAATCTTCCGCAATGGGCGCAAGCCTGACGGAGCGACACCGCGTGCAGGATGAAGGCCTTCGGGTTGTAAACTGCTGTCGCGTTTTAGGAACGAACGGGCGTTAATAGCGCTCGGACTGACCAAGGCGAGAGGAAGCACCGGCTAACTCTGTGCCAGCAGCCGCGGTAAGACAGAGGGTGCAAACGTTGTTCGGAATTACTGTGCATAGAGCGCACGTAGGTGGTCCGCTGAGTCACGTGTGAAATCCCCCGGCTCCACCGGGGAATTGCGCG
+
CCCCCGGGGGGGGGGGGGGGGGGGGGGGGGGGGGGGGGGGGGGGGGGGGGGGGGGGGGGGGGGGGGGGEGGGDGGGGGGGGEECGFGFGGGGGGGGGGGGGGGGGGGGGGGGGGGGGGGGGGGGGGGGGGGGGGGCCBFFGGGGEGFGGGGFGGGGGGGG>CGGGGGGDGECGGFGGCF>CGGGGGGGGGGGDGGCEG?FGGEGGEEEG?FGGG>FEEGGE=CEGGGFGG0CGGCFGGG+*>E=5:C4CFCFDGFGGEG3E9:+27CCFFC*C7:6C>DGDB)**09F>D)1)0)/?4>3)
@M03506:14:000000000-AKVR1:1:1101:21211:4096 1:N:0:46
ATGAACTCCTACGGGAGGCAGCAGTAGGGAATTGTTCGCAATGGGCGCAAGCCTGACGACGCAACGCCGCGTGGAGGATGAAGATCTTCGGGTCGTAAACTCCTTTCGATCGAGACGAATTTTCTGGGGGTGAATAATCCCGAGAAGTGACGGTACCGAGAGAAGAAGCCCCGGCTAACTCCGTGCCAGCAGCCGCGGTAATACGGGGGGGGCAAGCGTTGTTCGGAAGTACTGGGCGTAAAGGGCTCGTAGGTGGCCAACTAAGTCGGACGTGAAATCCCCCGGCTTAACCGGGGAACTG
+
CCCCCGGGGGGGGGGGGGGEGGGGGGGGGFFGGGGGGGGEFGGGGGEFGEGGGGGGGGGGGGGGGGGGGGE>FGDCFFGGGGGGGGGGGGGGGGGGGGGGGGFGGCFGGGGGDFGGGGGGGGGGGGGGGGGGGGF,FFCFECEGEFGFGGGGGGC:FF:<FC*<F7FFGFFGGDGGGFFF@FE@CGFDBFFGGFECGD8:CFGGGGGEGG5>>2/8@EEEG*CFEG5;*<C7CEGGFG9:C5<EE5:*CC=7>+<CF579=FF?E23>51:<*9772/:*7)7:*5C).2=)8583:)7)1
@M03506:14:000000000-AKVR1:1:1101:17876:4106 1:N:0:46
ATGAACTCCTACGGGAGGCAGCAGTCGAGAATTTTTCTCAATGGGGGAAACCCTGAAGGAGCGACGCCGCGTGGAGGATGAAGGTCTTCGGATTGTAAACTCCTGTCATTTGGGAACAAAGCTTTCGTTTAACTGGCGAAAGTCTGATAGTACCAGAAGAGGAAGAGACGGCTAACTCTGTGCCAGCAGCCGCGGTAATACAGAGGTCTCAAGCGTTGTTCGGATTCATTGGGCGTAAAGGGTGCGTAGGCGGCGGGGTAAGTCGGATGTGAAATCCTAGGGCTCAACCCTGGAACTGCAT
+
CCCCCGGGGGGGGGGGGGGGGGGGGGGGGGGGGGGGGGGGGGGGGGGGGGGGGGGGGGGGGGGGGGGGGGGGGGGGGGGGGGGGGGGGGGGGGGGGGFGGGGGGGGGGGGGGGGGGGGGGGGGGFGGGGGGFGGGGGGGGGGGGGGGGGGGGGFCCGGGGGFGGGFGGGGGGG>CFGGGGGGGGGGGG8FGGGG>F5BFGGGCFFFFEFGGGFFGGDGGGGGD8CGCCFFGGDFGGGGGFGGGGDGEDECFGGGGGDEDGG6>FGG53:6CF7*:CC?7D5>F6CF=?<DFF3>FF66499
@M03506:14:000000000-AKVR1:1:1101:26158:4120 1:N:0:46
ATGAACTCCTACGGGAGGCAGCAGTCGAGAATTTTTCACAATGGGCGCAAGCCTGATGGAGCGACGCCGCGTGGGGGATGAATGGCTTCGGCCCGTAAACCCCTGTCATTTGCGAACAAATTGGTTCAATTAACACCTGAACCATTGATAGTAGCGAAAGAGGAAGGGACGGCTAACTCTGTGCCAGCAGCCGCGGTAATACAGAGGTCCTAAGCGTTGTTAGGATTCACTGGGCGTACAGGGTGCGTAGGTGGTGAGGTAAGTCTGATGTGAAGGCTCGGAGTTAAACTCCGAAATGGCG
+
CCCCCGGGGGGGGGG7FGGGGGGGGGGGGGGGGGGGGGGGGGG@FGGGGGGGGGGGGCGCFGGGGGDGGGGGGGGGGGGGGGGGGGFCFDDCFGEGCB<E<FGGF<5FFGDFCCFCFGGGEDCGDCGCEG9FABFG>FBBECFGGGGFFCCCFBBF:<BF@EFEF@EEF:F7E@:7,?>,CFG,,CFG@FE*4CC:*:8FEF?C<+;E*<++3@8E8:CE*++;++<C77C9ECCEE5);7FC*:7CDEEE:7CEGG:FCC<F99*00+0+9**0+9)*1507*21:13**47377FF=4)
@M03506:14:000000000-AKVR1:1:1101:20414:4173 1:N:0:46
ATGAACTCCTACGGGAGGCAGCAGTGTGGAATCTTCCACAATGGACGAAAGTCTGATGGAGCAACGCCGCGTGCAGGATGACGGCTTTCGGGTTGTAAACTGCTTTTATATGGGAAGATTATGACGGTACCATATGAATAAGGACCGGCTAACTACGTGCCAGCAGCCGCGGTAATACGTAGGGTCCAAGCGTTATCCGGAATTACTGGGCGTAAAGCGTGTGTAGGCGGGAGTTTAAGTGCAATGCGAAATCTTGTGGCTCAACCATATAGACTGTATTGCATACTGGACACCTTGAGGG
+
CCCCCGGGGGGEGGGGGGGGGGGGGGGGGGFGGGGGGGGGGGFGGGGGGGGGGGGGFGGGGGGGGGGGGGGGGGGGGGGGGGGGGGGGGGGGGGGGGGGFGGGGGGGGGGGGGGGGGGGGGGGGGGGGGGGGGGGFGGCFGGGGGGGGGGGGGGGGGGFFGGGGGDGGGGDGGGDGGGGGGFGGGFGGFGGGGGGFFGGGGGGGFCFFFFGGEGGCFFGEG55B9CGGG58:E:CDGGGGDFGGGGGGC5:7:FCF</9C>EFFFFG=CGF=*>CF*@FGCFFGG47BBDF?:>FFF=:4.
@M03506:14:000000000-AKVR1:1:1101:14160:4182 1:N:0:46
ATGAACTCCTACGGGAGGCAGCAGTGGGGAATCTTGCGCAATGGCCTAACGGCTGACGCAGCGACGCCGCGTGTGGGATGAAGCTCCTCGGAGTGTAAACCACTGTTGCCCGGGACGAATAGCTCGATTAATCGAGCCTGACGGTACCGGGTGAGGAAGCACCGGCTAACTCCGTGCCAGCAGCCGCGGTAATACGGGGGGTGCGAGCGTTGTCCGGAATCACTGGGCGTAAAGGGCGCGTAGGTGGTGTGATAAGGGTGGGGTGAAAGTCCGGGGCTCAACCCCGGATCTGCCGTGCCGG
+
CCCCCGGGGGGGGGGGGGGGGGGGGGGGGGGGGGGGGGGGGGGGGGGGGGGGGGGGGGGGGGGGGGGGGGGGGGGGGGGGGGGGGGGGGGGGGGGGGDFFFFGGGGGGGGGGGGGGGGGGGFG,FGFFGGGGGGGGGGGGGGGGGGGGGGGEGGGGGGGGGGGGGGGGGFGCGGCFGGGGFGFGGE<5CGGGGC9EGGGGGEGGGGGGEG5?EFCEG=EGGGGDFGG=E:=E59<E5=CE*CEG+<ED*:C7:9:FFF*9*/>/5/AF7*<7DCDEC>CFFFFEEBD52)7<F6>DEFF>)
@M03506:14:000000000-AKVR1:1:1101:12298:4186 1:N:0:46
ATGAACTCCTACGGGAGGCAGCAGTGGGGAATTTTCCGCAATGGGCGAAAGCCTGACGGAGTGACGCCGCGTGTGGGACGAAGGCCTTCGGGTCGTAAACCACTGTCAGTGGGAAAGATGGATGTCGGCGCGATAACCGCCGGCATTTGACGGTACCTGCAGAGGAAGCCCCGGCTAACTCTGTGCCAGCAGCCGCGGTAAGACAGAGGGGGCAAGCGTTGCTCGGAATTACTGGGCGTAAAGGGCGCGTAGGCGGGATGGCAAGTCGGTCGTGAAATCCCTCGGCTCAACTGAGGATCGT
+
CCCCCGGGGGGGGGGGGGGGGGGGGGGGGGGGGGGGGGGGGGGGGGGEGGGGGGGGGGGGGGGGGGGGGGGGGGGGGGGGGGGGGGGGGGGGGGGGGGGGGGGGGGGGGGGGGFGGGGGGGGGGGGGGGGGGGGGGGGGGGGGGGGGGGGGGGGGEFGGGGGGGGGGCFCFGGGGGGGGGGGGGGGGGGGFGGGGGEGGGGGGGGGGGGGGGGGGGGGGGGD9FGEECFGGGGGGG7CCE=5CFCEGGG*/:DFGGG@DGGGGFGCFGGDEDGGFCGFGCF?FGGF3BDF74<4@F4@?E)
@M03506:14:000000000-AKVR1:1:1101:24783:4195 1:N:0:46
ATGAACTCTTACGGGAGGCAGCAGCGGGGAATATTGGACAATGGGCGAAAGCCTGATCCAGCAATGCCCCGTGAGTGATGAAGGCCTTAGGGTTGTAAAGCTCTTTTACCCGGGACGATAATGACAGTACCGGGAGAATAAGCTCCGGCTAACTCCGTGCCAGCAGCAGCGGTAACACGGAGGGACCTCGCGTTCTTCGGAATTACTGGGCGTATAGCGCACGTAGGCGGCTATTCAAGTCGTGGGTGAACGCCTGGGGCTCAACTCCGGACGGGCCCTCGAAACTAGATCGCTAGAATTT
+
CCCCC<CD-CFF<@EGGDFFGD@F8:C7:+,6FDF,@@E@FGGF8,@FF:FEFFGAE9E,FECEF<EF,:CCF,BC<<?CF<<,CF,=CFGGGC:CE??<EFF?FG<EFGG@7@++8+8=FACAD9DBF,5++@=CCF9,<B9@>FE7:+<<3;,7*6*6@3FFCC,,3><C:1<,,6*****4**1++1:*41*1+<B5**/3+<@98**::C*<0C**28**0;?9:5***+2++300<71***11;++*9::928)95=F+2*<>C)/))))*9<<*))85**0*)**,)8)0****/
@M03506:14:000000000-AKVR1:1:1101:5094:4222 1:N:0:46
ATGAACTCCTACGGGAGGCAGCAGTGGGGAATTGTTCGCAATGGGCGCAAGCCTGACGACGCAACGCCGCGTGGAGGATGAAGACCTTCGGGTCGTAAACTCCTTTCGATCGAGACGAATGGCCTCTGGGTTAATAGCCTGGAGGAGTGACGGTACCGAGAGAAGAAGCCCCGGCTAACTCCGTGCCAGCAGCTGCGGTAATACGGGGGGGGCAAGCGTTGTTCGGAATTACTGGGCGTAAAGGGCTCGTAGGTGGTCAACTAAGTCGGACGTGAAATTCCTCGGCTTAACCGGGGAACTG
+
CCCCCGGGGGGGGGGGGGGGGDDGGGGGGGGGGGGGGGGGGCGGFGGGGGEGGGGGGEGGGECGEGGGGGGGGGGGGGCFGGGGGGGGGGGGFGEGGGGFFFFGGGGGG9DFGFGGGGGFGFGGGGGGGGCGCFEFGGGFGGG8FGEFCF;FGGGCFGEEGCFGGGG:C@FEGEEGGGGGGGGGF7FFGGGFFFGGGGGGGFGGGGGGGCE>EEGGGDE*?*;?EDDEGGFFGGDFGG)?5*<FE5CFGEEGGCDGGFC=?97?FCFDG<:5*9CCC42::=FGGFGE>GFAEEDBDDFF=
@M03506:14:000000000-AKVR1:1:1101:11421:4227 1:N:0:46
ATGAACTCCTACGGGAGGCAGCAGTAAGGAATATTGGGCAATGGACGCAAGTCTGACCCAGCCATGCCGCGTGGAGGATGAAGGTCCTCTGGATTGTAAACTTCTTTTATCTGGGAAGAAATCTAGGAATTCTTTCTTAGTTGACGGTACCAGATGAATAAGCACCGGCTAACTCCGTGCCAGCAGCCGCGGTAATACGGCGGGTGCAAGCGTTATCCGGATTTACTGGGTTTAAAGGGTGCGTAGGCGGACAGGTAAGTCAGTGGTGAAATCCCCGAGCTCAACTTGGGATCTGCCGTTG
+
CCCCCGGGFGGGGCGGEGDEGGDFGFAFGFAF,CFCFGGGFGFEGGGGGGEDFGGGGGGGGGGGDEGGGGGGGG@FGCGGGFGFFGGGGGGGCF<FFACEEFAFGEFFFECE<CDGDGGGDGFFFGFC,EEGFAFFFGEFGGCFGGDCFFGCF@DFCFFC,>FG<D@FEGG?F<9FEFGG@9FCCCFDCFEBEFGGGGGG*=EG:CEGC<CEEEC*<@5*;?C6999+A*0/*+<<9C7;5=5CCC578:*/>5>FG49C?+>?CFGCEF?6F<9:75)77?6<:8C?25)(.7*6*8>)0
@M03506:14:000000000-AKVR1:1:1101:25738:4233 1:N:0:46
ATGAACTCCTACGGGAGGCAGCAGTGGGGAATTGTTCGCAATGGGCGCAAGCCTGACGACGCAACGCCGCGTGGAGGATGAAGATTTTCGGATCATAAATTCCTGTCGAATGGGACGAAAAGATTGCGGGTTAACAGTCCGTAGTCCTGACGGTACCGTTAAAGGAAACCCCGGCTAACTCCGTGCCAGCAGCCGCGGGAATACGGGGGGGGTAAGCGTTGTTCGGAATTACTGGGCGTAAAGGGCGCGTAGGCGGTCGTCGAAGTCGAACGGGAAAGCCCCGGGCTCAAACCGGGAACTG
+
CCCCCGGGGCFGGGGFGGGGGGGGGGGGGC;FGGGGGGGGGG9FGGGEFGGGGGGGGGDGGGGGGGCFGGGCEFEGGGGGGGG9?EEFFGGGGEC<FDD,5C,BFFGFEFGGFFDGGGED7FFFA,CF:FGGG9,@FGG>CGGG:D=FFFFFGFE@:F*6>CFGGFGFECEFF7CCEGFE:AGGG7FGGGGGFF*<ED*8*86C8EDGEGGDEG@9<E8*:A=?EGD=FGC7:CEF7818CFFGD5EC8*:579E3/<)9:*):C7792>EB37D**)*2*8<**0/7<**.75.<3:F41
@M03506:14:000000000-AKVR1:1:1101:19996:4234 1:N:0:46
ATGAACTCCTACGGGAGGCAGCAGTGGGGAATTTTGGACATTGGGGGAAACCCTGATCCAGCCATTCCGCGTGAGTGAAGAAGCCCTTCGGGTTGTAAAGCTCTTTTGTCCGGATCGAAACGGTTAGCGTGACTAAAGCTGACTCCGGACGCTACCGGCAAACTAAGCACCGGCTACCTACGTGCCAGCAGCCGCGGCAATACGTCGGGTGCAAGGCGTAAGCGGAATTACTGGGCGTAGAGAGTGCGCAGGCCGTGTTGTAAGCCTGATGCGAAATCTGAGAGCTGAACCTGGGAAGTGG
+
CCCCCFCGGE@6@@@;C@>@7@8,<CFGCF,<FFFE@,CE,,6CCF+@F@DFCEA,,CE,6C6,,,C<@7CB+,,<,9,,6<=,CCEE=FECFD+?FG9,55:?FF<?FFEEDG++B=FG@C>8B+B,+B+B+5,,,:,:8:A?,,+++@+8>+@,8@*3*5,,377,,6,1*1*>,,,2?EC@=F,4*,@CCE77:***5928<*:EC@E*+20***2:**3:?**1++++++**/*)*/<+:<+29/5**)**/*)01*<7<?*+9=*+*)*)/9******37=<?34)(00357))**
@M03506:14:000000000-AKVR1:1:1101:22296:4238 1:N:0:46
ATGAACTCCTACGGGAGGCAGCAGTGGGGAATCTTGCGCAATGGGCGAAAGCCTGACGCAGCGACGCCGCGTGGAGGATGAAGGTCTTAGGATTGTAAACTCCTGTTAAGTGGGAAGAAAGGCTCATTTCTAATAAAAGTGAGATATGACGGTACCATTAGAGAAAGCACCGGCTAACTTCGTGCCAGCAGCCGCGGTAATACGAGGGGTGCAAGCGTTATTCGGCATGATTGGGCGTAAAGGGTGTGTAGACGGCTTGTTAAGTCAACTGTTAAATTCTTCGGCCTAACCGGAGGTCAGG
+
CCCCCGGGGGGGGGGEGGGGGGFGGGGGGGGGGFFGGGGGEFGGGGGGGGGGGCFGGCGGGGGFEGGGGGGGGGFGGFEGGGGGGGGGGGGFGGGGGGGGFGGGGFCFFGGGGGGGGGGGGGGFCEGA<C<<FAFFEDABDEDGGGGGGGGGFFEAGG<FGGGGGGGGGGFEGG:FGGG;FGFGG:FGGGGG<FEGD*8CGDGFFEGGCEGGGGFGGE=EF9:CCDED*+<AF:*2C8<E5C7EFGGGFGG7:EGG5)9*:+2+2*0*<*<@77C7CF>*:*0*:BDF:95>B3>B>F4@<
@M03506:14:000000000-AKVR1:1:1101:7273:4245 1:N:0:46
ATGAACTCCTACGGGAGGCAGCAGTGGGGAATATTGGACAATGGGCGCAAGCCTGATCCAGCCATGCCGCGTGAGTGATGAAGGCCCTAGGGTTGTAAAGCTCTTTTGTGCGGGAAGATAATGACGGTACCGCAAGAATAAGCCCCGGCTAACTTCGTGCCAGCAGCCGCGGTAATACGAAGGGGGCTAGCGTTGCTCGGAATCACTGGGCGTAAAGGGTGCGTAGGCGGGTCTTTAAGTCAGGGGTGAAATCCTGGAGCTCAACTCCAGAACTGCCTTTGATACTGAAGATCTTTAGGTT
+
CCCCCGGGGGGGGGGGGGGGGGGGGGGGGGGGGGGGGGGGGGGGGGGGGGGGGGGGGGGGGGGGGGFGGGGGGGGGGGGGGGGGGGGGFGGGGGGGGGGGGGGGGGGGGGGGGGEGGGGGGGGFGGGGGGECFECEFGGGGFGGFEGGGGEGGGGGGGGGGGGFG@FFGGGDGGGGGGGGGGGGGGDGGGGG:FGDDGGGBCF9FDCCFGGDGG5EFGGGDGEEGEGGGGGCEGFCFGF?CFCFF5>D5?7C*AA>F5CC:+6<FCCCGGG4GGCCFFC7DFFE+=>8<F=<@B6*9=49*
@M03506:14:000000000-AKVR1:1:1101:7973:4264 1:N:0:46
ATGAACTCCTACGGGAGGCAGCAGTGGGGAATTGTTCGCAATGGGCGCAAGCCTGACGACGCAACGCCGCGTGGAGGATGAAGGTCTTCGGATTGTAAACTCCTGTTGCCCGGGACGAAAAGTCTCGACCTAACACGTCGAGATCTGACGGTACCGGGTGAGGAAGCCCCGGCTAACTCTGTGCCAGCAGCCGCGGTAATACAGAGGGGGCAAGCGTTGTTCGGAATTACTGGGCGTAAAGGGCGCGTAGGCGGCCTTCTAAGTCGAACGTGAAATCCCCGGGCTCAACCCGGGAACTGCG
+
CCCCCGGGGGGGGGGGGGGGGGGGGGGGGGGGGGGGGGGGDFFGGGGGGGGGGGGGGGGGDGGGGGGGGGGGGGGGGGGGGGGGFGGFGFCFEEGGGGGGGGGGGGGGGGFFEGGGGGCBF8>BFFGGGGGGGGGGGGGGGGGGGGGGGGGGGGGGGG*=CCGGGFGDFFGGGGGGGGGG?FGGFFFFFGGGCEGE*:8CCGGFGFGG5C?58C@E*;8ECGGG5EGGGGGDFGDEG5<FF?D=CEE5CC5+9EEGC)7D73*+<379:7:F<FGG70>C77>7207=:4<(.).)7:*/8
@M03506:14:000000000-AKVR1:1:1101:25448:4276 1:N:0:46
ATGAACTCCTACGGGAGGCAGCAGTCGAGAATTTTTCTCAATGGGGGAAACCCGGAAGGGGCGAGGCCCGGGGGAGGAGGAAGGCTTTCGGGTGGTAAACCCCGGTCTCCGGGGAACAAAACTCGCAGGAGCTGGATAGTACCAGAAGAGGAAGGGAGGGTAAACTCTGTGCCAGAAGCCGGGGTAATAAAGAGGTCAGTAGGGTTGTACGGATCATTGGGGCGTAAGGGGGGGTTAGGCGGTGGGGTAGGCGTGGGGGGAAAGCTGGGGCACCAACTAGTAATTTGCATGGATAGTGGTC
+
CCCCCGGGGGGGGGGGGGGEGGFGGGGGGFBFGGGGG9CFGGGGGG+6BEFC@+6F+@,,8+7+++8,8+++87+@:?++8,B?8FE,8FFCG+++<@B,,B++++++<35@F7FC>FC:>,3,><C**18*<,<,,,?,3C2,,2+,,<*<++****4**4?FFFC7+309+++**+3*/*/*/;8332+0+02A*+*0+0+/8**;++2*/?**++00C8*:/:E*<8?****/184+:7*/:7*/*25+)*2):<737C5*22+0*1*)**2**)*****+2/2*)*92)**)**)**
@M03506:14:000000000-AKVR1:1:1101:23886:4344 1:N:0:46
ATGAACTCCTACGGGAGGCAGCAGTGGGGAATTGTTCGCAATGGGCGCAAGCCTGACGACGCAACGCCGCGTGGAGGATGAAGATCTTCGGGTCGTAAACTCCTTTCGATCGAGACGAACGGCTTCCGGGTGAACAATCCGGGAGATTGACGGTACCGAGAGAAGAAGCCCCGGTTAACTCCGGGCCAGCAGCCGCGGTAATACGGGGGGGGCCAGCGTTGTTCGGAATTACTGGGCGTAGAGGGGTCGTAGGCGGCCAACTACGGTCGACGTGAAAGCACTCGGCTTAACGGGGGATCTG
+
CCCCCGCEDGGGGCC,@CGEFFGGGFFGGGGGFFGCGED,@CFDFGD+@FGGGGGGGGG:CCGEEC:CC+@FC:+4F:,ABFEEF?FAAFCCFFCFGFDFFFCFA@F@EGGG7BF@F7==F:=+@CFGD:B>@>9=FFFGE7*>>:FGG:FEGE713C7:F<@FGCCC<<FFGG*:*CC,CA<*/8?EFGGGG*C*:EC>89:CEG8:8>EEE*/8C5****/02:*2A89++3<8CEDE**+**2*9CCF**25C=>5*2:>+****2)2>C/**:***0)0*:)*)4:@()0757)076
@M03506:14:000000000-AKVR1:1:1101:22643:4345 1:N:0:46
ATGAACTCCTACGGGAGGCAGCAGCTGGGAATCGTACGCAATGGGCGAAAGCCTGACGTCGCGACACCGCGTGGAGGAAGAAGGCCTTCGGGTTGTAAACTTCTTTTCCCAAGGAATATTGTGATGGTACTTGGGGAATAAGGACCTGCTAACTACGTGCCAGCAGCAGCGGTAATACGCAGGGTCCAAGCATTATCCGGATTTATTGGGCGTAAAGAACATGTAGGTGGTTTGATAAGTCTCGTCTTAAAGCTCTGGGCTCAACCCAGAATCTGGATGGGATACTATCAGGCTAGTGGTC
+
CCCCCGGGGGGGGGGGGGGGGGGGGGGGGGGGGGGGGGGGGGGGGGGGGGGGGGGGGGGGGGGGGGGGGGGGGGGGGGGGGGGGGGGGGGGGGGGGGGGGGGGGGGGGGGGGGGGGGGFGFGGGGGGGEGGGGGGGGGGGGGGGGGGGGGGGGGGGGGGGGGGGGGGGGGGGGDCFDFFGGGGGCCCFGFGGGDFGGGGGG;CFFFDGGGFGGDGFGFGGFFFGGGG@@CGGGEFGG97:79C?5CEDGGGF=??CFFGF679?FG555C6*:FFG7@DDG?4*<@*7:C485F:@**>F6
@M03506:14:000000000-AKVR1:1:1101:21199:4351 1:N:0:46
ATGAACTCCTACGGGAGGCAGCAGTCGGGAATTTTGGGCAATGGGCGAAAGCCTGACCCAGCAACGCCGCGTGATGGATGAAATCCCTCGGGATGTAAACTTCGCAAGAACGGGAAGAATAAGCGAGAGTTAATATCTTTCGCGATGACGGTACCGTTTGTAAGCTCCGGCTAACTCCGTGCCAGCAGACGCGGTAATACGGGGGGAGCAAGCGTTGTTCGGATTTACTGGGCGGTAAGGGCGCGTAGGCGCACACCGCAAGTCGATTGTGGAATCTCCGGGCTGAACCCGGAAAGGTAAA
+
CCCCCGGGGGFFFGGGG:F7FGEFE<@EDCE@FFCC:FGGFFC<FCFGG7CCDAAFEFGFGFA<E@FEFEEGGG,E@CFGFCFGD8E5FC>::F7?FFG?FGAFGG7:F@DB7=FEC=FE<AFGGG>@:DAEA,=CDE993@FFE:FGGGF@F7CCF@DCCGGGCFG::CCFDG?CG<FG:<C,C7<F,6114:**1<+;;EEDGG*:5/0;CC8CE8:9*8*;CCC9++3*11****9F=:*:=**)*+1*1:7*;>))/**37C:7*2A)7*2+0*2175;C5)96,*;6)855>6*98
@M03506:14:000000000-AKVR1:1:1101:14619:4357 1:N:0:46
ATGAACTCCTACGGGAGGCAGCAGTGGGGAATATTGGACAATGGGCGAAAGCCTGATCCAGCCATGCCGCGTGAGGGATGAAGGCCTTAGGGTTGTAAAGCTCTTTCGCCAGGGACGAAAATGACGGGGTCTGGATAAGCAGCCCCGGCTAACTTCGTGCCCGCAGCCGCGCGAAAACGCAGGGGGCGAGCGTGGTTCGGAGTTACTGGGCGCGAAGCGTGTGCAGGCGGGTCGCTAAGTGAGGGGTGAAATCCCGAGGGGCTACCTCGCAACAGCCTTTGATACTGACGATCGTTGGTCC
+
CCCCCGGGGGGGGGGGGGGGGGGGG,,CFGGG@GG,C6EFGGGGGGGGGGGGGGGG9,,EEF6E,FGGGGGFGGG,CFGGGGGFG@,CFGGG9CFGGFG9EFGG<E,B++BFGEFGGG+4@F<,,+43+68,B,,,5,3,33,,8:+++33,3883@6>@*,6*33*,*>F*4***4C7**11CCF<****://*A*+:/***;9++2+;*:***2**:;*2;E+<8:ED5*1:/***9++++:C*27/+22*++**./)*2)*2*+2C)*7>2**1)*****<<=**(1)(.7)..05*0
@M03506:14:000000000-AKVR1:1:1101:20694:4391 1:N:0:46
GTGAACTCCTACGGGAGGCAGCAGTGGGGAATCTTGCACAATGGGCGAAAGCCTGATGCAGCGACGCCGCGTGGGGGATGAAGCATTTCGGTGTGTAAACCCCTTTCGATCCGGACGAATGCCCGCAAGGGAGTGACGGTACGGATATAAGAAGCCCCGGCTAACTACGTGCCAGCAGCCGCGGTAAGACGGAGGGGGCCAGCGTTGTTCTGAATTACTGGGTGTTAAGGGTTCGTAGGCGGTGCGGCAAGTGGGGAGTGAAATGGCTGGGCGTAACCCCGAGTCTGCTTCCGAAACTGCG
+
CCCCCGGGGGGGGGGGGGGDGGEDGGGDGCFG@FGGG?FGGFADFGGGGGGGGGGGGGGGGGGGGGGGDGGEFGGGGDGGGFFGFGGGFGDEEGGGGGGGGCGGGEGD7DDFGDEGGGGGCE=FEF+CFGGGGG,=DC:*>FCFFG*FF,FCFGFCGGGGGFG7@@FGEC+**<::<CC2=E1:::*A79:*/:EEGGCG5CDG>5CEF++<+<<<CFC+8E8:/*3+CCCF8//;*;7+>***/*:<1*10*+1//)1*++*9+*20*9*5)1/*11*/)))/2**/)*/.)7)).=*9)
@M03506:14:000000000-AKVR1:1:1101:13813:4410 1:N:0:46
ATGAACTCCTACGGGAGGCAGCAGTGGGGAATATTGGACAATGGGCGCAAGCCTGATCCAGCCATGCCGCGTGAGTGATGAAGGCCCTAGGGTTGTAAAGCTCTTTTGTGCGGGAAGATAATGACGGTACCGCAAGAATAAGCCCCGGCTAACTTCGTGCCAGCAGCCGCGGTAATACGAAGGGGGCTAGCGTTGCTCGGAATCACTGGGCGTAAAGGGTGCGTAGGCGGGTCTTTAAGTCAGGGGTGAAATCCTGGAGCTCAACTCCAGAACTGCCTTTGATACTGAAGATCTTGAGTTC
+
CCCCCGGGGGGGGGGGGGGGGGGGGGGGGGGGGGGGGGGGGGGGGGGGGGGGGGGGGGGGGGGGGGGGGGGGGGGGGGGGGFFGFGGGGGGGGGGGGGGGGGGGGGGGGFGGGGFGGGGGGGGGGGGGGGGGGGGGGGGGGGGFFGGGGGGGGGGGGGGGGGFGGGGGGGGGGEGGGGGGFGGGGGGEGGGGGGDGCFGGGGGGGGGGGGGGGGGFGGGGGGGDEE5CGGGGG*<<:C70:<EGGGC<FFF7FEGGCF<FGF4CGFGFGFFFGGG6F4:>F@FGG@FFFGFFB@==B?=F*
@M03506:14:000000000-AKVR1:1:1101:17471:4427 1:N:0:46
ATGAACTCCTACGGGAGGCAGCAGTCGAGAATTTTTCTCAATGGGGGAAACCCTGAAGGAGCGACGCCGCGTGGAGGATGAAGGTCTTCGGGTTGTAAACTCCTGCCATTTGGGAACAAGGCGTACGTATTAACTGTACGTGCGTTGATAGTACCAGAAGAGGAAGAGACGGCTAACTCTGTGCCAGCAGCCGCGGTAATACAGAGGTCTCAAGCGTTGTTCGGATTCATTGGGCGTAAAGGGTGCGTAGGTGGCGTGGTAAGTCGGGTGTGAAATTGCGGAGCTTAACTCCGAAACTGCA
+
CCCCCGGGGGGGGGGGGGGGGGGGGGGGGGGGGGGGGGGGCGGGGGGGGGGGGGGGGGGGGGGGGGGGGGG>FFFGGGGGGGGGGGGGGGGGGGGGGGGGGGGGGGGGGGGGGGGGGGGGGGGGGGGGGCFFCFDFGGGGFFGG:BFGGGGGGGGGGGGGGGGGGGGGGFGGGEGGGG9FFGGFFGGFFGGGGGGGGDC+CC9CEFGG@CF9EC9E*8CEFECDC55+<@FGGGGGGE*2?EEECGG9E=C79CGGEEGG+392:9CDACEBC*2<C*:7CDEE667=<:*4)5)<5FF=*
@M03506:14:000000000-AKVR1:1:1101:26264:4464 1:N:0:46
ATGAACTCCTACGGGAGGCAGCAGTGGGGAATCTTGCACAATGGGGGAAACCCTGATGCAGCGACGCCGCGTGAGCGATGAAGCTCTTCGGGGTGTAAAGCTCTTTCGGCAGGGAAGATTATGACGGTACCTGCAGAAGCAGCTGTGGCTAACTACGTGCCAGCAGCCGCGGTAATACGTAGGCAGCAAGCGTTGTTCGGAGTTACTGGGCGTAAAGGGTGTGTAGGCGGTAGTTTAGGTTTGGGGTGAAATCTCCCGGCTTAACCGGGTGGGTGCGCCGAATTCTGAATTACTTCGAGTG
+
CCCCCGGGGGGGGGGGGGGGGDFDGGGGGGCC9FGGFFEAFGGGGGGGGFFGDGGGFF9AECFG@CEFCC>@7FFCF@<CFGG@,BFGGFFGGGGGGGGGGFFF9A<?FG>FGGGDFFFFD=DFFFGGGGGGG8FFF8FG@<,,>,@:FE9@7FAFFGGGG9AFCF<>FF<::*4@BFC?,<<:FEG+8+4:4*:18;CC*=CGGGGGGGCGC?8;<??2;/;:+AC98C8*2<+00+9<7+:C*>7)*<0<*30*27C/:**03:*)>)/<<9C*9>5555>*:*7*6**)1*/*)0)*)
@M03506:14:000000000-AKVR1:1:1101:22426:4480 1:N:0:46
ATGAACTCCTACGGGAGGCAGCAGTGGGGAATATTGGACAATGGGCGAAAGCCTGATCCAGCCATGCCGCGTGAGTGAAGAAGGCCTTAGGGTTGTAAAGCTCTTTCAGCGGGGAAGATAATGACGGTACCCGCAGAAGAAGTCCCGGCTAACCTCGTGCCAGCAGCCGCGGTAATACGAAGGGGACTAGCGTTGTTCGGATTTACTGGGCGTAAAGCGCGCGTAGGCGGATCGTTAAGTCAGGGGTGAAATCCTGGAGCTCAACTGCAGCACTGCCTTCGATCCTGACGTTCTTGAGTCC
+
CCCCCGGGGGGGGG@CF7FGEGCFGGGGGEGFCFGGFGFGDEFGCEFEFGGGDGCFF<EFG?FGGCGFEGDGG7BFFA<FD8FFF=FCFFCGEEFCFAFFGADGEAFAFFECC:>:=?FAAFDE?FGEGGFGGEEGGFFGCGG,@@BFFEDEC@BCEFFG:FGGFEG<>7FG:7CC@;F@FGC:@*C88:FEC=**=CEE8>CCGEGCFGGDEGGDEFEEEEEE8?5C?EG8*:EFE8*<F9+65C755EE+:?CFGF4<=?CCF729<D+779*<9=F*95@**1*9:<.,7>79@?6*1
@M03506:14:000000000-AKVR1:1:1101:9348:4482 1:N:0:46
ATGAACTCCTACGGGAGGCAGCAGTGGGGAATCTTGCACAATGGGCGCAAGCCTGATGCAGCGACGCCGCGTGGGGGATGACGGCCTTCGGGTTGTAAACCCCTTTCAGCACAGACGAAGCGCAAGTGACGGTATGTGCAGAAGAAGCACCGGCCAACTACGTGCCAGCAGCCGCGGTAATACGTAGGGTGCGAGCGTTGTCCGGAATTACTGGGCGTAAAGAGCTCGTAGGTGGTTTGTCGCGTTGTCCGTGAAAACTCACAGCTTAACTGTGGGCGTGCGGGCGATACGGGTAGACTGG
+
CCCCCGGGGGGGGGGGGGGGGGGGGGGGGFGG,CFFGGGGGGGGGGGGGGGGGGGGGGGGGGGGGGGGGGGGGGGGGGGGGGGGGGGGGGGGGGGGGGGGGGGGGGGGDGGGGGGGGGGGGGGG7FGGGGGGCFGGGGGGFGGGFGFGGGGGGGGGGFGGGGGGGGGGGGDFGGGGGG7FFFGGFGGGGGGGGEGGGCGGGGFEGDGFGGGGGGGGGGCCFGFFFEGGE>FC7?8EEGGGGGGEGGGG:9CFG=CGGFGFFC4FGGGD9>77D7<**<C)1>B5E>C>65:6;.5>***07
@M03506:14:000000000-AKVR1:1:1101:13431:4505 1:N:0:46
ATGAACTCCTACGGGAGGCAGCAGTGGGGAATCTTGCGCAATGGGCGAAAGCCTGACGCAGCCATGCCGCGTGTATGATGAAGGTCTTAGGATTGTAAAATACTTTCACCGGGGAAGATAATGACGGTATCCGGAGAAGAAGCCCCGGCTAACTTCGTGCCAGCAGCCGCGGTAATACGAAGGGGGCTAGCGTTGCTCGGAATTACTGGGCGTAAAGGGCGCGTAGGCGGACAGTTTAGTCAGAGGTGAAAGCCCAGGGCTCAACCTTGGAATTGCCTTTGATACTGGCTGTCTTGAGTTC
+
CCCCCGGGGGGGGGGGGGGGGGGGGGGGGGGGGGGGGGGGGGGGGGGGGGGGGGGGGGGGGGGGGGGGGGGGGGGGGGGGGGGGGGGGGGGGGGGGGGGGGGGGGGGGGGGGGGGGGGGGGGGGGGGGGGGGGGGGGGGGGGGFGGGGGGDGGGGGGGGGGGGGGGGGGGGGGGGGGGGGGGGGGGGGGGGGGGGG?EEGGGGGGGGGGGGGCECCFFGGGGGGGGGGGGC5:CFCC9FFGGGFF=29F69EGGGGG@<C:AFGFGGC?F??F*9ACBGGGFFGD47::FD1*667*009*
@M03506:14:000000000-AKVR1:1:1101:22119:4509 1:N:0:46
ATGAACTCCTACGGGAGGCAGCAGTCGGGAATTTTGGGCAATGGGCGAAAGCCTGACCCAGCAACGCCTCGTGAAGGATGAAATCCCTCGGGATGAAAACTTCGCAAGAATAGGAAGAATTAGCGAGTACTAATACTGCTCGTGATGACGGTACTATTTGTAAGCTCCGGCTAACTCCGTGCCAGCAGCCGCGGTAATACGGGGGGAGCAAGCGTTGTTCGGATTTACTGGGCGTAAAGGGCGCGGAGGCGGTCAGCACACGTCAGATGGGAAATCCCCGGGCTTAACTCGGCAAGGTGAA
+
9@CCCFGCF<@C7CF@7CGFGGD<FE;77+6FF<F<:FE@CE,CFFC7CC:E<EG<,,CF<D<FFGGC,676C,DDEFGGGDGACFE<,4=4+8B,?CF==FG7B7+BFFG<?A,EBFGAFDGGGCCFDCFF9?,C,,,,8@3B<,5??F@><CDG,3<9@;@FFEGGCC@>3>3@=FG:@CFC::B86>CFG78<:@,?BEGGGGEE5:2*2;*/?8;@***12A++<+3/*:::=*0:/*2*2**1***295=F<**2*20*/9+*3**00>*+*7CC))7C:6*9)*84)..)56)1*
@M03506:14:000000000-AKVR1:1:1101:20972:4510 1:N:0:46
ATGAACTCCTACGGGAGGCAGCAGTAGGGAATCTTGCGCAATGGGCGAAAGCCTGACGCAGCAACACCGTGTGAAGGATGAAGCCTCTTGGGGTGTAAACTTCTGTCGGCAGGGAAGAAATTGACGGTACCTGCAAAGGAAGCATCGGCTAACTACGTGCCAGCAGCCGCGGTAAGACGTAGGATGCAAGCGTTGTCCGGAATTATTGGGCGTAAAGAGTTCGTAGGCGGTAATCTAAGTCTGGTGTTAAAGGCCTGAGCTTAACTCGGGTAAGGCATTGGATACTGGATTGCTAGAGTGG
+
CCCCCGGGGGGGGGGGGGGGGGGGGGGGGGGGGGGGGGGGGGGGGGGGGGGGGGGDGGGGGGGGGGGGGGGFGGGFGGGGGGGGGGGGGGGGDGGGGGGGGGGGGGGFGGGGGGGGGGGGGG<EGGGGGGGGGGGGAFFGGFGGGGGGGGGGGGGGGGGGGCFGGGGFEGGGGGGGFFGGGGGGGGGGGGGGGCE<CFEC7:EGGGFGFFGGEEEFG;CCEGGEFG>F5E*:EFFCCEFCGGGCFFCCECGGCGFFG:<<06CCEFGGGDG>FGFGG476C**:<=C:?D*(99*/*/*9)
@M03506:14:000000000-AKVR1:1:1101:11241:4518 1:N:0:46
ATGAACTCCTACGGGAGGCAGCAGTCGAGAATTTTTCTCAATGGGGGAAACCCTGAAGGAGCGACGCCGCGTGGAGGATGAAGGCTTTCGGGTTGTAAACTCCTGTCATTTGGGAACAAAGCCTTACGTTAACTGCGTGGAGGTTTGATAGTACCGAAAGAGGAAGAGACGGCTAACTCTGTGCCAGCAGCCGCGGTAATACAGAGGTCTCAAGCGTTGTTCGGATTCATTGGGCGTAAAGGGCGCGTAGGCGGCGGGGTAAGTTGGGTGTGAAATCTCAGGGCTCAACCATGAAACTGCA
+
CCCCCGGGGGGGGGGGGGGGGGGGGGGGGGGGGGGGGGGGGGGGGGGGGGGGGGGGGGGGGGGGGGGGGGGGGGDGGGGGGGGGGGGGGGGGGGGGGGGGGGGGGGGGGCFGGGGGGGGGGGGGGGGGGGGGGGFGGGGGGGGGGGGGGGGGGGGGGFGFDGGGGGGGFGGGGGGGGGGGGGGGGGGGGGGGGGGGGGGEGGGFFGGGFGGGGGGGGDGE8CEECCEC9<CC67CGDGGGGGGCE5C):=CCDGCD*>GGCCFA+207:C*7C>DF*7:DF4<5A:>=2C)38*=@F6?=0
@M03506:14:000000000-AKVR1:1:1101:18142:4552 1:N:0:46
ATGAACTCCTACGGGAGGCAGCAGTCGAGAATTTTTCTCAATGGGGGAAACCCTGAAGGAGCGACGCCGCGTGGAGGATGAAGGTCTTCGGGTTGTAAACTCCTGTCATTTGGGAACAAGTTGGACGCCGTAACTGCGCGTCCATTGATAGTACCAGAAGAGGAAGGGACGGCTAACTCTGTGCCAGCAGCCGCGGTAATACAGAGGTCTCAAGCGTTGTTCGGATTCATTGGGCGTAAAGGGTGTGTAGGTGGCGCGCTAAGTCGGGTGTGAAATTTCGGAGCTTAACTCCGAAACTGCA
+
CCCCCGGGGGGGGGGGGGGGGGGGGGGGGGGGGGGGGGGGGGFGGGGGGGGGGGGGGGGGGGGGGGGGGGGEFGGGGGGGGGGGFGGGGGGGGGGGGGFEGGGGGGGGGGGGGGGGGGGGGGGGGGGGGGGGGDGGGGGGGGGGGGGGGGGGGGFGFGGGCFGGGFGGGGGGCEGGGGGDGGGGFGCFGGGGGGGGGGDGFGGGGGGGGGGFGGGGC?8CCGCCE>CFFGFFGGDG:E38+<CFGCECGGGGFDFDGFCGCCFGCD5C5C7B7>*:>*:<D3@C6?FF2DF3@@8>>FF?*
@M03506:14:000000000-AKVR1:1:1101:10773:4613 1:N:0:46
ATGAACTCCTACGGGAGGCAGCAGTGGGGAATCTTGCGCAATGGCCTAACGGCTGACGCAGCGACGCCGCGTGTGGGATGAGGCTCTTCGGAGTGTAAACCACTGTTGCCCGGGACGAATAGCTCGATTAATCGAGCCTGACAGTACCGGGTGAGGAAGCACCGGCTAACTCCGTGCCAGCAGCCGCGGTAATACGGGGGGTGCGAGCGTTGTCCGGAATCACTGGGCGTAAAGGGCGCGTAGGTGGTTTGATAAGGGTGTGGTGAAAGTCCGGAGCTCAACTCCGGAACTGCCAATGAAA
+
CCCCCGGGGGGGGGGGGGGGGGGGGGGGGGGGGGGGGGGGGGGGGGGGGGGGGGGGGGGGGGGGGGGGGGGGGGGGGGGGGGGGGGGGGGGGGGGGGGGGGGGGGGGGGGGGGGGGGGGGGGGGGGGGGGGGGGGGGGGGGGFCGGGGGGGGGGGGGDECEFGGGGGGGG@:FGGGGGGGGFFFGGGGGGECGCGGGGGGGGGGGGGGGGGEGGGGGEGGGGFG?FGCCC5?ECFGGGGGEGGG7?57CFEEF7?FFFCDGEGGGGGGGCGFGD357@FGGFFGGBGFFG?>FF))99989
@M03506:14:000000000-AKVR1:1:1101:5753:4615 1:N:0:46
ATGAACTCCTACGGGAGGCAGCAGTCGAGAATTTTTGACAATGGGGGAAACCCTGATCGAGCGACGCCGCGTGGAGGATGAAGGTCTTCGGGTTGTAAACTCCTGTCATTTGGGAACAAGGCGCACGTATTAACTGTGCGTGCGCTGATAGTACCAGAAGAGGAAGGGACGGCTAACTCTGTGCCAGCAGCCGCGGTAATACAGAGGTCTCAAGCGTTGTTCGGATTCATTGGGCGTAAAGGGTGTGTAGGTGGCGCCGTAAGTCGGGTGTGAAATTTCGGAGCTTAACTCCGAAACTGCA
+
CCCCCGGGGGGGGGGGGGGGDGGGGGGGGGCGGGGGFGGGGGGGGGGGBEGGGGGGGGGGGGGGGGGGGGGGGG@FGEGGGGGGGGGGGGGGGGGGGGGGGGGGGGGGGGGGGGGGGGGGGGGGGGGGGGGGGGGGG9DFGEGDGGGGGGGGGGGGGGGGC@CFFFGDFGGGGGGFGGGGGGGGFGGGGGGFGGGGCGEGGGGGGFGGCG?FF6CGGECCGGEE5EE?<CFFG=EGEE<8<9C:C>E<+A?2*::D87CG=7CEGGGGE<CDGCDEGFCFG>DGF@F@>GF0<B5<;BF?/
@M03506:14:000000000-AKVR1:1:1101:15709:4616 1:N:0:46
ATGAACTCCTACGGGAGGCAGCAGTGGGGAATTTTGCGCAATGGGGGAAACCCTGACGCAGCAACGCCGCGTGGAGGATGAAGCCCCTTGGGGTGTAAACCCCTTTCGACCAAGACGATAATGACGGTACTGGTGGAAGAAGCACCGGCTAACTCTGTGCCAGCAGCCGCGGTAATACAGAGGGTGCAAGCGTTGTTCGGAATTATTGGGCGTAAAGGGCGCGTAGGCGGCGCCACAAGTCACCTGTGAAATCTCCGGGCTTAACTCGGAGTCTGCAGGGGAAACTGGGGTGCGGGAGTGG
+
CCCCCGGGGGGGGGGGGGGGGGGGGGGGGGGGGGGGGGGGGGGGGGGGGGGGGGGGGGGGGGGGGGGGGGGGGGGGGGGGGGGGGGGGGGGGGGGGGGGGGGGGGGGGCFGGGGGGGGFGGGGGGGGGGGGGFGGGGGGGGGGGGGGGGGGGGGGGGGGGGGGGGGGGGGGGFGGGGGGGGGGGGGGG9FGGF*:<FGGGGGFGFGGGGFFEEE>FGFGGC?EGGGGGGGDEDDC*:8F9EFCC+<9CFGGGF7?FGEGGCGG79*3CE)7<DGG7275)/.7*66*),9),.)0).875)
@M03506:14:000000000-AKVR1:1:1101:24588:4617 1:N:0:46
ATGAACTCCTACGGGAGGCAGCAGTAGGGAATCTTCCACAATGGGCGAAAGCCTGATGGAGCAACGCCGCGTGCAGGATGAAGGCCTTCGGGTCGTAAACTGCTTTTATATGTGAAGATTATGACGGTAGCATATGAATAAGGATCGGCTAACTCCGTGCCAGCAGCCGCGGTCATACGGAGGATCCAAGCGTTATCCGGAATTACTGGGCGAAAAGAGTTGCGTAGGTGGCATTGTAAGTGGGTAGTGAAAGCGTTGGGCTCAACCGGAGACCCAGTACCAAAACTGCAAAGCTAGAGGA
+
CCCCCFAFAFGGFGGGGGGDEEADGGGGGG<FFGGGFGAF@@FCFC+@FCCFD@F,;,C6CF@F,@E77CFF7FFGCC8FEGG8EFGGGGE:FC@>FG=BFFFD9<EGGGGGGCF<9F,CE9<<?C7=BCE5CE,CFAFGCEGG9DC@:>FFFGF<+8@+<7:@>>,5@:CC:3CDF;>FFC7CCFCFFF<*=*B<CC1B*8;CAB9;888C*3B:28=+<7@?*8CE+2/*;C0+<C7+++3**+/*2<7000:C?)*5:FFGGFC3:1*.//***0?7*9?CC4**.:?AFFB?6694.
@M03506:14:000000000-AKVR1:1:1101:21266:4661 1:N:0:46
ATGAACTCCTACGGGAGGCAGCAGTGGGGAATCTTGCACAATGGGCGAAAGCCTGATGCAGCGACGCCGCGTGGGGGATGAAGCTTTTCGGAGTGTAAACCCCTTTCGACCCGGACGAATGCCTCGCAAGAGGACTGACGGTACGGGTATAAGAAGCCCCGGCTAACTACGTGCCAGCAGCCGCGGTTAGACGTAGGGGGCCAGTGTTGCTTGGAATTACTGGGTGCTATGGGTTCGGTGGGGGGGCGGCAAGGTGGGAGGACAATCTCTGGGCTGAACCACTAGGTTGCTCCCAAAATCG
+
@<CCCGCG9EGGGGGGGGGE,,CAFFGF@,6C<E@,C<C6@CFF8<@C@:FGE<FFFFGGGEFGC:+@EF7@+==FFCEGGC5,9B9EACFEC:8E9?BABCCFFGG7BBC:=++3@CF,<BEAE+++8>,8D:7<7:8C7:BF@C*>7<FGGFCFGG:F11B<FGG7C,BB:*:,2=<:<FG:*?/*20<+C8*;/*8C*:5;++00C+:+3/+2<8+++0<88**+3++3*+*;***/2/*::**>CC*/11398)*/***01*3*+*3)94***9***0)++/**.19)635775*).
@M03506:14:000000000-AKVR1:1:1101:24361:4665 1:N:0:46
ATGAACTCCTACGGGAGGCAGCAGTAACGAATATTCCCCAATGGCCGCAAGGCTGAGGGAGCGATGCCGCGTGGAGGATGAAGCCCCTCGGGGTGTAAACTCCTGTCAGGGTTTAGAAAAAAAATGATCAAACCCAGAGGAAGAGGCGACTAACTCTGTGCCAGCAGTCGCGGTAATACAGAGGCCTCGAGCGTTAATCGGAATCACTGGGCTTAAAGGGTGCGTAGGCGGCGCTGCAAGTGCCTTGTGAAATCCCATCGCTTAACGATGGAACTGCTCGGTAGACTGCAGTGCTGGAGGG
+
CCCCCGGGGGGGGGGGGGGFGGGGGGGGGGGGGGGGGGGGGGGGGGGGGGGGGGGGGGGGGGGGGGGGGGGGGGGGDGGGGGGGGFFFGGGGGEFGGGGFFFGGGGGGGGGFFF?FFGGGGGGGGFGGGGGGG?FCFGFGGGGGGFCGEEGGCFDFGFGGDFGFGGGG7C@GGGGGGGGG9<F*FEEEEEEEGCCGFF9CEE8CEGE@CGFGGFCGGGF5C88:1;EG3/?/1:?8=CCGG+++30<2A<++2:<FG=7DEGC=FDE**CC)99<FG?7CG55A74:?007)/**/)07:)
@M03506:14:000000000-AKVR1:1:1101:13115:4677 1:N:0:46
ATGAACTCCTACGGGAGGCAGCAGTCGAGAATTTTTCTCAATGGGGGAAACCCTGAAGGAGCGACGCCGCGTGGAGGATGAAGGTCTTCGGCTTGTAAACTCCCGTCATTGGGGAACAAGTCGCTTACGTTAACTGCGTGGGCGTTAATAGTACCCGAAGAGGAAGAGACGGCTAACCCTGTGCCAGCAGCCGCGGTAATACAGAGGTCTCAAGCGTTGTTCGGATTCATTGGGCGTAAACGGTGCGTCGGCGGCGAGGTAAGTCGGGTGTGCAATCTCGGAGCTTAACTCCGAAACTGCC
+
CCCCCDFFGGGFGCEGEGGGGCCFGFGGDFFFGGGG<<<CFGGGGCF+,@<CFFGFGG<6E@C@FEEFD@C>B:FFC:=FFG9,BEFGEEG+D@FFEEFCGGGGEECFGGG8A+BC7D3DA<>FEF7=B>F8FG=CF7FF77F@FE:>EDFF;FGGE:*>FCCFGFCFFF7*FCGGG,@FGFFGEEC8B2FBFC*CEE8C;FDFFGFG87EGF@+;EEDEFCE>*1*<A+<+8CCC789F+27:/****2C5>**)*)97?76+27*9*/:<*:C+972*9))7:)2747*5.))).**6.
@M03506:14:000000000-AKVR1:1:1101:26443:4690 1:N:0:46
ATGAACTCCTACGGGAGGCAGCAGTCGAGAATTTTTGACAATGGGGGAAACCCTGATCGAGCGACGCCGCGCGGAGGATGAAGGTCTTCGGATTGTAAACTCCTGTCATTGGGGAACAAGGTGGATACGTTAACCGCGTGTGCATTGATAGTACCCGAAGAGGAAGAGACGGCTAACTCTGTGCCAGCAGCCGCGGTAATACAGAGGTCTCAAGCGTTGTTCGGATTCATTGGGCGGAAAGGGTGCGTAGGCGGCGAGGTAAGTCGGGTGTGCAATCTAGGAGCTCAACCCGGAAACTGAA
+
CCCCCGGGG-FEGEGGGGGGGGF8FFEGGG,EFDGGGGGGGGG,CFGGGGGEGGGGCCFC7FGGGG>=FG:+@:=FCFFEFGG?FFDFFGGG??EFGCGAECFFGBF,E,CFECC+DD<BD3FFFFFGEFGGCCCFGGCGGEGGGFGFC;FGAFEGF<FCCF7FCFCFFCEEGCFCB<FCAFEE?C<79C7*=1**=CGGGC:C9C*30++<CFC5:;:*AFEG>E*<CG+@G55?**9**2*:5:CDEE*09>=3:7>D+20C+9C32)*.*0*29**29)8C6)7/4*)()755)8=**
@M03506:14:000000000-AKVR1:1:1101:4891:4714 1:N:0:46
ATGAACTCCTACGGGAGGCAGCAGTGGGGAATTGTTCGCAATGGGCGCAAGCCTGACGACGCAACGCCGCGTGGAGGATGAAGACCTTCGGGTCGTAAACTCCTTTCGATCGAGACGAATGGCTTCCGGGTGAACAATCCGGGAGAATGACGGTACCGAGAGAAGAAGCCCCGGCTAACTCCGTGCCAGCAGCCGCGGTAATACGGGGGGGGCAAGCGTTGTTCGGAATTACGGGGCGAAAAGGGCTCGTAGGCGGCCAACGAAGTCAGACGGGAAATCCCCCGGGTTAACCGGGGAACTG
+
CCCCCGGGGGGGGGGGGGGGGGGGGGFGGGGGGGGGGGGGGGGGGGGGGGGGGGGGGGGGGGGGGGGGGGGEGGGGCGGGGGGG?FFFGGDGGGDFGGGGGGFGGGGGGD@FGFGGGGGGCGDEGGGGGGEECFFGGFGGGDG*<CGGGGGGGGGGFGGGGGBFGGGCFFG@FGGGGGFGFFB:F7C@CC8CCFGGEG*:CEFGFEGGDDCGGG*A@C8;E;FGEE5AC?F+*:?8C5)22:?:=*:*C*2:*+>D83<F5*9AE3::7*67*9/**6*0*))/*)1)(:*53>D@@>;4*
@M03506:14:000000000-AKVR1:1:1101:10834:4772 1:N:0:46
ATGAACTCCTACGGGAGGCAGCAGTCGAGGATCTTCGGCAATGGGCGCAAGCCTGACCGAGCGACGCCGCGTGTGCGATGAAGGCCTTCGGGTTGTAAAGCACTGTCGAGGGGGAGGAAAGCCGTAAGGTTTGACCTATCCCAGGAGGAAGCACGGGCTAAGTTCGTGCCAGCAGCCGCGGTAAGACGAACCGTGCAAACGTTATTCGGAATCACTGGGCTTAAAGGGCGCGTAGGCGGTTGATCAAGTCTGGGGTGAAATCTTTCGGCTTAACCGGAAAAGTGCCTTGGATACTGGTTAG
+
CCCCCGGGGGGGGGGGGGGGGGGGGGGGGGGGGGGGGGGGGGGGGGGGGGGGGGGGGGGGGGGGGGGGGGGGGGGGGGGGGGGGGGGGGGGGGGGGGGGGGGGGGGGGGGGGGGGGGGFGGGGGGDGGGGGGGGGGGGGGGGGGGGGDCGGGGGGGGGGGGGGGGGGGGGGGGGGGGGGGGGGGGGGGG8EGGGGGGGGGGGGGGFGGFGDGGGFGGGGGFGFFGGGDGECEGDEGGGGGGGC?FFGFFEFGGGGGGFGFD97FF7CDGCGFC77:DD7DC?BGGFGF?F:BF?4961*18
@M03506:14:000000000-AKVR1:1:1101:5801:4773 1:N:0:46
ATGAACTCCTACGGGAGGCAGCAGCGACGAATCTTCCGCAATGGGCGCAAGCCTGACGGAGCGACGCCGCGTGTGGGATGAAGCGTCTTCGACGTGTAAACCACTGTCAGGGGACAGAAACACTGATTGTCCTCAGAGGAAGGGGCGACTAACTCTGTGCCAGCAGTAGCGGTAAGACAGAGGCCCCGAGCGTTAATCGGGATTACTGGGCCTAAAGGGTGCGGAGGCGGACCAGAAAGTGCTTTGTGAAATCCCCCGGCTCCACCGGGGAACAGCGGGGCATACTGCTGGACTTGGGGCC
+
@9BCC@FEGGGGDGGEE+C@EEFGGGGGG@FCCDFGFD>F:FGFDFGDGGFGF8ECE::F:@BFEFGCEGGEE?F:B,FEFGGF:44CEFGGEGG>FFGGADD+3A,<,,<FG+:>FGGFDFCFFGG<=FA<F9<>FF7,F:F>@*>7F:FF:=C>C@,,<<CGGG?,7?<FFD<FE::<+<:FE@FD*::ECC>*+<FE***;+2<@C**2*;0+<9?855C**//*:C***A8*20*0<++3+++*2<2<7CF<855<E=*222:CGG583*5*735<7;F6<F7*6*9(.9=*)07))
@M03506:14:000000000-AKVR1:1:1101:19779:4797 1:N:0:46
ACCTACGGGAGGCAGCAGTAGGGAACATTGCTCAATGGGGGAAGCCCTGAAGCAGCAACGCCGCGTGAGTGATGAAGGCCTTCGGGTCGTAAAGCTCTGTTGTACGGGACGAATGCGTCTATGGCTAACATCCATAGGCAGTGACAGTACTGTATAAGAAAGGACCGGCTAACTTCGTGCCAGCAGCCGCGGTAAGACGGGGGGTCCTAGCGTTGTTCGGAATCATTGGGCGTAAAGCGTGTGCAGGTGGGTCTGTAAGTTAGATGTGAAAGCCTTGGGCTTAACCCAAGAAGTGCATTTA
+
CCCCCGGGGGGGGGGGGGGGGGGGGGGGGGGGGGGGGGGGGGGGGGGGGGGGGGGGGGGGGGGGGGGGGGGGGGGGGGGGGGGGGGGGGGGGGGGGGGGGGGGGGGGGGGGGGGGGGGGEGGGGGGGGGGGFGGGFGGGGGGGGGGGGGGGGGFFGGGGGGGGGGGGGGGGFGGGGGGGGGCFGGGGGGGGGGEGFFGGGGGGGCCCCEECEE5CE8CEGCCFEFGG?FFCG::EGGGGGGGGG??CCCG5EFGGGF?D>9:FFCC<:7CC@*27CD4C>0))<7/9>:FF?99?*19=F*
@M03506:14:000000000-AKVR1:1:1101:7808:4808 1:N:0:46
ATGAACTCCTACGGGAGGCAGCAGTCGAGGATCCTCGGCAATGGGCGCAAGCCTGACCGAGCGACGCCGCGTGCGCGATGAAGGCCTTCGGGTTGTAAAGCGCTGTCGAGGGGGAGGAAAGCCCGCAAGGGTCTGACTAATCCCTGGAGGAAGCACGGGCTATGTTCGTGCCAGCAGCCGCGGTAAGACGAACCGTGCGAACGTTGTTCGGAATCACTGGGCTTAAAGGGCGCGTAGGCGGACCAGAAAGTCGGGGGTGAAATCTTTCAGCCCAACTGGAAAAGGGCTTCCGATACTGCTG
+
CCCCCGGGGGGGGGGGGGGGGGGGGGGGGGGGGGGGGGGGGGGGGGGGGEGGGGGGGGGGGGGGGGGGGGGGGGGGGGGGGFGGGGGGGGGGGGGGGGGGGGGGGGGGGGGGGGGGGGGGGGGGGGGGGGGGGGGGGGGGGGGGGGGGGGGGGGGGGGGGGFGGGGGGGGGGGGGGGGGGGGGGGDGGGGGGGGGGGGGGGGGGGGGGGG5?EGGGGGGGGGGGGGGDGDGGGGCGGGGDGEGGGGF4FG:EGGGDGFDF6CGCGGGGCCEFDFGEGF45C=>FDEGFFGF15>D@FFFFF
@M03506:14:000000000-AKVR1:1:1101:4719:4820 1:N:0:46
ATGAACTCCTACGGGAGGCAGCAGTAGGGAATATTGGTCAATGGATGGAAGTCTGAACCAGCCATGCCGCGTGCAGGAAGAAGGCCTTCTGGGTTGTAAACTGCTTTTGCCAGGGGATAAAAATTCCATGCGTGGAAGATTGAAGGTACCCGGTGAATAAGTCACGGCTAACTACGTGCCAGCAGCCGCGGTAATACGTAGGTGGCAAGTGTTGGTCGGATTTATTGGGTTTAAAGGGTGCGTAGGCGGCTTTTCACGGCAGTGGTGAACTATGGCAGCTTAACTGTTAGTGTGCCTTTGA
+
CCCCCFDFFECFECEGE@C@@@F<F,CC7,6CCFFC,,C@<@CF9FF@,CEEFEG<FG@FGC@CFEEFC+@@C,:F?FFCF@DE<,:CCFFGGFFFEFGGGFGGA9FCFGGFFFGG@FEF9<5BB9F9FF@FBBE7,BEG9EFGFEED9?EFGCFF<DCE9,33?:@@::F==F<:@FC:FGGGG?CGG7:<F*;;,>,6>8EGG7,?:2<,?8,1<?E55?<F++5+;B?*AE+198DEEC7=C*CDC=E*2+3*+0*1:C7C67:0+0+*:70AF>347*/+<F7*6**)1=6=*=0**
@M03506:14:000000000-AKVR1:1:1101:10207:4832 1:N:0:46
ATGAACTCCTACGGGAGGCAGCAGTTGGGAATCGTTCACAATGCGCGAAAGCGTGATGACGCAATGCCGCGTGGAGGAAGACGGCCTTCGGGTTGTAAACTTCTTTTCTCTGGGACGATTATGACGGTACCAGAGGAATAAGGGCCTGCTAACTACGTGCCAGCAGCCGCGGTAATACGTAGGGCCCGAGCGTTATCCGGTATTATTGGGCGTAAAGAGTACGTAGGCGGTTTGGTAAGACAATGGTTAAAGCTCCGAGCTTAACTCGGAAATCGCCGTTGTGACTACCAGACTCGTCAGT
+
CCCCCGGGGGGGGGGGGGGGGGGGGGGGGGGGGGGGGGGGGGGGGGGGGGGGGGGGGGGGGGGGGGGGGGGGGGGGGGGGGGGGGGGGGGGGGGGGGGGGGGGGGGGGGGGGGGGGGGGGGGGGGGGGGGGGGGGGGGGGGGGGGGGGGGGGGGGGGGGGGGGGGGGGGGGGGGGGGGGGGGGGGGGGGGGGGGGGGGGGCEGGGGGFCFCGGGGGGGGFGGGGGGGGGG=EGGDCFFFFGGG6FF?CFGFFF+<>E>GGGDGGGGGGGGG3>CDGGBDDD>DGGF*91C:?F;?FFBF3*
@M03506:14:000000000-AKVR1:1:1101:11438:4891 1:N:0:46
ATGAACTCCTACGGGAGGCAGCAGTCGGGAATTTTGGGCAATGGGCGAAAGCCTGACCCAGCAACGCCGCGTGCAGGATGAATGCCTTAGGGTTGTAAACTGCTTTTATATGTGACGATAATGACGGTAGCATATGAATAAGGATCGGCTAACTCCGTGCCAGCAGCCGCGGTCATACGGAGGATCCAAGCGTTATCCGGAATTACTGGGCGTAAAGAGTTGCGTAGGCGGCAGAGTAAGTAGACAGTGAAATCGTGTGGCTCAACCATACACCCATTGTCTAAACTGCTCAGCTAGAGGG
+
CCCCCGGGGGGGGGGGGGGGGGGGGGGGGGGGGGGGGGGGGGGGGGGGGGGGGGGGGGGGGGGGGGGGGGGGGGGGGGGGGGGGGGGGFGGGGGGGGGGGGGGGGGGGGGGGGGEFGGGGGGGGGGGGGGGGGGGGGGGGGGFGGGGGGGGGCGGGGGGGGGGGGGGGGGGGGGGGGGFGGGGGFFGGGGGGCCECFGGGG5FCGGGGGGGGGCEFGGGGGGGDGGGGGGG>8CFFGGGGGGGGGGGGGFFE70CFF4CDFE<CFDFGGGGF:F3*29?7C*7CGFGF<C4)7F?FF4=F)
@M03506:14:000000000-AKVR1:1:1101:7591:4912 1:N:0:46
ATGAACTCCTACGGGAGGCAGCAGTGGGGAATCTTGCGCAATGGACGAAAGTCTGACGCAGCGACGCCGCGTGGGTGATGAAGGCCTTCGGGTTGTAAAGCCCTGTGGGGAGGGACGAATAAGTTGCGGCTAATACCCGCAGCGATGACGGTACCTCCTTAGCAAGCACCGGCTAACTCTGTGCCAGCAGCCGCGGTAAGACAGAGGGTGCAAACGTTGTTCGGAATTACTGGGCGTAAAGCGCGTGTAGGCGGCGATGCAAGTCGGATGTGAAAGCCCTCGGCTCAACCGGGGAAGTGCA
+
CCCCCGFGGGGGGGE7FFGEGGGGGGGGGGGGFGGFFGGGGGGGFCGFDGGGGGFGGDGFGGGGGGGGGGGGEDGFFFGFGGFG8BFGFGGDGGGGGGGGGGGGFEF8CFGGGGEFG@CFFFGGCCCCGGGGFGGGGGGGGGGGEFEFGCGGFEGGFE7FFFFGGGGGFGDGGGEEFGFFCCC<AFFGGCCECEEGEDCEFFECEC2C8E8?<EF82;EGA7CE8;FGGF9EG5CGCCGCCF=EEGGGGCCGGGEDGFGG97:9?D=DCCGF772C5<5DFD@GCBGF7FB>E:3559F49
@M03506:14:000000000-AKVR1:1:1101:23713:4921 1:N:0:46
ATGAACTCCTACGGGAGGCAGCAGTTTGGAATTTAGGACAATGGACGAAAGTCTGATCCAGCGACGCCGCGTGCACGATGAAGGCCTTCGGGTCGTAAAGTGCTTTTGCTGATGAGGAATTTTTGACTGTAATCAGCGAATAAGAGGTTGCTAACCCTGTGCCAGCAGCAGCGGTAATACAGAGACCTCAAGCGTTATCCGGAATCAGTGGGCGTAAAGCGTACCGATAGGTGGTTGAAATAGTCTTGGGTAAAAGCCAGAAGCTCAACTTCTGAGTATGCTTAAGATACTTTTCGACTAG
+
CCCCCGGGGGGGGGGGGGGDGGGGGGGGGGGGG9FDFFGGFGGGFGGGGGGGGFGCC@FGFGGEGGGGEGCGGGGGGGGGGGGGGGCGDGGGGGGGGCGGGGGGGFCFGFGFFFGDCGGGGGGG@FFCFFGDEFFGGGGCGGGGGGGGGCGGGGFGEFFGGGGGGFCFFGGGDGFCCC;FCGGGCEGGFFCFGGEGGGGGGGG7:FCFEG?FGGGDCFCFDC8CEGCE5*<<97:*2@CCF?C?EFFG9C7?C7:C@)07E7DGCCFGG7+=D7FC**2**1=F?B7@BGF<*7=>:7>B9
@M03506:14:000000000-AKVR1:1:1101:26258:4932 1:N:0:46
ATGAACTCCTACGGGAGGCAGCAGTCGAGAATTTTTCACAATGGGCGAAAGCCTGATGGAGCGACGCCGCGTGGGGGATGAAGGGCTTCGGCCCGTAATCCCCTGTCATTTGCGAACAAACCTTTCCACCTAAGACTTGGCTTGCTTATTGTAGTTAAAGAGGAAGGGACGGCTCACTCTGCGACAGCCGCCGCGGTAATACAGAGGTGCCAAGTGTTGGTCGGATTCACTGGGCGTACAGGTTGTTGAGGTGGTCGGTTATGCCTGTTGTTAAACTCTCGGGGTTCTACTGTATATGGTA
+
<<CC@CEEFFCFE7@,@CDFG7CFF,@C+C;FFFGGD<CC6C,,,C@7:@FFGGGF<@<@,CC:C:+@:7CCFCC7:@?=,,,BCGF=FGE7=>+C>=<5FBFGDGF,8DFACGECF@,=FGD<,,8<>8<<,,:,,,3>,,,*373,,@;=@E=,7,7,,,57,>7:,*4<***2,,,7F,4***<**<*4<*2:8**0+0+2+<A+*+*<C5+0++2*;+*2:*2+++22**/**1)*+:<6F***+<0<*520*8)1/+*++2203**)*2*+00*0*))*2)*0-**)//*00**1*
@M03506:14:000000000-AKVR1:1:1101:5459:4936 1:N:0:46
ATGAACTCCTACGGGAGGCAGCAGTCGAGAATTTTTCTCAATGGGGGAAACCCTGAAGGAGCGACGCCGCGTGGAGGATGAAGGTCTTCGGGTTGTAAACTCCTGTCATTTGGGAACAAGTGTCGGTACGTAACTGCTACCGGCTTGATAGTACCAGAAGAGGAAGAGACGGCTAACTCTGTGCCAGCAGCCGCGGTAATACAGAGGTCTCAAGCGTTGTTCGGATTCATTGGGCGTAAAGGGTGTGTAGGTGGCGCCGTAAGTCGGGTGTGAAATTTCGGAGCTTAACTCCGAACCTGCA
+
CCCCCGGGGGGGGGGFDGFCBFGGGGGGGAFGGEGGGFGFGGGDGGGGCGGGGGGGGGCEDGEGDGGECFEFGGGGEGGFGGGGGGGGGGGGGGGFGGGGGGGGGDFFFFGGGGGGGGGGGGGFGGGGGGGGGDFGGGGGGGGGGCFGFAFFGG9FGCGDFGFCC:FGGGD:FGG7>FGFGG@C<;:CFGCGGGEGECEFFGFFDB@F89C2CC9CCED*AE5C*/CFC+++3*;CEG*89+:2=EG<CE7<**29A<5<::*3AC5C/)*)0*2<CFG<3)<E697=4DFB>37)07)7)
@M03506:14:000000000-AKVR1:1:1101:13332:4954 1:N:0:46
ATGAACTCCTACGGGAGGCAGCAGTGGGGAATCTTGCGCAATGGCCTAACGGCTGACGCAGCGACGCCGCGTGTGGGATGAAGCTCCTCGGAGTGTAAACCACTGTTGCCCGGGACGAATAGCTCGATTAATCGAGCCTGACGGGACCGGGTGAGGAAGCACCGGCTAACCCCCTGACAGCAGCCCCGGAAACACGGGGGGACCGAGCGTGGGCCGGTATATCGGGGCGTAAGGGGGGCGCGGGTGGGCAGGTGGGGGGGTGGTGAAAGTTCGGGGCCCAACACCGGATCTGTGGATCCGG
+
CCCCCGGGGGGGGGGGGGGGGGGGGGGGGGGGCGGG<:FGGGGGCF,,C,B+FGGGD:FFGGCFF=FGGGGGG@GDGG,BFGGC<F8EGGG+=FGGGGG9F,FFGG9FGE8FGGGCFGG,D>BE3>CF<+,<,8D7+@@C86*@*>*1>5F4*<=,,6=,,6,=*<**>F**11=:2?,,2+4+4**2**//*0;EGE58****2:E*:1*/****2//*++3*:C*****/*2:*1?)**/*/*2/)***/1+27EB3C/:/***0*32+*17)*)))*1.)*277>13?>/*7*/0)8)
@M03506:14:000000000-AKVR1:1:1101:18989:4966 1:N:0:46
ATGAACTCCTACGGGAGGCAGCAGTCGAGAATTTTTGACAATGGGGGAAACCCTGATCGAGCGACGCCGCGTGGAGGATGAAGGTCTTCGGGTTGTAAACTCCTGTCATTTGGGAACAAGGCGCACGTATTAACTGTACGTGCGTTGATAGTACCAGAAGAGGAAGGGACGGCTAACTCTGTGCCAGCAGCCGCGGTAATACAGAGGTCTCAAGCGTTGTTCGGATTCATTGGGCGTAAAGGGTGTGTAGGTGGCGCCGTAAGTCGGGTGTGAAATTTCGGAGCTTAACTGCGAAACTGCA
+
-BCCCGGFCGGGGGGEGGGGGGGGGGGGGGGFGGGGGGGFGGGGGGGGGGGGGGGGFGGGGGGGGGGGGGGFGGFGGGGGGFGGGGGGGGGGGGGGGFGGGGGAEBFFFGFG9FGFFAFGGGGDGGGGFGGGGGGGGDFFGGCF@FGFCGGFGAFFFFBFGGGGGGCEGGEFGEECFFGGFGG9FFEGG<CGGGGGGCE;9CEGGGEFGCFGGGGG?5?8/@EG?5CGGG9CEGGEEE7C<F=7CEG59?E:7F6CG)9CC*/AEDGDCC77>70CF6FFC@3=F@GF>**5).7BB*/4/
@M03506:14:000000000-AKVR1:1:1101:10452:4981 1:N:0:46
ATGAACTCCTACGGGAGGCAGCAGTGGGGAATTTTGGACAATGGGGGCAACCCTGATCCAGCAATGCCGCGTGTGTGAAGAAGGCCTTCGGGTTGTAAAGCACTTTTGTCCGGAAAGAAAACCTCCGTCCTAATACGGTGGGGGGATGACGGTACCGGAAGAATAAGCACCGGCTAACTACGTGCCAGCAGCCGCGGTAATACGTAGGGTGCAAGCGTTAATCGGACTTACTGGGCGTAAAGCGGGCGCGGGCGGTTCGCTAAGACCGATGTGAAATCCTCGGTCTTAACCTGGGAACCGC
+
CCCCCGGGGGGGGGGGGGGGGGGGGGGGGGGGGGGGFGGFFGGGGGGGGGGGGGGGGGGGGGGGGGGGGGGGGGGGGGGGGFGGGGGGGGGGGGGGGFFGFGGGGGFGFGDFEGGDFFFG,FCDGFEBFEFF9??<FFEGGEDGDDBFFFGGE7FFEDGGDGGCG?EFGGFG>ED5+<9E?E*2CGGCCC*;***:8:CC9@FC@FGGGGGC?::EEE=8:<FGEE*:3+<:CG55::CGC00/*1538*1*):*9C>CC5C)++7*1*)*)2*2007<*05>*2.:*)2/-)7>FFF))0
@M03506:14:000000000-AKVR1:1:1101:11276:4994 1:N:0:46
ATGAACTCCTACGGGAGGCAGCAGTGGGGAATTGTTCGCAATGGGCGCAAGCCTGACGACGCAACGCCGCGTGGAGGATGAAGGTCTTCGGATTGTAAACTCCTGTTGCCCGGGACGAAAAGCTTCGACCTAACACGTCGAGGTCTGACGGTACCGGGTGAGGAAGCCCCGGCTAACTCTGTGCCAGCAGCCGCGGTAGTACAGAGGGGGCAAGCGTTGTTCGGAATTACTGGGCGTAAAGGGCGCGTAGGCGGCCTTCTAAGGCGAACGTGAAATCCCCGGGCTCAACCCGGGAACTGCG
+
CCCCCGGGGGGGGGGGGGGGGGGGGGGGGDGGGGGGGGGGGGGGGGGGGGGGGGGGGGGGGGGGGGGGGGGGGGFGGFGGGGGGGGGGGGGGGGGGGGGGGGGGGGGGGGEGEGGGGGDGGGGGGGGGGGGGGGGGEGFEECFGGGGEGGGGGGGFGGCEGFGF7FGGGGGGGGGCFFEBFGGGGGGGFGFC8CGGGDGEEG7ACFGGGGDEDE8EGGGGGGGGGGGGCFCECFF8CEC59C/1**195C=CDC75CFCC9+**2)/7CDGF*9:<C69*)572/5*?:<.4@3:D:6F@@
@M03506:14:000000000-AKVR1:1:1101:16778:5018 1:N:0:46
ATGAACTCCTACGGGAGGCAGCAGTAGGGAATTTTCCGCAATGGGCGCAAGCCTGACGGAGCAACGCCGCGTGCAGGAGGAAGGCCTTCGGGTTATAAACTGCTTTTAACGGGGACGATTATGACGGTACCCGTAGAATAAGGATCGGCTAATTCCGTGCCAGCAGCCGCGGTCATACGGAAGATCCGAGCGTTATCCGGAATTACTGGGCGTAAAGAGTTGCGTAGGTGGCATGTAAAGCGAGCAGTGAAATATCCCGGCTCAACCGGGGACACATTGTTCGAACTCACAAGCTAGAGCA
+
@CCCCGGGGGGGGGGGGGGGGGGGGGGGGGGGGGGGGGGGGGGGGGGGGGGGGGGGGGGGGGGGGGGGGGGGGGGGGGGGGGGGGGGGGGGGGGGGGDFGGGGGFGGGGGGGGGGGGEEFGGGGGGGGGGGGGGGGGGGGGGGGGGGGGGGGGGGGGC7FGGGGGGGGGGGGGGDGGGGGGGGGGGGGEGGGFGGGGGGGGGGGCEGGGGGGGG>FFCGGG?FGGGEGGGEE6FGGGGGGCEEEEEFGGFGC>FCFFFGD5*7CFGGGGCC577C77=FC*9)76>FF)>F?FFFFF4=6)
@M03506:14:000000000-AKVR1:1:1101:16612:5033 1:N:0:46
ATGAACTCCTACGGGAGGCAGCAGTGGGGAATATTGGACAATGGGCGAAAGCCTGATCCAGCCATGCCGCGTGGGTGAAGAAGGCCTTAGGGTTGTAAACCCCTTTCAGCGGGGACGATAATGACGGTACCCGCAGAAGAGGTCCCGGCTAACTCCGTGCCAGCAGCCGCGGTAATACGGAGGGGACTAGCGTTGTTCGGAATTACTGGGCGTAAAGCGCACGTAGGCGGATTTGTTAGTCAGGGGTGAAATCCCGAGGCTCAACCTCGGAACTGCCTTTGATACTGCAAATCTCGAGTCC
+
CCCCCGGGGGGGGGGGGGGGGGGGGGGGGGGGGGGGGDGGGGGGGGGGGGGGGGGGGGGGGGGGGGGGGGGGGGGGGGGGGGGGGGGGGGGGGGGGGGGGGGGGGGGGGGGGGGGGGGGGGGGGGGGGGGGGGGGGGGGGGGGGFGGGGGGGDGGGGGGGGGGGGGGFCGGGGGGGGGFGEGGGGDEGFGGGEGGGGGGGDGGGFGGGGGGGGGDFGGGD=CCFFGGGGGGEEFFGGGF+<CFEGC=CGEEE*<?CE3DG5=CCEFGGGGC@DFFFGFFFGFF?<BGFDC4-/*/5676.1
@M03506:14:000000000-AKVR1:1:1101:9480:5035 1:N:0:46
ATGAACTCCTACGGGAGGCAGCAGTGGGGAATTTTGCGCAATGGGCGAAAGCCTGACGCAGCAATGCCGCGTGAAGGATGAAATCCCTCGGGATGTAAACTTCGTAAGTGTGGGAAGAACACAATGACGGTACCACACGTAAGCCCCGGCTAACTCCGTGCCAGCAGCCGCGGTAATACGGGGGGGGCAAGCGTTGTTCGGAAATACTGGGCGTAAAGGGCGCGTAGGCGGCTTTTCAAGTCGGGCGTGAAATCTCCAGGCTTAACCTGGAAGGGTCGTTCGATACTGTTAAGCTAGGGTG
+
@CCCCACFGGGGGGDGGDDGGEFFCFG,C;CFGGGGGGDGGGGGGC@@7FGGGGDFFDF@FGEFEFFGGGEFG7D?EACFGGFFFF8,CFBF+@:ED9?9B<EEE<?FFGA,4+<ECDF=FBF<FFGGC7FGGG<A,FBFDEFGGDECCGEGGGAFFEDFGFGGGGCFGGEEGC1:FGGGGGGGEEGG58;CG8EE1AECCE>EGGGGGFGGGC*:8CGGECEGG>EDFGGGCC@67AFG+CEEEEGGGGDFFG7796CFE7<<CFGGG4*)9D<EFFGGGF>+:7FF9F6<FF@6?).07
@M03506:14:000000000-AKVR1:1:1101:26140:5038 1:N:0:46
ATGAACTCCTACGGGAGGCAGCAGTGGGGAATTGTTCGCAATGGGCGAAAGCCTGACGACGCAACGCCGCGTGGAGGATGAAGGCTTTCGGATTGTAAACTCCTGTTGCCCGGGACGAAAAGCTTCGACCTAACACGTCGAAGTCTGACGGTACCGGGTGAGGAAGCCCTGGCTAACTCTGTGCCAGCAGCCGTGGTAATACAGAGGGGGCAAGCGTTGTTCGGAAGTACTGGGCGTAAAGGGCGCGTGGGCGGCCTTCTAAGTCGAACGTGAAATGCACGGGCTCAACTCGGGAACTGCG
+
CCCCCFGGGGFGGGGGGGGGGDCGGGFGGGCGD,FEFFGGGGGGGGG+CFGGDGFF,C:@FGGGGGGGGGGGGGGG>FFGFGGGG,BFFGGGG+=FFFEAFFFFFGGFCE<FEDGGGGDC7BD,>D@CGG<FAGG<FB:CFDGFGFFGC7:>CGC::FCFGGFGF<:CF+2=<FCF,27<27CCAFGGFFA*<*1<;CC+:C7<+0ACEEEG8CF8*2:C*<*?8E*<:++3<F:5CED=++:7=CGC*::CDC/98)**:CDG?D5559*7C**+*/*27>E5:5**,*9(57))00**0
@M03506:14:000000000-AKVR1:1:1101:19592:5039 1:N:0:46
ATGAACTCCTACGGGAGGCAGCAGTCGGGAATTTTGCGCAATGGGCGAAAGCCTGACGCAGCAACGCCGCGTGAAGGATGAAGGCCTTCGGGTTGTAAACTTCTTTTATCAGGGAAGATAATGACGGTACCTGATGAATAAGTCACGGCTAACTACGTGCCAGCAGCCGCGGTAATACGCAGGTGACAAGCGTTGTCTGGATTTACTGGGCGTAAAGAGCGTGCAGGCGGTCGTTCAAGTCGAGTGTGAAAGCCCTCGGCTAAACTGGGGAGGGTCACTCGAGACTGACCGACTCGAATGG
+
CCCCCGGGGGGGGGGGGGGFGGGGGGGGGEDGGGGFFEGGDGGFGGGGGCFGGGGGF:FGGGGGGGGGGGGGCCEGGGFGGGGGGGGGGGGGGGGGFFEGFGGGGGGBCFGGGGCFED<FFGGGGE7CDB<AF,><93@DFFDFGG+CF@CFFCCFFF3>CFFGGGGG7C:F1*<@FF:*6C@F,72,,C:1=C*=E+52+2+5<CEGCGB5B>CFG?8C=*28*+0/:*/8=*/AF7C7:=*>9*3C+9<+02:**0*1**2<CC7**5/))/*:CFFF7))2:/9)(28(.3<FF))))
@M03506:14:000000000-AKVR1:1:1101:14052:5046 1:N:0:46
ATGAACTCCTACGGGAGGCAGCAGTGGGGATCTTGCACAATGGGCGAAAGCCTGATGCAGCGACGCCGCGTGGGGGATGAAGCATTTCGGTGTGTAAACCCCTTTCGACCCGGACGAATGCCTCGCAAGAGGAGTGACGGTACGGGTATAAGAAGCCCCGGCTAACTACGTGCCAGCAGCCGCGGTAAGACGTAGGGGGCCAGCGTTGTTCGGAATTACTGGGTGTAAAGGGTTCGTAGGCGGTGGGGCAAGTTGGGGGTGAAATCTCTGGGCTCAACCCAGAGGCTGCTTCCAAAACTGC
+
CCCCCGGGGGGGGGGGGGGGGGGGGGGGGGGGGGGGGGGGGGGGGGGGGGGGGGGGGGGGGGGGGGGEGGFGGGGGGGGGGGGGGGGGGGGGGGGGGGGGGGGGGGGGGGGGGGGGCFGGGGGGGGGGGFGGDEGGGFGGGGGGEGFBFFGGGGGGFCGGGGGGGFDGGGGGGGGGGGGGGGGGGGCEF?EG*;CGGGGGCE85ECEGGGGGGCCDCEEF7FFFG*<?:EFGCFGGGFF8CEG*/*2<51*12<FFE)97:*2<CCF>+0<@<F5+7:C**>>EFB55?FF<)19*)06**
@M03506:14:000000000-AKVR1:1:1101:11551:5053 1:N:0:46
ATGAACTCCTACGGGAGGCAGCAGTGGGGAATTTTGGACAATGGGGGAAACCCTGATCCAGCCATGCCGCGTGAGTGAAGAAGGCCTTCGGGTTGTAAAGCTCTTTTGGCCGGAAAGAAAGGGTTCGGGTGAATATCCTGGATCTCTGACGGTACCGGCAGAATAAGCACCGGCTAACTACGTGCCAGCAGCCGCGGTAATACGTAGGGTGCGAGCGCTAATCGGACTTACTGGGCGTAAAGAGGGCGTATGCGGTTCTTTGTGTCCGCGGTGAAAGCACCGGGCTTAACCTGGGAATGGG
+
CCCCCGGCGGGFGDCE@EEFGDCFFGGGGGGGGGGGGGGGGDGCFE7@FFE@@FEGGGGGGGGGGGGGGGGGGEGGGAFGGFF?FFGEFEGGCBEGEGFGGGGGGGGD:8FGEGGCF@FGGFBFGGGGGGG+,C<FBDFFGFF,<FFGEFGGFGGFGG++*<,,@F,@3,,*><F>,>FC?FF7=17CCGG7<FEEGG>8FFF*22*1;FECGGDG5*:/:F</;5**<+03<7@55:58A7+***:3:5*:FG55*5*2A?F*20077)755C=+??*957)71)19<**)).55)))60
@M03506:14:000000000-AKVR1:1:1101:14103:5058 1:N:0:46
ATGAACTCCTACGGGAGGCAGCAGCAAGGAATTTTCGTCAATGGGCGCAAGCCTGAACGAGCAACGCCGCGTGGAGGATGACGGCCTTCGGGTTGTAAACTCCTTTTTCGGGGGACGATGATGACGGTACCCCGGGAATAAGGCTCGGCTAACTCTGTGCCAGCAGCCGCGGTAATACAGAGGAGCCAAGCGTTGTCCGGATTGACTGGGCGTAAAGCGCACGCAGGCGGACGCGCGCGTGGGGTGTGAAATCTGGCCGCTTAACGGCCAGGCGCCATCCCATGCGGCGCGTCTGGAGCCC
+
CCCCCGGGGGGGGGGGGGGGGGGGGGGGGFGGGGGCCEFCGGGGGGGGGGGGGGGGGGGGGGDGGGGGEGGGGGGGGEGGGGG>FGGFGGGGGGGGGGGGGGGGGGGGGGGGGGGDGEGGGGGGGEGFFCFGGGGGGGGGFG>FGGGGGGGGGGGGCFC9FFG@FFGGGGEGCFGDFFFGGGGFGGEFCGGEGC>EG+;>8CEGGF++;>C8C5*;CCGDCCCEED>8>EGGEGGCEED*::7C/>75@++<><C7F>)C:75C:CE:*9EFGGDGC>FG568:6)>B0)0(8575/55>)
@M03506:14:000000000-AKVR1:1:1101:21483:5061 1:N:0:46
ATGAACTCCTACGGGAGGCAGCAGTCGGGAATTTTGCGCAATGGACGAAAGTCTGACGCAGCAACGCCGCGTGAGGAATGAAGGCCTTCGGGTTGTAAACCTCTTTTCCCAGGGACGATAATGACGGTACCTGAGGAATAAGTCACGGCTGACTACGTGCCAGCAGCCGCGGTAATACGTAGGTGGCTAGCGTGGTCCGGATTTACTGGGCGGAAAGAGCGCGCAGGTGGTCGTTCAAGTCGAGTGTGAATGCGGCCGGGTCAACTGGGGGGGGTCACGCCGTACTGATGTAGTTGAACGG
+
CCCCCGGGGGGGGGGGGGGCFGGGGGCCFECFGFGG97FECCGGFFG7FGGEEGGGD7FFGGEDFGEGGGGGGGGG8FFFGGGGG@FGGGGGGGGFGGGAFGGFGFF9,CFGGCGFGGC@F9?FF7CFFCCFGC8FEGFGGGDC,>:<>++@<,@BCFFGFGFF77AFEGDF:<C@CGGCFADFCC:*+4,*=*1=+2:B*=*4<99CGF58****;*:2:5CC*/?*2CECE=8C7<2+2:*:CFFG<F7CF5*1*)))279C+:+955*)CD75*9/**))22<7*6**)*19B@*).)
@M03506:14:000000000-AKVR1:1:1101:21852:5078 1:N:0:46
ATGAACTCCTACGGGAGGCAGCAGTGGGGAATTTTGCGCAATGGGGGAAACCCTGACGCAGCAACGCCGCGTGGAGGATGAAGTACTTCGGTACGTAAACTCCTTTCGATCGGGACGATTATGACGGTACCGAGAGAAGAAGCCCCGGCTAACTTCGTGCCAGCAGCCGCGGTGATACGAGGGGGGCGAGCGTTGTTCGGAATTATTGGGCGTAAGGGGTGCGTAGGCGGTTTGGTAAGTCTGATGTGGAACCTTTGGGCTTAACTCATAGTCTGCATCGGAAACTGCCGGGCTTGAGTGG
+
CCCCCGGGGGGGGGGGGGGEGGGGGGGGGGGGGGGGGGGGGGGGGGGGGGGGGGGGGGGGGGGGGGGGGGGGGGCGGDGGGGGGFGGFGGGGGGGFFGGGFGGGGGGGGGGGGDGGGGGFFGGCGGGGGGGGGGGGGGGGGGCFGGGGGGGGGGGGG7FCFFFGGGGGGGGGGFFFFGGGEGGGGGGG5CGGE5**;CGGC>E69CCEFG*::CEFGF5:CGGEGGDGGGGG*AE*<AFGFFGF?7<7FFFEF*+:<9DFC**3<FCFG7<@:FGFGF:>DB)/:=7FFGB9>B4;>F6*0
@M03506:14:000000000-AKVR1:1:1101:5287:5091 1:N:0:46
ATGAACTCCTACGGGAGGCAGCAGTGAGGAATTTTGCACAATGGGCGAAACCCTGACGCAGCGACGCCGCGTGGAGGATGAAGGCCCTTGGATCGTAAACTCCTGTCAATCGGGAAGAATATCACACTAACAGTAGAGGAGAGGGCGGACGGCATCATTACAGGAAGCACGGTCAAACGAGGGGCGAGCGGGTGGGTCAATATGATGGGTGGAAGCGTGATTGGGAACGATTGGGTGGAACGCGTGTGAAGGCTGTGGACTAAGGCCGTTGTCAAATGTCGTGGCTCCACGGCGTAAGTGT
+
CCCCCGGGGGGGGGGGGGGGGGGGGG9FGGGG,EFGG9FGGGGGG8FEFF+EFGGG,CGGGG7FGGGGGGGGGGGGGGGGGGG,,B=F,BF,,,BFGGGGGGGGAFG,C,5BFGG:FF8,,,,<D,,B,,,,,,C<E,FB+,++3+3@:******6,@,23@C,C,,6,=*<4*1,?F:**=*=*/1*/*1*****1**++3++<++AG+***308C*/**++***+*2*25*:E****++**/*2:F0<++1+/98:**<<>+*9*1>1:7:**+29*:*..*:5*).*)4))))0)///
@M03506:14:000000000-AKVR1:1:1101:10466:5093 1:N:0:46
ATGAACTCCTACGGGAGGCAGCAGTGGGGAATATTGCGCAATGGGCGAAAGCCTGACGCAGCAACGCCGCGTGGGGGATGAATGTCTTCGGATTGTAAACCCCTTTCAGCAGGGACGAAGCGAAAGTGACGGTACCTGCAGAAGAAGCGCCGGCTAACTACGTGCCAGCAGCCGCGGTAATACGTAGGGCGCAAGCGTTGTCCGGAATTATTGGGCGTAAAGAGCTCGTAGGTGGTTTGCTACGTCCGCTGTGAAAACCTAGGGCTTACACCTGGGCCTGCAGTGGATACGGCGGGACTCG
+
CCCCCGGGGGGGGGGGGGGGGGGGGGGGGDGG,FF9FGGGGGGGGGGGGGGGGGGFFGGGGGGGGGGGGGGGGGGGGCFGGGGGGGGGGGGFGGGGGGGF8FGGFGGGGGGGGDGGGGGCFCCGGGGGCGGGFGGGGGFECFFFGGGGGGGGGG7*?FGDGBFEEFGFG+<FF7CEGCCGGFFC:9CEEGGGGCGFG;8:;7@EG*:589+9CGEGGGG**0+:*0<8*/;CGGGCFCD729<:0:EDG*:=FFGGG@GF+00A67:F+*<?49*A55*79.9FC4**-75:)))).07)0
@M03506:14:000000000-AKVR1:1:1101:16505:5111 1:N:0:46
ATGAACTCCTACGGGAGGCAGCAGTGGGGAATTGTTCGCAATGGGCGCAAGCCTGACGACGCAACGCCGCGTGGAGGATGAAGATCTTCGGGTCGTAAACTCCTTTCGATCGAGACGAATGGCTCCCGGGTTAACAGCCCGGGGGAATGACGGTACCGAGAGAAGAAGCCCCGGCTAACTCCGTGCCAGCAGCCGCGGTAAGACGGGGGGGGCAAGCGTTGTTCGGAATTACTGGGCGTAAAGGGCTCGTAGGTGGCCAACTAAGTCAGACGTGAAATCCCTCGGCTTAACCGGGGAACTG
+
CCCCCGGGGGGGGGGGGGGGGGGGGGGGGGGGGGGGGGGGGGGGGGGGGGGGGGGGGGGGGGGGGGGGGGGFGG@FGGGGGGGAFGGGGGGGGGGGGGGGGGGGGGGDGGGGEFGGGGGFFFFGGGGGGGGDGGGGGGGGGGGGGGGGFFGEEGGG9F7<FDFGGGFFFFGEGEEEEFGFGGGGGGGGFGFGGGGCGEGGE++<CCC?5CEEE*;@5CEEG5CGGGG*CF9A7CGGGG3C5AFGGGGGD/5*9FCDFF*9CFCF6*+*<C<.1*7=CFC6*/0:>D:;8762>EDF))741
@M03506:14:000000000-AKVR1:1:1101:23764:5113 1:N:0:46
ATGAACTCCTACGGGAGGCAGCAGTCGAGAATTTTTCTCAATGGGGGAAACCCTGAAGGAGCGACGCCGCGTGGAGGATGAAGGTCTTCGGATTGTAAACTCCTGTCATTGGGGCACAATGCGTAAATATTAACTGTATTTACGTTGATAGTACCCGAAGAGGAAGAGACGGCTAACTCTGTGCCAGCAGCCGCGGTAATACAGAGGTCTCAAGCGGTGTTCGGATTCATGGGGCGTCAAGGGTGCGTAGGCGGCGCGGTAAGTCGGGTGTGAAATCTCGGGGCTTAACTCGGAAACTGCC
+
CCCCCGGGGGGGGGGFGGGEGGGGGGGGGC;FGFGGGGGGGFGGGGGEGGGGGGGGFGGGGGECEEDEGGGGGD?FGCGGGGGGGFFGGGGFFGGGGGGGGGCFGECFGGGGGG7FFFGGFFG+CFCCGGGGGGGGGFG9A,CCFCFFFFAFGFFEFG7++@,8FFCFG<FG:CFGFFCCFFECCF@CDCC:1CECB78C++?9CFF88;C9;EGG*=CCE;8?CC;9+0+3@5*8**9*0A5=E5EDDGCCGGGG*8<5E5CC09CDGG5>:C2+0**21>@ED429)7=(0087?F7*)
@M03506:14:000000000-AKVR1:1:1101:15310:5115 1:N:0:46
ATGAACTCCTACGGGAGGCAGCAGTGGGGAATTGTTCGCAATGGGCGCAAGCCTGACGACGCAACGCCGCGTGGAGGATGAAGACCTTCCGGTCGTAAACTCCTTTCGCTCGAGACGAAAGGTTTCCGGTTGAACAATCCGGGAAAATGACGGTACCGAGAGAAGAAGCCCCGGCTAACACCGTGCCGGCCGCCGCGGTAATGCGGGGGGGTCAAGAGGTGTTAGGAATTACTGGGCCTAAAGGGCGTGTCCGTGGCCAACTAAAGCGCAGGTACAATCCCTCAGACTCACATGGGTGCTG
+
6B-@C9@-CFD@FCEF@@7@FFCEFF@8@@7CFFGG<CF@FGFC<FDEEG@F@FGF<C,@FEC@FCCBFE@=:FCFC7=F<5C,,BBF<,B=@>:FC,B,A<B5?BF:+BFCE>C+==@++>>,>FFGG+8@F9,B8>,,5>:*>,:CF;D71>>@<F<*<<7?C,C7,+<F:C7B7F:,5CEC::*:*:*/:*:EE?*2*2+2:*?8C*8*;5<?+;*<*+1+<67:+<+<2AFE>***+++3:**)21*0*/*1*09*7C*0+*+)*/*)900+*0*29))*0**0,0).*1)00)099
@M03506:14:000000000-AKVR1:1:1101:22662:5123 1:N:0:46
ATGAACTCCTACGGGAGGCAGCAGTCGAGAATTTTTCTCAATGGGCGAAAGCCTGAAGGAGCGACGCCGCGTGGAGGATGAAGGCTTTCGGGTTGTAAACTCCTGTCACTTGAGAACAAGGTGCACCGGTTAACTGCCGGTGCATTGATAGTATCAGAAGAGGAAGGGACGGCTAACTCTGTGCCAGCAGCCGCGGTCATACAGAGGTCTCAAGCGCTGTTCGGATTCATTGGGCGTAAAGGGTGCGTAGGTGGCGCCGTCAGGGGGGTGTGAAATTTCGGAGCTTAATTCGGAGACTGCA
+
CCCCCGGGGGGGGGGEGGGGGGGGGFEBFDGGFGGGGFFAFFCGGGGGGGGGGGGG?EAFGGEGGGGGGGGGGGFGGGGGGFGFG?FGGGGGGEGGGGGFFGGGGG<<,@BFGFEF<FFGGDF?FGGGC3=FCFGG9,@C>=@<FGG9FGFFGGCFECF:,@7AFFG>,@1C*>FE77F9,@@=<<:FFA:FGC8CC8E?@FGGE24C8C99C?+5*/?1+01?//;9++<FG5*:CE38<?=CE*512:>FGF*95<<7*/5*:7:7:<CBC**+*97C)))**)0*)*1(.075;FF7/
@M03506:14:000000000-AKVR1:1:1101:6524:5133 1:N:0:46
ATGAACTCCTACTGGAGGCAGCAGTGGGGAATCTTGCGCAATGGACGAAAGTCTGACGCAGCGACGCCGCGTGGGTGATGAAGGCCTTCGGGTTGTAAAGCCCTGTGGGGAGGGACGAATAAGTAGAGGCTAATATCCTCTATGATGACGGTACCTCCTTAGCAAGCACCGGCTAACTCTGTGCCAGCAGCCGCGGTAAGACAGAGGGTGCAAACGTTGTTCGGAATTACTGGGCGTAAAGCGTGTGTAGGCGGCCTCGTAAGTCAGGTGTGAAAGCCCCAGGCACAACCTGGGAAGTGGC
+
CCCCCGGGGGGGGGGFFGGGGGGGGGGGGGGGGGGGGCGGFCFGCFGGG@@EFGFCGEE7CGEGGGGGGGGGGGGG7<FFFFFFGGGGFGGGGGGGGGGGGGDGGGGG>C:>FGCGGGFG7FGGFGGGFGGGDGGGGGGGGGGGFGFFA*<FCCGGFGFFFFGFGCFCCEFGGGDGGGGGGGGGGC7CFGGFEGGGG8ECEFFFFFGGEGGCFCCG68CC5FG58AFFG7EG+:;?ECC/9CGEE=C4<CFC5E7CE5C9*299CDGGFGC5C7:F:F99>:>F18*<6D),7<))7?**)
@M03506:14:000000000-AKVR1:1:1101:5565:5137 1:N:0:46
ATGAACTCCTACGGGAGGCAGCAGTGGGGAATATTGGACAATGGGGGCAACCCTGATCCAGCCATGCCGCGTGAGTGATGAAGGCCTTCGGGTTGTAAAGCTCTTTTGGCGGGGACGATGATGACGGTACCCGCAGAATAAGCCCCGGCTAACTTCGTGCCAGCAGCCGCGGTAAGACGAAGGGGGCTAGCGTTGTTCGGAATTACTGGGCGTAAAGCGCGTGTAGGCGGTTATCCAAGTCGGGTGTGAAAGCCTTGAGCTTAACTCAAGAAATGCACTCGGTACTGGGTGACTAGAGGAC
+
CCCCCGGGGGGGGGGGGGGGGGGGGGGGGGDGGFFF9CFEDGGGGGGGGGGGGGGGFGGGGGGGGGGGGGGGGDGGGFDGGGGGGGGGGGGGGGGGGGGGGGGGFGGFGGGGGGGGGGFFGGGGGGGGGGFCGGGGGGGGGGGGGGGCFDGCFGFGDFGGGGGGGGGGGGGGGGDGGGG7:EEEGG5EFGGG>EGGGGGGDEDGFGGFFCFGGD55CGEGGCEEFGFFGGGDGGGFFFGGGGE5AE/>7<CFGFGG6?FC9CCFCDCCCCFF5FGCGFGF3>EFGFG??FD:F?F?*=4).
@M03506:14:000000000-AKVR1:1:1101:7779:5176 1:N:0:46
ATGAACTCCTACGGGAGGCAGCAGTGGGGAATTGTTCGCAATGGGCGAAAGCCTGACGACGCAACGCCGCGTGGAGGACGAAGATCTTCGGGTCGTAAACTCCTTTCGATCGGGACGAATGATCGGTGACCTAATACGTCATCGGAATGACGGTACCGAGAGAAGAAGCCCCGGCTAACTCCGTGCCAGCAGCCGCGGTAAGACGGGGGGGGCAAGCGTGGTTCGGAATGACTGGGCGTAAAGGGCGAGTAGGTGGCCAACTAAGCAAGACGTGAAATCCCTCGGCTTAACCGCGGAACTG
+
CCCCCGGGGGGGGGGGGGGGGGGGGGGGGFEFGGGGGGGGGGFGGGGG7FGFFFGFGGGGGGGGGGGGGGGGGGEFE>FEGCFF?ADFFGGD<FGEFFGDGGGGFFGGGCFGGGGGGCEEFGCCFCFGGGA;@@A;EGFGEGFGGCGFEDFGGGGGFGEE@CFFCFFGG+<CCEDGDFGGFC:BFCEFGGGGF5CGG5::*+3@>ECGDEEE8/1;FE**:*;<EG5E*+<@?F=F58)*:>FC7EG):*2<C:C*070**27+A*+9C*:<<D9:7*22*)77=EC:)2*4))7))7569
@M03506:14:000000000-AKVR1:1:1101:5462:5199 1:N:0:46
ATGAACCCTACGGGAGGCAGCAGTAGGGAATTTTCCACAATGGGCGAAAGCCTGATGGAGCAACGCCGCGTGCAGGATGAATGCCTTAGGGTTGTAAACTGCTTTTATATGTGACGATAATGACGGTAGCATATGAATAAGGATCGGCTAACTCCGTGCCAGCAGCCGCGGTCATACGGAGGATCCAAGCGTTATCCGGACTTACTGGGCGTAAAGAGTTGCGTAGGTGGCAGAGTAAGTAGACAGTGAAATCGTGTGGCTCAACCATAGACCCATTGTCTAAACTGCTCAGCTAGAGGAT
+
CCCCCGGGGGGGGGGGGGGGGGGGGGGGFGGGGGGGGGGGFFDEGGGGGGGGGCGGGGGGGGFGGCF@7FFGGGGGGGGGGGGGGGG9FFGFGGGGFFFGGGFFGFFGFGFGGEFGEFGEGFCGGGFF7FGGGCFGGEDGGCF9F@7@BFFF9=B=FDFGGGGFGGGGGCGGGCFCGFGGCCFC:<<;DFDFEFGE;BC5*:FC9<CC*CEGDCG;FGF7;FEGCCE?F:C:85EGGGGG:+<F7ECFGDCGCCED=;DGGGCCCGECF*3*97F6**077@*<C?:?<CB7?F4**9:70
@M03506:14:000000000-AKVR1:1:1101:14533:5229 1:N:0:46
ATGAACTCCTACGGGAGGCAGCAGTGGGGAATCTTGCACAATGGAGGCAACTCTGATGCAGCGACGCCGCGTGAGCGATGAAGCCCTTCGGGGTGTAAAGCTCTTTCGACGGGAACGATAATGACGGTACCCGAAGAAGAAGCTGCGGCTAACTACGTGCCAGCAGCCGCGGTAATACGTAGGCAGCGAGCGTTGTTCGGAATTACTGGGCGTAAAGAGTGTGTAGGCGGTGTTCCAAGTCTGGTGTGAAATCTCCCGGCTCAACTGGGAGGGTGCGCCGGAAACTGGGATGCTAGAGGGG
+
CCCCCGGGGGGGGGGGGGGGGGGGGGGGGGGGGGGGGGGGGGGGGGGGGGGGGGGGGGGGGGGGGGGGGGGGGGGGGGGGGGGGGGGGGGGGGGGGGGGGGGGGGGGGGGGGGGGGGGGGGGGGGGGGGGGGGGGGGGGFGGGGGGGGGGGFGGGGGGCGGGGGGGGGGGGGGDGGGGGGGGGGGGGGGDGGEEGGGGGGGDFEGGGGGF>GEEGGCAFCF<@CFGGGGGGGG5A?CE=9?FFGC6:*A7E7C?CCCBDD***<:CFDFF5BDC7=9)7DG:57CFGFFF48F=@F?@@E3
@M03506:14:000000000-AKVR1:1:1101:19670:5251 1:N:0:46
ATGAACTCCTACGGGAGGCAGCAGTCGAGAATTTTTGACAATGGGGGAAACCCTGATCGAGCGACGCCGCGTGGAGGATGAAGGTCTTCGGGTTGTAAACTCCTGTCATTTGGGAACAAGAAGTCCCCGCTAACTGCGGGGGAATTGATAGTACCAGAAGAGGAAGGGACGGCTAACTCTGTGCCAGCAGCCGCGGTAATACAGAGGTCTCAAGCGTTGTTCGGATTCATTGGGCGTAAAGGGTGCGTAGGTGGCGTCGTAAGTCAGGTGTGAAATTTCGGAGCTTAACTCCGAAACTGCA
+
CCCCCGGGGGGGGGGGGGGGGGGGGGGGGGGGGGGGGDGGGGGGGGGGGGGGGGGGDGGGGGGGGGGDGGGGGGECFGFGGGGGGGGGGGGDGGGGGGGGFFFGGGGGGGGGGGGGGGGGGGGGGFGGGGGGGGGGFGGDGGEE,?FGGGGGGGGGGGBFGDGGGGGGGGGGGGGGFGFGGFGGFGGGGGFGEGGGGGGGGGGGGGGGGFGGFGFGEGEEG?8CG5*<<C9:CEG=CE3CEGGGGDGDGGGGGC=DCDGGGCFGEDGGGGE>CF>+:6DD7B5EC47@A*@5>:85>FF=9
@M03506:14:000000000-AKVR1:1:1101:18093:5253 1:N:0:46
ATGAACTCCTACGGGAGGCAGCAGTCGAGAATTTTTCTCAATGGGGGAAACCCTGAAGGAGCGACGCCGCGTGGAGGATGAAGGTCTTCGGGTTGTAAACTCCTGTCATTTGGGAACAAGTGTCGGTACCTAACTGCTACCGGCTTGATAGTACCAGAAGAGGAAGAGACGGCTAACTCTGTGCCAGCAGCCGCGGTAATACAGAGGTCTCAAGCGTTGTTCGGATTCATTGGGCGTAAAGGGTGTGTAGGTGGCGCCGTAAGTCGGGTGTGAAATTTCGGAGCTTAACTCCGAAACTGCA
+
CCCCCGGGGGGGGGGGGGGGGGGGGGGGGGGGGGGGGGGGGGGGGGGGGGGGGGGGGGGGGGGGGGGGGGGGGGGGGGGGGGGGGGGGGGGGGGGGGGGGGGGGGGGGGGGGGGGGGGGDGGGGGGGGGGGGGGGGGGGGGGGGGGGGGGGGGGGFGFGFGGGGGGCCCFEGGGGGGGFFFGGGGGGGGGGGGGGGGECFGF;+?>E+BBE9CFFGEGGEGCC>/88@CGFF6CCG*:CFFGGCECEG?CE9CGF9C3CCC5DGDGGG*)18>CFGF6?GGBBE6?7*4:7555;).*940
@M03506:14:000000000-AKVR1:1:1101:23767:5264 1:N:0:46
ATGAACTCCTACGGGAGGCAGCAGTGGGGAATCTTGGACAATGGAGGAAACTCTGATCCAGCCATGCCGCGTGAGTGATGAAGGCCTTCGGGTCGTAAAACTCTTTCGACGGGGACGATAATGACGGTACCCGTAGAAGAAGCTCCGGCTAACTTCGTGCCAGCAGCCGCGGTAATACGAAGGGGGCTAGCGTTGTTCGGAATTACTGGGCGTAAAGCGCGCGCAGGCGGCTCTTCAAGTCAGGGGTGAAAGCCCAGAGCTCAACTCTGGAACTGCCTTTGAGACTGTAGAGCTTGAGTAC
+
CCCCCGGGGGGGGGGGGGGGGGGGGGGGGGGGGGGGGGGGGGGGGGGGGGGGGGGGGGGGGGGGGGGGGGGGGGGGGGGGGFGFGGGGGGGGFGGGGGGGGGGGGGGGGGGGGGGGGGGGGGGGGGGGGGGGGGGGGGGGFGGGGGGGGGGGGGGGGGGGGGGGGGGGGGGGGGGGGGGGFGGDGGGGGGGGGFGGGGEGDGGGGGFGGGGGGGG5FDGGGGGGEEGCEEEGGGGGGCFFFGFF=EEDGGGFG=CDGFGGGDFFFCFDGGGFGGGGGF=:CFF*+9<FBDB:=F:FF?FF?
@M03506:14:000000000-AKVR1:1:1101:23190:5265 1:N:0:46
ATGAACTCCTACGGGAGGCAGCAGTGGGGAATATTGGACAATGGGGGCAACCCTGATCCAGCCATGCCGCGTGAATGATGAAGGCCTTCGGGTTGTAAAGTTCTTTTGGCGGGGACGATGATGACGGTACCCGCAGAATAAGCTCCGGCTAACTTCGTGCCAGCAGCCGCGGTAATACGAAGGGAGCTAGCGTTGTTCGGAATTACTGGGCGTACAGGGCGCGTAGGCGGCTTGGCAAGTTGGGTGTGAAAGCCCAGGGCTCGACCCTGGAATTGCATTCAAGACTGCCTTGCTTGAATTC
+
CCCCCGGGGGGGGGGGGGGFGGGGGGGGGGEFFGGFFCFGGGGGGGGGGGGGGGGGGGGGGGGGGGGGGGGGGGGGGGGFGGGGCGFGGGGGFGGGGGFFCFGFGGGFGGGGGGGGCEFGGGGGGGGGGGGGGGEGGGGGGGGGGFGGGGGFFFGFGG7FGGGG7:FGGE@C*11,>CC1<1<*4=?8<<FE/*/1/<?5*;@?9C9+<;CC8C*8:CC58EEE5:8F>CG85*1@++5<+<A=52:9979?GGE457CD0:CCEGGC6C60:6*<7=*:298+:6*)4905:*9*.)*/6
@M03506:14:000000000-AKVR1:1:1101:15114:5274 1:N:0:46
ATGAACTCCTACGGGAGGCAGCAGTCGAGAATTTTTCTCAATGGGGGAAACCCTGAAGGAGCGACGCCGCGTGGAGGATGAAGGTCTTCGGGTTGTAAACTCCTGTCATTTGGGAACAAGTGCCGGTACCTAACTGCTACCGGCTTGATAGTACCAGAAGAGGAAGGGACGGCTAACTCTGTGCCAGCAGCCGCGGTAATACAGAGGTCTCAAGCGTTGTTCGGATTCATTGGGCGTAAAGGGTGTGTAGGTGGCGCGCTAAGTCGGGTGTGAAATTTCGGAGCTTAACCCCGAAACTGCA
+
CCCCCGGGGGGGGGGGGGGEFGGGGGGGGFEGGGGGGGGGGGFGGGGGGGGGGGGGGGGDFGGGDDGGGGGGGGGGGGFFGGGGGGGGGGGGGG>FGGDGGGGGGGFEFFGGGGFGGGGGGGGGGGGGDGGGGGGGGGGGGGCFEGGGFGGGGCFGGGGGFFFFC7FGAFF@CEGGC@FGGGGFG,<FGGFEGGGGGGGCEFGG?@GF+BFFCFGGEGDECGCEE8?ECFCFFGGGG5D*CEGFEEEDDFGGGF=CCEGCCGFFFGGG5DEF=7*<FFGGD).*:4:4<7517)75>B*4*
@M03506:14:000000000-AKVR1:1:1101:14608:5277 1:N:0:46
ATGAACTCCTACGGGAGGCAGCAGTGGGGAATTTTGCGCAATGGGGGAAACCCTGACGCAGCAACGCCGCGTGGAGGATGAAGTCCCTTGGGACGTAAACTCCTTTCGACCCGGACGATAATGACGGTACGGGTGGAAGAAGCCCCGGCTAACTTCGTGCCAGCAGCCGCGGTAATACGAGGGGGGCAAGCGTTGTTCGGAATTATTGGGCGTAAAGGGCGCGTAGGCGGTGCGGTAAGTCACCTGTGAAATCTCCGGGCTTAACTCGGAGCCTGCAGGCGAAACTGCCGTGCTTGAGTGG
+
CCCCCGGGGGGGGGGGGGGGGGGGGGGGGGGGGGGFGGGGGGGGGGGGGGGGGGGGGGGGGGGGGGGGGGGGGGEGGGGGGGGGGGGGGGGGGFGGGGGGFGGGGGGGGGGGGGGGGGGGGGGGGGGGGGGEGGGGGGGDGGGGGGGGGEFGGGGGGGGGGGGGGFGF<FCEFFGFFFFCFGGGGGGC8E>EC?/CFGCG>>CFFGGGGC@EG>GGGGGGGDC:8EE?>EECEEGCEGC9999+<?FDCGG+00CGEFD/:C9EG>:*:):@DCG5*0*117>***2907)(.)195<*9)
@M03506:14:000000000-AKVR1:1:1101:15629:5297 1:N:0:46
TGAACTCCTACGGGAGGCAGCAGTGGGGAATTGTTCGCAATGGGCGCAAGCCTGACGACGCAACGCCGCGTGGAGGATGAAGACCTTCGGGTCGTAAACTCCTTTCGATCGAGACGAATGGTTTTCGGGTGAATAATCCGGAGAAGTGACGGTACCGAGAGAAGAAGCCCCGGCTACTCCGTGCCAGCAGCCGCGGTAATACGGGGGGGGTAGGCGTTGTTCGGAATTACTGGGCGTAAGGGCTCTTAGGTGACGAATAAATTAAGACGAGAAATCTCTCGGCTTAACCGGGGAGTTGCAC
+
@CCCCGFFFFGGGD;:@FFCGCFFGFGDGG88FGC<CFGGGDFG@E@FCGF,9F,8@FEGEEGEGGDEBEGGG+<@E<BFDF,9?=?FE7FA>FF@<FFGF?FFG?CB,B3CFDCC=F<F<FF,<@FD:FECAFA3@FG7FCC*BFGB,@B7C*>CC*C*<<,6?CC,,64*=F*<CF,,4=*=:,<=2++48CCE>:*0:+;?>5:>/**/*;+1;CGE*+;8C5*@?+3965@*::5C+0*0:++*++09*+**2)1:9+2+<:F*2)*.92C+*****).:5):77<)0)0)))/***
@M03506:14:000000000-AKVR1:1:1101:15098:5309 1:N:0:46
ATGAACTCCTACGGGAGGCAGCAGTGGGGAATATTGGACAATGGGGGCAACCCTGATCCAGCAATGCCGCGTGTGTGAAGAAGGCCTTAGGGTTGTAAAGCACTTTAGTTGAGGAGGAAGTTATGTTGTTTAAGAGACGATATAATTGACTGTACTCAAAGAATGAGCACCGGCTAACTCTGTGCCAGCAGCCGCGGTAATACAGAGGGTGCGAGCGTTAATCGGAATTACTGGGCGCAAAGGGCGCGTAGGCGGTTATTTAAGTTGGATGTGAAATCCCTGGGCTTAACCTAGGAACTGC
+
CCCCCGGGGGGGGGGGGGGGGGGGGGGGGGGGGGGGGGGGGGGGGGGGGGGGGGGGGGGGGGGGGGGGGGGGGCFGGGGGGGGGGGGGGGGGGGGGGGGGGGGGGGGGCFGGGGFGGGGGGFGGGGGGGGGGGFDEGGGGGGGGGGGGGGGGGGGGFFGFGGGGGGGGGGGGDGDGGGGGGGGCGAFGGGGGGGGGGGGGFGGGFGGGGGGGGGGGEGGG5CC8CCEFFFFGFGGGGDC*CFFEGEDDECGEFGE/?@CCFGFGGGGGGGGFGGFGGF6C4FFEDF56::?AFFF49@FF*
@M03506:14:000000000-AKVR1:1:1101:23677:5328 1:N:0:46
ATGAACTCCTACGGGAGGCAGCAGTCGGGAATTTTGGGCAATGGGCGAAAGCCTGACCCAGCAACGCCGCGTGAAGGATGAAATCCCTCGGGATGTAAACTTCGCAAGAATGGGAAGAATTAGTAGGGGTTAATACCCCCCATGATGACGGTACCATTTGTAAGCTCCGGCTAACTCCGTGCCAGCAGCCGCGGTAATACGGGGGGAGCAAGCGGTGTTCGGATTTACTGGGCGTAAAGGGCGCGTAGGTGGCGTGGTAAGTCGTGCGTGAAAGCCCCCGGCCCAACTGGGGAGGTGCACG
+
CCCCCFGGGGGGGGGGGGGDGGGGGGGDEGGGGFGFGGGGGGDFEGGGGGGGGG8FGFFCAEGFGGEEEGGGGDGGGGGGCED,EGGGGGEGDGGFGG9?DFFFFGFGEGFGGG8F@FFFFGGGGGGEGGGGGGGGGCGG@FGF,DCCGGDG7FF9CFACAFGDCFFGGGGGGCEGGCCD*<:FGC,=ECGCECG7EFGGGGGGGGGD8C@;*;*22C;EEDCCEGGGFF?5CC**:@>C5CEDE5><5CCEG=:):>7*+3:C*1*9CD=:::96*7)9)))**09@BG>00557)))*)
@M03506:14:000000000-AKVR1:1:1101:6204:5341 1:N:0:46
ATGAACTCCTACGGGAGGCAGCAGTAGGGAATTGTTCGCAATGGGCGCAAGCCTGACGACGCAACGCCGCGTGGAGGATGAAGATCTTCGGGTCGTAAACTCCTTTCGATCGAGACGAATGGCCCTTGGGCTAATCACCAGGGGAATGACGGTACCGAGAGAAGAAGCCCCGGCTAACCCCGTGCCAGCAGCCGCGGTAATACGGGGGGGGCAAGCGTTGTTCGGAATTACTGGGCGTAAAGGGCTCGTAGGCGGCCAACTAAGTCAGACGTGAAAACCCTCGGCTTAACCGGGGAACTGC
+
CCCCCGGGGGGGGGGGGGGGGGGGGGGGGAGGGGGGGGGGGGGGGGGGGGGGGGGGGGGGGGDGGGGGGGGGGGGGGDCFCGGGGGGGGGGGGGGGGGGGGGGGGGGG?FGGGGGGGGGGGGGGGGGGGGGGGGGEAGGGGEECFGGGFGGGGGDCFGGCFGGGGGGGG*<FGGGGCFC4FFGGDGGGEGDGGGGGGGDGFGDCG5C5CDE5*AFCE;***/<?E;>8:@FGCC5=787*7?FE:*/9*:7/*5:3C5C/:CFG7CCC<2:><**<*09*20)/*)194*99><>5>F6//
@M03506:14:000000000-AKVR1:1:1101:24468:5344 1:N:0:46
ATGAACTCCTACGGGAGGCAGCAGTGGGGAATTTTTCGCAATGGACGAAAGCCTGACGAAGCGACGCCGCGTGGGGGATGAAGATTTTCGGTTGTTAACCTCCTTCCGAAGGAAAGGAAGAGCTTGCGGTTTAGCAGGAAGCGGTCCTGCAGGTACCGTTAAGGGAAACTCCGCCCAACCCGGTGCCAGCAGCCGCGTGAGTAAGGGGGGGCTCGGAGTTCTTGGGATGTCCTGGGGTGTAGGGGGTCGGAGTGTGCCACCTGAGACATACCTGTACTGCCCGGGCATAACTGGGGGTGTC
+
CCCCCGGGGGGGGGGGGGGGGGGGG8,C@EBFF9FCE@GGEGGF,EF++6:<EEF<FG:+BF+@FGG7CF7@FC8FDCGGGGG99EG<,@78:+8,CF5E,A,B55,8++++,3:,,,,,3,,C,>+353++@3=,,*88,553>CB>>7?C@>9>,>>*11,,,=7,@,,,=*******4**1=F+++=C+=EC>E*2//+3++3*885C****/****+3:03**+*+++0<8/**)1+0<:*/2*2*2:**02+/********3*+*0)2:*+2*220<>C*))))*))*07:3)75)
@M03506:14:000000000-AKVR1:1:1101:14436:5349 1:N:0:46
ATGAACTCCTACGGGAGGCAGCAGTCGAGAATTTTTGACAATGGGGGAAACCCTGATCGAGCGACGCCGCGTGGAGGATGAAGGTCTTCGGATTGTAAACTCCTGTCATTGGGGAACAAGGTGCATACGTTAACTGCGTGTGCATTGATAGTACCCGAAGAGGAAGAGACGGCTAACTCTGTGCCAGCAGCCGCGGTAATACAGAGGTCTCAAGCGTTGTTCGGATTCATTGGGCGTAAAGGGTGCGTAGGCGGCGCGGTAAGTCGGGTGTGAAATCTCGGAGTTTAACTCCGAACCTGCA
+
CCCCCGFFGFGGFGGGGGCEEGGGGCCFGGGGGGGFGGGFFFCDGCGBGGFGGGFGFFGDGGGGGGGGGGGGGG@EF:FFC?FFFGGGGGGGGEFFGGCGGEDFFGFFGGGGFGCGGCFGGFGFFGG=DFD@FFG,>BFGGGGGFGFFFGGGG,7@F@EG*FC7FCAEGGGGGGCCF9<FCGGF>FFGGGGGDGGGGCBE9BEGCECFCCC9BFCG8CC=CF581A5++<<<<CFE/*9CFGGGG5C7*:EGG=7<8:)9**9C+*:>:C=B::00*6CDC)7*297@97*8B)7)857F)
@M03506:14:000000000-AKVR1:1:1101:18319:5356 1:N:0:46
ATGAACTCCTACGGGAGGCAGCAGTAAGGGATATTGCGCAATGGGCGAAAGCCTGACGCAGCAACGCCGCGTGGAGGATGAAGGCCTTCGGGTTGTAAACTTCTTTGGCTGGGGACGAGGAAGGACGGTACCCAGCAAACAAGTCACGGCTAACTACGTGCCAGCAGCCGCGGTAAAACGTAGGTGGCAAGCGTTATCCGGAATTACTGGGCGTAAAGGGTGTGCAGGCGGGGGAACAAGTGGTGTATGAAATCTCCCAGCTTAATTGGGATAGGTTATGCCAGACTGTTCTTCTAGAGGG
+
CCCCCGGGGGGGGGGGGGGGGGGGGGGGGGGGCGGGGGGGGGGGGGGGGGGGGGGGGGGGGGGGGGGGGGGGGGGGGGGGGGGGGGGGGGGGGGGGGGGGGGGGGGFGGGGGGGGGGGGGGGGGGGGDFGFCFGGGGGGGGGFF9FEGGGGGGGGGGGFGDCFGGGGEGGGEFGGE:<:FAFGGGGGGGGGGG7B<EFGG78EGGGGGGGGGGGGGGGGGFG8CCFGFEEC>CG5CGC5C+:C+:>9:FC+<CC?:CFFCFE:E7DG7C45?76FG?**00=4+:57?>?B2?FF?B=45)
@M03506:14:000000000-AKVR1:1:1101:11660:5356 1:N:0:46
ATGAACTCCTACGGGAGGCAGCAGTCGAGAATTTTTCTCAATGGGGGAAACCCTGAAGGAGCGACGCCGCGTGGAGGATGAAGGTCTTCGGGTTGTAAACTCCTGTCATTTGGGAACAAGTGCCGGTACCTAACTGCTACCGGCTTGATAGTACCAGAAGAGGAAGAGACGGCTAACTCTGTGCCAGCAGCCGCGGTAATACAGAGGTCTCAAGCGTTGTTCGGATTCATTGGGCGTAAAGGGTGTGTAGGTGGCGCCGTAAGTCGGGTGGGAAATTTCGGAGCTTAACTCCGAAACTGCA
+
CCCCCGGGGGGGGGGGGGGGGGGGGGGGGGCGGGGGGGGGGGGGGGGGGGGGGGGGGGGGGGGGGGGGGGGGGGGGGGGGGCGGGGGGGGGGGGGGGGGGGGGGGGGGGGGGGGGGGGGGGGGGGGGGGGGGGGGGGGGGGGDGCGGFGGGGFGFGGFGGGGGFFGFGFGGGGGGGGGFGGGGCFGGGGGGGGGDEGEGFGGG+,?EGFFGGFGDE*AEEGFGG>>EGC9C?FFGG*2<F?CGFG7C7<7<27C=<*.9<5CF9ACCGCD*.*9/?76*2<3>EF?DF>>4::;);@?F=*
@M03506:14:000000000-AKVR1:1:1101:10712:5366 1:N:0:46
ATGAACTCCTACGGGAGGCAGCAGTGGGGAATTGTTCGCAATGGGCGAAAGCCTGACGACGCAACGCCGCGTGGAGGACGAAGATCTTCGGGTCGTAAACTCCTTTCGATCGGGACGAATGATCGGTGACCTAATACGTCATCGGAATGACGGTACCGAGAGAAGAAGCCCCGGCTAACTCCGTGCCAGCAGCCGCGGTAATACGGGGGGAGCAAGCGTTGTTCGGATTTACTGGGCGTAAAGGGCGCGTAGGCGGCCAGCACAAGTCGGTTGTGAAATCTCCGGGCTTAGCTCGGAAAGG
+
CCCCCGGGGGGGGGGGGGGGGGGGGGGGGGGGGGGGGGGGGGGGGGGGGGGGGGGGGGGGGGGGGGGGGGGGEGGGGGGGGGGGGGGGGGGGGGGGGGGGGGGGGGGGEGGGGGGGGGGGGGGDFGGGGGGGGGGGGGGGGGGGGCFFGGGEGGGGGGGGGGGGGGGGGGGGGGGGGGGGGGGGFDFFGGGGGEGDCG>GEGGGGGGGGGC>>FGGGGEGGGCFGDC=EG7<FF6=FE5:5CCCE5CDG=EGDFGDE@GGGFCE6/0:C<:09C3+*8:D>=*:53<)37*.**)<3<5>F
@M03506:14:000000000-AKVR1:1:1101:4489:5384 1:N:0:46
ATGAACTCCTACGGGAGGCAGCAGTCGGGAATTTTGGGCAATGGGCGAAAGCCTGACCCAGCAACGCCGCGTGAAGGATGAAATCCCTCGGGATGTAAACTTCGCAAGAACGGGAAGAATAAGTAGGGGACAATACCCCCTATGATGACGGTACCGTTTGTAAGCTCCGGCTAACTCCGTGCCAGCAGCCGCGGTAATACGGGGGGAGCAAGCGTTGTTCGGATTTTCTGGGCGTAACGGGCGCGTAGGCGGCCAGCACAAGTCAGTTGTGAAATCTCCGAGCTTAACCCGGAAAGGTCAC
+
CCCCCGGGGFFGGGGEGGGEGGGGGCEGGEGGGGGG7FGFFFFFDGGGGGGGGFGFGGGGDFCDFGGGED:CF:=FFGGGG9?EGGGGGGDGFFGGGDDGGGGDGGGG8<EEE=?7F=F?FAFGGAEE>@==FFF@GGFEEGFCGG<<<CGFFDFGFCFGGGGFG,@CCGGCGGGGFFGC:FEFGFGGGGGG7FGFEGD9C>EGG8*1CCCFGEGGEGCGCG/CEGGFGFFFEG**:*12AGGGEE*)/CEGDEGFCFGGFG*3CF<:CCC??*:<:@7)>@>E6670)18(.0)))19F)
@M03506:14:000000000-AKVR1:1:1101:23588:5456 1:N:0:46
ATGAACTCCTACGGGAGGCAGCAGTCGGGAATTTTGGGCAATGGGCGAAAGCCTGACCCAGCAACGCCGCGTGAAGGATGAAGTATTTCGGTATGTAAACTTCGAAAGAATAGGAAGAATAAATGACGGTACTATTTATAAGGTCCGGCTGACTACGTGCCAGCAGCCGCGGTAATACGTAGGGACCAAGCGTTGTTCGGATTTACTGGGCGTAAAGGGCGCGTAGGCGGCAATTCAAGTCATCTGTGAAATCTCCGGACTTAACTCGGAACGGGCAGATCAATCTGCTGTGCTAGAGTGC
+
CCCCCEFFGFGGGCGGGGG>@FGGGGGGC+BFGEFC7CC<FFFGFGFEE:F?FGGFGCG<EFGGG@FGGGDFECEGGFEGGEF??FFGDFECFDFFFG9C<FGD@?CC<?FDFGGGGEGGGGF<FFECC=DECFEDFGFFCEEBFF@:EC@AFGFCC>@FGCCF<:<FEGGDF*57DCF,?:FC,1=8BC:FEGGGFGG87E8?FBC<EG5EE88*<38CC5CGC8CFCCEDCCF7<?D9CCFFGCCCCF79CFC78)*/*3:CGFDC735:***19B*206)+21:9:*136/=*9?=F4
@M03506:14:000000000-AKVR1:1:1101:8194:5467 1:N:0:46
ATGAACTCCTACGGGAGGCAGCAGTGGGGAATCTTGCGCAATGCGCGAAAGCGTGACGCAGCAACGCCGCGTGGGGGAAGAAGGCCTTCGGGTCGTAAACCCCTTTCAGGAGGGACGAAGCCCCGGGAGTGAATAGCTCTCCGGGGTGACGGTACCTCAATAAGAAGCCCCGGCTAACTACGTGCCAGCAGCCGCGGTAATACGTAGGGGGCTAGCGTTGTCCGGAATCATTGGGCGTAAAGCGCGCGTAGGCGGTCAGGTAAGTCCGGCGTGAAAGTCATAGGCTCAACCTATGAATGCC
+
CCCCCGGGGGGGGGGGGGGGGGGGGGGGGGGGGGGGGGGGGGGGGGGGGGGGGGGGGGGGGGGGGGGGGGDGGGGGGGGGGGGGGGGGGGGGGGGGGGGGGGGGGGGGGGGGGGGGGGGGGGGGGGGGGGGGGGGGG;BFGGGGGGGGGGGGGGGGGGGGGGGGFGGGGGGGGGGGGGGGGGGGDGGGGGGGGGGGG?EGGFGGGGGGGGGGGGGGGGGGEGGDGCEGGFGC96CFEEGGGCCEGECCCEEEGGC7?BGCFEGGGGGGGGG3DCFGGFF***7CEFG??4>26F40@FB=6
@M03506:14:000000000-AKVR1:1:1101:11428:5501 1:N:0:46
ATGAACTCCTACGGGAGGCAGCAGTGGGGAATTGTTCGCAATGGGCGAAAGCCTGACGACGCAACGCCGCGTGGAGGATGAAGATCTTCGGGTCGTAAACTCCTTTCGATCGGGACGAATGGCCGGTGGACGAATACTCCATCGGAATGACGGTACCGAGAGAAGAAGCCCCGGCTAACTCCGTGCCAGCAGCCGCGGTAATACGGGGGGGGCAAGCGTTGTTCGGAATTACTGGGCGTAAAGGGCGCGTAGGCGGCCCTCTAAGTCGGACGTGAAATCCCTCGGCTTAACCGGGGAACTG
+
CCCCCGGGGGGGGGGGGGGGGGGGGGGGGFGGGGGGGGGGGGGGGGGGGGGGGGGGGGGGGGGGGGGGGGGGGGGGGGGGGGGGGGGGGGGGGGGGGGGGGGGGGGGGGGGGGGGGGGGGGGGGGGGGGGGGGGGGGGGGGGGGGGGGGGGGGGGFGGGGGGGGGGGGGGGGGGGGGGGGGGGBCG@CFFGGGGGGEGGGGGGGGEGGGGGGGD>FGEC5CEFFEDC=F+<C?CFFGGCEGFGGGGGGGE=CDF5C8:)7FG7CFDCGG):>DGFCCFFCC4<1757)):BD37>375566
@M03506:14:000000000-AKVR1:1:1101:16465:5529 1:N:0:46
ATGAACTCCTACGGGATGTAGCAGTCGAGAATTTTTGACAATGGGGGAAACCCTGATCGAGCGACGCCGCGTGGAGGATGAAGGTCTTCGGATTGTAAACTCCTGTCATTGGGGAACAAGGTGCATACGTTAACTGCGTGTGTATTGATAGTACCCGAAGAGGAAGGGACGGCTAACTCTGTGCCAGCAGCCGCGGTAATACAGAGGTCCCAAGCGTTGTTCGGATTCATTGGGCGTAAAGGGTGCGTAGGCGGCGCGGTAAGTCGGGTGTGAAATCTCGGAGCTTAACTCCGAAACTGCG
+
CCCCCGGGGGGGGGGGGGGGGGGGGGGGGGGGGGGGGGGGGGGGGGGGGGGGGGGGGGGGGGGGGGGGGGGFFGGGGGFGGGGGGGGGGGGGGGGGGGGGGGGGGGGGGGGGGGGGGGGGGGGGGGGGGGGGGGGGGGGGGGGFGGGGGGGGGGGGGGGGGGGGGGDGFGGGGGEGGGGGGGGGGGGGGGGGGGGGGGEFGGGGGGGGGGCFCFGGEGGEGGGGGCCEC9@FGGGGCCDGGGGGGGGGDGGGGGGGGDGGCEGC<9EC5CGE:F7E7*:CG@BGGFDFD7=25BDED?FF)
@M03506:14:000000000-AKVR1:1:1101:6857:5535 1:N:0:46
ATGAACTCCTACGGGAGGCAGCAGTCGAGAATTTTTCTCAATGGGGGAAACCCTGAAGGAGCGACGCCGCGTGGAGGATGAAGGTCTTCGGGTTGTAAACTCCTGTCATTTGGGAACAAGTTGGACGCCGTAACTGCGCGTCCATTGATAGTACCAGAAGAGGAAGAGACGGCTAACACTGTGCCAGCAGCCGCGGTAATACAGAGGTCTCAAGCGTTGTTCGGATTCATTGGGCGTAAAGGGTGTGTAGGTGGCGCCGTAAGTCGGGTGTGAAATTTCGGAGCTTAACTCCGAAACTGCA
+
CCCCCGGGGGGGGGGGGGGGGGGGGGGGGGGGGGGGGGGGGGGGGGGGGGGGGGGGGGGGGGGGGGGGGGGGGGGGGGGGGGGGGGGGGGGGGGGGGGGGGGFGGGGGGGGGGGGGGGGGGGGGGGGGDFGGGGGGGGGGGGGGGGGGGGGGGGGFGGGGGGGGGGGGGGGGGGGGGGGGGGGGGGGGGGGGGGGGGGGGGGGGGGGBGGGGFGGG8EG*AFEGDG5CFFGGECD=*:CEFC=*:151<CF<CGGCC>DGGEG9CDGGCGCB7>>CC6CFGFFGGFFFFFF05<@DEFFF=
@M03506:14:000000000-AKVR1:1:1101:21473:5546 1:N:0:46
ATGAACTCCTACGGGAGGCAGCAGTAAGGGATATTGCGCAATGGGCGAAAGCCTGACGCAGCAACGCCGCGTGGAGGATGAAGGCCTTCGGGTTGTAAACTTCTTTGGCTGGGGACGAGGGAGGACGGTACCCAGCAAACAAGTCACGGCTAACTACGTGCCAGCAGCCGCGGTAAAACGTAGGTGGCAAGCGTTATCCGGAATTACTGGGCGTAAAGGGCGCGTAGGCGGCTTATCAAGTCAGGCGTGAAATTCCCGGGCTCAACCTGGGGGCTGCGCTTGATACTGCTGAGCTTGAATG
+
CCCCCGGGGGGGGGGGGGGGGGGFGCFFGGGG<FEFGGGGCGGFDGGCFCEDFG8FCFGEEGGGGGGGGGGGGGDGGGGCGGCFFGGFFGGGGGGGFGDGGGFGFGCFGFC>FGGGGDGGE7FGFGGGGFFGACGGGGCFDFGGGGGGGGGGGFGGFGDFGGFGGGGGGDGEDFEGGGEC<<CFGGGGG:FFGGGDGGGGGGDGGFFFGGFGE?:;8CCE=CC8CE5CFEGG*>8<CF7E?:99?E5D/:F+>:EC6)>):719AF:>F75@)//*737D*)<+08*7-C6)09/9))0**
@M03506:14:000000000-AKVR1:1:1101:16648:5546 1:N:0:46
ATGAACTCCTACGGGAGGCAGCAGTGGGGAATCTTGGACAATGGGCGCAAGCCTGATCCAGCCATGCCGCGTGGGTGATGAAGGCCCTAGGGTTGTAAAGCCCTTTCGGCGGGGAAGATAATGACGGTACCCGCAGAAGAAGCCCCGGCTAACTTCGTGCCAGCAGCCGCGGTAATACGAAGGGGGCTAGCGTTGCTCGGAATCACTGGGCGTAAAGCGCACGTAGGCGGCTTGTTAAGTCGGGGGTGAAATCCTGGAGCTCAACTCCAGAACTGCCTTCGATACTGGCACGCTTCGAGTT
+
CCCCCGGGGGGGGGGGGGGGGGGGGGGGGGGGGGGGGGGGGGGGGGGGGGGGGGGGGGGGGGGGGGGGGGGGGGGGGGGGGGGGGGGGGGGGGGGGGGGGGGGGGGGGGGGGGGGGGGGGGGGGGGGGGGGGGGGGGGGGGGGGGGGGGGGGGGGGGGGGGGGGGGGGGGGGGGGGGGGGCGDGGGGGGGGGGGCCFGGGGGDGGGFGGGGGGGEGGGGGDGGGGGGGGGGE5:FGCFG<FCCEGC/>=FG9FGGGG@GGFFGGGGGCFFFFGGDGF4:>C@?GE4D:?F*,<D@>37>6.
@M03506:14:000000000-AKVR1:1:1101:7813:5588 1:N:0:46
ATGAACTCCTACGGGAGGCAGCAGTGGGGAATATTGGACAATGGGCGCAAGCCTGATCCAGCAATGCCGCGTGAGTGAGGAAGGCCTTAGGGTTGTAAAGCTCTTTCACCCACGACGATGATGACGGTAGTGGGAGAAGAAGCCCCGGCTAACTTCGTGCCAGCAGCCGCGGTAATACGAAGGGGGCGAGCGTTGTTCGGATTTACTGGGCGTAAAGGGCGCGCAGGCGGCGGACCAAGTCAGGCGTGAAAGCCCCGGGCTTAACCTGGGAGGTGCGTCTGGGACTGGTATGCTAGAGTTC
+
CCCCCGGGGGGGGGGGGGGGGGGGGGGGGGGGGGGGGGGGGGGGGGGGGGGGGGGGGGGGGGGGGGGGGGGGGGGGGGGGGGGGGGGGGGGGGGGGGGGGGGGGGGGGGGGGGGGGGGGGGGGGGGGFFGGGGGGGGGGGGGGFGGGGGGGGGGGGGGGGGGGGGGGGGGGGGGGGGGGGGGGGGGGGGGGGG>C>EGGGGEGFGGGGGGGGGGGGG7EDGGGGGGGGGGGGGGECFGGGGGGGGGGGEGGGCGGGC@DGGGFFG=FGGGFDGGGGGEG<FFF=F4<F<FB>=F*=9F=F*
@M03506:14:000000000-AKVR1:1:1101:20188:5590 1:N:0:46
ATGAACTCCTACGGGAGGCAGCAGTCGAGAATTTTTCTCAATGGGGGAAACCCTGAAGGAGCGACGCCGCGTGGAGGATGAAGGTCTTCGGGTTGTAAACTCCTGTCATTTGAGAACAAGGCTCCGGAATTAACTACTTCGGGGTTGATAGTATCAGAAGAGGAAGGGACGGCTAACTCTGTGCCAGCAGCCGCGGTAATACAGAGGTCCCAAGCGTTGTTCGGATTCATTGGGCGTAAAGGGTGCGTAGGTGGCGCCGTAAGTCGGGTGTGAAATTTCGGAGCTTAACTCCGAAACTGCA
+
CCCCCGGGGGGGGGGGGGGGGGGGGGGGGGGGGGGGGGGGGGGGGGGGGGGGGGGGGGGGGGGGGGGGGGGGGGGGGGGGGGGGGGGGGGGGGGGGGGGGGGGGGGGGGGGGGGGGGGGGGGGGGGGGGGGGGGGGGGGGGDGDGGGGGCGGGGGFGGGGGGGGGGGGGGGGGGGGGGCFGGGGGF7FGGGGGGGGGDGGGG99<FFFGGGGGGGGE5:EGCCCEECC:C:FGGGGG5C5CGGGGGGCEEE<6CCCGFGGCCGG+>EC29CECF*CC9CC57.>C6:B9743>:))8*=F1
@M03506:14:000000000-AKVR1:1:1101:23610:5599 1:N:0:46
ATGAACTCCTACGGGAGGCAGCAGTGGGGAATCTTGCGCAATGGGCGAAAGCCTGACGCAGCGACGCCGCGTGGGGGATGAAGCTTTTCGGAGTGTAAACCCCTTTCGACCCGGACGAAACGCCCGCAAGGGCTTGACGGTACGGGTATAAGAAGCCCCGGCTAACTACGTGCCAGCAGCCGCGGTAAGACGTAGGGGGCCAGCGTTGCTCGGAATTACTGGGCGGAAAGGGTTCGTAGGCGGTGCGGTAAGGCGGAAGTGAGATCTCTGGGCTTAACTCAGAGGCTGCTGTCGAAACTGC
+
CCCCCGGGFGGGGEGE7FGEGGGGGGGGGBCGGFFCF7FGGGGFGGGGGGGGGGGGGDGGGGGGEEGGGGGFFFGDGEGG?FGGGGGGGGGEGGGGGFDGGFGFFDFFFG:FEGGEGGDG7CGGGGGGGDGGGGGGGAFEEGGGGGFGGGG:>FFCFGDGGCBFGCECGGC*/CF?GGDGGCCCE:5CFFGCCC>*?EEGGE>CEGGED3CCEE*5<9C+:<;*?**:EF;E*22?5;*;CE5**2>58:C?*:CD8)C*<A*++0<7+*<5547676*0:?6CE)15,9)-*.)08)9=*
@M03506:14:000000000-AKVR1:1:1101:8462:5603 1:N:0:46
ATGAACTCCTACGGGAGGCAGCAGTCGAGAATTTTTGACAATGGGGGAAACCCTGATCGAGCGACGCCGCGTGGAGGATGAAGGTCTTCGGATTGTAAACTCCTGTCATTTGGGAACAAGGTGCACATGTTAACTGTATGTGCATTGATAGTACCAGAAGAGGAAGAGACGGCTAACTCTGTGCCAGCAGCCGCGGTAATACAGAGGTCTCAAGCGTTGTTCGGATTCATTGGGCGTAAAGGGTGCGTAGGCGGCGCGGTAAGTCGGGTGTGAAATCTCGGAGCTTAACTCCGAAACTGCA
+
CCCCCGGGGGGGGGGGGGGGGGGGGGGGGGGGGGGGGGGGGGGGGGGGGGGGGGGGGGGGGGGGGGGGGGGGGGGGGGGGGGGGGGGGGGGGGGGGGGGGGGGGGGGGGGGGGGGGGGGGGGGGGGGGGGGGGGGGGGGGGGGGGGGGGGGGGGGGGGGFFGGGGGGGGGGGGGGGGGGGGGGCEEGGGGG:FFEGEECCFCFFGGGEFEFGFGGG8CC;EGGE58*0?99BEGGGCG3CFGGGGDG7:>CGGGGGG>DGE=6+09EDFG5<::CGCBGCD5)==:7@AGFFD5)75696/
@M03506:14:000000000-AKVR1:1:1101:12568:5613 1:N:0:46
ATGAACTCCTACGGGAGGCAGCAGTGGGGAATATTGGACAATGGGCGCAAGCCTGATCCAGCCATGCCGCGTGAGTGATGAAGGCCCTAAGGTTGTAAAGCTCTTTTGTGCGGGAAGATAATGACGGTACCGCAAGAATAAGCCCCGGCTAACTTCGTGCCAGCAGCCGCGGTAATACGAAGGGGGCTAGCGTTGCTCGGAATCACTGGGCGTAAAGGGTGCGTAGGCGGGTCTTTAAGTCAGGGGTGAAATCCTGGAGCTCAACTCCAGAACTGCCTTTTATACTGAGGATCTTGAGTTC
+
CCCCCGGGGGGGGGGGGEGGGGFGFGGGGGGG9FGGGGGGGGGGFFFGGGEGGGGFFFGFGGGGGGGFGGGFGEFFFGGGGGFFDGEGGGGGGGGGGGFFFGGGDFGGGGGGGGGGGGGGGGGGGDGFGCGGDE@FGGGGGGGGFGFDEGGGGGFGEGGGFECFFGGFGGGGGGGGGGFFFEEGCGGGFGGDEGGGGG@CGGGEGGGFF>>CC/;EFFEG8*:;8CCG588EEGGFFFGGGGCCFCEG8?<EGG7:C)*2>FGGGGGGCGG)CC*0>@=C*9?++*2/,C62)/9*9)@4*
@M03506:14:000000000-AKVR1:1:1101:18758:5637 1:N:0:46
ATGAACTCCTACGGGAGGCAGCAGTCGAGAACTTTTCTCAATGGGGGAAACCCTGAAGGAGCGACGCCGCGTGGAGGATGAAGGTCTTCGGGTTGTAAACTCCTGTCATTTGGGAACAAGTCGTACGTAGTAACTATACGTGCGTTGATAGTACCAGAAGAGGAAGAGACGGCTAACTCTGTGCCAGCAGCCGCGGGAATACAGAGGTCTCAAGCGTTGTTCGGATTCATTGGGCGTAAAGGGTGCGTAGGTGGCGTCGTAAGTCGGGTGGTAAATCCCGGGGCGTAACTCCGAAACTGCA
+
CCCCCGGGGGGGGGGGGGGGGGGGGGGGGGGGGGGGGGGGGGGGGGGGGGGGGGGGGGGGGGGGGGGGGGGGGGDGGDGGGGGGGGGGGGGGGGGGGGGGGGGGGGGGGGGGGGGGGGGGGGGGGGGGGGGGGGGGGGGGFFFGFGGGFFGGGGGGGFGGGGGFCFGGGGGCG7<,DFGGGGGFG@FGGGGGGECF*=@FCFF9288CFGGC99:>*C=**<AE8**+2<AFGFFGCCGGGFECECG3=CEGG5=D859C*24+35:D*9*)0:>7:)09DFE5*))73*1))7757BF/*
@M03506:14:000000000-AKVR1:1:1101:7424:5638 1:N:0:46
ATGAACTCCTACGGGAGGCAGCAGTGGGGAATTGTTCGCAATGGGCGCAAGCCTGACGACGCAACGCCGCGTGGAGGATGGAGACCTTCGGGTCGTAAACTCCTTTCGATCGAGACGAACGGCTTCCGGGTGAACAATCCGGAAGAGTGACGGTACCGAGAGAAGAAGCCCCGGCTAACTTCGTGCCAGCAGCCGCGGTAATACGAAGGGGGCTAGCGTTGCTCGGAATCACTGGGCGTAAAGGGTGCGTAGGCGGGTCTTTAAGTCAGGGGTGGAATCCTGGAGCTCAACCTCAGAACTG
+
CCCCCGGGGGGGGGGGGGGGGGGGGGGGGGGGGGGGGGGGGGGGGGGGGGGGGGGGGGGGGGGGGGGGGGGGGGGGGFFGGGGGGGGGGGGGGGGGGGGGGGGGGGGGGGGGGGGGGGGGGGGGGGGGGGGGGGGGFGGGGGGGGGGGGGGGGGGGGGGGGGGGGGGGGGGGGGGGGGGGGGGGGGGGGGGGGDGGGGGEDGGGGFGGGGGGGDFGGGGGGGCFEDCGGGFC9CCFGGC5C:FGGGGGGEGE<ECDGF5*A<7+<:F7+7>D7D)1*9C<*/6*6.99>6?()0?:4*<=9
@M03506:14:000000000-AKVR1:1:1101:21915:5652 1:N:0:46
ATGAACTCCTACGGGAGGCAGCAGTGGGGAATTTTGCGCAATGGGGGAAACCCTGACGCAGCAACGCCGCGTGGAGGATGAAGCTCCTTGGAGTGTAAACTCCTTTCGACCGGGAAAATAATGATGGTGCCGGCGGAAGAAGCACCGGCTAACTCTGTGCCGGCAGCCGCGGTAATACAGCGGGTGCGAGCGTTGTTCGGAATGATTGGGCGTAAAGGGCGCGTAGGTGGCATTGTATGTCTCCTGTGAAACCTCTGGGCTTCACTCAGACCTTGCAGGCGAAACGGGAATGATGGAGGTG
+
CCCC9F<9FF<FFGDG777@F@<FEFFDCCG<F<FG,+8+@CGGFEFC7CEGG,E,6@FFCF<,,8++=FDGGGGCF=FE8,B,?E,=F9E<EEF,EF,CFAA,?,CC+++46@3:3,CC,,53CF<D,BCFE7@CF*3:F<F>7<*5*<CC3F,7@<<=F*=FEE:BE**<C**+0+0++:5C>*5*;?5**2**2<?EC*;+0+2<:CGC*:ACG?CC/CE8:C*+<**2++0<++:33+0<<<E<<+?<C*:*+/>7=**<+*25?:+)**2+**9)7@5**)*)()))**//))))0
@M03506:14:000000000-AKVR1:1:1101:12466:5674 1:N:0:46
ATGAACTCCTACGGGAGGCAGCAGTGGGGAATCTTGCACAATGCACGAAAGTGTGATGCAGCAACGCCGCGTGCGGGAAGACGGCCTTCGGGTTGTAAACCGCTTTCAGTTGGGACGAAGCTTCGTTGGTTAATAGCCACGCGGAGTGACGGTACCTTCACAAGAAGCCCCGGCTAACTACGTGCCAGCAGCCGCGGTAATACGTAGGGGGCAAGCGTTGTCCGGAATCATTGGGCGTAAAGCGCGTGTAGGCGGCTCGATAAGTCTGCTGTGAAAGTCCAGGGCTCAACCCTGGGATGCC
+
CCCCCGGGGGGGGGGGGGGGGGGGGGGGGGGGGGGGGGGGGGGGGGGGGGGGGGGGGGGGGGGGGGGGGGGGGGGGGGGGGGGGGGGGGGGGGGGGGGGGGGGGGGGGGGGGGGFGGDGGGGGGGGGGGGGGGGGFGGGGGGGGGGGGGGGGGGGGGGGGGGGGFGGGFGGGGGGGGGGGGGGFGGFGGGGGGGGGGDGECCFGFGGGGGGDGGGGGGCEEFGGGEGGGGGGGGGGEEGGGGFEGGGGCFG947EG5>D5EFDGGGGGCCFB6DGFGF;F79<EG@GF275:FF>F7@>)6
@M03506:14:000000000-AKVR1:1:1101:21961:5682 1:N:0:46
ATGAACTCCTACGGGAGGCAGCAGTGGGGAGTTTTGGGCAATGGGCGAAAGCCTGACCCAGCAACGCCGCGTGAGGGAGGAAATCCTTCGGGATGTAAACCTCACAAGCAAGGGAAGAGCGCTTCCGATCGAATAAATCGGAAGTTCGACGGTACCTTGCGTAAGCCACGGCTAACTACGTGCCAGCAGCCGCGGTAATACGTAGGTGGCAAGCGTTGTTCGGAATTATTGGGCGTAAAGGGCGCGTAGGTGGCCTGTTAAGTCGGCTGTGAAAGCCCGGGGCTCAACCCCGGAAAGTCGG
+
CCCCCGGGGGGGGGGGGGGGGGGGGGGGGGGGGGGGGGGGGGGGGGGGGGGGGGGGGGGGGGGGGGGGGGGGGGGGGGGGGGGGGGGGGGGGEEFGGGGGGGGGGGGGGGGGGGGGGGGGGGGGGGGGGGGGGGGGGGGGGGGGGGGGGGGGGGGGGGGGEFGEGGCGFGGGGGGGGGGGFAFGGGGGGGGGGGGGGGCFGGGGGGFGGFGGG5CC8CEFGGD8E5:FFEEGGGGGGGGGGGGGGGGDGGGGG6CFFFDFFGGGGGECEGGFCCC?C3<DGEBGGFG@<DB>E5>BF=77>
@M03506:14:000000000-AKVR1:1:1101:15727:5707 1:N:0:46
ATGAACTCCTACGGGAGGCAGCAGTGGGGAATTTTGCGCAATGGGGGAAACCCTGACGCAGCAACGCCGCGTGGAGGATGAAGTCCCTTGGGATGTAAACTCCTTTCGACCAAGACGATAATGACGGTACTGGTGGAAGAAGCACCGGCTAACTCTGTGCCAGCAGCCGCGGTAATACAGAGGGTGCGAGCGTTGTTTGGAATTATTGGGCGTAAAGGGCGCGTAGGCGGCGCGGTAAGTCACCTGTGAAATCTCCCGGCTCAACTGGGAGTCTGCAGGCGAAACTGCCGTGCTGGAGTAT
+
CCCCCGGGGGGGGGGGGGGGGGGGGGGGGGGGGGGGGGGGGGGGGGGGGGGGGGGGGGGGGGGGGGGGGGGGGGGGGGGGGGGGGGGGGGGGGGGGGGGGGGGGGGGGGGGGGGGGGGGGGGGGGGGGGGGGGGGGGGGGGGGGGD7FGGGGGGFGGGCGGGGGGGFGGGGGGGGGGGGGGGGCFGGGGGGGGFGGG+<EGGG?CCCFGGGGGGGGGGGGGGGGCGGGGGGGGGGGGEFGGGG?GFFC<EFCC?GGGFGG5CFCFFGFF9E@GF>:FFGGDE)C5@F??D:9::FF5566/
@M03506:14:000000000-AKVR1:1:1101:13066:5754 1:N:0:46
ATGAACTCCTACGGGAGGCAGCAGTGGGGAATTTTGGGCAATGGGCGAAAGCCTGACCCAGCAACGCCGCGTGGAGGATGACAGGTCTCGGGATGTAAACTTCGCAAGCACGGGAAGAATAGGCGTGATTTAATGGCTTGAGCGATGCGGGTGCCGTTTGTACGCTCAAGCTAGCTCCGTGCCAGCCGGCACTGTAATACGGGGGGGGCAAGCGTTGTACGGCTTGGCGGGGCGGACGGGGAGCGTAGGCGGCCACCGCAAGGCGATTGGTAAATCCCCGGGCTGAACCCGGCCAGGGCAA
+
CCCCCGGGGGGGGGGGGGGGGGGGG,FGGGGG<FGG+FGGGGGG<FGGGDG8FGGGG,EFGG8FGGGGGGGGG+,CFEGGG9,,+5,CBFG+8CFGGGGG,?E++46@+4EFGGG7FGG<,,,B+333,,,<3,,,BFG+,,,@+38++@FF:<5F1*>>>;,<****,7<<,,,,@?*1***,24*4*<*1+,4,+4++43B5>****1*;88/*C:++**2C5**3//**2:****):5*:*22*1:FGGGC53/55)115*:7*/5*+****+2)9)/)):*)*/,*51)))).)0)0
@M03506:14:000000000-AKVR1:1:1101:11603:5762 1:N:0:46
ATGAACTCCTACGGGAGGCAGCAGTGGGGAATTTTGCGCAATGGGGGAAACCCTGACGCAGCAACGCCGCGTGGAGGATGAAGTCCCTTGGGACGTAAACTCCTTTCGACCCGGACGATAATGACGGTACGGGTGGAAGAAGCCCCGGCTAACTTCGTGCCAGCAGCCGCGGTAATACGAGGGGGGCAAGCGTTGTTCGGAATTATTGGGCGGAAAGGGCGCGTAGGCGGTGCGGTAAGTTACCTGCGAAATCTCCGGGCTTAACTCGGCGCCTGCAGGCGAAACTGCCGCGCTTTAGTGT
+
CCCCCGGGGGGGGGGGGGGGGGCGGGGGGGGGGGGGGGGGGGGGGGGGGGGGGGGGGGGGGGGGGGGGGGGGGGGGGGGGGGGGGGGGGGGGGGGFGGGGGGGGGGGGGGGGGGGGGGGGGGGGGGGGGGGGDFFGGGGGGGFGGFGGEEGGGGGGGGGGGGCFFGGGGGGGFGGFGGG@FGGGGDEGDFGEGGGG>CCE>*;@E7+:CFGE**8CCF5288EGE8*9CE/*:CE==5F3+<?E?CC7CEEGGCCGEDGDG56:FFFD5*5)>*75*9FCD33=EF**47)2550)*9*1*
@M03506:14:000000000-AKVR1:1:1101:24685:5775 1:N:0:46
ATGAACTCCTACGGGAGGCAGCAGTCGGGAATTTTGGGCAATGGGCGAAAGCCTGACCCAGCAACGCCGCGTGAAGGATGAAATCCCTCGGGATGTAAACTTCGCAAGAACGGGAAGAATAAGTAGGGGACAATACCCCCTATGATGACGGTACCGTTGGTAAGCTCCGGCTAACTCCGTGCCAGCAGCCGCGGTAATACGGGGGGAGCAAGTGTCGTTCGGATTTACTGGGCGTAAAGGGCGCGTAGGTGGCTAGCACAAGTCAGTTGGGAAAGCTCCGGGCTTAACTCGGAAAGGTCAA
+
CCCCCGGGGGGGGGGE>FFGGGGGFGGGDEGFGGGDGGGG@FDFGGCFGGGGG<FFGGGGGGGGGG>FGG=FGGGGGGGGFGCFFECEFGGEGGGGGGGGGGGEGGGGGGGGDDE=CGDCFGFCDFGEEGCEDFGGFGG@FF7DF<CGGDGGGDGGC@@DFGG:FGGGGEDEEGGF>F*@:FFGGGF88CFCGD8<>C29CB*18C5E5CFC+<2+;*288C=:E6@?++<58CC/:**+*1:=>=1/AFGGG*<5<*:5=*29+*0:C**.9/*:*)07)57C*)**)20()00)79@F?
@M03506:14:000000000-AKVR1:1:1101:21592:5784 1:N:0:46
ATGAACTCCTACGGTAGGCAGCAGTCGAGAATTTTTGACAATGGGGGAAACCCTGATCGAGCGACGCCGCGTGGAGGATGAAGGTCTTCGGATTGTAAACTCCTGTCATTTGGGAACAAGGTGCACACGTTAACTGCGTGCGTATTGATAGTACCAGAAGAGGAAGGGACGGCTAACTCTGTGCCAGCAGCCGCGGTAATACAGAGGTCTCAGGCGTTGTTCGGATTCATTGGGCGTAAAGGGTGCGTAGGCGGCGCGGTAAGTCGGGTGTGAAATCTCGGAGCTTAACTCCGAAACTGCA
+
CCCCCGGGGGGGGGGGGGGGGGGGGGGGGGGGGGGGGGGGGGGGGDDDGGGGGGGGGGGGGGGGGGGGGGGGECFGGGGGGGGGGGGGGGG:FGGGGFGGGGFFFGGGGGFGGGGGGGGFGGGGGGGGGFGGGGGGGGEFGGFGEGGGGGGGF=@FFGGFGGGC<:CFFGCEGGGGGGGGCFEFGFFFCF@=FGCCCCEFGGF@:EEGFGF9CGGEG?ECGG=EE*A?9+<CGFDEGGDGGFGGE=ECCEEGGGGGE@CC5:F+ACGG:C57*02A>F:9<>EGF4C7476)85)778=F*
@M03506:14:000000000-AKVR1:1:1101:24146:5790 1:N:0:46
ATGAACTCCTACGGGAGGCAGCAGTGAGGAATCTTGCGCAATGGACGAAAGTCTGACGCAGCGATGCCGCGTGGGGGATGAAGGCCTTCGGGTTGTAAACCCCTTTTAGTGGGAAAGAAACACCCGGATGTTAACAGCGTCCGGGCTTGACGGTACCCACAGAATAAGCCACGGCTAACTCTGTGCCAGCAGCCGCGGTAAGACAGAGGTGGCAAGCGTTGTCCGGAATTACTGGGCGTAAAGCGCGCGTAGGTGGCTAGATGAGTCCGGTGTGAAATCCGTCGTCTTAACCGGGGAACTG
+
CCCCCGGGGGFFGGGGGFGGGGGGGGGGGGCFFGGGFEGC@FGGGGGGGEEFFCGGG:CF+@C:@@FGGECFGGGG:FFEGD9,ADEFGFGGG+>BEGFGDCEGCGDGE9FGDCFFAFFGGGGECCEEGGGCGGGGF8FFCGEEBCFGEGFGCFC>@,<FGGF@CCCFG7,<FFG@B:2,<7CCFGCFG7:::FGGC81?5@FFCGFGDC8FF*9@CGGG5/2<EE*:;<9+0<EC=C78C:CFEDEDE*:EGGFF6)*/++0:6:C:5>7;/>C+**29)0)5*8*04:9)57:535@)*
@M03506:14:000000000-AKVR1:1:1101:20721:5803 1:N:0:46
ATGAACTCCTACGGGAGGCAGCAGTGGGGAATCTTGCACAATGGGCGAAAGCCTGATGCAGCGACGCCGCGTGGGGGATGAAGCATTTCGGTGTGTAAGCCCCTTTCGACCCGGACGAATGCCTCGCAAGAGGAGTGACGGTACGGGTATAAGAAGCCCCGGCTAACTACGTGCCAGCAGCCGCGGTAAGACGTAGGGGGCCAGCGTTGTTCGGAATTACTGGGTGTAAAGGGTTCGTAGGCGGTGTGGCAAGTTGGGAGTGAAATCTCTGGGCTCAGCCCAGAGGCTGCTTCCAAAACTG
+
CCCCCGGGGGGGGGGGGGGGGGGGGGGGGGGGGGGGGGGGGGGGGGGGGGGGGGGGGGGGGGGGGGGGGGG@FGGGGGGGGGGGGGGGGGGGGGGGGGGGGGGGGGGGFGGGGGGGGGGGGGGGGGGGGGGGGGGGGGGGGGGGGGGGGGFFGFGGGFGGGGGGGGGGGGGGGGGDFGGFFFGGGGEE>CFGGGGGGGGGDGGGGE;CGGFGGG>>>FCCGGCECGE?GGFGGFGGEGGFC6CE*/:DECC653<*C:19:C7CCD+0<FF@GF*/9?7DG@F*:F34.79:?@BFFFF67
@M03506:14:000000000-AKVR1:1:1101:11764:5803 1:N:0:46
ATGAACTCCTACGGGAGGCAGCAGTCGAGAGTTTTTGACAATGGGGGAAACCCTGATCGAGCGACGCCGCGTGGAGGATGAAGGTCTTCGGATTGTAAACTCCTGTCATTGGGGAACAAGGTGCATACGTTAACTGCGTGTGTATTGATAGTACCCGAAGAGGAAGGGACGGCTAACTCTGTGCCAGCAGCCGCGGTAATACAGAGGTCCCGAGCGTTGTTCGGATTCATTGGGCGTAAAGGGTGCGTAGGCGGCGCGGTAAGTCGGGTGTGAAATCTCGGAGCTTAACTCGGAGACTGCA
+
CCCCCGGEGGFGGGDCGGGD@FEAEFEGGGGGGGFGEGGGFCGGGGGGGGGGGFGGFGGGGGGFGDGGGGGGGGCBC?FGGGGGGFFGGGG:FFFGGGGGGGGEDEFCDEFGGGGFGGGGFGGGGGFFGDGFEGFGGGEGFFBFCFGDCFGGGGGGFCCF:DFGFGGGGGCGGGGGFFGGGG;FCFGCFGG:FFCFGCECFFGF?FFGGGGGDEDG8ACAGGGG8;AC?@:?CC5::EG5?::=EDE98:59<7/7?>CD*27++95D5C*<::>E0*:7>35EFF7?<:9(7))0.7?41
@M03506:14:000000000-AKVR1:1:1101:21277:5803 1:N:0:46
ATGAACTCCTACGGGAGGCAGCAGTAAGGGATATTGCACAATGGGCGAAAGCCTGATGCAGCAACGCCGCGTGGAGGAAGAAGGCCTTCGGGTCGTAAACTCCTTTTCTCACTGACGAGGAAGGACGGTAGGTGAGGAATAAGTCACGGCTAACTACGGGGCAGCAGCCGCGGTAAAACGGAGGTGGCAAGCGTGATCCGGATGTAATGGGCGTAAAGGGTGTGCAGGCGGGGGGTCAAGTGGTGTATGAAGTATCCTGGGTCAACTAGGAGAGGTTAAGCCAGAAGGGCCGGTTTGAGTG
+
CCCC?CEFC@CC@@C;FB@C@FFC;F,CF8@@<C<F<C<CCFG,C@@CBE@<EFF<FGEF<<EDECCB+67@FFBFDGFD@CFFFGE<AFGGAC:@FC7,CA5B5CFFA@@FF99E@?F++:BF<,@F3=FF?D9FFGDFCFGD9<FEDGGC@F>3C++**5*@C<B<FFDFE<F*FC,**:::11<CFCC<<<**5<+=78813<+2:E>CC**1/<E5*2:EGGCFEEGC***/**0<<:99**+*0+3+;39*3@*7**9*<:+9CC6)*550*9***))*:)*)(*.(00))8/)99
@M03506:14:000000000-AKVR1:1:1101:19062:5805 1:N:0:46
ATGAACTCCTACGGGAGGCAGCAGTGGGGTATCTTGCACAATGGGCGAAAGCCTGATGCAGCGACGCCGCGTGGGGGATGAAGCATTTCGGTGTGTAAACCCCTTTCGACCCGGACGAATGCCTCGCAAGAGGTGTGACGGTACGGGTCTAAGAAGCCCCGACTAACTACGTGCCTGCAGCCGCGGTAAGACGTGGGGGGCCAGCGTTGTTCGGAATTACGGGGTGTAGAGGGTGCGTGGGCGGTGTGGCAAGTTCGGACTTAAATCGCTGGTCTCAGGCCAGACGCTGGTGCCTGAGTTG
+
CCCCCGGGGGGGGGGGGGGGGGGGGGGGGFFG<CFFGDGGGGGGGFGGGG@FGGGG<FGGGGCEGGGGGGGGGGEGGGGGGGGC=,,C?FG:+8BFFCFG,CFGGGGGGGGGGGGGGG7,3,38FFC+@5,@F,@=8F,>*6*>:::5*=CF,,,,,,1=**14=,?:2CF2<7*,,=2,7*<*:E8CGG9+:C****:C8**//8C8::*38:C580+<*2:**:/3++2@*1/*1******2CEED**:+/3+*;>*)/+:9+:?**1C.***:C*0>*0)2/0))()0(*.**0)***
@M03506:14:000000000-AKVR1:1:1101:6335:5817 1:N:0:46
ATGAACTCCTACGGGAGGCAGCAGTCGAGAATTTTTCTCAATGGGGGAAACCCTGAAGGAGCGACGCCGCGTGGAGGATGAAGGTCTTCGGGTTGTAAACTCCTGTCATTTGGGAACAATGCGTAAATATTAACTGTATTTGCGTTGATAGTACCAGAAGAGGAAGAGACGGCTAACTCTGTGCCAGCAGCCGCGGTAATACAGAGGTCTCAAGCGTTGTTCGGATTCATTGGGCGTAAAGGGTGCGTAGGCGGCGCGGTAAGTCGGGTGGGAAATCTCGGGGCTTAACTCCGAAACTGCA
+
CCCCCGGGGGGGGGGGGGGGGGGGGGGGGGGGGGGGGGGGGGGGGGGDGGGGGGGGGGGGGGGGGGGGGGGGGGGGGGGGGGGGGGGGGGGGGGGGGGGGGGGGGGGGGGGGGGGGGGGGGGGGGGFGGGGGGGGGGGGGGGGGGGGGGGGGGGFGGGGGGGGGGGGFGGGGGGGGGGGGGGGGGGGGGGGGGGGGGGGGGGGGFGGGGGGGGGGGGGCC5CEG5EGGECFGGGGGGGDFCF5:C5EGCEGGGGGDE@GG=E49<5EGGG=DC6DEG*:FDE37=>CF9FFFF>5.8FFF*
@M03506:14:000000000-AKVR1:1:1101:3891:5819 1:N:0:46
ATGAACTCCTACGGGAGGCAGCAGTGGGGAATCTTGCGCAATGGGCGAAAGCCTGACGCAGCGATGCCGCGTGCGGGATGAAGGCCTTCGGGTTGTAAACCGCTTTCAGCAGGGACGAAAATGACGGTACCTGCAGAAGAAGCCCCGGCCAACTACGTGCCAGCAGCCGCGGTAATACGTAGGGGGCGAGCGTTGTCCGGCTTTATTGGGCGTAAAGAGCTCGTAGGCGGTTCGATAAGTCGGATGTGAAATCTCCACGTTTAACGTGGAGGGTGCATTCGATACTGTCGTGACTAGAGTC
+
CCCCCGGGGGGGGGGGGGGGGGGGGGGGGGGGGGGGGGGGGGGGGGGGFCGGGGGGGGGGGGGGGGGFGGDGCECGGCFFCFGGGFFGGGGGGGGGGFGGGEGGGGGGFGGGGGGGGGDGGD,FFGGGGGGGGGGFGFFGGFGGGGDDGCEGGGFGGGGDGGCGFC::FGGGGGEGGGGCCCFFCCGGEGEGGGGC?EGG*8:?EFGCFFFECEGGGGGGFGEGDF>FCEEEEE;CCCCA0:5:EGGDCE?FGGCFC>D/CCCEGC**:<C@75<CCFCCC=B5C8CFFF>()746:**9*
@M03506:14:000000000-AKVR1:1:1101:17855:5826 1:N:0:46
ATGAACTCCTACGGGAGGCAGCAGTAGGGAATTTTCCACAATGGGCGCAAGCCTGATGGAGCAACGCCGCGTGCAGGATGAAGGCCTTCGGGTTGTAAACTGCTTTTGTCTGTGAAGATTATGACGGTAGCAGACGAATAAGGACCGGCTAACTACGTGCCAGCAGCCGCGGTCATACGTAGGGTCCAAGCGTTATCCGGAATTACTGGGCGTAAAGAGTTGCGTAGGTGGCAGGGTAAGTTAGTAGTGAAATCGTGTGGCTCAACCATACACCCATTACCAAAACTGCTCAGCTAGAAGA
+
CCCCCGGGGGGGGGGGGGGGGGGGGGGGGGGGGGGGGGGGGGGGGGGGGGGGGGGGGGGGGGGGGGGGGGGGGGGGGGGGGGGGGGGGGGGGGGGGGGGGGGGGFGGGGGGGGGGGGGGGGGGGGGGGGGGGGGGGGGGGGGGGGGGGGGGGGGGGGGCGGGGGGGGGGGGGGGGGGGGGF:FGGGGGGGGGFGGGGGGGGGGFGFGGGGGGGGGGGGGGGGGGGGGGG?FGGGGGGGGGGGGGGGGGGGGGGGGGGFGGC*2<CD=5EFGFGGGFGFFFGFFCFFF6<09<FFFFF==F6
@M03506:14:000000000-AKVR1:1:1101:6146:5836 1:N:0:46
ATGAACTCCTACGGGAGGCAGCAGTCGAGAATTTTTCTCAATGGGCGAAAGCCTGAAGGAGCGACGCCGCGTGGGGGATGAAGGGCTTCGGCTCGTAAACCCCTGTCATTTGCGAACAAACCTTACGTTTTAATAAAGCGTGAGCTGATTGTAGCGAAAGAGGAAGGGACGGCTAACTCTGTGCCAGCAGCCGCGGTAATACAGAGGTCCCAAGCGTTGTTCGGATTCACTGGGCGTAAAGGGTGCGTAGGTGGCAGGGTAAGTTCGATGTGAAATCTCCGAGCTTAACTCGGAAACTGCA
+
CCCCCGGGGGGGGGGGCFGGGGGGGGGGFCEGGGGGGGGGGGGGGGGGGGGGGGGGGGGGGGGGGGGGGGDCFGGGGGGGGGGCCFGGGGGGDGGGGDFGGGGFGCFGGGGGGGGGGGGGGFGGGGG@FGCFGGGGGGGGFGGCFFFCBFGGGGGDECEEGGGGGGGGCGGGGFEFG9FAECFGGGFDCFGGGEGGEGGGCD@FGGGC8F>9CCGGEE=8AEGGD58EFFCG==88>CCCFF=C=EEGCC=:7FGGG:DCG66<CCE4CF68:C?9CF>*75):EF76<>B?FFFDFF771
@M03506:14:000000000-AKVR1:1:1101:19041:5838 1:N:0:46
ATGAACTCCTACGGGAGGCAGCAGTGGGGAATCTTGCACAATGGGCGAAAGCCTGATGCAGCGACGCCGCGTGAGCGATGAAGCCCTTCGGGGTGTAAAGCTCTTTCGACGGGAACGATTATGACGGTACCCGGAGAAGAAGCTGCGGCTAACTACGTGCCAGCAGCCGCGGTAATACGTAGGCAGCAAACGTTGTTCGGAATTACTGGGCGTAAAGAGTGTGTAGGCGGTTCTGTAAGTTTGGTGTGAAATCTCCCGGCTTAACTGGGAGGGTGCGCCGAAAACTGCAAGGCTTGAGTGC
+
CCCCCFGGGGGGGGGGEGGDGGGGGGGGGGGGGGGFGGGGGGGGGGCEEGGGGGGGGGGGGGGGGGGGGDGGGGEFGFGGGGGGGFGGGGGGGGGGGCFFGGGDDFFE<FEGGGGGGFGFEAFGGGGGGGDGGCEGGGF?CGGG7CCEGGGGGGGGGGEGEF?FGGGGGGGGGGGGDFC<<@7FGGEFF8@ECEFEF7>EEGGC7CCCGFFG58E*++;CFCFF7:+2:CE589E+?<C<C++:5==DGC?F:++0;7C<:*9+<DFGC*:5779=5><C1)0*26743C*4<6)<>FF=*
@M03506:14:000000000-AKVR1:1:1101:19732:5843 1:N:0:46
ATGAACTCCTACGGGAGGCAGCAGTGGGGAATTTTGGACAATGGGCGCAAGCCTGATCCAGCCATGCCGCGTGCGGGAAGAAGGCCTTCGGGTTGTAAACCGCTTTTGTCAGGGAAGAAATCTTCTGAGCTAATACCTCGGGAGGATGACGGTACCTGAAGAATAAGCACCGGCTAACTACGTGCCAGCAGCCGCGGTAATACGTAGGGTGCAAGCGTTAATCGGAATTACTGGGCGTAAAGCGTGCGCAGGCGGTTATGCAAGACAGATGTGAAATCCCCGGGCTCAACCTGGGACCTGC
+
CCCCCGGGGGGGGGGGGGGGGGGGGGGGGGGGGGGGGGGGGGGGGGGGGGGGGGGGGGGGGGGGGGGGGGGGGGGGGGGGGGGGGGGGGGGGGGGGGGGGGGGDGGGGGGGGGGGGGGGGGGGGGGGGGGGGGGGGGFGGGGGGGGGGGGGGGGGGGGGGGGGGGGFGGGGGGGGGGGGFGGFCFGGGGGGGGGGGGGGGGGGGGGFGGGGGGFGGGG5EFFGGGGDGGFGGG6CGDEGGFGGGGGDG5:EGGGGDGFGGGG*<CFGGFDFFCGGGFFFCF>5CC)9??C>(>:FF4::F5
@M03506:14:000000000-AKVR1:1:1101:14014:5845 1:N:0:46
ATGAACTCCTACGGGAGGCAGCAGTCGGGAATTTTGGGCAATGGGCGAAAGCCTGACCCAGCAACGCCGCGTGAAGGATGAAATCCCTCGGGATGTAAACTTCGCAAGAACGGGAAGAATAAGTAGGGGACAATACCCCCTATGATGACGGTACCGTTTGTAAGCTCCGGCTAACTCCGTGCCAGCAGCCGCGGTAATACGGGGGGAGCAAGCGTTGTTCGGATTTACTGGGCGTAAAGGGCGCGTAGGCGGCCAGCACAAGTCAGTTGTGAATTCTCCGAGCTTAACTCGGAAAGGTCAA
+
CCCCCGGGGGGGGGGGGGGGGGGGGGGGGGGGGGGFGGGGGGGGGGGGGGGGGGGGGGGGGGGGGGGGGGGGGGGGGGGGGGGGGGGGGGGGFGGGGGGGGGGGGGDGGGGGGG7FFGGGGGGGGGGGGDGGGGGGGGGGGFGGCGGFGGGGGGFFFGGGGGGFGCFFGGGGGGGCGGGFGGGGGGDFGGGGGGCCEGFDFEGGGDCECCF>FEGGGCCGGGGGDGGGGGGGGCGGG=>?CGGEGG5CCFGGDC5DF:7F*CCGFG?7E*A67*0<FFFC<35*<@FF97<?:35>4*9@?
@M03506:14:000000000-AKVR1:1:1101:13477:5861 1:N:0:46
ATGAACTCCTACGGGAGGCAGCAGTGGGGAATTTTGGACAATGGGGGCAACCCTGATCCAGCCATGCCGCGTGAGTGAAGAAGGCCTTCGGGTTGTAAAGCTCTTTCGGTAGGAACGAAACGGTTACGGCTAATACCTGTGACTAATGACGGTACTTACAGAAGAAGCACCGGCTAACTACGTGCCGGCAGCCGCGGTAATACGTAGGGTGCGAGCGTTAATCGGAATTACTGGGCGTAAAGGGTGCGCAGGCGGTCTCGTAAGCTGGGTGTGAAAGCCCCGGGCTTAACCTGGGAATGGC
+
CCCCCGGGGGGGGGGGGGGGGGGGGGGGGGGGGGGGGGGGGGGGGGGGGGGGGGGGGGGGGGGGGGGGGGGGGGGGGGGGGGGGGGGGGGGGGGGGGGGGGGGGGGGGGGGGGGGGGGGGGGGGGGGGGGGGGGGGGGGGGGGGGGGGGGGGGGGGGGGGGGGGGGGGGGGGGGGGGGDGGGGGGGGGGGGGGGGGGGGGGGGG<EFGEGGGGDGGGE=EGGGGGGDGGCFCGGGFEC9EFGGGGGGGGGDEGGEGEFGGGDFFC7ECGGG7D7:+:<FGD>>5CBDF)2?2;FFF?FF4.
@M03506:14:000000000-AKVR1:1:1101:26424:5865 1:N:0:46
ATGAACTCCTACGGGAGGCAGCAGTGGGGAATTTTGGGCAATGGGCGAAAGCCTGACACAGCAACGCCGCGTGAGGGAGGAAATCCTTCGGGATGTAAACCTCACAAGCAAGGGAAGAGAGCTGCGGGCTGAATAATCCCGCAGTGCGACGGTACCTTGCGTAAGCCACGGCTAACTACGTGCCAGCAGCCGCGGTAATACGGATGGGGCAAGCGTTGGTCGGAACTATATGGCGTTAAGGGCGCGTAGGAGGCTTGTTAATCAGGCTGTGAAAGTCCGCGGCTACACCCCGGAGGGTCAG
+
CCCCCGAFGGGGGGGECGGGGGGGFGGGGGGFGFFGGGGGGGDEFC+@FGGGGGGGF6FF8EGG<@@@FGEFEE@DDC@CFGFGAEAFFGGGGCFGGGGCGCG,?EFEFGGCFE,BFFAEE<C8F77@FDFFFGD>C9=CCC:FF,;ECEE>FG:ACFCFEB::FGGCFF**=CGG9?,<<<FFF@E+:FF7FCC?*/<C7**;*/*/*;>5C*C*2?*1<:CGG*3AF+0++*:;**9++0:*:5/7:C+:>*:7:>DGF+*+306CG<FB**22297)/07/*)70()04;>>B5575)
@M03506:14:000000000-AKVR1:1:1101:24050:5880 1:N:0:46
ATGAACTCCTACGGGAGGCAGCAGTGGGGAATCTTGCGCAATGCGCGAAGGCGTGACGCAGCAACGCCGCGTGGGGGAAGAAGGCTTTCGGGTTGTAAACCCCTTTCAGTTGGGACGAAGCTTCGGCGGTGAACAGCCGACCGGAGTGACGGTACCTTCACAAGAAGCACCGGCTAACTACGTGCCAGCAGCCGCGGTAATACGGGGGGAGCAAGCGTTGTTCGGATTTACTGGGCGTAAAGGGCGCGTAGGCGGCCAGCACAAGTAGGTTGTGAAATCTCCGAGCTTAACTCGGAAAGGG
+
CCCCCFGGGGGGGGDGEGEGGG@FGAFGGFDFGGGEGEGEFGEEEGGGGGGGGGGGGGGGGGFFFCEEDGGGGGGGEGGGGGGGDFFFEEGG<FE@AFGDGGG<F8FFGFGGGDD=C@EGDGGGGGGGG7FGGGGFEGGGG7FFEGGCGGGCFFE:FGFGFFGDFGG78*;8CG*8C8+<:CFF5;+@*2;@FE*:?EC8C+0C>EEGG:>EGG@;>*5C5;<EEGGGF7:FGGGEC:<ECFGDEEGG*2>CFGGG5>DG6=FFG*+29:9591*2:97:**0*:77:):=2*)0)0774)
@M03506:14:000000000-AKVR1:1:1101:15421:5885 1:N:0:46
ATGAACTCCTACGGGAGGCAGCAGTAAGGGATATTGCACAATGGGCGAAAGCCTGATGCAGCAACGCCGCGTGGAGGAAGAAGGCCTTCGGGTCGTAAACTCCTTTTCTCACTGACGAGGAAGGACGGTAGGTGAGGAATAAGTCACGGCTAACTACGTGCCAGCAGCCGCGGTAAAACGTAGGTGGCAAGCGTTATCCGGATTTACTGGGCGTAAAGGGTGTGCAGGCGGGCGGTCAAGTGGTGTATGAAATATCCTGGCTCAACCAGGAGAGGTTATGCCAGACTGACCGGTTTGAGTG
+
CCCCCGGGGGGGGGGGGGGGGGGGGGGGGGGGGGGGGGGGGGGGGGGGGGGGGGGGGGGGGGGGGGGGGGGGGGGGG7FGGGFEGGGGGGGGGGGGGEGGGGGGGGFGCFGGGGGGGGGGGGGGGGGGGGGGGGGGGCFFDGGGFGFGFDGGGGGGGGGGGGGGGGGGGGGGGCFGGG9FEGGGGGGGGGGGGGGEGC9CGDGGGGFGGGGGG>EECFGG=EECCCCFGGGG5CEC75=FGF?EG7EGGCGGCFFC<1:DEG<?9DFGFD57*7>?DF:>7?FGF:C:)*975)).)/0*1
@M03506:14:000000000-AKVR1:1:1101:20236:5890 1:N:0:46
ATGAACTCCTACGGGAGGCAGCAGTCGAGAATTTTTGACAATGGGGGAAACCCTGAAGGAGCGACGCCGCGTGGAGGATGAAGGTCTTCGGGTTGTAAACTCCTGTCATTTGGGAACAAGTGTCGGTACGTAACTGCTACCGGCTTGATAGTACCAGAAGAGGAAGAGACGGCTAACTCTGTGCCAGCAGCCGCGGTAATACAGAGGTCTCAAGCGTTGTTCGGATTCATTGGGCGTAAAGGGTGTGTAGGTGGCGCCGTAAGTCGGGTGTGAAATTTCGGGGCTTAACTCCGAAACTGCA
+
CCCCCGGGGGGGGGGGGGGGGGGGGGGGGGGGGGGGGGGGGGGGGGGGGGGGGGGGGGGGGGGGGGGGGGGGGGGGGGGGGGGGGGGGGGGGGGGGGGFFGGGGGGGGGGGGGGGGGGGGGGGGDGGGGGGFGGGGGGGGGGGGGGGGGGGGGGGGGGGGGGGGGGGFGGGGGGCGGFGGGGFFFGGGGGGFEFGGGEDGGGFCGGGFG?EFFGG5*;:CCGGECG89+<+CCCGG=EC*<EG*:2>1+<FCFG=DE5DC5*>+<9EG7)*7:C7CF*:<3)0/5)092:/8B35))9@4/
@M03506:14:000000000-AKVR1:1:1101:9687:5907 1:N:0:46
ATGAACTCCTACGGGAGGCAGCAGTCGGGAATTTTGCGCAATGGGCGAAAGCCTGACGCAGCAACGCCGCGTGAGGGATGACGGCCTTCGGGTTGTAAACCTCTTTTATCAGGGAAGATAATGACGGTACCTGATGAATAAGTCACGGCTAACTACGTGCCAGCAGCCGCGGTAATACGTAGGTGACAAGCGTTGTCCGGATTTACTGGGCGTAAAGAGCGCGCAGGCGGTCGTTCAAGTCGAGTGTGAAAGCCCCCGGCTCAACTGGGGAGGGTCACTCGATACTGATCGACTCGAAGGC
+
CCCCCGGGGGGGGGGGGGGGGGGGGGGGGGGGGGGGGGGGGGGGGGGGGGGGGGGGGGGGGGGGGGGGGGGGGGGGGGGGGGGGGGGGGGGGGGGGGGGGGGGGGGGGGGGGGGGGGGGGGGGGGGGGGGGGGGGGGGGGGGGGGGGGGGGGGGGGGGGGGGGGGGGGGGGGGGGFGGGGGGGGGGGGGGGGGGGGGGGGGGGGGGGGGGGGGGGGGGGGGGGGGGGGGGEGEEGGGGG@EEGGGGGGGGGGGGFGGFGG5:FGGGGGGGG>CDGDFFDFD>FGGFGF2CF?D>B>:FEB)
@M03506:14:000000000-AKVR1:1:1101:21495:5948 1:N:0:46
ATGAACTCCTACGGGAGGCAGCAGTGGGGAATCTTGCGCAATGGCCTAACGGCTGACGCAGCGACGCCGCGTGTGGGATGAAGCTCCTCGGAGTGTAAACCACTGTTGCCCGGGACGAATAGCTCGATTAATCGAGCCTGACGGTACCGGGTGAGGAAGCACCGGCTAACTCCGTGCCAGCAGCCGCGGTAATACGGGGGGTGCGAGCGTTGTCCGGAATCACTGGGCGTAAAGGGCGCGTAGGTGGTTTGATAAGGGTGTGGTGAAAGTCGGGGGCTCAACGCTGGATCTGCCGTTCCGA
+
CCCCCGGGGGGGGGGGGGGGGGGGGGGGGGEGGGGGGGGGGGFGGGGGGGGGGGGGGGGGGGGGEGGGGGGGGGGGGGGGGGGGGGGGGGGCFGGGGGFFCFFGGGGFGFFGDGGGGGGGGGFAE7BGGGA<D@FFGGGG@DGEGGGGGGGCFGDF7FF7FGGGGGGCFF:CFEFCCF97:FEGG*<CGGG5C@FFGGGGG8CDGGG5::8>ED@E?C5E?7C7+ACF>/1;8?+***9CC*>=CFG9/2C7:++2<F*9*25*>C+??>:)>DC*9)1*77):2.1)-9*67/))))0..
@M03506:14:000000000-AKVR1:1:1101:4326:5953 1:N:0:46
ATGAACTCCTACGGGAGGCAGCAGTGGGGAATATTGGACAATGGGCGAAAGCCTGATCCAGCCATACCGCGTGAGTGATGAAGGCTCTGGGGTTGTAACTCCCTTTTGTGCGGGAGGATATTGACGGTACCGAAAGAATAAGCGATTGCTAACTACGTTCCAGCAGCAGCGGTAAAACGAAGGTGGCGAGCGTTATCCGGAATGACTGGGGGTAAAGCGGGAGCAGGCGGGTTACCTAGTGGGATATTAAAGGTTGGGGCTTAACCCTATGAGTGTATGGTGAACTGGTAACCTGGGGTGG
+
CCC9BFGGGGGGGGGGGGGGGGGGG,C,@FBGFFG,,FFGGGGGGGGGGGGGGGGGGG9FG,,CF,CEGGGGGDG,,:66E<FEG,6C,6CC48=4CF,,C5,BFG?<E,,8C++4+B??,@,<,BCF+FF+++38>,,C<<,+3,6@,,CFFG,383,,<@,:D7F,@:F@>@<,7:1***16,*6:*:**4<*2BCEE8*=+7424B***2;CF9+C*/*2**2*18E*C**2++<09C55*<2+2<:C<70<7EE33*/*<+2=20*+***03*/*02**<9*2)-**,1*)))75))
@M03506:14:000000000-AKVR1:1:1101:16840:5974 1:N:0:46
ATGAACTCCTACGGGAGGCAGCAGTGGGGAATCTTGCGCAATGGCCTAACGGCTGACGCAGCGACGCCGCGTGTGGGATGAAGCTCCTCGGAGTGTAAACCACTGTTGCCCGGGACGAATAGCTCGATTAATCGAGCCTGACGGTACCGGGTGAGGAAGCACCGGCTAACTCCGTGCCAGCAGCCGCGGTAATACGGGGGGTGCGAGCGTTGTCCGGAATCACTGGGCGTAAAGGGCTCGTCGGTGGCCAACTAAGTCAGACGTGAAATCCCTCGGCTTAACCGGGGAACTGCGTCTGGTA
+
CCCCCGGGGGGGGGGGGGGGGGGGGGGGGGGGGGGGGGGGGGFGGGGGGGGGGGGGGGGGGGGGGGGGGGGGGFGGGGGGGGGGGGGGGGGGGFGGGGGGGGGFGGGFGGGGGGGGGFGGFGGGGGGGGGGGGGGGGGGGGFGGGGGGGGGGGGGGGGGGGGGGCFEGGGFGGDFFGGGGGCFGFGGCE::CGFFGGGGGGGGGGGG5>:;8CEFGGGCFGGGDGGG*/:8CFFFGD8CE5*:57E=7C?*:4?7DFFCGC+>CCDGF:*A:*7C53>DD7??CG@D>0*).*8)007)/0
@M03506:14:000000000-AKVR1:1:1101:21550:5981 1:N:0:46
ATGAACTCCTACGGGAGGCAGCAGTGGGGAATCTTGCGCAATGGCCTAACGGCTGACGCAGCGACGCCGCGTGTGGGATGAAGCTCCTCGGAGTGTAAACCACTGTTGCCCGGGACGAATAGCTCGATTAATCGAGCCTGACGGTACCGGGTGAGGAAGCACCGGCTAACTCCGTGCCAGCAGCCGCGGTAATACGGGGGGTGCGAGCGTTGTCCTGAATCACTGGGCGTAAAGGGCGCGGAGGTGGGTTGATAAGGGTGTGGTGAAAGTCCGGGGCTCAACCCCGGATCGGCCGGTCCTG
+
CCCCCGGGGGGGGGGGGGGGGGGGGGGGGGGGGGGGGGGGGGEFGGGGGGGGGGGGGGGGGGGGGGGGGGGGGGGGGGGGGGGGGGGGGGGGGGGGGGGGGGGEGGGGGGGGGGGGGGGGGFGFGEGGGGGGGGGGGGGGGGGDGGGGGGGFGG>GGGFGGGGGGGGEFG:FFEGFDFCFGCF7FCFGDEEGGGGGGGGGGGDEE*?EGCGDGCF+<E+7C+@A7CCCE>88FGCE7ECG*7CCCFG3?EG67<7:A:27:77CF797:2<FGGGGD@<FFF>57:<5()),555)05)*/
@M03506:14:000000000-AKVR1:1:1101:19937:5984 1:N:0:46
ATGAACTCCTACGGGAGGCAGCAGTCGAGAATTTTTCACAATGGGCGCAAGCCTGATGGAGCGACGCCGCGTGGGGGATGAGTGGCTTCGGCCCGTAAACCCCTGTCATTTGCGAACAAATTGGTTCAATTAACACCTGAACCATTGATAGTAGCGAAAGAGGAAGGGACGGCTAACTCTGTGCCAGCAGCCGCGGTAATACAGAGGTCCCAAGCGTTGTTCGGATTCACTGGGCGTAAAGGGTGCGTAGGTGGCGAGGTAAGTCGGATGTGCAAGCTCGGAGCTCAACTCCGAAATGGCC
+
CCCCCGGGGGGGGGGGGGGGGGGGGGGGGGGGGGGGGGGGGGGGGGGGGGGGGGGGGGGGGGGGGGGGGGGGGGGGGGGGGGGGGGGGGGGGGGGGGGGGGGGGGGGGGGGGGGGGGGGGGGGGGGGGGGGGGGGGGGGGGGGGGGGGGGGGGGGGGGGGFGGGGGGGGGCGGGGGGGGGGGGGGGGGFGGGGGDEEGGFFFCECFGGGGGGGGDGGCEEC?EE5EGGGGGGGGGGGGGFGGGGEGGGDGGGGGGGC>D9<7=:9>=CCDC6*::?F:CDGDFG=FC=7>485<55>FFF9
@M03506:14:000000000-AKVR1:1:1101:16782:5987 1:N:0:46
ATGAACTCCTACGGGAGGCAGCAGTCGAGGATCATTCGCAATGGGCGAAAGCCTGACGATGCGACGCTGCGTGAACGATGAAGGCCTTCGGGTCGTAAAGTTCTTTCGCGCAAGAACAAGGAAGGTATGTGAATAACATACCGACTTGAGGGTACTGCGTAAAGAAGCACCGGCTAACTCCGTGCCAGCAGCCGCGGTAATACGGGGGGGGCAAGCGTTGTTCGGAATTACTGGGCGTAAAGGGCTCGTAGGTGGCCAACTAAGTCAGACGTGAGATGCCTCGGCTTAAACGGGGAACTGG
+
CCCCCGGGGGGGGGGG@FCGGGFGGGGDFGF<FCFFFGGGFGGGFCGGGGGGCFGGGGGGGGGGGGGCGEGGGCDGGGGGGGGGGGG@EFGGGGGGGGGGAFFFDEGGGGGGCFFGFGFGGGGGG8FGGEFGFGGGGFFF,D:FGEGGGGGGGGGGGGGEFDGGFFGGGGGGEGGGGGGF7F<:FGGGGGGGGGGGGEGGGF@7<CCCEGGDEFG5C2AEE5+;EEDGFFFFGDF5CED=FFGD5=5C8CFG7CC9*0>F?CCF0:7?GGG394*3**29:<>ED3<64:=?F:@>5>FF)
@M03506:14:000000000-AKVR1:1:1101:8460:5993 1:N:0:46
ATGAACTCCTACGGGAGGCAGCAGTAGGGAATTTTCCACAATGGGCGAAAGCCTGATGGAGCAACGCCGCGTGCAGGACGAAGGCCTTCGGGTTGTAAACTGCTTTTATCTGTGACGATTATGACGGTAGCAGATGAATAAGGATCGGCTAACTCCGTGCCAGCAGCCGCGGTCATACGGAGGATCCAAGCGTTATCCGGAATTACTGGGCGTAAAGAGTTGCGTAGGTGGCATTGTAAGCGAGTAGTGAAAGCCTGGGGCTCAACCCCTTACACATTACTTGAACTGCAAAGCTAGAGGG
+
CCCCCGGGGGGGGGGGGGGGGGGGGGGGGGGGGGGGGGGGGGGGGGGGGGGGGGGGGGGGGGGGGGGGGGGGGGGGGGGGGGGGGGGGGGGGGGGGGGGGGGGGGGGGGGGGGGGGGGGGGGGGGGGGGGGGGGGGGGGGGGGGGGGGGGGGGGGGGGGGGGGGGGGGGGGGGGGGGGGGGGGDDFGGGGGGGGGGGGGGGGGGFGGFGGGGG88CFFFGGGGG*2CGFCCFGGGGEGFGGDGGGGGGGCFGGGGGGFGGE5CFGFGCEFGFGCGEF4CGGFF?FFFF<F?A67*=?FFF)
@M03506:14:000000000-AKVR1:1:1101:11347:6016 1:N:0:46
ATGTACTCCTACGGGAGGCAGCAGCAGGGAATTTTCCACAATGGGCGAAAGCCTGATGGAGCAACGCCGCGTGCAGGAGGAAGGCCTTCGGGTTGTAAACTGCTTTTATATGTGACGATAATGACAGTAGCATACGAATAAGGACCTGCTAACTACGTGCCAGCAGCCGCGGTCAAACGTAGGGTCCAAGCGTTATCCGGAATCACTGGGCGTAAAGAGTTGCGTAGGTGGCAATGTAAGCAGATAGTGAAAGGTCACGGCTCAACCGTGGATACATTACCTGAACTATATAGCTAGAGCG
+
CCCCCGGGGGGGGGGGGGGGGGGGGGGGGGGGGGGGGGGGFGGGGGGGDDGGGGGGGGGGGGGGGGGGGGGGGGGGGGGGGGGGGGGGGGGGGGGGGGGGGGGGGGGGGGGGGGGGGGGGGGGGGGGGGGGGD<FGGGGGGGGGGGGGGGGGGGGGGGGGGGGGGGGGGGGGCGGGGGGFGGGGGGGGGGGGGGGGGGGGGGGGGGGGGFGG>E5CGGGGGGF>EGGGGGGGFEGGGGGGGGG6?CE>FDF9FGCGG@GG57C?GGGGGDGEGGGGGFGGGFF*3?F?A:79@?BF*66*0
@M03506:14:000000000-AKVR1:1:1101:5407:6021 1:N:0:46
ATGAACTCCTACGGGAGGCAGCAGTCGAGAATTTTTCACAATGGGGGAAACCCTGATGGAGCGACGCCGCGTGGGGGATGAATGGCTTCGGCCCGTAAACCCCTGTCATTTGCGAACAAATTGGTTCACTTAATACCTGAACCATTGATAGTAGCGGAAGAGGAAGGGACGGCTAACTCTGTGCCAGCAGCCGCGGTAATACAGAGGTCCCAAGCGTTGGTCGGATGCACTGGGCGTAAAGGGTGCGTAGGCGGGCGGGTAAGTCTGATGTGAAATATCACAGCGTAACTGTGAAACGGCA
+
CCCC@FEGDAFGGGGGGE7@FGGGGGFFEFGGGGCCCFEF?EFGGGG:CFEA@FGGGGGFFEGGGEFF=7C:FEGDGGGED9FCFF@@?@E=?@@=@EGF8CE=>FDEFFFAGGFED=F?F9BB,:EB93FCC=@CFFGGGECCFCFGDFCFFFF:C<CFFGGFGF@7<7*==<F,,<:<FFGFGEFCGF+=C>ECCEEE7@<CG?E@C+;0;@*;A;**/+2*:**2AE+<858C=*7@CEEC5*:98EC+95*18>D):<C99>EG?F7*0*03*/*0:=F**01)408666697)).)
@M03506:14:000000000-AKVR1:1:1101:4406:6023 1:N:0:46
ATGAACTCCTACGGGAGGCAGCAGTGGGGAATTTTGCGCAATGGGGGAAACCCTGACGCAGCAACGCCGCGTGGAGGATGAAGTACTTCGGTACGTAAACTCCTTTCGATCGGGACGATTATGACGGTACCGAGAGAAGAAGCCCCGGCTAACTTCGTGCCAGCAGCCGCGGTAATACGAGGGGGGCGAGCGTTGTTCGGAATTATTGGGCGTAAAGGGTGCGTAGGCGGGTTGGTAAGTCTGATGTGAAATCTATGGGCTCAACTCATAGTCTGCATCGGAAACTGCCGGGCTTGAGGGG
+
CCCCCGGGGGGGGGGGGGGGGGGGGGGGGGGGGGGGGGGGGGGGGGGGGGGGGGGGGGGGGGGGGGGGGGGGGGGGGGGGGGGGGGGGGGGGGGFGGGGGGGGGFGGGFGGGGGGGGGGGGGGGGGGGGGGGG7FGGGGGGGGFFFDGGGGFGGGGGGGGGGGGGGGGGGGGDGGGGGGGGGGGGCEGEGEGEEEECGEGEG5EFGGGGGGGECE5FGGGC5E;CGGGGG*:*:CCFCGFFFFGGEGGC:9+?<:FGFG4CG=<FDC>FGG*?DFCC629DB)7CBDF0CE>@5)7)))5)
@M03506:14:000000000-AKVR1:1:1101:11349:6029 1:N:0:46
ATGAACTCCTACGGGAGGCAGCAGCAGGGAATTTTCCACAATGGGCGAAAGCCTGATGGAGCAACGCCGCGTGCAGGAGGAAGGCCTTCGGGTTGTAAACTGCTTTTATATGTGACGATAATGACAGTAGCATACGAATAAGGACCTGCTAACTACGTGCCAGCAGCCGCGGTCAAACGTAGGGTCCAAGCGTTATCCGGAATCACTGGGCGTAAAGAGTTGCGTAGGTGGCAATGTAAGCAGATAGTGAAAGGTCACGGCTCAACCGTGGATACATTACCTGAACTATATAGCTAGAGCG
+
CCCCCGGGGGGGGGGEGGGGGGGGGGGGGGGGGGGGGGGGGGGGGGGGGGGGGGGGGGGGGGGGGGGGGGGGGGGGGGGGGGGGGGGGGGGGGGGGFFFFGGGGGGGGGGGGGGGGGGGGGGGGGGGGGGGGGGGGGGGGGGGGGGGGGGGGGGGGGGDFGFFG@CDFGGGGGGGGGGGGGGGGCFGGGGGDGGEGGGGGGGGGGGGFGFGGECEGFFGGGFCGGD8CCGGFCCD?FCFGD?FDEGGGGGGADC9>+6D:E*9EFDFD7>EEG7>?C=CC7*/C?:*74CFBFFFF*60*<
@M03506:14:000000000-AKVR1:1:1101:26919:6030 1:N:0:46
ATGAACTCCTACGGGAGGCAGCAGTGGGGAATCTTGGACAATGGGCGAAAGCCTGATCCAGCCATGCCGCGTGAGTGAAGAAGGCCTTAGGGTTGTAAAGCTCTTTTGGCAGGGACGAAAATGACGGTACCTGCAGAATAAGCCCCGGCAAACTTCGCGCAAGCAGCCGCGGTAATACGACGGGGGCTGGCGTTGTTCGGAATTACTGGGCGTAAAGCGGACGCAGGGGGGTTGTTAAGTCAGGGGTAATCCCGGGGCGTCACTCCAGAACTTCCTTTCATACACGGAACCTCGTGAATGG
+
CCCCCFGGG-CFCGE@CFEEGGEEAE@DFG;FEFG9F8@CFEFGGFEGGE7EFFG<CGAGFFGFEGG<@@E+CC7<FGFGGFG8C<<<E,<,,C74CFG,?9,<CEG9+,CBC>4++8+B>EEABC7?FCF<CAF<?=,9F97,+3@73@CG7<@,++8*****,,35**1**<*@F,<B**=CCFC>*//81:8?8FGGG*8:9++<:FFCE>;*<F8*/2:*1C5*2:8:E7?@79C9+ACC5C**02++*/*)17/1*:90<*+9+0*/0773:4*****3+0)),9.()0)0))///
@M03506:14:000000000-AKVR1:1:1101:22663:6031 1:N:0:46
ATGAACTCCTACGGGAGGCAGCAGTGGGGAATTTTGTGCAATGGGGGAAACCCTGACACAGCGACACCGCGTGAGCGAAGAAGCCCTTTGGGGTGTAAAGCTCTGTCGGCTGGAACGAAAAAAATGACGGTACCAGCAAAGGAAGCATCGGCTAACTACGTGCCTGCAGCCGCGGTAAGACGTAGGCTGCAAGCGTTGTCCGGATTTATTGGGCGTAAAGAGTTCGTAGGCGGTTCGCTAAGTCTGATGTTAAAGATCGGGGCTCAACCCCGGGAGTGCATTGGATACTGGCGGACTGGAG
+
CCC@CGGGGGGGGGGGGGGGGGGGGGGGGGGGGGGGGGGGGGGGGGGGEGGGGGGGFGGGGGGGGGGGGG:FGGGFGDGGDG8EGGGGGGGGGGGGGGGGGGGGGFGGGGGGGGFGDEGGGFC+DFGFGG=FF9F@GFGFG@FCFGG9FEGG7FDEGCCFGGGGGCGCEF@<@CEGCE<,FE:FGE:8FCCFEGGE>EGFGGDE5:6<EGCGGGDC*;*A+A<AEGG=88+:EEEE=**;*<33<:+:C0<F>CE*<BD7CC<C5*0921:.9<<=DFDGCB=C<=FFF*900>3>)5@).
@M03506:14:000000000-AKVR1:1:1101:24419:6044 1:N:0:46
ATGAACTCCTACGGGAGGCAGCAGTGGGGGATATTGCACAATGGACGCAAGCCTGATGCAGCCATGCCGCGTGTATGAAGAAGGCCTTCGGGTTGTAAAGTACTTTCAGCGAGGAGGAAGGCATTAAGGTTAATAACCTTAGTGATTGACGTTACTCGCAGAAGAAGCACCGGCTAACTCCGTGCCAGCAGCCGCGGTACTACGGAGGGTGCAAGCGTTAATCGGACTTACTGGGCGTAAAGCGCACGCAGGCGGTTTGTTAAGTCAGATGTGATATCCACGAGCTTAACTAGGGAACTGT
+
CCCCCGGGGGGGGGGGGGGGGGFGGGGGGG+CFGGCGFGG<FFG<FCCGGGGGGGGGGGGGGGGGGFGGGGGGGEGGGFCGFGGFGGGGGEGGGEGGGFGGGGFGGCGGGEGEGEGGGFGGGFGFGGGGGFGGGDFEDGGGFFGCFGGFGG:FGGGGGEGGDCCFGEGFEFG>C7@7FD,>FC@G:CFGFGGGF7F8*4*5BCE@EGGCEECF;B*13**;?C:88*:<70<C6CCC:/*/9CG5*:<**//9CGD=59<6+:7+*3:+*<920*0:***2)0:C)*65**)*)05)7:?*
@M03506:14:000000000-AKVR1:1:1101:20183:6044 1:N:0:46
ATGAACTCCTACGGGAGGCAGCAGTCGAGAATTTTTCTCAATGGGGGAAACCCTGAAGGAGCGACGCCGCGTGGAGGATGAAGGTCTTCGGATTGTAAACTCCTGTCATTGGGGAACAAGGTGCATACGTTAACTGCGTGTGTATTGATAGTACCCGAAGAGGAAGGGACGGCTAACTCTGTGCCAGCAGCCGCGGTAATACAGAGGTCCCAAGCGTTGTTCGGATTCATTGGGCGTAAAGGGTGCGTAGGCGGCGCGGTAAGTCGGGTGTGAAATCTCGGAGCTTAACTCCGAAACTGCA
+
CCCCCGGGGGGGGGGGGGGGGGGGGGGGGGFGGGGGGGGGGGGGGGGGGGGGGGGGGGGGGGGGGGGGGGGGGGGGGGGGGGGGGGGGGGGGGGGGGGGGGGGGGGGGGGGGGDGGGGGGGGGGGGGGGGGGGGGGGGGGGGGGGGGGGFGGGGGGGDFGGGGGGGGGGGGGGGGGGCGGGGGGGGGGGGGFGGGGGCGGFGGGGGGGGGGGGGGG>EGGGGGGCCEGGG7CCGGGD5C5:CEGGDGGGGGGGGGGGFCG5EFEFDGGGG=>CF>FGF:F3)<E=?CFFFFFFFF)8=FF*
@M03506:14:000000000-AKVR1:1:1101:11259:6054 1:N:0:46
ATGAACTCCTACGGGAGGCAGCAGTAGGGAATTTTCCACAATGGACGCAAGTCTGATGGAGCAACGCCGCGTGCAGGATGAAGGCTTTCGGGTCGTAAACTGCTTTTCTGATCGACGATTATGACGGTAGGTCAGGAATAAGGGTCGGCTAACTACGTGCCAGCAGCCGCGGTCATACGTAGGACCCAAGCGTTATCCGGAATTACTGGGCGTAAAGAGTTGCGTAGGTGGCAGAGTAAGTTACTAGTGAAAGCGTGCGGCTCAACCGCATATCCATTATTAAAACTGCTCAGCTAGAAGA
+
CCCCCGGGGGGGGGGGGGGGGGGGGGGGGGGGGGGGGGGGGGGGGGGGGGGGGGGGGGGGGGGGGGGGGGGGGGGGGGGGGGGGGGGGGGGGGGGGFGGGGGGGGGGGGGGGGGGGGGGGGGGGGGGGGGGGGGGGGGGGGGGGGGGGGGGGGGGGGGGGGGGGGGGGGGGGGGDFGGGFGGGGGGGGFGGGGGGFGGGGGDGGGGGGGGGGGGCGGGGGGGFGGGGGGGGGGGGGGGGGGFGG?EGGGFGGGGGGGFGGE57CGGGGGGGF777C78FG=F*CGFGFFCFAFFB?FFFF4
@M03506:14:000000000-AKVR1:1:1101:6247:6091 1:N:0:46
ATGAACTCCTACGGGAGGCAGCAGTCGAGAATCTTCCACAATGGACGAAAGTCTGATGGAGCGACGCCGCGTGATCGATGAAGTCCTTCGGGATGTAAAGATCCTTTATGAGATAGAAAGTTTATTGATCGTCTCATGAATAAGAGGTTGCTAAACTCGTGCCAGCAGCAGCGGTAATACGAGTGCCTCGAGCGTTATCCGGAATTATTGGGCGTAAAGGGTGTGTAAGCGGCTTTGTTAGTCTCCTGTGAAAGACTTTGGCTCAACCAAGGGAACGCGGGGGAAACGGCGTGGCTCGAGT
+
CCCCCGGGGGGGGGGGGGGGGGGGGGGGGGGGGGGGGGGGGGGGGGGGGGGGGGGGGGGGGGGGGGGGGGGGGGGGGGGGGGGGGGGGGGGGFGGGGGGGGGGGGGGGGGGGGGGGGGGGFGGGGGGGGGGGGFGGGGGGGGGGGGFGGGGGGGGGFGGGGGGGGGGGGGGGGGGGGGGGGFGGGGGGGCGGEGGGGGGGGGGEGGGGGG9FGGGGGGGGGGGGGGG7BFEGECGGGGGDCFG?FGDGGGGGFGGGGFGGGFGGGF6<E55FGGCCD@DGD::CCFGF?D)47DEFFF@@/
@M03506:14:000000000-AKVR1:1:1101:24305:6135 1:N:0:46
ATGAACTCCTACGGGAGGCAGCAGTGGGGAATATTGGACAATGGGCGAAAGCCTGATCCAGCAATGCCGCGTGAGTGATGAAGGCCTTAGGGTTGTAAAGCTCTTTTGCCAGGGATGATAATGACAGTACCTGGAGAATAAGCTCCGGCTAACTCCGTGCCAGCAGCCGCGGTAATACGGAGGGAGCTAGCGTTGTTCGGAATTACTGGGCGTAAAGCGCGCGTAGGCGGCTTTGTAAGTTAGAGGTGAAAGCCCGGGGCTCAACCCCGGAACTGCCTTTAAAACTGCATCGCTTGAATCC
+
CCCCCGGGGGGGGGGGGGGGGGGGGGGGGGGGGGGFGFGFGGGGGGGGGEGGGGGGGGGGGGGGGGGGGGGGGGGGGGGGGGGGGGGGGGGGGGGGGGGGGGGGGGGGGGGGGGGGGGGGGGGGGGGGGGGGFGGGGGGGGGGGGGGGGGGGGGGFGGGGGGGGGGGGGGCFGGGGGGGGEGGGGGGGGGGGGGGGGGGG7EGGGGGGGFG5B8C59@EGGGGG5EGGGGGGGCFGC7CFEEFFGGG<E6AEGECDE5CG*:D?C5EGEDCDGGFEF4?:*6@CC6DFFGF<>>:F4)19<
@M03506:14:000000000-AKVR1:1:1101:8372:6175 1:N:0:46
ATGAACTCCTACGGGAGGCAGCAGTGGGGAATCTTGCACAATGGGCGAAAGCCTGATGCAGCGACGCCGCGTGAGCGATGAAGCCCTTCGGGGTGTAAAGCTCTTTCGACGGGAACGATAATGACGGTACCCGGAGAAGAAGCTGCGGCTAACTACGTGCCAGCAGCCGCGGTAATACGTGGGCAGCGAGCGTTGTTCGGAATTACTGGGCGTAAAGAGTGTGTAGGCGGTGTTCCCAGTCTGTTGTGAAATCTCCCGGCTTAACTGGGAGGGTGCAGCGGAAACGAGAATGCTAGAGGGG
+
CCCCCGGGGGGGGGGGGGGGGGGGGGGGGGGGGGGGGGGGGGGGGGGGGDGGGGGGGFGEGGGEGGGGGGGGGGGGGGGGGGGGGFGGGGGGGGGGFGGGGEFGFGGGGGGGGFGGGGGGGFGGGGGGGGGGGGFGGGGFGGGGGFGGGGGGGGGGGGGGGGGGGGGGGGCGGCFGFGGGFGGGGDCEEGGGGGGGGCCEGEFGC<FGGG>E:588ECFEG<F;CF7CEGGGEEF99+7<C<A<CF:3CFG97+3>87D5=CF7+2<D=*/8DDGC4=<DC)<CC5<@4*74/=4=*95>3
@M03506:14:000000000-AKVR1:1:1101:17780:6179 1:N:0:46
ATGAACTCCTACGGGAGGCAGCAGTGGGGAATTTTGCGCAACGGGGGAAACCCTGACGCAGCAACGCCGCGTGGAGGATGAAGCCCCTTGGGGTGTAAACTCCTTTCGACCAAGACGATAATGACGGTACTGGTGGAAGAAGCACCGGCTAACTCTGTGCCAGCAGCCGCGGTAATACAGAGGGTGCAAGCGTTGTTCGGAATTATTGGGCGTAAAGGGCGCGTAGGCGGCGCCACAAGTCACCTGTGAAATCTCTGGGCTTAACTCAGAGCCTGCAGGCGAAACTGTGGTGCTGGAGTAT
+
CCCCCGGGGGGGGGGGGGGGGGGGGGGGGGGGGGGGGGGGEGGGGGDCGGGGGGGGGGGGGGGGGGGGGGGGGGGGGEGGGGGGGGGFGGGGGFGGDG<FGGGGGGGGGGGCFG8>FCFGGGGGGGGGGGG9EGGGGGGGGGGFG@FGEGGGGGGGGGCFFDCFGGGGGGCGGG7:,<<CFFGGGGDEFFF>;;>;ACEEDCCGGGGGGFGGGDCG@<CEEC8E5ECFEEGGGGGGFGGGFGGGGGFD7::CFFFDEFGG=FGGF7:FEG?FFGGG44*1>7>=E*>=9DFF?FF/07/7*
@M03506:14:000000000-AKVR1:1:1101:23886:6185 1:N:0:46
ATGAACTCCTACGGGAGGCAGCAGTGGGGAATCTTGCGCAATGGCCTAACGGCTGACGCAGCGACGCCGCGTGTGGGATGAAGCTCCTCGGAGTGTAAACCACTGTTGCCCGGGACGAATATCTCGATTAATCGAGCCTGACGGTACCGGGCGAGGAAGCACCGGCTAACCCCGTGCCAGCAGCCGCGGTAATACGGGGGGTGCGTGCGTGGTCCGGAATCACGGGGAGGAAAGGGCGCGTAGGTGGTTTGATAAGGGGGTGGTGAAAGTCCGGGGCTCAGCCCTGGAGCTGCCGTGCGGA
+
CCCCCGGGGGGGGGGGDGGCGGCEFGGFGGFCGFFCDFEE:CC,FGFFGGGGGC:FFCECGCEGGGGD7BC@FCGGGCEFGGGG?FGGGGGEGGGFFGFGGFFC88,8EA==FE>C@@+>:,<,B=,DF7=<@<<FCECC:F:FGCE:>>C*>FEG*<36C,=FFE*C@,*4CGE7FF,,1;@>C5888:?*<CCFEGE*C*/8:/*2CC*:E+6*88=FFFC***:*2*;0+*2?:*9?**2A:AC<*2*+2+3>+.)11CD5**+2:><49)C=7>FGG9)**0*0(2<?F)7<7<)0)
@M03506:14:000000000-AKVR1:1:1101:11462:6228 1:N:0:46
ATGAACTCCTACGGGAGGCAGCAGTAGGGAATATTGGACAATGGGCGAAAGCCTGATCCAGCAATGCCGCGTGAGTGAGGAAGGCCTTAGGGTTGTAAAGCTCTTTCGGCGGGGACGATGATGACGGTACCCGCAGAAGAAGCCCCGGCTAACTTCGTGCCAGCAGCCGCGGTAATACGAAGGGGGCGAGCGTTGTTCGGAATTACTGGGCGTAAAGGGCGCGTAGGCGGCCATCTTTGTCAGGCGTGAAAGCCCTGGGCTCAACCCAGGAATTGCGCTTGGGACGGGACGGCTTGAGTTG
+
CCCCCGGGGGGGGGGGGGGGGGGGGGGGGGGGGGGGGGGGGGGGGGGGGGGGGGGGGGGGGGGGGGGGGGGGGGGGGGGGGGGGGGGGGGGGGGGGGGGGGGGGGGGGGGGGGGGGGGGGGGGGGGGGGGGGGGGGGGGGGGGGGGGGGGGCGGGGGGGGGGGGGGGGGGGGGDFGGGFFGGGGGGGGGGGGGGGGGGGGGGGGGGGGGGGGGGCGGCGGEGGGGGGGGGGGGGGFGCCEGGGGGECDGGGGGGGFGFGGFF6CFFDGDGF4<F4EGEDGGFF5C@GF1<>>55:5:@?7*
@M03506:14:000000000-AKVR1:1:1101:14802:6231 1:N:0:46
ATGAACTCCTACGGGAGGCAGCAGTGGGGAATATTGGACAATGGGGGCAACCCTGATCCAGCCATGCCGCGTGAGTGAAGAAGGCCTTCGGGTTGTAAAGCTCTTTCGGCAGGAACGAAATGGTTCGTGTTAATACCACGGACTGATGACGGTACCTGAAGAAGAAGCACCGGCTAACTACGTGCCAGCAGCCGCGGTAATACGTAGGGTGCAGGCGTTAATCGGAATTACTGGGCGTAAAGCGTGCGCAGGCGGTTTCTTAAGTCAGATGTGAAAGCCCCGGGCTTAACCTGGGAACTGC
+
CCCCCGGGGGGGGGGGGGGGGGGGGGGGGGGGGGGGGGGGGGGGGGGGGGGGGGGGGGGGGGGGGGGGGGGGGGGGGGGGGGGGGGGGGGGGGGGGGGGGGGGGGGGGGGGGGGGGEGGGGGFCFGGGGGGGGGGGGGGGGGGGGGGGGGGGGGGGGGGGGGGGGGGGGGGGGGGDEGGGFGGGGGDGGGGGGGGGDGDGGGGGC9CDGFGG6C658EGGFFFFG>EGG7CEFFFC=8DECEEECEGG55:5DGECEDFCCF7FGC+:CFFFGG>FCF5<DE@GGFC0)*05>FF54)0/*
@M03506:14:000000000-AKVR1:1:1101:7832:6247 1:N:0:46
ATGAACTCCTACGGGAGGCAGCAGTCGAGAATTTTTCTCAATGGGGGAAACCCTGAAGGAGCGACGCCGCGTGGAGGATGAGGGTCTTCGGGTTGTAAACTCCTGTCATTTGAGAACAAGGCCCCGGAATTAACTACTTCGGGGTTGATAGTATCAGAAGAGGAAGGGACGGCTAACTCTGTGCCAGGAGCCGCGGTAATACAGAGGTCCCAAGCGTTGTTCGGATTCATTGGGCGTAGAGGGTGCGTAGGTGGCGCCGTAAGTCGGGTGTGAAATGTCGGAGCTTAACCCGAAACTGCAT
+
CCCCCGGGGGGGGGGGGGGGGGGGGGGGGGGGGGGGGGGGGGGGGGGGGGGGGGGGGGGGGGGGGGGGGGGFFGGGGGGGGGGGGGGGGGGGGGGGGGGGGGGGGGGGGGGGGGGGGGGGGGFGGGGGGGGGGGGGGGGGGGGGGGGGGGGGGGGGGGDFGGGGGGGGGGGGGGDGGGGGGGGGGGGGFGGGGGGGGGGGGGGGGGGGCCFGGG>CEEEGGGGGEEEFFFFGGGFD=8C?EFEEGGD7EGGFGGGGGEGGG5CGGDEGCCCEFDCC*9CFGDFC*02=4:5,7)05*=F?9
@M03506:14:000000000-AKVR1:1:1101:12450:6266 1:N:0:46
ATGAACTCCTACGGGAGGCAGCAGTGGGGAATTTTCCGCAATGGGCGAAAGCCTGACGGAGTGACGCCGCGTGTGGGACGAAGGCCTTCGGGTCGTAAACCACTGTCAGTGGGAAAGAAGGGTGTCGGGGTTAATACCCCCGGCATTTGACGGTACCTGCAGAGGAAGCCCCGGCCAACTCTGTGCCAGCAGCCGCGGTGAGACAGAGGGGGCAAGCGTTGCTCGGAATTACTGGGCGTAAAGGGCGCGTAGGCGGGATGGCAAGTCGGTCGTGAAATCCCTCGGCTCAACCGAGGAACGG
+
CCCCCGGGGGGGGGGGGGGGGGGGGGGGGGGGGGGGGGGGGGGGGGGGGGGGGGGGGGGGGGGGGGGGGGGGGGGGGGGGGGGGGGGGGGGGGGGGGGGGGGGGGGGFFGGGGFGGFGGGGGGGGGGGGGGGGGGGGGGGGGGGGGGGGGGGGGGGGGGGGGGGGGGGGGFGGGGGGGGGGGGFFCFGFFGGGGGGGGGGCGFGGGFGGGGGGGGGGGGGGGFGEGGEEEFGGGGFFGD5C5CFEEEDE:55DGEGE>DGCE<9=F+7EDGFDG4FDFGCF?FG55*><FFBFBFF3;FE)
@M03506:14:000000000-AKVR1:1:1101:17560:6274 1:N:0:46
ATGAACTCCTACGGGAGGCAGCAGTGGGGAATTGTTCGCAATGGGCGCAAGCCTGACGACGCAACGCCGCGTGGAGGATGAAGATCTTCGGGTCGAAAACCCCTTTGGATCGAGACGAATGGCCCTCGGGTGAACAGCCGGAGGGAATGCCGGTACCGAAAGAAGAAGCCCCGCCTAACCCCGTCCAAGCAGCCGCGGTAATACGGGGGGGGCAACGGTTGTTCGGAATTCCTGGGCGTAAAGGGCTGGTGGGTGGCCAACTAAGTCGCACGTGAAACCCTCCGCCTAAACCGGGGTATTG
+
CCCCCGGGGGGGGGGGGGGEGGGGGGGGGGGGGGGGGGGGGGGGGGGGGGDGGGCEGGEGGGGGGGGGEGGFDGGGGD84E9,59?F<5AFF,+++BC+,4B+BC<,,,5,8=73++>+,B3>F++8@ECC7F,,,,8>*5@CGC7<>,,,=*4*=,1=*1*5+5CCEGFG7<*4*<,2*4////8*++***;*:*:**:/029CCEDCE?C58***18C*;8@8EC*C<+3+3+;5*1*2*<CCEC*5:*:C:7)88**/*9+7*+1>)*7C**50*2>*../*07).9),5)75)))/*
@M03506:14:000000000-AKVR1:1:1101:5357:6279 1:N:0:46
ATGAACTCCTACGCGAGGCAGCAGTCGAGAATTTTTCTCAATGGGGGAAACCCTGAAGGAGCGACGCCGCGTGGAGGATGAAGGTCTTCGGATCGTAAACTCCTGTCATTGGTGAACAAGACTCATCGGGTAACTACCGAGCGAGTTTGATAGTAGCCGAAGAGGAAGAGACGGCTAACTCTGTGCCAGCAGCCGCGGTAATACAGAGGTCTCAAGCGTTGTTCGGATTTATTGGGCGTAAAGCGTGCGTAGGCGGCGGGGTAAGTGAGGTGTGAAATCCCGGGGCTTAACTCCGGAACGG
+
CCCCCGGGGGGGGGGEGGGGGGGGGGGGGGFGGGGGGGGGGGGGGGGGGGGGGGGGGGGGGGGGGGGGGGGGGGGGGGGGGFGGGGGGGGGGGGGGGGGGGGGGGGGGGGGGGGGGGGGGGGGGGGGGGDGGGGGGGGGGGGGEGGGGCEFGGGGGGGGG:FGGGGGGGGGGEDGGD7FGGGFGFGGGGGGGGGEGGGEDE;FGGGGGGGGGGFGFGE8;8CFGGGE5>?CCGCFGGGDGGFGGGGGGGEEGGGGGGFGGGGD<CGGGGG?:FGFDCFFCFDEGGFDF2?@9=:B@BE5@B
@M03506:14:000000000-AKVR1:1:1101:21405:6304 1:N:0:46
ATGAACTCCTACGGGAGGCAGCAGTGGGGAATATTGGACAATGGGCGCAAGCCTGATCCAGCAATGCCGCGTGAGTGAAGAAGGTCTTCGGATTGTAAAGCTCTTTCGACGGGGACGATGATGACGGTACCCGTAGAAGAAGCCCCGGCTAACTTCGTGCCAGCAGCCGCGGTAATACGAAGGGGGCTAGCGTTGCTCGGAATGACTGGGCGTAAAGGGCGCGTAGGCGGTTCGTACAGTCAGACGTGAAATTCCCGGGCTCAACCTGGGGGCTGCGTTTGATACGTACGGGCTTGAGTTC
+
CCCCCGGGGGFGGGEGGGGEGGGGFGGGGGGGFGGFGCGGCFGGGGGGGGGGGGGGGGGGGGGFGGGGEGCEDCGGGGGGGGGGGGGGGGG:FGFGGGGFGAFGGGGGFGCDDGFFGEGGGGGGGDGGFGGGGGDGEDGDFGGGGGGGGG:7FGFGGGGGGGGGGEFCFGDGG:BFFFFFGEE>CEEG>GGGGGGG9>EEG*@C@CFGC8>EGED:CFDGGEEG>>CCE>:CEEG6EE7EF?F9CEEC5=FDFFFGD>DCC*6+:7CFF<E)>9<C3)99*9?+<3>4<DD0>@@>F)/1*
@M03506:14:000000000-AKVR1:1:1101:22599:6319 1:N:0:46
ATGAACTCCTACGGGAGGCAGCAGTGGGGAATATTGGACAATGGGGGCAACCCTGATCCAGCAATGCCGCGTGAGTGATGAAGGCCTTAGGGTTGTAAAGCTCTTTTACCGGGGACGATGATGACGGTACCCGGAGAATAAGCCCCGGCTAACTTCGTGCCAGCAGCCGCGGTAATACGAAGGGGGCGAGCGTTGTTCGGAATTACTGGGCGTAAAGGGCGCGTAGGGGGCGACCCAAGCCAGATGCGAAAGTCCTGGGCTTAACCTGGGGACGGCATTGGAGACGGGGGTGCTTGAATTG
+
CCCCCGGGGGGGGGGGGGGGGGGGGGGGGGEGEFGGGGGGGGGGGGGGGGGGGGGGGFGGGGGGGFGGGGGGGDECFFGFFGGFGGFFGGGFGGGGGGGGGGGGFGDFGGGDEGGGGGGGGGGGFGGGGGGFFECFGDAFFBCFGGGGG7FFAF9FFFFGGGFGGCFF>7@C<CECCFG7@CFEEGF82:::CEC5CFECCC887+3ACC8CCE8CFF5*/*::8:8**28CCE8:*;>**0/:<:+)**2:*<9CGFGF6:>9:D7CEC=09)1>>:***9)0:)*7())-7*9?56*0/
@M03506:14:000000000-AKVR1:1:1101:9736:6322 1:N:0:46
ATGAACTCCTACGGGAGGCAGCAGTGGGGAATATTGCGCAATGGGCGAAAGCCTGACGCAGCAACGCCGCGTGAGTGATGAAGGCCTTCGGGTCGTAAAGCTCTGTCGGAGGGAACGAATGTTTCTGAGGTTAACAGCCTCAGGAAGTGACGGTACCCTCAAAGGAAGCACCGGCTAACTCTGTGCCAGCAGCCGCGGTAATACAGAGGGTGCTAGCGTTGTTCGGAATCATTGGGCGTAAAGGGCGTGGAGGCGGGTTGGTAAGTCATGTGTGAAATCCCTCGGCTCAACCGGGGACCGA
+
CCCCCGGGGGGGGGGGGGGGGGGGGGGGGGGGGGGGGGGGGGGGGGGGGGGGGGGGGGGGGGGGGGGGGGGCFGGGGEFGGGGGGGGGGGGGGGGGGGGGGGGGGGGGGGGGGGGGGFE?FGGGGGGGGGGGGGGGGGGFD7CFFGGGGFGGGGFGGGFFFFGGGGGGCDEGGGGGGGFGCFBFGGGGGGGGGFGGGGGDGGGGFD98CGGGGGGGGGGCEEGGGGGEFF9@EGGGGGG===+CECE):*25CECC*0*)*:>CF>CF<*39CGG?*9D9CF47=D9><FFBFF350)08)
@M03506:14:000000000-AKVR1:1:1101:18788:6323 1:N:0:46
ATGAACTCCTACGGGAGGCAGCAGTGGGGAATTTTGCGCAATGGGGGAAACCCTGACGCAGCAACGCCGCGTGGAGGATGAAGTCCCTTGGGACGTAAACTCCTTTCGACCCGGACGATAATGACGGTACGGGTGGAAGAAGCCCCGGCTAACTTCGTGCCAGCAGCCGCGGTAATACGAGGGGGGCAAGCGTTGTTCGGAATTGTTGGGCGTAAAGGGCGCGTAGGCGGTGCGGTAAGTCACCTGTGAAACCTCTAGGCCTAACCTAGAGCCTGCAGGCGAAACTGCCGTGCTTGAGGGG
+
CCCCCGGGGGGGGGGGGGGGGGGGGGGGGGGGGGGGGGGGGGGGGGGGGGGGGGGFGGGGGGGGGGGGGGGGGGGGGGGGGGGGGGGGGGGGFGGGGGGGGGGGGGGGGGGGGGGGGDGDEGGGGGGGGGGGGGGGGGGGFGGFGGGGGGGGGGGGDGGGGGGGGGGGGGGGGGGGGGGGGGGGGEGGFFGGGEDGGGGGGGFGDGGGCEFDEGGGGGGGGGGGGGGGEGGGGGGC=EG9CCFF?F:C?FGGFGGGDFDGFGGFGGFGG=FFCFGFFFFGC3BEGBF@<G:>D)=F47?>:
@M03506:14:000000000-AKVR1:1:1101:27053:6333 1:N:0:46
ATGAACTCCTACGGGAGGCAGCAGTTGGGAATATTGGACAATGGGGGCAACCCTTATCCAGCAATGCCGCGCGAGTGATGAAGGCCTTCGGGTTGTAAAGCTCTTTTGCCAGGGACGAAGATGACGGTATCTGGAGAATAACCCATGGCTAACTTCGTGCCAGCAGCCGCGGTAATCAGAAGGGGGCACACGTGGTTCGGAATTACTGGCCGTAAAGAGCGCGTAGGCGCCGTATAACGTCATGCGAGAAATTCACGGGCTCAACCTGGGCGCTGCGCTTGCACATGTTGAGCCTGAATGC
+
C9BCCGGFF<DFC,7CFFGGGCGDAEFC:AFE9F,F?F,,CEGGG7@F7CF,B,,66,C9,@<EF,,6@@C+8>+8,C<,?E,,,45CF<CCF::?E,C?F<8,C,5?F,C,B:7F+@++??,FA+:8B+8,,AEC@FFGC,3B7,33,@DFGEAFCC++3@,DF<<,*53*1>FC,,2?>,:*1*<B*,,14*4=398CE1*<CFF@8*=BCCGF9+*22*:E5*/<C**1/**+++/2*2*+<C*<C*+3*++08))71*96C5+277*)1))*15)*/)*++/9*)0*(/)0)))*11
@M03506:14:000000000-AKVR1:1:1101:20365:6334 1:N:0:46
ATGAACTCCTACGGGAGGCAGCAGTCGGGAATTTTGGGCAATGGGCGAAAGCCTGACCCAGCAACGCCGCGTGAAGGATGAAATCCTTCGGGATGTAAACTTCGCAAGAACAGGAAGAATAAGTAGGGGATAATACCCCCTATGATGACGGTACTGTTTGTAAGCTCCGGCTAACTCCGTGCCAGCAGCCGCGGTAATACGGGGGGAGCAAGCGTTGTTCGGATTTACTGGGCGTAAAGGGCGCGTAGGCGGCCACCGCAAGTCGGTTGTGAAATCTCTGGGCTTAACCCAGAAAGGTCAA
+
CCCCCGGGGGGGGGGGGGGGGGGGGGGGGGGGGGGGGGGGGGGGGGGGGGGGGGGGGGGGGGGGGGGGGGGGGGGGGGGGGGGGGGGGGGGGGGGGGGGGGGGEGGGGGGGGGGGGGGGGGGGGGGGGGGGDGGGGGGGGGGGGGGGGGGGGGGFGGGGGGGGGGGGGGGGGGGFFCGGGGGGGGGGGGGGGGGGFGGGGGGGDGGGGGGGFGEG*:CFFGGECCEFFFGCFGGGEG5CFCEG5CGCDCFGGGGE3CBGDEC>FGGCDG5C=CFDG*9FGG:@F=F*949)48<F@)9*)0
@M03506:14:000000000-AKVR1:1:1101:9960:6337 1:N:0:46
ATGAACTCCTACGGGAGGCAGCAGTGGGGAATTGTTCGCAATGGGCGCAAGCCTGACGACGCAACGCCGCGTGGAGGACGAAGACCTTCGGGTCGTAAACTCCTTTCGATCGAGACGAATGGCCTCTGGGTGAACAATCTGGAGGAATGACGGTACCGAGAGAAGAAGCCCCGGCTAACTCCGTGCCAGCAGCCGCGGTAATACGGGGGGGGCAAGCGTTGTTCGGAATTACTGGGCGTAAAGGGCTCGTAGGCGGCCAACTAAGTCAGACGTGAAATCCCAAAGCTTAACTTTGGAACTG
+
CCCCCGGGGGGGGGGGGGGGGGGGGGGGGFGGGGGGGGGGGGGGGGGGGGGGGGGGGGGGGGGGGGGGGGGGGGGGGGGGGGGGGGGGGGGGGGGGGGGGGGGGGGGGGGGGGGGGGGGGGGGGGGGGGGGGGGGGGGGGGGGGGGGFFGGGGGGGGGGGGGGGGGGGGGGGGGGGGFDCGGGGGGCGGGGGGCCGGGEEGGGGGGGGD5EGD5CEGDG8EEGGGGGCFGFGFFFGGGG=EFG?E*:58C559CCDC3CC:CCCCCGF?F+7CGGFCF=F9)51CFGF<FF26@F@)*9?=
@M03506:14:000000000-AKVR1:1:1101:22751:6349 1:N:0:46
ATGAACTCCTACGGGAGGCAGCAGTGGGGAATCTTGCGCAATGGCCGAAAGGCTGACGCAGCGACGCCGCGTGGGGGATGACGCTTTTCGGAGTGTAAACCCCTGTTGCCCGGGACGAACAGCGCTTTTCGAGGCGCCTGACGGTACCGGGTGAGGAAGCACCGGCTAACTCCGTGCCAGCAGCCGCGGTAATACGGAGGGTGCGAGCGTGGTCCGGAATCACTGGGCGTAAAGGGCGCGTAGGCGGTGGGCGAAGACTGGGGTGAAAGCTCGTGGCGTAACGACGAGTCGGCCATGGATA
+
CCCCCGGGGGGGGGGGGGGGGGGGGGGGDFGGGGG9EGGEFGCEGGGGGGGGFEGGGGGGGGGGGDGGGGGGGEGGGFGEGGGGGGFGFGGDCCGFGGGAFGGFEFGADGGGGGFGGEGG7@<*:>8DFFGDFG:<<C::<CEGCGFCGGD:FFCFGGGFGFFFC>:8CFDEFGF5:FFCECFCFGEG::8CCFGFD;8CE8CC*/C:?:/*C?<888EGGFF@F>CFG*8EFFFE5?CGC5EGD:E7C7529**9*0*955<**/+:CC9)79DEG)*177)*27))(*)4753664/1*
@M03506:14:000000000-AKVR1:1:1101:14891:6350 1:N:0:46
ATGAACTCCTACGGGAGGCAGCAGTGGGGAATTGTTCGCAATGGGCGCAAGCCTGACGACGCAACGCCGCGTGGAGGATGAAGACCTTCGGGTCGTAAACTCCTTTCGATCGAGACGAATGGTTTCCGGGTGAACAATCCGGGAAAATGACGGTACCGAGAGAAGAAGCCCCGGCTAACTCCGTGCCAGCAGCCGCGGTAATACGGGGGGGGCAAGCGTTGTTCGGAATTACTGGGCGTAAAGGGCTTGTAGGTGGCCAACTAAGTCAGACGTGAAATCCCTCAGCTTAACTGGGGAACTG
+
CCCCCGGGGGGGGGGGGGGGGGFGGGGGGGGGGGGGGGGGGGGGGGGGGDFGFGGGGGGGGGGGGGGGGGGGGGGGGEGGGGGGGGGGGGGGGGGGGGGGGGGGGGGGGGGGGFDGEGGFGGGGGGGGGDGGGGGGGCFGGGGGGGGGGGGGGGGGGGEGE:F<FFGGGFFGEFEGGGGGGCFFGGGGGGGGGGGGGGGGDGGGGGGGGGGGGGGGGGGGG=FGEGGDFDCGGGFGGGC8EGGGGGFCEC+<CFDFFFGGFFCGG>FG77CEGD4EC=:9<9@*<:FF)?FA??>:>5>F6
@M03506:14:000000000-AKVR1:1:1101:26908:6375 1:N:0:46
ATGAACTCCTACGGGAGGCAGCAGTGGGGAATCTTGCACAATGGGCGAAAGCCTGATGCAGCGACGCCGCGTGGGGGATGAAGCATTTCGGTGTGTAAACCCCTTTCGACCCGGACGAATGCCTCGCAAGAGGAGTGACGGTACGGGTATAAGAAGCCCCGGCTAACTACGTGCCAGCAGCCGCGGTAAGACGTAGGGGGCCAGCGTTGTTCGGCATTAATGGGTGTAAAGGGTTCGGAGGCGGTGTGGGAAGTTGGGAGTGAAATCTCTGGGATCAACCCAGAGGCTGCCTCCAAAACTG
+
CCCCCGGGGGGGGGGGGGGGGGGGGGGGGGGGGGGGGGGGGGGGGGGGGGGGGGGGGFGGGGGGGGGGGGEFGGDGGDEEGGGGGGGGGGFGCGGCFGGGGGGGGGFEGGDFFEGGGGGGGGGC>7>C<*<:7:@FEFGGF>>:::F:CFGGFGFGGDCEGDFFGBGFGCG+4CFA74CF+21<ED:EEGG6E*8@*8?E>C8C*:8>E*;0:5*:*3<++0AE<ECC9E9EG::C>*9CE5:5/:**/**+9<+:+7/712*+3*+:+*36C*9*7?D**085*01)(1))00)0*0))1
@M03506:14:000000000-AKVR1:1:1101:20887:6378 1:N:0:46
ATGAACTCCTACGGGAGGCAGCAGTAGGGAATTTTCCACAATGGGCGAAAGCCTGATGGAGCAACGCCGCGTGCAGGACGAAGGCCTTCGGGTTGTAAACTGCTTTTGTTAGTGAAGATTATGACGGTAACTAGCGAATAAGGGCCTGCTAACTACGTGCCAGCAGCCGCGGTCATACGTAGGACCCAAGCGTTATCCGGAATTACTGGGCGTAAAGAGTTGCGTAGGTGGCAGAGTAAGTAGGTAGTGAAAGCGTGTGGCTCAACCATACAGACATTACCTAAACTGCTCAGCTAGAGTA
+
CCCCCGGGGGGGGGGGGGGGGGGGGGGGGGGGGGGGGGGGGGGGGGGEGGGGGGGGGGGGGGGGGGGGGGGGGGGGGGGGGGGGGGGGGGGGGGGGGGGGGGGGGGGGFFFFGGGGGGGGGGGGGGGGGGGGGGGGGGGGGGGGGGGGGGGGGGGGGGGGGGGGGGGGGGGGGGGFGFFDFGGGGCGGGGGGGGGGGGGGGGGGGGFEGGGGGDGGFGGG+<+8EEGGG9E6EEEGGCFGGFGGFFGCFFCEFEG58>GGGFCGFGFGCFG?FGCEFFCGGFFGGFDF7F*4?:4=F/6@*
@M03506:14:000000000-AKVR1:1:1101:3670:6380 1:N:0:46
ATGAACTCCTACGGGAGGCAGCAGTGGGGAATTGTTCGCAATGGGCGCAAGCCTGACGACGCAACGCCGCGTGGAGGATGAAGACCTTCGGGTCGTAAACTCCTTTCGATCGAGACGAACGGCTTCCGGGTGAACAATCCGGAAGGGTGACGGTACCGAGAGAAGAAGCCCCGGCTAACTCCGTGCCAGCAGCCGCGGTAATACGGGGGGGGCAAGCGTTGTTCGGAATTACTGGGCGTAAAGGGCTCGTAGGCGGCCAACTAAGTCAAACGTGAAATCCCTCGGCTTAACCGGGGAACTG
+
CCCCCGGGGGGGGGGGGGGGGGGGGGGGGCGGGGGGGGGGGGGGGGGGGGGGGGCEGGGGGGGGGGGGGGGGGGGGGGGGGFFGGGGGGGGGGGGGGGGGGGGGGGGGGGGGGGGGGGGGFGGGGGGGGGGGGGGGGCE<FGCFGGGGGGGGGGGEGEFGCGGGCCFCFC*=<@CFGGGDGFF>F>EGGGGGGGGGGG*:C7@@>EDEGGGG*8*:881AC*C:CG5;8FC7ACCCCE5CE5<CC5*9EEECC9=DEDDGF?FCC:9D9*2<*7>E79C6<4<E5>35,*1)55>:>77)6
@M03506:14:000000000-AKVR1:1:1101:5497:6427 1:N:0:46
ATGAACTCCTACGGGAGGCAGCAGTCGAGAATTTTTCTCAATGGGGGAAACCCTGAAGGAGCGACGCCGCGTGGAGGATGAAGGTCTTCGGATTGTAAACTCCTGTCATTGGGGAACAAGTCGCTTACGTTAACTGCGTGAGCGTTGATAGTACCCGAAGAGGAAGAGACGGCTAACTCTGTGCCAGCAGCCGCGGTAATACAGAGGTCTCAAGCGTTGTTCGGATTCATTGGGCGTAAAGGGTGCGTAGGCGGCGCGGTAAGTCGGGTGTGAAATCTCGGAGCTTAACTCCGAAACTGCA
+
CCCCCFC-EFFEEEDGGGGGGGGGGGGEFFGGFFGGEFGGGGGGDCE@CFGGGGFD<E<EFGGGGGGGGGGFFECCFFCFFGGGGGGGGGEGCGDGGGGGGGGGGGGCCFAFGGGGGFGGGGGGGGGGG>FGGGGGGG:C:FFGFGG7@F9FC=>FGGGGFFCGGG7:F:FC7FE@GGFC@<FGGGGGGGFGGGGCCEGGGG@CFDGGGFFGG9CE*;88*3A88*;0<:CG8:5:5?CGF+:FEGG5;C=FDGCC?B39/*7<?/:D7C=BC::9>F7><>):6?*14**3<))))9=**
@M03506:14:000000000-AKVR1:1:1101:18295:6430 1:N:0:46
ATGAACTCCTACGGGAGGCAGCAGTGGGGAATATTGGACAATGGGCGAAAGCCTGATCCAGCAATGCCGCGTGAGTGGTGAAGGCCTTAGGGTTGTAAAGCTCTTTTACCCGGGAAGATAATGACTGTACCGGGAGAATAAGCCCCGGCTAACTCCGTGCCAGCAGCCGCGGTAATACGGAGGGGGCTAGCGTTGTTCGGAATTACTGGGCGTAAAGCGCACGTAGGCGGCTTGGTAAGTTAGAGGTGAAAGCCTGGAGCTCAACTCCAGAATTGCCTTTAAGACTGCCGAGCTAGCAGGG
+
CCCCCGGGGGGGGGGGGGGGGGGGGGGGGGGGGGGGGGGGGGGGGGGGGGGGGGGGGGGGGGGGGGGGGGGGGGGGGGGGGFGGGGGGGGGGGGGGGGGGFGGGGGGGGGGGGGGGGGGGGGGGGGGGGGGGGGGGGGGGGGGGGGGGGGGGGGGGGFGGGGGGGGGGGGGGGGGGGGGGGGGGGGGGGGGGGGGGGGGGGEGGGGGGGGGGGDGGGGGDGGGGGGGGGGG*CEGFGCFGCFGFFF+9F?EGFF?FFFGFC+9?GGF<FGC:CCD7C?FF79?+<@FF?GE>EE=??FFF5
@M03506:14:000000000-AKVR1:1:1101:12744:6433 1:N:0:46
ATGAACTCCTACGGGAGGCAGCAGTAGGGAATTTTCCACAATGGGCGAAAGCCTGATGGAGCAACGCCGCGTGCAGGAGGAAGGCCTTCGGGTTGTAAACTGCTTTTATCTGTGATGATTTTGACAGTAGCAGATGAATAAGGATCGGCTAACTCCGTGCCAGCAGCCGCGGTCATACGGAGGATCCAAGCGTTATCCGGAATTACTGGGCGTAAAGAGTTGCGTAGGTGGCATAGTAAGCAAATAGTGAAAGACTACGGCTCAACCGTAGGTACATTATTTGAACTGCTAAGCAAGAGCA
+
CCCCCGGGGGGGGGGGGGGGGGGGGGGGGGGGGGGGGGGGGGGGGGGGGGGGGGGGGGGGGGGGGGGGGGGGGGGGGGGGGGGGGGGGGGGGGGGGGGGGGGGGGGGGGGGGGGGGGGGGGGGGGGGGGGGGGGGGGGGGGGGGGGGGGGGGGGGGGGFGGGGGGGGGGGGGGGGFGGGGGGGGGGGGGGGGGGCGGGGGGGGGFGGGGGGGG5E8FCFGGGGGEGGGGGG6CFGGFGCCCGGF7EFGGGGCFC6>FFGDE:DFGFFGDCGFFFG9**:7*88CF6>FDG=>?F*9>).7)
@M03506:14:000000000-AKVR1:1:1101:16414:6434 1:N:0:46
ATGAACTCCTACGGGAGGCAGCAGTCGGGAATTTTGGGCAATGGGCGAAAGCCTGACCCAGCAACGCCGCGTGAAGGACGAAGTCTTTCGGGATGTAAACTTCGTAAGAATGGGAAGAATAAATGACGGTACTATTTGTAAGGTCCGGCTAACTACGTGCCAGCAGCCGCGGTAATACGTAGGGACCAAGCGTTGTTCGGATTTACTGGGCGTAAAGGGCGCGTAGGCGGCGTGGTAAGTCAATTGTGAAATCTCCGAGCTTAACTCGGAACGGTCAATTGATACTGCTGTGCTAGAGTGC
+
CCCCCGGGGGGGGGGGGGGGGGGGGGGGGGGGGGGGDGGGGGGGGGGGGGGGGGGGGGGGGGGGGGGGGGGGGGFGGGGGGGGGGGGGGGGGGGGGGGGGGGGGGGGGGGGGGGGGGGGGGGGGGGGGGGGGFGGGGGGGGGGGGGGGGGGGGGGGGGGGGGGGGGGGGGGGGGGFFGGFGGGGGGGGGGGGFGGGGGEGGCGGGGFGGGGGEEGGGCGGEGGGCGGGGGGGGGGCFCDFGFGGFFFFFFGG7<EFG:DGCF7?FGGGG):7DDG*9*C7=4F?EF=?AGF7?FFF=FB=*
@M03506:14:000000000-AKVR1:1:1101:20127:6461 1:N:0:46
ATGAACTCCTACGGGAGGCAGCAGTGGGGAATTGTTCGCAATGGGCGCAAGCCTGACGACGCAACGCCGCGTGGAGGACGAAGACCTTCGGGTCGTAAACTCCTTTCGATCGAGACGAACGGTCTCCGGGTGAACAATCCGGAGGAGTGACGGTACCGAGAGAAGAAGCCCCGGCTAACTCCGTGCCAGCAGCCGCGGTAATACGGGGGGGGCAAGCGTTGTTCGGAATTACTGGGCGTAAAGGGCTCGTAGGTGGCCAACTAAGTCAGACGTGAAATCCCTCGGCTTAACCGGGGAACTG
+
CCCCCGGGGGGGGGGGGGGGGGGGGGGGGGGGGGGGGGGGGGGGGGGGGGGGGGGGGGGGGGGGGGGGGGGGGGGGGGGGGGGGGGGGGGGGGGGGGGGGGGGGGGGGGGGGGGGGGGGGGGGDGGGGGGGGGGGGGGGGGGGGGGGGGGGGGGGGFGGGGGGGGGGGGGGGGGGGDGGGGGGGGGFGGGGGGGGGGGGGGGGDG5CGGGDGGGGGFGEGGGGGGGD5CFG++<@FGGGEGGGGGCF<E55:C:CF=<4CCCCC<7<:CFFF9>95DFG:FFFE5:F>>7=20)8BB>FFF
@M03506:14:000000000-AKVR1:1:1101:24731:6463 1:N:0:46
ATGAACTCCTACGGGAGGCAGCAGTTTGGAATTTTGGACAATGGGCGAAAGCCTGATCCAGCGACGCCGCGTGGACGATGAAGGCCTTCGGGTTGTAAAGTCCTTTTGCAAGGGAAGAATTTCATGACGGTACCTTGCGAATAAGAGGTTGCTAACTCTGTGCCAGCAGCAGCGGTAATACAGAGACCTCAAGCGTTATCCGGAATCATTGGTCGTAAAGCGTACCGATAGGTGGTTGTACAAGTCAGAAGAGAAATCTCCTAGCTCAACTAGGAACTTGTCTTTGGAAACTTTACGACTA
+
CCC<-FEGF<FF7;F@FGGDGGFFEF9FFFDFFFFFG?FE@DFFGFGDEGEGFED@EE<FFGGE7FEGGE=FC7:EFC?FCFFFF<EEFFGE8CFGG9FEGGGG9F<,E,<9A=,??E,<?@EECFFDGDGG@DFGGGGE7:FBFEFG<BAFGFDFAFFGGGFGCFGFDG@E@:BFEGC@F,?F,@<*;??,:::FG8F9CGEECGGGG92B2;88***;?=***18*:?*2<CFEFG79A?99<<FGGG++2*+*3=:*C97++23>603)*67+*)*02?4+0**6)*.-**1=@:>))
@M03506:14:000000000-AKVR1:1:1101:13777:6475 1:N:0:46
ATGAACTCCTACGGGAGGCAGCAGTGGGGAATTGTTCGCAATGGGCGCAAGCCTGACGACGCAACGCCGCGTGGAGGATGAAGATCTTCGGGTCGTAAACTCCTTTCGATCGGGACGAATGATCGGTGACCTAATACGTCATCGGAATGACGGTACCGAGAGAAGAAGCCCCGGCTAACTCCGTGCCAGCAGCCGCGGTAATACGGGGGGGGCAAGCGTTGTTCGGAATTACTGGGCGTAAAGGGCGCGTAGGCGGCCTTCTAAGTCGGACGTGAAATCCCTCGGCTTAACCGAGGAACTG
+
CCCCCGGGGGGGGGGGGGGGGGGGGGGGGGGGGGGGGGGGGGGGGGGGGGGGGGGGGGGGGGGGGGGGGGGGGGDGGGGGGGGGGGGGGGGGGGGGFGGGGGGGGGGGGGGGGGGGGGGGGGGGGGGGGGGGGGGGGGGGGGGGGGGGGGGGGGGEGEGGGGGGGGGGGCFGGGGGGGGGGGGGGGGGGGGGGGEGGGCEGFGGGECCEGGGDEGCEG?EGGGGGGE88CCGCFGGGGDGCCECGGE3=5EEGGGG8>DCG+:7?:CCE)5<79<5:=:D49FEE>CD:CFDD)8D@>;:6
@M03506:14:000000000-AKVR1:1:1101:11740:6496 1:N:0:46
ATGAACTCCTACGGGAGGCAGCAGTGGGGAATTGTTCGCAATGGGCGCAAGCCTGACGACGCAACGCCGCGTGGAGGACGAAGATTTTCGGATCGTAAACTCCTTTCGATCGGGAAGAACAGCTCTCGAGTTAACAGCTGGAGAGTCTGACGGTACCGAGAGAAGAAGCCCCGGCTAACTCCGTGCCAGCAGCCGCGGTAATACGGGGGGGGGCAAGCGTTGTTCGGAATTAATGGGCGTAAAGGGCCAGTAGGCGGCCAAATAAGTCCGGCGTGAAATCCCAAGGCTTAACCTTGGCACT
+
CCCCCGGGGGGGGGGFGGGGEFGGGGGGGGGGGGGGGGGGGGGGGFGDGGEGGGGGGGGGGGGGGGGGGGGGEGGFGGGGGGGGGGGGGGGDCFEFDGFFFGGGFGGGGCGGGEE@FA<FCFG>F,CFGGGGFGGGGGFCFCGFGFGGFFGGGGGGGG7CEF<FFGGG7C:<F:F@EGGGGDFFECECFGFGGGG7E>82;9:01;5CEGDEGE*8CCE*;8CE7*8E8FCC+<:9:53***:++7>9=*7?77+9E>D3***<0:<>7**0//<CD?GG7)<**8*/(2=>68**0)//0
@M03506:14:000000000-AKVR1:1:1101:13092:6506 1:N:0:46
ATGAACTCCTACGGGAGGCAGCAGTGGGGAATATTGGACAATGGGCGAAAGCCTGATCCAGCAATGCCGCGTGAGTGATGAAGGCCTTAGGGTTGTAAAGCTCTTTTACCCGGGAAGATAATGACTGTACCGGGAGAATAAGCCCCGGCTAACTCCGTGCCAGCAGCCGCGGTAATACGGAGGGGGCTAGCGTTGTTCGGAATTACTGGGCGTAAAGCGCACGTAGGCGGCTTTGCAAGTTAGAGGTGAAAGCCCGGAGCTCAACTCCGGAATTGCCTTTAAAACTGCATCGCTAGAATTG
+
CCCCCGGGGGGGGGGGGGGGGGGGGGGGGGGGGGGGGGGGGGGGGGGGGGGGGGGGGGGGGGGGGGGGGGGGGGGGGGGGGGGGGGGGGGGGGGGGGGGGGGGGGGGGGGGGGGGGGGGGGGGGGGGGGGGGGGGGGGGGGGGGGGGGGGGGGGGGGGGGGGGGGGGGGGGGGEGGGGGGCFGGGGGDCGGGGGGGGGGGDGGGGGGGGGGGGGGGGGGGGGGGGGGGGGGGGFGGGFGGGGGGGGGGG?EFDCEDGFGGCGGGGGGGGDC:FC4CGBFGC?FFFFGFBGF?D>>B9B?96
@M03506:14:000000000-AKVR1:1:1101:7416:6521 1:N:0:46
ATGAACTCCTACGGGAGGCAGCAGTGGGGAATTTTTCGCAATGGGGGAAACCCTGACGAAGCAACGCCGCGTGGAGGATGAAGGCCTTCGGGTCGTAAACTCCTGTCGACCGGGACGAACGTAGTCGGGTCCAATACACCAGGCTAGCGACTGTACCGGTGGAGGAAGCCACGGCTAACTCTGCTCCAGCAGCCGCGGTAATACAGAGGTGGCACGCGTTGTGCGGAATTACTGGGCGTAAAGGGCGCGGAGACGGGTCGTTATGTCCTGTGTGTAATCACCTGGCTCAACTGGGGAACTG
+
CCCCCGFCFFEEFEEFGGGGGG@CEFEGGGEDGFGGGGGGGDGGGGEEGFGGGGGGGGGGGGCFFGGEGEECFGDFG:EFGGGFG@FGGGGGGDGGFFGGFGGGGGGGGGEDGE7CCFCFGBFGFGGGGGGCGC;CDFE8DFGGGF:F*5*<F,FC,FFGEGD:E72C77FC@*<7FFGF:F2,,,77<+*;6*:*:E/:C+9<++3+;+;8@*+**:C**2*3A58EF?@++28**:1:5*+0**1CE*/:)1A<*7CDC*5:+0+03:<60>*<*972*.*+2576)*7.)9;B3))09
@M03506:14:000000000-AKVR1:1:1101:6119:6541 1:N:0:46
ATGAACTCCTACGGGAGGCAGCAGTGAGGGATTTCGCGCAATGGAGGAAACTCTGACTCAGCGACGCCGCGTGCGGGACGAAGCCTTTCGGGGTGTAAACCGCTGTCAGTGGGGAAGAGAATGGACGGTACCCAATGAGGAACCCTCGGCGAACTACGTGCCAGCAGCCGCGGTAAGACGTAGGGGGCGAGCGTTGTCCGGAATCACTGGGCGTAACGAGCTCGTAGGCGGGATTGCACGTCTTGGAGCAGATGCATCTGCTCAACGGATGGGTCGGCTGACATACGGCAGTTCTGGGGGG
+
CC9A<<CFGF?FG;F@FFCFG@D,;@,C,FFF,9,<,@F++8C,C,B,;CEFGFCFG,:FE@@F@+@FC+C:+8+@7+4C@7?=FF<<5BF+>@C>,,<E3:>FC><<E,3><CF7FCEC<F93>FD7*<*E,,*,89DCC:,@*,6C7C*1*<FEFEBF7*72FF++=F*<:B*?++<;**1A**:?C5:*/2;>*<CE5;88F78@<8*;81****;C=/<C8*;;@8C8/5CF++*1:567+?+7*2*2*+0:C47:E+*++**)19*)*25>))><5)99<6<>0)7./9**10)5)
@M03506:14:000000000-AKVR1:1:1101:9385:6543 1:N:0:46
ATGAACTCCTACGGGAGGCAGCAGTGGGGAATATTGGACAATGGGCGAAAGCCTGATCCAGCAATGCCGCGTGAGTGATGAAGGCCTTAGGGTTGTAAAGCTCTTTTACCCGGGAAGATAATGACTGTACCGGGAGAATAAGCTCCGGCTAACTCCGTGCCAGCAGCCGCGGTAATACGGAGGGAGCTAGCGTTGTTCGGAATTACTGGGCGTAAAGCGCGCGTAGGCGGTTTTGCAAGTTAGAGGTGAAAGCCCGGGGCTCAACCCCGGAACTGCCTTTAAAACTGCATCGCTTGAATCC
+
CCCCCGGGGGGGGGGGGGGGGGGGGGGGGGGGFGGGGGGGGGGGGGGGGGGGGGGGGGGGGGGGGGGGGGGGGGGGGGGGGGGGGGGGGGGGGGGGGGGGGGGGGGGGGGGGGGGGGGGGGGGGGGGGGGGGGGGGGGGGGGGGGGGGGGGGGGGGGGGGGCEGGGGGGGGGGGGGGGGGGGGGGGGFGFGGFCCGGGGGGGGGGGGGGGGGGGGGGGGGDGGCGGGGGG=ECEGGGCF@F7CCGGFGG6CGGFGDC@C3*:DDCF*9EDE3CCFGFFC7C=FGGFGFBFF?)<@5<?F??
@M03506:14:000000000-AKVR1:1:1101:23597:6550 1:N:0:46
ATGAACTCCTACGGGAGGCAGCAGTGGGGAATTGTTCGCAATGGGCGCAAGCCTGACGACGCAACGCCGCGTGGAGGATGAAGACCTTCGGGTCGTAAACTCCTTTCGATCGAGACGAACGGCCTCCGGGTGAATAGTTCGGAGGAATGACGGTACCGAGAGAAGAAGCCCCGGCTAACTCCGTGCCAGCAGCCGCGGTAATACGGGGGGGGCAAGCGTTGTTCGGAATTACTGGGCGTAAAGGGCGCGTAGGTGGCCAACTAAGGCAGCCGTGAAAGCCATCAGCTTAACGGGGGAACTG
+
<CCCCGGGGCFGGGGGGGGGGGGGGGGGGFFGGGGGGGGGGGGGGGGGGGGGGGGGGGGGGGGGGGGGEGGFGGEGGGFGGGGGGGGGGGGGGGGGGGGGGGDFGGGGGGGGCFGGGGGGGGGGGGGFGGGEC<,@DDFCFEGEGGGGGGGGGGGGGG7FDECGEEFFF:FECFGGGFEE@FECF>FFFGFGGGGGEG8CEC+A:58CC>:EE5>GGGCEG/*<AE>**<CF@?FFGGCD=5CFGC*9*1/:D+3CE507**2<CC?7:*20977::*02*/09C6*/::F(87@@5BF44
@M03506:14:000000000-AKVR1:1:1101:17326:6564 1:N:0:46
ATGAACTCCTACGGGAGGCAGCAGTAGGGAATTTTCCACAACGGGCGAAAGCCTGATGGAGCAACGCCGCGTGCAGGATGAATGCCTTAGGGTTGTAAACTGCTTTTATATGTGACGATTATGACGGTAGCATATGAATAAGGATCGGCTAACTCCGTGCCAGCAGCCGCGGTCATACGGAGGATCCAAGCGTTATCCGGAATTACTGGGCGTAAAGAGTTGCGTAGGTGGCAAAGTAAGTAGACAGTGAAATCGTGTGGCTCAACCATACATCCATTGCCTAAACTGCTTAGCTAGAGGA
+
CCCCCGGGGGGGGGGGGGGGGGGGGGGGGGGGGGGGGGGGGGGGGGGGGGGGGGGGGGGGGGGGGDGEGGGGGGGGGGGGGGGGGGGGGGGGGGGGGGGGGGGGGGGGGGGGGGGGGGGGGGGGGGGGGGGGGGGGGGGGGGGGCFGGGGGGGGGGGGGGGGGGGGGGGGGGGGGGGGGGGGGGGFGGGGGGGGGGGGGDGEGGGGGFGGGGGGGGGGGGGFGG>ECCF?EFCFF8?F=FFFCFGFGCFGGFFGGDFFGCF=F99DC3C4F?FC<6:F>C>?F6C:7=<CF<=FFBF?FF)
@M03506:14:000000000-AKVR1:1:1101:4476:6581 1:N:0:46
ATGAACTCCTACGGGAGGCAGCAGTGGGGAATCTTGCACAATGGGCGAAAGCCTGATGCAGCGACGCCGCGTGGGGGATGAAGCTTCTCGGAGTGTAAACCCCTTTCGACCCGGACGAAAACCTCGCAAGAGGATTGACGGTACGGGTATAAGAAGCCCCGGCTAACTACGTGCCAGCAGCCGCGGTAAGGCGTAGGGGGCCAGCGTTGCTCGGAATTACTGGGTGTAAAGGGTTCGTAGGCGGTGTGGCAAGTCGGGAGTGAAATCTCTGGGCTCAACCCAGAGTCTGCTTCCGAAACTG
+
CCCCCGGGGGGGGGGGEGGGGGGGGGGGGGGGGGGGGGFGGGGGGGFGGGGGGGGGGGGGGGGGGGGFGGGFGGGGGGGGGGGGGGGGGGGEEFGGGGGGGGGGGGGGGGGGGGGGGGGGGFGFFFGGFGGGFGGGGGGGDGFGGGD:FGGFFFFGGGGGGGGDGGGGGGGFEGCFG7FDFCFGGGGGGGGGGGGGGCG5CGGGGG;EG>7@CE58CG?EC<8CGG8C7:EGG:FGEGGCCFEC*:CCCG6950<9E3>D7CGGGDF7C>99CC*2>?<F5>5*21:4::1:=9D>57>F?
@M03506:14:000000000-AKVR1:1:1101:13133:6584 1:N:0:46
ATGAACTCCTACGGGAGGCAGCAGCAGGGAATATTGGACAATGGGGGCAACCCTGATCCAGCCATGCCGCGTGAGTGATGAAGGCCTTAGGGTTGTAAAGCTCTTTAGACGGGGACGATCGTGACGGTACCCGTAGAATAAGCACCGGCTAACTTCGTGCCAGCAGCCGCGGTAATACGAAGGGTGCTAGCGTTGTTCGGAATCACTGGGCGTAAAGCGCGCGTAGGCGGCCAATCAAGTCAGGGGTGAAATGCCGGAGCTTAACTTCGGAACTGCCTTTGAAACTGATTGGCTGGAAGGT
+
CCCCCGGGGGGGGGGGGGGGGGGGGGGGGGGGGGGGGGGGGGGGGGGGGGGGGGGGGGGGGGGGGGGGGGGGGGGGGGGGGGGGGGGGGGGGGGGGGGGGGGGGGGGGGGGGGGGGGGGGGGGGGGGGGGGGGGGGGGGGGGGGGGGGGGGGGGGGGGGGGGGGGGGGGGGGGGGGGGGGGGGGGGGGGGGGFGGFGGGGGGGGGGGGGGGGGGGGGGGGGGGGEGGFGGGGDFGGCFGCFGGFFGADFFGDGGGGC>DDEFCC9CF75C=:CCDGG=FFF4@7CBFFFGFFF:>@:::))
@M03506:14:000000000-AKVR1:1:1101:23749:6592 1:N:0:46
ATGAACTCCTACGGGAGGCAGCAGTGGGGAATTTTGGGCAATGGGCGAAAGCCTGACCCAGCAACGCCGCGTGAGGGAGGAAATCCTTCGGGATGTAAACCTCACAAGCAAGGGAAGAGAGCTACGGGCTGAATAATCCCGTAGTGCGACGGTACCTTGCGTAAGCCACGGCTAACTACGTGCCAGCAGCCGCGGTAATACGTAGGTGGCAAGCGTTGTTCGGACTTATTGGGCGCAAAGGGCGCGGAGGCGGTTTGTTAAGTCGGCGGTGAAAGCACGGGGCTCAATCACGGAGGGTCAG
+
CCCCCGGGFGGGGGGGGGGGGGGGGFFGGGDGFGFFEGGDFGGGGGGGGGGGGGGGGFGCFGGGFDGDGGEFGGGGGGGGGGGGGFFGGGGGGGGGGGCFGGGFGGGGFGGGFGCEFEFCGFGGGGDGGGGFEGAEFGGGGGGGGFFGGGCEFGGGFGGGGFFEGGGGGEGGGGGGDEFGGFG:@7F@CCFEGGDB8CFFGGCGGG:?EGGG/;E;18;;C=EC*1:9EF+9CFCC=CDGGG=EEE55C5C=C5*/;77*+<><CDG)>553CC>E*0)))771A6**629?E3>DFE)55
@M03506:14:000000000-AKVR1:1:1101:18022:6603 1:N:0:46
ATGAACTCCTACGGGAGGCAGCAGTGGGGAATATTGCACAATGGGCGCAAGCCTGATGCAGCGACGCCGCGTGAGGGACGACGGCCTTCGGGTTGTAAACCTCTTTCAGCACAGACGAAGCGCAAGTGACGGTATGTGCAGAAGAAGGACCGGCCAACTACGTGCCAGCAGCCGCGGTAATACGTAGGGTCCGAGCGTTGTCCGGAATTACTGGGCGTAAAGAGCTCGTAGGTGGTTTGTCGCGTTGTTCGTGAAAACTCACAACTCAATTGTGGGCGGGCGGGCGATACGGGCAGACTGG
+
CCCCCGGGGGGGGGGGGGGGGGGGGGGGGGGGGGGGGGGGGGGGGGGGGGGGGGGGGGFGGGGGGGGGGGGGGGCGGGGGGGGGGGGGGGGGGGGGGGGGGGGGGGGGGGGGGGCFGFGDCEECEDGGCDGGGGDGGGGGGGGGGGGGGGGCCFFGGG7FGGCC@FGFGGGDEGGECC:BCFCECFGDGF6;CCGDG?CEEFFGE5C@FGG?FGGGG:CEF7<CFCFE*2AC+<@518<02:C5:>**;+5*/<77:?6CEF:CEFCC?C?6:C3ECD))>BB=*77589.(.5:B)0)9>
@M03506:14:000000000-AKVR1:1:1101:6823:6611 1:N:0:46
ATGAACTCCTACGGGAGGCAGCAGTGGGGAATTTTGCGCAATGGGGGAAACCCTGACGCAGCAACGCCGCGTGGAGGATGAAGTCCCTCGGGACGTAAACTCCTTTCGACCCGGACGATAATGACGGTACGGGTGGAAGAAGCCCCGGCTAACTTCGTGCCAGCAGCCGCGGTAATACGAGGGGGGCAAGCGTTGTTCGGAGTTATTGGGCGGAAAGGGCGCGTAGGCGGTGCGGTGAGTCACCTGTGAACTCTGCGGGCTTAACTCGGAGGCTGCAGTCGAAACTGCGGTGCTTGAGTGT
+
CCB<CCCFFGGCFG:E+:FEGEEFC,C86BFFDFGGGGGGGCGGG7BFFCEGEG@FG7F7CF,CFCFEG7BC@C7FCFF8F<FEEFF,E>C7+@F?BE+F9FBFCFGGGGDGGGGDEFCECFGGGGDG7@:FDGGGFG,FCCDFGCFEGGD@C<C9F,*<CFF>2<F*<FCG*<<FGGCCE5C5EG5*/*;:?*?EC+;8**;*A+30<@FGGD***/**2:5:/8;+:C8C=E5E/*/<9<+0+<C49+++0++22)93/*00A7+9C)1)**1**0*2>30:C6:*()8()9*94@@=/
@M03506:14:000000000-AKVR1:1:1101:8546:6613 1:N:0:46
ATGAACTCCTACGGGAGGCAGCAGTCGAGAATTTTTCTCAATGGGGGAAACCCTGAAGGAGCGACGCCGCGTGGAGGATGAAGGTCTTCGGATTGTAAACTCCTGTCATTGGGGAACAAGTCGCTTACGTTAACTGCGTGAGCGTTGATAGTACCCGAAGAGGAAGAGACGGCTAACTCTGTGCCAGCAGCCGCGGTAATACAGAGGTCTCAAGCGTCGTTCGGTTTCATTGGGCGTAAAGGGTGCGGAGGCGGCGCGGTAAGTCGGGGGTGGAATCTGGGAGCTTAACTCCGAACCCGTG
+
6B<CBGE6CFGGBF@,@:@@FEDFD@FEGE@EFEF<CFGG<ECF@@::FCAFFFFGC<F8AFFGGGGGECEF=CCEG7FCEEFFA5E<FFC:CFE?EEDEFDEF<AF?EFFECF@FFF<A?FFCE7CFDFFFCFCAE7>BEGGGGEGF<FGG9<>CFCFFCCCG,<>DFGCCGC:CG9<<9@CFFGDF8FCG@:**3**5+<++<<CFG+?E?C+=;**2*;=8**1:++32+7FEE57*<C5*/*2)/5:5)>=C5>CC***2+/*)*1:3)*2A6@7?75>50/**)*/5.)5)7)...
@M03506:14:000000000-AKVR1:1:1101:7131:6618 1:N:0:46
ATGAACTCCTACGGGAGGCAGCAGTCGGGAATTTTGCTCAATGGGCGCAAGCCTGACGACGCAACGCCGCGTGGAGGATGAAGACCTTCGGGTCGTAAACTCCTTTCGATCGAGACGAATGGTCTCCGGGTGAATACCCTGGGGAATTGACGGTACCGAGAGAAGAAGCCCCGGCTAACTCCGTGCCAGCAGCCGCGGTAATACGGGGGGGGCAAGCGTTGTTCGGAATTACTGGGCGTAAAGGGCTCGTAGGCGGCCAACTAAGTCAGACGTGAAATCCCTCGGCTTAACCGGGGAACTG
+
CCCCCGGGGGGGGGGGGGGGGGGGGGGGGGGGGGGGGGGGGGGGGGGGGGGGGGGGGGGGGGGGGGGGGGGGGGGGGGGGGGGGGGGGGGGGGGGGGFGGGGGGGGGGGGGGGGGGGGGGGGGGGGGGGGGGGGGGGGGGGGGGGGGGGGGGGGGGGGGGGGGGGGGGFFGGGGGGGGGFGGGGG7FFGFGGGGGGGDC5EGGGGGGGGGDEG>;CCEC8CEDGGCEGCEGCFC8E5C/:75CGGG>GC>5CGGC58>DGDF<CGFGG?:E>3>CCFB*6C4;C=@G@2:F555>:3.)9/
@M03506:14:000000000-AKVR1:1:1101:24871:6626 1:N:0:46
ATGAACTCCTACGGGAGGCAGCAGTGGGGAATTTTGGACAATGGGGGCAACCCTGATCCAGCAATGCCGCGTGTGTGAAGAAGGCCTTCGGGTTGTAAAGCACTTTTGTCCGGAAAGAAAACCGCTTCTCTAATACAGGGGCGGGATGACGGTACCGGAAGAATAAGCACCGGCTAACTACGTGCCAGCAGCCGCGGTAATACGTAGGGTGCAAGCGTTAATCGGAAGTACTGGGCGTAAAGCGTGCGCAGGCGGTTCGCTAAGACCGATGTGAAATCCCAGGGCTTAACCGGGGAACTGC
+
CCCCCGGGGGGGGGGGGGGGGGGGGGGGGE@FFFGGGFGGGGGGGGGGGGGGGGGGFGGGGGGGDGGCFGGEGEGGGGGFFGGGCFCGGDEGFEGGDEEEFGFBFCEFGGGGGGGEFGGGGGGGCFFFGGG9FFGC9FFGGGGGGGGD7FGGGGGCCCE7CCGG?FFCGFGGDCCCFFGGFGG@FFG77B:8:CGEG:8*<<9F@FFEGGCEGGGGGEEDF+08;;>*<++<@FF5EC5CFCF575E<*CE5CECC*)995CDFCFFGGC=@C::<:*0**/85*056:FB()0<D5F)60
@M03506:14:000000000-AKVR1:1:1101:8735:6632 1:N:0:46
ATGAACTCCTACGGGAGGCAGCAGTCGAGAATTTTTGACAATGGGGGAAACCCTGATCGAGCGACGCCGCGTGGAGGATGAAGGTCTTCGGATTGTAAACTCCTGTCATTGGGGAACAAGGTGCATACGTTAACTGCGTGTGTATTGATAGTACCCGAAGAGGAAGAGACGGCTAACTCTGTGCCAGCAGCCGCGGTAATACAGAGGTCTCAAGCGTTGTTCGGATTCATTGGGCGTAAAGGGTGCGTAGGCGGCGCGGTAAGTCGGGTGTGAAATCGCGGAGCTTAACTCCGACACTGCA
+
CCCCCGGGGGGGGGGGGGGGGGGGGGGGGGGGGGGGGGGGGGGGGGGGGGGGGGGGGGGGGGGGGGGGGGGGGGGGGGGGGGGGGGGGGGGGGGGGGFDGGGGGGGGGGGGGGGGGGGGGGGGGGGGGGGGGGGGGGGGGGGGGGGGGDFGGGGGGGGGGGGGGGGGGGGGGGGGGDDGGGGGGGG@FGGFGGGGGGGGGEGGGGGGFGGGGFFGGEEEGGGGGDGEGGGGGGGGGCGGGGGCFEEEDGGGDDEGGC>G<=EF7?CGGGGE.:?FGC)75C3@GGFCF47@05:57364=/
@M03506:14:000000000-AKVR1:1:1101:11277:6632 1:N:0:46
ATGAACTCCTACGGGAGGCAGCAGTGGGGAATTTTGGACAATGGGGGCAACCCTGATCCAGCCATGCCGCGTGAGTGAAGAAGGCCTTCGGGTTGTAAAGCTCTTTCGGTGGGAACGAAACGGTGCGTGCTAACACCACGAACTAATGACGGTACTCACAGAAGAAGCACCGGCTAACTACGTGCCAGCAGCCGCGGTAATACGTAGGGTGCGAGCGTTAATCGGAATTACTGGGCGTAAAGCGTGCGCATGCGGTTACTTAAGTCAGGTGTGAAAGCCCTGGGCTGAACCTAGGAATTGC
+
CCCCCGGGGGGGGGGGGGGGGGGGGGGGGGGGGGGGGGGGGGGGGGGGGGGGGGGGGGGGGGGGGGGGGGGGGGGGGGGGGGGGGGGGGGGGGGGGGGGGGGGGGGGGGGGGGGGGGGGGGGGGGGGGGGGGGGGGGGGGGGGGGGGGGGGGGGGGGGGGGGGGGGGGF7FEGGGGGGG?@FGGGGGGGGGGGDDGGCECFEFC2C8CE9CECCECEGGGFCCF>E>CCDGG+?FGDC7C*<2>AEEDG**:CCE5:>G7<FFGF77CF*7*/2:F7)0107@C7)*0,9:1?FFFFF4?*
@M03506:14:000000000-AKVR1:1:1101:12500:6635 1:N:0:46
ATGAACTCCTACGGGAGGCAGCAGTGGGGAATTTTGGACAATGGGCGCAAGCCTGATCCAGCAATGCCGCGTGAGTGAAGAGGGCCTTCGGGTTGTAAAGCTCTTTTGTCAGGGAAGAAACGGGGGGGGCTAATATCCCCTTCTAATGACGGTACCTGAAGAATAAGCACCGGCTAACTACGTGCCAGCAGCCGCGGTAATACGTAGGGTGCAAGCGTTAATCGGAATAACTGGGCGTAAAGCGTGCGCAGCCGGTTTTGTAAGTCTGTCGTGAAATCCCCGGGCTCAACCTGGGAATGGG
+
CCCCCGGGGFGGGDGCEFD;CEGGGGGGGGFGGGG<CGDFGGE8FACGGGEGEFG6,CFFGF?FDFFGDCEEEEEGGGGGFGGEGGGGGFGEG4>FGGFFFFGFEFGFDFCFGFGGGGGGGGDDGEGG58CCCE:@FCGGGGCFFFCFDFGGGFCGGGG86<CFCF@F9FFGGGGG+<@7C>F6CE@CEG>CECEG5?>5@9CF99AECFC8:@7>GCEGG?+;*8*:++<@CFDCEEGGC7?*2/*/:C5*1*19=)9<E+*+<CC7+::836*<:**9>>:E55C435:7>F509>?6)
@M03506:14:000000000-AKVR1:1:1101:9406:6648 1:N:0:46
ATGAACTCCTACGGGAGGCAGCAGTGGGGAATCTTGCGCAATGCGCGAAAGCGTGACGCAGCAACGCCGCGTGGGGGAAGACGGCCTTCGGGTTGTAAACCCCTTTCAGGAGGGACGAAGGTTCACCGGTGAATAGCCGTGTGGATTGACGGTACCTCCACAAGAAGCTCCGGCTAACTACGTGCCAGCAGCCGCGGTAATACGTAGGGAGCAAGCGTTGTCCGGAATCATTGGGCGTAAAGCGCGCGTAGGTGGCTCTGTAAGTCCGTTGTGAAAGTCAAAGTCTCAACCTTTGAAAGCC
+
CCCCCGGGGGGGGGGGGGGGGGGGGGGGGGGGGGGGGGGGGGGGGGGGGGGGGGGGGGGGGGGGGGGGGGGGGGGGGGGGGGGGGGGGGGGGGGGGGGGGGGGGGGGGGGGGGGGGGGGGGGGGGGGGGFGGGGGGGGGGGGGGGFGGGGGGGGGGGGGGGGGGGGFGFGFGGGGGGGGGGGGGGGEGGGGGGGGGGCEEG7CGGFGGGCEDFGGCCEGGGGGDG>EGFEFF??FG=85CFGGGGGDD==EE>C5CCF<7<?:?<D775*27DFFCCFGFC==++9FBDF48?F4B?**7>
@M03506:14:000000000-AKVR1:1:1101:22990:6652 1:N:0:46
ATGAACTCCTACGGGAGGCAGCAGTGGGGAATCTTGCACAATGGGCGAAAGCCTGATGCAGCGACGCCGCGTGGGGGATGAAGCATTTCGGTGTGTAAACCCCTTTCGACCCGGACGAATGCCTCGCAAGAGGAGTGACGGTACGGGTATAAGAAGCCCCGGCTAACTACGTGCCAGCAGCCGCGGTAAGACGTAGGGGGCCAGCGTTGTTCGGAATTACTGGGTGTAAAGGGTTCGTAGGCGGTGGGGCGAGTTGGGAGTGAAATCTCTGGGCTCAACCCAGAGGGTGCTTCCAAAACTG
+
CCCCCGGGGGGGGGGGGGGGGGGGGGGGGGGGGGGGGGGGGGGGGGGGGGGGGGGGGGGGEFGGGGGFGGGCFGGGGEGGGGGGGGGGGGGFCGGGGGGGGGGGFGFGGGEGEGG:CFFGFFFGGGGGDGGGGDGGGAGGGFGGGGGFFFGGGGGGFFDGFGGGGGGCFGGCGF:FCGGFFCGGGGGE:EFFG8CFGGGGEECFFE:>E>59CGC?5@7EG+8CCG8:9@F7C:*;:*CFGGGG5C59***27*:C?B1**2:7:*A*379:FCD*7?55*55*75*0-1=)6<49*8)0*
@M03506:14:000000000-AKVR1:1:1101:8911:6653 1:N:0:46
ATGAACTCCTACGGGAGGCAGCAGTGGGGAATATTGGACAATGGGCGCAAGCCTGATCCAGCCATGCCGCGTGGGTGAAGAAGGCCTTCGGGTTGTAAAGCCCTTTTGTTCGGGACGAAATCGTACGGGTGAATATCCCGTGCGGATGACGGTACCGAAAGAATAAGCACCGGCTAACTTCGTGCCAGCAGCCGCGGTAATACGAAGGGTGCAAGCGTTACTCGGAATTACTGGGCGTAAAGCGTGCGTAGGCGGTTTGTTAAGTCCGTTGTGAAAGCCCTGGGCTCAACCTGGGAATTGC
+
CCCCCGGGGGGGGGGGGGGGGGGGGGGGGGGG?FGFGGGGGGGGGGGGGGGGGGGGGGGGGGGGGGGGGGGGGGGGGFGGGGGGGGGGGGGGGGGGGGGGGGGGGGGGGGGGGGGGGGGGGGGGGGGGGGGGGGGGGGGGGGGGGGGGGGGGGGGGGGEGGGGGGFGGFCFGDGGGGGGDGGGGGGGGGGGGGGGGGGGGGGGGGEEGGGGGGGGGGGGGEGGGEEGFGGGGGGFGGGGEGGGCEEGGEGEGGGEDCEGC69*9CFCD7FGFGFGGGFGG4)87FFCFBG5:)7>:;FF4*
@M03506:14:000000000-AKVR1:1:1101:12474:6688 1:N:0:46
ATGAACTCCTACGGGAGTCAGCAGTCGGGAATTTTGGGCAATGGGCGAAAGCCTGACCCAGCAACGCCGCGTGAAGGATGAAATCCCTCGGGATGTAAACTTCGCAAGAACGGGAAGAATAAGTAGGGGAGAATACCCCCTATGATGACGGTACCGTTTGTAAGCTCCGGCTAACTCCGTGCCAGCAGCCGCGGTAATACGGGGGGAGCAAGCGTTGTTCGGATTTACTGGGCGTAAAGGGCGCGTAGGCGGTCAGCACAAGTCGGTTGTGAAATCTCCGAGCTTAACGCGGAAAGGTCAA
+
CCCCCGGGGGGGGGGGGGGGGGGGGGGGGGGGGGGGGGGGGGGGGGGGGGGGGGGGGGGGGGGGGGGGGGGGGGGGGGGGGGGGGGGGGGGGGGGGGGGGGGGGGGGGGGGGGGGDGGGGGGGGGGGGGG+FGGGGGGGGCGGGGGGGGGGGGGGGEGGGGGGGGGGGGGGGGGGGGGGGGGGGGGGGGFGGGGGGGGGGGGGGGGGGDGGGFG?GGGGGGG=EG?E?+<CFFGGDEFGGGEEGDCCDGGGGDD=FC?CCCC79CGGDEDG4DC7EDFFGGFFGD4:B(9:93)7>F=F?6
@M03506:14:000000000-AKVR1:1:1101:27193:6716 1:N:0:46
ATGAACTCCTACGGGAGGCAGCAGTCGAGAATTTTTCTCAATGGGGGAAACCCCGAAGGAGCGACGCCGCGTGGAGGATGAAGGTCTTCGGGTTGTAAACTCCTGTCATTTGGGAACAAGAGCCGGTAGGTAATTGCTATCGGCTTGATAGTACCAGAAGAGGAAGAGACGAATAACTCTGTGCCAGCAGCAGCGGTAATACAGAGGTCTCACGCGATGTTCGGATGCACTGGGCAGAAAGGGTGGGTAGGTGGCGCCGTAAGTCGGGTGCGAAATTTCGCAGCTTATCTCCTAAACTGCA
+
CCCC?FGGGGGG7CFEFGE@FGG<FFECEFFCFACDCGE@,C9,,,7C@FFFGE@C+F@FGFC@F68C+@7+4++BFFF88FA8BA<E,BCDFGGGC<EE,85E8C,A,E<E9+<FFGFF,,,,6CFC+3C,C,,BF,=,:@+@3@@A,,,@FE;=::,,,6>,7@:,<>**1>F9,77,=,,72;,1,,<,<6*<;1C+<?2<,2B?=+<223*****2+2:85**0<+3+2CG*2/*++2A:C*/>F5=EFGC7*)1>5*7?+9*)25/5*)1**1*9358/**2*.*1)*08*9@6?1
@M03506:14:000000000-AKVR1:1:1101:19069:6718 1:N:0:46
ATGAACTCCTACGGGAGGCAGCAGTCGAGAATTTTTCTCAATGGGGGAAACCCTGAAGGAGCGACGCCGCGTGGAGGCTGAAGGTCTTCGGATTGTAGACTCCTGTCATTGGGGAACAATGCGTAAATATTAACTGTATTTACGTTGATAGTACCCGAAGCGGAAGACGCCGCTAACTCTGTGCCAGCAGCCGCGGCCATCCAGAGGTCTCAACCGTTGTTCGGATTCACCGGGCGTAACGGGTGCGTACGTGGCGAGGTAAGTCGGATGTGAAAGCTCGGAGCTCCACTCCGACATGGCC
+
CBCCBFFGGGEFGC:F@+;BFE<FFGGECE@EGGDFCCF,C@FG8@@+8CC@FC@<F@EEFD@BBFE@CEC4C:,==,4<FC<,4CFEE7+?B=8B<5EEF=EFEEF<FG?A<+4+4,B5CFG=>++555C,B???D9,@FDFEA<F+E,FFA@<FGFFD+<**35,,3>*CFC7*<,@<<@,FF>7*22<FC<C7***?+34<+;*0C+<9C*;EC8C=C+**2**+<?+/**?CC/C*AEDC**:>5*/02:E)*591+<=+0955*9<**0:9<*2/7)85*/*)(27:)))0)90)/
@M03506:14:000000000-AKVR1:1:1101:19534:6729 1:N:0:46
ATGAACTCCTACGGGAGGCAGCAGTCGAGGATCTTCGGCAATGGGCGCAAGCCTGACCGAGCGACGCCGCGTGTGCGATGAAGGCCTTCGGGTTGTAAAGCACTGTCGAGGGGGAGGAAGCCGCAAGGTTGACCTATCCCTGGAGGAAGCACGGGCTAAGTTCGTGCCAGCAGCCGCGGTAAGACGAACCGTGCAAACGTTGTTCGGAATCACTGGGCTTAAAGGGCGCGTAGGCGGACTCGCCAGTCTGTGGTGAAAGCCCCCGGCTTAACCGGGGAAGTGCCATGGATACTGCGAGTCG
+
CCCCCGGGGGGGGGGGGGGGGGGGGGGGGGGGGGGGGGGGGGGGGGGGGGGGGGGGGGGGGGGGGGGGGGGGGGGGGGGGGGGGGGGGGGGGGGGGGGGGGGGGGGGGGGGGGGGGGGGGGGGGGDGGGGGGGGGGGGGGGGGGGGGGGGGGGGGDGDGFGFGGGGGGGGGGGGGGGGGGGGGGFGGGGGGGGGGC7EGEGGCGGGGEGGGGGGFFGGGFCFGFDEGGGGE5*=FGCCD?FGGGC=<DFFC?FFFFD=:9CEGGGGEDCCGFF3DCC3559@FG?FFF2*=7FFFF>ED>)
@M03506:14:000000000-AKVR1:1:1101:9123:6737 1:N:0:46
ATGAACTCCTACGGGAGGCAGCAGTCGGGAATTTTGGGCAATGGGCGAAAGCCTGACCCAGCAACGCCGCGTGAAGGATGAAATCCCTCGGGATGTAAACTTCGCAAGAATGGGAAGAATTAGTAGGGGTTAATACCCCCTATGATGACGGTACCATTTGTAAGCTCCGGCTAACTCCGTGCCAGCAGCCGCGGTAATACGGGGGGAGCAAGCGTTGTTCGGAATTACTGGGCGTAAAGGGCGCGTAGGCGGCCCGCTAAGTCGAACGTGAAGTCCCCGGGCTCAACCCGGGAACTGCGTC
+
CCCCCGGGGGGGGGGGGGGGGGGGGGGGGGGGGGGGGGGGGGGGGGGGGGGGGGGGGGGGGGGGGGGGGGGGGGGGGGGGGGGGGGGGGGGGGGGGGGGGGGGGGGDGFGGGGGGGGGGGGGGGGGGGGGEGGGGGGGGGGGGGGGGGGGGGGGGGGGGGGGGGGFGGGGGGGGGGGGGGGGGGGGGGGFGGGGGDGFGGGGGGGGGEE*@F>E?EGCFGGG=CGCCFCFGFGGCE=8>GGEGGE7=D=AEGGGGD:5D<F?FEECCDCG=FGDFCF4C<DD3F6=7FFGFFF:>FFFE;5
@M03506:14:000000000-AKVR1:1:1101:10114:6752 1:N:0:46
ATGAACTCCTACGGGAGGCAGCAGTGGGGAATTTTCCGCAATGGGCGAAAGCCTGACGGAGTGACGCCGCGTGGGGGACGAAGGCCTTCGGGTTGTAAACCCCTGTCAGAGGGAAAGAAGGGTCGCCTGGCTAATATCCAGGTGATCTGACGGTACCTTCAGAGGAAGCCCCGGCCAACTCTGTGCCAGCAGCCGCGGTAAGACAGAGGGGGCAAGCGTTGCTCGGAATCACTGGGCGTAAAGGGCGCGTAGGCGGGATGGCAAGTCGGTCGTGAAATCTCGCGGCTCAACCGAGAAACGG
+
CCCCCGGGGGGGGGGGGGGGGGGGGGGGGGGGGGGGGGGGGGGGGGGGGGGGGGGGGGGGGGGGGGGGGGGGGGGGGGGGGGGGGGGGGGGGGGGGGGGGGGGGGGGGGGGGGGGGGGGGGGGGGGGGGGGGGGGGGGGGGGGGGGGGGGGGGGGGGGGGGGGGGGGGGGGGGGGGGGGGGGGGGGCFGGCFGGEGGCCE5:FFFFFGGGGGGGGGGGEGGG2<:ECEFG?CFFGFFCC85EGGGDC3?EGGGGGGG:D3EFG65*<CE3:>DG4E**2*2))257)08=F0..0)7?4F)
@M03506:14:000000000-AKVR1:1:1101:26138:6753 1:N:0:46
ATGAACTCCTACGGGAGGCAGCAGTCGGGATTTTTGGGCAATGGGCGAAAGCCTGACCCAGCAACGCCGCGTGAAGGATGAAATCCCTCGGGATGTAAACTTCGCAAGAATGGGAAGAAATAGCAGGGGTTAATAACCCCTAGGATGACGGTACCATTTGTAAGCACCGGCTAACTCCGTGCCAGCAGCCGCGGTAATACGGGGGGAGCAAGCGTTGTTCGGATTTACTGGGCGTAAAGGGCGCGTAGGCGGCTGGCACAAGACAGTGGTGAAATCTCCGAGCGTAACCCGGAAAGGGCAA
+
CCCCC<@<<CECCFEGGGGEB;ECFEFC:@6FF<F:BCFFFGFFC@:CFGGD<FF?G8E@FFECCCF+>6>+4,FFGFEC=CC,:F==FC=C@FEGF9<EFGGE+BF=8,:CFA<F:EG,,BD,EA<3+88DGFG,DFF>7>=DCEEG<<CFG+EFGF,@@F9FF,@7:@CFCC:,,>C>FC7<<@A8B,***<*=*<EC7=*8C*8***0;**285;5+1*/;:<+++08C55**28:?*5**:2*/*<=5D**1*)***:**27<*:***0**0:?>3)535>>*))*)()0.7)))7;
@M03506:14:000000000-AKVR1:1:1101:25670:6767 1:N:0:46
ATGAACTCCTACGGGAGGCAGCAGTTTGGAATTTTGGACAATGGGCGAAAGCCTGATCCAGCGACGCCGCGTGCACGAAGAAGGCCTTCGGGTTGTAAAGTGCTTTTGCAGGGCACGAATATATGACGGTACCCTGAGAATAAGAGGTTGCTAACTCTGTGCCAGCAGCAGCGGTAATACAGAGACCTCAAGCGTTATCCGGAATCATTGGGCGTAAAGCGTTCCGATAGGTGGTTGACTAAGTTTTGGGTAAAAGCGAGAAGCTCAACTTCTTCGTTTGCTCAAGATACTGGTAGACTAG
+
CCCCCFGGFGFGGDG>FGGDGGFGGFGGCCF<F9FGGFGFFGGGG8F7FGGGGGGFE<FGGGGCGGEFFGGGGGFGFE7FGGGFFFFGGGGGFGCFBFGE<AE<F,,CDGGGE+4?BCCCF9A,EDGEGGGG>FFG8DFFEBGFFGG<FGGGGFG<CFFFCCGF7DFACCFF:7:F7FFG92?,<,*,DFFGEEGGC72>C*;449BF>CF;FGEG**>CEE*B9;C;*;C:9C*C*86C<CGG+++9C5*CD+<C8)7)*27CFF?7C*04:*:*>:5>C499<*>6)?*:)**//9/79
@M03506:14:000000000-AKVR1:1:1101:5806:6768 1:N:0:46
ATGAACTCCTACGGGAGGCAGCAGTGGGGAATTTTCCGCAATGGGCGAAAGCCTGACGGAGTGACGCCGCGTGTGGGACGAAGGCCTTCGGGTCGTAAACCACTGTCAGTGGGAAAGATGGGTGTCGGCGCGATAACCGCCGGCATTTGACGGTACCTGCAGAGGAAGCCCCGGCTAACTCTGTGCCAGCAGCCGCGGTAAGACAGAGGGGGCAAGCGTTGCTCGGAATTACTGGGCGTAAAGGGCGCGTAGGCGGGATGGCAAGTCGGTCGTGAAATCCCTCGGCTCAACTGAGGATCGT
+
CCCCCGGGGGGGGGGGGGGGGGGGGGGGGGGGGGGGGGGGGGGGGGGGGGGGGGGGGGGGGGGGGGGGGGGGGGGGGGGGGGGGGGGGGGGGFGGGGGGGGFGGGGGGGFGGGGGGGFDGGGGGGDGGGGGGGGGGGGGGGGGGGGGFGGGGGGGGGGGFGFFFGFGGFGCEEGEGGCFGGGCFFFGGGGGGGGEGGGGGGGGG6C?FGDGGCCCFGG=CEEGGDE>GGGGGGGFGFGGEGGCCEDG3E:EGGFEDDBGGGC<9*0<CCC=@DG6C*/*70/.>:)577F@>F6)<;?6@0
@M03506:14:000000000-AKVR1:1:1101:17871:6782 1:N:0:46
ATGAACTCCTACGGGAGGCAGCAGTGGGGAATATTGGACAATGGGCGCAAGCCTGATCCAGCAATGCCGCGTGGATGAAGAAGGTCTTCGGATTGTAAAGTCCTTTCGGCGGGGACGATGATGACGGTACCCGCAGAAGAAGCCCCGGCTAACTTCGTGCCAGCAGCCGCGGTAATACGAAGGGGGCTAGCGTTACTCGGAATGACTGGGCGTAAAGGGCGCGTAGGCGGTTTGCACAGTTAGGCGTGAAATTCCTGGGCTCAACCTGGGGGCTGCGCTTAATACATGTGGCCTGGGGTGT
+
CCCCCGGGGGGGGGGGGGGGGGGGGGGGGGGGGGGFFGGGGGGGGGGGGGGGGGGGGGGGGGGGGGGGGGGGGGGGGGGGGGGGGGGGGGGGGEGGGGGGGGGGGGGCFGGGGGGGGGGGGGGGGDGGGGFGGGGGGGGGFGGGGGGGGGGGGGGGGGDGGGGGGGGFGGGGEDFGGGGCEGGGEGGGGGG>CGGGF?EGGCFGCGFGGGGGED8EGGGG8C5:?C8@EG8E*AFEECCCGCAE6>:DGF<97<<CGFC90:*<:5CF59CB557CCBGC<??++*:=5CF0093:))0<.
@M03506:14:000000000-AKVR1:1:1101:6446:6794 1:N:0:46
ATGAACTCCTACGGGAGGCAGCAGTGGGGAATATTGGACAATGGGCGAAAGCCTGATCCAGCAATGCCGCGTGAGTGATGAAGGCCTTAGGGTTGTAAAGCTCTTTTACCCGGGATGATAATGACAGTACCGGGAGAATAAGCCCCGGCTAACTCCGTGCCAGCAGCCGCGGTAATACGGAGGGGGCTAGCGTTGTTCGGAATTACTGGGCGTAAAGCGCGCGTAGGCGGTCAGTGCAAGTCAGTTGTGAAATCTCCGGGCTTAACTCGGAAAGGTCAACTGATACTGCTCGACTAGAGTG
+
CCCCCGGGGGGGGGGGGGGFGGFGGGGGGGGGGGGGGGGGGGGGGGGGGGGGGGGGGGGGGGGGGGGGGGGGGGGGGGGGGGGGGGGGGGGGGGGGGGGGGGGGGGGGGGGGGGGGGGGGGGFGGGGGGGGGGGGG+DFGGGGGGGGGGGGGGGGGGGGGGFGGGGGGGGGGGGGCBCGG@CFGGGGGGFFGGGGGGGGGGGGGD7CEFGGEEGDFGGGG5*CEEGGGGGCGEGGGGGGF9EGGGGGGECFFFFGFGB<CEGCGCFEFGG5@GF<CFFGFGFFGGFCFFFF?FEF3?*9B*
@M03506:14:000000000-AKVR1:1:1101:19367:6805 1:N:0:46
ATGAACTCCTACGGGAGGCAGCAGCTAGGAATCTTGGGAATGGGCGAAAGCCTGACCCAGCAACGCCGCGTGAGCGATGAAGGCCTTCGGGTTGTAAAGCTCTTTTGCAGGGGAAGATGATGACGGTACCCTGCGAATAAGCCACGGCTAACTACGTGCCAGCAGCCGCGGTAATACGTAGGTGGCACGCGTTGTCCGGATTTACTGGGCGTAAAGGGCGTGCAGGCGGTCTGTTAAGTCTAGGGTGAAAGCTCCCGGCTCAACTGGGAGAGGTCCTTGGATACTGGCGGACTTGAGGGAG
+
CCCCCGGGGGGGGGGGGGGGGGGGGGGGGGGGGGGGGGGGGGGGGGGGGGGGGGGGGGGGGGGGGGGGGGGGGGGGGGGGGGGGGGGGGGGGGGGGGGGGGGGGGGGGGGGGGGGGGGGGGGGGGGGGGGGGGGGGGGGGGGGGGGGGGGGGGGGGGGGGGGGGGFGGGGGFGCFGGGGFGGGFGGGGGEGGGGGGGGGGGEFGGGGGFGG8EEGGGGGGGGGGFGGGGGCEGGFDGGGG7EGGGGGGCCFG7CCGGE39:C0:EFFGGG*<D*>F77><CFB<99FFBG3,56??FFDB)
@M03506:14:000000000-AKVR1:1:1101:15972:6814 1:N:0:46
ATGAACTCCTACGGGAGGCAGCAGTGGGGAATTTTCCGCAATGGGCGAAAGCCTGACGGAGTGACGCCGCGTGTGGGACGAAGGCCTTCGGGTCGTAAACCACTGTCAGTGGGAAAGATGGGTGTCGGCGTGATAACCGCCGGCATTTGACGGTACCTGCAGAGGAAGCCCCGGCTAACTCTGTGCCAGCAGCCGCGGTAAGACAGAGGGGGCAAGCGTTGCTCGGAATTACTGGGCGTAAAGGGCGCGTAGGCGGGATGGCAAGTGGGGCGTGAAATCCCTCGGCACAACTGAGGATCGG
+
CCCCCGGGGGGGGGGGGGGGGGGGGGGGGGGGGGGGGGGGGGGGGGGGGGGGGGGGGGGGGGGGGGGGGGGGDFGGGGGGGGGGGGGGGGGGGGGGGGGGGGGGGGFGGGGGGGGGGGGGGGGGGGGGGGGGGGGGGFGGGGGGGGGGGGGGGGGGGGGGGGGGGGGGGGGGGGGDGGGGFCGDCFGFGGGGGGGGGGGGCFGGGGCGGGGGGDGGGGEGGG<CGGGGGFGGFFGGGGG5AFEFE=EGE*:5C+:DE)C5FE7CCC+>C)*719CC7F7F>)07>>)7<CD>?BFF?06))
@M03506:14:000000000-AKVR1:1:1101:10551:6815 1:N:0:46
ATGAACTCCTACGGGAGGCAGCAGTGAGGAATTTTCGTCAACGGGGGAAACCCTGAACAAGCAACGCCGCGTGCAGGAAGACGGCCTTCGGGTTGTAAACTGCTTTTCTCTGGGACGAGTAAGGACGGTACCAGAGGAATCAGCCTCGGCTAACTACGTGCCAGCAGCCGCGGTAATACGTAGGAGGCGAGCGTTGTCCGGAGTTACTGGGCGTAAAGCGCACGCAGGCGGTCCGCTAAGTCTCGAGTGACAGTCACCGGCTTAACTGGTGAAGTGTTCGGGAAACTGACGGACTTGAGGG
+
CCCCCGGGGGGGGGGGGGGGGGGGGGGGGGFGGGGGGGGGGGGGGGGGGGGGGGGGGGGGGGGGGGGGGGGGGGGGGGGGGGGGGGGGGGGGGGGGGGGGGGGGGGGGGGGGGGGGGGGGGGGGGGGGGGGGGGGGGGGGGGGGGGGGGGGGGGGGGGGGGGGGGGGGGGGGGGGGGGGGGGGGCFGGGGEGGGGGGGGGGGGEGFGGGGGGGEGGGCGGGGGGGGGEGEGGCEGGCCC?FFFFCFGGG7C?F?CFG=DGC57+<DECFCFF=DGGFF7CG>3:CFGF<FB(557=F6<FD
@M03506:14:000000000-AKVR1:1:1101:9194:6822 1:N:0:46
ATGAACTCCTACGGGAGGCAGCAGTGGGGAATTGTTCGCAATGGGCGCAAGCCTGACGACGCAACGCCGCGTGGAGGATGAAGATCTTCGGGTCGTAAACTCCTTTCGATCGGGACGAATGATCGGTGACCTAATACGTCATCGGAATGACGGTACCGAGAGAAGAAGCCCCGGCTAACTCCGTGCCAGCAGCCGCGGTAATACGGGGGGGGCAAGCGTTGTTCGGAATTACTGGGCGTAAAGGGCGCGTAGGCGGCCTTCTAAGTCGGACGTGAAATCCCTCGGCTTAACCGAGGAACTG
+
CCCCCGGGGGGGGGGGGGGGGGGGGGGGGGGGGGGGGGGGGGGGGGGGGGGGGGGGGGGGGGGGGGGGGGGFGGGGGGGGGGGGGGGGGGGGGGGGGGGGGGGGGGGGGGGGGGGGGGGGGGGGGGGGGGGGGGGGGGGGGGGGGGEFGGGGGGGGGGGGEGGGGGGGGGGGGGGGGGGGGGFGGGGGGGGGGGGGGGGGGGGGGGGGGGGGGGFGGGCEGEGFGGGEGGG?CEGGFGGGCFCGEEGGGGGGGGGGGEDFG7CCF:FDGGGFDDFF7@CFG?>E=>F3?C=>F3>D74@F6
@M03506:14:000000000-AKVR1:1:1101:13941:6825 1:N:0:46
ATGAACTCCTACGGGAGGCAGCAGTCGGGAATTTTGGGCAATGGGCGAAAGCCTGACCCAGCAACGCCGCGTGAAGGATGAAATCCCTCGGGATGTAAACTTCGCAAGAACGGGAAGAATAAGCGAGAGTTAATATCTTTCGCGATGACGGTACCGTTTGTAAGCTCCGGCTAACTCCGTGCCAGCAGCCGCGGTAATACGGGGGGAGCAAGCGTTGTTCGGATTTACTGGGCGTAAAGGGCGCGTAGGCGGCCACCGCAAGTCGATTGTGAAATCTCCGGGCTTAACCCGGAAAGGTCAA
+
CCCCCGGGGGGGGGGGGGGGGGGGGGGGGGGGGGGGGGGGGGGGGGGGGEGGGGGGGGGGGGGGGGGGGGGGGGGGGGGGGGGGGGGGGGGGGGGGGGGGGGGGGGGGGGGGGGGGGGGGGGGGGGGGGGGGGFGGGFGGGGGGGGGGGGGGGGGGGGGGGGGGGGGFGGGGGGGGGGGGFGGGGGGGGGGGGGGGGGGGGGGG>E>EEEGGGGCGGGFGGGCGGFGGFFFGGGC*5@7EGDGGGCEDCFGGDGGGGFD3CD*3:*/:7FG?FFG9DBGCDBFGF4CFA75675>>49FFF
@M03506:14:000000000-AKVR1:1:1101:5719:6826 1:N:0:46
ATGAACTCCTACGGGAGGCAGCAGTGGGGAATATTGGACAATGGGGGCAACCCTGATCCAGCCATGCCGCGTGAGTGATGAAGGCCCTAGGGTTGTAAAGCTCTTTTGTGCGGGAAGATAATGACGGTACCGCAAGAGTAAGCCCCGGCTAACTTCGTGCCAGCAGCCGCGGTAATACGAAGGGGGCTAGCGTTGCTCGGAATCACTGGGCGTAAAGGGTGCGTAGGCGGGGCGTTAAGTCAGGGGTGAAATCCTGGAGCTCAACTCCAGAACTGCCTTTGATACTGAGGATCTTGAGTTG
+
CCCCCGGGGGGGGGGGGGGGGGGGFFGGGFGGGGGGGGGGGGGGGGGGGGGGGGGGFGGGGGGGGGGGGGGGGGGGGGGGGGGGGGGGGGGGGGGGGGFFGDGGGGGGGGGGGGGGGGGGGGGGGGGGGGGGGD@EFGGGGGFGGGGGGGGGGGGGGGGGGGGGGGGGGGEGGGGGGCFEGDGGGGGEGGGD<FDFCGGGGDFGFCGGGGGGGDCGGGGGGGGGGGG??GG*:*:5EGG?77?FGGGC=CGGF607E>F**<=6:CCDFF??F77CDFGCF?6EFFC??F:>??4=FFBF*
@M03506:14:000000000-AKVR1:1:1101:9717:6827 1:N:0:46
ATGAACTCCTACGGGAGGCAGCAGTGGGGAATTGTTCGCAATGGGCGCAAGCCTGACGACGCAACGCCGCGTGGAGGATGAAGATCTTCGGGTCGTAAACTCCTTTCGATCGAGACGAATGGCCTTCGGGTGAACAATCCGGAGGAGTGACGGTACCGAGAGAAGAAGCCCCGGCTAACTCCGTGCCAGCGGCCGCGGTAATACGGGGGGGGCAAGCGTTGTTCGGAATTACTGGGCGTAAAGGGCTCGTAGGTGGCCAACTAAGTCAGACGTGAAATCCCTCGGCTTAACCGGGGAACTG
+
CCCCCGGGGGGGGGGGGGGGGGGGGGGGGGGGGGGGGGGGGGGGGGGGGGGGGGGGGGGGGGGGGGGGGGGGGGGGGGGGGGGGGGGGGGGGGGGGGGGGGGGGGGGGGGGGGGGGGGGGGGGGGGGGGGGGGGGGGGGGGGGGGGGGGGGGGGGGGGDF@FGGGGGGGGGGGGGGGGGGGGGGGGGGGGGGGGGGGGGGGGGGGGGGGGGGGGGGGGGGGGGFGGEGGGGGGCFFEE>=CGFGGD67CC5>D9CFFF4*/29CFCC>FGGFD<DGGFGFC?5E>>CEBCFBB>>:8;@F@
@M03506:14:000000000-AKVR1:1:1101:14318:6831 1:N:0:46
ATGAACTCCTACGGGAGGCAGCAGTGGGGAATCTTGCGCAATGGGCGAAAGCCTGACGCAGCAACGCCGCGTGGGGGATGAAGGCCTTCGGGTTGTAAACCCCTTTCAGCAGGGACGAAATTGACGGTACCTGCAGAAGAAGCCCCGGCCAACTACGTGCCAGCAGCCGCGGTAATACGAAGGGGGCAAGCGTTGTCCGGAGTTATTGGGCGTAAAGAGCTCGTAGGCGGCTTAGCAAGTCGGGTGTGAAGGCGCCGGGCTCAACCTGGGGCGGCCACTCGATACTGCTATGGCTTGGGTC
+
CCCCCGGGCFGGGGGGGGGGGGGGGGGGGGGGGGGGGGGGGGGGGCGGGGGGGGGGGCGGGGGG8FGGGGGGGGGGGGGGGGGGGGCFAFGGGGGGFGG9ACFGFGG,DF9FGEGGGGEG,<FFGEDGFGGFGFGGGGGGGFFFEGGCEFGGGFCFFFFFGGGDGGGFEGG>4<:CCGG*=FFGGGG*;FEE?;EEGFEGE*;CF+AEGGGGGGDFG9=C7CGE*/AFGGD/*2++<9CEGC==:C>DGF7+9*/)1)957A6+*0+*C**0)97*)0**15):CBF?27446))0)))0)
@M03506:14:000000000-AKVR1:1:1101:21747:6841 1:N:0:46
ATGAACTCCTACGGGAGGCAGCAGTCGAGAATTTTTCTCAATGGGGGAAACCCTGAAGGAGCGACGCCGCGTGGAGGATGAAGGCTTTCGGGTTGTAAACTCCTGTCATTTGGGAACAATGCTACCGAGTTAACTGTTCGGTAGTTGATAGTACCAGAAGAGGAAGAGACGGCTAACTCTGTGCCAGCAGCCGCGGTAATACAGAGGTCTCAAGCGTTGTTCGGATTCATTGGGCGTAAAGGGTGCGTAGGTGGCGCGCTAAGGCAGGTGTGAAATCTCGTAGCTTAACTCCGAATCTGCA
+
CCCCCGGGGGFDFGGGGGGGGGFFGGGGCFGGGGGGGCGGFGGGCDECFGGGGGG?DE@EFGGDF@++@EGFFD@EG=<FEF,9FFGFACEDEE7F,<<AA9=AF,,CB9F5E>BF7@,,F=D<?<C7>FECBFFEG<A7:@D73CB<FCFCF<CFEGGCG<,<D:FFF7>:F7CFA2,2?@FFDG,>FGGG@<:F:BEFCCE9,:B<8C999BCE;88/:FEG*/*<:?FD?**?EGG@7CC7**27**/<7EFC*)9DC*0*:9C9:6<;**2<*9:D95;5?*7*.**.753))97?*
@M03506:14:000000000-AKVR1:1:1101:9443:6854 1:N:0:46
ATGAACTCCTACGGGAGGCAGCAGTGGGGAATTTTGCGCAATGGGGGAAACCCTGACGCAGCAACGCCGCGTGGAGGATGAAGCTCCTTGGAGTGTAAACTCCTTTCGACCGGGAAAATAATGATGGTACCGGTGGAAGAAGCACCGGCTAACTCTGTGCCAGCAGCCGCGGTAATACAGAGGGTGCGAGCGTTGTTCGGAATTATTGGGCGTAAAGGGCGCGTAGGCGGTATTGTAAGTCACCTGTGAAACCTCTGGGCTTAACTCAGAGCCTGCAGGCGAAACTGCACTGCTGGAGGGG
+
CCCCCGGGGGGGGGGGGGGGGGGGGGGGGGGGGGGDGGGGGGGGGGGGGGGGGGGGGGGGGGGGGGGGGGGGGGGGGGGGGGGGFGGGGGGGGGGGGGGFGGGGGGGGGGGGGGGGGGGGGGGGGGGGGGGGGGGGGGGGGGGGGDGGGGGGGGGGGGGGGGGGGGGGGGGGGGGGGGGGGGGGEGGGGGGG<EGGGGGGEGGGGGGFGGGGEDEGGGGGGGGGGGGGGGGCFGGGGFCFGGGFFGG:EGGGF*:*06FGGGCFG7EGGGGFFGDGFFGGG:@5:@GFA**.66;:5;B))
@M03506:14:000000000-AKVR1:1:1101:6345:6868 1:N:0:46
ATGAACTCCTACGGGAGGCAGCAGTGGGGAATATTGGACAATGGGGGCAACCCTGATCCAGCCATGCCGCGTGAGTGATGAAGGCCTTCGGGTTGTAAAGCTCTTTTGGCGGGGACGATGATGACGGTACCCGCAGAATAAGCCCCGGCTAACTTCGTGCCAGCAGCCGCGGTAAGACGAAGGGGGCTAGCGTTGTTCGGAATTACTGGGCGTAAAGCGCGTGTAGGCGGTTGTCCAAGTTGGATGTGAAAGCCTTGAGCTTAACTCAAGAAATGCACTCAGGACTGGATGACTAGAGGAA
+
CCCCCGGGGGGGGGGGGGGGGGGGGGGGGGGGGGGGGGGGGGGGGGGGGGGGGGGGGGGGGGGGGGGGGGGGGGGGGGGGGGGGGGGGGGGGGGGGGGGGGGGGGGGGGGGGGGGGGGGGGGGGGGGGGGGGGGGGGGGGGGGGGGGGGGGGGGGGGGGGGGFGGGGGEGGGGGGGGGGDGEGGGGGGGGDGGGGGGGGGGGGGGGGGGGGGGDGGGGGGDCGEGFFGGDGGGGFC7FGE<CFFECGGGGGFGGGGGFGFGGGGGCFFFGFFGGGGGFCCCFF?F;FFB*97FF*)*1550
@M03506:14:000000000-AKVR1:1:1101:27934:6898 1:N:0:46
ATGAACTCCTACGGGAGGCAGCAGTGGGGGATATTGCGCAATGGGGGAAAGCCTGACGCAGCGACGCCGCGTGGGTGATGAAGGCCTTCGGGTCGTAAAGCCCTGTCGAGGGGAAAGAAACGGTTCCGACCCAAGACGTCGGGACCCTGATTGTACCCCTAAAGGAACCACCGGAAAACTTCGTGCCACAGGGCGCGGTAGTACGGAGGGTGCGAGCGGTGTTGGAACTGACTGGGTGTGAGGGGCGTGTAGGCGGGGCGCTACTGTGGGGGTGTACGCACGGGGCTAAACGCCGGACGGG
+
<CCCCGGGGFGGGGGGGDG@@FFGGF<EFGEE8CECA,@CFGGFG,@FEE8FGGGG8@CGGGGGGGGF=FEFCFGEGF@DGFGGGGGGFFGGGGEFGGGA9FFGGC,=3+>C++@<F8F8,8@F+@3@:C*3,188,*****1*1*:,C,,,777,7,4**5<C,+++1+=*4=**4<@?++**2*/2+****2:/**/**2+2;**/:C88*1;**:**22***++0+++02C88*;)/<+*:**:)2/2+:9*/*))/*27:+0+*:**0)1)+2.)/1))2*)1))*93))08)))).
@M03506:14:000000000-AKVR1:1:1101:15028:6912 1:N:0:46
ATGAACTCCTACGGGAGGCAGCAGTGGGGAATATTGCGCAATGGGCGAAAGCCTGACGCAGCAACGCCGCGTGAGTGATGAAGGCCTTCGGGTCGTAAAGCTCTGTCGGAGGGAACGAATGTTCCTGAGGTTAACAGCCTCAGGAAGTGACGGTACCCTCAAAGGAAGCACCGGCTAACTCTGTGCCAGCAGCCGCGGTAATACAGAGGGTGCTAGCGTTGTTCGGAATCATTGGGCGTAAAGGGCGTGTAGGCGGTTTGTTAAGTCATGTGTGAAATCCCTCGGCCCAACCGGGGAACGG
+
CCCCCGGGGGGGGGGGGGGGGGGGGGGGGGGGGGGFGGGGGGGGGGGGGGGGGGGGGGGGGGGGGGGGGGGGGGGGGGGGGGGGGGGGGGGGGGGGGGGGGGGGGGGGGGGGGEGGGGDGGGGGGGGGGGGGGGGGGGGGFGGGGGGGGGGGGGGGGGFGGGFGGGEGGGGGGDG@FFGGGGGGGGGGGGGGGGGGGGGGGGDCFGFGGGGEGFEGGGG=ECFGEG>8CFC7<<F5FGCCEGGFDGEGGGCGGCGGE57D:?CCFGFF7C<?7CCFCB796?5C=<*)4D>?FFFF@)75)
@M03506:14:000000000-AKVR1:1:1101:5251:6912 1:N:0:46
ATGAACTCCTACGGGAGGCAGCAGTGGGGAATTTTGCGCAATGGGGGAAACCCTGACGCAGCAACGCCGCGTGGAGGATGAAGTACTTCGGTACGTAAACTCCTTTCGATCGGGACGATAATGACGGTACCGAGAGAAGAAGCCCCGGCTAACTTCGTGCCAGCAGCCGCGGTAATACGAGGGGGGCGAGCGTTGTTCGGAATTATTGGGCGTAAAGGGCGCGTAGGCGGCATGGCAAGTGGATGGTGAAATCCCTCGGCTTAACCGAGGAACTGCCGTCCAAACTGCTTCGCTTGAGACC
+
CCCCCGGGGGGGGGGGGGGGGGGGGGGGGGGGGGGGGGGGGGGGGGGGGGGGGGGGGGGGGGGGGGGGGGGGGGGGGGGGGGGGGGGGGGGGGGGGGGGGGGGGGGGGGGGGGGGGGGGGGGGGGGGGGGGGGGGGGGFGGGGGGGDGGGGGGGGGGGGDGGGGGGGGGGGGGGGGGGGGGGGGGGGG5CDE85CAFCEGGG58CGGGGGGG8EEFGGEGGGGE5CE68?CEGGGGGGG?CGFCFGGGGGGGD<?FG5*9C5CEFFE<CGGFGCFC<@*>CEBCFFGFF:6>FDFFFF:@5
@M03506:14:000000000-AKVR1:1:1101:22349:6937 1:N:0:46
ATGAACTCCTACGGGAGCAGCAGTCGGGAATTTTGCGCAATGGGCGAAAGCCTGACGCAGCAACGCCGCGTGAGGGATGAAGGCCTTCGGGTTGTAAACCTCTTTTCTCAGGGAAGATAATGACGGTACCTGAGGAATAAGCCACGGCTAACTACGTGCCAGCAGCCGCGGTAATACGTAGGCAGCAAGCGTTGTTCGGAATTACTGGGCGTAAAGAGTGTGTAGGCGGTGTTCTAAGTGTGGTGTGAAATCTCCCGGCTCAACTGGGAGGGTGCGCCGCAGACTGGAATGGTAGAGTATG
+
CCCCCGGGGGGGGGGGGGGGGGGGGGGGGGGGGGGGEGGGGGGGGGGEGGGGGGGGGGGGGGGGGGGGGGGGGGGGGGGGGGGGGFGGGGGGGGGGGGGGGGGGFGGGDCFFFGGGGGGGGFGGGGGFGGGGGGGGGGGGGFGGFEDGGGGFGGGGFGDFGGGGEGGGDEGGGGGFCFGGCEDFGGFFDEGCFEGGGEED*;EFFE9B@CE*:CFGGFGG7:/0@FCEECE;C?CF7CFGFCGGG:CF9:F7:2+9:7))13>E+7?C=DEE5*CE5>C)17)*+)1.4:)(19?46=F49
@M03506:14:000000000-AKVR1:1:1101:13493:6956 1:N:0:46
ATGAACTCCTACGGGAGGCAGCAGTCGAGGATCTTCGGCAATGGGCGCAAGCCTGACCGAGCGACGCCGCGTGCGCGATGAAGGCCTTCGGGTTGTAAAGCGCTGTCGAGGGGGAGGAAGCCGAAAGGTTGACCGACCCTTGGAGGAAGCACGGGCTAAGTTCGTGCCAGCAGCCGCGGTAAGACGAACCGTGCGAACGTTATTCGGATTCACTGGGCTTAAAGGGCGCGTAGGCGGCGGATCAAGTCCGGGGTGAAATCTTTCGGCTTAACCGGAAAAGGGCCTTGGATACTGGTCGGCT
+
CCCCCGGGGGGGGGGGGGGGGGGGGGGGGGGGGGGGGGGGGGGGGGGGGGGGGGGGGGGGGGGGGGGGGGGGGGGGGGGGGGGGGGGGGGGGGGGGGGGGGGGGGFGFGGGGGGGGGGGGGGGGGEGGGGGGGGGGDFGG?CFFGGGDFFGGGGGGEGGGGGGGGGGFFGGGGGGGGGGGGGGFGGEDGGGEGCECEGGCCGFGGGG>:8EGEEGCEC85CEGGG5CEDGGGGGFGG*)2::CF<E3>:=GGG/:<+/2CEG>+ADEFC*+9DGGD3<9<3)57*9>F?F4:6F68/<)0)
@M03506:14:000000000-AKVR1:1:1101:14899:6957 1:N:0:46
ATGAACTCCTACGGGAGGCAGCAGTGGGGAATTTTGCGCAATGGGGGAAACCCTGACGCAGCAACGCCGCGTGGAGGATGAAATATCTTGGTATGTAAACTCCTTTCGATGGGGAAGATTATGACGGTACCCATAGAAGAAGCCCCGGCTAACTTCGTGCCAGCAGCCGCGGTAATACGAGGGGGGCAAGCGTTGTTCGGATTTATTGGGCGTAAAGGGTGCGTAGGCGGTTTGGCAAGTCTGATGTGAAATCTATGGGCTCAACCCATAGTCTGCATCAGAAACTGCCGGGCTTGAGTAT
+
CCCCCGEGGGGGGGGGGGGGGGGGGGGGGGGGGGGGGGEGGGGGGGGGGGGGGGGGGGGGGGGGGGGEGGGGGD7FGFGGGGGFGGFGGGGGGGGGGGGFAFGGGGGGFFGGGEGGGDGGGGGGGGGFGGFGGGGGGFEFFGGGGGGGGGGGEFFGGGGGGGGGGGGGGGGGCGDGGGCFD:CFEG>>CG5EC>8EGGEG5ECC@CGGGGGGGGCFFG5EEGGGGGGDEEC5CC56+<FFDCGGGG:>CFC?7CGCCFFGGC69CC7DFDFF7:DF:6:6D4=CFF:@07@1:>FFFF94*
@M03506:14:000000000-AKVR1:1:1101:3792:6959 1:N:0:46
ATGAACTCCTACGGGAGGCAGCAGTGGGGAATTTTGCGCAATGGGGGAAACCCTGACGCAGCAACGCCGCGTGGAGGATGAAATCCCTTGGGATGTAAACTCCTTTCGATCGGGACGATTATGACGGTACCGGGAGAAGAAGCCCCGGCTAACTCCGTGCCAGCAGCCGCGGTAATACGGGGGGGGCAAGCGTTGTTCGGAATTACTGGGCGTAAAGGGCGCGTAGGCGGCCATCTAAGTCAGACGTGAAATCCCTCGGCTCAACCGAGGAACTGCGTCCGATACTGTAAGGCTTGAATCC
+
<C@CCEGGGFFGGG:F7@7@,@FFFEDFCFGGGGF@FGGB:FF<EGGCCG8EEFEEGGDGGC<CEEGCEEECGCCGFEGGGGGG,EFFFDF,?FFG@FGCAFGFGCCGGGGGDCGD>CFGECFFG7@>FFGDGGCEECF8FFC,DCF@FC@F<FGGC<7=<BCFFCGGGGGGEGGGGGGGGGGG5CEG88;51*?EFGEDCEGFFCFF88C>8*2;+AC8CECE>88A58?CEFF9C7C0+<9FCGF5@C7C*700;>5**7*+:CC7ED*)9**99>3)9)5*/*>*):6))9)5)09B@
@M03506:14:000000000-AKVR1:1:1101:20336:6962 1:N:0:46
ATGAACTCCTACGGGAGGCAGCAGTCGAGAATTTTTGACAATGGGGGAAACCCTGATCGAGCGACGCCGCGTGGAGGATGAAGGTCTTCGGATTGTAAACTCCTGTCATTGGGGAGCAAGGTGCATACGTTAACTGCGTATGTATTGATAGTACCCGAAGAGGAAGGGACGGCTAACTCTGTGCCAGCAGCCGCGGTAATACAGAGGTCCCAAGCGTTGTTCGGATTCATTGGGCGTAAAGGGTGCGTAGGCGGCGCGGTAAGTCGGGGGTGAAAGCTCGGAGCTTAACTCCGAAACTGCA
+
CCCCCGGGGGGGGGGGGGGGGGGGGGGGGGGGGGGGGGGGGGGGGGGGGGGGGGGGGGGGGGGGGGGGGGGGGGGGGGGGFGGGGGGGGGGGGGGGGGGGGGGGGGGGGGGGGGGGGGGGGGGGGGGGGGGGGGGGGGGGGGGGGGFGGGGGGGGGGGDGGGGGGGGGGGGGGGGGGGGGGGGGGGGGGGGFGGGGEGGGCFGGGGGGDEGGGGGGEGGGGGGG8EG6<7CFGGGG=8D5CC*2AEGD*:EFD=*9*8CCE*><0>E3*)/8>F7+2=*>508C6?CF<7F:3::5376?/
@M03506:14:000000000-AKVR1:1:1101:16374:6973 1:N:0:46
ATGAACTCCTACGGGAGGCAGCAGTGGGGAATATTGGGCAATGGGCGAAAGCCTGACCCAGCCACGCCGCGTGAGTGATGAAGGCCTTCGGGTCGTAAAGCTCTGTGGGGAGGGACGAATAAGTGCCGCACTAACACTGCGGTGCCCTGACGGTACCTCCTTAGCAAGCACCGGCTAACCATGTGCCAGCAGCCGCGGTAATACATGGGGTGCAAACGTTGCTCGGAATTATTGGGCGTAAAGCGCGCGTAGGCGGTTACCCAAGTCGGATGTGAAAGCCCTCGGCTTAACTGAGGAAGTG
+
CCCCCGGGGGGGGGGGGGGGGGGGGGGGGEGFGGGFGFFFGGGGGFGGGGGGGGGGGGGGGGGGGGGGGGGGGCGGGGGGGCFGGGGFGGGGGGGGGGGGGGGGGGGGGGFGGGGGGGGGGGFFFFFGGGGGGGGGGGGGGGGGGGGGGGGGGF7>EAFGGGGGGFGCFGGGGGGGGGGGGGGGGGGGGGGGFG8@GGGEEGGGGGG8>CECEFG7EGGGGGGFG>*/CGFGGDCE:8CE7:EDCCEGGGC=DFE3?@9F++9AEDFGGD*.*0:+:8FG*)875>*72??)94?FF@576
@M03506:14:000000000-AKVR1:1:1101:13878:6979 1:N:0:46
ATGAACTCCTACGGGAGGCAGCAGTCGAGAATTTTTCTCAATGGGGGAAACCCTGAAGGAGCGACGCCGCGTGGAGGATGAAGGTCTTCGGGTTGTAAACTCCTGTCATTTGGGAACAAGTGTCGGTACGTAACTGCTACCGGCTTGATAGTACCAGAAGAGGAAGAGACGGCTAACTCTGTGCCAGCAGCCGCGGTAATACAGAGGTCTCAAGCGTTGTTCGGATTCATTGGGCGTAAAGGGTGTGTAGGTTGCGCCGTAAGTCGGGTGTGAAATTTCGGAGCTTAACTCCGAAACTGCC
+
CCCCCGGGGGGGEGGDGGGGGGGGGGGGGFFGGGGGGGGGGGGGGGGGGGGGGGGGFGGGGGGGGGGGGGGGGGEGGGGGGGGGGGGGGGGGGGGGGGGGGGGGGGGFCGGGDGGFGGGGGGGGGGGGGGGGGGGGGGGGGGGGGDGFGGGGGFGCGGFGGGGGGGGGGG7C7ECGFFFGGGGGGFEGGGGGGDBFG@EGGGGGGGGFGGGGGGGGEEGGC7CC;>EGF9@CC7CE=*/8<CGFEGE*0<?:*:CDD@G<5*>+<CEG59CB7**2:7**1)8C*7>*)**)))).7=F*)
@M03506:14:000000000-AKVR1:1:1101:20941:6987 1:N:0:46
ATGAACTCCTACGGGAGGCAGCAGTGGGGAATCTTGCGCAATGGGCGAAAGCCTGATGCAGCGACGCCGCGTGAGCGATGAAGCCCTTCGGGGTGTAAAGCTCTTTCGACGGGAACGATAATGACGGTGCCCGGAGAAGAAGTTGCGGCTAACTACGTGCCAGCAGCCGCGGTAATACGTAGGCAGCGAGCGTTGTTCGGAATTACTGGGCGTAAAGAGTGTGTAGGCGGTGCTCCCAGTCTGTTGTGAAATCTCCCGGCTTAACTGGGAGGGTGCAGCGTAAACTAGAGTGCTAGAGGGG
+
CCCCCGFGGGGFEGGGGGGGGGFGGGFGGGGGGGG9FFGGGGFGGGGGEGGGCFGGF9FFGGEGGGEGEEDGEFEGGEFGGGGFBFGG@FGGGGGEGGGAF<FFGGGGGGGGGG@FCFGE>DFFGGG>F7FGCC>F@DF?C7FFCFCFGG*>:FGGEBFGGGGGGGGEEGEFCEGC,<FCFDGGGDEGEECE:/?CGFEEE>>F?CGFG5*?:E5EC?FGFCF5CF?CG5?8CFGGGCF<CFGGGGF3++<F*++02<<)/1*<<CFGGC=@)>357@7<*0>*<B*9)0946=*/*05B5
@M03506:14:000000000-AKVR1:1:1101:5258:6994 1:N:0:46
ATGAACTCCTTCGGGAGGCAGCAGTGGGGAATATTGGACAATGGGCGAAAGCCTGATCCAGCAATGCCGCGTGAGTGATGAAGGCCTTAGGGTTGTAAAGCTCTTTTACCCGGGAAGATAATGACTGTACCGGGAGAATAAGCCCCGGCTAACTCCGTGCCAGCAGCCGCGGTAATACGGAGGGGGCTAGCGTTGTTCGGAATTACTGGGCGTAAAGCGCACGTAGGCGGCTTGGTAAGTTAGAGGTGAAAGCCTGGAGCTCAACTCCAGAATTGCCTTTAAGACTGCCGAGCTAGCAGGG
+
CCCCCGGGGGGGGGGGGGGGGGGGGGGGGGGGGGGGGGGGGGGGGGGGGGGGGGGGGGGGGGGGGGGGGGGGGGGGGGGGGGGGGGGGGGGGGGGGGGGGGGGGGGGGGGGGGGGGGGGGGGGGGGGGGGGGGGGDGGGGGGGGGGGGGGGGGGGGGGGGGGGGGGGGGGGGGGGGGGGGGGDGGGGGGGGGFGGGGGGGGED?FCFGGGGGGGGGGGGGGGGGGGGGGGEGGGG?F+CC?FG9CFEF@FGGGGGGG@FFG<CEGGGFFF?:>CGFFFFGG=FDGFGF:DF6BEBFFFFF)
@M03506:14:000000000-AKVR1:1:1101:4904:7003 1:N:0:46
ATGAACTCCTACGGGAGGCAGCAGTCGAGAATTTTTCTCAATGGGGGAAACCCTGAAGGAGCGACGCCGCGTGGAGGATGAAGGTCTTCGGGTTGGAAACTCCTGTCATTTGGGAACGAGTGCCGGTACGTAACTGCGACCGGCTTGATAGTACCAGAAGAGGAAAGGACGGCGAACTCTGTGCCAGCAGCCGCGGTAATACAGAGGTCTTAAGCGTTGTTCTGAGTCCTTGGGCGTGTAGGGTGTGTGCGTGGCGCCGTGCGTCGGGGGTGAAATTTCGGAGCTCAAGTCCGTGACTGTG
+
@@<ACA@<EEF9@CF7+@@8C@D8EGGGG,B@EAEFF<E<F9<FFGGDGGDGFDFEG<68<<+8+77@+86+:F7CF7C,,??E8FGGCC=F,BC+:FB@<FC5FFGE5?E,?F,E=+:733,?F:@:=C>F=:@<D+=B:>:*<>FC,@@BB,,,7,,2@<7DB,,<D,<<7*44*27C:<FCF,?7++<<:=E8*289C<F7:@*+*++3<C7C**:C8++<+++3+<+38C*:****++*2::C/*+/29C*7*.7C**/17)1)*9=>3*03:@>*))<52)**)2*650)0.48/*
@M03506:14:000000000-AKVR1:1:1101:14540:7009 1:N:0:46
ATGAACTCCTACGGGAGGCAGCAGTCGAGAATTTTTCTCAATGGGGGAAACCCTGAAGGAGCGACGCCGCGTGGAGGATGAAGGTCTTCGGGTTGTAAACTCCTGTCATTTGAGAACAAGGTGCACATGTTAACTGCATGTGCATTGATAGTATCAGAAGAGGAAGGGACGGCTAACTCTGTGCCAGCAGCCGCGGTAATGCGGGGGGGGCAAGCGGTGTTCGGAATTACTGGGCGTAAAGGGCTCGTAGGTGGCCAACGAAGTCGGACGTGAAATCCTTCGGCTTAACCGGGGAACGTCG
+
CCCCCGGGGGGGGGGGGGGGGGGGGGGGGGGGGFFGGGGFFGGGGGGGGGGGGGGGGGGGGGGGGGGGGGGGGGEGGGGGGGGGGGGGGGGGGGGGGGGFGGGGGGGGGGGGGGGGGGFGGGGGGGGGGGGFFCFGGGGGFGDFFEGCGGGGGFGGGGGGGGGFGGGGGGEGGGGFFGGGFGGG9C>@DGG7FGGGG7C;,<CEFGGGGGDEFGGG8CECEGEG5?58ACC<CF=EE5>/<CECCCC1/>E+9=67+<F*1:*:+9>D=CCB43*<*0***)0C=)0*97)-77)705>)7
@M03506:14:000000000-AKVR1:1:1101:21243:7011 1:N:0:46
ATGAACTCCTACGGGAGGCAGCAGTGGGGAATGTTGCACAATGGGCGCAAGCCTGATGCAGCGACGCCGCGTGAGGGATGACGGCCTTCGGGTTGTAAACCTCTTTCAGTATCGACGAAGCGCAAGTGGCGGTAGGTACAGAAGAAGCACCGGCCAACTACGTGCCAGCAGCCGCGGTAATACGTAGGGTGCGAGCGTTGTCCGGAATTACTTGGCGTAAAGAGCTCGTAGGTGGTTTGTCGCGTTGCTCGTGAAAACTCACAGCCCACCTGTGGGCGTGCCGGCGAGACGGGCGGAGTGG
+
ACCCCFGGGGGGGGGGGGGGGGGGGGGGGDEGGGGGGGGFCFGCFGGGGGGGGGGGGGGFGFFFCFGGGGDEGGGGGGGGGGGGGGGGGGGGGEFGGGA5FFGFGGDEFFGBF:FGGDGDC:CFGGCB,+<BC><FF9CFGGFECFCFCFGGDGGG7FBCBCGGFG9?::FFGGDGGGGGF9CFFGGGC;8?E5>EGEEGGGGGGEGGGGFG+<6C5C588FFGG:8C//88FFFE*;7;9E5CGG*9+AE=*+:708CGCCF9C*:C*96?29C5*.)1*).:57))(178>>)).)0.5
@M03506:14:000000000-AKVR1:1:1101:8539:7017 1:N:0:46
ATGAACTCCTACGGGAGGCAGCAGTCGGGAATTTTGGGCAATGGGCGAAAGCCTGACCCAGCAACGCCGCGTGAAGGATGAAATCCCTCGGGATGTAGACTTCGCAAGAACGGGAAGAATAGGCGAGAGTTAATATCTTTCGCGATGACGGTACCGTTTGTAAGCTCCGGCTAACTCCGTGCCAGCAGCCGCGGTAATACGGGGGGAGCAAGCGTTGTTCGGATTTACTGGGCGTAAAGGGCGCGTAGGCGGCCACCGCAAGTCGATTGTGAAATCCGCGGGCTTAACCCGGAAAGGTCAA
+
CCCCCGGGGGGGGGGGGGGGGGGGGGGGGEGGFGGGGGGGGGGGGGGGGGGGGGGGGGGGGGFFGGGGGGGGGGFGGGGGGGGFFGGGFEGG@EGFFGGGGGGGGDGGGGGGGGFFGFFGGGGGGGGDGGGFEFGGGGGGGGGGCFFGGGDGGGGGGGGGGGGGGGGGEGEGGGGGFFGCCEGFGGFFGFGGGGGFGCCCFGGGGGGGGDGF>8;?ECGCCE;CEFFGGCGGDE5*:::CECECE:*>EEGGCEGC:@C):5*<C7C>5*<*C7DCG)9)7B7E*0708C>>735>FF=@=
@M03506:14:000000000-AKVR1:1:1101:4029:7018 1:N:0:46
ATGAACTCCTACGGGAGGCAGCAGTCGAGAATTTTTCTCAATGGGGGAACCCTGAAGGAGCGACGCCGCGTGGAGGATGAAGGTCTTCGGATTGTAAACCCCTGTCATTGGGGCACAAGTCGCTTACGTTAACTGCGCGAGCGCTGATAGTACCCGCCGCCGAAGAGCCCGCCAACCCCGCCCCCCCCGCCCCGCCCCTACCCCCGCCCCCCCCCCCCCCCCCCCCCCCCGCCCGCCCCCCCTCCCCACCCCCCCCCGCCCCCCCCCCCCCCCCCCCCCCCCCCCCCCCCCCCCCCCCCCC
+
CCCCCGGGGGGGGGGGGGGGGGGGGGGGGGEGGFGGGFGGGGGGGGGGGGGGGGGGGGGGGGGGGGGGGGFGGFGGGGGGGGGGF<?F@=+44459,CE,BF7+5B,5,5584+4B<,,5C+F+++BA33,+C,,C3++3+@+*3*3,,,7,@FF:**********,,4**=*4*C1F:***:C**:**:E*:*/*****;******:*:***:*12***:**1*2?**1*1*:*1**)/*/**:*10*1A*):/>*)))*//:/)/1*/*))))21<))1.8*279>2DF()))7)5<).
@M03506:14:000000000-AKVR1:1:1101:25615:7036 1:N:0:46
ATGAACTCCTACGGGAGGCAGCAGTCGAGAATTTTTCTCAATGGGGGCAACCCTGAAGGAGCGACGCCGCGTGGAGGATGAAGGCTTTCGGGTTGTAAACTCCTGCCATTTGAGAACAAGTGTAGCTAAGTAACTACTGGCTACTTGATAGTATCAGAAGAGGAAGAGACGGCTAACTCTGTGCCAGCAGCCGCGGTAATACAGAGGTCTCAAGCGTTGTTCGGATTCATTGGGCGTAAAGGGTGCGAAGGTGGCGGGGTAAGTCAGGTGTGAAATTTCGGAGCTTAACTCCGAAACTGCA
+
CCCCCGGGGFGGGEEEGGGGGGGGGGGGGGGGGCFGGGGGGGGGCGGEGFGDG,EFGGGGGGGGGGGGGGGCFGDGGGGGGCFFGGGFGGGGGGGGGGGGGGGGF,BB,CFEDFGGGGGGGGGGGGGGGFFECCEFGGGCDDFGGEFGGGGGGFGGGFGGGFGGGGGGGGCDC@EGF,@FGFFFGFGFFCFBFG7@8BB9CFG@?8BCC9BCGGGC*3:ACC:8**;<B;9F6:FG:=7;E7:**:=*:CDFCFC<5)19C?033:<5:*08:7>C**:>757**0*16>@:BB)87*7**
@M03506:14:000000000-AKVR1:1:1101:20693:7039 1:N:0:46
ATGAACTCCTACGGGAGGCAGCAGTGGGGAATATTGGACAATGGGGGCAACCCCGATCCAGCAATGCCGCGTGTGTGAAGAAGGCCTTCAGGTTGTAAAGCACTTTTATCCGGAACGAAACGCGCAGGGCGAATAGCTTTGCGAACTGACGGTACCGGAGGAATAAGCACCGGCTAACTCCGTGCCAGCAGCCGCGGTAGTACGGGGGGTGCGAGCGTTGTCCGGACTCACTGGGCGTAAAGGGCGCGTCGGTGGTTTGCTAAGGGGGTGGTGAAAGTCCGGGGCTCAACCCCGGATCGGC
+
CCCCCGGGGGGC;FCGGGGFGGGGGGGFGC@F9FGGGGGGGGGGFDFGGGGGGEG7FEGGGGGGGFFE:FGGGGGGFGGGDDGGFGGGGFGGFGGGFGFGGGGFFGGCFGGGGGGGGGGGGGGGDGEGCGG:FG+FFCFGGGGCGGGGCGGGGGGGGEGGG7FCFFGGFDFEEGGGG7FFFGGGE72CFFGCGGGGD**;FFFD5EGCDEE**2:EGE=E5@@EG**:@A8CG6CFG25;CFFGGG5D2*:>7CE32<C*++*<?CC5><*57C2<>FGGGE5=5379>G),7>)7)7.<.
@M03506:14:000000000-AKVR1:1:1101:10443:7088 1:N:0:46
ATGAACTCCTACGGGAGGCAGCAGTAGGGAATATTGGTCAATGGGTGAGAGCCTGAACCAGCCATGCCGCGTGCAGGAAGAAGGCCTTCTGGGTTGTAAACTGCTTTTGCCAGGGGATAAAAGTCCCATGCGTGGGAAATTGAAGGTACCTGGTGAATAAGCCACGGCTAACTACGTGCCAGCAGCCGCGGTAATACGTAGGTGGCAAGCGTTGTCCGGATTTATTGGGTTTAAAGGGTGCGTAGGCGGTTGATTAAGTCAGTTGTGAAATACGGCAGCTTAACTGTCGAGGTGCAATTGA
+
CCCCCGGGGGGGGGGEGGGGGGGGGGGGGGGGDFGGGGGGGGGGGGGGGGGGGGGGGGGGGGGGGGGGGGGGGGGGGGFGGGGGGGGGGGGGGEGGGGGFGGGGGGGGGGFGGGCEEGGGGFGGGGGGGGGGGGGGGGGGGGGGGGGGGGGGGGGGGGFFGGGGGDGGGGGGFGDEGCF7FGGGGGGGGGGGGGGGGGGGGGGGCFG9E*;*4=*BFGEDGGGGGGGGGGGGECEFGGGGGGGGGGFGD=ECFCFFEFGGFFFG?CE7::?FDFDCD@D*C6=G9@7*(1<18>::FF6**
@M03506:14:000000000-AKVR1:1:1101:11179:7089 1:N:0:46
ATGAACTCCTACGGGAGGCAGCAGTCGAGAATTTTTCTCAATGGGGGAAACCCTGAAGGAGCGACGCCGCGTGGAGGATGTAGGTCTTCGGGTTGTAAACTCCTGTCATTTGGGAACAAGTGCCGGTACGTAACTGCTACCGGCTTGATAGTACCAGAAGAGGAAGAGACGGCTAACTCTGTGCCAGCAGCCGCGGTAATACAGAGGTCTCAAGCGTTGCTCGGATTCATTGGGCGTAAAGGGTGTGTAGGTGGCGCCGTAAGGCGGGGGTGAAATGTCGGAGCTTAACTCCGAAACTGCA
+
CCCCCGGGGGGGGGGGGGGGGGGGGGGGGGFGGGGGGGGGGGGGGGGGGGGGGGGGGGGGGGGGGGGGGGGGGGGGGGGGGGGGGGGGGGGGGGGGGGGGGGGGGGGGGGGGGGGGGGGGGGGGGGGGGGGGGGGGGGGGGGGGGGGGGGGGGGGGGGGGEGGGGGGFGCFGDGGGGGGGGFFFGFGGGGGGGGGGGGGGGGGGFGGCCGGGFFGGCCEC00AEC*CECFFDFFGE*:589EG:E5C/2?F:DG*7*7C7:5/+29CD*//71=>F*9>FG73:=607)*9)8)7)8?FF6
@M03506:14:000000000-AKVR1:1:1101:21312:7100 1:N:0:46
ATGAACTCCTACGGGAGGCAGCAGTCGAGAATTTTTCTCAATGGGGGAAACCCTGAAGGAGCGACGCCGCGTGGAGGATGAAGGTCTTCGGGTTGTAAACTCCTGTCATTTGGGAACAAGTGCCGGTACGTAACTGCTACCGGCTTGATAGTACCAGAAGAGGAAGGGACGGCTAACTCTGTGCCAGCAGCCGCGGTAATACAGAGGTCTCAAGCGTTGTTCGGATTCATTGGGCGTAAAGGGGGTGTAGGTGGCGCGCTAAGTCGGGTGTGAAATTTCGGAGCTTAACTCCGAAACTGCA
+
CCCCCGGGGGGGGGGGGGGGGGGGGGGGGGGGGGGGGGGGGGGGGGGGGGGGGGGGGGGGGGGGGGGGGGGGGGGGGGGGGGGGGGGGGGGGGGGGGGGGGGGGGGGFGGGGGGGGGGGGGGGGGGGGEGGGGGGGGGGGGGGGEEFGGGGGGFFGGGGFGGGGGGGGDGGGGDGGGGGGGFFGFGGGGGGGGGGGGGGGGGGGGFGGGCGGC?CG:EGGGGEG5CEEFCFGGGGEEC58A?7*:>C7FC7<9ECD=>GDEC7CCGGGCDCDGFF9:*:FGDBGGFFFAC?4>D3>DFF?*
@M03506:14:000000000-AKVR1:1:1101:9696:7111 1:N:0:46
ATGAACTCCTACGGGAGGCAGCAGTCGAGAATTTTTGACAATGGGGGAAACCCTGATCGAGCGACGCCGCGTGGAGGATGAAGGTCTTCGGATTGTAAACTCCTGTCATTGGGGAACAATGCACAGATATTAACTGTATTTGTGTTGATAGTACCCGAAGAGGAAGGGACGGCTAACTCTGTGCCAGCAGCCGCGGTAATACAGAGGTCCCAAGCGTTGTTCGGATTCATTGGGCGTAAAGGGTGCGTAGGCGGCGCGGTAAGTCGGGTGTGAAATCTCGGGGCTTAACTCCGAAACTGCA
+
CCCCCGGGGGGGGGGGGGGGGGGGGGGGGGGGGGGGGGGGGGGGGGGGGGGGGGGGGGGGGGGGGGGGGGGGGGGGGGGGGGGGGGGGGGGGGGGGGGGGGGGGGGGGGGGGGGGGGGGGGGGGGGGGGGGGGGGGGGGGGGGGGGFGGGGGGGGFEGEGGGGGGGDGFGGGGGGGGFGGGGGGGGGGGGGGEEGGGGCFGFGGGGGGGGGFGGGEGCGGGGGGGGEG?GGFCGGGEGDCFGGGGGGGGGGGGGGDGFGGDAF9CDEC5C1<C>>ED6DFFBEG*<7=AF=?F)85BF?*/
@M03506:14:000000000-AKVR1:1:1101:19691:7115 1:N:0:46
ATGACTCCTACGGGAGGCAGCAGTGGGGAATTGTTCGCAATGGGCGCAAGCCTGACGACGCAACGCCGCGTGGAGGATGAAGATCTTCGGGTCGTAAACTCCTTTCGATCGAGACGAATGACCTCTGGGTTAATAGCCTGGAGGAGTGACGGTACCGAGAGAAGAAGCCCCGGCTAACTCCGTGCCAGCAGCCGCGGTAATACGGGGGGGGCAAGCGTTGTTCGGAATTACTGGGCGGAAAGGGCTCGTAGGTGGCCAACTAAGTCTGACGTGAAATCACTCGGCGTAACCGGGGAACTGC
+
CCCCCF9EE-CF7FEFCGGGGGGGGGGGGGGGGGGGEGGDGGGFGGGGCGGGGGGGGGFEGGEGCFGGGGFFGFFGGDCGGGGGGFGFGGGGDGGGCFGEGGGG<<FGFGDDGAFECECCDDFCFGGGGGEGGGGGGFGGGGGGEGFG=FCEGGGFC>CBCFEGGGGG<F:FGGGEGGGGGGFGGGGGFGGGGGGGGGDCCCFD>EGGGGC?>CC58E=E*;?5EED5<CG7+?E==*9EEC5>A*:CC*/7:9CCF@F<FGFF9C+:+*:5<9*+7/**2*)::5C>(*9>3:D5@>6/*
@M03506:14:000000000-AKVR1:1:1101:4842:7126 1:N:0:46
ATGAACTCCTACGGGAGGCAGCAGTGGGGAATATTGCACAATGGGCGCAAGCCTGATGCAGCGACGCCGCGTGGGGGATGACGGCCTTCGGGTTGTAAACCTCTTTCAATAGGGACGAAGCGCAAGTGACGGTACCTATAGAAGAAGGGCCGGCCAACTACGTGCCAGCAGCCGCGGTAATACGTAGGGTCCGAGCGTTGTCCGGAATTACTGGGCGTAAAGAGCTCGTAGGTGGTTTGTCGCGGTGTTCGTGAATACTCACAGCTTAACTGTGGGCGTGCGGGCGATACGGGCAGACTGG
+
CCCCCGGGGGGGGDG>FCFGGGGGGGGFGGGGGGGGFGGGGGGGGGGGGDCFGGGFGGGGGGGGGGGGGGGGGGGGGDFCFFGGDGGGGFFGGGGGFFGGGGGGGGGGGFGFGGGGGGDGFGDCGGFGGGGGGGDGFGGGDDDFGGGGGGCEEGGFGGGDFGFF<FEFGCGGDGCCEFEGGGGG@FGGGG6C?CEGG>EG>EFGD>8E6<FG7CFGGGC5C9CFG9E??/*A@9E8CC3*3AG7*:57;CE**+/*<*:*C+*:C4+2A7+=>:5CC)/)*0)2*))0(75(5).077))>
@M03506:14:000000000-AKVR1:1:1101:14226:7128 1:N:0:46
ATGAACTCCTACGGGAGGCAGCAGTGGGGAATATTGGACAATGGGCGAAAGCCTGATCCAGCAATGCCGCGTGAGTGATGAAGGCCTTAGGGTTGTAAAGCTCTTTTACCCGGGAAGATAATGACTGTACCGGGAGAATAAGCCCCGGCTAACTCCGTGCCAGCAGCCGCGGTAATACGGAGGGGGCTAGCGTTGTTCGGAATTACTGGGCGTAAAGCGCACGTAGGCGGCTTTGTAAGTTAGAGGTGAAAGCCTGGGGCTCAACTCCGGAATTGCATCTAAGACTGCATCGCTAGAATTG
+
CCCCCGGGGGGGECF7FGGE7BEFGFGFGB@FFGGCF9FGGGGGGFEEGGGGGGGGFGGFGGGGGGGGCCGEGE@<EFGACECDFGFE@FFFFGCGGDFGGGGEFGGGF9=@FE+C:DFGGFFGGFEGGGCGGGGC+8?FGGGAFGCCC@:<FG9BCG+B<@FGGGGGEGGGGDGGGC::*<<B:FGBFFGCCFEEECED8*8CG7C?8>FGGGD5C9?CGDCFCEG+**/*20@@+3:CFFGDFGG*@+??FC+9CFDGCFGGGFFGE35<**27*/7**9*009*<<F?B@)>:4=*9*
@M03506:14:000000000-AKVR1:1:1101:16250:7144 1:N:0:46
ATGAACTCCTACGGGAGGCAGCAGTCGGGAATTTTGGGCAATGGGCGAAAGCCTGACCCAGCAACGCCGCGTGAAGGATGAAATCCCTCGGGATGTAAACTTCGCAAGAACGGGAAGAATAAGTAGGGGACAATACCCCCTATGATGACGGTACCGTTTGTAAGCTCCGGCTAACTCCGTGCCAGCAGCCGCGGTAATACGGGGGGAGCAAGCGTTGTTCGGATTTACTGGGCGTAAAGGGCGCGTAGGCGGCCACCGCAAGTCAATTGTGAAATCTCCGGGCTTAACTCGGAAAGGTCAA
+
CCCCCGGGGGGGGGGGGGGGGGGGGGGGGGGGGGGFDGGGGGGGGGGGGGGGGGGGGGGGGGGFGGGGGGGGGGGGGGGGGGGGGGGGGGGDCFEGGFGGGGGGGGGGFEGGGG7CGFFGFGGGFGGGGGGFGGGGGGGGGGGFCFGFGGGGGGDGGGGGGGGGGFCGGGGG:FFFFGGGGGGGDGGEGGGGGGCEGGGGGGGGGGGDDG6;CGGGGGGGGGEE>@+:F?DEGEEDCFFEEEC5CEEGGDGDDEC<8>DD75*A9CF7AFF*:**<7BCDGBEGCFF4::56@)77F?=F=
@M03506:14:000000000-AKVR1:1:1101:13683:7148 1:N:0:46
ATGAACTCCTACGGGAGGCAGCAGTGGGGAATATTGGACAATGGGCGAAAGCCTGATCCAGCAATGCCGCGTGAGTGATGAAGGCCTTAGGGTTGTAAAGCTCTTTTACCCGGGATGATAATGACAGTACCGGGAGAATAAGCCCCGGCTAACTCCGTGCCAGCAGCCGCGGTAATACGGAGGGGGCTAGCGTTGCTCGGAATTACTGGGCGTAAAGCGCACGTAGGCGGCTTTGTAAGTTAGAGGTGAAAGCCCGGGGCTCAACTCCGGAATTGCCTTTAAGACTGCATCGCTAGAATTT
+
CCCCCGGGGGGGGGGDGGGGGGGGGGGGGGGGGGGGGGGGGGGGGGGGGGGGGGGGGGGGGGGGGGGGGGGGGGGGGGGGGGGGGGGGGGGGGGGGGGGGGGGGGGGGGFGGGGDGGGGGGGGGGGGGGGGGGGGGGGGGGGGGGGGGGEGGGGGGGGGGGGGGGGGGGGGGGGGGGGGGEFGGGGGGGGGGGGGCCFGGECFFGGGGGGGGGDGGGFEGGGGGFDEGGGG:/<CGD9CGCGG?FCFGG9FG4:*>?>DG=:40:FG4E<C)*96?F4*:CFFFEF6457@(5).<6@FF*
@M03506:14:000000000-AKVR1:1:1101:25691:7152 1:N:0:46
ATGAACTCCTACGGGAGGCAGCAGTGGGGAATTTTCCGCAATGGGCGAAAGCCTGACGGAGTGACGCCGCGTGTGGGACGAAGGCCTTCGGGTCGTAAACCACTGTCAGTGGGAAAGAGGGGTGTCGGTGCTAATACCATCGGCATTTGACGGTACCTGCAGAGGAAGCCCCGGCCAACTCTGTGCCAGCAGCCGCGGTAAGACAGAGGGGGCAAGCGTTGCTCGGAATTACTGGGCGTAAAGGGCGCGTAGGCGGGATGGCAAGTCGGTCGTGAAATCCTTCGGCTCAACCGAAGACCGT
+
CCCCCGGGFGGGGGG7FCGGGGGGGGGGGGGFGFGGGCF::F@@EEF7FGGGCFGGG@C,CBDFEFDGDDFGG7DCF,CCFEC:8<FFFG7FFGDFFCGGGGGEGFEEAEG8CFCFCCDFCFB+@DC7C:CFGG=<,:FF@E:FDFEGCCAFGGGGGGFGGGG>FFGCGFE:<C:FDGGFGC@:,<9<CGGACFGGECCGGGGGGG?C5AE**/*2;C81*2+<C>88*<+03<85/*1:C59?5EC<E**:C<5<E7CC56CCCG75597.)/9*0=C*0*9*15773=4:>@5)75))0
@M03506:14:000000000-AKVR1:1:1101:11883:7156 1:N:0:46
ATGAACTCCTACGGGAGGCAGCAGTGGGGAATTGTTCGCAATGGGCGAAAGCCTGACGACGCAACGCCGCGTGGAGGATGAAGATCTTCGGGTCGTAAACTCCTTTCGATCGGGACGAATGATCGGTGACCTAATACGTCATCGGAATGACGGTACCGAGAGAAGAAGCCCCGGCTAACTCCGTGCCAGCAGCCGCGGTAATACGGGGGGGGCAAGCGTTGTTCGGAATTACTGGGCGTAAAGGGCGCGTAGGCGGCCCTCTAAGTCGGACGTGAAATCCCTCGGCTTAACCGAGGAAATG
+
CCCCCGGGGGGGGGGGGGGGGGGGGGGGGFGGGGGGGGGGGGGFGGGGEGGGGGGGGGGGGGGGGGGGGGGGGGFGGGGGGGGGGGGGGGGGGGGGGGDGGGGGGGGGGGGGGGGGGGGGGGGGFGGGGGGGGGGGGGFGGGGGGGGGGGGGGGGCGGGGGGGGGGGGGFFGGGGGGGGFFGGEGDGGGGGGGGGGGGECCFFGGGGGGGGGDEGGFG=EGGFCGGGCFGGGGFEFGGDG=FGFECECCEEGDGGDE5C35*:70*<CEDG>*1>C:?:<<?FGGFC>0CFA@3>@5))1/
@M03506:14:000000000-AKVR1:1:1101:15266:7164 1:N:0:46
ATGAACTCCTACGGGAGGCAGCAGCTAGGAATCTTGGGAATGGGCGAAAGCCTGACCCAGCAACGCCGCGTGGGCGATGAAGGCCTTCGGGTCGTAAAGCCCTTTTGCAGGGGAAGATGATGACGGTACCCTGCGAATAAGCCACGGCTAACTACGTGCCAGCAGCCGCGGTAATACGTAGGTGGCAAGCGTTGTCCGGATTTACTGGGCGTAAAGGGCGTGCAGGCGGTTTGTTAAGTGCAGGGTGAAAGCTCCCGGCTCAACTGGGAGAGGTCCTTGCATACTGGCGTACTTGAGGGGG
+
CCCCCGGGGGGGGGGGGGGGGGGGGGGGGGGGGGGGGGGGGGGGGGGGGGGGGGGGGGGGGGGGGGGGGGGGGGGGGGGGGGGGGGGGGGGGGGGGGGGGFGGGGGGGGGGGGDEGGGGGGGGGGGGGGGGGGGGEGGGGGGGGGGGGGGGGGGGGGGFFGGGGGFGGGGGGGGGGGGGGGGCDGGGGGGGGGGGFGGGECECGGFFFGFG>CE@FFGGGGCG5?>EGGEEEEE6@FGGGFFC=E:EGGGFGFCFDGFG3:C66+*<F:D5>3*0<76D:4?B63/<FF*5(06@*6?@EF
@M03506:14:000000000-AKVR1:1:1101:22586:7164 1:N:0:46
ATGAACTCCTACGGGAGGCAGCAGTGGGGAATTTTCCGCAATGGGCGAAAGCCTGACGGAGTGACGCCGCGTGTGGGACGAAGGCCTTCGGGTCGTAAACCACTGTCAGTGGGAAAGATGGATGTCGGCGCGATAACCGCCGGCATTTGACGGTACCTGCAGAGGAAGCCCCGGCTAACTCTGTGCCAGCAGCCGCGGTAAGACAGAGGGGGCAAGCGTTGCTCGGAATTACTGGGCGGAAAGGGCGCGTAGGCGGGATGGCAAGTCGGTCGTGAAATCCCTCGGCTCAACGGAGGATCGG
+
CCCCCGGGGGGGGGGGGGGEGGGGGGGGGGCFGGGGGGGGGGGCFFEGGGGGGGGGGGGGCFGGGGGGGGGGG,DFEFGGGGGGGGG8FGGGGGGGGGGFFGGGC<FFGFGGGGFGGGGGF@CFFGFFGGGGGDGGGFGGGEECC:FGGGBFGE@GGGGEGGGGGGGE72:FGCE:@<A:C<F>:<,<FFGGF5>8CGGGDCG6@CC?8CC>E>FGFD5/:5<+8EDE8@FGDFCFC=5**C=57CG)**2/>+57*75CFEDEDGGDD5>@)9C5C*:7D))*27*.3>F())8.0)0))
@M03506:14:000000000-AKVR1:1:1101:5868:7167 1:N:0:46
ATGAACTCCTACGGGAGGCAGCAGTGGGGAATCTTGCACAATGGAGGAAACTCTGATGCAGCGACGCCGCGTGAGCGATGAAGCCCTTCGGGGTGTAAAGCTCTTTCGACGGGAACGATAATGACGGTACCCGAAGAAGAAGCTGCGGCTAACTACGTGCCAGCAGCCGCGGTAATACGTAGGCAGCAAGCGTTGTTCGGAATTACTGGGCGTAAAGAGTGTGTAGGCGGTGCTCTAAGTCTGTTGTGAAATCTCCCGGCTTAACTGGGAGGGTGCGGCGGAAACTGGAGTGCTCGAGGAG
+
CCCCCGGGGGGGGGGGGGGGGGGGGGGFGGGGGGGGGGGGGGGGGGGFFGGGGGGGGGGGGGGGGGGGGGGGGGGGGDGGGGGGGGGDDFGGGGFGGFGGFGGGGGGGGGGGGDFGGGGGFFFCF:EGGGGGGGGGGGGGGFGGGGGGGGGGGCGDGGFF>FFFGFGGGGGGGGGFFEF<BCGFGFEGFG@FEEG7CCEEE>CFGGGGGGCEGEGGGGGDGCFGGGGCEE:C5C++<FGGGCC9+<CDD?FFD7<FG>CDE5CFF7CCF7*5C***9571C555*9C:?C)./*8B).7))
@M03506:14:000000000-AKVR1:1:1101:22911:7172 1:N:0:46
ATGAACTCCTACGGGAGGCAACAGTGAGGAATTTTCCACAATGGACGAAAGTCTGATGGAGCAACGCCGCGTGCAGGAAGACGGCCTTAGGGTTGTAAACTGCTTTTATTCGGGAAGATTATGACGGTACCGAATGAATAAGGATCGGCTAACTACGTGCCAGCAGCCGCGGTAATACGTAGGATCCAAGCGTTATCCGGAATTACTGGGCGTAAAGCGTACGGCGGTGGAGATTTAAGTGAGATGCGAAATCTGGCGGCTCACCCGTCTAGACTGTGTCACATACTGGGTTTCTTGAGGG
+
CCCCCGGGGFGGGGGGGGGGGGGGGGGGGGGGGGGGGFGFGGGGGGEGGGGGGGGGGGGGGGGGGGGEG>FBC7CFFFGFCFFEEGGGDFDF9EF:B<ACEFFCGDGGGAGGFGF@FGEFFGGGGGGDFGACFGDGCFGGGF9FFGGDC7FGGFFCEFGGGGFDDF7F:7FG*5>@CFC?>FGF9,F9BC7*F<8<?C@E78:<FFECGGFCE885B78CE58**/::CE*:<*+++<7<FFCFFCC<EEGG:CC7+7><*/9+*1*/*/*9::*<21?7**/3<=:4:F0(.****0)8)
@M03506:14:000000000-AKVR1:1:1101:21995:7183 1:N:0:46
ATGAACTCCTACGGGAGGCAGCAGTCGGGAATTTTGCGCAATGGACGAAAGTCTGACGCAGCAACGCCGCGTGAGGGATGAAGGCCTTCGGGTTGTAAACCTCTTTTTCCAGGGAAGATAATGACGGTACCTGGCGAATAAGTCACGGCTAACTACGTGCCAGCAGCCGCGGTAATACGTAGGTGACAAGCGTTGTCCGGATTTACTGGGCGTAAAGAGCGCGCAGGCGGTCGTTCAAGTCGAGTGTGAAAGCTCCCGGCTCAACTGGGGAGGGTCACTCGATACTGATCGACTCGAAGGG
+
CCCCCGGGGGGGGGGGGGGGGGGGGGGGGGGGGGGGGGGGGGGGGGGGGGGGGGGGGGGGGGGGFGGGGGGGGGGGGGGGGGGGGGGGGGGGGGGGGGGGGGGGGGGGGGGGGGGGGGGGGGGGGGGGGGGGGGGGGGGGGGGGGGGGGGGGGGGGGGGGGGGGGGGFGGGGGEGGGGGEGGGGGGFGGGGGFGCGGGGGGGGEGGFGGGGG>EGGGGFFGEGG>5CCCG=EG58EC9>CCEGDGG?DFFFDF+<CFFGG5:CGG7?CGD*0>DG67:C:*)8==?GFF*717>3<4?BB)
@M03506:14:000000000-AKVR1:1:1101:13280:7186 1:N:0:46
ATGAACTCCTACGGGAGGCAGCAGTGGGGAATCTTGCGCAATGGCCTAACGGCTGACGCAGCGACGCCGCGTGTGGGATGAAGCTCCTCGGAGTGTAAACCACTGTTGCCCGGGACGAATAGCTCGATTAATCGAGCCTGACGGTACCGGGTGAGGAAGCACCGGCTAACTCCGTGCCAGCAGCCGCGGTAATACGGGGGGTGCGAGCGTTGTCCGGAATCACTGGGCGTAAAGGGCGCGTAGGTGGTTTGATAAGGGTGTGGTGAAAGTCCGGGGCTCAACCCCGGATCTGCCGTGCCGG
+
CCCCCGGGGGGGGGGGGGGGGGGGGGGGGGGGGGGGGGGGGGGGGGGGGGGGGGGGGGGGGGGGGGGGGGGGGGGGGGGGGGGGGGGGGGGGGGGGGGGGGGGGGGGGGGGGGGGGGGGGGGGBGGGGGGGGGGGGGGGGGGGGGGGGGGGGGGGGGGGGGGGGGGGDGG@FGGFGGGGGGGGGGGGEGEEEGGGGGGGGGGGGGEGCGEGGGGGGG5EGGGGGGGFGGEECCFGD5EDGC5CECEG7CFG+:<<C@F57/CDF7*+2?:CFGGGD))9*27@E7<D30>FA4/.7>::B3
@M03506:14:000000000-AKVR1:1:1101:22277:7191 1:N:0:46
ATGAACTCCTACGGGAGGCAGCAGTGGGGAATCTTGCACAATGGAGGAAACTCTGATGCAGCGACGCCGCGTGAGCGATGAAGCCCTTCGGGGTGTAAAGCTCTTTCGACGGGAACGATAATGACGGTACCCGAAGAAGAAGCTGCGGCTAACTACGTGCCAGCAGCCGCGGTAATACGTAGGCAGCAAGCGTTGTTCGGAATTACTGGGCGTAAAGAGTGTGTAGGCGGTGCTCTAAGTCTGTTGTGAAATCTCCCGGCTTAACCGGGAGGGTGCGGCGGAAACTGGAGTGCTGGAGGGG
+
CCCCCGGGGGGGGGGGGGGGGGGGGGGGGGGGGGGGGGGGGGGGGGGGGGGGGGGGGGGGGGGGGGGGGGGGGDGGGGGGGGGGGGGGGGGGGGGGGGGGGDGGGGGGGGGGGGGGGGGGGGGGGGGGGGGGGGGGGGGGGGGGGGGGGGGGGGFGGGGGGGGGGGGGGGGGGGGGGGGGFFGGGGGGCGGGGGEGGGGDG>FGGGGGGGFGEGGGE?E9C9CGGGGGGGEGGFGGGGGCECFG7<:DCFGDFGGGG)<DGGCFC>EGGGGFD<5CDFDDDFDEGFF?84),*=*9785>;
@M03506:14:000000000-AKVR1:1:1101:26567:7196 1:N:0:46
ATGAACTCCTACGGGAGGCAGCAGTGGGGAATTTTGCGCAATGGGCTAACGCCTGACGCAGCAACGCCGCGTGGAGGATGAAGGTCTTTGGATTGTAAACTCCTGTCAGCAGGGAAAAAGCAAATCGGCCTAACACGCCGGTGAGTTGATTGTACCTGCAGAGGAAGCCCCGGCTAACTCTGTGCCAGCAGCCGCGGTAATACAGAGGGGGCAAGCGTTATTCGGAATTATTGGGCGTGAAGTGCGCGTAGGCGGCTTGGCAAGTGGATGGTGAGATCTCTCGGCTTACCCGATGCACTGC
+
CCCCCGGGGGGEGGGDGGGGGGFGGGGGG>CGGGGGGGG++BFGGGGF,CCGG@DCEFG+@FC@FGGEFGG:@F,CF?CF8,EGGGGD?FGFGFGG9@9?E@FGGGEAF?AFFGCEFG8FFA,<?FFGCFGAFCFFGGG:FFGDFGGFFGGGGGGECG7,@F:CFCA<,D*>FE*<,<=CF@2,7?FGG7CFGE7*=:8CE9CE99?8*4/**;@CEG5ECGGF****+++222;5CE3?F?0?FCC3:75CG52)*073++2:0:2*CF==70*3*9**:6>*7))/3*/9;)73?FF4/
@M03506:14:000000000-AKVR1:1:1101:3903:7202 1:N:0:46
ATGAACTCCTACGGGAGGCAGCAGTCGGGAATATTGCGCAATGGGCGAAAGTCTGATCCAGCAACGCCGCGTGCAGGATGAAATCCTTCGGGTTGTAAAGCGCGCAACAAGGGGAAGAATCAGGACGGTTCACTAGGACTAATGATGACGTAACTACGTGCAAGCAGCGGCGATCTACCGTACAGTAGCCGCGTTAACAGGGGGTGAGCAGCGGAAGGCGGGTTCTGCCGGTTGTGAAGGTCGGGCATGCGGTCTCTACGCGCAAGCCGGGAAAGCTCCGGGCTTAAGCCGGACTGGAGAG
+
CCCCCGGGGGGGGGGGGGGGGGGGGGGGGGGG,EFG9,@FGGGG8FGEGGG<FFGGA,CFGGGGGGGGGGGGG,,,CFGGGG9,CF<FFGGG,+@FGFF<,+@+4+++,,4,BFD+CF,,:CF,B++@8+BF,,8,3,,8,@,@F<,,3**33C,@33@F*5FFG,,@*5F<**1*,2,1****,7,++,=FF1C5*+00;***/***++***/****1**:2A*++++:=C**21+3*<<:C7C*5*;CC5CC**+***2*/2*)1*:355)*1**)*1)8)/*)*1)*.(8)0<5).))
@M03506:14:000000000-AKVR1:1:1101:6694:7216 1:N:0:46
ATGAACTCCTACGGGAGGCAGCAGTGGGGAATTGTTCGCAATGGGCGCAAGCCTGACGACGCAACGCCGCGTGGAGGATGAAGGTCTTCGGATTGTAAACTCCTGTTGCCCGGGACAAAACGCCTCGACCTAACACGTCGAGGCCTGACGGTACCGGGTGAGGAAGCCCCGGCTAACTCTGTGCCAGCAGCCGCGGTAATACAGAGGGGGCAAGCGTTGTTCGGAATTACTGGGCGTAAAGGGCGCGTAGGCGGCCTTCTAAGTCGAACGTGAAATCCCCGGGCTCAACCCGGGAACTGCG
+
CCCCCGGGGGGGGGGGGGGGGGGGGGGGGGGGGGGGGGGGGGGGGGGGGGGGGGGGGGGGGGGGGGGGGGGGGGFGGGFGGGGGGGGGGGGGGGGGGGGGGGGGGGGGGGGGGGGGGGGGGGGGGGGGGGGGGGGGGGGGGGGDGGGGGGGGGGGGGG@FGGGGGGGGGGCEDGGGG9<CCFGGGGGGGGGFGGGG:EGCFGFC7CDGGGE5@C5C*;EGGGEGGGDFGG7:CCEGGEGC:FGE=1*):C=6<E=3876*:<>+0/=FDGEF4*?<?:<3DE@E*>GF75<()5)7./9*)
@M03506:14:000000000-AKVR1:1:1101:17083:7224 1:N:0:46
ATGAACTCCTACGGGAGGCAGCAGTGGGGAATCTTGGACAATGGGCGCAAGCCTGATCCAGCCATGCCGCGTGAGTGAAGAAGGCCTTAGGGTTGTAAAGCTCTTTCGGCGGGGACGATAATGACGGTACCCGCAGAAGAAGCCCCGGCTAACTCCGTGCCAGCAGCCGCGGTAATACGGAGGGGGCTAGCGTTGTTCGGAATTACTGGGCGTAAAGCGCACGTAGGCGGACTGTTAAGTCGGGGGTGAAATCCTGGGGCTCAACCTCAGAATTGCCTTTAAAACTGCATCGCTTGAATCC
+
CCCCCGGGGGGGGGGGGGGGGGGGGGGGGGGGGGGGGGGGGGGGGFGGGGGGGGGGGGGGGGGGGGGGGGGGGGGGGGGGGGGGGGGGGGGGGGGGGGGGGGGGGGGGGGGGGGGGGGGGGGGGGGGGGGGGGGGGGGGGGGGGGGGGGGGGGGGGGGGGGGGGGGGGGGGGGGGGGGGGGGGGGGGGGGGGGEGGGGGGGEGGGGFGGGGGG>EFFFGGGGGFDGGGGGGGEEEFGGGEGEEGGGGGFGGGGGFFGFGG:CDGFGDFGGGFGFFGG4FD77=CFFGFFGBBD:>FF669F
@M03506:14:000000000-AKVR1:1:1101:5714:7231 1:N:0:46
ATGAACTCCTACGGGAGGCAGCAGTCGAGGATCTTCGGCAATGGGCGCAAGCCTGACCGAGCGACGCCGCGTGTGCGATGAAGGCCTTCGGGTTGTAAAGCACTGTCGAGGGGGAGGAAAGCCGCAAGGCCTGACCTATCCCTGGAGGAAGCACGGGCTAAGTTCGTGCCAGCAGCCGCGGTAAGACGAACCGTGCGAACGTTGTTCGGAATCACTGGGCATAAAGGGCGCGTAGGCGGGCGGCATAGTCCGGGGTGAAATCTTTCGGCTTAACCGGAAGACGGCCCCGGATACTGGTCGC
+
CCCCCEFEFFDECEEFEGGGGGGGGFGGEFFEGFGFGGGGGGEFGGGGGGGGGGGGEGGGGGGGGGGGGGGGGGGFGBFGGG<FFGGGGGGG8CFGFFGGGGGDGGFGGGG7CGGGGEGGFFFGG>FGGGGGGGEGGGGGC:FGGGGGGGGGFA<EGGGFFGFGGGGGGDGGCCGGGGCFCGGGGC9CGEEGGCCEGEE>E8EF:8<CC5>CFGFFGG@CEF6@CF7CEEGGGGDD6ECEGDGGGGGG9ACGDDG5*<>C?ECGGCED:FEFFCC=DDCDD4:EE)9>>GF:>@?BF49>5
@M03506:14:000000000-AKVR1:1:1101:6626:7241 1:N:0:46
ATGAACTCCTACGGGAGGCAGCAGTCGGGAATTTTGCGCAATGGACGAAAGTCTGACGCAGCAACGCCGCGTGGGGGATGAAGGCCTTCGGGTTGTAAACCTCTTTTCTCAGGGACGATGATGACGGTACCTGAGGAATAAGCCACGGCTAACTACGTGCCAGCAGCCGCGGTAATACGTAGGTGGCGAGCGTTGTCCGGATTTACTGGGCGTAAAGAGCGCGCAGGCGGTCGTGCAGGTCGCGTGTGAAAGCCCCCGGCTCAACTGGGGAGGGTCACGGGATACTGCTCGACTCGAAGGG
+
CCCCCGGGGGGGGGGGGGGGGGGGGGGGGGGGGGGGGGGGGGGGGGGGGGGGGGGGGGGGGGGGGGGGGGGGGGGGGGGGGFGGGGGGGGGGGGGGGGGGGGGGGGGGFGGGGGGGGGGGGFGGGGGGGGGGGGGGGGGGGGGGGGGGGEGGGFGGGGGGGGGGGGGGGGGGGGGGGGGFGGG<FGGGGGGGF>EGG7EGGGGFGGGFEGGGGGGGGGGGGDDEGGGEEG8?EEGGFEFGCEEC7=*9E79<5:CGC@GD::*AC*<CGG*7>DGCC?5*)..:6@FF5*7()03<5?3))
@M03506:14:000000000-AKVR1:1:1101:22864:7242 1:N:0:46
ATGAACTCCTACGGGAGGCAGCAGTGGAGAATTTTTCGCAATGGGCGAAAGCCTGACGCAGCGACGCCGCGTGAGGGATGACTGGCTTCGGCCCGTAAACCTCTTTCAGTTGGGAACAAGCGTGAGTGATTAACCCTGCAGAAGAAGCACCTGGTAACTACGTGCCAGCAGGCGCGGTCATACCCAGCGTGCAAGGGTTGACCGGAGTTATAGGGCGTGAAGAGCTCGTATGCGGGTTGTCACGGCGGACGTGACGATGTAGGTCGGATGTCTGGTCCTGCGGGTGATCCGGGAAGACGCA
+
CCCCCGGGGGGGGGGGGGGGGGGGG8F,FGGG9FG<F+FGEEGGGGGGGGGGGGG,,8,@CGGGGGGGGGGGG,FGGGGG<<,?4BF?FGG+++8@FGGGG8EF,@FG95,C,CFG+BF,B+3C+38,,,,,,,,@83<F,,5<F7B,,<,,,,3,7:3,<F,,**,@D,F*>:**4<**,,7,,7=**4*=1<F*;8+*+?+=*//2*02++<8*::***++;0<+;8**;+:5*2*)*0++**::):*:/1**/*)**3<>+<C*)*)+*2**+2):F4))*/07*)00(8)00).)))
@M03506:14:000000000-AKVR1:1:1101:17543:7254 1:N:0:46
ATGAACTCCTACGGGAGGCAGCAGTGGGGAATATTGGACAATGGGGGCAACCCTGATCCAGCAATGCCGCGTGTGTGAAGAAGGCCTTAGGGTTGTAAAGCACTTTAGTTGGGGAAGAAGGCATGTGGGTAAATAGCCTGTATGTTTGACGGTACCCAAAGAATAAGCCCCGGCTAACTCCGTGCCAGCAGCCGCGGTAATACGGAGGGGGCTAGCGTTGTTCGGAATCACTGGGCGTAAAGCGCACGTAGGCGGCTTGGTACGTTAGTGGTGAAGGCCCGGGGCTCAACTCCGGAATTGC
+
ACCCCGGGFEEFEB@B@EFGGG8CCADEFB;EEFGC,CFGGFFGGD7C:FFG@ECDDFF?FGGGFFGGGDGF@GFFG9E<C6F?EFCFFFGCF@FGGFFFFEED,F9<<EEGGG>FE,=FGFGGFFFGEGGGGGCAFFA=DACBBDEG9FG7FG@EBD3@B>,=D9<F,85FDGGGGCAFFC<<FFF8BFFFGGGG5C:BFCFGF74B8B8*:8FD**AEGGGGGEEF+<+<@CFF5C38C?CEEEED;C5C**2/?B)>??:56*2*+27FD>F+67C/)7<CC594)07))7<@37)6/
@M03506:14:000000000-AKVR1:1:1101:12179:7271 1:N:0:46
ATGAACTCCTACGGGAGGCAGCAGTGGGGAATCTTGCGCAATGGCCGAAAGGCTGACGCAGCGACGCCGCGTGTGGGAGGACGCCTTTCGGGGTGTAAACCACTGTTGCCCGGGACGAACAGCCAGTTTCGACTGGCCTGACGGTACCGGGTGAGGAAGCACCGGCTAACTCCGTGCCAGCAGCCGCGGTAATACGGAGGGTGCGAGCGTTGTCCGGAATCATTGGGCGTAAAGGGCGCGTAGGTGGCCCGGTCAGCGTGCGGTGAAAGCTCGGGGCTCAACCCCGAGTCGGCCGTGCGAA
+
CCCCCGGGGGGGGGGGGGGGGGGGGGGGGGGGGGGGGGGGGGGGGGGGGGGGGGGGGGGGGGGGGGGGGGGGGGGGGGGGGGGGGGGGGGGGGGGGGGGGGGGGGGGGGGGGGGGGGGGGGGGFGGGGGGGFGGGGGGCCDFGGGGGGGGGGGCFGGGGGGGGGGGGGFGGGGGFGGGFFGGGGGGGGEEE5CFGGGEGEGCEGGGGGGGCEGGGGGCECGFG?E?CGGG8;5CCCEEGGE=EGGGGG6CEE)7EFCEGGGGGGGGFFCC9:3<>CD:*0*)7*275:1479B3:BB3>))
@M03506:14:000000000-AKVR1:1:1101:12546:7281 1:N:0:46
ATGAACTCCTACGGGAGGCAGCAGTGGGGAATATTGGACAATGGGCGAAAGCCTGATCCAGCAATGCCGCGTGAGTGATGAAGGCCTTAGGGTTGTAAAGCTCTTTTACCCGGGAAGATAATGACTGTACCGGGAGAATAAGCCCCGGCTAACTCCGTGCCAGCAGCCGCGGTAATACGTAGGGTGCGAGCGTTAATCGGAATTACTGGGCGTAAAGCGTGCGCAGGCGGTCTGTTAAGACCGATGTGAAATCCCCGGGCTTAACCTGGGAACTGCATTGTGGACTGGCAGGCTTTGAGTG
+
CCCCCGGGGGGGGGGGGGGGGGGGGGGGGGGGGGGGGGGGGGGGGGGGGGGGGGGGGGGGGGGGGGGGGGGGGGGGGGGGGGGGGGGGGGGGGGGGGGGGGGGGGGFGGGGGGGGGGGGGGGGGGGGGGGGGGGGGGGGGGGGGGGGGGGGGGFFFGFGGGGGGGGGGGDEGGGGGGGGGGGGGGGGGGGDGFF@FGGFG7;FGGGGGGGGGGGGEFFGEGGG>EEE5:EGGGGGF:EFFFGGEGG=DGFGFGGFFGDGDCG7C7:FGG*29C4FFGFGG**8C7?C@(*0937?691>6*
@M03506:14:000000000-AKVR1:1:1101:5231:7294 1:N:0:46
ATGAACTCCTACGGGAGGCACCAGTCGGGAATTTTGGGCAACGGGCGAAAGCCTGACCCAGCAACGCCGCGTGAAGGATGAAGTATTTCGGTATGTAAACTTCGAAAGAATAGGAAGAATAAATGACGGTACTATTTATAAGGTCCGGCTAACTACGTGCCAGCAGCCGCGGTAATACGTAGGGACCAAGCGTTGTTCGGATTTACTGGGCGTAAAGGGCGCGTAGGCGGCAATTCAAGTCATCTGTGAAATCTCCGGGCTTAACTCGGAACGGTCAGATGATACTGCTTTGCTAGAGTGC
+
CCCCCGGGGGGGGGGGGGGGGGGGGGGGGGGGGGGGGGGGGGGGGGGGGGGGGGGGGGGGGGGGGGGGGGGFGGGGGGGGGGGGGGGGGGGGGGGGGGGGGGGGGGGGGGGGGGGGGGGGGGFGGGGGGGGGGGGGGGGGGGFGGGGGGGGGGGGGGGGGGGGFGGGGGGGGGGEGGGGCFGGGGGDFGGBFGGGGGGGGGGEGGGGGGGGGGGGGGGGGGGGGGGGGGGGC8EEFFCGGGGGGGGGGGGGDFGGFGFGGGGGC?>FCEDE>GGCE*.27>BBFFFG?):*)9B646?FF6
@M03506:14:000000000-AKVR1:1:1101:12066:7337 1:N:0:46
ATGAACTCCTACGGGAGGCAGCAGTGGGGAATTTTGCGCAATGGGCTAACGCCTGACGCAGCAACGCCGCGTGGAGGATGAAGGTCTTTGGATTGTAAACTCCTGTCAGCGGGGAAAAAGCGACTCGGCCTAATACGCCGGGGAGTTGATTGTACCCGCAGAGGAAGCCCCGGCTAACTCTGTGCCAGCAGCCGCGGTAATACAGAGGGGGCAAGCGTTATTCGGAATTATTGGGCGTAAAGGGCGCGTAGGCGGCTTCGCACGTGGAAGGGGAAATCCCTCGGCTTAACCGAGGAACTGC
+
CCCCCGGGGGGGGGGGGGGGGGGGGGGGGGDGGGGGGGGGGGGGGGGGGGGGGGGFGGGGGGGGGGGGGGGGGGFGGFGGGGGGGGGGGGGFGGGGGGGGGGGGGGGGGGGGGGGGGGGGGGGGGGGGGGGGGGGGGGGGGGGFECFGGGGFGGGGGGGGGEGGCFGGFFGGGGGGEGGGGGGGGGGGGGGFGGGGGGGGFFGFGGGGGGGG>FGFGGCEEGDGGEE=6CCFCFGGGGGCFFGGA=ED8:CGGGGG55CDGG)CF5EC+9*)9>35C=C675>CE.7)-??>;>>B)56?*
@M03506:14:000000000-AKVR1:1:1101:23881:7341 1:N:0:46
ATGAATCCTACGGAGGCAGCAGTGGGGAATCTTGGACAATGGAGGAAACTCTGATCCAGCCATGCCGCGTGAGTGATGAAGGCCTTCGGGTTGTAAAACTCTTTCGACGGGGACGATAATGACGGTACCCGTAGAAGAAGCTCCGGCTAACTTCGTGCCAGCAGCCGCGGTAATACGAAGGGGGCTAGCGTTGTTCGGAATTACTGGGCGTAAAGCGCGCGCAGGCGGCTATTCAAGTCCGGGGTGAAAGCCCAGATCTCAACTCTGGAACTGACGTCTAGACTGTCGAGCTTGAGTACGG
+
CCCCCGGGGGGGGGGGGGGGGGGGCGGGGGGGGGGGGGGGGGCGGGGGGGGGGGFGGGGGEGGCGGGGGFGGGGGGGGGGGGGGA6EDFEGGGGGG9EFFGCGFFCFGGGGGCFGGDGGGACEFGGGCGFGGGEGGGG8DEDEFGGGD:<>9DFGGGGGCFFCFGGGGD71>>CFGGDECCCFCF::BC:F@*14,3=CGG6999B<*=EGD>8F78CCECC*8:888C**+0090<<7+*/:5>E*99CF*>5/*+0*?+<C7?*0>+6C6**2*/.***97<+**0,/.(9.;FFFF>3
@M03506:14:000000000-AKVR1:1:1101:19675:7344 1:N:0:46
ATGAACTCCTACGGGAGGCAGCAGTGGGGAATCTTGCGCAATGGGCGAAAGCCTGACGCAGCGACGCCGCGTGCGGGAAGAAGGCCTTCGGGTTGTAAACCGCTTTCAGGAGGGACGAAGCTACTCGGGTTAATAGCCCAGAGGGTGACGGTACCTCCAGAAGAAGCCCCGGCTAACTACGTGCCAGCAGCCGCGGTAATACGTAGGGGGCAAGCGTTGTCCGGATTTATTGGGCGTAAAGAGCGGGTAGGCGGCAATACAGGTCCGTTGTGAAAACTGGAGGCTTAACCTCCAGACGTCG
+
CCCC@FFG9FGGGGG7FFE@FGFGGGGFGE;CFDF9CFGGEGG?<C@7@CGGGGGGGEGCGEFDGGEFGDCF:FG@FECGG8?<EFDEGGGEGGCGEG<<DFEGDFGGBG<FC=+BFGEFDFC>FFGGGEFCFCFCG8,38F<BC:C7?<FGE::FCFGF9FFGGGGACFCCCFE:BF@FC<<:<AEG8*;ACGDG5*2<EGG:EF>EDGD88CFE:8CGGF=C*:;C<@+9+/;/:538<:FF=*:C/CCCDGDD*9?F9FC<0>C7?7C)*0*<C9:47)7:*79F9C4()09*.80)0
@M03506:14:000000000-AKVR1:1:1101:25125:7375 1:N:0:46
ATGAACTCCTACGGGAGGCAGCAGTGGGGAATATTGGACAATGGGGGCAACCCAGAACCAGCCATGCCGCGTGAGTGATGAAGGCCCTAGGGTTGTAAAGCTCCTTTGTGCGGGAAGATAATGACGGTACCGCAAGAATAAGCCCCGGCTAACTCCGGGCCAGCAGCCGCGGTAATACGAAGTGGGCTAGCGTTGCTCGGAATCACTGGGCGTAAAGGGTGCGTAGGCGGGTTGTTAGGTCAGGGGGGAAAGCCTTGCGCTCAACTCCAGTATTGCCTTTGATACTGGCGATAGTTTAGTG
+
CCCCCFD<F-EE@C7;@F7FGGC<6<<F:FEE9C;,@DF@F9F<F,@7FF@FF,6F,,:CFFGC<F,C@F@FEEG<CDEE9FC8FFE<<FGF<CC7?AFEFBF,,B?<9:FCGEEFDCG,,A<<FFE7+CF7FC7+>FDG=C>D+@ECDG:FFA<<C**356>7BEF7F7F7:<:,2CF@<**7,4<+B<FE*4**2<:C@;B@+0+2888E*/**++2;==E*/?*<C5E:**2*++2<+<:6*/*1*:**2*+*0)912*5+*:<<+90*222+09>**1=:?*:)4D>;))9**1*9*
@M03506:14:000000000-AKVR1:1:1101:18350:7379 1:N:0:46
ATGAACTCCTACGGGAGGCAGCAGTCGGGAATTTTGGGCAATGGGCGCAAGCCTGACCCAGCAACGCCGCGTGAAGGATGAAATCCCTCGGGATGTAAACTTCGCAAGAACGGGAAGAATAAGTGGGGGCAAATACCCTCCATGATGACGGTACCGTTTGTAAGCTCCGGCTAACTCCGTGCCAGCAGCCGCGGTAATACGGGGGGAGCAAGCGTTGTTCGGATTTACTGGGCGGAAAGGGCGCGTGGGCAGTCAGTGCAAGGCAGTTGTGAAATCTCCGGGCTCAACTCGGAAAGGTCAA
+
CCCCCGGGGGGGGGGGGGGGGGGGGGGGGGGGGGGGGGGGGGGGGGGGGGGGGGGGGGGGGGGGGGGGGGGGGGGGGGFFGGGGGGGGGGGGGGGGGGGGGGGGGDEGGGGGGGGGGGGGGGGGGGGGGGGGFGGGGGG?FGGGGGGGGGGGGGGGGDGEGGGGGGGGGGGGGGGGGGGBGGFGGGGGGGGGGGGGGGGGGGGGGGGG5CCGGGGGGCCFCGEGEGGGGGCG5C8CEDGGC=5:EGGDC56:7CEGFFFCGG3CFD?>:>E?CFC+:6CGGFFG**08<7<0)>5<>*19=
@M03506:14:000000000-AKVR1:1:1101:3048:7387 1:N:0:46
ATGAACTCCTACGGGAGGCAGCAGTGGGGAATTGTTCGCAATGGGCGCAAGCCTGACGACGCAACGCCGCGTGGAGGATGAAGACCTTCGGGTCGTAAACTCCTTTCGATCGAGACGAACGACTCCTGGGTGAATAATCCAGGGGAGTGACGGTACCGAGAGAAGAAGCCCCGGCTAACTCCGTGCCAGCAGCCGCGGTAATACGGGGGGGGCAAGCGTTGTTCGGAATTACTGGGCGTAAAGGGCTCGTAGGTGGCCACCTAAGTCAGACGTGAAATCCCTCGGCTTAACCTGTGAACTG
+
CCCCCFFGFGGGGGGEGGGGEGGGGGGCF7BFGFFGG;F7@FC8EFGGGDGGGGGDGEGGDGGDGEGGGGGGGGGCGGGGG<DAFFGGGGEGGGGG<EEGGGGGGGGGGGGGCDFGEGGGGGGGGGGFD?FEGGGGGG9@CF,<@7>FFDCCCF7FF>FDGCGF@FFFGGCFGGGGGGGGGGGFGEGGGGFFFGGGGGC8EGFGFDCGD58C>E5CFGGGGGCECCGCF6CCCFGC5EC*/:9C5EFGEG7:7CF*8:**:C6<6CC*+:6>FDGCF?FGFF)*/.1>>>75*88?/79*/
@M03506:14:000000000-AKVR1:1:1101:18990:7426 1:N:0:46
ATGAACTCCTACGGGAGGCAGCAGTGGGGAATTGTTCGCAATGGGCGCAAGCCTGACGACGCAACGCCGCGTGGAGGATGAAGACCTTCGGGTCGTAAACTCCTTTCGATCGAGACGAACGGCCCTTGGGTTAACAGCCGAGGGGTATGACGGTACCGAGAGAAGAAGCCCCGGCTAACTCCGTGCCAGCAGCCGCGGTAATACGGGGGGGGCAAGCGTTGTTCGGAATTACTGGGCGTAAAGGGCTCGTAGGTGGCCAACTAAGTCAGACGTGAAATCCCTCGGCTTAACCGGGGAACTG
+
CCCCCGGGGGGGGGGGGGGGGGGGGGGGGGGGGGGGGGGGGGGGGGGGGGGGGGGGGGGGGGGGGGGGGGGGGGGGGGGGGGGGGGGGGGGGGGGGGGGGGGGGGGGGGGGGGGGGGGGGGGGGGGGGGGGGGGGGGGGGGGGGEGGGGGGGGGGDGGEGEGGF@AF:FFFFGGGGGGGCFFGEFGGGGGGGGGGGCEEEGGGGGGGGGGGGCEGGD?;E?8CFGGGGGGFGFGGGGG5:ECGFDEFGG*:FG99FC>CFC7C6E7<CGC6@*195:6:F7@FCE>732C@A5B@>7<)99
@M03506:14:000000000-AKVR1:1:1101:15799:7437 1:N:0:46
ATGAACTCCTACGGGAGGCAGCAGTGGGGAATATTGCGCAATGGGCGAAAGCCTGACGCAGCGACGCCGCGTGAGGGACGAAGGCCTTCGGGTTGTAAACCTCTTTCAGCAGGGACGAAGCGAAAGTGACGGTACCTGCAGAAGAAGCACCGGCCAACTACGTGCCAGCAGCCGCGGTAATACGTAGGGTGCAAGCGTTGTCCGGAATTATTGGGCGTAAAGAGCTCGTAGGCGGTTCGTCACGTCGGCTGTGAAAACCCGGGGCTCAACCCCGGGCCGGCAGTCGATACGGGCGAACCAG
+
CCCCCGGGGGGGGGGGGGGGGGGGGGGGGGEGFGGFGGGGGGGGGGGGEGGGGGGGGCEEGGGGGGGGGGGGGGGGGGGGGGGGGGGGGGGGGGGGADCFGGGGGGGGGGGGGGFGGEEEGGGCEGG9DFBFFFGGGGFGG,@B<C@@BFFFCDC@EGCFCEF@FGGFF+4BGGGEF<::FFCFF:FEG;;:8CFGE;E>EGG5>5?F++@+ACEFG18=CF:C6?6*/;C*9/:?589CEFE=*//18:>:4<A79?3DGCGGE7**<CF@75<CG5))95>*687)(1;6:375;:<55
@M03506:14:000000000-AKVR1:1:1101:17764:7456 1:N:0:46
ATGAACTCCTACGGGAGGCAGCAGTGGGGAATCTTGCGCAATGGACGAAAGTCTGACGCAGCGACGCCGCGTGGGGGATGACGGGTTTCGGCTTGTAGACCCCTGTTGCCCGGGACGAAACGCTTCTTTCGAGGAGCTTGACGGTACCGGGTGAGGAAGCACCGGCTAACTCCGTGCCAGCAGCCGCGGTAATACGGAGGGTGCGAGCGTTGTCCGGAATCACTGGGCGTAAAGGGCGCGTAGGTGGCGGAGCAAGTCAACGGTGAAAGCTCGACGCTCAACGTCGAGTCGGCCGTCGAGA
+
CCCCCGGGGGGGGGGGGGGGGGGGGGGGGGGGGGGFGGGGGGGGGGGGGDGGGGGGGGGGGGGGGGGGGGGGGGGGGGGGGGGGGGGGGGGGGGGGGGGGGDEGFFGGFGGEGGGGGGGGGGGGGGGGGGGCFGDFGGGGFGGGGGGGGGGGGGGGGGGGGGGGEGGGGG@FGGGGGGGGGFGGGGGGGGGGGGGGG>CEGGDGDEEEGEECGGGGGGGCFFFGGGGGG>EGGGGGGGDEGGGGGGGGGGGGDFFGGBFGGDGEC3C*<<2<5DGGD)*)9FBC5)7>>C@07557<D)7)
@M03506:14:000000000-AKVR1:1:1101:18638:7471 1:N:0:46
ATGAACTCCTACGGGAGGCAGCAGTCGGGAATTTTGGGCAATGGGCGAAAGCCTGACCCAGCAACGCCGCGTGAAGGACGAAATCCCTCGGGATGTAAACTTCGCAAGAACGGGAAGAATAAGTAGGGGACAATACCCCCTATGATGACGGTACCGTTTGTAAGCTCCGGCTAACTCCGTGCCAGCAGCCGCGGTAATACGGGGGGAGCAAGCGTTGTTCGGATTTACTGGGCGTAAAGGGCGCGTAGGCGGTCAGCACAAGTCGGGTGTGAAATCTCCGAGCTTAACTCGGAAAGGTCAA
+
CCCCCGGGGGGGGGGGGGGGGGGGGGGGGGGGGGGFGGGGGGGGGGGGGGGGGGGGGGGGGGGGGGGGGGGGGGGGGGGGGGGGGGGGGGGGGGGGGGGGGGGGGGGGGGGGGGEGGGGGGGGGGGGGGGGGGGGGGGGGGGGGGGGGGGGGGGGGGGGGGGGGGFGGGGGGGGGGFGGGGGGGFGCGGGGGGGCGGGGGGGGGGGGGGG6C>ECGGGFGGGGGGGGGGFFCGGGGGGGGGDEGGC5<EGGE<=CCFFDD6F>CGG*9C5E?77>CC9:33;0:6*:FA77?>58>409F?
@M03506:14:000000000-AKVR1:1:1101:9879:7480 1:N:0:46
ATGAACTCCTACGGGAGGTAGCAGTCGAGAATTTTTCTCAATGGGGGAAACCCTGAAGGAGCGACGCCGCGTGGAGGATGAAGGCCTTCGGGTTGTAAACTCCTGTCATTTGGGAACAAGTCGTACGTAGTAACTGTACGTGCGTTGATAGTACCAGAAGAGGAAGAGACGGCTAACTCTGTGCCAGCAGCCGCGGTAATACAGAGGTCTCAAGCGTTGTTCGGATTCATTGGGCGTAAAGGGTGTGTAGGTGGCGCCGTAAGTCGGGTGTGAAATCTCGGGGCTTAACTCCGAAACTGCA
+
CCCCCGGGGGGGGGGGGGGGGGGGGGGGGGGGGGGGGGGGGGGGGGGGGGGGGGGGGGGGGGGGGGGGGGGGGGGGGGGGGGGGGGGGGGGGGGGGGGGGGGGGGGGGGGGGGGGGGGGFGGGGGGGGGGGGGGGGGGGGGFGGGGGGGGGGGGGGGGGGGGGGFGGFGGGGGGGGGGGGGGGGGGGGGGGGGGGGGGGGGGGGFGGGGGGFGGGGGDGGGGGE8*:@@C++ACEEEC5;CFGFGC599ECFGGGGGFGGECGCFDEGFD57::7EF*CFGFFG5>C?A7=2B:>DB4*90
@M03506:14:000000000-AKVR1:1:1101:12556:7530 1:N:0:46
ATGAACTCCTACGGGAGGCAGCAGTTGGGAATCTTGGACAATGGGGGAAACCCTGATCCAGCCATGCCGCGTGAGTGATGAAGGCCTTCGGGTTGTAAAACTCTTTCGACGGGGACGATAATGACGGTACCCGTAGAAGAAGCTCCGGCTAACTTCGTGCCAGCAGCCGCGGTAATACGAAGGGGGCTAGCGTTGTTCGGAATTACTGGGCGTAAAGCGCGCGCAGGCGGTCTTCCAAGTCAGTGGTGAAAGCCCGGAGCGCAACTCCGGAACTGCCATTGAAACTGTAAGCATAGAGGTG
+
CCCCCGGGGGGGGGGGGGGGGGGGGGGGGGGGGGGGGGGGGGGGGGGGGGGGGGGGGGGGGGGGGGGGGGGGGGGGGGGGGGGGGGGGGGGGGGGGGGGGGGGGGGGGGGGGGGGGGGGGGGGGGGGGGEGGGGDGGGGGGGGFGGGGGGGGGGGGGGGGGGGGGGGGGGGGGGGGGGGGGGGGGGGGFGGGGGGGGGEGGGGGGGGGGGGGGG5AGGGCGGGGDGGGGGEGGFF9E+9AFGG7?CCFCEFGGGFGGFGG*:C:ECEGCD*7DDGGF@G7C**3CFG?AF6)***/19)))
@M03506:14:000000000-AKVR1:1:1101:22877:7537 1:N:0:46
ATGAACTCCTACGGGAGGCAGCAGTAGGGAATCTTGGACAATGGGCGAAAGCCTGATCCAGCCATGCCGCGTGAGTGAGGAAGGCCTTAGGGTTGTAAAGCTCTTTTGGCGGGGACGATAATGACGGTACCCGCAGAATAAGCCCCGGCTAACTTCGTGCCAGCAGCCGCGGTAATACGAAGGGGGCTAGCGTTGTTCGGAATTACTGGGCGTAAAGCGCACGCAGGCGGATTGATAAGTCGGGGATGAAATCCCGGGTCTCAACCTCGGAATTGCCTTCGATACTGTTAATCTTGAGTCC
+
CCCCCGGGGGGGGGGGGGGGGGGGGGGGGGGGGGGGGGGGGGGGGGGGGGGGGGGGGGGGGGGGGGGGGGGGGGGGGGGGGGGGGGGGGGGGDGGGGGGGGGGGGGGGGGGGGGGGGGGGGGGGGGGGGGGGGGDGGGGGGCCFGGGGGGGGGGGGGGF7FGGGFDGGGGDDGDE9<FFFGGGGGGG>@CFGGEGGGGGGC>F++0A9FG5EEGGGFGG=5CEE5:EGGGG5CF6::+CC+:ECE5:/8<+<C3?D5)1)0<C+A4+*2C/5*94+:BFG<)1:5*;*4:64**/6*)090
@M03506:14:000000000-AKVR1:1:1101:6144:7553 1:N:0:46
ATGAACTCCTACGGGAGGCAGCAGTCGGGAATTTTGGGCAATGGGCGAAAGCCTGACCCAGCAACGCCGCGTGAAGGATGAAATCCCTCGGGATGTAAACTTCGCAAGAACGGGAAGAATAAGTGAGAGTTAACACCTCTTACGATGACGGTACTGTTTGTAAGCTCCGGCTAACTCCGTGCCAGCAGCCGCGGTAATACGGGGGGAGCAAGCGTTGTTCGGATTTACTGGGCGTAAAGGGCGCGTAGGCGGCCACCGCAAGTCGAGTGTGAAATCTCCGGGCTTAACTCGGAAAGGTCAA
+
CCCCCGGGGGGGGGGGGGGGGGGGGGGGGGGGGGGGGGGGGGGGGGGGGGGGGGGGGGGGGGGGGGGGGGGGGGGGGGGGGGGGGGFGGGGGGGGGGGGGGGGGGGGGGGGGGGGGGGGGGGGGGGGGGGGGGGGGGFFGGGGGGGGGGGGGGGGGFGGGGGGGGGGGGGGDFGGGGGGGGCGGGGGFGGGGGGEGGCFGGGGGGGDGGGGGFEEEG8=FEG5CEGGFG+<EEE8E5AFCEGGGGEGGGCE>5E=**79D***0:/*9C:99CCDF0975DE:556F*<FF?)0>F>*196
@M03506:14:000000000-AKVR1:1:1101:15352:7554 1:N:0:46
ATGAACTCCTACGGGAGGCAGCAGTGGGGAATTGTTCGCAATGGGCGCAAGCCTGACGACGCAACGCCGCGTGGAGGATGAAGACCTTCGGGTCGTAAACTCCTTTCGATCGTGACGAATGGTTTCCGGGCGAACAATCCGGAAAAGTGACGGTACCGAGAGAAGAAGCCCCGGCTAACTCCGTGCCAGCAGCCGCGGTAATACGGGGGGGGCAAGCGTTGTTCGGAATTACTGGGCGTAAAGGGCCCGTAGGTGGCCAACGAAGTCAGACGCGAAATCCCTCCGCTTCACTGGGGAACTG
+
CCCCCCEF9FGGGCCCFCE7FC@F@<F<+,B6CFEE<B@@@FGGFFGECCFGE@@GDC@FFDE+F:FEB:7CCC4?F:EGAEFG,,:A<F+=B4>@<48EEE8??,CB>FFF3B<FG:7,3><,B><7F++@>:>*>::FGGGD:FD:3@F:F@*=<C*=7*<CC2:BBFF::<FGEA,7?:*4CG>+<@FGG::5:CGEGGGCEG5:>?C5*8*/;ECE/;/@?/C=*CF@7+<CGGG5719<=5/9C/*:/0<7*)*/*/9/:1+*3:65)17:)7?6C60**./7(:@2@>>.).7?7
@M03506:14:000000000-AKVR1:1:1101:8852:7560 1:N:0:46
ATGAACTCCTACGGGAGGCAGTAGTGGGGAATCTTGCGCAATGGCCTAACGGCTGACGCAGCGACGCCGCGTGTGGGATGAAGCTCTTCGGAGTGTAAACCACTGTTGCCCGGGACGAATAGCTCGATTAATCGAGCCTGACAGTACCGGGTGAGGAAGCACCGGCTAACTCCGTGCCAGCAGCCGCGGTAATACGGGGGGTGCGAGCGTTGTCCGGAATCACTGGGCGTAAAGGGCGCGTAGGTGGTTTGATAAGGGGGTGGTGAAAGTCCGGGGCTCAACCCCGGATCTGCCGTGCCGG
+
CCCCCGGGGGGGGGGGGGGGGGGGGGGGGGGGGGGFGGGGGGGGGGGGGGGGGGGGGGGGGGGGGGGGGGGGGGGGGGGGGGGGGGGGGGGGGGGGGGGGGGGGGGGGGGGGGGGGGGGGGGGFGGGGGGGGGGGGGGGGGGGGGGGGGGGGGGGGGGGGGGGGGGGGGGGGGGGGGGGGGGGGGGGGGGGGGGGGGGGGGGGGGGGGGGGGGGGGGGCCFFFGGGGGGDGCGGG=:CGGGDGGCFF9E*::D<FCF>))/>DCFG6C90A=DDDGDBFFDFFEEEGD:CF2*0>>EE5;)
@M03506:14:000000000-AKVR1:1:1101:17857:7563 1:N:0:46
ATGAACTCCTACGGGAGGCAGCAGTGGGGAATTGTTCGCAATGGGCGCAAGCCTGACGACGCAACGCCGCGTGGAGGACGAAGACCTTCGGGTCGTAAACTCCTTTCGATCGAGACGAATGGCCTCTGGGTGAACAATCTGGAGGAATGACGGTACCGAGAGAAGAAGCCCCGGCTAACTCCGTGCCAGCAGCCGCGGTAATACGGGGGGGGCAAGCGTTGTTCGGAATTACTGGGCGTAAAGGGTGTGTAGGCGGTGTTCTAAGTTTGTCGTGAAATCTCCCGGCTTAACTGTGAGGGTG
+
CCCCCGGGGGGGGGGGGGGGGGGGGGGGGGGGGGGGGGGGGGGGGGGGGGGGGGGGGGGGGGEEGGGGGGGGGGGGGGGGGGDFGGGGGGGGGGGGGGGGGGGGGGGGGGGGGGGGGGGGGGGGGGGGGGGGGGGGGGGGGGGGGGFFGGGGGGGGGGGGEGGGGGGFGFFGGGGGGGGGGGGFFFFFFGGGGGGGEGGGGGGGGGGGGGGGGGGGGGGGCC*AEGDCEFGGGGGGGEG?5CCFECGGGGGGGGGG/7*9EGF9C:F*:DGFGGC7>?FGG?@5C))807@)609195573
@M03506:14:000000000-AKVR1:1:1101:11521:7563 1:N:0:46
ATGAACTCCTACGGGAGGCAGCAGTGGGGAATCTTGCGCAATGGGCGAAAGCCTGACGCAGCGACGCCGCGTGGGGGAAGAAGGCTTTCGGGTTGTAAACCCCTTTCAGGAAGGACGAAGCCACTCAGGTTAATAGCCGGGAGGGTGACGGTACTTCCAGAAGAAGCCCCGGCTAACTACGTGCCAGCAGCCGCGGTAATACGTAGGGGGCAAGCGTTGTCCGGATTTATTGGGCGTAAAGAGCGTGTAGGCGGTTAGGGAGGTCCGTTGTGAAAACTCGAGGCCCAACCTCGAGACGCCG
+
CCCCCGGGGGGGGGGGGGGGGGGGGGGGGGGGGGGGGGGGGGGGGGGGGGGGGGGGGGGGGGGGGGGGGGGGGGGGGGGGGGGGGGGGGGGGGGGGGGGGGGGGGGGGGGGGGGFGEGGGGGGGGGGGGGGGGGGGGGGGGGGGEFGGEFCFGGGGGGGFGGGFGGGFGDGGDGGGGGGGCCFGGFEC?EFGGGGGE>EFGGG6::CEGGGGCGGG8EECFFEG**29<<97CFFG5CCCGGGGGEGGFGG+15*1:>5*:><*29:DFC5>:C*A*/9D5>@**7*745)4>575>55))
@M03506:14:000000000-AKVR1:1:1101:5835:7566 1:N:0:46
ATGAACTCCTACGGGAGGCAGCAGTGGGGAATCTTGGACAATGGGGGCAACCCTGATCCAGCCATGCCGCGTGAGTGATGAAGGCCCTAGGGTTGTAAAACTCTTTCGGCGGGGACGATAATGACGGTACCCGCAGAAGAAGCTCCGGCTAACTTCGTGCCAGCAGCCGCGGTAATACGAAGGGGGCTAGCGTTGTTCGGAATTACTGGGCGTAAAGCGCGCGCAGGTGGTCCTTCAAGTCAGGGGTGAAAGCCCAGAGCTCAACTCTGGAACTGCCTTTGAGACTGTAGGAGTTGGGTAC
+
CCCCCGGGGGGGGGGGGGGGGGGGGGGGGEGGGGGGGGGGGGGGGGGGGGGGGGGGGGGGGGGGGGGGGGGGGGGGGGGGGGGGGGGGGGGGGGGGGGGGGGGGGGGGGGGGGGGGGGGGGGDEFGGGGGGGGGGGGGFGGGGGGGGGGGGGGGGGGGGGGGGGGGGGGGGGGGGGGGGGGGGGGGGGGGGGGGGGGGGGGGGGGFFGEGGGGGEEFGGGGGGDEGECGGGFFFGGCFGGFFFGGC:5:9:CGFCFG:D42A4CFGGDGGG)*9DG:@FCF*3*CBGFA7*3)07B?3;=)
@M03506:14:000000000-AKVR1:1:1101:9733:7604 1:N:0:46
ATGAACTCCTACGGGAGGCAGCAGTCGAGAATTTTTGACAATGGGGGAAACCCTGATCGAGCGACGCCGCGTGGAGGATGAAGGTCTTCGGGTTGTAAACTCCTGTCATTTGGGAACAAGGCGTACGTATTAACTGTACGTGCGTTGATAGTACCAGAAGAGGAAGGGACGGCTAACTCTGTGCCAGCAGCCGCGGTAATACAGAGGTCTCAAGCGTTGTTCGGATTCATTGGGCGTAAAGGGTGTGTAGGTGGCGCGCTAAGTCGGGTGTGAAATTTCGGAGCTTAACTCCGAAACTGCA
+
CCCCCGGGGGGGGGGGGGGGGGGGGGGGGGGGGGGGGGGGGGGGGGGGGGGGGGGGGGGGGGGGGGGGGGGGGGGGGGGGGGGGGGGGGGGGGGGGGGGGGGGGGGGGGGGGGGGGGGGGGGGGGGGGGGGGGGGGGGGGGGGGGGGGGGGGGGGGGGGG?FGGGGGGGGGGGGDGGGGGGGGGGGGGGGGFGGGGGGGGGGGGGGGGGGGGGGGGEGGGGGGGGGGGGGGGGGGGEG:FGGDCE=E>FDFFGFGGEDGGGEGGGDGG:5:@GGCCFF7<D5@DC6C?2CF>EF>5@FFF1
@M03506:14:000000000-AKVR1:1:1101:20901:7625 1:N:0:46
ATGAACTCCTACGGGAGGCAGCAGTCGGGAATATTGCACAATGGACGAAAGTCTGATGCAGCAACGCCGCGTGCGCGATGAAGGCCTTCGGGTCGTAAAGCGCTTTTCGGGTGGATGAGGAAGGACAGTACACCCGGAATAAGGAACGGCTAACTACGTGCCAGCAGCCGCGGTAAAACGTAGGTTCCGAGCGTTATCCGGATTTACTGGGCGTAAAGCGCGTTCAGGCGGCTTGGCAAGTCGGGCATGAAATCTCTGGGCTCAACCCGGAGAGGTTGTCCGATACTGCTAAACTGGAGGG
+
CCCCCGGGGGGGGGGGGGGGGGGGGGGGGGGGGGGFGGGGGGGGGGGGGGGGGGGGGGGGGGGGGGGGGGGGGGDGGGGGGGGGGGGGGGGGGGGGGGGGGGGGGGGGGGGGGGFGGGGGGGGGGGGGGGGGGGGGGGGGGFGGGGGGGGGGGGGGGGFGGGGGGFGGGGGGGGDDDFFG<FGGGDCGGGEEGGGGGGGGGCEEGGGGGFFGGGGG5CGGGGCEC:CFCGG>EE5;CFGGGGEGGDG:FFFFCFGFC/655*7E9FDDG5*7)9<0259FFE):5>FFFFF)9?*8@473>
@M03506:14:000000000-AKVR1:1:1101:3169:7636 1:N:0:46
ATGAACTCCTACGGGAGGCAGCAGTGGGGAATATTGGACAATGGGGGCGACCCTGATCCAGCCATGCCGCGTGAATGATGAAGGCCTTCGGGTTGTAAAGTTCTTTTTGCGGGGACGATGATGACGGTACCCGCAGAATAAGCTCCGGCTAACTTCGTGCCAGCAGCCGCGGTAATACGAAGGGAGCTAGCGTTGTTCGGAATTACTGGTCGTAAAGGGCGCGTAGGCGGCTTGGCAAGTTGGGTGTGAAAGTCCAGGGCTCAACCCTGGAATTGCATTCAAGACTGCCTTGCTTGAATTC
+
CCCCCGACFGGGE7EDDGGFEGGGEGGFG,BFCFGCF9FGGGC@FEGDFEGGGGGGGGGFEGGGFFCGGGGFGEC?CEF?A<FGGGGGGGGGGGGGF9?@<EFFFGF,@EGGGG@FGCD?FGCGCCGGGGA>FDEEG,>FFCGFFFG>FFCFFFGFEFG@<=F@F7CFGG@FGEDGGC<CCGE>8CEC7F?E:?EGCEE*/;CFFEEFG9C5:;FCEC:EEDGC:?GC:CEGCEC699/A+<CE=EEDC7+C23<:8?*C:CD6FCC>CG:6:C*<>B*:C=4+:=C:7F=:49*674*9*
@M03506:14:000000000-AKVR1:1:1101:8011:7639 1:N:0:46
ATGAACTCCTACGGGAGGCAGCAGTAGGGAATTTTCCACAATGGGCGAAAGCCTGGTGGAGCAACGCCGCGTGCAGGACGAAGGCCTTCGGGTTGTAAACTGCTTTTATCTGTGACGAATATGATGGTAGCAGATGAATAAGGACCGGCTAACTACGTGCCAGCAGCCGCGGTCATACGTAGGGTCCAAGCATTATCCGGAATTACTGGGCGTAAAGAGTTGCGTAGGTGGCAGAGTAAGCAGACAGTGAAATCGTGTGGCTCAACCATACACACATTGCCTGAACTGCTCAGCTAGAAGA
+
CCCCCGGGGGGGGGGGGGGGGGGGGGGGGGGGGGGGGGGGGGGGGGGGGGGGGGGGGGGGGGGGGGGGGGGGGGGGGGGGGGGGGGGGGGGGGGGGGGGGGGGGGGGGGGGGGGGGGGGGGGGGGGGGGGGGGGGGGGGGGGGGGGGGGGGGGGGGGGGGGGGGGGGGGGGGGGGGGGGFGFGGGGGGGGGGGGGGGGGGGEGGGGGFGGGGGG>GGGGGGG?EEGGGGGFGGGGGGGGGGGGGGGGGGGGGGGGFGFGGGFGGFGGGGGGFFGGGGFFFGFFGGFGFFFFFFFFFFFFF7
@M03506:14:000000000-AKVR1:1:1101:11115:7646 1:N:0:46
ATGAACTCCTACGGGAGGCAGCAGTCGAGAATTTTTGACAATGGGGGAAACCCTGATCGAGCGACGCCGCGTGGAGGATGAAGGTCTTCGGATTGTAAACTCCTGTCATTGGGGAACAAGGTGCATACGTTAACTGCGTGTGTATTGATAGTACCCGAAGAGGAAGGGACGGCTAACTCTGTGCCAGCAGCCGCGGTAATACAGAGGTCCCAAGCGTTGTTCGGATTCATTGGGCGTAAAGGGTGCGTAGGCGGCGCGGTAAGTCGGGTGTGAAATCTCGGAGCTTAACTCCGAAACTGCA
+
CCCCCGGGGGGGGGGGGGGGGGGGGGGGGGGGGGGGGGGGGGGGGGGGGGGGGGGGGGGGGGGGGGGGGGGGGGGGGGGGGGGGGGGGGGGGGGGGGGGGGGGGGGGGGGGGGGGGGGFGGGGGGGGGGGGGGGGGGGGGGGFGGGGGGGGGGGGGGGGGGGGGGFGGGGGGGGGGGGGGGGGGGFGGGGGGGGGGGGDGGGGGGFFGGFCGGGGG8=CE*@E>5:5C:ACGGGGEG=DCFGGGGGGGCE5EGGGGEFGG=CF<CDGDCGEF>:77CF775B376<774*15>B3>:@FF*
@M03506:14:000000000-AKVR1:1:1101:14024:7654 1:N:0:46
ATGAACTCCTACGGGAGGCAGCAGTAGGGAATTTTCCACAATGGGGGCAACCCTGATGGAGCAACGCCGCGTGCAGGATGAATGCCTTCGGGTTGTAAACTGCTTTTATCTGTGACGAATATGACGGTAGCAGATGAATAAGCTTCGGCTAACTCCGTGCCAGCAGCCGCGGTCATACGGAGGAAGCAAGCGTTATCCGGAATTACTGGGCGTAAAGAGTTGCGTAGGTGGCAAAGTGTGTCGATAGTGAAAGCGTGAGGCTCACCCTTATATCCATTATCGAAACTGCTTAGCTAGAGGG
+
CCCCCGGGGGGGGGGGGGGGGGGGGGGGGGGGGGGGGGGGGGGGGGGGGGGGGGGGGGGGGGGGGGGGGGGGGGGGGGGGGGGGGGGGGGGGGGGGGGGGGGGGGGFFGGGGGGGGGGGGGGGFGGGGGGGGGGGGGGGGGGGGGGGGGGGGGGGGGGGGGGGG@FGGGGDFFEGGGFCF@CGGGGGGGGGGGGG7F;EEGEFGGGFGFCFGC5B:ECEFGGGG5CEECFC6CF8ECGGFGE5*:=EFFDC9FCGDE3CF:CFF+*:766+***;CFF>0*07*=<0*,7*6@?486165)
@M03506:14:000000000-AKVR1:1:1101:6499:7666 1:N:0:46
ATGAACTCCTACGGGAGGCAGCAGTGGGGAATCTTGCGCAATGGGCGGAAGCCTGACGCAGCGACGCCGCGTGCGGGAAGAAGGCCTTCGGGTTGTAAACCGCTTTCAGGAGGGACGAAGCTACTCGGGTTAATAGCCCAGAGGGTGACGGTACCTCCAGAAGAAGCCCCGGCTAACTACGTGCCAGCAGCCGCGGTAATACGTAGGGGGCAAGCGTTGTCCGGGTTTATTGGGCGTAAAGAGCGTGTAGGCGGTTGTACAGGTCCGCTGTTAAAACTGGAGGCTTAACCTTCAGACGTCG
+
CCCCCGGGGGGGGGGDGEGDGGGGGGGGGGGGGGGECFG@FFGGFGGDDGGGGGGGGGGGGGGGGGGGFGGGGGGDG@FFGGFGGGGGGGGEGGGGFGGCFGGGDGGFFCCGEGFGEEDGDGGGGGG>FC@FGFGGGAFFDFFGGGGGGGGGGGGGGGGFCCFGGGGFFFEGGCF@FFGGGGDFFGCCEFGGDD>EEGCCCCGGFFEC>EE?GGGG85:ECFEEGG>*0<+39:8EEGC8C+:67=5CCGDFD5*9?>7C77<F6DCC*1/*020<=:7F45>7:?646C?7?FF76)..)
@M03506:14:000000000-AKVR1:1:1101:10750:7683 1:N:0:46
ATGAACTCCTACGGGAGGCAGCAGTCGAGAATTTTTCTCAATGGGGGAAACCCTGAAGGAGCGACGCCGCGTGGAGGATGAAGGTCTTCGGATTGTAAACTCCTGTCATTGGGGAACAAGTCGCTTACGTTAACTGCGTGAGCGTTGATAGTACCCGAAGAGGAAGAGACGGCTAACTCTGTGCCAGCAGCCGCGGTAATACAGAGGTCTCAAGCGTTGTTCGGATTCATTGGGCGTAAAGGGTGCGTAGGCGGCGCGGTAAGTCGGGTGTGAAATCTCGGAGCTTAACTCCGAAACTGCC
+
CCCCCGGGGGGGGGGGGEGGGGGGGGGGGGGGGGGGGGGGGGGGGGGGGGGGGGGGGGGGGGGEGGGGGGGGGGGGGCFGGGGGGGGGGGGGGGGGGGGGGGGGGGGGGGFGG>FGGGEGFFEGGGEGGGGGGGGGGGGGGGGGGGGGGGGGGGGGGGGGGGGGGGGGGGGDGGGFFGGGGGGGGGGGGGFGGGGGCEEGCGGGGGGEFCGGGGGGECGGGGECCCEGGG9EFGFDCDGGEGGGGGGD5C5+9CGDEFGD7*9A7>EGGGED7::9>4*9C>D5C@7B9>?BD)>)8*96)
@M03506:14:000000000-AKVR1:1:1101:24359:7693 1:N:0:46
ATGAACTCCTACGGGAGGCAGCAGTGGGGAATCTTGCACAATGGGCGAAAGCCTGATGCAGCGACGCCGCGTGGGGGATGAAGCTTTTCGGAGTGTAAACCCCTTTCGACCCGGACGAATGCCTCGCAAGAGGACTGACGGTACGGGTATAAGAAGCCCCGGCTAACTACGTGCCAGCAGCCGCGGTAAGACGGAGGGGGCCAGCGTTGCTCGGAATTACTTGGTGTAAAGGGTTCGTAGGCGGGGCGGCCAGTTGGGAGTGAAATCTCTGGGCTGAACCCAGCGGCTGCTTCCAAAACTG
+
CCCCCGFGEGGGGGGGGGGGFGGGGGGGGGGGGGGGGGGGGGGGGGGGGGGGGGG@FGFFFGGGGE@@F:FGGDGGD7?FGGGCGGGGGGGGGGGGAFGGGGGGGFGGGGGEGDEDEEFCFGGCFGGGGGGD>8FGFFGEDGFCF@F:FGCCB:FGGFFFFEG7CFFGGGGGGFCCFGGGD@@FG5*:C?CFC*88E:EGG?CFGGGGGE+<8:?CCFF7++<+32:CFCFGG*0;=A4EGCEE*2:)?5*:C++:83/9/7>FG7?C+0<@GGG*9?<555>**0154*/.*0/68)))1
@M03506:14:000000000-AKVR1:1:1101:6981:7694 1:N:0:46
ATGAACTCCTACGGGAGGCAGCAGTGGGGAATATTGCGCAATGGCCGAAAGGCTGACGCAGCGACGCCGCGTGTGGGATGACGGCCCTCGGGTTGTAGACCACTGTCGGGAGGGACGAATACAGGGCCTCGAATAGGGGACCCTGGGTGACGGTACCTCCAAAGGAAGCACCGGCTAACTCCGTGCCAGCAGCCGCGGTAATACGGAGGGTGCGAGCGTTGTCCGGAATCACTGGGCGTAAAGGGCGCGTAGGCGGTTCGTTAAGTTGCTGGTGAAATCCCGGGGCTCAACTCCGGGGCTG
+
CCCCCGGGGGGGGGGGGGGGGGGGGGGGGGGGGGGGGGGGGGGGGGGGGGGGGGGGGGGGGGGGGGGGGGGGGGGGGGGGGGGGGGGGGGGGGGGGGGFGGGFGGFGGGGDGGGGGGGGGGGDGGGGGGGGGGGGGGGGGGGGGGGGFGFGGGGGGGGGGGFGGGGGGGGGGGGGGGGGFGGGGFGGGGGGGGGGGGGGGG7EGGGGGEDGG>E>EEGCEEGGDGGGGGGFGGDGGFE<55CGGECEDGE=CDFGGE>CC:7CCC:CDE*<?2>CFGFFDGBBGG@G:2D?<FFFBFDDE@
@M03506:14:000000000-AKVR1:1:1101:20959:7701 1:N:0:46
ATGAACTCCTACGGGAGGCAGCAGTAGGGAATCTTCCACAATGGGCGAAAGCCTGATGGAGCAACGCCGCGTGCAGGATGAATGCCTTAGGGTTGTAAACTGCTTTTATATGTGAAGATTTTGACGGTAACATATGAATAAGGATCGGCTAATTCCGTGCCAGCAGCCGCGGTCATACGGAAGATCCAAGCGTTATCCGGAATTACTGGGCGTAAAGAGTTGCGTAGGTGGCATAGTAAGCAGATAGTGAAATGATGTGGCTCAACCATATGTCCATTATCTGAACTGCTAAGCTAGAGTA
+
CCCCCGGGGGGGGGGGGGGGGGGGGGGGGGGGGGGGGGGGFGGGGGGGGGGGGGGGGGGGGGGGGGGGGGGGGGGGGGGGGGGGGGGGGGGGGGGGGGGGGGGGGGGGGGGGGGGGGGGGGGGGGGGGGGGGGGGGGGGGGGGGGGGEGGGGGGGGGGGGGGGGGGGGGGGGFEGGGGGGG7FFCFFFFFGEEGCGGGGGGGGGGGGGFEGECEGFGGCFFFGGGDGGGFFGGG6CCG>GGFGGGGFGGGGGG?FFGF*C:CDEFFC7F4+9DF7FF6F>7663+/CFBCFF@FFFF?@@4
@M03506:14:000000000-AKVR1:1:1101:21291:7711 1:N:0:46
ATGAACTCCTACGGGAGGCAGCAGTGGGGAATTGTTCGCAATGGGCGCAAGCCTGACGACGCAACGCCGCGTGGAGGATGAAGACCTTCGGGTCGTAAACTCCTTTCGATCGAGACGAACGGCTTCCGGGTGAACAATCCGGAAGAGTGACGGTACCGAGAGAAGAAGCCCCGGCTAACTCCGTGCCAGCAGCCGCGGTAATACGGGGGGGGCAAGCGTTGTTCGGAATTACTGGGCGTAAAGGGCTCGGAGGCGGCCAACTACGTCAAACGTGAAATCCCTCGGCTTAACCGGGGAACTG
+
CCCC@EGGGGGGGGEGGGGGDGGFFFFFE@EGGGGGGGGGEGGGGGGGGGEFGGGGGFDGDGECFGDEGEDGGGCEF7FDFF9DBFCGD7FDGFEGGCGFGGGGGFFEF9DFGG8CFGCEGGECFAFE>FFEG9FFFGF@*>CEF7CFGFGEEGGGFF:B::7:BBFFG+*<**=F@7C9F@FB*;E70:;FG*?5CE**;+2+ACCG5C5/:18@5A85?E8@E>*:;<<7@9<;7818:*3C***1:*1:C*CGEF)9C*7+297C5:<57C*:*1:7CF55=D3))0/8>@B))).)1
@M03506:14:000000000-AKVR1:1:1101:10174:7724 1:N:0:46
ATGAACTCCTACGGGAGGCAGCAGTGGGGAATCTTGCGCAATGGGCGAAAGCCTGACGCAGCAACGCCGCGTGGAGGATGAAGGTCCTTGGATTGTAAACTCCTGTCGGCCGGGAAGAAGTTCATCGGGGCTCATACCCTCGGCGATTGACTGTACCGGCAAAGGAAGCCCCGGCTAACTCTGTGCCAGCAGCCGCGGTAATACAGAGGGGGCAAGCGTTATTCGGAATTATTGGGCGTAAAGGGCGCGTAGGCGGCCTGTCAAGTCTCTCGTGAAATCCCTCGGCTTAACTGAGGACGTG
+
CCCCCGGGGGGGGGGGGGGGGGGGGGGGGGGGGGGFGGGGGGGGGGGGGGGGGGGGGGGGGGGGGGGGGGGGGGGGGGFGGGGGGGGGGGGGGGGGGGGGGGGGGGGGGGGGGGGGGGGGGGGGGGGGGGGGGGGGGGGGGGGGGGGGFFGGFFGFFGGG@FGGGGGGGEGGGG7FGGGGGGGGGGGGGGDGGGGGGGGEGGFGGGGGGGGEGC>F>?EG=F7FFG8EGFFEGDGGGGGGDCFFGD55EEEGGGGDGED<:<7?FGF>FGGFGG:=F4>CFFFGE>G>0D?AFF4@?FFDB
@M03506:14:000000000-AKVR1:1:1101:21924:7726 1:N:0:46
ATGAACTCCTACGGTAGGCAGCAGTGGGGAATCTTGCGCAATGGGGGAAACCCTGACGCAGCGACGCCGCGTGCGGGATGAAGGCCTTCGGGTTGTAAACCGCTTTCAGCAGGGACGAAATTGACGGTACCTGCAGAAGAAGGCCCGGCCAACTACGTGCCAGCAGCCGCGGTAATACGTAGGGGCCTAGCGTTGTCCGGAATTATTGGGCGTAAAGAGCTCGTAGGCGGTTCGGCAAGTCGGATGTGAAATCTCCACGCTTAAAGTGGAGGGGCCATTCGAAACTGCTGTGACTCGAGTC
+
CCCCCGGGGGGGGGGGGGGGGGGGGGGGEFGGGGGAFGDGGGGGGGGGEGGGGGGGFGGGGGGGGGGCGGGGGGGGGCFC8FFGGGGFGDGGGGGGGGGGGGGGGGGGGGGGGGGGGGGDFECGGDGGGGGGGGGGGFGCFGGGGGGDG7:CFFFGGGDCFDGGGFFFBF:EB=C:CFFGGFGGEGGGGGGGGGCGGG>EC8CG?:7C6CGGGG*C@<*CG6*?8@EGGGGGGC8?ECC<CED5EG+:C:0+:9CGFFDG::C7+:<*<*/<737CC@77:=.1*17*<67:F4*657.94
@M03506:14:000000000-AKVR1:1:1101:15245:7731 1:N:0:46
ATGAACTCCTACGGGAGGCAGCAGTGGGGAATCTTGCTCAATGGGCGAAAGCCTGAAGCAGCGACGCCGCGTGCGGGATGAAGGCCTTCGGGTTGTAAACCGCTTTCAGCAGGGACGAAATTGACGGTACCTGCTGAAGAAGGCCCGGCCAACTACGTGCCAGCAGCCGCGGTAATACGTAGGGGCCTAGCGTTGTCCGGATTTATTGGGCGTAAAGAGCTCGTAGGCGGCTTGGTGAGTCGGGTGGGAAATCTCCACGCTCAACGTGGAGGGGCCACGCGATACTGCCATGCCTAGAGTC
+
CCCCCGFGGG9FEEGGGGGGGGGGGGGGGGGGGGGGGAFGFGGGGGGGGGEGFGGG<FFAFGGEGEGG@FEGGGGGGFGGGGA=FGGGGGGGGGDGFGGG?FGFGGGGGGGGGGGGGGGGGGGGGDGGGGGGGFGGGFGGGGGGF<<FGG@FGGGFGGGGGGGGGGGGCCGGFGGGGGGGGCCCGGC8BFGG88CEFFGGD*:+<7ECECD??>ECCCEGCC8EDCG?EC*:8CE2:75:EC5E72*C*<5+:??>+<D)2:)<?DGC**1853/:9>)7D33**1**.2*)))*9?@416
@M03506:14:000000000-AKVR1:1:1101:14491:7734 1:N:0:46
ATGAACTCCTACGGGAGGCAGCAGTGGGGAATCTTGGACAATGGAGGAAACTCTGATCCAGCCATGCCGCGTGAGTGATGAAGGCCTTCGGGTTGTAAAACTCTTTCGACGGGGACGATAATGACGGTACCCGTAGAAGAAGCTCCGGCTAACTTCGTGCCAGCAGCCGCGGTAATACGAAGGGGGCTAGCGTTGTTCGGAATTACTGGGCGTAAAGCGCGCGCAGGCGGCTCTTCAAGTCAGGGGTGAAAGCCCAGAGCTCAACTCTGGAACTGCCTTTGAGACTGTAGAGCTTGAGTAC
+
CCCCCGGGGGGGGGGGGGGGGGGGGGGGGGGGGGGGGGGGGGGGGGGGGGGGGGGGGGGGGGGGGGGGGGGGGGGGGGGGGGGGGGGGGGGGGGGGGGGGGGGGGGGGGGGGGGGGGGGGGGGGGGGGGGGGGGGGGGGGGGGGGGGGGGGGGGGGGGGGGGGGGGGGGGGGGGGGGGGGGGGGGGGGGGGGGGGBFGGGGEFGGGGGGGGGGGEFGGGGGGGGGGGGCGG5CCGGGGGGGGGGGGGGFGGGGGGGG4CGGFFFG:CDGFE:FGC?F?FCFFFGGFGF9>FDF7FFFFF=0
@M03506:14:000000000-AKVR1:1:1101:18112:7746 1:N:0:46
ATGAACTCCTACGGGAGGCAGCAGTTAGGAATTTTGGGCAATGGGCGCAAGCCTGACCCAGCAACGCCGCGTGGGTGACGAAGGCCTTCGGGTTGTAAAGCCCTTTTCTGAGGGAAGATGATGACGGTACCTCAGGAAGAAGCACCGGCTAACTACGTGCCAGCAGCAGCGGTAATACGTAGGGTGCGAGCGTTGCCCGGAGTTATTGGGCGTAAAGGGCGCGTAGGCGGTCACGCACGTCCGTAGTGAAATCGTGCGCCGCAACTGGGCGGGGGCAGCGGATACGGCGTGGCGGGGGCAA
+
CCCCCGFGGGGGGE@FEDDFG;;F@,CC@FGE<FFG>F<FFGGGGD7FGCFE<<EGGFGGGGGDEB:CG@@>CCFEC7,8?FF+<<<A9DECFC4F9<559B+<,<,9,CFGGCFFGG?FFCCFFC+B=:AA?,BC=FDFF<C>=>@FGCECF9FC@3,3*@3*@>3,3@<<>CFB;,>:>,*<F:B1*<B*<***?71***4?F2<2:7588*;8C?C=88CCEGGGG5:8C+A**2)1*2>:*:*79C++:***2)1**275566*:*:@D3)1))/5)<)*<>C5;/)15))7).085
@M03506:14:000000000-AKVR1:1:1101:3462:7751 1:N:0:46
ATGAACTCCTACGGGAGGCAGCAGTGGGGAATATTGCGCAATGGGCGAAAGCCTGACGCAGCGACGCCGCGTGAGGGATGAAGGCCTTCGGGTTGTAAACCTCTTTCAGCAGGGACGAAGCGAAAGTGACGGTACCTGCAGAAGAAGCACCGGCCAACTACGTGCCAGCAGCCGCGGTAATACGTAGGGTGCAAGCGTTGTCCGGAATTATTGGGCGTAAAGGGCTCGTAGGCGGTTTGTCGCGTCGGCTGTGAAAACCCGAGGGTCAACCCCGGGCCCGCAGTCGTTACGGGCCAACTGG
+
CCCCCGGGGGGGECFCEEGDGGGGEEGGGGFGFCGGGGGDECFGGDF7FEEGG?FFGDEFFGDGGGFGGGGGGDEGGGGEFFGGGGFGGFEEGGE:EEGFCGGGFGGAFF<FFGFGGE>FGGFGEGEFFFCG7+@FGGGG?GGGFGGGGFFCCEGGGG,><CFFFFE7*,<FF:FG7<*1?<FFE<CCDFEG@:EC?/88CF@EGD5CFCEFF?E*2::E=?+*/8/:CEF8?EGEC5D=F*:>//7<=FC2*3<:?7CCE5CC*/270:=)957=5))))08CC>/)(/3:))))084)0
@M03506:14:000000000-AKVR1:1:1101:9949:7756 1:N:0:46
ATGAACTCCTACGGGAGGCAGCAGTAAGGAATATTGGTCAATGGACGCAAGTCTGAACCAGCCATGCCGCGTGGAGGATGAAGGTCCTCTGGATTGTAAACTTCTTTTATTTGGGAAGAAACCCATGTTTTCTAATGTGGTTGACGGTACCAGATGAATAAGCACCGGCTAACTCCGTGCCAGCAGCCGCGGTATTACGGAGGGTGCAAGCGTTATCCGGATTCACTGGGTTTAAAGGGTGCGTAGGCGGGTTGGTAAGTCTGTGGTGAAGTCTCCAAGCTTAACTTGGAAACTGCCGTGG
+
CCCCCGGGGGGGGGGGGGGGGGGGGGGGGGGGCFGFGGGGGGGGGGGGGGGGGGGGGGGGGGGGGGGGGGGGGGGGGGGGGGGGGGGGGGGGGGGGGGGFGGGCGGGGGGGGGGGFGGGGGGGGGGGGGGGGGDGGGGGGGGGGGCGGGGGGGGGGGGGFGGGGGGGGGGGGGGGGGGGGDFGGFGGFGGGGGGGGGC>EEGGGEG>8;9CGGG5FGGGGC=EGGCCFGG*=CGG7CGGGDGG=EEGGGGGCDE=C9=FFEE0+9>=7:>FBFGCFC?71*0=<F4FF>4=<?4=6)87;<
@M03506:14:000000000-AKVR1:1:1101:13207:7782 1:N:0:46
ATGAACTCCTACGGGAGGCAGCAGTGGGGAATTTTGCGCAATGGGGGAAACCCTGACGCAGCAACGCCGCGTGGAGGATGAAGTCCCTTGGGACGTAAACTCCTTTCGACCCGGACGATAATGACGGTACGGGTGGAAGAAGCCCCGGCTAACTTCGTGCCAGCAGCCGCGGTAATACGAGGGGGGCAAGCGTTGTTCGGAATTATTGGGCGTAAAGGGCGCGTAGGCGGTGCGGTAAGTCACCTGTGAAATCTCCGGGCTTAACTCGGAGCCTGCAGGCGGAACTGCCGTGGTTGAGTGT
+
CCCCCGGGGGDGGGGGGGDEDGGGGGGGGGGGGGGGGGGGCFGFGGGGGGGGGGGGGGGGGGFGGDEGEGGGGGEGDGGGGGGGGFDGGGGGGGDEGDGFEFGGGGGDFFGCEGGDGGGGGGFGGGGGGEFEDGGGGGFGEGGGCGGGGGGCGFFFGGGGF@FGGCF7:FEGGGGFGGGGGGGDGGDG5@EG*/?8EFG5/*/<CFG96CFE:8E*+<CEECGG*:EGGD*:EGEG*;6<EEGF6?:6A+<?>79>?B)7:5*<C*A*5C5)>545>F*))))1/)*625),)0))096/1
@M03506:14:000000000-AKVR1:1:1101:21429:7782 1:N:0:46
ATGAACTCCTACGGGAGGCAGCAGTGGGGAATTTTGCACAATGGGCGAAAGCCTGATGCAGCAACGCCGCGTGTGTGATGAAGGTCTTCGGATCGTAAAGCACTTTCGACCGGAACGAACACCCTGAAGCTAACACCTTCAGGCCTGACGGTACCGGGAGAAGAAGCACCGGCTAACTCTGTGCCAGCAGCCGCGGTAATACAGAGGGTGCAAGCGTTGTTCGGAATTATTGGGCGTAAGGCGCGTGTAGGCGGCCGTGCAAGTCGGGTGTGAAAGCCCTCAGCTCAACTGAGGACGTGCC
+
CCCCCGGGGGGGGGGGGGGGGGGGGGGFGDCFGGGGGGGGGGGGGGGGGEEGGGGFGGGGGGGGGGGGGGGGGGGGGFGGGGGGGGGGGGGGGGGGGGGGGGGGGGGGGGGGGEGGGGGGGGGGGFGGGGFFGGGGG<FGGGGGGGGGGGGGGGGGGG@F7,?AE7FEGGGGGGGGGGGGGGGGG9<FCGGGGGEDECCGGGGGCGGGE>C:C9EE;;CGGG5C11A8+3<+<CFGEG:GGGDD57=CFFGFD=EGGFCD=7:+09EDC527;>FFC@FGG)9C+0*=:762?)7).8BF)
@M03506:14:000000000-AKVR1:1:1101:4750:7782 1:N:0:46
ATGAACTCCTACGGGAGGCAGCAGTGGGGAATATTGGACAATGGGCGCAAGCCTGATCCAGCAATGCCGCGTGAGTGATGAAGGCCTTAGGGTTGTAAAGCTCTTTTACCCGGGATGATAATGACAGTACCGGGAGAATAAGCCCCGGCTAACTCCGTGCCAGCAGCCGCGGTAATACGGAGGGGGCTAGCGTTGTTCGGAATTACTGGGCGTAAAGCGCACGTAGGCGGCTTTGTAAGTTAGAGGTGAAAGCCCGGGGCTCAACTCCGGAATTGCCTCTAAGACTGCATCGCTAGAATTT
+
CCCCCGGGGGGGGGGGGGGGGGFGGGGGGGGGGGGGGGGGGGGGGGGGGGGGGGGGGGGGGGGGGGGGGGGGGGGGGGFGGGGGGGGGGGGGGGGGGGGGGFGGGGGGGGGGGG@FGGGGGGGGGGGGGGGGGEGEGGGGGGGGGGGGGGGGGGGGGGGCFGGGGGGGGGGGGGGGGGCFGDGGGGDGFGGGGG8FGGGGGGGGGGGGGGGGGGEGGGGEEDGGGGGGGGCECCGGGGGGGGF9?FF3:CE7D6CGCBD3*/2<C7+*AGCBD49<C@<CC?FFF=FFA7?13.57**96*
@M03506:14:000000000-AKVR1:1:1101:13757:7784 1:N:0:46
ATGAACTCCTACGGGAGGCAGCAGTTTGGAATATTCCACAATGGGCGCAAGCCTGATGGAGCGACACCGCGTGAAGGACGAAGGTCTTCGGATTGTAAACTTCTTTAGACCTAGATGAAGACTTCAGGGCGAACAGTCCTGAAGTTTGACAGTATAGGTAGAATAAGCCACGGCTAACTCTGTGCCAGCAGCCGCGGTAATACAGAGGTGGCAAACGTTGTCCGGATTTATTGGGTGTAAAGGGCATGTAGGTGGTTCTATAAGTCAAAGGTGAAATGGCCCGGCTCAACCAGGTCATTGC
+
CCCCCGGGGGGGGGGGGGGGGGGGGGGGGGGGGGGGGGGGGGGGGGGGGGGGGGGGGGGGGGGGGGGGDGGGGGGGGGGGGGGGGGGGGGGDGGGGGGGGGGGGGGGGGGGGEDGGGGGGGGGFGGGGGGGGGGGGFGGG9EGGGGGGGGGG<D9CGGGGDEFGGGGFGGGGGGGGGGGGGFCAFGFGGGGGGGEGDGGDGDDFFGGCCFCFFGF5CACCGGGGGE**2++CFGGECCC@CF7EEDCCE9A:>FG3CBFDFGGG7C:DFC697CGCFBCCG)8=5>DF<GFB>39@?FF=/
@M03506:14:000000000-AKVR1:1:1101:18460:7790 1:N:0:46
ATGAACTCCTAAGGCAGCAGTGGGGAATTTTTCGCAATGGGGGAAACCCTGACGAAGCAACGCCGCGTGGAGGATGAAGGCCTTCGGGTCGTAAACTCCTGTCGACCGGGACGAACGCTATAGGGCCCAATACGCCCGATAGTCGACTGTACCGGTGGAGGAAGCCACGGCTAACTCCGTGCCAGCAGCCGCGGTAATACAGAGGTGGCAAGCGTTGTTCGGAATTACTGGGCGTAAAGGGCGCGTAGGCGGTCCCGTCAGGCCCTTGTGAAATCCCCCGGCTCAACTGGGGAACTGCAGG
+
CCCCCFAFEEFG<8FCBF,FF@FD:FECD9FFEBCFGGGFGG+CCFF@FFFCE:FGGGCFFDEGGCF>F:,E:=CE=EFCGE=AFGCFGCFE8E<A<AFGCGGGGGGG++F>FGCG@EED@FC9<873C+FFFFB>:CFCE<FGGGGEEGCFC*CF7:<FGCFG:C<C:E*4CCF,7>B<74*?2=?@E>EECG/:EC9@<CGGFGGF>CCD*AC*?EGFGG5AF??<99<;*:8*:;FFGG5EEG5<E6C59//C=.7>:*2257CCF*<**::C6<DC)0)7+*0/(*)-)056*//).
@M03506:14:000000000-AKVR1:1:1101:3029:7792 1:N:0:46
ATGAACTCCTACGGGAGGCAGCAGTCGGGAATTTTGGGCAATGGGCGAAAGCCTGACCCAGCAACGCCGCGTGAAGGATGAAATCCCTCGGGATGTAAACTTCGCAAGAACGGGAAGAATAAGTAGGGGACAATACCCCCTATGATGACGGTACCGTTTGTAAGCTCCGGCTAACTCCGTGCCAGCAGCCGCGGTAATACGGGGGGAGCAAGCGTTGTTCGGATTTACTGGGCGTAAAGGGCGCGTAGGCGGCCAGCACCAGTCCGTTGTGAAATCTCCGAGCTTAACTCGGAAAGGTCAA
+
CCCCCGGGGGGGGEGCGGGGGGGGFGGGGE@FFGGGGDFEGGGDGGGDGEGGGGGFGGGGGGGGGGGEGGGGGGCE?FGDGGGGGGGFGGGGGGGFGFGGGGGFD=FGGGGGGGCFGFGGGGGGGFGGGGGGGGGG,>=F@7FGDGFFGEGGE@FGEFC<FGGGG9FF7FFCGEEFGGGGGDCGFGFG8FGGF7EC5CF<1*8*8CEG>@@FFEECEE5CEG*;5<:CE@F5;CC8C5>9:7*5=/1CCEG5>CECG4D*AFDG+*:2*9CFG7?7;?>5)77:6=>7):5:3))8;@4)9
@M03506:14:000000000-AKVR1:1:1101:6194:7807 1:N:0:46
ATGAACTCCTACGGGAGGCAGCAGTAAGGGATATTGCGCAATGGGCGAAAGCCTGACGCAGCAACGCCGCGTGGAGGATGAAGGCCTTCGGGTTGTAAACTTCTTTGGCTGGGGACGAGGAAGGACGGTACCCAGCAAACAAGTCACGGCTAACTACGTGCCAGCAGCCGCGGTAAAACGTAGGTGGCAAGCGTTATCCGGAATTACTGGGCGTAAAGGGTGTGCGGGCGGGGAAGCAAGTGGTGTATGAAATCTCCCAGCTTAACTGGGATAGGTTATGCCAGAATGCTTTTCTAGAGGA
+
CCCCCGGGGGGGGGGGGGGGGGGGGGGGGGGGGGGCGGGGGGGGGGGGGGGGGGGGGGGGGGGGGGGGGGG@FGCGGGGGGGGGGGGGGGGGGGGGGGGGGGGGGGGGGFGGGGGGGGGGGGFGGGGGGGGGGGGGGGGGGGGGGFFGGGGGGGGGGGGFGGGGFGGGGGEGGEFFGGGDFEFG@FFGGGGGGGGEFFFGGGGGGGGFGGFGG>5AFGGGAE=8CEGGGGGGG=:CC6FG0AEFGGEDGDFFCCC*<8CFCFF7:FF>FD6)294<C*2:767?777B);=<F@=7=**70
@M03506:14:000000000-AKVR1:1:1101:17692:7814 1:N:0:46
ATGAACTCCTACGGGAGGCAGCAGTCGAGAATTTTTCTCAATGGGGGAAACCCTGAAGGAGCGACGCCGCGTGGAGGATGAAGGTCTTCGGGTTGTAAACTCCTGTCATTTGGGAACAAGTTGGACGCCGTAACTGCGCGTCCATTGATAGTACCAGAAGAGGAAGGGACGGCTAACTCTGTGCCAGCAGCCGCGGTAATACAGAGGTCTCAAGCGTTGTTCGGATTCATTGGGCGTAAAGGGTGTGTAGGTGGCGCCGTAAGTCGGGTGTGAAATTTCGGAGCTTAACTCCGAAACTGCA
+
CCCCCGGGGGGGGGGGGGGGGGGGGGGGGGGGGGGGGGGGGGGGGGGGGGGGGGGGGGGGGGGGGGGGGGGGGGGGGGGGGGGGGGGGGGGGGGGGGGGGGGGGGGGGGGGGGGGGGGGGGGGGGGGGGGGGGGGGGGGGFGGGGGGGGGGGGGGGGGGGGGGGGGEEGGGGGGGGGGGGGGGGFGGGGGGGDGGGGGGGGGGGGGGGFFGFGGGD;EEACFGGGCGGGGGGFFGGECCCFGGCEGCFEFGFC==CE@CD57CC?C5DCDEEGFFEF=CFGBBCCFGB977:DB7@3@F41
@M03506:14:000000000-AKVR1:1:1101:15144:7820 1:N:0:46
ATGAACTCCTCGGGAGGCAGCAGTAGGGAATTTTCCACAATGGGCGAAAGCCTGATGGAGCGACACCGCGTGCAGGATGAAGGCCTTCGGGTTGTAAACTGCTTTTATATGTGACGATTATGACGGTAGCATATGAATAAGGATCGGCTAATTCCGTGCCAGCAGCCGCGGTCATACGGAAGATCCAAGCGTTATCCGGAATTACTGGGCGTAAAGAGTTGCGTAGGTGGCAGAGTAAGTAGATAGTGAAATCGTGTGGCACAACCATACACACATTATCTAAACTACTCAACTAGAGAAA
+
CCCCCG9FEFGGGGEGGGGGGGGFGG9F@A@<FFAFGFGFFFGGGGGGGFFGGGCGGC<C<CCF@FGGGEGGBFGGGFCGFGGGEGFGGGGEFGGGCFCFFFCFF@FGDFFEFGFGC@FGDEFGEFGFCFDFGFCGC<FGGFDEGGDEGDFFADFF,+@FFGGGGGFGGDFCFGGFGGGCCEF;FE>@D7F1FCFGGGGCC>EEF9CFFDGEEG*B9*>+;>EGBEGG9=CFD:CGGGGG7<<EGFFFFGFGFG=CFFGG*<<FEGGG950/6C3EG?CC*19EFFFF2<6(0*0/8*1<)
@M03506:14:000000000-AKVR1:1:1101:17557:7836 1:N:0:46
ATGAACTCCTACGGGAGGCAGCAGTGGGGAATTGTTCGCAATGGGCGCAAGCCTGACGACGCAACGCCGCGTGGAGGATGAAGGCCTTCGGGTCGTAAACTCCTTTCGATCGAGACGAACGGCTTCCGGGTGAACAATCCGGAAGAGTGACGGTACCGAGAGAAGAAGCCCCGGCTAACTCCGTGCCAGCAGCCGCGGTAATACGGGGGGGGCAAGCGTTGTTCGGAATTACTGGGCGTAAAGGGCTCGTAGGCGGCCAACTAAGTCAAACGTGAAATCCCTCGGCTTAACCGGGGAACTG
+
CCCCCGGGGGGGGGGGGGGGGGGGGGGGGGGGGGGGGGGGGGGGGGGGGGGGGGGGGGGGGGGGGGGGGGGGGGGGGGGGGGFGGGGGGGGGGGGGGGCFGGGGGGGGGGGGGGGGGGGGGGGGGGGGGGGGFGGGCFGGGGGCGDFGGGGGGGGGGGGGGGGGGGGGGFGGGGGGGGGGGFGGFGGGGGGGGGGGGDEGGGFGGGGGGGGGGGGGFG/;51;@EGG5ACCGGGGGDGC555E?EEEDGCCGGGEGE@3>FGD?CFCGF>FBDGGFGFCGF:>EG:/34CFFFF3>)5>46
@M03506:14:000000000-AKVR1:1:1101:6804:7850 1:N:0:46
ATGAACTCCTACGGGAGGCAGCAGTGGGGAATTGTTCGCAATGGGCGCAAGCCTGACGACGCAACGCCGCGTGGAGGATGAAGACCTTCGGGTCGTAAACTCCTTTCGACCGAGATGAATTCCCACCGGCCTAATACGCCGGCGGGTTGACGGTATCGAGGGAAGCAGCCCCGGCTAACTCCGTGCCAGCAGCCGCGGTAATACGGGGGGGGCAAGCGTTGTTCGGAATTACTGGGCGTAAAGGGTTCGTAGGTGGCTCGCTAAGTCAGACGTGAAATCCCTCAGCTTAACTGGGGAACTG
+
CCCCCGGGGGGGGGGGGGGGGGGGGGGGGGGGGGGGGGGGGGGGGGGGGGGGGGGGGGGGGGGGGGGGGGGGGGGGGGGGGGGGGGGGGGGGGGGGGGGGGGGGGGGGGGGGGGGGGGGGGGGGGGGGGGGGGGGGGGGGGGGGGGGGGGGGGGGGGGGGGGGGGGGGGFGGGGGGGGGGGGGGGGGGGGGGGGGGGGGGGDGGGGEEGGGEGCFFGGGGGGGGDGGGGGGFFGGDFGGG=FG9E:=FGGFGGGGGCFGGGGDEFF:CGGGBC<D5>?FFFFF5CFCF<:BBFF>B@>@:7
@M03506:14:000000000-AKVR1:1:1101:14694:7856 1:N:0:46
ATGAACTCCTACGGGAGGCAGCAGTCGAGAATTTTTCTCAATGGGGGAAACCCTGAAGGAGCGACGCCGCGTGGAGGATGAAGGCTTTCGGGTTGTAAACTCCTGTCATTTGGGAACAAGGTGCACACGTTAACTGCGTGGGCATTGATAGTACCAGAGGAGGAAGGGACGGCTAACTCTGTGCCAGCATCCGCGGTAATACAGAGGTCCCAAGCGTTGTTCGGATTCATTGGGCGTAAAGGGTGCGTAGGTGGCGCTGTAAGTCGGGTGTGAAATTTCGAGGCTTAACCTCGAAACTGCA
+
CCCCCGGGGGGGGGGGGGGGGGGGGGGGGGEGGGGGGGGGGGGGGGGGGGGGGGGGGGGGGGGGGGGGGGGGGGGGGFGGGGGGGGGGGGGGGGGGGGGGGGGGGGGGGGGGGGGGGGGGGGGGGGGGGGGGGGGGGGGGGGGGGGGGGGGGGGGGGGGGGGGGGGGGGGGGGGGGGGGGGGGGGGGGGGGGGGGGECGGGGGGGGGGGFCFEFGGGGGGGGGGDG5?AFGFEFGGGGGDGGGGGGGGEEGFGFGDE>GDGGGGGGGGGGDEDFCGG=297FBEFFC?A7*:.3777BFF9
@M03506:14:000000000-AKVR1:1:1101:17699:7858 1:N:0:46
ATGAACTCCTACGGGAGGCAGCAGTCGGGAATTTTGGGCAATGGGCGAAAGCCTGACCCAGCAACGCCGCGTGAAGGATGAAATCCCTCGGGATGTAAACTTCGCAAGAATAGGAAGAATTAGTAGGGGTTAATACCCTCTATGATGACGGTACTATTTGTAAGCTCCGGCTAACTCCGTGCCAGCAGCCGCGGTAATACGGGGGGAGCAAGCGTTGTTCGGATTTACTGGGCGTAAAGGGCGCGTAGGCGGTCAGCACAAGTCAGTTGTGAAATCTCCGGGCTTAACTCGGAAAGGTCAA
+
CCCCCGGGGGGGGGGGGGGGGGGGGGGGGGGGGGGGGGGGGGGGGGGGGGGGGGGGGGGGGGGGGGGGGGGGGGGGGGGGGGFGFGGGGGGGEGGGGGGGGGGGGGGGCFGDGGGFGFGFFGGGGGGGGGGFGGGGFGGGGGGGGGGGGGGGGGGGGGGGGGGGGGGGEGGGGGGGGGGGGGGGGGGGGGGGGGGFEGGGGDGGGGGEGGGGGG>EEGGGG=EGDF7FC9CGGE=*:8DGGGGDG*>GGGGGGGDGG@G4A=GGGGGGG>C=C:FG79>DG@@5=@FFFGFFD7)7@68F@
@M03506:14:000000000-AKVR1:1:1101:16521:7862 1:N:0:46
ATGAACTCCTACGGGAGGCAGCAGTAGGGAATCTTCCACAATGGACGAAAGTCTGATGGAGCAACGCCGCGTGAGTGAAGAAGGATTTCGGTTCGTAAAACTCTGTTGCAAGGGAAGAACAAGTAGCGTAGTAACTGGCGCTACCTTGACGGTACCTTGTTAGAAAGCCACGGCTAACTACGTGCCAGCAGCCGCGGTAATACGTAGGTGGCAAGCGTTGTCCGGATTTATTGGGCGTAAAGAGCGTGTAGGCGGCCTGGTAGGTCTGCTGTGAAAACTCGAGGCTCAACCTCGAGCTGTC
+
CCCCCGGGGGGGGGGGGGGGGGGGGGGGGGGGGGGGGGGGGGGGGGGGGGGGGGGGGGGGGGGGGGGGGGGGGGGGGGGGFGGGGGGGGGGGFGGGGGGGGGGGGGGGGGGGGGGGGGGGGGGGGGGGGDGGGGGGGGGGGGGGGFFFGGGGGGGFGGGGGFGGGGGGGGGGGGGGFGFGGGGFG<FCGGGGGGGGGGCEFGGGFFGGGGGGGGGGGGEGG?FGGG5C9@E@7CGGGGGGGG?EEEEGGGGGFEGGGEGG0<CFFFFGGCF@FGFFGFGFG)>E=>5FDCF??3BFD>FF*
@M03506:14:000000000-AKVR1:1:1101:19508:7866 1:N:0:46
ATGAACTCCTACGGGAGGCAGCAGTGGGGAATCTTGCGCAATGGCCTAACGGCTGACGCAGCGACGCCGCGTGTGGGATGAAGCTCCTCGGAGTGTAAACCACTGTTGCCCGGGACGAATAGCTCGATTAATCGAGCCTGACGGTACCGGGTGAGGAAGCACCGGCTAACTCCGTGCCAGCAGCCGCGGTAATACGGGGGGTGCGAGCGTTGTCCGGAATCACTGGGCGTAAAGGGCGCGTAGGTGGTTTGATAAGGGTGTGGTGAAAGTCCGGGGCTCAACCCCGGATCTGCCGTGCCGA
+
CCCCCGGGGGGGGGGGGGGGGGGGGGGGGGGGGGGGGGGGGGGGGGGGGGGGGGGGGGGGGGGGGGGGGGGGGGGGGGGGGGGGGGGGGGGGGGGGGGGGGGGGGGGGGGGGGGGGGGGCFGGEFGGGGGGGGGGGGGGGGGGGGGGFGGGGGGGGGFGGGGGEGGEGGGGGGGGGGGGEFGGFGGDGGEDGGGGGGGGGG?EGGDC>E*CEG?FEGC5FFFGGGFGFG85ACCFEDGGG2*:EFGF58*:?7++:EF*7>EGFFFC:EGF4C)CC3:FCGF47CBG8?)7>=45.7;FD)
@M03506:14:000000000-AKVR1:1:1101:20967:7875 1:N:0:46
ATGAACTCCTACGGGAGGCAGCAGTGGGGAATTGTTCGCAATGGGCGCAAGCCTGACGACGCAACGCCGCGTGGAGGATGAAGGTCTTCGGATTGTAAACTCCTGTTGCTCGGGACGAAAAGCTTCGACCTAACACGTCGAAGTCTGACGGTACCGGGTGAGGAAGCCCCGGCTAACTCTGTGCCAGCAGCCGCGGTAATACAGAGGGGGCAAGCGTTGTTCGGAATTACTGGGCGTAAAGGGCGCGTAGGCGGCCCGCTAAGTCGAACGTGAAATCCCCGGGCTCACCCCGGGACCTGCG
+
CCCCCGGGGGGGGGGEDEGEGGGGGGGGGGGFGGGGGGGGCFGGGGGGGGGGGGGGGGGGGGGGGGGGGGGGGGGGGCFGCFGGGGGGGGGGGGGGGFFGGGGGGGGGGGGCEEDGGGDGGFFGGGGFGGGGGG8C@FEFGGGGGFAFG*BC>F@:<F@FGFG,FEGGCFCF7F:BFF<<@FF@FFGFCFGGGGC>EGEGFG?:0AC?CEGEFC8?CGG8EFGGGCGF?FGDGFFGEGDCCFCGCCC5C=7FGGED=@C3:CCC<<>FGG=>*/:CG6C57B)*/7=*(*.()).)000))
@M03506:14:000000000-AKVR1:1:1101:7300:7882 1:N:0:46
ATGAACTCCTACGGGAGGCAGCAGTCGAGAATTTTTGGCAATGGGGGAAACCCTGATCGAGCGACGCCGCGTGGAGGATGAAGGTCTTCGGATTGTAAACTCCTGTCATTGGGGAACAAGGTGCATACGTTAACTGCGTGTGCATTGATAGTACCCGAAGAGGAAGAGACGGCTAACTCTGTGCCAGCAGCCGCGGTAATACAGAGGTCTCAAGCGTTGTTCGGATTCATTGGGCGTAAAGGGTGCATAGGCGGCGCGGTAAGTCGGGTGTGAAATATCGGAGCTTAACGCCGAAACTGCA
+
CCCCCGGGGGGGGGGGGGGGGGGGGFGGGGGGGGGGGGGGGGGGGGGGGGGGGGGGGGGGGGGGGGGGGGGCCGEGGGEGGGGGGGGFGGGGGGFGGGGGGDGGFFGGGGGGGGGGGGGGGGGGGGGGGGGGGGGGGGGGGGGGGGGGGGGGGGGGGGDEGGG7CEGGFGGGGGGFD>FGFFFFDEGGGGGGGGGGGGGDGFGGGGGGGDFGGGGGCCEGFGGDA*AFGGC9FFGGCEDFG7CFGE+>CECCCGGDGEGGE=F7CDED*>5;>7DG***19>EG66:96*)1))<DE46@9
@M03506:14:000000000-AKVR1:1:1101:7231:7883 1:N:0:46
ATGAACTCCTACGGGAGGCAGCAGTCGAGAATTTTTCACAATGGGGGAAACCCTGATGGAGCGACGCCGCGTGGGGGATGAATGGCTTCGGCCCGTAAACCCCTGTCATTTGCGAACAAATTGGTTCACTTAATACCTGAACCATTGATAGTAGCGGAAGAGGAAGGGACGGCTAACTCTGTGCCAGCGGCCGCGGTAATACAGAGGTCCCAAGCGTTGTTCGGATTCACTGGGCGTAAAGGGTGCGTAGGCGGTCGGGTAAGTCTGATGTGAAATATCACAGCTTAACTGTGAAACTGCA
+
CCCCCGGGGGGGGGGGGGGGGGGGGGGGGGGGGGGGGGGGGGGGGGGGGGGGGGGGGGGGGGGGGGGGGGGGGGGGGGGGGGGGGGGGGGGGGGGGGGGGGGGGGGGGGGGGGGGGGGGGGGGGGFGGGGGGGGGGGGGGGGGGGFGGFGGGGGGGGGDDGGFFGGEGGGGGGGGGGGGGGGGGGGGGGGGDEGGGGGGGCGGGGGG8CGGGFGGGEEGGGGGGE*8@FFGGGG8E7EC@FFDGGDC58CECDG=DGFGGG69<<7?F+;<=>>C?*9DF:67:+979<CBAF*9=?@F41
@M03506:14:000000000-AKVR1:1:1101:17440:7902 1:N:0:46
ATGAACTCCTACGGGAGGCAGCAGTGGGGAATTGTTCGCAATGGGCGCAAGCCTGACGACGCAACGCCGCGTGGAGGACGAAGATCTTCGGGTCGTAAACTCCTGTCGAGTGGGAAGAACGCTTCGGGGGCGAATATCCTCCGGAATTGACGGTACCACTAAAGGAAGCCCCGGCTAACTCCGTGCCAGCAGCCGCGGTAATACGGGGGGGGCAAGCGTTGTTCGGAATTACTGGGCGTAAAGGGCTCGTAGGCGGCCAACTAAGTCGGATGTGAAATCCCCAGGCTTAACCTGGGAACTG
+
CCCCCGGGGGGGGGGGGGGGGGGGGGGGGDFFGGGGGGGGGGGGGGGGGGGGGGGGGGFGEDGGGGGGGGGGGGGGGGGGGGGGGGGGGGGGGGGGGGGGGGGGGGGGDFFGGGFDGGGGGGDGGGGGGGGGGGGGGGGGGGGGECFFCGGGGGFGGGGGGFGGDGFFFGFEGGGGGFGGGGGGGGGGDFFGGGGGDEECCFFGGGGGGGGGDG5CFG=?EEFFGGEDGCFGCCGFGGGCGGGGGGGGGGGGGGGD8BGCFC6CGGGG55=>6*:9D4:CGF:*:F<?):=>FFFF)7@?*
@M03506:14:000000000-AKVR1:1:1101:15474:7904 1:N:0:46
ATGAACTCCTACGGGAGGCAGCAGTAGGGAATTTTCCACAATGGGGGCAACCCTGATGGAGCAACGCCGCGTGCAGGATGAAACCCTTCGGGGCGTAAACTGCTTTTATCTGTGACGAATATGACGGTAGCAGATGAATAAGGATCGGCTAACTCCGTGCCAGCAGCCGCGGTCATACGGAGGATCCAAGCGTTATCCGGAATTACTGGGCGTAAAGAGTTGCGTAGGTGGCATAGTAAGTTAGTAGTGAAATCGTGTGGCTCAACCATACTCACATTACTAAAACTGCTAAGCTAGAGGA
+
CCCCCGGGGGGGGGGGGGGGGGGGGGGGGGGGGGGGGGGGGGGGGGGGGGGGGGGGGGGGGGGGGGGGGGGGGGGGGGGGGGGGGGGGGGGGGGGGGGGGGGGGGGGGGGGGGGGGGGGGGGGGGGGGGGGGGGGGGGGGGGGGFGGGGFGGGGGFGGGGFGGGGGG:FGGGGGGGGGGGGGGGFGCFGGGGGGGGGDEGGGGGGGGGGGGGGGGGGCEFGGFGGGGG?FGGGGGGGGCFFFGGGGGGGFGEFGGDGFGGC57AFGFGGGGFGFFFG?CFG??FGFGF)2=AFFFFFF?F)
@M03506:14:000000000-AKVR1:1:1101:22518:7904 1:N:0:46
ATGAACTCCTACGGGAGGCAGCAGTCGAGAATTTTTGACAATGGGGGAAACCCTGATCGAGCGACGCCGCGTGGAGGATGAAGGTCTTCGGATTGTAAACTCCTGTCATTGGGGAACAAGGCGCAGATATTAACTGTATTTGTGTTGATAGTACCCGAAGAGGAAGAGACGGCTAACTCTGTGCCAGCAGCCGCGGTAATACAGAGGTCTCAAGCGTTGTTCGGATTCATTGGGCGTAAAGGGTGCGTAGGCGGCGCGGTAAGTCGGGGGTGAAATCTCGGAGCTTAACTCCGAAACTGCC
+
CCCCCGGGGGGGGGGGGGGGGGGGGGGGGGGGGGGGGGGGGGGGGGGGGGGGGGGGGFGGGGGGGGGGGGGGGGGGGGGGGGGGGGGGGGGGGGGGGGGGGGGGGGGGGGGGGGGGGGGGGGGGGGGGGGGGGGFGGGGGFFFGGGGGGGGGGGFFGGCGGGFGG>FGGGGGGGGGGGGGGGFDFGFFGGGGGGGGGGGGGGGCFCGGGGGGGGGEEE=*;?EG5;8CFDFFCGFECC3;CGGGGGGGCECFGECGG:DGECD7ADEC*9:>37CFFF=CF:>:F::*4*9,<BD>:6F4)
@M03506:14:000000000-AKVR1:1:1101:8610:7912 1:N:0:46
ATGAACTCCTACGGGAGGCAGCAGTCGGGAATTTTGGGCAATGGGCGAAAGCCTGACCCAGCAACGCCGCGTGAAGGATGGAATCCCTCGGGATGTAAACTTCGCAAGAACGGGAAGAATAAGTAGGGGACAATACCCCCTATGATGACGGTACCGTTTGTAAGCTCCGGCTAACTCCGTGCCAGCAGCCGCGGTAATACGGGGGGAGCAAGCGTTGTTCGGATTTACTGGGCGTAAAGGGCGCGTAGGCGGTCAGCACAAGTCAATTGTGAAATCTCCGAGCTTAACTCGGAAAGGTCAA
+
CCCCCGGGGGGGGGGGGGGGGGGGGGGGGGGGGGGGGGGGGGGGGGGGGGGGGGGGGGGGGGGGGGGGGGGGGGGGGGGGGGGGGGGCGGGGGGGGGGGGGGGGGGDGGGGGGGGGEGGGGGGGGGGGGGGGGDGGGGGGDGFGGGGGGGGGGCFGGG@FFGGGGGGGGCGGDGGFG7CFGGGGGGFGGFEGEEEGGGGGGGGGGGGEGFCF5EGEGGFFGEGGGGGG?FGD55/:5:FGGGGGGEG:ECGGGDECC6CDGFCFC7CFF*CFGGGCDF>GDBEGGFF?):50<B5FFF?@?
@M03506:14:000000000-AKVR1:1:1101:10101:7922 1:N:0:46
ATGAACTCCTACGGGAGGCAGCAGTGGGGAATTTTGGACAATGGGGGCAACCCTGATCCAGCCATGCCGCGTGCGGGAAGAAGGCCTTCGGGTTGTAAACCGCTTTTGGCCGGGAAGAAAAGGTTCGGGCTAATACCCCGGATTTTTGACGGTACCGGCAGAATCAGCACCGGCTAACTACGTGCCAGCAGCCGCGGTAATACGTAGGGTGCGAGCGTTAATCGGAATTACTGGGCGTAAAGCGTGCGTAGGCGGTTCGTTGTTTCTGTGGTGAATGCCCCGGGCGTAACCTGGGAATGGG
+
CCCCCGEEFFGFFDCGGDFGGGGGEGGGGG7FFGGGG8FGDFGGGDGEEEGGGGFFGFGEFGGGGGGEGC@FCCFGEEGGGF8AFFGGGGD>EFFFEGFGCEG7=F=<FFGGGG>:FFGFDFEGEC7F7FEFFGEGGGGGG*CFCGC@FGEG<:FF@EFEG7:B@F:<FCFEEGGDGCGFFGGGGGF7C:<E@ECEGG5?C+<A++1AEFC>>*18::=8;FCFCE5@+0:<EGD*CED57<<C51:5;/*/*:C5*)C5*29*2:+000:59**+**97C7>5C)97:D?>>)))/.9))
@M03506:14:000000000-AKVR1:1:1101:3231:7924 1:N:0:46
ATGAACTCCTACGGGAGGCAGCAGTGGGGAATTGTTCGCAATGGGCGCAAGCCTGACGACGCAACGCCGCGTGGAGGACGAAGACCTTCGGGTCGTAAACTCCTTTCGATCGAGACGAACGGCCTCCGGGTGAACAATCCGGAGGAGTGACGGTACCGAGAGAAGAAGCCCCGGCTAACTCCGTGCCAGCAGCCGCGGTAATACGGGGGGGGCAAGCGTTGTTCGGAATTACTGGGCGTAAAGGGCTCGTAGGTGGCCAACTAAGTCAGACGTGAAATCCCTCAGCTTAACTGGGGAACTG
+
CCCCCGE9@FGGEFGCEF>CGDFF@EFGGGCFGFCFFBF@:CEFGGGCCCCGFGGGGDGGGCGEGGGGDGGGG@@EEE?FGGGGGFFFFFFGGEEGCEFG9C=,CAF@FGG:@F<>CECCFGCFGFFGD>*5DFFGFGGCCCFDFGFGGGGG7F@FGGG:FCCC:F,<F+C@::C?86<CF88C8*A7CGC8EFG5EECE*029C?EGC5>E5***8?;*8889?*AC8CF:9C88CGGD5:9CCD**:/7CDC6DG4C7FFC3<:9:+*375<*5:6009@45?F7*6>?AF@)7>57/*
@M03506:14:000000000-AKVR1:1:1101:13613:7926 1:N:0:46
ATGAACTCCTACGGGAGGCAGCAGTCGGGAATTTTGGGCAATGGGCGAAAGCCTGACCCAGCAACGCCGCGTGAAGGATGAAATCCCTCGGGATGTAAACTTCGCAAGAATGGGAAGAATTAGTAGGGGTTAATACCCCCTATGATGACGGTACCATTTGTAAGCTCCGGCTAACTCCGTGCCAGCAGCCGCGGTAATACGGGGGGAGCAAGCGTTGTTCGGATTTACTGGGCGTAAAGGGCGCGTAGGCGGCCAGCACAAGTCGGTTGTGAAATCCCCGGGCTTAACTCGGAAAGGTCAA
+
CCCCCGGGGGGGGGGGGGGGGGGGGGGGGGGGGGGGGGGGGGGGGGGGGGGGGGGGGGGGGGGGGGGGGGGGGGGGGGGGGGGGGGGGGGGGGGGGGGGGGGGGGGGGGGGFGGFGGGGGGGGGGGGGGGGGGGGGGGGGGGGGGGGGGGGGGGGGGGGGGGGGGFFGGDGGGGGCCGGGGGGGGGGGGGEGGGEECFDFGEGGGGGGGGFFE>CECGFFGE?ECE?CCFEFC=/57@7EC5=EE755A?5C<5>FF4<56:*<EDC*29E*>:::66955)7CF?CFAF)2)77F@96?F
@M03506:14:000000000-AKVR1:1:1101:22984:7926 1:N:0:46
ATGAACTCCTACGGGAGGCAGCAGTGGGGAATTTTGGACAATGGGGGAAACCCTGATCCAGCCATGCCGCGTGCGGGAAGAAGGCCTTCGGGTTGTAAACCGCTTTTGGTCGGAAAGAAAAGGCGCCACCTAATACGGGGCGTTCTTGGCGGTACCGGCAGAATAAGCACCGGCTAACTACGTGCCAGCAGCCGCGGTAATACGTAGGGTGCGAGCGTTAATCGGAATTACTGGGCGTAAAGCGTGCGCCGGCGGGTCTCCAAGTCCGTTGTGAAAGCCCCGGGCTCAACCTGGGTAGGGC
+
CCCCCGGGGGGGGGGGGGGGGGGGGGGGGGGGGGGGGGGGGGGGGGGGGGGGGGGGGGGGGGGGGGGGGGGGGGGGGDGGGGGGGGGGGGGGGGGGGGGGGGGFGGGGGGFFGGGGFGGGGGGGGGGGGGGGGGGGGFGGGGDEEGFGGGGGGDFFGGGGGGFDGGG?:CEFGGGGGGFFGGGGGGGGGGGFCEGGG58EF7AF+<FCG?EEG8EDCEEG5F7CGEEF6C++@FGFE*>EFGGC7C=35**29CE9E>CGF90<<DGG77CDDF>CCFC*7>B5C)17<5>(.4>)7).)0
@M03506:14:000000000-AKVR1:1:1101:15559:7948 1:N:0:46
ATGAACTCCTACGGGAGGCAGCAGTGGGGAATTTTGGGCAATGGGCGAAAGCCTGACCCAGCAACGCCGCGTGAGGGAGGAAATCCTTCGGGATGTAAACCTCACAAGCAAGGGAAGAGAGCTACGGGCTGAATAATCCCGTAGTGCGACGGTACCTTGCGTAAGCCACGGCTAACTACGTGCCAGCAGCCGCGGTAATACGTAGGTGGCAAGCGTTGTTCGGAATTATTGGGCGTAAAGGGCGCGTAGGCGGTGCGGTAAGTCTTCTGTGAAATCTCCGGGCTCAACTCGGAGCCTGCAG
+
CCCCCGGGGGGGGGGGGGGGGGGGGGGGGGGGGGGFEGGGGGGGGGGGGGGGGGGGGGGGGGGGGGGGGGGGGGGGGGGGGGGGGGGGGGGGFGGGGGGGGGGGGGGGGGGGGGGGGGGGGGGGGGGGGGGGGGGGGGGGGGGGGGGGGGGGGGGGGGGGGGGGGGGGGGGGGGGGGGGGGGGGGGGGGGGGGGGGGGGGGG99EEFCEFFCFGGGDGGGGGGEG5FFGDEEGGGGGCFGGGCGEGGGGDFGG7EGGED<7?CG:FCCC>F=CCCGGFFGGDF:EF479:@:5@374@F??
@M03506:14:000000000-AKVR1:1:1101:6397:7949 1:N:0:46
ATGAACTCCTACGGGAGGCAGCAGTAGGGAATTTTCCACAATGGGCGAAAGCCTGATGGAGCAACGCCGCGTGCAGGATGAAGGCTTTCGGGTCGTAAACTGCTTTTCTGATCGACGATTATGACGGTAGGTCAGGAATAAGGGTCTGCTAACTACGTGCCAGCAGCCGCGGTCATACGTGGGACCCAAGCGTTATCCGGAATTACTGGGCGTAAAGAGTTGCGTAGGTGGCAGAGTAAGCAAGATATGAAAGCGTGTGGCTCAACCATACATGGCATATTTTGAACTGCTCAGCTAGAGT
+
CCCCCGGGGGGGGGGGGGGGGGGGGGGGGGGGGGGGGGGGGGGGGGGGGGGGGGGGGGGGGGGGGGGGGGGGGGGGGGGGGGGGGGGGGGGGGGGGGGGGGGGGGGGGGGGGGGGGGGGGGGGGGGGGGGGGEAFGGGGGGGGGGGGGGGGGGGGGGGGGGGGGGGGGGDGGEGGDFFGFFGGGGGGGGGGGGGCFGGGGDGGGGGGFGFFEGCGFFGGGGGFGGCEEG6C6CEDFGGGGGGFFDFGGGFC+*7=>=>35CCG9F4EDFCC?>FGGCFFDFF4+29C??C74=:?46=@=*
@M03506:14:000000000-AKVR1:1:1101:10238:7950 1:N:0:46
ATGAACTCCTACGGGAGGCAGCAGTGGGGAATATTGGACAATGGGCGCAAGCCTGATCCAGCAATGCCGCGTGGGTGATGGAGGCCTTAGGGTTGTAAAGCTCTTTTACCCGGGAAGATAATGACTGTACCGGGAGAATAAGCCCCGGCTAACTCCGTGCCAGCAGCCGCGGTAATACGGAGGGGGCTAGCGTTGTTCGGAATTACTGGGCGTAAAGAGCGCGCAGGCGGTCGTTCAAGTCGAGTGTGAAAGCCCCCGGCTCAACTGGGGAGGGTCACTCGATACTGATCGACTCGAAGGC
+
CCCCCGGGGGGGGGGGGGGGGGGGGGGGGGGGFGGGGGGGGGGGGGGGGGGGGGGGGGGGGGGGGGGGGGGGGGGGGGGGGGGGGGGGFGGGGGGGGGGGGFGGGGGGGGGGGGGGGGGGGGGGGGGGGGGGGGGGGGGGGGGGGGGGGGGGGGGGGGGGGGGGGGGGGGGGGGGGGGGGGGGGGGGGDFGGGGGGGGGGGGFGGGGGGGGGGDGGGGGGGGGGDGGGGGCEEE=FFCFGGGGGGFGFFGGGGGCDGFGGCEGGG7CCFG5>DCCF*6CFFFFFDFG?DG@?BBDF:FEF>
@M03506:14:000000000-AKVR1:1:1101:14836:7950 1:N:0:46
ATGAACTCCTACGGGAGGCAGCAGTGGGGAATATTGGACAATGGGCGCAAGCCTGATCCAGCCGTGCCGCGTGAGTGATGACGGCCTTAGGGTTGTAAAGCTCTTTTAACAGGGACGATAATGACGGTACCTGTAGAATAAGCCCCGGCTAACTTCGTGCCAGCAGCCGCGGTAATACGAAGGGGGCTAGCGTTGTTCGGAATCACTGGGCGTAAAGCGCACGTAGGCGGATTGTTAAGTCGGGGGTGAAATCGTGAGGCTCAACCTCAGAACTGCCTTCGATACTGGCGATCTTGAGTTC
+
CCCCCGGGGGGGGGGGGGGGGGDGFGGGGGGGFGGGFGGGGGGGGGGGGGGGGGGGGGGGGGGGGGGGGGGGGGGGGGGGGGGGGGGGGGGGGFGGFGEGGGGGGGAFGGGGGGGGGGGGGGGGGGGGGEGGGGGGGGGGFGGGGGGGGGGGGFGFEFGGGGGGGGGFGGEEFEGGGCGGFGGGGGGGGGGGCGE:FGGGD>FFFFCFGFFGGGGGCGGGGEEFGCEGGGC*;C<CCEF9:CEGGGCC*<<CG*:*<>FF57*<:C?56C+***9?C97=<)8:EBG4(754F>?FFFF=*
@M03506:14:000000000-AKVR1:1:1101:14169:7970 1:N:0:46
ATGAACTCCTACGGGAGGCAGCAGTGGGGAATTTTCCGCAATGGGCGAAAGCCTGACGGAGTGACGCCGCGTGTGGGACGAAGGCCTTCGGGTCGTAAACCACTGTCAGTGGGAAAGAAGGGTGTCGGTGCTAATACCATCGGCATTTGACGGTACCTGCAGAGGAAGCCCCGGCCAACTCTGTGCCAGCAGCCGCGGTAAGACAGAGGGGGCAAGCGTTGCTCGGAATTACTGGGCGTAAAGGGCGCGTAGGCGGGATGGCAAGTCGGTCGTGAAATCCTTCGGCTCAACCGAAGAACGG
+
CCCCCGGGGGGGGGGGGGGGGGGGGGGGGGGGGGGGGGGGGGGGGGGGGGGGGGGGGGGGGGGGGGGGGGGGGGGGGGGGGGGGGGGGGGGGGGGGGGGGGGGGGGGGGGGGGFFGGGGGGGGGGGGGGGGGGGGGGGGGGGGGGGGGGGGGGGGGGGGGGGGGGGGGGGGGGGGGGGGGGGGGGFGGFFGGGGGGGGGGGGGGGGGFGGGGG5CGDG?CC57CEEEDGCCFCCFFFG7*::CCC5/7?EEDCGCGE5DGG=*9CGCCGGG<DDCC7@CDGF@CE39>2>FFE)75)6>:)
@M03506:14:000000000-AKVR1:1:1101:14657:7974 1:N:0:46
ATGAACTCCTACGGGAGGCAGCAGTCGAGAATCTTCGGCAATGGGCGCAAGCCTGACCGAGCGACGCCGCGTGGAGGCCGAAGGCCTTCGGGTTGTAAACTCCTGTCGAGGGGGCAGAAGGGCCGCGAGGCCTTGCCTGATCCCTGGAGGAAGCACGGGCCCAGTTCGTGCCAGCAGCCGCGGTTATACGAACCGTTCGAACGTTATTCGGAATCTCTGGGCCTCAAGCGAGTGGATGCCGATCGGCACCTCTGTCGCTGATTTTCCCCGCCCCAACTGGGGAAGGGGCGCGGATACGGCC
+
AC@CCE9<@@@@@7@,7@B@@BC@FG;FGGGCFAEGFGGD7CFCCFE7BFFFFGCD@@@7C:C7:@CF+>4@C7FFCEFE@7F:<=5?E4=7=BFG9,C?CE=EA?=F7=::+++<FGAGG78C:FGCFCFF@AC,?<FC,FCG,CFFEC1+=FCF@*11***=,,?8AGG8C+88*2;8/5C:*A+0<;8:8C5:12**85*;88CC7;*C88C+<F9+;8*2*+++<***2:*2++*+***:CCC)/***0<A**7***+*3+*32*)2)))9EG:<**)5:*)*0()),))0))05)8
@M03506:14:000000000-AKVR1:1:1101:14134:7982 1:N:0:46
ATGAACTCCTACGGGAGGCAGCAGTCGAGAATTTTTGACAATGGGGGAAACCCTGATCGAGCGACGCCGCGTGGAGGATGAAGGTCTTCGGATTGTAAACTCCTGTCATTTGGGAACAAGGTGCACACGTTAACTGCGTGAGTATTGATAGTACCAGAAGAGGAAGAGACGGCTAACTCTGTGCCAGCAGCCGCGGTAATACAGAGGTCTCAAGCGTTGTTCGGATTCATTGGGCGTAAAGGGTGCGTAGGCGGCGCGGTAAGCCGGGTGTGAAATCGCGGTGCTTAACTCCGAAACTGCC
+
CCCCCGGGGGGGGGGGGGGGGGGGGGGGGGGGGGGGGGGGGGGGGGGGGGGGGGGGGGGGGGGGGGGGGGGGGGGGGFGGGGGGGGGGGGGFGGGGGGGGGGGGGGGGGGGGGGGGGGGGGGGGGGGGGGGGGGGGGGFGGGGGGGGGGGGGGGGGGGGFCGGGGGGGGGGGGGGGGFGGGGGGGGGGGGGGGGGGGGGG9FGGGGGFFGGGGGGGEDECFGEC>8EGG7FFGGGGGGGGDGGFGGEC*:5<DCCDGBDGG==C67EGGG*<CF*:C)<7))75C?7*)0@))77B>FF4)
@M03506:14:000000000-AKVR1:1:1101:3247:7993 1:N:0:46
ATGAACTCCTACGGGAGGCAGCAGTGGGGAGTTGTTCGCAATGGGCGCAAGCCTGACGACGCAACGCCGCGTGGAGGATGAAGATCTTCGGGTCGTAAACTCCTGTCGAGCGGGACGAACACCTATCCAGCTAACATCTGGACTGGCTGACGGTACCGCTAAAGGAAGCCCCGGCTAACTCCGTGCCAGCAGCCGCGGTAATACGGGGGGGGCAAGCGTTGTTCGGAATTACTGGGCGTAAAGGGCTCGTAGGCGGCCAACTAAGTCAGACGTGAAATCCCTCGGCTTAACCGGGGAACAG
+
CCCCCGGGGGGGFGGGGGGGGGGGGGGGGFGGGGGGGGGGGGGGFGGGGGGGGGGGGGGGGGGGGGGGGGGGEGFGGGFGGGGGGGGGGGGGGGGGGGFGGFGGGFGGGGGGGGGGGGGGGGGGGFGGGGGGGGGGGGGGGGGGCFGGEFGGGEFGGGGGGEFFGGGGGGGGGGGEEGGCFFGGCEGGDGDGGGGGGGGGC?CC*;>EGDGG88@GGGCGE=FCGDC88CCFGGCGC8CC5=9CECEFG*77<E=DG:7CCC6E7;7:CC+717<FC=7**65*A:3>?C*4@55>:D>)0
@M03506:14:000000000-AKVR1:1:1101:11107:8014 1:N:0:46
ATGAACTCCTACGGGAGGCAGCAGTGGGGAATATTGGACAATGGGCGAAAGCCTGATCCAGCAATGCCGCGTGAGTGATGAAGGCCTTAGGGTTGTAAAGCTCTTTTACCCGGGAAGATAATGACTGTACCGGGAGAATAAGCCCCGGCTAACTCCGTGCCAGCAGCCGCGGTAATACGGAGGGGGCTAGCGTTGTTCGGAATTACTGGGCGTAAAGCGCACGTAGGCGGCTTTGTAAGTTAGAGGTGAAAGCCTGGAGCTCAACTCCAGAATTGCCGTTAAGACTGCATCGCTTGAATAC
+
CCCCCGGGGGGGGECEGED@;CFGGGGC@@6F<FGE,66EFGAFGGGEEGGFGGGGGFGGGD<<FE<FFFEGG7FFF<EF,<ECFGG8AEGGGCGGGGC<<FDEEFF<BFEFEGGG:EGFGFFGCFDFGFFGB73@BDDBDEGEEGGFGDGGFC=FFE<CDCDF<FF:FEGGGGCFG9:CCB*:CFGECGGGGEGEE98BE5E<++3CECGEE*8;0CEGEEEGC*/+C8CC5CCC?:7FF+<9?7FC7<:<CEC7;>DGCFF6:*<6+9<<CGFF7)9C*.0+390<>G@BDF3:@@*=*
@M03506:14:000000000-AKVR1:1:1101:12213:8020 1:N:0:46
ATGAACTCCTACGGGAGGCAGCAGTGGGGAATCTTGGACAATGGGCGCAAGCCTGATCCAGCCATGCCGCGTGGATGATGAAGGCCTTAGGGTTGTAAAATCCTTTCGTCGGGGACGATAATGACGGTACCCGAAGAAGAAGCTCCGGCTAACTTCGTGCCAGCAGCCGCGGTAATACGAAGGGGGCTAGCGTTGTTCGGATTTACTGGGCGTAAAGCGCGTGTAGGCGGGTCGTTAAGTTGGGGGTGAAATCCCGAGGCTCACCCTGGGCACTGCCTTCAAAACTGGGTACCTGGAGCAA
+
CCCCCFFGFGFGGEGGGEGEFEFGGGGDEC@CFDFF9CFFD<EDDFGGGGGGGGGGGGGGGF@FFFC,@FGG7F@<==CEFFFFFGGGGGGGFFGGGGGGGGGGGGGG=CC@CEGGCE@FFG9A?FEGF:CFC+>=:D=FGCGGGGDCCFCFCFF<>>B:FDCECGFGGCE@C77F,=<C7FGGGGECGFGGG7*=CCCE8>CFF7<9:CEECC*2A7C5C:*ACF+AEDE88:2;:=FF?<+7CC5C5++3:675;55<*7F+*1**/9*)92*<C4:*2*/3*)2)(**.*9?)).570
@M03506:14:000000000-AKVR1:1:1101:6107:8029 1:N:0:46
ATGAACTCCTACGGGAGGCAGCAGTGGGGAATTGTTCGCAATGGGCGCAAGCCTGACGACGCAACGCCGCGTGGAGGATGAAGACCTTCGGGTCGTAAACTCCTTTCGATCGAGACGAATGGCCTCCGGGTTAACAGCCCGGAGGAGTGACGGTACCGAGAGAAGAAGCCCCGGCTAACTCCGTGCCAGCAGCCGCGGTAATACGGGGGGGGGCAAGCGTTGTTCGGAATTCCTGGGCGTAAAGGGCTCGTAGGCGGCCAACTAAGGCAGACGTGAAATCCCTCGGCTTAACCGGGGCACG
+
CCCCCGGGGGGGGGGGGGGGGGGGGGGGGFGGGGGGGGGGGGGGGGGGGGGGGGGGGGGGGGGGGGGGGGGGGGGGGGGGGGGGGGGGGGGGGGFGGGGGGGGGGGGGGGGGGGGGGGGGGGGGGGGGGGGGGGGGGGGGGGGGGGEFGGGGGGGGGGGGGGGGGGFGFGFGGGGGGGGGGFEFGGGGFF?FGFEGGGEEEGGFGGGGGGGGGGDFFFGECEGGE>GGCFG+<9CGF5DG=ECFFGG*;>EEFGGGGE5<E59ECC*565CFD*9=56***0)0:;3:>F?B=B>>:)..)
@M03506:14:000000000-AKVR1:1:1101:17026:8034 1:N:0:46
ATGAACTCCTACGGGAGGCAGCAGTGGGGAATATTGGACAATGGGCGCAAGCCTGATCCAGCAATGCCGCGTGAGTGATGAAGGCCTTAGGGTTGTAAAGCTCTTTTACCCGGGATGATAATGACAGTACCGGGAGAATAAGCTCCGGCTAACTCCGTGCCAGCAGCCGCGGTAATACGGAGGGAGCTAGCGTTGTTCGGAATTACTGGGCGTAAAGCGCGCGTAGGCGGCTTTGTAAGTTAGAGGTGAAAGCCCGGGGCTCAACCCCGGAATTGCCTTTAAGACTGCATCGCTTGAATCC
+
CCCCCGGGGGGGGGGGGGGGGGGGGGGGGGGGGGGGGGGGGGGGGGGGGGGGGGGGGGGGGGGGGGGGGGGGGGGGGGGGGGGGGGGGGGGGGGGGGGGGGGGGGGGGGGGGGGGGGGGGGGGGGGGGGGGGGGGGGGGGGGGGGGGGGGGGGGGGGGGGGGGGGGGGGGGGEGGGGGGGGGGGGGGGGGGGFGGGGGGGGDGGGGGGGGGGGGEGGGGCGGGGGGGGGGG55<EFG+CE??FGGGFGFFGGG6FDGDG3C:CCFFEGGGD3CFGE7@7D*97?FBFFFGFFDFFFFF=F6
@M03506:14:000000000-AKVR1:1:1101:17369:8040 1:N:0:46
ATGAACTCCTACGGGAGGCAGCAGTGGGGAATTGTTCGCAATGGGCGCAAGCCTGACGACGCAACGCCGCGTGGAGGATGAAGATTTTCGGATCGTAAACTCCTGTCGAATGGGACGAAAAGGTCACGGCTTAATACGCCGTGATCCTGACGGTACCGTTAAAGGAAACCCCGGCTAACTCCGTGCCAGCAGCCGCGGTAATACGGGGGGGGTAAGCGTTGTTCGGAATTACTGGGCGTAAAGGGCTCGTAGGCGGCCAACTAAGGCAGACGTTAAATCCCTCAGCTTAAGTGGGGAACTC
+
CCCCCGGGGGGGGGGGGGGGGGGGGGGGGGGGGGGGGGGGGGGGGGGGGGGGGGGGGGGGGGGGGGGGGGGGGGGGGGGGGGGGGGGGGGGGGGGGGGGGGGGGGGGGGGGGGGGGGGGGGFGGGGGGGDEGGGGGGGGGGGGGGGGGGGGGGGGDGGGDGGGGGGGGGGGGGGGGGGGGGGGF:FGFGGGGGGE>CGGGGGGGCGGGGGGGEEGG6EEEG?FGGE5EGGFGFFFGGGDGGGGG:=CFEGEGCFCD=>G4CFGGG*29EDF@C**2:*2*96>A<4C/60/66647<))0*
@M03506:14:000000000-AKVR1:1:1101:6412:8051 1:N:0:46
ATGAACTCCTACGGGAGGCAGCAGTGGGGAATATTGGACAATGGGCGCAAGCCTGATCCAGCCATGCCGCGTGAGTGATGAAGGCCTTAGGGTTGTAAAGCTCTTTTAGCAGGGAAGATAATGACGGTACCTGCAGAGAAAGCCCCGGCTAACTTCGTGCCAGCAGCCGCGGTAATACGAAGGGGGCTAGCGTTGCTCGGAATTACTGGGCGTAAAGCGCACGTAGGCGGCTTTCTGAGTCGGGGGTGAAATCCTGGAGCTCAACTCCAGAACTGCCTTCGATACTGGAGAGCTCGAGTCC
+
CCCCCGFGGGGGGGGGGGGGGGGGGGGGGGGGGGGGGGGGGGGGGGGGGGGGGGGGGGGGGGGGGGGFGGGFGDGGGGGGGGGGGGGGGFGGGGGGGGGGGGGGGGGGGGGGGGGFGGGGGGGGGGGGGGGGGCGDFEFFGGGGFGEGGGGFCFGGGGGECEGGFGGGEGGGGGGGGGGCFGGGGCEEGG7FE=CGFGEGD5FEGFB@FGFGGDCCGFGGGCC;FGGGGGGD8CGFFGGGGGGGGGGDCE79:60:+59<*6CC?DCF7DCFCFC?CF2>F345C=FF:C)8)97>@;*.9
@M03506:14:000000000-AKVR1:1:1101:9474:8092 1:N:0:46
ATGAACTCCTACGGGAGGCAGCAGTGGGGAATATTGGACAATGGGCGCAAGCCTGATCCAGCAATGCCGCGTGAGTGGTGAAGGCCTTAGGGTTGTAAAGCTCTTTCGCCCGCGACGATGATGACGGTAGCGGGAGAAGAAGCCCCGGCTAACTTCGTGCCAGCAGCCGCGGTAATACGAAGGGGGCGAGCGTTGTTCGGATTTACTGGGCGTAAAGGGCGCGTAGGCGGCGGGTCAAGTCGAGTGTGAAAGCCCCGGGCTCAACCTGGGAATTGCGCTCGAGACCGATTTGCTGGAGTTC
+
CCCCCGGGGGGGGGGGGGGGGGGGGGGGGGGGDGGGGGGGGGGGGGGGGGGGGGGGGGGGGGGGGGGGGGGGGGGGGGGGGGGGGGGGGGGGGGGGGGGGGGGGGGGGGGGGGGGGGGGGGGGGGGGGGGGGGGGGGGGFGGGGGEGGGEGGGGGGGGGGGGGGGFFGGGGGGGGGGGGGGGGGGGGGGGGGEEGGGGGGGEGGGGGGGGGGGGE5:FGGGEGEGGGGCEEEGGGEECF@FGGG6C?CF99ECF5C:5CC5>D?EGGG5FF4FFC+/<17C)8:E)/8,9)-*97?>@))*
@M03506:14:000000000-AKVR1:1:1101:10592:8098 1:N:0:46
ATGAACTCCTACGGGAGGCAGCAGTAGGGAATCTTGCGCAATGGGCGAAAGCCTGACGCAGCCATGCCGCGTGAATGATGAAGGTCTTAGGATTGTAAAATTCTTTCAGCGGGGAAGATAATGACTGTACCCGCAGAAGAAGCTCCGGCTAACTTCGTGCCAGCAGCCGCGGTAATACGAAGGGGGCTAGCGTTGCTCGGAATTACTGGGCGTAAAGGGCGCGTAGGCGGGTATTTAAGTCAGAGGTCAAATCCCAGGGCCCAACCCTGGAACTGCCTTTGATACTGGATACCTAGAGTTC
+
CCCCCGGGGGGGGGGGGGGGGGGGGGGGGGGGGGGGGGGGGGGGGGGGGGGGGGGGGGGGGGGGGGGGGGGGGGGGGGGGGGGGGGGGGGGGGGGGGGGGGGGGGGGGGGGGGGGGGGGGGFGGGGGGGGGGGGGGGGGGGGGGGGGGGDGGGGGGGGGGGGGGGGGGGGGGGGGGGGGGGGGGGGGGGGGGGGGGFFEGGGGGGGGGGGGGGGEFGGGGGGGGGGGGGGGED69CG@C+:FFGGGC<ECFDCGGGG:CC*:D5=CC<CF6;FGFGF6FGFBFDFFGFFGF:677=???0*
@M03506:14:000000000-AKVR1:1:1101:6760:8102 1:N:0:46
ATGAACTCCTACGGGAGGCAGCAGTCGAGAATTTTTGACAATGGGGGCAACCCTGATCGAGCGACGCCGCGTGGAGGATGAAGGTCTTCGGGTTGTAAACTCCTGTCATTTGAGAACAAGATGCGCGCGTTAACTGCGCGCGCACTGATAGTATCAGAAGAGGAAGGGACGGCTAACTCTGTGCCAGCAGCCGCGGTAATACAGAGGTCCCAAGCGTTGTTCGGATTCATTGGGCGTAAAGGGTGCGTAGGTGGCGCCGTAAGTGGGGTGTGAAATTTCGGAGCTTAACTCCGAAACTGCA
+
CCCCCGGGGGGGGGGGGGGGGGGGGGGGGGGGGGGGGGGGGGGGGGGGGGGGGGGGGGGGGGGGGGGGGGGGGGGGGGGGGFGGGGGGGGGGGGGGGFGGGGGGGGGGGGGGGGGGGGGGGGGGGGGGGGGGGGGFGGGGGGGGGGGGGGGGGGGGGGGGGGGGGGGGGGGGGGGGGGGGGGGGGGGGGGGGGGGGGDEGGGGGGGGGGGGGGGGGCEGGGGGGECEEFGGGGGGGGE3CGFGGG=C>EEG?CGGGC>DCE5CAFGGGCCCBGFGGGFGGGEBE69CF<GFDFF>@:F6*/
@M03506:14:000000000-AKVR1:1:1101:6506:8115 1:N:0:46
ATGAACTCCTACGGGAGGCAGCAGTGGGGAATCTTGCGCAATGGCCTAACGGCTGACGCAGCGACGCCGCGTGTGGGATGAAGCTCCTCGGAGTGTAAACCACTGTTGCCCGGGACGAATAGCTCGATTAATCGAGCCTGACGGTACCGGGTGAGGAAGCACCGGCTAACTCCGTGCCAGCAGCCGCGGTAATACGGGGGGTGCGAGCGTTGTCCGGAATCACTGGGCGTAAAGGGCGCGTAGGTGGTTTGATAAGGGTGTGGTGAAAGTCCGGGGCTCAACCCCGGATCGGCCGTGCCGA
+
CCCCCGGGGGGGGGGGGGGGGGGGGGGGGGGGGGGGGGGGGGGGGGGGGGGGGGGGGGGGGGGGGGGGGGGGGCGGGGGGGGGGGGFGFGGGGGGGGGGGGGGGGGGGGGGEGG>FCFGFDGGGGGGGGGFGGGGGGGGGGGGGGGGGGGGGGGGGGGGGGGGGGGGDGGGGGEFGGGCFGFGGFGDGGGEGGFGGGG5EDGGDGGGGGGGGG@FGGECG6FGGGDEFEC885ECGGGGG*:EE+<F//:C7*<0:CF5D=ECFGGFFG7C@7DDGDBFFC@FGC5C3:G),<3<7>B>:)
@M03506:14:000000000-AKVR1:1:1101:23835:8121 1:N:0:46
ATGAACTCCTACGTGAGGCAGCAGTCGGGAATTTTGGGCAATGGGCGAAAGCCTGACCCAGCAACGCCGCGTGAAGGATGAAATCCCTCGGGATGTAAACTTCGCAAGAATGGGAAGAATTAGTAGGGGTTAATACCCCCTATGATGACGGTACCATTTGTAAGCTCCGGCTAACTCCGTGCCAGCAGCCGCGGTAATACGGGGGGAGCAAGCGTTGTTCGGATTTACTGGGCGTAAAGGGCGCGTAGGCGGCCAGCACAAGTAGGTGGTGAAATCTCCGGGCTTAACTCGGAAAGGTCAA
+
CCCCCFFFFEFGGFGFGGGGEEGGGGGGGGGFGGGGGGGFDGFGGGDGGGCGFGFFGGGGFGGGGGGC:FGGCFGGGC<FFGGFCAFFCFDGCEEGGGGGGGG>FCGGFGGGGGGGGGGFDFFFGGFDC3CFFAFGGFGG7FEF9AFGGEGG@FGFGFGGGGGGGGGGGGGFGGG=F@CD7FEGGGGEG7B<FGCEGGCFGGG@EGEGGD;CEG>CC58@ECCE5+CEDF6@FDC=5;7<=**2==C78+:EDEEGGF5CC:*0+:<**1*/7*::*9GDDED55?764:>655)7:0*99
@M03506:14:000000000-AKVR1:1:1101:15845:8122 1:N:0:46
ATGAACTCCTACGGGAGGCAGCAGTGGGGAATCTTGCGCAATGGGCGAAAGCCTGACGCAGCGACGCCGCGTGAGTGATGAAGGCCTTCGGGTTGTAAAGCTCTGTGGAGAGGGACGAATAAGTGTTGGCTAACATCCAGCATGATGACGGTACCTCTTTAGCAAGCACCGGCTAACTCTGTGCCAGCAGCCGCGGTAAGACAGAGGGTGCAAACGTTGTTCGGAATTACTGGGCGTAAAGCGCGTGTAGGCTGCTCTGCAAGTCGGGTGTGAAAGCCCCGGGCTCAACCTGGGAAGTGCA
+
CCCCCGGGGGGGGGGEGGGGGGGGFGGFGGGGGGGGGGGGGGFGGGGGGDGGGGGGGGGGEGE7CFGGGGGEGEGEFFGGGFGGGGGGGGGGGGGGGGGGGFGFGGGGGGGGGGEGGGDEGGGFGFGDG8<BBFFFGGGGGGCF9FFFGGGGCFGFGGFGGGGFFDGGGGGGE>C@C;F;CFGGGFGGGGGG7<ECGG8CFG7FEFFGEC5<FEGGDFFGF?CGCEG89FFG?EG82:C:C?5=C:E7EC?E757*<*;6:0>EGD53>GGECFC?C:5*17>5*79@?G;7).<?BF?*1
@M03506:14:000000000-AKVR1:1:1101:22887:8127 1:N:0:46
ATGAACTCCTACGGGAGGCAGCAGTCGAGAATCTTCGGCAATGGGCGCAAGCCTGACCGAGCGACGCCGCGTGGGGGATGAAGGCCCTCGGGTTGTAAACCCCTGTCGGGGGGGAGGAAGGCGTGGTGAAGAATCACGCTTGACCGATCCCCGGAGGAAGCACGGGCTAAGTTCGTGCCAGCAGCCGCGGTAAGACGAACCGTGCGAACGTTATTCGGAATCACTGGGCTTAAAGCGCGTGTAGGCGGGTCGGCCCGTCGGTCGCTGAAATCCCCCGGCTCAACCGGGGAACCGGCGCCGG
+
CCCCCGGGGGGGGGGGGGGGGGGGGGGGGGGGGGGGGGGGGGGGGGGGGGGGGGGGGGGGGGGGGGGGGGGGGGGGGGGGGGGGGGGGGGGGGGGGGGGGGGGGGGGFGGGGGGGGGGGGGGGGGGGGGGGGGFGGGGFEE8FFGGGGGGFGGGGGGGGGGGGGGGGGGGGEGGGGGGGGGGGGGGGGGGGGGGFGEGGEGG8CEGGGGGFC>8EGGGDCG6AFGGGGGGC@<?7CGGDCEG6FGFED8/7:C:*):><C*/1:EDEDGF+9C<9EGFC3CFFGD)7<095<FB5))083)
@M03506:14:000000000-AKVR1:1:1101:6856:8173 1:N:0:46
ATGAACTCCTACGGGAGGCAGCAGTGGGGAATTGTTCGCAATGGGCGCAAGCCTGACGACGCAACGCCGCGTGGAGGATGAAGACCTTCGGGTCGTAAACTCCTTTCGATCGAGACGAACGGCTTCCGGGTGAATAGTCCGGAAGAGTGACGGTACCGAGAGAAGAAGCCCCGGCTAACTCCGTGCCAGCAGCCGCGGTAATACGGGGGGGGCAAGCGTTGTTCGGAATTACTGGGCGTAAAGGGCTCGTAGGTGGCCAACTAAGTCAGACGTGAAATCCCCCGGCTTAACCGGGGAACTG
+
CCCCCGGGGGGGGGGGGGGGGGFGGGGGGGGGGGGGGGGGGGGGGGGGGGGGGGGGGGGGGG7BGGGGGGGGGGGGGGGGGGGGGGGGGGGGGGGGGGGGGGGGGGGGGGGGGGGGGGGGGGGGGGGGGGGGGGGGGGGFGGGGGGGGGGGGGGGDGGDGGGGGGGGGGFDCCGGEFFGEFGGFGGGGGGGGGGGGGGGGGGGGGGGGGGGG58*;8EG*?EGGGD5CGGGGGGGGGGD5::9<=5CGG5*/7?CDF>C<=CDFGCCF:*<59DCFCFD<C)8*:5C5:C=<B)7@>3)91
@M03506:14:000000000-AKVR1:1:1101:15348:8202 1:N:0:46
ATGAACTCCTACGGGAGGCAGCAGTAAGGAATATTGGTCAATGGACGCAAGTCTGAACCAGCCATGCCGCGTGGAGGATGAAGGTCCTCTGGATTGTAAACTTCTTTTATTTGGGAAGAAATGTGAGAATTCTTTTTCACTTGACGGTACCAGATGAATAAGCACCGGCTAACTCCGTGCCAGCAGCCGCGGTAATACGGAGGGTGCAAGCGTTATCCGGATTTACTGGGTTTAAAGGGTGCGCAGGCGGATATGTAAGTCAGTGGTGAAATCTTTGGGCTTAACCCGAAAATTGCCATTT
+
CCCCCGGGGGGGGGGGGGGGGGGGGGGGGGGGGGGGGGGGGGGGGGGGGGGGGGGGGGGGGGGFGGGGGGGGGGGGGGGGGGGGGGGGGGGGGGGGGGFGGGGGGGGGFGCGGGGGGGGGGGFFGGGGGGGGGGGGGGGGGGGGGGGGGGGGGFFFFGGGGGGGGGGGGGGGGGGGGGGGGGGGGGGFEGGGGCEGGGGGDGGGGGGFGGGGGGGDBFGGDCGGGGGGGF8C8+3<CFGEEGGGGGGGGGEGGFG>F7FCE7CFGGGGGG?B>>CFGFD4F:@GG417(C59F7=FFFFF0
@M03506:14:000000000-AKVR1:1:1101:19991:8209 1:N:0:46
ATGAACTCCTACGGGAGGCAGCAGTTAGGAATTTTGGGCAATGGGCGCAAGCCTGACCCAGCAACGCCGCGTGGGTGACGAAGGCCTTCGGGTTGTAAAGCCCTTTTCTGAGGGAAGATGATGACGGTACCTCAGGAAGAAGCACCGGCTAACTACGTGCCAGCAGCCGCGGTAATACGTAGGGTGCGAGCGTTGCCCGGATTTATTGGGCGTAAAGGGCGCGTAGGCGGCCACGCACGTCCGTCGTGAAATCGCTCGGCTCAACGGGGCGGGGTCAGCGGATACGGGGGGGCTAGAGCAA
+
CCCCCGGGGGGGGGGGGGGGGGGGGGGGGGGGGGGGGGGGGGGGGGGGGGGGGGGGGGGGGGGGGGGGGGGGGGGGGGGGGGGGGGGGGGGGGGGGGGGGGGGGFFGGGGGGGGDFGGGGGGGGGGGGGGE9FFGGGGGGGGFGGGGFDGGGGGGGGGFGGGGGGFFFGDGGC*<FDGGCFFFGGGGGEGGGGGGGGFGG@8BBCGGGGGFGD85CCFEGGDGCEGDC?E=CE=CCC8CE*:E=**25<*<+:CFC=>DG5CFFG3CDG<EFCG)/*09DGE5*<>G)3371).05*69))
@M03506:14:000000000-AKVR1:1:1101:28195:8214 1:N:0:46
ATGAACTCCTACGGGAGGCAGCAGTGGGGAATTTTGGGCAATGGGCGAAAGCCTGACCCAGCAACGCCGCGTGAGGGAGGAAATCCTTCGGGATGTAAACCTCACAAGCAAGGGAAGAGAGCTACGGGCTGAATAATCCCGTAGTGCGACGGTACCTTGCGTAAGCCACGGCTAACTACGTGCCAGCAGCCGCGGTAATACGTAGGTGGCAAGCGTGGTTCGGAATTATTGGGCGTAAAGGGCGCGTAGGCGGTTCGGTAAGTCGGCTGTGAAAGACCGGGGCACAACCCCGGAAGGGCAG
+
9BCC@FGGGGGGGGGFG7BBFGGGGFCGGGGGGGG<FGGGGFGGG?B@BFCGC8AFFGFGGCFCCEFGDFGGGCFGGGEEEGBE9FE,FGGG@FGFF?CFFGEEEFFCBFCFFDF?@FFCGFGG9FFEGGGFEG99D<@D>FFC@FGCBFEDFFB=,C;BCFCCF:37DFFDGGFGGFCECFGFGCFCCCFGGGCF5*?BEG@:88ACFGCC8CEG85AF7?C*;8+0:@CFFFG8>C39?C57=E5<CE+*7:1**)115A7+:DC*:<C**:729)19C5>*:54)-/)(8>)0))007
@M03506:14:000000000-AKVR1:1:1101:3035:8227 1:N:0:46
ATGAACTCCTACGGGAGGCACCAGTGGGGAATTGTTCGCAATGGGCGCAAGCCTGACGACGCAACGCCGCGTGGAGGATGAAGATTTTCGGATCGTAAACTCCTGTCGAATGGGACGAAAAGGTCGCGGGCTAACAACCTGTGATCCTGACGGTACCGTTAAAGGAAACCCCGGCTAACTCCGTGTCAGCAGCCGCGGTAATACGGGGGGGGTAAGCGTTGTTCGGAATTACTGGGCGTAAAGGGCTCGTAGGCGGCCAACTAAGTCAGACGTGAAATCCCTCAGCTTAACTGGGGAACTG
+
CCCCCGGGGGGGGGGGGGGGGGGGGGGGGGGGGGGGGGGGGGGGGGGGGGGGGGGGGGGGGGGGGGGGGGGGGGGGGGGGGGGGGGGGGGGGGGGGGGGGGGGGGGGGGGGGGGGGGGGGGGGGGGGGGGGGGGGGGGGGGGGGGGGGGGGCGGGGGGFGEFGGGGGGGGEGGGGGGGGGGGGFGCFGGGGGGFGGGGEGGGFFEGGEDGGGGGFEFG;CGEFGCCGGCFFCFGGGGGDEEGGGE::9E:EFGFGGDFDGGGFDC::>7:65*19C:67DGF;E+9C*6C4)*6)7:>>)*
@M03506:14:000000000-AKVR1:1:1101:21363:8253 1:N:0:46
ATGAACTCCTACGGGAGGCAGCAGTCGGGAATTTTGGGCAATGGGCGAAAGCCTGACCCAGCAACGCCGCGTGAAGGATGAAATCCCTCGGGATGTAAACTTCGCAAGAATGGGCAGAATTAGTAGGGGTTAATACCCCCTATGATGACGGTACCATTTGTAAGCTCCGGCTAACTCCGTGCCAGCAGCCGCGGTAATACGGGGGGAGCAAGCGTTGTTCGGATTTTCTGGGCGTAAAGGGCGCGTAGGCGGCCAGCACAAGTCGGTTGTGAATCCCCTCGGCTTAACTGGTGAACTGCGG
+
CC@C<EEGGGGGGGGGGGGGGGGFGGGGGECFGGGEEGGD@FFDFGCCGGCFGGGEFGGGGGGFGGFCFGEGG>CGGGGGFGEEFGGGGGGGGGGGCEGGGGGCEEFCCAFGEF,BCE<DFECFGEG:7FGGEG,FGFGGGDGFGG,@A+@FFEFGGGFGGB9,>ECF7CEFG@GCFGEGGGFCFGFGGGGGDGEG5CBCE577:>EGC5EC>5CEGGFF5**;AC+@FF7EGCGG=C7:E5:CC:EG*C*:C:CCC?F7:5>0A5>C75ABF**32)09DD>556*9):?)097/**/))
@M03506:14:000000000-AKVR1:1:1101:9630:8286 1:N:0:46
ATGAACTCCTACGGGAGGCAGCAGTGGGGAATCTTGCACAATGGAGGAAGCTCTGATGCAGCGACGCCGCGTGAGCGATGAAGCCCTTCGGGGTGTAAAGCTCTTTCGACGGGAACGATAATGACGGTACCCGAAGAAGAAGCTGCGGCTAACTACGTGCCAGCAGCCGCGGTAATACGTAGGCAACAAGCGTTGTTCGGAATTACTGGGCGTAAAGAGTGTGTAGGCGGTGCTCCAAGTCGGTGGTGAAATCTCCCGGCTTAACTGGGAGGGTGCGGCGGAAACTGGCATGCTAGAGGAG
+
CCCCCGGGGGGGGGGGGGGGGGGGGGGGGGGGGGGGGGGGGGGG<<FGG<F<FGGGGGGGGGGGGGGGGGGGGGGFGD<EFGGGGGGGEFGGGGGGGGDGGGGGGGGGDFGGG=FGGGGGGGGGGGGGGGGGG>@FGGGCGGGFCFEGGGGGGG@EGFGGGGGGDFGGGGGGGGGGGGG<FEG:9<FFCGGGGG7FGGGGGEFGGGFFFGGGCEEGF9C2AEGGGGFGGG/*:9:8+8D+21::*:/>ECCFC<C:@757*17FG707C47>7D<557)39>)/74;:(*0(/*1==F@>)
@M03506:14:000000000-AKVR1:1:1101:25024:8289 1:N:0:46
ATGAACTCCTACGGGAGGCAGCAGTGGGGAATTGTTCGCAATGGGCGCAAGCCTGACGACGCAACGCCGCGTGGAGGATGAAGGTCTTCGGATTGTAAACTCCTGTTGCCCGGGACGAATAGCTTTGACCTAATACGTCAAAGTCTGACGGTACCGGGTGTGGAAGCCCCGGCTAACTCTGTGCCAGCAGCCGCGGTAATACAGAGGGGGCAAGCGGTGTTCGGAATTACTGGGCGTAAAGGGCGCGTAGGCGGCCGGCTAAGTCGAACGTGAAATCCCCGGGCTCAACCCGGGAACTGCG
+
CCCCCGGGGGGGGGGGGGGGGGGGGGGGGDEGGGGGGGGGGGGGGGGGGGGGGGGGGGGGGGGGGGGGGGG7FEGGGGGGGGGGFGGGGGGGDGFFGGGFGGGGGGGGFGGGGGGGGGGG7FGAFGFGGGGGGGGGGGGGGGGGGGGGGGGGGGFGGGEFCFDF:FFGGFGGGGGFGFGGGGGFCFFGGGGGGGGG88ECGGFG:AFGGGD8;@F>*AEEEFEEECG6E?CCGGFGC=D*3?EEGG7D=EE<DGDG*)))2+9++1*97C5)*17<2<<*9BF**)*94*.1357@>?*/.
@M03506:14:000000000-AKVR1:1:1101:4726:8305 1:N:0:46
ATGAACTCCTACGGGAGGCAGCAGTCGGGAATTTTGGGCAAGGGGCGAAAGCCTGACCCAGCAACGCCGCGTGAAGGATGAAATCCCTCGGGATGTAAACTTCGCAAGAATGGGAAGAATTAGTAGGGGTTAATACCCCCTATGATGACGGTACCATTTGTAAGCTCCGGCTAACTCCGTGCCAGCAGCCGAGGTAATACGGGGGGAGCGAGCGTTGATGGGAGTTACTGGGCGTAAAGGGCGCGGAGGCGGGCAGCACACGTCAGGTGTGAAATGTCCGGGCTGAACGCGGAAAGGTCAA
+
CCC<@CE<CFGGGG@B6B,,CF@EC,C@B@@@EE9,@;FF<,CFEEGG:@:FC<ED8FCE<FDEGG7=FGGGGGFEFF?,EEFF9F8BFC:C=:F=BFFGGGGG7=EE8DFD8BBF@,,A<BFDFD>CEFGGGFDFG8<F:B,@@9C,@BFFCCFF,@@;FCAF9,@,>C7BFA<,,>CB7FFFGFCCCC:*=CB<F9+>;CGCEGGE5*1:5C**:*3++;***;:C9FFC*:**2*;?5:C*=**7ECE:3*/98<2**20**1*0<:C*007<0*29)5::*.*/(*0435)08/19/
@M03506:14:000000000-AKVR1:1:1101:3869:8359 1:N:0:46
ATGAACTCCTACGGGAGGCAGCAGTGGGGAATTTTGCGCAATGGGGGAAACCCTGACGCAGCAACGCCGCGTGGAGGATGAAGTCCCTTGGGACGTAAACTCCTTTCGACCCGGACGATAATGACGGTACGGGTGGAAGAAGCCCCGGCTAACTACGTGCCAGCAGCCGCGGTAATACGTAGGGGGCGAGCGTTTTCCGGATTTATTGGGCGTAAAACGCTTGTAGGCGGCCACGCCGCGTCGGACGTGAAATCTCCCGGCTCAACTGGTAGGGGTCGTGCGATACGGTCGGGCTCGCGGG
+
C<C<CFFGGF@FFEGC7FFGGGCFFFGC@@76FFG@C7:FGGC@F7:@@F<E@CCFEECC@FFFFGD@ECEFFC@FG@FGG9FGGFEEEFGFAFGC@E<FDA8EFGGG@F+>FF@C>@:CFFGGFCEG<FCGG>F7*EBCFFGC*>*>CFECF;3?FB7**<CF@,<F:*<<414<,7=F9<<:**:?EDCCEG5*0<C5/*;+<90A:CFG8:?8+91*;EFGGGEFG85?*:E=CGGDGGD*:CC**1*3:<<F95<)7**<00+0A*39**1:*5)9*0)2*)1<:*.(75>))).7.
@M03506:14:000000000-AKVR1:1:1101:9569:8367 1:N:0:46
ATGAACTCCTATGGGAGGCAGCAGTGGGGAATCTTGCGCAATGGGCGAAAGCCTGACGCAGCGACGCCGCGTGGGGGAAGAAGGCTTTCGGGTTGTAAACCCCTTTCAGGAGAGACGAAGCTACTCGGGTTAATAGCCCAGAGGGTGACGGTATCTCCAGAAGAAGCCCCGGCTAACTACGTGCCAGCAGCCGCGGTAATACGTAGGGGGCAAGCGTTGTCCGGATTTATTGGGCGTAAAGAGCGTGTAGGCGGTCATGTAGGTCCGTTGTGAAAACTCGAGGCTGAACCTCGAGACGCCG
+
CCCCCGGGGGGGGGGGGGGGGGGGGGGGGGGGGGGGGGGGGGGGGGGGGGGGGGGGGGGGGGGGGGGGGGGGGGGGGGGGGGGGGGGGGGGGGGGGGGGGGGGGGGGGGGFGGGGGGGGGDGGGDFGGGC7FGGGGGGGGGGGGGGGGGGGGDGGC;FFEBFGGGGG7FFEGGFECEFCAFECFFGGGGGGGDEGGEG5+<CG9CEEGGGGDFEEGGGGGFGGCC88CCFGGGF5E28*2A?FCCEECCFCGC5:CC*:C+0><+9CC+>17:CG?46>D*05/*)*93D47)))..757.
@M03506:14:000000000-AKVR1:1:1101:21595:8375 1:N:0:46
ATGAACTCCTACGGGAGGCAGCAGTGGGGAATATTGCGCAATGGGCGAAAGCCTGACGCAGCGACGCCGCGTGGGGGATGAAGCTTCTCAGAGTGTAAACCCCTTTCGACCCGGACGAATGCCTCGCAAGAGGACTGACGGTACGGGTATAAGAAGCCCCGGCTAACTACGTGCCAGCAGCCACGGTAAGACGGAGGGGGCCAGCGTTGCTCGGAATTACTGGGTGTAAAGGGCGCGTAGGCGGATATCTAAGTTGGGGGTGAAATCCCGGGGCTCAACCTCGGAATTGCCTTCAAAACTG
+
CCCCCGGGGGGGGGGGGGGGGGGGGGGGGGEGGGGGGGGGGGFGGGGGGGGGGGGGGGGGGGGGGGGGGGGGGGGGGGGGGGGGGGGCFGGGGGGGGGGGGGGGGGGGGGGGGGGGGGGGGGGGGGGGGGGGGGGGGGGGG@@FEGGBFEGGGGGFGCCFEGGGDGGFGGG@FGGGGCGCGGGGGGFGGGGGG*8CEEGGGGGGGG>ECGDFGGGDFF??FC6F*;:@CFE?EEGG587E5EEGCEC7@+<<C+AFD>DGGGGG?*+>?35>D37FF?<FC)5C:;C)<*/6B**09FF/9
@M03506:14:000000000-AKVR1:1:1101:5396:8381 1:N:0:46
ATGAACTCCTACGGGAGGCAGCAGTTAGGAATATTGGACAATGGGCGCAAGCCTGATCCAGCCATGCCGCGTGAGTGATGAAGGCCTTCGGGTTGTAAAGCTCTTTAGCCGACGAATATAATGACTGTAGTCGGAAAATAAGCCCCGGCTAACTTCGTGCCAGCAGCCGCGGTAATACGAAGGGGGCGAGCGTTATTCGGAATCACTGGGCGTAAAGCGTGCGTAGGCGGTTTTGTAAGTTGGAAGTGAAAGCCCAGGGCTCAACCCTGGAATTGCTTTCAAAACTACAAGACTCGGATCC
+
CCCCCGGGGGGGGGGGGGGGGGGGGGGGGGFFGGGFGGGGGGGGGGGGGDGGGGGGGGGGGGGGGGGGGDGGGGGGGGGGGFGGGGGGGGGGGGGGGGGGGGGGGGGGGGGGGG7FGGGGGGGGGGGGGGGGGGGGGFGGCGGGGGGEGGGGGGGGGFGGGGGGGGGGGGGGGGGFFGGGCFEEFGDGGGGGGGDGFGCCEEFFGFGGGGEEEGC*@C*ACGEGGGGGGG:E*:@CF?73<EGD?CACCFGGG*:5@><C6=*<CFC46CF)07DGGF*:>?9EGFG@?FFFFFFFB>D)0
@M03506:14:000000000-AKVR1:1:1101:20280:8395 1:N:0:46
ATGAACTCCTACGGGAGGCAGCAGTGGGGAATATTGGACAATGGGGGCAACCCTGATCCAGCAATGCCGCGTGAGTGATGAAGGCCTTCGGGTTGTAAAGCTCTTTTGCCAGGGACGATGATGACGGTACCTGGAGAATAAGCCCCGGCTAACTTCGTGCCAGCAGCCGCGGTAATACGAAGGGGGCAAGCGTTGTTCGGAATTACTGGGCGTAAAGGGCGCGTAGGCGGCGTATCAAGTCCGGCGTGAAATTCCCGGGCTCAACCTGGGGGCTGCGCGTGATACTGATGAGCTTGAATGC
+
CCCCCGGGFGGGGEGEGGECFGGGGGGGGFFFCFECGDFFFCFGFDGEGGGGGGFGCFGAFGGGGGGGGFGFBCFFGCEFGGGGGFGF@FFEGGGGGFFGGGGGGFEGGGGGGGGFGGGGGGGGGGGCGGGFEFDGCFGGGGGFDFGGGGGCFF9FGGCGGGGGGGGGGGGGFG>AFFFF:F:FEDGEFGGE**=F5CEDCCFGGGGGFGFGE8CFFE8CEEGGEGC9/??*//;CCCFEG+:**::>*A9?FCF*CBCDC=6C657FFGC>3)9=DF))977+?*>74:6:7*)85?=F*
@M03506:14:000000000-AKVR1:1:1101:20364:8397 1:N:0:46
ATGAACTCCTACGGGAGGCAGCAGTGGGGAATCTTGCGCAATGGGCGAAAGCCTGACGCAGCGACGCCGCGTGAGCGATGAAGGCCTTCGGGTTGTAAAGCTCTGTGGGGAGGGAAGAATAAGGCTTGGCTAATATCCAAGTTGATGACGGTACCTCCTTAGCAAGCACCGGCTAACTCTGTGCCAGCAGCCGCGGTAAGACAGAGGGTGCAAACGTTGTTCGGAATTACTGGGCGTGAAGCGCGTGTAGGCGGCTAAGTAAGTCGGGCGTGAAATCCCACGGCTCCACCGTGGAAGTGCC
+
CCCCCGGGGGGGGGDGGGGGGGGGGGGGGGGGGGGAFGGGGGGGGGGGGGGGGGGGGGGGGGGGGGGGGGGGGGGGGGGGGGGGGGGGGGGGGGGGGGGGGGGGGGGGGGEFGGFFGGDCGGGGGDGGGGGGGGGGGGGGGGGGGGGGGGGGGGGGGGGGGGGFGGGFGGGGGGGGGGGGGGGGGGGGGGGGGGGGGGGGGGGG?@CEGGDGCFGEGGGGDFGGCCCFGGFGGFF=:EDFGGGGGEGGF?EGGDE:E49>E<7:CDGGGG*7*9:3?:C6<5BGEB*9:<>(8)5=?694*
@M03506:14:000000000-AKVR1:1:1101:17266:8405 1:N:0:46
ATGAACTCCTACGGGAGGCAGCAGTGGGGAATTGTTCGCAATGGGCGCAAGCCTGACGACGCAACGCCGCGTGGAGGATGAAGACCTTCGGGTCGTAAACTCCTTTCGATCGAGACGAATGGTTTTCGGGTGAATAATCCGGAGAAGTGACGGTACCGAGAGAAGAAGCCCCGGCTAACTCCGTGCCAGCAGCCGCGGTAATACGGGGGGGGCAAGCGTTGTTCGGAATTACTGGGCGTAAAGGGCTCGTAGGTGGCCAACTAAGTCAGACGTGAAATCCCTCAGCTTAACTGGGGAACTG
+
CCCCCGGGGGGGGGGGGGGGGGGGGGGGGGGGGGGGGGGGGGGGGGGGGGGGGGGGGGGGGGEGGGGGGGGGGGGGGDGGGGGGGGGGGGGGGGGGGGGGGGGGGGGGGGGGGGGGGGGGGGGGGGGGGGGGGGGFGFGGGGGGGGGGGGGGGGFEGGGD@EGFGGGGGFGGGGGGGGGGGCEFGGFGGGGGGGGGGGGGGGFGGGGDGGGEEEC>8EEGGCEFEGDGG?EFGGDGGG3*7AFGGGGGGE*:DFGFF)6***9C6:EGF7C:9CFGG@FFG?F5F?*92C*:FFFF@DF:*
@M03506:14:000000000-AKVR1:1:1101:24795:8442 1:N:0:46
ATGAACTCCTACGGGAGGCAGCAGTGGGGAATCTTGCACAATGGAGGAAACTCTGATGCAGCGACGCCGCGTGAGCGATGAAGCCCCTCGGGGTGTAAAGCTCTTTCGACGGGAAAGATAATGACGGTACCTGAAGAAGAAGCTTCGGCTAACTACGTGCCAGCAGCCGCGGTAATACGTAGGCAGCACGCGTTGTTCGGAATTACTGGGCGTAAGGCGAGGGTAGGCGGTGTTCTAAGTCTGTTGTGAAATCTCCGGGCTTTACTTGGAGGGGGCGTCAGAGCCTGGAACGCTAGAGTGG
+
CCCC?FE<E@FFGFG@7FC,6BCFEFFGGEDEF,C6CCF,;CF8C<6,,CFF<9<@,,<@E@CCFDFG7CF:BCFFGCGF<EFFF,CE@FCCEGG7<@9EFF<FF9@CB?C73=7><FCDGGGG9FEGEGA<FF<DFF@8<,3,,,@:FF77FDCGFGG*>,:C72,>><CC:*=,22CC,4=<,1<@+FGE<***3?@C5:>0<@?<88>*8*1;C*/*/*21+;298C/CEE+:<C7220<<A:29+0+<7++0*))955*3?:+:<2:3C73=)))*167*A)28(9),0)07*=*9.
@M03506:14:000000000-AKVR1:1:1101:8155:8446 1:N:0:46
ATGAACTCCTACGGGAGGCAGCAGTGGGGAATCTTGCGCAATGGCCTAACGGCTGACGCAGCGACGCCGCGTGTGGGATGAAGCTCCTCGGAGTGTAAACCACTGTTGCCCGGGACGAATAGCTCGATTAATCGAGCCTGACGGTACCGGGTGAGGAAGCACCGGCTAACTCCGTGCCAGCAGCCGCGATCATACGGGGGGTGCGAGCGTTGTCCGGAAGCACTGGGCGTAAAGGGCGCGTAGGTGGTTTGATAGGGGGGGGGTGAAAGTCCGGGGCGCAAACCCGGATGTGCCGTGCCGG
+
@CCCCG9EEGGGCCECEFC@FCCFFFGCFGED<ECEAFF@@CGGGCFACEECCFFGFCGGGG@CFE:FCE:8@4BBF?=CDFGGEDFECFFFCGGF<EGGC=C<E?5<E,=::FCFE:F<FA=,>8+DGC=EFF<>3CCEGGGCFF7FEGDCFF:CC:FFGCFFGG7BAFCFFG:**FEFGGCFGGG8/:*;9F+;8EEEG*:;EECCCC?>?90;8*?**+;C8;C=*2**;CGECE3C*1:CCEC957C+>:+9C>)55=DC57C*?*3=C3CE75373)7517D>B)6:6*7)).<3)
@M03506:14:000000000-AKVR1:1:1101:12167:8459 1:N:0:46
ATGAACTCCTACGGGAGGCAGCAGTGGGGAATCTTGCACAATGGGCGAAAGCCTGATGCAGCAACGCCGCGTGGGGGATGAAGGCCCTCGGGTTGTAAACCCCTTTCAGCAGGGACGAATCTGACGGTACCTGCAGAAGAAGCCCCGGCCAACTACGTGCCAGCAGCCGCGGTAACACGTAGGGGGCAAGCGTTGTCCGGCTTTATTGGGCGTAAAGAGCTCGTAGGCTGTTCGATAAGTCGGGTGTGAAACCTCCAGGCTCAACCTGGGGACGCCACCCTATACTGTCATGACTAGAGTC
+
CCCCCGGGGFGGGGGGGEGG7FFFGGFGGGGGGGGFGGGGFGGGGFGGGCFGGGGFGGGCFGFGGGGGGGGGGGGGGDGGGGGGGGGGGGGGGEEGGEEFGGGGGGGGGGGGGGGFG>+D@FFFGGGEGDFGFGGCGGEDCFFGGGGDECGFGG@BCBFCG@EF:<CEGGECCFGGGGG:FFGGCEC5*;8CGGGGGFGG*?C@7@EFGFGE>ED@F788CFGE>CCFGG8EGG8<CECFGGEGGGECFCFF4?C<847DCCDG6*<F5**)9CD5)7>>*7???7C6<:?<*<=4)8?F7
@M03506:14:000000000-AKVR1:1:1101:15597:8463 1:N:0:46
ATGAACTCCTACGGGAGGCAGCAGTAGGGAATTTTCCGCAATGGGCGAAAGCCTGACGGAGCAACGCCGCGTGCAGGAGGAAGGCCTTCGGGTTGTAAACTGCTTTTATCTGTGACGATTTTGACGGTAGCAGAAGAATAAGGATCGGCTAATTCCGTGCCAGCAGCCGCGGTCATACGGAAGATCCGAGCGTTATCCGGAATTACTGGGCGTAAAGAGTTGCGTAGGTGGCATAGCAAGCAAGCAGTGAAAGATCACGGCTCAACCGTGGAGACATTGTTTGAACTGCTAAGCTTGAGCA
+
CCCCCGGGGGGGGGGGGGGGGGGGGGGGGGGGGGGGGGGGGGGGGGGGGGGGGGGGGGGGGGGGGGGGGGGGGGGGGGGGGGGGGGGGGGGGGGGGGGGGGGGGGGGGGGGGGGGGGGGGGGGGGGGGGGGGGGGGFGGGGGGGGGGGGGGGGGGGGGGGGGGGGGGGGGGGGGGGGGGGGGGGGGGGGGGGGGGGGGGEDGGFGGGGGGFGGGEGGGGGGGGGGGGGGGGGGGGGFGFFGGGGGGGCCFGGGCGGGFGGGGGGFGGGEGGEGGFGFFG*07FFDFGFBGFBF@FFFFFF*
@M03506:14:000000000-AKVR1:1:1101:20348:8473 1:N:0:46
ATGAACTCCTACGGGAGGCAGCAGTCGAGAATTTTTCTCAATGGGGGACACCCTGACGGAGCGACGCCGCGTGGGGGATGAAGGTCTTCGGGTTGTAAACCCCTGTCGTGTGGGAACATGTCTCGCGACATCACTGCTACCGGCTAGCTAGTACCAGAAGCGCAACCGACTGCTAACTCTGTGCCACCGGCCTCGGTAGTACACAGGCGTCAAGCGTATTCAGTGGGCGTAGGGCGTGTGGGGTGTGTTGGTGGAGCCGTACGGCGGGGGTGATGGCTCAGCCGGTAACTCCCAAGGGGGA
+
CCCCCGGGGGGGGGGGGGGGGGGGG86,@FFG@FG9F,FFFGGG8,CF+C@6@FGG8F+CFGGGGGGGGGGGGG+CFGGGGGGGGGGGGGG:FGGGGGGG,CFG<FG+38BFG7FG+F,F<,EE,++8F+*,,,,,8,3883B*>*,,7,,7,,,,,@3,4*****3*4F**<,,,?,,,,,7CF,,***//***;/;*03+++<8C**A818:CE/2/<++2+0*2/*://1:*::*1**/:***:7**:**1*9*5/91*12*/1/*):)/**+*09*0))**./7<**))0..))700
@M03506:14:000000000-AKVR1:1:1101:18064:8493 1:N:0:46
ATGAACTCCTACGGGAGGCAGCAGTTTGGAATTTTGGACAGTGGGCGAAAGCCTGATCCAGCGACGCCGCGTGCACGATGAAGGCCTTCGGGTCGTAAAGTGCTTTTAGCAGGGAACAATTTTTGAGCTTACCTGCAGAATAAGAGGTTGCTAACTCTGTGCCAGCAGCAGCGGTAATACAGAGACCTCAAGCGTTATCCGGAATCATTGGGCGTAAAGCGTGCCGATAGGTGGTTTATTTAGTCTTGGGTAAAAGCCAGAAGCTTAACTTCTGAGTTTGCTTAAGATACTGATAGACTAG
+
CCCCCGGGGGGGGGGGGGGGGGGGGGGGGGGGGGGGGGGGGGGGGGGGGGGGGGGGGGGGGGGGGGGGGGGGGGGGGGGGGGGGGGGGGGGGGGGGGGGGGGGGGGGGGGGGGGGGGGGGGGGGGGGGGGGGGGGGGGGGGGGGGGGGGGGGGGGGGGGGGGGGGGGGGGGGGGGGGGGGGGGGGGGGGGGGGGGGGGGGGGGEGGGGGFFFGGGGGFGGGGEEGG5*:;C<AEE*:CFFGGGGGCCFEDGGDCC78>CD6:<FGGFFGFFFFGFF?BGGGFFG?F*05CFFFFFF*96*)
@M03506:14:000000000-AKVR1:1:1101:3702:8517 1:N:0:46
ATGAACTCCTACGGGAGGCAGCAGTCGAGAATTTTTGACAATGGGGGCAACCCTGATCGAGCGACGCCGCGTGAATGATGAAGGTCTTCGGGTTGTAAACTCCTGTCATTGGGGAACAAGACGCATACGTTAACTGCGTGTGTGTTGAACGTACCCGAAGTGAGAAAGACGGCTAACCCACTGGCAAGAGCCGCCGTAATCCCGAAGCCTCAGACGTTGTTCGGGAATATTTGGCGTTAAAGCTGCGTCAGCCGCTCGTTCAGGCGGGTGTGGAATCTCTGGGCTTAACCCTGGAAAGTCC
+
CCCCCGGGGGGGGGGGFDGEGGGGG@F,C8FGGGG9FGGGDFCFG@F:@FDGGGGGGG,FFG+@@7@FGGGFG,,,<F,CECGG=FGGGGG7FFGGGGF<,CFG=EF,5,,BEFGG+EE<,3+@FF+5DFFFFA,D,B8BFG3:3@<,,,@3@<CF****3,3,@,,,6D>@*1*?,,6**2,,4<F*,,2C***41;CE+++*1*=8*<*0+++*/;@**2/?****+3<03A8:**9C+<3?6+1>:5:+*:*)2./**3*+2)*9/1/.*:C+0*2*0/7**)*9)*)(0))0*)///
@M03506:14:000000000-AKVR1:1:1101:15763:8518 1:N:0:46
ATGAACTCCTACGGGAGGCAGCAGTAAGGAATATTGGTCAATGGGCGAAAGCCTGAACCAGCCATGCCGCGTGCAGGAAGACGGCCCTACGGGTTGTAAACTGCTTTTATACGGGAATGAACCTCACTACGTGTAGTGAGCTGAATGTACTGTAAGAATAAGGATCGGCTAACTCCGTGCCAGCAGCCGCGGTAATACGGAGGATCCAAGCGTTATCCGGATTTATTGGGTTTAAAGGGTGCGTAGGCGGCCTATTAAGTCAGGGGTGAAAGACGGTAGCTTAACTATCGCAGTGCCCTTG
+
CCCCCGGGGGGGGGGGGGGGGGGGGGGGGGGGFFGFFGGGGGFGGGGGGGGGGGGGGGGGGGGGGGGGGGGGGGGGGGGGGGGGGGGGGGGGGFGGGGFGGGGGGGGGGGGGGGGGGGGGGGGGGGGGGGGGGGGGGGGGGGGGGGGGGGGGGGGGGFGGGGGGGGDGGFEGGGGFGGGGGGGGGGGGGGGGGGGGGGGGGGDGF7FGGGGGGGGGGGGGGGGGG?FGGGGGGGCCCF3CEGGDDEGGGGGG36<FGFC>FFDFGC5<==9B5*CEGFGC**1<CFC44C:<>:??*.)?7
@M03506:14:000000000-AKVR1:1:1101:2679:8530 1:N:0:46
ATGAACTCCTACGGGAGGCAGCAGTGGGGAATTGTTCGCAATGGGCGCAAGCCTGACGACGCAACGCCGCGTGGAGGATGAAGGTCTTCGGATTGTAAACTCCTGTTGATCGGGAAGAATTCCCCGGGAATTAATATCTCCCGGGGCTGACGGTACCGGTTGAGGAAGCCCCGGCTAACTCTGTGCCAGCAGCCGCGGTAATACAGAGGGGGCGAGCGTTGTTCGGAATTACTGGGCGTAAAGGGCGCGTAGGCGGCCAACTAAGTCGAACGTGAAATCCCCTGGCTCAACCAGGGAACTG
+
@CCCCGGGGECGGGGGGGGGGGGGGGGGGGEGGGGGGGGGCFFGGGGGGGGGGGGGGGGGGGGGGDGGDGGEGGGGGGGFGFGGGGGGGGGCGGGGGGGGEEFGGGGFFGGFEGC=CFCGGFFFFGGDCFCFGGGGGGCCCGGD7CGCGCCEGFFGGGGGGGGGGG7FFF1CFGGGGGGGFGGGGG?9FGGGGFGEEGCE5EFGGFFGGDGGDGEEGGGGGCFCECCGGGG99C6CFGD=7FGGD=/CG/:EDGGGG:DDG?DFF*39***0*1<=**09C@>E5>0626<?)>:557>F4
@M03506:14:000000000-AKVR1:1:1101:8354:8561 1:N:0:46
ATGAACTCCTACGGGAGGCAGCAGTGGGGAATTGTTCGCAATGGGCGCAAGCCTGACGACGCAACGCCGCGTGGAGGACGAAGACCTTCGGGTCGTAAACTCCTTTCGATCGAGACGAATGGCCTCTGGGTGAACAATCTGGAGGAATGACGGTACCGAGAGAAGAAGCCCCGGCTAACTCCGTGCCAGCAGCCGCGGTAATACGGGGGGGGCAAGCGTTGTTCGGAATTACTGGGCGTAAAGGGCTCGTAGGCGGCCAACTAAGTCAGACGTGAAATCACTCGGGTTAACCGGGGCACTG
+
CCCCCGGGGGGGGGGGGGGGGGGGGGGGGGGGGGGGGGGGGGGGGGGGGGGGGGGGGGGGGGGGGGGGGGGGGGGGGGGGGFEGGGGGGGGGGGGGGGGGCFGGGGGGDFGGGGGGGGGGGGGGGG@GGGGGGGGGGGGGGGGGGGGGGFGGGGGGGG7*<FCFGGGGGGGGGGGGGGGFGFEFFDGFFGG7FFGGGGCCEGFGGGGGGGGG5E8;;E;EGGGGGGGGGGGG9CFGGEC8EFFDE7:FGE=EGGGGE)95507+0*+2::?@955C:=F*C*9CG)151C627>5@)7;)0
@M03506:14:000000000-AKVR1:1:1101:9460:8571 1:N:0:46
ATGAACTCCTACGGGAGGCAGCAGTCGGGAATTTTGGGCAATGGGGGAAACCCTGACCCAGCAACGCCGCGTGAAGGATGAAGTATTTCGGTATGTAAACTTCGAAAGAATGGGAAGAATCAATGACGGTACCATTTATAAGGTCCGGCTAACTACGTGCCAGCAGCCGCGGTAATACGTAGGGACCAAGCGTTGTTCGGATTTACTGGGCGTAAAGGGCGCGTAGGCGGCGTGACAAGTCACTTGTGAAATCTCTGGGCTTAACCCAGAACGGCCAAGTGAAACTGTCGCGGTAGAGTGG
+
CCCCCGGGGGGGGGDGGGGGGGGGGGGGGGGGGGGGCGGGFGGGGGGGGGGGGGGGGGGGGGGGGGGGGGGGGGGGGGGGGGGGGGGGGGGGGGGGGGGGGGGGCCEGFFGGFGGGGGGGGGGGGGGGGEGGGGGGGGGGGGGEFGGGFGGGGGGGGGGGGGFGGGGGGGGGGGGGGFGGGDGGFGGGGFGG=CEGFGCG8CGCCCFGGGGGGGGGDGG=ECCCEDCFCG=5C5CDC<FFGFEC9<<CCF0C>9<DF@FGGFCCF7:D5D?5CDDDGF<>>@4ECFD7)*70).8@**//)
@M03506:14:000000000-AKVR1:1:1101:22187:8576 1:N:0:46
ATGAACTCCTACGGGAGGCAGCAGTAAGGGATATTGCGCAATGGGCGAAAGCCTGACGCAGCAACGCCGCGTGGAGGATGAAGGCCTTCGGGTTGTAAACTTCTTTGGCTGGGGACGAGGAAGGACGGTACCCAGCAAACAAGTCACGGCTAACTACGTGCCAGCAGCCGCGGTAAAACGTAGGTGGCAAGCGTTATCCGGAATTACTGGGCGTAAAGGGTGTGCAGGCGGGGGAACAAGTGGTGTATGAAATCTCCCAGCTTAACTGGGATAGGTTATGCCAGACTGTTCTTCTAGAGGA
+
CCCCCGGGGGGGGGGGGGGGGGGGGGGGGGGGFGGGGGGGGGGGGGGGGGGGGGGGGGGGGGGGGGGGGGGGGGGGGGGGGGGGGGGGGGGGGGGGGGGGGGGGGGGGGGGGGGGGGGGGGGGGFGGEGGGGGGGGGGGGGGGGGGGGGGGGGGGGGGGGGGGGGGGGGDGGG<CCGGGGFGGGGGGFEFFGGGGGGGGGGGGGGGFGCFFGGGGDGGFGGG=EGGGGGGGGGGDEGFFG<FFGGGGDGC79C9EF7<GGGGFGGGGGFGEFFGGCGFGGF?@GGF<:7DF>??F=97FF)
@M03506:14:000000000-AKVR1:1:1101:7501:8603 1:N:0:46
ATGAACTCCTACGGGAGGCAGCAGTGGGGAATCTTGCACAATGGGCGAAAGCCTGATGCAGCGACGCCGCGTGGGGGATGAAGCTTTTCGGAGTGTAAACCCCTTTCGATCCGGACGAAACCCCGCAAGGGATTGACGGTACGGATATAAGGAGCCCCGGCTAACTACGTGCCAGCAGCCGCGGTAATACGTAGGGGGCCAGCGTTGTTCGGAATTACTGGGTGTAAAGGGTTCGTAGGCGGTGCGGCAAGTTGGGAGTGAAATCTCTGGGCTTAACCCAGAGGCTGCTCTCAAAACTGCT
+
CCCCCGGGGGGGGGGGGGGGGGGGGGGGGGGGGGGGGGGGGGGGGGGGGGGGGGGGGGGGGGGGGGGGGGGGGGGGGGGGGGGGGGGGGGGGGGGGGGGGGGGGGGGGGGGGGGGGGGGGGGGGGGGGGGGGGGGGGGGGGGGGG>FGGGGGGGGGGGGGGGGGGGGGGFGGGGGGGGGGGGGGEGEGGGGFFEGEEGEGGGGG8EGGGGGGGCFCGGGGGGGEE7CCFEE;8EDGGGGGGGEDGEEG55CEFGGGFDDGGDFCFGGGGGGFCGF<79*9D>FFEFF8):*5=FFFFFFF*
@M03506:14:000000000-AKVR1:1:1101:8694:8604 1:N:0:46
ATGAACTCCTACGGGAGGCAGCAGTCGGGAATATTGCACAATGGACGAAAGTCTGATGCAGCAACGCCGCGTGCGCGATGAAGGCCTTCGGGTCGTAAAGCGCTTTTCGGGTGGATGAGGAAGGACAGTACACCCGGAATAAGGAACGGCTAACTACGTGCCAGCAGCCGCGGTAAAACGTAGGTTCCGAGCGTTATCCGGATTTACTGGGCGTAAAGTGCGTTCAGGCGGGTTGGCAAGTCGGGCATCAAACCGCTGGGCTCAACCCGGAGGGGTGCTCCGATACTGCTAAACTGGAGGG
+
CCCCCGGGGGGGGGGGGGGGGGGGGGGGGGGGFGGFFGGGGGGGFGGEGGGFGGGGGDGGGG@FFEGGGGGGGGGDGGGGGGGGGGGGGGGGGGGGGGGGGGGGGGFAFGEBFGG@F=ADF@AFGG8CGFFFGFGGDFCCFCFGFFCG7FEEEFGGGGCFFFGG:FGGFCDGGGEGGGGEFGCEBAE8CCGGG*4<8CFGCG*;FGFGFG>CEEGC*3++0*;*;CE7@8:EE*8/0<7*3+:EGCC*+3++*1*//)9*:*1997E*:)*0977=5)2CF@)2:)0*-**.9)*9;4)73
@M03506:14:000000000-AKVR1:1:1101:22511:8613 1:N:0:46
ATGAACTCCTACGGGAGGCAGCAGTGGGGAATCTTGCGCAATGGCCTAACGGCTGACGCAGCGACGCCGCGTGTGGGATGAAGCTCTTCGGAGTGTAAACCACTGTTGCCCGGGACGAACAGCTCGATTTCTCGAGCCTGACGGTACCGGGTGAGGAAGCACCGGCTAACTCCGTGCCAGCAGCCGCGGTAATACGGGGGGTGCGAGCGGTGTCCGGAATCACTGGGCGTAAAGGGCGCGTAGGTGGTTTGATAAGGGTGTGGTGAAAGTCCGGGGCTCAACCCCGGATCTGCCGTGCCGG
+
CCCCCGGGGGGGGGGGGGGGGGGGGGGGGGGGGGGFGGGGEGGGGGGGGGGGGGGGGGGGGGGGGGGGGGGGGGGGGGFGGGGGGGGGGGGGGGGGGGFFGGGGGGGGGGGGGGGGGGGGGGGGGGGGGGGGGGGGGGGGGGGGGGGGGGGEDF>FFGGFGGGGGGGGGFBFGEGFFGGGGGFFGGDGGCGEGGGGDCEGGGGG?CEEG*AEEGGGGGEGDC+<CGGGG**/8?FG58)?/7:C<CG/A=C9C+<CGF7<CCC2:797<*077C:E3>39445>G@G3(916=?>3;DF>)
@M03506:14:000000000-AKVR1:1:1101:26577:8633 1:N:0:46
ATGAACTCCTACGGGAGGCAGCAGTGGGGAATTTTGGGCAATGGGCGAAAGCCTGACCCAGCAACGCCGCGTGAGGGAGGAAATCCTTCGGGATGTAAACCTCACAAGCAAGGGAAGAGAGCTGCGGGCTGAATAATCCCGCAGTGCGACGGTACCTTGCGTAAGCCACGGCTAACTACGTGCCAGCAGCCGCGGTAATACGTAGGTGGCAAGCGTTGTTCGGAATTATTGGGCGTAACGGGTGCGTCGGTGGCGTGGTAAGTCGGGTGTGAAATTTCGGAGCTTAACTCCGAAACTGCAT
+
ACCCCGGGGFGGGGGCGGG@FGEFGGGGG7@DGFGGGGGG8FFGGGGGGEGGGGGGGGGGGGGGGGGGGGGGGGGGGGGGGFGGGGGFGGGGCEFGGF9EGGGGGGGGG8?FGG8FFFGEGGGGGGGGGGGFCFFCFGGGGG7FGGGGGGGGGFEFDGGGGGG@FGGGGGGGGEGGGGGGGGGGGGGDGGGGGGGGEGDGGGGFFDFFGGGCFCE;EGCCGG***1+<C@+<EGGE*:*;CEGDECC):=:C)2>DDEG7060<ED5>E5C@7?CC:6CG*85*<*2/62<25)).*6??@
@M03506:14:000000000-AKVR1:1:1101:17202:8644 1:N:0:46
ATGAACTCCTACGGGAGGCAGCAGTGGGGAATTTTGGACAATGGGCGCAAGCCTGATCCAGCCATGCCGCGTGAGTGAAGAAGGCCTTCGGGTTGTAAAGCTCTTTCGGTGGGGACGAAAAGGTTCGTGCTAATACCACGGACTAATGACGGTACCCGAAGAAGAAGCACCGGCTAACTACGTGCCAGCAGCCGCGGTAATACGTAGGGTGCAGGCGTTAATCGGAATTACTGGGCGTAAAGCGTGCGCAGGCGGTTTGTTAAGACAGATGTGAAATCCCCGGGCTTAACCTGGGAACTGC
+
CCCCCGGGGGGGGGGGGGGGGGGGGGGGGGGGGGGGGGGGGGGGGGGGGGGGGGGGGGGGGGGGGGGGGGGGGGGGGGGGGGGGGGGGGGGGGGGGGGGGGGGGGGGGGGGGGGGGGGGGGGGGGGGGGGGGGGGGGGGGGGGGGGGGGGGGGGGGGGGGGGGGGGFGGGGGGGGGGGGGGDGFGGGGGGGGGGGGGGEEGCFGG?GGGGGGGGGGGGEGGGGFGGGGGGGDCFGGGGDGEGGGEEGGEEECDEGGDFGGFF7EGGGGFGGF777<D7<DGBE5:B56<DF2)8))0;46*
@M03506:14:000000000-AKVR1:1:1101:12194:8651 1:N:0:46
ATGAACTCCTACGGGAGGCAGCAGTCGAGAATTTTTGACAATGGGGGAAACCCTGATCGAGCGACGCCGCGTGGAGGATGAAGGTCTTCGGATTGTAAACTCCTGTCATTGGGGAACAAGGTGCATACGTTAACTGCGTGTGCATTGATAGTACCCGAAGAGGAAGAGACGGCTAACTCTGTGCCAGCAGCCGCGGTAATACAGAGGTCTCAAGCGTTGTTCGGATTCATTGGGCGTAAAGGGTGCGTAGGCGGCGCGGTAAGTCGGGTGTGAAATCTCGGAGCTTAACTCCGAAACTGCA
+
CCCCCGGGGGGGGGGGGGGGGGGGGGGGGGGGGGGGGGGGGGGGGGGGGGGGGGGGGGGGGGGGGGGGGGGGGGGGGGGGGGGGGGGGGGGGGGGGGGGGGGGGGGGGGGGGGGGGGGGGGGGGGGFGGGGGGGGGGGGGGGGGGFGGGGGGGGGGGGGGGGGFGFGGGGGGGGGGGGGGGFGGFFGGGGGFGGGGGGGFGGGGFFGGGGGGGGGGEEGEGGEGGCEGGGGGGGGGGGGFEGGGGGGGDCGFGGGGGEGGC==+<CGG7DC>CFFC7FDFG@EGC?F=47@?>555>67=1
@M03506:14:000000000-AKVR1:1:1101:26172:8653 1:N:0:46
ATGAACTCCTACGGGAGGCAGCAGTGGGGAATCTTGCACAATGGGGGAAACCCTGATGCAGCGACGCCGCGTGAGCGATGAAGCCCTTCGGGGTGTAAAGCTCTTTCGGCAGGGAAGATAGTGACGGTACCTGCAGAAGCAGCTTCGGCTAACGACGTGCCAGCAGCCGCTGTAATACGTAGGCAGCGAGCGTTGTTCGGAGTTACTGGGCGGAAAGGGTGTGTAGGCGGGTGTTTAAGTTCGGTGTGAAATCTCCCGGCTCAACTGGGCGGGTGCGCCGAATACTGAGCGCATAGCGTGG
+
CCCCCGGGGGGGGGGGGGGGGGGGGGGGGGGGGGGFGGGGGGGGGGGGGGGGGGFCFGGGGGGDDFGGGGGGGGGGGDFCFGGFBFGFFGGEG7C>FFFGA<FGG9FGDFCFGGF@G8FCFCFBDEGGGGGA>FGGF8BFFGGF,@CFDD<FE3@FC>*FGGF7FGCCC7*=F;A;BFF:><BAC*:C*CFE<FC8CFEE*?AFF7:C8CF>*28*;C5;;CG@:CE6/:*:8**8?@C<EGE=:A*1++0+7+0:;@3<:/9+22<7F*:@5)/*1<<D5)8*+9**.45()0)105)<5
@M03506:14:000000000-AKVR1:1:1101:16500:8659 1:N:0:46
ATGAACTCCTACGGGAGGCAGCAGTCGAGAATTTTTGACAATGGGGGAAACCCTGATCGAGCGACGCCGCGTGGAGGATGAAGGTCTTCGGATTGTAAACTCCTGTCATTGGGGAACAAGGTGGATACGTTAACTGCGTGTGCATTGATAGTACCCGAAGAGGAAGAGACGGCTAACTCTGTGCCAGCAGCCGCGGTAATACAGAGGTCTCAAGCGTTGTTCGGATTCATTGGGCGTAAAGGGTGCGTAGGCGGCGCGGTAAGTCGGGTGTGAAATCTCGGAGCGTAACTCCGAAACTGCA
+
CCCCCGGGGGGGGGGGGGGGGGGGGGGGGGGGGGGGGGGGGGGGGGGGGGGGGGGGGGGGGGGGGGGGGGGGGGGGGGGGGGGGGGFGGGGGGGGGGGGGGGGGGGGGGGGGGGGGGGGGGGGGGGGGGGGGGDGFGGGGGGGGGGGGFGGGGGGGGDGGGGGGGGGGGGGGGGGGGGGGGGGGGGGGGGGDGGGGGGGGGGFGGFGGFGGEGFEG=88CFFED5:*<7@9+@7*CEGGFFGCEEEE5;CEGGEGD8@DGC7C:CDGGFGGB77C+:@GGGFFG*7>31*@?EED>B=7F9
@M03506:14:000000000-AKVR1:1:1101:18791:8659 1:N:0:46
ATGAACTCCTACGGGAGGCAGCAGTTAGGAATCTTGCGCAATGGGCGAAAGCCTGACGCAGCCATGCCGCGTGAATGATGAAGGTCTTAGGATTGTAAAATTCTTTCAGCAGGGAAGATAATGACGGTACCTGCAGAAGAAGCTCCGGCTAACTTCGTGCCAGCAGCCGCGGTAATACGAAGGGGGCTAGCGTTGTTCGGAATTACTGGGCGTAAAGCGCACGTAGGCGGATTTTTAAGTCAGGGGTGAAATCCCGAGGCTCAACCTCGGAACTGCCTTTGCTACTGGAGATCTTGAGTTC
+
CCCCCGGGGGGGGGGGGGGGGGGGGGGGGFGFGGGEGCGGGGGGGGGGGGGGGGGGGGGGGGGGGFGGGGGGGCGGFGGGGFGGGGGGGGGGGGGGGFFFFGGGGGGGGGGGGGGGGGGGGGGGGGDGGEGGGGGGGGGGGGGGGGGGGGGGGGGGGGGGGGGGGGGGGG7FGEGGFGGG@FGG7FGCFGGGGGGGGGGGDEGGFFGGGGGEGECFGGGGGGGGGCECCEEGGGGGGG=@FGFGFEGGGGC:DGFCCEG35EFGEFFCCCEE<6FFC?GG>*7+A;CF(>4:FFBF49=6*
@M03506:14:000000000-AKVR1:1:1101:16859:8670 1:N:0:46
ATGAACTCCTACGGGAGGCAGCAGTGGGGAATATTGGACAATGGGCGAAAGCCTGATCCAGCAATGCCGCGTGAGTGATGAAGGCCTTAGGGTTGTAAAGCTCTTTTACCCGGGATGATAATGACAGTACCGGGAGAATAAGCTCCGGCTAACTCCGTGCCAGCAGCCGCGGTAATACGGAGGGAGCTAGCGTTATTCGGAATTACTGGGCGTAAAGCGTACGTAGGCGGCTTTGTAAGTTAGAGGTGAAAGCCTGGAGCTCAACTCCAGAACTGCCTTTAAGACTGCATCGCTTGAATCC
+
CCCCCGGGGGGGGGGGGGGGGGGGGGGGGGGGGGGGGGGGGGGGGGGGGGGGGGGGGGGGGGGGGGGGGGGGGGGGGGGGGGGGGGGGGGGGGGGGGGGGGGGGGGGGGGGGGGGGGGGGGGGGGGGGGGGGGGGGGGGGGGGGGGGGGGGGGGGGGGFDGGGGGGGGGGGGGGGGFGGGGGGEGGGGGGGGGGGGGGGGGGGGGGGGGGGGGGGGGGGGGGGGGGGGGGGEGGGCCFGG?FFCFGGG7<CGGGGGGFGGGFDGGGG4CC<?FGGFGFFFG4FFFFFFFGFBDFFF:?F=?
@M03506:14:000000000-AKVR1:1:1101:14477:8697 1:N:0:46
ATGAACTCCTACGGGAGGCAGCAGTAAGGAATCTTCCGCAATGGACGAGAGTCTGACGGAGCAACGCCGCGTGCAGGATGACGGCCTTCGGGTTGTAAACTGCTTTTATTTGGGAAGATTGTGACGGTACCAAATGAATAAGGACCGGCTAACTACGTGCCAGCAGCCGCGGTAATACGTAGGGTCCAAGCGTTATCCGGAATCACTGGGCGTAAAGCGTGCGTAGGTGGATTGTTAAGTGCGATGCGAAATCCTGTGGCTCAACCATATGGACTGTATCGCATACTGGCAATCTAGCGGG
+
CCCCCGGGGGGGGGGGGGGGGGGGGGGGGGGGGGGGGGGGGGGGGGGGGGGGGGGGGGGGGGGGGGGGGGGGGGGGGGGGGGGGGGGGGGGGGGGGGGGGGGGGGGGGGGGGGGGGGGGFGGGGGGGGGGGGGGGGGGGGGGGGDFGGGGGGGGFGGGGGGGGGGGGGGGGGGGGGGGGGGGGG@FFGGFGGGGGFGGGGGGGGFCEGGGGD:CG>FGGGGGGCGEG?<C:C9>EGGFGGFGGGGGGGGCEDDGFFCFGGCCCGGFGG6*AF7<=FFFC>CD>GGFF=:FFBF:=FF60))
@M03506:14:000000000-AKVR1:1:1101:3311:8702 1:N:0:46
ATGAACTCCTACGGGAGGCAGCAGTCGAGGATCTTCGGCAATGGGCGCAAGCCTGACCGAGCGACGCCGCGTGCGCGATGAAGGCCTTCGGGTTGTAAAGCGCTGTCGAGGGGGAGGAAAGCCCGCAAGGGTCTGACCTATCCCTGGAGGAAGCACGGGCTAAGTTCGTGCCGGCAGCCGCGGTAAGACGAACCGTGCGAACGTTGTTCGGAATCACTGGGCTTAAAGGGCGCGTAGGCGGACAACCAAGTCAGGGGTGAAATCTTTCGGCCCAACCGGAAAAGTGCCTCTGTTACTGGTC
+
CCCCCGGGGGGGGGGGGGGGGGGFGGGGGGGGFGGGGGGGGGGGGGGGGGGGGGGGGGGGGGGGGGGGGGGGEGGGGGGGGGGGGGGGGGGGGGGGGGGGGGGGGGGGGGGGGGGGGGGGGGGGGGGEGCEGGGFFGGFGGGGGGGGGGGGGFGGGGEGGGGGGDGFCGGGGGGGGGEGGGGGGGDGGGGG>EEEGGEEEGGGFECECF8>CE>F7@79FFGCFC7@C?ECEEECEE*6EEDE=CEEGGGCC7?FGDFG3C9FFG*<DG3E>DDCE557)).)++1:=94<7*/98=*9*/
@M03506:14:000000000-AKVR1:1:1101:5280:8705 1:N:0:46
ATGAACTCCTACGGGAGGCAGCAGTAGGGAATTTTCCGCAATGGGCGCAAGCCTGACGGAGCAACGCCGCGTGCAGGAGGAAGGCCTTCGGGTTGTAAACTGCTTTTAACGGGGACGATTATGACGGTACCCGTAGAATAAGGATCGGCTAATTCCGTGCCAGCAGCCGCGGTCATACGGAAGATCCGAGCGTTATCCGGAATTACTGGGCGTAAAGAGTTGCGTAGGTGGCATGTAAAGCGAACAGTGAAAGGTCCCGGCTCAACCGGGGATACATTGTTCGAACTCACAAGCTAGAGCA
+
CCCCCGGGGGGGGGGCGGGGGGGGGGGGGGGGGFGGGGGGGGGGGGGGGGGGGGGGGGGGGGGGGGGGGGGGGGGGGGGGGCFGGGGGGGGGGGGGGGGGGGGGGGGGGGGGGGGGGGGGGGGGGGGGGGGGGGGGGGGGGGGGGGGGGGGGGGGGGGGGGGGGFGGGGGGGEGGGFFGGEEGGGGGGECCEFE*<?CGGG>FGFFGGGGGGGG>CGCCGGGFEE>EGFCEG=FF@FF7EFEGGGGGGG?FFFGGGGFGGD17CFGFDDGGBDGG?FFF>>FEGGFGFB<6?F@)*9*?F9
@M03506:14:000000000-AKVR1:1:1101:22934:8712 1:N:0:46
ATGAACTCCTACGGGAGGCAGCAGTGGGGAATTTTCCGCAATGGGCGAAAGCCTGACGGAGTGACGCCGCGTGTGGGACGAAGGCCTTCGGGTCGTAAACCACTGTCAGTGGGAAAGAAGGATGTCGATGCTAATACCAACGGCATTTGACGGTACCTGCAGAGGAAGCCCCGGCCAACTCTGTGCCAGCAGCCGCGGTAAGACAGAGGGGGCAAGCGTTGCTCGGAACTACTGGGCGTAAAGGGCGCGGAGGCGGGATGGCAAGGCGGTCGTGAAATCAGTCGGCTCAACCGAAGAACGT
+
CCCCCGGGGGFGGGGGGGGEGGGGFG<@EEFGGGGGGGGGEFGGGCEEDGGGFGGGGEGECBFEGDGD:CGE@?==:FCFEG:FFFFFGGDDFGEGG,D<EBFEGGFA<EFCG8A<,DFDGCFD<@FFFAGGFFFFGFF,+>+F7:D9CGAC7:F*>=FFGG;CFF@:F,:**=:B@CFGF,:7:B<B77+=AFGEG*:8?679EG*<C>8:**1888*;:59:?>***<2AEF6CFDC=*/9:=5*5=*:>DEEC5>/9**52***9=/:79**:?6**2/*:*)10)9.:@@:33)).)
@M03506:14:000000000-AKVR1:1:1101:17191:8718 1:N:0:46
ATGAACTCCTACGGGAGGCAGCAGTCGGGAATTTTGGGCAATGGGCGAAAGCCTGACCCAGCAACGCCGCGTGAAGGACGAAATCTTTCGGGATGTAAACTTCGCAAGAATAGGAAGAATGAGTAGGGGATAAAACCCTCTATGATGACGGTACTATTTGTAAGCTCCGGCTAACTCCGTGCCGGCAGCCGCGGTAATACGGGGGGAGCAAGCGTTGTTCGGATTTACTGGGCGTACAGGACGCGTAGGCGGCGCAACAAGTCACTTGTGAAATCTCCGGGCTTAACTCGGAACGGTCAAG
+
CCC?CGFGFGGGGGEGGEGGGGGGGGGGG7CFFFEFFGGGGGGGGGGGDGGGFGGGGGGGGGFGGGGGGGGGGGGGGGGGGGGGGGGGGEGGGGGGGAAFGFGGG=FGCEEFGGGGGGGGEGGGGFFDGDGGGGGGGGGGF,FGGGGGGCFGGGF=<CFFGGGCFCCFGGGGEGGGFEEGGGGGGGDGDGEGGGGFGGFCGGGGG>8EC5@>FG85CC*::E88AE7<CGFCFE*:*;DFCEECEE5<*+::DED3?BC*03*:A*+:<CC@**2C*0>5D3)*<*:*6C@9D:>D>@@46
@M03506:14:000000000-AKVR1:1:1101:11391:8729 1:N:0:46
ATGAACTCCTACGGGAGGCAGCAGTGGGGAATATTGGACAATGGGCGCAAGCCTGATCCAGCAATGCCGCGTGAGTGAAGAAGGCCTTAGGGTTGTAAAGCTCTTTCGGCGGGGACGATGATGACGGTACCCGCAGAAGAAGCCCCGGCTAACTCCGTGCCAGCAGCCGCGGTAATACGGAGGGGGCTAGCGTTGTTCGGAATTACTGGGCGTAAAGGGCGCGTAGGCGGCGCGATAAGTTGGGCGTGAAAGGCCCGGGCTCAACCCGGGGACTGCGCTTGATACTGTCGCGCTGTGAGTC
+
CCCCCGGGGGGGGGGGGGGGGGGGGGGGGGGGGGGGGGGGGGGGGGGGGGGGGGGGGGGGGGGGGGGGGGGGGGGGGGGGGGGGGGGGGGGGGGGGGGGGGGGGGGGGGGGGGGGGGGGGGGGGGGGGGGGGGGGGGGGGGGGFGGGGGGGGGGGGGGGGGGGGGGGGGGGGFGGGFGGGGGGGGGEE>FGGEGGGGGGGGGGGGGGGGFCGEGGCFGGGGGGGG5CFGGEGGGEGGGDFGGGGGGEDEEFDGCECEFGGCGDFGGCGGGGEGCFFGFGDG>=9C=F66FFFDEF3;FFF*
@M03506:14:000000000-AKVR1:1:1101:23600:8731 1:N:0:46
ATGAACTCCTACGGGAGGCAGCAGTCGGGAATATTGCCCAATGGTCGAAAGACTGAGGCAGCAACGCCGCGTGCGCGATAAAGGCCTTCGGGTCGTAGAGCGCTTTTCGGGTGGATGAGGAAGGACAGTACACCCGGAATAAGGAACGGCTAACTACGTGCCAGCAGCCGCGGTAGAACGTAGGTTCCGAGCGTTATCCGGATTTACTGGGCGTAAAGCGCGTTCAGGCGGTTCGGCAAGTCGGGCATGAAATCTCACGGCTCAACCGGGAGAGGTTGTCCGATACGGCTGGACTTGGGGG
+
CCCCCFGGGGGGGGGGGGGGGGGGGGGGGGGGGGGFGGGGFGGGGGGDGG7FFEGFEFGGGGGGGGGGGG>FEGGCCFGGGGGAAFGFGGGGGGGFFFDCFGGD7CGGGEGCED7DF,5D=FGGGGGFF<=F9BFGC<CFC<DGECEGGGGDFGGFGGCB:FFCECFGGGGGD:*F9BFGFFC:<B2CE@FG7/;5C@7?CDEGFEGG?FGFECE8C9F8:C?EGGFG?:5E8C*:E875+2CEC*2>FF+0:97C+95*/29+02AC5<*77*/<97>C*7)**7*.9)73).6*6?)55
@M03506:14:000000000-AKVR1:1:1101:26214:8766 1:N:0:46
ATGAACTCCCACGGGAGGCTGCAGTTTGGAATTTTGGACAATGGGCGAAAGCCTGATCCAGCGACGCCGCGTGCGGGAAGAAGGACTTCGGTTCGTAAACCGCTTTTAGCAGGAACGAATTTTTGACGGTACCTGCAGAATAAGAGGTTGCTAACTCTGTGCCAGCAGCAGCGGTAATACAGAGACCTCAAGCGTTATCCGGAATCATTGGGCGTAAAGCGTGCCGATAGGTGGTTTTATTAGTCTTGGGTAAAAGCCAGAGGCTTAACGTCTGAGTTTGCTTAAGATACTGTAAAACTTG
+
CCCCCGGGGGGGDGGDEDEDDGGGFCF9CCAFDFGGGCFCDEFGD<:7@FGGE,CFC@F<<DCGGGGGEE7FCFGGG7=CGEFA8<EFFGGEFC:B=<DB=@CC:7<ADAFGGCDFC7B<+,@BFDGEDGGCFGC>,@FGF9FGGFGFGGFGGFGFFEGGGFF<FFGG77:FGGF:*9,2FF?FFGG@FGCBCEE:>C@ECCC8FFFF+9E>CGCG5:FCECGE58:ECEDGCFEC=5:9<7+30+0*0*:0C++0/845:**/:0<>9*:F*5*<:*:C**/+39*/-*9<6@@FF=)9*
@M03506:14:000000000-AKVR1:1:1101:2847:8774 1:N:0:46
ATGAACTCCTACGGGAGGCAGCAGTGGGGAATTGTTCGCAATGGGCGCAAGCCTGACGACGCAACGCCGCGTGGAGGATGAAGATCTTCGGGTCGTAAACTCCTTTCGATCGAGACGAATGGCCTCCGGGTTAACAGCCTGGAGGAGTGACGGTACCGAGAGAAGAAGCCCCGGCTAACTCCGTGCCAGCAGCCGCGGTAATACGGGGGGGGCAAGCGTTGTTCGGAATTACTGGGCGTAAAGGGCGCGTAGGCGGTTCGCTAAGTTGGATGGGAAAACTCTGGGCCCAACCCAGAGCCTG
+
CCCCCGGGGGGGGGGGGGGGGGGGGGGGGGGGGGGGGGGGGGGGGGGGGGGGGGGGGGGGGGGGGGGGGGGGGGGGGGGGGGGGFGGGGGGGGGGGGGGGGGGGFGGGGGGGGGGGGDGFGG?FGFDGGG7FGGGGGGGGGGGGGGCFGGGGGGGGGGCE@FGGGGGFGGCGGGGGGGGGGFGGGGGGG@FFGGGEEEEGG7FFGGGGGGGGGG>CCEEEG;=FCEECCFFCFGGGC*)2*/?E5CCGGE5759ED:B5DE5<:FD?7<796*1>FG>FGF4@GE@*),/<2D>::))078
@M03506:14:000000000-AKVR1:1:1101:25663:8798 1:N:0:46
ATGAACTCCTACGGGAGGCAGCAGTCGGGAATTTTTGGCAATGGGCGAAAGCCTGACCCAGCAACGCCGCGTGAAGGATGAAATCCCTCGGGATGTAAACTTCGCCAGAACGGGAAGAATAAGTAGGGGACCATACCCCCTACGACGACGGTCTCGCTTGTAAGCGCCGGCTAACTCCGTGCCAGCGGCCGCGGTACTACGGGGGGAGATAGCGTTGTACGGGTCTCCTGGGCGCAGAGGGCGCGAAGGCGATCAGCCTCAGTCGGTTGTGGACTCTCTGAGCTTAACTCGGTGAGGTCAA
+
CCC-CFA@@FFDCECE@@FCG@<<FGGD@+@DFGF,@FFF@FGD8,C:6+CFFFF<,C<FFGG8CE@7FC@CFD,CEE9E,??EAFCF8=F7:FBBF,B,@FFCF+B==B=BE77>FB,<F,8,<@,C:B++B:,,,:>+>=,@>++8:*5F**7@**153@@FC*=*7<C=FCF9,27FG:1F,**11**:*8?C*+0<>;8ECC58**0+<8**880+/2*2**+03CF8=5*:2/>==5:*:*:)/:5*)2:*2)**302+1)2*1/:):4C6:9*0*1)+2**/62<<))075).)*
@M03506:14:000000000-AKVR1:1:1101:6445:8808 1:N:0:46
ATGAACTCCTACGGGTGGCAGCAGTCGAGAATTTTTCGCAATGGGGGAAACCCTGACGGAGCGACGCCGCGTGGAGGATGAAGGTCTTCGGATTGTAAACTCCTGTCATTGGTGAACAAGACGTTCGCGTTAGCTGCGCGGACGGTTGCTAGTAGCCGAAGAGGAAGGGACGGCTAACTCTGTGCCAGCAGCCGCGGTAATACAGAGGTCCCGAGCGTTGTTCGGATTCATTGGGCGTAAAGGGTGCGTAGGCGGTCTGCTAAGTTTGATGTGAAATCCCGGGGCTCAAGCCTGGAATGGG
+
CCCCCGGFGGGGGGGGGGGGGGGGGGGGGGGGGGGGGGGGGGGGGGGGGGGGGGGGGGGGGGGGGGGGGGGGGGGGGGGGGGGGGGGFGGGGGGGGCFGGGGGGGGGGGGGGGGGGGGGGGGGGGGGGGGGGGFG9CGGGGGGGGGGGGGGGGGCFGGGGGGGGGGDGGGG>FEGEGF@FEFGFGGGGCGGFGGGDEGDGGF7EGGGGG>FGGEGGGGG5?FGDE5CEGAFFGGGGC*9*5?FGGDGGGCCEGGGGG)77EEGGCCCF?>CFDFFGD@FCD>>DE:C?B*94?5)7)96?)
@M03506:14:000000000-AKVR1:1:1101:27979:8830 1:N:0:46
ATGAACTCCTACGGGAGGCAGCAGTGGGGAATTTTGCGCAATGGGGGAAACCCTGACGCAGCAACGCCGCGTGGAGGATGAAGTACTTCGGTACGTAAACTCCTTTCGATCGGGACGATTATGACGGTACCGAGAGAAGAAGCCCCGGCTAACTTCGTGCCAGCAGCCGCGGTCATACGAGGGGGGCAAGCGTTGTTCGGATTTATGGGGCGTAAAGGGTGCGTAGGCGGTTTGGCAAGTCTGATGTGAAATTTATGGGCTCAACCCATAGTCTGGCTCAGAAAATACCGGGCTTGAGTAG
+
CCCCCGEFEEFFG@FCECF7F@EFEFGFG;;EGFGCCGG:@CEGFF++B@FEF?CFFGGGGGGGGGGGGDFFFDC<FEFGGGG<E?F,,CCGGDFACAFE<=,,B9<FFGGGCGGGGGC<FDFG>CCF7:F7<+>5<DG8FG783*5@CGG@C<FFE,56*<>BCCFFGGFGF*=,FFCF*<:FD>*/;CCG;EC>5+;*;*8+2<7C>E58EC*;@C50**:;/*8<EG8*8:C80+><+A+C+9C:+0<7*+<:@FC4*/CF*7***9?@F7***)0*>*9+*/*/,17>>3<)7?=**
@M03506:14:000000000-AKVR1:1:1101:23845:8842 1:N:0:46
[truncated: 46,735,124 more chars]
