# Supplementary material for: Differential responses of the acidobacterial community in the topsoil and subsoil to fire disturbance in Pinus tabulaeformis stands
Source: PeerJ. 2019 Dec 11;7:e8047. doi: 10.7717/peerj.8047 (PMC6911345; doi:10.7717/peerj.8047)
Supplement: Supplemental Information 39 — C, unburnt control; A, represents a repetitive sample; 10, topsoil (0–10 cm). [file peerj-07-8047-s039.gz › peerj-07-8047-s039]

@M03506:14:000000000-AKVR1:1:1101:9669:1056 2:N:0:46
NCGGACTACNNNNNNNNNNNNNNNNNNNNNNNNNNNNNNNNNNNNNNNNNNANCGTCANNNNNNNCNNAGNGNNNNNNNNNNNNNANNNNNNNTCCTCCCNNNNNNNACACATTNNNNNNNNNNNNNNNNNNNNNNNNNNNNNNNNNNNANNCNCANNNNNNNNANNNANNNNNNNNGATCNTNNNNNNNNCCGANGNNNTTCAANNNNNNNNNNNNNNCCNNCCCNNNNNNNNNNNNNNNNNNNNNCNTCCGGNNNNNNNTTTNNCCNNNNNNNTTCCCCNNNNNNNNCGCCTAGGNNNN
+
#8AC8FGFG##########################################:#::DF7#######9##::#9#############,#######::B<@DC#######::9=BFG###################################8##6#66########4###+########*43*#*########64**#4###424=*##############22##22*#####################)#*/)))#######))*##20#######/2(0:(########)-,)((*)####
@M03506:14:000000000-AKVR1:1:1101:17291:1081 2:N:0:46
NCGGACTACNNNNNNTTCNNNNCCTGTTNGNNNNNNNAGCTTNNNNNNNNNAGCGTCANNNNNNNTCCAGTGNNNNNNNTTCGCCANNNNNNNTCCTCCCNNNNNNNACGCATTNCNNNNNNNNNNCNNGNNNTNNANNNNCNNNNNNNACACCCAANNNNNNNCGNTTNNCNNNCNGGCTCCCNNNNNNNCCACNAANTTTCACAGGTNANNNNNNNNCCCGCCCNNCNNCNNNNTCNNNNCNNNAANTCCTCNNNANNNCTGCCCCNNNNNNNTTACCGCNNNNNNNCGCGCCGAGNNC
+
#8BCC8FGG######==C####:,:C:C#6#######:,CC@#########::CFFEF#######::C,:EE#######6:CD?C,#######::9A4E:#######+:AFDFF#:##########4##8###:##+####+#######+8@=+@DG#######++#64##6###6#**4*471#######66**#4*#*4*=51105<#*########*2**2))##*##*####-*####1###/.#*2)))###(###))****0#######12-5*(-#######),-)(-)0)##(
@M03506:14:000000000-AKVR1:1:1101:21450:1098 2:N:0:46
NTGGACTACNNNNNNATCTNANCCCATTCGCNNNNNNCGCTTTCNNNNNNNAGTGTCANNNNNNNCCCAATGNNNNNNNTTCGCTTNNNNNNNTCCCCATNNNNNNNACGGATTTCNCCCCNNNCCCATGANNTNNANNCATNNNNNNNCTCCTCTAGTNNTTCCGNTTCNANNNCACACCTGANNNNNNNCCCCAGGNTTTAACAGTTNATNNNNNNNACCACCTACCNCCNNNNTANNNNCNNATCTTCCGGNNNANNNCCCGGGCNNNNNNNTTCACCCNNNNNNNCGCCCCGCTTTC
+
#68AC?FGF######:=@<#,#::DFFGGGG######::DDFGG#######::CDFFF#######:9C<D<,#######6:CCD:=#######:::,4:4#######::B4+:?EF#:?7=###49A:@@?##:##+##83+#######+836@8@F77##++4;+#6@:#3###6*6**6,43#######414>*:*#/*/**5,,C:#/*#######1/2**:C;A6#01####(*####1##**)/*0=5)###,###)0***/0#######**()2)(#######)((0(()).((.
@M03506:14:000000000-AKVR1:1:1101:12038:1104 2:N:0:46
NCGGACTACNNNGNTATCTAATCCTGTTTGCNNNCCNCGCTTTCNNNNNNNAGCGTCAGNNNNNNCCCAGAGNNNNNNNTTCGCCANNNNNNNTCCTCCCNNNNNNNGCGCATTTCNCCGCNACACCGGGANTTNCACACTCNNNNNNNGGACTCTAGTCNTGGCAGTCTCGAANGGCCCCTCCNCNNNNNGCGTGGAGATTCCACATCCGCNCTACCAAACCGCCTACNGACNNTTTAANCCNNATAAATCCGNGCANNNCCAGCCCCCNNNNCATTACCCNNNNNNNTTGTACGCTGCT
+
#88CCGGGG###=#=:CDCFGFEFEE@EEEF###9:#:CCFFFE#######:6CFCF:@######::CFF8E#######6:9CF,8#######9:B=B,8#######:+9=D::??#:AFC#49=FFCGD+#8A#8+6=F86#######83+3@D,,=E,#+6:C6>F,@;FD@#*1@*@887>#*#####66*14**=C6=,>CC,A6C<*#**39*/+;F57:7A)=#.*/##*,1)*#21##/*)**309)#*/(###0)**;C)AB####***-.A<B#######),()()*))-(,
@M03506:14:000000000-AKVR1:1:1101:14884:1123 2:N:0:46
NCGGACTACTCGGNTATCTAATCCCGTTTGCNCNCCTGGCCTTCNNNNNNNAGCGTCAGNTNNNGTCCAGAANCNNNNNTTCGCCANNNNNNNTCCTTACGNNNNNNACGTATTTCNCCGCTACACCGTAAATTNCAGTTTCNNNNNNNCTACCCAAGTCNCTCAGTATTCAATGCCATTCTAGNGNTGNNCCCCGGGGGTTCACATCACACTTAGCATACGGCCTATACACCCTTCACGCCCATTGCACCCCACAAACNCCCGGGGCCCCCNTATTTCCTCCNCNGNNTGCCCAAGGTTA
+
#,-,8C@EE9CF7#,-=DFAC<E@@@C<FEC#:#::CF@<F@FA#######::C,F,B6#:###,:,CC,,:#:#####6:9C7:6#######::9<B,=D######:::+:,=F9#:A+D4+@EFFDDA:FFA#68DA+,,#######+36+16EDGA3#+++6+,7;,8,,3@>??:,;,53#6#**##66**81***/)*+5:@CC*CC*0+1;+++2**/)*)++**3958D3****1)/*2+*<:07)5)**.*#)0.1*/*0:595#**2*(9<)-(#-#,##)(,)()*)).))
@M03506:14:000000000-AKVR1:1:1101:21531:1140 2:N:0:46
NCGGACTACAAGGGTATCTAATCCTGTTTGCNCCCCACGCTTTCNNNNNNNAGCGTCAGTANCGGACCAGTTAGCNNCNTTCGCCANNNNNNNTCTTCCCAANNNNTACGAATTTCNCCTCTACACTGGGAATTCCACTAACNTNTNCCGGACTCGATATNGCCAGTATCGAAGGCAGTTCCGGNGTTGNGCCCCGGGATTTCACCCCCGACCTAACAATCCGCCTACGTCCGCGTTACGCCTAGTAATTCCTACCAACCCACGCCCCCTTCNTTCTACCGGGNCNGNCGCCACCAAGTTT
+
#86ACCCFEFDGDE@GFDGC<FGFCGFGGGF#:6CFEFEGGCCG#######:6CCDEDGGC#:C<,@FFEEEG,C##:#:CFCGG7#######::<<=,=F@####4:B=FCFCFD#:?=BCGGGGFCFEGCC84FFBFGGF#+#+#6+3==>EG686,+#66=3=@EFGG7:CC,CEE<3:::#*5**#*3*****4:5,2111C=/=59D*9CFFC*0;D)7CDEF*2)*1))14*)18C0**3:6+<<**7*9*8C*<>)19527:B*.#1**1-*<(-(#-#(#(0-85<(/0).-.
@M03506:14:000000000-AKVR1:1:1101:15022:1154 2:N:0:46
NCGGACTACTGGGGTTTCTAATCCCGTTTGCTCCCCTGGCCTTCNNNNNNCAGTGTCAGGAACTGTCCAGAGACCCNCCTTCGCCACTGGTCNTCCTCATGATCTCTACGCATTTCACCGCTACACCTGGAATTCCGCGTTCCTNCCCTGCACTCAAGCCTACCAGTCTCCGACGCAGTTCCCCAGTTATGCTGAGGGATTTCACGTCTGACTTTGTCAGCCACCTACGAACCTTTTACGCCCAGTAATCCCTCACAACGCTTGCCCCCCCCGTCTTACCCTGTCTCACGGCCCGCTGTTG
+
#8A<CGDFFGGGFCGFCFFGGGFF8@FGFGG<CFF@FGGFGEFG######9:CCFAFCF?FGGGFFFGGFAFFDGG#:CCFGFG:7FFF8?F#:B?BFEG99<?FFC<,C+FECFFAFGGEGEGFGGG<8<,?FG,ECEFFEG,#+6@DEGEFFE,>DFGGGGGFDE,@E,=@C8>7@+5;DEFG8@F:,@C,,,,5;81,@:,DFC*=97+=+,1=8+1;**,2*;A:*):D4*0)+*38=<5*0;8@2<)/)**747*0739>8@>C)1.0****)/25)(.)))*)0(-)-,)).,.-
@M03506:14:000000000-AKVR1:1:1101:10757:1165 2:N:0:46
NCGGACTACCGGGGTTTCTAATCCCGTTTGCTCCCCTGGCTTTCNNNCNNCAGCGTCAGTGTCGGTCCAGGATGCCGCCTTCGCCACCGGTGTTCCTCCAGATATCTACGCATTTCACCGCTACACCTGGAATTCCGCATCCCTCTCCCGATCTCAAGCCATCCAGTATCAGACGCAGTTCCCCGGTTAAGCCGAGGGATTTCACGTCTGACTTATTTGGCAGCCTACGCGCCCTTTACGCCCAGTAACTCCGAACAACCCTTGCCCCCCCCGTCTGACCGCGCCCGCTGCCCGGGATGCG
+
#8CCCGGGGGGGGGGGGGGGGGGGGGGGGGGGGGGGGGGGGGGG###:##::FFGGGGGGGGGGGGGGGGFFGGGGGGGGGGCGGGGGGGGEGGGGFFGGGGGGFGFGGGGGCFGGGGGGGGGD=CBFGGGDGGCFGGGGGGGGGGGGGGG>G9:FGDGGGGGGGGG9;D;F,@CC**@EGCGGGGGG5E;FF5*:8C/CFFGFGECFGGGGCF?++;:C4*17>>;AC5)7C@578C?*8:C<C7:@+<+7>8<)).1/..?DG?8):>C>0**22)/3((-(,12>9E(()((1.)((,
@M03506:14:000000000-AKVR1:1:1101:10427:1177 2:N:0:46
NCGGACTACTCGGGTTTCTAATCCCGTTTGCTCCCCTGGCCTTCNNGCCNCAGCGTCAGGAACTGTCCAGAGACCCGCCTTCGCCACTGGTCTTCCTTACGATATCTACGCATTTCACCGCTACACCGTAAATTCCAGTCTCCTCTCCAGTCCTCAAGCACGGTAGTATCGAATGCAGTTTCGGAGTTAAGCCCCGAGCTTTCACACCCGACTTACCGCCCCGCCTACGCACCCTTTACGCCCAATGAACCCGAACAACCCCTCAACCCTCCGCATTACCGCCTCTCCGTGCACAGCGTTA
+
#8BCCGGGGGGGGGGGGGGGGGFGGEGGGGGEFG@FGGGGGGGG##::C#:CDFGFGGGGGGAFFGGFFGGGGGGGEGGGGGFGEEGG@DFGGGGGGGFGGGGGGGFFGGGGGGGGFDFGEFDGGGGDE@FFE@EGGGGGGGGCG;D@DF@88CFCFDFCGG6D8EG,EFE+@DG99EEDAEGDG>EFCADGGGGCCC*1>CG7C7<C7**2?*<E*9?*7)2:98);>5)=5>AG)092:*9***+020*85)1>7<G58)5*/+08?5*0)*/**-*3(((((,(.,)-4).6*)0-2(
@M03506:14:000000000-AKVR1:1:1101:15436:1177 2:N:0:46
NCGGACTACTGGGGTTTCTAATCCTGTTTGCTCCCCACGCTCTCNNGCNNCAGTGTCAGTATCATGCCAGGTAGCCGCCTTCGCCACTGGTGTTCCTTCCGATATCTACGCATTTCACCGCTACACCGGAAATTCCACTACCCTCTCATGTACTCCAGTTGCCCAGTATAAGATGCAGTTCCCAGGTTGAGCCCGGGGCTTTCACATCTCCATTAAACAACCACCTACGCGCCCTTTACGCCCAGTAAACACGATTTAACATTGCAACGTCTGTATTCCCGCGTCTGCGCGTACAGAGATT
+
#8@CCFEG9FGGGGGGGGFGGFGGGGGGGGGDFGFGGGGGGGGG##9:##:CFFGGGGGGGCF@FAFGGGGGGFGFGDGGGGGGC:FGGGGGGGGGGGGFGGCC:EBGGGEFC@<BFAF:FEFGG<FCF:7@FFFFDFG@FGFGG8>DEEFFGGGG?DFFGF,==8@ADF;3,,77,,7=EFGGFFFFFCCCCGGG>C**DFCFG7<<,8*+2+1,2:8=C<<=76F;*8)585)237;C*5>5*<+7?++0)5>>*)*0*012*++0*)10>CCCF)*3-4131:06,)-(0((2*6(-)
@M03506:14:000000000-AKVR1:1:1101:9118:1208 2:N:0:46
NCGGACTACCCGGGTATCTAATCCCGTTTGCTCCCCTAGCTTTCGCGCCTCAGCGTCAAGAACAGGCCAGGAAGTCGCCTTCGCCACTGGTGTTCCTCCCGATATCTACGCATTTCACCACTACACCGGGAATTCCACTTCCCTCTCCTGCCTTCGAGTCGATCAGTATCGAATGACCCTCCCCAGTTGAGCCGGGGGCTTTCACACTCGACTTGAACGACCGCCTGCGCGCTCTTTACGCCCAGTAAATCCGGACAATGCTTGCCACCTAACTATTACCCCGGCTGCTGGCCCGTAGTTC
+
#8BCCGGGGGGGGGGGGGGGGGGGGGGGGGGGGGGGGGGGGGGGGGGGGEGGGGGGGGGGGGGGGGGGGGGGGGGGGGGGGGFEGGGGGGGGGGGGGGGGGGGGGGGGGGGDFGGGGGGGGFGGGGGGGGGDGGGGCFGGGGGGGDFGGGGGGAFGEFDGGGCFGGGGCGGGGGGGGFFFDGGGGGFGF9?DF*C>EGCEF*;CGGGCGFGCEDCGGFF=5D5CG9)<*775)05>>FF8EE</*0<*+<FFFF3C)4*+)*9**++1C@*))*+0<<9F(((,2(,0,)(-)(,1758)-
@M03506:14:000000000-AKVR1:1:1101:18365:1216 2:N:0:46
NCGGACTACTGGGGTTTCTAATCCCGTTTGCTCCCCTGGCTTTCGCCTCTCAGTGTCAGTTATGGTCCAGAATGCCGCCTTTGCCACCGGTGTTCCTCCAGATATCTACGCATTTCACCGCTACACCTGGAATTCCGCATTCCTCTCCCACACTCAAGCCATCCAGTATCAGACGCAGTTCCCCAGTTAAGCTGCGGGACTTCCCGTCCGACTTAGTTGGCCACCTACAGACCCTCTACCCCTAGTAATTCCGAACAACGACTGCCCCCCCTGTACTACCGCGTCGTAGTGCCAGTTGTTA
+
#8ACCGFGGGGGGGE+BFGGFA9CF@FGGGGGGGGGGF@EFGFFCGGGG8FCFGGGGGGAAEGGGFFCEEAFGFGGCGGCG<@F,CFGGGGGGGGGFFFCDGGFGGCCCFE@:FGGGFFEEEGGGGGGDBECEF9FFE:+@EE9;DCFFGGGDGGFG8FFFCFGGG>;8=;FFFECECC=>CEGFC:9:@>CEC,@EG**4C9,8;,*4*78C<E,BDBF<2?/7*)066@F35A*/*;+/1*2;CCA1++1;5C<C04*).8>7:C3=5D35<C+3)*2((-,-(-)(.44*))0**-,6
@M03506:14:000000000-AKVR1:1:1101:10781:1234 2:N:0:46
NCGGACTACTGGGGTATCTAATCCCGTTTGCTCCCCTGGCCTTCGTGCCTCAGCGTCAGGAACTGTCCAGAGACCCGCCTTCGCCACTGGTCTTCCTTACGATCTCTACGCATTTCACTGCTACACCGTAAATTCCAGTCTCCTCTCCAGTCCTCAAGCACGGCAGTATCGAATGCAGTTTCGGAGTTAAGCTCCGAAATTTCACACCCGACTTACCGCGCCGCCTACGCACCCCTTCCCCCCAATGAACCCGAACACCGCTTGAGACCTCTCTATTCCCGCGGCTTCCTGGCCCCAGTTC
+
#8ACCGGGGGGGGGGGGGGGGGGGGGGGGGGGGGGGGGGGGGGGGGGGGGGGGGGGGGGGGGGGGGGGGGGGGGGGGGGGGGGGG7FGGGGGGGGGGGCFF@EGGGGCGGGGGGGGGGGGGGFGGGF:FFGGGFGGACFFFGGAEDFFFFDADFGGGFGGGGGGCCEFFFE7D=8,9DFGGGGD6>8AA,;93DFDG5CCFGDAC;AEGG*;>99FG<?/97)=C*.8CG)*>5):/*)*==CCC6+/++*0)./7<(1*.))*0+**/09*)2<0<)*9(43((,())*-(0((/).5))
@M03506:14:000000000-AKVR1:1:1101:22194:1257 2:N:0:46
NCGGACTACCGGGGTTTCTAATCCCGTTTGCTCCCCTAGCTTTCGCTCATCAGCGTCAATCTCGGTCCAGGATGCCGCCTTCGCCACCGGTATTCCTCCAGATATCTACGCATTTCACCGCTACACCTGGAATTCTGCATCCCTCTCCCGAATTCAAGCCATCCAGTATCGGATGCAGTTCCCAGGTTAAGCCTGGGGATCTCACATCCGACTTAGTTGGCCGCCTACGAGCCATTTACGCCCGTTAATTCCGAACACTGCTCGCCCCCCCCGTATTACCGCGGCCGCGGGCCCGGCGTCA
+
#8BCCGGGCCCGDGFGGGGFGGGGGGGGGGGGGGGGGGGDGGGGGGGGGEGGGGGG>FG9EGFFFC@FGFFC<FGGGCGE,FFCFDGGDGEGGGGGFGGEFGFFG9FGGG+C?CFCC<<FFGGE<FGCFE<=FFCF?FGFG88DDFF,DEGGE8=,@8,68AEFFGGFFF6@64+,,@,,5<6,@:CEC@>DEGGGFC*488EFEG,<4:*)=*,11=FGC6<CC*:A=DF*:)+293+CECC))*;5+2+96>5)9(*01***1**0*770./:8+)/+4(2((,4),56(),-/75,((
@M03506:14:000000000-AKVR1:1:1101:15193:1263 2:N:0:46
NCGGACTACTGGGGTATCTAATCCCGTTTGCTCCCCTGGCTTTCGCTCCTCAGTGTCAGTGTTGGTCCAGGGTGCCGCCTTCGCCACCGGTGTTCCTCCAGATATCTACGCATTTCACCGCTACACCTGGAATTCCGCATCCCTCTACCAACCTCCAGCCATCCAGTATCAGCCGCAGTTCCACAGTTACGCTGAGGGATTTCCCGTCCGCCTTAGTCGGCCCCCTCCGTGCCCTTTCCCCCCAGTAATTCGGAACATCGCTCTCCCCCCCTGTATTACCGCGCCTCCTCGCACATCGTCT
+
#88AA@FFEGEDFFF@CFDCED<CF;FF,CFDFGD,CCD<FEG9CC,;@FFEDEAFECCFGFCF?@CFFCE,:,8EF@CFFFGDF,?8C7F@FFGGGEEFF9,559?9EDF7@BEF<E<FEG>4?E=FF8,9CF;F?CC:F8@E8,,@EF,++6@@B@FGCE,6,@,7,7,@,@>>++@333,7,3,,7=>C**5351:9D*D744:E*)/***5,4::??*)*/5)5C*27*;6C@GF+31)99++0++<)))/5*)2*8>5/*0;5:3)))2003)9A,313((,7()(-)-(*)0(((
@M03506:14:000000000-AKVR1:1:1101:18574:1267 2:N:0:46
NCGGACTACCGGGGTTTCTAATCCCGTTCGCTCCCCTGGCTTTCGCGCATCAGCGTCAGTGTCAGCCCAGCAACCCGCCTTCGCCGCAGGTGTTCCTCTCGATATCTACGCATTTCACCGCTACACCGAGAATTCCAGTTGCCCCTTCTGCACCCCAGTCGCACAGTATCAGTTTACCTTTCCGAGTTAAGCCCGGAGATATCACAACTGACTTGGGCTGACCGCCTACGCGCCCCTTACGCCCCGTCACTCCGACCACTGCTCGCCCCCCCCGTATTACCGCAGCCGTTGGCTCGGAGCT
+
#88@CFGGGGGGGGCFFGFGGEFEFCGGFGGC@FGGGFDGFGGGGGGGGEE?FCGGGCEGCFGEFFC@FGGGFGFGEGEDDG<FEEGFEGGEFEGFED,E?FGFECEFG@FF@@<EEGFEG+CFGGGG+:@+=3CF,CC3,6C8@D8@>,@F,,;+6:@E:9:CEECC25DFF7,6BFGFB2C5::F57@;CFCB8*2*2+++5;+=EC*2;?+++**)=458CD97)C3)/9>5<:D4A5ED))1;5C*+9<)9)1-*0)1**1**)/77))/2/*(*<)41(-(()-0-,)(,1))(((
@M03506:14:000000000-AKVR1:1:1101:15311:1301 2:N:0:46
TCGGACTACTGGGGTTTCTAATCCTGTTTGCTCCCCACGCTTTCGCGCCTCAGCGTCAGCATTGGCCCAGCGAGCCGCCTTCGCCACCGGTGTTCTTCCCGATATCTACGCATTCCACCGCTACACCGGGAATTCCACTCGCCTCTACCAAGCCCTAGCCATGCAGTCTCACCTGCAGCCCCGGAGTTGAGCCCCGGGATTTCACAAGTGACTTACACGGCCGCCTACGCGCCCTTTACGCCCAGTGATTCCGGGCAACGCTCGCACCCCCCGTATTACCGCGGCTGCTGGCCCTGAGTTT
+
CCCCCGGGGGGGGGCEGGGGGGGGGGGGGGGGGFGGGEGGGGGGGGEGGGGFFGGGGGGGGGGFGGGGGGGGGEGGGGDFGGGGGDCDC@FEFFGGGGGGGGGGGGGGGFDGGGGGFGFGGGCF9FFEGDGGFCGECGGGFGGGGECGGFC6D*@EFFGGCGCC?3@DEFGGC,,D?86@EGGBC5CC;@+<CFGEGDE5C=F7C:F=@F+3+*207C@C3C3:377)*70:CB554FF88EC31<+/0++9/0)//->*0).15*8>E>)<)11*06@9((40;BB34)50)-(1.8-))
@M03506:14:000000000-AKVR1:1:1101:18170:1301 2:N:0:46
TCGGACTACCCGGGTTTCTAATCCCGTTTGCTCCCCTGACCTTCGTGCCTCAGCGTCAGGAACTGTCCAGAGACCCGCCTTCGCCACTGGTCTTCCTTACGATATCTACGCATTTCACCGCTACACCGTAAATTCCAGTCTCCTCTCCAGTTCTCAAGCACGGCAGTATCGAATCCAGTTTCGGCGTTAAGCTCCGAGACTTCACCCCCGACTTGCCGCACTGCCCACGACCCCTTTCCACCCAGTAATCCCAAACTACCCCTGCCCCTACCGTCTTACCTAGGCTGTGGCAACGTGGTTC
+
CCCCCGGGGGGGGGEGGGGFGGGGFGGGGGGFGGGGGFGGGGGGGGG@F<F<FFGGGGG?8FGGFGGCGGGGGGGFGGGGGGGDG7FF@FDFGGGFCECFFFFGDDFGGGG7F:EA<FC7>:FFGGGGGGCDF,?F<DE:;AEE8,,6@,3,@E8F9FGGG638CE,@==@F@F+323CC97++**@CC@;BE88?8C*12=C,5,/477)9C<;+;)5/>)*22*0=C5)25))*4**++*1**++0:+<9/)***)**0))**2;.*.*).**/2)1<2),(()(.()((*((1)04:)
@M03506:14:000000000-AKVR1:1:1101:13826:1312 2:N:0:46
TCGGACTACTGGGGTTTCTAATCCCGTTCGCTCCCCTAGCTTTCGCGCCTCAGCGTCAGTGTCAGCCCAGCAACCCGCCTTCGCCGCAGGGGTTCCCCTCGATATCTACGCATTGCACCGCTACACCGAGAATTCCAGTTGCCCCTTCTGCACTCTAGCCCCGCAGTATCGGCTGACCTTTCCGGGTTAAGCCCGGAGATGTACCAGTCCACTTGAGGTGGCCTCCTAATCGCCCTTTTCCCCCTGTAAATCTGCACATCGGTTGCCCCCCCAGTCTTACCGCGGCTGTCGGCGCGGAGTC
+
CCCCCGGF9EFE876@FGGCFFG,ECGGEGG;E@FGFC<EEFF9CCBFC:FCGFFEC@B@CCEGFG?FF8FFGEFFGEDGGFDGDG+@FG+=CEF8,4,4@@FFGG9FF7:BFG,,C<<>FGCCGGGGGGGDFFCDFAFAF9DFF+>D9BFCF75@93@:>:*@CC:D7,*>*DCC7,,>;;CCEE*=5C@96*1?8CC6+311140++*+*4+5+**/2**90*9)*+**//83)4<*<+39<<*3*A:+***2:*)*0..7*/*0/277.)*0+3)/<(-(,6,7)(*,(.((153(-(
@M03506:14:000000000-AKVR1:1:1101:22620:1332 2:N:0:46
TCGGACTACTGGGGTTTCTAATCCTGTTTGCTCCCCTAGCTTTCGTGTTTCAGCGTCAGTAATGGTCCAGTGCGCCGCTTTCGCCACAGGTGTTCCTCCTGATATCTACGCATTTCACCGCTACACCAGGAATTCCACTCACCTCTCCCATACTCAAGCCCGGCAGTTTCGTGTGCAGACTTCAGGTTGAGCCTGAAGATTTCACACACGACTTACCAAACCGCCTACACACCCTTTACGCCCAATAACTCCGAACAACGCTTGCCCCCCTCGTATTACCGCGGCTCCTGGCACGACTATT
+
CCCCCGGGGFGGGGF7FFGGGGGGGFGGGGFGGFFFGGFFGGGGGGGGGFGFFGGGGGCFGGGFGGGGFEFFGGGGGGGGGGDEGDGGGGEFGGAEFFFFFGGGGGGGGG>BCEGGGG<FGGGGGFGGFG+A:EE9,AAFDCE,66DFD@FFFD?=>9,DF6>EGGFGFGEGGFCFGG7,6DGFFFG,@B7,@8,@,@7=AGFFCFA*;C*9;C7<21):55)?8C55FG4CC)20)+;3**8C3*+20+56)857)(*1)7)1*+<)?:)8)1*;+.=+1(((,((8:)53),-*0)(.)
@M03506:14:000000000-AKVR1:1:1101:9640:1337 2:N:0:46
TCGGACTACCGGGGTTTCTAATCCTGTTTGCTCCCCACGCTTTCGCACCTCAGCGTCAATATGTGTCCAGTAAGTCGCCTTCGCCACTGGTGTTCTTCCGAATATCTACGAATTTCACCTCTACACTCGGAATTCCACTTACCTCTCCACAATTCTAGCGATGCAGTCTAAAAGGCAATTCCGGAGTTGAGCCCCGGGCTTTCACCTCTAACTCACAAAGCCGCTTACGTTCGCTTTACGCCCAGTAATTCCGAACAACTCTAGACCCCTCCGCATTACCCCGGCTGTTGGCCTGGCACTA
+
CCCCCGGGGGEGDGGGGGCFGGGGGGGFFGGEFGGEGGGGEGGFEEGGG8EFGGGGGGGGCFFE<FAFGGGGGGGGGGGGGGGEGFFGGGGGC@FGFGFGEFFDFGGFGGGGGCFGFGGGDGFFGG<EGCGCFFGAFGGGGGGFGGGGGFFGG,=@D8DECFCGG9EFG,@FFFEFF?EDFF?BECGGGGGGGFEEGGGEG*2>D,969DFCF+1>DF)0?*:*)/8A5;)29))*6+A5C:)987@*3@F4637CD7<+*7***3<)?)7>3*2C*.69(42(49())*(.6.8C5)).)
@M03506:14:000000000-AKVR1:1:1101:18654:1340 2:N:0:46
TCGGACTACTGGGGTATCTAATCCTGTTTGCTCCCCTAGCTTTCGTTCCTCAGCGTCAGTTGCGGTCCAGCCAGCCGCCTTCGCCACGGGTGTTCCTGCAGATATCTACGCATTTCACCGCTACACCTGCAATTCCACTGGCCTCCCCCGCACTCAAGCACGGCAGTTTCGGGAGCAGCCCCTGAGTTAAGCCCAGGGATTTCACCCCCGACTTGCCGCACCGCCTACGAACCCTTTACGCCCAGTAATCCCTAGCAACGCTGCCCCCCTACGTCTTCCCGCCGCTGCTGGCCCGTAGTTC
+
CCCCCGGGGGGGGGGGGFGGGGGGGGGGGGGGGGGGFFGGGGGGGGGGGGGGGGGGGGGGGGGG>FGCF8FGGGGGGGGGGGGGGDGGEGGGGGGGGGDGGGGGGGGGGGG7FEGGGGGGGGDFFGGGGGGG=FGFGGG8AFGFG,@EEEGDGEGGGCFGG7EEEGGFGGGCCC5EGGGGGGGC?,>9C9@FCC58C=8,<*B,BF57:8D5:C9@>3B5C<C5D55@594CC@)>,*9*85D*130*<++))*2*24>>>).)9;5>:.*839;8@)9C(1(-2(-5.9(()-()0)-5)
@M03506:14:000000000-AKVR1:1:1101:18568:1343 2:N:0:46
TCGGACTACTAGGGTTTCTAATCCGGTTCGCTCCCCACGCTTTCGCGTCTCAGCGTCAGTTGCAGGCCAGGAAGCCGCCTTCGCCACTGGTGTTCCTCCAGATATCTACGCATTTCACCGCTACGCCTGGAATTCCGCTTCCCTCTCCTGCACTCTAGCCAGGCCGGTTTGCAATGCATTTTTCCGGTTGAGCCGGAAGATTTCACACCACACCTAACCAGCCGCCTACACGCGCTTTACTCCCCTTAACTCCGGATTACGCCTGCCCCCTCCGTACTACCCAGGTCCTTGCCACCTTGTT
+
CCCCCGGGGGGGGGGGGGGGGGGGGGGGGGGFGGGGGGGGGGGGGGGGGGGGGCCGGGGGGGGGGGEGGGGGGGGGGGGFEGGGGDGFGGFGGGGGFGGFGGGFGGGGGGG@FGGGDGGDG@CEGGGGGB<>>FGGGGEGFFGAF8FGGGFDDED3D,>EGGCD8@>8C>5FGFFFGACFFGGDG**=C@BDF:CCE5/4,=;99CC+/*2;EC?6CGFF**<=3C5):4?/1)7)37*<+077*2290++0/.>15(*+)0.2*2;)A:5)89:**(1<(()((.)*)*)(0))*)).-.
@M03506:14:000000000-AKVR1:1:1101:11685:1343 2:N:0:46
TCGGACTACCAGGGTATCTAATCCCGTTTGCTCCCCACGCTTTCGCGCCTCAGCGTCAGTACCGGTCCGGTGAGCCGCCTTCGCCACTGGTGTTCCTCCCAATATCTACGCATTTCACCGCTACACTGGGAATTCCACTCACCTCTCCCGGTCTCAAGCAAAGCAGTTTGGACGGCAGTTCCTCGGTTAAGCCGAGGGATTTCACCATCCACTTGCCAAGCCGCCTACGCCCCCTTTACGCCCAATAATTCCGAATAACGCTTGCCCCCTCTGGTTTACCGCGGCTGCTGGCACCGAGTTA
+
CCCCCGGGGGGGGGGGGGGGGGGGGGGGGGGGGGGGGGGGGGGGEGGGGGGG?GGGGGGGFGFGGEGGGGEFGGGGGGGGGGGGGGGGGGGGGGGGGGGGGGGGGGGGGGGGGGGFFGGGGGGGGGGGGGGGGGFGGG,D:FGEGFGGFGGGGEGCCGFF?FGGGGGGGGD:FGCGECGGGGGGGGGGECFFGGGEE=EF67CFCG?26CCGCGCCFFA:FC<EDC>F5)):D@.73***/EGCG6E?++<F4)9*9:F5@)7*9@FFE)<<)*+3*(19690(,-(0,),4)<()))-(.
@M03506:14:000000000-AKVR1:1:1101:16821:1354 2:N:0:46
TCGGACTACTCGGGTTTCTAATCCCGTTTGCCCCCCTGGCCTTCGCGCCTCAGCGTCAGGAACTGTCCAGAGACCCGCCTTCGCCACTGGTCTTCCTCATGATCTCTACGCATTTCACTGCTACACCATGAATTCCAGTCTCCTCTCCAGTCCTCAAGCACCGCAGTATCGAATGCAGTTTCGGAGTTAAGCCCCGAGATTTCACACCCGACTTACGGCGCCACCTCCACACCCTTTACGCCCAACGAACCCGAACAACGCTTGAGACCCCTGTCTTACCGCGGCCGCTGACACGAGGTGA
+
CCCCCGGGGGGGGGGGGGGGGGGGGGGGGGGGGGGGGGGGGGGGGGGGGGGGGGGGGGGGGGGGGGGGGGGGGGGGGGGGGGGGGGGGGGGGGGGGDFBFGGGGDFGDGGGG7EGGGFGGGGGGFFGG?FGCFFGGDCEFGGGGG;EEGGFGGDGGGGGGFG=68CGG=FCFGCC9:CF9E7EGC6ECGGGGG8@CEEGFFGC:DFF7>DGGGD7E4957DDGGGG)5ACAECDFC4*98CEGGF*25>*:3))9CD0<*))./*+/92)1>F*+0+687(4611((.7>(4*,()0.-(.
@M03506:14:000000000-AKVR1:1:1101:21727:1362 2:N:0:46
TCGGACTACCTGGGTATCTAATCCCGTTTGCTCCCCTGGCCTTCGTGCCTCAGCGTCAGGAACTGTCCAGAGACCCGCCTTCGCCACTGGTCTTCCTTACGATATCTACGCATTTCACCGCTACACCGTAAATTCCAGTCTCCTCTCCAGTCCTCAAGCACGGCAGTATCGAATGCAGTTTCGGAGTTAAGCTCCGACATTTCACACCCGACTTACCGCGCCGCCTACGCCCCCTTTACGCCCAATGTATCCGACCACCGCTTGAGCCCTCTGTATTCCCGCGCCTGCTGGCACTGCATTT
+
CCCCCFEGEGG9FGGFFCFDGGGCGGGGGGGGGGGGGGDDGGGGGGGGF,CF<FEFGGGGGGGGGGGGGGFFDGGGGGGGGGGGGGGGGGGEFEFGGEFEC<FFFFFGGCDFGEFFGGG7FCCFCFGCFGCFGGGCG,ED,@EFC,@?AEF9=EFEC8DDFGCE>+@3@CCD,@8DDF9AEEC6+@@@FCFFAGFEG*4;=CCGGFC7?C*4:5,,2*?E)9)=7C))*))19)70.27:=*7D*:+*3+09BB))/(**.>)**3+0*74))22<7)*2((4(48(.(0((05(***-.)
@M03506:14:000000000-AKVR1:1:1101:22602:1370 2:N:0:46
TCGGACTACCGGGGTATCTAATCCTGTTTGCTCCCCTAGCTTTCGTGCCTCAGTGTCAGGAGTTGTCCAGGGACTCGCCTTCGCCACTGGTGTTCCGCTTGATATCTACGCATCTCACTGCTACACCAAGCATTCCAGTCCCCCCTCCAACCCTCGAGCAAGGTAGTTTCCAATGCCATTTCGGAGTTGAGCTCCGAGCTTTCACATCCGCCTTACCCAACCACCTCCCACCCCTCTACGCCCAGGTAATCCGAACAACGCCTGGGCTCACCTCATGCCCGCGGTTCCTGCCTCGGAGGTT
+
@@CCCGGG@FGGGGB-FEFDF@D<FDGGGGGFGD<F@@FFGGGGGGGG,@FFGGGGEFGFGGGGGGFG9EFE<DFC@CCEFGGDC6F<=6BCFGGGG7?FBCEFFFGGGGG7F7FFAFGGGDEGGGGCE:7<9E=@?A=FFBEG==+@BF,=+1DE+ACC8F6D,66@@D9DF7B??FFCE5@CC*@CGCDCCFG58C59D+>F:,=977*:ADAC8;*49C4F*2))1*)*7>3*:*+*:73*1*>*3+0/))*))(1*0).9*8/);?>5?*+<+)9?80((,(().107*,4*0)(((
@M03506:14:000000000-AKVR1:1:1101:9359:1371 2:N:0:46
TCGGACTACTGGGGTTTCTAATCCTGTTTGCTCCCCACGCTTTCGCGCCTCAGCGTCAGTCTCGGTCCAGAGCGCCGCCTTCGCCACCGGTGTTCTTCCCAATATCTACGAATTTCACCTCTACACTGGGAATTCCACGCTCCTCTCCCGATCTCTAGCAACCCAGTCCCAGACGCACCTCCCAGGTTAAGCCCGGGGCTTTCACGCCTGACTTGAATCGCCGCCTGCGCGCCCTTTACGCCAAGTAAATCCGAACAACGCCCGCCCCCTCCGTATTAACGCCGCTTCCCGCACGAAGCTA
+
CCCCCGGGGGGGGGGGGGGGGGGGGGGGGGGGGGGGGGGGGGGGGGGGGGGGGGGGGGGGGGGGFGG:EFFGGGGGDG@GGDGEEDCF>@@FEGGGGGGGCFGGG9FGFGGGGGFGAFGFGGGGCGF9FDG8FFFGFGDGEDEGGAFGGGGGGGGGFFGFFGGGEG>EGGFFFGGGGGGGFGGGGGGGF9CFGG5E*:EE5C<CG55=*/CGGGGCGGFGFDC/95@>CC)5)).987=CD5))/0+/2+36).CDG09*7))9CE8:E>37>/*0<)*<?((49,4).)-()(,/08(..
@M03506:14:000000000-AKVR1:1:1101:16633:1379 2:N:0:46
TCGGACTACTGGGGTTTCTAATCCCGTTTGCTCCCCACGCTTTCGCGCCTCAGCGTCAGGAATTGCCCAGAGACCCGCCTTCGCCACCGGTGTTCCTCCCGATCTCTGCACATTTCACCGCTACACCGGGAATTCCAGTCTCCTCTGCAACCCTCAAGAACAGCAGTATCGATCGACGTTCTTCGGTTGAGCCGAAGGATTTCACGACCGACTTGCCATCCCGCCTACGCGCCCTTTACGCACAGTAATTCAGAGCAACGCTCGCCCCCTCTGTCTTACCCCCGCTGATGGCCAACAGTTT
+
CCCCCGGGGGGGGG:FGFGGGGGGGGGFGDGEF?FGGGGDGEFFFGGGEEGGGGGGGDFG<EGFEEFGD@AF,FFFGDGBFGCFF7FGED>FFGFGFGFDCCCF,CF?FEEGGFGGGGGGDCCEF<AFC3@:FDGGGFGGFFGGC>DFFGD?>:DE8CF?FGDFCD;,7DBFGG@5**=*,4=;8C?EGG78CGED55F+<7F7F=EGG5C3*:++;>=C<**2/1>?*C357;)247**1*1)*++7:C:*1**0>?C555))1*28::C4<>FFC)1<((-(-(())*)(0((*)))))
@M03506:14:000000000-AKVR1:1:1101:20799:1408 2:N:0:46
TCGGACTACTGGGGTTTCTAATCCCGTTTGCTCCCCACGCTTTCGCGCCTCAGCGTCAGGAATTGCCCAGAGACCCGCCTTCGCCACCGGTGTTCCTCTCGATCTCTACACATTCCACCGCTACACCGGGCATTCCAGTCTCCTCTGCAATCCTCAAGAACGGCAGTATCGATCGACGATCGTCAGTTGACCCGCGGGTTTTCACGACCAACTTGCCATCCCCCCTACACGCCCTTAACCCCACGTAATCCCGAACACCGCTTGCCCCCCCGGCTTACCCGCTGCTGCTGCCACGAGTTCT
+
CCCCCFGFGGGFGGGCGGDC,EFCEFGGGGF,CFFEDGGGGGGC7,@F:6@FGGGEDFG?8CFCAFGGGGG88<F@@=FGGFGGG7,,@F@:FGDD,B,BCED,<<EAFED,FF,CFF8+6++>FFGCE@++A,=,A<3EED,,,@8DD>,=BDAEE,,,,+6:+3:,7;**,33:C***6*4,1=<,,2,2=:*=8E*/=*1+>/***17DF70+2*9C77*2)))0+2)**))0)**+2:*))20)/0<)7B)//,*183)1C6<)*7))0)*:24/7(((-3>)*)/)./)(1.)(6)
@M03506:14:000000000-AKVR1:1:1101:16859:1434 2:N:0:46
TCGGACTACTGGGGTTTCTAATCCTGTTTGATCCCCACGCTGTCGCGCCTGAGCGTCAGTAACGGGCCAGTGAGCCGCCTTCGCCACCGGTGTTCTTCCCAATATCTACGAATTTCACCTCTACACTGGGAATTCCACTCACCTCTCCCGTACTCAAGCCTCCCAGTCTCAAAGGCAGTTCCAGAGTTGAGCTCTGGGCTTTCACCCCTGACTTGAGAAGCCGCCTGCGCGCGCCTTACGCCCATTCATTCCGAACAACGTTAGCCCCCTACGTATTACCCCGGCTGCTGGCACTAAGCTC
+
CCCCCGGGGGGGGGGGGGGGGGGGGGGGGGGGGGGGGGGGGGGGGGGGGGGGGGGGGGGGGGGGGGGGGGGGGGGGGGGGGGGGGCGGEG=FGGGGGGGGGGGGGFEGGGGGGGGFGGGFGGA?EGGGGGGGGGFGA9>A:FGFGDDFGEGGGGFFF,@=B,,@<CEEFE9FGGGGF>7@EF:BEEF<9ECE>?F7DFC,,AD?EFFGCGD6<DE7*9=6C??EGG:5EGA555)9?668EGD**++1<<9*))/)13<*0)0*:8;>*3*07CC9<4F9(((-,(,5))410,(*)/(6)
@M03506:14:000000000-AKVR1:1:1101:21095:1448 2:N:0:46
TCGGACTACCCGGGTTTCTAATCCTGTTTGATCCCCACGCTTTCGTGCCTCAGCGTCAATATCTGTGTAGTAAGCTGCCTTCGCAATTGGTGTTCTATGTCATATCTAAGCATTTCACCGCTACATGACATATTCCGCTTACCTCCACAACATTCAAGACAAATAGTATCCATGGCAGCTGTTGAGTTAAGCTCCGAGATTTCACCACGGACTTACCTGCCCGCCTACGCACACTTCAAACCCAGTAACTCCGGATAACGTCTGCTCTCCCAGTATCACCGCGGCTGCTGTCCCGCAGTTA
+
CCCCCGGGFFFGDGGGGAFFFGGGGGGGGGDFGGGGGGDGGGGDGGGEGGGGGCEFEGGGGGGGGFDGGGGGFGGGGGFD9FFDEGC9FFFFFGGGDGGFGGGGGGGGGGCCGFCGGGC@EGDG=E9=FFGF;FEGFFGFDFFFGGC,DC+DF8DFC8BF88B,@EFC::==F=DGGGGG,,2>CDFFDGCC9,=++1+9;9:A:7,+:*09*;CF*=9,?*;*;/:649/C)02;*:6;,*2>*=+++++2.)<*:3**2.)/1+5+5878)*+00)**,-2((,4>)6))0.()))--)
@M03506:14:000000000-AKVR1:1:1101:20443:1486 2:N:0:46
TCGGACTACCCGGGTTTCTAATCCTGTTTGCTCCCCACGCTGTCGCGCCTGAGCGTCGGTAACGGGCCAGTGAGCCGCCTTCGCCACTGGTGTTCTTCCGAATATCTACGAATTTCACCTCTACACTCGGAATTCCACTCACCTCTCCCGTACCCAAGTCCTCTAGTCTCAAAGGCCGTTCCAGAGTTGAGCTCTCGGCTTTCACCTCTGCCTTGAAGGACCGCCTGCGCGCGCTTTCCGCCCCGGAATTCCGTACAACTCTAGCCCCCTTCCTTTTACCGCGGCTGCTTGCCCGATCTTT
+
CCCCCGGGGGFEGGFFEECF<FGGGDGGGGGAFGGGGGGGGGFGFGGGGG@C@CEFGEEE@@EFFFFG7FGGGGGGGGGGGGGGG:FEGFFCFGGGFFF@C+?+BAFFFGDGGCE95EEEFFGFGG9=FC@FD@F9FF;DCBFFF?GGFCDC+:9EC?EGGGC7ECF3@D;3@EGCC:E:DD,>DFCC2,,4,DC,=5*4=9;BFG?,=<*0A+,3C>)*;/9=CC.87)=E<))13*1*;:<9/**)2++/))1*1<<27*0*:8A)*707)*++0)/<((,-4-234*5()41<5)()-
@M03506:14:000000000-AKVR1:1:1101:12637:1492 2:N:0:46
TCGGACTACTCGGGTTTCTAATCCTGTTTGCTCCCCACGCTTTCGCACCTCAGCGTCAGTAATGGACCAGTGAGCCGCCTTCGCCACTGGTGTTCCTCCGAATGTCTACGAATTTCACCTCTACACTCGGAATTCCACTCACCTCTTCCATACTCGAGATACCCAGTATCAAAGGCAGTTCCAGTGTTGAGCTCCTGGATTTCCCCCCTGACGTAACTATCCCCCTCCGTGCGCTTTACGCCCCGTAATTCCAAACAACCTCTCCCCCCTCTCTTTTCCCGCGCTCTCGGTCACGCTTTTA
+
CCCCCFBDFFGDD>FCCEFAFGFGFFGGGGGFGGDCFEEEGGGFGGGEGEC,CAC@FCFFFGGGGGGGGGFFFDG@B+@@CFG:FEE8FGDGGGD9@<EE7:CFA<,CA<FGFGBFGFAEFGGGFFDGGGG@FGGGD9=F,@E,DDECFEFGGAECFEC?DGFF8=@,,@ACG8>?DE=F,DE;,4@C,@,@,5,,,14ECD7,EC5@**0**/41*5+,28*/)1)/4:)*9).247@55C3))2*2*++1*/**/49*))**2*2)*01.)*+03)1236(((((1()(().-*)0(5)
@M03506:14:000000000-AKVR1:1:1101:9474:1571 2:N:0:46
TCGGACTACTGGGGTTTCTAATCCTGTTTGCTACCCACGCTTTCGTGTCTCAGCGTCAGAAGTGGTCCAGAAAGCTGTCTACACCGCAGGCGTTCCTCCTGATATCTACGCATTTCACCGCTACACCAGGAATTCCGCTTTCCTCTCCCACCCTCTAGCACTACAGTTTCCGCCGCACCCTCCCAGTTAAGCCGGGAGATTTCACGACAGACTTAGAGCACCGCCTACACACTCTTTACGCCCAGTAATTCCGAACACCGCCCGCTGCCTACGTATTACCGCGGCCGCTGGCCCGTAGTTC
+
CCCCCGGGGGGGGGGGGGGGGGGGGGGGGGGGFGGGGGGGGGGGGGGGGFGGGGGGGGGGGGGGFGGGGGGGGGGGGGGGGGGGGGGGGGGGGGGGGGGGGGGGGGGGGGGGGGGGGGGGGGGGGGG?FGDGGGGGGGGGGGFGGFGGGGGGGGGGGGGGGGGGGGGGGGGGGGGGDGGGGGEGDGGGGA>FGDGGCEGFFGDFGG=EEG8CGGGGFGF6>DCCDC5A6CAECAFFE7ACECDCCF+7C<FF45<D)(*/)))9C8/>F?7?>FF0<)9?((((4(3>(0(-)-(9:)-6)
@M03506:14:000000000-AKVR1:1:1101:16189:1595 2:N:0:46
TCGGACTACAGGGGTTTCTAATCCTGTTTGCTACCCACGCTTTCGCTCCTCAGCGTCAGTACCGGCCCAGAGTGCCGCCTTCGCCGCCGGTGTTCCTCCTGATATCTGCGCATTTCACCGCTACACCAGGAATTCCACACTCCCCTACCGGACTCAAGTCATCGCAGTATCGAATGGCGTCTCCAAGTTGAGCCTGGAGTTTTCACATCCGACTTACGTAACCGCCTACGACCTCTCTACGCCCAATAAATCCGGACAACCCTTGCCCCCCACGTGTTTCCGCTGCTTCCGTCCCGTAATC
+
CCCCCGGGGDFGGGFGGGGGGGGGGGGGGGGGGGGGGGGGGGGGGGGGGGGGGGGGGGDGGGGGGGGGGGGFFEFGFGGGGGGGGGGGGGEEFGGFFGGGGGGGGGCFGEGGDCFFGGDFCFGGGGGGGGGGGGGGGFGGGGGGGGGGGGEEGGGGGGGFFFGGDD>CE7E@EF?FGGD=C:EF@F6?,,,46,,:;,,,5:9+<E:=CFDCE535:7)0*:**:>)0:<>*/)9D(6/<8:)9752/<7<7<5)*),/1)))220+9*775>)2/0(00),-(,44*-),))((/0)(-)
@M03506:14:000000000-AKVR1:1:1101:14770:1595 2:N:0:46
TCGGACTACTGGGGTTTCTAATCCCGTTTGCTCCCCTAGCTTTCGCGCCTCAGCGTCAAGAACAGGCCAGGAAGTCGCCTTCGCCACTGGTGTTCCTCCCGATATCTACGCATTTCACCACTACACCGGGAATTCCACTTCCCTCTCCTGCCTTCGAGTCGATCAGTATCGCGTGACCCTCCCCAGTTGAGCCGGGGGCTTTCACACGCGACTTGAACGACCGCCTGCGCGCTCTTTACGCCCAGTAAATCCGGACAACGCTCGCCACCTCCTTATTATCCACGCTGCCGGCACGCTGTTT
+
CCCCCGGGGGGGGGGFGGGGFFGGGGGGGGGGGGGGGFGGGGGGGGGDGGGGFGGGGGGGGGGEGGGGGGGGGGGGGGGGGGGGGCFGGFGGGGGGGFGGGGGGGG<FGDGGGGFFAFGGFGGFGGGDEEGGCGFGGGGGGGGGG?FFGFGCGGFCGG?FGDCGGGCF;A8@3@>CGGGFCG5CE*DC7D:DD:CEEGGDAFG7@7FCGCGGC37CFG4CDG5CD*55*)5C<>:F4**/8/19*3+*3++97)*)9(9*))8)31*0;4*0)0:+3)*+)),(,(-)()-75685))(.)
@M03506:14:000000000-AKVR1:1:1101:14033:1628 2:N:0:46
TCGGACTACTGGGGTTTCTAATCCCGTTTGCTCCCCTGGCCTTCGTGCCTCAGTGTCAGGAACTGTCCAGAGACCCGCCTTCGCCACTGGTCTTCCTTACGATCTCTACGCATTTCACTGCTACACCGTAAATTCCAGTCTCCTCTCCAGTCCTCAAGCACCGCAGTATCAAATGCAGTTTCGGAGTTAAGCTCCGAGATTTCACACCTGACTTACGGCGCCACCTACGCACCCTTTACGCCCAATTAAACCGAACAACGCTTGAGACCCCTTTATTACCGCGGCCGCTGGCCCAGATTGA
+
CCCCCGGGGGGGGGGGGGGGGGGCGGGGGGGGGGGGGFGGGGGGGGGGGGGGGGGGGGGGGGGGGGGGGGGFGGGGGGGGGGGGGGGGGGFGGGGGGGGGGGGGCGGGGGGGGGGGGGGGGCFGG<EFBFGGGGGGGGGGFGGGGFGGAFEFFGGG?AGFFGEGGDGGGGCG9FCFGFFFGGGDCEEGGGGGGGGGEEGGGCFCFGG*7CGFCEFGG4@5CG:E<F;;=4:CC5A<=+1*;C5C3*1+4+>A>B39)(**0>3**0***)/5)0:@7:F98>F>(,(84)9(.23/)*.,)
@M03506:14:000000000-AKVR1:1:1101:20526:1643 2:N:0:46
TCGGACTACTGGGGTATCTAATCCTGTTTGATCCCCACGCTGTCGCGCCTGAGCGTCAGAAACGGGCCAGTGAGCCGCCTTCGCCACCGGTGTTCTTCCAAATTTCTACGAATCTCACCTCTACACCGGGAATTCCACACTCCTCTCTCGTACTCAAGCTCTACAGTCTCCAAGTCAGTTCCAGATCTCAGCACCGGACTTCCACCCCTTACTTGCACAGCCGCCTCTGCGCCCACTCCGCCCAGTATCTCAGAAATACGCACGCCCCTCTCGCATCATCCTCACTGTGGCTCCTGCGTCC
+
A@C8CGCG9FFG8FGGGF9C<EFEGGGFEFC,F@<CE:@:@CC<DFEFF@DCD<@@FCFE6C@7F7B+C<FG9CFGC@>@FGEE@,8B=FC+8?EFFA,,,,:,C?FFGF+<F:FA?,4,<,?<98,+==F7,73,5,,8,3,,6,@,@>3+@?,78,E,,@E;,,@D,:,3,@,5,,77,@;,,3,537,D,,,*14;;E+1,,4**4*8*,+5,*08*;*)*/8))+2.:95)*(*)/2*5>*2+*03<**1***)2*00))1/:B*8C<)****)/+-)))(-)*-)(,)-.*)),((
@M03506:14:000000000-AKVR1:1:1101:18885:1647 2:N:0:46
TCGGACTACCGGGGTTTCTAATCCTGTTTGCTCCCCACGCTTTCGTGCCTCAGTGTCAGTATCTGTCCAGGAAGTCGCCTTCGCCACTGATGTTCCTTCCGATATCTACGCATTTCACCGCTACACCGGAAATTTCACTTCCCTCTTCAGTACTCTAGTTGCACAGTATTACGCTCATTACTCAAGTTTAGCCCAGGAATTCCACACCTAACCAATTTAACCACCTACTCACCCCTCCCGCCCTATACCTCCCATTCACCCTCGCACCCTCTTCTTTTCCGCTGCTCCTGGCCCCCACTTT
+
-B@,AEFDAEC7+@FCECCFGGCEE9FCE8FFDF6CFF7C,CFGCC@7,C@F8<EEFF9F9FEG<EDGGF<DC8CFFGGGGG,FG7FF,<<<C<F<BF,B=8B+@EEEF<C:FGFFA,:+@F@FFGFG77++75,9:CDB=@DFF?,D,8C6EDG;>,@:,,6=DFF9:,7,+6=87,,,@,7,,,@,,,,=@:,,@*,4@DFAD,*9?*3917*25=+,=C9CDCFFCF60;86C(*)**29)*3A8+508))+2;)1+.2))1*:)255)*2+0+)*3((-268.9>9325(-)))(.)
@M03506:14:000000000-AKVR1:1:1101:13186:1659 2:N:0:46
TCGGACTACACGGGTTTCTAATCCCGTTTGCTCCCCTGGCTTTCGCGCATCAGCGTCAGTGTCGGCCCAGCAACCCGTCTTCACCTCAGGTGTTCCTCTTGATATCTACGCATTTCACCGCTACACCAAGAATTCCGATTGCCCCTTCCGCACTCTAGCAAAGCAGTATCATCTGACCGTTCCGAGTTAAGCCCGGATATTTCACAGATGACTTGAATTTCCGCCTACGCGCCCTTTACGCCCAGTAAATCCGAACAACACTTGGTCCCTACGTATTACCGCTGCTGCTTGCACTGCGTTA
+
CCCCCGGGG9FGGGGGGGGGGGGGGEGGGGGFGGGGGGGGGGGGGGGGGGGGGGGGGGGGGGGGGGGGGGGGGGGGGGGGGGGGGDGGGGGGGGGGGGGGGGGGGGGGGGGGGEGFCFGGGGGGGAFFGFGGGGGGGCGFGGGGFGGGGGGGGC?DGGD8>EDDFGGFEGGGFEFGGGGGGGGGCCGGG9DEGGCG55*=;:FFGCC6CC7DGGG7;1:,1=?=38>F*).:C).*/+@;EC5**02/<3<@D5CCC7F*.77:7:C@;*27709<2)1+4((,(4,63*)(*.)0*028(
@M03506:14:000000000-AKVR1:1:1101:13085:1666 2:N:0:46
TCGGACTACCGGGGTTTCTAATCCCGTTTGCTCCCCTAGCTTTCGCGCCTCAGCGTCAAGAACAGGCCAGGTAGTCGCCTTCGCCACTGGTGTTCCTCCCGATATCTACGCATTTCACCACTACACCGGGAATTCCACTACCCTCTCCTGCCTTCGAGTCGATCAGTATCGCGTGACCCTCCCCAGTTGAGCCGGGGGCTTTCACACGCGACTTGAACTACCGCCTGCGCGCTCTTTACGCCCAGCAAATCCGGACCACCCTTTCCACCCCCGCCTTACCGCGGCTGCTGTCCCGTCGTTC
+
CCCCCGGGGGGGGGGGGGGGGGGDFGGGGGGGGGGGGFCGGGGGGGGGGDGGGGGEGGGGGGGGGGGGGGGGGGGGGGGGGGGGGDGGGFGGGGGGFFGGGGGGGGGGGGGCFGGGGGGGGFGGGGGEEGGG?F9FCGFGGGGGF>DEGFFEGDD>FFGDGCCDECGGGGEGG>>:C9C8CGGGGG89DBEFFEEEC5EDCGGGG77*:)CDCDCF*7*37C5EGCF>7D@G)7F>>>6C;:><9**)03A775*1)8<*.)0*2++1;3))0)*;?))3(-((((->0).5/<,17:(-(
@M03506:14:000000000-AKVR1:1:1101:21579:1681 2:N:0:46
TCGGACTACTGGGGTATCTAATCCCGTTTGCTCCCCTAGCTTTCGCGCCTCAGCGTCAAGAACAGGCCAGGTAGTCGCCTTCGCCACTGGTGTTCCTCCCGATATCTACGCATTTCACCACTACACCGGGAATTCCACTACCCTCTCCTGCCTTCGAGTCGATCAGTATCGAATGACCCTCCCCAGTTGCGCCGGGGGCTTTCACACTCGACTTGATCGACCCCCTGCGCGCTCTTTACGCCCAGTCAATCCGGACAACGCCTGCCCCCTACGTTTTACTGTCGCTTCTCGCCCGGCTGTT
+
CCCCCGGGGGGGGGGGGGGCGGGGGGGGGGGGGGGGGGGGGGGGGGGGGGGGEGGGGGGGGGG<CFGGGGGGGGFGGGGGGGGEGGGGGGGGG7FGGGGGDGG:FGGFFEG>FGGD<9FEFGGGGGGG77+4=FFGGGGFFGFDF,BFFEGFDGCD+D6D8C3DCFG9CGCFCD6,@:9::5:8:CECE,48EE58CEGD;65<FCF6FG4CGC>9+0>55))27)7>*>>E977>5788C=CDF6+*3<0.)0*1)(/*8)7>*2*)2)18)***2-1+))-((((.)*44),(1)03.)
@M03506:14:000000000-AKVR1:1:1101:9624:1693 2:N:0:46
TCGGACTACCGGGGTTTCTAATCCCGTTCGCTCCCCTAGCTTTCGCTCTTCAGCGTCAGTGTCGGCCCAGCAACCCGCCTTCGCCGCAGGTGTTCCTCTTGATATCTACTCATCTCACCGCCACACCAAGAATTCCAGTTGCCCCTCCCGCACTCTAGTCGAGCATTAGCAGTTGAGCTTTCCGAGCTAAGCTCGGAGATGTTCCAACTGACTGGCACTGACCTCCCACGCCCCCGCTACGTCCAGCAACTCCGAACAACGCAGGCCCCCCCCGTATCACTTCGCACTCTGCGCGGGAGTT
+
6BBCCEEF<D@::6+7@E,@FFGAFCF,EF:FCC@FF8CFFGGE,,,;66E@CD7BC,669<C:+@FEC8F88E6CFCCE,::F,4F@F+94FFD,5,E,C,AF<DF,B5E,,,CAFEG7C++?E@FF,88<B,;AF,EA9D,@CC+=C7+3@7DFF,8<+1:8*,7E,,3,,@,7,?98;>,>*C*4>;,:,51:/**,,1++++46***0028C44AF*2;+8D))0).*)071().12*1/*7+7*0<F))9*7(*2).)))1/5*7C5B712;(*<5).-4(,04*6))-(1))(-(
@M03506:14:000000000-AKVR1:1:1101:18286:1696 2:N:0:46
TCGGACTACTCGGGTATCTAATCCTGTTTGCTGCCCACGCTTTCGTGTCTCAGCGTCAGAAATGGTCCAGTAAGCTGTCTACGCCACAGGTGTTCCTCCTGATATCTACGCATTTCACCGCTACACCAGGAATTCCGCTTACCTCTCCCATCCTCTAGCATTCCAGTTTTCGCCGCACCCTCCCAGTTAAGCCGGGAGATTTTACGACAAACTTAGAACACCGCCTACACACTCTTTACGCCCAGTAATCCCGAACAACGCATGCTGCCTACGTATTATCGCGGCTGCTGGCACAGAGGTA
+
@CCCCGGGGGGGGGGGGGGGGGGGGGGGGGGGGGGGGGGGGGGGGGGGGEGGGGGGGDGEFFGGGCGGGGGGGGGGGGGGGGGGGGGGGGFGGGGGGGGGFGGGFD<FFDGEEGGGGGGGGGGGGGGGGGCDFA;FFEG7FFGEGF=DC8EGFFGGCFGAFFGGGG,>=FGEEEEG>EGGGGCE,>4@FE;9CECEE*C?DGG,DEFEE7CFFF9;8B?CGGGC3*.;A5=EFF+;37A*C>)**3>+:++2))/17(**)))*23+9A?7?7>CC84*<2((-9((08)4:)),*))().
@M03506:14:000000000-AKVR1:1:1101:9915:1705 2:N:0:46
TCGGACTACCGGGGTTTCTAATCCTGTTTGCTCCCCACGCTGTCGCGCATCAGTGTCAGAAACTGCCCAGCAGGCCGCCTTCGCCACCGGTCTTCCTCCGGATCTCTACGCATTCCACCGCTACACCCGGAATTCCGCCTGCCTCTACAGCCCTCGAGTTTGACAGTCGGCACGGCAGATCCGGGGTTGAGCCCCGGACTTTCACCACACCCTTCTCAAACCACCTACGCGCCCTTTACGCCCAGCGATTCCGGACAACGCTCGCACCCCCCGTATTACCGCGGCCGCTGACACGGGGTCT
+
CCCCCGGGGGGGGGGGGGGGGGGGGGGGGGGGGGGGGGGGGGGGGGGGGGGGGGGGGGGGGGGGGGGGGFGGFGGGGGGGGGGGGGGGGGGGGGFFGGGGGGGGGGGGGGGGDEG9FGFGGEDEGGGGGGGGCEFFGGGCFGGGG6FFF@CGGGGDG5BEGCGGGFGD*=CC>5CG=C*><A6>EC*//:CGFFEE8=C5+>C<C?9C5D3C*9*<C7@0>54=DC:@*>7E7:.0,*8*CED*>*2)/8<B)7DGGFG*).8CD58>EEGB)*2*0<FG(((,6((.1;(3*4(9))-((
@M03506:14:000000000-AKVR1:1:1101:8030:1714 2:N:0:46
TCGGACTACAGGGGTTTCTAATCCCGTTTGCTCCCCACGCTTTCGCGCATCAGCGTCAGTACCGGTCCAGTGAGCCGCCTTCGCCACTGGTGTTCCTCCCAATATCTACGCATTTCACCGCTACACTGGGAATTCCACTCACCTCTCCCGGTCTCAAGCGAAGCAGTTTGGACGGCAGTTCCTCGGTTAAGCCGAGGGATTTCACCATCCACTTTCCCAGCCGCCTACGCGCCCCTTACGCTCCATCATTCCGAACAACCCCTGCCCCCTCTGTATTCCCGCAGCTGCGCGCCTATATTTC
+
CCCCCGDGGFGGGDFGGDFFEFGGGCFF<@F,,C@FFBC7CEGGEGEGCE@EFGGBFG:E<<CC7FF@FFGGGGGFEGGEDGGF8,?,B,?,CFFGD?=??,,,9FD<E@EC:+EEEE5CFF7CFD,A,E<EFBADFF;BFFG,8,,D@=+@8EFADEEG6C>@?EF,@EC75CC>EEGDCCC;1>;*=,4<6*=:*:56=C7+5A+C+<4*9++++*;?47959*).257EC>)7(*)*2**)00+00+39).*1)(9*.))/*@E;=)*)0:+0+)/<(,((,4(6()(()((***.).
@M03506:14:000000000-AKVR1:1:1101:11219:1729 2:N:0:46
TCGGACTACTGGGGTTTCTAATCCCGTTTGCTACCCACGCTTTCGCGCATCAGCGTCAGTACCGGTCCAGGGGGCCGCCTTCGCCACCGGTGTTCCTCCCAATATCTACGCATTTCACCGCTACACTGGGAATTCCAGTTGCCCCTTCCGCACTCTAGCTCGGCAGTCTCGAAAGCCATTCCCCGGTTGAGCCCAGGCCTTTCACCCCCGGCTTGCCGTGCCCCCTACCCGCCCTTTACGCCCAGTAATTCCGAACACCGCTTGCCCCCTCCCTATTACCGCGGCTGCGGTCCCGCAGCTC
+
CCCCC@F9F9CFGGFGGGGFFFGCFGGEFFGG<FGGGGGGGGGGGGGGGGGGFGGDFGGGGGFFGGGGGGGGGDGGGGGECFCFGCGF@CFGGGGG?<FEGGGGFFGGGFGDGGGGGGG>FFGGFGGFFFFF=@D9B,CFCDFGGFCFFCBEGGGGFAFFGECEGEGGGG:7DC*::CC@BF,<=EE7*8>C*=*88CC6@C++>+;>E3<5E)/:63)*9<*CG93<*7):7750:C=5?EC3*0<49+27?)*)7(**0).*>@EFEF37)9<+<-/0,(((3(()(0(,.49))7(3.
@M03506:14:000000000-AKVR1:1:1101:13573:1733 2:N:0:46
TCGGACTACCCGGGTATCTAATCCCGTTCGCTCCCCTGGCTTTCGCGCATCAGCGTCAGTGTCGGCCCAGCAACCCGCCTTCGCCGCCGGTGTTCCTCTCGATATCTACGCATTTCACCGCTACACCGTGAATTCCAGTTGCCCCTTCCGCACTCTAGCCGCACAGTATCGGTTGACCTTTCCGAGTTAAGCCCGGAGATTTCACAACCGACTTGTGCTGGCCTCCTACGCGCCCTTTACGCCCAGCAAATCCCAACCACACTTCCCCCCCCCGTATTTCCTCAGCTGCTTGCCCGGGCTT
+
CCCCCGGGGGGGGGGGGGGGGGGGGGGGGGGGGGGGGGGGGGGGGGGGGGGGGGGGGEGGGGGGGGGGGGGGGFFFGGGGGGGGGGGGGGFGGGGGGGGGGFFFGGGGGGGGCFGGFGGCGGEFFGFGGFDFGGGGGFGGAFCFGG,>E7CEEGGGGGGG5CCEGGGGGGGFGGGFFFFCGGGGE5:C7C9FCEG5CECF?:<CFCFGGC5):DCG**1+9CC+2/74C5:/))5<:*6:1:)9**/06<79))2*1-*:)8)2*<*.:)C.5)2*0.*<<)))(..)5).833:*))(4(
@M03506:14:000000000-AKVR1:1:1101:10161:1736 2:N:0:46
TCGGACTACTGGGGTATCTAATCCCGTTTGCTCCCCTGGCTTTCGCTCCTCAGCGTCAGTGTCGGTCCAGGATGCCGCCTTCGCCACCGGTGTTCCTCCAGATATCTACGCATTTCACCGCTACACCTGGAATTCCGCATCCCTCTCCCGAACTCAAGCCATCCAGTATCAGACGCAGTTCCCCGGTTAAGCCGAGGGATTTCACGTCTGACTTAGTTGGCCACCTACGAGCCCTTTACGCCCCGTCATTCCGAACAACTCTTGCCCCCCCCGGATTACCTCGGCTGCTGGCCGGGAGTTT
+
CCCCCGGGGGGGGGEEFFGGGGGGGGGGGGGEGGCCGGGGGGGFGDFGGGGGGGGGGGGGGGGGCFECFFGFGGGGGGGGGGGGECGGEGGEGGGGFDGEGEFGGGGGGGGEGCFGGGGGGGDGGGGGGGGGGGGEFGGGGGGGGGGEF@+8C,DFDDGGFFDF69>BA:9@@EEG>EGGEGGF:BCCC@CFFGD*?5*:CGGGECEFGG7+<11>DC=FC;FEF0)):9:CDF454**2:=))95/5F7+667<DD?C+/0=**0<):7C>))*1*)1?)-((-((0,)((0((/).416
@M03506:14:000000000-AKVR1:1:1101:8079:1770 2:N:0:46
TCGGACTACTGGGGTTTCTAATCCTGTTTGCTCCCCACGCTTTCGTACCTCAGCGTCAGTATTGTCCCAGTTCGCCGCCTTCGCCACCGGTGTTCCTCCCGATATCTACGAATTTCACCCCTACACCGGCAATTCCGCGACCCCCTTACACACTCTAGCTCGCCAGCTTCAGATGCACTTCCTCAGTTGAGCCAAGGTCTTTCACATCCGCCATCACGAACCGCCTACATCCGCTTTCCGCCCACTAATTCCACACAACGCTCGCACCCTCTCTACTCCCGCGGCCGCCGTGACATACTGC
+
CCCCC::EFGFF8@FFGGGG9FEGGGFFGC9FFEFEEFEG:C,FF,CF,C@F6C:BFDFCF9AEFGFACF,CECCGGCEGGGEEBCEGC7@F,,C5,,:,4+884,,C?D7EFGFF,C?,+9+8,,::=++8DDFFG:C+>E=+@C,3:,,5@:@C3@E,,:C@CE*>9,D,2<,22D,,,>CC;?@,,,2,4>6CF,<,>F++522+07*:**+00*0*5<C*1/)8+0/:9>3*(**2/:)732</++09**01*-1*000)91*7*094)20+0)0*(-,(,((0()(-)-601*6).
@M03506:14:000000000-AKVR1:1:1101:11879:1775 2:N:0:46
TCGGACTACTGGGGTATCTAATCCCGTTTGCTCCCCTGGCCTTCGTGCCTCAGCGTCAGAATCTGCCCAGGACTTCGCCTTCGCCACGAGCGTTCTTCTCGATATCTACGCATTTCACTGCTACACCGAGAATTCCAAGTCCCTCTACAGATCTCGAGCACAGCAGTTTCGGATGCAGTTCGGAGGTTGAGCCTCCGGATTTCACATCTGATTTGCTGCGCCGCCTACGCACCCTTTCCGCACAGTGATTCCGACCACCGCGTGGGACCGCTGTATTCTCGCGGCTGCTGCCCTCGAGTTC
+
CCCCCGGGGGGGGGGGGGGGGGGGGGGGGGGGGGGGGGGGGGGGGGGGGGGGGGGGGGGFFFGGGGGGGGGGGFFGGGGGGGGGD:FGGGGGGGGGGGAFE8FGEGGGGGGGGGGGCGGFGGGGDFFEGGD7FFF9FGFGCGGFFGCFFGGGGAEFCCGEGGFF@DC,,@+@8C>?,@EE;;7@E5C,,3,@6DG58>E*AFG,>,=8::8CFGFFGFFDD:<=)*.;*5)=7=>*.+0:C*15<+36A:C@FB)1)(*27)875*27:)955*32+.*<((,4>(-))<):)((1)).3)
@M03506:14:000000000-AKVR1:1:1101:15360:1824 2:N:0:46
TCGGACTACCGGGGTTTCTAATCCTGTTCGCTCCCCACGCCTTCGCTCTACAGCGTCAGTGTCGGCCCAGATCACCGCCTTCGCCACCGGTGTTCCTCCTGATATCTGCGCATTTCACCGCTACACCAGGAATTCCGTGATCCCCTACCGAACTCTAGTCACGCCAGTATCCCGTGGCGTCTCCAGGTTGAGCCTGGAGGTTTCACACGCGACATAGCGAACCGCCTGAAAGCGCCTTACGCCCAATGAATCCGGACACGGCTCGACCCCTACGTCTTCCACCGGACGTTGCCAGGCAGTC
+
CCCCCGGGGDGGGGGGGGGGGGGAFGGG9FFCFCGGGGEGGGGGGGFGGGGGGGGGGGG<FGGGGGCGGGGFFDFGGFFFFEFGGCGGGGGGGCGGGGFDGGGGGGGGGGGGGGGCFCF:FCFDDFD@FEFGG8FFG@=DFGGGFGGDCBCEG?@@DFFF,5@CCEGGG:@,5:D5:EECEC=,16AGG,?BEFDGFFFE=*1>CC9E=D))=)3>>*.*>57*)93):*7ED)))(1*+8*793:*)+00*)))*)(**)8><)*/0*07.7*02*-*+))(((--)().(*))1)021(
@M03506:14:000000000-AKVR1:1:1101:17987:1835 2:N:0:46
TCGGACTACAAGGGTATCTAATCCTGTTCGCTCCCCACGCTTTCGCTCCTCAGCGTCAGTGCCGGCCCAGACCACCGCCTTCGCCACCGGTGTTCCTCCTGATATCTGCGCATTTCACCGCTACACCAGGAATTCCATGGTCCCCTACCGGACTCTAGTCATAGCAGTCTCGAGTGGCCTCCCCGAGTTTAGCCCGGAGATTTCACACCCGACTTGCCAAACCGCCTACGCGCTCTTTACCCCCAATGAATCCCGACAACGCTCCCCCCCTCCGTCTTACCGCGTCTGCTGGCCCGCCGTC
+
CCCCCGGGGGGGGGGGGGGGGGGGGGGGGGDBFGGGGGGGDGGGGGGGGGGGGGGGGGEGGGGDGGGGGDGGGGGGDGGGGGGGGGGGGGFGGGGGGGGGFDEG9FGGGGGGGGGGGGGGGGGGCFFCFDGFGFGEFGG:FGGGFFGGGGGDCCFFGG,@FFGAFFFGGFGG6CFFFGGGF,CCC51=C,;DCCECEDG5A7CGGCF6C71779CCGG46CFC7CD53C3)/)75>20/0+07))**9FE+9/)1*1()*)))9)1;BG3))0);*A(035463(44).*)()44))7(4(
@M03506:14:000000000-AKVR1:1:1101:10780:1844 2:N:0:46
TCGGACTACTAGGGTTTCTAATCCTGTTTGCTCCCCACGCTTTCGCGCCTCAGCGTCAGTCTCGGTCCAGAGCGCCGCCTTCGCCACCGGTGTTCTTCCCAATATCTACGAATTTCACCTCTACACTGGGAATTCCACGCCCCTCTCCCGATCTCTAGTCCCGCCGTTTCGAGCGCAGTCCCCAGGTTGAGCCCTGGGCTTTCACACTCGACAACCAGGCCCGCCTGCGCCCCCCTCACGCCCAGCAAATCCGCACCACGCCCGCCCCCCCCGCCTCTCCGCCGCCCCTGTCACGAATCCC
+
CCCCCGGGGGGGGGGGGGGGGGGGGGGGGGGGGGGGGGGGGGGGGGGGGCGFGGGGGGGGGGGFGCFGGEFEGGGGGGGGGGGGGGGGGGGCGGGGGGGGGGFGGG<FFFFCGFCF,EE5A?ECGG9=?EEGGGGGGGGG+B+>=DDFF7CCE,=;ACECFE+@ECG58DBEGG5B5>>,6DFGG5A6,B,?B:,4*=,2A*>CG96*2*8C5)/8C*:**:9E5C55:))*18)1(1./1:C3*2*)++3)0))1)4/*.))))::@E)/).)*2/(.2-3,1(4(),..)1-(*))(,.
@M03506:14:000000000-AKVR1:1:1101:15016:1844 2:N:0:46
TCGGACTACTGGGGTATCTAATCCCGTTTGCTCCCCTGGCTTTCGCTCCTCAGCGTCAGAATTGGTCCAGGATGTCGCCTTCGCCACCGGTGTTCCTCCAGATATCTACGCATTTCACCGCTACACCTGGAATTCCGCATCCCTCTCCCAACCTCAAGCCATCCAGTATCAGACGCAGTTCCCCGGTTAAGCCGAGGGATTTCACGTCTGACTTAGTTGGCCGCCTACGAGCCCTTTACGCCCAGTACTCCCGACCAACGCTTGCCCCCCCCGCCTTACCCCGGCTGCTGCCCCGGCGTTA
+
CCCCCGGGGGGGGGGGGGGGGGGGGGGGGGGGGGGGGGGGGGGGGGGGGGGGGGGGGGGGGGGFGGGGGGGGGGGGGGGGGGGGGGGGGGGGGGGGGGGGGFGGGGGGGGGGGGGGGGGGGFGGGGGGGGFGFGGGGGGGGGGGGGGFGGGG>8DGG?FGDGGGGGGGGGFDDFE>>>GGGGGG6BEEG9@DEGCEEC5C6CF,=CGGGGG@?FF?FFF6C8<EGGFFG35EGFFG376*;CDC<<@*C++.7B39C:<ADF><D8A;EB3.))*22)93(-(,24(0))5()(,)))-((
@M03506:14:000000000-AKVR1:1:1101:21758:1846 2:N:0:46
TCGGACTACTGGGGTTTCTAATCCGGTTCGCTCCCCACGCTTTCGCGTCTCAGCGTCAGTTGCAGGCCAGGAAGCCGCCTTCACCACTGGTGTTCCTCCAGATATCTACGCACTTCACCGCTACACCTGGAATTCCGCTTCCCTCTCCTGCACTCTAGCCAGGCCGGTTTGCAATGCAGTTTTCCGGTTGAGCCGGAAGATTTCACATCACACCTAGCCAGCCGCCTACACGCGCTTTACGCCCAGAAAATCTGGGTCACGATTGTCCCCTGCGTATTACCTCGGCGTCCGGATCGTCGTT
+
CCCCCGGGGGFFGGGEEFGFFGGGGGGGGGGGGGGGGGGGGGGGGGGEGGGGGGGGGGGGFGGGGGGGGGGGFEGGGGGGGGGGGGGGFGEFGGGGDFG<FGGGGFGGFGGDEG<FGGGGDCGCGDEGGGGGGFGGGCFGGGGGC8EEGFDFGCFC;DGGFGG?EEGEGGGGFFF9?9EGFFGFG8CEG7>C6FCCCGD69C;FG?,=E>*;FGE6C4F65C5=9DFD74A=53.)(10@**>)***03A@00177F(9F))0**+0197C))7;8*,*<))5(4(-.4;>9)(-*)0(41
@M03506:14:000000000-AKVR1:1:1101:20956:1868 2:N:0:46
TCGGACTACTGGGGTTTCTAATCCTGTTTGATCCCCACGCTGTCGCGCCTGAGCGTCAGTAACGGGCCAGTGAGCCGCCTTCGCCACCGGTGTTCTTCCCAATATCTACGAATTTCACCTCTACACTGGGAATTCCACTCACCCCTCCCGTACTCAAGCCTCTCAGTCTCAAAGGCAGTTCCAGAGTTGAGCCCTGGGATTTCACCCCTGACTTGAGAAGCCGCCTGCGCGCGCTTTACGCCAAGTAATTCCGAACAACGCTACCCACCTTTGTATGTTCGCTGCTGCTTGCACGAACTCA
+
CCCCCGGGGGGGGGG7FGGGAFGFFFGGGGGGGGGFGGECFEGFFDF7FFGFGGGGGGGFGGG>CFGFEGGGDEGGGDGGGGFGGCGFG7FEFGGEGFA,F8,EGFGGFC+=?<FFGGGCF9AB?,,8A8?8AF9A,CBFC==8@>8638@E+6EFGDC6BFFECA>;,3,@,=DF7*49,7E,@DFC,,@,,*6=8*,4,;E:2<CGG**0,:?F6CFC<4CEDDF4CD>5/851(**8;=9)*<C6CC:963D)7(*2)00)**+0/)****+3+)*330((1))*,*,472(*)),))
@M03506:14:000000000-AKVR1:1:1101:21502:1868 2:N:0:46
TCGGACTACTCGGGTATCTAATCCCGTTCGCTCCCATGGCTTTCGCGCCTCAGCGTCGGTGTCAGCCCAGCAACCCGCCTTCGCCGCAGGTGTTCCTCTTGATATCTACGCATTTCACCGCTACACCAAGAATTCCAGTTGCCCCTTCTGCACTCTAGCCGCACAGTATCAGTTGACCTTTCCGAGTTAAGCTCGGAGATTTCACAACTGACTTGTGCTGGCCGCCTACGCGCCCCTTACGCCCAGTAAATCCGAACAACCTTTGCCCCCCCCCAACTACCGCGGCTGCCGGCCGTGAGTT
+
CCCCCGGGGGGGGGGGGGGGGGGGGGGGGGGGGGGGGGGGGGGGGGGGGDDGGGGCFGGGGGGGGGGGGGGGGGGGGGGGGGGGGGGEEG<FGGGGFGGGGGGGGGGGGGGGGGGGGGDGGGEEGGDFCFGFGGGGGGFGDGFFGGGGFFFCD,@@FGGGGGGGG>@FCFGC<FACGGGGGGGDEGGGCEF92DEED5:AB7BC?CCCDCGGF7+>*;@7729/585>69B*)57)->6@5*7)1*+9C9<76:DGG(7*))*2*+00;:DED3*/*.)3(--1(3(7()-47(()))-.)
@M03506:14:000000000-AKVR1:1:1101:9822:1908 2:N:0:46
TCGGACTACCGGGGTTTCTAATCCCGTTTGCTCCCCTGGCTTTCGCGCATCAGCGTCAGTGTCGGCCCAGCAACCCGTCTTCACCTCAGGTGTTCCTCTTGATATCTACGCATTTCACCGCTACACCAAGAATTCCGATTGCCCCTTCCGCACTCTAGCAAAGCAGTATCATCTGACCGTTCCGAGTTAAGCCCGGAGATTTCACAGATGACTTGAATTGCCGCCTACGCGCCCTTTACGCCCAGTAAATCCGAACAACCCCTGGTCCCTCCGTCTTACCCCGGCCGCGTGCCCGTAGTTA
+
CCCCCGGGGGGGGGGGGGGGGGGGGGGGGGGGGGGGGGGGGGGGGGGGGGGGGGGGGGGGGGGGGGGGGGGGGGGGGGGGGGGGGGGGGGGGGGGGGGGGGGGGGGGGGGGGGGGGGGGGGCGGGGGGGGGGGGGGGGGD@FDGFGFDGGEGGDGGGGGGGGFGGFGFFGGGDDEGGEGGGGG*@EFCGGFGFGGGE=CGGFFG?9EG9CGGCG7CGFFGFGGEDD>F*))2757<:*9?EG)*7CEFF?EF))15)89*))075C<?CF*)<C8;C4/<((-(,(-),03().().0,-)
@M03506:14:000000000-AKVR1:1:1101:14450:1916 2:N:0:46
TCGGACTACCGGGGTTTCTAATCCTGTTTGCTCCCCACGCTTTCGCGCCTCAGCGTCAGAAACGAGCCAGTGAGCCGCCTTCGCCACCGGTGTTCTTCCCGATATCTACGAATTTCACCTCTACACTGGGAATTCCACTCACCTCTCTCGTCCTCTAGCTCGACAGTCTTGAAGGCCATTCCCGGGTTGAGCCCGGGGATTTCACCCCCAACTTATCGAACCGCCTGCGCGCGCTTTACGCCCAGTAATTCCGCACCACGCTAGCCCCCTTCGTATTCCCGCGGCTGTCGGTCCGAAGTTT
+
CCCCCGGGGGGGGGGGGGGGGGGGGGGGGGGFGGGEGDGGGGGGGGDGGGGGFFFEGDGGGGGGGGGGGGGFFFGGGCGGGGGGGDGGGGGGGGGGGGGGG@CGGGGGGGGGGFGGADFFGGGGGFAFGGGGGGGADF=@FFG=@,>EGGFCEEGGGGG,DEGGEG,EEGA9?,88CFFG>DFBCCGG=F8:F=8:EEG*=0;>FFFECDCC*:7CG5)AF<)19*.757)*)0)9:79*11)*9??F+<0=))1/).1A>>3)28*8:7*))2*2A)*38((---0)).(-)--7B:24)
@M03506:14:000000000-AKVR1:1:1101:21786:1924 2:N:0:46
TCGGACTACTGGGGTATCTAACCCCGTTTGCTCCCCTGGCTTTCGCTCCTCAGTGTCAGTGTTGGTCCAGGATGCCGCCTTCGCCACCGGTGTTCCTCCAGATGTCTACGCATTTCACCGCTACACCTGGAATTCAGCATCCCTCCCCCAATCTCAAGCCATCCAGTATCAGACGCAGTTCCCCGGTTAAGCAGCGGGATTTCACGTCTGACTTAGTTGGCAGCCTACGAGCCCTTTCCGCCCAGTAATTCCGACCAACTCTCGCCGCGCCCGTATTGCCGCCGCTGCTGGGCCGCGTGTC
+
CCCCCGGG9FC@FGGCDG9EEFGDFE8FFG@<FFCFGDDGGGG@6@6E@<CEEGGGGEFGGCFG8BECEFF<CFFGGDFGFFFGG,B,@C=7CFFF<ACFF,A?<EE,B=C+4@<F<<EF7BFDF,A,,48<,=E,55;F,,@=@+B+6@@D=,=ECFFCFGDG,,7=,3ED=D+34BEED7EF+3CC>9,>,<,487**<*,<>C8?,?+1,+1,4+=6C****2)21*)2))0;)+;**=3*C+0*<+<9@)9)9(109=)1/1*8*)1)752*0)*0(((-(,(7)).()-1)0),,(
@M03506:14:000000000-AKVR1:1:1101:18724:1936 2:N:0:46
TCGGACTACCGGGGTATCTAATTCTGTTTGCTCCCCACGCTTTCGTGCCTCAGCGTCAGTGTTAGCCCAGGGGGCTGCCTTCGCCATCGGTGTTCCACCGCATCTCTACGCATTTCACTGCTACACGCGGAATTCCCCCCCCCTCTGCCACACTCCAGCTCGCCAGCTTCCATGGCCATTCCCCGGTTAAGCCCGGGGCTTTCACCACCGTCACCACGAACCGCCACCGCCCGCGTTTCGCCCATGAATTCCGATTAACCTCTGCACCCTCCTCATTTCCCCCGCCTCCGCACACGCGGTT
+
6A-A<+8FFGG7CDG-;EC6@C,CCFEFGC,@EFEF@EEG7FG<:F<CF9C<<FGGG7FFEFAFFADE8@C@7C7FEDFF?F,:FFEG,4,,BF<ACEFGC>:C,,,:C=CB+CFG,<?,AFGF,8=FCC+:FF>F,DE@FEG8A>@BFEF6CCG8CCF?FC>E8**24<6FD;,=686+?CC***31;+99:85*/*25@<C+<?+2*)*9*1++//8173)5C))85))2/8)14)0**2/***+*20@*))*/*.*+*0/*0++0:5*0)0+++)1+).(-27:.(8(-0-(9<71,(
@M03506:14:000000000-AKVR1:1:1101:12621:1939 2:N:0:46
TCGGACTACCCGGGTTTCTAATCCTGTTTGCTCCCCACGCTTTCGTGCATGAGCGTCAGTGTCAGCCCAGAGACCTGCCTTCGCCATCGGTATTCCCCCTGATATCTACGCATTTCACTGCTACACCAGGGATTCCAGTCTCCTCTGCCGCACTCAAGCCTTGCAGTCCCAAATGCCATTTCCAGGTTAAGCCCGGGGCTTTCACATCTGGCTTACAAAACCGCCCGGGCAAGCTTTACGACCAGTAATTTAGGTTAACTCTCGCACCTTCCTTCTTACCGAGGCTGCGTGCACGTAGTAA
+
CCCC,6@E@FDGEG:FGGGGAFFG,CCF9FG,EE<,@@@@CCGEEGGGGGGG@F@F@FFEF,,CFFE@8FGF?FEGFFCDFGGGD78=7FCFCFFE,4CFCEGFFECDGFGGGGGGEGF,?EFGGG8DA+C+,9A@FFGGGFGG89DGD@E>+@8,3E9@8,68,66D==DA,@,3,>DD,3@C73@CF9,,,@8:8C:C,;D,;B,42:8C,*>1:+*,*/1=/)))/))*/5A+1+28*/)1CCF*<++**)**2-*+1*9>7*27*)98**+3@)00-(((4:()(),,))(1))())
@M03506:14:000000000-AKVR1:1:1101:19121:1944 2:N:0:46
TCGGACTACTAGGGTTTCTAATCCCGTTTGCTCCCCACGCTTTCGCGCCTCAGCGTCAGTACCGGTCCAGTGAGCCGCCTTCGCCACTGGTGTTCCTCCCAATATCTACGCATTTCACCGCTACACTGGGAATTCCACTCACCTCTCCCGGTCTCAAGCAAAGCAGTTTGGACGGCAGTTCCTCGGTTAAGCCGAGGGATTTCACCATCCACTTGCCAAGCCGCTTACGCGCCCTTTACGCCCAATAATCCCGAATAACCCTTGCCCCCCCGGTATTACCGCGGCTGCTGGCACCGAGTTA
+
CCCCCGGGGGGFFGFGEGGGGCFFGGGCEEGFFFFEGGGGGGGGGGGGGGGGGGGGGGGGGGGGDFGGGGGGGGGGGGEFEGFGD:FGGFGGGGGG9FFGFGGGGF?FGGGDGFGGGGGGDEGGGGFGGGGGDFFGGG9:FDGDGFFCE@EEGGCGGGGGGC?FGGGEFGDFGGGGEDGGGGGGGG:ECGGFEG588=*=CDFDFGC?EFGGG77@4+;:<CDE)1.9*>55<>@*5*9ECCDG<=+*20+/059/9)*+)0)56@CF=)1))//;0)/?01991((8:6(852().8:?)
@M03506:14:000000000-AKVR1:1:1101:9854:1946 2:N:0:46
TCGGACTACTCGGGTTTCTAATCCCGTTTGCTCCCCTGGCTTTCGCGCATCAGCGTCAGTGTCGGCCCAGCAACCCGTCTTCACCTCAGGTGTTCCTCTTGATATCTACGCATTTCACCGCTACACCAAGAATTCCGATTGCACCTTCCGCACTCTACCAAAGCAGTACCATCTCACCGTTCCGAGTTAAGCCCGGACATTTCACAGATTACTTGAATTGCCGCCTACGCGCCCTTCACCCCTATCTACCCCGAACAACCCTCGGTCCCCACATCTTACCTCCGCCGCTGTCACCGCGTCT
+
8AC8C@CFEGGGGDCFGGGGCFG,C@FGDGFCFGGFCFGGFFGDFG7@:,8FFGDGGGG<FFC@CGGGGGGFFFGGGGGGGGGGGGGG8@?EEFFA,CE<<9FGFGGCFEDDCE,,A@FEG>F+CFFGEFG?:FACC7CF?>,C,@D,@=86@+,,@,,=8A?FC,>E,@,3@E,DF6C@@<CCE*D9D;ADFE>C8*1,>@1>9FC,,+=0,=,52++4=:)5CCEF*))2)):7(*90*****239+0*57.95715*)0))7:*<*)2))*0++./+)).((,(0,)()0-)*0)(((
@M03506:14:000000000-AKVR1:1:1101:8494:1950 2:N:0:46
TCGGACTACTCGGGTTTCTAATCCCGTTTGCTCCCCTGGCTTTCGCTCACTCAGCGTCAGTGTTGGTCCAGGATGCCGCCTTCGCCACCGGTGTTCCTCCAGATATCTACGCATTTCACCGCTACACCTGGAATTCCGCATCCCTCTCCCAAACTCAAGCCATCCAGTATCAGACGCAGTTCCCCGGTTAAGCCGAGGGATTTCACGTCTGACTTAGTTGGCCGCCTACGAGCCCTTTACGCCCAGTAATTCCGATCAACGCTCGCCTCCCACGTCTTACCGCTGCTGCTGGCACGTGGTG
+
CCCCCGGGGGGGGGFGGGGGGGGGGEF8FEGCGGGGGGFFGFGGGGGGGGCFGGGEGGDGGGGG8CFFFFFF@FGFGGGGCFGFGGGGGBCG>FGGGGCA=E9FCFGGGGEEEEGGAFGGGGDGGGGGEFD,EGCFGGGEGGGGGGGGFFFC,AAE9DEGFGFGG8EG9EF;CG?EG6@CFGCDGEDE8CFCFGE>895:=;5BCGGC**:=CGGGG78<*;8799>)A8)CD:>C?C*</*973C8*2+29@FD*91>C5@>*9=*):5>))1/*;(/<3(((,(.).0).7()*.),((
@M03506:14:000000000-AKVR1:1:1101:19953:1961 2:N:0:46
TCGGACTACTGGGGTATCTAATCCGGATCGCCCCCCACGCTTTCGCGCATCAGCGTCAGCAAAGCTCCAGGCAACCGCCGTCTCCACTTGTGTTCCTCCCGATATCTACGCATCCCACCACTACACCGGGTATTCCATTCCCCCCTAGCTTGCTCCAGCCACGCCGTACCCGCTGACCCCGCCCAGTTGAGCCGACCGATTTCACCACGGACGTCCCGTACCGCCCACGCGCCCCTTACCCCCCATAAATTCCGTGCACCCTTCTCCCCTACCTCGTAACCCCGCCGGTGCGCCCGTCTTT
+
<88,@+@ED<EFF78;FFE<<CA<FCFGGGF7F@FFGDGDEGFE:@G7@8@CFFEFGGEGAEC<EF8FC8=<FFG8:FC+@=,4?,=,,,5:EE,C<FFEE+4+FABEF=>:C43B,,C==<=>F<>F++38BD,E,7,,@DGGD*@>8F9,45,3,588,,**4*16*=9:8::BFBG**/1B=B9:+24BCD***28*19C+++<5*)/9/7*;39.*19/*5)).*9)*).)91FF++*)))**9+++0/)0*/(*:50)2*<+7:55))*+*2()2)(((-(()()((0,-).)(,)
@M03506:14:000000000-AKVR1:1:1101:9531:1991 2:N:0:46
TCGGACTACTGGGGTTTCTAATCCTGTTTGCTACCCACGCTTTCGTGTCTCAGCGTCAGTTGCGGTCCAGAGAGCCGTCTACACCACAGGTATTCCTCCTGATATCTACGCATTTCACCGCTACACCAGGAATTCTATTCTCCCATCCCGCACTCTAGCCCCCCAGTCTTCGTCGCACCCTCCCGGTTGAGCCGGGACATTTCACACCACACTTAGTAGGCCGCCCACACCCCCCTTCCTCCCCGTCACCCCGAACACCCCTCGCTCCCTCCGTCTTATCCCCGCCGCTGGCACGTAGTTG
+
<CCCCGGGGCEDFCGGCE9EFGGGGCFCFGGGGGAE@FBF78CCFEFEDFFG<FGBFG7EFFFGGGGCCCEF87<,8FF<@EEF<7C8F8?EF,<CE,CFFF,F,<BDA<C7F+5CCA?CCC7FFEEF=?+,A=FFF,AD,EEGG9ECE@CC>=EGGC=88@C>+33@7CEC:@6B>G5C>@CE*814=:,>DE5*/*4,5:7,5,02/*/:F++1+2++99)*2)88**):)55).*0<20**12*8*+8>)))1>0**07))98*7;.0.)1**2)*+),(3((,51.4,))-*))-6)
@M03506:14:000000000-AKVR1:1:1101:15436:2000 2:N:0:46
TCGGACTACCGGGGTTTCTAATCCCGTTTGCTCCCCTGGCTTTCGCGCCTCAGCGTCAGAAAGGGTCCAGCACCTCGCCTTCGCCACCGGAGTTCCGGTCGATATCAACGCATTTCACCGCTCCACCGACCGTTCCAGATGCCCCTACCCTCCTCAAGATGCGCAGTATCCACGGCACTTCTCCAGTTAAGCTGGAGGATTTCACCGCAGACTTTCACACCCGCCTACGCGCCCTTTAAGCCCAGTGATCCCGAACAACCTTCGCTCGGTTCGTCTTCCCCCGGCTGCTGGCCCGCACTTC
+
CCCCCGGGGGGGGEFFGGGGGGGGGGGGGGGFGGGGGFGGGGGGGGDGGDGFGFGGGEGGEGGGGCFDGGGGGGGGGGGGGGGGGGGGGGGGGGGGGDGGGGDGGGGGGGGGGEDFGGGDGGGGGGGDGGGGGEFFGFFGFCGGGFFGFG9DGGGGG,9DCDEEEGGGGGGGGGGG*:ECFGGF,<FGG9+B;@6CFD*ACFG9FFCEC));CC<:*7@FD9DEGD3F53)195773C=+A<957+2*<+373377DFG*9*<7*;*.*03771:*2)96(449>(()36((04())8;))
@M03506:14:000000000-AKVR1:1:1101:8013:2002 2:N:0:46
TCGGACTACTGGGGTATCTAATCCCGTTCGCTCCCCACGCTTTCGTGCTTCAGCGTCAGTTCGGACCCAGGGCGCCGTTTGCACCACTGGTGTTCCTCCGGATCTCTACACATTTCACCGCTACACCCGGAATTCCGCACCCCTCTATCCGCCTCTAGACCTGCAGTCTGAATGGACCTCGCCCGTTTTAGCCGGGCGGTCTCACCATCCACTTACAGATCCTCCTACGCACGCTTTTCGCCCAGTAACCCTGGATATCCCTTGCCTCCTACGTCTTACGGCGTCTGCTGGCACCTTTGTT
+
<B<CCEFGGGGGGGFEGGGFFF@CFEGGGGCCFDGGCFGDGB@GGGCEFCCEFAECGGG6EDEDGGDEGGFEG7>FEFG84EFDGCFGGGGFFGGGAE<FE++89E<EG<F<F<@AEFFCF>FFGFFE>F7=@,=D8:CEGGCFE=E,,@@;EGGGC,,5@@,@@<;EFCGGFAC9CFGGG*=>>1:?*,BCB=CCE**2*2>+<5?+09*79D?@F=*+*9*<79*6*95>3)7/-*12*C<5*00*<+A)))20*)*+//97469?=FC*)2*;*-9*((-((((/)0(8.4(2)/).,
@M03506:14:000000000-AKVR1:1:1101:15706:2005 2:N:0:46
TCGGACTACAAGGGTTTCTAATCCCGTTTGCTCCCCTGACCTTCGTGCCTCAGCGTCAGGAACTGTCCAGAGACCCGCCTTCGCCACTGGTCTTCCTTACGATATCTACGCATTTCACCGCTACACCGTAAATTCCAGTCTCCTCTCCAGTCCTCAAGCACGGCAGTATCGAATGCAGTTTCGGAGTTAAGCCCCGAGATTTCACACCCGACTTACCGCGCCGCCTACGCACCCTCTACGCCCAATGCATCCGAACAACGCTTGAGACCTCTGTCTTCCCGCTGACGCTGTCACCGCTTTA
+
CCCCCGGGGFGGGGDDGGGGGGGFGGGGGGGGGDFGGGGGGGGFGGGGGFFGGGGGGGDFFFGGGGGGGGGGGGGGGGGGGGGGGGGGFDFGGFEFGGCFEDFGGGGDGGGGECFGGGGGG:CEGGGGGG7BFGGGGGFGCFFGG7DD;EFGF8EFEFGGG>=C>EC>==EGGGGC,ECGAEEGCGGGGG;ECFGEEE5*5BF@DFFG:D5?CC,;C<BEDGDEGD3;EGFGG:F*(28;C:5DF*+)3+:78.*99<F*>57F*0*9CFF*9:+<3)*2(7(3((-745-564)*)0((-
@M03506:14:000000000-AKVR1:1:1101:15122:2031 2:N:0:46
TCGGACTACCCGGGTTTCTAATCCTGTTTGCTACCCACGCTTTCGTGTCTCAGCGTCAGAAGTGGTCCAGTAAGCTGTCTACACCACAGGTGTTCCTCCTGATATCTACGCATTTCACCGCTACACCAGGAATTCCGCTTACCTCTCCCACCCTCTAGCATTCTAGTTTCCGCTGCACCCTCCCAGTTAAGCCGGGAGATTTCACAACAGACTGGGAACACCCCCTACACACTCTTTCCGCCCAGTAATTCCGAACAACGCTAGCTCCCTCCGTATTACCCCGCCCGCCGTCACGCAGTAA
+
CCCCCGGGGGGGGGCFGGGGGGGGGGGGGGGGGGFEFGGGGGGGGGGGGCFGG@CCFGEFGG9FGGGGGGGGFGGGGGGFGGGGGGGGGCFEFGGGGGDFFGGFGG9FFDFFG,EFEEGGCCGG?GE+=F@<FFFFGGGGGGFGCDGGC8,>EFGDDCGCFFDFGGGGGGGGG6>=D=8CCFDEFGCF7,>DC6CE>C8@;>EF,@,:17FGGDC:C>FGF4)*2):;6?675)=:.+/;?5DGG6CF?<E@))2))47*.)))9+00*7*7)1/;@)*2(,9(((,8(.(,.81*.)())
@M03506:14:000000000-AKVR1:1:1101:24028:2037 2:N:0:46
TCGGACTACCGGGGTTTCTAATCCTGTTTGCTCTCCACGCTTTCGCGCCGCAGCGTCAGTGTCGGTCCAGATAGCCGCCTTCGCCACCGGTGTTCTTCCCAATATCTACGAATTTCACCTCTACACTGGGCATTCCGCTATCCTCTCCCGAATTCAATCTACCCCGTATCAAATGCAGTCCCCAGCTTAAGCCCAGGACTTTCACTTCAGCCTTGGGTCGCCGCCTCCGCGCCCTTTACGCCCAGCAATTCCGATCAACCCCCGCCCCCTCTGTATTACCGCGGCTGCTGGCACGACTATA
+
-A<C,@FGFF7FE+@FG<EFCEFFGFGGA8,<,,CE9EGG,BD9C,+@F++@@:76@F:C<CFG7@7:EF<6E?,:=++,B<@:744BCCFGFBD,C?,BE?,,,,CF?B+4,4,5<,:EF<9,,AD:3F=3ADGADC73FBC;,,3,@8+33+@37,@,3E,,*36*4@;;@3@DCEFCE6?>E,2<=,2?,8,,4*/A1=,,,,1,,:+20:@F*/):)2)*1*)2:C)*)0)2,:7**2/**12.0<<6)0*9*,>07))17*17:)*))2++<)/+(-1(7(,577417)(*))())
@M03506:14:000000000-AKVR1:1:1101:7326:2092 2:N:0:46
TCGGACTACTGGGGTATCTAATCCTGTTTGCTCCCCACGCTTTCGTGCCTCAGCGTCAGTATCGGGCCAGTGAGCCGCCTTCGCCACTGGTGTTCTTGCGAATATCTACGAATTTCACCTCTACACTCGCAGTTCCACTCACCTCTCCCGAACTCAAGATCTTCAGTATCAAAGGCAGTTCTGGAGTTGAGCTCCAGGATTTCACCCCTGACTTAAAGACCCGCCTACGCACCCTTTCCGCCCAGTGATTCCGAGCAACGCTAGCCCCCATCGTTTTCACGCCGCTGCTGGCACGAACTTA
+
CCCCCGGGGGGGGGGGGGGGGGGGGGGGFGGGGGGGGGGGGGGGGGGGGGGGGGGGGGGGGGGEGGGGGGGFGGGGEGGDGGGGGDGGGGGGGGGGFFGGGGEGGGGGGGGGGGGFGGGGGGGGGGCFFEGGGGGG9A?F8ED9=@DG?E7CEFGGCGC3DGFGGGGF:=F;EECCGEGGGGFGCFFFGGFGGGGDF68@C5EGFGGGGG4>FGGGGDBFFGD5CD8FEG355>:5;+;/;:)*269=C9+;8)9)91CE>:)96C*72)*0.***1)*3(.(-,2(05)(().-*8)(.)
@M03506:14:000000000-AKVR1:1:1101:8989:2105 2:N:0:46
TCGGACTACCCGGGTATCTAATCCTGTTTGCTCCCCACGCTTTCGCACCTCAGCGTCAGTACCGGACCAGTGAGCCGCCTTCGCCACTGGTGTTCTTCCTAATATCTACGAATTCCACCTCTACACTAGGAGTTCCACTCACCTCTTCCGGACTCAAGATCGCCAGTATCGAAGGCAGTTCTGGAGTTGAGCTCCAGGATTTCACCCCCGACTTAACGATCCGCCTACGTGCGCTTTACGCCCAGTAAATCCGAACAACGCTAGCCCCCCTCCTATTACCGCGGTTGCGTTCCGCACGTTT
+
CCCCCGGGGGGGGGFEGGGFEGGGGGGGGGGGGGGGGGGGGGGGGGGGG@FFGGGGGGGFFGGGDGGGGGGGFGGGGGGGGGDFGEEFGGGEGGGGGFGGGGGGGGC<FGDGFFGFGGGEG<FGGGGGFC@CFFFGDGCGCD8CC>DFGGD>EGG?C=9DGFGGGGFGGGEGGGGFGECAFGGGEG87ECEGGGGGFGGGGG?,,<5*429CGGC9;?6*;//2:C5;E74=5))231;=*:D*73:*30<?>39C)4C7)5))9F?58)7))233<469:>0((,4517(3)32>003((
@M03506:14:000000000-AKVR1:1:1101:14382:2121 2:N:0:46
TCGGACTACCGGGGTTTCTAATCCCGTTCGCTCCCCTAGCTTTCGCGTTTCAGCGTCAGGTGCAGTCCAGGTGGCCGCTTTCGCCACTGGTGTTCCTCCGGATCTCTACGCATTTCACCACTACACCCGGAATTCCACCACCCTCTACTGCCCTCCAGTCCGGCAGTATCGGACAACCTCCCCCGGTTGAGCCGCGAGATTTCATGCCCGCCTTGCCAAACCGCCTGAACGCGCTTTACGCCCAGTAAATCCGGATAACGCTCGGTACCTACGTTTTACCGCGGCTGCTGGCCCGTAGTTA
+
CCCCCGGGGGGGGGBGGGGGGGGGGGGGGGGCGGGGGGGGGGGGGGGGGGGGGGGGGGGGGGGGGGFGGGGGFGGGGGCFGGGGGGGGGGGFGGGGGGGGGDGGGGGGGGGGGEGGGGGGGFGGFEFEGECBFGGGCGGEFEEGEFFGCBDCDFGGGFCFG>6EGGGFFGGG5EE>CG1<,==B=8CCEG7F9?***=/79:F79CGGFG)>ED8CF*9:FFCED*)8C<>E3>)*1CFCGEDD<<E*++</).**9<7*5577);80+**0898FE>?F0(,(3935465?4(31))4:)
@M03506:14:000000000-AKVR1:1:1101:20734:2126 2:N:0:46
TCGGACTACTAGGGTTTCTAATCCCGTTTGCTCCCCTGGCCTTCGTGCCTCAGCGTCAGGAACTGTCCAGAGACCCGCCTTCGCCACTGGTCTTCCTTACGATATCTACGCATTTCACCGCTACACCGTAAATTCCAGTCTCCTCTCCAGTCCTCAAGCACGGCAGTATCGAATGCAGTTTCGGAGTTAAGCCCCGAGATTCCACAACCGACTCACCGCCCCGCCTACCCACCCCTTACGCACAATGAACCCGAAAACACCTTGCAACCTTCGGATCACCTCGGCTGCTTGCACAGGATGA
+
-CCCCGGGGGGGFGGGGGGGGGFGGGGFFGGFFGGEFDFGGGGFGGGGGGGGGGDCFGCFFGGGGGGGGGGGGDFGGEGCDGGGGGGEFD<FFEFGGG9FGGGGECFGGD7,:CF9EAEFE=@EGEFEA:C79FFGGGAAAECEFAFG,>E?DFGG?FF,,CE6++,7=:+8DDGGF9E@F7:C:3C9,87=,*3*@C>:D7D@E?,;A/9C5*111*?*/93CC754*2;*/:)7,*/*;*977:+7++*005))1(**7F6**+2/;9*/07***(0:<:<(44(),/),*))*)..,.
@M03506:14:000000000-AKVR1:1:1101:15899:2145 2:N:0:46
TCGGACTACTGGGGTTTCTAATCCCGTTCGCTCCCCTGGCTTTCGCGCATCAGCGTCAGTATCGGCCCAGTAGCCCGCCTTCGCCTCAGGTGTTCCTCCCGATATCTACGCATTTCACCGCTACACCGGGAATTCCAGCTACCTCTTCCGTACTCTAGCCTGCCAGTATCGGTCGACTTTCCGGGGTTGAGCCCCGGGCTTTCACAACCGACTTAACAAGCCGCCTACGCGCCCTTTACGCCCAATAATTCCGAACAAAGCTTGCCCCCTCCGCATTTCCGCTCCTGCTGTCCCGTGTTGT
+
CCCCCGGGGGGGGGFGGGGGGGGGGGGGGGGGGGGGGGGGGGGGGGGGGFGGGGGGGGGFGFGGGGGGGGGGGGFGGGGGDGGGGGGFFGG@FGGGGGGGGGGGGGGGGFCCFDFDGGGGGGGGGG@>FG+@AFGGGGFGDGGDFGGGGEGFGGGAFAFGFCGGCCFFGG5:@EG5EGGGGD5BEEG**4,BEFGGG=EG=CEEFCFG5)97*97EGGF=D<55D<>FE5)25))*)79*;CGG3*+1<+28))/>5(**)0***++08)*))**2*)1+(-(((()/5652)331<)((.
@M03506:14:000000000-AKVR1:1:1101:24300:2149 2:N:0:46
TCGGACTACTGGGGCATCTAATCCCGTTCGCCCCCCTAGCTTTCGCGCATAAGCGTCAGTGTCGGCCCAGCAACCCGCCTTCGCCGCAGGTGATCCTCTTGATATCTACGCATATAACCGCTCCATCAAGATTTCCAGTTTCCCCTTCAGCACACAAGCCGCACAGTATCAGTTGACCTTACCGAGTTAATATCGGATATTTCACAACTGACTTTATCTGTACTCCTACGCGCACCTTAAGCCCAGTAAATCCGAATAATTCCTGCTCCCCCCGTATTACTCCGCCGGTTCGCCTGGTATT
+
6AC,B@BG@F-C<+,6CF@,,C;,6,;;,@+,B6+@+@CC<@C,BB:@F,,CF9@8,,BFD9,,+68+B8,EFE=F=+@FBC,B4+++@===,5,:,CEFGAFFE<E<5B+B4+,,::,@@C+6=,:3,3,,,C,@7E@D,,,36>?33,8,,,5+@@:+*@E5>,3,,5?@>>,>CBFF9,1*4*4:<C,,,,*4:A5,,1,>;A9E+0:0+@+++++++++++8;A9*:*9>B3(**++0*99*A@+0+0))***(*2*9*:*0+*+.*)0)/2*(*+)),-(-,.()(-)((*0))).
@M03506:14:000000000-AKVR1:1:1101:9794:2154 2:N:0:46
TCGGACTACCGGGGTTTCTAATCCTGTTCGCTCCCCACGCTTTCGTACCTCAGCGTCAGAAATGGCCCAGCAAGCTGCCTTCGCCATTGGTGTTCCTTGTAATATCTACGCATTTCACTGCTACACTACAAATTCCACTTGCCTCTGCCATCCTCAAGCACGCCAGTATGCAACACAGTCTATACGGTTGCGCCGCAAGATTTCGCGTTGCACTTAACGCGCCGCCTACGTACGCTTTACGTCCATCAATTCCGGATAACTCCTGTACCATACGTATTCCCTCTGTCTCTGGCCCGGAGTT
+
CCC@CDEGGFFGGGEFGGGGFFFGGGGGFEGCG7DFFGEGEGGF7FFGGDGEGGCFEEFFGGGGGFCFFGGGGGGGCGGGGGGG7,BED<FGFGDGGGGGGGGFFC<FGGGGGGGGGGGC9F<F<FCFDF@FFGGAE9AE9EGDF6>46>E8D?EF88DDFEDF?EDFGEF9=DDCFFDCCFC;C,:@E8,@C8C**1;:6:2=EGEEC):CFF?9FG475CDE)/88*:A9>3)1-9?C**99<++*20<?4?)CD(*<*9):>:+*0*2*7*2+04*3))(.,-.*)76)).->))(4(
@M03506:14:000000000-AKVR1:1:1101:10547:2173 2:N:0:46
TCGGACTACAGGGGTATCTAATCCCGTTTGCTCCCCTAGCTTTCGCGCTTCAGTGTCAGTTTCGGTCCAGAGGGCCGCCTTCGCCACCGGTGTTCCTCCCAATATCTACGCATTTCACCGCTACACTGGGAATTCCACCCTCCTCTACCGTACTCAAGCCGAGCAGTATCAGATGCACTTCCTGGGTTAAGCCCAGCGCTTTCCCACCTGACTTACCCGCCCACCTACGCCCCCTTTACGCCCAATAATTTCGGACAACCTTTGTCCCCTCTGTATTCCCGCGTCTGTTCGCCCTCACTTA
+
CCC<CECCF<FGFFGGFGGDGGGFGEGGGGGGGFGGG8DEGGGGGGGGGGGGGGFGGGFGFEGE78@CFG9<FGCFDFFGGGFEG:=?FGGGGDGFFGGCCFGGGGFAFFGGGGGGFGGGGGGGFE,,A?FA@FFF,C:F=DEFGE=D@+63CFGGF8?G>9CCGCF;EG,;EEFC:,EEDFG,,5DGGD9B6;>F,==EEDF79,,/4096CDGC46)*23**:9)2*8)7)08<?*/*;*95**2=?++10)11)(9*)1*>*<+9*7C)/:30<)9<(,,((,-/)*,2>:(*.))))
@M03506:14:000000000-AKVR1:1:1101:18047:2176 2:N:0:46
TCGGACTACCGGGGTATCTAATCCTGTTCGCTCCCCACGCTTTCGCTCCTCAGCGTCAGTTTCGGCCCAGAGACCCGCCTTCGCCACCGGTGTTCCTCCTTATATCTGCGCATTTCACCGCTACACCTCGAATTCCGCGTCCCTCTCCCAAACTCAAGCCATCCAGTACCCGACGCAGTTCCCCGGTTAAGCCGATGGATTTCACGCCTGACTTAGTTGGCCACCTACGCGCCCATAATGCCCATACATTCCGACCAACCCCTGCCCCTGCGGTACTACCGCCGTCGTCGGCCCGGTGTTC
+
CCCCCEDF-CFE7@FG9-CA<C<CF@FD@@E,,@,6C@@FE,@F,BBF+ECADGGGGGC6,@C,+@8@CC,,6=FGC7CE@E=F,,B,4+848?FECCG8,E,BFGA9<F++CCFAF?E7+@CFGGG:33C,3+C96=+63+@4:3:C68,8DFFFGFGG6EF;CF,,,@,*4@*>4B:5B,9C8*:C89+2+:**3**+5*1++2*/*/*;<+00029+**7AF*9?C55=97)*(**02<C**2*120A447)19(9/)))198@F*)9))1**+)9:((((-,,)()-()-(1))(,)
@M03506:14:000000000-AKVR1:1:1101:12502:2242 2:N:0:46
TCGGACTACTGGGGTTTCTAATCCTGTTTGATCCCCACGCTTTCGTGCCTCAGCGTCAATCATACTTTAGTAAGCTGCCTTCGCAATTGGTGTTCTGTGACATATCTATGCATTTCACCGCTACTTGTCACATTCCGCCTACCTCAAGTACATTCAAGCCCATCAGTATCAAAGGCACTGCGATCGTTAAGCTACCGTCTTTCACCCCTGGCTTAATAGGCCGCCTACGCACCCTTTAAACCCAATAAATCCGGATAACGCTTGGATCCTCCGTATTACCCCTGCTGCTGGCATGTCGTTT
+
-8ACCEGFFGCDGGFGGDFFGE<EFCEGGGGEF@FGCEFGEGGGGGDGG9,,<C@FFGGFEGGFGFGGGGGDFDFG<@FEGGFEGCCF@DGFFGGGGF9FGFGE<EGGFFGAFG<BFGGEEG7FGF<FAEECGGAF<:FFDEDEF,4,@;==EFA,4;=6DFEGFCDGGFDDA=?,=,1,6=8D++@DF8=,@39=6CGGFGFFFG,@C53;?*:9C<?9>7/@/@DF>D)528?FBF6,1?CDF6FF+2+8):*/9);*:5B58C7)A4C)5**;:46+(-426?:4:)(-)-429)41,
@M03506:14:000000000-AKVR1:1:1101:22651:2248 2:N:0:46
TCGGACTACAGGGGTTTCTAATCCCGTTTGCTCCCCTGGCCTTCGTGTCTCAGTGTCAGGAACTGTCCAGAGACCCGCCTTCGCCACTGGTTTTCCTCATGATCCCTACGCATTTCACTGCTACACCATGAATTCCAGTCTCCTCTCCAGTCTTCAAGCACCGCACTATCGAATGCAGTTTCGGAGTTAAGCTCCGAACTTTCACACCCCACTTACCGCGCCCCCTACCACTCCTCTACGTCCACTAACACCGTCCAACCTCTCTCTCTCTCGTGTTCCCTATGCGCCTGGCCCGAACTTC
+
-@@@@C+EEFFDECCFEGFCGGG<F@,6CFA@@ED;@FFGG9FC@F,E<,<CFG9F,C@8CFFGGGGGGGGGGFCFGGGECGGGEEC??@9,CFFCFAA?FFGFDFCEGE>F@C?EFA<FG9?E<FGGG99<F5CEFCC,9@44D;,99>@=,,4,7D9,4=@>C+6,,7+8D,6,,36@,@8C>8?FF,@A,,,3+4+1,5,,,,,4@0@*,+5,*3**97)*1)2),2),2)0*)*+*3*:8*<+02:8))2/)//6*/./**++0+***)1*/*)12)))-6-()(7(4)3())),.)
@M03506:14:000000000-AKVR1:1:1101:18868:2282 2:N:0:46
TCGGACTACTCGGGTATCTAATCCCGTTTGCTCCCCTGGCCTTCGTGCCTCAGTGTCAGGAACTGTCCAGAGACCCGCCTTCGCCACTGGTCTTCCTTACGATATCTACGCATTTCACCGCTACACCGTAAACTCCAGTCTCCTCTCCAGTCCTCAAGCACGGCAGTATCGAATGCAGTTTCGGAGTTAAGCTCCGAGCTTTCACACCCGACTTACCGCGCCTCCCACGCACCCTTTCCGCCCAATAAATCCGACCAACGCTGGGGCCCTCTGCATTAACGCTGCTGCTGGCACACATTTT
+
CCCCCEGGGFGGGGD7FFGFFFGGGCFFGGGGGGGGGFGEGFGFGGFGFEFG8FCFGFGGGGGGGGGGFFGGGGFG>@F7FCFEG7FCGGFGGFGGGGAFGG@EGGGGGDGDGGFGGFGEGGGGDGGGGGGG;DFFFFFG9=ED8@FFA@CFGGDECDFFG6+@=6B3@F6F,DFGGGGGGGGCED+:,3@A9D?85**4DFFCGFGGG>*@EG7CGGD*):*7<*;.:C5EG55*6+;8CE35*:+*+++/0))93:3573))/:*7C3C:4*+<+)*344(-(4)1,/(4.42*)).))
@M03506:14:000000000-AKVR1:1:1101:13850:2320 2:N:0:46
TCGGACTACAGGGGTTTCTAATCCCGTTTGCTCCCCTGGCCTTCGTGCCTCAGTGTCAGGAACTGTCCAGAGACCCGCCTTCGCCACTGGTCTTCCTCATGATCTCTACGCATTTCACTGCTACACCATGAATTCCAGTCTCCTCTCCAGTCCTCAAGCACCGCAGTATCGAATGCAGTTTCGGAGTTAACCTCCGAAATTTCACACCCGACTTACGGCGCCACCTACACACCCTTTCCGCCCAATGAATCCGAACAACGCTTGAGCCCTCCGTTTTCCCGCTGCTTCTGGCCCCGGTTTT
+
CCCCCGGGGDFGGGGGGGGGGGGGGGGGGGGGGGGGGGGGGGGGGGGGGFGGGGGGGGGGGGGGGGGGGGGGGGGGGGGGGGFGGDGGGGGGGGGGGGGGGGGGGGGGGGGGGG9DGGGGGGGGGGGGGGFDGGGGGGFGBFGGGDFFGGGFGGCFGFGFGGGGGGGAFG@EFC?;,@FGGGGG++@ED;,@,@FC>C6@CFG,@CFC*0*;:*5>7*/;9DDEC<FA68;7>555@+;/CECC<6+;++1=55D<D1DC555558+)1.*0)*++1)=?:0((-))/.*)))(()))-:(
@M03506:14:000000000-AKVR1:1:1101:8398:2330 2:N:0:46
TCGGACTACTGGGGTTTCTAATCCCGTTCGCTCCCCTGGCTTTCGCGCATCAGCGTCAGTGTCGGCCCAGCAACCCGCCTTCGCCGCAGGTGTTCCTCTCGATATCTACGCATTTCACCGCTACACCGAGACTTCCAGTTGCCCCTTCCGCACTCTAGCACAACAGTATCACTTGACCGTTCCGAGTTAAGCCCGGAGATCTCACAAGTGACTTGTTGCGCCGCCTACGCGCCCTTTACGCCCCGTAGCTCCGACCAACGCTTGCCCCTCCACTTTTACCGTGGCTGCTGGCCCGTAGGAG
+
CCCCCGGGGGGGGGFGGGGGGGGGGGGGGGGFCGGGF<FFGGGGGGGGGEGGGGGGGGGFGCFEGGGGGGGGGGGGGGCFDGGGGGGGGGAFFFGGDE<FGGGGGF9EGFGGGGGGGGGGGGGGGGDE7:C+@DFG<DFFDDEFF6DF@B>8EEFG,,>,,,7:CDGGEC,@=EEGFF5CEFFE5:CEFG;CGG5?**=70;++>+9=FF7C+:@CC7+:58DCD*)85)):5@.7?>?C5=37DCE>7++07>))),1/).)*10+0*0>))*+00.*2(,((,3(74940),()00()(
@M03506:14:000000000-AKVR1:1:1101:11370:2334 2:N:0:46
TCGGACTACTCGGGTTTCTAATCCCGTTCGCTCCCCACGCTTTCGTGCCTTAGTGTCAGCAATAAGCCAGTAGACTGCCTACGCCATCGGTGTTCCTTCTAATATCTACGGATTTCACTCCTACACTAGAAATTCCATCTACCTTCCTTATGCTCAAGCTTAGCAGTTCAAATAATTGATCTTCGGTTGAGCCGCACGACTTCACTATTCGCTTACTATGCCACCCACGCAACTCTTTACGCCCAGTAATTCCGGATCACTCTTGGATCCTCCGTATGACCTCGGCTGCCTGCAGCGGGTT
+
<<@<BFGGFCFGC@@CED<FAFGGDCFEG;@FGGDGFEBFE:FE@FD:FEGED<@EEDG<,@CCCCFFCFF,C,CFCEFF,C,@@6@=,?8,CCFG9F<<5CFF9B<<,,C:,@?FFE<,AC<F@FEGFF9<F9;B,E9=;;C4,,@=EFEAAFF;98D,,,>D,,@4DE9FG8,,,@9D,@,368==C>BFC>@C:+3+57DF?FCEF+;5E7@FG9@FFFFC**//1))*2);B?88@C585DC0+=9;A66)**(27+2++00+/9)**8)2*04/+.-4((((),))30((*0),2(
@M03506:14:000000000-AKVR1:1:1101:15369:2356 2:N:0:46
TCGGACTACTGGGGTATCTAATCCTGTTCGCTCCCCACGCTTTCGCGTCTCAGCGTCAGTCACGTACTAGAGAGCCGCCTTAGCCACGGGTGTTCTTCCTGATATCTGCGCATTTCACCGCTACACCAGGAATTCCACTCTCCTCTTCCGGACTCTAGTCAGATGGTTTCCATCGGCGTCTCGAGGTTGAGCCTCGAGTTTTCACAACGGACCTACCTAACCGCCCACACGCTCTTTACGCCCAATAAATCCGGACACCCCTTGCCCCCTACCTTTTACCCCGGCTGCTGGCACTGAGTTA
+
CCCCCGGGGGGGGGGGFGGGGGGGGGGFGGGGGGGDEFGGGGGGGGGGGGGGGGGGGGGGGGGGGGGGGGGGGGGGGGGGGGGGGGGGGGGGGGGGGGGGGGGGGGGGGGGFGGGGGGGGGGGGGGGGGGGGGGGGGGGGGGGGGGGGGG@EGGGFGGGGFGFFCC>DGGG,CFED>5CGGGGFGGEG6,DFG6CECEC*>=EFGGGEEC3)/7CFFF6691>5/)88=GB57>:D6*0/;/)/*:@?++09>)*)1(1*))0*2<EFC@FF)*+02)9<(4((4((04@0(.8(**/66)
@M03506:14:000000000-AKVR1:1:1101:12389:2370 2:N:0:46
TCGGACTACTGGGGTATCTAATCCTGTTTGCTCCCCACGCTTTCATGCCTCAGCGTCAGTATCGGGCCAGTGAGCCGCCTTCGCCACTGGTGTTCTTGCGAATATCTACGAATTTCACCTCTACACTCGCAGTTCCACTCACCTCTCCCGAACTCAAGATCCTCAGTATCAAAGGCAGTTCTGGAGTTGAGCTCCAGGATTTCACCCCTGACTTCAAGACCCGCCTACGCACCCTTTACGCCCAGTGATTCCGAGCAACGCTAGCCCCCCTAGTATTCCCCACGCTGCTGCCCCGAAGTTT
+
CCCCCGGGGGGGGGGGGGGGGGGGGGGGGGGGGGGGGGGGGGGGGGGGGFGFGGGGGGGGGGGGEGGGGGGGGGGFGGGGGGGGDGGGGGG8FGGGGAFFDCGGGG9EGGGGGFCFDFGFGGGGADCF@CFGG<AAF9E8:EEEFFCF?EEEGGGD8@DFGGEFF=FFDG;BEE@DCCCADF7EGG8ECC3DC,8DFFCCAGFEFFGDGG*;CF,>=DFGGFDE:*/?EG3=8>>F;CF=GG375=+=CFDAAE)))17=>)79C*2>G3/0)23094*3((-,((4>:?),),().8,4.
@M03506:14:000000000-AKVR1:1:1101:12566:2373 2:N:0:46
TCGGACTACCGGGGTTTCTAATCCCGTTTGCTCCCCTGGCTTTCGCTATTCAGCGTCAGTGTTGGTCCAGGATGCCGCCTTCGCCACCGGTATTCCTCCAGATATCTACGCATTTCACCGCTACACCTGGAATTCCGCATCCCTCTCCCAATCTCAAGCCATCCAGTATCAAGCGCAGTTCCCCGGTTAAGCCGAGGGATTTCACGTTTGACTTAGTTGGCCGCCTCCGAGCCCTTTACGCCCAGTAATTCCGCACAACCCGTGCCCCCCCCGTATCCCCGCGGCTGCTGACACGCACTTG
+
CCCCCGGGGGGGGGGGEGGGFGGGG@FGGGGFGGGGGGGGGGGGGGGGGGFFDGGGGGGGGGGGFFGGGGGGG?FFGGGGCGGGG>EGGGFEFEGGEGGGGGGGGGGFGFEGGGGGGGGGDCCGCFFFGGGGFFGG<C@GGGGGGGGGF?@=F8DGGGGGDFG?863@CGGD6DEGG5CCFGGGCECEEF,>DC5:E5*,=;CFCF00=D@CF77+:;6+;6C5<G)058@DD3@D?C=EGE)75CE=77@66)/97(/*0)0/51;>50C3)1*2*)0*(-4(,(,.))).*,,)))-).
@M03506:14:000000000-AKVR1:1:1101:18079:2378 2:N:0:46
TCGGACTACTGGGGTATCTAATCCCGTTCGCTCCCCACGCTTTCGTGCCTTAGTGTCAGCAATGAGCCAGTAGACTGCCTACGCCATCGGTGTTCCTCCCAATATCTACGGATTTCACTCCTACACTGGGAATTCCATCTACCACTCTCATGCTCTAGCTTGTGAGTTCGAACAATGTGTCCCCGGTTGAGCCGGGATCTTTCACTGTTCGCTTTACATGCCACCTACGCAACTCTTTACGCCCAGTAATTCCGGATAACGCTCGGATCTTCCGTATGACCGCGGCTGCTGGCACGGACTT
+
CCCCCGGGGGGGGGGGGGGGGGGGGGGGGGGGGGGGGGGGGGGGGGGGGGGGGGGGGGGGGGGGGGGGGGGGGGGGGGGGGGGGGGGGGGGGGGGGGGGGGGGGGGGFFFG7CGGDGGGGGGGGGGGGGFFFGGGGGGGGGGGGGBFCGFFFFGGGFAEGFGGFGGGFF8BFGGGGCDDDFF9FGDGGGGFDFGGCC>CGGC7:DCECFCGGG48=7+==C**<70;8?DDDDAFGEG6A8E5DD=>89CC@;A)*1,29:A>DD:*7/1*8FCC;C14A((,,,7(),).(5(,9))(4.
@M03506:14:000000000-AKVR1:1:1101:7067:2392 2:N:0:46
TCGGACTACTGGGGTATCTAATCCTGTTCGCTCCCCACGCTTTCGCGTCTCAGCGTCAGTACCGTTCCAGAGAGCCGCTTTCGCCACGGGTGTTCTTCCTGATATCTGCGCATTTCACCGCTACACCAGGAATTCCACTCTCCTCTCCCGGACTCTAGCCAGATGGTTTCGGTCGACGTCTGAAGGTTGAGCCGCCAGTTTTCACAACCGACCTACCTGGCCGCCTACACGCCCTTTCCGCCAAATGAACCCGGCCACCGCTTGCCCCCTACGTATTACCGCGGCTGCTGCCCCGTACTTC
+
CCCCCGGGGGGGGGGGGGGGGGGGGGGGGGGGGGGGGGGGGGGGGGGGGGGGGGGGGGGGGGGGGGGGGGGGGGGGGGGGGGGGGGGGGGGGGGGGGGGGGGGGGGGGGGGGGEGGGGGGGGGGGGGGGDGGFDFFGGGG9DGGG9DDFGD>EGFGGFGGG7FFGGGGFGGCEGC>C:CGCFDFGGGFF,<CB*4**=>99+>+>9CGD5DDC>CFGG4CF15CDD3)+95=*8@D:*9:CE)7CF:*3+*7@E3DD(1*).0*1<FF50/77*++<)8+(((,4,,8)))(02(*0)-))
@M03506:14:000000000-AKVR1:1:1101:17101:2407 2:N:0:46
TCGGACTACTGGGGTTTCTAATCCCGTTTGCTCCCCTGGCTTTCGCGCCTCAGCGTCAATGCCGGTCCAGGACGTCGCCTTCGCCACCGGTGTTCCTCCAGATATCTACGCATTTCACCGCTACACCTGGAATTCCACGTCCCTCTCCCGGATTCAAGCCAGCCAGTATCGGACGCAGTTCCTGGGTTGAGCCCAGGGATTTCACGTTCGACTTAGCCGGCCGCCTACGGGCCCTTTACGCCCCGTAATTCCGAACAACGCTTGCCCCCTCTGTCTTACCGCCGCTCCCGGCTCCACGTCG
+
CCCCCGGGGGGGGGGGGGGGGGGGGGGGGGGGGGGGGGGGGGGGGGGGGGGGGGGGGGGGGGGGGGGGGGGFGGGGGGGGGGGGG>FGGGCGEFFGFGGGGGGDFGGGGGGDFGGGGGGGG7FGGGGGGGCGGGGGFGGGGGGGGFGGGGGGGGGGGGGGGFGGGGF;ECCGGGGD7ECEGGGGFGGGC78?CA>CFE8C@7@CGFFFFDGGDD?;+*05C<DGGG:)**)2)8)9:7=CEC3)9*/)2++*0)9DD(9*)0)1*<2<G)C))0+3+.7<:6(49>()()(-)((0).(((
@M03506:14:000000000-AKVR1:1:1101:7988:2414 2:N:0:46
TCGGACTACTGGGGTTTTTAATCCCTTTCCCCCCCCCAGCTTTCGTGTCCGAGCGTCAGGTGCATCCCAGAAGGCCCCCTCCCCCACGGGTGTTCCTCCGGATATCTACGCATTCCCCCACACCATCCGGATTCCCACCTTCCCCTCATGCTCCCAAGCCTGGTAGTATTGAACGACCTCCCCTATTTGACCCAGGACATTCCACTTCTCATTTGCCGAACAGCCCCCACACGCTTCACGCCCAGTAAACCCGGTTAACGCCCCTCCCCACCGTTTTACCGCGGCTGCTTGCCAGGCTTTT
+
66A<@+6;F-EGG>FG76,C66F,6,CF,,;,@FG:++6,EF,,,6,6,,,6+6++6B6,,,,,CFGA,6,CA,E,,++4+4+B=++4>+=+@+C<E5B+++4+7:?5,+6+@F9,,,++++++8,3,++@+>,@33>FF3>,,5,*,3,335,*3,,**6C5<9,?,,5,@F,,;**4,,*4:*+>1;@9CF=BF8**311<+>:AE++++=7++*2)*9)*2**)0/1./).053*1*;:3**3+*+<C>5)/)14**875)9CE5*))))/10/)9?040;>(())*)(0))/)0(3,
@M03506:14:000000000-AKVR1:1:1101:18515:2440 2:N:0:46
TCGGACTACTGGGGTATCTAATCCCGTTTGCTCCCCTGGCCTTCGTGTCTCAGTGTCAGGAACTGCCCAGAGACCCGCCTCCGCCACTGGTCTTCCTCATGATCTCTACGCATTTCACTGCTACACCATGAATTCCAGTCTCCTCCCCAGTCCTCAAGCACGCCAGTATCGAATGCAGTTTCGGAGTTAAGCTCCGAACTTTCACACCCGACTTAGCGCGCCACCTACACACCCTTCACGACCAATGAACCCGAACAACGCTTGACCCCTCTGTATTACCCCGGCAGCAGGCACAGTGTTA
+
CCCCCGGGGGGGGGGGGGGGGGGGGGGGFGGGGGFGGGGGGGGGGGFGGGGGGGCGGGFFC<EFGGGGGGGGGGGGGGGGGGGGGGGGGF?EFCG9CFABE<,EFGGGGGGGGDGGGGFG9:EEFGGGGDFFGGGGGGGF9EFFG8=>88EEFGDFG8DFFCEG6CDADA8=@EFGFE93EFECE+@@D=EGAFGGGC+5DC7EFGCEEDC5@7DEFC>CC1)4;FF;,?*=DB35(2=**=5<*++;4+*::.793095<)8>F++)277.?D7+<)12(-(,4(-5(0(().(**9).)
@M03506:14:000000000-AKVR1:1:1101:21519:2447 2:N:0:46
TCGGACTACCAGGGTTTCTAATCCCGTTTGCTCCCCTGGCCTTCGTGCCTCAGCGTCAGGAACTGTCCAGAGACCCGCCTTCGCCACTGGTCTTCCTTACGATATCTACGCATTTCACCGCTACACCGTAAATTCCAGTCTCCTCTCCAGTCCTCAAGCACGGCATTATCGACTGCAGTTTCGGAGTTAAGCCCCGAGATTTCACACCCGACTCACCGCGCCGCCTACTCTCCCTCTCCTCCCACGTATTCCGACCAACCCTTAATACCTCTTTATTATCGCGCCTACAGCTACGCGCTAA
+
CCCCCCEFGFFGGG@FGAGGGGECF@EFGE9CCEDCFC<EAFGGCFCEG9EGF8F7CFC@CCFGGFFFGEGGGGD8B@+8BFF:E@F@E,CCEF?AFGGFFCGG7<CFG77C=4E,B@F@FGGFCFFCGG7FFF,C5,CF;E9ECD,>EDED8,,333,=D6CE6+3>D,@++6>D7>EAFFCE:CE?DF,,6:>:**;*5+,>7,C>95)55*,5;/)>)))/5C))02+3<);*6*03*29****0+++*)0)9).//5.52*3070****23<+-*2-(,7(-(8()))*)())),((
@M03506:14:000000000-AKVR1:1:1101:18833:2453 2:N:0:46
TCGGACTACCGGGGTTTCTAATCCTGTTTGATCCCCACGCTGTCGCGCCTGAGCGTCAGTTACGAGCCAGTGAGCCGCCTTCGCCACCGGTGTTCTTCCCAATATCTACGAATTTCACCTCTACACTGGGAATTCCACTCACCTCTCTCGTACTCCAGTCTCACAGTTTCAATGGCAATTCCGGAGTTGAGCTCCGGGCTTTCACCACTGACTTGGAAGACCGCCTGCGCGCGCTTTCCGCCCAGTAATTCCGAACAACCCTACCCCCCTCCGTATTACCGCGGCCGCTGTCCCGAAGTTC
+
CC<CCGGGGGGGGGGGGGGGGGGGGGGGGGGGGGGGGGGGGGGGGGGGGGGGGGGGG7CGFGGGGGGGFGGGGGGGEGGGGGGGGCFGGGGGGGGGGGGGFGGGGGGDFFC=FFFGFGGGGGGGAFFCFGC8FGGG,A=F:FC=DFG9EEGGGGGG?DEFEFGG?FGGGGG9FFGG,,,;EFCCEEGG7;,?9<FC59CGFFF7A??54?89C8FF<2)*;</=DD:A555C7>>C?***;7C<*<@*00<@?B3D3:4/<::****8?37)0/:8CB@+309(4(,795(4)5(*0.().
@M03506:14:000000000-AKVR1:1:1101:9870:2486 2:N:0:46
TCGGACTACTGGGGTATCTAATCCTGTTTGCTCCCCACGCTGTCGCGCATCAGTGTCGGAAACTGCCCAGCAGACCGCCTTCGCCACCGGTCTTCCTCCGGATCTCTACGCATTCCACCGCTACACCCGGAATTCCGTCTGCCTCTACAGCCCTCGAGTCTGACAGTCGGCACGGCCGATCCGGGGTTGCGCCCCGGACTTTCACCACACCCTTATCAAACCCCCTACGCGCCCTTTCCGCCCCGTCATTCCCGACAACCCTCGCCCCCCCCGTATTACCCCGGCCTCTGGCACGGGCTTA
+
CCCCCGGGGGGGGGGGGGGGGGGGGGGGGGGGGGGGGGGGGGGGGGGGGGGGGGGGGGGGGGGGGGGGGGGGGGGGGGGGGGGGGEGGGGGGGGGGGGGGGGEFFFGGGGGEEGGGFFGGG+FFGGGGGEGGGGGGFGGGCGGGGGFGGGGGGGF6>6EEFA>;?DFG>EGEGGEG***=BE788>CGG*4:EDCCE*:5<CGGGF+*/9DCF5+<7*8AG<*19C5@CG)>C3742*9*;EG))**020A**0*9C0/*07>35*;>C5D@.1/0:)7+(--,14(0(0),)41/))(3)
@M03506:14:000000000-AKVR1:1:1101:16275:2491 2:N:0:46
TCGGACTACCGGGGTTTCTAATCCCGTTCGCTCCCCTAGCTTTCGCACTTCAGCGTCAGTGTTAGCCCAGGGGGCTGCCTTCGCCATCGGTGTTCCTCCACATCTCTACGCATTTCACTGCTACACGTGGAATTCCACCCCCCTCTGCCACACTCGAGCCCGTTAGTTTCCAATGCAGTTCCCAGGTTGAGCCCGGGGCTTTCACATCAGACTTTGCGGACCGCCTGCCCACGCTTTCCGCCAATGAATTCCGATTAAGCTTTGCACCCTCTGTTTTACCGCTGCTGCGGTCCCGTAGTTT
+
CCCCCGGGFGGGGGGGGGGGGGGGGGGFGGGGGGGGGGGGGGGGGGDEGGGGGGGGG>FFGGGFFGGGGGFGGCFGGGGGGFGGGGGGGGGGGGGGGGGGG88?FF<FGGGGGGGGGGFGGGGGGGDEDCE=FFGFCFGGGGGDEGGGEFGFGGGEGEG6EG>DGEEFGFCB<EFGG,=E?FGEFCFF8BE?FG5CGGGCCGGFGC<70;C;6:+9:55CDCDEGG;@*//:))7*(***2:))*++0<9EF:)9**-*+*1**:0A@8:*0/;+<;)7210(--))0(7(-)(47))-4)
@M03506:14:000000000-AKVR1:1:1101:10971:2500 2:N:0:46
TCGGACTACACGGGTTTCTAATCCTGTTTGCTCCCCACGCTTTCGCACCTCAGCGTCAATATGTGTCCAGTAAGTCGCCTTCGCCACTGGTGTTCTTCCGAATATCTACGAATTTCACCTCTACACTCGGAATTCCACTTACCTCTCCACAATTCTAGCGATGCAGTCTTAAAGGCTATTCCGGAGTTGAGCCCCGGGCTTTCACCTCTAACTTACAAAGCCGCCTACGTTCGCTTTACACCCAGTAATTCCGATCAACGCTGGCCCCCCACGCTTTACCTCGCCTGCTGGCACGTAGTTT
+
CCCCCGGGGGGGGGFGGGGGGGGGGGGGGGGFGGGGGGGGGGGGGGGGGFGGGGGGGGGGGGGGDGGGGGGGGGGGGGGGGGGGGGGGGGGGGGGGGGGGEGFGGGGGGGGFGFFGGGGEFFFGGGGGGGGGGGGGGGGCGGGGGGGGGGGGGGCFGGGGCGG66DFGGGGGCCAEEGGFFCF8=EEGGAC7FCEGE>EC8*DDFGGGG>=FFFGCDFA?DFDGCD;6CCAF7>A8(1;;CGD7CF?7F9;6).*9<3<*77>)758;C)9;./*2*6=E)58(42:>?F?B4<B7:44).
@M03506:14:000000000-AKVR1:1:1101:22775:2505 2:N:0:46
TCGGACTACTGGGGTTTCTAATCCTGTTTGCTCCCCACGCTTTCGTGCATGAGCGTCAGTATTGGCCCAGGAGGCTGCCTTCGCCATCGGTGTTCCTCCACATCTCTACGCATTTCACCGCTACACGTGGAATTCCACCTCCCTCTGCCATACTCCAGTCCCGTAGTTTCAAGTGCCATTCCCAGGTTAAGCCCGGGGATTTCACGCCTGACTGTCAGGACCGCCTGCGCACCCTTTACGCCAAGTAATCCCGATGAACTCCCGCACCCGACGTATTACCTCGGCCACTGGCCCGTAGGTT
+
CCCCCGGGGGGGGGFEGFGGGGGGGGGGGGGGGGGGGGGGGGGGGGFGGGGGFGGGGGGGGGGDEGFGGFFGGGGGGGFGGGGDFGGGGGEGGEFGDFGGGGFGGGGGGGGGG:F<DGFGGGGGCA@FGGGG,EF??FGGGGGGGGFC==EGGEF888@EGF>FEGEFFGGG8D;EGGGGGDCCD+DEFA,9@@GEE>>7D>,;;,1;9DFFD0,,+288FCDG<53;:C)*:5)56+;5?E)1*<@*++36;5D*:>7+/)))9*8>*))))12C+47+))(,(((),9(,)-(10)())
@M03506:14:000000000-AKVR1:1:1101:19402:2526 2:N:0:46
TCGGACTACCGGGGTTTCTAATCCTGTTCGCTCCCCACGCTTTCGCGTCTCAGCGTCAGTACCGTCCCAGAGAGCCGCCTTCGCCACGGGTGTTCTTCCTGATATCTGCGCATTTCACCGCTACACCAGGAATTCCACTCTCCTCTTCCGGACTCTAGCCAGATGGTTTCCGTCGACGTCTCGAGGTTGAGCCTCGAGTTTTCACAACGGCCCTACCTGGCCGCCTACACGCGCTCTACGCCCAATAAATCCGGACAACGCTTGCCCCCTACGTATTACCTCTGCTCCTGGCTCGTATTTT
+
CCCCCGGGGGGGGGGGGGGGGGGGGGGGGGGGGGGGGGGGGGGGGGGGGEGGFFGGGGGGGGGGGGDGGGGGGGGGGGGEGGGGGGGGGGGGGGGGGGGGGFGGGGGFGGGGGGGGGGGGGGGGGGGGGG7BFGGGCFFFFGGFDFFFGGE8>7DGCEGFFG:?CCBF,=3@,DE5?EE*,<E68CCFGGGFGFCCCC>EG++>FFF=E)):C3CGGGFGFFD=<C37<FBG3.<*-:@;8*9<*289<<9?BD<GG(**)08390<0*<7>)*3@EA=F))).5))).051),3/)0())
@M03506:14:000000000-AKVR1:1:1101:7373:2532 2:N:0:46
TCGGACTACCCGGGTTTCTAATCCCGTTTGCTCCCCTGGCCTTCGTGTCTCAGTGTCAGGAACTGTCCAGAGACCCGCCTTCGCCACTTGTCTTCCTCATGACCTCTACGCATTTCACTGCTACACCATGAATTCCAGTCTCCTCTCCAGCCCTCAAGCACTGCAGTATCGAATGCAGTTTCGCAGTTCAGCTCCGACACTTCACACCCGCCTCACGGCGCTACCTCCCCACCTCTCCCCCCCATTGTATCCGTCAAACCCTCGAGACCTCTGTACTACCGCGTCTCCTCATCTAGTGTTC
+
@C@,<7@F<C<FCFF@7FFC@DEFFEGGF7FEEF,6EF,,CF<ECFFC,E6C@FFFGD<<CCCFC9E@,,<FDCFFC@+FE@CFF,CE9,:F9DFB<9,<6?,:EFE?9<+FF,FECFGF,CFFGFG:CED,;5EC,,9CE@D>D,@FC=,+@DG8=EGEG,4=@F9,,@++,3,=3,7=3=@+=3@A,@,6,63+++5+5+:;A:9**0*3A*,=/*9*)))/22*0*/5CG4)2(*)*3=/)*3+*2+<*7)1**-9*).))***0*)2*)2+33.7*7((-48(94)))*-.*//.))
@M03506:14:000000000-AKVR1:1:1101:11130:2539 2:N:0:46
TCGGACTACCTGGGTTTCTAATCCCGTTTGCTCCCCTGGCTTTCGTGCCTTAGCGTCAGTGTCGGCCCAGCAACCCGTCTTCATCTCAGGCGCTCCTCTTGATATCTACGCATTTCACCGCTACACCAAGAATTCCGATTGCCCCTTTCGCCCCCTAGCAAATCAGTACCATCTGGTCTTTCCGTGTTTAGCCCGGCTATCTCACTGATGACTTGATTAGCCGCCTACCCGCCCTTTCCGCCCAGCAACTCCGAACAACGCTCGGTCGCTCCCGTTTACCACGGCTGCTGCCAGGTGGTTT
+
-A6B@FFGG<-CE9,6F<FG9,,;C,;C,@FCC,CBFC8F,;F6@66B,,,;E<7:BF7;,CECF@,@@,F8F,,8:FC,C<A,6CC,EF,@+@F+EEFE9,55A?,:<=F+4@E?9FG++86@FGC4<,9,A5,,,84++4,@DGG,3+3+++@+B,,,,==E9=,@7,78<,,,,,,7,,534DCF,D,,6@8E**4,,=,>,,,,=2275=<C+4+,00:*99).**)*:)0*/++***2/5**023:/>>*1745575)))2;):7*0))**+46<)5(,((-08)).))(*0)-,,
@M03506:14:000000000-AKVR1:1:1101:15095:2547 2:N:0:46
TCGGACTACTGGGGTTTCTAATCCTGTTTGCTCCCCACGCTTTCGCACATCAGCGTCAGTACCGGACCAGTGAGCCGCCTTCGCCACTGGTGTTCTTCCGAATATCTACGAATTTCACCTCTACACTCGGAGTTCCACTCACCTCTTCCGGACTCAAGCTCTCCAGTATCAAAGGCAGTTCTGGAGTTGAGCTCCAGGATTTCACCCCTGACTTAGAAAGCCGCCTACGTGCGCTTTACGCCCAGTGATTCCGAGCAACGCTAGCCCCCTCCGTATTACACCGGCTGCTGGCACGAAGTTA
+
CCCCCGGGGGGGGDFEGGGGGGGGGGGGGGGGGGGGGGGGGGGGGGGGGFGFGGGGGGGGGFGGGGGGGGFGGGGGGGGGGGGGGGGGGGGGGGGGGGGGGGGGGGGGGGDFFGGGGGGGGGGGGGGGGGDGGGGGGGGGGFGGGGGGGGDGGGGGGGGGGGGGFDGGCE,@DCDG63@CA,AE7BCCGFBFGFFGGGCFGFGFFEFGGG*CFG?;C8FG;DGDDGEAEF==DBFG;DAC5CGGCEC47EC66))99(0*8>53CF6@GE*>3*/*0693).((0(().9:?>),*0),.)
@M03506:14:000000000-AKVR1:1:1101:8255:2564 2:N:0:46
TCGGACTACTAGGGTATCTAATCCTGTTTGCTCCCCACGCTTTCGTGCCTCAGCGTCAGTATCGGGCCAGTGAGCCGCCTTCGCCACTGGTGTTCTTGCGAATATCTACGAATTTCACCTCTACACTCGCAGTTCCACTCACCTCTCCCGAACTCAAGATCCTCAGTATCAAAGGCAGTTCTGGAGTTGAGCTCCAGGATTTCACCCCTGACTTAACGACCCGCCTACGCACCCTTTACGCCCAGTGATTCCGAGCAACGCTAGCCCCCCTCGTATTACCGCCGCCGCTGGCCCGAAGCTT
+
CCCCCGGGGGGGGGGGGGGGGGGGGGGGGGGGGGGGGGGGGGGGGGGGGFGGGGGGGGGGGGGGGGGGGGGGGGGGGGGGGGCEGGGGGGGGGGGGGGGGGGGGGGGGGGGGGGGFGGGGGGGGGGCGFGCGGGGGGGAECEGFGFFGGGGCGGGGGGGFFG=EC@DF:ECGFC?EFGGGGFGFFFFGGFCFF:8DF68FCGF,@AF*;;7>EF,9+/@E<D5?DDDF*C8E):)86:C;;>7<C0>=:BFFFB3C):F75@D5<CFFG)).)98*0-*<(,(-(((0()-4)(()0.-8)
@M03506:14:000000000-AKVR1:1:1101:16340:2564 2:N:0:46
TCGGACTACCGGGGTATCTAATCCTGTTTGATCCCCACGCTTTCGTGCCTCAGCGTCAATCATACTTTAGTAAGCTGCCTTCGCAATTGGTGTTCTGTGACATATCTATGCATTTCACCGCTACTTGTCACATTCCGCCTACCTCAAGTACATTCAAGCCCATCGGTATCAAAGGCACTGCGATAGTTAAGCTACCGTCTTTCACCCCTGACTTAACAGGCCGCCTACGCACCCTTTAAACCCAATAAATCCGTATAACGCTTGGATCTCCCGTATTACCGCGGCTGCTGGCACGGAGTTA
+
CCCCCGGGGGGGGGGGGGGGGGGGGGGGGGGGGGGGGGGGGGGGGGGGGGGGGGGGGGGGGGGGGGGGGGGGGGGGGGGGGGGGGGGGGGGGGGGGGGGGGGGGGGGGGGGGGGGGGGGGGGGGGGGGGGGGGGFFGGGGGGFGGGGFGGGGGGGGGEGGGGFGGGGGGGGGGGD?,,=DFC6+@EGGGEEDFFGGGFGGGGGGGGFGGCGFGGDFGGFGFDCE<5?FEDBGGB:;;DA9;7*>*;C8F+1;A.;865;*.:)9*<7?+**07>EGC)1<80((-49:7F(:@,()0.:3.
@M03506:14:000000000-AKVR1:1:1101:16809:2614 2:N:0:46
TCGGACTACCGGGGTATCTAATCCTGTTTGCTCCCCACGCTTTCGTGCATGAGCGTCAGTATTGGCCCAGGGGGCTGCCTTCGCCATCGGTATTCCTCCACATCTCTACGCATTTCACTGCTACACGTGGAATTCTACCCCCCTCTGCCATACTCTAGCCCGCCAGTCACCAATGCAGTTCCCAGGTTAAGCCCGGGGATTTCACATCGGTCTTAGCGAACCGCCTGCGCACGCTTTACGCCCAGTAATTCCGATTAACGCTCGCCCCCTACGTATTACCGCGGCCGCTGGCACGTAGTTA
+
CCCCCGGGGGGGGGGGGGGGGGGGGGGGGGGGGGGGGGGGGGGGGGGGGGGGGGGGGGGGGGGEEFFFEFGGGGGGGGGCFGGGGGDGGGGGGGGGDGGFGCCGGGGFFGGDGGGGGGGGGDCGGGGGGGGGGGGGFGGGGGGECBC9F8;AFFDFFAGG8>CE8CCFGGGGF8FGGGG9EGFC>8FFGF9DFGEDGCCCFCFFF?FGCGGGGCF7+5=*>GGGGGFFE))2>35C1>?EG=5*1<<?F++*))19*.*75)57)*/7ED7)09C+<)/2(,4(-(,)3541)5,*0)(..
@M03506:14:000000000-AKVR1:1:1101:11660:2615 2:N:0:46
TCGGACTACCGGGGTTTCTAATCCCGTTTGCTCCCCTGGCCTTCGTGCCTCAGTGTCAGGAACTGCCCAGAGATCCGCCTTCGCAACTGGTCTTCCTCACGATATCTACGCACTTCACTGCTACACCGTGAATTCCGATCTCCTCTACAGTCCTCGAGTCACGCAGTATCCGGTGCAAATTCGGAGTTGAGCTCCGAGATTTCACACCAGACTTGCTACACCACCTACCCACCCTTTACGCCCAATGAACCCGAAACACGCTTCAGCCCTCGCAATTACCCACGCTTGTCGCCGAATCTTC
+
CCCCCGGGGGGGGGGGGGGGCFFFGGGGGGGFGGGGGGFGGGGGFGGGGGG?FFAGGGFG8FFGFCFGGGGGGGFGGFGGGGGGGDGGGGGGGGFGGGGGGGGGGFGFFFCGGDGEEFAGGGGGG,AFE:DGGGGEGGDGGGGGGDEFGG=,@EE8EEGG9=>=C=ECFFE@+@@E<,,@E;CFEEGGGDGFE<C8@***>+>:>CGG>CFGFFG@:+8999CE58);***2/::547+*;*:C<*68++*0)7))),9*5))*2++)*)1)))/*0)/<(,(,3(()(*,-0(()))).)
@M03506:14:000000000-AKVR1:1:1101:12400:2622 2:N:0:46
TCGGACTACCGGGGTTTCTAATCCCGTTTGCTCCCCTAGCTTTCGCCCCTCAGCGTCAATATTGGTCCAGGATGCCGCCTTCTCCACCGGTGTTCCTCCAGATATCTACGCATTTCACCGCTACACATGGCATTCCGCATTCCTCTCCCAAATCCAAGTCATCCAGTTTCACACGCAGTTCCCCAGTTCATCTGAGGGATTCCACGTATGACCTACTCCGTCGTCTACGACCCCTTGACCCCCAGTAATACAGAACAACTCTTTCCCTCCCCTGTTTACCCCTCCTGCTGTCTTGGATTCA
+
-@<B8@F@E<@:FCB+B-CC@CC@,,;,C,C6,@6BC@6C<EF<E,,6+9B6,<@CE,8<@CF6F@FDC,,:,,9C7+7,86,CEAFGGC4+C:5,,C<,,,A?EAF9,D7:B+,EF<<=FC7C@F,?,4,A,:,,,4@F+,,,,3@873@=D,=,@93,7@;D8,@,3@,37@+@+3+3,,4,3*@C,3,37=EA*4*=F*,;DE*,2*+5,4,,**/**//*2;862*)*):5*(*)5*2)8<0+1<+27**0>C:*31=FC0++*;)9)7*+3+-=+(-((-80)()..*).*)*-,.
@M03506:14:000000000-AKVR1:1:1101:18136:2645 2:N:0:46
TCGGACTACCAGGGTTTCTAATCCTGTTTGCTCCCCACGCTGTCGCGCCTCAGTGTCAGAAACTGCCCAGCAGACCGCCTTCGCCACCGGTCCTCCTCCGGATCTCTACGCATCCCACCGCTACACCCGGAATTCCGTCTGCCTCTACAGCCCTCGAGTTTGACAGTCGGCACGGCAGATCCGGGGTTGAGCCCCGGACTTTCACCACACCCTTATCAAACCACCTACGCGCCCTGTACGCCCCGTGCGTCCGGCCAACGCCCGCACCCCCCCGATTACCGCGGCTGCTGGCACGGCGTCC
+
CCCCCGGGGGGGGGDGGGGGGGGGGGGGGGGFGGGGGGGGGGGGGGGGGGGGGGGGGGGGGFGGGGGGGGGGGGGGGGGGGGGGGGGGGGGGGGGGGGGGGGGGGGGGGGGGGGGGGGGGGGGGGGGGGGGGGGGGFFFFGGGGGGGGFFFFGGGGGGGCGFCF7CFGDGGGGGGEDGGFGGGC=ECEG?CC?*CEDE8E+C9+>CCC=<*C7CG+C7@:DFCF506)2)02C>B*5F@@CEG)9*2)*/:).<)73(/:5)7DD=8:EEG3))***(13(,79>7,5.<(4.)(73>;0(
@M03506:14:000000000-AKVR1:1:1101:14442:2679 2:N:0:46
TCGGACTACCGGGGTTTCTAATCCTGTTCGCTCCCCACGCTTTCGCGCCTCAGCGTCAGTACCGTCCCAGCGAGCTGCCTTCGCCATTGGTGTTCCTCCTGATATCTGCGCATTTCACCGCTACACCAGGAATTCCACTCGCCCCTTCCGGACTCTAGCCAGACAGTTTCCAGCGGCATTCACAGGTTGAGCCTGTGACTTTCACACCGGACTCATCTGGCCGCCTACGCGCTCTTTACGCCCAATGATTTCGGACAACCCTAGCCCCCTACGTATTACCGCGGCTGCCGGCCATCAGTTT
+
CCCCCGGGGGGGGGCEGGGGGGGGGGGGGGGEGGGGGGGGGGGFGGGGGGGGGGGFGGGGGGGGGGGGGGGGGGGGGGGGGGGGGGGGGGGGGGGGGGGGGGGGGGGFGGGGGGGGGGGGGCFF9=DGFCBFGGGGGG9CFG+@EDGGGGGGGGGFGCFFFC:CC?;FGGGGFGEGG8C9F9C?CFGFFGDBF?81AFGGGGGCGDCEE<3CE*0977CEG<CED*55:CEGCDF*679:;CGG3FF6?++10<CD<:G*)0)2>FGEE)*57*<:+6@F0((49(()()397-(*166A)
@M03506:14:000000000-AKVR1:1:1101:19154:2682 2:N:0:46
TCGGACTACCGGGGTTTCTAATCCTGTTCGCTCCCCACGCTTTCGCGTCTCAGCGTCAGTACCGTCCTAGCGAGCTGCCTTCGCCGTTGGTGTTCTTCCTGATATCTGCGCATTCCACCGCTACACCAGGAGTTCCACTCGCCTCTTCCGGACTCTAGCCCTGCAGTATCCACTGACATTCCAAGGTTAAGCCTTTGACTTTTACAGCGGACTTACCGGGCCGCCTACACTCTCTTTACGCCCAATGATTCCGGACAACGCTTGCCCCCTCCGTATTCCCTCTGCTGGTGGCCCGTGGTTA
+
CCCCCGGGGGGGGGGGGGGGEGGGGGGGGGGGGGGGGGGGGGGGGGGGGEGGGGGGGGGGGGGGFGGGGGGGGGGGGGGGGGFGGGFGGGGCFGGGGGGGGFFGGGGGGGGGGGGGGGGGG:FGGGGGDEFFGGGGGGGGCC@EGGGGGGCEG>FGFC;?CFFGGFCFFGFEC7CFFCGG,,=?E5,=D9CFEE9A,1BFCDFC7,<CE>32:DFGFC5EDGDGG<>F67*2:97FA=*;CE3**:<*<+39F>3DG0**)85<5C6;?5*5)1;C6)/2)((.4<4),)(4.8(1))(-)
@M03506:14:000000000-AKVR1:1:1101:17321:2700 2:N:0:46
TCGGACTACACGGGTATCTAATCCCGTTTGCTCCCCTAGCTTTCGCTCCTCAGCGTCAGAACATCCCCAGGTGATCGCCTTCGCCACTGGTGTTCCTCCCGATATCTACGCATTTCACCGCTACACCGGGAATTCCATCACCCTCTGAATGCCTCAAGAAAAACAGTATCCGAGCCGGGTCCTCAGTTGAGCCGAGGTATTTCAACACGGACTTGTTTTCCCGCCCAGCAGCGCTTCACGCCCAATAATTCCGACGAACGCTTGCCCCCTCCGTCTTACCGCGGCTGCTCGCACGTACTCT
+
CCCCCGGGGGGGGGGGFGGGGGGGGGGGGGGGGGGGGGGGGGGGGGGGGGGGGGGGGGGGGFGGGGGGGDFGCDFFGGGGGGGGGGGGGGGGGGGGGGGEGGGGGGGFGFGGGDEGFFGGGGGGGGGGGDGE=FGFCAF:>DGGGDFFFFFFGFFGFCF,3AFGD?EG:;DFGGGG>EE4*@@FGD@FCGFGFG58C4>CEC@79EGEGD?)2*+>:55@7><C8):)**)*)0)*(29=@*9**AC?C0979>))/->*553958CFGF*))1;5*.8?<(((-3(7,*-7),(1))())
@M03506:14:000000000-AKVR1:1:1101:21290:2711 2:N:0:46
TCGGACTACAAGGGTTTCTAATCCTGTTTGCTCCCCACGCTTTCGTGCCTCAGCGTCAGTATCGGGCCAGTGAGCCGCCTTCGCCACTGGTGTTCTTGCGAATATCTACGAATTTCACCTCTACACTCGCAGTTCCACTCACCTCTCCCGAACTCAAGATCCTCAGTATCAAAGGCAGGTCTGGAGTTGAGCTCCCGGCTTTCACCCCTGACTTAACTACCCGCCTACGCACCCTTTCCGCCCAGAGATTCCCAGCCACGCTACCCCTCTTCGCATTTCCGCGCCCGCTCCCCCGCCTGCC
+
CCCCCGGGGGGGGGGGGFGGGGGGGGFGGGGGGGGGGGGGGGGGGGGGG<FGFGGEG>FEEFF,@FCGGGFFEFFGCEBGFGFGGGGGGGG8F?FGGGGGGDG<FGGACEFGGDGG9EFFFGGFCGFGFG7=@?,CAF9FFGF@DDFFG@+@E?3@D,6D9DDFDFE=DFDD,=,C7C+4,@6@9DF,@=@D;D?**1*14;C,DFFG5*0?7@FG72+4*;459505=CAGGD>*6+;*/*89***)++3*****7,95))0)*28)/)293*1*8)97,-3,4(-.9)(4)-()..,((
@M03506:14:000000000-AKVR1:1:1101:11567:2719 2:N:0:46
TCGGACTACTGGGGTTTCTAATCCCGTTTGCTCCCCTGGCCTTCGTGCCTCAGCGTCAGGATCTGTCCAGAGACCCGCCTTCGCCACTGGTCTTCCTTACGATATCTACGCATTTCACCGCTACACCGTAAATTCCAGTCTCCTCTCCAGTCCTCAAGCACGGCAGTATCGAATGCAGTTTCGGAGTTAAGCTCCGCGATTTCACACCCGACTTACCGCGCCGCCTACGCACCCTTTACGCCCACTGAACCCGAACAACGCTTGAGCCCTCTTCATTACCGCGGCTGCTGCCACAGCGTTT
+
CCCCCGGGGGGGGGGEGGGGGGGGGGGGGGGGFGGGGGGGGGGGGGG>GFGFGGEGGGGG@FGGGFFGGGGGGGGGGGGGGGGGGGGCGGGGGGGGGGGGGGGEFFGGGGGGGGGGGGGGGGEGGGGGGFCFGFGGGGGF9EEFGGGGGGGGGDFGGFG8DGGGC63@DFGGGGFGFCFGC7+8:6:AEDCF;CFD*4CEECF@FFEE5)5?=*BF4?B*89<=3CB5CGAEC))02*11ACDC*7C*<+*7@)5<DBF:757**<6)27<)/*23@)9+13((-9(74:).6>2*))-((
@M03506:14:000000000-AKVR1:1:1101:13333:2758 2:N:0:46
TCGGACTACCCGGGTATCTAATCCTGTTTGCTCCCCTAGCTTTCGCGCCTCAGCGTCAGTTGTGGTCCAGTGCGCCGCTTTCGCCACAGGTGTTCCTCCCGATATCTACGCATTTCACCGCTACACCGGGAATTCCACGCACCTCTCCCACACTCAAGCACGGCAGTTTCGCCTGCAGGCTCCGAGTTAAGCCCGGAGATTTCACAGGTGACTTACCGCACCGCCTACGCGCCCCTTACCCCCAATAATTCCGAACAACGCTTGCCCCCCCCGTATTACCGCGGCTGCTGCCCCGCAGTTC
+
CCCCCGGGGGGGGGEGGGGGGGGGGGGGGGGGGGGGGGGGGGGGGGGGGGGGGGGGGGGGGGGGGFGGGGGGGGGGGGGGGGGGGGGGGGGGGGGGGGGGGGGGGGGGGGGDECFGGGGGFCFGGGGGGGGGGGGGGGGGGGGGG?FFGGGGGCFGCGGGGGGDGDFFFGGGGG>FGGGGCGGGDGFGGGDGGDE55C??FFF+@E?5FG+0C7+>CDF=<DGGC5377DBGG>)9.*0+<557**39F++195CGG(753))*/<<FGE)))/**3-BF((-(29()46)()-())),).
@M03506:14:000000000-AKVR1:1:1101:9374:2767 2:N:0:46
TCGGACTACCCGGGTATCTAATCCTGTTTGCTCCCCACGCTGTCGCGCATCAGTGTCAGAAACTGCCCAGCAGGCCGCCTTCGCCACCGGTCTTCCTCCGGATCTCTACGCATTCCACCGCTACACCCGGAATTCCGCCTGCCCCTACAGCCCTCGAGTTTGACAGTCGGCACGGCAGATCCGGGGTTGAGCCCAGGACTTTCACCACACCCTTAGCAAACCCCCCACGCGCACTTCACGCCCCGTGATCCCGGACAACTCCCGCACCCCCAGTCTCACCCCGTCTCCTCGCCCCGATTCC
+
<CC@CEGGFFGGDFEGGGFGGGGGGGGGFFCGGG<FFE>CEGGGGGGGGBFGCGFGGGGFEGGGFGGGGGGGFCGG@EGE@FFEGGGGG7>@:FF,9CFGGDGCFGGGG+FCGGGGGFDCEF:FEFGGGG7B:<;F3FE@:D8,5>:FD,@EGGG+8@>8EEEFDFFG*8B*@8*>:8*>EF=5=ECE=82CFE**3=3001++5<+**/*9:58+::B?C39/>57>5>3*)0)9)2=;EC)/)117*+<5559CD27+/)7)9/:785957*+3+)9C(-3,(((*))-45:(1))(-)
@M03506:14:000000000-AKVR1:1:1101:16413:2782 2:N:0:46
TCGGACTACTGGGGTATCTAATCCTGTTTGATCCCCACGCTGTCGCGCTTGAGCGTCAGTTACGAGCCAGTGAGCCGCCTTCGCCACCGGTGTTCTTCCCAATATCTACGAATTTCACCTCTACACTGGGAATTCCACTCACCTCTCTCGTACTCGAGTCCAACAGTTTCAATGGCAATTCCGGAGTTGAGCTCCGGGCTTTCACCACTGACTTGGAAGACCGCCTGCGCGCGCTTTACGCCCAGTAATTCCGAACAACGCTGCCCCCCTTCTGCTTACCGCGGCTGCTGGCACGACGTCC
+
CCCCCGGGGGGGGGGGGGGGGGGGGGGGGGGGGGDFGGGGGGGGGGGGGGGGGGGGGGGGGGGGGGGGGGGGGGGGGG>FCFGGGGGGGGGGGGGGGGGGGFGGGGGGGGGGGGGGG9EEGFGGGGGGFFCFFGGGFGECGGGGGFFFGGGGGGGGGD9DGAD8EF=@DC9CEFGGGGGGGGGCECEE;F,;DFGGDEEEGCECFGGGGG=F9@,8086,8DGEGD3;C>355>D3(*98*2/7*0:@CC@*))*/13C55@))**;5C340*2+<+.9<:0(((-(04),80)(/0.42(
@M03506:14:000000000-AKVR1:1:1101:24289:2783 2:N:0:46
TCGGACTACTGGGGTATCTAATCCTGTTTGCTCCCCACGCTTTCGCGCCTCAGCGTCAGTATCGGTCCAGAGAGCCGCCTTCGCCACCGGTGTTCTTCCCAATATCTACGAATTTCACCTCTACACTGGGAATTCCACTCTCCTCCCCCGATCTCTAGTCATCCCGTTTCGAGCGCAGTGCCCAGGTTACGCCCGGGGCTTTCACACTCGACAAAAATTACCGCCTGCGCGCCCTTTACGCCGCGTACTGCCGACTCAGGCTGTCCCCCTCCGTATTACCGCGGCCTCTGTCCAGAAGTTA
+
-8-A@FGGGFGGG7@;FFGFCFGGGGGFFGCFF@CFFECCFBFCEECCGEGF8@CCFEG@9FCEFFCEGFFCCEF<:BCFGGGEC,8,=FCCGEA<F5,B54E<FFFFFDFEA=?FFFCED?,C,:?FCC=E8F45E,A49@DDG,=B+++++66,3EEA>A,75:,,4@8+3AEEC5C,,51>@CG67,61*14:5:?:8C++AF+*=/79*298**)3::5*9CF)*90*1)5*,27**2))1*:5*3+7)7))/)**)))*22+7:)/))1**3.*38((26(-)(/).<))2)).))
@M03506:14:000000000-AKVR1:1:1101:16795:2795 2:N:0:46
TCGGACTACCGGGGTTTCTAATCCTGTTTGCTCCCCACGCTTTCGCGTCTCAGCGTCAGCAACGGTCCAGAGGGCCGCCTTCGCCGCCGGTGTTCCTCCTGATATCTACGCATTTCACCGCTACACCAGGAATTCCACCCTCCTCTACCGCGCTCCAGCTCGCCAGTTTCGGGCGCACTCCCGGAGCTGAGCTCCGGGCTTTCCCACCCGACTTCACGCACCCCCTACCCGCCCTTTCTGCCCCGTCTACCCCAACAACCCTTGCACCCTCACGCTTACCGCGCCTTCTGGCCCTGAGTTC
+
CCCCCGGGGGGDFGFGGGGGGGGGGGGGGGGGFFGGGGGGGGGGGGGGGEGEFGGGGDGGGGGDEGGDGGGGGGGGGGEEF@GGGGGGDGCFGGGFFGGGGFFGFGGGGGG@FGFGGGGGGGGCFAFGG7=8FGGGFGGD:D7DGGGGGEGGGCGG?FGGGGGG=:4B,BEDCC8CEE=+2;:1/8CFF+8F7CFC55C*;>F++<EEE77<C999C5):<9**9/))7>>7/854)0*23<C*11*)2307))/1/(1*0))26+37?)*))****(6C((-(-((1)*)))-(/07)-)
@M03506:14:000000000-AKVR1:1:1101:22126:2809 2:N:0:46
TCGGACTACTGGGGTTTCTAATCCCGTTTGCTCCCCTGGCTTTCGCTATTCAGCGTCAGTGTTGGTCCAGGATACCGCCTTCGCCACCGGTGTTCCTCCAGATATCTACGCATTTCACCGCTACACCTGGAATTCCGCATCCCTCTCCCAATCTCAAGCCATCCAGTATCAAGCGCAGTTCCCCGGTTAAGCCGAGGGATTTCACGTTTGACTTAGTTGGCCGCCTACGAGTCCTTTACGCACAGTAATTCCGAACAACGCTTGCCCCCCCCCGCTTACCGCCGCGTCTGGCCCGGCTCTC
+
CCCCCGGGGGGGGGGGGGGGGGGGGGGGGGGGGGGGFGGFGGGGGGDGGGGGGGGGGGGGGGGGGGGGGGGGGGGGGGGGGGGGGDDGG7>FGGGG?FGGGGGGGGGFGGGGGGGGGGGGGCCGFGGGG8AF9FGGFEGGGFG88=DGCFFGGFGC=EFGEGG,@EFA=DGGGGDEEG>CFFGGEEGGGGGCE8CCEE=E84B9BFFF6?78:7,<F+17C4<E)9>F5D)*2;+:1:@8C*1/2++9:C766>*9CBF*).0**<C5CD3)))*/1(9+(3(((,(00)()),(/))-(,
@M03506:14:000000000-AKVR1:1:1101:21288:2851 2:N:0:46
TCGGACTACCCGGGTATCTAATCCCGTTCGCTCCCCTGGCTTTCGCGCATCAGCGTCAGTGTCGGCCCAGCAACCCGCCTTCGCCGCAGGTGTTCCTCTCCATCTCTACGCATTTCACCGCTACACCCAGAATTCCAGTTGCCCCTTCCGGACTCTAGCCCCACAGTATCAGATGCCTTTTCGGAGTTAAGCCCGGAGCTTTCACAACCGACTTGTGCGTGCCCCCTCCCCCCCCTTTCGCCCCATTAACCCCAAACCAGCCTTCCCCCCCCCGATCTACGCTGCTTCATGCTCGCGGATT
+
CCCCCGGGG<-@F>F:FGGGGGGG@FFGGGEGGGGG<,CFGGGGGGGG7FGFGGGGGG7FAEC@CCGGGG?DE<=FGGGGGGFGG7F+=FFDGGACFF?,,:C99C<FFF7=7FF,EFG=FFGGG8=++,6>BFFFC<;;3EEFFF8DF++3>:DFEAF?,@6CE5E3;D,=,2D,2,5DFF*>*4AE=CFF,A8:***20++1>C+7*9<DGG++*0)///**17..**)//8.C?<***2*/**39++3)))/**(1*)))***00?)/5)/*2:4*3--((,))1)*)-*.,>)5(((
@M03506:14:000000000-AKVR1:1:1101:13111:2899 2:N:0:46
TCGGACTACCCGGGTTTCTAATCCCATTCGCTCCCCTGGCTTTCGCGCATCAGCGTCAGTGTCAGCCCAGCAACCCGCCTTCGCCGCAGGTGTTCCTCTCGATATCTACGCATTTCACCGCTACACCGAGAATTCCAGTTGCCCCTTCTGCACTCTAGCCGCACAGTATCAGTTGACCTTTCCGAGTTAAGCCCGGAGCTTTCACAACTGACTTTTTCTTACCGCCTACTCCCCCTTTACGCCCAGTAAATCCTAACAACTCTTGCCCCCCCCGTACTACCCCGGTCTCTGGCACGGACTT
+
CCCCCGGGGGGGGGGGGGGGGGGGGGGGGGGEGGGGGGGGGGGGGGEGGGGGGGGGGGGGGGGGGGGGGGGGGGGFEEGGGGFGGGG7FGGGGGGGFFGGGGG<FGGGGGGGGEGGGGGGFFFGGGGGG:FEEEFGGGGG;EDD8>DC>FFFF,@DFGGGEGEECFGCEDACEG,>?>EEGGG>E5=A2@>FGC8C5:*=CC?CEC6=FG>FFC++*;14+;CE37.)?*;+9DFC(0*+*:D<**3927<@@*0*2)**)**200+9E:C@ECC*2(/<.(-(((().6<)?,35)7(-,
@M03506:14:000000000-AKVR1:1:1101:24467:2958 2:N:0:46
TCGGACTACTGGGGTTTCTAATCCCATTCGCTCCCCTGGCTTTCGCGCCTCAGCGTCAGTTCCGGTCCAGATGGCCGCCTTCGCCACCGGTGTTCTTCCCAATATCTACGCTTTTCACCGCTACACTGGGAATTCCACCACCCCCTCCCGGACTCGAGCCAATCAGTATCGAGTGCAGTTCCCCGGTTGAGCGGAGGGATTTCCCACCCGACTTGATCGGCCCCCCTCGCCCCCTTTCCGCCCACAGATTCAGACCAACGTACGCCCCCCCCGTATTACTCCGCCTGCGGCCCCGGCGTCC
+
BCCC8FGFGGGGGGGEGCFGF@F9<CEEEC7@FGGGGFCGGGGFFECGC@FEEFFFFCCEEFGGG+@EE@EEGCGFCG+F:E<FGG@FCF::FF,F<FGGG8EFFFFDCCE+@AFFEF?@:F7=D=:FFCG<FCF<,?BF+>78+@>CCE>>>+5@FCE*D6:DFFFC:,**D95DEGCFGC9D*4=*46<C*:*:CC5EC0++5+77=D35*9<C**)/)*)27))0/9)*9.)25*1*CE9<**2)<A@**/0**(/*.))1)8:):)/)0/*2+.83)(40323)()--7(()))-((
@M03506:14:000000000-AKVR1:1:1101:21050:2973 2:N:0:46
TCGGACTACCCGGGTTTCTAATCCTGTTTGCTCCCCACGCTTTCGCGCCTCAGCGTCAATGTCGGTCCAGATAGCCGCCTTCGCCACCGGTGTTCTTCCCAATATCTACGAATTTCACCTCTACACTGGGAATTCCGCTATCCTCTCCCGAATTCAAGCAACCCAGTATCAAATGCAGTCCCCAGGTTAAGCCCAGGACTTTCACACCTGACTTGGGCCGCCGCCTACGCGCCCTTTACGCCCAGTACATCCGGCCAACGCTCGCCCCCTACGTATTACCCCGGCTGCTGGCACGTCGTTA
+
CCCCCGGGGCEFGGGCEFGGGGGGFGGGGGGGGGGGGGGGGGGGGGGGCFFGGGGGGGGGFG9C76BFGGF9,EECFGGGGGGGGGEFGGG7FGGCFFGGCEF@FGFFCEFCEGGFGGE9FGFGGGFFGGGFGGGGGG7=>EGGFF?DFCCECDFCFGGFDGCGGG6;,@C;9,;CFGG@DFFFC*@<E=EGGG>8D;*<,CFFF?<56C<C<C7>**)*):DEDDAAC555)87>0FFGGD<**30*02<?3:))1.*/)).5C*/)*)/8B7@9+66+((,(-(().6:0043*)0-((
@M03506:14:000000000-AKVR1:1:1101:13345:2976 2:N:0:46
TCGGACTACTGGGGTATCTAATCCTGTTTGCTCCCCACGCTTTCGCTCCTCAGTGTCAGTATCGGCCCAGAGACCCGCCTTCGCCACCGGTGTTCCTCCTGATATCTGCGCATTTCACCGCTACACCAGGAATTCCAGTCTCCCCCGCCGAACTCTAGTCCGCCCGTATCGGCTGCAGGCCCGAGGTTGAGCCTCGGGTTTTCACAGCCGACGCAACAGACCCCCCACGACCACTTTACGCCCACTCATTCCCGCCACCCCCTTCCCCCTTCGTATTACCCCGGCTGCTGGCCAGCAGTTG
+
CCCCCGGGGCGGGGGGGGGGFGGGGGGGGGG<AFGDEECFGGGGGGEFGGGGGGGGGCFGGEFEGGGGGGGGGGGGGGGGGG,?F6FGGDF:FGGFFGGGGFFCGGG9FC>FGGCGGGGGGE:FGFGFG>DCG,,<,C7E=DEG@EEGGECGGCGGGC>9,@ECE:EGCFGC5:*>F?,=>E58/1*00:78?09C5==CC*AC9+0C=7)):<E8D*)*/**:3))0*5):/89727B5==C**2*0+0+**)))/(1*7))*7*;7:)*70*0;+)92(--(-2(03)(-8(,/))).)
@M03506:14:000000000-AKVR1:1:1101:10530:3006 2:N:0:46
TCGGACTACTCGGGTTTCTAATCCCGTTTGCTCCCCTGGCTTTCGCTCCTCAGTGTCAGTGTTGGTCCAGGATGCCGCCTTCGCCACCGGTGTTCCTCCAGATATCTACGCATTTCACCGCTACACCTGGAATTCCGCATCCCTCTCCCAATCTCAAGCCATCCAGTATCAGACGCAGTTCCCCGGTTAAGCCGAGGGATTTCACGTCTGACTTAGTTGGCCACCTACGAGCCCTTTACGCCCAGTAATTCCGACCAACCCTTGCCCCCCCCGTATTACCGCAGCCGCTGGCACGGAGTTC
+
CCCCCGGGFFEFEGFEGGGGGGGGGGGGGGGGGFDFGFG@EGGFGGGGCDCGFGGGGGGGGGGFGGGGGGGGGGGGGGGGEFFGGGGGGGGDEGGGFFFGGGGGFFGGGGGGGGGGGF<CFEGGGGFCFGCFFFF<,8FCEFGGF>E883EGGGGFGFC+@EF8DEFGGGGCDFGG+@4E;A6CE>CE>,7,>CCEG*;,5CG,,,4:67+4,:?9C8FC4695CC;A*/:E)8);.CC8=E:5969*+<:*).)))./*0<@5*<2<E3DBFD**<)*<:9((-(-7(0,(),-)))-(.
@M03506:14:000000000-AKVR1:1:1101:7323:3060 2:N:0:46
TCGGACTACCGGGGTTTCTAATCCCGTTTGCTCCCCTGACCTTCGTGCCTCAGCGTCAGGAACTGTCCAGAGACCCGCCTTCGCCACTGGTCTTCCTTACGATATCTACGCATTTCACCGCTACACCGTAAATTCCAGTCTCCTCTCCAGTCCTCAAGCACGGCAGTATCGAATGCAGTTTCGGAGTTAAGCTCCGAGCTTTCACACCCGACTTACCGCGCCGCCTACGCACCCTTTACGCCCACCTAATCCGACCAACCCCTGAGACCTCTGTATTACCCCTGCTGCTCGCACATGGCTA
+
CCCCCGGGGGGGEGGGGGGGGGGGGGGGGGGGGGGGGGGGGGGGGGGGGEGGGGGGGGGGFGGGGGGGGFGGGGGGGGGGGGGGGEGGGGGFGGGGGGAFGGG7FGGGGGGDGCGGGGCFGEGGGGCGFCG<FFGGGGGGGFGGDFDFFFGFFGGGGGGCFE>E+CGGAECF,8DGCFGGFGGD883:7,=BDCFC5:*11:ECGFCE*?)?*99ECDFCDGDE)93;*9BEGE)9):=5CGGG*/*00+<65))971/*0)0*9*39F67*)2+3+.@F((-(3.)9)*(,)((0*0(.)
@M03506:14:000000000-AKVR1:1:1101:11951:3061 2:N:0:46
TCGGACTACTGGGGTATCTAATCCCGTTTGCTCCCCTGGCCTTCGTGTCTCAGTGTCAGGAACTGTCCAGAGACCCGCCTTCGCCACTGGTCTTCCTCATGATCTCTACGCATTTCACTGCTACACCATGAATTCCAGTCTCCTCTCCAGTCCTCAAGCACCGCAGTATCGAATGCAGTTCCGGAGTTAAGCTCCGAAATTTCACACCTCACTTACGGCGCCACTTACACATCCTTTACTCCCAATGCATCCGAACAACGCTTGAGACCCCTGCATTACCTCTGCAGATGGCACCGACTTA
+
CCCCCGEGGGGGGGGCGGGGGGGGGGFGGGGGAEDEFGGGGGGGGGGGGFGFGFGGFGGGEGGGGGGGGGFGGGGGGGGGGGGGEFGGGGGGGGGGGGGFFCFGFGGGGGGFGGGGGGGGGFGGGGD7FGAFGG9FFGGGGGFGGGGGGGGGGGGGGFG,=8C6CCEFEF>:8@,E=B@E,,+@8CEGCFFG9AEE>EG7EGGA;F,@,**;:>39*00:*;)**++;9?A,846+0++,5AD45*5)1+<6>>C))(/*00)2*>**/)*))/*<C<B7-).).)(*,*)45)()0)4(-
@M03506:14:000000000-AKVR1:1:1101:20849:3071 2:N:0:46
TCCGACTACCCGGGTTTCTAATCCCGTTTGCTCCCCTGGCTTTCGCTCCTCAGCGTCAGTGTCGGTCCAGGATGCCGCCTTCGCCACCGGTGTTCCTCCAGATATCTACGCATTTCACCGCTACACCTGGAATTCCGCATCCCTCTCCCGAACTCAATCCATCCAGTATCAGCCGCAGCTCCCCAGTTAAGCTGAGGGATTTCACGTCTGACTTAGGTGTCCGCCTACGAGCCCTTTACGCCCAGTAATTCCCAAAAACGCTTTCCCCCCCCTTCTTCACGCGGTCGCTGGCACGGAGTTA
+
8BCCCGGGG-6C::@CFAFFFFGFGGGGGDEAFGGGGFFGGGFFCEGGGGGFFE@C:CCGGGGGGEGGGFFCDFCF:FCE=C=BC7CFFGECFF,A,BFG8,:,EEGFGD7BCFAFFG,6@CCGGG<EFE4FEEFGDEFGGGFC8DBBD8++66DEF9CFC,EFGFGD73,@,::59*@CCFF*D8DC7,,>E,:D5AA=,*9;B6,*45CC,@@+*1;+2:*5/*25=/)55FFG)@=5*:)*7C:*2+09*70*/1**)00**<@):7D>>*2<+.*3(,-(-,0>(0(34),15)(.)
@M03506:14:000000000-AKVR1:1:1101:11069:3081 2:N:0:46
TCGGACTACTGGGGTTTCTAATCCCGTTTGCTCCCCTGGCTTTCGTGCCTCAGCGTCAGGAATTGTCCAGAGACTCGCCTTCGCCACTGGTGTTCCACTTGATATCTACGCATTTCACTGCTACACCAAGTATTCCAGTCTCCTTTCCAATCCTCTAGCCGGATAGTATCCGACGCAGTTCCCGGGTTAGGCCCGGAGATTTCACGTCAGACTTACCCGACCGCCTACGCACCCTTTACGCCCAGCGCATCCCAACAACGCTTGGCCCCCCTGTATTACCGCGGCTGCTGGCAGGGAGTTT
+
CCCCCGGGGGFGGGGEGGGGGGGGGGGGGDGGGGGGGFGGGGGGGGFGGG@FGGGGGGD8FCFCFCFGGGGGGF@FGGGGGGGGGDGGGGG<FGGGEG<E?FGGGGGGGFGDFGGGDGGGGGGGGGABFFEFGGGFG9,A,C@,,@ADEGCD6EGGFG,@>8@CEGGGGG;+@CEGEGGG9@FEDGGGGF7CCEG534*;DDFFFFGG5?8<FGGGGF8E58:CDC))*28*/=A457;*CED57**)*;?F)/2>9:**55)**+3)2))))2+3+67?(426>17>?)(1),,).)8(-
@M03506:14:000000000-AKVR1:1:1101:14872:3087 2:N:0:46
TCGGACTACCAGGGTATCTAATCCTGTTTGATCCCCACGCTTTCGTGCCTCAGTGTCAATAACAGTGTAGCAAGCTGCCTTCGCAATTGGTGTTCTGCGTCATATCTAAGCATTTCACCGCTACATGACGCATTCCGCCTACCTCCACTGTATTCAAGACTGGTAGTATCAATGGCAGTTCCTTCGTTAAGCGAAAGTATTTCACCACTGACTTACCAACCCACCTACGCACCATTTAAACCCAGTAAATCCGGCTAACGCTTGCACCCTCCGTATTACCGCGGCTGCTTGCACGGAGTCA
+
CCCCCGGGGGGGGGGGGGGGGGGGGGGGGGGGGGGGGGGGGGGGGGGGGGGGGGGGGGGGGGGFGGGGGGGGGGGGGGGGGGGGGGGGGGGGGGGGGGGGGGGGGGGGGGGFEGFGGGGGGEEGGGGGGGGGGGFGGGGDCFGGGFGGGGGGGGGGGFFGGGGGFGGGGC9C:EFGGGEGGFGGGFF8DDDGGGBECCA:,DC:@ECFG6CFAF;<C7?@*@>E7FAFCGFGG**=8:89<CC5?<98<,>)25)29@6=5589CCC)=)CAE*:C+4=C39>9>(7@2*)-*8?95>:0)
@M03506:14:000000000-AKVR1:1:1101:13230:3103 2:N:0:46
TCGGACTACTGGGGTTTCTAATCCTGTTTGATCCCCACGCTTTCGCGCTACAGCGTCAGAAACTGGCCAGTGAGCCGCCTTCGCCACCGGTGTTCTTCCCAATATCTACGAATTTCACCTCTACACTGGGAATTCCACTCACCTCTCCAGTCCTCAAAGCCTCGCAGTCCCAAAGGCCATTCCTGAGTTGAGCTCCGGCATTTCACCTCTGCCTTGCAAAACCGCCTACGCGCGCTTTACGCCCAGTCATTCCGACCCACCCCTGCCCCCCCCGCACCACCGCCGCCCCCGCCCCGGAGCC
+
CCCCCGGGGGGGFGGGGGGGDFGGGGGGGGGGGGGGGGGGGGGGGGGGGGGGGGGEGGGG9FGGGDFGGGEGGCGGGGGGGFFGGGGGGGGGGEGGGGGGCEEFCG?9FGGGEGGGGGGFGGGFGGDAFFFGFGGGCF;E:EGFDEGGGGGGGGGAFAEFGGD+=E>CGGGFF6@?CFGG;<FFA,:2<7;8@;,,@7@E*=;@7@F,A9C*989,;?ACDFG5CC3)0*.7CBFC?F*CEEGG3*3/3++990*)1(//)7)**;CFGFGEBD=**()14((((,()()(-8(,)))(-(
@M03506:14:000000000-AKVR1:1:1101:14778:3120 2:N:0:46
TCGGACTACCGGGGTATCTAATCCCGTTTGCTCCCCTGGCTTTCGCGCCTCAGCGTCGGTATCAGCCCAGAGACTCGCCTTCGCCACTGGTGTTCCTCCCGATATCTACGCATTTCACCGCTACACCGGGAATTCCAGTCTCCTCTGCTGTACCCAAGCTGAACAGTATGAGATGCGGTTCCCCGGTTGAGCCGGGGGATTGAACATCCCACTTATTCAGCCGCCTACACGCCCTTTACGCCCCGCTATTCCGAACAACGTTTGCTCCCCCCGTATTACCCCGGCTGCTTCGCCGGGCTTT
+
CCC8AFCFFEGGGG@@FGGGFGFEGGFE8CF@FC@FFGCGGGFDGGG>CB@CGGGGGGGGFGG9<DCFDFFGAFFG,FE7FGGGGGG8EFFGGGGG9FAEGGGGGGFGFDGEGEGFFFGGD+4@DFFGD7+@3>FFCDFD,C9,D,3DFGGGGGFFGFFCG?9CFGA;AAC3@<D97CE51<9DCGEC5FGG6:E5:***0*+3<<9677CG*2++::9+**7>C*5;+>)**07*4*=8EC5))**)2++0))17),/*0).**0+9;@1.)122<480(1(((((8,0)-)-,)).2,,
@M03506:14:000000000-AKVR1:1:1101:9461:3135 2:N:0:46
TCGGACTACCAGGGTTTCTAATCCCGTTTGCTCCCCTGGCCTTCGTGCCTCAGCGTCAGGAACTGTCCAGAGACCCGCCTTCGCCACTGGTCTTCCTCATGATCTCTACGCATTTCACTGCTACACCATGAATTCCAGTCTCCTCTCCAGTCCTCAAGCACGCCAGTATCGAATGCAGTTTCGGAGTTAAGCTCCGAAATTTCACACCCGACTTAGCGCGCCACCTACACACCCTGCCCCCCCAATGAACCCGAACAACGCTTTAGACCTCTGTATTCCCGCGGCTGCTTGCCCACAGTTA
+
CCCCCGGGGGGGDGFGGGGGGGGGGDGGGDGFGGGGGFEGGGGGGGGGGGGGGGGGGGGCF8FGGFFGGGGGGGGGGGGGGGFEF7FGGGGGGGFGGFAEFFCCFFGDGFCCFCGGFGGGGGFFGGGGGGGAEFFFG9FEAFGA84DG9E;=8@DFD=F=D6ED+@DFFGGFFGFC9BED,,=++6CFG,3D9,8+34C97+<;,24A9C*3:*>9:/:9C4)=*896,2*:>>3*(*2*=5CC96@FC+@57)1CD:*:755**+39C697::+<+5*+-9006;1),13()))*08-))
@M03506:14:000000000-AKVR1:1:1101:13347:3143 2:N:0:46
TCGGACTACAAGGGTTTCTAATCCTGCTCGCTCCCCACGCTTTCGCTCCTCAGCGTCAGTAATGGCCCAGAGATCCGCCTTCGCCACCGGTGTTCCTCCTGATATCTGCGCATTTCACCGCTACACCAGGAATTCCGATCTCCCCTACCACACTCTAGCCTGCCCGTATCGACTGCAGACCCGGGGTTAAGCCCCGGGCTTTCACAACCGACGTGACAAGCCGCCTACGAGCTCTTTACGCCCAACACTTCCGGACAACGCTTGCGCCCTACTTATTACCGCGGCTGCTGGCACGTAGTTT
+
CCCCCGGGG9FGGGGGGGGGGGGGGGGGGGGDFGGGGGGGGGGGGGGGGFGGGGGGGGGGGGGFFGGGGGGGGGGGGGGGGGGGGGGGGGGGGGGGGGGGGGGGGGGCGGGGGGFGGGGGGGDGGGGGGGGGGGGGGGGGCGGGGGGGGGGGGFFFFFGGGGGGFDGD,@CCEG>FF8FFEGG58CEEG9FGCFGGGDGE8CFGGGGGG3)/:DGFF**257<5>CBFDC5C)9=C2CF*;CDC***)30<4>D*996CCD@)9CCCDG)*5**3<9<FC?0((4(-52)(-04(/))-..
@M03506:14:000000000-AKVR1:1:1101:19423:3147 2:N:0:46
TCGGACTACTGGGGTATCTAATCCTGTTTGATCCCCACGCTGTCGCGCCTGAGCGTCAGAAACGGGCCAGTGAGCCGCCTTCGCCACCGGTGTTCTTCCCAATATCTACGAATTTCACCTCTACACTGGGAATTCCACTCACCTCTCCCGTACCCAAGCTCTACAGTCTCAAAGGCAGTTCCAGAGTTGACCTCTGGGCTTCCACCCCTGACTTGAAGAGCCGCCTGCGTGCGCTTAACCCCCAGTAATTCCGTACAAGGCTAGCCCCCTTCTTATTACCGCGCCGGCTGGCCCGCAGTTC
+
6<CCCE@EFGFGGEG;6@<FC,EEEGGFFA,CFGGCFCCFF:BEC<+FF@@@EEG@CFCGGGGGGGG>FFGECDF<7FEG7E@F77F,FC@+?CFGCFEAFECB?EF,C+F,FFACBFG<FAFF9FEGGDGC@CGF<?8:,DC=?=BDFGF6=+DD6883D9,@74>:@C,3@EFFE:C7DECGFGFG9@,@>EGGC6,?F*2,<6CC7*2*489<9:FC48)=9:=.**0=))=*(1++3AD<*+39<+<6?)***)**09)*9CFB85*)**+30)*A(40(-((.()(3049))),.)
@M03506:14:000000000-AKVR1:1:1101:6552:3150 2:N:0:46
TCGGACTACTCGGGTTTCTAATCCCGTTTGCTCCCCTGGCTTTCGCTCCTCAGTGTCAGTGTTGGTCCAGGATGCCGCCTTCGCCACCGGTGTTCCTCCAGATATCTACGCATTTCACCGCTACACCTGGAATTCCGCATCCCTCTCCCAAACTCAAGCCATCCAGTATCAGACGCAGTTCCCCAGTTAAGCTGAGGGATTTCACGTCTGACTTAGTTGGCCACCTACGAGCCCTTTACGCCCAGTAATTCCGAACAACGCTTGCCCCCCCTGTATTACCGCCGCTGCCGGCCCAGAGTTT
+
CCCCCGGGGGGGGGGGGGGGGGGGGGGGGGGGGGGGGGGGGGGGGGEGGGGGGGGGGGGGGGGGGGGGGGGFGGGGGGGGGGGGGGGGGGGGGGGGBFFGGFGGGGGGGGGCFGGGGGGGGGGGGGGGGGGGGGGGGGGGCCGGFFFGGGGGGGGGG8EGGGGGF?D;3DBGGGGGGGGFAFEGEE<EFGCCGG?FGG8>FFGGGGGGFG7DG>FGGFCFGGGGGGFFC5?EC>FFFDFGGG35CA7@C@FF65*752<5>@B/78CFCFD@39<<+4BG((((429)(),-),(*))...
@M03506:14:000000000-AKVR1:1:1101:13218:3164 2:N:0:46
TCGGACTACTGGGGTTTCTAATCCTGTTTGCTCCCCACGCTTTCGTGCCTCAGCGTCAGTACCGGGCCAGTGAGCCGCCTTCGCCACTGGTGTTCTTGCGAATATCTACGAATTTCACCTCTACACTCGCAGTTCCACTCACCTCTCCCGGACTCAAGATCTTCAGTATCAAAGGCAGTTCTGGAGTTGAGCTCCAGGCTTTCACCCCTGACTTAAAAACCCGCCTACGCACCCTTTACGCCCAGTGATTCCGAGCAACGCTAGCCCCCTTCGTCTTACCCCGGCTGCTTGCTCGAATTTA
+
CCCCCGGGGGGGGGFGGGGGGGGGGGGGGGGGGGGGGGGGGGGGGGGGGGGGGGGGGGGGGFGGGGGGGGGGGGGGGGGDGGGGGGGGGGGGGGFGGFGGCCF@EFGGGFE?FFCFFGGGGGGGGGFDGGGDCFFGFGGGGEGCFFGCFGGGGGGCFFGGGGGG7CFGCFGG9C6D9>?;5EEFFFGGCFCFE6DCFF*,=F7DF?FE57<CGGGF:DAEDGDGGG:FE:)7CBFF8@C5=C<<CA?4:+A=4:)9)37*0.5)*;C:E@*730*/16@6((,(730.,*.2*-(/))(.)
@M03506:14:000000000-AKVR1:1:1101:19197:3166 2:N:0:46
TCGGACTACTCGGGTATCTAATCCCGTTTGCTCCCCTGGCCTTCGTGCCTCAGCGTCAGGAACTGTCCAGAGATCCGCCTTCGCCACTGGTCTTCCTCACGATATCTACGCATTTCACTGCTACACCGTGAATTCCAATCTCCTCTCCAGTCCTCGAGCAAGGCAGTATCGAATGCAGTTTCAGGGTTGAGCCCAGAGATTTCACATCCGACTTGCCCCGCCGCCTACGCACCCTTTACGCCCAATGAATCCGAACAACGCCTGAGACCTCTGTATTACCGCGGCTGCTGCCACAGAGTTA
+
CCCCCGGGGGGGGGGGGGGGGGGGGGGGGGGGGGGGGGGGGGGFGG<CGGGGGGGGGGGGGFGGGGGGGGGGGGGGGFGGGGGGGGGGGGGGGGGGGGGGGDGGGGGGGGGEEGA<EFGGGFEGGGGGGGGF9FFFGGGG9EFGGGGGF@FGGEEEGEEGCGGGGGFA:D>DFFGEFC@E=ECFGFGG+,8>E6>E8CCFGGDGC:B,;0@7>7FGCF>E49)*79BFC<)7CEF4;FFC5E5D3*51=;CFB@GC94>*7)5C48+6;77=):+C94=E0;;3>6(74<).)5(10062)
@M03506:14:000000000-AKVR1:1:1101:8925:3185 2:N:0:46
TCGGACTACCCGGGTATCTAATCCTGTTTGCTCCCCACGCTTTCGCGTCTCAGCGTCAGTTGTCGTCCAGATGGCCGCCCTCGCCACCGGTGTTCCACCCCATATCTACCCCTTTCCCCACTACACCGGGAATCCCCCTACCCCCCCCTGCCCTCCACTCGCTCAGTACCCCATCCCCCCCCCCCCCTCCGCCCCGCGCTCTCCCCCTCCCCCTCCTCGCCCCCCCCCCCGCCCCCTCCCCCCCCCCCCCCCCCCCCCCCCCCCCCCCCCCCCCCCTACCCCCCCCCCCCCCCCCCCCCCC
+
6CC@<FCEFGG@CF@7-C@,6@FGEAEC@EF,EFGGCF@FC@DF;FCCC,C<,E@@F:6C@66CB,CF:C,C,8FGCGG+8E+CF4FG::4+8+<E,CFGGE<,,C,:E,E++,,:5EF<F,8F<FG+3+++3,@F+F++@FG7C8CG5*>D,,;*,,2=*1*=*,4,4>,1*0,2:EG8EGGG**//***;C*2***2**/<*;*:*C1*9*/***9)*1C)CG5)<5C):<>5)(9:*;ED35/*)/8:>:597/(9>@;)17E=DGDDED3:E*(8C<?71>9(79:(7>0(>3)4,4
@M03506:14:000000000-AKVR1:1:1101:7611:3204 2:N:0:46
TCGGACTACCCGGGCTGCTAATTCTGTTCGATTCTCACGCTGTCGCGCTTGTGCGTCAGCTTCGAGCCAGTGAGACGCCTCCGCCACCGGTGTTCTTCCCCATACCGACGAATACCACCTCTACACCGGGAATTCTACTCCCCCCTCCCGTACTCCAGTCTCACAGCTTCAATGGCAATTCCGGCCTTGAGCTTCGGGCCTGCACCATAGCCTTGGAATACCGCCTGCGCCCGCCTCCCCCCCAGCCCCTCCGAACCACCTCACCCCCCGCCCCCTTACCGCCCCCGCCGCCCCTCGCACC
+
CC9,,++-6;66+++@--;,CF,EF9,C,8,,,<,<,;6E@,B@DF6:+,:,,:,BFFE,6,C6,,,66C<,,,66,7>,,CFGGC:FG+++8??5E,,4,,BF,,+B=>++=+,,,,8A,,CF93,+++8>,,9,CCF3,3=+++3+@8>8CFFDC,,4,22;E,,2,5,;2,6:,,=,29,4**=012B:B,?3A5?***/5C**++2**3C68C1*+**1*91)0*7)*15)*(*8*2*/1***0**273)*//(//)0/*1;EDG)9)))//*)0+(,(-((,70>,()-(*0)((-
@M03506:14:000000000-AKVR1:1:1101:8382:3222 2:N:0:46
TCGGACTACCCGGGTATCTAATCCCGTTTGCTCCCCACGCTTTCGCGCCTCAGCGTCAGGAATTGCCCAGAGACCCGCCTTCGCCGCCGGTGTTCCTCCCGATCTCTACACATTTCACCGCTACACCGGGAATTCCAGTCTCCTCTGCAATCCTCAAGAGCGGCAGTATCGATCGACGATCCTCAGTTGAGCCGAGGGATTTCACGACCGACTTGCCATCCCGCCTACGCGCCCTTTACGCCCAGTACTTCCGAGCAACGCTTGCCCCCTCCGTCTTACTGCTGCTGCTGGCACAGCGGTC
+
CCCCCGGGGGGGGGGDEGGGGGGGGGGGGGGGGGGGGGGGGGGGGGGGGGGGGGGGGGGGFGGGGGGGGGGGGGGGEGGGGGGGGGGGGGGGGGGGFGGGGGGGFGGGGGGGFGFGGGFGGCFGGGGGGGDE@FGGGGGGFFGGGGGGG,E?FGGGG?FGGGGGE>E,:DCGEFGGEEDCF59C7B<9@@8FGDEG*=5CCCGGGFGC5<7<EGCFDGFGGGG=DD>F*155><.08C?*8CGD/<C*CGF*7>)192F55))17<FFC>D))1/8*)9+)6)4828@0),45<(5))(-(
@M03506:14:000000000-AKVR1:1:1101:11383:3248 2:N:0:46
TCGGACTACCGGGGTTTCTAATCCCGTTCGCTCCCCATGCTGTCGTGTATGAGCGTCAGTTGCGAGCCAGGGCGCCGCCTTCGCCTCTGGGGTTCCTCCGGATCTCTACGCATTTCACCACTACACCCGGAATTCCACGCCCCTCTCTCGCACTCAAGACGGTCAGTCTGGCATAACCTCTCCTGGTTGAGCCAGGATATTTCATACACCACTTGACCGCCCGCCTGCACACCCTTTACGCCCAGTAAATCCGGATAACGCCTGCCACCCATGTTTTACCGCGGCTGCGCGCACGTAGTTT
+
CCCCCGGGGGGGGGGGGGGGGGGGGGGGGGGGGGGGGGGGGGGGGGGGGGGGGGGGGGGGGGGGGGGGGGGGGGGGGGGGGGGGGGGGGGGGGGGGGGGGGGGGGGGGGGGGGGGGGGGGGGGGGGGGGGGGGGGGCGGGGGGEE,:EGGGDGDGGGGGGC>1AE,?;A,?FGGEGGGGG9FD9C6<CEG8C?FGGG6>E+;FGGGGFGGGDCFCEGF>EGG3=DD3:C<4CC@3<3**85CDD<3+/99<4)55CD27*))7*1:8?/)*))2+CG)*<(-(,74()(),4)4-1)0(-)
@M03506:14:000000000-AKVR1:1:1101:21852:3311 2:N:0:46
TCGGGACTACTGGGGTTTCTAATCCCGTTCGCTCCCCTAGCTTTCGCGCCTCAGCGTCAGTGTCGGCCCAGCAACCCGCCTTCGCCGCAGGTGTTCCGCTTGCTATCTACGCATTTCACCGCTACACCAAGAATTCCAGTTGCCCCTTCCGCACTCTAGCCCCGCAGTATCGCTTGACCTTTCCGGGTTAAGCCCGGATCTTTCACAATCTACTTCCGGTGGCCGCCTCCGCCCCCTTTCCGCCCAGACCATCCGCACAACCCTCGCCCCCCCCAGCTTTCCGCGTCTGCCGATCTCGGCC
+
-BCCCGGGFFFDAFG:CEFFFEGDEGGCAFGGGFFCFDFGDFEFAFCFEGGGD8E+@FCEFAFD,@FGEGGGDFGF7FFGGFF=7C>F7FGDGGGGG+++BB+CEADFGGD>BCFFFFFACFCEEEG8<8<BGGGFGF=@=E;DDFF8,>:E6@>CDFC7>C58851>DFF**4D5CDF,?9FGGG5?*4<,6<8***3/;+1>;7:+30++4;1+;D):))5CD57)**):*.)9-0)++**/)**)***0))/*/()20))2/2*)*7/5551/*,*+-6(4(-4.(*)()(-**.(-(
@M03506:14:000000000-AKVR1:1:1101:17833:3318 2:N:0:46
TCGGACTACCGGGGTATCTAATCCCGTTTGCTCCCCTGGCCTTCGTGCCTCAGCGTCAGGAACTGTCCAGAGACCCGCCTTCGCCACTGGTCTTCCTTACGATATCTACGCATTTCACCGCTACACCGTAAATTTCAGTCTCCTCTCCAGTCCTCAAGCACGGCAGTATCGAATGCAGTTTCGGAGTTAAGCTCCGAGATTTCACACCCGACTTACCGCGCCGCCTACTCACCCTTTCCGCCCAATGAATCCGCAAAACGCTTGGGACCTCTGTTTTACCGCGGCCTCCGGCCCCGACTTC
+
CCCCCGGGGGGGGGGGGGGGGGGFGGGGGGGGGGGGGGGGGGGFGGGGGGGGGGGGGGGGFGGGGGGGGGGGGGGGGGG7FGFGG7FGGGGGGGGGGGFCFFFGGGGGGGGGGCGGCGGGGGGGDGGGGGGGGGGGGDFGFEGGGCFGGGDD,@=E8@G8FEEG>6DC;DCECFFF7FGFGGG*@@EFGEAC,8DC5CC*>9:@FGFE5CDDGC7EFDD5CGDCD75A+9+<7>@FF*9CCC1*1:<=7+295)))1,>757.99*188)96?C+08)1<01(-(,(),)(4)(-)).43-
@M03506:14:000000000-AKVR1:1:1101:10383:3320 2:N:0:46
TCGGACTACTGGGGTTTCTAATCCTGTTTGCTCCCCACGCTTTCGTGCCTCAGCGTCAGTATCGGGCCAGTGAGCCGCCTTCGCCACTGGTGTTCTTGCGAATATCTACGAATTTCACCTCTACACTCGCAGTTCCACTCACCTCTCCCGAACTCAAGATCCTCAGTATCAAAGGCAGTTCTGGAGTTGAGCTCCAGGATTTCTCCCCTGACTTAAACAACCGCCTACGCACCCTTTACTCCCAGTGCTTCCGAGCAACGCTCGCCCCCTTCGTCTTACACCTGCTGCGATCACGCGGTCT
+
@CCCCGGFGGGCFGFGCFGGGGGGGGGGGGFGGGGGGGGGGEGGEFFGG9EFGFEGGGGGGEGEGGGGGGGGC@FFGGGGGGCGC,B<EAB8FEGFEFECG7FFGDGGGF+BFDFFGGGC<AEEGG9E<B4FEE9EAF9E8D@3@FF=FD7EEEFDEFE=9DD8,DDFECCFF7@FGGGGGGC97D<6,3@,3@FGF65CE4D,,,1*,3*AFEFD7*+,*2)7C<;AC38:)0083+;+>?CC*3++45+)).)/9(*/).07CCEB*)20)2//*)8+)((,4>0*()(-041*))-((
@M03506:14:000000000-AKVR1:1:1101:14603:3329 2:N:0:46
TCGGACTACTGGGGTATCTAATCCTGTTTGCTCCCCACGCTTTCGCACCTCAGCGTCAGTACCGGGCCAGTGAGCCGCCTTCGCCCCTGGTGTTCTTGCGAATATCTACGAATTTCACCTCTACACTCGCAGTTCCACTCACCTCTCCCGGACTCGAGCTCTTCAGTATCGAAGGCATTTCTGGAGTTGAGCTCCAGGATTTCACCCCCGACTTCAAGAGCCGCCTACGTGCGCTTTACGCCCAGCAATTCCGCACAACGCTAGCCCCCTCCGTATTACCCAGCCGCCTGGCACGGAGCTC
+
CCCCCGGGGGGGGGGGGGGGGGGGGGGGGGGGGGGGGGGGGGGGGGGGGGGGGGGGGGDGGGGG7@FGGGGFCFGGGCFGCFCGG,FFFFFGGGGFGFGDGCCGGFEFG7=EEFGGGGGFGGGGCCEGGG>ECDFF9FDF3>89DFGGGGEGGGGE:EEEE9EGAAFFGG>C68BGC,@D><FC,DCFFC,,,5?CFGCCFF99C7:*?C4CEG++2;8ECGGGGG55C5)2)).9:*7**/>D4*2)<CF49))9)3>>D)))908>?.7>:7*;8)*3,)(,(((0(86<),,))0((.
@M03506:14:000000000-AKVR1:1:1101:10077:3340 2:N:0:46
TCGGACTACCGGGGTATCTAATCCTGTTTGCTCCCCACGCTGTCGCGCCTCAGTGTCAGAAACTGCCCAGCAGACCGCCTTCGCCACCGGTCTTCCTCCGGATCTCTACGCATTCCACCGCTACACCCGGAATTCCGTCTGCCTCTACAGTCCTCGAGTTTGACAGTCGGCACGGCAGATCCGGGGTTGAGCCCCGGACTTTCACCACACCCTTATCAAACCACCTACGCGCCCTTTACGCCCAGTGACTCCGGACAACGCCCGCCCCCCCCGTATTACCGCGGCTGCTCGCACGGAGTTT
+
CCCCCGGGGGGGGGGEGGGGGGGGGGGGGGGGGGGGGGGGGGGGGGGGGDGGGGGGGGGGFGGGGGGGGGGGGGGGGGGGGGGGGGGGGGEEDFGGFGGEEGGGGGGGGGGGGGGFGGGGGGGGGGGGGGGCGFGGGGGGGGGGFEGGF7DGCCCGGEFECGGGGGGGGGGFGGDGGCDFGDGEEG=*?@:?CFGDD*=C+@EDFC?F5DDGG*C0CF*AFG<CCFFF5D:5DEF7:>F*2C97*+28+<C477*951C*5))))*:@G>3<395;+-=C(3(4>((83*36)1(/))-()
@M03506:14:000000000-AKVR1:1:1101:10943:3371 2:N:0:46
TCGGACTACTGGGGTATCTAATCCTGTTTGCTCCCCACGCTGTCGCGCCTCAGTGTCAGAAACTGCCCAGCAGACCGCCTTCGCCACCGGTCTTCCTCCGGATCTCTACGCATTCCACCGCTACACCCGGAATTCCGTCTGCCTCTACAGTCCTCGAGTTTGACAGTCGTCACGGCAGATCCGGGGTTGAGCCCCGGCCTTTTACCACCCCCCTACCAAACCCCCCACCCCCCCCTTGCGCCCCGTGATCCCGGCCTACCCCCGCACCCCCCCTCATCCCGCGTCCGTCTGCCCGGAGCTG
+
CCCCCGGGGGGGCFGGGGEFGGGGGGFGGGGGGGGGGGGGGGGGGGGGGGGFFGGGGGGGEFGGFGGGCFGGGGGGGGG:FF<FFGGGDGFGGGGFGFFG7:CBFGECFFGDGG9FBFGDE+CF<,FGEEGGGGAFFFF,3@D,8,,@;,83@DE>@833@@7E9,3:C3D3@:EDE*?E?<E5*5*4*82<8FGC8*//80++03++/7CC1C@*0*95C<*/9))029)7D))12*0*:7D3)1*00++0).))*(0*8.))1**0/7<)))*/0.*:(((((-35,)()14(9..(.(
@M03506:14:000000000-AKVR1:1:1101:19985:3376 2:N:0:46
TCGGACTACCGGGGTTTCTAATCCTGTTTGATCCCCACACTTTCGTGCCTCAGCGTCAGTTACAGCCTAGTAAGCTGCCTTCGCTATCGGTGTTCTTGACGATATCTAAGCATTTCACCGCTACACCGTCAATTCCGCCTACCTCGTCTGTACTCAAGTTCTACAGTATCAATGGCACCTCGACAGTTGAGCTGCCGTATTTCACCACTGACTTATAGAACCGCCTACGCACCCTTTAAACCCAATAAATCCGGCCAACGCTTCCCACCTACGTATTATCGCGGCTGCTGGCACTGATGTA
+
?CCCCGGGGGGGGGGGGGGGGGGGGGGGGGGGGGGGGGGGGGGGGGGGGGGGGGGGGEGGGGGGGGGGGFFGGGGGGGGGGGGG@EFGGGGGGGGFGAFGGGGGGGGGGGFFGGGGGGAFG+4:<E<FGE7FGGGGGGGGGGGGGGFEGD>CFFCEC,3@DFDGF8FGDFGFF8DFFGCFGGGCE>FFGGG@EFG>8E*;8BFFGGG7,?>02:9>D+9CC>DED<B;=CBG):)2):7CF6/*:7@=F<EF58))).>*8)8*>:+08>GF57+28)*+((((,(,))9:()).*1*)--
@M03506:14:000000000-AKVR1:1:1101:9275:3383 2:N:0:46
TCGGACTACCGGGGTATCTAATCCCGTTTGCTCCCCTGGCTTTCGCTCCTCAGCGTCAGTGTTGGTCCAGGATGCCGCCTTCGCCACCGGTGTTCCTCCAGATATCTACGCATTTCACCGCTACACCTGGAATTCCGCATCCCTCTCCCAATCTCAAGCCATCCAGTATCAGACGCAGTTCCCCAGTTAAGCTGAGGGATTTCACGTCTGACTTAGTTGGCCGCCTACGAGCCCTTTACGCCCAGTAATTCCGAACAACGCCTGCCCCCCCCGTATTACCGCGCCCGCTGGCACCGCTTTT
+
CCCCCGGGGGGGGGGGGGGGGGGGGGGGGGGGGGGGGGGGGGGGGGGGGGGGGGGGGGGGGGGGFGGGGGGGGGGGGGGGGGGGGGGDGGGGGGGGGGGGGGGCGGGGGGGCGGGCFGGGGGGGGGGGFGGGAFGGFGGCGGG?F8FFGCGEF=EFGGGGFGGG6EEGCGCFGGGGGG7DEDFFGG?FGGGDGFFFGGEC:*52>?,/CCFF7B7C+BFEC45/7C).:*0>:>FGE++;CEC*170*ACF?:)9C<:FEEDFC<FGFGEDF31*2359<321(,7(56;6?))(/.)(-)
@M03506:14:000000000-AKVR1:1:1101:24091:3385 2:N:0:46
TCGGACTACTGGGGTATCTAATCCTGTTTGCTTCCCACGCTTTCGTGCATGAGCGTCAGTATTTGCCCAGGGGGCTGCCTTCGCCATCGGTATTCCTCCACATCTCTACGCATTTCACTGCTACACGCGGAATTCTACCCCCCTCTGCCATACTCTAGCCCGCCAGTCACCAATGCAGTTCCCAGGTTAAGCCCGGGGAGTTCACACCGGTCTTGGCGAACCGCTCGCGCACGCTTTCGGCCCAGTAATTCCTCTCACCGCTCGCCCCCCCAGTATTACCTCCGCTGCGTGCACGGAGTTA
+
CCCCCGGGGGGGGDGCGGGGGGGGGGGGGGGGGGFGGDECEGGGGGGDCFD9EFEGGGGGGGG,6,@FFGFGDGCCC@FGGG=7C7CFGGGGGGFGGFFFGCGG<,,EBEGGCBFFGGGGGGGF,EFCE@C+AA;FEDDF:CCEDFEGEG9,6267,@DFFE+C+@BG7<@:CDEFEFFFFGGEG*,4=9>CCD>CC5*430A;9C+*189C7C++2:)>9C)5))))/17*))0*,*)*///9CFC*+0:7*****)/25))9C**01))))*++05=E))(-(-(7,7(472()))(,)
@M03506:14:000000000-AKVR1:1:1101:13427:3393 2:N:0:46
TCGGACTACTGGGGTATCTAATCCTGTTTGCTCCCCACGCTTTCGCACCTCAGCGTCAGTATCTTCCCAGATCGCCGCCTTCGCCACTGGTGTTCCTCCCGATATCTACGAATTTCACCTCTACACCGGGAATTCCGCGATCCTCTTAAGTACTCAAGCTCAGCAGTTTCGGATGCACTTCCTTGGTTGAGCCGAGGGATTTCACATCCGACTTGCCAAGCCGCCTACGTGCGCTTTACGCCCAATAATTCCGACCAACCTTTGCACCCTTCCTATTACCCCGGCTGCTGGCCCGCACGTC
+
CCCCCGGGGGGGGGGGGGGGGGGGGGGGGGGGGGGGGGGGGGGGGGGGGFGGGGGGGGGGGGGGFGGGGGGGGGGGGGGGEG<FF@FGGFFGFEGGGGGGGGGGGGGFGGGGGGGGCGG@FGCGGGGGGGGCFEGDGGECCGG>9D=E=ECFGGGDFFEDFE?FGEGD;ECFGEGG9FFGGGGGD:;>8@,?DEC:C7;CFFGGGFGFG4CDE5+C70;:CF3>C*);*2)/)0./8*/*2:97C:+?:0<99))/)(1*00*0*+<4EF*0)2++<)/A(-((-(45)6:()(().)-4(
@M03506:14:000000000-AKVR1:1:1101:6125:3403 2:N:0:46
TCGGACTACTGGGGTATCTAATCCTGTTTGCTCCCCACGCTTTCGCGCCTCAGCGTCAGTCAAGGACCAGGTCGCCGCCTTCGCCACCGGTGTTCTTCCCAATATCTACGAATTTCACCTCTACACTGGGAATTCCACGACCCTCTTCCTCACTCTAGACAGCACGTATCAAATGCAGCCCCCAGGTTAAGCCCAGGAATTTCACATCTGACTGTACCATCCGCCTACGCGCCCTTTGCGCCCAGTCATTCCGAGCAACGCTCGCCCCCTTCGTATTACCGCCGCTGCTGGCACGAAGTTC
+
CCCCCGGGGGGGGGGEGGGGFGGGGGGGGGGFGGGGGGGGGGGGGGGGGGGGGGGGGGGGGGGGFEGGGGGGGGGGGGGGGGGGGGGGGGGGGGGGGGGGGFF89FEGGGGGGGGGGGG<F=FFDGA9ACGFGDGGGGGGGGGGGGGGGGG9FGGGCEFDFCFGGGGFGGGCGCCGGGGEGGGGGCE@C>FGGGGFGCCGG@FGGF,,,==FFGG7=CFGGFGFGGEFE:AEGFE7);;:EG335<C*23A=4>3D72CC:>))18EBG>5?>0*2<)92((,--(,0./2:)3(/)0())
@M03506:14:000000000-AKVR1:1:1101:18380:3413 2:N:0:46
TCGGACTACAGGGGTTTCTAATCCCGTTTGCTCCCCTGGCTTTCGCTCATCAGTGTCAGTGTTGGTCCAGGACGCCGCCTTCGCCACCGGTGTTCCTCCAGATATCTACGCATTTCACCGCTACACCTGGAATTCCGCGTCCCTCTCCCAATCTCAAGCCATCCAGTATCAGACGCAGTCCCCCGGTTAAGCCGAGGGATTTCACGTCTGACTTAGTTGGCCACCTACGCGCCCTTTACGCCCAGTAATTCCGAACCACGCCTGCCCCCCCCGTATTACCGCGGCTGCTGCCCCGGAGTTC
+
CCCCCGGGGGGGGGGGGGGGGGGGGGGGGGGGGGGGGGGGGGGGGGGGGGGGGGGGGGGGGGGGGGGGGGGGGGGGGGGGGGGGGCFGGGGGGGGGGGGGGGGFGGGGGGGGGGGGGGFEGGGGGGGGGFG8FFGGGG>FGDEEFGGGGGCFGGGFA=FGGCGGFFGC@C9D@DEGGGG,>C5CE>EDE,>CFGGGG5*=<0>+AE;EGG7F7F7<:;AFGFC7FFFFE:)=9B:>:79;:7<CCCC*3:@*0)11).1*)).75;FFE>GED*:0+)9<6;1(7225)0).)-9C552()
@M03506:14:000000000-AKVR1:1:1101:9796:3417 2:N:0:46
TCGGACTACAGGGGTTTCTAATCCTGTTTGCTCCCCACGCTTTCGCACCTCAGCGTCAGTACCGGGCCAGTGAGCCGCCTTCGCCACTGGTGTTCTTGCGAATATCTACGAATTTCACCTCTACACTCGCAGTTCCACTCACCTCTCCCGGACTCGAGACTCCCAGTATCGAAGGCAGTTCTGGCGTTGAGCCCCAGGATTTCACCACCGACTTAAGAGTCCGCCTACGTGCGCTTTACGCCCAGTGATTCCGAGCAACGCTAGCCCCCTTCGCATTACCGCGGCCGCTGGCAAGCAGTGA
+
CCCCCGGGGGGGGGGGGGGGGGGGGGGGGGGGGGGGGGGGGGGGGGGGGCFGGGGGGGGGGGGGGGGGGGGGFGGGGGGGGGGGGGGGGGGGGGGGGGGGDGGGGGGGGGG8FGGGGGGGGGGGGGGGGDFGGGGGAFDGFCCGGGGGGGGGD+@DGG6E9@EGCFGGF7*>FC:F6BEGGGGD,*17C@FF,8BE=C56ACF,>99CED<5/979C+=CGGGGGGAFE5)*9<@D1:6/1:C5CFF?CCC7F3CGG?FG;755CCCBGE483*/2*40:(,(,1(45932,7)(*..6,)
@M03506:14:000000000-AKVR1:1:1101:9102:3422 2:N:0:46
TCGGACTACCGGGGTATCTAATCCCGTTTGCTCCCCTGGCCTTCGTGCCTCAGTGTCAGGAACTGTCCAGAGACCCGCCTTCGCCACTGGTCTTCCTTACGATCTCTACGCATTTCACTGCTACACCGCAAATTCCAGTCTCCTCTCCAGTCCTCAAGCACCGCAGTATCGAATGCAGTTTCGGAGTTAAGCTCCGAAATTTCACACCCGACTTACGACGCCACCTACGCACCCTTTACGCCCAATGCACCCGAACAACGCTTGAGACATCTGTATTACCGCGTCTGCTGGCACAGAGTAA
+
CCCCCGGGGGGGGGGGGGGGGGGGGGGGGGGGGGGGGGGGGGGGGGGGGGGGGGGGGGGGGGGGGGGGGGFGGGGGGGGGGGGGGCFGGGGGGGGGGGFGGGGGGGGGGGGGGGGGGGGGGGGG9FFGGGEFFGGGGGGGAFGGGGGGGGGGFFFGGGGFGFGGGGEFEF6=?FFGDGCFGGGG+B:@C9DGFFGEEGEGAFC,DGGEGD77E*>EDGDEGGGDDDFF*CDG558>4CFCCGGC*2<)<+;;3)>DC7C5557*0<8?**2@87:CF9F+29;-416?<44:)81*)))))
@M03506:14:000000000-AKVR1:1:1101:20276:3435 2:N:0:46
TCGGACTACAGGGGTTTCTAATCCCGTTTGCTCCCCTGGCCTTCGTGTCTCAGTGTCAGGAACTGTCCAGAGACCCGCCTTCGCCACTGGTCTTCCTCATGATCTCTACGCATTTCACTGCTACACCATGAATTCCAGTCTCCTCTCCAGTCCTCAAGCACCGCAGTATCGAATGCAGTTTCGGAGTTAAGCTCCGAAATTTCACACCCGACTTACGGCCCCACCTACACACCCTTTACGCCCAATGACTCCGAACAACCCTTGCCACCTCGGTTTTCACGCGTCCGCCGGCCACGCGTTT
+
CCCCCGGGGGGGDGGGGGGGGGGGGGGGGGGGGGGGGGGGGGGGGGGGGFGGGGGGGGGG?FFGGGGGGGGGGGGGGGGGGGGGGGGGGGGGGGGGGGGGGGFFGGGGGGGGGGGGGGGFGGGGGGGGGGGGGGFFGGGGDGGFGGGGG@;EFGGGGGG,=D=E6CE9DF8:==EGGAEFEFCC6++@:EFGFFED6>+7;+:,@AFA@DGC7DFFFCF59;CEG<FF6**=??A53+8;CE)*12<+++50)8*):(;*.75**+09;5C7)/**2)13.6>((((.(0(()(()0)(-(
@M03506:14:000000000-AKVR1:1:1101:13390:3436 2:N:0:46
TCGGACTACCGGGGTTCTAATCCCGTTTGCTCCCCTGGCCTTCGTGTCTCAGTGTCAGGAACTGTCCAGAGACCCGCCTTCGCCACTGGTCTTCCTCATGATCTCTACGCATTTCACTGCTACACCATGAATTCCAGTCTCCTCTCCAGTCCTCAAGCACCGCAGTCTCGAATGCAGTTTCGGTGTTAAGCTCCGAAATTTCACACCCGACTTCCGGCGCCACCTACACACCCTTTACACCCAATGAACCCGAACCACGCTTGAGACATCTGTAGTACCTCGGATGCTGGCCCTGCTGTAC
+
CCCCCGGG<FGCGGGECFFGGGGGGGGGGGGGFFDFGGEGGGEFGGGGGGGGFFGGGGGC,CFGEGGGG9FEFGGGGDCCFGGGGGGGGGGGFFEGFDGGCEGFGGGGFGD=FFDGGGGGGGFCCEB=F9EFGFGGEFFFCEGC;DD9DCCFGGG8EFCFG>EG>E893@D,3@DFDGA:@+@3=8@E;ECDFFGC6*,7DCFFCEGGG**;:+>>;C?E47*7D*;):7A*/2);;7+<*2*8*29++**)009)935*)))2>F<)0628**+03463)(((-(.*-)(,0((*)).))
@M03506:14:000000000-AKVR1:1:1101:7050:3442 2:N:0:46
TCGGACTACTGGGGTTTCTAATCCGGTTCGCTCCCCACGCTTTCGCGCTACAGCGTCAGTTATGAGCCAGAAGGCCGCCTTCGCCACTGGTGTTCCTCCCGATATCTACGCATTTCACTACTACACCGGGAATTCCACCTTCCTCTCTCACACTCTAGTCGACCAGTATTGGCCGCAATTTCAGGGTTGAGCCCTGAGATTTCACAACCAACTTTGCCAACCGCCTTAACGCGCTTTACGCCCAGTAAACCCGGATCACGCTCGCCCCCTACTTATTACCGCGGCCTCTGCCATGTCGCTC
+
CCCCCGGGGGGGGGGGGGFGGGGGGGGGGGGFGGGGGGGGGGGGGGGGGGGGGGGGGGGGGGGGGGGGGGFGGGGGGGGGGGGGGGGF<FGFGEFG<FGGGGG@CFG9FFGE:FEG99EGGACCFGCCEFE+D@;FFFGGFG,CCEF,@,@DFGGGC9EG>>E>EGCD:7,>CFCE*CC7DA,6<5<:EB28,=,,,4BF;@F@FGC5>CDD:CF+@>++:CCEDD5@CF>55)83(2@8:=7>*797?+;7)))*).7*))))9CC>E)*)*2<0<2@E?6((,(,5(/))/),*98(-.
@M03506:14:000000000-AKVR1:1:1101:11395:3467 2:N:0:46
TCGGACTACTCGGGTTTCTAATCCCGTTTGCTCCCCTGGCTTTCGCTCCTCAGCGTCAATACCGGTCCAGGATGCCGCCTTCGCCACCGGTGTTCCTCCAGATATCTACGCATTTCACCGCTACACCTGGAATTCCACATCCCTCTCCCGGATTCAAGCCAACCGGTACCAGACGCAGTTCCCCGGTTAAGCCGAGGGATTTCACGCCTGACTTAGTTGGCCGTCTACGAGCCCGTTACGCCCAGTAATCCCGAACAACGCTTGCCCCCCCGTGTTTGCCCTCGCCGCTGGCCCGGCGCTG
+
CCCCCGGGGGGGGGGGGFGGFGGGGGGGGGGGGGGGGGFGGGGGGGGFDFGGGGGGGGGGGGGGGGGGGGGGGGGGGGGGGFGGGGGGGGGGGGGGFGGGGGGGFFGEGGGFGGGDGGGCECFGFGGGGGF@:E9F<FG:FCGFG8>@=>B=CEE9D8=@F8BEGGGE+7DBFGEGCG>9AFFGGECGGGGGGG8EG586<7CGGG*::DC<0@++;+;CFD9*:<:@53)/)7)9(1>5*:93>?+9C++)))/95<5*0.85FC85/5C))/**2(*+)(((-(-7()-()(,)0.(,(
@M03506:14:000000000-AKVR1:1:1101:18392:3475 2:N:0:46
TCGGACTACCGGGGTATCTAATCCTGTTTGATCCCCACGCTGTCGCGCCTGAGCGTCAGTAACGGGCCAGTGAGCCGCCTTCGCCCCCGGTGTTCTTCCCAATATCTACGAATTTCACCTCTACACTGGGAATTCCACTCACCTCTCCCGTACTCAAGCCTCCTAGTCTCAAAGGCAGTTCCAGAGTTGAGCTCTGGGCTTTCACCCCTGACTTGAGCAGCCGCCTGCGCGCCCTTGACGCCCAGTAATTCCGACCCACCGCAGCCCCCTTCCTACTACCGCCGCATCATGACCTCAGCTC
+
CCCCCGGGGFGGGGGGFGGGGGGGGGGGGGGGGGGGGEGGGGGGGGGGGGFFGGGGGGGGGGGGGFGFEDFEFFGCFGCFGGEGG7+@:F@EGGGGGGG8,4EC?FBFFFCA=FFGFCGGGGGGGGCC<DG8A>DEGGF@FFG=E9@DFEEECFGG69:C@1,,3,@E,7,@,73>CEEGGF7;24>EE,88FFG7,=CG5F<,,4:7*8<8E:+06*9**2):2/855C:*)))2(2/*2/)170+*:+3*)011)4/:))))/;C::)*))*++0)*:(((,-((8)*))05)0)))),
@M03506:14:000000000-AKVR1:1:1101:12972:3481 2:N:0:46
TCGGACTACTGGGGTATCTAATCCCGTTCGCTCCCCACGCTTTCGCGCCTCAGCGTCAGTACCGGTCCAGTGAGCCGCCTTCGCCACTGGTGTTCCTCCCAATATCTACGCATTTCACCGCTACACTGGGAATTCCACTCACCTCTCCCGGTCTCAAGCAAAGCAGTTTGGACGGCAGTTCCTCGGTTAAGCCGAGGGATTTCACCATCCACTTGCCAAGCCGCCTACGCGCCCTTTACGCCCAATAATTCCGACTAGCGCCTGCCCCCTCTTGATTACCGCGGCTGCTGGCCCAGCGTTT
+
CCCCCGGGGGGGGGGGGGGGGGGGGGGGGGGGGGGGGGGGGGGGGGGGGGGGGFDCFFGGGGGGGEGGGGGGGGGGGGGGGGGGGGGGGGGGGGGGGGGGGFGFFGGGGGGGG@DEFGGGGGGGGG9FE@DFGGGGGGFGGGGGFFGGGGGGG8EFGGGCF,>EFEB;EFE@GGGGGGGGGGGGGGCE59CFGGGGCGCGCFGGGGGCFD;CFCCF<C65FGCGGGF)7C:=GDF*4>=?=ECD5*37C+A=67/9CBGC:)09CF=>8)7)**+<94?0(-(-4>(),)(-.32D).44(
@M03506:14:000000000-AKVR1:1:1101:22510:3484 2:N:0:46
TCGGACTACTGGGGTTTCTAATCCCGTTTGCTCCCCTGGCTTTCGCTCCTCAGCGTCAGTGTCGGTCCAGGATGCCGCCTTCGCCACCGGTGTTCCTCCAGATATCTACGCATTTCACCGCTACACCTGGAATTCCGCATCCCTCTCCCGCACTCAAGCCATCCAGTATCAGACGCAGTTCCCCAGTTAAGCTGAGGGATTTCACGTCTGACTCAGTTGGCCGCCTACGAGCCCTTTACGCCCAGTAATACCGAACAAGGCTCGCCCCCCCCGTATTCCCGCGGCTGCTGGCCCGGAGTTT
+
CCCCCGGGGGGGGG@FGCFGGGGGGGGGGGGGGGGGGGGGGGGGGGGGGGGGGGGGGGGGGGGGDGGGGGGGGGFGGGGEGGGGGGGGEGFGGGGGEGGGGCFCGGGGGF:@C7,CFFFGGGGGGGGGGGDG9FDAFFGGGGGGGGGGGG+@=EGGFDC6DFGGGGCGFGFGGG>EGGGG,EFG6EGGD@FFE89:DEEFGFGGGFFFFC8F7+5<CDFFFFDEDGDFG3>=D5AG3@6**/9CF+0/C+39>B3CD(*2.).)1/ADE@D:)**2+)0<((((--(04<(271()0)42.
@M03506:14:000000000-AKVR1:1:1101:20350:3492 2:N:0:46
TCGGACTACCGGGGTTTCTAATCCTGTTCGCTCCCCACGCTTTCGCGTCTCAGCGTCAGTACCGTCCCAGAGAGCCGCCTTCGCCACGGGTGTTCTTCCTGATATCTGCGCATTTCGCCGCTACACCAGGAATTCCACTCTCCTCTTCCGGACTCTAGCCAGATGGTTTCCGCCGACGTCTCGAGGTTGAGCCTCGAGTTTTCACAGCAGACCTACCTGGCCCCCTACACCCTCTTTACCCCCACTACACCCGAACAACTCCAGCCCCCTCCCTCTTCCCCCGCCCGCTGCCCCCTCCCCC
+
CCCCCGGGGGGGGGGGGGGGFFGGGGGGGGGGGGGGGGGGGGGFEGCGGGGGGGGGGGGFFFG@FGGGGGGGG7FGCFGEEGFDGDGCGCF:FGGCFGGGGGG,CFACGFGGG:FG?FG>F7FECGGGDCCFFCFG9FFF,@ECFE9CFB+;EGFAF<BEE5D,<,?;CFGGGGG>?C*AEFCC8*/*=++?B0B88:C5;+A7C+=C=5*25C0CFF4*<C*1995<+7)2*05:-*9+<C)))2+/7*;>))19)3>+9/)**;C>C595)0**0)1:(4;(40(.()-8)(-))),((
@M03506:14:000000000-AKVR1:1:1101:9057:3504 2:N:0:46
TCGGACTACCGGGGTTTCTAATCCTGTTTGATCCCCATGCTTTCGTGCCTCAGCGTCAGTTACAGTTTTGTGAGCTGCCTTCGCAATCGGTGTTCTATGACATATCTAAGCATTTCACCGCTACATGTCATATTCCGCCCACATCATCTGTACTCAAGGTTAGCAGTATCAAAGGCAGTTCCACAGTTAAGCTGTGGGATTTCAACTCTGACTTACCATCCCGCCTACGCACCCTTTAAACCCAATAAATCCGAATAACGCTTGGGTCCTCCTGATTACCCCAGCTGCCGGCCCCGGTTTT
+
CCCCCGGGGGGGGGGGGGGGGGGGGGGGGGGGGGGGGGGGGGGGGGFGGGGGGGGGGGGGGGGGGFFFGGGGGGGGGGGGGGFGGGGGGGGGGEGGGGFGFGGFGGGEGFGGGGGFFGFEFFEGGA<FFDFGGF9FFG7FGGDGGGGGAE;,@=FCD=EDDD8DEFDFC6>F9EDE,3AD9EDG88DFG;,@9@FCFD,7D?,@@<72,55+,?,,*5?E599?D4/**3*4*2)9)=B,,65DCDCF,2495:***.22)2)978AF5++))0++246+,-(,().)(),,)(()))((-
@M03506:14:000000000-AKVR1:1:1101:7000:3534 2:N:0:46
TCGGACTACCGGGGTTTCTAATCCCGTTTGCTCCCCTGGCTTTCGCTCCTCAGCGTCAGTGTTGGTCCAGGATGCCGCCTTCGCCACCGGTGTTCCTCCAGATATCTACGCATTTCACCGCTACACCTGGAATTCCGCATCCCTCTCCCAATCTCAAGCCATCCAGTATCAGAGGCAGTTCCCCGGTTAAGCCGAGGGATTTCACGTCTGACTTAGTTGGCCGCCTACGAGCCCTTTACGCCCAGTAATTCCGAACAACGCTTGCCCCCCCCGTACTACCGCGGCTGCTGGCCCGGAGTTG
+
CCCCCGGGGGGGGGGGGGGGGGGGGGGGGGGFGGGGGGGGGGGGGG:FGGGGGGGGGGGGGGGGGFGGGGGGGGGGGGGGGGGGG@EFGGGGGGGGGGGGGGGFGGGGGGGGGGGGGFGGGGCGGGGGGGGGGDGGGGGGEFGGG?FFGG?FGFGGGGFGEGGGGG;FGGCFCFGGGGGG9AFFGEEEG?,D6E>EGGG6=69;C6CF=3DFGCFEGG6FDCCCCD))/15CD>FD)*=88ED<*0<*<+<*).*99?C=>E)19CF3C@CD@***1)971;(4>90>?)(-)(270<1?.
@M03506:14:000000000-AKVR1:1:1101:20865:3548 2:N:0:46
TCGGACTACTGGGGTTTCTAATCCTGTTTGCTCCCCACGCTTTCGTGCATGAGCGTCAGTGTCAGCCCAGAGACCTGCCTTCGCCATCGGTATTCCTCCTGATATCTACGCATTTCACTGCTACACCAGGAATTCCAGTCTCCTCTGCCGCCTTCAAGCCTTGCAGTCCCAAATGCCATTCCCAGGTTAAGCCCGGTGCTTTCACATCTTGCTTACAAAACCGCCTGCGCGCGCTTTACGCCCCGGAATTCCGTTTCACGCTCGCGCCCTACGTATTACCCCGCCGTCTGGCACGTCTCGT
+
9@CCCGGGGGFEC78FFGCF9CFCFGGGGGFFGFFEGGDEGGGGDG87@EDFGDEEFGGGGGFAA,CCCC,CFGGGFGGFGF<CCC?EE,8:CEEGGGGGFFG9FFADFB:FGDF<F@EEFFC5,AF+??F,,9EF9<9AF=@>8EBF,+=4++@9EE9@8,@=8=@,,@,,,,@FGCFC9DGFC6A=FG,53++C5CCF,+3,@,5@99+=AC7,5+/1**3;75)07))/)0.*/++=**/2)*2.:6+*0)22*-2*)8)/)*178)205*0+0-9+(,-((4-7()(.))(10)(((
@M03506:14:000000000-AKVR1:1:1101:8867:3571 2:N:0:46
TCAGGCTACCCGGGTTTCTAAACCCGGTCGCCCCCCACCCTCTCCCCCCCCCACCTCCGTATCATGCCAAGTGTGCCCCTTCCCCCTTTGCGGTCCTTCCTAACACTACCCATTTCGCCGCCCACACGGAAATTCCCCCACCCTCCCACCCGATTCATCTTTTCAATTTCCCAAGCTCTTCTCCGGTTACCGCCCAGGCCTTCCACCCCCACCCAATCAACCCGCCTCCCCGCCCTTCCCCCCCGTCAATCCTCTACAACCCCCCCCCCCCCCGTCTCCCCTCGCCATCCGTCCCGACTGC
+
-8-8,;,;C<F+@F=B-;,,6,,C,+78+:C66@FG+66,,@F6,:,7@+++++,,=9+:,,,,,,5?5,4CA,,,,,B4:,,,B++:,,9+8B:FEGGG9A,,,,,,:8<C,C9,,+8336C++3@+++*5,7,3@A@*@*8*41*,,***4**6?,,,?,,,1,,?,,6,+*3*+3++2+32*:8*3++*3=/*/**1A*+0+<*2:7))17*;*969D***9)))*1)*/)7<07)**1/>)*;)*0+0***02)*3)))1)*2<5717))/*/(1:((-(((-).)--0,(15),((
@M03506:14:000000000-AKVR1:1:1101:10553:3605 2:N:0:46
TCGGACTACCGGGGTTTCTAATCCGGTTCGCTCCCCACGCTTTCGCCCCTGAGCGTCAGCACGTCCCCAGCCGGCTGGTTTCCCCCTGGGTGTTCCTGCCGATCTCTACGCATCTCACCACTACACCGGCAATTCCACCGGCCTCTGGACGGCTCGAGCCGTGCCGTATGGGCTGGCCTCTCGCCGTTAAGCCGCGCGCTTTCACACCCCCCGCCCCCGGCCGCCTGCGGGCGCTCTACGCCCAGCCACTCCGGCCCACCCCTGGCTCCCCTGTCTTCCCGCGCTCGCTGGCACCGTGCTC
+
CCCCCGGGGGGGCFGGGGGGGGGGGGGGGGGGGGGGGGGGGGGGGGGGGGFECGEFGGEGGGEGGGGGGCGGGGGDGDGGGGGGGGGGG@FBFECEEGGGGGGGGGGFGGG:F+ADGGGGGGGFFGGGEGFC7@EFCFGC+BEEGE8C,D*=E*:8**:C*4*;8*=;@<CF**117F6<:95E8E5:;*+<FGG***:*;*22A9+*:7<D*)*2)775C>)7C<5)*))*).0*-*9*C*97***)*3;))))1),9*))0**;*0:.9)70<++)9?(26((4(0(.(2)),9)0(4.
@M03506:14:000000000-AKVR1:1:1101:7781:3606 2:N:0:46
TCGGACTACCAGGGTATCTAATCCCGTTTGCTCCCCTGGCCTTCGTGTCTCAGTGTCAGGAACTGTCCAGAGACCCGCCTTCGCCACTGGTCCTCCTCATGAGCTCTACGCATTTCACTGCTACACCATGAATTCCAGTCTCCCCTCCAGTCCTCAAGCACCGCAGTACCGATTGCAGTTTCGGTTTTAGGCTCCGAAATTGTACACCCGACTTACGGCCCCACCTACCCACCCTTTACGCCAAATGAACCCAACCAACGCTCGATCCCTCTGTTTTCCCGCGTCTGCGGTCCCGTTGTCA
+
CCCCCGEG<FFGGDEEFGFGDEEGGGEGCEGF@C@,FE8,CFFGGG?EGCEF9FCFEGG,666FDE,6,CF<<,CCFDFCECFDCFDFCFEF,:CFEFED,E<FEFEFEE7ECF9FEFECC9?B?F,A,A<?,CF9@E4,,9@,@=+B,,C=FFGC89E,@,B6+@3>,6=++66@=,,@@FCB+++4:,,@88+:>68,@2,7@:@FC*9DC;,;>***)9**:*)),*1:C5)241;**>D)2++82+/:).>**(**)))))**026*0)*+3*)*<,43(-4(*,)(-..(1))4).
@M03506:14:000000000-AKVR1:1:1101:17749:3609 2:N:0:46
TCGGACTACTGGGGTTTCTAATCCCGTTTGCCCCCCTAGCTTTCGTGCATCAGCGTCAGTTATGGTCCAGTGAGCCGCTTTCGCCACAGGTGTTCCTTCCGATATCTACGCATTTCACCGCTACACCGGAAATTCCACTCACCTCTCCCATACTCAAGCCCGACAGTTTTCGATGCAGACTCTGGGTTGAGCCCAGAGATTTCACACCAAACTTATCAAACCGCCTACACCCCTTTTACCCCCAACAATTCCGACCAACCCTTGCCCCCCCCCTTTCACCGCTCCCTCTGCCACGAAGCTC
+
CCCCCGGFEFGGGGGGCFGGFEFGGFGGGGGGGGGGGFG<FGGFEFFGC66EEFECFG@CEGGG8FFGGFF9,CFGGDGCDF7FEDFEFGGGFGGFGFGGECFCEGFGEBF=FFE9?FGCGFGGGGGGGEE:F?EF?FGG:EF9D,@FGFFFF2@B=3@F@++@CEFG7,@+*3,@,3,@3D,,<,@7*4,DFC>E5=CF,+<;C?6E***/,41>FG+,;C5EG<)2+2)/>)227783AF<<>*/5++<7).)//,7*07:7<F6:E:)531*3+.90(,(((-(0,9))).(/0)(.)
@M03506:14:000000000-AKVR1:1:1101:24536:3611 2:N:0:46
TCGGACTACTCGGGTATCTAATCCCGTTTGCTCCCCACACTTTCGCATCTCAGCGTCAGTGATGGCCCAGTAAGCTGCCTTCGCCATTGGTGTTCCTTTAGATATCTACGGATTTCACTCCTACACCTAAAGTTCCGCTTACCCCTGCCATACTCAAGTTTTACAGTATGAACAACCGATCTGACGTTAGGCTTCGGTCTTTCATAGTTCACTTATAAAACCACCTACATGCGCTTCACGCCCAGTGATCCCGGACACCGTGTTCACCCTCCGTCTTACCGCGGCTGCTGGCACGGCGTTA
+
-ACCCGGGGGCFGDGGGFGGG<CFFEFGFGGC<E@FGFCEGGCGDGG7F9CCF,@FFG@FFGGFGGCFGEF99<FCFGCCFFFCCEEFGGEFGGGGGG9<FCFGGGGFGDG7,,9CF9DA,FFGGGFE=4=9A@9<=BC:@@888E6,=,4==;4,==EDFGG9,@7;=EAA,76,++++@3=39B++,33D,4>@CCE5,+,7;,@@C997:DF,?@6@C7?*;CFAE++,)6?*(+;,,41*2=C=:+1.))9<D(:=8)0*1<@*;)1)51*2*)*+,47;B;().)(,),4).)((,
@M03506:14:000000000-AKVR1:1:1101:7746:3624 2:N:0:46
TCGGACTACCGGGGTATCTAATCCCGTTTGCTCCCCTGGCCTTCGTGCCTCAGTGTCAGGAACTGTCCAGAGACCCGCCTTCGCCACTGGTCTTCCTTACGATCTCTACGCATTTCACTGCTACACCGTAAATTCCAGTCTCCTCTCCAGTCCTCAAGCACCGCAGTATCGAATGCAGTTTCGGAGTTAAGCTCCGAAATTTCACACCCGACTTACGACGCCACCTACGCACCCTTTACGCCCAATGCATCGGAACAACGCTTGATACCTCTGTCTTACCGCGGCCGCGGTCACCGATCTT
+
CCCCCGGGGGGGGGGGGGGGGGGGGGGGGGGGGGGGGGGGGGGGGGGGGFGGGGGGGGGGGGGGGGGGGGFG8FGGGGGEGGGGGGGGGGGGGGGGGGCGGGFG=AEFGGGGGGGGGGGGGGGGGGGGGGEGFGGGFGDEEGGGGDGGGGGGFGGC,@FGGGGGGEGC@@CFCDEFCF9DDFGC+3+@C3=E;@D>5CEEC77,5@EDEG>DGG,>4CD*C8)=80)9*9)CCD>*)1;;8>5776@):+2))7/9*(1*.5)1*++00/>F)>+<:4=F?91((,45(0-9>:.*))((.
@M03506:14:000000000-AKVR1:1:1101:7667:3689 2:N:0:46
TCGGACTACTGGGGTTTCTAATCCGGTTCGCTCCCCACGCTTTCGTGCCTCAGGGTCAGAAATATGCCAGTAGACTGCCTACGCTATTGGTGTTCCTCCCAATATCTACGGATTTCACTCCTACACTGGGAATTCCATCTACCTCTCATATTCTCAAGTTTGCCAGTTCGAATAATAGCCTTATGGTTGAGCCACAAGATTTCACGATTCGCTTAACAAACCCCCTACGCACCTCTTTAAGTCCAGCCACTCTGTATAACGCACGGGGCACCCGTCTGACCGCGGTGGCTGGACTGGCATT
+
CCCCCGGGGGGGGGCFGGGGGGGGGGGGGGGGGGGFGGGGGGGGGGFGDFFGGGGGGGGGEGGFDFDFGGGGFFGFGGFGEGGGGGFAFGGCEGFGCGGGFGGGGGGGGFE7B=9EFFA?FEEFG,<A@ED<:FC,,C9?FGG@,D>DCFGFGGDCGG=,DFGFGGGF:CGGGGG9=,,6=D2EED:=68DF,@D6,7D6A+@,711@CFD59*335+9,939>DD***3)*18)88C+,,,248,,)/<+;+1313)++)2)))3:8=)*085*1*-9F7990(((..),().)*0),.)
@M03506:14:000000000-AKVR1:1:1101:6770:3704 2:N:0:46
TCGGACTACTCGGGTTTCTAATCCTGTTTGCTCCCCACGCTTTCGCACCTCAGCGTCAATATGTGTCCAGTAAGTCGCCTTCGCCACTGGTGTTCTTCCGAATATCTACGAATTTCACCTCTACACTCGGAATTCCACTTACCTCTCCACACTTCTAGCGATGCAGTCTTAAAGGCAATTCCGGAGTTGAGCCCCGGGCTTTCACCCCTAACTTACCAAGCCGCCTACGTGCGCTTTACGCCAAGTAATTCCGACCAACGCTACCCCCCCCCGTATTACCCCCGCTGCTGGCCCGGCGGTT
+
CCCCCGGGGGGGGGGGGGGGGGGGGGGGGGGGGGGGFGGGGGGGGGGGGGGGGGGGGGGGGGGGGGGGGGGGFFGGGGGGGGGGGGGGGGGGFFGGGGGGDGCFGGCGGGGGGGGGGGGCFFGGFGFC<CEE:FGGGFGGGFGFC9DDFGG6DCFGFGGG6DCEGFABFFFGGF9D=E8EFFGC=:49DA8FGFGECGEG8*>DFG,*4;*;=C,,*=),?F)=DCDF57;F)=BD(+;*/:))*2+10<F697)))4C*7)0)228<8)C;)78*+)9<(3(,((-53)51)(4)))(-,
@M03506:14:000000000-AKVR1:1:1101:7756:3707 2:N:0:46
TCGGACTACTGGGGTTTCTAATCCCGTTTGCTCCCCTGGCCTTCGTGCCTCAGTGTCAGGAACTGTCCAGAGACCCGCCTTCGCCACCGGTCTTCCTTACGATCTCTACGCATTTCACTGCTACACCGTAAATTCCAGTCTCCTCTCCAGTCCTCAAGCACCGCAGTATCAAATGCAGTTTCGGAGTTAAGCTCCGAAATTTCACACCTGACTTACGGCGCCCCCTACGCACCCTTTACGCCCAATGAATCCGAACAACGCTTGACACCTCTGTATTCCCGCGGCTGCTGGCACAGAGTTC
+
CCCCCGGGGGGGGGGGGGGGGGGGGGGGGGGGGGGGGGGGGGGGGGGGGGGGGGGGGGGGFFGGGGGGGGFGFGGGGGGGGGGGGGGGGGGGGGGFGGFGGGGGFGGGGGGGGGGGGGGFGGGGGGGGGCG+FFGGGGFE?FGGGDFGGGGFGGGGGGGFGGGGCGGDFFFFCGGGFG=DDGGGECC,3@EA;DE8@*@,@B7CG;F5?FGGGGF,/9*4?C)4:C5FCD):7>ACE7@5=C3186A6++<6:B*55(1/7;37*0+)A5C*6C?+<)*3,((-((,0,4(4.8<5))).)
@M03506:14:000000000-AKVR1:1:1101:9408:3711 2:N:0:46
TCGGACTACCGGGGTTTCTAATCCTGTTTGATCCCCACGCTTTCGAGCCTCAGTGTCAATACACGCCTAGTGAACTGCCTTCGCAATCGGTGTTCTAATACATATCTAAGCATTTCACCGCTACATGTATTATTCCATCCACCTCGACGTGATTCAAGCTAAGCAGCATCAATGGCAGTTTTGCGGTTGAGCCGCAATATTTCACCACTGACTTACAAAGCCACCTACGCTCCCTTTAAACCCAGTGAACCCGGATAACGCTTGTCCCCTCCGTATTACCGCGGCTGCTGGCCCGGAGCTA
+
CCCCCGGGGGGGGGGGGGGGGGGGGGGGGGGGGGGGGGGGGGGGGGGGGGGGGGGGGGGGGGGGGGGGGGGGGGGGGGGGGGGGG=FFGGGGGGGGGGGGGGGGGGGGGGGGGGGGGGGGGF7FGGGEFGGFGFGGGGGGGGGGGGGGGGGGGGGFGGGGGGGGFGGGGGGGGGFCFEGFGG8EEEEEEGGGGGDEGCFGG:;:EFGG<;C999>FGGFGGGFGDF4AE4)7C=AF3D++<:*>CFG+=+8>3)28*)075)73*0<68.7B:/**3)1<?(((4-2B363(5(()0)(4-
@M03506:14:000000000-AKVR1:1:1101:21863:3737 2:N:0:46
TCGGACTACTGGGGTTTCTAATCCCGTTTGCTCCCCTAGCTTTCGCGCCTCAGCGTCAAGAACAGGCCAGGTAGTCGCCTTCGCCACTGGTGTTCCTCCCGATATCTACGCATTTCACCACTACACCGGGAATTCCACTACCCTCTCCTGCCTTCGAGTCGATCAGTATCGAATGACCCTCCCCAGTTGAGCCGGGGGCTTTCACACTCGACTTGATCGACCGCCTGCTCGCTCTTTACGCCCAGTAAATCCTGACAAGCCGTGTCCCCTCAGTCGTACCGCGGATGCTGGCACGGAGTTA
+
CCCCCGGGGGGGGGGGGGGGGGGGGGGGGGGGGGGGGGGGGGGGGGGGGGGGGGGGGGGGGGGGGGGGGGGGFGGGDGGGGGFGG,CFGGEFGGGGGGGGGGGGGGGGGGEFGGFGFGGGGGGGGGGGGC:FFGGGGFGGGGGGGGGGGC8DEGG>EGGGGDCC>EFC:FB+@@@9ED,,@?EGFB:EFA>DCGC>C*=*8C7+@FG*AF4CECEF7:AE:)12>5>@6*)/*5)*-:7**29DF+</++<)*1:FC<**8)079*+*28*.)*+*2(0*(3(((((0)9((..1/)734.
@M03506:14:000000000-AKVR1:1:1101:23434:3739 2:N:0:46
TCGGACTACTAGGGTATCTAATCCCGTTTGCTCCCCTGGCTTTCGCTCCTCAGCGTCAGTAATGGTCCAGGATGCCGCCTTCGCCACCGGTGTTCCTCCAGATATCTACGCATTTCACCGCTACACCTGGAATTCCGCATCCCTCTCCCATACTCCAGCCATCCAGTATCAGACGCAGTTCCCCAGTTAAGCTGAGGGATTTCACGTCGGACTTAGTGGGCCACCTACGAGCCCTTTACGCCCAGTAATTCCGACCAACGATTGCCCCCCCCGTCTTACCGCGGCTGCTGGCACGGAGTTA
+
CCCCCGGGFGGFGGCEGCGGGCGGGGGGGGGGGGCFGFGGGGGGGGGGGFFGGGGGGGGGGGGGGGGGGGGFGGGFGDDEGC@:FEFCFGFGGGGGGGFFGGGGGGGGFGGFGGGEFGGGGCFG9FE,AFFFFFDFG7>BEGCFGFFGDFGGG9CEGFFGFFGGGGGGGDDGGGEGGGEFCC?6DCDAA3@CFF,:55:78;,>DCCA**@DE*<,C+);DCG76*;6A5A=8>)2;+68852*;CE6++96:>5DC25/.)8*:C?):3CD:9/**-*3-,2,9((0.).004(7))(.-
@M03506:14:000000000-AKVR1:1:1101:13071:3739 2:N:0:46
TCGGACTACTGGGGTATCTAATCCCGTTCGCCCCCCTGGCTTTCGCGCTTCAGCGTCAGTGTCGGCCCAGCAACCCGCCTTCGCCGCAGGTGTTCCTCTTGATATCTACGCATTTCACCGCTACACCAAGAATTCCAGTTGCCCCTTCCGCACTCTAGTCGCACAGTTTCGGTTGACCTTTCCGAGTTAAGCCCGGAGATTTCACAACCGACTTGTTCTGACCGCCTACGCGCCCTTTCCCCCCAGTAAATCCGAACCACGCTTTCCCCCCCCGTATTACCGCGGCTGCTGGCACGGAGTT
+
CCCCCGGGGGGGGGGGGGGGGGGGGGGGGGGFEGGGGFGGGGGGGGGGGGGFGGGGGGGFGFGGGGGGDGFFGGGGGGGCGGFGGGG7FEEGEGGGGGGGGFGFGGFGGGG>CGGGDGGGGGDGGGG:DEFDFAFFDGFG9EFGFGCGG@EEEEGG9;B=>@E:@:FGGGGGGG>FGGGGCFGDECCEEGCF,;BCEEECFGF<FCCGE559:*+32:=C:D6/97)8EDFC<)<1(9*++291):<7C+3/6<*17(2C)073*+0028C>>)**0.*<)(,(-0(0-)84B1)*))-,.
@M03506:14:000000000-AKVR1:1:1101:13250:3740 2:N:0:46
TCGGACTACTGGGGTTTCTAATCCCGTTTGCTCCCCTGGCTTTCGTTCCTCAGTGTCAGTGTCGGTCCAGGCTGCCGCCTTCGCCACCGGTGTTCCTCCAGATATCTACGCATTTCACCGCTACACCTGGAATTCCGCATCCCTCTCCCGAACTCAAGCCATCCAGTATCAGACGCATTTCCCCGGTTAAGCCGAGGGATTTCACGTCTGACTTAGTTGGCCACCTACGAGCCCTTGACGCCCAGTAATTCCGAACAACGCTTCCCCCTCCCTGATCTCCGCGGTTGCTGGCATGGCGTCT
+
CCCCCCEGGGGGGGG7FFFGE9EFFDFGFCFEFFGGGF8FFDEGGGGGGFGGGFFGGGCFFGGGG@:@FFG,CCFGGC@FC@CGGGGGGGDFFFFDEFFFFFGE9FFFFFGCC+CDEFCEEGGDGGFGG?8,CFFEFGGGG?EFGGGGDDCEEGGGGFFGGFFDGGDFGGG9?F6@@+1@E:,DEEECCCF22:C>/**4,*5CC6FCGFFG<;<CDF=C4<CFGD;6CD)59582(*)2;=3/9F7*<9<64)99D(95)))***;<*7/87*2<+)1+-(((((-)6643)-(*)0422
@M03506:14:000000000-AKVR1:1:1101:24565:3763 2:N:0:46
TCGGACTACCGGGGTTTCTAATCCCGTTCGCTCCCCTAGCTTTCGCGCTTCAGCGTCAGTGTCAGCCCAGCAACCCGCCTTCGCCGCAGGTGTTCCTCTCGATATCTACGCATTTCACCGCTACACCGAGAATTCCAGTTGCCCCTTCTGCACTCTAGCCCCGCAGTATCGATTGACCCTTCCGGGTTAAGCCCGGAGATTTCACAACCGACTTGCGGTGGCCGCCTACGCGCCCTTTACGCCCAGTAAATCCGAACCAAGCGTGCGCCCCCCGTATTACCGCGGCTGCTGGCAGCGACTC
+
CCCCCGGGGGGGGEFCFFGGGGGGGDFGGGGGGGGGFFFFGGGGGGGGGGGDFGG7FGGGDFGGGGGGGFFGGGGGGGGCFGFGGGGGGGGGG7FGAE?F7FFGGG9FFDCCCE<?BEGGC++@DDGGGGGGCBGGGFGC;D>FC86@DEGGFCF>CEFDFG58CCE;,>CF5:1:9F,=DFC>EE:*/9;@FGD=C5=0+3AEFCFDCC5579++/))*9<D*1>>>7*8/9)551<6:*7)99F07<E??))*//(*2.))/***)20)..)218,7A)(91;0-8?)30;3(*))(((
@M03506:14:000000000-AKVR1:1:1101:21117:3780 2:N:0:46
TCGGACTACTGGGGTTTCTAATCCCGTTTGCTCCCCACGCTTTCGCGCCTCAGCGTCAGGAATTGCCCAGAGACCCGCCTTCGCCACCGGTGTTCCTCCCGATCTCTACACATTTCACCGCTACACCGGGAATTCCAGTCTCCTCTGCAATCCTCAAGAACGGCAGTATCGATCGACGATCCTCAGTTGAGCCGAGGGATTTCACGACCGACGTGCCATCCCGCCTACGCGCCCTTTACGCCAAGTAATTCCGACCAACGCCTGCCCCCTCCGTCCTACCGCGGCTGCAGGCCCACGGTTC
+
CCCCCGGGGGGGGGGCGFGGDGGFGGFGGGGGGGGGGGGGGGGGGGGGGEGGGGGGEEGFFGCFFFGGGGGGGGGGGGGGGGGGGGGGGGGGGGGGGGGEG7=EEFGGGGG9FGGGGGGCG::CFFFCECCGG8FGGGGGGGGGFFGGFG9EGAFGGCEGGG+?>>8EAF8FFECCGGEGFGD9ACGGG?8FGGCC=5*CFDGGGGEE=DDD*9*89*1+9<CEGG5@:D.795)0379C=E))/33/0<:8)75)),77<.)*1;C7E>D))/**26@C((((-(,).)(-7-,*8>:?3
@M03506:14:000000000-AKVR1:1:1101:12592:3797 2:N:0:46
TCGGACTACCCGGGTTTCTAATCCCGTTTGCTCCCCTGGCCTTCGTGCCTCAGCGTCAGGAACTGTCCAGAGACCCGCCTTCGCCACTGGTCTTCCTTACGATATCTACGCATTTCACCGCTACACCGTAAATTCCAGTCTCCTCTCCAGTCCTCAAACACGGCAGTATCGAATGCAGTTTCGGAGTTAAGCTCCGAGATTTCACACCCGACTTACAGCGCCGCCTACGCACCCTTTACGCCCAATGAACCCGCGCAACGCTCGGGCCCTCTTGTTTCCCGCTGCTGGCTGGCACAGTTTT
+
CCCCCGGGGGFGGGFEGGGGGGGGGGFGGGGFGGGGGGGGGGGGGGGGGFGGGGGGGGGGGFGGGGGGGGGGGGFGGGGEGGGGGDGFFGGEEFEFFGGGGGGGGGGGCDFGGEG9FFGGGGGGGGBFABFGCGGGGGFGD;EFGEFGDGGGGGGCED=8@E>GEGGG:=EF8:,D99EFGG6C*>CFCF>=,@D*>CECCGG,D,,4*5)):49<+09=>C)=7C)2*))*2.)9)*1*2*1*90+/0025)))117C=>B)))2*)*)*09C+<C>*A0((-(80)-)(()()201-:)
@M03506:14:000000000-AKVR1:1:1101:6435:3800 2:N:0:46
TCGGACTACAGGGGTTTCTAATCCCGTTTGCTCCCCACGCTTTCGCGCCTCAGCGTCAGGAATTGCCCAGAGACCCGCCTTCGCCACCGGTGTTCCTCCCGATCTCTACACATTTCACCGCTACACCGGGAATTCCAGTCTCCTCTGCAACCCTCAAGAACAGCAGTATCGATCGACGCTCTTCGGTTGCGCCGTAGGATTTCCCGACCGACTTGCCATCCCGCCTACGCGCCCTTTACGCCCATCACTTCCGAACAACGCTTGCCCCCCATCTCTTACCCCGGCCTCCGGCACCTGGTTG
+
CCCCCGGGGGGGGEGFCFF9FFE<CCFFFGG<FFD6<F+C:@DGFGGGCDFFGGGFGCFFD<<FFGFGGFF,<EFGFGGGEFCFFCGEEC7:+?EEE?FF@CEFGG<FGGF<FFF?9AF:CCEGGGGG@+FCDEGGFC=EDAF,@DFD99BEGA+4>E>:87,@8CGFCF*5,53*1:*4C8=DF5/::,*1=C**3:A:+*5+3/=7>D)9*97<6:9C*7/:DD:4/7)29<BF):72/>79**0*+3<*)0//)(>*0)8**3<>C))))*3++.9+(((((((0(.,7)3(2)0()(
@M03506:14:000000000-AKVR1:1:1101:25905:3839 2:N:0:46
TCGGACTACTGGGGCTTTTAATCCAATTTGCACTCAACACTATCTCTCCTCAGCGTCAGGTACGGCCCAGAGAATAGCCATTGCCTCCGGTGTTCCTCACGATATCTCCGCAATTTTCCTCTACACCGGGAATGCCATTCGCTCCCACCTACCTCTAGTCTGTCCGTATACACCGCAAGACACTCGTGTCCACCCCGCGTTTTCACGGCAGAATTTACTAACCTACTATGATTTATTTGCTCCCATACATTCAGCACACCTCTTGCGCCCCTGTTTTAACCCAGGTCTCTGCACTGTACCT
+
-ACC6+BF9F-C@+,@F<6C;,=6,,,C6,,,;,;,;,,B6,C,<<EFGA,,6,+8,B,,6,,6@+6+86,,:,,,,,,:C,<9:6E,CBC+=6CF<A,BEF<,+9:,94,++49,,9:,A?AFA<A>+4+44,7A<E;=,8+84+,7BF,,,,E,,,7,3,,@,+@F,,7,,,++++4,,,5,,34,,,376,:*;91*4:*,,,,**:?*+++1:+++30*4*;8+9+;21++3/;++++0:*+5.+5>9*7:><1**)0**0+10/)1))00+0)00.(((-,.*.*6)*,-2*0)).
@M03506:14:000000000-AKVR1:1:1101:15662:3862 2:N:0:46
TCGGACTACTGGGGTATCTAATCCCGTTTGCTCCCCTGGCCTTCGTGCCTCAGTGTCAGGAACTGCCCAGAGACCCGCCTTCGCCACTGGTCTTCCTTACGATCTCTACGCATCTCACTGCTTCACCGTAAATTCCAGTCTCCTATCCACTCCTCAAGCACCGCAGTACCAAATGCAGTTCCGGAGTTAATCCCTGAAATTTCACACCTTACCTACGGCCCCACATACCCACCCTCTACGCCCACTTCACCCGACCCACGCTACAGCCACCCGACTTACCGCGGCTCCTGGCCTGCCGGTA
+
CCCC<FG9EFGGCBGG@EEFACFAFEFD@BFCC<,@AF<8FE,EFEGE,C@,CCEEFF,,,C<E,;,CC,EDECEFCBE@7<@F:,CE86,C69BFF964A,4BFG<,?FGGG+C9,?,,5<,CFGGG,4:A,5C,:C,,C=E9,499@,48DFG,D?,,@=+=3@@B,D=83,,,,,63,7@++3+,,,,3@<,5,,3,7573;:E1:*+;,=AFDD55*;7?**+*,**=CB84(08*8CD**05*<2>5)))))/>7<3./9++01)*)))/2*-*C(3216(().)(())(1)0(((
@M03506:14:000000000-AKVR1:1:1101:7515:3874 2:N:0:46
TCGGACTACTCGGGTTTCTAATCCTGTTTGCTCCCCACGCTTTCGCGCCTCAGCGTCAGTATCGGTCCAGAGAGCCGCCTTCGCCACCGGTGTTCTTCCCAATATCTACGAATTTCACCTCTACACTGGGAATTCCACTCTCCTCTCCCGATCTCTAGTCATCCCGTTTCGAGCGCAGTTCCCAGGTTAAGCCCGGGGCTTTCACACTCGACAAAAATGACCGCCTGCGCGCCCTTTCCGCCCAGTAAACCCGAACAACGCACGCCCCCTCCGTATTACCGGCGCTGCTGGCACGACCTAC
+
CCCCCGGGGGGGGGGGDGGGGGGGGGGGGGGGGFFGGGGGGGGGGGGGGGGGGGGGGGGGGGGGGFEFGGGGFGGGGGGGGGGGFGGGGGGGGGGGGGGGGGGGGGGGGGG8DFGGGGGGGGGGFGGGGFGGGGGGGGC:FGGGGAFFGG7@EDFGCGGGFFG=FEGFC68FGGGCCEGGGFFCC*@FFFFGGGGGDCC*ACGCG?A,08*:C7=57CFF7C3EDCFFCDBED5)22*188*93*3CBF98<5)/7C(*/0)8/>FG5?)*0.*/0+)*<(((,29,),)((),(/)0()(
@M03506:14:000000000-AKVR1:1:1101:11333:3883 2:N:0:46
TCGGACTACCCGGGTTTCTGATCCTGTTTGCTCCCCTAGCTTTCGCGCCTCAGCGTCAGTTATGGTCCAGTGCGCCGCTTTCGCCACAGGTGTTCCTCCCGATATCTACGCATTTCACCGCTACACCGGGAATTCCACGCACCTCTCCCATACTCCAGCACCACAGTTTCGCCTGCAGCCTCTGCGTTAAGCCCAGAGCTTTCACAGGTGACCTGTGGCGCCGCCTACCCGCCCTTCACCCCCATTAATCCCGAACATCCCTTTCACCCTCCGTCTTACCGCGCCTGCTGGCCCAGGGCTA
+
CCCCCGGGGFAFCCFCCFGDFGDFGGGGGGGEAA@@FGFDFGFGGGGGGGCFGGGFFGEFFGGG<FEEGGFGGGGGGGCEGGDGG:FFE=ECCFGGGGGGG7F:FGFDGFGGG@FG9FECCFCFGGGGDCFFF8FDGDFE7C7===D=DDFGGFCFGCF:DF,@FGGCAE*>E5*,,D,1,,,4,41;5*,BCCBCG58?8=FFGG7*3*29++*50>>**2>C5CDF*93C98@4(**+22))*++*30+))877))*209***+3*;)/)0/*2:)*0,((,(((0(0(,)--*))(,(
@M03506:14:000000000-AKVR1:1:1101:19797:3944 2:N:0:46
TCGGACTACCCGGGTATCTAATCCTGTTTGCTCCCCACGCTTTCGCACCTCAGCGTCAGTACCGGGCCAGTGAGCCGCCTTCGCCACTGGTGTTCTTGCGAATATCTACGAATTTCACCTCTACACTCGCAGTTCCACTCACCTCTCCCGGACTCAAGACTCTCAGTACCGAAGGCAGTTCTGGAGTTGAGCTCCAGGATTTCACCACCGACTTAAGAGTCCGCCTACGTGCGCTTTACGCCCAGGGATTCCGAGCAACGCTATCCCCCTTCGTATTCCCGCGGCTGCTGGCCGGAAGCTT
+
CCCCCGGGGGGGGGGGGGGGGGGGGGGGGGGGGGGGGGGGGGGGGGGGGDGGGGGGGGGGGGGGGGGGGGGGGGGGGGGGGGGGFGGGGGGGGFFCGGGGGGGFGGGGGGGFGGGGGGGGFFGGGGEFGGGDFFFGGFFGGGGGGGF8FGBEEEGGFGFGGE;FFGF9EC>EDEDF68;FGGGG,>EFFC88,DEFGFFF7FGEGE6EE4)9:7CCGGFGG;8>C8DFCGFFGD>*,08:CEG37**.**3//0))).9:537**8<F*)085**;<)*0-((,((()))(-)((1))(..
@M03506:14:000000000-AKVR1:1:1101:5893:3983 2:N:0:46
TCGGACTACTGGGGTATCTAATCCTGTTTGCTCCCCTAGCTTTCGCGCCTCAGCGTCAGTTATGGTCCAGTGCGCCGCTTTCGCCACAGGTGTTCCTCCCGATATCTACGCATCTCACCGCTACACCGGGAACTCCACGCACCTCTCCCATACTCCAGCACCACAGTTTCGCCTGCAGGCTCTGAGTTAAGCCCAGAGATTTCACAGGTGACTTGTGGCGCCGCCTACGCGCCCTTTACGCCCAATAATTCCGAACAACGCTTGCACCCTCTGTATTATCGCGGCTGCTGTCACCGATTTA
+
CCCCCGGGGGGGGGEGGGGGGGGGGGGGGGGGGGGGGGGGGGGGGGGGGGGGGGGGGGGGGGGGGGGGGGGEGGGGGGGGGGGGGGGGGGGGGGGGGGGGGGGGGGGGGGGGGGGGGGGGGGGGDGGGGGFGGGGGGGGGGGGGGGGGGGGGGGGGGGGGGGGGCFFGGGGGGGGGG6FGGGGG?FFFGCGGGCFFCFGGGFFCC<E5<CCFEFFG45>=DG/*:9:ACD>CD:D42C?*CEC5CFG4F@C?F3<DD:7EB>7*99<7E>FFF*+2A2*34?(10((846-.*),1)0(2.
@M03506:14:000000000-AKVR1:1:1101:11850:3993 2:N:0:46
TCGGACTACTGGGGTTTCTAATCCCGTTTGCTCCCCTGGCTTTCGCTCCTCAGCGTCAATGTCGGTCCAGAATGCCGCCTTCGCCACCGGTGTTCCTCCAGATATCTACGCATTTCACCGCTACACCTGGAATTCCGCATTCCTCTCCCGAATCCAAGCCATCCAGTATCCGACGCAGCTCCCCAGTTAAGCTGAGGGATTTCACGTCTGACTTAGTTGGCCGCCTACGCGCCCTTTACGCCCAGCAATTCCGAACAACGCTTACCCCCCCCCTCCTAACCGCGCTGCTGGCCCTGCCTTG
+
CCCCCDGEFEFGFGGGGGCGGCFF8EFGEF9EEG@@EFG<FFF,FE:FGGGFFCCFGEGEF,CF+@:CF@A,C6EE:+@,B<F7FFDCED>:C@9?E<,BBDGFFGFGADGEGFFCGFG@+8>FF8<,AF?AFGG?E:+@F9DCEFDFGGG+@@AE8DFFGFFGFFG97C,8@:+@*@*468956*>C7D226>9=D5C=,25>B?,=0:7FF119;+++2;):5/:;A).:)000):6/**53***00<07))*)).>*.)0/780<:BG))18*8)**((-3(((8)94(01(*)),).
@M03506:14:000000000-AKVR1:1:1101:9070:4018 2:N:0:46
TCGGACTACTGGGTTTCTAATCCTGTTTGCTACCCACGCTTTCGTGTTTCAGCGTCAGTTGCGGTCCAGAGAGCCGTCTACACCACAGGTGTTCCTCCTGATATCTACGCATTTCACCGCTACACCAGGAATTCCACTCTCCCATCCCGCACTCTAGCCCTCCAGTCTTCGGCGCACCCTCCCGGTTGAGCCGGGAGATTTCACACCAACCTTAGGGGGCCGCCTACCCACCCTTTACGCCCAGGTCCCCCCCACAACCTCTCTTTCCTCCGTCTTCCCTGCGGCCCTGTCCCGGTCTACG
+
CCCCCGGGGGGGCFFGD@FGGGGGGGGGGGG9FGGGGGDGGGG@EFGGF<AFAFGEFGGD9FF>CCFGFGGGCGGG,FF@C@EGCFFCCGGG:FGFGGFDAFC,FGE<FF=FE9FCFF=EE>CFGGGG7BFF:FEFGAE:FFGF,4@DCG7C8FFFGGGGFGE8@EGFAD63@@689CEGCEECCE:7E7F@5:>*/*5<,15>FGGC**100;C9*))=/:9CC*))*27=DF?F9C7;?5*<*0+**2*))07**-*+)9)**2:7+/*)0**106<0)(((-(,72)).*(())0).(
@M03506:14:000000000-AKVR1:1:1101:12009:4028 2:N:0:46
TCGGACTACTGGGGTTTCTAATCCCGTCTGCTCCCCTGGCTTTCGCGTCTCAGCGTCAGTACCGGTCCAGTGCGCCGCCTTCGCCACCGGTGTTCCTCCCAATCTCTACGCCTTTCACCGCTACACTGGGACTTCCACTCACCTCCCCCGCACTCAAGCTCCGCTGTTTCCCTTTCAGTTCCCCGCTTGAGCCTAGGCCTTTCACATGGGCCCCCCGCAGCCGCCTACACGCCCTTTCCCCCTACTCCTTCCGAATCACGCTAACCCCCCCCGCCTTTCCGCGTCCGCCGCCACGGCGCTC
+
6B<B,@FE@E@EEEB:@<,6CFG9C7FG<@CFE<<FG@<86EFA@::FG7<C,CFFGGG@@<FCFF::,E<F<::CCD:=BFDGGFEGG@FCBF9C@9F+9,B,5E,CF=@4F:,A??FEE7CF<FD9>:F,353EFFFF,@DF8,+@E8++@CD3,9B<DC*5**@D7DFE,>,?,25D;F9C***=*,?,,,?0C,>C6CCECF<66****1/*/))*)1)193))+2.:*))2)09+0:)**+09++0).7*714*5))))2C8DE)7<))//*)1<(((((,,50)-()4(7))-32
@M03506:14:000000000-AKVR1:1:1101:21891:4030 2:N:0:46
TCGGACTACTCGAGTATCTAATCCCGTTTGCTCCCCTGGCCTTCGTGCCTCAGTGTCAGGAACTGTCCAGAGACCCGCCTTCGCCACGGGTCTTCCTTACGACCTCTACGCTTTTCACTGCTACACCGCAAATTCCATTCCCCTCTCCACTCCTCCATCACCGCAGTATCAAATGCAGTCTCGGACTTAAGCCGCGACATTCCACCCCTGCCTTACGTCCCCACCTACGCACCCTTCACTCCCACTGCACCCGAACAACGCTAGACACCTCTGAATCACCGCGCCGGCTGGCCCGGCGTTC
+
ACC,,@F9-CE;,6;6-CE<FGGE@FFDF,,C,;CFGC,CFGFC6F,8C,E,,C<CF<EE,@,C9@E,E<F,,,,6@+@BCF@FB@F+6667FCD,?EEF,<+@45:,5,7+7+5CF<C<A?9<=FEE+@:+,A7?@,AE,,@,@=DF9,C=DE8,,,@,>,B868CAFD>;9C@EFDG,5@7FD+49E,>@,**5***4,+,,2,=:7**;,=:C4*2*:**1:7)2*90:C5=*(2=+>EC5*00*0+*0)))97(/2))))*+2.5)1*)*+3+-9*((4(4(()()(-88()).(,(
@M03506:14:000000000-AKVR1:1:1101:18422:4040 2:N:0:46
TCGGACTACCCGGGTTTCTAATCCTGTTTGCTCCCCACGCTTTCGAGTCTCAGCGTCAGTATTCGTCCAGTTGGCCGCCTTCGCCGCCGGTGTTCCTCTCGATATCTACGAATTTCACCTCTACACCGAGAATTCCACCAACCTCTCCGATACTCTAGCCTGGCAGTTTCGAGTGCACTTCCCGGGTTGAGCCCGGGGCTTTCACACCCGACTTTTCAGACCGCCTACACTCGCCTTCCGCCCAGTAATTCCGCACAACGTTTGCACCCCCTGTCTTCCCTCCGCTGCTGGCACAGGGTGC
+
CCCCCGGGGGGGGGGGGGGGGGGGGGGGGGGGGGGGGGGGGGGGGGGGGGGGGGGGGGGGGGGGGGGGGGGGFGGGGGGGGGGGGGGGGGEFGDGG9FCGEGFGGGGFGD?DFEFFGFGGGGGGGGGGGGGGFDFGGGGGGGDGGDFEEEEGG@9,>EGGGGGGCEFFFGEG6EFFFFG@EGFEE5;:CC7ECGEGD*:=59@EF97EED9<7CC7C+1=<C):CDB@CD@GF:)/,07;EED*/<<?+2+9)73>)(1/)85**367=)))0*3:0)0*)4(9((-)))(8)4(*))((-
@M03506:14:000000000-AKVR1:1:1101:25322:4047 2:N:0:46
TCGGACTACTGGGGTTTCTAATCCTGTTCGCTCCCCACGCTTTCGCGCCTTAGCGTCAGTTCCGTCCCAGCGAGCTGCCTTCGCCGTTGGTGTTCTTCCTGATATCTGCGCATTCCACCGCTACACCAGGAGTTCCACTCGCCTCTTCCGGACTCTAGCCCGGCAGTATCCACTGACATTCAAAGGTTGAGCCCTTGACTTTTACAGCGGACTTACCGGGCTGCCTACCAGCGCCTCACGCCCAATGATTCCGGCCAACGCTAGCCCCCCTCGTAATAACGCGGCTGCTGGTACGTAGTTC
+
CCCCCGGGFGGFF7FFCFCFGFGFGFFFFGGGGCDGGGGGEGGGDDFGEGGGGGGGG,BFGGGGECGEDFGG@EFFGGGECFFGCFFGGCFCGEGFGC99FFGGGGGGGGG>7FFFGGGGDFCFFGG@D7<:DFGGGGGCC+C7EF=,@>BEC@DFGFG??CCEEGCEGGFFGF6EG9@7,,<?D6<FG@@8?*,:8,>C7+BC?:6<>C)5:;+>*13CG):CC08)**)21))9(78***1*1289?<A?<))1)(95))77*8E5:))))***2)*341(4607>)0.,/)(*/)-6)
@M03506:14:000000000-AKVR1:1:1101:16888:4058 2:N:0:46
TCGGACTACTCGGGTATCTAATCCCGTTTGCTACCCTAGCTTTCGCACCTCAGTGTCAGATCGGGTCCAGTGAGCCGCTTTCGCCACCGGTGTTCCTCCAGATATCTACGCATTTCACCGCTCCACCTGGAGTTCCGCTCACCCCTACCCGCCTCGAGTCCGCCAGTATCACGCCCAATTCCCCGGTTGACCCGGGGGGGTTCACCCGTGACCCAGCGGACCACCTACGTGCTCCCCTTGCCCACTAATTCCCAACCACTTTTGCCCCCCCTGTCTTACCTCCGGTGCCGGGCACAGTTTC
+
CCCCCGGGGGGEGGGDFGGGGGGGGGGGGGFGGG?FGGGGGGGGGGGGGGGGGGGGGGGGGGGGGGGGGGAF<EDGGGGEGGGGGGGGGGGGGGCGAFGGEFFFEGGFFE@@F@FEFFGGGD7FFGGFG8<,F<FGCF=F=E8FEGCGGGGGGGGGGEGGGCC+88D;,D;FCE*@E*;D,E<EGGEEG,,9D:EG8E*111:+0+*1:79C+0224)0*>>5=97)95>::/9)1,*8*+3>***+00:9@*****-9+*96>*+07*)/8>9+0<)/?))(,(-40(0,()((*)0)6)
@M03506:14:000000000-AKVR1:1:1101:21211:4096 2:N:0:46
TCGGACTACTGGGGTATCTAATCCCGTTTGCTCCCCTGGCTTTCGCTCCTCAGCGTCAGTGTTGGTCCAGGATGCCGCCTTCGCCACCGGTGTTCCTCCAGATATCTACGCATTTCACCGCTACACCTGGAATTCCGCATCCCTCTCCCAAACTCAAGCCATCCAGTATCGGACGCAGTTCCCCGGTTAAGCCGAGGGATTTCACGTCCGACTTAGTTGGCCACCTACGCGCCCTTTACGCCCAGTCATTCCGCACAACCCTCGCCCCCCCTGTCTTCGCGCGGCCGCTCGCCCGGCGGTC
+
@CCCCGGGGGGGGGGGDGGGGGGFGGGGGGGGGEEGGGGGGGGGGG7FFGGGGGGFGGGGGAF8FGGGGGGDCCFGEGCC@FGGGEGFGEGFGEGGFEFGGGGGGGFGCCECECGGGGGEDCGGFGGGFFG<E,EFACEGGGGGG8DCFFD8EEGG8=FFEDGGFFGGFC6:6EGGGDCF,@@DE>EEGFCFGG>EE?=,=*,,577:=DD<51+>;CCC**0:C8);:<@C3:>9)28/;CCC4++9+0<FF)733(/*)0)))/18CED))2+++)):(,((((()()(()4())0(((
@M03506:14:000000000-AKVR1:1:1101:17876:4106 2:N:0:46
TCGGACTACACGGGTTTCTAATCCCGTTTGCTCCCCTGGCCTTCGTGCCTCAGCGTCAGTAACTGTCCAGAGACTCGCCTTCGCCACTGGTCTTCCTTACGATATCTACGCATTTCACTGCTACACCGTAAATTCCAGTCTCCTCTCCAGTACTCGAGCAAGGCAGTATCGACTGCAGTTCCAGGGTTGAGCCCTAGGATTTCACATCCGACTTACCCCGCCGCCTACGCACCCTTTACGCCCAATGACTCCGCACAACGCCTTAGACCCCTGCATTACTTCGGCCGCTGGCACCGCGTTA
+
CCCCCGGGGGGGDGFGGGGGGGGGGGGGGGGFGGGGGGGGGGGGGGGGGFGGGGGGGGGGGGGGGG9FFGGGGGGGGGGGGGFGGGGGGGGGGGGGGG9FGFG@CFCEGFGGEE9EEGGEGGGGGGGDGGEGGGGGGGGGFFFFDEEG,=ECFGGGCE>E8D6D?EGGA=EF+@EFF8FGG8ED8CGFG7,@EGG6DF6CFCCGFDCCE5*7??,,3*3*/8)5C*:A578:DEF*67::EC<DF*51+3A@))95/(1:))0**+39<)905**<74@+)62((((075-,),-7)04>-
@M03506:14:000000000-AKVR1:1:1101:26158:4120 2:N:0:46
TCGGACTACCCGGGTTTCTAATCCTGTTTGCTCCCCTAGCTTTCGTGCCTCAGTGTCAGGAGTTGTCCAGGGACTCGCCTTCGCCACTGGTGTTCCGCTTGATATCTACGCATTTCACTGCTACACCCAGCATTCCAGTCCCCCCTCAAACCATCGAGCAAGGTAGTTTCCAATGCCATTTCGGAGTTGAGCTCCGAGTCATCACATCCGACTTACCAACCCACCTACTCACCCTTTACGCTCAGGGAATCCGAACAATCATAGGGACCTGTGTAATATCGCGGCTTCTGGTACTGAGTTC
+
-ACCCGGGGGGGGDEGGFFGAEEGCGGGGGAFFGFGGFFCF<9;FGGCGGGGGGGDCFA<<@FFGGDFFCFGFFGFFECFDGGB@FEGFE,CFGEGGG:FFGFC,,:<FGFEGG9AEEFGFGEFDEE+AFF8FCC9F,449E4BCC8,4C8@,6,@,@88,@6@9==@@,@D8E33@DFAF,,3@6C,,3@,,DFC89*4,25A9,B?CDD**3;5*1)**:9EDGF;,2=,8))*6++*8*>37*/.*+3/))*/)(*0/**:*20585*0);++3)*+-,((((())/-)*))*1)--)
@M03506:14:000000000-AKVR1:1:1101:20414:4173 2:N:0:46
TCGGACTACTGGGGTTTCTAATCCTGTTCGCTCCCCACGCTTTCGTGTCTCAGCGTCAGATACGTGCCAGCAAGCTGCCTTCGCCATTGGTGTTCCTTGTAATATCTACGCATTTCACTGCTACACTACAAATTCCACTTGCCTCTCACGTCCTCAAGGTGTCCAGTATGCAATACAGTCTATATGGTTGAGCCACAAGATTTCGCATTTCACTTAAACTCCCGCCTACCCACGCTTTACGCCCAGTAATTCCGGATAACCCTTGGACCCTACGTATTACCGCGGCTCCCGGCCCGTAGTT
+
CCCCCGGGGGGGGGGGGGGGGGGGGGGGGGGGGGGGGGGGGGGGGGGGGGGFGGGGGGGGGGGGGGGGFGGGGGGGGGGGGGFGGCGGGGGGGGGEFGGGGGGGGGGAD<F:FGGGFGGGGGGGGGGGGGGGGGG9FGGG,;EF=9DFGDFGCEG9FEGGGCEGGGGDFGF9,@FF8DFGGGGGGG8ECE8BF88DDC8ECFAFFGE>7+++72=DF>FGFFCCDGDA,*/,;>??@5+B5CD4771=,5+3+/7*5?++))20;A?)0:*))205<76C216(722.()--)(4/8),,4
@M03506:14:000000000-AKVR1:1:1101:14160:4182 2:N:0:46
TCGGACTACTGGGGTTTCTAATCCTGTTTGCTCCCCACGCTGTCGCGCATCAGTGTCAGAAACTGCCCAGCAGGCCGCCTTCGCCACCGGTCTTCCTCCGGATCTCTACGCATTCCACCGCTACACCCGGAATTCCGCCTGCCTCTACAGCCCTCGAGTTTGACAGTCGGCACGGCAGATCCGGGGTTGAGCCCCGGACTTTCACCACACCCTTCTCAAACCACCTACGCACCCTTCACGCCCAGTGATTCCGGACCACGCCCGCCCCCCCCGCATTACCGCGGCTGCCGGCATGGACTTT
+
CCCCCGGGGGDFFDGGGGGGGGGGGGGGGGGGGGFGGGGGGGGGGGGGGGGGGGGGGGGGGGGGGGFFGFGGGGGGGGGEGGGGGGGGGGGGGGGGCGGGG@FGGFGGGGDDDGFGFEGGG@EGGGGGGGGGCFCGGEGGGFCFFFGGGFGGGGGGGDGGD7CC,,47*:E<EEEEEGF,21=CGDCC/4:FGGGC8:8EF7E9CFGG57DGCG*+::*+25*:*90//9):977C(*12;CD*9<0*+2<6@:73)4>27)8C<**7EEGE>3***)1:370391()(0,()(,2))4))
@M03506:14:000000000-AKVR1:1:1101:12298:4186 2:N:0:46
TCGGACTACTGGGGTTTCTAATCCCGTTTGCTCCCCACGCTTTCGCGCCTCAGCGTCAGGAATTGCCCAGAGACCCGCCTTCGCCACCGGTGTTCCTCCCGATCTCTACACATTTCACCGCTACACCGGGAATTCCAGTCTCCTCTGCAATCCTCAAGAACGGCAGTATCGATCGACGATCCTCAGTTGAGCCGAGGGATTTCACGACCGACTTGCCATCCCGCCTACGCGCCCTTTACGCCCAGTACTTCCTAGCAACGCTTGCCCCCCCTTCCTTACCCCCGCCGCCGGCCCGCCGCTT
+
CCCCCGGGGGGGGGGGGGGGGGGGGGGGGGGGGGGGGGGGGGGGGGGGGFGGGGGGGGGEFGGGGGFGGGGGGGGGGGGGGGGGGGGGGGGGGGGGGGGGGGGGGGFGGGGGFGGGGGE@FFGGGGGGGG@FGGGGGGGG9EFFGGCGGGFFGFFFC9;DGCEC6EFB,@B*DFG5:8;CGG7B9<>:<CFGFGGEGD=7CGGCCEGDGDDDGG7<C>/<*95CD75:*18CDEB*87=55CDCC6<*32<**007*57*7.77C68FE)9))*0+3)/0(((-1(,)-),-7(())0(3(
@M03506:14:000000000-AKVR1:1:1101:24783:4195 2:N:0:46
TCGGACTACCCGGGTTTCTAATCCTGTTTGCTCCCCACGCTTTCGCACCTCAGCGTCAATACTTGTCCATCGAGTCGCCTTCGCCACTGGTGCTCTTCCGCCTATCTACGACTTTCACCCCTACACTCGGAACTCCACTCGCCTCTCCCAGATTCTAGCTATCTAGTGTCGAGGGCTATTCCGCGGTTGAGCCCCGGGCTTCCCGTCCCGACTTGACTAGCCGCCTACGTTCGTTTCACTCCCACTAATTCTGAACAACGATCGCCCCCCCTGTATTACCCAGGCACTGGGCAGGGAGGTC
+
-A<<8+@AE9C7B+8;-CEF,FGGA@FFF,,6@<<,6F@:FGFG;EEEE,EF8C+,B,B9<DFA<CE<,,C,9,C@+6@FCFGC:BF8F??C,5CF<FA@,,88?A5F9=+8+@5EFAF8C+4EFC,A+@C++,AA?E?A@+@CE,,,,83DG8=E,,,,@=8F8D@,73@3@EGD,3,@;:@***@;86>8?:8**4*=,*,0*/*1:)*/**0+*3330*)=D7))/*)2*))*)00+0*/5*2+0++3*00***.9*).7)12*)1)/)02+++-1<()(((.1).),:4(()))(((
@M03506:14:000000000-AKVR1:1:1101:5094:4222 2:N:0:46
TCGGACTACTAGGGTTTCTAATCCCGTTTGCTCCCCTGGCTTTCGCTCCTCAGCGTCAGTGTCGGTCCAGGATGCCGCCTTCGCCACCGGTGTTCCTCCAGATATCTACGCATTTCACCGCTACACCTGGAATTCCGCATCCCTCTCCCGAACTCAAGTCATCCAGTATCGGACGCAGTTCCCCGGTTAAGCCGAGGGATTTCACGTCCGACTTAGTTGACCACCTACGAGCCCTTTACGCCCAGTACTTCAGAATAACGCTTGCCCCCCCCGTAGTACCCCAGCTGCTGGCACTGAGCTA
+
CCCCCGGGDFGGGGGGGGGFGGGGFGG8ECGGFGGGGGGGCGGFFE:FFDGGGGGGGCFEAGG7BFCCFGGFGGGCFDGGGGGGGEGFCFFGGEGGGGGGCGGGGFGGFGGGGGCF?<ACEGGGFGGGGFGGGGGGGEEGED=D88?D=@7CEFFECGFGGGFA8,7@;,+::CED7C;9D:FCEGGE5?,?,:C?EC*=8=CGG*0=C55CGGG+:7+9DGGGGDAFEC55)>)*4C=;C55CCFD4F@C1*1***.2*).83988>ED3))18*26=A)34164>44)(1;)(010(.)
@M03506:14:000000000-AKVR1:1:1101:11421:4227 2:N:0:46
TCGGACTACCCGGGTATCTAATCCTGTTTGCTCCCCACGCTTTCGTGCCTCAGCGTCAATGACCGCGTAGTGAGCTGCCTTCGCAATCGGTGTTCTATGTCATATCTAAGCATTTCACCGCTACATGACATATTCCGCTCACCTCCACGGTATTCAAGACAAATAGTATCAACGGCAGTTCCCCAGTTGAGCTCGGGGATTTCACCACTGACTTACCTGGCCGCCTACGCAACCTTTAAACCCAGTAAATCCGGATCACGCTGGCCCCTCCCGGTTTATCCCCGCCGCGGGCACTGTGCTT
+
CCCCCGEG@<@@+@FC<FFF9CAEGEFDEGG9FGGGGDGEGEFGEF<,@EF,FEEGGGGGGG9EFEGEDGB@,9C@<FCFFCFC=@=?FFG,CFGGAF?FFGDF5A,C<F<E,,CEFF9?F+8+95,,AC9EFG9?=+=:FBFD=8,,6BD6DFFCF@96,,@E86@DDG;DDC>E+:7D;32,5*5@,,>@,,6:;5:CF4DECCFG6**0<D4,;=8,*;DEDC);*))*956F)13C7?*9>FG*+:7?B>3*/.*1))))1/1)*)1)0):*;(*3),,((((0(.,15((2*1)-)
@M03506:14:000000000-AKVR1:1:1101:25738:4233 2:N:0:46
TCGGACTACCCGGGTATCTAATCCCGTTTGCTCCCCTGGCTTTCGCGCCTCAGCGTCAATGCCGGTCCAGGATGCCGCCTTCGCCACCGGTGTTCCTCCAGATATCTACGCATTTCACCGCTACACCTGGAATTCCGCATCCCTCTCCCGGATTCAAGCCTTCCAGTATCGGACGCAGTTCCCGGGTTGAGCCCGGGGATTTCACGTTCGACTTAGAAGGCCGCCTACGCGCCCTTTACGCCCAGTAACTCCGAACAACGCTTACCCCCCTCGCTTTACCGCGGCTGCTGGCACTGAGGTT
+
CCCCCGGGGGGGDFGGDDGGGGGGGGGDFGGGGCEFGFGGGGGGGGGGGGFFGFGGGGDFGGCGC:CFGGG<EFGGGDGGGFGGGGEGDECBFEFFFGFGG,BFGD<EGGD+@@FGFGGCFB:FFGGGGFGG,DFEDEFCEDE88,,@DEDC+@FAE,D364EDDFGG:;***@CED**;>=,*4*=**6,B:FCED5:7*;++<CC6**>7/5:7D0*77><E3<>F555ED3.0);7=E*9DF?C=+<+05)*99(*:;>5/9+8>EF3)))*2*-*+396(,(,)))4:>7(*/6,4(
@M03506:14:000000000-AKVR1:1:1101:19996:4234 2:N:0:46
GCGGGCTACCGGGGTTTCTAAACCTGTTTGCTCCCCACACTTTCGTGCATGACCGCCTGTGTCAGCCCAGAGACCCGCCTCCGCCATCGGTGTTCTCCCTGGTATCTACGCATTTCACTGCTACACCAGGACTTCCAGTCTCCTCTTCCTCACTCGAGCCTTGCAGTCCCACATGCCCTTCCCAGCTTAAGCCCGGGGTGTTCCCATCTCGCTCCCACAACCCCCCCCACACGCTTTACCCCCATTCATCCCTAGTAACCCCCCCACACTCTCCTTTTTCCCTCTAGTGCGCCCCTTCCAT
+
-A@<,66FF@@++@@+B-C@E,6CFFFFFCFEFGG7@F,,;,C<:,CF<<66,:C7+,C,,CE,,,CF,9,E8,6C+@F=,C+B,4,,8,4?C:9,59,?5:,,99,C,+6+6455C<5,5B,C7E,A4C@<,,85,5@DDEC,DD,@=,C7>9E3>=++@=,,3,373<,>:D9,9,,,,51,,,,23,,,6***4*/:?*,5>,4=,+22*/*38*55**95)/)8*9.2755*(09+01))*02/++3))*02*)*+)))))88)1)0*/*0304*34).((-)*)*(()(,*)0(6)
@M03506:14:000000000-AKVR1:1:1101:22296:4238 2:N:0:46
TCGGACTACTGGGGTTTCTAATCCTGTTTGCTCCCCACGCTTTCGTGTTTCAACGTCAGAAATGGACCAAGAAGCTGCCTTCGCCATCGGTGTTCCTCTCGAGATCTACGCATTTTACCGCTACTCCGAGAATTCCACTTCTCTCTTCCACCCTCTAGCCCATCAGTATCTACCGCTGACCTCCGGTTAGGCCGAAGAATTTAACAGTTGACTTAACAAGCCGTCAACACACACTTTACGCCCAATATTGCCGAATAACTCTTGCACCCCTCGTATTACCTCGCCTGCGGGCCCGAAGTCA
+
CCCCCGEGFGGFGDFCGGGGGFGGGGGGGGCFGGFGGGGGGGFGGGGGGEGGGGGGFGF9,EEDGGGGGG8EECFF8EGGGG?CFGGF@FC,?FFFFCFEFGGF7FEFF?+:4CAFGGGGGC@=BEFGEG:CFEFFFFFFG9,@EFGGFFG?EF?>D,7=DF8@,=DFDFG999+=8BEGECGGEG@C*@8BF5*@C51=99;=;@?FCD+3C7,;++*0*:C*/*);?8)C*0.;=C:=CC3:5:8++51687)9D4=+=4@77995?B5)5FEG8<F3.4((((-)(.(-),-)))-))
@M03506:14:000000000-AKVR1:1:1101:7273:4245 2:N:0:46
TCGGACTACCGGGGTTTCTAATCCTGTTTGCTCCCCACGCTTTCGTGCCTCAGCGTCAGTATCGGGCCAGTGAGCCGCCTTCGCCACTGGTGTTCTTGCGAATATCTACGAATTTCACCTCTACACTCGCAGTTCCACTCACCTCTCCCGAACTCAAGATCTTCAGTATCAAAGGCAGTTCTGGAGTTGAGCTCCAGGATTTCCCCCCTGACTTAACGACCCGCCTACGCACCCTTTACGCCCCGTGATTCCGAGCCACGCTAGCCCCCTCCGGATTCCCCCGGCTGCCTGGACGACGTTC
+
CCCCCGEGG?FGGDGGFFGFGGGGGGGGGGGGGGGGGGGGGGGGGGGGGFFGGGCF@:FGGFG7FGGGGGGGCCFGGGE:EGFGFGGFFFEEEEGDGA9CEGGDFGFCFFGGGGGGGGE,EBGG<<5A=>:CFGGGCCBFGGGF83@DDCECG,@@EFA@E,>AF;DC@DCG9;:FFCGGGGFACGF6D;>,DEGG?74CFFGCCGGC5CFFFG9E+9)CC5)5/*.85C>EC3>DF7*28C)))//72024))))).C*0.7)C@F>E:*)))**2)13(-(,-((0(/)().1)))(-(
@M03506:14:000000000-AKVR1:1:1101:7973:4264 2:N:0:46
TCGGACTACTGGGGTATCTAATCCCGTTTGCTCCCCTGGCTTTCGCGCCTCAGCGTCAATGCCGGTCCAGGATGCCGCCTTCGCCACCGGTGTTCCTCCAGATATCTACGCATTTCACCGCTACACCTGGAATTCCGCATCCCTCTCCCGGATTCAAGCCTTCCAGTATCGGACGCAGTTCCCGGGTTGAGCCCGGGGATTTCACGTTCGACTTAGAAGTCCGCCTACGCGCCCTTTACGCCCAGGAATTCCGAACAACGCTTGCCCCCTCTGTATTCCCGCGGCCGCTGGCACTGAGTTA
+
CCCCCGGFGGGGGGGGGGGGGGGGGGGGGGGGGGGGGGGGGGGGGGGGDCFEGGGEGGGGGGGGGGGGGGGGFGGGGGGGGGGGEGGFGDCGGGFGGFGGGGGAEGGGGFDC7FGFFGGGGCFGGGGGGCFGGFGFGEGGGFGF?,DDGG73BCFGGGGGGGGFGGGG7E5@E>@8ECE5?DGGEDEDE,,CCC55CGGC9C79E5*;=//>EG91+*9+2>7C37>?=DEED>>C7CF8ECDC**2)A<F49>55)47*75;CFGGFE3<4?2++3)*<49((((17(7(8)8(9*).6)
@M03506:14:000000000-AKVR1:1:1101:25448:4276 2:N:0:46
TCGGACTACCGGGGTATCTAATCCCGTTTGCTCCCCTAGCCTTCGCGCCTCAGCGTCAGGAGCTGTCCAGAGATCCGCCTTCGCCACTGGTCTTCCTCACGATATCTACGCATTTCACTGCTAAACCGTGAATTCCGATCTCCTCTCCAGCCCTCTAGCAGAGCAGTATCCAGTGCAATTTCGGAGTTGAGCTCTGAGATTTCACACCAGACTTACCCCGCCGCCTCTGCGCCCTTTACGCCAAAGGAATCCTAACAACGCCCGGGACGCCGGTATTACGGGGGTAGCGGCTCAAGAGTTA
+
CCCCCGGGGEGDGGGE9FFGGGFGGGGGGGGFEGGGGFGFFGGGGGGGGGGGGGGGDGGDFEGDFFGGGGGGGGFGG?FGGFGEEEGGGD,FFG,FFGGFDCDF+EEFGGGEEEGFFFGGGGF,??EGC,+DFGFGGGGGE9EFG,D=BF8=8=,@DFE9FFFGF8FF@C9FCC9ECFC;F:5++3ACEA,,,35;7,,2,+@A?FC;59F*4CFC47):C<)*19))3*.*:)5*6++**2))2**8?+A)/*:96)*/))))/555*)1)))**<4=*(((-((-),)(()),*/)-))
@M03506:14:000000000-AKVR1:1:1101:23886:4344 2:N:0:46
TCGGACTACTGGGGTATCTAATCCCGTTTGCTCCCCTGGCTTTCGCTCCTCAGTGTCAGTGTTGGTCCAGGATGCCGCCTTCGCCACCGGTGTTCCTCCAGATATCTACGCATCTCACCGCTACACCTGGAATTCCGCACCCCTCTTCCAACCTCAAGCCATCCAGTATCACACGCAGTTCCCCGGTTAAGCCGAGGTATTTCACGTCTGACTTAGTTGGCAGCCTACGCGCCCTTTACGCCCAGCATATCCGACACACGCTTGCCCCCCCCTGCTTCCCTCCGCTGCTGGCCTGGGGTTA
+
CCC?@CGGGGGGGG:FGGGGGFFFG;FGGGF6CCFEGGFGFFGFGGGGGGCDGGGGGGCFCFF@FEG<FFECFFF<@FFEGDECBBCGCFF:B6?F,ED,4EF<FDF,A<CCEGGG,9:C:FGGGEF:EG?E,=,FEGE+4BE8E8,@;;=8C8FFCFFG8ADFG9EDFFF,=DC868+;@EEFGDGGEFGEFECGE1,,549,44;:C5CF7+,1=7+0***/;5=A/)2/8))*)++*;557>*0*++295<3))(12).)*9883::D>3**8+)0*).((,,(),0(().-1)),-(
@M03506:14:000000000-AKVR1:1:1101:22643:4345 2:N:0:46
TCGGACTACCCGGGTATCTAATCCCGTTCGCTCCCCACGCTTTCACATCTCAGTGTCTGAATCAGCCTAGCAAATTGCCTTCGCCATTGGTGTTCCTCCCGATATCAACGGATTTCACTCCTACACCGGGAATTCCATTTGCCCCTGCTGACCACTAGCCTGATAGTATCCCATCCAGATTCTGGGTTGAGCCCAGAGCTTTAAGACGAGACTTATCAAACCACCTACATGTTCTTTACGCCCAATAAATCCGGTAACTGCTTGGACCCTGCGTATTACCGCTGCTGCTGGCCTGTATTGT
+
CCCCCGGGGGGGGGGGGGGGGGGGGGGGGGGGGGGGGGGGGGGGGGGGGGGGGGGGGGGGGGGGGGGGGGGGGGGGGGGGFGGGGGGFAEGGGGGGGGGGGGGGGFGGGGGGEDFFFGGGGGGGGGGGGGGGCFAEFGGGGFGGGGDF?DAFCFGFF9D8BFFFCGGCFGEFGF=B?DFGDFFGFGGG6@BEF8FGG>EGFGFACGFGDG>7EG7DCFF7C5CCDFFF6+1CFAAGCGAEG=D7CF@FG9@A55))2)++*+27*+<48@C@:9//<)*<80;2())1)/(,0),***)-.
@M03506:14:000000000-AKVR1:1:1101:21199:4351 2:N:0:46
TCGGACTACAGGGGTATCTAATCCCGTTCGCTCCCCTAGCTTTCGCGCATCAGCGTCAGTGTCGGCCCAGCAACCCGCCTTGGCCGCAGGTGTTCCTCTTGATACTTACGCATTTCACGGCCACACCCAGAATTCCAGTTGCCCTTGCTCCCCTCTAGCCCCCCAGTATCGGTTGACCTTCCCGTGTTAAGCCCGGAGATTTCACATTCGTCTTGCGTTGGCCTCCTACGCGTCCTTTCCGCCCAGTAAACCCGACACACTCCTGCTCCCCTCGTTCTACGAGCGCCGCTGCTACTGGGTT
+
CCCCCECF99E<F7F;EA,CCFGGG7FE@;6,;BF7,6C,CFAE,,@CCCF@<E+@F,8C<FE,++B@7<EFFF<F:G6,,,4,C87>>7FGGE<,,EFG9<,,,,:,ABCEG>F,?F,+8+4<,@@33F8,35FFAF@,,,6D8,,@,,,++,+,3,,,>++*5@EF,@*@4:*6=?92,,4B,B8,1,69<@C:8**;C:9<@++4=:*1*1<<)2:*1;C+*5)*217*18)*-0*</**112+*0++07)9))(9*)))**3+98>D)))***(*3(,((((()(0,()))*1)((,
@M03506:14:000000000-AKVR1:1:1101:14619:4357 2:N:0:46
TCGGCCTACCGGGGTTTCTATTCCGGTTTGCTCCCCACCCTTTCGTCTCCCGCGGTCAGTACCCGGCCAGTGGGCCGCCTTCGCCACTGTTTTTCTTGCGAATATCTCCGAATTTCACCTCTCCACTCGCAGTACCCCTGACCCCTCCGGGACCCAACATCGGCATGTTGCAAGGCAGTTCCAGGGTGGGGCCCCCACATTCCCCACCCACTTACGTGATCCCCATGCCTACGCTTACTGCGCGGAAATCCGGAAAAAGCCTGGCGCCGTCGCATTTCCCTGGGCTGCTGGCCTCAAGTAC
+
@6BC,6,6C-@FD78@-6;C,6<F,:@+6,;,;FC,C+,6CF<,,;,6,,,+++78C,EFFF9,@++=>DF<,,C4+@7?7594++4,95,,9+BFC<FFG=@45CB,,+>BFC,5<,C,,,,,,:,6+@:+6,9,,3++38,,4++3++45*1@>***16;****6,5,,?BC*8,*=C;>4,,8,*3*1;:88***/3;2;9**/=***20:3:2*7*:*22**.)+2*2*).*(**3:*/)1*27++<))7)12(**0))1**1)109)))22+)10-)((((()))(())(*)*-))
@M03506:14:000000000-AKVR1:1:1101:20694:4391 2:N:0:46
TCGGACTACTGGGGTTTCTAATCCTGTTTGCTCCCCTAGCTTTCGTTCCTCAGCGTCAGTAGTGGTCCAGCGCGCCGCTTTCGCCACGGGTTTTCCTGCAGATATCTACGCATTTCACCGCTACACCTGCAATTCCACGCGCCTCTCCCACCCTCAAGCACAGCAGTTTTGGAAGCATCCTCTGGGTTAAGCCCAGAGATTTCACCCCCAACTTGCCGCCCCGCCTACGCCCCCTTTACACCCACTAATTCCCACCAACGTGTGCCCCCCATGCCTTCCCGCGTGTGTTGTCACGCCTCTC
+
<CCC@FEGGGGFGDGGGGGGGGGGGGGGGGGGGGGGCFG?FGGGGGGEFEFEFGGGGEG<EFF8FFFGG?FCFCFGGGGFGGGGGEG7C++,8?FEFGGGG9EFEFFAFGGDCF@F9E,?F:+8EF8F8FE9;E?B5,:B>CECE?FGG,,+6+@B69:FFG6EFFGGFCFGGGCF7,@@9<7,,25;D,,66:8,,4,=4:CF7,=CG5***29CGCDC)>5CGC))*))2905*,*1+3*>**2<7?0<6/9**/.9*)))1>FC3E3)).*+3+)0:(44(2(()(.,.*4(*))(.(
@M03506:14:000000000-AKVR1:1:1101:13813:4410 2:N:0:46
TCGGACTACTGGGGTATCTAATCCTGTTTGCTCCCCACGCTTTCGTGCCTCAGCGTCAGTATCGGGCCAGTGAGCCGCCTTCGCCACTGGTGTTCTTGCGAATATCTACGAATTTCACCTCTACACTCGCAGTTCCACTCACCTCTCCCGAACTCAAGATCTTCAGTATCAAAGGCAGTTCTGGAGTTGAGCTCCAGGATTTCACCCCTGACTTAAAGACCCGCCTACGCCCCCTTTACGCCCAGTGATTCCGACCAACGCTAGCCCCCTCCGTTTTACCCCGGCCGCTGGCACGCAGTTC
+
CCCCCGGGGGGGGGGGGGGGGGGGGGGGGGGGFGGGGGGGGGGGGGGGGGGGGGGGGGGGGGGEEGGGGGGGGGGGGGGGGGGGGGGGGGF8EFFGGGGGGGEGGGGGGGGGGDGGGGFFGGGGGGGGGGGGGGGG9FFGCFGE8EFFFG@EDGFFGGCGGF9@=9EGGGGGFGGDGGGGGGFGGGGGGG@7,5DGFFC7CGF7>:;EFGFDFF?G7+=FDGDED*);*5):7=>5)1+*/>DDG+++=+C8)))1)8D*855)7CCB=:*757+08)*+.-9(4((84.,().()))-.)
@M03506:14:000000000-AKVR1:1:1101:17471:4427 2:N:0:46
TCGGACTACTCGGGTTTCTAATCCCGTTTGCTCCCCTGGCCTTCGTGCCTCAGTGTCAGGAACTGTCCAGAGACCCGCCTTCGCCACTGGTCTTCCTTACGATCTCTACGCATTTCACTGCTACACCGTAAATTCCAGTCTCCTCTCCAGTCCTCAAGCACGTCAGTATCGAATGCAGTTTCGGAGTTAAGCTCCGAAATTTCACACCCGATTTACCACGCCACCTACGCCCCCTTTACCCCCAACTAATCCACACAACGCTTGCGACCCCTGTATTACCGCCGCCGCCTGCTACGGTGTT
+
CCCCCGGGGGGGGGCFGGGGGFGGGGGFGGGGGGGGG@D@EFFGFFDE@EFGGAFGGGFGCEFGGGGGGGDGFCGG@FGGGGDGG@ECFFFEGGCFFG,FDGGF,CE<FFGCEGCGFGGGGFFGFGGGFFD7ABFGG9FE=EGAFBFGFEGGFFFGG?FGGG,8+=EDA8+A,=89,@67EDEEECEFFGFG,,@>6+3,@B;::7CEG*****5:*=>*;F7>CF;4*:)*:?5F)11++=75D7*)=+58*)27*39*7)8/*:*0*)/))*009-9<60(-((()4)1()).1)0(,(
@M03506:14:000000000-AKVR1:1:1101:26264:4464 2:N:0:46
TCGGACTACTGGGGTTTCTAATCCTGTTTGCTACCCACGCTTTCGTGTCTCAGCGTCAGTTACGGTCCAGATAGCCGTCTACACCACCGGTGTTCCTCCTGATATCTACGCATTTCACCGCTACACCAGGAATTCCACTATCCTCTCCAGCCCTCGAAGTCATTCAGCATTCGGCGCACCCTCCCGGTTAAGCCGGGAGATTTCACACCAACCTTACAGAATCGCCTCCACACCCGTTACGCACAGTAAACCAGACACACGCTCGCTGCATACGTATTACCTAGACTGCTGGACCGGACTG
+
CCCCCEGGGGGGGEFFFFFGFGGGG<EGGGGG9CFEFGGDFGGGGGG,CEEFDGGGGDEFGGGGCC:FFDAFGAAFDG>FG<FE,@C,>@CEGGB,,<CE@,AFFEF9<D+?:FC@FGGGCB+:?=,:,@A,?<FGADFF;=EEE=4@,48+6,@C+3>+,,E,,EC,==EAA?E=++43B:7*:EE1CE,2,11=*;:*5+1,1,4</9;1*;<;*22+2++*/7))105E*):)67)/*1*9/*30+++0))1/*(9=@))*)*/)/)*/**23<(1+.))))-.).1).03(10)(-(
@M03506:14:000000000-AKVR1:1:1101:22426:4480 2:N:0:46
TCGGACTACTGGGGCTTCTAATCCTGTTTGCTCCCCACGCTTTCGCACCTCAGCGTCAGTACCGGGCCAGTGAGCCGCCTTCGCCACTGGTGTTCTTGCGAATATCTACGAATTTCACCTCTACATTCGCAGTTCCACCCACGCATCCCGACCTCAAGACCGTCACTCTCAAACGCAGTCCTGGAGTTGAGCTCCAGGAGGTCACCCCTGAATTAACGATCCGCCCTTGCGCGCTTTACGCCCAGTAAACACTAACAACGCTAGTCCCCTACGTTCTACTCAGTCTGCTGCCTGACGCTGT
+
-6A,A@F@FG<FFE,8E@FFC<CCEFGGCCCECC@F;CCECCFE,CFGGCC8,CCFGGDCF9EGDCCF@DFGG?,9+@:C?E<,,8,AB8C4CFFFCAF+>::=@EECFDF<4+95??F??FGG,,5CEF=FE,,?,C=F+++++6+@>=++6+=D,3,@BC3++*7,,3,7;,>B9>916,=E8DGC;,,?,1<<1,*4*18C,<=E59**11+5+/5*1**:*)))*0):)))*-*98E*73*2092++8*)*99<C*)))/*3<);)*08****.1+,-))-)./)0)(*-(*.)(-(
@M03506:14:000000000-AKVR1:1:1101:9348:4482 2:N:0:46
TCGGACTACCCGGGTATCTAATCCTGTTCGCTCCCCACGCTTTCGCTCCTCAGCGTCAGTTACTGCCCAGAGACCCGCCTTCGCCACCGGTGTTCCTCCTGATATCTGCGCATTCCACCGCTACACCAGGAATTCCAGTCTCCCCTGCAGTACTCCAGTCTGCCCGTATCGCCCGCACGCCCACAGTTAAGCTGTGAGTTTTCACGGACAACGCGACAAACCACCTACGCGCCCTTTACGCCCAGTAATTCCGGACAACGCTCGCACCCTACGTATTACCGCCGCTGCTGGCACGTAGTTG
+
CCCCCGGGGGFFGGGGGGGGGGGGGGGGGGGGGGGGGGGGGGGGGGGGGGGGGGGGGGGGGGGGFGFGGGGGGGGGGGGGGGFGGGGGGGGGGEGGGGGGDFGGGGGGGGGGGGGGGGGGGGGGGGFFG>@F:FGGGGGGGGGFGGGDF@DGGGGGGGFFBFGFGGGECGCGGGGGGECEGGGGCG,=D;9CFFGFCFGGFGGFE55?EG4CEGG*95)25C4=CDFFC).>)5)*4FF;EEDD:EE?F<EFF3*936DC)).)7**8E5<@:C+++6FF80(41(35547<57(*..3))
@M03506:14:000000000-AKVR1:1:1101:13431:4505 2:N:0:46
TCGGACTACTGGGGTTTCTAATCCTGTTTGCTCCCCACGCTTTCGCGCCTCAGCGTCAGTATCGGGCCAGTGAGTCGCCTTCGCCACTGGTGTTCCGCCGAATATCTACGAATTTCACCTCTACACTCGGCATTCCACTCACCTCTCCCGAACTCAAGACAGCCAGTATCAAAGGCAATTCCAAGGTTGAGCCCTGGGCTTTCACCCCTGACTAAACTGTCCGCCTACGCGCCCTTGACTCCCATTAATTCCGACCCACGCCAGCCCCCTCCTCATTACCGCGGCGTCTGTCCCGAAGCTA
+
CCCCCGGGGGGGGGGGGGGGGGGGGGGGGGGFGGGGGGGGGGGGGGGGGGGGGGGGGGGGGGGGGGGGGGGGGGGGGGGGGGGGGGGGGGGGGGFGGGGGGGGGGGCGGGGGGGGGGGGGGGGGGGGGFGG7FDFGDGGG?,@=EDEFFCEEGGGFGGGGGEFGGFF9=D;9D7>F>,@DFGG99DFFFD8DFGCCF*8?>4ACG<,/**6CC>??CFFFF<DGDGBFGGB*7.)9(*9+<<<D*30*<@F??5)193D/))0)1;CB50*.)*+3+)1+(,(((((047)6)517))(.)
@M03506:14:000000000-AKVR1:1:1101:22119:4509 2:N:0:46
ACGGACTACTGGGGTATCTAATCCCGTTCGCTCCCCTGGCTTTCGCCCACCAGCGTCAGGGTCAGCCCAGCAACCCGCCTTCGCCGCAGGTGTTCCCCTCGATACCTACGCATTTCACCGCGACACCGACAATTCCAGTTGCCCCTTCTGCACTCTAGTCGCCCAGCATCAGTTTACCTTTCCGAGTATAGCCCGGAGTTTTACCAACTCACCTGTGCTGACGCCCGACCCTCCTTGTCCGCCCATACATGTCGAACAACCGCTGCCCCCCCCGTGTTACCGCCTGTCGTGCCGCCGACGG
+
-@@,6+66E9C8C+66-@FFGCFC@FF6CB7,FEGEEG<<FFDD,,,8,,B,,;6,,6,,,:CCFFG:E,C@CE,8+@+C,9CB,+CFEC,BFGF99=<++8?=4AFF<CEEEG@?<A,++++@@FFC3+8=:,FBD9@F,@AFD+6D9,,76,357,7@CC**5,,22>>9=,,2=,,,>,=B:>C,,@@;<,=E*/*2<1++++2/***2/*>>871++;**1)))*))**.)*.2*+***9***)3+3165F3*(*/)))/1/*)*)97)9***,*060((((.0,71,)-()07(((
@M03506:14:000000000-AKVR1:1:1101:20972:4510 2:N:0:46
TCGGACTACTGGGGTTTCTAATCCCTTTTGCTCCCCTGGCTTTCGTTCCTCAGCGTCAGTTATGGCCCAGTAATGCGCTTTCGCCACTGGTGTTCCTCCCGATATCTACGCATTTCACCGCTACACCGGGAATTCCCATTACCTCTACCACACTCTAGCAATCCAGTATCCAATGCCTTACCCGAGTTAAGCTCAGGCCTTTAACACCAGCCTTAGATTACCGCCTACGAACTCTTTACTACCAATAATTCCGGACAAGGCTTGCATCCTACGTCTTACCGCGTCCACTGCCTCGCATCTC
+
CCCCCGGGGGGGGCFGGGGGGGGFGDFGGGGGGGGGGF@FFGGFGGGGFFFGGGGGGGG9FFGGGG8FEGGGGFCGDDEGGGGGGGDDFGG,EFEFGGGGCF:CFGGFCCF7FFEC<FCFG7F7,AAFGGGG8E9FFCGEFFB9DFFFC8EG663=ECEFG8@E,3EFCFGGFGGGGGGFGFFG>+:4:,7@;C9,<CGF67,<@,4*4**3:D9>C:+=>C*=DGFFC*//>@F@?CF++1;D;<C*<CF8))*180**.0)196<6+***00*;*6*<:00((((/6))(*.8)00(.)
@M03506:14:000000000-AKVR1:1:1101:11241:4518 2:N:0:46
TCGGACTACCGGGGTTTCTAATCCCGTTTGCTCCCCTGGCCTTCGCGCCTCAGCGTCAGGAACTGTCCAGAGACCCGCCTTCGCCACTGGTCTTCCTCACGATCTCTACGCATTTCACTGCTACACCGTGAATTCCAGTCTCCTCTCCAGTCCTCAAGCAGAGCAGTATCGAGTGCAGTTTCAGGGTTGAGCCCTGAGATTTCACACCCGACTTACCCCGCCGCCTACGCGCCCTTTACGCCCAATGAATCCGAACAACGCTTGAGACCCCTTGATTACTGCGGCCGCTGTCCCAGAGTGT
+
CCCCCGGGGGGGGDFEGGGGGGGGGGGGGGGFGGGGGCGGGGGGGGGGGGGGGGGGGGGGFGFGGGGGGGGGGGGGGGGGGGGGGEGFGGGGGGGGAFGGGDGGGGGGGGGGGGGGCFFGGGFGGGGGGGE7AFGGGFFGFFFGGGCGFGGFGGGFGGGGGGGGCGFFDCGGFGGGFGGGGGFCFG8FG,D>FFGDE?,<E7FEGGGGGGDGCCFGGFFG)8C=97>A758CGE:F07@*AEG3*:0*++3<)<5D3:F=3<57D+***)1))0+3+)*+-6((-(-<9B())).00)6).
@M03506:14:000000000-AKVR1:1:1101:18142:4552 2:N:0:46
TCGGACTACTCGGGTTTCTAATCCCGTTTGCTCCCCTGGCCTTCGTGTCTCAGTGTCAGGAACTGTCCAGAGACCCGCCTTCGCCACTGGTCTTCCTCATGATCTCTACGCATTTCACTGCTACACCATGAATTCCAGTCTCCTCTCCAGTCCTCAAGCACGCCAGTATCGAATGCAGTTTCGGAGTTAAGCTCCGAAATTTCACACCCGACTTAGCGCGCCACCTACACACCCTTTACGCCCAATGAATCCGACCACAGCTGAAGACCTCTGATTTCCCCCGTCCGCGGGCCCAGATTCA
+
CCCCCGGGGGGGGGGGGGGGGGGFGGGGGGGGGGGGGEGGGGGGGGGGGEGFGGGGGGGGFGGGGGFGGGDGGGGGGGGEGGGGGGGGGFFGGGGGGGFDEAGFFGGFGGGEGGFGDGFGGFGFGGGGGGGCGFGFGGGG9EEEGACF98EFGGGGF,@DFEE@E6EG8:=>,D?A,@E@DGCC+>C=DEGGE8DE+:?7DCF:EFGEGG57@09ECDE5CD7CFCA;6C6C*0:C3+;*=C5*9*>@+2<6)5)):3**09)2*+3886>=?*+324*+.((,-((7(.((),(*)*6))
@M03506:14:000000000-AKVR1:1:1101:10773:4613 2:N:0:46
TCGGACTACTCGGGTTTCTAATCCTGTTTGATCCCCACGCTGTCGCGCCTGAGCGTCAGAAACGAGCCAGTGAGCCGCCTTCGCCACCGGTGTTCTTCCCAATATCTACGAATTTCACCTCTACACTGGGAATTCCACTCACCTCTCTCGTCCCCAAGCTAAACAGTTTCAATGGCAGTTCCGGGGTTGAGCTCCGGCCTTTCACCACACCCTTATCAAACCACCTACGCGCCCGTCACGCCCAGTGTTTCCGCCCACCGCTCGCACCCCCCGCTTTCCCCCGGCTGCTGCCACTCAGTTC
+
CCCCCGGGGGGGGGGGGGGGGGGGGGGGGGGGGGGGGGGGGGGGGGGGGGGGGGGGGGGGGGGGGG>FGGGGGGGGGGGGGGGGGGGGGGGGGGGGGGGGFGGGGFEGGDGAFFFGGGGFGGGFCEGGG,?FGGGFCF9AEGGGG=FEEEDG6+,@B38=3EFGG?FDCCCGGGGGG6CCF7CE**;;C@B8,>DG>*:CCFGCFG65/5<7C0++2+3+08*AD5))193>1<)9(17*C*95*3<*3*36>)/)1(11;)7)71?5?BGF)988:9/<(7(((((056)().,*)/.4)
@M03506:14:000000000-AKVR1:1:1101:5753:4615 2:N:0:46
TCGGACTACTCGGGTATCTAATCCCGTTTGCTCCCCTGGCCTTCGTGTCTCAGTGTCAGGAACTGTCCAGAGACCCGCCTTCGCCACTGGTCTTCCTTACGATATCTACGCATTTCACTGCTACACCGTAAATTCCAGTCTCCTCTCCAGTCCCCAAGCACCGCAGTATCGAATGCAGTTTCGGAGTTAAGCCCCGAAATTTCACACCCGACTTACGGCGCCACCTACAAACCCTTCACGCCCAATGAATCCGAACAACGCTCGAGCACCCTGCCTTACCGCGGCTTCTGCCCAAGCTTAA
+
CCCCCGGGFGGGGGFGGGGGGGGGGGGGGGGGFGGGGGGGGGFGGGGGG9FGGGGGGGGGGGGGGGGGGGGGGGGGECFEGFFGGGGGGGGGGGGGFGGGGGC:FGGDGFGGGGGGEGGFGGGGGGGGFGGGGGGCFGFGFGFFGDGFGGGGC,6,BFF,@8>CC@E9D8C+D8DDA92@,@@++@EG7DC,,5B6*1*@E8C,,,4CE>*;C*<CC4)*:CD***)8+2*12).;/*68CGCC*78A+0<?B53/7,*2)))))**)2)1)7**3+.)0(3((4(().0),),(*)0)))
@M03506:14:000000000-AKVR1:1:1101:15709:4616 2:N:0:46
TCGGACTACTGGGGTTTCTAATCCTGTTTGCTCCCCTAGCTTTCGCGCCTCAGCGTCAGTTATGGTCCAGTGCGCCGCTTTCGCCACAGGTGTTCCTCCCGATATCTACGCATTTCACCGCTACACCGGGAATTCCACGCACCTCTCCCATACTCCAGCACCACAGTTTCGCCTGCAGACTCCGAGTTAAGCCCGGAGATTTCACAGGTGACTTGTGGCGCCGCCTACGCGCCCTTTACGCCCAATAATTCCGAACAACCCTTGCACCCTCTGTATTACCCCGGCCTCTGGCCCACAGTTA
+
CCCCCGGGGGGGGGGGGGGGGGGGGGGGGGGGGGGGGFGGGGGGGGGGGGGGGGGGGGGGGGGGGGGGGGGGGGGGGGGGFGGGGGGGGGGGGGGGCFGGG@GGGGGGGGGGGGGGGGGGGGGGGGGGGGEGGGGGGGGGDGGGG?FFGGGGGEFCCEFDFGGGDGGGGGGGGGDGFFFG>EGGDEGEFGGGGG:C:CEDGGC,>CCCFF>C+@+<<<>*:CDE3*)557@EGD>D):?ECGDC*7+9++<=@BDGD(9*.)7*0AC4;)*0/:+<:)*<((,46((0.),)526*)0.4)
@M03506:14:000000000-AKVR1:1:1101:24588:4617 2:N:0:46
TCGGACTACCGGGGTTTCTAATCCCGTTTGCTCCCCACGCTTTCGGGCCTTAGTGCCAGGAATGAGCCAGTTATCTGCTTACGCCATCGGTGTTCCTCCTAATATCTACGGATTTCACCCCTACACTAGGAATTCCAATAACCCCTCTCATCCTCTAGCTTTGCAGTTTTGGTCATGTTTATCCGTTTGAGCCGAACCCTTTCACCACCAACTGACATATCCACCTACGCAACTTTTTCCGCACATTCAACCCCAAAAAACCTTGCAACCCTCTTACGCCCTGGGCTACGGGCACGTAATT
+
CCC<BFFGGGGDG7FF;9CCFCFCE,CEE,;C,;DFF++@CCGA@++@@,<CE,:,,<@C7,CECCA<CAFC9C<E@F,CEA6=FG7EBF,CF:FDGGG<E9B9<<AFF++B=+,,<AAFF+A<,45AF,,5A,,?@?F?DE,86+>,3EECF,@DF,3:,,,@:9FAD,3+,,@=CE,63,@,++@C8@+,,**4**3,52,5,,2:49**=*,,21+,1=CE4C6;5)/53)++)2)+*1)/)+1+1++).)*2*(1/7.7**+3*+./)0*++0()*((((,(()()(-0((1).(()
@M03506:14:000000000-AKVR1:1:1101:21266:4661 2:N:0:46
TCGGACTACTGGGGTTTCTAATCCTGTTTGCTCCCCTAGCTTTCGTTCCTCAGCGTCAGTTGTGGTCCAGCGCGCCGCTTTCGCCACGGGTGTTCCTGCTGATTTCTACGCATTTCACCGCTACACCTGCAATTCCACGCGCCCCTCCCACACTCAAGCACAGCAGTTTTGGAAGCAGCCGCTGGGTTGACCCCGGAGATTTCACCCCCACCTTGCTTCCCCGCCGACCAACCCTTTCTCCCCCGAAAGTCCGACGAATGCTGCCCCCCTTCTTGTTCACACGTCTGCTGGACCGCCCTGT
+
6AB<,::@C--,C+@C-CFA9@<,FAC@E<<,CF<6CF,C,CFE@F@,;,E<@FBCGGCFGGGE:,66F@DC@@7FEEGFCC,66CEFF@F:>=A,,?,,:,E,5,9,?+@+@F9?,C,F+46+?<E8==E,,,7C,D7++3++6>C6:,@:CECC>,@,3,@DD,,7=E,*,,>DCC,=*=*:8*=:*2,6,4***/*2>+915+2*=>)/0*1>++:+90/*9)))*))1/).*)**3<**)1**)*30*))))1(1096**/2/)/)*0*20+0)*+)(-(4(3*)9(,)(()))-.,
@M03506:14:000000000-AKVR1:1:1101:24361:4665 2:N:0:46
TCGGACTACCGGGGTTTCTAATCCCGTTTGCTCCCCACGCTTTCGTGCCTCAGCGTCAGAATTGGCCCAGCTGCCTGCCTTCGCCTTGGGCGTTCCTCTAGATATCTACGCACTTCACCGCTCCACCTAGAGTTCCGGCAGCCCCTACCAACCTCAAGCACTGCAGTCTACCGAGCAGTTCCATCGTTAAGCGATGGGATTTCACAAGTCACTTGCAGCGCTGCCTACGCACCCCTTCAGCCCTGTAGTTCCGATGAACGCTCGCGGCCTCCTTGTTACCGCGACCACCGCGCCGGCGTTA
+
CCCCCGGGCGGFDEEFEGCFGGGGGGFGGGGGFGGGGGGCGGGGGGGGGGGGGGGFDGGGAFF9FFGGEGGGFGGGGGGDFGGGGGGF?FFGGGGGGGGGGGGGGGGGGGGGGGFGGGGEFCGGGGGGG,<?FDDGGGGFDEGGDDFGGGGGD8E?DFFGFFECE?98,EEF?>BEGCCEG,,7DE8ADFGGGG5*/7,<:*5CF9CC1::7:8,>;D4*9*15;*+;*>AC)0):37*2A*/*/0+*3++17)**0571<;>))28:8.*.7*+3+)103,,,((()-8((0,())0--(
@M03506:14:000000000-AKVR1:1:1101:13115:4677 2:N:0:46
TCGGACTACTGGGGCTTCTAATCCCGTTTGCTCCCCTGGCCTTCGTGCCTCAGTGTCAGGAACTGTCCAGAGACCCGCCTTCGCCACTGGTCTTCCTCATGATCTCTACGAATTTCACTGCTACAACATGAATTCCAGTCTCCTCTCCAGTCCTCAAGCACCGCAGTATCGAATGCAGTTTCGGAGTTAAGCCCCGAGATTTCACACCCGACTTACCGCCCCCCCTACTGACCCTTTAACCCCAATCAATCAGAACACCTCTTGAACCCTCATGATACACACGGTCGCTGGCCAATGATTA
+
<CC<AC+FCF@F,C,CFGCD,,C6ECFFE@C9FE,B<F,6E@A@<@,:DA6CFGFG9@FFFGCFECF@F@9EFE7FGDF>@9F7CCGG8<C<9F???FGGF,ED?FE<5,,:,A,CD,,ECF,?F,AEFFGDFAF,5CA,=BE4D,9,,@,,@DACB8E8D=86=8ED,,++,,6@B9,@3@++A>C,E9D9,@48:E@7EF7CD,,@4*?DG>C9>*9*)9)42)))2*10>;554+++5******2+4+)*/:57,**0=*::++)2)*.0*+3+)10)4((-(4)-),()(,*)*..-
@M03506:14:000000000-AKVR1:1:1101:26443:4690 2:N:0:46
TCGGACTACTGGGGCTTCTAATCCCGTTTGCTCCCCTGGCCTTCGTGCCTCAGCGTCAGGAACTGTCCAGAGACCCGCCTTCGCCACTGGTCTTTCTTACGATCTCTACGCCTTCCACCGCTACACCGTAAATTCCAGTCACCTCTCCAGTTCTCTAGCACGGCAGTATCTAATGCAGTTTCGGAGTTAATCTCCGATATTTTACACCCGACTTACGTCGCGGCTTACGCACACTTTCCGTCCAATGAATCTGAACATCGCTTGTGCCATCTTCTTTACCTAGGCTGCTGCCCCATCGTTT
+
8@<B<FC<EFFFGG,@FFGDF@E<8FFGGGDFC<C;FCCE,,C,CC<CC,CFEGGGG7:F<<EFFFD,6E<CEEE8F+@FGG<7F,,,,:ECFG,FGGFGG79,A,9?ADC+A@54CB,>C@74EF@@ED+4AF;F9?FE4,4,6,,7,48,,,6,7,3=D>+=CCFF:,3,63EGGFGGGDE+++4@,3,,359@**3@<9,,,2<,*33*/99?*0)*2))*))/01*)=5;407++/0:)7:FF*+0+*1**2C)>=))7**2+*+/0***++3:4+)))(.51346)()((*))(((
@M03506:14:000000000-AKVR1:1:1101:4891:4714 2:N:0:46
TCGGACTACTGGGGTATCTAATCCCGTTTGCTCCCCTGGCTTTCGCTCCTCAGCGTCAGTGTTGGTCCAGGATGTCGCCTTCGCCACCGGTGTTCCTCCAGATATCTACGCATTTCACCGCTACACCTGGAATTCCGCATCCCTCTCCCAATCCCAAGCCATCCAGTATCAGACGCAGTTCCCCGGTTACGCCGAGGGATTTCACGTCTGACTTAGTTCGCCGCCTCCGAGCCCTTTACGCCCAGTAATTCCGAACACCGCTATCCCCCCCCGTATTACCGCGACTGCTGTCCCGGCGTTT
+
CCCCCGGGGGGGGGGDGGDFGGGGGGGGGGGGGGGGGFFGGGGGGGGGGFFGGGGFGGGFGGGFGCFGGGGGFFFGGGGGGGGGGGGFGGGGGGGGEFGGFGDEFGFGGGGGGGGGC9F7:FGGFGGGGG8<FGCAGGGGGGGGGCF?FG=EG,DFG88@8=DFECEF8EAE,@>3;EGGGC6,:EGGG,>C>EGEEG5CF6;,;?CC:/7CGFC7CC+=CCCGDG))*85E3))97C?*;:)*9<77+<+9))/9C(**7:)/9?85C:GFF/2C+)10812(-(())0.))505).,4(
@M03506:14:000000000-AKVR1:1:1101:10834:4772 2:N:0:46
TCGGACTACAAGGGTTTCTAATCCCGTTTGCTACCCACGCTTTCGCGCCTCAGCGTCAGTACCGGTCCAGGGGGCCGCCTTCGCCACCGGTGTTCCTTCCAATATCAACGCATTTCACCGCTCCACTGGAAGTTCCAACTGCCCCTACCTCCCTCCAGCTGACCAGTATCCAAGGCACTTTTCCGGTTAAGCCGAAAGATTTCACCCCAGACTTGATCAACCGCCTACGCGCCCTTTAACCCCAGTGATTCCGAATAACGTTTGCACGGTTCGTCTTACCTCGGCTGCTGCCCCTAACTTC
+
CCCCCGGGGFGGGGGGGGGGGGGGGGGGGGGGFGGFGGGGGGGGGGGGGGGGGGGGGGGGGGGGGGGGGGGGGGGGGGGGGGFGGGGGGGGGGGGGGGGGGGGGGGGGGGGGGGGGGGGGGGGGGGGGG8CGGGGG9FGGGGBFFG8FGFGGGGGGCFGGFGGGGGGDGGFBFGF>CGGGFFCC*4;EG,;EGGCE57CCG+>;FGGC:*/9FD7GGFFGGG<E<D3.*95EGFFD?:@+3:9*>GF*<0<FFEDDD2C1)7<CF76:?75<512A5<BF92??F:0))0).58(*0)).)
@M03506:14:000000000-AKVR1:1:1101:5801:4773 2:N:0:46
TCGGACTACTGGGGTTTCTAATCCTGTTTGCTCCCCACGCTTTCGTGCCTCAGCGTCAGGACAAGCCCAGTTGCGCGTCTTCACCATCGGCATTCCTGTAGATATCTACGCATTTCACCGCTCCACCTACAGTTCTCGCAACCCTTACTTGCTTCAAGACCAGCAGTATGCCCCGCTGTTCCCCGGTTGAGCCGGGGGATTCAACAAAGCAATCTCTGGTCCGCCTACGCACCCTTTAGGCCCAGTAATGCCGATTAACGCTCGGCGCCTCTGTCTTACCGCGACTGCTGGCACAGAGTTA
+
<,C@CF:FE<F86++8@F<F<CFFA96,,;<,CEFEC@@+8@,6B;,@F9E,;CFB@FCCC7E<CFG,EAEF,C@FG@FEDFECF=?F:FC7FF9FFFEGEGGGGFFGGDDC+4AFFFGC++8CFGGFDEFE;F,A<=EGEEFGGDCGF@EG,,@FFGFGFGFFGGDFFFGEFFDD4349E3,@8C4:?7:CF8*=C>510*+>>9=5*76*3*>+::63;4C=/755C<5*).<*4212+<*942+1+3+0)75*9)2:35.)>*:@EBC@6*CF9:FG11>(-3()497?4)45)6.<5
@M03506:14:000000000-AKVR1:1:1101:19779:4797 2:N:0:46
TCGGACTACTGGGGTTTCTAATCCTGTTTGAGCCCCGCACTTTCGTGTATGAGTGTCAATATTGGACCAGGTCGCCGCCTTCGCCACCGGTGTTCCTCCTGATATCTACGTATTTCACCACTACACCAGGAATTCCACGACCCTCTTCCATATTCAAGTTCTGTAGTTTTAAATGCACTTCTTGGGTTAAGCCCAAGGCTTTCACATCTAACTTACAGAACCACCTGCACACGCTTTACGCCCAATGATTCCGAACAACGCTAGGACCCCCCGTCTTACCGCCGCTGCTGGCCCGAAGTTA
+
CCCCCGGGGGGGGGGGGGGGGGGGGGGGGGGGGGGGGGGGGGGGGGGGGGGGGGGGGCFGGGGGGGGGGGGGGGGGGGGGGGGGGDGGGGGGGGGFGGGGGGGGGGFFFGGGGGGGGGGGGGGGGGGCGDFCF8FGGGGGE7CBFGGGGGGGGGGGGGDEEFDFGGGGGG,>8EFFCGGGGGDGF6@EFGGGFCFG,C8@8CFFFCE?,=@CGF?FDCFFG4AC<66AF*8CDABG21@EE5CCGGG+2BE8=3/9>3C*7>)95ECFE)/)55CFFA=A22(-71>@?980)34C38-<-
@M03506:14:000000000-AKVR1:1:1101:7808:4808 2:N:0:46
TCGGACTACCGGGGTTTCTAATCCCGCTTGCTCCCCTGGCTTTCGCGCCTCAGCGTCAGAAGAGGTCCAGTCGAGCGCTTTCGCCACCGGCGTTCCTAGTGATATCTACGCATTTCACCGCTCCACCACCAGTTCCCTCGACCCCTACCTCCCTCGAGACCAGCAGTATCGGAAGCCCTTTTCCAGTTGGGCTGAAAGATTTCACCCCCGACTTTCTGGTCCCCCTACGCGCCCTTTAAGCCCAGTCATTCCGACCAACGTTCGCCCGGTTCGTCTTACCGCGGCTGCTGGCCCGCAATTC
+
CCCCCGGGGGGGGGGGGGGGGGGGGGGGGGGGGGGGGGGGGGGGGGGGGEGFFGDGGGGDGGGGGGGGGGGGEGGGGGGGGGDGGGGGGGGGGGGGGGGGGGGGGGGGGGGGGGGGGGGGGCBFFFG@GGG8FGGGGAD7FGGGGGGGGGGGGGGE5ECEGGGGGGG;FGC*5*=CFCFCC9FGG,BCAEGDBE>CFCCGG>ECCFGGGG5DG503:7?CFG*:>D3>=5):DE>C?C4+:CDC*0+/<<CF45)9)4C=557*)*8>*<).<988*)0?2;6(1-())).25(()0)())
@M03506:14:000000000-AKVR1:1:1101:4719:4820 2:N:0:46
TCGGACTACCGGGGTATCGAATCCTGTTTGATCCCCACACTTTCGTGCCTCAGCGTCAGTTACAGCCTAGTAAGCTGCCTTCGCTATAGGTGTTCTTGACGATATCTAAGCATTTTACCGCTACACCGGCAATTTCGCCCAACTCATCTGTACCCAAGCTCTGCAGTACCAATGGCACACTGACAGCTTAGCGCCCATAGTTTACCACGTACTTTTCAACCCGCCCACGCACCACTTACACCCAACAAATCCGTACAAGCTGTGCCTCCACCGGTTAACCACTGCCTTTGGCACGTAATTA
+
@C<CCGGG9<++@@F76F,C,,6CC@C<C<EFCD,C,CE7F,C,BFFGFG@A6,C8B@CE,,9@CFF8CCFACCCA,6,C9CF@?CFF9<?EFBFE,C<FE,44>FFCA9<B,F?,AABCFG7C<B,4++4@FF,CAFF+@+@,@9,E9@3=@C,BD?=FCGACFFD9=,3@DG,@7F?D,,5@,3,,,@,>**@859,,>=,5=,5,***/*2,5+=8,**2:1)))*2:=D));.++35*):**/.*5>)7)7*5)*/))1*2<+)80*)))***)10,2:22(,0)*(.*)(*))(-)
@M03506:14:000000000-AKVR1:1:1101:10207:4832 2:N:0:46
TCGGACTACTCGGGTTTCTAATCCCGTTCGCTCCCCACGCTTTCGTACCTCAGCGTCTCAAGTAGCCTAGCAAGCTGCCTTCGCCATTGGTGTTCTTGTCGATCTCAACGGATTTCACTCCTACACCGACAATTCCGCTTGCCCCTGCTACTGACGAGTCTGGTAGTCACAACGGCGATTTCCGAGTTAAGCCCGGAGCTTTAACCATTTTCTTACCAAACCGCCTACGTACTCTTTCCGCCCAATAATACCGGATAACGCTCGGGCCCTACGTATTACCGCCGCTGCTGGCCCGTAGTTT
+
CCCCCGGGGGGGGGGGGGGGGGGGGGGGGGGCGGGGGGGGGGGGGGGGGGGGGGGGGGGGGGGGGGGGGGGGGGGGGGGGGGGGGEGGGGGGGGGGGGGGGGGGGGGGGGEEEGGGGGGGGGGGGGGGGEGGGGGGGGGGGGFGGGGGGGGGCGGGCEEGGGGFGGGGGGGGGGEGGC5DFGGGGGGGGFGF,;CEGEGFGGGDFGGGF+=FGGDG4CA53CDGC*8)*;=CCF8DA*988EDDFG8=E9+<>)9DC2C*))0))*28?F9059++A2=F02(-4(384)((.(418@FA.
@M03506:14:000000000-AKVR1:1:1101:11438:4891 2:N:0:46
TCGGACTACCGGGGTATCTAATCCCGTTTGCTCCCCACGCTTTCGTGCCTGAGTGTCAGGAATGAGCCAGTTATCTGCCTACGCCATCGGTGTTCCTCCTAATATCTACGGATTTCACTCCTACACTAGGAATTCCAATAACCTCTCTCATCCTCTAGCTGAGCAGTTTAGACAATGGGTGTATGGTTGAGCCACACGATTTCACTGTCTACTTACTCTGCCGCCTACGCAACTCTTTACCCCCAGTAATTCCGGCTAACGCTTGGATCCTCCGTCTGACCGCGGCTGCTGGCACGGAGTT
+
CCCCCGGGGGGGGGGGGGGGGGGGGGGGGGGGGGGGGGGGGGGGGGGGGGGFGGGGGGGGCGGGGGGGGGGGCGGGGGGGGGEGGGGGGGFGGGGGGGGGGGGDFFGGGGGGGGGGFGEGGGGGFEECFG@9FFGFCFFCFGGGFDGGGGGFFFGGGFGGGCDFGGFGFFFCFG?F8FGGGG8CFGGGDEGGGGGGGDGFECDFG,9EC9CDF;@F@FFFC7D>7DAFGD?5CFFGCFFG,<CCC55:@F;FAF<38;6FDEFDC*8/000?:7@*:(7<>>9((4()1<4(7(8<))(-(
@M03506:14:000000000-AKVR1:1:1101:7591:4912 2:N:0:46
TCGGACTACTGGGGTATCTAATCCTGTTTGCTCCCCACGCTTTCGCGTCTCAGCGTCAGTCATCGTCCAGATCGCCGCCTTCGCCACCGGTGTTCCTCTCGATATCTACGAATTTCACCTCTACACCGAGAATTCCACGATCCTCTCCGACACTCTAGCGTTGCTGTTTCGAGTGCACTTCCCCGTTTGAGCCGAGGGCTTTCACATCCGACTTGCCTCGCCGCCTACACGCGCTTTTCGCCCAGGAATTCCGAACAACCTCTGCACCCCCTGCCCTCCCGCGCCTGCTTCGCCGGAGTTT
+
CCCCCGGGFGGGGCFGGGGFGGGGGFGGGGGGGGDGFB@EGCGGGGGFG@FEFFFGGGGGGEGGGGCEGG9CFCFGFFGEGG7FGEGGGC8@8BFC,?BF+E,BF9?<FECGGGGG9AF@DFDFFGG:F@+CDFFGCG7BDDECA9>D+++6BFF,;,5@>C6+,5@BAA*D,@DGGE:@?DF81*4CCCEFE:54??E8**++31@+0**8ED+>01)*))2:)*)739@G5@5*(*/*;5*****)+3@=/09C).>*0./*0+<4*)10)*2*3(759((-(((0,*)()(())),(.
@M03506:14:000000000-AKVR1:1:1101:23713:4921 2:N:0:46
TCGGACTACTGGGGTTTCTAATCCCATTCGCTACCCACGCTTTCGTCCTAGCAGTGTCAGGTGGCACCCAGTGCTCTGCCTTCGCTTTCGGTGTTCCGAATGATATCAACGCATTTCACTACTACACCATTCGTTCCAAGCACCTCTTTGCCCCTCTAGTCGAAAAGTATCTTAAGCAAACTCACAAGTTGAGCTTCTGGCTTTTACCCAACACTATTTCAACCACCTATCGGTACGCTTTACGCCCACCTACTCCGGACACCCCTTTCGCTCTCCTGCTTCTCGCTGCCTCCTGCCCCGG
+
9CCCCGGGGGGGGGD7BFGGCFGFFFFFFCGE7FGGGGGGGEGGGGGGGC@FFFAFEFFG8FFGGGGGGG8CCFCFEEFGGAGFGGGGEGCGGFGGGGC:FBAB,5CE9FFG7BE,A<F@EGCCFFGGGGGDGE:F8<,4AEFD8D@99,8@FE@C887DEEC+6+3@,6EDA==;DB@DG,=,,@,97E,86@D,3@D,3+,,4,4E,*3**3,422+2=CFG**:A,265*0;5-):;A::*9/?)1**;)/;8:(**...)9*:)05*00/0*+,/+.:).((,.4)),7()28),,(
@M03506:14:000000000-AKVR1:1:1101:26258:4932 2:N:0:46
GCGGACTAGTGGGGTATCTAATCCTGTTAGTTCCTCTAGCTTTCGTGCCTCAGTGTCAGGAGTTGTCCAGGGACTTGCCTTCGCCACTGGAGTTCCACTTTATATCTACGCATTGCACCGCCACACCAAGTATTCCAGTTGTCCCATCAACCATCCAGCCGAATAGTATCCACTGCCATCTCCGAGTTGAGCTCGATGCTTCCACATCACAATTATCCGTCCACTTACGCACCCATTCCGACCAGTGCAACAGATGAACGCGTGGGTCCTGTGAATTACCGCTGCTACTGGCAGCGAGTCA
+
66B@<+8E-CCF,=@-CE9<,,;,C,,C,CCFA6,;6,C,CCFFGE8@,CC@AF,C,;CFC:ED<E,CE8<FG7,,6C,,9,9C,8CEC,,C@EAA<<CF,99,9E,,,<+,?=,A,5,>:++8B@4AE,55,9=@<9C,,949E,,,,9,9+@6>=,6+6+++=9>,8,3,=,6,,,@,3,,6+@=+=9@8>D++,2+@,+@,,,,,,*2*,+7,2+3*49*,+5+8*/9>*))*0++>*:)2/,++4+0.)0++3)2*))25)3/)19*1/*++0./2,(-(9))*3*),0(,9).4.)
@M03506:14:000000000-AKVR1:1:1101:5459:4936 2:N:0:46
TCGGACTACCCGGGTTTCTAATCCCGTTTGCTCCCCTGGCCTTCGTGTCTCAGTGTCAGGAACTGTCCAGAGACCCGCCTTCGCCACTGGTCTTCCTCCTGATCTCTACGCATTTCACTGCTACACCATGAATTCCAGTCTCCTCTCCAGTCCTCAAGCACCGCAGTATCGACTGCATTTTCTGAGTTAATCTCCGACATTTCCCACCCGACTTACGGCGCCCCCTCCACACCCTTGACGCCTAATGCATCCGACAACCGCTCGAGCCCCCCGTCTTCACCCTGCTCCCGCCACCGCTCTT
+
CCCCCFGGGFCFGGC@FGGCFFFFFGGGGGGGGGGGGGGGGGGGGGGGGGGGGGGFFGDF<EGGCFFAFFGGGGCE@FGCFFGGF7FE=<EFGFFGGC,B,?E5,@FA?=FGGEGD?EFFFAFGFFGGGCFFGGGCD,FFE;F=,@BCB8E8BFG9@4E?FG+@6=CEFC+=+3>D,,,=7E,>=;=F,,,,,7@@8++4,?<,,@E7*0*71;AE;*3*)/)=5:.)0;)7CB35,*2*=C*9*4+1<4CF57/))(**)))1)**0*)))0/***)*+-3,(,4)6(0(-)-.)0)(()
@M03506:14:000000000-AKVR1:1:1101:13332:4954 2:N:0:46
TCGGACTACCGGGGTCTCTAATCCTGTTTGCTCCCCACGCTGTCGCGCATCAGTGTCAGAAACTGCCCAGCAGGCCGCCTTCGCCACCGGTCTTCCTCCGGACCTCTACGCATTCCACCGCTACAACCGGATTTCCGCCTGCCTCTACAGCCCTCGACTTTCACAGTCGGCCCCGCAGCTCCGGGTTTGAGCCGCGGCCTTTCACCACACCCTCCTAAAACCACCCACGCCCCCTTTACCCCCACAGCTCCCGGAACACGCTCGCCCCCACCCTTATACCCGCGCTGCGTCCCCCGACTTC
+
<@C<@+7;EAFGF7F-EFE,,C;CF<FFC<EEFG@FEG>FG>F@GG+@F::,EF9C<@<9,C@F9F,6<@,,6,6B++@?,E,8=,,9>@F:4?AA,?F47+4@E8<,C<C+???FE<FC:3+@=,78++8+3C,C++C+54DF?:,,,3,+49@:5*B53,@,556?***1**1****,,>*:=****+*?******/:C*+++30A559DC5**2*107C4*9*)0*9)75)0*.*00877))*1)3+<05)))7:F*75))18?@E)>8)**++)1<760(((-.()(-0((1).(()
@M03506:14:000000000-AKVR1:1:1101:18989:4966 2:N:0:46
TCGGACTACAGGGGTTTCTAATCCCGTTTGCTCCTCTGACCTTCGTGCCTCAGCGTCAGGAACTGTCCAGAGACCCGCCTTCGCCACTGGTCTTCCTTACGATCTCTACGCATTTCACTGCTACACCGTAAATTCCAGTCTCCTCTCCAGTCCTCAAGCACCGCAGTCTCCAATTCAGTTTCGGAGTTACGCTCCGAAATTTCACACCCGCCCTACGGCGCCACCTACACACCCTTTACCCCCAAACACTCCCACCAACGCTTGCGCCCTCCGCACCACCGCCGCCTCTGCCCCACCGGCC
+
CCCCCEGGGGGGGGGGGGGGGGGGGEGFGDGDEFFGGGGGGGGGG@FG@FFGGGGEGG@CGGGG9EEGGGAFAAGGCEEG@E<FEEGG88EFGGGGGFFEFF=,AE9FAB@,@@EF,<@AEFFGCFGGFGGEF@FDFFEFGEG=8,4,@,EEFFDF?FG8EA6?8CG,@E,3,D,3@9=,7=CD++@7,,4@6:3A5**4,+@,:EFEC>*/**0:**:=C5):C4;F+>4=D55*)+1+>E<)/**)2+;?))*1*,9*7>)**/*)2.>)7*2**,.1-12((4(82?)55(().0((-
@M03506:14:000000000-AKVR1:1:1101:10452:4981 2:N:0:46
TCGGACTACCGGGGTTTCTAATCCTGTTTGCTCCCCACGCTTTCGTGCATGAGCGTCAGTATTGGCCCAGGGGGCTGCCTTCGCCATCGGTATTCCTCCACATCTCTACGCATTTCACTGCTACACGTGGAATTCTACCCCCCTCTGCAATACTCTAGCCCGCCAGTCACCAATGCAGTTCCCAGGTTAAGCCCGGGGATTTCACATCGGTCTTAGCGAACCGCCTGCGCACGCTTTACGCCCAGTACTTCCGATTAACGCTTGCACCCTACGTCTTACCGCGGCTGCTGGCACGTAGTTA
+
CCCCCGGGGGGGGGFGGGGGGGGGGGGGGGGFGGGGGGGGGGGGGGGGCGFGGGGGGGGGGGGFCGGGGGFGGGGGDGGGGGFGGGGGGGGFGGFGGGFGGGGGDFGGGGGGGGGGGGGGGGGGFFGGCGCEFFGGGGGGGGGGGGDEDFFFGFGGGGFGGGGGGCFGGGGGGGGGGCA<FCFGGGGGC9BFFGGCGG:C@FGFGGCFGD5DG:97CGA5>C3E<DF75C57)0)*8CF;*CD3*<C*22<*07D7DA7E:)8/90<)A.2..9*;8:B<(-((-(-))),().(18)(.-
@M03506:14:000000000-AKVR1:1:1101:11276:4994 2:N:0:46
TCGGACTACCGGGGTTTCTAATCCCGTTTGCTCCCCTGGCTTTCGCGCCTCAGCGTCAATGCCGGTCCAGGATGCCGCCTTCGCCACCGGTGTTCCTCCAGATATCTACGCATTTCACCGCTACACCTGGAATTCCGCATCCCTCTCCCGGATTCAAGCCTTCCAGTATCGGACGCAGTTCCCGGGTTCAGCCCGGGGATTTCACGTTCGACTTAGAAGGCCGCCTACGCGCCCTTTACGCCCCGTAATTCCGAACAACCCTTCGCCCCTTCGGACCTCCCCCGCACCTCGCCCAGCCTTC
+
CCCCCGGGGGGGGGGGGFGGGGGGGGGGGGGGGFDGGGGGGGGGEGGGGGGGFGGGGGGGFGGCEGGGGFGGGGGGGGGGGGGGGGGGGD=EFFGGGGGGFFFGGGGAFFGEEGGGGGGGDEGGGGGGGDFGDDGGGGGGEGGDGGGGGGGEECGGGGGGGGFGGGGDFFCGGCC57BCFFCFCCCEG,?,2?EGDG5*=@FGEF5E***/*2*+0*:9EGG:*)*.5*/):>;)93*9;?*9)12*)/+3*/)*9975*77)**2C5E)*0)**21(6:(-(3(-()()((<((*)),))
@M03506:14:000000000-AKVR1:1:1101:16778:5018 2:N:0:46
TCGGACTACTGGGGTATCTAATCCCGTTCGCTCCCCACGCTTTCGTGCCTTAGTGTCAGCAATGAGCCAGTAGACTGCCTACGCCATCGGTGTTCCTTCTAATATCTACGGATTTCACTCCTACACTAGAAATTCCATCTACCTCTCTCATGCTCTAGCTTGTGAGTTCGAACAATGTGTCCCCGGTTGAGCCGGGATATTTCACTGCTCGCTTTACATGCCACCTACGCAACTCTTTACGCCCAGTAATTCCGGATAACGCTCGGATCTTCCGTATGACCGCGGCCGCTGGCCCGGATGT
+
CCCCCGGGGGGGGGGGGGGGGGGGGGGGGGGGGGGGGGGGGGGGGGGGGGGGFGGGGGGGGGGGGGGGGGGGDGGGGGGGGGGGGGGGGGGGGGGGGGGGGFGGGGGFGGG>FFGGGGGGGGGGGGGGGDGDFGGGGGGGGGGGGGGGGFGEGFGGBEFFGGG?4;EDGDGGGGGGGGGEFGFGGC@G6EGGFDGG>EFGGGGGGFDE7<CGGGGGGGF7CFFF70;AEGFEDAF>?C+>=CCD**5::CGF8;)9D17ED38C<=*886:@@CF88<6<(-2>01(.4)(27((/8)(,.
@M03506:14:000000000-AKVR1:1:1101:16612:5033 2:N:0:46
TCGGACTACCGGGGTATCTAATCCGGTTTGCTCCCCACGCTTTCGCACCTCAGCGTCAGTGCCGGACCAGTGAGCCGCCTTCGCCACTGGTGTTCTTCCTAATATCTACGAGTTTCACCTCTACACTAGGAATTCCACTCACCTCTTCCGGACTCGAGATTTGCAGTATCAAAGGCAGTTCCGAGGTTGAGCCTCGGGATTTCACCCCTGACTAAAAAATCCGCCTACGTGCGCTTTACGCCCAGTACTTCCGAACAACGCTAGTCCCCCCCGTATTACCTCGGCTGCCGGCCCGGAGTTT
+
CCCCCGGGGGGGCGGGGGGGGGGGGGGGGGGGGGGGGGGGGGGGGGGGGGGGGGGGGGGGGGGGGGGGGGGGGGGGGGGGGGGGGGGGGGGGGGGGGGGGGGGGFFFGGGGGGGGGGGGGGGGGGGGFGGFFGGFG,CFCCFGGG@EGGGDGGGGGG6BGGGACFGAFGFF;CEFCEEG75EC5>8:7@:88?,>:CGEEFFC;CFGC5?<FGG9+0>5CFC5:*98AEC;FDDFG:C@*;EC37<:*<+39))/5)8**8)8)*+09;)9>>9*;CBB+))(-(,(0()-,.,(7))(()
@M03506:14:000000000-AKVR1:1:1101:9480:5035 2:N:0:46
TCGGACTACTGGGGTATCTAATCCCGTTTGCTCCCCTAGCTTTCGCGCCTCAGCGTCAGTGTTGGCCCAGCTACCCGCCTTCGCCGCAGGTGTTCCTCCGTATATCTACGCATTTCACCGCTACACACGGAATTCCAGTAGCCTCTTCCCCACTCTAGCTTAACAGTATCGAACGAACCTTCCAGGTTAAGCCTGGCGATTTCACCCCCGACTTGAAAATCCGCCTAAGCGCCCTTTACGCCCCGGATTTCCGAACAACCCTTGCCCCCCCCGTATTACCTCGACTGCCGGCCCGGAATCT
+
ACCC<CBGEFGG8CFGGGGEA9@<@CFDFEG,FGGFCFGGG,FEB,@+:7CF<@FGEEEFGGG8,9,CF@8FFCGF::CFGGGGG>EGGGC8FG9F,,FEGFGGGFG,:+>4@FFGEGGGC+>F=?FECFG+=FG9,7C=,3=DC,>9E,DEEDCDACAF,EADA,7,@E878D88+5;DDE7>DFDF,@,2,,,1,*=7DF@9C,7C/:57:D+<>061;C)/>C)0275>C53>527C*:5))*/8CCEF).*)94C*)0.**3<5?>3>:C8C6)0<<3((-(3<(039)-3<))())
@M03506:14:000000000-AKVR1:1:1101:26140:5038 2:N:0:46
TCGGACTACCCGGGTTTCTAATCCCGTTTGCTCCCCTGGCTTTCGCGCCTCAGCGTCAATACCGGTCCAGGATGCCGCCTTCGCCACCGGTGTTCCTCCAGATATCTACGCATTTCACCGCTACACCTGGAATTCCGCATCCCTCTCCCGGCTTCAAGCCTGCCAGTATCGCACGCAGCTCCCGGGTTGAGCCCGGGGATTCCACGTTCGCCTTAGATGGCCCCCTACGCGCCCTCTCCGCCCAGTACTTCCGAACAACCTCTGCCCCCCCTGTATTACCGCGCTTGTTGGCCCAGGGATC
+
<CCC@C@FGGC@FCGF;CFFCFFFG;F<FGFCFGFGGF<EFGGFCF+@@@CE<A+8BC7EEFEE+6@C@FF7E,E8:FBFDF7F7FB?FGECF7EG,FAEGAB<,,5?F+7++@<D<FF7:+8@@FG8,,3DD,=DDC>CFF,,,,@DB8E+++5@933@,,65@@FA,=C7*3@CC**=D894:*:*4,6B:*B5*:/5<*>99*=0**)*19++**1057*:CG:5*))*9))*.*.*221**3+*++3*83<D):4*))*9CE5>/7/00>+:9)*+--((((-))0(()-(/.)-.(
@M03506:14:000000000-AKVR1:1:1101:19592:5039 2:N:0:46
TCGGACTACTGGGGTTTCTAATCCCGTTTGCTCCCCTAGCTCTCGCGCCTCAGCGTCAAGAACAGGCCAGGTAGTCGCCTTCGCCACTGGTGTTCCCCCCGATATCTACGCATTTCACCACTACACCGGGAATCCCACTACCCTCTCCTGCCCTCGATGCGATCCGTATCCAGTCACCCTATCCACTTTCGCCGGGGGTTCTACCACCCCTCTCTACCGACCCCCCCACCGCCCTTTTCCCCCCGCTAACCCCGACTACCCACTTCCCCTCTGCGTTTCCCCCTGTCGCGGCCTGCTGTGT
+
-6<<8++EEF@GDG6@FFFC,6ECF;CEG,F<E<FG,,,C,CE@;FE:76CCCGE@,6,,:,C,CE,8,,,FGGFFC7@@,6,B:,B,BCFFFG,E,B+@77476,559BCC:6E,BE9,+,46,FFGGG+@A,A5=D,@@F83@8?F@83D,,@8+,,5+*3D*,3,5:,7,3,22,4*,,4?;,D,,,1*;:1***/=3*++3<+*2)**2*++*2)*)1)*))))*/):))70)*9+<697)1*0*+100))))->?:/)*2+0);)9))**/2(/34(((())),0(()((9))-2)
@M03506:14:000000000-AKVR1:1:1101:14052:5046 2:N:0:46
TCGGACTACCGGGGTTTCTAATCCTGCTTGCTCCCCTAGCTTCCGTTCCTCAGCGTCAGTTGTGGTCCAGCGCGCCGCTTTCGCCACGGGTGTTCCTGCAGATATCTACGCATTTCACCGCTACACCTGCAATTCCACGCGCCTCTCCCACACTCAAGCACAGCAGTTTTGGAAGCAGCCTCTGGGTTGAGCCCAGAGATTTCACTCCCAACTTGCCACACCGCCTACGAACCCTTTACACCCAGTAATTCCGAACAACGCTGGCCCCCTACGTCTCACCGCGCCCGCGGGCCCGCCGTTT
+
CCCCCGGGGGGGGGGFGGGGGGGFFGGGGGGEGFGGGGGGGGGGGFEGFFGGGGGGGGGGGGGGGGGGGGGGGGGGGGGGGGGGGGGGGGGGGCFGGFCEGFGGGGFFFFDGGEGG,EFGGDEEGGGGGGGGGFGGGEEGCEDCECFFGGGEEGG8>DGGGGGG>FEG:DE@>?,DCGDG>>6>FG,CE,2CFFFC4AFG,=1++=AC*94CGF7EFFACGGDEGGFFA>@EGE:C?*9?FF75CF+/ACF?/)777:G*8)7DD=@DGEFF)9CC*49:8;1((-,<()-3)-7)).(-(
@M03506:14:000000000-AKVR1:1:1101:11551:5053 2:N:0:46
TCGGACTACTGGGGTTTCTAATCCTGTTTGCTCCCCACGCTTTCGTTCCTGAGCGTCAATCTCAGCACAGGGGGCTGCCTTCGCCATCGGTGTTCCGCCACATATCTACGCATTTCACTGCTACACGTGGCATTCCCCCCCCCTCTGCCAGATTCAAGTTCTCTAGTTTCCACTGCCATTCCCAGGTTAAGCTGGCGGCTTTCACAGCGGACACAAACAACCGCCTCCGCCCTCCTTACGCCCCGTCATTCCGATTAACGCTCGCACCACACGGATTACCGCGGCCGATGCTCTACAGTTG
+
CCC?,@@9FG9FFC+6CFFE,;C<,<EFGCC<ECG@@@+@B,<@,;,;EC@9EC+@FG:6<CCDF@,@@<EG:F+@8F<<E,,,8B??FF:?FEC,84BC@FEAF9EFGF:CF+AFE<A,<9??,=+A,4+AFCGF,ABBFDBC@FCGEG;,,@,97=3,5:DGFEB9=,,,3@,,,4=,2,,45*DCD9,6,,,*/***3*0999+7*)22=F6C4*5:D9/*)*.)2*)/17)*)2)*;*9)1:*82<<80)11>-::5)7)9**7*)/.5)*1/)/A2((,((,)()()*))**0.))
@M03506:14:000000000-AKVR1:1:1101:14103:5058 2:N:0:46
TCGGACTACCAGGGTTTCTAATCCGGTTCGCTCCCCACGCTCTCGCACCTCAGCGTCAGCGCATGCCCAGGCGGCTGGTTTCCCCCTGGGTGTTCCTGCCGATCTCTACGCATTTCACCACTACACCGGCAATTCCACCGCCCTCTGCATGGCTCCAGACGCGCCGCATGGGATGGCGCCTGGCCGTTAAGCGGCCAGCCTTCCCACCCCACGCCCGCGCCCGCCTCCGTGCGCTTTTCCCCCAGTCAAACCGGACAACCCTTGTCCCCCCCTCATTCCCCGGCCTCTCGGCCCACGCTAG
+
CCCCCGGFFGGGGGGGGGGGGGGGGGGGGGGFGGGGCGD>FEFGGDEGEDFGGGGGGGGGEGGGCFFGGFD?CEGGGGGGGGGGDGGGGGEGGEFGCFFGE+@F,CFFGGGGGGFCDDGFGFGGGGGG7C:FFGGFEFGEGGE+,@@ECFA,,,5CFF;CBC>5C5EECG8**>CC68EGGG=C5EGCE*+?:*2CC5****+*2<CGGG:CEG*:)9.*97)*9*))11):)757(*/+0:7/*+39++<)5))7)(//8.)*2+0**.7)0**<+)*3310(31,)(0(()-(/))(((
@M03506:14:000000000-AKVR1:1:1101:21483:5061 2:N:0:46
TCGGACTACTGGGGTTCCTAATCCCGTTTGCTACCCTAGCTTTCGCGCCTCAGCGTCAAGAACGGGCCAGAAAGCCGCCTTCGCCACTGGTGTTCCCCCCGATATCTCCCCATTTCCCCCCTACACCGGGACTTCCTCTTCCCCCCCCCGCCCTCCAGTCGATCAGTTTCCAGTGATCCTCCCCGGTTCAGCCGGGGCCCTCCCCCCCCCCCTTGCACGCCCGCCCCCCCCCCCTTTCCCCCCCGCCAATCCCGTCAACCCCACCCCCCCTGCTCTCACCCCCTGCCCTCCGCCGCTACTT
+
-6AB,@:F-FGGDECG-ECFC9E<C;FEF7D,,C@<ED,6CFFGECEE+@,,,CFGGGD966:@BCCCGG?,@,FC7>FGG<6B:,B8,4C<4:5C,:FC=:+4+??,,,8,AFGF,5A++8+6,>AFF+F+,37>,,,8@,@,+4*B54::*:,*,44>**3=5CC+5>+,+>2++525<C*3**2/*+0<C***2**//*2*****:)))**0+*2)*975=D)))/1)*/7)*)*1+*29))**0*+2)).*91(*2)))19C*7:)))0*++3)1:4((((((),.((04()7)(.)
@M03506:14:000000000-AKVR1:1:1101:21852:5078 2:N:0:46
TCGGACTACCCGGGTTTCTAATCCCGTTCGCTCCCCTAGCTTTCGCGTGTCAGCGTCAGGTGCAGTCCAGGTGGCCGCTTTCGCCACTGGTGTTCCTCCGGATATCTACGCATTTCACCGCTACACCGGAAATTCCACTCACCTCTCCCACACTCAAGCCCGGCAGTTTCCGATGCAGACTATGAGTTGAGCCCATAGGTTCCACATCAGACTGACCAAACCGCCTACGCACCCCTTACGCCCCATAATCCCGAACAACGCTCGCCCCCCCCGTACCCCCCCGGCCGCTGGCCCGCCGCTA
+
CCCCCGGGGGGGGGGGGGGFGGGGGGGGGGGGGGFGGGGGGGGGGGGGGGGGGGGEG7CFGGGGGGGGGGGGGGGGGGGEGGGGGEGGGGGDGGFFGGGGGGGGGFFFGGGGGEFFGGGGG7BC9FFGE:+>,CFGGGFF,@FGGGFFGGGGEGGG6CFCEC+@E5D,EFGGE>C8,DEFGGCC;C:CFC,D8C5FG,,4BDGFGC?6C=4>C*>CFF47<D818*=F5CEGGF5*,7?*;E))*2273+09<535C2/*))7)92;>=B).51/*2)):(((41((07)(-)4()0)(-(
@M03506:14:000000000-AKVR1:1:1101:5287:5091 2:N:0:46
GCTGACTATAAGGGGGTCTCTACTCGTGTTTGCTCCACTCGCTTTCGTGCCTCAGCGTGAGTTATGGTCAAGTGCGCCGCTCTCGCTCCGTGTTTTCCTTCAGATCTCTGCACATTTCACCGCTACCCAGAAATTTACCCTCCCCTCTCACATACTAGAGCACGGCTCTCTCGCCCGACTCCTCTGGTTTGCCACCATATATAACCATGGTGTCTTAACTAAACCCACACACCCCTTTCACCCCCAAATTCCCACAACAACTTTTACCCCCCCTGTTTCCCCGCCTCCTGCTACCCCCGAC
+
6,-,,,,6-C6,,CF+C@F,,,6,;,C6CC,,C,CE,FC,@+B,66CF,,C,66C,+,,,,<C,,C,,,,,9,C,+6C:7C+,C,,,,+,,:E,:,<CF5,,:FF<F,,,C,:,CF5F,,C:+++@,,,4,A,,475?,6,4+@@CGGGDEG;7EC=,,6,,,6++++@9973@>3:+4**548,>8,@>8,,,2,,4,,5=,,5,49,;0+,0,5++4,+**42*).29)2*8)*/0:+>+8/9**0+++***01905/>)/*00<9F:)<))*++)02)4(-,-,)()((0),*.)(((
@M03506:14:000000000-AKVR1:1:1101:10466:5093 2:N:0:46
TCGGACTACCCGGGTTTCTAATCCTGTTCGCTCCCCACGCTTTCGCTCCTCAGTGTCAGGTAAGGCCCAGAGAACCGCCTTCGCCACCGGTGTTCCTCCCGATATCTGCGCATTTCACCGCTACACCGGGAATTCCATTCTCCCCTACCTACCTCTAGTCTGCCCGTATCCACTGCAGGCCCAGGGTTAAGCCCTAGGTTTGCACAGCGGACGTAGCAAACCACCTTCGTGCTCTTTACGCCCAATAATTCCGGACCACGCTTGCCCCCCACGATTTACCGCCGCTGCTGCACCGTACTTT
+
CCCCCGGGGFFGGGGGGGGGGGFFFGGGFGGGGFGGGGGGDGGGGGDFEFFGGGGGGGGGGD9CFGFGEGFGGGGGGGGGGGGGG,6BEFBF=CFGECEE@@EEGGGGGCFEGGGGGGGGGCGGGDFG7EEEGFF7@FGGCFFFEGCG?GDFGGGGG9>D;FFFGG:CCF;,4EB9<8,C*8*D8*,,=99CEF8@C61BC*,,5==,7):8E9=**;@6<**1>*)01*0***/:-:**::39DF?*++0*/<*))(1/7;)/*0<@G)))))*/24/C:((436())0,()((*))())
@M03506:14:000000000-AKVR1:1:1101:16505:5111 2:N:0:46
TCGGACTACTCGGGTATCTAATCCCGTTTGCTCCCCTGGCTTTCGCTCCTCAGCGTCAATATTGGTCCAGAATGCCGCCTTCGCCACCGGTGTTCCTCCAGATATCTACGCATTTCACCGCTACACCTGGAATTCCGCATTCCTCTCCCAAATCCAAGCCATCCAGTATCAGACGCAGTTCCCCGGTTAAGCCGAGGGATTTCACGTCTGACTTAGTTGGCCACCTACGAGCCCTTAACGCCCAGTAATCCCGAACAAACTTTGCCCCCCCCGTACTCCCCGCACCGCCGCCACGCAGTTC
+
CCCCCGGGGGGGGGGGGGGGGGGGGGGGGGGFGGGGGGGGGGGGGGGGGGGGGGGGGGDGCFGGGGGGGGFFFGGGGGGGEGGGGGGFGDGGEEGF<FFCFGGGGGGGGGGEGGFFGGGGG@BFDGGGGGGGGGGGGGGEFGGGGGGGGGFFFGGGFDGG?GGGGCGCACBDCDCD>CE;CEFFGGC?EC;FGGEEG75CEC;;ECFG6FC7E=F,=:67CFF5C5465/8CD>49)0;*/*9*960/C+06)07>)(****/**<@FGDGD)/*/;))*(((((((0,0(-)4;)))().
@M03506:14:000000000-AKVR1:1:1101:23764:5113 2:N:0:46
TCGGACTACTGGGGTATCTAATCCCGTTTGCTCCCCTGGCCTTCGTGCCTCAGCGTCAGGAACTGTCCAGAGACCCGCCTTCGCCACTGGTCTTCCTTACGATATCTACGCACTTAACCGCTACACCGTACACTCCAGTCTCCTCTCCAGTCCTCAAGCACGGCAGTATCGAATGCAGTTTCGGACTTACGCCCCGAGATTTCACACCCGACTTACCGCGCCGCCTACGCACCCTCTACGCCCACTGAATCCCACCAACGCTTGAGCCCTCTGTATTACGGCGTCAGTGGTCCCCGATCTC
+
ACCCCGGGGGGGGGGGGGGGGGGEE7FECFGGGGGGGDGGGGGGGGGGGFGGGGEFEGCD8FFGGGFEEG<FGGGGGGCFGGFCG7CF,,BFFEFFEGFFF,AF=<E,CF>,+@<A,,?@:F+F?4,CFF7C,5,AFFGG;6>C=D=@B38EDCED,@,,@=++6+6>:EC:D:DECC@E,@++:**,@,6C*;>*@*=CF7,4>E6:*:45*/1>*>:*:D35>352*17>)5)*,*8*8C35*03*2+0))07*C:DE.).1*0+.8)156*3++-**((((-,(*))-,).,/))((.
@M03506:14:000000000-AKVR1:1:1101:15310:5115 2:N:0:46
GCGGACTACCGGGGTATCTAATCCCGTTTGCTCCCCTGGCTTTCGCTTTTCAGTGTCAGTGTTGGTCCAGGATGCCGCCTTCGCAACCGGTGTTCCTCCAGTTATCTACGCATTTTACCGCTACACCTGGAATTCCGCATCACTCTCCCACACTCAAGCCATCCAGCATCAGAAGCAGTTCCACAGTTAAGCTGTGGGATTTCACGTCTGACGTAGTTTGCCACCTAACAGCCATTTACGGCCAGTAATTCCGCTCAACGCTTGCTAAACCCGTGTTTCCTCGGCCGCCGGTCAGGGATGG
+
-,6,@+7C@CCGCFG@FF@C<FCEFGG@@FF,C@C,CFFCF8@E,@EDF@E@CF,CFFCFG6E,EE,C9,<6CF8FG7:@BCDE,C@8BFF+4,,5,A,,B,:,9,A?BF7:F+C,C,,4>C+@D,4AF?E,,5=FE+6CF,,C=9B8,>,83,,,,@9+,,33@6,67,7,@;3:7,,,7<,@86,2,=99>D,<,*,45*5,5,C*;;8C*98C?++,=*:96<)),2*21)/+)+3***/2*21+22+1))*)))**)07*9++*+)*8)****(02)5(((,(.4)(-)(.*).(((
@M03506:14:000000000-AKVR1:1:1101:22662:5123 2:N:0:46
TCGGACTACCCGGGTTTCTAATCCCGTTTGCTCCCCTGGCCTTCGTGCCTCAGTGTCAGGAACTGTCCAGAGACCCGCCTTCGCCACTGGTCTTCCTTACGATCTCTACGCATTTCACTGCTACACCGTAAATCCCAGTCTCCTCTCCAGTCCTCAAGCACCGCAGTATGGACTGCAGTCTCGGATTTAAGCTCCGCAATTTCCCACCCCCCTTACGCCACCACCTACGCCCCCTCTCCCCCCAATCCACCCGCACAACCATCGAGCCCGCGCGATTCCCCCGGCTGCTCGCCCAGGCTCT
+
@CCCCGGDGGEFCGGGDG,FFFGGFGGGGEG<FGGGFGC8FFDGFGFEFCFGFGCEDAGGGFEE,CFFGGGFDGGGGG7F:,,B:FEDF<F<FEGFGGGFGFB?4EFFE<FFGGD9FGG5AF9AEGGGFC7<E,=AFCEFFG=48,6D>=,@D=FA,,9EFGGE8C+,@,,,,3,6,,7@;D1+3+5@C@=C9@EC*4@*<+535,4*43*34*,>7*8*:**4CF)==D:5)).*/00*/><)76*)++;5>)/>3.**)*)*2*1.A)/).///*)03(((((-()574(.(,*.).((
@M03506:14:000000000-AKVR1:1:1101:6524:5133 2:N:0:46
TCGGACTACAGGGGTATCTAATCCTGTTTGCTCCCCACGCTTTCGTGTCTCAGCGTCAGTATTCGTCCAGTTGGCCGCCTTCGCCACCGGTGTTCCTCTCGATATCTACGAATTTCACCTCTACACCGAGAATTCCACCAACCTCTCCGATACTCAAGCCACGCCGTATCAAGTGCACTTCCCAGGTTGAGCCTGGGGCTTTCACACCTGCCTTCCGAGGCCGCCTACACCCGCTTTCCGCCCAGTAATTCCGCCCAACGTTTGCCCCCCCTGCCTTACCGCTGCTGCTGCCCAAGATTTT
+
CCCCCGGGFGGGGGGEGGGGGGGGGGGGGGGAFGGGGGGDGGGGGGGGGCFFCGEGGGGF,CAFGFGEGGG,ECDFGGGGEGFGG@GFFD+C@FEGEGF?FGEEGGG,BACBFGFFFGG9AF?F,EEFCFGGGDGGCGGCAEE8EFGFGEEEGAGGG,EF8=CC++@B:D>;,@;;7@FFFGGC,@@9:2?86,,=*4178CF,B:CC66*0=8,0*/0*9DDC5D3A<<4:5<5/30**;2939C7@+<C?F)*)/,5:7?;**++)2)1.7**<:)<?81(490)1)9)4>:2*0*.))
@M03506:14:000000000-AKVR1:1:1101:5565:5137 2:N:0:46
TCGGACTACTGGGGTATCTAATCCTGTTTGCTCCCCACGCTTTCGCGTCTTAGCGTCAGAAACCGTCCAGATAGCCGCCTTCGCCACTGGTGTTCTTCCCAATCTCTACGTATTTCACCACTACACTGGGAATTCCACTATCCTCCCCGGTCCTCTAGTCACCCAGTACCGAGTGCATTTCTTGAGTTAAGCTCAAGGCTTTCACACCCGACTTGGATAACCGCCTACACGCCCTTTACGCCCAGTAATTCCGAAAAACGCTAGCCCCCTTCGTCTTACCGCGCCTGCTGGCACGAAGTTA
+
CCCCCGGGGGGGGGFEGGGGGGGFFGGGGGGGGGCGGGEGGGGGGGGEGGDFFGGGGEGGGGGGEFGGGGGGGGGGDGEEGGGGG7FFGGDCFCGGGFFGGGGGGG9FFFFGFF9F@FF@FGGGGGECDGCGGGCFFGF@EGGGG,+B8CEEGGG9>D>DDFFF8=EFACCCG3DEEGGGGGGF,>3EE9,=EECC:CFFF>,=,;C*:C49*?F>FCAGGGDDDGAF6CA5*0)2)+88?C37*<9=F+<1939)1(/*775DC;EEC)*7:*;@C)1?:69(-4()(053))3*5)3)-
@M03506:14:000000000-AKVR1:1:1101:7779:5176 2:N:0:46
TCGGACTACTCGGGTTTCTAATCCCGTTTGCTCCCCTGGCTTTCGCTCATCAGTGTCAGTATTGGTCCAGGACGCCGCCTTCGCCACCGGTGTTCCTCCAGATATCTACGCATTTCACCGCTACACCTGGAATTCCGCGTCCCTCTCCCAAACTCAAGCCATCCAGTATCAGACGCAGTTCCCCGGTTAAGCCGAGGGATTCCACGTCTGACTTAGTTGGCCACCTACGCTCCCTTTACGCCCAGTAACCCCGTAACACCCCTTCCCTCCCCGCCTTACCTCGGCTGCTGGCCCGGGGTCA
+
CCCCCGGGDGFGEGF7FFGGGCEGGGGGGGGGGGGGFFFGFDGGGGCFEFGGGDFFGGGGGGGGDEGGGGGDFCEGGGGEEGDGGGGGGGCEFEFGGGGGGGCFFGGGGGGGGGGFGFCED>FGG?EFG,EFGFFGGGCFGDGGG8DGF@FDFGGGGEG=8DG6,@DA3C;FFFGGE*:DG:2,:>;CGDCGD*4:CG56F*,,>EC=FC77=@@C>C+CFGGG42;6*50C))7*):F*/*99/0+9++2)0))*1.>*))0**2;*;0>.0)***./7))--((,.))5:)(4)))(((
@M03506:14:000000000-AKVR1:1:1101:5462:5199 2:N:0:46
TCGGACTACTGGGGTTTCTAATCCCGTTTGCTCCCCACGCTTTCGTGCCTGAGTGTCAGGAATGAGCCAGTTATCTGCCTACGCCATCGGTGTTCCTCCTAATATCCACGGATTTCACTCCTACACTAGGAATTCCAATAACCTCTCTCATCCTCTAGCTGAGCAGTTTAGACAATGGGTGTATGGTTGAGCCACCCGATTTCACTGTCTACTTACCCTGCCACCTCCGCAACTCTTTACGCCCCGTAATTCCGGATAACGCTTGGATCCTCCCTTCGCCCTCGCCTCATGGCACCGAGTT
+
CCCCCGGGGGGGGGEFFGGGAFCFF@FFDFGGGGGGGGEEEGGGGEFDGGGGGGGGEGG@F<A8@EFFDF@F<FGEGGGGGGCFGGGFEGG:FFAEFCGGGGGFFGFFFGG>FEFGGG9B@FFGGGGGGFFGGGFGG<D8:EFGGDD9E,@AF=8,6@;;,=@8ADFFFG9FG,33,88DC89;,=FGEC8@EGF8@C8C>6FCCCF<ECD:AFFF*;9,@*7<7C**=C9*;?4:;+11*/2))//:*;+3;6)*9(00)).*1*8*0)*1)*0+*()*(,.4,,(),*))0(4*7),3-
@M03506:14:000000000-AKVR1:1:1101:14533:5229 2:N:0:46
TCGGACTACTGGGGTTTCTAATCCTGTTTGCTACCCACGCTTTCGTGTCTCAGCGTCAGTAGTGGTCCAGTAAGCTGTCTACACCACAGGTGTTCCTCCTGATATCTACGCATTTCACCGCTACACCAGGAATTCCGCTTACCTCTCCCACCCTCTAGCATCCCAGTTTCCGGCGCACCCTCCCAGTTGAGCCGGGAGATTTCACACCAGACTTGGAACACCGCCTACACCCTCTTTACGCCCAGTAATTCCGAACAACCCTCGCTGCCTCCGTCTTACCGCGCCTGCTGGCACGTAGCTT
+
CCCCCGGGGGGGGGGGGGGGGGGGGGGGGGGGGGGGGGGGGGGGGGGGGGGGGGGCGGGGGGGGGGGGGGGGGGGGGGGGGGGGGGGGGGGGGGGGFGGGGFGDGGGGGGGDGGGGGGGGGGGGGGGFFEGGGGDFGGGGEGGEFFGGGGGGGFGGFAC,@DGGFFGFGGG+6=BECGGGDFGGFCGCE9CFGCEEECCCGGGFGGGGFG4C6FC>*+6,9CDGG35ACD):8A5>?+2*=EG3C6@+:+<F?)*9/(1*.)097**02*0)01*2C4?F(3(((,,7>)(()4(*).(-.
@M03506:14:000000000-AKVR1:1:1101:19670:5251 2:N:0:46
TCGGACTACCGGGGTTTCTAATCCCGTTTGCTCCCCTGGCCTTCGTGCCTCAGTGTCAGGAACTGTCCAGAGACCCGCCTTCGCCACTGGTCTTCCTTACGATCTCTACGCATTTCACTGCTACACCGTAAATTCCAGTCTCCTCTCCAGTCCTCAAGCACCGCAGTATCAAATGCAGTTTCGGAGTTAAGCTCCGAAATTTCACACCTGACTTACGACGCCACCTACGCACCCTTTACGCCCAATGAATCCGAACAACCCTTGAGACCTCTGACTTACCGCGGGAGCTGGCCAAGAGGTT
+
CCCCCDGGGFGGGGFGGGGGFGGGGGECGGGGFECCFF8FFGGGGGGGGGGGGGGGGGFGDFGGFFFGGGGCCGFGGGGGGGCEE7CFFFGGGGGGGGEFFFDF<FFGGGGGEGGGFGFGGGGGFDFEGGGGGCFGG9,A;,>EF9BFA>EFGGGAFAF?F=6@E>EGDD9FAFCFFGAC,798C6+::9@=,885>7*@FGGGGGGGGC*0A:,5**:*:C)=C*);:DE5:))2)++3AE<>3=01+5+;5;*9DF**..877<C?E)79)*++34?+(49(((().)(4).44).(4,
@M03506:14:000000000-AKVR1:1:1101:18093:5253 2:N:0:46
TCGGACTACCGGGGTTTCTAATCCCGTTTGCTCCCCTGGCTTTCGCGCATCAGCGTCGGTATCAGCCCAGAGACTCGCCTTCGCCACTGGTGTTCCTCCCGATCTCTACGCATTTCACTGCTACACCATGAATTCCAGTCTCCTCTCCAGTCCTCAAGCACCGCAGTATCGAATGCAGTTTCGGAGTTAAGCCCCGAACTTTCACCCCCGACTTACGGCCCCACCTACACACCCTTTACGCCCAATGACTCCGAACAACGCTTGAGCCCTCGGTCTTACCCCGTCCGCTTGCTCAGTGTTT
+
CCCCCGGGGGGGGGGGGGGGGGGGGGGGGGGGGGGGGGGGGGGGGGGGGGGGGGGGGGGGFGGGGGFGGCFGDGDFDGGGGGGGGC:EFGGGGGGFFFFGEG7C<E?FE=FCFGGGGGG9FGEGGGGGGFFDFFGGDFGF9FGCDFDFC=CEFGGG?DF8FG6?EE@E:C6<CFFGC99=D@*8***4>D@F,;C=*?:77:;97,:CC)))*2+<<*0*1>DGGC:FGG*:C3)9)01*2:)9*0+9+3+)0)/95:C*.75C40+0*)1))*//0-9+(-(-(,-.-)-4*-)***-.(
@M03506:14:000000000-AKVR1:1:1101:23767:5264 2:N:0:46
TCGGACTACCCGGGTATCTAATCCTGTTTGATCCCCACGCTGTCGCGCCTGAGCGTCAGAAACGGGCCAGTGAGCCGCCTTCGCCACCGGTGTTCTTCCCAATATCTACGAATTTCACCTCTACACTGGGAATTCCACTCACCTCTCCCGTACTCAAGCTCTACAGTCTCAAAGGCAGTTCCAGAGTTGAGCCCTGGGCTTTCACCCCTGCCTTGAAGAGCCGCCTGCGCGCGCTTTACGCCCAGTAATTCCGAACAACCCCAGCCCCCTTCGTATTACCGCGGTCGCTGGCCCGAGTTTT
+
CCCCCGGGGGGGGGGGGFGGGGGGGGGGGGGGGGFGGGGGGGGGGGGDGGGGGGGGGGGGFFGGGGGGGGGGGGGGGGGGGGGGGCCFFGGGGGGGGGGGGGGGFGFGGFFFEGGFFGGGFGGGGGGGGGCF@FGGFGEDFGG9@==FFCGGGGGGDDGGGGGG9FFGCG;AGGG?6@7;CGGCACDFGFDC,@>5;787:FGGGCFEGG*?EFCCDD8=C?DE3*5AE38=5:)/-:88CCD*9F?*<0AF@@DGC7F*))0***;>/797)2**<<F919((((,785235?(/)0,6)
@M03506:14:000000000-AKVR1:1:1101:23190:5265 2:N:0:46
TCGGACTACCGGGGTATCTAATCCTGTTTGATCCCCACGCCTTCGCGCCTCAGCGTCAATGCCGGTCCAGTCGGCCGCCTTCCCCACGGGTTCTCTTCCCAATCCCTACCAATTTCACCTCTACACTGCGAACTCCACCACCCTCTACCGAATTCAAGCAAGGCCGCCTTCCATGCACTTCCCGCGTCGCCCCCTGCCCTCTCACACCCCACTTCCCCACCCGCCTCCGCCCCCCTTCCCCCCACGACCCCCACACACCCCCCCCCCCCTCCCGTTCCCCGCCCCCTCTTGCCCCCCCTCC
+
6A<<BF@ECFGB+::--C6,C,6F,C@<<,6,<EFG<F@F8F@F@F+CF7FE6E+8C,@6C,C++7@@,,<,66@F+CF,4C,CF,F++4++,:E,5CFF,49?,A5,?,B,,AAF<FG,E,,C,:,8,+3+33CF>EG:+@@+@83EG++4++@@3@E6,,3@,**14*,2,52?92=2DC,***4=:**4:C****/+*2=+>6<EG)*9**0<**)1*>CC>*)8:C):CE5),2<607D))**)**;5))*/*(9*)0))/*:78.*.))*2*(*:(4(3(((84*)./4()))-((
@M03506:14:000000000-AKVR1:1:1101:15114:5274 2:N:0:46
TCGGACTACCCGGGTTTCTAATCCCGTTTGCTCCCCTGGCCTTCGTGCCTCAGTGTCAGGAACTGTCCAGAGACCCGCCTTCGCCACTGGTCTTCCTCATGATCTCTACGCATTTCACTGCTACACCATGAGTTCCAGTCTCCTCTCCAGTCCTCAAGCACGCCAGTATCGAATGCAGTTTCGGGGTTAAGCCCCGAAATTTCACACCCGACTTAGCGCGCCCCCTACACACCCTTTACGCCCAATGAACCCGAACAACGCTTGCGACCTCTGTATTACCGCGCCTGCTGGCACAGCGTTC
+
CCCCCGGFGGGDGGGGDGGGGGGGGDGGGGGGGGGGGGGGGGGFGGGGGCFFFGGGGGGGCGGGFGGGGGGGGGGGGGGGGGGGECGGGGGGGGFG9F9BFEAFGGGCFGGGGGGGCGGFFFFGCFGGGGGD9FF?<FGGFGGGE>DFCGGGGFFGGFD8DECF6CD,7@@CDF,BDC9DEEEEDGGG6CB9,DEG5*@CGFCCECCEGC*;7?7D895*2C)=/:);+8*=<AAF@7@8CCDDFF<6<+*775)771D*)8@3**1<*)7=@C+094=:012(-(-7(6(,),3475(,-
@M03506:14:000000000-AKVR1:1:1101:14608:5277 2:N:0:46
TCGGACTACCGGGGTTTCTAATCCTGTTTGCTCCCCTAGCTTTCGCGCCTCAGCGTCAGTTGTGGTCCAGTGCGCCGCTTTCGCCACAGGTGTTCCTCCCGATATCTACGCATTTCACCGCTACACCGGGAATTCCACGCACCTCTCCCACACTCAAGCACGGCAGTTTCACCTGCCGGCTCCCAGTTAAGCCCGGAGACTTCCCCGGTGACTTACCCCACCCCCCACCCGCCCTTTTCCCCCAAGCATTCCGTCCACCCCTTCCCCCCCCCCTATTACCCCCGCTGCTTGCACCCACTTT
+
CCCCCGDGGGGCFG:FCFFCFECFFDFGGGGEFGGGFCFFGGGFCF@EGEF<CFEFEGGGGGGEG@FGGGGGGGGGGEGEGGGGG7C88FDEFGGGAFGGG7=FCFCCE=F7?FFDFGG@7BEGAFGGGG=>>FDFAFGGF7C8C3>CG@FGG6:,:,3@D*@ECC4?F:,@D6,D,87?*:/*4:1=,;9+?C=E*/**0;7+50*/*11*+0+29*7:DD**9/).*10:950*4**+0:D3***0+<+1)/*19)2/))0**0;<E>)))/*39)*+(-(-3,(0,9)(*.(1.0292
@M03506:14:000000000-AKVR1:1:1101:15629:5297 2:N:0:46
TCGGACTACTAGGGTATCTAATCCCGGTTGCTCCCCTGGCTTTCGCTCCTCAGTGTCAGTGTTGGTCCAGGATGCAGCCTTCGCCACCGGTGTTCCTCCAGATATCTACGCATTTCACCGCTACACCTGGAATTCCGCATCCCTCTCCCAATCTCAAGCCATCCAGTATCAGAAGCAGTTCCCCGGTTAAGCCGAGGGATCTCACGTCTGACTTAGTCGGCCACCTACGAGCCCTTACGCCCAGTAACTCCGAACAACGCCTGCCCCCCCCGTATTACCGTGGCTGCTGGAGAGGACTAGC
+
C<9CCC7FGGGGG@;EFGFGGG9A,@+@:@,,6<@7FF,EF,6,6BFGGFGGGGGFCECFD@FFGEF8@<FF<CD,6C@FC6FE,C7B76===FC9BEEG8AFE,ABF9FEGD4ABFDFGC=FFE,FFG8,?,,9CEG:FGC8EGDFD?EE3,7=;A,>D=3>EFG9,7EDFD,@EFCDCFC?>@6@C>C;C6EC>8;*4*4>EGF7CCD>8<1>?C+059/9ECGA47C)595)0)>)//=37*+++<C+)0))19()*)079C=:):55)7)*+<69:(,4>B0(9))(()((20/,((
@M03506:14:000000000-AKVR1:1:1101:15098:5309 2:N:0:46
TCGGACTACCGGGGTATCTAATCCTGTTTGCTCCCCACGCTCTCGCGCCTCAGCGTCAGTGTCAGTCCAGATAGCCGCCTTCGCCACTGGTGTTCCTTCCGATATCTACGCATTTCACCGCTGCACCGGAAATTCCACTATCCTCTACCGCACTCCAGTTATCCAGTCTTGTATGCAGTTCCTAGGTTAAGCCCAGGGATTTCACATCCAACTTAAATAACCGCCTACGCGCCCTTTGCGCCCAGTAATTCCGATTAACGCTACCCCCCTCTGTATTACCGCTGCTGCTGGCACGGAGTTT
+
CCCCCGGGGGGGGGGGGGGGGGGGGGGGGGGGGGGGGGGGGGGGGGGGGGGGGGGGGGGGGGGAGGGGGGGGGGGGGGGGGGGGGGGGGGGGGGGGGGGGGGGGGGFGGGGGCFF9FEGFG:EGDFGGGGGGEGGGGGGGGGGGGGGGGGGGGGF:8DGFGGCGGGGGFC9FFA;EAFG9;EGGG?FGFGDGGFGCGD5EFGGGG,,AFGF8CD7E7:A<F4?GC/);ED57<));;77:EC)/9+<9A77=))>DG)*/0).)2*2<C)9?6>+CF96?6>129:>?:4(80<())),2)
@M03506:14:000000000-AKVR1:1:1101:23677:5328 2:N:0:46
TCGGACTACTGGGGTTTCTAATCCCGTTTGCTCCCCTAGCTTTCGCGCCTCAGCGTCAAGAACAGGCCAGGTAGTCGCCTTCGCCACTGGTGTTCCTCCCGATATCTACGCATTTCACCACTACACCGGGAATTCCACTACCCTCTCCTGCCTTCGAGTCGATCCGTATCGCGTGACCCTCCCCCGTTGAGCCGGGGGCTTTCACGCCCGACTTACCACGCCACCTACGTGCCCCTTACGCCCACGAAATCCTATAACCGCTTGCTCCCCCCTCATTACCGCGCCTGCAGGCCCGACCTTT
+
<CCCCBCFGGGGGD@CGGGFGGGDCCFEFFFCFFGGGFGGGFFGGCFEG7BFGGGGGGGCEAFFGGFGGGGFGGGFE>FFGGDFB:BCFGGCFG,F<9C,:BCG7AFFFCF@779FFGF9+BFGFF8F7:7:EEFFBFGFDFDFG,==DBBFDFDFGGF8+=3@+@+63D>CE;CGG,7@FE***4=:**,42***4>C=*;;>@**A53/1C7+3>092)9)//0))**0:*))/(2/*/*9**:*)**00****2)*/)7>5FC?)27D>.91<<)1<01(((-()()(()-()))(.)
@M03506:14:000000000-AKVR1:1:1101:6204:5341 2:N:0:46
TCGGACTACCCGGGTTTCTAATCCCGTTTGCTCCCCTGGCTTTCGCTCCTCAGCGTCAGTATTGGTCCAGGATGCCGCCTTCGCCACCGGTGTTCCTCCAGATATCTACGCATTTCACCGCTACACCTGGAATTCCGCATCCCTCTCCCAAACTCCAGCCATCCAGTATCAGACGCAGTTCCCCGGTTAAGCCGAGGGATTTCACGTCTGACTTAGTTGGCCGCCTACGAGCCCTTTACGCCCAGCAATTCCGAACAACGATTGCCCCCCCCGCATTACAGCGGCGTCGGCCACGGGGTTG
+
CCCCCGGGGGGGGGGGGGGGGGGGGGGGFGGGGGGGGGGGGGGGGGGGGGGGGGGGGGGGGGGGGFGGGGGGGGGGGGGGGGGGGDGGGGGGGGGGGGGGGGGGGGGGGGGGGGGGGGGGGGGGGGGFG@,FFEFGGGGGGGGDGGGGGFGGGGG??8EFGGGGGGGGGGFF9DDEC8EGGG?EE*4?8DFD?C*?E=*:E69CFF:EFF7;EFFFGGAF*9DEGD)55*:59;?5)?FC5=DGG*85<++07)/95(97)).*2<8>C@C@B1*/*-*2))((,((04522)(-105(((
@M03506:14:000000000-AKVR1:1:1101:24468:5344 2:N:0:46
TCGGACTACACGGGTTTCTAATCCCGTTTGCTTCCCACGCTTTCGCTTCTCAGCGTCAGGGACGGTCCAGGGCGCCGCCTTCGCCACCGGCCTTCCTCCCGATATCTACGCATTTCACCGCTACACCTGGCATTCCGCTCTCCTCTCCCATTCTCTAGCCCGCCAGTCCCCCACGCACCTCCCCGGTTGAGCCCAGTGCTTTCCCTTACGACCTAGCTCACCGCCCACCCACACCGTACTCCCCGTAAGTCCGACCCACTCTTACCTCCCCCCCTCTCCTCCGGCTCCCTCGCTGGATTTC
+
CCCC<CFFCG9;FFB;FFGACDC@,BEEFEGC,ECE9,6@CFGC,,,6BFF@EF@@B,B88,,@+BFCFF@,8@+CFGGGGGGGCCGEGG+=+FFFGDG++CF7CC?<?FG?FC,EFFGGG:@6A8<,6>,,7339,C+++84EFCF,DD,,,,,,,,7,3*3;;*,,,,,**11*41*,24A88*3/3?++*/:/59>C+++++++3+:*1*/++00*+*995<)).*1)*/7))(1)2+7C*/2*)*+3*)))7).7*5*1>*A+*2)9))1**2()+(,(-(((.,)(()(())1)))
@M03506:14:000000000-AKVR1:1:1101:14436:5349 2:N:0:46
TCGGACTACTGGGGTTTCTAATCCCGTTTGCTCCCCTGACCTTCGTGCCTCAGCGTCAGGAACTGTCCAGAGACCCGCCTTCGCCACTGGTCTTCCTTACGATATCTACGCATTTCACCGCTACACCGTAAATTCCAGTCTCCTCTCCAGTCCTCAAGCACGGCAGTATCGAACGCAGTTTCGGAGTTAAGCTCCGAGATTTCACACCCGACTTACCGCGCCGCCTCCGCACCCTTTACCCCCAATGAACCCGAACAACGCATGACACCTCTGTATTACCCCGGCTGCGGCGACAGCGCTA
+
CCCCCGEGFGGF8CFFDCFECCGEF@,@ECF<FGCFC@8EFFGGFGGG@DGGGGC6CEE?EFGGGGGGF8ECFGGGGGGGGCCEGGG<?DGGGGGGGGCFGFGGDG,AF7C+7@FBFF,FF:FGCGGGFFG+CEGGEECCCGCFG=FGADEFGFD93=DGCEG6886@CE+:E,>>7>A<ECEC>C*@:3EFEF>8174;FD7,2,<7CDCGGG,9*93=39C=C5)0*28E775<?76+<:))*20*++27)0))).1/.).**+275)>*<77@@4*+(,4(((4),0(()4-)5)(-(
@M03506:14:000000000-AKVR1:1:1101:18319:5356 2:N:0:46
TCGGACTACCCGGGTATCTAATCCCGTTCGCTCCCCATGCTTTCGTGGCTGAGCGTCAGGTACGAGCCAGGGGGCCGCCTTCGCCTCTGGGGTTCCTCCGGATCTCTACGCATTTCACCACTACACCCGGAATTCCACCCCCCTCTCTCGTCCTCTAGAAGAACAGTCTGGCATAACCTATCCCAATTAAGCTGGGAGATTTCATACACCACTTGTTCCCCCGCCTCCACACCCTTTACGCCCAGTCATTCCGGATAACGCTTGCCACCTCCGTTTTACCGCGGCTGCTGGCCCGTTGTTT
+
CCCCCGGGFGGGGGGGGGGGGGGGGGGFGGGFGGGGGGGGGFFGGGGGGGGGGGGGGGGGGFGGGGGGGGFGGGGGGGGGEFEGGDGGGGGEGGGGGGG>E7FGGGFFGDDEF7FG9FGGGGGGCFGGDGD+@FGGG9FEGGEEE?E9FGFEGGGGF7,>,=ECFFFFFGGGGCFCFFFDGGGGGFGGCCBB9CCCFGD6CCC+>FGGGG:D6>7CCCF+>CDGC*))*96CGFF47CF**:75<<+=C+3*7)57547*07@5<@79/.*0)*0<C)*241-(-(433).,)-(70),,(
@M03506:14:000000000-AKVR1:1:1101:11660:5356 2:N:0:46
TCGGACTACTGGGGTTTCTAATCCCGTTTGCTCCCCTGGCCTTCGTGTCTCAGTGTCAGGAACTGTCCAGAGACCCGCCTTCGCCACTGGTCTTCCTCATGATCTCTACGCATTTCACTGCTACACCATGAATTCCAGTCTCCTCTCCAGTCCTCAAGCACCGCAGTATCGAATGCAGTTTCGGAGTTAAGCTCCGAAATTTCACACCCGACTTACGGCGCCACCTACACTCCCTTTACGCCCAATGAATCCGAACAACGCTTGAGACCTCTCTATTACCTCGGCTGCTGGCACAGAGCTA
+
CCCCCGGGGGGGGGFGGGGGGGGGGGGGGGGGGGGGGGGGGGGGGGGGGFGGGGGGGGGGGGGGGGGGGGGGGGGGGGGGGGGGGGEGGGGGGGGGGGGGGGGGGGGGGGGGGGGGGGGGGGGGGGGGGGFGGGGE9FFFFFFFGEGGGEFFGGGGFGGGGGGEGGGG8DCF8DFGGGFGCFGE6EEG=DEGGGGEGG+C,2,3@EGGGDGGGDFGG4?CD<DE<64),2+0;58:);:==G3*2;8A7++2:3:<G?G*)<5CC+;=C4*9.9<0<)8C))1(((4>))(-0,(00)(-)
@M03506:14:000000000-AKVR1:1:1101:10712:5366 2:N:0:46
TCGGACTACCCGGGTTTCTAATCCCGTTCGCTCCCCTGGCTTTCGCGCATCAGCGTCAGTGTCGGCCCAGCAACCCGCCTTCGCCGCAGGTGTTCCTCTCGATATCTACGCATTTCACCGCTACACCGAGAATTCCAGTTGCCCCTTCCGCACTCTAGCCGCACAGTATCGGTTGACCTTTCCGAGCTAAGCCCGGAGATTTCACAACCGACTTGTGCTGGCCTCCTCCGAGCCCTTGACGCCCAGTAAATCCGAACAACGCTTGCTCCCCCCGTATTACCGCGGCCCGCGGCACGGTCTG
+
CCCCCGGGGGGGGGGGGGGGGGGGGGGGGGGGGGGGGGGGGGGGGGGGGGGFGGEFFGGGGGGGGGGGGGGFGGGGGGGGGGGGGGG7FFGGGGGGGGFGGGGFEGFGGGGGGDFGGGGCEFEGDGF@@E>@FGGGGGG9FFFGGGGGG>CCCCFGA@FF5CBEG:>D:DEGCEGF9BC7BFGC51?=;;888CE8*/::C:@@FC+:175CC*+:6>F:0>*+27>)*))*1.7C(**0*/>)**3*0009))**94**)0)**/09@)7;57**0(*+.(-((2(),)(-0((1.0(,(
@M03506:14:000000000-AKVR1:1:1101:4489:5384 2:N:0:46
TCGGACTACTCGGGTTTCTAATCCCGTTCGCTCCCCTGGCTTTCGCGCCTCAGCGTCAGTGTCGGCCCAGCAACCCTCCTTCGCCGCAGGTGTTCCCCTTGATATCTACGCATTTCACCGCTACACCAAGAATTCCTGTTGCCCCTTCCGCACTCTAGCCGCACAGTATCAGTTGACCTTTCTGAGTTAAGCCCGGAGATTTCACAACTTACTTGTGCTGGCCGCCTACGCGCCCTTTACTTCCCGAAAATCCGAACAACGTTTTCTCCCCCCGTATTACCGCTCCTTCTGCACCGGTGTT
+
@CC8CCFGFGFEEC,8F@FCAEF9CFECCGGDFC@EFGGGFGF,8F@:C7FF@,@CF:CF,C<8+@C+,C88<FGG,:=EFGD7FGGG7FFGE?FFGFG@FEFCF<EFGF@+=FAFFAFD:FFF,<,8F8AFFDCC,CFF9,,@=FCFFC8C=CFG95,D56+@8:EFCEE3@EF,29<D>9,,>;<:7,56,1>CC*/CFDC7B:E*,+0+42+>*++409*29):56*)27;3C1*0<9+:*0*1.*:EFF)/1C07C5)8**++*+)1)0)/2*,*+.((((((*.=:)*.,)))(-3
@M03506:14:000000000-AKVR1:1:1101:23588:5456 2:N:0:46
TCGGACTACTGGGGTATCTAATCCCGTTTGCTCCCCTGGCCTTCGTGCCTCAGCGTCAGGAACTGTCCAGAGACCCGCCTTCGCCACTGGTCTTCCTTCCGATATCTACGCATTTCACCGCTACACCAAGAATTCCGATTGCCCCTTCCGCACTCTAGCATACCAGTATCATCTGACCGTTCCGAGTTACGCCCGGACATTTCCCCGCTGACTTTCAGTGCCCCCTACGCGCCCTTTACGCCCACTAAATCCCAACACCCTTTGGTCCCCTCGTATTACCGCGTCTGCTGGCCCGTCGTCA
+
-ACCCFGGC9FGGGG;FGGDFCGCA@@FGEE@FGFDFGCFGGGFFGGGF,F@FG+B:@,,,,CEFF<CCEGFFGGCFE@F@ECEG,CFFFGGGEFFG9,B,8B:@9:FDFG7FGC,<FA+>@FE,:A7=:FFE?EC<7=?+4CEGF8@@+++@+D,=,;D,7,,6=@,=:;9,7,@@@EC+5@B@*5@D,6@B5C>1**45=,,1,/**/)2<+++++32+2*2CD))*)8*8).5.0*2/:57**363++0)9*99(1*..)2**<:*)*..***0-*+((-(-(,*)/((.(-1))(4(
@M03506:14:000000000-AKVR1:1:1101:8194:5467 2:N:0:46
TCGGACTACCGGGGTTTCTAATCCTGTTCGCTCCCCACGCTTTCGCGCCTCAGCGTCAGTACCGTTCCAGCGAGCTGCCTTCGCCATTGGTGTTCCTCCTGATATCTGCGCATTTCACCGCTACACCAGGAATTCCACTCGCCCCTTCCGGACTCAAGTCAGGCAGTATCCAGCGGCATTCATCGGTTGAGCCTATGACTTTCACGCCGGACTTACCTGACCGCCTACGCGCGCTTTACGCCCAATGATTCCGGACAACGCTAGCCCCCTCCGTATTCCCGCGCACGCTGGCCCGCCTTTC
+
CCCCCGGGGGGGGGFGGGGFGGGGGGGGGGGGGGGGGGGGGGGGGGGGGEGGGGGGGGGGGGGGGGGGGGGG:FFGGGGGGGGGF@FFFFGGGGGGGGGGGGDFGGG9FGGGGGGGFGGGGGGGGGGFGGFGGEFFGGGGGGEGGGGGGGC>CGGFGFFGGG,DGGEFGGGGFGCCEC>?ECF,>:CEC::EEFCC7AEFFCF?FFGF5C):ED?FFGBC97>EGG:F=D3EDF@*4*//8:>D**2/<?FF4)19)(>78.09CGGFCE<))//2A49E6>0(((-715(-036)))(.)
@M03506:14:000000000-AKVR1:1:1101:11428:5501 2:N:0:46
TCGGACTACAGGGGTATCTAATCCCGTTTGCTCCCCTAGCTTTCGCGCCTCAGCGTCAATACCGGTCCAGGATGCCGCCTTCGCCACCGGTGTTCCTCCAGATATCTACGCATTTCACCGCTACACCTGGAATTCCACATCCCTCTCCCGGATTCAAGCCCTCCAGTATCAGACGCAGTTCCCCGGTTAAGCCGAGGGATTTCACGTCCGACTTAGAGGGCCGCCTACGCGCCCTTTACGCCCAGTAATTCCGAACAACGCTTGCCCCCCCCGTATTACCTCTCCTGCTGGCACGGGTTTA
+
CCCCCGGGG9FGGGGGGGGGGGGGGGGGGGGGGGGGGGGGGGGGGGGGGGGGGGGGGGGGGGGGGGGGGGGGGGGGGGGGGGGGGGGGGGGGGGGGGGGGGGGGGGGGGGGGGGGGGGGGGCFGGGGFGGFDFDFGGGGGG8FGGGGFGGGDGGGGGGGFFGGGGGGGGGCGCF8EGEGGGFFGGGGGGDFFFEGGE5CG6FCFGGGF=D57=G?CDG):38D:DC;?GC5EDDBF7>?EGCDD7+<6FFGF@)*9)3>=>)59FGFFGFDBB9*2<4F?)))(.))).)5608?)).(-(
@M03506:14:000000000-AKVR1:1:1101:16465:5529 2:N:0:46
TCGGACTACTGGGGTTTCTAATCCCGTTTGCTCCCCTGGCCTTCGTGCCTCAGCGTCAGGGACTGTCCAGAGACCCGCCTTCGCCACTGGTCTTCCTTACGATATCTACGCATTTCACCGCTACACCGTAAATTCCAGTCTCCTCTCCAGTCCTCAAGCACGGCAGTATCGAATGCAGTTTCGGAGTTAAGCTCCGAGATTTCACACCCGACTTACCGCGCCGCCTCCGCCCCCTTTACGCCCAATGAATCCGAACAACGCTTGGGACCTCTGTATTACCCCGGCTGCTGGCACAGAGCTA
+
CCCCCGGGGGGGGGGGGGGGGGGGGGGGGGGGGGGGGGGGGGGGGGGGGGGGGGGGGGGGGGGGGGGGGGGGGGGGGGGGGGGGGGGGGGFGGGGGGGFGGGGGGGGGGGGGGGCGGGGG>=CEFGGGGGG+EGFGFCGF;EGGGGGGFGGGGGGGGGGGGGE8E>FB@EEFGGCDCBFGGGGGEEGCE@=DFFGEEGDGGGFEC:FEG4)?=DFCFGE=DGDED53=**):9BFF::@==CCDCE?@9+<:5>5)9(17)5.7C8*.8)09)*+<75@:(-,4(((0)023)3(*))(.)
@M03506:14:000000000-AKVR1:1:1101:6857:5535 2:N:0:46
TCGGACTACTCGGGTTTCTAATCCCGTTTGCTCCCCTAGCCTTCGTGTCTCAGTGTCAGGAACTGTCCAGAGACCCGCCTTCGCCACTGGTCTTCCTCATGATCTCTACGCATTTCACTGCTACACCATGAATTCCAGTCTCCTCTCCAGTCCTCAAGCACCGCAGTATCGAATGCAGTTTCGGAGTTAAGCCCCGAAATTCCACACCCGACTTACGGCGCCACCTACACCCCCTTCACGCCCAATGAACCCGAACAACGCTTGAGCCCCCTGTATTACCTCGCTCGCTGCCCCAGTTTTT
+
CCCCCGGGGGGGGGGGGGGGGGGGGGGGGGGDGGGGGGFFGGGGGGGGGFGGGGGGGGGGGGFGGGGGGGGFGGGGGGGGDGFEGGGFCGGGGGGGGGGEGFGGGGGGGGGGGGGGGGFGGFGGGGGFGFGGEFFGGFFGFGGGGFGFB>EGGGGCCFFGGGEECEGCDFEF?DGGDF@ACEGE+@C8=3C9,@::E+@:@+73@<CGED*@:;;<D49?5C4*/866,*)28>>C(*;*;CD3/7A+++3).8959(/*7)7*9++.;))..*+3+.9<44<(((,0(703)-(*)*.-(
@M03506:14:000000000-AKVR1:1:1101:21473:5546 2:N:0:46
TCGGACTACAAGGGTATCTAATCCTGTTTGCTCCCCACGCTTTCGCTCCTCAGCGTCAATTACGGGCCAGATAGCCGCCTTCGCCACCGGTGTTCTTCCCAATATCTACGAATTTCACCTCTACTCTGGGTATTCCACTATCCTCTTCCGCATTCCAGCTCATCAGTATCAAGCGCACCCCCCAGGTTGAGCCCGGGACTTCCACGCCTGACTTGATAAGCCGCCTACGCGCCCTTTACGCCCCCACCTTCCGGTTAACCCTTGCCCCCCACGTTGTACCGCCGCCTCTGCCCCCTCTTTT
+
CCCCC@FGGGGFGGFGGGGGGGGFGGGFGGGGG@FG8FGGGGGGGG,FGCCFGGGGGDE,FEG<F@EGGFFFEF,C@EEGGGGGGGGGGCGGGGGACFGGGGGGFG?FGG@,<=?5,AF,A,,9,:C=<F,AEF;FAFFGCEGGG9,7,8>+=+6,@D,3D,7E,3>,=D;,DF+@8+48EECB*>@9C,>EG5:8:**0>+,,>*?*,**;<++++3+3*6)*:C:;53:=D<5*,*8*81)1)**.26@4)7/)*)007..**800*))0)1***)0+,3((-((049),>((1.).).
@M03506:14:000000000-AKVR1:1:1101:16648:5546 2:N:0:46
TCGGACTACTCGGGTTTCTAATCCTGTTTGCTCCCCACGCTTTCGCACCTCAGCGTCAGTATAGGGCCAGTGAGCCGCCTTCGCCACTGGTGTTCTTGCGAATATCTACGAATTTCACCTCTACACTCGCAGTTCCACTCACCTCTCCCGAACTCGAAGCTTGCCAGTATCGAAGGCAGTTCTGGAGTTGAGCTCCAGGATTTCACCCCCGACTTAACAAGCCGCCTACGTGCGCTTTACGCCCAGTGATTCCGAGCAACGCTAGCCCCCTTCGTATTCCCGCGGCTGCCGGCACGCACTT
+
CCCCCGGGGGGGGGGGGGGGGGGGGGGGGGGGGGGGGGGGGGGGGGGGGGGGGGGGGGGGGGGGGGGGGGGGGGGGGGGGGGGGGGGGGGGGGGGGGGGGCGGFGGGGGGGGCDFGGGG<FFGGGGCFDGDGGGGGGFFGCGGCF?DGGGGGEDFEG?>CDGCGGGGFCGGCG,BB687,EFF9DFGGGGGFCEEGGF6:>>CF:?<;CDD5CDG7@F+?FGFECDE36/=0>;>C;F+>A:C<*1+13A:8797)7(9EEDB7CFGFGB)575*;@2*<8(-(((-.1)(4),1C::(()
@M03506:14:000000000-AKVR1:1:1101:7813:5588 2:N:0:46
TCGGACTACCGGGGTATCTAATCCTGTTTGCTCCCCACGCTTTCGCGCCTCAGCGTCAGTCTCGGTCCAGAGAGCCGCCTTCGCCACCGGTGTTCTTCCCAATATCTACGAATTTCACCTCTACACTGGGAATTCCACTCTCCTCTCCCGAACTCTAGCATACCAGTCCCAGACGCACCTCCCAGGTTAAGCCCGGGGCTTTCACGCCTGACTTGGTCCGCCGCCTGCGCGCCCTTTACGCCCAGTAAATCCGCACCACGCCCGCCCCCTTCGTATTACCGCTGCTGCTGGCCCGAAGTTC
+
CCCCCGGGGGGGGGGGGGGGGGGGGGGGGGGGGGGGGGGGGGGGGGGGGGGGGGGGGGGGGGGGGGGGGGGGGGGGGGGGGGGGGGGGGGGGGGGGGGGGGGGGFFGGFGGFGFGGGGGGGGGGGGGGGGFFGGGGDFFGGGGGGGGGGGGGGGGGGFGGGGGGGGGGGGCF8FGGCCEGFGC>FGGGGFDGFGGEEGGGGGFCGGGCCC*>C>FCCFFEDGGGGGFF59@EC@BF?*01A>C3D60=<+293))7),**))87DGGFGEGFF<*2<)=F00-46,)*.)24)(3/<>1:.
@M03506:14:000000000-AKVR1:1:1101:20188:5590 2:N:0:46
TCGGACTACAAGGGTTTCTAATCCCGTTTGCTCCCCTGGCCTTCGTGCCTCAGTGTCAGGAACTGTCCAGAGACCCGCCTTCGCCACTGGTCTTCCTCATGATCTCTACGCATTTCACTGCTACACCATGAATTCCAGTCTCCTCTCCAGTCCTCAAGCACCGCAGTATCGAATGCAGTTTCGGAGTTAAGCTCCGAAATTTCACACCCGACTTACGGCGCCACCTACGCACCCTTTACGCCCAATGAAACCGAAAAACGCTAGGGACCTCTGTATTACCGCGGCTGCTGGCACAGAGCTA
+
CCCCCGGGGGGGGGGGGGGGGGGGGGGGGGGGGGGGGGGGGGGGGGGGGGGGGGGGGGGGGGGGGGGGGGFGGGGGGGGGGGGGGGGGGGGGGGFGGGDGGCAFGGGGGGGGDGGGFGGGGGGGFGGDFGDFGGGGAFC?;FGGGDFD;EFGEFGGGGG8DFEGEEC;EC++==,,9E9DBF86@CE=EFDG,68+@CCGD+;,DC?>13*9C*,<C*/1?C):DCAFED)CG389)+1*/=35D6@6++5.))))).9=:5))958>E>G*<2+<C4BF601(-(45)),1.<044)(--
@M03506:14:000000000-AKVR1:1:1101:23610:5599 2:N:0:46
TCGGACTACTGGGGTTTCTAATCCTGTTTGCTCCCCTAGCTTTCGTTCCTCAGCGTCAGTTGCGGTCCAGCGAGCCGCCTTCGCCACGGGTGTTCCTGCAGATATCTACGCATTTCACCGCTACACCTGCAATTCCACTCGCCTCTCCCGCACTCCAGCACGGCAGTTTCCAAAGCAGCCTCTGATTTAAGCCCAGAGCTCTCACTTCCGACTTACCGCACCGCCTACGAACCCTTTACGCCCAGTAATTCCGAGCAACGCTGGCCCCCTCCGCCTTACCGCGGCGGCTCGCACGTAGTTT
+
@CCCCGCF@FGGGDCFGGGGGFF<FFGGGGGGFFDGGDFGGCEGGGGGFGEFGCFGGGEGGAFDDGEBFGGGGGCGGGGGGGGGG:CFDDGEGEGGFGCGFG9FFG,?EEGGCGGGGGE7FF@FFFF:,FB?F,A?<FCCFGE7>DFGFG8=E+,@>DGF8E>EGG:CAA,73@6D78C,>67DC,>:;;99,46/;6,4,+4,5,14:DGGC*+C4<5=D7)>C*;<**)197)0):=;**)1*3<80+<@)7))1.**).097@C:87*))**2/4)<(71(((-)()-304(9)04.)
@M03506:14:000000000-AKVR1:1:1101:8462:5603 2:N:0:46
TCGGACTACTGGGGTTTCTAATCCCGTTTGCTCCCCTGGCCTTCGTGCCTCAGTGTCAGGAACTGTCCAGAGACCCGCCTTCGCCACTGGTCTTCCTCATGATCTCTACGCATTTCACTGCTACACCATGAATTCCAGTCTCCTCTCCAGTCCTCAAGCACCGCAGTATCGAATGCAGTTTCGGAGTTAAGCCCCGAGATTTCACACCCGACTTACCGCGCCGCCTACGCACCCTTTACGCCCAATGCAGCCGACCAACCCTTGCGACCCCTGTCTTACCGCGGCTGCTGGCCCAGAGCTT
+
CCCCCGGGGGGGGGGGGGGGGGGGGGGGGGGGGGGGGGGGGGGGGGGGGGGGGGGGGGGGGGGGGGGGGGGGGGEGGGFFCGFGGCFGG8FGEFGFGGF?B,@FFGGGGGGGEGCFCFFGGGGGGGGGGGGGGGFGGFGGFFGGGGGGGCFGGGGADFFGFCEEEGEG88EDE8>EGGGFFGG++@C@=ADF,;CC618EC@FFGGG5CDD>7D?FGDB?):9=818;*<)55>AC;@F58::<3CG)++0)).)/)(*1).)**2*0*)/.)2+006=C:02((((.)/((0-(*.0()(
@M03506:14:000000000-AKVR1:1:1101:12568:5613 2:N:0:46
TCGGACTACCCGGGTATCTAATCCTGTTTGCTCCCCACGCTTTCGTGCCTCAGCGTCAGTATCGGGCCAGTGAGCCGCCTTCGCCACTGGTGTTCTTGCGAATATCTACGAATTTCACCTCTACACTCGCAGTTCCACTCACCTCTCCCGAACTCAAGATCCTCAGTATCAAAGGCAGTTCTGGAGTTGACCCCCAGGATTTTACCCCCGACTTAAAGACCCGCCTACGCACCCTTTCCGCCCAGTCATTCCGACCACCCCAGCCCCCCTTCGGTTTCACGCCCCTGCCTCCCACAACTTT
+
CCCCCGDGFGGGGGFEGGGA,FFFGGGGGFFAFFGGGGGGEEGGGGFGGAEAFFEGBEGFFGGGCGDGEGGGGGGGGGGD7ECFG@FFFGGGFGFGGDG:7FEDFFFFGCCFGGFCEFFFEFGEFEDFCFC=:5=<,788,3@E?EFFGEE=EFFGG9@,E9E=9,,,@F;FC96D6893@3,;,,51<;9B,@EG**1,<*,,2<E7*)/7*1BC7@FE7D558<55*))=5=)53+**;=C7<<+0+329)))17(*/7))**1/5:)*7)**2*-/342((,-()(*)(.(.9)7.4)
@M03506:14:000000000-AKVR1:1:1101:18758:5637 2:N:0:46
TCGGACTACCCGGGTTTCTAATCCCGTTTGCTCCCCTGGCCTTCGTGCCTCAGTGTCAGGAACTGTCCAGAGACCCGCCTTCGCCACTGGTCTTCCTTACGATCTCTACGCATTTCACTGCTACACCGTAAATTCCAGTCTCCTCTCCAGTCCTCAAGCACCGCAGTATCGAATGCAGTTTCGGAGTTAAGCCCCGAGATTTCACACCCGACTTACGACGCCACCTACCCCCCCTTTACCCCCAATCACCCCGAACAAGGCTTCAGACCTCGTGATTACCCCGGCCGCCGCGCGACGCGTT
+
CCCCCGGGGGGGGGGGGGGGGGGGFEGGGGGFGGEFGGGGGGGGGGGGGGGGGGGGGGGGFGGFFGGGGFGGGGGGGDGGGGGGGGGGGGFGGGGGGG9FGFGFGGGGGGGGGGGGGGGCGGGGGGGGGGGFGGGGGFFGGGFGF,>B9=,@D;DF,,>DFG+@CEGC:F>DGGGGGGGGAFECGGGGCE,@FCC>*9*47BFDC7,=CG>DG>,,7CB55:CC7CAA**)1:)0>3**:<*))5**/+**77;<)7(**7))97++08/*)09+2<)1<02(-(((0()(()(-)0)(-(
@M03506:14:000000000-AKVR1:1:1101:7424:5638 2:N:0:46
TCGGACTACTCGGGTATCTAATCCTGTTTGCTCCCCACGCTTTCGTGCCTCAGCGTCAGTAACGGGCCAGTGAGCCGCCTTCGCCACTGGTGTTCTTGCGAATATCTACGAATTTCACCTCTACACTCGCAGTTCCACTCACCTCTCCCGTACTCAAGATCCTCAGTATCCAAGGCAGTTCTGGAGGTGAGCTCCAGGCTTTCACCCCTGACTTAAAGCCCCGCCTACGCACCCTTTACGCCCAGTGATTCCCAGCCACGCTAGCCCCCTTCGTATTACCGCGGCTGCTGGCCCGATGTTT
+
CCCCCGGGGGGGGGGGGGGGGGGGGGGGGGGGGGGGFGGGGGGGGGGGGGGGGGGGGGGGGGGGGGGGDGGGGGGGGGGGGGGGGEDGGGGGGEGGGGGGDGGCGGCGFG>FGGGGGGG@CFGGGGA8DFGGGGFFGG9FFGGGG9DFGGGCEGGGGG9@9@3E8DDGGG,C<CCGFGG;EA,9@E+@DE@F9EGFF?*,D7;,>9>C59?FCF99CFF6CC):C7>FCG)/:;2;3:F**7C9*+5=F9@4/6*7*,9*<@53>FEDG3950*00<4FG?6(39((.,0(401(5).())
@M03506:14:000000000-AKVR1:1:1101:21915:5652 2:N:0:46
TCGGACTATTGGTGCTTCTAATCCTGTTTGCTCCCGTAGCTTTCGCTCGTCAGCGTCAGTAGTGTTCCAGTGCGCCGCTTTCGTCACAGGTGTTTCCCCCGATATCTACGCATTTGACCGCTACACCGGGATTTCCGGGCCCCTCTCCCACCCTCCAGGACTTCAGTTTCGCTGTGCGGCTGTGTGTTGAGCTCCGCGGTTTCAAAGGCTGCTTACCTTGCCGCATCCGCGACCTCTGCGCCCGTCTTTTTACTACAACGTCTGCCCCCTGGTATTTACCCTGTGTGCCCTCACCGAGATT
+
-@CC@:FF@-6E,66CFGEF6<,;<9;66,,6C8F+,+8@FGE<,,,;++,6@<@FB,,C,CF86C,,6EE,,+6@:FC6C,@,,CBF<FG8,,,,,6,+@CF7+,C9A+84@CF,:C,@+6=+,,?B7++86,3?++8@+@+++666,,44BFGDF,,5*463D7E;E:>****,,61*C*4<,6=6,2<EC,,**/*23:++++40***2<7+5;11+**)/)*7)**7*)0)*)0***1)))*2.+0+)**::2)**0))*008>8)5)/*+0+)1+()().-.*))(,8((*))(()
@M03506:14:000000000-AKVR1:1:1101:12466:5674 2:N:0:46
TCGGACTACTGGGGTTTCTAATCCTGTTTGCTCCCCACGCTTTCGCGTCTCAGCGTCAGTCACGTCCCAGAGTGCTGCCTTCGCCATTGGTGTTCCTCCTGATATCTGCGCATTTCACCGCTACACCAGGAATTCCACACTCCTCTTCCGGACTCGAGCTCGACAGTATCCACCGGCATCCCAGGGTTGAGCCCTGGACTTTCACAGCAGACTTATCGAGCCGCCTACACGCGCGTTACGCCCAATGATTCCGGACAACGCTTGCCCCCTCCGTATTACCGCGGCTGCTGGCCCGTAGTTT
+
CCCCCGGGGGGGGGGGGGGGGGGGGGGGGGGGGGGGGGGGGGGGGGGGGGGGGGGGGGGGGGGGGGDGGGGGGGGGFGGGGGGGGGGGGGGGGGGGGGGGGGGGGGGGGGGGGGFGGGGGGGGGGGGFGGGGGFGGGGGGFCEFGGGGGGGGEEGGEGGEGGDGEGGGFGGGGGGGGGGGGGGGGGGGGFFFGGGGG>FCCFGCFCFGGGFGGG7EGF3=D5DD<CBA7F3=CB)/,1<=E/>><G+=+<E=?5<75(1:.)7*9CF:E5*<3D:8:<=F01(,((()./31)(()).())
@M03506:14:000000000-AKVR1:1:1101:21961:5682 2:N:0:46
TCGGACTACCCGGGTATCTAATCCCGTTCGCTCCCCTGGCTTTCGCGCATCAGCGTCAGTATCGGCCCAGTAGCCCGCCTTCGCCTCAGGTGTTCCTCCCGATATCTACGCATTTCACCGCTACACCGGGAATTCCAGCTACCTCTTCCGTACTCTAGCTTGCCAGTATCGGCCGACTTTCCGGGGTTGAGCCCCGGGCTTTCACAGCCGACTTAACAGGCCACCTACGCGCCCTTTACGCCCAATAATCCCGAACAACGCTCGCCACCTACGTATTACCCCGGCCGCCGGCCCGCACTCA
+
CCCCCGGGGGGGGGEEGGGGGGGGGGGGGGGGGGGGGGGGGGGGGGGGGGGGGGGGGGGGFGGGGGGGGGGGGGGGGGGGGGGGGGGGGGGGGGGGGGFGGGGGGGGGGGGGGGCGFGGGGGGGGGGCGDGDFGDFGFFGGGGGGGGGGGGGGGFEFCCFA?FDDGG9<DE@E8:>>5ACGGD>EEGGGFEGFGEGGDEGF6;>F:CFFDD3=5E7>F=FDGGGFD4619@C3>D*)*/8;=C5<*+13+<<)07DC04/<B5D3**8/)*/70+<+-9+(,(37(4>()((.3()0)-((
@M03506:14:000000000-AKVR1:1:1101:15727:5707 2:N:0:46
TCGGACTACTGGGGTATCTAATCCTGTTTGCTCCCCTAGCTTTCGCGCCTCAGCGACAGTTATGGTCCAGTGCGCCGCTTTCGCCACAGGTGTTCCTCCCGATATCTACGCATTTCACCGCTACACCGGGAATTCCACGCACCTCTCCCATACTCCAGCACGGCAGTTTCGCCTGCAGCCTCCCAGTTGAGCCGGGAGATTTCACCGGTGCCTTACCGCGCCGCCTACGCGCCCTTTACGCCCAATAATTCCAAACAACGCTCGCACCCCCTGTATTACCGCGGCTGCAGGCACAGAGTTA
+
CCCCCGGGGGFGGGGGGGGGGGGGGGGGGGGGGGGGGGGGGGGGGGGGGCFGGGGGGGGGGGGGGGGGGGGGGGGGGGGGGGGGGGGGFGGGGGFGFGGGGGGDEGGFGFGGGGFGGGGGGGGGGGG7FDGGGGFGGGGG7EGC86DEFGG6C:EFGFD6FGEGEGGGGF@FGEFFDF,12D>EFBFC;C8,::EEGEDGCFGFF7=5CC);+C9@<CD5DG55CC:@ED)*9@BF>7@58:CDGCG*ACF4**2C5:D*5)5CD*:7E)>7:D9<<4@E00146((7().75,3D)0)6.
@M03506:14:000000000-AKVR1:1:1101:13066:5754 2:N:0:46
TCGGACTACCGGGGTTTCTAATCCTGTTTGCTCCCCTCGCTTTCGTGCCTCAGCGTCAGTATCTGCCCAGCAACCCGCCTTCGCCGCCGGTGTTCCTCTTGGTCTCTACGCATTCCACCGCTACACCCGGAATTCCATCTGCCCCTACAGCACTCTAGCGCCGCAGTATCGATGGACGTTTCCGGGTTAAGCGCCGAGATTTCACAGCCGACTTGCCGCGCCCCCCTAGCCGCCTTTACCCCCCGTGATACCCGAAACACCCCGCCCCCCCCCCCTTCCCCCCGCTGCCTGCCTGCACTTT
+
CCCCCGGGGC:FFGGGGGGGFGGGGGGGGGGGGGGG<CFGG<FFG<,CFGGGGCFGGCFC,,C,,CEGGGGG,9EGGGGGGGGGE7F+CFCGEFG,CFA,E,C,EDGFGGGGGG,CFGGGGEGGGGG7+@B:@FGGC<,DFFG8EFCFBB8,@,@>EDG+B@>ECG:EGGD*,,6,=***4>94**4C*?2<*3*38:*=+;F+>+0//73C=CEG4<5CDDD*>7))*2)*13)/8*/++:5)):1)*++9)0>)1(**))))12:B:8C:.)**2()72(49(,-7:*51)))*)))))
@M03506:14:000000000-AKVR1:1:1101:11603:5762 2:N:0:46
TCGGACTACCGGGGTTTCTAATCCTGTTTGCTCCCCTAGCTTTCGCGCCTCAGCGTCAGTTGTGGTCCAGTGCGCCGCTTTCGCCACAGGTGTTCCTCCCGATATCTACGCATTTCACCGCTACACCGGGAATTCCACGCACCTCTCCCACACTCAAGCACGGCAGTTTCGCCTGCAGGCTCCGAGTTAAGCCCGGAGATTTCGCAGGTGACTTACCGCCTCGCCTACGCGCCCTTTACGCCCACTAATTCCGAACAACCTTTGCCCCCCCCGCATTACTCCGGCCGCTGGCCCGCAGTTG
+
CCCCCGGGGGGGGGGGGGGGGGGGGGGGGGGGGGGGGGGGGGGGGGGGGGGFGGGGGGGGGGGGGGGGGGGFGDGGGGGGGGGGGGGGGGGGGGGGFGFGG@GGGGGCGGGFGDGGGGGGGF@FGGGEGEF>DGGGGGGGGGG?CFFGGGGCE7DFGFGFGGGG>EFGGGGGGGGGGFGGEGGG=EE*>+<;FF:8*CGCA;A*/*75*9>CCG9FGDF***//C>)75D3=C>B4378*;E)>*2<)<2<607D9)47*)*1**22<GE177)*284F+6((40((74)(3)(,))0--)
@M03506:14:000000000-AKVR1:1:1101:24685:5775 2:N:0:46
TCGGACTACCCGGGTTTCTAATCCCGCTCGCTCCCCTGGCTTTCGCGCATCAGCGTCAGTGTCGGCCCAGCAACCCGCCTTCGCCGCAGGTGTTCCTCTTGATATCTACGCATTTCACCGCTACACCAAGACTTCCAGTTGCCCCTTCCGCACTCTAGCCGCACAGTTTCAGTTGACCTTTCCGAGTTAAGCTCTGATATTTCACAACTGCATTGTGCTCTCCACCTTCGAGCCCGTTCAGCCCTGTAATCCTGAAAACCGTTTGCTCCCCACCTCTTACCGCTCCCCCTGCCCGCTGGTT
+
9C-6BCEFDEEGCGG@FCFFGGGGGGG7F@FFGD,CFGFCF<EFCGGFEEFGFFC,C@CCCFF,@BCGC=DEFGGGFCE7FC,=C+=+>FECF7F<DFG,AF9FGFFEEFEGGGG9<,C3FG>=<CFFG8D,,:=FA=FD99DDFE,3@87+@@:@,553*93CE6225>9,5,?,9>92>C:*:*=CF,,,,>,,,,11AFC97<65C6**4+<EC76++**+2;.)2*0*2)0)-*)+++*12*<9+++/**2**.**).)**+29C.C.)**/2)0?((3,--()()(,)(()))-,4
@M03506:14:000000000-AKVR1:1:1101:21592:5784 2:N:0:46
TCGGACTACCGGGGTTTCTAATCCCGCTTGCTCCCCTGACCTTCGTGCCTCAGCGTCAGGAACTGTCCAGAGACCCGCCTTCGCCACTGGTCTTCCTTACGATATCTACGCATTTCACCGCTACACCGTAAATTCCAGTCTCCTCTCCAGTCCTCAAGCACGGCAGTATCGAATGCCGTTTCGGAGTTAAGCTCCGAGATTTCACACCCGACTTACCGCGCCGCCTACGCACCCTTTACGCACAAGGAATCCGAACAACGCCTCAGCCCCCTTTATTCCCGCGGCCGCTGGCACAGCATTA
+
CCCCCGGGGGGGGGGGGGGGGGGGGGGGGGGFGGGGGGGGGGGGGGDGGFGGGGGGGDGCCFFGGG,CFFGGGGGFEGGGGGFDGGGGGFGFGF?FFGGGGGGGGGFGGFG+8FFFFGGG>:=FDEGGFG7<FAEEFGFGCAEF?ADFDFD,@,,7D,,3@E6+@8>;;A8@FF:,,5@>CC@CEBEFC,?;DCF5EG*=E+515BF5?D<CGDGGD3558DGGGD37:D)193558>?5;/97***)22<).7*9C(**<><*98+8C0)))7+3+)*923(,,,,)47(8.5(*)))))
@M03506:14:000000000-AKVR1:1:1101:24146:5790 2:N:0:46
TCGGACTACTGGGGTTTCTAATCCCGTTTGCTCCCCTGGCTTTCGCTCCTCAGCGTCAGTGTCGGTCCAGGATGCCGCCTTCGCCACCGGTGTTTCTCCAGATATCTACGCCTTTCACCGCTACACCTGGAATTCCGCATCCCTCTCCCGACCTCCAGCCATCCCGTATCAGACGCAGTTCCCCGGTTAAGCCGCAGGCTTTCACACCGGCCTCATCTAGCCACCTACGCTCGCCTTACGCCCGGTCATTCCCGGCAACGCTTTCCCCCTCCGTCCTTCCCCGGCCTCCTCCCACCGGTTC
+
<AACCEGFE@CEFGCFE@FEFFFGGDFGG;;CECGGD8CFEGGG7C@C:,CFDFC:C::@CFG,++6C<DFEG8CF7:F@CE<7F,B?:C>@FF,CBFF<EFG95??9?CFEECGF,AF7C:@F<EFGG8,<F8,C=C@FBFGGC8DF8+B8C+3,663+3,@D65,@@,37@FGDC*1@EGC,1*4@*<;C>*1:C**=*70+++3=53)275E>778FF7CEFD6<*).2)))186628:))1/20+++=*))9593*)))*0++.?./)0***1)1*(41(((()()((0(,*).(((
@M03506:14:000000000-AKVR1:1:1101:20721:5803 2:N:0:46
TCGGACTACCCGGGTTTCTAATCCTGTTTGCTCCCCTAGCTTTCGTTCCTCAGCGTCAGTTGTGGTCCAGCGCGCCGCTTTCGCCACGGGTGTTCCTGCAGATATCTACGCATTTCACCGCTACACCTGCAATTCCACGCGCCTCTCCCACACTCAAGCACAGCAGTTTTGGAAGCAGCCTCTGGGCTGAGCCCAGAGATTTCACTCCCCACTTGCCCCACCGCCTACGCACCCTTTACACCCAGTAATTCCCAACACCGCTGGCCCCCTCCGCCTTACCTCGCCCGCTGGCCCGCACGTT
+
CCCCCGGGGGGGGGGGGGGGGGGGGGGGGGGGGGGGGGGGGGGGGGGGGGGGGGGGGGGGGFGGGGGGGGGGGGGGGGGGGGGGGGGGGGGGGGGGGGGGGGGGGGGGGGGGGGFGGGGGGGGGGGGGGGGGGGGGGGGGGGGGGECEFEGEG??68FGGGGGGGFFGGGFGGCFGGGGGCFGGCCFFG,>E?CC@FGCF;BF,=4AE5*;7;FC7C*=ECD35C*5AC)75<BFG)76:@?D54++1<+<7***9C(1/570)/:8;E)9)0**/*)0<6<2(7(,>B)-()-().)(.(
@M03506:14:000000000-AKVR1:1:1101:11764:5803 2:N:0:46
TCGGACTACTGGGGTATCTAATCCCGTTTGCTCCCCTGGCCTTCGTGCCTCGGCGTCAGGAACTGTCCAGAGACCCGCCTTCGCCACTGGTCTTCCTTACGATATCTACGCATTTCACCGCTACACCGTAAATTCCAGTCTCCTCTCCAGTCCTCAAGCACGGCAGTATCGAATGCAGTTTCGGAGTTAAGCTCCGAGATTTCACACCCGACTTCCCGCGCCGCCTACGCACCCTTTACGCCCCATGCAACCGAACAATCACCGGGACCTCTTCTCTTCCGCGGGCGGTCGCCCCGGGCTT
+
CCCCCGDGGGGGCFGCGGGGGGFCAFGGGCFFAF@FFFDGGGGGGGGGGGGGCG@FFCFG8EFDFEFFGGGE@FGGDGGFGGGGGEFGGGGGGGEEFGDEC@ECFGFFCFEEGFGGFG9CGGGGGGGGFE7@EEG,5<FGFFECDFEFFGGGFFFG?FGFEGCGGDGD,DEFFGGEGGGCAEEEE>EEA9DFGF6?**1=D@:,>CF*=?<G=D,>45)25CDGGG);=<3C/7>C?CF8*>>)>6260+<55))19:*+)))1>CC)/)2*/*++<)/+((((((()-.(,.1(/))(,(
@M03506:14:000000000-AKVR1:1:1101:21277:5803 2:N:0:46
TCGGACTACCAGGGTTTCTAATCCCGTTCGCTCCCCATGCTGTCGTGTATGAGCGGCAGTTGCGAGCCAGGGCGCCGCCTTCGCCTCTGGGGTTCCTCCGGATCTCTACGCATTCCACCACTACACCCGGCATTCCACGCCCCTCGTTCGCACTCAAGACGGTCAGTCTGGCATAACCTCCCCTCGTTGAGCCAGGAGATTTCATCACACCCTTGACAGCCCGCCCTCACACCCTTTACGCCCCTGCAACACGGAAAACCCTTCCCACCTCCGCTTTACCCGTGCTCCCACTCCGTATTAA
+
C@<<CCBEFCFGGC,-BCEFFEFC<BEGFC:C<6D@6;,C,,;C6C,C66,CF,@+6@@CC<EC6@++:C,@76:>>C=?:AF7FBFG8FFEG@,EFDFF@:++7AE,8BFFF+,:EDG==D,A8=,@FF++3==@,9@F7C@DE+3*4**5>9:,,,6<BE>;C,?41;6,=,22,?:C5:C6**3:C@C+?C*8***;>:99C7+<?F39*78F7**:C*9ED1)7*10<*)070768*//)***0<+*))0917:C*)))*20+)/)*)01*:;6*+,(((-(6)(),,).(1))())
@M03506:14:000000000-AKVR1:1:1101:19062:5805 2:N:0:46
TCGGACTATCCGGGTACCTAATCCTGTTTGCCCCCCTACTTTTCGTCCCCCACCGTCAGTTTTGTTCAAGCGCCCCGCTTTCGCCCCGGTTGTTCCTCCAGATATCTCCCCATTTCACCCCCCACCTGGCATTTCCACCCCCTCCCCCACCCCTCAAGCCCGGACGTTTGGGCGCAAGCTCCGGGGTCGACCCCAGGATTTCCCCTCCAACTTTCCCCCCCCGCCTACGCACCCTTCACACCAACCAATCCCAACAAACCTTGGCCCCCCCCCTCTTACCGCGGTGGCTGGCCGGCCTTCC
+
-8C,6++--C;CC@F796,C6,C,,6EF96<,CFG7+,,,<E6C+;,B66+++8@6B,@C,,<E,,C,,,,8+6@+6+@F,5,B4,=CE4++89C5,,B,,,,5,:5,,,4,:F,A,C,,4+8++@,,8,=,C,E,,368+@++33@C+3*33*5D6,4******4;F6***,*****=+5>C8C*=**/*:C8/*8*+<<0++*0:5***9+*+0**)*57CE:*00*)):C)7C?*9+AE**12/.7CF6)0**/.5*)1**2CFE=5)..)/*+.90(32((-(7,),(7(-))))5(
@M03506:14:000000000-AKVR1:1:1101:6335:5817 2:N:0:46
TCGGACTACTGGGGTATCTAATCCCGTTTGCTCCCCTGGCCTTCGTGCCTCAGCGTCAGGAACTGTCCAGAGACCCGCCTTCGCCACTGGTCTTCCTTACGATATCTACGCATTTCACCGCTACACCGTAAATTCCAGTCTCCTCTCCAGTCCTCAAGCACGGCAGTATCGAATGCAGTTTCGGAGTTAAGCCCCGAGATTTCCCACCCGACTTACCGCGCCGCCTACGCACCCTTTACGCCCAATGCATCCGAACAACGCTTGAGACCTCTGTACTACCGCGGCCGCTTGCCCACGTGTT
+
CCCCCGGGGGGFGGGGGGGGGGGGGGGGGGGGGGGGGGGGGGGGGGGGGGGGGGGGGGGGEGGGGGGGGGGGGGGGGGGGGGGGGEGGGGGGGGGGGGGGGGGGGGGGGGGEDGGGFGGGGGECFGGGFGGFGFGGGGGGBEFGGGGGGGGGGGGFGDG?B8CE=CFGFEEGDFGGG9EFFGGGGGEGF9DGGGGG5EEGGFGGGGGGEGGGEG9FF7B7CGGGD18F=<3:DB>G):=*CC<<5=C)9:C?B)9C)0CCD>:C*3;@C)29?C9+369E61,(3((.(),(/))/))(.(
@M03506:14:000000000-AKVR1:1:1101:3891:5819 2:N:0:46
TCGGACTACCGGGGTTTCTAATCCTGTTCGCTACCCACGCTTTCGCTCCTCAGCGTCAGTTCCGGCCCAGAGTGCCGCCTTCGCTACGGGTGTTCCTCCTGATCTCTGCGCATTTCACCGCTACACCAGGAATTCCACACCCCTCTACCGGACTCTAGTCACGACCGTATCGAATGCCCCCTCCACGTTAAGCGTTGAGATTTCACATCCGACTTATCGAACCGCCTACTGTCCCTTTACGCCCAATAAATCCGGCCCACGCTCCCCCCCTCCCCATAACCGCCGTCCCTGGCCACTAATT
+
CCCCCGGGGGGGDECGGGGGGGGGGGGGGGGGDGFGGGCGGGGGGGCF:EGGDGGGGGGGFGG7@CFGGDFGGFGGCGFFGGGGGDG7FGCFBFCFFGGGGFAEF<,AF7EGDFCGGGFEG@CC?FGCGD7,A3>FFGGG+>BFEGFFCE7CEGG9B75=,<B5@58CC>F*D:469,,;CEGE=F5=88:+>=E5?=+*3C97;<+:C5*/58:+*2)/*/7*/95)20*32)00-78025)>D*:<+++1)))9)(1:)0)*/AC:C>)))***2(*<((-((-4)(*)().(*)/().
@M03506:14:000000000-AKVR1:1:1101:17855:5826 2:N:0:46
TCGGACTACAAGGGTTTCTAATCCCGTTCGCTCCCCACGCTTTCGTGCCTTAGTGTCAAGAACAAGCCAGTACCCTGCCTACGCCATCGGTGCTCCTCCCAATATCTACGGATTTCACTCCTACACTGAGAATTCCAGGTACCTCTCTTGTCTTCTAGCTGAGCAGTTTTGGTAATGGGTGTATGGTTGAGCCACACGATTTCACTACTAACTTACCCTGCCACCTACGCAACTCTTTACGCCCAGTACTCCCGGATAACGCTTGGCCCCTACTTATGCCCGCGGCTGCTGCCACGTCGTT
+
CCCCCGGGGGGGGGGGGGGGGGGGGGGGGGGFGGGGGGGGGGGGGGGGGGGGGGGGGGGGGGGGGGGGGGGGGGGGGGGGGGGGGGGGGGGCFGGGGGGGGGGGGGFGGGGGGEGGGGGCFGGGGGFG<FAAECGGGGFGFFGGGFGCAAEFGFFGDGGG9FGFGG6ECDFDGGDAEFFGEGGGFGGGG8FGGCC,ACECD?GFGFFFGGDGGGEGC>AF9C7CFGFAEGB*56?C4FFGGEGGG,5:+?+)85))2(2CBB>3*3+;CDC)7*0+06*+((32-,(.49?)<:<55.,,(
@M03506:14:000000000-AKVR1:1:1101:6146:5836 2:N:0:46
TCGGACTACTGGGGTTTCTAATCCTGTTTGCTCCCCTAGCTTTCGTGCCTCAGTGTCAGGTGTTGTCCAGGGACTCGCCTTCGCCACTGGTGTTCCTCTCGATATCTACGCATTTCACTGCTACACCGAGAATTCCAGTCCCCCCTCCAAACCTCAAGTAGGATAGTATTCAATGCAGTTTCCGAGTTAAGCTCGGAGAGTTCACATCGAACTTACCCTGCCACCTACGCAACCTTCACGCCCCGTGAATCCGAACAAGCCTTGGGACACCTGTATTAGCACCGCTGCCTGCACAGATTTT
+
9CCCCEGGFGGGGGGGFG9@EFDFFGGDEGFGGGGGGFGGGFFFGCF7FGGGGGGGGGGGGGFDGEFGGFDFFGEFGGGGGGGGGGGGGGGGEGGGGGGFG8EGGGGGGGECFCEFGGGGGFFFGGGG7FFEADFFGECECGD@EBCE8FG8F8=8DEG8>9EADFDEG8AEF8EGADDA;=EEGGG+3,==,5B>E*:*5;<A,,@FE90?,8A7CC*,;7;9CC))4:)*/66D(;=5/*:))**.:+165:9DC?**79*>DFE)*)*))*3+<6/2)-,(4((0(*-().-*)*.).
@M03506:14:000000000-AKVR1:1:1101:19041:5838 2:N:0:46
TCGGACTACTCGGGTTTCTAATCCTGTTTGCTCCCCACGCTTTCGTGTCTCAGCGTCAGTTGCTGTCCAGATAGCCGTCTACACCGCCGGTGTTCCTCCTGATATCTCCGCATTTCACCGCTACACCAGGAATTCCGCTATCCTCTCCAGCACTCAAGCCTTGCAGTTTTCGGCGCACCCTCCCAGTTAAGCCGGGAGATTTCACACCACACTTACAGAACCGCCTACACACACTTTACGCCCAGTAATGCCGAACAACTCTTGCTCCCTACGTACTACCGCGCCTGCTGGCCCGTAGTTA
+
@CCCCF@FEGGGGGGGGGGG9CEGFFGGGGGCFFFGGGGGGGGGGGGGGGG,CFGGGGGEFFCFFFFFFGFGGGGFGGGGGGGGGGGGGGGGGGGCF<EFGCFFFFG,C+BF7?EFGGGEGC@GGGGGD77??FGFFEEFGGGGCFGG,D8DFDGD?CFDFDFGF876@89+@EEE5:E**@AE6DF,>DFGG>D*?*A,4=7,>BC57*;CGGFGGFF654/5)*).0;8C/0)*5*1*1*9940+*++3/87)9C(1+**00:F+9*.*8>*<**6F*((((4-1)().4)-2)073))
@M03506:14:000000000-AKVR1:1:1101:19732:5843 2:N:0:46
TCGGACTACTGGGGTATCTAATCCTGTTTGCTCCCCACGCTTTCGTGCATGAGCGTCAGTGCAGGCCCAGGGGATTGCCTTCGCCATCGGTGTTCCTCCGCATATCTACGCATTTCACTGCTACACGCGGAATTCCATCCCCCTCTGCCGCACTCTAGCTATGCAGTCACAAATGCAGTTCCCAGGTTGAGCCCGGGGATTTCACATCTGTCTTGCATAACCGCCTGCGCACGCTTTACGCCCCGTAATTCCGCTTACCGCTTGCCCCCTCCTTATTACCGCCGCTGCTGGCACGTGGTTT
+
CCCCCGGGGGGGGGGGGGGGGGGGGGGGGGGGGGGGGGGGGGGGGGGGGGGGGGGGGGGGGGGFFGGGGGGGGGGGFGGGGFGGGGGGGGGEGGGGCGGGGGGGGFCGGGGGGGGGGGGGGFGGCGFGGGGGGGGFGGGGGGGEGGGGGGG+>EGGGGGG9FGFFGGGGGGGGGCFCBFGGGGCFFGGGFFGF@CGDGEG,D71,=@,9+=C@F+>C:++2CCEGC8AGC)*>BD*47**ACD))1*)/0<9/)//*)0:8BD*9+<7:)*))*+00)9<(((-791::?(40529))4(.
@M03506:14:000000000-AKVR1:1:1101:14014:5845 2:N:0:46
TCGGACTACTGGGGTATCTAATCCCGTTCGCTCCCCTGGCTTTCGCGCCTCAGCGTCAGTGTCGGCCCAGCAACCCGCCTTCGCCGCAGGTGTTCCTCTTGATATCTACGCATTTCACCGCTACACCAAGAATTCCAGTTGCCCCTTCCGCACTCTAGCCGCACAGTATCAGTGGACCTTTCCGAGTTAAGCTCGGAGATTTCACAACTGACTTTTGCTGGCCGCCTACGCGCCCTTTACGCCCAGTACACCCGAACAACGCTCACCCCCCCCCGATGACCGCTGCTGCTGGCACGGCTGT
+
@CCCCGGGGGGGGGGGGGGGGGGGGGGGGGGGGGGGGGGGGGGGGGGGGGGGGGGGGGGGGGGGGGGGGGGFGFGGGGGGGGGGGGG:FGGGGGGGGFGFGGGFGGCFGGGGCFFGGGGGGEGGFFG:DFGGG9>FGGFBACFFFFGGFGG=EGGGGAGGDG6C>CFGGGCGA,,,4>CFGGGGGGGCF9>F;A:8*:5C<CE,9CFC=<*;?7++288=6***1:5.7*)*)085:**:8CDD3:+9++00)01)724C@57*)027C)/07)*2*(*3.49(19)04).,7(./70,((
@M03506:14:000000000-AKVR1:1:1101:13477:5861 2:N:0:46
TCGGACTACCCGGGTATCTAATCCTGTTTGCTCCCCACGCTTTCGTGCATGAGCGTCAGTGCTGGCCCAGGAGGCTGCCTTCGCCATCGGTGTTCCTCCACATCTCTACGCATTTCACTGCTACACGTGGAATTCCACCTCCCTCTGCCGCACTCAAAGCCTCGCAGTCCTGAATGCCATTCCCAGGTTAAGCCCGGGGCTTTCACACCCAGCTTCCGAGACCGCCTGCGCACCCTTTACGCCCCGTCATTCCGATTAACGCCCGCACCCTACGTATTACCGCGGCTGCCGGCACCTCGTT
+
CCCCCGGGGGGGGGGGGGGGGGGGGGGGGGGGGGGGGGGGGGGGGGGGGGGGGGGGGGGGGGGGGGGGGGGGEEGGGGGGGGGGGGGGGGGGGGGGFGFGGGGFGGGGGGGGGGGGGGGGGFGGGGGGGGCDFGGGFGG@FFGGFGGGGCGGE>FFGFGGGGGGGG8B,DFFC8EGGGGGGGGGEEGCFFGGFGGGGG5C:CCF9?,8CDGFG6C7*5.7CDGDG)5:E)8/5>578<?F*:DG)::):8+96:7**-*3)0./9E*08@F)7*2<A46:680;(328<>((724*0),--
@M03506:14:000000000-AKVR1:1:1101:26424:5865 2:N:0:46
TCGGACTACTGGGGTATCTAATCCCGTTCGCTCCCCTGGCTTTCGCGCATCAGCGTCAGTATCGGCCCAGTAGCCCGCCTTCGCCTCAGGTGTTCCTCCCGATATCTACGCATTTCACCGCTACACCGGGAATTCCAGCTACCTCTTCCTTACTCTAGTCTGCCAGTATCGGCTGACCCTCCGGGTTTGAGCACTGGTCTTTCACATCCGACTTAACAAACCGCCTAAGCGCACTTTACTCACAAGACATCCGAACCACTCTAGCCACCCAAGTCTTAACGCCGACGCTGCACCGCACGTT
+
CC9BC7FDEE9FF@+;FFFGACADEFFEEE7FECF7C<,CFDECF@F7CEFFGG:FEGEGGFGGGF,@FFGG,C,,@FF:FCC@F?F8B@,CC:,FBFGFEEGE:<<F,B@FEEGAEAF7:+4@,<,3=F3=,>>DCFDFFEG936DFF,,@?,E9;EGGCE;@CF>;,@*>8**>,3@:8A5:C*11C;87,4,14,54=CE9A,,0C3*55CFC>C6**2)5CD>)<95>))0*)0*+2+*29*2)+2+0))1)/4*+.**2*0+.*)*).0<9C<4:,((((((.()-(0,,).0(.(
@M03506:14:000000000-AKVR1:1:1101:24050:5880 2:N:0:46
TCGGACTACTGGGGTTTCTAATCCCGTTCGCTCCCCTGGCTTTCGCGCCTCAGCGTCAGTGTCGGCCCAGCAACCCGCCTTCGCCGCAGGTGTTCCTCTTGATATCTACGCATTTTACCGCTACACCAAGAATTCCAGTTGCCCCTTCCGCCCTCTAGCCGCACAGTATCAGTTGACCTTTCCGAGTTAACCTCGGATATTTCACAACCGGATTGCTGTTGCCGCCCACGCCGCCGTTGCTGCCACTCACTCCGTCGCACGCTTGCTCCCCCCCGTTTGCCTGCGCTCCCGGTCTGTCTTT
+
CCCCCGGEFG9ACCF7-CFFGGGAFECCFGGGGECFGFFCEFFFEFEGGD@CC,@CCECFGGG,FFGGGEAEFGC7:F@CE=FCFG@:+7,49=B@?,BF<,BEFEFCEDGC7FF,@?FFEGGG9FF7CD,,E,,9AADFDGGFFFCG38++@4,>;@@D8C*@*,65@;;@FF9D?DG,?FG5*BDEAG,,,5**/*/1,=,,,40*5)1)12<+++++*+:*))))/10*))0)(1)*+274*+3)*+015</*)()/8).77*+*+87)))**2.0+.))((,()-)(47,(21*)))
@M03506:14:000000000-AKVR1:1:1101:15421:5885 2:N:0:46
TCGGACTACTGGGGTTTCTAATCCCGTTCGCTCCCCATGCTGTCGTGTATGAGCGTCAGTTGCGAGCCAGGGCGCCGCCTTCGCCTCTGGGGTTCCTCCGGATCTCTACGCATTTCACCACTACACCCGGAATTCCACGCCCCTCTCTCGCACTCAAGACGGTCAGTCTGGCATAACCTCTCCTGGTTGATCCAGGATATTTCATACACCACTTGACCGCCCGCCTGCACACCCTTTACGCCCAGTAAATCCGGATAACGCTTTCCACCTACGTTTTACCGCGGCTGCTGGCCCGTAGTTA
+
CCCCCGGGGGGGGGFEFGGGGGGFGGGGGGDGGGGGGGGGGGGGGGGGGGGGGGGGGGGEGFFGGGGGGGGGGGGGGGGGCFGGGEEGFGGGGGGGGGGGGEEFFCFFGFGEBCGGGGGGGGFGGGFD:CGEGGGFGGFEDGGFECEBFEGDEEGCDG9DGGGGDGDFFGG7,<?FFCFC,,8;:C898<,??E9E5EFFC:9;CFG?F4<<CF>FCGEG3D5CGD5F6FBGGFFGF*7*:*1*9<C6+0C973*7*6C=)).*2+00C><F@F88*66+(-,-7((0348B)((1))(.)
@M03506:14:000000000-AKVR1:1:1101:20236:5890 2:N:0:46
TCGGACTACCGGGGTTTCTAATCCCGTTTGCTCCCCTGGCCTTCGTGTCTCAGTGTCAGGAACTGTCCAGAGACCCGCCTTCGCCACTGGTCTTCCTCATGATCTCTACGCATTTCACTGCTACACCATGAACTCCAGTCTCCTCTCCAGTCCTCAAGCACCGCAGTATCGAATGCAGTTTCGGAGTTAAGCTCCGAAATTTCACACCCGACTTACGGCGCCACCTACACACCCTTTACCCCCAATGAATCCGAACAACCCTTGAGCCCTCTCTCTTCCCTCGGCTCCTGCCACAGCGCTT
+
CCCCCGGGGGGGGGGGGGGGGGGGGGGGGGGGGGGGGGGGGGGGGGGGGFGGGGGGGGGGGGGGGGGGGGGGGFGGGGFGGGFGGGGGGGGGGGGGGGGGGGGGGGGGGGGDEGGGCGGGGGGGGGGGFFEGGGGGGGGGGGGGGBEGGGFGGGGG88EDGFCE6CEGCG6F8,DFFDEAFGEG8+:?:=DGFGGGGG5EA2;;CFFGG47DG>FFF*?CDGGGFFFFEGFGGB556@A+<C))/:8+=++9))9C)8<*50.0:8+0:7CF)0++3)*:617(:((8(6(()..*).(3(
@M03506:14:000000000-AKVR1:1:1101:9687:5907 2:N:0:46
TCGGACTACTGGGGTTTCTAATCCCGTTTGCTCCCCTAGCTTTCGCGCCTCAGCGTCAAGAACAGGCCAGGTAGTCGCCTTCGCCACTGGTGTTCCTCCCGATATCTACGCATTTCACCACTACACCGGGAATTCCACTACCCTCTCCTGCCTTCGAGTCGATCAGTATCGAGTGACCCTCCCCAGTTGAGCCGGGGGCTTTCACACTCGACTTGAACGACCGCCTGCGCGCTCTTTCCGCCCCGTACATCCGGACAACGCTTGTCACCTACGTATTACCGCGGCTGCCGGCACGTAGTTA
+
CCCCCGGGGGGGGGGGGGGGGGGGGGGGGGGGGGGGGGGGGGGGGGGGGGGGGGGGGGGGGGGGGGGGGGGGGGGGGGGGGGGGGGGGGGGGGGGGFGGGGGGGGGGGGGGGGGGGGGGGGGGGGGGGGGGGGGGGDGGGGGGGGFEEFDFGGGGGGFDDCEEGGDGGGCE76FGGFFF?FDGGGG?FGACFFGGGG=EECDFCFEGFC<4CE3AGGGF*7D<ED55>EGDGGFFF>76/85C)>EG)7AFF37//7(*/5>)**0099**0)0+33:=<(((-7((7()(()-31)034)
@M03506:14:000000000-AKVR1:1:1101:21495:5948 2:N:0:46
TCGGACTACTGGGGTATCTAATCCTGTTTGCTCCCCACGCTGTCGCGCATCAGTGTCAGAAACTGCCCAGCAGGCCGCCTTCGCCACCGGTCTTCCTCCGGATCTCTACGCATTCCACCGCTACACCCGGAATTCCGCCTGCCTCTACAGCCCTCGAGTTTGACAGTCGTCACGGCAGACCCGGGGTTGAGCCCCGGCCTTTCACCACCCCCTTATCAAACCACCTCCGCGCCCTTTACGCCCAGTGATTCCGGCCAACGCTCGCCCCCCCCGCATTACCGCGGCTGCTGGCACGGCGTTC
+
CCCCCGGGGGGGFGGDFGCFGGGGGGGGGGGGGGGGGGGGGGGGGGGGGGGGFGGGGGGGGGGGGGFGGGGGGGGGGGGGDGGGGGDGGE7FFGFGFGFGGGGGAFGCG<FGGECEGGGGGGGGFGGGG:FGGGFGFFFGGGGGGGGGEBD8>76BEEG+@=CFFGGFE*6*38***15,6=585*:5CFFCF:CCE*3CCCEC<++/1*9779C+*0*+2/*:5>))*/0:CE@4):=8E5>74<FF<:<9)))))(9*5.7D<*15*8C>>)8:*)93(31(4((7)9(-))4))73(-
@M03506:14:000000000-AKVR1:1:1101:4326:5953 2:N:0:46
ACGGAGTACCAGAGGTTCTACTAACCTTCGTTCATCATGACGTCGTGTCTACGCATCGGTTGCAAGACAGGACGACGCCTTCGCCTCTGGGGTTCTTCCGTATAATTACAGAGTATATCACTCCTCCAGTATTTCCTCTCCCTTCCCCCGCACTACCGGATATCCGTCGGTCCCACTCCACTCGCATTCAGCCACACCCTGCTTTCACCTCAGTCTTACACAGCCGGCCACCCCCTTCCACCCCCTAAGTATCGCACCCACTCCCACCCACCGTCTTTCTGCTGCTTCTGCCACCCACATC
+
-866,+,;C--6,-6;-;,6,<,C8,,,,9,;6<,C6,,C,866+@6,@6,,9+,,@,,88@,,<C,C,,9,,+++6@+,8F,,8,6EE,,@CF,9CCCF,?E,,,59A,,,,,95,,:AF,,A,,A,4,A,:,4,,,7,,@,=D464+++6@CDE,+6+6+@,@+4>++++*,@3,,,,,7,6***4,,222,6<CE*:A*,,50=,,*/*,2,513@+>**/:)):*))**)))(2.++*/11**.+0+1*)**)(*2.))*9*2)1)1))***2)*3).)).))*-/))/)(*.),).
@M03506:14:000000000-AKVR1:1:1101:16840:5974 2:N:0:46
TCGGACTACCGGGGTTTCTAATCCCGTTTGCTCCCCTGGCTTTCGCTCCTCAGCGTCAGTGTCGGTCCAGGATGCCGCCTTCGCCACCGGTGTTCCTCCAGATATCTACGCATTTCACCGCTACACCTGGAATTCCGCATCCCTCTCCCGAACTCAAGCCATCCAGTATCAGACGCAGTTCCCCGGTTAAGCCGAGGGATTTCACGTCTGACTTAGTTGGCCACCTACGAGCCCTTTACGCCCAGTGATTCCGGACAACGCCCGCACCCCCCGTATTACCGCTGCTGCTGGCCCGGAGTTA
+
CCCCCGGGGGGGGGGGGGGGGGGGGGGGGGGGGGGGGGGGGFGGEFFGGGGGGGGGGGGGGFGGGGGGGGGGGGGGGGGGGGDFGGDFGGGDGGGCFDGGG9FFGGFFGGDFGEGGGGGGG:FGAFFGGGGGGGGGDGCEFFGGG88?FGGEG?3;EGGGGGGGFC,3=EFACFGG78E;;=CGGGGGEG9EGG5ECE*:CF?+>**/7CFFFGCFGG6?C<CG55AFEC079>.90>45CCD*9C6@ECC=:5>D>:F>)0.)/**527C>)/2*0)9C:((4>2)9:67?)495).4:)
@M03506:14:000000000-AKVR1:1:1101:21550:5981 2:N:0:46
TCGGACTACTGGGGTTTCTAATCCTGTTTGCTCCCCACGCTGTCGCGCATCAGTGTCAGAAACTGCCCAGCAGACCGCCTTCGCCACCGGTCTTCCTCCGGATCTCTACGCATTCCACCGGTACACCCGGAATTCCGTCTGCCTCTACAGCCCTCGAGTTTGACAGTCGGCACGGCAGATCCGGGGTTGAGCCCCGGACTTTCACCACACCCTTATCAAACCACCTACGCGCCCTTTACGCCCAGTGATTCCGTACAACCCTCGCCCCCCCCCTATTACCGCCGCCCCCGCCACGGGCTTA
+
CCCCCGGGGGGFGEFGGGGGGGGGGGGGGGGGGGGGGGGGGGGGFGGGGGGGGGGGGGGGGGGGGGGGGGGGGGGGGGGGGGFGGGGGDGGGGGGGGGGGGGGGGGGGGGGDEGGGGGGC:FEEEGGGF:B:BFFGFGGGFGGGGEFFCEC6EFGEGDF8EFFCFDFGG:CCEE>EG59CE6:ECEG58?CFF;CEG5EG6CC?FFFFF5CG590+::=+9<F=DC4:*C:EGB)53>BE=EDC4+290+<4?9*15)9*..))/*;;E>CF)1/3<)8C(,(-(((.(.(,02()))(.)
@M03506:14:000000000-AKVR1:1:1101:19937:5984 2:N:0:46
TCGGACTAACAGGGTATCTAATCCTGTTTGCTCCCCTAGCTTTCGTGCCTCAGTGTCAGGAGTTGTCCAGGGACTCGCCTTCGCCACTGGTGTTCCGCTTGATATCTACGCATTTCACTGCTACACCAAGCATTCCAGTCCCCCCTCCAACCCTCGAGCAAGGTAGTTTCCAATGCCATTTCGGAGTTGAGCTCCGAGCTTTCACATCCGACTTACCTCGCCACCTACGCACCCTTTACGCCCAGTGAATCCGAACAACGCTTGGGCCCTTCGTATTACCCCGCCTGCTGGCCCGGCATTT
+
CCCCCGGGGGGGGGGGGGGGFGGGGGGGGGGGGGGGGGGGGGGGGGGGGFGFGGGGGGGG?FGGGGGGGGGGGGGGGGGGGGGGGGGGGCF<FGGGGGGGGGGGGGGGGGGGGGFGDGGGGFGFGGGGGGGGGGFGGFFGEGFGG>EGCE8EB8D63@E6DEFG9=@>AEGGGGCFD,,@,78B6CE6@E,@;@FCCCGG@CGGC,:<C4;C5C9E78?*7557C6;;ED55CBF44+:*;C3*9?++++>)58*7),1535:*1C*.:5*))**2<46+(37(-(47(9(-)(()))())
@M03506:14:000000000-AKVR1:1:1101:16782:5987 2:N:0:46
TCGGACTACCGGGGTTTCTAATCCCGTTTGCTCCCCTGGCTTTCGCTCATCAGTGTCAGTATTGGTCCAGGACGCCGCCTTCGCCACCGGTGTTCCTCCAGATATCTACGCATTTCACCGCTACACCTGGACTTCCGCGTCCCTCTCCCAAACTCAAGCCATCCAGTATCAGACGCAGTTCCCCGGTTAAGCCGAGGGATTTCACGTCTGACTTAGTTGGCCACCTACGAGCCCTTTACGCCCAGTACTCCAGAACCACCCTTGCCCCCCCCGTCCTCCCGCCGCACCCTGACCGCTGCTG
+
CCCCCGGG9FGGEEGE;FCFFGGGGDGGCFGGGGGGGGGGGFGGGGFGEGA@F@FFGGGGDFED9F@EF8CDFGGGGGGGGFGGECFFC:>=FFGGGFFE@EE?FGGCEGGGG=F,@<AFEGGGGGGGG8F,ACFFGDCGCCE9DDFFF,3,DCG,@9B6@CF?FGGC:F,@A?C5**=5?FGGECECC9BC?C1:8*36:6>7<=757*@70+;1@+++00*7CGF45*.:3@)*)2=CECD**2+*0+3))02**4<*)0)7*3<):3C7)****)0*(-(3((()().(/,4))0(.)
@M03506:14:000000000-AKVR1:1:1101:8460:5993 2:N:0:46
TCGGACTACTCGGGTTTCTAATCCCGTTCGCTCCCCACGCTTTCGTGCCTTAGTGTCAGGAATGAGCCAGTTATCTGCCTACGCCATCGGTGTTCCTCCTAATATCTACGGATTTCACTCCTACACTAGGAATTCCAATAACCTCTCTCATCCTCTAGCTTTGCAGTTCAAGTAATGTGTAAGGGGTTGAGCCCCAGGCTTTCACTACTCGCTTACAATGCCACCTACGCAACTCTTTACCCCCAGTAATTCCGGATAAAGCTTGGATCCTCCGTATGACCGCGGCTGCTGGCACGGAGGT
+
CCCCCGGGGGFGGGGGGGGGGGGGGGGGGGGEGGGGGGGGGGGGGGGGGGGGGGGGGGGGFGGGGGGGGGGGGGGGGGGGGGGGGGGGGGGGGGGGGGGGGGGGGGGGGGGGGEFGFGGGGGGGGGGGGGFGGGGGGGGFGGGGDDGGGGGGGGGGFGGGGGCGGFEGGGFGGGGGGGGGGGGGFD=CEFGGGGDEGGG@,CC:CAFGCFDDEGEGGG;<*AFFFGA97C>*:6?F4C+,,4/52/1=9@@@FFD**3+++/=:5*+*>A+;5C@**(393769263)()),5()*7),(-
@M03506:14:000000000-AKVR1:1:1101:11347:6016 2:N:0:46
TCGGACTACTGGGGTTTCTAATCCCGTTCGCTCCCCACGCTTTCGTGCCTTAGTGTCGGCAGCGGGCTAGTAGACTGCCTACGCCATCGGTGTTCCTTCTAATATCTACGGATTTCACTCCTACCCTAGGAATTCCATCTACCTCTCCCGCGCTCTAGCTATATAGTTCAGGTAATGTATCCACGGTTGAGCCGTTACCTTTCACTATCTGCTTACATTGCCACCTACGCAACTCTTTACGCCCAGTGATTCCGGATAACGCTTGGACCCTACGTTTGCCCGCGGCTGCTGGCCCGTAGTT
+
CCCCCGGGGGGGGGGGGGGGGGGGGGGGGGGGGGGGGGGGGGGGGGGGGGGGGGGGGGGGGGGGGGGGGGGGGGGGGGGGGGGGGCGGGGGGGGGGGGGGGFGGGGGGGGGGDEGGGGGGGGGGGGGGGGGGGGFGGGGGGGGGGGFGGGG8EEGGGGGGGGGGFGGGGGGGGGGGGGGGG7AD5CFGDFFEFEB*1=AF?FGFGGGGGC7FGFGGGFFCFG7EGF4A=D)>D;67;CAF*5CGDG@A+CF7@:D**(09>>3>C8+/A>C)79;EF?*3.3(4(((08?>(8(37B),8B
@M03506:14:000000000-AKVR1:1:1101:5407:6021 2:N:0:46
TCGGACTACCGGGGTTTCTAATCCTGTTTGCTCCCCTAGCTTTCGTGCCTCAGCGTCAGGACCTGTCCAGGGACTCGCCTTCGCCACTGGTGTTCCTCCCGATATCTACGCATTTCACTGCTACACCGAGAATTCCAGTCCCCCCTCCAGACCACAAGCCGAATAGTATCCAATGCAGTTTCACAGTTAAGCTGTAAGCTTCAACATCAGACTTACCCAACCGCCACCGCACCATTCACGCCAAGTGAATCCGACAAACGCTGCGGACCTCTGTATCACCGCGTCTGCTGGAACAGAGGTG
+
CCCCCGGGGFEGGGCEGGGGAFGF9EGGGCCAFEGGG?,E<<FGCGEFG9FGGFGGGEDF8FFGGEC@FFFGCFFG@C@:FFG>F7FGGG:9CFFFGG<F=,4:FGDGGF++4+A:,9:FFBEFAFGGGDDEG<FEEGGGGGF+=CCGGGA?F,@,@8D@>@+@69,,3@;;83,3,,,7>F7A,,4,>@DFE,,,,,,,2+2,,4,<?6FF6+4>C*2/*2)*))))*/.:))21);:3@C)/90+*++20))))11CC35))98=B8)7*0*0+2.9*((442-3?A4((/5,*.9(,(
@M03506:14:000000000-AKVR1:1:1101:4406:6023 2:N:0:46
TCGGACTACTGGGGTATCTAATCCTGTTTGCTCCCCTAGCTTTCGTGCATCAGCGTCAGTTGTGGTCCAGTGAGCCGCTTTCGCCACAGGTGTTCCTTCCGATATCTACGCATTTCACCGCTACACCGGAAATTCCACTCACCTCTCCCACACTCAAGCCCGGCAGTTTCCGATGCAGACTATGAGTTGAGCCCATAGATTTCACATCAGACTTACCAACCCGCCTACGCACCCTTTACTCCCAATAATTCCGAACAACGCCCGCCCCCCTCGTATTACCGCGGCTGCTCGCACGAAGTTT
+
CCCCCGGGGGGGGGFGGGGGGGGGGGGGGGGGGGGGGGGGGGGGGGGGGGGGGGGGGGGGGGGGDGGGGGGGGGGGEDGGGGGGGGECFGG8FGFGGGGDGGGGGGGGGDGGGGFFGGGDGGGGGGFCGGDEGGGCECDFDGGFGGGGGGGGGFGGGFFFGGEGGGGFGGFGGGGGGGGGFGGF:;;C79DG?DFFC?,2:=CEGG:FCDFGGF7,;FF5D9?EC5;AEC)>DE:DE+++><<47CFFF9CFA3C<5.9*7555CCE):5)05/;*:)/+(4(-74())*-1)-4C)7(.)
@M03506:14:000000000-AKVR1:1:1101:11349:6029 2:N:0:46
TCGGACTACTGGGGTTTCTAATCCCGTTCGCTCCCCACGCTTTCGTGCCTTAGTGTCGGCAGCGGGCTAGTAGACTGCCTACGCCATCGGTGTTCCTTCTAATATCTACGGATTTCACTCCTACCCTAGGAATTCCATCTACCTCTCCCGCGCTCTAGCTATATAGTTCAGGTAATGTATCCACGGTTGAGCCGTGACCTTTCACTATCTGCTTACATTTCCACCTACGCAACTCTTTACGCCCAGTGATTCCGGATAACGCTTGGACCCTACGTTTGACCGCTGCTGCTGGCCCGTAGTT
+
CCCCCGGGGGGGGGGGGGGGFGGGGGGGGGGGGGGGGGGGGGGGGGGGGGGGGGGGGGGGGGGGGGGGGGGGGGGGGGGGGGGGGGGGGGGGGGGGGGGGGGGGGGGGGGG7FGGGGGGGGGGGGDEFGGGGGGGGGFGGGGGGGDCGGEGGDC?F9EFGGGCFFFGGGFGFGGGGCGFFGFFFGGGGDGGGG::?CGGGFGGDFGFFCFF79=96:FF,8C8F<5A;/CE*)/AF;;+>5CDD*25*<F9=6)9CD07CB>>59*09874?F3*;88F9731(32:).)).03<3.)(--
@M03506:14:000000000-AKVR1:1:1101:26919:6030 2:N:0:46
GCAGACCACTCGGTGTTCTAATCCTGTTTACTCCCCACGCTTTCGCACCCCAGCGTCAGTGCTGGACCCGTTAGCCGCCTTCGCCACTGGTGTTCTTCCCAATAACTACTATTTTCACCTCTACACTGGGAACTCCACTAACCTCTTCCATTCTCTAAGTTGCTAGTGACCAAGGCAGTGCTGTAGTTGACCCCCATTATTCCCCCTGCCTTAACAACCCCCCTCCCGCCCCTTGCCGCCAACTAATCCCGCACAACGCTTCTCCCCTCGTTCTTACCACGCCCCCTGCCCCCAGGTTTCC
+
-,-8@@,=<<CC,6,86CE,,6,6C,;CE,C6C8FGEF::B@D@@F,+:6@,BE+C,@@FE,6<,,:C,+B<:FDF7+@,,C:F==,BE<F@FGC,,9??FFG8,,5CE,,,:C9A<EE=F,,C,4AB<,,,+5?B,A=,,@ECF94,,,,,,,,67,@@,,7,36@,,,6,@3>6@+6,3,,3,>EFG;,@,+34,,,8@+:@CC**9*;+@<@:2@51*;CC*/))/2)**2)*.)2*/***20>*<:*)))1**()*))*2:A8)/)*))12+<2133(((((()(0(()(-*09)))
@M03506:14:000000000-AKVR1:1:1101:22663:6031 2:N:0:46
TCGGACTACAGGGGTATCTAATCCCATTCGCTCCCCTGGCTTTCGTTCCTCAGCGTCAGTTACGGCCCAGCTAGTCGCCTACGCCACTGGTGTTCTTCCCAATATCTACGCATTTCACCGCTACACTGGGAATTCCACTAGCCTCTACCGCACTCCAGTCCGCCAGTATCCAATGCACTCCCGGGGTTGAGCCCCGATCTTTAACATCAGACTTACCGAACCGCCTACGACCTCTTTACGCCCAATAAATCCGGACAAACCTTTCCTCCTACTTCTTACCGCCGCAGCAGCCCCGTAGTTA
+
CC?CCEGGGGGGGGGEGGGGGGGGGGGFGGGCFECFGGGGGFGGGGGGGCCCGGGGGGGGFGGE>FGGGCFGFFGGDGFGEGDGGEGFGGAFFGAEGGGGGG8A9EEFGGGFEFBF<FGEG7CFFGFFGGGGGGGGGGGG:8FGGGDFBEGCE+@>=D;9>@EGG6>BAFF9ED,?C9<DFGGEGEG>CBFFGGGCC5CC==?,;9<C76FFGFD0;D)CDD5CDC>AA>):9?@7:FF*;:5<5606?@F4)0*11:**07**2+A=?.***23<94B+(4((((()45(()-(1)8().
@M03506:14:000000000-AKVR1:1:1101:24419:6044 2:N:0:46
TCGGACTACTGGGGTATCTAATCCCGTTTGCTCCCCACGCTTTCGCACCTGAGCGTCAGTCTTTGTCCAGGGGGCCGCCTTCGCCACCGGTATTCCTCCAGATCTCTACGCATTTCACCGCTACACCTGGAATTCTACCCCCCTCTACAAGTCTCTAGCTTGCCAGTTTCAAATGCAGTTCCCAAGTTAAGCTCGGGGATTTCACATCTGACTTAACAAACCGCCTGCGTGCGCTCTACGCCAAGTAATTCCGATTAACGCTTGCACCCTCCGTCTTACCCCTGCTGCCGGCACGCATTTT
+
CCCCCGGGFGGGFDEEFGGGGGGGGDEFGGGGCECCGGG7FEFGGGGGGGFGGGG@FC@ECEEGDGG9EFGEFEDECCFGGE<7C7FECDG@DCBFFFGFCD9FGG<EFFEB=C,FC@FGGF++=FDFF8,=,:EF9DFGG8EE=,,@FCF,>E7,>3EFFC6@F,@;,=;,,,@,@E<<,,<D,2<,:2,?,4**4*/AC4<77<CCF7@FF7EE7+*=C<<5)*))/:):>).*-*9:8:)/93+*++3*0)9**6*/)<)*9CF5E535)**/;6=<(((((()*()((.-:3)),6.
@M03506:14:000000000-AKVR1:1:1101:20183:6044 2:N:0:46
TCGGACTACTGGGGTATCTAATCCCGTTTGCTCCCCTGGCCTTCGTGCCTCAGCGTCAGGAACTGTCCAGAGACCCGCCTTCGCCACTGGTCTTCCTTACGATATCTACGCATTTCACCGCTACACCGTAAATTCCAGTCTCCTCTCCAGTCCTCAAGCACGGCAGTATCGAATGCAGTTTCGGAGTTAAGCTCCGAGATTTCACACCCGACTTACCGCGCCGCCTACGCACCCTTTACGCCCAATGAATCCGAACAACGCTTGGGACCTCTGTATTACCGCGCCTGCTCGCACAGAGTCA
+
CCCCCGGGGGGGGGGGGGGGGGGGGGGGGGGGGGGGGGGGGGGGGGGGGCGGGGGGGGGGGGGGGGGGGGGGGGGGGGGGGGGGGGGGGGGGGGGGGFFGEGFEEGGGGGGGGGAE9DGGGEGGGGGGGGCFGGGGGGGGGGGGGGGFCGGG=DFGF8E8DG>E8EGGGGGFFGGACFGG>D6>8CE@E;>DECC>:ECGGCFFGE?EG7>?CDDGGDFGGGGDGGFAED.>DFF4.7@=EED55=@497C?7;CD724*.)8FD88)*)96)23334F+(40(-(-7(*,1)4309))))
@M03506:14:000000000-AKVR1:1:1101:11259:6054 2:N:0:46
TCGGACTACTGGGGTATCTAATCCCGTTCGCTCCCCACGCTTTCGTGCCTGAGTGTCAAGAATAGGCCAGTAGCCTGCCTACGCCATCGGTGTTCCTCCTAATATCTACGGATTTCACTCCTACACTAGGAATTCCAGCTACCTCTCCTATCTTCTAGCTGAGCAGTTTTAATAATGGATATTCGGTTGAGCCGCACGCTTTCACTAGTAACTTACTCTGCCACCTACGCAACTCTTTACGCCCAGTAATTCCGGATAACGCTTGGGTCCTACGTATGACCGCGGCTGCTGGCACGGATTT
+
CCCCCGGGGGGGGGGGGGGGGGGGGGGGGGGGGGGGGGGGGGGGGGGGGGGGGGGGGFGGFGGGGGGGGGGFGGGGGGFGGGDGGEGGGGGGGGGFGGGGGGGGGGGFGGGGGGGGGGGGGGGGGGGCGGGAEFGFGGGGGGGFG,@EGGFDFGGGFGGGGGGGD?FCFFGGGAFGDFDFFG89D8E>CFCFGGG6CCC+A;EEFF:FGGGGGG7D@8+,;C*<FFA**39CCAFFEF+>*:<5*A@+=CGF=)2/:1:F>)5CGDFFGFG?6<8++(/<09>BF9>)3)5:B(2*)5((.
@M03506:14:000000000-AKVR1:1:1101:6247:6091 2:N:0:46
TCGGACTACTCGGGTTTCTAATCCCATTCGCTACCCACGCTTTCGTGTTTCGGCGTCAGTGACGCGCCAGTTTGCTGCCTTCGCTTTCGGTGTTCCCCATAATATCAACGGATTTCACCCCTACACTATGAGTTCCGCAAACCCCTCGCGCACTCGAGCCATGCCGTTTCCCCCGCGTTCCCTTGGTTGAGCCAAAGCCTTTCTCAGGAGACTAACAAAGCCGCTTCCACACCCTTTACGCCCAATAATTCCGCATAACCCCCGAGGCACTCTCTTTCCCGCTGCTGCTGGCCCGCTTTTT
+
CCCCCGGGGGGGGGGGGGGGGGGGGGGGGGGGGGGGGGGGGGG,FEGGGFGFGGGGGGGGGGGFGFGGGGGGGGGGGGGGGGGGGGGGGGGGGGGGGGGGGGGGGGFGGGGGGGGGGGGGGGGGGGGGGGGGGGGGEGGGGGFEGGGGC=EGGGDDCEGGEGC8FGGECEFGGGCEC:?EG9=C?B@CEC+:C68CG**+ACF+<9C6C3FG?FCF4*;:F4/:77)9C>)*9BFF)*1*2:3*96+/<9EFF))*1)2+)0.)5C*7C.*0*2+<<)*+(((-47>FF40(0-(/).3),
@M03506:14:000000000-AKVR1:1:1101:24305:6135 2:N:0:46
TCGGACTACCGGGGTTTCTAATCCTGTTTGCTCCCCACGCTTTCGCACATCAGCGTCAATACCGGTCCAGTGAGCCGCCTTCGCCACTGGTGTTCTTCCGAATATCTACGAATTTCACCTCTACACTCGGAATTCCACTCACCTCTCCCGGATTCAAGCGATGCAGTTTTAAAGGCAGTTCCGGGGTTGAGCCCCGGGCTTTCACCTCTAACTTACAAAGCCGCCTACGCGCGCTTTACGCCCAGTAATTCCGCACAACGCTCGCCCCCCCCGTATTACCGCGTCTGCGGGCCAGGCGTTC
+
CCCCCGGGGGGGGGGGFGGGGGGGGGGGGGGGGGGGGGGDGGGGGGGGGGGCFGGGGGGGGGGGGGGGGGGFGGGGGGGGGGGEGCGGGGFGGGFFFGGGGEGFFGGFGDEFGGGGGGGGG@FFGGCEGG:FFGGFGGGFDGGGGGGGGGG>E8EFFGGGGF+8ECGFG@EFCFGCEEGFGF5:EEEECFGF>:B:?EGGGGG7;CCCGGFCECEFFG665>C5<7>F*)):DB>3:>==**/11708C+09))/992D*..79)**0*)173***<)@+((((--(1(),4)((1).4((
@M03506:14:000000000-AKVR1:1:1101:8372:6175 2:N:0:46
TCGGACTACTGGGGTTTCTAATCCTGTTTGCTACCCACGCTTTCGTGTCTCAGCGTCAGAAGTGGTCCAGTAAGCTGTCTACACCACAGGTGTTCCTCCTGATATCTACGCATTTCACCGCTACACCAGGAATTCCGCTTACCTCTCCCACCCTCTAGCATTCTAGTTTCCGCTGCACCCTCCCAGTTAAGCCGGGAGATTTCACAACAGACTGGGACCACCGCCTCCACACCCTCCACGCCACACAATTCCGACCAACGCCCGGCCCCCCCGTATTCCCGCTGCGCCTGTCCCGTCGTTC
+
CCCCCCFGGGGGGGCGGGGGGGGGGFFFGGGGFFGGGGGDGDGGGGGGGFFGGGGGGGGGFFFGCEFGGGGGGGGGGGGGFEFGGGGGGGG<FEGGFCFFGGGGGGGGGGGEEFGGFGFGGGGGGGGG8FEFGFGGGG@CEFGGGCGGFEGCEECF9EFEF8,,EFDFGFF@>EE>FGFEBDCE8?F9EE,3@:8+8@*:@CFF:C9E,C*967D,;*3=CC2:)5)),;67*):*(*./8C5C*/*.0+>+/))))(1*))0))**01))0<*/20.9C?0((4((725..))(17)(4.
@M03506:14:000000000-AKVR1:1:1101:17780:6179 2:N:0:46
TCGGACTACTCGGGTTTCTAATCCTGTTTGCTCCCCTAGCTTTCGCGCCTCAGCGTCAGTTATGGTCCAGTGCGCCGCTTTCGCCACAGGTGTTCCTCCCGATATCTACGCATTTCACCGCTACACCGGGAATTCCACGCCCCTCTCCCATACCCCAGCACCACAGTTTCGCCTGCAGGCTCTGCGTTAACCCCAGAGATTTCACAGGTGACTTGTGGCGCCGCCTATGCCCCTTTTACGCCCTATAATTCCGACCAACCTTTGCCCCCTCTGCATTACCCCGGCTCCTGGCCCCATGCTC
+
CCCCCGGGGGGEDDEFGGGGFGGFG@FCFGGFGGGGGFF?D,CFDGCFFDGGGGGEGGGFF<FECCFFEGG@F>FGGGGEGGGGGGGGGGCECCGGGGGGGGGDFGFGGGCFG@FG9?FFEG>F,AF7CFCFD=BB,C=C+@C+=3>DE,>@:,,DC6D,@E,D,@>7DF@FGE58,?:8,=,,,444*;,<FE**,/,4>+=,,,=>?427+;0<<*8*:<)*:7)*+:*29)0*)*18;E5)*3<*9++100/))4C*)*1**0001)179*+006@?(-(,(((0560(),-*.026)
@M03506:14:000000000-AKVR1:1:1101:23886:6185 2:N:0:46
TCGGACTACCGCGGTATCTAATCCTGTTTGCTTCCCACGCTGTCGCGCATCAGTGTCAGAAACTGCCCAGCAGGCCGCCTTCGCCACCGGTCTTCCTCCGGATCTCTACGCATTCCACCGCTACACCCGGAATTCCGCCTGCCTCTCCAGCCCTCGAGTTGGACAGTCGGCACGGCAGATCCGGGCCCTAACCCCGGACTGTCACCCCACCCTGTCTCCACCCACTACGCGCCCTTGACTCCCCGTGGTTCCTGACCACTCCAGCCCTCCCCGCATTCACCCCGCTTCTGCCACGGGCTTG
+
A<BCCGGGGGG+@@FC6C<FA<EFFFFFFGCFEF<FC<FFFCCFGFGGGGGEFFG,CC<,,C<CEF@FGFG<F@FECC6,BFCCFGGFEGGGGFGGAA<FG++@,EFFE<@?F+5,AFE4C@+@AFDFDEF+:D@D3FFF:8D=FG6F9@>EC@3+:3E:,,,D@;,>8***=;18**5,B9/B8****++4**;8C7:5*:C9CE55*97<5*+0***300**/*)0/7)>D.)0(*0+<?**)2*)**39***9*,9+<))09@*)2.950)2;2)*3)(-2((())/).))-/)0(((
@M03506:14:000000000-AKVR1:1:1101:11462:6228 2:N:0:46
TCGGACTACTGGGGTTTCTAATCCTGTTTGCTCCCCACGCTTTCGCGCCTCAGCGTCAGTATCGGTCCAGAGAGCCGCCTTCGCCACCGGTGTTCTTCCCAATATCTACGAATTTCACCTCTACACTGGGAATTCCACTCTCCTCTCCCGAACTCAAGCCGTCCCGTCCCAAGCGCAATTCCTGGGTTGAGCCCAGGGCTTTCACGCCTGCCAAAGATGGCCGCCTACGCGCCCTTTCCGCCCCGTAATTCCGACCAACGCTCGCCCCCTTCGTATTACCTGCGCTGCGCGCACGAAGTTT
+
CCCCCGGGGGGGGGFGGGGGGGGGGGGGGGGGGGGGGGGGGGGGGGGGGGGGGGGGGGGGGGGGGGGGGGGGGGGGGGGGGGGGGEGGGGGGGGGGGGGGGGGGGFGGGGGGGGGGAFGFGGGGGGGFGGFFGFGGFFEGFGGGGAFGGG>EGGGG8DFGGGGGG>DCEG,DCFEGE5@ECGGFFFFG58,DFGGGC5C6:89;ACE=6DFC66*:**+38>8EDC>FCD):<>5<)*9*;>19C**75:FF)>)77(9/757)<:CBGB*5.98@64=?).(-((()-),4)401)5,4)
@M03506:14:000000000-AKVR1:1:1101:14802:6231 2:N:0:46
TCGGACTACTGGGGTTTCTAATCCTGTTTGCTCCCCACGCTTTCGTGCATGAGCGTCAGTGTTAACCCAGGGGGCTGCCTTCGCCATCGGTGTTCCTCCACATATCTACGCATTTCACTGCTACACGTGGAATTCCACCCCCCTCCGCCACACTCAAGTCTCCCAGTTTCAACCGCAGTTCCCAGGTTAAGCCCGGGGCTTTCACATCTGACTTAAGAAACCGCCTGCGCCCGCTTTACGCCCCGTAATTCCACTTAACCCCTGCACCCTACGTATTACCGTGTCTGCTGGCACGGCTTTA
+
CCCCCGGGGGGGGGGGGGGGGGGGGGGGGGGGGGGGGGGGGGGGGGGGGGGGGGGGGGGGGGGGGGGGGGGGCCFGGGGGGGGGGGGGDFGGGGGGGGFGGGGGAFGAFGEGGGGGAGGGGFGGGGGGGGGGGGGCCGGGGGGGGD6C6CGGE@FGEC,DFFGGGG?;:CDG,@BCGEE9;CFCGFAFF?EGFFGCE5:=F*>+AF7C:@DFGFC++;A7<535D5>FC3)1)8BC?C488>))77*5=+29*0:7><C+.0.>**<?807))*++0-@D(-(,()./)0(448()0)(,)
@M03506:14:000000000-AKVR1:1:1101:7832:6247 2:N:0:46
TCGGACTACTGGGGTTTCTAATCCCGTTTGCTCCCCTGGCCTTCGTGCCTCAGTGTCAGGAACTGTCCAGAGACCCGCCTTCGCCACTGGTCTTCCTCATGATCTCTACGCATTTCACTGCTACACCATGAATTCCAGTCTCCTCTCCAGTCCTCAAGCACCGCAGTATCGAATGCAGTTTCGGGTTAAGCTCCGAAATTTCACACCCGACTTACGGCGCCACCTACGCACCCTCTACGCCCAATGAATCCGAACAACGCTTGGGACCCCCGTATTACCGCGGCTCCTGGCACAGCGTTAG
+
CCCCCGGGGGGGGGGGGGGGGGGGGGGGGGGGGGGGGGGGGGGGGGGGGGGGGGGGGGGGGGGGGGGGGGGGDGGGGGGGGGGGGGGGGGGGGGGFGGGGGGGGFGFGGGGGGGGGGGFGGFGGGGGGGGGGGGGGFDFG9;EEF;EEF8@DECDEGGGGGFDCEDGFGGCFGGGGGGGGGGDGGGGGDDF>FG>:+@FE,+@DDF>C7CCDGDGGDGBED45C8?F55CEGD>F<.75EEGG*>C+19CC538D7463=57)1**07*)))87*+:64*-406(3,))7((1((*)5(2,
@M03506:14:000000000-AKVR1:1:1101:12450:6266 2:N:0:46
TCGGACTACTCGGGTATCTAATCCCGTTTGCTCCCCACGCTTTCGCGCCTCAGCGTCAGGAATTGCCCAGAGACCCGCCTTCGCCACCGGTGTTCCTCCCGATCTCTACACATTTCACCGCTACACCGGGAATTCCAGTCTCCTCTGCAATCCTCAAGAACAGCAGTATCGACCGACGTTCCTCGGTTGAGCCGAGGGATTTCACGACCGACTTGCCATCCCGCCTACGCGCCCTTTACGCCCAGTAATTCCTAGCAACCCTTGCCCCCTCTGTCCCACCCCGCCCTCCGCTCCCGCGCTG
+
CCCCCGGGGGGGGGGGFGGGGGGGGGGGGGGGGGGGGGGGGGGGGGGGGGGGGGGGGGGGFGGGGGGGGGGGGGGGGGGGGGGGEGGGGGGGGGGGCGGGGGGGCGGGGGGGGGGGGGGGGGGGFGGDEGGDDFGGGCFG;FGGGGGGGCFGGEGACCFGGCCCF6DACCEG*@CCEG5=EC<CCECEE?CFCEECGGC*ACCCC=557C)>5C7CD76ECC*/C3>F*15E5@3*5*9/;CD9F0+*3<77***20)**005*78F)2)1<?0++34>E(27(-((0(7(-)-()85(((
@M03506:14:000000000-AKVR1:1:1101:17560:6274 2:N:0:46
TCGGACTACTGGGGTTTCTAATCCCGTTTGCTCCCCTGGCTTTCGCTCCTCAGCGTCAGTATTGGTCCAGGATGCCGCCTTCGCCACCGGTGTTCCTCCAGATATCTACGCATTTCACCGCTACACCTGGAATTCCGCATCCCTCCCCCAAACTCAAGCCCTCCAGTATCCAACGCAGTTCCCCGGTTAAGCCGAGGGATTTCACGTGCCACTTAGTTGTCCACCTACCACCCTTTTACGCCCAGTAATCCCGACAAACGCTTGCCCCCCCCGTTTTACCCACGCTGCTGGTCCGGAGCTT
+
CCCCCEGGGGGGGGGGGGGA<EFGG@FFCFGAFFGGGF8EG@FFGGFGG8FGGF+CFGDGGGFEG<ACDE@ECCFGG@FBEGEF7?FFGGG@F7EFF9=ECAFFGGGFFED7C8@FGGG+=>7F9<FFFGGCG8CFFGGCGFFCF=+@=CE?F,@DF89D+A=E88>B<7>,,@6:;69<>D6:C>@:CEF9EE***=5C89E@,,4;5*1*<0++;7+1C@>+0009*;):D))077B*;=)99++*0++).)))).9/5))15<F5C)9>)1*3/)*+(),-3(().)(,*)(/)0(.(
@M03506:14:000000000-AKVR1:1:1101:5357:6279 2:N:0:46
TCGGACTACCGGGGTTTCTAATCCCGTTTGCTCCCCTGGCCTTCGTGCCTCAGCGTCAGCAGCTTTCCAGAGACTCGCCTTCGCCACTGGTCTTCCTTACGATCTCTACGCATTTCACTGCTACACCGTAAATTCCAGTCTCCTTTCCAGCCCTCAAGCAGGGCAGTATAAAGTGCCGTTCCGGAGTTAAGCCCCGGGATTTCACACCTCACTTACCCCGCCGCCTACGCACGCTTTACGCCCAATAAATCCGAACAACGCTTGAGACCTCCGTATTACCGCGGCCGCGGGCACGGAGTTA
+
CCCCCGGGGGGGGGGGGGGGGGGGGGGGGGGGGGGGGGGGGGGGGGGGFFGGGGGEGGGGGGGGGGGGGGGGGF9FFGGGGGGGGGGGGGGGGGGGGGGGGGGGGG?FGGGGEEGGGGGGGGGGFGGGGGGGGFGGFFFGFGGGGGGGGGGGGGFCFFGGGGEGDE@;CED;9AEGGGGGGGEGEGCCFFEFGFGGGGE78?C,<<FGFGGFCDCFFG45CDDGG*5A*835):;*4CF5=EDGC687<?EFF3DGG?F*7)7<*0*9:)0))*22<)9A<0610(7:(.4188(1)8-:)
@M03506:14:000000000-AKVR1:1:1101:21405:6304 2:N:0:46
TCGGACTACCGGGGTTTCTAATCCTGTTTGCTCCCCACGCTTTCGCGCCTCAGCGTCAGTATCGGACCAGGTCGCCGCCTTCGCCACCGGTGTTCTTCCCACTATCTACGAATTTCACCTCTACACTGGGAATTCCACGACCCTCTTCCGCACTCAAGCCCGTACGTATCAAACGCAGCCCCCCGGTTGAGCCCGGGAATTTCACGTCTGACTGTACGAACCGCCCACGCGCCCTTTCCGCCCAGTCATTCCGCGCAACGCTAGCCCCCTTCGTCTTACCCCGGCTGCTGGCACGAAGTTC
+
BCCCCGGGGFGGGEGGGGGGGGGGGFGGGGGFFGGGFGDGCFGGFGEGGGGAFGGGGGGEFGG7CCEFEFGGGGGGGGGGGG?FG:FGFFGGGGGGFDGGG8F8FFEGFC7E@7FG9BFEFGAFFG?FG8>FDFGGGGF@C=EFGGGGGG+:CEGF8<CFCCCCE>DC9F;,<DEEE8EGEC5*3*=C?7++?5:CG==EG*CC?5EFGG7CF*<CF>>CC)9CD)>>*/):>E><7**/:C<<D6<*32A?4)9CD9G*83.1*:EDD525)7*2/)9+(4-(4((.))(4),4*)0(-)
@M03506:14:000000000-AKVR1:1:1101:22599:6319 2:N:0:46
TCGGACTACAAGGGTTTCTAATCCTGTTTGCTCCCCACGCTTTCGCGCCTCAGCGTCAATGTCGGTCCAGATAGCCGCCTTCGCCACCGGTGTTCTTCCCAATATCTACGAATTTCACCTCTACACTGGGAATTCCGCTATCCTCTCCCGAATTCAAGCAACCCAGTATCAAATGCAGTCCCCAGGTTAAGCCCAGGACTTTCACATCTGACTTGGGTCGCCGCCTACGCCCCCTTTCCGCCCAGTAATCCCGACCAACCCTCTCCCCCCTCGGATGACCCACGCCGCTGGGCCGAATTTC
+
CCCCCGGGGGGGGGF<FGFGCCFFGGGGGGGGFGGDGGGGGGGGGGGGGGGGGGGFGGGGGEEDEFFCGF9FFEEFGGGEFGGGGCEGGGG7=CGFGGFGGGBECE<FFFGFFFGFCAADGFCDGG<ACFC@E=FGGGGGGGD;EDFFFGG6+@EGG8EDEGGGGGC,@EGGGF,>A9EGGFG,@>D,3D=9D5DFGFGE9CGGGCCF98:B79,>CD)*2:<*>*)8*2)/).0*/+2AECGGG+<7+++0>>)>D0**..0*9*07C)))0**2*(*3(((-(((),.((0(41))(--
@M03506:14:000000000-AKVR1:1:1101:9736:6322 2:N:0:46
TCGGACTACTAGGGTTTCTAATCCTGTTTGCTCCCCACGCTTTCGCGTCTCAGCGTCAGTATCCAACCAGGGGGCCGCCTTCGCCACAGGTGTTCCTCCCGATATCTACGCATTTCACCGCTACACCGGGAATTCCACCCCCCTCTTTGGTACTCTAGCTTGCCAGTTTCATGCGTCGTCCCCCGGCTGAGCCGAGGGATTTCACACATGACTTAACAAACCGCCTACACGCCCTTTACGCCCAATGATTCCGAACAACCCCAGCCCCCCCCGTATTACCGCGGCCGCTGCCCAAGCGCTG
+
CCCCCGGGGGGGGGGGGGGFGFGFFGGGGGGFGGFGGGEGGEFGGGGGGGGGGGGGGGGGGGGGGGGGGGGGGGGGGGGGGGGGGGGGGGFGGGGGCGGGGGGDGGGGGGGDEG9FEGGGGECEGGGGEC+@>EGGFDFFF@GGGFGGGFFGGGGFFGFG9:EGGCDFGGCGDG>EEGG*:CGGCE*:?;*4</:=CC?F697:A:6*+*:D+:7+*77E<F<5<DFF64557>>C0***1:7D9*2*<3C4;<DC3(7:5))*9**0:))))/**0)*0,,,40-()()(,.)(/))(((
@M03506:14:000000000-AKVR1:1:1101:18788:6323 2:N:0:46
TCGGACTACCCGGGTTTCTAATCCTGTTTGCTCCCCTAGCTTTCGCGCCTCAGCGTCAGATGTGGTCCAGTGCGCCGCTTTCGCCACAGGTGTTCCTCCCGATATCTACGCATTTCACCGCTACACCGGGAATTCCACGCACCTCTCCCACCCTCAAGCACGGCAGTTTCGCCTGCAGGCTCTAGGTTAGGCCTAGAGGTTTCACAGGTGACTTACCGCACCGCCTACGCGCCCTTTACGCCCAACAACTCCGAACAACGCTTGCCCCCCCCGTATTACCGCGCCTGCTTGCGCGACTTGT
+
CCCCCGGGGGGGGEFGGGGGFGGGGCGGGGGGGGGEGGGGGGGGGGGGGGGGGGGGGGGGGGGGGGGGGGGGGGGGGGGGGGGGGGGGGGGGGGGGGGGGGEGGGGGGGGGEGGGGGGGGGEGGGGGGGGGGFGFFFGGG+BE,DDDFFFGEGFG6F?9FGE5:*CFCEFGGEG>CFGGE8FC,>E9=CFGGG?CG9CGGGGGFG??CF<7<FC9EC<DCDD3=DC>F:37CDE3C):=:8EC*/C@;*++0..*930>27)0*/AFFG@<>)//2+)/<:90(4((),*)2),,75)(-.
@M03506:14:000000000-AKVR1:1:1101:27053:6333 2:N:0:46
GCGGACTACTGGGGTATCTAAACCCGTTTGCCCCCCACGCTTTCGCGCCTCAGCGTCAATTTCGGGCCAAATATCCTCCTTCGCCCCCGGTGTTCTACCCAATATCTAAGAATTTCACCTCTACACTGGGAATTTCACTATCCTCTCCCGCATGCACGATTAACAGGATCACATGCAGCCCCCATGCTCATGCCGGCAATTTCCCGCCTGACCTGATAAGCCGCCTAACCTCACTTGTCGACCAGGCATATGCAACATCGCTTGCTCCCCTCGTACTTACGCGGGTCCTTGACCGTTGCTA
+
-8<@CCF@C-C,,=+-=-CEA,,;,+8C<8E,C,@CEB7FE7F<@7+6@8:EFFGF@FCFF,6C:+>+8,,C96,C,9CCFA4,84+8=CFC+BBF?,BF<DFG,,A,,:5,57C,57C=D9,A,37C<FD=,:,C,,9A,,8E,,38,+8+6+:D,@++@9,@7,,,3,,5,,,,,,2:C*4*,,,,,56,,>***=8,,:,++*2*:***+;0*++1+*2)*):5)*1*:*8*:.*92;*19**20+++*****0(0*00)75++)/)*0;F//1)*0(-(((-(0)*..))(*))-6)
@M03506:14:000000000-AKVR1:1:1101:20365:6334 2:N:0:46
TCGGACTACTGGGGTTTCTAATCCCGTTCGCTCCCCTAGCTTTCGCGCTTCAGCGTCAGTGTCAGCCCAGCAACCCGCCTTCGCCGCAGGTGTTCCTCTCGATATCTACGCATTTCACCGCTACACCGAGAATTCCAGTTTCCCCTTCTGCACTCTAGCCCCGCAGTATCGGTTGACCTTTCTGGGTTAAGCCCAGAGATTTCACAACCGACTTGCGGTGGCCGCCTACGCGCCCTTTACGCCCATTAAATCCGAACAACGCTGTCTCCCCCCGTATTCCCGAGTCTGCGGGCACGGGCTT
+
CCCCCGGGGGGGGGGGGGGGGGGGGGGGGGGGGGGGGGGGGGGGGGGGGGGGFF@,CCGGGGGCGGGGGGGGGGGGGGGGGGFGGGGGGEFCFGGGEFCGG8F8FFFFGFGCEGCFGGGGGDGGGGGGGGCCFGGGGGGG,@FGGFGGGGGAFEFFGFGGFE>EEEGGGGGDCEG,=F7E,<F9?F8EGF;9B5,/,,=9FGGFDG6EGDCDC*+5)9>*C<CEDG@):*<=C5BC40*2*:C77*0/A++9/73<914/)).*1<+*<:*809//*(*3.((-(.66<)((7(,*8)(4(
@M03506:14:000000000-AKVR1:1:1101:9960:6337 2:N:0:46
TCGGACTACTGGGGTTTCTAATCCCGTTTGCTCCCCTAGCTTTCGCTCCTCAGCGTCAATGTCGGTCCAGGATGCCGCCTTCGCCACCGGTATTCCTCCAGATATCTACGCATTTCACCGCTACACCTGGAATTCTGCATCCCTCTCCCGAATTCAATCCATCCAGTATCCGACGCAGTTCCAAAGTTAAGCTTTGGGATTTCACGTCTGACTTAGTTGGCCGCCTACGAGCCCTTTTCGCCCAGTAATTCCGAACAACGCTTCCCCCCCCCGTATTACCCCGGCTGCTGGCACGGAGTTT
+
CCCCCGGGGGGGGGFFGGGGGGGGGGFGGGGGGGGGGGGGGGGGGGGGGFGGGGGGGGGGGGGGGGGGGGGGGGGGGGGGGGFGGGGFGGGDGGGGGGGGGGGGFGGGGGGCGGGGGGGGGFGGFGGGGGGGFFEGFGFFGFGGGGGGGGEEGFGEG,EFGGGGGGGDAGFGDGGGGDEGGGG9DCFGGFGGGGACGGGFF9:7D>9FGGGDE7ECFG+<DCCE7/:ACGDDG>FC@*18==735AEFF7<@F>CCD(9*87)**8A<85>>3C*03)8?(,((-,().)(-))-)).-.)
@M03506:14:000000000-AKVR1:1:1101:22751:6349 2:N:0:46
TCGGACTACTGGGGTATCTAATCCTGTTTGCTCCCCACGCTGTCGCGCCTCAGCGTCAGCTACTGCCCAGCAGGCCGCCTTCGCCACCGGTGTTCTTCCGGATCTCTACGCATTCCACCGCTACACCCGGAATTCCACCTGCCTCTACAGTGCTCAAGTCGAAGAGTATCCATGGCCGACTCGTAGTTGAGCCACGAGCTTTCAACAACGACTTCTCCCACCGCCTACGCGCCCTTCACGCCTCTTGCTTCCGGCCAACGCCCGCACCCTCCGTATTACCGCCGCTGCTTGCAGGGAGTTT
+
CC9CCEGGEGGGGGGGGGGG9CFGAFGGEEFFGGFGFGGGGGGFGGG7BCEF8,FGGDFFGGGGGGFGGGGGGGGGCCCFEDFGGGGDEFFDGCGGAGEEGEGC<EFFGDF7C@F<FFDFCFGGDGDCB7>CGGG9FFGGF@GGGGAFC@3,@@@CFG;,>>:8+5,7,@FFFFG5C>EGE>7:?1:,,6,::8:E5?CE,4+31<<**1*:*99C+:;:D<)*7C7<*/):)787(*6*2:***3+*2+395))9)./7.))1)*:.80><)**2+)*0(((,-(3<)*.46.()).,()
@M03506:14:000000000-AKVR1:1:1101:14891:6350 2:N:0:46
TCGGACTACCCGGGTTTCTAATCCCGTTTGCTCCCCTGGCTTTCGCTCCTCAGCGCCAATGTCGGTCCAGAATGCCGCCTTCGCCACCGGTGTTCCTCCAGATACCTACGCATTTCACCGCTACACCTGGAATTCCGCATCCCTCTCCCAAACTCAAGCCATCCAGTATCAGAAGCAGTTCCCCAGTTAAGCTGAGGGATTTCACGTCTGACTTAGTTGGCCACCTACAAGCCCTTTACGCCCAGTAATTCCGAACAACGCTTGCCCCCCCCGCATTACCCAGGCTCCTGGCACGGAGTTT
+
CCCCCGGGGGGGGGGGGGGGGGGGGGGGGGGFGGGEFGGGGGGGGGGGGGGGGGGGGGGGGGGGGGGGGGGGGGGGGGGGGGGGGGGGGDGGGGGGFGGGGFGG,FEFGGGGGGGGGGGGGGGGGGGGGGFGGGGGGGGGGFGGGGFGGGGGFGGGGGGGFGGGGGGGACCC?AFGGGCCGGC6:C@FFGFFFFFGGGDGFGFGGFE/84C@EDEFBCF,?9FGGFF67>AGCFAG@DFGGGGCCFG=F9E=63CGGFF5@>37FEF@GDGF>):/;6FG(.(4?F7.().1).,1.)(()
@M03506:14:000000000-AKVR1:1:1101:26908:6375 2:N:0:46
TCGGACTACCGGGGTATCTAATCCTGTTTGCTCCCCTAGCTTTCGTTCCTCAGCGTCAGTTGTGGTCCAGCGCGCCGCTTTCGCCACGGGTGTTCCTGCAGATATCTACGCATTTCACCGCTACACCTGCAATTCCACGCGCCTCTCCCACACTCAAGCACAGCAGTATTGGAAGCAGCCTCTGGGTTGAGCCCAGAGATTTCACTCCCAACTTGCCACACCGCCGACGAACCCGTTCCACCAAGCAATTCCGAACACAGCGGGCCCCCTACGTCCTACCGCGGCGTCTGGACCGGAGCTG
+
9CCCCGCEEFGCFGGCFGGGFGFF,FFGGGEGGFG,6FFGG9E@CEEFG<FGFDE:B:FFGFGGDGCFGGG>GGDGCCC=<DGEGGGGDEFCF@FGGEGG8D<A,9EFEF7:B7<,:?F=++>BE,==DGFGG9F,7ECF7=E+@DCEF8CCG,8?C6C8EFGGD:D,7E,,39D87,AD6:EG?C85=EGFFF,=,7:,;C9C4,,02>C<*0>C77****>CG)))7>5*1.)/(*)3+:*1**29+++1))/)1(*:5.)97C=)2)18>C**/6423((49((0().))(()))(.(
@M03506:14:000000000-AKVR1:1:1101:20887:6378 2:N:0:46
TCGGACTACTCGGGTTTCTAATCCCGTTCGCTCCCCACGCTTTCGTGCCTTAGTGTCAGTAATGGGCCAGTCACCTGCCTACGCCATCGGTGTTCCTCCTAATATCTACGGATTTCACTCCTACACTAGGAATTCCAGTGACCTCTCCCATACTCTAGCTGAGCAGTTTAGGTAATGTCTGTATGGTTGAGCCACACGCTTTCACTACCTACTTACTCTGCCACCTACGCAACTCTTTACGCTCAGTAATTCCGGATAACGCTTGGGTTCTACGTTTGACCGCGGGTGCTGGCACGTATGT
+
CCCCCGGGGGGGGGGGGGGGGGGGGGGGGGGGGGGGGGGGGGGGGGGGGGGGGGGGGGGGGGGCGGGGGGGGGGGGGGGGGGGGGGGGGGGGGGGGGGGGGGGGFGGGGGGDGGGGGGGGGGGGGGGF9FGGGGGFFGFFGGGGGBDFGGFGGGGGGCGFGGFFAFEGGGGGGGGGGDEDBFGGGGGGEDFGGGGGGGGGGGGGG7CGGCFFGGFGDDC7DDDGFFFFEG*;96*2:=FF*C*97?BF,@>>84CD3,C+=:)988=)*2;AFF9*?:+0.-((((-784>(5(4370)(.
@M03506:14:000000000-AKVR1:1:1101:3670:6380 2:N:0:46
TCGGACTACCGGGGTTTCTAATCCCGTTTGCTCCCCTGGCTTTCGCTATTCAGCGTCAGAGTTGGTCCAGGATGCCGCCTTCGCCACCGGTGTTCCTCCAGATATCTACGCATTTCGCCGCTACACCTGGAATTCCGCATCCCTCTCCCAATCTCAAGCCATCCAGTATCAAGCGCAGTTCCCCGGTTCAGCCGAGGGATTTCACGTTTGACTTAGTTGGCCGCCTACGAGCCCTTTACGCCCAGTAACTCCGACCAACGCTTGCCCCCCCCTCATTACCGCGGCCGCCTGCCCGGGAGTT
+
CCCCCGGGGGGGGGCFCGGGGFFGGGFGGGGCFGGGGGGGGGGGGGGGEFGGGGGGGGGGGFFFGGGGFGFFGGGGGGGGGGGGGDGGGCFGEGGGCGGGGGGGGGGGGGGGGFCFGGFGG7FFFGGEGGGCDAFGGGGEDGG@FFGFGGG8>=EFGFGGGGGFGDAFFGFF?CBEEGEDFGCFGCE**>D;6?C5C55:*2>C7*=C?C7FEDD;@CA?F;CEDGB5:*7E).8*.*8?EEDGC<<=+3AFBD3/>:GE357CGG8>C5D3)**+<)*+(-4(((()-)42)441))(-(
@M03506:14:000000000-AKVR1:1:1101:5497:6427 2:N:0:46
TCGGACTACCGGGGTTTCTAATCCCGCTTGCTCCCCTGACCTTCGTGCCTCAGCGTCAGGAACTGTCCAGAGACCCGCCTTCGCCACTGGTCCTCCTTACGATATCTACGCATTTCACCGCTACACCGTAAATTCCAGTCTCCTCTCCAGTCCTCAAGCACGGCAGTATCGAATGCAGTTTCGGAGTTAAGCTCCGAGATTTCACACCCGACATACCGCGCCGCCTACGCACCCTTTACCCTCAATGAATCCTAACAACGCTTGAGAGCTCTGTATTACCCCGGCCGTGGGCCCAGACTTA
+
@CCCCECFCFGGEEEGGGGGGGGFGEDGFFG9<CC@GDFF?FGEGGCGGF<8A,+8,FCDCGGGGGGGG@FGCFGGGGEDGGGGGD:@FFFGE,EFEGGGGDFG7FCCGGGDGEFGEDFGGFGGGGFFEGGGGGGGGGCFF;DA,E8DFDEFCDFF?F?88C8ECE,;,33::?BEFF@<BA5B8EC,>DFDFFF*14:AC7CEFFC=5578*1>C;8A:C5DE3*;F5<>C))8>?76+<+1>9+<=C7+0***22577553/*3*)*/994C<+3499((((-(()-.4:),-*.).))
@M03506:14:000000000-AKVR1:1:1101:18295:6430 2:N:0:46
TCGGACTACTGGGGTTTCTAATCCTGTTTGCTCCCCACGCTTTCGCACCTCAGCGTCCAGTATGAGCCAGTGAGCCGCCTTCGCCACTGGTGTTCTTCCGAATATCTACGAATTTCACCTCTACACTCGGAATTCCACTCACCTCTCTCACCTGCTAGCTCGGCAGTCTTAAAGGCAATTCTGGAGTTGAGCTCCAGGCTTTCACCTCTACCTTACCAAGCCGCCTACGTGCGCTTTACGCCCAGTAATTCCGAACAACGCTAGCCCCCTCCGTTCTACCGCCGCTGCTGGTACGGCGTTC
+
CCCCCGGGGGGGGGGGGGGGGGGGGFEFGGGGGGGGGGGGGGGGGGGGGGGGGGGGGGGGGGFGGGGGGGGGGGGGGGGGGGGGGGGGCGFFGGGGGGGGGGGGGGGGGGG8=FGGGGGFFGGGGGA@FGGEGGGDCFF:=EGGGGD9DFGGGGGGGGGGGGGGDGGGGGGGGGGGGGFGGGGGGGGGGGGGDEDFGDFFGFGCFGEC9C+5=9FGGGA=DGGGGGFFGFA5<:>G?CF*=ED3FG?A<@+;;B/)149*5)05CFFEC57:)/+*2.8E9((4;1(0)/(,*),9)032(
@M03506:14:000000000-AKVR1:1:1101:12744:6433 2:N:0:46
TCGGACTACCGGGGTATCTAATCCCGTTCGCTCCCCACGCTTTCGTGCCTTAGTGTCAGCAATAAGCCAGTAGCCTGCTTACGCCATCGGTGTTCCTTCTAATATCTACGGATTTCACTCCTACACTAGAAATTCCAGCTACCTCTCTTATGCTCTAGCTTAGCAGTTCAAATAATGTACCTACGGTTGAGCCGTAGTCTTTCACTATTTGCTTACTATGCCACCTACGCAACTCTTTACGCCCAGTAATTCCGGATAACGCTTGGATCCTCCGTATGACCGCGGCTGCTGGCACGGAGTT
+
CCCCCGGGGGGGGGGGGGGGGGGGGGGGGGGGGGGGGGGGGGGGGGGGGGGGGGGGGGGGGGGGGGGGGGGGGGGGGGGGGGGGGGGGGGGGGGGGGGGGGGGGGGGGGGGGGFGGGGGGGGGGGGGGGGGGGGGGGGGGGGGGGGGGCFGGGGGGFGGGGGGGGFGGGGGGGGFGGGGGGGGFG6@EEEFGGGGCEGGGGDDGGGGGGGGGGGGGGGFCC?5CCGFFGGFGGFFGCDFGDCGGD=EFGGFFFFG*9(2=5)=DGG6BFAFF4DFFG?FFF>909BBB?FFFF(85))(-.
@M03506:14:000000000-AKVR1:1:1101:16414:6434 2:N:0:46
TCGGACTACTCGGGTATCTAATCCCGTTTGCTACCCTAGCTTTCGCGCCTCAGCGTCAGTGTCAGCCCAGCAACCCGTCTTCACCTCAGGTGTTCCTCTTGATATCTACGCATTTCACCGCCACACCAAGAATTCCGATTGCCCCTTCTGCACTCTAGCACAGCAGTATCAATTGACCGTTCCGAGTTAAGCTCGGAGATTTCACAATTGACTTACCACGCCGCCTACGCGCCCTTTACGCCCAGTAAAACCGAACAACCCTTGGTTCCTACGTATTACCCCGGCTGCTCGCCCGGAGTTA
+
CCCCCGGGGGGGGGGGGGGGGGGGGGFGGGGGGGGGGGGGGGGGGGGGGGGGGGGGGGGGGGGGGGGGGGGGGGGGGGGGGGGGGGGGGGGGGGGGGGGGGGGGGGFGGGGEGGFGGGGGGGGGGCFDFGFFGGGGGGGGGGGGGGGGFGFGGGGGGFGGGDGGGGGFDADGFFDGGGGGGGGGGGGGFAFGFGGGCECCCFGGGGGGFGGGGCFFGGF7CC<EDDEFDG>DDBF4@CFCC=395<+9?+A)7)795112)).2*+**+**/7F+03-*0(3244((),*-()(())0(()
@M03506:14:000000000-AKVR1:1:1101:20127:6461 2:N:0:46
TCGGACTACAAGGGTTTCTAATCCCGTTTGCTCCCCTGGCTTTCGCTCCTCAGTGTCAGTGTTGGTCCAGGATGCCGCCTTCGCCACCGGTGTTCCTCCAGATATCTACGCATTTCACCGCTACACCTGGAATTCCGCATCCCTCTCCCAATCTCAAGCCATCCAGTATCAGACGCAGTTCCCCGGTTAAGCCGAGGGATTTCACGTCTGACTTAGTTGGCCACCTACGAGCCCTTTACGCCCAGTAATTCCGAACAACGCTTGCCCCCCCCGTATTACCGCGGCTGCTGGCACGGAGTTA
+
CCCCCGGGGGGGGGECGGGGGGGGGGGGGGGGGGDGGGGGGGGGGGEFGGGGGGGGGGGGGGGCGGGGGGGFGFGGGGGGGGGGGGGGGGGGGGGGGGGGGGGGGGGGGGGGGGGGGGGEGDGGGGGGDFFFFGGGGGGGGGGGGEFGGG8EFAAFC=EGGDFGGGGC:D9=CFGGC6CFFGFGC>CC*>9EGCE85CCCC7@@FGG:6D@F?FC?FFFG<;CFC<6ACC)CDFF*.::;5>CG40<??+<9:3*/)8F5:>)7DC?>=D357**;+.9C09((,4(7:60:4<(1..,4)
@M03506:14:000000000-AKVR1:1:1101:24731:6463 2:N:0:46
TCGGACTACTGGGGTTTCTAATCCCATTCGCTCCCCACGCTTTCGTCCTAGCAGTGTCAGGTGGCACCCAGAAGCCTGCCTTCGCTATCGGTATTCCGAACGATATCAACGCACTTCACTACTACACCGTTCGTTCTAGCTTCCTCTTTGCCCCTCTACTCGTACAGTTTCAAACGACAGATACCGAGTTGTGCTCGGAGACTCCACTTCTCACTTGTACAACCACCAACCGGTACGCTTGCCCCCCAATGATTCCTCACAACCCCAGCGCCTCATCTCTTACCCCCCGTGCGCGCACTGC
+
CCCCCGGGGG<@,@@8CDEFGGFFGGGGGGEGFGFFFGCFDFGGGGGCEGGGGGF,CEFGGCFGFGF<BFFGFGGFCCD<6CFFG7??,B@FF,CFFG,CFCGG:CFCFEF@F@+AFCDFFCBEFGGGGD+EFE,A+?FAAEFFGGAD3,@ECFE8,=,6DCD+D6@;,@>D,E9CCECC8<,@?885D>=,*@DC>75*;*>,5,4B,;++,=<7++4=C+**9<8)=/>E):.*(1)3**2*:*:>**00/*2*0)2*0/7****)*0)0<<+++)*+.)-(,,()-),4)(,)07,,)
@M03506:14:000000000-AKVR1:1:1101:13777:6475 2:N:0:46
TCGGACTACTCGGGTATCTAATCCCGTTTGCTCCCCTAGCTTTCGCGCCTCAGCGTCAATGCCGGTCCAGGATGCCGCCTTCGCCACCGGTGTTCCTCCAGATATCTACGCATTTCACCGCTACACCTGGAATTCCACATCCCTCTCCCGGATTCAAGCCTTTCAGTATCGGACGCAGTTCCTCGGTTAAGCCGAGGGATTTCACGTCCGACTTAGAAGGCCGCCTACGCGCCCTTTACGCCCAGTAATTCCGAACAACGCTTGCCCCCCCCGCATTCCCCCCGCTGCTGGCACGGAGTTT
+
CCCCCGGGGGGGGGGGGGGGGGGGGEGGGGGGGGGGGGGGGGGGGGGGGGGGGGGGGGGGGGGGGGGGGGGGGGGGGGGGGGGGGDGGGGGGGGGGGGGGGGGGGGGGGGGCFGFGGGGGGFGGGGGGGFGCFGGGGGGGGGGGGGGGGGGEGGGFGDFGGGGGGGGGGG>FGGEGGGGGGGFGGDGD5FF?FGCGGGC667CAEG7CGG5DDCEFC7A5FF):5C75CD>=C:)>)*/;?ECC777=<@FF?EGDG?FCD3>FGGGFGFGF3)*/2-7C(((--((0:4::)4:)))(()
@M03506:14:000000000-AKVR1:1:1101:11740:6496 2:N:0:46
TCGGACTACCGGGGTTTCTAATCCCGTTTGCTCCCCTAGCTTTCGCCGTTCAGCGTCAATGTCGGTCCAGGATGCCGCCTTCGCCACCGGTATTCCTCCAGATATCTACGCATTTCACCGCTACACCTGGAATTCTGCATCCCTCTCCCGAATGCAAGCCATCCAGTATCCGACGCAGTTCCAAGGTTAAGCCTTGGGATTTCACGTCGGACTTAGTTGGCCGCCTACTGGCCCTTTGCGCCCAGTAATTCCTAACAACGCTTGCCCCCCCCCCCTTTACCGCCCCTGCCGGCCCGGTGAT
+
<ACCCGGGGGGGGGGEG<ECECEFDFFFFCGFCFGGGGGGGGGFGECFCDGFGFDFCF:@@FGCGC8@EFG,CCF8CGGGGGDEGCG@FDCEGDGGGGG?FCFGGGGGGGGECCGGGGC=F:FE,:ECE8D8F,BEDE,,DFFCFFGGFC=>E,,7BAFC8CEGFFCDFAG7+*****;D?>FDF*>?GDGC:@9AC65<6699>=FFGCDD5>F;3@A6<FCE<75)+*0:77.7:*8*C:5**++*<004***29<F*7>7**3<>C)7755**0)*<2((((-()()-()(-9)0((.
@M03506:14:000000000-AKVR1:1:1101:13092:6506 2:N:0:46
TCGGACTACAGGGGTATCTAATCCTGTTTGCTCCCCACGCTTTCGCACCTCAGCGTCAATATGTGTCCAGTGAGTCGCCTTCGCCACTGGTGTTCTTCCGAATATCTACGAATTTCACCTCTACACTCGGAATTCCACTCACCTCTCCACAATTCTAGCGATGCAGTTTTAAAGGCAATTCCGGAGTTGAGCTCCGGGCTTTCACCTCTAACTTGCAAAGCCGCCTACGTGCGCTTTACGCCCAGTAATTCCGAACAACGCTAGCCCCCTCCGTCTTACCGCGGCTGCTGGCACGGAGTTG
+
CCCCCGGGGGGGGGGGGGGGGGGGGGGGGGGGGGGGGGGGGGGGGGGGGGGGGGGGGGGGGGGGGGGGGGGGGGGGGGGGGGGGGGGGGGGGGGGGGGGGGGGGGGGGGGGGGGGGGGGGGGGGGGGGGGGGGGFFFGGGGGGGGGGGGGGGGGGGFGGGEGGGGGGGGGGGGGGGGGGGGGFG6EGGDGGFCF@C5EGGDGGGGG6;9CGGGGGGGG>??FCEGG4AEF4:D>BG@DA=8ED<FFG6C9A=)05CC:C*)8)/6CFFG)>@D7/AFDFC011(((452)(-),19)83:)
@M03506:14:000000000-AKVR1:1:1101:7416:6521 2:N:0:46
TCGGACTACTGGGGTATCTAATCCCGTTTGCTCCCCTAGCTTTCGCGCCTCAGCGTCAGTGTCGGTCCAGGAAGACGCCTTCGCCACCGGTGTTCCTCCGGATATCTACGCATTTCACCGCTACACCCGGAATTCCGCTCCCCTCTCCCGAACTCAAGCCCGCTAGTTTCCTGTGCAGTTCCCCAGTTGAGCCGGGGGATTTCACACATGACTTAACGAACCGCCTTCGCGCCCTTTACGCCTCGTAAGTCCGCACACCGCTTGCCACCTCTGTACAACCGCGCCTGCGGGCAACGAGATT
+
CCCCCEBG9FFGDCFGGGFEGGG@FEFGFGGGDECF@CF,<FAC;FC@ECGFF@CFGGFGFGGG:FECFFCFGD,CF7CFCG7FGC=<>FFEFFGGC5F++B?FGFFDADE+:?,?EBEFG7FFCFG+@:@CFF9F>FE+>DEFGEFGFCCEDCFE8:,5@EEEG5;D@C>9CFFEFF,<,,4B8:CFG,8,,/5C?*3=64AF<<C7620*3*3+09):CDD*19)**1)57B;40*9=C5***12)*2+*))1)9(9*3.)15++1;4**0*+++))2-(304(-0(7(-.(,5)7(()
@M03506:14:000000000-AKVR1:1:1101:6119:6541 2:N:0:46
TCGGACTATGAGGGTATATAATCCAGTTCGCTGCCCAGGGTTTCGCTCTTCATCGTCCGAAGTAGACCATAAAGCCGCCTTAGCCACTTGTATTCCTCCGGATCTCTACGCATTTCGCCGCTACACCCGGAATTCTGCTTTTCTCTTCTGCGCGCGAGAACGGCTGTAGCTCAGACGACCCATCCGCTCGGCAGACGGGTTTCCACCAAGACGTGCAATCCCGCCTACGCGCCCCTTCCGCCCCGGGCGTCCGCCCAATGCCCGCCTCCTACGCCTCATCGCGGTCCCTTCCCCACATCTT
+
-8BC,@:<---6C8@-6-,<,C9,6C6,,,+8,7,;,,,,;,8C@6,;,;C,,6;CC,7:F+,,,CEFD,,,6,:E@++,,,:9CD,A,,,,,,<E@FG+6,,+9CB<FFG,++,?,88>+86+5,,8>++:+?9,,7@F9,83@>,=,8,+6+63=45+,+3**4@,,,@,353,;1*8B;7:@5*7***;8*1*/:*/*1+5<0CC****/****20+97*/59)./)):).)9,*7C*5977**0**185)1)*-*3))093*155)**))***(*+.33(-((0)*(().())9)))
@M03506:14:000000000-AKVR1:1:1101:9385:6543 2:N:0:46
TCGGACTACCGGGGTATCTAATCCTGTTTGCTCCCCACGCTTTCGCGCATCAGCGTCAATGCCGGTCCAGTGAGCCGCCTTCGCCACTGGTGTTCTTCCGAATATCTACGAATTTCACCTCTACACTCGGAATTCCACTCACCTCTCCCGGATTCAAGCGATGCAGTTTTAAAGGCAGTTCCGGGGTTGAGCCCCGGGCTTTCACCTCTAACTTGCAAAACCGCCTACGCGCGCTTTACGCCCAGTAATTCCGAACAACGCTAGCCCCCTCCGTCTTACCGCGGCTGCTGGCACGGAGTTA
+
CCCCCGGGGGGGGGGGGGGGGGGGGGGGGGGGGGGGGGGGGGGGGGGGGGGGGGGGGGGGGGGGGGGGFFGGFGGGGGGGGGGGGGGGGGGGGGGGGGGGEGGGGGGGGGGGGGGGGGGGGGGGGGAFGDCEGGGGGFA@DGGFGGGGGGGCGGGGD7CGEGEGFFECGGGGGGGCGGGGGFEGGCEDGFGFFGGGGGGGCFG+CFFC9:CFGGGGGGFCFD3EGG:?55)/1))>:DFECE3>C<C6E7C@FE*9)49C37>7F*;>GDC35>*:*)9+(-206(1;?F(4)3:<)8(()
@M03506:14:000000000-AKVR1:1:1101:23597:6550 2:N:0:46
TCGGACTACAAGGGTATCTAATCCCGTTTGCTCCCCTGGCTTTCGCTTTTCAGTGTCAGTGTTGGTCCAGGATGCCGCCTTCGCCACCGGTGTTCCTCCAGATATCTACGCATTTCACCGCTACACCTGGAATTCCGCATCCCTCTCCCAAACTCAAGCCATCCAGTATCAGACGCAGTTCCCCGGTTAAGCTGAGGGATTTCACGTCTGACTTAGTTGGCCACCTACGAGCCCTTTACGCCCAGTAATTCCTAACAACGCCTGCCCCCCCCGTATTACCGCGGCGTCTGCCATGGAGTTC
+
CCCCCGGGGGGGGGGGGGGGGGGGGGGGGGGGGGGGGGGGGGGGGG:FFGGGGGGGGGGGGGG8FFGGGCGGGGGGGGGGCFGGGGGGGGGGGGGGGGGGGGGGGGGGGGGGGFGGFGGDGGGGGGGGGCEB,AEGGGGGGGGGG@DFFG,=DGGGD?FDCC?EFGG9FGGG8DEDG6CFGGGG>8@5:9,@;8EFGG*7:>CFEGGG,;7:<9CF:++=6FGFFGFFC84*:=AC@F688C5D<<>8@+;A++3;847*)))//*28C;55751*2)/3(4(-(((0,5)))).9)5:(-
@M03506:14:000000000-AKVR1:1:1101:17326:6564 2:N:0:46
TCGGACTACTAGGGTATCTAATCCCGTTTGCTCCCCACGCTTTCGTGCCTGAGTGTCAGGAATGAGCCAGTTATCTGCCTACGCCATCGGTGTTCCTCCTAATATCTACGGATTTCACTCCTACACTAGGAATTCCAATAACCTCTCTCATCCTCTAGCTAAGCAGTTTAGGCAATGGATGTATGGTTGAGCCACACGATTTCACTGTCTACTTACTTTGCCACCTACGCAACTCTTTACGCCCAGTAATTCCGGATAACGCTTGGATCCTCCGGATGACCGCCGCTGCTGGCACTGAGCT
+
CCCCCGGGGGGGGGGGGGGGGGGGGEGFGGGGGGGGGGGGGGGGGGGGGGGFGGGGGGGGGGGGGGGGGGGGGGGGGGGGGGGGGGGGGGGGGGGGGGGGGGGGGGGGGGECBGGGGGFDGFGGGGGGGF@F8FGGGGGGGGGGGGGCBFGGFGGGGGGGGGDGFEGAFFCFGGGGGGGGGFGGGFGGEFFCFGFDEGDG??C7@<FCCCDFG?:FGGFAFF>F97A6*<AEDF47AF9>*;D**4C6,@<:BFCCC2D<)5>GG5+*551*))**3()+(,((((()-0)()(.*0*)(.
@M03506:14:000000000-AKVR1:1:1101:4476:6581 2:N:0:46
TCGGACTACCGGGGTTTCTAATCCTGTTTGCTCCCCTAGCTTTCGTTCCTCAGCGTCAGTAGTGGTCCAGCGCGCCGCTTTCGCCACGGGTGTTCCTGCAGATATCTACGCATTTCACCGCTACACCTGCAATTCCACGCGCCTCTCCCACACTCAAGCACAGCAGTTTCGGAAGCAGACTCTGGGTTGAGCCCAGAGCTTTCACTCCCGACTTGCCCACCCGCCCACGAACCCTTTACACCCAGTAATTCCGACCACCGCTGGCCCCCTCCGCCTTATCGCCGCCGCTGGCACGTAGTTC
+
CCCCCGGGFGGGGGFGGGGGFGGGGGGGGGGGGGGGGGGGGGGGGGGGGEGGGGGGGGGGGGGGFGGGGGGGGEGGGGDGGGEGGGDEG7F@FFGGGGCFGG?FGCFFFFEGGGCFFGGGGFBFFGGFEEBDFGGFCGGG@EE@E8FGCFCEEFFF?GGCFFCG>:FDFFG:A?GGGGC6:DFFDCFEEFGGFFG=55,41:+1;@FCFDC<7D0CG*)*7C5CD))8:).7C5>F:*8+<CGG4CCF:<FF4))19(/*8.>3<CCEG@G5)9EG*3*+(((--((0,8(153(*))-6.
@M03506:14:000000000-AKVR1:1:1101:13133:6584 2:N:0:46
TCGGACTACTGGGGTATCTAATCCTGTTTGATCCCCACGCTTTCGCGCCAGAGCGTCAAGAATGAGCCAGATAGCCGCCTTCGCCACCGGTGTTCCTTCTGGTATCTACGAATTTCACCTCTACACCAGAAATTCCGCTATCCCCTCTCATCTTCCAGCCAATCAGTTTCAAAGGCAGTTCCGAAGTTAAGCTCCGGCATTTCACCCCTGACTTGATTGGCCGCCTACGCGCGCTTTACGCCCAGTGATTCCGAACAACGCTAGCACCCTTCGTATTACCGCGGCTGCTGGCACGAAGTGC
+
CCCCCGGGGGGGGGGGGGGGGGGGGGGGGGGGGGGGGGGGGGGGGGGGGGGGGGGGGGGGGGGGGGGGGGGGGGGGGGGGGGGGGGGGGGGGGGGGGGGGGGGGGGGGGGDFGGGGGGGGGGGGGGGGGGFGGGGGGGGGEGGGGGGGGGGGGFGFFFGGGFGGGGDDFFGGDFGGGGGGGGGGEEFFGFFFFDGGCEC?FCFFGFGGGGCGGGF,2CCGGGGG3C:;EGFDGAAD?FFEGGGGF?C4?CGFFB3CDFFE:B>CF+<FGF<7<F8@C<F<(366>(9@?4(3)),/703))
@M03506:14:000000000-AKVR1:1:1101:23749:6592 2:N:0:46
TCGGACTACCGGGGTATCTAATCCCGTTCGCTCCCCTGGCTTTCGCGCATCAGCGTCAGTATCGGCCCAGTAGCCCGCCTTCGCCTCAGGTGTTCCTCCCGATATCTACGCATTTCACCGCTACACCGGGAATTCCAGCTACCTCTTCCGTACTCTAGTCTGCCAGTCTCGGCTGACCCTCCGGGGGTGAGCCCCGGGCTTTCACAGCCGACTTAACCAACCGCCTACGCACCCTTTGCGACCAATAACTCCGAACAACCAGTGCCACCTAAGGATTTCACCGTCCGCGGCCCCGTCTTTT
+
CCCCCDGGGGGGGG@CGGGG9FGFDEGGGGGEGDGGGFGGGGFFCGGGGEGDGGDGGDEFGGG>GG7FGGEGFAEFCF7FCFGCFDFFFCGFFGGGFFFGC7FFDAECF@EC?F,?<EFGGEFGGGG:E7B:FA,C3EFG:CFGGGFCB7,83+@;C,797,;<D6@,,@@:EFEGF?F8DCGC88*=88CFF*=88C=*;C<++0+/*9)1:*<+**1*95<G)*)07D)77:>*5:@5*:57>++*+0A:35*97(*/))/2*++*1)*))*++2)/+---4((-)-)--0(,*))-)-
@M03506:14:000000000-AKVR1:1:1101:18022:6603 2:N:0:46
TCGGACTACTAGGGTTTCTAATCCTGTTCGCTCCCCACGCTTTCGCTCCTCAGCGTCAGTTACTGCCCAGAGACCCGCCTTCGCCACCGGTGTTCCTCCTGATATCTGCGCATTCCACCGCTACACCAGGAATTCCAGTCTCCCCTGCAGTACTCCAGTCTGCCCGTATCGCCCGCACGCCCACAATTGAGTTGTGAGTTTTCACGAACAACGCGACAAACCACCCACGAGCTCTTTACCCCCAGTAATTCCGGACAACGCACGGACCCTACGGATTACCCCCGCTGCTGGCACGTCGTCG
+
CCCCCGGGGGGGFFGFGGGGFGGGGAFGGGGGGGGGGGGGGGGGGGEFGEGGCGGGGGGGGGGGGGGDGGGGGGGGGGGGGGGEG:FFGGEGCGGGFGGGGGGGFD9FFFG7FGGGGGGGGECFFGGFF@GFE8=EGFGGFGGGGGGGFGGGGFGGFFGGGGGGGGGGFGCG>8>E>EGGGGGG5EGF:2>BFGG5::>CF+99ECGDGG*CEGE*><B6C<*A>*)7=DFD367*:FF+<C7<D6F@97+=@)*97(*25)0/)2?>E)9<>*1*2)0+,4(-,(,3)0(4>),1))4((
@M03506:14:000000000-AKVR1:1:1101:6823:6611 2:N:0:46
TCGGACTACTGGGGTTTCTAATCCCGTTTGCTCCCCTGGCTTTCGCTCCTCAGTGTCAGTGTTGGCCCAGGATGCCGCCTTCGCCACCGGTGTCCCTCCAGATATCTACGCATTTCACCGCTACACCTGGAATTCCGCATCCCTCTCCCACACTCAAGCACGGCAGATTCGCCTGCAGGCTCCGAGTTAACCCCGGATATTTCACAGGTGCCTTACAGCCCCGCCCACGCGCCCTCTACGCCCACTAATCCTGAACACCGCTCGCCCCACGCGTCTCACCGCGGCTGCTGGCCCGCATTTC
+
B,BCCFEGGFGG<FGGGG9FFCGFFGE@,@9FF8<FGGFFGCEE7FFGGCFGGGGGF9FFGFFFCEGFGCGFDFGGCECEGCCC,,=EEEE:=,CF5BBF?FFFF<FFCFCE77,AA<BCG7CCF,AAEAE<:BEF,@++@FG@=,DEEFD88DF?8?F8>++@=8+3@;C7C++6@,,5,81>*@C5CF,4>>EE558BC8F7,,0448**,:+0+*)2899C)/5>5C5E)5:*8*9*:*99*2+)0++*/07**,**0).))*;@5))))12*266C1(41-,(),0(4)-()0)(-)
@M03506:14:000000000-AKVR1:1:1101:8546:6613 2:N:0:46
TCGGACTACCCGGGTTTCTAATCCCGTTTGCTCCTCTGGCCTTCGTGCCTCAGTGTCAGGAACTGTCCAGAGACCCGCCTTCGCCACTGGTCTTCCTTACGATATCTACGCATTTCACCGCTACACCGTAAATTCCAGTCTCCTCTCCAGTCCTCAAGCACGGCAGTATCGAATGCACTTTCGGAGTTAAGCGCCGAGATTCCCCACCCGAATTACCGAGCCGCCTACGCCCCTTCTCCGCCCAACGACCCCGTACAACGCTTCAGCCCTCGCCCTTACCGTCGCACCTCGCCACGTGTCC
+
CCCCCGG@CC9F:FG--F<CFG<,68C<C,E6C,,;CFECGD<FFEGD<EE<F<CE6CEFEEEF@CF866:ECFGG7:C@@<,FF,FFF,CF<BFFCC9?,=<?CGCF9AC7F+CFDFGC:F7FGGGG84C+9,C9,CE?F9ED=,@DA@44@FG,=FFFG6+6CEGD=,==EF8>8,2@,3:@++5133,@*3@*=9*4,+,24:?==9))**,5?C)/)2)=D<))*1)/9))*.:/*/A3***/5:*:)).)1*)27)))*:0+)/71)))*2*))23-(3(3(7()-33(47)0(,-
@M03506:14:000000000-AKVR1:1:1101:7131:6618 2:N:0:46
TCGGACTACCGGGGTTTCTAATCCCGTTTGCTCCTCTGGCTTTCGCTCCTCAGCGTCAGTGTTGGTCCAGGATGCCGCCTTCGCCACCGGTGTTCCTCCAGATATCTACGCATTTCACCGCTACACCTGGAATTCCGCATCCCTCTCCCAATCTCAAGCCATCCAGTATCAGACGCAGTTCCCCGGTTAAGCCGAGGGATTTCACGTCTGACTTAGTTGGCCGCCTACGAGCCCTTTACGCCCAGTAATTCCGAACAACGCTTGCCCCCCCCGTATTCCCCCGGCCGCCGGCACGGATGTC
+
CCCCCGGGGGGGGGGGGGGGGGGGGGGGGGGEFGGGGGGGGGGGGGDFFGGGGGGGGGGGGGGGGGGGGGGGGGGGGGGGGGGGGGGGGG@GGGGGGGGGGGGGGGGGGGGGGGGGGGGGGGGGGGGGGGDGGGGGFGGEGGF=D3DGGFGFGDGGGGFFFGGGFFGG7CGGGGEEGEEGGFGGDCE5CFFDFG>E*CE=,?CFGFFGDCD@?FFEGD6C4C35CGDFDDD5C>FG?C@EEEDD/C:@7+3=45/)).>:>3)7CFCF*)7).**2<)9+(,,19(-)()(()(-9)),,)
@M03506:14:000000000-AKVR1:1:1101:24871:6626 2:N:0:46
TCGGACTACTGGGGTTTCTAATCCTGTTTGCTCCCCACGCTTTCGTGCATGAGCGTCAGTATTGGCCCAGGGGGCTGCCTTCGCCATCGGTATTCCTCCACACCTCTACGCATTTCACTGCTACACGTGGAATTCTACCCCCCTCTGCCAGACTCTAGCCCGCCAGCCTCCAATGAAGTTCCCAGGTTAAGCCCGGGGATTTCACATCGGTCTTAGCTAACCGCCTGCGCACGGTTGTGTGCCAGGAATTCGGATTAACGCTCTCATCCGACTTATTGCAGCGGCTGCTGCCGCGTATTTA
+
<CCCCGGGGGGGCG+FCDCFGCFFGGGGGGGEAF@EGGGDBFFFEFGGGFGGGGGEGGGEFFCFGGCE@CF7FCGGGGFFGGGE:CGGEFGGGFGCGG<=F4+444?FG?CFCCGCFGGFCF,,9EBA==F@,=AAFFDG7+@C>,@DC,,,3,@EGF9=@CC?E++3,5::,@6,2;EE;:,,@*34,5,6,**=>5*=<*=;,<=0****1++321:+*//2/7>AG)01))01(*)**+*29**.+++))01*2-*:5@)19++*00*.)*23+)*+))(((-->2?)()-7))),.-
@M03506:14:000000000-AKVR1:1:1101:8735:6632 2:N:0:46
TCGGACTACTCGGGTATCTAATCCCGTTTGCTCCCCTGACCTTCGTGCCTCAGCGTCAGGAACTGTCCAGAGACCCGCCTTCGCCACTGGTCTTCCTTACGATATCTACGCATTTCACCGCTACACCGTAAATTCCAGTCTCCTCTCCAGTCCTCAAGCACGGCAGTATCGAATGCAGTGTCGGAGTTAAGCTCCGAGATTTCACACCCGACTTACCGCGCCGCCTACGCACCCTTTACGCCCAATGAATCCGCACAACGCTTGAGCCCGATGTATTACCGCGGCTGCTGGCACACACGTA
+
CCCCCGGGGGGGGGGGGGGGGGGGGGFGGGGGGGGGGGGGGGGGGGGGGGGGGGGGGGGFGGGGGGGGGGGGGGGGGGGGGGGGGGGGGGGGGGGGGGDGGGGGGGGGGGDGGGGGGGGEGDGGGGGGGGGGGGGGGFDGFFCGFGCFGGGGFGGGFGGGGD6EGGGGFGGGDGFCFGE@FGGG>EEEEEGG9FCEG>57DC?CF?FGE4CCCCFCGC>*83>E<5>A:<5=DE>7):*/8:5**68*0+<75)935(5:>>E3<C+7@))))2:9+-*<6(((((-0.)31)),*))(.(
@M03506:14:000000000-AKVR1:1:1101:11277:6632 2:N:0:46
TCGGACTACTAGGGTTTCTAATCCTGTTTGCTCCCCACGCTTTCGTGCATGAGCGTCAGTGCTGGCCCAGGAGGCTGCCTTCGCCATCGGTGTTCCTCCACATCTCTACGCATTTCACTGCTACACGTGGAATTCCACCTCCCTCTGCCACACTCAAAGCTACCCAGTCTCAAGCGCAATTCCTAGGTTAAGCCCAGGGCTTTCACACCTGACTTAAGTAACCGCCTGCGCACGCTTTACGCCCAGGAATTCCGCTTACCCTCCGCACCCTACGTATTACCGCAGCCGCTCGCCCTTCGTT
+
CCCCCGGGGGGGGGFFGGGGGGGGGFFGGGGGGGGGGGGGGGGGGGGGGGGGGGGGGGGGGGGGGGGGGGGGGGGGGGGGGGGGEDGGGGGGGGGGGGGGGGGGGGGGGGGCGGGGFGGGGGGGCFGGGGGGG8FFGGGGGGGGGDGGGGGGGGFF8=BD,3@FGCCDFFFFCGGGGGDEGGGGFAEFGCFCEFGGGFCEGG?C,@:6@5CFGGGF>CFG7=F5*:>FDD4=CBECDG=?*7D)***)28+AFFC5*3*3)*019E5>?EG45D*+<24C>B((-((0(.(-0(,1))(,.
@M03506:14:000000000-AKVR1:1:1101:12500:6635 2:N:0:46
TCGGACTACCCGGGTTTCTAATCCTGTTTGCTCCCCACGCTTTCGTGCATGAGCGTCAGTTTTGACCCAGGGGGCTGCCTTCGCCATCGGTGTTCCTCCACATCTCTACGCATTTCACTGCTACACGTGGAATTCTACCCCCCTCTGCCAAACTCTAGCCTTGCAGTCTCCATCGCCATTCCCAGGTTGAGCCCGGTGCTTTCACGACAGACGTACAAAACCGCCCGCGCACGCTCTACGCCCAGCAATTCCTATTACCGCTTGCCCTCTTCCTCTTTCCGCTGTTCCTTGAGCCCAGTTT
+
CCCCCEFGFGFGGGFGGGGGGFFFFEFFFGGFGG<CGEDGGGGGGGGGCAFGCFFGFDFEGGF8CGF@FDDEEEDCFDFGGDGGEGGF:EGGGGAF95=<<<@@FE<EF@B4C:FF9AAFFGGF<F7A<?47A,8FFDCG?EGGG8D,@C>8DFGDF,@FF:CE6EFG7:@CE;3+**9EFG,3,*32,@EF,44C*=*,9B9?EC*445<7*9=@3+*:>*)*)).)*))1)).*(29*1*)15*0)<+3*1*2*C)7*.).**3<)A)***00<+)9<(((-(.)*.*.-))(*).(-.
@M03506:14:000000000-AKVR1:1:1101:9406:6648 2:N:0:46
TCGGACTACCCGGGTTTCTAATCCTGTTCGCTCCCCACGCTTTCGCGCCTCAGTGTCAGTAACGTCCCAGCGAGCTGCCTTCGCTATTGGTGTTCCTCCTGATATCTGCGCATTCCACCGCTACACCAGGAATTCCACTCGCCTCTTCCGTACTCTAGCTCTGCAGTATCCATCGGCTTTCAAAGGTTGAGCCTTTGACTTTCACAACGGACTTACAGAGCCACCTACGCGCGCTTTACGCCCAATGATTCCGGACACCGCTTGCTCCCTCCGTATTCCCGCGGCTGCTGCCCCGTAGTTC
+
CCCCCGGGGGGGGGGGGGAFCGGGGGGGGGGDGGGGGGGGGGGGGGGGGGGGFGGGGGGGEEGGGGGGGGGGCFGGGGGGGGGGGEGGGGGGGGGGGGGGGGGGGGGGGGGDFGGGGGFGGF@FFGGGFEGCFEFGDFCFDGECECGGGGGFGGGGFGG:DFGG7DF,3@ECDFD+@FG6E7A;,@:A:8,?DFFGE<C?FGGGG??EE75CE0<C?4+,8D;FCF);53.=/5):(*7ACGG:36<=9:FFF337D19*77</7+<<F:5<51*88)03,21(4((0.0).04>D3;<))
@M03506:14:000000000-AKVR1:1:1101:22990:6652 2:N:0:46
TCGGACTACCCGGGTTTCTAATCCTGTTTGCTCCCCTAGCTTTCGTTCCTCAGCGTCAGTTGTGGTCCAGCGCGCCGCTTTCGCCACGGGTGTTCCTGCAGATATCTACGCATTTCACCGCTACACCTGCAATTCCACGCGCCTCTCCCACACTCAAGCACAGCAGTTTTGGAAGCAGCCTCTGGGTTGAGCCCAGAGATTTCACTCCCCACTTGCCACCCCGCCTACGAACCCTTTACACCCAGTAATTCCGAACAACGCTGGCCCCCTACGTTTTACCGCGCCTGCCGGCCCTTCAGTA
+
CCCCCGGGGGGGGG@FGGGGGGGGGGGGGGGGGGGGGGGGGGGGGEFFGGGGGGGGGGGGGGGGGCFGGGGGGGGGGGGGDFGGGGGGGEEGGGGGGFGGFCGFAFGGGGGDEGFGGGGGG:FGCGG@EGDDGGGGCAF@:@CGCFGGGGFEEFGCGGGGGGGGDC,>:<:F<CF>,>EGGF?CE>D?EF88<C8EC,:CE>FGGGGG=*;D6CF76+***2)>D<5A59>GGDFF7CFF??C55++/+<CF)7*))49*)))7C8@:C><FDF***-7<0(-(,((0(8(-0((*)/).)
@M03506:14:000000000-AKVR1:1:1101:8911:6653 2:N:0:46
TCGGACTACACGGGTTTCTAATCCTGTTTGCTCCCCACGCTTTCGTGCCTCAGCGTCAGTGCTGGTCCAGATGGCCGCCTTCGCCACGGGTGTTCCTCCCGATCTCTACGCATTTCACCGCTACACCGGGAATTCCACCATCCTCTACCGCACTCTAGCTCGCCAGTATCCACTGCAATTCCCAGGTTGAGCCCAGGGCTTTCACAACGGACTTAACAAACCGCCTACGCACGCTTTACGCCCAGTAATTCCGAGTAACGCTTGCACCCTTCGTATTCCCGCGGCTGCTGCCACGAAGTTA
+
CCCCCGGGGGGGGGGGGGGGGGGGGGGGGGGGGGGGGGGGGGGGGGGGGGGGGGGGGGGGGGGGGGGGGGGGGGGGGGGGGGGGGGGGGGGGGDGGGGGGG@FGGGGGGGGGGGGGGGGGGGGGGGFGGGGGGGGGFGGGFFCFFGGGGGGGGCEGG,>DFGGGGGGFCGFGGGGGG?FGGGGGGFFFGCGGGGGGGGGDFCFGGGGGGDDD*;FGGGFFFFDEDGEFGGFC7BDD<GF*;:)77?F*<+ABFEGG<<0/7..9FCF.*.27>76;8-7+(-4999>3)<).))(/)0(-)
@M03506:14:000000000-AKVR1:1:1101:12474:6688 2:N:0:46
TCGGACTACTCGGGTATCTAATCCCGTTCGCTCCCCTGGCTTTCGCGCTTCAGCGTCAGTGTCGGCCCAGCAACCCGCCTTCGCCGCAGGTGTTCCTCTTGATATCTACGCATTTCACCGCTACACCAAGAATTCCAGTTGCCCCTTCCGCACTCTAGTCGCACAGTTTCGGTTGACCTTTCCGAGTTAAGCTCGGAGATTTCACAACCGACTTGTGCTGACCGCCTACGACGCCTTTACGCCCAGCAAATCCGAACAACGCTTCCTCCCCCCGTATTACCGCGCCTGCTGGCACGGGTTT
+
CCCCCGGGGGGGGGGGGGGGGGGGGGGGGGGGGGGGGGGGGGGGGGGGGGGGGGGGGDGGGGGGGGGGGGGGGGGGGGGGGGGGGGGCGGFFGGGGCFGGGGFFGGGGGGGEGGGGGGGGGGGGGGGGFGGGGGGGGCDFFFGGGGGGGGGGGGGDFCGGDDGGCGFGGGCCCE*DFGGGGGGGCGGE?@,9,>BEE=EFDGG+++<CCDDGDD7E*:=@CD<EGGFECD)*)..*,2*0*/>751*0*309?@**/(2/7>DC*20@8)97>GC*2(*36((3(4<)(<>3>(2C)8,(-
@M03506:14:000000000-AKVR1:1:1101:27193:6716 2:N:0:46
TCGTACTACTGGGGTTTCTAATCCCGTTTGCCCCCCTGGCCTTCGTGTCTCAGGGCCAGGAACTGTCCAGAGACCCTCCTTCGCCACTGGTCTTCCTCATGATCTCTACGCATTTCACTGCTACACCAGGAAACCCAGTCTCCTCCCCAGGCCTCAAGCACCGCAGTATCGCGTGCAGCTTCGCAGTTAAGCTTCGTACTCTCCCACCCGTCGTCCCGCCCAACCTAACCACCTGCCACCCCCCATCCTACCGAATAACGCGTGAACCCTCCCACATGCAGCGCTGCCAGGCCCACTGCTC
+
-6CCC8FE96F8<@@E;<66<FGGCFF@F79,C6C@:F8EEGFGFAC,,<FAA,C,B,9,:,,C6,6,,,C@,ECF,@B@FF,8:,BF8,EFAFGGGG<,??E9<?,EE?@B@+9,E@?<A9AFGFFA,+4,,,9@B89,,C9ED8+@B++442DD,3@,6,+3=E@,,36++6@C7D6@BFD++44<3,,5,,7@8;*=<78,5,==97*2*/*4*))42*2C**0)*;*2<))*(*2**2)1)*0)++3)))//*-**...9**+7C59))***+))+.,((,(-)))(4<0(7)))))
@M03506:14:000000000-AKVR1:1:1101:19069:6718 2:N:0:46
TCGGACTACTCGGGTTTCTAATCCTGTTTGCTCCCCTAGCTTTCGTGCCTCAGTGTCAGGAGTCGTTCAGGGACTCGCCTTCGCCACTGGTGTTCCACTTGATATCTACGCATTTCACTGCTACACCAAGTATTCCAGTCGCCCCTCCGCCCCTCGAGCAAGGCAGCTTCCCATGCCATCTCGGAGTTGAGCTCCGAGCTTTCACAACCGCCTTACCTCCCCACCTACGCACCCTTTACGCCCTGTGTATCCGAACAACTCTTCGACCACTCGTGTTGCCTCGTCTGCTGGTGTGCGTTCC
+
A@C,B6:F@EGG>ECFGGE<,<C@E,;6<CC6E8CC8,@<C6CC6CD,96CDEGCFDCE,66;6@F,,,,,,,9:,6F:CC<,,,6B@F,,::8,5,:E<6<5,C?@,A=74@,?FCFFGGE<E,4A:A:55;?,<FE;=+68@+=E+B+4@+@3@>EC6,,6+@E+3@DB,,,6@F9,,7E@+5++1@,,45D>*@*@*5+D5<,,*=9*):CF,;D4,9CGGC*0)=))/7).83:+**/C5*78*0309B)15C(7+10**1*27/0*0)**;2(*+.)((41,1))(.)((2))-((
@M03506:14:000000000-AKVR1:1:1101:19534:6729 2:N:0:46
TCGGACTACCGGGGTTTCTAATCCCGTTTGCTCCCCTGGCTTTCGCGCATCAGCGTCAGAAAGGGTCCAGCACCTCGCCTTCGCCACCGGAGTTCCGCTGGATATCAACGCATTTCACCGCTCCACCCAGCGTTCCAGATGCCCCTACCCTCCTCCAGACTCGCAGTATCCATGGCACTTCCCCGGTTACGCCGGGGGCTTTCACCCCAGACTGGCGACTCCGCCTACGCGCCCTTTAAGCCCCGTGATTCCGAACTACGTTTCCACGGTTCGTCTTACCGCGCCTGCCTGCCCGAACTTT
+
CCCCCGGGGGGGGGGGGGGGGGGGGGGGDGGFGGGGGGGGGGGGGGGGGGGGGGGGGGGGGGGGGGGGGGGGGGFGGGGGGGGDFGGGGGGGGGFGGGCFFFFG,EEGGGGEFGGGGGFCECGGGGGGGC8@CFEGFDA>DFGGG68FFE9DGGGGGDGGFGGG5CGG,2?9,,>E6,,,2DCGCGE:;,6CEEG5*:CE899:CC*:57*9CFC*)))*9>C5D5)7:9):/5>*479EG6**9:;5*3<B6:77*)*/08)**<E5*01731;;*4@?199(436)(1).)(().).4)
@M03506:14:000000000-AKVR1:1:1101:9123:6737 2:N:0:46
TCGGACTACTGGGGTTTCTAATCCCGTTTGCTCCCCTGGCTTTCGCGCCTCAGCGTCAATGCCGGTCCAGGATGCCGCCTTCGCCACCGGTGTTCCTCCAGATATCTACGCATTTCACCGCTACACCTGGAATTCCGCGTCCCTCTCCCGGATTCAAGCCTGCCAGTATCGGACGCAGTTCCCGGGTTGAGCCCGGGGACTTCACGTTCGACTTAGCGGGCCGCCTACGCGCCCCTTACGCCCAGTAATTCCGAACAACGCTTGCCCCCCCCGCATTCCCGCGGCTGGCGGCCCGGGTCTT
+
CCCCCGGGGGGGGGGGGGGGGGGGGGGGGGGGGGGGGGGGGGGGGGGGGGGGGGGGGGGGGGGGGGGGGGGGGGGGGGGGGGGGGGGGGGGGGGGGGGGGGFGGFGCGGGGDGCGGGGGGGGGGGGGGGGGGGGGGGEGGGGGGGGGGGEEEEG65@:@FFGCGGFDGCCCCEGCE*>EFFFF5CEGG8,2?CGCEDE8C*;CC67E60*9>E3C+>D3=CDCE)*.7CC.7D:)9<*)*2>3*97+/0<99?;*)9(95>B:DGC0):>D@))2;14=6(,,21-()()-4),()))(.)
@M03506:14:000000000-AKVR1:1:1101:10114:6752 2:N:0:46
TCGGACTACCAGGGTATCTAATCCCGTTTGCTCCCCACGCTTTCGCGCCTCAGCGTCAGGAAATGCCCAGAGACCCGCCTTCGCCACCGGTGTTCCTCCCGATCTCTACACATTTCACCGCTACACCGGGAATTCCAGTCTCCTCTGCATCCCTCAAGAACGGCAGTATCGGCCGACGTTTCTCGGTTGAGCCGATAGATTTCACGACCGACTTGCCATCCCGCCTACGCGCCCTTTCCGCCCTGTCATTCCGAGCAACGCTTGCCCCCCCTGTCTTCCCGCGGCTGCTGGCCCAGACTTG
+
CCCCCGGGGGGGGGGGGGGGGGGGGGGGGGGGGGGGGGGGGGGGGGGGGGGGGGGGGGGCGGGGGGGGGGGGDGGGGGGGGGGGGCFGGGGGGGGGGGGGGGEGFGGGGGGGGGDGGGGGG7FGGGGGGGGGGGGGGGGGFGGGGGGGGGFFFFFGG?C:FGGE8:DG7;C7CEGDCEGGFG@=EGGGG:FDGG5*3:1=E7+++/=CGCCDEDE?6C67<CC=DD3?*9:E<@:<7***;:<)9A+/<+3/00)/)(**).)97FG5E5/))0<C74FC2;(30(,.,9(()-(*)0)-.
@M03506:14:000000000-AKVR1:1:1101:26138:6753 2:N:0:46
TCGGACTACCCGGGTTTCTAATCCCGTTCGCGCCCCTAGCTTTCGCGCCTCAGCGTCAGTGTCGGCCCAGCAACCCGCCTTCGCTGCAGGTGTTCCTCTTGATATCTACGCATTTCACCGCTACACCAAGAATTCCAGTCGCCCCTTCCGCACTCTAGCCGCACAGTATCAGTTGACCTTTCCGAGTTAAGCACGGAGATTTCACAACTTACTTGTGCTGTCCGCCTCCGCGTCCTTGACGCCCAGTATACCTGAACAAACCATCCCCCCCCTGTATCACCGCACATGCTGCCACTGCGTG
+
-A@C@@7FDG9@CFE@FFGF<9EFF7CF,FG+@6@CG,;EE9C,CFGG+6,CFFE,:BFFGG@@+@8@?=8E,66CC>CFGFFE,B4B<FCFGC,E95,,9E9EGGCFF7+B+@BF9<?+++@FGCAA,,33,C,7,5C83>+@8+8>FC@CE6D9>,5,3@*:*@?D,,,25;,2A2=9>9,**4=ECGCF,,1/C5*2>7CFF+0*++2++++>*+1++;**2:B)*17*)853<**+/*)/9/<7+++*****250/)0)2***0*)>B.>FC9:@E(((((()/462)0)3*)*-((
@M03506:14:000000000-AKVR1:1:1101:25670:6767 2:N:0:46
TCGGACTACTCGGGTATCTAATCCCATTCGCTACCCACGCTTTCGTCCTAGCAGTGTCAGGTGAGACCCAGTGGCCTGCCTTCGCTTTCGGTGTTCCCAACGATATCAACGCATTTCACTACTACACCGTTGGTTCCAGCCACCTCTTTCTCCCACTAGTCTACCATTATCTTGAGCAAACTCAGAATTTGAGCGTCTGGCTTTTACCCAAAACTTAGTAAACCACAGCACGGCACGCTTTACGCCCAAGGCTTCCGGATACAGTGAGAGGTCTCCGTGTTATCGATGTATCTCGCACATA
+
<CCCCEDFFFGC@7CFCFGGDFGGGCGAEFCFE+EFFCGGGGC9;CCEGGGFGDF@EF9FFF@9<F<F<ECC@@FFEGCEFDFGE:FGGCFF,B:,CACB:,4BC+CF@=FGGEC,EAFFG?BECFGDE=++,F+,,,7?+@@8@8D9;E9@F8,@>8,@DFGG88,,,673@D;FCE?D8,,6,,,,7@9,635@8;:669,@92E:7**3,0<CC+BC+=79>F4/,*)/))2:51)*31+*95*)/*3)).;*>(9*0)***++*2)*0.*2+2,)23)).2((0(*)-9)(9))-))
@M03506:14:000000000-AKVR1:1:1101:5806:6768 2:N:0:46
TCGGACTACCGGGGTTTCTAATCCCGTTTGCTCCCCACGCTTTCGCGCCTCAGCGTCAGGAATTGCCCAGAGACCCGCCTTCGCCACCGGTGTTCCTCCCGATCTCTACACATTTCACCGCTACACCGGGAATTCCAGTCTCCTCTGCAATCCTCAAGAACGGCAGTATCGATCGACGATCCTCAGTTGAGCCGAGGGATTTCACGACCGACTTGCCATCCCGCCTCCGCGCCCTTTCCGCCCCGTAATTCCGACCAACGCTTGCCCCCCCGTACTTACCGCCGCTGCTGGCACCGAGGTA
+
CCCCCGGGGGGGGGGGGGGGGGGFGGGGGGGGGGGGGGGGGGGGGGEEFDFGGGGGGGGGGGGGGGGGGGGGGGGGGGGGGGCGGCGGEE>CCGGGDFEGDGFFGGGCAFEFFGGGGGGGGGEGGGGGD@CGGDDDDFFC=EGGGGGGGGGGFGGGGDFGGGGGGG8E7;>:FGGGG>5EDE:CF?FFGG7CE8*::58=GFGF;75EGGGGECFFG7BG4DCE35.0/93=D>)*)*18C1/)1:*8C+<99))15.*1)7)/>+<7*)1)))/*0)972((-(,,<,)(,).()))(4)
@M03506:14:000000000-AKVR1:1:1101:17871:6782 2:N:0:46
TCGGACTACTGGGGTATCTAATCCCGTTTGCTCCCCTGGCTTTCGCTCCTCAGCGTCAGTATTGGTCCAGGATGTCGCCTTCGCCACCGGTGTTCCTCCAGATATCTACGCATTTCACCTCTACACTGGGAATTCCACGACCCTCTTTCACACTCCAGTCCACATGTATTAAGCGCAGCCCCCAGGTTGAGCCCAGGAATTTCACGCCTAACTGTGCAAACCGCCTACGCGCCCTTTACGCCCAGTCATTCCGCGTAACTCTAGCCCCCTTCGCATTACCGCGCCTGTTGGCCCGAAGTGC
+
CCCCCGGGGGGGGDGGGGGGGGGGGCDFGGGGFFGGGGGGGGGGGGGGGEFGGGGGGGGFGGGGGAFGGGGCGFGGGGGGGGGGGGGGGGGGGGGGDGFGGGGGGFGGGGGCFGGGGGGFCFEFGGFFGGGGGGGGGGGCCEEGFFGGGGGGGGGGGGFGGDFD@8EFGGGFGGDGGEGGGGGEC6<2@FFGFGGG5>,@@FFGGFCC7?CFC+5,=F+<FG)C?D;F=D.783);;+:/C57:C<F=C7F=4)99)(*+9*/:FF8):)*585;**6*<199(,42*)*(5)-())047)
@M03506:14:000000000-AKVR1:1:1101:6446:6794 2:N:0:46
TCGGACTACTAGGGTATCTAATCCCGTTCGCTCCCCTAGCTTTCGCGCTTCAGCGTCAGTGTCGGCCCAGCAACCCGCCTTCGCCGCAGGTGTTCCTCTTGATATCTACGCATTTCACCGCTACACCAAGAATTCCAGTTGCCCCTTCCGCACTCTAGTCGAGCAGTATCAGTTGACCTTTCCGAGTTAAGCCCGGAGATTTCACAACTGACTTGCACTGACCGCCTACGCGCGCTTTACGCCCAGTAATTCCGAACCACGCTAGCCCCCTCCGTATTACCGCGGCTGCTGGCCCGGAGTT
+
CCCCCGGGGGGGGGGGGGGGGGGGGGGGGGGGGGGGGGGGGGGGGGGGGGGGGGGGGGGGGGGDGGGGGGGGGGGGGGGGGGGGDGGGGGGGGGGGGGGGGGGGGGGGGGGGGGGGGGGGGGGGGGGGFGDGAGGGFEGDGCFFFFGGGGGGGGGGGFGGGGGGEGGGGGFGGGFFGFGG;FFGCECEFGFDGGGGCGCFGGGGGGD?,8;D:CA9DFFCGD655DEDG*)*9>BD0C4CEDD3**30+30==4C77(*:5>E*18CFGF3>DCC888*3619((1,.())()(,7>)(((
@M03506:14:000000000-AKVR1:1:1101:19367:6805 2:N:0:46
TCGGACTACTCGGGTTTCTAATCCGGTTCGCTCCCCACGCTTTCGCGTCTCAGCGTCAGGTAATGCCCAGAAAGCCGCCTTCGCCACTGGTGTTCCTCCCGATATCTACGCATATCACCACTACACCGGGAATTCCACTTTCCTCTGCATCCCTCAAGTCCGCCAGTATCCAAGGACCTCTCCCAGTTGAGCCGGGAGCTTTCACCCTAGACTTAACAGACCGCCTGCACGCCCTTTACGCCCAGTAACTCCGGACAACGCGTGCCACCTACGTATTCCCGCGGCCTCTGGCCCGTATTTA
+
CCC?CEGGGGGGGGGGGGGGGGGGDEGGGGGGGGGGGGGGGGGGGGGGGGGGGGGGDGGGGGGGGGGGGGFGGGGGGGGGGGGGGDGGGGGGGGFGGGGGGGGGGGGGGGGGGFDGFFF=FEFF8=FGDG@CGFDGGGGGEFFDFFFEDFCF?88DECGGGCC+3;BCFGGDFGFD6EGE,=1D8BD,>988BC>:=:EGFGFFGGDD6**:+@C@:@*ACCDGGGFFD4):CBD::FF8EGGG*<F=+9<?@D:GC?F55)./3;+9:>*<B5++A4*+,---(((04/3?)((1))())
@M03506:14:000000000-AKVR1:1:1101:15972:6814 2:N:0:46
TCGGACTACCAGGGTATCTAATCCCGTTTGCTCCCCACGCTTTCGCGCCTCAGCGTCAGGAATTGCCCAGAGACCCGCCTTCGCCACCGGTGTTCCTCCCGATCTCTGCACATTTCACCGCTACACCGGGAATTCCAGTCTCCTCTGCAATCCTCAAGAACGGCAGTATCGATCGACGATCCTCAGTTGTGCCGAGGGATTTCACGACCGACTTGCCATCCCGCCTATGCCCCCTTTACGCCCAGTAATCCCGCGCAACGCTTGCCCCCTCTGGTCTACCCCGCCTGCTCGGCCACAGGTT
+
CCCCCGGGGGGGGGGGGFGGGGGGGGGGGGGGGGGGGGGGGGGGGGGGGGGGFGGGGGGGGGGGGGGGGGGGGGGGGGGGGGGGGGGGGGDFGGGGGGGGGGGEDFGGGGGGGGGGCFGGFEFGFGGFGDGGGGGGGFFGAFGDFCFGFGGGGGGGGGEDFGCEEGG;EC:<DDC5E8EEG5,?AGGF,@7CGCDEECE=:;E+C>=EGGC5EC+C<F*7/97EC5)*02*:*.)*.*==CCC55<<7F+9?8)///7D*7)8*1<C;G)7))*0++-/<(-4(-(357*((.(4*).(-)
@M03506:14:000000000-AKVR1:1:1101:10551:6815 2:N:0:46
TCGGACTACAAGGGTATCTAATCCCGTTCGCTCCCCTAGCTTTCGCACCTGAGCGTCAGATGCTTCCCAGGACATTGCCTTCGCCTTTGGTGTTCCTCCGGATATCTACGCATTTCACCACTCCACCCGGAATTCCATGTCCCTCTGAAGCCCTCAAGTCCGTCAGTTTCCCGAACACTTCACCAGTTAAGCCGGTGACTGTCCCTCGAGACTTAGCGGACCGCCTGCGTGCGCTTTAGGCCCAGTAACTCCGGACAACGCTCGCCCCCTACGTATTACCGCGGCCGCTGGCCCGCAGTTA
+
CCCCCGGGGGGGGGGGGGGGGGGGGGGGGGGGGGGGGEGGGGGGGGGGGGGGGGGGGGGGGGGGGGGGGGG7FFGGGGGGGGGGGGGGGGGGGGGGGGGGGGGGGGGGGFDGGGGGGGGFGFGGGGGGGDEGGGGGGGDGGGG9DFGFDGGGGGGGGGFFGGFGECABDGFGGGGECFGGGGGGGGG;<95BFECEE*,=@FGCE,;C**;C?BCEC4?7DCCEGC>FEC)*8BBD<:*3<CDC/<+7F+A?BD*751<CD3><DG*<:555)200:9F:36(33(4)-)(14(())044.
@M03506:14:000000000-AKVR1:1:1101:9194:6822 2:N:0:46
TCGGACTACCCGGGTTTCTAATCCCGTTTGCTCCCCTAGCTTTCGCGCCTCAGCGTCAATACCGGTCCAGGATGCCGCCTTCGCCACCGGTGTTCCTCCAGATATCTACGCATTTCACCGCTACACCTGGAATTCCACATCCCTCTCCCGGATTCAAGCCTTTCAGTATCGGACGCAGTTCCTCGGTTAAGCCGAGGGATTTCACGTCCGACTTAGAAGGCCGCCTACGCGCCCTTTACGCCCAGTAATTCCGAACAACGCTTGCCCCCCCCGTATTACCGCGGCTGCCGGCACGGCGGTT
+
CCCCCGGGGGGGGGGGGGGGGGGGGGFGGGGGGGGGGGGGGGGGGGGGGGGGGGGGGGGGGGGGGGGGGGGGGGGGGGGGGGGGGGGGGGGGGGGGGGGGGGGGGGGGGGGEGGGGGGGGGGGGGGGGGGGGGGGGGGGGGGFGGCGFGGGGGGGGGFGGGGGFFGGCCGEFEGGGGGGEBFFGGGGGG@FFGGGGDGGCC79CFGEGEGDGG3>FFFFGFGDECDF?EDFGGFFGF748EGG34+<*<C@FF3*5)4*/8)>CCGGF=DDB:>*0A)9<2>049993()-75((1))(((
@M03506:14:000000000-AKVR1:1:1101:13941:6825 2:N:0:46
TCGGACTACTGGGGTTTCTAATCCCGTTCGCTCCCCTAGCTTTCGCGCATCAGCGTCAGTGTCGGCCCAGCAACCCGCCTTCGCCGCAGGTGTTCCTCTTGATATCTACGCATTTCACCGCTACACCAAGAATTCCAGTTGCCCCTTCCGCACTCTAGCCCCGCAGTATCGGTTGACCTTTCCGGGTTAAGCCCGGAGATTTCACAATCGACTTGCGGTGGCCGCCTACGCGCCCTTTACGCCCAGTAAATCCGAACAACGCTTGCCCCCCCCCTATTACCGCGGCTGCTGGCACTGCGTT
+
CCCCCGGGGGGGGGGGGGGGGGGGGGGGGGGGGGGGGFGGGGGGGGGGGGGGGGGGGGGGGGGGGGGGGGGGGGGGGGGGGGGGGGGGGGFGGGGGGGGGCGFGGGGGGGGGGGGGGGGGGGGGGGGFAFGDFGFGGGGGGGGGGGGGGGGGGGGGGGGFFGGGCEEGGGGGGGGGGGGGGGFGE5EG=FDFC@ECEGEFGCCGGG+<FGFGCC++)9>53CCEGGEFG*7:D:BG1>@98C9D3:+*0<:?:>>DG6<*.)>*1;+/;BD3))*206*3901((((0,),(7,84<6:3(
@M03506:14:000000000-AKVR1:1:1101:5719:6826 2:N:0:46
TCGGACTACCGGGGTTTCTAATCCTGTTTGCTCCCCACGCTTTCGTGCCTCAGCGTCAGTATCGGGCCAGTGAGCCGCCTTCGCCACTGGTGTTCTTGCGAATATCTACGAATTTCACCTCTACACTCGCAGTTCCACTCACCTCTCCCGAACTCAAGATCCTCAGTACCAAAGGCAGTTCTGGAGTTGAGCTCCAGGATTTCACCCCTTACTTAAAGACCCGCCTACGCACCCTTTCCGCCCAGTGATTCCCAGCAACGCTAGCCCCCTTCGTATTACCGCGGCCGCTGGCCCGAAGTTG
+
CCCCCGGGGGGGGGFGGGGGEDGFFGGGGGGGGGGGGGGDGGGGGGDGGDFGEGGGGGGGFG97FEGGGGEGFFGGGGGGGGFGGGGFGGGGGGGG9FGGGG:FFFFGFGD<EFDGGDGGGGGGGGFGGG@EG,FC,EDGFFF,@DEGGE+3@FFFEG9<FGCFFGCA,@@B8FCFFEF3EA,,38DCFE:F9AFFGC5692DFEFF5**267BC7+=B6??CCDGDFCGBGGF);;+=?5:)>4C+*3+<8*9*94:C:>)))98CEGB5<)20;@.=029(31((035(1)-,9))(.)
@M03506:14:000000000-AKVR1:1:1101:9717:6827 2:N:0:46
TCGGACTACCCGGGTTTCTAATCCCGTTTGCTCCCCTGGCTTTCGCTCCTCAGTGTCAGTGTTGGTCCAGGATGCCGCCTTCGCCACCGGTGTTCCTCCAGATATCTACGCATTTCACCGCTACACCTGGAATTCCGCATCCCTCTCCCAAACTCAAGCCATCCAGTATCAGACGCAGTTCCCCGGTTAAGCCGAGGGATTTCACGTCTGCCTTAGTTGGCCACCTACGAGCCCTTTACGCCCAGTAATTCCGAACAACGCTTGCCCCCCCCGTATTACCGCGGCCGCTGGCCCGGAGTTG
+
CCCCCGGGGGGGGGFGGGGGGGGGGGFGGGGGGGGGGGGGGGGGGGGGGGGGGGGGGGGGGGGGGGGGGGGGGGGGGGGGGGGGGGGGGGGGFGGGGGGGGGGFGGGGGGGGGGFGGGGGGGGGFGGGGGF@FGGGGGGGGGGGGGGGGGGFGGGGGGGGGGGGGGDCDG;CFGGGDGEGGGGGGGGED9FGGGCCEG=ACGG7CG=C6*+;C89CDF6CC<FFGFFFGCDDGFFC@FF=EEGDG?C=?FE??:<DG(*:3)097CFFGFDFB5**+)00-1,(49(>;D(1)1(1.7:()
@M03506:14:000000000-AKVR1:1:1101:14318:6831 2:N:0:46
TCGGACTACCGGGGTTTCTAATCCTGTTTGCTACCCACGCTTTCGCCCCTCAGCGTCAGTTCCGGCCCAGACCACCGCCTTCGCCGCTGGTGTTCCTCCTGATATCTGCGCATTTCACCGCTACACCAGGAATTCCGTGGTCCCCTACCGGACGCAAGCCATAGCAGTATCGAGTGGCCGCTCCCGGTTGAGCCTGGCGTCTTCACACCCGACTTGCTAAGCCGCCTACGAGATCTTTACGCCCACTAAAACCGCACAACGCTTGCCCCCTACTTATCACCTCGGCGTCTGGCGCGTATCT
+
-C<6CFGGGGEB7:++@EFFGGGGFGFGGFAECF,FCGC7C:CEC:,8@6F@8<:BFC:C<CCB+C@FEFE,CEDFGGGD@F7BF+@@:>FGFGFGFGDFF9FEADC,FCEC:7<A,FE?FCGG93FD8C7<,3D>8>+=383DF8DFGE7+5*3*@*>*6C98C;,2>AC7F*665C,*4:CC*1*/8C7:6@3*=***3*/C<?E+:7))*)*<7C8<CC**<C)5C7)/).1*-**+*:D7D5*)+++0).)/)4*:))5*1;848:)))*+0+)1<4..(,-()4)-.)--9))(()
@M03506:14:000000000-AKVR1:1:1101:21747:6841 2:N:0:46
TCGGACTACCGGGGTATCTAATCCCGTTTGCTCCCCTGGCCTTCGTGCCTCAGTGTCAGGAACTGTCCAGAGACCCGCCTTCGCCACTGGTCTTCCTCTTGATCTCTACGCATTTCACTGCTACACCATGAATTCCAGTCTCCTCCACCGTCCTCAAGCACGCAAGGATCCAATGCATTTTCGGCGTTAATCTTCGAAAGTTCACAACTGCCTTTGCGCGCCACCATCGCACCCTGACCGGCACAAGACCCCTAAGACAGCCTGAGTACTCGATTTTACCGGCGCTGCGGAGACATCGTAT
+
CCC<CCEC-CCF7F6-;FAEEDAFE@FGGE9<E8,BCD8,CEFE@F,@9C@EGFFG<,C8,<FF<FDFFGGGGGDGG7@FF@FG7FFCF8EFGGF9EG,??E9F,,B9<<F7=CC,,,CFGCE?5,99?F<9=,4F,CEE94EE8,,@,+4+4+4@DEED,++3+++@EE,,63,,,,@,3778+:+@@C;;,,,**,**>:,,,,,4,***42,,+))4)/)*2//)1*.*9.)*(*)3*:C)C**)**2)))***.**.)09**+13**))23*+)*3((,(-425(.(,)((**)(((
@M03506:14:000000000-AKVR1:1:1101:9443:6854 2:N:0:46
TCGGACTACCGGGGTTTCTAATCCTGTTTGCTCCCCTAGCTTTCGCGCCCCAGCGTCAGTAGTGGTCCAGTGCGCCGCTTTCGCCACAGGTGTTCCTCCCGATATCTACGCATTTCACCGCTACACCGGGAATTCCACGCACCTCTCCCACCCTCCAGCATTGCAGTTTCGCCTGCAGGCCCTGAGTTAAGCCCCGAGGTTTCACAGGTGACTTACAATACCGCCTACGCGCCCTTTACGCCCAATACTTCCGAACAACGCCCCCACCCCCTGTATTCCCGCGGCTGCTGGCCAGCTGTTA
+
CCCCCGGGGGGGGGFGGGGGGGGGGGGGGGGGGGGGGGGGGGGGGGGGGGGGGGGGGGGGGGGGGGGGGGGGGGGGGGGGGGGGGGGGGGGFGGEFEGGGGGGGGGGGGGGEGEGGGGGGGGGGGGGGGGGGGGGGGGGGGGGEG:DFFC@E5*DEGCGGFGGG7FGGCF8CEE*B9F6=*4*;6CGFGGFGFG*8=CEEFCF9C++2=*;CF>9?7CF+;6CGG387/57C5>BDFF65A7CC/*2)+3<*)09C)(**))0)/*:>;)9@390A+)1<390,9738:)565((*)0.))
@M03506:14:000000000-AKVR1:1:1101:6345:6868 2:N:0:46
TCGGACTACTGGGGTTTCTAATCCTGTTTGCTCCCCACGCTTTCGCGTCTTAGCGTCAGAAACCGTCCAGATAGCCGCCTTCGCCACTGGTGTTCTTCCCAATCTCTACGTATTTCACCACTACACTGGGAATTCCACTATCCTCTCCGGTCCTCTAGTCATCCAGTCCTGAGTGCATTTCTTGAGTTAAGCTCAAGGCTTTCACATCCAACTTGGACACCCGCCTACACGCGCTTTACGCCCCGTAATTCCGCACAACGCTAGCCCCCTTCGTCTTACCCCGGCTGCTGGCACGAAGTTT
+
CCCCCGGGGGGGGGCGGGGGGGGGGGGGGGGGGGGGGGGGGGGGGGGGGGGGGGGGGGGGGGGGGGGGGGGGGGGGGGGGGGGGGEGGGGGGGGGGGGG8FFFGGGGGGGGGGGGGGGGGGGGGGGGGFGGGGGGD9FGCFFGGGGGGC>EECFGGG8EFGGGCDGFFGCF98@EFFDFFFGGCFCFGFGGC;DGEFGGGGFF7D729?CFFGGGF22@,3@7E)90?6C)?C>BG4+6;E=3)5=8DGFGF?>CCC:CC><>3C88<C)08)0/2/-9C(-11129>D@0(04(1<534)
@M03506:14:000000000-AKVR1:1:1101:27934:6898 2:N:0:46
TCAGACTACGGGGGTCTCTACTCCTGCTTGCTCCCCACGCTTTCGCGTCAGAGCGTCAGTCAGCGTACAGCGGGCCCCCTTCGCCATCGGTGTCCCTCCTGCTCTCCACGTATTTCAGCGCTACCCCAGGACTTCCCCCCCCCTCCTCGGCACTCGACTACGTCAGTTGCCACTCCCCTCCCGGCGTAGCCGGCCGGGCATTCACTCCCGACTTACAAGCCGCCCTGCCTGCTCTTGCCGCCTTGTGCTCCAGGCAAGCGCGCGCCCCCCCCTCACTCCCTTCGTCTCGGGCTGAGTGCGC
+
8886,,;@-6@F7@F-F-C<,,C6F@,,C9FCFD,@<F:CEE8FGGGEE,,CF8++,66CCE,C+8,8:,,@+++++++4?F++?++4B?F+8,5:,,4,5,B,@,,:FC3,5:C9,,,8+883,:::+++3,,8@,,+531BE*62,****1,,3****?*3*3/+2++5?+5*?**=**2:C*::/*5+*//21*7***:700+22755):*2+*0*2*))2)1))***2**1*)*0/*/1**2+*3+30))9*1(*/))0))28:C)95)*/*+))/..(-,((),)((0((107)(-
@M03506:14:000000000-AKVR1:1:1101:15028:6912 2:N:0:46
TCGGACTACCGGGGTATCTAATCCTGTTTGCTCCCCACGCTTTCGCGTCTCAGCGTCAGTATCCAACCAGGTGGCCGCCTTCGCCACAGGTGTTCCTCCCGATATCTACGCATTTCACCGCTACACCGGGAATTCCACCACCCTCTTTGGTACTCTAGCTCGCCAGTTTCATGCGTCGTTCCCCGGTTGAGCCGAGGGATTTCACACATGACTTAACAAACCGCCTACACGCCCTTTACGCCCAATGATCCCGAACAACGCTAGCACCCTCTGAATTCACGCGGCTGCTGGCCCAGAGTTA
+
CCCCCGGGGGGGGGGGGGGGGGGGGGGGGGGGGGGDGGGGGGGGGGGGGGGGGGGGGGGGGGGGGGGGGGGGGGGGGGGGGGGGGDGGGFGGGGGGGGGGGGGGGGGEGGGGCEGGGFGGGDEGGGGGGDGGGGGGGGGGGGGGGGGGGGCFGGGGGGFAGGGGGGGGFGGGGFBEGGGGFGGGGDGDD7B8CG8CEGC6F*+<CFGC7F+>F>C7**9CCGGGGGFF?C3EF:3C.*1*A*5C7:@4:+:@EFDDG0C*55)/*+9885C@F*+++.*3(470;04>24(-)-47:5).)
@M03506:14:000000000-AKVR1:1:1101:5251:6912 2:N:0:46
TCGGACTACCGGGGTTTCTAATCCCGTTTGCTCCCCACGCTTTCGCGCATCAGCGTCAGTACCGGTCCAGTGAGCCGCCTTCGCCACTGGTGTTCCTCCCAATATCTACGCATTTCACCGCTACACTGGGAATTCCACTCACCTCTCCCGGTCTCAAGCGAAGCAGTTTGGACGGCAGTTCCTCGGTTAAGCCGAGGGATTTCACCATCCACTTGCCATGCCGCCTACGCGCCCTTTACGCCCAATAATTCCGAACAACGCTCGCCCCCCTCGTATTACCGCGGCTGCTGGCACGCAGTTC
+
CCCCCGGGGGGGGGGEGGGGGGGGGGGGGGGGGGGGGGGGGGGGGGGGGGGGGGGGGGGGGGGGGGGGGGFGGGGGGGGGGGGGGGGGGGGGGGGGGGGGGGGGFGGFGGGGGGGGGGGGGGGGGGFGGGGFFGGGGGDFGGGGGGGGGGC@EEGGGGGGGGGGGGGCEF>FGEGGGGGGGGCF:EEEG9FF?C>55:*0CCFFGFCCFF<FF>EFFCF?FCCGC*7<A<):C>@4:F@CECC37:C*<0AB@37DD7/*8)079EGBG;)8;/**3)1A((,,3((8)0,17<:7@)())
@M03506:14:000000000-AKVR1:1:1101:22349:6937 2:N:0:46
TCGGACTACCGGGGTTTCTAATCCTGTTTGCTACCCACGCTTTCGTGTCTCAGCGTCAGTCATGGTCCAGTAAGCTGTCTACACCACAGGTGTTCCTCCTGATATCTGCGCATTTCACCGCTACACCAGGAATTCCGCTTACCTCTCCCATACTCTAGCATTCCAGTCTGCGGCGCACCCTCCCAGTTGAGCCGGGAGATTTCACACCCCACTTAGAACACCGCCTACCCACTCTTTACGCCCATGAATTCCGAACAACGCTTGCTCCCTACGTATTCCCCCGGCTCCTGTCACTGAGCTC
+
CCCCCGGGGGGGGGGGGGGGFGGGGGGGGGGGFGFGGGGGGGGGGEFFGCFGGFCFGGEGFGGFCFFGGGGGGDGG?FFGFGCGGGG@FGFFFEEFGGAG8EFCDEGFFFE@CFGFGGGGGGGGGGGG,CG@FGGFFEEGGGGFA9DFG8EFFGG;AFGFFFFFGGFFGGF@CC+@9E::8E5E88,@A,:CC:*54*A?E:,,>,=/49?DG2<<@FA*7755D*5A*76**0+39+6/;E)9**+1+<@*))*)1(1/))0/*3+9*)*0)*303-*+(-,(32()().4*6)**).4)
@M03506:14:000000000-AKVR1:1:1101:13493:6956 2:N:0:46
TCGGACTACAGGGGTTTCTAATCCCGTTTGCTCCCCTGGCTTTCGCGCCTCAGCGTCAGTGGAGGGCCAGCACGTCGCTTTCGCCACCGGCGTTCCTTCCGATATCAACGCATTTCACCGCTCCACCGGAAGTTCCACATGCCCCTACCTCCCTCAAGGCGACCAGTATCCAAGGCACTTTTCCGGTTAAGCCGAAAGATTTCACCCCGGACTTGATCGTCAGCCTACGCGCCCTTTAAGCCCAGGGAATCCGACTAACGTTCGCACGGGTCGGTTTACCGCGGGCTCTCGCCCGCACACA
+
CCCCCGGGGGGGGGB@FFFGGGGFFEFGGGGGGGGGGGGGGGGGGGGGGCFGGGGGGGGGCFGGGGGGEGGGGGGGEGGGGGGGGGGGGGGGGDGFEFGGGD@CFBEFG:C:FCFGGGGGGCCGGGGGGGGGCGGFDF,@9E>FFCFGGEFFGGG5DECF*:C:5DFDDGFGE9>FCFFGCGCEG*=ED9B;<C:5*:*3>CF9<=*CED3CGG?+:DFGC**<2*)0*95*7>@FF76C9+*/***)20+9))))1.6*)00*1//.8)175)*2/49C(((((-,),*-(),(9>3(((
@M03506:14:000000000-AKVR1:1:1101:14899:6957 2:N:0:46
TCGGACTACTGGGGTTTCTAATCCTGTTTGCTCCCCTAGCTTTCGTGCATCAGCGTCAGTTATGGTCCAGTGAGCCGCTTTCGCCACAGGTGTTCCTTCCGATATCTACGCATTTCACCGCTACACCGGAAATTCCACTCACCTCTCCCATACTCAAGCCCGGCAGTTTCTGATGCAGACTATGGGTTGAGCCCATAGATTTCACATCAGACTTGCCAAACCGCCTACGCACCATTTACGCCCAATAAACCCGAACAACGCTTGCCCCCCTCCTCTTACCGCGGCAGCTGGCCCGAAGTCA
+
C<CCCGGGFGGGGGCFGGFGGEFGGGGGGGGEF8DEGFGFFGGGEGGGGGGGFEGEGECGFGGGGFGGFFEGGGGDCGFF@FGGFGGCGGFFGEFFGGAGE7FFGGGGFFGGGGGGGGGGG:FGGGGGGEFFGGFACD;E:EFGGGGGGGGFGGGFGGDDFGDEG>DGGFGGFFGGGFGGGFF;CFCEGE:FEGFF8,9@FFG,;:FFG4*;CCFG>:?C4C:CGC))/1)2<0;@6DAEGC5<C*0;:+=8)09557F55).*9CC>E:5.)*030-96:1(31((0(0(4)((/)0().
@M03506:14:000000000-AKVR1:1:1101:3792:6959 2:N:0:46
TCGGACTACACGGGTTTCTAATGCCGTTTGCTCCCCTAGCTTTCGCGCCTCAGCGTCAATACCGGTCCAGGCTGCCGCCTTCGCCACCGGTGTTCCTCCAGATATCTACGCATTTCACCGCTACACCTGGAGTTCCACATCCCTCTCCCGGATTCAAGCCTTCCAGTATCATACGCAGTTCTCCGGTTGAGCCGAGGGATTTCACGTATGATTTAGTTGCCCGCCTACGCCCCCTTGACGCCAATTAATCCCGAACAACGTTTGCACCCCCCGTATTACCGCCGGTGTGGGGATGGTGGTG
+
CCC?,@+@FC@FGD@6FFGG<,,6676B,8@,C,C,CF8FC<,,,B+FC,8CFAEB:FC,@6EFF:@+6,:,6,@,>@7:,69BFDFG@FCCFGAFAFG8,ECAEEFFG7FFGE,,:BDFDBF:A8,44?,AFG;9<F,AADB,6>>,@>+=+1,,@,@F32>:C33@;:5,,5@C7CEFE,,5**11*,,6D5CE*:*;82>CCC70+*++++591+1+27/:8/8;=))*10>*(*);/2))*0<*<+<67)17)8*/)07**++0;8/.7C8*82/+(((-(,-.()-()(4*/0(4(
@M03506:14:000000000-AKVR1:1:1101:20336:6962 2:N:0:46
TCGGACTACCGGGGTTTCTAATCCCGTTTGCTCCCCTGGCCTTCGTGCCTCAGCGTCAGGAACTGTCCAGAGACCCGCCTTCGCCACTGGTCTTCCTTACGATATCTACGCATTTCACCGCTACACCGTAAATTCCAGTCTCCTCTCCAGTCCTCAAGCACGGCAGTATCGAATGCAGTTTCGGAGTTAAGCTCCGAGATTTCACACCCGACTTACCGCGCCGCCTACGCACCCTTTCCGCCCAATGAACCCGCACCACCCTTGGGACCTCTGTTTTACCGCGGCTGCTGGCCCACACTTA
+
CCCCCGGGGGGGGGGGGGGGGGGGGGGGGGGGGGGGGGGGGGGGGGGGGGGGGGGGGEGGGGGGGGGGGGGGGGGGGGGGGGGGGDGGGGGGGGGGGGFGGGG7FGGDGFGEGEGGGGGGGDGGGGGGGG>DGAFGGGGGGGGGGGGGFGFGGFGGGGGGGGGEEEFCEFGFGGCFGGEFAAC885AF7D9EBFEC5C5F9CGGFFGEGD<4:*BFC*5*7)/=D385*85EG5)2)*1*8=D***2*0+185)/7)4**)0827/*5C47*9:+3*6/<1-(,790>06,1),(*))(.-
@M03506:14:000000000-AKVR1:1:1101:16374:6973 2:N:0:46
TCGGACTACTCGGGTATCTAATCCTGTTTGCTCCCCACGCTTTCGCGCCTCAGCGTCAGTATCTACCCAGGTCGCCGCCTTCGCCACCGGTGTTCCTCCCGATATCTACGAATTTCACCTCTACACCGGGAATTCCGCGACCCTCTTTAGTACTCTAGCTACTCAGTTTCGGGTGCACTTCCTCAGTTAAGCCGAGGGCTTTCACATCCGACTTGAGTAACCGCCTACGCGCGCTTTACGCCCAATAATTCCGAGCAACGTTTGCACCCCATGTATTCCCGCGGCTGCCTGCACCTGGTTA
+
CCCCCGDGGGFEGGGGGGGGGGFFG@FFFGGAEFGGGGEGGGGGGGGGGGGFFGGGGGGGGDFFGGCGFGGGGGGGGGGG:FFGGEEGGCGCFCFGGGGGGGEGGFGGGGCEFAFE<FGCGGGGAFGG>=EGGGGGGGECGCCFG?FG9EGACFGFGCEGBFCECGGGFGG*CGCGGGGDFFFGG8FFF9;FFGEDDGEG;CCFFGGFGDDGG<<C4::C7:CEGGFFGC>>DFE:(:@CCEG3*:+*0<9BF395D<C=@?530097;)*)0*<72)/0,490((,)(*),).(*)848)
@M03506:14:000000000-AKVR1:1:1101:13878:6979 2:N:0:46
TCGGACTACTGGGGTATCTAATCCCGTTTGCTCCCCTAGCCTTCGTGTCTCAGTGTCAGGAACTGTCCAGAGACCCGCCTTCGCCACTGGTCTTCCTCATGATCTCTACGCATTTCACTGCTACACCATGAATTCCAGTCTCCTCTCCAGTCCTCAAGCACCGCAGTATCGAATGCAGTTTCGGAGTTAAGCTCCGAAATTTCACACCCGCCTTACGGCGCCACCTACACACCCTTAACGCCCAATGACTCCGAACAACGCTTGAGACCTCTGAATTACCGCGGCTGCTGCCACAGCGTTA
+
CCCCCGGGGGGGGGGGGGGGGGGGGGGGGGGGGGGGGGGGGGGGGGGGGFGGGGGGGGGGGGGGGFFGFGGGGGGGGGGGGGGGGGGGGGGCGFGGGGGGF9EEGGGGFGGGGGGGGGGGGGGGGGGGFFGGGGGC<FFGGGGGGFGFEGGGGFGCGGF8D8CD6>>DCFGGFFFGGGAF=:E>C>@D:@EFCFD>8E+;E@A;EEG7CG5CED6<9DBCGDDE7DFA6C**?B:4)+;*CE373C?C+5A93><>C0/:>DDGG8*=GF*6)*+03)8C?1909(,5)9),).44))-4,
@M03506:14:000000000-AKVR1:1:1101:20941:6987 2:N:0:46
TCGGACTACTGGGGTTTCTAATCCTGTTTGCTACCCACGCTTTCGTGTCTCAGCGTCAGAAGTGGTCCAGTAAGCTGTCTACACCACAGGTGTTCCTCCTGATATCTACGCATTTCACCGCTACACCAGGAATTCCGCTTACCTCTCCCACCCTCTAGCACTCTAGTTTCCGCTGCACCCGCCCAGTTAAGCCGGGACATTTCCCAACCGACTGGGGGTACCTCCTCCCCTCTCTTTACGCCTAGTAATCCCGACCAACCCTCCCCCCACACGCATTACCCCGCCCGCGGGCCCGGCTTAT
+
<CCCCFGFGGGGFFFEGFF9FGGFFGGGCDFGDGFGGGCGGGGD@F8FGFAF@FC@:B6<,;CF<EFGGGGG9A9EGEF,,<CF,CDE<FEFFCFFEF<B=E?F9A@<F@FFG7FFGDFCF@FC<F8FA7<BFAGGGCG@FC8,9>DFCEF4CE?8A8,9=@8,,,@B,,;3=EB>@FFG66=E:,@7,89E6:E>**54<C,,5,,*1////)4,)).22;+=<7))/1)/*2*;)+;38>***++1<++)0.)1),**))0***/8/)1.7)**:2@E(4((-(-.()(()-4))7())
@M03506:14:000000000-AKVR1:1:1101:5258:6994 2:N:0:46
TCGGACTACACGGGTATCTAATCCTGTTTGCTCCCCACGCTTTCGCACCTCAGCGTCCAGTATGAGCCAGTGAGCCGCCTTCGCCACTGGTGTTCTTCCGAATATCTACGAATTTCACCTCTACACTCGGAATTCCACTCACCTCTCTCACCTGCTAGCTCGGCAGTCTTAAAGGCAATTCTGGAGTTGAGCCCCAGGCTTTCACCTCTAACTTACCAAGCCGCCTACGTGCGCTTTACGCCCAGTAATTCCGAACAACGCTAGCCCCCTCCGCTTTACCCCGGCCGCTGGCACGGGGTTG
+
CCCCCGGGGGGGGGGGGFGGGGGGGGGGGGGGGGGGGGGGGGGGGGGGGFGGGGGGGGGGGGGGFGGGGGGGGGGGGGGGGGGGGDGGGGG@FCFGGGGGGGGGGGGFGGGGGGGGGGGDGGGGGGFGGGGGGECFFGCGGFFFG9CDCCEGGCGGGGGFGC8CCC=DFFFFGGFGCFGA;EGGGGGG;EFC,5C8EFF>?>7:D?CEG7:FGD<FF>FCCFGEGDB6*;)=3>EGD>A*ACCCCGC6A9;CFF3CD1C550)/9CGFG)175**282*<(4,((((04)1().41))(((
@M03506:14:000000000-AKVR1:1:1101:4904:7003 2:N:0:46
TCGGACTACTGGGGTTTCTAATCCCGTTTGCTCCCCTGGCCTTCGTGTCTCAGTGTCTGGAACTGTCCAGAGACCCGCCTTCGCCACTTGTCTTCCTCATGATCTCTACGCATTTCACTGATACACCATGAATTCCAGCCCCCTCTCCAGCCCTCAAGCACCGCAGTATCGAATGCAGTTTCGGATTTAACCTCCGAATTCTCACACCCGACTTACGACCCCACCTACACCACCTCTACGCCCAATGTACCCGTAACACGCTTGACACCTCGTTATTACCCTGGCTGCGCTCACTGAGTGA
+
C<C,A8@66CFG@7F7FDGEGF<6C;FF8;F<EF,BFCE?@<ADF6@F@C<9FFF<C,<CFD@CF@98@EDC,6:E:7@C,CF>F@CF,E<,,,CE?9:?EG<FC,,?C<+4@,@FA,,9,AAFAF,+,CF?=EE,<,,A+8>7+9>8@E,+@D88E,==DF6+@+@,=,6A@@BFF,23,@66@+:,7,,8,,,@@+*4,+@CF,<*@*74**>;9*/*18*49*/;,*2//))*/*;*:*)*17++++<*)):3*.9*..)*2+26*)/)0*//<<=2()(,4(,7(.,(.6)*1/6)-
@M03506:14:000000000-AKVR1:1:1101:14540:7009 2:N:0:46
TCGGACTACTAGGGTTTCTAATCCCGTTTGCTCCCCTGGCTTTCGCTCCTCAGTGTCAGTGTTGGTCCAGGATGCCGCCTTCGCCACCGGTGTTCCTCCAGATATCTACGCATTTCACCGCTACACCTGGAATTCCGCATCCCTCTCCCAAACTCAAGCCATCCGGTATCAGACGCAGTTCCCCGGTTAAGCCGAGGGATTTCACGTCCGACTTAGTTGGCCACCTACGAGCCCTTTCCGCCCAGTAATTCCGAACAACGCTTGCCCCCCCCCATCTACCGCGGCTGCTGCACCACCGTTC
+
CCCCCGGGGGGGGGGFGGGGFFFFFGGG<BCF9EGGGF@F<<FEGGFGGGGGGGGGFGGGDFEGGFGGGGGGFGGGGG@FGGFGG:CEGGGGFCFGGGGGGGGCFGFFGGGGG7AFGGGEG:CFFFGGGGG@EGGGDGDGG>EEGGGGGG88EAD,,@EFC8BECC@3DA,@,ACGCC;;DFEFC8;ECGGGGG5:>C56089,CCFFED4C77;F@:FFDGF*5*;6*2:C):.5:**2*:9<769BC9C*9)*19(9*75)*9+07C@<D))**+)1<(210472>2))(),(*.0(((
@M03506:14:000000000-AKVR1:1:1101:21243:7011 2:N:0:46
TCGGACTACTGGGGTATCTAATCCTGTTCGCTCCCCACGCTTTCGCTCCTCAGCGTCAGCTACTGCCCAGAGACCCGCCTTCGCCACCGGTGTTCCTCCTGATATCTGCGCATTCCACCGCTACACCAGGAATTCCAGTCTCCCCTGCAGTACTCCAGTCTGCCCGTATCGCCCGCACGCCCACAGTTGAGCTGTGAGTTTTCACGAGCAACGCGACAAACCACCCACGAGACCTTTACGCCAAGTCATTCCGACAAACCCCAGCCCCCCAACGATCAACGCGGCCGCGGCCCCGCATCTG
+
-BCC8CFGGGFGGGBFFFGFFGGGGFGGGGGCECFFAGGCF7F@CG:FC8FFEFGGGGGGGGGGGGGGGF8FFGFGEGEGEGGGGGFFGE:BCFFGGF@EFGG9FBFFGF7CEFGFFGFGG7CFGGGC8FG,8<FFGGDFC;>=CFFD,@,,@DGD=DD9DGGGGG6:6D6FGG8*@>CCCCCECF;,D9:C9,61,=9C,1>9,7**:)**:)**25)*;<5C<*>@C5)*/.976>*2:CD)92+*<<0/)))))47*)0)/***)*))))*1**4)*(,,(499)(043),()05(-)
@M03506:14:000000000-AKVR1:1:1101:8539:7017 2:N:0:46
TCGGACTACTCGGGTATCTAATCCCGTTCGCTCCCCTAGCTTTCGCGCATCAGCGTCGGTGTCGGCCCAGCAACCCGCCTTCGCCGCAGGTGTTCCTCTTGATATCTACGCATTTCACCGCTACACCAAGAATTCCAGTTGCCTCTTCCGCACTCTAGCCCCGCAGTATCGGTTGACCTTTCCGGGTTAAGCCCGGGGATTTCCCAATCGACTTGCGGGGGCCGCCTACGCGCCCGTTACGCCCCGTAAATCCGACCAACCCCTGCCCCCCCCGTCTCCCCGCGGCCGCTGCCACGGGGTC
+
CCCCCGGGGGGGGGGDFGGGGGFGGFFFFFGCGGGCG8FCGGGGGGGGGGGFGGGGGGGEGGGG@GDC=FGDGGGGGEGEGG?GGDGFGGGG?EFG9FGGCFGAFFF<FFGGG:FGGGGGGGDGGGFCGGGGA>FAFCFD9BFGGDGGG7EGGCFCFFGGGD*:EGEFDGG7ACC6CGFGGGGGGGGGG,?FGFED*5*7@7E+>+*2:70>C7+<C))*)975>C87FD5*))0)-0);*:C99**878+/<3*))(**)0)15;8)*59<))**2(*0(((4((()-)(,82))))(,(
@M03506:14:000000000-AKVR1:1:1101:4029:7018 2:N:0:46
CCGGACTACTCGGGTCTCTCATCCCGTTCGCCCCCCTCACCTTCGTGCCTCCGCGTCAGGAACTGCCCCGCGCCCCGCCTTCCCCCCCGGCCTTCCTCCCGATACCTACGCCTCCCACCGCCACACCGCACACCCCCCTCCCCTCTCCCCCCCTCCCCCACCGCACCCCCCCCCCCCGCCCCCCCCCTCCCCCCCCCCCCCCCCCCCCCCCCCCCCCCCCCCCCCCCCCCCCCCCCCCCCCCCACCCCCCCCCCACCCCCCCCCCCCCCCCCCCCCCCCCCCCCCCCCCCCCCCCCCCCCC
+
-A-,8@+-E<F,,7;+;CC,;,FGG;,,,8@,CGGG:,,CF,,C66,BF,E6+C+7@,,6,,C,6,CF7++4+@FG+CF=+C,BF+C++++@+,CF,,,B++63+@,3B+@+3+,@<FG+C<*F,@F<**11,*5=***61CE+A*?F***=C*=/**:*:**:**1*2::/***2*****:*//*2/*/*;*:E5*/8*:):8E*>EGC)C*98EDDF=DGCEG3)<CGBGG@@735<CEGG55/:)5EGE).)97(9C@>7)9=CDGBG5)1?*/->GB6>(763>4B9BEFBD<@>19
@M03506:14:000000000-AKVR1:1:1101:25615:7036 2:N:0:46
TCGGACTACCGGGGTTTCTAATCCCGTTTGCTCCCCTGGCCTTCGTGCCTCAGTGTCAGGAACTGTCCAGAGACCCGCCTTCGCCACTGGTCTTCCTCACGTACTCTACGCATTTCACTGCTACACCGTGAATTCCAGTCTCCTCTCCAGTCCTCAAGCAAGGCAGTATCAAATGCAGTTTCGGCGTTAAGCCCCCAAAGTCCACACCTGACTTACCCCGCCACCTACCCACCCTTTACCCCCAACGACACCGAACAACCCTTCACACCTCTTTATTACCCAGGCTCCTGCCACATGCTTA
+
CCCCCEGGFEEEECF@CFFGGGGAFFFFGE9FFC,BEFGGGGCGGGGGCGGFGGGGGGGF8CFFEGFGFFCG,C@FFGECCFFEGEGGGG?CCDFGGGGGF,,:4E?,?DFCCE<CEFGGC,5CEFFDEGFFFEF99FFG,4EFF;DGAE,,D,4,@8DF,@+@886@AEGG9F=CF9,,@=++++5@6D=,,*6*5*:,725,,,411***=:,>>FAGC45:D?)6*;*/*).0/;@+<*)9>:=)**2)))19>8<*)0)*2++0;)7***++3-99()(((.().9.,64(**)).-
@M03506:14:000000000-AKVR1:1:1101:20693:7039 2:N:0:46
TCGGACTACTGGGGTTTCTAATCCTGTTTGCTCCCCACGCTGTCGCGCATCAGTGTCAGAAACTGCCCAGCAGGCCGCCTTCGCCACCGGTCTTCCTCCGGATCTCTACGCATTCCCCCGCTCCACCCGGAATTCCGCCTGCCTCTACAGCCCTCGAGTTTGACGGTCGGCACGGCAGATCCGGGGTGGGGCCCCGGCCTTTCCCCCACCCCTTCTCAAACCACCCTCGCGCCCTTTCCCCCACGTCATTCCCGTCCACCTCCGCCCCCACCGTCCCCCGCCTCCCGCCGCCCCGGTCTCG
+
CCCCCGDGGGFF?FFGEGGFGFGGGCGGGGC<FFGEFEGEGG@E<DCFF,F@,EFFEGGGGFGGFGFCFGGGFDEG>GFG7=@FC@EFGE+@CBEF9EFCF+4C9A<<?=FEEGCG,=F:@++@FFFEF=FEGBFC8CCC+8D9::,>B8BFB9:*343:,=DF**6>@E5*:C****4,<9F5:*?****8?**/2***+*3+2>5*:CD)***+*2*3*9**//).*).:77<4,*9+2:7)//*)0+37*)**),90..)17;5)871..***2(0*-(((((,0(.((.(()))(-,
@M03506:14:000000000-AKVR1:1:1101:10443:7088 2:N:0:46
TCGGACTACTAGGGTATCTAATCCTGTTTGATCCCCACACTTTCGTGCCTCAGCGTCAGTTACAGTCTAGTAAGCTGCCTTCGCTATCGGTGTTCTTGACGATATCTATGCATTTCACCGCTACACCGTCAATTCCGCCTACCTCGTCTGTACTCAAGTCAACCAGTCTCAATTGCACCTCGACAGTTAAGCTGCCGTATTTCACAACTGACTTAATCAACCGCCTACGCCCCCTTTAAACCCAATAAAACCGGCCAACGCTCTCCACCCACGCACCACCACGACTTCTCACCCGTGCTTA
+
CCCCCGGGGGGGGGGGGGGGGGGGGFEGGGGGGGGGGGGGGGGGGGGGGGFGGGGGGGGGGGF9FAFFGGGG9FGGGGGGGGGGGGGGGGGGGGGGGG,BFFFCEGGGFGGGGGFGGGAFFGGGGGGGE?EGGGGFCC@FGG?99+4@DFGF9DD;>FCFCFDDGGD,@DFF9D9FGGF8FECEGEFGCEDF;AC6+@+,@9AFFCFGGD85<CAFGGFCFG*4;*/9*))5C4?*)+1+>**1**+1++0.5))))(2*7.75D6+)25*<))//*47=(14(4(-6)*.:),29))-))
@M03506:14:000000000-AKVR1:1:1101:11179:7089 2:N:0:46
TCGGACTACCGGGGTTTCTAATCCCGTTTGCTCCCCTGGCCTTCGTGCCTCAGTGTCAGGAACTGTCCAGAGACCCGCCTTCGCCACTGGTCTTCCTCATGATCCCTACGCATTTCACTGCTACACCATGAATTCCAGTCTCCTCTCCAGTCCTCAAGCACCGCAGTATCGAATGCAGTTTCGGAGTTAAGCTCCGAAATTTCACACCCGACTTACGGCGCCACCTACACACCCTTTACGCCCAATGAAACCGACCAACGCTTGAGACCTCTGTATTACCGCGGCTGCTGCCCCAGAGTTC
+
CCCCCGGGGGGGGGGGGGGGGGGGGGGGGGGGGGGGGGGGGGGGGGGGGGGGGGGGGGGGGGGGGGGGGFGGGGGGGGGGGGGGGCGGGGGGGGGGGG9FDGGGGGGGGGDGGGGGGGGDGGGGGGGGGFC<FGGGGGGGFGGEGCGGGGGGGGGGFCF=CFEGGGGFFG>@@FGGCGAFBGGGGGEGFGCF@@BCG*:CADFDGCFGD94;9C?C>4;:DDGGGGFFGG4EDDFG8::;EE3*:6+90+<<5@)9C39*)0097+;6C)9/9:30<4@FB61(-,(54@2()(-7))-..
@M03506:14:000000000-AKVR1:1:1101:21312:7100 2:N:0:46
TCGGACTACCGGGGTTTCTAATCCCGTTTGCTCCCCTGGCCTTCGTGTCTCAGTGTCAGGAACTGTCCAGAGACCCGCCTTCGCCACTGGTCTTCCTCATGATCTCTACGCATTTCACTGCTACACCATGAATTCCAGTCTCCTCTCCAGTCCTCAAGCACGCCAGTATCGAATGCAGTTTCGGAGTTAAGCTCCGAAATTTCACACCCGACTTAGCGCGCCACCTACACACCCTTTCCGCCCACTGAATCCGAACAACTCTAGAGACCTCTGTATTACCGCGGCCGCTGCCACAGAGTTT
+
CCCCCGGGGGGGGGFEGGGGGGGGGGGGGGGGGGGGGGGGGGGGGGGGGGGGGGGGGGGGFGGGGGFFFGGGGGGGGGGGGGGGGDGGGGGFFGGGGGGGGEFFFGGGGGGGGGGGFGGGGFGGGFGFGGD9EEFGGGGGGEFCF,@,6EFGGGGGFGGGGGDGEEFGGG>DCFFF8FFF9EGGGEEGFFD9BEFGGC>F7CC7EGFGGG4>9CDGGD>CGGGDF4AFFGFG<::93+/385):5*>8++>F@)7)937+****230);6**)2<F9)6<4902-((795(()40/)/)-)
@M03506:14:000000000-AKVR1:1:1101:9696:7111 2:N:0:46
TCGGACTACCGGGGTATCTAATCCCGTTTGCTCCCCTGACCTTCGTGCCTCAGCGTCAGGAACTGTCCAGAGACCCGCCTTCGCCACTGGTCTTCCTTACGATATCTACGCATTTCACCGCTACACCGTAAATTCCAGTCTCCTCTCCAGTCCTCAAGCACGGCAGTATCGAATGCAGTTTCGGAGTTAAGCCCCGAGATTTCACACCCGACTTACCGCGCCGCCTACCCACCCTTTACGCCCAATGAATCCGACCAACGCTCGGGACCTCCGCATTACCCCGGCTGCTGGCCCAGAGTTA
+
CCCCCGGGGGGGGGGGGGGGGGGGGGFGGGGGGGGGGGGGGGGGGGGGGGGGGGGGGGGGGGGGGGGGGGGGGGGGGGGGGGGGGGGGGGGGGGGGGGAFFGGGGGGGGGGGGGGGGGGGGGFGGGGGGGFGGGGGGGGGEBEGGEGGGGGGGGGGGEFGGGGGGGGGEFBFGGCFGGGGGGEEEGEDGGGGGGGGG*CCFFC,49CEG47DED?7C9A55CD=<*).***:35>*8DFCEC9*5AC?++39@D)1915/)0)1)/:5:)9))*22*)*+(-,(,(-7)).-)-(1)).6)
@M03506:14:000000000-AKVR1:1:1101:19691:7115 2:N:0:46
TCGGACTACCAGGGTTTCTAATCCCGTTTGCTCCCCTGGCTTTCGCTCCTCAGCGTCAGTGTCGGTCCAGGATGCCGCCTTCGCCACCGGTGTTCCTCCAGATATCTACGCATTTCACCGCTACACCTGGAATTCCGCATCCCCCGCCCGAACTCAAGCCATCCAGTATCAGACGCAGTTCCCCGGTTAAGCCGAGGGATTTCACGTCCGACTTAGTTGGCCACCGACGCGCCCTTTACGCCATGTACTTCCGAACAACCCCGCCCCCCCCCGGATTACCCGCCCCGCTGGCCCGTCGCTG
+
CCCCCGGGGGGGGGGGGFGGGGGGGGGGGGGGGGGGGGGFGGGGGGFFEGGGFDGGGGEFGD9FCEGGGGGGGGGGGGGGDGFGGGGGGGCEGCFGGGGGGC9FGGGCFGG@7C9FAFBFDDGEF8E:?=FDDFF9BEGGFFGG++6>EG+@EGGGGCEGGGFF?9@;;:;;<DGECGG,,D2DEEGDEFEGG::C?CDC?6@9EFFFC)15:C9>@766C7*:99)85)):7>@43*9:*1)**3<*++297)73)3<*)).15?=>D@<>31**2369((((-(()()(()(-)00(,-
@M03506:14:000000000-AKVR1:1:1101:4842:7126 2:N:0:46
TCGGACTACTAGGGTTTCTAATCCTGTTTGCTCCCCACGCTTTCGTGCATGAGCGTCAGTGTTAGCCCAGGGGGCTGCCTTCGCCACCGGTGTTCCTCCTGATATCTGCGCATTCCACCGCTACACCAGGAATTCCAGTCTCCCCTGCAGTACTCCAGTCCGCCCGTATCGCCCGCCCGCCCACAGTTGAGCTGTGAGTTTTCACGAACAACGCGACAACCCACCTACGCGCTCTTTACCCCCAGTAATTACGCACAACTCCCGCACCCCACCTCTTACCGCGCCCGCAGCCTCGAGCATT
+
CCCCCGGGGGGGGGGFGGGGDEFGGFEFFGGFGGGGFFGG:CEFGGGF@FCFGFE:FFGCEFFEGFFCF<CCFGGGDGGCFFEDFGGFGDGGGDFGEGGGFCAEGGGFGDF+@8ECAAFE@:CEGGFC?+6AE<F,,7AF=DFFEGDG8@B9=FFCGGFD,@C=:CEGFF6FCEEG*3*=ECCGCE4C?,,?<1,>9C9E7=F9;FG*7);7*9**)8)**99CG4)02).//8::9**++1)//<:*2++1.0/<D0<+/)./)/:7;:*))**++-/<((((((45(.40)4(1)),,-
@M03506:14:000000000-AKVR1:1:1101:14226:7128 2:N:0:46
TCGGACTACTGGGGTTTCTAATCCTGTTTGCTCCCCACGCTTTCGCACCTCAGCGTCAATATGTGTCCAGTAAGTCGCCTTCGCCACTGGTGTTCTTCCGAATATCTACGAATTTCACCTCTACACCCGGAATTCCACTTACCTCTCCACAATTCTAGCGATGCCGTCTTAGAGGCAATTCCGGAGTTGAGCCCCGGGCTTTCAACTCTAACTTTCAAAGCCGCCTACGTGCGCTTTATGCCCCGTAATTCCGAACACCCCTCGGCCCCCCCGTTTTTCACTGCCTCCTGGCCCGCGGTGC
+
CCCCCDGGFEGGGDCGGGGGGFFGGGGGGFGGEFGGGCGGGGGGGGGGG8F8FF@CFCEGGGGFGFFFGGGGGGEEFGGGGGFEECGG?CFFGEGGF?EECGGGGGGFGGG8FGDGGGG9FEGFCD,@BF>=DGGEAFGCDEGFDGGGDGF?FGFFAAFCDEB6,333DEDD89D668CC,<,@?BC@9,68?FGC5CE4=3<,,,,0,:+;C+,1:FF,;CCEDD8;*9)*)2.*1++5>ECC32*)7+0/)0*95(**)0))*2;5*0)0)1*<*(/+)).,,.)0(0.()(-).),(,
@M03506:14:000000000-AKVR1:1:1101:16250:7144 2:N:0:46
TCGGACTACAGGGGTTTCTAATCCTGTTTGCTCCCCACGCTTTCGTGCATGAGCGTCAGTACAGGTCCAGGGGATTGCCTTCGCCATCGGTGTTCCTCCGCATATCTACGCATTTCACCGCTACACCGAGAATTCCAGTTGCCCCTTCCGCACCCTAGCCCCGCAGTATCAGTTGACCTTTCCGAGTTAAGCCCGGAGATTTCACAATTGACTTGCGGTGGCCGCCTACGCGCCCTTTACGCCCATTAAATCCGAACAACGCTTGCTCCCCCCGTATAACCGGCGCTCCTGGCTCGGAGCG
+
CCCCCFGGFCFGGDGGGGGGFGGGGGGGGGGGGFFEFGGEEGGGGGGGGGGGDFGEGGGGGGGFFGGGGGGGGDGGGCEFGGGGGGGGGGGFGFFFFFGGG7?,@@@EGGGGGG<AFFECEE7FCGGED@+@:EFGEAA,,CFGGGGGGEGCG+@EB=DDCC>C8EEEFGGC:@E9?FGGGA9BECDEC9DE8DC>EE869FGGGGF?,28CGC79/).19F7*<3=3**./CB>C?D*+;E9D9*+9+0+96;*1960:)5.17/+*+77)))220)*+4(((41()())..,.9.5(((
@M03506:14:000000000-AKVR1:1:1101:13683:7148 2:N:0:46
TCGGACTACTGGGGTTTCTAATCCTGTTTGCTCCCCACGCTTTCGCACCTCAGCGTCAATATGTGTCCAGTAAGTCGCCTTCGCCACTGGTGTTCTTCCGAATATCTACGAATTTCACCTCTACACTCGGAATTCCACTTACCTCTCCACAATTCTAGCGATGCAGTCTTAAAGGCAATTCCGGAGTTGAGCCCCGGGCTTTCACCTCTAACTTACAAAGCCGCCTACGTTCGCCTTACGCCCAGTAATTCCGAGCAACGCTAGCCCCCTCCGTTTTCCCGCGGCCGCTGGCACGGCTTTC
+
CCCCCGGGGGGGGGFGGGGGGGGGGFFGGGGGGGGGGGGGGGGGGGGGGFGGGGGGGGGGGGGGFGGGGGGGGGGGGGGGGGGGGGGGGGGFGGGGGGGGGEGGGGGGGGGGGFFGGGGGGGGGGG9EGGEEGGGGGGGGGGFGGFGGGGGGGGGGFDFECF6CDGGGGGD9=DDGGGFDEGGG>+AFFGFFGGGGCEEG:CGGGF,4,2:22B,DFD*02;)?DD?AEF);C.)*,*;*3:<<<0+;?9+:/5)7)4755;77*865C5C))1+<8)/90(-(,(33()(4),,9))-3.
@M03506:14:000000000-AKVR1:1:1101:25691:7152 2:N:0:46
TCGGACTACCCGGGTTCCTAATCCCGTTTGCTCCCCACGCTTTCGCGCCTCAGCGTCAGGAATTGCCCAGAGACCCGCCTTCGCCACCGGTGTTCCTCCCGCTCTCTACACATTTCACCGCTACACCGGGAACTCCAGTCTCCTCTGCAACCCTCAAGAACATCAGTATCGCTCGACGTTCTTCGGTTGAGCCGACGGCTTGCACGACTGTCTTGCCATCTAGCCTAAGCGCCCTCTACGCCCATCATTTCCGCTCCACCTCTCCACCCTCTGGTCTCTCTGCGCCCCACGTCACGTACTG
+
CCCCCCGGF@DFDGG7FFGGGGGGGGGGFGGC6CFCAFFGDCGGC7CF:B:CFGG6BBEC8CFGFCFGGFGGGGGG77@=:EDF?:C==:@+==EGGGFC7+@=FGGEEGGGE@FFGGGG@FEEFFFF++:FGDFDCFFFD,D>EGF?3,>8C?:@C,;,D7,:AGBFFAC7,@B:5>:*>EC,/8444,,,,/**=5*2:)*>9*7E*)**+2+3976C***<*2))+0)*/5)*.:**/*1*2*0*+++15)*))(2*0>FC<+A);3*))*++36*+)-)((((),)(-)(,/0)(()
@M03506:14:000000000-AKVR1:1:1101:11883:7156 2:N:0:46
TCGGACTACAGGGGTTTCTAATCCCGTTTGCTCCCCTAGCTTTCGCGCCTCAGCGTCAATGCCGGTCCAGGATGCCGCCTTCGCCACCGGTGTTCCTCCAGATATCTACGCATTTCACCGCTACACCTGGAATTCCACATCCCTCTCCCGGATTCAAGCCTTTCAGTATCGGACGCAGTTCCTCGGTTAAGCCGAGGGATTTCACGTCCGACTTAGAGGGCCGCCTACGCGCCCTTTACGCCCATTAATTCCGAACAACCCTTGCCCCCCCCGTCTTCCCGCGGCTGCTGGCACGGTGGTT
+
CCCCCGGGGGGGGGGGGGGGGGGGGEFGGGGGGFFFGGGGGGGGGGGGGFGGGGGGGGGGGGGGGGGGGGGDEFGGGGGGGGGGGGGGGGGGGGGGGGGGGGGGGGGGGGGGGGGGGGGGGEGGFGGGGGGGGGGFFGGGGGGGGGGGGGGCEGGAFGGGGCFG7FGD:F8+*::EGEC?EFFGGGGGGCGGGGGGEG*7AFGGF5AFGGDGD57C:C8CDGGGGD35*>@GGDE43:@EGDG**+31?+AFF)*9734*05)*7<FFEFG@<5*/84FG:4(-3,2>:)((),(9))(-(
@M03506:14:000000000-AKVR1:1:1101:15266:7164 2:N:0:46
TCGGACTACTCGGGTTTCTAATCCGGTTCGCTCCCCACGCTTTCGCGTCTCAGCGTCAGGTAGGGCCCAGAAAGCCGCCTTCGCCACAGGTGTTCCTCCCGATATCTACGCATATCACCACTACACCGGGAATTCCACTTTCCTCTACCCCCCTCAAGTTCGCCAGTATGCAAGGACCTCTCCCAGTTGAGCCGGGAGCTTTCACCCTGCACTTAACAAACCGCCTGCACGCCCTTTACGCCCAGTAAATCCGGACAACGCTTGCCACCTACGTATTACCGCGCCTGCTGGCACCTAGTTA
+
CCCCCGGGGGGGGGGGGGGGGGGGGGGGGGGGGGGGGGGGGGGGGGGGGCGGGGGGGGGGGGGGGGGGGGFGGGGGGGGGGGGGGGGDGGFGGGGGGGGGG7FGGGGGGGGGGGGG9EF<FGGFFFGGEEGDGGFGGGEFGBFGGEGGGGGGGGGGG?FGGDGG>GG?FCCG,DCEFGGG2:6CFFFG9,2CF88?57ECG7FFGFG5FFFDGCGFCF==<FD5CG>FFFFGFBBD77FGG5D3FFF/<9+9>5*/7,9=5)5>FEF?CF*9)0<C@263(3((-,3;./3272(00*.))
@M03506:14:000000000-AKVR1:1:1101:22586:7164 2:N:0:46
TCGGACTACTGGGGTTTCTAATCCCGTTTGCTCCCCTGACCTTCGCGCCTCAGCGTCAGGAATTGCCCAGAGACCCGCCTTCGCCACCGGTGTTCCTCCCGATCTCTACACATTTCACCGCTACACCGGGAATTCCAGTCTCCTCTGCAATCCTCAAGAACGGCAGTATCGATCGACGCTCCTCAGTTGAGCCGAGGGCGTTAACGACCGACTTGCCATCCCGCCTACCCGTCCTCTACGCCCACTCACTCCGCTCCACCCCTGCCCCCCCTCGCTTACCTCTCCTCCGCGCCCCCATTTT
+
CCCCCGGGGGGGGGGGGGGGGGGGGGGFFFGFGAFFGFGGDFFECC:FFEFDFGGDDCFFCEFGGG9FGF8CFFFGGCCBC<FGB?CFFEEEGEGG<A<@E7F+AEA<EFGFFGGEA5C?FGGEFFG:>C++:FAFA<DD,@9FEE3,;,C=DCG9EEAFG>EG>@F,,33@3@:C7C*;>8<F<6CF7,<BC84?CE**31**5**=5)99*1+36:4CFF3*7*))*9)*9>5*)***/:3**2*)+++0).*))(*2))0*1*27?))0))***(/2)5)(()(0()(()(-)))-))
@M03506:14:000000000-AKVR1:1:1101:5868:7167 2:N:0:46
TCGGACTACCGGGGTATCTAATCCTGTTTGCTTCCCACGCTTTCGTGTCTCAGCGTCAGAAATGGTCCAGTAAGCTGTCTACACCACAGGTGTTCCTCCTGATATCTACGCATTTCACCGCTACACCAGGAATTCCGCTTACCTCTCCCATCCTCGAGCACTCCAGTTTCCGCCGCACCCTCCCAGTTAAGCCGGGAGATTTCACAACAGACTTAGAGCACCGCCTACACACTCTCTACGCCCAGTAATTCCGACCAACGCTTGCTGCCTACGTATTCCCGCGCGTGCTCGCACGTAGTTT
+
CCCCCGGGGGGGGGDGGGGGGFGGGGGGGGGGGGFFGGGGGGGGGGGGGFGGGGG@CFGGGGGGGGGGGGGGGGGGGGGGGGGGGGGGGGGGGGCFGGGGGGGGGGGGFGGGGGGGGGAFCGGGGGGGGGGGGFFGG7FEGFFDFBEGGGFC?FGEDGGGGGC?FGGGGGGEGEGGEGCE86CEG6@EEGGCGEEE5C*AFDGGGGGGGF4DECF7CCFDC4>ED:>0+29E<A=*7DF**:25*<E*+++1)8)/)(95>)75<9CFF4CFDC6+0)*3410((-,)4*-(0-(*)),))
@M03506:14:000000000-AKVR1:1:1101:22911:7172 2:N:0:46
TCTGACTACTGGGGTATCTAATCCTGTTCGCTCCCCACGCTTTCGTACCTCAGTGTCAGGTGTGGCCCAGCAAGCTGCCTTCGCCATTGGTGTTCCTTCCGATCTCTACGCATTTCACTGCTACACCGGAAATTCCACTTGCCTCTGCCAACCTCAAGAAACCCAGTATGAGACACAGTCTAGACGGTGTCGCCGCCAGATCTCGCATCTCCCTTAAATCTCCACCTACGTACGCTTTACGCCCAGGAATTCCGGATAACGCTTGGACCCTCGGTCATACCCGGTCTCCTGGAACGAAGTT
+
CCC@CGFGGGGGGGCEFGGGFEEAFEFGGGFEAFGGFG>FGCFGGGGGGCFGG<FAFGGFGGGGGG,DCFGGGGGGGE@FC@FGE@@D@DC<FF<EFGFFEEGG@EAF?BFFC,AFFFFFFFCGGGEF=CG7FE;AFFGGFAFGF,6@9EFFDGC,>DG8B=8CED,@DF9,,=@>EDG?DGCFFBEC+4,8635@@C:;D*>=8**;E>C*,*5>8C=91=*,886AFD)05)8D@3;;:C2/***.0++;19>**:*0.7)*5A8)2<<))*2**)*<03((,-(*./,,)(.*)0(-)
@M03506:14:000000000-AKVR1:1:1101:21995:7183 2:N:0:46
TCGGACTACTGGGGTTTCTAATCCTGTTTGCTCCCCTAGCTTTCGCGCCTCAGCGTCAAGAACAGGCCAGGAAGTCGCCTTCGCCACTGGTGTTCCTCCCGATATCTACGCATTTCACCACTACACCGGGAATTCCACTTCCCTCTCCTGCCTTCGAGTCGATCAGTATCGAGTGACCCTCCCCAGTTGAGCCGGGGGCTTTCACACTCGACTTGAACGACCGCCCGCCCGCCCTTTCCGCCCAGTAAATCCGGACCACGCTCGCCCCCTTCGTATTCCCCCCGCCGCTGCCACGTCTCGT
+
CCCCCGGGGGGGGGGGGGGGGGGGFGGGGGGGGGGGGGGGGGGGGGGGGEFGGGDGGGGFGGGCFFGGGGGGGGGFFGGEGGGGGGGEBCF?FEGFEGGGGGEEEGGGGGGGGGGGGGGCGFF@FGGGGCGGCFFB<FFBFF8BF88@DF@8EAC6DFDFGECDECGFCFECGAEAE9E?EEGEFEG7EE,DGGEEE=GGF6CGG7F*=**9*9@CF6)*/>5:C353*9>E5)0*)*9/;:)**++*+0<:))*))-9/75)))2*):5*8)20*2.6+((((((,)(0((/,,9).((,
@M03506:14:000000000-AKVR1:1:1101:13280:7186 2:N:0:46
TCGGACTACTGGGGTTTCTAATCCTGTTTGCTCCCCACGCTGTCGCGCATCAGTGTCAGAAACCGCCCAGCAGGCCGCCTTCGCCACCGGTCTTCCTCCGGATCTCTACGCATTCCACCGCTACACCCGGAATTCCGCCTGCCTCTACAGCCCTCGAGTTTGACAGTCGGCACGGCAGATCCGGGCTTGAGCCCCGGACTTTCACCACACCCTTATCAAACCACCTCCGCCCCCTTTCCCCCCCGTGCTTCCGGACAACGCCCGCCACCCCCGTCTTACCCCCGCCTGCGGCACCGCGTTC
+
CCCCCGGGGGGGGGGEGGGGGGGGGGGGGGGGGGGGGGGGGGGGGGGGGGGGGGGGGGGGGGGGGGGGGGGGGGFGGGGGGGGGGCGGDFEFFGGGFGGGGGBFGGDEGGGGGGGGGGGGG7FGGGGGGEG:FGGFDFC+5:D9FFGFCCFGECF8*4,:BFFFCFFGCEE7CCCG5:7CFGFEE*378+48BFGGG5C597C7CE+**975*2++2**+9C>7C9)8/5)2>>5C:*0+*2//)/;)52<?@D*9),92<)5)9=*8CBGFD/**;4@C2(-49>0)(0,4)4(C)8(-(
@M03506:14:000000000-AKVR1:1:1101:22277:7191 2:N:0:46
TCGGACTACTAGGGTTTCTAATCCTGTTTGCTACCCACGCTTTCGTGTCTCAGCGTCAGAAGTGGTCCAGTAAGCTGTCTACACCACAGGTGTTCCTCCTGATATCTACGCATTTCACCGCTACACCAGGAATTCCGCTTACCTCTCCCACCCTCAAGCACTCCAGTTTCCGCCGCACCCTCCCGGTTAAGCCGGGAGATTTCACAACAGACTTAGAGCACCGCCTACACACTCTTTACGCCCAGTAATTCCGAACCACGCTTGCTGCCTCCGTCTTACCGCGGCTGCTGGCACGTACTTT
+
CCCCCGGGGGGGGGGGGGGGCGGGGGGGGGGGGGFGGGGGGGGGGGGGGFGGGGGGGGGGFGGGGGGGGGGGFGGGGGGGGFCFGGGGGGGGGGGGGGGGGGGGFGGGGGGEGGGGGGDGGGGGGGGGGGFGGGGGGGGGGG@;D>8@DFEGGFGFGGGGGGGGFGD9DFFGGGGGGGGGGGGGGG;9E,EFGGG5:?*,5:DDGGEGFFGGGF7EC7BCCFDGG5.07567*;9:):@8E55*7C9=<5586@*)),>E3)09DC+9**0)09*A:4@?6(3(4>(3))(().(*0.--)
@M03506:14:000000000-AKVR1:1:1101:26567:7196 2:N:0:46
TCGGACTACCGGGGTATCTAATCCCGTTTGCTCCCCACGCTTTCGCGCCTCAGCGTCAGTACCGGTCCAGTGAGCCGCCTTCTCCACTGGTGTTCCTCCCAATATCTACGCATTTCACCGCTACACTGGGAATTCCACTCACCTCGCCCGGCCTCAAGCAAAGCAGTTTTGCCGTCAGTTCCTCGGTTAACCCGAGGGATTTCACCATCCACTTGCCAAGCCGCCTACGCGCCCTTTACTCCCTCTCCTTCCGCATAACGCTTGCCCCCCCTCTTTTACCGCGTCCGCGCTCTACCATCCA
+
CCCCCFGGGGGEGC@CFDFFGG96EFGGGCCCEGGGFECGGGFFGGECF,BFEG+6FF7<<EE:EEGGEFGG9EFGGGE=F9,CF,CFF@,CFCFEFGGG<?FAF,,@FFD7:CEDEGCCG++@5E,==A4=FFFA?FGGGGGDG63@E++3+4@6,,@C,,,@@8D,<5>,5C*:*@E72DC9CCC*;?,95C*=8**0:*5+>:++0C*7C79FF+)*8D)/8/5./95*/8.2)*1++31****)30<;5))**.*1.))*13<78)/<)9+2+)9C((-,((()-04()))*/*.()
@M03506:14:000000000-AKVR1:1:1101:3903:7202 2:N:0:46
TCGGACTACTGGGGTTTCTAATCCCGTTCGCTCCCCTGGCTTTCGCGTTTCAGCGTCAGGGGCAGCCCAGGAACCCGCCTTCGCCGCAGGTGTTCCTCCGGATATCTACGCATTTCACCGCTACACCGAGAATTCCAGCACCCCCTACTGCACTCTAGCTTGGCAGTATCAGACAACCGCTCCGAGTTAAGCCCAGAGATTTCATACCCGACTTGCCCTGACGCCTGAACGCGCTTTCCCCCCCATCAATCCCGAACAACCCCGGGTCCCCCGCTTTCCCCCCGCCGGCTGCACCTGAGTT
+
CCCCCGGGGG9FFGG+FGGGGGGGGG@FGGGFGGGGG8FGGGGGGGG7:FGGGGGGGGG,,6@FG,E@FG,,,6CFGG:FGGGGG7F+CGGGGGGGGGC+F:B+FFGGGGGGGEGGGGG7@CFGGGG++>FFGGGGG,,66@E+:E+DGFGAFGG,@C9:;,*5@AFFCE;,,,2:CE:5EGGE*1=E,2CFGG*885@CCGGGC+<C+:<CGGCDC*)**2**1*8<+9.*)0)*2*/+*:C<)0*9C+9563D)710/))))1**0;)/0)):**-*0((,,((-)(),(/((2))(6)
@M03506:14:000000000-AKVR1:1:1101:6694:7216 2:N:0:46
TCGGACTACCAGGGTTTCTAATCCCGTTTGCTCCCCTGGCTTTCGCGCCTCAGCGTCAATGCCGGTCCAGGATGCCGCCTTCGCCACCGGTGTTCCTCCAGATATCTACGCATTTCACCGCTACACCTGGAATTCCGCATCCCTCTCCCGGATTCAAGCCTTCCAGTATCGGACGCAGTTCCCGGGTTGAGCCCGGGGATTTCACGTTCGACTTAGAAGGCCGCCTACGCGCCCTTTACGCCCAGTAATTCCGAACAACGCTTGCCCCCTCTTCATTACCCCGGCTGCTGGCACAGCGTTA
+
CCCCCGGGGGGGGGGGGGGGGGGGGGGGGGGGGFGGGGGGGGGGGGGGGGGGGGGGGGGGGGGGGFGGGGFFGGGGGGGGGGGGGGGGGGGGGGGGGGGGGGGGFGFFGGGGGEGGGGGGGGGGGGGGGFFFGGGF@CCFGGGGG?EGFGGDGGDGGGGFGGGGD9DGGGGE88CEGGGGGGGGGE==CFGDFC:=GG*CE*1+5CFE***8*1;ACF=5C435977?5<):>)52)00*/*)**306+<F66;*977<7:)>*<FGF85C)**+3+)00(((-((-.,),4580*))-8(
@M03506:14:000000000-AKVR1:1:1101:17083:7224 2:N:0:46
TCGGACTACTGGGGTTTCTAATCCTGTTTGCTCCCCACGCTTTCGCACCTCAGCGTCAATACCAGTCCAGTGAGCCGCCTTCGCCACTGGTGTTCTTCCGAATATCTACGAATTTCACCTCTACACTCGGAATTCCACTCACCTCTCCTGGATTCAAGCGATGCAGTTTTAAAGGCAATTCTGAGGTTGAGCCCCAGGATTTCACCCCCGACTTAACAGTCCGCCTACGTGCGCTTTACGCCCAGTAATTCCGAACAACGCTACCCCCCCCCGTCTTACCGCGGCTGCTGTCCGGAGGCTG
+
CCCCCGGGGGGGGGGGGGGGFGGGGGGGGGGGGGGGGGGGGGGGGGGGGGGGFGGGGGGGGGGGGGGGGGGGGGGGGDGGEGGGGGGGFGEFGGGGGGGGG7FDEFFGGGGDGGGGGGGGGFGGGGGGGDGCGGGGGGFGFFGFGGFFGFGGGFFFGFFGGGCEFEGFGFGGFFFFG=F,@DFGG?FC:,DF?F6C5C89ACGFFFFE7C4CECG7FGF,*;5EDGFFGG)*):=77FF8CEDGF<+6C+<@;)5CD?<*55))9CG78)95)/*/;)=722((4(,53).)7((/)0(..
@M03506:14:000000000-AKVR1:1:1101:5714:7231 2:N:0:46
TCGGACTACTGGGGTTTCTAATCCCGTTCGCTCCCCTGGCTTTCGCGCCTCAGCGTCAGAAGGGGTCCAGCCGTTCGCTTTCGCCACCGGCGTTCCTTCCGATATCTACGCATTTCACCGCTCCACCGGAAGTTCCAACGGCCCCTACCCCCCTCCAGGCGACCAGTATCCGGGGCCGTCTTCCGGTTAAGCCGAAAGATTTCACCCCGGACTATGCCGCCCGCCTACGCGCCCTTTATGCCCAGTGATCCCCAACAACGTTCGCACGGTTCGTCTCCCCGCCGCTGCTGGCACGACCTTA
+
CBCCCGGGGGGGGGCFGGGGGGGGGGGGGGGGGEFGGGGFFFGFEGGGG@FGGGGGGGGGGGGGDGEGCCEFEFFFFGGGGGGGGGGGGDGGGGGGGGGGGGGGGGFDGGGGGEGGFGGCG+@FDGGEEGEEGGFADFCC@GGGE5DG>EG>EGGGGG8*BEGGGFGFFGGGDDEGEGEECCCG8CE559+3CE>*:C8:+0AFGFFEE3))**<<F7):75)*9*))*).:>07C2**+3+9*/<+1<0<7).*9*(**..)/)*2)875:598@04):71(479(..)5:)41*))-8.
@M03506:14:000000000-AKVR1:1:1101:6626:7241 2:N:0:46
TCGGACTACCGGGGTATCTAATCCCGGTTGCTCCCCTAGCTTTCGCGCCTCAGCGTCAAGAACAGGCCAGGTAGTCGCCTTCGCCACTGGTGTTCCTCCCGATATCTACGCATTTCACCACTACACCGGGAATTCCACTACCCTCTCCTGCCTTCGAGTCGAGCAGTATCGCGTGACCCTCCCCAGTTGAGCCGGGGGCTTTCCCACGCGACCGGCACGACCGCCTGCGCGCCCTTTACGCCCAGTAAATCCGGCCAACGCTCGCCCCCTCCGTATTACCGCGCCTGCTGCCACGTCGCTA
+
CCCCCGGGGFGGGGGGGGGGGGGFGGGGGGGGGGGGGGGGGGGGGGGGGGGGFDFGGGEGGFGGGFGGGGGGGGGGGGGGGGGGGGGGGGGFGGGGFGGGGGGGGGGFGDGGEG?FGGGDFFGGGGGGGGGGGGGGAFG:DGGGFFEFFCCDFGG:CDFGDEGGGGBF@A*@5@>>CG>1:?EE:BFE9@C?FCE*:582;>F+>?FEE31>5)::397*99/>D*7F*7)/)0)98*=CEE:35+<*3:CF)))//(**).8)9E83C3*)0**0+)9+(-1(--(.,9)49295))(-,
@M03506:14:000000000-AKVR1:1:1101:22864:7242 2:N:0:46
CCGGACTGGCGTAGTGTCTAATCTAGTTTGCTTTGCACCCTTTCCCTTCGCAGCGCCAGGTTCGGCCCAGTCCCCAGCCCTCCCCACCGGTCTTGCCCCTCTTATGTGCGCAATTCACTGCAACGCTACACAGTCCATTCCCCTCTCCCCTCCTCTCCTCAGCCCCTGTCGAACCCACTGCCAGCTCTGAGCTCCGCACTGACATGTCCTCAGTGACCTACCGCCCACCCTCCCCCCCCCCCCCGTCATCTGGATCCAACCCACCCCCCAACTCTATACACCACCTCAGCTCATGGCCCTC
+
-86,,@F---76+8,---,6CFG,,,<,,,6C,6,C,C,B6F@,,;F9F,,,,86+6++,96:FE>,C,F9,,,,,8,C79C6F=,6,+++7?F,,4,+++,CE5,555?++++9EFF9<F,5F+C+4+,4,4CE,?,CF9,,,@8=F,+6+@8,,,,7@,,,@++++,,6+4844;*,,,@7,*,,25,;7,28?**4/1*,>,,4CC+1+,+5,++4,**/C3)))/*)2*00)(1)*/*/))**802+**/***,*+)))***20*)*0)*+++-*+)((-1.()()))*).0))-4(
@M03506:14:000000000-AKVR1:1:1101:17543:7254 2:N:0:46
TCGGACTACTGGGGTTTCTAATCCTGTTTGCTCCCCACGCTTTCGCACCTCAGCGTCAATATGTGTCCAGTGAGTCGCCTTCGCCACTGGTGTTCTTCCGAATATCTACGAATTTCACCTCTACACTCGGACTTCCACTCACCTCTCCACAATTCTAGCGATGCAGTTTTAAAGGCACTTCCGGCGTTGAGCCCCGGGCTTTCACCTCTAACTTACAAAGCCGCCTCCTTGCGCTTTACGCCCAGTAATTCCGAACAACCCTACACCCCCCACGTCTACCTCCGCTGCCGGACCGGACTGC
+
@CCCCFCFEGGGFF@+F9EF9FGGF<CF@CFGGGFFGCF7FEFEEC,FC<<EF8:CF>CCEEFFDFEE,FE,E<CFB@BFEFCFC6FC=FFEFFGG9?<BE7,?FFFFFG:E8?EGCFF9FF,EFE<E7@F+8E?FEF;FGFFGG9,DF@8DD;9=;:D++=CC=A>ECEG,,7,=8,@DB8C>++5@5*@88*6;**=C,0<,>:0ACC7>7@EC88/4?*/:7C))*0+0)25*,+;*/*/*12<=7+<=6)*9/(**))0**0A>:)))))***-1<7).2((()()(()41/))-((
@M03506:14:000000000-AKVR1:1:1101:12179:7271 2:N:0:46
TCGGACTACCGGGGTTTCTAATCCTGTTTGCTCCCCACGCTGTCGCGCCTCAGTGTCAGCTACTGCCCAGCAGGCCGCCTTCGCCACCGGTGTTCTTCCGGATCTCTACGCATTCCACCGCTACACCCGGAATTCCGCCTGCCTCTACAGTGCTCGAGCCCAGCAGTTCGCACGGCCGCCTCGGGGTTGAGCCCCGCCCTTCCACCCCCCGCTGACCGGGCCCCCTACGCCCCCTTTCCCCCCAATTACCCCCGCACGACCCCCCCCCCCCCGGTCTCCCGCCGCTGCCGGGCCGGGGTTT
+
CCCCCGGFGGGGGGF@CFGGGFGGGGGGGFGFGGGG8FGGGGGFGFCGG7CEFEFFGGGGGGGGGGGGGGGGGFGGGGDBFGEFGCFGEEEGFGGGGGGGE>CFFGGGGFGGGGGGAEGFGCCG9FGEECGDGGGG,>FB7DF9D,,EEGFCFCFGE5B5D,,@EC,254>:EE:C?E*:5C58*C3/:C8FGF5C****2*2+<:*:*9<D5>8F7))*1/9*1)05*))2/7)2)*/+2>C)**+/++37))/))(*2055)/*278573)1***)7:((-191(0.)(()(()))(,,
@M03506:14:000000000-AKVR1:1:1101:12546:7281 2:N:0:46
TCGGACTACTGGGGTTTCTAATCCTGTTTGCTCCCCACGCTTTCGTGCATGAGCGTCAGTGTTGGCCCAGGAGGCTGCCTTCGCCATCGGTATTCCTCCACATCTCTACGCATTTCACTGCTACACGTGGAATTCTACCTCCCTCTGCCACACTCAAAGCCTGCCAGTCACCAATGCAGTTCCCAGGTTAAGCCCGGGGATTTCACATCGGTCTTAACAGACCGCCTGCGCACGCTTTACGCCCCGTAATTCCGATTAACGCCCGCCCCCTACGTATTCCCGCCGCTCCGCGCACGGCGTT
+
CCCCCGGGGGGGGGGGGGGGGGGGGGGGGGGGGGGGGGGGGGGGGGGGGGGGFGGGGGGGGGGGGGGGGGGGGEGCGGGGGGGGGGDGGGGGGGGGAFFGGGGE?FFFGGGGGGGC<FFAFAFGFGGFFCEFGGAAFFF9CEGGFGFFG8ECEGGDF,@8EFBFEFFFGFGGGC?EFGFGGF=FC8=<C9@FEGGGEE5*:;@FCEGGD79DG>F2::1=FGG5?C:)C<D58BB34F+<8CCD7EG>*2+17?7*14*+0))))/2)27)00**3+(*342((,-4)()(-5,155),(,
@M03506:14:000000000-AKVR1:1:1101:5231:7294 2:N:0:46
TCGGACTACTGGGGTTTCTAATCCCGTTTGCTCCCCTGGCTTTCGCGCATCAGCGTCAGTGTCGGCCCAGCAACCCGTCTTCACCTCAGGTGTTCCTCTTGATATCTACGCATTTCACCGCTACACCAAGAATTCCGATTGCCCCTTCCGCACTCTAGCAAAGCAGTATCATCTGACCGTTCCGAGTTAAGCCCGGATATTTCACAGATGACTTGAATTGCCCCCTACGCTCCCTTTACGCCCAGTAAATCCGAACAACGCTTGGTCCCTACGTATTACCGCGGCTGTTCGCCCGTAGTTT
+
CCCCCGGGGGGGGGGGGGGGGGGGGGGGFGGGGGGGGGGGGGGGGGGGGGGGGGGGGGGGGGGGGGGGGGGGGGGGGGGGGGGGG9FGGGGGGGGGGGGGGGGGGGGGGGGGGGGGGGGGGGGGGGGGGGGGGGGGGCFGGGGGGGGGGGGCEEGGGGGGGGGGGFAFFGGFFGGFGGGGGGGGEGGGGGDGGFGGG5*,,=FCEC?,=CFDEG9ECBFCF8**9C85*5)5DF;C@+@CCC35*2+*<0A4<DGDG?FC>DBFC9F:E*:>>GGGF)6C69;96(().*-3)49>3<(-)
@M03506:14:000000000-AKVR1:1:1101:12066:7337 2:N:0:46
TCGGACTACTGGGGTTTCTAATCCCGTTTGCTCCCCACGCTTTCGCGCCTCAGCGTCAGAACCGGTCCAGTGAGCCGCCTTCGCCACTGGTGTTCCTCCCAATATCTACGCATTTCACCGCTACACTGGGAATTCCACTCACCTCTCCCGGCCCCAAGCAACGCAGTTTGGAGGGCAGTTCCTCGGTTACGCCGAGGGCTTTCCCCTCCCACTGTCGAAGCCGCCTACGCCCCCTTTCCCCCCATGCATTCACAATAACGTTTCCCCCCCCGTTATTACCGCGGCCGCAGCACCCGGTGTG
+
CCCCCGGGGGGGGGGGGGGGGGGGGCFGGGGCGGG7C@@7F@DC@::C:,@FECECF,6@@FDGG@FFEEFE9CF<+C7CFF?FG:=<FE<,CFDGCGGGGFDEFFFFF<@=FF<?5EFC:++C<F9EE,E<F@EF5,,A:E8,==DGFG7=@+3+3,6D,,+4@34E,E573@**4BCFGF,;=*14A,*88::=:**28*++5;E*/9**20+37*07>C)>//))*1)//)0*.*1+*://**+*20<**74*2)9*)05*0<=7/))))***0)/08;090((0,0(().()).44(
@M03506:14:000000000-AKVR1:1:1101:23881:7341 2:N:0:46
TCGGACTACCAGGGTTTCTAATCCTGTTTGATCCCCACGCTGTCGCGCCTGAGCGTCAGAAACGGGCCAGTGAGCCGCCTTCGCCACCGGTGTTCTTCCCAATATCTACGAATTTCACCTCTACACTGGGAATGCCACCCACCTCTCCCGTACTCAAGCTCTACAGTCTCAAAGGCAGTTCAAGAGTTGAGCTCTTGGCTTTTCCACCTGACTTGAAGAGCCGCCTGCGCACGCTTTACGCCCAGTAAGTCCTAACCACTCTAGCCCCCTGTGTCTTCCCCCTGCCGCTTGCCTGAAGGTT
+
CCCCCGGGG@FGEG@EFGGGFF9FGDGGGGGCEEFGGGGCGGGGFGDEF7,6@FEGEEFGFFG@@FCGGGCD9EEGGGC:FCDFC4CFGC=:FGGGDFGGG?EE,<,CDF7FC=@<FGCCFGGGGGFFCA=<F<,5,A,8D8>=D9,DE+>3+@=@8,=DFFB7A8D9,@;@9C6:9+@,,,,35:EF7;8,,5,,5,5,13,,4,=>?***5+140:+06?8*77>553)*))0>,;+/8::35++*+03***29*.*07***:*2):.*0)0+39)10(-4,((()(0(())-*/*.4)
@M03506:14:000000000-AKVR1:1:1101:19675:7344 2:N:0:46
TCGGACTACTGGGGTTTCTAATCCTGTTCGCTCCCCACGCTTTCGCGTCTCAGCGTCAGTACCGTCCCAGAGAGCCGCCTTCGCCCCGGGTGTTCTTCCTGTTATCTTCGCATTTCACCGCTTCACCAGGAATCCCCCTCTCCTCTTCCGCACTCTAGCCCTACGGTTTCCCTCGACGTCTGGAGGTTAAGCCTCCAGTTTTCACAACGTCCCTGTAGTGCCGCCTACCTGCCGCTTCCGCCCTATTAATCACGCAACCGCTACCCCCCTTAGTATATCCCCGTCTGCTGGTCCCTCTTCC
+
CCCC8@@<CFGGFCF+B@FG,CFCFCFG9FF,F7F@F+8FFGFGEDF7CFF9FGG@F:BF<FCCCF+BFC,:@7DF@@CCFGFGF,@7@4>@4=FG9??<?,,,AF,,:ACEG+?E?EF7:C+:FFGD>=A>,C8A+@FEC=@=E3@=9+++@+@,@;;C,@,@*8:83@C,,1>E78=5:5C,,*/=72;9<,2,=?<E77>+><C*:/*9EC6+:+3++;)5CC)5***0*)))-*0/8=C)*++/++00))11)(0*)0))0/*)*.*)**+++)1+)((-(.(06)((*.(*)0))-
@M03506:14:000000000-AKVR1:1:1101:25125:7375 2:N:0:46
TCGGACTACTGGCGTCTCTAATCCTGTTTGCTCCCCACGCTTTCGCACCACAGCGTCAGTACCGGGCAAGTGAGCCGCCTTCGCCACTGGTGTTCTTGCGAATATCGACGAAGTTCACCTCTACACTCGCATATCAACCCACCTCTCCCGGTCTCAATGATCGCCAGTATCAAATGCAGCTCTGGAGTTTAGCTCACGCAATTCACCCCTGCCTAAAAAACCTGCCTACCCAACCTTTCCGCCCATTGATTCCGACCACCTCGGGCCCCCACGGTCTACCCGCGGCGTGCGCGACGAAGTT
+
66-6@+7@6EFG,8,+=66CCEFAC<@FDFAE<,9CEC7:@FD,,6@@+,:,,;+8CE@@,FA@++++9CE9F,EF@7=F=D=FF7,B,F,,48,CAFA>@++BE,++6>+>+=,,55C,,5,AE@,,4:F::DC,,,,3>CC@,,,@3+@++4@CF,,@CC:8888B,@CA7<,,7,:,,5,?2>6<<?@,,,54,=,***,5,,0,4*****+>=>***9*2>*;6**00:>)0)**0/2*1*0+0+2+*/93)1-1/00)*)2*)*)))))**/)*0.(((((-.-.293((/).-4.
@M03506:14:000000000-AKVR1:1:1101:18350:7379 2:N:0:46
TCGGACTACTGGGGTATCTAATCCCGTTCGCTCCCCTAGCTTTCGCGCTTCAGCGTCAGTGTCGGCCCAGCAACCCGCCTTCGCCGCAGGTGTTCCTCTTGATATCTACGCATTTCACCGCTACACCAAGAATTCCAGTTGCCCCTTCCGCACTCTAGTCGAGCAGTATCAGTTGACCTTTCCGAGTTAACCCCGGAGATTTCACAACTGACTTGCACTGACTGCCCACCCGCCCTTTACGCCCAGTACATCCGAACTACGCTCGCCCCCCCCGTATTCCCGCCTACTGCCGCACGGATCT
+
CCCCCGGGGGGGGCFGGDFGGGEGG7FGGGG@FGGGGFCFFGGGGGGGGDEGGGGGGGGGGGGGCGEFDGGGFGGGGGGGGGGGGGG7FGGGFGGGGGGGGGGGFGGGGG@:FGGGFFGGECGG9FGGFGGGGCEFGFGG9@FDFGGGG7EGGCFFFDDFECEEE?DAEC;CA=EGG?CF9;@C>5DEE,,>>C>C*786;:BC9995<77D9CCFFG++2>:<*2.6**)*)8)9368:/*97C*8/+337)5**1(00.75*)*2.*0))))2**5*+)((((-.*)*(-5,4C))-()
@M03506:14:000000000-AKVR1:1:1101:3048:7387 2:N:0:46
TCGGACTACTGGGGTTTCTAATCCCGTTTGCTCCCCTGGCTTTCGCTCATCAGTGTCAGTGTTGGTCCAGGACGCCGCCTTCGCCACCGGTGTTCCTCCAGATATCTACGCATTTCACCGCTACACCTGGAATTCCGCGTCCCTCTCCCACACTCAAGCCATCCAGTATCAGACGCAGTTCCCCGGTTAAGCCGAGGGATTTCACGTCTGACTTAGTTGGCCACCTACGAGCCCTTTACGCCCCGTAATTCCGAACAACGCTTGCCCCCCCCTTATTACCTCGGCTGCTGGCCCGGACTTC
+
CCCCCGGGGGGGGGGEFGGEFG@CC@FDGCGCFGGGGGC8FGGGGGGGGGGGGGGGGGCGGGGGGGGGG<,CF7CFGGC@FGGGGGDGGEGCFGGGGGGGFGG9FGGGGGCGGEFFGGGEG:FGFDGFGCE,EEFFG+@CC8EFGDG?FF8=E=DF?FE8GFGFCFG9,EAF6C>CCEGGDFFCE8>E*>,?FGEC=**=:CC;CF>CGG+:3;++;7@CCGCFGGAFE78:>75*5*9;EE3)1/*.*+099.*971CEBD37CFCF=;7<)*+0+.=7)4226(,5,)(()(()0),))
@M03506:14:000000000-AKVR1:1:1101:18990:7426 2:N:0:46
CGTGGAAACCGGAGGCGGGGCTTAACCCCGTTCTCCCTCCTCCTTCCCCCCCCTCCTTTCATCCCGTCCGGTCCCCCCCCTCGCGTCCGCGCCCGGCCGCCCGCTTCCTCCTCCTGTCCTCCCCCACCCCCCCCTCTCCCCGCCTCCCTCCCTCCACCCACCCCCTCAACCACCCACGTTGCCGCCTCCACCCCCCGCCGCTCCCCCGCCCCCTCTACTTGGCTCACCATCCCCCCTCCGTCCACCCTGCGGCCCGACTTATCGTCACCACCCCGGTCCCACCCCTCTCTACGCCGCTACG
+
-,-,,86;-C+++++-++++@+,6,,,,,+8,:,,6C,,,,,,,,:,,,+8+44++,,5,,<,,,+4++++4+4,,++++3++++838+8+****3***1**4****8,,82+4+,2,,,>:*1*1*1**42**/108*2/1:***/**0*/02/0**;58***/*;*2*22/*2*2*/**2<*5***222*2/1/*2/*2)****1**9/)*)*2*0*<***+**/)+*)/*)))(/)2**1/9C*)***)05/)),)******/*)<?*.07**/-)*.((---()(*)))(,)0)((-
@M03506:14:000000000-AKVR1:1:1101:15799:7437 2:N:0:46
TCGGACTACTAGGGTATCTAATCCTGTTCGCTCCCCACGCTTTCGCTCCTCAGCGTCAGTTATGGCCCAGAGACCCGCCTTCGCCACCGGTGTTCCTCCTGATATCTGCGCATTTCACCGCTACACCAGGAATTCCAGTCTCCCCTACCACACTCTAGTTCGCCCGTACCGACTGCAGGCCCGGGGTCGAGCCCCGGGGTTTCACATCCGACGTCCCGGACCGCCTACGCGCCCCTTACCCCCAAGAATTCCGGACCCCGCACGCCCCCTACGTACTACCGCTCGTGCTGCCCGTGGCTCG
+
CCCCCGGGFGGG8FFGGGFFFGGGGGGEGGGGGGGGGGGGGGGGGG,C@@FEFGGGGGEGFGGACFEGGFFACGGGGGGGGGFGG:CFGGFGCFGGFFFFFE<FE?EE?CFEGGAF<EGGGF:C=FGFFC+AABFGGF;F,==BEFFGFFG?B,@E9EDACEGECCEC+@:7:;:BA8CG*@;:E*=***4BC=8*/1*2*8;911+<=:7<C7**77)295CC5*0./).2)0)9(06+3:9)***0<3<99>*9)(**)))))**0:.97B*2**.*0(((((-,)(1)(8((*)..)(
@M03506:14:000000000-AKVR1:1:1101:17764:7456 2:N:0:46
TCGGACTACCGGGGTTTCTAATCCTGTTTGCTCCCCACGCTGTCGCGCCTCAGTGTCAGCAACTGCCCAGCAGACCGCCTTCGCCACCGGTGTTCTTCCGGATCTCTACGCATTCCACCGCTACACCCGGAATTCCATCTGCCTCTACAGTGCTCGAGCAAAGCAGTCTCGACGGCCGACTCGACGTTGAGCGTCGAGCTTTCACCGTTGACTTGCTCCGCCACCTACGCGCCCTTTCCGCCCAGTGATTCCGGACCACACTCGCCCCCCCCGTCTTACCCCGGCTGCTCGCCAGTACCTA
+
CCCCCGGGGGGGGGFGDFGGCGGGGGGFFGGGGGGGGGGGGGGGGGE7EFGGGGFCGFGGFGGGFGGGGGGFG<FGGGGGGGFGG@GGGGGGGGGGGGGGGEFGFGGDGGGGGGGGGGGDECFECGGGGD@CFGGFEFGF9AFGGCGGGG;AFGGGGGG5EFDGGGDEAFGDEGDE*=***=::EE?/8*CG53B**28*+;E7C?5::D7DGGDC*:?CDG):7*7?5C)*<@5*32**;E5C*<269@9@)5/9/4C*8.85D5=):))7>9**157E(,,--315)1-(8(,*/*).)
@M03506:14:000000000-AKVR1:1:1101:18638:7471 2:N:0:46
TCGGACTACTGGGGTATCTAATCCCGTTCGCTCCCCTGGCTTTCGCGCTTCAGCGTCAGTGTCGGCCCAGCAACCCGCCTTCGCCGCAGGTGTTCCTCTTGATATCTACGCATTTCGCCGCTACACCAAGAATTCCAGTTGCCCCTTCCGCACTCTAGTCGCACAGTTTCGGTTGACCTTTCCGAGTTAAGCTCGGAGATTTCACAACCGACTTGTGCTGACCGCCTACGCGCCCTTTACGCCCAGTAAATCCGAACAACGCTTCCTGCCCCCGTCTTCCCGCTGCTGCTGGCCCGGAGTT
+
CCCCCGGGGGGGGDGGFFGGGGGGGEGGGGGGGGGGGGGGGGGGGGGGGGGGGGGGGGGGGGGGGGGGGGGGGGGGGGGGGGGGGGGDGGGGGGGGGGGGGGGGGGGGGGGGGGGGGGGGGCGGGGGGGGGCGFGFGCFGFGGGGFGFGGGGGGGFGFGFDGGGGFFFGGGG8CEGGGGGGGGGGCCEGCCCEFGGGGGGGGGGGCFGCDDGGDGF*?F+:<CCDDFFGGFGGFD<:6*<87DG<F6@CE@??;3956*:55)1*2+*3.>>:)2*236+,--(44)92)4>3(-/3@9(.
@M03506:14:000000000-AKVR1:1:1101:9879:7480 2:N:0:46
TCGGACTACACGGGTTTCTAATCCCGTTTGCTCCCCTGGCCTTCGTGTCTCAGTGTCAGGAACTGTCCAGAGACCCGCCTTCGCCACTGGTCTTCCTCATGATCTCTACGCATTTCACTGCTACACCATGAATTCCAGTCTCCTCTCCAGTCCTCAAGCACCGCAGTATCGAATGCAGTTTCGGAGTTAAGCCCCGAGATTTCACACCCGACTTACGGCGCCACCTACACACCCTTTACGCCCAATGAATCCGAACAACGCTTGAGCCCTCTGTATTACCGCGTCTGCAGGCCCAGCGGTA
+
CCCCCGGGGGGGGGGGGGGGGGGGGGFGGGGGGGGGGGGGGGGGGGGGGFGGGGGGGGGEGGGGGGGGGGGGGGGGGGGGGGGGGGGGGGGGGGGGGGGGGFFGEGGGGGGCGGGGGGGGGGGGGGGGGGGGGGGGGGGGFEEGGGGGGGGCFGFFFCFFGGGGGGGG8DBEFGGGGGGGFFCC6>EGGGFCGGGGGGEGGGF;DFFGE?CD7DFFCD>?5DGEG4/86>/:D5F8=:C*;EDG37?@9;FAA)9C)8D55))158+.;.*5)2+AC)=+4(4(,((1))39)42C47(-(
@M03506:14:000000000-AKVR1:1:1101:12556:7530 2:N:0:46
TCGGACTACTGGGGTTTCTAATCCTGTTTGATCCCCACGCTGTCGCGCCTGAGCGTCAGATATGAGCCAGTGAGCCGCCTTCGCCACCGGTGTTCTTCCCAATATCTACGAATTTCACCTCTACACTGGGAATTCCACTCACCTCTCTCATCCTCAAGTCTTACAGTTTCAATGGCAGTTCCGGAGTTGAGCTCCGGGCTTTCACCACTGACTTGGACGCCCGCCTGCGCGCGCTTTCCGCCCAGTAATGTCGAACAACGCTAGCCCCCTTCGTATTCCCGCCGCTGCTGGCAGTCAGTTA
+
CCCCCGGGGGGGGGGGGGGGGGGGGGGGGGGGGGGGGGGGGGGGGGGGGGGGGGGGGGGGGGGGGGGGGGGGGGGGGDGGGGGGGGGGGGEFGGGGGGGGDFGGGAAAFGGGGGGGGGGFGGGGGGGGGGGGGGGGCGGGGGGDGGGFGFGGGFADEGFGFGGGFFFFGG9FDAFGF+@=EEGC:EGF,@DCEGGDG:EGD?F,=CF5,;;FGGF6C*8*/?D5C>>AEGAG:DBD3*95CECC<6C=E++15)1>D(9*))8C4@8>E3*)02*03)*3(((-((-.40(8),(**16))
@M03506:14:000000000-AKVR1:1:1101:22877:7537 2:N:0:46
TCGGACTACCGGGGTTTCTAATCCTGTTTGATCCCCACGCTGTCGCGCCTGAGCGTCAGAAACGGGCCAGTGAGCCGCCTTCGCCACCGGTGTTCTTCCTAATATCTACGAATTTCACCTCTACACTAGGAATTCCACTCACCTCTCCCGGACTCAAGATTAACAGTATCGAAGGCAATTCCGAGGTTGAGCCCCGGGATTTCATCCCCGACTTATCAATCCGCCTGCCTGCGCTTTACGCCCAGTAATTCCGCACAACGCTAGCCCCCTTCGTATTACCGCTGCTGCTGTCACGCAGTTA
+
CCCCCGGGGGGGGGGGGGGGFGGGGGGGGGGGGGGGGGGGGGGGGGGGGGGGGGGGGGGGGGGGGGGGGGGGGGGFGGGGDGGGGGGGGGGGGGGGFGGGGGGGGGGGGGGFDFDGFFGAFGGGGGFFGF8D:BFGGGFGGGGFGFGGGGDEGGGGG?E99BFGGG;DCEDCFCCFGG?DFCCE8EEFF8:FGGGGDGGE8*>F7A+C53/9=CF1++1<C5DG3*05*0*:D@DC?C**1:9**<C*<+<?))77C:D:>3))*2*)C355<702<6FC<>(,12344)).*6-*)016)
@M03506:14:000000000-AKVR1:1:1101:6144:7553 2:N:0:46
TCGGACTACCAGGGTTTCTAATCCCGTTCGCTCCTCTAGCTTTCGCACATCAGCGTCAGTGTCAGCCCAGCAACCCGCCTTCGCCGCAGGTGTTCCTCTCGATATCTACGCATTTCACCGCTACACCGAGAATTCCAGTTGCCCCTTCTGCACTCTAGCCCCGCAGTATCGGTTGACCTTTCCGAGTTAAGCCCGGAGATTTCACAATCGACTTGCGGTGGCCGCCTACGCGCCCTTTACGCCCAGTAAATCCTAACACCGCTTGCCCCGCCCGTACTACGGCGGCGTCCGGCACGTCGGT
+
CCCCCGGGGGGGGGGGGGGGGGGGGGGGGGGGGGGGGGGGGGGGGGGGGGGGGGGGGGGGGGGGGGGGGGGGGGGGGGGGGGFGGGGGGGGGGGGGGGGGGGGGGGGGGGGGGGGGGGGGGGGGGGGGGGGGGGGGGGGG9FGGGGGG9EDFG8D9E=E@EEGGEGEEFF>F@ECGGDAF9,@5*4=7<BDFB@CCC7:698E;9C6<C*;CCD99798:94CEDGFFFD>CDD>C:FFGDCD>CF87?0+9F*:>C4*:B>)/*2+)*)17))2**-1?((,(4(3)()40)((107,((
@M03506:14:000000000-AKVR1:1:1101:15352:7554 2:N:0:46
TCGGACTACTCGGGTATCTAATCCCGTTTGCTCCCCTGGCTTTCGCTCCTCAGTGTCAGTGTTGGTCCAGGATGCCGCCTTCGCCACCGGTGTTCCTCCAGATATCTACGCATTTCACCGCTACACCTGGAATTCCGCATCCCTCCCCCAAACTCAAGCCATCCAGTATCAGACGCAGTTCCCCAGTTAAGCCGAGGGATTTCACGTCTGACTTACTGGCCCACCTACGCGCCCTTTACGCCCCGTAATTCCGACCAACGCTTGCCCCCCCCCGCTTACCGCGGCCGGTGGCCCGGAGTTT
+
C8CC8+CD6CCFCEGGFGFAF9F@<6ECCCF,FF<@EG,C;@CFEG@F7FEFGF9EFACEC<E<86,6CEF@EFGFEGCGF@DF@,CA=6F+8,?5?,,,45?EE?<B9FGGD+CEECFGEEGGGGGF8,F,4,9CFGGF@EG8@+6CGC8DFDFDF?D8DFG,,67,@DCFGD>EE>@3@A9:@EECF,>96@5:C5;7C7@:9,=:?F+=,:>,=1),*1*/9*)/1).>C:>*.+;8=E)))2:3*0@7)5))1(**0)0**3+7*))))1***-)211((4(-),.(,0(4)))(,)
@M03506:14:000000000-AKVR1:1:1101:8852:7560 2:N:0:46
TCGGACTACTGGGGTATCTAATCCTGTTTGCTCCCCACGCTGTCGCGCCTCAGTGTCAGAAACTGCCCAGCAGACCGCCTTCGCCACCGGTCTTCCTCCGGATCTCTACGCATTCCACCGCTACACCCGGAATTCCGTCTGCCTCTACAGTCCTCGAGTTTGACAGTCGGCACGGCAGATCCGGGGTTGAGCCCCGGACTTTCACCACACCCTTATCAAACCACCTACGCGCCCTTTACGCCCAGTGATTCCGGACAACGCTCGCACCCCCCGTATTACCGCGGCGCCTGGCACGGCGCTC
+
CCCCCGGGGGGGGGGGGGGGGGGGGGGGGGGGGGGGGGGGGGGGGGGGGGGGGGGGGGGGGGGGGGGGGGGGGGGGGGGGGGGGGGGGGGGGGGGGGGGGGGGGGGGGGGGGGGGGGGGGGGGGGGGGGFGEGGGGGGGFGGGGGGGGGGGGGGGDCGGEEGFGFGGGGGGGGEEGGGGGGGGGGGGEGGGGGGGDG=EGGGGFGG9=*CGGFGF9:C8<FFFFGFFFEGFGDDDF0:@5CCC57CE?<CFFFD397:GGFFDDG*:>CBGEF5**+-9?,7602-(.-),,74(9)<(4,
@M03506:14:000000000-AKVR1:1:1101:17857:7563 2:N:0:46
TCGGACTACCGGGGTTTCTAATCCTGTTTGCTACCCACGCTTTCGTGTCTCAGCGTCAGAAATGGTCCAGTAAGCTGTCTACACCACAGGTGTTCCTCCTGATATCTACGCATTTTACCGCTACACCAGGAATTCCGCTTACCTCTCCCATCCTCTAGCATTCCAGTTTTCGCCGCACCCTCCCAGTTAAGCCGGGAGATTTCACGACAAACTTAGAACACCGCCTACACACCCTTTACCCCCAGTAATTCCGAACAACCCTTGCCCCCCCCGTATCACCGCGCCTGCTGGCCCGGAGTTA
+
CCCCCGGGGGGGGEGGGGGGGGGGGEGGGGGGGGGGGGGGGGGGGGGGGDFGGGGGGGGGGFGGGGGGGGGGGGGGGGGGGGGGGGGGGGGGGGGGGGGGGGGGGGGGGGGGGGGGGGFGGGGGGGGGGGGGFFCGGGGGGGGGGGGGGGGGGFDADGFDCDFFFGGFGGGDEGGGGDGEFEC8,6@CC,>CFGBE>C5C7:EFGGGGG)6CFGGCGGFFFGGGDGFFEF*=C>F7EFF+>5<5CC76<7EF?57CD77*07)7*+<3C:97>1*0*)9E?>F0,-15().4)(4))),3.
@M03506:14:000000000-AKVR1:1:1101:11521:7563 2:N:0:46
TCGGACTACTGGGGTATCTAATCCTGTTCGCTCCCCACGCTTTCGCGTCTCAGCGTCAGTCACGTACTAGAGAGCCGCCTTAGCCACGGGTGTTCTTCCTGATATCTGCGCATTTCACCGCTACACCAGGAATTCCACTCTCCTCTTCCGGACTCTAGTCAGATGGTTTCCATCGGCGTCTCGAGGTTGAGCCTCGAGTTTTCACAACGGACCTACTTAACCGCCTACACGCGCTTTCCGCCCAATAAATCCGGACAACGCTTGCCCCCTACGTATTACCGCGGCCTCTGGCACGTAGTTC
+
CCCCCGGGGGGGGGGFFGGGGGGGGGGGGGGGGGGGGGGGGGGFGGGGGDGGG?FEGGGGGGGGGDGFGGGGGGGGGGGGGGF9FGGGGGGGGG<FGGGGGGGGFGGGGGGDCFFGFGGGGE7CDFGGGGC8=FCGECFG=8EGGGGFGGDCEGGGGGGGGGC79A>;FCFC7AEEGDE5*DG:E*1CF8>EG,855:<*>C,4BF6=EC*:C*+C*2110*)*21);+27:577C:*9;8:)*10+99<F4753<<:/155>7FGF@E3*8>769+<*<20,((((.(),258(1))(-)
@M03506:14:000000000-AKVR1:1:1101:5835:7566 2:N:0:46
TCGGACTACTCGGGTTTCTAATCCTGTTTGCTCCCCACGCTATCGCGCCTGAGTGTCGGTAACGGGCCAGTGAGCCGCCTTCGCCACTGGTGTTCTTCCGAATATCTACGAATTTCACCTCTACACTCGGAATTCCACTCACCTCTCCCGTACCCAAGTCCTACAGTCTCAAAGGCAGTTCCAGAGTTGAGCCCTGGGCTTTCACCCCTGACTTGAAGGACCACCTGCGCGCGCTTTACGCCCAGTAATTCCGACCAACGCCAGCCCCCTCGGTATTACCCCGCCTGCTGGACCGAGTTTA
+
CCCCCGGGGGGGGGGGGGGGGGGGGGGGGGGGGGGGGGGGGGGGGGGGGGGCGGGGGGGGGGGGGGGGGGGGGGGGGGGGGGGGGGGGGGGGGGGGGGGGGGGGFGFGGGGGGCAFGGG<FGGGGGGGGGGGGGGGEGFGFGGEGCFGGGGDGEGG?EGGGGFGEGGGCG9;;FGGGGGGGGGGEGGGAEC,,3@>C*DGG4EFGGGD>D4?FGG,;F6?FGFFGGAA=D3588:D@7AECEGDC7@=F+396))))(1/5).9CEE>EB3.0>*;<)9+(,3-,(,)(),,)4()))())
@M03506:14:000000000-AKVR1:1:1101:9733:7604 2:N:0:46
TCGGACTACCGGGGTTTCTAATCCCGTTTGCTCCCCTGGCCTTCGTGCCTCAGCGTCAGGAACTGTCCAGAGACCCGCCTTCGCCACTGGTCTTCCTTACGATATCTACGCATTTCACTGCTACACCGTAAATTCCAGTCCCCTCTCCAGTCCTCAAGCACGCCAGTATCGAATGCAGTTTCGGAGTTAAGCTCCGAAATTTCACACCCGACTTAGCCCGCCCCCTACACACCCTTTACGCCCAATGAATCCGAACAACCCTTGAGACCTCTGTATTACCGCGTCTGCTGGCACAGTGTTA
+
CCCCCGGGGGGGGGGGGGGGFGGGGGFGGGGGGGGGGGGGGGGGGGGGGGGGGGGGGGGGGGGGGGGGGGGGGGGGDGGCGGGGGGGGGGGGGGGGGG9FGGGGGGGGGGGDEGGFFGFGGGGGFGGDGGFGGGGGGGGGGGGGGG?FGGGFGGGGFAFFCEEFGEEF@E8FCFG9CF7FFGGGGGEFFGGF,DFEDE*,5BF,:,<59?1<E5@,+*2?DD):5C)A69AG3>FFEGF8EG)17E<6<+<6)7*)14C*))077+;?5)*/)2+:9>@+,46(((,*)9(,044*1*.6.
@M03506:14:000000000-AKVR1:1:1101:20901:7625 2:N:0:46
TCGGACTACTGGGGTATCTAATCCCGTTCGCTCCCCTAGCTTTCGCGTTTCAGCGTCAGGTGCAGTCCAGGTGGCCGCTTTCGCCACTGGTGTTCCTCCGGATCTCTACGCATTTCACCACTACACCCGGAATTCCACCACCCTCTACTGCCCTCCAGTTTAGCAGTCTCGGACAACCTCTCCGGGTTGAGCCCAGAGATTTCATGCCCGACTTGCCAAGCCGCCTGAACGCGCTTTACCCCCAGCAAATCCGGATACAGCTCGGAACCTACGTTTTACCGCGGTCGCTGTCACGTATATC
+
CCCCCGGGGGGGGGGGGGGGGGGGGGGGGGGDGEGGGGGGGGGGGGGGGGGGGGGGGGGGGGGFFGGGGGGGGGGGGG7FGGEGGGGGGGGGGGGGEFGGGGGGFGGGGGGGEGGGGGGGGGGGGGGGGGGGGGGGGFDGGGGGGGGGDECFGGGGGFDGCFCFF9E,=<6F>EEGGD1::EG5C8C**>DC68>>8C8C7C?F,=9?F*8DD<+>CC;*:C55C7.)36)ADD)*2>B+2A<<3**0+0<)855>D)*<:)09)*2<E:*)728**)*2472(((45,0(.*)(2)*)-.
@M03506:14:000000000-AKVR1:1:1101:3169:7636 2:N:0:46
TCGGACTACTGGGGTATCTAATCCCGTTTGATCCCCACGCTTTCGCGCCTCAGCGTCAATGTTGGTCCAGTTGGCCGCCTTCGCCACGGGTGTTCTTCCCAATCTCTACGAATTTCACCTCTACACTGGGCATCCCACCAACCTCTACCGACTTCAAGCAAGGCAGTCTTGAATGCAATTCCAGCGTTGAGCCCTGGGCTTTCACACCCAACTTGCCAACCCCCCTACGCGCCCTTTACGCCCAGCTACTCCCAACCACGCTAGCCCCCTCCGTTTCACCCCGTCTGCTTGCCCCTCTTTC
+
CCCCC7:FFGGGGC@;FG<FFGC<FEFFFGGGGGD<EE@7B:FFGG@FGDEE8D:FBF@E<6FC8B<EEFF<F?<CFCEGDFGGCFEFFEEF+CEFAFEF9<,FEEFEAF+=EFFG,@FEFG9FBF9FF8,AE,8FFGGGGCE8D,EBFE8+3@DDEA???FBF,8FGF:,=F,@EE97DEG,@,4@7*@3>B58,*;D7CCF7EE,//*9/40>AC8)*2:*1C584*))*/7)72***/:3*/*+1+0<6))***(1*75))**088>*.85+++)1+((,,4((0.0<06)(*)).6-
@M03506:14:000000000-AKVR1:1:1101:8011:7639 2:N:0:46
TCGGACTACTGGGGTATCTAATCCCGTTCGCTCCCCACGCTTTCGTGCCTTAGTGTCAAGAATGAGCCAGTCGCCTGCCTACGCCATCGGTATTCCTCCTAATATCTACGGATTTCACTCCTACACTAGGAATTCTAGCGACCTCTCTCATCTTCTAGCTGAGCAGTTCAGGCAATGTGTGTATGGTTGAGCCACACGATTTCACTGTCTGCTTACTCTGCCACCTACGCAACTCTTTACGCCCAGTAATTCCGGATAATGCTTGGACCCTACGTATGACCGCGGCTGCTGGCACGTAGTT
+
CCCCCGGGGGGGGGGGGGGGGGGGGGGGGGGGGGGGGGGGGGGGGGGGGGGGGGGGGGGGFGGGGGGGGGGGGGGGGGGGGGGGGGGGGGGGGGGGGGGGGGGGGGGGGGGGGGGGGGGDGGGGGGGGGGDEFGGG99FEGGGGGGGGGGGGGGGGGGFGGGGGGGGEGGGGGGGGGGGGGGGGGGGGGGGGGFC?EEEFGGGGGDAFGGGGGGGCCD97FFCFGGFFC9*4:)98@1+>CE7)>C88<C78FA<95(02++;:C*<ACEF)=7;+:<4??1,2(3;3:;02),4/)0.85
@M03506:14:000000000-AKVR1:1:1101:11115:7646 2:N:0:46
TCGGACTACTGGGGTTTCAAATCCCGCTTGCTCCCCTGGCCTTCGTGCCTCAGCGTCAGGAACTGTCCAGAGACCCGCCTTCGCCACTGGTCTTCCTTACGATATCTACGCATTTCACCGCTACACCGTAAATTCCAGTCTCCTCTCCAGTCCTCAAGCACGGCAGTATCGAATGCAGTTTCGGAGTTAAGCTCCGAGATTTCACACCCGACTTACCGCGCCGCCTACGCACCCTTCACGCCAAATGAACCCGAACAACGCTTGGGACCTCTGTATTACCGCGGCTGCTGGCACAGAGCTA
+
CCCCCGGGGGGGGGGGGGAFGGGGGGDGGGGFGGGGGGGGGGGGGGGGGGGGGGGGGGGGGGGGGGGGGGGGGGGGGGGGGGGGGGGGGGGGGGGGGCGGGGGGGGDFGGGGGGGGGGGGGGGGGGGGGGG7ECDGGGFGFGGGGGGGCG;DFFGDDFGGGGGGGG8E,@B7CCC9CFGGGGD6CGEDCCGGEECE>E8=CCF7CGFEDC44/9EGGGE=73<5DCBFGGEDD>5>(06*;/)/*++72+;@>D5<D(9*7>)97;*5C>F=FF7C+6FC?6>>1(4>:6(()5(2)0(.)
@M03506:14:000000000-AKVR1:1:1101:14024:7654 2:N:0:46
TCGGACTACTGGGGTTTCTAATCCCGTTTGCTCCCCACGCTTTCGTGCCTTAGTGTCAGGAACGAGCCAGTTATCTGCCTACGCCATCGGTGTTCCTCCCAATATCTACGGATTTCACTCCTACACTGGGAATTCCAATAACCTCTCTCGTCCTCTAGCTAAGCAGTTTCGATAATGGATATAAGGTTGAGCCTCACTCTTTCACTATCGACACACTTTGCCACCTACGCAACTCTTTACGCCCAGTAATTCCGGAAAACGCTTGCTTCCTCCGTATCACCGTGGCCGCTGGCACGGAGTT
+
CCCCCGGGGGGGGGGGGGGGGGGGGGGGGGGGGGGGGGGGGGGGGGGGGGGFGGGGGGGGFGGGGGGGGGGGGGGGGGGGGGGGGGGGGGGGGGGF<FGGGGGGGGDGGGGC=FFGGGBFGGGGGGGGGGFFGGGGGGFFGGFFGGD9ECGGECGGG8DAEFGG88@DF,BFGGGGGFCAC:=,@9=9=EDGG88,8,7:AFF7<C,@FC*0ACEEGGFGD7+<*;69CG4458A=*1=C5?DGDF@F+5<FFAC*)(02)28:*=;:9?FF)C@*A(9F01((,((047(-)(.*)0--,
@M03506:14:000000000-AKVR1:1:1101:6499:7666 2:N:0:46
TCGGACTACCCGGGTTTCTAATCCTGTTCGCTCCCCACGCTTTCGCGTCTCAGCGTCAGTACCGTCCCAGAGAGCCGCCTTCGCCACGGGTGTTCTTCCTGATATCTGCGCATTTCACCGCTACACCAGGAATTCCACTCTCCTCTTCCGGACTCTAGTTATACGGTTTCCACCGACGTCTGAAGGTTAAGCCTCCAGTTTTCACAGCGGACCTGTACAACCGCCTACCCGCTCTTTACCCCCATTACACCCGGCCAACGCTTGCCCCCTACGTCTCACCTCGGCTCCTGGCCCGTCTTTC
+
CCCCCGGGGF?FEGGGGGGGGGFGGGGDFEG@FFDCCGGCEGFGGGGCGGGGGGGGGGEFGGG7DGE@FFGGGGGGGGGGGG@GGDGGGG:CFFGGGGGGF9?<FFDFGEEDF@<FFGEF@=CFEGGFGDGGGCFGCADFAFEEGBEFDB>6BEG,@ACCF:;DD5BB?FE9C,>*4BEDBD:,1BEF,,6?B8CF<<,9CC?++1+=*):>=**5+16+;5)5797F6/):)7<7)27+<175*0:*0<855)/>71<:>D5*9?E>?)*070*;*)0:)12(1:(),),()(())0().
@M03506:14:000000000-AKVR1:1:1101:10750:7683 2:N:0:46
TCGGACTACTGGGGTTTCTAATCCCGTTTGCTCCCCTGACCTTCGTGCCTCGGCGTCAGGAACTGTCCAGAGACCCGCCTTCGCCACTGGTCTTCCTTACGATATCTACGCATTTCACCGCTACACCGTAAATTCCAGTCTCCTCTCCAGTCCTCAAGCACGGCAGTATCGAATGCAGTTTCGGAGTTAAGCTCCGAGATTTCACACCCGACTTACCGCGCCGCCTACGCACCCTTTACGCCCAATGAATCCGACCCACGCTTGAGACCTCTGTATCACCGCGGCCGCTGGCCCAGAGTAG
+
CCCCCGGGGGGGGG@FGGGGGGGGGBEGGFGEFGGGGGGGGGGGGGCEGCDFFEEE@FF?FFGGGFGGGGFCFFGGEGGGGGGG:=FEF@FFGGGGGGGFGFGECGFFGGGGGGGGFFFGGGGGFEGFFDCFF<FAFAFA;D9@FFGDFFEC8DGGFGGFGGGGCCDC<,+:@F8EGBEG;EC3*8CF7,;A9ABCE5*:2=F<:?<4?DC4C?AC<CDCCGG5)/2=5C.>D>)04:=CCC5>**8*03<<@@/>5:D*..7C*0*98)9=/:+<+56*((-((-(8,)(4)-(15@<).
@M03506:14:000000000-AKVR1:1:1101:24359:7693 2:N:0:46
TCGGACTACCCGGGTTTCTAATCCTGTTTGCTCCCCTAGCTTTCGTTCCTCAGCGTCAGTTGTGGTCCAGCGCGCCGCTTTCGCCACGGGTGTTCCTGCAGATATCTACGCATTTCACCGCTACACCTGCAATTCCACGCGCCTCTCCCACACTCAAGCACAGCAGTTTTGGAAGCAGCCTCTGGGTTGAGCCCAGAGATTTCACTCCCAACTTGCCGCACCGCCTACGAACCCTTTACACCCAGTAATTCCGAGCAACGCGGGCCCCCTACGTCTTACCGCGGCTGCTGTCAGGTAGGTA
+
CCCCCGGGGGGFGGCFFGGGGGCFGGGGGFGGGDGGGGGGFDGGDFGGGEG9FGDEGEGGFGGGEGGFFGFEGDC7@C@C7F@CCFGECGGFGCEFGFGGGGFGDGGGGGGG@FFCFEGGG++>C<FEGGGG,FFGGFDGCDEGEGGGGFCED?,@:EGFGG6D8D7>,33BFACECGGGCEECCFECEF8@C=CC8=,,1=C,,=,,6;CDDC+967>53<7*8D)8**)1)8.*,7=+<A3**23*<3</657<C00/).)7<G5@C59>)*:0:)*3((4(7((58?)4*)(01*(..
@M03506:14:000000000-AKVR1:1:1101:6981:7694 2:N:0:46
TCGGACTACCGGGGTTTCTAATCCTGTTTGCTCCCCACGCTGTCGCGCCTCAGCGTCAGCAACGGCCCAGCAGAACGCCTTCGCCACCGGTATTCTTCCCGATATCTACGCATTCCACCGCTACACCGGGAATTCCATCTGCCTCTACCGTGCTCTAGCCCGCCAGTCTTACTGGCAGCCCCGGAGTTGAGCCCCGGGATTTCACCAGCAACTTAACGAACCGCCTACGCGCCCTTTACGCCCAGTGATTCCGGACAACGCTCGCACCCTCCGTCTTCCCGCGGCTGCTGGCCCGGAGTTT
+
CCCCCGGGFGGGGGGGGGGGGGGGGGGGGGGGGGGGGGGGGGGGGGGGGGGGGGGGGGGGGGGGGGGGGGGGGGGGGGGGGGGGGGGGGGGEGGGGGGGGGGGDGGGGGGGGGGGGGGGGGECEGGGGGGGGGGGGGGGGGGGGGGGGGGGGGGGGGCGGGGGGGGGGGGFGFGGGGGGGCEEG8EGGGFFDGGGGGC*>6CF9CCF5507CEFGCGC):DCCE<*7FED:EDD@F?FF5C:<*90A=+3<BFB5D<:F=3.5)7:E):)>>.1**1)/*(4((-(-))0(-)-73)74(-
@M03506:14:000000000-AKVR1:1:1101:20959:7701 2:N:0:46
TCGGACTACCGGGGTTTCTAATCCCGTTCGCTCCCCACGCTTTCGTGCCTTAGTGTCAGTAATATGCCAGTAGCCTGCCTACGCCATCGGTGTTCCTCCTAATATCTACGGATTTCACTCCTACACTAGGAATTCCAGCTACCTCTCATATACTCTAGCTTAGCAGTTCAGATAATGGACATATGGTTGAGCCACATCATTTCACTATCTGCTTACTATGCCACCTACGCAACTCTTTACGCCCAGTAATTCCGGAAAACGCTTGCATTTTCCGTATCACCCTGGCTGCTGGCCCGGAATC
+
CCCCCGGGGGGGGGFFGGGGGGGGGGGGGGGFGEFGGGGGGGGGGGGGEFFGGGGGGGGGGGGFFGGGGGGGFGGGGGGGFGEGDFEGGGEEGGGGFFGGCFGCFGGGGGGFGGGGGGFGGFGGGGE8,AFAG8EFFA:==@FFG,@DGG;DEDFDEFGG;DEFFCF;FFA9EGFE:E,@FG9;EFEFGGDFF?FC?EDFA;:7ECC<,5+;FDFFFGFA7@5ECC5>97>7C;B+99=C55D)*,4+,,>B863/)(*2)0)/9*+++1:@B*0**(3<1(((-(..,))()(35>)3()
@M03506:14:000000000-AKVR1:1:1101:21291:7711 2:N:0:46
TCGGACTACAGGGGTATCTAATCCCGTTTGCTCCCCTGGCTTTCGCTATTCAGCGTCAGTGTTGGTCCAGGATGCCGCCTTCGCCACCGGTGTTCCTCCAGATATCTACGCATTTCACCGCTACACCTGGAATTCCGCATCCCTCTCCCAATCTCAAGCCATCCAGTATCAAGCGCAGTTCCCCGGTTAAGCCGAGGGATTTCACGTTTGACTTAGTTGGCCGCTTACGAGCCCTTTACGCCCAGTACTTCCGAACAACGCATGCCCCCCCCGTATCACCGCGCCTGCTGTCACGGAGTTC
+
CCCCCGGGGGGGGGGGGFGGGGGFGGGGGGGGGGGGGGGGFG@FGGGCFFFFFCFGGGGGEFCCCFGGGFGGGDFGCGGGGEFGGEGGGG:FFGGFFFFGGGGGGGGGFG7?:F,CFCAFECGGFGGGGGGFGG9E,BCCFFG8FGFCF,3DGFGGGCGGGGD8@DDDDEE@E=>CEGEDCACF58*93=@A7;E>G==664;CCEF,6:+:@+,,3;A64<DG)*)/2*:*1))2.:8?EG/97FD*3<E=:>57>0C=3).196C;EF:B5986*6@?60((,((5(96845(*8)(()
@M03506:14:000000000-AKVR1:1:1101:10174:7724 2:N:0:46
TCGGACTACTGGGGTTTCTAATCCCGTTTGCTCCCCACGCTTTCGCGCCTCAGCGTCAGTTCCGGCCCAGGTGGCCGCCTTCGCCACCGGTGTTCCTCCCAATATCTACGCATTTCACCGCTACACTGGGAATTCCACCACCCTCTTCCGGACTCCAGCCTGACAGTATCTCCCGCACGTCCTCAGTTAAGCCGAGGGATTTCACGAGAGACTTGACAGGCCGCCTACGCGCCCTTTACGCCCAACAATTCCGAATAACGCTTGCCCCCTCTGTATTACCCCGGCTGCTGGCACAGAGTTA
+
CCCCCGGGGGGGGGFFGGGGGFGGGFFGGGGGFGGGGGGGGGGGGGGGGGGGGGGGGGGGGGGGGGGGGGGGGGGGGGGGGGGGGGGGGGGGGGGGGGGGDDGGGGGGGGCCGGGGGGFGGEEGCGDGDGBFGGGGFGGFGGGGGGFFGGEGGGGFC6DEFGGF6EFDDE@FGGCECC5DCE>;>FCF;CGCCC5CEEGFGGF+9=5**19FGCCCCCFCFD55<35)/>:EC3)9):=8AE)75/;)2+0=?B/*142*<BB/788>E)>57C:F747?(49,909@))(-8?7>?FA4)
@M03506:14:000000000-AKVR1:1:1101:21924:7726 2:N:0:46
TCGGACTACCAGGGTATCTAATCCTGTTCGCTCCCCACGCTTTCGCTCCTCAGCGTCAGTACCGGCCCAGAGTGCCGCCTTCGCTACTGGTGTTCCTCCCGATATCTGCGCATTTCACCGCTACACCGGGAATTCCACACTCCCCTACCGGACTCGACTCACAGCAGTTTCGAATGGCCCCTCCACGTTAAGCGTGGAGATTTCACATCCGCCTTGCCGAACCGCCTACGCGCTCTTTACGCCCAATCAGTCTGGACACCGCCAGGCCCCTCCGTATTACCGCGGCAGCTCGCAAGTTGTT
+
CCCCCGGGGGGGDEFGGGGE9FGFGGGGGGGGGGDGFGGGGGGFDCFGGFE9FGGGGGEGGGEGGGGGC<<C@E9E7FGEFGEGE=FF<E5,CFFFBDFGGD=:FFE?FCFD+?,CFGGGG7FFEFGGCCE:AF9FDFEGB,DDEGDEFGGDGGG>C*3@>E:;CEFA;=EG*4::EDAFBGC*<:8*,6=;C56*/C=+<CG9+9+97<<**2*3;8>E)7CE)958*7):C)8C):7985DCDEGFG+<@***09:*7))))/1;>83*.))**25/A2(4(((-)())3)((1**.-(
@M03506:14:000000000-AKVR1:1:1101:15245:7731 2:N:0:46
TCGGACTACTGGGGTTTCTAATCCTGTTTGCTCCCCACGCTTTCGCTCCTCAGCGTCAGTACCGGCCCAGAGTGTCGCCTTCGCTACTGGTGTTCCTCCCGATATCTGCGCATTTCACCGCTACACCGGGAATTCCACACCCCCCTCCCGGACTCTAGTCATGGCAGTATCGGGTCGCCCCCCCACGTTGAGCGTGGCAATTTCACACCCGACTCACCAAACCCCCTACCGCCTCTGTCCCCCCAACAAATCTGGACCACCGCACGACCCGCCGTTCTACCCCGGCGCCCGGCCCGTCGTT
+
CCCCCGGGGGGGGGGGGFGFFFGFFGGGGGGGGGGGGGGGGGGGGGCCFFCFGGECGCFFFFFEGGGE,EEEFGGGGGGGGGCD:CCCGGGFFGGGGGGDF+@FGGFGGGGGFGFD,EFGG=+CEFGGC7@+FFFGFGG@+@EEGE+>EEC*5*,@B,@E;FFG56>>,,?<>E4**4AEG**=*=:C8**+2*=;C**++2<<CG++291):);+0>6***9*97.):*)*/)09)2*++*19>:*<*;+9/**0*.*28>)/)**0:@)).)2*;49+6.8(,(-)()-2)(,1.)(-(
@M03506:14:000000000-AKVR1:1:1101:14491:7734 2:N:0:46
TCGGACTACCGGGGTTTCTAATCCTGTTTGATCCCCACGCTGTCGCGCCTGAGCGTCAGAAACGGGCCAGTGAGCCGCCTTCGCCACCGGTGTTCTTCCCAATATCTACGAATTTCACCTCTACACTGGGAATTCCACTCACCTCTCCCGTACTCAAGCTCTACAGTCTCAAAGGCAGTTCCAGAGTTGAGCTCTGGGCTTTCACCCCTGACTTGAAGAGCCGCCTGCGCGCGCTTTACGCCCAGTACTTCCGAACAACGCTATCCCCCTTCGTATTACCCCGGCTGCTGGCCCGAAGTTA
+
CCCCCGGGGGGGGGGGGGGGGGGGGGGGGGGGGGGGGGGGGGGGGGGGGGGGGGGGGGGGGGGGGGGGGGGGGGGGGGGGGGGGGDGGGD@FGGGGGGGFGFGGGGGGGGGGGGGGGGGGGGGGGGGGG?FGGGGGGGGGGGGGCBFGGGFEGGGGGGGFGGGGGGGG7EFFFF6CFGGGGGGGGGCFCDFF?CC9>>FGGGG,<FGGG*?FG:CFG7=:C<CGG3::5):5DBB*3>FDEG<**3+*3<C?5>C<3:G555;*78F8E)*0520:3)9A(((,(4-)))30)3;)))-))
@M03506:14:000000000-AKVR1:1:1101:18112:7746 2:N:0:46
TCGGACTACGAGGGTATCTAATCCCGTTCGCCCCCCTAGCTTTCGCGTGTCAGCGTCAGGTGCTGTCCAGGTGGCCGCCTTCGCCACTGGTGTTCCTCCGGATCTCTTCGCATTCCACTACTACACCGCGACTCCCATTGCCCCCTAGCCTGCCCCAGCCACGCCGTATCCGCTGACTCCGCCCCGTTGAGCTGAGCGCTTCCACAACGGACGTGCGTGACCGCCTACGCGCCTATTACGGCCGATCAACCCGGCCAACGATCGCACCCTACGTATGACCGCGGGTGCCTGCACGTAGTTG
+
66B8<@C<<--B++,-CFEF<6C66,C6C@+,BCBF>@<8@CF@C@FFGFFGG86F6,F,FGG,6F,E,EFFG7,:@++BFC,B4FFGF@<EAC<@F9,+64B+AAF,,944CB,:5:,8,C,,AA43+86+@+6D,C9A983DECG6,,,5,,,6@E,@D,@C5>4*:D;*C4C86,<<*=***33*/*+?+++*+/****+1+<=E5)/1:*//1/)*9>3CD*)015557))06CF***)))*2)+*2.75)))(1/)7)19*1./5*57*0226*+(-4(((-71*34<?37<F34)
@M03506:14:000000000-AKVR1:1:1101:3462:7751 2:N:0:46
TCGGACTACTCGGGTTTCTAATCCTGTTCGCTCCCCACGCTTTCGCTCCTCAGCGTCAGTTATGGCCCAGAGACCCGCCTTCGCCGCCGGTGTTCCTCCTGATATCTGCGCCTTTCACCGCTACACCAGGAATTCCAGTCTCCCCTACCACACTCTAGTTTGCCCGTATCGACTGCAGGCCCGCGGTTGAGCCTCGGGTTTTCACAGCCGCCGCGCCCACCCGCCTACGCGCCCTTTACGCCCCATAATTCCGGACATCGCCTGCACCCTACGTAGTACCGCCGACGCTCGCCCCTCGTCT
+
<CCCCGGGFGGGDGFFGFGGGGFFGFGEFGGDGGGGFGGGGGGGGGGGGGFCCGGGGGGGGGGF<FEGEGGDFECGEGGGGFGGGGGEGCFCFGFG9FFGGACFFGFFGEG+CCFFFFFCC@FGDFGCFGD@:BFAFFGDBC=DE=EGGD@FEGGGGFC,@@F;FGE5@F*5@>*898FG*8@*=5/*48B<CC8*8CF:C*;++++*/)))*1**)))*17)2>*.71)8*5))0.:F*/:7)1:*9+029:>*9<)2*7))9**A?*855)2+22)*<(,((((-81)4()((*0.(((
@M03506:14:000000000-AKVR1:1:1101:9949:7756 2:N:0:46
TCGGACTACTGGGGTTTCTAATCCTGTTTGCTCCCCACGCTTTCGTGCCTCAGCGTCAATGATCGTGTAGTAAGCTGCCTACGCAATTGGTGTTCTATGTCATATCTAAGCATTTCACCGCTACATGACATATTCCGCTTACCTCCACGATATTCAAGATTGATAGTATCCACGGCAGTTTCCAAGTTAAGCTTGGAGACTTCACCACAGACTTACCAACCCGCCTACGCACCCTTTAAACCCAGTGAATCCGGATAACGCTTGCACCCTCCGTAATACCGCGGCTGCTGGCCCGGCTCTA
+
CCCCCGGGGGGGGGGGGGGGGGGGGGGGGFGFGGGGGGGGGGGGGGGGGEFGFGGGGGEGGGGGGGGGGGGFFGGGGGGGGGGGGDGGCGGGGGGG,EFFFFFGGGFGGGGGGGFGDFCFGGGGGGGGGGGGGGGGGGGGCGFGGGGGGGGCGGFDFGGGGFFF8=DFGGFGEEGGGDFGFCFGGFGCGGFFFCFD,,59A;FAFCFGGFDGG7FFFGFDGCG>DDBFED?*7?A838+;>EDGCCCFGC98>:3CD<GC3;BC<CF<C7*7)1CE8296306(2(45))(2)(-)))(,)
@M03506:14:000000000-AKVR1:1:1101:13207:7782 2:N:0:46
TCGGACTACTGGGGTTTCTAATCCTGTTTGCTCCCCTAGCTTTCGCGCCTCAGCGTCAGTTGTGGTCCAGTGCGCCGCTTTCGCCACAGGTGTTCCTCCCGATATCTACGCATTTCACCGCTACACCGGGAATTCCACGCACCTCTCCCACACTCAAGCACGGCAGTTTCGCCTGCAGGCTCCGAGTTAAGCCCGGAGATTTCACAGGTTACTTCCCGCACCGCCTACGCGCCCTTTACGCCCAAAAATTCTGAACAACGCTTGCCCCCCTCGTATCACAGCGGCGCATACCACCATCTTA
+
CCCCCGDGGGGGGGFEGGFGFFFFGGGGGFGFGFGGGGGGGDGFGGEGG@@GGGGGGGGEFFFGG<<FGGGFF7@CCDGBFGGG@FFC,<B8FCEFGGGGGCCFEGFGGGGGGGDFEFGGGGGGGGGGGGDCEGD?FFCEGEGDD@@,@>@EEGCCF?FFDECE5CGGCG5BE5BFGC6:>D;::C*A7C;,?C>8*7*=CC?+CFCC+*+;:@+58C:*19577*)7CC):C:573*98**)****00+0*//:7C?G*3;3*98@7*7)7)1*2*)1+.((((,()()).*,,*00.4)
@M03506:14:000000000-AKVR1:1:1101:21429:7782 2:N:0:46
TCGGACTACAGGGGTTTCTAATCCTGTTTGCTACCCACGCTTTCGCGTCTCAGCGTCAGTATCCGTCCAGATGGCCGCCTTCGCCACCGGTGTTCCTCCCGATATCTACGAATTTCACCTCTACTTCGGGAATTCCGCCATCCTCTCCGGTACTCAAGCCATGCAGTTTCGGGCGCACTTCCTCAGTTGAGCTGAGGGCTTTCACACCCGACTTGCACGGCCGCCTACCCGCGCCTTACGCCCAATAATTCCCAACAACCCTTTCACCCTCTGTTTTCCTGCGGCTGCTGGCCCCGAGTTT
+
CCCCCGGGGGGGDGGGGGGGGGGGGFGGGGGG,FEGGGCGEGGGGGGGCCFFGGCFGGGGEEGGGGGGDGFGFFGGGGGGGGGGG7FFFGGGFGGGFGGGG7FFGGGGGF+AEGDEEFEEF9FGGGGGDGED@FGGFGGEGGFGGFGGEGECEFGGGFGFGGFGGDFEDFCCECEEEEG8EFEEAF1CFF,,;<:,;55?EGFC?@CC=D)8CGDF*;)=5DCEGC<?09:C)5@C6*7*/7<**:<6:006*1*1*(/*<>)0:+<6C)7<4*+30)/+.4(-4(-5,05(88()))(-)
@M03506:14:000000000-AKVR1:1:1101:4750:7782 2:N:0:46
TCGGACTACCCGGGTTTCTAATCCTGTTTGCTCCCCACGCTTTCGCACCTCAGCGTCAATATGTGTCCAGTGAGTCGCCTTCGCCACTGGTGTTCTTCCGAATATCTACGAATTTCACCTCTACACTCGGAATTCCACTCACCTCTCCACAATTCTAGCGATGCAGTCTTAGAGGCAATTCCGGAGTTGAGCCCCGGGCTTTCACCTCTAACTTACAAAGCCGCCTACGTGCGCTTTACGCCCAGTAATTCCGAACAACGCTAGCCCCCCCCGTATTACCGCGGCTGCTGGCACGGATTTA
+
CCCCCGGGGGGGGGGGGGGGGGGGGGGGGGGGGGGGGGGGGGGGGGGGG@FGGGGGGGGGGGGGGGGGGGGGGGGGGGGGGGGGGGGGGGGGGGGGGGGGGGGGGGGGGGGGGGGGGGGGGGGGGG<FGGGGGGGGGGGGDGDGGGGGGGGGGGGGG8FGGGGGGGGGGGGGGDFGGGGGGGGGDEGFFGFGGGGCE>CCGGG:DGEC=FCC:+<AC7A8?*/=CG>A5F5C55AC;+;?EEG3CFCBFCFF:3*93.1*7:B)2C8B5.9))/2*06=C(21((((7842:F54<))(5)
@M03506:14:000000000-AKVR1:1:1101:13757:7784 2:N:0:46
TCGGACTACCGGGGTTTCTAATCCCGTTTGCTCCCCTGGCTTTCGCATCTCAGTGTCAGTTTCGGACCAGAAAGCCGCCTTCGCCACCGGTGTTCCTCCCAATATCTACGCATTTCACCGCTACACTGGGAATTCCGCTTTCCTCTTCCGTACTCAAGTTCTGCAGTTTCAAAGGCAATGACCTGGTTGAGCCGGGCCATTTCACCTTTGACTTATAGAACCACCTACCTTCCCTTTCCACCCAATAAATCCGGCCAACGTTTTCCACCACTGTATTACCGCGGCTGCGGGCACAGAGTTT
+
CCCCCGGGGGGGGGGGGGGGGGGFGGFGGGGGGGGGGGDGGGGGGGGGGFGGGGGGGGGGGCDFGGGGGGGGGGCGGGEEGGGGGGGGGGGGGGGGGGGGGGGGCFFGDGGGGGGFFFFEGGCGDFGFGGFGFFGGGGEEFFFCEDFGGGGGE8DFCCECAFGGGGGFGGGGDGGGGGFGGGGGGFGGGCCFFGGCEG5?9:CFF96EC8B+4B=C:8+=CFGGGGFF**+=DFFF3+;;?65D*0+21>CFF3)17(*177)*:<CF=)7)/2+<<28+,29146;)(0(()(.0))64)
@M03506:14:000000000-AKVR1:1:1101:18460:7790 2:N:0:46
TCGGACTACTAGGGTATCTAATCCCGTTTGCTCCCCTGGCTTTCGCCCCTCAGTGTCAGTATCGGTCCAGGAAGCCGCCTTCGCCACCGGTGTTCCTCCGGATATCTACGCATTTCACCGCTACACCCGGAATTCCGCTTCCCTCTCCCGAACTCAAGCCCCGCTGTATCCCTTGCCGCTCCCCAGTTGAGCCGGGGGATTCCACAAGTGACTGACGGGACCCTCGACGCGCCCTTTACGCCCAGTAATTCCGAAAAACCCTTGCCACTCCGGTATTTCCCCGCCCCCGGGCATGGTGTTT
+
66B,<+6EFG<E8-FFD9<EEAF9E,CC@EFGGG,BCE<<EEFGGD,B+D7<EGFEFGG<F,@@+8,@AGDDCFFFCCFG,CFGCFFGD7F7B:F9C,9CFG@EFF,,9BCFEGD9<<FCEGCFFGG=6FE+=FFGGD+F+DF,,,@8>+@+=DFCC?,@DG6C5CBCCF9F6<3@,4*4>1*>86:,1,6<F=E5*:8*90>EGC/*00:70*<EC:3*7***1)0)*9):35)*,06*8777/A77++<B))1))(1*.)79*3+6+00))/*/+)*+)((,(((),0(-)((**146(
@M03506:14:000000000-AKVR1:1:1101:3029:7792 2:N:0:46
TCGGACTACAGGGGTTTCTAATCCCGTTCGCTCCCCTGGCTTTCGCGCCTCAGCGTCAGTGTCGGCCCAGCAACCCGCCTTCGCCGCAGGTGTTCCTCTTGATATCTACGCATTTCACCGCTACACCAAGAATTCCAGTTGCCCCTTCCGCACTCTAGCTGCACAGTATCAGTTGACCTTTCCGCTTTAACCCCGGCGATTTCACCACTTACTTGTGCTGCCCGCCTACCCTCCCTTTCCGCCCAGTACAGCCTAACAACGCCTCCTCCCCCCCTATTCCCGCTGCTGCCGGCACGTCTCT
+
CCCCCGGGGGFFGEFEEGGGGG<FCEGGGGGCGGGGGF<@GGGGGGGDG:FEFGGFFDCFFFCCBEGGG@FFFGGGD7>?CF,B?=CEEGGC5BCF,,<B<FGCGG9?FCECGEGGGGG7C+@FCGGGG,A,A?,C?<FGC;D6@+DDD+@8C>FGGAC,,@:?EFGC:E9@FFAC?9,DFGGD**;CDG,?,=CC***=*/397++/3+12<C+3*+3+*1*=DGF:7*)+1))0.*0C*:11**37++3/))**9)2C)0)**2*0;5>)0)2*+)*<>:2((-,)..(,5(-*00((.
@M03506:14:000000000-AKVR1:1:1101:6194:7807 2:N:0:46
TCGGACTACTGGGGTTTCTAATCCCGTTCGCTCCCCATGCTTTCGTGGCTGAGCGTCAGGTACGAGCCAGGGCGTCGCCTTCGCCCCTGGGGTTCCTCCGGATCTCTACGCATTTCACCACTACACCCGGAATTCCACGCCCCTCTCTCGTCCTCTAGAAAAGCAGTCTGGCATACCCTACCCCAGTTAAGCTGGGAGATTTCATCCACCACTTGCTTCCCCGCCCGCCCACCCTTTACCCCCCGTAATCCCGGTTACCGCTTGCCACCACCTTTTTACCGCGGCTGCTGCCCCGTAGTTT
+
CCCCCGGGGGGGGGGGGGGGGGGGGGGGGGGGGGGGGGFGGGGGGGGGGGGGGGGGGGGGGGGCFEGGGGGGGGFGGGGGGGGGGFEDGGGGGEFGGGGGGGGGFFGGGGGDGGGGAFFFGGGGFFGGGE>FCGFGE<>FGGC+@,>,3+8:3*3@;EE7F6,88,74<<,>,>>,=:CC,=CC:*>CFB<9,>FC878?G79CE++<A88CF7@9@1@C45):<D)8*/):C))9):*+<E5/)*:)2+<))0)1<)*2)).*1@+*;./8)*<?@20+((4(,,3)86)..-2C))-))
@M03506:14:000000000-AKVR1:1:1101:17692:7814 2:N:0:46
TCGGACTACCCGGGTTTCTAATCCCGTTTGCTCCCCTGGCCTTCGTGTCTCAGTGTCAGGAACTGTCCAGAGACCCGCCTTCGCCACTGGTCTTCCTCATGATCTCTACGCATTTCACTGCTACACCATGAATTCCAGTCTCCTCTCCAGTCCTCAAGCACCGCAGTATCGAATGCAGTTTCGGAGTTAAGCTCCGAAATTTCCCACCCGCCTTACGGCGCCACCTACACAACCTTTACGCCCAATGAACCCGAACAACTCTTGAGACCTCTGCATTACAGAGGCTCACGCCCCAGAGTGT
+
CCCCCGGGGGGGGGGGEGGGGGGGGCFGGGGGGGGGGGGGGGGGGGGGGFGGGGGGGGGGGGGGGGGGGGGGGGGGGGGGGGFGGEGGGGGGGGGGGGGGGGGGGGGGGGGGGEFGGGGGGGGGGGGGGGG9FGGGGFGGGGGGGGGGG8EFGGGGGGGGGGGGGGGGCF>F,@DFGGGGFGGG68CGFFEF,@,AE7CCFGG7E9FDC5*;E*9?**/*::4:FGFFF<**288;7:C=E5DC568A@+*5))))18C+**1>*+27E)>=)*+3<A9+)).-4:(*))(-)4(*)))))
@M03506:14:000000000-AKVR1:1:1101:15144:7820 2:N:0:46
TCGGACTACTGGGGTTTCTAATCCCGTTTGCTCCCCACGCTTTCGTGCCTTAGTGTCAGAAACGAGCCAGTCGACTGCCTACGCCATCGGTGTTCCTCCCAATATCTACGGACTTCACACCTACACTGGGAATTACATCTGCCACTCTCGTTCGCTAGCTGAGTAGTTTAGATAAGTTGTGTATGGTTGAGCCACACGATTTAACTATCTACTTATTCTGCCACCTACGCAACTCTTTCCGCCTAGTAACTCCGGAAGACGTTTGTTACCTCTGTATTACACGCCCTCCTGGCACGGCTTA
+
CCCC,CFCFGFGFGGGGGFGCFG,C@@CFC9,;C@,CCCD@@EFCF8FDEGCGCFFA9EFCDFGCFC@F@C,8@F:C@EFF8,CFCGGFCGGE:@?DF,,<FEGGF<<E7C:+79:CC,A==EDGGB9?FFDFC,CF<AFFF9,646@DCD+,+638@6E,@DDEFED=EC,=EG3=>8D8EFDFGG,?,DE6,@8:@55D*,,,7@,2+2:<8;,++4,=;>,/96):9)=)2/B?1=<8C5*1*13++5+95)*)(*22.278E**+*:?**3+3)*34)(,((()-))().)>))-4)
@M03506:14:000000000-AKVR1:1:1101:17557:7836 2:N:0:46
TCGGACTACTGGGGTTTCTAATCCCGTCTGCTCCCCTGGCTTTCGCTCCTCAGCGTCAGTGTTGGTCCAGGATGCCGCCTTCGCCACCGGTGTTCCTCCAGATATCTACGCATTTCACCGCTACACCTGGAATTCCGCATCCCTCTCCCAATCTCAAGCCATCCAGTATCAAGCGCACTTCCCCGGTTAAGCCGAGGGATTTCACGTTTGACTTAGTTGGCCGCCTACGAGCCCTTTACGCCCAGTAATTCCGAACAACGCTTGCCCCCCCCGTATTACCGCCGCTCCTGGCCCGGCTGTT
+
CCCCCGGGGGGGGGGGGGGGFGGGGEFGGGGFGGGGGGFGGGGGGGGGGGGGGGGGGGGGGGGGGGGGGGGGGGGGGGGGGGGEGEGGGGGGGGGGGGGGGFGGGGCGFGGDGCFGFGGGGG:FFFGGGGGGGGGGGGGGGGGFFDCDD>DFGGGG9=EGGGFGDFFEFGB;EG6CG+9<DFDGGDEG5?,DGCEEGD5FGFFCFFF687BCGFGFFD67<C<E33;A5CBED@5<>C?**7<7DF?B?@C@)<7)91C*.).1>FGF5>C>59*;<)*<(--44;().9(()(-5)7(()
@M03506:14:000000000-AKVR1:1:1101:6804:7850 2:N:0:46
TCGGACTACTGGGGTATCTAATCCCGTTTGCTCCCCTGGCTTTCGTTCATCAGTGTCAGTTGCAGTCCAGAACGCCGCCTTCGCCACCGGTGTTCCTCCAGATATCTACGCATTTCACCGCTACACCTGGAATTCCGCGTTCCTCTCCTGCACTCGAGCTTGCCAGTCTCAGACGCAGTTCCCCAGTTAAGCTGAGGGATTTCACGTCTGACTTAGCGAGCCACCTACGAACCCTTTACGCCACGTAATTCCGACCAACGCTTGCCCCCCCCGCATTCCCTCGTCCGCTGCCCCGGAGTCT
+
CCCCCGGGGGGGGGGGGGGGGGGGGGGGGGGGGGGGGGGGGGGGGGGGGGGGGGGGGGGGGGGGGGGGGGGGGGGGGGGGGGGGGGGGGGGGGGGGGGGGGFGGGGGGGGGGEGGGGGGGGGGGGGGGGGGGGGGGGGGGGGGGGFGGGGGGGGGGGGGGGGGFGGGGFGGGGC>EECEGGGFGC5CEFCFCEGGGGGGGGGGGGDFFGF8CEF9EFDF=C<<FC5;45*;EDAFD@:@?CC):>585:E7@7>)>D(9*8<@55C@FE>D57)*;8)9C).((-((70>(3),,)).-(.
@M03506:14:000000000-AKVR1:1:1101:14694:7856 2:N:0:46
TCGGACTACTGGGGTTTCTAATCCCGTTTGCTCCCCTGGCCTTCGTGCCTCAGTGTCAGGAACTGTCCAGAGACCCGCCTTCGCCACTGGTCTTCCTCATGATCTCTACGCATTTCACTGCTACACCATGAATTCCAGTCTCCTCTCCAGTCCTCAAGCACCGCAGTATCGAATGCAGTTTCGAGGTTAAGCCTCGAAATTTCACACCCGACTTACAGCGCCACCTACGCACCCTTTACGCCCAATGAATCCGAAAAACGCCTGGGACCTCTGTATTAACGCTGCTGCTGGCACACAGTTA
+
CCCCCGGGGGGGGGFGGGGGGGGGGGGGGGGGGGGGGGGGGGGGGGGGGGGGGGGGGGGGGGGGGGGGGGGGGGGGGGGGGGGGGDGGGGGGGGGGGGGGGFFGGFGFGGGDEGGGGGGGGGGGGGGGGGGGGGGEFGGGGGGGGADCDFGGGGGGFGG@GGDGGGGF8ECFGGGGFFFG3=CDCEE?FA39DDFCEG6CGGGC7C7E779DGCA;2?AEDC4*CD4;*8)?CB66=78*;ED7>7++=;7;535)),8*8)<CFFC7E57*0;E7F2*0(-(-(,)42)5:))(1).).)
@M03506:14:000000000-AKVR1:1:1101:17699:7858 2:N:0:46
TCGGACTACTGGGTTACCTAATCCCTTTCGCCCCCCTGCCTTTCGCGCATCGGCGTCGGTGTAACCCCAGCACCCGGCCTTCGCCGCGGGTGTTCCCCTCGATCCCCACGCATTCCACCGCTCCACCGAGAATTCAGTTTGCCCTTTCTCCACTCTCGTCCCACCTTATCAGTTGCCCTTTCCGATTTAACCCCGGAGTTTTCCAAACTGCTTTGTGCTCACCGCCAACCACCCCTTCACGCCCCGTAACTCGGAAACACGCTTTCCCCCCCGGTTCTACCCCGCCTCTTGCCCGGGCTGT
+
CCCCCGGGGGGGG9B6-;;C,,CF<,C<6,8,BCGG7C,,CFE,,,+++,8,8@F+6++8??,,,:F@,,:C4FF++@>C,5+B:=C+4+8:FFG9,B,8833,+@F<33@+>@,@,@<5C:*>,@>@*@*6<3D,,3@;,6DG,?,;B,6,<,<;,4=**/,3**5+355:A?9+=+2C:C<1**3/<++?*//8**1:C*<++++23***3*3+*09+2:**1))0/*)*1<)9.*/+/:/))*/)**010))*).*/055*1+<?CEDF))*1*.*+-((,-(0)(1))0,3)))4((
@M03506:14:000000000-AKVR1:1:1101:16521:7862 2:N:0:46
TCGGACTACTGGGGTATCTAATCCTGTTCGCTCCCCACGCTTTCGCGTCTCAGCGTCAGTACCGTCCCAGAGAGCTGCCTTCGCCATAGGTGTTCTTCCTGATATCTGCGCATTTCACCGCTACACCAGGAATTCCACTCTCCTCTTCCGGACTCTAGCCAAGTGGTTTCCGCCGACAGCTCGAGGTTGAGCCTCGAGTTTTCACAGCAGACCTACCAGGCCGCCTACACGCTCTTTACGCCCAATAAATCCGGACAACGCTTGCCACCTACGTATTACCGCGGCTGCTGGCCCGTCGTTA
+
CCCCCGGGGGGGGGGGGGGGGGGGGFFGGGGGGGGGGGGDGGGGGGGGGGGGGGGGGGGGGGGEGGGGGGGGGGGGGGGGGGGGGGGFGGGGGGGGGGGGGGGGFGGGGGGGGGGGGGGGGGGGGGGGGGGGGGGGGGGGFFGGGGGGG@EC=@DDGGGGFFGGDGGGGGGGGG68@EGGGGG>E>=CG8FGGGGG*=>CFFFGGGFDFG4CCFEGGGFGGGDGDD5ACF>CC5>C2CFCGCGGFG87+3<?B>GGC:55>5>5>6:=E>7@)0<C356+229(7(,82)(2)4,1))(,(
@M03506:14:000000000-AKVR1:1:1101:19508:7866 2:N:0:46
TCGGACTACTGGGGTTTCTAATCCTGTTTGCTCCCCACGCTGTCGCGCATCAGTGTCAGAAACTGCCCAGCAGGCCGCCTTCGCCACCGGTCTTCCTCCGGATCTCTACGCATTCCACCGCTACACCCGGAATTCCGCCTGCCTCTACAGCCCTCGAGTTTGACAGTCGGCACGGCAGATCCGGGGTTGAGCCCCGGACTTTCACCACACCCTTATCAAACCACCCACGCGCCCTTTACGCCCCCTGATTCCGGACAACGCCCGCCCCCCCCGGCTCCCCGCGGCCGCTCGCACGGAGTTA
+
CCCCCGGGGGGGFGGDFGGGGGGGFGFGGGGDGGGGGGGGGGGGGGGGEGGGGGGGGGGGFGGGFGGGGGGGDGGGGGGD=FGGGGGGGDF@CGFFCFGGGGGGFGGGGGGEGGGAFFGCE@FGFGGGG:B@FFCFFFGG+>FCFCAFAFGGGG@8+@9:,EDEEFFGEC8*=EGGGE*1CFCEGDC5E7<4<8B58***5+>+AEGG557C:0+3:CB+09<CD*0</75>GFF*5**/;E)))2*0<+:F)<*9)(97))7)9*:>5>DF:)*2/()24241(((7()-,)4(1))(.)
@M03506:14:000000000-AKVR1:1:1101:20967:7875 2:N:0:46
TCGGACTACCAGGGTTTCTAATCCCGTTTGCTCCCCTGGCTTTCGCGCCTCAGCGTCAATGCCGGTCCAGGATGCCGCCTTCGCCACCGGTGTTCCTCCAGATATCTACGCATTTCACCGCTACACCTGGAATTCCGCATCCCTCTCCCGGATTCAAGCCTTCCAGTATCGGACGCAGTTCCCGGGTTGACCCCGGGGATTTCCCGTTCGACTTAGCGGGCCGCCTACGCGCCCTTTACCCCCAGTAATTCCGCACAACGCCTCCCCCCCCGGCATTACCGCCGGTGCTGGCACAGGTTTC
+
CCCCCGGFGFGGGGGGGGGGGGGGGGGGGGGAEGGGGGGGGGGGGGDGG@FFFFCFGGGEGGGGGECGGGC7EGGGCGFFEG7FGFGGGGEGGGGGFGE==FGGFGDCFGGDG+CFGGDEEC@F9FFE,EC=FCCFGFCCEGGGGCGFGD8+6:DAF7CD3@CC,@C;DC8*@CEG*>*26;CB8C:C*,,6B:1:8**=@*A++=/2C5C3*9;0*7>*)97:)9)0*9573@39876+<=<7*<+9<+0973D3/4D*555**2/7C)))))**2)1<:;6,(((0.*,4).(*)0)-)
@M03506:14:000000000-AKVR1:1:1101:7300:7882 2:N:0:46
TCGGACTACCGGGGTATCTAATCCCGTTTGCTCCCCTGGCCTTCGTGCCTCAGCGTCAGGAACTGTCCAGAGACCCGCCTCCGCCACTGGTCTTCCCTACGATATCTACGCATTTCACCGCTACACCGTAAATTCCAGTCTCCTCTCCAGTCCTCAAGCACGGCAGTATCGAATGCAGTTTCGGAGTTAAGCTCAGAGATTTCACACCCGACCTACCGCGCCGCCTCGTCACCCTTTACGCCCAATGAATCCGAACAACCCTTGAGACCCCTGTATTACCGCGGCTGCTGGCACAGAGTTT
+
CCCCCGGGFFGGGGGGGGGGDGGGGGGDGCAEG@CFGGFFFGGGGEGGGFGGGGGEGCGGGGCFGGGGFGGGGGGGGGGGDFGGGGGGGGGGGFGGGGGGGGGGEGGGEFGGGGGGGGG@FGEGDGGEGGGGGFFGFFDFGFBDGGGGFGGGFGGFFCC?,@>>3@E,DACC68BFFGGGGFC5*C:?;,E,,>,,>,,:99=E::?CEGGD*:EG48:*59)=D5))*2)*755C0*8*8*/*/*+*0+275)*1).C*)00**+**:)/0592<7)9+(-(,3;(>2)(-).,5)/5))
@M03506:14:000000000-AKVR1:1:1101:7231:7883 2:N:0:46
TCGGACTACCCGGGTTTCTAATCCTGTTTGCTCCCCTAGCTTTCGTGCCTCAGCGTCAGGACCTGTCCAGGGACTCGCCTTCGCCACTGGTGTTCCTCTCGATATCTACGCATTTCACTGCTACACCGAGAATTCCAGTCCCCCCTCCAGACCTCAAGCCGAATAGTATCCAATGCAGTTTCCCAGTTAAGCTGTGAGATTTCACATCAGACTTACCCGACCGCCTACGCACCCTTTACGCCCCGTGAAACCGAACAACGCTTGGGACCTCTGTATTACCCGCGCCCCTGCCACCGCGCTT
+
CCCCCGGGGGGGGGGGGGGGGGGGGGGGGGGGGGGGGGGGGGGGGGGGGGGGGCGGGGGGGGGGGGGGGGGGGGGGGGGGGGGGGFGGGGGGGGGGEG<BCGFGGGGGGGGGGGGGGGGGGGGGGGGGGGGGGGGCEGGGGGGGGCGGDFFGGGGGGGGGDEEGGF,@<FEEFC8B<EGFFF,EFGF7EEACDGA,ECCECE@@DCFG:7DF6+5,A*3*?CCEC5=F57>GD>);@76ACC))1A*)5+<;>B)9C2CCDF5>*2:>E7F?F03+<4@9(((-(36)-7(4))(1)8(((
@M03506:14:000000000-AKVR1:1:1101:17440:7902 2:N:0:46
TCGGACTACTGGGGTATCTAATCCCGTTTGCTCCCCTAGCTTTCGCTCATCAGCGTCAATCTCGGTCCAGGATGCCGCCTTCGCCACCGGTATTCCTCCAGATATCTACGCATTTCACCGCTACACCTGGAATTCTGCATCCCTCTCCCGAATTCAAGCCATCCAGTATCGGATGCAGTTCCCAGGTTAAGCCTGGGGATTTCACATCCGACTTAGTTGGCCGCCTACGAGCCCTTTACGCCCAGTAATTCCGAACAACGCTTTCCCCCCCCGTATTACCCCGGCCGCTCGCACGGAGTTA
+
CCCCCGGGGGGGGGGGGGGGGGGGGGGGGGGGGGGGGFDGFFGGGGEGGGGFGDFGGCCGGGGGGGGGFGGFFFGGGGGGGGGGGGGGGGGGGGGGGGGGGGGGGGGGGGGGGBFFGGGGGGGGFGGGF8FDGCFGFFG9FGGGGGGGGG>CE8=EGGGCD9FGGGGGGGE@EGEGF,,@@EF>DGGGGF,@CCDC5C*@6CF7;,5=637;9C9C8F+,;;CEGGDFGGAGGFA;3:6;?5D<C0++++:9))95)(7*..)122@F=D)8:**2+)12((((7(()4)(()-2))0,4-
@M03506:14:000000000-AKVR1:1:1101:15474:7904 2:N:0:46
TCGGACTACTGGGGTATCTAATCCCGTTTGCTCCCCACGCTTTCGTGCCTGAGTGTCAGGAATGAGCCAGTTATCTGCCTACGCCATCGGTGTTCCTCCCTATATCTACGGATTTCACTCCTACACAGGGAATTCCAATAACCTCTCTCATCCTCTAGCTTAGCAGTTTTAGTAATGTGAGTATGGTTGAGCCACACGATTTCACTACTAACTTACTATGCCACCTACGCAACTCTTTACGCCCAGTAATTCCGGATAACGCTTGGATCCTCCGTATGACCGCTGCTGCTGGCACGTAGTT
+
CCCCCGGGGGGGGGGGGGGGGGGGGGGGGGGGGGGGGGGGGGGGGGGGGGGFGGGGGGGGGGGGGFCGGGGGGGGGGGGGGGGGGGGGGGGGGGGGGGGGGGGCGGGGGGGGGGGGFGFGGGGGGGGGGCEFFFGFGGG8FGGGGGFDFGCAFGGGGGGGG,9EA=EFCFFA=EGGFGGFGGGGF?FECGCGFGGFE68CF6@CEGGGGCFGGGGAFGF7DCCF**3AEGF5@9FGED+D>E4/9CF69CFFFF<CD0FEF::5F*>*>A1;)/=8B@+A;(-420)086:()(55).444
@M03506:14:000000000-AKVR1:1:1101:22518:7904 2:N:0:46
TCGGACTACCCGGGTTTCTAATCCCGTTTGCTCCCCTGACCTTCGTGCCTCAGCGTCAGGAACTGTCCAGAGACCCGCCTTCGCCACTGGTCTTCCTTACGATATCTACGCATTTCACCGCTACACCGTAAATTCCAGTCTCCTCTCCAGTCCTCAAGCACGGCAGTATCGAATGCAGTTTCGGAGTTAAGCTCCGAGATTTCACACCCGACTTACCGCGCCGCCTACGCACCCTTTACGCCCAATGAATCTGAACAACGCTTGACACCACTATATTACCGCGGCCTCTGGCACAGATTTT
+
CCCCCGGGGGGGGGGGGGGGGGGGGGGGGGGFGGGGGGGGGGGGGGGGGGGGGGGGGGGGDCFGGGCFGFGGFFGFGGGGGGGGGGGGGGGGGGGGFFGGGGGGDCGFGGGGGGGGFFFGFFGG9<FEECEGFGCEFGGGGGAEGFGGG,8=D=@FGGGGC>8?8>BFF,@FCCFFG9AFFFEE@G>9AC@F;,@C*;8*<:DGF7C5CC)CC?FFGGE*9C8CDD3FC<5CD3@GFGFDG*9<D6<*<++*07CF7,*107)1*+26A)*))2<<+5*+4(31(((.()),.5,>0*)))
@M03506:14:000000000-AKVR1:1:1101:8610:7912 2:N:0:46
TCGGACTACTGGGGTATCTAATCCCGTTCGCTCCCCTGGCTTTCGCGCTTCAGCGTCAGTGTCGGCCCAGCAACCCGCCTTCGCCGCAGGTGTTCCTCTTGATATCTACGCATTTCACCGCTACACCAAGAATTCCAGTTGCCCCTTCCGCACTCTAGTCGCACAGTTTCAGTTGACCTTTCCGAGTTAAGCTCGGAGATTTCACAATTGACTTGTGCTGACCGCCTACGCGCCCTTTACGCCCAGGAAATCCGAACAACTCTTGCCCCCCCCTCATTACCGCGCCCGCCGGCACGGCGTT
+
CCCCCGGGGGGGGGGGGGGGGGGGGGGGGGGGGGGGGGGGGGGFGGGGGGGGGGGGGGGGGGGGGGGGGCDFGGFGGGGGEGFGGGGGGGGGGDGGGGGGGGGGGGGFGFEGGGGGGGGGGGDGGGGDFFGGGGGGGGGGGGFEFGFGGEGDC7DEEFFF>66CCF@E@FGGGGG9EBCGCC<CC*=AFGGF;D>8*=*,>8;7CFGEECFFGCFG*;@C+9C=CD>DFC>:3@:<1CBE?C)97**.2<<*97**/9*:)9*7*@+0;3>:))12+)*<<6>>((()()((8(-/771(-
@M03506:14:000000000-AKVR1:1:1101:10101:7922 2:N:0:46
TCGGACTACCGGGGTTTCTAATCCTGTTTGCTCCCCACGCTTTCGTGCCTCAGCGTCAGTGTTAGCCCAGAGGGCTCCCTTCGCCATCGGTGTTCCTCCGCATCTCTACGCATTTCACTGCTACCCGCGGAATTCCACCCTCCTCTGCCACACTCCAGCTCGCCCGTTTCCATGGCCATTCCCAGCTTAAGCCCGGGGCTTTCCCCACAGCCACAACAACCCGCCTACGCACGCTTTACGCCCATTCATCCCGCTTACCGCTCGCACCCTCCGTGTTACCGCGGCCGCTCGCCCGGTGTCC
+
@@<@8@6CFCFFEC@FEGGG,;6CFDECCC<,CFGE@C@E7,CEFF,@FG8ECCEEE@6C6C<,E9F88,,:6@@8,@CE?8C=C7?A==,4CF<F<F87F++8EFFFG7@:F@,C<?<?EG<D4F7F7F+++DFGAF>F+=7,DBFGD,9,@7DDFCE6,4BC*@E6,,E,:ADFG6<5;D922,5=,?6DC885?DG*/*>0>EC55<***0*/9*)*9*)*)*.7*37E)0)*,0=*;5)/0++1+9<>)3<**)2/.)05C5:):39B)*1;@)*<8>((-4(.3)(()4(/))-))
@M03506:14:000000000-AKVR1:1:1101:3231:7924 2:N:0:46
TCGGACTACCGGGGTTTCTAATCCCGTTTGCTCCCCTGGCTTTCGCTCCTCAGTGTCAGTGTTGGTCCAGGATGCCGCCTTCGCCACCGGTGTTCCTCCAGATATCTACGCATTTCACCGCTACACCTGGAATTCCGCATCCCTCTCCCAATCTCAAGCCATCCAGTATCAGACGCAGTTCCCCAGTTAAGCTGAGGGATTTCACGTCTGACCTAGTTGCCCACCTACGAGCACTTTACGCCTCGTAATTCCGACCAACGCTTCCCCCCCCCGCCTTCCCGCGTCTGCTGGCACGGCTGTC
+
CCCCCGGGGAFGGGG@FFFFGGAE8;ECC7F<@C,8FF<EEFEGEGGGEGCFGGGEFFFCFFG@CCF<C@CG8FFFEGEFEGGGGEG=::F@4BFEFFEF,A<?FGGGCD@:FEFGEDGGEGEGFGGFCECFD<AF=FCG:,@DG=DF3>,DFG83>FGGGFG?FCCAFGF=CF+:+@@9EAAF63@E7,7@@C:,:*4,4;EFF511=*+1,=51BCB,42*=1;))*9)=)2)*7++/AC*//A8)/+316)/>5,>:<>B*6EF>C:3>))**2)7E03329304:)32.)(1)),(.
@M03506:14:000000000-AKVR1:1:1101:13613:7926 2:N:0:46
TCGGACTACTGGGGTTTCTAATCCCGTTCGCTCCCCTGGCTTTCGCGCATCAGCGTCAGTGTCGGCCCAGCAACCCGCCTTCGCCGCAGGTGTTCCTCTCGATATCTACGCATTTCACCGCTACACCGAGAATTCCAGTTGCCCCTTCCGCACTCTAGCCGCACAGTATCGGTTGACCTTTCCGACTTAAGCCCGGAGATTTCACAACCGACTTGTCCTGGCCGCCTCCGCGCCCTTTCCGCCCAGTCAATCCGAACAACCTTTGCTCCCCCCGCCTCCCCCCCGCTGCCGCCCCCCGGTT
+
CCCCCGGGGGGGFGGGGGGGGGGGGGGFGGGEFGGGGGGGGGGGGGGGEGGGGGGGGGGGGFGEEFGGGGGGGGGGGGGGDGGGGGGGEGGGGGGGFG<FCFB<FFFFGGGCE@AF9FGEGFCEGGF@+CFGF<FDCADFCCFGGG?FGGGCC7D;,,@EEG*;>EEG7FCF;81<<CCG9778:*:=?=FFF85C?C/:<CG++1<EC/C<**3<*2*009C5<D3)*).*97>C3<*<*:*91*30+++/.)1/9(*2))*0*:+8C<D)))**2()23(((,24),)((0-4))<(,-
@M03506:14:000000000-AKVR1:1:1101:22984:7926 2:N:0:46
TCGGACTACCCGGGTTTCTAATCCTGTTTGCTCCCCACGCTTTCGTGCCTGAGCGTCAATCTCAGCCCAGGGGGCTGCCTTCGCCATCGGTGTTCCTCCACATCTCTACGCATTTCACTGCTACACGTGGAATTCCACCCCCCTCTGCCAGATTCAAGTCCCCTAGTTTCCACTGCCATTCCCAGGTTGAGCCCGGGGCTTTCACAACGGACTTGGAGAACCGCCGGCGCACGCTTTACGCCCAGCAATGCCGATTAACGCTCCCACCCTACGCATTACCGCGGCTGCGGGCACGCAGTGG
+
CCCCCGGGGGGGGGGGGGFGGGGGGGGGGGGGGGEFGGGGGGGGGGGGGGGGGGGGGCGCGFGGGGGGFGGGGGGGGGGGGGGGGGGGCCFGGGGGGGFGGFGGGGEFGGG>8CFGGGGGGGGGGGGGGGGFGGDGFGGGGGD@E?DFBFGCGDGGGGGGACFFFD;DFGFFF7@ECFCFAFG,DF@?EGFGGGGGGEDC54C,CFEEEGDGG6;CF4;EFGDGD)).CD:73>8C(*0A;C31***.A+<).)1**.*:DE>)9C@383*73)2?*.9<1(1(((()()-7)3()0)4((
@M03506:14:000000000-AKVR1:1:1101:15559:7948 2:N:0:46
TCGGACTACTCGGGTATCTAATCCTGTTTGCTCCCCTAGCTTTCGCGCCTCAGCGTCAGTAGCGGTCCAGAGAGCCGCTTTCGCCACGGGTGTTCCTCCCGATATCTACGCATTTCACCGCTACACCGGGAATTCCGCTCTCCTCTCCCACACTCCAGCACGGCAGTTTCCTCTGCAGGCTCCGAGTTGAGCCCGGAGATTTCACAGAAGACTTACCGCACCGCCTACGCGCCCTTTACGCCAAATAATTCCGAACAACGCTTGCCACCTCCGTATTACCGCGGCTGCTGCCCCGTAGTTT
+
CCCCCGGGGGGGGGGGGGGGGGGGGGGGGGGGGGFGGGGGGGGGGGGGGGGGGGGGGGGGGGGGGGGGGGGGGGGGGGDGGGGGGGFGGGGGGGGGGGGGGGGGGGCFGGGGGGGGGGGGGGGGGGGGGCGEGGFGGGBF:DFGGGGGGGGGGGFGGGGGGGGGDCF;CGGGGFGGGDFD6:5:8:CEF?GFFGGG5C8C1:CFGGGG?<CDF;<EDD>7DDGGDDEF5<555BD5):**21)/2+<479C??>3D3<G55))/>F+985*871**3-=<29((3(())0)3)(,*076))
@M03506:14:000000000-AKVR1:1:1101:6397:7949 2:N:0:46
TCGGACTACCGGGGTTTCTAATCCCGTTCGCTCCCCACGCTTTCGTGCCTTAGTGTCAGTAATGGGCCAGTAGACTGCCTACGCCATCGGTGTTCCTTCTAATATCTACGGATTTCACTCCTACACTAGAAATTCCATCTACCTCTCCCATACTCTAGCTGAGCAGTTCAAAATATGCCATGTATGTTTGAGCCACACGCTTTCATATCTTGCTTCTTTTGCCACCTACCCAACTCTTTACGCCCAGTACTTCCGCATACACGTTGGGTCTCACGTATGACCCAGGCCGCTGGCCCGTAGT
+
CCCCCGGGEFGGGGGEGGGGGGGGGGGGGGGGGGGGGGGGGGGGGGFDGFFFFGFFFFFGGGGGGGGGGGGG99FEFFFC,F:FEGGGGGGEGEAFGGFGEGGGGGGGGGG@CFCEGFEGGGGGGGG?<,?EDCFC9FGGGGGGF?8?8>EFFCFG9EDG>,3,EEGDGG9F8F9;8;DFG8C=CA,=DFA+D,4D6?61@+*;,@,@:EFCAFG,+++2+2;,*3;9?76,*//26CF,54595*;/1,5+;A3*21C6/))22**)3;*++2*3395+)(((((()()(,)((*.)-(-
@M03506:14:000000000-AKVR1:1:1101:10238:7950 2:N:0:46
TCGGACTACAGGGGTATCTAATCCCGTTTGCTCCCCTAGCTTTCGCGCCTCAGCGTCAAGAACAGGCCAGGTAGTCGCCTTCGCCACTGGTGTTCCTCCCGATATCTACGCATTTCACCACTACACCGGGAATTCCACTACCCTCTCCTGCCTTCGAGTCGATCAGTATCGAGTGACCCTCCCCAGTTGAGCCGGGGGCTTTCACACTCGACTTGAACGACCGCCTGCGCGCTCTTTACGCCCCGTAATTCCGCACAACCCTACCCCCCCCCGTATTACCGCGGCCGCTGGCCCGGAGTTT
+
CCCCCGGGGGGGGGGDGGGGGGGGGGFGGGGGGGGGGGGGGGGGGGGGGGGGGGGGGGGFGGGGGGGGGGGGGGGGGGGGGGGGGGGGGGFGGGGGGGGGGDGGGGGGGGGGGGGGGGGGGGGGGGGGGGGGGGGGGGGGGGGGGCFGGGGGGGGF?@EFGGCGGGGG<D@@FEEGCGGGGGGGGGGGA,,?D5CEGEGE5CFGG7F*=55359?C*6ACDD3EG5>F5)):5)7:4:B=?ED5C::7*A@B@))9),**7;7*9CFEG3C>D1*;<)0A(-(,((()()-8)2())),,)
@M03506:14:000000000-AKVR1:1:1101:14836:7950 2:N:0:46
TCGGACTACCAGGGTTTCTAATCCTGTTTGCTCCCCACGCTTTCGCACCTCAGCGTCAGTGTCGGACCAGTTGGCCGCCTTCGCCACTGGTGTTCTAGCTAATATCTACGAATTTCACCTCTACACTAGCTGTTCCACCAACCTCTTCCGAACTCAAGATCGCCAGTATCGAAGGCAGTTCTGAGGTTGAGCCTCAGGATTTCACCCCCGCCTTAACAATCCGCCTACGTGCGCTTTACGCCCAGTGATTCCGACCAACGCTAGCCCCCTCCGTATTACCGCGGCTGCTGGCACGAAGTTA
+
CCCCCGGGFGGGGGGGGGGGGGGGGGGGGGGFGGFGGGGGGGGGGGGGGGGGGGGGGGGGGGGGGGGGGGGGFGFGGGGGGGGGGGGGGGGGEGGGDFGFFGGGGGGGGGECFGGGCFGGC<FGFGCFGGGGGGGGGGGGGGGGDB9EEGG6EGGGGFFFFFGDGGGGGGGGCECFF>EFGGGCAFGGGG@@E:F6,1,A@CFCFGGGGG)?EDG;CFBFG69E<7>F5<FGGEDG<+;8=E3*9<<7?CCB45)1).7:@>5CF@6@C>3<)/8C+6@C3392;01),038F<(/)8(.-
@M03506:14:000000000-AKVR1:1:1101:14169:7970 2:N:0:46
TCGGACTACAGGGGTTTCTAATCCCGTTTGCTCCCCACGCTTTCGCGCCTCAGCGTCAGGAATTGCCCAGAGACCCGCCTTCGCCACCGGTGTTCCTCCCGATCTCTACACATTTCACCGCTACACCGGGAATTCCAGTCTCCTCTGCAACCCTCAAGAACAGCAGTATCGATCGACGTTCTTCGGTTGAGCCGAAGGATTTCACGACCGACTTGCCATCCCGCCTACGCGCCCTTTACGCCCAGTAATTCCGAGCACCGCTTGCCCCCTCTGTCTTACCGCGGCTGCTGGCCCACAGTGT
+
CCCCCGGGGGGGGGFGGGGGGGGGGGGGGGGGGGGGFGGGGGGGGGGGGFGGGGGGGGGGGGGGGGGGGGGGGGGGGGGGEGGGGGGGGEGGGGFGGGGGG@FGFGGGGGGGGFGGGGGGG@FEFGGGGDE7DFFGGGGGGFGGGG?CC9FFCCEGGG9DFGFDFCF;DFDF8EGDEEEEFGC;DGEECGEGGGEGCCFDF*99FC57593CGC79CC@G<FDG35)7=D:ECDDC:77;CC)/><@*2<CBF5)1<(15<5;*C68<?7D)9:::3.7C((((4(()49(4)44*)).))
@M03506:14:000000000-AKVR1:1:1101:14657:7974 2:N:0:46
TCGGACTACAGGGGTATCTAATCCCGTTCGCTCCCCTGGCTTTCGCGCCTCAGCGTCAGTAGGCGTCCAGGCCCTCGCTCTCGCCACGGGCGTTCCTTCCGTTCTCAACGCCTTTCACCGCTCCACCGGCAGTTCCACGTCCCCCTCCGCCCCCCCAGACCCGCCGTAGCCGCCCCCGTTCCCCGGTTGACCCGGGGGCTTTCTGCGCCCGACGTTCTGATCCGCCTCCCCGCGCCTCAGGTCCCACCATTCCGTATCACGTTCCTACGGTTCGTCCTACCGCGGCTCCCGGCACTACCGC
+
C<C@<FB<FC@FGG;@FEFG<<@;,6;C,8@@<@FCG@@F@E@CCF++@766CC+B8C,C<F,@:86@:F,,,8CF7B,E=C,6C?CB7+84@+??<?C<C,9,+9E,9+:+4@EFGEFFC>CF,>BGD7=F:=FG9,3+@>44@E*>@BC**4=C8E5:E,4*?*33*=CFE*B8>*:**;08C5***3++**28?/*78*<+<+>*:))):)2***/+*2**1*0)*/)/9)))-1/0*02**+*7*0+1//**24:9))00*039*)2))1:**,/+1(-((((.-)(,833*/),((
@M03506:14:000000000-AKVR1:1:1101:14134:7982 2:N:0:46
TCGGACTACTGGGGTTTCTAATCCTGTTTGCTCCCCTAGCTTTCGCGCCTCAGCGTCAGTTGTGGTCCAGTGCGCCGCTTTCGCCACAGGTGTTCCTCCCGATATCTACGCATTTCACCGCTACACCGTAAATTCCAGCCTCCTCTCCAGTCCTCAAGCACGGCAGTATCGAATGCAGTTTCGGAGTTAAGCACCGAGATTTCACACCCGGCTTACCGCGCCGCCTCCGCACCCTTTACGCCCAATGAATCCGCACAACGCTTGAGACCTCCGGCTTACCGCGCCTGCTGGCACGGGGTTG
+
CCCCCGGGGGGGGGGGGGGGGGGGGGGGGGGGGGGGGGGGGGGGGGGGGGGGGGGGGGGGGGGGGFGGGGGGGGGGGGGGGGGGGGGGGGGGGGGGGGGGGGGGGGGGGGGGGGGGGGGGGGGGGGGGGGCGGFGGGGGGFGGGGCFGGDFGGGGGG?EGGGCGEGFGGG>:CCFGAFFFGGGGDGGF7;FGGGGGGGDFF+>;9:?EG4>)=<6C><B5DGCEGG3)*9)/93)9,*9**:DDDEF*0+:47)9>/4D*0)0*2+19;)0.))**/)9?6(((((-7(),(),())0(-(
@M03506:14:000000000-AKVR1:1:1101:3247:7993 2:N:0:46
TCGGACTACCCGGGTTTCTAATCCCGTTTGCTCCCCTGGCTTTCGCTCATCAGCGTCAGTGTCGGTCCAGGATGCCGCCTTCGCCACCGGTGTTCCTCCAGATATCTACGCATTTCACCGCTACACCTGGAATTCCGCATCCCTCTCCCGCACTCAAGCCATCCAGTATCAGACGCCGTTCCCCGGTTAAGCCGAGGGATTTCACGTCTGACTTAGTTTGCCGCCTACGAGCCCTTTACGCCCAGTAATTCCGCACAACGCGTGCCCCCCCCCTATTCCCGCGTCTGCTCTCACGGAGTTC
+
CCCCCGGGGGFGGGGGGGGGFFDFFGGGGGGGGGGGGGGGGGFGGGGGGGGGGGGGGGGGGFGC@FGGFGGGFFFGGGGGGFFGECGGGBFECFFGGGGGGFG99F9FFFG:FGEGGGGGGGGGGGGFG?FFEAFF8FEGGFGGG8DF=C8=C6@8DCCF?CGGGFC,7<;;EE3**@=EFFGG1>CC*2,?C=*:CCECFFFFFF6:E<>DGFA@FC++2;7CDDD:*97*<F@40*8*;1>*50+10<C/))9D)4C:.0.1/;E>C:D))1*0<)09246,((,/6/),*-175)-46
@M03506:14:000000000-AKVR1:1:1101:11107:8014 2:N:0:46
TCGGACTACCGGGGTTTCTAATCCTGTTTGCTCCCCACGCTTTCGCACCTCAGCGTCAACAACGGTCCAGTGAGCCGCCTTCGCCACTGGTGTTCTTCCGAATATCTACGAATTTCACCTCTACACTCGGAATTCCACTCACCTCTCCCGTGTTCAAGCGATGCAGTCTTAAAGCCACTTCTGGAGTTGAGCTCCAGGCTTTCCCCTCCAACTTACAAACCCTCCTACGTGCGCTTTACGCCCAGGAATTCCGAACAACGCTAGCCCCACCCCTATTACCTCGACTGTCTGCCCGCATTTC
+
CCCCCGGGFCFEGD@F@FGGCEEFEF9FG<<FCEFG8FEF@CGFGGGD:AFEFF6@@FCFF8F@:,6@<F<FFGGCFCCE,E,?FFF8,459:BEFEGGGE=CFGGCEFFGG8<5AAFF9<FFGGGGGC+=CB=;FA<AFGGG9D9@DBE@+3,@F,E9C>866ED9DCEF9DF,:?,@7DG9,@8@EFFFB;CFFC?5CC>F,>C7C**;04+<;+1;,:**4**;==9)18D:C?@6*;:)9C*;)++09)09)).7C)0))*;AD*0*))**2+)1<44((-3(*.*-)*.4))0())
@M03506:14:000000000-AKVR1:1:1101:12213:8020 2:N:0:46
TCGGACTACCCGGGTTTCTAATCCTGTTTGCTCCCCACGCTTTCGCGTCGCAGCGTCAGCAAAAGACCAGCGAGTCGCCTTCGCCACTGGTGTTCCTGCGAATATCTACGAATTTCACCTCTACACTCGCAATTCCACTCGCCTCTTCTTTGCTCCAGGTCGCCAGTTTTGAAGGCAGTTCCGAGGTTGAGCCTCGGGCTTTCACTCCCAACTTAACGACCCGCCTACACTCGCTTTACGCCCAGTAAATCCGAACAACGCTAGCCCCCTCCGTATTACCGCGGCGTCTGGCACTAAGTTA
+
CCCCCGEFG@EBFG@FCGGGGF<FFFFGGFEFCFFGGGGGGGGFGGGGG+@CCEEGGGGGGGGGFGGGGGGGECGGGGGEGGFGGDGGGGGGGGGAFGGGCEGFGGGGGG@<:D5@DF9FCEAFGGFGGGCF7FFFCF;::CEGGGA;=FGC,,@DF88:@EGGED@AFG6FGDFFGEFEEGE*;B=C:CF8:8B*=5*=CCF+<+0*2293:FGGGG3C)9)>CC@FFF4**8>G17?***9*9<+9+<<6))*957C5<5)19*ABGB*)07;CG2*3,912((-):)(,)4(*0)-))
@M03506:14:000000000-AKVR1:1:1101:6107:8029 2:N:0:46
TCGGACTACCCGGGTATCTAATCCCGTTTGCTCCCCTGGCTTTCGCTCCTCAGCGTCAGTGTCGGTCCAGGATGCCGCCTTCGCCACCGGTGTTCCTCCAGATATCTACGCATTTCACCGCTACACCTGGAATTCCACATCCCTCTCCCGAACTCAAGCCATCCAGTATCAGATGCAGTTCCCCGGTTAAGCCGAGGGATTTCACGTCTGACTTAGTTGGCCGCCTACGAGCCCTTTACGCCCAGTAATTCCGACCAACGCTCGCCCCCCCCCGTATTACCGCGGCTGCTGGCACGGCGTT
+
CCCCCGGGEGGGGGGGGGGGGGGGGGGGGGGGGGGGGGGGGGGFGGGGGGGGGGGGGGGGGGGGGGGGGGGFGGGGGGGGGGGGGGGGGGCCEGGGFFGGFGGGGGFGGGGGGGGGGGGGGGGGGGGGGF8EGGGGGGGGGGGGGGGGGGGGGGFGGGGGGGGGFGGGGGGC6@DF9EGGGGGGG>CCGGGGE>CGGGG=6?E7A605,8:C+3+++;6EC<5C<98AC*)*1>?>3C?*;*)*93:@?9A=;3))70/*)8))9:C>EBD>5)*::(9C<161(,,)3).5)(5*))(-,
@M03506:14:000000000-AKVR1:1:1101:17026:8034 2:N:0:46
TCGGACTACCGGGGTTTCTAATCCTGTTTGCTCCCCACGCTTTCGCACCTCAGCGTCAATGCCGGTCCAGTGAGCCGCCTTCGCCACTGGTGTTCTTCCGAATATCTACGAATTTCACCTCTACACTCGGAATTCCACTCACCTCTCCCGGATTCAAGCGATGCAGTCTTAAAGGCAATTCCGGGGTTGAGCCCCGGGCTTTCACCTCTAACTTACAAAGCCGCCTACGCGCGCTTTACGCCCAGTAATTCCGAACAACGCTAGCCCCCTCCTAATTACCCCGGCTGCTGGCCCGGAGTTA
+
CCCCCGGGGGGGGGGDGGGGGGGGGGGGGGGGGGGGGGGGGGGGGGGGGFGGGGGGGGGGGGGGGGGGGFFEFGGGGGGGGGGGGGGGGFGGGEGGGGGGGGGGFGGGGGG8FCFGGGGGGGGGGGFGGGDGGGGGGGGGGGGGGGGGGGGDGCFGGGGGGGGGGGGFGGGE99CGGFGGCF7EEEGDGG,BFFEECCEE5<C7CF+76:CFGCFGGGFCDFGGGGFFGG5=CEFG?C=CGGGCDF9@++09?>*)/8C5)5)96*;>=39))0030)19(,41(((0))(()(()))(()
@M03506:14:000000000-AKVR1:1:1101:17369:8040 2:N:0:46
TCGGACTACTCGGGTTTCTAATCCCGTTTGCTCCCCTGGCTTTCGCTCCTCAGCGTCAATATCGGTCCAGAATGCCGCCTTCGCCACCGGTGTTCCTCCGGATATCTACGCATTTCACCGCTACACCTGGAATCCCGCATTCCTCTCCCGAATCCAAGCCATCCAGTATCAGACGCAGTTCCCCAGTTAAGCTGAGGGATTTCACGTCTGACTTAGTTGGCCGCCTACGAGCCCTTTACGCCCAGTAATTCCGAACAACGCTTACCCCCCCCGCATTCCCCCGGCTGCTGGCACGGAGTTA
+
CCCCCGGGGGGGGGGGGGGGGGGGGEGGGGGGGGGGGGGGGGGGGGGGEFGGGGGGGD7FGGGGGGGGGGGFFGGGGGGGGGGGGGGGGGGGGGGGFGGGGEGGGGGGGGGEGGGFCGGGGGDFGGGGGFGGGGFGGECEGGGGGCFGGD7EEGGGFDFGGGCF6EFACCGGGGGG5@CFGAFCCGDCC9D?FF98FG*;,*=@CFCF6*BDGFGGGGFFGDC5<:8A=DBGC>F86:A=8EDGGC9FFFFB45*9C0>=B:5D:FGFCB:.8)1:8)1?(,,2;(4B,)8:)4(17)3()
@M03506:14:000000000-AKVR1:1:1101:6412:8051 2:N:0:46
TCGGACTACTGGGGTTTCTAATCCTGTTTGCTCCCCACGCTTTCGCACCTCAGCGTCAGTACCGGGCCAGTGAGCCGCCTTCGCCACTGGTGTTCTTGCGAATATCTACGAATTTCACCTCTACACCCGCAGTTCCACTCACCTCTCCCGGACTCGAGCTCTCCAGTATCGAAGGCAGTTCTGGAGTTGAGCTCCAGGATTTCACCCCCGACTCAGAAAGCCGCCTACGTGCGCTTTCCGCCCAGTAATTCCGACCAACCCTATCCCCCTTCGTATTACCCCGGCTGCTGGCACCAAGGTC
+
CCCCCGGGGGGFGGGGGGGGGGGGGGGGGGGGGGGGGGGGGGGGGGGGG@FFGGGGGGGGGGGEGEGGGDGGGGGGGGGGGGGGGGG@FFFFAFGGGGFFGGGGGGGGGDE8FGGFFGGGGGGGGC,@@ECF>FFGCFGGGGGFGGF8EECGGGGG8EB?EFGGGGGDFGE*:>5D6BCA,529,DDFFF>@,>DG665<9=CFGCAC=)8>5508:+0+**1=<75=*9):)5)50***2:)15+9*<++9).)1911*)0)*2<C@E39@57**<)80,(-(-,()4).8)5(*))(.)
@M03506:14:000000000-AKVR1:1:1101:9474:8092 2:N:0:46
TCGGACTACTAGGGTATCTAATCCTGTTTGCTCCCCACGCCTTCGCGCCTCAGCGTCAGTCTCGGTCCAGAGCGCCGCCTTCGCCACCGGTGTTCTTCCCAATATCTACGAATTTCACCTCTACACTGGGAATTCCACGCTCCTCTCCCGAACTCCAGCAAATCAGTCTCGAGCGCAATTCCCAGGTTGAGCCCGGGGCTTTCACACTCCACTTGACCCCCCGCCTACGCGCCCTTTACCCCCCGTAAACCCGAACACCCCCCGCCCCCTTCGTTTTCCCCCCTCTGTCTGGCCGAAGTTT
+
CCCCCGGGGGGGGGGGGGGGGGGGGGGGGGGGGGGGGGGGGGGGGGGGGFGGGGGGGGGGGFGGGGGEGGGDFGGGEGDGGFFGEFGGGGEEGGGFFGGEF<FGCFGGGGDGGGGGAFGGGGFGGGGGGG8FGGGC,A?FCEGFG=EFEEC=E8DEGGFFF?AEGGFG;A8>?EDEGCEGGGGCG*>9,D@FG5>ED*=E86C7@+CE**;C?>;+;68*:<)7<D3?*97=C35232*+</9))**0*+;5)8)9D(**0)./9EE:5)0872**/./3((((,()1)*)().()))-).
@M03506:14:000000000-AKVR1:1:1101:10592:8098 2:N:0:46
TCGGACTACTGGGGTTTCTAATCCTGTTTGCTCCCCACGCTTTCGCGCCTCAGCGTCAGTATCGGGCCAGTGTGTCGCCTTCGCCACTGGTGTTCTTCCGAATATCTACGAATTTTACCTCTACACTCGGAGTTCCACACACCTCTCCCGAACTCTAGGTATCCAGTATCAAAGGCAGTTCCAGGGTTGAGCCCTGGGATTTGACCTCTGACTTAAATACCCGCCTACGCGCCCTTTACGCCCAGTAATTCCGAGCAACGCTAGCCCCCCTCGTATTACCGCGGCTCCTGGCACGAAGTTT
+
CCCCCGGGGGGGGGGGGGGGGGGGGGGGGGGGGGGGGGGGGGGGGGGGGGGGGGGGGGGGGGGGGGGGGGGGGGGGGGGGGGGGGEGGGGGGGGGGGGGGGGGGGGGGGGGFFGGGGGG9FDFGGGDFGG7FGGGGGGGGGGGGGGGGGGCEEGGFGF9FGGGGGFGGGGGGGGGGGGGGADGFGG6AEGGGGGGGGG@FGGF@?FFEFGCGG>F7CGFGFFDED<5A5DAGC:AC4CF**>CCF676?+CF/)19<1<7>501*;EEE)9>5**2<)@E(4((-((0()(.))(*0)()-
@M03506:14:000000000-AKVR1:1:1101:6760:8102 2:N:0:46
TCGGACTACCGGGGTTTCTAATCCCGTTTGCTCCCCTGGCCTTCGTGCCTCAGTGTCAGGAACTGTCCAGAGACCCGCCTTCGCCACTGGTCTTCCTCATGATCTCTACGCATTTCACTGCTACACCATGAATTCCAGTCTCCTCTCCAGTCCTCAAGCACCGCAGTATGGAATGCAGTTTCGGAGTTAAGCCCCGCAATTTCCCACCCCACTTACGGCGCCACCTACGCACCCTTTACGCCCAATGAATCCGAACAACGCTTGGGCCCTCTGTCTTACCCCGGCTGCCGGCCCAGATTTA
+
CCCCCGGGGGGGGGGGGGGGGGGGGGGGGGGGGGGGGGGGGGGGGGGGGGGGGGGGGGGGGGGGGGGGGGGGGGGGGGGGFFFGGDEGGGGGGGGGGGGGGGGGFGGGGGGGGGGGGGGDGGGGGGGGGFCGGGAGGGGGFDFFGGGGFDGGGGGGGGGGGGC=E6ECGG?ADFDGAFFFGGDEGGD@F@>F,:CE*@EGAFF,@EFEG77;,;;,*26CCGDGGGFF73)>C>FG;7C*;53*5:862+<?3;*19(12<7><<5*.17C5)2+23)1<(,((4615(8((),(/8*--)
@M03506:14:000000000-AKVR1:1:1101:6506:8115 2:N:0:46
TCGGACTACTCGGGTATCTAATCCTGTTTGCTCCCCACGCTGTCGCGCATCAGTGTCAGAAACTGCCCAGCAGGCCGCCTTCGCCACCGGTCTTCCTCCGGATCTCTACGCATTCCACCGCTACACCCGGAATTCCGCCTGCCTCTACAGCCCTCGAGTTTGACAGTCGGCACGGCAGATCCGGGGTTGAGCCCCGGACTTTCACCACACCCTTATCAAACCACCTACGCGCCTTTTACGCCCAGTGATTCCGGACAACGCTCGACCCCCCCGTCTTACCGCGGCCGCTGGCCCGGCGTTT
+
CCCCCGGGGGGGGGGGGGGGGGGGGGGGFGGGGGGGGGGGGGGGFGGGGGGGGGGGGGGGGGGGGGGGGEGGGGGGGGGGGGGGGGGGGGGGGGGGGGGGGGGGGGGGGGGDGGGGGGGGGGGGGGGGGGGGFFGGGCE+6@EFDF9DE@FGGGGGGGG>;EEFGGFGDED@EG5CGE=>EECG:CGCE7CFGGGC85CG+CF7EEEE5<DGC>8?DFF+95CF3F)<:).7C)0>27FDEED7FFF4C+994>*/)4>*>)0)/*:0?>37>7*;;5FG69(((((0()-()4(5)732-
@M03506:14:000000000-AKVR1:1:1101:23835:8121 2:N:0:46
TCGGACTACCGGGGTTTCTAATCCCGTTCGCTCCCCTGGCTTTCGCGCATCAGCGTCAGTGTCGGCCCAGCAACCCGCCTTCGCCGCAGGTGTTCCTCTCGATATCTACGCATTTCACCGCTACACCGAGAATTCCAGTTGCCCCTTCCGCACTCTAGCCGCCCAGTAACGGTTGACCTTTCCCAGTTAAGCCCGGAGGTTTCACCACCGCATTGTGCGTGCCCCCTCCGCGCACCTTACGCCCAGCACAACCGAAACACGTTTTCCCCCCACGTCTTACCGCGGCTCGTTGCACGGAGCC
+
BC<@CFGGEGDG:CGECFFFGGGFGGG,FEGFGGECF@@F8FACEGCCEEFGGFGEEGG9FF<CGDGGCFFFGGGGGGEFC9CEGEG7CGGDGFFFCF,BF,:BCF9EEFG7+=AFDCCEDC=EGGGC=F@@FD=FFCFBFFGFGGGGFEEEG9D,@,,5*1**A8D,,5*=EGDF,?C7>@C6<+0@CC9CC3:8?E*1:+3+1+3=EG57**0<*:>>CD3*/1.)/1)*))))29*3*2)955*0:**)07)))(2*..)**0098)7).72**(/3.,(,,(.)-)(,0,)*))(((
@M03506:14:000000000-AKVR1:1:1101:15845:8122 2:N:0:46
TCGGACTACTCGGGTTTCTAATCCTGTTTGCTCCCCACGCTTTCGCGTCTCAGCGTCAGTCACTGTCCAGAAGGCCGCCTTCGCCACCGGTGTTCCTCTCGATATCTACGAATTTCACCTCTACACCGAGAATTCCGCCTTCCTCCCCTGGACTCGAGCTCTGCAGTTTCGAGTGCACCTCCCAGGTTGAGCCCGGGGCTTTCACACCCGACTTGCAGAGCAGCCTACCCGCCCTCTACGCCCAGTAATTCCGAACAACGTTTGCACCCTCCGTCTTACCGCGGTCGCTGGCACGCCGTTC
+
CCCCCGGFGGFGDCGGEGGGGGGGGFGGGGG@AEFFFGFE@F@FGGGFCBEFGGGEGGGEFFFGDFECFG<CFFGGGGGGDGGGGCF<CEGG?EGGGGGG7FE,@FFFGGCEG@FGFFF,EA,EFGGG7+=4FDCFGGGCGCE=9,+6,6+,DFG8,=C6EF;FGGF;<E+35ED;:F,,DC*:D*5E:>2;>F*15?E75CG7<CG5*5))/C+<89:=C0;FG46A**5:)85*.>F*1>3**3+0++3/7)*9)(95)))1?CC4E51))*;8*.7F?;0((((8(0(,))())),((
@M03506:14:000000000-AKVR1:1:1101:22887:8127 2:N:0:46
TCGGACTACTGGGGTATCTAATCCCGTTCGCTCCCCTGGCTTTCGCGTCTCAGCGTCAGTAGGCGTCCAGGACCGCGCTTTCGCCACGGGCGTTCCTTCCGATCTCAACGCATTTCACCGCTCCACCGGAAGTTCCCGATCCCCCTACGCCCCTCCAGGCCGGCCGTATCGGCGCCGGTTCCCCGGTTGAGCCGGGGGATTTCAGCGACCGACGTGCCGACCCGCCTACACTCGCTTTAAGCCCAGTGATTCCGCATAACGTCGGCCCCGTTCGTCTTACCTCGCCTGCTGGCCCCACGTT
+
ACCCCGGGGGGGFGG>FFGGFGGFGGGGGGGGGGGGGGGGGGGGGGGGGGGGFGGGGGEFGGGGGGEGGGFDGGGGGGFCFGGGGDGGCC=FFGGGGGGGEE@FGFFGFGD:FG9FGGGGGGCGGGFGD:FFFGGGGGGGGGGGG>FF>7CEECC>C,>EEG55C=E58@5**8::E*:*AFG***1**+30**:/::8C0*3++<:CGDG<E3CEFF3:>DDEGG>)7C7+9<<*,**29<<7/*0*+++*/0*)1(*<75)))**0*09<?C*/;0/03)--(-(02))().()0)((.
@M03506:14:000000000-AKVR1:1:1101:6856:8173 2:N:0:46
TCGGACTACACGGGTATCTAATCCCGTTTGCTCCCCTGGCTTTCGCTCCTCAGTGTCAGTGTTGGTCCAGGATGCCGCCTTCGCCACCGGTGTTCCTCCAGATATCTACGCATTTCACCGCTACACCTGGAATTCCGCATCCCTCTCCCAATCTCAAGCCATCCAGTGTCAGACGCAGTTCCCCGGTTAAGCCGAGGGATTTCACGTCTGACTTAGTTGGCCACCTACGAGCCCTTCACGCCCAGTAATTCCGAACAACGCTTGCCCCCCCCGTATTACCGCGGCTGCGGGCACGGAGTTA
+
CCCCCGGGFGGGGGGGGGGGGGGGGGGGGGGGGGGGGGGGGGGGGGGGGGGGGGGGGGGGGGGFFFGGGGGDEE<FFGGECGCFGGGGGGCEGGGGFGGGFFGGGGGGGGGGGGFGGGGGGCFGG8FGFFFGGGGGGEEDGGFFGCGFGGCGG,EE;DGGGGGGGCEFAEF9FFEGGCGFGGGGDE>E5ECFGE*CE>8FCDFGC,,==5+@C>FGF786C<6EC468C5>ECFFF(;A*:C934+</++096)/7C(CC8@)*9CGFG3C>37*2A4*+49,0902:1)(2)(())5(8)
@M03506:14:000000000-AKVR1:1:1101:15348:8202 2:N:0:46
TCGGACTACAAGGGTATCTAATCCTGTTTGATCCCCACGCTTTCGTGCATGAGCGTCAATCTCTGCGTAGTAAGCTGCCTTCGCAATAGGTGTTCTATGTCATCTCTAAGCATTTCACCGCTACATGACATATTCCGCTTACCTCCACAGCATTCAAGATATATAGTATCAATGGCAATTTTCGGGTTAAGCCCAAAGATTTCACCACTGACTTACATATCCGCCTGCGCACCCTTTAAACCCAGTAAATCCGGATAACGATTGCACCCTCCGCATTACCGCGGCACCTGGCACGGAGTTC
+
CCCCCGGGGGGGGGGGGGGGGGGGGGGGGGGGGGGGGGGGGGGGGGGGGGGGGGGGGGGFGDFGGGGGGGGGGFGGGGGGGGGGGGGGGGGFGGGGCGGGGGGGGGGGGGGFGGGGGGGGEEGGGGGCGGGGGGGGGGGGEGGEEGFGGCGGFFCGGGGGGA=EEGGGGGGFGGG,@FGGGGGGE>FC6C>E>@DFFFCCFC;7C424C7DGGCFG7;@5?9*@>?A5*@4>DEF4::F7;F***=,4=,,6/8*//4;5)2)97??AE37BB**3*-/C3;((4((.(0,3))(1)0(()
@M03506:14:000000000-AKVR1:1:1101:19991:8209 2:N:0:46
TCGGACTACACGGGTATCTAATCCGGATCGCTCCCCACGCTTTCGCGCATCAGCGTCAGCAAAGCTCCAGGCAACCGCCTTCGCCACTGGTGTTCCTCCCGGTATCTACGCATTCCACCACTACACCGGGAATTCCATTGCCCCCTAGCTTGCTCTAGCCACACCGTATCCGCTGACCCCGCCCAGTTGAGCCGAGCGATTTCACAACGGACGTGCGTGGCCGCCTACGCGCCTTTTACGCCCCATAAATCCCGGCCACCCTCGCCCCCTACGTATTACCGCACCCGCTTGCCCCAACGTA
+
CCCCCGGGGGGGGGGGGGGGGGGGGGGGGGGCGGGGGGGGGGGGGGGGGGGGGGGGGGGG9FCGGAFGGGGGCGGGGGGGGG7FG@FGGGGGGGGG<D=FGEG@FGGGGGGGGGGG9FGFGGFGGGGGGCGGD,EGGAF=FAFFGEF8FD;:8CFFAAFGGGGGDC5ECFGEG8C:FGGG5CEGEF@C7;8EF8*3?=GFED++>7?C*)*921*8)*)*19):9*0<7C55<))*-0/88E)/7*;?:+<;))9D)4**7)7)1/;>D)*0)*+++)*+2(((((-74)(,0.(*).(-(
@M03506:14:000000000-AKVR1:1:1101:28195:8214 2:N:0:46
TCGGACTACCGGGGTTTCTAATCCCGTTCGCTCCCCTGGCTTTCGCGCATCAGCGTCAGTATCGGCCCAGTAGCCCGCCTTCGCCTCAGGTGTTCCTCCCGATATCTACGCATTTCACCGCTACACCGGGAATTCCAGCTACCTCTGCCGTACTCTAGTCTGCCAGTATCGGCTGACCCTCCGGGGTTGATCCCCGGGCTTTCACAGCCGACTTAACAAACCGCCTAAGCGCCCTTTACGCCTACCAATTCCGAAGAAGTATTGCCACCTACGACTTACCACGGCGCGTGGCACTTAGTTA
+
CCCCCGGGA<:+@CFCCFGE@F<6EFG,CF+8CCD7C@@GGEGC:FEFG:+C6<@FGGEG9@FGG@?F7FGFCFF<F77FEFG7FCFEFG?EF7EFGDFGC4644CA9FCE+?+,,8EAFEDCGFFFEE+@:EG9,3FG::,@8;D,6@CEE81,;,,@,@E,@E6BD@D5*:88,=CFGFCCCC*35:B+598B*CE55E*55;40:*)))11++*295*93:)9))+0)2>))*.:12/**9**+)0<F7))*)*.*0*9***326:)*))**2/66?),(((-()-),,))(**16))
@M03506:14:000000000-AKVR1:1:1101:3035:8227 2:N:0:46
TCGGACTACCGGGGTATCTAATCCCGTTTGCTCCCCTGGCTTTCGCTCATCAGCGTCAATATCGGTCCAGAATGCCGCCTTCGCCACCGGTGTTCCTCCAGATATCTACGCATTTCACCGCTACACCTGGAATTCCGCATTCCTCTCCCGAATCCAAGCCATCCAGTATCAGGCGCAGTTCCCCAGTTAAGCTGAGGGATTTCACGTCTGACTTAGTTGGCCGCCTACGAGCCCTTTACGCCCAGTAATTCCGAACAACGCTTACCCCCCCCGTATTACCGCGGCTGCTGACCCGGTGTTC
+
CCCCCGGGGGGGGGGGGGGGGGGGGGGGGGGGGGGGGGGGGGGGGGEGGGGGGGGGGGGGGGGGGGGGGGGGGGGGGGGGGGGGGGGGGGGGGGGGGGGGGGGGGGGGGFGGGGFFGGGGGGGGGGGGCGCCFFFGFGE+CEGGGAFGGE>?EGGGGGGGGGGG,,@A;:E=ACEG>EGGGGFG6EFGCGGGEGFGGEEF:FFCFCFGGGFCCFC7:1=CGGDGGDEFGC)CD58CE7+*;CD>C6+/<EGB@5CD51*/<:B*9F8>E>CB)**20)9??;9;>(33:66:),,))08()
@M03506:14:000000000-AKVR1:1:1101:21363:8253 2:N:0:46
TCGGACTACCGGGGTATCTAATCCCGTTTGCTCCCCTGGCTTTCGCTCCTCAGTGTCAGTATTGGTCCAGGACGCCGCCTTCGCCACCGGTGTTCCTCCAGATATCTACGCATTTCACCGCTACACCTGGAATTCCGCGTCCCTCTCCCACACTCAAGCCATCCAGTATCAGACGCAGTTCCCCGGTTAAGCCGAGGGATTTCACAACCGACTTGTTCTGGCCTCCCACTCGCCCTTTTCGCTCATGAACTCCCAACAACGCGTGCCCCCCCCGCAATACCCCTGCTCATGTCACGGGTCT
+
CCCCCGGGGFGGGGFGGGGGADGGFGGGGGGCFFGGGGCGGGFF:FCFGGGGFFGGF9FFGGG9FFFGGG8CFGGGGGGGGGGCFEGGGEEGGGGG,EC8EFFDFEGGGGGGGGFEGFG@FG@FEFEGF:EAFGGFGGGGGEEGGGCFG8,+BEF?CDGG?FGGF9DCGF9F,@8CC:CGCGE>ECE7ACB9?C*:***=8CGGF+07E)9C*13;+;8+29*+2>))**8*955/(**2/2*79++*3++1))0*7(9CB>3/)2;);)>3>)***(1+5(4(44(*)*))1))*004(.
@M03506:14:000000000-AKVR1:1:1101:9630:8286 2:N:0:46
TCGGACTACTGGGGTATCTAATCCTGTTTGCTACCCACGCTTTCGTGTCTCAGCGTCAGAAATGGTCCAGTAAGCTGTCTACACCACAGGTGTTCCTCCTGATATCTACGCATTTCACCGCTACACCAGGAATTCCGCTTACCTCTCCCATCCTCTAGCATTCCAGTTTCCGCCGCACCCTCCCAGTTACGCCGGGAGATTACACAACCGACTTGGAGCACCCCCAACACACTCTTTACGCCCCGTAATTCCAAACACCCCTTGTTGCCTACGTTTTCCCGCCGCCGCTGCCCCGTAGTTA
+
-A@@BECFGFGGGEG>FDFA<<;,FFGFCFGGCGEFEF:FFFFGGGDFF<E<FGB,66:<EFEF<CF<FGG99C,66CFF<FDGGD@F<FF8FBFE6AFAAFF<FDD?EDF7BFCG5EF@C+@CDFF:<=+=:A;E,@C++@EGGGF,=8;8DFC,@EF=>EFCFC@@DC,@=C6=+BCE?DEG6,@,=,+3BCD>>C8F=+55D,7?*/))*:7,0*;*8D*=C)):A1)=*==F)16/AC))1//)20<?**094(*/8050*+**<6*7)2***)02(,-(-(,)-<((.:09)0464
@M03506:14:000000000-AKVR1:1:1101:25024:8289 2:N:0:46
TCGGACTACTGGGGTATCTAATCCCGTTTGCTCCCCTGGCTTTCGCGCCTCAGCGTCAATTTCGGTCCAGGATGCCGCCTTCGCCACCGGTGTTCCTCCAGATATCTACGCATTTCACCGCTACACCTGGAATTCCGCATCCCTCTCCCGAATTCAAGCCTGCCAGTATCGGACGCAGTTCCCGGGTTGAGCCCGGGGATTTCACGTTCGACTTAGCAGGCCGCCTACGCGCCCTTTACGCCCAGTAATTCCGAACAACGCTGGCCCCCCCTGTATTACCGCGCCTGCTGGCACAGAGTTC
+
CCCCCGGGGGGGGGGGGGGGGGGGGGGGGGGGGGGGGGGGGGGGGGGGG@:EFGGFGEE9FGGGGGGGGGGGGGGGEGGEGGGGGGGGGGGEGGGGFGGGGFFGFGGGGGGG7FGGGGGGG:CGGGGGGG8BGFGGGGGGGGGGGGFGFGG6>FGGGAFGGGGGGGFGGGGCCGGC*8CFFFGGGGGGGG?FFGGGGE=C89C;CEF=6<59C<FEG7AFD9<EG5>FGGFGGEE<)*1/229D4++8+<C=4<*750>EDE))9:CD8.5709+<7>FG?B9(-(-5::2<7):C6).-)
@M03506:14:000000000-AKVR1:1:1101:4726:8305 2:N:0:46
TCGGACTACCGGGGTTTCTAATCCCGTTCGCCCCCCTGGCTTTCGCGCATCAGCGTCAGTGTCGGCCCAGCAACCCGCCTTCGCCGCAGGTGTTCCTCTCGATATCTACGCATTTCACCGCTACACCGAGAATTCCAGTTTCCCCCTCCGCACTCTAGTCGCCCAGTATCAGTTTACCTTTCCGGGTTAAGCCCGGAGGTTTCACAACTTACTTGTTCTGACCGCCTACCCGCCCTTCACGCCCCGTAAACCCGAACCACGATGCCCTCTCCCGTACTACCTCGGCCCCTGCCACGGAGTC
+
<CC<CGGG<-CF7@FC@FF9@,6,;@FEA,F,@@76FG8,6CCF7FGG7F@,CFGFE7B9C6?,7@64C=FD8,CF:>BFCE+C:CFC:+4,:+CF<<A4+5,8@F<?<D:+3+C,,5C+:FCGGGG++@:CFGG9<F=,,7@FG*88C*7:CEC9B;D9*/*/;8F,,4<,>7,?1;=,BF+***=5*2;>6@:*=5***2:A+00:7*0*+0<C*2*97:*1)1))**)*/05>2**2;C5)/1*0**0)8)9)1(C7785**+2)/)*)0)***,*<,))(((()-)-()),1))(-(
@M03506:14:000000000-AKVR1:1:1101:3869:8359 2:N:0:46
TCGGACTACTGGGGTTTTTAATCCGGATCGATCCCCACGCTTTCGCTCCTCAGCGTCAGATCAGGTCCAGGAAGCCGCCTTCGCCACTGGTTTTCCTCCCGATATCTACGCATTCCACCACTACACCGGGAATTCCGCTTCCCCCTACGTGCCTCGAGCCCGCCCGTATCGCACGACCCCTCCCAGTGTATCCGGCCGATCTCACCTCCGACGCGGCGTGCCCTCCTGCACGCGCTTTCCGCTCAAGAAACCCGGCCCACGCCCGGCCCCAGCGCCTCACCTCCGCTGCGTGCCCGTAGTC
+
-86<86@<6FFGDE@+C<@@@EF@:+@F:C;EFD,DAC:FBFFG7B,C@,CCC8@FGGFCEGAF@DEG,C9CA@EGF7=F7F=BFEFG@,A54AF?,B,8=:>+@??C<<F+CFFGF94A<?=A88FFB>C@8F;F,@:7CD@FGG+8+8,53@8+43@531:8E>E5D8*1*11;=E5*1/*=*+50+2+2?E5****2*/+<@*</AC))2/25>57**19+/*))<9)1))))(*/<85*7C+0*2*07))9<)(/:.7.5)*:)*8*).12**():.)((-43@-)(()((1))(,)
@M03506:14:000000000-AKVR1:1:1101:9569:8367 2:N:0:46
TCGGACTACCCGGGTTTCTAATCCTGTTCGCTCCCCACGCTTTCGCGTCTCAGCGTCAGTACCGTACTAGAGAGCCGCCTTAGCCACGGGTGTTCTTCCTGATATCTGCGCATTTCACCGCTACACCAGGAATTCCACTCTCCTCTTCCGGACTCTAGTCATATGGTTTCCATCGGCGTCTCGCGGTTGAGCCTCGAGTTTTCACAACGGACCTACATGACCGCCTACACGCGCTTTACGCCCAATAAATCCGGCCAACGCTTGCCCCCTACGTATTACCGCGGGCGTTCGCCCGTAGTCT
+
CCCCCGGGGCCGGGGGGDGGGGGGGGGGGGGEGGGGDGD>EFGGGGGGGEGDEGGECEEFDGFGGGGGGGGGGGGGGGGDEG<FGFGDEG>BFGFEGGGGDEGGFGGCGEGGG7FGGGGGGGGGFGGF?FG?DFGFCF;FFF==FDCD=B@8CEGGGE;D>ECFGGF>DFGEAA>BEGE>*:?*;BCE=<E:<,<=?*05C7CC>+<CEDGDGGFG4::+C*>ED<5@655E1<B*1:F:5C3**287<+<6B>)95:C55)5*9CC>E59>:5++0)99:9(1((-)-),-8:0C:58))
@M03506:14:000000000-AKVR1:1:1101:21595:8375 2:N:0:46
TCGGACTACCGGGGTATCTAATCCTGTTTGCTCCCCACGCTTTCGCGCCTCAGCGTCAGTATCGGGCCAGTGAGTCGCCTTCGCCACTGGTGTTCTTCCGAATATCTACGAATTTCACCTCTACACTCGGAGTTCCACTCACCTCTCCCGAACTCAAGATATCCAGTTTTGAAGGCAATTCCGCGGTTGAGCCCCGGGATTTCACCCCCAACTTAGATATCCGCCTACGCGCCCTTTCCCCCCAGTAATCCCGAGCAACGCTGGCCCCCTCCCTCTCACCGTGGCTGCTGCCCCGTCGTTC
+
CCCCCGGGGGGGGGGGGGGGGGGGGGGGGGGFGGGGGG@DGFFGGGDGGGGGFGGGGGFGGGGGGGGGGG8EAFGGGGGDGGGGEFGGFGFFFGGGBFGGG7CGGGFGGGG8E@FFCFFEFGFGFG,F<C:F:AFF,E9@DEFDG9EFF>ECE8E9DFFGFFGGEGFGFGGGGFC8:6@FFGC*@::7CF@FDEGG5**?*;CCCFGGG3C<*:CE7@+4;+*53C:8*7)CCEBG:*9+*29C>+09<0077>/9C(**)))19*;75<7<)*2**)/:((((-4,7,9)(030C>>(4(
@M03506:14:000000000-AKVR1:1:1101:5396:8381 2:N:0:46
TCGGACTACTGGGGTTTCTAATCCTGTTTGATCCCCACGCTTTCGTGCCTCAGCGTCGATGTCGGTCCAGATAGCCGCTTGCGCCACTGGTGTTCCTGTCAATATCTACGCATTTCACTGCTACACTGACAATTCCGCTATCCTCTCCCGAATCCGAGTCTTGTAGTTTTGAAAGCAATTCCAGGGTTGAGCCCTTGGCTTTCACTTCCAACTTCAAAAACCGCCTACGCACGTCTTACGCCCGTTGATTCCGAATAACTCCGGCCCCCTTCGTATTACCGGGGATCGTGGCACGTAGTTT
+
CCCCCGGGGGGGGGGGGGGGGGGGGGEFGGFGGGFFFFGGG>FGGGGGGGGGGGEEEGDEGGGGGGEGGGGGGGGGGGGGGGEGGGGGGFEEF=FCGGGGGGGGGGGGGGGCF?FEFCF9CF<EGGFFGDFFGGGGGGGGEGG9@=EGC+>3CGG8ECGGFCC9EFFCGG8CFA;6<DECC,;>F+3@@4,DF*,,5@CFFCGD:FD6,+=77+,2=>A5DGGE)*285C)2/.)8:7:8**9))*38+53*)07C5>C+*)))1:C>=59?)9;CGA6C((((,((0.)-9))(/)),-)
@M03506:14:000000000-AKVR1:1:1101:20280:8395 2:N:0:46
TCGGACTACCCGGGTTTCTAATCCTGTTTGCTCCCCACGCTTTCGCGCCTCAGCGTCAATTACGGGCCAGATAGCCGCCTTCGCCCCCGGTGTTCTTCCCAATCTCTACGAATTTCACCTCTACACTGGGAATTCCACTATCCTCTCCCGCATTCAAGCTCATCAGCATCAAGCGCAGCCCCCAGGTTGAGCCCGGGAAGTGCACGCCTGACTGGATAAGCCGCCTACGCGCCCTTGATGCCCTGTCATTCCGAACAACGCTTTCCCCCGTCGTCTATCCGCGTGCGCCGGCCCGAGGTCA
+
9CBCCGGGA@FGECFF@<F<D,CEFCFFECG9CF@@EFGG@BFGGGGGEGEGGGDCFGEFFFF@::FCFG8@EFGGEBGG7FFFE4F>:B=C+8AEFFFFFG8,CF,EFG7,A4EFFBF@FGAFGFEGD8>=AFDG?DD:D;FFFCFFF8E3+@CAFGG6FFE,@?,3EF,C?DE>ECE:88E>>G:?1,,,<;8:CCG*5*+3+:>E67*;C+**136+*2//995?EGEGG3)0(*/+2<0*1<08+3<86)*11(C1.))**+<0?)*00/*:*)*3,40,,(-0(.(454;<))4()
@M03506:14:000000000-AKVR1:1:1101:20364:8397 2:N:0:46
TCGGACTACTGGGGTTTCTAATCCTGTTTGCTCCCAACGCTTTCGCGTCTCAGCGTCAGTCACTGTCCAGAAGGCCGCCTTCGCCACCGGTGTTCCGCTTGATATCTACGAATTTCACCTCTACACCAAGCATTCCACCTTCCTCTCCAGGACTCTAGCTATGCAGTTTCGAGTGCACTTCCACGGTTGAGCCGTGGGATTTCACGCCCGACTTACTTAGCCGCCTACCCGCGCTTCACGCCCAGTAATTCCGCACACCCTTTGCACCCTCAGTCTTACCGCCGCTGCTGCCACAGAGTAG
+
CCCCCGGGGGGGGGCGGGGGGGGGGGGGGGGGGGG,CFGGGGGFGGGGGGGGGGGGGGGGGGGGGGGGGGGFCGGGGGGGGGGGGGGGGGCGGGGGGGGGGGGFGGGGGGGFGFGGGGGFFGGGGGGGGFC=F9;FGGGG@FGGDFG=7D8DFGEGGFGFBFGGF8D=A:BBE9DFGGFFGGFGGGC55D8CFGEG5E>6@DGDDCGGGG)17/9CF8A,?CGG51))**8:)>><6:=FGGCC*3:/<FG@@)93D(*/.)):*+<7557))*3024*<0((-3-(0)))().(*0).))
@M03506:14:000000000-AKVR1:1:1101:17266:8405 2:N:0:46
TCGGACTACTGGGGTTTCTAATCCCGTTTGCTCCCCTGGCTTTCGCTCCTCAGTGTCAGCGTTGGTCCAGGATGCCGCCTTCGCCACCGGTGTTCCTCCAGATATCTACGCATTTCACCGCTACACCTGGAATTCCGCATCCCTCTCCCACACTCAAGCCATCCAGTATCAGACGCAGTTCCCCAGTTAAGCTGAGGGATTTCACGTCTGACTTAGTTGGCTACCTACGAGCCCTTTACGCCCATTAATTCCGAACAACGCTTGCCCCCCCCGTATTACCGCGGCTTCTGACCCGGAGTTA
+
CCCCCGGGGGGGGGGGGGGGGGGGGEGGGGGGFFGGGGGGGGGGGGGGGGGGGGGGGGGGGGEFGGGGGFGCEFGGGGGGGGGGGGGGGGEGGGGGFGGGGFGFGGGGGGGGGDFGGGGGGGGGGGGGGGGFGDFFGGGGGGGGDDFGGG,AEFC?FGCGGFGGGGFCGC;FFEGGGGEAFGF:>8DFFCFGGGCF>EDGG7EGGFC;CD7F?CCCFC+<F**=?F8FCCDED>AC):FEED3**3+1<+>@).>D5:F5:555*<C@8BGF)7C8+)*342,(3(,.68)-)(()))-()
@M03506:14:000000000-AKVR1:1:1101:24795:8442 2:N:0:46
TCGGACTACCGGGGTATCTAATCCTGTTTGCTACCCACGCTTTCGCGCCTCAGCGTCAGTCGTGGTCCAGTAAGCTGTCTACACCACAGGTGTTCCTCCTGATATCTACGCATTTCACCGCTACACCAGGAATTCCGCTTACCTCTCCCCCACCCTAGCACTCCAGTCCCCGCCGCACCCTCACAGTTAAGCCGGGAGACTTCACAACAGACCAAGAACCACGCCTACACCCTCCTTACCCCTCCTCACCCCGAACACCCCTTCCTCCCCCTTCACTCACGTGTCTGCTGGCCTGTCGTTC
+
CCCCCFEG<FECF7FFFFFAEFFGFEGGGGGGFGFEECCCGGDFC,6+68CDCE@FGDFFGCG,6CFGCFEA,<E,CCFFCF<FC7FF<,C,C:FCC,CB<F<,CD<BF@+B:E9EC?E7F=>FGGD+=+D=A,;AEF74C8F,=,>8E8C+B1++>8>D,2>,@?EE,@8:+@EEE89E*=,BEF,=<,,>DG*/*/8*5151<+9>FC*/**3***5/*:>C<*.00*)*/.<CF77+0:*****0*1*75)))/(**)0)**++0:.7))2+++))3,.((.5)04)((.)-0))-(,
@M03506:14:000000000-AKVR1:1:1101:8155:8446 2:N:0:46
TCGGACTACTAGGGTATCTAATCCTGTTTGCTCCCCACGCTGTCGCGCATCAGTGTCAGAAACTGCCCAGCAGACCGCCTTCGCCACCGGTCTTCCTCCGGATCTCTACGCATTCCACCGCTACACCCGGAATTCCGTCTGCCTCTACAGCCCTCGAGTTTGACAGTCGGCACGGCAGCTCCGGGGTTGAGCCCCGGGCTTTCACCACACCCTTATCCAACCCCCTACCCGCCCTTCCCGCCCCGCGATCCCGCCACCCGCCCCCCCCCCCCGACCTACCGCGGCCCCTGGCCCCGGCTTC
+
CCCCCGGGGGGGFCFGGGCFEFFAFFGEFEF9FFDCFG:7CCFFGGGGGGD,CFGGGGGGFFCFCEFFFFGGFFFGFEGCEGFGCBFGE>FFGGGGAFGGG7BFGFFGGGGGGE<FF<FFEGGFGGGG=CG7:=FFG<BFEEF3@>DFC,@DGFF8:>9:;A,@;DGGD>C388*C5**,6,=1=184*2+25/=?**8=8;F<CC+C58C3A*20?**+*1**19)727)*97)2(2)//:9)9*:.*/;57)//78*2>>E)9**0CBC0))1*/4/*(4(-((()-.1?)((1.)(((
@M03506:14:000000000-AKVR1:1:1101:12167:8459 2:N:0:46
TCGGACTACCGGGGTTTCTAATCCCGTTCGCTCCCCTAGCTTTCGCTCCTCAGCGTCAGTACCGGCCCAGAGCGCCGCCTTCGCCGCTGGTGTTCCTCCTGATATCTGCGCATTTCACCGCTATACCAGGAATTCCACGCTCCCCTACCGGACTCTAGTCATGACAGTATCGGGTGGCGTCTCCAGGTTGAGCCTGGAGGTTTCACACCCGACTTCGCGAACCGCCTCCGAGTCCTTTTTGCTCACTAACTCCGGGCAACGCTTGCCCCTCTCTCGTTTCCCCGGCTCCTTGCCCGGCATC
+
CCCCCGGGGGG@7:@6FFGGFGGFFGFCFGGGGGFFF@FGFGGGGG:ECCFG8DEGG@GGCGE@@FEGC@DGGDGGGGGG@EGGGGGE@C4BFGGCFFDFAFGGCBF<FEEEE=FGGGGGG@FCFGGGG+@F,7EEF>7F+@4DEGDGGGGCCGG9FGCGFFF7:DC>7,,*5C,:*</4:EC;+5*A6C7FGG?CGGC:3;1+>@+055)9=9*+*/0>DC/:55@>57)*/)*260*+*+*2*+0/++31/.1)/(**)0)118C6C)1).*+*2()+))(((4()(0).)(.*.)-((
@M03506:14:000000000-AKVR1:1:1101:15597:8463 2:N:0:46
TCGGACTACTGGGGTTTCTAATCCCGTTCGCTCCCCACGCTTTCGTGCCTTAGTGTCAGCAATGAGCCAGTAGACTGCCTACGCCATCGGTGTTCCTTCTAATATCTACGGATTTCACTCCTACACTAGAAATTCCATCTACCTCTCTCATGCTCAAGCTTAGCAGTTCAAACAATGTCTCCACGGTTGAGCCGTGATCTTTCACTGCTTGCTTGCTATGCCACCTACGCAACTCTTTACGCCCAGTAATTCCGGCTAACGCTCGGATCTTCCGTATTACCGCGGCTGCTGGCACGGAATT
+
CCCCCGGGGGGGGGGGGGGGGGGGGGGGGGGGGGGGGGGGGGGGGGGGGGGGGGGGGGGGGGGGGGGGGGGGGGGGGGGGFGGGGGGGGGGGGGGGGGGGGGGGGGGGGGGGDGGGGGGGGGGGGGGGGFFGGGGGGGGGGGGGGFGGGGGGGGGGGGGGGGCFDFGGGGGGGGGFGGGGGFFGCGFGG?BGGCG>?FGGGGGGGGGGGGGGGGGGGGFFF**@DFAA>D4E4*35>C+>;5?DGC>6,@<8=;D):0CDD>)18CE)*1;@+/028(9CB((121(<(9:(0,5575(,.
@M03506:14:000000000-AKVR1:1:1101:20348:8473 2:N:0:46
TCGGACTATCCGGGTTCCAAATCCCGTTTCCTCCCCTGGCCTTCTTGCCCCACTGTCGGGAACTTTCCAGAGACCCGCCTTCGCCCCGGGCCTTCCCCCGAAATCTTCCGCATTTCACTCCTCACCCAGAAATTCCCGTCCCCTCTCCGGTCCCCAAGCCCCCCGTTACCCCATGCCGTTCCCGGGTTAACCCCCGAACTTCCACCACCGCTTTCCGGCCCCACCCACCCACCTCTTCACCCCGTGCAACCGCACCACACCTCCCCACCTCTTATTTCCCCTGCCGCTGGCCCACAGTCTG
+
-,A,,++--C-CECFE-6,C,6C,,,CF,,;,CFG,,C,,,C6,,,,;C<@,+,,6,,8+676C,,C,<6,6,CF@6C7F,6,B,,@+C+++B,C,,B>++++,5,,,,++6@B,5AE<,=,,,8A,+,,8AA,E<5>3+3@BB>,@F+++3+,,7+,@34*3**1,14A6>*,,,,1=?,=,*4*=*=++?****=1*1>:C++0**1)9):*:@57)*79*:373)/*.:D))*)21+:7))**2.3+;0).)/*-*:55)1***0*091*09++-022(-4(7;@0)((0,(7)*)..
@M03506:14:000000000-AKVR1:1:1101:18064:8493 2:N:0:46
TCGGACTACCGGGGTTTCTAATCCCATTCGCTCCCCACGCTTTCGTCCTAGCAGTGTCAGGTGGCACCCAGTGCTCTGCCTTCGCTTTCGGTGTTCCGAATGATATCAACGCATTTCACTACTACACCATTCGTTCCAAGCACCTCTTTGCCCCTCTAGTCTATCAGTATCTTAAGCAAACTCAGAAGTTAAGCTTCTGGCTTTTACCCAAGACTAAATAAACCACCTATCGGCACGCTTTACGCCCAATGATTCCGCATAACGCTTGAGTACTCTGTATTCCCCCTGCTGCCGGCACAGC
+
CCCCCGGGGGGGGGGGGFGGGGGGGGGGGGGGGGGGGGGGGGGGGGGGGGGGGGGGGGFGGGGGGGGGGGGGGGEGGGGGGGGGGGGGGGGGGGGGGGD7FFG9EEGEGGGGGGGGGGGGFGGGGDFGGGGGGGGGGGGGGGGGGGGGG9ECFGGGGGGGGGG:DGAFGFGGGGGGGGGDG=EC6F9FECFG,3;<D<F<FGFGFFECFF50CFGG9CA7>8FF**@4F>A7D>?G?D4CCFF*>CCB*=>+1+@CF(/*8/=578*.;;**/*<:+-9C<).5(-(.2/28)((/07(4(
@M03506:14:000000000-AKVR1:1:1101:3702:8517 2:N:0:46
TCGGACTACTGGGGTTTCTAATCCCGTTTGCTCCCCTCGCTTTCGTGCCTCAGCGTCAGGAACTGTCCAGAGACCCGCCTTCGCCACTGGTCCTCCTCCCGATATCTACGCATTTCACCGCTACACCGTAAATTCCACTCCCCTCTCCCATACTCCAGCCCTGTAGTTTCAAACGCAGTTTCCACGTTAATCCCCGAGCTTTCACACCCGACTTCCACCACCGCCCCCGCACCCCTCACCCCCAGTAATCCCGCTCTACTCTCGCCCCCTCCGTATTACCGCGTCCCTTGTGTCCTCCGTT
+
CCCCCGGGG9CFGGGGGGGGGFGGFGGGGGGGGGGGF@FE:FFFFGGG,F,EFFFGGGGCF,,:CCFFGG,FD<FFGG7CEE7FFE@EFCEC,?CFE<,8+FC+@FFGGCF@FEFGGF<FGGEGGG@+A+4?EEGGF,,D=EGGGC?F,,6,@EF,>8B++,63,=,,,=3,:,BEGCCCAD,,,35CC8,3@:8**4**5+,>FC,**)295?,>=0):/>)79)0:*/)*/0)1(/018CC3*<+*+03))))1*.7+/0)**/28*)*))/2*0)*0((((-((*-).,)-.**)(-)
@M03506:14:000000000-AKVR1:1:1101:15763:8518 2:N:0:46
TCGGACTACTGGGGTTTCTAATCCTGTTTGATCCCCACGCTTTCGTGCCTCAGCGTCAATGACACCATAGTAAGCTGCCTTCGCAATTGGTGTTCTGTGACATATCTATGCATTTCACCGCTACTTGTCACATTCCGCCTACCTCTAGTGTATTCAAGCCCATCAGTATCAAGGGCACTGCGATAGTTAAGCTACCGTCTTTCACCCCTGACTTAATAGGCCGCCTACGCACCCTTTAAACCCAATAAATCCGGATAACGCTTGGATCCTTCGTATTACCGCGGCTGCTGGCACGGAGTTT
+
CCCCCGGGGGGGGGGGGGGGGGGGGGGGGGGGGGGG8FGGGGGGGGGGGGGGGGGGGGGGGGGGGGGGGGGGFGGGGGGGGGGGGGGGGGGGGGGGFGGGGGGGAFGGGGGGCGGGGGGGGEGGGGGGGGGGGGGGFGGGGFGGGG9EFCFDFFGGGGGGGGGGCFGFEFFGGGGGGGGGGGGGGGGGGGFFGGGGGGGGGGG7FGFEFFGFGGGGFGF6FGGGDDEFGGEEGE;F3DF?CFGDGG8F79@4A;*8DEGDBAFGCFGFC+*98<8CC24+(((((-(.893()441<3:<)
@M03506:14:000000000-AKVR1:1:1101:2679:8530 2:N:0:46
TCGGACTACAGGGGTTTCTAATCCCGTTTGCTCCCCTGGCTTTCGCGCCTCAGCGTCAATACCGGTCCAGGATGCCGCCTTCGCCACCGGTGTTCCTCCAGATATCTACGCATTTCACCGCTACACCTGGAATTCCACATCCCTCTCCCGGATTCGAGCCAATCAGTCTCGGACGCAGTTCCCTGGTTGAGCCAGGGGATTTCACTTTCGACTTAGTTGGCCGCCTACGCGCCCTTTACGCCCCGTAATTCCGAACAACGCTCGCCCCCTCTGTCTTACCGCGGCTGCTGGCACAGCGTTC
+
CCCCCGGGGGGGGGGFGGGGGGGGGEGGGGGGGGGGGGGGGGGGGGGGGGGGGGGGGGGGGGGGGFFGCFFGFGGGGGGGGGGGGDGFEGGGGGGGGGGGGGGGGGGFGGGGGGGGGGGGGGGGGGGGFGGEFGGF<FG=FFFGGGGGDCED@A9+E8CCB?CFF<F;EFF::;BEDGG;;DFGGGDGEF,?C68;E5*=89CC?++3=DC7*:+>CDF6FGGGGDDF5<>E).8>?*0*2:955:8>*3<9F37CC<F*8)01C5:7EF<))*30+6@6(4,(4(45)60654(*))--(
@M03506:14:000000000-AKVR1:1:1101:8354:8561 2:N:0:46
TCGGACTACTAGGGTATCTAATCCCGTTTGCTCCCCTGGCTTTCGCTCCTCAGCGTCAGTGTTGGTCCAGGATGCCGCCTTCGCCACCGGTGTTCCTCCAGATATCTACGCATTTCACCGCTACACCTGGAATTCCGCATCCCTCTCCCAATCTCAAGCCATCCAGTATCAGACGCAGTTCCCCGGTTAAGCCGAGGGATTTCACGTCTGACTTAGTTGGCCGCCTACGAGCCCTTTACGCCCAGTAATTCCGAACAACGCTTGCCCCCCCCGTATTACCCCGGCTGCGCGCACGGCTTTC
+
CCCCCGGGGGGGGGGGGGGGGGGGGGGGGGGGGGGGGGGGGGGGGGGGGGGGGGGGGGGGGGG8FFGGGGGGGGGGGGGGGGGGGGGGGGGGGGGGGGGGGGGGGFFGGGGGGGGGGGFGG@=FGGGGGFGFGGGGGGGGGGGGGFFGGGGGGGFGGGGGGGGGFGGGGG9AFGGGGEEDFGFGG>EEG9CFGGEEEE5=@FGGGEGFFGFGGCCGFGFGFGDGGG3AE*5CG)55=CF=C:)7>++*2<2*)89CD<CEDE55CGG>*7C5)1:68)9+((3(-((.3)-7)-49))-()
@M03506:14:000000000-AKVR1:1:1101:9460:8571 2:N:0:46
TCGGACTACCGGGGTTTCTAATCCCGTTTGCTCCCCTGGCTTTCGCGCACTCAGCGTCAGTGTCGGCCCAGCAACCCGTCTTCACCTCAGGTGTTCCTCTCGATATCTACGCATTTCACCGCTACACCGAGAATTCCGATTGCCCCTTCCGCACTCTAGCGCGACAGTTTCACTTGGCCGTTCTGGGTTAAGCCCAGAGATTTCACAAGTGACTTGTCCCTCCGCCTCCCCGCCCTTTACGCCCCGCAAACCAGAACCACTCTTCGTCCTCACGTTTTACCGCCGCCGCCGGCACGACTCT
+
CCCCCGGGGGGGGF:FEGGGGGGGGGEFGGGEGGFGGGGGGGGGEDDD>GCFGGGGGCGEEGGFGGGGGGGFGGGGGGCF8DEGFGGG@FGGFGGGGCDEGGCFGGGGGGGGCBFFG<AEC@4>FFGGGGC7=<;DFG+@CBFE8FGCFGCE6C+D9F9EE5C*?*B?CEF9D:EF6E?81;A:9CCFDF,2;CF55C3=+;7CF+@C*;++=7>7@2+3*51/98@)1/75CE3<:G4C**9))2*)*285))**9(0C4??0*;A7E)*10*0*2(*+5(((((()(.(()(4/05(4)
@M03506:14:000000000-AKVR1:1:1101:22187:8576 2:N:0:46
TCGGACTACCGGGGTTTCTAATCCCGTTCGCTCCCCATGCTTTCGTGGCTGAGCGTCAGGTACGAGCCAGGGGGCCGCCTTCGCCTCTGGGGTTCCTCCGGATCTCTACGCATTTCACCACTACACCCGGAATTCCACCCCCCTCTCTCGTCCTCTAGAAGAACAGTCTGGCATAACCTATCCCAGTTAAGCTGGGAGATTTCATACACCACTTGTTCCCCCGCCCGCACACCCTTTACGCCCAGTAATTCCGGATAACGCTTCCCACCTACGTTTTACCGCGGCTGCTGGCCCGGTGTTT
+
CCCCCGGGGGGGGGGGGGGGEGGGGGGGGGGGGGGGGGGGGGGGGGGGGGGGGGGGGGGGGGGGGGDGGGGGGGGGGGGGGGGGGGGGGGGGGGGGDGGGGDGGGGFFGGGGGGGGGGGGG8DFC@FGGGGGCFCFGGGGGGGGGFGGGDCEEGFGGGDGGGFGG8BCGGGFFFGGGFFGGGGF?EGC;9BF9@FGFE5EFGGGF?C6EFFGGFFFCGF?FGDGG))7*C5CC5)>):@*/*/*709/<CGB:>**969555)*2:+.8)*0)>*;;4F9((-(94(72)28)4()).-,(
@M03506:14:000000000-AKVR1:1:1101:7501:8603 2:N:0:46
TCGGACTACTGGGGTTTCTAATCCTGTTTGCTCCCCTAGCTTTCGTTCCTCAGCGTCAGTAGTGATCCAGCTCGCCGCTTTCGCCACGGGTGTTCCTGCAGATATCTACGCATTTCACCGCTACACCTGCAATTCCACGAGCCTCTCTCACACTCAAGCACAGCAGTTTTGAGAGCAGCCTCTGGGTTAAGCCCAGAGATTTCACTCCCAACTTGCCGCACCGCCTACGAACCCTTTACACCCAGTAATTCCGAACAACCCTGGCCCCCTACGTACTCCCGCGGCTCCTGGCACGCTGTTC
+
CCCCCGGGGGGGGGGGGGGGGGGGGGGGGGGGGGGGGGGGGGGGGGGGGFGGGGGGGGGGGGGGGGGGGGGGGGGGGGGGGGGGGGGGEGGGGGGGGGGGGFGGGGGGGGGGGGGGGGGGGGGGGGGGGGGEEBFGGGG+48CFG=E?EGGGGFGEGGGGFGGFG8F@DFG>FGCFGGGFEDFCFGCEF=FFGF5,47DFDGGDFFG?5C4;EFFGGG4*::CGC*:AE*8CD>F7;+1<9?5*1207<+<@?:DGG?<*7.<5CCGFGF3@52+**)0/(-,(,-(05),2).())0(,)
@M03506:14:000000000-AKVR1:1:1101:8694:8604 2:N:0:46
TCGGACTACCCGGGTATCTAATCCCGTTCGCTCCCCTAGCTTTCGCGTTTCAGCGTCAGGTGCAGTCCAGGTGGCCGCTTTCGCCACTGGTGTTCCTCCGGATCTCTACGCATTTCACCACTACACCCGGAATTCCACCCCCCTCTACTGCCCTCCAGTTTAGCAGTATCGGACAACCTCTCCGGGTTGAGCCCAGCGATTTCATGCCCGACTTGCCAACCCGCCTGAACGCGCTTTACGCCCAGTAACTCCGGATAACGCTCGGACCCTACGTTTTACCGCGGCTGCTGGCACGTGTTTA
+
CCCCCGGGGGDGGGGCFGGGGGGGFGGG8FGCFGGGC8FGGGGGGDGEGGGGGGGGGGG8E,CFGCFFGGGDFGGFGG+CCFGGGGGGGGGFFGGGGGGG:CGGGGCEGGGGGGGGGGGFGFGGGGEFGGGGGGGFEFG7:EGGE8EF,CECFGGGGG;,@;;EGGGDCFC**@EFFBF8,=F>EEEG5,BFCA,;/4?C8<C9++<EFD3CGG7F*09*:D<EGC>4+0)//7>D8*9CEC<CFGG=+9C:33*//9F5:7)///27=?*.<F8@E)7CB9>0>06BD).854:9)04,)
@M03506:14:000000000-AKVR1:1:1101:22511:8613 2:N:0:46
TCGGACTACCGGGGTTTCTAATCCTGTTTGCTCCCCACGCTGTCGCGCATCAGTGTCAGAAACTGCCCAGCAGGCCGCCTTCGCCACCGGTCTTCCTCCGGATCTCTACGCATTCCACCGCTGCACCCGGAACTCCGCCTGCCTCTACAGCCCTCGAGTTTGACAGTCGGCACGGCAGATCCGGGGTTGAGCCCCGGACTTTCACCCCACCCTTATCACACCCCCTACGCGCCCTCTCCGCCCACTGACTCCGGCCACCCCTCGCCCCCCCCGTCGTACCGCGGCTGCTGGCCCCCACCTC
+
CCCCCGGGGGGEBFFGGGGGFGGGGGGGGGGGGGGGGGGGGGGGGGGGGGGGFFGGGFG9EFGGGGEFGGGGGGFGGGGGGGCFGGGG>:CFBFGGGGGE=FGEFGG9FDEGGGGFGGGGGGGGGGGGE=C+@FGGEGGDFDD9CFAEF8,@E7F5*C3A3CCFDF,:****4*4:CE*1?E,B*3?:?8FCCCGG5:8*0*<+<C*:*1CC*0++::*09*/:5)))*/.195>*(*7**:<**28*+3:@)))11(//<5>/9*A>85)7)***/():(32((((5)/(4)(()0)((.
@M03506:14:000000000-AKVR1:1:1101:26577:8633 2:N:0:46
TCGGACTACAGGGGTATCTAATCCCGTTTGCTCCCCTGGCCTTCGTGCCTCAGTGTCAGGAACTGTCCAGAGACCCGCCTTCGCCCCTGGTCTTCCTTACGATCTCTACGCATTTCACTGCTACACCGTAAATTCCAGTCTCCTCCCCAGTCCTCAAGCACGGCAGTATCGAATGCAGTTTCGGAGTTAAGCTCCGAACTTTCACACCCGACTTACCACGCCACCCACGCCCCCCTTCCCCCCACTAATTCCGAACAACGCTTCCCACCTACTTCTTCACTCGTCCGCTGCCCCGTCTTTA
+
CCCCCGGGGGFFDGGGGGGGGGGGGDGGGGFGGGGGGEFGGGGGGGGFFE@FFGGGFAGG,EFGGFGGGGCGCFFFGGGGFGCEG,@?FDFFGGFGGG,BF?=F<FGFGG>7CGGGCFGDFF5F,AFFG?FBFDFGAEGGFEGGG,4B8CBF,EGFF8D,@CEEEE=@DF>+@DD9DFD766@B>EGC3@E9,DE557*7=+77@,,:C*@;;C,<4:):C55:?*:?=C37>8:<1*;*=7DD):+)9+29?)*1/4F*5).*98+5?)29**+++)*3).((4,(08:11)((1))(.-
@M03506:14:000000000-AKVR1:1:1101:17202:8644 2:N:0:46
TCGGACTACTCGGGTTTCTAATCCTGTTTGCTCCCCACGCTTTCGTGCATGAGCGTCAGTGTTAACCCAGGGGGCTGCCTTCGCCATTGGTGTTCCTCCAAATATCTACGCATTTCACTGCTACACTTGGAATTCCACCCCCCTCTGCCACACTCTAGCTTGCCAGTTACAAACGCAGTTCCCAGGTTAAGCCCGGGGATTTCACATCTGTCTTAACAAACCGCCTGCGCACGCTTTACGCCCAGTAATTCCGATTAACGCCTGCCCCCTACGTATTACCCCGGCTGCTGGCCCGTATGTA
+
CCCCCGGGGGGGGEGGGGGGGGGGGFGFFGGFGGGGGGGGGGGGGGGGGGGGGGGGGGGGGGGGGGGGDGGGGGGGGGGGGGGGGCGGGGGGGGGGGGGGF9FGGGGGGGGGGGGGGGGGGFGGGGGGGFGCGGGGGGGDGGGCGGGGGGGGGD?>EEGGGGGG9EFGFGGGCFGE>ECFGGG9D>@FF9>EFGGGE7*/=6@E,,4CBFGGFFECF=BFGF9C<D355C)2)2)2(:7:?EDD*AC4<+<8)07*9<F5:5<59*:>E>*.)9+3<)82(-((4(,),)(-)((/)0(.)
@M03506:14:000000000-AKVR1:1:1101:12194:8651 2:N:0:46
TCGGACTACTAGGGTATCTAATCCCGTTTGCTCCCCTGACCTTCGTGCCTCAGCGTCAGGAACTGTCCAGAGACCCGCCTTCGCCACTGGTCTTCCCTACGATATCTACGCATTTCACCGCTACACCGTAAATTCCAGTCTCCTCTCCAGTCCTCAAGCACGGCAGTATCGAATGCAGTTTCGGAGTTAAGCTCCGAGATTTCACACCCGACTTACCGCGCCGCCTACGCACCCTTTACGCCCAATGAATCCGAACAACGCTTGAGACCTCTGTATTACCGCGGCTGCTGCCACAGAGTTA
+
CCCCCGGGGGGGGGGFFGGGGGGGGGGGGGGGGGGGGGGGGGFGGGGGGGGGGGGGGGGGGGGGGGGGGGGGGGGGGGGGGGGGGGGGGGGGGGGGGGGGGDGGGGGGGGGGGGGGGGGGGGGGDGGGGGFFGGGGGGGGFGGGGGGGGGGFGFGGGGGGGDEDGGFGFGDGFGFGGGGFFG>EEGEGGGGF,86ECECCEGGGGGGGGGGGGGGGCDEGGGGGGGDFE<3CGFAGFGFGGGDDCGEF7CFFEF:DDBFGFB)9088FC)*99:CFF)1<19B;B0(5,6)2)2:5@?A))
@M03506:14:000000000-AKVR1:1:1101:26172:8653 2:N:0:46
TCGGACTACTGGGGTTTCTAATCCTGTTTGCTACCCACGCTTTCGTGTCTCAGCGTCAGTTACGGTCCAGAAAGCCGTCTACACCACCGGTGTTCCTCCTGATATCTACGCATTCCACCGCTACACCGGGAATTCCACTTTCCTCTCCCGCACGCTAGTCGCTCAGTATTCGGCGCACCCTCCCAGTTGAGCCGTGAGATTTCACACCGAACTTAAACAACCGCCAACCCACCCTTCACGCCCAGCAACTCCTACCAACGCTCGCCTCCTACTCATTACCCCGGCTGCTGGCCCGGAGTTC
+
CCCCCGGGGGGGGGGCEGGGGGGGGGGGGGGGGGGGFGGDGGGGGGGGGGGGFGDFGGCDFAFGGFGGCFF@FEGFEF7FGGGGG7FGG7+@?FDEFGCGF<C<9??FG,>FGEFGGGGGDGGGGGGC>EFE?8EFEEFAGGGG8,7DFGGGC+6C>?EF>EE668EFG:EGFG>EGGGEFFC:C:DFF,>8<E*:4:B<A21,3<C/*):<C7>CF747FGGGC)))*/)29))716*182C*9**)02A6***09)C7:))))**0;00***003)1+(-4(((35.)((.-4)7)(,)
@M03506:14:000000000-AKVR1:1:1101:16500:8659 2:N:0:46
TCGGACTACCGGGGTATCTAATCCCGTTTGCTCCCCTGGCCTTCGTGCCTCAGCGTCAGGAACTGTCCAGAGACCCGCCTTCGCCACTGGTCTTCCTTACGATATCTACGCATTTCACCGCTACACCGTAAATTCCAGTCTCCTCTCCAGTCCTCAAGCACGGCAGTATCGAATGCAGTTTCGGAGTTAAGCTCCGAGATTTCACACCCGACTTACCGCGCCGCCTACGCACCCTTTCCGCCCAATGAATCCGAACCACGCTTGGAACCTCTGTATTACCTCGGCCGCTGGCATACAGTTA
+
CCCCCGGGGGGGGGGGGGGGGGGGGGGGGGGGGGGGGGGGGGGGGGGGGGGGGGGGGGGGGGGGGGGGGGGGDGGGGGGGGGGGGGGGGGGGGGGGGGGGGGGGGGGGGGGGGGGGGGGGGGGGGGGGGGGFGFEGGFDGEGFGGGGGGCCEGGGGGGGCFECCEGFGGG8FCCFGGGFC9DEC5::CA,>9,@DG5C*77:>FGGGEDGCGG*=>6?:5)97579>F*:):155>:*9:5C)*/2+7++<60<DG),7*))01*+39C>FF4:C+<.*A)5(41-(8>>,()).***).)
@M03506:14:000000000-AKVR1:1:1101:18791:8659 2:N:0:46
TCGGACTACTAGGGTTTCTAATCCTGTTTGCTCCCCACGCTTTCGCACCTCAGCGTCAGTATCGGACCAGTTGGCCGCCTTCGCCACTGGTGTTCTAGCTAATATCTACGAATTTCACCTCTACACTAGCTGCTCCACCAACCTCTTCCGAACTCAAGATCTCCAGTATCAAAGGCAGTTCCGAGGTTGAGCCTCGGGATTTCACCCCTGACTTAAAAATCCGCCTACGTGCGCTTTACGCCCAGTAATTCCGAACAACGCTAGCCCCCTTCGTATTACCGCGACTGCTGGCATGACGTTA
+
CCCCCGGGGGGGGGGGGGGGGGGGGFGGGGGFGGGGGGGGGGGGGGGGGGGGGGGGGGGGGGGGGGGGGGGGGGGGGGGGGGGGG@FGGGGGGGGGAFGGGGGGGGGGGGGDGGGGGGGGGGFGGGGFGDEFGCGGGGGGGGGGGGGGGC8EGGGFCFGGGGGFDFGGGGGGGGGFGCFFGGC6CCEGGCFG:@D8CEGCGFGFCGGGGGFFFGG?F76CFCDCDG>F=?6C7>A<?CFE8=8DFCF+A;>AA>59)8<>>5)17@F@G79F:**2<59<:20(491?A?(()),2)080,
@M03506:14:000000000-AKVR1:1:1101:16859:8670 2:N:0:46
TCGGACTACTGGGGTTTCTAATCCTGTTTGCTCCCCACGCTTTCGTACTTCAGCGTCAATGCCGGTCCAGTGAGCCGCCTTCGCCACTGGTGTTCTTCCGAATATCTACGAATTTCACCTCTACACTCGGAATTCCACTCACCTCTCCCGGATTCAAGCGATGCAGTCTTAAAGGCAGTTCTGGAGTTGAGCTCCAGGCTTTCACCTCTAACTTACAAAGCCGCCTACGTACGCTTTACGCCCAGTAATTCCGAATAACGCTAGCTCCCTCCGTATTACCGCGGCTGCTGGCACGGAGCTT
+
CCCCCGGGGGGGGGGGGGGGGGGGGCGFGGGGGGGGGGGGGGGGGGGGGGGGGGGGGGGGGGGGGGGGGGGGGGGGGGGGGGGGGGGGGGGGGGGGGGGGGGGGGGGGGGGGGGGGGGGFGGGGGGFGGGGCFGGGGGGGGGGGGGGGGGGCEGGGGCFGGGEGGGGGGGGGFFFEGGGFCECFC8FGGGG@FGGGG6FGGGCEGGFGG>DCGFFCFGAFGGGGG<DFGG4F3B>G1DFGG*CCGGGFGCFFFA*:59CE::>CF939A><;DGFCE<F+(,(247>3:?B657BD::(((
@M03506:14:000000000-AKVR1:1:1101:14477:8697 2:N:0:46
TCGGACTACTGGGGTTTCTAATCCTGTTCGCTCCCCACGCTTTCGTGCCTTAGCGTCAGATACATGCCAGCAAGCTGCCTTCGCCATTGGTGTTCCTACTGATCTCTACGCATTTCACTGCTACACCAGTAATTCCACTTGCCTCTCATGTCCTCTAGATTGCCAGTATGCGATACAGTCCATATGGTTGAGCCACAGGATTTCGCATCGCACTTAACAATCCACCTACGCACGCTTTACGCCCAGTGATTCCGGATAACGCTTGGACCCTACGTATTACCGCGGCTGCTGGCACGTAGTT
+
CCCCCGGGGGGGGGGGGGGGGGGGGGGGGGGGGGGGGGGGGGGGGGGGGGGGGGGGGGGGGGGGGGGGGGGGGGGGGGGGGGGGGGGGGGGGGGGGGFGGGGGGGGGGGGGGGGGGGGGGGGGGGGGFGGGGGGGGGGGGGGGGGGGGGGGGGFGGGGAFGGFGGGGGGGGGGGGGGCFFGGFFGG8EFGGDGGGGGGGGGGGGFGCGD7CDGGFFDGF,;4DFGGFFF7AGGEF4@5=?8=DGGGFFFFFFAAC<D0+<;BB3CCCFFFGF>GFCG2@?ABFF>0-.8;?(70)*0.(--
@M03506:14:000000000-AKVR1:1:1101:3311:8702 2:N:0:46
TCGGACTACTCGGGTATCTAATCCCGTTTGCTCCCCTGGCTTTCGCGCCTCAGCGTCAGAAGAGGTCCAGTCGAGCGCTTTCGCCACCGGCGTTCCTAGTGATATCTACGCATTTCACCGCTCCACCACCAGTTCCCTCGACCCCTACCTCCCTCGACACGACCAGTATCAGAGGCACTTTTCCGGTTGGGCCGAAAGATTTCACCCCTGACCTGGTTGTCCGCCTACGCGCCCTTTAAGCCCAGTGATTCCGCACAACGCTCGCCCGGTTCGTCTTCCCCCGGCTGCCGCACCGATCTTC
+
CCCCCGGGFGGGGGC@FGGGGGGGGGGGGGGGGGGGGGGGGGFGGGGGGGGGGGGGC:FGGG8FGEGGGCFGE7CFCGCEGGGGGGGGGGGGGGGFGECGCF9FGG9BFFGDGEGFFFGDEB@EGGGFG@8=CBFGGGG+@BEGGGFGGF9@EGGGC++@B:>8@D9DGFGF?CC:EGGGGF9BCEGC*CEGGDED5**0>+1;E:CE7:0>+;<CGGFGGFCCCC7@=75CC557:7*3<7F7<C+/<A99))17<<**)07<D=:):.)0)9A=5)96(,2(443),0((04())7(-)
@M03506:14:000000000-AKVR1:1:1101:5280:8705 2:N:0:46
TCGGACTACTCGGGTATCTAATCCCGTTCGCTCCCCACGCTTTCGTGCCTTAGTGTCAGCAACAGCCCAGTACCCTGCCTACGCCATCGGTGTTCCTTCTAATATCTACGGATTTCACTCCTACACTAGAAATTCCAGGTACCTCTACTATGCTCTAGCTTGTGAGTTCGAACAATGTATCCCCGGTTGAGCCGGGACCTTTCACTGTTCGCTTTACATGCCACCTACGCAACTCTTTACGCCCAGTAATTCCGGATAACGCTCGGATCTTCCGTATGCCCGCGGCTGCTGGCACGGAATT
+
CCCCCGGGGGGGGGGGGGGGFFGGGGGGGGGGGGGGGGGGGGGGGGGGGGGGGGGGGGGGGGGGGGGGGGGGGGGGGGGGGGGGGGGGGGGGGGGGGGGGGGGGGGGGGGGGD=FGGGGGGGGGGGGGGGGFFFGG9EFGGGGDFGGGGGGGFCGGGGGGGFGGGFGDEEGGGGGFG=8EGDGGGDEGGGGGGGGCGGDGGGGGGGGGGG*;9;DFDGFEFDCFD<6FE:??5AFC)@FGCGGD8=F=C9;=FF33:,+9=))19E*78B>?FCF5C?*<2(,2(40<?:3(.(5C)8(-)
@M03506:14:000000000-AKVR1:1:1101:22934:8712 2:N:0:46
TCGGACTACTGGGGTTTCTAATCCCGTTTGCTCCCCACGCTTTCGCGCCTCGGCGTCAGGAATTGCCCAGAGACCCGCCTTCGCCACCGGTGTTCCTCCCGATCTCTACACATTTCACCGCTACACCGTGAATTCCAGCCCCCTCTGCAACCCTCAAGAACAGCAGTATCGAGCGACGTTCTTCGGTTGACCCGAAGGATTTCACCACCGACTTGCCATACCGCTGACGCGCCCTTTACTCCCAGTAACTCCGAGCAACTCTTGCCCCCGCTGTCTTCCCGCGGCTTCTCGCCCAGGGTTG
+
CCCCCGGGFFGGGG+@FGGGGGGGGGGGGEG@F@DCDCC>FFGFGCEFECEGD:FGD@E?ECCFFGGFGGGGFGGFGDGEGGGGGFGC7=FCF=B<,5BFG@C+,C?99?DAE,C?9ECEEFCGGG8B,><<,9FFCFFG77BEG?,:F9F,@C6CF6,,:6D,8CD;;<*:**4*;EC/,/:,41;7*,,,****3=83+*+5;+<:/)2C57+<7**+291:))..**)29>@7277++39**239+3097.75C?:+9*6**0<5?55)012+<:6?10(((,(8)*-(.419)),(-
@M03506:14:000000000-AKVR1:1:1101:17191:8718 2:N:0:46
TCGGACTACCCGGGTATCTAATCCCTTTCGCTCCCCTGGCTTTCGCGCATCAGCGTCAGTGTCGGCCCAGCAACCCGCCTTCGCCGCGGGTGTTCCTCTCGATATCTACGCATTTCACCGCCACACCGAGAATCCCAGTTGCCCCCTCCTCACTCTAGCCCAACAGTATCACCTGACCGTTCCGAGTTAACCCCGGAGATTTCACAAGTGCCTTGTTGCCCCGCCCACCCGCCCTCTTCTCCCACTAAATCCGACCAACCCCTGCTCCCCCCTTCTTTCCTCCGCCTCCTGCCGCCACGTC
+
CC9C@FGGGGCEB@F>CFFFAEFGG,C6CFDGGGGGFFCDEFGGDGGGGFGGCFCFGC@GGGGDGGGGGFCGGGGGGGGGGGEFE+==C@FFCEFGGF,BC8,4:BFFD@CG+3FFCG,8:+6CDFEFG<F7,C<>D:>3ED@DF*@CE,>DDCF9E,?,?>>EFCF9CG;,,5,,8C=:83:***3>AC+?BC***1/7<CC99++*30*;?7+2;**+2*)1/)).*/0*975*.**++<55*2+0<<<6:))/14CC)))*9+3);7D:3*0+2)*+)6(70(2510)()-()))(-(
@M03506:14:000000000-AKVR1:1:1101:11391:8729 2:N:0:46
TCGGACTACCCGGGTTTCTAATCCTGTTTGCCCCCCACGCTTTCGCGCCTCAGCGTCAGTGCCGGTCCAGATGGCCGCCTTCGCCACCGGTGTTCTTCCCAATATCTACGAATTTCACCTCTACACTGGGAATTCCGCCATCCTCTCCCGGACTCACAGCGCGACAGTATCCAGCGCAGTCCCCGGGTTGAGCCCGGGCCTTTCACGCCCAACTTATCGCGCCGCCCACGCCCCCTTTACGCCCCTTCATTCCCTACCACCCCAGCCCCCCCCGTATTCCCGCCTCTCCTGGCCCGGGCTT
+
CCCCCGGGGGGGGGGCGGGGGGGGGGGGGGGGGGGGGGGGGGGGGGGGGGGGFFGGGGGGGGGGGGGGGGGGFGGGGGGGDGGGGDGGGGGGGGGGGGGGGGGGGGFFGGDGGGGGGGGGGGGGGGGGGGGGGFGGCEGG7BFFG;DGGGGGGGGGGGDGEEEECGG9@AC,>CGGEE5CE@CFGEEEGGCEFGGGGDDG=C0:+<EGGD<DEDF<7FFG)9C*)7)0A)01/)8C147C559<)**)30019**0*.72))01*;@BE3)78)//*5*+)((((-.)(/),)(-)00(((
@M03506:14:000000000-AKVR1:1:1101:23600:8731 2:N:0:46
TCGGACTACTAGGGTTTCTAATCCCGTTCGCTCCCCTAGCTTTCGCGTGCCAGCGTCAGGTGCAGTCCAGGTGGCCGCTTTCGCCACTGGTGTTCCTCCGGATATCTACGCATTTCACCACTACACCCGGAATTCCACCACCCTCTACTGCCCCCAAGTCCAGCAGTATCGGACAACCTCTCCCGGTTGAGCCGAGAGATTGCATGCCCGACTTGCCGAACCGCCTGACCGTGCTTTACGCCCAGCAGATCCGTACAACGCTCGGAACCTACGTTCTCCTGCGGCCGCTGGCACGTAGTTT
+
CCCCCGGGGEGGGG6CFGGGAFFEECECDCEBFFFGFCEEFC9E@:@@:FGGGFGG,@:<CFA@,CAFGGCFF?<FGG7FCECFEFFFCF,CFGAAAF<+@EGECFFFG?FEECF,AAFGGCFDFFFGE:+>==EAFDECFD8DFFGGGGA8,6@EGGG8,@8@EEGGD;CG+:*:@CE:9F,@584=*:8,D*=:8*:BC6<7,46,;7)/C2+>*:):3)1=CD>F+*7**7)*.*7:5*)*1*2)2<C6.)9*/.2*5>>D)*;>C5*055*02)9+35211(4.,),48,,*)04<)
@M03506:14:000000000-AKVR1:1:1101:26214:8766 2:N:0:46
TCGGACTACTGGGGTATCTAATCCCATTCGCTCCCCACGCTTTCGTCCTAGCAGCGTCAGGTGGCACCCAGTGCTCTGCCTTCGCTTTCGGTGTTCCGAACGATATCAACGCATTTCACTACTACACCGTTCGTTCCAAGCACCTCTTTGCTCCTCAAGTTTTACATCATCTTAAGCAAACTCAGAAGTTAAGCTTCTGGCTTGTACCCAAGACTAATAAAACCACCTATCCGCACCCTGTCCGCCCAACGATTCCGTATGACGCTCGAGATCTCTGCATTACTGCTGTTTCTGGCTCACC
+
CCCCC6FGECFG<FGGGFGGGCFC<,;;CDBCE@<6EF:FG@<FBC@7@@<FEF,88,CCFCEDEF9@:FCCFFEFFG?FGGF7@,CFF:FFF7?FDF,,7@?DFEF9EF:=7+@CFFFGG<<AFFGF=E+AF@AFF9FFF8DD,>DD,,C,@,33@@D,673@DD,,7,@;=,6EG9,:,,,,5@,,7=,5BFFAFFFD,@8*@ACC@;**,3>A*:12++;=94?4C8*4?)0)(1.*5+2*)*3;***));:76)**)+2/1**.:)*)17+3+)8:).))).-6)*)-*))*)/.)(
@M03506:14:000000000-AKVR1:1:1101:2847:8774 2:N:0:46
TCGGACTACCGGGGTTTCTAATCCTGTTTGCTCCCCTAGCTTTCGCGCCTCAGCGTCAGTTTCTGTCCAGGAAGCCGCCTTCGCCACCGGTGTTCCTCCTGATATCTACGCATTTCACCGCTACACCAGGAATTCCGCTTCCCCCTCCAGAACTCTAGCCCGCCAGTTTTGGATGCAGGCCCTGGGTTGAGCCCAGAGTTTTCACATCCAACTTAGCGAACCGCCTACGCGCCCTTTACGCCCAGTAATTCCGCAAAACGCTTGCCCCCCCCGCATCACCGCGGCTCCTGTCCCGGAGGTA
+
CCCCCGGGGGGGGGGGGGGGGGGGGGGGGGGGGGFFFGGGGGGGGGGGGGGGGGGGGGGGGGGGGGGGGGGGFFGGGGGGGG<FGDGGGGGGGGFFFFGGGGGGCFGFGGGGGGGGGGGCEEGGGGGGGGGGGGGGCEBFEGGGGE>EDB9FGGADG,3DFGGCEGFAFFF7D<>>EFED*4;CE5EEDF7CCC8E=GGGCGG7CEEG,6;C6>9++1;5>C):7<BFDC)1<DF<):@5;=7**39*A9F?).95),7755B*>8F>85950)/?*.=0,1((,-(8,/).))4)))(-)
@M03506:14:000000000-AKVR1:1:1101:25663:8798 2:N:0:46
TCGGACTACTCGGGTATCTAATCCCGTTCGCTCCCCTGGCTTTCGCGCTTCAGCGTCAGTGTCGGCCCAGCAACGCGCCTTCGCTGCAGGTGTTCCTCTTGCTATCTACGCATTGCACTGCTACACCACGAATTCCAGTGGCCCCTTCCGCCCCTTAGTCGCACAGTTCCGGTTGACATGTCCGAGTTAAGCTCGGAGACGTCAGAACAGACTTGGCCTGAGCGCCTACGCGCCCTATACGCCCAGTCAATCACACCACCGATTGCTTCCCCCCGACGTCCCGCTATGCTGTCCTGGCGTT
+
98CCCFCF-CEBEG@7-<<CCFAFE@F,CFEGC:@CFF<EGGFC@F77@FFFEA@@,,6EC@FG:C,@,6EC,,+8:=48=,C,,4C8=,B,EGCF9BD?F,:,5A9FC+BF4+,9?=5,<?,,8<8F+?6@>CF,<F7,,3>+3+6@D7++6++,@,@DC+5CCE,,,,@*5;*2A,,,6:<:C:*=C,2;,>;C=****2/**312*2*;+35+**/***0*)1<)**0/)).7(9@:**)1*209<+389)*2*(/17).*/++*+09>>)***(.*(((((((0.0))*))*0)(-(
@M03506:14:000000000-AKVR1:1:1101:6445:8808 2:N:0:46
TCGGACTACCGGGGTTTCTAATCCTGTTTGCTCCCCTAGCTTTCGTGCCTCAGCGTCAGTTACTGTCCAGAAACTCGCCTTCGCCACTGGTCTTCCTTACGATCTCTACGCATTTCACTGCTACACCGTAAATTCCAGTTTCCTCTCCAGTACTCTAGTCCACCAGTATCAAATGCCATTCCAGGGTTGAGCCCCGGGATTTCACATCAAACTTAGCAGACCGCCTACGCACCCTTTACGCCCAATAAATCCGCACAACCTTCGGCCCCTTTGTATTACCGCGGCCGCTGGCACGAAGTTT
+
CCCCCGGGGGGGGGGGGGGGGGGGGGGGGGFGGGGGE<EFGGGGGFGGGGGGGGGGGGDFFGCGGGGGFGGGFF9FGGGGGGGGGEFGGGGFGFGGGG9<,DFGFGGGGGGGGGGAFGG9EGGGGFFG@=CFGFFG9C9F,;EFGGGGGCFFCFGGGGCFFCCFGGG3E8,3@EFC=BFFCFCGDEE?E@FFGGGD@EGGGFC:C,@?,8+*9=;>?8@FFC75DDBF5C:E4A:<.:@CCEGG*;+0C<F)))1CC(*/)*)19**08)*0*0+005*:((-,3((87:>?)83*))-)-
@M03506:14:000000000-AKVR1:1:1101:27979:8830 2:N:0:46
TCGGACTACAAGGGTATCTAATCCTGTTTGCTCCCCTAGCTTTCGTGCCTCAGCGTCAGTTATGGTCCAGTGAGCCGCTTTCGCCACAGGTGTTCCTTCCGATATCTACGCATTTCACCGCTACACCGGAAATTCCACTCACCTCACCCATACTCAAGCCCTGCAGTTTCTTATGCAGACTATGGGTTGATCCCTTCGATTTCACATAAGACTTTCCAACACGTCTACGCACCTCTTCACCCCAATAAAACCGAACAACGCCTCCCCCCTCCGTACTCCCGCATTAGCTGGCACGAATGCT
+
CCCCC>EFFFCF8FGGCEEFFGEFGGGAFGG<CEF@F<CEFGGGGDGGFGDEFGGCGDGD9ED<6C<FGGGGG@FFGDFGCGGGGGGE,BFC?7??FFAEG,C:=F,,BC>FGGG,5@ECEGCEGF<FGCCC,C?,8FC,?EE9D,6,DCGGG,,,,,,@8,,6=8>;3@,9@FGA,@=8>ECECCGGC:,8,3,,,45@,0,75;,9@2+*2+,5;+4,*33,3*96*8)5)/)*0+:,5=):*0<;++5:)0:>),2*))0***;)*)1).1**/)):21((())0)/(())-*07())
@M03506:14:000000000-AKVR1:1:1101:23845:8842 2:N:0:46
[truncated: 46,735,124 more chars]
