# Supplementary material for: Differential responses of the acidobacterial community in the topsoil and subsoil to fire disturbance in Pinus tabulaeformis stands
Source: PeerJ. 2019 Dec 11;7:e8047. doi: 10.7717/peerj.8047 (PMC6911345; doi:10.7717/peerj.8047)
Supplement: Supplemental Information 40 — C, unburnt control; B, represents a repetitive sample; 10, topsoil (0–10 cm). [file peerj-07-8047-s040.gz › peerj-07-8047-s040]

@M03506:14:000000000-AKVR1:1:1101:13559:1071 1:N:0:47
NTGAACTCCTACGGGAGGCAGCAGTGGGGAATATTGGACNNNNNNNGAAAGCCNNNNNNNGCAATGCNNNNNNNGTGATGANNNNNNNAGGGTTGNNNNNNNCTTTTACNCGNNNANNNNNNNACTGTACNNNNNNNNNNNNNNCCNGCTANNNNNNNGCNAGCAGCCGNGGNNNNNNNGAGGGGGNNANNNNNGTNCNNAANNNNNGGNCGTANNNNNNNCGTAGGCNNNNNNNTAAGTTANNNNNNNANGCCCGGAGNCCANCTCCNNNNNNNNNTTTNGGANTGCNTCNNNNNAATTG
+
#8BCCGGGGGGGGGGGGGGGGGGGGGGGGGGGFGGGGGG#######::CFGGG#######::CFGGG#######::CFGFG#######::CFGGD#######::BFGGG#:B###:#######::DEFGE##############:3#:3DF#######+8#8@FGGGD@#6@#######66>FGDG##6#####66#6##63#####44#*3=8#######*3;::C+#######*2;<*<+#######2#*1779=@<#*1*#215>#########)11#)05#.90#*.#####)..7F
@M03506:14:000000000-AKVR1:1:1101:11361:1114 1:N:0:47
ATGAACTCCTACGGGAGGCAGCAGTCGAGAGGCTTCGGCNNNNNNNGCAACCCNNNNNNNGCGACGCNNNNNNNGGGATGANNNNNNNCGGGGTGNNNANNNCTTTTCTGGGGGAANNNNNNNGTCGAGGTGAACAATCTCGGCGACTGACNNNNNNCCAGGAATAAGCTCCNNNNANNTCCGTGCCAGCAGCCGCGGTAATACGGGGGGAGCANNNNNNNTTCGGAANNNNNNNGCGTAAAGGGCGCGTAGGCGGCCCCGTAAGTGGGGTNNNNANTCTCCTGGCCCAACCAGGNAATTG
+
CCCCCGGGGGGGGGGGGGGGGGGGGGGGGGGGGGGGGGG#######::DFGGG#######::DFGGG#######::FFGGG#######::DFGGE###:###::DGGGGGGGGGGD#######::BFGGGGGGGGGGGGGGGGGGGGGGGG######66@FGGGGGGGGGGG####6##16@FGFGGGGGGGGGC7BEEEGGGGGGGGGGGGGG#######12;ACEG#######22;C5CCGGG5CDGGGG3CGGGDD9C:55>:CF*)*####2#0//>FBGFF*<:<>:>@D#)0<>5
@M03506:14:000000000-AKVR1:1:1101:8906:1148 1:N:0:47
ATGAACTCCTACGGGAGGCAGCAGTGGGGAATTTTGCGCAANGGGNGAAACCCTGACGCAGCAACGCCNCGTNGAGGATGAAATATNTTGGTATGTANACTCCTTTCGATGGGGAAGATTATGACGGTACCCATAGAAGAAGCCCCGGCTAACTTCGTGCCAGCAGCCGCGGNAANACGAGGGGGGCAAGCGTTGTTCGGATTTATTGGGCGTANANNGNNCGTAGGCGNNNNNNCAAGTCTTGTGTGAAATCTTCGGGCTCAACCCGAAGTCTGCATAAGAAACTGCCGGGCTTGAGTAT
+
CCCCCGGGGGGGGGGGGGGGGGGGGGGGGGGGGGGFGGGGG#:CF#:DDFGGGGGGGGGGGGGGGGGG#:DF#:CDEDFGGFGGGF#:CFGGFFGGG#4BFGGGGGGGGGGGGGGCFGGGGGGGGGGGGGGGGGGGCGFCCEGF@FGGEGG8FGGGGF@FGGGGFGGFDGDE#6>#6>FFGGGGG5CEFGGCEEGGGGGD8EEFGGGGGCC>E?#2##2##12;@GGGG######/*2*AFGFGGFF4CFF?CFFGFBGDEEDCFGGD:DEFGFFGGF77CF4CFFGF?GFBEFF3>@/9/
@M03506:14:000000000-AKVR1:1:1101:16141:1153 1:N:0:47
ATGAACTCCTACGGGAGGCAGCAGCAAGGAATTTTCGTCAANGGNNTAACGCCTGAACGAGCAACGCCNCGTNGAGGATGACGGCCNTCGGGTTGTANACTCCTTTTTCGGGGGACGATGATGACGGTACCCCGGGAATAAGGCTCGGCTAACTCTGTGCCAGCAGCCGCGGNAANACAGAGGAGCCAAGCGTTGTCCGGATTGACTGGGCGTANANNGNNCGCAGGCGNNNNNNCGCGTGGGGGGTGAAATCTGGCCGCTTAACGGCCAGGCTCCATCCCATACGGCACGACTGGAGTGG
+
CCCCCGGGGFFGGGGGGGGGEGGGGGGGGGGCFFGGGEFFG#:6##::CFFGGGGGGGGGGGGGGGGG#:CF#:CFGGGGGGEGGG#:C@EGGGGGG#:A9=DAEFGGCEE@FEGGGGEFGEFAFGGGGFG,@<@FGGGGFCCF:DFFGGGGGFDDFDF;;;FGFG7CGGGG#4=#44<FGCFFGF:F8FFGGGG>C?ECGD8CFGFFGGDEGC#2##1##*2;EGCC:######*2*92C5E5*7/78+33*3+?CFD3**10<*57*1:>3**20*29D?BEF47:>DE6;>:)7<F>)
@M03506:14:000000000-AKVR1:1:1101:12036:1194 1:N:0:47
ATGAACTCCTACGGGAGGCAGCAGTGGGGAATATTGGACAATGGGCGAAAGCCTGATCCAGCCATGCCGCGTGGGTGAAGAAGGCCTTAGGGTTGTAAACCCCTTTCAGCGGGGAAGATAATGACGGTACCCGCAGAAGGAGCCCCGGCTAACTCCGTGCCAGCAGCCGCGGTAATACGGAGGGGGCTAGCGTTGTTCGGAATTACTGGGCGTAAAGCGCGCGTAGGTGGACCTGCAAGTCGGGGGTGACAGCCCGAGGCTCAACCTCGGAACTGCCTTCGATACTGCGGGTCTCGAGTCC
+
CCCCCGGGGGGGGGGGGGGGGGGGGGGGGGGG9FGFGGGGGGGGGGGGGGGGGGGGGGGGGGGGGGGEFGGGGGGGGGGGGGFGGGGGGGGGGGGGGGGGGGGGGGGGGGGGGGGGGFFGGFGGGGGGGGGGGGGGGGGDGGGGGGGGGGGGGFFFGGGGGGGGGGGGGGGDGGGGGGGGGGGGGGGGGGCECGGGGGEGGEGGGGGGCE>EGGGGCFEGGGGGGGGGGCGCGFC8?FGGGGGGGGGGG+:CFFGGEEGG==49:FGGGC55DFGE<FGFC>FFEF=F65>BEFFF4.9;B
@M03506:14:000000000-AKVR1:1:1101:12066:1235 1:N:0:47
ATGAACTCCTACGGGAGGCAGCAGTCGGGAATTTTGGGCAATGGGCGAAAGCCTGACCCAGCAACGCCGCGTGAAGGATGAAATCTCTCGGGATGTAAACTTCGCAAGAATAGGAAGAATAAGTAGGGGATAATACCCTCTATGATGACGGTACTATTTGTAAGCTCCGGCTAACTCCGTGCCAGCAGCCGCGGTACTACGGGGGGAGCCAGCGTTGTTCGGATTTACTGGGCGTAAAGGGCGCGTAGGCGGCGCAACAAGTCACTTGTGAAATCTCCGGGCTTAACTCGGAACGGTCAAG
+
CCCCCGGGGGGFFGEGGGGGGGGGGGGGGGGGGGGFCCF<FGGGGGEGGGD8FG8@FGGFFGFFGGGEGGD@EEGCFCCGGG<FGCGDFGG@:BEDBEBGGGFDE:FFCGGGGG9E<F<FCDFGGGG@EBCFGFGGGGGGGGFC=CEFEECFGDGFEFF=FFG;D;DFFGGGEFFFCFGFBFD;7F:FCFEEEGGG*B9>7BCGCDG>C*<@FEE*1ACCEE*:::9EG+8*;EEEE=FGGGED:EGDGFGEGGC)::5CCGGF?FC7<79*:DF?>9)17B:C+9:79354>>377>D61
@M03506:14:000000000-AKVR1:1:1101:17007:1248 1:N:0:47
ATGAACTCCTACGGGAGGCAGCAGTCGGGAGTTTTGGGCAATGGGCGAAAGCCTGACCCAGCAACGCCGCGTGAAGGATGAAATCCCTCGGGATGTAAACTTCGCAAGAACGGGAAGAATAAGTGGGGGTTAATATCTCTCGCGATGACGGTACCGTTTGTAAGCTCCGGCTAACTCCGTGCCAGCAGCCGCGGTAATACGGGGGGAGCAAGCGTTGTTCGGATTTACTGGGCGTAAAGGGCGCGTAGGCGGCCACCGCAAGTCGATTGTGAAATCTCCGGGCTTAACCCGGAAAGGTCAA
+
CCCCCGGGGGGGGGGGGGGGGGGGGGGGGGGGGGGFGGGGGGGGGGGGDGGGGGGGGGGGGGGGGGGGGGGGGGGGGGGGGGGGGGGGGGGGGGGGGGGGGGGGGGGGGGGGGGDGGGDGFEF@FGGGGGEGFGGGGFGFGGGGGGGGGGGGGGGGBFGDGGGGGGFGGGDGGGGGGGGGGGGFGGGGG><CFGGGDGGGFGGGGGDGGGGGFGEGGCFGGG5;CFGGGGGGFGG5EGF9EGGGG:EDG6CGGE5FF:D3CEGCE75>C7:?FDFF*/*7C3>CG47@AF@>B>EFFF4/9
@M03506:14:000000000-AKVR1:1:1101:21214:1260 1:N:0:47
ATGAACTCCTACGGGAGGCAGCAGTGGGGAATTTTGGACAATGGGCGCAAGCCTGATCCAGCCATTCCGCGTGCAGGATGAAGGCCCTCGGGTTGTAAACTGCTTTTGGACGGAACGAAAAGGCCTTTTCTAATACAGAGGGCTCATGACGGTACCGTCAGAATAAGCACCGGCTAACTACGTGCCAGCAGCCGCGGTAATACGTAGGGTGCAAGCGTTAATCGGAATTACTGGGCGTAAAGCGTGCGCAGGCGGTTGGGCAAGACAGATGTGAAATACCCGGGCTGAACCTGGGAACTGC
+
CCCCCGGGGGFGGGGGGGGGGGGGGGGGGEGGGGGGGGGEFCCFGGGGGGGGGGGGGGGGGGGGGGFGGGGG7FGGGGGGGGGGGDGDFGGDFFGGGGGGFFGFGCFDEFGGGGGDGDGGGCGFGGGGFFGGDGGGFAFE<FGEFFGGGGGGGF7BCFEGGGCFFGG=CFFGEC@CEFFGGGCF>7FFGGFGFGGDC:EC9C9:,?88B88ECBFDGC*3;<CGCCCF@C7++<C@ECD5:C9E*7=DEEGGGGG/*5)7:F7ECDFFCCF6>7DCD*7CC>ED*51><DFBF:FF?F:F*
@M03506:14:000000000-AKVR1:1:1101:22653:1303 1:N:0:47
ATGAACTCCTACGGGAGGCAGCAGTGGGGAATTGTTCGCAATGGGCGCAAGCCTGACGACGCAACGCCGCGTGGAGGATGAAGACCTTCGGGTCGTAAACTCCTTTCGATCGAGACGAACGGCCTCCGGGTGAACAATCCGGGGGAGTGACGGTACCGAGAGAAGAAGCCCCGGCTAACTCCGTGCCAGCAGCCGCGGTAATACGGGGGGGGCAAGCGTTGTTCGGAATTACTGGGCGTAAAGGGCTCGTAGGCGGCCAACTAAGTCAGACGGGAAAGCCCTCGGCTTAACCGGGGAACTG
+
CCCCCGGGGGGGGGGGGGGGGGGGGGGGGGGGGGGGGGGGGGGGGGGGGGGGGGGGGGGGGDGGGGGGGGGGGGGGGGGGGGGGGGGAGGDGGGGGGGGGGGGGGGGGGGGGEGGGGEFEGGGGGGGGDGCFFFGGGGFFEGGGGFGGGGGGGGGCFGGGCGFGGGGGGDFGEGGGGGGFCGDGG8FGGGCFGGGGGG?CE9?F8EEGGDCGGEGFFGECEG:EE>C**:CFD9EGGGC=7FGGDECCE*>59CED:7DCC*6<CD<DG7C799D5C)*09)):C)108CFA>BE>.75)1
@M03506:14:000000000-AKVR1:1:1101:15014:1305 1:N:0:47
ATGAACTCCTACGGGAGGCAGCAGCAACGAATCTTCCCCAATGCCGGAAACGGTGAGGGAGCGACGCCGCGTGAAGGACGAAGTACTTCGGTATGTAAACTTCTGTAAGGGACATGAAAGGTTAGCGCCTAACACGCGCAAAATTTGATCTGTCCCCTAAAAGGGGCGGCTAACTCTGTGCCAGCAGCCGCGGTAATACAGAGGCCCCAAGCGTTACTGAGAATCACTGGGTTTAAAGGGTGCGTAGGTGGCGCGTTAAGTCCGTTGTGAAAGCCCTGGGCTCAACCCAGGAACTGCTTCG
+
CCCCCGGGGGGGGGGGGGGGGGGGGGGGGGGGGGGGGGGGGGGGGGGGGGGGGGGGGGGGGGGGGGGGGGGGGGGGGGGGGGGGGGGGGGGGGGGGGGGFGGGGGGGFGGGGFFGGFDFDFDFGGGGGGGGGGGGFGGGGGEFGGGFGFFD,FFFGGGGGGGG7FCEGGGEGGGGGGFGGGFGGGFCG7FGGG8:?EFDFCGFGGFGGGGDGGCE*:7CGGGGCCCFGFFG;AEFC?FCEGDGGCECGCFGFGG75/0*:?A>=E:=D5:?@7CCED>FFF>FFFF*78C>?FFFFFFF=.
@M03506:14:000000000-AKVR1:1:1101:14402:1312 1:N:0:47
ATGAACTCCTACGGGAGGCAGCAGTGGGGAATATTGGACAATGGGGGCAACCCTGATCCAGCCATGCCGCGTGAGTGATGAAGGCCTTCGGGTTGTAAAGCTCTTTTGGCGGGGACGATGATGACGGTACCCGCAGAATAAGCCCCGGCTAACTTCGTGCCAGCAGCCGCGGTAAGACGAAGGGGGCTAGCGTTGTTCGGAATTACTGGGCGTAAAGCGTGTGTAGGTGGTTGTCATAGTCAGGCGTGAAAGCCTTGAGCTCAACTCAAGAAATGCGCTTGATACTGGGCAGCTAGAGGAC
+
CCCCCGGGGGGGGGGGGGGGGGGGGGGGGGGGGGGGGGGGGGGGGGGGGGGGGGGGGGGGGGGGGGGGGGGGGGGGGGGGGGGGGGGGGGGGGGGGGGGGGFGGGGGGGGGGGGGGGGGGGGGGGGGGGGGGGGGGGGGGGGGGGGGGGGGGGGGGGGGGGGGGGGGGGGGGGGDFFGGGCGGGGGGEGGGGGGGEEGGGDGGGGGGGGGGGGGGFEGGEG;CGFGFFGGEFGGGGGGGGEEFGGGEDECCFFEFFGFGGEFGCFGGGGGGFGGGGDFGGGFFFGFGFBGF?E7BF?FF4)
@M03506:14:000000000-AKVR1:1:1101:10173:1325 1:N:0:47
ATGAATCCTACGGGAGGCAGCAGTGGGGAATTTTTCGCAATGGGCGAAAGCCTGACGAAGCAACGCCGCGTGGAGGATGAAGGCCTTCGGGTCGTAAACTCCTGTCGACCGGGACGAGAGTAGCTTGGCCCAATACGCCAGGCTATCGACTGTATCGGTGGAGGAAGCCACGGCTAACTCTGTGCCAGCAGCCGCGGTAATACAGAGGTGGCAAGCGTTGTTCGGAATTACTGTGCGTAAAGGGGGCGTAGGCGGTGCGTCAAGTCCTGGGTGAAATCCTCCGTCCTAACTGGTCAACGCG
+
CC<@C9F@F<CFEGGGGGGGG@FEGFGGEGFFFFGFEGGGGG8C@F:@B+<EE@FCFEDEDF?F@7F7CF>FDBEGGFFFGGGG=EF9FCCFGGG?EFGFEFF8FGGCECCEF:@E>+++B<A9FG8CFGGGFFB<FG*CEFFFG:C:FFGGC,,3>FF7:*@CCFGGGGACECFFFG,,<,?:CBACFCFF*4:?EECEFGGD+<88+2AE868:E**:C;+8*8*@009CC+3+*****2<E*7*7?75C*:/9*)17***30:?D7*:.***+2*002.)//)*1)2*-)/**1*.))
@M03506:14:000000000-AKVR1:1:1101:17312:1345 1:N:0:47
ATGAACTCCTACGGGAGGCAGCAGTGGGGAATATTGGACAATGGGCGAAAGCCTGATCCAGCCATGCCGCGTGTGTGAAGAAGGTCTTCGGATTGTAAAGCACTTTAAGTTGGGAGGAAGGGCAGTAAATTAATACTTTGCTGTTTTGACGTTACCGACAGAATAAGCACCGGCTAACTCTGTGCCAGCAGCCGCGGTAATACAGAGGGTGCAAGCGTTAATCGGAATTACTGGGCGTAAAGCGCGCGTAGGTGGTTCGTTAAGTTTGATGTTAAATCCCCGGGCTCAACTTGGGAACTGC
+
CCCCCGGGGGGGGGGGGGGGGGGGGGGGGFGGFGGGGGGGGGGGGGGGGGGGGGGGGGGGGGGGGGGGGGGGGGGGGGGGGGGGGGGGGGGGDGGGGGGGGGGGGGGFFFGFGEFFGDGGGGGGGGGFGGGGGGGGGGGGGGGGGGGGGGGGGGGGDGGGGGGGGGGGGGGDGGGGFFCFGGGFGGAFGGCGGDGGGGGGGGG9FFGFGCEGFGFGCE=E=FFFECGGGGFCGCG5=*9:CFFECEEDCGGGF6CDGFG3AFDE9F+:C7E?**:<FFC0CDEGG>*7)7*6@FFF@8)9*
@M03506:14:000000000-AKVR1:1:1101:9758:1355 1:N:0:47
ATGAACTCCTACGGGAGGCAGCAGTGGGGAATCTTGCACAATGGGGGAAACCCTGATGCAGCGACGCCGCGTGAGCGATGAAGCCCTTCGGGGTGTAAAGCTCTTTCGGCAGGGAAGATTATGACGGTACCTGCAGAAGCAGCTGCGGCTAACTACGTGCCAGCAGCCGCGGTAATACGTAGGCAGTAAGCGTTGTTCGGAGTTACTGGGCGTAAAGGGCGCGTAGGCGGCGCCACAAGTCACCTGTGAAATCTCTGGGCTTAACTCAGAGCCTGCAGGCGAAACTGTGGTGCTGGAGTAT
+
CCCCCGGGGGGGGGGGGGGGGGGGGGGGGGGGGGGGGGGGGGGGGGGGGGGGGGGGGGGGGGGGGGGGGGGGGGGGGGGGGGGGGDGGGGGGGGGGGGGGGGGGGGGGGGGGGGGGGGGGGGGGGGGGGGGGGGGGGGGGGGGGGGGGGGGGGGGGGGGGGGGGGGGGGGGGEGGGGFGGGGGGGGGGFCFGG:CFGGGGGGGGGGGGGGGGGGGGGFGGGEG8>EGE>>CCC5EGGGGGCFFFFGGFGGGGG+AFF6CFFCDFFFFGFFC:FCGGFFCC55:CE4?9:DF?BFF?>FF?*
@M03506:14:000000000-AKVR1:1:1101:15562:1356 1:N:0:47
ATGAACTCCTACGGGAGGCAGCAGTGGGGAATTTTGCGCAATGGGCTAACGCCTGACGCAGCAACGCCGCGTGGAGGATGAAGGTCCTTGGATTGTAAACTCCTGTCAGCAGGGAAAAAGCGATTTAGCCTCATACGCTAGAAAGTTGATTGTACCTGCAGAGGAAGCCCCGGCTAACTCTGTGCCAGCAGCCGCGGTAATACAGAGGGGGCAAGCGTTATTCGGAATTATTGGGCGTAAAGGGCGCGTAGGCGGCTTGGCAAGTGGATGGTGAAATCCCGCGGCTTAACCGCGGAACTGC
+
CCCCCGGGGGGGGGGGGGGGGGGGGGGGGGGGGGGGGGGGGGGGGGGGGGGGGGGGGGGGGGGGGGGGGGGGGGGGGGGGGGGGGGGGGGGGGGGGGGFGGGGGGGGGGGGGGGGGGGGGGGGFGGGGGGGGGGGGGGGGGGGGGGGGGGGGGGGGGGGGGGGGGGGGGGGGGGGGGGGGGGGGGGGGGGGGGGGGGGGGGGFFGFFGGGCEGGGGGECGG70CFEGGCEGGGGFGGCCGGGGGC*59/>EGGGGDGFGGGGGGCGGF+>>/C>CCFFFF*55>C>DF<G41)5>BBEFF=
@M03506:14:000000000-AKVR1:1:1101:13267:1379 1:N:0:47
ATGAACTCCTACGGGAGGCAGCAGTGGGGAATTTTGGACAATGGGGGAAACCCTGATCCAGCCATGCCGCGTGAGTGAAGAAGGCCTTCGGGTTGTAAAGCTCTTTTGGTCGGAAAGAAAAGGCTACGGATAATACCTGTGGTCCTTGACGGTACCGGCAGAATAAGCACCGGCTAACTACGTGCCAGCAGCCGCGGTGATACGTAGGGTGCGAGCGTTAATCGGAATTACTGGGCGTAAAGCGCATGTAGGTGGTTTATTAAGTCAGCGATTAAATACCAACGCCTAACGTTGGGAGTGG
+
CCCCCGGGGGGGGGGGGGGGGGGGGGGGGEGGGGGGGGGGGGGGGGGGGGGGGGGGGGGGGGGGGGGGGGGFGGGGGGGGGGGGGGGGGGGGGGGGGGGFGFFGGGGGGFGGGGGGGGGGGGGGGFGGGGGGGGGGGGGGGGFGGGGGGGGGGGGGGCGGGGGGGGGGGF7FEGGGGGGGDCGGCFGGGGFFGGGGGGG*CGGFFGGGGC5EGEGGDGGGGGF>EGDGDGGFCCCD=:DE=C<CEGDG<AFGCCEDF:F7FF>CFCFGG>/5>*:CC=C<=FF=EDGEBG@:4).7>EEF)
@M03506:14:000000000-AKVR1:1:1101:21649:1383 1:N:0:47
ATGAACTCCTACGGGAGGCAGCAGTCGAGAATTTTTCTCAATGGGCGAAAGCCTGAAGGAGCGACGCCGCGTGGAGGATGAAGGTTTTCGGATTGTAAACTCCTGTCATTGGGGAACAATTGCGCGGGGAGTAACTGCCCTGCGTTTGATAGTACCCGAAGAGGAAGAGACGGCTAACTCTGTGCCAGCAGCCGCGGTAATACAGAGGTGCCAAGCGTTGTTCGGATTTATTGGGCGTAAAGGGTGCGTAGGCGGTCATGCAAGTCGGATGTGAAATCCCGGAGCCTAACTCCGGAACGGG
+
CCCCCGGGGGGGGGGGGGGGGGGGGGGGGGGGGGGGGGGGGGGGGGGGGGGGGGGGGGGGGGGGGGGGGGGGGGGGGGGGGGGGFGGGGGGGCGGGGGGGGGGGGGGGGGGGGGGFGGGGGFGGGGGGGGGGGGGGGDFFGGGG7FFGGFGGGGFGGGG:FGGGGGGGGGGGGGGGGGGGGGGGGGGGFGDDEF@EGGGGGGGGFGGGGGGCFCFFEGDECF9CG*/ACGGGGGFEGECEC?GGCGGGAEGGGGGGC)?>??*++2:C:3>F*2::*1*9CDBEC549><B96@B:)75>3
@M03506:14:000000000-AKVR1:1:1101:19863:1389 1:N:0:47
ATGAACTCCTACGGGAGGCAGCAGTAGGGAATCTTCCACAATGGGCGAAAGCCTGATGGAGCAACGCCGCGTGTGTGATGAAGGGTTTCGGCTCGTAAAACGCTGTTGTAAGAGAAGAATGACATTGAGAGTAACTGTTCAATGTGTGACGGTATCTTACCAGAAAGGAACGGCTAAATACGTGCCAGCAGCCGCGGTAATACGTATGTTCCACGCGTTATCCGGATTTATTGGGCGTAAAGCGAGAGCATTCGGTCATTTAAGTCTGAAGTGAAAGCCCTCAGCGTAACGGCGGACTGGC
+
C@BCCGFGG@FFEEEGGDCFGFGGFGCFGFFCGGGFGGFGFDGGDFEEGCGFFFCFGFFGFFFFA7E+@CF@CB6CEGGGEC<<FE<:FGGDGCCB=<7EFE7FGGCF<FEFC?FCE8EEFEGAE?E<,=DFDEFCF<FCFGGGGGGGDAFE:EFGA,3E,;3<@FC,D<,C7@FC,7=FFCF:FC,DD,2>2>ECG@C>F9<:>CBC+522?+=EGE5/C79*851;<C9EGFGGD*98:<9ED5*1;E9+::=C8)7*<<*C<7CFF*0=G>CFC4C*97.<6)/)-/.4)87).))..
@M03506:14:000000000-AKVR1:1:1101:18721:1390 1:N:0:47
ATGAACTCCTACGGGAGGCAGCAGTGGGGAATCTTGCGCAATGGGCGAAAGCCTGACGCAGCCATGCCGCGTGTATGATGAAGGTCTTAGGATTGTAAAATACTTTCACCGGGGAAGATAATGACGGTACCCGGAGCAGAAGCCCCGGCTAACTTCGTGCCAGCAGCCGCGGTAATACGAAGGGGGCTAGCGTTGCTCGGAATTACTGGGCGTAAAGGGCGCGTAGGCGGACAGTTTAGTCAGGGGTGAAAGCCCAGGGCTCAACCTTGGAATCGCCTTTGATACGGGCGGTCTTGAGGTG
+
CCCCCGFGGGGGGGGGDGGGGGGGGGGGGGGGGGGFGGGGGGGGGGGGGGGGGGGGGGGGGGGGGGGGEDGGFCFGGGCEGGGGFFCFGGGGGGGFGGGGGGGFGGGGGGGGGGGGGGGGGGGGGGGGGGGGGGGGGGGGGFFGGGGGGDGGGGGGGGGGGGGGGGGGGGEDFDGGGGGGGGGDEGGGFFGGGGEE+@CEG58FGGGCDGDC>EC8FCEEEEG*:8*CEE8E5AC?99D77ACFD=7C8EEFCFCFGFDD6/7<C*+:7C+@G*9**0***949E)*73).-)0*09))0)
@M03506:14:000000000-AKVR1:1:1101:21268:1403 1:N:0:47
ATGAACTCCTACGGGAGGCAGCAGTTTGGAATTTTGGACAATGGGCGAAAGCCTGATCCAGCGACGCCGCGTGCACGATGAAGGCCTTCGGGTCGTAAAGCGCTTTTGGTGGGGAAAAATTTTGATTGTACCCACAGAATAAGAGGTTGCTAACTCTGTGCCAGCAGCAGCGGTAATACAGAGACTTCAAGCGTTATCCGGAATCATCGGGCGTAAAGCGTACCGATAGGTGGTCATGATAGTTTTGGGTAAAAGCCAGAAGCTCAACTTCTGCGTTTGCTCAAAATACTTCACGACTAGG
+
CCCCCFFFFFGGDGGFGGGGGGFGEEECGFEFGGGGGCGGGGGGGGGGGGGGFGEGDEFGGGGGGGGGDGDGGGGGGDGGGFGGGGGFFGDGGGGGGGGGGGGDCGFGGFGGGGDGGGGGGAGG@FFGFGGABFGGGGGGGGGF<BGFFGFGGGFFGFGEDGGCGGGFFGGGGG>F9D<:<FFGG,@CFGFGCFEGGFGGEECC@FFGGGGGGCECGGGDCCEEGC>8>FGGG5CC7E>CFF+++<FG=E:EFCCFF>G:CGC+A4<9+09=DCC:C@D>***0<?D42774=@4>:>E4)
@M03506:14:000000000-AKVR1:1:1101:14861:1410 1:N:0:47
ATGAACTCCTACGGGAGGCAGCAGTCGGGAATTTTGGGCAATGGGCGCAAGCCTGACCCAGCAACGCCGCGTGAAGGATGAAATCCCTCGGGATGTAAACTTCGCAAGAACGGGAAGAATAAGTAAGGGGTACTATCTCTAACAATGACGGTACTGTTTGTAAGCTCTGGCTAAGTCAGAGCCAGAAGCCGCGGTAATACGGGGGGAACAAGGGTTGCTCGGTTTTACTGGGGGTAAAGGGGGCGGGGGGGCAAGCCGCACGCAGCCTGTGAAACCTCCGGCCTTAACAGGGATAGGTAAG
+
@CCCCCCEFFG9FGDGGC;EC@@FEFCFDG@CFGGGGD,ECCFF?<FFGEE7C<EFF8EFG<EFC@E:>@:==F7ECD=EGCG9EF?,BCFG+CFGGGGGGGGCBECFFF=CFGGGDGGFGGGCF9A,B+3>,8=,>,<,,3C,,,::,<:33+,,:@,@@;,7>DC3FB7:F,,7,,,,7,,2>,,6>,<1*=4*6,,54CC8<***1*20**28**0+/8**;::<+<?C5***+0*0*/*2***1****)/1**.1)**1*2)20*0+*0:*294<D3))*+9:6)*0-<))0)9**1
@M03506:14:000000000-AKVR1:1:1101:9341:1428 1:N:0:47
ATGAACTCCTACGGGAGGCAGCAGTGGGGAATATTGGACAATGGGCGAAAGCCTGATCCAGCAATGCCGCGTGAGTGATGAAGGCCTTAGGGTTGTAAAGCTCTTTTACCCGGGATGATAATGACAGTACCGGGAGAATAAGCTCCGGCTAACTCCGTGCCAGCAGCCGCGGTAATACGGAGGGAGCTAGCGTTGTTCGGCATTACTGGGCGTAAAGCGCACGTAGGCGGCTTTGTAAGTTAGAGGTGAAAGCCAGGGGCTCAACACAGGAATTGCCTTTAAGAAGGCATCGTTAGAATCC
+
CCC9BE@FC-@CF;FCCF@CE@<FEGGGGECF,CFEF@DCEGGE@FG@:CFGGFGGGFCC<FC<CCEGGDG@:=FFFFE9?E9FE8CEEFGCF8CBEF?9E5EF?@<<?CF>FCGC7A9CCAE<<<D<EFGGGCC:CG,:EEGG=F::FC+,>,@>CF77DF<<FFCEFE*<*>C,@2DC@:47<FE7FF?CBG***4=**14+22+<2*8BC1;*++*2?852;;CFEGDD*<<AE7?<+<CGFGF7F9+AF=*1;7D)**2<:*:*:*A47*97:@>:*66<7)*.(9:1)))0/=*/)
@M03506:14:000000000-AKVR1:1:1101:13694:1436 1:N:0:47
ATGAACTCCTACGGGAGGCAGCAGTAACGAATCTTCCGCAATGCACGCAAGTGTGACGGAGCGACGCCGCGTGGAGGACGAAGTTCTTCGGAATGTAAACTCCTGTCAGGGGCAGCCAAGTTCTGAGGCGCCCCAGAGGAAGGCACGGCTAACTCTGTGCCAGCAGCCGCGGTAAGACAGAGGTGCCAAGCGTTAGGCGGAATCACTGGGCTTAAAGCGTGTGTAGGCGGGCGGGCAAGTACCTTGTGAAATCCCACGGCCCAACCGTGGAACGGCGGGGGATACTGCCTGTCTTTAGCCC
+
CCCCCGGGGGGGGGGGGGGGGGGGGGGGGGGGGGGGGGGGGGGGGGGGGGGGGGGGGGGGGGGGGGGGGGGGDGGGGGGGGGGGGGGGGGGGGGGGGGGGGGGGGGGGGGGGGGGGGGGGGGGGGGGGGGGGGGGGGGGGGGGGGGGGGGGGGGGEFGGGGGGGGGGGGGGGGGGGGFGFGGFGGGGCGGGGGGDGGFGCEGDFGGGGGGGGFGGGGGGEG8@GGGGGGGGCEEEGEFGGFGGD79+>FCFGGGG4E>DG*:*:=DGGGGEFG*>E):DG))0AF**9:DB667/*9876)
@M03506:14:000000000-AKVR1:1:1101:16660:1451 1:N:0:47
ATGAACTCCTACGGGAGGCAGCAGTGGGGAATATTGGACAATGGGCGAAAGCCTGATCCAGCAATGCCGCGTGAGTGATGAAGGCCCTAGGGTTGTAAAGCTCTTTTACCCGGGAAGATAATGACTGTACCGGGAGAATAAGCCCCGGCTAACTCCGTGCCAGCAGCCGCGGTAATACGGAGGGGGCTAGCGTTGTTCGGAATTACTGGGCGTAAAGCGCACGTAGGCGGTTTCTCAAGTCAGAGGTGAAAGCCCGGAGCTCAACTCCGGAATAGCCTTTGAAACTAGGAAACTTGAACGT
+
CCCCCGGGGGGGGGGGGGGGGGGGGGGGGGGGFGGGGGGGGGGGGGGGGGGGGGGGGGGGGGGGGGGGGGGGGGGGGGGGGGGGGGGGGGGGGGGGGGGGGGGGGGGGGGGGGGGGGGGGGGGGGGGGG9EFGGGGGGGGGGGF<FGGGGGGGGGGGGGGGGGGGGGGGGGGGGGGGGGGGGGGGGGGGGGGGGGGGGGGGGGGGGGGGGGGEGGGGGGGGGG@FEEFGGCE8CFGCECF9EGFGGCGGGGGFGCDGBD)*<FGFCCGGGGFGGCFC**:CBFGGFF??C?:)96FFFFF0
@M03506:14:000000000-AKVR1:1:1101:9015:1459 1:N:0:47
ATGAACTCCTACGGGAGGCAGCAGTGGGGAATTTTGCGCAATGGGGGAAACCCTGACGCAGCAACGCCGCGTGGAGGATGAAGTCCCTTGGGACGTAAACTCCTTTCGACCCGGACGATAATGACGGTACGGGTGGAAGAAGCCCCGGCTAACTTCGTGCCAGCAGCCGCGGTAATACGAGGGGGGCAAGCGTTGTTCGGAATTATTGGGCGTAAAGGGCGCGTAGGCGGTGCGGTAAGTCACCTGTGAAATCTCCGGGCTTAACTCGGAGCCTGCAGGCGAAACTGCCGTGCTTGAGTTG
+
CCCCCGGGGGGGGGGGGGGGGGGGGGGGGGGGGGGGGGGGGGFGGGGGGGGGGGGGGGGGGGGGGGGGGGGGGGGFGCGGGGGGGGGGGGGGGGGGGGGGGGGGGGGGGGGDEGGGGGGGGGGGFFDGFGGGGGGGFFFGGGGDGGGGGCEGGFFGGFGGGGGGGGGGGGGD=CE@GGG7*FE>EGGGGGGGC85?FFGGGGGC7A@CGGGGC>E>:CCDEEE>EGGGGGD>EEG=EGGFDEFFFGFGFG<+:3C7CBCCCFFGGD7C5DG>7DGC0)99<DB=CF=@?<5()7*=.69**
@M03506:14:000000000-AKVR1:1:1101:19346:1484 1:N:0:47
ATGAACTCCTACGGGAGGCAGCAGTCGGGAATTTTGGGCAATGGGCGAAAGCCTGACCCAGCAACGCCGCGTGAAGGATGAAATCCCTCGGGATGTAAACTTCGCAAGAATGGGAAGAATAAGGAGGGGTTAATAACCCTTTTGATGACGGTACCATTTGTAAGCTCCGGCTAACTCCGTGCCAGCAGCCGCGGTAATACGGGGGGAGCAAGCGTTGTTCGGATTTACTGGGCGTAAAGGGCGCGTAGGCGGCCTGTGCAAGTCAGTTGTGAAATCTCCGGGCTTAACTCGGAACGGTCAA
+
CCCCCGGGGGGGGGGGGGGGGGGGGGGGGGGGGGGGGGGGGGGGGGGGGGGGGGGGGGGGGGGGGGGGGGGGGGGGGGGGGGGGGGGFGGGG>FGGGGGGGGGGGGGGFF9FGGGGGGGGGGGGGGGGGFEGGGGGGGGGGGGGGGGGGGGGGGGGGGGGGGGGGGGGGGGDGGGGGGGFGGGGGCFCGFEEGGGGGFFGGGDGGCEGE5*@CGGD5;FGECEG59EFCGGGGGGGG5CFGGGGGGECCEE5C=EGGFGGFG:9AFGFGFGFGFGCD4CDC>EEF;76-?@:;358BE@@@
@M03506:14:000000000-AKVR1:1:1101:14740:1496 1:N:0:47
ATGAACTCCTACGGGAGGCAGCAGTGGGGAATATTGCACAATGGGCGGAAGCCTGATGCAGCGACGCCGCGTGAGGGATGACGGCCTTCGGGTTGTAAACCTCTTTCAGCACCGACGAAGCGCAAGTGACGGTAGGTGCAGAAGAAGCGCCGGCCAACTACGTGCCAGCAGCCGCGGTAAGACGTAGGGCGCGAGCGTTGTCCGGATTTATTGGGCGTAAAGAGCTCGTAGGCGGCTTGTCGCGTCGACTGTGAAAACCCGCGGCCCAACTGCGGGCTTGCAGCCGATACGGGCAGGCTAG
+
CCCCCGGGGGGGGGGGGGGGGGGGGGGGGGGGFGGFGGGGGGGGGGGGGGGGGGGGGGGGGGGGGGGGGGGGGGGGGGGGGGGGGGGGGGGGGGGGGGGGGGGGGGGGGGFFGGGGGGGGGGGGGGGGGGGGFGGGGGGGGGGFGGGGEGGGGGGGGGGGGEGEFGGGGGGGGGGGGEGCFGFGGGGGGGGG>CECECEEGGGGGCCEG7CFDGGGEGGGGGGG*+3CECEGDEGE=8);CEF5*22)**:C7?C7<?5CEGDGDGGDGDCFFC3EDFFCC7FEF5)0(/<(75@55;4)7
@M03506:14:000000000-AKVR1:1:1101:16995:1502 1:N:0:47
ATGAACTCCTACGGGAGGCAGCAGTGGGGAATCTTGCACAATGGACGAAAGTCTGATGCAGCGACGCCTCGTGAGTGATGAAGGTCTTCGGATCGTAAAGCTCTTTCGACTGGGAAGATAATGACGGTACCAGGAGAAGAAGCTGCGGCTAACTACGTGCCAGCAGCCGCGGTAATACGTAGGCAGCAAGCGTTGTTCGGAATTACTGGGCGTAAAGAGTGTGTAGGCGGTGCCGTAAGTTTGGCGTGAAATCTCCCGGCTTAACTGGGAGGGTGCGCCGAAGACTGCGGTGCTTGAGGGG
+
BCCCCGGGGGGGGGGGGGGGGGGGGGGGGGGGGGGGGGGGGGGGGGGGGGGGGFCGGGGGGGGGGGGGGGGFGGGEFGGGGGGGGGGGGGGGGGGGGDGGGGGGGGGGGGGGGGFGGGGGGGGGGGGGGGGFGGGGFGGEGGGCGGGGGGC=DGGGGGGGGGGGFFG?FGGGFEGGGGGGGGGGGGGG7=FEFEGGGGEECCFEGGFEGCGG*8CFGGGC7CF>C;CCCCEECGG:7CFFECFGGE*)*:+<DE?CE71):EF790<4=CCDD//*))77537*C6<??G333*/9)0<@3
@M03506:14:000000000-AKVR1:1:1101:22096:1534 1:N:0:47
ATGAACTCCTACGGGAGGCAGCAGTCGGGAATTTTGGGCAATGGGCGAAAGCCTGACCCAGCAACGCCGCGTGAAGGATGAAATCTCTAGGGATGTAAACTTCGCAAGAATGGGAAGAATAAGCGAAAGCCAATACCTTTCGTGATGACGGTACCATTTGTAAGCTCCGGCTGACTCCGTGCCAGCAGCCGCGGTAATACGGGGGGAGCAAGCGTTGTTCGGAATTACTGGGCGTAAAGCGCACGTAGGCGGCTTCTTAAGTCGGTGGTGAAATCCTGGAGCTCAACTCCAGAACTGCCTT
+
CCCCCGGGGGGGGGGGGGGGGGGGGGGGGGGGGGGGGGGGGGGFGGGGGGGGGGGGGGGGGGGGGGGGGGGGGGGGGGGGGGGGGGGFGGGFEGEGGGGGGGFEGGGGFGGGGGGGGGGGGGGGGGEEGGFGGGGGGGGGGGGGFGGGGGGGGGGGGGGGFCFCEFGGGGG7CFGG?FGFFFGGGGDCF@FGGGG7CECFGEED:CGGGGGGFG8EEEGFCDDEFGG7ECGGGGCEC*:CGGGGGGFGGFGGDGCC+@FFGGGEDDGGEFCF:D>6:FDG4>5<C=FF2D???FF4=FFFF
@M03506:14:000000000-AKVR1:1:1101:8571:1553 1:N:0:47
ATGAACTCCTACGGGAGGCAGCAGTCGGGAATTTTGCGCAATGGGCGAAAGCCTGACGCAGCAACGCCGCGTGAGGGATGAAGGCCTTCGAGTTGTAAACCTCTTTTCTCAGGGACGATAATGACGGTACCTGAGGAATAAGTCACGGCTAACTACGTGCCAGCAGCCGCGGTAATACGTAGGTGGCTAGCGTTGTCCGGATTTACTGGGCGTAAAGAGCGCGCAGGCGGTCGTTCAAGTCGAGTGTGAAAGCCCCCGGCTCAACTGGGGTGGGTCCCTCGATACCGATCGACTCGTAGGC
+
CCCCCGGGGGGGGGGGGGGCGGGGGGGGGGGGGGGGGGGGGGGGGGGGGGGGGGGCGGGGGGGGGGGGEGGGGFGGGGFGGGGGGGGGGGGGGGGGGGGGGGGGGGGG<BDGGFGGGGGEFGCGGGGGFGGGGGGD83DFFGFGGABFGCFGGGADGG7DFGGGDFGGGDFE*4C,@FGGGGGFGG7*4<C<*<7CFFGGC8C:<FGCFCFGGEECEGFG:8EG*CGDEDG:CEGFF?FGFE*:9*3:2A+<<CEDC3DD*C*<A>6>=D*73C7*7)>C<7F7C)*8(731>DBF))))*
@M03506:14:000000000-AKVR1:1:1101:21140:1559 1:N:0:47
ATGAACTCCTACGGGAGGCAGCAGTGGGGAATCTTGCACAATGGGCGAAAGCCTGATGCAGCGACGCCGCGTGGGGGATGAAGGCCTTCGGGTTGTAAACCCCTTTCGGCAGGGACGAAGCGAAAGTGACGGTACCTGCAGAAGAAGCCCCGGCTAACTACGTGCCAGCAGCCGCGGTAAGACGTAGGGGGCGAGCGTTGTCCGGATTTATTGGGCGTAAAGCGCGCGCAGGCGGTCGGCAAAGTCGGAGGTGAAAACCAGGGGCTCAACCCTTGGCCTGCATTCGATACTCGGCGACTAG
+
CCCCCGFGGGGGGGGGGGGGGGGGFGGGGGGFGGGGGGGGGGGGGGGGGGGGGGGGDDGGGGGGGCEEGGGCEGEEFFEGGGGFGGGGGGGGGGGFGGCCFGGGGFGDGGGGGGFGGGGD<CGGGEAFFGCEEGGGGFFGG9FCFGGFFEGEFEFFGGGGGG:FFFFGGGGGGGGGGG>FA7:CC@8CEGEGGDD5::*:??FEGEGC+<C?@FG*?:EEGGGGGG*:8>*?5>?8*/>5=CCG+0=C**2:C79>C)9/7CGGD)*9E775*0*<*0*99)0+29:B:DF2;35)55>:4
@M03506:14:000000000-AKVR1:1:1101:16224:1559 1:N:0:47
ATGAACTCCTACGGGAGGCAGCAGTTGGGAATATTGGACAATGGGGGAAACCCTGATCCAGCAATGCCGCGTGGGCGATGAAGGCCTTCGGGTCGTAAAGCCCTTTTAGCGGGGAAGAAGGGAAACCTGACGGTACCCGCAGAATAAGCACCGGCTAACTCCGTGCCAGCAGCCGCGGTAATACGGAGGGTGCAAGCGTTGTTCGGAATTATTGGGCGTAAAGCGCGTGTAGGCGGTTATTTAAGTCTGGTGTGAAATCCTGGGGCTCAACCCCAGAAGTGCACTGGATACTGGATGAGTG
+
CCCCCGGGGGGGGGGGGGGGGGGGGGGGGGGGEFGGGGGGGGGGGGGGGGGGGGGGGGGGGGGGGGGGGGGGGGGGGGGGGGGGGGGGGGGGGDCFGFGGGGGGGGGGGGGGGGGGGGGGGGGGGGGGFGGGGGGGGGGGGGGGGGGGGGFGCFDGGFGFFGFC@>FGCF?:CFGDGGGCG99FCGGCGGGGGGGGGGCCECGGGD5588CGGFGGGGGGDCFAEDDGGGGFFGGG=CCF7+AECEGCF?EGGGG>C=7FFFFC=7/>FGGF39<55:<729F+<6F:A7):6FF=@4)9*
@M03506:14:000000000-AKVR1:1:1101:20763:1579 1:N:0:47
ATGAACTCCTACGGGAGGCAGCAGTGGGGAATATTGGACAATGGGCGCAAGCCTGATCCAGCCATGCCGCGTGAGTGATGAAGGCCCTAGGGTTGTAAAGCTCTTTTGTGCGGGAAGATAATGACGGTACCGCAAGAATAAGCCCCGGCTAACTTCGTGCCAGCAGCCGCGGTAATACGAAGGGGGCTAGCGTTGCTCGGAATCACTGGGCGTAAAGGGTGCGTAGGCGGGTCTTTAAGTCAGGGGTGAAATCCGGGAGCTCAACTCCAGAACTGCCTTTGACACGGAAGACATTGAGTTT
+
CCCCCGGGGGGGGGGGGGGGGGGGGGGGGGGGGGGGGGGGGGGGGGGGGGGGGGGG<FFGGGGGGGGGGGGGGGEEGGGGGG9EGGGGGGGGGGG:FGFGGGGCFFGFFEFGGGGGGGGGGGGGGGGGFEGEGGDE8DFGGCGFGCCEGGEFFGFGG,<FGGGGGGGGGGGGGGGGGGGCEGGGGGGGCGGGCFGGGGGGGEFGFD+9CGGEGC5CFGGGGGGE:EGG?EE::*2<C?FGFGGGFEEDCG7?:+*):8C36<6<E7C6<<<FFG4<FFG7***0<)).())()1/*/*/0*
@M03506:14:000000000-AKVR1:1:1101:11298:1692 1:N:0:47
ATGAACTCCTACGGGAGGCAGCAGTGGGGAATTGTTCGCAATGGGCGCAAGCCTGACGACGCAACGCCGCGTGGAGGATGAAGACCTTCGGGTCGTAAGCTCCTTTCGATCGAGACGAATGTTTTTCGGGTGAACAATCCGGAAAAGTGACGGTACCGAGAGAAGAAGCCCCGGCTAACTCTGTGCCAGCAGCCGCGGTAATACAGGGGGGGCAAGCGTTGTTCGGAATTACTGGGCGTAAAGGGCTCGTAGGTGGCCAACTAAGTCAGACGTGAAATCCCTCAGCTTAACTGGGGAACTG
+
CCCCCGGGGGGGGGGGGGGGGGGGGGGGGGGGGGGGGGGGGGGGGGGGGGGGGGGGGGGGGGGGGGGGGGGGGGGGGGGGGGGGFFGGGGGGGGGGGGGGGGGGGGGGFGGGGGGGGGGGGGGGGGGGGGGGFGGGGGGGGGGCGFGGGGGGGGG:9F<CFGGGGGGGGFGFFDGG@FDGGGGGGGGGGGFGGGDDEGEE8FGGGFFGDGDGGD*;FGGECEGGGGGDFFGGGGGGGGGG5=FFGGCCGEE7*A9FGF*7=A*<FG?7EFCBCDGDFFFFFFFCFFGF):F2@))0))0)1
@M03506:14:000000000-AKVR1:1:1101:22586:1753 1:N:0:47
ATGAACTCCTACGGGAGGCAGCAGTGGGGAATCTTGCGCAATGGGGGAAACCCTGATGCAGCGACGCCGCGTGAGCGATGAAGCCCTTCGGGGTGTAAAGCTCTTTCGACAGGAACGATTATGACGGTACCTGGAGAAGAAGCTGCGGCTAACTACGTGCCAGCAGCCGCGGTAATACGTAGGCAGCAAACGTTGTTCGGAATTACTGGGCGTAAAGAGTGTGTAGGCGGTTTCGTAAGTTTGGTGTGAAATCTCCCGGCTTAACTGGGAGGGTGCGCCGAAAACTGCAAGACGTGAGTAC
+
CCCCCGGGGGGGGGGGGGGGGGGGGG8F>FGGGGGFGGGDGGGFGGGGGGGGGGGGGGGGGGGDGGGGFGGGGGGGGGGGGGGGGGGFFGDGGGGGGGGGEGGGGGGDFGGDFGFGGGFGGGGGGGGEDGGGGGGGGGGFGFGGEFGGGGGFFGG7FGGGGGGGFFGGGDGGGGGGCGGFEFEGCECFGGGGGCGEGGGGGGGGGFFGGGGGGG5/AGGGGGGF?9CFD5:*;:;FGF7:+<CEFG=7FG?FC<C:C3CG:CGGGDCF5DGFC535DEGGGF)*26FFBGF())).<5?B*
@M03506:14:000000000-AKVR1:1:1101:22150:1768 1:N:0:47
ATGAACTCCTACGGGAGGCAGCAGTCGAGAATTTTTCTCAATGGGGGAAACCCTGAAGGAGCGACGCCGCGTGGAGGATGAAGGTCTTCGGGTTGTAAACTCCTGTCATTTGGGAACAAGTGCCGGTACGTAACTGCTACCGTCTTGATAGTACCAGAAGAGGAAGGGACGGCTAACTTTGTGCCAGCAGCCGCGGTAATACAGGGGTCTCAAGCGTTGTTTGGATTCTTTGGGCGTAAAGGGTGTGTAGGTGGCCGCGTAAGGTGTGTGTTATATTTCGGATGTTAAGTCCGAAACTGTA
+
C@CBCAF<FGGGGGCC77@FFBCFDDF;:EFECFFCCFFCGGEE8@++,;<FEDCDGF8,6,+668@FC=:@:+,4F7C<F,B8FEAFGGCCGEEFGCFEGC,C5B,CEFAA,BE,+AFFF,?FGGCF:CFF,8@,3CA,D@+=CF93@3<E33,@<,,,5@<,@,3<>731*5>2,,7@>F:<C2,*<7,<1***3=7;9C;CFGDG7C2+2B+*18:***25<9++00+<+:5*::>*<C=***2*<+++217**0)1***++*+*20:)0**<:8*2/7)*09C*.:/))))05=6**
@M03506:14:000000000-AKVR1:1:1101:21540:1862 1:N:0:47
ATGAACTCCTACGGGAGGCAGCAGCAAGGAATTTTCGTCAATGGGCGCAAGCCTGAACGAGCAACGCCGCGTGGAGGATGACGGCCTTCGGGTTGTAAACTCCTTTTTCGGGGGACGATGATGACGGTACCCCGGGAATAAGGCTCGGCTAACTCTGTGCCAGCAGCCGCGGTAATACAGAGGAGCCAAGCGTTGTCCGGAATTACTGGGCGTAAAGGGCGCGTCGGCGGCGACCCAAGTCAGATGTGAAACTCCCGGGCTTAACCTGGGGACTGCATTTGATACTGGGTTGCTTGAATTC
+
CCCCCGGGGGGGGGGGGGGGGGGGGFEGEDFFGFGGGGGGGGGGGGGGGGGGGFG?@FGGGGGGGGGFGGGFFG@FEE@FGGGGGGGGGGGGGGDGGGGGGGGGGGGGCEGEGGGGEEGGEGGFFGGGGGGFGDEGGGGFFFFG,@FCF@FGGGGDFFGGGGGFCGGGDGGG*1CCC@GFFFFGC>CFDGGG8CGGFG?>?EECFFF?6FGGCG>EFGDGGDE**/:2/:E>**1:=8<<AFGEFEGGCC?+22+*179CC*C9FGGG73E:D5D6C*:*CF?9?=CF:9<>F*9F)0*9*
@M03506:14:000000000-AKVR1:1:1101:15544:1872 1:N:0:47
ATGAACTCCTACGGGAGGCAGCAGTGGGGAATTTTGCGCAATGGGGGAAACCCTGACGCAGCAACGCCGCGTGGAGGATGAAGCCCCTTGGGGCGTAAACTCCTTTCGATCGGGACGATTATGACGGTACCGGATGAAGAAGCACCGGCTAACTCTGTGCCAGCAGCCGCGGTAATACAGAGGGGGCGAGCGGCGTTCGGAATTATCGGGCGTAAAGGGCGCGTAGGCGGTGCGGGAAGTCACCTGTGAAACCTCTGGGCTTAACCCAGAGCCTGCAGGCGAAACTGCCGTCCTGGAGTGT
+
CCCCCGFGFCEFGGGGGGGECGGFFGCEECGGGGGGFFECB@FGGGGGGGGGGGGFGGGGGGGGGGGCFGGGGGGGGEGGGGGFFEC@F<EAFGGCFFDFF9=FGGFFGAFGGEEGGGGDCFFFGEG><F9:>3<*D;FC8,?FFFGG7F:C7<<;FCCF<,?F7FGCFFFGCG:>9<<CCEFC*:?EGDC>**1:8*8*;;5+<++*::*:E5:/0<5/:**2*:C+C>1*/::/*:D39C7+AC+7?+AFG?:*+)*/**00:*/*:1*)2*>AD475>@B557DF(9.(0096>F05*
@M03506:14:000000000-AKVR1:1:1101:17511:1891 1:N:0:47
ATGAACTCCTACGGGAGGCAGCAGTGGGGAATTGTTCGCAATGGGCGCAAGCCTGACGACGCAACGCCGCGTGGAGGATGAAGGTCTTCGGATTGTAAACTCCTGTTGCCCGGGACGAAAAGCCTCGACCTAACACGTTGAGGTCTGACGGTACCGGGTGAGGAAGCCCCGGCTAACTCTGTGCCAGCAGCCGCGGTAATACAGAGGGGGCAAGCGTTGTTCGGAATTACTGGGCGTAAAGGGCGCGTAGGCGGCCTTCTAAGTCGAACGTGAAATCCCCGGGCTCAACCCGGGAACTGCG
+
CCCCCGGGGGGGGGGGGGGGGGGGGGGGGGGGGGGGGGGGGGGGGGGGGGGGGGGGGGGGDGGGGGGGGGGGGGGGGGGGGGGGGGGGGGGGGGGGGGGGGGGGGGGGGGGGGGGGGEGGGGGGGGGGGGGGGGGGGGGFGGGGGFGGGGGGGGGGGGGGGGGGGGGGGGGGGGGGGGGGGGGGGGGGGGGGGGGGGGGGGGGGGGGGGGGGGGGGGGGGGGDGEGGGFGGFF=FGGGGGCE*5*5EDGGGG:EGG8?FGGGGEFGG3AD55FF*ACFFF<35EGFGFFGEB)<7;F@??3
@M03506:14:000000000-AKVR1:1:1101:8585:1908 1:N:0:47
ATGAACTCCTACGGGAGGCAGCAGTGGGGAATTTTGGACAATGGGCGCAAGCCTGATCCAGCTATGCCGCGTGAGTGAAGAAGGCCTTCGGGTTGTAAAGCTCTTTCGGCGGGGACGAAATGGTTCGTGCGAACACCACGGATCTCTGACGGTACCCGCAGAAGAAGCACCGGCTAACTACGTGCCAGCAGCCGCGGTAATACGTAGGGTGCAGGCGTTAATCGGAATTACTGGGCGTAAAGCGTGCGCAGGCGGTCTCTTAAGAAAGGTGTGAAATCCCCGGGCTTAACCTGGGAACTGC
+
CCCCCGGGGGGGGGGGGGGGGGGGGGGGGGGGGGGGGGGGGGGGGGGGGGGGGGGGGGGGGGGGGGGGGGGGGGGGGGGGGGGGGGGGGGGGGGGGGGGGGGGGGGGGGGGGGGGGGGGGGGGGGGGGFGGGGEGGEGGGGGGGGGGGGGGGGGGGGGGGGGGGGGGGGGGGGGGGGGGGGGGGGGGGGGGGGGGGGCEEFGGG<CFGGFGDGGGGGEGDCCCFGGGGCEFFC?C=CED8CGGG5E=DC=EGGGE9?3>F+CFG+0*>59CBG:C9D67<95>G5>*?-09-5;F>?:?4*
@M03506:14:000000000-AKVR1:1:1101:14945:1909 1:N:0:47
ATGAACTCCTACGGGAGGCAGCAGTGGGGAATATTGGACAATGGGCGGAAGCCTGATCCAGCAACGCCGCGTGAGGGATGACGGCCTTCGGGTTGTAAACCTCTTTCAGCGGGGACGAAGCGCCGATGATGGTGGTGACGGTACCCGCAGAAGAAGCACCGGCCAACTACGTGCCAGCAGCCGCGGTAATACGTAGGGTGCGAGCGGTGTCCGGAATTATTTGGCGTAAAGGGCTCGTAGGCGGTTTGTCGCGTCGGGAGTGAAAACACCGGGCCGAACTCGGTGCTTGCTGTGGATACGG
+
CCCCCGGGFFGGGGGGGGEFECCGECFFG7FFFGGGGCFDFGGGGGGGEGGGGFGFGGCFGGGGGGGGGGGGGGGGG:EGFDC+@F7F9DBFFFGGEFFF8FFFGGGGGGGGGGGEEGGGGGDGGCEGDCEE@FF:FG8FDEGF93FFEGCFCFGGGGG7@EDG>C@EGCGFFGGGGGCE*;?EGGGGGGGGG++*;E0?8CEEEE5**;CEGC88@6ACG+<C6CC*;8EFGD;;::C:59EECC*9A:*57/:):)))2:C7+*CFE*CBGD)/)7)9*751*)*/2**)1))168?@E
@M03506:14:000000000-AKVR1:1:1101:23592:1925 1:N:0:47
ATGAACTCCTACGGGAGGCAGCAGTGGGGAATTGTTCGCAATGGGCGCAAGCCTGACGACGCAGCGCCGCGTGGAGGATGAAGGTCTTCGGATTGTAAACTCCTGTTGCCCGGGACGAAAAGCTCCGACCTAACACGTCGGAGTCTGACGGTACCGGGTGAGGAAGCCCCGGCTAACTCTGTGCCAGCAGCCGCGGTAATACAGAGGGGGCAAGCGTTGTTCGGAAGTACTGGGCGTAGAGGGCGCGTAGGCGGCCCGCCAAGTCTAACGTGAAATCCCCGGTCCTAACCCGGGAACGGCG
+
CCCCCGGGGGGGGGGGGGGGGGGGGGGGGGGGGFFGC@GGGGGGGGGGGGGGGGGGFB:@FGECCGGGGGGGGGEGGGGGGGGGFGFFEDFCCFGGGGGC<FGGGG9FEGCCEGGGGG7+@<,:B<F:FE7<<<FFG@><FGG<FFCDFC@FF:<BF>C@<FFFFCFGGC:C<:C<<,,?B<:<?,<78:>CE*:>CE*+<EF:9C*;CEG>*18:C8?;*:C5>C:<F+2++/;8*:);0A=5C5:/:5*<)**)*87)2/9<+*00?CE)***+060/95)*****.9)(.7)))))0)
@M03506:14:000000000-AKVR1:1:1101:10296:1938 1:N:0:47
ATGAACTCCTACGGGAGGCAGCAGTGGGGAATCTCGGACAATGGGCGCAAGCCTGATCCAGCCATGCCGCGTGAGTGATGAAGGCCCTAGGGTTGTAAAGCTCTTTCACCGGAGAAGATAATGACGGTATCCGGAGAAGAAGCCCCGGCTAACTTCGTGCCAGCAGCCGCGGTAATACGAAGGGGGCTAGCGTTGTTCGGATTTACTGGGCGTAAAGCGCACGTAGGCGGATCGATCAGTCAGGGGTGAAATCCCAGGGCTCAACCCTGGAACTGCCTTTGATACTGTCGATCTGGAGTAT
+
CCCCCGGGGGGGGGGGGGGGGGGGGGGGGCCF,EGGFGGGGGGGGGGGGGGGGFFGGGGGGGGGEGGGGGGGGGGFGFGGGGGGGGGFFFGGGGGGGGGGGEDGGGGGGGGGGGGGGGCGGGGGGGGDGGGGGGGG>DGGFGGGGGGGGGGGGGAFGGGDGGGGGGGGGGGGGGGGGGF7CF@C@C7CGFGDGGGGC<CEEGGC@FGGGGFEEGCEGFGGGCE8AF>?EEGGGEG=CEDEEFGGFEGDCG9F>GFG?@3DGGG6E5/>E<6?4<GGFFG>7/7A?4**)/.48)9B85?:0
@M03506:14:000000000-AKVR1:1:1101:11817:1938 1:N:0:47
ATGAACTCCTACGGGAGGCAGCAGTCGAGGATCTTCGGCAATGGGCGCAAGCCTGACCGAGCGACGCCGCGTGTGCGACGAAGGCCTTCGGGTTGTAAAGCACTGTCGAGGGGGAGGAAGCCCGCAAGGGTTGACCTATCCCTGGAGGAAGCACGGGCTAAGTTCGTGCCAGCAGCCGCGGTAAGACGAACCGCGCGAACGTTGTTCGGATTCACTGGGCTTAAAGGGCGCGTAGGCGGCGTGACAAGTCGGGGGTGAAATCTTTCGGCCCAACCGGAAAAGGGCCCCCGATACTGGTACG
+
CCCCCGGGGGGGGGGGGGGGGGGGGGGGGGGGGGGGGGGGGGGGGGGGGGGGGGGGGGGGGGGGGGGGGGGGGGGGGGGGGGGGGGGGGGGGGGGGGGGGGGGGGGGGGGGGGGGGGGGGGGGGGGGGGGGFGGGGGGGGGGGGGGGGGGGGGGGGGGGGGGFGGGGGGGGGGGGGGGGGGEEEGGGGDGGDGGGGEEGGGGGGCEGEG*A*ACFCGCFC*;EFGGFDGGCECEDGG=CGGG=7FC9FCCEEGGGCC32*0<*<ECCCE*>35D*:/0>D*97CE8759D)75@*/77B65
@M03506:14:000000000-AKVR1:1:1101:17661:1957 1:N:0:47
ATGAACTCCTACGGGAGGCAGCAGTGGGGAATCTTGGACAATGGGGGCAACCCTGATCCAGCGATGCCGCGTGGGGGATGAAGGCCTTCGGGTTGTAAAGCCCTTTCGGCGGGGACGATAGTTTCGGTACCCAGCGAAAAAGCCTGGTCTCACTCCGTACCAGCAGCCGCGGTACGACGGAGGCGGCCGGCGTAGTTCGGAATTGCTTGGCGTAAAGCGGGCTCGGTCGGCTATGCAAGCCAGGGGTCGAAGCCGGAGGCTCGACCTCGGAACTCCCGTCGTGACTGCATGCCTGGAGACC
+
CCCCCGGGGGGGGGGGGGGGGGGGGGCCGGGGEGGGG,EGGGGG8@F:FGC,FGGG,EGGGG7C6FGGGGGGGCE7CFGGGGG,,,5,5BF+4+@FGGG9F,BF<F,++8+@FGGGEG*3*,,,@*>8,8,@,8,=*1*48*,2,+<,,2,,7,>+*4**1,7=+<+4***/211/*1:///?*/?G8**/:C*/C7CE58*;+++2+0;CEGC*8+<=****2/*/*:>***++3++2***:57C7**/5A)**5C)93*0)**)2025=0)**0*.9*)))357:?.*9)97FF>))))
@M03506:14:000000000-AKVR1:1:1101:17269:1973 1:N:0:47
ATGAACTCCTACGGGAGGCAGCAGTGGGGAATTTTGCGCAATGGGGGAAACCCTGACGCAGCAACGCCGCGTGGAGGATGAAGTCCCTTGGGACGTAAACTCCTTTCGACCCGGACGATAATGACGGTACGGGTGGAAGAAGCCCCGGCTAACTTCGCGCCAGCAGCCGCGGTAATACGAGGGGGGCGAGCGTTGTTCGGAATTATTGGGCGTAAAGGGCGCGTAGGCGGTGCGGTAAGTCACCTGTGAAACCTCTAGGCTTAACCTAGAGCCTGCAGGCGAAACTGCCGTGCTTGAGGGG
+
CCCCCGGGGGGGGGGGGGGGGGGGGGGGGGGGGGGGGGGGGGGGGGGGGGGGGGGGGGGGGGGGGGGGGGGGGGGGGGGFGGGGGGGGGGGGGGGGGGGGGGGGGGGGGGGGGGGGGGGGGGGGGGGGGGGGGGGGGGGGGGGGGGGGGGGGGGGGGGGGGGGGGGGGGGGGGEGGGGGFGGGGGGGGGGGGCGGGGGGGC>FEGFGGGGGGEGGGGGGGGGGGDGD6EGCEDGGGCEFGGGCFGGCCFGGFGGGG7=DDC?FFGGFFFDF4DCGGC@FGD>>CGFG=3C.,)8?F:@FFB
@M03506:14:000000000-AKVR1:1:1101:9748:1992 1:N:0:47
ATGAACTCCTACGGGAGGCAGCAGTCGGGAATTTTGCGCAATGGGCGAAAGCCTGACGCAGCAACGCCGCGTGAGGGATGAAGGCCTTCGGGTTGTAAACCTCTTTTATCAGGGACGATAATGACGGTACCTGACGAATAAGTCACGGCTAACTACGTGCCAGCAGCCGCGGTAATACGTAGGTGACAAGCGTTGTCCGGATTTACTGGGCGTAAAGAGCGCGCAGGCGGTCGTTCAAGTCGAGTGTGAAAGCCCCCGGCTCAACTGGGGAGGGTCACTCGATACTGATCGACTCGAAGGC
+
CCCCCGGGGGGGGGGGGGGGGGGGGGGGGGGGGGGGGGGGGGGGGGGGGDGGGGGGGGGGGGGGGGGGGGGFGGGGGGGGGGGGGGGGGGGGGGGGGGGGGGGGGGGGGGGGGGGGGGGGGGGGGGGGGGGGGGGGGGGGGGGGGGGGGGGGGGGGGGGGGGGGGGGGGGGGGGDGGGGGGGGGFCGGCGFGFEEGGGGGDGGGGGGGGFFGGCEGGGGFGGGGGGGGGGEGG:C=CGFCEEGGGG?FC7FGGCDGG5<D5C9EFFGCGGG>C<D:59>FGFFGGFCF9FFFFFEFFFFF4
@M03506:14:000000000-AKVR1:1:1101:20645:2024 1:N:0:47
ATGAACTCCTACGGGAGGCAGCAGTGGGGAATTTTGGACAATGGGGGCAACCCTGATCCAGCCATTCCGCGTGAGTGAAGAAGGCCTTCGGGTTGTAAAGCTCTTTTGTCCGGAACGAAACGGGTAGCGTGAATAGCGCTGCCTACTGACGGTACCGGAAGAATAAGCACCGGCTAACTACGTGCCAGCAGCCGCGGAAATACGGGGGGGGGTAAGCGTGGTTCGGAATTACTGGGTGGAAAGTGCTCGTCGGCGGCCAATTAAGTCAGACGCGAAATGCCCCAGCCCACATGGGGAACTC
+
CCCCCGGGGGGGECGGCC@CFDCGGGGG@7BFFGGCCFGGGGE<<,@EFGGGGGG,6CFGGGFFECFFFCECFGEFFFGDFF<,6EFFEDGGCCEGGGGDCFFEC<<?FGFGGDEFEGGGG7FEFEDGCGGEGEGGGGGGDGFEGGGGFGE+3+8FEGFGG,@=B;>FAFGE77FC,FC;C7FFGGD,;@7FC@*18*48<C+;FCE>E>CC/ACCF8/*::*0?8EG*ACFGGG*2*)*++*+3++2//**11:C=)5*0+0++*+2+2?3)17794*26)87C4*0(*).*.5.))))*
@M03506:14:000000000-AKVR1:1:1101:13594:2040 1:N:0:47
ATGAACTCCTACGGGAGGCAGCAGTCGAGAATTTTTGACAATGGGGGAAACCCTGATCGAGCGACGCCGCGTGGAGGATGAAGGTCTTCGGGTTGTAAACTCCTGTCATTTGGGAACAAGCTGCTCACGTTAACTGCGTGGGCATTGATAGTACCAGAAGAGGAAGAGACGGCTAACTCTGTGCCAGCAGCCGCGGTAATACAGAGGTCTCAAGCGTTGTTCGGATTCATTGGGCGTAAAGGGTGTGTAGGTGGCGCCGTAAGTCAGGTGTGAAATCCCGGGGCTTAACTCCGAAGCTGCC
+
CCCCCGGGGGGGGGGGGGGGGGGGGGGGGGGGGGGGGGGGGGGGGGGGGGGGGGGGGGGGGGGGGGGGGGGGGGGGGGGGGGGGGGGGGGGGGGGGGGGGGGGGGFGGGGGGGGGGGGGGGGGGGGGGGGGGGGGGGGGGGGGGGGGGGGGGGGGGGGGGGGGGGGGGGGGGGGGGGGGGGGGGGGGGGGGGGGGGGDDCGGGFFGFGGFGGGGGGGGGGGGGGDGDFGGCFG5CEEE<FFFGGGEGGGGGFFGGDGFDDGCFGGFGGFGGEDF7EF6DDDFEGE5<@<78>@F)>:?@F)
@M03506:14:000000000-AKVR1:1:1101:11747:2073 1:N:0:47
ATGAACTCCTACGGGAGGCAGCAGTGGGGAATATTGGACAATGGGCGAAAGCCTGATCCAGCAATGCCGCGTGAGTGATGAAGGCCTTAGGGTTGTAAAGCTCTTTTACCCGGGAAGATAATGACTGTACCGGGAGAATAAGCCCCGGCTAACTCCGTGCCAGCAGCCGCGGTAATACGGAGGGGGCTAGCGTTGTTCGGAATTACTGGGCGTAAAGCGCACGTAGGCGGCTTTGTAAGTTAGAGGTGAAAGCCCGGGGCTCAACTCCGGAATTGCCTTTAAGACTGCATCGCTAGAATTG
+
CCCCCGGGGGGGGGGGGGGGGGGGGGGGGGGGCGGGGGGGGGGGGGGGGGGGGGGGGGGGGGGGGGGGGGGGGGGGGGGGGGGGGGGGGGGGGGGGGGGGGGGGGGGGGGGGGGGGGGGGGGGGGGGGGGGGGGFGGGGGGGGGGGGGGGGGGGGGGGGGGGGGGGGGGGGGGGGGGGGGGGGGGGGGGGGGFGCCGGGGGCCGGGGGGDFGGGGGGGGGGEGGGGDGGGGGECEGGGG+CEGCF6<FFGCFFFCGGFGGGF4?C:?FGGG>36FFGFC0:B?C<@GFF>F:B>7569*@=
@M03506:14:000000000-AKVR1:1:1101:13497:2074 1:N:0:47
ATGAACTCCTACGGGAGGCAGCAGTCGAGAATTTTTCACAATGGGCGCAAGCCTGATGGAGCGACGCCGCGTGGGGGATGAAGGGTTTCGATCCGTAAACCCCTGTCATTTGCGAACAAACCTTAACTGTGAATAGCGGTTAGGCTGATTGTAGTGAAAGAGGAAGGGACGGCTAACTCTGTGCCAGCAGCCGCGGTAATACAGAGGTCCCAAGCGTTGTTCGGATTCACTGGGCGTAAAGGGTGCGTAGGTGGCCAGGTAAGTTTGGTGTGAAAGCTCGGAGCTTAACTCCGAAAAGTAA
+
CCCCCGGGGGGGGGGGGGGGGGGGGGGGGGGGGGGGGGGGGGGGGGGGGGGGGGGGGGGGGGGGGGGGGGGGGGGGGGGGGGGGGGGGGGDGGGGGGGGGGGGGGGGGGGGGGGGGGGGGGGGGGGGGGGGGGGGGGGGFGEFFGGGGGGFGGGGGGGGGGGGFGGGGGGGGGGGGGGGGGFFGGGGGGFGGGGGGGGGGGGFFGGGGGGGGGGGGGGGGGDEGGGGGGGFCFG5C*?78FGGGE5EGCGGFFD6CE7<0<<CCCGGGCFGEDDGCDFFGGB3=CFCF<DF:E3)85?=*1
@M03506:14:000000000-AKVR1:1:1101:23030:2096 1:N:0:47
ATGAACTCCTACGGGAGGCAGCAGTAGGGAATTTTCCACAATGGGCGAAAGCCTGATGGAGCAACGCCGCGTGCAGGATGAAGGCCCTCGGGTCGTAAACTGCTTTTGTCTGTGAAGAATATGACGGTAACAGACGAATAAGGATCTGCTAACTACGTGCCAGCAGCCGCGGTCATACGTAGGATCCAAGCGTTATCCGGAATTACTGGGCGTAAAGAGTTGCGTAGGTGGCAATGTAAGTAAATAGTGAAAGCCTGAGGCTCAACCTCTTCAACATTATTTAAACTGCATAGCTAGAAGA
+
CCCCCGGGGGGGGGGGGGGGGGGGGGGGGGGGGGGGGGGGGGGGGGGGGGGGGGGGGGGGGGGGGGGGGGGGGGGGGGGGGGGGGGGGGGGGGGGGGGGFGGGGGGGGFGGFFGGGFGGFGGGGGGGGGGGGGGGGGDGGGGGGEFFGGFFFFCFGDFGGGGGGGDGFF@F@:FF9@EGGGGGGFCEFGFGCF*:7CFEGGGFGDFGGFFFGCDGGGGFG?EGGGE>E<CFCFGF?EFGGGGFG7CFCCGFGGGF6CFGGF:5?CDG<**2*:>DFC@>>FFF<CF*9>FFF=77666=*)
@M03506:14:000000000-AKVR1:1:1101:18706:2163 1:N:0:47
ATGAACTCCTACGGGAGGCAGCAGTGGGGAATTTTGGACAATGGGGGCAACCCTGATCCAGCCATGCCGCGTGCGGGAAGAAGGCCTTCGGGTTGTAAACCGCTTTTGTCAGGGAAGAAACGCTCTGGGCCAATACCCCGGAGTAATGACGGTACCTGAAGAATAAGCACCGGCTAACTACGTGCCAGCAGCCGCGGTAATACGTAGGGTGCAAGCGTTAATCGGAATTACTGGGCGTAAAGCGTGCGCAGGCGGCTTTGCAAGACAGATGTGAAAGTCCCGGGCGTAACCTGGGAACTGC
+
CCCCCGGGGGGGGGGGDGGGGGGGGGGGGFGFGFF<FGGGFGGFFEGGGGGGGGGGGGEGGGGGGGG8FGGGGGG:F::FFGGGGGGGGFGGGCCGGC@?FGGGCFGGGGGGGGGGGGFGGGGEFGFGGGG7FDFFFFDCFGG:FFFGGGCFEFFAFFBGF,FFGG9CCEGCGGDFFGGFGGFFGGGGGGCGGEG7ECC>9BGD,0*;EFGGCGGGGEEGFGGGG*;C6EGDGGGGGGD8FGDEGGGGG5>5<CGDGFGFG+>:CFGGC>EFF7*+20**2)>**)/7,*/45>F5;)99*
@M03506:14:000000000-AKVR1:1:1101:12359:2180 1:N:0:47
ATGAACTCCTACGGGAGGCAGCAGTCGAGAATTTTTCTCAATGGGGGAAACCCTGAAGGAGCGACGCCGCGTGGAGGATGAAGGTCTTCGGGTTGTAAACTCCTGTCATTTGGGAACAAGTGCCGGTACGTAACTGCTACCGGCTTGATAGTACCAGAAGAGGAAGAGACGGCTAACTCTGTGCCAGCAGCCGCGGTAATACAGAGGTCTCAAGCGTTGTTCGGATGCATTGGGCGTAAAGGGTGTGTAGGTGGCGCCGTAAGCCGGGTGTGAAATTTCGGAGCTTACCTCCGAAACTGCA
+
CCCCCGGGGGGGGGGGGGGEEGGCFDEGEFEGGGGGGGGGGGGGGDGGGGGGGGGG?GGGFGGGGGEGGGGCFDC=FGGGGGGCFFGGGGGGGGGG9@EDFFGGFGGFGFEFFGGEFFF<FFGGGGGGGCGGGGGDGGGGGGGGGGGFFDGGGGGGGGGGFFFGGG7DFGGDGFGFFGGGGGEGCGGGGGG7FEEEECGGGGGG9+7CCFFFFGGGBC8E*<CC?E**<+AF6=EG=:5ECFE*1::9C9C?C565*7C)::F++)/<79/7>2CE76?7DDBC6<C)5CF28)0756@4*
@M03506:14:000000000-AKVR1:1:1101:9664:2188 1:N:0:47
ATGAACTCCTACGGGAGGCAGCAGTGGGGAATTTTACGCAATGGGGGAAACCCTGACGTAGCGACACCGCGTGAGCGAAGAAGCCCTTTGGGGTGTAAAGCTCTGTCAGCTGGAACGAAAATACATATGACGGTACCAGCAGAGGAAGCATCGGCTGACTACGTGCCAGCAGCCGCGGTAAGACGTAGGATGCGAGCGTTGTCCGGATTTATTGGGCGTAAAGAGTTCGTAGGTGGTTTGTTAAGTCTGATGTTAAAGATCGGGGCTCAACCCTGAAACTGCATTGGATACTGGCAGACTT
+
CCCCCGGGGGGGGGGGGGGFEGGGGGGGGGGGGGGGGGGGGGGGGGGGGGGGGGGGGGGGGGGGGGGFEGEGGGGDFGGGGGGGGGGFGGGGGE:FGGGGGGGGAGGGFGGGGGGGGEEGGGGGGCFGGGGGGGGGGGGGGGGFGGGGGGGG7FGGEGGFGGGC@FGGFGFEGGGGGGGGGGGGFFFGGFGGGGG*CEEGGGGGGGE:86CFGGFFFDGGGGGFCEFFGCG*C<CG7@C:FGF7?FF*CEFGGFF7A@*:+25EE3*>9C*75CFG4=7>FFFFG*7@7G:4B6)8@3769
@M03506:14:000000000-AKVR1:1:1101:10509:2206 1:N:0:47
ATGAACTCCTACGGGAGGCAGCAGTCGAGAATTTTTCTCAATGGGCGAAAGCCTGAAGGAGCGACGCCGCGTGGGGGATGAAGGGTTTCGATCCGTAAACCCCTGTCATTTGCGAACAAACCCTGGAGTTTAAGAGATGCCAGGCTGATTGTAGCGAAAGAGGAAGGGACGGCTAACTCTGTGCCAGCAGCCGCGGTAATACAGAGGTCCCAAGCGTTGTTCGGATTCACTGGGCGTAAAGGGTGCGTAGGTGGCTTGGTAAGTTTGATGTGAAATCTCCGGGCTTAACCCGGAAATGGCA
+
CCCCCGGGGGGGGGGGGGGGGGGGGGGGGGGGGGGGGFGGGGGGGGGGGGGGGGGGGGGGGGGGGGGGGGGGGGGGGGGGGGGGGGGGGGGGGGGGGGGGGGGGGGGGGGGGGGGGGGGGGGGGGGFGFFGGGFGGGGGGGGGGGGGGFGGGGGGGGGGGGGGGGGGGGG>EEGGGGFGGGGGGGGGGGFGGGGGG>EGCGGGFFGGGGGGGFF*;*8=EGGCEDDEGGGCFGGGD5EDCFFGFGGGDCEECDFGG*5>CF7FECFG>E7FFFC7CCFFF<DBEEFD69:F;B:57*8?F0
@M03506:14:000000000-AKVR1:1:1101:7353:2216 1:N:0:47
ATGAACTCCTACGGGAGGCAGCAGTGGGGAATTTTGCGCAATGGGGGAAACCCTGACGCAGCGATGCCGCGTGGAGGACGAAGGTCTTCGGATTGTAAACTCCTTTTGCGGGGGAAAAATCTGCGGGTGAATAGCCTGTAGTGATGGTACTCCGCGAATAAGCCACGGCTAACTTCGTGCCAGCAGCCGCGGTAAGACGAAGGTGGCGAGCGTTACTCGGAATTACTAGGCGTAAAGCGTGGGTAGGTGGTTCGGCAAGTCTGTTGTGGAAGCTCCTGGCTCAACCGGGAGAGGCCAATGG
+
CCCCCGGGGGGGGGGGGGGGGGGGGGGGGGGGGGGGGGGGGGGGGGGGGGGGGGGGGGGGGGGGGGGGGGGGGGGGGGGGGGGGGGGGGGGGGGGGGGGGGGGGGGGGGGGGGGGGGGGGGGGGGGGGGGFGGFBCGGGGGFCFFGFGGGGGGGGGGGGGGGGGGGGGGE*FGGGGGGGGGGGGGGGGGGGGGGGGGGGEGGGCFFEGGGEGGEG>EGGG8EGGGG?FGGFGE5CCCDDGGGEGGCFFGGCFGGGGD7DFGGGGGGG*A*<@CC*7C?4F*9*2AFGBB3)(07>F:>?)/
@M03506:14:000000000-AKVR1:1:1101:9045:2236 1:N:0:47
ATGAACTCCTACGGGAGGCAGCAGTCGAGAATTTTTCTCAATGGGCGCAAGCCTGAAGGAGCGACGCCGCGTGGAGGATGAAGGTTTTCGGATTGTAAACTCCTGTCATTGGTGAACAAAGCCCGCGAGTAACTATCGTTGGGTTTGCTAGTAGCCGAAGAGGAAGGGACGGCTAACTCTGTGCCAGCAGCCGCGGTAATACAGAGGTCCCGAGCGTTGTTCGGATTCATTGGGCGTAAAGGGTGCGTAGGCGGCTTTCTAAGTCTAATGTGAAATCCCGGGGCTCAACCCCGGAACGGCC
+
CCCCCGGGGGGGGGGGGGGGGGGGGGGGGGEGGGGGGGGGGGGGGGGGGGGGGGGGGGGGGGGGGGGGGGGGGGDFGFGGGGGGGGGGGGGGGGGGGGGGGGGGGGGDGGGGGGGGGGGGG?<FFGGGGGFGGGGGGGGGFGGGEGGGGGGGGDFGGGEGGGCEGGGGGGGGGGGFGGGGGGGGGG7FGFGGGGGGGGGG9CEFGFGGG?EGDEGGG=E;A+28*A5CFFGC?FGGGD3*A?CCEDEGCECFDEG3C:D>9+:CFFEGGG997F=FG:FD>DFGG57=?FD?FF:;535>0
@M03506:14:000000000-AKVR1:1:1101:15100:2288 1:N:0:47
ATGAACTCCTACGGGAGGCAGCAGTGGGGAATTGTTCGCAATGGGCGCAAGCCTGACGACGCAACGCCGCGTGGAGGACGAAGATCTTCGGGTCGTAAACTCCTGTCGAGTGGGAAGAACGCTTCGGGGGCGAATATCCTCCGGAATTGACGGTACCACTAAAGGAAGCCCCGGCTAACTCCGTGCCAGCAGCCGCGGTAATACGGGGGGGGGCAAGCGTTGTTCGGAATTACTGGGCGTAAAGGGCTCGTAGGCGGCCAACTAAGTCGGATGTGAAATCCCCAGGCTTAACCTGGGAACT
+
CCCCCGGGGFFFGGGGEGGGGGEFGFGGGC@FGGGGFGGGGGGCGDEGCEGDGFGFGEGGGGGGGGGCFCEFGDEGGEFFGEG@5BFGGGGDFEEFGFGGGDF<DFF7>CGFGFCGEGCEEECBFECD:FGGGGGFGFFGGGE@GGFFG?FECFFGFEGGF@FGF@@FFF5CCGGGGGGGGGG>CCFCGGGFGFE8E>*?5CFDFEEEGEGGGDEFGGGEGG88E8?88FEF9AC8FGGGGGG7CEE<FEE5*59DG)/)/AF66*30/>*))2CC**0:69)*:3C)(279=@@)55:7)
@M03506:14:000000000-AKVR1:1:1101:20777:2293 1:N:0:47
ATGAACTCCTACGGGAGGCAGCAGTGGGGAATATTGCACAATGGGCGAAAGCCTGATGCAGCGACGCCGCGGGAGGGATGACGGCCTTCGGGTTGTAAACCTCTTTCAGCAGGGAAGAAGCGAAAGTGACGGTACCTGCAGAAGAAGCACCGGCTAACTACGTGCCAGCAGCCGCGGTAAAACGGAGGGTGCGAGCGTTGTCCGGAATTATTGGGCGCAAAGAGCTTGTAGGCGGTTGGTAGCGTCTGCTGTGAATTTTCGGGGCTCAACCCTGGACTAGCAGTGGGTACGGGCAGAATGG
+
CCC9CG9F-6-@FGCGEDGCF;FGFEEEC@@E<EE<9<9EFGECFDCEEEGFG8EF@AFFFFFGGD@@F=++@FFEC:FFFGDD@F7,C<CEACC:BA9,3DAFEGGCD<B@DFGGCFFG,>::@:,D9=FEFF*@FE@<:,6,FEFDGFFGC:FFG7@;FEAFGDGC7,3,=@:<7<*422,***4:**/11*/*/**21<0/:*88<7+A++:*:888180;8+<8*<:+37?8**)*+2+:**/1++3A6+<0+/*:CE:C55C*<5C5*****102**9<+)>)-*)(.3.77)**0
@M03506:14:000000000-AKVR1:1:1101:7942:2318 1:N:0:47
ATGAACTCCTACGGGAGGCAGCAGTGGGGAATTTTGGACAATGGGGGCAACCCTGATCCAGCAACGCCGCGTGAGGGATGAAGGTCTTCGGATTGTAAACCTCTTTTGCAGGGGAAGAAACGCTTGGTGAAGAGCCAAGTCTGACGGTACTCTGCGAATAAGCCACGGCTAACTACGCGCCAGCAGCCGCGGTAATACGTAGGTGGCAAGCGTTACTCGGAATTACTAGGCGTAAAGCGCAGGTAGCTGGTTAGGTAAGTTTGTAATGAAATCTCCCGGCTTAACTGGGAGGGGTTTATAG
+
CCCCCGGFEGGFGGGGGGGGGGGGGGFGGFE8FCFACGG@CFGEGGGGGGGGGGGGEFGGGGGFGGGGEGDFFEEFGECBGF<FCEGGFFGGGGFEFGGDFEFFFFGGGGGF=CGGEFGGGGGCF>FDDC@EFGGGGGGDFGGGGEGFFGGGFFGGGGGCFGCGFFFGGGGFGFGCFGGGGGGGGEFGEEGGEGCFFGFCFGGFGCFFFGGGGCG8CFGD/AF+CC+C<E68*:EFGGGGDEDCFGGGGGE+7CFGC*90++2*+0<:CFG=FC:CFBDDC)9C:6CFFF5;>@3;.<419
@M03506:14:000000000-AKVR1:1:1101:17825:2339 1:N:0:47
ATGAACTCCTACGGGAGGCAGCAGTAGGGAATTTTCCACAATGGGCGAAAGCCTGATGGAGCAACGCCGCGTGCAGGATGAAGGCCTTCGGGTCGTAAACCGCTTTTATATGTGAAGATTTTGACGGTAGCATATGAATAAGGATCGGCTAACTCCGTGCCAGCAGCCGCGGTCATACGGAGGATCCAAGCGTTATCCGGAATTACTGGGCGTAAAGAGTTGCGTAGGTGGCATAGTAAGTTGATAGCGAAAGCGTGCGGCTCAACCGCATACACATTATCACAACTGCTGAGCTAGAGGG
+
CCCCCGGGGGGGGGGGGGGGGGGGGGGGGGGGGGGGGGGGGGGGGGGGGGGGGGGGGGGGGGGGGGGGGGGGGGGGGEGGGGGGGGGGGGGEGGGGGGGGGGGGEGGGGGGGFGGFGGGGGGGGGGGGGGGGGGGGGFGGGGGGCFGGGGGGFGGGGGGGFGGFGGGGGGGGCEGGGGGGGGGGGGCCBFGGGEGFGGGGG8BFGGGGCCCEG8ECEDGGGGGGGGC=CGF>F+8EGF7CF7?97CE7CGG5DFEDGFGGGGDC<CFC57CBDFFFCFCFGF*AC>C7):/.7:77?F@>)
@M03506:14:000000000-AKVR1:1:1101:8237:2347 1:N:0:47
ATGAACTCCTACGGCAGGCAGCAGTGGGGAATTTTGCGCAATGGGGGAAACCCTGACGCAGCAACGCCACGTGGAGGATGAAATCCCTTGGGATGTAAACTCCTTTCGATCGGGACGATTATGACGGTACCGGAAGAAGAAGCCCCGGCTAACTTCGTGCCAGCAGCCGCGGTAATACGAGGGGGGCAAGCGTTGTTCGGAATTATTGGGCGTAAAGGGCGCGTAGGCGGTTTGACAAGTCTGATGTGAAATCTATGGGCTCAACCCATAGCCTGCATTAGAAACTGTCGGGCTTGAGTAT
+
CCCCCGGGGGGGGGGGGGGGGGGGGGGGGGGGGGGGGGGGGGGGGGGCFGGGGGGGGGGGGGGGGGGEDGGGGGGGGGGGGGGGGGGGGGGGGGGGGGGGGGGGGGGGGGGGGGGGGGGGFGGGGGGGGGGGGGGGGGGGGGGGDGGGGGGGGGGGGGGGGGGGGGGGGGGGGGGGGFFFCCGCCCGGGFFGGGEE>FEGE5;8CFGGGEEEC>58CFGGDGGDGGGGED=EGEFCCGGGGFE7FFGGCCCG:F7CEFGCFF*0?7:D60+9*:>5>*:7DF8FGFGFFCBF@>@EFFFF4
@M03506:14:000000000-AKVR1:1:1101:14637:2355 1:N:0:47
ATGAACTCCTACGGGAGGCAGCAGTTAGGAATTTTGGGCAATGGGCGAAAGCCCGACCCAGCAACGCCGCGTGGGTGACGAAGGCCTTCGGGTTGTAAAGCCCTTTTCTGGGGGAAGATGATGACGGTACCCCAGGAAGAAGCACCGGCTAACTACGTGCCAGCAGCCGCGGTAATACGTAGGGTGCGAGCGTTGCCCGGATTTATTGGGCGTAAAGGGCGCGTAGGCGGCTCGGCACGTCCGTTGGGAAATCGCCCGGCTCAAGTGGGCGGGGTCAGCGGATACGGTCGAGCTTGAGCAA
+
CCCCCGGGGGGGGGGGGGDFGGCGGGGGGDFGGGGFGGFGFGFGGGGGGGGGGGGGGGGGGGGGGGGEGGGGGGGGGGGEGCEDFFFGGFGGGGDGGFCFCAFGGGGGGGGGGGGFGCFGGDGGGGGGGFGFGCE7F@CEGGFGGGGGGGGGGGFGC>EF<9FF7<7FGGCEEGDGGGGGGFDCFGGG>CDEFEEE?<?EGEGFGECE+CEEG8;@C@ECE5??*CDFGGDGGCC5=5<FGCEE+/*)20:7:EFGDBC95:*++2<4C375>)C5*)9DD)75+07)-C)(..95.))*0
@M03506:14:000000000-AKVR1:1:1101:7416:2395 1:N:0:47
ATGAACTCCTACGGGAGGCAGCAGTTGGGAATCTTGGACAATGGGGGAAACCCTGATCCAGCCATGCCGCGTGAGTGATGAAGGCCTTCGGGTTGTAAAACTCTTTCGACGGGGACGATAATGACGGTACCCGTAGAAGAAGCTCCGGCTAACTTCGTGCCAGCAGCCGCGGTAATACGAAGGGGGCTAGCGTTGTTCGGAATTACTGGGCGTAAAGCGCGCGCAGGCGGTCTTCCAAGTCAGTGGTGAAAGCCCGGAGCGCAACTCCGGGACTGCCATTGAAACGGTTAGACGTGAGGAG
+
CCCCCFEGGFFFGECCFGGGGGFGECFGGFFGGGGFGGGGGGGGGGGGGGCEEG8FFEGGGGGGGGGFGGGGGGGGGCGDFFGGGFGFGGGGGGGGFGFGGGDFGFGEGGGGGDCGGGGGGGGGGGDGGGCGGBGGGGGEDGGFCGGDG7:CFCFGGFFGFGFGCGEFCGGGG7<CAFG>FEEDEGGCFGFF<<EEF9;C=*;C:C9CFGFEC***0<EGGCGGECEGGGG8*:F792>F7CEFG?EC+<+24:*):)>3*:9*:F?6CD*)99<7FF**;79CC)7B(*.4=)08:>@4)
@M03506:14:000000000-AKVR1:1:1101:11318:2402 1:N:0:47
ATGAACTCCTACGGGAGGCAGCAGTAGGGAATTTTCCACAATGGGCGCAAGCCTGATGGAGCAATGCCGCGTGCAGGATGAAGGCCTTCGGGTTGTAAACTGCTTTTATACGGGAAGATTTTGACGGTACCGTTTTGAATAAGCCTCGGCTAACTCCGTGCCGGCAGCCGCGGTCATACGGAGGAGGCAAGCGTTATCCGGAATTACTGGGCGTAAAGAGATGCGTAGGCGGCCTGCCAAGCAGATAGTGAAATCCTGAGGCTCACTCTCATGGCTATTGTCTGAAATGGTAGGCTCGAGA
+
CCCCCGFGGGGGFGGDGGGGGGGGGGGGGGGGGGGFGGGGDGFGGGGGGGGGGGGGGGGGGGCFGGGGGGGGGGGFGFGGGGGGGGGGGGEFGGGGFGFGG9FAFGGGDGFGGGCEGFEGGFCGFEEGFGGGBFGGGCGFFGFAFGGGEGGGDFFGGGG@FGEGC:FGGD7:ECFG?@GEEEE7CFGGGGFGDCCC59CG8CEGGCGFGC>CCGEEGGFG8EFFEEDCEGGG5:*;E80CC5ECECFCC+0<:?A0<*:7757=?*+*27+*26<6*9CF:9FGG?*7<C=)1.?6)007)
@M03506:14:000000000-AKVR1:1:1101:10112:2405 1:N:0:47
ATGAACTCCTACGGGAGGCAGCAGTGGGGAATTGTTCGCAATGGGCGCAAGCCTGACGACGCAACGCCGCGTGGAGGATGAAGACCTTCGGGTCGTAAACTCCTTTCGATCGAGACGAATGGCCTCCGGGTGAACAATCCGGAGGAGTGACGGTACCGAGAGAAGAAGCCCCGGCTAACTCCGTGCCAGCAGCCGCGGTAATACGGGGGGGGCAAGCGTTGTTCGGAATTACTGGGCGTAAAGGGCTCGTAGGTGGCCCACTAAGTCAGACGTGAAATCCCTCAGCTTAACTGGTGAACTG
+
CCCCCGGGGGGGGGGCGGGGGGGGFGGGGGGGGGGGGGDGEGGGGDEGGGGGGGGGGGGGGGGGGGGGGGGGEGEGGGGDGGGGGGGGGGGGFGGGGGGGGGGGGGGGDGGG7FGG@FEEGGFFGGGGDEFGGGGFFGGGGDFGC<CGGFBECEFFGGEGGGCFGEGFG:FE:FGGEDCC<<<FB7CGFFDCFEGGEEE>CCGGGGCEC>>EGEGFFGCC5CGCCCE*;F+<99EF=E3C*:CFGG*<81::C?FGGF*7CFFF6*A:+*<7757CC*02>4;*+9>4):7)*9*786FF9
@M03506:14:000000000-AKVR1:1:1101:16276:2419 1:N:0:47
ATGAACTCCTACGGGAGGCAGCAGTCGGGAATTTTGGGCAGTGGGCGAAAGCCTGACCCAGCAACGCCGCGTGAAGGATGAAATCCCTCGGGATGTAAACTTCGCAAGAACGGGAAGAATAAGCGAAAGTTAATATCTTTCGTGATGACGGTACCGTTTGTAAGCTCCGGCTAACTCCGTGCCAGCAGCCGCGGTAATACGGGGGGAGCAAGCGTTGTTCGGATTTACTGGGCGTAAAGGGCGCGTAGGCGGCCACCGCAAGTCGATTGTGAAATCTCCGGGCTTCACCCGGAAAGGTCAC
+
CCCCCGGGGGGGGGGGGGGGGGGGGGGGGEGGGGGCGGGGGGGGGGGGGGGGGGGGGGGGGGGGGGGGGGGGGGFGGGGGGGGGGGGGGGGGGGGGGGGGGGGGGGGGGGGGGGGGGGGGGGGGGGGGGGGGGGGGGGGGGGGGDGGGGGGGGGGGGGFGGGGGGGGGGGGGGGGGGGGG>FCFGGGGGGDGGFECEGGGGGGGGCCEGGFGGGEDGGGGGG5?CFFGGGFFGGG55C7CEEGGGCEGCFGCDCEGGEGD5C*AE<C7EFFFCF>FFFGDG3:5C)*=AGF()0)<)*9))
@M03506:14:000000000-AKVR1:1:1101:14079:2422 1:N:0:47
ATGAACTCCTACGGGAGGCAGCAGTGGGGAATATTGGACAATGGGCGCAAGCCTGATCCAGCAATGCCGCGTGAGTGAAGAAGGTCTTCGGATTGTAAAGCTCTTTCGACGGGGACGATGATGACGGTACCCGTAGAAGAAGCCCCGGCTAACTTCGTGCCAGCAGCCGCGGTAATACGAAGGGGGCTAGCGTTGCTCGGAATGACTGGGCGTAAAGGGCGCGTAGGCGGTTCGTACAGTCAGACGTGAAATTCCGGGGCTCAACCTGGGGGCTGCGTTTGGTACGTGCGGGCTTGAGTTC
+
CCCCCGGFGGGGGGGGGGGGGGGGGGGGGGGGGGGGGGGGGGGGGGGGGGGGGGGGEEFGGGGGGGGGGGGGGGGGGGGGGGGGGGGGGGGCGEGGGGGFGCFFGGGGGGGGGGGGGEDGGGGGGGGGGGDFGGGGFGGFGGGGGGGGGGGEGGGGGGGGGGGFGGGGGGGGEEEFGGGGGEGGGGGD7F@FC:EG9B8CECFFFGDFGGGGCDEECCEGGGE>:CE6?C:EGE?;CCGF?FG+<:/9*/99DF?*/;DG/*9969+9EDEE55C7C)9CC)0++)0)(9)3)8)<5?0/*
@M03506:14:000000000-AKVR1:1:1101:18633:2425 1:N:0:47
ATGAACTCCTACGGGAGGCAGCAGTGGGGAATATTGGACAATGGGCGAAAGCCTGATCCAGCAATTCCGCGTGTGTGAAGAAGGCCTTCGGGTTGTAAAGCACTTTAGGCAGGGAAGAAAAAATCGGCGTGAATAACTCCGGTCTTGACGGTACCCGATGAATAAGCACCGGCTAACTCTGTGCCAGCAGCCGCGGTAATACAGAGGGTGCAAGCGTTAATCGGATTTACTGGTCGTAAAGCGTGCGTAGGCGGTTCATTAAGACGGTTGTGAAATCCCTGGGCTTAACCTGGGAACTGCC
+
CCCCCGGFFGFGGGGGGGGGGGFFGGGGGCCF9FFCFGGGGEFGGGGGDGGGGGDGGGGGGGGFDFGGGGG@FBFFGFGGGFFGFGGGGGGGGGGGGGGDGGFG=FFGGGGGGGDFGGGGFGDGFGGCFGGGGGGGGFGGDGGEECFGGEEGFC9DCEEGGGFGGGGGFGD7ECFFGG,FFFFGCB@E:CFGGGG7=CG9C?FGGDCEECEF?9;E3=E5CFFGEE*39@FFF+<?>G*;FCE55C=**:C?5E*186*2:C7+01*959*7D::CG?7DFF572)2/9C?1F:FF3)9*)
@M03506:14:000000000-AKVR1:1:1101:10559:2431 1:N:0:47
ATGAACTCCTACGGGAGGCAGCAGTCGAGAATTTTTCTCAATGGGCGAAAGCCTGAAGGAGCGACGCCGCGTGGGGGATGAAGGGTTTCGATCCGTAAACCCCTGTCATTTGCGAACAAACCCTGGAGTTTAAGAGATGCCAGGCTGATTGTAGCGAAAGAGGAAGGGACGGCTAACTCTGTGCCAGCAGCCGCGGTAATACAGAGGTCCCAAGCGTTGTTCGGATTCACTGGGCGTAAAGGGTGCGTAGATGGCTTGGTAAGTTTGATGTGAAATCTCCGGGCTTAACCCGGAAATGGCA
+
CCCCCGGGGGGGGGGGGGGGGGGGGGGGGGGGGGGGGGGGGGGGGGGGGGGGGGGGGGGGGGGGGGGGGGGGGGGGGGDGGGGGGEFGGGGGGGGGGGGGFEFGGGGGGGGGGGGGGGGGGGGGGGGGDGFGGGGGGGGGGGGGGGFGGGGGGGGGDGEGGGGGGGGDGGGGFGGGG9FFGFGGGGGGGGGGGGGGEGCFFFFFFGFF>FDCGGGE18CE=F8CCEGGGG?FGGFG*:D*<<CFG5CDGGECFGD4*.7C<CCFE:?*CGGFDDDCC?7DD:DEG7F?4*7>EB>>87?F0
@M03506:14:000000000-AKVR1:1:1101:15491:2500 1:N:0:47
ATGAACTCCTACGGGAGGCAGCAGTGGGGAATCTTGCGCAATGGCCGAAAGGCTGACGCAGCGACGCCGCGTGTGGGATGAAGCATTTCGGTGTGTAAACCACTGTTGCCCGGGGCGAACAGCTTCTTTCGAGGAGCCTGACGGTACCGGGTGAGGAAGCACCGGCTAACTCCGTGCCAGCAGCCGCGGTAATACGGAGGGTGCGAGCGTTGTCCGGAATCACTGGGCGTAAAGGGCGCGTAGGCGGCGCGGATAGTCAACGGGGAAAGGTTGGGGCTCAACCCCGCGTCGGCCGTCGATA
+
CCCCCGGGGGGGGGGGGEGFGGGGGGGGGGGGGGGGGGGGGGGGGGGGGGGGGGGGGGGGGGGGGGGGGGGGGGGGGGGGGFGGGGGGGGGGGGGGGGGGGGGGGGGGGGGGGGGGEGGGGGGGGGGGGGGGGGGGGGGGGGGGGGGGGGGGGGGGGGGGGGGDGGGGGGGGGGGGGGGGGGGGGGGGGEGGGGGGEC5CECGGGGGGG:EGGGFEG5*AEEG<FGGGGCECFG?5EGDCECEGGDGDEGGGGGECF@7*<EG**):<=*+/975EG5*2>?FEGF)83D:3BDE:75)50
@M03506:14:000000000-AKVR1:1:1101:9154:2501 1:N:0:47
ATGAACTCCTACGGGAGGCAGCAGTGGGGAATTTTGTGCAATGGGGGAAACCCTGACGCAGCGACACCGCGTGAGCGAAGAAGCCCTTTGGGGTGTAAAGCTCTGTCGGCAGGGACGAAAATAATGACGGTACCTGCAGAGGAAGCATCGGCTAACTACGGTCCAGCAGCCGCGGTAAGACGTAGGATGCGAGCGTTGTCCGGATTCATTGGGCGTAAACAGTTCTGAGGTGGTTCGTTAAGGCTGAGGTTAAAGACTGGGGCTCAATCTCGGCACTTCAGTGGATACTGGCGGACTGGAG
+
CCBCCFGGFGGC@C7F:CGGGGF<FEFFCFCEG9FFFGE<,,,@FEFCF,,CFEFFFEDGGGGDGE@FC+@CGC:FFC@EDG<F8B,:A?D?:@:4B<<@,EFC,CFFCGDGDEF+8=+B>,:BD<FFG78@@FC><<,>CEGGGGG;D:*@>1>A>CC7*,61DFG7:<F@FEGE7<F,,***4<CBCCED7FCEC?E@F*8***+3+<98;CEGC*;+3*+2<++3+*+**2*3:8C=50+26**/*3:9C99***01=/55*2<*37C4*/1C7)2**1**+0*/6D).7>5>EF>5.
@M03506:14:000000000-AKVR1:1:1101:9700:2512 1:N:0:47
ATGAACTCCTACGGGAGGCAGCAGTGGGGAATTGTTCGCAATGGGCGCAAGCCTGGCGACGCAACGCCGCGTGGAGGATGAAGATTTTCGGATCGTAAACTCCTGTCGGATGGGACGAATAGATTGCGGGTCAACAACCTGTAATCCTGACGGTACCGTTAAAGGAAACCCCGGCTAACTCCGTGCCAGCAGCCGCGGTAATACGGGGGGGGTAAGCGTTGTTCGGAATTACTGGGCGTAAAGGGCTCGTAGGTGGCCAACTAAGTCAGACGTGAAATCCCTCGGCTTAACCGGGGAAGTA
+
CCCCCGGGGGGGGGGGGGGGGGGGGGGGGGGGGGGGGGGGGGGGGGGGGGGGGGGGGGDGGGGGGGGGGGGGGGFGFEFFFGDFFGGGGGGGGGGGGGGGGGGGGGGGGGGGGGGGGGGGGGGFGGGGGGGGGGGGGGGGGGGGC9FGF;FGGGGGGGFFGGGGFGGGGGGGGGGGGGGCFFCF7FFGGGGGGGGGGG?EGFGGGGGGGGGGGGFGCC:*:?G:CGGE>EFGFGGGGGDEGCGGGGCDE*AF52<DCFDF=E4CC:C:?:AE35C*7FFFD?4EG@5)5:*-7@E>)7))*
@M03506:14:000000000-AKVR1:1:1101:8288:2514 1:N:0:47
ATGAACTCCTACGGGAGGCAGCAGTAGGGAATTTTCCACAATGGGCGGAAGCCTGATGGAGCAACGCCGCGTGCAGGATGAAGGCCTTCGGGTCGTAAACTGCTTTTGTTGGTGACGATTATGACGGTAACCAACGAATAAGGACCTGCTAACTACGTGCCAGCAGCCGCGGTCATACGTAGGGTCCAAGCGTTATCCGGAATTACTGGGCGTAAAGAGTTGCGTAGGTGGCATAGTAAGCAAATAGTGAAAGCGTGTGGCTCAACCATACATCCATTATTTGAACTGCTAAGCTTGAAGA
+
CCCCCGGGGGGGGGGGGGGCEGGGGGGGGGGGGGGGGGGGGGGGGGGGGGGGGGGGGGGGGGGGGGGGGGGGGGGGGFGGGGGGGGGGGGGGGGGGGGGGGGGGGGGGGGGGGFGGGGGGGGGGGGGGGGGGGGGGGGGGGGGGGGGGGGGGGGGGGGGGGGGGGGGGGGEGEDGGGGGGGEGGFGCCFFGGGCGGGGEEGGGGFFFGGGGGGG5FFFGGGGGGEGGD7@EGGFFGGGGFFFFGGGGGFGFF>FEGGBFGDF<GGGC5+9C*0>CC7@:FG?=F9?>@<FFD)5688>6*0
@M03506:14:000000000-AKVR1:1:1101:17028:2524 1:N:0:47
ATGAACTCCTACGGGAGGCAGCAGTGGGGAATTGTTCGCAATGGGCGCAAGCCTGACGACGCAACGCCGCGTGGAGGATGAAGACCTTCGGGTCGTAAGCTCCTTTCGATCGAGACGAATGGCCTCCGGGTGAACAATCCGGAGGAGTGACGGTACCGAGAGAAGAAGCCCCGGCTAACTCCGTGCCAGCAGCCGCGGTAATACGAAGGGGGCTAGCGTTGTTCGGAATCACTGGGCGTAAAGGGCGCGTAGGTGGTTTGATAAGGGTGTGGTGAAAGTCGGGGGCTCAACCGCGGATCTG
+
CCCCCGGGGGGGGGGGGGGGGGGGGGGGGGGGGGGGGGGGGGGGGGGGGGGGGGGGGGGGGGGDGGGGGGGGGGFGGEGGGGGGGGGGGGGDGGGGGGGGGGFGGFGGGGGGGGGGGGGGGGGGDFFGGGD@FGGFGGGFGGGGGGGGGGGGGGGG@CCGGEGGGGGGGFGDGGGGG7:FGGG7*FFGGGGGGGGGGDECCFGGGFCCCGGGGGGGGGEEGC59EDC?EFFGGGGFEECC5:C?57>3CC5CCGG3*)7C79C9:CEGE5C:7CGC>@FG*.>CEEC:7=??)035>5)?9
@M03506:14:000000000-AKVR1:1:1101:14034:2548 1:N:0:47
ATGAACTCCTACGGGAGGCAGCAGTGAGGAATATTGCACAATGGGCGCAAGCCTGATGCAGCGACGCCGCGTGGGTGATGAAGGCTTTCGGGTCGTAAAACCCTTTTCTGTGTGACGAGCAAGGACGGTAGCACAGGAATAAGCCTCGGCTAACTACGTGCCAGCAGCCGCGGTAATACGTAGGTGGCAAGCGTTGTCCGGATTTACCGGGCGTAAAGCGCGCGCAGGCGGGCTGGGCAGTCTGGGGTGAAATCTCGCGGCGCAACCGTGAGAGGTCCCTGGGTAGGGCGAGCCTTGAGGG
+
CCCCCGGGGGGGGGGGGGGGGGGGGGGGGGGGGGGGGGGGGGGGGGGGGGGGGGGGGGGGGGGGGGGGGGGGGGG:FFGGGFG8=FGGGGGDEBFGGGGAFGGGGGA?,8<?@FGGGC:=:>,=8A>7B>=<83>>FG<<<>FF7,,8<<CF<EB3F<@<<>FFCF,:FFEGG**=@2,@72C:7CCBFFCCGGGGE;+BC*=1299+;?5EG8:ECC7*/C8C>5CE>8EG*7C***0;2?9F?F55C*<C79E**)1>=17ECCCD59*7***A569:9))*0)*)()),8B)//=0<@
@M03506:14:000000000-AKVR1:1:1101:12914:2561 1:N:0:47
ATGAACTCCTACGGGAGGCAGCAGTCGGGAATTTTGCGCAATGGGCGAAAGCCTGACGCAGCAACGCCGCGTGAGGGACGAAGGCCTTCGGGTCGTAAACCTCTTTTCTCAGGGAAGATGATGACGGTACCTGAGGAAGAAGCCACGGCTAACTACGTGCCAGCAGCCGCGGTAATACGTAGGTGGCGAGCGTTGTCCGGATTTACTGGGCGTAAAGAGCGCGCAGGCGGTTGGTCAAGTCGAATGTGAAAGCCCCCGGCTCAACTGGGGAGGGTCATTCGATACTGGTCGACTCGAAGGG
+
CCCCCGGGGGGGGGGGGGGGGGGGGGGGGGGGGGGFGGGGGGGGGGGGGGGGGGGGGGGGGGGGGGGGGGGGGGGGGGGGGGGGGGGGGGGGGGGGGGGGGGGGGGGGGGGGGGGGGGGGGCGFGGGGGGGFGGGGGGGGGGGCGGGGGGGGGGFGGFGGGGGGGGGGGDGGGCFGF9C?FGG@FGFGGDFFGEEGGGGGDDE:FC?FGGGGCCCGGG66C:EG5EGDGG88EEG9<<>FFGGC<EFFFFFG*7C1C@GG=5D<0*<CGD*<DGG67@DGF=*7/9C44:@9:;::>).7)
@M03506:14:000000000-AKVR1:1:1101:18538:2583 1:N:0:47
ATGAACTCCTACGGGAGGCAGCAGTCGAGAATTTTTCTCAATGGGGGAAACCCTGAAGGAGCGACGCCGCGTGGAGGATGAAGGTCTTCGGGTTGTAAACTCCTGTCATTTGGGAACAAGGCGCAGGTATTAACTGTACCTGCGTTGATAGTACCAGAAGAGGAAGAGACGGCTAACTCTGTGCCAGCAGCCGCGGTAATACAGAGGTCTCAAGCGTTGTTCGGATTCACTGGGCGTAAAGGGTGCGTAGGTGGCGCGGAAAGGCGGGTGTGAAATTTCGGAGCTTAACTCCGAAACGGCC
+
CCCCCGGGGGGGGGGGGGGGGGGGGGGGGGGGGGGGGGGGGGGGGGGGGGGGGGGGGGGGGGGGGGGGGGGFGGDGGGGGGGGGGGGGGGGGGGGGGGGGGGGGGGGGGGGGGGGGGGGGGGGGGGGGGGGGGGGGGGGGGGGGGGGGGGGGGGGGGGGGGGGGGGGGGGGGGGGGGGGGGGGGGGGGGGCFEGEGGGGGFGGGGGGGGGGGGGGGEGDGGGGCCEGGFGGGG558EEDGGFEGCEGDDGGGGGGGGFDG557*:CEDCC*5:CC?:B7FDEFG66*94?*:>FF)8).7)
@M03506:14:000000000-AKVR1:1:1101:18903:2618 1:N:0:47
ATGAACTCCTACGGGAGGCAGCAGTGGGAAATGTTGGACAATGGGCGAAAGCCTGATCCAGCAATGCCGCGTGTGTGAAGAAGGTCTTCGGATTGTAAAGCACTTTCGCCGGGGACGATGATGACGGTACCCGTAGAAGAAGCCCCGGCTAACTTCGTGCCAGCAGCCGCGGTAATACGAAGGGGGCTAGCGTTGCTCGGAATGACTGGGCGTAACGGGCGCGTAGGCGGTTTAGACAGTCAGATGTGAAATTCCCGGGCTTAACCTGGGGGCGTCATTTGATACGTCTAGGCTTGAGTGG
+
CCCCCGCCFFGGC@F7@CEBFGGGGGGFFGGCGF<FFGGGGEGGGGGG@EFGGGGGGGGCGGFFDEEGEGGF:FGGGGGGG,E<FFGC<DFFGGGGC<?C?FFFGFGG+8CCEECEFG@BF9FGGGGGEE<FGCEGGGGFGGFGF=>@7FG<<FBFCA3*@@FGGGGGG7<@<FEG@FE*,11=FCEECGGGD7BC9EGGGGGCCFFGFG5CECC*;==EDCGEECC+:1CEG+<6C+53<?<A:+20<939?9+2:)17*:CF9:3<=C5)9))//0:77/799708:*92?))8)/0?7
@M03506:14:000000000-AKVR1:1:1101:14666:2624 1:N:0:47
ATGAACTCCTACGGGAGGCAGCAGTGGGGAATTGTTCGCAATGGGCGCAAGCCTGACGACGCAACGCCGCGTGGAGGATGAAGATTTTCGGATCGTAAACTCCTGTCGAATGGGACGAAAAGATTGCGGGTTAACAGTCCGTAGTCCTGACGGTACCGTTAAAGGAAACCCCGGCTAACTCCGTGCCAGCAGCCGCGGTAATACGGGGGGGGTAAGCGTTGTTCGGAATTACTGGGCGTAAAGGGCTCGTAGGCGGCCAACTAAGTCGGACGTGAAATCCCTCAGCTTAACTGGGGAAATG
+
CCCCCGGGGGGGGGG@FGGGGGGGGGGGGFGGGGGGGGGGGGGGGGGGGGGGGGGGGGGGGGGGGGGGGGGGGGDGGGGGGGGGGGGGGGGGGFGGFDFGFFGGGGGGDDGGGGGGGGGGFGGG9FGGGGGGGGGGGGGFGGGGGGFGGGGGGGFGGGFFGEFDGCCGGFGC7CDEGGGEFGGGGGGGGGGEC:EFEGGGDFFGGGGGGGDE588CCE88=E5@EGEGC8<F72C:*2)*/1<+CG6CEEE5DFED:@D4=FG6C7<9EC=577*2*9:099>=CFF?):82*)5;@))9*
@M03506:14:000000000-AKVR1:1:1101:14524:2628 1:N:0:47
ATGAACTCCTACGGGAGGCAGCAGTGGGGAATATTGGACAATGGGGGCAACCCTGATCCAGCAATGCCGCGTGAGTGATGAAGGCCTTAGGGTTGTAAAGCTCTTTTACCGGGGACGATGATGACGGTACCCGGAGAATAAGCCCCGGCTAGCTTCGTGCCAGCAGCCGCGGTAATACGACGGGGGCGAGCGTTGTTCGGCATTACTGGGCGTACAGGGCGCGTAGGCGGCGGCCCAAGTCAGATGTGAAAGGCCTGGGCGTAAACTGGGGACTGCATTTGATACACGGTTGCTTGCATTC
+
CCCCCEEFGGGFC;FD:BFFGGDFGCC@EEDCCCF9FCGC,EFFDEGEEFGGGGGDFGFFGGFCDF?FBCGFGCFFGFGGGGFFFG,CEEGCDFGGGF<FFDGGGGDGFAF>FGCGGCGGGGGGGGGGDGFFGDCGGGGGGGCF7F@CFF:FGCCGDCCF@CF7CGGGGGGGGCGF;CFG7CFGE78C>EEG:*:A8CE5*88+<A+<+;E8C:*;@C:CCEEE5?*0:>=C**/22;CCE?<AFC?7:+3+**/9*3775E)2*0<C+*7:3D<?79*0:/@7+**03C)901**)****
@M03506:14:000000000-AKVR1:1:1101:10701:2638 1:N:0:47
ATGAACTCCTACGGGAGGCAGCAGTGGGGAATATTGCGCAACGGGGGAAACCCTGACGCAGCAACGCCGCGTGGAGGATGAAATCCCTTGGGATGTAAACTCCTTTCGATCGGGACGATTATGACGGTACCGGGAGAAGAAGCCCCGGCTAACTTCGTGCCAGCAGCCGCGGTAATACGAGGGGGGCAAGCGTTGTTCGGAATTATTGGGCGTAAAGGGCGCGTAGGCGGTTTGACAAGTCTGATGTGAAATCTCTGGGCTCAACCCAGAGTCTGCATTAGACACTGTCGGGCTTGAGTAT
+
CCCCCGGGGGGGGGGGGGGGGGGGGGGGGGGG,FFGGGGGGGGGGGGGGFGGGGGGGGD@FGGGGGGGGGEGGGGGGGGGGGCGGGGGGGGGGGGGGFEFGGGGGGFGGFFGGGGGGECGGGGGGGGFGGGGCFCGCGGFFGGGGGEEGGGFGGGGGGFCCGGGGGGGGGGGCFFGGGFFGGGGGGCEGGGGGGEGFGGGEGGCGGCGCFFGD5?*C78CCE=:C>8EEGGE=E:E7979?C??FGGFGCEFF<FCFFGGE56<CFCDGFFFC:*+*9*0:7*0:FGB27;9B>>B>4@?8
@M03506:14:000000000-AKVR1:1:1101:6718:2668 1:N:0:47
ATGAACTCCTACGGGAGGCAGCAGTCGAGAATTTTTCTCAATGGGCGAAAGCCTGAAGGTGCAACGCCGCGTGGAGGATGAAGGTCTTCGGATTGTAAACTCCTGTCATTCGAGGACAAGGCCTGCGGAGTAACTGCCGTCAGGCTCGATAGTATCGAAAGAGGAAGGGACGGCTAACTCTGTGCCAGCAGCCGCGGTAATACAGAGGTCCCAAGCGTTGTTCGGATTCATTGGGCGTAAAGGGTGCGTAGGTGGCATGGTAAGTCGGGTGTGAAATCCCGGGGCTCAACCCCGGAACTGC
+
CCCCCGGGGGGGGGGGGGGGGGGGGGGGGGGGGGGGGGGGGGGGGGGGGGGGGGGGGGGGGGGGGGGGGGGFGGGGGGGGGGGGGFFFGGGGGGGGGGGGFGGGGGGGGGGGGGGGGGGGGGFFF@FEGGGGGGFGGGGEGGGGGGGGGGGGGGFGGGGGGGGGGGGGGFDCEGGGGFGGGGGGGGGGGGGGGGGGGGGGGGGGGGGGF7CGGDEFGEGE8CFED588FEEC768CG=C5CFFG=C5C8=*CFCFFCFDGCE*0+0CDECGBD7C?***9C73CGDCF<*74>>>B>>FF*
@M03506:14:000000000-AKVR1:1:1101:20274:2671 1:N:0:47
ATGAACTCCTACGGGAGGCAGCAGTCGAGAATTTTTCTCAATGGGCGAAAGCCTGAAGGAGCGACGCCGCGTGGGGGATGAAGGGCTTCGGCTCGTAAACCCCTGTCATTTGCGAACAAACCTTATGCTTTAATAGGGCATAAGCTGATTGTAGCGAAAGAGGAAGGGACGGCTAACTCTGTGCCAGCAGCCGCGGTAATACAGAGGTCCCAAGCGTTGTTCGGATTCACTGGGCGTAAAGGGTGCGTAGGTGGTAGGGTAAGTTTGATGTGAAATCTCCGGGCTTAACCCGGAAACTGCA
+
CCCCCGGGGGGGGGGGGGGGGGGGGGGGGGGGGGGGGGGGGGGGGGGGGGGGGGGGGGGGGGGGGGGGGGGFGGGGGGGGGGGGGGGGGGGGGGGGGGGGGGGGGGGGGGGGGGGGGGGGGGGGGGGGGGGGGGGGGGGGGGGGGCFGGGGGGGGGGGGGGGGGGGGDFCGEGEGGGGGGGGGGGGGGGGGGGGGGGGGGGGFGGGGG*A*@FGGGEGEEFFEGC5CFGGDGFEGGGGDFEC5:CGEGDGG96C:>CFDGG?F9CCGC+796CDFCC?F7DD>CE:CFA>86@3:BF??F9
@M03506:14:000000000-AKVR1:1:1101:22504:2695 1:N:0:47
ATGAACTCCTACGGGAGGCAGCAGTGGGGAATTTTGCGCAATGGGCGAAAGCCTGACGCAGCAACGCCGCGTGGAGGATGAAGGTCCCTGGATTGTAAACTCCTGTCAGCAGGGAAAAAGCGACTTAGCTTAATACGCTAGGGAGTTGATTGTACCTGCAGAGGAAGCCCCGGCTAACTCTGTGCCAGCAGCCGCGGTAATACAGAGGGGGCAAGCGTTATTCGGAATTAGTGGGCGTAAAGGGCGCGTAGGCGGCGTGGCAAGTGGATGGTGAAATCCCTCGGCTTAACCGAGGAACTGC
+
CCCCCGGGGGGGGGGGGGGGGGGGGGGGGGGGGGGGGGGGGGGGGGGGGGGGGGGGGGGGGGGGGGGGGGGFGGGGGGGGGGGGGGGFGGGGGGGGGGGGGGGGGGGGGGGGGGGGFGGGCFFGDGGGGGGGGGGFFGGGGGGFGGFGGGGFGGGFGGGGGGGGGGGGGGGGGG7FFGGFGGGGFGGCGGGGGGGGGGGGGGGFGGGCEGGGGGGGE8;859EGG5A5+A+<@C5CE8CEDGGGCECD?=EGCEGG*.9C5CFGECFG+9C/*76A>=FFGFDGDF7?>CF>>DB:5)9=6
@M03506:14:000000000-AKVR1:1:1101:12941:2705 1:N:0:47
ATGAACTCCTACGGGAGGCAGCAGTGGGGAATATTGGACAATGGGGGCAACCCTGATCCAGCAATGCCGCGTGAGTGATGAAGGCCTTAGGGTTGTAAAGCTCTTTTACCGGGGACGATGATGACGGTACCCGGAGAATAAGCCCCGGCTAACTTCGTGCCAGCAGCCGCGGTAATGCGAAGGGGGCGAGCGTTGTTCGGAATTACTGGGCGTAAAGGGCGCGTAGGCGGCGACCCAAGTCAGATGTGAAAGTCCTGGGCTTAACCTGGGGACCGCATTTGATACTGGGTTGCTTGAATTC
+
CCCCCGGGGGGGGGGGGGGGGGGGGGGGGGGG9FGFGGGGGGGGGGGGGGGGGGGFGGGFGGGGGGGGGGGGGGGGGGGGGGGGGGGGGGGGGGGGGGGGGFGGGGGGGGGGGGGGGGGGGGGGGGGGGGFGGGGGGGGFGGFGCFCDEGGGGGGGGGGGGGGGCGGFGDGGGGGGGGGGE:FGGGGGDGGGGGEEFGGGGGGGGGG7?GGG>CEFFGGGGGECEGGGCGGGGDCEGG7AFCE?+<:>?FC9CFGGGFFF=CFFFFFFGGG@5*9CDEDCGFF:?6C4:F>>)794)0/=*
@M03506:14:000000000-AKVR1:1:1101:8061:2717 1:N:0:47
ATGAACTCCTACGGGAGGCAGCAGTAAGGGATATTGCACAATGGGCGAAAGCCTGATGCAGCAACGCCGCGTGGGGGATGAAGGCCCTCGGGTTGTAAACCCCTTTCAGCAGGGACGAATCTGACGGTACCTGCAGAAGAAGCCCCGGCCAACTACGTGCCAGCAGCCGCGGTAACACGTAGGGGGCAAGCGTTGTCCGGATTTATTGGGCGTAAAGAGCTCGTAGGCTGTTCGATAAGTCGGGTGTGAAACCTCCAGGCTCAACCTGGAGACGCCACCCGATACTGTCATGACTAGAGTC
+
CCCCCGGGGGGGGGGGGGGGGGGGGGGGGGGGGGGGGGGGGGGGGGGGGGGGGGGGGGGGGGGGGGGGGGGGGGGGGGGGGGGGGGGGGGGGFGGGGGGGGGGGGGGGGGGGGGGGGGGGGGGGGGGGGGGGGGGGGGGGGGGGGGGGGGGGGGGGGGGGGGGGGGGGGGGGGGGGGGGGGGGGGGGEFGGGGGGGGGGGGCCFFGFFGGGGGG>FFGGGDFEEEGGGFDF9CEGGF=FGGGGGGGGGGGCCFFCFGFGGFGFFGDC<F4FFFGGGG>FGDBBEGFGFFGF2*7*=66*97
@M03506:14:000000000-AKVR1:1:1101:17410:2727 1:N:0:47
ATGAACTCCTACGGGAGGCAGCAGTGGGGAATCTTGCACAATGGGCGAAAGCCTGATGCAGCGACGCCGCGTGGGGGATGAAGCATTTCGGTGTGTAAACCCCTTTCGATCCGGACGAAACCCCGCAAGGGATTGACGGTACGGATATAAGAAGCCCCGGCTAACTACGTGCCAGCAGCCGCGGTAAGACGGAGGGGGCCAGCGTTGTTCGGAATTACTGGGTGTAACGGGTTCGTAGGCGGTGCGGCAAGTCGGGAGTGAAATCTCTGGGCTTAACCCAGAGGCTGCTTCCGAAACTGCT
+
CCCCCGGGGGGGGGGGGGGGGGGGGGGGGGGGGGGGGGGGGGGG?FCG@EGGGGGGGGGFGGGGGGGGGGGGGGGGGGGDGGGCFFGGGGGFFFEGGFGEGGGGGGGGFFGEGGEGGGGGGGGGGGGGGGGGGGGGGGGGGGGGDGEFGGGGGGGGGGGGEGGGGGGGEFCFGGGGGGGGC7FGCECGGGG*8CGGGGGGGGGGEGDEDFE8CEGFCFFGGG8A?9E+:EEC57:ECGD6C5**:C57:=FCCGCGE@/9<FFC+0<FGCF40*9<C7C5C:>/5)9@>F44).77549@/
@M03506:14:000000000-AKVR1:1:1101:9087:2754 1:N:0:47
ATGAACTCCTACGGGAGGCAGCAGTGGGGAATTGTTCGCAATGGGCGCAAGCCTGACGACGCAACGCCTCGTGGAGGATGAAGACCTTCGGGTCGTAAACTCCTGTCGAATGGGACGAAAAGATAACGGGTTAACAGCCCGCGGTCCTGACGGTACCGTTAAAGGAAACCCCGGCTAACTCCGTGCCAGCAGCCGCGGTAATACGGGGGGGGTAAGCGTTGGTCGGAATTACTGGGCGTATAGGGCTCGTCGGCGGCCAACTAAGTCAGACGTGAACTCCCTCAGTCTCACGCTGGACTTG
+
CCCC@FGGGGGGEEGCCEGF;FC<9CCC@7,CAFGGGGGE6@;<DFDEGGDGGGGGECGEEGG@FEE=,BFDFEGFCCCE85E,B?F?=?:CFEGGFF+CEGGGGECFD@FFGC@EC:+BBE+,C5CFDEE7<F,FFG+CFE::>7CC:CF:@F@FGGF7<<<@9CCCACCFGF7C*:C<FFE<<FB+?7+<FGEGD5:?EF9@ECEGGG>ECE6+<C/:C*2@1:8**+3A9+<8*:9**203*:*9CC*:)2:3=5<<56*++2+*<*+01/*>*9*9*)076*00)2*()).)5)1**
@M03506:14:000000000-AKVR1:1:1101:13854:2767 1:N:0:47
ATGAACTCCTACGGGAGGCAGCAGCAAGGAATTTTCGTCAATGGGCTAACGCCTGAACGAGCAACGCCGCGTGGAGGATGACGGCCTTCGAGTTGTAAACTCCTTTTTCGGGGGACGATGATGGCGGTACCCCGGGAATAAGGCTCGGCTAACTCTGTGCCAGCAGCCGCGGTAATACAGAGGAGCCAAGCGTTGTCCGGATTGACTGGGCGTAAAGCGCACGCAGGCGGTCGGGCGCGTGGGGTGTGACATATGGCCGCTTAACGGCCAGGCGCCATCCCATTCCGCACGGCTGGAGTGA
+
CCCCCGFFFCGGGGGGGGGGGGGGGGGGGC@FFGGGGFGGDGFCFGGGAFGGGGGFFFGGGGGGGGGGGGGGGGGGGGGGGGEGGGGGGGGGGGCFFCFGGGGCFGGGGE@FGGFGGDGGA9D@BFEGGECDGDFC>F:FFFGFEFCDFB@CGGGGCACGGGFGCFGGGGGGCC@FGGAFC@FGEFE6CCGGG>C;9FGGEEGGGGG7C>FGCD>CFGGGGGGG*::CGC?88*28C/9**7CC5:*/A+<9*0078))7***+3759:)*7C)7>35*9C)7++*274C7())0.)89)*
@M03506:14:000000000-AKVR1:1:1101:8723:2783 1:N:0:47
ATGAACTCCTACGGGAGGCAGCAGTGGGGAATCTTGCACAATGGGGGAAGCCCTGATGCAGCGACGCCGCGTGAGCGATGAAGCCCTTCGGGGCGTAAAGCTCTTTCGGCAGGAACGATAATGACGGTACCAGGAGAAGAAGCTGCGGCTAACTACGTGCCAGCAGCCGCGGTAATACGTAGGCGGCAAGCGTTGTTCGGAATTACTGGGCGTAAAGAGTGTGTAGGCGGTGTCGTAAGTTTGGCGTGAAATCTCCCGGCTTAACTGGGAGGGTGCGCCGAAGACTGCGGTGCTTGCGGGT
+
CCCCCGGGGGGGGGGGGGGGGGGGGGGGGGGGGGGGGGGGGGGGGGGGGGGGGGGGGGGGGGGGGGGGGGGGGGGGGGGGGGGGGGGGGGGGGGGGGGGGGGGGGGGGGGGGGGGGGGGGGGGGGGGGGGGGGGGGGGGGGFGFFGGGGGGGGGGGGGGGGGGGGFGDEGGGGGGGGGGGGGGG*CGGGGGGEGGGGGGGGGGGGGGGGGGGGGGGGGGGGGGGGGGGGGGGG?CCE6CEFFF=FGCDGGGG>FGD6;DGGGGC<FGFGDEB3*95DDGGDEDEGFD??G53)9@F)5>))
@M03506:14:000000000-AKVR1:1:1101:8177:2783 1:N:0:47
ATGAACTCCTACGGGAGGCAGCAGTCGAGGATCTTCGGCAATGGGCGCCAGCCTGACCGAGCGACGCCGCGTGGAGGACGACGGCCTTCGGGTTGTAAACTCCTGTCGAGGGGGAACAAGGCCGCGCGAAGAGCGCGGCTTGAGTGATCCCTGGAGGAAGCACGGGCTAAGTTCGTGCCAGCAGCCGCGGTAAGACGAACCGTGCGAACGTTATTCGGAATCACTGGGCTTAAAGCGCGTGTAGGCGGGCCGGCACGTTCGGCGCCGGAATCCCCCGGCCCCACCGGGGCAGGGGCGCGAA
+
CCCCCGGGGGGGGGGGGGGGGGGGGFGGGGGGDGGEGFGGGGGGGGGGGGGGGGGGCFCFGGEGECGGGGGGGG7EFG<FGGGGGGGGGGGGFDGGGGGF<>FGFGGGFEEGGGGG:FGCF::>*><F*4F@BBB:CFGG>EFCFFF9FGCF@FCCE*A68CC8?8:>FC800AEEGGGGG@FGGGGGCE88*CFGE::EECEF5>**/88;**2CFG*;59C8C9:5;8;C9+:CE*>2:/:9:+*9///>C5*9C5C4/*1:*)*):5:**97C)01/1).*:)9>;35,7>D>5).))
@M03506:14:000000000-AKVR1:1:1101:9057:2831 1:N:0:47
ATGAACTCCTACGGGAGGCAGCAGTGGGGAATATTGGACAATGGGGGCAACCCTGATCCAGCCATGCCGCGTGAATGATGAAGGCCTTCGGGTTGTAAAGTTCTTTTGCAGGGGACGATGATGACGGTACCCTGAGAATAAGCTCCGGCTAACTTCGTGCCAGCAGCCGCGGTAATACGAAGGGAGCTAGCGTTGTTCGGAATTACTGGGCGTAAAGGGCGCGTAGGTGGCTTAGCAAGTTGGATGTGAAAGCCCAGGGCTCAACCCTGGAATTGCATTCAAGACTGCCTTGCTTGAATTC
+
CCCCCGGGGGGGGGGGGGGGGGGGGGGGGGGG,EFGGGGGGGGGGGGGGGGGGFFGFGGGGGGGGGGGGGGFGGGGGGGGGGGGGGGGFGGGGGGGGGGGBFGGGGGGGFGGGGGGGGGGGGGGGGGGGGGFGGGGGGGGGGGGGGGGGGGGGGGGGGFGGGGGFGGGGGGGGGGGGGGGGGGGGGGGGGGG<1BFFGGGGGGGGFGGGGGGGGDGGGDGGGGGEGGGGCFGFGGFEFFGGGGG7EFGF<?FG::FC57CCCGEECGGGGFFFGGGG?FGGB*<CFFF0FF>F4@F)<@F=
@M03506:14:000000000-AKVR1:1:1101:8352:2841 1:N:0:47
ATGAACTCCTACGGGAGGCAGCAGTGGGGAATATTGGACAATGGGCGAAAGCCTGATCCAGCAATGCCGCGTGAGTGATGAAGGCCTTAGGGTTGTAAAGCTCTTTTACCCGGGAAGATAATGACTGTACCGGGAGAATAAGCCCCGGCTAACTCCGTGCCAGCAGCCGCGGTAATACGGAGGGGGCTAGCGTTGTTCGGAATTACTGGGCGTAAAGCGCACGTAGGCGGCTTTGTAAGTTAGGGGTGAAAGCCCGGGGCTCAACTCCGGAATTGCCTTTAAGACTGCATCGCTAGACTTT
+
CCCCCGGGGGGGGGGGGGGGGGGGGGGGGGGGGGGGGGGGGGGGGGGGGGGGGGGGGGGGGGGGGGGGGGGEGGGGGGGGGFGGGGGGGGGGGGGGGGGGGGGGGGFGGGGGGGGGGGGGGGGGGGGGGGGGGGGGGGGGGGGCGGGGGGGGGGGGGGGGGGGGGGGGGGGGFGGGGGGGGGGGGGGGGGGGGGGGFGGGGGGFCFGGGGGGGGGCGFDEGGGGGGGGGE?CCGGCE7>9F??**::D5?FF4:FGEFGG55C+*0CFEGEEFFDCC@FGGFFFFFF52*83<FE>@*97*
@M03506:14:000000000-AKVR1:1:1101:17037:2846 1:N:0:47
ATGAACTCCTACGGGAGGCAGCAGTGGGGAATATTGGACAATGTGCGCAAGCCTGATCCAGCCATGCCGCGTGAGTGATGAAGGCCTTAGGGTTGTAAAGCTCTTTCAGTGGTGACGATAATGACGGTACCCCCAGAAGAAGCCCCGGCTAACTTCGTGTCAGCAGCCGCGGTAATACGAAGGGGGCTAGCGTTGTTCGGATTTACTGGGCGTAAAGCGCACGTAGGCTGATCCGTAAGTCGGGGGTGGAATCCTTGAGCTCAACCTCTGCACCTCCTTCTATACCTGACATCTTGTACCC
+
C@CCCE-<C<6C6,@;F:@B@;FDFF8@FF@C6;CF?FGGGDF,,6@++FEGFFF@F<FEGGCEGFE<+@7FCCF<EFFFFE,8EEGAFGCFFA:FGEE<FGDE5FGGGFG?5=9E7CFCCFD@?F@?ACFC+=:FFDDFC=F,+@@FG>E@F,,7>F<,8@F?@:,@:3*@>7>,,=D7,7>:>*442<,**614B;CB8:B+?<++5**33BEF?C**/1*;E8C?+2*+30/*187<7=**/1*9*2A+*<+0<**20+2<E*+2+2+*0**/9>*0**03:***(**)0*980****
@M03506:14:000000000-AKVR1:1:1101:13985:2890 1:N:0:47
ATGAACTCCTACGGGAGGCAGCAGTGGGGAATATTGGACAATGGGCGCAAGCCTGATCCAGCCATGCCGCGTGAGTGATGAAGGCCCTAGGGTTGTAAAGCTCTTTCGGCGGGGACGATAATGACGGTACCCGCAGAAGAAGCCCCGGCTAACTTCGTGCCAGCAGCCGCGGTAATACGAAGGGGGCTAGCGTTGTTCGGAATTACTGGGCGTAAAGCGCGCGTAGGCGGACATTTAAGTCAGGGGTGAAATGCCGGGGCTCAACCCCGGAACTGCCTTTGATACTGGGTGTCTGGAGTTG
+
CCCCCGGGGGGGGGGGGGGGGGGGGGGGGGGGFGGGGGGGGGGGGGGGGGGGGGGGGGGGGGGGGGGGGGGGGGGGGGGGGGGGGGGGGGGGGGGGGGGGGFGGGGGGGGGGGGGGGGGDGGGGGGGGGGGGGGGGGGCGGGGGGGGGGDGGGFGFGGGEGGGGGGGGGCCEGDGFFGFCCGGGGGGGGFGEEEGEGFGGEGCFGGGGGGGGGGCEFCCEGDG>>CC+:C=>C9ECGCFFGGGGG5*9@9FGGFGCEBGC5CFC:**1:D5<DGF6<?F7:**+3@GF0*0()/*7/7<)*
@M03506:14:000000000-AKVR1:1:1101:24897:2929 1:N:0:47
ATGAACTCCTACGGGAGGCAGCAGTGGGGAATATTGCACAATGGGCGAAAGCCTGATGCAGCGACGCCGCGTGAGGGATGACGGCCCTCGGGTTGTAAACCTCTTTCAGCAGGGAAGAAGCGAAAGTGACGGTACCTGCAGAAGAAGCACCGGCTAACTACGTGCCAGCAGCCGCGGTAAGACGTAGGGTGCGAGCGATGTCCGGAATGATTGGGCGTAAAGAGCTCGTAGGCGGCTTGTCACGCCGGAAGTGAAGGGCAGGGGCGTAACCCCGGGGTGGCATTCGTTAGGGGCAGGCGAG
+
CCB@CCEC@FFGCFGF:@FEG>FF@<FCCGCGGC@,6CFGCC<FDFF@BEGGDF<FCAFCGD7:F@FEGG7=>,B=F>ECF<FCC+@=8F:FGFG@FGFBFFD<F?,,<B<FCCF8><<F83B:FE>=93=F3++:33<<<CE8,><FG,63*@*:?FGFGGFCF63,@F:,C7<:*<F@,,,44<*CECE*<<EDG*;>C9CEEDD*0A+<+;8CEG88@?D00302:;;E+2/?5:9CC93:**/1/**+0<+*+)1**27>551)/1+)*/)*)0))0)*3<@7)(*.(.)08>).)0
@M03506:14:000000000-AKVR1:1:1101:6218:2932 1:N:0:47
ATGAACTCCTACGGGAGGCAGCAGTCGAGAATTTTTCTCAATGGGGGAAACCCTGAAGGAGCGACGCCGCGTGGAGGATGAAGGCTTTCGGGTTGTAAACTCCTGTCATTTGGGAACAATGCCTATTAGTTAACTGCTAGCAGGTTGATAGTACCAGAAGAGGAAGAGACGGCTAACTCTGTGCCAGCAGCCGCGGGAATACAGAGGTCTCCAGCGTTGTTCGGATTCATTGGGCGTAAAGGGTGCGTAGGTGGCGTGCTAAGCCAGGCGTGTATTTTCGGAGCTTAACCCCGAACCGGCC
+
CCCCCGFF@FFGGCC;+@B,8BFCEGGGGG;<6@CEFFG9,,<@@FCCEFGEBF<C,9C,:C@F@@C+>F@844?CC@F84?9?EFFFGDFGFGDF?F?EFGGG@F,CEFG<E7FED==<5=F9,:<,CAF<<FDGGDAFGADG3>BFGAF<DFGGG8@C<::F7BF@7>CF>FB,3@FDECA;<<C8:FGG@*8**44*?<B+,<*24<F+;?:*=5*;8CD*8**++:++3:*85*/*0+2**1*1**2+*/:)207*++2*2*:<*/:<*C7+*10)97757?**)2)-)))).).00
@M03506:14:000000000-AKVR1:1:1101:21442:3015 1:N:0:47
ATGAACTCCTACGGGAGGCAGCAGTGGGGAATTTTGCGCAATGGGGGAAACCCTGACGCAGCAACGCCGCGTGGAGGATGAAGTCCCTTGGGATGTAAACTCCTTTCGATCGGGACGATTATGACGGTACCGGAAGAAGAAGCACCGGCTAACTCTGTGCCAGCAGCCGCGGTAATACAGAGGGTGCAAGCGTTGTTCGGAATTATTGGGCGTAAAGGGCGCGTAGGCGGTGCTGTAAGTCTGTAGTTAAATCCCTGGGCTCAACTCAGAGTCTGCTATAGAATCTGCAGAGCTGGAGTGT
+
CCCCCGGGGGGGGGGGCGGEGGFGGGFGGGGGGGGFGGGGGGFGGCGGGFGGGGGEFGGGGGGGGGGGGGGGGDCFG>FGGFFGFGGGGEGGGGGGGGGGGGGGGGGGFFGGGDGGGGGGDFGGGGGGGGGGGG@FC@FD,<FFGGGGGGGGGGGGGFFGGGGGGFGGGGGDFGGGGGGGGGGGGCE72FGGGGCE8FGG*A889<ECDGGGGG8*+A=CEGC8>E>EC>C8CEFGC37<CFCF0A9*+3<CF+<C673C6=496CGF02<FDG>779C:***+3@F=40*,5*))5)9:*
@M03506:14:000000000-AKVR1:1:1101:7665:3022 1:N:0:47
ATGAACTCCTACGGGAGGCAGCAGCAAGGAATTTTCGGCAATGGGCGCAAGCCTGACCGAGCAACGCCGCGTGCTGGATGACGGCCTTCGGGTTGTAAACAGCTTTTGCTGAGGACGATAATGACGGTACTCGGCGAATAAGCCCCGGCTAACTCTGTGCCAGCAGCCGCGGTAATACAGAGGGGGCAAGCGTTGTCCGGATTAACTGGGCGTAAAGGGTCCGCAGGTGGTGCGTTGCGTGGTGTGTGAAAGCGGACCGCTTAACGGTCTGAGGCCATGCCATACGGGCGCACTGGAGCCG
+
CCCCCGGGGGGGGGGGGGGGGGGGGGGGGGGGGGGGGGGGGGGGGGGGGGGGGGGGGGGGGGGGGGGGGGGGGGGGGGGGGGGGGGGGGGGGGGGGGGGGGGGGGGGGGGGGGGGGGGGGGGGGGGGGGGGGGGGGGGGGGGGGGGGGGGGGGGGGGGGGGGGGGGGGGGGGGGGGGGGGFFGGGGGGGGGGGGGGGGGGGGGGGGFFGGGEGGEGFGGGGGGCCGGCGGGGGGEDGDD:EG:=FGFFEFFGFGGDGBDGDCGCFCEDE3C47CF=F@GFGF=9?>DD9GF>>>6>4@)>7
@M03506:14:000000000-AKVR1:1:1101:15996:3024 1:N:0:47
ATGAACTCCTACGGGAGGCAGCAGTGGGGAATTTTGCGCAATGGGGGAAACCCTGACGCAGCAACGCCGCGTGGAGGATGAAGTCCCTTGGGACGTAAACTCCTTTCGACCCGGATGATAATGACGGTACGGGTGGAAGAAGCCCCGGCTAACTTCGTGCCAGCAGCCGCGGTAATACGAGGGGGGCAAGCGTTGTTCGGAATTATTGGGCGTAAAGGGCGCGTAGGCGGTGCGGTAAGTCAACGGTGAAATCTCCGGGCCTACTCCTGAGCTCGCAGGTGAACATGCCGTTCTTGAGGGG
+
9CCCCGFFFFDGGEGCGFGCE@FFFDGGEE;<EEF,<@FE:@DF<F>@FGGGG8,CE,@FFGG,ECFCF>+>4FEGC?=?FFFDFGG9FFCG,?>CDEBFFGFFFG97<CE:=F++3B5@EBFF9F:FFDCEGCEG7@FFGGEFGGDDGG*3<9;@C:>CFCGCFCFFEG7C*CC2,7=F@7CCE>EGF**;;;EG501?8>F+:AEG+*8>EEEF@?**:*81:88F>CEGEEGCC**AA:+:*7:**3+9*+3*:>DD*A5*+*3*0::6****1)1**/*++*0))10()09800)).
@M03506:14:000000000-AKVR1:1:1101:18351:3032 1:N:0:47
ATGAACTCCTACGGGAGGCAGCAGTAGGGAATCTTCGGCAATGGACGAAAGTCTGACCGAGCAACGCCGCGTGAGTGATGAAGGTTTTCGGATCGTAAAACTCTGTTGCCAGGGAAGAATGATGCGGAGAGTAACTGCTCTGCATATGACGGCACCTGAGAAGAAAGCCCCGGCTAACTACGTGCCAGCAGCCGCGGTAATACGTAGGGGGCAAGCGTTGTTCGGATTCATTGGGCGTAAAGGGTGTGTAGGTGGCGCCGTAAGTCGGGTGTGAAATTTCGGAGCTGAACTCCGAAACTGC
+
CCCCCGGGGGGGGGGGGGGGGGGGGGGGGGGGGGGGGGGGGGGGGGGGGGGGGGGGGGGGGGGGGGGGGGGGGGGGGGGGGGGGGGGGGGGGGGGGGGGGGGGGGGGGGGGGGGGGGGGGGGGDGGGGGGGGGGGFGGGGGGGGGGGCFGGGGGGGGGFGGGGGGGGGGGGGGGGGGGGGGGGDGGGGGGGGGGGGGGGGGGGGFFGGDGGGGGGGG;EG=EGGGC5EGGGFCCCEG=9CGGGG*:>DF9EGGGFGGD)7C*1/+0:CE<E>DGGGG6>:*75:>F6?29@A::5B3@F84
@M03506:14:000000000-AKVR1:1:1101:17966:3041 1:N:0:47
ATGAACTCCTACGGGAGGCAGCAGCGGGGAATTTTTCGCAATGGGCGCAAGCCTGACGCCGCAACGCCGCGTGGAGGATGAAGATCTTCGGGTCGTAAACTCCTTTCGAGCGGGACGAATGCGACGCGACCGAATAAACCGCCGCGGTCACGGTACCGCCCAACGAACGCCTGGCTACCTCCGGTCCAGCAGCCACGCGAATACGGTGGGGGCAAGCGTCGCGTGGACTGTCTGGCTGGACGGGGCTCGAAGTTGTGCACCCAAGCCAGGCTTTACAGCCGCTACTCCTGTCTGCGGAGTC
+
CCCCCGGGGGGGGGGGGGGGGGGG,@FGGGGGG9FCFGGGEGGGGGG>:FGGGGGGGD7>FG+CFGGGGGGGGD+FFFGGCFG,,:FFAFGEFCCFFGGG,CDF<9F++BFC7@>*3*@,,3***514*=*1<***?2,8***1*::1**2**2;C+?C8*;**12******:*/;9**<CCE**11+++0;*2*2**//:55CC***?5/C*?8***/1*/***:*++*+2+0*+******1/**1***01*2+02**2*/******1**.*0*+20*15).**)*))**.1**).8)86
@M03506:14:000000000-AKVR1:1:1101:22864:3044 1:N:0:47
ATGAACTCCTACGGGAGGCAGCAGTGGGGAATTTTGGACAATGGACGCAAGTCTGATCCAGCCATGCCGCGTGCGGGAAGAAGGCCTTCGGGTTGTAAACCGCTTTTGTCAGGGAAGAAAAGCTCCGAACTAATAATTTGGGGTGATGACGGTACCTGAAGAATAAGCACCGGCTAACTACGTGCCAGCAGCCGCGGTAATACGTAGGGTGCAAGCGTTAATCGGAATTACTGGGCATAAAGCGTGCGCAGGCGGTTCTATAAGACAGAAGTGAAATCCACGGGCTTAACCCGGGAACTGC
+
CCCCCGGGGGGGGGGGGGGGGGGGGGGGGGGGGGGGGGGGGGGGGDGGGGGGGGGGGGGGGGGGGGGGGGGGGGGGGGGGGGGFFGGGGGGGGGGGGGGGGGGGGGDGGGGGGGGGGGGDGFFFGGGGGGCFFGGGGGFECC@FGGGGGGGGGB7F<=BFGGGGGGECGGGEEGEGGGGGGGGG><;CGGFGGGGGD:CECFDF2BEGD7C5C?C*C8*2*AF>E>CFFFCFGGFFG;>@<CFG=CG)2*CEGEEDEBC:<77A+77**23@FCC9:F**9..15)*).09(057:7;FF7
@M03506:14:000000000-AKVR1:1:1101:10083:3080 1:N:0:47
ATGAACTCCTACGGGAGGCAGCAGTAGGGAATCTTGGACAATGGGTGCAAGCCTGATCCAGCCATGCCGCGTGCAGGAAGAAGGCTTTCTGAGTTGTAAACTGCTTTTGCCAGGGGATAAAATGGTCGTGCGCGACAAATTGAAGGTACCTGGTGAATAAGCCACGGCTAACTACGTGCCAGCAGCCGCGGTAATACGTAGGTGGCAAGCGTTGTCCGGATTTATTGGGTTTAAAGGGTGCGTAGGCGGTTTTTTAAGTCAGCGGTGAAATACTTCAGCCCAACTGGAGAGGTGGCATTGT
+
CCCCCGGGGGGGGGGGG7FEGGAFGGFGGFFG,CF<@FFDCGFFGGGGFGGGGGGGFGGGGGGFFGGGCEEFGGGGGDGDGGGCCCFFGGGAFGGDFFFGGGFGGFGGGGGGG?FGGG@GGEFFGDCGGGGGGGGGGDDFGFFGGGGFCGGFFGA9=DCGC:DFFGCGGG7FFFCCGGGGG:C,>FGGGCFFC:C@BFGFGGGGG:8<C:C:CCEGGGG*8?F++BF?F*;B6++5CEG5*:::CECCE*:5>FCF+9:C9+2:E5**02<=GFDG*9>*17;7*6C??6)4;))0)6/*1
@M03506:14:000000000-AKVR1:1:1101:7861:3101 1:N:0:47
ATGAACTCCTACGGGAGGCAGCAGTGGGGAATTTTGCGCAATGGGCGAAAGCCTGACGCAGCAACGCCGCGTGGAGGATGAAGGTCTTTGGATTGTAAACTCCTGTCAGCAGGGAAAAAGCAACTTGACCTCATACGTCAGGGAGTTGATTGTACCTGCAGAGGAAGCCCCGGCTAACTCTGTGCCAGCAGCAGCGGTAATACAGAGGGGGCAAACGTTATTCGGAATTATTGGGCGTAAAGGGCGAGTAGGCGGCTTGGCAAGTGGAAGGTGAAATCCATCGGCGTAACCGAGGAACTGC
+
CCCCCFFDGGGAGGDEGGGGGG8FFCGGEGGGGGGGG>CFEFFGGFEDGEG88@EFF7FCEGGD@C+>FCEE@E7<FG8EEGGGGGGCDFGCFGDGGCGGGGGGCFCDFGGGGGCFGFCGFGDFGGGGGFF=FFFA<5BFGGG+C@FFFGDCFF<9FGGDFFGGGFGFCCFGD7FGGG9FFF7DFFGGGGCG,<,<1:CE?;;B<EG7BE8*CC**;*288?CGCE?58E9CFF@CCEGEG+<7*/*9:CF?===<C:<CGGD5<:?6CF5697C?C4***9;5=))7(10-753BF.)99
@M03506:14:000000000-AKVR1:1:1101:10652:3101 1:N:0:47
ATGAACTCCTACGGGAGGCAGCAGTCGGGAATTTTGGGCAATGGGCGAAAGCCTGACCCAGCAACGCCGCGTGAAGGATGAAATCCTTCGGGATGTAAACTTCGCAAGAACGGGAAGAATAAGTAAGGGTTAATATCTCTTACGATGACGGTACTGTTTGTAAGCCCCGGCTAACTTCGTGCCAGCAGCCGCGGTAATACGAGGGGGGCAAGCGTTGTTCGGAATTATTGGGCGTAAAGGGCGCGTAGGCGGTGCGGTAAGTCACCTGTGAAACCGCTAGGCTGAACCTAGAGCCTGCAGG
+
CCCCCGGGGGGGGGGGGGGGGGGGGGGGGGGGGGGGGGGGGGGGGGGGGGGGGGGGGGGGGGGGGGGGGGGGGGGGGGGFGGGGGGGFGGGGGGGGGGGGGGGGGGGGGGGGGGGDGGGGGFGGGGFGFGGGGGGGGFGGGGGGGGFFGGGGGGGGGGGGGGGGCGFGGGGGGGGGGFGGGCGGGGGGGGGGGGGGGGGGGFGGGGGGGGCGCGA8ECFEEGE*1A9CGGGEFGECC=FFGEGE5*1>EDED55*>EEGDGFG+<=FFGF?BC75*7))95?F*:/9)46?26F5)>FFFF
@M03506:14:000000000-AKVR1:1:1101:16551:3101 1:N:0:47
ATGAACTCCTACGGGAGGCAGCAGTGGGGAATCTTGCACAATGGGCGAAAGCCTGATGCAGCGACGCCGCGTGGGGGATGAAGCTTTTCGGAGTGTAAACCCCTTTCGACCCGGACGAATGCCCCGCAAGGGGACTGACGGTACGGGTATAAGAAGCCCCGGCTAACTACGTGCCAGCAGCCGCGGTAATACGTAGGGGGCCAGCGTTGCTCGGAATTACTGGGGGTAAAGGGTTCGTAGGCGGTGCGGCAAGGTGGGAGTGAAATTTTTGGGCTCAACCCAGAGGCTGCTTTCAAAACTG
+
CCCCCGGGGGGGGGGGGGGGGGGGGGGGGGGGGGGGGGGGGGGGGGGGGEFGGGGGGGGGGGGGGGGGGGGGGGGGGGGGGGGGGGGGGGGGGGGGGGGGGGGGGGGGGDGGGGGGGDGGGGGGGGGGGGGGGGGGGGGGGGGGGGGGGGGGGGGGGCFFFDGGGFGGGGGGGFEGGGGGGGGGGGDEGGGGGFGGGGEGG>EFFGECEGGGGGDGCEFFF9FF*:8;<7?EGFFCE/9CECEDC5CDE::/9*<7FD*97:7:CF+:C>=>D*9**1229)07/7/)45)6B=4*9*.)0
@M03506:14:000000000-AKVR1:1:1101:17752:3108 1:N:0:47
ATGAACTCCTACGGGAGGCAGCAGTGGGGAATTTTGCGCAATGGGGGAAACCCTGACGCAGCAACGCCGCGTGGAGGATGAAGCCCCTTGGGGCGTGAACTCCTTTCGACCAAGACGATTATGACGGTACTGGTGGAAGAAGCACCGGCTAACTCTGTGCCAGCAGCCGCGGTAATACAGAGGGTGCAAGCGTTGTTCGGAATTATTGGGCGTAAAGGGCGCGTAGGCGGCGCGACAAGTCACCTGTGAAATCTCCGAGCTTAACTCGGCGCCTGCAGGCGAAACTGTCGCGCTGGCGTAT
+
CCCCCGGGGGGGGGGCFEGEGGGGGGGGGGGGGGGGGGGGEGGGGGGGGGGGGGDFFGGECGGGFEDGDCFGDDDGGCGFEGGGEFECFGF8FGGGDG=DDGGGFGF:FEECFFGGGC>=BGEGGEGFGG9FCFGGGGFFGGGGCFD>GG7FEFFFGGFCFGGGGGGGGGFGFEECFF:::FFECFEGCGGG::CE*A1:CEGFGF?EF*;EEEE8CGDGGGD88CEGG>5CGGECEEFEFGGFGEF49+0A7FGFG3CG56C<9FC5***7579FGF*97)0::@7@BF)25>>@)7>).
@M03506:14:000000000-AKVR1:1:1101:9570:3111 1:N:0:47
ATGAACTCCTACGGGAGGCAGCAGTGGGGAATTTTGCGCAATGGGGGAAACCCTGACGCAGCAACGCCGCGTGGAGGATGAAGTCCCTTGGGACGTAAACTCCTTTCGACCGGGAAGATTATGACGGTACCGGTGGAAGAAGCCCCGGCTAACTTCGTGCCAGCAGCCGCGGTAATACGAGGGGGGCGAGCGTTGTTCGGAATTATTGGGCGTAAAGGGCGCGTAGGCGGTGCGGTAAGTCACCTGTGAAACCTCTGGGCTCAACTCAGAGCCTGCAGGCGAAACTGCCGTGCTAGAGTGG
+
CCCCCGGGGGGGGGGGGGGGGGGGGGGGGGGGGGGFGGGGGGGGGGGGGGGGGGGGGGGGGGGGGGGGGGGGGGGGGGGGGGGGGGGGGGGGGGGGGGGGGGGGGGGGGGGGGGGGGGGGGGGGGGGGGGGGDEGGGGGGGGGGGGGGGGGGGGGGGGGGGGGGGGGGGGGGFGGFGGGGGEGGGGGGGGGGG5CGGGGGGGGGGG?FGGGCCEG>FGEGGGGG5EEGGEECE>EG5ED?FGFGGGGGGF7C46CGGFGGCFGGGGGGGGGFGGGG4@FDDEBGGFGFFD@FFF??FFF@)
@M03506:14:000000000-AKVR1:1:1101:22368:3124 1:N:0:47
ATGAACTCCTACGGGAGGCAGCAGTGGGGAATTGTTCGCAATGGGCGCAAGCCTGACGACGCAACGCCGCGTGGAGGATGAAGATCTTCGGGTCGTAAACTCCTTTCGATCGAGACGAATGGCCCTTGAGCTAATCATCAGGGGAATGACGGTACCGAGAGAAGAAGCCCCGGCTAACTCCGTGCCAGCAGCCGCGGTAATACGGGGGGGGCAAGCGTCGTTCGGAATTACTGGGCGTAAAGGGCTCGTAGGCGGCCAACTAATTAGGATGTGAAAGCACCAGGCTTAACCTGGGAACTGC
+
CCCCCGGGGGGGGGGGGGGGGGGGGGGGGGGGGGGGGGGGGGGGGGGGGGGGGGGGGGGGGGGGGGGGGGGGGGGGGGGGGGGFFGGGGFGGGGGGGGGGGGGFGGGGDFGGGGG7FGGGGGGFGG@FEGFGGFGGGGGGCFDFEGGFGFGGGGCFFEGGGGGCCGCFFFGFGGGGGFGGFFGGEFDFFGGGGCEEGEECFCFGDGCGGGG5E8>GG1:E5AFEG*8/<CG7C+A8C:C8CFDECFFGC**79CEDC5*9?69++*+2<:C@FC7:*)*9>).7*)096*7<>4))07)*9
@M03506:14:000000000-AKVR1:1:1101:10346:3139 1:N:0:47
ATGAACTCCTACGGGAGGCAGCAGTGGGGAATATTGGACAATGGGCGCAAGCCTGATCCAGCCATGCCGCGTGGATGATGAAGGCCTTAGGGTTGTAAAGTCCTTTTAACGGGGAAGATAATGACGGTACCCGTAGAATAAGCCCCGGCTAACTTCGTGCCAGCAGCCGCGGTAATACGAAGGGGGCTAGCGTTGCTCGGAATTACTGGGCGTAAAGCGCACGTAGGCGGGTCTTTAAGTCAGGGGTGAAATCCTGGAGCTCAACTCCAGAACTGCCTTTGCTACTGAGGATCTTGAGGTG
+
CCCCCGGGGGGGGGGGGGGGGGGGGGGGGGGG,EFGGGGGGGGGGGGGGGGGGGGGGGGGGGGGGGGGGGGGGGGGGGGGGGGGGGGGGGGGGGGGGGGGGGGGGGGFGGGGGGGGGGFGGGGGGGGGGGGGGGGGGGGGGGGGGGGGGGGGGFGGGGGGGGGGGGGGGGGGCGDFGFGCFCFGGGGDGGGGGGGGGGCEEEGGGGGFGGGGGDEE7CEGDEGGGGEGGGGE5E79C<:<C:?CG=CDFGCAD+2:E495*+02*79*20+52*2?<=7::*0+</742D@8?F44/0)9)
@M03506:14:000000000-AKVR1:1:1101:21982:3150 1:N:0:47
ATGAACTCCTACGGGAGGCAGCAGCTAAGAATCTTGCGCAATGGGCGAAAGCCTGACGCAGCAACGCCGCGTGGGGGACGAAGGCCCTCGGGTCGTAAACCCCTTTTGCGAGGGAAGAAGTTCTGACGGTACCTCGCGAATAAGCCACGGCTAGCTACGTGCTAGCAGCCGCGGTAATACGTAGGTGGCGAGCGGTGTCCGGAATTATTGGGCGTAAAGAGCCCGCAGGCGGGTTGGCAAGTCTTTGGAGAAATCTCCCGGCTTCACTGGGAGGGTGCCCGGGAAACTCCCAGGCTTGAGG
+
CCCCCGGGGGGGGGGCGGGDGGGFFEFDFFAE,FFGGEEGE,FFGGEGGGGGDDE8FEEC:CGFF:FC:B=C+@+@CFCGGGGDFBCGBGGGGG:=DF@FGGEGGFFFGG@F:7F>>@FC@3,E,8@C<CF@:,E<EGCGG:FG9<CF:FDGDDGGCCFFCF*FF7F:@FF**71:8::CGGFC>FGFFG5EE**2//<+://*/00<CE95CEE*?@0<88*:55*?*:*:**2*:FFFG+0AE+24+00**+<20*95*:)=*:CCC575C57:7:D4/7>*25*9)98()75))))/.
@M03506:14:000000000-AKVR1:1:1101:8319:3182 1:N:0:47
ATGAACTCCTACGGGAGGCAGCAGTGGGGAATTGTTCGCAATGGGCGCAAGCCTGACGACGCAACGCCGCGTGGAGGATGAAGACCTTCGGGTCGTAAACTCCTTTCGATCGAGACGAATGGCCTCCGGGTGAATAGTCCGGAGGAATGACGGTACCGAGAGAAGAAGCCCCGGCTAACTCCGTGCCAGCAGCCGCGGTAATACGGGGGGGGCAAGCGTTGTTCGGAATTACTAGGCGTAAAGGGCTCGTAGGTGGCCAACTAAGTCAGACGTGAAATCCCTCGGCTTAACCGGGGAACTG
+
CCCCCGGGGGGGGGGGGGGGGGGGGGGGGGGGGGGGGGGGGGGGGGGGGGGGGGGGGGGGGGGGGGGGGGGGGGGGGGGGGGGGGGGGGGGGGGGGGGGGGGGGGGGGGGGGGGGGGGGGGGGGGGGGGGGGGGGGGGGGGGGGGGGGGGFGGGGGGGGGGGGGGGGGGGGGGGGGGGGGCFGGGGGGGGGGG5CGGGGG>FGFGGGGDGGGGGFGGGGGG8EFGGC=FGFGFGGGGGDGGGGGGG6DEEEFG?9FG@FGGGF+0*<CE7EE*755:FCDGFFEGDC57FFDDEF>7B3:@
@M03506:14:000000000-AKVR1:1:1101:7931:3192 1:N:0:47
ATGAACTCCTACGGGAGGCAGCACTGGGGAATATTGGACAATGGGGGCAACCCTGATCCAGCAATGCCGCGTGAGTGATGAAGGCCTTAGGGTTGTAAAGCTCTTTTACCGGGGACGATGATGACGGTACCCGGAGAATAAGCCCCGGCTAACTTCGTGCCAGCAGCCGCGGTAATACGAAGGGGGCGAGCGTTGTTCGGAATTACTGGGCGTAAAGGGCGCGTAGGCGGCGACCCAAGTCAGATGTGAAAGTCCTGGGCTTAACCTGGGGACTGCATTTGATACTGGGTTGCTTGAATTC
+
CCCCCGGGGGGGGGGGGGGGGGGGGGGGGFGGGGGFGGGGGGGGGGGGGGGGGGGGGGGGGGGGGGGGGGGGGEGGGGFGGGGGGGGGGGGGGGGGGGGGGFGGGGGGGGGGGGGGGGGGGGGGGGGGGGGGGGDGGGGGGGGGGGGGGGGGGGGGGGGGGGGGGGGGGGGGGGGGC@FGBFGGGGGGGGGGGEGDGGGGGGGGGGGGGGGGG>CCFGGGGGGGGGGGGGGGGGGEEEDFCFGGGGGGGFFGGGGGFFGGGGGGGGGGGGGBDDCE>BCCF4@CG=FFFGF>FF?@409?*
@M03506:14:000000000-AKVR1:1:1101:19017:3216 1:N:0:47
ATGAACTCCTACGGGAGGCAGCAGTGGGGAATTGTTCGCAATGGGCGCAAGCCTGACGACGCAACGCCGCGTGGAGGATGAAGGTCTTCGGATTGTAAACTCCTGTTGCCCGGGACGAAAAGTCTCGACCTAACACGTCGAGATCTGACGGTACCGGGTGAGGAAGCCCCGGCTAACTCTGTGCCAGCAGCCGCGGTAATACAGAGGGGGCAAGCGTTGTTCGGAATTACTGGGCGTAAAGGGCGCGTAGGCGGTCGTCTAAGTCGAACGTGAAATCCCCGGGCTCAACCCGGGAACTGCG
+
CCCCCGGGGGGGGGGGGGGGGGGGGGGFGGGGGGGGGGGGGGGGGGGGGGGGGGGGGGGGGGGGGGGGGGGGGGGGGGGGGFGGGGGGGGGDGGGGGGGGGGGGGGGGGGGGGGGGGGGGGGGGGGGGGGGGGGGGGGGGGGGGFGGFGGGDGGGEEGCCGGFGDFGDCGGCFECF7FGCFG?FGFC7:FFGGGED*/;EFFFGFGGGGD8EFFGGECC8@FGGEG>E+2+<CF=ECED*CFGGEEG9CECGGG*9:7<479:?97><55277<7E*9*97@E=/)29:*.353..>?F6>
@M03506:14:000000000-AKVR1:1:1101:25459:3218 1:N:0:47
ATGAACTCCTACGGGAGGCAGCAGTGGGGAATATTGGACAATGGGCGAAAGCCTGATCCAGCAATGCCGCGTGAGTGATGAAGGCCTTAGGGTTGTAAAGCTCTTTTACCCGGGATGATAATGACAGTACCGGGAGGATAAGCTCCGGCTAACTCCGTGCCAGCAGCCGCGGTAATACGGAGGGAGCTAGCGTTGTTCGGAATTACTGGGCGTAAAGCGCGAGTAGGCGGCTTTGTAAGTTAGAGGTGAAAGCCCGGAGCTCAACTCCGGAACTGCCTTTAAAACTGCATCGCTTGAATCT
+
@CBCCCE96CFFF;F7@CGCFGGGEFGCGDGGGGGCCFGGFFGFCGDC:FGGGGFEFFCFGGFGCEGGCGF@C7:CEAFGGGGGG8FFGGGGG8>CFFFGFGFFFAEFGFFGGEGE7FFGGAFCFFFG9BFEFGGGGGFFGGGFCFFGGEGGGGFG:FBFCFFGGGF7<3<C*FG,@;FEF@=<BFG@99F:F*11;BBGDEEC,<CGG8C5BCE5CDG***2?EF79EEG*2+2<:+20CCF7<C<7E?CC<:5DGFGG6AC9CF?<5C/7)*6+0**2:*1:<@>*57=1@F@FF)/1*
@M03506:14:000000000-AKVR1:1:1101:16301:3226 1:N:0:47
ATGAACTCCTACGGGAGGCAGCAGTCGAGAATTTTTCTCAATGGGGGAAACCCTGAAGGAGCGACGCCGCGTGGAGGATGAAGGCTTTCGGGTTGTAAACTCCTGTCATTTGGGAACAATGCTATTCGGTTAACTGCCGAGTAGTTGATAGTACCAGAAGAGGAAGAGACGGCTAACTCTGTGCCAGCAGCCGCGGTAATACAGAGGTCTCAAGCGTTGTTCGGATTCATTGGGCGTAAAGGGTGCGTAGGTGGCGCGCTAAGTCAGGTGTGAAATTTCGGAGCTTAACTCCGAAACTGCA
+
CCCCCGGGGGGGGGGGGGGGGGGGGGGGGGGGGGGGGGGGGGGGGGGGGGGGGGGGGGGGGGGGGGGGGGGGGGCGGDGGGGGGGGGGGGGGGGGGGGGGGGGGGGGGGGGGFE?FGGGGGGGGGGGGGGGGGGGDGGGGDCGGGGGGGGGGGGFGGGGGGGGGCCFGGGGGGGGGGGGFGGGGCACGFGGGGGDGEGGGGGGGACFGGGGEGGGGG5C8=;CE5EEC<7CGC=GEG=<=FDCECED7*C5C4CFGCDGGGDC3?:?7:9<@C*00:6:DDFEGEFCB)*/4557:>6@=1
@M03506:14:000000000-AKVR1:1:1101:18160:3251 1:N:0:47
ATGAACTCCTACGGGAGGCAGCAGTCGAGAATTTTTCACAATGGGCGCAAGCCTGATGGAGCGACGCCGCGTGGGGGATGAATGGCTTCGGCCCGTAAACCCCTGTCATTTGCGAACAAATTGGTTTAGTTAATAGTTGGACCATTGATAGTAGCGAAAGAGGAAGGGACGGCTAACTCTGTGCCAGCAGCCGCGGTAATACAGAGGTCCCGAGCGTTGTTCGGATTCACTGGGCGTAAAGGGTGCGTAGGTGGCGGGGTAAGTCGGATGTGAAATCTCCGAGCTCAACTCGGAAACTGCA
+
CCCCCGGGGGGGGGGCGEGGGGGGGGGGGGGGGGGGGGGGGGGGGGGGGCEGGGGGGGGGGGGDEGGGGGGGGGGGGDGEFEFGGGGGGGGGGGGGGGGGGGGGGFGCFGFFFGGGGGGFGGGD<FFGGGGCCGGGGGGGGGGGGGGEGGGGGGFGGDGGGGGGGGGGGGGGGGCGGGGGFGGFGCFGGCEDGEGGGE5CCGGG7:CGFCFGGEGGCE8:F9CECG>CFEC<@FGD5/9@F7=0**:*:EEGGFG<=@GDC66C:DG97D+9:77A70*775B5*0*77*=:>3:@F=F9*
@M03506:14:000000000-AKVR1:1:1101:23862:3264 1:N:0:47
ATGAACTCCTACGGGAGGCAGCAGTGGGGAATTGTTCGCAATGGGCGCAAGCCTGACGACGCAACGCCGCGTGGAGGATGAAGACCTTCGGGTCGTAAACTCCTTTCGATCGAGACGAATGTTTTCCGGGTGAACAATCTGGAAAAGTGACGGTACCTAGAGAAGAAGCCCCGGCTAACTCTGTGCCAGCAGCCGCGGTAATACAGGGGGGGCAAGAGTGATTCGGAATGACTAGGCGTAAAGGGCTCGCAGGTGGCCAACTAAGTCAGAATAGAAATCTCTCGGCTCAACTGTGGAATTG
+
CCCCCFFFCF<<BCFGCEE@BCFGFFG?6@CGEFGCE@FGGCF8<EFF:FGGGG,CF7:FEGFGGCF@+@C+@CC?@EEF<,,EFFD?FDC:FGEGDF8,CFFFFGGGGGGDG@C73C@DC,B,<BF::><+@FCFFGFCCFC8FCFGACF*>CC<F,?,3D@:D,>FFGG7C<B<:,5,77::?FGC7FC+=:B@E7:C59<9+0;888C**/*/**3++3++2@EG8+<7++266?*//:0<=52*/*/7C*<**0*9=7CF+2AD9*+**2*<C*****9**)9)5*.))*15*7*)*
@M03506:14:000000000-AKVR1:1:1101:12459:3274 1:N:0:47
ATGAACTCCTACGGGAGGCAGCAGTGGGGAATATTGGACAATGGGGGCAACCCTGATCCAGCCATGCCGCGTGAGTGATGAAGGCCTTCGGGTTGTAAAGCTCTTTTGGCGGGGACGATGATGACGGTACCCGCAGAATAAGCCCCGGCTAACTTCGTGCCAGCAGCCGCGGTAAGACGAAGGGGGCTAGCGTTGTTCGGAATTACTGGGCGTAAAGCGAGTGTAGGCGGTTGTCCAAGTTGGATGTGAAAGCCTTGAGCTTAACTCAAGAAATGCATTCAGGAATGGATGGCTAGAGGAC
+
CCCCCGGGGGGGGGGGGGGGGGGGGGGGGGGG<FGGGGGGGGGGGGGGGGGGGGGGGGGGGGGGGGGGGGGGGGGGGGGGGGGGGGGGGGGGGGGGGGGGGGGGGGGGGGGGGGGGGGGGGGGGGGGGGGGGGGGGGGGGGGGFGGGDEGGGGGGGGGCGGGGGGGGGGGGGGGGGGGGCGGGGGGGGGGGGGDGGGGGGD5@FGGFGGGGGGGGGGGGDEGFGGGGGGGGGGE+<:A6+<CFCE?7>FFFGDGGGFFGFGGCFE*:CC4F597><*/0>FFF6*9FF2:4455*)/?:8)
@M03506:14:000000000-AKVR1:1:1101:14000:3294 1:N:0:47
ATGAACTCCTACGGGAGGCAGCAGTGGGGAATATTGGACAATGGGCGCAAGCCTGATCCAGCAATGCCGCGTGAGTGAAGAAGGTCTTCGGATTGTAAAGCTCTTTCGACGGGGACGATGATGACGGTACCCGTAGAAGAAGCCCCGGCTAACTTCGTGCCGGCAGCCGCGGTAATACGAAGGGGGCTAGCGTTGCTCGGAATGACTGGGCGTAAAGGGCGCGTAGGCGGTGTACACAGTCAGGCTTGAAATTCCCGGGCTCAACCTGGGGGCTGGGCTTGATACGTGTACGCTTGAGGTT
+
CCCCCGGGGGGGGGGGGGGGGGGGGGGGGGGGGGGGFFGFGGGGGGGGGGGGGGGGGGGGGGGGGGGGFGGGGDGGGGGGFGGGGGGGGGGGGGGGGGGGGGGGGGGGGGGGGGGGGDGGGGGFGGGGGGGGGGGGEGGCFDDEFGGGGGGGGGEGGGGGGGGGGGGGDCFEEGGGGGGGGGCCGGDGFFFGGGEGGGGGGGGDFGGGGGGGGDGGGGCE=8C:8CG6CE=C=++<FF4+<?CF6**9;A+<?<CF=B<9/19EGD+9C5551>9**)0*/)1<C)27.*9()).<)9)9)
@M03506:14:000000000-AKVR1:1:1101:20175:3295 1:N:0:47
ATGAACTCCTACGGGAGGCAGCAGTGGGGAATATTGGACAATGGGCGAAAGCCTGATCCAGCAATGCCGCGTGAGTGATGAAGGCCTTAGGGTTGTAAAGCTCTTTTACCCGGGATGATAATGACAGTACCGGGAGAATAAGCCCCGGCTAACTCCGTGCCAGCAGCCGCGGTAATACGGAGGGGGCTAGCGTTGTTCGGAATTACTGGGCGTAAAGCGTACGTAGGCGGCTTTGTAAGTTAGAGGTGAAAGCCCGGGGCTTAACCCCGGAATTGCCTTTAAGACTGCATCGCTTGAATCA
+
CCCCCGGGGGGGGGGGGGGGGGGGGGGGGDEGGEGGGGGGGGGGGGGGGGGGGGGGGGGGGGGGGGGGGGGGEGGGGGGGGGGGGGGGGGGGGGGGGGGGGGGGEFFGGFFGGGGGGGGGGGGGGGGGGGGGGGGGGGGGFGGGGGGGGGGGGGGGGGGGGGGGGGGGEFGDGGEGGGGGGC:FGGDGGFGGFG>FGGGDGEFGGFGGFGCGEGECEGDGGGDF9CCFDDGGDCEFFDFCFG7:C*3/0AFGF6CDGDDD:AFGF>FGGC=3/9CFGFDDF?*7<4DFFGF<5F>))97/*
@M03506:14:000000000-AKVR1:1:1101:18473:3302 1:N:0:47
ATGAACTCCTACGGGAGGCAGCAGTGGGGAATTGTTCGCAATGGGCGCAAGCCTGACGACGCAACGCCGCGTGGAGGATGAAGACCTTCGGGTCGTAAACTCCTTTCGATCGAGACGAATGGTTTCCGGGTGAACAATCCGGGAAAGTGACGGTACCGAGAGAAGAAGCCCCGGCTAACTCCGTGCCAGCAGCCGCGGTAATACGGGGGGGGCAAGCGTGGTTCGGAATTACTGGACGTAAAGGGCTCGTAGGTGGCCAACTAAGTCAGACGTGAAATCCCTCCGCTTAACTGGGGAACTG
+
CCCCCGGGGGGGGGGGGGGFGGGGFGGGGFFGGGGGGGGGGGGGGGGGGGGGGGGGGGGGGGGGGGGGGGGGGGGGGGGGFGGGGGGGGGGDGGGGGGGFGGGGGGGEGGGGGGGGGCGGGGFGGGGGGGGDGGGGDC<EGG77FFGGGGGGGGGGGGCFFGGGGGFGGCFGGGGGG@FEFGGGGGGG@CGGGG5>EECEEC9<CEGGGDEGC5@@CGG*:8CFCEE;589CFFGFCE3F:FCGC5*9E1ACCC9C;7<DEFF6620:C7+.*917:**2*9)*27D:(:9<F6:5)7)96
@M03506:14:000000000-AKVR1:1:1101:17565:3343 1:N:0:47
ATGAACTCCTACGGGAGGCAGCAGTGGGGAATATTGGACAATGGGCGAAAGCCTGATCCAGCAATGCCGCGTGAGTGATGAAGGCCTTAGGGTTGTAAAGCTCTTTTACCCGGGAAGATAATGACTGTACCGGGAGAATAAGCCCCGGCTAACTCCGTGCCAGCAGCCGCGGTAATACGGAGGGGGCTGGCGTTGTTCGGAATTACTGGGCGTAAAGCGCACGTAGGCGGCGTTGTAAGTTAGAGGTGAAAGCCTGGAGCTCAACTCCAGAATTGCCTTTAAGACTGCATCGCTTGAATCG
+
CCCCCGGGGGGGGGGGGGGGGGGGGGGGGGGGGGGGGGGGGGGGGGGGGGGGGGGGGGGGGGGGGGGGGGGGGGGGGGGGGGGGGGGGGGGGGGGGGGGGGDGGGGGGGGGGGGFGGGGGGGGGGGGGGGGGGGDGGFGGGGGGGGGGGGGGGGGGGGGGGGGGGGGGGGGGGGGGGGGGGGGGGGGGGGGGGGGGGGGGGGGGGGGGGGGGGG5CFFGGGGG@FFGGGGG*:EGEGGGGGGFGGGGGFFCGGFGGGFGGGGGGGGGGGG7@GFFFG4CFGFFGGFGFF**4BFFFF4675
@M03506:14:000000000-AKVR1:1:1101:23283:3383 1:N:0:47
ATGAACTCCTACGGGAGGCAGCAGTCGGGAATTTTGCGCAATGGACGAAAGTCTGACGCAGCAACGCCGCGTGAGGGATGAAGGCCTTCGGGTTGTAAACCTCTTTTATCAGGGAAGATGATGACGGTACCTGATGAATAAGTCACGGCTAACTACGTGCCAGCAGCCGCGGTAATACGTAGGTGACAAGCGTTGTCCGGATTTACTGGGCGTAAAGAGCGCGCAGGCGGTCGATCAAGTCGAGTGTGAAAGCCCCCGGCTCAACTGGGGAGGGTCATTCGATACTGATCGACTCGAAGGG
+
CCCCCGGGGGGGGGGGGGGGGGGGGGGGGGGGGGGGGGGCFGGGGGGEECFGGGGGGGGGGGGGGGGGGGGGGGGGGGGGGGGGGGGGGGGGFGGGGGGGGGGGGGGGGGGFGGGGGGGGGGGGGGGGGGGGGGGGGDFGGGGGGGGGGGGGGGGGGGA7CCGGGGGFGGGG*<FGGFG:,:<?CEGGE@FG<CGFGDEGD8EEFC@CFGGGC85*<7FGGGGGGGGGDGCEEGGGGFGG7EEEECFGGGC<C6=D*51)*:40C7EGCC53CDC7C97*2==5:*>4<>34:BDF>)0>)
@M03506:14:000000000-AKVR1:1:1101:14008:3453 1:N:0:47
ATGAACTCCTACGGGAGGCAGCAGCGACGAATCTTCCGCAATGGACGAAAGTCTGACGGAGCGATGCCGCGTGTGGGATGAAGCGGCTTTGCCGTGTAAACCACTGTCAGAAGGTAGAAACAATGATCACCTTCAAAGGAAGGGTCGACTAACCCTGTGCCAGCAGTCGCGGTAAGACAGGGGACCCGAGCGTTAGTCGGAATTACTGGGCTTAAAGGGTGCGTAGGCGGACCTGTAAGTGTCGTGTGAAAGCCCACCGCTCAACGGTGGAACTGCACGGCAAACTGCAGGTCGCGAGGTT
+
CCCCCGGGGGGGGGGGGGGGGGGGGGGGGGGGGGGGGGGGGGGGGGGGGGGGGGGGGGGGGGGGGGGGGGGGGFGGGFGGGGGGGGGGGGGGGGGGGGGGGGGGGGGGGGCGGGGGGGGGGGGGGGFGGGGGGGGGGGGFGFGGGGGGGGGGGGGFGGGGGGGGGGGGGGGGGGGGFGGGGGGGG7FGCFGG<<ECB9CE7CCFDFFDGGGGGGGGGFGFGGGGGEECCEECG*20<ED@F??E5E7FCC+:D6C<87DD*:DFGGGGGG=?GCFF:?CC9>:FDBF=2<F0F))8)5>.)
@M03506:14:000000000-AKVR1:1:1101:9415:3456 1:N:0:47
ATGAACTCCTACGGGAGGCAGCAGTGGGGAATACTGCACAATGGGCGCAAGCCTGATGCAGCGACGCCGCGTGGGGGATGACGGCCTTCGGGTTGTAAACCCCTTTCAGTAGGGACGAAGCGCAAGTGACGGTACCTACAGAAGAAGGACCGGCCAACTACGTGCCAGCAGCCGCGGTAATACGTAGGGTCCGAGCGTTGTCCGGAATTACTGGGCGTAAAGAGCTCGTAGGTGGGTTGTCGCGTTGTCCGTGAAAACTCACAGCTCAACTGTGGGCGTGCGGGCGATACGGGCAGACTGG
+
CCCCCGGGGGGGGGGGGGGGGGGGGGGGGGGG,FGGGGGGGGGGGGGGGGGGGGGGGGGGGGGGGGGGGGGGGGGGGGGGGGGGGGGGGGGGGGGGGGGGGGGGGGGGGGGGGGGGGGGGGGGGGGGGGGGGGGGGGGGFGGGGGGGGGGGGGGGGGG7FGGGGGGGGGGGGGGGDGGGGGGGGGGGEGGFGGCEGGGGGGGGGGGGGGGGGGGGGGCEGG?FG?CFGECFGGGG*CEGEGGGC5E7>7CG7<5CFGFGG?<7CG677FFCFFGGGGF))/>@E5>5B?GFF@>)7)5)6>
@M03506:14:000000000-AKVR1:1:1101:13139:3477 1:N:0:47
ATGAACTCCTACGGGAGGCAGCAGACGAGAATATTCCGCAATGGACGAAAGTCTGACGGAGCGACGCCGCGTGATGGATGAAGTGCTTTGGTACGTAAACATCTTTTATCGGGGACGAAATTATTGACGGTACCCGATGAATAAGGGGCTCCTAACTCTGTGCCAGCAGGAGCGGTAATACAGAGGCCCCAAGCATTACCCGGAATCATTGGGCGTAAAGGGTGTCTAGGCGGCCATATTAGTCTCTCGTTAAATCCGTGGGCTCAACCTACGGTCTGCGAGGGAAACGGTATGGCTCGAG
+
CCCCCGGGGGGGGGGGGGGGGGGGFGGGGGGG9FGGGGGGGGGGGGGGGGGGGGGGGGGGGGGGGGGGGGGGGGGGGGGGGGGGGGGGGGGGGGGGGGGGGGGGGFGGGGGGGGGGGGGGGGGGGGGGGGGGCGGGGGGGGGGGGGGGGGGGGGGGGGGGGGGGGGGGGGGGGGGGGGGGGGGGGFGGGGGGGGGGGFEGGGGGGGGGGGGGGGEGEGGGGGGCGGGFGGFEEGGGGCDGGGGGGEGGGEGGGGFCC>FFEEG677<DF476952C7?FGC37EC4*??G:1FFFF@F>)8
@M03506:14:000000000-AKVR1:1:1101:12038:3488 1:N:0:47
ATGAACTCCTACGGGAGGCAGCAGTGGGGAATCTTGCACAATGGGGGAAACCCTGATGCAGCGACGCCGCGTGAGCGATGAAGCCCTTCGGGGTGTAAAGCTCTTTCGGCAGGGAAGATTATGACGGTACCTGCAGAAGCAGCTGCGGCTAACTACGTGCCAGCAGCCGCGGTAATACGTAGGCAGCAAGCGTTGTTCGGAGTTACTGGGCGTAAAGGGTGTGTAGGCGGTTATTTAAGTTTGGTGTGAAATCTCCCGGCTCAACCGGGAGGGTGCGCCGAATACTGAATGACTTGGTGTG
+
CCCCCGGGGGGGGGGGGGGGGGGGGGGGGGGGGGGGGGGGGGGGGGGGGGGGGGGGGGGGGGGGGGGGGGGGGGGGGGGGGGGGGGGGGGGGGGGGGGGGGGGGGGGGGGGGGGGGGGGGGGGGGGGGGGGGGGGGGGFFGGGGGGGGGGGGGGGGGGGGGGGGGGGCGGGGGGGGGGGGGGGGGGGGFGGGGFGGGGGGCGGGGGGGFCFGGGGFEFGGGEEG7<FFGG:CCCFC99D+AFGGGF:CGDCCCCG7C>CDEGGFF5EDE):<D>DCGE<<78>5F*:4):=>4=**6*8;5
@M03506:14:000000000-AKVR1:1:1101:10955:3501 1:N:0:47
ATGAACTCCTACGGGAGGCAGCAGTGGGGAATTGTTCGCAATGGGCGCAAGCCTGACGACGCAACGCCGCGTGGAGGATGAAGACCTTCGGGTCGTAAACTCCTTTCGATCGAGACGAATGGCCTCCGGGTGAACAATCCGGAGGAATGACGGTACCGAGAGAAGAAGCCCCGGCTAACTCCGTGCCAGCAGCCGCGGTAATACGGGGGGGGCAAGCGTTGTTCGGAATTACTGGGCGTAAAGGGCTCGTAGGTGGCCAACTAAGTCAGACGTGAAATCCCTAGGCTTAACCGGGGAACTG
+
CCCCCGFGGGGGGGGEGGGGGGGGFGGFEF@FGGGGGGGGECGGFGG@EGGGGGGGGGGGGGGDEGGGDGEFFGGEGFFGGGGGGGGGGGGDGGFEEGFGGGGGGGGGGGGG@FFGGGGGGGGGGFFGGGGGGGGGGGGGCCGECEGFFGFGGGGEGGDCGGGFGGFGFFGCCFE7CDFFG@<FFGGGGGGGFGCGCG:*;C:FFE5CDEGGGE58FCA*:**2;ECEG8:<@+<57?C=*:<C5A:CE=EGDCGGGF69:6*++22:+:A397</7*2*9)*265<5:CFFFFF>>)<?6
@M03506:14:000000000-AKVR1:1:1101:21483:3504 1:N:0:47
ATGAACTCCTACGGGAGGCAGCAGTGGGGAATCTTGCGCAATGGGCGAAAGCCTGACGCAGCGACGCCGCGTGGGGGATGAAGGCCCTCGGGTTGTAAACCCCTTTCGGCAGGGACGAAGCGATTGTGACGGTACCTGCAGAAGGAGCCTCGGCTAACTACGTGCCAGCAGCCGCGGTAAGGCGTAGGAGGCGAGCGTTGTCCGGATTCATTGGGCGTAAAGAGCACGCAGGCGGTTTGGCAAGTCGGACGTGAAAATCCGGGGCCCAACCCCGGACCGGCATCCGAAACTGCCCGACTAG
+
CCCCCGGGGGGGGGGGGGGGGGGGGGGGGGGGFGGGGGGGGGGGDGGGGGGGGGGGGGGGGGGGGGGGGGGGGGGGGGGGGGGFGGGGGGGGGGGGGGGGGGEGFGGEGGDGGGGFFGGGGGGGGGGGGGGGGGGGGGFGGGGGGGGGDCCCGGGGFGGGGGGGGGGGGFGFGEEEG85ECGFE;CEGGGGEGDGGEEDGGFGGGECCFGC79EGGGGGGGGGGCDGGGGDG5:E2>5<=6++:?CGDEEC*55:FC=*6EGC5*)*9FCE)>95C<>)99>BG?BD59DFBFFFB)7)))
@M03506:14:000000000-AKVR1:1:1101:24473:3506 1:N:0:47
ATGAACTCCTACGGGAGGCAGCAGTTAGGAATTTTGGGCAATGGGCGAAAGCCTGACCCAGCAACGCCGCGTGGGTGATGAAGGCCCGCGGGTCGTAAAGCCCTTTTCCCAGGGAAGATGATGACGGTACCTGGGGAATAAGCCCAGGCTAACTACGTGCCAGCAGCCGCGGTAATACGTAGGGGGCAAGCGTTGTCCGGATTTATTGGGCGTAAAGCGCTCGCAGGTGGTTCGTCGCGTCGTGCGTGAAAGAACCCGACGCAACAGGGGTGGGTCGTGCGGTCGGGGCGGACGGGGAGCG
+
@-BBCFFFFGG9CEFGFGGEC;AFF9FCEE,CFFGFE7FC<FFFD,:F@CFG,EFDFGGGGGGGGEGG>CE7CF@CC@?EF<?FC=,++@FGGGGEG?7?9DFEDDFD?,,BBFFFEF,:F,BDFD7=F733@<CG@F8,DE,,33,@F3FE:FFGD3DF@,2>:<<7*:CE*<<A:FG<A<F<FCE8**C*;*/100;>AE59+02<9**2:E>AC28:E5:8*;C5+;:/<1/**29**//:*5*7**3<D*2*;)))22):5*275D*)1C>*9<CD)))1*)/<07)(8).7))8))
@M03506:14:000000000-AKVR1:1:1101:15662:3509 1:N:0:47
ATGAACTCCTACGGGAGGCAGCAGTGGGGAATTTTGCGCAATGGGCTAACGCCTGACGCAGCAACGCCGCGTGGAGGATGAAGGTCCTTGGATTGTAAACTCCTGTCAGCAGGGAAAAAGCGACTTAGCCTAATACGCTAGGGAGTTGATTGTACCTGCAGAGGAAGCCCCGGCTAACTCTGTGCCAGCAGCCGCGGTAATACAGAGGGGGCTAGCGTTGTTCGGAATTACTGGGCGTAGAGCGCACGTAGGCGGCGTTGCAAGTTAGAGGGGAAAGCCTGGAGATCAACCCCAGAATTGC
+
CCCCCGGGGGGGGGGGGGGGCGFGGGGGGEGGGGGGGGGGGGGFGGGGGGFGGGGFGGCGGFGGGGGCGEGGGGGGGGGGGGGGGGGGFGGGGGGGGFGGGGGGGGGGGGGFGGGGGFFGGGGGDEGFGGGGGGGGGD:CEGGFF=FGFFFFGGGGGGGCCFFFGGGFCE:CGGFGGGGG@BFFGGGGG7FFFEGGG:8CGGFD,<BF7CEEGDFC8CC8;@<;CE*AFFFGGCGGEEGG5:9CECE3E6*:CCEC18)1*3:7+:+2+:*)))1:479<CF>F+)94:C)()085.6=?*
@M03506:14:000000000-AKVR1:1:1101:12097:3552 1:N:0:47
ATGAACTCCTACGGGAGGCAGCAGTGGGGAATATTGGACGATGGGGGAAACCCTGATCCAGCAATGCCGCGTGAGTGATGAAGGCCTTAGGGTTGTAAAGCTCTTTTACCCGGGAAGATAATGACTGTACCGGGAGAATAAGCCCCGGCTAACTCCGTGCCAGCAGCCGCGGTAATACGGAGGGGGCTAGCGTTGTTCGGAATTACTGGGCGTAAAGCGCACGTAGGCGGCTTTGTAAGTTAGAGGTGAAAGCCCAGGGCTTAACCCTGGAATTGCCTTTAAGACTGCATCGCTAGAATCG
+
CCCCCGGGGGGGGGGGGGGGGGGGGGFGGGGG@FGGGGGGGGGGGGGGGGGGGGGFGGGGGGGGGGGFGGGGGGGGGDGGGFGGGGGGFGGGGGGGGGFGGDFFGGGGGGGGGGGGGGGGGGGGGGGGCGGGGGGGGGGGGGGGGGGDFGGGGGGGGGFGGGGGGGGGGGGGGGGGFGGGBCEGEGGGGGGFFEGGGGGGGDGFGGC7FFGGGEGFG?EGGGGGFGCGGGGGCCFGGGGEFGGGGGGGGGGGGC=<:@<3CGGGFGGGGG=?*9CCCFF>CF?CE?FFFGFFEF>BFFFF<
@M03506:14:000000000-AKVR1:1:1101:6367:3567 1:N:0:47
ATGAACTCCTACGGGAGGCAGCAGTGGGGAATTGTTCACAATGGGCGCAAGCCTGATGACGCAACGCCGCGTGGGGGATGAAGGTCTTCGGATCGTAAACCCCTGTCGAATGGGACGAAAGACCCAGGAGCTAATCATCCTGGGAGTGACGGTACCGTTAAAGGAAGCCACGGCTGACTCTGTGCAAGCAGCCGCGGTAATACAGAGGTGGAAAGCGTTGTTCGGAATTACTGGGGGTAAAGGGGTTGTAGGCGGCCTTCTAGGCAGGAGGGGAAATCCCCTGGCTTAACCTGGGAACGGG
+
CCCCCGGGGGGGGGGGGGGGGGGGGGGGGGGGGGGGGGGGFGGGGGGGGGGGGGGGGGGGGGGGGGGGGGGGGGGGGGGGGGGGGGGGGGGGGGGGGGGFGGGGGGGFGGEGGGGGGGGGGGGGGFFCFGGFACBFGGGGEFGGFEGGGGGEGGGGGGEGGGGCFECF,C:<:F**=A<7<<FDF9?9*<<FF<7F54=*+<:+++0;+;8*+<;*8;5=C*+2*A5C+<9+<F8*:?DG:C?****)20<07>7)2094+3*+*2*)/*/)1>*/2**29)0/20*050*)05).90))0
@M03506:14:000000000-AKVR1:1:1101:16221:3569 1:N:0:47
ATGAACTCCTACGGGAGGCAGCAGTCGAGAATTTTTCTCAATGGGGGAAACCCTGAAGGAGCGACGCCGCGTGGAGGATGAAGGTCTTCGGGTTGTAAACTCCTGTCATTTGGGAACAAGTGCCGGTACGTAACTGCTACCGGCTTGGTAGTACCAGAAGAGGAAGAGACGGCTAACTCTGTGCCAGCAGCCGCGGTAATACAGAGGTCTCAAGCGTTGTTCGGATTCATTGGGCGTAAAGGGTGTGTAGGTGGCGCCGTAAGTCGGGTGTGAAATTTCGGAGCTTAACTCCGAAACTGCA
+
CCCCCGGGGGGGGGGGGGGGGGGGGGGGGGGGGGGGGGGGGGGGGGGGGGGGGGGGGGGGGGGGGGGGGGGGGGGGGGGGGGGGGGGGGGGGGGGGGGGGGGGGGGGGGGGGGGGGGGGGGGGGGGGGGGGGGGGGGGGGGGGGGGG7FCGGGGGGGGGGGGGGGFGGGGDDGGGGGGGGGGFCGFGFGGGGGGGGEEGGGGGGGGGCFGFCF?GE8:EGGCCE>GEFG9+A?FGG5CG=FGEEGEE<CFGGCDGGG@9<*/9C9CGG5>5;CF7+?7CFGB>DGF>BFF=:>E35;?B@1
@M03506:14:000000000-AKVR1:1:1101:13594:3575 1:N:0:47
ATGAACTCCTACGGGAGGCAGCAGTGGGGAATCTTGGACAATGGGCGAAAGCCTGATCCAGCAATGCCGCGTGAGTGATGAAGGCCTCAGGGTTGTAAAGCTCTTTTACCCGGGAAGATAATGACTGTACCGGGAGAATAAGCCCCGGCTAACTCCGTGCCAGCAGCCGCGGTAATACGGAGGGGGCTAGCGTTGTTCGGAATTACTGGGCGTAAAGCGCACGTAGGCGGCTTTGTAAGTTAGAGGTGAAAGCCCGGGGCTCAACTCCGGAATTGCCTTTAAGACTGCATCGCTAGAATTG
+
CCCCCGGGGGGGGGGGGGGGGGGGGGGGGGGG,FGGFGGGFGFGGGEEGGGGGGGGGGGGGGGGGGFFGGGEEDEFGGGGGGFGGGGGFFGGGGGGGGGGGGGGGGGGGGGGGGGGGFGGGGCGGGGGGGGGGGGGGGGGEFGGGGGGGGGGGAFGGGGGGGGGGGGGGGGG>BCFF@CGGCDGGGGGCGGGGGGGFEEEB8EGCGFGGGGGGC>EFF85?EEGGGC+*:C>E?9<CCCEFGG+<C?5E?FGGGD<=DDDC5*<FF<CGG*)/7CCGFFG=9*:CFFF2:*-).75?**1*
@M03506:14:000000000-AKVR1:1:1101:14421:3579 1:N:0:47
ATGAACTCCTACGGGAGGCAGCAGTAAGGAATATTGGTCAATGGACGGAAGTCTGAACCAGCCATGCCGCGTGCAGGAAGACGGCCCTACGGGTTGTAAACTGCTTTTGTACCGGAATAAACCTTTGGTCGTGACCAGAGCTGAATGTACGGTAAGAATAAGGATCGGCTAACTCCGTGCCAGCAGCCGCGGTAATACGGAGGATCCAAGCGTTATCCGGATTTATTGGGTTTAAAGGGTGCGTAGGCGGCCTGTTAAGTCAGGGGTGAAAGACGGTAGCCCAACTATCGCAGTGCCCTTG
+
CCCCCGGGGGGGGGGGGGGGGGGGGGGGGEFFGGGFFGGGGGGGGGGGGGGGGGGGGGGGGFGGFGGGGGGGGGGGGGGGGGGGGGGGGGGGGGGGGGGGGGGGFGGGGGGGGGGGGGGGGFGGGGGGGGGGGGGGGGGGGGGGCGGGFGGGGGGGGGGGGGGFGGGGGGGGGGGGGGCGGGGGGGGGGGGGGGEGG9FGGCEGGGGGFGGGGGDG?9CEEEDFEF9CGGED*6C:9E5:E:CEEGD4CEGGGGGGC?**+3::CC=5*9+*9C5C>FG4*7)5CFC?)1)-5>F4@FF4)
@M03506:14:000000000-AKVR1:1:1101:7907:3589 1:N:0:47
ATGAACTCCTACGGGAGGCAGCAGTGGGGAATTTTGCGCAATGGGGGCAACCCTGACGCAGCGACGCCGCGTGGAGGATGAAGTACTTCGGTACGTAAACTCCTTTCGATCGGGACGATTATGACGGTACCGGAAGGAGAAGCCCCGGCCAACTTCGTGCCAGCAGCCGCGGCAATACGAGGGGGGCAAGCGTTGTTCGGAATTATTGGGCGTAAAGGGTGCGTAGGCGGTTTTGTAAGTCTTGTGTGAAATCTTCAGGCTCCACTTGAAGCCTGCACGAGAAACTGCAGGGCTTGAGTGG
+
6C<99FFGGGCEFCBFC@7FGF<F6@F8@GGCDFAG,::+@:FGD7@+8C,C@66C@@FC+@6@=:==FF:+7=4?4+,BFF<F9FAF<:BF<FBFFF7??DEFFGG@FCFE:3+F+8+,B@E,3<<FEFBEC:FCFFCCF::BF::<F*<<FA,@<<FGF92<A+<FCFB:*=CF+0/***:5*5??88C8/*/*/A18*2*@E?@+<18??8ECG?88CEE88*CGCCC1/*8C+<7EC++<3<:2:EC+2<FF7/2<*7*6:F?7<9+)2CDC069*/73AFF7@DG)2@4))0009)
@M03506:14:000000000-AKVR1:1:1101:7823:3591 1:N:0:47
ATGAACTCCTACGGGAGGCAGCAGTCGAGAATTTTTCTCAATGGGGGAAACCCTGAAGGAGCGACGCCGCGTGGAGGATGAAGGCTTTCGGGTTGTAAACTCCTGTCATTTGGGAACAAAGCCTTACGTTAACTGCGTGGAGGTTTGATAGTACCGAAAGAGGAAGAGACGGCTAACTCTGTGCCAGCAGCCGCGGTAATACAGAGGTCTCAAGCGTTGTTCGGATTCATTGGGCGTAAAGGGCGCGTAGGCGGCGGGGTAAGTCGGGTGGGAAATCGCAGGGCGCAACCCTGAAACTGCA
+
CCCCCGGGGGGGGGGGGGGGGGGGGGGGGGGGGGGGGGGGGGGGGGGGGGGGGGGGGGGGGGGGGGGGGGGCFGFGGGGGGGGGGGGGGGGGGGGGGGGGGGGGGGGGGGGGGGGGGGGGGGGGGGGGGGGGGGGGGGGGGGGGGGGGGGGGGFGGGGGGGGGGGGGGFGGGGDGGGGGGGGGGCFGGGGCGGGGGEGDF@FFC,BFGG?FGFGFG8CECFGGGC/;CFGC9CF;EEDCFCFG5**:5:EEGCGC5EFG55+9:+>CD7C5)*077:)/9C35/*))04*0(<F7?49=*1
@M03506:14:000000000-AKVR1:1:1101:21046:3595 1:N:0:47
ATGAACTCCTACGGGAGGCAGCAGCAAGGAATTTTGCGCAATGGGCGAAAGCCTGACGCAGCAACGCCGCGTGGGGGATGAAGGCCTTCGGGTTGTAAACCCCTTTTGCGAGGGAAGAAGATCTGATGGTACCTCGCGAATAAGCAACGGCTAACTACCTGCCAGCAGCCGCGGTAATACGAAGGTGGCAAGCGTTGTCCGGATTTACTGGGCGTAAAGCGCGCGCAGGCGGACTGATCAGTGCGGGGTGAAATCGCGCGGCTCAACTGGGAGCGGTCTCTGGATACGGTAAGTGTTGAGG
+
CCCCCGGGGGGGEGGGGGGGGGGGGFEFGGGGGGGGGGGDGGGGGGGGGGF8DFGFFGGGCGFFGGGFCFGFGGGGGGGGGGGFCF<<BC@EFGD8FEDEGF=FGAF,,@+>@CE8:F8,,,CDFG,@<F=3@,=+7<EE7:;CF,5>7::7C7FFG7,7,6CCFFFCG,FCC7<:<:FC**4FCC,*28+**//21C+@E852*+:+0A68CC:*;*++/**2*12/**?G5*2@0:7++3<+:5=3::76:0A**./)/:)/9*0*A6*)*)15*0****)<0=4)(*0,?@***)*).
@M03506:14:000000000-AKVR1:1:1101:22036:3600 1:N:0:47
ATGAACTCCTACGGGAGGCAGCAGTGGGGAATTTTGCGCAATGGGGGAAACCCTGACGTAGCAACGCCGCGTGGAGGATGAAGTCCCTTGGGACGTAAACTCCTTTCGACCCGGACGATAATGACGGTACGGGTGGAAGAAGCCCCGGCTAACTTCGTGCCAGCAGCCGCGGTAATACGAGGGGGGCAAGCGTTGTTCGGAATTATTGGGCGTAAAGGGCGCGTAGGCGGTGCGGTAAGTCACCTGTGAAATCTCCGGGCTTAACTCGGAGCCTGCAGGCGAAACTGCCGTGCTGGAGTTG
+
CCCCCGGGGGGGGGGGGGGGGGGGGGGGGGGGGGGGGGGGGGGGGGGGGGGGGGGGGGGGGGGGGGGGGGGGGGGGGGGGGGGGGGGGGGGGFFGGGGGGGGGGGGGGGGGGGGGGGGGGGGGGGGGGGGGGDFGGGGGGGGFGGGGEGFGFFGGGGFCGGGGGGGGGGGGGGGGGGGGGGFEEGGEG*;CGEGG>E7CE5CFC?EGGGGGGE>*;FCEEEEGEEEC?EEEGCEGGGGGGC79?CCFFFE9E>+0>ED39C=<?F*39E<C>D<***9DCC55*>=>*(189::B)7<9)9
@M03506:14:000000000-AKVR1:1:1101:23822:3607 1:N:0:47
ATGAACTCCTACGGGAGGCAGCAGTGGGGAATATTGGGCAATGGGCGAAAGCCTGATCCAGCCATGCCGCGTGGGTGAAGAAGGCCTTAGGGTTGTAAACCCCTTTCAGCGGGGAAGATAATGACGGTACTCGCAGAAGAAGTCCCGGCTAACTCCGTGCCAGCAGCCGCGGTCATACGGAGGGGACTAGCGTTGTTCGGATTTACTGGGCGTAAAGCGCCCGGAGGCGGATCTGAAAGGCAGGGGTGAAAGTCAGGGGCTCAACCCCGGAACTGCCTCTGATACTGAAAATACCGAGTAC
+
CCCCCDGGGGGGEEEFGCFEGG@F6CFC@CBD@FGFDDGGGGGGGGC++@BFDFGG<EFGFGGD9CFFG7FFG7@7F@EFGFEC8C8CAFFDFFGFGGGGFFEGGGG9AEBCCGE7FE,EFFFCEFCF7F,:3=CEGCFG8CC3=FCEGFGGFGCFC:@F*7,*?,,6>F@FC*=F@9FCF1:C<<BF+C7BC*?CCE8*;*;C:9+2:*AE:8*89:8*/*:***1;EEC?:9+++00*2:=**::7F?C::E972)77=:*+***/*)2)96>676**>/*+<**/)2*)**))).0)*
@M03506:14:000000000-AKVR1:1:1101:10105:3611 1:N:0:47
ATGAACTCCTACGGTAGGCAGCAGTGGGGAATTTTGCGCAATGGGGGAAACCCCGACGCAGCAACGCCGCGTGGAGGATGAAGCCCCTTGGGGCGTAAACTCCTTTCGACCAAGACGATTATGACGGTACTGGTGGAAGAAGCACCGGCTAACTCTGTGCCAGCAGCCGCGGTAATACAGAGGGTGCAAGCGTTGTTCGGAATTATTGGGCGTAAAGGGCGCGTAGGCGGCGCGACAAGTCACCTGTGAAATCTCCGAGCTTAACTCGGAGCCTGCAGGCGAAACTGTCGTGCTGGAGTAT
+
CCCCCGGGGGGGGGGGGGGGGGGGGGGGGGGGGGGGGGGGGGGGGGGGGGGGGGGGGGGGGGGGGGGGGGGGGGGGGGGGGGGGGGGGGGGGGGGGGGGGGGGGGGGGGGGGGGGGGGGGGGGGGGGGGGGGGGGGGGGGGGGGGGGGGGGGGGGGGGGGGGGGGGGGGGGGGGGGGGGGGGGGGGGGGGGGEEGEGGGGGGFGGGGGCGFGGGGGGGGGGGGGGGGGGGGGGGGCCGGGGGGGGG?FFGGGGFGGGFGGDGFFGGGGDDGBDFCGDFFC7BEGGFGFAG>?>>FF)8?F*
@M03506:14:000000000-AKVR1:1:1101:19433:3615 1:N:0:47
ATGAACTCCTACGGGAGGCAGCAGTGGGGAATCTTGCGCAATGGCCTAACGGCTGACGCAGCGACGCCGCGTGTGGGATGAAGCTCCTCGGAGTGTAAACCACTGTTGCCCGGGACGAATAGCTCGATTAATCGAGCCTGACGGTACCGGGTGAGGAAGCACCGGCTAACTCCGTGCCAGCAGCCGCGGTAATACGGGGGGTGCGAGCGTTGTCCGGAATCACTGGGCGTAAAGGGCGCGTAGGTGGTTTGATAAGGGTGTGGTGAAAGTCCGGGGCTCAACCCCGGATCTGCCGTGCCGA
+
CCCCCGGGGGGGGGGGGGGGGGGGGGGGGDGGGGGGGGGGGGGGGGGGGGGGGGGGGGGGGGGGG:FGGGGGGGGGGGGGGGGGCGGGGGGGGGGGGFGGGGGGGGGGGGGGGGGGGGGGGGGGGGGFGGGGGGGGGGGGGGGGGFGGGGG:BEGGGGFGGGGGGGGCGGGGFGFFGGGGGGGGGGGGGEEGGGGGECGGDEEGGDGGG>EGGGGGGCEGF7CGDGCFGGC8CGGGGGGE5>CE7EFDE6E7*AC>FF97/5<7E7?DGGEFGGG=C077>F>EDDG:?D44/*)0)7>))
@M03506:14:000000000-AKVR1:1:1101:19291:3626 1:N:0:47
ATGAACTCCTACGGGAGGCAGCAGTTTGGAATATTTCTCAATGGGGGAAACCCTGAAGGAGCGACGCCGCGTGGAGGATGAAGGTTTTCGGATTGTAAACTCCTGTCATCCGGGAGCAATGCTACACGTTTAACTGGCGTGTAGTTGATAGTACCGGAAGAGGAAGAGACGGCTAACTCTGTGCCAGCAGCCGCGGTAATACAGAGGTCTCAAGCGTTGTTCGGATTCATTGGGCGTAAAGGGTGCGCAGGCCGCATGGTAAGTCTGGTGTGAAATCCTGGAGCTTAACTCCAGAATGGCC
+
CCCCCGGGGGGGGGGGGGGGGGGGGGGGGFFGGGGGGGGGGGGGGGGGGGGGGGGGGGGGGGGGGGGGGGGGGGGGGGGGGGGGGDGGGGGGGGGGGGGGGGGGGGGGGGGGGGGGGGGGGGGGGGGGGGGGGGGGGGGGGGGGGCFFGGGGGGGGGECGFEGGGGGCAFGGGGGGGGGGGGCFGGGGGGFGD7EE>EEGFGGGGGGGGGGGGCBEEGGEFFCGDC*<9<CFFGGG5:DGGGGGG57CCGCEGGGG*7C097>FE>FGGG/377*0*9>7*5;C=):FB>B0FF4)9B4:)
@M03506:14:000000000-AKVR1:1:1101:10971:3629 1:N:0:47
ATGAACTCCTACGGGAGGCAGCAGTCGAGAATTTTTCACAATGGGCGAAACCCTGACGGAGCGACGCCGCGTGGGGGATGAATGGCTTCGGCCCGTAAACCCCTGTCATTTGCGAACAAATGTGCCCACTTAACACGTGTGTACTTGATGGTAGCGAAAGAGGAAGGGACGGCTAACTCTGTGCCAGCAGCCGCGGTAATACAGAGGTCCCAAGCGTTGTTCGGATTCACTGGGCGTAAAGGGTGCGTAGGTGGCCAGGTAAGTCTGATGTGAAATCTCGGAGCTCAACTCCGAAACTGCA
+
CCCCCGGGGGGGGGGGGGGGGGGGGGGGGGGGGGGGGGGGGGGGGGGGGGGGGGGGGGGGGGGGGGGGGGGGGGGGGGGGGGGGGGGGGGGGDGGGGGGGGGGGGGGAGFGGGGGGGGGGGGGFGGGGGGGGGGCFGGGGGGGGGGGFGGGGGGGGGGCFGGGGFGGGGGGGGGEFGGGGGFFFGGGGGGGFGGEECGDGGGGGGGGGGGFGGG5E;;CEFF5>ECEFFFGGG5=E:CGFGGGGGGGGC=CEF=C*<<7CCFCCF*<:+*+**0*+:=C4DEFG7?C?2:*45))8>=BF9
@M03506:14:000000000-AKVR1:1:1101:20772:3659 1:N:0:47
ATGAACTCCTACGGGAGGCAGCAGTCGGGAATTTTGGGCAATGGGCGAAAGCCTGACCCAGCAACGCCGCGTGAAGGATGAAATCCCTCGGGATGTAAACTTCGCAAGAACGGGAAGAATAAGCCGGTGCTAACACCATCGGCGATGACGGTACTGTTTGTAAGCTCCGGCTAACTCCGTGCCAGCAGCCGCGGTAATACGGGGGGAGCAAGCGTTGTTCGGATTTACTGGGCGTAAAGGGCGCGTAGGCGGCCACCGCAAGTCGACCGTGAAATCTCCGGGCGCAACTCGGAAAGGTCAG
+
CCCCCGGGGGGGGGGGGGGGGGGGGGGGGGGGGGGGGGGGGGGGGGGGGGGGGGGGGGGGGGGGGGGGGGGGGGGGGGGGGGGGGGGFFGEGGGGGGGGGGGGGGGGGGGGGGGGGGGGGGGGGGFGFGGGGGGGGEGGGGGGGGGGGGGGGGGGGFGFGGGGGGGGGGGGDFFGGCFGGFF@FFGGGG7<7<F:FCFFGGGGGGGGGEFCC>E8*:8CFEG*??C@C@@@5CGCCCGGGGDGGGGDDEGDCC*><CDDDEGGGEDCCEGF:5:0+**:<<@:**)7>4>>:>))756@F>
@M03506:14:000000000-AKVR1:1:1101:12193:3688 1:N:0:47
ATGAACTCCTACGGGAGGCAGCAGTGAGGAATCTTCCACAATGGGCGAAAGCCTGATGGAGCGACGCCGCGTGCAGGATGAAGGCCTTCGGGTTGTAAACTGCTTTTATAAGTGAAGAATATGACGGTAACTTATGAATAAGCACCGGCTAACTACGTGCCAGCAGCCGCGGTCATACGTAGGGTGCAAGCATTATCCGGAGTGACTGGGCGTAAAGAGTTGCGTAGGTGGACAAGTAAGCGAATAGTGAAATCCAACGGCTCAACCGTATGGACTATTCTTCGAACTGCTTGTCTCGAGA
+
CCCCCGGGGGGGGGGGGGGGGGGGGGGGGGGGGGGGGGGGGGGGGGGGGGGGGGGGGGGGGGGGGGGGGGGGGGGGGGGGGGGGGGGGGGGGGGGGGGGGGGGGGGGGGGGGFGGGGGGGGFGGGGGGGGGGGGGGGGGGGGGGGGGGGGGGGGGGGGGGGGGGGGGGGGEGEGGGGGGGGGGGGGGGGGGGGGGCCGGDGGGGGGFGGGGGGGGGGDGGGGFGGGGGGGGGGFCGGGGGGGGD*:FGGGGGGGGGGFGDGEGGFDFDEFGFGGFCFFG>FFFGGFFFFFFFFFF=FF:>)
@M03506:14:000000000-AKVR1:1:1101:12498:3696 1:N:0:47
ATGAACTCCTACGGGAGGCAGCAGTGGGGAATATTGCACAATGGGCGCAAGCCTGATGCAGCAACGCCGCGTGAGGGACGACGGCCTTCGGGTTGTAAACCTCTTTTAGTAGGGAAGAAGCGAAAGTGACGGTACCTGCAGAAAAAGCACCGGCTAACTACGTGCCAGCAGCCGCGGTAATACGTAGGGTGCAAGCGTTATCCGGAATTATTGGGCGTAAAGAGCTCGTAGGCGGTTTGTCGCGTCTGCTGTGAAGACTGGAGGCTCAACCTCGAGCCTGCAGTGGGTACGGGCGGACTAG
+
CCCCCGGGGGGGGGGGGGGGGGFGFG8EGFGF,FGFGGGGGGGGGGGGGGGFGGGGGGGGGGFGGGGGGGGGGGGGGEFGGGGGGGEFGGGGFECFGFGGGGGGA?DFF@FFGGGGGGGGGFGGGGGGGGGGGGEGFGDDFFFGGGGGGGGDF7:FGGGGCFFFGGGGGGGGGGDGGGGGGGGG?FEEB?FEGGGFGGEGCEG>C?*:89CCFFFGGGEAFFG6E+<5:;CEGGG:C8<;CGFEC:C59+60C7CC+):7C*97:<F4CG*)9*9**07C7?F+<44<4DD253).).0<)
@M03506:14:000000000-AKVR1:1:1101:9581:3703 1:N:0:47
ATGAACTCCTACGGGAGGCAGCAGTGGGGAATCTTCCGCAATGGGCGAAAGCCTGACGGAGCGACGCCGCGTGGGGGACGAAGGCCTTCGGGTCGTAAACCCCTGTCAGAGGGAAAGAAGGGTACCGGCGTGAACAGCGCCGGTATTTGACGGTACCCTCAGGGGAAGCCACGGCCAACTCCGTGCCAGCAGCCGCGGTAATACGGAGGTGGCAAGCGTTGCTCGGAATCACTGGGCGTAAAGGGCGCGTAGGCGGGGAGGTAAGTCGGGTGTGAAAGCCCTCGGCCCAACCGAGGAACTC
+
CCCCCGAEFFGGGGGGGGGEGGGGGGGGGDGGGGGGGGGGDGGGGGGGGGGGGGGGGGGGGGGDGGGGGGGGGGGGGGGGGEGEFGGGGGGGGDEFGG7FFGEFGGGGGCAFGGFGDGFGGGGGGGGGGGGGGGGGGGGGGGGGGFFFGGGGGGGGGC<BFG@FG7FCGGGGGGGEGGGGGGEFFECFFGC8:C>5>8CECG7CFE5*CEFGGGGG5C*:5CFFGG>EGGGE<7:@C5):7579:5798:*:CFEDEF395/6<<73/*9CEC7*<**9*1)0*:>D@:55()083)7)6*
@M03506:14:000000000-AKVR1:1:1101:17091:3717 1:N:0:47
ATGAACTCCTACGGGAGGCAGCAGTGGGGAATCTTGCGCAATGGGCGAAAGCCTGACGCAGCAACGCCGCGTGCGGGAAGAAGGCCCTAGGGTTGTAAACCGCTTTCAGTAGGAACGAAAATGACGGTACCTGCAGAAGAAGGTGCGGCCAACTACGTGCCAGCAGCCGCGGTGACACGTAGGCACCAAGCGTTGTCCGGATTTATTGGGCGTAAAGAGCTCGTAGGCGGTTGAGTAAGTCGGGTGTGAAAACTCTGGGCTTAACCCAGAGCCGCCACTCGATACTGCTCTGACTTGAGTT
+
CCCCCGGGGGGGGGGGGGGGGGGGGGGGGGGGGGGGGGGGGGGGGGGGGGGGGGGGGGGGGGGGGGGGGGGGGGGGGGGGGGGGGGGGFGGGGGGGGFGFGGGGGGGCFGGGGFGGGGGGGGGGGGGGGGGGGGGGGGGGGGGFGGGGGGGGGGGGGGGGGGGGGGGFEGGGDEGGGGGGGGGGFFGFFGFFGEEGGGGGGCGC9FFGGFFGEGCFGGG6FGGGEFEDEGGGE?CGCGFEGEGG>CEG?FCFC62:C4C*C5CFFFGGE*/5FDCEC><DF8;FG6DFF7BF??*9?6?F/
@M03506:14:000000000-AKVR1:1:1101:9894:3732 1:N:0:47
ATGAACTCCTACGGGAGGCAGCAGTGGGGAATTTTGGACAATGGGGGCAACCCTGATCCAGCGACGCCGCGTGAAGGATGAAGGTCTTCGGATTGTAAACTTCTTTTGGAGGGGATGAATGTCTGCGTGAATAACGCAGCGTGACAGTACTCTTCGAATAAGCCACGGCTAACTACGTGCCAGCAGCCGCGGTAATACGTAGGTGGCAAGCGATACTCGGAATCACTAGGCGTAAAGCGCAGGTAGGCGGTTTGATAAGTCTTTTGTGAAAGCTCCCGGCTTAACTGGGAGAGGTCAAAGG
+
CCCCCGGGGGGGGGGGGGGGGGGGGGGGGGGGGGGGEGGGGGGGGGGGGGGGGGGGGGGGGGGGGGGGGGGGGGGGGGGGGGGGGGGGGGGGGGGGGGGGGEGGGGGGGGGGGGGGGGGGGGGGGGGGGGGGGGGGGGGGGGGGGGGGGGGGGGGGGGGGGGGGGGGGGGDGGGGGGGGGGGGGGGGFGGGGGGDGGGGF9CEGEFGFFGGG>FGGGGEGCEGCGGGGGGFEGCGGGGG=CCGFFGGGGGECDGGGF6CFGGF??7FCFGFFGGG?FF3CDBFGC0C?0DB:EF?7<FF6>
@M03506:14:000000000-AKVR1:1:1101:18715:3745 1:N:0:47
ATGAACTCCTACGGGAGGCAGCAGTGGGGAATATTGGACAATGGGCGCAAGCCTGATCCAGCCATGCCGCGTGAGTGATGAAGGCCCTAGGGTTGTAAAGCTCTTTTGTGCGGGAAGATAATGACGGTACCGCAAGAATAAGCCCCGGCTAACTTCGTGCCTGCAGCCGCGGTAATACGAAGGGAGCTAGCGTTGCTCGGAATCACTGGGCGTAAAGGGTGCGTAGGCGGGTGTTTAAGTCAGGGGGGAAATCCTGGAGCTCAACTCCAGAACGGCCTGTGATACTGAGGATCGATAGTTT
+
<CCCCFGGCF<F;EEG@CFEGDG,FCAFGGGG9EEFFF<<FGGG?F@CGGGGFGGGGFFGCAEFFA<FFDGG77CCFGFGGGGFF?FCFFGGG<=B<D<FAGCFEDCFF8F@BFE:FEC<<FECAECC+B<=:F@>=3?F9>,3:@=@FGG?CFGGG,+CF9=7CFF>F7FG7*5@FGG:<BC@<7=,6<C:FF*<?9;C*88CFEEC@*=8:**;CCC;C=??;?CC*:CC*28*0<><0AFEGC*)*1*+2<CC65DC077+00<<FC9F*)9C5>5:<4@+94*1476()))))07**
@M03506:14:000000000-AKVR1:1:1101:17329:3756 1:N:0:47
ATGAACTCCTACGGGAGGCAGCAGTGGGGAATATTGGACAATGGGGGCAACCCTGATCCAGCAATGCCGCGTGAGTGATGAAGGCCTTCGGGTTGTAAAGCTCTTTTGCCAGGGACGATGATGACGGTACCTGGAGAATAAGCCCCGGCTAACTTCGTGCCAGCAGCCGCGGTAATACGAAGGGGGCAAGCGTTGTTCGGAATTACTGGGCGTAAAGGGCGCGTAGGCGGCTTATCAAGTCAGGCGTGAAATTCCCGGGCTCAACCTGGGGGCTGCGCTTGATACTGATGAGCGTGAATGC
+
CCCCCGGGGGGGGGGGGGGGGGGGGGGGGGEGCFGFGGGGGGGGGGGGGGGGGGGGGGGGGGGGGGGGGGGGGGGGGGGGGGCGGGGGGGGGGGGGGGGGGFFFFGGGGGGGGGGGGGGGGFEGGGGGGGGGGGGFGGGCGCGBDEFGGGCEGGGGGGGGCFGGGGGGGGGGGGGGGGGGEGGGGGGG>FGGE:EGGGGGG5CFCFGGCFGD8C?*0<CEGGGEGGGGGGGC56C+0<CFFGGCGGGGGGG7DG7DEEDG5:DFFDGGGG=BGGDCDFG3C47ECFFF9C?7?5>7@:F?*
@M03506:14:000000000-AKVR1:1:1101:8788:3800 1:N:0:47
ATGAACTCCTACGGGAGGCAGCAGTGGGGAATTTTGCGCAATGGGGGAAACCCTGACGCAGCAACGCCGCGTGGAGGATGAAGTACTTCGGTACGTAAACTCCTTTCGATCGGGACGATTATGACGGTACCGAGAGAAGAAGCCCCGGCTAACTTCGTGCCAGCAGCCGCGGTAATACGGGGGGGGCAAGCGTTGTTCGGAATTACTGGGCGTAAAGGGCTCGTAGGCGGCCAACTAAGTCAGACGTGAAACCCCTCGGCTTAATCGGGGAACTGCGTCTGATACTGGATGGCTTGAGATT
+
CCCCCGGGGGGGGGGGGGGGGGGGGGGFGG7FFGGAFGGGGGGGGGCCCGGFGGEFFGGGGGCFGGGGGGGFGD7FFFGGFGGGGGGGGGGGCGGGGFFGGGGGGGGGGGGGGGEGGDGGGGFEBFFGGGGGDDGEGGGGCFGGGGGGGGGGGFGGGGGGGGGGGGG:FG7:<7<FFGGGGDDEGDEE*CDGEEGGGGGGC*CF?FAFCEGGGCCCCF8EFGE2:FC6EEEE:CC6<+>FEGFGCC:C8FFF5:EFE@GGCE69+:>D59/77DDCG>GGG=7?FFFF:FF0FFF:>@>6/
@M03506:14:000000000-AKVR1:1:1101:10459:3838 1:N:0:47
ATGAACTCCTACGGGAGGCAGCAGTGGGGAATCTTGCGCAATGGGCGAAAGCCTGACGCAGCGACGCCGCGTGAGGGATGAAGGCCTTCGGGTTGTAAACCTCTTTCAGCAGGGACGAAATTGACGGTACCTGCAGAAGAAGCCCCGGCCAACTACGTGCCAGCAGCCGCGGTAATACGTAGGGGGCAAGCGTTGTCCGGATTTATTGGGCGTAAAGAGCTCGTAGGCGGTTCGACAAGTCGGATGTGAAATCTCCACGCTCAACGTGGAGGGGCCATTCGAAACCGTCGTGACTTGAGTC
+
CCCCCGGGGGGGGGGGGGGGGGGGGGGGGGGG,FGFGGGGGGGGGGGGGGGGGGGGGGGGGGGGGGGGGGGGGGGGGGGGGGGGGGGGGGGGGGGGGGGGGGGGGGGGGGGGGGGGGGGGGGGGGGGGGGGGGGGGGGGGGGGGGGGGGGGGGGGGGGGGGGFFGGGGGGGGGGGGGGGFFGGGGGGDGGGGGGGGGGGGCEDFGFGGGGFG*:EGFFGFFGGEDFEGGGGGEGFGEGGFFCG*:CCCEGGGC9CFGFG7AEDGF<7FG7:BGGCE3/>7FF5CE<C)47>165*9?*/**
@M03506:14:000000000-AKVR1:1:1101:6572:3840 1:N:0:47
ATGAACTCCTACGGGAGGCAGCAGTCGGGAATTTTGGGCAATGGGCGAAAGCCTGACCCAGCAACGCCGCGTGAAGGATGAATTCCCTCGGGATGTAAACTTCGCAAGAACGGGAAGAATAAGCGAGAGCTAATACCTCTCGTGACGACGGTACCGTTTGTAAGCTCCGGCTAACTCCGTGCCAGCAGCCGCGGTAATACGGGGGGAGCAAGCGTTGTTCGGATTTACTGGGCGTAAAGGGCGCGTAGGCGGCCACTGCAAGTCAATTGTGAAATCTCCGGGCTTAACTCGGAAGGGTCAA
+
CCCCCGGGGGGGGGGGGGGGGGGGGGGGGGGGGGGGGGGGGGGGGGGGGGGGGGGGGGGGGGGGGGGGGGGGGGGGGGDGGFGGGGGGGGGGGGGGGGGGGGGGGGGGGGGGGGGGGGGGGGGGGEEGGGGGGGGGGFF>DFG7FFCFGGGGGGGGGGFGGGGGFCFG7@C<FGGGGGGG@FGGGGGGGGGGGGEECGGGFGEGEECEGFACDG8>CGDEEC8;CFGFF9CDGE?CEFGG55EEGGEGGGGGGGCG8;47+?:<90A7<>FF777?F4C3))<CCFGFFGF<>B)857554
@M03506:14:000000000-AKVR1:1:1101:6500:3845 1:N:0:47
ATGAACTCCTACGGGAGGCAGCAGTTAGGAATTTTGGGCAATGGGCGAAAGCCTGACCCAGCAACGCCGCGTGGGTGACGAAGGCCTTCGGGTTGTAAAGCCCTTTTCTGGGGGAAGATGATGACGGTACCCCAGGAAGAAGCACCGGCTAACTACGTGCCAGCAGCCGCGGTAATACGTAGGGTGCAAGCGTTGCCCGGATTTATTGGGCGTAAAGGGCGCGTAGGCGGCTCGGCACGTCCGTTGTGAAATCGCCCGGCCCAACTGGGCGGGGTCAGCGGATACGGTCGAGCTTGCGCAA
+
CCCCCGGGGGGGGGGGGGGGGGGGGGGGGGGGGGGGGGGGGGGGGGGGGGGGGGGGGGGGGGGGGGGGGGGGGGGGGGGGGGGGGGGGGGGGGGGGGGGGGGGGGGGGDFGGGGGGGGGGGGGGGGGGGGGGGGGGGGGGGGGGGGGGGGGGGGGGGFGGCCEGGGGGGEGGGGGFGF>FGGDCFGGGGGGGFFGGGGGDG>ECFGGGGFFD>EGFGFGGGDDE>CEEGGGGCDE5=5D*CCEGFECD?C9C*CFGCBC7*2*:C4CG=7EFDGD/9;7<D3>G?@D?1759B>)<)05@>
@M03506:14:000000000-AKVR1:1:1101:10106:3868 1:N:0:47
ATGAACTCCTACGGGAGGCAGCAGTGGGGAATTGTTCGCAATGGGCGCAAGCCTGACGACGCAACGCCGCGTGGAGGATGAAGATTTTCGGATCGTAAACTCCTGTCGAATGGGACGAAAAGGTCGTAGGTTAACAGCCTGTGATCCTGACGGTACCGTTAAAGGAAACCCCGGCTAACTCCGTGCCAGCAGCCGCGGTAATACGGGGGGGGTAAGCGTTGTTCGGAATTACTGGGCGTAAAGGGCTCGTAGGCGGCCAACTAAGTCAGACGTGAAATCCCGCAGCTTAACTGGGGAACTG
+
CCCCCGGGGGGGGGGGGGGGGGGGGGGGGGGGGGGGGGGGGGGGGGGGGGGGGGGGGGGGGGGGGGGGGGGGGGGGGGGGGGGGGGGGGGGGGGGGGGGGGGGGGGGGGGGGGGGGGGGCGGGGGGGGGGGGGGGGGGGGGGGGGGGGGGGGGGGEGFFEGGGGGGGGGFGGGGGGGGGGGGGGGGGGGGGGGGGGGGEGGGGGGGGGGGGGGGGGGEGEEGGGGGEGGGF?EFGFFGDG=GDGDE29:ECC<CGDC7)9:CFGGCFFGGFF9C4EG**76)8*:35BAGF2*9FF:>)9*
@M03506:14:000000000-AKVR1:1:1101:6810:3869 1:N:0:47
ATGAACTCCTACGGGAGGCAGCAGTGGGGAATATTGGACAATGGGGGAAACCCTGATCCAGCGATGCCGCGTGAGTGAAGAAGGCCCTAGGGTTGTAAAGCTCTTTTAGGGGGGAGGATGATGACGTTACCCCCAGAAAAAGCACCGGCTAACTTCGTGCCAGCAGCCGCGGTAGAACGAAGGGTGCAAGCGATGTTCGGATTTACTGGGAGTAAAGCGCGCGTAGGCGGATCGGTAAGGCAGGGTGGAAATCCCAGGGCGCAACCTTGGACGTGCCTTTGATACTGACGATCGGGAGATC
+
CCCCCFAEEG9CFGGGGGGEEEGGF8F,C,BFFAFCFCF,<CFGFCFGEG8C@FCFFAFGGGGC<:BEC7F6=???FGEAFFGFGE=<,C8F9F=FGECF<F<,C<,CE@DCCC::7F:CGDFF9:8<<C:FC*=FFGGGAFBEF:*41=:C7F9<FFE*;<+1;;>*/*/*:C8+0+:8EC8;*18CCFF>*18*3AC5C?5CE9++<**2*<<?<@C=5CE*/**3:8E5:/*1:EFC?*:7E2/)/9++*+39C53**297*2+*206))*9**/0*2**30*015C)2@)5)<5)0/
@M03506:14:000000000-AKVR1:1:1101:9242:3929 1:N:0:47
ATGAACTCCTACGGGAGGCAGCAGTAGGGAATCTTCCGCAATGGGCGAAAGCCTGACGGAGCAATGCCGCGTGAACGATGAAGGCCTTCGGGTCGTAAAGTTCTGTTGTGGGGGAAGAAATCCTATACGGATAATACCCGTGTAGGTTTGACGGTACTCCACGAGGAAGCCCCGGCTAATTACGTGCCAGCAGCCGCGGTAATACGTAAGGGGCAAGCGTTGTCCGGAATCACTGGGCGTAAAGCGCACGTAGGCGGTTTAGCAAGTTGGGGGTGTAAGCTCTAGGCTTAACCTAGAAATT
+
CCCCCGGGGGGGGGGGGGGGGGGGGGGGGGGGGGGGGGGGGGGGGGGGGGGGGGGGGGGGGGGGGGGGGGGGGGGGGGGGGGGGGGGGGGGGGGGGGGGGGGGGGGGGGGGGGGGGGGGGGGGGGGGGGGGGGGGGGGGGGGGGGGGGGGGGGGGGGGGGGGGGGGGGGGGGGGGGGGGGGGGGGGGGGGGGGGGGGGGGEEFFGG<9FGGGCGGGGGG=EGGGGGGGCFFGGFFFDCGGGGGGGGGGGGF6DGGGGFGGGGGG7CEFGGDDGGGG=6>FGFBEC?CFFG=BFFFF4@FF@
@M03506:14:000000000-AKVR1:1:1101:20978:3931 1:N:0:47
ATGAACTCCTACGGGAGGCAGCAGTCGAGAATCTTCGGCAATGGGCGCAAGCCTGACCGAGCGACGCCGCGTGGAGGACGAAGGCCTTCGGGTTGTAAACTCCTGTCGCGGGGGAGGAAGGGGGCGCGCAGAGCGTCCCTTGACCGATCCCGGGAGGAAGCACGGGCTAAGTTCGTGCCAGCAGCCGCGGTAAGGCGAACCGTGCGAACGTTATTCGGAATCACTGGGCTTAAAGCGCGTGTAGGCGGGTGACCGCGTCGGTCGCTGAAAGCCCCCGGCGCAACCGGGGTAGCGGCGCCGG
+
CCCCCGGGGGGGGGGGGGGGGGGGGGGGGGGGFGGGGGGGGGGGGGGGGGGGGGGGGGGGFGGGGGGGGGGGGGGGGGGGGGGGGGGGGGGGGGGGGGGGGGDGGGGFGFGGGGGGGEGFGGGGGGGDGDGEGGGEGGGGFCFGFCCGG58EGG5EGGFFG6CCGGGD5EF<F7?GGGFGGFEFGGEGGG*:;EFFGCCGD>EFEGEEGEG66*<CFF?CF@EGGGFGC6*AFFFFEGD*7=60?FC3?=E*2<CCGE))://553:C67977D*:C5))17):07DFB))-/.73)875)
@M03506:14:000000000-AKVR1:1:1101:19481:3935 1:N:0:47
ATGAACTCCTACGGGAGGCAGCAGTGGGGAATTTTGGACAATGGGGGCAACCCTGATCCAGCGACGCCGCGTGAAGGATGAAGGTCTTCGGATTGTAAACTTCTTTTGAAGGGGATGAATGACTACGTGAATAACGTAGAGTGACAGTACCCTTTGAATAAGCCACGGCTAACTACGTGCCAGCAGCCGCGGTAATACGTAGGTGGCAAGCGTTACTCTGAATCACTAGGCGTAAAGCGCAGGTAGGCGGTTTGGTAAGTCTTTTGTGAAAGCTCCCGGCTTAACTGGGAGAGGTCAAAGG
+
CCCCCGGGGGGGGGGGGGGGGGGGGGGGGGGGGGGGGGGGFGGGGGGGGGGGGGGGGGGGGGGGGGGGGGGGGGGGGGGGGGGGGGGGGGG@EGGGGGGGGGGGGFGGCFGFGGGDGGGGGGGGGGGGGGGGGGFGDGGGGGGGGGGGGGGGGGGGGGGGGGGDFGGCEEGGGGGGGGGGGGFGFGGGE>FGGGCGFGGGGGGGGGGGGGFGGCGGGG+CCCFGGGGGFGGGGG5@FC3ECCGGGGGGEG:E35CFG46:E7CCCF65CG769DF+*)1<))9EEBG::256>5;FFFF?F
@M03506:14:000000000-AKVR1:1:1101:14811:3948 1:N:0:47
ATGAACTCCTACGGGAGGCAGCAGTGGGGAATCTTGCGCAATGGCCTAACGGCTGACGCAGCGACGCCGCGTGTGGGATGAAGCTCCTCGGAGTGTAAACCACTGTTGCCCGGGACGAATAGCTCGATTAATCGAGCCTGACGGTACCGGGTGAGGAAGCACCGGCTAACTCCGTGCCAGCAGCCGCGGTAGTACGGGGGGTGCGAGCGTTGTCCGGAATCACTGGGCGTAAAGGGCGCGTAGGTGGGTTGATAAGGGTGGGGTGAAAGTCCGGGGCTCAACCCCGGATCTGCCGTGGCGC
+
CCCCCGGGGGGGGGGGGGGGGGGGGGGGGGGGGGGFGGGGGGGGGGGGGGGGGGGGGGGGGGGGGGGGGGGGGFFGGGGGGGGGGGGFGGGGGGGGGGGGGGGGGGGGGGGGGGGGGGGGGGG9BFGGFGGGGFGGGGGGGGGGGGGGGGGECFGGGGGGGFGCCF*FFEFGD<4*<F,<::BCGE@8?:*:9@FDGGGGGEEGG5?EC*CC?9CEG*8A6++0+;;;:?88EFCDDG5C**:A0<E585C<:99>9>*9*/<>C3+::7<6<CGDD)9*975:C)78(9*.**08)).0)
@M03506:14:000000000-AKVR1:1:1101:18631:3967 1:N:0:47
ATGAACTCCTACGGGAGGCAGCAGTGGGGAATATTGGACAATGGGCGCAAGCCTGATCCAGCCATGCCGCGTGAGTGATGAAGGCCTTAGGGTTGTAAAGCTCTTTCGGCGGGGACGATAATGACGGTACCCGCAGAAGAAGCCCCGGCTAACTTCGTGCCAGCAGCCGCGGTAATACGAAGGGGGCTAGCGTTGTTCGGAATCACTGGGCGTAAAGCGCACGCAGGCGGATCGTTAAGTCGGGGGTGAAATCCCGAGGCTCAACCTCGGAACTGCCTTCGATACTGGCGATCTTCGAGTC
+
CCCCCGGGGGGGGGGGGGGGGGGGFFGGGEGGFGGGGGGGGGGGGGGGGGGGGGGGGGGGGGGFGGGGGGGGGGGGGGGGGGGGGGGGGGGGGGGGGGGGGGFGGGGGGGGGGGDGGGDFGGGGGGGGGGGGGGGGGGGGGGGGGGEGGGGDGGGGGGGGGGGGGGGFGGGGGGGGGGGG5EGGGGGEGGCGGGGG5F8CEGGGGGGGGGGGEGDEGGGEGGGGGGGGDG=2:ECFGGGGGGDGGGCD@CGGF6FG=5CC5CDFGGGC7355DGCFFFFGGFFDEFG)85)45@**8:F64
@M03506:14:000000000-AKVR1:1:1101:17896:3968 1:N:0:47
ATGAACTCCTACGGGAGGCAGCAGTAAGGAGTCTTCCACAATGGACGAAAGTCTGATGGAGCAACGCCGCGTGCAGGATGACGGTCTTCGGATTGTAAACTGCTTTTATGTGGGAAGATTATGACGGTACCATATGAATAAGGACCGGCTAACTACGTGCCAGCAGCCGCGGTAATACGTAGGGTCCAAGCGTTATCCGGAATCACTGGGCGTAAAGCGTGCGTAGGTGGGAATTTAAGTGTGATGTTAAATCGTGTGGCTCAACCATATCGACGCAGCGCATACTGGGTTCCTAGAGGAC
+
CCCCCGGGGGGGGGGGGGGGGGGGGGGGGFFGGGGGGGGGGGGGGGGGGEGGGGGGFGGGGGGGGGGGGGGGGGGGGGGGGGGGGGGGGGGGGGGGGGGGGGGGGGGGGGGGGGGGGGG9FGGGGGG@FGGGGGGGFGGFGGGGGGGGGGGGGGGFGGFDDFGGGGGGGDGGFGGGGGGGGGGGG:>F@FGGGEGGGFGGGCFFGGFCEGFGGGG5CEEE8=CEGGG7CCE>CCC@F?FFGFF+:<C7CAFF*119;)9FG?=?FFC*<:97F3<=/)193:>*<6>:0D)1<=@F6*7)0
@M03506:14:000000000-AKVR1:1:1101:14714:3986 1:N:0:47
ATGAACTCCTACGGGAGGCAGCAGTGGGGAATTTTGCGCAATGGGGGAAACCCTGACGCAGCAACGCCGCGTGGAGGACGAAGCCCCTTGGGGCGTAAACTCCTTTCGACCAAGACGATTATGACGGTACTGGTGGAAGAAGCACCGGCTAACTCTGTGCCAGCAGCCGCGGTAATACAGAGGGTGCAAGCGTTGTTCGGAATTATTGGGCGTAAAGGGCGCGTAGGCGGCGCGACAAGTCACCTGTGAAATCTCCGAGCTTAACTCGGAGCCTGCAGGCGAAACTGTCGTGCTGGAGTAT
+
CCCCCGGGGGGGGGGGGGGGGGGGGGGGGGGGGGGFGGGGGGGGGGGGGGGGGGGGGGGGGGGGGGGGGGGGGGGGGGGGGGGGGGGGGGGGGGGGGGGGGGGGGGGGFGGGGGGGGGGGGGGGGGGGGGGGGGGGGGGGGGGGFDGGG@CFGGGGGGGGGGGGGGGGGGGGGGEGEGCCFGGGCEGGGGGGA>CE*CEGCEFGGGFGGGGGGGGGGFGGGGGCECC9CEGGGGDGGEFFGCGGGG<CGFGFGECFGEGGEGGGG7<75DG><<FCF4<DDB):EFG7</8?)57@FFF)*
@M03506:14:000000000-AKVR1:1:1101:13875:3987 1:N:0:47
ATGAACTCCTACGGGAGGCAGCAGTAGGGAATTTTCCACAATGGGCGAAAGCCTGATGGAGCAACGCCGCGTGCAGGATGAAGGCCCTCGGGTCGTAAACTGCTTTTATATGTGACGATTATGACGGTAGCATATGAATAAGGATCGGCTAACTCCGTGCCAGCAGCCGCGGTCATGCAGAGGATCCAAGCGTTATCCGGAATTACTGGGCGTAAAGAGTTGCGTAGGTGGCATTGCAAGTGGATAGTGAAAGCGTTCGGCTCAACCGAATAAACATTATCTAAACTGCAAAGCTAGAGGG
+
BCCCCFEFEFGGGCFCCCC@FECGEGGCC<@EF9FCF<F<@CFCC@::@CFGGEAG<@@<FAC@FFCGEC@C=FDAF><=CEFCCCB7FF:CFG@C<<4<E??A?DA<5CFFGGGGGGECGCGGEGDGECG<D?<D<D<CFGAFFG7FGE:>BDG8BDCC<CFDFGGCGGGGFGF;FC:,D@CC:,?9BFGGC=E:CCE5CBC@F9C98758E8=:<+A1A@CE>CE8<<CCC?CFGF7EF7?69E?CF:A0:7>D*59>E=53+9=DED557CCD*9*::669C?:63F44<:=????>)
@M03506:14:000000000-AKVR1:1:1101:20808:3988 1:N:0:47
ATGAACTCCTACGGGAGGCAGCAGTAGGGAATTTTCCACAATGGGCGAAAGCCTGATGGAGCAACGCCGCGTGCAGGATGAGGGCCCTCGGGTCGTAAACTGCTTTTGTTAGTGACGATTATGACTGTAACTAACGAATAAGGGTCTGCTAACTACGTGCCAGCAGCCGCGGTCATACGTAGGACCCAAGCGTTATCCGGAATTACTGGGCGTAAAGAGTTGAGTAGGTGGCATGGTAAGTAGATAGTGAAAGCGTGTGGCTCAACCATACATCCATTATCTAAACTACCAAGCTAGAGGG
+
CCCCCGGGGGGGGGGGGGGGGGGGGGGGGGGGGGGGGGGGGGGGGGGGGGGGGGGGGGGGGGGGGGGGGGGGGGGGGGGGGGGGGGGGGGGGGGGGGGGGGGGGGGGGGGGGGGGGGGFGGGGGGGGGGGGGGGGGGGGGGGGGGGGGGGGGGGGGGGGGGGGGGGGGGGGGGGGGGGGGGGGGGFGGGGGGGGGGGGGGGGGGGGGGGGGGGGGGFEFEGFFGCGGGGGGGFGGCCFFFGFFDGFCDGFGGFGDCGFGGGGFG9F:*AC:?:CGGF?C>FBFFCF7949FBFF6*6=FF3
@M03506:14:000000000-AKVR1:1:1101:24170:3998 1:N:0:47
ATGAACTCCTACGGGAGGCAGCAGCAAGGAATTTTCCGCAATGGGGGCAACCCTGACGGAGCAACGCCGCGTGACGGATGACGCCTCTTGGGGTGTAAACGTCTTTTGCCGAGGGAGAGAATGGACGGTACTCGGCGAATCAGGACCGGCTAACTACGTGCCAGCAGCCGCGGTAATACGTAGGGTCCGAGCGCTGTCCGGAATTACTGGGCGTAAAGCGCGCGCAGGCGGTCCACGAGGTGTCACGTGAAAGCCCCGGGCTCAACCCGGGAGGGTCGTGGCAAACCGGTGGACGTGAGGG
+
CCCCCGGGGGGGGGGGGGGGGGGGGGGGGGGGGFGFGGGDGGGGGGGGGGGGGGGGGDGGGGGGGCFGGGGGGGGGCGEEGGGGGGDECFGGG@7FFFGFGEFGGGGGGGGGGGGGGGGG=EFFG@CEGGGF,@F>FF@FDGGFGG>@CFFEFGGGFGGGG::CGGGCGGDGG=**?,+80<:ECC68?C8CE*;E*9CECEGFGGGFGGGGGDEGGECGGGGDCE88E*C>=:CC5*)87/3<<?C5C7F7F*:3CEG:E*/ACC67EC5)9)1:*7<D*)<+27C59150)97.))07)
@M03506:14:000000000-AKVR1:1:1101:18652:4007 1:N:0:47
ATGAACTCCTACGGGAGGCAGCAGTCGAGAATTTTTCTCAATGGGCGCAAGCCTGAAGGAGCGACGCCGCGTGGAGGATGAAGGTCTTCGGATTGTAAACTCCTGTCATTCGAGAACAAGGTCTGCGGAGTAACTGTCGTCAGACTCGATAGTATCGAAAGAGGAAGGGACGGCTAACTCTGTGCCAGCAGCCGCGGTAATACAGAGGTCCCAAGCGTTGTTCGGATTCATTGGGCGTAAAGGGTGCGGAGGTGGCATGGTAAGTCGGGTGTGAAATCCAGGGGCTCAACCCCGGAACTGG
+
CCCCCGGGGGGGGGGGGGGGGGGGGGGGGGGGGGGGGGGGGGGGGGGGGGGGGGGGGGGGGGGGGGGGGGGGGGEGGGGGGGGGGGGGGGGGGGGGGGGGGGGGGGGGGGGGGGGGGGGGGGGGGGGGGGGGGGGGGGGGGGGGGDFGGGGGGFGGGGGGGGGGGGGDGGGGDGGGGGFGGDFFGGGFCFGGGGDGGBEGGGGFGG?BCEC8BBFGGEEGG@@CGDDECG7<FFGGGGGGFGFGGGGG*CEGGF=CE?GGGFDE+:EDDFEFGF>FG6C*9@>5*7*675;1;@E>35/?)
@M03506:14:000000000-AKVR1:1:1101:19180:4038 1:N:0:47
ATGAACTCCTACGGGAGGCAGCAGTGGGGAATCTTGCACAATGGGGGAAACCCTGATGCAGCGACGCCGCGTGAGCGATGAAGCCCTTCGGGGTGTAAAGCTCTTTCGGCAGGGAAGATTATGACGGTACCTGCAGAAGCAGCTGCGGCTAACTACGTGCCAGCAGCCGCGGTAATACGTAGGCAGCGAGCGTTGTTCGGAGTTACTGGGCGTAAAGGGTGTGTAGGCGGTTCTTGAAGTTTGGGGTGACATCTCCCGGCCCAACTGGGAGGGTGCGCCGAATACTGAGGGACTAGTGTGC
+
9CCCCGGGGGGFFECGEGGEGGGEE<EEF,6EAFG,FFGFFF@FFBFEEFGGGGGGGCFGFGGGEGGG7FFEC?=DFCF?F<FEGGCGFFGCECGGFFCFGFFFFDFB7CFCGCFGDF<>=DFCGGE@FGG<<B,,@<CCGGGGGGGGGD7FGGGGE>3FFF7FFGFGDGDEF@@FFGGCECFG9<CGECEGE;*/;7;C5CC6<:EC6FGC::**<@CCECGCF?ECEE8>E9<+++23+3<E**2);+++9<9CG:DD**/:5<<FC9>:D***7)/9CB>=77>B?FF:>))0*9@6*
@M03506:14:000000000-AKVR1:1:1101:15814:4068 1:N:0:47
ATGAACTCCTACGGGAGGCAGCAGTCGAGAATTTTTCTCAATGGGGGAAACCCTGAAGGAGCGACGCCGCGTGGAGGATGAAGGTCTTCGGATTGTAAACTCCTGTCATTGGGGAACAATGGTCACGCGTTAACTGCGCGTGACTTGATAGTACTCGAAGAGGAAGAGACGGCTAACTCTGTGCCAGCAGCCGCGGTAATACAGAGGTCTCAAGCGTTGTTCGGATTCATTGGGCGTAAAGGGTGCGGAGGTGGCGCGGTAAGTCGGGGGTGAAATCTCGGGGCTTAACTCCGAAACTGCA
+
CCCCCGGGGGGGGGGGGGGGGGGGGGGGGGGGGGGGGGGGGGGGGGGGGGGGGGGGGGGGGGGGGGGGGGGGGGGGGGGGGGGGGGGGGGGDGGGGGGGGGGGGGGGGGGGGGGGGGGGGGGFGGGGGGGGGGGGFGGGGGGGGGGGGGGGGGGDGGGGGGGGCGGGGGGGGGGGGGGGGGCFCFGGFEFGGGDGGEGGGGGGGGFGFFGGGGGFGEEGGGGGGEEGE7CC9FGGG/?DGGGCG=*:)2:EEGGFDEDGGDED<09ED*)28CC:CD6>FG3>CE:<?<DF:5)7@EFF41
@M03506:14:000000000-AKVR1:1:1101:16640:4070 1:N:0:47
ATGAACTCCTACGGGAGGCAGCAGTGGGGAATCTTGCGCAATGGGCGAAAGCCTGACGCAGCAACGCCGCGTGGGGGATGAAGGCTCTCGGGTCGTAAACCCCTTTCAGCAGGGACGAAACTGACGGTACCTGCAGAAGAAGCCCCGGCTAACTCCGTGCCAGCAGCCGCGGTAATACGGGGGGGGCAAGCGTTGTTCGGAATTACTGGGCGTAAAGGGCTCGTAGGCGGCCAACTCAGGCGGACGTGAAATCCCTCGGCTTAACCGGGGAACTGCGTCCGATACTGGATGGCTCGAGTGG
+
CCCCCGGGGGGGGGGGGGGGGGGGGGGGGGGGGGGGGGGGGGGGGGGGGGGGGGGGGGGGGGGGGGGGGGGFGGGGGGGGGGGGGGGGGGGGGGGGGGGGGGGGGGGGGGGGGGGGGGDGGGGGGGGGGGGGGGGGGGGGGGGGGGGGGGGGGGGGGGGGGGGGGGGGGGGGGGGGGGGGGGGGGGGGGGGGE5CEGGGGG5EFGGGGGGGGGEGFGGGGFGGGGGGGGGGGGGGGGFF*:CE5EG5DFFGG77?FGFGGFDFGGGGGEG5BGGGGC>DGG::*:BDF?F@F4)057>0<)
@M03506:14:000000000-AKVR1:1:1101:15220:4095 1:N:0:47
ATGAACTCCTACGGGAGGCAGCAGTGGGGAATTTTGGACAATGGGGGCAACCCTGATCCAGCAATGCCGCGTGAGTGAAGAAGGCCTTCGGGTTGTAAAGCTCTTTTGTCAGGGAAGAAACGGCCTGTTCTAATACAGTGGGCTAATGACGGTACCTGAAGAATAAGCACCGGCTAACTACGTGCCAGCAGCCGCGGTAATACGTAGGGTGCAAGCGTTAATCGGAATTACTGGGCGTAAAGCGTGCGCAGGCGGTTTTGTAAGACTGTCGTGAAATCACCGGGCTCAACCTGGGAATGGC
+
CCCCCGGGFGGGGGGGGGGGGGGGGGGGGGGGGGGGGGGGGGGGGGGGGGGGGGGGGGGGGGGGGGGGGGGGGGGGGGGGGGGGGGGGGGGGGGGGGGGGGGGGGGGGGGGGGGGGGGGGGGGGGGGGGGGGEFGGGGGGGGGGGGGGGGGGGGCFGGGGGGGGGGGFGFGGGGGGFGGGFGGGGGGGGGGGGGGGGGE>FGGGFGGDGGGGGGGGGEGCCFGGGGGGDCGGGGGGGGDGFGGGGGGDECEDGG=>EBF4A9CFEFGGCFGFGGGGGF*9C>BGGBG?<G.45@F)0)6?)
@M03506:14:000000000-AKVR1:1:1101:15664:4098 1:N:0:47
ATGAACTCCTACGGGAGGCAGCAGTGGGGAATATTGGACAATGGGCGAAAGCCTGATCCAGCCATGCCGCGTGTGTGAAGAAGGTCTTCGGATTGTAAAGCACTTTAAGTTGGGAGGAAGGGCATTAACCTAATACGTTAGTGTTTTGACGTTACCGACAGAATAAGCACCGGCTAACTCTGTGCCAGCAGCCGCGGTAATACAGAGGGTGCAAGCGTTAATCGGAATTACTGGGCGTAAAGCGCGCGTAGGTGGTTCGTTAAGTTGGATGGGAAAGCCCCGGGCTCAACCTGGGAACTGC
+
CCCCCGGGGGGGGGGGGGGGGGGGGGGGGEGGGGGGGGGGGGGFFGGGGGGGGGGGGGGGGGGGGGGGGGGGGFFGGGGGGGGGGGGGGGGDEGGGGFGGGGGGGGGEF?FGGGGGGGGGGGGGGGGGGGGGGGGGGGGGGGGGGGGDEFGGGGGFGGGGGGCGGGCFGGG7FGGGGGGGGGGFGGEGGGGGFGGGGG7CFFFCFBEFGGED6?CGGCGGFGGGGGCEG9AFG6EGGGGG5<:CEEDGEGGCCCFGGFGD?73EGGGGGGF)9CD555**9D3CEE*9)957FFF4?F?F@
@M03506:14:000000000-AKVR1:1:1101:15432:4109 1:N:0:47
ATGAACTCCTACGGGAGGCAGCAGTCGAGGATCTTCGGCAATGGGCGCAAGCCTGACCGAGCGACGCCGCGTGCGCGACGAAGGCCTTCGGGTTGTAAAGCGCTGTCGAGGGGGAGGAAAGCCCGCAAGGGTCTGACCTATCCCTGGAGGAAGCACGGGCTAAGTTCGTGCCAGCAGCCGCGGTAAGACGAACCGTGCGAACGTTGTTCGGATTCACTGGGCTTAAAGGGCGCGTAGGCGGCGATTCAAGTCCGGGGTGAAAGCTTTCGGCTCAACCGGAAAAGTGCCTTGGATACTGGAT
+
CCCCCGGGGGGGGGGGGGGGGGGGGGGGGGGGFGGGGGGGGGGGGGGGGGGGGGGGGGGGGGGGGGGGGGGGGGGGGGGGGGGGGGGGGGGGGGGGGGGGGGGGGGGGFGGGGGGGGGGGFGGGGGEGGGGGGGGFGGGFFFGGGGGGGEGGGGGGGGGGGDFGGGG>EGDGGGGGFGFGGGEGGGGFDEGEGGGGGGGCCGGGGGGGGGGCEEF79:?GGG6C8FGGGGGGDGGEEGGGGGGCG5EGGGGGGGGGGFGGCEDFEFFGG3CFG4DFCBDCG35C+/:@)C4()96)9@F4*
@M03506:14:000000000-AKVR1:1:1101:19771:4110 1:N:0:47
ATGAACTCCTACGGGAGGCAGCAGTGGGGAATATTGGACAATGGGCGAAAGCCTGATCCAGCAATGCCGCGTGAGTGATGAAGGCCTTAGGGTTGTAAAGCTCTTTTACCCGGGATGATAATGACAGTACCGGGAGAATAAGCTCCGGCTAACTCCGTGCCAGCAGCCGCGGTAATACGGAGGGAGCTAGCGTTATTCGGAATTACTGGGCGTAAAGCGCACGTAGGCGGCTTTGTAAGTTAGAGGTGAAAGCCTGGAGCTCAACTCCAGAACTGCCTTTAGGACTGCATCGCTTGAATCC
+
CCCCCGGGGGGGGGGGGGGGGGGGGGGGGGGGGGGGGGGGGGGGGGGGGGGGGGGGGGGGGGGGGGGGGGGGGGGGGGGGGGGGGGGGGGGGGGGGGGGGGGGGGGGGGGGGGGGGGGGGGGGGGFGGGGGGGGGGGGGGGGGGGGGGGGGGGGGGEGGGGGGGGGGGGGGGGGDGFGGGFFGGGGGGGGGGGG7FGGGGEGGDGGGGGGGGGGGGGGGGGGGGFFCCGG=CECF9CEF+CCFCGGGGGC?FFGGGGFGGG67CFCFFGGCF7CFFG4>C7@FFC@CF<?FBBF))7<F?F
@M03506:14:000000000-AKVR1:1:1101:13969:4135 1:N:0:47
ATGAACTCCTACGGGAGGCAGCAGTGGGGAATTGTTCGCAATGGGCGCAAGCCTGACGACGCAACGCCGCGTGGAGGATGAAGACCTTCGGGTCGTAAACTCCTTTCGATCGAGACGAACGGCTTCCGGGTGAACAATCCGGAAGAGTGACGGTACCGAGAGAAGAAGCCCCGGCTAACTCCGTGCCAGCAGCCGCGGTAATACGGGGGGGGCAGGGGTTGTCGGGATTAACGGGCGGAAAGGGCCCGTTGGGCGCCCACTAAAGCGAAACTGAAATTCCCTCGGTTTAACTGTGGAATTG
+
CCCCCGGGGGGGGGGGGGGGGGGGGGGGGGGGGGGGGGGGGGGGGGGGGGGGGGGGGGGGGGGGGGGGGGGGGGGGGGGGGGGCCEFGGGGGF@FFGBFFDGFGGFGCFGGEGGGGGGGGGG7CE<FEDCCCFGGGGG8FFEGCCFFGGFFEC:FGC@*C7C<<CFFGF<FCFCCFG,2::FGFGEGG?FGGGGED>>ECE7@G5C5:EGC**2****2**;78:*2*2++32//**2/8=*CG***1**/*)*2)*0/*:?*+3**1CC5***:?797:9@.1*.*)5*9.9*/)01*9=
@M03506:14:000000000-AKVR1:1:1101:8174:4138 1:N:0:47
ATGAACTCCTACGGGAGGCAGCAGTGGGGAATTGTTCGCAATGGGCGCAAGCCTGACGACGCAACGCCGCGTGGAGGATGAAGGTCTTCGGATTGTAAACTCCTGTTGCCCGGGACGAATGACTACGACCTAACACGTCGTGGTGTGACGGTACCGGGTGAGGAAGCCCCGGCTAACTCTGTGCCAGCAGCCGCGGTAATACAGAGGGGGCAAGCGTTGTTCGGAATTACTGGGCGTAAAGGGCGCGTAGGCGGCCTGTTAAGTCGAACGTGAAATCCCCGGGCTCAACCCGGGAACTGCG
+
CCCCCGGGGGGGGGGGGGGGGGGGGGGGGGGGGGGGGGGGGGGGGGGGGGGGGGGGGGGGGGGGGGGGGGGGGGGGGGGGGGGGGGGGGGGGGGGGGGGGGGGGGGGGGGGGGGGGGGGGGGCGGGGGGGGGGGGGGCFGFGGFGGGGGGGGGFGGGDFGGGGGGGFGGGGGDCFGG@FGGFGFGGGGDGGGGGGGEEGGDG9:+<FGGED8*AEEGG=/C:EG5CECFGGGGGGCE=CCGGEEG=EC5EGGGGD7:8::7CF+37:CEGGFC*?CF4C5CB>5:<C4(<:9:BE3@6=4.
@M03506:14:000000000-AKVR1:1:1101:17212:4153 1:N:0:47
ATGAACTCCTACGGGAGGCAGCAGTGGGGAATATTGCGCAATGGACGAAAGTCTGACGCAGCAACGCCGCGTGAGGGATGACGGCCTTCGGGTTGTAAACCTCTTTCACCCATGACGAAGCGAGAGTGACGGTGGTGGGAGAAGAAGGACCGGCCAACTACGTGCCAGCAGCCGCGGTAATACGTAGGGTCCGAGCGTTGTCCGGAATTATTGGGCGTAAAGGGCTCGTAGGCGGTTCGTCACGTCGGGAGTGAAAACTCGGGGCTTAACCCCGAGCCTGCTTCCGATACGGGCCGACTAG
+
CCCCCGGGGGGGGGGGGGGGGGGGGGGGGGGGFGGGGGGGGGGGGGGGGGGGGGGGGGGGGGGGGGGGGGGGGGGGGGGGGGGGGGGGGGGGGGGGGGGGGGGGGGGGGGGGGGGGGGGGGGGGGGGGGGGGGGGGGGGCGGFFFGGGGGGGGGGGGGGGGGFFGGGGGGGGGGGGGGGGGGGGFGGGGGFGGDCDGGGGGGGGGEEC?CFG?FF>EGGE8CCGE8CEEEFEFGGCEEGGG=EECGCDE5CCF7C:+84CGGDG5D5C:CCFCCCGGEGFC4*:?73)4C@:E7))).007
@M03506:14:000000000-AKVR1:1:1101:5258:4172 1:N:0:47
ATGAACTCCTACGGGAGGCAGCAGTGGGGAACTGTTCGCAATGGGCGCAAGCCTGACGACGCAACGCCGCGTGGAGGATGAAGACCTTCGGGTCGTAAACTCCTTTCGATCGAGACGAATGGCCCTTGGGTTAACGGCCGAGGGGTATGACGGTACCGAGAGAAGAAGCCCCGGCTAACTCCGTGCCAGCAGCCGCGGTAATACGGGGGGGGCAAGCGTTGTTCGGAATTACTGGGCGTAAAGGGCTCGTAGGTGGCCAACTAAGTCAGACGTGAAATCCCTCGGCTTAACCTGGGAACTG
+
CCCCCGGGGGGGGGGGGGGGGGGGGGGGGCGGGGGGGGGGGGFCGGGGDGGGGGGGGGGGGGGGGGGGGGGGGGGGGGFGEGGGGGFGGGGGGGGGGGGGGGGGGGGGGGGGCFFEGCCFGDGFGGDF8FGGGGGGDGEGCGGGGGDGGFGEGGGEDECFD7:F@,>CFFFGDGGGGGG?FEGGGGGGGFGGGGGGGGGGGGGCG5EDEG5E5?5@CEGEGEE:EC*;CFFGGGG8:C<8C5CCECFCG=7FCFGGG7F*:CCCG:CFFF65>CC*7=7CF45CED:77**./5)7)/566
@M03506:14:000000000-AKVR1:1:1101:10850:4199 1:N:0:47
ATGAACTCCTACGGGAGGCAGCAGTGGGGGATCTTGCGCAATGGGCGAAAGCCTGACGCAGCGACGCCGCGTGGGTGATGAAGGCCTTCGGGTCGTAAAGCCCTGTCGAAGGGGACGAAACGGTTCCGGTCAAATAGCCCGGGGCCCTGACGGTACCCTTAAAGGCAGCACCGGCTAACTCCGTGCCAGCAGCCGCGGTAATACGGAGGGTGCAAGCGTTGTTCGGAATCACTGGGCGTAAAGGGCGTGTAGGCGGTCCGCTAGGGCTGATGTGAAAGCCCGGGGCTCAACCCCGGGAGGG
+
CCCCCGGG@FGGGGGGEC@;FEEFFFGGCF:B,CE<A:FCCFGDFFEEEEFGFGGGGEGGGED@FF=FGEEFGGG>F7<A,5CFG<FE==FCGGEC8<=FFDFFFDF7C@FDEGCGEF@FFGGGGGGGG<FEFFF9DE8CEEGGGCC:<FFEGGCFGCFFG,?FF*=FE@FC<C>588:<9@EACCFEFGFGG@EEEGGD5CECFEC>EGCC>+:CFG;;8?*+;E5;E?983+;CCE7CCFE:C5CDE=EGFCEG:@75CCD*:**7AF+9:CC7*7***0<E=3)))*80)05>)05)7
@M03506:14:000000000-AKVR1:1:1101:19910:4222 1:N:0:47
ATGAACTCCTACGGGAGGCAGCAGTGGGGAATTTTGCGCAATGGGCTAACGCCTGACGCAGCAACGCCGCGTGGAGGATGAAGGTCCTTGGATTGTAAACTCCTGTCAGCAGGGAAAAAGCGACTTAGCCTCATACGCTAGGGAGTTGATTGTACCTGCAGAGGAAGCCCCGGCTAACTCTGTGCCAGCAGCCGCGGTAATACAGAGGGGGCAAGCGTTATTCGGAATTATTGGGCGTAAAGGGCGCGTAGGCGGCTTGGCAAGTGGAAGGTGAAATCCCTCGGCTTAACCGAGGAACTGC
+
CCCCCGGGGGGGGGGGGGGGGGGGGGGGGGGGGGGGGGGGGGGGGGGGGGGGGGGGGGGGGGGGGGGGGGGGGGEGGGGGGGGGGGGGGGGGGGGGGGGGGGGGGGGGGGGGGGGGGGGGGGGGDGGGGGGGGGGFGGGGGGGGGGGGGGGGGC@FFGGGGGGFFGGGGGEGGGGGGGGGGGGGGGGGGGGGGGGGDGGGGGGGGGGGGGGG>CGGGE;?FGFGGGGFCCCCGG5*:C<:EGGEDGGDCCC5CGGGC>D:AE45CFFGGGG4FGDCFFF4777DE@DFFGFF@BB@:46?/
@M03506:14:000000000-AKVR1:1:1101:25793:4243 1:N:0:47
ATGAACTCCTACGGGAGGCAGCAGTGGGGAATTTTGCGCAATGGGGGAAACCCTGACGCAGCAACGCCGCGTGGAGGATGAAATCCCTTGGGATGTAAACTCCTTTCGATCGGGACGATTATGACGGTACCGGAAGAAGAAGCCCCGGCTAACTTCGTGCCAGCAGCCGCGGTAATACGAGGGGGGCAAGCGTTGTTCGGAATTATTGGGCGTAAAGGGCGCGTAGGCGGTTTGACAAGTCTGATGTGAAATCTATGGGCTCACCCCATAGCCTGCATTCGAAACTGTCGGGCGTGAGTAT
+
CCCCCGGGGGGGGGGGGGGGGGGGGGGGGGGDFGGFFGGGGGGGGGGGDGGGGGGGGGGGGGGGGGDGFGDGGGGGGGGGGGGGGGGGGGGCFFGGGGGGGGF9EFGED9FCE:@FEECCEAFFGGDGGFGCG:FGGGGGGGGGGGGGED7EGCC9BD:CFC>FFGG:CDE**=F9C<:CF@@@FG*1;8FG25*22@EDA**3<CFCFF8>8E58CEEDGC8E>CCG>5E5*:+<0<5+2+0++3C:<7<C*+<CF)7*=CF+*9>DEC+9****07****0C=*:9>5)9>).0.5F41
@M03506:14:000000000-AKVR1:1:1101:16496:4270 1:N:0:47
ATGAACTCCTACGGGAGGCAGCAGTCGAGAATTTTTCTCAATGGGGGAAACCCTGAAGGAGCGACGCCGCGTGGAGGATGAAGGCTTTCGGGTTGTAAACTCCTGTCATTTGAGAACAAGGCGCCGATATTAACTGTATCGGCGTTGATAGTATCAGAAGAGGAAGGGACGGCTAACTCTGTGCCAGCAGCCGCGGTAATACAGAGGTCCCAAGCGTTGTTCGGATTCATTGGGCGTAAAGGGTGCGTAGGTGGCGGCGTAAGTCGGGTGTGAAATCTCGGGGCTTAACTCCGAAACTGCA
+
CCCCCGGGGGGGGGGGGGGGGGGGGGGGGGGGGGGGGGGGGGGGGGGGGGGGGGGGGGGGGGGGGGGGGGGGGGGGGGGGGGGGGGGGGGGGGGGGGGGGGGGGGGGGGGGGGGGGGGGGGGGGGGGGGGGGGGGGGGGGECGGGGGGGGGGGGGGGGGGGGGGGGGGGGGGGGGGGGGGGGGGGGGGGGGGGGGGGGDGGGGGEGFGGGGGGGGG5CE;FGEGEGGGGG9CFGFGCE*;97EEGGGDEGG<FFGG*<DDE55:CDED57CB7:CGG6:<*<>E557@9G??E5<>DF44*
@M03506:14:000000000-AKVR1:1:1101:15500:4280 1:N:0:47
ATGAACTCCTACGGGAGGCAGCAGTGGGGAATTTTTCTCAATGGGGGAAACCCTGAAGGAGCGACGCCGCGTGGAGGATGAAGGTCTTCGGGTTGTAAACTCCTGTCATTTGAGAACAAGGCTGCGCAAGTAACTACTGCGTAGTTGATAGTATCAGAAGAGGAAGAGACGGCTAACTCTGTGCCAGCAGCCGCGGTAATACAGAGGTCTCAAGCGTTGTTCGGATTCATTGGGCGTAAAGGGTGCGTAGGTGGCGCCATAAGTCAGGTGTGAAATCTCGGGGCTTAACTCCGAAACTGCA
+
CCCCCGGGGGGGGGGGGGGGGGGGGGGGGGGGGGGGGGGGGGGGGGGGGGGGGGGGGGGGGGGGGGGGGGGGGGGGGGGGGGGGGGGGGGGGGGGGGGGGGGGGGGGGGGGGGGGGGGGGGGGGGGGGGGGGGGGGGGGGGGGGGGGGGGGGGGGGGGGGGGGGGGGGGGGGGCGGGFGGGGGGGGGGGGGGGGGGGGGFGGGGGGGGGGGGGGFGGGGGGGGGEGGFGFFGGGGGGGGGGGGGGGGG=EGGGGGD;@GGGGGC77CF7CEBF*7C7/**1.<5>@GF<CFFFF>B>FF=/
@M03506:14:000000000-AKVR1:1:1101:6820:4282 1:N:0:47
ATGAACTCCTACGGGAGGCAGCAGTCGAGGATCTTCCGCAATGGGCGCAAGCCTGACGGAGCGACGCCGCGTGTGGGATGAAGGCCTTCGGGTTGTAAACCACTGTCACTCGTTAAGAAAGGGTCTGGCGTTAACAGCGTCAGGCACTGACTAAGGCGAGAGAGGAAGCCACGGCTAACTTCGTGCCAGCAGCCGCGGTAAGACGAAGGTGGCGAGCGTTGTTCGGAATCACTGGGCATAAAGCGCACGTAGGCGGTGCCGTAAGTCGGATGTGAAATCCCTCGGCCTAACCGAGGAACTG
+
CCCCCGGGGGGGGGGGEGGGGGGGGGDCGGGFGGGGFGGGGGGGGDGGGGGGGGGGGEEGGGGGGGGGGGGFGGGGGDGDGGGFFGCFGGGGGGEGFAFEGGGGGGGGGGGGF@FGDFC<CFEFFGGGGGE>CFGGGG7@FGEFGDGEFGGGAFFGGGGGEFFGGFGGGGGGGEGEEFGF,?FFGGGG7@EAFGGGGGG*AGGFEG5CEF<FFGGDGEGC=CCCEGGE8CGF+:@5=8*<A+CD*:=>C2:FCC5<:BCFGEGGGFGGG)*87C7+:7F260.==BD58FF?D)75))8)1
@M03506:14:000000000-AKVR1:1:1101:16330:4287 1:N:0:47
ATGAACTCCTACGGGAGGCAGCAGTAAGGAATATTGGTCAATGGACGCAAGTCTGAACCAGCCATGCCGCGTGGAGGATGAAGGCCCTCTGGGTTGTAAACTTCTTTTATTTGGGAAGAAACCCATCTTTTCTAAGGTGGTTGACGGTACCAGATGAATAAGCACCGGCTAACTCCGTGCCAGCAGCCGCGGTAATACGGAGGGTGCAAGCGTTATCCGGATTCACTGGGTTTAAAGGGTGCGTAGGTGGGCAGGTAAGTCAGTGGTGAAATCTCCGGGCTTAACCCGGAAACTGCCGTTT
+
CCCCCGGGGGGGGGGGGGGGGGGGGGGGGGGGGGGFFGGGGGGGGGGGGGGGGGGGGGGGGGGGGGGGGGGGGGGGGGGGGGGGGGGGGGGGGGGGGGGGGGGGGGGGGGGGFGGGD:FFGGGGGGGGGGGGGGGGGGGGGGGGGGGGDFFGGDFGGGGGGGGGGGGGGGGGGGGGGGGGGGGGGGGGGGGGGGGGGGGGGGGGGGGGCGGGGGGGGFEGCEEGGGGGGG8B*<FFGG3;=EGGGGGFGCDGGGDFF=CCGFGGG5+/CCFFG>:<>>5)5<;7:?9@>3>BFFFFF:55)
@M03506:14:000000000-AKVR1:1:1101:12226:4301 1:N:0:47
ATGAACTCCTACGGGAGGCAGCAGTGGGGAATATTGCGCATGGACGAAAGTCTGACGCAGCAACGCCGCGTGAGGGATGACGGCCTTCGGGTTGTAAACCTCTTTCACCCATGACGAAGCGAGAGTGACGGTAGTGGGAGAAGAAGGACCGGCCAACTACGTGCCAGCAGCCGCGGTAATACGTAGGGTCCGAGCGTTGTCCGGAATTATTGGGCGTAAAGGGCTCGTAGGCGGTTCGTCACGTCGGGAGTGAAAACTCGGGGCTTAACCCCGAGCCTGCTTCCGATACGGGGAGACTCGA
+
CCCCCGGGGGGGGGGGGGGGGGGGGGGGGGGG9FGEGGGGGGGFGGGGGGGGGGGGGGGGGGGGGGGGGGGGGGGGGGGGGGGGGGGGGGGGGGGGGGGGGGGGGGGGGGGGGGGGGGGGGGGGGGGFGGG>FGFFGGFEGGGGGGGGGGGGGGGGGGGGGGFGGFGGGGGGGGGGGG*:CFGGGGGEGGGGGGGGEE8EFGGGEEGFEFGGFGGGGGCCFGG>CFGGDGGDGGECCC955C:=EEED8>*C7:7>FFCCCEGEGGGFGGGFG)9CDFGG:86CE)739*59))7>F??5)
@M03506:14:000000000-AKVR1:1:1101:14089:4305 1:N:0:47
ATGAACTCCTACGGGAGGCAGCAGTGGGGAATCTTGCACAATGGGGGAAACCCTGATGCAGCGACGCCGCGTGAGCGATGAAGCCCTTCGGGGTGTAAAGCTCTTTCGGCAGGGAAGATTATGACGGTACCTGCAGAAGCAGCTGCGGCTAACTACGTGCCAGCAGCCGCGGTAATACGTAGGCAGCGAGCGTTGTTCGGAGTTACTGGGCGTAAAGGGTGTGTAGGCGGTTCTTTAAGTTTGGTGTGAAATCTCCCGGCTCAACTGGGAGGGTGCGCCGAATACTGAGGGACTAGAGTGG
+
CCCCCGGGGGGGGGGGGGGGGGGGGGGGGGGGGGGGGGGGGGGGGGGGGGGGGGGGGGGGGGGGGGGGGGGGGGGGGGGGGGGGGGGGGGGGGGGGGGGGGGGGGGGGGGGGGGGGGGGGGGGGGGGGGGGGGGGGGGGGGGGGGGGGGGGGGGGGGGGGGGGGGGGGGGGGGGGGGGGGGGGGGGGGGGGGCEEGGGGG>ECFGGGGGGGGGGGGGGGGGGGFGGFGCEEEG9E@FFGF<CFGGG=DGGFFGFGGG5DD=C4EGGFGGCGEG*//>39D3>B=9=FBDD@3>5:?/=9@)
@M03506:14:000000000-AKVR1:1:1101:19030:4309 1:N:0:47
ATGAACTCCTACGGGAGGCAGCAGTGGGGAATACTGGGCAATGGGCGCAAGCCTGACCCAGCCATGCCGCGTGAATGATGAAGGCTTTAGGGTTGTAAAGTTCTTTCGCCGATGAAGATAATGACGGTAGTCGGAGAAGAAGCCCCGGCTAACTTCGTGCCAGCAGCCGCGGTAATACGTAGGTGGCGAGCGTTGTCCGGATTTACTGGGCGTAAAGAGCGCGCAGGCGGCTGGTCAAGTCCGATGTGAAAGCTCCCGGCTTAACTGGGAAATTGCATCGGAAATTGATCGGCGGGAAGGT
+
CCCCCGGGGGGGGGGGGGGGGGFGGFGGGEFGEFGCGGGGGGFGGGGGGGGGFGGFFGGGGGGFFFGGEGGGGEGGGFGGGGGFGGGGGDGGGGGGGGGGGGGGGGGGGGG>FGFFGGGGGGGGFGGGGGGGC:CGGGGGGGGGFGGGGCCAFGGGEFCEGG?FGGFGCGGGGGGGGFGG@FFGGFGGGGGGCFEEFGGG88C@FG9+BFGEC?CF<CGGGGGGGGGDG558EGGGF@CCCGG7:AC>CE?9C?CDGFGG5569:FG4F*+7*:FG>FG*905*+*06-:>:>)).0)0)0
@M03506:14:000000000-AKVR1:1:1101:11493:4313 1:N:0:47
ATGAACTCCTACGGGAGGCAGCAGTAGGGAATTTTCCACAATGGACGAAAGTCTGATGGAGCAACGCCGCGTGCAGGATGAAGGCCTTCGGGTTGTAAACTGCTTTTGTTAGTGACGATTATGACTGTAGCTAACGAATAAGGGTCTGCTAACTACGTGCCAGCAGCCGCGGTCATACGTAGGACCCAAGCGTTATCCGGAATTACTGGGCGTAAAGAGTTGAGTAGGTGGCATAGTAAGTAGATAGTGAAAGCGTGTGGCTCAACCATACATCCATTATCTAAACTACTAAGCTAGAGGA
+
CCCCCGGGGGGGGGGGGGGGGGGGGGGGGGGGGGGGGGGGGGGGGGGGGGGGGGGGGGGGGGGGGGGGGGGGGGGGGGGGGGGGGGGGGGGGGGGGGGGGGGGGGGGGGGGGGGGGGGGGGGGGGGGGGGGGGGGGGGGGGGGGGGGGGGGGGGGGGGGGFGGGGGGGGGGGGGGGGGGGGGGGGGGGGFGGFGGGGGGGDDGGGGGGGGGGGGGGGGGFGFGGGGGG?FGGGGGGFGFFFFF7CGFGGGFGGGGGEDFGGGGGFGGG6CFFFG4E*9FCGFFC9@G?>GF2@FFFFFF@)
@M03506:14:000000000-AKVR1:1:1101:18669:4313 1:N:0:47
ATGAACTCCTACGGGAGGCAGCAGTGGGGAATTTTGGACAATGGGCGCAAGCCTGATCCAGCAATGCCGCGTGAGTGAAGAAGGCCTTCGGGTTGTAAAGCTCTTTTGTCAGGGAAGAAACGGAAGGGGCTAATATCCTCTTCTAATGACGGTACCTGAAGAATAAGCACCGGCTAACTACGTGCCAGCAGCCGCGGTAATACGTAGGGTGCAAGCGTTAATCGGAATTACTGGGCGTAAAGCGTGCGCAGGCGGTTTTGTAAGTCTGTCGTGAAATCCCCGGGCTCAACCTGGGAATGGG
+
CCCCCGGGGGGGGGGGGGGGGGGGGGGGGGGGGGGGGGGGGGGGGGGGGEGGGGGGGGGGGGGGGGGGGGGGGGGGGGGGGGGGGGGGGGGGGGGGGGGGGGGGGGGGGGGGGGGGGGGGGGGGGGGGGGGGGGGGGGGGGGGGGGGGGGGGGDGGFGGCGGGGGGGGGGGGGGGGGGGGGGGGGGGGGGGFGGGGGGGGGFFGGDGG7CC>CGGGG5=8FCCGCGGGGCFF?FFGGGG5CFGGGGGDCEEEGGG5?@3DGC>FFFFDC7*09FC?G=4C<;>1:B3?<*52>F)79)76.
@M03506:14:000000000-AKVR1:1:1101:19894:4317 1:N:0:47
ATGAACTCCTACGGGAGGCAGCAGTGGGGAATTGTTCGCAATGGGCGCAAGCCTGACGACGCAACGCCGCGTGGAGGATGAAGACCTTCGGGTCGTAAACTCCTTTCGATCGGGACGAATGATCGGTGACCTAATACGTCATCGGAATGACGGTACCGAGAGACGAAGCCCCGGCTAACTCCGTTCCAGCAGCCGCGGTAATACGGGGGGGGCAAGCGTCGTTCGGACTTACTGGGCGTAAAGGGCGCGTAGGTGCTCTTCTAAGTCGGACGTTACATCCGTCGGCTTAACCGAGGAGCTG
+
CCCCCGGGGGGGGGGGGGGGGGGGGGGGGGGGGEGGGGGGGGGFGAF@FG:FGGGGGGECGGGGGGGDGGGGGGDGGGGGGGG9,B<FFGGGGGGGGDFGGGGGGGGGGGGGGGGGGGCEB,<<+CF7FGGC<<F,D*3>F<FC**6:,,?<1>1*3>*4*=:,4F*C7F:<<**<F:>C@<FG:+C?9B+:@8?*:5:/*+<+2*8>CE55C5E5CG:*8:*;8E*/*<+:+00**/5:*:03:5*):*:C7<9*+***30:C+:+9:):>****2009*8)/*0*0)**)))0.<.)7/
@M03506:14:000000000-AKVR1:1:1101:15969:4333 1:N:0:47
ATGAACTCCTACGGGAGGCAGCAGTGGGGAATTTTGCGCAATGGGGGAAACCCTGACGCAGCAACGCCGCGTGGAGGATGAAATCCCTTGGGATGTAAACTCCTTTCGATAGGGAAGATAATGACGGTACCTATAGAAGAAGCCCCGGCTAACTTCGTGCCAGCAGCCGCGGTAATACGAGGGGGGCAAGCGTTGTTCGGAATTATTGGGCGTAAAGGGTGCGTAGGCGGTTTGACAAGTCTTATGTGAAATCTCTGGGCTCAACCCAGAGTCTGCATGGGAAACTGTCGGGCTTGAGTAG
+
CCCCCGGGGGGGGGGGGGGGGGFGGGGGGGGGGGGGGGGGGGGGGGGGGGGGGGGGGGGGGGGGGGGGGGGGGGGGGDGGGGGGGFFFFFGGFGDFGGGGGGGGGGGGGGFFGGGGCGGGGGGGGGE@FGGGGGGGGGGFFGG?FFCGGGGGFGCGEFGCGFGGGGGCGGGGGGGFF9FCFGGC7EEDGGGE8*:CFGEGDEG:@FGFGFFD?:EFEFGGD?EGGGGFGGEEEGC9?:D?970A++3?EFFFGC7*:?GGF*99:4*1:9=6:CCED4:FFFFFF*:*)9@9)5)7>F4=*
@M03506:14:000000000-AKVR1:1:1101:21135:4365 1:N:0:47
ATGAACTCCTACGGGAGGCAGCAGTAGGGAATCTTCCACAATGGACGCAAGTCTGATGGAGCAACGCCGCGTGAGTGAAGAAGGTTTTCGGATCGTAAAGCTCTGTTGTTGGTGAAGAAAGATAGTGGGAGTAACTGCTCATTATTTGCCGGTAATCAACCAGAAAGTCACGGCTAACTACGTGCCAGCAGCCGCGGTAATACGTAGGTTGCAAGCGTTGTCCGGATTTATTGGGCGTAAAGCGAGCGCAGGCGGAAAGATAAGTCAGATGTGAAAGCGCTCGGCCTAACCGAGGAATAGC
+
CCCCCGGGGFGGGGGGGGGGGGGGGGGGGGGGGGGGGGGGGGGGGGFGGGGGGFGFGGGGGGGGGGDGGGGGDGGGGGGGFFFGGFGGGGGGGGGGGFGFGGGCFFGFEGGGGGGBCFFFFFFGCFFGFEGFGFGGCFDFG9FGGGGGF<CEGDGFGGGGGGGG8BCFFCFEGDEGFGGGG>CEGFCCFGGGGDGGGGDCC2CE<C8:<2=CG;CDGGGGGDFGG:8/+?FF79CDG8<C=FFGE*:CGGDDCEED/)1*<CGFGCCFE*2@7>*<7?)37>DG:)973<518535))0=4
@M03506:14:000000000-AKVR1:1:1101:13661:4378 1:N:0:47
ATGAACTCCTACGGGAGGCAGCAGTGGGGAATTGTTCGCAATGGGCGCAAGCCTGACGACGCAACGCCGCGTGGGGGATGAAGACCTTCGGGTCGTAAACTCCTTTCGGTCGAGACGAACGGACTCCGGGTAAATGGTCCGGAGGAATGACTGTACCGAGAGAAGAACCCCCGTCACACCGTGTGCGCGCAGCCGCGGTAATACGGGGGGGGCGCGCGGTGTGGGGATTTTCGGGGCGAAACGGGCTCATGGGTGGCCAACTGAGTGAGGCGTTAAATCCAGGCGCTTCACCGGGGTACTG
+
CCCCCGGGGGGGGGGGGGGGGGGGGGGGGGGG<6FFGGGGGGGGGGG7CFGGGGGGGG:6CG:FGGGGGGGGG:+CFG7FGAG<FGGGGGGGG:FGFGGG<<FGGGG++++@+@FGGGG7+++5CG8FG7C*?3,,33@3F**=C*,,3,,,,7,7CCFFG7*?+24+<=1*1*1*/+2**/2*/+****/**;C****2/9+3*;EGEGC****:1**:****2*/*02+2*:/C*2):***/:***++++9+/)*77*/2*+3?2*0**0*)1C*9*6**)*279)(**.73<))))//
@M03506:14:000000000-AKVR1:1:1101:14982:4387 1:N:0:47
ATGAACTCCTACGGGAGGCAGCAGTGGGGAATTTTGCGCAATGGGGGAAACCCTGACGCAGCAACGCCGCGTGGAGGATGAAGCTCCTTGGAGTGTAAACTCCTTTCGACCGGGAAAATAATGATGGTACCGGTGGAAGAAGCACCGGCTAACTCTGTGCCAGCAGCCGCGGTAATACAGAGGGTGCGAGCGTTGTTCGGAATTATTGGGCGTAAAGGGCGCGTAGGCGGTGTTGTAAGTCACCTGTGAAACCTCTGGGCTTAACTCAGAGCCTGCAGGCGAGACTGCAATGCTGGAGGGG
+
CCCCCGGGGGGGGGGGGGGGGGGGGGGGGGGGGGGGGGGGGGGGGGGGGGGGGGGGGGGGGGGGGGGGGGGGGGGGGGGGGGGGGGGGGGGGGGGGGGGGGGGGGGGGGGGGGGGGGGGGGGGGGGGGGGGGGGGGGGGGGGGGGGGGGGGGGGGGGGGGGGGGGGGGGGGGGDGFGGGGGGGGGGGGDGGGCGGGGGGGCE>CFFCFGGGGGGGGGGEGGGDECEGFGGGG?CE@FGFFFGGGGGGGGGGGGGGGGFGGGGD9FFFCF>??GFDGG?FDDBBC*77))0*.69690)7>7
@M03506:14:000000000-AKVR1:1:1101:16541:4401 1:N:0:47
AACTCCTACGGGAGGCAGCAGTCGAGAATTTTTCACAATGGGGGAAACCCTGATGGAGCGACGCCGCGTGGGGGATGAATGGCTTCGGCCCGTAAACCCCTGTCATTTGCGAACAAATTGGTTCACTTAATACCTGAACCATTGATAGTAGCGGAAGAGGAAGGGACGGCTAACTCTGTGCCAGCAGCCGCGGTAATACAGAGGTCCCAAGCGTTGTTCGGATTCACTGGGCGTAAAGGGTGCGTAGGCGGTCGGGTAAGTCTGGTGTGAAATCTCACAGCTTAACTGTGAAACTGCATTG
+
CCCCCGGGGGGGGGGGGGGGGGGGGGGGGGGGGGGGGGGGGGGGGGGGGGGGGGGGGGGGGGGGGGGGGGGGGGGDGGGGGGGGGGGGGGGGGGGGGGGGGGGGGG9DFGGGGGGGGGGGG<@FGGGGGGGGGGGGGGGGGFGFFCFGGGGGGGCGGFGFGGGGGGGGGGGGGGGGGGGGFGFGGGCGFGGGGGGGGGGGGGDGGFGEGCFFD;>::CGGE5CEC?9EFGFCE:CC5AD=755:75CDFGDE)/:5/<9C+<C?6**9=*<@G:*<07CFC)*<CFF?4DB6=6?F***06
@M03506:14:000000000-AKVR1:1:1101:5796:4413 1:N:0:47
ATGAACTCCTACGGGAGGCAGCAGTCGGGGATTTTGGGCAATGGGCGAAAGCCTGACCCAGCAACGCCGCGTGAAGGATGAAATCCCTCGGGATGTAAACTTCGCAAGAACGGGAAGAATAAGTAGGGGACAATACCCCCTATGATGACGGTACCGTTTGTAAGCTCCGGCTAACTCCGTGCCCGCAGCCGCGGTAATACGGGGGGAGCAAGCGTTGTTCGGATTTACTGGGCGTAAAGGGCGCGTAGGCGGCCAGCACAAGTCAGTTGCGAAATCTCCGAGCTTAACTCGGAAAGGTCAA
+
CCCCCGGGGGGGGGGGGGGGGGGGGGGGGGGGGGGGGGGGGGGGGGGGGGGGGGGGGGGGGGGGGGGGGGGGGGGGGGGGGGGGGGGGGGGGGGGGGGGGGGGGGGGGGGGGGGGGGGGGGGGGGGGGGGGGFGGGFGFGGGGGGGGGGGGGGGGGFGGGGGGGGGGGGGGGGGGGGGGGGGGGGGGGGGGGGGEGGGGGGGGGGGGDEGGGGGGGGGGGGG58EFGGCCFDGG:EGFGGGGGGGGGGGFGGGGGGG@FGGFC?FF?7CGG@GGGCFF>DDFD:?/>F2>@?358556@@?
@M03506:14:000000000-AKVR1:1:1101:8817:4427 1:N:0:47
ATGAACTCCTACGGGAGGCAGCAGTGGGGAATATTGCACAATGGGCGCAAGCCTGATGCAGCGACGCCGCGTGGGGGATGACGGCCTTCGGGTTGTAAACCCCTTTCAGTAGGGACGAAGCGCAAGTGACGGTACCTACAGAAGAAGGACCGGCCAACTACGTGCCAGCAGCCGCGGTAATACGTAGGGTCCGAGCGTTGTCCGGAATTACTGGGCGTAAAGAGCTCGTAGGTGGTTTGTCGCGTTGTCCGTGAAAACTCACAGCTCAACTGTGGGCGTGCGGGCGATACGGGCTGACTGG
+
CCCCCGGGGGGGGGGGGGGGGGGGGGGGGGEG,CFFGGGGGGGGGGGGGGGGGGGGGGGGGGGGGGGGGGGGGGGGGEDGFGGGGGGGGGGGGGGGGGGGGGGGGGGGGFEFGCFGGGGGGGGGGGGGGGGGGGGFFGGGFF7FGFFGGGGGGGGGGGFGGGGGGGGGGGGGGGGGGFGEEA@C<CFGGGGFGGGGGGGDGFGGG>EFE9EGGGGGGGGGGDFGCCGCE8CCGDGEGGDEFGGGGEED?CGCGFGG?4*0ACD?FFGDF4::0*>=CB<CC)5CC>>5:D@6D3)7)0*9>
@M03506:14:000000000-AKVR1:1:1101:19850:4432 1:N:0:47
ATGAACTCCTACGGGAGGCAGCAGTTAGGAATCTTGCGCAATGGACGAATGTCTGACGCAGCGACGCCGCGTGCGGGATGAAGGCCTTCGGGTTGTAAACCGCTTTCAGCAGGGACGAAATTGACGGTACCTGCAGAAGAAGCCCCGGCCAACTACGTGCCAGCAGCCGCGGTAATACGTATGGGGCAAGCGTTGTCCGGATTTATTGGGCGTAAAGAGCTCGTAGGTGGTTTGGTAAGTCGGATGTGAAATCTCCAGGCTCAACCTGGAGGGGTCATTCGATACTGCCATGACGAGAGGT
+
CCCCCGGGGGGGGGGGFEGGGGCGGGGGGGGGGGGGGGGGGGGGGGGEGGGGGGGFFEGEEFEEFGGEGGDGGCEGGGGGGGFFGGGGGGGGGGGGGFFGCGEFGGGFGGGGGGGGGGDGDFGGFGGEEEGGGGFGFGGFCCGDFGGGG@E:FGGGGGGGGGGGGGGFFGGGGCEFCGFGC,?C<7F@FFGGGG**<<>EC8>@FGGCGGGGE>>@@?@*+C8?5CEGGG8C6CC1<@=9<CGG55<D+?:<*ACDC?4CC*79?F6C:*775<CGD*::0*7**9C@:FF)*9))0.).)
@M03506:14:000000000-AKVR1:1:1101:8549:4443 1:N:0:47
ATGAACTCCTACGGGAGGCAGCAGTGGGGAATTTTCCGCAATGGGCGAAAGCCTGACGGAGTGACGCCGCGTGGGGGACGAAGGCCTTCGGGTCGTAAACCCCTGTCAGAGGGAAAGAAGGGTGTCGGCGTGAATAGCGCCGGCATCTGACGGTACCTTCAGAGGAAGCCCCGGCCAACTCTGTGCCAGCAGCCGCGGTAAGACAGAGGGGGCAAGCGTTGCTCGGAATCACTGGGCGTAAAGGGTTCGTAGGCGGTGCGGCAAGTTGGGAGTGAAAGCTTTGGGCTCAACCCAGAGGCTG
+
CCCCCFGGGGGGGGGGGGGGGGGGGGGGGGGGGGGGGEGFGGFGGGGGGDG?FFFGGGGGGGGGGG7@EGGGGGGGGGGGGGGGGGGGGGGCGGGEGGGGGDGGGGGGGGGGG>FGGGGGGGGGGGGGGEGGEGGGGGGGGGGGGGGGGGGGDGGGFFGGGCFGGGGFFDDDFGDGGGGGGEGGGGGGDGGGGGGGGGGG5C9:@C8+*CECCG>EF88=EE@@CC:CF6<:9+@CFGDEE5CFE6*>E::EGCGG8))9C5):E0:C?D2</9*<**97*@6C=>757F@07)7).77)0
@M03506:14:000000000-AKVR1:1:1101:7966:4477 1:N:0:47
ATGAACTCCTACGGGAGGCAGCAGTGGGGAATATTGCGCAATGGGCGAAAGCCTGACGCAGCGACGCCGCGTGGGGGATGAAGCATCTCGGTGTGTAAACCCCTTTCGACCCGGAAGAATGTCCCGCAAGGGATTGACGGTACGGGTATAAGAAGCCCCGGCTAACTACGTGCCAGCAGCCGCGGTAATACGTAGGGGGCCAGCGTTGCTCGGAATTACTGGGCGTAAAGGGTTCGTAGGCGGTGTGGCAAGTCGGAAGTGAAATCTCCAGGCTCAACTTGGAGGCTGCTCCCGAAACTGC
+
CCCCCGGGGGGGGGGGGGGGGGGGGGGGGGGGGGGGGGGGGGGGGGGGGGGGGGGGGGGGGGGGGGGGGGGGGGGGGGGGGGGGGGGGGGGGGGGGGGGGGGGGGGGGGGGGGGGGGGGGGGGGGGGGGGGGGGGGGGGGGGGGGGGGGGGGGGGGGGGGGGGDGGGGGGGGGGGGGGGGGGGGGDGDFGGGFGGGGGGGGGGGGGGDCCFDGGDGGGGGGGGGGCEGGGGGGGFGGGGCFEGGDCEGF*<5*3AC=777EFGGGGG?C7FFC*7AFF:**7?GC>4@B6=?F>))8B7@=
@M03506:14:000000000-AKVR1:1:1101:19218:4496 1:N:0:47
ATGAACTCCTACGGGAGGCAGCAGTGGGGATTATTGGACAATGGGGGCAACCCTGATCCAGCAATGCCGCGTGAGTGATGAAGGCCTTAGGGTTGTAAAGCTCTTTCGGCGGGGACGATGATGACGGTACCCGCAGAAGAAGCCCCGGCTAACTTCGTGCCAGCAGCCGCGGTAATACGAAGGGGGCTAGCGTTGTTCGGAATTACTGGGCGTAAAGGGCGCGCAGGCGGCTCTTGAAGTCAGGCGTGAAAGCCCCGGGCTCAACCTGGGGATAGCGCTTGATACTCGAGAGCGTGAGTTC
+
CCCCCGGGGGGGGGGGGGGGGGGGGGGGGFGGGGGGGGGGGGGGGGGGGGGGGGGGGGGGGGGGGGGGGGGGGGGGGGGGGGGGGGGGGGGGGGGGGGGGGGGGGGGGGGGGGGGGGGGGGGGGGGGGGGGGGGGGGGGFGGGGGGGGGGGGGGGGGGGGGGGGGGGGGGGGEGDGFGGFGGGGGGGGGGGGG?EGGGGGGGGFGGGGFGGGEGGF?FGGGGGGGGGDGGG>?FGGG?F9CFGDGGGGCFGGG6CDGEGGCEFGFGFGGF557CGFDDGDG4F:+97::D:1:)8@BD*7*
@M03506:14:000000000-AKVR1:1:1101:7620:4525 1:N:0:47
ATGAACTCCTACGGGAGGCAGCAGTAAGGAATATTGCGCAATGGAGGCAACTCTGACGCAGCAACGCTGCGTGCAGGATGAAGGCCCTTTGGGTCGTAAACTGCTGTAGCAGGGGAATAATGGTCCCCCACGGGGGGATTTGAAGGTACCCTGAAAGTAAGCGCCGGCTAACTACGTGCCAGCAGCCGCGGTAATACGTAGGGCGCAAGCGTTGTCCGGATTCACTGGGTGTAAAGGGTGCGTAGGCGGGAGAGTAAGTCCGCGGTGAAATCCCACTGCTCAACTGTGAAACCTCCGTTGT
+
CCCCCGGGGGGGGGGGGGGGGGGGGGGGGGGGGGGGGGGGGGGGFGGGGGGGGGGGGGGGGGGGGGGGGGGGGGGGGGGGGGGGGGGGGGGGGGGGGGGGGGGFGGGGGGGGGGGGGGGGGGGGGGGGGGGGGGGGG:FFGGFGGGGGGGGFGGFFGGGGGGGGGGGGGGGGGGGCFGGGGGGGGGFEGGGE>EFGGGFFFCGGCGGGGGGEE5EGGCE*;5C?FDF6>FEG@?CCFDGGGGGEGCCCGG5*9E<:+9>795<CG5=9C*+**2*:*/9***1:+9FF2:=<)077)))))
@M03506:14:000000000-AKVR1:1:1101:13526:4559 1:N:0:47
ATGAACTCCTACGGGAGGCAGCAGTGGGGAATATTGCACAATGGGCGGAAGCCTGATGCAGCGACGCCGCGTGAGGGATGAAGGCCTTCGGGTTGTAAACCTCTTTCGACAGGGACGAAGCGTGAGTGACGGTACCTGGAGAAGAAGCGCCGGCCAACTACGTGCCAGCAGCCGCGGTAAGACGTAGGGCGCGAGCGTTGTCCGGATTTATTGGGCGTAAAGAGCTCGTTGGCGGCTTGTTGCGTCGGCTGTGAAAACCCGCAGCTCAACTGTGGGCTTGCAGCCGATACGGGCAGGCGTG
+
CCCCCGGGGGGGGGGGGGGGGGGGGGGGGGGGAFGGGGGGGGGGGGGGGGGGGGGGGGGGGGGGGGGGGGGGGGGGGGGGGGGGGGGGGGGGGGGGGGGGGGGGGGGGGGGGGGGGGGGGGGGGGGGGGGGGGGGGGGGGGFGFGGGGGGGGGGGGGGGGGGGGGGGGGGGGGGGGGGGDGGGGCGGGGGGGGEGDGGGGGGGGGECEFFFGGGGGGGGGGFCGFEGG5CFGGGGGEGGGCCFG5=CDE5EC699CFFGGGGGDE4?FGG?@FGGG3>7DF??FDB)56DFBDB@>E@)0.
@M03506:14:000000000-AKVR1:1:1101:18258:4573 1:N:0:47
ATGAACTCCTACGGGAGGCAGCAGTCGAGAATTTTTCTCAATGGGGGAAACCCTGAAGGAGCGACGCCGCGTGGAGGATGAAGGCTTTCGGGTTGTAAACTCCTGTCATTTGGGAACAAGGCCCCGATATTAACTGTATCGGGGTTGATAGTACCAGAAGAGGAAGAGACGGCTAACTCTGTGCCAGCAGCCGCGGGAATACAGAGGTCTCAAGCGTTGTTCGGATTCATTGGGCGTAAAGGGTGCGGAGGTGGCGGCGTCAGTCGGGTGTGAACTGTCGGAGCCTAACTCCGAAACTGCC
+
CCCCCGGGFGGGGGGGGGGGGGGGGGGGGGGGGGGGGGGGGGGGFGEGGGGECGGFFC<FFGGEGFGCEGG:FGCFGFCFFGGGGGGGGGDGGGGGGGGDFGGGGFAEGFFCFGDGGFFGGGFGGGEGGD9DDAAEFFGCFEGGC:CC=CGGFGD9@FAFGAFCFCCFG>FEEG7CACFFFFF,7CEFCGCF<<8<*=EFCC+0+<C+*+<+<A<C5/?CEGEG5C*<+<<C8C5***1/<?=6C*:)*:=CFF:9*8))*/9<25C5/9EB>7*3*1097:@5*72).:@73).8;*/9)
@M03506:14:000000000-AKVR1:1:1101:17074:4579 1:N:0:47
ATGAACTCCTACGGGAGGCAGCAGTGGGGAATATTGGACAATGGGGGCAACCCTGATCCAGCAATGCCGCGTGAGTGATGAAGGCCTTAGGGTTGTAAAGCTCTTTTACCGGGGACGATGATGACGGTACCCGGAGAATAAGCCCCGGCTAACTTCGTGCCAGCAGCCGCGGTAATACGTAGGGGGCGAGCGTTGTCCGGAATCATTGGGCGTAAAGCGCGTGTAGGCGGCTCGATAAGTCTGGTGTGAAATCTTGGGGCTCAACCCCAAGCCTGCACTTGATACTGTCGAGCTTGAGTCC
+
CCCCCGGGGGGGGGGGGGGGGG@FFFFGC@FEFGG<FGGGGGGGGGGGGGGGGGGGGGGGGGGGFGGGEGGGGGGFGFGGG9CFGGGGDEFGGGGECFGGGGGGGGGFFEEGECGGGGEGGGGGGGGGGGGGGGGGDGCGGGFFDFEEGGEGCAFFGGGGGGGGGGGGGGGGGGGGFGGGGDEGGGGGGC>EEGGG7CGGCCGGFGF7FGGGCCEC@?EGGGGGGGGGGEEGEECEFGGFGFEGGG5*+<99FEF7E@DGGGFFEFGDCCF39****00*29*+<*:64CF0BB:?FF@=?
@M03506:14:000000000-AKVR1:1:1101:21221:4599 1:N:0:47
ATGAACTCCTACGGGAGGCAGCAGTGGGGAATATTGGACAATGGGCGCAAGCCTGATCCAGCCATGCCGCGTGAGTGATGAAGGCCCTAGGGTTGTAAAGCTCTTTTGTGCGGGAAGATAATGACGGTACCGCAAGAATAAGCCCCGGCTAACTTCGTGCCAGCAGCCGCGGTAAGACGAAGGGGGCTAGCGTTGTTCGGAATTACTGGGCGTAAAGCGCGTGTAGGCGGTTATCCACGTCGGGTGTGAAAGACTTTAGCTCAACTCAAGAAATGCATTCGGTAATGGGTGACTAGAGTAG
+
CCCCCGGGGGGGGGGGGGGGGGGGGGDFGEGGGGGGGGGDFGGGGGGGGGGGGGGGGGGGGGGGGGGGGGGG7FGFGGGGGGGFGGGGGGFGGGDGGGGFGAFGGGGGGGGGGGGGDFGGGCFGGGDFGGGGGCGGFFGFFFGG7FGDGGGDFFFGGGGDGGGGGGGGGG7CC7>:B:B:FGDC7CFG>BC7<B*1=CEGEGGCFFGDGGGDC>*;C98EGGG88?CCCCC>C?9CE+/8**CE>E7D?70+*2<>+9>FGGC9**<D6FDFGC*7DFGG>457*1**,958?=4<4=47*
@M03506:14:000000000-AKVR1:1:1101:25121:4603 1:N:0:47
ATGAACTCCTACGGGAGGCAGCAGTGGGGAATTTTGCGCAATGGGGGAAACCCTGACGCAGCAACGCCGCGTGGAGGATGAAGTCCCTTGGGACGCAAACTCCTTTCGACCAAGACGATAATGACGGTACTGGTGGAAGAAGCACCGGCTAACTCTGTGCCAGCAGCCGCGGTAATACAGAGGGTGCGAGCGTGTTTCGGAATTATTGGGCGTAAAGGGCGCGTAGGCGGCGCCACAAGTCACTTGTGCAAACTCGTGGTCCATCACAGATCCTGCAATCGAAACTGTGATCATGGAGTAA
+
CCCCCGGGGFEGGGGGGGGGGFGFF@FGDECGGGG9DEGGGG9EFGGGGGGFGF8FGCFG7FGGGGGG:FGGDEGGGGGFGGGFFAFGGC,,BF>FCCEGGCFDG9E=FFDGCD8<:FE7:FAFGG7FGEGGFD8:EFFFCFGFGGF*CFFCFG93773,3F,1,>FF@FFEFEC9F9FF9,<:*=F78CFFG**2*0;/88ECFG+298C:*2*A<+A*/5:1//*98:**8C?GGG*+<CE+9+<4+<??5++**)11++2+2*+00*+0***+94:CDF)*:*71-*9)1976))/9*
@M03506:14:000000000-AKVR1:1:1101:20355:4639 1:N:0:47
ATGAACTCCTACGGGAGGCAGCAGTCGGGAATTTTGGGCAATGGGCGAAAGCCCGACCCAGCAACGCCGCGTGAAGGATGAAATCCCTCGGGATGTAAACTTCGCAAGAACAGGAAGAATAAGTAGGGGACAATACCCCCTATGATGACGGTACTGTTTGTAAGCTCCGGCTAACTCCGTGCCAGCAGCCGCGGTAATACGGGGGGAGCAAGCGTTGTTCGGATTTACTGGGCGTAAAGGGCGCGTAGGCGGCCACCGCAAGTCGGTTGTGAAATCTCTGGGCTTAACCCAGAAAGGTCAA
+
CCCCCGGGGGGGGGGGGGGEGGGGGGGGG7@DEGG9FFGGFGGGGFEFCFGGGGGDGGGGGGGGGGGGGGGGGGGGGFGGGFGGGGGGGGGG@FGGGGGGGGFGGEEGGGGGGFFGGGGGDFGGGAFC=ECGFGFECFEFEGGGGGGGGGGGGEFFGFE:FGGGG9FFGGGEEGFGGFG@FFGGGFGGDGGGGGGEGGGGGGDGGG>EE5@FGGG::;FGGG8CE9FGFGF58EG555CCEGEDG:*CGGEGDC=*/<3)/:CC7CEDE*1/:7::*97CGFF6*/**)/)(85:@46*)*
@M03506:14:000000000-AKVR1:1:1101:5301:4644 1:N:0:47
ATGAACTCCTACGGGAGGCAGCAGTGGGGAATATTGCCCAATGGCCGAAAGGCTGAGGCAGCAACGCCGCGTGCGCGATGAAGGCCTTCGGGTCGTAAAGCGCTTTTCGGGTGGATGAGGAAGGACAGTACGCCCGGAATAAGGTACGGCTAACTACGTGCCAGCAGCCGCGGTAAAACGTAGGTACCGAGCGTTATCCGGATTTACTGGGCGTAAGGCGCGTTCAGGCGGTTTGGCAAGGCGGGCATGAAATCTCTCGGCTCAACCGGGAGAGGTTGTCCGATACTGCTGGACTTGAGGG
+
CC@C9EEE<<F<F>7CFCCCC;EG,CFFGGGEFGFFG<FG<EGFF,CFGGGDCFF@F?FFG7<8@FC@@FFFGGEGGEGGFFFGFFGCFF+>E:@FGGGGFGGGDGGFGGGFGGGGFGGFEEGGGGGGGGGCCFFGGC:FGGG9FFFGGGGFGG;FGGGGGGFGGGGGGCGGGGGGGGGGGGGGGGGGGGDCGCCEDFCEGGCEFEGGDDCDG528AC8CCCEEDFC?6C=:C=C869CF*1C*:=5D=CGCFFGFF/9**:*3+*:5C<*7/9C6C)*::B5E55C6<G:>4>=F61?)8
@M03506:14:000000000-AKVR1:1:1101:13665:4648 1:N:0:47
ATGAACTCCTACGGGAGGCAGCAGTCGAGAATTTTTCTCAATGGGCGAAAGCCTGAAGGAGCGACGCCGCGTGGGGGATGAATGGCTTCAGCCCGTAAACCCCTGTCATTTGCGAACAAACCTTACCGGTTAACAACCGGTGAGCTGATAGTAGCGGAAGAGGAAGGGACGGCTAACTCTGTGCCAGCAGCCGCGGTAATACAGAGGTCCCAAGCGTTGTTCGGATTCACTGGGCGTAAAGGGTGCGTAGGTGGTGAGGTAAGTCGGAGGTGAAATCTCCGGGCTCAACCCGGAAATGGCA
+
CCCCCGGGGGGGGGGGGGGGGGGGGGGGGGGGGGGGGGGGGGGGGGGGGGGGGGGGGGGGGGGGGGGGGGGGGGGGGGGGGGGGGGGGGGGGGGGGGGGGGGGGGGGGGGGGGGGGGGGGGGGGDGGGGGGGGGGGGGGGGGGGGGGGGDGGGGGGGGGGFGGGGGGGGGEGGGGGGGCGGDGGGGGGGFFGGGGGEGDGGGGGGGGFGGG7CGGGEEGEF9:CE88?C?EGGGGG5CDCFFEGGEGDCCC0CF=GDFG6<?FA+*59*)18:C7C:*::CD>GD:*98CD>FFD>*/=))
@M03506:14:000000000-AKVR1:1:1101:9137:4654 1:N:0:47
ATGAACTCCTACGGGAGGCAGCAGGGGGAAACATCCCGCAATGGACGCAAGTCTAACGGAGTGATACTACGTGAAGGATGAAGGTCTACGGATTGTAAACTTCTTTACTAGAGGGTACTGACGAAAGAATTGCCCTTTAGCAAAAAGTCACGACTAACTATGTGCCAGCAGTCGCGGTAAGACATAGGTGGCGAACGTTATCCGGAATTACTGGGCGTAAAAGGTGCGTAGGTGGTTTAATAAGTTATCGGTGGGAAATCGGGGCTCAACCCCGTGGAAGTCGGTAGTACTGTTGAACTAG
+
CCCCCGGGGGGGGGGGGGGGGGGGGGGGGGGG8FGGGGGGGGGGGGGGGGGGGGGGGGGGGGGGGGGGGGGGGGGGGGGGGGGGGGGGGGGGGGGGGGGGGGGGGGGGGGGGGGGGGGGGGGGGGGGGGGGGGGGGGGGGGGGGGGGGGGGGGGGGGGGGGGGGGGGGGGGGGGGGGGGGGGGGFGGGGGGGGEGGGGGGGGGGGGGGGGGGGGGGGGGGEGGGFGGEGGGGGGGEGGFFGGFGGGGGGGGGGDEDFF>DEGGGEDGGFGGFGGCCDEGGF=>G:>GFA*94@FF46@B?7
@M03506:14:000000000-AKVR1:1:1101:15488:4664 1:N:0:47
ATGAACTCCTACGGGAGGCAGCAGTGGGGAATATTGGACAATGGGCGAAAGCCTGATCCAGCAATGCCGCGTGAGTGGTGAAGGCCTTAGGGTTGTAAAGCTCTTTTACTCGGGAAGATAATGACTGTACCGGGAGAATAAGCCCCGGCTAACTCCGTGCCAGCAGCCGCGGTAATACGGAGGGGGCTAGCGTTGTTCGGAATTACTGGGCGTAAAGCGCACGTAGGCGGCTTTGTAAGTTAGAGGTGAAAGCCCGGGGCTCAACTCCGGAATTGCCTTTAAGACTGCATCGCTAGAATTG
+
CCCCCGGGGGGGGGGGGGGGGGGGGGGGGGGFGGGGGGGGGGGGGGGGGGGGGGGGFGGGGGGGGGGGGGGGGGGGGGGGGGGGGGGGGGGGGGGGGGGGGGGGGGGGGGGGGGGGGGGGGGGGGGGGGGGGGGGGGGGGGGGGGGGGGGGGGGGGGGGGGGGGGGGGGGGGGGGGGGGGGGGGGGGGGGGGGGGGGGGGGGGGGGGGGGGGGGGGGGGGGGGDGFGGGGGGCFGFG+CCFFFGGGGGGGGGGGGCGFGGCFFCGGGGGCC>F4CGGFFGG4?EFFFFFFFFFFFEFF49*
@M03506:14:000000000-AKVR1:1:1101:24296:4675 1:N:0:47
ATGAACTCCTACGGGAGGCAGCAGTGGGGAATATTGGACAATGGGCGCAAGCCTGATCCAGCCACGCCGCGTGAGTGATGAAGGCCTTCGGGTCGTAAAGCTCTGTGGGGAGGGACGAACCGCCGGATGTGCATAGCTTCCGGCATGACGGTACCTCCTTAGCAAGCACCGGCTAACTTCGTGCCAGCAGCCGCGGTAATACGAAGGGTGCAAACGTTGCTCGGAATTATTGGGCGTAAAGCGCACGTAGGCGGCTCTATAAGTTGGATGTGAAAACCCGCGGCTCAACCAAGGAAGTGCA
+
CCCCCGGGGGGGGGGGGGGGGGGGGGGGGGDGGGGGGGGGGGGGGGGGGGGGGGGGGGGGGGGGGGGGGGGFGGGFGGGGGGGGGGGCFDEGGGGGGGGGGGGAFFGGDGEGCEGGGCFGGGGGEGFEGGGGGGGGFFGG<FGGDEGGGGGGGGGCGGGFGGGGGDG:FGGGGD*?FGGGGCFGDGFGGG7FEGGGCGGGGGGGGGGGFGGGF78CE8CGGG8E*1*8<C+<<=FG*/7@<CCGDGEF6FEGDEGDG6F7FGC0<7?79DAFFC7:<D3)1>>G>3>6(9>?F3<7:44=*
@M03506:14:000000000-AKVR1:1:1101:11936:4691 1:N:0:47
ATGAACTCCTACGGGAGGCAGCAGTGGGGAATCTTGCGCAATGGGAGAAATCCTGACGCAGCAACGCCGCGTGGGTGATGAAGGTCTTCGGATCGTAAAGCCCTGTCGGAGGGGAAGATGCTTTCGCATGCTAATAGTATGCGGAGGTGACGGTACCTTCAAAGGAGGCACCGGCTAACTCTGTGCCAGCAGCCGCGGTAATACAGAGGGTGCAAGCGTTGTTCGGAATTATTGGGCGTAAAGGGAGTGTAGGCGGTGTGTTAAGTCTTCTGTGAAAGCTACGGGCTTAGCCTGTAAAGTG
+
CCCCCGGGGGGGGGGGGGGGGGGGGGGGGGGGGGGGGGGGGGGGGGGGGGGGGGGGGGGGGGGGGGGGGGGGGGGGGGGGGGGGGGGGGGGGGGGGGGGGGGGGGGGGG>FGGGGGGGGGGGGGGGGDGGGFGGGGGGGGGFGGGGGGGGGGGGGGGGGFGGGGGGGGGGGG:FGGGGEFGGGGGGGGGGGGGGGGGGGGGG?FGFGGGGGGGGGFFGAEGEDGGG5?FFFGGGGFGGGC=7CGEEEGGGGFFEGGG)9CFFGCEGGGF7CF?DC7:=DFGFDCE:D@)*93*.*//8976
@M03506:14:000000000-AKVR1:1:1101:17094:4740 1:N:0:47
ATGAACTCCTACGGGAGGCAGCAGTGGGGAATTTTTGGCAATGGGGGCAACCCTGACCAAGCAACGCCGCGTGGGTGATGAAGTATCTCGGTACGTAAAACCCTTTCGACGGGGAAGAAAACCGCAAGGTTTGACGGTACCCGTAGAAGAAGCCCCGGCTAACTCCGTGCCAGCAGCCGCGGTAATACGGGGGGGGCGAGCGTTGTTCGGAATTACTGGGCGTAAAGGGTGCGTAGGCGGTCCGCTGAGTTAGATGTGAAAACTCTGGGCTCAACCCAGCGACTGCATCTAATACTGACGG
+
CCCCCGGGGGGGGGGGGGGGGGGGGGGGGGGGGGGGGGGGGGGGGGGGGGGGGGGGGGGGGGDGGGGGGGGGGGGGGGGGGGGGGGGGGGGGGGGGGGGGGGGGGGGGGGGGGGGGGGGGGGGGGDGGGGGGGGGGGGGGGGDGGGGGGGGFGFGGGGGGGGGGGGGGFGGGGGGGGGGGGGGGGGGGGGGGGGGGGGGGGGCEGGGGGGDGFGGGGGGGGGGGEGGG5;CEEGEGGGGGGGGGGD1>EEFGCCE><7FDCGGDGGGCED*.C47EGBG*77>CE:76<7@B?49686FFF
@M03506:14:000000000-AKVR1:1:1101:25056:4752 1:N:0:47
ATGAACTCCTACGGGAGGCAGCAGTGGGGAATCTTGCACAATGGGGGCAACCCTGATGCGGCGACGCCGCGTGAGTGATGAAGCCCTTCGGGGTGTAAAGCTCTTTCGACAGGAACGATAATGACGGGACCTGAAGAAGAAGCTGCGGCTAACTACGTGCCAGCAGCCGCGGTAATACGTAGGCAGCAAGCGTTGTTCGGAATTACTGGGCGTAAAGAGTGGGTAGGTGGTGCTCTAAGTCTGTCGGGAAATCTCCCGGCGCAACTGGGGGGGGGCGGCGGAAAGTGGGGGTGTCGAGTAG
+
@CCCCGGGGFGGGGGGGDGDGGGGGGFGGGGEEFGGFC@EFGGGGE7FEGCFGGG?@FGEGDGG7BDEBC:4C:FECE?EFFG<?DFECGGGE+@=FFG9?,D9FB5>FFFGGFD@CEFGGFFGGDB+@<FFCFGGCFFGGF,,@@FFECFFGGFEDFE*@;F<FF>=FEGGGF<B:2:27<F9CFCFGGFEE*:8*+1?EG*<9<9@E>*8:8C>90C<E*;?CEG:6C;89+3+9:7+<:9+<C*9EE=77<+0*0))**/*27CGG)/<C)9*<7C3<)05*0*7:C)(00).))*0*
@M03506:14:000000000-AKVR1:1:1101:26175:4767 1:N:0:47
ATGAACTCCTACGGGAGGCAGCAGTGGGGAATATTGGACAATGGGGGCAACCCTGATCCAGCCATGCCGCGTTAATGATGAAGGCCTGCGGGTTTTAAAGTTCTTTTGGTGGAGACGATGATGACGGTACCCACAGAATAAGCTCCGGCTAACTTCGTGCCAGCAGCCGCGGTAATACGAAGGGAGCTAGCGTTGTTCGGACTCACTGTGCGTACCGTGCCCGAAGGCGGCTTTACAAGTTGGATGTGAAAGACCGGGGCTCAACCCGTGAATGGCATTCCAGACTGTTCTTCTTCAATTC
+
CCC?CEGGGGGG@@FEGDEGCEFGGGGG7FCE@F@,@FECFGGGC,++7C6C:E@FECDC,EFGF,C6@@@6+B:EAA,CFCFC8CF,,7++@=+BEFFG5E?E,??5@9<++BF+BFG+5FA,:B+CF=FF,=+,,BB,3CB=DDC+:CC<<BE9F<>+@;,+@,@C*@>CFGE@CC:>CCF*,6<,4?F711*4=C@EC*1+?:9B2?BEED**2*;E58**2*8*/**1*+03++200+++020*++++*2*)/)))**22:**)2/*)***0*9:*074+:?D6)*/)18****1**
@M03506:14:000000000-AKVR1:1:1101:12209:4775 1:N:0:47
ATGAACTCCTACGGGAGGCAGCAGTTAGGAATTTTGGGCAATGGGCGAAAGCCTGACCCAGCAGCGCCGCGTGGGTGATGAAGGCCCTCGGGTCGTAAAGCCCTTTTCCCAGGGACGATAGTGACGGTACCTGGGGAATCAGCCCCGGCTAACTACGTGCAAGCAGCCGCGGTAATACGTAGGGGGCAAGCGTTGTCCGGATTTATCTGGCGGAAAAAGGCCGCAGGTCGCTAGGCGCGCCGTGCGTGTGAACCCCCGGCCAACAGGGGGGATGTCCTTGGCTCGCTGTGAACGCGCGGAC
+
CCC9CEF@CF-<@7@FCFG;;@6EE@FD,C<EDFG<FFFGFF<E<EB@EGG@@F8FGFG@,EE@E+@@+@>@>+>@=FE?F594EFFDGGD74@4CFF<<9?FBFGFGC<,F??AD@FGGCB,<58@3F7,F,>F:+>>FC9><FFC@FGE:<F3<:F:F*,7F,56:FECCF**,,,*7?2CC<F***4*=<**1<988C*;C+<+0<A?E*288**2**2**12**+:*1***0/:)*:1::/*:C**++**:C*.))****1*:*/C55*92A****2))+*0*.,**-9).0)))))
@M03506:14:000000000-AKVR1:1:1101:18602:4792 1:N:0:47
ATGAGCTCCTACGGGAGGCAGCAGTGGGGAATTTTGCGCAATGGGGGAAACCCTGACGCAGCAACGCCGCGTGGAGGATGAAATATCTTGGTATGTAAACTCCTTTCGATGGGGAAGATTATGACGGTACCCATAGAAGAAGCCCCGGCTAACTTCGTGCCAGCAGTCGCGGTAATACGAGGGGGGCAAGCGTTGTTCGGATTTATTGGGCGTAAAGGGCTCGTAGGTGGCCAACTAAGTCAGACGTGAAATCCCTCAGCTTAACTGGGGAACTGCGTCTGATACTGGATGGCTTGAGTTT
+
CCCCCGGGGGGGGGGGGGGGGGGGGGGGGGGGGGGGGGGGGGGGGGGGGGGGGGGGGGGGGGGGGGGGGGGGGGGGGFGGGGGGGGGGGGGGGGGGGGGGGGGGGGGGGGGGGGGGGGGGGGGGGGGGGDGGGGGGGGGGGGGGGGGGGEEGGGGGGGGGGGGGGGGGGGGGGGGDCFGFGGGGGGGGGGGG//:*;CGGGDDCGGGGGCFG:EEGGGGECCEEGGGGGGCGGFGG6@FEGGGFGG5DGFGGGG6*25CC7:CGGGGGGG=77CGGC355D66:C=FF0CF:F4)0)/*9*
@M03506:14:000000000-AKVR1:1:1101:9373:4828 1:N:0:47
ATGAACTCCTACGGGAGGCAGCAGTCGGGAATTTTGGGCAATGGGCGAAAGCCTGACCCAGCAACGCCGCGTGAAGGATGAAATCCCTCGGGATGTAAACTTCGCAAGAACGGGAAGAATAAGTGGAAGTTAATAGCTTCCATGATGACGGTACCGTTTGTAAGCTCCGGCTAACTCCGTGCCAGCAGCCGCGGTAATACGGGGGGAGCAAGCGTTGTTCGGATTTACTGGGCGTAAAGGGCGCGTAGGCGGCCACCGCAAGTCGATTGTGACATCTCCGGGCTTAACCCGGAAAGGTCAA
+
CCCCCGGGGGGGGGGGGGGGGGGGGGGGGGGGGGGGGGGGGGGGGGGGGGGGGGGGGGGGGGGGGGGGGGGGGGGGGCFGGGGGGGGGGGGGGGGGGGGGGGGGGGGGGGGGGGGGGGGGGGGGGGGGGGGGGGFFFGGGGGGGGGGGGGGGGFFFGGGCGGGGGGGGGGGGDFGF9FGGGGGGGGGGFFDFGGC<EC@FFEEGDEEGCFDF5CEEEEDGCCEECF?CFGGFGCEEECGGG5:EDCEDGGGG35:FABGG5=7+:DCFFFDF*0:9*1:CD>@C*97@4770)05;)7=)9
@M03506:14:000000000-AKVR1:1:1101:13528:4836 1:N:0:47
ATGAACTCCTACGGGAGGCAGCAGTGGGGAATATTGGACAATGGGCGCAAGCCTGATCCAGCAATGCCGCGTGAGTGAAGAAGGTCTTCGGATTGTAAAGCTCTTTCGACGGGGACGATGATGACGGTACCCGTAGAAGAAGCCCCGGCTAACTTCGTGCCAGCAGCCGCGGTAATACGAAGGGGGCTAGCGTTGCTCGGAATGACTGGGCGTAAAGGGCGCGTAGGCGGTTCGTACAGTCAGACGTGAAATTCCCGGGCTCAACCTGGGGGCTGCGTTTGATACGTGCGGGCTTGGGGTT
+
CCC?CFCCFFGGGCGGDGGGG7@FCEEEC;7F@FFFGCF@<EE@E<CEGE@FGFGFFFFGGGGF9FFGGGEGG@FFG<ECEGGFFGGAEGE7BE<FFA<DGGGEDDGGDECEC@=FGCFGGGGGDGEGG=<FCF>FFFFDGGG?B>FCG:FEGG9FGC:F<;>F,FGFGC*<1C<F9BF*CEGD7CCE@FEG7=CG9?CEC5CC?@E@FFGG5:;5+9?5EEC8::5CC5??EE2*18><+:C<?**/8*3<F796:55):=*+2025*5*;<)>=CDCDD4*AC56)(10-5)).)))7)
@M03506:14:000000000-AKVR1:1:1101:17912:4837 1:N:0:47
ATGAACTCCTACGGGAGGCAGCAGTCGAGAATTTTTCTCAATGGGGGAAACCCTGAAGGAGCGACGCCGCGTGGAGGATGAAGGTCTTCGGGTTGTAAACTCCTGTCATTTGGGAACAAGTGCCGGTACGTAACTGCTACCGGCTTGATAGTACCAGAAGAGGAAGGGACGGCTAACTCTGTGCCAGCAGCCGCGGTAATACAGAGGTCTCAAGCGTTGTTCGGATTCATTGGGCGTAAAGGGTGTGTAGGTGGCGCCGTAAGTCGGGTGTGAAATTTCGGAGCTTACCTCCGAAACTGCA
+
CCCCCGGGGEGGGGGGGGGGGGGGGGGGG?@EFGGGGGGGGGCFFGGGGGGGDGGGGGGGGGGGGGGGGGGGFGEGGGGGGGGGGGGGGGGGFGGGGGGGGGGGGGGGGGGGFGFGGGGGGFGGGGGEGGGFFEFGGGGGDFGDFGGGGGGGGCFCF7BFGGG>AFEGGDCGDECFGGGFGFFFGGFEGGGGGGGG8BEGCFFGFFGFFGGGGGGGE=E;CGGG5*;C<EGGGGFGCEDGGF=7CEGFC7CC4C*5EDD)/:D:7CED*>C5*2*+*/27D)5C*):/3FF<D30)7=@F1
@M03506:14:000000000-AKVR1:1:1101:14105:4852 1:N:0:47
ATGAACTCCTACGGGAGGCAGCAGTGGGGAATATTGGACAATGGGCGCAAGCCTGATCCAGCCATGCCGCGTGAGTGATGAAGGCCCTAGGGTTGTAAAGCTCTTTTGTGCGGGAAGATAATGACGGTACCGCAAGAATAAGCCCCGGCTAACTTCGTGCCAGCAGCCGCGGTAATACGAAGGGGGCTAGCGTTGCTCGGAATCACTGGGCGTAAAGGGTGCGTAGGCGGGTCTTTAAGTCAGGGGTGAAATCCTGGAGCTCAACTCCAGAACTGCCTTTGATACTGAAGATCTTGAGTTC
+
CCCCCGGGGGGGGGGGGGGGGGGGGGGGGGGGGGGGGGGGGGGGGGGGGGGGGGGGGGGGGGGGGGGGGGGGGGGGGGGGGGGGGGGGGGGGGGGGGGGGGGGGGGGGGGGGGGGGGGGGGGGGGGGGGGGGGDGGGFGGGGGGGGGGGGGGGGGGGGGGGGGGGGGGGGGGGGGGGGGFGGGGGGCGGGGGGGGGGGGGGGGGGGGGGGGGGCEGGFGGGGGGDCGGEEG>EG?GGGGC?79CGGG<FFFGGGGGG4CF*<6CFGGF?FGFFC4?FFFG=8@0C?CFDG=<@==7@FFF*
@M03506:14:000000000-AKVR1:1:1101:17322:4862 1:N:0:47
ATGAACTCCTACGGGAGGCAGCAGTGAGGAATATTGCACAATGGGCGCAAGCCTGATGCAGCGACGCCGCGTGAGTGAAGAAGGCCTTCGGGTCGTAAAGCTCTTTTCTGCGTGACGAGCAAGGACGGTAGCGCAGGAATAAGTCTCGGCTAACTACGTGCCAGCAGCCGCGGTAAAACGTAGGAGACAAACGTTATCCGGAGGTACTGGGCGCAAAGGGCGTGTAGGCGGTTAGTTAAGTCTGGCGTGAAAGCCCTCGGCTAAACCGGGAGAGGTCGTTGGATACTGGCAAACGAAAGGG
+
CCCCCGCFFFGGGGGGGGGDFGCGGGGGGFEGCFGEFFGGCCFG8FEEGEDGFGDDEFGGFGG@FEGEDFECEEGGF<C?FFCCFEGCFGGEFGEFFFFGG<FCGAFFGFDFCCFFFGGG+=FCDFGGGGGFCCEGEF@E<<FGFG=FFGEFEGFFF<FGFD;FDFGGGGGGGC@FFCCF=F:FF7FBECFGGFFFF991CEE*/:++<EFEG*:CC?F==*2:2:CG6:E?**;++<C7<CCCC<=***:2:6*9*7>C**97<C*/=5*79C<<5>/7C>/+0)*927))0))7))0<)
@M03506:14:000000000-AKVR1:1:1101:7003:4881 1:N:0:47
ATGAACTCCTACGGGAGGCAGCAGTGGGGAATATTGGACAATGGGGGCAACCCTGATCCAGCAATGCCGCGTGAGTGATGAAGGCCTTCGGGTTGTAAAGCTCTTTTGCCAGGGACGATGATGACGGTACCTGGAGAATAAGCCCCGGCTAACTTCGTGCCAGCAGCCGCGGTAATACGAAGGGGGCAAGCGTTGTTCGGAATTACTGGGCGTAAAGGGCGCGTAGGCGGCTTATCAAGTCAGGCGTGAAATTCCCGGGCGCAACCTGGGGGCTGCGCTTGGTACTGATGAGCTTGAAGGG
+
CCCCCGGGGGGGGGEGEGEEGGGGGGGGGFGGGGFFGGGFGGFGGEGDEFFGEGGGGGGGGGDFGGGGGGGFFEGFGGADAFG8FCFGGGGGGGGGGGGGGGFGDFDGGGGGGFFFGCFFGGGGGGGGFF?AFGGGCFE<CDF<FEFGEGGGGGCFEFGGD9F7FFFE:>CC>*>@FGGFGEFFGGGGDGGG<FE@*5BECE@FG99C@BEEEE*8<FGD?CECGGGGGG=8C6@:C<=+20CGGG*7;:?F7<39C>DC*17/:>6*5<EF<7CC)7C<<)1:2*:=>F=:?B:?::*))
@M03506:14:000000000-AKVR1:1:1101:18548:4910 1:N:0:47
ATGAACTCCTACGGGAGGCAGCAGTCGAGAATTTTTGACAATGGGGGAAACCCTGATCGAGCGACGCCGCGTGGAGGATGAAGGTCTTCGGATTGTAAACTCCTGTCATTGGGGAACAAGGTGCATACGTTAACTGCGTGTGCATTGATAGTACCCGAAGAGGAAGAGACGGCTAACTCTGTGCCAGCAGCCGCGGTAATACAGAGGTCTCAAGCGTTGTTCGGATTCATTGGGCGTAAAGGGTGCGTAGGCGGCGCGGTAAGTCGGGTGTGAAATCTCGGAGCTTAACTCCGAAACTGCA
+
CCCCCGGGGGGGGGGGGGGGGGGGGGGGGGGGGGGGGGGGGGGGGGGGGGGGGGGGGGGGGGGGGGGGGGGGGGGGGGGGGGGGGGGGGGGGGGGGGGGGGGGGGGGGGGGGGGGGGGGGGGGGGGGGGGGGGGGGGGGGGGGGGGGGGGGGGGGGGGGGEGGGGGGGGGCGGGGGGGGGGGDGGGGGGGGGFCEGCEGGGGGGGGGGGGGGGGGGCGGGGGGGGGGGGGD7CGGG:CGGGGCCCEGDGGGFDE=DE@GDECCFFGGG53CD7>F?79FDDB:5:<74>D6?DBE3>*9@1
@M03506:14:000000000-AKVR1:1:1101:15213:4917 1:N:0:47
ATGAACTCCTACGGGAGGCAGCAGTGGGGAATTGTTCGCAATGGGCGCAAGCCTGACGACGCAACGCCGCGTGGAGGACGAAGATTTTCGGATCGTAAACTCCTTTCAATCGGGAAGAACAGCTTTCTAGTTAATAGCTGGAGAGTCTGACGGTACCGAGAGAAGAAGCCCCGGCTAACTCCGTGCCAGCAGCCGCGGTAATACGGGGGGGGCAAGCGTTGTTCGGAATTACTGGGCGTAAAGGGCTCGTAGGCGGCCAACTCAGTCAGAAGTGAAATCCCAAGTCTTAACCTTGGAACTG
+
CCCCCCGFGGGGGGGGGGGCFEFGGGGGGFGGGGGGGGGGGEGGGGGGGGGFGGGGGGGGGGGGGGEEEEEFGGGGGGGGEGG@FGGGGGGFCEEGGDFGEGFFGGGFGFGGGG@EEFGFFFFFCCFGGG@FCGGGGGGFG77<FCDGGGG7FFGFCGECFGGGGFGF@F<BFGGGGGGF::FGGGGG:F7FGFGGGCC8CCCFGGGGGCEGGGGGCE;=EE*+1?;*;C+<FFFCCECE=*<71:7C81:CCC5DG5<<502<A:9*+0+027CCDFCF4/<*2*0*6**)1/8<@*099
@M03506:14:000000000-AKVR1:1:1101:17663:4922 1:N:0:47
ATGAACTCCTACGGGAGGCAGCAGTGGGGAATATTGCACAATGGGCGGAAGCCTGATGCAGCGACGCCGCGTGAGGGATGACGGCCTTCGGGTTGTAAACCTCTTTCAGCAGGGACGAAGCGAAAGTGACGGTACCTGCAGAAGAAGCGCCGGCCAACTACGTGCCAGCAGCCGCGGTAAGACGTAGGGCGCGGGCGTTGTCCGGATTTATTGGGCGTAAAGAGCTCGTAGGCGGCTTGTCGCGGCGACCGTGCAAACCCGTGGCTCAACCATGTGGTCTGCAGTCGATACGGGCAGGCTA
+
6BC@@F<F<FGGGDDGGD@@FC<FFFGFEC;F@@F,C<FAFFCECFFGGGGGEFGC9CFGGFE:FEFGGC=>CFF=FEEGGBFFFFEFG7F7AFCEFGGGFGGFGEF9FFCFGGGGG::FEEGEEEBF,EF@FGCF9F8FGG,FDFCFDGF<7<FGFFD@<*4+4<9,*2+47BF:@::EG7+:;*;>EDEDC**:C8ED*0<A8*2;+++<CC*;C*:=CCFCFG8A8**19*:*/1>CCE5E*7C785**9*1*37*1*17EG7?4?CF72:C9>@=FCF*+307),*),.)7)))).0
@M03506:14:000000000-AKVR1:1:1101:19423:4923 1:N:0:47
ATGAACTCCTACGGGAGGCAGCAGTAAGGAATATTGGTCAATGGACGCAAGTCTGAACCAGCCATGCCGCGTGAAGGATGACGGCCCTCTGGGTTGTAAACTTCTTTTATGGGGGGAGAAAAAAGGTCATTATTGGCCGTCTGACGGTACCCTATGAATAAGCACCGGCTAACTCCGTGCCAGCAGCCGCGGTAATGCGGAGGGTGCAAGCGTTATCCGGATTCACTGGGTTTAAAGGGAGCGCAGGCGGATTTGTAAGTCAGTGGTGAAAGGCTTAAGCTTAACTTGGGAACTGCCATTG
+
CCCCCGGGGGGGGGGGGGGGGGGGGGGGGGGGGGGGGGGGGGGGGGGGGGGGGGGGGGGGGGGGGGGGGGGGGGGGGGGGGGGGGGGGGGGGGGGGGGGGGGGGGGGGGGGGGGGGGGGGGGGGGGGGGGGGGG@GGGGGGGGGGGGGGGGGGGGGGGGGFGGGGGGGGGGGGGGGGGGGGGGGGGGGGGGGGGGGFGGGGGEG8CEGFFFGGGGDGGGGGCEGGGGGGGGGGGGGCGGGGGEGEGGGGE/:96CFEFGFGG:A9FCCGCG@FFCFFFCGF@47A**7:9):>69??F?F=
@M03506:14:000000000-AKVR1:1:1101:18102:4929 1:N:0:47
ATGAACTCCTACGGGAGGCAGCAGTGGGGCATATTGGACAATGGGCGCAAGCCTGATCCAGCAATGCCGCGTGAGTGAAGAAGGCCTTAGGGTTGTAAAGCTCTTTCGGCGGGGACGATGATGACGGTACCCGCAGAAGAAGCCCCGGCTAACTCCGTGCCAGCAGCCGCGGTAATACGGAGGGGGCTAGCGTTGTTCGGAATTACTGGGCGTAAAGGGCGCGTAGGCGGCGCGATAAGTTGGGCGTGAAAGGCCCGGGCCCCACCCGGTGACCGCGCTTGCTACTGTCGCGCTGTGAGTC
+
CCCC9@DFGGCGFDECGGGCCFGFGGGFD,+E8EFEFFGG@E@FFGGGGGGGG@EDFGEFFGF8FGFGGEFBFCFGGFCGGGGFGG8FFFFGGFGBFFGFFGGGGGD+>FC=>:FGCGE<FF<FCFGGGGFBF7@CCGFFCFGC7FFCCE:FEB,7:16CF,F7?C@FFG:C1<<FCGGEGGC>:*8?*1A>;/*;/92:8E*<9C9E68CE8CECEA*C:EE:CDC+::8*:C*:5EF<EFFDGD:DCC:CFFFGGFGD**)121CCE/*8409EGBC7*.9:<9*1)*0(0<57)**1*
@M03506:14:000000000-AKVR1:1:1101:22396:5001 1:N:0:47
ATGAACTCCTACGGGAGGCAGCAGTGGGGAATTGTTCGCAATGGGCGCAAGCCTGACGACGCAACGCCGCGTGGAGGACGAAGATCTTCGGGTCGTAAACTCCTGTCGAGTGGGAAGAATGGATCGGGGATGAATAATCTCCGGTATTGACGGTACCACTAAAGGAAGCCCCGGCTAACTCCGTGCCAGCAGCCGCGGTAATACGGGGGGGGCAAGCGTTGTTCGGAATTACTGGGCGTAAAGGGCTCGGAGGCGGCCAACTAATTCTGATGGGAAATCCCCAGGCCCTACCTGGGAACTG
+
CCCC@CFGG<FGGGGCGGGGGGGGGGEFGFEFGFGGGGGGDGF8FFGGGGGG<CFFGGDGGGDCGGGEGDD>FDCFGFGGGEG7EEFCGGGGGGDFFCFGGGF?FGGGGGGFGGFCEFF=FFGB>+BCG7FC<8=FGDFFGCBCGCCFGCFFCFGE<FFEFF,B,=<<CFCGGGCC@C7F,2:F@F*9>7<7::*?EEE:20<98;CEGGGGC*2C5C/;8*2+;CCGFGG9ECGGFGC8/C?9CEC35557C5:D57)1***0+00*<*0****+*1:*2<>/A>*)(2)477).0)0/*
@M03506:14:000000000-AKVR1:1:1101:9683:5006 1:N:0:47
ATGAACTCCTACGGGAGGCAGCAGTGGGGAATTGTTCGCAATGGGCGCAAGCCTGACGACGCAACGCCGCGTGGAGGACGAAGATCTTCGGGTCGTAAACTCCTTTCGATCGAGACGAACGGCCTCCGGGTGAACAATCCGGAGGAGTGACGGTACCGAGAGAAGAAGCCCCGGCTAACTCCGTGACAGCAGCCGCGGTAAGACGGGGGGGGCAAGCGTTGTTCGGAATTACTGGGCGTAAAGGGCTCGTAGGCGGCCAACTAAGTCAGACGTGAAATCCCTCGGCTTAACCGGGGCAGTG
+
CCCCCFGGCGGAFEGCFGGEFEGGG@EG7CFFGAGGGGFGFG@ADGC@GGEECFGGGGGFGE>FECGGGGEGGGCFEGGGGG@BEE<FEFBFGGGGD=F<BF<EEDFF@FGDGCFGEEEG@F@FFFFCFGFG:9>DFFF<CE7>FF7C:?FBFCC:FCE:CGFDGE2FFGC:FFCFG6CFFFG;C*;@FDGGGCEGD>?*22<AC*88CC*:*//;EG*;8/AFGD588CFF:E65C*78/*3CG5*/:/A57FGCC))*2**3<*<*9:?:7******2*0)2*)178:?A35B3)0)86
@M03506:14:000000000-AKVR1:1:1101:21087:5025 1:N:0:47
ATGAACTCCTACGGGAGGCAGCAGTGGGGAATATTGGACAATGGGCGCAAGCCTGATCCAGCCATGCCGCGTGAGTGATGACGGCCTTAGGGTTGTAAAGCTCTTTCGCCCACGACGATAATGACGGTAGTGGGAGAAGAAGCCCCGGCTAACTTCGTGCCAGCAGCCGCGGTAATACGAAGGGGGCTAGCGTTGTTCGGAATTACTGGGCGTAAAGCGCGCGTAGGCGGGTCTTTAAGTCAGGGGTGAAATGCCAAGGCTCAACCTTGGAACTGCCTTTGATACTGGAGCTATTGAGTCC
+
CCCCCGGGGFGGGGGFEEGGGGGGGGGGGGCFFEFFGGGGFGGFGGGGGGGGGGGGFFGGFDFGFCGGGGGGDGGGGGGGFGCFGGGGGGGGGGGGGGGGFGGFGGGED:BBFECGGDFC@FFFGGGGGEDFFCFDGCDGEF<FDFEGGEG7DCFFCGGGGGGC:FGCGGGDFGGFGGFBFGGE@FEG>FFFG@EGGEEGGGCCFFC9C>CEG5E8FFGGG*2/:CEGGGEGC67@?7C9C+<CCE=D5C9:>+AC87*>FFG?6CGDFF?@FDGGD=7>7*79+*2)(*0,**9/**/0*
@M03506:14:000000000-AKVR1:1:1101:17186:5076 1:N:0:47
ATGAACTCCTACGGGAGGCAGCAGTGGGGAATATTGGACAATGGGCGAAAGCCTGATCCAGCAATGCCGCGTGAGTGATGAAGGCCTGAGGGTTGTAAAGCTCTTTTACCCGGGATGATAATGACAGTACCGGGAGAATAAGCTCCGGCTAACTCCGTGCCAGCAGCCGCGGTAATACGGAGGGAGCTAGCGTTATTCGGAATTACTGGGCGTAAAGCGCACGTAGGCGGCTTTGTAAGTAAGAGGTGAAAGCCCGGGGCTCAACCCCGGAATTGCCTTTTAGACTGCACCGCTTGAATCC
+
CCCCCGGGGGGGGGGGGGGGGGGGGGGGGGGGFGGEGGGGGGGGGGGGGGGGGGGGGGGGGGGGGGGGGGGCE7FGGGGGGGGGGGGGGGGGGGGGGGGGGGGGGGGGGGGGGGGGGGFGGGGGGGGGGFGGGGEGGGGGGGGGGGGGGGGGGGFGGGGGFCGFGGGGGGGGGGGFGGGG<FGGGGGGFGGGEECFFFGGG5FGDFGGGGGGGG5BF7EDCEGFGGGGEGE8=6<<9<FCE9ECFGGFGFFFFGGGEDGG**2+:CEDGD*07*9CDF7D*/7CC4C:A*)(05))))/*0
@M03506:14:000000000-AKVR1:1:1101:13945:5159 1:N:0:47
ATGAACTCCTACGGGAGGCAGCAGTGGGGAATTGTTCGCAATGGGCGCAAGCCTGACGACGCAACGCCGCGTGGAGGATGAAGGTCTTCGGATTGTAAACTCCTGTTGCCCGGGACGAAAAGCTTCGACCTAACACGTTGAAGTCTGACGGTACCGGGTGAGGAAGCTCCGGCTAACTCTGTGCCAGCAGCCGCGGTATTACAAATGGGGCAAGAGTTGTTCGGGATTACTGGGGGTAAAGGGCGCGTGGGCGGCCCGCTATGTCGAACGTGAAATCCCCGGGCGCAACACGGGAACTGCG
+
<@C<CF9EEFFF@FGGGGGGGC<EEE8FGFGGGGGGGEGGGGCFGG@CEGGFFF<DFG@EGGEGGCFG@F+7FGEGGGAEEFFF=FGFCCE:C=DFFGGFFGG<AFFA<,AFFE@CFEGEGFFGFGGGEG:<C8D@>@<,@=FGFC,@9<35D:F<F>1<4:CFG7C,>>7<:*1<C,?CCAFCFC2C@++**4:>*:*3<+@+++0<C>8:*;*;+:+<*085**2*3<<FGG*/:**<9+7CG**1*/*AC==D*>7)>**+3>2>F9:@C*7+:)95/)5*/>1)27<1)8))0)/=5
@M03506:14:000000000-AKVR1:1:1101:19874:5169 1:N:0:47
ATGAACTCCTACGGGAGGCAGCAGTGGGGAATTGTTCGCAATGGGCGCAAGCCTGACGACGCAACGCCGCGTGGAGGATGAAGACCTTCGGGTCGTAAACTCCTTTCGATCGAGACGAATGGCCTATGGGTTAATAGCCTGGAGGAGTGACGGTACCGAGAGAAGAAGCCCCGGCTAACTCCGTGCCAGCAGCCGCGGTAATACGGGGGGGGCAAGCGTTGGTCGGAAGTACGGGGAGCAAAGGGTCCCGAGGTGGGCAACTAAGTCGGACGGGGAAGCTCTTGGGGTTACCGGGGGAATG
+
CCCCCGEGGGFGGGGGGGGGGG?FEFFGGGFFFGGC<CFD@FGGFGGGGGGGGCFGCC@CFGGDC@CFGD@FFGGGDDFFGGGGGGFGGGGGGG7>FFCFAF<<FGGDDFFE++BFGC7DDF8DF,3B<B,8>@D<FFGGFF,<@EGG:;FC7FC*?@F7@<FGCBBF?:6=<7<F7C,,?,=F:7*4B::C<C8FCC*:CG++/*/:CCCG5:CCF8A88*A+::***3+0**/***)2AC?6:*****2*)2:>*)**2+6+<:+9/1*))))1*)1*2**++.17(96-)5)))))))
@M03506:14:000000000-AKVR1:1:1101:17833:5186 1:N:0:47
ATGAACTCCTACGGGAGGCAGCAGTGGGGAATATTGGACAATGGGCGAAAGCCTGATCCTGCAATGCCGCGTGAGTGATGAAGGCCCTAGGGTTGTAAAGCTCTTTTACCCGGGAAGATAATGACTGTACCGGGAGAATAAGCCCCGGCTAACTCCGTGCCAGCAGCCGCGGTAATACGGAGGGGGCTAGCGTTGTTCGGAATTACTGGGCGTAAAGCGCACGTAGGCGGCTTGGTAAGTTAGAGGTGAAAGCCCGGGGCTCAACCCCGGAATTGCCTTTAAGACTGCCTCGCTTGAACGT
+
CCCCCGGGGGGGGGGGGGGGGGGGGGGGGGGGFFGGGGGGGGGGGGGGGGGGGGGGGGGGGGGGGGGGGGGGGGGGGGGGGGGGGGGGGGGGGGGGGGCGGGGGGGGGGGGGGGEGGGGGGGGGGGGGGGGGGGGGGGGGGGGGGGGGGGGGGGCFGGGGGFGGGGGGGGGGGGGGGGGGCCGGGGGDGGGGGGGGFGGGGEFDGGGGGGGGGGGGGFGDCECGGGGGGGE>8CCGGGFEED9CFGGGF?FGFCCDEDGG=FGGGGC<ED5:DGFGG4*7>F?GFFGF:*9<FFFFFFFF.
@M03506:14:000000000-AKVR1:1:1101:13097:5241 1:N:0:47
ATGAACTCCTACGGGAGGCAGCAGTGGGGAATATTGGACAATGGGCGCAAGCCTGATCCAGCCATGCCGCGTGAGTGATGAAGGCCCTAGGGTTGTAAAGCTCTTTTGTGCGGGAAGATAATGACGGTACCGCAAGAATAAGCCCCGGCTAACTTCGTGCCAGCAGCCGCGGTAATACGAAGGGGGCTAGCGTTGCTCGGAATCACTGGGCGTAAAGGGTGCGTAGGCGGGTCTTTAAGTCAGGGGTGAAATCCTGGAGCGCAACTCCAGAACTGCCTTTGATACTGAAGATCTCGAGTGC
+
CCCCCGGGGGGGGGGGGGGGGGGGGGGGGGGG<FGGGGGGGGGGGGGGGGGGGGGGGGGGGGGGGGGGGGGGGGGGGGGGGGGGGGGGGGGGGFGGGGGGGCGGGGGGGGGGGGGGGGGGGGGGGGGGGGGGGGGGGGGGGGGGGGDGGDGGGGGGGGGGGGGGGGGGGGGGG@FGGGGGF7FGGGGGGGGGGGGGGFDBEGGGFG?FGGFGGGGFCEGGGDGGCCEGGGG8E6<@?F>+<CFDFGGGFFE<>CCCFFG4*295:*39+>+777>FG?*>>6=CG?G4869)7=*)079)*
@M03506:14:000000000-AKVR1:1:1101:14957:5246 1:N:0:47
ATGAACTCCTACGGGAGGCAGCAGTGAGGGATATTGGTCAATGGGCGCAAGCCTGAACCAGCGACGCCGCGTGGGTGATGAAGGTCTTCGGATCGTAAAACCCTTTTCTGGGTGACGAGACAAGGACGGTAGCCTAGGAATAAGTCTCGGCTAACTACGTGCCAGCAGCCGCGGTAAAACGTAGGAGGCAAGCGTTATCCGGGGTTACTGGGCGTAAAGCGTATGTAGGCGGTTGGGCAAGTGGCGGGTGAAAGCTCCCGGCTAAACTGGGAGACGACAGGTCAGACTGCCGAACTCGAGT
+
CCCC<EGFGFFGEFGGGGGEGGFGCFGGGGFGFGGGGDAACFEF@<FFDCFFGGGGFGGGGFCEGEC@F@FFFGGGGGEFGGDFGGGGGGGGECBFGGFGGGEEGGGGGGDDFCFFGGGGDCFGCDFB@FCCFG<FGDCFFFGGGGGCGGGGECCDFFE>CF7FFGGGFGDEEGF7<9@FC,<2<,C88::*<<BFEFGCCCC8=8CFCG6>;EECGCF7:;*;CFF7CFGG57C8>F*;*0<9***1*:>C>CG:C)7C**)*+2<>C*C)*/9:C39<7?FED=D))*)()0).*)071
@M03506:14:000000000-AKVR1:1:1101:23973:5261 1:N:0:47
ATGAACTCCTACGGGAGGCAGCAGTCGAGGATCTTCGGCAATGGGCGCAAGCCTGACCGAGCGACGCCGCGTGTGCGATGAAGGCCTTCGGGTTGTAAAGCACTGTCGAGGGGGAGGAAAGCCCGCAAGGGCCTGACCTATCCCTGGAGGAAGCACGGGCTAAGTTCGTGCCAGCAGCCGCGGTAAGACGAACCGCGCGAACGTTGTTCGGCATCCCTGGGCTTAAAGGGCGCGTAGGCGGCCGCGTAAGTCTCGGGTGAAATCTTTCGGCCCAACCGGAAACGTGCCTGGGAGACTTCGC
+
CCCCCGGGGGGGGGGCFGGCGGGGGGE@FCCFGFGGGGGGGFGFGGGG@FGGGFGGGGG@FGGGG>CGCGGGEGGGGGGGGGG8FCFFGG7FGGEGDFCCG8FEGGFF<FGDDEBFGEF?<CGGEGGDGGDFGGG8FGF<FFCCCCF>:CGGCFC:FEGGF@:FFCCGGGGFGCG:CGC<*/8?5CC:C>**:CC**:EC58CF8;E89>E*8>E+8ECFD=8*0++3@5CE*::**/>=EGGGGGC)*:A7*<CFC<7*<0:<7:+:*1*7>5**9<)))0)2A>C>5C3())))**/).
@M03506:14:000000000-AKVR1:1:1101:15483:5263 1:N:0:47
ATGAACTCCTACGGGAGGCAGCAGTGGGGAATCTTGCGCAATGGCCTAACGGCTGACGCAGCGACGCCGCGTGTGGGATGAAGCTCTTCGGAGTGTAAACCACTGTTGCCCGGGACGAATAGCTCGATTAATCGAGCCTGACAGTACCGGGTGAGGAAGCACCGGCTAACTCCGTGCCAGCAGCCGCGGTAATACGGGGGGTGCGAGCGTTGTCCGGAATCACTGGGCGTAAAGGGCGCGTAGGTGGTTTGATAAGGGTGTGGTGAAAGTCCGGGGCTCAACCCCGGATCGGCCGTGCCGG
+
CCCCCGGGGGGGGGGGGGGGGGGGFGGFGG7FCFGFFGGGGGFGFFGGFGGGGGGGGEGGGGG:FGGGGGGGG?FDGGFGGDFGGGGGGGGDGGGGGGGGFGGGGFGGGFFFDGECGGGGFGGGGGGGF7CCFGGGGGGGGGGGGGBFEGDFGGGGGGGGGGGGGGGCFGFFGG@7@FFGGECFCGEGGGGGGGFGGDGGGEC>E>ECE?E>8ACEGDEGF76:C8ECGE*;CGGGGGGGGDEE<9C/**/+*+3:@479*:D:E*0:?*<BDDGGC)*9445CE53),))450)0)7.>)
@M03506:14:000000000-AKVR1:1:1101:5256:5292 1:N:0:47
ATGAACTCCTACGGGAGGCAGCAGTCGAGAATTTTTCTCAATGGGCGCAAGCCTGAAGGAGCGACGCCGCGTGGAGGATGAAGGTCTTCGGATTGTAAACTCCTGTCATTCGAGAACAAGGTCTGCGGAGTAACTGTCGTCAGACTCGATAGTATCGAAAGAGGAAGGGACGGCTAACTCTGTGCCAGCAGCCGTGGTAATACAGAGGTCCCAAGCGTTGTTCGGATTCATTGGGCGTAAAGGGTGCGTAGGTGGCATGGTAAGTCGGGTGTGAAATCCCGGGGCTCAACCCCGGAACTGC
+
CCCCCGGGGGGGGGGGGGGGGGGGGGGGGGGGGGGGGGGGGGGGGGGGGGGGGGGGGGGGGGGGGGGGGGGGGGGGGGGGGGGGFGGGGGGGGGGGGGGGGGGGGGGGGGGGGGGGGGGGGFGGGGGGGGGGGGGGGGGGFGGGGGGGGGGGGFFFEFGDGGGGGGGDGFGGGGCGGGGGGGGGGGGGGGGGGGCFEGGGGGGGGGGGGGFGGFGGGC8CE8FCCEECF?FFGGGGGCDGGGGGGGG5EEEDG6F*87<C9C>FFGEGGGGBD>C+*99F<B@G:3<?>C42>37)<@FF4
@M03506:14:000000000-AKVR1:1:1101:16748:5333 1:N:0:47
ATGAACTCCTACGGGAGGCAGCAGTGGGGAATTTTGCGCAATGGGGGAAACCCTGACGCAGCAACGCCGCGTGAAGGATGAAGGTCTTTGGATTGTAAACTTCTTTCGTCCGGGAAGATAATGACGGTACCGGAATAAGAAGCCCCGGCTAACTTCGTGCCAGCAGCCGCGGTAATACGGGGGGGGCAAGCGTCGTTCGGAATTACTGGGCGTAAAGGGCTCGTAGGCGGCCAACTAAGTCAGACGTGAAATCCCTCGGCTTAACCGGGGAACTGCGTTTGATACTGGATGGCTTGAGTTT
+
CCCCCGGGGGGGGGGGGGGGGGCEFFCDB,BFFGGGGGGGCFEGG@EEGAFGGGGFGGGGGG8FGGDFGGGGG7FG@CGGFGGEGEGCGGGGGGGGGGGGFFGFGGGGGGGGGGDGEFGFGFF9FG@FGGGGFGGGGGFFEGGGFGGFGFGGGGFFGFF7EGGGGGGGGGDGGGECGGG>ECFGGGECFF5CEGG>5@ECE>E+CEGGC>FECEGEEGGGGGGEEFGCE?EE5=CG7C63?FCFGGCDF5CCC+77EDDGGC4CFGGGGC55C6=FD5*)*/9+0**9<DF:F)0<>?F4*
@M03506:14:000000000-AKVR1:1:1101:15065:5339 1:N:0:47
ATGAACTCCTACGGGAGGCAGCAGTAGGGAATCTTCCACAATGGACGAAAGTCTGATGGAGCAACGCCGCGTGCAGGATGAATGCCTTCGGGTTGTAAACTGCTTTTCTCTGTGACGAATATGACGGTAGCAGAGGAATAAGGACCTGCTAACTACGTGCCAGCAGCCGCGGTCATACGTAGGGTCCAAGCGTTATCCGGGATTACTGGGCGTAAAGAGTTGCGTAGGTGGCATGTTAAGCGAATAGTGAAATGACGGGGCTCAACCCCGTGCCCATTATTTGAACTGGCAAGCTAGAGAA
+
CCCCCGGGGGGGGGGGGGGGGGGGGGGGGGGGGGGGGGGGGGGGGGGGGGGGGGGGGGGGGGGGGGGGGGGGGGGGGGGGGGGGGGGGGGGGGGGGGGGGGGGGGGGGGGGGGGGGGGGGGGGGGGGGGGGGGGGGGGGGGGGGGGGGGGGGGGGGGGGGGGGGGGGGGGGGGGGGGGGGGGGGFGGGGGGGGGDGGGGGGEGGGFGGGGGGGGGG9@FGGGGGGGGGGGGGGGGGGFGCFEGGGGGGGGGGGGGGGFGCCGG+<<F*ACE>G*C6FFFC7BFGG::@?CFFF3466**/0
@M03506:14:000000000-AKVR1:1:1101:7689:5341 1:N:0:47
ATGAACTCCTACAGGAGGCAGCAGTGGGGAATTGTTCGCAATGGGCGCAAGCCTGACGACGCAACGCCGCGTGGAGGACGAAGACCTTCGGGTCGTAAACTCCTTTCGATCGAGACGAATGGCCTCCGGGTGAACAATCCGGAGGAATGACGGTACCGAGAGAAGAAGCCCCGGCTAACTCCGTGCCAGCAGCCGCGGTAATACGGGGGGGGCAAGCGTTGTTCGGAATTACTGGGCGTAAAGGGCCCGTAGGGGGCCAACTAGGGCAGACGGGACATCCCTCGGCTTAACCGGGGAACGG
+
CCCCCGGFFFGGFFGFEGGCEEGGCFGGGCEGGGG<ECFGCFFFGGD@@GGGGGGFGCCGGGC:FEGGEGGFGGGFGGFGG:CGGGGGGFGG<CCGGCDGCFFFGGFCDFEGFC=FGGE8><FFDFGGDC+@C>FFG9<FECEGG<FGCBFEEFGEGGEC7FGFGGGGCBCF@*=FF,<<FCG4F:<CFGFGGGGGCE?CEGGC5EEGCGEDGG8:*/118C8+28/*;+<C92<:FC9CG*<CCE*):2*:C*:CE@D*:69+<***/17>*17***9C1))2/7/<:*0)8;D:>5>))
@M03506:14:000000000-AKVR1:1:1101:11054:5368 1:N:0:47
ATGAACTCCTACGGGAGGCAGCAGTCGAGAATTTTTCTCAATGGGGGAAACCCTGAAGGAGCGACGCCGCGTGGAGGATGAAGGTCTTCGGATTGTAAACTTCTGTCATTGGGGAACAAGGTGCATACGTTAACTGCGTGTGCATTGATAGTACCCGAAGAGGAAGAGACGGCTAACACTGTGCCAGCAGCCGCGGTAATACAGAGGTCTCAAGCGTTGTTCGGATTCATTGGGCGTAAAGGGTGCGTAGGCGGCGCGGTAAGTCGGGTGTGAAATCTTGGATCTTAACTCCGAAACTGCA
+
CCCCCGGGGGGGGGGGGGGGGGGGGGGGGGFGGGGGGGGGGGGGGGGGGGGGGGGGGGGGGGGGGGGGGGGGGGGGGGGGGGGGGGGGGGGGGGGGGGGGGGGGGGGGGGGGGGGGGGGGGGGGGGGGGGGGGGGGGGGGGGGGGGGGGGGGGGGGGGGGGGGGGGGGGGGGGGGGGGGGF;FGGGGGGGGGGGGGGGGGGFGGFC@CGGGG9?FGCEEGGGGGEEGGFGGGGGGGGGGDFGGGGEED=CEGGGG<8<79EEC9:CGD>DGFCF797=0>D?*3C=C@AFF0<:E356B@*
@M03506:14:000000000-AKVR1:1:1101:9047:5396 1:N:0:47
ATGAACTCCTACGGGAGGCAGCAGTGGGGAATCTTGGACAATGGGGGCAACCCTGATCCAGCAATGCCGCGTGTGTGAAGAAGGCCTTCGGGTTGTAAAGCACTTTTATCCGGAACGAAACGCGCAGGGTGAATATCCTTGCGAACTGACGGTACCGGAGGAATAAGCACCGGCTAACTTCGTGCCAGCAGCCGCGGTAATACGAAGGGTGCAAGCGTTACTCGGAATTACTGGGCGCAAAGGGTGCGTAGGTGGTTGTTTAAGTCTGCTGTGAAATCCTCGGGCTCAACCTGGGAATGTC
+
CCCCCGGGGGGGGGGGGGGGGGFGGGGGG>FG,EFGGGGGGGGGGGGGGGGGGGGGFGFFGGGGGGGGGGEGGGGGGFGGGFGGGGGGGGGGGGGGGGGGGGGGGGGAFFFGCFGGGGGGGFGDEEDGGGGGGGGGGGGGGGGGGGGGGGE7CFG=GGGC<FEFG,,DFFFFGGGCGGGGGGGGGGGGGGGGGE7F8ECEFCF88A*88*1?F7F8EECGDFFEEC5CAFD@:7CG5E55*<EG:**9CC5CFFCGC7C46F:CF0?DG>FFG>CCFFG**<55=.**.C8().<)/.<**
@M03506:14:000000000-AKVR1:1:1101:22002:5396 1:N:0:47
ATGAACTCCTACGGGAGGCAGCAGTGGGGAATATTGCGCAATGGGCGGAAGCCTGACGCAGCGACGCCGCGTGGGGGATGAAGGCCTTCGGGTTGTAAACCTCTTTCAGCACCGACGAAGCGGAAGTGACGGTAGGTGCAGAAGAAGCGCCGGCTAACTACGTGCCAGCAGCCGCGGTAATACGTAGGGCGCAAGCGTGGTCCGGAATTATTGGGCGTAAAGAGCTCGTAGGCGGTTTGTCGCGTCTGTCGTGAAAGCCCACAGCTTAACTGTTGGGCTGCGGTGGATCGGGGCAGACTAG
+
CCCCCGGGGGGGGGGGGGGGDGGGGGGGGGGGGGGGGGGGGGGGGGGGGGGGGGGGGGGGGGGGGGGGGGGFGG7FEGGGGGGGGGGGGGGGGGGGGGFGGGGGGGGGGGGGGGGGGGEGGGGGGDGGGGGGGGGGG:FFGGGFFFFGGGGGGGGGFGGG?BFFFGFCGG8FFCCEGGGGFFGG?FFGGGGGGCE>EE*8;FCEED?;A9E<:6EGGCCEGFFFG90;:;CCCGEC==DFAECE:CE539:/*+::FFCC*:3=:CG7FGG4**2*))09735A=>1*)*)4<B5>50)09
@M03506:14:000000000-AKVR1:1:1101:17814:5404 1:N:0:47
ATGAACTCCTACGGGAGGCAGCAGTTGGGAATCTTGGACAATGGGGGAAACCCTGATCCAGCCATGCCGCGTGAGTGAAGAAGGCCTTAGGGTTGTAAAGCTCTTTCGGCGGGGACGATGATGACGGTACCCGCAGAAGAAGCCCCGGCTAACTCCGTGCCAGCAGCCGCGGTAATACGGTGGGGGCTAGCGTTGTTCGGAATTACTGGGCGTAAAGGGCGCGTAGGCGGCGCGATAAGTTGGGCGTGAAAGGCCCGGGCTCAACCCGGGGACTGCGCTTGGTACTGTCGCGCTGTGAGTC
+
@CCCCFFFECEFCFEDGGGGGGGGGGFGGG<EGFGDFFGGGGGCFGGDGGGFGFFFCFEGGGFFFGFEEEC@F7?FFGGGAFGFGEFG=FGGGGGG<DFCFEFFFGGECGCGGGGGGCF<9FFAGB+F<C<>*@<FG?BGFGGGGGGCF7<FFEGGGGFDFCFGFGFFGGCD<F7CFGFGG8CEC5EEDFGG*:EGGFGG5/8?F?F7EGGGC**1+<8E5CEEGCEF5*/:8ECG5=F+397EFGCDCC9CCF*9=BCGGC6+:759CDD>3*9?DEC5D)9<C=706/73)7<747==*
@M03506:14:000000000-AKVR1:1:1101:11199:5413 1:N:0:47
ATGAACTCCTACGGGAGGCAGCAGTGGGGAATCTTGGACAATGGGGGCAACCCCGATCCAGCGATGCCGCGTGAGTGAAGAAGGCCTTCGGGTCGTAAAGCTCTTTAGGTTGGGAAGAAGAATGGGGGAGGAAATGCCTGCATTTTGACTGTACCGACAGAATAAGCACCGGCAAACTCTGTGCCAGCAGCCGCGGTAATACAGAGGGTGCGAGCGTTAATCGGAATTACTGGGCGTAAAGGGAGCGTAGGCGGTTGTATGAGTGTGATGTGAAAGCCCTGGCATTAACCTAGGAAGCGCA
+
CCCCCFGGGGGFGGGGGGGGGGGGFGGGGGGG,CFGGGGGGGGGGGGGGGGGGEFGGGGGGFGFFGFEFD77CEFGGGCFFFGGGDGFFGGGCEECFDGGGGGGDFGEG<EFGGFFFGGGGFFF,BFG7FGG@FFFFAFGGFCFEEFDFGGFCFFGGGGGFEFFFCD93DFGF<:<C<FFF,<<9,7;8F+*4CE7111<<<CC9CF?EGEE8EEE8?85+<@C58*<7+<CC5C8C55EGDG*/>C5*/5EDECCE70*<0::C*+2<CF4:C*<<<F*9))*+*01)013=4)9>@@).
@M03506:14:000000000-AKVR1:1:1101:6714:5414 1:N:0:47
ATGAACTCCTACGGGAGGCAGCAGTGGGGAATTGTTCGCAATGGGCGCAAGCCTGACGACGCAACGCCGCGTGGAGGATGAAGATTTTCGGATCGTAAACTCCTGTCGAATGGGACGAAAAGGTCGTAGGTTAACAGCCTGTGATCCTGACGGTACCGTTAAAGGAAACCCCGGCTAACTCCGTGCCAGCAGCCGCGGTAATACGGGGGGGGTAAGCGTTGTTCGGAATTACTGGGCGTACAGGGCTCGTAGGCGGCCAACTAAGTCAGACGTGAAATCCCTCAGCTTAACTGGGGAACTG
+
CCCCCGGGGGGGGGGGGGGGGGGGGGGGGGGGGGGGGGGGGGGGGGGGGGGGGGGGGGGGGGGGGGGGGGGGGGGGGEGGGGGGGGGGGGGGGGGFFFFGGGGGGGGGGGGGGGGGGGEGFFEGFFGGGGGGGGGGGGGGGGGDGGGGGFGGGG7CEF<CFGGGGFGGFGGDFEGGCGG:FFGGGGGGGFGGGGGGGDGGGGGFGGGGGGGGCCEG6C8AEGGGGC*CFGFF<?8CFDGG55EDCGGCCEGGDFG)?59CFFGGG7C7<F6>*1<FGFGGF/<5+90*)2=A?:)807571
@M03506:14:000000000-AKVR1:1:1101:23419:5434 1:N:0:47
ATGAACTCCTACGGGAGGCAGCAGTCGGGAATTTTGGGCAATGGGCGAAAGCCTGACCCAGCAACGCCGCGTGAAGGATGAAATCCCTCGGGATGTAAACTTCGCAAGAACGGGCAGAATAAGTAAGGGTTAATATCTCTTACGATGACGGTACTGTTTGTAAGCTCCGGCTAACTCCGTGCCAGCAGCCGCGGTAATACGGGGGGAGCAAGCGTTGCTCGGATTTACTGGGCGTAAAGGGCGCGTAGGCGGCGACCGCAAGCCGACTGGGAAATCTCCGGGCTTAACCCGGACAGGTCAG
+
CCCCCGGGFFFG>;EGGGGCFECEGF@:CF+CFGGF7,CEGG@FFGE7F@FFGGG8E<FFGGGGGGGGCDG>F@FFGGEEECG<EFFBBFEGEFEFGA5?,EE+B7C7<EFGGG+@CFDGGGA<?<B8@CCFD,@,D,EG,7C>FFGFGG7FFGGGGG9AF=FEGGFCECEE:FGG:FEC:*@E71,=CFGC*CCE5;9CFGCDGE*:CCCCCG>>C*C@E5?CE9+<++0**7::5:F9***77*:D*+5>3**1173C75*:C7C<:**)2*2+:@7)9)85:)*9)<)(0))85/940
@M03506:14:000000000-AKVR1:1:1101:4579:5438 1:N:0:47
ATGAACTCCTACGGGAGGCAGCAGTGGGGAATCTTGGACAATGGGCGCAAGCCTGATCCAGCCATGCCGCGTGAGTGATGGAGGTCTTAGGATTGTAAAATTCTTTCACCGGGGAAGATAATGACGGTACCCGGAGAAGAAGCCCCGGCTAACTTCGTGCCAGCAGCCGCGGTAATACGAAGGGGGCTAGCGTTGCTCGGAATTACTGGGCGTAAAGGGCGCGTAGGCGGATATCTAAGTCGGGGGTGAAATCCCGGGGCTCAACCCCGGAATTGCCTTCAAAACTGGATCTCTTGAGTTC
+
CCCCCGGGGGGGGGGGGGGGGGGGGGGGGGGGGGGG?FGGGGGGGGGGGGGGGGGFFGGGGGGGGGGGGGDGFGGGGGGGGGGGGGGGGGGGGGGGGFGGGGGGGGGGGGGGGGGGGGGGGGGGGGGGGGFGGGGGGGGGGGGGGGGGGGCFGGGGGGGGGGGGGGGGGGGGFG*FFFGFGGGGFFGGGGGGFCGGGGGGG5FFFGGGGFGGECCFFFGGGGGGGECGG8EG*AFFGCFCCGEEEDGCC?CFFGGGGB7D5CC?FGGGED*7CCDFC?GGDF4+A:F@<F)2=B4=*9F**
@M03506:14:000000000-AKVR1:1:1101:7407:5483 1:N:0:47
ATGAACTCCTACGGGAGGCAGCAGTCGAGAATTTTTCTCAATGGGGGAAACCCTGAAGGAGCGACGCCGCGTGGAGGATGAAGGTCTTCGGGTTGTAAACTCCTGTCATTTGGGAACAAGTGTCGGTACCTAACTGCTACCGGCTTGATAGTACCAGAAGAGGAAGGGACGGCTAACTCTGTGCCAGCAGCCGCGGTAATACAGAGGTCTCAAGCGTTGTTCGGATTCATTGGGCGTAAAGGGTGTGTAGGTGGCGCCGTAAGTCGGGTGTGAAATTCCGGAGCTTAACTCCGAAACTGCA
+
CCCCCGGGGGGGGGGGGGGGGGGGGGGGGGGGGGGGGGGGGGGGGGGGGGGEGGGGGGGGGGGGGGGGGGGGGGEGGGGGGGGGGGGGGGGGGGGGGGGGGGGGGGGGGGGGGGGGGGGGGGGGGGGGGFCGGGGGGGFG<FCFGGGGGFGGGGGGGGGGFGGGGGGGGCCEGGGGGGGGGGGGCCGG?FFGGGGGGGGGDCFFFGGFGDGFCEFE5;CCFFEDE5CEEFFGGCFG=CCCGGEGGECC7FF?=CFD=>DCG*>:C9:CEC7B>C09C@DDC>D5*)77<7F>E55>@?6?1
@M03506:14:000000000-AKVR1:1:1101:21549:5504 1:N:0:47
ATGAACTCCTACGGGAGGCAGCAGTGGGGAATATTGGACAATGGGCGCAAGCCTGATCCAGCCATGCCGCGTGAGTGATGAAGGCCTTAGGGTTGTAAAGCTCTTTCGCCGAGGACGATAATGACGGTACTCGGATAAGAAGCCCCGGCTAACTTCGTGCCAGCAGCCGCGGTAATACGAAGGGGGCTAGCGTTGTTCGGAATTACTGGGCGTAAAGCGTATGCAGGCGGATCTCTAAGTCGGGGGTGAAATCCTGAGGCTCAACCTCAGAACTGCCTTCGATACTGGAGATCTTGAGTCC
+
CCCCCGGGGFGGGGGFGGGGGGFFFGGGGFGG<FG@FCFDCGE8FFGGGGGGEFGFCFDF,FEFG@<EGGGGGGGGFFGFFEFFGEEEEFGGGCGGGCFAGFGGGGGEGGGGGGCGFGGGGGGGGDEEFGAFCEFFGFGGFGGGGGGGGC>FGCGGGG7F@FGDGFGFBCGGEGGFGGG7BFCG>FEGGFGFEFGGGGGDC>@AEF77CCGGGG5*<CDGGGGFF<6CCEEE=FCFGFFFFGGGGGGGGG?+:??775CGE60+29A7?FC=F=DG46:CCF4>C*:?(76:48*977FF9
@M03506:14:000000000-AKVR1:1:1101:7992:5548 1:N:0:47
ATGAACTCCTACGGGAGGCAGCAGTGGGGAATATTGCGCAATGGGCGAACGCCTGACGCAGCGACGCCGCGTGTGGGATGACGGCCTTCGGGTTGTAAACCACTGTCGCGAGGGACGAAAAAAATGACGGTACCTCGCAAGGAAGCACCGGCTAACTCTGTGCCAGCAGCCGCGGTAATACAGAGGGTGCGAGCGGTGTCCGGAATTAGTGGGCGTAAAGGGCGCGGCGGCGGCCCCGTAAGTGCGGGGTGAAGTGCCGTGGCTTAACCCGGGCACCGCCATCGAGACTGTCAGGTTGGAG
+
CCCCCGGGGGGGGGGGGGGGGGGGGGGGGGGG9FGGGGGGGGFGDG@FG+F,CGGGGGGGGGGGGGGGGGGGGGGGGGGGGCF=:CFGGGGC4FGGGGGGGGGGGGGGG@+@FEGGGGG>F:<>3C9:<:FCG,3,8*4:*1,,,,,=<FGE@F,,,72777F,2,<F7FAFEG>/**++<9E+0;**;/888*1*;/239/:*:8@++<+*5@C:*;*+<**/*:**:8*1:*:******2+0+2*1*:C=7+3*+/5955/A5FA7+**0)))/*)))1097*7*).99>49?**0)))
@M03506:14:000000000-AKVR1:1:1101:13888:5559 1:N:0:47
ATGAACTCCTACGGGAGGCAGCAGTAAGGAATATTGGTCAATGGACGCAAGTCTGAACCAGCCATGCCGCGTGGAGGATGAAGGTCCTCTGGATTGTAAACTTCTTTTATCTGGGACGAAAAAAGATCTTTCTAGATCAACTGACGGTACCAGATGAATAAGCACCGGCTAACTCCGTGCCAGCAGCCGCGGTAATACGGAGGGTGCAAGCGTTATCCGGATTCACTGGGTTTAAAGGGTGCGTAGGTGGATTGGTAAGTCAGTGGTGAAATCTCCGGGCTTAACTCGGAAACTGCCATTT
+
CCCCCGGGGGGGGGGGGGGGGGGGGGGGGGGGGGGDGGGGGGGGGGGGGGGGGGGGGGGGGGGGGGGGGGGGGGEGGGGGGGGGGGGGGGGGGGGGFGGGGGGGGGGGGGGGGGGGGGGGGGGGGGGGGGGGGGGGGGGGGGGGFGGGGGGGGGGGGGGGGGGGGGGGGGDGGGGGGGGGGGGGGGGGGGGGGGGGGGGGGEGGGGGGGFCEGGGGGDEGDEEGGGGGGG?E8EFFFFGGG5CEGGGFGGEC>FGGFFGC?FDEGGGGC6:@GCGGD>3CGFFDFFDBFGB6@?FFFF6=*
@M03506:14:000000000-AKVR1:1:1101:8706:5564 1:N:0:47
ATGAACTCCTACGGGAGGCAGCAGTGGGGAATTGTTCGCAATGGGCGCAAGCCTGACGACGCAACGCCGCGTGGAGGACGAAGATTTTCGGATCGTAAACTCCTTTCGATCGGGAAGAACAGTTTCCGGGTTAACAGCCTGGGAATCTGACGGTACCGAGAGAAGAAGCCCCGGCTAACTCTGTGCCAGCAGCCGCGGTAATACAGGGGGGGCAAGCGTTGTTCGGAATTACTGGGCGTAAAGGGGTTGTAGGCGGCCAACTAAGTCCGACGTGAAATCCCAAAGCTTAACTTTGGAACTG
+
CCCCCGGGGGGGGGGGGGGGGGGGGGGGGGGGGGGGGGGGGGGGGGGGGGGGGGGGGGGGGGGGGGGGGGGGGGGGGGGGGGGGGGGGGGGGGGGGGGGGGGGGGGGGGGGGGGGGGGGGGGFGGGGGGGGGGGGGGGGGGGGGGGGGGGGGGGGGGGGGDGGGGGGGGGGGGGGGGGGGGGGGGGFGGGGGGGGGGGGGGFGGGGGGGGGGGGGGGCEGGGGGGCEGGG7CFFFGGD5CC=CGDGGGGGGGCFG5CDGGCFF6CCFCDGE3/>FG**C96:):CFFFDGF9FFFFFBF?9
@M03506:14:000000000-AKVR1:1:1101:16424:5570 1:N:0:47
ATGAACTCCTACGGGAGGCAGCAGTTGGGAATCTTGGACAATGGGGGAAACCCTGATCCAGCCACGCCGCGTGAGTGATGAAGGCCTTCGGGTTGTAAAACTCTTTCGCGCACGACGATAATGACGGTAGTGCGAGAAGAAGCTCCGGCTAACTTCGTGCCAGCGGCCGCGGTAATACGAAGGGGGCTAGCGTTGTTCGGAATTACTGGGCGTAAAGCGCGCGCAGGCGGTCTTCCAAGTCAGTGGTGAAAGCCCGGAGCTCAACTCCGGAACTGCCATTGAAACTGTTGGACTTGAGTAT
+
CCCCCGGGGGGGGGGGGGGGGGGGGGGGGGGGGGGGGGGGGGGGGGGGGGGGGGGGGGGGGGGGGGGGGGGEGGGGGGGGGGGGGGGGGGGGGDGGGGGGGGGGGGGGGGGGGGGGGGGGGGGGGGGGGGF?F7BCCGGGGGG8FFGGGGGGGGFFGGGGGGGGGDGGGGGGGGGGGFGCFGGEGGFGFGGGEEGGFGGG8EGGGGGGGFFGGDEFGGGGGGGD>CEEEGG>E?CCCFFFGFFGGD9CGFEGGF*9=:D5=CCC6*+2:7C55CF?G67CFF@7CBFFF7@2@=FFFFB6*
@M03506:14:000000000-AKVR1:1:1101:8858:5572 1:N:0:47
ATGAACTCCTACGGGAGGCAGCAGTGGGGAATCTTGGACAATGGGCGAAAGCCTGATCCAGCCATGCCGCGTGTGTGAAGAAGGTCTTCGGATTGTAAAGCACTTTAAGTTGGGAGGAAGGGCATTAACCTAATATGTTGGTGTCTTGACGTTACCGACAGAATAAGCACCGGCTAACTCTGTGCCAGCAGCCGCGGTAATACAGAGGGTGCAAGCGTTAATCGGAATTACTGGGCGTAAAGCGCGCGTAGGTGGTTTGGTAAGTTGGATGTGAAATCCCCGGGCTCAACCTGGGAACTGC
+
CCCCCGGGGGGGGGGGGGGGGGGGGGGGGGGG,EFFFGGGGGGGGGGGGGGGGGGGGGGGGGGGGGGGGGGFGGGGGGGGGGGGGGGGGGGGGGGGGGGGGGGFGGGGGFFGGGGGGGGGGGGGGGGGGFGGGGFFGGGGGGGGGGGGGGGEGGGGGGGGGG:AFGGGGGGGGGGGGGGGFGGGGGGGGGGFGGGGGGGEGDGGGGGGGGGGGGGGG*==5E7CEEGFCFGGGGGC51>;*:EEDEED8*>EFGDCCFD*:CCEE7<C77C@FFGGGB77<55E559?>GFFFF:7?5?F4
@M03506:14:000000000-AKVR1:1:1101:6811:5590 1:N:0:47
ATGAACTCCTACGGGTGGCAGCAGTGGGGAATTGTTCGCAATGGGCGAAAGCCTGACGACGCAACGCCGCGTGGAGGATGAAGACCTTCGGGTCGTAAACTCCTTTCGATCGAGACGAACGGCCTTTAGGTTAATAGCATGGAGGAGTGACGGTACCGAGAGAAGAAGCCCCGGCTAACTCCGTGCCAGCAGCCGCGGTAATACGGTGGGGGCAAGCGTTGTTCGGAATTACTGGGCGTAAAGCGTGCGCAGGCGGCCTGTCACGTCAGTGGGGAAAGCCCGGAGCTCAACTCCGGAACTG
+
CCCCCGGGGFGGEGEGDGGGED8FE<F?C,,CF9FC9@FGGFCEFFGEGGGGGF8FGG@FGGGDGGGGG7CFEGGDF?FGFGFGGCFFFGGDGG@C@FFGGGGDGGGGGGGG:=FGEEEG:BB<+@F9FGGGGGCFGF,8EC:<BFFF7CFEEGFFFGGEGDC:,C,C36<FEEDCGCGGF7<FF@F@?CCFGFGGGCEE*<:CFC0;>>8C**88A=*;8?*<5:>88EC+C:?**:7*/5FDC7C<EG5*CECD8;D*ACF+:*77A:E)*115*)29*.8**0*0,95)*/<:5>)01
@M03506:14:000000000-AKVR1:1:1101:21878:5621 1:N:0:47
ATGAACTCCTACGGGAGGCAGCAGTGGGGAATATTGGACAATGGGCGCAAGCCTGATCCAGCCATGCCGCGTGGGTGATGAAGGCCCTAGGGTTGTAAAGCCCTTTCGGCGGGGAAGATAATGACGGTACCCGCAGAAGAAGCCCCGGCTAACTTCGTGCCAGCAGCCGCGGTAATACGAAGGGGGCTAGCGTTGCTCGGAATCACTGGGCGTAAAGCGCACGGAGGCGGCTTGTTAAGACAGGGGTGAAATCCTGGAGCTCAACTCCAGAACTGCCTTTGATACGGGCGAGCTTGAGTCC
+
CCCCCGGGGGGGGGGGGGGGGGGGGGGGGGGGGGGGGGGGGGGFGGGGGGGGGDGGGGGGGGGGGGGGGGGGGGGGGGGGGGGGGGGGGGGGGGGGGGGGCGGGGGGGGGGGGGGGGGGGGGGGGGGGGGGGGGCCFGGGGGGGGGGGGGGGGGGGGGCEGDGGGD7FFEEG7:FGGG5:C>EEGEGEFGGGEG*8C?8C>EGFG6+:FFGE5/;CFCE5CGEE>EGCCEE5:=6<CDGF?CFGCD:<*<9FGFD>8>FGGGFEGCGGGG?5**C6F?*CC*@CG)*7(9B(<5)75)1/1
@M03506:14:000000000-AKVR1:1:1101:24702:5639 1:N:0:47
ATGAACTCCTACGGGAGGCAGCAGTAAGGAATATTGGTCAATGGACGCAAGTCTGAGCCAGCCATGCCGCGTGGAGGATGAAAGCCCTCTGGGTTGTAAACTTCTTTTATCTGGGAAGAAGTCACCTTTTTCTAAGGGTGTTGACGGTACCAGTGGAATAAGCACCGGCTAACTCCGTGACAGCAGCCGCGGTAATACGGAGGGTGCAAGCGTTATCCGGTCTCACTGGGTTTAAAGGGTGCGTAGGCGGATTAGTAAGTCCGTGGTGAAATCTCCAAGCTTCACTCGGAACCTGCCATGG
+
C9CCCFGGFGFGGGGGGGGGEFGGGGFGGGFGFGGFFFGFEFFFFGEGG:FFGG<@CDF@FFFFFCGGGGEED7FG:FEFFGGAFGGG@FFCCFGC:9<FGGGFFGGGA?E,B,<=FGFFDFGFF?F?AEAFCCFGGF,4@CFFF=BFGDGG8,7A,7DF,CF9D@:C788FFC,BFGG7<FBFC7>FECCEGFGGFGGEGC8EGGC8FGF8BBECF?CE***;C9+>9**3*315+2>*CCG*5=**?**2>CEG+*:C97C7:):C76<*0:73::=77**+<4*019)()000))*)0
@M03506:14:000000000-AKVR1:1:1101:10576:5639 1:N:0:47
ATGAACTCCTACGGGAGGCAGCAGTGGGGAATCTTGCGCAATGGACGAAAGTCTGACGCAGCGACGCCGCGTGGGGGATGAAGGCTTCGGGTTGTAAACCCCTGTTGCCCGGGACGAACTTCTCCTTTCGAGGAGATTGACGGTACCGGGTGAGGAAGCACCGGCTAACTCTGTGCCAGCAGCCGCGGTAATACAGAGGGTGCGAGCGTTGTCCGGAATCACTGGGCGTAAAGGGCGCGTAGGTGGCGCGACAAGTCGGTGGTGAAAGCTCGACGCTTAACGTCGAGTCGGCCACTGCTCC
+
CCCCCGGGGGGGGGGGGGGGGGGGGGGGGGGGGGGGGGGGGGGGGGGGGGGGGGGGGGGGGGGGGGGGGGGGGGGGGGGGGGGGGGGGGGGGGGFGGGGGGGGGFGGGFGEFGDGGGGGGGGGGGGGGGGGGGGGGGGGGGGGGGGGDGGEGGGGGGGGGGFEGGEGGGGGFGFGGGGGGGGGGGGGGGGGGGGGFFFGGGGGGGGCEGGGG7CECCEFF+<AEFFF52CEGFCEEEDDEDEEGGGFDCC5EC5C:@DGGG*9FG*<CF:7>DDDED3*:7>5C5)193<303>:@F***0
@M03506:14:000000000-AKVR1:1:1101:15458:5642 1:N:0:47
ATGAACTCCTACGGGAGGCAGCAGTGGGGAATTGTTCGCAATGGGCGCAAGCCTGACGACGCAACGCCGCGTGGAGGATGAAGACCTTCGGGTCGTAAACTCCTTTCGATCGAGACGAATGGCCTCCGGGTAAACAGCCTGGAGGAGTGATGGTACCGAGAGAAGAAGCCCCGGCTAACTCCGTGCCAGCAGCCGCGGTAATACGGGGGGGGCAAGCGTTGTTCGGAATTACTGGGCGTAAAGGGCTCGTAGGTGGACAACTAAGTCAGACGTGGAATCCCTCGGCTTAACCGGGGAACTG
+
CCCCCGGGGGGGGGGGGGGGGGGGGGGGGGGGGGGGGGGGGGGGGGGGGGGGGGGGGGGGGGGGGGGGEGGGGGGGGEGGGGGGGGGGGGGGGGGGGGGFGFGGGGGGCGGGGGGGGEGGC8FFGGGGEGGGGGGGGFGCFFGGGGGGEFFGGGGFGGGGFEGGGGGGF:F@FGGEEGGFFDGGGDGF?FGFCFCEGGGE5CGF@EGGGDD>EECGGGC8CEGFEG8?FG??FGGGGG)/559?5E=FC::CC<CF594**+*<F*07<7701***29=09FFD5:*7,:=3>85>05767
@M03506:14:000000000-AKVR1:1:1101:8146:5644 1:N:0:47
ATGAACTCCTACGGGAGGCAGCAGTGGGGAATATTGGACAATGGGGGCAACCCTGATCCAGCCATGCCGCGTGAGTGATGAAGGCCTTCGGGTTGTAAAGCTCTTTTGGCGGGGACGATGATGACGGTACCCGCAGAATAAGCCCCGGCTAACTTCGTGCCAGCAGCCGCGGTAAGACGAAGGGGGCTAGCGTTGTTCGGAATTACTGGGCGTAAAGCGTGTGTAGGTGGTTGTCATAGTCAGGCGTGAAAGCCTTGAGCTCAACTCAAGAAATGCGCTTGATACTGGGCAGCTAGAGGAC
+
CCCCCGGGGGGGGGGGGGGGGGGGGGGGGGGGGGGGGGGGGGGGGGGGGGGGGGGGGGGGGGGGGGGGGGGGGGGGGGGGGGGGGGGGGGGGGGGGGGGGGGGGGGGGDGGGGGGGGGGGGGGGGGGGGGFGGGGGGGGGGGGGGGGGGGGGGGGGGGGGGGGGGDFGGGGGGCDFGGGGGGGGGGGGGGGGG>EGFGGGE*:CG7FGGGGGGDEEDFCCECFFGGGGGGGCEGGGGFFFFGCF?C5CCEFGGFCFGBFGFC6CGCC>EFFF<CG7>>1CD)=CGFD@:F>15@@F6@F4)
@M03506:14:000000000-AKVR1:1:1101:18025:5647 1:N:0:47
ATGAACTCCTACGTGAGGCAGCAGTGGGGAATATTGGACAATGGGCGAAAGCCTGATCCAGCAATGCCGCGTGAGTGATGAAGGCCTTAGGGTTGTAAAGCTCTTTTACCCGGGATGATAATGACAGTACCGGGAGAATAAGCCCCGGCTAACTCCGTGCCAGCAGCCACGGTAATACGAAGGGCGATAGCGTTGTTCGGAATGTCTGGGCGTAAAGCGCACGTAGGCGGCTTGGTAAGTTAGAGGTGAAAGCCGGGTGCTCAACTCCGGACTTGCCTTTACGACTGCATCGCTTGAGTGG
+
CCCCCFGGGGGFGEEFEFGGGGGFGGGGGGGG,CFGGGCFGGGGGCC+@F@FFFDGGFGDDG8FAEDCCFGGGDGGGCF<FFGEGFGGEFGGFG>:C<FEEEEFGDEC,?<FD+78=F?F,@A?E<F,9EC+++@+83CF<<A,+@+>F++,63<8>35+8@,<FA@F,@<C@*7@FF:335*C**1***,1*6*12?B*;E*+7++4:E5CEG55B9E*:*128@EC8*:E**;0<+*++++2+60>7C7CC6/38.C3E+C0:*+*/15)1*0+***:**.:=B7).**(.<))))9*)
@M03506:14:000000000-AKVR1:1:1101:17388:5649 1:N:0:47
ATGAACTCCTACGGGAGGCAGCAGTGGGGAATTGTTCACAATGGGCGCAAGCCTGATGACGCAACGCCGCGTGGAGGATGAAGGTCTTCGGATTGTAAACTCCTGTTGCCCGGGACGAAAAGCTTCGACCTAACACGTCGAAGTCTGACGGTACCGGGTGAGGAAGCCCCGGCTAACTCTGTGCCAGCAGCCGCGGCAATACAGAGGGGGCAAGCGTTGTTCGGAATTACTGGGCGTAAAGGGCGCGTAGGTGGCCTTCTAAGTTGAACGTGAAATCCCTGGGCTCAACCCAGGAACTGCG
+
CCCCCGGGGGGGGGGGGGGGGGGGGGGGGGCFGGGGGGGGGGGGGGGGGGGGGGGGGGGGGGGGGGGGGGGGGGGGGGGGGGGGGGGGGGGGGGFGGFGGGGGGGGGGGGGGGDFGGGGGDGGFGGDFGGGGGGGGGGGGGFGCGGGGGG7>FCCFGGCFGGGGGDGGEFDFGG@FGGGFGG99FE7CFGGGGGGGGGGGDCGFCCGGE>5EFGGG8CCEGFCCGEGGGGGGDDFCGGGEFF=CGGG5CGECGC6C+9CC97:F+*<FF*27><CFCFGD*73==@G42<>:>>>556@=B
@M03506:14:000000000-AKVR1:1:1101:5284:5662 1:N:0:47
ATGAACTCCTACGGGAGGCAGCAGTAGGGAATCTTCCACAATGGACGAAAGTCTGATGGAGCAACGCCGCGTGCAGGATGAAGGCTTTCGGGTCGTAAACTGCTTTTACGAGTGAAGAATATGACGGTAGCTCGTGAATAAGGATCGGCTAACTCCGTGCCAGCAGCCGCGGTCATACGGAGGATCCAAGCGTTATCCGGAATTACTGGGCGTAAAGAGTTGCGTAGGTGGCATTGTAAGTTGGTAGTGAAAGCGTTCGGCTCAACCGGATATACATTACCAAAACTGCAAAGCTAGAGGA
+
CCCCCGGGGGGGGGGGGGGGGGGGGGGGGGGGGGGGGGGGGGGGGGGGGGGGGGGGGGGGGGGGGGGGGGGGGGGGGGGGGGGGGGGGGGGGGGGGGGGGGGGGGGGGGGGGGGGGGGGGGGGGGGGGGGGGGGGGGGGGGGGGFGGFGGGGGGGGGGGGGGGGGGGGGGGGGGGGGGGGGGGGGGGGGGGGGGGGGGGEEGFGGGGGGGGGGGGGGGGFGGGGGGGGGGGGGGGGDGFGFGGGEDGGGGGE7CEG5>CDG5CEFFCDGGEEGCFGF=CF>FFG5)0=2CFAFFBF?FF>)
@M03506:14:000000000-AKVR1:1:1101:9672:5673 1:N:0:47
ATGAACTCCTACGGGAGGCAGCAGTGGGGAATTGTTCGCAATGGGCGCAAGCCTGACGACGCAACGCCGCGTGGAGGACGAAGATCTTCGGGTCGTAAACTCCTTTCGATCGGGACGAACGGCCGGTGACCTAACACGTCACCGGAGTGACGGTACCGAGAGAAGAAGCCCCGGCTAACTCCGTGCCAGCAGCCGCGGTAATACGGGGGGGGCAAGCGTTGTTCGGAATTACTGGGCGTAAAGGGCGCGTAGGCGGCCTACTAAGTCGGCCGTGAAATCCCTCGGCTCAACCGAGGAACTG
+
CCCCCGGGGGGGGGGGGGGGGGGGGGGGGDGGGGGGGGGGGGGGGGGGGGGGGGGGGGGGGGGGGGGGGGGGGGGGGDFGGGGGGGGGGGGGGGGGGGGGGGGGGGGGGGGGGGGGGGGGGGGGGGGGGGGGGGGGGGGGGGGGGDEGCGGGGGGGGGGGGGGGGGGGGGGGGGGGGGGGGGGGGGGFGGGGGGGGGGCEGFFGGGGGGGGGGGCFDG?EG?FCEGGGFFGFGGGGGGGCDFGGGEEGG5EECFGGGFGG?EGC+22>E)7>DDFF*7:DF<@EDD37?C@:BDFFD5>@6
@M03506:14:000000000-AKVR1:1:1101:4922:5680 1:N:0:47
ATGACTCCTACGGGAGGCAGCAGTCGAGAATTTTTCTCAATGGGGGAAACCCTGAAGGAGCGACGCCGCGTGGAGGATGAAGGTCTTCGGGTTGTAAACTCCTGTCATTTGGGAACAAGTGTCGGTACGTAACTGCTACCGGCTTGATAGTACCAGAAGAGGAAGAGACGGCTAACTCTGTGCCAGCAGCCGCGGTAATACAGAGGTCTCAAGCGTTGTTCGGATTCATTGGGCGTAAAGGGTGTGTAGGTGGCGCCGTAAGTCGGGTGTGAAATTTCGGAGCTTAACTCCGAAACTGCAT
+
CCCCCGGGGGGGGGGGGGGGGGGFGGFFFGGGGGGGGGGGGGGGGGGCFFGCGGGGGGDFGEEGGGGGGGEFGFGGGGGGGGGGGGGGGGGGGGGGGGGGGGGFFFGGGEGGG?FGGGDFGFGGGGGEGFGGGGGGGGGGGGGEFGGFFFFCFA=@7>@>FFFFFFFFGGGEFGGG9FFFFGGGGGGGGGGGGEG:EGFEBC@EGCC@@FGF?CG=18C=FGG5?CFFCCEFGDG=5A<CFD*:7=:D@:CGGGGGCB795C:0:3=FGGGF>C:EFFGC<@EF+*292298@).56=?*1
@M03506:14:000000000-AKVR1:1:1101:6616:5684 1:N:0:47
ATGAACTCCTACGGGAGGCAGCAGTGGGGAATTGTTCACAATGGGCGCAAGCCTGATGACGCAACGCCGCGTGGAGGATGAAGGTCTTCGGATTGTAAACTCCTGTTGCTCGGGAAGAATGGCTCCGACCTAATACGTCGGAGTGTGACGGTACCGGGTGAGGAAGCCCCGGCTAACTCTGTGCCAGCAGCCGCGGTAATACAGAGGGGGCAAGCGTTGTTCGGAATTACTGGGCGTAAAGGGCGCGTAGGCGGCCTGTTAAGTCGAACGTGAAATCCCCGGGCTCAACCCGGGAACTGCG
+
CCCCCGGGGGGGGGGGGGGGGGGGGGGGGGGGGGGGGGGGGGGGGGGGGGGGGGGGGGGGGGGGGGGGGGGGGGGGGDGGGGGGGGGGGGGGGGGGGGGGGGGGGGGGGGGGGGGGGGGGGGGGGGGGGGGGFGGGGGGGGGGGGGGGGGGGGGGGGGGGDFGFFGGAFGGGGGGGGGGGGGFGGGGGGGGGGGGGGGGGGGG?FGGGGGGGCFFGCGGGGGGDEGGG7CGFGGGGG=<*+CEGDDGGCGGGGGEG=@C>7CF:EGEGGGFFFFFGGFDGGB;C=FG4<G@BFFE)3)*18
@M03506:14:000000000-AKVR1:1:1101:16775:5685 1:N:0:47
ATGAACTCCTACGGGAGGTAGCAGTGAGGAATATTGCACAATGGGCGCAAGCCTGATGCAGCGACGCCGCGTGAGTGAAGAAGGCCTTCGGGTCGTAAGGCTCTTTTCTGCGTGACGAGCAAGGACGGTAGCGCAGGAATAAGTCTCGGCTAACTACGTGCCAGCAGCCGCGGTAAAACGTAGGAGACAAACGTTATCCGGAGTTACTGGGCGTAAAGGGCGTGTAGGCGGTTAGTTAAGTCTGGCGTGAAAGCTCTCGGCTAAACCGGGAGAGGGCGTTGGATACTGGCAAACTAGAGGG
+
CCCCCGGGGGGGGGGEGGGGGGGGGGGGGGGGFGGGGGGGGGGGGGGGGGGGGGGGGGGGGGGGGGGGGGGGGGGGGGGGGGGGGGGGGGGGGGGGGGGGGCFGGGGCFGGGGGGGGGGGGGGGD<@CFGGGG::FEEGGGGGGGGGGGGGGGGGFGGGGCFGGGGGCGGGGGGGGFFGGCGFEC7*BFGFCG<@FFFCGG8C8<CGFFGECE*28CFGG58/C5@EGGDCC8CEC:E7<A<?EGDCCG=FEG*+2<?DG5*13<C6757*7<5<**7))9>)+30:B8*8<5<***9=@5
@M03506:14:000000000-AKVR1:1:1101:20302:5692 1:N:0:47
ATGAACTCCTACGGGAGGCAGCAGTCGAGAATTTTTCACAATGGGCGCAAGCCTGATGGAGCGACGCCGCGTGGGGGATGAATGGCTTCGGCCCGTAAACCCCTGTCATTTGCGAACAAATTGCTCAACCTAACACGTGGAGCATTGATAGTAGCGAAAGAGGAAGGGACGGCTAACTCTGTGCCAGCAGCCGCGGTAATACAGAGGTCCCAAGCGTTGTTCGGATTCACTGGGCGTAAAGGGTGCGTAGGGGGTGGGGTAAGTCGGATGTGAAAGCTCGGAGCTCAACTCCGAAATGGCA
+
CCCCCGGGGGGGGGGGGGGGGGGGGGGGGGGGGGGGGGGGGGGGGGGGGGGGGGGGGGGGGGGGGGGGGGGGGGGGGGGGGGGGGGGFGGGGGGGGGGGGGGGGGGGGGGGGGGGGGGGGGGGGGGGGGGGGGGGGGGGGGGFGGGGGGGGGGGGGGGEFCGGDGGGGGGGGGGGGGGGGGGGGGGGGGGGEEGGDGEGGGGGGGGGGC@E??FGGCGGG8C8EEC>6EGGGGGFD7?9CGFGGGD=7CGE*9EGGGEGG5?FECC=D5DG?*2:CF?FDGDE**/94:>=4BE:>FFFF5
@M03506:14:000000000-AKVR1:1:1101:23379:5708 1:N:0:47
ATGAACTCCTACGGGAGGCAGCAGTGGGGAATTGTTCGCAATGGGCGCAAGCCTGACGACGCAACGCCGCGTGGAGGATGAAGATCTTCGGGTCGTAAACTCCTTTCGATCGAGACGAACGGCCTCTGGGTGAACAATCCAGAGGAGTGACGGTACCGAGAGAAGAAGCCCCGGCTAACTCCGTGCCAGCAGCCGCGGTAATACGGGGGGGGCAAGCGGTGTTCGGAATTACTGGGCGTACAGGGCTCGTAGGTGGCTAACTACGTCAGACGTGAAAGCCCTTCGCCTAACCGGGGAACTG
+
CCCC?FFFDGGGGGGGGDGGGGFFGGGFG@CFGGGGGGG;+@EFGCCFGDGGGGGGGC@@FFGGEGG+FGGFECCFGCGFCFBGFCFGGGGGGGGGGGG9FGGGGGDECEEGCFEEGEGGGECGGGGGGGGG?FFFG<CCCCF:ECFGGGDEEGFEDEEGFFGG?FFDG,*=B::<4?FFCGGGFGFFGG7CC<E55?EGC@9<8CEGGGGCE5CF>E*;*:5@CE*8C87CFG+/:89=*:C6*1*/:*/:3<CF8)2979?+/0**/*A5**/:F**994)**./.(954>55<)..)/
@M03506:14:000000000-AKVR1:1:1101:4227:5737 1:N:0:47
ATGAACTCCTACGGGAGGCAGCAGTGGGGAATCTTGCGCAATGGGCGAAAGCCTGACGCAGCCATGCCGCGTGGATGATGAAGGTCTTAGGATTGTAAAATCCTTTCAGCGGGGACGATAATGACGGTACCCGCAGAAGAAGCCCCGGCTAACTTCGCGCCAGCAGCCGCGGTAATACGAAGGGGGCTAGCGTTGCTCGGATTTACTGGGCGTAAAGGGCGCGTAGGCGGGCAGTTAAGTTGGGGGTGAAAGCCCGGGGCTCAACCTCGGAATTGCCTCAAATACTGGCTGTCTGGAGTGT
+
CCCCCGGGGGGGGGGGGGGGGGGGGGGGGGGGGGGGGGGGGGGGGGGGGGGGGGGGGGGGGGGGGGGGGGGGGGGGGGGGGGGGGGGGGGGGGGGGGGGGGGGGGGGGGGGGGGGGGGGGGGGGGGGGGGGGGGGGGGGGGGGGGGGGDGGGGGFGGGGGGGGGGGGGGGGGGGGGGGGFGGGGGDGDGGGGGGGGCFEE8EGGGGGGGGGGGGGFFFGGG5CECGGGGGGGGG@<?9DCFCF5=EEGGGGFFFF>CBGG5:C?7C<7CGE5<CGFCF6*96@FCBG::4>1=?*)/<:>*
@M03506:14:000000000-AKVR1:1:1101:16599:5749 1:N:0:47
ATGAACTCCTACGGGAGGCAGCAGCAACGAATCTTCCCCAATGCCGGAAACGGTGAGGGAGCGACGCCGCGTGAAGGACGAAGTTCTTCGGAATGTAAACTTATGTAAGGATCATGAAAGTCTAGCGCCTAACATGCGCAAAGATTGATCTGGTCCCTAAAAGGGGCGGCTAACTCCGTGCCAGCAGCCGTGGTAATACCGAGCCCCCAAGCGTTACTGAGAATCCCTGGGTTTAACGTGTGCGTAGGTGGTGCGTTACTTCAGTTGTGAAATCCCTGGGCTTCACCCAGGCAATGCTTCG
+
CCCCCFGFCFGFGE7F7FFGGGGGGGGGGGGFGGGEGG88,CF,C@7+6@<FGG,CDDG,@FCCGEGB:F+@B@FFGFFEGCFFFGCFGGGEEGGEDFCCGFGGCF9,,=FCFGGFGFEED@FF9F:CCEGDFCDFG>+CF:,@CBBFFGFA9FFCC>FFA=F7>:<1<CGGGFFFC7FC:FG,=C+BG@*1*4<<B;C:58?*/;?**/*28C8/89@08C+<C+3+2/:8CE69+898C*+11*1C:C:/*0*9*5**+<222*+:*:09:>7+96**/))*39:)-9:(7)9*)=**)
@M03506:14:000000000-AKVR1:1:1101:13584:5751 1:N:0:47
ATGAACTCCTACGGGAGGCAGCAGTGGGGAATTTTGCGCAATGGGGGAAACCCTGACGCAGCAACGCCGCGTGGAGGATGAAGTCCTTCGGGACGTAAACTCCTTTCGATCGGGACGATAATGACAGTACCGGGAGAATAAGCCCCGGCTAACTCCGTGCCAGCAGCCGCGGTAATACGGAGGGGGCTAGCGTTGTTCGGAATTACTGGGCGTAAAGCGCACGTAGGCGGCTTTGTAAGTTAGAGGTGAAAGCCCGGGGCTCAACTGCGGAATTGCCTTTAAGACTGCATCGCTCGTATTG
+
CCCCCGFGGGGGGGEFGGGGGGGGGGGGGGGGGGGEGGGGGGGGGGGGGGGGGGGFGGGGGGGGGGGGEGGGGGGGGGGGGGGGGGGGGGGGGGGGGGGGFGGGGGGGGGGCFGGGGGEGGGFGGGGGGGGGGGGGGGGGGGGGGGGGGGGCFGGGGGGEFFGGGGGFEGEGG7CFFFFGGGGGGGG>FGGGGGGCCGGGGEGGFEGG8CFEEEECGGG5=EECCCECEE5EGGGGGCF+CGG??7CF?9<77A5C*579*:C<CF+>EGC>FGGF*9:::8*:9?F)2:*(0.)0)05;*
@M03506:14:000000000-AKVR1:1:1101:27077:5758 1:N:0:47
ATGAACTCCTACGGGAGGCAGCAGTGGGGAATATTGGACAATGGGGGCAACCCTGATCCAGCAATGCCGCGCGAGTGATGAAGGCCTTAGGGTTGTAAAGCTCTTTTGCCAGGGACGATGATGACGGTACCTGGAGAATAAGCCCCGGCTAACTTCGTGCCAGCAGCCGCGGTAATACGAAGGGGGCGAGCGTTGTTCGGAATTACTGGGCGTAAAGGGCGCGTAGGCGGCGACCCGAGTCAGCTGTGAAAGTCCTGGGCTTAAACTGGGGACTGCTTTTGATCTGGGGTTGCGTGCAGTT
+
CCCCCGGGGGG-FFCFFGGGGGGGGFGFEF,E<FGGGGGGGGGGGGGGGGGGFCFGFFGGGGGGGGCCBCF+CC>CFGAEFFGDGGEFGCFG8FFFBFGFF9BF9F9FDGEFCE7DE7FGGCFFG:CF7FE<?FCGDFGGGGGF?FGGEGEFGGFGDF<>FBFGGGGDCEECCCFFGCCFGCCE>E7EECBE5**/;@CG5*2CGFG7FFGGEDE>FG55:EG**8AGCCCC:5E*>*);C??+0A?<7<++2<9*+0CFGC60+2<:FG57)**2*12=C570+*056/)45)0)7)***
@M03506:14:000000000-AKVR1:1:1101:19996:5769 1:N:0:47
ATGAACTCCTACGGGAGGCAGCAGTCGGGAATTTTGGGCAATGGGCGAAAGCCTGACCCAGCAACGCCGCGTGAAGGATGAAATCCTTCGGGATGTAAACTTCGCAAGAACGGGAAGAATAAGTAAGAGTTAATATCTCTTACGATGACGGTACTGTTTGTAAGCTCCGGCTAACTCCGTGCCAGCAGCCGCGGTAATACGGGGGGAGCAAGCGTTGTTCGGATTTACTGGGCGTAAAGGGCGCGTAGGCGGCGCCGCAAGTCGACAGCGAAATCTCCGGGCCCAACCCGGAACGGTCAGC
+
@CCCCGGFGEEFGDBCBCC@;@F<EFGGGGGE<@CFGGFF,E@,,CC@FFEDFGC8EE<CEEGG@6@@FG@CEG@EFGGA8EF?FEFC<FFC7B:AFGGAEFF=@GEC<FEB:BCGGGDFCG,BFGEADDFGFGDDGGFGEFFD<FEFF77FDFG9FC=58=@@<,D,*<C:7DFCACGGF7DFGGGFG,*<1:C<CC9+;>*=CCE88CF>58*2:8*C?C8>8CCCC96**:CCGE>EC5C*7>5);<*:7*:)8)))*3*1*71)*)*035C9D4DDD).*2)*8->)(.57).8)79
@M03506:14:000000000-AKVR1:1:1101:15543:5813 1:N:0:47
ATGAACTCCTACGGGAGGCAGCAGTGGGGAATCTTGCACAATGGGCGAAAGCCTGATGCAGCGACGCCGCGTGGGGGATGAAGCTTTTCGGAGTGTAAACCCCTTTCGACCCGGACGAATGCCCCGCAAGGGGACTGACGGTACGGGTATAAGAAGCCCCGGCTAACTACGTGCCAGCAGCCGCGGTAATACGTAGGGGGCCAGCGTTGCTCGGAATTACTGGGTGTAAAGGGTTCGTAGGCGGTGCGGCAAGTTGGGAGTGAAATCTTTGGGCTCAACCCAGAGGCTGCTTTCAAAACTG
+
CCCCCGGGGGGGGGGGGGGGGGGGGGGGGGGGGGGGGGGGGGGGGGGGGGGGGGGGGGGGGGGGGGGGGGGGGGGGGGGGGGGGGGGGGGGDGGGGGGGGGGGGGGGGGGGGGGGGGGGGGGGGGGGGGGGGGGGGGGGGGGGGGGGGCFGGGGGGGGGGGGGG7FGGGGGGGGGGGGGGGGGGGGGGGGGGG?CGEGGEGGGGGGGGGGGGDEGEGFGGGGGGGGGGFGFGG7FGGGGGCFGG**19EE*/><CGFECGEFF7<7?FFF?@D:7A6?FC7:F5C@>::DFF?FFF?FFF=
@M03506:14:000000000-AKVR1:1:1101:9824:5830 1:N:0:47
ATGAACTCCTACGGGAGGCAGCAGTCGGGAATATTGCCCAATGGACGAAAGTCTGAGGCAGCAACGCCGCGTGCGCGATGAAGGCCTTCGGGTCGTAAAGCGCTTTTCGGGTGGATGAGAGAGGACAGTACACCCGGAATCAGGAACGGCTAACTACGTGCCAGCAGCCGCGGTAAAACGCAGGTTCCGAGCGTTACCCGGATTTACTGGGCGTAAAGCGCGTTCAGGCGGTCTGGCAAGTCGGGCATGAAATCTCTCGGCTCAACCGGGAGCGGTGGTCCGATACTGTTAGACTGGAGGG
+
CCCCCGGGGGGGGGGGGGGGGGGGGGGGGGGG9FGFGGGGGGGGGGGGGGGGGGGFGGGGGGGGGGGGGGGCFGGGGGGGGGGGGGGGGGGGGGGGGGGGGGGGGGGGGGGGGGGGGGGGGGGGGGGGGGGGGGGGGGGGGGGGGGGGGGGGGGGGGGGGGFGGGGGGGGGGGGGDGFFGGGGGGGGGGGGGGCGGGGGGGGGGGGFGGGGGGCGCFCDDEEDGE89FFGG?EEFGFGGGGFEEGG=FFF7CFGFC</73C55<FFGGGD58/7CG)0CFCD>>5)*=):6:*7/6>?55B
@M03506:14:000000000-AKVR1:1:1101:9129:5846 1:N:0:47
ATGAACTCCTACGGGAGGCAGCAGTCGAGAATCTTCGGCAATGGGCGCAAGCCTGACCGAGCGACGCCGCGTGGAGGACGAAGGCCCTCGGGTTGTAAACTCCTGCCGAGGGGGAAGAAGGCCCCGCAAGGGGCTTGACTGATCCCTGGAGGAAGCACGGGCTAAGTTCGTGCCAGCAGCCGCGGTAAGACGAACCGTGCGAACGGTATTCGGAATCACTGGGCTTAAAGCGCGTGTAGGCGGGCCGGCACGTCGGTCGCTGAAATCCCCCGGCCCAACCGGGGAAGGGGAGCCGAGACGG
+
CCCCCGGGGGGGGGGGGGGGGGGGGGGGCECGGGGGFGGGDGFFFFGGEGDGGGGGGGGGGGGEGGGGGGGGGGFGGGGGGGEGGGGGGFGGGGGGGGGFGGGGGGFGGGGGGGGGGDFGGGG@:C>C@FFGGGGGGF8FGGFGGGGGCFC@C7FFFGGGGGGGGG<FCEGG7;FFCGCC:E>EGGEE?:@E*:8EG8CCEEGCE5C*ACGGG5E59E+9+:**2/<++<CE=E8C/;FG+*:C*:7DC27:75:7*77)/7)2:*:*0*18D3)/*)*99B3C5)/767)()07;<)).)
@M03506:14:000000000-AKVR1:1:1101:11858:5877 1:N:0:47
ATGAACTCCTACGGGAGGCAGCAGTGGGGAATATTGGACAATGGGCGAAAGCCTGATCCAGCAATGCCGCGTGAGTGATGAAGGCCTTAGGGTTGTAAAGCTCTTTTACCCGGGAAGATAATGACTGTACCGGGAGAATAAGCCCCGGCTAACTCCGTGCCAGCAGCCGCGGTAATACGGAGGGGGCTAGCGTTGTTCGGAATTACTGGGCGTAAAGCGCACGTAGGCGGCTTTGTAAGTTAGAGGTGAAAGCCCGGAGCTCAACTCCGGAATTGCCTTTAAGACTGCATCGCTAGAATTG
+
CCCCCGGGGGGGGGGGGGGGGGGGGGGGGGGG<FGGGGGGGGGGGGGGGGGGGGGGGGGGGGGGGGGGGGGGGGGGGGGGGGGGGGGGGGGGGGGGGGGGGGGGGGGGGGGGGGGGGGGGGGGGGGGGGGGGGGGGGGGGGGGGGGGGGGGGGGGGGGGGGGGGGGGGGGGGGGGGGGGGGGGGGGGGGGGGGGGGGGGGGGGGGGGGGDGGGGGFGGGGGGGGGGGGGGGG=EGGGCFCGGG7FGGGGGGGGGGG=BGGCFGEFCFGGG:BFGGGF?>FG?BGGFF?<7=:EFFFF44@/
@M03506:14:000000000-AKVR1:1:1101:15616:5898 1:N:0:47
ATGAACTCCTACGGGAGGCAGCAGTAGGGAATATTGCTCAATGGGGGAAACCCTGAAGCAGCAACGCCGCGTGAGTGATGAAGGCCTTCGGGTCGTAAAGCTCTGTTGTACGGGAAGAATGCGGGTATGGCTAACATCCATACCCGGTGACGGTACCGTATAAGAAAGGACCGGCTAACTTCGTGCCAGCAGCCGCGGTAAGACGGGGGGTCCTAGCGTTGTTCGGAATCATTGGGCGTAAAGCGTGTGCAGGTGGTTTTGCAAGTTAGATGTGAAAGCCTTGGGCTTAACCCAAGAAGGG
+
CCCCCGGGGGGGGGGGGGGGGGGGGGGGGGGGGGGGGGGGGGGGGGGGGGGGGGGGGGGGGGGGGGGGGGGGGGGGGGGGGGGGGGGGGGGGGGGGGGGGGGGGGGGGGGGGGGGGGGGGGGGGGFGGGGGGGGGGGGGGGGGGGGGGGGGGGGGGGGGGGGGGGGGGGGGGGGGGGGGGGGGGGGGGGGGGGGGGGDGDEGGGGGGGGG5;AF++AEEGDCFGGGEEFGGGGGGGDGCEGGGGGGGDGGFCF5<FA:4FG0*<E0<DG2<9>:F9FF<<*9)<EFG@BD=<F3>>.7?FB
@M03506:14:000000000-AKVR1:1:1101:14477:5898 1:N:0:47
ATGAACTCCTACGGGAGGCAGCAGTGGGGAATTTTGCGCAATGGGCGAAAGCCTGACGCAGCAACGCCGCGTGGAGGATGAAGGTCCTTGGATTGTAAACTCCTGTCAGCAGGGAAAAAGCGACTTAGCCTAATACGCTAGGGAGTTGATTGTACCTGCAGAGGAAGCCCCGGCTAACTCTGTGCCAGCAGCCGCGGTAATACAGAGGGGGCAAGCGTTATTCGGAATTATTGGGCGTAAAGGGCGTGTAGGCGGCTTGGCAAGTGGATGGTGAAATCCCTCGGCTTAACCGAGGAACTGC
+
CCCCCGGGGGGGGGGGGGGGGGGGGGGGGGGGGGGGGGGGGGGGGGGGGGGGGGGGGGGGGGGGGGGGGGGGGGGGGGGGGGGGGGGGGGGGGGGGGGGGGGGGGGGGGGGGGGGGGGGGGGGGGGGGGGGGGGGFGGGGGGGGGGGGGGGGGGGGGGGGGGGGGGGGGGGGGGGGGGGGGGGGGFGGGGGGGGGGGGGGG?CFGGGFGGGGGGGGGGGDFFGGGEEGFCGGGGCGGGDGGGFGGGGGGGFGGGGDGECDGE=GGGGGGGFBC7=9CB4974<CEFGFFGFFD>@EF>F?6
@M03506:14:000000000-AKVR1:1:1101:14625:5917 1:N:0:47
ATGAACTCCTACGGGAGGCAGCAGTGGGGAATCTTGCGCAATGCGCGAAAGCGTGACGCAGCAACGCCGCGTGGGGGAAGACGGCCTTCGGGTTGTAAACCCCTTTCAGGAGGGACGAAGGTTCGCCGGTGAATAGCCGTGCGGATTGACGGTACCTCCACAAGAAGCTCCGGCTAACTACGTGCCAGCAGCCGCGGTAATACGTAGGGAGCAAGCGTTGTCCGGAATCATTGGGCGTAAAGCGCGCGTAGGTGGCTTCATAAGTCCGGTGTGAAAGTCAAAGGCTCACCCTTTGAAAGCC
+
CCCCCGGGGGGGGGGGGGGGGGGGGGGGGGGGGGGGGGGGGGGGGGGGGGGGGGGGGGGGGGGGGGGGGGGGGGGGGGGGGGGGGGGGGGGGGGGGGGGGGGGGGGGGGGGGGGGGGGGGGGGGGGGGGGGGGGGGGGGGDGGGEGGGGGGGGGGGGGFFGGGGGGFGGGGGGGDGGGGDGGGGGGGGGGDGCGGGGGEGGGFG?CGGGCEEGGGGGGGGE79?E;CGG?97CFG=E8C5CFEGGGGC8CEEGGGGFFDCFGGDC:<D*9E85DDGC*:0?=7CG)09)*0(7948*=@FF
@M03506:14:000000000-AKVR1:1:1101:18214:5931 1:N:0:47
ATGAACTCCTACGGGAGGCAGCAGTGGGGAATATTGGACAATGGGGGAAACCCTGATCCAGCAATGCCGCGTGAGTGATGAAGGCCTTAGGGTTGTAAAGCTCTTTTACCCGGGATGATAATGACAGTACCGGGAGAATAAGCCCCGGCTAACTCCGTGCCAGCAGCCGCGGTAATACGGAGGGGACTAGCGTTGTTCGGAATTACTGGGCGTAAAGCGCACGTAGGCGGCTTTGTAAGTTAGAGGTGAAAGCCCGGGGCTCAACTCCGGAATTGCCTTTAAGACTGCATCGCTAGAATTG
+
CCCCCGGGGGGGGGGGGGGGGGGGGGGGGFGGGGGGGFGGGGGGGGGGGGGGGGGGGGGGGGGGGGGGGGGGGGGGGGGGGGGGGGGGFGGGGGGGFGGGGGGGGGGGGGGGGGGGGGGGGGGGGGGGGGFGGGGGGGGGGGGGDFFGGFEGGGGFGGGGGGGGGGGGGGGGGCFDGGFGGGGGGGGGGGGGGGGGGGGDEGGGGGGGFGGGGEGCGGGGGGGGGGGFGDE5CEFFC@FFF7::FFFFFDGGF=FDGFGG5CCGFDCFGGEBCFGG77FCFFBG?6DFFF=675BBFBF6*
@M03506:14:000000000-AKVR1:1:1101:19130:5953 1:N:0:47
ATGAACTCCTACGGGAGGCAGCAGTGGGGAATTGTTCGCAATGGGCGCAAGCCTGACGACGCAACGCCGCGTGGAGGACGAAGATTTTCGGATCGTAATCTCCTTTCGATCGGGAAGAACAGCTCTCGAGTTAATAGCCTGAGAGTCTGACGGTACCGAGAGAAGAAGCCCCGGCTAACTCCGTGCCAGCAGCCGCGGTAATACGGGGGGGGCAAGCGTTGTTCGGAATTACTGGGCGTAAAGGGCTCGTAGGCGGCCAACTAAGTCCGACGTGAAATCCCTCGGCCCAACCGAGGAACTG
+
CCCCCGGGGGGGGGGGGGGGGGGGGGGGG@FFGGGGGGGGGGGFGGGGGGGGGGGGGGGGGGGGGGGGGGGGGGGGGGGGGGGGGGGGGGGEGGGGGGGGFGGGFFFGFFGGGGGGGFFFGGGGGGGGGGFEGFGFGGGGGGGGGFCCGEGGGGGGFGGG7<7FGFGGFGFGGGEGGGGG?7:F7CCFCFCGGGGGC:88CEGGGGGGEE5:CCCFGGEEEGCFG>EEFCCFFGGGGG3CCEGGGGC<E:EED6CD*71*:*<+300::5CF<DGFF?CF*/.==31)-97?:;5>755?*
@M03506:14:000000000-AKVR1:1:1101:7720:5967 1:N:0:47
ATGAACTCCTACGGGAGGCAGCAGTCGGGAATTTTGGGCAATGGGCGAAAGCCTGACCCAGCAACGCCGCGTGAAGGATGAAATCCCTCGGGATGTAAACTTCGCAAGAACGGGAAGAATAAGTAGGAGTTAAAATCTTTCACGATGTCGGTACCATTTGTAAGCTCCGGCTAACTCCGTGCCAGCAGCCGCGGTAATACGGGGGGAGCAAGCGTTGTTCGGATTTACTGGGCGTAAAGGGCGCGTAGGCGGCCAGCGCAAGTCAGTTGTGAAATCTCCGGGCTTAACCCGGAAAGGTCAA
+
CCCCCGGGGGGGGGGGGGGGGGGGGGGGGGGGGGGGGGGGGGGGGGGGGGGGGGGGGGGGGGGGGGGGGGGGGGGGGGGGGGGGGGGGGGGGGGGGGGGGGGGGGGGGGGAFGGGGGGGG<DF,,,C5FFGGG,F,B,,,,,,BFGG8FGGG,CF,@FGGGGGGGGGGGGGGGGGGGGGGGGGGGGGGGGGGGGGGGGGGGGGGGGGGGFGGGGGGGGGGGGGGGGGGGGGGGGEGGFDEGGGGGGGGGGGG)>E3C5DD=ECF+2AFF>E@>>FCC?GGGFFGGFC87FDF@FDFF?FFF
@M03506:14:000000000-AKVR1:1:1101:20111:5986 1:N:0:47
ATGAACTCCTACGGGAGGCAGCAGTCGAGAATTTTTCTCAATGGGGGAAACCCTGAAGGAGCGACGCCGCGTGGAGGATGAAGGTCTTCGGGTTGTAAACTCCTGTCATTCGGGAACAAGTGTCGGCACGTAACTGCTACCGGCTTGATAGTACCAGAAGAGGAAGAGACGGCTAACTCTGTGCCAGCAGCCGCGGTAATACAGAGGTCTCAAGCGTTGTTCGGATTCATTGGGCGGAAAGGGTGTGTAGGTGGCGCCGTAAGTCGGGTGTGAAATTTCGGAGCTTAACCCCGAAACTGCA
+
CCCCCGGGGGGGGGGEGGGGGGGGGGGGGFFGGGGGGFGGGGGGGGGGGGGGGGGGGGGGGGGGGGGGGGGFFGGGGEGGGGGGGGGGGGGGGGGGGGGGGGGGGGGGGGGGGGGGGGDGGGGGGGGGGGGGGGGGGGGGGGGGGGGFCGFGGGFGGGGGDGGGGGGGGGGGGEG7BFFGGGGGGGFGGGCGEFGGB@ECFFCECCGG8;F9FF9C;5C:FDCC:AC0<7:EFFFG5*>CFGE:ECE<<<F?CF*9C>DD*5C9<CEGGC*)2C*07=:F358*00**.*)-<))<)*=**
@M03506:14:000000000-AKVR1:1:1101:18466:5996 1:N:0:47
ATGAACTCCTACGGGAGGCAGCAGTCGGGAATTTTGCTCAATGGGCGCAAGCCTGAAGCAGCAACGCCGCGTGAGGGATGAAGGCCTTCGGGTTGTAAACCTCTTTTTCCAGGGGCGATGATGACGGTACCTGGAGAATAAGCCACGGCTAACTACGTGCCAGCAGCCGCGGTAATACGTAGGTGGCAAGCGTTGTCCGGATTTACTGGGCGTAAAGAGCGCGCAGGCGGCCAAGTCAGTCGAATGTGAAAGCCCCCGGCTCAACTGGGGACGGTCATTCGATACTGCTCTGCTCGCAGAC
+
CCCCCGGGFGGGGGGGGGGGGGGGGGGGGGGGGGGGGGGGGGGGGGGGGGGGGGGGGGGGGGGGGGGGDGGGGFEDEFGGFFCGGGGGGGGGGGGGDFGGGCGGGGGGGGGGGGGGGGGGGGGGGGGGGGGGGGGGGGGFCCGGGGGGGGEGGGGGGGGGG;:FGGGGGGEGGECF;CFGGGDGFGGFGGGGGGDGGGGG78>C:CGGFGGG8*CCCGG?EGD88EEGEEEGEGGGFGG??C=C?CFG9?7CFGGGD79CEE4?670*://)9<75962:CF?GGFCF<7*5**8>;:>))
@M03506:14:000000000-AKVR1:1:1101:17031:5998 1:N:0:47
ATGAACTCCTACGGGAGGCAGCAGTTAGGAATTTTGGGCAATGGGCGCAAGCCTGACCCAGCAACGCCGCGTGGGTGACGAAGGCCTTCGGGTTGTAAAGCCCTTTTCTGAGGGAAGATGATGACAGTACCTCAGGAAGAAGCACCGGCTAACTACGTGCCAGCAGCCGCGGTAATACGTAGGGTGCGAGCGTTGCCCGGATTTATTGGGCGTAAAGGGCGCGTAGGCGGTCACGCACGTCCGTTGTGAAATCGCTCGGCTCAACTGGGCGGGGTCAGCGGATACGGCGTGGCTGGAGCAA
+
CCCCCGGGGGGGGGGDGGGGGGGGGGGGGGCFGGGGCEGGGGGGGGGGGGGGGGGGGGGGGGGGGGGGGGGGEGGGGGGGGGGEGFGGGGGDGGGGGGGGGGGFGGGGGGGGGGGGGGGGGGGGGGGGGGGCEGFFCFGGGDGGGGGGGGGGGGFGGGGGGGGGGGGFFGGGCCEDGGGGFFGGGGGGGGGGGGGG9CDECE8:<CEGCGGGGC88CCEGEGCGGDGG>GGGGGGGGGGFFGGCCCC<FGGGGGF:8>DGGGGFGFGGC5C39CD5>;F5D>55<5DB95BB3)7>>F>F7
@M03506:14:000000000-AKVR1:1:1101:6312:6018 1:N:0:47
ATGAACTCCTACGGGAGGCAGCAGTGGGGAATATTGGACAATGGGGGCAACCCTGATCCAGCAATGCCGCGTGAGTGATGAAGGCCTTCGGGTTGTAAAGCTCTTTTGCCAGGGACGATGATGACGGTACCTGGAGAATAAGCCCCGGCTAACTTCGTGCCAGCAGCCGCGGTAATACGAAGGGGGCAAGCGTTGTTCGGAATTATTGGGCGTAAAGGGCGCGTAGGCGGCTTGGCAAGTGGATGGTGAAATCCCTCGGCTTAACCGAGGAACTGCCGTCCAAACTGCTTCGCTTGAGACC
+
CCCCCGGGGGGGGGGGGGGGGGGGGGGGGGGGGGGGGGGGGGGGGGGGGGGGGGGGGGGGGGGGGGGGGGGGGGGGGGGGGGGGGGGGGGGGGGGGGGGGGGGGGGGGGGGGGGGGGGGGGGGGGGGGGGGGGGGGGFGGGGGGGGGGGGGGGGGGGGGGGGGGGGGGGGGGGGGGGGGGGGGGGGGEGGGGGGGGGGGGEEFGFGGGGGGGGEGGGGDGDGGGGGGGGGGGGGGGGGGGDGFGGFEFCFGGGGGGGFGDGGGGGFGGGGGFD7CGGEGGGFF7F4C?A7=>>E>:)7>=8
@M03506:14:000000000-AKVR1:1:1101:21326:6024 1:N:0:47
ATGAACTCCTACGGGAGGCAGCAGTGGGGAATTGTTCGCAATGGGCGCAAGCCTGACGACGCAACGCCGCGTGGAGGACGAAGATTTTCGGATCGTAAACTCCTTTCGATCGGGAAGAACAGTGTCCGGGTGAATAATCCGGACGTCTGACGGTACCGAGAGAAGAAGCCCCGGCTAACTCCGTGCCAGCAGCCGCGGTAATACGGGGGGGGCAAGCGTTGTTCGGAATTACTGGGCGTAAAGGGCTCGTAGGCGGGCAACTAAGCCCGCCGTGAAATCCCAAGGCTTAACCTTGGAACTG
+
@CCC@FFCFGGGGGGEGGGGGDGFGGFGGCEFFGGGDCF@FGE8EDFDGGGGGGGFFFC:CFCFGC@@CF:+@C:=BGFC:C:?EFEEGG+?BCE?FGGGGGGFGCFCDFFFDFEGCD@8,8@DCFFE7CGECFGFC;DCFFGEEEFGGFGCEBCEGGEEEGGGFGFGGGGGGGGGG<CF,,CF7*/<AFFC>C?5*8/8E7+@E5>CEGGGGD5**;;E=/*:81;:C8FGGFF5:*7?E*+:5/67?:5=3?E)*./1/<<+0*2*7):>3)95**2*9)02:>*)):=)*794:=6F*
@M03506:14:000000000-AKVR1:1:1101:7858:6028 1:N:0:47
ATGAACTCCTACGGGAGGCAGCAGTCGGGAATTTTGGGCAATGGGCGAAAGCCTGACCCAGCAACGCCGCGTGAAGGATGAAATCCCTCGGGATGTAAACTTCGCAAGAACGGGAAGAATAAGTAAGGGTTAACACCTCTTACGATGACGGTACTGTTTGTAAGCTCCGGCTAACTCCGTGCCAGCAGCCGCGGTAATACGGGGGGAGCAAGCGTTGTTCGGATTTACTGGGCGTAAAGGGCGCGTAGGCGGCCACCGCAAGTCGGTTGTGAAATCTCTGGGCTTAACCCAGAAAGGTCAA
+
CCCCCGGGGGGGGGGGGGGGGGGGGGGGGGDGGGGGGGGGGGGGGGGGGGGGGGGGGGGGGGGGGGGGGGGGGGGGGGGGGGGGGGGGGGGGGGGGGGGGGGGGGGGDGGGGGGFGGGGGGGGGGGGGGGGGGGGGGGGGGGGGGGGFGGGDFGGGGGGGGGGGGEGGGGGGGGGGGGGFFGFFGGGGGCFGGGGGGGGGGGGGGGGGGGGGFG;EEGFGCECG59FGGGGGGGGGG*7CEGG=GECDE?CEGEEFFBGGDEG?EG=DG5CBFCF?79FGFF>FGFGFA4>:>?6?:??66
@M03506:14:000000000-AKVR1:1:1101:14297:6044 1:N:0:47
ATGACTCCTACGGGAGGCAGCAGTCGGGAATTTTGCGCAATGGACGAAAGTCTGACGCAGCAACGCCGCGTGAGGGATGAAGGCCTTCGGGTTGTAAACCTCTTTTATCAGGGAAGATAATGACGGTACCTGATGAATAAGTCACGGCTAACTACGTGCCAGCAGCCGCGGTAATACGTAGGTGACAAGCGCTGTCCGGATTTACTGGGCGTAAAGAGCGCGCAGGCGGTCGTTCAAGTCGAGTGTGAAAGCCCCCGGCTCAACTGGGGAGGGTCATTCGATACTAATCGACTCGAAGGCA
+
CCCCCGGGGGGGGGGGGGGGGGGGGGGGGGGGGGGGGGGGGGGGGGGGGGGGGGGGGGGGGGGGGGGGGGGGGGGGGGGGGGGGGGGGGGGGGGGGGGGGGGGGGGGGGGGGGGGGGGGGGGGGGGGGGGGGGGGGGGGGGGGGGGGGGGGGGGGGGGGGGGGGGGGGGGGGGGGGGGGGGGGGGGGGGGGGGGCGGGGGGGGGGGGGGGGCEEGGFFCEDGGEGGGC58?EE=CCFC>?E5CGGGGDC:EGGFGGGEGDEG=FC4FFC>EFCCFCG*:FF?FE7=*94C>0)0<>FBFF)
@M03506:14:000000000-AKVR1:1:1101:7558:6083 1:N:0:47
ATGAACTCCTACGGGAGGCAGCAGTCGGGAATTTTGGGCAATGGGCGAAAGCCTGACCCAGCAACGCCGCGTGAAGGATGAAATCCCTCGGGATGTAAACTTCGCAAGAATGGGAAGAATAAGGAGGGGTTAATAACCCTTTTGATGACGGTACCATTTGTAAGCTCCGGCTAACTCCGTGCCAGCAGCCGCGGTAATACGGGGGGAGCAAGCGTTGTTCGGATTTACTGGGCGTAAAGGGCGCGTAGGCGGCCAAACAAGTCACTTGTGAAATCTCCGGGCTTAACTCGGAACGGTCAAG
+
CCCCCGGGGGGGGGGGGGGGGGGGGGGGGGGGGGGGGGGGFGF<FGGGGGGGGGGGGGGGGGGGGGGGGGGGGGGGGGGGGGGGGGGGGGGGGGGGGGGGGGGGGGGGGGGGGGGGGGGGGGGGGGGGGGGGGGGGGGGGGGGGGGGGGGGGGGGGGGFFGGGGGGGGGGGGGGGGGGGG:FGGGGGGGGGGGGGGGGGGGGGGGGGGGGGGGG>EECGGGGGGGGGGFGCFGECCEFDGGGGGGGDGGGGGGGGFFFGGGGGGGFGGFGFBDFG0*0CDCDFFGFGFDDEB:>DFFFB69
@M03506:14:000000000-AKVR1:1:1101:5008:6086 1:N:0:47
ATGAACTCCTACGGGAGGCAGCAGTGGGGAATATTGGACAATGGGCGCAAGCCTGATCCAGCCATGCCGCGTGGATGATGAGGGCCCTAGGGTTGTAAAGTCCTTTTAACGGGGAAGATAATGACGGTACCCGTAGAATAAGCCCCGGCTAACTTCGTGCCAGCAGCCGCGGTAATACGAAGGGGGCTAGCGTTGCTCGGAATTACTGGGCGTAAAGCGCACGTAGGCGGTTTTCTAAGTCGGGGGTGAAATCCTGGAGCTCAACTCCAGAACTGCCTTCGATACTGGAGAGCTTGAGTCC
+
CCC9CGGGGGGGGGGGGGGGGGGGGGGGCCCFFGG@<9FFGGFGGGGGCCEGGGGGGGGGGGGFGGGGGGGG@F7FEFGGGGGGGGEFFGGGGGGGAFFGGGGGGGGEGGGGGGDGD8FDFGGFFGGGGGGGGGFEDFGGGCGFGGGGGGGGGGGGGGFEFGGGFGGGDGG>FGGEFGGFCFGEGGGDCCGGGGGGGFGGD*=FCEFG:>5*:*:;7CGGEEDF6ACCGG8*CFFC?FGCFEG5CC5<1<CGDGGFGFGGGFFDA7C<64?4>C=CGF>65;?CE6:)8*/338F@)/**/
@M03506:14:000000000-AKVR1:1:1101:13792:6088 1:N:0:47
ATGAACTCCTACGGGAGGCAGCAGTAGGGAATCTTCCGCAATGGACGAAAGTCTGACGGAGCAACGCCGCGTGAGTGATGAAGGCTTTCGGGTCGTAAAACTCTGTTGTTAGGGAAGAACAAGTGCTAGTTGAATAAGCTGGCACCTTGACGGTACCTAACCAGAAAGCCACGGCTAACTACGTGCCAGCAGCCGCGGTAATACGTAGGTGGCAAGCGTTATCCGGAATTATTGGGCGTAAAGCGCGCGCAGGTGGTTTCTTAAGTCTGATGTGAAAGCCCACGGCTCAACCGTGGGGGGG
+
CCCCCGGGGGGGGGGDGGGGGGGGGGGGGGGGGGGGGGGGGGGGGGGGGGGGGGGGGGGGGGGGGGGGGGGGGGGGGGGGGGGGGGGGGGGGGGGGGGGGGGGGGGGGGGGGGGGGGGGGGGGGGGGGGGGGFGGGGGGGGGGGGGGGGGGGGGGGGGGGGGGGGGGGGGGGGGGGGGGGGGGGGGGGGGGGGCEDEEEGGGGGGBFGGGGGGGGGGGGGGFGGGD*:@CFGFFDFFDDEGGEGGGGGGGGGGGGC:57CFFDFG7FFFGGB:77F7@CF>FEEG:)7<F?<D.>5))750
@M03506:14:000000000-AKVR1:1:1101:6834:6133 1:N:0:47
ATGAACTCCTACGGGAGGCAGCAGTCGAGAATTTTTCTCAATGGGGGAAACCCTGAGGGAGCGACGCCGCGTGGAGGATGAAGGTCTTCGGGTTGTAAACTCCTGTCATTTGGGAACAAGGTGCACATATTTACTGTATGTGTATTGATAGTACCAGAAGAGGAAGAGACGGCTAACTCTGTGCCAGCAGCCGCGGTAATACAGAGGTCTCAAGCGTTGTTCGGATTCATTGGGCGTAAAGGGTGCGTAGGTGGCGTCGTAAGTCAGGTGTGAAATCTCGGGGCTTAACTCCGAAACTGCA
+
CCCCCGGGGGGGGGGGGGGDGGGGGGGGGFCGGGGGGGGGGGGGGGGGGGGGGGGGGGGGGGGGGGGGGGGGGGGGGGGGGGGGGGGGGGGGGGGGGGGGGGGGGGGGGGGGGGGGGGGGGGGFGGGGGGGGFGGGGGGGGGGGGGGGGGGGGGGGGGGGGGG7FG7FGGGGGGGGGGGGGGGFGGGGCGGGGGDGGGGG9EFFFCFGGGGGGGGGGEGG5;EG>C*AFGGGGCCEGEDFEFDE55ED85EGFEFGGFGGDFCCE>E4CFGFFGFGG?GFFBFGGFDFF787B30<EF7*0
@M03506:14:000000000-AKVR1:1:1101:18208:6153 1:N:0:47
ATGAACTCCTACGGGAGGCAGCAGTCGAGAATTTTTCTCAATGGGGGAAACCCTGATCGAGCGACGCCGCGTGGAGGATGAAGGTCTTCGGATTGTAAACTCCTGTCATTGGGGAACAAGGTGCATACGTAAACTGCGTGTGTATTGATAGTACCCGAAGAGGAAGGGACGGCTAACTCTGTGCCAGCAGCCGCGGTAATACAGAGGTCCCAAGCGTTGTTCGGATTCATTGGGCGTAAAGGGTGCGTAGGCGGCGCGGTAAGTCGGGTGTGAAATCTCGGAGCTTAACTCCGAAACGGCA
+
CCCCCGGGGGGGGGGGGGGGGGGGGGGGGGGGGGGFGGGGGGGGGGGGGGGGGGGGCGGGGGGGFGGGGGGGGGCFGGGFGGGGGGGGFFG>EGGGGGCFCGGGGGGGGGGGGDGGDFGGGGFFGGGGGGGGGGGGGGGG@DFAEFAGGGGGFGEGGGGG@GGCFFFGFGGGDGGDFGGGFFGGFC:FCFFCEGGCEGGGGGGGGGGGG?FFFFCC?*:CCCE5:*;CCCCCCFGGE*1AFGEG=ED3*276CEEGGFD)/:F?ADGG*77>**:C*779C)7*6/:*.:=:B35B.07))
@M03506:14:000000000-AKVR1:1:1101:24421:6160 1:N:0:47
ATGAACTCCTACGGGAGGCAGCAGTGGGGAATATTGCACAATGGGCGAAAGCCTGATGCAGCGACGCCGCGTGAGGGATGACGGCCTTCGGGTTGTAAACCTCTTTCAGCAGGGAAGAAGCGAAAGTGACGGTACCTGCAGAAGAAGCGCCGGCTAACTACGTGCCAGCAGCCGCGGTAGTACGTAGGGCGCAAGCGTTGTCCGGAATTATTGGGCGTAAAGAGCTCGTAGGGGGCTTGTCACGTCGGGTGGGAAAGCCCGGGGCTTAACCCCGGGTCTGCATTCGATACGGCTTGGCTAG
+
CCCCCGGGGGGGGGGGGGGGGGGGGGGGGGGGGGGAFAFGGGGGGFFGGGEFGFGGGDFGGGFGGGGGEEE:FCGGGGFFFGGGGGGGGGGGFC:FFFCFGGGGGDFGGGGG@=F8FG?@CFDGCFCEFFEEGGGGGGGFGCFDGFCCEGGGGGD*,D;FFE>FD<,71<<F,<CF:C7FFF91CEFCCFGGGCE588CCAEFCE5**<+:<CCFGG*:CC++*0+3C888;57?EC8)22+01:CC5:***1/0>E499CEG=7DG4C7?7DGG=))20:**++*281>F0))))))/*0
@M03506:14:000000000-AKVR1:1:1101:6508:6182 1:N:0:47
ATGAACTCCTACGGGAGGCAGCAGTCGAGAATTTTTCTCAATGGGGGAAACCCTGAAGGAGCGACGCCGCGTGGAGGATGAAGGCTTTCGGGTTGTAAACTCCTGTCATTTGGGAACAAGGTGCAATGGTTAACTGCCGTTGTATTGATAGTACCAGAAGAGGAAGAGACGGCTAACTCTGTGCCAGCAGCCGCGGTAATACAGAGGTCTCAAGCGTTGTTCGGATTCATTGGGCGTAAAGGGTGCGTAGGTGGCGCTGTAAGTCGGGTGTGAAATTTCGGAGCTCAACTCCGAAACTGCA
+
CCCCCGGGGGGGGGGGGGGGGGGGGGGGGGGGGGGGGGGGGGGGGGGGGGGGGGGGFGGGGGGGGGGGGGGGGGGGGGGGGFGGGGGGGGGGGGGGGGGGGGGGFGGGGGGGGGFGGGGGGGGGGGGGGGGGGGGGGGGGGGGGGGGFCFGGGGFGG7FFGGGGGGGGGGGGGGGGGGGGFGGGGGGGGFGGGGGGGDGGGFGGCDF@FFGGGGGDEGG5@FGE;189:EEFFFFGGGGGGGG6==CCC:EC6FGGG><DECFCCDGGGGGFG:*9C6CG37>EFF=?:7?:57.)09B?*
@M03506:14:000000000-AKVR1:1:1101:17034:6189 1:N:0:47
ATGAACTCCTACGGGAGGCAGCAGTCGAGGATCTTCGGCAATGGGCGCAAGCCTGACCGAGCGACGCCGCGTGTGCGATGAAGGCCTTCGGGTTGTAAAGCACTGTCGAGGGGGAGAAAGGCCCGCAAGGGCTTGATCTATCCCTGGAGGAAGCACGGGCTAAGTTCGTGCCAGCAGCCGCGGTAAGACGAACCGTGGGAACGTTGTTCGGTATCACTGGGCTTAAAGGGCGCGTAGGCGGGTCATCAAGTCAGGGGTGAAATACTTCGGCCTTACCGTGGAACGGCCTCCGGTACTGGTG
+
6CCCCAFFFFGGGGCBBBCEGGGGGFGDGGCFAEGFCC7+6C9EEFGGEGGGFGGGFGGEGGEEEGGGGGDG:BFGGGF:F,FFFGGGGG=CGG7B<@9AEEECFFGF<:FFCGGD7>AFFGFDEB@FGG:FFFG:FGG;,@FFAFGDFG*,==@FFGECB7:FBCGGGGGE2FFGGGGGGGGGEEFG98C8>CC*1**/+/1**;C>785*1C0<EC7CCC**+0<@E5?E5=8*/*9EEC5:*<9*<+02C96CC3C96+*9+2ACCDEED47<6.**))*0:<).(0)-)08@//9=)
@M03506:14:000000000-AKVR1:1:1101:24568:6189 1:N:0:47
ATGAACTCCTACGGGAGGCAGCAGTGGGGAATTTTTCGCAATGGGGGAAACCCTGACGAAGCAACGCCGCGTGGAGGATGAAGGCCTTCGGGTCGTAAACTCCTGTCGACCGGGACGAACGTAGTCGGGTCCAATACACCCGGCTATCGACTGTACCGGTGGAGGAAGCCACGGCTAACTCTGTGCCAGCAGCCGCGGTAATCCAGAGGTGGCAAGCGTTGTTCGGAATTACTGGGCGTAAAGGGCGCGTAGGCGGTTCGTTAAGTCCTGTGTGAAATCCCCCGGCTCAACTGGGGAGCTG
+
CCCCCGGGGGGGGGGGGGGGGGGGGGGGGGFGGGGGGGGDGGGGGGGGGFGGEGEFGGGGDEGGGGGDFGGFGGGGGGGGGA<FGGGGGGGG<FCFGGGGFFGDGGGGDCGGGDGGGGGGGGGGGGGDGGEFGFGGFFGF:EGGGGCGGGGGGGGGFGG*<FGGGDCBEGGGEGGGC7FFFCCF@@E:?CGCECE?EGGGE7+++928C@E>8CCFCE*8C/1<EGC8@FFFEFG=EE7=CCEGGGD3C:5CD9CGE3*>CG5=?0+*3>C4CG7F7*0*27>C5))0)2))06<>75))0
@M03506:14:000000000-AKVR1:1:1101:17246:6203 1:N:0:47
ATGAACTCCTACGGGAGGCAGCAGTGGGGAATTTTGCGCAATGGGGGAAACCCTGACGCAGCAACGCCGCGTGGAGGATGAAGTCCCTTGGGACGTAAACTCCTTTCGACCGGGAAGATACTGACGGTACCGGATGAAGAAGCACCGGCTAACTCTGTGCCAGCAGCCGCGGTAATACAGAGGCTGGGAGCGTTGTGAGGAATTATTGGGCGTAAAGGGCGCGCAGGCTGTGCGGTAAGTGACCTGTGCAATCTCCGGGCTCAACTGGGTGCTTGCAGGCGAAACTGCCGTGCTGCAGTGG
+
CCCCCFGDCCC<@@:6F:@@F;@FC@FEG@BCFGF9CFC@F86,;,+76@E@@C6FEG@@C@@,96@CFCEGGGGGGGGAFGC?<B,F<,B=?=BCFGDC,,=?FEEE+=CG77=F:DGGGFFDF@F=F<=CGE++DFGGGGF:FF7*>1>FC9<D,77;<DD7,CF,F7<F<**7<<:<AFG*42*1=<*<*/:A*+<:E*3AEF<+<:FD>CE89C5:**:*21?E6F*+3::;=*2++3239CC*+0+029+;/)9C:*2+2*09*2:)2**294C377>5*@D=:C)4;>=*)7*/)
@M03506:14:000000000-AKVR1:1:1101:3739:6222 1:N:0:47
ATGAACTCCTACGGGAGGCAGCAGTGGGGAATATTGGACAATGGGCGGAAGCCTGATCCAGCAACGCCGCGTGAGGGATGACGGCCTTCGGGTTGTAAACCTCTTTCACCATTGACGAAGCTGCATCTTTTTGGGTGTGGTGACGGTAGGTGGGGAAGAAGCACCGGCCAACTACGTGCCAGCAGCCGCGGTAATACGTAGGGTGCGAGCGTTGTCCGGAATTATTGGGCGTAAAGGGCTCGTAGGCGGTTTGTCGCGTCGGGAGTGAAAACCTCGGGCTTAACTCGGGGCTGGCTTTCGG
+
CCCCCGGGGGGGGGGGGGGGGGGGGGGGGGGGGGGGGGGGGGGGGGGGGGGGGGGGGGGGGGGGGGGGGGGGGGGGGGGGGGGGGGGGGGGGGGGGGGGGGGGFGGGGGGGGGGGGGGGGGGGGGGGGGGGGGGGGGFFGGGGGGGCFGGGGGGGGGGGGGGGGGGGGGGGGGGGGG>FFDFGGGGFGGGG:FFGGGG?@FGGFGGGGGGGEGGGGGGGGGGGFGGFGCCG>E5CFGDGFFE5:CGDGGG55>FFDFD7D5CD:=5EGFFCFC<FEDBDD<6FG9=<DFGEB)78>)<*>)
@M03506:14:000000000-AKVR1:1:1101:17394:6224 1:N:0:47
ATGAACTCCTACGGGAGGCAGCAGTCGGGAATTTTGGGCAATGGGCGAAAGCCTGACCCAGCAACGCCGCGTGAAGGATGAAATCCCTCGGGATGTAAACTTCGCAAGAACAGGAAGAATTAGTGGACGTTAATACCTTCCATGATGACGGTACCGTTTGTAAGCTCCGGCTAACTCCGTGCCAGCAGCCGCGGTAATACGGGGGGAGCAAGCGTTGTTCGGATTTACTGGGCGTAAAGGGCGCGTAGGCGGTCAGCACAAGTCAATTGTGAAATCTCCGAGCTTAACTCGGAAAGGTCAA
+
CCCCCGGGGGGGGGGGGGGGGGGGGGGGGGGGGGGGGGGGGGGGGGGGGGGGGGGGGGGGGGCGGGGGGGGGDCGGGGGGGGGGGGGGGGGGGGGGGGGGGGFGGDGGGGG?FGGCGFFGGGGGGGGGGGGGGGGGGGGGGGGGGGFFFGDGFEGGGGGGGGGGGGGGEGGGEGGGGGGGGGGGGGGGGGGGGGEGGGGGGGGG>EEGCGCGGGGGGGGGGGGDEG7FFFCCFGGGD*>FGD5:EGEGDFEE3/5<F?FG=EFGGC7C+2CFGF7EGFDD)<>CG4D?ACBBF@).<FF46
@M03506:14:000000000-AKVR1:1:1101:5995:6246 1:N:0:47
ATGAACTCCTACGGGAGGCAACAGTGGGGAATCTTGCGCAATGGCCGAAAGGCTGACGCAGCGACGCCGCGTGGGGGATGAAGGTTTTCGGATCGTAAACCCCTGTTGCCCGGGACGAACAGCTTCTTTCGAGGAGCCTGACGGTACCGGGTGAGGAAGCACCGGCTAACTCCGTGCCAGCAGCCGCGGTAATACGGAGGGTGCGAGCGTTGTCCGGAATCACTGGGCGTAAAGGGCGCGTAGGCGGCCGGGAAAGTCGGGGGTGAAAGCTCGCGGCTCAACTGCGAGTCGGCCATCGATA
+
CCCCCGGGGGGGGGGGGGGGGGGGGGGGGGGGGGGGGGGGGGGGGGGGGGGGGGGGGGGGGGGGGGGGGGGGGGGDGGGGGGGGGGGGGGGGDECGGGGGG>FGGGGGGGGGGGGEGGDEFGGGGGFGGGGGGGGGGGGGGGGGGGGCGGGGGGGGGGFGGGGGGGGGFGCGGGGFEGFGGGGGGGGGGEEEGGGGGGEGEGGGGGGGGEGGGGGGGGCGGGFGGGFCGGG8CCEGGGGGEGEGFGG<CGEE:CFFG*9)*2<CE39>FC9:DDDGD@*7=F7FC>9B7FB93@B@?>FF<
@M03506:14:000000000-AKVR1:1:1101:16224:6252 1:N:0:47
ATGAACTCCTACGGGAGGCAGCAGTGGGGAATATTGCGCAATGGGCGAAAGCCTGACGCAGCGACGCCGCGTGGGGGATGAAGCTTTTCGGAGTGTAAACCCCTTTCGACCCGGACGAATGACCCGCAAGGGTTTGACGGTACGGGTATAAGAAGCCCCGGCTAACTACGTGCCAGCAGCCGCGGTAATACGTAGGGGGCCAGCGTTGCTCGGAATTACTGGGCGTAAAGGGTTCGTAGGCGGTGCGGCAAGTTGGGAGTGAAATCTCTGGGCTTAACCCAGAGGCTGCTTTCAAAACTGC
+
CCCCCGGGGGGGGGGGGGGGGGGGGGGGGGGGFFGFGGGGGGGGGGGGGGGGGGGGGGGGGGGGGGGGGGGGGGGGGGGGGGGGGGGGGGGGGGGGGGGGGGGGGGGGGGGGGGGGGGGGGGGGGGGGGGGGGGGDFGGGGGGGGGGGGGGGGGGGDGGGGGGGGGGGGGGGGGGGGGGGGGGGGGGGGGGGGGGGGGGDGDGGGGGGG+3CGGGGGGGGGGGGG>CEDG7CCFGGD=CGGGG5*>CGE:/=*<C<E)>5A<DCFFC>CCG4CC*<FB2<<@):CECF:C=>?FF@=>FF=
@M03506:14:000000000-AKVR1:1:1101:17513:6260 1:N:0:47
ATAAACTCCTACGGGAGGCAGCAGTGAGGAATATTGCACAATGGGCGCAAGCCTGATGCAGCGACGCCGCGTGGGTGAAGAAGGTTTTCGGATCGTAAAACCCTTTTCTGTGTGACGAGAACGGACGGTAGCACAGGAATAAGTCTCGGCTAACTACGTGCCAGCAGCCGCGGTAAAACGTAGGAGACAAACGTTATCCGGAGTTACTGGGCGTAAAGGGCGTGGAGGTGGTTTCGTAAGTCTGGCGTGAAATTTCTCGGCTTAACCGAGGCAGGTCGTCGGATACTGCGGGACTAGAGGG
+
CCCCCGFGGGGGGGGGGGGGGGGGGGGGGGGGGGGGGGGGGGGGGGGGGGGGGGGGGGGGGGGGGGGGGGGGGGGGGGGGGGGGGEGGGGGGGDGGGGGGGGGGGGGGGGGGGGFGGGGGGFGGGDGGGGGGGGGGGGGGGGGGGGGGGGFGFGGGGGGCGFGGGGGG7FCEE:CEFGCFAFFGFGFGGGGGGGGGGGGGGCECFFGGGGG>E?CEFGGGGG/?*8FGGGGE5CEEEFCGFECFFCE98=5+>:CFFFCFE:7F:F9DE3C35<<59>7DDF@EEFCF<GF>)<4;?*/<)
@M03506:14:000000000-AKVR1:1:1101:8063:6268 1:N:0:47
ATGAACTCCTACGGGAGGCAGCAGTGGGGAATCTTGCGCAATGGCCGAAAGGCTGACGCAGCGACGCCGCGTGTGGGAGGACGCCTTTCGGGGTGCAAACCACTGTTGCCCGGGACGAACATCCCTTTTCGAGGGGACTGACGGTACCGGGTGAGGAAGCACCGGCTAACTCCGTGCCAGCAGCCGCGGTAATACGGAGGGTGCGAGCGTTGTCCGGAATCATTGGGCGTAAAGGGCGCGTAGGTGGCGGGACAAGCGTGCGGTGAAAGCCTGGGGCTCAACCCCGGGTCGGCCGGGCGAA
+
CCCCCGGGGGGGGGGGGGGGGGGGGGGGGGGGGGGGGGGGGGGGGGGGGGGGGGGGGGGGGGGGGGGGGGGGGGGGGGGGGGGGGGGGGGGGGGGGGGGGGGGGGGGGGGGGGGDGGGGGGGGGGGGGGGGGGGGGGGGGGGGGGGGGGGGGGGGGGGGGGGGGGGGGFGGGGGGGGGGGGGGGGGGGGGGGGGGGGGGGGEGGGGEEG>EGGGFGE=EGGCFGCF8EGG*ACFGGGGGG=CCG<<CFGGGECCCFGDGGGECEE<9DE2C:9CCEG:F6FF@G57CBB:D;3@D)55>7)
@M03506:14:000000000-AKVR1:1:1101:11927:6311 1:N:0:47
ATGAACTCCTACGGGAGGCAGCAGTGGGGAATTGTTCGCAATGGGCGCAAGCCTGACGACGCAACGCCGCGTGGAGGATGAAGACCTTCGGGTCGTGAACTCCTTTCGATCGAGACGAATGGTTTCCGGGTGAACAATCCGGGAAAGTGACGGTACCGAGAGCAGAAGCCCCGGCTAACTCCGTGCCAGCAGCCGCGGTAATACGGGGGGGGCAAGCGCTGTTAGGAATTTCTGGGCGTAACGGGATCGTAGGTGGCCAACTAAGTCAGGCGTTAAATCCCTCCGCTTAACTGGGGAACTT
+
CCCCCGGGGGGDGGGGGGGGGGFFEFGGGGGGGGGGGGGGDGGGEFFEGGDGFGG<@FGGGGEEGGGGCCFGGGDGGGGGGGGFCFGGGGGGFGEGEFGGGGGGGGFGFGGFEG?FFGGGFGDFGGEF:F@@CGGGGD<DGGG:FFDFFCG@7F:CGGDGEF*?AEFFG7C:<@FC<CG@FCFCGEGCCG+;8*:CCC8EEG?CGEEGGD>CEGGFGG*;EGG+90:+<C+:<C9CCCG*1*:572*//00**++/*.*1A*0632+*+**0*/*/77*2*0)**)*0-:9)*9>3)))0*
@M03506:14:000000000-AKVR1:1:1101:14102:6317 1:N:0:47
ATGAACTCCTACGGGAGGCAGCAGTGGGGAATATTGCACAATGGGCGAAAGCCTGATGCAGCGACGCTGCGTGAGGGATGACTGCCTTCGGGTTGTAAACCTCTTTCAGTAGGGACGAAGCGCAAGTGACGGTACCTACAGAAGAAGCACCGGCTAACTACGTGCCAGCAGCCGCGGTAATACGGGGGGAGCAAGCGTTGTTCGGATTTACTGGGCGTAAAGGGCGCGTAGGCGGCCACCGCAAGTCGATTGTGAAATCTCCGGGCTTAACCCGGAAAGGTCAACCGATACTGCGGGGCTA
+
CCCCCGGGGGGGGGGGGGGGGGGGGGGGGFGGGGGGGGGGGGGGGGGGGGGGGGGGGGGGGGGGGGGGGGGGGGGGGGGGGGGGGGGGGGGGGGGGGGGGGGGGGGGGGGGGGGGGGGGGGGGGGGGGGGGGGGGGGGGGGGGGGGGGGGGGGGGGGGGGGGGGGGGGGCDGGGGEGFGEGGGGGGGGGGGGGGGGGEGGEGFGGGED?GGGGGGGGEGGGCG>EGGD>CCCFEGGGGGGGGGCEEFGDGGGGGGFF@DCCCDGGDGGGGGFFGGG35FGC@FFGFGFFDEFFFFFEEFE7
@M03506:14:000000000-AKVR1:1:1101:18029:6326 1:N:0:47
ATGAACTCCTACGGGAGGCAGCAGTGGGGAATATTGCACAATGGGCGCAAGCCTGATGCAGCGACGCCGCGTGGGGGATGACGGCCTTCGGGTTGTAAACCCCTTTCAGCACAGACGAAGCGCAAGTGACGGTATGTGCAGAAGAAGCACCGGCCAACTACGTGCCAGCAGCCGCGGTAATACGTAGGGTGCGAGCGTTGTCCGGAATTACTGGGCGTAAAGAGCTCGTAGGTGGTTTTTCGCGTTGTCCGGGAAAACTCACAGCTTAACTGTGGGCGTGCGGGCGATACGGGCAGACGGG
+
?CCCCGGGFGGGGGGGGGGGGGGGGFFGGGGGGGGGGGGGGGGGGGGGGGGGGGGGGGGGGGGGGGGGGGEFGGGGGDGGGGF=CEGGGGGGGGGGGGGGFG7FGGGGGGGGGE=<FFGCCEGGGG==AFEC@FGFFGFF9FFFGGFGFFGGDGGGFF@:BFFC@@FGGGFCCCF7<C::?CBCFCFCC8C5C>5:CGG5EFCGCEEGGGC7C?8*??EG=9:CD+AC?5CCECFCFC**<5CEGDE*295*9=/9;@4*+06:**<C+2<*0:7=/89<7)75*.)7:G;1@@5))))07
@M03506:14:000000000-AKVR1:1:1101:6742:6339 1:N:0:47
ATGAACTCCTACGGGAGGCAGCAGTGGGGAATTTTGCGCAATGGGGGAAACCCTGACGCAGCAACGCCGCGTGGAGGATGAAGGTCTTTGGATTGTAAACTCCTTTCGATCGGGACGATTATGACGGTACCGGAAGAAGAAGCACCGGCTAACTCTGTGCCAGCAGCCGCGGTAATACAGAGGGTGCAAGCGTTGTTCGGAATTATTGGGCGTAAAGGGCGCGTAGGCGGTGCGGTAAGTCTGTAGTGAAATCTCCGAGCTCAACTGGGAGCCTGCTACGGAAACTGCCGTGCTTGAGTGC
+
CCCCCGGGGGGGGGGGGGGGGGFGGGGGGGGGGGGDGGGGGGGGGGGGGGGGGFGGGGGGGGDFGGGGGGGGGGDFGFGFGGGGFFGGGGGGGGGGGGGGGGGGGGGGFAFGEGEGGGGGGGGFGGGG<FGGGGCGG?FGGCFGG@FGGGCBFFFFGGGGF97BCGGFGGG7CFGGGGCEGGGGGGGG+?<F:=BFGEC5;**<<EF7CGGGEGCF<7*;:=CGEG568>EEGGGGG8FGDGG??F07C7:FGE?:C:CDGCGFCD+*:C=:57CE<6>DD@>EG4C@FG71:)9@>FBF*
@M03506:14:000000000-AKVR1:1:1101:24729:6357 1:N:0:47
ATGAACTCCTACGGGAGGCAGCAGTAGGGAATTTTCCACAATGGGCGAAAGCCTGATGGAGCAACGCCGCGTGCAGGATGAAGGCTTTAGGGTTGTAAACTGCTTTTATTTGTGAAGATTATGACGGTAACAAATGAATAAGGACCTGCTAACTACGTGCCAGCAGCCGCGGTCATACGTGGGGTCCAAGCGTTATCCGGAATTACTGGGCGTAAAGAGTTGCGTAGGTGGCAAAGTAAGTTGGTAGTGAAATCGTTCGGCTCAACCGGATACCCATTATCAAAACTGCTTAGCTAGAGCA
+
CCCCCGGGGGGGGGGGGGGGGGGGGGGGGGGGGGGGGGGGGGGGGGGGGGGGGFGFGCGGGGGGGGGGGGGGGGGGGEGGGGGGGGGGGGGGGGGGGGG<EFGGFFFGCFGGGGGGGGFGGGGGGGGGGGGGGGFGGGGFF9FGCFCFFGGGFGGGGGGGGGGGGGGGGCFCFCFF;CFDEG@CGEFFCA7CC<:C,?EEGGGGFG@FGGGECECCC7CE9++=EGGDGCF68<C?E?C??CFGG?C:C999*0>5A5CDC*7CFFGGGDC74<99*/:F>FFFCF<BFF49FFB974@*0
@M03506:14:000000000-AKVR1:1:1101:15968:6362 1:N:0:47
ATGAACTCCTACGGGAGGCAGCAGTGGGGAATATTGGACAATGGGCGAAAGCCTGATCCAGCAATGCCGCGTGAGTGATGAAGGCCTTAGGGTTGTAAAGCTCTTTTACCCGGGAAGATAATGACTGTACCGGGAGAATAAGCCCCGGCTAACTCCGTGCCAGCAGCCGCGGTAATACGGAGGGGGCTAGCGTTGTTCGGAATTACTGGGCGTAAAGCGCACGTAGGCGGCTGTGTAAGTTAGAGGTGAAAGCCCGGGGCTCAAGCCCGGAATTGCCTTTAAGACTGCATCGCTAGAATTG
+
CCCCCGGGGFFGGGGGGGGGEGEGGGGGGEGGGGGFGGGGGGGGGFFEGGEFGGGGGGGGGGDFGGGCCGGGGGGGGGGGGGGGGGGGGGGGGGEGGGGGGGGGGGGGGGFGGGGGGF9FGFGGEGFGGGGGGGGGDGGGFGGF@EDFGG@FGFGGGGGGGFEGGGGGGGGGEEG9FGDE7*<CCEGDFFGGCCG:BCEGCEFCG7CGGGGGGGDCEFGGEECC?CEGGG=C*:CF90?++0<<CCCCC?:CF7CDGBDGD57C+219=D*<*77E2*2>:=FGGF7).:F?54)746**1
@M03506:14:000000000-AKVR1:1:1101:11911:6362 1:N:0:47
ATGAACTCCTACGGGAGGCAGCAGTGGGGAATTGTTCGCAATGGGGGAAACCCTGACGAAGCAACGCCGCGTGGAGGATGAAGGCCTTCGGGTCGTAAACTCCTGTCGACCGGGACGAACGTAGTCGGGTCCAATACACCAGGCTATCGACTGTACCGGTGGAGGAAGCCACGGCTAACCCTGTGCCAGCAGCCGCGGTAATACAGAGGCGGCAAGCGTTGTTCGGAATTACTGGGCGTAAAGGGCGCGTAGGCGGGTAGTTACGTCCTGTGTGTGATTCCCCGGCTCACCGGGGGAAGTG
+
CCCCCFGFG@<CC;C@7CFGGGACCEEC:BCEFFGFFGGGG;@@FEEEEGGCCEFFGDFCFF8E<FDEGGG>FE=EF7,4F<?=FGGGFGG7BCF4B8=EAAEEBEFG7:F:FGFFDGE7FG?FFC@+>DE:A:FCGC:FF:<:FA>:FFGE7F;A@FGBFE@:FECF:+<AE*=B1,:F:+:FCG9>@CC>ECCEEC/*;@<+<<FFF5:8**8:8;1**;/+;8E58+A+<EC***/1:79+1*:3C2*17975*7)*3+:+275*:*<:DG*:7=****0>575587@?).0))0))1
@M03506:14:000000000-AKVR1:1:1101:11217:6364 1:N:0:47
ATGAACTCCTACGGGAGGCAGCAGTGGGGAATTGTTCGCAATGGGCGCAAGCCTGACGACGCAACGCCGCGTGGAGGACGAAGACCTTCGGGTCGTAAACTCCTTTCGATCGAGACGAACGGCCTCCGGGTGAACAATCCGGAGGAATGACGGTACCGAGAGAAGAAGCCCCGGCTAACTCCGTGCCAGCAGCCGCGGTAATACGGGGGGGGCAAGCGTTGTTCGGAATTACTGGGCGTAAAGGGCGCGTAGGCGGCCAACTAAGTCAGACGTGAAATCCCTCGGCTTAACCGGGGAACTG
+
CCCCCGGGFGGGGEEGDFFDGEEGGGGDFFCFEGGGGGGE@FAFFFC@FGGGGGGGGGGFGDBFGGGGGGFGGCFGG7=CFDGGFGG9BFCGGGFEFEFGFFDEFFG:BFFG7FGFCGGECFGGGGGCGC:CFGGGGGGCGEGG7FEF77FGEEFDFEF@@EGGCCF<7C:FF@FFEC?7C6:@:8FFF508CEGGGDC8*<+A>CGGGGGGGC5F58?=*1;C85?C5+++3:<8C*/857<+*/2/:**:*+278)3*/:67FGC7CCGFGD<F=6>C4)85=B9:?G8357).).)76
@M03506:14:000000000-AKVR1:1:1101:16651:6404 1:N:0:47
ATGAACTCCTACGGGAGGCAGCAGTGGGGAATTTTGGACAATGGGGGCAACCCTGATCCAGCGACGCCGCGTGGAGGACGAAGGTCTTCGGATTGTAAACTCCTTTTGGAGGGGATGAATGTCCTGGTGAAGAGCCAGGGGTGACAGTACTCTCTGAATAAGCCCCGGCTAACTACGTGCCAGCAGCCGCGGTAAGACGTAGGGGGCCAGCGTTGTTCGGAATTACTGGGTGTAAAGGGTTCGTAGGCGGTGCGGCAAGTTGGGAGTGAAATCTCTGGGCTTAACCCAGAGGCTGCTTCCA
+
CCCCCGGGGGGGGGGGGGGGGGGGGGGGGGGGGGGGGGGGGGGGGGGGGGGGGGGGFGGGGGGGGGGGGGGGGGGGGGGGGGGGGGGGGGGGGGGGGGGGGGGGGGGGGGGGGGGGGGGGGGGGGGGGGGGGGGGGGGGGGGGGGGGGGGGGGFGGGGGGGGG>FFGGGGGGGGGGGGGGGGGGGGGGGGGGGGDGGDEFDGGGGGGGGCGGEG8EGFGGGGGGGGFEGGCEGGFGFFGC:::CFGGGGGECDGGC?>9:+CFEEDGGGG?4:7D7>FGG45)<<*954*86>FFD?=77/
@M03506:14:000000000-AKVR1:1:1101:11375:6419 1:N:0:47
ATGAACTCCTACGGGAGGCAGCAGTGGGGAATATTGGACAATGGGGGGAACCCTGATCCAGCAATACCGCGTGTGTGAAGAAGGCCTTCGGGTTGTAAAGCACTTTAGGTTGGGAAGAAGGGATACTGTTTAAGAGATGGTATTTTTGACTGTACCGACAGAATAAGCACCGGCTAACTCTGTGCCAGCAGCCGCGGTAATACAGAGGTCTCAAGCGTGGATCGGATTCATTGGGCGTAAAGGGAGCGTAGGTGGCGCCGTAAGTCAGGTGTGACATCTAGGGGCGCAACCCCGCAACTGC
+
CCC-AECFCFEEFGCGG:@;;,<FEFFED7BE,;CCD<FEAFGFDD@F4=4=FGFGFGCFF<<?FFDDGCGCG:=>FGFFGFDFF=,BDDGD8>C>@<BFFDFCD><EGCCCFDGGGDC@<FDFCGFC3,,,@F<BF;C:F;<FCFF@:;C:?;ACCGC@FFCCCBFFCCC77F@E@@:CCC0<<:@ECECCFDCECGG*3CCGGG8EG>CECCFGE8*2*+<EECE;A:9+<<FCEG5*297AFEEG:5*A:EGGE>)9C5*20>+2*??7/:70:67**97CC)9.(9)(.))))8640
@M03506:14:000000000-AKVR1:1:1101:25434:6423 1:N:0:47
ATGAACTCCTACGGGAGGCAGCAGTGGGGAATATTGGACAATGGGGGCAACCCTGATCCAGCCATGCCGCGTGAGTGATGAAGGCCTTCGGGTTGTAAAGCTCTTTAGCCAGGGAAGATAATGACGGTACCTGGAAAATAAGCACCGGCTAACTTCGTGCCAGCAGCCGCGGTAATACGAAGGGTGCTAGCGTTGTTCGGAATCACTGGGCGTAAAGCGTGCGTAGGCGGCAAAGTAAGTCTGATGTGAAAGCCCGGGGCTCAAACCAGGATGTGCGTTGGAAACTGCTTGGCTGGGGTTC
+
CCCCCGGGGCDGGGEGGGGGGGGGGGGGG@BFFGGCGGGGGGG<F@CEEFGGGGGGGGFGGGFGEFCFGEGCCEGGGGFGGGFEGGCGGGGG@FE:FGGGGGFGGGF?ECFEFGGGG?EEAFAFFEGFCECAGG8EFGGGGGCGDGGGGGGGGFCECFDEFGGFDFF,@C:F7B@FGGGCDFFCFF7C@CCFBCEC,,::8CG9F7BF+88B8CCC;+8A*8:CGGCF?5C8*:FC99::<+A<EF+*+<7<50CDD>CCCFD6+9C/7C5:9>*0*8*/<)*+07:?B7*-)085)..))
@M03506:14:000000000-AKVR1:1:1101:21222:6436 1:N:0:47
ATGAACTCCTACGGGAGGCAGCAGTGGGGAATATTGGACAATGGGCGAAAGCCTGATCCAGCAATGCCGCGTGAGTGATGAAGGCCTTAGGGTTGTAAAGCTCTTTTACCCGGGAAGATAATGACTGTACCGGGAGAATAAGCCCCGGCTAACTCCGTGCCAGCAGCCGCGGTAATACGGAGGGGGCTAGCGTTGTTCGGAATTACTGGGCGTAAAGCGCACGTAGGCGGCTTTGTAAGGTAGAGGTGAAAGCTCGGGGCTCAACTCCGGAATTGCGCTTACGACTGCATCGCAAGTATTG
+
CCCCCGGGFFGGGGGGGGGGGDCFGG8@EF;FEEFFFCFFFGG@EFGEGGGGGGGGEGEFGGGGGGGFGEEFGGGFF9FGGGFGGGGGFGGGGFEFFGGCFCFFGGGFFCFCGEGCFGG9BFGGGGG<5BFGGDFDGGGCFGGGGGGGGGEGFGGGGGFEGGGGGG7FFGCGFEECC9FC<CB7F@<**4CFFGC:E@ECCE*<FEF?FGC>E888@GE=CE5C?CCC5CE*/+<F?<*+<A?+<:09:?9C*+<C55C)::C6*2<957:>CCD+*))*1).2/))).*13))77/99??
@M03506:14:000000000-AKVR1:1:1101:19327:6446 1:N:0:47
ATGAACTCCTACGGGAGGCAGCAGTCGGGAATTTTGCGCAATGGACGAAAGTCTGACGCAGCAACGCCGCGTGAGGGATGAAGGCCTTCGGGTTGTAAACCTCTTTTCACAGGGAAGATAATGACGGTACCGGAGGAATAAGCCCCGGCTAACTACGTGCCAGCAGCCGCGGTAATACGAGGGTGGCTAGCGTTGTCCGGATTTACTGGGCGTAAAGTGCGCGCAGGCGGTCGTTCAAGTCGAGTGGGAAAGCCATCGGCTCAACTGGGACGGTGCACTGGCAACTGATCGGCTTGACGGG
+
CCCCCGGGGGGGGGGGGGGGGGGGG8FFGGGGGGGGGGGGGGGG,,@FGG+<CFGGGGGGCFGGGGGGGGGGG,4FGGGGGGG,,=FGGGG+4BFFGGGGGFGGGG,,,,<CFGG,BFG,<FFGFGGGGGG:77+@FGCGGE,>+@:FGGGGGG9FFC@FFGGGGGGGGGDG7B@FFGG7*<C1<FF8<FFGGGGG?FG58*;ECCFGGGGGGDECG+<+:5C5CGGGGGGD8*/*<A:9:**/2:*1;EE=G=0*+09C5:*<CF+****0)/*:79*09))+2/**-*.(3).7))05)
@M03506:14:000000000-AKVR1:1:1101:6492:6450 1:N:0:47
ATGAACTCCTACGGGAGGCAGCAGTAAGGAATATTGGTCAATGGGCGGAAGCCTGAACCAGCCATGCCGCGTGCAGGAAGACGGCCCTACGGGTTGTAAACTGCTTTTGTACCGGAATAAACCTCATTATGTATAATGAGCTGAATGTACGGGAAGAATAAGGAGCGGCTAACTCCGTGCCAGCAGCCGCGGTAATACGGAGGATCCAAGTGTTATCCGGATTTATTGGGTTTAAAGGGTGCGTAGGCGGCCTGTTAAGTCAGGGTTGAAAGACGGTAGCTCAACTATCGCAGTGCCTTTG
+
CCCCCGGGGGGGGGGEGGGDGGGGGGGGGFFGGGGEEGGGGFEFGGGGGGEGGGGGGGFGGGGGGGGGGGGGGGGGGDFGGGGGGCFGFGGGGFGGGGGDFFGFFGGGGGGGGGGFECFGGFGFGFAGFGGFFCEGAFFFC9<D<DFGGGFG+@+>FGCGFAFE5>EFDGGGCC?>*@FFGGGFFFGFB7C:FFGGGGGG7*:EC+?B:F+<;C9CGGGGG=*<CF9CFFGGC6@?FC5@GDEECGDF=EECGGCD7@7DGGGFG40)6*:9C93C7)7**/99F4*=<D:3500*1*196
@M03506:14:000000000-AKVR1:1:1101:22940:6454 1:N:0:47
ATGAACTCCTACGGGAGGCAGCAGTGGGGAATTGTTCGCAATGGGCGCAAGCCTGACGACGCAACGCCGCGTGGAGGATGAAGACCTTCGGGTCGTAAACTCCTTTCGATCGAGACGAATGGACCTTGGGTTAACAGCCGAAGGTAATGACGGTACCGAGAGAAGAAGCCCCGGCTAACTCCGTGCCAGCAGCCGCGGTAATACGGGGGTGGCAAGCGTTGTTCGGAATTACTGGGCGGAAAGGGCCCGTAGGTGGCCGACTAAGGCAGACGTGAAACCCCTTGGCTTAACGGGGGAACTG
+
CCCCCGGGGGGGGGGGGGGGGGGGGGGGGGGGGGGFGGGGGEGGGGGGDEGGGFGGGCFGGGGDGGGGGGGGGGFGDEGGGGGGGGGGGGGGGGGGGGGGFFGGGGGE?<F>FD,@FEEGFEFF@CDCGGFGGFFEGFGEDC@FFGGGFGGGGGFFGGCC>CEFGGGGGFFGDGF7=CEC,F:<FE7+<CCCEF:>8CEE5++0AC588*:?0:@GGGECGEC?EGG8*<+:7:6C5:/:CCFFGG/9**2:*+<58))7=C)+<*20:3:5DD::*1**1))*3/0)):9(.5<@3)))1
@M03506:14:000000000-AKVR1:1:1101:4123:6482 1:N:0:47
ATGAACTCCTACGGGAGGCAGCAGTGGGGAATATTGGACAATGGGCGCAAGCCTGATCCAGCCATGCCGCGTGGGTGATGAAGGCCCTAGGGTTGTAAAGCCCTTTCGGCGGGGAAGATAATGACGGTACCCGCAGAAGAAGCCCCGGCTAACTTCGTGCCAGCAGCCGCGGTAATACGAAGGGGGCTAGCGTTGCTCGGAATCACTGGGCGTAAAGCGTCCGCAGCCGGCGTGTTAAGTGAGATGTTAAATCGTGTGGCTCAACCATATCGATGCATCTCATACTGGCATGTTAGAGGAA
+
CCCCCGGGGGGGGGGGGGGGGGGGGGGGGGGGGGGGGGGGGGGGGGGGGGGGGGGGGGGGGGGGGGGGGGGGGGGGGGGGGGGGGGGGGGGGGGGGGGGGGGGGGGGGGGGGGGFGGGGGGFGGGGGGGGGGGGGGGGGCGGGGGGGGDGGGGGGGGFGFFGGGGGGGGGGGEGGGGGGGGGGGGGGGGGGGGGDDCFGGGGGGGGGGGGGGGGGGGGGGGGGGGGGGGGDGGD28CEGGFGG:C?9:EEFFDEFGGFGG5<FCFFCGGFGFGFGCCFG:FBFG?=D??FFF**8@=FF)5
@M03506:14:000000000-AKVR1:1:1101:12173:6517 1:N:0:47
ATGAACTCCTACGGGAGGCAGCAGTGGGGAATATTGGACAATGGGCGCAAGCCTGATCCAGCCATGCCGCGTGTGTGAAGAAGGCCTTCGGGTTGTAAAGCACTTTTGTCCGGAAAGAAATCCTTTCGATTAATACTCGGGAGGGATGACGGTACCGGAAGAATAAGCACCGGCTAACTACGTGCCAGCAGCCGCGGTAATACGAAGGGTGCAAGCGTTACTTGGAATTACTGGGCGTAAAGCGTGCGTAGGTGGTTCGTTAAGTCTGATGTGAAAGCCCTGGGCTCAACCTGGGAATGGC
+
CCCCCGGGGGGGGGGGGGGGGGGGGGGGGGGGFGGGGGGGGGGGGGGGGGGGGGGGGGGGGGGGGGGGGGGGGCFGGGGGGGGGGGGGGGGGGGGGGGGGGGGGGGGGGGGGGGGGGGGGGGGGGGGGGGGGGGGGGGGGGGGGGGGGGGGGGGGGGGGGGGGGGGGGGGGGGGGGGGGGGGGGGGGGGGGGGGGGGCGGGGGGFGEGDGGGGCFGGGGGGCFGGGF7FFECFFGGGCDGCGDGGGGDEGGG7CGGF?D*:5FFFFCCCFGBF=FGG:GGGFFGGFGF?G:(75F:4>FF)
@M03506:14:000000000-AKVR1:1:1101:19224:6523 1:N:0:47
ATGAACTCCTACGGGAGGCAGCAGTGGGGAATATTGGATAATGGGCGCAAGCCTGATCCAGCCATGCCGCGTGCAGGAAGAAGGCCTTCTGGGTCGTAAACTGCTTTTCTCTGGGGATAAAAAGACCCTGCGGGGTAAATTGAAGGTACCAGAGGAATAAGCCACGGCTAACTACGTGCCAGCAGCCGCGGTAATACGTAGGTGGCAAGCGTTGTCCGGATTTATTGGGTTTAAAGGGTGCGTAGGCGGTTCCATAAGTCAGTGGTGAAATACGGCAGCTCAACTGTCGAGGTGCCATTGA
+
CCCCCGGGGGGGGGGGGGGGGGGGGGGGGFFFFGGGGFGGGGGGGGGGGGGGGGGGGGGGGGGGGGGGGGGGGGGGGGGGGGGGGGGGGGGGGGGGGGGFGGGGGFGGGGGCGGGGEFFGGGGGGGFGGGGGGGGCFFCFFGGGGGFCFGGFGGGFGGGGGGGGGEEGGGFGGFFCFGGFGGGGGGGDGGGGGGGFGG?FG55?FF79FGGE*:EFGGGEE59F?<FFFCEE??FGDC5/7E5EEGGDGGDEC7C><92>7C>FGFGGG>FF>CCC<>7**9**+6:92<DB5:6)*1*1*
@M03506:14:000000000-AKVR1:1:1101:9463:6536 1:N:0:47
ATGAACTCCTACGGGAGGCAGCAGTGGGGAATATTGGACAATGGGCGCAAGCCTGATCCAGCCATGCCGCGTGAGTGATGAAGGCCCTAGGGTTGTAAACCTCTTTTCTCAGGGACGATAATGACGGTACCTGAGGAATAAGCCACGGCTAACTACGTGCCAGCAGCCGCGGTAATACGTAGGTGGCGAGCGTTGTCCGGATTTACTGGGCGTAAAGAGCGCGCAGGCGGTCGTACAAGTCGCGTGTGAAAGCCCCCGGCTCAACCGGGGAGGGTCACGCGCAACTGTTCGACTCGGAGGC
+
CCCCCGGGGGGGGGGGGGGGGGGGGGGGGFGGFGGFFDGGGGGGGGGGGGGGGGGGGGGGGGGGGGGGGGGGGGGGGGGGGGGGGFGGGGGGGGGGGGGGGGGGGGGGFGFFFGGGGGGGGGGGGGGGGGGGGGGGGGGGGGGGDFGGGDFGGGGGGG?FFGGGGGGGGGGGGGGGGGGGGGGGGGGCCEFEFGGC9BGGEGGFFFGGGGGG:EDDCCCFCEE*2?EGEGEEGGGF*C=CGG=7EECF7EFGGGG<EBGG5C*<F**9CD*8CDCC<6*17))1:?79-:>05)))))07)
@M03506:14:000000000-AKVR1:1:1101:9900:6538 1:N:0:47
ATGAACTCCTACGGGAGGCAGCAGTCGAGAATCTTTCACAATGGGGGCAACCCTGATGGAGCGACGCCGCGTGGAGGATAAGGTCTTCGGATTGTAAACTCCTGTCATGCGAGAACAAGGCTGGCCGGATAACTCCTGCCAGCTCGAGAGTATCGTAAGAGGAAGAGACGGCTAACTCTGTGCCAGCAGCCGCGGTAATACAGAGGTCTCAAGCGTTGTTCGGAATCACTGGGCGTAAAGGGTGCGTAGGCTGCGTGGAAGGTCAGGTGGGAAATCCGGGGGCCCAACCTCCGAATAGCAT
+
CCCCCGFGGGGGGGGGEGGDGGFGGGGGGGGFFGGGGFGGGFFGGGGGGGGGGFGGGGGGGGCEGGGGGECBEG:EFFEGBEFGGGFFGE7CEDFGGGGGFFFGFF<FFGG7CC@EFFG<ECD@EEFE=FF9B,3BD<D8<D7>A:>+3>>C,DC@CCF>F:C,,6<:,6>7:F7F;:FFAGF9,2<E7<FC@FC<CBF?C999<BCFGGFC<<8;EGEG?=CE88:CFEFGG5CEG57CC5*27ECDC=6<C/>CE>CFGD7C692:+*559*2+0<D)9)0**73)(*0()00856B*9
@M03506:14:000000000-AKVR1:1:1101:24984:6557 1:N:0:47
ATGAACTCCTACGGGAGGCAGCAGTGGGGAATATTGGACAATGGGGGCAACCCTGATCCAGCAATGCCGCGTGAGTGATGAAGGCCTTCGGGTTGTAAAGCTCTTTTGCCAGGGACGATGATGACGGTACCTGGAGAATAAGCCCCGGCTAACTTCGTGCCAGCAGCCGCGGTAATACGAAGGGGGCAAGCGTTGTTCGGAATCACTGGGCGTAAAGGGCGCGTAGGCGGCTTATCAATTCAGGCGTGAAATTCCCGGGCTCACCCTGGGGGTCGCGCTTGCTCCCAATGCGCTGCAACGG
+
CCCCCGFGGGGGGGGGGGGGGGGGFGGGEDFFECFGFGGFGGGG?@FECGGGGGGGGGC<CEFF9CFG++:@FCGFGGGCFGCAFFF<FGDEFGCFGGGAFFGAFEGF@FGG7FFGEC:DF<<EFFEEGCC,C<>FDFDD9,A8FFGGGGGGBB@D3><CFGC7F>F:FEBFFGEFEAFCFD:CFCGGGFFG7*:FFC7**;C+<2CC77:CC85/<<*28ECE/:*<?E51:?F+02*+++++*/:D**3+0++953<3C7*+***255*)1*/:C>)17)*+3)*)(0073@>)9*)))
@M03506:14:000000000-AKVR1:1:1101:16042:6573 1:N:0:47
ATGAACTCCTACGGGAGGCAGCAGTGGGGAATATTGGACAATGGGGGCAACCCTGATCCAGCCATGCCGCGTGTGTGAAGAAGGCCTTCGGGTTGTAAAGCACTTTTGTCCGGAAAGAAAAGCTCTGGGTTAATACCCCGGGGTCATGACGGTACCGGAAGAATAAGCACCGGCTAACTTCGTGCCAGCAGCCGCGGTAATACGAAGGGTGCAAGCGTTACTCGGAATTACTGGGCGTAAAGCGTGCGTAGGTGGGTCGTTAAGTCTGTCGTGAAAGCCCCGGGCTCAACCGGGGGATGGG
+
CCCCCGGGGGGGGGGGGGGGGGGGGGGGGFEGEFGFFGGGGGFGGGGGGGGGGGGGGGGGGGGGGGGGGGGGGGGGGGGGGGGGGGGGGGGGGGGGGGGGGGGGGGGGGGGGGGGGGGGGGGGGGGGGGGGGFGCFFGGGGGGEFGGGGGGGGGGGGGEGG>EGGGGGGGGGGGGGGGGGGGGGGGCGG?FGGGGGGCECFCFFFFGGE8CEFFGGCEDDEGGGGCCF6CFF?FGGDE3*:FGGGGGG5:>E:EF)::D9EFFFFGGFGGGFG4<7DF4*7@DGG3C9><5-)7@)757@)
@M03506:14:000000000-AKVR1:1:1101:16373:6599 1:N:0:47
ATGAACTCCTACGGGAGGCAGCAGTCGAGAATTTTTCACAATGGGCGCAAGCCTGATGGAGCGACGCCGCGTGGGGGATGAATGGCTTCGGCCCGTAAACCCCTGTCATTTGCGAGCAAACGTTGTTATTTAAAAGATGACAATTTGATAGTAGCGAAAGAGGAAGGGACGGCTAACTCTGTGCCAGCAGCCGCGGTAATACAGAGGTCCCAAGCGTTGTTCGGATTCACTGGGCGTAAAGGGTGCGTAGGTGGCGGGGTAAGTCGGATGTGAAAGCTCGGAGCTCAACTCCGAAATGGCA
+
CCCCCGGGGGGGGGGGGGGGGGGGGGGGGGGGGGGGGGGGGGGGGGGGGGGGGGGGGGGGGGGGGGGGGGGGGGGGGGGGGGGGGGGGGGGGGGGGGGGGGGGGGGGGGGGGGGGGGGGGGGGGGGGGGGGGGGGGGGGGGGGGGGGGGGGGGGGGGGGGGGGGGGGDCFGGGGGGGGGGGGGGGGGGGGGGGGGGGGGGGGGGGGGGGGGG6EFGG??EFGGGGGGGGGGGGGFGEG3FFCEGEGGGDEEGGFFDGFGGECDACCE3*>2977CFG?GGGFEE6FG=(:=:@EE34=?>)
@M03506:14:000000000-AKVR1:1:1101:12409:6611 1:N:0:47
ATGAACTCCTACGGGAGGCAGCAGTAAGGAATCTTCCACAATGGGGGCAACCCTGATGGAGCAACTCCGCGTGCAGGATGAAGGCTTTCGGGTCGTAAACTGCTTTTGTTAGTGAAGAATATGACGGTAACTAACGAATAAGGATCGGCTAACTACGTGCCAGCAGCCGCGGTCATACGTAGGATCCAAGCGTTATCCGGAGTGACTGGGCGTAAAGAGTTGCGTAGGTGGCTCATTAAGCGAATAGTGAAACCTGATGGCTCAACCATTCAGACTATTATTCGAACTGGTGAGCTCGAGG
+
CCCCCGGGGGGGGGGGGGGGGGGGGGGGGGGGGGGGFGGGGGGGGGGGGGGGGGGGGDEGGGGGGFGGGGGGGGDGGGGGGGGGGGGGGGGEGGGGGGGGEFGGGGGGGG9FFGGFGGFDGGGGGGGGGGGGFFFGGGGGGGFDFGGGGGGGGGGGGGGGGGGGGGGGGGGGGGGGGGGFGGG9,6FGGGGGGGEGFGGGGEGGGGGGGGGGGGCFGGGG7++*:BEG<EFCGG9CG?:7CEC75*<:7<FCDE6C66C=**29?CFC97+80*9+*9DFCF=C95<FD*9(1.?*/57>)
@M03506:14:000000000-AKVR1:1:1101:5927:6612 1:N:0:47
ATGAACTCCTACGGGAGGCAGCAGTGGGGAATATTGCGCAATGGGCGAAAGCCTGACGCAGCGACGCCGCGTGAGGGACGAAGGCCTTCGGGTCGTAAACCTCTTTCAGCAGGGAAGAAGCGAAAGTGACGGTACCTGCAGAAGAAGCACCGGCTAACTACGTGCCAGCGGCCGCGGTAATACGTAGGGTGCAAGCGTTGTCCGGAATTATTGGGCGTAAAGAGCTCGTAGGCGGTCTGTCGCGTCTGGTGTGAAAACTCAGGGCTTAACCCTGAGCTTGCATCGGGTACGGGCCGACTAG
+
CCCCCGGGGGGGGGGGGGGGGGGGGGGGGGGGGGGGGGGGGGGGGGGGGGGGGGGGGGGGGGGGGGGGGGGGGGGGGGGGGGGGGGGGGGGGGGGGGGGFGGGGGGGGGGGGGGGGGGGGGGGGEGGGGGGGGGGGGGGGGFGGGGGGGGGGGGGGGGGGGGGGGGGFGGGGGEDGGGGGGGGGGGGGGGGGGGGGGGGGGCFGEGGGGGGCFGFFGGGGGGDGGGGGGGGDGGGEGDFGGF=E*277@CCGCCGGGFGFD6FGGFFFFFF5*C4CDFGGG6=?7>CFF9:9EF3))0756
@M03506:14:000000000-AKVR1:1:1101:4858:6625 1:N:0:47
ATGAACTCCTACGGGAGGCAGCAGTGGGGAATTTTGCGCAATGGGGGAAACCCTGACGCAGCAACGCCGCGTGGAGGATGAAGTCCCTTGGGACGTAAACTCCTTTCGACCGGGACGATAATGACGGTACCGGAAGAAGAAGCCCCGGCTAACTTCGTGCCAGCAGCCGCGGTAATACGAGGGGGGCGAGCGCTGTTCGGAATTATTGGGCGTAAAGGGTGCGTAGGCGGTTTGGTAAGTCTTATGTGAAATCTTCGGGCTCAACTCGAAGTCTGCATGAGAAACTGCCGGGCTTGAGTAT
+
CCCCCGGGGGGGGGGGGGGGGGGGGGGGGGGGGGGGGGGGGGGGGGGGGGGGGGGGGGGGGGGGGGGGGGGGGGGGGGGGGGGGGGGGGGGGGGGGGGGGGGGGGGGGGGGGGGGGGGGGGGGGGGGGGGGGGGGGGGGGGGGGGGGGGGGGGGGGGGGGGGFEGGGGGGGGGEGGGGGGGGGGGGGGGGGGGGGCGGGGGEFGGFGGGGGGGGGGGGGGGGGGGGGGGG=EDGDECFG?FCEFGGFGCEGFC+<CCBC5CG49CCFGFGGFGGGF>?D>F?6E?6>FFGF(5773)?B=6
@M03506:14:000000000-AKVR1:1:1101:11524:6632 1:N:0:47
ATGAACTCCTACGGGAGGCAGCAGTGGGGAATCTTGCACAATGGGCGAAAGCCTGATGCAGCGACGCCGCGTGAGGGATGAAGGCCTTCGGGTCGTAAACCTCTTTCGGCAGGGACGAAGCGATCCCGTGACGGTACCTGCAGAAGAAGCCTCGGCTAACTACGTGCCAGCAGCCGCGGTAAGACGTAGGAGGCGAGCGTTGTCCGGATTCATTGGGCGTAAAGAGTGCGCAGGCGGCTTGGTAAGTCGGATGTGAAATCCCGAGGCTCAACCTCGGGTCTGCATCCGATACTGCCCGGCC
+
CCCCCGGGGGGGGGGGGGGGGGGGGGGGGGGGGGGGGGGGGGGGGGGGGGGGGGGGGGGGGGGGGGGGGGGGGGGGGGGGGGGGGGGGGGGGGGGGGGGGGGGGGGGGGGGGGGGGGGGGGGGGGGGGGGGGGGGGGGGGGGGGGGGGGGGGGGGGGGGGGGGGGGGGGGGGGGGGGGGGGGGGGGGGGGFFEGGGGGGGGGGGGGGGGGGFGGGGGGGC8CGGGG9FGGGGGGGGGGGGGGGFFGGGGG5EGFGFGFFGFFG=GGC5:DFFGDCCDFDG*7FFC?DB<DE;FFFFFFFD)
@M03506:14:000000000-AKVR1:1:1101:18690:6645 1:N:0:47
ATGAACTCCTACGGGAGGCAGCAGTGGGGAATTGTTCGCAATGGGCGCAAGCCTGACGACGCAACGCCGCGTGGAGGATGAAGACCTTCGGGTCGTAAACTCCTTTCGATCGAGACGAATGGCCCTTGGGTTAACAGCCGAGGGGTATGACGGTACCGAGAGAAGAAGCCCCGGCTAACTCCGTGCCAGCAGCCGCGGTAATACGGGGGGGGCAAGCGTTGTTCGGAATTACTGGGCGGAAAGGGCTCGCAGGTGGCCAACTAAGTCAGACGTGAAATCCCTCGGCTCAACCGGGGAACTG
+
CCCCCGGGGGGGGGGGGGGGGGGGGGGGGGEGGGGGGGGGGGGGGGGGGGGGGGGGGGCGGGEGDGGGGGGEGGCFCCFEFGGGFFGGGFGGGGGGGGGFGGGGGCFGFFGGG7FEFDEFGGGGCBGGGGGGCFGFGGGGDEGGGEGDEGGGGGGGGG@F>CFGCFDFG+=C@FEEGGGG9<<F@FFGGG88CFE:CEEGCCCEFEECEGGG>:85*C*:C1;+8>**;8<EC+<82*)*:5*2>=*9E*::DGGC67C9CEF6C*00:7EF7*9*>6FG695:*77)4C44B:55.5<?6
@M03506:14:000000000-AKVR1:1:1101:22190:6657 1:N:0:47
ATGAACTCCTACGGGAGGCAGCAGTGGGGGATTCTGCGCAATGGGGGAAACCCTGACGCAGCAACGCCGCGTGGAGGATGAAGCTCCTTGGAGTGTAAACTCCTTTCGACCGGGAAAATAATGATGGTACCGGTGGAAGAAGCACCGGCTAACTCTGTGCCAGCAGCCGCGGTAATACAGAGGGTGCGAGCGTTGTTCGGAATTATTGGGCGTAAAGGGCGCGTAGGCGGTGTTGTAAGTTACCTGTGAAACCTCTGGGCTTAACTCAGAGCCTGCAGGCGAAACTGCAATGCTGGAGGGG
+
CCCCCGGGGGGGGGGGGGGGGGGGGGGGGGGGGGGGGGGGGGGGGGGGGGGGGGGGGGGGGGGGGGGGGGGGGGGGGGGGGGGGGGGGGGGGGGGGGGGGGGGGGGGGGGGGGGGGGGGGGGGGGGGGGGGGGGGGGGGGGGGFGGGGGGGGGGGGGGGGGGGGGGGGGGGGGGGGGGGGGGGGGGGGGGGGEEGGGGGGGGGG7ECGGGGGGGEFGGGGGGGG>EGGGGGGGGGFCCGGFCFDCFGGGGGF<?C=8@*7>EGGFGGGGFGFGCGGGFGGG375=@FF7C=)9*7)5>E::
@M03506:14:000000000-AKVR1:1:1101:19440:6658 1:N:0:47
ATGAACTCCTACGGGAGGCAGCAGTGGGGAATTGTTCGCAATGGGCGCAAGCCTGACGACGCAACGCCGCGTGGAGGACGAAGACCTTCGGGTCGTAAACTCCTTTCGATCGAGACGAACGGTCTCCGGGTGAACAATCCGGCGGAGTGACGGTACCGAGAGCAGAAGCCCCGGCTAACTCCGTGCCAGCAGCCGCGGTAATACGGAGGGTGCAAGCGTTATCCGGATTCACTGGGTTTAAAGGGTGCGTCGGCGGGCAGGTAAGTCAGTGGTGAAATCCTTGAGCTTAACTCGAGTACTG
+
CCCCCFGGGGGGGCE7@FG@FFEFGGF87BB@FGFGA@FFEFGGFDCDF@FGGGDG8@@C:FF+F>FGFCCFEGGGGDFGGCGGGFGGEGE:FFGGG8F9FFFDFEGCFGCE@3DFG7+>F7FFGA><:CFDCFGF:@B,>:**:FEG>C<<*=CCFGGGDC*?<CF7?EGGECC5*<:C@?C8*/;CE8@@CG58CEEC>F795A8CE5/*?C?9F8ECE=::88*:?+++<+;;FC5+<0:?C**9//*2>5*987/9EC70<*+0<C??>C:?*/*02//<F4*92?F98.5</5/9/
@M03506:14:000000000-AKVR1:1:1101:12401:6679 1:N:0:47
ATGAACTCCTACGGGAGGCAGCAGTGAGGAATATTGCGCAATGGAGGAAACTCTGACGCAGCCATGCCGCGTGCAGGAAGAAGGCGCTACGCGTTGTAAACTGCTTTTAACCGGGAAGAAACCCCAGGACGTGTCCTGGGTTGACGGTACCGGAGGAATAAGCACCGGCTAACTTCGTGCCAGCAGCCGCGGTAATACGAAGGGTGCAAGCGTTATCCGGATTCATTGGGTTTAAAGGGTGCGTAGGCGGGGTGATAAGTCAGTGGTGAAATCTTGCGGCTTAACCGTAAAATTGCCACTG
+
CCCCCGGGGGGGGGGGGGGGGGGGGGGGGGGGGGGGGGGGGGGGGGGGGFFFGGGGGGGGGGGGGGGGGGGGGGGGGGGGGGGGGGGGGGGGGGGGGGGGGGGGGGGGGGGGGGGDEGGGGGGGGGGGGGGGGGGGGGGGGGGGGGGGGGGGGGGDEGGGGGGGGGGGGGGFGGGGGGGGFGGGGGGGGCGGFGGGGGGFGEGGFGGGGGGGGGGGFGGGGCEGFGCFGG;>5FGGFGDGGGG5CEGGGGDE7:CDE@C7+CFGGGE5?DF4*?CGGFD3C>?FFFGFFC5<FF=F4?=)0
@M03506:14:000000000-AKVR1:1:1101:10965:6681 1:N:0:47
ATGAACTCCTACGGGAGGCAGCAGTGGGGAATCTTGCGCAATGCGCGAAAGCGTGACGCAGCAACGCCGCGTGAGGGAAGACGGCCTTCGGGTTGTAAACCTCTTTCAGTTGGGACGAGGCCACGGCGGTTAATACCCGTCTGTGGTGACGGTACCTTCAGAAGAAGCCCCGGCTAACTACGTGCCAGCAGCCGCGGTAATACGTAGGGGGCAAGCGTTGTCCGGAATCATTGGGCGTAAAGCGCGTGTAGGCGGTCTGCTAAGTCTAGGGTGAAAGCTCCCGGCTCAACTGGGAGAGGTC
+
CCCCCGGGGGGGGGGGGGGGGGGGGGGGGGGGGGGGGGGGGGGGGGGGGGGGGGGGGGGGGGGGGGGGGGGGGGGGGGGGGGGGGGGGGGDGGGGGGGGGGGGGGGGGGGGGGGGGGGGGGGGGGGGGGGGGGGGGGGGGGGGGGGGGGGGGGGGGGGGGGGGGGGGFGGGGGGGGGGGGGGGGGGFGGGGGGGEDGE58@EGGFGGGGGGGGGGGGGG*AFEEGGCG9:+ACFGDEGGGGFGGDG:CEGCFCCE7?EGGGGGG<:C7+9*0>DCFFFCFFFEGC)9625=?FF5B>>>/)
@M03506:14:000000000-AKVR1:1:1101:6341:6684 1:N:0:47
ATGAACTCCTACGGGAGGCAGCAGTAAGGAATATTGGTCAATGGACGCAAGTCTGAACCAGCCATGCCGCGTGAAGGATGACGGCCCTCTGGGTTGTAAACTTCTTTTATCTGGGACGAAAAAGGGCCATTCTTGGTCAACTGACGGTACCAGGGGAATAAGCACCGGCTAACTCCGTGCCAGCAGCCGCGGTAATACGGAGGGTGCAAGCGTTATCCGGATTCACTGGGTTTAAAGGGAGCGCAGGCGGGCTGGTAAGTCAGTGGTGAAAGCCTTGAGCTTAACTCGAGAACTGCCAGTG
+
CCCCCGGGGGGGGGGGGGGGGGGGGGGGGGGGGGGGGGGGGGGGGGGGGGGGGGGGGGGGGGGGGGGGGGGGGGGGGGGGGGGGGGGGGGGGGGGGGGGGGGGGGGFGGGGGGGGGGGGGGGGGGGGGGGEFFGGGGGGGGGGGGFGGGGGGGGGGGGGGGGGGGGGGGGGGGGGGGGGGGFGGGGGGGGGGGGGGGGFGGGGGEGDC?CCGGGG5CGGGDCEGGGCFF8;A*<AC?CDGGEGDEEEGGGGGCGGGCFG>??FCCD7CFCC*9*>9C?GFC48CC?>51>5,)9?F)//9*
@M03506:14:000000000-AKVR1:1:1101:13419:6688 1:N:0:47
ATGAACTCCTACGGGAGGCAGCAGTCGGGAATTTTGGGCAATGGGCGAAAGCCTGACCCAGCAACGCCGCGTGAAGGATGAAATCTCTAGGGATGTAAACATCGCAAGAATGGGAAGAATAAGCGAAAGCCAATACCTTTCGTGATGACGGTACCATTTGTAAGCTCCGGCTAACTCCGTGCCAGCAGCCGCGGTAATACGGGGGGAGCAAGCGTTGTTCGGATTTACTGGGCGTAAGGGCGCGTAGGCGGCCACTACAAGTCACTTGTGAAATCTCCGGGCTTAACTCGGAACGGTCAAG
+
CCCCCGGGGGGGGGGGGGGGGGGGGGGGGGGGGGGGGGGGGGGGGGGGGGGGGGGGGGGGGGGGGGGGGGGGGGGGGGGGGGGGGGGGGGGGGGGGGGGGGGGGGGDGGGGGGGGGGGGGGGGGGGGCGGGGGGGGGGGGGGGGGGGGGGGGGGGGGGGGGFGGGGGGGGGGGGGGFGGGGGGGGGGGGGGGGGG>EGGGGGGGGDGGGGGGGGEGGGGGE=CEGGGGDGGFGGEE=CFGGGGDGGGGGGGGGGGGCF6*AFCCFFFGFGF?FGGGGFGGGDFGFBG?ADF>BBFFEFF46
@M03506:14:000000000-AKVR1:1:1101:15812:6706 1:N:0:47
ATGAACTCCTACGGGAGGCAGCAGTGGGGAATTTTCCGCAATGGGCGAAAGCCTGACGGAGTGACGCCGCGTGTGGGACGAAGGCCTTCGGGTCGTAAACCACTGTCAGTGGGAAAGATGGGTGTCGGCGTGATAACCGCCGGCATTTGACGGTACCTGCAGAGGAAGCCCCGGCTAACTCTGTGCCAGCAGCCGCGGTAAGACAGAGGGGGCAAGCGTTGCCCGGAATTACTGGGCGTAAAGGGCGCGTAGGCGGGATGGCAAGTCGGTCGTGAAATCCCGCGGCTCAACTGAGGATCGG
+
CCCCCGGGGGGGGGGGGGGGGGGGGGGGGGGGGGGGGGGGGGGGGGGGGGGGGGGGGGGGGGGGGGGGGGGGGGGGGGGGGGGGGGGGGGGGGGGDGGGGGGGGGGGGGEGGGGGGGGGGGGGGGGGGGGGGGGFGGGGCEGGGGGGGGGGGGGGFGGGGGGFGGGGGGDFGGGGGGFGGGGGGGGGGGGGGGGGGGGGDEGGGGGFFGGGGGDCGGGGDC8FGGGGG58CGGGGGGGGGGCGGGGEGECCGDCEGGFDCFEC9CF?DGDEB7<<CC8DFG)<EE>172C?:446>6?)<)
@M03506:14:000000000-AKVR1:1:1101:16366:6713 1:N:0:47
ATGAACTCCTACGGGAGGCAGCAGTGGGGAATTGTTCGCAATGGGCGCAAGCCTGACGACGCAACGCCGCGTGGAGGATGAAGACCTTCGGGTCGTAAACTCCTTTCGATCGAGACGAATGTTTTTCGGGTGAACAATCCGGAAAAGTGACGGTACCGAGAGAAGAAGCCCCGGCTAACTCTGTGCCAGCAGCCGCGGTAATACAGGGGGGGCAAGCGTTGTTCGGAATTACTGGGCGTAAAGGGCTCGTAGGTGGCCAACTAAGTCAGACGTGAAATCCCTCAGCTTAACTGGGGAACTG
+
CCCCCGGGGGGGGGGGGGGGGGGGGGGGGEGGGGGGGGGGGGGGGGGGGGGGGGGGGGGGGGGGGGGGGGGGGG7EGGGGGGGGGGGGGFGGGGGGGDGGGGGGFGGGGGGGGGGGGF@FGGGGGFGGGGGGGGGGGGGGGGC:FGGGGGGGDGEGGGGGGCCGFFGGGGGEEDFGDGGGGGGGFGGGGFFGGGGGGGGGCC97CEGGDGGGGDE>>CEEGGGGGGD*AFCFFFGGGG<*25CCCE7>EE*ACCC**79</77<EFEF7*+.97C*2/:6C6:EFFF447=9F)80755;*
@M03506:14:000000000-AKVR1:1:1101:12482:6730 1:N:0:47
ATGAACTCCTACGGGAGGCAGCAGTCGAGAATTTTTCACAATGGGCGAAAGCCTGATGGAGCGACGCCGCGTGGGGGATGAATGGCTTCGGCCCGTAAACCCCTGTCATTTGCGAACAAACCTCATCATTTAAAAGATGATGAGCTGATTGTAGCGAAAGAGGAAGGGACGGCTAACTCTGTGCCAGCAGCCGCGGTAATACAGAGGTCCCAAGCGTTGTTCGGATTCACTGGGCGTAAAGGGTGCGTAGGTGGCCGGTTAAGTCTGACGTGAAATCTCCGAGCCTAACTCGGAAACTGCA
+
CCCCCGGGGGGGGGGGGGGGGGGGGGGGGGGGGGGGGGGGGGGGGGGGGGGGGGGGGGGGGGGGGGGGGGGGGGGGGGGGGGGGGGGGGGGGGGGGGGGGGGGGGGGGGGGGGGGGGGGGGGGGGGGGGGGGGGGGFFGGGGGGGFGGFDGGGGGGGGDGGGGGGGGGGGGGGGGGGGGFGFGFGGGGGGGGGGGGEGEGGGGGGGEGGGGGGGGGGGGEDGGGDECGGF7CCGGG7E3ECGGGGGGCEGGF7ACCEDC3:FGGGGGGFGE>45*3*9DD3BFEE?FF?C=:EF@>?FF41
@M03506:14:000000000-AKVR1:1:1101:18245:6731 1:N:0:47
ATGAACTCCTACGGGAGGCAGCAGTTGGGAATTTTGCACAATGGACGAAAGTCTGATGCAGCGACGCCGCGTGGAGGATGAAGGTTTTCGGACTGTAAACTCCTTTTATAGGGGAGTAATTTTTTGAAAGTACCCTATGAATAAGCACCGGCTAACTCCGTGCCAGCAGCCGCGGTAATACGGAGGGTGCAAACGTTGTCCGGAATCACTGGGCGTAAAGCGCATGTAGGTGGTTTAGTAAGTGGAAGATTAAAGACCGATGCTTAACATCGGACCGGTTTTCCATACTGCTAAACTCGAG
+
CCCCCGGGGGGGGGGGGGGGGGGGGGGGGGGGGGGFGGGGGGGGGGGGGGGGGGGGGGGGGGGGGGGGGGGGGGGGGGGGGGGGGGGGGGGGGGGGGGGGFGGGGGGGGGGGGGGGGGGGEGGGGGGGGGGGGGGGGGGGGGGGGGGGGGGGGGGGGGGGGGGGGGGGGGGGGGGGGGGGGGGGGGGGGGGGFGEGGGGGGGDGGGGGGGGGCFGGDGGGFEDCCEFGG79CGGGGGFGGCCFGGC+7*<97:EGGGFGDGGGGGGFGGF6;355ECBG)9:FCF=FFAFF<FF=FFFEF3
@M03506:14:000000000-AKVR1:1:1101:8052:6738 1:N:0:47
ATGAACTCCTACGGGAGGCAGCAGTGGGGAATATTGGACAATGGGCGAAAGCCTGATCCAGCAATGCCGCGTGAGTGATGAAGGCCTTAGGGTTGTAAAGCTCTTTTACCCGGGATGATAATGACAGTACCGGGAGAATAAGCTCCGGCTAACTCCGTGCCAGCAGCCGCGGTAATACGGAGGGAGCTAGCGTTATTCGGAATTACTGGGCGTAAAGCGCACGTAGGCGGCTGTGTAAGTTAGAGGTGAAAGCCTGGAGCTCAACTCCAGAATTGCCTTTAAGACTGCATCGCTTGAATCC
+
CCCCCGGGGGGEGGGGGGGEGGGGGGGGGEGFGGGGGGGGGGGGGGGGGGGGGFFGGGGGGGGGGGGGGEFFFGGGGGGGGGGFFGGGGGGGGGGEGGGGGGGGGGGGGGGEGGGDGGGGGGGGGFGGFGGGGDGDGFGGGGGGGGGGGEGDGGFFEGGGGGGFGGGFCGGGCGGGGGGGGGGGFGGFGFFDBFDGCGGGGGGFGGCGGGDGGD5:BFGGGGGGGGGC>C5E*:CF:+::C+<+CFCGF6ECFCFGGFGG=FCF*:76<FC4CDFD7=CFFB7CC**)4F*2)8>@:67FF
@M03506:14:000000000-AKVR1:1:1101:26542:6758 1:N:0:47
ATGAACTCCTACGGGAGGCAGCAGTGGGGACTATTGGACAATGGGGGCGACCCTGATCCAGCAATGCCGCGTGAGTGATGAAGGCCTTCGGGTTGTAAATCTCTTTTGCCAGGGACGTTGATGACGGTACCTGGAGCATAAGCCCCGGCTAACTTCGTGCCAGCAGCCGCGGTAATACGAAGGGGGCAAGCGTTGTTCGGAATTACTGGGCGTAAAGTGCGCGTAGGCGGCTTATCAATTCAGGCGTGATCTTCCCTGGCTCAACCTGGGGGCTTGGCTTGTGACTGATGATATCTAATGC
+
CCCCCGGGGGFGFEG7FEECFGFFGFCEGF+C,CF,@,F<<FA@8@++@:FEEFFFFDC,,C<,CFFD+C:FD=?FGFGA9CECCFFFGGGEFFCFG<A,C,AFEFF9FDFFGEDGG++,+C@?D++BBF,CD<,B,+CCDGFB+@CEC::,@C3@:@7@FFGF,2><FFCEG7=@,,677:*:<:CEFG111=7CGDE5**8<<CC+3:@5:*8CE++<:58**2*<**1**+<+:E*002<<?**)**++00+0+93**+*+:*<*2**.99**/0<*/.79+17):7*)*/*0**9=*
@M03506:14:000000000-AKVR1:1:1101:10435:6766 1:N:0:47
ATGAACTCCTACGGGAGGCAGCAGTCGGGAATTTTGGGCAATGGGCGAAAGCCTGACCCAGCAACGCCGCGTGAAGGATGAAATCCCTCGGGATGTAAACTTCGCAAGAACGGGAAGAATAAGTAAGAGTTAATATCTCTTATGATGACGGTACTGTTTGTAAGCTCCGGCTAACTCCGTGCCAGCAGCCGCGGTAATGCGGGGGGAGCAAGCGTTGTTCGGATTTACTGGGCGTAAAGGGCGCGTAGGCGGCCACCGCAAGTCGACTGTGAAATCTCCGGGCTTAACCCGGAAAGGTCAG
+
CCCCCGGGGGGGGGGGGGGGGGGGGGGGGGEGGGGGGGGGGGGGGGGGGGGGGGGGGGGGGGGGGGGGGGGGGGGGGGGGGGGGGGGGGGGGGGGGGGGGGGGGGGDGFGGGGGGGGGFGGGGGGGGGGGGGGGGGGFGGGGGGGGGGGGGGGGGGGGGGGGGGGCFGGGGGGFGGGFGGFDGFGGFGGFCGGGGGGGGGGDEGDGGGGGEGGGEGGGGGGGGGGGGGGGGGGGGDCFFGDGGGGGGGGGDECCDCF>GG=EGGGGGGDFGFGGGC29FGGFFGFFCB8F5;:5>>4?=<5
@M03506:14:000000000-AKVR1:1:1101:10132:6793 1:N:0:47
ATGAACTCCTACGGGAGGCAGCAGTGGGGAATATTGCGCAATGGGCGGAAGCCTGACGCAGCGACGCCGCGTGGGGGATGACGGCCTTCGGGTTGTAAACCTCTTTCGATCGGGACGAAGCTGTTCGGAGTGACGGTACCGGTAGAAGAAGCACCGGCCAACTACGTGCCAGCAGCCGCGGTCATAAGTCGGGGGCGAGCGTTGTGCGGAATTATTGGGCGTAAAGAGCGCGTGGGCGGGGTGTCACGGCGGTCGGGAAAACCTAGTGGTGAACTGTGGGAGTTCGGTCGGTAAGGGCTGC
+
CCCCCGGGGGGGGGGGGGGGGGGGGCGGGGGG9FFFFGGGGGGGGGGDGGGGGGGGG:FGGG@GGGGGGGGGGDCFGGGGGCB+FF:FGGGGFGEGGGFG@FG<33,BF<FGGGGCEGGF:>,@<9CF>:1,>8*:*<FG<:F*<,,244<,?CGCF7<*=<:,>*425*20:E*:E888C/*;++03++2/:*1*/*/:C:*:;*38:*:*+++<<+*8::8**+<****22*:CF8C=E*:*+++1*::*9==3*<)C**12+*+2*2:@>2:<0/5**0)*+)))-))())1<F3)))
@M03506:14:000000000-AKVR1:1:1101:5437:6799 1:N:0:47
ATGAACTCCTACGGGAGGCAGCAGTCGAGAATTTTTGACAATGGGGGAAACCCTGATCGAGCGACGCCGCGTGGAGGATGAAGGTCTTCGGATTGTAAACTCCTGTCATTGGGGAACAAGGTGCATACGTTAACTGCGTGTGCATTGATAGTACCCGAAGAGGAAGAGACGGCTAACTCTGTGCCAGCAGCCGCGGTAATACAGAGGTCTCAAGCGTTGTTCGGATTCATTGGGCGTAAAGGGTGCGTAGGCGGCGCGGTAAGTCGGGTGTGAAATCTCGGAGCTTAACTCCGAAACTGCC
+
CCCCCGGGGGGGGGGGGGGGGGGGGGGGGGGGGGGGGGGGGGGGGGGGGGGGGGGGGGGGGGGGGGGGGGGFGGGGGGGGGFGGGGGGGGGGGGGGGGGGGGGGGGGGGGGGGGGGGGGGGGGGGGGGGGGGGGGGGGGGGGGGGGGGGGGGGGGGGGEGGGGGGGGGGGGGGGGGGGGGGECFGGDFFGGGGGGGGGGGGGF?FGGGGGGGGGGDEGCEGGGG*8EFFFCFCEGGE*9EEFGGGGGGGGEGGGGGGFGGGGG??DEG=D=BGFDE77CCF:BEG?CF<*=:;DF:@==/)
@M03506:14:000000000-AKVR1:1:1101:11995:6801 1:N:0:47
ATGAACTCCTACGGGAGGCAGCAGTGGGGAATATTGGACAATGGGGGCAACCCTGATCCAGCAATGCCGCGTGAGTGATGAAGGCCTTAGGGTTGTAAAGCTCTTTTACCGGGGACGATGATGACGGTACCCGGAGAATAAGCCCCGGCTAACTTCGTGCCAGCAGCCGCGGTAATACGTAGGGCGCAAGCGTTGTCCGGAATTATTGGGCGTAAAGAGCTCATAGGTGGCTTGTTGCGTCTGCCGTGAAAGCCCGTGGCTTAACTGCGGGTCTGCGGTGGATACGGGCAGGCTAGAGGCG
+
CCCCCGGGGGGGGGGGGGGGGGGGGGGGGGGGGGGGGGGGGGGGGGGGGGGGGGGGGGGGGGGGGGGGGGGGGGGGGGGGGGGGGGGGGGGGGGGGGGGGGGGGGGGGGGGGGGGGGGGGGGGGGGGGGGGGGGGGGGGGGGGGGGGGGGGGGGGGGGGGGGGGGGGGGGGGGGGGGGGGGGGGGGGGGGGGGGGGGGGGCGGGGFFFGGGGGGGFGFGDGGGFFGGGGGGGGGGGGCDGGGGGFGGDCFFGGDCG87DGFGF79F?=EGGFGGCCGFGGG560<<DFFD:>)0?F*=>3.
@M03506:14:000000000-AKVR1:1:1101:18514:6844 1:N:0:47
ATGAACTCCTACGGGAGGCAGCAGTCGAGAATTTTTCACAATGGGCGCAAGCCTGATGGAGCGACGCCGCGTGGGGGATGAATGGCTTCGGCCCGTAAACCCCTGTCATTTGCGAACAAATTGGTTTAGTTAATAGTTGGACCATTGATAGTAGCGAAAGAGGAAGGGACGGCTAACTCTGTGCCAGCAGCCGCGGTAATACAGAGGTCCCGAGCGTTGTTCGGATTCACTGGGCGTAAAGGGGGCGTAGGTGGCAGGGTAAGGCGGATGTGAAATCTCCGAGCTCAACTCGGAAACTGCA
+
CCCCCGGGGGGGGGGGGGGGGGGGGGGGGGGGGGGGGGGGGGGGGGGGGGGGGGGGGGGGGGGGGGGGGGGGGGGGGGGGGGGGGGGGGGGGGGGGGGGGGGGGGGGGGGGGGGGGGGGGGGGGGEFGGGGGGGGGGFGGGGGGGGGGGGGGGGGGGGGGGGGGGGGGGGGGGCGGGGCFGGGGCCGGGGGDFGGGGEE@CGGGGGGGGGGG5EGE8=EEGGGGGCE6A9CCGGFGCG*;FGD*5*>>=EGFC76<A@C2<+9+*1C<*909>F2+*1*297BE*)9?7;733.).0*9=*
@M03506:14:000000000-AKVR1:1:1101:12383:6847 1:N:0:47
ATGAACTCCTACGGGAGGCAGCAGTGGGGAATTTTGCGCAATGGGGGAAACCCTGACGCAGCAACGCCGCGTGGAGGATGAAGTCCCTTGGGACGTAAACTCCTTTCGATCGGGACGATTATGACGGTACCGAGAGAAGAAGCCCCGGCTAACTTCGTGCCAGCAGCCGCGGTAATACGAGGGGGGCGAGCGTTGTTCGGAATTATTGGGCGTAAAGGGTGCGTAGGCGGTTTGATAAGGGTGTGGTGAAAGTCCGGGGCTCAACCCCGGATCTGCCGTTCCGACTGTCAAACTCGAGGGG
+
CCCCCGGFFFEGGGGEEGGGGGFGGGGGGF7FFGF<EFGGGGGCFGDGGGGGGGGGGGGG:FFGGGGGGGGGDCBFGGGFGGGGGGGGGGGC?FGFFEGFFGFFFGGGGFGGEGEFGGGGGGGG<F@FFEGCCGEECGFFCFFFFGGGEC:AGGGGGGGDGGGGGGGGGGGGGCFE<CFFDG><EGCGEGGGGEGGGGCE8;8FC7C76CGGG88@C?CGEGEGDC5?8*28EGCFFFCF6E7CEGFCCCFF7<EDGDDG5*027C79*9:7DFGGGFG*95>*:>DF>7B<@B6>55)).
@M03506:14:000000000-AKVR1:1:1101:8556:6857 1:N:0:47
ATGAACTCCTACGGGAGGCAGCAGTGGGGAATATTGCGCAATGGGCGAAAGCCTGACGCAGCGACGCCGCGTGGGGGATGAAGGCCTTCGGGTTGTAAACCTCTTTCACCACCGACGAAGCTAACGTGACGGTAGGTGGGGAAGAAGCGCCGGCTAACTACGTGCCAGCAGCCGCGGTAATACGTAGGGCGCAAGCGTTGTCCGGAATTATTGGGCGTAAAGAGCTCGTAGGCGGTCTGTCACGTCTGCCGTGAAAACCCGAGGCTTAACCTCGTGGCTTGCGGTGGATACGGGCAGACTA
+
CCCCCGGGGGGGGGGGGGGGGGGGGGGGGGGGGGGGGGGGGGGGGGGGGGGGGGGGGGGGGGGGGGGGGGGGGGGGGGGGGGGGGGGGGGGGGGGGGGGGGGGGGGGGGGGGGGGGGGGGGGGGGGGGGGGGGGGGGGGGGGGGGGGGGGGGGGGGGGGGGGGGGGGGGGGGGGGGGGGGGGGGGGDGGGGGGDEGGGGGGGGGGGGGGGGGGDGGGGGGGGGGGGGGGGGGGGGEG=FGGFGGGGGGGEC5CFGFCFDGGGGGGGGG?FF?CCDGGFCFGFDEGFGF7>6<>B>>E>FF7
@M03506:14:000000000-AKVR1:1:1101:9586:6881 1:N:0:47
ATGAACTCCTACGCGAGGCAGCAGTCAAGAAACTTCCACGATGGACGAAAGTCTGATGGAGCGACGCCGCGTGTTGGACGAAGTGCTTCGGTACGTAAACAACTTTTATCGGGGACGAAATTATTGACGGTACCCGATGAATAAGGGGCTCCTAACTCTGTGCCAGCAGGAGCGGTAATACAGCGGCCCCAAGCATTATCCGGAATCACTGGGCGTAAAGGGTGTCGAGGCGGTCATGTTAGTCATTCGTAAAATCTACGCGCTTAACTTGTAGTTGGCGAAGGAAACGGCATGACTCGCG
+
CCCCCGGGFFFFGGG@FEEGGGCGF8FFFAEFFGGEGGGGGGGGGGE@+6CFGGFGGFG,CFGFGGGGGDFGEFFFFGGCCFGFFFFGGGGFGGEB,EFGG8FEGDEFFFG@FGCFEG@FFDGGGGFG@FE<FC9@<FCC,F;F=E7:>*@CCCFCCC;EFFGFFGGGGFFGDGGDEE@F,>:,<<:C@CFECB2<BF7:0ACC5EGGGFGGCCGC*/@?F88EG6C5*:*::E:CE92<:+3C+<9C++*0/<+*+**1*:9***+2<7+97:*+*9*19)):*.2)(7)().9//*8))
@M03506:14:000000000-AKVR1:1:1101:17420:6881 1:N:0:47
ATGAACTCCTACGGGAGGCAGCAGTCGGGAATTTTGGGCAATGGGCGAAAGCCTGACCCAGCAACGCCGCGTGAAGGATGAAATCCCTCGGGATGTAAACTTCGCAAGAACGGGAAGAATAAGCGAGAGTTAATATCTTTCGCGATGACGGTACCGTTTGTAAGCTCCGGCTAACTCCGTGCCAGCAGCCGCGGTAATACGGGGGGAGCAAGCGTTGTTCGGATTTACTGGGCGCAAAGGGCGCGTAGGCGGCCACCGCAAGTCGGTTGTGAAGTCCCCGGGCTTAACCCGGAACGGTCAA
+
CCCCCGGGGGGGGGGGGGGGGGGGGGGGGGGGGGGFFGGGGGGGGGGGGGGGGGGGGGGGGGGGGGGGGGGGGGGGGGGGGGGGGGGGGGGGGGGGGGGGGGGGGEGGGGGGGGGGGGGGGGGGGGGGGGGGGGGFGGGGGGGGCEGGGGGGGGGDGGGGGGGGGFGGGGGGGGGGGGGGGGGGGGGGGGGGGGCGGGGGGGGGGD5CECFGGGGGE=CCGGDGGFGG99CC8EGGGGGGEGGGG*:CEDEEGGGGCDGDCEF71>7<EGGBC*CC*9*>DDFG=?C?A*>>BF)770)76
@M03506:14:000000000-AKVR1:1:1101:12484:6884 1:N:0:47
AGAACTCCTACGGGAGGCAGCAGTGGGGAATTTTGGACAATGGGGGCAACCCTGATCCAGCCATTCCGCGTGAGTGAAGAAGGCCTTCGGGTTGTAAAGCTCTTTTGTCCGGAACGAAACGGTTGGCGTGAATATCGCCGACTACTGACGGTACCGGAAGAATAAGCACCGGCTAACTACGTGCCAGCAGCCGCGGTAATACGTAGGGTGCGAGCGTTAATCGGAATTACTGGGCGTAAAGCGTGCGCAGGCGGTTTTGTAGGCCAGATGTGAAATCCCCGGGCTTAACCTGGGAATGGCC
+
CCCCCGGGGGGGGGGGGGGGGGGGGGGGGGGGGGGGGGGGGGGGGGGGGGGGGGGGGGGGGGGGGGGGGGFGEGGGGGGGGGGGGGGGGGGGGGGGGGGGGGFGGGGGGGGGGGGGGGGGGGGGGGGGGGGGGGGGGGGGGGGGGGGGGGGGGGGDGGGGFGGFGGGGGFGGGGGGGGGGGGGGGGGGGGGCEEGGGDGGGFGCFFDECGGCEGGGCGDGGFGEE8FC970:CGGG:EDGGC>5555<CGGGGG5D5>FGFFFGFFFGGGD4CDFFGFG:DF@EEFFFBG*8FFF:;F?))
@M03506:14:000000000-AKVR1:1:1101:21874:6923 1:N:0:47
ATGAACTCCTACGGGAGGCAGCAGTCGAGAATTTTTCTCAATGGGGGAAACCCTGAAGGAGCGACGCCGCGTGGAGGATGAAGGTCTTCGGGTTGTAAACTCCTGTCATTTGGGAACAAGGTGCGAGTATTTACTGTACTCGTATTGATAGTACCAGAAGAGGAAGAGGCGGCTAACTCTGTGCCAGCAGCCGCGGTAATACAGAGGTCTCAAGCGTTGTTCGGACTCATTGGGCGTAAAGGGTGTGTAGGTGGCGCCGTAAGTCGGGTGTGAAATCTCGGGGCTTAACTCCGAAACTGCA
+
CCCCCGGGFDFGGGGFEGGGGFG<FEFFGGGGGDGGGFDG9@D<FGC7FFGGGGGGFGG8EDG@ECEEG7@>FGGGGGGGGGG8FGFGFEGEGGGEFGF,FFEF?BEF<FFFGGFGGGGGGFC>FEFGGGGGCDGFGFBFGEAF=FE=<<FFAGGFGCCFGGFF?7<F7:@7FFG@FF9FFGGFFCF7CC:<C<*CEEECEGGG9EGG@FB+?CGGGGGGG+CCC*:CECCCGDGGC?D5CFECE*:5A9+<757<;>DGGECG+95CE<ED7;7?76:FDFFDD4*=20827>:>>=FF/
@M03506:14:000000000-AKVR1:1:1101:6639:6926 1:N:0:47
ATGAACTCCTACGGGAGGCAGCAGTCGGGAATTTTGCGCAATGGGCGAAAGCCTGACGCAGCAACGCCGCGTGAGGGATGAAGGCCTTCGGGTTGTAAACCTCTTTTCTCAGGGAAGATAATGACGGTACCTGAGGAATAAGCCACGGCTAACTACGTGCCAGCAGCCGCGGTAATACGTAGGTGGCGAGCGTTGTCCGGATTTACTGGGCGTAAAGAGCGCGCAGGCGGTCGTGCAAGTCGCGTGTGAAAGCCCACGGCTCCACTGGGGAGGGTCACGCGATACTGCTCGACTGGAAGGG
+
CCCCCGGGGGGFGGGGGGCBFCCGGFGDGDGCFFGGGGG@FCFCFGG7FE>E<EGGGGGGGGGGGGGGGGG=FEEFGDGGGGGGGGGGDFGDGGECGFGEFGGGGGGFGCFGGGFFGDGGBFGFFGGG@FGGGGGFDCBEFGGGGGGGGGGGGGGFEGFFGFGGGGGG@BFGFGG,CFF,CBCFCG78E7FEGCCFGGDD;C:9@F7CFFEE>8?8ECFF5588E*:?EE58ECCGGGGCECCCG5EFGFFFFCF*C595*C*3=029*9*5C<D6D?<4<)):7@7BACB(<>>@5)7))
@M03506:14:000000000-AKVR1:1:1101:8590:6934 1:N:0:47
ATGAACTCCTACGGGAGGCAGCAGTGGGGAATTGTTCGCAATGGGCGCAAGCCTGACGACGCAACGCCGCGTGGAGGATGAAGACCTTCGGGTCGTAAACTCCTTTCGATCGAGACGAATGGCCTCTGGATGAACAGTCCGGAGGAGTGACGGTACCGAGAGAAGAAGCCCCGGCTAACTCCGTGCCAGCAGCCGCGGTAATACGGGGGGGGCAAGCGTTGTTCGGAATTACTGGGCGTAAAGGGCTCGTAGGTGGCCAACTAAGGCAGACGCGAAATCCCTCGGCTGAACCGGGTAACTG
+
CCCCCGGGFGGGGGGGGGG7FGGGGGGGGFFFGGGGGGGGGGGGGG:FGGGFGGGGGGGGGGGFGGGGGGGGGGGGGGGGGGFFGGGGGGGGGGGGFFGGGGGGGGGEFGGGGGGGGGGGGGGGGGGGFGGGGGGGGGFGGGGGGCFGG9FGGGGDFGFFFEGG7FGGFCFCFDEFGGGFBCGFGGFFF>FGGGDGGGGEGGGFGGGGE>EE>*1;*A8CE882AEEE*<@@?+8C=C)/*:?FG569?*:7D:<F=FGF564+<*09/*2;/7C*58:FGF4:55<)(2)()77.)0/*/
@M03506:14:000000000-AKVR1:1:1101:15118:6936 1:N:0:47
ATGAACTCCTACGGGAGGCAGCAGTAAGGAATATTGGTCAATGGGCGGAAGCCTGAACCAGCCATGCCGCGTGCAGGAAGACGGCCCTACGGGTTGTAAACTGCTTTTATACGGGAATAAACCCAGATACGTGTACCTGGCTGAATGTACTGTAAGAATAAGGATCGGCTAACTCCGTGCCAGCAGCCGTGGTAATACGGAGGATCCAAGCGTTATCCGGATTTATTGGGTTTAAAGGGTGCGTAGGCGGCTTGTTAAGTCAGAGGTGAAATGCGGTAGCTTCACTATCGGAGTGCTTTTG
+
CCCCCGGGGGGGECGGGGDEGGGGGGGGGGDFGGGFGCGGGGCECFGGGGEGGGGC,CFGGGGGGGGG@EGGGG?FGFFGGGGGFFGGEGGGGFGGGAFEGDEGGG,CECDEF7FGGGGFG<EFGGDEGFFDEGFFGGGGDG7FGGDFFGFGFGGG9FFGCFGGGGDFFEG7,,,@3@EE*,>>CCFF@*1<C2@BC;8:E:**4<8CC+88**3B99C*/;/?F;E+:5?*C?+CCFGGDCCCEE*>*>5=5>CFC@C:+?::+1ACC>+*:79CCDGGC**309796*),).766**/*
@M03506:14:000000000-AKVR1:1:1101:13044:6937 1:N:0:47
ATGAACTCCTACGGGAGGCAGCAGTCGGGAATTTTGGGCAATGGGCGAAAGCCTGACCCAGCAACGCCGCGTGAAGGATGAAATCCCTCGGGATGTAAACTTCGCAAGAACGGGAAGAATAAGTAGGGGACAATACCCCCTATGATGACGGTACCGTTTGTAAGCTCCGGCTAACTCCGTGCCAGCAGCCGCGGTAATACGGGGGGAGCAAGCGTTGTTCGGATTTACTGGGCGTAAAGGGCGCGTAGGCGGTCAGCACAAGTCAATTGTGAAATCTCCGAGCTTAACTCGGAAAGGTCAA
+
CCCCCGGGGGGGGGGGGGGGGGGGGGGGGGGGGGGGGGGGGGGGGGGGGGGGGGGGGGGGGGGGGGGGGGGGGEGGGGGGGGGGGGGGGGGGGGGGGFFGGGGGGGGGGGGGGGEGGGGGFFGGGGGGGGGDDFGGGGGGGGGFEGGFGGDGFGFGGGGGGGGGCFFGGDGGGCFFGGGGF7FGGGGGGGGG7FE>CGGGEECGGGGGGGE6CGEGGEGGG5588?FF<@FGFC?*>:DCEGGGEGCGEGGG55:C67**7CCGF7<7+:CFFC7CD*:C3>):<?7=2F>1))78)1/6*
@M03506:14:000000000-AKVR1:1:1101:19108:6941 1:N:0:47
ATGAACTCCTACGGGAGGCAGCAGTTAGGAATTTTGGGCAATGGGCGCAAGCCTGACCCAGCAACGCCGCGTGGGTGACGAAGGCCTTCGGGTTGTAAAGCCCTTTTCTGAGGGAAGATGATGACGGTACCTCAGGAATAAGCACCGGCTAACTACGTGCCAGCAGCCGCGGTAATACGTAGGGTGCAAGCGTTAATCGGAATTACTGGGCGTAAAGCGTGCGCAGGCGGTTCTATAAGACAGATGTGAAATCCCCGGGCTCAACCTGGGAACTGCATTTGTGACTGTAGAGCTGGAGTGC
+
CCCCCGGGGGGGGGGGGGGGGGFGGGGGGGGGGGGGGGGFGGFGGGGGGEGGGGGGGGGGGGGGGGGGGGGGGGGGGFGGGDGGGGGGGGGGGGGGGGGGGGGGGGGGGGGGGGGGGGGGGGGGGGGGCFGGGGG?DGGGGFGGGGEFGGGGGGGGGGGGDGFFFGGGGGGCC1CFFFFGGGEDEGGGGGGGFGCFCGGEEGGGFGFGGGF>C>ECFGGGGGDGEGGDCEGGGGFFC<F7?GFCFGGG+<?CDAGF5:5CEDG6CGGGCCF@DGGGGFCDFBF++/:94C?2*17455))*
@M03506:14:000000000-AKVR1:1:1101:4916:6968 1:N:0:47
ATGAACTCCTACGGGAGGCAGCAGTGGGGAATATTGGACAATGGGCGCAAGCCTGATCCAGCCATGCCGCGTGGGTGAAGAAGGCCTTCGGGTTGTAAAGCCCTTTTGTTCGGGAAGGAATCGTACGGGTGAATATCCCGTGCGGATGACGGTACCGGAAGAATAAGCACCGGCTAACTTCGTGCCAGCAGCCGCGGTAATACGAAGGGTGCAAGCGTTACTCGGAATTACTGGGCGTAAAGCGTGCGTAGGCGGTTTGTTAAGTCCGCTGTGAAAGCCCTGGGCTCAACCTGGGAATTGC
+
CCCCCGGGGGGGGGGGGGGGGGGGGGGGGGGGGGGFFFGGGGGGGGGGGCGGGGGGGGGGGGGGGGGGGGGGGGGGGGGGGGGGGGGGGGGGGGGGGGGGGGGGFFGGGGGGGGGGGGG?EGGCFFGGGGGFGGGFGFGGGGGGGGGGGGGGGFFGGGCGGGGGGGGGGGGGGGGGGGGGGGGGGGFGGGGGFGGGG@ECCFCFG78C5CEGGGG5EGGGGFCEGG>GGCFFGFFEEEG*:7+>77EDGGGEFGDD*75>F?*+2009=CCB<77<:)9>*).CFF<=?DFFFFF>F:)6*
@M03506:14:000000000-AKVR1:1:1101:8567:6971 1:N:0:47
ATGAACTCCTACGGGAGGCAGCAGTCGAGAATTTTTCTCAATGGGGGCAACCCTGAAGGAGCGACGCCGCGTGGAGGATGAAGGCTTTCGGGTTGTAAACTCCTGTCATTTGAGAACAAGTGTGAGCAAGTAACTACTGCTCACTTGATAGTATCAGAAGAGGTGGGGACGGCTAACTCTGTGCCAGCAGCCGCGGTAATACAGAGGTCCCAAGCGTGGTTCGGATTCATTGGGCGTAAAGGGTTCGTAGGTGGCGTGGTAGGTCGGGTGTGAAATTTCGGAGTTTAACTCCGAAACTGCA
+
CCCCCFGAAFFGEGGGGGD7FFCFFGGGGGEGGGGGGGGGGGGGGDCEEGGGGGGGFFFGGGGDGGGGGGBCEG7FGFFGGFGGFGGGGGGGGGGGF9AFGACEG?EFFGGGGGGDGFFDGGGGGFGGGGGDFCFE>AB9FGFGCFGFCCFGDFFCFFCFGFFFFGECCEGGD7C>FCFFGGGGGGFCFGGGGGGGGCE+2<?C2>;C7:BFFGCE;*/=CFGG58CF+:CCGG***//*3C5***:1;CG9FF*)*<DG:+9E7/*7:)/8C**:*9:CD35*262147*)))0)07@*1
@M03506:14:000000000-AKVR1:1:1101:18095:7001 1:N:0:47
ATGAACTCCTACGGGAGGCAGCAGTGGGGAATTTTGCGCAATGGGGGAAACCCTGACGCAGCAACGCCGCGTGGAGGATGAAGTCCCTTGGGACGTAAACTCCTTTCGATCGGGACGACTATGACGGTACCGGAAGAAGAAGCCCCGGCTAACTTCGTGCCAGCAGCCGCGGTAATACGAGGGGGGCGAGCGTTGTTCGGAATTATTGGGCGTAAAGGGCGCGTAGGCGGTCGGATAAGTCTTGTGTGAAATCTTCGGGCTCAACTCGAAGTCTGCACAGGAAACGATCTGGCTTGAGTGG
+
CCCCCGGGGGGGGGGGGGGGGGGGGGGGGGGGGGGGGGGGGGGGGGGGGGGGGGFGGGGGGGGGGGGGGGGGGGGGGGGGGGGGGGGGGGGGFGGGGGGGGGGGGGGGGGGGGGGGGGGGGGGGGGGGGGGGGGGGGGGGGGGGGEGGGGGGGGGGGGGGGGGGGGGGGGGGGGGGGGGGGGGGGGGGEGGECEEGGGGG8EFGGFCCCGGG8:EGCFG5EEGECCGFGGEGGG8;CFGDG+:CFGEG97?FFCFGGFGGD=F??7C3*CE>DGGGGFC<FFFGG)1765@AFFF5))*0)
@M03506:14:000000000-AKVR1:1:1101:10561:7042 1:N:0:47
ATGAACTCCTACGGGAGGCAGCAGTGGGGAATATTGGACAATGGGCGAAAGCCTGATCCAGCCATGCCGCGTGTGTGAAGAAGGTCTTCGGATTGTAAAGCACTTTAAGTTGGGAGGAAGGGCAGTTACCTAATACGTAATTGTTTTGACGTTACCGACAGAATAAGCACCGGCTAACTCTGTGCCAGCAGCCGCGGTAATACAGAGGGTGCAAGCGTTAATCGGAATTACTGGGCGTAAAGCGCGCGTAGGTGGTTCGTTAAGTTGGATGTGAGATCCCCGGGCTCAACCTGGGAACTGC
+
CCCCCGGGGGGGGGGGGGGGGGGGGGGGGGGGGGGGGGGGGGGGGGGGGGGGGGGGGGGGGGGGGGGGGGGGGGGGGGGGGGGGGGGGGGGCGGGGGGGGGGGGGGGGGGGGGGGGGGGGGGGGGGGFGGGGGGGGGGGGGGGGGGGGGGGGGGGGGGGGGGGGGGGGGGGGGGGGGGGGGGGGGGGGGGGGGGGGDEGDFFGFGGGGEGGGGGGGGGGGGGGGGGGDEFGGGGCCEG3;FFFGGGGGEEEC*<C9C6CDFGGGGGFGG=FFGFFFG?9FGFFG53567*>BFF>>?F4@6
@M03506:14:000000000-AKVR1:1:1101:11032:7051 1:N:0:47
ATGAACTCCTACGGGAGGCAGCAGTCGGGAATTTTGGGCAATGGGCGAAAGCCTGACCCAGCAACGCCGCGTGAAGGATGAAATCCCTCGGGATGTAAACTTCGCAAGAATGGGAAGAATAAGGGAGGGTAAATAGCCCTTCTGATGACGGTACCATTTGTAAGCTCCGGCTAACTCCGTGCCAGCAGCCGCGGTAATACGGGGGGAGCAAGCGTTGTCCGGATTTATTGGGCGTAAAGAGCTCGTAGGTGGTTCGGTAAGTCGGGTGTGAAACCACCAGGCTCAACCTGGAGACGCCACC
+
CCCCCGGGGGGGGGGGGGGGGGGGGGGGGDGGGGGGGGGGGGGGGGGGGGGGGGGGGGGGGGGGGGGGGGGGGGGGGGGFGGGGGGG@FGGGFGGGGGFGGGGGGGGGGGGGGGGGGGGGGAFFGFGGGGGGGGGGGCFGGGGGCGGGGGGGGDGGGGFFGGGGGGGGGGGGGGFGGGGGFGGFGGGGGGGGGDGEEGFGGDEGGGGGGGG8EGGDGG7<CE5/CCGGDFFGFE:EGF7CCE?C*25CC9CG*:97*.17<FCEGG*>19??**2:*7*9D@):CFC;BGF15670)))08
@M03506:14:000000000-AKVR1:1:1101:26014:7078 1:N:0:47
TTGAACTCCTACGGGAGGCAGCAGTGGGGAATTGTTCGCAATGGGCGCAAGCCTGACGACGCAACGCCGCGTGGAGGATGAAGGTCTTCGGATTGTAAACTCCTGTTGCCCGGGACGAAAAGCTTCGACCTAACACGTCGAGGTCTGACGGTACCGGGTGAGGAAGCCACGGCTAACTCTGTGCCAGCAGCCGCGGTAATAAAGAGGGGGCAAGCGGTGTTCGGAATCATTGGGCGTATAGGGCGCGTAGTCGGCCTTAGAAGGCGAACGTGCAAGTGCCGGGAGCAACTCGGGAATTGCG
+
<@BCCFGGGGCFGGCDGGGGGGGGGGGGG;FGGGGFGGBFGGGGGGGDC:FFGGGGGEBCCF7BFFC:F+@>BEDGG+=F=<?,BEGGGFFFGG8,,,,<B,:A<:E?,,:BFCFC+:B=:,F9F9FC<:BCF,@F<>8C7::@FGGGGCCEGCC::B=FECG,<<F,++*=:7F@::<?2?:C:F7CF7CB@5?C2*/+++0<<F*/:*2:@F8**/22*0;E*C5++<+++75C58*3<+*22*2)/**+)**/*02*+00**9*1:77<***+*0*2/))**0*)3*938))))//*)
@M03506:14:000000000-AKVR1:1:1101:6468:7092 1:N:0:47
ATGAACTCCTACGGGAGGCAGCAGTGGGGAATTGTTCGCAATGGGCGCAAGCCTGACGACGCAACGCCGCGTGGAGGACGAAGACCTTCGGGTCGTAAACTCCCTTCGATCGAGACGAACGGTCTCCGGGTGAACAATCCGGAGGAGTGGCGGTACCGAGAGAAGAAGCCCCGGCTAACTCCGTGCCAGCAGCCGCGGTAATACAGAGGAGCCAAGCGTTGTCCGGATTGACTGGGCGTAAAGCGCACGCAGGCGGAGGCGCGCGTGGGGTGTGAAATCTGGCCGCTTAACGGCCAGGGGG
+
CCCCCGGGGGGGGGGGGGGGGGGGGGGGGGGGGGGGGGGGGGGGGGGGGGGGGGGGGGGGGGGGGGGGGGGGGGGGGGGGGGGGGGGGGGGGGGGGGGGGGGGGGGGGGGGGGGGGGGGGGGGGGGGGGGGGGGGGGGGGGGGGGGFGGGGGGGGGGGGGGGGGGGGGGGGGGGGGEGEGGGG:EEGGGGGGGGGGGGG>CGGG?FFGGGGGGGGGGC8?C=FGGGEGGGGDCGGGEC5:EFFFGD=DGGGGGGGG557CED5CG35<EG275779>?FFGF)::@D317*4<B7)>FEB)
@M03506:14:000000000-AKVR1:1:1101:13690:7109 1:N:0:47
ATGAACTCCTACGGGAGGCAGCAGTAGGGAATTGTTCGCAATGGGCGCAAGCCTGACGACGCAACGCCGCGTGGAGGATGAAGACTTTCGGGTCGTAAACTCCTTTCGACCGAGATGAATACTCTCAGACCCAATACGTTTGAGAGCTGACAGTATCGAGGGAAGAAGCCCCGGCTAACTCCGTGCCAGCAGCCGCGGTAATACGGGGGGGGCAAGCGTTGTTCGGAATTACTGGGCGTAAAGGGTTCGTAGGTGGCTTTCTAAGTCAGACGTGAAATCCCTCAGCTTAACTGGGGAACTG
+
CCCCCGGGGGGGGGGGGGGGGGGGGGGGGGGGGGGGGGGGGGGGGGGGGGGGGGGGGGGGGGGGGGGGGGGGGGGGGGGGGGGGGGGGGGGGGGGGGGGGGGGGGGGGGGGGGGGGGGGGGGGGGGGGGGGGGGGGGGFGGGGGGGGGGGGGGGGGGGGGGGGGGGGGG7ECGGGGGGGGGGGGGGGFGGGGGGGGGGGGGGGGGGGGGGGGGG>FGGCEGEGFGGGECCEFGGGFGEDGGGCFC6:CEGGGDGGGG>FGGGFEGGFFGFCDGG:=:=F6CFFGGFGFACBBF6>E>@FF=
@M03506:14:000000000-AKVR1:1:1101:18291:7114 1:N:0:47
ATGAACTCCTACGGGAGGCAGCAGTGGGGAATATTGGACAATGGGCGCAAGCCTGATCCAGCAATGCCGCGCGAGTGATGAAGGCCTTAGGGTTGTAAAGCTCTTTTACCCGGGAAGATAATGACTGTACCGGGAGAATAAGCCCCGGCTAACTCCGTGCCAGCAGCCGCGGTAATACGGAGGGGGCTAGCGTTGTTCGGAATTACTGGGCGTAAAGCGCACGTAGGCGGCTTTGCAAGTTGGAGGTGAAAGCCCAGGGCTTAACCCTGGAATTGCCTTTAAAACTGCATCGCTAGAATCG
+
CCCCCGGGGGGGGGGGGGGGGGGGGGGGGGGGGGGGGGGGGGGGGGGGGGGGGGGGGGGGGGGGGGGGGGGGGGGGGGGGGGGGGGGGGGGGGGGGGGGGGGGGGGGGGGGGGGGGGGGGGGGGGGGGGGGGGGGGGGGGGGGGGGGGGGGGGGGGGGGGFGGGGGGGGGGGGGGCGGGGGGGGGGGEGGGGEGGGGGGGGGGGFGFGGGGGGGG>EGGGGGGGGGGGDGDGGGGGGFF9?EGGGGGGGGFCCCCFGF5<F5CFFGGFFF:FG<FGGFF7CFFGGFFFFDFFEFFFFF44>
@M03506:14:000000000-AKVR1:1:1101:16873:7122 1:N:0:47
ATGAACTCCTACGGGAGGCAGCAGTGGGGAATATTGGACAATGGGGGCAACCCTGATCCAGCAATGCCGCGTGAGTGATGAAGGCCTTCGGGTTGTAAAGCTCTTTTGCCAGGGACGATGATGACGGTACCTGGAGAATAAGCCCCGGCTAACTTCGTGCCAGCAGCCGCGGTAATACGAAAGGGGCAAGCGTTGTTCGGAATTACTGGGCGTAAAGGGCGCGTAGGCGGCTTATCAAGTCAGGAGTGAAATTCCCGGGCTCACCCTGGGGGGTGCGCTTGAGACTGATGAGCTTGAATGG
+
CCCCCGGGGGGGGGGGGGGGGGGGGGGGGGGGGGGGFGGGGGGGGDGGGGGGGGGGFGGGGGFFGGGGGGGFGGGGGGGGGFGFGGGGFGGGGGGGGGFGGGGGGGGFFF9FFD@FGCFGAFG9EFEGGGGGGGDGGGGGGGGGGGGCFFEGGG<FGGGGGCCGGGGGGGGGG7CCFGG:CEFGGGGDFF>EF:EGGFGGDB:+:B?E@FGGG*;FGFCEGGECCG5+:?585CCF?36<A9F6+2:CCFGGGGGGE)71*:F+:C=CFFE3)1>EGFD5*0)/+/9:A77:6664.6/9)
@M03506:14:000000000-AKVR1:1:1101:5149:7140 1:N:0:47
ATGAACTCCTACGGGAGGCAGCAGTGGGGAGTATTGGACAATGGGCGAAAGCCTGATCCAGCAATGCCGCGTGAGTGATGAAGGCCTTAGGGTTGTAAAGCTCTTTTACCCGGGATGATAATGACAGTACCAGGAGAATAAGCGCCGGCTAACTCCGTGCCAGCAGCCGCGGTAATACGGAGGTGGCTAGCGTTGTTCGGAATTCTGGGCGTAAAGCGCACGTAGGCGGCTTTGTAAGTTAGAGGTGAAAGCCCGGGGCTCAACTCCGGAATTTCCTTTAAGACTGCATCGCTAGAATTGT
+
CC<CCGGGGGCGC@F,@FECEFGFFEECEC@FFFCFFFFFFEG?FGEC@FCGDG<EEFDD@EEAF@FG:+68>FCFG<F9FFCGGDEFEE<CCE:FDEFEFCEGGFGFCEEFGED@7FDFFFGGDDEFFGGGGGGGFFGDFGG+8=FCFFGFFE<FF<DFGGGGGCCFGGDGGGGFGGGDEGG**CCGBF7C:**=FGGDEEGFEGE@G>E8BC8F7EGGE8C@8EC=EE58C9<+C929+++3AF5C<FC*9:CDDBGG*39*<D?3:*/8D7C+??*:**9939*72?51.))*/=*9/
@M03506:14:000000000-AKVR1:1:1101:14990:7177 1:N:0:47
ATGAACTCCTACGGGAGGCAGCAGTGGGGAATTTTGCGCAATGGGGGAAACCCTGACGCAGCAACGCCGCGTGGAGGATGAAGTCCTTCGGGACGTAAACTCCTTTCGATCGGGACGATAATGACGGTACCGGAAGAAGAAGCCCCGGCTAACTTCGTGCCAGCAGCCGCGGTAATACGAGGGGGGCAAGCGTTGTTCGGAATTATTGGGCGTAAAGGGTGCGTAGGCGGTTTGGTAAGTCTGATGTGAAATCTATGGGCTCAACTCATGGTCTGCATCGGCAACTGCCGGGCTTGAGTAT
+
CCCCCGGGGGGGGGGGGGGGGGFGGGGGGGGGGGGFGGGGGGGGGGGGGGGGGGGGGGGGGGGGGGGGGGGGGGGGGGGGGGGGGGGGGGGGDGGGFGGGGFGGGGGGGGGGGGGGGGGGGGAFGGGGGGGGGGGGGGGGGGGGGGGGGDEGGGGGGGGEGGGGGGGGGGGGGGGGG9CCFGGGGGGGGGGGEG>8CFGG5;86CEGGGGGGGGCFFGDCEGECGCEGGGCEECEFGEDECFG?FGFCF7?ED?CFFFCFFFG?6FGGGGFFDGGGGFGGG))2:@GF:CD0>BFF>FF@@
@M03506:14:000000000-AKVR1:1:1101:19838:7196 1:N:0:47
ATGAACTCCTACGGGAGGCAGCAGTAAGGAATATTGGTCAATGGACGCAAGTCTGAACCAGCCATGCCGCGTGAAGGATGAAGGTCCTCTGGATTGTAAACTTCTTTTATATGGGACGAAAAAAGTTTTTTCTAAAACAACTGACGGTACCATGTGAATAAGCACCGGCTAACTCCGTGCCAGCAGCCGCGGTAATACGGAGGGTGCAAGCGTTATCCGGATTCACTGGGTTTAAAGGGAGCGTAGGTGGGCTGGTAAGTCAGTGGTGGAATCTCCGAGCTTAACTTGGGAACGGCCATTG
+
CCCCCGGGGGGGGGGGGGGGGGGGGGGGGFGGGGGGGGGGGGGGGGGGGGGGGGGGGGGGGGGGGGGGGGGGGGGGGGGGGGGGGGGGGGGGGGGGGGGGGGGGGGGGFGGGGGGGGGGGGGGGGGGGCFDGGGGFGGGGGGGGGGGGGGGGGGGGGGGGGGGGFE7CGGGGGGGGGGGGGGGGGGGGGGGGGGGGGGGGGGEDFEGGGGGG8CEFGGGG5E*?EGGGGGGEE67CGGC*AC=*/:CFGGED45EGG?FG?FG:FGFC*7C4D*22)0)1<49CG4CF:G4>@)577:FB*
@M03506:14:000000000-AKVR1:1:1101:18565:7206 1:N:0:47
ATGAACTCCTACGGGAGGCAGCAGTGGGGAATTGTTCGCAATGGGCGCAAGCCTGACGACGCAACGCCGCGTGGAGGACGAAGATCTTCGGGTCGTAAACTCCTGTCGAGTGGGAAGAATGGATCGGGGATGAATAATCTCCGGTATTGACGGTACCACTAAAGGAAGCCCCGGCTAACTCCGTGCCAGCAGCCGCGGTAATACGGGGGGGGCAAGCGTTGTTCGGAATTACTGGGCGTAAAGGGCTCGTAGGCGGCCAACTAAGTCGGACGTGAAATCCCCAGGCTCAACCTGGGAACTG
+
CCCCCGGGGGGGGGGDGGGGGGGGGGGGGGGGGGGGGGGGGGGGGGGGGGGGGGGGGGGGGGGGGGGGGGGGGGGGGGGGGDGGGGGGGGGGGGGGGGGGGGGGGGFG>F<FGGGFGGGGGGFDFGDGGGGGGGGGGGGFDFEGGGCFGGGGGGGGGGGGGGGGGGGGGGGDGGGG>CFGGGGG:7EFGGGGGGGGGEGGGGGGGGEGGDCCCEFFDG*CE*;CECCECCCE<CCF=E)85CGGDC678**ADGCD?:<<F697CD03>CGD71*>7477DF5*7;*)86F?F4>FF?F4*
@M03506:14:000000000-AKVR1:1:1101:5508:7214 1:N:0:47
ATGAACTCCTACGGGAGGCAGCAGTGGGGAATATTGGACAATGGGCGCAAGCCTGATCCAGCAATGCCGCGTGAGTGAAGAAGGTCTTCGGATTGTAAAGCTCTTTCGACGGGGACGATGATGACGGTACCGAGAGAAGAAGCCCCGGCTAACTTCGTGCCAGCAGCCGCGGTAATACGAGGGGGGCGAGCGTTGTTCGGAATTATTGGGCGTAAAGGGTGCGTAGGCGGTTTGGTAAGTCTTATGTGAAATCTATGGGCTCAACTCATAGTCTGCATGAGAAACTGCCGGGCTTGAGTGT
+
CCCCCGGGGGGGGGGGGGGGGGGGGGGGGGGGGGGGGGGGGGGGGGGGGGGGGGGGGGGGGGGGGGGGGGGGGGGGGGGGGGGGGGGGGGGGGGGGGGGGGCGGGGGGGGGGGGGGGGGGGGGGGGGGGGGGGGGGCFGGGGGFFGGGGGGGGGGGGGGGGGGGGGGGGGGGGGGGGGGGGGGGGGGGGGGEGEG8EFGGGEFGGG7CGFGGGGGCF?EGECEGEGCFGG=88EGEGGGGGGFG?FGGECEFG7CGGF:C6CFGGFGGGGF=7CGGGBGGGF4?FFGFFGFFF:5@F@9=*
@M03506:14:000000000-AKVR1:1:1101:7961:7275 1:N:0:47
ATGAACTCCTACGGGAGGCAGCAGTCGGGAATTTTGGGCAATGGGCGTAAGCCTGACCCAGCAACGCCGCGTGAAGGATGAAGTATTTCGGTATGTAAACTTCGAAAGAATAGGAAGAATAAATGACGGTACTATTTATAAGGTCCGGCTAACTACGTGCCAGCAGCCGCGGTAATACGTAGGGACCAAGCGTTGTTCGGATTTACTGGGCGTAAAGGGCGCGTAGGCGGCAATTCAAGTCATCTGTGAAATCTCCGGGCTTAACTCGGAACGGTCAGATGATACTGTTTGGCTAGATTGC
+
CCCCCGGGGGGGGGGGGGGGGGGGGGGGGGGGGGG<FFFGGGGGGGGGGGGGGGGGGGGGGGGGGGGGGGGFE?FGGFGFGGGGGGFGGGGGFGGGGGGGGGGGFFGGGGGGGGGGGGGGGFGGGGGGGECFEGGGGGGGGGGGGGGGGGGFGGGGGGFGGGGFGGFGGDFGGGGGFGGGGFGGGGGGGG7FGGE7:CEG88EGFGGFGFFE5B58CFGGEC5:EEGCCC5:8?7<C7C<EF<0:C:DCFF<:+<CEEGCE=FF7><DG<*8DGC5CF*:FF49?67*)2)(0)*0*/9@*
@M03506:14:000000000-AKVR1:1:1101:13311:7282 1:N:0:47
ATGAACTCCTACGGGAGGCAGCAGTGGGGAATATTGGACAATGGGGGCAACCCTGATCCAGCAATGCCGCGTGAGTGATGAAGGCCTTCGGGTTGTAAAGCTCTTTTGGCGGAGACGATGATGACGGTACCCGCAGAATAAGCCCCGGCTAACTTCGTGCCAGCAGCCGCGGTAATACGAAGGGGGCTAGCGTTGTTCGGAATTACTGGGCGTAAAGGGCGCGTAGGCGGTCCTGATCGTCGGATGGGAAAGGCCTGGGCTCAACCGGGGAATGGCATCCGATACGGAGGGACGGGCGTGG
+
CCCCCGGGGGGGGGGGGGGGGGGGGGGGGGGGGGGFGGGGGGGGGGGGGGGGDGGGGGGGGGGGGGGGGDFGGFGGGGFGGGGGGGGGGGGGGGGGGGFGFGGFGGGEGG>FEGGGGGGGGGGGGGGGGGGGGGGGGGGGGGFGGGGGFG7FFFFGGGGGGGGGGGGFGFGGG:<FFFFFGDEFGGGGCDFGBFE8C:EG5CFGFFFF+@FGE8EGGGGGGGGDEGGGGDECECC79CC@FGG:AC**;?FGGGGFGFD*:A7CGG5C5DE)C07AF4CFG35*:FD)(9>03)85)7.8)
@M03506:14:000000000-AKVR1:1:1101:26837:7285 1:N:0:47
ATGAACTCCTACGGGAGGCAGCAGTGGGGAATTGTTCGCAATGGGCGAAAGCCTGACGACGCAACGCCGCGTGGAGGACGAAGACCTTCGGGTCGTAAACTCCTTTCGATCGGGACGAATGATCGGTGACCTAATACGTCATCGGAATGACGGTACCGAGAGAAGAAGCACCGGCTAACTCCGTGCTAGCAGACGCGGTAATACGGGGGGGGCAGGCGTTGTTCGGAATTACTGGGCGGAAAGGGCGCGTAGGCGGCCAGCTAAGTCAGACGTGAAATCCCTCGGCTCAACCTAGGAACTG
+
CCCCCFCF<FGGFEGGGGGDEGEGGFGGD,,EFGGDF;FGCEFGFGGGGFFFFF8CFEEEFGEEGGGCFGF+@@:F:BDFGE7CCDGGFGGGGGGFEG=FF9DFAFGDF9B=CFCFGCGEG<E=F7@CF89,@CBC;:8@>DFGCCFGG,FFE7FGFF*:*1*2<<FEF,CFGGCGG:<:9C<C:4*+2?C?**2:8CEDE79@CGGDG>E1CG*8CE:CECG+*:CEFF++03+82*5*/**/:CC38E=**<:3*))/:F7++*30<7?:53**2*022?:=*8*.)20()095)*)00
@M03506:14:000000000-AKVR1:1:1101:27823:7287 1:N:0:47
ATGAACTCTACGGGAGGCAGCAGTCGAGAATTTTTCACAATGGGCGAAAGCCTGATGGAGCGACGCCGCGTGGGGGATGAAGGGCTTCGGTCCGTAAACCCCTGGTATTTGTGAACAAAGCTTACGACCTAATACGTCGTGAGTTGATAGTAGCGAAAGAGGAAGGGACGGCTAACTCTGTGCCAGCAGCCGCGGTAATACAGAGGTCCCAAGCGTTGTTCGGATTTACTGGGCGTAAAGGGTGCGTAGGTGGTGAGGTAGGTCTGATGTGAAAGCTCCGAGCGCAACTTGGTAATGGCAA
+
BCCCCFFGGCEFFGGGGGGGGGGGGGFFG7FEGGGGGGGGGGFG8CG+@FGGDGFGGCE<AFCGG7+C+@7@FCEGGGGGFGG>+EFCFE@GGCBFGGFFCGGG+,,C@FFGCFF?FGGGCF9F=D@CF@A@EFGC<DFCC@FGGGGGGGD;=FEGDFDG:CCFF*>FFGGG*=<C=,<F7CFFGF78BF<<1CEFGG?FC?C@EF+*<*+08>?*///1<88858+<+<:FF5E8::/<<EGGDCCCCE:?/:FDCFCC6:*7:23*+039:**2C9*15:D**75;(*1)*1/9715)*
@M03506:14:000000000-AKVR1:1:1101:18983:7310 1:N:0:47
ATGAACTCCTACGGGAGGCAGCAGTGGGGAATTTTGCGCAATGGGGGAAACCCTGACGCAGCAACGCCGCGTGGAGGATGAAGCTCCTTGGAGTGTAAACTCCTTTCGACCGGGAAAATGATGATGGTACCGGTGGAAGAAGCACCGGCTAACTCTGTGCCAGCAGCCGCGGTAATACAGAGGGTGCGAGCGTTGTTCGGAATTATTGGGCGTAAAGGGCGCGTAGGCGGTGTTGTAAGTCACCTGTGAAACCTCTGGGCTTAACTCAGAGCCTGCAGGCGAAACTGCAATGCTGGAGGGG
+
CCCCCGGGGGGGGGGGGGGGGGGGGGGGGGGGGGGGGGGGGGGGGGGGGGGGGGGGGGGGGGGGGGGGGGGGGGGGGGGGGGGGGGGGGGGGGGGGGGGGGGGGGGGGGGGGGGGGGGGGGGGGGGGGGGGGGGGGGGGGGGGGGGGGGGGGGGGGGGGGGGGGFGGGGGGGEGGGGGFGGGGGGGGGCFGGGCEEGGGGEGGFFGGGGGGGGGGGGGGGGGGEGGGGGGCGGEGGCFDGGGGGFGGG?EFGGFGFCFGGGGCFGGGFFGG@FGGGGFF:<DB:EFGFFGFFF4=?7@EF>
@M03506:14:000000000-AKVR1:1:1101:5952:7314 1:N:0:47
ATGAACTCCTACGGGAGGCAGCAGTAACGAATATTCCGCAATGCGCGAAAGCGTGACGGAGCAATGCCGCGTGCAGGATGAAGCGGTTTCGCCGTGTAAACTGCTGTCAGGGGTCGGAAACACTGATCCGCCCCAGAGGAAGAGACGGCTAACCCTGTGCCAGCAGCCGCGGTAAGACAGGGGTCTCGAGCGTTAATCGGAATCACTGGGCTTGAAGGGTGCGTAGGCGGCTCCGTAAGTGCTTTGTGAAAGCCCCCGGCTCAACCGGGGAACTGCAGGGCATACTGCGGAGGTTGAGGAA
+
CCCCCGGGGGGGGGGGGGGGGGGGGGGGGGGGGGGGGGGGGGGGGGGGGGGGGGGGGGGGGGGGGGGGGGGGGGGGGGGGGGGGGGGGGGGGGGGGGGGGGGGGGGGGGGGGGGGGGGGGGGGGGGGGGGGFGGGGGGGGGGGGGGGDCGGGFGFGGGGGGGGGGGGGGGGGGGGGGGGGGGGCGGGGFDGG:FCF7FGGEDGGG6@FGFGGGGF6CFEGGGGDEGCFGGD58=EG585EFC9?:CCGGGFGGCEGGDGG7=FDFDCDG<C3FF=<*6*/>3@GGFC61D3()07>6:4)0
@M03506:14:000000000-AKVR1:1:1101:15609:7363 1:N:0:47
ATGAACTCCTACGGGAGGCAGCAGTAAGGAATATTGGTCAACGGACGAAAGTCTGAACCAGCCATGCCGCGTGAAGGATTAAGGCCCTCTGGGTTGTAAACTTCTTTTATCTGGGACGAAAAAAGGGTATTCTTACTCACTTGACGGTACCAGAGGAATAAGCACCGGCTAACTCCGTGCCAGCAGCCGCGGTAATACGGAGGGTGCAAGCGTTATCCGGATTTACTGGGTTTAAAGGGTGCGTAGGTGGGTCTGTAAGTCAGTGGTGAAATCTCCGAGCTTAACTCGGAAACTGCCATTG
+
CCCCCEFGFGGGFGG7C:F@FGGGGFFCGGGFFFGGGGGDFGGCGGGGGGDGGGGGF@FEGFFGGGGGGGGFGGGFFF<9EFG?AFGFGFGGGGGGCGGGGGGGGGGGGG<EGGGGGDCEE=FEDDCGGGFFGFFFGGGAFGCCBCFEGGFFC8FFGGGGGFGG7>FEG>CCFGAFGGGGGGFFFEGECGEFGGGGC9EE@EC8=8BB<988BCCEF9;:?CEFGGC+:8*;??+<F?GG*:5:EG=:<7EEFGFDG=DC9?FFF*<C<=C=C7CF)75)19@G7**8()73?=@?)97B*
@M03506:14:000000000-AKVR1:1:1101:15289:7382 1:N:0:47
ATGAACTCCTACGGGAGGCAGCAGTGGGGAATCTTGCACAATGGGCGAAAGCCTGATGCAGCGACGCCGCGTGGGGGATGAAGCTTCTCGGAGTGTAAACCCCTTTCGACCCGGACGAATGCCCCGCAAGGGGACTGACGGTACGGGTATAAGAAGCCCCGGCTAACTACGTGCCAGCAGCCGCGGTAAGACGTAGGGGGCCAGCGTTGCTCGGAATTACTGGGTGTAAAGGGTTCGTAGGCGGTGTGGCAAGGCGGGAGGGAAATCTCTGGGCTCAACCCAGAGTCTTCTTCCGAACCTG
+
CCCCCGGGGGGGGGGGGGGGGGGGGGGGGGGGGGGGGGGGGGGGGGGGGGGGGGGGGGGGGGGGGGGGGGGGGGGGGGDGGGGGGGGGGGGGGGGGGGGGGGGGGGGGGGGGGGGGGGGGGGGGGGGDEGGGGGGGGDGGGGGGGGGGGGGGGGGGGGGGGGGGGGGGGGGGGGGFGGGGGGGGGGGGGGECE;@EGGGGGGGGGECEEE@FGGG>FGCFFGGGEGGGGGFGGFG5E?CFCCGGCC:CECCCF*:9EB)9*7*:=:9:F><7F95>C@5F7)75A@C*)*16=*08@)))8
@M03506:14:000000000-AKVR1:1:1101:19174:7394 1:N:0:47
ATGAACTCCTACGGGAGGCAGCAGTCGGGAATTTTGCTCAATGGGCGAAAGCCTGAAGCAGCAACGCCGCGTGAGGGATGAAGGCCTTCGGGTCGTAAACCTCTTTTTCCGGGGACGATAATGACGGTACCCGGTGAATAAGCCACGGCTAACTACGTGCCAGCAGCCGCGGTAATACGTAGGTGGCTAGCGTTGTCCGGATTTACTGGGCGTAAAGCGCGCGCAGGCGGTCGTTCAAGTCGAGTGTGAAAGCCCCCGGCTCAACTGGGGAGGGGCACTCGATACTGATCGACTTGAAGGC
+
CCCCCGGGGGGGGGGGGGGGGGGGGGGGGGGGGGGGGGGGGGGGGGGGGGGGGGGGGGGGGGGGGGGGGGGGGGGGGGGGGGGGGGGGGGGGGGGGGGGGGGGGGGGGGGGGGGGGGGGGGGGGGGGGGGGGGGGGGGGGGGGGGGGGGGGGGGGGGGGGGFFGGGGGGGGGEGGGGGGGGGGGGGFFGFGGGGGGFGGGCGGGGGGGFGGG5EGGEFGGGGCCCEGGGD?EGGGGGGGGGG5*0:EDG7E<9EGDGFGGGECFGGGGGD5)5C)/)7<F3<::=FF@<D>?EB)9?@6?.
@M03506:14:000000000-AKVR1:1:1101:10157:7405 1:N:0:47
ATGAACTCCTACGGGAGGCAGCAGTGGGGAATCTTGCACAATGGGCGGAAGCCTGATGCAGCGACGCCGCGTGGGGGATGAGGGCCCTCGGGTTGTAAACCCCTTTCGACGGGGAAGAAGCGAAAGTGACGGTACCCGTAGAAGAAGCCCCGGCTAACTACGTGCCAGCAGCCGCGGTAATACGTAGGGACCAAGCGTTGTTCGGATTTACTGGGCGTAAAGGGCGCGTAGGCGGCGTGACAAGTCACTTGTGAAATCTCTGAGCTTAACTCAGAACGGCCAAGGGAAACTGGTGTGCTAG
+
CCCCCGGGGGGGGGGGGGGGGGGGGGGGGGGGGGGGGGGGGGGGGGGGGGGGGGGGGGGGGGGGGGGGGGGGGGGGGGGGGGGGGGDGGGGGGGGGGGGGGGGGGGGGGGGGGGGGGGGGGGGGGGGGGGGGGGGGGGGGGGGGGGGFGGGGGGGGGGGFGGGGGGGGGGGGCFGGGGGGGGGGGCCGGGGGGFFDE28C:FFGGGEGGGGFGGGGGE5EFGFGDGGCCEECCCE=ECD5CCCGGGGF??EFGEGGGF*CGGGGCFCFFGGFC**3*7CD<5>E*)1<(0*-)975)*9**
@M03506:14:000000000-AKVR1:1:1101:5285:7412 1:N:0:47
ATGAACTCCTACGGGAGGCAGCAGTGGGGAATCTTGCACAATGGAGGAAACTCTGATGCAGCGACGCCGCGTGAGTGATGAAGGCCTTAGGGTTGTAAAGCTCTTTTACCCGGGAAGATAATGACTGTACCGGGAGAATAAGCCCCGGCTAACTCCGTGCCAGCAGCCGCGGTAATACGGAGGGGGCTAGCGTTGTTCGGAATTGCTGGGCGTAAAGCGCACGTAGGCGGCTTTGTAAGTTAGAGGTGAAAGCCCGGAGCTCAACTCCGGAATTGCCTTTAAGACCGCATCGCTAGAATTG
+
CCCCCGGGGGGGGGGGGGGGGGFGGGGGGGGGGGGDGGGGGFGGGGGGGGGGGGGGGGGGGGGGGDGGGGGEGEGGGGDGGGGGGCFCFFGGFGGGGGGGGFGGCGGGGGGGEEGGGFGFCGGGGGGGGGDGGGGEFFDGGGGFCFGGGGDFDCGGGFFCGGGGGGGGGGGGEGEGCFGGEFECFEFBCFFD<@EGCGDDCEFCFG7EGGFGGG*8CF=EGGGGFFGCED=:8+AC+3:@9FGGFGDCCC9?*2*>C3DG6<=96:C4CDCB3C4+2*:>FFF79>CE9<<?7F3<61@*6
@M03506:14:000000000-AKVR1:1:1101:25438:7418 1:N:0:47
ATGAACTCCTACGGGAGGCAGCAGTGGGGAATTGTTCGCAATGGGCGCAAGCCTGACGACGCAACGCCGCGTGGAGGACGAAGATCTTCGGGTCGTAAACTCCTTTCGATCGAGACGAACGGCCTCCGGGTGAACAATCCGGGGGAGTGACGGTACCGAGAGAAGAGGCCCCGGCTAACTCCGTGCCAGCAGCCGCGGTAATACGGGGGGTGCAAGCGTTGTGCGGAATTACGTGGCGTAAAGGGCTCGTAGGTGGCCAATTAAGTCAGACGTGAAATCCCTCGGCTTAAACGGGGTACTG
+
CCCCCGFGGGGGGGGGDGGGGGGGGGGFGCEGGGGGGDGEGGGGGGGGGGGGGGGGGGGGEGGGGGGGGGGFGGCFGGGGCCEGFFGFGGGGGGGDGGGGFFFFGCFCDDBGGGGGEGGGGGDFGFGCEGGGGFGGGGGFC@CCGCCCC?CEGGFG9CEGCCGGGG*;5CCECECEE8<?CF88CECFFGCFF8EGDG:*/2<AEGGC*:*:*0+9@E**8A*+/::EF6:C**2/:C*:>5?+*1:98:*2/2<30)9*++2+02<CC7+51>DF7*:<7))/:>C>?F*455@:))0*1
@M03506:14:000000000-AKVR1:1:1101:6764:7419 1:N:0:47
ATGAACTCCTACGGGAGGCAGCAGTGGGGAATATTGGACAATGGGCGCAAGCCTGATCCAGCAACGCCGCGTGGAGGATGAAGGTCTTCGGATCGTAAACTCCTGTCAGGCGGGACGAAGGGACGTCGGCAAGCAGTCGACGTCTTTGACGGTACCGCCAGAGGAAGCCCCGGCTAACTCCGTGCCAGCAGCCGCGGTAATACGGAGGGGGCGAGCGTTATTCGGAATTTTTGGGCGTAAAGGGCGCGTAGGCGGCTGGGTAAGTCAAAGGTGAAATCCCTCGGCTCAACTGAGGAACTGC
+
CCCCCGFGGGGGGGGGGGGGGGEGGGGGGGGGGGGGGGGGGGGGGGDGGGGGGGGFCFGGGGGGFEGGGGGGGGCGGGGFGGGCFGGCFGGFGGGGGGGGGGGGFGFFGGGGGGGGGDGD@FFGG<FEGGGDFD8F>AFGGGFGFEFDFF@FGGGGGGGCC:ECGGDFDCEFEDGGFBFFGG8C>GGGGGGCEGCEGGECF:@EGGGGGDGEGDC8C:*88<<CE**/<CCEEC=8E8>EFCFC:**9EGG:6CC):7C*0<*+<:+0+:61C:=+:8D4D)75C)7=2C*.96>::)/7*
@M03506:14:000000000-AKVR1:1:1101:11598:7436 1:N:0:47
ATGAACTCCTACGGAAGGCAGCAGTGGGGAATATTGGACAATGGGGGCAACCCTGATCCAGCAATACCGCGTGTGTGAAGAAGGCCTTCGGGTTGTAAAGCACTTTAGTTGGGGAAGAAGATTAGTATTTTAAGAGATAGCTAATTTGACGGTACCCAAAGAATAAGCACCGGCTAACTCTGTGCCAGCAGCCGCGGTAATACAGAGGGTGCAGGCGTTAATCGGAGTTACTGGGCGTAAAGGGCGCGTAGGTGGTTGTGTAAGTTGGATGTGAAATCCCTGGGCTTAACCTAGGAACTGC
+
CCCCCGGGGGGGGGGGGGGGGGGGGGGGGGGGGGGFGGGGGGGGGGGGGGGGGGGGGGGGGGGGGGGGGGGGGFGGGGGGGGGGGGGGGGGGGGGGGGGGGGGGGGGGGGGGGGGGGGGGGGGGGGGGGGGGGGGGGGGGGGGGGGGGGGGGGGGGGGGGGGGGGGGGGGGGGGGGGGGFFFFGDFGGGGGFFFGGEGGDGGFGGGGGGGGDGG>EGEGEGGGGD8ECGGGGGFGGGEDDCF?EGCEG:>EE7CGC*59DFGCGGGGGGG?FF:DFFF4FF4@GGF<@4C6<?FF?FFFF*
@M03506:14:000000000-AKVR1:1:1101:14529:7473 1:N:0:47
ATGAACTCCTACGGGAGGCAGCAGTGGGGAATATTGGACAATGGGCGCAAGCCTGATCCAGCCATGCCGCGTGTGTGAAGAAGGCCTTCGGGTTGTAAAGCACTTTTGTCCGGAAAGAAAAGCTTCGGGTTAATACCCCGGGGTCCTGACGGTACCGGAAGAATAAGCACCGGCTAACTTCGTGCCAGCAGCCGCGGTAATACGAAGGGTGCAAGCGTTACTCGGAATTACTGGGCGTAAAGCGTGCGTAGGTGGTTTGTTAAGTCTGATGTGAAAGCCCTGGGCCCAACCTGGGAATTGC
+
CCCCCGGGGGGGGGGGGGGGGGGGGGGGGCGGGGGGGGGGGGGGGGGGGGGGGGGGGGGGGGGGGGGGGGGGGEGGGGGGGGGGGGGGGGGGGGGGGGGGGGG<EFGGGGGGGGGGGGGGGGGGGGGGGGGGGGGGGGGGGGGGGGGGGGGGGGGGGGBFCFGGFFGGGGDCFGGGGGGFGGGGDGFGGGGGGGGGGGEGGGCGFFGGE7CEGCECGGGGGFEGE58@FFGCCCGGG8DEGGGG*:=>;:EGFGGGGFGGCFGGGDGGGGGFF:FFGF9>FFFG5)7@FDFFFFF>6>FF6
@M03506:14:000000000-AKVR1:1:1101:22881:7484 1:N:0:47
ATGAACTCCTACGGGAGGCAGCAGTCGAGAATTTTTGACAATGGGGGAAACCCTGATCGAGCGACGCCGCGTGGAGGATGAAGGTCTTCGGATTGTAAACTCCTGTCATTTGGGAACAAGGTGCACACGTTAACTGCGTGAGTATTGATAGTACCAGAAGAGGAAGGGACGGCTAACTCTGTGCCAGCAGCCGCGGTAATACAGAGGTCTCAAGCGTTGTTCGGATGCATTGGGCGGAAAGGGTGCGGAGGCGGCGCGGTAAGTAGGGGGGGAAGACCGGGAGCTTAAGTCCGGAACTGGA
+
CCCCCGGGGGGGGGGGGGGGGGGGGFE@FFGGGGGGGGGFGGGGGDGGGGGGGGGGGFFGGGGGGGGGGGGGGGCCGGDGGGGGFGGGGGGCF+FFGGG95EFGDFECFFFEFGGG<FEEGFCC@FG8FGF@<D=BCB8>+>:,C<C9<=FGG,E9CC<C7>FGCFCGCFG:**>>,72>FF;,2FF>C:<,<7CG8=@+?9BC721+25+++?+;1*=**<CECE*00<+<CD58**18:=E6=*:)2:C5D55<=>D)*2*++29C5555)9/**)))))7/A)*0-**)))))06/)0
@M03506:14:000000000-AKVR1:1:1101:25539:7517 1:N:0:47
ATGAACTCCTACGGGAGGCAGCAGTAGGGAATTGTTCGCAATGGGCGCAAGCCTGACGACGCAACGCCGCGTGGAGGATGAAGATCTTCGGGTCGTAAACTCCTTTCGATCGAGACGAATGGCCCCTGGGCGAATCACCAGGGGAGTGACGGTACCGAGAGAAGAAGCCCCGGCTAACTCCGTGCCAGCAGCCGCGGTAATACGGAGGGGGCTAGCGTTGTTCGGAATTACTGGGCGTAAAGCGCACGTAGGCGGCTTGGTAAGGTAGAGGTGAAAGCCCGGAGATCAACTCGGGAATTGG
+
CCCCCGGGGGGGGGGGGGGGGGGGGGGGGFGGGGGGGEEGGGGGGGGGGGGGGDFFGEGGGGGGGEGGGGGGGEFGGG<FFGGF?FEGGGGGGDGGGGG<EFFFCGGGFAFGCFGGGCGG8DD,>FG@<@<+@+@CCDBBF7:::>FAFGGGGGGGGGGGGGGGFFGG7FE*=:FC@F@FFGGGCCCGGGFGGGGGGGDGGGFGG>EEGGGGEGFFG?*:C5FE58CFGFGGDF5*:E3;5FFGEEGG86C*6CECD3/7<9:+30+*+2:7<C7:>)2*)0)**0*/5C47)..05)69)
@M03506:14:000000000-AKVR1:1:1101:11798:7547 1:N:0:47
ATGAACTCCTACGGGAGGCAGCAGTCGGGAATATTGCCCAATGGCCGAAAGGCTGAGGCAGCAACGCCGCGTGCGCGATGAAGGCCTTCGGGTCGTAAAGCGCTTTTCGGGTGGATGAGGAAGGACAGTACACCCGGAATAAGGTACGGCTAACTACGTGCCAGCAGCCGCGGTAAAACGTAGGTACCGAGCGTTATCCGGATTTACTGGGCGTAAAGCGCGCTCAGGCGGTTTGGCAAGTCGGGCATGAAATCTCTCGGCTCAACCGGGAGAGGTCGTCCGATACTGCTGGACTTGAGGG
+
CCCCCGFGFGGGGGGGGGGGGGGGGGGGGGGFGGGFGGGGGGCEFFGEGGEFGEFGGGGGGGGGGGGGGGGGCGGGGGGGF,CFGGGGGGGGGGGGGGGGGGDGGGGGDGGGGGC<FGGGCFFEGGGGGGGGGFCCEDGFFGGGGDGGGGGGGFFGGGGFGGFGGGGGGGGCGG:FGCGGGGGECGGGGGFGGGCCCFGGGECCFFFCCFC>EECEGGFG5:=*;8**:CC:87E5696;+07CC5278CC<*<C7@?DFC576?DFGGG>5**129)177@3AC):=):45))*/00))0
@M03506:14:000000000-AKVR1:1:1101:12467:7547 1:N:0:47
ATGAACTCCTACGGGAGGCAGCAGTCGAGAATCTTCGGCAATGGGCGCAAGCCTGACCGAGCGACGCCGCGTGGAGGACGAAGGCCTTCGGGTTGTAAACTCCTGTCGAGGGGGACCAAGGGGGCGGGAAGACCGCCCCTCGAGAGATCCCTGGAGGAAGCACGGGCTAAGTTCGTGCCAGCAGCCGCGGTAAGACGAACCGTGCGAACGTTATTCGGAATCATTGGGCTTAAAGGGCGCGTAGGCGGGCGACCGCGTCGATGGCTGAAAGCCCCCGGCTTAACCGGGGAACGGGCCTCGG
+
CCCCCGGGGGGGGGGGGGGGGGGGGGGGGGGGGGGGGGGGGGGGGGGGGGGGGGGGGGGGGGGGGGGGGGGGGGGGGGGGGGGGGGGGGGGGGGGGGGGGGGGGGGGGGGGGGGGGGGGGGGGGGGGGGGGGGGGGGGGGGGGGGGGGGGGGGGGGGGGGGGGGGGGGGGGGGGGGGGGGGGGGGGGGGGGGGGF?EGGGGG;/?EGEGGGGDFGDGGCEGGGGGGGGCGGFGFGGGDD8C5CEGFGGGGG=CCC5?5>5*CCGFCC<FFEFG>DDCBDCDFFGFFGFF)56>BFD>3>@3
@M03506:14:000000000-AKVR1:1:1101:15721:7550 1:N:0:47
ATGAACTCCTACGGGAGGCAGCAGCGAGGAATTTTGCACAATCGACGCAAGTCGGATGCAGCAACGCCGCGTGGGGGAAGAAGGCTCTCGAGTTGTAAACCCCTTTTGTGAGGGAAGAAGATCTGACGGTACCTCACGAATAAGTCACGGCTAACTACGTGCCAGCAGCCGCGGTAATACGTAGGTGGCGAACGTTGTCCGGATTTACTGGGCGTAAAGCGCGCGCAGGCGGACTGATAAGTCAGAGGTGAAATCTCCCGGCTCAACTGGGAGGGGCCCTTTGATACTGTCAGCCTTGAGA
+
CCCCCGGGGGGGGGGGGGGGGGGGGGGGGGGGGGGGGGGGGGGGGGGGGEGGGGGGGGGGGGGGGGGGGGGGGGGGGGGGGGGGGGGGGGGGGGGGGGDGGGGGGGGGGGGGGGEGGGGGGGGGGGGGGGFGG<DFGGGGGGGGGGGGGGGGGGGGGGGGGGGGGGGGGGGGGGGGGGCFGFGGGGGGGGGDGGGCFGGGGGGG?FFGGFFGGGGEDGGGGGGGCG>GGGGGEEGG6CF?CGCFGFGGFFGF*<CFG?FGGGDGFGGGGGG>DDGGD@D<47=++9>?AGF4FFF4?FFF)
@M03506:14:000000000-AKVR1:1:1101:18683:7557 1:N:0:47
ATGAACTCCTACGGGAGGCAGCAGTGGGGAATTTTGCGCAATGGGGGAAACCCTGACGCAGCAACGCCGCGTGGAGGATGAAGTACTTCGGTACGTAAACTCCTTTCGATCGGGACGATTATGACGGTACCGAGAGAAGAAGCCCCGGCTAACTTCGTGCCAGCAGCCGCGGTAATACGAGGGGGGCGAGCGTTGTGCGGAATTATTGGGCGTAAAGGGTGCGTAGGCGGTGTGGTAAGTCTGAGGTGAAATCTATGGGGTGAACTCAGTGGTGGCATCGGAAACGTGCGGGGTTGAGTGG
+
CCCCCGCF9CFGGGGGGGGGGGFGGGGGECGFGGF@FGGGGGGGGGGGGGGGGGGGGGDEGGFGGGGGGGEFGGGGGCFGGCGGGGGGGGGGGGGGGGFGGCFGFGFEFEGGGGGGGGGGGFGGF:FFGGGGGGG@F<FDCFGF<FEDEGGGGGFGGC*>FB<FGD<FGGEG*<F:FCFFGCDGCGEG8CEG*;CE*<;E8:C+<9+<FDCGGGG8?@CCG=88CEE?8EE*1*:*++2<+0<++*+1+30:0++*29F*/**397+:+2+)2*/*294C335**.*.395>:57:<F?4)
@M03506:14:000000000-AKVR1:1:1101:13428:7627 1:N:0:47
ATGAACTCCTACGGGAGGCAGCAGTAGGGAATTTTCCACAATGGGCGAAAGCCTGATGGAGCAACGCCGCGTGCAGGATGAAGGCCTTCGGGTTGTAAACTGCTTTTATATGTGACGATTATGACGGTAGCATATGAATAAGGATCGGCTAACTCCGTGCCAGCAGCCGCGGTCATACGGAGGATCCAAGCGTTATCCGGAATTACTGGGCGTAAAGAGTTGCGTAGGTGGCATAGTAAGTAAATAGTGAAAGCGTGTGGCTCAACCATACATCCATTATTTAAACTGCTAAGCTCGAGGG
+
CCCCCGGGGGGGGGGGGGGGGGGGGGGGGGGGGGGGGGGGGGGGGGGGGGGGGGGGGGGGGGGGGGGGGGGGGGGGGGGGGGGGGGGGGGGGGGGGGGGGFGGGGGGGGGGGGGGGGGGGGGGGGGGGGGGGF9FGGGGGGGGGGGDGGGGGGFGGGGFGGGGGGGGGEGGGGGGGGGGGGGGG7CGGGGGGGGGGGGGGGGGGGGGGGGFGGDEFGGGGGGGGGGGGCEGFFGC??CGGGFFFGGG79CGGGGD>EEGGGGGFFGGG6>F6:>FEFF7DDFF?C?FFFG4AFFF?:7@:)
@M03506:14:000000000-AKVR1:1:1101:11488:7637 1:N:0:47
ATGAACTCCTACGGGAGGCAGCAGTGGGGAATTGTTCACAATGGGCGCAAGCCTGATGACGCAACGCCGCGTGGAGGATGAAGGTCTTCGGATTGTAAACTCCTGTTGCCCGGGACGAAAAGCTTCGACCTAACACGTCGAAGTCTGACGGTACCGGGTGAGGAAGCCCCGGCTAACTCTGTGCCAGCAGCCGCGGTAATACAGAGGGGGCAAGCGTTGTTCGGAATTACTGGGCGTAAAGGGCGCGTAGGTGGCCTTCTAAGTTGAACGTGAAATCCCTGGGCTCAACCCAGGAACTGCG
+
CCCCCGGGGGGGGGGGGGGGGGGGGGGGGGGGGGGGGGGGGGGGGGGGGGGGGGGGGGGGGGGGGGGGGGGGGGGGGGGGGGGGGGGGGGGGGGGGGGGGGGGGGGGGGGGGGGGGGGGGGGGGGGGGGGGGGGFGGGGGGGGGGGGGGGGGGGGGGGGGGGGGGGGGGGGGGGGGGGGGGGGGGGGGGGGGGGGGGGGGGGGGGGGGGGGGGGFGEGGGGFGGGGGGGGGGGGGGGGGGGGGGGGG):=CGGGGGFFFG?7:?FFCFGGGFGGGGGF4DDFFGGFDF?GBFFFFFFFFF)
@M03506:14:000000000-AKVR1:1:1101:10414:7652 1:N:0:47
ATGAACTCCTACGGGAGGCAGCAGTGGGGAATATTGCACAATGGGCGCAAGCCTGATGCAGCGACGCCGCGTGGGGGATGACGGCCTTCGGGTTGTAAACCCCTTTCAGTAGGGACGAAGCGCAAGTGACGGTACCTACAGAAGAAGGACCGGCCAACTACGTGCCAGCAGCCGCGGTAATACGTAGGGTCCGGGCGTTGTCCGGAATTACTGGGCGTAAAGAGCTCGTAGGCGGTTCGGCCAGTCGGATGTGAAATCTCCACGCTTAACGTGGAGGGGCCATTCGAAACTGCTGTGACTC
+
CCCCCGGGGGGGGGGGGGGGGGGGGGGGGGGG@FGFDFGGGGGGGGGEGGGGGGGGGGGGGGGGGGGGGGGGGDGGGGGGGGGGGGGGGGGGGGGGGGGGGGGGGGGGGFFGGGGGGGGE7CFEGGGGGGGG>FFFCGGGGECF7FFC<B1:FFGEC:EE:FGGGF<F@+FFFGGGG<FF,?BF0<>GECFCCGGGGEGGGGFGGGGGGFGCE?FGG8E=FF7FGFFGGDF5FGGGEGD57*:ECEGDC*:6C+A7:?F>F+9E55E*<CC>5C55753DG>?EGFG:8DFF=*9/)**16
@M03506:14:000000000-AKVR1:1:1101:8863:7664 1:N:0:47
ATGAACTCCTACGGGAGGCAGCAGTGGGGAATCTTGCGCAATGCGCGAAAGCGTGACGCAGCAACGCCGCGTGGGGGAAGACGGCCTTCGGGTTGTAAACCCCTTTCAGGAGGGACGAAGGTTCGCCGGTGAATAGCCGTGCGGATTGACGGTACCTCCACAAGAAGCTCCGGCTAACTACGTGCCAGCAGCCGCGGTAATACGTAGGGAGCAAGCGTTGTCCGGAATCATTGGGCGTAAAGCGCGCGTAGGTGGCTTCGTAAGTCCGTTGTGAAAGTCAAAGGCTCAACCTTTGAAAGCC
+
CCCCCGGGGGGGGGGGGGGGGGGGGGGGGGGGGGGGGGGGGGGGGGGGGGGGGGGGGGGGGGGGGGGGGGGGGGGGGGGGGGGGGGGGGGGGGGGGGGGGGGGGGGGGGGGGGGGGEGGGGGGGGGGGGGGGGGGGGGGEGDEGEDEGGGGGGGGGGGGGGGFGGGGGGGGG>EGGGGGGGGGGGGGGGGGFGGCGGGDEGGGG9CFGGFEGG8CCEEG58@CEGE:FFGGGGGGGGG<GFCCEEGCDEEGGCFGGCFFCFE<CFF<712C>DFDFGFFFGFFC=:F?>>F?4**9==FF)
@M03506:14:000000000-AKVR1:1:1101:12204:7664 1:N:0:47
ATGAACTCCTACGGGAGGCAGCAGTGGGGAATATTGGACAATGGGCGAAAGCCTGATCCAGCAATGCCGCGTGAGTGATGAAGGCCTTAGGGTTGTAAAGCTCTTTTACCCGGGATGATAATGACAGTACCGGGAGAATAAGCTCCGGCTAACTCCGTGCCAGCAGCCGCGGTAATACGGAGGGAGCTAGCGTTATTCGGAATTACTGGGCGTAAAGCGCACGTAGGCGGCTTTGTAAGTTAGAGGTGAAAGCCTGGAGCTCAACTCCAGAATTGCCTTTAAGACTGCATCGCTTGAATCC
+
CCCCCGGGGGGGGGGGGGGGDGGGGGGGGGGGGGGGGGGGGGGGGGGGGGGGGGGGGGGGGGGGGGGGGGGGGGGGGGGGGGGGGGGGGGGFGGGGGGGGGGGGGGGGGGGGGGGGGGGGGGGGGGGGGGGGGGGGGGGGGGGGGGGGGGGGGGGGGGFGGGGGGGGGEGGGGDGCFGGGGGGGGFG>EGGGGGGGGGGGGGGGGGGGGGGGG8EFGCEGGGGGFGGGGGGCEGGGGGFFGFGGGGGGEFGGGGGGGFGGGGGGGGGGGFGFDDFGFFFGGFFG666?AGFB@F>@FFF=/
@M03506:14:000000000-AKVR1:1:1101:19334:7712 1:N:0:47
ATGAACTCCTACGGGAGGCAGCAGTCGAGAATTTTTGACAATGGGGGAAACCCTGATCGAGCGACGCCGCGTGGAGGATGAAGGTCTTCGGGTTGTAAACTCCTGCCATTTGAGAACAAGGCGCATGTATTAACTGTGCATGCGTTGATAGTATCAGAAGAGGAAGGGACGGCTAACTCTGTGCCAGCAGCCGCGGTAATACAGAGGTCTCAAGCGTTGTTCGGATTCATTGGGCGTAAAGGGTGTGTAGGTGGCGCGCTAAGTCGGGTGTGAAATTTCGGAGCGTAACTCCGAAACTGCA
+
CCCCCGGGGGGGGGGGGGGGGGGGGGGCGFGGGGGGGFGGGGGGGGGGGGGGGGGGEGFGGGGGGGGGGGGGGG:FGGGGGGGGFGGGGGGGGGGGGGGGCFGGFGG?<FGGGGGG@GEGGGGGGGGD9FF9FEEGGFDFGAEGE:B<<@FGGCGCFCEA7FGGFFGCDE@FDGCCFCCFFFFGFGGGGGFGGGGGEDEGGG9EFGFGCG+>+:+=12:E*+;8;*A9+<@FGCC**2/2<FE6C:ECEFGCC5CDCED)*/9<9CEC>DC:7**+*1:5C7;5*0/7:*95>0)0)106*
@M03506:14:000000000-AKVR1:1:1101:10114:7733 1:N:0:47
ATGAACTCCTACGGGAGGCAGCAGTGGGGAATTGTTCGCAATGGGCGCAAGCCTGACGACGCAACGCCGCGTGGAGGACGAAGATCTTCGGGTCGTAAACTCCTGTCGAGCGGGAAGAACGCTTCCCGGGTGAATAGTCCGGGGAATTGACGGTACCGCTAAAGGAAGCCCCGGCTAACTCCGTGCCAGCAGCCGCGGTAATACGGGGGGGGCAAGCGTTGTTCGGAATTACTGGGCGTAAAGGGCTCGTAGGCGGCCAACTAAGTCGGATGTGAAATCCCCAGGCTTAACCGGGGACCTG
+
CCCCCGGGGGGGGGGGGGGGGGGGGGGGGGGGGGGGGGGGGGGGGGGGGGGGGGGGGGGGGGGGGGGGGGGGGGGGGGGGGGGGGGGGGGGGGGGGGGGGGGGGGGGGGGGGGGGGGGGGGGGGGGGGGGGGGGGGGGGGGGGGGGGGGDGGGGGGGGGDGGGGGGGGGGGGGGGGGGGGCFGGGGGGGGGGGFEGGGGGGGGGGGGGGGGGGG>FGGGGEGGGEGGGGGGG7:@FFGGGGGGGG5*1?=EGGGGGGFDGFFF++*09E/*07:>C767CCF:55<55:GFD)7>>3)0<7
@M03506:14:000000000-AKVR1:1:1101:6924:7733 1:N:0:47
ATGAACTCCTACGGGAGGCAGCAGTGGGGAATTGTTCGCAATGGGCGCAAGCCTGACGACGCAACGCCGCGTGGAGGATGAAGACCTTCGGGTCGTAAACTCCTTTCGATCGAGACGAACGGCCTCCGGGTGAATAGTCCGGAGGAGTGACGGTACCGAGAGAAGAAGCCCCGGCTAACTACGTGCCAGCAGCCGCGGGAATACGGGGGGGGCAAGCGGTGTTCGGAATTACTGGGCGTAAAGGGCTCGTAGGCGGCCAACTAAGTCAGGCGTGAAATACCTCGGCTTAACCGGGGAACTG
+
CCCCCGGGGGGGGGGGGGGGGGGGGGGGGGGGGGGFFCGGGGGGGGGGGGGGGGGGGGGCGGGGFGGGGGGGGG:FGGAFGGGGGGGGGGGGGGGGGGGFAFFGGGFGGFCFEGGGGGGEEG7@F<FCCGCCC9FC=BCC:F7CGCFAF?;CCFFG:F1<FF@@<<:C7C:<F**<C:<F,?F2:/AF@;:@C8EEGG*:>*:F>*CGGGCG>CEC*;8CE:;EGGC8/<?CGF6*:8/*:EGGGEC*:*:C<A*9*05*/*9AC:0?F**019*>C*222**2:5/)):*47:DE37)/1
@M03506:14:000000000-AKVR1:1:1101:15463:7734 1:N:0:47
ATGAACTCCTACGGGAGGCAGCAGTCGAGAATCTTCGGCAATGGGCGCAAGCCTGACCGAGCGACGCCGCGTGGAGGATGAAGGCCTTCGGGTTGTAAACTCCTGTCGAGGGGGAAGAAGGGCCGTAAGGCTTTGACTGATCCCTGGAGGAAGCACGGGCTAAGTTCGTGCCAGCAGCCGCGGTAAGACGAACCGTGCGAACGTTATTCGGAATCACTGGGCTTAAAGCGCGTGTAGGCGGGACGGCACGTCGGTCGCTGAAAGCCCCCGGCTCAACCGGGGAACGGGCGCCGATACGACC
+
CCCCCGGGGGGGGGGGGGGGGGGGGGGGGGGGGGGGGGGGGGGGGGGGGGGGGGGGGGGGGGGGGGGGGGGGGGGGGGGGGGGGGGGGGGGGGGGGGGGGGGGGGGGGGGGGGGGGGGGGGGGGGGGGGFGGGGGGGGGGGGGGGGGGGGGGGGGGGGGGGGGGGGGGGGGGGGGGGGGGGGGGGGGFGGGGGGGG>DEEGGGGGGGCGGGGGGGGGGGGFGCEG7FGFGGGEEEGGGGGG=*:EE><EG5E5EGGEEDG*<CEGFGGGDD35D4E*<CGDFF5CB3>9C39@)8555)5>
@M03506:14:000000000-AKVR1:1:1101:13032:7741 1:N:0:47
ATGAACTCCTACGGGAGGCAGCAGTGGGGAATTTTGCGCAATGGGGGAAACCCTGATGCAGCTACGCCGCGTGAGTGATGAAGGCTCTTGGGTCGTAAAGCTCTGACAGAGGGAAAGAAGTGTATTGTGGCTAATATCCACGATACTTGACGGTACCCTCAAAGGAAGCACCGGCTAACTCCGTGCCAGCAGCCGCGGTAATACGGGGGGTGCACGCGTTGTTCGGATTTATTGGGCGTAAAGCGCGTGTAGGCGGTTGGTTAAGTCTGATGTGAAAGCCCTGGGCTCAACCCGGGAAGTG
+
CCCCCGGGGGGGGGGGGGGGGGGGGGGGGGGGGGGFGGFGEGGGGGGGGGGGGGGGGGGGGGGGGGGGGGGGGGGGGGDGGGGGGGGGGGGGGGGGGGGGGGGGGGGGGGGGGGGGGGGGGGGGGGGGGGGGGGGGGGFGGGGGGGGGGGGDGGGGGGGGFGGGGGGGGGGGGDGGEDFGGGGGGGFGGFFGG@EGGGCGGGGGGGGDGC*?EF+;CEE=EGEFCE>ECFFFFCCEFGGGEGGG5EG<E:C?C?EG8>5<7=7+<:7:F:<?7>7<78<>*.7C5)9)2*78DB@>3).09
@M03506:14:000000000-AKVR1:1:1101:12697:7742 1:N:0:47
ATGAACTCCTACGGGAGGCAGCAGTGGGGAATTTTGCGCAATGGGGGAAACCCTGACGCAGCAACGCCGCGTGGAGGATGAAGTCCCTTGGGACGTAAACTCCCTTCGACCCGGACGATAATGACGGTACGGGTGGAAGAAGCCCCGGCTAACTTCGTGCCAGCAGCCGCGGTAATACGAGGGGGGCAAGCGTTGTTCGGAATTATTGGGCGTAAAGGGCGCGTAGGCGGTGCGGTAAGTCACCTGTGAAATCTCCGGGCTTAACTCGGAGCCTGCAGGCGAAACTGCCGTGCTTGAGTGT
+
CCCCCGGGGGGGGGGGGGGGGGGGGGGGGGGGGGGGGGGGGGGGGGGGGGGGGGGGGGGGGGGGGGGGGGGGGGGGGGGGGGGGGGGGGGGGGGGGGGGGGGGGGGGGGGGGGGGGGGGGGGGGGGGGGGDGGGGGGGGGGGGGGGGGGGGGGGGFGGGGGGGGGGGFGDGGGGGGFFGGGGGGEGGGFGGGE5>EGFGG5>CGGGGGGGGGGDCCFGGCGDEGEGGGGGEE5>CECEGFFFFFFGFFFGFGFGGCCDGG5CGGGFCDDCEEDFGGC@FGG3>**9DFFGE>B>64)6==/
@M03506:14:000000000-AKVR1:1:1101:23697:7758 1:N:0:47
ATGAACTCCTACGGGAGGCAGCAGTCGGGAATTTTGGGCAATGGGCGAAAGCCTGACCCAGCAACGCCGCGTGAAGGATGAAATTTTTCGGAATGTAAACTTCGCAAGAATGGGAAGAATAAGTTCAGGATAATACCCTGAATGATGACGGTACCATTTGTAAGCTCCGGCTAACTCCGTGCCAGCAGCCGCGGTAATACGGGGGGATCAAGCGTTGTGCGGATTTACTGGACGTATAGGGCGCGTAGGCGGCGTGGTAAGCCACTTGTGACATCTCCGGGCTTAACTGGGAACGTTCAAG
+
CCCCCGGGGEFGGGGEGGGGGGGGGGGGGGGGGGGDGGGGGGGGGGGGGGGGGGGFGGGGGGGGGGGGGGGGGGGGGGGGGFDFGGGGGDCFGFGGGFFGGGFEGGGGGGGGGGGGGGGGEEGFGGGGGGFFGGGGGGGGFGGGGGGGFGGGGGFGGGGGGCACF>FGGGDGGGGCFGGGGGCFFGGFGFGGDGCEEGGEGC7B7CCEF>CFFDCEGE*2;8=8?9CECFGGF=*/:87<667*>7CDEGG55EGDE577C+9CFG7><CC*:79+0=5DDBF5F?>B)271?@E)0.)99
@M03506:14:000000000-AKVR1:1:1101:8660:7836 1:N:0:47
ATGAACTCCTACGGGAGGCAGCAGTAGGGAATTTTCCACAATGGACGAAAGTCTGATGGAGCAACGCCGCGTGCAGGATGAATGCCTTAGGGTTGTAAACTGCTTTTATTTGTGACGAATATGACGGTAGCAAATGAATAAGGATCGGCTAACTCCGTGCCAGCAGCCGCGGTCATACGGAGGATCCAAGCGTTATCCGGAATTACTGGGCGTAAAGAGTTGCGTAGGTGGCATTGTAAGTAGATAGTGAAAGCGTTCGGCTCAACCGGATATCCATTATCTAAACTGCAAAGCTAGAGGG
+
CCCCCGGGGGGGGGGGGGGGGGGGGGGGGGGGGGGGGGGGGGGGGGGGGGGGGGGGGGGGGGGGGGGGGGGGGGGGGGGGGGGGGGGGGGGGGGGGGGGGGGGGGGGCFGGGGGGGGGGGGGGGGGGGGGGGGGGGGGGGGGGGGGGGGGGGGGGGGGGGGGGGGGGGGGGGGGGGGGGGGGGGGGGGGGGGCFGGGGGGGGGGGFGGGGGGGCBFGGGGGGGGECEGGGGGFF9EGGGGEGGG?CFGGFEFFCG>E@DGGGCGGG6CECC.:DCCFFCGG4FCF?GF<F7>F?FFF?FFB
@M03506:14:000000000-AKVR1:1:1101:12365:7867 1:N:0:47
ATGAACTCCTACGGGAGGCAGCAGTGGGGAATTGTTCGCAATGGGCGCAAGCCTGACGACGCAACGCCGCGTGGAGGATGAAGATCTTCGGGTCGTAAACTCCTTTCGATCGAGACGAATGGCCTCCGGGTGAACAATCCGGAGGAATGACGGTACCGAGAGAAGAAGCCCCGGCTAACTCCGTGCCAGCAGCCGCGGTAATACGGGGGGGGCAAGCGTTGTTCGGAATTACTGGGCGTAAAGGGCTCGTAGGTGGCCAACTAAGTCAGACGTGACATCCCCAGGCTTAACCGGGGAACTG
+
CCCCCGGGGGGGGGGGGGGGGGGGGGGGGGGGGGGGGGGGGGGGGGGGGGGGGGGGGGGGGGGGGGGGGGGGGGGGGGGGGGGFGGGGGGGGGGGGGGGGGGGGGGGGGGGGGGGGGGGGGGGGGGGGGGGGGGGGGGGGGGGGGGGGGGGGGGDGGGGGGGGGGGGGGCGGGGGGGCCGGGGGGGGGGGFGGGGGGGGGGGFCFGGDGDEGGEGFGGEGGGGGGGGGGGGDGGG=5:9?EDGDEGGGG75AC<CF8)77CFG+<DFGFCFE<*>*:9FD>))1:)9)5DFB3BBFD33)1
@M03506:14:000000000-AKVR1:1:1101:16769:7873 1:N:0:47
ATGAACTCCTACGGGAGGCAGCAGTGGGGAATTGTTCGCAATGGGCGAAAGCCTGACGACGCAACGCCGCGTGGAGGATGAAGATCTTCGGGTCGTAAACTCCTTTCGATCGGGACGAATGATCGGTGACCTAATACGTCATCGGAATGACGGTACCGAGAGAAGAAGCCCCGGCTAACTCCGTGCCAGCAGCCGCGGTAATACGGGGGGGGCAAGCGTTGTTCGGAATTACTGGGCGTAAAGGGCGCGTAGGCGGCCTTCTAAGTCGGACGTGAAATCCCTCGGCTTAACCGAGGCACTG
+
CCCCCGGGGGGGGGGGGGGGGGGGGGGGGGGGGGGGGGGGGGGGGGGGGEGGGGGGGGGGGGGGGGGGGGGGGGCGGGGGGGGGGGGGGGGGGGGGGGFGGGGGGGGGGGGGGDGGGCEGGGGFGGGGGGFFGGGGGGGGGGGGGGGGGGGGCGGEFGGEGGGFFFGGGGGGGGGG7<FCFE@FFGGGGGGGGGCEGGGGCGGGGGDGGGGDEG>FFGG=?EGGCC8AF<+<EEGGGGG5:5EF*>CCEC77>6C:5>*CE<CEFF97>9CBGDDGGF>CF45*2)9)8D?355>@)<7)/
@M03506:14:000000000-AKVR1:1:1101:7452:7873 1:N:0:47
ATGAACTCCTACGGGAGGCAGCAGTGAGGAATTTTGCGCAATGGGCGAAAGCCTGACGCAGCAACGCCGCGTGGGGGATGGAGGCTCTCGGGTTGTAAACCCCTTTTCTTGGGGAAGATGATGACGGTACCCAAGGAATAAGTCACGGCAAACTACGTGCCAGCAGCCGCGGTAATACGTAGGTGGCAAGCGTTGTCCGGATTTACTGGGCGTAAAGCGCGCGTAGGCGGCTTTTTAAGTCTATGGTGAAATCTCCTGGCTTAACCAGGATAGGTCTGTAGATACTGGAAGGCTTGAGTGT
+
CCCCCGGGGGGGGGGGGGGGGGGGGGGGGGGGGGGGGGGGGGGGGGGGGGGGGGGGGGGGGGGGGGGGGGGGGGGGGDGGGGGGGGGGGGGGGGGGGGGGGGGGGGGGFGGGGGGGGGGGGGGGGGGGDFGGGGGGGGGGGGGGGGGGGEGGGGGGGGGGGGGGGGGGGGGGGGGGGGGCGGGCGGGGGGGGGGGGGGGGGCGFGGGGGGGGGECFFGGGGGGDGGG?EGG>EG6CC@FFG7EGGFCC:AFGG:<DGFGGGGGGGGCFGC?FGGDGGFC>CFFDFFGFF:??FFF>))*1*
@M03506:14:000000000-AKVR1:1:1101:13006:7945 1:N:0:47
ATGAACTCCTACTGGAGCCAGCAGTCGGGAATTTTGGGCAATGGGCGCAAGCCTGACCCAGCAACGCCGCGTGAAGGATGAAGTCCCTCGGGATGTAAACTTCGCAAGAACGGGAAGAATAAGTAGGGGATAATACCCTCTATGATGACGGTACCGTTTGTAAGCTCCGGCTAACTCCGTGCCAGCAGCCGCGGTAATACGGGGGGAGCAAGCGTTGTTCGGATTTACTGGGCGTAAAGGGCGCGTAGGCGGTCAGTGCAAGTCAGTTGTGAAATCTCCGAGCTTAACTCGGAAAGGTCAA
+
CCCCCGGGGGGGGGGGGGGGGGGGGGGGGGGGGGGGGGGGGGGGGGGGGGGGGGGGGGGGGGGGGGGGGGGGGGGGGGGGGGGGGGGGGGGGGGGGGGGGGGGGGGGGGGGGGGGGGGGGGGGGGGGGGGGGGGGGGGGGGGGGGGGGGGGGGGGGGGGGGGGGGGGGGGGGGGGGGGGGGGFCGGGGGGGGGGGFGGGGGGGGGGGGGGFGGGG5CEGGGGGGGGGGFGGGGGEC:CFGGGEGGGGGGGGGGGGGGFFGFFFFGGCGGGGFGGGGFFGGGFFGGFFBAF>:DB5>>FB4@
@M03506:14:000000000-AKVR1:1:1101:3078:7966 1:N:0:47
ATGAACTCCTACGGGAGGCAGCAGTGGGGAATCTTGCGCAATGGCCGAAAGGCTGACGCAGCGACGCCGCGTGGGGGAGGAAGGCCTTCGGGTTGTAAACCCCTGTTGCCCGGGACGAATGTGCTCTTTAGAGAGCATTGACGGTACCGGGTGAGGAAGCACCGGCTAACTCCGTGCCAGCAGCCGCGGTAATACGGAGGGTGCAAGCGTTGTCCGGAATCACTGGGCGTAAAGGGCGCGTAGGCGGCTCATACAGGCTGTGGTGCAAGTTCGGGGCTCCACCTCGCATCGGCCGTGGCGA
+
CCCCCGGGGGGGGGGGGGGGGGGFGGGGGGGGGGGFGGGGGFFCGGGGGGGGGGGGGGGGGGGGGGGGGGGGGGGGGGEEGGFGGGGGGGGGGGGGGFGGGGGGGGGGGGGGGGEGGGGGGGDGGGGGGGGFCGGGGGG,@FEGG>FFCFGGGGGFFFGGGGGGCFG7FGGGGGGGGGFGGGGGGGGEGGDGGGCFDEEGDGGGG79C8AC>EFGGEEE;C+CF9FGGE>*;8EFGGEGDEGEGGGGD*:9C>+<CFF4*7<FG**+:?*<9DG:*7.**9;>FG3)0()035>E))<BE0
@M03506:14:000000000-AKVR1:1:1101:25910:7973 1:N:0:47
ATGAACTCCTACGGGAGGCAGCAGTAGGGAATCTTCCACAATGGACGCAAGTCTGATGGAGCAACGCCGCGTGAGTGAAGAAGGTTTTCGGATCGTAAAGCTCTGTGGTTTGTGAAGGAAGATAGTGAGAGTAACTGCTCATTATTTGCCGGTAATCAACCAGAAAGTCACGACTAACTACGTGCCATCAGCCGCGGTGATACGTAGGTGGCAAGCGTTGTCCGGATTTATTGGGTGGAAGTCGAGGGCAGGCGGAAAGAGAAGTCAGTTGTTAAAGCCTTGCGTTTCACCGATGCATAGA
+
CCCCCFFF?CEFECE;@+BFGGEFEF@,BCGC@CFFGCFFDCE86@@7B@FFDEAGEGGG?FC8CB@BCCEGEECEF<A?C,CCF9<<EFGGCFGFD?E@F9F95E,,,:,+:B,,5?8ABEF95F@?FC,FBEFECFDFF,,,,CF,E9>+@F7C<<C:>:F8B=F,@=D@+8>C<8,3,@F,@FCA,@@AG77FGC*=,421C,2*2?*,6<;E*3=:AFFEC*:*+3<9+=/***1A*+<>5=*75ACGC*:):>G5****3*3:+2A/7*:+***0*/)/*)1)6*/(7)5)19@4*
@M03506:14:000000000-AKVR1:1:1101:3985:7980 1:N:0:47
ATGAACTCCTACGGGAGGCAGCAGTGGGGAATCTTGCGCAATGCGCGAAAGCGTGACGCAGCAACGCCGCGTGGGGGAAGAAGGCCTTCGGGTTGTAAACCCCTTTCAGGAGGGACGAAGGTGCGGCGGCGAACAGCCGACCGTACTGACGGTACCTCCAGAAGAAGCCCCGGCTAACTACGTGCCAGCAGCCGCGGTAATACGTAGGGGGCAAGCGTTGTCCGGAATCATTGGGCGTAAAGCGCGCGTAGGCGGCCCGGTAAGTCCGCTGTACAAGTCCAGGGCTCAACCCTGGAAAGCC
+
BCCCCGFGGGGGGGGGGGGGGGGGGGGGGGGGGGGFGGGGGGGGGGGEGDEFGGDCGGGGGGFGGGGGGGCFGGGGG7CFGGGGGGGGGGDDGGGGFGFGGGGGGGGGCF<FGGGGGGGECBFFGGGGGGGGDEEGFFEGGGGGGGGGGGGGG5CGGFGGGGGFFFGGGGGGGEGGGGCFGGGFGGGGGGEFGGGGGGE8FCFFGGGG585EGGEFGCGGGGGGG*:5@FCCEGCEEG38*?FGGEEGGG=EFGED:BDCGGD6:FFDD7=):*:9D7::FF:EGFGF2>@F4)))0*5;>
@M03506:14:000000000-AKVR1:1:1101:8151:7993 1:N:0:47
ATGAACTCCTACGGGAGGCAGCAGTCGAGAATTTTTCTCAATGGGGGAAACCCTGAAGGAGCGACGCCGCGTGGAGGATGAAGGTTTTCGGATTGTAAACTCCTGTCATTGGGGAACAATTGTACGGGGAATAACTGCCCCGTGCTTGATAGTACCCGAAGAGGAAGAGACGGCTAACTCTGTGCCAGCAGCCGCGGTAATACAGAGGTCTCAAGCGTTGTTCGGATTCATTGGGCGTAAAGGGTGCGTAGGCGGTGATGTAAGTTGGATGTGAAATCCCAGGGCTTAACCCTGGAACTGC
+
CCCCCGGGGGGGGGGGGGGGGGGGGGGGDGGGGGGGGGGGGGGGGGGGGGGGGGGGGGGGGGGGGGGGGGGEGGGGGGGGGGGGGGGGGGGGGGGGGGGGGGGGGGGGGGFGGGGGGGGGGGGGGGGGGGGGGGGGGGGGGDGGGGFGGGGFGFFGFEFGGDFGF:FGGGGGGGGG?FFFFGGGGGGGGGGFFGGGGGCCGGGGGGGGCFGGGGGGGEEGCF9CEEGEFF7:CFFEG5<EGGGGGGGG=E7*9ECDE)?DFCDFC>FCA7<)*2:<>BFFF?55CFD@97*4>FFF:FFF=
@M03506:14:000000000-AKVR1:1:1101:12921:8004 1:N:0:47
ATGAACTCCTACGGGAGGCAGCCGCGACGAATCTTCCGCAATGGGCGAAAGCCTGACGGAGCGATGCCGCGTGTGGGATGAAGCGGCTTTGCCGTGTAAACCACTGTCAGGGGGTAGAAACAATGATCACCCCCAGAGGAAGGGTCGACTAACCCTGTGCCAGCAGTCGCGGTAAGACAGGGGACCCGAGCGTTAGTCGGAATTACTGGGCTTAAAGGGTGCGTAGGCGGACTTGTAAGTGTCGTGTGAAAGCCCACCGCCCAACGGTGGAACTGCACGGCAAACTGCAAGGCTCGAGGTT
+
CCCCCGGGGGGGGGGGGGGGGGGGGGGGGGGGGGGGGGGGGGGGGGGGGGGGGGGGGGGGGGGGGGGGGGGGGFGGGFGGFGGGGGGGGGGGGGGGGGGGGGGGGGGGGGGGGGGDGGGGGGGGGGGGGGFGGGGGGGGFGGGGGGGGDGEFGGGGGFFGDGGGGGGGGGGGGCFGGFFGGGGGGCEGCEEE*?EEGGGGCGFGGF9?GDF@56@GFGGGEGGEEEDDGG=8*<CC<EF9CFCE7EFFFDEGCFGFGFDC/:CFECEDFGEFG*CE76CGD))CFFF?>F?())<@3>>8)
@M03506:14:000000000-AKVR1:1:1101:18029:8040 1:N:0:47
ATGAACTCCTACGGGAGGCAGCAGTGGGGAATTTTGGACAATGGGCGCAAGCCTGATCCAGCCATGCCGCGTGAGTGAAGAAGGCCTTCGGGTTGTAAAGCTCTTTCGGCAGGAACGAAATGGTTCGTGTTAATACCACGGACTGATGACGGTACCTGAAGAAGAAGCACCGGCTAACTACGTGCCAGCAGCCGCGGTAATACGTAGGGTGCAGGCGTTAATCGGAATTACTGGGCGTAAAGCGTGCGCAGGCGGTTTCTTAAGTCAGATGTGAAAGCCCCGGGCTTAACCTGGGAACTGC
+
CCCCCGGGGGGGGGGGGGGGGGGGGGGGGGGGGGGGGGGGGGGGGGGGGGGGGGGGGGGGGGGGGGGGGGGGGGGGGGGGGFGGGGGGGGGGGGGGGGFGGGGGGGGGGGGGGGGGGGGDGGGGGGGGGGGGGGGGGGGGGGGGGGGGGGGGGGGGGGEGGGGGGGGGGGGGGGGGGGGFFGGFFGGGGFGGGEDGCEEGGCCFGFGGGGGGGGGGGEGCECFFE5AFGGC7AFGGD:D5FFGGGDDDGGDGGGGDC5FGGGFCCCEGGGGFFGGGD?GGCB>5:8DFFCF4)<:;;>)6*
@M03506:14:000000000-AKVR1:1:1101:26758:8042 1:N:0:47
ATGAACTCCTACGGGAGGCAGCAGTCGAGAATTTTTCTCAATGGGGGAAACCCTGAAGGAGCGACGCCGCGTGGAGGATGAAGGTCTTCGGGTTGTAAACTCCTGTCATTTGAGAACAAGGTGCACATGTTAACTGCATGTGCATTGATAGTATCAGAAGAGGAAGGGACGGCTAACTCTGTGCCAGCAGCCGCGGTAATACAGAGGTACCAAGCGTTGCTCGGATTCATTGGGCGTGAAGGGTGAGTAGGGGGCGCCGTAAGTCGGGTGGGAAATCTCGGGGCGTAACTCGGAAACTGCA
+
CCCCCFGGGFGGGDGGGGGFEGGGGGEFCF7FGGGGGGGGGGGGGEGGGGGGGGGGGGGFDFGFEFGGCEGFFGGGGGGGGDD@FGGGGGGGFGF=FF<,?FGA?FFFGGG9EFCFGEF@CFGGGFCFDDFFGGGGGFCEFGDDGFGGFGGGGDGFG9F,@F8FGEEGFF7F:FG733ECFGGG9F,>EGG7FBECE*BFCGGCFDFB+5+B+**=1/**><CC8**<9E9+<5CEEGC=?C5EE*:C?E+*1:CD*55>*2/AAD5D*)*.**/0:**2>@ED*))8:*@()75759@4*
@M03506:14:000000000-AKVR1:1:1101:25238:8059 1:N:0:47
ATGAACTCCTACGGGAGGCAGCAGTGGGGAATTTTGGACAATGGGGGCAACCCTGATCCAGCGACGCCGCGTGAAGGATGAAGGCCTTCGGGTTGTAAACTTCTTTTAGAGGGGATGAATGTGTTGGTGAATAGCCAACAGTGACAGTACTCTCTGAATAAGCCACTGCTAACTACGTGCCAGCAGCCGCGGTAATACGTAGGTGGCAAGCGTTACTCGGAATCACAAGGCGTAAAGCGCAGGTAGGCGGTTGGATAAGTTTCTTGTGAAAGCTCCCGGCTCAACTGGGAGAGGCCAAGGG
+
B<CCCGGGGGCFCGCFEGGGGGGGGGE8@@BFFDFEEFF<EGCDCCEGCCEGG<A<6@FFGGGGGGGG7:=FGCFGGGGGGAB<<FFGFFGGGGDGGGC??FGGGCFBFGFFCFEGCDFGGGG?F8,FFGGFGAFECF+D,,7FBFCFECGGF@FGGC9FFAEDCF,73>FEC;;FFGGGC>:FC,>@ED><CG8FGGGCFFGFGFFCG8F5=8*:?CCGCE*<CG++/;C**:;*9@):C=5=967*2C*:CGD*3=77C+:F+:+997C/>*96C)9DC>6CCFGF0*.-.)758))8)
@M03506:14:000000000-AKVR1:1:1101:3429:8081 1:N:0:47
ATGAACTCCTACGGGAGGCAGCAGTCGAGAATTTTTCTCAATGGGGGAAACCCTGAAGGAGCGACGCCGCGTGGAGGATGAAGGTCTTCGGGTTGTAAACTCCTGTCATTTGGGAACAATGCGTAAATATTGACTGTATTTGCGTTGATAGTACCAGAAGAGGAAGAGACGGCTAACTCTGTGGCAGCAGCCGCGGTAATACAGAGGTCTCAAGCGTTGTTCGGATTCATTGGGCGTACAGGGTGCGTAGGCGGCGCGGTAAGTCGGGTGGGAACTCTCGGTGCTTAACTCCGAAACTGCC
+
<C@CCGGGGGGGGEDEGGGGGGFGGFGGEFCFGFGGGCFD@FGFGGGGGGGDFGGGGGF8F@FCFGGE@EECEEE,?CFGGFFDFGGGGGGGFE:FGGFFGFGGGGGEFGGGFGFEFDEFGFGGCCCEFG9<,BFFF9<FFFGGGEGFDGEFC,88F7@FGE,F7,@:,@:@@F>,3DFF9FG,<,1C,<>FF78F88CGFGCFF+;8CFFE2:+BEGGEED/:*C8?:<EF658E5=)20:5:555*//CFCEGGE>35C5*0<**7/9*)9**3*8>5F)<5?6*0)*/,)00)7@66)
@M03506:14:000000000-AKVR1:1:1101:21671:8082 1:N:0:47
ATGAACTCCTACGGGAGGCAGCAGTCGAGAATTTTTCTCAATGGGCGCAAGCCTGAAGGAGCGACGCCGCGTGGAGGATGAAGGTCTTCGGATTGTAAACTCCTGTCATTCGAGAACAAGGTTTGCGGAGTAACTGCCGTCAAACTCGATAGTATCGAAAGAGGAAGGGACGGCTAACTCTGTGCCAGCAGCCGCGGTAATACAGAGGTCCCCAGCGTAGTTCGGATTCATTGGGCGTAAAGGGTGCGGAGGTGGCATGGTAAGTCGGGTGTGAAATCCGGGGGCTGACCCCCGGAACTGC
+
CCCCCGGGGGGGGGGEGGGGGGGGGGGGGECFGGGGGGGGGGGGGGGGEEGGGFGGGFGGGGG@FFGGGGGFGGDFD7FFGGG?FEFGGFG:FFGGGGFGGGCGGG@FGGGGGGGGFCCFGGGGGGGG7FGGGGGGGGGGGGGGFGGGGG?FGGGGGGGGBDG>CD7CGGFEGG@GGGFFGGFGGGGGGFGGFGGED8:*9BFC99CE@F:C58*AEC*2A7C8>85*03<EG6CC5*//2++7CEGG**2:1/5<FB55<97C:::DEFE;>*:CC*>))05::5*0(*04)7735>)9/
@M03506:14:000000000-AKVR1:1:1101:18619:8109 1:N:0:47
ATGAACTCCTACGGGAGGCAGCAGTGGGGAATTTTGGACAATGGGCGCAAGCCTGATCCAGCCATTCCGCGTGCAGGATGAAGGCCCTCGGGTTGTAAACTGCTTTTGGACGGAACGAAAAGGCCTTTTCTAATACAGAGGGCTCATGACGGTACCGTCAGAATAAGCACCGGCTAACTACGTGCCAGCAGCCGCGGTAATACGTAGGGTGCAAGCGTTAATCGGAATTACTGGGAGTAAAGCGTGCGCAGGCGGTTATGTAAGACAGGTGTGAAATCCCCGGGCTTAACCTGGGAACTGC
+
CCCCCGGGGGGGGGGGGGGGGGGGGGGGGGGGGGGGGGGGGGGGGGGGGGGGGGGGGGGGGGGGGGGGGGGGGGGGGGGGGGGGGGGGGGGGGGGGGGGGGGGGGGGGGGGGGGGGGD>FEFEFFGGGGGFGGGFFF?DFGGGGGGFDEGGGGGDGDGGGGGGGDFGGGGFGGGFFGGGGGGGGGGFFFGGCGGGGGGGGGGFG<FFGG8**?CFFEEGGGG7CGGCGFGGFFGG*:;F79CFGEGGGGGDGGDE):57>CFFGC=6FG*<=DD>ED?9DF@:C5.7?)0*6>FFF?:@F*
@M03506:14:000000000-AKVR1:1:1101:22158:8122 1:N:0:47
ATGAACTCCTACGGGAGGCAGCAGTGGGGAATTTTGGACAATGGGGGCAACCCTGATCCAGCCATGCCGCGTGCGGGAAGAAGGCCTTCGGGTTGTAAACCGCTTTTGGTCGGGAAGAAAGGGCGCCGGATAATACCTGGCGCTGTTGACGGTACCGGCAGAATAAGCACCGGCTAACTACGTGCCAGCAGCCGCGGTAATACGTAGGGTGCGAGCGTTAATCGGAATTACTGGGCGTAAAGCGTGCGCAGGCGGTTGGTTAAGTCTGATGTGAAAGCCCCGGGCTCAACCTGGGGATGGC
+
CCCCCGGGGGGGGGGGGGGGGGGGGGGGGGGGGGGGGGGGGGGGGGGGGGGGGGGGGGGGGGGGGGGGGGGGGGGGGGGGGGGGGGGGGGGGGGGGGGGGGGGGEGGGGGGGGGGGGGGGGGGGGGGGGGGGGGGGGGGGGGGGGGGGGGGGGGGGGGGGGGGGGGGGGGFGGGGGGGGGGGG>FGGGGGGGGGGGGCGGGFGGGGGGGGGGGDGGECGEGCGGGCEFFGFFGGGGGGGDFGGGGDGGEGEG3=ECEDD*:CC?FFGGGGGF7*70:@FFGF3EG@*62C74>F3)8:DF)
@M03506:14:000000000-AKVR1:1:1101:14037:8139 1:N:0:47
ATGAACTCCTACGGGAGGCAGCAGTAAGGAATATTGGCCAATGGACGCAAGTCTGAACCAGCCATGCCGCGTGGAGGATGAAGGTCCTCTGGATTGTAAACTTCTTTTATATGGGACGAAAAAGGGTCTTTCTAGATCAACTGACGGTACCATATGAATAAGCACCGGCTAACTCCGTGCCAGCAGCCGCGGTAATACGGGGGGAGCAAGCGTTGTTCGGAATTACTGGGCGTAAAGGGCGTGTAGGCGGATAGGTAAGTGGGGTGTGAAATCCCTCGGCCCACCCGAGGACCTGCATTCC
+
CCCCCGGGGGFGEGGGGGGEGGGGGGGGGGFGFEG<AFGGGGGGGGGGGGGGGGGFGGGGGGGGGGGGGGGGGGGFFCFGGCFFGGGGGGGGCFGGGGGGGGGGGGFGFGFFGGCGGGGGGGGEFGGGGGGGGGGGGFFGGGGGCGGGGGGGGGGGGGGGGGGGGG@@GGGFGGGGGGGGGFFFGGCGGGGGFGGGGGGGDGGGGEEGEGFEGG58CFEDCEGG7F?EFGCC:58FCC5*C:>::CFGGG5C3CE:@49CFGGEEDGGFF?6**27>>DG*75CG:CE1C>:)74>0@9@7
@M03506:14:000000000-AKVR1:1:1101:11009:8160 1:N:0:47
ATGAACTCCTACGGGAGGCAGCAGTGGGGAATTTTGCGCAATGGGGGAAACCCTGACGCAGCAACGCCGCGTGGAGGATGAAGTCCCTTGGGACGTAAACTCCTTTCGATCGGGACGATTATGACGGTACCGAGAGAAGAAGCCCCGGCTAACTTCGTGCCAGCAGCCGCGGTAATACGAGGGGGGCGAGCGTTGTTCGGAATTATTGGGCGTAAAGGGTGCGTAGGCGGTTTGGTAAGTCTTGTGTGAAATCTTCGGGCTCAACTCGAAGTCTGCATGAGAAACTGCCGGGCTTGAGTGG
+
CCCCCGGGGGGGGGGGGGGGGGGGGGGGGGGGGGGGGGGGGGGGGGGGGGGGGGGGGGGGGGGGGGGGGGGGGGGGGGGGGGGGGGGGGGGGGGGGGGGGGGGDGGGGGGGGGGGGGGGGGGGGGGGGGGGGGGGGGGGGGGGGGGGGGGDFGGGGGGGGGGFGGGGGGGGGGGGGGGGGGGGGGGGGDGGGEGGGGGGDEEGGGGGGGGGGGGECFGGGGGGGDGGGGGC8=EGG?:DGGGGGGGGGGCGGGGDFGBCDCGFCGG7CCGGFG7FGGFGFFF4+7@F4:G>;DBFE)<94)
@M03506:14:000000000-AKVR1:1:1101:19393:8186 1:N:0:47
ATGAACTCCTACGGGAGGCAGCAGTGGGGAATTGTTCGCAATGGGCGCAAGCCTGACGACGCAACGCCGCGTGGAGGATGAAGGTCTTCGGATTGTAAACTCCTGTTGCCCGGGACGAAAGGCTTCGACCTAACACGTTGAAGTCTGACGGTACCGGGTGAGGAAGCCCCGGCTAACTCTGTGCCAGCAGCCGCGGTAATACAGAGGGGGCAAGCGTTGTTCGGAATTACTGGGCGTAAAGGGCGCGTGGGCGGCCCGCTAAGCCGAACGTGAAACCCCCGGGCCCAACCCGGGCACTGCG
+
CCCCCGGGFGGGGGGGGGGGGGFGGGGGGGGGGFGGGGFGEGFGGGGGGGGGGGGGGGGGGGGGGGGGCFFFEGGGGGGGGFDFGGGGGGGGGGGGGGGGGFFGGGBFFGGGGGCFGGGGEGGGGGGGGGGFCFDGGGGGG;GGGGGGGE:FFCEFFGCFFGGGGGGFCGCGECFGGG9F<?EFGGGGGFFGGGGG*:?F+AFF7<CC88C?EFGG8CEG8FGD588?FFGGGCCCC?CCFGD=EGDG**:E<GGG5B7D*2**39:5:<*047*+*85)>3>5*)*.,*725>)755;F5
@M03506:14:000000000-AKVR1:1:1101:18590:8207 1:N:0:47
ATGAACTCCTACGGGAGGCAGCAGTGGGGAATCTTGCACAATGGGCGAAAGCCTGATGCAGCGACGCCGCGTGGGGGATGAAGCTTTTCGGAGTGTAAACCCCTTTCCACCCGGACGAATGCCCCGCCAGGGGACTGACGGTACGGGTATAAGAAGCCCCGGCTAACTACGTGCCATCAGCCGCTGCAATACGTAGGCGGCCAGCGTTGCTCGGAGTTATTAGTTGTTAAGGGTTCGTAGGCGGGGCGGCCTGTTGGGCGCGAACTCTTTTGGCTCAACACCGCGGCAGCTCTCAAGACAG
+
C@9A-CF<FGCDCCC@:FCFGD,CCE<,:FGF,EC@@FF,C,EF8<++++66;8,C9@F9,@CCCEE@FCF+CE7@F@B??,,B<FC<<B=7+F8<<,,<4++:B,?,BD8>:7+3+++83D=BF7C+@*33@*@FE,,1**6*5*>**,,7@FC,:,*4**4**,2?CGBB7**7,?F<:+4<*:*+<@CFC<+C*+//******2;C5C@C***1*++<++00<+*30++2:@5**2/:6CE*:*9/*2*/+302)*75>3/*1<*<>+*9*9?=*92C))227))(1))167/**7))
@M03506:14:000000000-AKVR1:1:1101:24808:8211 1:N:0:47
ATGAACTCCTACGGGAGGCAGCAGTGGGGAATTTTGGACAATGGGGGCAACCCTGATCCAGCGACGCCGCGTGAAGGATGAAGGTCTTCGGATTGTAAACTTCTTTTGAAGGGGATGAATGCCCTGGTGAAGAGCCAGGGGTGACAGTACTCTTCGAATAAGCCACGGCTAACTACGTGCCAGCAGCCGCGGTAATACGTAGGTGGCAAGCGTTACTCGGAATCACTAGGCGTAAAGCGCAGGTCGGAGGTTTGGTAAGTCTGTTGTGAAAGCTCCCGGCTTAACTGGGAGTGGTCAACGG
+
CCCCCGGGGGGGGGGGGGGGGGGGGGGGGGFGGGFGGGGGGGGGGGGGGGGGGGGGC9FGGGGGEG>CFEFGGGGGGGGGGFDCFGCFFDDCGCFAFGCFGGGGGG9ACFGFECC7FFCFGGGGGGGGGGGGGEAFFGGGEGFFFCFGGEEFFGGGGFFFFGGFFGGGGGGFGGGGGFFGFFFGFGGGGGEG7<E9EEF9<BCC9FGC@BC5=CGGGGGG=CFFFFG?@?FG:/*/<7C5:E55+:5)?C1*:EGGGFCFCC7C+>:7CGGFFF<+9:))1)0<0/CF:43(.7****00.
@M03506:14:000000000-AKVR1:1:1101:18202:8227 1:N:0:47
ATGAACTCCTACGGGAGGCAGCAGTGGGGAATTTTGGACAATGGGCGCAAGCCTGATCCAGCAATGCCGCGTGAGTGAAGAAGGCCTTCGGGTTGTAAAGCTCTTTTGTCAGGGAAGAAACGGGTGGGGCTAATATCCCCATCTAATGACGGTACCTGAAGAATAAGCACCGGCTAACTACGTGCCAGCAGCCGCGGTAATACGTAGGGTGCAAGCGTTAATCGGAATTAATGGGCGTAAAGCGTGCGCAGGCGGTGAGGTGAGACAGGGGTGAAATCCCCGGGCGCAACCTGGGAACTGG
+
CCCCCGGFGFGFGGGGGGGGGEGGGGGGFGEFGFFGE8EF<EGGGGGGGGD<CGEECEFGGFFDGFFGGGGECEGGGFGFFFCFG@<FF<FFEFGBEAFCFFFAFG9FGGGGDFCFGG<FGGCEFFCEDC:B=FA?FG<DG@FGGA<FCDEG@+>=,7>C9=3>CBFC,@F3FF3*@:FCFGG<@D,>8,<FCCGECC@EG9FF75:CE7B56;;1;*;=E@ECEC*/<:7:FF=:E:7*5?EGEE5CCCECDGGDE3*7A*2:+0:7***)1*2+20*2/))2*)/)-)77;>FF409=)
@M03506:14:000000000-AKVR1:1:1101:20063:8231 1:N:0:47
ATGAACTCCTACGGGAGGCAGCAGTGGGGAATCTTGCACAATGGGCGAAAGCCTGATGCAGCGACGCCGCGTGGGGGATGAAGCTTTTCGGAGTGTAAACCCCTTTCGACCCGGACGAATGCCTCGCAAGAGGACTGACGGTACGGGTATAAGAAGCCCCGGCTAACTACGTGCCAGCAGCCGCGGTAAGACGTAGGGGGCCAGCGTTGCTCGGAATTACTGGGCGTAAAGGGCGCGTAGGCGGTCTTGTAAGTCCTGTGTGAAATCCCTCGGCGCAACTGAGGAACTGCACGGGAAACTG
+
CCCCCGGGGGGGGGGGGGGGGGGGGGGGGGGGGGGGGGGGGGGGGGGGGGGGGGGGGGGGFGGGGGGGGGGFGGGGGGGGGGGGGGGGGGGGGGGGGGGGGGGGGGGGGGGGGGGGGFDGGGGGGGGGGGGGGGGGGGGGGGCGGGGGGGGGGGGGGCCFGGGGGGGFCC@FGGGGGGGGGGGGGGGGGFFGGG>CEGGEGEGGGGGEGDDGGCEEC??FGFGFDE?8CDGFGGGEG8CEC65C>CCFE?+<>9CC7?DF?F7<9:+>7>F>DC)2)0C646<FG7C)5CFBFFF:B>5@=
@M03506:14:000000000-AKVR1:1:1101:22451:8234 1:N:0:47
ATGAACTCCTACGGGAGGCAGCAGTGGGGAATTGTTCGCAATGGGCGCAAGCCTGACGACGCAGCGCCGCGTGGAGGATGAAGACCTTCGGGTCGTAAACTCCTTTCGATCGAGACGAATGGCCCTTGGGTTAACAGCCGAGGGGTATGACGGTACCGAGAGAAGAAGCCCCGGCTAACTCCGTGCCAGCAGCCGCGGTAATACGGGGGGGGCAAGCGTTGTTCGGAATTACTGGGCGTAAAGGGCTCGTAGGTGGCCAACTAAGTCAGACGGGAAATCCCCCGGCTTTACCGGGGCAGTG
+
CCCCCGGGGGGGGGGGGGGGGGFGGGGGGGGGGGGGGGGGEEGGGGEGGGGGGGGGGGGGGGGGGDGGGDGFGCGGGGGFFFGDGGGGGGGGGGGGGGGGGGGGGGGGGGGGGGGGGGGGGGGGGGGGGGGGGGGGFGGGGGGGGGGGGFGDGGGGGGG:7C7FGGGGGFE:CDFGCFEGFGGGGGCGG5CGG@55:8*:E+@7EGGGGG8*>85*/;*8?CECGD***<:EGG6FFE5C5CCFDD=FE***7<FG=:CC7:*00*02<:<5*9<CC6*29))/*.1)(;/5@D)3)7)0/
@M03506:14:000000000-AKVR1:1:1101:3227:8236 1:N:0:47
ATGAACTCCTACGGGAGGCAGCAGTCGGGAATTTTGGGCAATGGGCGAAAGCCTGACCCAGCAACGCCGCGTGAAGGATGAAATCCCTCGGGATGTAAACTTCGCAAGAACGGGAAGAATAAGCGAGAGTTAATATCTTTCGCGATGACGGTACCGTTTGTAAGCTCCGGCTAACTCCGTGCCAGCAGCCGCGGTAATACGGGGGGAGCAAGCGTTGTTCGGATTTACTGGGCGTAAAGGGCGCGTAGGCGGCCACCGCAAGTCGATTGTGAAATCTCCGGGCTTAACCCGGAAAGGTCAA
+
CCCCCGGGGGGGGGGGGGGGGGGGGGGGGDFGGGGGGGGGGGGCGGGGGGGGGGGGGGGGGGGGGGGGGGGGGGGGGGGGGGGGGGGGGGGGFGFGGGGGGGGEGGGGFFGGGGGGGGGGGGGGEFCEFGGGGFFGGGGGGDGDFGGGGGGGGGGGGGGGGGGGGGGGGGGGGGGGGGGGGGGGGGGGGGGGGGGGGGGGGDGDGGEGGG?CGGGDGGGGGG=EGGGGGGDFGGGG=8FGGCEGGG=<EGEGGEGD*7DD55?C=<EFFCF*:7>EFFFDCD@5E6CFAGDB58B:4@FF7
@M03506:14:000000000-AKVR1:1:1101:12697:8258 1:N:0:47
ATGAACTCCTACGGGAGGCAGCAGTGGGGAATTGTTCGCAATGGGCGCAAGCCTGACGACGCAACGCCGCGTGGAGGATGAAGACCTTCGGGTCGTAAACTCCTTTCGATCGAGACGAATGGTTTCCGGGTGAACAATCCGGAGAAGTGACGGTACCGAGAGAAGAAGCCCCGGCTAACTCCGTGCCAGCAGCCGCGGTAATACGGGGGGGGCAAGCGTTGTTCGGAATTACTGGGCGTAAAGGGCTCGTAGGTGGCCAACTAAGTCAGACGTGAAATCCCTCAGCTTAACTGGGGACCTG
+
CCCCCGGGGGGGGGGGGGGGGGCGGFFGGGGGGGGGGGGGGGGGGGGGGGGGGGGGGGGGGGGGGGGGGGGGGG7FGGGGGGGGGGGGGGGGGGGGGGGGGGGGGGGGGGFGGGGGGGGGGGGGGGGGGGGGGGGGGGGGGGGGGGGGGGGGGGGGGGEGGGGGGGGGGGGGGGGGGGGGGGGGG>FGFGGGGFGGGGC5CFEGFGEGGGGGGGG>FEC8EGFGGGGGGGGGGFE8FGGE**<EGGFFEGEGC+<DFFGCCFF+<:CDGGF>7CFF>FD96)07?@:?):@2@4>)<)0<>
@M03506:14:000000000-AKVR1:1:1101:7255:8263 1:N:0:47
ATGAACTCCTACGGGAGGCAGCAGTGGGGGATTTTGCGCAATGGGCTAACGCCTGACGCAGCAACGCCGCGTGGAGGATGAAGGTCCTTGGATTGTAAACTCCTGTCAGCAGGGAAAAAGCGACTTAGTCTAATACGCTAGGGAGTTGATTGTACCTGCAGAGGAAGCCCCGGCTAACTCTGTGCCAGCAGCCGCGGTAATACAGAGGTCCCAAGCGTTGTTCGGATTTACTGGGCGTAAAGGGAGCGTAGGTGGCATTCTAAGTCTGATGTGAAAGCTCTGAGCTTAACTCAGAACTGGC
+
CCCCCGGGGGGGGGGGGGGGGGGGGGGGGGGGGGGGGGGGGGGGGGGGGGGGGGGGGGGGGGGGGGGGGGGGGGGGGGGGGGGGGGGGGGGGGGGGGGGGGGGGGGGGGGCGGGGGGGGGGGGGGGGGGGGGGGGGGGGGGGGGGGGGGGGGGGFFGGGGGGGGGGGG>FGGGGGGGGCFGGGGGGGGGGFGGGGGGGGGGGGGFGGGGGGGGGGGGC?=8EGGGC>=FFGGGG5;CEDCCFGEGGGGGGGEGGDFEFGGGGCFC>FFGCGFGGGGGFC4>B4?FFDFA:=AFFFB)@F40
@M03506:14:000000000-AKVR1:1:1101:4620:8278 1:N:0:47
ATGAACTCCTACGGGAGGCAGCAGTGAGGAATCTTCCGCAATGGGCGAAAGCCTGACGGAGCGACGCCGCGTGTGGGATGAAGTCTTTCGGGATGTAAACCACTGTCGGAGGGGAAGACAAAAAAGACGGTACCCTCCAAGAAAGCCCCGGCTAACTACGTGCCAGCAGCCGCGGTAATACGTAGGGTGCGAGCGTTAATCGGAATTACTGGGCGTAAAGCGTGCGCAGGCGGTTTTGTAAGCCAGATGTGAAATCCCCGGGCTTAACCTGGGAATGGCATTTGGGACTGCAAGGCGGGAG
+
CCCCCGGGGGGGGGGGGGGGGGGGEGGGGGGGGGGGGGGGEFGGGGGGGGGGGGGGG>FEGGGGFGGGGGGGGGFGGGFEGGGGDGGGGGGGGGGGGGGGGFGFAFGGGDFFDG@FGGDGGGGGGGGGGDGGFGGGEGGGFFDGGG>:F::FGGGFGGFGGGFCFGFCEGGGGC@CGCFFGGAFC*<4CEGEEGG?*AC+AFCCGGFCGCFGGGEEGGFFGECCEGGGEEEEC*?E*@D:EFFE=CFGGCCF>FCC667>EGGE7CCCAFD:F>CECFG4*/00?37><F:7=?FF)7)@B
@M03506:14:000000000-AKVR1:1:1101:10534:8281 1:N:0:47
ATGAACTCCTACGGGAGGCAGCAGTGGGGGATTGTTCGCAATGGGCGCAAGCCTGACGACGCAACGCCGCGTGGAGGATGAAGATCTTCGGGTCGTAAACTCCTTTCGATCGAGACGAACGGCCCTTGGGTGAACAATCCAAGGGAGTGACGGTACCGAGAGAAGAAGCCCCGGCTAACTCCGTGCCAGCAGCCGCGGTAATACGGGGGGGGCAAGCGTTGTTCGGAATTACTGGGCGTAAAGGGCTCGTAGGTGGCCAACTAAGTCAGACGTGAAATCCCTCGGCTTAACCGGGGAACTG
+
CCCCCGGGGGGGGGGGGGGGGGGGGGGGGGGGGGGGGGGGGGGGGGGGGGGGGGGGGGGGGGGGGGGGGGGGGGGGGGGGGGGGGGGCGGGGGGGGGGGGGGGGGGGGGGGGGGGGGDEGGGGGGFGGGGGGGGGGGGGGGFGFGGGGGGGGGGGGGGGGGGGGGGGGGGGGGGGGDGGGGGGGGDGGGGGGGGGGGGECEGGGFGG5CEEGG5*;CEC8ECFGGGGGGGGGFFFFGGCGGCEGGC=C:CCF<EG388FCFG46+0<*0*<.*9C5:6:<6:>CE35>:FF>3:3>)7)66
@M03506:14:000000000-AKVR1:1:1101:13552:8282 1:N:0:47
ATGAACTCCTACGGGAGGCAGCAGTGGGGAATATTGCGCAATGGGCGGAAGCCTGACGCAGCAACGCCGCGTGAGGGATGACGGCCTTCGGGTTGTAAACCTCTTTCAGCAGGGACGAAGCGAGAGTGACGGTACCTGCAGAAGAAGGACCGGCCAACTACGTGCCAGCAGCCGCGGTAATACGTAGGGTCCGAGCGTTGTCCGGAATTATTGGGCGTAAAGGGCTCGTAGGCGGTTCGTCGCGTCGGGAGTGAAAACTCGGACCTCAACTCCGAGCCTGCTTCCGATACGGGCAGACCAG
+
CCCCCGGGGGGGGGGGGGGGGGGGGGGGGGGGGGGGGGGGGGGGGGGGGGGGGGGGGGGGGGGGGGGGGGGGGGGGGGGGGGGGGGGGGGGGGGGGGGGGGGGGGGGGGGGGGGGGGDGGGGGGGGGGGGGGGGGGGGGGGCFGGGGGGGGGGGGGGGGGGGGGGGGGGGGGGGGGGEGGGGGGGGGGGGGGGGGGGGGG;??EG5EFF9CFGGGFGGGEGGGGGGGGEGGDGGG8CC<=CC5=5EDC8*:*2+<::<CFEG)***20?FC6<C)2/045C)/<?>53-/5178)5)))0.
@M03506:14:000000000-AKVR1:1:1101:8480:8284 1:N:0:47
ATGAACTCCTACGGGAGGCAGCAGTGGGGAATTGTTCGCAATGGGCGCAAGCCTGACGACGCAACGCCGCGTGGAGGATGAAGGTCTTCGGATTGTAAACCCCTGTTGCTCGGGACGAAATGCTCCGACCTAACACGACGAAGTATGACGGTACCCAGGGAGGCAGCCCCGGTAAACTGTGTGCCAGGAGCGGCGGTAGGACTGAGTGGGCATGAGTTGCTCGGAGTCAGTCGGCGTAAAGGGCGCGGAAGCCGCGGGGTTCAGCGCAGGTAATGTCCTTGGGCCCAAGACAGGTGCTGCC
+
CCCCCGGGGGGGGGGGGGGGGGGGG<FGGG,FF,ECFGGGGGGG8FG7FGGCGGGGGG,6CFGGGGGGGGGGG>+BFFGGGGGG<EGGGGG7FGGGGGGG8?FG+EF<<,:FGGG7FE+338,,,,8++@3:,,333***5:*1,,@,?:**6*:,,,****<:FCEG*CFG**=,,,,7,2=,,7,*4CF8**:**1**20+*<:+2@GG***+02+<++<=*:*;+++<+*::*2:*/3+:5>5/):*>**22)*))1*/*+<7CGDGA*2**+:**07).**.*03*04.)1))1**)
@M03506:14:000000000-AKVR1:1:1101:5386:8303 1:N:0:47
ATGAACTCCTACGGGAGGCAGCAGTGGGGAATTTTGCGCAATGGGGGAAACCCTGACGCAGCAACGCCGCGTGGAGGATGAAATCCCTTGGGATGTAAACTCCTTTCGATCGGGACGATTATGACGGTACCGGAAGAAGAAGCCCCGGCTAACTTCGTGCCAGCAGCCGCGGTAATACGAGGGGGGCAAGCGTTGTTCGGAATTATTGGGCGTAAAGGGCGCGTAGGCGGTTTGACAAGTCTGATGTGAAATCTCGGGGCTCAACCCAGATTCTGCATTAGAAACTGTCGGGCGTGAGTAT
+
C<CCCD-@CEFEEGCC7FC@@;FGDFD8FEDFFGGGFFCG7FFFGGGGFGF<CF,6FFG@7F6FFGEGGEEG7>FF@FEDCC9?FG?FA?=,,,BEFG?C9BE<FF9B<FAF?E:FE:>,BDAFFFCGGDFFC7C@,3DFGG@<:FF77<CBCFFGFGGDF;FC7<A,=<7FFE@,2CFFE7:1<E**1;8CCE88*98*C8EF7C:9:CC88:;E7:888CE8?G59*/*//59<F@4C?++++<::99<CC?+285))/1>+**29C*2/*2::*1*0*9=CEFC8)/733))8)0*8*
@M03506:14:000000000-AKVR1:1:1101:7294:8303 1:N:0:47
ATGAACTCCTACGGGAGGCAGCAGTTGGGAATATTGGACAATGGGGGAAACCCTGATCCAGCAATGCCGCGTGGGCGATGAAGGCCTTCGGGTCGTAAAGCCCTTTTAGCGGGGAAGAAGGGAAACCTGACGGTACCCGCAGAATAAGCACCGGCTAACTCCGTGCCAGCAGCCGCGGTAATACGGAGGGTGCAAGCGTTGTTCGGAATTATTGGGCGTGAAGCGCGTGTAGGCGGTTATTTAAGTCTGGTGTGAAATCCTGGGGCTCAACCCCAGAAGTGCACTGGATACTGGATGACTA
+
CCCCCGGGGGGGGGGGGGGGGGGGGGGGGGGGGGGGGGGGGGGGGGGGGGGGGGGGGGGGGGGGGGGGGGGGGGGGGGGGGFGGGGGGGGGGGGGGGGGGGGGGGGGGGGGGGGGGGGGGGGGGGGGFGGGCFGGGGGGGGGGFGGFGGGFFGGGGGGGFGFDGGGGGGGGGGGDGDGG>FGFGGGGGGGGGGGFCGGEA8CGGGGG>5CGGGGGGGG:8EGGGGGGCEGGGDGGGEC3:+<E7?:EGGCFGGGGF<?>*3<DGGGGGFGGF<D5CDFCFCFFG7657<C?BFFFFFFF=6
@M03506:14:000000000-AKVR1:1:1101:10832:8308 1:N:0:47
ATGAACTCCTACGGGAGGCAGCAGCAAGGAATTTTCCGCAATGGGGGCAACCCTGGCGGAGCAACGCCGCGTGACGGATGACGCCTCTTGGGGTGTAAACGTCTTTTGCCGAGGGAGAGAATGGACGGTACTCGGCGAATCAGGACCGGCTAACTACGTGCCAGCAGCCGCGGTAATACGTAGGGTCCGAGCGTTGTCCGGAATTACTGGGCGTAAAGCGCGCGCAGGCGGTCCACGAGGTGTCGCGTGAAAGCCCCGGGCTCAACTCGGGAGGGTCGTGGCAAACCGGTGGACTTGAGGC
+
CCCCCGGGGGGGGGGGGGGGGGGGGGGGGGGGGGGGGGGGGGGGGGGGGGGGGGGGGGGGGGGGGGGGGGGGGGGGGGGGGGGGGGGGGGGGGGGGGGGGGGGGGGGGGGGGGGGGGGGGGGGGGGGGGGGGFGGGGGGGGGGGGGGGGGGDGGGGGGGGGFGGFFGGGGGGGDGCCFGFCFGEGGGGGGEEEEECEGGGGGGGGGGFGGGGGGGGGG7CGGGGG>EGGCE:C=FFGCDECFGGGCE3:CC+:FGGGEDDE5C??F9CCCE7CDG2>;>7CB>F=>F;;G@9F:6*7?FF)
@M03506:14:000000000-AKVR1:1:1101:14090:8313 1:N:0:47
ATGAACTCCTACGGGAGGCAGCAGTGGGGAATATTGCACAATGGGCGAAAGCCTGATGCAGCGACGCCGCGTGAGGGATGACGGCCTTCGGGTTGTAAACCTCTTTCAGCAGGGAAGAAGCGCAAGTGACGGTACCTGCAGAAGAAGCACCGGCTAACTACGTGCCAGCAGCCGCGGTAATACGTAGGGTGCGAGCGTTGTCCGGAATTATTGGGCGGAAAGAGCTCGTAGGCGGGCTGTCACGTCGGATGGGAAAGCCCGGGGCTTAACCCCGGGTCTGCATTCGAGACGTGCAGACTAG
+
CCCCCGFEGGGGCEECEEFEGGDG<EFFGEGFFFFFCEFF@FGFDFGGGGGGGGGGGGGFGGGDGGGGGGGGGEGGGDFCEFEEG>EFFGEEGGDEEFGEGGGGGGGG<AFEGGDGC8=BDCFGDE>FFGGDGGGGGGFGGGGGGGGG<FGGGGGCGFGGGDF7F<CFFFFGF:FCC=FFGFD:,,2=@?FGGCECE:8C8:<5>AEF++:CCFGGG*1?C802*3+;**22+//*183*0++::5C7:****007C.>*:*1:5)/990<FCGG=CE45C**+3/*)(17,<>@47))*0
@M03506:14:000000000-AKVR1:1:1101:11389:8318 1:N:0:47
ATGAACTCCTACGGGAGGCAGCAGTGGGGAATTGTTCGCAATGGGCGCAAGCCTGACGACGCAACGCCGCGTGGAGGACGAAGATCTTCGGGTCGTAAACTCCTGTCGAGCGGGACGAATGCTTTGCGGCTGAATAATCCGCAGAGGTGACGGTACCGCTAAAGGAAGCCCCGGCTAACTCCGTGCCAGCAGCCGCGGTAATACGGGGGGGGCAAGCGTTGTTCGGAATTACTGGGCGTAAAGGGCTCGTAGGTGGCCAACTAAGTCGGACGTGAAATCCCCAGGCTCAACTTGGGAACTG
+
CCCCCGGGGGGGGGGGGGGGGGGGGGGGGDGGGGGGGGGGGGGGGGGGGGGGGGGGGGGGGGGGGGGGGGGGGGDGGGGGGGGGGGGGGGGGGGGGGGGGGGGGGGGGGGGGGGGGGGGGGGGGGFGGGGGGGGGGGGGGGGGGGGGGGGGGGGGGFGDDGGGGGGGGGCFFGGGGGGGGGGGGFGFGGGGGGGGGGG8EDG?FGGGGGGGGGG5FGGGGGGGGGGGGGGGGGGGGGGGG5:CEE5EGGE5EGGGGGFFFGGGF6>+9CDEBCDGGF4F9D8)/C@CF?C5<?*<>>F>:*
@M03506:14:000000000-AKVR1:1:1101:20709:8321 1:N:0:47
ATGAACTCCTACGGGAGGCTGCAGTGGGGAATCTTGCGCAATGGGCGAAAGCCTGACGCAGCGACGCCGCGTGGGGGATGAAGGCCCTCGGGTTGTAAACCCCTTTCGGCAGGGACGAAGCGAACGTGACGGTACCTGCAGAAGAAGCTCCGGCTAACTACGTGCCAGCAGCCGCGGTAAGACGTAGGGAGCGAGCGTTGTCCGGAATCATTGGGCGTAAAGAGCGCGTAGGCGGCTACGCAAGTCGGATGTGAAAACTCGGGGCTCAACCCCGAGCGGGCATCCGATACGGCGTGGCGAG
+
CCCCCGGGGGGGGGGGGGGGGGGGGGGGGGGGGGGGGGGGGGGGGGGGGGGGGGGGGGGGGGGGGGGGGGGGGGGGGGDGGGGGGGGGGGGGGGGGGGGGGGGGGGGGGGGGGGGGGGGGGGGGGGGGGGGGGGGGGGGGGGGGGGGGFGGGGGGGDGGGGGGGGGGGGGGGGGGGGEGDG7CE;FDEGEGGGDGGG:EG>CGGG>C5EG7FGGGGGECEFFGG6EGG>?GGGGGGCCGGC*:C9FCG8:ECFF7CCF*>EEDC*17*<<=B5)/>DF))>356?B>5(98(8:.55))05
@M03506:14:000000000-AKVR1:1:1101:15168:8323 1:N:0:47
ATGAACTCCTACGGGAGGCAGCAGTCGGGAATATTGCCCAATGGCCGAAAGGCTGAGGCAGCAACGCCGCGTGCGCGATGAAGGCCTTCGGGTCGTAAAGCGCTTTTCGGGTGGATGAGGAAGGACAGTACACCCGGAATAAGGTACGGCTAACTACGTGCCAGCAGCCGCGGTAAAACGTAGGTACCGAGCGTTATCCGGATTTACTGGGCGTAAAGCGCGTTCAGGCGGTTTGGCAAGTCGGGCATGAAATCTCTCGGCTCAACCGGGAGAGGTTGTCCGATACTGCTAAACTGGAGGG
+
CCCCCGGGGGGGGGGGGGGGGGGGGGGGGGGGGGGGGGGGGGGGGGGGGGGGGGGGGGGGGGGGGGGGGGGGGGGGGGGGGGGGGGGGGGGGGGGGGGGGGGGGGGGGGGGGGGGDFGGGGGGGGGGGGGGGGGEEGGGGGGGGGGGGGGGGGGGGGGGGGGGGGGGFGGGGGGGGCFGGGGGGFGGGGGGGGEGGGGGGGDEGGGGGGGGGGGGGGGGGGGGGGGGGGGGCEGGGGGGGGG=EEGGGGGCGCFFGGFDGGGGGFGGG*C*7<DC<C>9:F@>EEFGFF7@AFFFFFF@EF
@M03506:14:000000000-AKVR1:1:1101:7171:8332 1:N:0:47
ATGAACTCCTACGGGAGGCAGCAGTGGGGAATTTTGCGCAATGGGCGAAAGCCTGACGCAGCAACGCCGCGTGGCGGATGAAGGTCTTTGGATTGTAAACTCCTGTCGGCAGGGAAAAAGGGAATCGGCCTAATACGCCAGTGACTTGATTGTACCTGCAGAGGAAGCCCCGGCTAACTCTGTGCCAGCAGCCGCGGTAATACAGAGGGGGCAAGCGTTATTCGGAATTATTGGGCGTAAAGGGCGCGTAGGCGGCATGGCAAGTGGAAGGTGAAAGCCCTCGGCTTAACCGAGGAATTGC
+
CCCCCGGGGGGGGGGGGGGGGGGGGGGGGGGGGGGGGGGGGGGGGGGGGGGGGGGGGGGGGGGGGGGGGGGGGGGGGGGGGGGGGGGGGGGGGGGGGGGGGGGGGGGGGGGGGGGGGGGGGGGGGGGGGGGGGGGGGGGGGGGGGGGGGGGGGGGGGGGGGGGGGGGGFDGGGGGEFGGGGGGGGGGGGGGGGGGGGGGGGGGGGGGGGGGGGGGGGCCEGGGGG8CFGFFFGGGGGE:EEGGGGGGGEGGGGEEDE>GGGGGGGGGGGGGFGGGGGFGGGFFGG:7@AG=;BFFFFFFF=
@M03506:14:000000000-AKVR1:1:1101:26905:8370 1:N:0:47
ATGAACTCCTACGGGAGGCAGCAGTAGGGAATCTTGCGCAATGGGCGAAAGCCTGACGCAGCCATGCCGCGTGAATGATGAAGGTCTTAGGATTGTAAAATTCTTTCACCGGGGAAGATAATGACGGTACCCGGAGAAGAAGCCCCGGCTAACTTCGTGCCAGCAGCCGCGGTAATACGTAGGGGGCCAGCGTTGCTCGGAATTACTGGGGGTAAAGGGTCCGTAGGCGGTGCGGCAAGTTGGGAGTGAAATCTTTGGGCTCAACCCAGAGGCTGCTGTCAAAACTGCTGTGCTTGTGTGT
+
CCCCCGGGGGGGGGGGGGGGGGGGGGFGGGGGGGGFGGGGGGGECGGGGGGGGGGGGGGGGFGGEGGGDGGGDEFGGGGGGGGGGGGGGGFFGGGGGGGGGGGGGGGGFGGDGGGGGGGFGGGGFGGGFCFGGGGEGGGG8DFGFGEGGGGGGGCGGGFGGGGGGFG>FGGG:CCFFFGGGCGGGEGGEGGGGEGGDFE*5;5<FGCGFF*:???C:?=FGGGG>58@C5*/:CEE5=CF+0+CCEGGGCGCCCF7<?DC6:C?GGD<C7=:<*9AC)27?@=:*)2*-79?*=@F)7.).
@M03506:14:000000000-AKVR1:1:1101:19597:8373 1:N:0:47
ATGAACTCCTACGGGAGGCAGCAGTCGAGGATCTTCGGCAATGGGCGCAAGCCTGACCGAGCGACGCCGCGTGTGCGACGAAGGCCTTCGGGTTGTAAAGCACTGTCGAGGGGGAGGAAAGCCCGCGAGGGCCTGACCTATCCCTGGAGGAAGCACGGGCTAAGTTCGTGCCAGCAGCCGCGGAAAGACGAACCGTGCGAACGTTGTTCGGATTCACTGGGCTTAAAGGGCGCGTAGGCGGCTTGCCGAGTCAGGGGTGAAATCTTTCGGCTCAACCGGAAAACCGCCCCTGATACCGGTA
+
CCCCCGGGGGGGGGGGGGGGGGGGGGGGGGGGGGGGGGGGGGGGGGGGGGGGGGGGGGGGGGGGGGGGGGGGGGGGGGGGGGGGGGGGGGGGGGGGGGGGGGGGGGGGGGGGGGGGGGGGGGGGGGGEC@FFFGGGGGGFGGGGGGGFGGGFGGGGGGGGEGGGGGGGGGGFGGGGGGGGGGGGGGFGGGGCGGGGGEGEGE8;@FEGFGGDGGG7ED7CFGFGG9?FGGDEEC:85?FCEGEGGGGGEC1CCEGCEFCCFFDC+:?FCDC>C*96C@C))7>GGFG3;DF<?4BFF>3>.
@M03506:14:000000000-AKVR1:1:1101:20322:8393 1:N:0:47
ATGAACTCCTACGGGAGGCAGCAGTAAGGAATATTGGTCAATGGACGCAAGTCTGAACCAGCCATGCCGCGTGGAGGATGAAGGTCCTCTGGATTGTAAACTTCTTTTATATGGGACGAAAAAGGGTCTTTCTAGATCAACTGACGGTACCATATGAACAAGCACCGGCTAACTCCGTGCCAGCAGCCGCGGTAATACGGAGGGTGCAAGCGTTATCCGGATTCACTGGGTTTAAAGGGTGCGTAGGTGGGTTGGTAAGTCAGTGGTGAAATCTCCGAGCGTAACTTGGAAACTGCCATTG
+
CCCCCGGGGGGGGGGGGGGGGGGGGGGGGGGGGGGGGGGGGGGGGGGGGGGGGGGGGGGGGGGGGGGGGGGGGGGGGGGGGGGGGGGGGGGGGGGGGGGGGGGGGAGGGGGGGGGGGGGGGGGGGGGGGGGGGGGGGGGGGGGFGGGGGGGGGGGGGGGFGFGGGGGGEFCGGGGF>FGBFGGGGGGGGGGGG@EGGCFEGGEGEEEGGFFEEE>F?ECEEGDFCFFFFF*=5CC97CCFGEGG5>E*<FDG3:EDF?G7?FF<299>A=94?FCFC)))10<E=FCFBD44;4=/0)90*
@M03506:14:000000000-AKVR1:1:1101:5466:8406 1:N:0:47
ATGAACTCCTACGGGAGGCAGCAGTCGGGAATTTTGGGCAATGGGCGAAAGCCTGACCCAGCAACGCCGCGTGAAGGATGAAGTATTTCGGTATGTAAACTTCGAAAGAATAGGAAGAATAAATGACGGTACTATTTATAAGGTCCGGCTAACTACGTGCCGGCAGCCGCGGTAATACGTAGGGACCAAGCGTTGTTCGGATTTACTGGGCGTAAAGGGCGCGTAGGCGGCGTGACAAGTCACTTGTGAAATCTCTGGGCTTAACCCAGAACGGCCAAGTGAAACTGTTGTGCTAGAGTGC
+
CCCCCGGGGGGGGGGGGGGGGGGGGGGGGGGGGGGFGGGGGGGGGGGGGGGGGGGGGGGGGGGGGGGGGGGGDGGGGGGGGGGGGGGGGGGGGGGGGGGGFGGG@FGGFGGGGGGGFGGFGEGGGGGGEGGGGGGGGGGGGGGGGGGGGGGGGGGGGGGGGGGGGGGGGGGGGGGGGGFCGGGGGGGGFGGGE:EFGGGGGEGGGGGGGGGGGGCFDCGGGGDGGGGGEGGGGGGGFCCGGGGGGGFFFFGGGGGGG?GGGFGFGFGDFGGFGGGGGFFCFF?EF7DF>GF1FF?4=FFF*
@M03506:14:000000000-AKVR1:1:1101:6729:8407 1:N:0:47
ATGAACTCCTACGGGAGGCAGCAGTGGGGAATTTTTCGCAATGGGGGCAACCCTGACGAAGCAACGCCGCGTGGGAGATGAAGTATCTCGGTACGTAAAACCCTTTCGACGGGGAAGAAAACCGCAAGGTTTGACGGTACCCGTAGAAGAAGCCCCGGCTAACTCCGTGCCAGCAGCCGCGGTAATACGGGGGGGGCAAGCGTTGTTCGGAATTACTGGGCGTAAAGGGTGCGTAGGCGGTTCGCTAAGTTGGATGTGAAAACTCTGGGCTTAACCCAGAGCCTGCATCCAATACTGACGA
+
CCCCCGGGGGGGGGGDGGGGGGGGGGGGGGGGGGGGGGGGGGGGGGGGGGGGGGGGGGGGGGGGGGGGGGGGGGG8FGGGGGGGGGGGGGGGGGGGGGGGGGGGGGGGGGGGGGGGGGGGGGGGDEGGGGGGGGGGGGGGGGGGGGGGGGGGFGGGGGGGGGGGGGGFGGGGGG7FGGGGGGGDGGGGGGGGGGGGGDGGGGGGGCFGGGGDGF?FFFGGGGGECGGGG*;CEGGGGGCE:CEGGGGGG7CC6<C<<9CFCEF69*<66*277DGF7>G4C?@FFF<45<@06?F=9F?@)
@M03506:14:000000000-AKVR1:1:1101:21622:8409 1:N:0:47
ATGAACTCCTACGGGAGGCAGCAGTGGGGAATCTTGCACAATGGGCGAAAGCCTGATGCAGCGACGCCGCGTGGGGGATGAAGCTTTTCGGAGTGTAAACCCCTTTCGACCCGGACGAATGCCCCGCAAGGGGACTGACGGTACGGGTATAAGAAGCCCCGGCTAACTACGTGCCAGCAGCCGCGGTAATACGTAGGGGGCCAGCGTTGCTCGGAATTACTGGGTGTAAAGGGTTCGTAGGCGGTGCGGCAAGTTGGGAGTGAAATCTTTGGGCTCAACCCAGAGGCTGCTTTCAAAACTG
+
CCCCCGGGGGGGGGGGGGGGGGGGGGGGGEGGGGGFGGGGGGGGGGGGGGGGGGGGGGGGGGGGGGGGGGGGGGGGGFGGGFGGGGGGGGGGGGGGGGGFGGEGGGGGGGDGEGGGGGGGGGGGGGGGGGGGGCFGGGGGGGGGGGGGDGGFFGGGGGFFGGGG7FGGFFGGCFGFFFGCFGGGGGCC>79:CE?CGCEGGCEGGGE*?E?FGGD5EGCFFEGC8CE?F79EEECCGGCGGFEE=:=CGC5*>?CD65*9*0::<*3:E7+<DFGGF@<C38:5A3*8(7?2468*/*5?=
@M03506:14:000000000-AKVR1:1:1101:5898:8424 1:N:0:47
ATGAACTCCTACGCGAGGCAGCAGTGGGGAATTGTTCACAATGGGCGCAAGCCTGATGACGCAACGCCGCGTGGAGGATGAAGGTCTTCGGATTGTAAACTCCTGTTGCCCGGGACGAAAAGCTTCGGCTTAATACGTCGAAGTCTGACGGTACCGGGTGAGGAAGCCCCGGCTAACTCTGTGCCAGCAGCCGCGGTAATACAGAGGGGGCAAGCGTTGTTCGGAATTACTGGGCGTAAAGGGCGCGTAGGTGGCCTTCTAAGTCATGCGTGAAATCCCCGGGCTCAACCCGGGAACGGCG
+
CCCCCGGGGGGGGGGGGGGGGGGGGGGGGGGGGGGGGGGGGGGGGGGGGGGGGGGGGGGGGGGGGGGGGGEGGGGGGGGGGGGGGGGGGGGEGGGGGGGGGGGGCFFGGGGGGGEGGEGGGG8FGGGGGGDFGGGGGGGGGGGGFGGGGGGG7CFGGGGGCGGFCGGGGGGGGGGDGGGGFGGGGGGGGGGGGGGGEGGGGGGGFGFG5:CCFGGG*;C?8CEGD*8ECFDDGFGE>8<CECCGDGGDEEGGGGCFGFDGGF>0<7CGGG55DCFCFFGFG5>E5@FF<C>>BFDEF33<)
@M03506:14:000000000-AKVR1:1:1101:12974:8425 1:N:0:47
ATGAACTCCTACGGGAGGCAGCAGTGGGGAATTTTTCGCAATGGGGGAAACCCTGACGAAGCAACGCCGCGTGGAGGATGAAGGCCTTCGGGTCGTAAACTCCTGTCGACCGGGACGAACGTAGTCGGGTCCAATACACCAGGCTATCGACTGTACCGGTGGAGGAAGCCACGGCTAACTCTGTGCCAGCAGCCGCGGTAATACAGAGGTGGCAAGCGTTGTTCGGAATTACTGGGCGTAAAGGGCGCGTAGGCGGTTCGTCAAGTCCTGTGTGAAATCCCCCGGCCCAACTGGGGAACGG
+
CCCCCGGGGGGGGGGGGGGGGGGGGGGGGGGGGGGGGGGGGGGGGGGGGGGGGGGGGGGGGGGGGGGGGGGGGGGGGGGGGGGGGGGGGGGGFGGGGGGGGGGGGGGGGGGGGGGGGGGCEFGGGGGGGGGGGGGGGGGGGGGGGGGGGGGGGGGGGGGGGGGGGGGGGGGGGGGGGGGGGGGGGFGGGGGGGCGGGGGECEGGGGFFGFGGGGGGGGEEG=FFEGEDFGGGGGGGGG9E5FEFGEGGGEEGGDEG85CD*AF597+:+:FF:7CCDBCFF<@GE>)8-/)4?@FFEDF)7
@M03506:14:000000000-AKVR1:1:1101:17226:8432 1:N:0:47
ATGAACTCCTACGGGAGGCAGCAGTGGGGAATTTTGCGCAATGGGGGAAACCCTGACGCAGCAACGCCGCGTGGAGGATGAAGTCCCTTGGGACGTAAACTCCTTTCGACCCGGACGATAATGACGGTACGGGTGGAAGAAGCCCCGGCTAACTTCGTGCCAGCAGCCGCGGTAATACGGGGGGGGCAAGCGTTGTTCGGAATTACTGGGCGTAAAGGGCTCGTAGGTGGCCAACTAAGTCAGACGTGAAATCCCTCAGCTTAACTGGGGAACTGCGTCTGATACTGGATGGCTTGAGTTT
+
CCCCCGGGGGGGGGGGGGGGGGGGGGGGGGGGGGGGGGGGGGGGGGGGGGGGGGGGGGGGGGGGGGGGGGGGGGGGGGGGGGGGGGGGGGGGGGGGGGGGGGGGGGGGGGGGGGGGGDGGGGGGGGGGGGGGGGGGGDGFGGGGGGGGGGGGGGGGCC:EGGGGGGGGG7<C:<FCFFFEGGGGGGGCFGCEEGGGGGGGGDGGGGGGGF58?EG5@FC*0;ECGGDEGGFFEGFEGGGCC?FF6C=DEC7CCFGGFFGGG7*<C7+9=D=>FFFED))/9?FGFFFF?F@?5)8:<?==*
@M03506:14:000000000-AKVR1:1:1101:17998:8433 1:N:0:47
ATGAACTCCTACGGGAGGCAGCAGTTGGGAATCTTGCACAATGGACGAAAGTCTGATGCAGCCATGCCGCGTGTGCGAAGAAGGCCTTCGGGTCGTAAAGCACTGTCAGAGGGAAAGATCATGACGGTACCCTCAAAGGAAGCCACGGCTAATTACGTGCCAGCAGCCGCGGTAATACGTAAGTGGCGAGCGTTATCCGGAATTACTGGGCGTAAAGCGTTCGTAGGCGGTGCAGTAAGTTGGGTTTGAAAGCCCGGGGCTCAACTCCGGACCCGGATCCAAAACTACTGTGCTGGAGCTA
+
CCCCCGGGGGGGGGGGGGGGGGGGGGGGGGGGGGGGGGGGGGGGFGGGGGGGGGGGGGGGGGGGGGGGGGGGGFGGGGGGGGGGGGGGGGGGGGGGGGGGGGGGGGGGGGGGGGGFGGFGGGGGGGGGGGGGGGGGGGGGGGGGGGGGGGGGGGGGGGFGGGGGGGGGGGGGGGGGFFGFGGGGGFEEEGGGGGGGFEGGDGGGGGGGGF>E8>EGGFEGGGGGGF5CEGGGGDFC?GGGGGGGEEGGFECF4=5CGD:DCF4EG=FFGGCDGDDG3>DFG46FGFGFFGFFFFFFFF))*
@M03506:14:000000000-AKVR1:1:1101:10398:8436 1:N:0:47
ATGAACTCCTACGGGAGGCAGCAGTGGGGAATTTTGCGCAATGGGGGAAACCCTGACGCAGCAACGCCGCGTGGAGGATGAAGGTCTTTGGATTGTAAACTCCTTTCGATCGGGACGATGATGACGGTACCGGAAGAAGAAGCACCGGCTAACTCTGTGCCAGCAGCCGCGGTAATACAGAGGGTGCAAGCGTTGTTCGGAATTATTGGGCGTAAAGGGCGCGTAGGCGGTTCGGCAAGTCTCTAGTGAAATCTCTGGGCTCAACTCAGAGTCTGCTGGGGAAACTGCCGGGCTTGAGTGG
+
CCCCCGGGGGGGGGGGGGGGGGGGGGGGGGGFGGGEEGGGGGGGG@EEGGFCEGGFGGGGGGFGGGGGGGGEGD@EGDGDGFFGFFGGFGGFGGGGGGGGGGGGGGGGDAF@7CCEFCFGGGFGFGGECECF:FFCEFGGGGF?FC<FGGFFGGGGCFGGGGGGGFCGEGG7<=@CFGGGG7FE=@F8<FFE<FCFCCC8*:8C?FG7?FGG88/127ACECCCGC*+88C*;5CGE*9<00<?<9EFGF7?7:<7?47C:F=60*3:+0<8FCFGGFG*9)>CGFG407>3>@F30?*9)
@M03506:14:000000000-AKVR1:1:1101:4473:8454 1:N:0:47
ATGAACTCCTACGGGAGGCAGCAGTTGGGAATCTTGGACAATGGGGGAAACCCTGATCCAGCCATGCCGCGTGAGTGATGAAGGCCTTCGGGTTGTAAAACCCTTTCGACGGGGACGATAATGACGGTACCCGTAGAAGAAGCTCCGGCTAACTTCGTGCCAGCAGCCGCGGTAATACGAAGGGGGCTAGCGTTGTTCGGAATTACTGGGCGTAAAGCGCGCGCAGGCGGTCTTCCAAGTCAGTGGTGAAAGCCCGGAGCTCAACTCCGGAACTGCCATTGAAACTGTGAGACTTGAGGAA
+
CCCCCGGGGGGGGGGGGGGGGGGGGGGGGGGGGGGGGGGGGGGGGGGGGGGGGGGGGGGGGGGGGGGGGGGGGGGGGGGGGGGGGGGGGGGGGGGGGGGGGGGGGGGGGGGGGGGGGGGGGGGGGGGGGGGGGGGGGGGGGGGGGGGGGGGGGGGGGGGGGGGGGCGGGGGGGGGGGGGGGGGGCEGGFEFGGDGGGGGGGEGGGGGGCGCEEECCEGEGEGGGGGGGGGGGGGFFGGCGGGGFFCC5CGGGGGGDG@DG=EFFGGGC5CEDGGGFGFDDGFFDGFF=<>FAFF?FF@F6)
@M03506:14:000000000-AKVR1:1:1101:14974:8455 1:N:0:47
ATGAACTCCTACGGGAGGCAGCAGTGGGGAATTTTGGACAATGGGGGCAACCCTGATCCAGCAATGCCGCGTGTGTGAAGAAGGCCTTCGGGTTGTAAAGCACTTTTGTCCGGAAAGAAAACTTCTGGGTTAATACCCTGGGAGGCTGACGGTACCGGAAGAATAAGCACCGGCTAACTACGTGCCAGCAGCCGCGGTAATACGTAGGGTGCGAGCGTTAATCGGAATTACTGGGCGTAAAGCGTGCGCAGGCGGTTTGTTAAGACAGATGTGAAATCCCCGGGCTTAACCTGGGAACTGC
+
CCCCCGGGGGGGGGGGGGGGGGGGGGGGGGGGGGGGGGGGGGGGGGGGGGGGGGGGGGGGGGGGGGGGGGGGGGFGGGGGGGGGGGGGGGGGGGGGGGGGGGGGGGGGGGGGGGGGGGGGGGGGGGGGGGGGGGGGGGGGFGGGDGGGGGGGGGGGGGGGGGGGGGGGGGGEDGGGGGGGGGGGGGGGGGGGGGGGGGGGGGGGGGGGGGGGGDGGGGGGGGGGGGGFGGGGG6FGGGGGGGGGGGGGGGGGGGDGGEGGFFGFGGGGG7FFGGGGFF4>CBDEGFCF<G?AFFFF4>:@9
@M03506:14:000000000-AKVR1:1:1101:12380:8476 1:N:0:47
ATGAACTCCTACGGGAGGCAGCAGTCGGGAATTTTGCGCAATGGACGAAAGTCTGACGCAGCAACGCCGCGTGAGGGATGACGGCCTTCGGGTTGTAAACCTCTTTTGTCAGGGACGATGATGACGGTACCTGACGAATAAGCCACGGCTAACTACGTGCCAGCAGCCGCGGTAATACGTAGGTGGCAAGCGTTGTCCGGATCTACTGGGCGTAAAGAGCGCGCAGGCGGTCGTTCAAGTCGCGTGTGAAAGCCCCCGGCTCAACTGGGGAGGGTCACGCGATACTGATCGACTCGAAGGG
+
CCCCCGGGGGGGGGGGGGGGGGGGGGGGGGGGGGGAFGGGGGGGGGGGGGGGGGGGGGGGGGGGGGGGGGGGGGGGGGGGGGGGGGGGGGGGGGGGGGGGGGGGGGGGGGFGGGGGGGGGGGGGGGGGGGGGGGGGDEGGFGGGGGGGGGDGGGGGGGGGGGGGGGGGGGGGGGGGGGGGFGGFGGGGFGFGGGGGGFEC**?E?@CEGGGGGGGGGFGFEEGGEDCGGGEGGEEG6+CCFGGGGG:F?+<A4=FGGFGG=E=96>FGCG*<DD7*9;DFG53**0?=)CF?F>);).<@)
@M03506:14:000000000-AKVR1:1:1101:17326:8496 1:N:0:47
ATGAACTCCTACGGGAGGCAGCAGTCGGGAATTTTGGGCAATGGGCGAAAGCCTGACCCAGCAACGCCGCGTGAAGGATGAAATTTTTCGGAATGTAAACTTCGCAAGAATGGGAAGAATAAGTTTAGGCTAATACCCTGAATGATGACGGTACCATTTGTAAGCTCCGGCTAACTCCGTGCCAGCAGCCGCGGTAATACGGGGGGAGCAAGCGTTGTTCGGATTTACTGGGCGTAAAGGGCGCGTAGGCGGCGTGGTAAGTCACTTGTGAAATCTCCGGGCTTAACTCGGAACGGTCAAG
+
CCCCCGGGGGFGGGGGGGGGGGGGFGGGGGGGGGGFGGGGGGGGGGGGGGGGGGGGGGGCFGGGFGGGGGGGGGGGGFGGF9FGGGGGGGGGDGCGGGFGGGCCFFGGGGGGGGGGGGGDGGGGGGGGFGGGGGGGGGGGGCGGGGGGGEEGGGFFCC@9FGGGGGG@FEGGGGGGGGEGGDFGGGGCGEF:FF8@BFGGFDGEGGGEC8ECEG8C58@E8*:88E?CCGFGGGEEEC7CEGGGGE5<=?EGGDGDGFG7C+:<<D9CFGFF:7C9C?DDD@)/36:*6DE>:@>37>DF=
@M03506:14:000000000-AKVR1:1:1101:12151:8516 1:N:0:47
ATGAACTCCTACGGGAGGCAGCAGTGGGGAATATTGGACAATGGGGGCAACCCTGATCCAGCAATGCCGCGTGAGCGATGAAGGCCTTAGGGTTGTAAAGCTCTTTTGGCGGGGACGATGATGACGGTACCCGCAGAATAAGCCCCGGCTAACTTCGTGCCAGCAGCCGCGGTAATACGAAGGGGGCGAGCGTTGTTCGGAATTACTGGGCGTAAAGGGCGCGTAGGCGGCCGCTCAAGTCAGGTGTGCAAGTCCTGGGCTCAACCTGGGGACTGCATTTGATACTGAGTGGCTTGAATGC
+
CCCCCGGGGGGGGGGGGGGGGGGGGGGGGGGGGGGGGGGGGGGGGCFGGGEGGGGGGGGGGGCGGGGGGGGGGGGFGG@FGGGGGGGG,FGGGGGGGGGGGGGGGGGGGGEGGGGEGG7BD=F9DGECGGFC@EE@G8FC9FC3*>:F*<*,?7CFGCFFCGC:F7+FBFCG<<BAFF:F7FEGG*8C5*:C8?>8*:8C5C88<902AC@>/8*;CC5/?C=?*1/9:>C:C**:53*39<<*<?0>++0<>9+:@?5*:799:9AFFGG)/97::6C*:**+<*28>:?B@77@F4=*0
@M03506:14:000000000-AKVR1:1:1101:10005:8520 1:N:0:47
ATGAACTCCTACGGGAGGCAGCAGTCGAGAATTTTTCTCAATGGGGGCAACCCTGAAGGAGCGACGCCGCGTGGAGGATGAAGGCTTTCGGGTTGTAAACTCCTGTCATTTGAGAACAAGTGTAGCCAAATAACTACTGGCTACTTGATAGTATCAGAAGAGGAAGGGACGGCTAACTCTGTGCCAGCAGCCGCGGTAATACAGAGGTCCCAAGCGTTGTTCGGATTCATTGGGCGTAAAGGGTGCGTAGGTGGCGCCGTAAGTGGGGTGTGAAATTTCGGAGCTTAACTCCGAAACTGCA
+
CCCCCGGGGGGGGGGGGGGGGGGGGGGGGGGGGGGGGGGGGGGGGGGGGGGGGGGGGFGGGGGGGGGGGGGGGDEGGCEFGFGGGGGGGGGGGGGGGGGGGGGGGGGGGGGG<FGGGGGGGFGGGGGGGGGGGGG9FGGGGGGFGGGGCFGGGGGGGFFFFGG7@FGGGGGGFGGFGGGGGGGGFGDGGGGFGGGGG7EC;FFEFGGFG@>CGGFEC:EEFGCG?E>?C?FGFGFGG598E7CE55C*;ECCFGCD=3CG5*9CE=FDEDE>722<FFGGD>:E:@D*47B2>B@D>FF=1
@M03506:14:000000000-AKVR1:1:1101:13558:8527 1:N:0:47
ATGAACTCCTACGGGAGGCAGCAGTGGGGAATTGTTCGCAATGGGCGCAAGCCTGACGACGCAACGCCGCGTGGAGGATGAAGACCTTCGGGTCGTAAACTCCTTTCGATCGAGACGAATGGCCTCCGGGTGAACAATCCGGAGGAGTGACGGTACCGAGAGAAGAAGCCCCGGCTAACGCCGTGCCAGCAGCCGCGGTAATACGGGGGGGGCAAGCGTTGTTCGGAATTACTGGGCGTAAAGGGCTCGTAGGTGGCCAACTAAGTCAGACGTGAAATCCCTCGGCTTAACCGGGGAACTG
+
CCCCCGGGGGGGGGGGGGGGEGGGGGGGGGGFGGGGGGGGGGGGGGGGGGGGGGGGGGGGGGGGGGGGGGGGGGGGEFGGGGGGGFGGGGGGGGGGGGGGGGGGGGGGGGDGGFFEGGGGGGGGGGGGGGDGGGGGFFGGGGGGGEFGGFGGGEGGGGGGGGCFGGGGG=<FEGGGDFG7FFGCGGGGGGGGGGGGGE>CGD?CFGGGEEEEEGFGFG8EECFFGG>CFG7:<CDGGDC5EGGFG56CC:CGDF6DC7C*:666?FC*<CCE975CF=FG*07CEDG38FF2>B>>7>:FF
@M03506:14:000000000-AKVR1:1:1101:8750:8532 1:N:0:47
ATGAACTCCTACGGGAGGCAGCAGTCGAGAATTTTTCTCAATGGGGGAAACCCTGAAGGAGCGACGCCGCGTGGAGGATGAAGGCTTTCGGGTTGTAAACTCCTGTCATTTGGGAACAAGTTGTACGTGTTTACTGCACGTGCATTGATAGTACCAGAAGAGGAAGGGACGGCTAACTCTGTGCCAGCAGCCGCGGTAATACAGAGGTCCCAAGCGTTGTTCGGATTCATTGGGCGTAAAGGGTGCGTAGGTGGCGCCGGAAGTCGGGTGGGAAATTTAGGAGCTTAACTGCGAAACTGCA
+
CCCCCGGGGGGGGGGGGGGGGGGGGGGGGGEGGGGGGGGGGGGGGGGGGGGGGGGGGGGGGGGGGGGGGGGGGGDGGGGGFGGGGGGGGGGGGGGGGGGGGGGGGGGGGGGGGGGGGGGGGGGGGGGGGGGGGGGGGGGGGGGGGGGFGGGFF<CFGGGGGGGGGGCEFGGGGGEGGGGGGGGGGGGGGGGGGGGGGGG9EFGFGGGGGGCBEGFE33?*=E=E>E:9<?CFF5*8:CC@CFCCCCG5A5E?FGCD5>3)2/9+09CDC5*)*9*<F@*079)*2/*94**,.5)559*?1
@M03506:14:000000000-AKVR1:1:1101:18437:8540 1:N:0:47
ATGAACTCCTACGGGAGGCAGCAGTGGGGAATATTGGACAATGGGGGCAACCCTGATCCAGCAATGCCGCGTGTGTGAAGAAGGCCTTCGGGTTGTAAAGCACTTTTATCCGGAACGAAACGCGCAGGGCGAATAGCTTTGCGAACTGACGGTACCGGAGGAATAAGCACCGGCTAACTTCGTGCCAGCAGCCGCGGTAATACGAAGGGTGCAAGCGTTACTCGGAATTACTGGGCGTAAAGCGTGCGTAGGTGGTTTGTTAAGTCTGTTGTGAAAGCCCCGGGCTCAACCTGGGAATGGC
+
CCCCCGGGGGGGGGGGGGGGGGGGGGGGGGGGGGGGGGGGGGGGGGGGGGGGGGGGGGGGGGGGGGGGGGGGGGGGGGGGGGGGGGGGGGGGGGGGGGGGGGGGGGGGGGGGGGGGGGGGGGGGGGGGGGGGGGGGGGGGGGGGGGGGGGGGGGGGGGFGGGGGGGGGGGGGGGGGGGGGGGGGGGGGGGGGGGGGGGGGGGGGFFGGGGGGGGGGGGGDGGGGGCEGGGGGGGGGGCGGFCGGCEGGEGGGCFGGFFD76CFFCGED?FGFCGDEDFGGDF@ED5C@>G48FFFF:)?F)
@M03506:14:000000000-AKVR1:1:1101:21588:8553 1:N:0:47
ATGAACTCCTACGGGAGGCAGCAGTGGGGAATTTTTCGCAATGGGGGAAACCCTGACGAAGCAACGCCGCGTGGAGGATGAAGGCCTTCGGGTCGTAAACTCCTGTCGACCGGGACGAACGTAGTCGGGTCCAATACACCAGGCTATCGACTGTACCGGTGGAGGAAGCCACGGCTAACTCTGTGCCAGCAGCCGCGGTAATACAGAGGTGGCAAGCGTTGTTCGGAATTACTGGGCGTAAAGGGCGCGTAGGCGGTTCGTCAAGTCCTGTGTGAAATCCCCCGGCTCAACCGGGGAACTG
+
CCCCCGGGGGGGGGGGGGGGGGFGGGGGGGGGGGGGGGGGGGGGGEDGGGGGGGGGGGCEGDGGGGGGGGGFCFEGGEGGGGGFGGFGGGGEGGGFGGGGFGFGGGGGGCEGEDDGGGGGGGGFGFGGGGGFF,EFGGGGGGGGGGGGGFGGGGGGGDG:@@*@<:BCFFCFGG@C7FF<ECGGCGGFFGCFGF5EEGG*;C9CEFCE*<CEC>9E**2/:8:@ACG5CFFEFCFF*:CCC5F7CC=3:*>EC+:7C799E5559CE*+:09:5797BFGF:3>EB)7,7505@D37;@)*
@M03506:14:000000000-AKVR1:1:1101:17805:8564 1:N:0:47
ATGAACTCCTACGGGAGGCAGCAGTCGGGAATTTTGGGCAATGGGCGAAAGCCTGACCCAGCAACGCCGCGTGAAGGATGAAATCCCTCGGGATGTAAACTTCGCAAGAATGAGAAGAATAAGTAGGGGACAATACCCCTTATGATGACGGTATCATTTGTAAGCTCCGGCTAACTCCGTGCCAGCAGCCGCGGTAATACGGGGGGAGCAAGCGTTGTTCGGATTTACTGGGCGTAAAGGGCGCGTAGGCGGTCAGCACAAGTCAGTTGTGAAATCTCCGAGCTTAACTCGGAAAGGTCAA
+
CCCCCGGGGGGGGGGGGGGGGGGGGGGGGGGGGGGGDGGGGGGGGGGGGGGGGGGGGGGGGGGGGGGGGGGGGGGGGGFGGGGGFGGGGGGGGGGGGGGGGGGGGGGGGCGFEFFFGGGGGGGGGGGGGGGGGGGFFGGGGGGGGGGGGGGEGGGGGGGGGGGGGGGGGGGGGGGGGGGGGGGGGGGGGGGGGGG7EFGGFGGGGGGGGF?EGG8EG1AEEGCGCFGGGFGFGGEGGDGGGDEGGGGGGGGCDE=7FFFGDGGFGGFFFFDFGFGF7BCGGFEGF4:FAGFBF3>FFF*)9
@M03506:14:000000000-AKVR1:1:1101:25686:8566 1:N:0:47
ATGAACTCCTACGGGAGGCAGCAGTGGGGAATTGTTCGCAATGGGCGCAAGCCTGACGACGCAACGCATCGTGGAGGATGAAGGTCTTCGGATTGTAAACCCCTGTTGCTCGGGACGAAAAACTTAGACCTAACACGTCGAAGTCTGACGGTACCGGGTGAGGAAGCCCTGGCTAACTACGTGCCAGCAGTCGCGGTAATAAGGGGGGGGCAAGCGCTGTTCGGGATTACTGGGCGTACAAGGTTCGTAGACGGGCAATGCAGGAGATCGCGAAAGTACTCGCCCGAACCGGGGGAGTTGG
+
CCC?CF-CEFEECC@GGGG>,@CFEDFGG;,EFFG<C,@BBE,,,66+@@FFCF8,C::F+CGGC:C+8@C<,4CFG7<<EA?,9CFFG74+=B4CF9?9,+B<+9B<EGGEG++4+@BCG,F<,,,C>8,B8==>F,+5@CFGGG9B<+@FG:,3**5<:,<,52>,*,663,7<?2,,*6@@F9FEG7,,*<**=7*2<++:7**/**//;5*/**2?+<*:**2*+32:<C*8CG)*++*230:>*1*+*:*/5)**+<*****2+*2)))9*2*2**))**.)01))4).)))00*)
@M03506:14:000000000-AKVR1:1:1101:24825:8587 1:N:0:47
ATGAACTCCTACGGGAGGCAGCAGTGGGGAATATTGGACAATGGGGGAAACCCTGATCCAGCAATGCCGCGTGAGTGATGAAGGCCTTAGGGTTGTAAAGCTCTTTTACCCGGGAAGATAATGACTGTACCGGGAGAATAAGCCCCGGCTAACTCCGTGCCAGCAGCCGCGGTAATACGGAGGGGGCTAGCGTTGTTCGGAATTACTGGGCGTAAAGCGCACGTAGGCGGCTTTGTAAGTTAGAGGTGAAAGCCCAGGGCTTAACCCTTGAATTGCCTTTAAGACTGCATCGCTAGAATCG
+
CCCCCGGGGGGGDGGGGGGEEGGGGGGGGFFFGFGFGGGGGGGGGGGGGGGGGGGGGGGGGGGGGGGGGGGGGGGGGGGGFDCFFEGGGGGGGGGGGCCCGGGFFCAEGAEFGGGGGGGABFCFGGGGGGGGGEDGGFFGFFFGGEFGGDGGGGGFGGGGCFGGGGGGGGGGEG@FDGGDF7FFGE7CCF77*<CFGC@EECCCFGCCCEGGGGGCFFE58?:CCG>EGC85ECC7?+:@CF7ACAC<FCFG4*ACF:9D6C6C?FC**0+9:*697BGCC44E??77AGFF57@DFFFFF
@M03506:14:000000000-AKVR1:1:1101:26619:8589 1:N:0:47
ATGAACTCCTACGGGAGGCAGCAGTGGGGAATCTTGCGCAATGGGGGCAACCCTGACGCAGCGACGCCGCGTGAGTGATGAAGGCCTTCGGGTTGTAAAGCTCTGTGGAGGGAGACGAATAAGGCATGGCCAATATCCATGTTGATGACGGTATCCTTTTAGCAAGCACCGGCTAACTCTGTGCCAGCAGCCGCGGTAAGACAGAGGGTGCAAACGTTGTTCGGAATTACTGGGCGTAAAGCGCGGGTAGGCTGCCCTGCACGTGAGGTGTGACAGCCCTGGTGTCAAACGAGGAAGTGCA
+
CCCC<FGGGFGGGGGGGGGGGGGGGGGGGGGGGGGGGGGGGGGGGGGEFGGGGGGFGCFCEGGCFFDG=FGGGDF?FGGGCFEGFGGEFDGGBFGGGGGCFEFFGFFGFFFGFG@FGEGGGGGGCFEGFF,@<FGGG,@CFGGGGCGGGGD:FGGGGAA9DGFGGGGGGFGGFCDG?<F@9FFFFB<CCFFGEGGGGGEFG?EGFGGG*A5+03*8C*;CG7EEGD*<CFDFFGCGE=C*:7*5C*:78CCC*7C<C?CF0+9C*1590C0>D*0<C)*29>/**0:6)2)-)))07996*
@M03506:14:000000000-AKVR1:1:1101:13725:8606 1:N:0:47
ATGAACTCCTACGGGAGGCAGCAGTGGGGAATTTTGGACAATGGGGGCAACCCTGATCCAGCCATGCCGCGTGCGGGAAGAAGGCCTTCGGGTTGTAAACCGCTTTTGTCAGGGAAGAAATCTTCTGGGTTAATACCGCGGGAGGATGACGGTACCTGTAGAATAAGCACCGGCTAACTACGTGCCAGCAGCCGCGGTAATACGTAGGGTTCGTGCGTTATTCGGAATTATTGGGCGTAATGCGTCAGCCGGCGGTTGTGCAAGCCCGACGTGAAATCCCCGATCTTAACTTGGGAACTGG
+
-8ACBF9FGGDEFDEGEDEGD@AFCFFFEGGFFGGF7F86ECFGFC:F:<,,BFE,,6C9EEGF969CC7F@C7=C:+>4,,,B8,BFEDF:EEBC<EFGGGDGGG,,,,<BB8+E+,:3F?F<?,8BFDE<,,BAG++@FDGCED,,<E*5*6*3,?,2,,223>:F@:@*4<1<FC?@FEF:<:<2=F7<F*:<*:*5CC9C<0*2*:*;111:CEGG*<@F*1;8<<+++3AFCC)A*<FE/**1@*/*C*/):BDDC+*+*1*1:)2)**9<*7*0*))*2):*.?*)19)8)<)*)
@M03506:14:000000000-AKVR1:1:1101:14323:8621 1:N:0:47
ATGAACTCCTACGGGAGGCAGCAGTGGGGAATTTTGCACAATGGGGGAAACCCTGATGCAGCAACGCCGCGTGGAGGATGAAGGTCTTTGGATTGTAAACTCCTTTCGACCGGGACGATAATGACGGTACCGGGAGAAGAAGCACCGGCTAACTCTGTGCCAGCAGCCGCGGTAATACAGAGGGTGCAAGCGTTGGTCGGGATTATTGGGCGTAAAGGGCGCGTAGGCGGTGCGGTAAGTCTGCGGTGAAATCTCGCGGCTCAACTGGGAGGCTGCCGTGGGAACTACCGAGCTTGAGTGG
+
CCCCCGFGGGGGGCE7@CEFFGFC@FGFGGGGGGGF9EFF<EF@EGEGEGGGGGFGE<FFGGFCCFGGGGGGEGDFGGGGGCGGGGCFFGGGGGGGGGGGGGGGFCGGFEGGGGGEGE>@FCFGGEDFGGGGGGGCFGFGGGFGGGGGG><:FFGGGGGGGGDC:FCGGGEG<F7FC<C:CFGG:@<B9B:C:4:*3>:EGCEEC+<EGGGGD588+C5==5CC*/A?EG?EGGGE*17@EGGCGD/9E?CFF97**)9<*:*+7CCFFG5715**/./)7)70C)*)(159E:65;9*7)
@M03506:14:000000000-AKVR1:1:1101:15378:8631 1:N:0:47
ATGAACTCCTACGGGAGGCAGCAGTGGGGAATATTGCGCAATGGGCGAAAGCCTGACGCAGCGACGCCGCGTGAGGGATGAAGGCCTTCGGGTTGTAAACCTCTTTCAGCAGGGACGAAGCGAAAGTGACGGTACCTGCAGAAGAAGCACCGGCCAACTACGTGCCAGCAGCCGCGGTAATACGTAGGGTGCAAGCGTTGTCCGGAATTATTGGGCGTAAAGAGCTCGTAGGCGGTTTGTCACGTCGGCTGTGAAAACTCGGGGCTCAACCCCGAGCCTGCAGTCGATACGGGCAGACTAG
+
CCCCCGGGGGGGGGGGGGGGGGGGGGGGGGGGGGGFGGGGGGGGGGGGGGGGGGGGGGGGGGGGGGGGGGGGGGGGGDGGGGGGGGGGGGGGGGGGGGGGGGGGGGGGGGGGGGGGGGGGGGGGGGGGGGGGGGGGGGGCGGGGGGGGGGGGGGGGGGGFGGGGGGGGGGGGGGGGGGEEGGGGGGGGGGGGGGFFGGGGGGGGGDGGGGGG9@EGGGGGGCFGGGGGGGGGGGGGGEG89?FGGGGGG=76CFFGCFGGGGDGGDFFFGF@GDGGGFGGGFFCFBC:?DF:BDE>77497
@M03506:14:000000000-AKVR1:1:1101:7700:8652 1:N:0:47
ATGAACTCCTACGGGAGGCAGCAGTCGGGAATTTTGGGCAATGGGCGAAAGCCTGACCCAGCAACGCCGCGTGAAGGATGAAATCCCTCGGGATGTAAACTTCGCAAGAACGGGAAGAATAAGCGAGAGTTAATATCTTTCGCGATGACGGTACCGTTTGTAAGCTCCGGCTAACTCCGTGCCAGCAGCCGCGGTAATACGGGGGGAGCAAGCGTTGTTCGGATTTACTGGGCGTAAAGGGCGCGTAGGCGGCCACCGCAAGTCGATTGTGAAATCTCCGGGCTTAACCCGGAAAGGTCAA
+
CCCCCGGGGGGGGGGGGGGGGGGGGGGGGGGGGGGGGGGGGGGGGGGGGGGGGGGGGGGGGGGGGGGGGGGGGGGGGGGGGGGGGGGGGGGGGGGGGGGGGGGGGGGGGGGGGGGGGGGGGGGGGGGGGGGGGGGGGGGGGGGGGGGGGGGGGGGGGGGGGFGGGGGGGGGGEGGGGGGGGGGGGGGGGGGGGGGGGGGGGGGGGGGGGGGGGGGCECEFEGGGGGGFGGGGGGGGDGGGGGGGG=EGGGGGGGCFE@DGEEGDGDE>CFGFFCGF7@GDDDEGGFGFA4>9>>>FFF*69
@M03506:14:000000000-AKVR1:1:1101:11414:8677 1:N:0:47
CTGAACTCCTACGGGAGGCAGCAGTGGGGAATTTTGGACAATGGGGGCAACCCTGATCCAGCAATGCCGCGTGAGTGAAGAAGGCCTTCGGGTTGTAAAGCTCTTTTGTCAGGGAAGAAAAGGGAGTGGCTAATATCCATTCCTGCTGACGGTACCTGAAGAATAAGCACCGGCTAACTACGTGCCAGCAGCCGCGGTAATACGTAGGGTGCAAGCGTTAATCGGAATTACTGGGCGTAAAGCGTGCGCAGGCGGTTTCGTAAGTCTGTCGTGAAATCCCCGGGCTTACCCTGGGAATGGC
+
CCCCCGGGGGGGGGGGGGGGGGGGGGGGGGGGGGGGGGGGGGGGGGGGGGGGGGGGGGGGGGGGGGGGGGGGGGGGGGGGGGGGGGGGGGGGGGGGGGGGGGGGGGGGGGGGGGGGGGGGGGGGGGGGGG8CEFGGGGGGGGGGGGGGGGGGGGGGGGGGGGFGGGCFGGFGGGGC<CFAFCGGGGGGGGGGGGGGGGD5@CFGFGFEGGGGGFGFGEGGGFGGE5B=F+5?FCFGEEGG5AFGGGGGCGGGGGGDCB75C69A+:EC<:FFGFFG*@6CFDB5>5CF)9)3.5@FF5<F4
@M03506:14:000000000-AKVR1:1:1101:16469:8677 1:N:0:47
ATGAACTCCTACGGGAGGCAGCAGTCGAGAATTTTTCTCAATGGGGGAAACCCTGAAGGAGCGACGCCGCGTGGAGGATGAAGGCTTTCGGGTTGTAAACTCCTGTCATTTGAGAACAAGGCACGCGTATTAACTGTACGAGTGTTGATAGTATCAGAAGAGGAAGGGACGGCTAACTCTGTGCCAGCAGCCGCGGTAATACAGAGGTCCCAAGCGTTGTTCGGATTCATCGGGCGTAAAGGGTGCGTAGGTGGCGCCGTAAGTGGGGTGTGAAATTTGGGAGCCTAACGACGAAACTGCA
+
CCCCCGGGGGGGGGGGGGGGGGGGGGGGGGGGGGGGGCGGFGGGGGGGGGGGGGGG<FCGGGGGGGGGGGGFGGGGGEGGGGGCFGGGGGGGGGGGGGGGGGG9EEF9@ECGFGGGAFGFF<FDECECCGGFGGGGGGDFGGGDD<FC=EGCAFACG9<::,F@FGED:FCEGDD<FF,=@FFF<,?:EFG7FEG7CG7+C9CCCC8BBB>BCC8C:=8;*<EC8**<:9+<*:?CED*/:0/:E5C1;E7FDDGG=;C)2/900>=371>5:*2AF4*29:B**02<8*)-)85)<FF**
@M03506:14:000000000-AKVR1:1:1101:27954:8680 1:N:0:47
ATGAACTCCTACGGGAGGCAGCAGTAGGGAATCTTGCGCAATGGGCGAAAGCCTGACGCAGACATGCCGCGTGAATGATGAAGGTCTTAGGATTGTAAAATTCTTTCACCGGGGAAGATAATGACGGTACCCGGAGAAGAAGCCCCGGCTAACTTCGTGTCAGCAGCCGCGGTAATACGAAGGGGGCTAGCGTTGCCCGGAATGACTGGGCGTAAAGGGAGCGTAGGCGGACAGTTTAGTCAGAGGTGAAAGCCCAGGGCTCAAGCTTGGAATTGCCTTTGCATCTTGCGGGCTTGAGTTG
+
CCCCCGGGGGGGGEGDGGEEGECFFGGGGEFGFEGCCGG7@CCFCE@FFCFFGDFFGGG@F+EEF@CA@7FGG,<9FC<FFCF=EC55CE<<CCFCB9F?@<F9@5,<FEF7>@74=8?,??@F,BBFC:BBFCG+FFFD<B8,+8@CC3FFE<=@F,@,@,=,@FE:FEFFFFEF;A@FC7BFCEDG>FGGCC7*+5=58?C+++<<C8FGG>8@7E=*;?CC8CGGGGECEC++<0:+0+3EF*<*+<:EF**9C><*2*79+2<D?3+***9<:6>7*/*+3***6)0()0785)16*
@M03506:14:000000000-AKVR1:1:1101:14788:8699 1:N:0:47
ATGAACTCCTACGGGAGGCAGCAGTAGGGAATTTTCCACAATGGGCGAAAGCCTGATGGAGCAACGCCGCGTGCAGGATGAATGCCTTAGGGTTGTAAACTGCTTTTATATGTGACGATTATGACGGTAGCATATGAATAAGGATCGGCTAACTCCGTGCCAGCAGCCGCGGTCATACGGAGGATCCAAGCGTTATCCGGAATTACTGGGCGTAAAGAGTTGCGTAGGTGGCAGAGTAAGTAGATAGTGAAAGCGTGTGGCTCAACCATACATCCATTATCTAAACTGCTCAGCTAGAGGA
+
CCCCCGGGGGGGGGGGGGGGGGGGGGGGGGGGGGGGGGGGGGGGGGGGGGGGGGGGGGGGGGGGGGGGGGGGGDGGGGGGGGGGGGGGGGGGGDGGGGGGGGGGGGGFGGGGGGGGGGGGGGGGGGGGGGGGGGGGGGGGGGGGFGGGGGGGGGGGGFGGGGGFGGGGGGGGGGEDFGGGGGGGDGGGDGGGGGDDGGGGGEFGGGGGGGGGGGDFGGGGFGGGGGGGFGGCFGEGGGGGFCF+:+<>FFGCGFEDE:7C*57FCFCC9CGFGCCFF?C*:*9++6>@>F?<FFFFF4=@)
@M03506:14:000000000-AKVR1:1:1101:11890:8701 1:N:0:47
ATGAACTCCTACGGGAGGCAGCAGTTAGGAATTTTGGGCAATGGGCGAAAGCCTGACCCAGCAACGCCGCGTGGGTGACGAAGGCCTTCGGGTTGTAAAGCCCTTTTCTGGGGGAAGATGATGACGGTACCCCAGGAAGAAGCACCGGCTAACTACGTGCCAGCAGCCGCGGTAATACGTAGGGTGCGAGCGTTGCCCGGATTTATTGGGCGTAAAGGGCGCGTAGGCGGCTCGGCACGTCCGTTGTGAAATCGCCCGGCTCAACTGGGCGGGGTCAGCGGATACGGTCGAGCTTGAGCAA
+
CCCCCGGGGGGGGGGGFGGGGGGGGGGGGGGGGGGAGGGGGGGGGGGGGGGGGGGGGGGGGGGGGGGGGGGGGGGEGGGGGGGGGGGGGGGGGGGGGFGGFEDGGGGGGGGGGGGGGGGGGGGGGGGGGGGGGGGGFGGGGGGGGGGEGGGGGGGGGGGGGGGGGGGGEGGGECCGGGGFGGGDFGGGGGGGGGGGCFGG*2ACG7CC:FGEC?5CE+8CEDGG5CEGGGG*ACGG5CGFG=E=7::57?<7CEFDC5DG*:6CFGGGCCCDGD5CDFGGG5)*<FD@1>)4>:FF4?7?7
@M03506:14:000000000-AKVR1:1:1101:27327:8710 1:N:0:47
ATGAACTCCTACGGGAGGCAGCAGTGGGGAATATTGGTCAATGGGCGAAAGCCTGAACCAGCCATGCCGCGTGCAGGATGAAGGCCCTAGGGGTCGTAAACTGTTTTTGTACGGGAAGAAATTACACTACCTGTAGAGGGATCACGGTACCGCGTGAATCAGGAAGGCCTAGCTTTGCGCCAGCAGCTGCGGTTATACGAAGTAACCTAGCGTTGTGCGGATGTACTGGGATTTGAGTGTGCGTTGGCGGACTTCTAGGCGCGTGGTGGGAGCCTGCTGTTTTACCGCAAGTATACTGTTG
+
CCCCCGGGGGGGGGCEEFGGGGFFG,ECE7FFEGGCGEGGFFFGGGE:FCFGGGG,9ECFGGGGCGGGEGGGG76?FG8FGGGF8F:D,4C,@FC=4EF+EF,5C9BFF4E,=C+++4,BF<5,C,,5EF,,?5EE,B,++6+,6++3>3=7+63+++7,,,3,,,6,,,,,,,3,,,>*55>*65D>,:*4<**?,@@1:;*+,?+<+?8B8*1**0=*/*/3+++088*<8+++:+:++0:**1**2*:7)0+*+09**1)1/)2**)/07/*0<)22*/)0+*/)())6*1*/**/9/
@M03506:14:000000000-AKVR1:1:1101:12961:8710 1:N:0:47
ATGAACTCCTACGGGAGGCAGCAGTGGGGAATTTTGCGCAATGGGGGAAACCCTGACGCAGCAACGCCGCGTGGAGGATGAAATCCCTTGGGATGTAAACTCCTTTCGATCGGGACGATTATGACGGTACCGGAAGAAGAAGCCCCGGCTAACTTCGTGCCAGCAGCCGCGGTAATACGAGGGGGGCAAGCGTTGTTCGGAGTTATTGGGCGTAAAGGGCGCGTAGGCGGTTTGACAAGTCTGGTGTGGAATCTATGGGCTGAACCCATAGCCTGCAGTAGGAACTGTGGGGCTTGAGTAT
+
CCCCCAEG-CFFGGEEGEFEEGFGF<EFFCC@EFGCGEGGE>FFGCGGGFEFCFGGC@FGGGFFFEEGG@CFGGGGGC8FFGGGFGGGFGGGCFG<<FFFGGGGGGFGC<EGFEGGGGEGFFGFDFGGFCG@FFDECFC8>DFBB@C:<5CF:<,3>6<:>FFGGGG,<FEGF@FGFCFC7C<CEEEC*@FEC5:::EEEC*;8@7@EFGDG>8**+<EEGCE58CCCCE25/*+239CEC+:*0AF5*+3+93+2+0C<7*99+*2**209>:FF9):*0*9:6)C/6C@9:)8@)0*1/
@M03506:14:000000000-AKVR1:1:1101:7384:8711 1:N:0:47
ATGAACTCCTACGGGAGGCAGCAGTCGGGAATTTTGCGCAATGGACGAAAGTCTGACGCAGCAACGCAGCGTGAGGGATGAAGGCCTTCGGGTTGTAAACCTCTTTTCTCAGGGCCGATAATGACGGTAACTGAGGCATAAGCCACGGCTAGCTACTTGCTAGCAGCCGCGGTAATACAGAGGGTGCACGCGTTAATCGGATTTACTGGGCGTAAAGCTCGTGTAGGTGGTTTGTTCAGTTGGATGTGAACTCAACGGCCTCAACCTGGGAACTGCATTCAAAACTGACAAGCCAGAGCAG
+
CCCCCEC-CFF9FECF:FG7@78CC6C@7FGGFGG9<@@6@FFCAC77FGG9CC<,C,C++@<@C:++8@7,,,,C,B8=,5,CEFE=E77CBF7BF<FG,EFGGGAAEE,B?=+BCB+@CE<<DC>=<+CF9<,++83B>FGCE=+@@>>,DFGG,>3=,,7@9CB3<FG**>CECFFGGGC@FEB8,*1=1*B<BC*8E*=CB<E++*2*:*;8+++08*;2;<F?6:*2@E28+3*<0+<6+<+:9:<7C0+2*))1CFG677+*1*2)9769*@?FGF?966D*(==(7)0).85))
@M03506:14:000000000-AKVR1:1:1101:12393:8729 1:N:0:47
ATGAACTCCTACGGGAGGCAGCAGTGGGGAATTTTGCGCAATGGGGGAAACCCTGACGCAGCAACGCCGCGTGGAGGATGAAGCTCCTTGGAGTGTAAACTCCTTTCGACCGGGAAAATAATGATGGTACCGGTGGAAGAAGCACCGGCTAACTCTGTGCCAGCAGCCGCGGTAATACAGAGGGTGCGAGCGTTGTTCGGAATTATTGGGCGTAGAGGGCGCGTAGGCGGTGTTGTAAGTCACCTGTGAAACCTCTGGGCTTAACTCAGAGCCTGCAGGCGAAACTGCAATGCTGGAGGGG
+
CCCCCGGGGGGGGGGGGGGGGGGGGGGGGGGGGGGGGGGGGGGGGGGGGGGGGGGGGGGGGGGGGGGGGGGGGGGGGGGGGGGGGGGGGGGGGGGGGGGGGGGGGGGGGGGGGGGGGGGGGGGGGGGGGGGGGGGGGGGGGGGGGGGGGGGGGGGGGGGGGGGGGGGGGGGGGGEFGGGGGGGGGGGGGGGGBCGGGGGGGEDE:EFGGGGGGGGEGGGGGGGGGGGGGGCGEGGGGGGGGFGGGGGGGGGGDFGGG@FGGFFGFFGFGGD595FFGF4DDEFGGFGFFGFFF4FFFFFF)
@M03506:14:000000000-AKVR1:1:1101:24806:8744 1:N:0:47
ATGAACTCCTACGGGAGGCAGCAGTGGGGAATTTTGGACAATGGGCGCAAGCCTGATCCAGCAATGCCGCGTGTGTGAAGAAGGCCTTCGGGTTGTAAAGCACTTTTGTCCGGAAAGAAAACCTTTGCCCTAATACGGCGGGGGGATGACGGTACCGGAAGAATAAGCACCGGCTAACTACGTGCCAGCAGCCGCGGTAATACGTAGGGTGCAAGCGTTAATCGGAATTACTGGGCGTAAAGCGTGCGCGGGCGGTCCGTTAAGACAGATGTGAAATTCCCGGGCTTGACCTGGGAACTGC
+
CCCCCGGGGGGGGGGGGGGGGGGGGGGGGGGGGGGGGGGGGGGGGGGGGGGGGGGGGGGGGGGGGGGGGGGGGGGGGGGGGGGGGGGGGFGGGGGGGGGGGGGGGGGGGGGGGGEGGGGGGGGGGGFGGGGGGGGFGGGGGGGGDEEGGGGGGGEGGGGD>CFGGGGGGGFE5EEEFG7CGGGGGGDFGGGCCCGGG8*A797ECFGGGGCE<ACGGEGGGFGGGGDCCCF+<6CCE87ED9?5/:55***:7=C<E))/6C<C?F?7*:98:::7**2:>>)7C:*)4D*6)7>:?:?F*
@M03506:14:000000000-AKVR1:1:1101:28196:8765 1:N:0:47
ATGAACTCCCACGGGAGGCAGCAGTGGGGAATATTGGACAATGGGCGCAAGCCTGATCCAGCCATGCCGCGTGAGTGATGAAGGCCTTAGGGTTGTAAAGCTCTTTTGCCGGGGACGAAAATGACGGTACCAGGAGAATAAGTCCCGGCTAACTTGGTGCCAGCAGCCGCGGTAATACGAAGGGGACTAGCGTTGTTCGGAATCACTGGGCGTAAATCGCAGGTAGGCAGATTTGTAAGTCAGTGGTGAAATCGCGTGGCTTAACCGCGGAAATGCCTTTGATACCTCGAGACTTGAGTCC
+
C@CCCFFGC-CFCCC@FGEF;;CEFGGCFECF@FFED,CFFGFDGGE+@+@FFF<<FF,C<E@<<EF,@@C>F@BC?<E<E?FCGGF,CEEFFDFGGCFDE,,BCF,:FFFGEGGGCF+==FG9,BFE<CA,B:3CFECEEGG,,3@FE+8<DF<,@,@,37:7F7>FE>CE@*1,2?<1<CCE7F148CF<F:C*=B@C*=BCFC+4B8FE**2;+<=FC***3:89C58+30<E79><0<C++22*+0++**/7*0)9***33**)295))**37@*:C9*<+)**(*)()///*9***
@M03506:14:000000000-AKVR1:1:1101:21562:8770 1:N:0:47
ATGAACTCCTACGGGAGGCAGCAGTGGGGAATCTTGGACAATGGGGGAAACCCTGATCCAGCCATGCCGCGTGAGTGATGAAGGCCTTCGGGTTGTAAAACTCTTTCGCGCGCGACGATAATGACGGTAGCGCGAGAAGAAGCTCCGGCTAACTCCGTGCCAGCAGCCGCGGTAATACGGAGGGGGCGAGCGTTGTTCGGAATTACTGGGCGTAAAGCGCACGTAGGCGGCTTTGTAAGTTAGAGGTGAAAGCCCGGGGCTCAACCCCGGAATAGCCTTTAAGACTGCATCGCTTGAACGG
+
CCCCCGGGGGGGGGGGGGGGGGGGGGGGGGGGCFGGGFGGGGGGGGGGGGGGGGGGGGGGGGGGG8FGGGGGGDGGGGGGGFGGGGGGGGGGGGGGGGGFGGGGGGGGGGGGGGGGGGGGGGFCGEEEGGGGGGGGDGFFGFFGFFGGGGGGGFFGGGGGCGGGGGGGGGGG11C:FGGC<FEEEGG**CEGC8ECEFGG>C*@CF9FG>FGGGECF7CG=CDEFFDEGDGG5<:CCF7+:CFFFC67ECFGG=FD*>D3C5006C5DGC/)*9C9DFGFD6@GF6C577@B))8;>465)
@M03506:14:000000000-AKVR1:1:1101:23776:8773 1:N:0:47
ATGAACTCCTACGGGAGGCAGCAGTCGAGAATTTTTCTCAATGGGGGAAGCCCTGAAGGAGCGACGCCGCGTGGAGGATGAAGGTCTTCGGGTTGTAAACTCCTGTCATTTGGGAACAATGCTTACGCGTTAACTGCGCGTGAGTTGATAGTACCAGAAGAGGAAGAGACGGCTAACTCTGTGCCAGCAGCCGCGGTAATACAGAGGTCTCAAGCGTTGTTCGGATTCATTGGGCGGAAAGGGTGCGTAGGCGGCGCGGTAAGTCGGGGGGGAAATTTCGGAGCTTAACTCTGAAACTGCA
+
CCCCCGGGGGGGGGGG7:FECGGGGGGECFEGGGGGGGGFCGGGCGGFCGCFGGFG@<F8EGECFCGGDDFGGCDFGGGGGFGGFGGGGGGGGGGGGGFFGGGD@FGGFCFFGGGCGG8FEGGGGGGGGGEGCF9FGCDE<+<FF,9FFGGGGCFF@FGCCGFFCB7:>FEEGGGCFGF9FCFGGG@CFGGC<CEGEGCCFGG9,BFFGGGGCFGGGG5:/3**;:;++2<CC58**2C55E*:E5/CED*<DEG<E:CD**7+275C7<*)1*19*97<)07:00:14>B)/9F4=*9=*
@M03506:14:000000000-AKVR1:1:1101:15079:8793 1:N:0:47
ATGAACTCCTACGGGAGGCAGCAGTGGGGAATCTTGCGCAATGGCCGAAAGGCTGACGCAGCGACGCCGCGTGTGGGAGGACGCCTTTCGGGGTGTAAGCCACTGTTGCCCGGGACGAACATCCCTTTTCGAGGGGACTGACGGTACCTGGAGAATAAGCCCCGGCTAACTTCGTGCCAGCAGCCGCGGTAATACGAAGGGGGCAAGCGTTGTTCGGAATTACTGGGCGTAAAGGGCGCGTAGGCGGCTTATCAAGTCAGGCGTGAAATTCCCGGGCTCAACCTGGGGGCTGCGCTGGATA
+
CCCCCGGGGGGGGGGGGGGGGGGGGGGGGGGGGGGFGGGGGGGGGGGGGGGGGGGGGGGGGGGGGGGGGGGGGFGGGFGGGGGGGGGGGGGGGGGGGGGGGGGGGGGGGGGGGGGGGGGGGGGGGGGGGGGGGGGGGGGGGGGGGGGGGGGGGGGGGGGGGGGGGGGGGGGGGGGGGGGGGGGGGGGGGGGGGGGGGCEGGGGGGGGGGGDGGGGGGGGGGFGGGGGGGGGG=EEGGGGGGGGGGGGGGGG?FC9D<@GGGGGGGGGGGFFFGGGDG@CCCFF+:FF>6C>?F>>D3<761
@M03506:14:000000000-AKVR1:1:1101:8155:8795 1:N:0:47
ATGAACTCCTACGGGAGGCAGCAGTAAGGAATATTGGGCAATGGACGCAAGTCTGACCCAGCCATGCCGCGTGGAGGATGAAGGTCCTCTGGATTGTAAACTTCTTTTCTCTGGGGCGAAAAATAGGTATTCTTACTTACTTGACAGTACCAGAGGAATAAGCACCGGCTAACTCCGTGCCAGCAGCCGCGGTAATACGGAGGGTGCAAGCGTTATCCGGATTCACTGGGTTTAAAGGGTGCGTAGGTGGGCAGGTAAGTCAGCGGTGAAATCCCCGAGCTTAACTTGGGAACTGCCAGTG
+
CCCCCGGGGGGGGGGGGGGGGGGGGGGGGGGGGGGFGGGGGGGGGGGGGGGGGGGGGGGGGGGGGGGGGGGGGGDGGGGGGGGGGGGGGGGGGGGGGGGGGGGGGGGGGGGGGGGGGGGGGGGGGGGGGGGGGGGGGGGGGGGGGGGGGGDGGGGGGGGGGGGGGGDGGGEGGGFFGGGGGGGGGGGGGGGGGDGGGFFGEGGGGG>EGGGGGGGGFGGGGGGGGGGGG>;C5<EEGG38>EC*7:5CCGCF455C9FGFF?F6CDEGFFFFCC*AD3CCD:/CGFGF:FFB3)=4@?)90
@M03506:14:000000000-AKVR1:1:1101:25271:8824 1:N:0:47
ATGAACTCCTACGGGGGCAGCAGTCGAGAATTTTTGACAATGGGGGAAACCCTGATCGAGCGACGCCGCGTGGAGGATGAAGGTCTTCGGATTGTAAACTCCTGTCATTGGGGAACAAGGTGCATACGTTAACTGCGTGTGTATTGATAGTACCCGAAGAGGAAGGGACGGCTAACTCTGTGCCAGCAGCCGCGGTAATACAGAGGTCCCAAGCGCTGTTAGGATTCATTGCGCGTAAAGGGTGCGTAGGCGGCGCGGTAAGTCGGGTGTGAAATCTCGGAGCTTAACTCCGAAACTGCGT
+
CCCCCGGFFDGG>FGGEGGGGGGAFGFFEFFGGDGEGGGGGGCFGDECGGGGGEGFGGGGGGGEGGG7=C>BCF<CFGGGGAF,<<,F@FGG7FFFFEE9BFFF<BD,D98FED:DF<>F<<FFGGGGGGGGGFGGGGGGCFCG9BFGCFAFGGGGGGDEGGGGFGGCFGEGC*>FCGGGAF?FG@FC8:7<E>EGGC9@??79CC:C6:FG588*;C/<+:@7AF+<+<C+;CECE85+<5CEEEGDG*A5DE5DC:DDD9:C5>*757A6*0*+219*/))*66*14CF:))774**00
@M03506:14:000000000-AKVR1:1:1101:16170:8846 1:N:0:47
ATGAACTCCTACGGGAGGCAGCAGTGGGGAATATTGCTCAATGGGCGCAAGCCTGATCCAGCCATGCCGCGTGAGTGATGAAGGCCCTCGGGTTGTAAAGCTCTTTCACTTGAGAAGATAATGACGGTATCCGTAGAAGAAGCACCGGCTCACTTCGAGCCAGCAGCCGCGGTAATACGAAGGCGGCTAGCGTTGGTCGGATTTACGGGTCGTAAGGTGCACGTAGGCGGAGGGAGCAGTCGGGGGTGAGATGGCAGGGCTCAACGGTGGAACTGCCTTTGAGACTGTCGATGTGGCGGAT
+
CCCCCGFAAGFGFGGEGGGDGGGGE@F,@@FF@FG9,,CFCFGGF,@+@FCFFGGGA@6CFG,6,CEGGGECE,B,FEFGGFGGG8FE,@FCFGFGADE5?EEFCFGGG,,B,F,?<?,?,5,9,484:B5,++,++<C,EF8,3:@+>++7,C=,3+33+<D+>F,,3CFG*5*,,,5*,*5,>**14FFEC*:*3+**=B8>C+**4*2::*2*++<6CFF88*;9>5:8*2/*2;*0<*:*:*/7@5+<*+22A)93A=*+2***252*2*9677:7:*)/+7</41)36.*/)))).
@M03506:14:000000000-AKVR1:1:1101:6094:8848 1:N:0:47
ATGAACTCCTACGGGAGGCAGCAGTGGGGAATATTGGACAATGGGCGAAAGCCTGATCCAGCCATGCCGCGTGAGTGATGAAGGCCTTAGGGTTGTAAAGCTCTTTCAGTGGGGAAGATAATGACGGTACCCACAGAAGAAGCCCCGGCTAACTTCGTGCCAGCAGCCGCGGTAATACGAAGGGGGCTAGCGTTGTTCGGATTTACTGGGCGTAAAGCGCACGTAGGCGGATCGTTAAGTCGGGGGTGAAATCCTGGAGCGCAACTCCAGACCTGCCTTCGATACTGGCGATCTTGAGTCC
+
CCCCCGGGGGGGGGGGGGGGGGGGGGGGGGGGGGGGGGGGGGGGGGGGGGGGGGGGGGGGGGGGGGFGGGGEEFFGGGGGGGGGGGGGGGGGGGGGGGGGGFGGGGGGGGGGGGGGGGGGGGGGGGGGGGGGGGGGGGGGGGGEFGGGGGGGGGFGGGGDGGGGGGGGGGGGGGGGGGGGGGGGGGGGGGGGGGGEFDGGGGGGGGCGGGGGGGGGEFEDEGGEFGGGGGE?EG8=FFF:EGGGGG*>8CCCFFCFF5C4*29CC>?76FC)/>FGGFDGG>4FG6>FFGF;FF?F6)194
@M03506:14:000000000-AKVR1:1:1101:19927:8865 1:N:0:47
ATGAACTCCTACGGGAGGCAGCAGTGGGGAATTGTTCGCAATGGGCGCAAGCCTGACGACGCAACGCCGCGTGGAGGATGAAGACCTTCGGGTCGTAAACTCCTTTCGATCGAGACGAATGGCTTCCGGGTTAACAGCCTGGAGGAATGACGGTACCGAGAGAAGAAGCCCCGGCTAACTCCGTGCCAGCAGCCGCGGTAATACGGGGGGGGCAAGCGTTGTTCGGAATTACTGGGCGTAAAGGGCTCGTAGGTGGCCAACTAAGTCAGACGTTAAATCCCTCGGCTTAACCGGGGAACTG
+
CCCCCGGGGGGGGGGGGGGGGGGGGGGGGGGGGGGGGGGGGGGGGGGGGGGGGGGGGGGGGGGGGGGGGGGGGGGGGGGGGGGGGGGGGGGGGGGGGGGGGGGGGGGGGGGGGGGGGDGFGGGGGGGGGGGGGGGGGGGGGGGGGGGGGGGGGGFDGFFFGGGGGGGGGGGGEEGGDGGGGGGGGGDGGGFDGGGGGG55AE@:FGGGGGCECECCCEE8**;C>EEEGGFFGGCGGGCC=FFC5*0/:C*5CA9FF:FGC?776:+:?C6>F***7=F47@FEE>C5:FF)75B>)7561
@M03506:14:000000000-AKVR1:1:1101:5050:8867 1:N:0:47
ATGAACTCCTACGGGAGGCAGCAGTGGGGAATTTTGGACAATGGACGCAAGTCTGATCCAGCCATGCCGCGTGCGGGAAGAAGGCCTTCGGGTTGTAAACCGCTTTTGTCAGGGAAGAAACGGCTTTGTCTAATACACGAGGCTAATGACGGTACCTGAAGAATAAGCACCGGCTAACTACGTGCCAGCAGCCGCGGTAATACGTAGGGTGCAAGCGTTAATCGGAATTACTGGGCGTAAAGCGCGTTCAGGCGGTTTGGCAAGTCGGGCATGAAATCTCTCGGCTCAACCGGGAGAGGTT
+
CCCCCGGGGGGGGGGGGGGGGGGGGGGGGGGGGGGGGGGGGGGGFGGGGGGFGGGGGGGGGGFGGGGFGGGGDGGGGGGGGGFFGGGGGGGGGGGGGGGGFEEGGGGGGFDGGGGGGGGGGGEGGGGGGGGGGGGGGGEGGEGFGGGGGGGGGGGGGGFDFFGGGGGGGGGGGGG>FGFFGGFFFGGGGGGGFECCE:CEFFGG?CFEDGGGGGG>EEEECCGCE5EF8CCGEF58CCDGGFD55ECD8<??<E=CE:DDGGGGE*:>EGEF<7CCFF=F7*7C57>@27<(5:0<>>>4)
@M03506:14:000000000-AKVR1:1:1101:24961:8870 1:N:0:47
ATGAACTCCTACGGGAGGCAGCAGTGGGGAATCTTGCACAATGGGCGAAAGCCTGATGCAGCGACGCCGCGTGGGGGATGAAGCTTCTCGGAGTGTAAACCCCTTTCGACCCGGACGAAAACCTCGCAAGAGGATTGACGGTACGGGTATAAGAAGCCCCGGCTAACTACGTGCCGGCAGCCGCGGTAAGACGTAGGGGGCCAGCGTTGCTCGGAATTACTGGGTGTAAAGGGTTCGTAGGCGGTGTGGCAAGTCGGGAGTGAAATCTCTGGGCTCAACCCAGAGTCTGCTTCCGAAACTG
+
CCCCCGGGGGGGGGGGGGGGGGGGGGGGGGGGGGGGGGGGGGGGGGGGGGGGGGGGGGGGGGGGGGGGGGGGGGGGGGGGGGGGGGGGGGGGGGGGGGGGGGGGGGGGGGGGGGGGGGGGGGGGGGGGGGFGGFGGGGGGGGGGGGGGGFGGGGGGGGGGGGG@FGGGGGGFGGGGFCCEGECDEG:CGGGGGFGGGGGGGGGGGGACCC+AEGDGGFDG79EG6ECCCCFGGGFFE=DFGFEG5CCCE5*<<9CGGFCC:C:+A79*0*+9C7*/96>*1)<5=*2*.7649:<)5>>*9
@M03506:14:000000000-AKVR1:1:1101:12325:8878 1:N:0:47
ATGAACTCCTACGGGAGGCAGCAGTGGGGAATTTTGCGCAATGGGGGAAACCCTGACGCAGCAACGCCGCGTGGAGGATGAAGTCCTTCGGGACGTAAACTCCTTTCGATCGGGACGATTATGACGGTACCGGAAGAAGATGCCCCGGCTAACTTCGTGCCAGCAGCCGCGGTAATACGAGGGGGGCGAGCGTTGTTCGGAATTATTGGGCGTAAAGGGTGCGTAGGCGGTTTGGTAAGTCTGATGTGAAGTCTATGGGCTCAACGCATAGTCTGCATCGGAAACTGCCGGGCTTGAGTAG
+
CCCCCGGGGGGGGGGGGGGGGGGGGGGGGGGGGGGGGGGGGGGGGGGGGGGGGGGGGGGGGGGGGGGGGGGGGGGGGGGGGGGGGGGGGGGGGGGGGGGGGGGGGGGGGGGGGGGGGGGGGGGGGGGGGGGGGGGGGGGGGGGGGGGGGGGGGGGGGGGGGGGGGGGGGGGGGDGGGGGGGGGGGGGGGGGGGEGGGFEGE>F6FGFGGGGGCECGGGGGGGGGGEGGGG5?8EGF?<F9C7EE7F9DCF9+:?CGGFGGGFFGG*7DEGGF7CFGFFDGGFDGG?F?7DEB@>FFFFFF6
@M03506:14:000000000-AKVR1:1:1101:18061:8920 1:N:0:47
ATGAACTCCTACGGGAGGCAGCAGTGGGGAATTTTGCGCAATGGGGGAAACCCTGACGCAGCAACGCCGCGTGGAGGATGAAGTCCCTTGGGATGTAAACTCCTTTCGACCAAGACGATAATGACGGTACTGGTGGCAGAAGCACCGGCTAACTCTGTGCCAGCAGCCGCGGTAATACAGAGGGTGCGAGCGTTGTTCGGAATTATTGGGCGTAAAGTGCGCGTAGGCGGCGCGGTAAGTCACCTGTGAAATCTCCCGGCTCAACTGGGAGTCTGCATGCGAAACTGCCGTGCTGGATCAT
+
CCCC9CFFGGGGG@ECGDGGGGGFGCFF7;FDFGGGG7BC@FGGCGGC@FGGGFG<FGGDGGCDEFGGE::FCCEFCC?<FFCBFAFED<A,,BBFFEFGFFFGGGFEGEGGGGFECCB=+@??F@FG7=FFGGGG,,BC8@<FCC:FFFEGCGGGA3,333@FAE7>C7FG<**C,=A<FGG7F<78E<F7<F7<;2*1/;*<CG+9?**:8:*;@+3<5?:EEGGGGE=EGGGG7A=<7A:?9EE<@9:?F79:;)5>E7CE6*?<*0/7DGC7>*:6/))*:771(9>;>7*<)0)0*
@M03506:14:000000000-AKVR1:1:1101:16735:8930 1:N:0:47
ATGAACTCCTACGGGAGGCAGCAGTGGGGAATATTGCGCAATGGGCGAAAGCCTGACGCAGCGACGCCGCGTGAGGGATGAAGGCCTTCGGGTTGTAAACCTCTTTCAGCAGGGACGAAGCGAAAGTGACGGTACCTGCAGAAGAAGCACCGGCCAACTACGTGCCAGCAGCCGCGGTAATACGTAGGGTGCAAGCGTTGTCCGGAATTATTGGGCGTAAAGAGCTCGCAGGCGGGCTGTCGCGTCGGCTGTGAAAACTCGGGGCTCAACCCCGAGCCTGCAGTCGATACGGGCGGCCTTG
+
CCCCCGGGGGGGGGGGGGGGGGGGGGFGGGGGGGG@EEGGGGFGGGGGGGGGGGGGGGGGGGGGGGGGDGGGDFGFG@FFGFEGGGFGGGGGGGGGGGGGGGGGGGGGGGGGGEGGGGGGGGEGG@EF9FGGFGGGGGGGGFCCFFGGFGGGGEEGGGGGGGGGGFDEFGGGGDGGGEEEGGFCFGGGGFEDGCGGGGGG*<<EGC*;<+<@FC>FG5EEFGGCFECE585E*/?*:C7*<>CGE55CC:>*9?F*<5CC=CD5=55CEDEFC3):<B<CGF)0<:*).)78)))7)))))
@M03506:14:000000000-AKVR1:1:1101:18182:8937 1:N:0:47
ATGAACTCCTACGGGAGGCAGCAGTCGGGAATTTTGGGCAATGGGCGAAAGCCTGACCCAGCAACGCCGCGTGAAGGATGAAATCCTTCGGGATGTAAACTTCGCAAGAACAGGAAGAATAAGTAGGGGATAATACCCCCTATGATGACGGTACTGTTTGTAAGCTCCGGCTAACTCCGTGCCAGCAGCCGCGGTAATACGGGGGGAGCAAGCGTTGTTCGGATTTACTGGGCGTAAAGGGCGCGTAGGCGGCCACCGCAAGTCGATTGTGAAATCTCCGGGCTTAACCCGGAACGGTCAA
+
CCCCCGGGGGGGGGGGGGGGGGGGGGGGGGGGGGGGGGGGGGGGGGGGGGGGGGGGGGGGGGGGGGGGGGGGGGGGGGGGGGGGGGGGGGGGGGGGGGGGGGGGGGGGGGGGGGGGGGGGGGGGGGGGGGGGGGGGGCGGGGGGGGGGGGGGGGGGGGGGGGGGGGGGGDGGGFFGGGGGGGGGGGGGGGGGGGGGGGGGGGDGGGGGGGFFGGGEGGFGGGDECFFCEFCFGGG5:CFFDGDGGCGDEGGGDCGGFEGGDE:FGD5>CFGF>7C7>FCDD>EGG?7@AGEF)305>>)76
@M03506:14:000000000-AKVR1:1:1101:6427:8950 1:N:0:47
ATGAACTCCTACGGAGGCAGCAGTAAGGAATATTGGTCAATGGACGCAAGTCTGAACCAGCCATGCCGCGTGGAGGATGAAGGCCCTCTGGGTTGTAAACTTCTTTTATTTGGGAAGAAACCCATCTTTTCTAAGGTGGTTGACGGTACCAGATGAATAAGCACCGGCTAACTCCGTGCCAGCAGCCGCGGTAATACGGAGGGTGCAAGCGTTATCCGGATTCACTGGGTTTAAAGGGTGCGTAGGTGGGCAGGTAAGTCAGTGGTGAAATCTCCGGGCTTAACCCGGAAACTGCCGTTGA
+
CCCCCGGGGGGGGGGGGGGGGGGGGGGGGGGGGGGGGGGGGGGGGGGGGGGGGGGGGGGGGGGGGGGGGGGGGGGGGGGGGGGGGGGGGGGGGGGGGGGGGGGGGGGGGGGGGGGGGGGGGGGGGGGGGGGGGGGGGGGGGGGGGGGGGGGGGGGGGGGGGGGGGGGGGGGGGGGGGGGGGGGGGGGGGGGGGGGGGGGGGGGGGGGGGGGGGGGGGGGGGGGGGFGGG688C?GF7CFEGGGGGGCDFEGGGGGF:FDDFGFFGFFGGGGFFGDEGDCDFFFG?@CEFD>:FFFFFDEF)
@M03506:14:000000000-AKVR1:1:1101:16777:8983 1:N:0:47
ATGAACTCCTACGGGAGGCAGCAGTGGGGAATATTGGACAATGGGCGCAAGCCTGATCCAGCCATGCCGCGTGGGTGAAGAAGGCCTTCGGGTTGTAAAGCCCTTTTGTTGGGGAAGAAATCGTACGGGGTAATATCCCGTGCGGATGACGGTACCCAAAGAATAAGCACCGGCTAACTTCGTGCCAGCAGCCGCGGTAATACGAGGGGTGCAAGCGTTACTCGGAATTACTGGGCGTAAAGCGTGCGTAGGCGGTTCGTTAAGTCTGTCGTGAACGCCCTGGGCTCAACCTGGGAATTGC
+
CCCCCFGGCGGGGGGGGGGGGGGGGGGFGGGGGGGG9EFGFFFGGGGGGGGGGCGGGFGGGGDFFGFGGGGGGGGGG?FFFF8FGGFGGGDGGGGGFFGGFGGGGGGFFGFGGGGCF@FGFGGGGGGGDGGGFGAGABFCG7FE>CFC7CCGGF@FGG*@F7BCFGFGGGGDGGGGGCFGGDGC:FFED:FCCF>@ECCEGGGGF*:?>EGDCGGGGGGD5CGGDGEE?9CGG?E@>ECGGF77C=CDE*:=FD=785DG6C30AC?F7:*<G*C+7>71>455:47*)27>7<)7).)**
@M03506:14:000000000-AKVR1:1:1101:4529:8991 1:N:0:47
ATTAACTCCTACGGGAGGCAGCAGTAGGGAATTTTCCACAATGGGCGCAAGCCTGATGGAGCAACGCCGCGTGCAGGATGAATGCCTTCGGGTTGTAAACTGCTTTTATCTGTGACGAATTTGACGGTAGCAGATGAATAAGGATCGGCTAACTCCGTGCCAGCAGCCGCGGTCATACGGAGGATCCAAGCGTTATCCGGAATTACTGGGCGTAAAGAGTTGCGTAGGTGGCGTCGTAAGTTGGTAGTGAAATCCTGGGGCTCAACCCCTTACCCATTACCAAAACTGCGAAGCTAGAGGG
+
CCCCCGFGGGGGGGGGGGGGGGGGGGGGGGGGGGGGGGGGGGGGGGGGGGGGGGGGGGGGGGGGGGGGGGGGGGGGGGGGGGGGGGGGGGGGGGGGGGGGGGGGGGGGGGGGGGGGGGGGGGGGGGGGGGGGGFGGGGGGGGGF@FEGGGGGGGGGGFGGGGFGGGGGGGGGGGGGGGGEGEGGGGGGGGGGGDGGGGGGGGGGGGGGGGFGGGGFFDGGGGCEGGDGGGFGCEEGEF<82AFGGGGFGEGGGGGGFFGGGGGG6C63**A:<<C?DFGGGFFCFFGFFD545@?4?46;)
@M03506:14:000000000-AKVR1:1:1101:10033:8995 1:N:0:47
ATGAACTCCTACGGGAGGCAGCAGTGGGGAATTGTTCGCAATGGGCGCAAGCCTGACGACGCAATGCCGCGTGGAGGATGAAGGTCTTCGGATTGTAAACCCCTGTTGCCAGGGACGAATGGCTCCGACCTAATACGTCGGAGTATGACGGTACCTGGTGAGGAAGCCCCGGCTAACTCTGTGCCAGCAGCCGCGGTAATACAGAGGGGGCAAGCGTTGTTCGGAATTACTGGGCGTAAAGGGCGCGTAGGCGGCCTCTTAAGTCGAACGTGAAATCCCCGGGCTCAACCCGGGAACGGCG
+
CCCCCGGGGGGGGGGGGGGGGGGGGGGGGGGGGGGGGGGGGGGGGGGGGGGGGGGGGGGGGGGGGGGGGGGFGGDFGGFGGGGGGGGGGGGDGGGGGGGGGGGGGGGGGGGGGGGGGGGGGGGGGGGGGGGGGGFFGFGGGGGGGGGGGGGGGGGGGGGGGGGGGGGGGGGGGGGFGGGGGGGGGGFGGGGGGGGGGGGGGGGGGGGGGGGGGGGGGGGGGGGGGEGGFGGGFGGGGGDGGGGGGGGGGGGFGGGGE5DDEDG9FCAFGGGF*9CFC)>CDEFG5@C??F@0::7)7)0>)
@M03506:14:000000000-AKVR1:1:1101:18567:8998 1:N:0:47
ATGAACTCCTACGGGAGGCAGCAGTCGGGAATTTTGCGCAATGGGCGAAAGCCTGACGCAGCAACGCCGCGTGAGGGATGACGGCCTTCGGGTTGTAAACCTCTTTTATCAGGGAAGATAATGACGGTACCTGATGAATAAGTCACGGCTAACTACGTGCCAGCAGCCGCGGTAATACGTAGGTGACAAGCGTTGTCCGGATTTACTGGGCGTAAAGAGCGCGCAGGCGGTCGTTCAAGTCGAGTGTGAAAGCCCCCGGCTCAACTGGGGGGGGTCACCCGATACTGATCGACTCGAAGGC
+
CCCCCGGGGGGGGGGGGGGGGGGGGGGGGGGGGGGGGGGGGGGGGGGGGGGGGGGGGGGGGGGGGGGGGGGGGGGGGGGGGGGGGGGGGGGGGGGGGGGGGGGGGGGGGGCGGGGGGGGGGGGGGGGGGGGGGGGFFGGGGGGGGGGGGGGGGGGGGGFGGGGGGGGGGGGGGGGGGGGDGGGGGFGGGGGGGGGGGGEGGGGGGGGGGGGGGGGGGGGGGGGGGGGG8E8EGGGGFFGCCGCEFGFGGGCC<EF<GDDD5ECCGCGGGG*5>DGDD@*1>)7CG*?F97>()).7)5@B)
@M03506:14:000000000-AKVR1:1:1101:27523:9001 1:N:0:47
ATGAACTCCTACGGGAGGCAGCAGTCGGGAATTTTGGGCAGTGGGCGAAAGCCTGACCCAGCAACGCCGCGTGAAGGATGAAATCCCTCGGGATGTAAACTTCGCAAGAAGAGGAAGAATTAGTAGGGGTTAATACCCTCTATGATGACGGTACTATTTGTAAGCTCCGGCTAACTCCGTGCCAGCAGCCGCGGTCATACGTAGGACCCAAGCGTTATCCGGATTTACTGGGCGTAAAGAGTTGGGTAGGTGGTAATATAAGCAAAGAGTGAAAGCGTCCAGCTAAAAGGGATAACCCCTT
+
CCC@CFFCGCFFGDGFEGG7FCFGFGGCGEGGGGGFGG,CFGGGGGEGEDFEGG?EDC,FE@F@FE7F7CGDE7CFCFFFGGGGF8,EFGGC@FCFF?FGEGCFEECF8<,84AFFCFGFFEAAFFF>CCFFAFDCF@>7,CFGGFDFFG+@<:=@=A9D=D9F<,@,@F:<>CD9,751>FCFF:F:F,*CCCE*3+++4CFFCB88CFCEFEEC*/A9?:::C9F9EGFFCE8CC=D7C+09+*2***3C3*02<?*:+3*200+2**+*2:765)*1*0)79*0*.*).7<**))00)
@M03506:14:000000000-AKVR1:1:1101:17929:9009 1:N:0:47
ATGAACTCCTACGGGAGGCAGCAGTTGGGAATCTTGGACAATGGGGGAAACCCTGATCCAGCCATGCCGCGTGAGTGATGAAGGCCTTCGGGTTGTAAAACTCTTTCGCGCACGACGATAATGACGGTAGTGCGAGAAGAAGCTCCGGCTAACTTCGTGCCAGCAGCCGCGGTAATACGAAGGGTGCTAGCGTTGTTCGGGATTACTGGGCGTAAAGCGCGCGCAGGCGGTCTTCCAAGTCAGTGGTGAAAGCCCGGAGCTCAACTCCGGAACTGCCATTGGAACTGTGAGCCTTGAGTAG
+
CCCCCFACCFEEFC@E:FGEFCEFC@E,@CEEFGG<,@FEGGFFF;C:FFFFEGGCEEGD@FCGE<AE:C@@E:=EGGG?,6CEFG@CFDGCC:CFGFFEDGFFGGFE7=F7==4@FFCFDE9,A>>B>CBFDG=BF:DDF<<BADFCF:FFCFC<<DD7>=,>FF,31>5<4F<@<EC:FGC>,=*+<2BF*<B<;+1*1:BFCGFEFC8?//:E@9CGEGD58?ECCC*/;+:EE:C+<+03:C+979:C*27CG)7)*36+0099C9E)167F9)**0)*+7)9@ACF(55*97)81*
@M03506:14:000000000-AKVR1:1:1101:14813:9020 1:N:0:47
ATGAACTCCTACGGGAGGCAGCAGTGGGGAATTGTTCGCAATGGGCGCAAGCCTGACGACGCAACGCCGCGTGGAGGATGAAGATTTTCGGATCGTAAACTCCTGTCGAATGGGACGAAAAGGTCGTAGGTTAACAGCCTGTGATCCTGACGGTACCGTTAAAGGAAACCCCGGCTAACTCCGTGCCAGCAGCCGCGGTAATACGGGGGGGGTAAGCGTTGTTCGGAATTACTGGGCGTAAAGGGCTCGTAGGCGGCCAACTACGTCAGCCGTGAAATCCCTCAGCTTCACTGGGGAACTG
+
CCCCCGGGGGGGGGGGGGGGGGGGGGGGGGGGGGGGGGGGGGGGGGGGGGGGGGGGGGGGGGGGGGGGGGGFFFFFGGGGGGGGGGGGGGGGDGGGGGGGGGGGGGGGGGGGGGGGFGGGGGGGGGGGGGGGDGGFGFGGFCFFGGGGGGGGGGGGGG@FCFAAFGGGGGDGGGGGGCFGGGGGGGFGFGDGGFEGGEEEDGGGGGEGDGGGGDFEGG5;CE@FGGGGGGGGGGGGGC58CFFGGC6FECEGGC=DEFGGFGF+2*:D=*:77DCGGFFFGF:*A:79):?<*7>B37;F9
@M03506:14:000000000-AKVR1:1:1101:11563:9030 1:N:0:47
ATGAACTCCTACGGGAGGCAGCAGTTGGGAATATTGGACAATGGGGGAAACCCTGATCCAGCAATGCCGCGTGGGTGATGAAGGCCTTCGGGTTGTAAAGCCCTTTTGGCGGGGACGATGATGACGGTACCCGCAGAATAAGCCCCGGCTAACTTCGTGCCAGCAGCCGCGGTAATACGAAGGGGGCTAGCGTTGTTCGGAATTACTGGGCGTAAAGGGCGCGTAGGCGGCTGTGCAAGTCAGATGTGAAAGCCCTGGGCCCCACCCAGGATGCGCATTTGATACTGCACGGCTAGAGTGT
+
CCCCCGGGGGGGGGGGGGGGGGGGGGGGGGGGGGGGGGGGGGGGGGGGGGGGGGGGGGGGGGGGGGGGGGGGGGGGGGGGGGGGGGGGGGGGGGGGGGGGGGGGGGGGGGGGGGGGGGGGGGGGGGGGGGGGGGGGGGGGGGGGGGCFF:FCGGGGGGGGGFGGCFFGGGGGCFEGGGGFGGGGGGGGFFGGGGGEGGDGGGGGDFGGGGGG8:EGGGGDGEEEGG89EGGGGGGGFFG+<+90?<FGCCFG47*98FGG**)2:7CDF<=?FGDGCB3FCF?EFFGF<C<>::5F4?7**
@M03506:14:000000000-AKVR1:1:1101:28283:9036 1:N:0:47
ATGAACTCCTACGGGAGGCAGCAGTAGGGAATTTTCCACAATGGGGGCAACCCTGATGGAGCAACGCCGCGTGCAGGATGAATGCCTTAGGGTTGTAAACTGCTTTTATCTGTGACGATTATGACGGTAGCAGATGAATAAGGATCGGCTAACTGCGTGCAAGCAGACGCGGTTATACGGAGGATCCAAGCGTTATCCGGATTTACTGGGCGTAAAGAGTTGCGTAGGTGGCATAGTAGGCAAGCAGTGAAAGCGGGGTGCTCAACCGCATAAACATAGTTTGTACGGATATGCAAGGGAA
+
CCCCCGG<FDAFGCFEGDDFEEFFGGGG7<8FDDFFFGCFFFEGG,:6@DFFEGFCC9E8<FD<8CCFGCGECB@E?FFA,?C<,CE,,EEFF8FGGFFGFGGGGGCC,5FE@E,C+B:=F,,<EFC:7?F9,:85,CBFED999AF+><3@8>,,@6+++8@<,:,3@@@@:*3>;FCF7F>*?<,?8<C:F*1,,21*=*1:<<+?C851==1:++<9+1;8:E5*A?C02:60<C*0AEEC*:**33<30:7)*7)1*+2A0*6)2):77*20***221**2/*0(*0)0*19*))))
@M03506:14:000000000-AKVR1:1:1101:7356:9058 1:N:0:47
ATGAACTCCTACGGGAGGCAGCAGTCGAGAATTTTTCTCAATGGGGGAAACCCTGAAGGAGCGACGCCGCGTGGAGGATGAAGGTCTTCGGGTTGTAAACTCCTGTCATTTGGGAACAATGCGCCGAATTTAACTATTTCGGCGTTGATAGTACCAGAAGAGGAAGAGACGGCTAACTCTGTGCCAGCAGCCGCGGTAATACAGAGGTCTCAAGCGTTGTTCGGATTCATTGGGCGTAAAGGGTGCGTAGGTGGCGTCGTAAGTCAGGTGTGAAATCTCGGGGCTTAACACCGAAACCGCC
+
CCCCCGGGGGFGGGGGGGGGGGFGGGGGGGCFGFGGGGGGGGGGGGGEGGGGGGGGGGGGGGGEGGGGGGGFFG:FG@FGGFGFGFFGGGGGEFGGDGGGGGGGGGGGCGGGGGFGGG<EFFFGGG7CFGDFFGDFFGCGGDCEGCFFAFGGGGFF:E:FFGGGGGCFGGGFFE@FGCGGGEGC;FEF7CF:FDCFEE:C9;BFGGCCFFGG9<@C;C8CCCEGCECGCGGFGFG5*:CGFGGCCGG5?EEFGGF<C>DD5*9<?F?D:6EBG*>C7=*9DE>557*/)*/-7>EFF>EE)
@M03506:14:000000000-AKVR1:1:1101:16613:9070 1:N:0:47
ATGAACTCCTACGGGAGGCAGCAGTGGGGAATTGTTCGCAATGGGCGCAAGCCTGACGTCGCAACGCCGCGTGGAGGATGAAGACCTTCGGGTCGTAAACTCCTTTCGATCGAGACGAATGGCCTCCGGGTGAACAATCCGGAGGAGTGACGGTACCGAGAGAAGAAGCCCCGGCTAACTCCGTGCCAGCAGCCGCGGTAATACGGGGGGGGCAAGCGTTGTTCGGAATTACTGGGCGTAAAGGGCTCGTAGGCGGCCAACTAAGTCAGACGTGAAATCCCTCGGCTTAACCGGGGAACTG
+
CCCCCGGGGGGGGGGGGGGGGGGGGGGGGGGGGGGGGGGGGGGGGGGGGGGGGGGGGGGGGGGGGGGGGGGGGGGGGGGGGGGGGGGGGGGGGGGGGFGGGGGGGGGGGGGGGGGGGGGGGGGGGGGGGGGGGGGGGGGGGGGGGGGGGGGGGGDGGGGGGGG7FCDGGGGGGGGGDFGFGGGGFGGGGGGGGGGGGGGDGGGGGGGGGGGGGGFFGGGDE8EFGGDEG6+AFGGGGDGG==FGGGDFGG5=DGGGED:4CFGG?*<CG>EDF</CFFFCF)8C759)3>623>@3)<@F9
@M03506:14:000000000-AKVR1:1:1101:10415:9079 1:N:0:47
ATGAACTCCTACGGGAGGCAGCAGTGGGGAATTTTGGACAATGGGCGCAAGCCTGATCCAGCCATGCCGCGTGAGTGAAGAAGGCCTTCGGGTTGTAAAGCTCTTTCGGCTGGGACGAAAAGGTCCGTGTTAACACCACGGATCCATGACGGTACCAGCAGAAGAAGCACCGGCTAACTACGTGCCAGCAGCCGCGGTAATACGTAGGGTGCAGGCGTTAATCGGAATTACTGGGCGTAAAGCGTGCGCAGGCGGTTTGCTAAGACAGGTGTGAAATCCCCGGGCTTAACCTGGGAACTGC
+
CCCCCGGGGGGGGGGEGGGGGGGGGGGGGGGGGGGGGGGGGGGGGFGGGGGGGGGGGGGGGGGGGGGGGGGGGGGGGGGGGGGGGGGGGGGGGGGGGGGGGGGGGGGGGGGGGGGGGGGGGGGGGGGGGGGGGGGGGGGGGGGGGGGGGGGGGGGGGGGGGGGGGGGGGGGGDGGGGGGGGGGGGGFGFFGGGGGGG8CBFFGG?CGGGGGGFFGGG=EEGGGGGGDFGFF7@FGGGGGG5CCE5ECDDCEDDGGCEDGGGFCG:FCFFFC/777CFFFG3>BGGFC@4C?4FFFF?:?F=
@M03506:14:000000000-AKVR1:1:1101:19283:9090 1:N:0:47
CTGAACTCCTACGGGAGGCAGCAGTGGGGAATTTTGCGCAATGGGGGAAACCCTGACGCAGCAACGCCGCGTGAAGGATGAAGGTCTTTGGATTGTAAACTTCTTTCGTCCGGGAAGATAATGACGGTACCGGAATAAGAAGCCCCGGCTAACTTCGTGCCAGCAGCCGCGGTAATACGAAGGGGGCGAGCGTTGTTCGGAATTATTGGGCGTAAAGGGAGCGTAGGCGGTTCGATAAGTCACTTGTGGAATCTCTGGGCCCAACTCATAGTCTGCATCGGAAACTGCCGGGATTGAGTAG
+
CCCCCGGGGGGGGGGEGGGGGGGGFFGGGBEGGGGGGGGFFGFGGGDCCFGGDGFGGEGCGEGGGGGGGGGFGDFFGFGGFFGFGFFFFGGCFGGGFFFFFGGFFAFGEFGGGGGGGGFFGGGGGGGGGGGGGDCFGGFGGGGGGEGGGEGGGGGGGGGGGGGGGGGGGGDFFEFCFGFFCCFGGGGE:EGG5;>*AGCC8;F@FGDEGFGG8?:@FGG5;8CEECEGGG8CCEFECC>9C+3C7C<C*<?E6<?CC?GG=EG5EFFFC7<8DCFEF?CDD>>CGFC?<D5;)).8?F6/*
@M03506:14:000000000-AKVR1:1:1101:19181:9092 1:N:0:47
ATGAACTCCTACGGGAGGCAGCAGTCGGGAATTTTGGGCAATGGGCGAAAGCCTGACCCAGCAACGCCGCGTGAAGGATGAAATCCCTCGGGATGTAAACTTCGCAAGAACGGGAAGAATAAGTGAGGGTTAATATCTCTCGCGATGACGGTACCGTTTGTAAGCTCCGGCTAACTCCGTGCCAGCAGCCGCGGTAATACGGGGGGAGCAAGCGTTGTTCGGATTTACTGGGCGTAAAGGGCGCGTAGGCGGCCACCGCAAGTCGATTGTGAAATCTCCGGGCTTAACCCGGAAAGGTCAA
+
CCCCCGGGGGGGGGGGGGGGGGGGGGGGGGGGGGGGGGGGGGGGGGGGGGGGGGGGGGGGGGGGGGGGGGGGGGGGGGGGGGGGGGGGGGGGGGGGGGGGGGGGGGGGGGGGGGGGGGGGFDGGGCDGGGGGGGGGGGGGGGGGGGGGGGGGGGGGFGGGGGGGGFGGGGGGGGGGGGGGGGGGGGGGGGGGGGG78CFGGGGGGCEC>EGGFE::>/8CEE=EEFGFGFC@FGEEGGGGGGGDEEEGD9ED7EE<FBGDGGFGE<ECGCF4:F7CCFCDGF>=F?F?AGFF3B75>?8<*
@M03506:14:000000000-AKVR1:1:1101:10553:9115 1:N:0:47
ATGAACTCCTACGGGAGGCAGCAGTGGGGAATTGTTCGCAATGGGCGCAAGCCTGACGACGCAACGCCGCGTGGAGGATGAAGACCTTCGGGTCGTAAACTCCTTTCGATCGAGACGAACAGCCTGCGGGTGAACAATCCGGAGGTCTGACGGTACCGAGAGAAGAAGCCCCGGCTAACTCCGTGCCAGCAGCCGCGGTAATACGGGGGGGGCAAGCGTTGTTCGGAATTACTGGGCGTAAAGGGCTCGTAGGCGGCCAACTAAGTCAGACGTGAAATCCCTCGGCTTAACCGGGGAACTG
+
CCCCCGGGGGGGGGGGGGGGGGGGGGGGGGEFGGGGGGGGGGGGGGGGGGGGGGGGGGGGGGGGGGGGGGGGGGGGGGGGGGGGGGGGGGGGGGGGGGGGGGGGGGGGGGGGGGGGGGDFGGGGGGGGGGGGGGGGGGGGGGDGGGGGGGGGGGGGGGCGGGGGGGGGGGGGGGGGGCEFCFGGGGGGGGGGGGGGGGEGGGGGGGGGGGGGDE8ECGCGGGFFGGEGGGFGFGGGGGGGGDCGGGGFGEGGGGGGGF3<=FGCGCCCFC?BCCGCF7C6CF4CEFGB:C@ABFFFD>F)*
@M03506:14:000000000-AKVR1:1:1101:14722:9148 1:N:0:47
ATGAACTCCTACGGGAGGCAGCAGTGGGGAATTTTGCGCAATGGGCGAAAGCCTGACGCAGCAACGCCGCGTGGAGGATGAAGGTCCTTGGATTGTAAACTCCTGTCAGCAGGGAAAAAGCGACTTAGCCTAATACGCTAGGGAGTTGATTGTACCTGCAGAGGAAGCCCCGGCTAACTCTGTGCCAGCAGCCGCGGTAATACAGAGGGGGCAAGCGTTATTCGGAATTATTGGGCGTAAAGGGCGCGTAGGCGGCTTGGCAAGTGGATGGTGAAATCCCTCGGCTTAACCGAGGAACTGC
+
CCCCCGGGGGGGGGGGGGGGGGGGGGGGGGGGGGGGGGGGGGGGGGGGGGGGGGGGGGGGGGGGGGGGGGGGGGGGGFGGGGGGGGGGGGGGGGGGGGGGGGGGGGGGGGGGGGGGGGGGGGGGGGGGGGGGGGGGGGGGGGGGGGGGGGGGGGGGGGGGGGGGGGGGFGGGGGGGGGGGGGGGGGGGGGGGGGGGGGGGGGGGGGGGGGGGGGGGGGEGFGCFF>EGFFGGGGGDGGGGGGGGGGGGEGGGGGGGC>DGCCGGGGGC<7FBGC7?C**9*7>CEFDFF7F>8>>3>>FF*
@M03506:14:000000000-AKVR1:1:1101:6831:9152 1:N:0:47
ATGAACTCCTACGGGAGGCAGCAGTGGGGAATTTTGCGCAATGGGGGAAACCCTGACGCAGCAACGCCGCGTGGAGGATGAAGCCCCTTGGGGCGTAAACTCCTTTCGACCAAGACGATTATGACGGTACTGGTGGAAGAAGCACCGGCTAACTCTGTGCCAGCAGCCGCGGTAATACAGAGGTCCCAAGCGTTGTTCGGATTTACTGGGCGTAAAGGGTGCGTAGGTGGCGAGGTAAGTTCGATGTGAAATCTCCGAGCTCAAGTCGGAAATGGCATTGAATACTATCTCGCTTGAGGGT
+
CCCCCGDGFGGGGGECECCCGGFGEFG@FC@FFED@FCG@BEGGGFGGGGGGEGFGGEGGGGFGGDCG@GEEGGEFGCFFGFGGFFFFFGDCC@:@=?AG<F8DDFFGFC:=B<8FEGGGGGGGFG+CD@,@FGGGGGGGGGCFEFCFG@:BD,FFFFB9,2CFGFGGGGGG=F<:C,?:FC7>FG798F@F:CEGF9/8:;8CC?9?68*:CC>F7:ECC8?8*2:CGC=C=EG5C:CE7+:F9CECFG?ECCFGE><:5646+2ADDD*<*0*67***09?CF=*/4*88>3))09))0
@M03506:14:000000000-AKVR1:1:1101:15407:9163 1:N:0:47
ATGAACTCCTACGGGAGGCAGCAGCAAGGAATTTTCGTCAATGGGCGCAAGCCTGAACGAGCAACGCCGCGTGGAGGATGACGGCCTTCGGGTTGTAAACTCCTTTTGGGGGGGACGATAATGACGGTACCCCCCGAATAAGGCTCGGCTAACTCTGTGCCAGCAGCCGCGGTAATACAGAGGAGCCAAGCGTTGTCCGGATTGACTGGGCGTAAAGCGCACGCAGGCGGGTGCGCGCGTGGGGTGTGAAACCGGGTGGCTTAACTGCCCGCCGCCATCCCCTTCGGCGCGCCTGGAGCCC
+
CCCCCGGGGGGGGGGGGGGGGGGGGGGGGGGGGGGGGGGGGGGGGGGGGGGGGGGGGGGGGGGGGGGGGGGGGGGGGGGGGGGGGGGGGGGGGGGGGGGGGGGGGGGGGGGGGGGGGGGGGGGGGGGGGGGGGGGEGEGGGGGGGGGGGGGGGGGGGGGGGGGGGGGGGGGGGGGGGFFGGGGGGGGGGGGGGGGGGGGGGDEGGGGGGGGGG>E5CGGGGGGGGGGGGEGGGGGGEED87EGD:>7D+9++97CD:>D**5CEG>70:FEBC57:93D4>)7*27*.7CDBD35F)8)7)
@M03506:14:000000000-AKVR1:1:1101:9325:9171 1:N:0:47
ATGAACTCCTACGGGAGGCAGCAGTCGAGAATTTTTCTCAATGGGCGAAAGCCTGAAGGAGCGACGCCGCGTGGAGGATGAAGGTTTTCGGATTGTAAACTCCTGTCATTGGGGAACAATTGCACGGGGAATAACTGCCCTGTGCTTGATAGTACCCGAAGAGGAAGGGACGGCTAACTCTGTGCCAGCAGCCGCGGTAATACAGAGGTCCCAAGCGTTGTTCGGATTCATTGGGCGTAAAGGGTGCGTAGGCGGTGATGTAAGTTGGATGTGAAATCCCGGGGCTTAACCCCGGAACTGC
+
CCCCCGGGGGGGGGGGGGGGGGGGGGGGGGGGGGGGGGGGGGGGGGGGGGGGGGGGGGGGGGGGGGGGGGGGGGGGGGGGGGGGGGGGGGGEGGGGGGGGGGGGGGGGGGGGGGGGGGGGGGGGGGGGDGGGGGGGGGGGFGGGGGGGGG9FGGFGGFE7CDGGGGFEGGGGGGGGGGGGGGGGGGGGGGGGGGGGE*=CGGGGGGGFGGGFGGGGGCEG?:EED5;=FG7?CCFGD*>EGGGGGGGDC=EE=CEDG3>FEG>F7CGG67?FGGCFFF44DDFG55C64C*8)7>:BBFF*
@M03506:14:000000000-AKVR1:1:1101:22824:9173 1:N:0:47
ATGAACTCCTACGGGAGGCAGCAGTCGGGAATTTTGGGCAATGGGCGAAAGCCTGACCCAGCAACGCCGCGTGAAGGATGAAATCCCTCGGGATGTAAACTTCGCAAGAACGGGCAGAATAAGTTGGTGTGAACATCACCAGCGATGACGGTATCATTTGTAAGCTCCGGCTAACTCCGTGCCAGCAGCCGCGGTAATACGGGGGGAGCAAGCGGTGTTCGGATTTACTGGGCGTAAAGGGCGCGTAGGCGGTCAGCACAAGTCAGTTGTGAAATCTCCGAGCTGAACTCGGAAAGGGCAA
+
CCCCCGGGGGGGGGGGGGGGGGGGGGGGGGGGGGGGGGGGGGGGGGGGGGGGGGGGGGGGGGGGGGGGGGGGGGGGGGGGGGGFFFGGGGGGGGGEGGGGGGGGFGEGGGFGGGGGGGGFFGGGGGGEGGGEFGFGGGGGGGFGEGGGGGDF@@EFACFFGGGGGGGGGGDECFGGCFGGGGGGGFGG>FGCEGG7ECFFGGEDGGDEEGCFGG*CE=5CEG5CC97@FGGGFGE8:8FFGGGGE5/<5?EE1:=F8?FGFC7<9CF*:*:@>:*<**2977>5+*9?)2<?3<@F>).>>
@M03506:14:000000000-AKVR1:1:1101:17631:9187 1:N:0:47
ATGAACTCCTACGGGAGGCAGCAGTAGGGAATTTTCCACAATGGGCGCAAGCCTGATGGAGCAACGCCGCGTGCAGGATGAAAGCCTTCGGGTTGTAAACTGCTTTTGTTTGTGAAGATTATGACGGTAACAAGCGAATAAGGGTCTGCTAACTACGTGCCAGCAGCCGCGGTCATACGTAGGACCCAAGCGTTATCCGGAATTACTGGGCGTAAAGAGTTGCGTAGGTGGCAGAGTAAGTATCAATATAAAGACAACGGCTCAACCGTTGGACCTATTGGGAAACTGGTCAGCGTGAGGA
+
CCCCCGGGGGGGGGGGEGGGGGGGGGGGGGGGGGGGGGGGGGGGGGGGGGGGGGGGGGGGGGGGGGGEGGGGGGGGGGGGGGGGGGEFGGGGGDGGF9FEEGGCCGDFFGGGGGGGGGCGFGGGGGGGGCFGGGGGGGGFFCFCFGGGGGGCFGGGGGGGFFGGGGG<CCCCCEE9FGGGGGGGGE<8DEGFGGDGGGGGDGGGCF;9E@>CBGC>CCF;9?FG:BECGGGGGEFD<CFFG+3<??FFCGGCFC**;>GGG*9EG4=375CFDC5EC4>CGF>7=4*9(0*.5;)8)737)
@M03506:14:000000000-AKVR1:1:1101:21065:9188 1:N:0:47
ATGAACTCCTACGGGAGGCAGCAGTGGGGAATTGTTCGCAATGGGCGAAAGCCTGACGACGCAACGCCGCGTGGAGGACGAAGATCTTCGGGTCGTAAACTCCTGTCGAGTGGGAAGAACACCTCTTGGGTGAATAATCCGGGAGGCTGACGGTACCACTAAAGGAAGCCCCGGCTAACTCCGTGCCAGCAGCCGCGGTAATACGGGGGGGGCAAGCGTTGTTCGGAATTACTGGGCGTAAAGGGCTCGTAGGCGGCCAACTAAGTCAGACGTGAAATCCCCAGGCTCAACCGGGGAACTG
+
CCCCCGGGGGGGGGGGGGGGGGGGGGGGGGGGGGGGGGGGGGGGGGGGGGGGGGGGGGGGGGGGGGGGGGGGGGGGGGGGGGGGGGGGGGGGGGGGGGGGGGGGGGGGGGGGGGGFGGGGGGDF@DGGGGGGGGGGGGGGGGGGGGGGGGGGGGGGGGGGGGGGGGGGFGGGGGGGGFFFGFFGGGGGGGGGGGGGDGEEE?FGGGGGGGGGGGFGGC*88*:EEGE5ED732:EFGG):75FGGGFCE*7:D+7CCDDFG?*AF2<*<DFD*1**:*2667FGD>272DF77>>@)7FF6
@M03506:14:000000000-AKVR1:1:1101:2604:9211 1:N:0:47
ATGAACTCCTACGGGAGGCAGCAGTGGGGAATATTGGACAATGGGCGCAAGCCTGATCCAGCCATGCCGCGTGAGTGATGACGGCCTTAGGGTTGTAAAGCTCTTTCGACGGGGACGATAATGACGGTACCCGTAGAAGAAGCCCCGGCTAACTTCGTGCCAGCAGCCGCGGTAATACGAAGGGGGCTAGCGTTGTTCGGAATCACTGGGCGTAAAGCGCACGTAGGCGGATTGTTAAGTCGGGGGTGAAATCCTGAGGCTCAACCTCAGAACTGCCTCCGATACTGGCAATCTCGAGTTC
+
CCCCCGGGGGGGGGGGGGGFGGGGGGGGGEGGGFGGGGGGGGGGGGGGGGGGGGGGGGGGGGGGGFGGGGGGGGGGGGGGGGGGGGGGGFGGGGGGGGGGGGGGGGGGGGGDGGGGGGFEGGGGGGGGGGGGGGGGGGGGGGF<FFGGGGGG?FGGGGGGGGGFGGGGGGGGFCFGGGGGGGGGGGGGFGGGGGGEGFG5A?FGGGGGFGGGGD88FCCCEEE8@>;EEGG*;6<CGFD:CCEGGEEGF6EC7?9>CFGG==CGFDGGGF7BC:C?F47F3)8EEFG@?F*:)*=@:>FF?
@M03506:14:000000000-AKVR1:1:1101:21440:9249 1:N:0:47
ATGAACTCCTACGGGAGGCAGCAGTGGGGAATCTTGCACAATGGGCGAAAGCCTGATGCAGCGACGCCGCGTGGGGGATGAAGCTTTTCGGAGTGTAAACCCCTTTCGACCCGGACGAATGCCTCGCAATAGAACTGACTGTCCGAGTATAAGAAGCCCCGGCTAACTACGTGCCAGCAGCCGCGGTGAGACGTAGGGGGCCAGCGTTGCTCGGGATTTCTTGGGGTTAACGGGTCGTAGGCGGTGCGGCCAGGTTGGGGTGGAATCTCTGGGCTCAACCCTGCGGCTGCTTCCAAACCTG
+
CCCCCGGGGGGGGGGGGGGEGGDFGGGGGGGGEGGF9FGGGGGGGGGDEGGGGGGGGAFGGG7FEGGGGGGGG@F+@@CFGGGFE,FGGGG+:FGFGFG<FBFGGGGC>>F==CGEDEG7,:<,,++@+*83,338,33,3,,83**1>7,@,@;,,3*<F<:<FGDBFG*+<C<C7F<2<:C:*4:***3<***;E588*8*;8/*:8CCFGE*1*;+++++<**1**<+*:5*:EGG5*+:CEEEG55*/**+**))1:2)*2:ECCF94450**1>CD)8**)))(1)6*)**10).)
@M03506:14:000000000-AKVR1:1:1101:18969:9260 1:N:0:47
ATGAACTCCTACGGGAGGCAGCAGTGGGGAATATTGGACAATGGGGGCAACCCTGATCCAGCGATGCCGCGTGAGTGAAGAAGGCCTTCGGGTCGTAAAGCTCTTTAGGTTGGGAAGAAGGTTGTGGGGGGAAATACCTGCAATTTGACTGTACCGACAGAATAAGCACCGGCAAACTCTGTGCCAGCAGCCGCGGTAATACAGAGGGTGCGAGCGTTAATCGGAATTACTGGGTGTAAAGGGCACGTAGGCGGTAAGATGAGTGTGATGTGAAAGCACCGGGCTTAACCTGGGACGCGCA
+
CCCCCGGGGGFGGGGGGGGDGGCGGGFGGCGG?FGDGFGGGGGGGDGGGGGGDGGGCFGGGGGGDEFFEGGGGCEGGFCGFGGCEGGGGGGDFEGGGGFGGGGFGG,?EFGGGGGGGGFFGGGGGGGGGGGDFCFGFEGGGGFGF>CCGGFGGFGDCGGG?EGGGGGCECEDCCCFGGGGCFGGFFF5CE>GGDEE?EEGCFFFEG8;EGGGDGGGEGCFFFFDDEGGGG+AFG*;:FG?CFGEG*1/;:EC3C>C=?>C?CGGGFC>+0+*2*:FG)9<D>3EG:C44D*4))7.7<5))
@M03506:14:000000000-AKVR1:1:1101:2799:9267 1:N:0:47
ATGAACTCCTACGGGAGGCAGCAGTAAGGGATATTGCACAATGGGCGAAAGCCTGATGCAGCAACGCCGCGTGGAGGAAGAAGGCCTTCGGGTCGTAAACTCCTTTTGACGCTGACGAGGAAGGACGGTAGGCGTCGAATCAGTCACGGCTAACTACGTGCCAGCAGCCGCGGTAAAACGTAGGTGGCAAGCGTTATCCGGATTTACTGGGCGTAAAGGGTGTGCAGGCGGGGTGACAAGGGGTGTATGAAATATCCCAGCTTAACTGGGAAGGGTTATGCCAGACTGTCACTCTAGAGTG
+
CCCCCGGGGGGGGGGGGGGGGGGGGGGGGGGGGGGGGGGGGGGGGGGGGGGGGGGGGGGGGGGGGGGGGGGGGGGGGGGGGGGGGGGGGGGGGGGGGGGGGGGGGGGGGGGGGGGGGGGGGGGGGGGGGGGGFGGGGGGFGGGGGGGGGGDEGGGGGGGGGGGGGGGGGGDEGFGGGGGGGGGGFGGGGGGGGGGGGGGGECEGGGFCGGGEC*:?CCFECEGGCFCC58/8C*:@<+?F5:E7::+:C7?<F9?G76CFGGGFDGGGCC6)CD:EG>D7C=?FFFGFFGF<F?FF*07=?
@M03506:14:000000000-AKVR1:1:1101:18401:9270 1:N:0:47
ATGAACTCCTACGGGAGGCAGCAGTGGGGAATTGTTCGCAATGGGCGCAAGCCTGACGACGCAACGCCGCGTGGAGGATGAAGGTCTTCGGATTGTAAACTCCTGTTGCCCGGGACGAAAAGCTTCGACCTAATACGTCGAAGTCTGACGGTACCGGGTGAGGAAGCCCCGGCTAACTCTGTGCCAGCAGCCGCGGTAATACAGAGGGGGCAAGCGTTGTTCGGAATTACTGGGCGTAAAGGGCGCGTAGGCGGCCCGCTAAGTCGAACGTGAAATCCCCGGGCTCAACCCGGGAACTGCG
+
CCCCCGGGGGGGGGGGGGGGGGGGGGGGGGGGGGGGGGGGGGGGGGGGGGGGGGGGGGGGGGGGGGGGGGGGGGEGGGGGGGGGGGGGGGGGGGGGGGGGGGGGGGGGGGGGGGGGGGGGGGGGGGGGGGGGGGGGGGGGEGEGGGGGGGGGCFGGGGGGGGGGGGGGGGGGGGGGGGGGGGGGGGGGGGGGGGGGGGGGGGGGGGGGGGGGGGGGGGGEGGGGGGDEGGGFGFGG5E:FF775:5C7CGGGGGEGCDGD:E4<<CEG=C:5*/:F7?<FDD37*0*9<F>>F:>@F?FF>
@M03506:14:000000000-AKVR1:1:1101:26107:9301 1:N:0:47
ATGAACTCCTACGGGAGGCAGCAGTGCGGAATTTTGCGCAATGGGGGAAACCCTGACGCAGCAACGCCACGTGGTGGATGAAGCCCCTTGGGGCGTAAACTCCTTCCGACCAAGACGATTATGACGGTACTGGCTGAAGAAGCATCGGCGAACTCTGTGCCAGCAGCCGCGGTAATACAGTGGGTGCAAGCGTTGTTCGGCATTATTGGTCTTAAAGTGCGCGTAGGCGGCGCGACAAGCCCCCCGTGAACTCCCCGATCTTAACTCTAAGCCTGTAGGCAGACGTGTCGTGCTGGTGTAT
+
CC9CCGGGG-CEFEDE77BF;FG<FE,@@@FGDFG,C77F@CF<E7FFEA<@FEEGGDG@BEGCAFGC+,=F,B,=,<=CFA,9C@FFFFGCFDG>>C=,BEFEG<BFGGG+,3C3>B+D>B,@,CGFCFCF8,,8@9:><<,>,,6*5*>F@F,,7@,27,<*@CG@<71<*=*2,7,C:,+44=FC977C1;***+;*:>>@C99:?+++20020+0+8EE5*2*+***2***8****/**:*/:*85+?*+//:.19*3*<9CC*+*+)2**+*****))0*0*/(/0-7>7?)))*1
@M03506:14:000000000-AKVR1:1:1101:15262:9316 1:N:0:47
ATGAACTCCTACGGGAGGCAGCAGTCGGGAATTTTGGGCAATGGGCGAAAGCCTGACCCAGCAACGCCGCGTGAAGGATGAAATCCCTCGGGATGTAAACTTCGCAAGAACGGGAAGAATAAGCGAGAGCTAATACCTCTCGTGACGACGGTACCGTTTGTAAGCTCCGGCTAACTCCGTGCCAGCAGCCCGGTAATACGGGGGGAGCAAGCGTTGTTCGGATTTACTGGGCGTAAAGGGCGCGTAGGCGGCCACTGCAAGTCAATTGTGAAATCTCCGGGCTTAACTCGGAAAGGTCAAC
+
CCCCCGGGGGGGGGGGGGGGGGGGGGGGGGGGGGGGGGGGGGGGGGGGGGGGGGGGGGGGGGGGGGGGGGGGGGGGGGGGGGGGGGGGGGGGEGGFAFGGGGGGGGGGGGGGGGDGGGGGGGGGGGGGGGGGGGGGGGGGGGGGGGGEEEGGGEGGGEGGGGGGGGGGGGGGGGGCCGGGGGGGGGGGGFGEGGEGGGGGGGGGGGGCF6CFE:EGEGGDGGGGGGGGFCGFE>E8CFDCEGGGGDGGGGGGGGCD<?D*?CDFCFGGFCC?CF0+:?DGGFFG6*:@<D),.7@FFFF@?
@M03506:14:000000000-AKVR1:1:1101:20271:9317 1:N:0:47
ATGAACTCCTACGGGAGGCAGCAGTCGGGAATTTTGGGCAATGGGCGAAAGCCTGACCCAGCAACGCCGCGTGAAGGATGAAATCCCTCGGGATGTAAACTTCGCAAGATTGGGAAGAATTAGTAGGGGTTAATACCCCCTATGATGACGGTACCATTTGTAAGCTCCGGCTAACTCCGTGCCAGCAGCCGCGGTAATACGGGGGGAGCAAGCGTTGTTCGGATTTACTGGGCGTAAAGGGCGCGTAGGCGGCCAGCACAAGTCAGTTGGGAAATCCCCGGGCTTAACTCGGAAAGGTCAA
+
CCCCCGGFFGGGGGGCCFFCFGGGDFGGGCFFGCGFECFGGGGEGGEEEGGGGGFGGGGGGGGGGGGGEDEGGDGDGF<FCFF9F<F8EFFGBFGDCFDFAFF+8+>B<FGGDFEFFC8BEAFGGGGGG+@FDGGGGGGGEEF<DADDGGGG7BGFFFFFGGFGG,DFEC<F7<>FCCGG:F*<DEGGGGGGE@BFGFFFE*BCEGDCECCECEC*:88FECEGC+0<@FCFGG:*:*;F*/:CGGECEEEC)*1<E?9*2:::?>F:+*7>**0+*)/7)5B:=)**.;>1:))0<?=:6
@M03506:14:000000000-AKVR1:1:1101:4505:9338 1:N:0:47
ATGAACTCCTACGGGAGGCAGCAGTCGAGAATTTTTCTCAATGGGGGAAACCCTGAAGGAGCGACGCCGCGTGGAGGATGAAGGTCTTCGGGTTGTAAACTCCTGTCATTTGGGAACAAGTGTCGGTACGTAACTGCTACCGGCTTGATAGTACCAGTAGAGGAAGAGACGGCTAACTCTGTGCCAGCAGCCGCTGTAATACAGAGGTCTCAAGCGTTGTTCGGATGCATTGGGCGTAAAGGGTGTCTAGGTTGCGCCGTAAGTCGGGCGTGAAATTCTGGGGCTTATCCCCTGAACTGCC
+
CCCCCGGFGGGGEGGEGGGGGGGGFGGGGFCGGGGGFCEFEGGCEDCGGGCGDGGE@E,FGGEGGGGEECF@4:,EFECDFEE@?EFFGFGCFFGEF9BFG<BFFGGDAFFCF>EEF8?FEE@@:BEGDGGGG@FG9DE,BC+>>>3,3@FFG,E9F,3@,,@FECCG,>*@*C@F,D:FCF;2>,,1,22<C>7<*45+2>+9,+=FCCEFCC9*1/=8CFCC*8**+0++375?>*9*3CC*:>+*+<9+2:/9C)CD5C5:FCCD*9=3>*0?F**0*)0*174*6*),.)8)/=4*.
@M03506:14:000000000-AKVR1:1:1101:8873:9345 1:N:0:47
ATGAACTCCTACGGGAGGCAGCAGTGGGGAATATTGGACAATGGGCGCAAGCCTGATCCAGCAATGCCGCGTGAGTGATGAAGGCCTTAGGGTTGTAAAGCTCTTTTACCCGGGAAGATAATGACTGTACCGGGAGAATAAGCCCCGGCTAACTCCGTGCCAGCAGCCGCGGTAATACGGAGGGGGCTAGCGTTGTTCGGAATTACTGGGCGTAAAGCGCACGTAGGCGGCCTGGTAAGTTAGAGGTGAAAGCCTGGAGCTCAACTCCAGAATTGCCTTTAGGACTGCCGAGCTAGCAGGG
+
CCCCCGGGGGGGGGGGDGGGGGGGGGGGGGGGGGGGGGGGGGGGGGGGGGGGGGGGGGGGGGGGGGGGGGGGGGGGGGGGGGGGGGGGGGGGGGGGGGGGGGGGGGGGGGGGGGGGGGGGGGGGGGGGGGGGGGGGGGGGGGGGGGGGGGGGGGGGGGGGGGGGGGGGGGGGGGGGGGGGGGGGGGGGGGGGGCGGGGGGGGGGGGGGGGGGGGGFGFGGGGGGGGGGGGGGGGG?CCFFGFGFGFDFGGFFGG6FGFGGGGGFFGFGGG9FGGGEGFGGGFFFGFGF:DE>BBFFFFF@)
@M03506:14:000000000-AKVR1:1:1101:23772:9350 1:N:0:47
ATGAACTCCTACGGGAGGCAGCAGTTAGGAATTTTGGGCAATGGGCGAAAGCCTGACCCAGCAACGCCGCGTGGGTGATGAAGGCCTTCGGGTCGTAAAGCCCTTTTCCCAGGGAAGATGATGACGGTACCTGGGGAATCAGCCCCGGCTAACTACGTGCCAGCGGCCGCGGTAATACGTAGGGGGCAAGCGTTGTCCGGAGTTATTGGGCGTAAAGCGCTCGCAGGCGGCCCGATGCGTCGTGCGTGAAACAGCCCGGCGCAACCGGGGAGGGGCGTGCGAGACGGTCGGGCTTGAGGCC
+
CCCCCGGGAFGGGDGEDEE;FGGGGGGCFD,<EFFCCEG8DFFGGGGC@@FFFGGGGFGGGGGGGGDGGGFFE@F@CCFEFGGCFFFFGGGGGEGEFFFD<EGGGGG,FFFCFGFGEF9FGAFGFGDGFGGDGGGGGGFCDGFG>FCFCEDDGGGGGGGGGGG7FGGEECFE<<*>FGF?:CFGC<7CFGGGGCEEGGGG>*1;:CFEFGGDCGGCEGDE:*:8C*?CEE*/?C8CGCD*1>EEGGCD*:?<C*63;>D<*:9EC*:>53*89D)*9)1/1)):>)/)-)51))))86F:.
@M03506:14:000000000-AKVR1:1:1101:23899:9356 1:N:0:47
ATGAACTCCTACGGGAGGCAGCAGTGGGGAATATTGGACAATGGGCGGAAGCCTGATCCAGCAATGCCGCGTGAGTGATGAAGGCCTTAGGGTTGTAAAGCTCTTTTACCCGGGAAGATAATGACTGTACCGGGAGAATAAGCCCCGGCTAACTCCGTGCCAGCAGCCGCGGTAATACGGAGGGGGCTAGCGTTGTTCGGAATTACTGGGCGTAAAGCGCACGTAGGCGGCTTTGTAAGTTAGAGGTGAAATCTCGGAGCTCAACTCCGGAATTGCCTTTAAGACTGCTTCGCTAGAATTT
+
CCCCCGGGGGGGGGCFGGGG>FCFGCG@F@@F,EF9EGGGFGGGGGGCF+6FFGF@FFGCFFECFECFFEFGGGEGAFFAFCEEGGGGDFGFGG7FGF<EFEGGGGG9FGGGGGCGG4EEAFCFGGCFGGGGGG7FEGGF9DFFGGGGGFEEGGFGGG@FGGE@FGGGGGDDGD7@,?FEFCFG>FEEFCG@FFEGGGEGG>FGCGCCEC>EEC8;:F5*1:CCC:5A/:E8EGCE9@*<??C+A:CCF+++?+<C50156+*<EF?FC)/8*>CF*0?F?*/<EFC))29(.))096*@*
@M03506:14:000000000-AKVR1:1:1101:11018:9357 1:N:0:47
ATGAACTCCTACGGGAGGCAGCAGTGGGGAATTTTGCGCAATGGGGGAAACCCTGACGCAGCAACGCCGCGTGGAGGATGAAGTCCTTCGGGACGTAAACTCCTTTCGATCGGGACGATTATGACGGTACCGGAAGAAGAAGCCCCGGCTAACTTCGTGCCAGCAGCCGCGGTAATACGAGGGGGGCGAGCGTTGTTCGGAATTATTGGGCGTAAAGGGTGCGTAGGCGGTTTGGTAAGTCTGATGTGAAATCTATGGGCTCAACTCATAGTCTGCATCGGAAACTGCCGGGCTTGAGTAT
+
CCCCCGGGGGGFGGGGGGGGGGGGGGGGGGGGGGGGGGGGGGGGGGGGGGGGGGGGGGGGGGGGGGGGGGGGGGGGGGGGGGGGGGGGGGGGGGGGGGGGGGGGGGGGGGGGGGGGGGGGGGGGGGGGGGFGGG7FFGGGGGGGGGGGGGGGGGGGGGGGGGGGGGGGGGGGGG@FGGGGGGDGGGGGCEGGGDG>FFEGGGFEGCCGGGGG5EGGGGGGGGGEGGGFGG:E8CEGGGFGFGE9+<9DC9CFGDCFGF<FG=70:7CF?FGFCCFGGFF5*7>DG*?=?DF>D55>49FB*
@M03506:14:000000000-AKVR1:1:1101:16032:9394 1:N:0:47
ATGAACTCCTACGGGAGGCAGCAGTGGGGAATATTGGACAATGGGCGAAAGCCTGATCCAGCCATGCCGCGTGTGTGAAGAAGGTCTTCGGATTGTAAAGCACTTTAAGTTGGGAGGAAGGGTTGTAGATTAATACTCTGCAATTTTGACGTTACCGACAGAACAAGCACCGGCTAACTCTGTGCCAGCAGCCGCGGTAATACAGAGGGTGCAAGCGTTAATCGGAATTACTGGGCGTAAAGCGCGCGTAGGTGGTTTGTTAAGTTGGATGTGAAAGCCCCGGGCTCAACCTGGGAACTGC
+
CCCCCGGGGGGGGGGGGGGGGGGGGGGGGFGGEFG<FGFGGGGGGGGGGGGGGGGGGGGGGGGGGGGGGGGGGGGGGGGGGGGGGGGGGGGFGGGGGGGGGGGFCGGFGGGGGGFGGFFGGDE8FFGGGGGGGGGGGGGGGGGGGGGGGGGGGGGGGGGGGGGGGGGGGGGGGGGEGGGGGGGGGGGGGGGGGGECGGGGGGGFFGGGGGGCFFFGGGGGFCGFGDGGFGGC9CCFC=7EFCFDGEGG5CCEGGGGGFG*AGGGG=FGG76<FDFGG?5CGDFGG374,752>FF465)9/
@M03506:14:000000000-AKVR1:1:1101:20072:9409 1:N:0:47
ATGAACTCCTACGGGGGCAGCAGTGGGGAATCTTGCACAATGGAGGAAACTCTGATGCAGCGACGCCGCGTGAGCGATGAAGCCCTTCGGGGTGTAAAGCTCTTTCGACGGGAACGATAATGACGGTACCCGAAGAAGAAGCCGCGGCTAACTACGCGCCAGCAGCCGCGGTAATACGTAGGCAGCAAGCGTTGTTCGGAATTACTGGGCGTAAAGAGTGTGTAGGCGGTGCTCTAAGTCTGTTGTGAAATCTCCCGGCTTAACCGGGAGGGTGCGGCGGAAACTGGAGTGCTGGAGGGTG
+
CCCCCGGGGGGGGGGGGGGGGGGGGGGGGGGGGGGGGGGGGGGGGGGGGGGGGGGGGGGGGGGGGGGGGGGGGGGGGGGGGGGGGGGGGGGGGGGGGGGGGGGGGGGGGGGGGGGGGGGGGGGGGGGGGGGGGGGGGGGGGFGGGGGGDGGGGGGGGGGGGGGGGGGGGGGCCEGGGGFGGGGGGGGGGGGC;C>FFGGGGGFG@FGGGGGGGGDC<C<E<:F+<C@EC***+<+99CDF+A<?FC5FC9:+:ACDGFGG*77?GDGG=DEB*9CEG>CG)<):+=C4:7>2@*9.7>@)0
@M03506:14:000000000-AKVR1:1:1101:26785:9418 1:N:0:47
ATGAACTCCTACGGGAGGCAGCAGTCGGGAATTTTGGGCAATGGGCGAAAGCCTGACCCAGCAACGCCGCGTGAAGGATGAAATCCCTCGGGATATAAACTTCGCAAGAATGGGAAGAATAAGGAGGGGATAATACCACTTTCGATGACGGTACCATTTGTAAGCTCCGGCTAACTCCGTGCCAGCAGCCGCGGTAATACGGGTGGAGCAAGCGTTGTCCGGATTTACTGGGCGTAAAGGGCGCGTAGGCGGACGAACAAGTCACTAGTGAAATATCCGGGCTCAACTCGTAAAGGTCAAG
+
CCCCCEEC@EFG7BCEGGGE,,EF@EG7@@+FC<FCF;,EFFC,;@C6BFGFCF8<FAFF@F8,6@F:+8>@@:D<FF9<8<FF9FG,EEFCGGGCG,A<<?E+++@=E<EFGC,,CFG,8E,,B,:++88BFCCAF,:F,CFF+,3=,@:>+>@F<9,,7@@,,>7>***5>:FFGE>BCC*7?C::,F:::*1=*>+985*:*8**21<*8?C*:/+3/:*2*<EF79@FCC:E51*+157**1/)*<::)2*5/)50*+;+3:+93*<*:7*07=DDC:>1<6F0)9),).*96*7**
@M03506:14:000000000-AKVR1:1:1101:6605:9436 1:N:0:47
ATGAACTCCTACGGGAGGCAGCAGTCGAGAATTTTTCTCAATGGGGGAAACCCTGAAGGAGCGACGCCGCGTGGAGGATGAAGGTCTTCGGATTGTAAACTCCTGTCATTTGGGAACAATTGTCACCGGTTAACTGCCGGGGGCTTGATAGTACCAGAGGAGGAAGAGACGGCTAACTCTGTGCCAGCAGCCGCGGTAATACAGAGGGCTCAAGCGTTGTTCGGATTCATTGGGCGTAAAGGGTGCGTAGGTGGCGGGGTAAGTCAGGTGTGAAATCGCGGGGCTCAACCCCGAAACTGCC
+
CCCCCGGGGGGGGGGGGGGGGGGGGGGGGGGGGGGGGGGGGGGGGGGGGGGGGGGGGGGGGGGGGGGGGGGGGGGGGGGGGGGGGGGGGGGGGGGGGGGGGGGGGGGGGGGGGGGGGGGGGGGGGGGGGGGGGGGGGGGGGGGGGGECGFGGGFFGC>FGFGGGGGGGGGDG::FCGGGFGC:CGGGGGGGGGGGGGGGDGGG?:EGGGEGGFGFE*:E85+;>ECEFFGF?FGGGCEGCFGGGGGGGGGGC4EFDGFGGC6F?FFFG?F?:7:*+2)*1C>):*.7*(28157)<5=4?)
@M03506:14:000000000-AKVR1:1:1101:6517:9456 1:N:0:47
ATGAACTCCTACGGTAGGCAGCAGTGGGGAATCTTGCGCAATGGGCGAAAGCCTGACGCAGCAACGCCGCGTGGGGGATGAAGGCTTTCGGGTTGTAAACCCCTTTCAGCAGGGACGATTATGACGGTACCTGCAGAAGAAGGACCGGCCAACTACGTGCCAGCAGCCGCGGTAATACGTAGGGTCCAAGCGTTGTCCGGATTTATTGGGCGTAAAGAGCTCGTAGGTGGTTCGCTAAGTCGGATGTGAAAACTCGGGGCTCAACCCCGCGACGCCATCCGATACTGGCGTGACTTGAGTC
+
CCCCCGGGGGGGGGGGGGGFEFFGGGGGGGGGGGGGGGGGGGGGGGGGGGGGGGGGGGGGGGGGGGGGGGGGGGGGGFGGGGGGGGGGGGGGGGGGGGGGGGGGGGGGGGGGGECFEGGGGGGGGGGGGGGGGGGGGGGCFEGGGGGEGEEGGGFGGGGFCFFGGGCFGDGG7CFGGCGGGGGGGFGGGGGGFGGGCEGG;*ACCCGCFFEGGGGD?9CCGFE*8;EC6EGG?EE=CEF<?EG5CE+:CECFF++9C:<C5:=FGF=75):37CDG<>6CDB)/*8FF?GFF:FF?F*)**
@M03506:14:000000000-AKVR1:1:1101:16738:9462 1:N:0:47
ATGAACTCCTACGGGAGGCAGCAGTCGGGAATTTTGCGCAATGGGCGAAAGCCTGACGCAGCAACGCCGCGTGAAGGATGAAGGCCTTCGGGTTGTAAACTTCTTTTATCAGGGAAGATAATGACGGTACCTGATGAATAAGTCACGGCTAACTACGTGCCAGCAGCCGCGGTAATACGTAGGTGACAAGCGTTGTCCGGATTTACTGGGCGTAAAGAGCGCGCAGGCGGTCGTTCAAGTCGAGTGTGAAAGCCCCCGGCTCAACTGGGGAGGGTCACTCGATACTTATCGACTCGAAGGC
+
CCCCCGGGGGGGGGGGGGGGGGGGGGGGGGGGGGGFGGGGGGGGGGGGGGGGGGGGGGGGGGGGGGGGGGGGGGGGGGGGGGGGGGGGGGGGGGGGGGGGGGGGGGGGGGGFGGGGGGGGGGGGGGGGGGGGGGGGGGGGGGGGGGGGGGGGGGGGGGDGGGGGGGGGGGGGGGEGGGGFFGGGGGGGGGGGFCE@FGGGCGGGGGGGGGGGGGGFGGGGGEGGECEDCEEEEEEEE9CEFECEGGGGFGGGCFGGGFG3:C=GGGCC*5*537CGGFG75755C***.:5(7D3))73>)
@M03506:14:000000000-AKVR1:1:1101:13132:9465 1:N:0:47
ATGAACTCCTACGGGAGGCAGCAGTGGGGAATCTTGCGCAATGGGCGAAAGCCTGACGCAGCGACGCCGCGTGAGTGATGAAGGCCTTCGGGTTGTAAAGCTCTGTGGGGAGAGAAGACTAAGTGCAGGCTAATACCCTGCATGATGACGGTATCTCCTTAGCAAGCACCGGCTAACTCTGTGCCAGCAGCCGCGGTAAGACAGAGGGTGCAAACGTTGTTCGGAATTACTGGGCGTAAAGCGAGTGGAGGCGGTTTGGGAAGTGGGAGGTGAAAGCACCGGGCTCAACCCGGGAAGAGCA
+
CCCCCGGGFGGGGEGGGGFFGGGGGGGFGFGGGCFAFGGFECGGFAEECEGGGGFGGEGGGEGCFF@GEGGFB:FEF?FCF<FEGFE=EFF:FGE=EEEGCF<?B<FCCECGEFGGGGFGGGGBEFGAD+3,BFFFFGGG@CF=CC=BFGDG7>AF;AFFFFCFFGFGCGEGGGDGGCFCFGGGCFGG?FG,<FGGE*:FCEGGGF@B;EC+9+;C;*A;CC8C*;*<+32CCGFGGG<ECFCCEG=*+:E=DE53*7**2+92+259*)*0:**3*0>11))*28*9:5@1)705))07)
@M03506:14:000000000-AKVR1:1:1101:8211:9466 1:N:0:47
ATGAACTCCTACGGGAGGCAGCAGTTAGGAATTTTGGGCAATGGGCGAAAGCCTGACTCAGCAACGCCGCGTGGGTGACGAAGGCCTTCGGGTTGTAAAGCCCTTTTCTGAGGGAAGATGATGACGGTACCTCAGGAAGAAGCACCGGCTAACTACGTGCCAGCAGCCGCGGTAATACGTAGGGTGCGAGCGTTGCCCGGATTTATTGGGCGTAAAGGGCGCGTAGGCGGTCACGCACGTCCGTTGTGAAATCGCTCGGCTCAACTGGGCGGGGGCAGCGGATACGGGGTGGCTGGGGCAA
+
CCCCCGGGGGGGGGGGGGGGGGGGGGGGGGGGGGGGGGGGGGGGGGGGGGGGGGGGGGGGGGGGGGGGGGGGGGGGGGGGGGGGGGGGGGGGGGGEGGGGGGGGGGGGGGFGGGEGGGGGGGGGGGGGGGGECGGGGGGGGGGGGGGGGGGGGGGGGGGGGGGGGGGGEGGDFGGGGGGGFFGGGGGCCCFEFGGGGGGGCBEDGGGGFGFG/CEGGGGGGGGGCGDCEGG>5?EG=CG8=EGF65:CFGGF7CC*;>CG*5>EG7EGFDC)7))2))*195:5?F*),)03)).))0.))
@M03506:14:000000000-AKVR1:1:1101:19693:9466 1:N:0:47
ATGAACTCCTACGGGAGGCAGCAGTGGGGAATCTTCGACAATGGGCGCAAGCCTGACCGAGCGACGCCGCGTGGGCGATGAAGGCCTTCGGGTTGTAAAGTCCTTTAGTGGGGGACGAAAGCCGCGGGGTTTGATCTATCCGAAGAATAAGCCCGCGCTACATTAGTCGCAGCAGCAGCGGGAGGACGAACCGTGCGCACGATGTTCGGACTCACTGTGCATAAAGGGCGCGTGGGCGGTCTGGCGCGTCCGGGGGGGACTCACCCTGGTTAATGGGTGAGGTGCTGTCAATACTGAGGGC
+
CCCCCGGGGGGGGGGGGCFGGGGGG,F,C,BFGGG,F,BFGGGGGGG+FGGGGGGG<F+FGG+F+CFGGGGGG7++@F+CFGGGGGAF9FGGGGGGGGGG<,EFGG9F,,:FGGG7+CCG+,,5+**5*41*=,,83<,,,1**4*,2,27,21<1CC8**+03+<<+*:*A*C*00**:/***:*;5C5C*8ACC****1*2**++;E**/0<+:C+<E+0++3<C8*:C::*8**2/*:*2*+**1***/)*2)8)))007+:F*5*239***+*)/*1))2<*:8)*12*)00*/).0
@M03506:14:000000000-AKVR1:1:1101:25818:9477 1:N:0:47
ATGAACTCCTACGGGAGGCAGCAGCAAGGAATTTTCGTCAATGGGGGAAACCCTGAACGAGCAACGCCGCGTGGGCGAAGAAGTCTTTCGGGATGTAAAGCCCTTTTCCCTGTGAAGAAAGAAAGACGGTAACAGGGGAATAAGCATCGGCTAACTACATGCCAGCAGCCGCGGTAATACGTAGGATGCAAGCGTTGTCCGGAATTATTGGGCGTACAGAGCGCGCAGGCGGTAACTCAAGTCAGATGTGAAATATCCGGGCTTAACCCGGAGGGGTCATGTGAAACTGAGTAAGTAGAGG
+
CCCCCGGGGGGGGGGDGGGGGGGGGGGGGGGGGGGGGGGGGGGGGGGGGGGGGGGGGGGGGGGGGGGGGGGGGGGGGGGGGGGGGGGGFGFGGGGGGGGFGGGGGGGFDFFGGGGGGGGGGFGGG?FGGGGGGGGGGGEGGFGGGGGGGEGGGGGDGGGGGGGGGGGGGGGGDGGG7FFFGFFGGG?FFGGGGGEDGEFGG58B1?@F9;BF>EE>*;<+AFED>CEECCECCE=CFFGFGF?FC<7C9FGGFGGGFFCDDDGGC?9C*9CDGG)>9)*000=C7=*94>F>??40***0)
@M03506:14:000000000-AKVR1:1:1101:19024:9494 1:N:0:47
ATGAACTCCTACGGGAGGCAGCAGTAGGGAATTTTCCACAATGGGCGAAAGCCTGATGGAGCAACGCCGCGTGCAGGATGAATGCCTTAGGGTTGTAAACTGCTTTTATGAGTGAAGATTATGACGGTAACTCATGAATAAGGATCGGCTAACTCCGTGCCAGCAGCCGCGGTCATACGGAGGATCCAAGCGTTATCCGGAATTACTGGGCGTAAAGAGTTGCGTAGGCGGCAGAGTAAGCAGGGTATGAAATTGTGTGGCCAAACCAGACACCCATATCCTGAACTGCTCAGCTAGAGAA
+
CCCCCGGGDFFFGGGGGGGEFGGGGGGGGGFGGGGGGGGGGGGGGGGGDGGGGGGGGGFGGGGGGGGDEEEGGGGGGGGGGFFCFGGGGGGGGGDGGGGGGGGGGGGGFGFGFGFGGGDFGGGGGGGGGGGGGFGGGGCFGGFFGGGDGGGFGGGGGFCEGFGGGGGG:FGGFGGGGGGGGGGGG7FGGGGGCCGGFFGGGGG8FCFFGCFGG8BCFGGGGGFDEGGG?>EE5C=F9@DFG:EGGGF4FFFF*3<:+8DGE**/29:>***)9CGE74**096<797F2**)?FF4?*96/
@M03506:14:000000000-AKVR1:1:1101:24260:9517 1:N:0:47
ATGAACTCCTACGGGAGGCAGCAGTGGGGAATTGTTCGCAATGGGCGCAAGCCTGACGACGCAACGCCGCGTGGAGGATGAAGACCTTCGGGTCGTAAACTCCTTTCGATCGAGACGAACGGCTTCCGGGTGAACAATCCGGAAGAGTGACGGTACCGAGAGAAGAAGCCCCGGCTAACTCCGTGCCAGCAGCCGCGGTAATACGGGGGGGGCAAGCGTTGTTCGGAATTACTGGGCGTAAAGGGCTCGTAGGCGGCCAACTAAGTCAAACGTGACATCCCTCGTCTTAACCGGGGCACTG
+
CCCCCGGGGGGGGGGGGGGGGGFDGGFFE7;FGGGGGGGGGGGGFGGGGGGGGGGGGDFGGGGEGGGGCEGEGGGGGGFGGGG<EFBFGGGGFGGGGGGGGGGGG,EEFAF:FCGGGEGGGGGC@GGG:FFCFGGGGGGCBEDGGGFBCFGGCGGFGGGGGGGGGGCFD:@F@7@*4,<BFFGGFGFFCFGGG88CECEGG7EGGGGDGDGEGGGGDC8**2;CGDG58E?@CC?5CGDD=*<9EGGGGED5CGDC50/1**26+2ACGGF>797*:@CF46)/2)*06C63;).0)))09
@M03506:14:000000000-AKVR1:1:1101:20792:9530 1:N:0:47
ATGAACTCCTACGGGAGGCAGCAGTCGGGAATTTTGCGCAATGGACGAAAGTCTGACGCAGCAACGCCGCGTGAGGGATGAAGGCCTTCGGGTTGTAAACCTCTTTTCTCAGGGAAGATAATGACGGTACCTGAGGAAGAAGCCACGGCTAACTACGTGCCAGCAGCCGCGGTAATACGTAGGTGGCAAGCGTTGTCCGGATTTACTGGGCGTAAAGAGCGCGCAGGCGGTTGTGCAGGTCGCGTGGGAAAGCCCCCGGCTCAACCGGGGAGGGGCACGGGGTTCTGGTCAACTCGAGGGG
+
CCCCCGGGGGGGGGGGGGGGGGGGGGGGGGGGGGGFFGGGGGGGGGGGGGGGGGGGGGGGGGGGGGGGGGGGGGGGGFGGGGGGGGGGGGGGGGDCGGGGGGGGGGGGGFGFGGGGGGGGGGGGGGEGGGGGGGGGGFFGGEGGGFGCFGGGGGGGGGGFFFFGGGGGGGGGFECGEGG<FF7FFGGGFDCF7*4<C9EEEE7B9BFGGGGGEEG>CFC8E*88*:CC/?*?E:/9E+98CG7=CE*75<*:0:*18>DG*:CCCG5CCC*)9)):)./)9))*****)2*,1**)))).)
@M03506:14:000000000-AKVR1:1:1101:18650:9532 1:N:0:47
ATGAACTCCTACGGGAGGCAGCAGTCGGGAATTTTGGGCAATGGGCGAAAGCCTGACCCAGCAACGCCGCGTGAAGGATGAAATCCCTCGGGATGTAAACTTCGCAAGAACGGGAAGAATAAGTAAGGGTTAACACCTCTTACGATGACGGTACTGTTTGTAAGCTCCGGCTAACTCCGTGCCAGCAGCCGCGGTAATACGGGGGGAGCAAGCGTTGTTCGGATTTACTGGGCGTAAAGGGCGCGTAGGCGGCCACCGCAAGTCGGTTGTGAAATCTCTGGGCTTAACCCAGAAAGGTCAA
+
CCCCCGGGGGGGGGGGGGGGGGGGGGGGGGGGGGGGDGGGGGGGGGGGGGGGGGGGGGGGGGGGGGGGGGGGGGGGGGGGGGGGGGGGGGGGGGGGGGGGGGGGGGEGGGGEGGFGGGGGGGGGGGFGGGGGGGGGGGGGGGGGGGGGGGDGGGGGFAFFGGGGGGFGCGGGGGGGFGGGGGCFGGGGGGGGGGGGGGGGGGGGGGGGGGGEFGGEE=CGDEEGGGGC?CFCFE5:>EGGEGGDEEDGGGGGCEG**8CD5=DFG3*9CGG?CC7E7FGGFF:F=6:9AC@<>F)07/94*
@M03506:14:000000000-AKVR1:1:1101:18211:9544 1:N:0:47
ATGAACTCCTACGGGAGGCAGCAGTCGGGAATTTTGGGCAATGGGCGAAAGCCTGACCCAGCAACGCCGCGTGAAGGATGAAATCCCTCGGGATGTAAACTTCGCAAGAATGGGAAGAATTAGTAGGGGTTAATACCCTCTATGATGACGGTACCATTTGTAAGCTCCGGCTAACTCCGTGCCAGCAGCCGCGGTAATACGGGGGGAGCAAGCGTTGTTCGGATTTACTGGGCGTAAAGGGCGCGTAGGCGGTCAGCACAAGTCAGTTGTGAAATCTCCGGGCTTAACTCGGAAAGGTCAA
+
CCCCCGGAFFGGGGGGGGGGGGGGGGGGGGGGGGGGGGGGGGGGGGGGGGGCGEFGDFGGGGCFGGGDGGGGGGGGGFFGGGGGGD@FGGGGFGGGGFGGGCFEGGGGGGGGGGFFGGGGGGGGGAFFGGGGAFFDFGGDFCAEGGGDGGGGCCFGGGCFFFGGGGGGGGGGGGGGGFEFGCC;ADCFEF:FEGGDEFCEGGGGGDEGGGCEGG>GGECFGGGGGGGGGGFGFG::5CFFG5EEGGGG=?C=C=E<C=<FCGFGE*0:<C5=C>79C@CDDEB**/>?207?)5>F49=4=
@M03506:14:000000000-AKVR1:1:1101:14836:9556 1:N:0:47
ATGAACTCCTACGGGAGGCAGCAGTGGGGAATATTGCGCAATGGGCGAAAGCCTGACGCAGCGACGCCGCGTGGGTGATGAAGGCCTTCGGGTCGTAAAGCCCTGTCGGGAGGGAAGAAACGCTGCCGGTCTAATACACCGGCGGAATTGACGGTACCTCCTAAGGAAGCACCGGCTAACTCCGTGCCAGCAGCCGCGGTAATACGGAGGGTGCAAGCGTTGTTCGGAATCACTGGGCGTAAAGGGCGGGTAGGCGGTCTATCAAGTCTGGTGTGAAATCCCCTCGCTCAACGAGGGAACT
+
CCCCCGGGGGGGGGGGGGGGGGGGGGGGGGGGGGGGGGGGGGGGGGGGGGGGGGGGGGGGGGGGGGGGGGGGGGGGGGGGGGGGGGGGGGGGGGGGGGGGGGGGGGGGGGEGGGGGGGGGGGGGGGGGGGGGGGGGGGGGGGGGGGGGGGGGGGGGGGGGGGGGGGGGGGGGGGGGGGGGGGGGGGGGGGGGGGGGDGGCEEGGGGGGGGGGGGGGGGGGGEEGGGGEEFGGFCCFGGGGCG=FGGGD*:7CDGGDG7939?7+09:CFGGFF7<<>8>DD@@*C@D@<DFFEF)8>>47)
@M03506:14:000000000-AKVR1:1:1101:5768:9558 1:N:0:47
ATGAACTCCTACGGGAGGCAGCAGTGGGGAATTGTTCGCAATGGGCGCAAGCCTGACGGCGCAACGCCGCGTGGAGGATGAAGGTCTTCGGATTGTAAACTCCTGTTGCTCGGGACGAAAAGCTTCGACCTAACACGTCGAAGTCTGACGGTACCGGGTGAGGAAGCCCCGGCTAACTCTGTGCCAGCAGCCGCGGTAATACAGAGGGGGCAAGCGTTGTTCGGAATTACTGGGCGTAAAGGGCGCGTAGGCGGCCCGCTAAGTCGAACGTGAAATCCCCGGGCTCAACCCGGGACCTGCG
+
CCCCCGGGGGGGGGGGGGGGGGGGGGGGGF@FGGGGGGGGGGGGGGGGGGGGGGGGGGGGGGGGGGGGGGGGGGEGGGGFGGGGGGGGGGGGGGGGGGGGGGGGGGGGGGGGGGGGGGGGGGGGFGGGGGGGGGGGGGGGGGGGFGGGGDGGGGGGGGGGGFGGGGGGGGGGGGGGGFGGGGGGGFGFGGGGGGGGGEEFCFCFGGGGDEGGCFGGGGGGGGGGG5EFFFCEGCFEGGC8EG=EGGGG8EG?<CEDGEGGD*7AFDEGGG*75CC+00C9/37CC500,779>D5)7)0)0
@M03506:14:000000000-AKVR1:1:1101:16688:9559 1:N:0:47
ATGAACTCCTACGGGAGGCAGCAGTAAGGAATATTGGTCAATGGACGCAAGTCTGAACCAGCCATGCCGCGTGGAGGATGAAGGTCCTCTGGATTGTAAACTTCTTTTATATGGGACGAAAAAAGGTCTTTCCAGATCAACTGACGGTACCATATGAATAAGCACCGGCTAACTCCGTGCCAGCAGCCGCGGTAATACGGAGGGTGCAAGCGTTATCCGGATTCACTGGGTTTAAAGGGTGCGTAGGCGGATTGATAAGTCAGTGGTGAACTCCCCGAGCTTAACTTGGGAACTGCCATTG
+
CCCCCGGGGGGGGGGGGGGGGGGGGGGGGGGGGGGGGGGGGGFGGGGGGGGGGGGGGGGGGGGGGGGGGGGGGGGGGGGGGGGGGGGGGGGGGGGGGGGGGGGGGGGGGGGGGGGGGGGDGGGGGGGGGGGGGGGFGFGGGGGGGGGGGGGGGGGGGGGGGGGGGGGGGGGGGGGGGGGGGGGGFGGGGGGGGGGGFFFGGGGGFGGGCFGGGDGGCFGGGGDFFGFGGGGDCEFCCFDGGGGE=C59=GGEDGGFE*2:C?CFFFGGGG7@?21:D5))5/=CEFFF)>77>FFFF?FF6
@M03506:14:000000000-AKVR1:1:1101:20223:9589 1:N:0:47
ATGAACTCCTACGGGAGGCAGCAGTCGGGAATTTTGCCCAATGGACGAAAGTCTGAGGCAGCAACTCCGCGTGAGGGACGAAGGCCTTCGGGTCGTAAACCTCTTCTCTCAGGGAAGATCCAAGACGGTACCTGAGGAATAAGCCACGGCTAACTACGTGCCAGCAGCCGCGGCAATACGTAGGTGGCGAGCGTTGTCCGGATTTACTGGGCGTAAAGAGCGCGCAGGCGGCTGGTCAAGTCCGATGTTAAAGCCCCCGGCTTAACTGGGAAATTGCATCGGACACGGATCGGCTGGAAGG
+
CCCCCGGGGGGGGGGDGGGGGGGGGGGGGGGGGGGGGGGGGGGGGGGGEDGGGFGGGFGGGGGGGGGGGGGGGEGGDGGGGGGGGGGGFFEGDFEGGEFGGGGGGGAFDGEFFGDFGFGFGGGFFCEGGGGGFFGDEFFF<?>=<FFGGGDCDFGGGG<:FF=FGGGFFGGG7*146?CE,?FEFEDEGE:<FCEC15?ECCC*<FG7+<CF>*2;*:92:EGGGDDECGE5=CGEG7C?9:AE7>E9++<:><*/A>9CC*)A?D7>6F6)/:*<C9*:CEE5/7*0(*7(73))5))8>
@M03506:14:000000000-AKVR1:1:1101:27797:9614 1:N:0:47
ATGAACTCCTACGGGAGGCAGCAGTCGAGAATTTTTCACAATGGGCGCAAGCCTGATGGAACGACGCCGCGCGGGGGATGTATGGCTTCGACCCGTAAACCCCTGTCATTTTCGAACAAATTGGTTTAGTTAATAGTTGGACCATTGATAGTAGCGAAAGAGGAAGGGACGGCTAACTCTGTGCCAGCAGCCGCGGTAATACAGAGGTTCCGAGCGTTGTTCGGATTCACCGGGCGTAAAGGATGCGTAGGTGGCAGGGTAAGTGGGCTGTGACAACTCAGAGCTCAAATAGGAAAGGGCA
+
9CCCCCC<CF<EG@CGE>7FG;@FC<FE+C;<FG9E<F@,C,CFCF:FCC@ED@,,,,69,6BB76@FF+C+4++4CE7B,8@FDC,3BB+88>FFEFGGGGGFCB,@CC9,@<+FFGC:C,8>,*@BFG,@;FFCDFGFFGFD7,,,,@,3@;9FC7*<32<:,24<7B*4*F*?,C7FFAC,,,?7@>*/:*2::58C2+<9FG5+*3+//*::1*:**2;C**;9C7+;8**1>111<?*322:*2*/<0/*9:39*6<4<+0/**109C2*+*9*22**:+9C*)0*.7699)))))
@M03506:14:000000000-AKVR1:1:1101:11708:9614 1:N:0:47
ATGAACTCCTACGGGAGGCAGCAGTGGGGAATTTTTCGCAATGGGGGAAACCCTGACGAAGCAACGCCGCGTGGAGGATGAAGGCCTTCGGGTCGTAAACTCCTGTCGACCGGGACGAACGCTATTGGGCCCAATACGCCCGATAGTCGACTGTACCGGTGGAGGAAGCCACGGCTAACTCTGTGCCAGCAGCCGCGGTAATACAGAGGTGGCAAGCGTTGTTCGGAATTACTGGGCGTAAAGGGCGCGTAGGCGGTCTTGTAAGTCCCGTGTGAAATCCCTCGGCTCCACTGAGGAACTG
+
CCCCCGGGGGGGGGGGGGGGGGGGGGGGGGGGGGGGGGGGGGGGGGGGGGGGGGGGGGGGGGGGGGGGGGGGGGGGGGGGGGGGGGGGGGGGGGGGGGGGGGGGGGGGGGGGGGGGGGGGGGGGGGFGGGGGGGGGGGGGGGGGDGGGGGGGGGGGGGGGGGGGGGGGGGGGGGGGGGGGGGFGGGGGGGGGGGGGEGEGGGGGGGGFGGGGGGFCGECEGGGGGC5CGGGGGGGGDEGCEGGGGGGGG=EGGGEGEFDFGGGGGGC>EC:>FF7<CBFG4?:EGF7@(9><F?@:6>:F=
@M03506:14:000000000-AKVR1:1:1101:8400:9616 1:N:0:47
ATGAACTCCTACGGGAGGCAGCAGTGGGGAATCTTGCGCAATGGGCGAAAGCCTGACGCAGCGACGCCGCGTGAGGGAAGAAGGCCTTCGGGTTGTAAACCTCTTTCAGGAGGGACGAAGCCACTCGGGTTAATAGCCCAGAGGGTGACGGTACCTCCAGAAGAAGCCCCGGCTAACTACGTGCCAGCAGCCGCGGTAATACGTGGGGGGCAAGCGTTGTCCGGATTTATTGGGCGGAAAGAGCGTGTAGGCGGTTTTCCAGGTCCGCCGTGAAAACTCGAGGCTCAACCTCGAGCTTCCG
+
CCCCCGGGGGFFDECGGGGEGGGGGC@8C;BF@FGDDGGGGEGGGGG>@EFGG8F<FCGGGGGCGGE=CFGGGGEAFCFDFFAD8FFFGFGDFD7FFGGGGGGGGFGDGGDEGGGFGGGGGGGGFG?CFGECFGGDGGGGCEGGCCE@GCCF71:CFEFCFG@FFGG,<<*<7BCBFFCFEFGGFFFFG7A@FDDEC::+<EC@*;C5?*:C8CEE;CEC<F=EC*/+2<9765*/**1:7*:?EEGG=7C9CG5<E:*::+*0+9*/*)2>*1:7966*/)0*7)*145683))00)*9)
@M03506:14:000000000-AKVR1:1:1101:13535:9617 1:N:0:47
ATGAACTCCTACGGGAGGCAGCAGTGGGGAATCTTGCGCAATGGACGAAAGTCTGACGCAGCCACGCCGCGTGAGTGAAGAAGGCCTTCGGGTCGTAAAGCTCTGTCGGGCGGGACGAAAAGGCATTGCACTAATACTGCAGTGCTCTGACGGTACCGCCAAAGGAAGCACCGGCTAACTTCGTGCCAGCAGCCGCGGTAATACGAGGGGTGCAAGCGTTGCTCGGAATTATTGGGCGTAAAGGGTAGGTAGGTGGTCTTGTTTGTCTGTGGTGAAATCCTTGGGCTTAACCCAAGAAGGG
+
CCCCCGGGGGGGGGGGGGGGGGGGGGGGGGGGGGGGGGGGGGGGGGGGGGGGGGGGGGGGGGGGGGGGGGGGGGGGGGGGGGGGGGGGGGGGGGGEFGGGGEFGGGGGGGGGGGGGGGGGGGGGGGGGGGGGGGGGGGGGGGGFGGGGGGGGGGGGGGEGGGGGGGGGGGGGGGGGGGGGFGGGGGGGGGGGGGGGGGGGGGGGGGGGGG8CGGFGGCEC8ECGGGCGFFCFFGGGGGDGCFGGGFFC@2<FGF?F87*:?+:EF4CDF:?@9D=FCFFFFF?FF44<:GB4>>:@FF4))
@M03506:14:000000000-AKVR1:1:1101:3409:9619 1:N:0:47
ATGAACTCCTACGGGAGGCAGCAGTGGGGAATCTTGCGCAATGGCCTAACGGCTGACGCAGCGACGCCGCGTGTGGGATGAAGCTCTTCGGAGTGTAAACCACTGTTGCCCGGGACGAATAGCTCGATTAATCGAGCCTGACAGTACCGGGTGAGGAAGCACCGGCTAACTCCGTGCCAGCAGCCGCGGTAATACGGGGGGTGCGAGCGTTGTCCGGAATAACTGGGCGTAAAGGGCGCGTAGGGGGTTTGATAAGGGGGTGGTGAAAGTCCGGGGCTCAACCCCGGATCTGCCGTGCCGG
+
CCCCCGGGGGGGGGGGGGGGGGGGGGGGGGGGGGGGGGGGGGGGGGGGGGGGGGGGGGGGGGGGGGGGGGGGGGGGDGGGGFGGGGGGGGGGGGGGGGGGGGGGCFFGGGGGGGGGGGGGGGG<FGGGGDEGCFGGGGGGGGGGGGDGGGGEFGGGFCEGGGGGD>CFFG9FGGGCEFFGGGGEGC@GC>>EGGGGGGGGGEE>EEC>E:?GGGGGG=CC++<@7C>EE*/;8FGGC85C5:CG*:C):*:0CF+>FF3):E37>:F*:*<9DG):C39>DFFD=@GEFGF>4=507:55)
@M03506:14:000000000-AKVR1:1:1101:26612:9628 1:N:0:47
ATGAACTCCTACGGGAGGCAGCAGTCGGGAATTTTGGGCAATGGGCGAAAGCCTGACCCAGCAACGCCGCGTGAAGGATGAAGTATTTCGGTATGTAAACTTCGAAAGAATGGGAAGAAACAAATGACGGTACCATTTAAAAGGTCCGGCTAACCACGTGCCAGCAGCCGCGGTAATACGTAGGTGGCAAGCGTTGTTCGGAATGATTGGGCGTAAAGGGCGCGTAGGCGGTTTGTTAAGTCAGCTGTGGAAGCCCGGGGCTCAACCCCGGAGCGTCAGGCGATACGGGCGGACGAGAGTA
+
C@CCCGFGGGEFGGEGGGCGG@EFE@C+6@FFGC9CCFF@FEGD8FEC6BFEC,FFEF<F8<AD@@C7FF@FGGCGFGGGFCCF9EF9?EGGFFF99?@5CFF+B,BCF8,?F<EFGGD84A=AF9F,B73DC?@FFFC,C<,>CFFG++8@FGFFE>DA@+>FGABC@*:<EC7F@;FFCF,=,,6C7<:FF:*4B*?EG*8:,+++2CF*=CC5*1988C581/886>C2:=5@:C0<+<CFG<?7C*C<45*1*)9)1*/+<7*/A955C/5/9@***755E)*)().-))))08>61
@M03506:14:000000000-AKVR1:1:1101:10460:9672 1:N:0:47
GAACTCCTACGGGAGGCAGCAGTGGGGAATATTGGACAATGGGCGAAAGCCTGATCCAGCCATGCCGCGTGTGTGAAGAAGGTCTTCGGATTGTAAAGCACTTTAAGTTGGGAGGAAGGGGAGTAAATTAATACTTTGCTGTTTTGACGTTACCGACAGAATAAGCACCGGCTAACTCTGTTCCAGCAGCCGCGGTAATACAGAGGGTGCAAGCGTTAAACGGAATTACTGGGCGGAAAACGCGCGGAGGTGGTTCGTTAAGTTGGATGTTGAAACCCCGGGGGCAACCTGGGTAGTGGCA
+
CCCC<EG9FFDEGCCGDFEG8EFFGGG>FD@EG,E9C,FFGGGGGCFGB8FFFF<FGFFCFGFC@FFDD@F:7EF9C?<FCG,C<FECC7CF<FEEGCCEFEFGGFC,C,,B4BC:=,C@++@FGGGFGCGGAAECF<?5FEFFF,+CFEFF:D+3@+=>C,>FC=B<DEGGDCFGEEF9@,,@;<F8DCG7<7CC*C@C;9;62;844=CG9***==F+A8C***>+<B+:A58*/CG**1*****/:C/:7*7*:.9**0*3:7+*22+*:**29)9)9>3**.953*)47.*)00)))
@M03506:14:000000000-AKVR1:1:1101:2685:9708 1:N:0:47
ATGAACTCCTACGGGAGGCAGCAGTGGGGAATATTGGACAATGGGCGAAAGCCTGATCCAGCCATGCCGCGTGAGTGATGAAGGCCTTAGGGTTGTAAAGCTCTTTCGCCAGGGACGATAATGACGGTACCTGGATAAGAAGCCCCGGCTAACTTCGTGCCAGCAGCCGCGGTAATACGAAGGGGGCTAGCGTTGTTCGGAATTACTGGGCGTAAAGCGTATGCAGGCGGATCGTTAAGTCGGGGGTGGAATCCCGAGGCTCAACCTCGGAACTGCCTTCGATACTGGCGCGCTTCGAGGC
+
CCCCCGGGGGGGGGGGGGGGGGFGGGGGG;FFFGGFGGGGGGGGGFGGGGGGGGGGGGGGGGGGGGGGEFGFGGGGGFGFGGGGGGGGGGFGGGGEGFGGGGGGGGGGGGGGGGFGGGGGGGGGGGGGGDGEDFFGGGGGGGGFDFGD@CBFGFGGDGGGGGGGFFCFGGGGGDGGFC:<>CFGGGGG>CFDFGGE5BC5BEGFFFCFGGGGGECFFGGG5CE?CFGGGGEGEEEFGGGF7/=E5=5)*2<+6<6**83<1:F0:>FDD<5><FG+**09<)9**/?FBD5(7>5<.)0))
@M03506:14:000000000-AKVR1:1:1101:5599:9712 1:N:0:47
ATGAACTCCTACGGGAGGCAGCAGTAGGGAATCTTGCGCAATGGGGGAAACCCTGACGCAGCGACGCCGCGTGCGGGATGAAGGCCTTCGGGTCGTAAACCGCTTTCAGCAGGGACGAAATTGACGGTACCTGCAGAAGAAGGCCCGGCCAACTACGTGCCAGCAGCCGCGGTGATACGTAGGGGTCTAGCGTTGTCCGGAATTATTGGGCGTAAAGAGCTCGTAGGCGGTTCGGCAAGTCGGATGTGAAATCTCCACGCTTAACGTGGAGGGGCCATTCGAAACTGCCGTGACTCGAGTC
+
CCCCCGGGGGGGGGGGGGGGGGGGGGGGGGGGGGGGGGGGGGGGGGGGGGGGGGGGGGGGGGGGGGGGGGGGGGGGGGGGGGGGGGGGGGGGGGGGGGGGGGGGGGGGGGGGGGGGGGGGGGGGGGGGGGGGGGGGGGGGGGGGGGGGGGGGGGGGGGGGGGGGGGGGGGGGGGGGGGGGGFCGEGGGGGGGGGGGGGGGGGGGGGGGGGGGGGCFFGGGGGGGDFEGGGGGGGGGGEGCCGDEGGGGGFCFGGGGGFGG=EDGGG6CE3E>DGGE3):DGBFGGFGFF35;3<=8.7<@5
@M03506:14:000000000-AKVR1:1:1101:23247:9724 1:N:0:47
ATGAACTCCTACGGGAGGCAGCAGTCGGGAATTTTGCGCAATGGACGAAAGTCTGACGCAGCAACGCCGCGTGAGGGATGACAGCCTTCGGGTTGTAAACCTCTTTTGTCAGGGACGATGATGACGGTACCTGACGAATAAGCCACGGCTAACTACGTGCCAGCAGCCGCGGTAATACGTAGGTGGCAAGCGTTGTCCGGATTTACTGGGCGTAAAGAGCGCGCAGGCGGTCGTTCAAGTCGCGTGTGAAAGCCCCCGGCTCAACTGGGGAGGGTCACGCGATACTGATCGACTCGAAGGG
+
CCCCCGGGGGGGGGGGGGGGGGGGGGGGGGGGGGGGGGGGGGGGGGGGGGGGGGGGGGGGGGGGGGGGGGGGGGGGGGGGGGGGGGGGGGGGGGGGGGGGGGGGGGGGGGGGGGGGGGGGGGGGGGGGGGGGGGGGGGGCGFGGGGGGGGGFGGGGGG:FGGGGGGGGGGGGFGGGGGGFECGGGGGGGGGGGDGFGGEGGGGGGGCCFDGGEEGGGFGGGGGGGGEGEGCEG>EFFFG7CECGGGCG?F<EC*:*8>CD=CFGGGFGGD5>DDC?5?DFGFFECFG*4C@:B))08)73)
@M03506:14:000000000-AKVR1:1:1101:24447:9742 1:N:0:47
ATGAACTCCTACGGGAGGCAGCAGTCGAGAATTTTTCACAATTGGCGCAAGCCTGATGGAGCGACGCCGCGTGGGGGATGAATGGCTTCGGCCCGTAAACCCCTGTCATTTGCGAACAAGTTGGTTTAGTTAATAGCTGCACCACTGATAGTAGCGAAAGAGGAAGGGACGGCTAACTCTGTGCCAGCAGCGGCGGACAAACAGAGATACCAAGCGTCGTTCGGATTCACTGGGGGTATAGGGTGCGTCGGGGGTGAGGCAAGTCGGTGGTGTAATCTCAGAGCTCAACGCCGAGAGGGCC
+
<CCC?FAFG9D<@@GCFGGGGGGFGGDFGECEGFGGG<EDFA,,E<C@GGGGG,CFCEGECEFGGCC@EEF=>CFCE=CF,<9EEF=FGGGC4>:>:+A<EEGGGFGF9<B,<CCFD@EG<C=DF7C,EFFC<F@,>=F,3,,:*3>=;FFGFG9:5*5>,>,6:D*>,1*1**<?:<CFFFFC:<C7+=:**1?8******/;2<*3+3+0+18***/:CDE5***3+3+02:*::*0C<CFGGC:/2:C*75*9;>C***10+**1*1CF**2<*0:*0==*0/**,*8(5)07).)))
@M03506:14:000000000-AKVR1:1:1101:5536:9747 1:N:0:47
ATGAACTCCTACGGGAGGCAGCAGTTAGGAATTTTGGGCAATGGGCGCAAGCCTGACCCAGCAACGCCGCGTGGGTGACGAAGGCCTTCGGGTTGTAAAGCCCTTTTCTGGGGGAAGATGATGACGGTACCCCAGGAAGAAGCACCGGCTAACTACGTGCCAGCAGCCGCGGTAATACGTAGGGTGCGAGCGTTGCCCGGATTTATTGGGCGTAAAGGACGCGTAGGCGGTCACGCACGTCCGTCGTGAAATCGCTCGGCTCAACTGGGCGGGGTCAGCGGATACGGCGTGGCTGGAGCAA
+
CCCCCGGGGGGGGGGGGGGGGGGGGGGGGGGGGGGFGGGGGGGGGGGGGGGGGGGGGGGGGGGGGGGGGGGGGGGGGGGGGGGGGGGGGGGGGGGGGGGGGGGGGGGGGGGGGGGGGGGGGGGGGGGGGGGGGEGGFGGGGGGGGGGGGGGFGGGGGGGGGGFGGGGFGGGGGGGGGGGGGGGGGDFGGGGGGDEGDGEGCECC9FFGGGGGGGGCFC;EEGGGGDGGGGEGGGGGCGGGGEC7CGCGFCFGGGGFGFGGCCFDG7<6CFGFGD55559DG35:EFC>>)79@@E))5>>)
@M03506:14:000000000-AKVR1:1:1101:7774:9782 1:N:0:47
ATGAACTCCTACGGGAGGCAGCAGTGGGGAATTGTTCGCAATGGGCGCAAGCCTGACGACGCAACGCCGCGTGGAGGATGAAGGTCTTCGGATTGTAAACTCCTGTTGCCCGGGACGAAGCGTCTCGACCTAGCACGTCGAGGCTTGACGGTACCGGGTGAGGAAGCCCCGGCTAACTCTGTGCCAGCAGCCGCGGTAATACAGAGGGGGCAAGCGTTGTTCGGAATTACTGGGCGTAAAGGGCGCGTAGGCGGCCTTCTAAGTCGAACGTGAAATCCCCGGGCTCAACCCGGGAACTGCG
+
CCCCCGGGGGGGGGGFGGGGGGGGGGGGGGGGGGGGGGGGGGGGGGGGGGGGGGGGGGGGGGGGGGGGGGGGGGGGGCFGGGGGGGGGGGGGGGGGGGGGGGGGGGGGGGGGGGGGGGGGGGGGEGGFGGGGGGGGGGGGGGGGGGGFGGGGGGFGGGGGGGGGGGGCFGGGGGGGGGGGGGGGGGGGGGGGGGGG>EGGGGGGGGGGGGEEGGGG8=EGGGGGGDGFGGGGGGGGGGGFGGGGG=EDGGGGDGGGGFGCCGF90C7FCGCFFGGGG;FCDFF5*0*619715>05>6==>
@M03506:14:000000000-AKVR1:1:1101:8085:9788 1:N:0:47
ATGAACTCCTACGGGAGGCAGCAGTGGGGAATCTTGCACAATGGGCGAAAGCCTGATGCAGCGACGCCGCGTGGGGGATGAAGCTTTTCGGAGTGTAAACCCCTTTCGACCCGGACGAATGCCCCGCAAGGGGACTGACGGTACGGGTATAAGAAGCCCCGGCTAACTACGTGCCAGCAGCCGCGGTAATACGTAGGGGGCCAGCGTTGCTCGGAATTACTGGGTGTAAAGGGTTCGTAGGCGGTGCGGCAAGTTGGGAGTGAAATCTTTGGGCTCAACCCAGAGGCTGCTTCCAAAGCTG
+
CCCCCGGGGGGGGGGGGGGGGGGGGGGGGGGGGGGGGGGGGGGGGGGGGGGGGGGGGGGGGGGGGGGGGGGGGGGGGGGGGFGGGGGGGGGGGGGGGGGGGGGGGGGGGGGGGGGGGGGGGGGGGGGGDC@CFGGGGGGGGGGGGGGCGGGGGGGGGGGGGGGGGCGGGFGGGGGFCFCGFGGGGGGGGGGGG991>EGGGGGGGE;CECFFEGEGGGGFGGGGCE8C7CGGGC*;EEGGG?EGECC5CGCCFCFGGD49/6C+0:C>FGGFDFF56@<CC@525735?39<B4?*95?4)
@M03506:14:000000000-AKVR1:1:1101:11663:9814 1:N:0:47
ATGAACTCCTACGGGAGGCAGCAGTCGGGAATTTTGGGCAATGGGCGAAAGCCTGACCCAGCAACGCCGCGTGAAGGATGAAATTTTTCGGAATGTAAACTTCGCAAGAATGGGAAGAATAAGTTTAGGCTAATACCCTGAATGATGACGGTACCATTTGTAAGCTCCGGCTAACTCCGTGCCAGCAGCCGCGGTAATACGGGGGGAGCAAGCGTTGTTCGGAATTACTGGGCGTAAAGGGCGCGTAGGCGGCGACCCAAGTCAGATGTGAAAGTCCTGGGCTTAACCTGGGGACTGCAGT
+
CCCCCGGGGGGGGGGGGGGGGGGGGGDGGGGGGGGGGGGGGGGGGGGGGGGGGGGGGGGGGGGGGGGGGGGGGFGGGGGGGGGGGGGGGGGGGGGGGGGGGCFEGDGGCGGGGGGGGFGGGGGGGGGGGGGGGGGGGGGGGGGGGGGGGGGGGGGGGGGGGGDGGGGGGGGGGFFGGFEGFGGGGGGGFFGGEG=F5EGGGGGGFCEGGGCC>EEEGGGGGGCC5:FGGGGGGG=85:DCEGGGGGGGGGGGGGGG=>GDF<:FFC7?CFE?7>CF**:DGF:5C*:?BGF:E3>57)*09
@M03506:14:000000000-AKVR1:1:1101:21222:9827 1:N:0:47
ATGAACTCCTACGGGAGGCAGCAGTCGAGAATTTTTCTCAATGGGCGAAAGCCTGAAGGAGCGACGCCGCGTGGGGGATGAAGGGCTTCGGTCCGTAAACCCCTGTCATTTGCGAACAAACCTTTTTACCTAACACGTGGAAAGCTGATTGTAGCGAAAGAGGAAGGGACGGCTAACTCTGTGCCAGCAGCCGCGGTAATACAGAGGTCCCAAGCGTTGTTCGGATTCACTGGGCGTAAAGGGTGCGCAGGTGGTTGATTAAGTTTGATGTGAAATCTCCGAGCCCAACTCGGAACATGCA
+
CCCCCGGGGGGGGGGGGGGGGGGGGGGGGGEGGGGGGGGGGGGGGGGGGGGGGGGGGFGGGGGGGGGGGGGEGGDFGGGGGGGGGGFGGGGGGGGGGGGGGGGGGGGGGGGCGF7FEFGGGFFGFFFGFFGGGGGGFEFEDFGGGFGG9FFGFFFGGGGGGGGGGFEGGGGGGGGGG9FCFC:FGGGGGGGGGGGGGGGGGGGCFGGGGGGGGGGG:EEGGF=EEEDFFF7<CF5E:CDGGGDGC5E)2C57DEC<E@CFD?D?G7FF?7+*202+2=CDC50**0*)42*-)<5))*0)*
@M03506:14:000000000-AKVR1:1:1101:20047:9828 1:N:0:47
ATGAACTCCTACGGGCGGCAGCAGTGGGGAATCTTGCACAATGGGGGAAACCCTGATGCAGCGACGCCGCGTGAGCGATGAAGCCCTTCGGGGTGTAAAGCTCTTTCGGCAGGGAAGATTATGACGGTACCTGCAGAAGCAGCTGCGGCTAACTACGTGCCAGCAGCCGCGGTAATACGTAGGCAGCAAGCGTTGTTCGGAGTTACTGGGCGTAAAGGGTGTGTAGGCGGTTGTTTAAGTTTGGTGTGAAATCTCCCGGCTCAACTGGGAGGGTGCGCCGAATACTGAATGACTTCGAGTG
+
CCCCCGGGGGGGGGGGGGGGGGGGGGGGGGGGGGGGGGGGGGGGGGGGGGGGGGGGGGGGGGGGGGGGGGGGGGGGGGFGGGGGGGGGGGGGGGGGGGGGGGGGGGGGGGGGGGGGGGGGGGGGGGGGGGGGGGGGGGFGGGGGGGGGGGGGGGGGGGGGGGGGGGGGGGGGEEGGGGGFFGGGGGGGGGGGCCGGGGGGCECGCFFGGGGGGGGCFGGFECGFGGGFGGCEGEEFGC:0+CCG5:CCF?EGGGFFE>GGGGFFFGGGGCC>GGGGG>DGGEBFGFG?2CF7F4=*5.<7@
@M03506:14:000000000-AKVR1:1:1101:18762:9829 1:N:0:47
ATGAACTCCTACGGGAGGCAGCAGTTGGGAATCTTGGACAATGGGGGAAACCCTGATCCAGCCATGCCGCGTGAGTGATGAAGGCCTTCGGGTTGTAAAACTCTTTCGACGGGGACGATAATGACGGTACCCGTAGAAGAAGCTCCGGCTAACTTCGTGCCAGCAGCCGCGGTAATACGAAGGGGGCTAGCGTTGTTCGGAATTACTGGGCGTAAAGCGCGCGCAGGCGGTCTTTCAAGTCAGTGGTGAAAGCCCGGAGCTCAACTCCGGAACTGCCAGTGAAACTGTAAAACTTGAGGAG
+
CCCCCGGGGGGGGGGDGGGGGGGGGGGGGGGGGGGGGGGGGGGGGGGGGGGGGGGGGGGGGGGGGGGGGGGFGGGGGGGGGGFGGGFGGGGGGGGGGGGGGGGGGGGGGGGGGGGGGGGGGGGGGGGGGGGGGGGGGGGGGGGGGGGGGDGGGGGGGGGGGGGGGGGGGGGGEEGGGGGGFFGGDDGGDGGGGGGGGGGGCEGEEGFFFGGEGGGFGFGCGGGGGEEGGGGEG99ECFD9CEFCGGGGFDGGGGGGGE5<:EC?CFGGC<E)9<7CC@*9D6*<7=FF<7?<=F8=??4?)
@M03506:14:000000000-AKVR1:1:1101:21909:9869 1:N:0:47
ATGAACTCCTACGGGAGGCAGCAGTGGGGAATCTTGGACAATGGGGGCAACCCTGATCCAGCCATGCCGCGTGGGTGATGAAGGCCCTAGGGTTGTAAAACTCTTTCGGCGGGGACGATAATGACGGTACCCGCAGAAGAAGCTCCGGCTAACTTCGTGCCAGCAGCCGCGGTAATACGAAGGGGGCTAGCGTTGTTCGGAATTACTGGGCGTAAAGCGCGCGCAGGTGGTCCTTCAAGTCAGGGGTGAAAGCCCAGAGCTCAACTCTGGAACTGCCTTTGAGACTGTAGGTCTTGGGTAC
+
CCCCCGGGGGGGGGGGGGGGGGGGGGGGGGGGGGGGGGGGGGGGGGGGGGDGGGGGGGGGGGGGGGGGGGGCGFGGGGGGGGGGGGGGDGGGGGGGGGGCGGGGGGFGFGGGGGGGGGGGGGGGGGGGGGGGGEGGGGCFGGGFGGGGGGGGGGGGGGGGGGGGGGGGGGGGEEGGGGGGGGGGGGGGCFFEE?CGGGGGGGGGGGGGGGGGGGGGGGGDDGGEGGG;FF??FF799ACE+<FGG*19=FFG4=E784CF+<FCG*:>EGD40*7<>@7CF67EC6F6AGF-9*1=*7)/0
@M03506:14:000000000-AKVR1:1:1101:8376:9906 1:N:0:47
ATGAACTCCTACGGGAGGCAGCAGTGGGGAATTTTGCGCAATGGGGGAAACCCTGACGCAGCAACGCCGCGTGGAGGATGAAATATCTTGGTATGTAAACTCCTTTCGATGGGGAAGATTATGACGGTACCCATAGAAGAAGCCCCGGCTAACTTCGTGCCAGCAGCCGCGGTAATACGAGGGGGGCAAGCGTTGTTCGGATTTATTGGGCGTAAAGGGTGCGTAGGCGGTTTGATAAGTCTGATGTGAAATCTATGGGCCCAACCCATAGTCTGCATTAGAAACTGTCGGGCTTGAGTAT
+
CCCCCGGGFGGGGGGFEGGGGGFGGGGGGEEGGGGEFEGGDGGGGGGGGGGGGGDFGGGGGGGGGEGGGGGGGGGGGCED8FFGGFGGGGGFGGGGGGGGGGGGGGGGDFGDGGG>FGCFFGGGGGCGEFGGGGGGGGGGGGG=FFFGGG7CDGGFGFFGGGGGFGF:CFFDEEF9AFFFCEEFGGGGFFFG;ECECCEGEEGGGF7+<CGGC>>FFGGGGEGG*2CFGG:8*:+<<:C<?<FFE7CF7?E?FCFGGFGG**1CEDCG?*0*:>FFF47:>*9CF?GB2>),)8>754*9*
@M03506:14:000000000-AKVR1:1:1101:16706:9913 1:N:0:47
ATGAACTCCTACGGGAGGCAGCAGTCGGGAATTTTGGGCAATGGGCGAAAGCCTGACCCAGCAACGCCGCGTGAAGGATGAAGTATTTCGGTATGTAAACTTCGAAAGAATAGGAAGAATAAATGACGGTACTATTTATAAGGTCCGGCTAACTACGTGCCAGCAGCCGCGGTAATACGTAGGGACCAAGCGTTGTTCGGATTTACTGGGCGTAAAGGGCGCGTAGGCGGCAATTCAAGTCATCTGTGAAATCTCCGGGCTTAACTCGGCACGGTCAGATGACACTGCTTTGCTCGAGTGG
+
CCCCCGGGGGGGGGGGGGGGGGGGGGGGGGGGGGGGGGGGGGGGGGGGGGGGGGGGGGGGGGGGGGGGGGGGGGGGGGGGGGGGGGGGGGGGGGGGGGGGGGGGGGGGGGGGGGGGGGGGGGGGGGGGGEGGGGGGGGGGGFCGGGEGGGGGGGGGGGGGFGGGGGGGGGGGGGGFGGGGGGGGGGGGFGGGFFGGGCGGCEGFGGGGGGGGGDGGGGGGCCC8EGGCCC*:8+<ACFGGGGGGFGGGGDGGFCGGGBDDG5CFGGGGD*>:35CGDFF774*<<@G?27=7FF4))07F5
@M03506:14:000000000-AKVR1:1:1101:14998:9928 1:N:0:47
ATGAACTCCTACGGGAGGCAGCAGTCGGGAATTTTGGGCAATGGGCGAAAGCCTGACCCAGCAACGCCGCGTGAAGGATGAAGTATTTCGGTATGTAAACTTCGAAAGAATGGGAAGAAACAAATGACGGTACCATTTATAAGGTCCGGCTAACTACGCGCCAGCAGCCGCGGTAATACGTAGGGACCAAGCGTTGTTCGGATTTACTGGGCGTAAAGGGCGCGTAGGCGGCAATTCAAGTCATCTGTGAAATCTCCGAGCTTAACTCGGAACGGTCAGATGATACTGCTTTGCTAGAGTG
+
CCCCCGGGGGGGGGGGGGGGGGGGGGGGGGGGGGGGGGGGGGGGGGGGGGGGGGGGGGGGGGGGGGGGGGGGGGGGGGGGGGGGFGGGGGGGGGGGGGGGGGGGGGGGGGGGGGGGGGGGGGGGGGGGGGGGGGGGGGGGGGGGGGGGGGGGGGGGGGGGGGGGGGGGGGGGGGGGGGGGGGGGGGGGGGGGG<EGGGGGGGDEGGGGGGGGGGDGGGGGGGGGGEEGGG=>GEGGGGGGCFGGGGGGGFGFGGGGGFGGGGGGGGGGGGGBDGGEGFGFGFFGC@>FA7?BFFFFF?FF4
@M03506:14:000000000-AKVR1:1:1101:19139:9938 1:N:0:47
ATGAACTCCTACGGGAGGCAGCAGTGGGGAATATTGCGCAATGGGCGAAAGCCTGACGCAGCAACGCCGCGTGAGTGATGAAGGCCTTCGGGTCGTGAAGCTCTGTCGGAGGGAACGAATGTTTTTGAGGTTAACAGCCTCAGGAAGTGACGGTACCCTCAAAGGAAGCACCGGCTAACTCTGTGCCAGCAGCCGCGGTAATACAGAGGGTGCTAGCGTTGTTCGGAATCATTGGGCGTAAAGGGCGTGTAGGCGGTTTGCTAAGTCATGTGTGAAATCGCTCGGCTCAACCGGGGAACGC
+
CCCCCGGGGGGGGGGGGGGGGGFGGGGGGGGGGGGGGGGGGGGGGGGDGGGGGGGGGGGGGGGGGGGGGGEGGGGFGGGGGGGGGGFGFFGGGGGGGGGGGGGGGFGGGGGGG7DFGGC,BFGFFGGDFGGGGGGGGGGGGGGGCFGGGFGGGGGGGG@FFGFGGGFGGCFFDGGGGFGCFGGGGGFDFFFGFCGGG7=5@+?FCEGGFEGEG77:CE;8CCECGG5E599+<?@FGDDG*:CCGGGDGG=FGCGGE33*?+:+<FGC?*<9DCD+:6:*9.)**0*7)2<4>)7750)7)
@M03506:14:000000000-AKVR1:1:1101:17337:9957 1:N:0:47
ATGAACTCCTACGGGAGGCAGCAGTCGGGAATATTGCCCAATGGCCGAAAGGCTGAGGCAGCAACGCCGCGTGCGCGATGAAGGCCTTCGGGTCGTAAAGCGCTTTTCGGGTGGATGAGGAAGGACAGTACACCCGGAATAAGGTACGGCTAACTACGTGCCAGCAGCCGCGGTAAAACGTAGGTACCGAGCGTTATCCGGATTCACTGGGCGTAAAGCGCGTTCAGGCGGTTTGGCAAGTCGGGCATGAAATCTCTCGGCTCAACCGGGAGAGGTTGTCCGATACTGCTGGACTTGAGGG
+
CCCCCGGGGGGGGGGGGGGGGGGGGGGGGGGGGGGGGGGGGGGGGGGGGGGGGGGGGGGGGGGGGGGGGGGGGGGGGGGGGGGGGGGGGGGGGGGGGGGGGGGGGGGGGGGFGGGGGGGGGGGGGGGGGGGGGGGGGGGGGGGGGGGGGGGGGGGGGGGGGGGGGGGGGGGGGGGGGGGGGFGGGGGGGGEDGCEGCGGGEEGDFF7CCGGGGEGGEGCEGGGDGGFCFEGE8=EEGGFGDFGGG5EGGFGGGGCF7?DGGFG9FFFDGD*<3CDF45/02<5**)**4:@B7>F***65B
@M03506:14:000000000-AKVR1:1:1101:25792:9966 1:N:0:47
ATGAACTCCTACGGGAGGCAGCAGTCGGGAATTTTGCGCAATGGACGAACGTCTGACGCAGCAACGCCGCGTGAGGGATGAAGGCCTTCTGGGTTGTAAACTTCTTTTACCTGGGAAGAAACCACTTTTTTTCAAGAGTGTTGACGGTACCAGAGGAATAAGCACCGGCTAACTCCGTGCCAGCAGCCGCGGTAATACGGAGGGTGCAAGCGTTATCCGGATTTACTGGGGTTAAAGGGTGTGTAGGCGGGCTATTAAGTCAGCGGTGAAATCTCCGGGCCCAACCTGGAAACGGCCATTG
+
CC<C@E9F<CFFGCF7CFC@;;CAF8BFE7FGCCCFFCEGEB<CFGCCC+@FE<F9F@EEC@<CF@GE77:@:CFCFCFDEFGFG<F8DGFGGGGDBAFFGGGGGFDAFAFFGGFGGGGGGDFFFGG9BAF@FGGDFGGG9DCDG7FCEGCCDFDF:FCEGGFF>FDGGGGGG9FFE<*:<,7<FEFGGGEEF*8FFGFG@8BC;8*+3<>;*;8>CC=EG58@E++<@E*287+A7EDGGCGGGGG45*>E1/<*2@FGGGFGDDEG5776:>*017C3)))7A.0532)4))).)7)*/
@M03506:14:000000000-AKVR1:1:1101:19235:9969 1:N:0:47
ATGAACTCCTACGGGAGGCAGCAGTGGGGAATTTTGGACAATGGGGGCAACCCTGATCCAGCCATGCCGCGTGAGTGAAGAAGGCCTTCGGGTTGTAAAGCTCTTTCGGTGGGAACGAAACGGTGTAGGTTAATACCCTGCACTCCTGACGGTACCTACAGAAGAAGCACCGGCTAACTACGTGCCAGCAGCCGCGGTAATACGTAGGGTGCGAGCGTTAATCGGAATTACTGGGCGTAAAGCGTGCGCAGGCGGCGCGTTAAGACAGGTGTGAAAGCCCCGAGCTTAACTTGGGAATTGC
+
CCCCCGGGGGGGGGGGGGGGGGGGGGGGGGGGGGGGG<FGGGGGGGGGGGGGGGGGGGGFGGGGGGGGGGGGGGGGGGGGGGGGGGGGGGGGGGGFGGGGGGGGGGGGGGGGGDEGGGDGDGGFGGGGGGGGGGGGFFGGGGGGGGGGGGGGGGGGGGGGGGGGGGGCGGGGGGGGFGGGGGGGGGGGGGGGGECEDECED9@F?@ECEGGGGGGDGEE=FFCFG8?FGFGFFGGFGGGGGFFGECECCEC=DEGCE>C5ECF?CFCF57?*>FCCG@*79@3CGEF45:=>=@F4:)666
@M03506:14:000000000-AKVR1:1:1101:15881:9994 1:N:0:47
ATGAACTCCTACGGGAGGCAGCAGTTAGGAATCTTGGACAATGGGCGCAAGCCTGATCCAGCCATGCCGCGTGAGTGATGAAGGCCTTAGGGTTGTAAAGCTCTTTCAGCGGGGAAGATAATGACGGTACCCGCAGAAGAAGCCCCGGCTAACTTCGTGCCAGCAGCCGCGGAAATACGAAGGGGGCTAGCGTTGCTCGGAATCACTGGGCGTAAAGCGCACGTAGGCGGATCTTTAAGTCAGGGGTGAAATCCTGGAGCTCAACTCCAGAACTGCCTTTGATACTGAGGATCTTGAGTCC
+
CCCCCGGGGGGGGGGGGGGGGGGGGGGGGGGGGGGGGGGGGGGGGGGGGGGGGGGGGGGGGGGGGGGGGGGGGGGGGGGGGGGGGGGGGGGGGGGGGGGGGGGGGGGGGGGGGGGGGGGGGGGGGGGGGGGGGGGGGGGGGGGGGGGGGGGGGGGGGFGGGGGGGGGGGGGGGGGGGGGGGGGGGGGGFGFFGFEGGGGGGGGCFGCFGGGGGGGCFFEGGGGGGGDFGG588F<CCGGFGGGGGGGGEGGGDFFGGFGGG6CEEFFDGGGFFCFCFFCGCBFGFFGBBFF:74@?6?FFF
@M03506:14:000000000-AKVR1:1:1101:22183:10041 1:N:0:47
ATGAACTCCTACGGGAGGCAGCAGTGGGGAATTTTGCGCAATGGGGGAAACCCTGACGCAGCAACGCCGCGTGGAGGATGAAGTCCCTTGGGACGTAAACTCCTTTCGACCGGGACGATAATGACGGTACCGGTGGAAGAAGCCCCGGCTAACTTCGTGCCAGCAGCCGCGGTAATACGAGGGGGGCGAGCGTTGTTCGGAATTACTGGGCGTAAAGGGCGCGTAGGCGGCCGAACAAGTCACTTGTGAAATCTCCGGGCTTAACTCGGAAAGGTCAAGTGATACTGGTTGGCTAGAGTGG
+
CCCCCGGGGGGGGGGGGGGGGGGGGGGGGGGGGGGGGGGGGGGGGGGGGGGGGGGGGGGGGGGGGGGGGGGGGGGGGGEGGGGGGGGGGGGGGGGGGGGGGGGGGGGGGGGGGGGGGGGGGGGGGGGGGGGGGGGGGGGGGGGCFGGGGGEGDFFFGGGGGGGGGGGGGGGDCCFFGGGGGGGGGGDGGGDEECC2AFEGG5CFGDDGGGC?:8C5CGGDGEG*CEEGGGGGGEC85C<ECE:<7C?7999<DGF>EEGG5C4<9CCCCC*)7<FGFFF*?499<*2)6:564@*79=F4)
@M03506:14:000000000-AKVR1:1:1101:13061:10062 1:N:0:47
ATGAACTCCTACGGGAGGCAGCAGTGGGGAATCTTGGACAATGGGCGCAAGCCTGATCCAGCCATGCCGCGTGAGTGATGAAGGCCTTAGGGTTGTAAAACTCTTTCGCCGAGGACGATAATGACGGTACTCGGAGAAGAAGCTCCGGCTAACTTCGTGCCAGCAGCCGCGGTAATACGAAGGGGGCTAGCGTTGTTCGGATTTACTGGGCATAAAGCGCGTGTAGGCGGATTTGTAAGTTGGGGGTGAAATCCCGAGGCTCAACCTCGGAACTGCCTCCAAAACTACAAGTCTGGAGCAA
+
CCCCCGGGGGGGGGGGGGGGGGGGGGGGGGGGGGGGGGGGGGGGGGGGGGGGGGGGGGGGGGGGGGGGGGGCFGGGGGGGGGGGGGGGGGGGGGGGGGGGGGGGGGGGGGGGGGGCCGGGGGGGGGGGGGGGGGGGGGGGGGGFDFGGGGGGGGGGGGGGGGGGGGGFGGGGGGGGGGGGGGGGGGGGGGGGFFGGGGGGGGGCFGGGGGGDFGG?9EDGGCEEGGGGGGE8C+:<EGD<0<ECE=:7EC?7>CE955CD*6=CFGCFGGGFGDD?DFG7FFFCF42?>CF)=67@F>FF:
@M03506:14:000000000-AKVR1:1:1101:26184:10064 1:N:0:47
ATGAACTCCTACGGGAGGCAGCAGTGGGGAATTTTGCGCAATGGGGGAAACCCTGACGCATCAACGCCGCGCGGAGGATGAAGTCCCTTGGGATGTAAGCTCCTTTCGACCAAGACGATAATGACGGTACTGGTGGAAGAAGCACCGGCTAACTCTGTGCCAGCAGCCGCGGTAATACAGAGGGTGCGAGCGTTGTTCGGAATTATTGGGAGTAAAGGGCGCGAAGGCGGCGCGGTAAGTCACCTGTGGAATCTCCAGGCTCAACTGGGAGTCTGCTGGCGAAACTACCGTGCTGGAGTAT
+
CCC@<FGFFGCDEEEE@77FFCDFGFF@CFGC,<F9@@@FF@FC,@+@FFFG@E<ED@BC,@F9EEG@CC:+@:+@FG<FFGCEF,??FFGG@,8E<BEFG8EE,,:B=7C:3F,,B:3>C<F<BCGC7B,EC<<@FFCFGG7CFGGD7EGGGGFGD9,,?,,><DDCFFG><**?9CFGD77FF7*1*1B:*2:A8@EDC;:++<@<C8***3<+<2CE58C*/CCG*?CG**:/*;C0<C7<970**+++*+3*+9**079EFD6CF4*0**2<*)9>).5*19*<?G.(.)0/70/0*
@M03506:14:000000000-AKVR1:1:1101:18295:10068 1:N:0:47
ATGAACTCCTACGGGAGGCAGCAGTGGGGAATATTGCACAATGGGCGCAAGCCTGATGCAGCGACGCCGCGTGAGGGATGACGGCCTTCGGGTTGTAAACCTCTTTCAGTAGGGGCGAAGCGCAAGTGACGGTACCTATAGAAGAAGCACCGGCCAACTACGTGCCAGCAGCCGCGGTAATACGTAGGGTGCGAGCGTTGTCCGGAATTACTGGGCGTAAAGAGCTCGTAGGTGGTTTGTCGCGTTGTTCGTGAAAACTCACAGCTCAACTGTGGGCGTGCGGGCGATACGGGCAGCCTGG
+
CCCCCGGGGGGGGGGGGGGGGGGGGGGGGGGGGGGGGGGGGGGGGGGGGGGGGGGGGGGGGGGGGGGGGGGGGGGGGGGGGGGGGGGGGGGGGGGGGGGGGGGGGGGGGFGGGGGGGGGGGGGGGGGGGGGGGGGGGGGGGGGGGGGGGGGGGGGGGGGGGGGGGGGGGGGGGGGGGGGGGGGGC<CEGGGCEGGGGGGGGGGGEDGGGGGGGGGGGGGGGGGGGCFG>CGGGGGGGGGGGGGGGGD7EGGC57EFFFGGGG4?CDFCGGGF>7CE3@DGD5BGEEC>6GFF>3)<)007>
@M03506:14:000000000-AKVR1:1:1101:23050:10069 1:N:0:47
ATGAACTCCTACGGGAGGCAGCAGTAGGGAATCTTGCGCAATGGGCGAAAGCCTGACGCAGCCATGCCGCGTGAATGATGAAGGTCTTAGGATTGTGAAATTCTTTCACCGGGGAAGATAATGACGGTACCCGGAGAAGAAGCCCCGGCTAACTTCGTGCCAGCAGCCGCGGTAATACGAAGGGGGCTAGCGTTGCTCGGAATTACTGGGCGTAAAGGGCGTGTAGGCGGATATCTAAGTTGGGGGTGAAATCACGGGGCTCAACCTCGGAATTGCCGTCAAAACTGGATATCTTGAGTTC
+
CCCCCGGGGFGGGGGDGGGGGGGGGGGGGGFGGGGFGGGGGGGGGGGGGGGGGFGGGGGGGGFFGGFGGGGGGGGGGGGGFGGGEFGGFGGGGFFEGGGGGGGGGGGGGGGD@EGGGGGGGGGGFGGGGGFGGGGGDGFFGGGGFGGGGGEGGGGGEGGGFGGGGGFGGFGGFFDCFGGC:FGCCB**;CFGEGE7EFGED;5+<FGC?@FEEGEFFFGCE=?*;CF?E>CEEFEC<CFEEEGCCEEC=?C::7<7E>33**2<?D6DE<5)9*9C*.9957*<E6C4:F*)9=*06?9**
@M03506:14:000000000-AKVR1:1:1101:16020:10080 1:N:0:47
[truncated: 43,276,234 more chars]
