# Supplementary material for: Differential responses of the acidobacterial community in the topsoil and subsoil to fire disturbance in Pinus tabulaeformis stands
Source: PeerJ. 2019 Dec 11;7:e8047. doi: 10.7717/peerj.8047 (PMC6911345; doi:10.7717/peerj.8047)
Supplement: Supplemental Information 41 — C, unburnt control; B, represents a repetitive sample; 10, topsoil (0–10 cm). [file peerj-07-8047-s041.gz › peerj-07-8047-s041]

@M03506:14:000000000-AKVR1:1:1101:13559:1071 2:N:0:47
NTAGGACTANNNNNNNTNNNNNTNNNNTNTNNNNNNNNCNNTNNNNNNNNNCAGCGTCNNNNNNNGTCCAGTNNNNNNNNTTCGCCNNNNNNNTTCTTCCNNNNNNNTACGAATNTNNNNNNNNNNNNNNNNNNNNCNNNNANNNNNNNACAANTCTNNNNNNNCANTCNNANNNGNAATTCCGNNNNNNNGCTCNGGNNTTTCACCNCNNNNNNNNNNAGCCGCCNNCNNGNNNNNTNNNNNNNNNANTTCCCNNNANNNCTAGCCCNNNNNNNATTACCCNNNNNNNGGGCACGGNNNT
+
#8BCCGGGG#######=#####:####:#:########:##9#########::CDGEG#######66CFFGF########::CDGF#######::DD@FF#######:4:=D<<#9####################8####8#######+366#366#######++#65##6###6#64*@EG6#######614*#4=##*2**41A#2##########2/*>E37##1##2#####1#########.#/*0))###-###009***8#######/*()/6(#######)((038C3###(
@M03506:14:000000000-AKVR1:1:1101:11361:1114 2:N:0:47
NGACTACTACCCTNGTAGCTCATACTGCTTGNCNTTNGAGGGTTNNNNNNNCCTCGTCGNGNNNNGCCCTTTNNNNNNNCCTTCCCNNNNNNNCTCACCCNNNNNNNGCCGAATCTNACTANCCCTCCACTCCCNCACGTTCNNNNNNNCGACACACTCCNCCCCACCCTGTACCCCCATCCTTNCNNTNNTTCTACCTCTTGCCCCACGATNCTATCTGCTCTCCCATGTCGNTGCTTCCGCACTCTGCCCACCTCCANCCCGTCTTATCCNNCCTCTCCTCNCNNNNTCCCTTCCGATC
+
#,-,,9@66--;6#,--6,,,,C,6;,,,;,#,#,,#,,,,,8,#######,6,:,96+#,####,,,,,6,#######,6,:,,:#######,64,:CA#######,+4+++++:#+:++#++9+:C,,,,,,#++++846#######+8++63,+,3,#+++5+3+++,8,,,,***33,,,#*##*##**4**,2:CD84>>,4**))/#*3/71;+2++9*;0)+0+2*#)*/*)3+*1))*3*++3)))**1(2#)0)*1**)+*2*##2**(0*.-.#,####)((0(-7))(--
@M03506:14:000000000-AKVR1:1:1101:8906:1148 2:N:0:47
NTAGGACTACTCGGGTTTCTAATCCTGTTTGCTCCCCTAGCTTTNNNNNNTCAGCGTCAGTTATGGTCCAGTGAGCNGCTTTCGCCACAGGTNTTCCTTCCGATATCTACGCATTTCACCGCTACGCCGGAAATTCCACTCACCNCTCCCATACTCAAGCCCGGCAGTTTCTTATGCATACTTCGGGTTGAGCCCGACGATTTCACACCAGACTTGCCAACCCGCCTCCGCCCCCTTTAACCCCAATAATTCCGAACCACGCTTGCCCCCCTCTTATTACCGCGGCTGCTGGCCCGTAGTT
+
#8ACCGGG-FGGGGEFGGGGGFGGEGGGGGFGFGGGGGFFGGGG######::C@FFGGGGGGEFFFGGGGGGGGGG#:CDFGGEFGGG8FGG#:DEGGGGGGCFEGFGGGDFEBCFGGGGEGEEGDGGGG:=FGGGGGGGF8ED#6+@DD,@?F,=EC,A6DECCC>3@<FF7,,,@9,,,<:EGECFEE78DCGG**::CDEF7@7C*2*/*7>;:CFD*:D=D5.)*)0*17>770*++<*79*8<9++/*)*9)(*:)7.7*1<?*77@F:++<4*06,46(49:2/)4>((9).(-)
@M03506:14:000000000-AKVR1:1:1101:16141:1153 2:N:0:47
NTAGGACTACCCGGGTTTCTAATCCGGTTCGCTCCCCACGCTCTNNNNNNCCAGCGTCAGTAGATGCCCAGTCGACNGGTCTCCCCCTGGGTNTTCCTGCCGATCTCTACGCATTTCACCACTACACCGGCAATTCCATCGACCNCTGCATCACTCCAGTCGTCCCGTATGGGATGGCGCCTGGCCGTTACGCGGCCGGATTTCACCCCCCACGCTCAGGACCGCCTGCGTGCTCTTTACCCTCCGCAAACCCCGACAACGCTTGCTCCCCCNTTCTTACCTCTTCTCGTTGCCCCGAGTG
+
#88BCFGGFFFFEGG@FGGGGGGGGGGFGGFGEFEFG@FCD,@C######,,:DDEFCEGGECEGEGFFGFEACFC#:,:FD9F,FFGGF4:#:ABFGGGGGF7F@EDCF?++8BEGAGGCFFGFADFBCEE@AFGC<D7CCGG#++6+D,=??9;DF,7>6>++@::58BB:<,6=C*C*;C5,4CEE:*18:5:C*3*=C9?F++277)95)***))*219*17)559)*9.=7)0*++3*1*/*):?*.5)9)99)/)00**/31+7*)#*121(*+()),)))*-)(().)*))(-(
@M03506:14:000000000-AKVR1:1:1101:12036:1194 2:N:0:47
NTAGGACTACTGGGGTTTCTAATCCTGTTTGCTCCCCACGCTTTCGCGCCTCAGCGTCAGTACCGGGCCAGTGAGCCGCCTTCGCCACTGGTGTTCTTCCTAATATCTACGAATTTCACCTCTACACTAGGAATTCCACTCACCTCTCCCGGACTCGAGACCCGCAGTATCCAAGGCAGTTCCGAGGTTGAGCCTCGGGCTTTCCCCCCCGACTTGCCGGTCCACCTACGCGCGCTCTACGCCCAGCAATTCCCAACCACGCTCGCCCCTCCCGTATTTCCGCTGCTCGACGCCCCGAGTC
+
#8ACCGGGGGFGGGGFGGGGGGGGGGGGGGGGGGEGGGGGGGGGGGGDGGEGGGGGGGGGGGGGGGGGGGGGGFGGGGGGGGGCEGGGGGGGGGGGGGGGGGCGGGGGCFGGGGGGFCGG=EDFGFG9F,FGEDGGGGGGE8EGCFGGGG@C8ECCGGEGGFGGGDGC9:D,:D939CCGGGEEGC>9,,4,?D2:*:5CG*5>,4=EGG):E<*03*):))1994)9C<5*735C(*1A8CDC*C*.*+<@**0*1(9*)709CEGDE)/)07**2(*3.(((,()*()(,0((1070,(
@M03506:14:000000000-AKVR1:1:1101:12066:1235 2:N:0:47
NTAGGACTACTAGGGTTTCTAATCCCGTTCGCCCCCCTGGCTTTCGCGCATCAGCGTCAGTGTCGTCCCAGCAACCCGCCTTCGTCGCAGGTGTTCCTCTCGATATCTACGCACTTCACCGCCACACCTATAATCCCAGTTCCCCCTTCCGCACTCTAGCACAACAGAATCACTTTACCGTGACGAGTTAAGCCCTGAGATTTCACAAGGTACCTCTTCCGCCTCCTCCCCGCCCTTCTTGTCCATCATATCTGAACATAGCCTTCTCCCTCCGGCTTTCCGGCCGGTGCGTCTCGTGTTG
+
#88,ACF@<<-<C-6CF;CFCCFF<FE8<F;F,@C:@6<@ECCF9F7+@F:B<CC@FFEGGCCFB,,,86F<<6C,CFFCBCFG,=CCE+>9??CEF<EAAFAFFCBEA,B@:+8=B<CCFG+833CC,A,,3,,,8>@3=,38,@=8B3+:+@+@,@EGEEC>*48,5;9C8,D,,??CF,4*16?4;9;9C,1,,,0,58,,,1=3=**;+2A+;++48***2/)8**:7757)25*++02;*++0+++1**2*2)*+*0)*02+*+0*).)/*/(0+)(((-(()()-(0-(*).,4(
@M03506:14:000000000-AKVR1:1:1101:17007:1248 2:N:0:47
NTAGGACTCCACGGGTATCTAATCCCGTTCGCTCCCCCAGCTTTCGCACTTCAGCGTCAGTGTCAGCCCAGCAACCCGCCTTCGCCGCAGGTGTTCCTCTTGATATCTACGCATTTCACCGCTACACCAAGAATTCCAGTTGCCCCTTCTGCACTCTAGCCCCGCAGTATCGGTTGACCTTTCCGGGTTAAGCCCGGAGATTTCACACTCGACTTGCGGTGGCCGCCTACGCGCCCTTTACGCCCAGTAACTCCGGACAACGGTTGCTCCCCCCCTCCTACCTCCGCCTCTGCCCCGCAGT
+
#8A<CGGG-EFGGGGGGGGGGFFGFGGGGGGGGGGGGGGGGGGFGDGGGGGGGFFEGGGGGGGGGGGGGGGGEGGFECEGGGGGEGGGEGGFCGGGGGGGGCGGGGGGGGGGGGGGGGGGGGGGGGGFGCGDFGGGGGGACFA,DF>ED9EEDGGGG,,@8FEEGGDEE,@@@ACGGGGGFGFGC*;CE*2>F>DEG5:?:=CF7B@+67CDGGC9D55C837>D)<7*9<G3@@DB4/322C3>A*)+++1@F*)14D5>3)***2*09C57<?**(.0),)4(36;(5(.*.4*))-((
@M03506:14:000000000-AKVR1:1:1101:21214:1260 2:N:0:47
NTAGGACTACCCGGGTATCTAATCCTGTTTGCTCCCCACGCTTTCGTGCATGAGCGTCAGTGCAGGCCCAGGGGATTGCCTTCGCCATCGGTGTTCCTCCGCATATCTACGCATTTCACTGCTACACGCGGAATTCCATCCCCCTCTGCCGCACTCCAGCCGTGCAGTCACAAATGCATTTCCCAGGTTAAGCCCGGGGATTTCACATCTGTCTTGCACAACCGCCTGCGCACGCTTTCCGCACACGCATTCCGATTAACGCTAGCACCCCACCGCTCACCGCGGCTGCTGGCCCGTACTA
+
#8ACCGGGGFCFGGG@FGGGGGGGGGGGGGGGGGGGGGGGGGEGGGGGGGGGGGGDFBCBFFCGFGGGEGGGEDGGGGGGAEGGGGGGGCEFCFFFFGGGDGEGGGG9FGGGGFGGGGGGGGGDFGFEGGGG>FFFGFD;BGFEEG8@FGGGEG>FDFFFGG8C*33@@7D;D>F99,,7DCFG7E@?9;,;2<4*::8*499CGG7EGCCD+;C7C6AF75D5>D):7).*1))7(/8<*:/9>**)/2*986D*>(0:53;*)3+1:)))5***2()3((((-4(.-0)2)(-15)(()
@M03506:14:000000000-AKVR1:1:1101:22653:1303 2:N:0:47
CTAGGACTACCGGGGTTTCTAATCCCGTTTGCTCCCCTGGCTTTCGCTCCTCAGTGTCAGTGTTGGTCCAGGATGCCGCCTTCGCCACCGGTGTTCCTCCAGATATCTACGCATTTCACCGCTACACCTGGAATTCCGCATCCCTCTCCCAATCTCAAGCCATCCAGTATCAGACGCAGTTCCCCGGTTAAGCCGAGGGATTTCACGTCTGACTTAGTTGGCCGCCTACGAGCCCTTTACGCCCAGGAATTCCGAACCACGCTTTCCCCCCACGTCTTACCGCGGCCGCTGGCACCGACTT
+
CCCCCGGGGGGGGGGFFGGGGGGGGGGFGGGGGGGGGCFGGGGGDGGGGGGFGGGGGG9FGGGGGGGGGGGGGGGGGGGGGGGCGGFGFGGFGGGGGGGGG=FGGGGGGGGGGGGGFGGCFGGGGGGGGGGGGGGGFFFGGD8FCGGGEGGF?CDF9DEFGGGGDFFGDGFEFFCCE>EGGFC?GE5CEG9DGGGEE=:7CC6CGGGGGC4:C+>C:FFGC47=88..;3)*175*.74<8:C97**)2+A97?C*1(2:B;)9*3+1CBD)7/1*2(9+.40(4((),.4(72)*.7(--
@M03506:14:000000000-AKVR1:1:1101:15014:1305 2:N:0:47
CTAGGACTACCAGGGTTTCTAATCCCGTTCGCTCCCCACGCTTTCGTGCCTCAGTGTCAGAACTAGCCCAGTCACCTGTCTTCACCATTGGCGTTCCTGACGATATCTACGCATTTCACCGCTCCACCGTCAGTTCCAGTGACCCCTACTAGCCTCAAGCGCGCCAGTATCCGAAGCAGTTCCTGGGTTGAGCCCAGGGCTTCCACAACGGACTTAACGCGCAACCTACGCACCCCTTACACCCAGTGATCCTCAGTACCGTTTGGGGCCTCTGTATTCCCGTCGCTGTCGCTCCAGCTCT
+
CCCCCGGGGGGGGGGGGGGGGGGGGGGGGGGGEFGGGGGGGGGGGEEFGGGGGFGDFGGDFGGGG@FGGGGFGFGGEGGGG9EGFGGGGGGGGEFGGGGFGDGGGGGGFGFGGG7EFFGGGD@FGGGGGFGFGDFGGEC;:9EEEGFGGDGCGGGGGGFCG>>EGDGGGAEFC>+>CC7D,@FGFFGGGDFGGGGFFFEC6*,5DFF5*;D/?:<C>CDG35)*1*226CB=DE;)20?++<C)*/</<@@**97*26*+.).95*?>D@3.)0<++6*+)(.((,,)-/3(0(-0)/)).
@M03506:14:000000000-AKVR1:1:1101:14402:1312 2:N:0:47
CTAGGACTACCCGGGTTTCTAATCCTGTTTGCTCCCCACGCTTTCGTGTCTTAGTGTCAGAAACCGCCCAGATAGCCGCCTTCGCCACTGGTGTTCTTCCCAATCTCTACGTATTTCACCACTACACTGGGAATTCCACTATCCTCTCCGGTCCTCTAGCTGCCCAGTATCAAGCGCATTTCTTGAGTTGAGCTCAAGGCTTTCACGCCTGACTATGACAACCACCTACACACGCTTTACGCCCAGTAATTCCGAACCACGCTAGCCCCCCTCTTCTTACCTCGGCTGCCGGCACGAAGTC
+
CCCCCGGGGGGGGGGFFGGGGGGGGGGGGGGGGGGGGGGGGGGGGGGGGGGGGGGGGGGGGGGGGGGGGGGGGGGGGGGGGGGGGGGGGGFGGGGGGGGGGGGGGGGGGGGGGGGGGGGGGGGGGFGF<EFFDGGGGEFFFFGGGGCFGGEEGGFFCGGGGGGGGGCGGFEGFGGGGGGGFGGAAFGFA,EDF,@9DFCFGGFGAFGGGGG4CFGF7DFC7?DC7D4)8DF,9)85(215*29CC5EFFG+3+9755(;C88579CFFC:)85*03+)*<248(((4)4)76>(49)5(4)
@M03506:14:000000000-AKVR1:1:1101:10173:1325 2:N:0:47
CTAGGACTCCACGGGTATCTAATCCCGTTTTCCCCCCTAGCTTTCGCGCCTCAGCGTCAGTGTCGGTCCAGGAAGCCGCCTTCGCCACCGGTGTTCCTTCGTATATCTATGCATCTCACCGACACACCCGGAATCCCGCCCCCCTCCCCCTAACTCAACCCCGCTAGTTTCCTTCCCCGCTCCCCCTCCTACCCGGGGGATGTCACCCATGCCGTAACTCACCCCCTACGCGCCCTTTGACCCCCCTCATCCCTACCACCGCTTCCCCCCTGTGACTTTCCCACGCCCGCGCCCACGTCTT
+
@@BCCGCF9<@@E++CC<FFGFCFGACF88,C,CF7FGG?8EDGGBG7@F6B,<E7BFB:C@F97@8B:<FEF8=FECCCC:E,:,,8:++@F?CEE,,CB<,,5ACF:5,,,:5?F??E?++>B84++8+++>,@F:C:+@8CC>**::**34,@,1,41A8***1?,>,@,,,,4,=5>E5F=*8**+++3AEGD5:*1*2+0+<*209<+)/2/9*+:*9/)97)A3)1))./,**+0+9*/*/0190*))2*246>))0**0C@*0))/*+++-*+)))(--()()(()-(*))(,(
@M03506:14:000000000-AKVR1:1:1101:17312:1345 2:N:0:47
CTAGGACTACTCGGGTTTCTAATCCTGTTTGCTCCCCACGCTTTCGCACCTCAGTGTCAGTATCAGTCCAGGTGGTCGCCTTCGCCACTGGTGTTCCTTCCTATATCTACGCATTTCACCGCTACACAGGAAATTCCACCACCCTCTACCATACTCTAGCTCGCCAGTTTTGGATGCAGTTCCCAAGTTGAGCCCGGGGATTTCACATCCAACTTAACGAACCACCTACGCGCGCTTTACGCCCAGTAATTCCGATTACTGCTTGCCCCCTCTGTATTACCTCGGTCGTTGGCTCAGACTT
+
CCCCCGGG-FGGDGGGGGGGGGGGGGGGGGGGGGGGGGGGGGGGGGGGGGFGGGGGGGGGGGGGGGGGGCFGGGGGFGGGCGGDFGEGGFEFDFEFGGGGGGGGFFGGGGGGDGGCFGGEGGGGCFGDEGCF,CFGGGGGGGGGFFFGGGGGGGEGGGEGDEEGGGDD8DC@>CGGGADFGGGGGFG9FG97DFC>*9C7E4ECCGG,=CF>EFG@88B*C<D=*:AFG*8:DBD<?56CCGC3*2<B+::*B)**9(*+***:**+9177>:9@+0-*3)).(,(-)(.(,)(5476)4-
@M03506:14:000000000-AKVR1:1:1101:9758:1355 2:N:0:47
CTAGGACTCCTGGGGTTTCTAATCCTGTTTGCTCCCCTAGCTTTCGCGCCTCAGCGTCAGTTATGGTCCAGTGCGCCGCTTTCGCCACAGGTGTTCCTCCCGATATCTACGCATTTCACCGCTACACCGGGAATTCCACGCACCTCTCCCATACTCCAGCACCACAGTTTCGCCTGCAGGCTCTGAGTTAAGCCCAGAGATTTCACAGGTGACTTGTGGCGCCGCCTACGCGCCCTTTACGCCCAGCAACTCCGAACAACCCTTACTGCCTCCGTATTACCGCGGCGTCTGGCCCGTCATT
+
CCCCCGGG9FGGGGGFGGGGGGGGGGGGGGGGGGFGGGGGGGGGGGGGGGGGGGGGGGGGGGGGGGGGGGGGCGGGGGGGGGGGGGGGGGGGGGGGGGGGEGGGGGGGGGGGGCG9?FGGGGGGGGGGGEGGGGFFGFGGD8EGFGFGGGGGGGGGGGFGGGFGFFCFGGG>E:B5CCFFD,;EDEG==B;?FCFGFGG6C+4AF?,4?4C8CFD7B6:5)>D=C<ADGCE*9>55,2*<**9<C5*)0A+0<BC5C(9C)0)*0<+*07C)0);*;(1:)(-76(()-0,().457)((.
@M03506:14:000000000-AKVR1:1:1101:15562:1356 2:N:0:47
CTAGGACTACCGGGGTTTCTAATCCCGTTTGCTCCCCACGCTTTCGCGCATCAGCGTCAGTACCGGTCCAGTGAGCCGCCTTCGCCACTGGTGTTCCTCCCAATATCTACGCATTTCACCGCTACACTGGGAATTCCACTCACCTCTCCCGGTCTCAAGCGAAGCAGTTTGGACGGCAGTTCCTCGGTTAAGCCGAGGGATTTCACCATCCACTTGCCAAGCCGCCTACGCGCTCTTTACGCCCAAGAATTCCGAATCACCCTTGCCCCCCCCCTATTACCGCGCCTGCGTGCACAGAGTT
+
CCCCCGGGGGGGGGGFGGGGGGGGGGGGGGGGAGGGGGGGGGGGGGGGGGGGGGGGGGGGGGGGGGGGGGGGGGGGGGGGGGGCGGGGGGGGFGGGGGGGEGGGGGGGGGGDGGGGGFGFGGGGGGGFFFGF@F@EEFGGGFGGGGGGDGEG>E+@DCGGGGDCGGGGGGGGGG>C>>ECFGG,>EEEEGGGGFEEG==*84+59<7C00>CC+5@FG4E5*9*99)7ED3*9)7CAD=F*:CDDC*)2+39677C5(*+)0005CF:F>)70)2*+6*36?0(((,)()((0(.*))5:)
@M03506:14:000000000-AKVR1:1:1101:13267:1379 2:N:0:47
CTAGGACTACTCGGGTATCTAATCCCGTTTGCTCCCCACGCTTTCGCATCTCAGTGTCAGGTAAAACCCAGTACGCTGCCTTCGCCATTGGTGTTCCTTTCGATATCTACGGATTTCACTCCTACACCGAAAGTTCCGCGTACCCCTGTTTTCCTCAAGTCTACCAGTATCAGCAACACTCCCAACGTTAGGCGTTGGTATTTAATCGCTGACTTAATAAACCACCTACATGCGCTTTACGCCCAGTAATTCCGATTAACGCTCGCACCCTACGTATCACCGCGGCTGCAGGCACGTAGTT
+
CCCCCGGGGGFGGGGGGGGGGGGGGGGGGGGGFGFCGGGGGGGGGGGE@G<FGGGGGGGGGGGGGGGGGGGFGGGGGGGGGGGGGGG7FFGGDGGGGGFEGGFFFGGGGGGGGGGGGGGFFGGGGGGGGDGGGGGGGGGGGGGEFGCF8FGGGGGGGGGGGCDFGGFGFFGGFGGGGC69D@:FGGEGGGEGFEE5>FCFD7E@DCFCF;DDF+>DC2+=F>CECCFF6*+4;6))/<@78:C)/*>A+<CF6693/,:@3>)9CED>*8*))*;69:BG7(-,369)4)((0117771(.
@M03506:14:000000000-AKVR1:1:1101:21649:1383 2:N:0:47
CTAGGACTACTCGGGTTTCTAATCCCGTTTGCTCCCCTAGCTTTCGTGCCTCAGCGTCAGATTCTGTCCAGTGATTCGCTTTCGCCTCTGGTGTTCCTCTCGATATCTACGCACTTCACTGCTACGCCGAGAATTCCAATCACCTCTCCAGATCTCGAGCCTTGCAGTTTCGAATGCCGTTCCGGAGTTAGGCTCCGGGATTTCACATCCGACTTGCATGACCGCCTACTCACCCTTTACCTCCAATAAATCAGAACAACGCCTGGCACCTCTGTCTTACCTGTGTTGCCGGCACAGGGTT
+
CCCCCGGGGGGGGGGFGEFGGGGGGGGGGGGGGGGGGGGGGGGGGGGGGGFFFFGGGGGGGGGGGGGGGGGFFGGGGGGGGGGDEGGGGGGGGGGGGGGGGGGGGGGGGGGGGGGGGGGGFGGCGGGGD7+CFFGGGEEEFGFGFGGGGGGGGGDFCEGGGGGGGGFGGDGFEEF8DFGGG6AEG6>7CDB,DCDEGGGEG>9:;:=,<7?*CCE@F4B,?6*=5555:*8+*;A986;+++278?FF:9<@***2907C)).7*;85C>*7**3+3)1+())..)(76*-452;C4)(((
@M03506:14:000000000-AKVR1:1:1101:19863:1389 2:N:0:47
CTAGGACTACCCGGGTTTCTAATCCTGTTTGCTACCCACACTTTCGAACCTCAACGTCAGTTACAGTCCAGAAAGCCGCCTCCGCCACTGGTGTTCTTCCATATAACTACGCTTTTCACTGCTACACATGGTGTTCCACTTTCCTCTACTGCACTCAAGTCATCCAGTTTCCACAGCAATTCCTCAGTTGCGCTGAGGCCTTCCACTTCAGACTTAACTACCCGTCTGCTCTCGCTTTCCGCCCAATAAATCCGGATAACGCTTGGAACATATGAATTACCGCACTTGTTGGCCCGGCGCT
+
-6B<<<F9CFCCCC@:FFGG,<FFGGCFGG,E<<FGGFF7@,CEF,6CFF,CCCFCFGGGG9,C@C,CFGGAFC,CF7@F:,,+@F@,,6,C,BBF<FA?,C,,,:CC,,,7,,9,?5@,CF9,EFFE5E?,4,4CF,C4,EEF,>>,@,,,,,7,,4E=E,@=F8D33,7CD,,36819,3EC,=,636,++3++,4+5<;3,,@;,@++??*3;C7AG*09**36*5++,33**(*+5:*?DD*,;F9++;)155(2<)))128+1>;++++++5)1:)((((()*-*.(/.()))((-
@M03506:14:000000000-AKVR1:1:1101:18721:1390 2:N:0:47
CTAGGACTACCCGGGTTTCTAATCCTGTTTGCTCCCCACGCTTTCGCGCCTCAGCGCCAGTATCGGGCCAGTGAGTCGCCTTCGCCACTGGTGTTCCGCCGAATATCTACGAATTTTACCTCTACACTCGGCATTCCACTCACCTCTCCCGAACTCAAGACAGCCAGTATCAAAGGCAATTCCAAGGTTGAGCCCTGGGCATTCACCCCTGACTAAACTGTCCGCCTACGCGCCCTGTACGCCCAGTAATTCCGAGCTACGCTAGCCCCCTCCGCATTACCGTCTCTCCTAGCACGCAGCT
+
CCCCCGGG9CFGGGGFGGFFGGGGGGGGGGGGGGEFGFGEGGGGFGGGGGGGG@F@FFGEFAFG7CFGGGGGGFGGGGGGGGGFGG7CDFF<CFCEFFEGG:@BD5E9FGGGFGGGGGGGE<FGGFFGGFDGGCFCAFCA88E=@?E@DG7+@@@CFGEGGC8:+5,7D,@F7E;EFFF8;37DC,445>D,6DG6>>8C,2ACGGGG5/2*,+,56*1=@C65CGB3C<373>>)(2*<8CC/**3*<++976357(*+)87*98;:G8))))***,*CF(,((()*(*))9)-))73((
@M03506:14:000000000-AKVR1:1:1101:21268:1403 2:N:0:47
CTAGGACTACCCGGGTTTCTAATCCCATTCGCTCCCCACGCTTTCGTCCTAGCAGTGTCAGGTGGCACCCAGAAGCCTGCCTACGCATTCGGTGTTCCGAACGATATCAACGCATTTCACTACTACACCGTTCGTTCCAGCTTCCTCTTTGCCCCTCTAGTCGTGAATTATTTTGAGCAAACGCAGAAGTTGAGCTTCTGGCTTTTTCCCAAAACTACCATGACCACCTACCGGTACCCTTTACGCCCGATCATTCCGGCTAATCTCTTAGGTCTCTTGCTTCCCTCTTGCTCTGGCACAC
+
CCCCC,CFFFFGDEDFGGFGGFGGGGGGGGFCFF@FGGGCDG>FEEEFGGGGGGGGCGGGGGGGFGGGGEG<CEGGFFFGGGGGGGEGEGGCCFFF9ECDF@CCEF:FFFFGG>BCFGCDC?FDFGFFGBAF=CF8FE=;E8,C8,@F9F,7@EF+=@DFGFDF=3=,@=>;EFG+4:,8D81+@B8,,@E,,5>CCFC9D*<:C,,4<7F4;?8<8*)4=+*,;?F>,*)485))(+*+*<+;***:/*3))1?7*()*)0/**++/+*29/:7C+-*+-))..).)-*)47-<9@))(.
@M03506:14:000000000-AKVR1:1:1101:14861:1410 2:N:0:47
GTAGGACTACCGGGGTATCTAATCTCGTTCGCCACCCTAGCCTTCGCCCATCAGCGTCTGTGGCAGCCCAGCAACCCGTCTTCGCCGCAGGTGTTCCTCACGATATCTCCACATTTCACTCCTACAAAGAGAATTCCAGAGTCCCCTGCAAACATGTATCCCCGAAGTATCACCTGAACTATCGGGGGCAACCACAGATATTTCACAGACTACTCTCTGCGGCTGACTACGCTCCTTTTCCATCCATTAAATCTCAAGAAAGCTTGCCCTCACCGTTTGACGCGTCCTCCTAGCCTGGCGT
+
-,8A,E@-6-6+7++C-C,CC,@,<<@,6,,8,,,,8,;6C@,C;C7,8,6@,,CFC,,,<,,:6,@,:CCA<@,C7:8,,CCD,CC4@E+4,BBDE,5,:<++8+99,A,,:,,,,,C,,4,,5E,,48A<6E,5C,,,,,3@@,,+,6,,,6,,7,,E,A8+++5+,5,,,33,,,1,,,2**3***==*<;:,,4,,,4+++41++2*0+++500++))/*/*2+7C)*9)0*)2*+++2*/++*<+</9**2:,**)).20**)+)1)0**/*()+.(((,(()-0(./((*)).((
@M03506:14:000000000-AKVR1:1:1101:9341:1428 2:N:0:47
CTAGGACTCCTCGGGTTTCTAATCCTGTTTGCTCCCCACGCTTTCGCACCTCAGCGTCAATACCAGTCCAGTGAGCCGTCTTCGCCACTGGTGTCCTTCCGAATATCTACGAATTTCACCTCTACACCCGGAATTCCACCCACCTCCCCTGGATTCAAGCGATGCAGTCTTAAAGTCAATTCCTGGGTTGAGCCCCTGGCTTTCACCTCTAACTTACACAGCCGCCTACGTTCGCTTCACGCCCAGTAATTCCGAACACCGCTCGCTCCCCTCGTATTACCCCTTGTTCGTTCCCGGTCTT
+
C,-@88,--CFGGGC@@FGGGEFFEDFFG9;,CF<D,CFCECFGG@EGDDF,EFFGBF@,6@CCD@CFEE@FFFCF8B,@,CEFEGCGF8FDEEF9ED9F77BFG9F?EGG@<EAAE?F5CFGGFFF,4++48AFG9E9,@+CC,6,+>D=+7@,6,@=,@CD3+6@E?ACF,7E,=E,3;@C,@E6F+38>,,>@:1*@EC<D7CC6ADF>CF<,;+/,4@4*2)))0*;,;):*2*8>8**1**++1?+@+)*117*>B@:))/:)?><)091/0(*+)30(((./))(()(,/))((-
@M03506:14:000000000-AKVR1:1:1101:13694:1436 2:N:0:47
CTAGGACTACCCGGGTTTCTAATCCCGTTCGCTCCCCTGGCTTTCGTGTCTCAGCGTCAGCTCAGCCCCAGCGACCTGTTTTCACCTTTGGCGTTCCAGACGATATCTACGCATTTCACCGCTCCACCGTCTGTTCCGGTCGCCCCTAGCTGGCTCAAGACAGGCAGTATACCCAGCCGTTCCACGGTTGAGCCGTGGGATTTCACAAGGTACTTGCCCGCCCGCCTACACCCGCTTTAAGCCCAGTGATTCCGCCTCACGCTTGGCCCCCCTGGCTTACCGCGGCTGCTGGCATCGCATT
+
CCCCCGGGGGGGGGGGGGGGGGGGFGGGGGGGCGGGGGGGGGGGGGGGGGCFGGGGGGGGGGGGGGGGGGGGGGGGGGGFGGGGGGGGGGGGGGGGGGGGGGGGGGGGGGGGGGGGGGGGGGEGGGGGGGGGGFGGG@FGGGGGGGGGDGDC?E6EFG:FGGGGGGGGFGFF,@?FDFGGEDGCFEEGGGGCFGGE=EC,@6>;+AF6=4=FFCE9FDAEGGGGGGF>6C;*9)8)49*0+<677E+9C@FFF:<//(**)839*1<)2>)0.***;(964(2((((03932)()*0)-((
@M03506:14:000000000-AKVR1:1:1101:16660:1451 2:N:0:47
CTAGGACTACAAGGGTTTCTAATCCTGTTTGCTCCCCACGCTTTCGCACCTCAGCGTCAACAGTCGTCCAGTGAGCCGCCTTCGCCACTGGTGTTCTTCCGAATATCTACGAATTTCACCTCTACACTCGGAATTCCACTCACCTCTCCGACGTTCAAGTTTCCTAGTTTCAAAGGCTATTCCGGAGTTGAGCTCCGGGCTTTCACCTCTGACTTGAGAAACCGCCTACGTGCGCTTTACGCCCAGTAATTCCGAACAACGCTAGCCCCCTCGGTATTACCGCGCCTGCTGGCACGGAGTG
+
CCCCCGGG9FGGGGGGGGGGGGGGGGGGGGGGGGGGGGGGGGGGGGGGGGEGGGGGGGGGGGGGGGGGGGGGGGGGGGGGGGGGGGGGGGGGGGGGGGGGGGGG?FGGFGGGFGFGDCGGFGFGGGGFGGGGGGGGGGG9FEGGCGEGGEEC>C@FGGGGFGGGGGGGFGFGFEF?FFCGGGFGGCGGCGG@FFGGGGGGGFGGFCA?CGGFCGC,:<8<F8CCDGB)*/;=C55D6FFG=EDGGDC6F?+**)9/),9F)75*)<85*7)7)**/;47C<0(2(((7(/8(01)/0)41(
@M03506:14:000000000-AKVR1:1:1101:9015:1459 2:N:0:47
CTAGGACTCCCGGGGTTTCTAATCCTGTTTGCTCCCCTAGCTTTCGCGCCTCAGCGTCAGTTGTGGTCCAGTGCGCCGCTTTCGCCACATGTGTTCCTCCCGATATCTACGCATTTCACCGCTACACCGGGAATTCCACGCACCTCTCCCACACTCAAGCACGGCAGTTTCGCCTGCAGGCTCCGAGTTAAGCCCGGAGATCTCACAGGTGACTTACCGCCCCGCCCACGCGCCCCTTACGCCTCATCCCTCCGTCCAACGCTTGCCTCCCTCCTATTCCCGCGCGTGCGCCGACGCAACT
+
CCCCC?FG9FFGGGGBGGGGGGGGGGGGGGGGGGGGGGGGGGGGGGGGGG@:EFGCGGGGGGCF@FCEFGFFFGGGG7F7CFGGDGGG?,EFEFGGGGEFFEEECEGGGEFGEC:EFGFFDGCC4,AEE>:FEGGFFFFEGDG86@EFF@CGCG?E8D9C6;>8CECGFFF*AEB*;6C,:4:;C**=C;@,?CCE8*8/0*5C1<+9*297C7C;:C31)1175D)75)7CDF))(*)<85<**+<*2*+.<)**)-*+.7)/98<*<5<))1*++64+)((((((),)(-)(-)))(((
@M03506:14:000000000-AKVR1:1:1101:19346:1484 2:N:0:47
CTAGGACTACCCGGGTTTCTAATCCCGTTCGCTCCCCTAGCTTTCGCGCATCAGCGTCAGTGTCGGCCCAGCAACCCGCCTTCGCCGCAGGTGTTCCTCTTGATATCTACGCATTTCACCGCTACACCAAGAATTCCAGTTGCCCCTTCCGCACTCTAGCCGAGCAGTATCAGTTGACCGTTCCGATTTAAGCCCGGAGATTTCACAACTGACGTGCACAGGCCGCCTACGCGCCCTTTACGCCCAGTAAATCCGAACAACGCTTGCTTCCCCCGTCATACCTCGGCTTCTGGCACGGCTG
+
CCCCCGGGGGGGGGG@FGGGGGGGGGGGGGGGDGEGGGGGGGGGGEGGGGGGGGGGGGGGGGGGGGGGGGGGGGGGGGGGGGGGEGGGCGGGGGGGGGCFGGGGFGGGEFFGGGGGGGGGGGGDGGGGGGGGGGGGGGGGGGGGGGGDCGEG67@FFG9@FEGGGGGGGGGCCFGDCFC?EEGD*>*:@BC,;<BCEC=5CCCCFFD6:**0+*3/7*A+8*8=)77:C7):57))(9)<AED<DE5??C9//9D3913:F7>D3***+96?>C*/2(03),)-,(-0-.)-*3(9>53(3
@M03506:14:000000000-AKVR1:1:1101:14740:1496 2:N:0:47
CTAGGACTACTCGGGTATCTAATCCGGTTTGCTCCCCACGCTTTCGCCCCTGAGCGTCAGGACAGGGCCAGGATGCCGCCTTCGCCACTGGTGTTCCTCCAGATATCTACGCATTTCACCGCTACACCAGGAATTCCAGTCTCCCCTACCGAACTCTAGCCTGCCCGTATCGGCTGCAAGCCCCCAGTTGGGCCGCGGGTTTTCACAGTCGACGCGACCAGCCCCCTACGCGCTCTTCACGCCCAACAAATCCGGACAACGCTCGCGCCCTACCTCTCACCCCTGCGGCGGGCCCGACGTC
+
CCCCCGGGGGGGGGGGGGGGGGGGGGGFGGGGGGGGGGGGGGGGGGGGGGGGGEGGEGDGGGGFGGGGGGGGGGGGGGGGGGG7FGGEGGGGGG@FGGGGGGGGGGGFGGGGG7E<FGGGDF7FFGGFDDE7E=EGGFEGG9DFDGGGGGC>CE,>DFCEEFFGGG8BE@D>:EFDE6CEE;E**4:??,:*BCCC=CD*;C8F+<99CG38E)::5D):*19*99<)/1)2/7D*5**3/5//*1;5=*+*0553),/:)8)9):*02>)).*+3+(*34((30(()()-(8(())),4(
@M03506:14:000000000-AKVR1:1:1101:16995:1502 2:N:0:47
CTAGGACTACCGGGGTATCTAATCCTGTTTGCTACCCACGCTTTCGTGTCTCAGCGTCAGGAGTTGTCCAGAAAGCCGTCTACACCACAGGTGTTCCTTCTGATATCTACGCATTTCACCGCTACACCAGAAATTCCACTTTCCTCTCCAACCCTCAAGCACCGCAGTCTTCGGCGCACCCTCCCAGTTAAGCCGGGAGATTTCACGCCAAACTTACGGCACCGCCTACACACGCTTTACGCCCAGTAATTCCGAACCACGCTCGCCGCCTACGTATTACCGCGGTGGCTGGCACGTAGTC
+
CCCCCGGG9FFGGDDGGFFFGGGGGGGGGGGGGGGGGGGGGGGGGGGGGGEFFFFGEGGGGFGGGGGGGGFGGGGGGGGGGGGGGGGGFGGGGGGGGGGGGGGGFGGAFGGGGE@EGGGGEEE7FGGGGGF<E<FF,@FGFFGC;4>,DFFFGGFGGDCFGGGGGGGGGGAFFGGECCEGGGF8CF6CCE;,>EEEG5;CGC9FFD5C5)C<=>EG+5>59CFE3C)87*8<D)8*-<FF5:C57/3*<+0@4)5*)(2/))0*//*):59.;5;@+(=74:0(,(()()((08210)44)
@M03506:14:000000000-AKVR1:1:1101:22096:1534 2:N:0:47
CTAGGACTACACGGGTTTCTAATCCTGTTTGCTCCCCACGCCTTCGCACCTCAGCGTCAGTACCGGGCCAGTGAGCCGCCTTCGCCACTGGTGTTCTTGCGAATATCTACGAATTTCACCTCTACACTCGCAGTTCCACTCACCTCTCCCGGACTCGAGCTTCCCAGTATCGAAGGCAGTTCTGGAGTTGCGCTCCAGGATTTCACCACCGACTTAAGAAGCCGCCAACCTGCGCTTTCCGCCCACTAATTCCTAACAACGCTTGCTCCCCCCGCCTTACCCGTGCCGCCTGACCGGAGTC
+
CCCCCGGFGGGGGGGGGGGGGGGGGGFGGGGGGGGGGGGGGGGGGFGGGC<FEFF@FFGEGGFGEGGGGEFGGGGGCFGGGEFFGGEGGFFEEFFGGGCEFGDBCFGGGGG7,4DFD,CFFGGGG9FAFFE+:=,<<AF,A8EF?==D,DC+=E=DDC6>:@DGF7,6;;C7D8*:C:A3>@FEC9,,5D;:5*>:,<,*>:<99CG?E98<=55++3+=*925>3))=*/200<)4F*<*:975**)3<+96/**>)>=357<7E9BGFG:5//*/-*+.,-,(2()()(()((/)8((.
@M03506:14:000000000-AKVR1:1:1101:8571:1553 2:N:0:47
CTAGGACTACTCGGGTATCTAATCCCGTTTGCTACCCTAGCTTTCGCGCCTCAGCGTCAAGAACAGGCCAGAAAGCCGCCTTCGCCACTGGTGTTCCTCCCGATATCTACGCATTTCACCACTACACCGGGAATTCCGCTTCCCTCTCCTGCCTTCGAGTCGATCAGTATCGAGTGACCCTCCCCAGTTGAGCCGGGGGCTTTCACACTCGACTTGAACTACCGCCTGCTCGCTCTTTACGCCCAGTAAATCCGGACACCGCTACCCCCCTACGTATTACCGCGGCTGCCGGCCCGTCCTC
+
CCCCCGGG@FGGGGGGGGGGGGGGGGGGGGGGGGGFGFGGGGGGGGGGGGCFEEGGGGEGGGGGGGGGGGGGGGGGGGGGGGGGGGDGGGGGGGGGGGGGGGGGGGGFGGGGGGEGGGGGGFCFGGGGG@78FFFEFGECGGGGGGGGGGGGGGGGFF8AFEG@,3>ECGFFFG9*BFEFCGEGGGDCFC,?DFG5*:8=E<FGD7?FFFFGG*/@*8;+:>C=5C))**9*9)79<*9@*29D3:847<@7F))19(*:::)))2*)15))8**+3(*06(41,3(50)((0((/7.(4)
@M03506:14:000000000-AKVR1:1:1101:21140:1559 2:N:0:47
CTAGGACTACCCGGGTATCTAATCCCGTTTGCTCCCCTAGCTTTCGCGCCTGAGCGTCAGGACAGGCCCAGAGATCCGCCTTCGCCACCGGTGTTCCTCCTGATATCTGCGCACTTCACCGCTACACCAGGAATTCCGATCTCCCCTACCTGCCTCTAGTCGACGAGTATCGGATGCAGGCCAAGGGTTGAGCACCTGGTTTTCACATCCGACTTTGCCGACCGCCTGCGCGCGCTTTACGCACAATAAATCCGGACAACGCTCGCCCCCCACGTCTATCCGCTGATGCTGGCACGTAGTT
+
CCCCCFGGGGGGGGGGGGGGGGFGGGGGGG7FE<FGECFGGGFGFGGGGGGGFGGGGGGGGGGGGGGGGGGFGG<CFE@CEECFGGGGGGGCECGGGGEFGGGGGGGDGG=@=EGGFFFCEFEGGGC8FFG<FFFFGGG7F,CE8EDFDFGFG?DF>=;7;4:@66CEDCCCCE8C6D?6BEGED**=8*,6B,<CFC@4<68CC@,:?09<*957:+;CGC<5>D3555>C)<:G?C=CEC*9)20*+<9@:551>>FFEE53)::7:))..7/;*(*<4((((()*)/)(.,,10).()
@M03506:14:000000000-AKVR1:1:1101:16224:1559 2:N:0:47
CTAGGACTACACGGGTTTCTAATCCTGTTTGCTCCCCACGCTTTCGCGTCTCAGCGTCAGAAATGAGCCAGAAAGCCGCCTTCGCAACTGATGTTCCTCCTGATATCTACGGATTTCACCCCTACTCCAGGAATTCCACTTTCCTCTCTCATCCTCTAGTCATCCAGTATCCAGTGCACTTCTGGGGTTGAGCCCCAGGATTTCACACCAGACTTAAATAACCGCCTAAACGCGCTTCACGCCCACAAACTCCGACTCACGCTTGCACCCCCCGTATCCCCGCGGCTGCTGGCACGTCGCT
+
CCCCCGGGGGGGGGGGGGGGGGGGGGGGGGGGGGDFGGGEGGGGGGGGGGFGGGGGGGGGCFGGFFGGGGGGGCGGGGGGGGGGGFGGGGGGGGGGGC<AFGGGFGGGGGGGGGFGGFAFGDFGGGGFGGCF=FFGGGGGGGGCFF;E,EFFCFGFCFDFGG9EFFFGGGGGG?FF8FFGGGGGGGGE6C7FFEFGGEGCF7@EECGF*;5DC;>97@FFG**;>D)),2;/?).),*/58*:)**30**+*/291)(2+)0)1*@+18)9)))**0(*+,(4((-7)804(<327.)((-
@M03506:14:000000000-AKVR1:1:1101:20763:1579 2:N:0:47
CTAGGACTACCCGGGTATCTAATCCTGTTTGCTCCCCACGCTTTCGTGCCTCAGCGTCAGTATCGGGCCAGTGAGCCGCCTTCGCCACTGGTGTTCTTGCGAATATCTACGAATTTCACCTCTACACTCGCAGTTCCACTCACCTCTCCCGAACTCAAGATCTTCAGTATCAAAGGCACTTCTGGAGTTGAGCTCCAGGATTTCACCGCTGACTTAAAGCCCCGCCGACGCACCCTTTACGCCCAGTGATTCCGAGCAACTCTAGCCCCCTTCCGATTACCGCTGCTGATGTGACGCGGTA
+
CCCCCGGGGGGFGGGGGGGGGGGGGGGGGGEFFGFGGGGGGCFEGGGGGFEFEDFECGGGGGGGGDGDFGGAADDFGCFGGGGFGGGGGEGGFDEGGGAECFGGFAGFGF77=84@EFGGEG9EGFF9BFCD7?FGFFGC,>DFD8,>D87CGE,3,@9=EFGFGGGEFC;;7AABFG6,@C,;,EECE,=,@7@,,7:98@DDD,<*=3;*A>9=7BA,2*/*/9).5105)).:(*/<**))**+*3<<7?4*)915*)/*::00.1))))**/2,)<9309((4/)*-)*-)1))--(
@M03506:14:000000000-AKVR1:1:1101:11298:1692 2:N:0:47
CTAGGACTACCAGGGTTTCTAATCCCGTTTGCCCCCCTGGCTTTCGCTCCTCAGTGTCAGTGTTGGTCCAGGATGCCGCCTTCGCCACCGGTGTTCCTCCAGATATCTACGCATTTCACCGCTACACCTGGAATTCCGCATCCCTCTCCCAAACTCAAGCCATCCAGTATCAGACGCAGTTCCCCAGTTAAGCTGAGGGATTTCCCGTCTGACTTAGTTGGCCACCTACGAGCCCTTTACGCCCCGTAATTCCGAACAACCCTTCCCCCCCCTGCATTCCCGCTGCTGCTGGCCACGAGTT
+
CCCCCGGGGGGGGGGEGGGGGGGGGGGGGGGGGGGGGGGGGGGGGGGGGGFFGGGGGGGGGGGGGGGGGGGGGGGGGGGGGGGGGGGGGGEGGGGGGGGGGGGGCGGGGGGGGGGGGGGGGGGGGGGGF@<EAFGGGFGGGGFGGGGGGGGG8FGGGGEFGFFDD8DCFEF;:@FE>3;EFGFGGGGCGCF3@EFDGGG5C4@:,<CCCC7+,+5,+4=98CD65FFAC*5213>*69+<;CD35*3.2/08=?537(**)007*:@:=>C:)**;<29F?07(223)4):?F((*..-4-
@M03506:14:000000000-AKVR1:1:1101:22586:1753 2:N:0:47
CTAGGACTACCCGGGTTTCTAATCCTGTTTGCTCCCCACGCTTTCGTGTCTCAGCGTCAGTTACTGTCCAGATAGCCGTTTACACCGCCGGTGTTCCTCCTGATATCTACGCATTTCACCGCTACACCAGGAATTCCGCTATCCCTCCAGTACTCAAGTCTTGCAGTTTTCGGCGCACCCTCCCAGTTAAGCCGGGAGATTTCACACCAAACTTACCAAATCGCCTACACACTCTCTACGCCCAGCAATTCCACACATCGTTTGCTGCCTACGCATTACCGCGCCCCCTGTCTCGTATTTA
+
CCCCCGGGGGGGEGGECCFEFGFGGGGGGGGGDFCGECGGGGGGFGGGGGFGCDGGGFEEFFFGGGFGGGFGGFFDE7FGDFGGGGGGEEEGCFGGGFFFCFGGGGGFFGGGGGGGGFAFGGGGFCDGGF7FFFFGG<:FEEDGF?,@D8EGGGFDGGEGGFGAFGGGC=CF+C:C*CEE:FEGCCE?;CFG:***:/*41=CCFGFE5/;>97+<*;)2**17*:3)+**1*28*)+1*:53**2*)++<***299)0*8>)9>+3=F4*8>)8?*6*31(((,,(0(.)5*.(1))(-)
@M03506:14:000000000-AKVR1:1:1101:22150:1768 2:N:0:47
CTAGGACTACCCGGGTTCCTAATCCCGTTTGCTCCCCTGGCCTTCGTCTCTCAGTGTCAGGAACTGTCCAGAGACCCTACTTCGCCCCTGGTCTTCCTCATGATTTCTACGCATTTCACTGCTACACCATGAATTCCAGTCTCCTCTCCAGTCCTCAACCACCGCATTACCTAATGCAGTTTCGGAGTTATGCCCCGAAAGTTCACACCCTACTTACGGCGCCACCTACAAACCCTTTACTCCTCATGACTCCGAACAACACTTAACACCTCTCAACAAACCTCGCTCCTGGCACCTAGAT
+
CCCCCFF@@@F6+++@@-;CFEE96ECCEF7,6;,<@6,6CECFFFG,CE<E,@FAFF99,C@FF9<96C,CAFFF8,,:ED,8,B,@BB,6C,,,96,C,C,C,,BB@9<CC:,?EFF9?F?F,,=FDE<FFGAEFG,4,>@FABF?8;@DC,@B,=,4>?E8+6++,7=,6@,,@,@9,=@++6+6@=,,,33=8;8++5,,,959*;**,3A:+*3:**)419)?,*2,*22*67+>9:8**+3+++++))):5(*2.=*+++29<)*.**++*,.*(((((((0().()4)1)0),)
@M03506:14:000000000-AKVR1:1:1101:21540:1862 2:N:0:47
CTAGGACTACCCGGGTTTCTAATCCTGTTTGCTCCCCACGCTTTCGCGCCTCAGCGTCAATGTCGGTCCAGATAGCCGCCTTCGCCACCGGTGTTCTTCCCAATATCTACGAATTTCACCTCTACACTGGGAATTCCGCTATCCTCTCCCGAATTCAAGCAACCCAGTATCAAATGCAGTCCCCAGGTTAAGCCCAGGACTTTCACATCTGACTTGGGTCGCCGCCTACGCGCCCTTTACGCCCAGAAATTCCGGACAACGCTTGTCTCCTCTGAATTTCCGCGGCTGCTGGCATAGAGTT
+
CCCCCGGGGGFGEFGGCCGGGGGGGGGFGGGG<EFDGGGGDEGGGGGGDEFFGFGEGGGEGGGGGGGGGGGGGFGGGGGGGGGGGGGDGGGFGGEGGGFGGFGGGGGGDGGG<,AAFGGGGGFFFEFFGF8@A=FGFGGGGCGGGG;DGG7@6=DDDFFGGGFGEGGGCF9C:DFA9,E;E,@FF8FGCFC9,:BFF:5EFGGD7:::A:=:EFGGG406?5CE3D))=*5*)5)979*<8=<3C5/)003@*6<3C6DF5731*22*39C5B4+++)*3608(499)(050)()***)))
@M03506:14:000000000-AKVR1:1:1101:15544:1872 2:N:0:47
CTAGGACTACCGGGGTTTCTAATCCTGTTTGCTCCCCTAGCTTTCGCGCCTCAGCGTCAGTTGTGGTCCAGTGCGCCGCTTTCGCCACAGGTGTTCCTCCCGATATCTACGCATTTCACCGCTACACCGGGAATTCCACGCACCTCTCCCACACTCCAGCACGGCAGTTTCGCCTGCAGGCGCTGGGTTAAGCCCAGCGGTTTCACAGCTGACTCTCCGCACCGCCTACGCGCCCTTTACGCCCAATAATTCCGAACAACTCTCCCCCCCTCTGTCTGCCCGTGCTTGCTCGCATAGCGTT
+
@6C<,FGGF@CF7@C+@7<EE9FDCFC@FFGG,FFF769ECFDFE:BGD7,BEFG76B@FEC<9:BECFGF,69FGGG7@7,E=CFECGGCGFGCGEGFFFCCEFGGGCFDCFGE9FAF??F+4CAFD@7@F+AFF,3FEG7EGGD,DFC,537,,@DB?FC5*5@>BE@DFEG5D5BCC>4?8885:C*5<<8FE@***/)*>CGFC***02C+27*)*)9CEDD536>E557)9(9*AA=))1:*)03+1*/**)-27)79C*C57EE).0*00+)*0.((-,35*-*),0((**0(((
@M03506:14:000000000-AKVR1:1:1101:17511:1891 2:N:0:47
CTAGGACTACTCGGGTATCTAATCCCGTTTGCTCCCCTGGCTTTCGCGCCTCAGCGTCAATGCCGGTCCAGGATGCCGCCTTCGCCACCGGTGTTCCTCCAGATATCTACGCATTTCACCGCTACACCTGGAATTCCGCATCCCTCTCCCGAATTCAAGCCTTCCAGTATCGGACGCAGTTCCCGGGTTGAGCCCGGGGATTTCACGTTCGACTTAGAAGGCCGCCTCCGCGCCCTTTACGCCCAGTAATTCCGAACAACGCCTCCCCCCCCTGTATTCCCGCGTCTGCTGTCACAGAGCT
+
CCCCCGGG9FGGGGGGGGGGGGGGGGGGGGGGGGGGGGGFGGGGGGGGGG:FGGGGGGGGGGGGGGGGGGGGGGGGGGGGGGGGGGGGGGGGDGGGGGGGGCFEFFGGGGGGCFEGGGGGGGGGGGGG@FFGGGDGGGGGEGGGGGGGGGG>EEDGGG9EFGCFGGFGC3EFGDE>EGGEFGGGDEC*=:C88ECEEGG5CCGFFGGFFD3CEC59++;CDFFCC).)*/7:<D:)46@F*=DC*:877<C*96CGG9FF)3)9*;*<EB)5)/+30)*3,,,4,4()-*5)9<<*/),()
@M03506:14:000000000-AKVR1:1:1101:8585:1908 2:N:0:47
CTAGGACTACCCGGGTATCTAATCCTGTTTGCTCCCCACGCTTTCGTGCATGAGCGTCAGTGTTACCCCAGGGGGCTGCCTTCGCCATCGGTGTTCCTCCACATCTCTACGCATTTCACTGCTACACGTGGAATTCCACCCCCCTCTGGCACACCCAAGCCTCTCAGTTACAAGCGCAGTTCCCAGGTTAAGCCCGGGGATTTCACACCTGTCTTAAGAGACCGCCTGCGCAGGCTTTACGCCCAGTAATTCCGATTAACGCCTGCACCCTACGTATTACCGCTGCTGCTGGCCTGGAGTT
+
CCCCCGGGGGGGGGGGGGGGGGGGGGGGGGGGGGGGGGGGGGGGGGGGGGGGGGGGGGGGGGGGGGFGGGGGGGGGEGGGGGGGGGGGGGGGGGGGGGGGGGGGGGGGGFFDEGGGGCGGCFGGGGGFFGGGFGEFDGFEGGGGGG?FDF,3,@+@DDFEGGGFGFGFFGGF7,,3@CEEGGGGGGGGGGF,9EGGGGEEEF9=7796E<FCF7>F7DA94>55DCAFF5:5))7C(94+;*9<*/310029*/93*,*+))0*9@8F6:*4>C;+<4=EDB0(,,4).))().)*)0,2(
@M03506:14:000000000-AKVR1:1:1101:14945:1909 2:N:0:47
CTAGGACTACCCGGGTTTCTAATCCTGTTCGCTCCCCACACTTTCGCTCCTCAGCGTCAGGACATGCCCAGAGAACCGCCTTCGCCACCGGTGTTCCTCCTGATATCTGCGCATTTCACCGCTACACCAGGAATTCCGTTCTCCCCTGCATGCCTCTAGTCTGCCCGTATCGCAAGCACGCACCGCGTTAAGCCCGGCGTGTTCACTCCAGACGCTACCAACCGCCGACGAGCCCTTTACGCCCCATAATTCCGGACAACGCTCGCACCCCACGCATTACCACGGCTGCTGTCACTGAGTT
+
CCCCCGGGGFFGGGGGEGGGGGGFGCFFFEFG,CFGGGDGGGAFGGGGGGGGGCFGCGGCGGGFGFGFGGFGFGGFGGGEGGGGGGGC?FG==FFGGFAF=EFFGGGGG,>C7C:@<<AFEGGGG=FGFFG7A<FEFFGFGCFGFGGF?8F,,A,7@,7=3,7D9,8CE6D@+A6:FC,5B8EGE*84*=:B9:5/4*31*:CCFC796**2:3/**/)=*9CCC)))*75:C.)0.9B+:*)9):*)+0+94?D*>6<C))09>/*7E3)8@3*888=+-).4-3,),)5-94<:8*,-)
@M03506:14:000000000-AKVR1:1:1101:23592:1925 2:N:0:47
CTAGGACTACCGGGGTATCTAATCCCGTTTGCTCCCCTGGCTTTCGCGCCTCAGCGTCAATACCGGTCCAGGATGCCGCCTTCGCCACCGGTGTTCCTCCAGATATCTACGCATTTCACCGCTACACCTGGAATTCCGCATCCCTCCCCCGGAGTCAAGCCTTCGAGTATCGGACGCAGTTCCCGTGTTGAGCCCGGGGATTTCACGGTCGACTTATCGTGCCGCCTCCGCCCTCTTCACGCCCAGTAATTCCCAACAACCCCTGCGCCCCCCTTATTACCGCGGCTGCTGGCCCCGAGTC
+
-ACCCADFEFD@7@C+8-,CECFFCF@;CC,;C<FGGC@DFFD8<,66@F,C8,F:@FEC<FGDC76:@<,C,6,C96F:=,C,4BBFFC=FFGGCEFG??B?<AEF9EE<C+?65,,57@F+>C<@G8,3,,:A5A8C7+>,@3=+3@B7+5@:>,33<51,5**,4<,211*4>5:=*=,44;,*0=;+??EFC*5*/*05+>2***1))**2+**7=<C7*>)))25)*/.)*.*1+*1*1/*+*++296*0**47/)0)*1/2015)7))2++)*2-(((-(()3))(.(()0)(((
@M03506:14:000000000-AKVR1:1:1101:10296:1938 2:N:0:47
CTAGGACTCCTCGGGTTTCTAATCCTGTTTGCTCCCCACGCTTTCGCACCTCAGCGTCAGTAATGGACCAGTGAGCCGCCTTCGCCACTGGTGTTCCTCCGAATATCCACGAATTTCACCTCTACACTCGGAATTCCACCCACCTCTTCCATACTCCAGATCGACAGTATCAAAGGCAGTTCCAGGGTTTAGCCCTGGGATTCCACCCCCGACTGATCGATCCGTCTACGTGCTCTTTACCCCCATTCAATCCGTACAACCGCCGCCCCCTTCGTACTCCTCCCGCCTCCTGCACCGATGT
+
CCCCCGGE<FFGGGDGDGGGFCGGGGGGG96FEFFFGGGGGGCGGEGFEG8FEGGDGFFGGGGGG<CFGGGGG,EFGGDGEGFDFGEEGGGGEFEFGFGGFDGG,F<,:FC@B?CEF?FGGF,AC94C<=@7@F?FE,C,88BEGFFDFFAD9EEGGFD3ED8EG63EGFCACD,BF,+@,@,@ECC7D8DEED8?CF*,@7,53@:C7*39C4:6:C8C6D<,*;))=*209)@CE+:C+=/89*5++21;).*/9(0+))))/8:@CB))01;**,02),((-(()()()01.*8)(-,
@M03506:14:000000000-AKVR1:1:1101:11817:1938 2:N:0:47
CTAGGACTACACGGGTATCTAATCCCGTTTGCTCCCCTGGCTTTCGCGCCTCAGCGTCAGGAGAGGTCCAGCGCGCCGCTTTCGCCACCGGCGTTCCTTCCGATATCTACGCATTTCACCGCTCCACCGGAAGTTCCGCGCGCCCCTACCTCCCTCCAGCGTACCAGTCTCGGGGGCCCTTTTCCGGTTGGGCCGAAAGCTTTCACCCCCGACTTGTCACGCCGCCTACGCGCCCTTTAAGCCCAGTGACTCCGAACACCGTCCGCGCGGTTCGTCTTACCGCGGCGCCTGGCCCGCAACC
+
CCCCCGGGGGGGGGGGGGGGGGGGGGGGGGGGGGGDGGGGFGGGGGGDGF@FGEGGFGCFGFCGGGGGGGGGGGGGGEG:CGGGGGCGGGGGGGGGGGFGGGGGGGGGFFCGGGDFGGGGGG@FE<FGGEGGDF;,@@F@FGGCCEC5FD,;DEGGGGCF5=*=CGFF++C7CCECGE55CCFFF5*2?8:8EFECG***<*+3+<CGGGG3C)2+CG6?*9C5<DB)**5*9@EC?*70+0>C47<@F+<=)8)/7;F/.0)198*.:)/.7>EE/(9A(((-(,()()(()31)0),((
@M03506:14:000000000-AKVR1:1:1101:17661:1957 2:N:0:47
CTAGGACTCCAGGGGTATCTAATCCTTTTTGATCCCCACGCTTTCGCGCCTCAGCGTCAGATCCGGGCCGGAGCGCCGCCTTCGCCTCTGGTGTTCTTCCCAATCTCCACGAATTTCCCCTATACAGTGGTTTTTCCACTCCCCTCCCGCGGTCTTCAGTCATGTTGGCGCAGAGTGCCTTCCGTGGATTAGCCTCAGGCTTTCACCCCTCTCTCCACTCACCCTCCGCGCCCGCTTCCCCCCCAAATACTCCAAAACTCTATCCCCCCCCTCGTTTTCCCGCTGGCGCCGTCAGCGTCTT
+
-866,,,-CF-,;@CF@FA,<,,;,C,C,,@,,CF,F8@6@BCCDEGFGC,,,CC:6,8,,<6,6+68+++8@+++@B++8+C++?+4,,BF,BC@,9F,B:4F,C,5,B+++:+5C,,EF+,9F,,:?,,3,6+,C3>9F8,@D6+B+@8+@C*,,,,7,,,,,,,,5*****4,,2,1,54*5***,,,,,>+0+3:*<46;+221***0**+*+*;**2/***88*).*)))),/0;0:)7)*;6++3*)0***4*0/**220;):53).)/**-6+,((((((),)-()-,0<)(((
@M03506:14:000000000-AKVR1:1:1101:17269:1973 2:N:0:47
CTAGGACTACTCGGGTTTCTAATCCTGTTTGCTCCCCACGCTTTCGCGCCTCAGCGTCAGATGTGGTCCAGTGCGCCGCTTTCGCCACAGGTGTTCCTCCCGATATCTACGCATTTCACCGCTACACCGGGAATTCCACGCACCTCTCCCACCCTCAAGCACGGCAGTTTCGCCTGCAGGCTCTAGGTTAAGCCTAGCGGTTTCACAGGTGACTTACCGCACCGCCTACGCCCCCTTTACGCCCAATAATTCCGAACAACGCTCGCCCCCCTCGTATTCCCTCTGCTGCTGCCGCGAAGTT
+
CCCCCGGG9FGGGGGGGGGGGGGGGGGGGGGGGGGGGGGGGGGGGGGGGGFGGGGGGGGGGGGGGGGGGGGGGGGGGGGGGGGGGGGGGGGGGGGGGGGGGGGGGGGGGGGGDGDGGGGGGGGGEFGGGGGGGGGGGGGGGGGGGGGGGGDGEG+@FFGCFGGGD*@F7DFGGGGGG?F8E062BFFECFGE9EF6@0858D=FGGC9CC*+?7+>DCBGGC559DFFGDF*18@DBCFFG5CDCF8)0<+1=)*/92CF>E)9/:83=>D5:5**24*+,)((.)6)46))0((/0)(()
@M03506:14:000000000-AKVR1:1:1101:9748:1992 2:N:0:47
CTAGGACTCCTGGGGTTTCTAATCCCGTTTGCTCCCCTAGCTTTCGCGCCTCAGCGTCAAGAACAGGCCAGGTAGTCGCCTTCGCCACTGGCGTTCCTCCCGATATCTACGCATTTCACCACTACACCGGGAATTCCACTACCCTCTCCTGCCTTCGAGTCGATCAGTATCGAGTGACCCTCCCCAGTTGAGCCGGGGGCTTTCACACTCGACTTGAACGACCGCCTGCGCGCTCTTTACGCCCAGTAAATCCGGACCACGCTTGTCACCTACGTATTACCGCGGCTGCTGGCACCTCGTT
+
CCCCCGGG9FGGGGGGGGGGGGGGGGGGGGEGGGGGGGGGGGGGGGGGGG7CGGGGGGGGGGGGGGGGGGGGGGGGGGGGDGGCEGGGGGFGGGGGGAGGGGGGGGGGGGGGGGGGGGGGGGFGGGGGGGGGGGGGGGGGGGFGGGFGGGGGGGGFFGFFGEGEGGFFGGGGEGGGGGGGGGGGGGGFFF9>FG5EGCEGGGGG7F77*;<<E7E9>FF**97EGG3<FDB=C:>*-:=C5:CD:5+*<99=?E)95(1:))5CFC9*<6*9?*20:3*?A1(-90()49?03(.*))-4(
@M03506:14:000000000-AKVR1:1:1101:20645:2024 2:N:0:47
CTAGGACTACCGGGGTATCTAATCCCGTTTGCTCCCCTGGCTTTCGCTCTTCAGCGTCAATGTCGGTCCAGAATGCCGCCTTCGCCACCGGTGTTCCTCCAGATATCTACGCATTTCACCGCTACACCTGGAATTCCGCATTCCTCTCCCGATTCCAAGCCATCCAGTATCAGACGCAGTTCCCCAGTTAAGCAGAGGGATCTCACGTCTGACTTAGTTCGCCGCCTACCACCCCTTTACGCCCAGCAATTCCGAACAACGCTTCCCCCCCCCCGCACACACACGTCCTCAGGCACGGAGC
+
CC?CCFGGGFGF>:CGGFCFGAG6CEE6CF,EFFEFGG,CDA@AGGGGD@FFECF@@BBFF9FFGDEFDFGFG,CFFEGGEGGGGEGCFG:FGGEGFC9EF,A<EFF<F<CEGCFGGGGGCD7FFEDFAEE@F9FGDFFEE7FF:>>DFD+C+1E,;=>8+@DCFEF>A:;;A,@CEDG?FFG,@6CCF99,2,2<*ACEG*,>,,/:?<<FG+>5B=C,?)*298)52*)+228*30;;E53C***)*+311<D3C><5055**8*./7)8>7***()2-((((((.,9)()..5))(-(
@M03506:14:000000000-AKVR1:1:1101:13594:2040 2:N:0:47
CTAGGACTACTCGGGTTTCTAATCCCGTTTGCTCCCCTGGCCTTCGTGTCTCAGTGTCGGGAACTGTCCAGAGACCCGCCTTCGCCACTGGTCTTCCTCATGATCTCTACGCATTTCACTGCTACACCATGAATTCCAGTCTCCTCTCCAGTCCTCAAGCACCGCAGTATCAAATGCAGCTTCGGAGTTAAGCCCCGGGATTTCACACCTGACTTACGGCGCCACCTACACACCCTTTACGCCCAATGAATCCGAACAACGCTTTAGACCCCGGTATTACCCCGGCTGCTGGCACACGGTG
+
CCCCCGGGGGGGGGGFGGGGGGGGGGGGGGGGGGGFGGFFGGGGGFGGGGGGFGGGFGEGGCFGGGGGGGGDCFFCFCEEGGCFGGDCEGGFFGGGGFGGGGGGGCCDCFCGFGGGGFGGGGGGGGFCFGGGBEFFFDFGFAGGFGGGGFCD,@DGGGDGGG86=EGGFGGGGGGGGC=EDCDCGC+CEG;;FGFGGEG>CDAF7;CF544*<7:2DC4;)5C*28AAF*;+2=><@*;E5><DDF*6929:AB/95,*C5>5D*++)+)*8.)2*8449)((,-(()().87(4C5),,,
@M03506:14:000000000-AKVR1:1:1101:11747:2073 2:N:0:47
CTAGGACTACCCGGGTATCTAATCCTGTTTGCTCCCCACGCTTTCGCACCTCAGCGTCAATATGTGTCCAGTGAGTCGCCTTCGCCACTGGTGTTCTTCCGAATATCTACGAATTTCACCTCTACACTCGGAATTCCACTCACCTCTCCACAATTCTAGCGATGCAGTCTTAAAGGCAATTCCGGAGTTGAGCCCCGGGCTTTCACCTCTAACTTACAAAGCCGCCTACGTGCGCTTTACGCCCAGTAATTCCGAACAACGCCAGCCCCCTCCGTATCACCGCGGCTCCTGGCACGGCGTT
+
CCCCCGGGGGGGGGGGGGGGGGGGGGGGGGGGGGGGGGGGGGGGGGGGGGGGGGGGGGGGGGGGGGGGGGGGGGGGGGGGGGGFGGGGGGGGDGGGGGGGEGDGFGGGGGGGGGGGGGGGGGGGGGGGGGGGGFGGGGGGGGGGGG9DGGGGFFGGGGGGEGGGGGGGGGGGGFFGGGGGGGGGG6E7,>BDCCFDCECEEFFFGGF<>7CDGFFC>>=C<485C45>FGFGGFFGF3:F*A35C5511><=B?39D(970>)));;>EB)8>DEGG08F?6>9((()463(82)1;)23(
@M03506:14:000000000-AKVR1:1:1101:13497:2074 2:N:0:47
CTAGGACTACCCGGGTATCTAATCCCGTTTGCTCCCCCGGCTTTCGTGCCTCAGTGTCAGGAGTCGTCCAGAGACTCGCCTTCGCCACTGGTGTTCCTCTCGATATCTACGCATTTCACTGCTACACCGAGAATTCCAGTCTCCCCTCCGACCCTCCAGCCAGATAGTATTCAATGACTTTTCGGAGTTAAGCTCCGAGCTTTCACACCAAACTTACCTGGCCACCTACGCACTCTTTACGCCCAGTGACTCCGAACAACGCTTGGGACCTCTTTATCCCCGCTGCTCCTGGCCTCTCGTC
+
CCCCCGGGGGFGGGGCGGGGGGGGGGGGGGGGGGGGGGGEGGGGG:F8FGGGGGGGGGGGGGCFFCGGGGGGGGGGGGGGGGGGGG>FF@FF8FFFGGGGGGGGFGGCEGGGGDGFGFGGEGAFGGGGD7>BFGGGGAEFGCEGDDFGGGGGGGDDEG?FGGFDG7;EDDCFG7,5EGFGGGFCCDCE<99BF;E@:7?EEDEFC:?C7CF?F?FFG48,**;77DA6FC35C);:7@+38/):/;39+++9/))/)(*/)))**1/7689)9*32<5*04(1(39>13).(7()*/0-,(
@M03506:14:000000000-AKVR1:1:1101:23030:2096 2:N:0:47
CTAGGACTACCCGGGTTTCTAATCCCGTTCGCTCCCCACGCTTTCGTGCCTTAGTGTCAATAATAGGCCAGTACCCTGCCTACGCCATCGGTGTTCCTACTAATATCTACGGATTTCACTCCTACACTAGTAATTCCAGGTACCTCTCCCATATTCTAGCTATGCAGTTTAAATAATGTTGAAGAGGTTGAGCCTCAGGCTTTCACTATTTACTTACCTTGCCACCTACGCAACTCTTTACGCCTAGTAATTCCGGATAACGCTTGTATCCTACGATTGACCGCGGCCGCTGGCACGTATT
+
CCCCCGGGGGGGGGG@BFGGFFGGGGGGGGGGGGGGGGGGGGGGGGGGGGGGGGGGGGGGGFFGFGGGGGGGGFGGGGGGGGGGGECGGGGGGG>FGGGGGGGGGGGGGGGGDGG,@BFGGGGGGGGGGFGGGGGGFEFGGGGFFEGGFGGGFGFFFGGGGGGCGFGGGFGGGGGCEG=F>FFAFEDEFGFGFCD=@@@EGGGEGGGGFFFGFGGEF+1,+;;AFGFFFG57;@4C6CFFG>*;*/,=F;,=>8C)26DF*5)9*=*;+131@FC**/=?>@,(641.6),(),,9>53)(
@M03506:14:000000000-AKVR1:1:1101:18706:2163 2:N:0:47
CTAGGACTCCCCGGGTTTCTAATCCTGTTTGCTCCCCACGCTTTCGTGCATGAGCGTCAGTGCAGGCCCAGGGGATTGCCTTCGCCATCGGTGTTCCTCCGCATATCTACGCATTTCACTGCTACACGCGGAATTCCATCCCCCTCTGCCGCACTCTAGCCATGCAGTCACAAATGAAGTTCCCAGGTTAAGCCCGGGGCTTTCACATCCTTCTTGCACAGCTGCCTGCGCACGCTTTACGCCCAGTACTTCCGATTACCGCTTGCACCCTACGTTTAACCGCGGCCGCTGGCACGTAGTT
+
CCCCCFGG-CFGGGGGG;FFGGGGGFFGGGGGGGCFGFGGGGGGGGGGGGGFFFGGGGGCEEFDGGCEGGGGGGGEGGGGGGGGGGGDE@:F>F7FGDGFDDEGCEFEAFF@FCFGGFGFBEGA<<FC@CG:+=AFCF;FFFDE6B,,>BB66:8DGCCFFGG6?F9><AFFF,,5,>9;@CGGCG*,>D2,?8EEG*5**2,1<C@:+**+229;7>6C*;*<*2*8=<>GGFDC(7*+*5>DD*+*++3/*)*//47CD)<***09*0*)01**0(9F)-494(()-5((0()1.),-6
@M03506:14:000000000-AKVR1:1:1101:12359:2180 2:N:0:47
CTAGGACTACCCGGGTTTCTAATCCCGTTTGCTCCCCTGGCCTTCGTGTCTCAGTGTCAGGAACTGTCCAGAGACCCGCCTTCGCCACTGGTCTTCCCCATGATCTCTACGCATTTCACTGCTACACCATGAATTCCAGTCTCCCCTCCAGTCCTCAAGCACCGCAGTATCGAATGCAGTTTCGGAGTTAAGCTCCGACATTTCCCACCCGACTTACGCCGCCACCTACACACCCTTTCCGCCCAATGAACCCGAACAACGCTTGAGACCTCTGTATTCCCGCGGCTGTCGGCTCAGCTCT
+
CCCCCCGGGF<FFF77B@FEAEGCGFEFGGGGGF,@FE,@@EGGGCFEGGFAFEF9CEAA8CFCCFFGACCAFFADFEGGCGGECGECF<EEEEEGA,6=F,?E<@,?FFDEGGEEGCFFEGFGFFFGGCG9FFFG?,AEFF==,6@=>E@=,@=D9=,E>88+@>B=AFE=38,=9A9E,==6+6+::,E>E<>@+4+4C5,,34@;*;53:9*,;;**)?<7?<AAC<)=>>)*(2+5*A5)/7869++:0.))),**)0)1**+0AF*/1*03@4*+,(-((-(0(*((.(-*.)))-
@M03506:14:000000000-AKVR1:1:1101:9664:2188 2:N:0:47
CTAGGACTACTGGGGTATCTAATCCCATTCGCTACCCTGGCTTTCGTTCCTCAGTGTCAGTTATGGCCCAGCTAGTCGCCTACGCCACCGGTGTTCTTCCCAATATCTACGCATTTCACCGCTACACTGGGAATTCCACTAGCCTCTACCACACTCAAGTCTGCCAGTATCCAATGCAGTTTCAGGGTTGAGCCCCAATCTTTAACATCAGACTTAACAAACCACCTACGAACTCTTTACCCCCAATAAATCCGGACAACGCTCGCACCCTACGTCTACCTGCTGCTGCTGGCACGTACTC
+
CCCCCGGG-FFGFGGGGGGGGGGCFFGGGGGGGGGGGGGFGGGGGGGGGGGGGGEGGGGGGGGGGGGGDGGF?GGGGDCFGDFBF@FGFFEGGGGGGGGGGGFGGGGGGGGGGEGGFFFFGG:FEFFDFF,AFGBFFFGGEFEFGGGGGEFGFGFGGCDGFEFGF,@DE=DGCE9DE,EAFFE9DAFFEBD:C@EGE+47EFFCFFFCGD5*C5A98++2097CFG4AFDE7*68C?88C,059C5@)<C+;).2/<955)../)=5)*7/).7**0(*<).1(.40)50)(5(5*004:A
@M03506:14:000000000-AKVR1:1:1101:10509:2206 2:N:0:47
CTAGGACTCCTCGGGTTTCTAATCCTGTTTGCTCCCCTAGCTTTCGTGCCTCAGTGTCAGGTGTTGTCCAGGGACTCGCCTTCGCCACTGGTGTTCCTCTCGATATCTACGCATTTCACTGCTACACCGAGAATTCCAGTCCCCCCTCCAAACCTCCAGCTCAATAGTATTCAATGCCATTTCCGGGTTAAGCCCGGAGATTTCACATCAAACTTACCAAGCCACCTCCGCACCCTTTACGCCCAGTGAACCCGAACAACGCTTGGGACCCCTGCATTCCCGCGGCTCCTGGCACAGAGTT
+
CCCCCGGG9FGGGGGFGGGGFGGGGGGGGGCFGGGGGGGGGGGGGGGGGGGGGGGGFFGGGGGGGGGGGGGGDGGGGGGGGFGGGEGGFFGGGGEGGEF?EFDFGGGGCEFGGGGAA5AFFGGGGFCGE>FDCGGGGFG=EGFGG>>E6EGC?FGGGGFGGFFGAFDEEC;FC=FGF,69@DFGDEEG:FFFC6BEGDC*8C7CFFFGC8C89F2AD>A,?5/:C9))/):?7A)8;715;5>CD5F*<;+)2853<>*:>D>/*/1)CB9>@5*:E<*+.4((,70),))(.(5C>/(6.
@M03506:14:000000000-AKVR1:1:1101:7353:2216 2:N:0:47
CTAGGACTACTGGGGTATCTAATCCTGTTTGCTCCCCTAGCTTTCGTGGCTCAGTGTCAATAGTGGTCCAGTCACCTGCTTTCGCCATCGGTGTTCCTCCTGATCTCTACGCATTTCACCGCTACACCAGGAATTCCAGTGACCTCTCCCACATTCAAGCTCGGTAGTATCCATTGGCCTCTCCCGGTTGAGCCAGGAGCTTCCACAACCGACTTGCCGAACCCCCTACCCACGCTTTACGCCTAGTACTTCCGAGTACCGCCCGCCACCTTCGTCTTACCGCGGCTGCTGGCACGAAGTT
+
CCCCCGGGGGGGGGGGGGGGGGGGGGGGDGFGGGGGGGGGGGFGGGGGGGGGGGGGGGGGGGGGFGGGGGGGGGGGGGGGGGGGDGGGGGGGGEGGGGGGGGGGGGFFGGGGGGGGGGGGGGCFGGGEFGE7FEFFFGGGGGGGGGGGGGGGDCDFFDFGCGEG>FGGGFF;EGFEFGCFCGGFGGGGGEG8DC,DC+CC:DGG7CC7**<9*?E>CC?C7DD*2??F6F4,?B3*,::F8CG<<:@C7C96A>D3CD+<>:)158=:=@D4?CFE8:4C?0(406,549)(81)9))-(-
@M03506:14:000000000-AKVR1:1:1101:9045:2236 2:N:0:47
CTAGGACTCCTCGGGTTTCTAATCCCGTTTGCTCCCCTGGCCTTCGTGCCTCAGCGTCAGTAACTGTCCAGGAACTCGCCTTCGCCACTGGCCTCCCTTACGATCTCTACGCATTTCACTGCTACACCGTAAATTCCAGTTCCCTCTCCAGTACTCTAGCCTCCCAGTATCCAATGCCGTTCCGGGGTTGAGCCCCGGGATTTCACATTAGACTTAGCAAGCTGCCTACGCACCCTTTACGCCCAATGCATCCGAAAAACGCTCGGGACCTCTGTATTACCCGCGCTGCTGCCACAGAGTT
+
CCCCCDFG9FGGGGGGGGGGGGGGGGGGGGCGFGGGGGGGGGGGGGGGGFEFGGGGGGGEGGEGGGGGGGGGGGGGGGGGGGGGGGGGGGAGGGGGGGGFGGGGGGGG9FGGFEFFGGGGGFFGGGFGGGGDGFFGCGGGGGGGCF8FFGGGGGGGGGGGC9DDG8FGFFGFFGGGGGGGGGG>GCCEG7,@D?FDDGE=;*2D@G:CF+:=F+,,4++=6F*08<AFGD?/:A>C@C+>?CG<DGFF+2>@F)95)(9*)0)17**.C3*9@F++0-*<)(((,-(8()528)57:)3).
@M03506:14:000000000-AKVR1:1:1101:15100:2288 2:N:0:47
CTAGGACTACTCGGGTATCTAATCCCGTTTGCTCCCCTAGCTTTCGCTCATCAGCGTCAATCTCGGTCCAGGATGCCGCCTTCGCCACCGGTATTCCTCCAGATATCTACGCATTTCACCGCTACACCTGGAATTCTGCATCCCTCTCCCGAATTCAAGCCATCCAGTATCGGCTGCAGTTCCCAGGTTAAGCCTGGGGATTTCACATCCGACTTAGTTGGCTGCGTCCGAGCCCTTTATGCCCCGTACTTCTGAACACCCATTGCCCCCCCCCGTCTCTCCCCCGCTCCTGTCCCGGGCG
+
CCCCCFGGFFFGGGDGE9EGGGGGGGGGFCC9C@EFEFCEFGGFFEGCFGEFG<FC@FGGGGGGGGCGFFGGFEGGGGGDEEGCGGGGGGGGGGGGCF<EC<BE<FCFFC<:CB75,EDFC7>F+EFEBFF@FF?EFB9F9E8E8DGF,@>6BCCGFGA?D?C@DFFGGC;:>+DEGF7EAF,EG?F<@DEEF,3D>E5*3;D>7::=CFG>5C;@C@AC492*9)0):)./5::F;8+++229*=8=*2+1*102*)*2)))22+3/;>5<)/**2.)+4,4(((()().)*))*7)(((
@M03506:14:000000000-AKVR1:1:1101:20777:2293 2:N:0:47
CTAGGACTACCAGGGTATCTAATCCTGTTCGCTCCCCATGCTTTCGCTTCTCAGCGTCAGTAGTGGCCCAGAGACCTGCCTTCGCCATCGGTTTTCCTCCTGATATCTGTGCATTTCACCGCTACACTAGGAATTCCAGCCTCCCCTACCACGCCCTAGTCGGCCCGTACCCACTGCTAGTGCGGGGTTGAGCCCCGACATTTCTCAGCAGACGCGACAACCCGCCTACAAGCTCTGTCTGCCCAACCATTCCGGACACCGCTCGCCCACTACCGATCACGCCGGCCGCCGGACGGTAGGG
+
CCC,<CECCFFF8;FGCCCAFFFFGGDFFECFDGGGGGGGGGG<FF,B@CEFF<FEC@@CEDDGADEFGGGGFFACGGCFGDGD:66CFFD@,B,,,<CFG8?A,,EFF,5EF<E,@EEFFF@+4EF,,=,,AA,CDEG,+,@,@CB+>E@@>C+8+@=D=+==EGC+3@>FGE8,,,,74,2B+*=**1,?8,1=E5*?5+,>,=@C++;CFCC3)))***12CC55***+*)0*)0*+++*19**)2:+*0/>/>1*2))./1**8*0*/)0***()2(((((((.()(()-,)0)(-(
@M03506:14:000000000-AKVR1:1:1101:7942:2318 2:N:0:47
CTAGGACTACTGGGGTTTCTAATCCTGTTTGCTCCCCTAGCTTTCACAGCTCACCGTCCGTATTGGGCCAGTCACCTGCTTTCGCCCTTGGTGTTCCTCCAGATATCTACGCATTTCACCGCTACACCTGGAATTCCAGTGACCCCTCCCACACTCGAGTCAAGCAGTATTTATAAACCCCTCCCAGTTAAGCCGGGAGTGTTCATTATAGACTTACCTAACCAGCTACCTGTGCTTTACGCCTAGTAATTCCGAGTAACCGTTGCCACCTACGTATTACAGTGGCTGATGGCGCGTTGTT
+
CCCCCGGFGGFA<<F@FGGCFEGFFGFFGGCFAF<FGGFFFGGCFCGGGGFGGCFEFC++6CE@CCFDFG,C,@CFF8FFDFGGGC,@9A@GFFGFF9,EE4EAF<EFGF?DGGCCEFGAFG@++C?=DCAF,?,C9F;FFGGC,@FBEEGFC=,>DG+6@9@8DGGGDD9,E,=,3E@+>++@6>FDFAD,,DEEGGG7,5,@E,,,,25;97;;;FFC***,3/;F?F47+)+4*=B?C*:DC?;=9@9+127>C(++*))1**5/55C)//*+5/90))-)((()(*.)8(,)))(-,
@M03506:14:000000000-AKVR1:1:1101:17825:2339 2:N:0:47
CTAGGACTACTGGGGTTTCTAATCCCGTTTGCTACCCACGCTTTCGTGCCTTAGTGTCAGGAACGAGCCAGTAATCTGCCTACGCCATCGGTGTTCCTCCTAATATCTACGGATTTCACTCCTACACTAGGAATTCCAATTACCTCTCTCGTCCTCTAGCTCAGCAGTTTTGATAATGTGTATGCGGTTGAGCCGCACGCTTTCGCTATCAACTTACTATGCCACCTACGCAACCCTTTACGCCCACTAATTCCGGAGAACGCTTGGATTCCCCGTATGCCCGCGGCTGCTGCCTCGGAGG
+
CCCCCGGGCFGGGGGGGGGGGGGFGGGEGGGGGGGFGGGGGGGGGGGGGGGGGGGGGGGGGDGGGGGGGGGGGGGGGGGGGGGGGGDGGGGGGGGGGFGGGGGGFFG9FGGGGFFGGGGGFFGGGGGG?CCFGCFGGCFFEDGGFE9>DGGGG6CFFDFGGGGFCCG>8EB:8EFGGFCDGEG,:C>88+@=8D6+@CEE>*DG8@9CC9+=;7D?>DF,9:>99?6?6*)*2)0/08;+>783>E*;++5:A66<*6)798B5>C5:F*2*12***(0+)(,,-4;>9E70*()*)),((
@M03506:14:000000000-AKVR1:1:1101:8237:2347 2:N:0:47
CTAGGACTACTCGGGTATCTAATCCTGTTTGCTCCCCTAGCTTTCGCGCCTCAGCGTCAGTTATGGTCCAGTGAGCCGCTTTCGCCACAGGTGTTCCTTCCGATATCTACGCATTTCACCGCTACACCGGAAATTCCACTCACCTCTCCCATACTCAAGCCCGACCGTTTCTAATGCAGGCTATGGGTCGAGCCCATAGATTTCACATCAGATTTGTCAAACCGCCTACGCCCCCTTTACTCCCAATAATTCCGAACAACGCTTGCCCCCCTCGTATTACCGCGGCTGCCGGCACGACGTT
+
CCCCCGGGGGGGGGGGGGGGGGGGGGGGGGGGGGGGGGGGGGFFGGGGGE@FGGGGGGGGGGGGGGFGGGGGGGGGGGGGGGGGGGGGGFCC,,BFFFGGGGGGDGGGGGGG@FGDGGGCFG@FGGCFGGGCFFCFGGG,EE=FFF6@FGG,D8,3=D?DDFGGG833@,D@,E>DGGEGC,CFFCGG,***>8DGG61,,45>BCG@F>**,+,,++4,1;*/7>:3A*)*)2=D8263+<*9D*2/<E97=6*9C07:)7>1*;6;=5DDB<28*2@+61>((7(70)(-0(-175(4(
@M03506:14:000000000-AKVR1:1:1101:14637:2355 2:N:0:47
CTAGGACTACCCGGGTATCTAATCCGGATCGCTCCCCACGCTTTCGCGCATCAGCGTCAGCAAAGCCCCAGGCAACCGCCTTCGCCACTGGTGTTCCTCCCGATATCTACGCATTCCACCACTACACCGGGAATTCCATTGCCCCCTAGCTTGCTCAAGCTCGACCGTATCCGCTGACCCCGCCCAGTTGAGCCGGGCGATTTCACAACGGACGTGCCGAGCCGCCTACGACACCTTCACGCCCAATAAACCCGCGCCAAGCCCCCACCACCCGTCTTACCGCGCCTCCAGTCCTGACGTT
+
CCCCCGGGEFGGGGGCCFFFGGGGGGGEEGGGGGGGGGGGGGGGGGGC7FCF@EF+CFGGCFG@FGGGGGGFGGGGFGGGGGGGGGG@DE=FEFF9E@FGGG>FDEGEGGCCFGCFGGGF8DFFGGGGECCG:F@D9C@@;99D?EEF,,,@8CAFGG9E6?E*4;:BF8,F:DEE5F8ECEEGGCF?1+++?CGC8CE*?*1+<<E+:<3C5>?:<3)1/<<CCC>3?*0*)05*)**3*:*/7*8)<++7)<))1,)*)0)/***0;)*)05***(/<>03((-3)8)../)-**0(-(
@M03506:14:000000000-AKVR1:1:1101:7416:2395 2:N:0:47
CTAGGACTACTGGGGTTTCTAATCCTGTTTGATCCCCACGCTGTCGCGCCTGAGCGTCAGATACGAGCCAGTGAGCCGCCTTCGCCACCGGTGCTCTTCCCAATATCTACGAATTTCACCTCTACACTGGAAATTCCCCTCACCTCTCTCGTCCTCACGTCTAACAGTTTCCATGGCCGTTCCGGAGTTGAGCTCCGGGCTTTCACTACTGACTTGGAATCCCGCCCGCGCGCGCCTGCCGCCCAGGACTTCCGAACAACGCCCGCCCCCTGCGTATTACCTACGGCGCCGCCCCCAGAGG
+
CCCCCCFE<FFGG@+7@@FGCDEEG9FFFG8,CCEFFGG77F@@C<FFDDG@FGGG@7,BC<CFE6:+CCCF,C,EGDDG:CF,BF@CGGGGC+:,9F?F,,A,5@<,5FD+E<EAFF,?FG,,5CF,CE,,7C,,C,4,4>8@,3=D99>D+=@F,,6=D,+79FCFF:;,,,@:6,+483,***@48,3?6DFG**:C*/:;,:,,<+68<>,,**+,*2*1)2):CCDGDBB),*)2:*11***)*2+*1)//)(020)73)*:;*5<5<5*1/(*0)))(((()(.3()(-)))(,3
@M03506:14:000000000-AKVR1:1:1101:11318:2402 2:N:0:47
TTAGGACTACCCGGGTTTCTAATCCCGTTCGCTCCCCACGCTTTCGAGCCTGAGCGTCAGCAACGGACCAGTCGCCTGCCTTCGCCATTGGTGTTCCTCCCGATATCTACGGATTTCACTCCTACACCGGGAATTCCAGCGACCCCTTCCGCTCTCGAGCCTACCAGTTCAGACAACAGCCATGAGGTTGAGCCTCAGGACTGCACTATCTGCTTGCCAGCCCGCCTCCGCATCTCTTTTCGCCCAGTAATTCCGGATAACGCTTTCCCCCTCCGTATGATCTCCGCGGCTGTCACGTCGT
+
CCCCCGGGGCEFGGEBFFGGGGGGGGGGGGGGGGEGGGGGGGGGGGGGGGGGGFGFFGDG,E@FEEGGFFGEFGGGCCFCEEEFEFFGCGG<CECFG9BFFDGGD:,FFFFGDG7FF9FGGFFGGFCEEECF7FFCEEAACCE@+68:F7+AC7:95D>EEGCFFC:D9F;<7D28,,4@D>EF,::,=FFCCFGGF6:,*2*3+CE=@CF7<C+>*2++*/2*1:))2CE*7;?C):4+<:**1:86+++=@=D)*-*<=5:77*<*+))).78*;1.0)-).)(-0(0(,).-0)0(4(
@M03506:14:000000000-AKVR1:1:1101:10112:2405 2:N:0:47
CTAGGACTCCTAGGGTATCTAATCCCGTTTGCTCCCCTGGCTTTCGCTCCTCAGCGTCAATATTGGTCCAGAATGCCGCCTTCGCCACCGGTGTTCCTCCAGATATCTACGCATTTCACCGCTACACCTGGAATTCCGCATTCCTCTCCCAAATCCAAGCCATCCAGTATCGGACGCAGTTCCCCAGTTAAGCTGAGGGATTTCACGTCTGACTTAGTTGGCCACCTACGAGCCCTTTCCGCCCAGTAATTCCGAACAACGCTTGCCCCCCCCGCATTACCCACGCGGCTGGCCCGGGCGT
+
CCCCCGGG9FFGGGGGGGGGGGGGGGGGGG;FEFFGGGGGGGGGGGGGGGFGFGGGGGGCFFGGGGGGCGGGGGGGGEGEGEGGGGGGGGGGGGGFGFCGG@FFGFGGGGGGEGGGGGGGGGCGGFGGGGG8,EFGGGGGGGGGGF9DDFGCFGGGGGFFGGCG?FFGACDF@CEEEGGGGGGGGGGDFC=;CDG,3:8?DCFFFG5CFFGFDF:,=:::<FC??*8AED4/5>87(6+5;C52:*>64+3;A6<*909CB>5C/8C?FDG5)/*1*-@9<(),-7()-),().(/0)((,
@M03506:14:000000000-AKVR1:1:1101:16276:2419 2:N:0:47
CTAGGACTACTCGGGTTTCTAATCCCGTTTGCTCCCCTGGCTTTCGCGCTTCAGCGTCAGTGTCGGCCCAGCAACCCGCCTTCGCCGCAGGTGTTCCTCTTGATATCTACGCATTTCACCGCTACACCAAGAATTCCAGTTGCCCCTTCCGCACTCTAGCCCCGCAGTATCGGTTGACCTTTCCGGGTTAAGCCCGGAGATTTCACAATCGACTTCCGGTCGCCGCCTACGCGCCCTTTACGCCCAGCACATCCGCACAACCCTCGCCCCCCCCGCACTCCCCCCGCGCCCCGCACGCCAC
+
CCCCCGGGGGGGFDGFCGGGGGGGGGGGGGGGGGGGGGGFGFFGGFGGGGGGGGGGFGCGCAFGCFEGGEEGFFGGGGGGGCGGGGGGC@CFCEGGGFGGGAEFGGGABF<FF:FFGAGGGGE+@EAFE8E3,?=FG<FDFFGGGGGGGGEE8C3DFF>EFGGEGCE:;FGF>@CE,DFGBAFG*>CCE*<,?FF***:7C7+11AF+:>7CEDE+:*)=)19E<DEE5C3=)77>(09+<*CGG7*)0***9?**)4)0<)80**:);>DEEG*1*()03(,-(,4)(0((),(1))-((
@M03506:14:000000000-AKVR1:1:1101:14079:2422 2:N:0:47
CTAGGACTACTGGGGTTTCTAATCCTGTATGCTCCCCACGCTTTCGCGCCTCAGCGTCAGTATCGGACCAGGTCGCCGCCTTCGCCACCGGTGTTCTTCCCAATATCTACGAATTTCACCTCTACACTGGGAATTCCACGACCCTCTTCCGAACTCAAGCCCGCACGTATCAAACGCAGCCCCCAGGTTGAGCCCGGGAATTTCACGTCTGACTGTACGAACCCCCTACGCGCCCTTTACGCCCCGTCATTCCCAGCAACGCTAGCCCCCTTCGTATGACCCCGGCTGCCTGCACAGAGTT
+
CCCCCGGGGGGGGGGFFGFGGGGGGGGGGGGFGGEGGGGGGGGGGGGGGG:FGEGGBEEGGGFG7CGGGGCEGGGGGGGGG:FFGECGFFGFCGGGGGDGGGFGGGGGGFF7A,DFGFCDCFGFGGGEFGDFGGE975C:F>@C8DGDFGGDGCEGGFFFDFEG8C:@:CFFF7FGDEE>FGDGCCC8CC:CFFGCE=8C005+>CF2AC3+=?9AFG3C:C7*/10.**)*977)(21@**9/)*/0*;9***2*180*)0)11<C@GEC>75220(*35((,(99)(),)).5*))(..
@M03506:14:000000000-AKVR1:1:1101:18633:2425 2:N:0:47
CTAGGACTACCCGGGTTTCTAATCCTGTTTGCTCCCCACGCTTTCGTACCTCAGCGTCAGTGCAGGCCCAGGTGGTTGCCTTCGCCATCGGTGTTCTTCCGGATATCCACGCATTTCACCGCTACACCCGGAGTTCCGCCACCCTCTACCGCACTCTAGTTCACCAGTATCGACCGCAGTTCCCAGGTTAAGCCCAGGGATTTCACAACCGACTTAACGAACCGCCTCCGCACGCCTTACCCCCAGCAAAGCCGATTACACCTTCCCCCCTCTTATTCACCACGTCCGCGTCGCCCGTTGT
+
CCCCCGGF-CCFEG@@FCCFGGGGGGFGGECEFGDGGCCEGGGCFCFFGC,EFEGFEGDEEFFACFDGGGEGGCFFGGGGG9EDFGD7=FGFCF,EF95:?C:F@<?,9,=@7FGFGDF,=C:BC,4ACEGDDGAFCGGECE@8+DD9DC3C+@@?BF;D,859E?F9,;E*@**3@BCC;C:2DF5C@F;,BFD8,:5CFC979C7,/91):7*+++)**89*//0)*))*)).*(/*387C))**)2++..)1)*-*0*)0**20):>)0)0+++.*+.)(-((()(),(),-1)).(-
@M03506:14:000000000-AKVR1:1:1101:10559:2431 2:N:0:47
CTAGGACTCCCCGGGTATCTAATCCTGTTTGCTCCCCTAGCTTTCGTGCCTCAGTGTCAGGTGTTGTCCAGGGACTCGCCTTCGCCACTGGTGTTCCTCTCGATATCTACGCATTTCACTGCTACACCGAGAATTCCAGTCCCCCCTCCAAACCTCCAGCTCAATAGTATTCAATGCCATTTCCGGGTTAAGCCCGGAGATTTCACATCAAACTTACCAAGCCATCTACGCCCCCTTTACGCCCAGTGAATCCGAACAACGCTTGGGACCCCTGTATTACTGCGGCTGCCGGCACAGAGTT
+
CCCCCGGG@FFGGGGGGGGGGGGGGGGGGGFGGGGGGGGGGGGGGGGGGGGGGGGGGGGGGGGGGGGGGGFGGGGGGGGGGGGFGGGGGGFFGGGGGAFGGGEGGGGGGGGGGGGGGGGGGGGGGGGGGGGGGGFFFGCFGGGFEGGEGGFFGDDFGCFGGFGGGGGGFGFGGFFCDD,EFGGGGGGGGGF9C8EEG5C7@FGGGFFGGFGGF*<;FCFCC4D,?<BAFFE*18BD@0AF=*2:3*5;9C;CFF7<C2*:)<>C<E84*)*0)/<+<A=C)66:1((04)305094>F0:4
@M03506:14:000000000-AKVR1:1:1101:15491:2500 2:N:0:47
CTAGGACTACACGGGTATCTAATCCTGTTTGCTCCCCACGCTGTCGCGCCTCAGTGTCAGTAACTGCCCAGCAGGCCGCCTTCGCCACCGGTCTTCCTCCGGATCTCTACGCATTCCACCGCTACACCCGGAATTCCACCTGCCTCTACAGTGCTCAAGCGCGGAAGTATCGACGGCCGACTCGGGGGTGCGCCCCAACCTTTCCCCGTTGACTACCCGCCCCCCCCACGCCACCTTTTCCCCCAGTGACTCCCGACAACGCCCCACCCCTCCCTATTCCCGCGCTCCCGGGCCCGGGTTT
+
CCCCCGGGGGGGGGG@FGGGGGGGGGGGGGGGGGGGGGG@FG,BF8FGFCEGGGGGCFCGGGGGFFFGF?FGGGGGGEGGG7<CF>FGGGGGGGGGGCGGGG7FGGGG9FCDCF:FFFFE:CB=C@FGEGDGC=DFD9F@:DGG?DEFGFFF99ACA9,339EG5@CGGGF>DCB5?EE?E5?CGCC*=:85:CGGC=*:+:3A+<C=CC*1<0++9<75)/9:9D5)*)7*1785)**3++9>):<79+29@))*)()*)8>D)*2;5>*))**++.*23(,(((()()((0(()0)(((
@M03506:14:000000000-AKVR1:1:1101:9154:2501 2:N:0:47
CTAGGACTCCCAGGGTTTCTAATCCCATTCGCTCCCCTAGCCTTCGTTCCTCAGCGTCAGTTATGGCCCAGCAAGTCGCTTGCGCCACCGGTGTTCTTCCCAATATATACGCATGTCACCGCTACACTGGGAATGCCACCTGCCTCTACCACACTCCCGTCCGCCAGTATCCAATGCAGCCCCGAGGTTGAGCCCCAGTCTGTAACATCATACTCAACGAACCGCCTACGAACCTTCTACGCCACATAAATCCGGCCAACGCTCGACTCCTACGCATTCGCACCGCCTCTGGTACGCACTT
+
C8CB88@F6;CF@-B-CBFGFGGFFF,CC@,8CC6D7FCFGCDEEF<C,E<F<@FCEG@CEF6C<<<ECFACFGF<@@+BFF@FG:CFFC+76B7<FCF,:AA,A,,:,5,,4@4EEDC@++7>F<,CAC<FGG,9,57,,4@8E88>DEGGCE,@3,+36=CEEEDGF,,7@=D8,><6,@CG6*@*33,DFGFE5><<,+5;:C,5C+++=D6,0*2**9</7))>C*):7.)*(2+3**:)*:+9++<4/))5)47A)))///2.;)**1/***-*+,(,((,(0().)*.)*.)(-8
@M03506:14:000000000-AKVR1:1:1101:9700:2512 2:N:0:47
CTAGGACTCCCCGGGTATCTAATCCCGTTTGCTCCCCTGGCTTTCGCTCCTCAGCGTCAGTATTGGTCCAGGATGCCGCCTTCGCCACCGGTGTTCCTCCAGATATCTACGCATTTCACCGCTACACCTGGAATTCCGCATCCCTCTCCCAAACTCAAGCCATCCAGTATCAGACGTAGTTCCCCGGTTAAGCCGAGGGATTTCACGTCTGACTTAGTTGGCCACCTACGCGCCCTTTACGCCCATTAATTCCCAAAAACGCTTACCCCCCCCGTATTACCTCTGCCTCTGGCCCGGAGTT
+
CCCCCGGG9FGGGGGGGGGGGGGGGGGGGGEG9FFFGFGFGGGGFGGGGGFGGGGGGGGGGGGG9DFCGGGGFFGGGGGGGDG<CGGGGGGGGGGGGGGGGGGGGFFGGGGGDGGFC9FGCE+CFGGGGGGGFG,7?FGEGG8DFG@EGFGGGGG?AFEFCEGG8?EECDC9:6:ECFFGGCEG6C>EGD9>DFE5EEG*:6C9;CFGG;CFG7+1@CCF4CC6DFAACD)2/55C8C47A7>DG*+*<<EFF**0*.95)5)75C6?=>C)8/::*(99)).))),*,).)92()))(-(
@M03506:14:000000000-AKVR1:1:1101:8288:2514 2:N:0:47
CTAGGACTACCGGGGTTTCTAATCCTGTTTGCTCCCCACGCTTTCGTGCCTTAGTGTCAAGAATGAGCCAGTAGACTGCCTACGCCATCGGTGTTCCTCCTAATATCTACGGATATTACCCCTACATCAGGAATTCCATCTACCTCTCTCATCTTCAAGCTTAGCAGTTCAAATAATGGATGTATGGTTGAGCCACACGCTTTCACTATTTGCTTACTATGCCACCTACGCAACTCTTTACGCCCAGTAATTCCGGATACCTCTTGGACCCTACGTATGCCCGCGGCCGCTGGCCCGTTGT
+
CCCCCGGGGGGGGGGGGGGGGGGGGGGGGGFGGGGGGGGGGGGGGGGGG8FGDGGGGGFGFGGGGGGGGG8FFGGFF8FGGGGGGGGGGGGGCFFAFGF=AFFFG9FGGGGGCGEFGGGGGGFBFCGFFF884FC<DFCECEF9@F9D9ECFFEGGGDAFGG9=FGGGGGGCDFG9FF,EGEGGF,DGGGFG=DCFDEGGE6:ECCFACC?<7@DF2?9C++*@3766@D4*9BADFGF?C**:?CCA7@C8B+?)*35+8+22;>+)9A*));*3+).+)/4(12()(04()((175(,-
@M03506:14:000000000-AKVR1:1:1101:17028:2524 2:N:0:47
CTAGGACTACTCGGGTTTCTAATCCTGTTTGCTCCCCACGCTGTCGCGCATCAGTGTCAGAAACTGCCCAGCAGGCCGCCTTCGCCACCGGCCTTCCTCCGGATCTCTACGCATTCCACCGCTACACCCGGAATTCCGCCTGCCTCTACAGCCCTCGAGTTTGACAGTCGGCACGGCAGACCCGGGGTTGAGCCCCGGACTTTCACCACCCCCTTATCAAACCCCCTACGCGCCCCTTACGCCCCGTTCCTCCTACCAACGCCAGCCCCCCTCGTTCTCTCGTGGCTGCTCCCCCGGATGT
+
CCCCCGGG-EFGGGGFGGGGGGGGGGGGGGGGAFGGGGGGGGGGGGGGGGFFGFFDGGFGG9EFGGGGGGGGGGGGGGGGGGGFGECFGGGGGGGGG<FGGG>BF?EGDGGDBEGFGGGGEG@CGCFFGG7FCCBFG87F>8DFFGDDD,>FCE?CEEG6:EFFFE?F?E>EEGGDE**4,4::*:C5?CC@FGGC*=*:*9+229:+7**9EDF8FG?:*2/*9C0):*7*97<)(5<F2=DC3>/)*22/))22759*05577ECDGD)009;*1-*+.(,(-(.),9-))(-17)-((
@M03506:14:000000000-AKVR1:1:1101:14034:2548 2:N:0:47
CTAGGACTACTCGGGTTTCTAATCCGGTTCGCTCCCCACGCTTTCGCGCCTCAGCGTCAGGTTGCCCCCAGAGAGCCGCTTTCCCCACTGGTGTTCCTCCGGATATCTACGCATTCCACCACAACACCCGGAATCCCACCCCCCCCTGAGCCCCCCAAGACTAGCAGTATCGAGGGACCCCCCCCGGTTGAGCCGGGAGTTTCCACCCCAGCCTGACCAGCCCGCCTGCGCCCCCTTCCCCCCCGGTAATCCCGGCCAACCCTTCCCCCCCACGCATTACCCTGCCTCCTGGCACGCAGTC
+
@6@C@C@@FA-<CEGGG7EEFEFF<E+FFB:C@FGGGG@B:FF<CF:+FE,@F<<B@F:@@6FED6CF:+8:,:,C=+>:F,5,CCE7<FD54B?F,,<EF444?,?B?,4:+@CFG9FFDG,,=,@=>C7>>F,A,,8+8+@3+55*4,D8FG88C*24=4,,0,,,51;**4:*1*A**/2*8C5***+++;?***8*;7:+0<FD:D**/>@*72)/>5D=<5>3=<:*1).)4*)02:>9<5*)2++1/)1))(1*)08*0*A5=7))))/*2(*<4()..3)).),(7()9).1((
@M03506:14:000000000-AKVR1:1:1101:12914:2561 2:N:0:47
CTAGGACTACTCGGGTTTCTAATCCTGTTTGCTCCCCACGCTTTCGCGTCTCAGCGTCAGTAACGTCCCAGCGAGCTGCCTTCGCAATTGGTGTTCCTCCTGGTATCTGCGCATTTCACCGCTGCACCAGGAATTCCACGTCCCTCTCCTGCCGTCGAGTCGACCAGTATCGAATGACCCTCCCCAGTTGAGCCGGGGGCTTTCACATTCGACTTGACCAACCGCCTGCGCGCCCTTTACGCCCAGTAAATCCGGACAACGCCCGCCACCTACGTATTACCGCGGCTGCTGGCACGTACTT
+
CCCCCGGGGGGGGGG9;FFGGGGGGGGGGGGGGGFGGGGGGGGGGGGGGGCFGFGGGGGGGGGGGGGGGGFFG7FF@FGGGGGGGEFCGGGGGGEGGGGFEFGGGGFGCGGGGDFFCCFFGGGGGEFGGGGGCEFFEGG7ADEECGDGFFFD@+68=EGGGEGE>E6EFCECFCE6FGGF,@ACGGG?C,@BFECEEC85*13@CC+<F7>7/9897;=6<DG5<<DFGC)2/)0),96CE5C)*:+90+38<57<D95C;D))/2:38>D);3;<+(/+.2((-((046)251)>0)((-
@M03506:14:000000000-AKVR1:1:1101:18538:2583 2:N:0:47
CTAGGACTACTCGGGTTTCTAATCCCGTTTGCTCCCCTGGCCTTCGTGCCTCAGTGTCGGGAACTGTCCAGAGTCCCGCCTTCGCCACTGGTCTTTCTTACGATCTCTACGCATTTCACTGCTACACCGTAAATTCCAGTCTCCTCTCCAGTCCTCAAGCACGGCAGTATCGAATGCAGTTTCGGAGTTAAGCTCCGAAATTTCACACCCGACTTTCCGCGCCACCCACGCACCCTTTCCGCCCAGTGAATCCGAACAACGCTTGAGACCTCTGTCTTACCGCGGCGGTTGGCACCGATTT
+
CCCCCGGG<FGGGGGGGGGGGGGGGGGGGGGGGGGGGGGGGGGGGGGGGGGGGGGGGGGGGGGGGGGGGGGGGGGGGEEGGGGGGGGGGGGGGGG<FGGGGGGGGGGGGGGGGDGGGGGGDGGGFFGGGGFGFGDGGGGGGGFGGGADFGCGGGGGBFGFGGCEGCEGFGF7EDFEFGGGCFGCE>GGCEGFG7>8?ECC>FGFFGGGGGGDEGG77C3=759*?*)0=D:585;3(0+58CC<**>*99+//07*/(2A5.)1*2+.25*9*7<+<:=??B09((()(),(954*).(-(
@M03506:14:000000000-AKVR1:1:1101:18903:2618 2:N:0:47
CTAGGACTACTCGGGTTTCTAATCCTGTTTGCTCCCCACGCTTTCGCGCCTCAGCGTCAGTAAAGGACCAGGTTGCCGCCTTCGCCACCGGTGTTCTTCCCAATATCTACGAATTTCACCTCTACACTGGGAATTCCACAACCCTCTTCCTCACTCAAGCCTCGACGTATCAAATGCACCCCCCACGTCAAGCCCGGGAATTTCACATCTGCCTGTCTAATCCGCCCACGCCCCCTTCCCCCCCAGCCATTCCGACCCACGCTCTCCCCCTTCGTATTACCTCGCCTCCTGGCTCGCACTT
+
@BCCCFFGGGGGCE+;BFGF9FFCGEFEFG,FFGGFGGGGGGGF<CCG76BFCFF+68BBFFGGA9,CCCFDFCFGFGECFGGF:6?F<>E>+BCGGGGFFAFE<5CFAFGG,,=A?<FFFGFFGGD,EFE,6EA<<9FFFEGGFGD,=E;@916@D,3,6=,6+68>6DF,<,;,@D,D+3@E5**4***,,;CC?***4*,>9B1,01:++00391+4+2217/.0A)8*2=>D(*)20:<95**0*++19//)1(*253)**3*087))0*;*2.*04))((,()4))(7(.5)7(()
@M03506:14:000000000-AKVR1:1:1101:14666:2624 2:N:0:47
CTAGGACTACCAGGGTATCTAATCCCGTTTGCTCCCCTGGCTTTCGCTCCTCAGCGTCAATATTGGTCCAGGATGCCGCCTTCGCCACCGGTGTTCCTCCAGATATCTACGCATTTCACCGCTACACCTGGAATTCCGCACCCCTCTCCCAAATCCAAGCCATCCAGTATCGGACGCAGTTCCCCAGTTAAGCTGAGGGATTTCACGTCCGACTTAGTTGGCCGCCTACGAGCCCTTTACGCCCAGTAATTCCGACCAACGCTTACCCCCCCCGAATTCCCGCGGCTGCTGGCACGGAGTT
+
CCCCCGGGGGGGGGGGGGGGGGGGGGGGGGGGGGFGGGGGGGGGGGGGGGGGGGGGGGGGGGGGGGGGGGGG?FCGGGGGGGGGGGGGGGGGGGGGGGGGGGGGGFGGGGGGGGGGGGFGGGCEEFGCEFGGFCFGFGGGGGGGGGGDDFFGGGGGGG9FGGGGGFCGGGG7>6+@CEGEGGGGFFGGCFCCE78:FFEECD9FCFFC5CDDG4CG7BAB7FGGDD)8CD)*5>35:<*<EE<GD*@=+03=FFG)9(*5)5)7CEGFG@D57)**;3*7)((-434)3F0(577D>),4.
@M03506:14:000000000-AKVR1:1:1101:14524:2628 2:N:0:47
CTAGGACTACCGGGGTTTCTAATCCTGTTTGCTCCCCACGCTTTCGCGCCTCAGCGTCAATGTCGGTCCAGATAGCCGCCTTCGCCACCGGCGTTCTTCCCAATATCTACGAATTTCACCTCTACACTGCGAATTCTGCTATCCTCTCCCGAATTCAAGCAACCCAGTATCAAATGCAGTCCCCAGGTTAAGCCCAGGACTTTCACATCCGACTTGGTTCGCCGCCTACGCGCCCTTTATCCCACGTAATCCCGCACAACGCTCGCCCCTCTCGTTTTACGCCCGCGGCTGGCACGCCCCC
+
@CCCCGGGGEF@CFGGCFGGGGGDGGGEFEGA<<FCGDGGGDGFGEECGE7FCFDE:CCEA6CFD@CBFF@E<<<FGCEEGGCC@@CGDG7+8>E@GGFCDFGF<,CFFFGD8E=FG,,?,F=FD?<>F,8+>F@A,9E,7@@8=9,@E8>++++,;E>,3@DE*4>:9EECFGG,,,57>>EG65DG9BDFCC58FG*:8;AEFC,4,***29*+0*2<8CD5<<5)2*85)<>D(0*3++022/2)A*+*)01C<(0*)07*)**8C)/)0121*4*+((((,4,)477(51<*))(-(
@M03506:14:000000000-AKVR1:1:1101:10701:2638 2:N:0:47
CTAGGACTCCTCGGGTTTCTAATCCTGTTTGCTCCCCTAGCTTTCGCGCCTCAGCGTCAGCTATGGTCCAGTGAGCCGCCTTCGCCACTGGTGTTCCTTCCGATATCTACGCATTTCACCGCTACACCGGAAATTCCACTCACCTCTCCCATACTCAAGCCCGACAGTTTCTAATGCAGACTCTGGGTTTAGCCCAGCGATTCCACATCAGACTTGTCAAACCGCCTACCCCCCCTTTACGCCCAATAATTCCGAACAACCCTTGCCCCCCTCGTTTTCCCGCGGTCCTCGGCCCGCAGTT
+
CCCCCFFG<FGGGGGFGGGGFEFCFGGGGGFGGGEGGGGGGGGGGGGGGECFFGGGGGGGGGGGGGGGFGGGGDFGGCGGGGGGCFGCAFGFEDFGGGGGGECG:CFGGGGGDCEGGGGGGGCEFFG8CCGGGGGGFFG,8DDDFFDFFGGGGFGGGG9ADGC6CG+4=D37,333,,77DDCGFGFF*3,EFCC::,1:,;,=,29,,+0CCGGGCG69D*57DDDEF*.*:5:).2/<*:D3*:*69CC=@97*)(0*)))*03+9F@DDB)/*/-*2.(-((((.)*,45(()0.(46
@M03506:14:000000000-AKVR1:1:1101:6718:2668 2:N:0:47
CTAGGACTACTCGGGTATCTAATCCCGTTTGCTCCCCTGGCCTTCGTGCCTCAGTGTCAGTAACTGTCCAGAGACTAGCCTTCACCACCGGTCTTCCTTACGATATCTACGCATTTCACTGCTACACCGTAAATTCCAGTCTCCTCTCCAGTACTCGAGCACGGCAGTATCGAGTGCAGTTCCGGGGTTGAGCCCCGGGATTTCACACCCGACTTACCATGCCACCTACGCACCCTTTACGCCCAATGAATCCGAACCACGCTTGGGACCTCTGTATTACCGCGGCTGCTGGCACCGAGTT
+
CCCCCGGGGG9FGGGGGGGGGGGGGGGGGGGGFGGGGGGFGGGGGGGGGGCFGGGGGGGGGGGGGGGGGGGCGGGGGGGGGGGGGGGFGGGGGGGGGGGGGGFGGGGGGGGGGGGGGDGGGGGGGGGGGGGEFGGGGGGGF,@EGGEGGGGGEEGF>=CC6EG=6@CEFEG:=DEFAD=DDFGGGGGE6EFCGFEDC***=*5D@E76?CDGGGDDGF=,=DF9FG4AFC>:C5A33C6+*/:D<=*/+<A@@:<<),9FB>)/>C=40<7?*72+3.*<2((4-((71)5(87<5>)4((
@M03506:14:000000000-AKVR1:1:1101:20274:2671 2:N:0:47
CTAGGACTACTCGGGTATCTAATCCTGTTTGCTCCCCTAGCTTTCGTGTCTCAGTGTCAGGTGTTGTCCAGGGACTCGCCTTCGCCACTGGTGTTCCTCTCGATATCTACGCATTTCACTGCTACACCGAGAATTCCAGTCCCCCCTCCAAACCTCGAGTAAGATAGTATTCAATGCAGTTTCCGGGTTAAGCCCGGAGATGTACCATCAAACTTACCCTACCACCTACCCCACCTTTACGCCCCGTGAATCCGCACAAACCCTGGGGCCTCTGCACTACCTCCGCCGCTGGCACCGAACT
+
CCCCCGGGGGGGGGGGGGGGGGGGGGGGGGFGGGFFEGGGGGGGGGGGGGGGGGGGGFFGGGGGGGDFDFGGGGGGGGGDGGGDGGDFGGGE8FEGGFGFGGFGGGFGDG@CCFEGFGGCFGGGDEGGGEGDCFGGGGCFF,@E=CEGEGG8FF8D8=EF?DDFGGCDEGG9CFGGC9,@EFGGC>+4CF9FD@FCC**4D*@,,5CEFG*;CCFG7*;,9C686D;;FC2**2/9);6+**:7)*=57C<3A3*C5(9*))0**;*)/./.)0+++.7C<>)(((()()(-)(4*).(((
@M03506:14:000000000-AKVR1:1:1101:22504:2695 2:N:0:47
CTAGGACTACCCGGGTATCTAATCCCGTTTGCTCCCCACGCTTTCGCGCATCAGCGTCAGTACCGGTCCAGTGAGCCGCCTTCGCCACTGGTGTTCCTCCCAATATCTACGCATTTCACCGCTACACTGGGAATTCCACTCACCTCTCCCGGTCTCAAGCGAAGCAGTTTGGACGGCAGTTCCTCGGTTAAGCCGAGGGATTTCACCATCCACTTGCCAAGCCGCCTACGCGCCCTTTACGCCCAATAATTCCGAATAACGCTTGCCCCCCTGTCATTACCCGCGCTGCTGGCCCACACGT
+
CCCCCGGGGGGGGGGGGFGGGGGGGGGFFEGGGGGGGGGGGGGGGGGGGG>FGFGGGGGGGGGGGGGGGGGGGGGGGGGGCGGFGGGGGGGFGFEGG9FGGGGGGGGFGGGGCGFEFGCFGGEEGGGGG8DEDGFFCFFFFC8EGFGFGGGDGGDADFC,@>C:EGGGGCAC?8EGCCGFCFGCGG8CEEC;FGGDEE**30>97FGGGG4CEGG<@FFC4*:*<7>FGG>EGF:71<FGG7)97F*)3<9/*0C3C:F9)85**/@FFF5))0+++.*<.(((-(35773?>((*0),(.
@M03506:14:000000000-AKVR1:1:1101:12941:2705 2:N:0:47
CTAGGACTACCCGGGTTTCTAATCCTGTTTGCTCCCCACGCTTTCGCGCCTCAGCGTCAATGTCGGTCCAGATAGCCGCCTTCGCCACCGGTGTTCTTCCCAATATCTACGAATTTCACCTCCACACTGGGAATTCCGCTATCCTCTCCCGAATTCAAGCAACCCAGTATCAAATGCAGTCCCCAGGTTAAGCCCAGGACTTTCACATCTGACTTGGGTCGCCGCCTACGCGCCCTCTCCGCCCAGTAATTCCGAACAACTCTACCCCCCTTCCCATTCACCCCGCCGGTGCCCCGGAGTT
+
CCCCCGGGGGEGGGGFGGGGGGGGGGGGGGGGGGGGGGGGGEGGGEDGGGGCFFGGGGGGGGEFGGGGGCGFGGGGGGGGGGGEEGGGGGDBFGGGGCGGFGFGG9FFFGEGFFGGGGGFFGCEGGG8DGGDGFFGGFGGGDFC=FGGFFCCEEFFEDDF?FGDGGFFGCGGAFGGGGFGGDGGCGFGEAEFG,8,1*:C,ADCCG,,=++4,+BED7?CDCDGDGFBGC:=DEFG0*)22CDD3CF*+00*94**93DG)77**0*0*7)7)9*+0)*+))(-,((.()((0,4)))-((
@M03506:14:000000000-AKVR1:1:1101:8061:2717 2:N:0:47
CTAGGACTACCCGGGTTTCTAATCCTGTTTGCTACCCACGCTTTCGCTCCTCAGCGTCAGTACCGGCCCAGAGCGCCGCCTTCGCCGCTGGTGTTCCTCCTGATATCTGCGCATTTCACCGCTACACCAGGAATTCCACGCTCCCCTACCGGACTCTAGTCATGACAGTATCGGGTGGCGTCTCCAGGTTGAGCCTGGAGGTTTCACACCCGACTTATCGAACAGCCTACGAGCCCCTTACGCCCAATAAATCCGGACAACGCTTGCCCCCTACGTGTTCACGCGGCCGCTGGCCCCTAGT
+
CCCCCGGGGGGGGGGGGGGGGGGGGGGGGGGGGGGGGGGGGGGGGGGGGGFGGFGGGGGGGGGGGGGGGGGGGGGGGGGGGGGGGGGGGGGGGFGGGFGGFFGGGGGGGGGGDGGGGGGGGG:FGCGG<FGGGGGGFGGGG7EGGGGFGGGGGGGGGFGCFGGG7C9FECCGGGGGDCFECC58CFGC>BFGDFC?FFFFCCFG97CCGG<CCDG8+29A**952*;>6<>5>>)9(9)3<*/99C*)0+<664>C*7<F@8@DC;CFDF5))12**,03))(4(-(.,)((014*)),.-
@M03506:14:000000000-AKVR1:1:1101:17410:2727 2:N:0:47
CTAGGACTACACGGGTTTCTAATCCTGTTTGCTCCCCTAGCTTTCGTTCCTCAGCGTCAGTAGTGGTCCAGCGCGCCGCTTTCGCCACGGGTGTTCCTGCAGATATCTACGCATTTCACCGCTACACCTGCAATTCCACGCGCCTCTCCCACACTCAAGCACAGCAGTTTCGGAAGCAGCCTCTGGGTTAAGCCCAGAGATTTCACTCCCGCCTTCCCGCACCGCCTTCGAACCCTTTACACCCAATAATTCCGACCACCGATGGCCCCCCCAGCCCTCCCCCGGCCGCTGGCACCCAGTT
+
@@BCCGGF9FEFFGGGGCFGGFGFGFGGGGGGGFGGGGGCGFGGGEGGGGEFEFGGGGGGGGGGFGGGGGGGEGGGGGGGGGGEC7,BF@FCFGGGGGGG<FFGDGGFFGGGGDDEFB9EFDFBFGGF,FFEEFDFGA=FEGGDE6B8,D=DCC,7DC9?B,6<,,7>@7DFCE5CFCFGGGG,,>F?5*,,;>DFCF=,,+>,1,,<,1))=7/+2;):))9*2>>)+1)*95>5(7?GCFGD***)3<<6@)9)/,*/)))19*3)*))))****.)*(-0,((,047(1)()*)0(.)
@M03506:14:000000000-AKVR1:1:1101:9087:2754 2:N:0:47
CTAGGACTCCCCGGGTATCTAATCCCGTTTGCTCCCCTGGCTTTCGCTCCTCAGCGTCAATGTCGGTCCAGAATGCCGCCTTCGCCACCGGTGTTCCTCCAGATATCTACGCATTTCACCGCTACACCTGGAATTCCGCATTCCTCTCCCGAATCCAAGCCATCCAGTATCAGACTCAGTTCCCCAGTGTAGCTGAGGGATTCCACGTCTGACTTAGTTGGCTGCCTACGAGCCCTTTACGCCCAGTAATTCCGTACAACGCTTACCTCCCCCGAATACCCGCTGCTTCTGGCACGGCAGT
+
CCCCCFGGC<C,7@C@@-EFEDFG<FDGGGEF96CFGCF?DFFFEEEGGG8DAGGG@FCBAFFC<F7FFGFC@9,EC:CGGEFFDG7FFE7F>FF<E9F8EFAFGGFFCAD7+?@F<FE??E8@+:??4,=,A,:5,A@CC8B;CF,6=D3+3@C=B8,=@C,4@@C,,7@CE@F,4@75;EAE,3*<,,7,@,,EFC>>=>,>D7*41;*==;E7141,0***/;*+4*0*8;A43*;+**197CC1+2@A@@*<C6*+.<57*+<*+)15>7***-*3(,,(-(.*)*-)0()*)0((,
@M03506:14:000000000-AKVR1:1:1101:13854:2767 2:N:0:47
CTAGGACTACCCGGGTATCTAATCCGGTTCGCTCCCCACGCTCTCGCACCTCAGCGTCAGTAGATGCCCAGTCGACTGGTTTCCCCCTGGGTGTTCCTGCCGATCTCTACGCATTTCACCACTACACCGGCAATTCCATCGACCTCTGCATCACTCCAGTCGTGCCGTATGGGCTGGCGCTTGGCCGTTAAGCGGCCAGATTTCACACCCCACGCCCCCGACCGCCTGCGTGCGCTTTCCGCCCAGTCCATCCGGCCAACGCTTGGCCCCCCTGCTTTACCGCGGCTGCCGGCCCACGGGT
+
CCCCCGFGGFEFEGEFFGFFGGGGGGDGGGGGGGGGEFGGDCFFGGGGG@FFD,CCFF@7CFCC9CFGGG8FF@CGFGFFGGFFGGGGF?<FF@FGGGGDECCFFEFGGGGGEE:FGAFGGGGGGGFGGDF@BAFGGGFGD=EE6FFGFFEGFGAFGFFAFGG>EGG3:,:@D,@:CDGG8*4>EFEE*B8,,:8C=7@=+1>++=:+:8)1:98*))0*9C3CDC)0/77*75B3(9*+;C35**+/+<075))514FGFFBD**+);.)853*++)*34(11020)4)3()(-7))-((
@M03506:14:000000000-AKVR1:1:1101:8723:2783 2:N:0:47
CTAGGACTCCTCGGGTATCTAATCCTGTTTGCTACCCACGCTTTCGTGTCTCAGCGTCAGGAATCGTCCAGAAAGCCGTCTACACCACAGGTGTTCCTTCTGATATCTACGCATTTCACCGCTACACCAGAAATTCCACTTTCCTCTCCGATCCTCAAGCACCGCAGTCTTCGGCGCACCCTCCCAGTTAAGCCGGGAGATTTCACGCCAAACTTACGACACCGCCTCCACACTCTTTACGCCAAGTCATTCACAACAACGCTTGCTGCCTACGTATTCCCGCCGCTCCTCGCACGTACGT
+
CCCCCGGG-FFGGGGGGGGGGGGGGGGGGGGGGGGGGGGGGGGGGGGGGGAGGGGGGGGGGGGGGGGGGGGGGGGGFGGGGGGGGGGGGGGGGGGGGGGGGGGGGGGGGGGGGGGGGGGGGGEGE<EGGGGGGGGGAFFGGGGGGGGGGGGGGGGGGFGFCGGDDGEEGEGGGGGGCEEEE:FGGFG9;@FDGGGGGDGGG=EFC?CGGGGCFCCFG<5*):5/>DE)*25+5);C);8A8C9))*+*3<+9**29D(1:::)7*8+*<76*070+2,*+.(((,4()-6((5-,/.7114
@M03506:14:000000000-AKVR1:1:1101:8177:2783 2:N:0:47
CTAGGACTACCGGGGTTTCTAATCCCGTTCGCTCCCCTGTCTTTCGCGTCTCAGCGTCAGGTGGGGTCCAGGCGCCCGCTTTCGCCACGGGCGTTCCTCACGATCTCAACGCATTTCACCGCTCCACCGTGAGTTCCGGCGCCCCCTACCCCCCTCCAGGCCGGCCCTACTCGCGCCCCTTCCCCGGTGGAGCCGGGGGATTTCAGCGGCGAACCGCCCGGCCCGCCCCCACTCGCCTTCACCCCAGTGAGTCCGCCTAACGTTCCCACCGTTCGTCTTCCCGCTCTCGTGGGCGCGACCC
+
CCCCCFGFGFDFFED@FGGFFEGGEDEEFGEEFGGG,EC6C@EGGEFEFCCFFEGD:CFEC@FFCEFCGGGFFEFGGGD7,<FBFGEFCDEGEBFGGGF9EFD7ECF<@8BFE7CCFGGC=FBFEGGGDED@>FF9@:FFEGGEGGGFGGGGEG*=C,2,*=3?EG**3*57=C*:58C*@E?FGC5/**2;8=CGDE51**+203+:=5)1*1*2)975D175577)*1):*))1(*00C+:9C5;)03+9*91)/(*+)85<C6@*8)97)**2*()+).(,-((*-)(()((1.03((
@M03506:14:000000000-AKVR1:1:1101:9057:2831 2:N:0:47
CTAGGACTACCCGGGTTTCTAATCCTGTTTGATCCCCACGCTTTCGCGCCTCAGTGTCGATGTCGGTCCAGTTGGCCGCCTTCGCCACGGGTGTTCTTCCCAATCTCTACGAATTTCACCTCTACACTGGGAATTCCACCAACCTCTACCGAATTCAAGCAAGGCAGTCTTGAATGCAATTCCAGGGTTGAGCCCTGGGCTTTCACATCAAACTTGCCAAGCCACCTACGCGCCCTTTAGGCCCAGCTATTCCGAACAAGGCCAGCCCCCTCCGTATTACCGCGGCTGCTGGCACGACGTG
+
CCCCCGGG-CFFEGGFGDFGGGGGGGGFGG?CEE9F@CFDGGGGGGGGGGFFGGGFGGGGGGG9FEGGGGGGFGGGGGGGGGGCFGGGGGGG@FEFGGGG?F8@FGGGGGGGCGFFFFFGD<?FFGGFEFGGGGFAFFAFGGGGGGEFGGEECEDAD=;EFDFGF6EB67>B7,;D7BFF;CAGGGGC>*,,@86DE**=ECGD<7@7C+4:,*>;:*+,**1,9*)2685*:>>3366+++2*2;*)33<4=FGGC1F*0..*1;;58)9))9***,9C>((-(((73/3(),.*0)4-(
@M03506:14:000000000-AKVR1:1:1101:8352:2841 2:N:0:47
CTAGGACTACTGGGGTTTCTAATCCTGTTTGCTCCCCACGCTTTCGCACCTCAGCGTCAATATGTGTCCAGTAAGTCGCCTTCGCCACTGGTGTTCTTCCGAATATCTACGAATTTCACCTCTACACTCGGAAATCCACTTACCTCTCCACAATTCTAGCGATGCAGTCTTAAAGGCAATTCCGGAGTTGAGCCCCGGGCTTTCACCTCTAACTCACAAAGCCGCCTACGTCCGCTTTACGCCCCTTAATTCCGACCACACCTACCCCCCTCCGTATTCCCGCGGATCATGCCTCGGCGTT
+
CCCCCGGGGGGGGGGGGGGGGGGGGGGGGGGGGGGGGGGGGGGGGGGGGG<FGGGGGGGGGGGGGGGGGGGGGGGCGGGGGGGGGGGGGGGGGGGGGGCFGEFGGGGGGGGDEGFEFGGGGGFGGFF,AFCGEFGGGGGDFFGGGGGFGGC,DFDGGGFD>EG6C9EAEGGGG8D,@B?FDCC888EEDGG7,3DEC5EG>C<F;@CC7>CCCF25ACFFDC4*?D?;ECF*1:3:1*+1**:)/**/+5+1107)99**)..**2/5C3)75)**2(*3,(6(((()(/.))-.*.)(-(
@M03506:14:000000000-AKVR1:1:1101:17037:2846 2:N:0:47
CTAGTACTCCCCGGGTTTCTAATCCTGTTTGCTCCCCACGCTTTCGCACCTCAGCGTCCGTACCGGACCAGTGTGCCGCCTTCGCCCCTGGTGTTCTTCCTAATATCTACGAATTCCACCTCTACACTAGGAGTTCCACCCACCTCTTCCGGCCTCACGATCGCCCGTATCCCAGGCAGTTCCGGCGCTGATCGCCACGTTGTTACTCCCGCCTGAACGACACGCATCTGACCGTGTTACTCCCATCAAACCCCAACACAGCTCGACACCTGCTTCATACCGCCGCCCGTTGCCCACAGCT
+
9CCC,FEE<@-6@C76BC9C,FAFD@FGAACCFFG<CF:+@8B,E7:FF:C,,C6F::+@,6CBF>+@+@99C,,CFG7B,,9,BF,@7FF,,BFF<FAF,,EE,C,,:F@CEB+F5A,4A<EDG<=;==,,6,,,,,=4=7+@88B@9EC++=6DFC,+698ED++5@,3,,,,**49,,5,>**4*4*1,,*14=**13*/*+2+++1/):<*=4*)/)))*1).)+2/+*))1,963++*/*+*1+305))***-*2)0)*122)*89)7*+++)*2.((((((0()(-)))*))((,
@M03506:14:000000000-AKVR1:1:1101:13985:2890 2:N:0:47
CTAGGACTACCCGGGTTTCTAATCCTGTTTGCTCCCCACGCTTTCGCGCCTCAGCGTCAGTATCGGGCCAGTGAGCCGCCTTCGCTTCTGGTGTTCCTCCGAATATCTACGAATTTCACCTCTACACTCGGAATTCCACTCACCTCTCCCGAACTCCAGACACCCAGTATCAAAGGCAGTTCCGAGGTTGAGCCCCGGCATTTCACCCCTGACTTAAATGTCCGCCTACGCGCGCTTTACGCCCAGTCATTCCGAACAACGCTACCCCCCCTCGTCTTACCGCGGCTGCCGGCACCAAGTT
+
CCCCCGGGGGGGGGGGGGGGGGGGGGGGGGGGGGFGGGGGGGGGGGGGGGGGGGGGGGGDGGGGGGGGGGGGGFGGDGGGGGGCGGGGGGGGEGGGGGGGGGGGCGGDGGGGCGGFGGGGGGGGGGGGGGGEGGGGGGGFG8EGGGFFGFECGGGGGGGGGGGGCE?FA;EFFACGGDGGGDA8@EGCE88>FGGGGGG=EGGGFCC6CFGCFGEGF7AF:@C*:DF3C33:C@>C?5=C8CDCDGG*33+9@@5*/(*:)55/)*2<C5).<7A*/,99869(49;)-)(-)((*.)(.)
@M03506:14:000000000-AKVR1:1:1101:24897:2929 2:N:0:47
CTAGGACTACTCGGGTTTCTAATCCTGTTCGCTCCCCACGCTTTCGCTCCTCAGCGTCAGTAATGGCCCAGAGATCCGCCTTCGCCACCGGTGTTCCTCCTGATATCTGCGCATTTCACCGCTACACCAGGCATTCCGATCTCCCCTACCACACTCTAGCCTGCCCGTATCGAATGCAGACCAGGGGTTAAGCGCCGGGCCTTCACATCCGACGTCACAAGCGCCCCACGACCTCTCTACCCCCAACAATTCCGTACAACGCTCGCCCCCTACGCACTCCCGCGGCCGCCGGCCGTCCTCT
+
-AC@CDD9FEFF@7F<6;FFGGGGECFEFFCFFG+CF<BBFG7CC:F7,7CEFG8@6@CCFFFGFF8CFFFCGFGFCEGG,BFGFGEC<FG=B44EFGFEFCEADDFEGGG+:F7FFAFAC:F@FFFFF@:+6?,7<A=7>DDFFEDFGCDDFG?ED998DF,@,@++348@F68B:FD9D5,,*>C;C*,?9*11=:EG5<109+==+;>DGC?*176<7;**)10<CG:*9))0(29F9AD3C5:;*32*89*/1(*3.8./5*/5C5C))1**2()2,-4((,,.,)-3)(-)))())
@M03506:14:000000000-AKVR1:1:1101:6218:2932 2:N:0:47
CTAGGACTACCCGGGTATCTAATCCCGTCTGCTCCCCTGGCCTTCGTGCCTCAGTGTCAGGAACTGTCCATAGACCCTCCTTCGCCACCGGTTTTCCTCATGATCTCTACGCATTTCACTTCTACACCATGATTTTCAGTCCTCTCTCCAGTCCTCAAGCACTCCACTATCAAATGCAGTTTCGGAGTTAAGCTCCGCAATTTCACTTCCGACTCTGCGCCTCACCTACTCACCCTTTACGCCCAATTACTCCGAACATCGCCTTTGTCTTCCTTATTATCCCTTACTCTTGCTCCACTCC
+
CCCC8EDF<C-;F+668ECA@FCEF8FG,<8@F9F,8,,,@E9C6,C,C@FG8FAFC<,@,@,C6<<<EF@6@<,,C,,B<FC@CF,B,+@C+BF,CFDDB,,5CAF9A,4+,,@,:,CF,5,@,FC:+CF<,CC9,,94C,,C,,4,994@E?,4=8,,,6>=,@4D@FF,3,@=E,EF>EFEC+@1D;CC9,,6++@+++,33,,,,++3*<*,+*3**/*4;996=9?94))2(;B,*:58**0+=+53)))2)(++)))*/++1++3@:7>++-*3-))))).*)*))*))*))).(
@M03506:14:000000000-AKVR1:1:1101:21442:3015 2:N:0:47
CTAGGACTACTCGGGTATCTAATCCTGTTTGCTCCCCTAGCTTTCGCGCCTCAGCGTCAGTTGTGGTCCAGTGAGCCGCTTTCGCCACAGGTGTTCCTCCCGATATCTACGCATTTCACCGCTACACCGGGAATTCCACTCACCTCCCCCACACTCCAGCACTGCAGTTTCTATAGCAGACTCTGAGTTGAGCCCAGAGATTTCCCTACAGACTTACAGCACCTCCTACGCGCCCTTTACGCCCAATACTTCCGAACAACGATTGCACCCCCCTTATTCCCGCGGCTGCTGGCACACAGTT
+
CCCCCGGGGGGGFGGGGGGGFFGGGGGGGGAFFGGGGGGGGFGGGGGGGG,B@FGEEGGCFGDGG7FEGGGGGGGGGGGGGGG>EGC@8EFGFFEGGGGGG>,@=FGG9FFG:FGGFGGGGGGDG?FGGC@>+AFGF9FFFDFED8,6@=866@,,3@8D8CBDFD6BC7;95@DCCDE@FEF;ACCFCC,,><>8,411D8DF@FCCGF*2=D?CC+*0**;,*2/*=D528))25DAGEGGD*=8;+001/)19C(*2)))/*3+=CD57))0+26*38:2((4()4))..,)*))(5.
@M03506:14:000000000-AKVR1:1:1101:7665:3022 2:N:0:47
CTAGGACTACCCGGGTTTCTAATCCGGTTCGCTCCCCACGCGGTCGTCCCTGAGTGTCAGCACGCAGCCAGGACGCTGGCTTCCCCCTTGGTCTTCCTGCCGATCTCTACGCATTTCACCACTACACCGGCAATTCCACGTCCCTCTCTGCGGCTCCAGTGCGCCCGTATGGCATGGCCTCAGACCGTTAAGCGGTCCGCTTTCACACACCACGCAACGCACCACCTGCGGACCCTTTACGCCCAGTTACTCCGGACAACGCTTGCCCCCCCTGTATTCCCCCCGCTGCTGGCACAGTCGT
+
CCCCCGGGGGGGGGGGGGGGGGGGGGGGGGGGDGGGGGGGGGGGGGGGGGGGGGGGGGGGGGGEGGEGGGGGGGGGGGGGDGGGGGGGGGGGGGGGGGGGGGGGEGGGGGGGG7FGGGGGFGGGGCGGEEGGGGGGGGGGFGGGGGBFGGGEDGEEG6DG?7BEGGGC?8FFFCFGGGGGGGGCFGGGE*BCGGG**/:C8C5>+<?FCGGGFGGCDDEC)7DGGG5467@*9>BC(96FEECC*:F?C++99>D*9-7A@>:DCGGFGE)0)*+2+6*<>(,(-3(0().(81<*0*.(-
@M03506:14:000000000-AKVR1:1:1101:15996:3024 2:N:0:47
CTAGGACTACCGGGGTTTCTAATCCTGTTTGCTCTCCTAGCTTTCGCGCCTCACCGTCAGTTGTGGTCCAGTGCGCCGCTTTCGCCACAGGTGTTCCTCCCGATATCTACGCACTTCACCGCTCCACCGGGAATTCCACGCACCTCTCCCACACTCAAGCACGGCCGTTTCGCCTGCAGGCTCCGAGTTACGCCCGCAGCGCGCACAGGTGACTCCCTCCTCCGCCTCCGCGCCCTCTCCGCCCCATCATTCCGTACACCGCTTGCCCCCTCCGTCCTACCGCGGCCCCTGGCTGCACTAT
+
@,AC@FFGFA-@:@7@@FAFCEE<E<FFGG@FGG,,EE9,C@<EF@CCGDEGF,68:@:FEFFF:FCF,C,9CE7FEGG+,CFEFF,?,,494AFGCCACCC7FC=FCCF<F7+@<F<<EF7@+@4E8>++6+:3,7,3:F7EG,@,@DGDGC:,@BC?98E**3*44*4?*8:4;C66:>0AG*4*=*++1=?8C*/***/**2:C6C74*0;+01*)***95DD7)2)0*1875(0)**2*55**)+++1=)**/(2*)75**2A<F7)).1/2/-*<1((((,,)-0(-7((*)))))
@M03506:14:000000000-AKVR1:1:1101:18351:3032 2:N:0:47
CTAGGACTACCCGGGTATCTAATCCCGTTTGCTCCCCTAGCTTTCGCGCCTCAGCGTCAGTGTCGGTCCAGGAAGCCGCCTTCGCCACCGGTGTTCCTCCGGATCTCTACGCATTTCACTGCTACACCATGAATTCCAGTCTCCTCTCCAGTCCTCAAGCACCGCAGTATCGAATGCAGTTTCGGAGTTAAGCTCCGAAATTTCACACCCGACTTACGGCGCCACCTACACACCCTTTACGCCCAATGAATCCGAACAACGCTCGCCCCCTCCGTATTACCGCGGCTGCTGCCACGTAGTT
+
CCCCCGGG9FGGGGGGGGGGGGGGGGGGGGGGGGGGGGGGGGGGGGGGGGGGGGGGGGGGGGGGGGGGGGGGGGGGGGGGGGGGGGGGGGGGEGGGGGGGGGDFFFGGFGGGGDGGGGGGGGGGGGGGGGGFGGGGGGGGGGGGGGGGGGFFFFGGDGGGGGGGGGEEFGGGGGFGGGG5EAFEEGCGGGGC?52DE*:*:D7AFGC6E5CDGDG?F5;EGGG55D46<959D:)*.9*<CG)C3:6?F7CB?57CG>*:))>*/C57C33)))2;C77:<(9;BF6>??B))),18)3<-
@M03506:14:000000000-AKVR1:1:1101:17966:3041 2:N:0:47
CTAGGACTCCTCGGGTATCTAATCCCGTTTGCCCCACTGGCTTTCGCTCATCAGTGTCAATCTCGGTCCAGGACGCCGCCTGCGCCACCGGTATTCCTCCAGATATCTTCGCTTTTCAGCGCCACACCTGGAATCATGCTCCTCTCTCCGGATCTCATGCCATCAAGTATCAGAGGCAGTTCCGGGTTGGAGCCCGGGGTTTTCACGCCGGACTTATTTGCTACCCTAGGAGCCCTTTACCCCCATGAATTCGGAACAACCCGTGCCCCCCCTCTATACCCTGGGCGCCTGCCTGTGGTTG
+
-@B,<8<C-6-6B@@FG<FEF9F@96CF@,@E,CD,7;8,CFE8E,B:C+,;<FG<,;C6<FE<<,8@6CE,D,++7@++B,C+@B@CD7=C+,55@,C4,,9C,E,5,CB++:4,EB,C==+@C,+?,,6,8,,5A,C,,@,@,3,@3+@++16@3,,7>F,=,,,,7,,,3,,6+@+D,5,**53@**26,;:8E***4**1,4/,*))2*5C+:+++2:++01*)**)**77C07*++39)1**1+3+*))1*).**)07C*/:5:))))*20+)1<2).(((-)..-,.).2/..1-
@M03506:14:000000000-AKVR1:1:1101:22864:3044 2:N:0:47
CTAGGACTACTTGGGTTTCTAATCCTGTTTGCTCCCCACGCTTTCGTGCATGAGCGTCAGTGCAGGCCCAGGGGATTGCCTTCGCCATCGGTGTTCCTCCGCATATCTACGCATTTCACTGCTGCACGCGGAATTCCATCCCCCTCTGCCGCACTCCAGCTCTACAGTCACAAATGCAGTTCCCAGGTTGAGCCCGGGGATTTCACACCTGCCTTATAGAACCGCCTGCCTACGCTTTATGCCCAGTAATTCCGATTAACGCTTGCACCCTACGTATTACCGCGGCTGCTGGCCGGTAGTT
+
CCCCCGGGGGGEGGGB@FGGGGGGGGGGGGGGGGGGGGGGGGGGGGGGGGGGGGGGEGGGG<FFGGGGGGGFGGGGCCFGGGGCFGE7,BFGC@FGGCGGCGEDEEFGGGGGDGGGGGGFGGGFFFGGGG@ECFCFGG;=A@=E+@?8=ECEDCEGGD8DBFCAEFGF9<@F,:,@CAE,3,@DFCGF6,>FGG5CECEEG*,;7BC6CFD*0;CF7:@CFCDED3;>C**2;BDD;**+03:<DCGF7<<=@4***(:<;B>CFCCF:>/;@7;++4*+)--,7>()(/55>,(/))(.)
@M03506:14:000000000-AKVR1:1:1101:10083:3080 2:N:0:47
CTAGGACTCCTAGGGTTTCTAATCCTGTTTGATTCCCACACTTTCGTGCCCCAGCGTCAGTTACTCCTTAGTAAGCTGCCTTCGCTATCGGTGTTCTGGACGATATCTAAGCATTTCACCGCTACACCGTCCATTCCGCCTACCTCATCAGTACTCAAGTTTCCCAGTATCAATGGCACCCCTCCAGTTGAGCTGACGTATTTCACCGCTGACTTAAAAAACCGCCTACGCACCCTCTACACCCAATAAATCCGGCCAACGCTTCCCACCTACGTATTATCCCGGCTGCTGCCACTCAGTT
+
CCCCCGGG-CCF<F?FFFFGGGGGGFGGGG,CFFFGGGGGGGGGGGC<F,,CFFGGGGGGFFFFFGGGGGGGGGFGGFGGFGG7FFCCFG7F@FGGGGEFG7@,6CFGGEFCFGGGGGGE::@FEDG:FFFG@FGC<FGGGG8FGA8>FD,@DFGGGG9DDFG=EFFFGAD,@EADFFG8+++3=>DFA,@=D9D@,4@7E+=@C7A+*<<7;CD,C@9?CC>EG<D4;:4*/6)C(;A73CC3*:*)<++1;)2):(**)0)**+2*0579690++.*+--)(((()(0))0).*)0..6
@M03506:14:000000000-AKVR1:1:1101:7861:3101 2:N:0:47
CTAGGACTACTGGGGTTCCTAATCCTGTTCGCTCCCCACGCTTTCGCGCCTCAGCGTCAGAACCGGTCCAGTAAGCCGCCTTCGCCACTGGTGTTCCTCCCAATATCTACGCATTTCACCGCTACACTGGGAATTCCACCTACCTCTCCCGGCCTCAAGCAAAGCAGTTTGGAGGGCAGTTCCTCGGTTAAGCCGACGGATTTATGCTTCCACTTGCCAAGCCGCTTACGCGCCCTTTACGCCCACACATTCCGAATAACGCTTGCCCCCTCTGCATTATCGTGCGTGCTGGCACTGAGTT
+
<AC,<,EFEACFDGEGG-6CCFGFEAFD,6,@B,+CFF7BC@EGGGDCC+,,@,EEE,BC,6,9@CCC7CEF@EFFED7FCCA@@F:FEGGG8FGDEGC?CF<EAFAEF<+=+@+AFF,<F+++CFFA=8,::FDF5?,,A8@B8>@EDDCE88=,DF93D7D,@88@<<DDFFCEECCEF7,35C**4>>;,DE5*=*:8*+++++1+3*7=D+>F6AC*81/9)0)=*)*9)57(2/<*A95C*/)*+3*7)/**(2<5))1*/+0@:/0?C?C92*+)((((((),04(),5*)*))-
@M03506:14:000000000-AKVR1:1:1101:10652:3101 2:N:0:47
CTAGGACTCCTCGGGTATCTAATCCTGTTTGCTCCCCTAGCTTTCGCGCCTCAGCGTCAGATGTGGTCCAGTGCGCCGCTTTCGCCACAGGTGTTCCTCCCGATATCTACGCATTTCACCGCTACACCGGGAATTCCACGCACCTCTCCCACCCTCAAGCACGGCAGTTTCGCCTGCAGGCTCTAGGTTAAGCCTAGAGGCTTCACAGGTGACTACCCGCACCGCCTACGCGCCCTTTACGCCCAATAATTCCGAACACCGCTTGCCCCCCTCGTATTACCGTGCCTGCTGGCCCGCAGCT
+
CCCCCGGG9FFGGGGGGGGGGGGGGGGGGEFGGGGGGGGGGGGGGGGGGGGEGGGGGGGGGGGGGGGGGGGGGGGGGGGGGGGGGGDGGGDGGGGGGGGGGGGGGGGGGGGGEGGCFFFGGGGGGGG8=CE7FGGGG9FGEGGGDFDFFGGGGGGGGGCDFGGGGGDFEFGFGGGGGG?GG>FF7C61><E@C886<<CF*;:CFGEGEGDF6D++*;5CDGCEG<550*5:<>D:0C*C=E3C9729+<AB9)55<;4*)051*/3?F>3.7)2*0(*+.4,((()/(0.(.(-755((.
@M03506:14:000000000-AKVR1:1:1101:16551:3101 2:N:0:47
CTAGGACTACCCGGGTTTCTAATCCTGTTTGCTCCCCTAGCTTTCGTTCCTCAGCGTCAGTTGTGGTCCAGCGCGCCGCTTTCGCCACGGGTGTTCCTGCAGATATCTACGCATTTCACCGCTACACCTGCAATTCCACGCGCCTCTCCCACACTCAAGCACAGCAGTTTTGAAAGCAGCCTCTGGGTTGAGCCCAAAGATTTCACTCCCAACTTGCCGCACCGCCTACGAACCCTTTACACCCAGTAATTCCCCGCCACGCCTGCCCCCCCCGCTTTACACCGGCCGCCGGCCCGTATCT
+
CCCCCGGG-EFGGGGFGEGGGGGGGGGGGGGGGGGGGGGGGGGGGGGGGGCFGFGGGGGGGGGGGGGGGGGGCGGGGGGGGGGGGGGGGGGGGGGGGGGGGGGGGGGGFGGGGGDGGGGGGGGGGGFEGGGFFGDFGCG+C@EG=EFFGGGGGGDGGFGGFGGGGGFDGGGCECCAECFDGFGGGGCGG88DGGF=F:CGF7FG7CCFCFGCEFC;@F5E<D>*:<8=?<>5)85>1>*<0?CD<*36:+A=F**)9(5*)))*9;C>GF))))***,*<))((((-)3)4,7(47)08()
@M03506:14:000000000-AKVR1:1:1101:17752:3108 2:N:0:47
CTAGGACTCCTCGGGTTTCTAATCCTGTTTGCTCCCCTAGCTTTCGCGCCTCAGCGTCAGTTATGGTCCAGTGCGCCGCTTTCGCCACAGGTGTTCCTCCCGATATCTACGCATTTCACCGCTACACCGGGAATTCCACGCACCTCTCCCATACTCCAGCACGACAGTTTCGCCTGCCGGCCCCGAGTTAAGCTCGGAGATTTCACAGGTGACTTGTCGCGCCGCTTACGCGCCCTTTACGCCTAATAATCCCGAACAACGCTTGCCCCCTCTGCATTACCGCGGCTCTTGGCTCAGAGTT
+
CCCCC8FF-EFFGCCCF;FCFGFGGGGGGGGGGGGGDGGFGGGGC@FEGEGGGGFEFG@,EEGGGGGGGACGGCCFECFE@GAFDEC@8,86,A@FF,CEFF=FD+FBFGDF:CCFGGCG@FCGGCG8=>F+><F<D<DFGEGGDG=BFGFDFG8EFFGGCFGGG;@3EEF*@EGGF,9CE*C5=*:C59C@F7?C8C5>9CFG+AFGG:6+CFE+27=G)79*>))0?7@*5<>7(>6<8C<*9?+7+A+*95D3C(2:)53*1229*)158*++0)1AA02((4()(*.4@(:*)*)-)
@M03506:14:000000000-AKVR1:1:1101:9570:3111 2:N:0:47
CTAGGACTCCCCGGGTTTCTAATCCTGTTTGCTCCCCTAGCTTTCGCGCCTCAGCGTCAGTTGTGGTCCAGTGCGCCGCTTTCGCCACAGGTGTTCCTCCCGATATCTACGCATTTCACCGCTACACCGGGAATTCCACGCACCTCTCCCACACTCTAGCACGGCAGTTTCGCCTGCAGGCTCTGAGTTGAGCCCAGAGGTTTCACAGGTGACTTACCGCACCGCCTACGCCCCCTTTACGCCCAATACTTCCGAACAACGCCCCCCCCCCGCGTCTCACCTCGGCCGCTGGCACGACCTG
+
CCCCCGGG-FFGGGGGGGGGEGGGGGGGGGAFGGGGGGGGGGGGGGGGGGEGDGGGGGGGGGGGEEGGGGGGCGGGGGGGGGGEGGGGGGGFGGGGGGGGGEFGFGGGGGFG=FGGGGGGGGG>FGGGGGDEGGGGGGG7E8CGFG9FGGGFGGCFGGDFDEEGDECFEDC:CGGFFC?FD8CFGFF9F9,,>:C5;5EGGGGGFGGGDFF7CCF7;;):/9<E<D>EG*5*1)8)3*@F*7)99=@6+0716)97D(*27>)/)/?>ED:)85:*;(/98).(4(-.3)-(7(,*).(-(
@M03506:14:000000000-AKVR1:1:1101:22368:3124 2:N:0:47
CTGGGACTACCGGGGTTTCTAATCCCGTTTGCTCCCCTAGCTTTCGCTCATCAGCGTCAATCTCGGTCCAGGATGCCGCCTTCGCCACCGGTATTCCTCCAGATATCTACGCATTTCACCGCTACACCTGGAACTCTGCATCCCTCTCCCGAATTCAAGCCATCCAGTATCCGATGCAGTTCCCAGGTTACGCCTGGGGATTTCACATCCGACCTAGTTGGCCGCCTACGAGCCCGTTATCCCCAGTACTTCCCACCGAAGCTGGCCCCCTCCGCCTTCCCGCGGCCGCCGGCACGGCGGT
+
CCCCCGGGGGGGGGGFEGGGGGGGGGGGGGGFFGEGGGGGGGGGGGGGGGGGGGGGGGGGGGGGGGCEGFFFFGGGGGGGGGGGGGGGGG7FGFGGGF<AFF<FFDGGCGGGGG:FGGGFBFGDGGGGFF8FFGGGGGGCFA@FGGDD?D+@+@DFG8>DDGGF88:@3EF,@+CGEF9E>,;,<@*29B7BEEGG>*@CED9C=C?FF*/54)*5*4=9?C**)98)C*)=DE:)400*+29C**+*+03=*)***41*)))**1;>GD))77*//-6*(,(,((()()((7((*).((,
@M03506:14:000000000-AKVR1:1:1101:10346:3139 2:N:0:47
CTAGGACTCCCCGGGTATCTAATCCTGTTTGCTCCCCACGCTTTCGCGCCTCAGCGTCAGTATCGGGCCAGTGAGCCGCCTTCGCCACTGGTGTTCTTGCGAATATCTACGAATTTCACCTCTACACTCGCAGTTCCACTCACCTCTCCCGAACTCAAGATCCTCAGTATCAAAGGCAGTTCTGGAGTTGAGCTCCAGGATTTCACCCCTGACTTAAAGACCCGCCTACGTGCGCCTTACGCCCAGTACTTCCGAGCAACGCCAGCCCCCTTCGCTTTCCCCCGGCCGCTGGCACGCATTT
+
CCCCCGGG-FFGGGGGGGGGGGGGGGGGGGFGGGGGGGGGGGGGGGGGGGGGGGGGGGGGGGGGFGGGGGGGGFGGGGGGGGGGGGGGGGGGGGGGGGGGG7FGGGGGFGGGGGGGGGGGGGFGGGGGGGEGGFFGGGGFGGGGFGGGGGGGGGGGGGGF9,@9EGGEC7ECGGGG5DCFFGGGGFFGGCGF:,2DEFGFGG6D@FDGGGF*0+9<7:+=CD//97>)**=**55*,94C8EGD358@+<@F60*)/2**)0)))*;5=>))09**22692((--4(0()4(542*))(-)
@M03506:14:000000000-AKVR1:1:1101:21982:3150 2:N:0:47
CTAGGACTACTCGGGTATCTAATCCGGTTTGCTCCCCACGCTTTCGCCCCTGAGCGTCAGGACAGGGCCAGGATGCCGCCTTCGCCACTGGTGTTCCTCCCGATCTCTACGCATTTCACCGCTACACCGGGAATTCCGCATCCCTCTCCCTGCCTCAAGCCTGGCAGTTTCCCTGGCACCCTCCCAGTTAAGCCCGGAGATTTCACCAACGACTTGCCAAGCCGCCTCCTGGCCCCTTACGCCCAATAAATCCGGCCCATCCTCGCCCCCTACGTATTCCCGCCGCTGCCGGCTCCTACCC
+
CCCCCGGGGG<EEGEGGGGGGGGGG+@FGGGGGGGGGGGGGGGGGGE:FGGFFGFGGGGGDCGE@F7FFE7@@CFGFGGGGGG7FGGG8FDF8EFAFFGGGGGG+EFFGGGD@EGGGFGGDEFGDGFGDCDGGFGGG@CBCEGGGGG8DG73@79@8D9FFFFD>CEE;DCCE7,8?,A>18:CE6D<FFE,2@*4=*=CF7EC7:9<=*88E7/+3*+=*12*)17)2*)097)/8<4C@5>CD*;49++*0<))/(9*.)**9:*)*8)).*2<+.*32((-44(0()((8(2*)1,(,
@M03506:14:000000000-AKVR1:1:1101:8319:3182 2:N:0:47
CTAGGACTACGGGTATCTAATCCCGTTTGCTCCCCTGGCTTTCGCTCCTCAGTGTCAGTGTTGGTCCAGGATGCCGCCTTCGCCACCGGTGTTCCTCCAGATATCTACGCATTTCACCGCTACACCTGGAATTCCGCATCCCTCTCCCAAACTCAAGCCATCCAGTATCAGACGCAGTTCCCCGGTTAAGCCGAGGGATTTCACGTCTGACTTAGTTGGCCACCTACGAGCCCTTTACGCCTAGTAATTCCGAACAACGCTTGCCCCCCCCGTATTCCCGCGGCTGCTGGCACGGAGTTAG
+
CCCCCGGGGGGGGGGGGGGGGGGGGGGGGGGGGGGGGGGGGGGGGGGGGGGGGGGGGGGGGGGGGGGGGGGFGGGGGGGGGGGGGGGGGGGGGGGGGGGGGGGGGGGGGGEFGCGGGGGGGGGGGGFFGFFGGGGGGGGGGGGGFGGGGFGFEGGGGGGEGGGGGGGGGFGGGEGDGGGGGGGGGGEEDEGGGCEEEDGGGGGGGGGGFGGGFCCGFFACGFFGCGFBE55ECAFGCGBDGG*8:9CFCEE@@EDC4:5C@.)*><CDEFGEF3AC+)9:999>(406396(1815)8())
@M03506:14:000000000-AKVR1:1:1101:7931:3192 2:N:0:47
CTAGGACTACTCGGGTTTCTAATCCTGTTTGCTCCCCACGCTTTCGCGCCTCAGCGTCAATGTCGGTCCAGATAGCCGCCTTCGCCACCGGTGTTCTTCCCAATATCTACGAATTTCACCTCTACACTGGGAATTCCGCTATCCTCTCCCGAATTCAAGCAACCCAGTATCAAATGCAGTCCCCAGGTTAAGCCCAGGACTTTCACATCTGACTTGGGTCGCCGCCTACGCGCCCTTTACGCCCAGTACTTCCGAACACCGCTCGCCCCCTCCCTCTTACCGCGCCCACTGGCCCGACGTC
+
CCCCCGGGGGGGGGGFGGGGGGGGGGGGGGGGGGGGGGGGGGGGGGGGGGFGGGGGGGGGGGGGGGGGGGGFGFGGGGGGGGGGGGDGGGD@CFGGGGGGGGGGFGGGGGGGFGFEG<FGEGGCFFGGGGGGGGDAE@EFGGFGGGDGGGDE8CGGGGGGFGGGDEFF7:EAE7ECAFGGGGGG68FF@FFBD@EEC78=FF99,=::C+:997DC4C)61:DEGGA);*=CD>5>84+<//>DDF<8+3<=FBD*)4*:)0)))::5C)1.7**02)*0.((3((()(),(),-)7)(4(
@M03506:14:000000000-AKVR1:1:1101:19017:3216 2:N:0:47
CTAGGACTACTCGGGTATCTAATCCCGTTTGCTCCCCTGGCTTTCGCGCCTCAGCGTCAATACCGGTCCAGGATGCCGCCTTCGCCACCGGTGTTCCTCCAGATATCTACGCATTTCACCGCTACACCTGGAATTCCGCATCCCTCTCCCGGATTCAAGCCTTCCAGTATCGGACGCAGTTCCCGGGTCGCGCCCGGGGATTTCACGTTCGACTTAGAAGGCCGCCTACGCGCCCTTTACGCCCAGTAATTCCGAACAACGCTTGCCCCCTCCTCATCACCTCCGTCGCTGGCACCGAGTT
+
CCCCCGGGGGGGGGGFEGGGGGGGFGGGGGFGGGGDGGGGGDEFDEGE:F7FGGGDGGGGGGGGGGGGGGGGGGGGGGGGGGGFDGD=FEGGGFGGGGGGGF<CFFGCFGGGGGD?EGGAFCFEGGF84??F,C,CFFGGGG8EGCFGGGCC686EDD;EFF9CEG9@FGGFDDD*7*4A22:D;>5C*:*48:B8EEGE8;+><=C=CF*1ADC@F79+5CC=5D)7C*5*<>>D148:CE5CC50*+209*)19)(07)))1/2<7:557)**02)*3,)4(-(.)-)(4:(.*))-(-
@M03506:14:000000000-AKVR1:1:1101:25459:3218 2:N:0:47
CTAGGACTACACGGGTATCTAATCCTGTTTGCTCCCCACGCTTTCGCACTTCAGCGTCAATACCAGTCCAGTGAGCCGCCTTCGCCACTGGCGTTCTTCCGAATATCTACGAATTTCACCTCTCCACTCGGAATTCAACTCACCTCTCTTGGATCCAAGCGATGCAGTTTTAAAGGCAGTTCCGTAGTTGAGCTCCGGGCTTTCACCTCTAACTTCCTAAGCCGCTTACGCCCGTCTCACGCTTAGAAATCCCGAACAACGTTACCTCCCCCCCTCTCACCTGTGCTGCTGGCACGCCGTT
+
-ABC<F<FGGGGGG7@F@FFGGGGAFEC@C@DFCC,,C7@FC@FGG7FF+E<CCFEECB@DEEGGGFFC<F@FGGFCB:@,,E@GE7CGEF,CB+=FGGCFGG7?<FFFGFGDFF<9CF9BDF89EFFGC+CFCGG,5FCE9>,,66>,,C,D8,63@,=E6@++37>E=9@F9,=,,+55,2+54+@33@7,,,,@*:5*9,,2,<A7CDCE>D,*+4,09*:))/:E*)*)))*(*+33:**/3+3+?+06)9)13*A)).*/<:4C)1.))**2(*+.)(-.5<*,)).).355)(((
@M03506:14:000000000-AKVR1:1:1101:16301:3226 2:N:0:47
CTAGGACTACACGGGTTTCTAATCCCGTTTGCTCCCCTGGCCTTCGTGCCTCAGTGTCAGGAACTGTCCAGAGACCCGCCTTCGCCACTGGTCTTCCTCATGATCTCTACGCATTTCACTGCTACACCATGAATTCCAGTCTCCTCTCCAGTCCTCAAGCACGCCAGTATCAAATGCAGTTTCGGAGTTAAGCTCCGAAATTTCACACCTGACTTAGCGCGCCACCTACGCACCCTTTACGCCCAATGAACCCGAACACCGCTTGACACCTCTGCATTACCGCGGCTGCTGGCACCGAGTT
+
CCCCCGGGGGGGGGGGGGGGGGGGGGGGGGGGGGGGGGGFGGGGGGGGGGEGCGGGGGGGGGGGGFGGGGGGGGGGGEGGGGGGGGGGGGGGFGGFGGGGGGGGGGGGGEGGGGGGGGGGGGGGGGGGGGFGCFGGF<EFGGGGGGDBFG?;DGGGF??FGGCEG=EGFFGC:AGFFECFGGGGE=EGGCAFF8DFECCGG+@EAECGGGF5FGGCG+<@/9;*/*/;FGFEGBFG28+5*:7D858=C9+):))/:9*1.))*1*+1<5*.9C+<+6*+6(,(((,)(/8(<0,100(-1
@M03506:14:000000000-AKVR1:1:1101:18160:3251 2:N:0:47
CTAGGACTACTGGGGTTTCTAATCCTGTTTGCTCCCCTAGCTTTCGTGCCTCAGTGTCAGGAGTTGTCCAGGGACTCGCCTTCGCCGCTGGCGTTCCACTTGATATCTACGCATTTCACTGCTACACCAAGTATTCCAGTCCCCCCTCCACCCTCTAGCTGGGTAGTTTCCAATGCAGTTTCCGAGTTGAGCTCGGAGATTTCACATCCGACTTACCCCGCCACCTACCCACCCTTTCCGCCTAGTGACTCCTAACAACCCTCGGGCCCCCGGTCTTCCCGCGCTGTCTGCTCCAGGGTTT
+
CCCCCGGG-E<EFGD@@FGGGGGGGGGGGGGGGGFGGGGGGGGGGGGFEFFGGGGFFGGGGDGGGGGCCFGGGGGFGGGGGGGFGGDCGGGGCGGGGGGGEFGGEFGGGFGGGGDFGGGGGGGGGFGGGCFFFFEEEF9E=@BFGGGGEGFGGGF>3@FGGCEDFGFCFDDGG,@E8=ECFGGC:83;AF?C,,48C@*7EF2;D?2,,@7;79>CF4?5):4CCF))*2**:8>53+/**=*/2<+;+29/06C<F2/2)7><5*/7*))059**+)12(-3(((-*)1.)*.(0)),(-
@M03506:14:000000000-AKVR1:1:1101:23862:3264 2:N:0:47
CTAGGACTACCCGGGTTTCTAATCCCGTTTGCTCCCCTGGCTTTCGCTCCGCAGTGTCAGTGTTGGTCCAGGATGCCGCCTTCGCCACCGGTGTTCCTCCAGACAGCTACGCATTTCACCGCTACACCTGGAATTCCGCATCCCTCTCCCAAACTCAAGCCATCCAGTATCAGACGCAGTTCCCCAGTTAAGCTGAGGGATTTCACGTCTGACTTATGTTGCCGCCTACGAGCCCTTTACGTCCAGACATCCCGAACAACCCTTGCCCCCCCTGTTGTACCGCGGCGCTCGTCCCAGCTTT
+
@<CC8FDFCF<CC:@FG7FE<CFCG<FGG8;6CCECFGGC?@FG,8F,EF,B:@8<FCC,F<6CCFGG<,C8<F,,66@FC@<FE@7?FC7@FGCFEGG8=,B+9,B,CAFGG7+9C<,CFC7B:<FB=E4?6E@<,,+@FC,@DFCG3@D8>+,3,3>=+@3@EF9,,,@,,,65@EE?A<=,::*@A,5,@;,<DC**,*4DDFG,=*9=C+,>++1,++0*2:>:?3=CCE);(*+1***1*++)*++0)<5)),025))2*<84/)/70*+++(*<)(-(,((.()-,)(,*)))).
@M03506:14:000000000-AKVR1:1:1101:12459:3274 2:N:0:47
CTACTACCCGGGTTTCTAATCCTGTTTGCTCCCCACGCTTTCGAGTCTTAGCGTCAGTAACCGTCCAGATAGCCGCCTTCGCCACTGGTGTTCTTCCCAATCTCTACGTATTTCACCACTACACTGGGAATTCCACTATCCTCTCCGGTCCTCTAGCCATCCAGTCCTGAATGCATTTCTTGAGTTAAGCTCAAGGCTTTCACATCCAACTTGGACAACCGCCTACACTCGCTTTACGCCCAGTAATTCCGAACAACGCTAGCCCCCTTCGCCTTAACGCGGCTGCTGTCAGCATGTGACC
+
CCCCCGGGGGGGGGGGGGGGGGGGGGGGGGGGGGGGGGGGGGGGGGGGGGGGGGGGGGGGGGGGGGGGGGGGGGGGGGGGGGGGGGGGGGGGGGGFGGGGGGGGGGGGGGGGGGGGGGGGGGGGCDGGGGGGGAECEGGGGC9;8EEEGGGGGGGGFDGGGFFFDFGGFGGGGGFFGGGGGC8,@FFAF9,>EG9E8FFE7ECCDAFG7CFF95,,@FF>4;CEGG49,28*/)0+6*)=87*;CF9C9;855><<80>:))/;0C*)*.*))11++../21>>((.9)04)/6)27*)).
@M03506:14:000000000-AKVR1:1:1101:14000:3294 2:N:0:47
CTAGGACTACCCGGGTATCTAATCCTGTTTGCTCCCCACGCTTTCGCGCCTCAGCGTCAGTATCGGACCAGGTCGCCGCCTTCGCCACCGGTGTTCTTCCCAATATCTACGAATTTCACCCCTACACTGGGAATTCCACGACCCTCTTCCGAACTCAAGCGTACATGTATCAAGCGCAGCCCCCAGGTTGAGCCCGGGAATTTCACGCCTGACTGTGTACACCGCCTACGCGCCCTTTACGCCCCGTAGTTCCGCGCAACGCTAGCCCCCCTCGTATTCCCTCTGCTGCTCGCACGCACTC
+
CCCCCGGGGGCFGGGGGGGGGGGGGGGGGGFGGGFGGGGGGGGGGGGGGGGGGGGGFGDGGGGGGGDGGGGGGGGGGGGGGGGGGGGGGGGFCGGGGGGGGGGGGGGGGGGGFFGFGGGGGGGCFGGGFGGGGGGGGGGGGGGGGFGGFDCEGGGGGGFF>EEGGFFGAFGCD695CB?>8;CEGGEG1,?,?,BCCEE5ED9CDFC5748C?C0+:DAGGG55C38):*5*)>BG0<FFCECD)//)**+//7*)1():)5)*)3C5:7)0))/*23*<)61,)49)8))-8(-1))(((
@M03506:14:000000000-AKVR1:1:1101:20175:3295 2:N:0:47
CTAGGACTACCCGGGTATCTAATCCTGTTTGCTCCCCACGCTTTCGTACCTCAGCGTCAATACATGTCCAGTGAGTCGCCTTCGCCACTGGTGTTCTTCCGAATATCTACGAATTTCACCTCTACACTCGGAATTCCACTCACCTCTCCATGATTCAAGCGATGCAGTCTTAAAGGCAATTCCGGGGTTAAGCCCCGGGCTTTCACCTCTAACTTACAAAGCCGCCTACTTACGCTTTACGCCCAGTCATTCCGCACCACGTCAGCCCCCCACGTATTACCTCTGCTGCTGGCACGGGATT
+
CCCCCGGGGGGGGGGGGGGGGGGGGGGGGGGGGGGGGGGGGGGGGGGGGGGGGGGGGGGGGGGGGGGGGGGFGGGGGEGGGGGGGGGGGGGFFFGGGGGGGGDGGFFGFGGC,EFGG9FGGG?BF<FFGGEC7FFGG9FFF8EFEGGGGGGC,=@EEGDCC>FD+,9@FCFA:DG,AFGFGGGFEGDGGGGC9?FE*4;CG*>CFGGGG48@FF9;FCF,*2;*:?A56*+1+)8/,76>85<DD5+*2++118*)/-9:3))*188@5@))0);*0(*:<)).32))2)335(,>3),,(
@M03506:14:000000000-AKVR1:1:1101:18473:3302 2:N:0:47
CTAGGACTACACGGGTATCTAATCCCGTTTGCTCCCCTGGCTTTCGCTCCTCAGTGTCAGTGTTGGTCCAGGATGCCGCCTTCGCCACCGGTGTTCCTCCAGATATCTACGCATTTCACCGCTACACCTGGAATTCCGCATCCCTCTCCCAAACTCAAGCCATCCAGTATCAGACGCAGTTCCCCAGCTAAGCCGAGGGATTTCACGTCTGACTTAGTGTGCCTCCTACGAGCCCTTTACGTCCAGTAATTCCGAACAACGCTTCCCCCCCCCGTATTACCGCGGCGGCTGGCCGCGAGTT
+
CCCCCGGF9FGGGGGGGGGGGGGGGGGGGGGGGGFGGGFFGGGGGGGGGGGGGGGGGGGGGGGGFGGGGGGGGFGGGGGGGGGGGGGGGGGECFGGGFGGGGGGGGGFGGGGGGGGGGGGGGEGGGGGGGFG?FGGGGD7F8EGGFFGGGGGGFDGGGD?FGD8FG?E8EFGGADEGGGGDEGGGGD,DD;>D,**:EC78@DF:FDGGCF+=?F7CG+11:+,0;46=50=DEFC@G+9*0;9D+11<9;:6;5714**070*/+25:><D><*/*2*064((,((),078B(()77(((
@M03506:14:000000000-AKVR1:1:1101:17565:3343 2:N:0:47
CTAGGACTACCCGGGTTTCTAATCCTGTTTGCTCCCCACGCTTTCGCACCTCAGCGTCAATACGCGTCCAGTGAGCCGCCTTCGCCACTGGTGTTCTTCCGAATATCTACGAATTTCACCTCTACACTCGGAATTCCACTCACCTCTCCGCGATTCAAGCGATGCAGTCTTAAAGGCAATTCTGGAGTTGAGCTCCAGGCTTTCACCCCTAACTTACAAAGCCGCCTACGTTCGCCTTACGCCCCGTAATTCCGAACCACCCCAGCCCCCCCCCGTTTCCCGCGCTCGCTGGCCCCGAAGT
+
CCCCCGGG9FGGGGGGGGGGGGGGGGGGGGGGGGGGGGGGGGGGGGGGGGCGGGGGGGGGGGGGGGGGGGGGGGGGGGGGGGGGGGGGGGGGGGGGGGGGGGGGGGGA@FGGGGGGGGGGFGFGGGGDGGGFGDGGG,EBGGGGGGGGGGG>EGFFGGFFEEF6>DGCFAAEFCFGGGFGAEGG7FFFFC9EFECF6F8?D*1>CFF,/5CGG7>CFFA66FF5)9):?<5*9:8*(2*>**9)):;)*201/)**)(2/).<**;*)28)8>)***,0<),,2((,0-0-1>(-))0(((
@M03506:14:000000000-AKVR1:1:1101:23283:3383 2:N:0:47
CTAGGACTACACGGGTTTCTAATCCCGTTTGCTCCCCTAGCTTTCGCGCCTCAGCGTCAAGAACAGGCCAGGTAGTCGCCTTCGCCACTGGTGTTCCTCCCGATATCTACGCATTTCACCACTACACCGGGAATTCCACTACCCTCTCCTGCCTTCGAGTCGATCAGTATCGAATGACCCTCCCCAGTTGAGCCGGTGGCTTTCACACCCGACTTTATCGACCGCCTGCGCCCCCTTTACGCCCAGCAAATCCGGACAACGCTTCGCACCTACGTCTTACCGCTGCTGCCGGCACGTATTT
+
CCCCCGGGFGGGGGG@FEFGGGGGGGGGGGGGFGGGGGGFGGGGGGGGGGEGGFGGGGEGGGGGFGGGEFGGGGGGGGGGDGGFDE:FGGGGGGGGGFDGEGGGGDG<EGGD@CCD<EFGGGFCGFGGDGG7CECFAAFGGGGGGG8FGGCDEEFF6DF,D>EGEEGFFEGEFFCF7C68>FC>E,AEGGC8DEEC*4CGC*8,9C,C*2:)79*+1::**5C57D>F:5@*))0),*/027CC***)*+21?)9/3(*2)0.7***)/0*/9DC*;(9921((4()).)-(3((17.)()
@M03506:14:000000000-AKVR1:1:1101:14008:3453 2:N:0:47
CTAGGACTACTGGGGTTTCTAATCCTGTTTGCTCCCCACGCTTTCGTGCCTCAGCGTCAGGATTGGCCCAGCGGGCTGTCTTCACCTTTGGCGTTCCGATTGATATCTACGCATTCCACCGCTCCACCAATCGTTCCACCCGCCTCTACCAACCTCGAGACCTGCAGTTTGCCGTGCAGTTCCACCGTTGAGCGGTGGGCTTTCACACGACACTTACAGGTCCGCCTACGCACCCTTCAAGCCCAGTAATTCCGCCTCACGCTCGGGTCCCCTTTCTTACCGCGACTGCTGGCACCGCGTT
+
CCCCCGGGGGGGGGGGGGGGGGGGGGGGGGGGGGFGGGGGGGGGGGGGGGGGGGGGGGGGGGGGFGGGGGGGGGGGGGGGGGGGGGGGGGGGGGGGGGEGGGAEGGGGGGGGGGGGGGGGEGGGGFGGGFGGGGGFGGGGGGGGDGGCFG@FGGGGGGGGDGGF6@BGGGGGGGGGGGCFGGFFGGG7:C@FGGG88CEGGGGF,CFG5DG3:99FGFFGCFGGGGFFGG;=)7578*9+3ADFGCGFCEC?=?3/7(9FFF>C9*87?)9:)0+<:6*<8170(44)49253(37))-4(
@M03506:14:000000000-AKVR1:1:1101:9415:3456 2:N:0:47
CTAGGACTCCCGGGGTATCTAATCCTGTTCGCTCCCCACGCTTTCGCTCCTCAGCGTCAGTTACTGCCCAGAGACCCGCCTTCGCCACCGGTGTTCCTCCTGATATCTGCGCATTCCACCGCTACACCAGGAATTCCAGTCTCCCCTGCAGTACTCCAGTCTGCCCGTATCGCCCGCACGCCCACAGTTGAGCTGTGAGTTTTCACGGACCACGCGACAAACCACCTACGACCCCTTTACGCCCCGCAATTCCGGACAACGCCTGGCCCCTCCGTACTCCCCCGGCCGCTCGCACCGCGTT
+
CCCCCGGG9FGGGGGGGGGGGGGGGGGGGGEGGGGGGGGGGGGGGGGGGGGGGGGEGGGGFFGGGGGGGGGGGGGGGGGGGGGGGGGGGGGGGGGGGGGGGGGGGFGGCGEFGGGGGGGGGD@FEGGGGGGGGGFGGGGGGDGGFGCFGDGGFF8FFGF@EFFGGGG>EEF+CECEE8CGGGGCEEFF7,C8C,>5@:B:CC,>BF6C>G)75<=:DC55**9/*9.6F35*)))*.7FC5*95/:*8=*<=B6>*)(*2)75*9**0;>7))12**-/24((((((.(0(-7((10)3-(
@M03506:14:000000000-AKVR1:1:1101:13139:3477 2:N:0:47
CTAGGACTACACGGGTTTCTAATCCCGTTCGCTACCCTGGCTTTCGTGTTTGAGCGTCAGGAACGTACCAGTGCATTGCCTTCGCCTTTGGTGTTCCCCATGATATCAACGGATTTCACCCCTCCACCATGAGTTCCATGCACCTCTTACGCCCTCGAGCCATACCGTTTCCCTCGCAGACCGTAGGTTGAGCCCACGGCTTTAACGAGAGACTAATATGGCCGCCTAGACCCCCTTTACGCCCAATGATTCCGGGTAATCCTTGGGGCCTGTGTATTACCGCTCTTGCTGGCCCCGTGTT
+
CCCCCGGGGGGGGGGEGGGGGGGGGGEGGGGGGGGGGGGGGGGGGGGGGGGGGGGGGGGGGGGGGGGGGGGGGGFGFEFGGGGGGGGGGGGGGDGGGGGGGGGGGFCFGGGGGGGGGGGA=FFFEFDFGGAEGFGGGGFFGGGGCFGGGGGDGGGGGGGGGGGGGGEGEDEA,EFEGCC8FFCE>GGFF8DEFGF,:?>*4)C?CFC5:4C*=FGE7+;C=4C5>C55:CF6*83)6*9C*:<<7=C?+++16<)CC(*A*9*:08=727*)179+246<6,((4()*-9)27(-).)(.(
@M03506:14:000000000-AKVR1:1:1101:12038:3488 2:N:0:47
CTAGGACTACTCGGGTTTCTAATCCTGTTTGCTACCCACGCTTTCGTGTCTCAGCGTCAGTTACGGTCCAGAAAGCCGCCTACACCACCGGTGTTCCTCCTGATATCTACGCATTTCACCGCTACACCAGGAATTCCACTTTCCTCTCCCGCACTCCAAGTCATTCAGTATTCGGCGCACCCTCCCGGTTGAGCCGGGGGATTTCACACCAAACTTAAATAACCGCCTACACACCCTTTACGCCCCGTAACCCCGCACACCGCTTGCTGCCAACGTATTCCCGCGGCTGCTGGCCCGTAGT
+
CCCCCGGGGGGGGGGGGGGGGGGGGGGGGGGGGGGGGGGGGGGGGGGGGGGGGGGGGGGGGGGGGGGGGGGGGGGGGGGGGGGGGGGGGEGGGGGGGGGGGGGGGGGGGGGGDGGGGFGGGGGGGGGGGGGGDGGGGGGGGGGGGGGFGFGG>EEGGGFCFGFFGGGGGFGGFGGGGD>EE>ACGGGGCEE8FFFDGD*2/>F6C7CGG9C*A9CGGGA:@:D+)9D):46C9<5C?CFFF*9D)C5<5?8*88/)17D*0)0)*/8*0=/0)1***.0+-8?F>9(.())))-217<938
@M03506:14:000000000-AKVR1:1:1101:10955:3501 2:N:0:47
CTAGGACTCTACGGGTATCTAATCCCGTTTGCTCCCCTAGCTTTCGCTTTTCAGCGTCAATGTCGGTCCAGGATGCCGCCTTCGCCACCGGTATTCCTCCAGATATCTACGCATTTCACCGCTACACCTGGAATTCTGCATCCCTCTCCCGAATTCAAGCCACCCAGTATCAGACGCAGTTCCCCGGTTAAGCCGAGGGATTTCACGTCTGACTTAGTTGGCCACCTACGCGCCCTTTACCCCCAGTACCTACGAACAACGCTTGCCCCCCCCGTCTTCCCGCGGCCGCTGGCCCTGAGTT
+
CCCCC@FC-FEFCECFFEFFGGGGCGEGGG7FGG@FEEG<EFFCFC7BFGGGFGF@@:BFFFGGFDF:@@8CCFCGCGEGGCFFGGEC<>CF:FEFFGGGF89F9AFFEGFDFCFEGBFGGEGCF,EE<FFG,EEFGGGGGFGGEGGGGGECEEDGGGCFGC,@CE8>=,@37EFGGEGCEGGGGGECGE,DFDCE5EECFFCE@GFGCG:+=81>=D;+*C*+/;)2C<)=7:8)3C*0+0*)//29++2*00*C)(0/05)9*8<;@:<3./2*2,*<(4((,9()3)((),,*))..)
@M03506:14:000000000-AKVR1:1:1101:21483:3504 2:N:0:47
CTAGGACTACCGGGGTTTCTAATCCTGTTCGCTCCCCTAGCTTTCGCACCTGAGCGTCAGGTAAGGCCCAGAGATCCGCCTTCGCCACCGGTGTTCCTCCTGATATCTGCGCATTTCACCGCTACACCAGGAATTCGGATCTCCCCTACCTCCCTCTAGTCGGGCAGTTTCGGATGCAGGTCCGGGTTGGAGCCCCGGATGTCCACGCCCGACTTGCCAAACCGCCTGCGTCCTCTTTACCCACATTGACTCCGGACAACCCCCGCCTCCTACGCTCTACCCCGCGTGTTGGCACGGAGTT
+
@CCCCGFGGGGGGGGFGEGGGFFGFGAFGFCD7@:FEFGGG<CEGGGFGGGGGGCGGEGGGGGG9EFGGGGFGGGGGFGGG@C<=B,C,4:C7?FFF9?F=A<<BF?,9CCE+@+EADF9?C:C:,6E+E+FDF8A+,+3>9DE8C8EGC@,,@,=@=;5,@+3@+3>9C>@8:C*4,<:,54*>E*4/:,?C:E*?5E***++++***219*)*+*997**/*17.)2)8*15**)2*0+3*91++*3++10.7*7(**)0.7)8C)27799*?**(*+)((-(,-.()(,94,1).(((
@M03506:14:000000000-AKVR1:1:1101:24473:3506 2:N:0:47
CTAGGACTACCCGGGTTTCTAATCCGGATCGCTCCCCACGCTTTCGCTCCTGAGCGTCAGGACCAGTCCAGGATGCCGCCTTCGCCGCTGGTGTTCCTCCGGTTCTCTACGCATTCCACCACTACACCCGGAACTCCGCATCCCCCCACTGGCCTCCAGTTCGCCCGTATCGCACGACCCTCCCCAGTTGCGCCCGGGTCCTTCCCGCACGCCCTCACGTCCTACCTGCGACCTCATCCAGCCCAAGTAAGCCGGGCCTACCTCGCCCCCTCGGTTCTCCCCCGGACGCGCGCTCCGACGT
+
6AC<<FFG9F@@FEC@F@EFCEFFFED7@:;B,C:FG8@7:,FF<6CFD@E69<,++B7CF@FG,C:<EFFGCEF@FGCC?E,DCC=++@+E=FF9FF<8+++++95@@,=+@+?EF,C,AF4FGCFF@@+6++,@,@:+@EFGGE+5@>3@5?,,,@,<;C5**1>8C,2*;C*C*=EC*3:B*9*+5+2****=?*22**3+0:CD5C3)*)2**1)2***+29*=G))*1))*4**33<9>*//*+331)))))(*2))**/::):)/))11**.*+((((((,)()(-7(().)(((
@M03506:14:000000000-AKVR1:1:1101:15662:3509 2:N:0:47
CTAGGACTACTCGGGTTTCTAATCCTGTCTGCTCCCCACGCTCTCGCACCTCAGCGTCAACAACGGTCCAGTGAGCCGCCTTCGCCACTGGTGTTCTTCCGAATATCTACGAATTTCACCTCTACACTCGGAATTCCACTCACCTCTCCCGTGTTCAAGCGATGCAGTCTTAAAGGCAATTCTGGAGTTGAGCTCCAGGCTTTCACCTCTAACTTACAACGCCGCCTACGTGCGCCCTACGCCCAGTAATTCCGAACAACGCTAGCCCCCTCTGTTTTCCCTCTGCTGCTGGCCCCCAGTT
+
CCCCCGGGGGDGGGGGGGGGGCGGGGGGGGGGFGGGGGGGGGGGGGGGGGFGGGGGGGGGGGGGGGGGGGGFGEFGEGGGGGGFGGGGGGGGGFGGGGGGGGGGGGGGGGGG?FFDFGGGGGGGGGGGGG77:FGGGGGGGGGGDGEFGGGGEF?FGGGGECFECA9@DFBFDAEFFFFDFFGG7DGGFFEGGGGGGF,@,?CFFGGGDGG7CFFGG>:,;DG5D<)5;50AFA:*694ECC):/CG6+<CFF67*/17C>@:57EFFGD)749+0+.*0,)(..8-)5:?()(()00-.)
@M03506:14:000000000-AKVR1:1:1101:12097:3552 2:N:0:47
CTAGGACTACTCGGGTTTCTAATCCTGTTTGCTCCCCACGCTTTCGCACCTCAGCGTCAATACGTGTCCAGTGAGTCGCCTTCGCCACTGGTGTTCTTCCGAATATCTACGAATTTCACCTCTACACTCGGAATTCCACTCACCTCTCCACGATTCTAGCGATGCAGTCTTAAAGGCAATTCCAGGGTTAAGCCCTGGGCTTTCACCTCTAACTTACAAAGCCGCCTACGTCCGCTTTACGCCCCGCAATTCCGAACAACGCTAGCCCCCTCCGTATCACCTCGGCTGCCGGCCCGGATTT
+
CCCCCGGGGGGGGGGGGGGGGFGGGGGGGGGGGGGGGGGGGGGGGGGGGGFGGGGGGGECGGGGGFGGGGGGGGGGGGGGGGGG7FGGGGGGGGGGGGGGGGGGDFGGGGGGGGGGGGGFEGFDFFGFGGGDGGGGGCGGGGFGFGGGGGGGDCFDACDFCCFGGADEGGFGGGGF88=@FGEDCGCFGGECFGGGF98CFF:,,@AAC3=>AFGGG8=,*;>79DD)=CA,18?<6*:;8ECG):*)2=CAFFG*>(9=)8)7CGG:C>)7B38*;:*C:).-(1(0,)((.((1))((.
@M03506:14:000000000-AKVR1:1:1101:6367:3567 2:N:0:47
CTAGGACTACCGGGGTATCTAATCCCGTTTGCTCCCCTAGCTTTCGCCGTTCAGCGTCAATGTCGGTCCAGGATGCCGCCTTCGCCACCGGTATTCCTCCAGATATCTACGCATTTCACCGCTACACCTGGAATTCTACATCCCTCTCCCATACCCAAGCCTCCCAGTATCAGACGCAGTTCCCAGGTTAAGCCGGGGGATTTCACGTCTGACTTAGACGACCGCATACACGCCCTTTACGCCCAGTAATTCCGAACAACGCTTGCCACCTCTGTATTACCTCGGCTGCCGGCACCGAGTC
+
CCCCCGGGGGGGGGGGGGGFGGGFGGGDDFFGFGGGGGGGGGGGGGGGGFGGGGGGGGGGGGGGFGEGCFGGGGGGDCCGG7EDGGGGFGGGDGGDGGGGGGGGGGGGDEF+?@FEFGGGGGCFFFGEEFD8DFGF<FAGDFDFGG8=DB=9DDGFFE8FFGGGGFFDCFGGG?EGE:7*7::B,D5CFGFGGGE8ECEE?DFGGGG=F4CGC>F9C7*:9CDEG))0A4057)7).*9CEECDC50*39AFF:**)455>:;/*:CFD@*.*93+2.7<))-((((7()((04(*.8((4
@M03506:14:000000000-AKVR1:1:1101:16221:3569 2:N:0:47
CTAGGACTACCCGGGTTTCTAATCCCGTTTGCTCCCCTGGCCTTCGTGTCTCAGTGTCAGGAACTGTCCAGAGACCCGCCTTCGCCACTGGTCTTCCTCATGATCTCTACGCATTTCACTGCTACACCATGAATTCCAGTCTCCTCTCCAGTCCTCAAGCACCGCAGTATCGAATGCAGTTTCGGAGTTAAGCTCCGAAATTTCACACCCGACTTACGGCGCCACCTACACCCCCTTTACGCCCAATGAATCCGAACAACGCTTGAGCCCTCTGTATTCCCGCGTCTCCCGGCACAGGGCT
+
CCCCCGGGGGFDFGGGGGGGGGGGGGDGGGGGGGGGGGGGGGGGGGGGGGFGGGGGGGGGGGGGGGGGGGGGGGGGFFGGGGGGGGGGGGGGGGGGGGGGGGGGGGGGGGGGGGGGGGGGGGGGGGGFGGFCFGGGDGFFFGFCFGDFEGFGGFGGF8D8FE@EEGGEGAGCF=EGGFGGGGABE>EEFD,@,7DFGGGDGGFC:FCGGGGGCD:CCF>EDGC7D;;AFDF*)5>D@6;EEECG*5A4@?1@).75C9CE>DFDF6+)0)*)0*<3<)*3)(46-(().)(-)(,75)((.
@M03506:14:000000000-AKVR1:1:1101:13594:3575 2:N:0:47
CTAGGACTACTCGGGTTTCTAATCCTGTTTGCTCCCCACGCTTTCGCACCTCAGCGTCAATATGTGTCCAGTGAGTCGCCTTCGCCACTGGTGTTCTTCCGAATATCTACGAATTTCACCTCTACACTCGGAATTCCACTCACCTCTCCACAATTCTAGCGATGCAGTCTTAAAGGCTATTCCGGAGTTGAGCCCCGGGCTTTCACCTCTAATTTACAAAGCCGCCCACGTGCGCTTTCCCCCCCGTACTTCCCAACAACGCTACCCCCCCCCGTATCACCGCTGCTGCCGGCCTGGACTC
+
CCCCCGGGGGGGGGGFGGGGGGGGGGGGGGGGGGGGGGGGGGGGGEGGGG8FGGGGGGGGGGGGGGGGGGGGFGGGGGGGGGGGDFCFGEFGFFGGGGGGG7BFGGGFGGGGGGDGGGGFGFFCFGGA?FECEDGFGGFFA8>EDFDGGGG8,AEFBD;EGE8+@D,@DFEBFC9,1,6E@=CEC+@EFFCDF:FGGD>EE7DE,=,444=+,5>DC9+9*;6:7)))=885D>53,:;E+2>C):;>*2A=?)7CC(*2.7)*1CF@C)/<B)2:F(9:8(-(,-,<2)((84(*))()(
@M03506:14:000000000-AKVR1:1:1101:14421:3579 2:N:0:47
CTAGGACTACTCGGGTTTCTAATCCTGTTTGATCCCCACGCCTTCGTGCCTCAGCGTCAATCATACTTTAGTAAGCTGCCTTCGCAATTGGTGTTCTGTGACATATCTATGCATTTCACCGCTACTTGTCACATTCCGCCTACCTCAAGTACATTCAAGCCCATCAGTATCAAGGGCACTGCGACAGTTGAGCTACCGTCTTTCACCCCTGACTTAACAGGCCGCCTACGCCCCCTTTAAACCCAATAAATCCGGATAATGTCTGGCACCTCCTGTTTCCCCTCGCCTCTGCCCGCGAACT
+
CCCCCGGGGGGGGGGEFGGGGGGGGGGGGGGFGGFGGGGGGGGGGGGGGGGGGGGGCGGGGGGGFGGGGCFGGGFGGGGGGGGGGGDGGGFGGGGGGGGGGGGGGGGDGGGGGGFGGGGFGDGEGGGGFFGGFGEEGGGGGGG@,>8EBC@,@EGGGGAGGF==DFFG8AG9EF8BC6+@DE6>+@+@C;CDDDFFECFE:CFCFCFGCFF>9+@EFGFGF*<7*;99FDF*9??7BG6C7=CDC*0;?++1==<**/+++++2+0+)+:*7>*+++-*2)((((-()4)5)7(()0)-(.
@M03506:14:000000000-AKVR1:1:1101:7907:3589 2:N:0:47
TTAGGACTACCCGGGTTCCTAATCCCGTTTACCCCCCTATCCTTCGTGCAACAGCGTCAGTTTTGTTCCAGTGAGCCGCTTTCGCCCCATGTGTTCCACCTGATATCTACGCATTTCTCCGCTACACCAGGCATTCCACTCACCTCCCCCCCACCCAAGCCCTGCAGTTTCTCGTGCAGTGTTCAAGTCGAGCCTGAAGGTTTCACACATGACGTACAAAACCGCCTACACACCCTTTACGCCCAACCATTCCGAACCACGCTTCCTCTCCTCGTCTTACCGCGGCTGCTGGCACCAAGCC
+
68-ACFD966-;+++@F-,C,,,,6,666,,C,,,+++C,E,6E,FGE@F,C66,+B8@,CC,C,,6C,,669,6,9+@@B,98,B,+8,:CF5BE9,,,,:=<@A9<,EC++8@<:,:,++6+@,?=+AC+4,4C,,7CA,,83>,@8@+63@+@E86:DE6,D,@BC,@,@A*@7*<,,,5?,,55,**4>*,4,4C,50>;A,,4**0+0*3*1*+015CEG7))2*)+*.:C30*<C5)1/*1)*0+/77/9C(5:)8)**3+*+02*09;*;3*3(-4(7>()2952:,.*))(,(
@M03506:14:000000000-AKVR1:1:1101:7823:3591 2:N:0:47
CTAGGACTACCCGGGTTTCTAATCCCGTTTGCTCCCCTGGCCTTCGCGCCTCAGCGTCAGGAACTGTCCAGAGACCCGCCTTCGCCACTGGTCTTCCTCACGATATCTACGCATTTCACTGCTGCACCGTGAATTCCAGTCTCCTCTCCAGTCCTCAAGCAGAGCAGTATCGAGTGCAGTTTCAGGGTTGAGCCCTGAGATTTCACACCCGACTTACCCCGCCGCCTACGCGCCCTTTACGCCCAATGAACCCGAACAACGCCTGAAACCTTCGTATTACCTGCGCTGTCGGCCACTGGTT
+
CCCCCGGGGGGGGGGFGGGGGGGGFGGGGGDGGGGGGGGGGGGGGGGGGGGGGGGGGGGGGGGGGGGGGGGGGGGGGGGGCFGGGGGGGGGGGGGGGFFGGGGGGGGGGGGGGGGFGGGGGGGGGGGGGGGFFFGGGGGGGGGGGGFGGGGGGGFGGFGGGGGFGGGGGGGEFGGGGGFGCGGGDGGG?B,:8:@@:,:23@FFG,,1@DGG>CEEF>A*17875<))2/:=DE3)69+1/*/97:29C9+)07)C)(5E58)*/0+/0;4*)*2**(/+64)(((,0-*,43((*))().
@M03506:14:000000000-AKVR1:1:1101:21046:3595 2:N:0:47
CTAGGACTACTGGGGTATCTAATCCGGTTCGCTCCCCACGCTTTCGCGCCTCAGCGTCAGAAAACCCCCAGAGAGCCGCTTTCGCCACTGGTGTTCTTCCCGATATCTACGCATTCCACCACTACACCGGGATTTCCGCTCTCCTCTAGGTCTCTCAAGACTGACAGTATCCAGGGACCGCTCTCAGTTGAGCCGATAGATTACACCTCAGATTGATCAACCCGCCTGCGCGCGTTTTACCCCCATGAATTCCGGACAACGCTTGCCCTCCTCTTATTCCCTGCGCCGCCGCTACGTAGTT
+
<,BCCFGEGGCFG?FFGCFF9<C,;@BFDGEE;FEFGCGG7:7,CBCFGC,BCFGCF@,B96EFCFECCEF,CCC7EE@EGDAFGG:FFGFGF4FC5A9,4??F+:?,9FF+?F4?F9,AEC,,AA,,=+=F7A93B+==F+EDFF;9B9B9ECC,6,3,DAEG,@,6@=,,@63>*3=:>5**4,,,,2@B?<E8***,11+>+:**27**++00:D7+*2:*1)::51)*1)./(1*++375)0**+++*99)/>(*1)0.7/@<)+)*0.*00+)*3..)((,,82)4(),2*0*(-)
@M03506:14:000000000-AKVR1:1:1101:22036:3600 2:N:0:47
CTAGGACTACTGGGGTTTCTAATCCTGTTTGCTCCCCTAGCTTTCGCGCCTCAGCGTCAGTTGTGGTCCAGTGCGCCGCCTTCGCCACAGGTGTTCCTCCCGATATCTACGCATTTCACCGCTACACCGGGAATTCCACGCACCTCTCCCACACTCAAGCACGGCAGTTTCGCCTGCAGGCTCCGAGTTAAGCCCGGAGATTTCACAGGTGACTTACCGCACCGCCTACGCGCCCTTTACGCCCAATAATTCCGAACAACGCTTGCCCCCCTCGTATGACCGCGGCTGCCGGCCCCTACTT
+
CCCCCGGGGGGGGGGGGGGGGGGGGGGGGGGGGGGGGGFGGGGGGGGEGGGGGGGGGGGGGGGGGGGGGGFGGGDCGGGGGGGGGGGGGGGGGGFFGGFEFGDFGGGGGGGGGGGGFGGGGGGGGGGGGGGGGG?FGGGGGGGGCGGGGFGGEEGGFGGGGGG>EEGEFGFFEGEGGFGC:,AEGCE?8@;9<FCECEC*A:CC+<9FCFFCC>CCGF:C9CDCC755:CB7C3>D1>8C=5CC5C899+09=)**7(*:757**;8<8B305)1/0.*35(49-2(0()-(7(-))0(.)
@M03506:14:000000000-AKVR1:1:1101:23822:3607 2:N:0:47
CTAGGACTACCCGGGTTTCTAATCCTGTTTGCTCCCCACGCTTTCGCACCTCTGCGTCAGTACCGGACCAGTGAGCCGCCTTCGCCACTGGTGTTCTTCCTAACATCTACGAATTTCACATCTACACTAGGAATTCCACTCACCTCTTCCGGCTCCGAGCTTCGCAGTATCAGAGGCAGCTCCGAGGTTGTGCCCCGGGCTTTCACCCCTGACTTACAGCTCCGCCTACGGCCTATTTACTCCCAGCAATCCCGACCTACGCCAGTCCCCTCCGTACTCTCGCGGCCGCTGGCACCGCGAC
+
CCC@CGGGDCE6@CG8B;EEF,F,C,<;CFDGC9F@C8CFG@;,,CECBEGCG,9:CF,6<,,CBCFFGFGGGFCFGC==CCF,BCC4E=EG8E=BFG<EF<,,55???9?F,<+5@FF,9FE,,,FEGFG,CE,7AE:;,4@E849E3E+3+++@+==+6@,@8+B+@,,7,,437>C*@,A>CC54=7**?9,4;*****>4>:0A*9*;E7E+?F9+*****25)0*)*9))*.2/:+:**22*)*00)0)*))(*<)))/)0+6<4775)1;*46+431,,(()-.105()/))(((
@M03506:14:000000000-AKVR1:1:1101:10105:3611 2:N:0:47
CTAGGACTCCCCGGGTTTCTAATCCTGTTTGCTCCCCTAGCTTTCGCGCCTCAGCGTCAGTTGTGGTCCAGTGAGCCGCCTTCGCCACAGGTGTTCCTCCCGATATCTACGCATTTCACCGCTACACCGGGAATTCCACGCACCTCTCCCATACTCCAGCACGACAGTTTCGCCTGCAGGCTCCGAGTTAAGCTCGGAGATTTCACAGGTGACTTGTCGCGCCGCCTACGCGCCCTTTACGCCCAATAATTCCGAACCACCCTTGCACCCCCTGTATTACCTCTGCCGCTGTCCACGAGTT
+
CCCC@FGG-EEGGGGGGGGGGGGGGGGGGGGGGGGGGGGGGGGGGGGGGGEGGGGGGGGGGGGGGGGGGGGGGGGGGGGGGGGGGGGGGGGGGGGGGGGGGGGGGGGGGGGGDGGGGCGCFGGEGGGGGGGGGGCFGGGGGDGGGGGGGGGGGGCFGGCFGFG>CEEFFFGCGGGFF?FFC,::=CE?EG,?B>FGGD/5C@9;EGGGG>F+=:F7CFFG3CCCDG3BF*8:<:>G?7@C5:5CC50)+2<=*)*97(CF))8**<9=8717<CG+<)1A<))))))0()-,*2)*05(-(
@M03506:14:000000000-AKVR1:1:1101:19433:3615 2:N:0:47
CTAGGACTACCCGGGTTTCTAATCCCGTTTGCTCCCCTGGCTTTCGCGCCTCAGTGTCAATACCGGTCCAGGATGCCGCCTTCGCCACCGGTGTTCCTCCGGATCTCTACGCATTCCACCGCTACACCCGGAATTCCGTCTGCCTCTACAGCCCTCGAGTTTGACAGTCGGCACGGCCGATCCGGGGTTGAGCCCCGGACTTTCACCACACCCTTATCAAACCACCTACGCGCCCCTTACGCCCACTGATTCCGGCCAACGCTCGCACCCCCCGTATTACCGCCGCTGCCGGCCCGGCGTC
+
CCCCCGGGGGGGGGGGGGGGFGGGGGGGGGEGGGGGGGGGGFEGGGGGGG@FGGEGGFFGGGGGGDFFGGGGGFGGGGDGGGGCGGGGGEDGGGGFFGGGGGC?F?FDDGGEGGGGGGGGGGGGGFGGGGEGDFGDFFFGFGGEFGFFGFDFGGFG>+>ACCFDC3EFGEDECGD:9*=?5EGG8=E/?7<CCCB=5:*>**9++<CCE4*9:9*+029+*29FCD.6A5)*1>))-7)+/:DC<**003+/99<)9(/:.>:D3:*887C5>)*2;(*99(4(-46)1)(4@9;C))43(
@M03506:14:000000000-AKVR1:1:1101:19291:3626 2:N:0:47
CTAGGACTACACGGGTTTCTAATCCCGTTTGCTCCCCTGGCCTTCGTGCATGAGCGTCAGGAACTGTCCAGAGATTCGCCTTCGCCACTGGTCTTCCTCACGATATCTACGCATTTCACTGCTACACCGTGAATTCCAATCTCCCCTCCAGTCCCCTAGCACGGCAGTATCCAGTGCCATTCTGGAGTTAACCCCCAGGTTGTCACACCAGACTTCCCATGCGGCCCGCCACCCCTTTACGCCCACTACACCCGAACACCCCTTGTACCCTATCTATTCCCCCCCCTCGCGCCACACCGCC
+
9CCCCFFGGGGGGGEGGGGGGGGGGGGGGG,EFGFGGGFGGGCFFGGCE8DEFFGDGCGGCCFGGGFGGGGCFFG,6,BFGGGFDCEGF<8EFGGFFCC,F@EE=FGGGGGGCFC<??<ADFFFDFGGCAD++CE9,?;4AEE,,+=+6,@=BEEGGD,@99E>E+@>EF9,,,,>D92E,,7,,,5,55=,,,@;**3,,*37:@,A***3AC2,2**,****9))275)1;:.*(*+>*:))***/220.73))1(0*)8302++0+97))*+3+)/34((((-(7()((840*..(((
@M03506:14:000000000-AKVR1:1:1101:10971:3629 2:N:0:47
CTAGGACTCCCGGGGTTTCTAATCCTGTTTGCTCCCCTAGCTTTCGTGCCTCAGTGTCAGGAGTCGTCCAGGGACTCGCCTTCGCCACTGGTGTTCCTCTCGATATCTACGCATTTCACTGCTACACCGAGAATTCCAGTCCCCCCTCCGACCCTCCAGCCAGATAGTATCCAATGCAGTTTCGGAGTTGAGCTCCGAGATTTCACCTCAGACTTACCTGGCCACCTACGCACCCTTTACGCCCAGTGAATCCGAACAACACTCGCGACCTCGGTCTTACCACGGCCGCCTGCACCCAGTT
+
CCCCCGGG9FGGGGGGEGGGGFGGGGFGFGCFGEFGGGGFGGGGGGGGGGFGFGFGGGGGGGGGGGGGGGGCCGGGGGGGCGGCGGEGGGGGGGGGGGGDGGFGGGGDGGGGGGGFGGGGFFFCFFGFF::CGGAFGDG;EGGGE>+@CE+CEC8FG?8@DFF,@ACEE:FGGD9FG,9@F7A:858*33@FGCC@C*;7DFGFFD,,;?<FFDCFFCF7CFGGDFFAC*5CDABF;*1+/7955*2*2A:*083*7(0*)09***2)/7/0)*//169E?),,,((),)(45((*))(..
@M03506:14:000000000-AKVR1:1:1101:20772:3659 2:N:0:47
CTAGGACTACCCGGGTTTCTAATCCCGTTCGCTCCCCTAGCTTTCGCACATCAGCGTCAGTGTCAGCCCAGCAACCCGCCTTCGCCGCAGGTGTTCCTCTCGATATCTACGCATTTCACCGCTACACCGAGAATTCCAGTTGCCCCTTCTTCACTCTAGCCCCGCAGTATCGGCTGACCTTTCCGAGTTAAGCCCGGAGATTTCACGGTCGACTTGCGGTGGCCGCCTACGCGCCCTTTACGCCCAGTTAATCCGCACAACGGTTCCCCCCCCCGTCTTACCGTGCTGCCGGGCTCGGATT
+
6BCCCGGGGGGGGGGFEGGGGGGGGGGGGGFGFGGGGGGGGGGGGGGDGGGGGGGGGFEFGGGGFGGGGGGGGGGGFECDFEGFDEFDEEGGFEFGGEFGGGGGGGGGADGDEGD<BEGCGGGGGGGGDC@FGGC?<DA=E;EGCF?FG9,ED?A=9D=D,96+5:B@E:;CCGCGGGGFFFEFEE:*;@@;?<C*:4*2C7CFFGGG5DC)1*=++257</**)10):*)*9:)1(*)+02*9)//)+30*/9/*)-50)0)1**0*0.C<@)*/*.7+).((.((*)0(()4(*))(((
@M03506:14:000000000-AKVR1:1:1101:12193:3688 2:N:0:47
CTAGGACTACCCGGGTATCTAATCCGGTTCGCTCCCCACGCTTTCGTGCCTCAGTGTCAGAAATGGTCCAGTAACCTGCCTACGCCATTGGTGTTCCTTCTAATATCTACGGATTTCACTCCTACACTAGAAATTCCAGTTACCTCTACCATTCTCGAGACCAGCAGTTCGAAGAATAGTCCATACGGTTGAGCCGTTGGATTTCACTATTCGCTTACTTGTCCACCTACGCAACTCTTTACGCCCAGTCACTCCGGATACTGCTTGCACCCTACGTATGACCGCGGCGGCTGCCACGTAG
+
CCCCCGEFGGGGGGGFEGGFGGGGGGGGGGGDEGGGGGGDGGGGGDGGGF<FGGDFGGGFDGGGGGGGGGGGGGGGFEGGGFGCGGEGGGGGFFGGGGFEEGAFFGGFFGGGGGGGF<A?FGGGGGGGGCGF9FGGGGFGGGGCFF?9DCEEDD;EGG6,6+6D8,>DFF>ECCE?DAFGCD8ADGFEGD+,66B8E+@CCCDFF:=EGCEF65@D7*=E8:8EFGF4,35?D)883CFF7CGG3=C56+3@=8FD323:);6++++8<8F)0*;:8267-).-(,()(0(3>(,0*7,((
@M03506:14:000000000-AKVR1:1:1101:12498:3696 2:N:0:47
CTAGGACTACCGGGGTTTCTAATCCTGTTCGCTCCCCATGCTTTCGCTCCTCAGCGTCAGTTACGGCCCAGAGATCTGCCTTCGCCATCGGTGTTCCTCCTGATATCTGCGCATTCCACCGCTACACCAGGAATTCCACTCTCCCCTCCCGCACTCTAGTCTGCCCGTACCAACTGCAGGCCGGAGGTGGACCCCCCAGTTTTCCCACCAGACGCGCCACACGCCCACCGACCTCTTTACCCCCCACAATTCCGTACACCCCCTCCACCCCCCGTTTCCCCGCCGCTCTGGCCCCGTCATT
+
CCCCCGGGGGCGGGGGEGGGGGGGGGGGGFGGGGGGGGFCFGGGGGC:FFFGGGGGGEDGG<EFG:FEGDGGC@EFC9FEGGFGGCGGGGG?CGGG,AE<FGGGFGGG99@F7FG9F@FGGGGEGGGGG?=+,5EBFFGF,,D,3>FC8E8>6EEG9E;AEC;FGCCGDDE,:8,@9,<:5*@C8CEG***,6;*::C*C++A++<+**/*/*75*)95*2>)1950.*))*1)/9A**0<<F)1**.:+0=767**(*2)0.9*;*0;.)))122+)10,(((--()(*)))(()))(()
@M03506:14:000000000-AKVR1:1:1101:9581:3703 2:N:0:47
CTAGGACTCCTAGGGTATCTAATCCCGTTTGCTCCCCACGCTTTCGCGCCTCAGCGTCAGTCACCGTCCAGAAGACCGCCTTCGCCACCGGTGTTCCTCCCGATCTCTACACATTTCACCGCTACACCGGGAATTCCATCTTCCTCTCCGGGACTCATGAGAAGCAGTCTCGGGCGCAGTTCCTCCGTTGGCCCGAGGGCTTTCACACCCGACTTTCCTCCCCGCCTCCGCGCCTTTTCCGCCCAGTCATCCCTAGCAACCCTTCCCCCCCACCCATTCCCGCGGTCGCTGTCACGCAGTC
+
@CCCCEFF9ECF<F,EDFFFA<FGCFFGFG@D<EEGGE@CGGGGGGDGGE:CECFGGGCCGGGGGGECCCEF<FGGGEEGGGGFGFEGF7@CFGEFGGGFGGC+>A<FFGEGFFFCFCCFEGCCFC<8+:+8=<DFC<FGGFDE9EDFGEE+5CDFEC;FFEFC,:,E?,>D83B*?8>;,4BBE,:C,1;,2=:*?*8*<4C?C?CC5>37ECE+:?=FGG35C<>5:)5*).)1-0*<1:571*2*0++*8)***)00)0)2*;8)20))8***0)*0.1,(4(()(.3(1))1))(-(
@M03506:14:000000000-AKVR1:1:1101:17091:3717 2:N:0:47
CTAGGACTACCCGGGTTTCTAATCCTGTTTGCTACCCACGCTTTCGCTCCTCAGCGTCAGTTTCGGCCCAGAGCAGCGCCTTCGCCACCGGTGTTCCTCCTAATATCTGCGCATTTCACCGCTACACTAGGAATTCCCTGCTCCCCTACCGAACTCAAGTCAGAGCAGTATCGAGTGGCGGCTCTGGGTTAAGCCCAGAGTTTTCACACCGCACTTACTCAACCGCCTACGCGCTCTTTACTCCCAATAAATCCCGACAACGCTTGGTGCCGACGTGTCACCGCGGCTGCCGGCCCTGTGT
+
CCCCCGGG-EAFGGGGGGGGGGGGGGGGGGGGGGGGGGGGGGGGGDGGGDGGGFGGGEEGGGGGGGGGGGGFGFCFGCFGCGCGGGGGGGGGGFGGGCFGGGGG9FAFFGGGGGCGGGGGGG7@FGGGGGGF9EFGGGAFG,EEFGGCFDEGGGGGG@F@;CGFCGGGFC,DECD9CGGDDE9C8;DC8C79,>CFGD,/>CFBF7C96>))2/35:C+C76;C)/0)*27*9))1(09+<+29C6*06C+6@:*7*,/5>>B5<*29*@F5)9*2;(7+-480(-7)()(,)0())0),-
@M03506:14:000000000-AKVR1:1:1101:9894:3732 2:N:0:47
CTAGGACTCCCCGGGTATCTAATCCTGTTTGCTCCCCTAGCTTTCGCAGCTCAGCGTCAGTTGTGGCCCAGATACCTGCTTTCGCCATAGGTATTCCTCCTGATATCTACGCATTTCACCGCTACACCAGGAATTCCAGTATCCCCTACCAAACTCTAGTCTGACAGTTTCCTTTGACCTCTCCCAGTTAAGCCGGGAGCTTTCACAAAAGACTTATCAAACCGCCTACCTGCTCTTTACGCCTAGTGTTTCCGCGTATCCATTGCCACCTACGTCTTACCGAGCCTGCTGGCACGTAGTT
+
CCCCCGGG9CFDGGGGGFGGGGGGGGGGGGGGFFGGGGGGGGGGGGD@FG8FFFF@FGGGGGGG@EFFGGCGGGGGGGGGCFGCGGCFFFGGGFGGGGFFGFGGFGEFFGFG>EGGGGFGGG@FFFGGFGGGGDFGGADGGGGGGGFGFGFFGGFG,=@3@DFDGC36@8EFGGC;FFE9DEFFF8DFEG9EDC>>5@?*DDAECCCEGG>97CEDGGFF+;D7CC58C;A,61;85+=C:=8>D*1:+?@CC>*97(1:++3+++A*9)2<F3;*;3=F70(-(-1544005(570.(-)
@M03506:14:000000000-AKVR1:1:1101:18715:3745 2:N:0:47
CTAGGACTCCTCGGGTTTCTAATCCTGTTTGCTCCCCACGCTTTCGTGCCTCAGCGTCAGTATCGGGCCAGTGAGCCGCCTTCGCCACTGGTGTTCTTGCGAATATCTACGAATTTCACCTCTACACTCGCAGTTCCACTCACCTCTCCCAAACTCAAGATCCTCAGTATCCAAGGCAGTTCTGTAGTTTAGCTCCAGGATTTCACCCCTGACTTAAAGACCCGCCTACGCACCCTTTACGCCCATGGATTCCGAGCAACGCTAGCCCCCTGCGTATCACCGCCGCTCGCGGCACGATGTT
+
CCCCCFGG-CFFGGCEFGGGGGGFGFGGGGGGGGGFEGGGGGGGGEGGGFFGGGGGGEEFCCFFGGGGGGDFG9<EGGEGEGF@GGDGFGGGFGGGGGDFGGGGG9FC,AF+<ADFEA9F,BFEFFGFFFE+46AFCGGFFFGC@F98DD,6>?9DGGF8FGGDC98CD=;,@FGGGGDFBCC;,7<E,,8ECFACF?C*D8,,3@CCC/7CF>DFF+8:*;7*8)8),//5)2)2,;63*A3)5**0+5A*+)*)9746:>)9D+*78)1)))2;;(1<7200-(-)(),()(-/))-(.
@M03506:14:000000000-AKVR1:1:1101:17329:3756 2:N:0:47
CTAGGACTACTGGGGTATCTAATCCTGTTTGCTCCCCACGCTTTCGCGCCTCAGCGTCAATTACGGGCCAGATAGCCGCCTTCGCCACCGGTGTTCTTCCCAATATCTACGAATTTCACCTCTACACTGGGAATTCCACTATCCTCTCCCGCATTCAAGCTCATCAGTATCAAGCGCAGCCCCCAGGTTGAGCCCGGGAATTTCACGCCTGACTTGATAAGCCGCCTACCCGCCCTTTACGCCCAGTAATTCCGAACAACGCTTGCCCCCCTCGTATTACCGCTGCGGCGGGCCCGACCTT
+
CCCCCGGG9FFFFGGGGGGGGGGGGGGGGGGGGGGGGGGGGGGGGGGGGGEGGFGGGGGGGGGGFGGGGGGGGGGGGGGGGGGGGGGGGGGGGGGGGGGGGGGGFGGFGGGGFGGGGGGGGGGFGFGGGGG<FFFGGGGGEGGGGGCFGGGGCGCGFG;FDE?EGFFFGCEGCCGGGDEGGGGGDGCFFGGGGCFGG>5*C4CFCFFGG;CFGFCE*;:?2:F*9<):C*)*2):<3CBC**9D95<@C7@FFF*7C6**5>@5*8FFG3))))2;C:6F934(((()-)(-5(,5))((.
@M03506:14:000000000-AKVR1:1:1101:8788:3800 2:N:0:47
CTAGGACTCCACGGGTTTCTAATCCCGTTTGCTCCCCTGGCTTTCGCTCCTCAGCGTCAGTGTTGGTCCAGGATGCCGCCTTCGCCACCGGTGTTCCTCCAGATATCTACGCATTTCACCGCTACACCTGGAATTCCGCATCCCTCTCCCAATCTCAAGCCATCCAGTATCAGACGCAGTTCCCCGGTTAAGCCGACGGGTTTCACGTCTGACTTCGTTGGCCGCCTACGAGCCCTTTACGCCCAGTAATTCCGACCACCGCTTGCCCCCCCCGTATTATCGCGGCTGCTGGCACGATGTT
+
CCCCCGGG9FGGGGGGGGFGGGGGGGGGGGEG<FFGGGGGGGGGGGGGGECFGGFDGGGEFEFGC8FGFGGGGD@FGGGEC:FGGGCGGGGGGEFFGFEFFG9DFGEGFGFG=FEGGGFGEGGGGGGGGGDFCFGGCFF7FBEGGGFGGGGEGG=EAA,@DEDEC?FFC@F98DFGGECCCF7>@C8CE*6DFGCC*98CCD5C;=,C=F7DG+>+9>AECFC*>GB)?<)57B)*.98C?=75C*<*+2+01)7)/9*1)<)11AE:EEGB0)*2*.@+623((,(7,9:()()*.),.)
@M03506:14:000000000-AKVR1:1:1101:10459:3838 2:N:0:47
CTAGGACTCCCCGGGTTTCTAATCCTGTTTGCTCCCCACGCTTTCGCTCCTCAGCGTCAGTCACGGCCCAGAGTGCCGCCTTCGCTACGGGTGTTCCTCCCGATCTCTGCGCATTTCACCGCTACACCGGGAATTCCACACTCCCCTACCGGACTCAAGTCACGACGGTTTCGAATGGCCCCTCCACGTTGAGCGTGGAGATTTCACATCCGACTTGTCGAACCGCCTACGGGCTCTTTCCGCCCAACAAATCCGGACCACGCTTGCCCCCTCCCTCTTACCGCCGCTGCTCGCCCGTAGT
+
CCCCCGGG9FFGGGGGGGGGGGGGGGGGGGFGFGGGGGGGGGGGGGGGGGFGGGGGGGGGGGGGGGGGGGGGGGGGGDFGGGGGGGGGGGGGGGGGGFGGGGGDGAFFFFEE:FFFGFGGGGEGGAGGGGGGCEGGGFG8FEGGGGGGGGGCEGEC?FFGGGGG5C88A:C<8CFGCEGCFE*;5*=EFFFGGCB*8E=G6CF?F7F7?FD<5CEDCC?C7*9=5CB3*>)*/7)1(:93+:>C3*:)785*9FC/*-)275>7C*;<FFD3)1**22*+67,((--)(0))0-,*).-4(
@M03506:14:000000000-AKVR1:1:1101:6572:3840 2:N:0:47
CTAGGACTACCGGGGTTTCTAATCCCGTTCGCTCCCCTAGCTTTCGCGCCTCAGCGTCAGTGTCGGCCCAGCAACCCGCCTTCGCCGCAGGTGTTCCTCTCGATATCTACGCATTTCACCGCTACACCGAGAATTCCAGTTGCCCCTTCCGCCCTCTAGCCCTGCAGTACCAGTTGACCTTTCCGAGTTAAGCCCGGAGATTTCACCATTGACTTGCAGTCGCCGCCTACGCGCCCTTCACCCCCCACACATCCTAACCACGCTGGCCCCCCCCGTTTCACCGCGGCTGCTGGCACGTCCT
+
CCCCCFGGGGGGGGGGGGGGGGGGGGGGGGFGFGGGGF@EFGGFFGGGGGEGGFGGGGGGFGGG7FGGGGGGGFGGGGGGGGG7FGGF4@:4,FFDF9F?FB<,=:E@DGCE7FGGG<FG:FE+@5FFFCFCGFFGG9=FF,@EGDD@DG7@+@*>:E,=DCF5:=8BE,,@>FG,,DFG??<EE544=FC,9C448*/*=7+A+++03:+:<C@7C==2*/1:<CBF57>E3:7717)+2+/11**)2*/09.***(*+)05<*11)2)18)9*/*,)+).(-2(7)1B7)/4(0))-((
@M03506:14:000000000-AKVR1:1:1101:6500:3845 2:N:0:47
CTAGGACTACCAGGGTTTCTAATCCGGATCGCTCCCCACGCTTTCGCGCATCAGCGTCAGCAAAGCCCCAGGCAACCGCCTTCGCCACTGGTGTTCCTCCCGATATCTACGCATTCCACCACTACACCGGGAATTCCATTGCCCCCTAGCTTGCTCAAGCTCGACCGTATCCGCTGACCCCGCCCAGTTGAGCCGGGCGATTTCACAACGGACGTGCCGAGCCGCCTCCGCCCCCTTTCCGCCCAATAAATCCGGGCAACGCTTGCCCCCTACGCTATACCTCGGCACATGGCCCGTCGTT
+
CCCCCGGGGGGGGGGGGGGGGGGGGGGGCCGGFGGGGGGGGGFGGGGGGGFGGGGGGGGGGGGGGGGGGGGGGGGGGGGGGGGGGGGGGGGFGGGGGGGGGGDFCFGGGGGD4FFGGGGGGGGGFFGGGGECE@FFGGFFFGGGGE6+:CGGGGGFFGG,>9ECEEEEGCEGGGGD>EGGGCCGE5E<+++<CFGGGGGCEGFG7E99EDG5=)*15305CC3/9DB):7.*)85)4C*C8CD3<**/+A+*7)9)/(*:).777*+0@B3@F***/-*+6)2(,,()(*,(),3C00(((
@M03506:14:000000000-AKVR1:1:1101:10106:3868 2:N:0:47
CTAGGACTCCCCGGGTTTCTAATCCCGTTTGCTCCCCTGGCTTTCGCTCCTCAGCGTCAATGTCGGTCCAGAATGCCGCCTTCGCCACCGGTGTTCCTCCAGATATCTACGCATTTCACCGCTACACCTGGAATTCCGCATTCCTCTCCCGAATCCAAGCCATCCAGTATCAGACGCAGTTCCCCAGTTAAGCTGAGGGATTTCACGTCTGACTTAGTTGGCCGCCTACGAGCCCTTTACGCCCAGTCATTCCGAACAACCCTTACCCCCCCCGTATTACCGCGCCCTCCTGCCTGGAGTT
+
CCCCCGGG<FGGGGGGGGGGGGGGGGGGGGGGGGGGGGGGGGGGGGGGGGEGGGGGGGGGGGGGGGGGGGGGGGGGGGGGGGGGGGGGGGGDFGGGGDFFFGGGGGGGGGF>C@FGGGGGDG@FGGFGGGG<EFGGGDGFGGGGGGAFGGGGGGGDFCEFGGGGG6CFDCF,:DGCEE>@CFGCGFEGGDFFCD?FCCED8>E7,=CFFGGFECGCCFF794?57)=BG*):>>FF@FAC**<D<F6*+<CB4)1>3,7=)7@4*3<987)5BC=*;(*+.(47((-)4).26()25)(5(
@M03506:14:000000000-AKVR1:1:1101:6810:3869 2:N:0:47
CTAGGACTACCGGGGTTTCTAATCCTGTTTGCTCCCCACGCTTTCGCGCCTCAGCGTCAGTATCGGGCCAGTTGGCCGCCTTCGCTTCTGGTGTTCCTCCGAATATCTACGAATTTCACCTCTACACTCGGAATTCCACCAACCTCTCCCGATCTCCAGATCGTCAGTAGAAAGTGCAGTTCCAGGGTTGAGCCCTGGGATTTCACCCCTGACTTAGCGATCTGCCTACGCGTGCTTTACGCCCCGAAACTCGGAACATCTATGCCACCCTTCCTACTACGGCGGCTGCGGGCAGGACGAT
+
-CC@C,6--E<FEGCFGCFGF9FGGFFFGF<FFF8<F@FFC:FG9@@FEE7F@DC@6:,@FF9CB@@+@8CCFCFFAFGGGGGC:@,8CF9F8AFGC,<E:7=+A,9,<,DFF8FFA,:E9?<EEEGFCCBFC=FFDAD>FBE+,,367@C+>E6;@A,3>,@@63@5@,,77,,,53,,7@:;;D*;,>C8B6D:57C6@FF9E9=?55**,+,,1+2**11<:*/AFG3*/.)8-70<;*)))**.*/37)))*/.*3*****++*2.*7)*399)*0((43(21>(0(-)(()0)((-
@M03506:14:000000000-AKVR1:1:1101:9242:3929 2:N:0:47
CTAGGACTCCACGGGTTTCTAATCCCGTTCGCTCCCCTAGCTTTCGCACCTCAGCGTCAGTCATTAGCCAGAAGCCCGCTTTCGCCACGGGTGTTCTCCACGATATCTACGCATTTCACCGCTACACCGTGAATTCCAGCTTCCCCTCTAATACTCAAGTGAAGTAGTTTTGGAGGCAATTTCTAGGTTAAGCCTAGAGCTTACACCCCCAACTTGCTAAACCGCCTACGTGCGCTTTACGCCCAGTGATTCCGGACAACACTTCCCCCTTACGTATTACCGCGGCTGCTGGCACGTAATT
+
CCCCCGGG-FGGGGGGGGGGGGGGGGGFGGGGGGGGGGGGGGGGGGGGGGFGGGGGGGGGGGGGGGGGGGGGGGGGGGGGGGGGGGGGGGGGGGGGGGGGGGGFGGGGGGGGGGGAGGGGGGGGGGGGGGGGCGGGGGCGGGGGGGGGGGGGGFFFGGFFGGCFFGGGGGGGGGGDGGG?G7CGGGGGGGGGF?FG?9CFG>FFGDF4CDGG5<9;FGF?8DGGGDA>FCF6>A>C0CFF5E7CDCGFFF@F??5*/6C=)09>*<CF=7D461;AF(/<)42(,493:@73)(4*7:<B9
@M03506:14:000000000-AKVR1:1:1101:20978:3931 2:N:0:47
CTAGGATTACTAGGGTATCTAATCCCGTTCGCTCCCCTGGCTTTCGCGTCTCAGCGTCAGTGAGAGCCCAGGACCTCGCTTTCGCCACGGGCGTTCCTTCCGATCTCAACGCATTTCACCGCTCCACCGGAAGTTCCAGGTCCCCCTACCCCCCTCCAGGCGACCCGTTTCGGCGCCGCTTCCCCGGTTGAGCCGGGGGCTTTCAGCGACCGACGCGGTCACCCGCCTACACGCGCTTCAGGCCCAGTTGTTCCGACTAACGTTCGCACGGTTCGCCTTCCCGCGGCTGCGTGCCGCACCG
+
CCCCCGGGGGGGEGGGGGGG9CFGGGGGGG,CCECFGGDDFFGGCEGGGG:FFAFGGGGEFFCFFGGGGGGGGGGGGGGGFEF:FEEEEGGGGGGGGFE<DCCGGFFF,BFGEGCFGGGD>FBF7FGF@=FCGFGGFF;=@@FFEEGGF,4@CE5EECFDGDCEEGCE,<C==C5EGE=/3=<CGDE5C82<@;5*1*8:*7+++3:**/7>*/::5).29*4A<D@0*9)**)75(9)++<095*5)3+0)*1/19(7FF3077*8)::))77*/1,)+,,4((-()-.((020))0(-(
@M03506:14:000000000-AKVR1:1:1101:19481:3935 2:N:0:47
CTAGGACTACCCGGGTTTCTAATCCTGTTTGCTCCCCTAGCTTTCGCAGCTCAGCGTCAGTGATGGCCCAGAAACCTGCTTTCGCCATAGGTGTTCCTCCTGATATCTACGCATTTCACCGCTACACCAGGAATTCCAGTTTCCCCTACCACACTCTAGTCCGGTAGTTTCCTTTGACCTCCCCCCGTTAAGCCGGGAGCTTTCACAAAAGACTTACCAACCCGCCTACCTGCGCTTTACGCCTAGCTATTCCGAGTCACGCTTTCCACCTACGTATTCCCGCGGCTTCTGCCCCGTAGTT
+
CCCCCGGGGGGGGGGGGGGGGGGCFGGFGGEGGGGGGGGGGGGGGGGGGGFGGGGGGGGGGGGGGGGGGGGFGGGGGGGGGGGGGGGGFGGGCEFGGGGGGGAFGGGDGGFGEG:EEFG9CGEGGGGGGFC7CFEGFEFGGGGGGGGGGGGGDGFGGFFDFGEDCE6@EGGGGDFC8DE98,@CG++933>>CF>E*55CGGGGCE7,CC<F68@7:C+6*1?*:5.8?5F7*8AC;7+1=58<:6+/<+08@4C)1.>F3@@**3:*0.20630035*C<(4230()(*.)*(2<))-4-
@M03506:14:000000000-AKVR1:1:1101:14811:3948 2:N:0:47
CTAGGACTACCCGGGTATCTAATCCTGTTTGCTCCCCACGCTGTCGCGCATCAGTGTCAGAAACTGCCCAGCAGACCGCCTTCGCCACCGGTCTTCCTCCGGATCTCTACGCATTCCACCGCTACACCCGGAATTCCGTCTGCCTCTCCAGCCCTCGAGTTTGCCAGTCGGCACGGCAGATCCGGGGTTGAGCCCCGGACTTTCACCACACCCTTATCAAACCACCTACGCGCCCTTTACGCCCAGTGATTCCGGACAACGCCCGCACCCCCCTTACTACCGCCGCTGCCGTCCCGGACTT
+
CCCCCFGGGGGGGGGGGGGGGGGGGGGGGGGGGGGGGGGGGGGGGGGEGGFGFGGGGGGGFGGGGGGGGGGGGG,FFGGGGGGGGGGGGGGGGGGGGFEGGGGGGGGGGGFGBFEFG9FG:@FEG<FFGEDFCGCFCFFGGCFGGGF,DFFGGG,@3@:<C7D,<CEFD*3@*=E5E14:9CFCEEGCCE7CFC585>?EGGGG79E9=CGDGG?8*:@7:CFAGDFFC5<5DDDD?F*<*:<D/7<9E++9BFD3C1*1..)1)2*78>G>3)*+0./+.(((-4403)4,74()))((,
@M03506:14:000000000-AKVR1:1:1101:18631:3967 2:N:0:47
CTAGGACTACCCGGGTTTCTAATCCTGTTTGCTCCCCACGCTTTCGCACATGAGCGTCAGTACCGGGCCAGTGAGCCGCCTTCGCCACTGGTGTTCTTCCGAATATCTACGAATTTCACCTCTACACTCGGAGTTCCACTCACCTCTCCCGGACTCGAAGATCGCCAGTATCGAAGGCAGTTCCGAGGTTGAGCCTCGGGATTTCACCCCCGACTTAACGCTCCGCCTGCGTGCGCTTTACGCCCAGTGCTTCCGAACAACGCTAGCCCCCTTCGTATTTCCGACGCCGCTGTGCCCACGT
+
CCCCCGGD-EFGGGGGEGGGGFGGGGGGGGGGGGGGGGGGGGGGGGGFGFGGGFGGGEGGGGGGGGGGGGGGGGGGGGGGGGGGGGGGGGGGFGGGGGGGGGGGGGGGFFCGGG7DFGGGGGGGGGGFGDCEGGGGGGG;FFGGGGGGGFGG>EGGCEFECFCGGG>8FG9FED8CCF6EG9CF?8:EE@EFGFG?=EGC*:8CG99FGGGGGGGC>+A*//CC*733CDDG3879;77+0:9C<EF?F++6@)*1*()*0)0*1:@FG7177F*;*./+)6(((-3)(0(()(.?562((
@M03506:14:000000000-AKVR1:1:1101:17896:3968 2:N:0:47
CTAGGACTACCCGGGTATCTAATCCTGTTCGCTCCCCACGCTTTCGTACCTCAGTGTCAGGAGTAGCCCAGCAAGCTGCCTTCGCCATTGGTGTTCCTAGCAATATCTACGCATTTCACTGCTACACTGCTAATTCCACTTGCCTCTGCTGTCCTCTAGGAACCCAGTATGCGATGCGTCGATATGGTTGAGCCACACGATTCAACATCACACTTAAATGCCCACCTACGCACGCTTTACGCCCAGTGATTCCGGCTAACGCTTGGACCTTACGTATTACCGCCGCGGATGTCACGTAGTT
+
CCCCCFFG<FGGGGGGGGGGGGGGGGGGGGGGGGGGGGGGGGGGGGGGGG9FGG@FFGGGGGDGGGGGGGGGGDGGGGGGGGGGGGGGDGGGGGGGGGGCEFFGGGGGFGGGDGGGGGGGGGGGGGGGGFGGFGEAFGGGGGGGGGFFGEFGGGFGG9DCCFGFGGGFDFGGGGGDEEGGDCCFECFFFDGGGFGGGGGGDF,:3=EDFDF:,;<987B,8C92CD66?C?CC>5:5D8CCC39*7C4CG+3:FG)9,;6)=57<8CFG)2795*2054+68((4(-)(0-(1-6*8),(-
@M03506:14:000000000-AKVR1:1:1101:14714:3986 2:N:0:47
CTAGGACTACCAGGGTTTCTAATCCTGTTTGCTCCCCTAGCTTTCGCGCCTCAGCGTCAGTTATGGTCCAGTGCGCCGCTTTCGCCACAGGTGTTCCTCCCGATATCTACGCATTTCACCGCTACACCGGGAATTCCACGCACCTCTCCCATACTCCAGCCCGACAGTTTCGCCTGCAGGCTCCGAGTTAAGCCCGGAGATTTCACAGGTGCCTTGGCGCCCCCCCTACGCGCCCTCTCCGCCCAATAATTCCGAACAACGCTGCCACCCACTCTCTTCCCCCGCCTGCTGCCCCAGTGTT
+
CCCCCGGGGGEFGGGGGGFGGFGGFGGGGGG9EGFGGFGF8EGAECGEGG@FCCGD:@FEGGGGGGFGGGGFGGGGGEGGGCD7FFFGFGGGGGEG9BEGGFFCGEEF,<<B7CBEGGGG4@+@FEFCFG@FCF:FF<F:C8C+,676DD==88,@>FGF+AE6E*8DF,>:CE5E>8E6E,A5>8:C*@F,21*?E**/=7ACE?+37F4*0;++**0*):)*9/)):*.*/)<D(9);*5D)>*2)+<+7@655<77*.).*);+/;5*8)*30<)8<1(-3,(()1))))(-*))).)
@M03506:14:000000000-AKVR1:1:1101:13875:3987 2:N:0:47
CTAGGACTACCCGGGTATCTAATCCCGTTTGCTACCCACGCTTTCGTGCCTTAGTGTCAGGAATGAGCCAGTTATCTGCCTACGCCATCGGTGTCCCTCCCAACATCTACGGATTTCACTCCTACCCTGGGAATTCCAATAACCTCTCTCATCCTCTAGCTTTGCAGTTTAGATTATGTTTCTTCGTTTGAGCCTAACGCTTTCACTCTTCACTTGCTATGTCACCTACCCCACTCTTTACCTCCAGTCACTCCGTATCCCGCTTGGACCCTCCGCCTGCCCCCGCCTGCTGCCCCGGGTC
+
<ACCCGGGCE<F7@+8:;CEE<FA,F@@EF@FG966;6C@FC;CECC@:,E<C,6,6;6CE,,C,FF9F@6CEFFFGGFEF<F,@F@F<@F?CFGG<<,B:ECBDBF5F<DF,4C9FED9E,C?B,AF4+<,AAFFFDGFB,EG8DGCDE,EG9,@,,4,@F,677EF,=F3,=,7E==:D,:3,D,1=+3>8,33,,37+3+,,5@,@22;CF,,=+12++2,529AG***//*3*2=,>,+*34,1,,,+0;C**8*,)/))2*3/0)2)2*3C8;5580,((,,),7:)*.(1).(((
@M03506:14:000000000-AKVR1:1:1101:20808:3988 2:N:0:47
CTAGGACTACACGGGTATCTAATCCTGTTTGCTACCCACGCTTTCGTGACTTAGTGTCAGGAATGAGCCAGTAGACTGCTTACGCCATCGGTGTTCCTCCTAATATCTACGGATATTACCCCTCCATTAGGAATTCCATCTACCTCTCTCATCCTCTAGCTTGGTAGTTTAGATAATGGATGTATGGTTGAGCCACACGCTTTCACTATCTACTTACCATGCCACCTACTCAACTCTTTACGCCCAGTAATTCCGGATAACGCTTGGGTCCTACCTATCACCACGGCTTCTGCCCCGCATT
+
CCCCCGGGGGGGGGGGGGGGFGGGGGGGGGGGGGGGGGGGGGGGGGGGGGGGGGEGGGGGGGGGGGGGGGGGGGGGGGGGGGGGGGGGGGGEEGFGGFGGGGGGGFGGGGGGGGGGGGGGGD=FEGGFFGGGGFGGGGGGCAGGGGGG?E9DFG9>DFADFGFGG,EGCFGFGGGGGGFCF?E9,@8EGGEFFF8D,@C>==DEFG:,2=C9@==,+047+AF,CD9AC5A,CC+2*?1<9137?*,3=,=+1=CC*/4,/)8C5@54*2CF==*5;4*+16)(,(,),8/:*)(*0)-(-
@M03506:14:000000000-AKVR1:1:1101:24170:3998 2:N:0:47
CTAGGACTACCCGGGTTTCTAATCCCGTTCGCTCCCCACGCCTTCGCGCCTCAGCGTCAGATCCGGCCCAGTGGGCCGCCTTCGCCACGGGTGTTCTTCCTGATCTCTACGCCTTTCACCACTCCACCAGTATTTCCACCCACCTCTACCGGCCTCAAGTCCACCGGTTTGCCACGACCCTCCCGAGTAGAGACCGGGGCTTTTACGTGACTCCACGTGCACCACCTGCGCCCGCTTTATGCCCAGAAATTCCGTACACCGCGCGCACCCGACTTATAGCCGCGGCTGCTGGCACGTCGTT
+
CCCCCGGGGGFFGGG8FGGGGGCF<FFG@FGC,C:DCFCGGGGGDFGGGGEGGFFGF@FE9AEGGD+CBFFEEEFGGG:CCF<FGFGGGGGE::BF<ECFFFFFFGGGGGC::E4,8CFADF,3=F8FEG,,3,AFFGFFECEE8D?A,,>++@E>,D9@77,,@8>*=;CFCFE1:CE58CE58:84*2+2+0=C=>55/8+++3AE**9*09+**7<*970*95)0=))*/8)5(*/+20*92**)+++/1<**14*:)7)19/*):.)))/2++)*+,(9160()-7,().,>)8(-(
@M03506:14:000000000-AKVR1:1:1101:18652:4007 2:N:0:47
CTAGGACTCCACGGGTTTCTAATCCCGTTTGCTCCCCTGGCCTTCGTGCCTCAGTGTCAGTGACTGTCCAGAGACTAGCTTTCGCCACCGGTCTTCCTTACGATATCTACGCATTTCACTGCTACACCGTAAATTCCAGTCTCCTCTCCAGTACTCCAGCACGGCAGTATCGAGTGCAGTTCCGGGGTTGAGCCCCGGGATTTCACACCCGACTTACCATGCCACCTACGCACCCTTTACGCCCAATGAAACCGAACACCGCTTGGGACCTCTGTATTACCGCGGCTGCTGCTACTGAGCT
+
CCCCCGGG-EFGGGGGGGGGGGGGGGGGGGGGGGGGGGGGGGGGGCGGGGGGGGFGGGGGGFGGGGGGGGGGGGGGFGGGGGFEGCEGGGGGGGGGDGGGGFGGCGGGGGFGEFCGGGGGGGGGGFGFGGGGG<FFFFDEFFFFGGFGGD@@AFGGGGGGFGDGGD>FD@E7DCGGGDFG9@FD+@EGDGGGG8EEG5CE:C6CFCEGEC49CCE,?8=C8CCFD*.)6C>5C;EF(>=F858C*/*)+039<>3))-*73:)11*A)0>C?@G09+-90-((((((.-0)))).2*9:(.
@M03506:14:000000000-AKVR1:1:1101:19180:4038 2:N:0:47
CTAGGACTACCCGGGTTTCTAATCCTGTTTGCTACCCACGCTTTCGTGTCTCAGCGTCAGTTACGGTCCAGAAAGCCGTCTACACCACCGGTGTTCCTCCTGATATCTACGCATTTCACCGCTACACCAGGAATTCCACTTTCCTCCCCCGCACTCTAGTCCCTCAGCATTCGGCGCACCCCCCCAGTTGAGCCGGGAGATCTCACACCAAACTTAAAGAACCGCCGACACACTCTTTACGCCCAGTCACTCCGACCAACGCCCCCTGCCTACGAATCACCGCTGCCGCGGGCCGCGAGTT
+
CCCCCDGFGGGFGG:FFDFFEEEFFFFGGG,CFFC8F<FFFCFCFFG8FG9FA<<@B:::,CAFGGG@FFAFFFGGGG@FFGGAFGGGGC7=FFGGGFFFF,CFGCEGEGCEE@F,:<FA:C+@F?FGFF+<:88FEAE,AE;>EG8=EG+++=+6>8E,@=E8D,>,59>D3@EBC*@EG**1?C=<;,,,?8C88*:7F*11+==F=*17=*;>C>F+8<**9))):95C5)0*)09+2:)9*18*C9+9;5/5)4<:)7.>)::)*7*957*/;(*34--(,((0-)(()(())0(,(
@M03506:14:000000000-AKVR1:1:1101:15814:4068 2:N:0:47
CTAGGACTACCCGGGTTTCTAATCCCGTTTGCTCCCCTGGCCTTCGTGCCTCAGTGTCAGGAACTGTCCAGAGACCCGCCTTCGCCACTGGTCTTCCTTACGATATCTACGCATTTCACTGCTACACCGTAAATTCCAGTCTCCTCTCCAGTCCTCAAGCACGGCAGTATCGAATGCAGTTTCGGAGTTAAGCCCCGAGATTTCACACCCGACTTACCGCGCCACCTACGCCCCCTTTACGCCCAATGAATCCGAACAACGCTTGAGACCTCTGTATTACCCGGGCCTCTGGCACACGGTT
+
CCCCCGGGGGGGGGGGGGGGGGGGGGGGGGGGGGGGGGG8FGGGGGGGGGGGGGGGGGGGGGGGGGGGGGGGGGGGGGGGGGGGGGGGGGGGGGGGFGGGGGGFGGGGGGGGGGDGGGGGGGGGGGGGGGGEGGGGGGGGGGDGGGGGGFGGGGGGGGGGGGGGGGGG88DCFGGGGGGGGEDECCEGGGGGCFFG:EC7ECA:,=,=E**;9DEGGF>GDCDCDG;)7<)*1:8/6FA75ED>95C:+0+*<DD3)-*:5@:CG6+.050<=C3+:2*<9(((-,().0),0(5*))((-
@M03506:14:000000000-AKVR1:1:1101:16640:4070 2:N:0:47
CTAGGACTCCTCGGGTTTCTAATCCCGTTTGCTCCCCTGGCTTTCGCTCCTCAGCGTCAGTCGTGGTCCAGGATGCCGCCTTCGCCACCGGTGTTCCTCCAGATATCTACGCATTTCACCGCTACACCTGGAATTCCGCATCCCTCTCCCACACCCGAGCCATCCAGTATCGGACGCAGTTCCCCGGTTAAGCCGAGGGATTTCCCGTCCGACTGAGTTGGCCGCCTCCGAGCCCTTTACGCCCAGTATTTCCCAACAACGCTTTCCCCCCCCGTATTACCCCGTCTGCTCTCTCGCACTT
+
CCCCC@FG<FFGGGGCFGGGCEGGGGGGGGGGGGGGGGGGGGGGGGGGGGFGGFGGGGGGFFGGGDGGGGGGGGGGGGGGGGGGGGGGGGGFEFGGGFGFFG9<FEFGGGFG:FG9F9EFEE=FGGGGGGFC=AFGFF@FFDFGFDDFFG8@+A+@>>3@CEFF,,6EA;EE6:>EE**;DFCFGG*=EC,;CG>*CCG5<C9@96*1=<C3=3=>*@F7CC7/7DE)//)/75<D709<?C535*2*+0+/1*20>(9:)7)**<CF;)9>><*2*.*2)(-(-(())/6)*),1))(,)
@M03506:14:000000000-AKVR1:1:1101:15220:4095 2:N:0:47
CTAGGACTACCCGGGTATCTAATCCTGTTTGCTCCCCACGCTTTCGTGCATGAGCGTCAGTTTTGACCCAGGGGGCTGCCTTCGCCATCGGTGTTCCTCCACATATCTACGCATTTCACTGCTACACGTGGAATTCTACCCCCCTCCGCCAAACTCTAGCCTTGCAGTCACCATCGCCATTCCCAGGTTGATCCCGGGGATTTCACGACAGTCTTACAAAACCGCCTCCGCCCGCTTTACGCCCCGTAATTCCGTGTACCGCTTCCACCCTTCGTATCACCTGGCCCGCGTGCCCGTCTTT
+
CCCCCGGGGGFGGGGGGGGGGGGGGGGGGGGGGGGGGGGGDGGGGGGGGGGGGGGGGGGGGGGGFGGGGGGGGGGDGGGGGGGGGGGGGGGGGGGGGGGDFGGF9FFGGGGDGCFFGGGGDCFGGGGGFGDGGGCDFGGA:DGGGGEGGEEC8EAFGGCFFGA6@DGFFFG<,DG5>E>CCGFGFEFGFGG,DF8E>5E7E4AF7EE5CGDCE7<9@FFF75D7CG>)/))*))7DB**21:3<):*0*1016)**2(*+)))9*<+=CE3)73;*:(=97)(.(((0()--8((*0)((.
@M03506:14:000000000-AKVR1:1:1101:15664:4098 2:N:0:47
CTAGGACTACTCGGGTTTCTAATCCTGTTTGCTCCCCACGCTTTCGCACCTCAGTGTCAGTATCAGTCCAGGTGGTCGCCTTCGCCACTGGTGTTCCTTCCTATATCTACGCATTTCACCGCTACACAGGAAATCCCACAACCCTCTACCCTACTCTAGCTCGTCAGTTTTGAATTCAGTTCCCAGGTTGATCCCGGGGCTTTCACATACAACTTATCGAACCACCTACTCGCGCTTTACGCCCCGCAATTCGAATTAGCGCTTGCACCTTCTGTATCACTGCGGCGCATGGCCCAGAGTT
+
CCCCCFGGGGGGGGGFGGGGGGGGGGGGGGGGGGGGE@FGFGGGGEGGGG@FGGFGCFAFFGDFDFCFGCFF@EGFGCGGCFA,@@@@,BFF8AF999CFFGGGF?C,,C4+8@FEFGG<:C@C+,A?F=FFDA,,,,A7,@>+4@=DA,,6,@,@,9=9;E>>8@+=,@,88@E,,7:E>C,36=+59@>,@98+@+:7*;,@AC?,,24;C*5,++3**3),2*2)4*/*:>AC(*+1*2C))**0**36)**07)*+8))1**+*2)*9*::++)9+)))(((()()(44((*.)...
@M03506:14:000000000-AKVR1:1:1101:15432:4109 2:N:0:47
CTAGGACTACTGGGGTTTCTAATCCCGTTTGCTCCCCTGGCTTTCGCGCCTCAGCGTCAAGAGGGGTCCAGCAGGCCGCTTTCGCCACCGGCGTTCCTTCCGATATCTACGCATTTCACCGCTCCACCGGAGGTTCCGCCTGCCCCTACCCCCCTCGAGCGATCCAGTATCCAAGGCACTTTTCCGGTTGAGCCGAAAGCTTTCACCCCGGACTTGAATCGCCGCCTCCGCGCCCTTTAAGCCCAGTGAATCCGAACAACGTTCGCACGGTTCGTCTCACCGCGGCTCCGCGCCACAACTT
+
CCCCCGGGGGGGGGGGGGGGGCGGGGGGGGGGGGGGGGGCGGGGGGGGGGCEFCFFGGGGGGGGGGGGGGGGCGGGGGGGGGGCGFEGGGGGGFFEGGGGGD+CCGGFGGGGGFCFFFGGGGGGGCFGGC:FCGFGGGGGGGGGGGGCGGGGGG8CEGGGG*4:CFGGFFGFDCDCGC=FEGGGFE8=8EFFFFD*=*8CFDCGGGGGGDC3:C9F>4994CD*)9;>FC>C<:>5:9*+<C97D7@4+<+=67**9(05)8)9*:8)*)*08)*//(9:(-42(13)()((04(*)042)
@M03506:14:000000000-AKVR1:1:1101:19771:4110 2:N:0:47
CTAGGACTACCGGGGTATCTAATCCTGTTTGCTCCCCACGCTTTCGCACCTCAGCGTCAATACCAGTCCAGTGAGCCGCCTTCGCCACTGGTGTTCTTCCGAATATCTACGAATTTCACCTCTACACTCGGAATTCCACTCACCTCCCCTGGATTCAAGCGATGCAGTCCTAAAGGCAGTTCTGGAGTTGAGCTCCAGGCTTTCACCTCTAACTTACAAAGCCGCCTACGTGCGCTTTACGCCCAGTAATTCCGAATAACGCTAGCTCCCTCCGTATTACCGCGGCTGCTGCCACGGAGTT
+
CCCCCGGGGGGGGGGGGGGGGGGGGGGGGGFGGGGGGGGGGGGGGGGGGGEGGGGGGGGGGGGGFGGGGGGGFGGGGGGGDGGGGGGGGGGGFFGGGGGGGG7FCEGG9FGGCFGFGGGGGGGGGGGFGGGGGGFFGCG9FGGGGG,CEGFGFGGGGGGGGDGEEGGEDGGGGC9C?DEGCGFGF9DE:9=CFCGGG6?>G5DC<F9,,9*BFC@EFCC,;C??GGF>GGF65>>GFG698E5C*;AA+?;@AF3<*4>C0))1)+3/C>5>B5F*A>*06((((418:?B27)3).03(,
@M03506:14:000000000-AKVR1:1:1101:13969:4135 2:N:0:47
CTAGGACTACCCGGGTTTCTAATCCCGTTTGCTCCCCCGGCTTTCGCTATTCAGCGTCAGTGTTGGTCCAGGATGCCGCCTTCGCCACCGGTGTTCCTCCAGATATCTACGCATTTCACCGCTACACCTGGAATTCCGCATCCCTCTCCCAATCTCAAGCCATCCAGTATCAAGCGCAGTTCCCCGGTTAAGCCGAGGGCTTTCACGTTTGACTTAGTTGGCCGCCTACGTGACCTTTACCCCCAGGAATCCCGAACACTGCTTGCCCCCCCCTATTCTCCCGTTCGCTTGTCCAGAGTTT
+
CCCCCGGGGGFGGGG@FGGGGGFGGGGGGGGGGGGGGGGGGGGGGGGGGGGGGGGGGGDFGGGGDGGGGGGGGGGGGGGGGGGFEGGGGDGC=BFEGGGGGGFFAFFGGGGGGGGG9FGGGGD+@BEC@FG@FGGGGFGD7ECFFDB8DDF,DFGFCGC8FGADFECFFGGGFGGGGC5*@FCBE>C5CC,DFCEEGC=*=F6CFG52:53;7:<7+2;F***>3D3>6C)A*08:2**++2*9):*)0++/9@*))(*+/94**1<4C)>)09*++6/96((.((-)()((166**.-).
@M03506:14:000000000-AKVR1:1:1101:8174:4138 2:N:0:47
CTAGGACTACCCGGGTTTCTAATCCCGTTTGCTCCCCTGGCTTTCGCGCCTCAGCGTCAATACCGGTCCAGGATGCCGCCTTCGCCACCGGTGTTCCTCCAGATATCTACGCATTTCACCGCTACACCTGGAATTCCGCATCCCTCTCCCGGATTCAAGCCTGCCAGTATCGGACGCAGTTCCCGGGTTGAGCCCGGGGATTTCACGTTCGACTTCACAGGCCGCCTACGCGCCCTTTACGCCCAGTAACTCCGAACACCGCTTGCCCCCCCTGTACTCCCGCGGCCTCCGGCCCAGTTGT
+
CCCCCGGGGGGGGGGGGGGGGGGGGGGGGGFGGGGGGGGFGGGGGGGGGGCEGFGGGGGGGGGGGGGFGGGGGGGGGGGGGGGGGGDGGGGEGGGGGFGGCDGGGGGGGGGGGGGGGGGGDGGGGGGGGGGGGGGGGGG7FGGE,DEGFFGDC>EGC7CGGFGGGGFG7CG>**:>CCEE>:=FEE57/:8CFFGGDGG5*29C;FGCGC9*/>C+22*+/99/7D>>F38*95@3.*0:/>)99/01A++19>3591*/05)/**<);B).)*2++.*+((,((,-)()(,7(4/)0)))
@M03506:14:000000000-AKVR1:1:1101:17212:4153 2:N:0:47
CTAGGACTACTAGGGTTTCTAATCCTGTTCGCTACCCACGCTTTCGCTCCTCAGCGTCAGGTAAGGCCCAGAGAGCCGCCTTCGCCACCGGTGTTCTTCCTGATATCTGCGCATTCCACCGCTACACCAGGAGTTCCGCTCTCCCCTGCCTACCTCTAGTCTGCCCGTATCGGAAGCAGGCTCGGGGTTAAGCCCCGAGTTTTCACTCCCGACGTGACGAACCGCCTACGAGCCCTTTACGCCCAATAATTCCGGACCACGCCCGGACCCTACGGCTTACCGCTGCTGCTGGCCCGTAGTT
+
CCCCCGGF9FEFGGGFFEGGGGGGGGGGGGGGGGGGGGGGGGGGGGGGGGGGGFGGGGGGGGGGGGGGGGGGGGGGGGGGGGGGGGGGGGGGGGGGGGGGGG9FGGGGGGGGGGGGGGGGGGGGGGGGGGGFGFGGGGGDGGGFDEGGGGFCFGCDEGFGGGGGCGGGGGGDDCEDGFGGG6FCGGGGGC9CDFGGG5:FCGGGGG?CCFD*>3:8*88*1CGEGG)):9):)7724*97**7CDC*)02<69@D*),>F3).><?8787*)0****-)<:(,-462?7)).3(39))-3)
@M03506:14:000000000-AKVR1:1:1101:5258:4172 2:N:0:47
CTAGGACTACACGGGTATCTAATCCCGTTTGCTCCCCTGGCTTTCGCTCCTCAGTGTCAGTGTCGGTCCAGGATGCCGCCTTCGCCACCGGTGTTCCTCCAGATATCTACGCAATTCACCGCTACACCTGGAATTCCGCATCCCTCTCCCGAACTCAAGCCATCCAGTATCAGACGCAGTTCCCCGGTTAAGCCGAGGGATTTCACGTCTGACTTAGTTGGCCACCTACGAGCCCTTTACGCCCAGTAATTCCGAACAAGCCTTGCCCCCCCCGGATTACCCCGCTTGCTGGCACGGGGTG
+
CCCCCFGGGGGGGGDFFGGGGGGGGGGGGGGGGGGGGGGGGGGGGGGGGGGGGGGGGGGGGGGGDGGGGGEFFAFGGGGGGGGGGGGGGGDG@FEGGFFGGFFFDFGGGGGGGCCFGGGGGGCGEGGGGGGGGGFFGGGCGGGGGGGG8DGGGGGGGGFGFGGGGGGCGFGGGFGGGGGGA<FEFGD>C1DC?D8*:C578;1>,:AAFCD+=7C++1;E<4*0:5.8?D>=35);076+;C539CF7CG+97)/7>(9*))0**3<@8BG)./**13*<)(-(,,()(*)()(.1))(-(
@M03506:14:000000000-AKVR1:1:1101:10850:4199 2:N:0:47
CTAGGACTCCTCGGGTTTCTAATCCTGTTTGCTCCCCACGCTTTCGCGTCTTAGCGTCAGTCACCGTCCAGAGGGCAGCCTTCGCCGCCGGTGTTCCTCCCGATACCTCCGCATTTCACCGCTACACCGGGCATTCCACCCTCCTCTCCGGGACCCGAGTCCGCCAGTTTCCACTTCCCTTCCGGCGGTGAGCCCCGGGCTGTCACATCTGACTCCCAGCACCGCCTACACCCCCTCTCCGCCCCCTGCTTACGACTCACGCTTGCCCCCCGCGTTTTACCGCCGCGCCTGGTGCGGCGTC
+
@C-ACFFF-C<@77BFEEGFF<FFGGGCEG,CFCE<FCF7F@F,C6@6@FG@9EFF@FDGFF,,CFFCGGGFGFGE<FEGGGGEEE:==CCF4?FF@EFFC++=>+BF,F=:F+@@EEFFG7:+=,AF7+++@,,@@,EF:8DC:FFF3@***@*@*1>;2,1=;*1>,1>2B,?,06A7,@CE5*=*:4**<88:81*:8*89<7+0<**02:++**/*2***)175C4)*9)752*)2*5*)/**0*3+*))1)*(*+).)***30;5)))9***(10)(-(,31)(0(,)(.)))-((
@M03506:14:000000000-AKVR1:1:1101:19910:4222 2:N:0:47
CTAGGACTACCCGGGTTTCTAATCCCGTTTGCTCCCCACGCTTTCGCGCATCAGCGTCAGTACCGGTCCAGTGAGCCGCCTTCGCCACTGGTGTTCCTCCCAATATCTACGCATTTCACCGCTACACTGGGAATTCCACTCACCTCTCCCGGTCTCAAGCCAAGCAGTTTGGAGGGCAGTTCCTCGGTTAAGCCGAGGGATTTCACCTTCCACTTGCCAAGCCGCCTACGCGCCCTTTACGCCCAATAATTCCGAATAACGCTTGCCCCCTCGGTATTACCGCGGCTGCTGGCACAGAGTT
+
CCCCCGGGGGGGGGGGGGGGGGGGGGGGGGEGGGGGGGGGGGGGGGGGGGGGGGFGEGGGGGGGGGGGGGGGGGGGGGGGGGGDGGDGGGGGGGGGGGGGGGGGGGGGFGGGGGGGGGGGGGGGGFGFCGGF8FFGGGFGG8FGGGGGGGEGGG>FGGGGGGGGGGGGFGCCDFGGE8AFGGGCDGE>EGCCFECEECE*,21>7C9CC<C7CCF7>7FGFGG5<D)=C*8*C3>)(>FG52>>D*2)<CC6@F3/>(*305)93@?<C>7B)9*/;-6C46>F9(,0-)8(0(.*7).)-
@M03506:14:000000000-AKVR1:1:1101:25793:4243 2:N:0:47
CTAGGACTACACGGGTTTCTAATCCTGTTTGCTCCCCTAGCTTTCGCGCCTCAGCGTCAGTTATGGTCCAGTGAGCCGCTTTCGCCACAGGTGTTCCTTCCGATATCTCCGCCTTTCACCGCTACACCGGAAATTCCACTCCCCTCCCCCATACTCAAGCCCGCCAATTTCTAATTCAGGCTATTGGTTGAGCCCATAGAGTTCACATCAGACCTGTCAAACCGCCAACGCGCCCTTTACGCCCATAAATCCCGACAAACGCTGCCCCCCCCAGTCTCACCCCGCATCCTGCCACGCCCGC
+
CCCCCDGGGGGG@:@+@CGFG9FFFEGC@FEG<FFCFGGGGGCGFCGEGGBF<CCE7C:C<F<<ECCF8<CE@F<FF@F@8CF@FGGG8=6C<,?FGG9?FF@CC7E,,,4=+@C,:@EC+@4FCDCE@7++@E,CF,AE83,8,36CCECF8?=@,@,6@=>++++,7,5,753,@,,,@3,7,,3,56,,4DE,D18,,2,,,5,460*20*4,+*147*9?D)2:2*)2155)(**+*:<D3*2/+3+)0)7<)(**..7*)*20*.1))*39+-*+(((-(-(0.*.(0)47).,((
@M03506:14:000000000-AKVR1:1:1101:16496:4270 2:N:0:47
CTAGGACTACTCGGGTTTCTAATCCCGTTTGCTCCCCTGGCCTTCGTGCCTCAGTGTCAGGAACTGTCCAGAGACCCGCCTTCGCCACTGGTCTTCCTTACGATCTCTACGCCTTTCACTGCTACACCGTAAATTCCAGTCTCCTCTCCAGTCCTCAAGCACCGCAGTATCGAATGCAGTTTCGGAGTTAAGCCCCGAGCTTTCACACCCGACTTACGACGCCCCCTACGCACCCTTTACGCCCAATGAATCAGCACCACCCTTGGGACCGCTTTCTTCCCCCGCGTGCGGTCACCGACTC
+
CCCCCGGG-FFGCFGGGGGGGGGGGGGGGGGGGGGGGGGGGGGGGGGGGGGGGGGFGGGGGGGGGGGGGGGGGGGGGGGGGGGGGGGGGGGGGGGGGGGFGGGFDFGFFGGG:FFGGGGGGGGGGGGGGGFFGGGGGFFGGCGGGGFGGCFGGGGGD=FG,6DEGCCGC:E+@,6@F9@3@=FC>>+6DAD9>:EGG68*:3,5@E,,4@/*;D89=*9?5<D*:):);>>5C::8=7CF**/)***0<9+1*1***(**)87*9+8)27)))*/+3-=+4((-,(,),)(-.3?*8)(((
@M03506:14:000000000-AKVR1:1:1101:15500:4280 2:N:0:47
CTAGGACTACCCGGGTATCTAATCCCGTTTGCTCCCCTGGCCTTCGTGCCTCAGTGTCAGGAACTGTCCAGAGACCCGCCTTCGCCACTGGTCTTCCTTACGATCTCTACGCATTTCACTGCTACACCGTAAATTCCAGTCTCCTCTCCAGTCCTCAAGCACCACAGTATCAAATGCAGTTTCGGAGTTAAGCCCCGAGATTTCACACCTGACTTATGGCGCCACCTACGCACCCTTTACGCCCCATGAATCCGAACAACGCTTGAGACCTCTGTATTACCGCGGCCGCTGTCCCAGCGTT
+
CCCCCGGGGGGGGGGGGGGGGGGGGGGGGGGGGGGGGGGGGGGGGGGGGGGGGGGGGGGFGGGGGGGGGGGGGGGGGGGGGGGFDGGGGGGGGGGGGGGGGGGGGGGGGGGGGGGGGGGGGGGGGGGGGGGDGGGGC@EFGGGGGGFGGA@FGGGGGDFGDFGGGGGGGGGGFFFAAFFFGGGGGGGGGAFFF8DGGDG7@FGGGFGGEG*CE>CEFFFGGGD99DF;C4;58;6C368A;ED3)1<A++3@FE:9C>*;5..7C*8)<FFFFGF??A?C<:11((-0173(0.7*9)--2
@M03506:14:000000000-AKVR1:1:1101:6820:4282 2:N:0:47
CTAGGACTACACGGGTATCTAATCCCGTTTGCTCCCCTGGCTTTCGCACCTCAGCGTCAGAAATCAGCCAGTGCATCGCTTTCGCCGCCGGAGTTCCTTCCGATATCAACGCATTTCACCGCTCCACTGGAAATTCCATGCACCCCTCTGATCCCCAAGCACCGCACTATCGCACGCAGTTCCTCGGTTAGCCCGAGGGATTTCACATCTGACTTACGGTCCCGCCTCCGCGCGCTCTCTGCCCAGTGATCCGGAACACCGCTCCCTCCTTTCGCCTTGCCGCGGCTGGTTGCCCGAATTT
+
CCCC8FFGFFGGGECGGGGGGGGGGGGEF@FG9FGGGG<CFFGGFGEECG8FGFCFGGGF,<CFDFCFCEAFFEEGGFGGGGAEFFG7F==+@4BF<CFEGDGDCFF,@FF:FGEGDD<A7+8:FCF,5=F8,,,CFCFD:B=D>36BFFGD=D3DD6,DEEC>>:*@@3E**5344B*42,=,<>=***2,?,B*/7*=**9@++=<6+1++251;5)**27*7)0)2))*/075(9*<CE=CCF+*+0+9)09)/3*:)))))2*)2)0*89***-)35(,(((()(0.(0),1.)(()
@M03506:14:000000000-AKVR1:1:1101:16330:4287 2:N:0:47
CTAGGACTACCCGGGTATCTAATCCTGTTTGATCCCCACGCTTTCGTGCCTCAGTGTCAATGATAGTGTAGCGAGCTGCCTTCGCAATGGGTGTTCTATGTCATATCTAAGCATTTCACCGCTACATGACATATTCCGCTCACCTCCACTATATTCAAGACAGATAGTATCAACGGCAGTTTCCGGGTTAAGCCCGGAGATTTCACCACTGACTTACCTGCCCACCTACGCCCCCTTTAAACCCCGTGAACCCGGATAACGCTTGCACCCTCCCTATTACCGCGGCTGCCTGCCCGGAGTT
+
CCCCCGGGGGGGGGGGDGGGGGGGGGGGGGGFGGGGGGGGGGGGGGGGGGGGGGEGGGGGGGGGGGGGGGFGGDGGGGGGGGGGGD:FFGGGGGGGGCFFGGGFGGGGGGGGFGGGGGGGGGCGGFGGGGGGCGGGGGGGGGGGGGGFGGGGFGGGFEGEFCGGFGFF,=EFFFEEG6CGDEFG8EEGGGGGGFFDC5CC88C:,EEE>CFFFFFFGGF,CGF,*:?AF*)*12:>3D=9@FFD**A55*+.8)9)*(2<@E@CCG@FG)*5>**+2490)-4(((17())..((*))(4(
@M03506:14:000000000-AKVR1:1:1101:12226:4301 2:N:0:47
CTAGGACTACCGGGGTATCTAATCCTGTTCGCTACCCACGCTTTCGCTCCTCAGCGTCAGGTAAGGCCCAGAGAGCCGCCTTCGCCACCGGTGTTCTTCCTGATATCTGCGCATTCCACCGCTACACCAGGAGTTCCGCTCTCCCCTGCCTACCTCGAGTCTGCCCGTATCGGAAGCAGGCTCGGGGTTAAGCCCCGAGTTTTCACTCCCGACGTGACGAACCGCCTACGAGCCCTCTCCGCCCAATACTTCCTCACACCGCCCGGCCCCTACGTATTACCGCGGCTGCTGGCCCGCTGTT
+
CCCCCGGGGGGGGGGGGGGFGGGGGGGGGGGGGGGGGGGGGGGGGGGGGGGGGGGGFEGGGGGFGGGGGGGGGGGGGGGGGGGGGGDGGGFCEGGGGGGGGGGGGGGGFGGGGGGGGGGGGGGGGFGGGGGGDGGGGGGDGFGGGGGGGGGGGGGGEEEGGGFGGGEGDGGGGGGEFCE5EFGGDCG5C89;C:FGEC8C=FGGDF+2CFCDGGC55C):)C7*9D>>CCBC357D(7);5=*9*A84+++9=***97C:)75<5**8EE3)./*0+(*34(((,90)(9)(0(,)))-()
@M03506:14:000000000-AKVR1:1:1101:14089:4305 2:N:0:47
CTAGGACTACTCGGGTTTCTAATCCTGTTTGCTACCCACGCTTTCGTGTCTCAGCGTCAGTTACGGTCCAGAAAGCCGTCTACACCACCGGTGTTCCTCCTGATATCTACGCATTTCACCGTTACACCAGGAATTCCACTTTCCTCTCCCGCACTCTAGTCCCTCAGTATTCGGCGCACCCTCCCAGTTGAGCCGGGAGATTTCACACCAAACTTAAAGAACCGCCTACACACCCTTTACGCCCAGTAACCCCGAACACCCCTCCCTCCCTACGAATTACCGCGGCTGCTGGCACGCAGTT
+
CCCCCGGGGGGGGGGFGGGGGGGGGGGGGGGGGGGGGGGGGGGGGGGGGGEGGGGGGGGGGGGGGGGGGGGGFGGGGGGGGGGGGGGGGGGGGGGGGGGGGGGGGGGGGGGGGGGGGGGGGFGGGGGGGGDGGGGGGGGGFGFDEGGGGGGGGGEGFFGFGGGGGGGGGGEGFCGGGCEGDEFGGGG<CDAFDFGEE9EGF+>FGGDGDFFFEGFCCGFGGGGGGGB3CCFGGEFG@GACEEC<*:<B99+)7)9)C9**)0)7*:*)28<4>**/;(*+)(,((1()49,(8?<<3<1:)
@M03506:14:000000000-AKVR1:1:1101:19030:4309 2:N:0:47
TTAGGACTACCCGGGTTTCTAATCCCGTTTGCTCCCCTAGCTTTCGCGCCTCGGCGTCAAGAATGGGCCAGGTAGCCGCTTTCGCCACTGGTGTTCCTCCCGATATCTACGCATTTCACCACTACACCGGGAATTCCGCTACCCTCTCCCACCTTCCAGCCGATCAGTTTCCGATGCAATTTCCCAGTTAAGCCGGGAGCTTTCACATCGGACTGGACCAGCCGCCTGCGCGCTCTTTACGCCCAGTACATCCGCACAACGCCCGCCACCTACGCATTTCCGCGGCTCCTGCCACGAAGCC
+
CCCCCGGGGFEDFGGGGGGGGGGGGGDGGGCFFFGFGG?FDGGGGGGCGGEGGGGGGGCFEGFFF@<FF@FFGGGGFGGGGGGGGGGGGGGGFFEGGGGGGEGC@EF,,?<FFEGGGGGECGFFEGGGGGD++AA9?3=>>BDFCF,>DF7FEGGGGG,D8?E*@39>@,@FE;8CE9,>95,?C9<,DFF9CF5C*48:@*>C<CFCGC*9EG***;AE*;<*9D)7C375C3<73D*<8*911:@F97+9?3*)1-*C5)))1?C>CF4))1**24*36(49096;:)2(7429))(((
@M03506:14:000000000-AKVR1:1:1101:11493:4313 2:N:0:47
CTAGGACTACCCGGGTTTCTAATCCTGTTTGCTACCCACGCTTTCGTGACTTAGTGTCAGGAATGAGCCAGTAGACTGCTTACGCCATCGGTGTTCCTCCTAATATCTACGGATATTACCCCTCCATTAGGAATTCCATCTACCTCTCTCATCCTCTAGCTTAGTAGTTTAGATAATGGATGTATGGTTGAGCCACACGCTTTCACTATCTACTTACTATGCCACCTACTCAACCCTTTACGCCCAGTAATCCCGGATAACGCTTGGGTCCTCCGGATGCCCGCGGCTGCCTGCACGTAGT
+
CCCCCGGGGGGGGGGGGGGGFGGGGGGGGGFGGGGGGGGGGGGGGGGGGGGFGFGGGGGGGGGGGGFGGGGGFG9FFDGFGAFGGGGGGGGFGGGGGGGGGFDGGGGFDGGG>7FEFGGGGGDGGGGFAFGEEDEECAFGG9FGFA,@>E9CDA=D9A>FGFFGGGGGAD,A=F9>E9A8B8F9CD8FC=DCF8E8=C8CE+@E<FC72CFG7;FCC;CC7D8,AD6>FFF7C5*;5799D*;7CC89@;>++;47)-9,2):*:5*)*);A+;*3*(.*/6(.((,.,5(.*(,9;5(((
@M03506:14:000000000-AKVR1:1:1101:18669:4313 2:N:0:47
CTAGGACTACCCGGGTTTCTAATCCTGTTTGCTCCCCACGCTTTCGTGCATGAGCGTCAGTTTTGACCCAGGGGGCTGCCTTCGCCATCGGTGTTCCTCCACATCTCTACGCATTTCACTGCTACACGTGGAATTCTACCCCCCTCTGCCAAACTCTAGCCTTGCAGTCTCCATCGCCATTCCCAGGTTGAGCCCGGGGATTTCACGACAGACTTACAAACCCGCCTGCGCACGCTTTACGCCCCGTCATTCCGATTAACGCTTGCACCCTACGTATTCCCGCGGCTGCTGGCACGTCGTT
+
CCCCCGGG9FGGGGGGGGGGGGGGGGGGGGGGDGGGGGGGGGGGGGGGGGGGGGGGGGGGGGGGCFGFFFGGGGGGGGGGGGGGGGGGGGGGDCFFGGGGGGGGGGGGGGGG7FC9FFGGGGGGGGGGGGFEFDFGGGGGGGGGGGGGGGCGCDA>,=EFFEFGGGGGGCFGGGGGDEEGGGGGFFC9C@,DFFGGGDCCGDGGFG5EG3C*:C><FF66*:75CGFFGDD=D>>*8//CCEGC)*1):C:8@@375:>FB3.**1+98>*7>7;2+(*338>90,270/5(..538)(((
@M03506:14:000000000-AKVR1:1:1101:19894:4317 2:N:0:47
CTAGTCCTACCCGGGTATCTAATCCTGTTTGCTCCCCTAGCTTTCGCTCCTCAGCGTCAGTTGTGGTCCAGTGCGCCGCTCTCGCCACAGGTGTTCCTCCCGCTATCTACGCATTTCACCGCTACACCTGGAATTCCACACCCCTCTCCCGGATTCAAGCCTCTCAGTATCGGACGCATTTCCTCGGTTAAGCCGAGGGATTGCACGCCCGACTTAGAACGCCGCCCACCCCCCCTCTATGTCCCGTCATTCCCAACAAAGCTCGCCCCCCCCCTCTCACCTCCGCGCCTGGCCGCGCGTT
+
CCCC6,<EEFGE+7@F>@FF<@E<CCECFGGGGGFFGDFFFGGGG77,CC,C<@<BCC@FGGAG@:E<EE@<FCCFECF@+CF=EC7C<8,:CFEGGGGGGG+@FCEGGGC+@=F,A@E,4@+@F,,4,?,,,,A,?,CB+@8@FC=DEG786+3@EF9EFC,3,4,@<:D<8+@CC8*522=>>6*;;79,,1:8**::65*++3**/995/>8@+1++1*/*)>)0C*)*)08)(**++0:C7*;.**0/**0*9(/*))/*/:?B=>)<>/8;C77+370((-()-08(),-)07(((
@M03506:14:000000000-AKVR1:1:1101:15969:4333 2:N:0:47
CTAGGACTACTCGGGTATCTAATCCTGTTTGCTCCCCTAGCTTTCGTGCCTCAGCGTCAGTTATGGTCCAGTGAGCCGCTTTCGCCACAGGTGTTCCTTCCGATATCTACGCATTTCACCGCTACACCGGAGATTCCACTCACCTCTCCCATACTCAAGCCCGACAGTTTCCCATGCAGACTCTGGGTTGAGCCCAGAGATTTCACATAAGACTTGTCAAACCGCCTACGCACCCTTTACGCCCAATAATTCCGAACAACGCTTGCACCCCTCTTATTACCGCGGCTGCGGGCACGAAGTT
+
CCCCCGGGGGGGGEG<@FGGGGCFGGGGGGGGGGDFGFGGGGGGGGGGGGFGGGGGGGGGGGGGGGGGGGFFFGGGGGGGG@FDGGGGCEFGGGGGGGGGGGGFFFGFGGGGGGGGGGGGGGDGGFGGGG:CFGGGDDAFFEGGGGGGG@DEGGDCCFCD6FEGGGGFCFA@9CCE6C9,6,@FGGGGGG,D6FFEG7FFFC?DFGGG78CDFGGGGGFFF*?=?<;;C*=:73;D@78+;57C5*3)0;>81;8C590:BDDD5C99*7773*++3.*<63>69;6)(.4()((1))4:)
@M03506:14:000000000-AKVR1:1:1101:21135:4365 2:N:0:47
CTAGGACTACTCGGGTTTCTAATCCTGTTCGCTACCCATGCTTTCGAGCCTCAGTGTCAGTTACAGACCAGAGAGCCGCCTTCGCCACTGGTGTTCTTCCATATATCTACGCATTCCACCGCTACACATGGAGTTCCACTCTCCTCTTCTGCACTCAAGAAAGACAGTTTCCGATGCTATTCCTCGGTTTAGCCGAGGGCTTTCACATCTGACTTATTTTTCCGCCTGCTCTCGCTTTACCCCCAATAAATCCGGACAACGCTTGCCACCTACGTATTACCGCGGCTGCTGGCACGTAGTT
+
CCCCCGGGGFCFEGGGGGGGGGGGGGGGGGDGGGFGGGGDGGGGGGGFGGGGGGEFDFGGGDGGGGGGGGGFGGEGGEGGGGGGGGEFG,FEFGGGEFGGGGDFFGGGGGGECF7FFBDFGG@CFDE@FEACFEDFECD9FGF89DGFFF9EFGGGGGGD,@DFC8BEFF;ACEG6CF8C>3EFGGG=C+,,3DE+:C59,0<;AFCFGF7CFFFD7+1=+***/??46*8,8):?9FF7+3*)276)<99@AADGG(1*))057CFBFF467<*+<.=C48>90(()(0.()(./75:?A
@M03506:14:000000000-AKVR1:1:1101:13661:4378 2:N:0:47
CTGGGACTACGCGGGTTTCTAATCCCTTTCGCTCCCCTGGCTTGCGCTCCTCAGCGTCAGTGTCGGTCCAGGATGCCGCCTGCGCCACCTGTTTTCCTCCAGATATCTGCGCATTTCACCGCTACACCTGGAATTCCGCATCCCTCTCCCAACCTCAACCCACCCAGTCTCCGACGCAGTTCCCCGGTTAACCCGAGGTATTTCACGTCTGCCTTCGTTGGCCCCCTACGCCCCCTCTACGCCCAGTAACCCCGAACAACTCGTGCCCCCCCCGTACTCCCGCGGCATCTCGCCGGGCGGT
+
68-,8,6-CF7+C++@-B<,6;6C,;6,;,8B,CC,BE6<@F<+CF@+6F,,,C6+688,6,,6,+68+:F,,,99F++8:,C+4C744,BE<9FFF9E4B,CF,EE,,C47+?:7E,5F+4+@F,==,333>,8CFFC6+@,DGG?FG8>,64<3,,,3@>*;3@8F,,,,4;B8**4=,>9,=**:?*4+5AE8C**+<1;C7C*=1*/+3*3+*08**09*)9).:5)*1557(0*<*:79C*39:++..)1))(*2)*)/*;C?5B)5>/:**(*3(73((-().*..)(())),((
@M03506:14:000000000-AKVR1:1:1101:14982:4387 2:N:0:47
CTAGGACTACCCGGGTATCTAATCCCGTTTGCTCCCCTAGCTTTCGGTTTTCAGCGTCAATGTCGGTCCAGGATGCCGCCTTCGCCACCGGTATTCCTCCAGATATCTACGCATTTCACCGCTACACCGGGAATTCCACGCACCTCTCCCACCCTCCAGCATTGCAGTCTCGCCTGCAGGCTCTGAGTTAAGCCCAGAGGTTTCACAGGTGACTTACAACACCGCCTACGCGCCCTTTACGCCCAATAATTCCGAACAACGCTCGCACCCTCTGCATTACCGCCGCTGCCGGCCCACAGTT
+
CCCCCGGGGGGGGGGGGGGGGGGGGFGGGGGGGGGGGGGGGGGGGGGGGGGGGGGGGGGGGGGGGGGGGGGGCFGGGGGGGGGGGGGGGGGGGGGGFGGGGGGGGGGGGGGGFGGGGGGGGGGGGFGFGGGGGGGGGDGGGGGGGGFGGGGGGGGGDCGGFG3,9AFGGFFEGGGGGGGGG6C?FEFGDFCFGGGG>>EG,04AFG9CFGGFGG;9DFFEGDD:CCE):DF=CD3539*<EC39*587:C+**/15C09FFF>7<E=>GE*58<+++)0?<8>((41)3)4()((/))(.)
@M03506:14:000000000-AKVR1:1:1101:16541:4401 2:N:0:47
CTAGGACTACTCGGGTTTCTAATCCTGTTTGCTCCCCTAGCTTTCGTGCCTCAGCGTCAGGACCTGTCCAGGGACTCGCCTTCGCCACTGGTGTTCCTCTCGATATCTACGCATTTCACTGCTACACCGAGAATTCCAGTCCCCCCTCCAGACCTCAAGCCGAATAGTATCCAATGCAGTTTCACAGTTAAGCTGGGAGATTTCACACCAGACTTACCCCACCGCCTACCTACCCCTTACGCCCAGTGAATCCGCACAACCCCTGGTACCCCTGTATTACCGCGGCTGGCGGCAGAGAGCT
+
CCCCCGGG-EAFGGG@FGGGGAFGGGGGGGGGGGGGGGGGGGGGGGGGGGGFFEFDGGGGGGGGGGGGGGGDFFFGGDGGGGGGGD:FFGEGGCGGGGGFGCEFGGGGGGGGG7:FE9FEFGGDECFGGG::FGGGGGFFFGGDEGGG>8>9FDDGG,@F6=E6+==7==;F,,EFGA:F,DFA:C7FG,@EF3@,*,ACD8=<AEF9:77*=4AD:*;*35759))/4**,25:/(2)+;75/1*58++5145*:7(9E)7)9D50*3*08)*<+2)*2)(,7((()-)(()((*))4()
@M03506:14:000000000-AKVR1:1:1101:5796:4413 2:N:0:47
CTAGGACTACACGGGTTTCTAATCCCGTTCGCTCCCCTAGCTTTCGCGCCTCAGCGTCAGTGTCGGCCCAGCAACCCGCCTTCGCCGCAGGTGTTCCTCTTGATATCTACGCATTTCACCGCTACACCAAGAATTCCAGTTGCCCCTTCCGCACTCTAGCCGCACAGTATCAGTTGACCTTTCCGAGTTAAGCTCGGAGATTTCGCAACTGACTTGTGCTGGCCGCCTACGCGCCCTTTCCGCCCAGTACATCCGAACAACGCTTGCCCCCCCCGCATTACCGCGTCTGCGGGCACGGAGT
+
CCCCCGGGFGGGGGGCBBFGGGGGGGGGGGGGGGGGGGGGGGGGGGGGGGDFGGGGGGGGFGGGGGGGGGGGGGGGGGGGGGGGGGGGGGEFFDGGGFGGGGGFFFGGGGGGCGEGGGGGGGGGGGGGGGGGGGGGGGCFGFGFFFFCGFEGGG+>CFEFGGGGGGCGGDFGGGGGGGGGGDFFGGDGCGC;9,:?ECE5FGGFDEGEEFFGGGG+2;8CDGDCDD)0:D:CDDFG0FF+<EGCG5*/<+<6FFG5C;GG;)75C**)<>DB)12**-0+6<03,(4)(0(,.30<>)--(
@M03506:14:000000000-AKVR1:1:1101:8817:4427 2:N:0:47
CTAGGACTCCTCGGGTTTCTAATCCTGTTCGCTCCCCACGCTTTCGCTCCTCAGCGTCAGTTACTGCCCAGAGACCCGCCTTCGCCACCGGTGTTCCTCCTGATATCTGCGCATTCCACCGCTACACCAGGAATTCCAGTCTCCCCTGCAGTACTCCAGTCTGCCCGTATCGCCCGCACGCCCACAGGTGCGCTGTGAGTTTTCACGGACAACGCGACAACCCACCCACGACATCTTTACGCCCATTAATTCCCGACCACGCCCGGACCCTACGTATCACCGCGGCTGCTGGTACGTCATG
+
CCCCCGGG9FFFGGGGGEFGFGGGGGGGGGDGGGGGGGGGGGGGGGGGGGFFGDGGGGGGGGGGGCGGGGGGGGGGGDGGGGGGGGGGGDG@FFFGGGGGGF9F<CEFFDCEEFFGFFFFEE7FFG@FFEEGFFDDGGGGGGGGDEGFF,D=EGGGE8=DFFEGCFEG>FG@EG@CE5>*>*=>8*:,>>,1::B;81,,>+<C,9C:5<)1;)::)/)**19E55)):))*))9:<>?F:C)7**3/+++/9**75(9>35)))**0C@*77*2+<84E0(4((4()-).(.))/05(()
@M03506:14:000000000-AKVR1:1:1101:19850:4432 2:N:0:47
CTAGGACTACCCGGGTATCTAATCCTGTTCGCTCCCCACGCTTTCGCTCCTCAGTGTCAGTATCGGCCCAGAGTGCCGCCTTCGCTACGGGTGTTCCTCCTGATATCTGCGCATTTCACCGCTCCACCAGGAATTCCACACTCCCCTACCGACCTCTAGTCATGGCAGTATCGAATGACCCCTCCAGGTTGAGCCTGGAGATTTCACATCCGACTTACCAAACCACCCACGAGCTCTTTACGCCCAATAAATCCGGACAACCCTAGCCCCCTACGTATTACTGCGGCCGCCGGCCACTAGG
+
CCCCCFGGGGGGEDEGGDFGGFGFGGGGGGEG@EEGGGGGGGGGGGGGGGEGGGFGGGGGGGGG,FFEGGG8FGGGGGGGGGGGGGGGGGGGDFGGGGFGFCC<FGGGGFGDGGGGGGGGGGDFGGGFD8C@FGFFF9AFFFFGGGG?EGGEE>CGFFGGGGG7@EFEGFCF*DD?C9FCFGE>EGFCFFD8DEGEC5D:,;EGGGF?78CD?DEE:>;+7*<5C5>):C5/):>C4F*0<*/>35:@E++**9)<CB3F>))***3)*)C@)*/;+))26))-(-(.()((.3())00)(
@M03506:14:000000000-AKVR1:1:1101:8549:4443 2:N:0:47
CTAGGACTACCCGGGTTTCTAATCCTGTTTGCTCCCCTAGCTTTCGTTCCTCAGCGTCAGTTGTGGTCCAGCGCGCCGCTTTCGCCACGGGTGTTCCTGCAGATATCTACGCATTTCACCGCTACACCTGCAATTCCACGCGCCTCTCCCACACTCAAGCACAGCAGTTTTGAAAGCAGCCTCTGGGTGGAGCCCAAAGCTTTCACTCCCAACTTGCCGCACCGCCTACGAACCCTTTACGCCCAGTGATTCCGCTCAACGCTTCCCCCCCCTCTCTTACCGCGGCTGCCTGCACAGAGTT
+
CCCA@FGFFFGGGGGGGGFFEEFFGGGGFG,CC;CDEFGFFGGGGGGGGGE9FGGGGDGGGGGGFDGG,CFCFCCEEGGGEFE@F7FGGC7FGEEFFBEFGGDGGGGGGGGECEG9FDFEECCGGGG?E,=DBFGGFFFGGDEG>EFCFGGGEC:D8,99EGFCDCGFAAF<CC,BFEGFG>CDFC<?*4>D6CE,;CF,5;CGFGFG,875EC?<74.55DD*79BADC):DB>F(7*<CC)9D*+*3<01*)**79*:))09*<*7?@)<>*22<)*:,(2((((5()))04::)9(:2
@M03506:14:000000000-AKVR1:1:1101:7966:4477 2:N:0:47
CTAGGACTACCCGGGTTTCTAATCCTGTTTGCTCCCCTAGCTTTCGTTCCTCAGCGTCAGTTGCGGTCCAGCCAGCCGCCTTCGCCACGGGTGTTCCTGCAGATATCTACGCATTTCACCGCTACACCTGCAATTCCACTGGCCTCTCCCGCACTCTAGCGTGGCAGTTTCGGGAGCAGCCTCCAAGTTGAGCCTGGAGATTTCACTTCCGACTTGCCACACCGCCTACGAACCCTTTACTCCCAGTAATTCCGAGCACCGCTGGCCCCCTACGTATTACCGCGGCTGCTGGCACGAAGTT
+
CCCCCGGGGGGGGGGGGGGGGGGGGGGGGGGGGGGGGGGGGGGGGGGGGGGGGGGGGGGGGGGGFEFGGFGGGGGGGGGGGGGGGGGGGGGGGGGGGGGGGGGGGGGFGFFGGGGGGGGGGGGGGGGGGGGGFGGGGGGGGGGGFGGGCFGGEEEGGFCD8@CEGG>DGFGG5EEGEGGGGCFF8CFGGGGGFFGGF8FFCCFGFFFCGGGGGGGFGDAGGDDEGGD)775CDFFC<G4C++979CF4F@@FF4DCC0*:)<;)9CF>EFG)79;+24*:2(,(-20)4?2(>B?*0),44
@M03506:14:000000000-AKVR1:1:1101:19218:4496 2:N:0:47
CTAGGACTACCGGGGTTTCTAATCCTGTTTGCTCCCCACGCTTTCGCGCCTCAGCGTCAGTATCGGTCCAGAGAGCCGCCTTCGCCACCGGTGTTCTTCCCAATATCTACGAATTTCACCTCTACACTGGGAATTCCACTCTCCTCTCCCGAACTCAAGCTCTCGAGTATCAAGCGCTCTCCCCAGGTTGAGCCCGGGGCTTTCACGCCTGACTTCAAGAGCCGCCTGCGCGCCCTTTACGCCCCGTAATTCCGAACCACGCTAGCCCCCTTCGTATTACCGCGGCTGCTGGCCCGAAGAT
+
CCCCCGGGGGGGGGGFGGGGFGGGGGGGGGFGGGGGGGGGGGGGGGGGGGGGGGGGGGGGGGGGGGGGGGGGGGGGGGGGGGGGGGGGGGGGGGGGGGGGGGFGFGGGGGGG8<BFGGGG?FFGGGGGGGGFDFFGFDFFGDGGGG;EGGC68=@FFF9EDCBF>8EGDCGFGGCCCE*@:DCGCC>C?BF??8DE8CEGEC:F?ECGGFCGF+<97+1<25<EGG55CD>53>@),>=::EC9)*1):;7=BF7CD(*/7>@*7+;5*)))89:*:39?4(3(41()40)()(,1).-()
@M03506:14:000000000-AKVR1:1:1101:7620:4525 2:N:0:47
CTAGGACTACCCGGGTTTCTAATCCTGTTCGCTACCCACGCTTTCGTGCCTCAGCGTCAGTTACGGGCCAGTTGACCGCCTTCGCCACTGGTGTTCTTCCAGATATCTACGCATTTCACCGCTACACCTGGAATTCCATCAACCTCTCCCGAACTCAAGAAAAGCAGTATCAACGGCAGTTTCACAGTTGAGCTGTGAGATTTCACCGCGGACTTACTCTCCCGCCTACGCACCCTTTACACCCAGTGAATCCGGCCAACGCTTGCGCCCTACGTCTTACCGCGGCTGCTGGCACGTCGTT
+
CCCCCGGGFGGGGGGGGGGGGGGGGGGGGGGGGGGGGGGGGGGGGGGGGGCFGGGGGGGGGGFGGGGGGGGGGGGGGGGGGGGGGGGGGGGFCFGGGGGGFFFFGGGGGGGG7FEGGGGGDGEGGGGGFEE8FF=EGFGGFGGGGGCGGG86@EGGDGFCEGGFGGGF7DFFFGGGGC>@AFGCF;EC<,,6DCCF6,D?EFCECF?*@8<4CD?FGFCDGGG=CD>)08>*:58F?F4@:?C<**<=+++79)1)9(/C>>0*1/*)28)0>3;*;,*05(2(-3(.8<?03..1<)(-(
@M03506:14:000000000-AKVR1:1:1101:13526:4559 2:N:0:47
CTAGGACTACCCGGGTTTCTAATCCTGTTCGCTCCCCACGCTTTCGCTCCTCAGCGTCAGTATCGGCCCAGAGACCCGCCTTCGCCACCGGTGTTCCTCCTGATATCTGCGCATTTCACCGCTACACCAGGAATTCCAGTCTCCCCTACCGAACTCAAGCCTGCCCGTATCGGCTGCAAGCCCACAGTTGAGCTGCGGGTTTTCACAGCCGACGCAACAAGCCGCCAACGAGCCCTTTACGCCCAATAAATCCGGCCACACCCCCCCCCCTCCGTCTTACCGCGGCCGTCGGCCCGTAGGT
+
CCCCCGGGGGGGGGGGGGGGGGGGGGGGGGGGGGGGGGGGGGGGGGGGGGFGGGGGGGGGGGGGGGGGGGGGGGGGGGGGGGGGGGGGGGGGGEGGGGGGGGGGGGGGGGGGGGGGGGGGGGEGGGGGFGECFGGGGCFFGFGGGGCFGGGGCEGF9DEGGGGFDFEGGGGGGGFGG,CFCGGGGCGGGGGGGGGGGGGGG<FG9CFFGGD3E<G*><>=25<*>C5@*/8*1)024<4C**95*C*<C7<6?3)5)(**)0)9)1*8:71)5)///-0<((2((-(.()(()((1))((.
@M03506:14:000000000-AKVR1:1:1101:18258:4573 2:N:0:47
CTAGGACTCCCGGGGTATCTAATCCTGTTCGCTCCCCACGCTTTCGTGCCTCAGCGTCAGTTACAGCCTAGTTAGCTGCCTACGCAATCGGTGTTCTCGATTGTATCTATGCATTTCACCGCTACACCATGAATTCCAGTCGCCTCTCCAGTCCTCAAGCACCGCAGTATCGAATGCAGTTTCGGAGTTAAGCTCCGAAATTTCCTACCCGTCTTACTGCGCCACCTACCCACACTTTAAGCCCACTGACTCCGAACACCGCCTTCGACCTCTGTATTACGCAGGCGGCAGGGACACGGTT
+
CCCCCFFG9FGGGGGGDGEEFFGGG<FGCGG77FGGGGEECEGFFEFFGCFF8,CC@F,BFFGAFFFFGGGGGEFGGGFEF,C?F:>FGFCFCFGGFG@EF9B??EF?FGGG,AE<F,EF?7++@,<:D9??FG,E<,C4C+8@E>BF?;,,@=F>>8EFD=,@C8BCA8=FG,,@C9<77:E+8C**3;,@ED:D:**4=+><,,,,4*;**6*5=+4<*)**270)+*297).9;C+5+98/*10)<++;8)279-**0>)*9+*78579**++3-/A((((,3()()(()-(*))-4(
@M03506:14:000000000-AKVR1:1:1101:17074:4579 2:N:0:47
CTAGGACTACTCGGGTTTCTAATCCCGTTTGCTCCCCTGGCTTTCGCGCATCAGCGTCGATCTCGGTCCAGGATGCCGCCTTCGCCACCGGTGTTCCTCCAGATATCTACGCATTTCACCGCTACACTAGGAATTCCGCTCTCCCCTCCCGGACTCAAGCTCGACAGTATCCAGTGCAGGCTTGGGGTTGAGCCCCAAGCTTTCCCACCCGACCATTCGACCCGCCTGCACTCGCGTTACGCCCAACGACTCCGGACCACCCTCGCCTCCTACGCTCTACCGCGGCTGCCGGCACGAATGC
+
CCCCCGGG-FFGDGGFFCGFGGGGGGGGFGGGGGGGGGGGGFGGGGGGFGCGGEGGCFFCGGGGGGGGGCCG<<EFCFGGG7FFGGCCGGGG@CFFFGGG?GGGGGC?FF<E7FG,FF9,@CGGGGGG@GB,7AFFCFGGG+EDFEFC=+3+B@C,3D9?,,>>CD5EEF,FA63D:;,8>6=5*2*44=C,:?**4:C582CG7CCFE*7)1/*+++;+1/9*><5)*>6+0)0)-9:EE55)9/*)**2.))195(**)0)//*1)202**1**1-*<)-,(,43)()4(),77)0(.)
@M03506:14:000000000-AKVR1:1:1101:21221:4599 2:N:0:47
CTAGGACTACCCGGGTATCTAATCCTGTTTGCTCCCCACGCTTTCGCGTCTTAGCGTCAGAAACCGTCCAGATAGCCGCCTTCGCCACTGGTGTTCTTCCCAATCTCTACGTATTTCACCACTACACTGGGAATTCCACTATCCTCTCCGGTCCTCTAGTCACCCAGTACCGAATGCATTTCTTGAGTTGAGCTCAAGGCTGTCACACCCGACTTGGATAACCGCCTACACCATATTTGCGCCCCGTAATTCCGAACAACGCTATCCCCCCGCGTCTTACCGCGGTGTCTGTCCCGACTCT
+
CCCCCGGGGGGGGGGGGGGGEGCCFGGGEGFEFFGGGGGGDGGGGGGGEGGGCGGGGGDEAFFFEEGGGCGDGGFFGFGGGGFF@FGGG88?FGFGGFGGGGGFDFGGGAEFEEGGEGGCFCFFGGGGGDCEG,AEFGFDD;ECFG9=?@8CB89EGCBFD:DFGGGDFGF@>EGCEFGF;;FG,,DA=AF,4,@,4@67:*@@,@F?G?74?4:A*989D**//:6?0*;****+11++312/):3)**+*/)/1C19755)*/<+9/0)0)1:**,/+((4(((.))*.-*))10)(()
@M03506:14:000000000-AKVR1:1:1101:25121:4603 2:N:0:47
CTAGGACTACCCGTGTTTCTAATCCTGTTTGCTCCCCTAGCTTTCGCGCCTCAGCGTCAGTTATGGTCCAGTGCGCCGCTTTCGCCACAGGTGTTCCTCCCGATATCTACGCATTTCACCGCTACACCGCGAATTCCACTCACCTCTCCCATACCCCAGCACCACAGTTTCGCTTGCAGTCTCTGCGTTGATCCCACCGATTTCATAAGTGACTTGTGGCCCCGCCTACGCGCCCTTTACTCCCACTAAGTCACCACCATGCTCGCACACCAGGTTTAACTCCGCCTGCCGTCACCCATTT
+
BCCCCGGGGGGGG-CFCCFFEGGGGGGFEF8<,E8FGGGGGGGGGGGGGG7FGGGGGGGEEG9C<FFGG?FGEF7C7CFGEGG7=FECDF:E,6,9??<E:FGGGGFFAD@7C=@?FFGG7C=BFFG,4+6+:@+,,7C3A3386DDD88>DD=,,6:+@69D43,34,3@65@**9FC,7;7;,,*444>,,DDC,*4*:/8C,,,4,4+1+130@0)2*88*29)5*9)*)))),09++3>7CFC)+++17***13<+*)**1:E5*09))*0++(0<)))-(-4)(),(0-,*05())
@M03506:14:000000000-AKVR1:1:1101:20355:4639 2:N:0:47
CTAGGACTACTCGGGTATCTAATCCCGTTCGCTCCCCTAGCTTTCGCGCTTCAGCGTCAGTGTCAGCCCAGCAACCCGCCTTCGCCGCAGGTGTTCCTCTCGATATCTACGCATTTCACTGCTACACCGAGAATTCCAGTTGCCCCTTCTGCACTCTAGCCCCGCAGTATCGGTTGACCTTTCTGGGGTAAGCCCCGAGCTTTCACAACCGACTTGCGGTGGCCGCCTACGCGCCCTTGACGCCCAGTAAATCCGAACCACGCTCTCCCCCCCGCTGTTCCCGCGCGCCCCGGCCCGGTGT
+
9CCCCGFGFFGGEGGFGGGGFGGGGGGGGGFGCFGG>CFFFFFGGEGEGGCFFGGGGGG:FCFFFGGGGG@EEDFGG@>FEGGFGGGGEGCFCE@FGFGAG7EEDF?CBFGDGGDGF,AFFC,CF9FFEGD>FEDFFGGAFFFGGG+>=,CD9@,DGGFF@@+35+8>,,@CEEGDEGGAFF:?,,1*4*>;,56*=***4C9@C7,+2:):EDG973)=))27)95):75EGB)91*)++*9C3**/+:C*/6)*1()2>))9**+)27C@D)*2*(/+))((402)(0(4)((1))(-(
@M03506:14:000000000-AKVR1:1:1101:5301:4644 2:N:0:47
CTAGGACTACCGGGGTTTCTAATCTCGTTCGCTCCCCTAGCTTTCGCGTGTCAGCGTCAGGTGCAGTCCAGGTGGCCGCTTTCGCCGCTGGTGTTCCTCCGGATATCTACGCATTTCACCACTACACCCGGAATTCCACCACCCTCTACTGCCCTCACGTCCAGCAGTATCGGACAACCCCCCCCGGTTGAGCCGAGAGATTTCATGCCCGACTTTCCACACCGCCTGAACGCGCCTTCAGCCCATTCATCCCGGAAAACGCTCGTTACCTACGTTTTTCCGCGGCTGCTGTCCCCACGTT
+
66<A@CEFGFGGGGEFEC9C<@CF,;CFD,@F7EF<B<<CAE,CE:,78+8C<D8+B@@,:C<FFGG@DFC8FDF8<C@FCDE,BFEGEGGC@E@E,,54@@+?C<<C,,::+4+75<ED<DFGGGFC+BFE+A,C<FEFGGGGGGGDEF,@,4:DF,,5@7CCC?E>C:3**@B*:D5***=858*C5CCFCG58C*:CC*2A7++2CD*91)1+:76+9DD5C975676C*.))-**+3<0**039E+3*7))))(96)7)9)2*.27*1)/02;()0)((((((),/4-?),*.0(,4
@M03506:14:000000000-AKVR1:1:1101:13665:4648 2:N:0:47
CTAGGACTACCCGGGTTTCTAATCCTGTTTGCTCCCCTAGCTTTCGTGCCTCAGTGTCAGGTATTTTCCAGGGATTCGCCTTCGCCACTGGTGTTCCACTTGATATCTACGCATTTCACTGCTACACCAAGTATTCCAATCCCCCCTCAAACCCTCAAGCAAGGTAGTTTCCAATGCCATTTCCGGGTTGAGCCCGGAGATTTCACATCCGACTTACCTCACCACCTACGCACCCTTTACGCCCAGTCAACCCGAACAACGCTTGGGACCCCTTTATTACCCCGGCTGCTGGCACCGAGTT
+
CCCCCGGGGGGGGGGGGGGGGGGGGGGFGGGGGGGGGGGGGGGGGGGGGFFGGGFFGFGGGGGGGGGGGGGGGGGGGGGGGGGGGGGGGGGGGGGGGAFGGFGGCGGGGCGGCFFFGGGGGGGEGCGGDGEFFGGGFEAFGGGGGGGGGGGGGGGFGDGFG,DGGGGGEFFC,@BBD>DCFEFGGC6@E>73>8EEG68*::,<:<,7CCC4ED1=DC:EFFDC<4))05A7DEFC/2+>=CC3978*2+0.:5)/C69F>D:D*2/.;79)0*3+3)*<4((((((82:03@7)*7),3(
@M03506:14:000000000-AKVR1:1:1101:9137:4654 2:N:0:47
CTAGGACTCCCGGGGTATCTAATCCGTCTTGCTCCCCACGCTTTCGTGCCTCAACGTCAGGAATCAAATAGTTAACTGCCTTCGCCGTTTGGTGTTCCTCTATATATTTACGCATTTTACCGCTACACATAGAATTCCGTTAACCTCTCCGATCCTCTAGTTCAACAGTACTACCGACTTCCACGGGGTTGAGCCCCGATTTCCCACCGATAACTTATTAAACCACCTACGCACCTTTTACGCCCAGTAATTCCGGATAACGTTCGCCACCTATGTCTTACCGCGACTGCTTGCACATAGT
+
CCCCCGGG-EFGGGGGGGGGGGGGGGGGGGGGFGGGGGGGGGGGGGGGGGGGGGGGGGGGGGGGGGGGGGGGGGGGGGGGGGGGGGGGGGGGGGGGGGGGGGGGGGGGGGGGGGGGGGGGGGGGGGGGGGGGGFGGGGGGGGGGGGGGGGGGEGCEFGGGGFGF=FGGGGFGFGGGGGGGGGFGGG>CGGGGFGFGGGCGGGGF<,;?C)?CGFE?FGFGCGG?FGFFC<5=DEDF@789C=CGG5C::9<*8/9D<:*09:>CG5?3/>C@FCEC96F7-0((((4D6FA)*,,>F4)6-
@M03506:14:000000000-AKVR1:1:1101:15488:4664 2:N:0:47
GACTACTGTGCACGGCAGCTTGTAAGTGCTTCTTTCCCCATCCCCCCTCCGCCTGCCCCATCTCCCTTCCCCCCCCTCCCTCTCCTCTCCCCCCCCATCTCTGCACCGCCCCTCTCCTCTCCCCCCCCCTCTCTCTCCCCTCCCCCCCTCTACACCCCCCCCACCCTCCCCTCCCCCCCCCTCCCCTCCCTTCCCCCGCTCCGCCCCCTACCCTCCCACCTTCCTGCACCCCCCCCGCCCCCCTCCCCCCCCACACCCCCCCCCCCCCGCCCTCCCCCCCCCCCTCCCCCCCCCCCCCCCC
+
-,-,,,,----66-=++8,C,,;,,,,,,,,,,CECC,,,,,,CC6++,,+,,,,;,CC,,,,6,,,6:,6,+@+6+44,4,4,4,4,BB,8++=F4,4,,,,,,,,+++3+A=,6>D3,,,3CC+5***>:C:2,,,?*,4164**1**++2+0*****2:*2/:*/**2*;**/*:*1:*:**2*:*2*+*2*21****)***/*/1*******120*0****20)+2)*))0)(/)/**1/97/):2*0).1/7()*)0)1)**.*)1707*2:(8*4,2((-3)-)-439>)..1(-
@M03506:14:000000000-AKVR1:1:1101:24296:4675 2:N:0:47
CTAGGACTACCCGGGTTTCTAATCCTGTTTGCTCCCCACGCTTTCGCACCTCAGCGTCAGTATCTTCCCAGATCGCCGCCTTCGCCACTGGTGTTCCTCCCGATATCTACGAATTTCACCTCTACACCGGGAATTCCGCGATCCTCTTAAGTACTCAAGCTCTGCAGTTTTGGATGCACTTCCTTGGTTGAGCCGAGGGTTTTCACATCCAACTTATAGAGCCGCCTACGTGCGCTTTACGCCCAATAATTCCGAGCAAAGCTTGCACCCTTCGTCTTCCCGCTGCTGACGGCACGAAGTT
+
CCCCCGGGGGGGGGGFEEGGDFD<FF<CFGGGFGFGGGGGGGGGGGGDGE6C<FGDGGGGGGFGGGGGFGGF9FFGGGGGGGGGGGGGGG?EEGGGGE<<CCFDCEGGGGGGCGDFGDGFBGDFGGGGGE7CCG?FDGEEE@@CFFGCDGGGGGGGGFDFCFFC6:CAC,@7@6,87,@AFGGGGGDF>*24?FGE>/?*<?=,4=7,<C6*=CEGDGFG+;CGG3)868;2*5))-9*+1>C555*)20<B64719(0+/)1:9809C>*)75:*239+.,(429))))((0,4/5)1(.
@M03506:14:000000000-AKVR1:1:1101:11936:4691 2:N:0:47
CTAGGACTACTCGGGTATCTAATCCTGTTTGCTCCCCATGCTTTCGAGTCTCAGCGTCAGTTGTCAGCCAGATAGGCGCCTTCGCCACTGGTGTTCCACCCGATCTCTACGAATTTCACCTCTACACCGGGTATTCCCCTATCCTCTCCGACACTCAAGTCTGCCAGTTTCCTCTGCACTTTACAGGCTAAGCCCGTAGCTTTCACAGCAGACTTAACAAACCGCCTACACTCCCTTCACGCCCAATAACTCCGAACAACGCTGTCACCCTCTGTATTACCGCGGCTGCTGTCACAGATTT
+
CCCCCGGGGGGGGGGGGGGGFGGGGGGGGGGGGGGGGGGGGGGGGGGGGGGGGGGGGFFDGGGGGGGGGGGGGGFGGGGGGGGFGGGGGGFGGGGGGGGGGGGGGGGGGGGG?FFFFGGGFGGGGGGGDGGECFEFFEFGGGGFGGGGGC8EEGFFGG9EFGGGFFGD3:DFGGGGGCDGGEGGG986@G;78DCEEDGGCDFG7E,,,;CFF>AF8CC,9>G9CD?;C4A,08AFF5*C:F*::700++396=3*>(*=)<D*/<+9+5*78*++<6*<-(-1(((03/,)94-*1)).)
@M03506:14:000000000-AKVR1:1:1101:17094:4740 2:N:0:47
CTAGGACTACCCGGGTTTCTAATCCTGTTCGCTCCCCACGCTTTCGCTCCTCAGCGTCAGTATCGGCCCAGAGACCCGCCTTCGCCACCGGTGTTCCTCCTGATATCTACGCATTTCACCGCTACACCAGGAATTCCGCTACCCCCTCCAGAACTCTAGCCCGTCAGTATTAGATGCAGTCTCTGGGTTGAGCCCAGAGTTTTCACATCTAACTCAGCGGACCGCCTACGCCCCCTTTACGCCCAGCAATTCCGAACAACGCTCGCCCCCCCCGTATTACCGCGGCTGCTGGCAGGGAGGT
+
CCCCCGGG9FFGGGGGGEGGGGGGGGGGGGGGGGGGGGGGGGGGGGGGGGGGGGGGGGGGG<CFCEGGGGGFFFGGGGGGGGGGGGGGGDECFGGGGGGGGGGFGGGGGGGGGGCFGGGGGGCFGGGGGGGGFEGGGGGGFGGGGGGGGGGGGGGGGGCGGGGEGGGGGGF9EFGGGGG9DFGGDG>FG7CGG?F8C==41+9CCG?CCFFGGC,ACF5EDDDCGG3BGGF5C:>)87*3;:)>9C*8*30@6)7>D0*5>B)95=E>GDDE>D::A(/<449019;:0)5?B((/)0,((
@M03506:14:000000000-AKVR1:1:1101:25056:4752 2:N:0:47
CTAGGACTACACGGGTATCTAATCCTGTTTGCTACCCACGCTTTCGTGTCCCAGTGTCAGTAATGGTCCAGAAAGCTGTCTACACCACAGGTGTTCCTCCTGATATCTACGCATGTCACCGCTACACCAGGAATTCCGCTCTCCTCTCCCATACTCGAGCACCCCAGTTTCCGCCGCACCCTCTCAGTTGAGCCGGGAGATTTCACGACCGACTTAGACCCCCACCTCCACACGCTGTAATCCCAGTCATACCGAACAACGATTGCGGCCAACTTAATCTCACCGCTGCTGGGTCTAAGGT
+
CCCCCGGCGEGGG7CFC9<EFGGGGFG@EFF9FGAEFFFFGGGGGGGGGGFFGFF6,6CFGGGFG9FGCCAFGEFDF,EFCGGGGF7F8<B:EFGFGCCFF<FFGGGGCC<CEF,C?@:,446C=FF,DE+44,9,A<CF+4@EAD>EG?FF8,446@BE>8D+8CEF8,,C8=E+68CCEFG,@9,@,>@F8DC>8@87,+5>7,7C5*))/7=C++*+//)*)25)**.+*))*(2+0++029+<*2<+*)0*11(2:5;5**+*0*0)))00+0)*2..)((-(.(0:()((***).)
@M03506:14:000000000-AKVR1:1:1101:26175:4767 2:N:0:47
TTAGGACTCTCCGGGTTTCTAATCCTGTTTGATCCCCCCGCTTTCGCGCCTCGGCGTCACTGTCGGCCAAGTTGTCCGCCTTCGCCATGGGTGTTCTTCATATTCTCTAAGAATTCCTCTCCACCACCGCGATTTCCACTCACCACTACCGAATTCAAGTAATCCAGTATGTAATGCAATTCCTGGGATGACCTCAGGGCTTCTCTATTCACACTGCACACCCTCCCACGTGGTCTGTACGCCCAGTACTTCCTAACACTCCTATCCCTCTTCCTAGTACTATGGCATCTCGCACGACTCT
+
-8@B<ECF--6,@:F@F@,;,,CE,C,;C9,C<FFAC+7+++6,;@,+@F@7,,,8@+8,,6,,CC7:+6,,,CC<,,4,F,9CFGF7FGCE+4B5@?,,59,:CBB,@,,9,FE9,,:?,BA8FE7+83++8++7,7@,,3@,,6338,++31+,3,,,7,,,3<4>,,,,337,,@734D7,,,*,5*2,622,>,=*1*,,,,,4,2+1,*4,*4;4**)*/*))2))**./+(++5*17)**+*+++1***0*.*0).*0*2+0+)0***0++./<)).).(.18B),)-3)87(-.
@M03506:14:000000000-AKVR1:1:1101:12209:4775 2:N:0:47
CTAGGACTACCCGGGTTTCTAATCCGGATCGCTCCCCACGCTTTCGCTCATGAGTGTCAGGACCAGTCCAGGATGCCGCCTTCGCCGCTGGTGTTCCTCCGGATCTCTACGCATTCCACCACTACACCCGGAATTCCGCATCCCCCTACTGGCCTCCAGCTCGCCCGTACCCCCCGACCTCCCCCAGTTTCACCGGGGTCTTTCACGCACGCGCCGACGAACCCCCCGCGCGCGCTTGGCGTCCACACAACCCAGACCACTCTTGCCCTCTACGGATCACTGCGCCTGTTTCCACGTCGAT
+
-CC<C<FFCF9,BEEEGEGCEFGGG@+,8@@FFC+666::@@FGF7:@FGGGC6C,9<9@C8FFFFGF6C6,9E,EA:CFGG<<F?EF=FCF8F=C<BFG7CEG7EB?FFB++@F?,,:4,D8,=,AFEE7+CF,?EFE:+@8D@3++,38<?,@>>,,,64*@EGG55**,4*=C5*=*?,*3=3*++5++5+**/*3**2++3+***1/)*)2:79)*)1)**1))*1)/95<9(*)+/*1)9++01**07.**1,**/0*0*<@;+85*9****,):-))-((-..1))1.)1.)(((
@M03506:14:000000000-AKVR1:1:1101:18602:4792 2:N:0:47
CTAGGACTACTCGGGTATCTAATCCCGTTTGCTCCCCTGGCTTTCGCTCATCAGTGTCAGTGTTGGTCCAGGACGCCGCCTTCGCCACCGGTGTTCCTCCAGATATCTACGCATTTCACCGCTACACCTGGAATTCCGCGTCCCTCTCCCAAACTCAAGCCATCCAGTATCAGACGCAGTTCCCCAGTTAAGCTGAGGGATTTCACGTCTGACTTAGTTGGCCACCTACGAGCCCTTTACGCCCAATAAATCCGAACAACGCTTGCCCCCCTCGTATTACCGCGACTGCTGGCACGAAGTT
+
CCCCCGGG9FFGGGGFDGGGFGGGFGGGGGGGGGGGGGGGGGGGGGGCFGGGGGGGGGGGGGGGGGGGGGGGGGGGGGGGGGGGGGGGGGGGGGGGGGGGGGGGGGGGGGGGGGDGGGGGGGGGGGGGGGGGGCFGGFGCGGGGGGGGGGGGGGFFDF9FGGFFCCDFGGGFGGGGGGGGGGGFFFEGFFFFGGG?EGG5@CGGGGFFG;77BCFGFDFGFG48CFA6CC>CDEFF1>6<EGDDD**)AC+@@BGCC>*28<:7788@GEG)7>:*A7?GF<F;,((.,*.4704C3)(,.
@M03506:14:000000000-AKVR1:1:1101:9373:4828 2:N:0:47
CTAGGACTCCTCGGGTTTCTAATCCCGTTCGCTCCCCTAGCTTTCGCGCCTCAGCGTCAGTGTCGGCCCAGCAACCCGCCTTCGCCGCAGGTGTTCCTCTTGATATCTACGCATTTCACCGCTACACCAAGAATTCCAGTTGCCCCTTCCGCACTCTAGCCCCGCAGTATCGGTTGACCTTTCCGGGTTAAGCCCGGGGATTTCACAACCGACTTTCGGTGGCCGCCTACGCGCCCTTTACGCCCCGGAAATCCGAACACCGCTTGCCCCCCCCGGATTACCGCGGTCTCTTGCACGTGGT
+
CCCCCGGG-FFGGGGGGGGGFGGFFGGGGGGGDFGGGGGGGGGGGGGGGGEGCFGGGGGGGGGGGGGGGGGGGDFGGGGGGDGGGGGGGGGEFFFGGGGGGGGGGGGFGFCC+F@FFDGGGE7FGGGGCGGGCCAGGFCGGFGFFDF8?@EGEEGGGGE,:CE85@ECFEGD>EGCG99DEFCDEGGGC8969FFDG**2C0C@9?E65*237DE+**)2*)2A<9).*275)009(0<++*11>2*)*/8699)*/370)7>3***)3)1.5)1*/-5+.43,(((),9))06)*..(((
@M03506:14:000000000-AKVR1:1:1101:13528:4836 2:N:0:47
CTAGGACTACCCGGGTTTCTAATCCTGTTTGCTCCCCACGCTTTCGCGCCTCAGCGTCAGTATCGGGCCAGGTCGCCGCCTTCGCCACCGGTGTTCTTCCCAATATCTACGAATTTCACCTCTACACTGGGAATTCCACGACCCTCTTCCCACCTCAAGCCCGCACGTATCAAACGCCGCCCCCAGGTTGACCCCGGGAATTTCACGTTTCACTGCACGAACCGCCTACCCCCCCCTTACGCCCAGTCCCTCCTAGCACCGCCCACCCCCTTCGGCTTTCCGCCGGCGCCGGCTCCTAGGT
+
CCCCCFGGCFFGGCG@@@E<FCFFFFFDFGGGFCEFGEGEF7FDFGCFGGGGGD8:6@,C@ACE::FEEEDGFFGGDGDG=FF7?FGGG7F@CCF?<F<FFE,AFAFC9FB+AFDFGFFGGGED<,AA,CG>D8DFFFFF++@CG6EFGG,3,+3DCC,EC73@:C8B,7,,55,*4*C=EG=C***<C+<+>EGC:5:**2>C<C***20:A*++0*<*)11*7>.0000/95)119)2*:95**<4+<@55)***)**)00)**208:))0*/**-)+)(((((-)-)-3;((*)0)(.
@M03506:14:000000000-AKVR1:1:1101:17912:4837 2:N:0:47
CTAGGACTACTCGGGTTTCTAATCCCGTTTGCTCCCCTGGCCTTCGTGTCTCAGTGTCAGGAACTGTCCAGAGACCCGCCTTCGCCACTGGTCTTCCTCATGATCTCTACGCATTTCACTGCTACACCATGAATTCCAGTCTCCTCTCCAGTCCTCAAGCACCGCAGTATCGAATGCAGTTTCGGATTTAAGCTCCGAAATTTCACACCCCAATTATGGCGCCCCCTACACCCCCCTCCCGCCCAATTAATCCGAACAACGCTTGAGACCTCTGTATTACCGCGGCTGCTCGCACAGCTTT
+
CCCCCGGG9FEEGGGFGGGGGGGGGGGGGGGGFGGGGGC<FGGGGGEGGGDAAFGFFFFFGGGGGGFFGGGGGFGGFEGEGGGGGGGG8F@FGCGGCFDEFGGGGFGGFGGG>CEGGCFFGGE9?FG,A?FFGGGGG9;FG,@FGGGGCAEDEF,,@D9DB,>CGD+4=DDC8D=8DFD9EDF+=6++@C,3>,D,@++:@BCG,:,577*3407,++*433**;4)2A*),8:5)6:):*593C**++51+3)**/(5*<>)>5*+)05C6=9<+0)/<<(4(46()())(57;375.).
@M03506:14:000000000-AKVR1:1:1101:14105:4852 2:N:0:47
CTAGCACTACTCGGGTATCTAATCCTGTTTGCTCCCCACGCTTTCGTGCCTCAGCGTCAGTATCGGGCCACTGAGCCGCCTTCGCCACTGGTGTTCTTGCGAATATCTACGAATTTCACCTCTACACTCGCAGTTCCACTCACCTCTCCCGAACTCAAGATCTTCAGTATCAAAGGCAGTTCTGGAGTTGAGCTCCAGGATTTCACCCCTGACTTAAAGACCCGCCTACGCCCCCTTTACGCCCAGTGATTCCGAGCAACGCCAGCCCCCTTCGTATTACCGCGGCTGCTGGCCCGACGTC
+
CCCCCGGGGGGGGGGGGGGGGGGGGGGGGGGGGGGGGGGGGGGGGGGGGGFGGGGGGGGGGGGGFGEGGGGGFGGFGGDGGGGCGGGGGGGFGGGGGFCFGEGGGGGGGGGG8FFGGGGGGG?DGFGFGGG@FFFFGCEGGCFGGFCBEGGCCGCE,=D39A@EGCCCC8>,@CFFG6+,@D,;EFGG:3,,>5@C6989CDFGGGGGGFCCG7<D>FFGGC4*:D486DD*):>C;DFGGDG3*2+*3?+1+)1)/,76>@0)/AGDGE)<F30*A8*C2<9099>)4),()(-7@719(
@M03506:14:000000000-AKVR1:1:1101:17322:4862 2:N:0:47
CTAGGACTACTCGGGTTTCTAATCCCGTTTGCTCCCCATGCTGTCGCGCTTTAGCGTCAGGTACGGCCCAGCGTGTCGCCTTCGCCACTGGTGTTCCTCCGGATCTCTACGCATTTCACCACTACACCCGGAATTCCACACGCCCCTACCGTCCTCTAGTTTGCCAGTATCCAACGACCCCTCCCGGTTTAGCCGAGAGCTTTCACGCCAGACTTAACTAACCGCCTACACCCCCTCTACGCCCAGTTACTACGGATAACGTTCGCCCCCTCTGTTCTCCCGCGGCGTGTGGCACGCAGTT
+
CCC@<FGF-CFGGGGCF@DFFGFFD<FFFGGGDGFFEFG<FDGECFGGGGCDG,ECFCEFCFDECCFEGD,6@,BBFCEGD,FEFGECGCCFCFGGG<<ECC7?FFGCFFGGE@FEFGGEFGG@EFCC::E>FFGG9,E,CB@>+BFDFGDGGGGFC,>3373DFGE>CFACA?DECEG*C59BE8?EC7:CE<EC:*?F90@E++*=:3);C*>9:DFC47C*>5B):*<*955)(2*<;5C)>=F*+2+*107D*(*+).7***/08</<)2+3+.*+4,--(3-)()(-)()*))-,)
@M03506:14:000000000-AKVR1:1:1101:7003:4881 2:N:0:47
CTAGGACTACTCGGGTTTCTAATCCTGTTTGCTCCCCACGCTTTCGCGCCTCAGCGTCAATTACGGGCCAGATAGCCGCCTTCGCCACCGGTGTTCTTCCCAATATCTACGAATTTCACCTCTACACGGGGAATTCCCCTATCCTCTCCCGCATTCAAGCTCATCAGTATCAAGCGCAGCCCCCAGGTTGAGCCCGGGAATTTCACGCCTGACTTGATAAGTCGCCTACGCGCCCTTTCCGCCCCGTACTTCCGAACCACGCTTGCCCCCTTCGTACTCCCCACGCTGCTGGCCCGAAGTT
+
CCCCCGGGGGFFGGGFDGGGGGGGGGGGFGFGGGFFGGGEGGGGGGDGGGGGGGGGGG7FFGGGFCGGCE<F9DFGGGFGDEGEFG@F@CGF@FGGGGFFFGGGGEFAEFEFF8FFGAFGGFGGGAF+@@CC@FFDC,,AFG@DFGGG,@CE6ECFGF>98CF,@,BDDCGAFGCEGGD5FGGGG>DFF,8DFC;5CC5*4*5;>+*2*8CGGF7;*@FFF1:ADD))7*)*777)(0*0/79)):/)*/+**.9*>(75>>EGF5<6F@DF?/0**4*2((((,4(.().,)(-)0.9()
@M03506:14:000000000-AKVR1:1:1101:18548:4910 2:N:0:47
CTAGGACTACTCGGGTTTCTAATCCCGTTTGCTCCCCTGACCTTCGTGCCTCAGCGTCAGGAACTGTCCAGAGACCCGCCTTCGCCACTGGTCTTCCTTACGATATCTACGCATTTCACCGCTACACCGTAAATTCCAGTCTCCTCTCCAGTCCTCAAGCACGGCAGTATCGAATGCAGTTTCGGAGTTAAGCTCCGAGATTTCACACCCGACTTACCGCGCCGCCTACGCACCCTTTCCGCCCAATGAATCCGAACAACGCTTGAGACCTCTGCATTCCCCCGGCTGCTGGCCCCGACCT
+
CCCCCGGG9FGGGGGGGGGGGGGGGGGGGGGGGGGGGGGGGGGGGGGGGGEGGGGGGGGGGGGGGGGGGGGGGGGGGGGGGGGGGGEGGGGGGGGGGGGGGGGGDGGGDGGGCECFGGGGGGEGGAFGGGGDCFEGGFGGGGGGGGGGGGGEGGGGG?@FGGG>C+@FDDF7FGGGEEA@ECFG>CGGC9FGGGGG*785DGGCCF7?ED9?ED*>CC5EDDD5CCB>FCB*78)*/6++2:>DD5699C+96>C*>0>C@>E<*02)3<446*+0<4*<30(,99()47:23(().)((-
@M03506:14:000000000-AKVR1:1:1101:15213:4917 2:N:0:47
CTAGGACTACTCGGGTTTCTAATCCCGTTTGCTCCCCTAGCTTTCGCTCCTCAGCGTCAATGTCGGTCCAGGATGCCGCCTTCGCCACCGGTATTCCTCCAGATATCTACGCATTTCACCGCTACACCTGGAATTCTGCATCCCTCTCCCGAATTCAAGCCATCCAGTATCCGACGCAGTTCAAAGGTTAAGCCTTGGGATTTCACGTCGGACTTAGTTTGCCGCCTACGAGCCCTTTACGCCCCGTAATTCCGCACCACGTCTGCCCCCCCCGTTTTACCACGGCTGCCGGCCGGGAATT
+
BCCCCGGGGGGGGGGGGDGFFGGGGFFGGGGGGGGGGGGGGGFFCFGCGGCGGGGGEE7FGGGGGGGGGFGG@FGFDCFEGCF7F=FGFFGEFGGGGFFFGG9FDFCGGGGCGGEC9EGDFG>FGGGGGGGGCF8CFEFFGGGF?FGGFGG>8CD;ACFGGGGGGGGFFCA9C>EEG8EC9E,@CFGGGGAEF@C;DFG,:C?EDEE4=C)?CDG?:=:,1B:CDC55*>=1/8>4;*:7;*:))/*7::+7@)*/7(*1)))01:CFGF)073/*3,893))((((.(.(-7(,/7)(()
@M03506:14:000000000-AKVR1:1:1101:17663:4922 2:N:0:47
CTAGGACTCCTGGGGTATCTAATCCTGTTCGCTCCCCACGCTTTCGCTCCTCAGCGTCAATATCGGCCCAGAGACCCGCCTTCGCCACCGGTGTTCCTCCTGATATCTGCGCATTTCACCGCTACACCAGGAATTCCAGTCTCCCCTACCGAATTCTAGCCTGCCCGTATCGACTGCAGACAACATGGTTGGGCCACGGGTTTTCACGGTCGGCGCGACCAGCCGCACACGACCCCGTCACCCCCAATACATCCGGCCACCCCTCCCGCCCCACCTCTTTCCTCGCCCGCGGTCCCGTTCG
+
9BCBC<FF-CAFFGGGGFGGGFGGGFGEFFGGGG@FGGGDFFGGG>GEFGDFGFGG@FCCFFGG7BB7C@FFGCFGCGGGGGG7FFEGGGGG7FC?F9?A<EEGBCFGGCCEEFDFGCGGCFFEGFF8?FC<FD@FFCFCGFFEC>F68FCCE+@EFG,=DFFCGGGG6:EC888>E,C<D8AF>,>CD,***4B4:::*41/4,+<:**98*//8//0*1*9=7)).*9)*)))1(1)**+1)1**0+3+*9)/))-7*)))*12*)*)/).)*0/.*+.6)6?01)(),-)((*)0,(,
@M03506:14:000000000-AKVR1:1:1101:19423:4923 2:N:0:47
CTAGGACTACCCGGGTATCTAATCCTGTTTGATCCCCACGCTTTCGAGCCTCAGCGTCAATATTTGTTTAGCCTGCTGCCTTCGCAATAGGTGTTCCGGGTCATATCTATGCATTTCACCGCTACATGACCCATTCCGCAAACCTCAACAACATTCAAGACTTATAGTATCAATGGCAGTTCCCAAGTTAAGCTTAAGCCTTTCACCACTGACTTACAAATCCGCCTGCGCTCCCTTTAAACCCAGTGAATCCGGATAACGCTTGCACCCTCCGCATTACCGCGGCTGTTGGCACGGAGTT
+
CCCCCGGGGGGGGGGGGGGGGGGGGGGGGGGGGGGGGGGGGGGGGGGGGGFGGGGGGGGGGGGGGGGGGGGGGGGGGGGGGGGGGGGGGGGGGGGGGGGGGGGGGCGGFGGGGGGGGGGGGGGGG@FAFGGGGGGGGGGGDEGG88DFCFGGGFGGGDGC8EEFGGGGGGGGGFEFGGCDA:FDGFGGGGGGGFGFGGGFGGEFDGAEGFC>E8,3A>FFGDGDG**5ADED865F=DF,;?<8C7F6C9@A65CCC370))):7C9/=:*=33A=/:4E4((49>0721)(/).97)32.
@M03506:14:000000000-AKVR1:1:1101:18102:4929 2:N:0:47
CTAGGACTCCCCGGGTTTCTAATCCTGTTTGCTCCCCACGCTTTCGCGCCTCAGCGTCAGTGCCGGTCCAGATGGCCGCCTTCGCCCCCGGTGTTCTTCCCAATATCTACGAATTTCACTTCTACACTGGGAATTCCGCCATCCTCTCCCGGACTCACATCGCGACAGTCTCAAGCGCAGTCCCCGGGTTGCGCCCTGGCCTTTCTCGCCCAACTTATCGCCCCCCCTCCCCGCCCTCTTCCCCCCTTATACTCGAACCACGCTTTCCCCCTCCGCATTACCCCGCCTACCTGTCCGCACT
+
A,C@8FFG9@-B@CFEGCGAFECFGG9FFFGGGEFFCD7:::FCEGEEEGC:<,C78@@7C,FGGGC:F<<,<,CCEFFEBBF,FC,@FEG7+BCGFF,C,,,==<E,CF@FAE<F<9F,CB?ADDCCC8D,>FGC9,3@+@DEFD,36>+++@CG,<E,,1***4**>,5@,,?EEDGC:>6CF**=:*87*=;**135848>>+2*/)9/**03*7=***1*)))0**)1)0.)(/.++0**9C*)+++**11**()207)*/*2*3)/)0****-)+.4((((()()(.*).9))(((
@M03506:14:000000000-AKVR1:1:1101:22396:5001 2:N:0:47
CTAGGACTACTGGGGTTTCTAATCCCGTTTGCTCCCCTAGCTTTCGCTCCTCAGCGTCAATGTCGGTCCAGGATGCCGCCTTCGCCACCGGTATTCCTCCAGATATCTACGCATTTCACCGCTACACCTGGAATTCTGCATCTCTCTCCCGAATTCAATCCATCCAGTATCGGACGCAGTTCCCAGGTTGACCCTGGTGATTTCACGTCCGACTTAGTTGGCCGCCTACGAGCCCGTTACCCCCCGTAACTCCCACAACCGCTTGCCCCCCACGTCTTACTGCCGCTGCTGCCACTGACTC
+
CCCCC@FGCGGGCFE8FEGGGDFEGGGGGDE9;;,CFFCEGFFFGBCCEGFGGFE+8FFGGDGC8:@FEFFGFG8FCFGCEGGCFGD>F7:FC?9@FE,?<EGF,FG,FEFGCF=FGCFEF7+@F@<CFG8F,,,CE?9FCE,@7>ED8=3=CEFGF=,=8EFC8=B=@FG76CECE>EEG<,@,D52EC8,,36<C1:,,+5=F:5=9CC)4?:>:+89*2*1>58.CD)*/85).5);++*))*/)1*+9407**,*:))7*1;<6CD<.7>;2A,*0-)-(-12>()5))))*0*())
@M03506:14:000000000-AKVR1:1:1101:9683:5006 2:N:0:47
CTAGGACTCCTAGGGTATCTAATCCCGTTTGCTCCCCTGGCTTTCGCTCCTCAGCGTCAGTGTTGGTCCAGGATGCCGCCTTCGCCACCGGTGTTCCTCCAGATATCTACGCCTTTCACCGCTACACCTGGAATTCCGCATCCCTCTCCCAATCTCAAGCCATCCAGTATCAGACGCAGTTCCCCGGTTAAGCCGAGGGATTTCCCGTCTGACGTAGTTGGCCGCCTACGATCCCTTTACGCCCAGTAATCCCGAACAACGCTTGCCCCCCCCGCCTGCCCGACGTCGCCGGCACGCCGTC
+
<C@<CEFD-6CFCFCG9FG9E@CEEGFFGG7E9CFFEGG@FGGGFGGCFG8EFEGG@FGCEC6EFGF<@F<CCFGGGGGGEGECEEFGGDCFDGGGGGGGGFGG9F9FFFG7+??FE,CF@F::CFFGECC8:F@?,=F7BC,@FCDDEE,3=D@;,EDFFDDDC8,@D=ECF,@EGEE@FFFC6C:EC*@D9DC5C7?EGG?F,04:C75:C*4*2C@C4FGGDGFBCD3*1))048*3*19)75<7+2+/))95DB*=.8>D*;398<GFE)**1()23(((,(()-)-()(-5)),((
@M03506:14:000000000-AKVR1:1:1101:21087:5025 2:N:0:47
CTAGGACTACACGGGTTTCTAATCCTGTTTGCTCCCCACGCTTTCGCGTCTCAGCGTCAGTTCCGGGCCAGTGAGCCGCCTTCGCCACTGGTGTTCTTGCGAATATCTACGAATTTCACATCTACACTCGCAGTTCCACCCACCCCTCCCGGACTCAAGACCTCCAGTATCCAAGGCAGTTCCAAGGTTGAGCCTTGGCATCTCACCCCTGACTTAAAGACCCGCCCACACGCGCCTTACGCCCAGTAATCCCCAACAACCCTAGCCCCCTTCCTATCACCGCGGCCGCCGGCCCGCAGTT
+
CCCCCGGGGGGGGGG:FGGGA<FFGGGCFGC9FFAFGFGGGGGFFEGGEEFFFFGFEGGGGGGGGGGGGGGGGGGGFE@GGEG=CGGCE?C?8,BFFD9FC7CGFC9,EF+B,A?EFCFD<F,EEF84A+@F76AFCFC,C++@+3+>BB7>>E>FCGCE,C,,@6:>AAC,@8:@:8@@>E7;F9C?7>88DDDF:ECC,*4>?E:=C***4+>,++1+2*9>DD5ACC5*25))(19F=EC<5:C??9+8).29>(**)))2*+*);>C77*+++)*+,(,((((04)((0(())),-)
@M03506:14:000000000-AKVR1:1:1101:17186:5076 2:N:0:47
CTAGGACTACCCGGGTTTCTAATCCTGTTTGCTCCCCACGCTTTCGCACCTCAGCGTCAATACATGTCCAGTCAGCCGCCTTCGCCACTGGTGTTCTTCCGAATATCTACGAATTTCACCTCTACACTCGGAATTCCACTGACCTCTCCATGATTCAAGCGATGCAGTCTAAAAGGCAATTCCGGGGTTGAGCCCCGGGCTTTCACCTCTTACTTACAAAGCTGCCTACGTGCGCTGTACGCCCAGTAATTCCGAATAACGCTATCTCCCTCCGTATTACCGCGGCTGCTGGCACGCACTT
+
CCCCCGGG9FGGGGGGGDGGGGGGGGGGGGGGGGFGGDEDGGGGGGGGGGDFGGGGGEGGGGGGGGGGGFFGGGGGGGGGGGGFGGGGGGG<EFGGGGGGGG7C,CE<FGGGGGGGGGGGGGGGGGGACFE7+FFGGAEFFEFC,D98E=EG,EFCCGDGG>D6CEF==ADG8=;CFGDFGFFGGEDGCEC:FGGGGGGGGD@CECF,/*;CGGG9+++,08*4;CA6FGF*9A3C(7:<*=9>C*3/<EFBB47//,*<5@>**++13)*)09C824FF)369(,(.3934>()1).(-)
@M03506:14:000000000-AKVR1:1:1101:13945:5159 2:N:0:47
CTAGGACTACTCGGGTATCTAATCCCGTTTGCTCCCCTGGCTTTCGCGCCTCAGCGTCAATACCGGTCCAGGATGCCGCCTTCGCCACCGGTGTTCCTCCAGATATCTACGCATTTCACCGCTACACCTGGAATTCCGCATCCCTCTCCCGGATTCAAGCCTGCCAGTATCGGACGCAGTTCCCGGGTTGAGCCCGGGGATTTCACGTTCTACTTAGCGGGCCGCCTACCCTCCCTTTACGCCCCGTAATTCCGAACCACGTCTTCCCCCTTTGGTTTCCCGTCGTCGCTGGCCCAGGCTT
+
<CCCCCFGGGE8FFGE@FGC@FFGGGGGGGDEE<8<FF@FGFFGGDCFGG7CFCGDCCCGFGF@,CGCEFCFD<FGGGDGGEFCCF7CBFGG@CFGGGAG84BEAFFFFC+8+4CFGFGGGGCFEGFGFGGG8FFGG<FE=EFGFE,8>F8C>CGBEG9EGGGEC?:E9:@+@;*@7**=F,=B1>8587,,:CC5?5C:EC@C9@C*=>*3@+5<+;5*)CDCCG3)**)+1)>76<6@CEC9)2;5**0069*1/(2:)))2*<9<C@/))2+//(*0.(((((()()-(7(-*))-(.
@M03506:14:000000000-AKVR1:1:1101:19874:5169 2:N:0:47
CTAGGACTACTGGGGTATCTAATCCGGTTCGCTACCCTGGCTTTCGGGTCTCAGCGTCAGGATCGGCCCAGTCGGCCGCCTTCGCCACTGGTGTTCCTCCAGATATCTACGCATTTCACCGCTACACCTGGAATTCCGCATCCCTCCCCCGAACTCAAGTCATCCAGTCTCGGACTCCGTTCCCCGATTCTGCCGATGAACTTCACGTCCTACTTAGTTGCCCACCTACGTGCCTTGTACGCTCATAAATCCCGAACAACGCTTCCCCCCCCCTTTTTCACCCTCCCTCGGCCACCAGTCT
+
CCCCC?EFF-CFGGDGGD9EFFFGGGGGGD7777FGGGFFFGGGGGGGFC8ACEC@FFFC@@8<@FCGG>F,C,@7F@FEE?EDFC:F,?EAEEFGG9<=F8,CCFGG9F+++@:?99@D:FC7>FE8,D<,ADFBDDG=7=B@=D++@+B6+@DBF?E@EFC@33>E,9;F*8>*,,=8,,466>5*=,26B9C**7,++331+=5C5**+3*+1+;89+;8+:1)23*)0/5*2,0*+*2*/)++1+9+0?:C757**.)05*0*7C@D:))20<4)+))28(((0()(()(-*)))))
@M03506:14:000000000-AKVR1:1:1101:17833:5186 2:N:0:47
CTAGGACTACTCGGGTTTCTAATCCTGTTTGCTCCCCACGCTTTCGCACCTCAGCGTCAACAGTCGTCCAGTGAGCCGCCTTCGCCACTGGTGTCCTTCCGAATATCTACGAATTTCACCTCTACACTCGGAATTCCACTCACCTCTCCGACGTTCAAGCGAGGCAGTCTTAAAGGCAATTCCGGGGTTGAGCCCCGGGCTTTCACCTCTAACTTACCAAGCCGCCTACGTGCGCTTTACGCCCAGTAATTCCGAACACCGCTAGCCCCCTCCGTATTACCCCCGCTGCTGGCACGGAGCT
+
CCCCCGGG9FGGGGGEGEGGGGGGGGGGGGGGGGGGGGGGGGGGGGGGGGFGGGGGGGGGGGGGGGGGGGGGGGGGGGGGGGGGGGGGGGGGFFFGGGGGGDGGGGGGGGGG?FGGGGGGGGGGGGGFGGGGDFGGEGG,EEGGGGGGGGDEGCGGGGGFEEGGGGEGGGGGG7EGGGGGEGGGGGECGCCFGFFEEEGD:D,A;C?6E4CCGFFDG;A6C<<GDGB>GGF6<B>D<3FF==DGD=<*+C0*9)>*>>*C7@:5/AF5EB)<)92A*5*<)(-(---0,)),0(85>)1((
@M03506:14:000000000-AKVR1:1:1101:13097:5241 2:N:0:47
CTAGGACTACCGGGGTATCTAATCCTGTTTGCTCCCCACGCTTTCGTGCCTCAGCGTCAGTATCGGGCCAGTGAGCCGCCTTCGCCACTGGTGTTCTTGCGAATATCTACGAATTTCACCTCTACACTCGCAGTTCCACTCACCTCTCCCGCACTCAAGATCTTCAGTATCAAAGGCAGTTCTGGAGTTGAGCTCCAGGATTTCACCCCTGACTTAAAGACCCGCCTACGCACCCTTTACGCCCAGTTATTCCGAGCCACGCTAGCCCCCTTCGTATTACCGCGTCTGTTCGCCCTCAGTT
+
CCCCCGGGGGGGGGGGGGGFDFGGGGGGGGGGGGGGGGGGGGEGGGGGGGAFFGGGGGGGFGGGGDGEGGGGGGGGGGGGGGGGGGGEGGGGGGGGGGGGGG>GFGGGGGGGFFGGCGGGFGGGGGGGGGGFGGGFGGG>F8EFFGFFGG@=CGGFFCGFGFFCFGCEEFFGGGGGGGGGGGGFG96@DECECCC@CFEF,=D,,5A>ECGFGG,,=CF?C<**/88=CCD5<3)*,*+5CCCCG*<*3339465))(225>@*)008=BC5)*22*5*0.4((((,))*)(.(())0.-.
@M03506:14:000000000-AKVR1:1:1101:14957:5246 2:N:0:47
CTAGGACTACTCGGGTTTCTAATCCCGTTCGCTCCCCACGCTTTCGTATCTCAGCGTCAGTACCGACCCAGGGCGCCGCTTGCGCCACTGGTATTCCTCCGGATCTCTACACATTTCACCGCTACACCCGGAATTCTACGCCCCTCTATCGGACTCGAGTTCGGCAGTCTGACCGCTCGTCTCCCAGTTTAGCAGGGAGCTTTCACAGCCCCCTTCCCCACCCTCCTACATACTCTTTACGCCCAGTACCCCCGGATAACGATGCCCCCCTCCGGGTTACGCCGCGTGCTGCACGGTACTT
+
CCCC<8<<E9CC@F7EGGFGCGGG@FEFF8@F6C:FEF7FEDEGFGGDFFC,,<FFG@@,@<EE@C+@FFGGEGDCCGCFGGGG>FGG,<EEGGDAGGCFC+48+5?BFCC,EF@F9FGEGDEFC=>:>+7>+>F98,,+:=@E++4>5@8EEE5@DFE,@ECC85:>?DC;DD8**4/**,0?AFG+;9B;<+2=*****790>:++*:/*:);***0:)/C*15)1<2*+209*-0*3*/19*:0=:++07)))1-*27.0*/+*)*07))1***()3(((,(,45(.))0(())0(6)
@M03506:14:000000000-AKVR1:1:1101:23973:5261 2:N:0:47
CTAGGACTACCCGGGTTTCTAATCCCGTTTGCTCCCCTGGCTTTCGCTCCTCAGCGTCAGTAGAGGTCCAGCGGACCGCTTTCGCCACCGGCGTTCCTTCCGATATCAACGCATTTCACCGCTCCACCGGAAGTTCCGTCCGCCCCTACCTCCCTCCAGCCGCGCAGTACCCCAGGCCCGTTTCCGGTTGGGCCGAAAGATTTCCCCCGACACTTACGCGGCCGCCTTCCCCCCCTTTACCCCCCGTGTCTCCGAACAACCTTCGCACGGTTCGTCTTCCCGCGCCTGCTGGCCCGACCTT
+
ACCBC8EFGGGGEGG@F@FFFEFECFEFGGGGGGFGEGDFFGGGF:F,FF,C,CFGB@,FF,<,C8FE@@@FG@@6@CECFFG7F,,8EB+:+FFGGGGFFC+F7:,,8?BFC::<F,CF+3+3>=BFG773>@F==@,,5@CDC863@:F7D>@,>,6>>*:*=5:C,,62=8;5E**/:F6BF**=**11;F>:****<*+:++2>>))1:9FC>9BC7)1*19))0*0*).7)497+0+9C)*272*3*1)7*9(**))9CD8*)/0/)81/**(1+(((,(-(),)).51()))-(-
@M03506:14:000000000-AKVR1:1:1101:15483:5263 2:N:0:47
CTAGGACTACCCGGGTTTCTAATCCTGTTTGCTCCCCACGCTGTCGCGCCTCAGTGTCAGAAACTGCCCAGCAGACCGCCTTCGCCACCGGTCTTCCTCCGGATCTCTACGCATTCCACCGCTACACCCGGAATTCCGTCTGCCTCTACAGTCCTCGAGTTTGACAGTCGGCACGGCAGCCCCGGGGTTGAGCCCCGGCCTTCACCCCCACCCTTCTCAAACCACCTACCGCCCCATTACTCCCCGTGCTTACTGCCCACCGTCCCCCCCCCCCCTCTCCCCCGTCTGCCGGCCCCGTACT
+
CCCCCGFFGG<CFGG@@FEFGGGFAFFFGGFGGGGGGGGCFG@FGCC:@FFGC<F<6FFCGFEGFEGFGCFGC@FFGGGE:FFF,FEEFGG@FCFGFAEGGDCGGGGAFGFGGC?,FDFFGGEEG<BEGC>@+6FEC<D@FGGGGGG9D38EFFFGGG6<C73,@,@DFE5::@ED787*,:5:?EG=58>EGG>=C=*=:C+++=E*:)995*;8;C*9:73*79;)+*)*975*8F4F+<7>*/A>5*+*9*0*91*25))1/*/0CBC3<7**2,70.((((((.)*(-)(()7)-((
@M03506:14:000000000-AKVR1:1:1101:5256:5292 2:N:0:47
CTAGGACTACACGGGTATCTAATCCCGTTTGCTCCCCTGGCCTTCGTGTCTCAGTGTCAGGAACTGTCCAGAGACTAGCTTTCGCCACCGGTCTTCCTTACGATATCTACGCATTTCACTGCTACACCGTAAATTCCAGTCTCCTCTCCAGTACTCCAGCACGGCAGTATCGAGTGCAGTTCCGGGGTTGAGCCCCGGGATTTCACACCCGACTTACCATGCCACCTACGCACCCTTTACGCCCAATGAATCCGAACAACGCTTGGGCCCTCTGTATTACCCCGGCTCCTGGCACAGAGTT
+
CCCCCGGGFGGGGGEFGFFGGGGGGGGGGGGGGGGGGGGGGGGGGGGGGGGGGGGGGGGGGGGGGGGGGGGGGGGGGGGFGGGGGGGGGGGGGGGGGGGGGGFGGGGGGGGGGGDGGGGGGGGGGGGGGGGGGGGGGG9;FA;EGG98FGGGGGGGFGCGGDGGGGDBF3@==+6@BGGAAFGGCEEGGGGGC:D*@CC9:>DFCFGGEGG4C<C1?CFGC9FFFF)ACCD5C38587AF=CDD*:*)+001<>*15,9C)))1955)2)*.)*22+)*0.,46019)(/.,0()*.0()-
@M03506:14:000000000-AKVR1:1:1101:16748:5333 2:N:0:47
CTAGGACTACAGGGGTTTCTAATCCCGTTTGCTCCCCTGGCTTTCGCTCCTCAGCGTCAGTGTTGGTCCAGGATGTCGCCTTCGCCACCGGTGTTCCTCCAGATATCTACGCATTTCACCGCTACACCTGGAATTCCGCATCCCTCTCCCAAACTCAAGCCATCCAGTATCAGACGCAGTTCCCCGGTTAAGCCGAGGGATGTCACGTCTGACTTAGTTGGCCGCCTACGAGACCTTTACGCCCAGTAATTCCGAACGACCGTCGCCCCCCCCGCATTCCCCCGCGTGCTGGCACGACTGG
+
CCCCCGGGAEGGFGG7FFFGGGGGGGCGFGGGGGGGGGGFGGGGFEGGGGGGGGGGGGDEGGGF?FGFGGGDFFFFGGGGEFFFEFGGGGGEGGGGGGGGCFE,9EFGAEFFGCGGGGGGGGGGGGG8EFGGFEGFGGGGGGCFDGGG8D8FGGFEGGC8>DFGDGGDCFFF8,@>6@EGGG7?8CECEGGGGDG8CDGGG*AEFDG?5?CDCF9C77697F*>DDE)0535)::C<DFGGGDCDF8*<@C=F)**135:))0*)2;.:.>>75*2*,*+.((-(((03)),)()1))(((
@M03506:14:000000000-AKVR1:1:1101:15065:5339 2:N:0:47
CTAGGACTACCCGGGTTTCTAATCCCGTTTGCTCCCCACGCTTTCGTGCCTTAGTGTCAGAAATGTGCCAGTCACCTGCCTACGCCATCGGTGCTCCTCCCTATATCTACGGATTTCACTCCTACACAGGGAATTCCAGTGACCTCTCACATTCTCTAGCTTGCCAGTTCAAATAATGGGCACGGGGTTGAGCCCCGTCATTTCACTATTCGCTTAACATGCCACCTACGCAACTCTTTACGCCCAGTAATCCCGGATAACGCTTGGACCCCACGTATGACCGCGGCCGCTGGCACGTAGT
+
CCCCCGGGGGGGGGGFGGGGGGGGGGGGGGGGGGGGGGGGGGGGGGGGGGGGGGGGGGGFFGGGGGGGGGGGGGGGGGGGGGGGGGGGGGGGGGGGGGGGGGGGGGGCGGGGGGGGGGGGGGGGGGGGGGGGFGGGGGGGGDGGGGGGFGGGGFFGGGGGGF8FFGGFGGG9DF9FGGG8DGGGGGGGGGFGGGGE>CE*,?:EFGGCFFDFGGGGFG6F4*;AFCFFF4>E)26CEFF7B=DD5:*)+5<+8;/9/(*3A)5DDC5:FF3)87=FF5?C9229,(-.-047@?(*)).(-
@M03506:14:000000000-AKVR1:1:1101:7689:5341 2:N:0:47
CTAGGACTACTCGGGTTTCTAATCCCGTTTGCTCCCCTGGCTTTCGCTCCTCAGCGTCAGTGTTGGTCCAGGATGCCGCCTTCGCCACCGGTGTTCCTCCAGATATCTACGCATTTCACCGCTACACCTGGAATTCCGCCTCCCTCTCCCAATCTCAAGCCATCCAGTATCAGACGCAGTTCCCCGGTTAAGCCGAGGGATTTCACGTCTGACTTAGTTGGCCCCCTACGCGCCCCTTACGCCCAGTAATTACTAACAACGATTGCCCCCCCCGTATCTCCGCCGCTCCTGGTCCGGCGTT
+
CCCCCGGGCGGGGGGGGGGGGEFGCFGFDFEFGGCF,FEFCFGFG:EEGEFG9FCC@FF:FFGGGGGGGG<FCFGGGGGGGGGFGFCEFGGEFGCGGFFGEGFGGGGGGGGG=+CFCFGGGGE:FGGGFG,A,FGGAF@+@>EGFD8DFGD,3=8E@FECE?DDFFGGC:D9,=>EG+@C;@AFGGGDGCFGGGG88C:5,6,BFGGCC*51=+1;:CAE*76*:53FFD)5):5)-29@:=)1*23*+0+***0*05CG3))*19:@FEC355/*;(*+)(((,(()(0)()),9))--,
@M03506:14:000000000-AKVR1:1:1101:11054:5368 2:N:0:47
CTAGGACTCCCCGGGTTTCTAATCCCGTTTGCTCCCCTGGCCTTCGTGCCTCAGCGTCAGGAACTGTCCAGAGACCCGCCTTCGCCACTGGTCTTCCTTACGATATCTACGCATTCCACCGCTACACCGTAAATTCCAGTCTCCTCTCCAGTCCTCAAGCACGGCAGTATCGAATGCAGTTTCGGAGTTAAGCTCCAAGATTTCACACCCGACTTACCGCGCCGCCTACGCACCCTTTACGCCCAATGAATCCGAACAACGCTGGAGACCTCTGTATTACCGCGGCTCCCGGCACCGTGTT
+
CCCCCGGG9FFGGGGGGGGGGGGGGGGGGG;FGGGGGGGGGGGGGGGGGGFGGGGGGGGGGGGGGGGGFGGGGGGGGGGGGGGGGGGGGGGGGGGGGGGGGGGG>CGGGGGGDEGGGGGGGGGGGGGGG8DGGGGGGGGGGGFGGGFGGGGGGGFGGGCFFFGGGDGGCEGGGFFGGGDEGGGGEGGGEGCGGGGGGGGC9CF7FFGCGCDDD4;BDFFC5DGGGGE:CCEDDB3C:C4C=EGGGC8)C9+86)9CG;FGDF5*58C4EFF?4*A+<6*:A?((-36)4)(45(4*))(,(
@M03506:14:000000000-AKVR1:1:1101:9047:5396 2:N:0:47
CTAGGACTCCCCGGGTTTCTAATCCTGTTTGCTCCCCACGCTTTCGTGCTTCAGTGTCAGTGCTGGTCCAGGTAGCCGCCTTCGCCACTGGTGTTCCTCCCGATCTCTACGCATTTCACTGCTACACCGGGAATTCCACTACCCTCTACCGCACTCTAGCTGTCCAGTATCCACTGCCATTCCCAGGTTGAGCTCGCGGATTTCACAGCAGACTTCAACAACCACCTACGCCCCCTTTGCCCCCAGTAATTCCGATTAACGCTTGCACCCTTCGATTTACCCCGCCCGCTGGCCAGAAGTT
+
CCCCCGGGDEFGGGGGGCFGGGGGGGGGGF,EFFDCGFGGGGGGGGGEGGGGGGGGGGCGEFFG<EFFGGFGGGGGGGGGGGF7F@FFGGGGCFEFGGGFGG,>FFGA9FGG:7FD@,CFD9,CEFGB:7@FF8FG9?DEGG=EEFF9;D3=EG+DE9;@D9EE8F8;,3>FEG96F?FAD7CGF8EA,,3,@,DE*4;4;7CEEFF?5*?*86@,1=+,*?DEDCF4?:)*2=57;*;;+0>))12*0<CF*6/**(*0).7C**99;)*)0**+0(/<3(-1(-(0->(4)(,10)(.)
@M03506:14:000000000-AKVR1:1:1101:22002:5396 2:N:0:47
CTAGGACTACCCGGGTATCTAATCCTGTTCGCTCCCCACGCTTTCGCTCCTCAGCGTCAGTACAGGCCCAGAGAACCGCCTTCGCCACCGGTGTTCCTCCCGATATCTGCGCATTTCACCGCTACACCGGGAATTCCGTTCTCCCCTACCTGCCACTAGTCTGCCCGTATCCACCGCAGACCCACAGTTAAGCTGTGGGCTTTCACGACAGACGCGACAAACCGCCTACGAGCTCCTTACGCCCAATAATTCCGGCCAACGCTTGCGCCCTACGTATTCCCGCTGCTGCTGGCACGGATTT
+
CCCCCGGGGGGGGGGGGGGGGGGGGGGGGGGGEGGGGGGGGGGGGGGGGGFGGFGGGGGGGGGGGGGGGGGGGGGGGCGGGGGGGGGGGGGGGGGGGGGGGGGGGGGGGGGGGGGGGGGGGGGGGGGGFEFDGGGGGGGGFGGGFGGGGGGGGGFFFGFGGGGGFF>B8EFC;DFGEB?*DGCCEEG4>;E;9CFECGGGGG6@+AF5E<DGGGG8DD375CFEDG3)?3>EGFF40C6@8:3DD=260+<@FF5)/37*)))*/2*8EEG4>*;+<(*3,4((49:))0).7(,*))(-,
@M03506:14:000000000-AKVR1:1:1101:17814:5404 2:N:0:47
CTAGGACTACCCGGGTTTCTAATCCTGTTTGCTCCCCACGCTTTCGCGCCTCAGCGTCAGTGCCGGTCCAGATGGCCGCCTTCGCCACCGGTGTTCTTCCCAATATCTACGAATTTCACCTCTACACTGGGAATTCCGCCATCCTCTCCCGGACTCACAGCTCGACAGTCACAAGCGCAGTCCCCGGGTTGAGCCCGGGCCTTTCCTCCCCAACTTATCGCCCCGCCTCCCCCCCCTTTACGCCCAGTACTTCCGAATCACGCTGACCCCCAACCGCTTCACCCGTCTCCTCGCACGTAGG
+
CCCCCCFF-CEFDGG@F7FFFAF9FCFGAEFFAC@DCCF:CF;CC:FCCC@CD,C@8@,@EE<CFBCFCEGFEFDGFGEFE:FFEGGDG>FC>FEA@FAF=BFDDFG9AFCC,A+CFFGA<<,A5FF9F@EFG,BDBCFGCCEFEGGGG@=+BEGG@DB,,,@++348@,,,5,@FCGG*6,4?;5:*=B*B,8EGDCEGGG8>9+++2:CC*>C+2+1*9*1:)97@5C):)8)76*/+<*775*//<+09BF7**(*+97>5**2/;)9))/*2*,0*).)(((,)(1)()4(97),,(
@M03506:14:000000000-AKVR1:1:1101:11199:5413 2:N:0:47
CTAGGACTCCCCGGGTTTCTAATCCCGTTCGCTCCCCACGCTTTCGCGCCTCAGCGTCAGTATTATGCCAGGTGGCTGCCTTCGCCATTGACGTTCCTTCCGATATCTACGCATTTCACCGCTACACCGGAAATTCCGCCACCCTCTCATATACTCCAGTTATAGCGTTTGCGATGCGCTTCATAGGTTAAGCGCAGGGCTTTCACATCACACCTATACACCCGCCTACGCGCCCTTTACGCCCAGCACTTCCGATTAACTCCCGCACCCTCGGCTTTACTGCGCCCGCCGGCCACGCGTT
+
CCCCCEEE-CFGGGGGGDGFE<FFEGGFGFCCCEBCCCFCFCGGCFGGGCEEGGGCFDGGGG9FFGGEFFGGGFFGCGCFF<=F:BCFFFGFGGGGDFA,BF:B+=B,BFGGGGGGGAFFGF7C:FEFCCCEE<ACDFFG7E8CCC=EAF,==,:DBE,7;<>7,35@*@*@C>EG***1BE,,5DCCF9,,?*4//:CGFCCCGC@97+**+/*5;7AF4*97DGB3F5@7)8>G<<*<5*))*2*8*<8?*0>33(*0*9)/)2*0?./7)*;1*(*3)))((-()()-45637))((,
@M03506:14:000000000-AKVR1:1:1101:6714:5414 2:N:0:47
CTAGGACTACCGGGGTTTCTAATCCCGTTTGCTCCCCTGGCTTTCGCTCCTCAGCGCCAATATCGGTCCAGAATGCCGCCTTCGCCACCGGTGTTCCTCCAGATATCTACGCATTTCACCGCTACACCTGGAATTCCGCATTCCTCTCCCGGATCCAAGCCATCCAGTATCAGACGCCGTTCCCCAGTTAAGCTGAGGGATCTCACGCCTGACTTAGTTTGCCGCCTACGAGCCCTTTACGCCCCGTCATTCCGAACCACTCCTACCCCCCCCACATTCCCGCGGCTCTCGCCACCGCGCT
+
CCCCCGGGGFEGDDEGGGGGGAFGDEGFGGCGGGEGGGG@FFCFGGDCFGDGGEG:CGGGGGGGGGGGGFGDFGCFFCFGCFF@FECEGDGGCFGGGCGFG<EF,5CA?DFF@CF,,??9@FECGGGGFGCC><AFGFGE=CGD=@,@BF7=C=EFGCFGG,,3,,755EF,:,4*@*=;*:ECF>C,2,@,BC,:A5:*=*9B7E65CFG<FG+>1:++2C05CD38F53*C777:4@F*:CC):;)7@F?@6*7C(0/)7):*+CFC:35;)*2+-*34((-((()(*-0.4(*0)-,(
@M03506:14:000000000-AKVR1:1:1101:23419:5434 2:N:0:47
CTAGGACTACCGGGGTTTCTAATCCCGTTCGCTCCCCTAGCTTTCGCTCATCAGCGTCAGTGTCAGCCCAGCAACCCGCCTTCGCCGCAGGTGTTCCTCTCGATATCTACGCATTTCGCCGCTACACCGAGAATTCCAGTTGCCCTTTCTTCACCCTAGCCCCGCAGGATCGGCTGACCTTTCCGGGTTAAGCCCGTCGGTTTTCAAGTCGACTTTGCGTGCACTCCTCCTCCTCCGTTCGCGCCAGGCAAGTCGTAGAAGCCTTGTCCGCCGCTTAGTACCGCCGCTCGCGCCCCGGCAG
+
CCCCCDFGF<C:+:CFCCEEE@FGG8FGEFGD7D:CEGGGEEGGGFG,FFCCFED@FCF:,6CFAD@FE<@E8CCFCGDEG>ADF=7F+=@,BE@FEC9FGDFG,4E9EECE+@+FFDEFE:=FG9AF:73@7>9,C99D9,3CD,,,,3,3,43,+4,@F9>******,6*;C:E5,41454C85**44,,2+=*****3/8*3++++1/8=9*<**0/***3**.00*)**))*,*/*2*)19:*)*2*)*/*1/(*+*))0*32*+)))))***.1+)58(((-0()(-)(())52((
@M03506:14:000000000-AKVR1:1:1101:4579:5438 2:N:0:47
CTAGGACTACCCGGGTTTCTAATCCTGTTTGCTCCCCACGCTTCCGCGCCTCAGCGTCAGTATCGGGCCAGTGAGTCGCCTTCGCCACTGGTGTTCTTCCGAATATCTACGAATTTCACCTCTACACTCGGAGTTCCACTCACCTCTCCCGAACTCAAGATATCCAGTTTTGAAGGCAATTCCGGGGCTGAGCCCCGGGATTTCACCCCCGACTTAGCAATCCGCCTCCGCTCCCTTTACGCCCAGTCACTCCGTGCACCGCTAGCCCCCTTCCTCTTACCTCGCCCGCTCTCCCCCAGGT
+
CCCCCGGGGGGGEGB@C@FGGGGFGGGGGGGGGGGGGGGGGGEGGCGEDGBFGGGGGF@FGCGGGBCFGGGGGAFFGGGGGGGGGGGG<EDF@FCE<FEFCG7+AEFFCFFCFGGFCDFFFG?FGFF;,++4@FE?F,C;FGGGCDCGGG@>>EFGGGC8=8@CFFF3@=EG+DE,@8?C9A9>CC55CEF7DFFG5CE5C4CF7C+27CD<E5*A+++2*0;:5*7)C))*95<0.7*<;=DG*A86:<09?5**1(*:)7:57<E?EB/).*+++.*+5))-(-()43(,1((*00-()
@M03506:14:000000000-AKVR1:1:1101:7407:5483 2:N:0:47
CTAGGACTACCAGGGTATCTAATCCCGTTTGCTCCCCTGGCCTTCGTGTCTCAGTGTCAGGAACTGTCCAGAGACCCGCCTTCGCCGCTGGTCTTCCTCATGATCTCTACGCATTTCACTGCTACACCATGAATTCCAGTCTCCTCTCCAGTCCTCAAGCACCGCAGTATCGAATGCAGGTTCGGAGTTAAGCTCCGGAATTTCACACCCGACTTACTGCCACACCTACCCACCCTTTACGCCCACTTAATCCGACCAACGCTTGGCACACCTGTATTACCGCGGCCTCGTGCACAGAGGT
+
CCCCCGGGGGGGGGGGGGGGGGGGGGGGGGGGGGGGGGGGGGGGGGGGGGDEFGGFGGGGGGGGGGFGG9EGGGGGGGGGGGGGGGGGGGGFGFCFGGCCEGGGGGFGGGGG7CEFFFGCFGGGGFGGGG9F;FFEGCFGFEFFEGDFD=EFGFGGGG9EFGCEG6BE=DD38=DFG;A,@==8=6CCFCF>A,:@C>+1@;DFGF,,;D>4=;E,+++5**;,*:?)=*),/?;F(0+>*/):3**++25;AB9)1(1=07>***0*0)*7?6<+<)6+.((-2(().0(.842*<?((.
@M03506:14:000000000-AKVR1:1:1101:21549:5504 2:N:0:47
CTAGGACTACCCGGGTTTCTAATCCTGTTTGCTCCCCACGCTTTCGTATCTCAGCGTCAGTACCGGGCCAGTTAGCCGCCTTCGCCACTGGTGTTCTTGCGAATATCTACGAATTTCACCTCTACACTCGCAGTTCCACTAACCTCTCCCGGACTCAAGATCTCCAGTATCGTAGGCAGTTCTGAGGTTGAGCCTCAGGCTTTCACCCCCGACTTAGAGATCCGCCTGCATACGCTTTACGCCCAGTAATTCCGAACTACCACAGACCCCCTCGTACTACCGCGGATGCCGGCCCCCCATT
+
CCCCCGGGGGGGGGE@F@FGGGGEGGGGGGGGGGGGGFGCFFFFFFGGGGCFGGGGGGGDFFDCCGGGGFFGGGGGGGGGGDFFGG>FFFCGGGGGGG?E7:FFFGF@<FFGFGGFFFFG<FEF9EGG8:=CCFCFA@CFFGD89D9,@D@ECEEGGG98==76@FCFGGFC,@CE69?DEGGC7D*<:C,@C8D88,4,4;:CFGCEC4945)*5+8A:+*;5>1)0=*3+;.>/(/@E**):<A86E7C8B)9<7(2<)))1*+/0*)).57//*(*<3>99((-),)(,5(-)))(.-
@M03506:14:000000000-AKVR1:1:1101:7992:5548 2:N:0:47
CTAGGACTACACGGGTTTCTAATCCTGTTTGCTCTCCACGCTGTCGCGCATCATCGTCAGCAACGCACCAGCCGACCGCCTTCGCCACTGGTGTTCTTCCCGCCCTCTACGCACTCCACCGCTCCACCGGTACTTCCCTCTGCCTCTACCGTGCTCAAGCCTGCTCGTCTAGACCCCCGTCCCGTTGTTCAGCCAGGGACTTCCACCTCCTCCTTATCTGGCCGCCTCCCCCCCCTCTCCGCCCACTAACTCCGGACCACCCTCCCCCCCTTCTTCTCCCCCCTGCTGCCGCCCCGTCGTC
+
-CC,,CFG-6-;,6+6B-CF,,C<@F@CFG,C,E,@C,@@76F@CFGEFG@F,,C,,:,@FF,C@++7@EF@C@+CF+@F>@F<FF,?FF8F,:CFBEAAEBE+>4B,,C9:6+6ABEGF+CC>F<F,8+3++C,CF,,@3,DF9DF,@D+@,9*5,3,,>,4,,7>1=,*7,,,,41=/4=*1A,44;2+>C?******0;;++=:;FGG46;+>1++4+27*9C)8:*5*1553(25**1*>***)++290.)*13*2)..**227C3).)*32+)*:((-3((,)4)((),()0<(3(
@M03506:14:000000000-AKVR1:1:1101:13888:5559 2:N:0:47
CTAGGACTACTGGGGTTTCTAATCCTGTTTGATCCCCACGCTTTCGTGCCTGAGTGTCAATATTCGCGTAGCCAGCTGCCTTCGCAATTGGTATTCTATGTCATATCTAAGCATTTCACCGCTACATGACATATTCTACTGGCCTCCACGGTATTCAAGACTGATAGTATCAATGGCAGTTTCCGAGTTAAGCCCGGAGATTTCACCACTGACTTACCAATCCACCTACGCACCCTTTAAACCCAGTGAATCCGGCTAACGCTTGCACCCTCTGTATTACCTCGGATGCTGGCTCGGAGTT
+
CCCCCGGGGGGGGGGGGGGGGGGGGGGGGGGGGGFGGGGGGGGGGGFGGGGGGGGGGGCFGGGGGGGGGGGGGGGGGGGGGGGGGGEGGGGGGGGGGGGGGGGGGGGGGGGGGGGGGGGFGGEGGDGGFFFFGGGGGGCFFGGGGGGGGGEGGGGGGFGGFGGGGGGGGGGGGGGGGGCFGGFAEEEFGGGFDCFGGDGGC8CFFGGGGFGGGGGCCCAGGG797F9FFD>7CDEFFFFG?987/7<AG,+;6)9):1CCBD>DCFD4A=3;)*3<9<8:))4:(((.(9)()(.1)04:2
@M03506:14:000000000-AKVR1:1:1101:8706:5564 2:N:0:47
CTAGGACTCCTCGGGTATCTAATCCCGTTTGCTCCCCTAGCTTTCGGTTTTCAGCGTCAATGTCGGTCCAGGATGCCGCCTTCGCCACCGGTATTCCTCCAGATATCTACGCATTTCACCGCTACACCTGGAATTCTGCATCCCTCTCCCGAATTCAAGCCATCCAGTATCCGACGCAGTTCCAAAGTTAAGCTTTGGGATTTCACGTCGGACTTAGTTGGCCGCCTACAACCCCTTTACGCCCAGTAATCCCGAACAACGCTTGCCCCCCCTGTATCTCCCCGGCGTCTGGCCCATACTT
+
CCCCCGGG9FGGGGGGGGGGGGGGGGGGGGDGGGGGGGGGGGGGGGGGGGGGGGGGGGEGGGGGGDEGGGGG7FFGGGGGGGGCGGGGGGGGGGGGGFFFF8FGGGGGFGGGEGGGGGGGGGGGGFGFGFFFFGFGGDGGGGGGFGFGGGGCGGGGGGFGGFGGF??DD=FGDGGGGGGEFGGFC,:EFGGFGFFF76ECFGFGGF5;CD))7DCCFFFF88DGG)2)7**+:>556>:;*=DD7*+*+<+*)7*)924A))./*;C6@DGE)*+0A2*2)(,4((-),.31?0:*))(..
@M03506:14:000000000-AKVR1:1:1101:16424:5570 2:N:0:47
CTAGGACTACCCGGGTTTCTAATCCTGTTTGATCCCCACGCTGTCGCGCCTGAGCGTCAGTAATGAGCCAGTGAGCCGCCTTCGCCACCGGTGTTCTTCCCACTATCTACGAATTTCACCTCTACACTGGGAATTCCACTCACCTCTCTCATACTCAAGTCCAACAGTTTCAATGGCAGTTCCGGAGTTGAGCTCCGGGCTTTCACCACTGACTTGGAAGACCGCCTGCGCGCGCTTTACGCCCAGGAATTCCGCACAACCCTGCCCCCCTGCTCGTGACCCCGCCTCCTGTCTCGTAGTT
+
CCCCCGGGCGGGGGGFEEGGGGGGGGGGGGGGGGGGGGGGGGF@@CFCCGGGGGGGGGGGGFGGGGGGGGGGGFGGGGGGGEGGGGGGG>@FCGGGGFFGGG8F<FF5EFFGFGGFFGGGGG<FGGGAFF<<EGFCGGGFGCFG8DG?,>BDFFGGGGG=BFFGFGGGFEF=EF9=DFCEFGGCC+;E?3D789DGG**@ED6DDEFFF498?8CC4C+;*;;EDG5:GD)/2.:)(9*<CE3D<5*)*+291)*/9(9=5>)**2:)C@308*+*2()2)(--2((<(0).)).0.)(-)
@M03506:14:000000000-AKVR1:1:1101:8858:5572 2:N:0:47
CTAGGACTCCACGGGTTTCTAATCCTGTTTGCTCCCCACGCTTTCGCACCTCAGTGTCAGTATCAGTCCAGGTGGTCGCCTTCGCCACTGGTGTTCCTTCCTATATCTACGCATTTCACCGCTACACAGGAAATTCCACCACCCTCTACCATACTCTAGCTTGTCAGTTTTGAATGCAGTTCCCAGGTTGAGCCCGGGGATTTCACATCCAACTTAACAAACCACCTACGCGCGCTTCAGCACCAGTAATTCCGATTAACGCCTGCAACCTCTGACTGTCCGCGGGTCCTGGACACGGCTT
+
CCCCCGGG<FGGGGGGGGGGGGGGGGGGGGFGGGGGGGGGGGGGGGGGGGDGGGGGGGGGGGGGGGGGGCFGGGGGGGGGGDGCFCCEGFCF8FCFAFGGGFFFG<FFGFGGDGEG?CGFGG:FGGGAEDGC:ECFFAFAFD+BDGGGGG8EBECF9E>DEFDFGFGG8EC,=DC99=DFFGGGGGGGGF7CFGG6C6C>GG?D,@A,<;*2<0<,889C*@FCFD?66*8553)2/*++++2***58@+>:A;*7*(*:<))27C6*+7FF@4+3+)*3.((,(,,0,=)().)C).(((
@M03506:14:000000000-AKVR1:1:1101:6811:5590 2:N:0:47
CTAGGACTACGCGGGTTTCTAATCCTGTTTGATCCCCACGCTGTCGTGCCTGAGCGTCAGTTACGAGCCAGTGAGCCGCCTTCGCCACCGGTGTTCTTCCCAATATCTACGAATTTCACCTCTACACTGGGAATTCCACTCACCTCTCTCGTACTCGAGCCAAACAGTTTCAATGGCAGTTCCGGAGTTGAGCTCCGGGCTGTCCCCACTGACTTGAAAGGCCGCCTGCGCACGCTTTACGCCCAGTACTTACGAACTACGCTTACCACTCCCCTCTTACCGCGGCCGCGTGCCCGGGTCT
+
CCCCCGGGFE-@@CGGGGGGGGGGGGGGCF<@ED<FGDFCGG@FGGGGGGF9CEGE@C:FGECC@DGGDEFFGGCDEFEGGCF,BFEEG7FC+BFEAFA<FF=FFGGGGGGGAFBFD<FEFFGFCCFGFFFCF8FFGGD>F,@B8DCG=E=E6=DE>F6>ECE,@8DDCF9,@CFGG?@FCD,**C>=8,,28,,4**/5?*<5,<?65787C:?+098+/7C5)15)*)7*17B5(1*</5C)12+/++<*9)/9>(2<83.1*<+*3)9<5*2/*)/0413112()-)-()(.1))(((
@M03506:14:000000000-AKVR1:1:1101:21878:5621 2:N:0:47
CTAGGACTACCAGGGTATCTAATCCTGTTTGCTCCCCACGCTTTCGCACCTCAGCGTCAGTACCGGGCCAGTGAGCCGCCTTCGCCACTGGTGTTCTTGCGAATATCTACGAATTTCACCTCTACACTCGCAGTTCCACTCACCTCTCCCGGACTCATGCTCGCCAGTATCAAAGGCAGTTCTGGCGTTGAGCTCCAGGATTTCACCCCTGTCTTAACAAGCCGCATCCGTGCCCTTTACGCCCAGGGACTCCGCGCAACGCGAGCCCCCTTCGTATCACCGCTGCATCGGGCTCGCGGTT
+
CCCCCGGGGGGFGGGEGGGGGFGGGGGGGGGGGGGGGGGGGGGGGGGGGG?FGGGDFGGGFFCFGGGGGGGGGGFFGGGGGGGFGGGFGF8CFGGGGGGGGCCFFFGGGFGGEGGGGGGE?FFGGGGEG?CC7FEF9@FCFGGGCDFGGGGC=@6DF,3EDA@CCEGGGFGGFF9EFCEFD7@EF6CCE*:DGCFG,,,*4+,>EGGG=/8DGGC78>BG4<7ED)):6*:=<));(*+3*/)9*:*775C50<C5595C)77)9*278B)5?*2*0(*<0(((-((*-)-()(-/))(-,
@M03506:14:000000000-AKVR1:1:1101:24702:5639 2:N:0:47
CTAGGACTACTCGGGTATCTAATCCTGTTTGATCCCCACGCTTTCGTGCCTCAGCGTCAATATTTGTGTAGCCAGCTGCCTTCGCAATTGGTGTTCTATGTCATATCTATGCATTTCACCGCTACATGACATATTCTGCTAACCTCCACAACATTCAAGACTAATAGTATCCATGGCAGTTTCCAAGTTAAGCTTGTAGATTTCACCACGGACTTACTAATTCGCCTTCGATCTCTTTTAACTCAGTGTACCCGGATAACGATCGCTACCCCCGTCTAACCGTGGATTCGGGCCCGGAATT
+
-8CC8FEGDGDC@FGGGGGGFDGGGGGGGGF@F99EDFE@7CGGGGGFDGAAFGCDCCFBDGFGGGGCC@FCFGC7CFGGGFGGECC:FGGGGGGF?FGFGG9FFFG9A9EFCCFFGGG<FC+>4=FFCC,CEGEF,,9C==F@9@=8E8E=D,@DA8=,,7@,=;DA;,ED8=DFEC@=D8A93>9=DFC8,@7,,7,,,23::=,,==C+4?FF+2+25+++3*0*,**,3*++2++5,5+2425+,,,1**/)*/405))*)3*)/)*08)3*;/++/((/(-)*,)41>(-9)0(-)
@M03506:14:000000000-AKVR1:1:1101:10576:5639 2:N:0:47
CTAGGACTCCACGGGTTTCTAATCCCGTTCGCTCCCCTAGCTTTCGCGTGTCAGCGTCAGGTGCAGTCCAGGTGGCCGCTTTCGCCACTGGTGTTCCTCCGGATATCTACGCATTCCACCGCTACACCCGGAATTCCACCTGCCTCTACAGTGCTCAAGCCCGACAGTATCAGTGGCCGACTCGACGTTAAGCGTCGAGCGTTCCCCACCGACTTGTCGCGCCACCTACGCGCCCTTTACGCCCAGTGCTTCCGGACCACCCTCGCCCCCCCTGTATTCCAGCGGCGGCTGGCCCAGAGTT
+
CCCCCGGG<FGGGGGCFGGGGGGGGGGGGGEGGGFGGGGGGGGGGGGGGGGGGGGGGGGGGGGGGGGGGEGGGGGGGGGGGFGGGGCGGGGGFGGGGGGFGGGGGGGGGGGGGGGGGGGGGGGGGGGGEGCFGFFGD@FFEGGGGGGFGGDEFGFGGGGGFGGDECEBEGFGFGFEGGC*>*=F>EE*;EEGGGGGCE8:*:CG*2CFGGG:595+27)*)1>/*9.)+*0*/0./30*3*:<79/<6++019)17D(/*)..1/**0*)/0)*322-/C))(((((.-<123((1)01:)
@M03506:14:000000000-AKVR1:1:1101:15458:5642 2:N:0:47
CTAGGACTACCCGGGTTTCTAATCCCGTTTGCTCCCCTGGCTTTCGCTCCTCAGCGTCAGTGTCGGTCCAGGATGCCGCCTTCGCCACCGGTGTTCCTCCAGATATCTACGCATTTCACCGCTACACCTGGAATTCCGCATCCCTCTCCCGGACTCAAGCCATCCAGTATCAGACGCAGTTCCCCGGTTAAGCCGAGGGATTTCACGTCTGACTTAGTTGGCCACCTACGAGCCCTTTACGCCCAGTAATTCCGAACAACTCTTGCCCCCCCCCTCCTACCGCGGCTGATGGCACGGGTTT
+
CCCCCGGGGGGGGGGGGGGGGGGGGGGGGGGGGGGGGGGFGGGGGGGGGGGFGGGGFGCFGFGGCFGGGGGGDGGGGGGGGDGFGGGGGDG>=FGFGGGFFGGGGFCFGGFD@CFGGGGGECECE,?FEGCFDGFGGGGD+8=D8D,>DFEGGGDGGFCGG9DGG6EE;C;,EFGGG5C*E;=EEGCCCEFCCFGE8*C7CCFFGF5=:09+1+9+@FF7***+7CFFGC.:3<>43C4CEED)*:09+<E6=6*C53C*)1/2*0<48>3).)*2*.*<106((,4)(*))03,*))(((
@M03506:14:000000000-AKVR1:1:1101:8146:5644 2:N:0:47
CTAGGACTACCCGGGTATCTAATCCTGTTTGCTCCCCACGCTTTCGTGTCTTAGTGTCAGAAACCGTCCAGATAGCCGCCTTCGCCACTGGTGTTCTTCCCAATCTCTACGTATTTCACCACTACACTGGGAATTCCACTATCCTCTCCGGTCCTCTAGCTGCCCAGTATCAAGCGCATTTCTTGAGTTGAGCTCAAGGCTTTCACGCCTGACTATGACAACCACCTACACACGCTTTACGCCCACTAATTCCGACAAACGCTCGCCCCCTCCGTCTAACCGCGGCTGCTGTCCCGCAGTT
+
CCCCCGGGGGGGGGGGGGGGFFFGGGGGGGGGGGGFGFGGGEGGGGGGGGGGGGGGGGGGGGGGGGGEGGGGGGGGGGGGGGGGGGGGGGGGGFGGGGGFGGGG?FGGGFGGGGGGGGGGFG?EGEGGGGGG8?8FEFFDFG9EGGGGGEGEECFGFFGGGFGEGDFDF,>FAFGEEGGGCFGCEE,@CFECC;:?,9:CF6DFFFE5:FGC6=D:DCA,+*;;DGFAF4AFD4)/8F+,4:79**3)=E7AA;D)).*;.)0*)128E39.09/;8(*0,2((-417().-/).)))4--
@M03506:14:000000000-AKVR1:1:1101:18025:5647 2:N:0:47
CTAGGACTCCCGGGGTTTCTAATCCTGTTTGCTCCCCACGCTTTCTTACCTCAGCGTCAGTATTTGTCCAGGAAGCCGCCATCGCCACCGGTGTTCTTCCCAATATCTACGAATTTCACCTCTACACTCGGAACTCCACTTGCCTTCCCAAATCCCAAGCCTTGCCGTTCTACATGCTCTTCCCCTGTTGACCTCCCGCTACTCTCACCTCACTTACATCACCCCCTAGGTCCCACTTCCGACCAGTATTTCCCACTTACTCTCCACGCTTCGCTTTTACCGCCGCCGCTGCTACCCTGTC
+
-,-A<AF9-;<F>F@@CCFFFGA<FE<,6CDA9EFGE,@+@,,CE,,6C,,,CFFEE@8BE,@@6<9<EE<,<<F,,7@+8,=,BF,B=+@+4=FAEFA<,,B,5A,9,BF+9E7F,,55AEF,9<=9,+++++,9A,8A:,4@=9,6,,,6,,3@=83=3,6,@,3@+=8@:9,32,,,,5248,@4,453:,63**31**5,,4,,42*;9+,,+++,+;2,)):),*++25**/+2;**2)/131++31+*2**)+3*/***+*)2)*))**2/.*3.((((--0()((0).0)*())
@M03506:14:000000000-AKVR1:1:1101:17388:5649 2:N:0:47
CTAGGACTACTAGGGTTTCTAATCCCGTTTGCTCCCCTGGCTTTCGCGCCTCAGTGTCAATACCGGTCCAGGATGCCGCCTTCGCCACCGGTGTTCCTCCAGATATCTACGCATTTCACCGCTACACCTGGAATTCCGCATCCCTCTCCCGGATTCAAGCCTCCCCGTCTTGGACGCAGTTCCTGGGTTGAGCCCAGGGATTTCACGTTCAACTTATACGGCCACCTACGCGCCCTTTACGCCCACTACTCCCGCACAACGCTTGCTCCCCCTGTATTGCCTCGGCTGCCGGCCCAGAGTT
+
CCCCCGGGEFGGGGGGGGFGGGGGGGGGGGGGGGGGGGGGGGFGGGGGGGGGGGGGGGGCFDGGEGGGGGGGGGGGFGGGGGGGGGGGGGGGGGGGGGGGGGFGDGGGGGFG7F7E@FFFGGCFGGGGGFG8FGFGGGGDFEFFGGDFDFGGGEEGF,@CDGGF6+5@>,@:@<CEG:7?CFGCAF*;=*>8>DGGFC55CFGG7BA4?FGFGFGF+2+:DDC=DFF4C*=*C)59:<*0;759>*2/+3+9<))/907=)8)7*8+98<C>>C<+24*+<..3143)()((039C).(.)
@M03506:14:000000000-AKVR1:1:1101:5284:5662 2:N:0:47
CTAGGACTACCCGGGTTTCTAATCCCGTTTGCTCCCCACGCTTTCGTGCCTTAGTGTCAGGAATGAGCCAGTTATCTGCCTACGCCATCGGTGTTCCTCCCTATATCTACGGATTTCACTCCTACACAGGGAATTCCAATAACCTCTCTCATCCTCTAGCTTTGCAGTTTTGGTAATGTATATCCGGTTGAGCCGAACGCTTTCACTACCAACTTACAATGCCACCTACGCAACTCTTTACGCCCAGTAATTCCGGATAACGCTTGGATCCTCCGTATCACCGCGGTGGCTGGCACGGAGT
+
CCCCCGGGFFGGGGF@BCGGGGGGGGGGGGGGGGGGGGGGGGGGGGGGGGGFGGEGGGGGGGGGGGGGGGGGGGGGGGGGGGGGGGGGGGGGGGGGGGGGGGGGGGGGGGGGDGEFGGGGGFFGGGGCFGGGFGGGGGEGGGGGGFFGGFGGGGGGCGGGGGGDGGGGGGFGGGGGGFGGGGCC:EGGGDC@FGEEGGGGGGGGGGCFFFGFEGA<FGFCFGF6DGFAC>DGGFFGF7BEF5<C7*=ACFF:@C4D/,8?=)28*3=)+029*0*;*()26129;9,)()44)-(*)0,((
@M03506:14:000000000-AKVR1:1:1101:9672:5673 2:N:0:47
CTAGGACTCCCCGGGTTTCTAATCCCGTTTGCTCCCCTAGCTTTCGCGCCTCAGCGTCAATACCGGTCCAGGATGCCGCCTTCGCCACCGGTGTTCCTCCAGATATCTACGCATTTCACCGCTACACCTGGAATTCCACATCCCTCTCCCGGATTCCAGCCTGCCAGTATCGGACGCAGTTCCTCGGTTGACCCGAGGGATTTCACGTCCGACTTAGTATGCCGCCTACGCCCCCGTTACCTCCCGTAATTCCTAACCACGCCTGTCCCCCCCGTATCACCGCGGATGCTGGCCCGGTGTT
+
CCCCCGGG9FGGGGGGGGGGGGGGGGGGGGEGGGGGGGGFGGGGFGGGGGDFGGGGGGCFGGGGGGGGGGGGGGGGGFGGEGG7FGDGGGGGGGGGGCGGGFGGAGGGFGFGGGG?BEGGGGCGGGGGGFGGGGFGGGGGGGGGGGFFGGDG8C8EFGFCGGFFGCFECECFEGGEG59EGGG;<>*4:*?,<CEDG5CE6;FE<<5;FGG3CC*+;CF+2@>CDDFE?CB*)08)447*++2C*:*578C*7*2**(6:)7)21+3/08C@DD8*;(*371;1((-02*)()(,)7.(((
@M03506:14:000000000-AKVR1:1:1101:4922:5680 2:N:0:47
CTAGGACTACCCGGGTTTCTAATCCCGTTTGCTCCCCTGGCCTTCGTGTCTCAGTGTCAGGAACTGTCCAGAGACCCGCCTTCGCCACTGGTCTTCCTCATGATCTCTACGCATTTCACCGCTACACCATGAATTCCAGTCTCCTCTCCAGTCCTCAAGCACCGCAGTATCGAATGCAGTTGCGGAGTTAAGCCCCGAAATTTCACACCCGCCTTACGGCCCCACTCCAACACCCTTTCCGCCCAAATAATCCGAACACACCTTGAAACCTGTCTATTACCCCTGCGCACGGCCTAGTGTT
+
CCCCCGGGDF@FEGC=CBFGGGGGGGGCFGCFCFGG,FCCGGGEFEEFEFDEFGGGGFG9FGGGGDFGGGFGFFGGFGGFEEG<FGGGGFGGGCFGGGGGGGDEFGGGGGFGEGG<EFGGFGBC:<FFGACGFG;F<ECEF4BEGGFGGDFE98@;D==DFGGDDEE8D=E>DF?,=FDFF,8CCBG74@CE,,@EEC**4<;,2:,<>*;**3*,;C4=7))*/;))+0;CD>A*3*+5**>375**+++1*)1/)(**)))9*00*00*)**3++)106((,(,()()((0((*0/)-.
@M03506:14:000000000-AKVR1:1:1101:6616:5684 2:N:0:47
CTAGGACTACAGGGGTATCTAATCCCGTTTGCTCCCCTGGCTTTCGCGCATCAGCGTCAATATCGGTCCAGGATGCCGCCTTCGCCACCGGTGTTCCTCCAGATATCTACGCATTTCACCGCTACACCTGGAATTCCACATCCCTCTCCCGAATTCAAGCCTGCCAGTATCGGACGCAGTTCCCGGGTTGAGCCCGGGGATTTCACGTTCGCCTTAACAGGCCGCCTACGCGCCCTTTCCGCCCACTAATTCCGAACAACGCTTGCCCCCTCTGTATTACCGCCGCTGCTGGCCCAGAGTT
+
CCCCCGGGGGGGGGGGGGGGGGGGGGGGGGGGGGGGGGGFGGGGGGGGGGGGGGGGGGCGGGFGFGGGGGGGDGGGGGGGGGGFGGGGGGGGDGGGGFGGGGGGGGGGGGGGGG@FGGGCGGEGGBGGGGGGEFGGGGGFCCGGGGGGGGGC6=@DFCGGFG?EFGCD,<EC>4:CG57@;DFFGDGG>*D<EDGGGEGCE4CE9@FGFC<)*/=A7C6ECDDGGDB3:5<7D7>D:D*<EEDGD**03<:76?**79*C0.71*;87*7)))9<7+4*36(4(734)().(7(3*)0(.)
@M03506:14:000000000-AKVR1:1:1101:16775:5685 2:N:0:47
CTAGGACTCCTCGGGTTTCTAATCCCGTTTGCTCCCCATGCTGTCGCGCTTTAGCGTCAGGTACGGCCCAGCGTGTCGCCTTCGCCACTGGTGTTCCTCCGGATCTCTACGCATTTCACCACTACACCCGGAATTCCACACGCCTCTACCGTCCTCTAGTTTGCCAGTATCCCACGACCTCTCCCGGTTTAGCCGAGAGCTTTCACGCCTGACTTAAATAACCGCCTACCCGCCCTTTACGCCCAGTAACCACGGCTAACGGTTGTCCCCTCCGTTTTACGCTTGCTGCCGCCCCGTAGGG
+
CCCCCGGG9EEGGGDFGDGGGGGGGGGGGGGGGGGGGGFGGGFGGGGGGGGFEEFGGGCGFGGGEECFFGGGGGGGGGGEGGGGC?,BF,FFCFGGFCAFGGGGEGGGCFGGG:FGGGGGGF===?EGGGGC+>FGD?F===+@EEFFGGE8>=;>C9@DCGGCEF,6@:>;,DFG**442:CEFC5*=>>;CEG5C:**>CEG+C57C**;C79@+++2;DGC)85)**0297B)(09C//77**3*03+*.)1)1(00))09>2<*349)<<C6:6*+((((((-1)),(.-4)))(((
@M03506:14:000000000-AKVR1:1:1101:20302:5692 2:N:0:47
CTAGGACTACCCGGGTTTCTAATCCTGTTTGCTCCCCTAGCTTTCGTGCCTCAGTGTCAGGAGTCGTCCAGGGACTCGCCTTCGCCACTGGTGTTCCTCTTGATATCTACGCACTTCACTGCTACACCAAGAATTCCAGTCCCCCCTCCGACCCTCTAGCAGGGTAGTTTCCAATGCCATTTCGGAGTTGAGCTCCGAGCTTTCACATCCGACTTACCCCACCACCTACGCCCCCTTTACGCCCAGTGAATCCGAACCACCCTTGGGACCTCTTTATTACCCGGGCTTCTGGCCCCAGGTG
+
CCCCCGGGGGGGGGG@FGGGGGGGGGGGGGFGGGGGGGGGGGGGGGGGGGFGFGGGGGGGGGGFGGFFEEFGGGFGGGGGGGGGGGGGGGFGGGGGFDGGGGGGGGGFGGGGDGGGGFGGDGGGGGGGFGGGFCGFGGGGGGGGGGGGG>7CEC8DEFFGCGGGGFE>DFG9@DA:EFFGGFGEE>EE6E;8FGFG>*8CEGC,,=::A>D4EG5,:<?F4DGFGDA)2*8*)=://21CE=D<*5@6<<+975757055)5>*4@@)*0*0**02<6@C47(((4()(1)-)(21))(.(
@M03506:14:000000000-AKVR1:1:1101:23379:5708 2:N:0:47
CTAGGACTACACGGGTTTCTAATCCCGTTTGCTCCCCTGGCTTTCGCTCATCAGTGTCAGTGTTGGTCCAGGACGCCGCCTTCGCCACCGGTGTTCCTCCAGATATCTACGCATTTCACCGCTACACCTGGAATTCCGCGTCTCTCTCCCAAACTCAAGCCATCCAGTATCAGACGCAGTTCCCCGGTTAAGCCGAGGGATTTCACGTTTGACTTAGTTGGCCACCTACCAGCCTTTTCCGCCCATGACTTCCTAACACCGGTTGCCCCCCCCGGTCTACCCTGGCCGTTGGCACGGAGTT
+
CCCCCDFEGFGGEGECFGGGGGGGFDCFGGGGFFFGEFFGGFGEGDGCGBGGGFGG<FAFGGGG8F@FFF8FFGGGGEGGDGGGGGGFGE:>CFGGGGGGF8?59FF9EGGC7=FFFAF9+CFEEGGGGGFGFFFGG,C+8@+@=FFGFFFF,=@,3,6,@DACCF?FFEGGFGGDC*@3@D,:DECE>8,>D6>/?:?5,8<9,=50*;9+CFGFDF69*076CC46C7)+8>):72*+*2*9*0**+++19*2**)**))0))*29*>DB>7**/4*+-.),(,(),)((0)./))(-(
@M03506:14:000000000-AKVR1:1:1101:4227:5737 2:N:0:47
CTAGGACTACCCGGGTTTCTAATCCTGTTTGCTCCCCACGCTTTCGCGCCTCAGCGTCAGTAGTGAGCCAGTGTGTCGCCTTCGCCACTGGTGTTCTTCCGAATATCTACGAATTTCACCTCTACACTCGGAGTTCCACACACCTCTCTCACACTCAAGACAGCCAGTATTGGAGGCAATTCCGAGGTTGAGCCCCGGGCTTTCACCCCCAACTTAACTGCCCGCCTACCCGCCCTTTACGCCCCGTAAACCCGGACAACCCCAGCCCCCTTCCTATTACCGTGGCCGCTGGCCCGAAGCT
+
CCCCCGGGGGGGGGE@C;FGGGGGGGGGGGGGGGGGGGGGGGGGGGGGGGFGGGGGGGGGGGGFGGGGGGGGGGGGGGGGGGGGGGGGGGGGCFEFGGGGGDGGGGGGGGFGAFDFGAFFCGGGGGGGGGB:+?FGGGGGGGEGGGGGGG9@?E=B,==CFC8DFGFDGGGA@,66AE7FGGGGCECGGGF4>@FEGGEGDFFGGG7,/CDCE<>C:FF?FCDE)C)=C*;5<3>359=@85CD3*;)*207<3))1,1*)))1*;8);5C))*+2+4*:.,-(-4(),)-()(,))04(5
@M03506:14:000000000-AKVR1:1:1101:16599:5749 2:N:0:47
CTATGACTCCCAGGGTTTCTAATCCCGTTTGATCCCCACGCTTTCGTGCCTCAGTGTCAGTACTAGCCCAGTCACCTGTCTTCACCATTGGCGTTCCTGACGATATCTACGCATTTCACCGCTCCACCGTCCGTTCCATTGACCCCTACTAGCCTCAAGTCCGCCAGTATCCGAAGCATTTCCTGGGTTGAGCCCAGGGATTTCACAACGGACTTAACGGACCACCTACCAACCATTTAAACCCTGGGATTCTCCGTAACGCTTGGGGCCTCTGTATTACCGCGGCTTCTGGCACGGAGTT
+
@CCCCFGG9CFEFF@FGGGGCFGCFCFFFFGDGFFDFFFFCFGGGCFFGGFFFGGGGF9@,,,CF,E<@AFFFAFGCFDF<E@FGF<FF<DF:FE:BE6,B44C7BEFEDFFCFG9,5??=@C@FDFGGG@++:A?AF,E;EFGEC@@,@,@8,@,,D9=,,+====,@,,,+++6C?9=@=A9,,35;+8@:3@8C>**3*@:E:,<C*;C>7D7=C>=4?DF:866,*),*2.*9+++1395***)2+0*11+)2/7EBDB<7;8:5)10)22++6=+)((,,(-),9924?2*))(4.
@M03506:14:000000000-AKVR1:1:1101:13584:5751 2:N:0:47
CTAGGACTACCGGGGTATCTAATCCTGTTTGCTCCCCACGCTTTCGCACCTCAGCGTCAATATGTGTCCAGTAAGTCGCCTTCGCCACTGGTGTTCTTCCGAATATCTACGAATTTCACCTCTACACTCGGAATTCCACTTACCTCTCCACAATTCTAGCGATGCAGTCTTAAAGGCAATTCCGGAGTTTAGCCCCGGGCTTTCACCCCTAACTTACAAAGCCGCCCACGTGCGCTTTACGCCCAGTAATTCCGAACAACGCTAGCCCCCTCCGTATTACCGCGGCTGCCTGCAGCGAGTT
+
CCCCCGGGGGGGGGGGGGGGFFGGGGGGGGGGGGGGGGGGGGEGGGGGFF8E<AFGGGGGGGGGGGFFGGGGGGGGGEGGGGG7FFGGCGGGGGGGGGGGGGGGCFGGFGGGFFGGFFGGGGGGGGGGGGGF:FGFFFGGFFGGGGCE?=E?FF,,@EFFGGGCEAFGGGGGGC==E8=D=DFG6+@GC,@9EGGGG*39CCGGGGG,@FFDCD@EGCFF<DG5<9).A)=FGBFD6*:+:55>*/<=?ECF6?**14>FBE3*98;4C>/)0)2AE?4C4402(,,02)).7((*00(4(
@M03506:14:000000000-AKVR1:1:1101:27077:5758 2:N:0:47
CTAGGACTACCCGGGTATCTAATCCTGTTTGCTCCCCACGCTTTCGCGCCTCAGCGTCAATGTCGGTCCAGATAGCCGCCTTCGCCACCGGTGTTCTTCCCAATATCTACGAATTTCACCTCTACACTGGGAATTCCGCTATCCTCTCACGAATTCAAGCAACCCAGTATCAAATGCAGTCCCCAGGTTAAGCCCAGGACTTTCACATCTGACTCGGGTCGCCGCCTACGCGCCCTTTACGCCCAGCAATCCCGAACAACGCTCGACACATTCGTTTGCCCGCGGCTTCTGACACCAACTT
+
CCCCC8FFCFFGE@BFGDGGC<F9EFGGFE,6,CFGG8CEGGGGAFGGEG@BFFGGGGGDGFFFGGD:CAFDFGFGGGGGGCGGC,BFCFFGGGGGGGGEEDFFGG,?EFCFGGFCCFA<=FGGDC<FA4E,A?4,,4C+>8DEGFFG,33=>,+3@8DEF86,AE,@FGD,EC;>@><EFCF,5>*<A9EB;@CC59FC?*,2,,,2,=89,@E=*)24:45/)):)29A*/)8).C*A*/77*:*)0<08)73)1(2:7))/)*/)*)209>2*2(*3.2(-(,()(1))12)*..((.
@M03506:14:000000000-AKVR1:1:1101:19996:5769 2:N:0:47
CTAGGACTACTCGGGTTTCTAATCCCGTTCGCTCCCCTAGCTTTCGCGCATCAGCGTCCGTGTCAGCCCAGCAACCCGCCTTCGCCGCTGGTGTTCCTCTCGATATCTACGCCTTTCACCGCTACACCGAGATTGCCTGTTGCTCCTTCTTCACTCTAGCCCCTCAGTATCGGCTGGTCTTTCCGGTTTAGGCCCTGAGATTTCCCAGTCTATCTTCGGCGCTTCCTTACCTTCCTTTTTTCCCATTCCATCCTCTAAACTCATTCTCCCCCCTTTATACTCCGCGTTGTTGCACGTATCT
+
BCCC8FEC-;FFG;+-BFEAEEECC<FGEA,76,@C68F<@6<E<,8CF:F:EFEGC,+8EG6C@@E@BF<FF8,:,6C>CFC7,F=C+C+,4E7??,<?FEG844,C,C7F+A+5C,,586>=CG,,83C++C,,,,837C>=,,,7@9,=;2=,@9,3,4++4,3@=E;73*8:*32<6:<?**4;C8;2,,1:/,:,<2=E,,<C,?+4,+51+/)=))1//*:6+*;++;)*-0*+*02**+<*++0*)***0)*0///;220*+)/)0);++)*3)).(((-0(0((/))*))),-
@M03506:14:000000000-AKVR1:1:1101:15543:5813 2:N:0:47
CTAGGACTACCAGGGTTTCTAATCCTGTTTGCTCCCCCAGCTTTCGTTCCTCAGCGTCAGTCGTGGTCCAGCGCGCCGCTTTCGCCACGGGTGTTCCTGCAGATATCTACGCATTTCACCGCTACACCTGCAATTCCACGCGCCTCTCCCACACTCAAGCACAGCAGTTTTGAAAGCAGCCTCTGGGTTGAGCCCAAAGATTTCACTCCCAACTTGCCGCACCGCCTACGAACCCTTTACACCCATTAATTCCGAGCAACGCTGGCCCCCTCCGGTTTACCGCGGCTGCTGGCCCCGAGTT
+
CCCCCGGGGGGGGGGFFGGGGGGGGGGGGGGGGGGGGGGGGGGGGGGGGGGGFGGGGGGGGGGGGGGGGGGGGGGGGGGGGGG@FGEGGGGGGGGGGGGGGGGGGFGGGGGG>GDCFEFFGGGGGAEFGFGGCGGGGGGGGGGGGGGGGGGF>E:>B<EGGFGGGCFCGFGGC7EDGG?EF6FGGCFG5*4>D?>C5,@?FF7;BE,AEGFGGFF?FGDG)3<*>D::FG)*CB>DB6@GEDGD3*<7+<39*)1/52*:)75*)1C@D>))))**2-)<<130(41.,))(72()))(.3
@M03506:14:000000000-AKVR1:1:1101:9824:5830 2:N:0:47
CTAGGACTCCTCGGGTATCTAATCCCGTTCGCTCCCCTAGCTTTCGCGTGTCAGCGTCAGGTGCAGTCCAGGTGGCCGCTTTCGCCACTGGTGTTCCTCCGGATATCTACGCATTTCACCACTACACCCGGAATTCCACCACCCTCTACTGCCCTCCAGTCTAACAGTATCGGACAACCTCTCCCGGTTGAGCCGAGAGATTTCATGCCCGACTTTCCAGACCGCCTGAACGCGCTTTACGCCCATTAAATCCGGGTAACGCCCGGAACCTGCGTTTTACCGCGGCTGCTGGGCCGTCGTT
+
CCCCCGGG9FFGGGGGGGGGGGGGGGGGGGCFGGGGGGGGGGGGGGGGGGGGGGGGGGGGGGGGGFGGGGGGGGGGFGGEGGGGEGGGGGGGGGGGGGGGGGEGGGGCGGFGCCEGFGGGGGGGGGGGGGDGCFGGGGGFGGEEGGDCFGFGG8,DEFCDFCDFFFFBCFCFGEGGCGE,8:?DDEE988:48DE5**=7F=CF7EC7CFDD578+;7;C*C5*9C:3*;/2*)5/:7*A**>C*0<*A900/)15>42283)/9**0?5*5@)/;56*:<((,20,),6,.)(-175-70
@M03506:14:000000000-AKVR1:1:1101:9129:5846 2:N:0:47
CTTGGACTCCCGGGGTTTCTAATCCCGTTCGCTCCCCTGGCTTTCGCGTCTCAGCGTCAGCAGGCGTCCAGGACCTCGCTTTCGCCACGGGCGTTCCTTCCGATCTCAACGCATTTCACCGCTCCACCGGAAGTTCCAGGTCCCCCTACGCCCCTCCAGTCCGGTCGTATCGGCGCCCCTCCCCCGGTTGAGCCGGGGGATTTCAGCGACGGCCGTGCCGCCCCGCCTCCACCCGCTTGAAGCCCCGTGTTTCCGACTAACGTTCGCCCGTGCCGCCTCACCGCGTCTGCCGGCCCCACCC
+
CCCCCGGG@FFGGGGGGGGFGFGGGGGGGD,@FFFGGGGCGFGGGFGGGGEGGGGGFEEGGGGFEFEFGGFGFGGCEFGGGGGEFFGGGGGGGGGEFGGFCCCEC<FFGGGGG>FADFGGGGFGGGGGGGCGGGGGFCCCG@FFGECEGGGGE>8CEGF:9CC5?EEGGCECCED>EGGG*=CGGGG58C8?FG5/8C858CFFC??C*9))*1:C)97C)9<EDDF@*C)2*).93*)0++9<<*/8:*0.0@<*)-/+/5002*:)2))))//**43+3,(((,-),6)(.31)))((-
@M03506:14:000000000-AKVR1:1:1101:11858:5877 2:N:0:47
CTAGGACTACCAGGGTATCTAATCCTGTTTGCTCCCCACGCTTTCGCACCTCAGCGTCAATATGTGTCCAGTGAGTCGCCTTCGCCACTGGTGTTCTTCCGAATATCTACGAATTTCACCTCTACACTCGGAATTCCACTCACCTCTCCACAATTCTAGCGATGCAGTCTTAAAGGCAATTCCGGAGTTGAGCTCCGGGCTTTCACCTCTAACTTACAAAGCCGCCTACGTGCGCTTTACGCCCAGTAATTCCGAACAACGCTAGCCCCCTCCGTATTACCCCCGCCGCTGCACCGGAGTT
+
CCCCCGGGGGFGGGGGGGGGGGGGGGGGGGGGGGGGGGGGGGGGGGGGGGCFGGGGGGGGGGGGGGGGGGGGGGGGGGGGGGGGGGGGGGGGGGGGGGGGGGGGGGGGGGGGGGGGGGGGFGGGGGGGGGGGGGGGGGGGGFGGGGGGGGGGEGGGGFGGGGGGGGGGGGGGGGGGG,DFGGGGGGGGGGGFGFGFC6EECFFFGGG9F>?8FGGGCCFFCFCCDGBAFGFCF4>G;F6>85DC<FC8?CEFF6CDG057)7)/)<8@GE)<B31*;4*+6(-((((0()4()(.9:)(-(
@M03506:14:000000000-AKVR1:1:1101:15616:5898 2:N:0:47
CTAGGACTACTAGGGTTTCTAATCCTGTTTGATCCCCACGCTTTCGTGTATGAGTGTCAGTATAGGACCAGGTCGCCGCCTTCGCCACCGGTGTTCCTCCTGATATCTACGTATTTCACCACTACACCAGGAATTCCACGACCCTCTTCCATACTCAAGTTTTGCAGTTTTAAATGCCCTTCTTGGGTTAAGCCCAAGGCTTTCACATCTAACTTGCAAAACCACCTGCACACGCTTTACGCCCACTCATTCCGAACCACCCTAGGCCCCCCACTCTTACCGCGGACGCTGACCTGAACTT
+
CCCCCGGGGGGGFGGGGGGGGGGGGGGGGGGGGGGGGGGGGGGGGGGGGGGGGGGFGGGGGGGFFGDGGGGGGGCGGGGGGGGGGGGGGGGGGGGGGGGGGGGG9FGGGGGGFGFGGGFDGGGGGGGGGGGGFGGGF9F@EGCEFFGGGFDEGGGGGGGGGGGGGGGCEGGGGGGGGFEGGGGGCEGEEFDEGGCGD7@6DF?97;;29;9@92E,22+:*0?;*3;/;*;CG;A5>5+,*4:)9**)2+>=7;55)(**)))22**)*09>))**+./38(2(((()403(.()*.),-)
@M03506:14:000000000-AKVR1:1:1101:14477:5898 2:N:0:47
CTAGGACTACACGGGTATCTAATCCCGTTTGCTCCCCACGCTTTCGCGCATCAGCGTCAGTACCGGTCCAGTGAGCCGCCTTCGCCACTGGTGTTCCTCCCAATATCTACGCATTTCACCGCTACACTGGGAATTCCACTCACCTCTCCCGGTCTCAAGCGAAGCAGTTTGGACGGCAGTTCCTCGGTTAAGCCGAGGGATTTCACCATCCACTTGCCAAGCCGCCTACACGCCCTTTACGCCCAATAATTCCGAATAACGCTTGCCCCCTCTGTATTACCGCGGCTGCTTGCACCGAGTT
+
CCCCCGGGGGGGGGGGGGGGGGFGGGGGGGGGGGGGGGGGGGGGGGGGGGGGGGGGGGGGGGGGGGGGGGGGFGGGGGGGGGGGDGGGGGGGGGGGGFGGGFGGDFGGGGGGGGGGGGGGGGEGGGGEFGGGGGGGGGGGG88B?FGFGGCGGCCGGDGGG>CEGGGGGFFGGGGEEECFGGG9DEC>EGG,BFGGGGGGGGGGFFCF7;CFGGGGG48?5*>CDGFFC4?CDFFG094@*ADGDEFF+:9B=FDDC1*3)8>CF=F?5><:5<99A:@CA<;9;>B5()).544*)),,-
@M03506:14:000000000-AKVR1:1:1101:14625:5917 2:N:0:47
CTAGGACTACCCGGGTATCTAATCCTGTTCGCTCCCCACGCTTTCGCGCCTCAGTGTCAGTAACGTCCCAGCGAGCTGCCTTCGCTATTGGTGTTCCTCCTGATATCTGCGCATTCCACCGCTACACCAGGAATTCCACTCGCCTCTTCCGTACTCTAGCTTCACAGTATCCATCGGCTTTCAAAGGTTGAGCCTTTGACTTTCACAACGGACTTATGAAGCCACCTACGCGCGCTTTACGCCCAATGATTCCGGACAACGCTTGCTCCCTACGCATTACAGCGGCTGCTGGCACGTAGTT
+
CCCCCGGGGGGGGGGGGGGGGGGGGFAFGGGGGGGGGGGGGGGGGGGGGGGGGFGGGGGGGGGGGGGGGGGGGGGGGGGGGGGGGGGGFGGGGGGGGGGGGGGGGGGGGGGGDEGGGGGGGGDGGGGGGCGCFGGGGGGGG?DGGGGGGGDGFECEBFFFEGGGGGGEGFFC7CF6@DGGFGF,=DEFCEFCFGGFF,:C:EFGFGFFDGGGEDFFCGFCFCGGGGFFGG)*73891<6+*>DC7CC:9:<6@F3DC15C)0)95:09+7*/7D:*;8FF),:9>>>3())(7(5*0)(4<
@M03506:14:000000000-AKVR1:1:1101:18214:5931 2:N:0:47
CTAGGACTACTCGGGTTTCTAATCCTGTTTGCTCCCCACGCTTTCGCACCTCAGCGTCAATATGTGTCCAGTAAGTCGCCTTCGCCACTGGTGTTCTTCCGAATATCTACGAATTTCACCTCTACACTCGGAATTCCACTTACCTCTCCACAATTCTAGCGATGCAGTCTTAAAGGCAATTCCGGAGTTGAGCCCCGGTCTTTCACCTCTAACTTACAAAGCCGCCCACGTGCTCTTTACGCCCAGTCATTCCGAACCACGCCAGCCCCCCCCGTATTACCGCCGCCTCTGGCCCGGGGTT
+
CCCCCGGG-FFGGGEGGGGGGGGGGGGGGGGGGGGGGGGGGGGGGGGGGGFGFGGGGGGGGGGGGGGGGGGGGGGGGDGGGGGGGGGGGGGG?,FGGGGFGGGGGGGGGGGGDGGGGGGGGGGGGGGCFGD7CGGFGGGGFCGGGGGGGGG8FDADFCFFCD?8C9EGGGGGGG;>DCFDFGGGC=EGFCF7BDF>E>*@:BAFCF7EF7F:FDFECD@9*0;7C<)8ED?ED)8+3;6C855C55E4<C13:;**9(2:75)))2/>E:).8C;**(*<9(,((((),0)))(-78.(7(
@M03506:14:000000000-AKVR1:1:1101:19130:5953 2:N:0:47
CTAGGACTACTGGGGTATCTAATCCCGTTTGCTCCCCTAGCTTTCGCGCCTCAGCGTCAATACCGGTCCAGGATGCCGCCTTCGCCACCGGTGTTCCTCCAGATATCTACGCATTTCACCGCTACACCTGGAATTCCACATCCCTCTCCCGGATTCCAGCCTGCCAGTACCGGACGCAGTTCCTCGGTTGAGCCGAGGGATTTCACGTCGGACTTAGTTGGCCGCCTACGAGCCCTTTCCGCCCAGTACTTCCGAACAACTCTTCCCCCCCCCGTATTACCCCCGCTGCCGGGCCTGGGTT
+
CCCCCGGGGGGGCFGGGGGGGGGCFGGGGGCGGGGFGGGGGGGGGGGGGGGGGGFGGGGGGGGGGCFGGG?FFGGGGGGGGGGCFGGGGGGGGCFFFGGGGGFGFGGGGFFCEGEGGGGGGGDFE,F@EGGFGGFGGGGG@EGGCGDFGGCE6=CCGGGGGGFGC68EGGFE6CCCGEEGGFFFG>C9E78FGGG5C=5*320<;CCCF)>)=C6C+@+<*;8CDGB)?53*).)2(2*3*:3C**+*0+0/9.**14C5)11**<EFGFGEF)**2(8+9((((,(),)4()-(*))-((
@M03506:14:000000000-AKVR1:1:1101:7720:5967 2:N:0:47
ATAGAGCTACACGGGTATCTCATCCCGTTCTCTCCCCTCGCTTTCTCGCGCAAGCGCGAGTGTCTCCCCAGCGCAACGCCCCCGCCGCGGATGTGCCTCTTGATATCTCCACGTTTCTCCCCGCCACCCCGAGATTCCCTTTCGCCTCCCCCCCTCTCTAGCCGCACTGTCGGATTACACTTCTGCGGTATAACCGCGGAGTTCTCACACCACATTTGTTCGCAGCCTCTACGCCCCTTTCGCGCCGAAAAAACCCAAACCACGTCTCCCCCCCGCTTATCCCCGCCTCTGGGCGCGAGGG
+
-6-,,,,---;C,+@8+C,C,,,66C,;,66C,C;FG8,+86CD,,EFG+++++,B++++6:F<,,66B6,,++68@+C+++44@+4@++++@F<,8,BF,,,,5F,F,,,B+:,@,,C,,B+53@F:<+@F***,77,,,,,*=C**,**4*/*1B9+++1?EGC*1+>+*****+++++<++0+:*;**+++2**1?E8/80+3A+<4<***++*00**7)2*1)):**<<5)9(/5++29/75*)*2*))0***(/*))0*/*2)00>3@C*8*4.2645-1-()-0)))(().)(4(
@M03506:14:000000000-AKVR1:1:1101:20111:5986 2:N:0:47
CTAGGACTACCCGGGTTTCTAATCCCGTTTGCTCCCCTGGCCTTCGTGTCTCAGTGTCAGGAACTGTCCAGAGACCCGCCTTCGCCACTGGTCTTCCTCATGATCTCTACGCATTTCACTGCTACACCATGAATTCCAGTCTCCTCTCCAGTCCTCAAGCACCGCAGTATCGAATGCAGTTTCGGAGGTAAGCTCCGAAATTTCACACCCGACTCACGGCGCCACCTACCCACCCTTCACGCCCACTGAACCAGCACCACGCTTGACACCCCTGTATTCACTCTGCTCCGCGCACTGAGGT
+
CCCCCGGGGGGGGGGGGGGGGGGGGGGGGG@FGGGGGGGGGGGGGGGGGGDGGGGGGGGGGFGFGGDGGGGGGGGGGGGGGDGGGGCGGCCFGFFGG<FGDFGFFCEFFGBGGEEFGCFGFGCGFFGGGGGG9FFFGAFGGGGGGGBFGGGGGGGGF?GG??FGGCEE83ECF8=D9;EG9DFEG+@+@,,,,,4<C>6@D>9,,@C6EGD7:9*59*/:)95*://;6*;+C>5*(**>*=8D<**;C++)).*09(*1.>D55:8785D3./2++-*+-)).)))*.)(3:13))*.(.
@M03506:14:000000000-AKVR1:1:1101:18466:5996 2:N:0:47
CTAGGACTCCTCGGGTTTCTAATCCCGTTTGCTCCCCTAGCTTTCGCGCCTCAGCGTCAAGAACAGGCCAGAAAGTCGCCTTCGCCACTGGCGTTCCTCCCGATATCTACGCATTTCACCACTACACCGGGAATTCCACTTCCCTCTCCTGTCTTCGAGCCGAGCAGTATCGAATGACCCTCCCCAGTTGCGCCGGGGGCTCTCACATTCGACTTACTTGGCCGCCGTCGCGCTCTTTACGCCCCGTTAATCCCGCACACGCTCGCCCCCTACGTATATCCCCGCCGTCGCGCACGTACTT
+
CCCCCFGG-CFGGGGEFGGGGGGGGGGGGGGGGGGGGGFGGGGGG7FGGGGGGFGGGGGGGGFGFGGGGGGA@CFGGGGGGGG<ECEFGGDG:CG@FGGGGGCCGGGAFGEG+@FFFFFCFGFGGFGGGG7C>FGFD@:AAFAF,367@C,=DFFG+68CG6ECGC?D;FD@8,@,2,C6,@7E>,8<DD,4BE5:EDCEE*>FCF644>:*2**+0*9+0C4:7)))*)0/)5<74:@G**>D):*)*236=6//)-5A)37*)::):))..9*+<)*36)(((-()-0((0(-1))(,)
@M03506:14:000000000-AKVR1:1:1101:17031:5998 2:N:0:47
CTAGGACTCCCCGGGTTTCTAATCCGGATCGCTCCCCACGCTTTCGCGCATCAGCGTCAGCAAAGCTCCAGGCAACCGCCTTCGCCACTGGTGCTCCTCCCGATATCTACGCATTCCACCACTACACCGGGAATTCCATTGCCCCCTAGCTTGCTCCAGCCACGCCGTATCCGCTGACCCCGCACAGTTTAGCCGCGCGATTTCACAACGGACGTCCATGCCCGCCTACGCCCCCTTTACCCCCAATAAATCCGGCCAACTCTCCCACCCTACGGCTTCCCGCCGCTCCCGGCCCCTAGGT
+
CCCCCFGF<FFG>FEFGEGGGGGGGEGG@CGGGGGGGFE@FDEFGEGCDF@FFDGGE76FGFGGGFFGGGDCDFFGGGGGD@FCFGGGCCBF@F<FFF=<FG=FEGGFDA@F@FEEF9EFGGGGG8FFE+C:@A3EFC=DCDDFGGEF6CFGGGF9DCEGFGF:EG8ECFG9*DB>*4=EC=5*=:*=++5BF68***/>C<80++<E=3<<C)/*1**+**2AC:)<?*)*).8)(71+++/><**)00<9?@<)/(9E)**2*;00/)*)0****,)+,43(42()(),-)(-).)(()
@M03506:14:000000000-AKVR1:1:1101:6312:6018 2:N:0:47
CTAGGACTACTAGGGTTTCTAATCCCGTTTGCTCCCCACGCTTTCGCGCATCAGCGTCAGTACCGGTCCAGTGAGCCGCCTTCGCCACTGGTGTTCCTCCCAATATCTACGCATTTCACCGCTACACTGGGAATTCCACTCACCTCTCCCGGTCTCAAGCGAAGCAGTTTGGACGGCAGTTCCTCGGTTAAGCCGAGGGATTTCACCATCCACTTGCCAAGCCGCCTACGCCCCCTTTCCGCCCAATACTTCCGAACAACGCTTGCCCCCTTCGTATTACCGCGCCTTCTGGCCGCAAGTT
+
CCCCCGGGGGGGGGGGGGGGGGGGGGGGGGGGGGGGGGGGGGGGGGGGGGCCFGGGGGGGGGFGGGGGGGGGGGGGGGGGGGGDEGGFGGGGGGGGGFFGGGGGFGGGGGGGGGGGGGGGGGGGGGGFGGCFA=FFF9E=D8FGGGFGGGGGGGEGGFFGGEEGG?EGGGGCEG8EGGGGFGFC?CEEEGCC9DG**=8CFG6E79?++C4;FCE?FF46><D=DD536*5*17:58D*31:DDC5=?+<CBF>C359**)753*;?FGBC4?58C8>F:2(4((,().*.-<(())),6)
@M03506:14:000000000-AKVR1:1:1101:21326:6024 2:N:0:47
CTAGGACTGCCCGGGTTTCTAATCCCGTTTGCTCCCCTGGCTTTCGCTCATCAGCGCCAATCTCGGTCCAGGATGCCGCCTTCGCCACCGGTGTTCCTCCAGATATCTACGCATTTCACCGCTACACCTGGAATTCCGCATCCCCCTCCCGAATTCAAGCCATCCACTATCCGACGCAGTTCCAAGGTTAAGCCTTGGGATTTCACGTCGTACTTAGTAGGCCGCATACTACACTTTTACGTCCCGGAATTCCGAACAATCTTTGCCCCCCCCGTATTACCGCTCACCCTGGCAGCGCGTT
+
CCCC,6CA-FFFE77@FEFE,;EEEGE@F<8C6FCFEACFFDEFAFCFFG<FFGGGEFC:FFF9@FGGGD<FD,CFG:F7:FFFCFGGEFC>:FC,C@E8,B5=,,CEFC<EGGCFE9,,4+4+>,AFF===,:4FFBF@F7DD@C++@EE>6EF93D;,+,@@6D,;@@@33:B57:*=,5<6,,*=,2,>9:CCG6:,4*5C9C/:5?)7C<9@7@++*2;:5)52<CA7*2+2-09C:27*1**.**+/1/*1)29+0*0**0+0*095>1**0(/2)(-((-))(0(,71,*7)(-,
@M03506:14:000000000-AKVR1:1:1101:7858:6028 2:N:0:47
CTAGGACTACTCGGGTTTCTAATCCCGTTCGCTCCCCTAGCTTTCGCACTTCAGCGTCAGTGTCAGCCCAGCAACCCGCCTTCGCCGCAGGTGTTCCTCTCGATATCTACGCATTTCACCGCTACACCGAGAATTCCAGTTGCCCCTTCCGCCCTCTAGCCCCGCAGTCTCGGTTGACCTTTCTGGGTTAAGCCCAGAGATTTCACAACCGACTTGCGGTGGCCGCCTACGCGCCCTTTACGCCCAGTAAACCCGAACAACGCTTGCCCCCACCCGACTACCGCGGCTGCTGGCCCGGCTG
+
CCCCCGGGGGGGGGCEFGGGGGGGGGGGGGDGEGGGGGGGGGGGGGGGGGGGGGGGFEGGGGGGGGGGGGGGFGGGGGGGGGGGGGGGEGGGGGGGGGGGGG=FGGGGGGFG@FEAFFFFGG:CGFCGFG>++CA<FCDDCFFDFGGFGGDG+++@:<3EF?E3:8>B,@>7D5>>7DE?DFGC,,1;4*?9CCGGGGF,>+BEGGGGGG)977C>C:B=<3CC5>@)*27*))8>1D?7@*/7<E8)+3+*07)1/()*0.7**;C)+)1)./*2/(02.2(-((-5()5,71(9B349(
@M03506:14:000000000-AKVR1:1:1101:14297:6044 2:N:0:47
CTAGGACTACCCGGGTATCTAATCCTGTTTGCTCCCCTAGCTTTCGTGCATCAGCGTCAGTTATGGTCCAGTGAGCCGCTTTCGCCACAGGTGTTCCTCCCGATATCTACGCATTTCACCACTACACCGGGAATTCCACTACCCTCTCCTGCCTTCGAGTCGATTAGTATCGAATGACCCTCCCCAGTTGAGCCGGGGGCTTTCACACTCGACTTGAACGACCGCCTGCGCGCTCTTTACGCCCAGTAAACCCGGACAGCGCTTGTCACCTACGCATCACCCGCTCTGCGGGCACGTGTCT
+
CCCCCGGGGGGGGGGGGGGGGGGGGGGGGGGGGGGGGGGGGGGGGGGGGGGGGGGGGGGGGGGGGGGGGGGGGGGGGGGGGGGGGGEF@GGGGGGGGEGGGGGGGGGGGGGGGGGGGGGGGGGGG?GGECFEGGGFF9FGGGGGGGGGGGGGGGFGG6DGFCE6EEGGGGFFG?FGGFFG:@AEGGEGC,D,@DE5@EGGGGGG7FGGGGGCGGCCDC6ECGDDGG3)*9@CG5B14C*AEC9C9*0*+<+87>7592*2)7B5>*:*9=764***:(990(((((4/))(,)-358)((.
@M03506:14:000000000-AKVR1:1:1101:7558:6083 2:N:0:47
CTAGGACTACCGGGGTTTCTAATCCCGTTCGCTCCCCTAGCTTTCGCGCTTCAGCGTCAGTGTCGGCCCAGCAACCCGCCTTCGCCGCAGGTGTTCCTCTCGATATCTACGCATTTCACCGCTACACCGAGAATTCCAGTTGCCCCTTCCGCACTCTAGCCAAACAGTATCACTTGACCGTTCCGAGTTAAGCCCGGAGATTTCACAAGTGACTTGTTTGGCCGCCTACGCGCCCTTTACGCCCAGTCAATCCGAACAACGCTTGCTCCCCCCGTATTACCGCGGCTGCGCGCACGGAGTT
+
CCCCCGGGGGGGGGGGGGGGGGGGGGGGGGDGFGGGGGGFGGGGGGGGGGGGGGGGGGGGGGGGGGGGGGGGGGGGGGGGGGGGGGGGGGGGGGGGGCGFGGGGGDGGGGGGGDCGGGGGDGGGGGGGGDF@@DFGGCFGGGCFGGCFGGDCEEEGCGFCF9:EFGDGGGGFFG?C7CCEGE66::=FGGGGG?FGGGCEFCFC+=9CF>CFGGCCFFFG*>F=3CEDGC:535.7(94CEE)9*:2*<C+977*1C(2:>FF35@7?@FGB5<:?;7*04000(4()()((7(115)(-.
@M03506:14:000000000-AKVR1:1:1101:5008:6086 2:N:0:47
CTAGGACTACCAGGGTATCTAATCCTGTTTGCTCCCCACGCTTTCGCACCTCAGCGTCAGTACCGGGCCAGTGAGCCGCCTTCGCCACTGGTGTTCTTGCGAATATCTGCGAATTTCACCTCTACACTCGCAGTTCCACTCACCTCTCCCGGACTCAAGCTCTCCAGTATCGAAGGCAGTTCTGGAGTTGAGCTCCAGGATTTCACCCCCGACTTACAAAACCGCCTACGTGCGCTTTACGCCCAGTAATTCCGCGCAACGCGAGCCCCCTTCGCTTTACCGCGGCTTCTGCCACGAAGTC
+
CCCCCFGDFGGGGG@CFGGGGGGGGGGGGGGGEFGGGGGGGGGGGGG7FGCGFFFGGGGGGFGGGGFGGGGCF@,<FFGGGGG?E=CFGGGGD<BFFGGGEGDGGGGGGGGDEGFE<?FGGF<FG<FGGGGGGGFFFGF9FD8DEF=FDGGCGGGGGG9D8?,E8A6BEGC:3,@*7DCF@EC9D@ECF=9DC,:D,=6CE+>;DCGGG4)):/=>+;6?*29=CD>BGG)*:)5C:F4:5:DD*:+/+00796*)91):)7)97EG:*89))1**;(*<5(((((-).*.)1),)0)(--
@M03506:14:000000000-AKVR1:1:1101:13792:6088 2:N:0:47
CTAGGACTACCGGGGTTTCTAATCCTGTTTGCTCCCCACGCTTTCGCGCCTCAGTGTCAGTTACAGACCAGAAAGTCGCCTTCGCCACTGGTGTTCCTCCATATCTCTACGCATTTCACCGCTACACATGGAATTCCACTTTCCTCTTCTGCACTCAAGTCTCCCAGTTTCCAATGACCCTCCACGGTTGAGCCGTGGGCTTTCACATCAGACTTAAGAAACCACCTGCGCGCGCTTTACGCCCAATAATTCCGGATAACGCTTTCCACCCAAGTATTACCTCGGCTGCTGTCACGTAGTT
+
CCCCCGGGGGGGGGGFFEGGGGGGGGGGGGGGGGGGGGGGGGGGGGGGGGCGGGGGGGDGFGGGGGEGGGGGGGGGFGGGGGGGGGGGGGGGGGGGGGFGFGFGGGGGGGGG@FFGGGGGGGGGGGGGGGGFGGGGGGGDGGGGGGGGGGGGGGDEGFGGGGGGFFG8FDF9EDGGGGGFBF?8:CEFEEGGGGGEEEEFFC?G::2BFFF99C7D7:9,26?6<DA86555:A><0:A9?E)9*AF69:29F7937(>C5@D9*<CFE@*))13+<4*36)33((()-04)9))*.).--
@M03506:14:000000000-AKVR1:1:1101:6834:6133 2:N:0:47
CTAGGACTACCGGGGTTTCTAATCCCGTTTGCTCCCCTGGCCTTCGTGCCTCAGTGTCAGGAACTGCCCAGAGACCCGCCTTCGCCACTGGTCTTCCTTACGATCTCTACGCATTTCACTGCTACACCGTAAATTCCAGTCTCCTCTCCAGTCCTCAAGCACCGCAGTATCAAATGCAGTTTCGGAGTTAAGCCCCGAGATTTCACACCTTACTTACGCCGCCACCTACGCCCCCTTTACGCCCAATGCATCCAAACAACGCTTGAAACCTCTCTATTACCGCGGCTGCCGGCCCAGCCTT
+
CCCCCGGGFFGGGGGFGGGGFGGGGGGGGGGGGGFGFGGFGGGGGGGFEGGGGFGGGGGGGGFGGGGGGGCF@GGGGDGGGGGCGFGGGGCFGFGGGGGGGGGGGFFGGCGGGGGGGGGGGGFDGFGGGGGGCFGGGDGGGGFGGGCFGGDGGGGGD8BF8?DEE6CGFFGCF,@@FDCFGGG6EGGGFG9,@?*C>C89@C:CFC?E=7*=FGCCGC*/)185*;;6=5>*5=)7(0++37C27**)+<07?/77C<**))01**+*2)*01*+0<:=74,4((32<(),-<(4*55((4
@M03506:14:000000000-AKVR1:1:1101:18208:6153 2:N:0:47
CTAGGACTACCCGGGTTTCTAATCCCGTTTGCTCCCCTGGCCTTCGTGCCTCAGCGTCAGGAACTGTCCAGAGACCCGCCTTCGCCACTGGTCTTCCTTACGATATCTACGCATTTCACCGCTACACCGTAAATTCCAGTCTCCTCTCCAGTCCTCAAGCACGGCAGTATCGAATGCAGTTTCGGAGTTAAGCTCCGAGATTTCACACCCGACTTACCGCCCCGCCTACGCACCCTTTACGCCCAATGAATCCGAACAACGCTTGGGACCTCTGTATTACCGCGGCTGCTGGCACAGCGTT
+
CCCCCGGGGGGGGG7BFEGGEGGGGGGGGGGGGGGGGGF,EFGGGGGGGGDGFGFEGG:FGGGGGGGGGGGGGGGGGGGGGGGCEFGGGGGGGGFGGGGGGGG?@FFFFGGGDGEFFEGGDCB=F<FEFFGCCFCFFGGGGGGGGFEFGFGGGGGGC8FFFGGEGGGFCCFF+,6@EFGGGGGEGD*4:BE9E7EFCEGDCDGGFG7<*74CEC8CC95?):DCDGBAD3>CC)<5396CCC)775@?7C+9)7*1715E53>*/1A4E)*/**3:C)1<6392(34)4)4(082*0)(-4
@M03506:14:000000000-AKVR1:1:1101:24421:6160 2:N:0:47
CTAGGACTACCCGGGTATCTAATCCTGTTCGCTCCCCACGCTTTCGCTCCTCAGCGTCAGTAATGGCCCAGAGATCCGCCTTCGCCACCGGTGTTCCTCCCGATATCTGCGCATTTCACCGCTACACCAGGAATTCCGATCTCCCCTACCACACTCTAGCTAGCCCGTATCGAATGCAGCCCCGGGGTTAAGCCCCGGGCTTTCACACCCGACGTGACAAGCCGCCTACGAGCTCTTTACGCCCACTAATTCCCGACACCGCTTGCGCCCTTCCGACCACCCCGGCTCCCTGCCTCTCTTG
+
CCCCCGGGGGGGGGGGGGGGGGGGGGGGGGGGGGGGGGGGGGGGGGGGGGGGGGGGGFGGGGGGGGGGGGGFG?FGGCFGGGGCGGGGGGEF7BFEDFGGGGGGG49BCFEGGEGGGFGGGGDEG9FG7EC7FGCFGGDFE@DGG>FFF8DF?EDCFGEGFG9@CGDEGFFF5:CF:BC,@>EC5E5*4;9;9C5=EC=C=C8CEFCGE55)>):*1**+29F=CD@<C5.*))9:220<8CD<7*;)<++1**1*141/)))19F*7C3/).***1()*-,33(4>)()())()*)).-)
@M03506:14:000000000-AKVR1:1:1101:6508:6182 2:N:0:47
CTAGGACTACCCGGGTATCTAATCCCGTTTGCTCCCCTGGCCTTCGTGCCTCAGTGTCAGGAACTGTCCAGAGACCCGCCTTCGCCACTGGTCTTCCTCATGATCTCTACGCATTTCACTGCTACACCATGAATTCCAGTCTCCTCTCCAGTCCTCAAGCACCGCAGTATCGAATGCAGTTTCGGAGTTGAGCTCCGACATTTCACACCCGACTTACAGCGCCACCTCCCCACCCTTTACGCCCAATGAATCCGACCAACGCTTGAGACCTCTCTATCACCGCGGCTGCTGGCACTGAGTT
+
CCCCCGGGDFFGGGGFEGGGGGGGFGGGGGGGGGGGGGGFGGGGGGGGGGGGGGGGGGGGGGGGGGGGGGGGGGGGGGDEGDGGGGGGGGGGGGGGFFGGGFGGGCFFGGGGGGGGGGGGGGGGGGGG=FGGAAFFFGEGCFGEGG>FGGGGGGCG9CGG?FFGCCEGFGGB=DDDDAFA=@EECC>EGD;EF9CGGG+:CFECFFGGCCD*CGGGGGF?4CD/:;8)=/?,98A3301>::/8*/06+B+1):C))6**)80*1*<)<F4?**30A)*02((301()()),8(5*)/.))
@M03506:14:000000000-AKVR1:1:1101:17034:6189 2:N:0:47
CTAGGACTACTCGGGTTTCTAATCCCGTTTGCCCCCCTGGCTTTCGCGCCTCAGCGTCAGAAGGTGTCCAGCACGTCGCTTTCGCCACCGGCGTTCCTTCCGATATCTACGCATTTCACCGCTCCACCGGACGTTCCACATGCCCCTACCCCCCTCGCGCTCCCCAGTATCAGAGGCCGTTCTCCTGTTAGGCCGAAGTATTTCTCCCCTGACTTGATGCACCGCCTACGCCCCCTTTACGCACATTGCTTCCGACCACCCGTCGCACTGTTGCCCTTCCCTCGGCTGCTCGCCCGCTCTT
+
CCCCCGCFEFFGGC+;B-CF9EFGAFGGGGFG,C@CGGG8FEDFE7EGCCFGF8FE:FCF9,FG<CEEFGGG8FEC@>DG<CEFCF7==FCG784?FFCFF++8=:?5<F?E7F?FFEGFGECEC8>DCC@+>@:FF9FGGGFGD+++3,@FEGGEC***4A*CC,6,,>?@,5?*28:=1@*<C++A+2+?FFGC8/;997<+++<7CDD5CFG7***3*02*1)7.6/<*9)7D(**+1:*>3++*+3099)*)13*/))07):8<*):7**+3+3)*.)4((-45(6)()((/))(,-
@M03506:14:000000000-AKVR1:1:1101:24568:6189 2:N:0:47
CTAGGACTACTCGGGTATCTAATCCCGTTTGCTCCCCTAGCTTTCGCGCCTCAGCGTCAGTGTCGGTCCAGGAAGCCGCCTTCGCCACCGGTGTTCCTCCGGATATCTACGCATTTCACCGCTACACCCGGAATTCCGCTTCCCTCTCCCGAACTCAAGCCCGCTAGTTTCCTGTGCAGCTCCCCAGTTGAGCCGGGGCATTTCACACAGGACTTAACGAACCGCCTACGCGCCCTATACGCCCAGTAATCCCGAACACCGCTTGCCACCTCTGTATTACCGCTGCTGCTGCCCCAGCGTT
+
CCCCCGGGGGGGGGGGGGGGGGGGGGGGGGGGFGGGGGGGGGGGGGGGGG7@FGFGEGGGGFFG@FGFGGGGGCCGFFGGEGGGGGGGGGCFBGGGGGGGGGCEGGGGFGGGGGCGGGG9FF:FGGGG@FCF7FABFFGGGGGGGGFFGGGG6EFGGFEGGG*@:EC@FDFGGGECC;9:,>FC5:C,=;EGFGGG8E*1*2;CFGGG5;*>F;6C@DE=*C>5CDDB67>:53./(**<@C3C<E+9<C064)9)),**.7>C558@FFGF46:C+5*<)4>(49B6<72))(-*))-4(
@M03506:14:000000000-AKVR1:1:1101:17246:6203 2:N:0:47
ATAGGACTACCCGGGTTTCTAATCCTGTTTGCTCCCCTAGCTTTCGCGCCTCAGCGTCAGTTGTGGTCCAGTGAGCCGCTTTCGCCACAGCTCTTCCTCCCGATATCTACGCATCTCACCGCTACACCGGGTATTCCACTCACCGCTCCCACACTCCAGCACGTCATTTCCGCCTGCAAGCTCCCAGTTGAGCCAGGAGATTTCACAGGTGACTTACCGCACCTCCTACTCGTCCTTTACCTCCAATACTTCCGCACTACGACCGCCCCCTCTGTATTCACGCCCCTCTTCGCACATCTTT
+
-AA@<C@<-C-;6+@66@CF@F<,,,C6CF,<C<E<FA<,;F;FFGFCC@,C8FGG7,8C<F,CCC,C8E<FC@FD,+8CC,,,,86C=B,,,6:CE,<,4:=++@<F9ECE:F+:5A5<47+@+,,8:+8++A=,9<,A:B=@+3+3@D8FC=FG8A8E8@648+,37,5>53@>,,2,@D?:D8C7D9;,,,D,*=*,:DG,,,,4;?*:=:F7+*)2><D65C;*+*/112.99:;;7+210+0)++099)*//(2+)).1)*2)*)95)*<+06*+).((((-)(1)()(()/)).)
@M03506:14:000000000-AKVR1:1:1101:3739:6222 2:N:0:47
CTAGGACTACCCGGGTTTCTAATCCTGTTCGCTCCCCACACTTTCGCTCCTCAGCGTCAGATCATGCCCAGAGAACCGCCTTCGCCACCGGTGTTCATCCTGATATCTGCGCATTTCACCGCTACACCAGGAATTCCGTTCTCCCCTGCATACCTCTAGTCTGCCCGTATCGAAAGCAAGCCCCGAGTTAAGCCCGAGGTTTTCACTCCCGACGCGACAAACCGCCTACGAGCCCTTTACGCCCAATAATTCCGGACAACGCTCGCACCCTACGTATTACCGCGGCTGCTGGCACGTAGTT
+
CCCCCGGGGGFGGGGFGCGGGGGGGGGGGGGGGGGGGGGGGGGGGGGGGGGGGGGGGDGGGGGGGGGGGGGGGGGGGGGGGGGGGGDGGGGGGGGGCEGGGGGGA<FEDFGGGGGGGGGGGGGGGGGGGGGFGGGGGFGGGGGDGGGGGGGGGGGGDGEGGGGGDGGGEED<FFEGGGF6B>FGGG5EE@FEG,DC5CEEGGCFFGCFFCD7CDGGDGAG4CD=DG@DC7)553>FF66<;EGDG509FC+6*79CDF<F>>>D/CEFG33)5/29C:=F4:B0360.4<::57)9)).-)
@M03506:14:000000000-AKVR1:1:1101:17394:6224 2:N:0:47
CTAGGACTACCAGGGTTTCTAATCCCGTTCGCTCCCCTGGCTTTCGCGCTTCAGCGTCAGTGTCGGCCCAGCAACCCGCCTTCGCCGCAGGTGTTCCTCTTGATATCTACGCATTTCACCGCTACACCAAGAATTCCAGTTGCCCCTTCCGCACTCTAGTCGCACAGTTTCAGTTGACCTTTCCGAGTTAAGCTCGGAGATTTCACAATTGACTTGTGCTGACCGCCTACGCCCCCTTTACCCCCAGTAAATCCGACCAACGCTTGCTCCCCCCGTATTACCGCGGCTGCCTGCCCGGAGT
+
CCCCCGGGGGGGGGGGGGGGFFGGGGGGGGGGGGGGGGG<FGGGGGGGGGGGDGFGGGGGFAFGGGGGGGFGGGGGGGGGGGGGGGCGEGGFEFGGGCGGF?EFEEFGGGGG+CFGGFEFGGGDG9FGGGGG@FGGGGGFGFGGGFGGGGGGGGGGDGFDFCECEGF9EFGGGFGGGGFGCGGGD*?FG9;FG9CGGCEG?FFFFFGFF>4FFGG?FFAGGC4695:>*>>E):.99D?+3+2>D:E6<02*09)1)(/*7>>DCEC6A:C5)9***,0+)-(4((,)45()0(,17>9((
@M03506:14:000000000-AKVR1:1:1101:5995:6246 2:N:0:47
CTAGGACTACCCGGGTTTCTAATCCCGTTTGCTCCCCACACTGTCGCGCCTCAGCGTCAGTTCGACCCCAGCAGACCGCCTTCGCCACCGGTGTTCTTCCGGATCTCTACGCATTCCACCGCTACACCCGGAATTCCATCTGCCTCTAGTCGACTCGAGCCAAGAAGTAGCGATGGCCGACTCGCAGTTGAGCCGCGAGCTTTCACCACCGACTTTCCCGGCCGCCCACGCGCCCTTTACCCCCAGCGATTCCGGACAACCCTCGCACCCTCCGCATTACCGCGGCCTCCGGCACGGTGTT
+
CCCCCGGGGGGGGGGFGGFFGGGF9FGGGGGGGGGGGGGGGGGGGGGGGGFGFFEFGGGGGGGGGGGGGGGGGGGGGGGGGGGGGGGGGDDGGGGGGGGGGGDEFGGGGGGGGGGGGFGGGGDGG<EGGG7CGGGFGGGGGGFGFF?FFFGGGGGGGGEG>9D5D6DCC,?<:FCDGDG5::E*:EE5<;+2<CECC5CCE*;F+AECFCDCE/C9C76*159/9C)0*)7/5<@97<*3+09D7A*0:A*189)*9(/2)08C3C*757/7><**13=:6(2(49(),.-2B125>)(-(
@M03506:14:000000000-AKVR1:1:1101:16224:6252 2:N:0:47
CTAGGACTACCCGGGTATCTAATCCTGTTTGCTCCCCTAGCTTTCGTTCCTCAGCGTCAGTTGCGATCCAGTCAGCCGCCTTCGCCACGGGTGTTCCTGCAGATATCTACGCATTTCACCGCTACACCTGCAATTCCACTGACCTCTCTCGCACTCGAGCACGGCAGTTTTGAAAGCAGCCTCTGGGTTAAGCCCAGAGATTTCACTCCCAACTTGCCGCCCCGCCTACGACCCCTTTACGCCCCGTAATTCCGAGCAACCCTGGCCCCCCACGTCTTACCGCGGCTGCGGGCCCGTAGTT
+
CCCCCGGGGGGGGGGGGGGGGGGGGGGGGGGGGGGGGGGFFGGGGGGGGGFGGGGGGGGGGGGGGGGGGGGGGGGGGGGGGGGFGGGGGGGGGGGGGGGGGGGGDGGGGGGGDGGGGDCFGGGGGGGGGGGFCEFGGGGGGCGGGG9?9EGEGG>CDFGGGGGGG+@DGCGFEG;FGGGGGFGGGGFGGF@FGCE:,CG,DFCCFF:?E<D<EGG9C?457CDEGGB>ECA*7>B3:FFG*7DC)22)*;CFFF3)90*:)))2*;@>E3)501/*;8*C:((((((.,),(7(()))(,)
@M03506:14:000000000-AKVR1:1:1101:17513:6260 2:N:0:47
CTAGGACTACCGGGGTTTCTAATCCTGTTTGCTCCCCATGCTGTCGCGCATCAGTGTCAGGTGCGGCCCAGCGTGTCGCCTTCGCCACTGGTGTTCCTCCGGATCTCTACGCATTTCACCACTACACCCGGAATTCCACACGCCTCTACCGTCCTCTAGTCCCGCAGTATCCGACGACCTGCCTCGGTTAAGCCGAGAACTTTCACGCCCGACTTACGAAACCCCCTACACGCCACTTACCCCCCGTAACCCCGGCTAACGCTTGTTCCCTACGTTTTACCGCGGCTGCCGGCACGTAGTT
+
CCCCCGGGGGGGGGGFFGGGGGGGGGGGGGGGGGGGGGGGGGGGGFGGGGGGGGFGGGGGGGGGGGGGGDGGGGDGGGGGGGGGEGGGGGGGFGGGGGFGGEEGGGFFGGGGGGCFGGGGGGGGGGGFCECEGGGFGGGGGGEFGGFGGGEGG>ECCFACEGFGD**45,EFDGGGGGGGGGGFFCEEG7CFFGC8EGD+>:F@7CFE=)/)1CEFC5;*9C7*9DBFC*)*)87*,*/<++7C95A)*89.).)/)(2<3)5>C8+*3/:*)**288F7.(-13(()()((0(4*.)((-
@M03506:14:000000000-AKVR1:1:1101:8063:6268 2:N:0:47
CTAGGACTACCCGGGTTTCTAATCCTGTCTGCTCCCCACGCTGTCGCGCCTCAGTGTCAGCTACTGCCCAGCAGGCCGCCTTCGCCACCGGTGTTCTTCCGGATCTCTACGCATTCCACCGCTACACCCGGAATTCCGCCTGCCTCTACAGTGCTCAAGCAAAACAGTTCGCACGGCCGACCCGGGGTTGAGCCCCAGGCTTTCACCGCACGCTTGTCCCGCCACCTACGCGCCCTTTACGCCCAATGATTCCGGACAACGCTCGCACCCTCCGTATTACCGCGGCTGCTGGCACGGGTTT
+
CCCCCGGGFEFGGGGFGGGGGGGGGGGGGGGGGGGGGGGGGFGGGGGEGG@FFGGGGGGGGGGGGGGGGGGGGGGGGGGGGGGGGGGGGGGGGGGGGGGGGGGGGFGGGGGGCFGFFFGGGGEEGFGGGGGGEGFGGCGGGGGGFGFFGGGGFGGGEEFGGFGFGGFGGGGGGEEC5EGEGGGGGGGGGG+5C@CGGGGGGGF7;<FCE)9>ECEF<CBD3DDGDGF:FGFDG>BG:CFGECDGC*A67@:BFFC/975C>;)19C/<8<*8@GE8A(6C)(40491.09).::2>:),((
@M03506:14:000000000-AKVR1:1:1101:11927:6311 2:N:0:47
CTAGGACTCCCCGGGTATCTAATCCCGTTCGCCCCCCACGCTTTCGTGCCTTAGTGTCAGCAACAGCCCAGTACCCTGCCTACGCCATCGGTGTTCCTCCCAATATCTACGCATTTCACCGCTACACCTGGAATTCCGCACCCCCCTCCCCAACTCCAGCCATCCAGTATCAGACGCAGTTCCCTCGTTAAGCTGCGGGCTTTCCCGTCTGACTTCGTTCGCCACCGTCCAGGCCTCTTCACCCGTGAATTCTGCACCACCCCCTCCCCCCCCCGCTTGCTCCTGCGTCTGGCCCGGCATC
+
CCCCCGDF<@@FGDG@FEGGFGDAECEGGFGECD:@GGG:F@@FA:EGD<<AF9<@9EE,,E8E,@:CFA8:CCFF,6FFE,CBF+::E=FC:B?AD,CE@,4AFGGD<?FE7@BA,9FD+C+4:BFD=,A,,?,,,,C7+@EE8E8B:8+@6C,,,@,<:C98@F,3,3@@:9>57*4A>FCD,,*=5*;;,1,1*:=**;+>02*/:*9+@+>+80)*1)1*19))1))+*)09(9*+++29)1*)/++0*/0**,2*.)))/*;785C)8)***,):).,.).4.(.(().2)))(-(
@M03506:14:000000000-AKVR1:1:1101:14102:6317 2:N:0:47
CTAGGACTACCCGGGTTTCTAATCCCGTTCGCTCCCCTAGCTTTCGCGCATCAGCGTCAGTGTCGGCCCAGCAACCCGCCTTCGCCGCAGGTGTTCCTCTTGATATCTACGCATTTCACCGCTACACCAAGAATTCCAGTTGCCCCTTCCGCACTCTAGCCCCGCAGTATCGGTTGACCTTTCCGGGTTAAGCCCGGAGATTTCACAATCGACTTGCGGTGGCCGCCTACGCGCCCTTTACGCCCAGTAAATCCGAACCACGCTTTCCTCCCCCGTCTTCCCCCCGCCGCTGGCTCGTAAT
+
CCCCCGGGGGFGGGGGGGGGGGGGGGGGGGGGGGGGGGGGGGGGGGGGGGGGGGGGGGGGGGGGGGGGGGGGGGGGGGEGGGGFGGGGGGGGGGGGGGGGGGGGGGGGGGGGGGGGGFGGGGGGGGGGGGGGGGCGGFFGG=FG?FGGGFEGEGDEFA3EFCEGGDGEC>EEGGGGGGGGGFFGGGGGGC9CFGGGGGGGCCC?+<CCCF*;EDGGG7>EGGG:<DFDGGDGD>:C0C<+::C<C/*0+<C@FF59C;):F))97/<8+9>@B<8;*()+.3(((-4)()(()-(25>((-
@M03506:14:000000000-AKVR1:1:1101:18029:6326 2:N:0:47
CTAGGACTACCCGGGTTTCTAATCCTGTTCGCTCCCCACGCTTTCGCTCCTCAGCGTCAGTTACTGCCCAGAGGCCCGCCTTCGCCACCGGTGTTCCTCCTGATATCTGCGCATTCCACCGCTACACCAGGAATTCCAGTCTCCCCTGCAGTACTCCAGTCTGCCCGTATCGCCCGCACGCCCACAGTTAAGCTGTGAGTTTTCACGGACAACGCGACAACCCACCTACGAGCTCTTTACTCCACGTAATTCCGGAAAACGCTCGCCACCTACGTATTATCTCGGCAGCTGGCACGTAGTT
+
CCCCCGGG9CEGGEE@FFGGDGGGGGGGGGDGGFGGGFG@BCGFGGGGGGGFDGGGGG7FGGGGGGGGGGGFF,BDEDEEFFFFGCFGGGGGGGGGGGFFF,5FFFGGGGDD:B=EG9BFGGGGGFCFGGG7:F8<,CFA@DGGGGGGF@EDFGGEGGGGC8DDFFECC8FBEEEGCEEGDDCCC5EGC9;;<FGCF@@,>+>CCDCEGC3DGCCE:38E45CCDD>40*7:C)9D2F6++09**/*.2;0986)9)(0083)9CG*);>546*2@93/+.))((-()(.57E?2*.)(--
@M03506:14:000000000-AKVR1:1:1101:6742:6339 2:N:0:47
CTAGGACTACCCGGGTTTCTAATCCCGTTTGCTCCCCTAGCTTTCGCGCCTCAGCGTCAAGAACAGGCCGGGTAGTCGCCTTCGCCACTGGTGTTCCTCCCGATATCTACGCATTTCACCACTACACCGGGAATTCCACTCACCCCTCCCGCACTCAAGCACGGCAGTTTCCGTAGCAGGCCCCGAGTTTCGCTCGACGATTTCCCAACAGCCTTCCCGCACCGCCTACGCGCCCTTTCCGCCCCATCATTACGAACACCGCCTCCACCACCCGTACTACCCGTGCGTCTGGCCCCGCCGT
+
CCC@CFFGFECFFGG+FGGGGGGFFFEFFGGGGGGGEGGFGGGGGGGGGGCCFFGGGGEGG9@FGGCFGGEFG:FEC@GGDEGGGGDFFGFFFFGGCFFFF:BFEGDEFAFFGGGGGGGGGG@CFGF:=C7C+:FBF<F9>DDDFEBGEC=E8C:D?CCF6CC5>E>C9;C;8<>1A928>/:BC5:**,,488C8**3*3;;E+9+*=C547*++2>):)59:<5.)2/7*9.7702*</:<D)*2)+3+*0.**1(2/)))**2*0A)/.))/**-*<1,(-4:(),580)((1))((,
@M03506:14:000000000-AKVR1:1:1101:24729:6357 2:N:0:47
CTAGGACTACCCGGGTTTCTAATCCAGTTCGCTCCCCACGCTTTCGTGCCTTAGTGTCAGCAATAGACCAGTAGCCTGCCTACGCCATCGGTGTTCCTTCTAATATCTACGGATTTCACTCCTACACTAGAAATTCCAGCTACCTCTTCTATGCTCTAGCTAAGCAGTTTTGATAATGGGTATCCGGTTGAGCCGAACGATTTCACTACCAACTTACTTTGCCACCTCCGCAACTCTTGACGCACAGTAATTCCGTATAACGCTTGGACCCCACGTATGACCGTGGCTGCTGCACCGTCGG
+
CCCCCGGGGGGGGGGGGDGGGGFGGGGGGGGGEGDFGA@GGGDGGGG@FGGGGCFGGGGGGGGGGGGGGGEEEFGGGFGGD<FGGGGGGGEFGGGGGGGGEFGG<FGGCFG77FE,AFFAFGGFGCGAFGGCCE;FDCEFFGGGGGCBFG9FCGGGGGG8AEADCFFE=EFGCA>EFFG@DFGGGDCECEDFGFGGCC6C3;8EFFAFGG>D5;;,<:6=>:*57?A*19@C4?A?CB;,,45/9:*1+2A1@AF*;3*<A))*:/*)5)7)))/*2-)06(,(.,3),.).*(.25)(((
@M03506:14:000000000-AKVR1:1:1101:15968:6362 2:N:0:47
CTAGGACTACCGGGGTTTCTAATCCTGTTTGCTCCCCACGCTTTCGCACCTCAGCGTCAATATGTGTCCAGTAAGTCGCCTTCGCCACTGGTGTTCTTCCGAATATCTACGAATTTCACCTCTACACTCGGAATTCCACTTACCTCTCCACAATTCTAGCGATGCAGTCTTAAAGGCAATTCCGGGGTTGAGCCCCGGGCTTTCACCTCTAACTTACAAAGCCGCCTACGTGCGTTTTACGCCCAGTACTTCCGAACAACGCTAGCCCCCTCCGTATAACCGCCTGTGTTGGCCCGGCGTT
+
CCCCCGGGGGGGGGGGGGGFGFCFGGGGGGGGGGGGGGGGGGGGGGGGGGFCF@FGEGGGGGGGGGGGGGGGGGGGGCEEGEFGGGDCGGGGGGGGGGDFG@CFFEGGGGGGFGDFGCGGGGGGGCFAED+@BFDGGGGFF=EEDFFBDGGGEACGGE;DE=FGGFE>FFFC,@DDDG=@AF7EGGGEE@CE65B?E7;EG>?99CGFG*::CF7CFDF68D*>DD>DGGF*:))/68A<8E71>*3*+0+*9)7*1,0A)773588)?>37)1;*:)/+((-(-(.)))(())-7:)(,(
@M03506:14:000000000-AKVR1:1:1101:11911:6362 2:N:0:47
CTAGGACTCCAAGGGTTTCTAATCCCGTTTGCTCCCCTAGCTTTCGCGCCTCAGCGTCAGTGTCGCTCCAGGAAGCCGCCTCCGCCACCGGTGTTCCTCCGGATATCTACGCATTCCACCGCTCCACCCGGAATTCCGCTTCCCTCTCCCGAACTCAAGCCCGCTAGTTTCCTGCGCACTTCCCCCGTTTAGCCGGGGTATCTCATCCCGAACTTACCGAACCTCCCTCCCCCCCTCACCGCCCAGTCATCCCGAACACCTCTTGCCGCCTCTGTCTTCCCGCCCCTCGCGGACCACGTCT
+
CC@C,6CF-;6669@6E@FGGCDCF?GGCFCA9;6DCF<;@FEEA7F:BC7:F,E:B:@6<<FC7,6C6FGGFF@F@@@6,,=+BFFEGDCGC=8BEFFGC++8?C<5<E+>FC=,CBEF>EC+@CE,@:3:+A,AF@EEGEFGGG,@8=>+5@F;B89EF@EG*453D,5=D9,4=>*4,>,20*/4:2*,?688*/3*>;++++++/1*/1*32*2)29C7*0*))**87575)(*)2*2)197+/+<9*0)*/70*20>***0<):)*))*3+36*0.(((-(()-)(()(-1).((.
@M03506:14:000000000-AKVR1:1:1101:11217:6364 2:N:0:47
CTAGGACTACCGGGGTATCTAATCCCGTTTGCTCCCCTGGCTTTCGCTCACTCAGCGTCAGTGTTGGTCCAGGATGCCGCCTTCGCCACCGGTGTTCCTCCAGATATCTACGCATTTCACCGCTACACCTGGAATTCCGCATCCCTCTCCCAATCTCAAGCCATCCAGTATCAGACGCAGTTCCCCGGTTAAGCCGAGGGATTTCACGTCTGACTTAGTTGGCCGCCTACGAGCCCTTTACGCCCAGTAATTCCGAACAACGCTTGCCCCCCCCGTATTCCCGCGGCTGCTGGCCCGGAGG
+
CC@CCGGG9EFGGEFF7EEFFGGCEGEFFG@FFEFFGGGGGFFEGGGGGGGFGFGGGGGGGGGG,CFGFAFFGGCFDFGGGGCFFGGGGGGGGDFGFGGGFGG9FAFGCGFFD:C7,:CFGGGGCFFFGGD<E8FFEGGGGGGGGFGGGGGF,@D,E8FFGE,98DCCF7;FFGGGGE+5@<7@<FEGCCEBFGFEC585*;@,1,=FG>*:FFG77@FCG;<CDC>A=8;2C55C7C92AED995*9:<:*7/9*1,)*.0./1*;?C3C>:D=8*4)+),3(-,7.(0,)7<(/7)(((
@M03506:14:000000000-AKVR1:1:1101:16651:6404 2:N:0:47
CTAGGACTACCCGGGTTTCTAATCCTGTTTGCTCCCCTAGCTTTCGTTCCTCAGCGCCAGTAGTGGTCCAGCGCGCCGCTTTCGCCACGGGTGTTCCTGCAGATATCTACGCATTTCACCGCTACACCTGCAATTCCACGCGCCTCTCCCACACTCAAGCACAGCAGTTTTGGAAGCAGCCTCTGGGTTAAGCCCAGAGATTTCACTCCCAACTTGCCGCACCGCCTACGAACCCTTTACACCCAGTAATTCCGAACAACCCTGGCCCCCTACGACCTACCGCGGCTCCTGGCACGTAGTT
+
CCCCCGGGGGGGGGGGGGGGGGGGGGGGGGGGGGGGGGGEGGGGGGGGGGFGFGGGGGGGGGGGFGGGGGGGGGGGGGGGGGGGGGGGGGGGGGGGGGGGCGGGGGGGGGGGGGDGGGGGGGGGGFGGGGGGDGGGGGGGGEGGGGGGGGDGEGGGGCGGGGGFGGFGGGD@C:EGGFFFF@FG6DC6CFFFFGF8E=CF?>EG7CCFGCFGEGG+7C)CCDC*5D3)27):5BDF0C?FFGCD3CG*A<7@FFD3D9**)77C3@EFGFC)0****-/<226((((.(/.()(.*0)(-6
@M03506:14:000000000-AKVR1:1:1101:11375:6419 2:N:0:47
CTAGGACTCACAGGGTGTCTAATCCCGTTTGCTCCCCTGGCCTTCGAGCCTCCGTGTCAGTAACTGTCCAGAGATTCGCCTTCGCCACTGGCCTTCCTTACGATATCTACGCACTTCACTGCTACCCCGTCAATTCCAATCTCCTCTCCAGTACTCGCGCCCCGCAGTATCACGTGCAGTCTCGGGGTTGAGCCCCCAGCTTGCACACCTGCCTTACGGCGCCACCTACGCCCGCTCTCCTCCCACTCAATCCGAACAACTCTTGATACCCCTGTACTACCTCCGCTCGTTGCACCGAGTT
+
AA8,,,CF--C<<6B--8<EF9FFDDCE@FGGGC8DCEC,EC,CF<8,@@,E,+CCEE9FG9FEAFFFGFF<,CFGF,CF@FGDFE:FB8,,C<=AEFC,F,9,=FEEFA<CE+6AF<AE,,,,,9,++8+++99EFF9AFDFDG?,@F;=7,3,68++@++6+@8@=,7>9:E>,4DE,43<@+*31:B>D,1*1*441,4,*1<,=**2*=C,>97/=9>)*1;5)7*)*2).719400CF5**2)*++0)7**9(*/)0*0*++*+6*855+3+.*3.)-((,(0(0(,7.)9))(((
@M03506:14:000000000-AKVR1:1:1101:25434:6423 2:N:0:47
CTAGGACTACCCGGGTTTCTAATCCTGTTTGCTCCCCACGCTTTCGTGTTTTAGCGTCAGTATCGGACCAGTAAGTCGCCTTCGCCACTGGTGTTCCTCCTAATATCTACGAATTTCACCTCTACACTAGGAATTCCACTTACCCCTTCCGAACTCTAGCAAAGCAGTTTCCAACGCACATCCGGGGTTGCGCCCCGGGCTTTCACATCAGACTTACTTTCCTGTCTACGCCCGCTTTACGCCCAGAGACTCCGAACACCGCTCGCACCCTTCCCTCTCCCCAGACTGCGGGCACGAAGAT
+
CCCCC@FFGGFGGDE:;@FGGGGGGFFFGFFG,CEFFGGDGGGGGGGFDG8FFEFGGGGGFAAFBECGGGGFGGGFGGGGG>FGGFEGG<,EF<FDFACAEA9F,,???F7:8,+,CEFFCFFGFFA=<?F89AFFEGEF9EG8=BCD>@8+@C89,9@=DEG38,@6,3=F,,36C66CDD,8+3CC5E,*4@>8C?:C:4<;<7@FC+*08FFGF@69;++1+011155*2).24*+>8755***)**30757/)47C3)))1:/7EFD)0**+*,)04((((())()(,041*).((.
@M03506:14:000000000-AKVR1:1:1101:21222:6436 2:N:0:47
CTAGGACTCCCCGGGTTTCTAATCCTGTTTGCTCCCCACGCTTTCGCACCTCAGCGTCAATATGTGTCCAGTGAGTCGCCTTCGCCACTGGTGTTCTTCCGAATATCTACGAATTCCACCTCTACACTCGGAATTCCACTCACCTCTCCACAATTCTAGCGATGCAGTCTTAAAGGCAATTCCGGAGTTGAGCCCCGGGCTTTCACCTCTAACTTACACAGCCGCCTACGTGCGCTGTACGACCAGTAATTCCGAACCACGCTAGCCCCCCCCGTATCACCGCGGCTGCGGGCACGGGGTT
+
CCCCCGGC-ECC@EGGGGGGG<FFF@EEFGFFEGGGGGGGGGG@EFDEGG8EDAFFGFECFGGFAFEGGGGEFGGGGGDCC@F<FE@EFFFEEGGG<EFFG@=C,EFGGGFG<<FCE9EGFFGGGGGGFFE7FFGGGGFFGGGGGGDFBCG,3=DEFCEA6=,@EF9EFGFFCFC,@=88BDFFG6E+@;B7D,*3@E5;E;5DEF7=444+,=>;C?*?4C55)7>DE5)*:>BG09A+*1:21529+<+//)19)(2::@3/)+*7/)))))1*2(9C0,30,-(.1),()(,9)),-,
@M03506:14:000000000-AKVR1:1:1101:19327:6446 2:N:0:47
CTAGGCCTCCTGGGGTATCTAATCCCGTTTGCTACCCTACCTTTCGCGCCCCAGCGTCGAGAACAGACCAGAAAGCCGCCTTCGCCCCTGGTGTTCCTCCCGATATCTCCCAATTCCACCCCTACCCCGAAAATTCCCCCTCCCTCTCCTCCCTTCAAGTCGACCATTCTCGAGTGACCCTCTCCCGTTGACCCGGGGGTTTCCCACCTCCACTGCAACGCCCCCCTCGCCCCTCTTACGCCCCATAACCTCCGCCCAACCTCCCCCCCCTCCGTATACCCCGGGTCTCCGCACCAATGTT
+
@,-A@,C@@FC,EF@@-;6,E9CC@6,CE<,C6,CF@@,,;EFC<FC@+@++,,;+8,+6@@79,6,C,6C6F,9E<+6=B,C:B4,89B=E<F?F<EFG@=+++8E?,,,,,:C,55C,4@<+8,EDG++@+C,?,5,+3>C=,6,,6,,,@C,,4,,,@7+@@83>,,3*,*,*=D7=2=,,,4=E,*1:BC8**:*1*1;+>+:E*7*20*++**0*)99*)90)*9.57)8FA7**2>)79**9+++07)*1)(*18)7*/;80:@C)))**0)1+42((((().9(()(-*.)(-)
@M03506:14:000000000-AKVR1:1:1101:6492:6450 2:N:0:47
CTAGGACTACCCGGGTTTCTAATCCTGTTTGATCCCCACGCTTTCGTGCCTCAGCGTCAATCATACTTTAGTAAGCTGCCTTCGCAATTGGTGTTCTGTGACATATCTATGCATTTCACCGCTACTTGTCACATTCCGCCTACCTCAAGTACATTCAAGCCCGTCAGTATCAAAGGCACTGCGATAGTTGAGCTACCGTCTTTCACCCCTGACTTAACAGGCCGCCTACGCACCCTTTAAACCCAATAAATCAGCATAACGCTTGGATCCTCCGTATCACCGCGGCTGCTCGCACGGCGTT
+
C@CCCFFGCCCFDEECFGFGGGGGGGGGGGGFGGGGGGGGGGGGGGGGGGGGFGGGGGG>FGGGGGFGGGGGGGGGFGGGGGGGGGFGFFGGGFGFGGGGGGFGF9,FFGGG<FGGGGGGGGGGCFFDGEGGGGGGCFEDGGGGFG8DGF9EEGGGGAFCEFGGGCCE,=E;DDD=8=6,@EEGG>>ECA,3DAFFGC878=DCA,E7EG5?FGFFGC+,;9*=DG>EG:455>49>CF,+CDGG50;CC7@*;2;+)2=558**336+.:/8);C8(0<(4(((4,3(0),7-()0),-3
@M03506:14:000000000-AKVR1:1:1101:22940:6454 2:N:0:47
CTAGGACTACCCGGGTTTCTAATCCCGTTTGCTCCCCTGGCTTTCGCTCCTCAGTGTCAGTGTCGGTCCAGGATGCCGCCTTCGCCACCGGTGTTCCTCCAGATATCTACGCATTTCACCGCTACACCTGGAATTCCGCATCCCTCTCCCGAACTCAAGCCATCCAGTATCAGACGCAGTTCCCCGGTTAAGCCGAGGGATTTCACGTCTGACTTAGTTGCTCACCTACGAGCCCTTTACGCCCAGTAATTCCTAACAACGCTTTCCCCCCCCGTATTACCCCGTCTGCCGGCACGGTGTT
+
CCCCCGGG<FFFGGGGGGFGGGGGGGGGGGGGFGGGGGDFGGGGGGGEGGDF,FFEEFFEFGGGGGGGGGGGGGGGGGGGGGGFGGGGGGGGCGGGGFGFFFFGGGGGGGGGGDCEEFGFGGDGGGGGGFGCGGGGGGGGDGGGFGGGGFD>EEFGFGG?FGGG?,>EFAEA;6DED8::DEFGGG>E*1>DFF8E=EG*,85=9CFGGFGFF7<CFGA+102=7C4AG5):558*(*9CG5)7*2+1+3CFF****8**)7.5*<EFFD5>DGC=;(7?>(,((((06*4(79,*7)-4(
@M03506:14:000000000-AKVR1:1:1101:4123:6482 2:N:0:47
CTAGGACTACTCGGGTTTCTAATCCTGTTCGCTCCCCACGCTTTCGTCCCTGACCGTCAGGAAAATCCCAGCAAGCTGCCTTCGCCATTGGTGTTCCTGGTAATATCTACGCATTTCACTGCTACACTACCAATTCCACTTGCCTCTGATTTCCTCTAGCATGCCAGTATGAGATGCATCGATATGGTTGAGCCACACGATTTAACATCTCACTTAACACGCCGGCTGCGGACGCTTTACGCCCAGTGATTCCGAGCCACGCTCGCCCCCTTCGTATTACCGCCGCTGCCGGGCCCGAGTT
+
CCCCCGGGGGGGGGGGGGGGGGGGGGGGGGGGGGGGGGGGGGGGGGGGGGGGGGGGGGGGGGGGGGGGGGGGGGGGGGGGGGGGGGGGGGGGGFEGGGGGGGGDGGGGGGGGGGGGGGGGGGGGGGGGGGGGGGGGGGGGG9EGGGGGGGGGGGDCFGGGGGGGGGGGFGGGGAFDDFGGDDEFGADGFDD8FGGGGGGGGGGGGGGGG8DFGGGGGGF9DGGGGC54=<DE::DG@GFFED<DGFF4=C+:CACCD(<65>7*):?>GB15)*22@?4E204(2;()()-()(-)).(4(
@M03506:14:000000000-AKVR1:1:1101:12173:6517 2:N:0:47
CTAGGACTCCCCGGGTTTCTAATCCTGTTTGCTCCCCACGCTTTCGTGCCTCAGTGTCAGTGCTGGTCCAGGGTGTCGCCTTCGCCACAGATGTTCCTCCCGATATCTACGCATTTCACTGCTACACCGGGAATTCCACGCCCCTCTACCGCACTCTAGGTCGCCAGTATCCAATGCCATTCCCAGGTTGAGCCCAGGGCTTTCACATCCGACTTCACGAACCACCTACGCACGCTTTACGCCCCGTAATTCCAAGTAACGCTTGCCCCCTTCGTATTACCGCGGCTGCTGGCACGCATCT
+
CCCCCGGG-FFGGGGFGGGGGGGGGGGGGGGGGGGGGGGGGGGGGGGGGGGGGGGGGGGGGGGGGGGGGGGGGGGGGGGGGGGGGGGGGGFGGGGGGGGGGGDGDGGGGGGGEGGGGGGGGGGFGGGGGGGEGGGGGGGGGGGGFGGGGGGGGGEGFCCDGGGGGGGFFCGFDDFFGGGGGGGGCFFGGGFCGGF>:5EG<CFF,=:@F65DE5=,:?)A<DD*85)8+7B*)8>*49FF5:<D):*7*2CB67DCD>7+.7<C7E+/;;).7*2*25*+4219(((0())(0()1))(()
@M03506:14:000000000-AKVR1:1:1101:19224:6523 2:N:0:47
CTAGGACTACCCGGGTATCTAATCCTGTTTGATCCCCGCACTTTCGTGCCTCAGCGTCAGTTACTGCTTGGTAAGCTGCCTTCGCTATCGGTGTTCTTGACGATATCTAAGCATTTCACCGCTACACCGTCAATTCCGCCTACCTCATCAGTACTCAAGTTCCGCAGTATCAATGGCACCTCGACAGTTGAGCTGCCGTATTTCACCACTGACTTATGGAACCGCCTACGCACCCTTTCAACCCAATAAATCCGACCAACGCCTGCCACCTCCGTATCACCGCCGCTGCTGGCCCCTAGTT
+
CCCCCGGG9FEFEGGGGGGGGGGGGGGGGGFGGGGGGGGGGGGGGGGGGGCGGGGGGGGGGFGGGGGGGGGGGGGGGGGFGGGGGGGGGGGGGGGGGGGCGGD,C@FGFFFGGGGGGGGEGGGGGCFCFGGGGGGGGGGGGGGGGGFGGFFGGGGGFCCFEGGGGGEBFDGEGGFFGGGG86CCEEEFCC,DEG,DCEGE>>EG7FF6E7*?FGG?CF*92CDCC)28855C<>A254++1+;5*:*/+2136)*)1315)))*1A8?G>C)<<8/8(*A0,(,4>976:),)(())0.).
@M03506:14:000000000-AKVR1:1:1101:9463:6536 2:N:0:47
CTAGGACTCCCGGGGTTTCTAATCCCGTTTGCTACCCTAGCTTTCGCGCCTCAGCGTCAAGAACAGGCCAGGAAGTCGCCTTCGCCACTGGTGTTCCTCCCGATATCTACGCATTTCACCACTACACCGGGAATTCCACTTCCCTCTCCTGCCTTCGAGTCGAACAGTATCGCGTGACCCTCCCCAGTTGAGCCGGGGGCTTTCCCACGCGACTTGTCCGACCGCCTGCGCGCTCTTTACCCCCAGTCACTCCCGCCATCGCTCGCCACCTACGTATTCCCGCGCGCGCTGGCCCGACATC
+
CCCCCGGG-CFGGGDFFDEGGGGGGGCGFD@EGGDGGGGGGGCGGEGEGD7FGDFFGE,FFFGGGGGGGFCGFGGGGGGGGGGFGGCF8FEGGGEGG,EFG7FEGDGGDGGGGG7?FFGGFF=FFDGGFG@>CDFGF9==DEFF8DB?FA=@EGGC>8,EE+8:DC?F7:E:*;C*1DFFCGDDE6C,DC,>DEC88E*5899F+<+AED))2)*+2*9/9CC=CD3):)0*7.<547*++37DDD<*:+39<)1)C>3+)75D7CC);54/9**++.*+43(7(((),.((0(()0),()
@M03506:14:000000000-AKVR1:1:1101:9900:6538 2:N:0:47
CTAGGACTCCTGGGGTATCTAATCCCGTTTGCTCCCCTAGCCTTCGTGCCTCAGCGTCAGATACTGCCCAGGGTTTCGCCTTCGCCACGAGCGTTCTTCTCGGTATCTACGCATTTCACTGCTACACCGAGAATTCCAAACCCCCCTACAGCTCTCGAGCATTGTAGTATCGAATGCTATTCGGATGTTGAGCCTCCGGATTTCACATCTGACCTTCCCATCAGCCTACGCACCCTTTACGCCCCGTGACTCCGCACAACGCTTGAGACCTCTCGATTAACACGGCTGCCCGCACCGCCGT
+
CCCCCEGG<FF@<FF@CCGFCFGF@FBFFG,FFFGGGGDFGGGGGGGGGGEFGFGE:@CEGGGGAFGGGFGGGGFGGEGGGEGGGG:FFEEFEGGGGFCCFCC:EFGGEF+F?FFGGAFC<FG9FFGGGGC@CFG9E,,ADFGCE8CGGC88,==D+,68+6,5E,38,7;@@E:8A,@C@7,,:*5<ACC7BE8>5=C**3><,=FGG++21;C<*8),+*0,2;;)**.*1:5*(;+>8CC88*2)**+*95*9<(9C573*/*+.<7<F6**+*))+-)5,(90)()(,0(-97)(((
@M03506:14:000000000-AKVR1:1:1101:24984:6557 2:N:0:47
CTAGGACTACCCGGGTTTCTAATCCTGTTTGCTCCCCACGCTTTCGCGCCTCAGCGTCAATTACGGGCCAGATAGCCGCCTTCGCCACCGGTGTTCTTCTCAATATCTACGAATTTCACCTCTACACTGGGAATTCCACTATCCTCTCCCTCCTTCAAGCTCATCAGTATCAAGCGCAGCCCCCCGGTTGAGCCCGGGAACTTCACGCCTTCCTTGATACGCCGCCTACCCCCCCTTTCCTCCCAGCAATTCCGACAACAGCTTCCCCCCTTCGCATCACACCGTCTCCAGTCCAGCCTTT
+
CCCCCGGGFC=CFGG7FEGGGGFFGGGGGFEGGGGDFGG77C@8E@C+FEED<@E+@F7F9EFF<:+@FGCFGFGFG7:F,:F<FGCG@@+@7B:BEG?EA<EF99FEFEG+=AA,C9FFFF5AF9FFCD8,8?F9E@FF8,,@AB>8DFCF+@DG98@DC?,,@D>,676,5:>++++3,@4@***44>D,?6=*:5:5*;@++3;=C53=*@970:++**)/77B:6*<*1;7),*97+<790+/)00+0/95))(**))02:+27*.)089***(0C<(((,-4)8/()/.)2)),))
@M03506:14:000000000-AKVR1:1:1101:16042:6573 2:N:0:47
CTAGGACTACCCGGGTATCTAATCCTGTTTGCTCCCCACGCTTTCGTGCCTCAGTGCCAGTGCTGGTCCAGAGAGCCGCCTTCGCAACTGATGTTCCTCCCGATCTCTACGCATTTCACTGCTACACCGGGAATTCCACTCTCCTCTACCGCACTCTAGCCCGCCAGTATCCATCGCCATTCCCAGGTTGAGCCCGGGGCTTTCACGACAGACTTAACGACCCACCTACGCCCGCTTTACCCCCAGTAATTCCGAGTAACGCTTGCACCCTTCGTTCTACCGTGGCCGCCGGCCCGAAGCT
+
CCCCCGGGGGGGGGECGGGGGGGGGGGGGGGGGGGGGGGFGGGGGGGFGGAFGFEFGGGGGGFGGGGGGGGGGFGGGGGGGGGGGCGGGGFFGGGGGGGFGGCFGGGGGGGGFDEGG9EFFGGGGGGGGGGG7FE9FFGGG9EDGGGGGGE>>C8@DGFGGGGEEEECF@FGGCF+4BC5,<CF7B>E,,,3,8>*;*;7*88CC?5AEDC4**5C+;::)1:FGGFAC35*))093**0+09>5CE=FF+9*/1)9(CCD>8><F+9;>*).9;**,1<4(,,-((),)(28((1)7(()
@M03506:14:000000000-AKVR1:1:1101:16373:6599 2:N:0:47
CTAGGACTACCGGGGTTTCTAATCCTGTTTGCTCCCCTAGCTTTCGTGCCTCAGTGTCAGGAGTTGTCCAGGGACTCGCCTACGCCACTGGTGTTCCGCTTGATATCTACGCATTTCACTGCTACACCAAGCATTCCAGTCCCCCCTCCAACCCTCGAGCAAGGTGGTTTCCAATGCCATTTCGGAGTTGAGCTCCGAGCTTTCACATCCGACTTACCCCGCCACCTACGCACCCTTTACGCCCCGTTAATCCGAACAACCCTTGGGACCCCTTTTTTACCGCCGCTGCTGGCACAGTGGT
+
CCCCCGGGGGGGGDGEGGGGGGGGGGGGGGGGGGGGGGGGGGGGGGGGGGGGGGGGGGGGGGGGGGGGGGGGGGGGGGGGGGGGGGGGGGGGGGGGGGGGGGFGGGGGGGGGGGCGGGGGGGGGGGGGGGGGGGGGGGGGGGG8EEGGGGGGDGGFEEGGDGGGFFGEFGGGGGGGGFFA,@CEGED@8,BCD;DFGGEGCFGGCCFGDDGDEDG,+;8EDDG=D<4ACDE5):3<=FAGCEGC7E*)/*+09>*770C/)7<*7F/8F>*0)*+++-)0.(((49>31))()(,*./)44
@M03506:14:000000000-AKVR1:1:1101:12409:6611 2:N:0:47
CTAGGACTCCACGGGTTTCTAATCCGGTTCGCTCCCCACGCTTTCGTGCCTCAGTGTCAGAAATAGCCCAGTAACCTGCCTACGCCATTGGTGTTCCTTCTAATATCTACGGATTTCACTCCTACACTAGAAATTCCAGTTACCTCTGCTACTCTCGAGCTCACCAGTTCGAATAATAGTCTGAATGGTTGAGCCAGCAGGTTTCACTATGCGCTTAATGAGCCACCTACGCAACTCTTTACGCCCAGTCCCTCCGGATAACGCTTGGATCCTACGTATGACCGCGGCTGCTTGCCAGTAG
+
CCCCCGGG-FFCGGGFEEGGGGGGGGGGGFGGGGGGGGGGGGGGGGE<FGGGGGCFGGGG9F<C,FFGFGGGCGFGCGGGGFGGGGGGGGGGGGGGFGFGGGGGGGGGGGGCCGGGGGGGGGCGGGGGGGFGGGGGGFFGGGGGGGGCFF9=DGGGGGGGGGEEGFEG@:8:FD+3EFFG;:D9:,38E,+@88@,,58C6CGA,,C;,?++@5:EDGFFD<>7*?AA?****))28CBC797*74:A?@+8/;*/)/**+2:<D*3)0*0)7*<*;27:).(4((45(04)*)-906)6)
@M03506:14:000000000-AKVR1:1:1101:5927:6612 2:N:0:47
CTAGGACTACCCGGGTTTCTAATCCTGTTTGCTCCCCACGCTTTCGCTCCTCAGCGTCAGTTATGGCCCAGAGACCCGCCTTCGCCACCGGTGTTCCTCCTGATATCTGCGCATTTCACCGCTACACCAGGAATTCCAGTCTCCCCTACCACACTCTAGTCTGCCCGTACCCGATGCAAGCTCAGGGTTAAGCCCTGAGTTTTCACACCAGACGCGACAGACCGCCCACGAGCCCTTTACGCCCAATAATTCCGGACAACGCTGTCACCCTCCGTATTACCGCGGCCGCTGGCCCGTACTT
+
CCCCCGGGGGGGGGGEGEGGGGGGGGGGGGGGGGGGGGGGGGGGGGGGGGFGGGGGGGGGGGGGGGGGGGGGGGGGGGGGGGGGGGGGGGEGGGGGGGGGGGGGGGGGFGGGGGGGGGGGGGECGGGGGGGGGGCAFDGGGGGGGGGGGECFGGFFEFF=EFFCGGGEGGGGGCEGEGEAFCEDEGFFGEGCFGGGGFFCGGG,>FFFEGF4CDE=7C>>8<CEGD33/))*)07C?C?75A3CDF8/<<+/@6)9C09C)0)**3+=<55).5/2:(*<26;07(-)(8(-8(2C))1()
@M03506:14:000000000-AKVR1:1:1101:4858:6625 2:N:0:47
CTAGGACTACCCGGGTTTCTAATCCTGTTTGCTCCCCTAGCTTTCGTGCCTCAGCGTCAGTTATGGTCCAGTGAGCCGCTTTCGCCACAGGTGTTCCTCCCGATATCTACGCATTTCACCGCTACACCGGGAATTCCACTCACCTCTCCCATACTCAAGCCCGGCAGTTTCTCATGCAGACTTCGAGTTGAGCCCGAAGATTTCACATAAGACTTACCAAACCGCCTACGCACCCTTTACGCCCCACAATTCCGAACAGCCCTCGCCCCCCCCGTACTCCCCCCGCCGCTGGCCCGAACGT
+
CCCCCGGGGGGGGGGGGGGGGGGGGGCFGGGGGGGGGGGGGGGGGGGGGGGGGGGGGGGGGGGGGGGGGGGGGGGGGGGDGGGGGGGGGGGGGGGGGGGGGGGGGGGGGGGGGGGGGGGGGGGGGFGGGGGGGGGGGGGFGGGGGGGGGGFGGGGGGFFGGGGGGGGEGGG9DCGGFFFACGEFGFFGEF;7?FCE59E5@FE7FGGGCFFGGGGC=CC6DCF5CD2)22:*:>D*=6@E8ECC/:*0:+9@FFCCD>**)5)99?:>:@D)79***-*+4(((--,),),(0,(/))(,-
@M03506:14:000000000-AKVR1:1:1101:11524:6632 2:N:0:47
CTAGGACTCCCCGGGTTTCTTATCCAGTTCGCTCCCCTAGCTTTCGCGCCTGAGCGTCAGGTAAGGCCCAGAGATCCGCCTTCGCCACCGGTGTTCCTCCTGATATCTGCGCATTTCACCGCTACGCCAGGAATTCCGATCTCCCCTACCTACCTCTAGCCGGGCAGTATCGGATGCAGACCCGAGGTTGAGCCTCGGGATTTCACATCCGACTTACCAAGCCGCCTGCGCACTCTTTACGCCCAATGACTCCGGACAACGCTCGCCTCCTACCTCTTACCGCGGCTGCTGGCCCCTAGTT
+
CCCCCGGG9FFGGGGGGGGGGGGGGGGGGGGGGGGGGGGGGGGGGGGGGGGGGGGGGGGGGGGDGGGGGGGGGGGGGGGGGGGDGGEGGGGGGGGGGFGGGGGGDGGGGGGGGGGGGGGGGGGCGEGGGGGGCGFGGGGGGGGG=E?CGGFGGGGFFGFGGGGGGGCCFGGGGDGGG9EAFFGGEEDEFG,<C@CFGCE*?DFGFGFGGGDDGGEFGG6+;CFCGG3>F<@*>:?:AC=9*C5C*:;??+<@F>95<(<F557DDGG3EFG4=*<:0<?F?(711>(0(/8(.(,))).6)
@M03506:14:000000000-AKVR1:1:1101:18690:6645 2:N:0:47
CTAGGACTACAGGGGTTTCTAATCCCGTTTGCTCCCCTGGCTTTCGCTCCTCAGTGTCAGTGTCGGTCCAGGATGCCGCCTTCGCCACCGGTGTTCCCCCGGATATCTACGCATTTCACCGCTACACCTGGAATTCCGCATCCCTCTCCCGAACTCAAGCCATCCAGTATCAGACGCAGTTCCCCGGTTAAGCCGAGGGCTTTCACGTCTGACTTAGTTGGCCACCTACGACCCCTTTCCTCCCCGTACTTCCGACCACCCCATGCCCTCCCCGTACTCACCCGCCGCCTGCACCCGGCGC
+
CCCCCFGGGFGGFCFGGCGGGGGGGGGEEFEGDFAFFGG,CFEGGGGGGG<FCEFGGG9FGFGGDGGDGAFGGDFGGGGGGCG,BFGGGGDGGGFGG,<CG7F7BFFFGFGGG7F9EFEFGGEDFFFG@FCAEFFGGDGC@EGGFCGGGGECEGCFEC??FGEDGGGGE7DFF,DCG>5;BFCCDC>CE*<C?E:**/?*=*599EF>CFCFC+<@FG+129F?<1)/71)*)07*,0*3+3>**:;>*2+99)*)1-*1).)*02<7+010))//*443431909(.(.(1)((*))(((
@M03506:14:000000000-AKVR1:1:1101:22190:6657 2:N:0:47
CTAGGACTACTCGGGTTTCTAATCCTGTTTGCTCCCCTAGCTTTCGCGCCTCAGCGTCAGTAGTGGTCCAGTGCGCCGCTTTCGCCACAGGTGTTCCTCCCGATATCTACGCATTTCACCGCTACACCGGGAATTCCACGCACCTCTCCCACCCTCCAGCATTGCAGTTTCGCCTGCAGGCTCTGAGTTAAGCCCAGAGGTTTCACAGGTAACTTACAACACCGCCTACGCGCCCTTTACGCCCAATAATTCCGAACAACGCTCGCACCCTCTGTCTTACCGCGGCTGCTGGCACAGAGTT
+
CCCCCGGGCFGGGGGGGGGGGGGGGGGGGGGGGGGGGGGGGGGGGGGGGGGGGGGGGGGGGGGGGGGGGGGGGGGGGGGGGGGGGGGGGGGGGFGGGGGGGGGGGGGGGGGDCGGGGCGGGGDGGGGGGGDEGGGGGAFGGGGGG?BFFF@DGEDGGGGGGGGGG9EGFCGGGGGGGGGCEGGGGFG?GFGGGFF8D5CG687CEGGGD*::9CB@CG8?5DD5<D:>C<>55>E9:FFGDCGGDGFF79@FBFGGGFFGEEBC588<:>/<@*++<<BE5(4921,<1708D?>*.),6.
@M03506:14:000000000-AKVR1:1:1101:19440:6658 2:N:0:47
CTAGGACTCCAAGGGTATCTAATCCTGTTTGATCCCCACGCTTTCGTGCCTCAGCGTCAATATATGCGTAGTAAGCTGCCTTCGCAATAGGTGTTCTATGTCATATCTAAGCATTTCACCGCTACATGACATATTCCGCTTACCTCCACAATATTCAAGACAGATAGTATCAATGGCAGTTCTCGAGTTAAGCTCAAGGATTTCACCACTGACTTACCTGCCCGCCTACCCACCCTTTAACCCCATCGACTCCGGATCACGCTTGCACCCTCCGTCTCACCGCGGCTGCTGGCACGTAGTT
+
CCBA<<CE-;FC,CFF<FF@FGGCEF<6FFCFE<EFGGE:FGGGGEFGGFFFFGG:FCFGFGF,CFD:C,@BFFGFEGGGGEFGE7:@FC<FFFEGGGGFFGGGGGGGGGGGCFGG9?FFEGCEE@EFCFGFFAFGF,F@@@EDGAECFF8=9D=DEFFAE=,@DG9CDDAFGF;,@,+36@FEEG+@+;EDG@F?E98,@9FGC2,@CF?8F:D770=::?95C*9@C*@CD>>45*9;,2*;*,,2;*;?FE)**(26.)0/7@CA6558>3*/*(3A8(41(((0(),3>2<3070(.
@M03506:14:000000000-AKVR1:1:1101:12401:6679 2:N:0:47
CTAGGACTCCTGGGGTTTCTAATCCTGTTCGATCCCCACGCTTTCGTGCCTCAGCGTCAGTTTCGCCCTCGTAAGCTGTCTTCACTATCGGTGTTCTGTGCCATATCTAAGCATTTCACCGCTACACGGCACATTCCGCCTACGTCGAGCGTACTCAAGAATGACAGTATCAGTGGCAATTTTACGGTTAAGCCGCAAGAGTTCACCACTGACTTATCACCCCGCCTACGCCCCCTTTAAACCCCATGAATCCGGATAACGCTTGCACCCTTCGTATTACCGCCGCCGCTGGCCCGACGTT
+
CCCCCGGG9FGGGGGGGGGGGGGGGGGGGGGGGGGGGGGGGGGGGGGGGGCGGGGGGGGGGGGFGGGGGGGGGGGGGGGGGGGGGGGGGGDGEGGGGGGGGFGGGGGEDFGGGGGGGFGGGGGGGGGGGGFG,?FGGGEGGGGGGGC>CGGG6=DDDGFCGEFFGGFGGGGGGGGGGGGGFGF9D>EFEEEFGGGGGEGF,=DF@CGGFCDDGGF,=:>9;7CCD3)=FG3*/;:3(;89CFG****.<@CFF@)*1379)07***06CE5?FF@*:88:2,((((-)-500)(,)))-4,
@M03506:14:000000000-AKVR1:1:1101:10965:6681 2:N:0:47
CTAGGACTCCCGGGGTTTCTAATCCGGTTCGCTCCCCACGCTTTCGCGTCTCAGCGTCAGGAAAGGCCCAGAGAGCCGCCTTCGCCACTGGTGTTCCTCCCGATATCTACGCATATCACCACTACACCGGGAATTCCACTCTCCTCTACCTCCCTCAAGTCCGCCAGTATCCAAGGACCTCTCCCAGTTGAGCCGGGAGCTTTCACCCTAGACTTAGCAGACCGCCTACAAGCGCTTTACGCCCACTGATTCCGGCCAACGCCTGCCCCCACCGTCTTCCCGCGGCTGACGCGACGCAGTT
+
CCCCCGGG9FGGGGGFGGGGGGGGGGCFGGCG@FGGGGGGGGGGGGGGGG:CCGFGEGGGGGCCEGGGGDGFFFGGGGGGGGGGGGGGGGGGGGGGGGGGGGDFCFFGFFFG@EG<FBFFFGGGGGFGGGGGDADGGGG9F9DFEG,;ED;CGGFGGGCGF9EGGGEG?<DGFGGGGGCFG96CGCFCFFC@EGGEGG8=F*+A;@EF54CFGGFCC08+;>5519))2**+9)7>1*/<*/CDD5*9+0<@F45)1(9>>>)07CF>CB))0/;*;:*+(((-(,()()--)(-1))(--
@M03506:14:000000000-AKVR1:1:1101:6341:6684 2:N:0:47
CTAGGACTACCCGGGTTTCTAATCCTGTTTGATCCCCACGCTTTCGAGCCTCAGCGTCAATCTTTGTTTAGCCTGCTGCCTTCGCAATAGGTGTTCCGGGTCATATCTGTGCATTTCACCGCTACATGACCCATTCCGCAAACCTCAACAATATTCAAGACTGATAGTATCAATGGCAGTTCTCGAGTTAAGCTCAAGGCTTTCACCACTGACTTACCAGCTCGCCTGCGCTCCCTTTAAACCCAGTGAATCCGGATAACGCTTGCACCCTCCGTATTACCGCGGCTGCTGGCACGGAGTT
+
CCCCCGGGEFFGGGGFGDGGGGGGGGGGGGFFFGGGGGGGGGGGGGGGGGGGGGGGGGGGGGGGGGGGGGGGGGGGGGGGGGGGGGGGGGGGGGGGGGGGGGGGGGGGGGGGGGGGGGGGGGGGGFAFGGGG?FDDFGGGCEFGFGGGGGGGAFGGGGGGGGGGGGGGGFGGFFGFFGDGGGGGGGGGGGFGGFGGG6FCGG83EFFFGGFDFGGGF>FFF*;CCDEFGGFDGEFGF4FFFFGCG5>*?F+:9B)*:12C35)/**5?CE375D//A4/<4((,(-(74/5(.(.9<311(
@M03506:14:000000000-AKVR1:1:1101:13419:6688 2:N:0:47
CTAGGACTCCTGGGGTTTCTAATCCCGTTCGCTCCCCTAGCTTTCGCGCCTCAGCGTCAGTGTCGGCCCAGCAACCCGCCTTCGCCGCAGGTGTTCCTCTCGATATCTACGCATTTCACCGCTACACCGAGAATTCCAGTTGCCCCTTCCGCACTCTAGCCCTACAGTATCACTTGACCGTTCCGAGTTAAGCCCGGAGATTTCACAAGTGACTTGTAGTGGCCGCCTCCGCGCCCTTACGCCCAGTAAATCCGAACAACGCTTGCTCCCCCCGTATTACCTCGGCCGCTGGCCCGGAGTT
+
CCCCCGGG9FGGGGGFGGGGGGGGFGGGGGGGDGGGGGGGGGGGGGGGGGGGGGGGGGGGGGGGGGGGGGFGGGGGGGGGGGGGGGGGGGGGGGDGGGGAFE?FGGGGGGGGEFGGGGGGGGGDGFFGGGG+@FDFGGCCFCFGGGF=8FCE>E:FFFGGGFGFG6FG7:FAEAFFFGG*>CGGGDEGGGG,,4BEEDCCFG9;CF7E=2;+4@C+2:7<4FDDDGFF595=DBFDBFFF/*>DC=F4F+31))*/5(9:).;CCF+/<>G)8D/:C?4?.-)320()(.29B(3DE)-84
@M03506:14:000000000-AKVR1:1:1101:15812:6706 2:N:0:47
CTAGGACTACCGGGGTTTCTAATCCCGTTTGCTCCCCACGCTTTCGCGCCTCAGCGTCAGGAATTGCCCAGAGACCCGCCTTCGCCACCGGTGTTCCTCCCGATCTCTACACATTTCACCGCTACACCGGGAATTCCAGTCTCCTCTGCAATCCTCAAGAACGGCAGTATCGATCGACGATCCTCAGTTGAGCCGAGGGATTTCACGACCGACTTGCCATCCCGCCTACGCGCCCTTTACGCCCCGTACTTCCGGGCAACGCTTGCCCCCCCGGTCTTACCCCGGCTCCGGGGACACAGTG
+
CCCCCGGGGGGGGGGFGGGGGGGGGGGGGGGGGGGGGGGDGGGGGGGGGGDGGGGGGGGGGGGGGGGGGGGGGGGGGGGGGGGGGGGGFGGGGGGGGFGGDEGFGFGGFGGGGGGGGGGGEGFFGGGGGGGGDGFGGGCAF3EFGGGGGGGGCGFGFGGCDFC8C?BFCFCC5@FEDEGG8CGGFBGEGFGFFCCC5E85*031;+77CGCGGGDCFGFCCG75DD>)778:35;)4CFFEDGC5**.**39?D))),**)))*/;06C>D..)1/1440,,(,-3>)(.(2)(,*)),5)
@M03506:14:000000000-AKVR1:1:1101:16366:6713 2:N:0:47
CTAGGACTACTCGGGTTTCTAATCCCGTTTGCTCCCCTGGCTTTCGCTCCTCAGTGTCAGTGTTGGTCCAGGATGCCGCCTTCGCCACCGGTGTTCCTCCAGATATCTACGCATTTCACCGCTACACCTGGAATTCCGCATCCCTCTCCCAAACTCAAGCCATCCAGTATCAGACGCAGTTCCCCAGTTAAGCTGAGGGATTTCACGTCTGACTTAGTTGGCCACCTACGAGCCCTTTACGCCCAGTAATTCCGAACAACGCTTGCCCCCCCTGTATTACCGCGGCTGCTGGCACCGCGTT
+
CCCCCGGGGGGGDFGFFGGGGGGGGGGGGGGGGGGGGGGEGGGGGGGGGGGGGFGGGGGGGGGGGGGGGGGGGGGGGGGGGGGGDGGGGGEGGGGGGFGG?FCGDGGGGGGGGGGCGGGGGGDGFFGGGGF@FFGFGGGGGGGDFGFGGG@FFGGGG?FGGGEGGCGFGEGGGFGGGGG@CFCFGGEEF,=AFGGGCFDEFF9DGGDFGGGFGF?FGGF9FCFGFCFFFCE5D68D@G+C5*185*+3++5784>*:(;C@BBDFF69;>D57<<7<<*<<:3799-5()50>1.*.)42(
@M03506:14:000000000-AKVR1:1:1101:12482:6730 2:N:0:47
CTAGGACTACCAGGGTATCTAATCCTGTTTGCTCCCCTAGCTTTCGTGCCACAGTGTCAGGAGTTGTCCAGGGACTCGCCTTCGCCACTGGTGTTCCACTTGATATCTACGCATTTCACTGCTACACCAAGTATTCCAGTCCCCCCTCCAACCCTCGAGCCGGATAGTTTCCGATGCAGTTTCCGAGTTAGGCTCGGAGATTTCACGTCAGACTTAACCGGCCACCTACGCACCCTTTACCCCCAGTGAATCCGAACAACGCTTTGGACCCCCGTATTACCGCGGCTGCTGGCACAGAGTT
+
CCCCCGGG-EFGGGGEFGGGGGGGGGGGGGGGGGGGGGGGGGGGGGGGDGGGGGGGGGGGGGGGGGGGGGGGGGGGGGGGGGGGGGGGGGGGGGGGGAFGGGGGGGGGGGGGGGGGGCGGGGGFGGGGGCGGCGGGGGGGGGGGGGGGGGGGGGFGEGGDDEEDG6EEGGGGGD6CGGGGGGGGGGCGEGGGGCGGGC5*<CCG7CC>FGGG?C,,=C*7CD75<FFAF38*::5836+C+<CD5E9*+<<BF3<5>94*.073*289C4*).7;8C?*A907((0,)4))4>(4*7)())
@M03506:14:000000000-AKVR1:1:1101:18245:6731 2:N:0:47
CTAGGACTACTCGGGTATCTAATCCCGTTTGCTCCCCACACTTTCGCATCTCAGTGTCAGTAATGGCCCAGTAAGCTGCCTTCGCCATTGGTGTTCCTTTAGATATCTACGGATCTTACTCCTACACCTAACGTTCCGCTTACCCCTGCCATACTCGAGTTTAGCAGTATGGAAAACCGGTCCGATGTTAAGCATCGGTCTTTAATCTTCCACTTACTAAACCACCTACCTGCGCTTTACGCCCAGTGCTTCCGGACAACGTTTCCACCCTCCGTATTACCGCGGCTGCTGGCCTGGCTTT
+
CCCCCGGGGGGGGGGGGGGGGGGGGGGGGGGGGGGGGGGGGGGGGEGGGGEFFGGFGGGGGGGGFGGFGGGGGFGGGGGGGGGGGGGGGGGGGGGGGFGGGAFGGGGGGGGGCFEGGGGFGCCFGGGFFEF,@FEFGGGGGGGGGGGDFGGFGGGGGC6EEFG,DFGG8D9=D,98?EG=>EGGCEDEGGFDGGF,@+A75:CGGGGGGD>FFDGEGGF,9>FCF*3*6**,*)85>GF?8EGDDF6*+5<@))/872CC555C*>9A*<*5>)/**.@+6(6(4,1)(/4(0()1)),(.
@M03506:14:000000000-AKVR1:1:1101:8052:6738 2:N:0:47
CTAGGACTACTCGGGTATCTAATCCTGTTTGCTCCCCACGCTTTCGCACCTCAGCGTCAATACCAGTCCAGTGAGCCGCCTTCGCCACTGGTGTTCTTCCGAATATCTACGAATTTCACCTCTACACTCGGAATTCCACTCACCTCTCCTGGATTCAAGCGATGCAGTCTTAAAGGCAATTCTGGAGTTGAGCTCCAGGCTTTCACCGCTAACTTACAAAGCCGCCTACGTGCGCTTTACGCCCAGTAATTCCGAATAACGCTAGCTCCCTCCGTCTTCCCGCCGCTGCTGGCGCGGCGTT
+
CCCCCFGFEECEGDEC@CFGGFGGGGGGGGGG<FGGGFG@FGCCGGGGEG8ECGGGD7FEFGGGGFGGGDGGGCFGGEGGECG?FGDEFFGG8FFGGGGGEGGGGGGG9FDEFGGGF,@BAD=EGGF,A:7+@CEEGAFCGDEGGGGDDEFGCFG,EA9FDCD?GE9EFFD@:8;>FGDF@EGF,6DC6DD7:,@88C69<0<CEG,*@979FF,;C+49@C4*@DF56CA=<4)>;D+;/*5C5:EFF??FAA*7*,+2)0)//C+9FFGFED:**(*+.16(4,1)4).()(-15)((-
@M03506:14:000000000-AKVR1:1:1101:26542:6758 2:N:0:47
CTAGGACTACTGGGGTTTCTAATCCTGTTTGCTCCCCACGCTTTCTCGCCTCAGCGTCACTTACGGGCCAGATAGCCGCCTTCGCCACCGGTGTTCTTCCCAATATCTCCGAATTTCACCTCTACTCTTGGAATTCCCCTTTCCTCTCCCGCATTTAATCTCATCCGTATCAAGCGCATCTCCCAGGTTTAGCCCGGGAATTTCACCCCCGACTTTATACGCTGCACACTAGCCCTTTATGCTCCGTCATTCGTACAAACGCTTCCCCCTCTCGTTCTCCCGCGGCTGCTGCCACGTAGTT
+
-,6A<EDC-;FF@9C@FCEE@<FAF,CFGFC,6CAFB,867F@@E,C@C+B6<,C@:,,,<E,C@:+7+:<6@,,CC7FFGGF6CBC7FFF:>B=FB,,:E,4B<,,A5,@CFF@,5FE?,,9,,,A=,8A8,C:FE,AA,8EAFB,=,8+3@C+,86;,,6,@D,3=,@8,,,3+@B+4,@EF3,*,,,,3@8@CC5E*,22D,14,*)))48;+++++*1/*)*)+2*0+00)2(*+++4+;7*/):8+9*02**)*28))**285:)17)****(*+.(-((49)4;)))).1..(-6
@M03506:14:000000000-AKVR1:1:1101:10435:6766 2:N:0:47
CTAGGACTACCCGGGTTTCTAATCCCGTTCGCTCCCCTAGCTTTCGCGCATCAGCGTCAGTGTCAGCCCAGCAACCCGCCTTCGCCGCAGGTGTTCCTCTCGATATCTACGCATTTCACCGCTACACCGAGAATTCCAGTTGCCCCTTCTGCACTCTAGCCCCGCAGTATCGGCTGACCTTTCCGGGTTAAGCCCGGAGATTTCACAGTCGACTTGCGGTGGCCGCCTACGCGCCCTTTACGCCTAGGTATCCCGAGCAACGCTTGCCCCCCCCGCATTACCGCGCCTCCTGGCCCGGAGG
+
CCCCCGGG9FGGGGGGGGGGGGGGGGGFGGGGGGGGGGGGGGGGGGGGGGGGGGGGGGGEGGGGGGGGGGGGGGGGGGGGGGGGGGGGGGGGGGGGGGGGGGCGGGGGGGGG>:CFGGGGGGGDGFGFFGGGGGGFCAFGADFGGGCGG9AGFGCFA9;7DGEGG>CEGGGECGFEFGFGGGGDCEGGD7;9EFG*8:?=8FFECG+90;DDGGDGFG>7D3C75C57E<)*)5:D10/+2*1/*:8.+3+*//*1),9*05)**1:?+7C..78?*-076<(,-(()(..36((1<),((
@M03506:14:000000000-AKVR1:1:1101:10132:6793 2:N:0:47
CTACGACTCCGCGGGTTTCTAATCCTGTTCGCTCCCCACGCTTTCGCTCCTCAGCGTCAGTATCGGCCCAGAGACCCGCCTCCGCCACCGGTGTTCCTCCTGATATCTCCGCATTTCACCGCTCCACCAGGAATTCCAGTCTCCCCTGCCGAACTCCAGCGATGCCCCTATCGACCGCACGCACACAGTTCAGCTGTAGGCTTCAATGATCGACGTTGCCCACCTCCTACGACCTACTTCCGCCCAATAACTCCGGACAACGCCCGCACCCGACGTACTCCCGCGCCTGCTGGTCGTGTAG
+
6,B,,CFE-C-,@CG+@7,C@<F@,@FGE<,@,F:FFC6::6BCE,BCFC<FACGCE6689,CF@=B?FEEG<<=FG7BFE,B:FE:CFFCF:FGGGGA=FC,5C5B9,C@FB+37FAFC@CC+CFGFG:F+,38,33CFE;FC6C,3DF@**4,>@FC,*4:?>,?*11:F:CEEDGCG8?*=/*35+5?+5+3+5++7+***+++0<*09EGD***.+227C*97)3>>*)))2(*10<*//1:*7C++0*9*9DF9*.0))1*1):>900)1/;6@+5:226(()-)())()))0(()
@M03506:14:000000000-AKVR1:1:1101:5437:6799 2:N:0:47
CTAGGACTACAGGGGTTTCTAATCCCGTTTGCTCCCCTGGCCTTCGTGCCTCAGCGTCAGGAACTGTCCAGAGACCCGCCTTCGCCACTGGTCTTCCTTACGATATCTACGCATTTCACCGCTACACCGTAAATTCCAGTCTCCTCTCCAGTCCTCAAGCACGGCAGTATCGAATGCAGTTTCGGAGTTAAGCTCCGAGATTTCACACCCGACTTACCGCGCCGCCTACGCACCCTTTACGCCCAATGAATCCGAACAACGCTTGAGACCTCTGTATTACCGCGGCTGCCGGCACAGAGTT
+
CCCCCGGGGGGGGGGFGGGGGGGGGGGGGGGGGGGGGGGGGGGGGGGGGGCFGDGGGGGGGGGGGGGGGGGGGGGGGGGGGGGGGGGGFGGFGGGGGGGFGEGFGEGGGGGGDECGGGGGGGGGGGGGG:@FFFGFGC;EGFGGFF,@FAEDFGCGGG?E8DGGGEEEF8E@F,>EGGGFEFGGC6:CFGGGFGCCEDD>FFGGGG?F9*94EG=FGGFEGGD7DDDFGGECCE><(*7@EEC3>==6:A?@FB**96757>@57EC)37*09*<+<<4+6((9(,(.(),4)230)).6-
@M03506:14:000000000-AKVR1:1:1101:11995:6801 2:N:0:47
CTAGGACTCCCCGGGTATCTAATCCTGTTCGCTCCCCACGCTTTCGCTCCTCAGCGTCAGAACTGGCCCAGCAAGCCGCCTTCGCCACCGGTGTTCCTCCTGATATCTGCGCATTTCACCGCTACACCAGGAATTCCGCTTGCCCCTACCAGCCTCTAGCCTGCCCGTATCCACCGCAGACCCGCAGTTAAGCCACGGGCTTTCACGGCAGACGCAACAAGCCACCTATGAGCTCTTTACGCCCCATAATTCCGGCCAACCCCTGCGCCCTACGCATTCCCCCGGCTGCTGGCCCGAAGTT
+
CCCCCGGG9FGGGGGFGFGGGGGGGGGGGGGGGGGGGGGGGGGGGGGGGG@FGFGGGGGGGGGGGGGGGGGGGGGGGGGGGGGGGGGGGGGGGGGGDFFGGGGGGGGGGGGGGDGGGGGGGGGGGFGGGGGGCGGGGGGGGGGGGGGGGGF8EGCFFGGGGGGGGGG>C6DCGGGGE5CCG>EEE*?=F;E@FG6FGGCEEDCFFG=CGD5FG<**19>527**>F4;+7*22*00):*ACCG7/*28+<C?F)/)1(12)))****0?7)).9**22*+.(,21;0)(),(),(1)0((.
@M03506:14:000000000-AKVR1:1:1101:18514:6844 2:N:0:47
CTAGGACTACCCGGGTTTCTAATCCTGTTTGCTCCCCTAGCTTTCGTGCCTCAGTGTCAGGAGTTGTCCAGGGACTCGCCTTCGCCACTGGTGTTCCACTTGATATCTACGCATTTCACTGCTACACCAAGTATTCCAGTCCCCCCTCCAACCCTCTAGCTGGGTAGTTTCCAATGCAGTTTCCGAGTTGAGCTCGGAGAGTTCACATCCGACTTACCCTGCCACCTACGCCCCCTTTACGCCCAGTGAACCCGACCAACGCGCGGGACCTCTGTATTACCGCGCCTGCTGTCACAGAGTT
+
CCCCCGGGGGGGG7EFEGGGGGGGGGGGGGGGGGGGGGGGGGGGGGGGGGFGGGGGGGFGGGGGGGGGGGGFGGGGGGGGGGGGGGEGGGGFCGGGGDFGGGGGGGGGGGGGD=CGGGGGGGGGGGGGGFF,A?FGFGGAFGGGGECGGGFGEG8DD8EE=ADGF8CGFGGE88DDDFCFGCEGDC+A:,@CC9:83@C**33;,EA,@CG5CCG7CD6,;CC,;FF4CDE*86BD(26CGE)7//>*05+)5=G)1(9CE>)9D**)27*)90A<<A7?<(79(,().)5)9)6:*03).
@M03506:14:000000000-AKVR1:1:1101:12383:6847 2:N:0:47
CTAGGACTCCCCGGGTTTCTAATCCTGTTTGCTCCCCACGCTGTCGCGCATCAGTGTCAGAAACTGCCCAGCAGACCGCCTTCGCCACCGGTCTTCCTCCGGATCTCTACGCATTCCACCGCTACACCCGGAATTCCGTCTGCCTCTACAGCCCTCGAGTTTGACAGTCGGCACGGCAGATCCGGGGTTGCGCCCCGGACTTTCACCACACCCTTATCCAACCGCCTACGCACCCTTCACCCCCAAGAATTCCGACCAACCCTCGCCCCCCCCGCTTATCCCCTGCTGCTGGCCCGAACGT
+
CCCCCFGG9FEEBCF:FCGGGGGGGGDGGAECAFGGGEGEGDCFGFGGCFFGGGGGGGGFDFFFF@FFGGDFFFGGGGGGGGGFGGG@FGEGGGGGGGGFGEGGGGGGGGCEEGEGG9EGDGG7FGGFC@:FFFGGGGFFDFGGGFGGGFDD6@:@BCB<E9F7D9:>EGGGCCCGGC58BC=FC8=*?7*1*CEE=58**7@@+<C9C5*95CFGGF*+00>=3C.):9>*1<D:?C?++27CD**)2009F/5)90*:73.>5C=>5>3)<95**(*3.)(((,(0)).(531))0((-
@M03506:14:000000000-AKVR1:1:1101:8556:6857 2:N:0:47
CTAGGACTACCCGGGTTTCTAATCCTGTTCGCTCCCCACGCTTTCGCTCCTCAGCGTCAGGTAAGGCCCAGAGAACCGCCTTCGCCACCGGTGTTCCTCCCGATATCTGCGCATTTCACCGCTACACCGGGAATTCCATTCTCCCCTACCTACCTCTAGTCTGCCCGTATCCACCGCAAGCCACGAGGTTAAGCCTCGGGTTTTCACGGCAGACGTGACAGACCGCCTACGAGCTCTTTACGCCCAATAATTCCGGACAACGCTTCCGCCCTACGTATTACCCCGGCGTCTGGCCCGGATT
+
CCCCCGGGGGGGGGGGGGGGGGGGGGGGGGGGEGGGGGGGGGGGGGGGGGFGGGGGGGGGGGGGGGGGGGGGGGGGGGGGGGGFGGGGGGGGGGGGGGGGGGGGCGGGGGGGGGGGGGGGGGGGGGGGGGGDGGFGGGGGGGGFGGGGGGGGGGGGGGGGGGGGGGGGGGGGFDFGGGGGGFGGGGGDEFFGGGG8FEEECDGGG7FEEGCCCGGFGGFFGGGDDG3):55/C>:G2:BFG=/>CGD>7CC4976DD>9C@>.*1*0)8)93)*202-0+)6((((,)(03())3<))(--
@M03506:14:000000000-AKVR1:1:1101:9586:6881 2:N:0:47
CTAGGACTCCTGGGGTTTCTAATCCCGTTCGCTCCCCTGGCTTTCGTGTGTGAGCGTCAGATTTGGGCCAGTGCGCTGCCTTCGCCTTTGGTGCTCCCCTAGATATCAACGGATTTCACCCCTACACCTAGAGTTCCACGCACCTCTCCCCACCTCGAGTCATGCCGTTTCCCTCGCCCACTACACGTTCAGCGCGCAGACTTTACGCAGGAATCACATGACTCCCTCCACCCCCTTTACGCCCCATGCTTCCGCGAATTACTGCGGGCCTCTTTATTACCGCCCCATCTGTCCCAGCGTT
+
-@B<B6@C-6<FCDCCFDFGE@D@FC@EFD7F;C@@CGDDF<<@9BEDG<FFFAFE+@@C,<CFFFGCFG@C@,@FEDEEF,E7BG>FFADG7FEGFCGCF,?EGGC<EF77+=+5E<EEAC+AEAEECF?F?FFCEF::FEG7,DFFEG7FGC8=CEGGGFD@C3834<DFGGGG+C5@CF9C6,@>:,6;>****?87,;;CE,***))**2+0;7@=0>+1;C)577)*1.7D0*9F;=)))*2)++31).*))()**11**/*)/.77F*0<@)*3)-(((-(.(14)*),2))(,-
@M03506:14:000000000-AKVR1:1:1101:17420:6881 2:N:0:47
CTAGGACTACCCGGGTTTCTAATCCCGTTCGCTCCCCTAGCTTTCGCGCATCAGCGACAGTGTCGGCCCAGCAACCCGCCTTCGCCGCAGGTGTTCCTCTTGATATCTACGCATTTCACCGCTACACCAAGAATTCCAGTTGCCCCTTCCGCACTCTAGCCCCGCAGTATCGGTTGACCTTTCCGGGTTAAGCCCGGAGACTTCACAACCGACTTTCGGTTGCCGCCTACTCCCCCTTTGCGCCCCGCAAATCCGCACCACCCTCGCTCCCCCCGCTTTCCCGCCGCTGCCGGCCCGGCGT
+
CCCCCGGGGGGGGGGGGGGGFFGGGGGGGGGGGGGGGGGFFFGGGGGGGGGGGGGEEFFGGGGGGGGGGGGGGGGGGGGGGGGGGGGGEGGGGGGGGCFCGGGGGGGFGGGDGGGGGGGGGGGEE@GGG8EGFGFFG=FGGDEGGFGGGGGEEEEGGG;EGG>@CCEGGGGGGGGCFGGGFFCCCC57E8C9CCCEGCGGF*AF7<?+*95)/9*+*/77*>FFCG)5:5*+*)0C9DF77:57C/*)22?*=<5*1()00).//*/.:;FF>D***-.+.8(1(((.,)(-)((/0.(((
@M03506:14:000000000-AKVR1:1:1101:12484:6884 2:N:0:47
CTAGGACTCCACGGGTATCTAATCCTGTTTGCTCCCCACGCTTTCGTGCATGAGCGTCAGTGTCAGCCCAGAGACCTGCCTTCGCCATCGGTGTTCCTCCTGATATCTACGCATTTCACTGCTACACCAGGAATTCCAGTCTCCTCTGCCGCACTCGAGCCTTGCAGTCCCGAATGCCATTCCCAGGTTAAGCCCGGGGATTTCACATCTGGCCTACAAAACCGCCTGCGCACGCTTTACGCCCCGTAATTCCGATTACCGCTCGCCCCCCACGTATTACCGCGGCTGCTGTCCCGCACTT
+
CCCCCGGG<FGGGGGEGGGGGGGGGGGGGGGGGGFGGGGGGGGGGGGGGGGGGGGGGGGGGGGGGGGGGGGGGGGGGFGGFFGGGGC@EGGG7FGGGFGGGGGGGGGGGGGGGGGGGCGGGGCFGGGGGGEF:AFGGGGGGGGGGGFCFFEG>GCEDC>EEGFGF8EEGGF:C?>898@E9DFGGGFF69DFCDD>EDEG50<>CF7:=:C+=*>,;9*,;FC*?DE>GGDGG>A33<1CEGD))28>*8+*965*1:7:B:)59:*0?>3@3)1*3.8F2(,((0(),/4)1),9).,45
@M03506:14:000000000-AKVR1:1:1101:21874:6923 2:N:0:47
CTAGGACTCCCCGGGTATCTAATCCCGTTTGCTCCCCTGGCCTTCGTGTCTCAGTGTCAGGAACTGTCCAGAGACCCGCCTTCGCCACTGGTCTTCCTCATGATCTCTACGCATTTCACTGCTACACCATGAATTCCAGTCTCCTCTCCAGTCCTCACGCACCGCAGTATCGACTGCAGTTTCGGAGTTAAGCCCCGAGATTACACACCCGACTTCCGGCTCCCACTACACCACCATTACCCCCAATGATCCCGAACCACGCATGAGACCTCTGTATGACACGCGGCAGCGGGTCAGTCTT
+
CCCCC8FF-6<BF>7CFGCFGFCE@@FFGEBF,CEC@<F,EFGF<CF@C,C<,@FGEF9@<<,CDFFFCFG,<8FGG>CC,CF@FGG@<=8,CECFFAE,?E99F,BEAD7CG,@F<??F<FGGFCFGGFFGDFDEGF9@FEEC9,,,,9,@9A,@D@>8BCEDEE6>@FA:++@8@FGF=D:E+:+@?9CFA8+@8*@**2,5,@FD57*@C3;,41)*):/***.)<*)**8><47CF+09)/:06++5+0=3752CF3:)*1386+7*)963+0)*+))-(((()(),()((*)*).)
@M03506:14:000000000-AKVR1:1:1101:6639:6926 2:N:0:47
CTAGGACTACAGGGGTTTCTAATCCCGTTTGCTACCCTAGCTTTCGCGCCTCAGCGTCAAGAACAGGCCAGGAAGTCGCCTTCGCCACTGGTGTTCCTCCCGATATCTACGCATTTCACCACTACACCGGGAATTCCACTTCCCTCTCCTGCCTTCCAGTCGAGCAGTATCGCGTCACCCTCCCCCGTTGACCCGGGGGCTTTCACCCCCGACTTGCACGCCCGCCCGCGCGCCCTCTCCGTCCAGCTAATCCGGACGACCCGCGCCACCACCGTATTACCGCGCCCTCTGTCCCGTATTT
+
CCCCCGG9F@CECFCCFGEFFFACEFGGFFCECEFDGGG?CC,E<FEGGGGE,EFFGC7@FF@@GFGEFC7DFFG@<FFFFGGEGDEGF,BC=F,CFFC@4:BCGDGGGACC@CFFFFGGGGGFF<F8:+@C+FF9AAD;9>G8E?,7>FFDE,=DB=B63+6CE6:,7@C7+3+**@,56:EC****4*>,?>:EE5=C/789+++**))/1)*3*27*)*9:)1))*97*/)0/(2.***9/1++)2++*1.)*)()2)0))1C85*81.55;**(*3)(-((-1)()5-/58/7),(.
@M03506:14:000000000-AKVR1:1:1101:8590:6934 2:N:0:47
CTAGGACTACTCGGGTTTCTAATCCCGTTTGCTCCCCTGGCTTTCGCTCATCAGTGTCAGTGCTGGTCCAGGACGCCGCCTTCGCCACCGGTGTTCCTCCAGATATCTACGCATTTCACCGCTACACCTGGAATTCCGCGTCCCTCTCCCAAACTCAAGCCATCCAGTATCAGACGCAGTTCCCCGGTTAAGCCGAGGGATTTCGCGTCTGACTTAGTTGGCCACCTACGAGCCCTTTACGCCCAGTAATTCCGAACAACGCTTGCCCCCCCCGAATTACCCCCGCCGCGGGCCAGGGGGT
+
CCCCCGGGGGGGGGGEF;FGGGGGGGGGGGGGGGGGGGGGGGGGGGGGGGGGGGCFGGGGGGGDGGGGGGGGGFFGGEGGGDGEEGGGGGGGGGGGGFGGGGGGGC9EFFGGGG@FGGGGGGGGGGGGGFGFFF@FFFGDGDGGGGEGFGGFGGGFGGGGDGEFG6FGG@EACFFGGE>EFCGFGC>9CC9FGGE*CEGEC6,,,:=CG:DFC7>1127+**0=9CFAE5>*98501*7A15/)/2+97209@FGD<09CB))/**<?F:D35)*1*(03-(-(,((0()(()-(*))((-
@M03506:14:000000000-AKVR1:1:1101:15118:6936 2:N:0:47
CTAGGACTACCCGGGTATCTAATCCTGTTTGATCCCCACGCTTTCGTGCCTCAGCGTCAATCACACTTTAGTAAGCTGCCTTCGCAATCGGTGTTCTGTGACATATCTATGCATTTCACCGCTACTTGTCACATTCCGCCTACCTCAGCTGCATTCAAGCTCATCAGTATCAAAGGCACTCCGATAGTTAAGCTACCGCCTTTCACCTCTGACTTAACAAGCTGCCTACGCACCCTTTAAACCCAATAAATCCGGACAACGCTTGGATCCTCCGTATTACCGCGGCTGCTGTCAAGGATTT
+
C?CCCGGGGGCF>FGGFCEECCFGGGCFGGGGGGEEFCFEEFFFFCGGG8FFGFFG@F,BFF?EFGFAEGFGGFCGGGGGFGGGEEEGFGGEGGGGGGFEEGDFEA@F9EFF<FFGCFFCECCFEGFGGCAFFG9AFEGGGGGGFG=8EFD8=AFFGGCG?=9;DFDFCC,@D,@?8DCCE@C>8EE:D=EFF9DFFGGGGG7C,@AFE5*:CG79:5=99C*,0;4B?74*)085:D+7<<DG556A+?++)))*).*7A):8CE6=0):*07@*2,@C)-211>6320.)966*75)))
@M03506:14:000000000-AKVR1:1:1101:13044:6937 2:N:0:47
CTAGGACTCCTGGGGTTTCTAATCCCGTTCGCTCCCCTGGCTTTCGCGCTTCAGCGTCAGTGTCGGCCCAGCAACCCGCCTTCGCCGCAGGTGTTCCTCTTGATATCTACGCATTTCACCGCTACACCAAGAATTCCAGTTGCCCCTTCCGCACTCTAGTCGCACAGTTTCAGTTGACCTTTCCGAGTTAAGCTCGGAGATTCCACAATTGACTTGTGCTTACCGCCTACGCGCCCTTTCCTCCCAGTCAATCCGAACAACGCTTGCTCCCCCCGCATTCCCGCGTCTGCTGGCCCGGGGT
+
CCCCCDGG-FFGGGG@FGFGGGGGCFGGGGEGGGDFGGGGGGGGGGGECFGGGGGGGEGGGAFGFGGFFDFGDFGEFEEEGDGGGGGG7FCBFF7FFGGGCFGDGGGGCGGGD@FGGD<FGGG+4CFGDB,3>FGFDGAFE9EFGFFC8@88+@EGGGD3;:>+@:DDE7E9<EFEFDCGGGGFC*;==96?E;BE=EE5CF,,,<8FGGCCCD9+:6A=+;CC<<>5*>)CD:)925)+2+2*9686+39**.1/*7<6>>>51;@6::5::)8*/4)+.),90-(0-=<29(.55)(,-
@M03506:14:000000000-AKVR1:1:1101:19108:6941 2:N:0:47
CTAGGACTCCCCGGGTTTCTAATCCTGTTTGCTCCCCACGCTTTCGTGCATGAGCGTCAGTGCAGGCCCAGGGGATTGCCTTCGCCATCGGTGTTCCTCCGCATATCTACGCATTTCACTGCTACACGCGGAATTCCATCCCCCTCTGCCGCACTCCAGCTCTACAGTCACAAATGCAGTTCCCAGGATGAGCCCGGGGCTTTCACACCTGCCTTATAGAACCGCCTGCGCACGCTTTACGCCCCGCAATTCCGATCTACGCCTGCACCCTCCGTATGACCCTGGCTGCTGGCACGTCGTT
+
CCCCCGGG9FGFDGGGGGGGFGGGGGGGGGFG<FGGGGGGGEGGGGGGGFFGF@GGGGGGFFGGGGGGGEGGGG7FG?F<CFGGGGC:F:FC@FFGGCGGCD7FGGFEGGGGGGCCGGGGDFGCGGGEGEFFEGGGG9DC:@DC>CD,6=CGGGGGG?FG?C;DC=DCDFGFFGFFG973>AF99D5*5>,>9?5C55:*=DF7@<++****023+3;A:+:C*)2)0*)0*17)*476+2:5C55*)/2094737)(2<)))2***)28<)8)/*2(*0((((-,()(05(.8417)931
@M03506:14:000000000-AKVR1:1:1101:4916:6968 2:N:0:47
CTAGGACTACTCGGGTATCTAATCCTGTTTGCTCCCCACGCTTTCGTGCCTCAGCGTCAGTGCTGGTCCAGATGGCCGCCTTCGCCACGGGTGTTCCTCCCGATCTCTACGCATTTCACCGCTACACCGGGAATTCCACCATCCTCTACCGCACTCTAGCTTGCCAGTATCCACTGCAATTCCCAGGTTGAGCCCAGGGCTTTCACAGCGGACTTAACAAACCGCCTACGCACGCTTTACGCCCAGTAACTCCGAGTAACGCTTGCCCCCTTCGTTTTACCGCCGCTTCTGCCACCAAGTT
+
CCCCCGGGGGGGGGGGGGGGGGGGGGGGGGGGGGGGGGGGGGGGGGGGGGFGGGGGGGGGGGGGGGGGGGGFGGGGGGGGGGGGGGGGGGGGGGGGGGGGGDDFGGGDFGGGGGGGGGGCCEC7CFGGGGGGGGGGGGFGGGGGGGGAFGGGEGGGGGCCEEGGGFGF,;DFFGGCC9AF,<EG3@FFGEGGGGGGGFGDGFFC,B:CCCDDG399@FF77*1*:5=:C3>=D>>*(*99;5CD3C8*<+<76.1)*(*3)5@GFG66:>G)712*;2/+.37(,2()4/4)1).*))46)
@M03506:14:000000000-AKVR1:1:1101:8567:6971 2:N:0:47
CTAGGACTACCCGGGTATCTAATCCCGTTTGCTCCCCTGGCCTTCGTGCCTCAGTGTCAGGAACTGTCCAGAGACCCGCCTTCGCCACTGGTCTTCCTTACGATCTCTACGCATTTCACTGCTACACCGTAAATTCCAGTCTCCTCTCCAGTCCTCAAGCACGGCAGTATCCAATGCAGTTTCGGAGTTAAGCCCCGAACTTTCACACTCGACTTACCACGCCACCCACGCCCCCTTTCCGCCCAATGAACCCGAAACACGCATCGGAACGCTGCACTACCCGCGCTCGCGGCACCTCGGT
+
CCCCCGGGGFGGGGGGGGFGGGGGFGGFGGCCFGGFFFGCGGGFGGGGEGFFC@FDAFGDGGGGGGGGGGGGC?EFCGGGGGGEGGCGDAGGGFFFGGGGGGGGGGGGFGGG@8FFGGGGGGEAF9FGGGF+DAC,9CEEGFGG,@,@DA8@C@=BDGCGGG6CGC6,,,8,3@7=8>D767EE6=C@,3,87,DED>:*3+@=,@C6,0**:;?,C>8<CC<55C5):4?5/85)(2++3/19<**)1>+:57)1)(2:08)*)**0*010)1*++.0A(,(-2(()()-(7((*))((-
@M03506:14:000000000-AKVR1:1:1101:18095:7001 2:N:0:47
CTAGGACTACCCGGGTATCTAATCCTGTTTGCTCCCCTAGCTTTCGCGCCTCAGCGTCAGTTGTGGTCCAGTGAGCCGCTTTCGCCACAGGTGTTCCTCCTGATATCTACGCATTTCACCGCTACACCAGGAATTCCACTCACCTCTCCCACACTCAAGCCAGATAGTTTCCTGTGCAGACTTCGAGTTGAGCCCGACGATTTCACACAAGACTTATCCGACCGCCTACGCGCCCTTTACGCCCAATAATTCCGAACAACGCTCGCCCCCCCCGCATTACCGCCGCTGCTGGCACCAAGTT
+
CCCCCGGGGGGGGGGGGGGGGGGGGGGGGGGGGGGGGGGGGGGGGGGGGGGGGGGGGGGGGGGGGGGGGGGGGGGGGGGGGGGGGGGGGGFGGGGGGGGGGGGGGGGGGGFGGGFGGGGGGGGGGFGGGGDGCFEFFGF;F@FGFGGGGGGFEGGGGGGGGGGGGADFGGGFCFGGGGGFFFGFEFGCEGEFGDFGG*@9>CFFFGGGGGGGGGEGFFA5*)5:DD>:?DACD>B)6D?GGDGDGF=4+9<7FFG399455>)9)2:>C7)).92/;:6+.(-(,-()-).(73)9).3<<
@M03506:14:000000000-AKVR1:1:1101:10561:7042 2:N:0:47
CTAGGACTCCCCGGGTATCTAATCCTGTTTGCTCCCCACGCTTTCGCACCTCAGTGTCAGTATCAGTCCAGGTGGTCGCCTTCGCCACTGGTGTTCCTTCCTATATCTACGCATTTCACCGCTACACAGGAAATTCCACCACCCTCTACCATACTCTAGCTCGACAGTTTTGAATGCAGTTCCCAGGTTGAGCCCGGGGATCTCACATCCAACTTAACGAACCACCTACGCGCGCTTTACGCCCAGTAATTCCGACTAACGCTTGCCCCCTCTGTATTACCGCGGCTGCTGGCACAGAGTT
+
CCCCCGGG9FGGGGGGGGGGGGGGGGGGGGGGGGGGGGGGGGGGGGGGGGFGGGGGGGGGGGGGGGGGGGGGGGGGGGGGDGGGGCEEFGFFF@CFFG?FGGGGGFGGGG7C7FFFGGGGGGGGGGFGE8DEGGGGFGGGGGGGFGGGGFDE?FAC9DFGAFG>EGGDDAD,@EGGFGGFF7CFGGGGGE,@8:8EG5C5CFFEGGG7CFDGGGDCGGFD55CF:DFFG*:5)))1(1+3;EGGGCC49C7@66C)56CF)757/;+/;@)0;C@CG<=C9:90(4>:?F:?F:?D:6(6)
@M03506:14:000000000-AKVR1:1:1101:11032:7051 2:N:0:47
CTAGGACTCCCCGGGTATCTAATCCTGTTTGCTACCCACGCTTTCGCTCCTCAGTGTCAGTACCGGCCCAGAGCGCCGCCTTCGCCGCTGGTGTTCCTCCTGATATCTGCGCATTTCACCGCTACACCAGGAATTCCACGCTCCCCTACCGGACTCCGGTCACAGCAGTATCAGGTGGCGTCTCCAGGTTGAGCCTGGTGGTTTCACACCCGCCTTACCGAACCACCTACGAGCTCCTTACGCCCAATCAATCCGGCCACCGCTTGCCCCCCCCGTACTACCGCCGCTGCGTGCCCGCTGC
+
CCCCCGGG<FGGGGGGGGFFEGGGGGGGGFFGGGGGGFGGGGGGGGGGGGGFEFGFGGGGGGGGDGGEGGGF@FEGG@@FGGGFDGGGGCDFGGGGGFBEGFGGGFGFGAFF@FGGGAFGGGGGGCGGFFGGDD7<FFDFD8EECCG6EGEE+93@>8CE:>CFFG>FGGGGGGCF6CGC>G58CCFFGFFDFEE8E*<*;9*CCGE+7<CC/)/;>C6717CG4CF4+77:<:)9(98<8*9CCEG4*3+17573)()*).))9*2)07D))>E?:,70.,(((-(7(7((.3(28.(((
@M03506:14:000000000-AKVR1:1:1101:26014:7078 2:N:0:47
CTAGGACTACCGGGGTTTCTAATCCTGTTTGCTCCCCTGGCTTTCGCGCCTCAGCGTCAATGCCGGTCCAGGATGCCGCCTTCGCCACCGGTGTCCCACCAGATATCTACGCATTTCACCGCTACCCCTGGAATTCTGCATCCCTCTCCCGGATTTAAGCCTCTCAGTATCGGATGCAGTTCCCGGGTTGATGCCGGGGATTTCACGTTCGACTTAGAAGGCCGTCTACGCGTCTTTCAAGTCCACTACTTCTCACCAACGCTTGTCCCTCTGGTATCATCCCTGCTTCTGGCCAACGCTT
+
<CCCCCCFFF@FGCFFEBEE9EFFD@<FGFCF<<8DFEFGGF@FEGGGF+B,;CDEG@FEAF8FF>F@C<FFF,EF<::FCC@FE4,BFECFFC,,B,:+,4,??D,9C<BFFE+E5,:AFGCG@,6F@@F,8,,95CF3,C,@FGG,D,>+3:5,,@,,6<,,3@,5337@?>*5@C?;DDF,4**;**,,25<=8CC*320+5:*2A*/97*3+++1=<*;*)))577):).0/)*13+0*2*<7)+0+/**00*)*/)))*1*3/+*2.)*3++6*+))(.3(4*.*)-/(,*))(,-
@M03506:14:000000000-AKVR1:1:1101:6468:7092 2:N:0:47
CTAGGACTACTCGGGTATCTAATCCGGTTCGCTCCCCACGCTCTCGCACATCAGCGTCAGCACGTGCCCAGTCGGCTGGTTTCCCCCTGGGTGTTCCTGCCGATCTCTACGCATTTCACCACTACACCGGCAATTCCACCGACCTCTGCACGGCTCCAGATGCGCCGTATGGGATGGCCCCTGGCCGTTAAGCGGCCAGATTTCACACCCCACGCCCCCCTCCGCCTGCGTGCGCTTTACGCCCAGTCAATCCGGACCACCCCTGGCCCCTCTGTATTACCGCGGCTGCCGGCCCGGAGTT
+
CCCCCGGGFGGGGGGGGGGGGGGGGGGGGGEFFGGGGGGGGGGGGGGGGGFGFGGGGGGGGGGGFFGGGGGGGGGGGGGFGGGGGGGGGGGGGGGGGGEGGGEGGGFGGGGGGGGDGGEGGGGGGGGGGDGGDEGGGFGGGEGGGGGGGGGGDEGGGGCAFGGCEEEGGGGGFCFEGGGFE=ECGGDEEC1;CGGGE5C*AF;@?F+AEDDCE/:*))0CD>9*99).7C>5973)47?E8EDDC=+=AC?=:5)*)(**)0)1785)15/<5<9<+-*34(((-24)4)-()(,/7)-,(
@M03506:14:000000000-AKVR1:1:1101:13690:7109 2:N:0:47
CTAGGACTACTGGGGTTTCTAATCCCGTTTGCTCCCCTGGCTTTCGCTCCTCAGCGTCAGATTTGGTCCAGGATGCCGCCTTCGTCACCGGTGTTCCTCCAGATATCTACGCATTTCACCGCTACACCTGGAATTCCGCGTTCCTCTCCTGCACTCAAGCTCGCCAGTTTCAGACGCAGTTCCCCAGTTAAGCTGAGGGATGTCACGTCTGACTTACAAAGCCACCTACGAACCCTTTACGCCCAGTAATTCCGAACAACGCTTGCCCCCCCCGTATTACCGCTGCTTCTGGCCCGGAGTT
+
CCCCCGGG-EGGGGGGGGGGGGGGGGGGGGGGCGGFGGGGGGGGGDGGGGFGGGGGGGGGGGGDEGGGGGGGFGGGGGGGGGGGGGGGGGGEGCFGG9FGFGGGGGGGGGGCF:FAFFGFG>+CCFGFGGFFEFFFGGGGGGGGGGGGGGG8@FGGGFGGGGDCEEE8D@E=AFFEGG68;E:@>,31;,=;DGG?G>G583>A;E?9E8D7FFCF+;8,88C,;C;)AD328>>F3F8;?5DD<FC6+?+9@FCCC><GB>5C*;@/@B355C**0(*<<((((-,*6*.)0,(13),,(
@M03506:14:000000000-AKVR1:1:1101:18291:7114 2:N:0:47
CTAGGACTACTGGGGTTTCTAATCCTGTTTGCTCCCCACGCTTTCGCACCTCAGCGTCAATACGTGTCCAGTAAGTCGCCTTCGCCACTGGTGTTCTTCCGAATATCTACGAATTTCACCTCTACACTCGGAATTCCACTTACCTCTCCACGATTCTAGCGATGCAGTTTTAAAGGCAATTCCAGGGTTAAGCCCTGGGCTTTCACCTCCAACTTGCAAACCCGCCTACCGGCGCTTTACGCCCAGTAATTCCGAACAACCCTAGCCCCCCCCGTATTCCCGCGGCTGCTGGGCCGGCTTT
+
CCCCCGGGFGGGG9FGGGGGGGGGGGGGGGFGGGGGGGGCFGGGGEGGGGFGGGGGGGGGGGGGGFGGGGGGGGFGGGGGGGGGGGEGGGGGFFGGGGGGGGGGGFFFFGGGGGGGGGGFFGGFGFFGGGGGEG?FGGGGGGGGGG9EFFGCE?FGGDDE8EF6?9E,@,@CDDFFGD8D9FFFGGDG8:E,9D8?,@F5CF8EAEFCFFGCGFGCCCCF*;D5DC?D,*)*1)))4*@C*:CD*:>@A+1816*CC><F5))*0<EFED377)2*2(*+.-4,((,),),()((155(4(
@M03506:14:000000000-AKVR1:1:1101:16873:7122 2:N:0:47
CTAGGACTACCCGGGTATCTAATCCTGTTTGCTCCCCACTCTTTCGCGCCTCAGCGTCAATTACGGGCCAGATAGCCGCCTTCGCCACCGGTGTTCTTCCCAATATCTACGAATTTCACCTCTACACTGGGAATTCCACTATCCTCTCCCGCATTCAAGCTCATCAGTATCACGCGCAGCCCCCAGGTTGAGCCCGGGAATTTCACGCCTGACTTGATAAGCCGCCTACCCGCCCTTTACGCCCGGGCATCCCAACCACCGCTTCGCCCTTCCCTTTTCCCGTGGCGGCTCTCACGAAGGT
+
CCCCCGGGGGGGGGEGGFFG9CEACGFFDG8FCGFGGGG,CCFFGGGCFB@@8FGGGGGGGFGG@EEGE@FEFE9FFGDGDGGFEGDEGGGGGGGFEFGAGG8=,?CFA?DC,,AFGFGGFGGCE<FFGFC8?FFFE,E;B9EGFG>DFG8CEEGGGGGG8DBDGDDFCDFG,:DCGGE>@8CE>CC62,,8:EFG*?5?8*,1,1;EGFDF?>+<*;:17:DC)5).;*)*9>5<<*6C*:3))**)2*+/.)2*13**)7)>***02.5))*2+32*32(,-((,.()((/)673)(((
@M03506:14:000000000-AKVR1:1:1101:5149:7140 2:N:0:47
CTAGGACTACCCGGGTTTCTAATCCTGTTTGCTCCCCACGCTTTCGCACCTCAGCGTCAATATGTGTCCAGTAAGTCGCCTTCGCCACTGGTGTTCTTCCGAATATCTACGAATTTCACCTCTACACTCGGAATTCCACTTACCTCTCCACAATTCTAGCGATGCAGTCTTAAAGGCAATTCCGGAGTTGAGCCCCGGGCTTTCACCTCTAACTTACAAAGCCGCCTACGTGCGCTTTACGCCCAGAATTCCGAACCACGCTAGCCCCCTCCTGATTACCCTGTGTGCTGGCACGGCGTTT
+
@CCCCFFG<EDFFFGFGGDFFGFAEGGFFFGGGGGDBC@:CCFCCCEEGE6,CFCGEGGDFGEFFGGGCFGGE9CCEC@F@FEFG7,?FE,EEGGEEAFFC:FF<?ADF9FF,AAFFGGG<F<BFFGG87FF=D@FGGFF9AFGFFDF8>F8B==;DADC8EFEGGEFFA,C,3,@DF8@CF8>@B>@CAFFGGGG5C@EG*:@;C:?FGGGG7;92?+<*4CGD)26?5A7*=A36C63=*7)**;)C;;?6>957,7*78)56887/)9))*+30)9+(),)).(*-8(()4:C))-4(
@M03506:14:000000000-AKVR1:1:1101:14990:7177 2:N:0:47
CTAGGACTACCCGGGTATCTAATCCTGTTTGCTCCCCTAGCTTTCGTGCATCAGCGTCAGTTATGGTCCAGTGAGCCGCTTTCGCCACAGGTGTTCCTCCTGATATCTACGCATTTCACCGCTACACCAGGAATTCCACTCACCTCTCCCATACTCAAGCCCGGCAGTTTCCGATGCAGACCATGAGTTGAGCCCCTAGATTTCACATCAGACTTACCAAACCGCCTACGCACCCTTTACCACCAATAATTCCGAACAACGCTTGCCCCCCTCGTATTACCGCCGCTGCTGGCACCATGTT
+
CCCCCGGGGGGGGGGGGGGGGGGGGGGGGGGGGGGGGGGFGGGGGGGGGGGGGGGGGGGGGGGGGGGGGGGGGGGGGGGGGGGGGGGGGGGGGGGGGFGGGGDGDGGGGGGGGGGGGGGGGGGCGGGGGGGGGGFFFGGGGCFGGGEGGGGG?DDDDF?FGGGGGGC>DFGGGDECC9:,@?7EAB?CF,,@FFG*DCF6D9@FAFG76:7CGFFCGGF6CFG*?D)?F5?CD>>F;C6C++;C*=CAC9;CFACDD08C@@@CCE8;C33).)*1*.*34(((-71)()44>:2*)*.-)
@M03506:14:000000000-AKVR1:1:1101:19838:7196 2:N:0:47
CTAGGACTACCGGGGTATCTAATCCTGTTTGATCCCCACGCTTTCGAGCCTCAGTGTCAATAATTGTGTAGCCAGCTGCCTTCGCAATTGGTGTTCTATGTCATATCTAAGCATTTCACCGCTACATGACATATTCCGCTAACCTCCACAGTATTCAAGACTGATAGTATCAATGGCAGTTCCCAAGTTAAGCTCGGGGATTTCACCACTGACTTACCAGCCCACCTACGCTCCCTTTAAACCCAGTGAATCCGGATAACGCTTGCACCCTCCGTATTACCGAGGCTGCTGGCACGGAGTT
+
CCCCCGGG-FFGGGGGGGGGGGGGGGGGGGGGGGGGGGGGGGGGGGGGGGCGDGGFFFFFFGEFGGGGGGGGGGGGGGFFGGGGGGGGGGGGGGGFGFFFGGGGFEFGGFGGGGGGGGGGGGDGGFGGGGGGGGFFGGGGGDGGGGGGDCDGGAFGGGAAGFFFGCCFGGGGAF9>FDEGGFGGFFFFGFEFF=EE+;EGEG<FFGFFFCD7@+@;<567C;9E9>64A4@:9A?G4?A;CFC?C,:A7<<8)::C5@0<5BEG5*+2<5*=:D;*;(=:41(,70()().55(,/.)(-2
@M03506:14:000000000-AKVR1:1:1101:18565:7206 2:N:0:47
CTAGGACTACTCGGGTTTCTAATCCCGTTCGCTCCCCTAGCTTTCGCGCATCAGCGTCAATGTCGGTCCAGGATGCCGCCTTCGCCACCGGTATTCCTCCAGATATCTACGCGTTTCACCGCTACACCTGGAATTCTGCATCCCTCTCCCGAATTCAAGCCATCCAGTATCGGACGCAGTTCCCAGGTTGAGCCTGGGGATTTCACGTCCGACTTAGTTGGCCGCCTACGAGCCCTCTACGCCCAGTCATTCCGAACAACGCTTGCCCCCCCCTCATTCCCCCGGCTCCCGCCCCGGGGCT
+
CCCCCGGGGGGGGGGEFEGGGGGGGGGGGGGGGGGGGGGGGGGGGGGGGGGGGGGGGGGGGGGGGGGGGGGGGGGGGGGGGGGGGGGGGGGGGGGGG9FGGGGFGGGGGFFGGCFGGGGGGGEGGGGGGGGGDADFGFFFGGGGGGGGGDE6+@FGGGCFGGCFGG?EA;FEEGGGGGGGFGCFGGFGFD7>ECFDFDEG89:C9ECEECG<ECEGGDF78<FCGDB)29>CDEFF(27E5C)5*/<*29+199<*7(2*).7*1AEFGBDE3)2*+)*2)(-(,((),)-(0(,)))-(,
@M03506:14:000000000-AKVR1:1:1101:5508:7214 2:N:0:47
CTAGGACTACCCGGGTTTCTAATCCTGTTTGCTCCCCTAGCTTTCGTGCATCAGCGTCAGTTGTGGTCCAGTGAGCCGCTTTCGCCACAGGTGTTCCTTCCGATATCTACGCATTTCACCGCTACACCGGAAATTCCACTCACCTCTCCCACACTCAAGCCCGGCAGTTTCTCATGCAGACTCTGAGTTGAGCCCATAGATTTCACATAAGACTTACCAAACCGCCTACGCACCCTTTACGCCCAATAATTCCGACCAACGCTCCCCCCCCCCCCACTCCCCCCGCTCCTGGCCCCCCGCT
+
CCCCCGGGGGGGGGGFGCGGGGGGGGGGGGGGGGGGGGGGGGGGGGGGGGGGGGGGEGDEFGFEFEFGGGGGGGGGGGGGGGGGGGGGGGGGGGGGGGGGGGGGDGGGDFGGGGGGFGGGGG=+FGG8EE:EGGGGGGGAGGFFFGFGFGCDEGGGFGGGGGG+@C+@<D;,,:E9E?CGGG,E999E7E;EFGGGF?DFGGGG7@F:C8;CF>?,84+47*:59CAB6CBEDEFF3DFD=E<D3C8A0++7@FG)7157)8)1);C>8@))0)/**.)24((,(,(.,/)()(()0.((-
@M03506:14:000000000-AKVR1:1:1101:7961:7275 2:N:0:47
CTAGGACTACCCGGGTTTCTAATCCCGTTTGCTCCCCTGGCTTTCGCGCTTCAGCGTCAGTGTCGGCCCAGCAACCCGTCTTCACCTCAGGTGTTCCTCTTGATATCTACGCATTTCACCGCTACACCAAGAATTCCGATTGCCCCTTCCGCACTCTAGCAAAGCAGTATCATCTGACCGTTCCGAGTTAAGCCCGGAGATTTCACAGATGACTTGAATTGCCGCCTACGCGCCCTTTACCCCCCGTAAATCCGAACCACCCTTGGTCCCTACGTACTCCCCCGGCCTGTGGCCCCTCAGT
+
CCCCCGGGCECFGGGFGGGGGGGGGGGGGGGG<EGGGGGFFDGGGGGGGEGGGGGGGGGGGGGGGGGGGGGGGGGGGGFGFFGGGGFFFGGFGAEFGFGGGG9EFFGGFGGGGGGGGGGEGGE7FCGGGGGFDGGGGFCCFFFAFGGFFGGG6EEG9D@DA=FGGGCGFFGGGGGCA9C6EGCFE5CFEGGGCC>EG5?><=CC,=FEG7CFC:F?*;8CFG>*8DA:6*8*/8ADBC4<+<>DC=E>C;+9?>*CC05*))0098@*<)*18*;+/-*04(,((-()(*.()(-)00((.
@M03506:14:000000000-AKVR1:1:1101:13311:7282 2:N:0:47
CTAGGACTACCCGGGTTTCTAATCCTGTTTGCTCCCCATGCTGTCGCGCATCAGTGTCAGGTACGGCCCAGCGTGTCGCCTTCGCCACTGGTGTTCCTCCGGATCTCTACGCATTTCACCTCTACACTGGGAATTCCACCAACCTCTCCCGCACCCCAGTCCCGCCGTATCGGATGCCATTCCCAGGTTGAGCCCAGGCCTTTCACATCCGACGATCAGGACCGCCTACGCGCCCTTTCCGCCCAGTAATTCCGAACACCGCTAGCCACCTTCGTCTACCCGCCGCCGCTGGCACGACGCT
+
@CCCCGGG-EFGGGGGGGGGGGGGGGGGGGGGGGGGGGGGGGGGGGGGGE:ECFEGGGGFFGGGGGGGGGFGGGGGGGGGGGGDGGEGEGGGFFEGGGGGG7FGGEFGGGGG7F@GFEGGFFGGG9FGGG=F8FEAAEFGFFGGGGFGGGGGGG+6+CEGFGFG86CE5CFGCEE>CFGGFG@FFCGGGFCGGFFGGGDCC4<@C?E96C*3>D=8<*;+*9*2)/0)**)*1)<C(0*+2:>55:+1+<@/9F3*96**)).))0A*;.9)09*21(*<((((,2(0950(7(2*)),((
@M03506:14:000000000-AKVR1:1:1101:26837:7285 2:N:0:47
CTAGGACTACCCGGGTATCTAATCCCGTTTGCTCCCCTAGCTTTCGCGCCTCAGCGTCAATACCGGTCCAGGATGCCGCCTTCGCCACCGGTGTTCCTCCAGATATCTACGCATTTCACCGCTACACCTGGAATTCCACATCCCTCTCCCGGCTTCAAGCCTTACAGCATCAGACGCAGTTCCCCGGTTGATCCGAGGGATTTCACGTCTGACTTAGATGGCTGCCAACGGCCCCCTTACGCCCAGCAATCCCGCACAAACCCTTCCCCTCCCGTTTTACCGCCGCTGCGTGCAACGACTG
+
-ACCCCF<FFGG@FCGC<ECFGGFG,@CF<6,,,;@FGGGGDG@C7FF7@6CFFGDFFFGEFGGEEFFGG<EF8FGFGG+:CFFDBFGGGG@EEEG,C<BFFGGGCB@FG77CEF,FGEC@EEGEGFEDE<,8?,5A,CEF=88=88,@,+@+++@EC966,,,@@,,33@>:,D*CE*55@7,4CC*8CC;,1:5*:5:F49+>@52:*/:7CC9+1++*0**18/)2*)*))0)(090*:1)/**)20+)9))/)(2*)))2*0;7@)9;55**<1FC741((4()-)((.()*8)(((
@M03506:14:000000000-AKVR1:1:1101:27823:7287 2:N:0:47
CTAGGACTACCCGGGTTTCTAATCCTGTTTGCTCCCCTAGCTTTCGTGCCTCAGTGTCAGGAGTTGTCCAGGGACTCGCCTTCGCCACTGGTGTTCCACTTGATAGCTACGCATTTCACTGCTACACCAAGTATTCAAGTCCCCCCTCCCACCCTCTAGCAAGGTAGTTTCCAATGCAATTTCCGAGTTGCGCTCGGGTATCTACCATCCGACTTACATCACCACCCACCTCATCTCTACTCCTAGCAAATCAGAACAACGCTTGGGACCTTCTGATTACCGCGCACGCAGGCCACGAGGT
+
-ACCCGFEFFGFGE+@@C<FG<DFEG@ED9,F,E<FF8CFC<CEFGEFDGAE@FCE,CEE8FCFFCFDF;CACFGCFDE+@,CFEECFFGFG@FGGDECF<,BFF,,:CF:F@@,CE<FGA<F9,EGFGGFGFGGG,9@EFCE8CE6>B7E8C6+@D,6=ED>F8,E66EFFG,@8,,2,6@,=C+@@CC,+>++5@431:=,,,7@:,**/@9*<:++1:8*0**):4*),*41:)+@;<+C*21+*+259***+*(2=)=>3*8;)8)2*6*2+2)12)(4((-(0()((),(*).,((
@M03506:14:000000000-AKVR1:1:1101:18983:7310 2:N:0:47
CTAGGACTACTGGGGTTTCTAATCCTGTTTGCTCCCCTAGCTTTCGCGCCTCAGCGTCAGTAGTGGTCCAGTGCGCCGCTTTCGCCTCAGGTGTTCCTCCCGATATCTACGCATTTCACCGCTACACCGGGAATTCCACGCACCTCTCCCACCCTCCAGCATTGCAGTTTCGCCTGCAGGCTCTGAGTTAAGCCCCGCGGTTTCACAGGTGACTTACAACACCGCCTACGCGCCATTTACGCCCAATAAATCCGAACAACGCTCCCACCCTCAGTATGACCTGGGCTGCGGGCCCAGAGTT
+
CCCCCGGG<FFGGGGGGGGGGGGGGGGGGGFGGGGGGGGGGGGGGGGGGGFFFFFGGGGGGGGGGGGGGGGGDGGGGGGGGGGGGGGG@EGGGGGGGGGGGGGGGGGGGGGGGGGFGFGFGGGGGGGGFGD7>GGGG<FGGDGGGGEGGGCGGDGGGGFGFGA,D,:EG:FE5C5>FCFGG@E,9;DGGF@DGG5***4:3CCFEFEF5;C7CCG?>+;?*/7*:DE):*7:)8)*67*+/5CD3=867++16)**9(9E:B)9)**.8;7))*3++)*08-((46(.()-7B17<)01.)
@M03506:14:000000000-AKVR1:1:1101:5952:7314 2:N:0:47
CTAGGACTACTCGGGTTTCTAATCCGGTTTGCTCCCCACGCTTTCGTGCCTCAGCGTCAGGAAAACCCCAGCCGGCTGTCTTCACTTTCGGCATTCCGATAGATATCTACGCATTCCACCGCTCCACCTATCGTTCTACCGGCCTCTAGTTTCCTCAAGCTCCGCAGTATGCCCTGCAGTTCCCCGGTTGAGCCGGGGGCTTTCACAAAGCACTTCCGGAGCCGCCTACGCACCCTTCAAGCCACGTGCTTCCGATTAACGCTCCGCACCCCTGCCTTACCGCCGCCGCTGGCCACGGGTT
+
CCCCCGGGGGGGGGGEGEGGGGGGGGGGECFGGGGGGGGGGGGGGGGGGGGGFFGGGGGGGGGFGGGGGGGGGGGGGGGGGGGGGGFGGEGGEGGGGGCGGEEFGGGGGGGGGGCFFGGGGC:FDFGG8E<FGEGGGGGGGGGGGGGFFGFDAFGGGG?E67DGGGGGGGFGEFGGGGGG9:2BE88CEE72DDEEG585EG?F+@FC*CFCCF6+**0A)7<CCC7>**77CE@*3C42:?C***20/;+96>***(:95>77)**):>CD5C520677(-(--2-),)-4:2(1002(-
@M03506:14:000000000-AKVR1:1:1101:15609:7363 2:N:0:47
CTAGGACTACCCGGGTATCTAATCCTGTTTGATCCCCACGCTTTCGTGCCTTAGTGTCAATATATCCGTAGTAAGCTGCCTTCGCAATTGGTGTTCTATGTCATATCTAAGCATTTCACCGCTACATGACATATTCCGCTTACCTCCAGATAATTCAAGACCTATAGTATAAATGGCAGTTTCCGAGTTAAGCTCGGATATTTCACCACTGACTTACAGACCCACCTACGCACCCTTTAAACCCAGTAAATCTGGATACATCTTGCACCATCCATATTATCACGCCTGCTGGTACTGTGTT
+
CBCC8FFGFGEGGGDEGGCFEGGEEFGGGG@FGCFDF6@:BCEGG>EGGFAFGGGGGC6CFGGGGFFE@FGGGCFGDGGFGGGFGGGGDGFF,BC@FAFFFCGGGCFEFFC@DEF<FGGGCCGGGGFFF?FGGG;FAD@7BCFCCAE8EAF;@D=EFGGGFDFG8E@;@E,CAF9,=D@DF8CFC6=DEAE93,,@+?+1<;DFAC,2@=+=FFEA?+*EF*9CC7?AD95**/974;AFF?48/CC6@,7=+=:7=?*,1:AFF++;*)0)2*5@+)++1)1((/(.28)()9?+7+)6.
@M03506:14:000000000-AKVR1:1:1101:15289:7382 2:N:0:47
CTAGGACTACTCGGGTTTCTAATCCTGTTTGCTACCCACGCTTTCGTGTCTCAGCGTCAGTTACGGTCCAGATAGCCGTCTACACCACCGGTGTTCCTCCAGATATCTACGCATTTCACCGCTACACCTGCAATTCCACGCTCCTCTCCCACACTCAAGCACAGCAGTTTCGGAAGCAGACTCTGGGTTGAGCCCAGAGATTTCACTCCCGACTTGCCACACCGCCCACCAACCCTTTACACCCAGCAATACCGAGCACCCCTGCCCCCCCCCCTCCTACCCCGGTCGCCGCCGACGAGCT
+
CCCCCGGGGGGGGGGGGGGGGGGGGGGGGGGGGGGGGGGGDGGGGEGGGGFGGGGGFGDGGGGGGGGGGGGGGGGGGGGGGGGGGGGGGGGGGGGGGCGGGGGGGGGGGGGGDCGEFFGGGGE=C,AFG8FGBFFGGGGGF+4CDFEGGG@D+@8@FC??FGCDFD?FEDGE=CCCC,,,@,@><C89:+@CDGG,@5:@C87:,=,<AD77ED5,28A?*/??DD.>E*)*9>EF18+1+<CC*;*5*4+265C)51**)001*0:3C7/)0)*/*(*3413(((()()-(.((/))(((
@M03506:14:000000000-AKVR1:1:1101:19174:7394 2:N:0:47
CTAGGACTCCACGGGTTTCTAATCCCGTTTGCTACCCTAGCTTTCGCGCCTCAGCGTCAAGAACAGACCAGAAAGCCGCCTTCGCCACTGGTGTTCCTCCCGATATCTACGCATTTCACCACCACACCGGGAATTCCGCTTCCCTCTTCTGCCTTCAAGTCGATCAGTATCGAGTGACCCTCCCCAGTTGAGCCGGGGGCTTCCACACTCGCCTTGAACGACCGCCGTCCCGCGCCTTACGCCCCGTAAATCCGGAACACCCCCACCCCCTACTGATTACCGCGGCCGCTGGCACGTTGTT
+
CCCCCGGG-FGGGGGGGGGGGGGGGGGGGGGGGGGGGGGGGGGGGGGGGG@FGGGGGGGGGGFGGGGGGGGGGGGGGGGGGGGGGGGGFFGGGGGGGGGGFFGC7FGGGGGD7FCDFCGG9FGGGFGGC:FGGGGGGGGGGGGGGGGGGF;EDFFFFF9:DC+5DCCGFG;33@64@;,3>@EEGGDGFC@FGGGGD*8CEG*0>CEE*7*)=>8C*09C*)<7)7)0*)0:)0))45*0*2>D35/)/*+8)05*)->*)))))**):8)07*3++-8:A69((,,<,)(-7,,57)((.
@M03506:14:000000000-AKVR1:1:1101:10157:7405 2:N:0:47
CTAGGACTCCTGGGGTATCTAATCCCGTTTGCTCCCCTGGCTTTCGCGCATCAGCGTCAGTGTCAGCCCAGCAACCCGCCTTCACCTCAGGTGTTCCTCTTGATATCTACGCATTTCACCGCTACACCAAGAATTCCGATTGCCCCTTCTGCACTCTAGCACAACAGTTTCACTTGGCCGTTCTGAGTTAAGCTCAGAGATTTCACAAGTGACTTGTCACGCCGCCTACGCGCCCTTTACGCCCAGTAAATCCGAACAACGCTTGGTCCCTCAGTATTACCGCGGCTGCTGGCACGCAGTT
+
CCCCCGGG-FGGGGGGGGGGGGGGGGGGGGCEGGGGGGGGGGGGGGGGGFFGGGGGGGGGGGGGGGGGGGGGGGGGGGGGGGGGGGGGAFGGGGGGGGGGGGGGGGGCDCDGGFEGGFGGGGCGGGGCFGFFGGGGG8FGGCFCFGFDGFGGGGGGGFFGGG?FGGFFDFF9EFGFFGGGGEGGFGFF=CCFF98?F9D;ECFFGGCGGFGGCCF7@CFGGGFCDDE;6*):CBFC@F+@5CGD5=@+49+3=D3<59<=::)/**3905:4.90236*<<02((71;2)5(8025)),-5
@M03506:14:000000000-AKVR1:1:1101:5285:7412 2:N:0:47
CTAGGACTACCCGGGTTTCTAATCCTGTTTGCTCCCCACGCTTTCGCACCTCAGCGTCAATATGTGTCCAGTGAGTCGCCTTCGCCACTGGTGTTCTTCCGAATATCTACGAATTTCACCTCTACACTCGGAATTCCACTCACCTCTCCACAATTCTAGCGATGCGGTCTTAAAGGCAATTCCGGAGTTGAGCTCCGGGCTTTCACCTCTAACTTACAAAGCCGCCTACGTGCGCTTTACGCCCCGCAATTCCGAACAACGCTAGCCCCCTCCGTCTTCCCCCGGCTGCGGGCACGGAGTT
+
CCCCCGGGFGCCGGGF@7DFGGGGGGGGGGGGGGGGGGGGGGDFGEGGGGFGFFGGGGGGGGGGGGGGGGGGGGGGGGGGGGGGGGGGD@GGGGGFGGGGGGGGGGG9EFGGFGFGGGGGGGFGGGG,<DFEGGDECEFGF,EFEF?GGFGDFGGGGGFG88E68CCE6EFGFGGFCFGFGCFGGGEE6,@ECDE?E>EECF8,>E7?CF7FCCE,;F89*?*:CGBAFDF6<5):;FCF*=CC)>EB*;+9*/59)4*:5).*1+2)153>.)**22*+.(,-(((.-)((),(*0)734
@M03506:14:000000000-AKVR1:1:1101:25438:7418 2:N:0:47
CTAGGACTACCCGGGTTTCTAATCCCGTTTGCTCCCCTGGCTTTCGCTCCTCAGTGTCAGTGTTGGTCCAGGACGCCGCCTTCGCCACCGGTGTTCCTCCAGATATCTACGCATTTCACCGCTACACCTGGAATTCCGCGTCCCTCTCCCGAACTCAAGCCATCCAGTATCAGACGCAGTTCCCCGGTTAAGCCGAGGGATTTCACGTCTGCCTTAGTTCGCCCCCTACGCATCCTTTCCGCCCATTAATTCCGAACAACGCTGCCCCCCCACGTCTCCCCCCGGCCTCTGCCCCGGCTGT
+
@CCCCGGGGGGGGGE+B7F@FGGGGFGGGG@F<FGGGGGGGGFFGEGGGGDFGGFEFFGGGGGGGCGGGGFCFFGGGGGGGEFFFFEECCGFFGGGGDGFG8CFGEF9EFF>:@C9F<FAFGGGGFGGGDGG8E=FEFGEFEGG8EGGFGG63C,EF?,EFGCFGFG9EAFFGCGGGEEGEGD:DE>EE7F;B6E8:EEC9>+1+=CEFDF+9C?97C++*2*/9)07C5:**0)26:*3*15C3*29+<:*109C3(**.)0*)8C)/5C:B3:*2.*23(,(((,7(),)1(()0)(,.
@M03506:14:000000000-AKVR1:1:1101:6764:7419 2:N:0:47
CTAGGACTACACGGGTATCTAATCCTGTTTGCTACCCACGCTTTCGCGCATCAGCGTCGGAACCGGCCCAGGTGGCCGCCTTCGCCACTGGTGTTCCTCCCAATATCTACGCATTTCACCGCTACACTGGGAATTCCGCCACCCCCTCCCGGCCTCGAGCTGGACAGTTTCAAAGGCAGGTCCTCAGTTGGGCCGAGGGATTTCACCTTTTACTTCCCCGGCCGCCTACGCGCCCTTTCCGCCCAAAAATTCCGAATACTCCCCCCCCCCCCCGTATACCCCAGCTCGCGGTACCGGAGTT
+
CCCC8FGGAEEDB7CGGGGF@FF,<F<FCFAG<FFFG9F+@C@FGC@@EE7FGGG>FE@F7@FFC7+@@FE7FCDFFCGGDGG7EG7FGG85FFECG?9BEBFGCDFFFEGDFGFCF,CFEG7FEGG99=FC=<3DD,>++8@CCECEE@B+:CCFCE>E*1,;8:46DCF@,,?,12**6><C1,<4<C,:,33*8:8*=C9C+1<+++*+=:7+*0)*)17*7755C/019)0)29*+*/7C1:C458<4=7<3*4*+/)01):C)175B)11/2)@F?-((()))()(,),)*759B4
@M03506:14:000000000-AKVR1:1:1101:11598:7436 2:N:0:47
CTAGGACTCCACGGGTATCTAATCCTGTTTGCTCCCCACGCTCTCGCGCCTCAGTGTCAGTATCTGTCCAGGTAGCCGCCTTCGCCACTGGTGTTCCTTCCGATCTCTACGCATTTCACCGCTACACCGGAAATTCCACTACCCTCTACAGTACTCTAGCTGTGCAGTATTGTATGCAGTTCCTAGGTTAAGCCCAGGGATTTCACATCCAACTTACACAACCACCTACGCGCCCTTTACGACCAGTAACCCCGTGTAACGCCTGCCACCTCCGTATTACAGCGGCTGCTGGCACAGGATT
+
CCCCCGGG?FGGGGGFGGGGGGGGGGGGFGFEFFGGGGGGGDGGGGGGGGGGGGGEGGGGGGGGGGFGGGGGGGGGGGGGGGGGGGGGGGGGGGGGGG<FGGGGGGGGGGGGEGGFGGGGGG>FGGFFEF+FEDFGAAEFFGEGGGFDFA8EGGAFFGFDGGGEFGA,DFFFGG9@:9ACBDFG,;EFGFFFF?CC5C>*DFE;<EA7CCG>FGGGG>?ED*;**:86EG4:4)213<AE**9C);E@F9+083*/2(00))8*/**)<8*).)2/*5*<)).19>B019)(7(.*))(..
@M03506:14:000000000-AKVR1:1:1101:14529:7473 2:N:0:47
CTAGGACTACCCGGGTTTCTAATCCTGTTTGCTCCCCACGCTTTCGTGCCTCAGTGTCAGTGCTGGTCCAGATGGCCGCCTTCGCCACAGATGTTCCTCCCGATCTCTACGCATTTCACTGCTACACCGGGAATTCCGCCATCCTCTACCGCACTCTAGCCTGCCAGTATCCAATGCAATTCCCAGGTTGGGCCCAGGGCTTTCACATCAGACTTAACAACCCACCTACGCACGCTTTACGCCCAGTAATTCAGCGTACCGCTTGCACCCTCCGTATTACCGCGGCGGCTGGCATGACGTT
+
CCCCCGGGGGGGGGGGGGGGGGGGGGGGGGGGGGGGGGGGGGGGGGGGGGFGGGGGGGGGGGGGGGGGGGGGGGGGGGGGGGGGGGGGGGFGFFGGGGGGGGEGGGGGGGGGGGGGGFGGGGGGGGFGGGGGCGGGGGGGGGGGGGGDGGGGGG+3@EGGGGFGGGGG,@FFCDCCGGGGGGG?9C5CFGDC>C>8:FCEFGCGGFGFF:>C?DFC878C*:<:C<A6CDF553AGDGF+*/:>CG?B?E+9/0*)/3)/))79**C6*01)89;*0,/?<6>11(-)()-,5(.**),--
@M03506:14:000000000-AKVR1:1:1101:22881:7484 2:N:0:47
CTAGGACTACCCGGGTTTCTAATCCCGTTTGCTCCCCTGGCCTTCGTGCCTCAGCGTCAGGAACTGTCCAGAGACCCGCCTTCGCCACTGGTCTTCCTTACGATATCTACGCATTTCACCGCTACACCGTAAATTCCAGTCTCCTCTCCAGCTCTCAAGCACGGCAGTATCGAATGCAGTTTCGGAGTTAAGCCCCGAGATTTCACACCCGACTTACCGCGCCTCCTGCGCACCCTTTACGCCCAATGAATCCGAACAACCGTTGAGACCCATGGTTTACCTCGGGTGCGTCACCGACGAT
+
CCCCCGGGDGGCGGGFGGGGGGGGGGGGGCEGFGEGGGCCGEFGGGDFEGGFDGGGGGGGG8CCDG,@FGGGGF,CFGGGGGG7CFCGFGGGFGGGGGFCCGGGEGGGGGGGGGGGGGFGDCFGGFGGGGF7FGFFFF,9F>EGGGGCF,=,,6=EGGFGC=3+=8C@DFA+5DDD7AEFFFFC+:?7D9CFD6>EC:*4*55>DF@CD7C455C748)*19)**;.)2/>7>>55@<=F==3CC:8)+:AF?BC*99F5).0*/*07+7*))0*++,7C74)(-(.01)((0,,*).3((
@M03506:14:000000000-AKVR1:1:1101:25539:7517 2:N:0:47
CTAGGACTACCCGGGTTTCTAATCCTGTTTGCTCCCCACGCTTTCGCACCTCAGCGTCAATATGTGTCCAGTGAGTCGCCTTCGCCACTGGCGTTCTTCCGAATATCTACGAATTTCACCTCTACACTCGGAATTCCACTCACCTCCCCACAATTCTAGCGATGCAGTCTTAAAGGCAATTCTGGAGTCGACCTCCGGGCTTTCACCCCTAACTTACAAACCCGCCTACGATCGCTTTACCCCCAGTAATTCCGCACAACGCTAGCCCCCCCCGCTTTCCCTCGGCCGCGGCCATGTACTT
+
C@CCCEDFCEGFGGD:F@AFFFFGG9CFF9<F@FGGGFCCEGG@F@B,@@,CFCE7FEE@FFGGFF@FAFFEEDAAE:F7FGFGE:FF=FF,:FCFGADFGD:FFDFED<FE8FFFGC<<FEFFGGGGGGCGEF,F,,C;F8FF8>8CE?EG?F8;E89D6@8=6,9BD,@DDCG9FF,@,@,,5;,@,4:*>:FCE5:EEG,,25:,49?*,=<,;DF?*14*28.)72)*105D(:6++<CD<*+/::+**63>D0*:5).*/00<C)/0.1**;2*33),(((,)-)-(>2(0**)))
@M03506:14:000000000-AKVR1:1:1101:11798:7547 2:N:0:47
CTAGGACTACCCGGGTTTCTAATCCCGTTCGCTCCCCTAGCTTTCGCGTGTCAGCGTCAGGTGCAGTCCAGGTGGCCGCTTTCGCCACTGGTGTTCCTCCGGATATCTACGCATTTCACCACTACACCCGGAATTCCACCACCCTCTACTGCCCTCAAGTCCAGCAGTATCGGACGACCTCTCCCGGTTGAGCCGAGAGATTTCATGCCCGACTTGCCAAACCCCCTGAGCGCGCTTTACGCCCAGTAAATCCGGTGACCGCTCGCTCCCTACGTTTTACCCCTGCGCTCGTCACTTGTTT
+
CCCCCGGG-F<EGGGGGGGGGGGGGDGGGGGGGGGGGC,CFFGGGDCEG7CFGGGGGGGGGE@GDCFFGFGGFGGGCGG7FGGGGED:<FFGGGGGCGGDFGGGGGGGGGGGCGGGGDGC?FFGGGGGD@FCBFFGG9FGCFCEGGG,@;>EGFFGGGFGGG98DDFF7:FFC+>ECECGE9CFGG*@5842EFE*:*:57:;CC?CGF*87CG=<C86+****29)80*65C)57(19C?E)>*:@49:+995)/)4*0.8)))**)2)0*)*02@(7:2(((,(()(.4,0((*0/.-.
@M03506:14:000000000-AKVR1:1:1101:12467:7547 2:N:0:47
CTAGGACTCCTCGGGTTTCTAATCCCGTTCGCTCCCCTGGCTTTCGCGCCTCAGCGTCAGTTACGAGTCCAGGACCTTGCTTTCGCCGTCGGTGTTCCGTCCGATCTCAACGCATTTCACCGCTCCACCGGACGTTCCAGGTCCCCCTCCTCGCCTCGAGGCGACCCGTATCGAGGCCCGTTCCCCGGTTAAGCCGGGGGCTTTCAGCCATCGACGCGGTCGCCCGCCTCCGCGCCCTTTAAGCCCAATGATTCCGCATAACGTTCGCCCGGTTCGTCTTCCCTCCGCTGCTGCCACGCAC
+
CCCCCGGG9FFGGGGFGGGGGGGGGGGGGGGGGGGGGGGGGGGGGGGGGG:FGGGGGGGGGGGGGFECGGGGGGGGGGGGGGGGGGGGGGGCGGGGGGGGGGGGGGGGGGGGGDGGFFAFFEFEGGGGGG@7FGGFGGF9FDGGGGGEGGGGDCE5@8CE8CC*;CEDEC8F*=:C=EG5E8CFFGE5*C>9+A+*:EEGEGC8FD+<FF=C:FE*><>/))9A7<>DE*</975C97)@<+277=8)*+01*9>7*37E*059**/85>))))*:A:55))(),(,)(.4::)(2*.((-
@M03506:14:000000000-AKVR1:1:1101:15721:7550 2:N:0:47
CTAGGACTACCCGGGTTTCTAATCCGGTTTGCTCCCCACGCTTTCGCGCCTCAGCGTCAGATCGCCCCCAGAGAGTCGCTTTCGCCACTGGTGTTCCTCCCGATATCTACGCATTCCACCACTACACCGGGAATTCCACTCTCCTCTAGGCATCTCAAGGCTGACAGTATCAAAGGGCCCCTCCCAGTTGAGCCGGGAGATTTCACCTCTGACTTATCAGTCCGCCTGCGCGCGCTTTACGCCCAGCAAATCCGGACAACGTTCGCCCCCCACGTATTACCGGCGCTGCCGGCACGGAGTT
+
CCCCCGGGGGGGGGGGGGGGGGGGGGGGGGGGGGGGGGGCGGGGGGGGGGEGGGGGGGGGGGGGGGGGGGGGGGGGGGGGGGGDGGGGGGGGGGGGGCFGGGEGCGGGGGGGGGGGGGGGGGGFGGGGGGGGGGGGGFGFGFFGGGGFFFGGGG9CGFGGGGFCGCBGCAEBCCEF5>EEGCGEEEGEG@F8C8EEEG=C0@+CFFGFGGG+<CCEDC:@CCF5DG38//8*))0741*+/:DD***7C++9)))/93*A>:)7*:*)/57).1/*05*:40((4(,)4)31>09*)0(-,
@M03506:14:000000000-AKVR1:1:1101:18683:7557 2:N:0:47
CTAGGACTACTCGGGTTTCTAATCCTGTTTGCTCCCCTAGCTTTCGTGCATCAGCGTCAGTTGTGGTCCAGTGAGCCGCTTTCGCCACAGGTGTTCCTTCCGATATCTACGCATTTCACCGCTACACCGGAAATTCCACTCACCTCTCCCACACTCAAGCCCGGCAGTTTCCGATGCAGACTATGAGTTGAGCCCACAGATTTCCCATCAGACGTACCAAACCGCCTACGCATCCTTCACGCCCAATACTTCCCAACCACGCCCCCCCCCCGCTAAACACCGCGGCCGCTGACACGACACT
+
CCCCCFEDFFGF;C:C;-FAFGGFGFGGGGFGGGEFGGFEGGGGGDFFFGGGGFGDBF7FG9CFEGGFGGGE@DFGGEGGGDGGGGDCFCFGGGGGGGGGGGGCEE?EEFGDEGGGAFCFGE@FFCGDEEDGFDFGFGG9EGEEDD9@D8>FGC?GG,@E+@=?68@:<5DFE6+BEFEE:@<9:FCFGC,,,<C8*14,<+2,<2:9,;**,)/**1:C**248D>5*2)/*.)21+/0***)**39++2*9)0>*(9*)0)))2*0/<D)7)**+(0:0(,3((,)(0,(0),*05(()
@M03506:14:000000000-AKVR1:1:1101:13428:7627 2:N:0:47
CTAGGACTCCCCGGGTTTCTAATCCCGTTTGCTACCCACGCTTTCGTGCCTTAGTGTCAGGAATGAGCCAGTTATCTGCCTACGCCATCGGTGTTCCTCCCAATATCTACGGATTTCACTCCTACACTGGGAATTCCAATAACCTCTCTCATCCTCGAGCTTAGCAGTTTAAATAATGGATGTATGGTTGAGCCACACGCGTTCACTATTTACTTACTATGCCACCTACGCAACTCTTTACGCCCAGTAATTCCGGATAACGCTTGGCTCCTCCCTTTGACCGCGGCTGCTTGCACGGAGT
+
CCCCCGGG-CFGEGGGGGGGGGGGGFGGGGGGGGGGGGGGGGGGGGGGGGGGCFGGFGGGGGGGGGGGFGGGFGGGGGGGGGGGDGGGGGGGGGGGGGGGGGGGGGGGGGGGDECGGGGGGGGCGEGGC?FD@DFGGGFG?EGGGGF=?FGFGGGGGGGGGFG?F8FGFGGGGGG9,@DEC?=FGGCFC=@8EDDGFG6E+;*A?<EFGGFGGGGGGGFFFFGGCFFFF74*9>AF9@:BF7D4:58A9+>3A6C)*,*<65)8<8/)+29)7<*2+)/<:<4(((4)(0.5?<)*8),2-
@M03506:14:000000000-AKVR1:1:1101:11488:7637 2:N:0:47
CTAGGACTCCCCGGGTTTCTAATCCCGTTTGCTCCCCTGGCTTTCGCGCCTCAGTGTCAATACCGGTCCAGGATGCCGCCTTCGCCACCGGTGTTCCTCCAGATATCTACGCATTTCACCGCTACACCTGGAATTCCGCATCCCTCTCCCGGATTCAAGCCTCCCAGTCTTGGACGCAGTTCCTGGGTTGAGCCCAGGGATTTCACGTTCAACTTAGACGGCCACCTACGCGCCCTTTACGCCCAGTAATTCCCAACAACGCTTGCCCCCCTTTGATTCCCGCGGCTGCTGGCACAAGTTT
+
CCCCCGGG9FFGGGGGGGGGGGGGGGGGGGGGGGGGGGGGGGGGGGGGGGGGFGGGGGGGGGGGGGGGGGGGGGFGGGGGGGGGGGGGGGGFGGGGGGGGGGGGGFGGGGGGGGGGGCGGDGGGGGGGGGGC8FFGGGGGGGGGGGGGGGEG+CEGFA;EG6F6EGG8DCFFFGGGGGG*?DFFGGFFCEGGFFF,CFG5<<FGFC=CEG4@FDF@>D*AG3<7C9A)<D8*5@>)49=FEEDGDGGF?9+9@*:*1,*/)07CFGGFGD)))*2+06*<<04(3((),)5(5(,0))).)
@M03506:14:000000000-AKVR1:1:1101:10414:7652 2:N:0:47
CTAGGACTCCCCGGGTATCTAATCCTGTTCGCTCCCCACGCTTTCGCTCCTCAGCGTCAGTACCGGCCCAGAGTGCCGCCTTCGCTACTGGTGTTCCTCCCGATATCTGCGCATTTCACCGCTCCACCGGGAATTCCACACTCCCCTACCGGACTCGAGTCACAGCAGTCTAGAATGGCCCCTCCACGTTAAGCGTGGCGATTTCACATCGGACTTCCCGAACCGCCTCCGAGCCCTTTCCGCCCTGTAATCCCGGCCACTGCCCGCCCCCCACGTATACGCCCGGCCTCTGCAGCGGCTT
+
CCCCCCGG9FFCGEGFGGGGGGGGGGGGGFFGGGGGGGGGGGGGGGGDFGGGGGGGGGEEFGGGGGDGGGGFGGGGGGGGGGGGGCGGGGGGGGCFGGGGCEFGGGGFD?+++C7FGFGFFGD+@FG?CG@F7DFFGEG8B=ED8B6?CFEE67::DFEGFFF,,4D,>,6,,25,,,1>BE=CEF6*ACB8,4*=C5/*313/<:=?9>/2*)=C**7**)9/)97B5/.:9<)/3*)2+*197**0:+<*/0*))-55))677/*./09)071*2))+(-((,,()(0(.*)(2))(((
@M03506:14:000000000-AKVR1:1:1101:8863:7664 2:N:0:47
CTAGGACTCCACGGGTATCTAATCCTGTTCGCTCCCCACGCTTTCGCGCCTCAGTGTCAGTAACGTCCCAGCGAGCTGCCTTCGCTATTGGTGTTCCTCCTGATATCTGCGCATTCCACCGCTACACCAGGAATTCCACTCGCCTCTTCCGTACTCTAGCTTCACAGTATCCATCGGCTTTCAAAGGTTGAGCCTTTGACTTTCACAACGGACTTACGAAGCCACCTACGCGCGCTTTACGCGCAATGATTCCGGACAACCCTTGCTCCCTACTTCTTACCGCGGCTGCTGGCACGTACTT
+
CCCCCGGF-EFGGGGFEFGGGGGGGGGGGGGGEGGGGGGGGGGGGGGGGGDGGGGGGGGGGGGGGGGEGGGGGGGGGGGGGGGGGGGDGFGGGEEGGFGGGGGGGGGGGGDGGGGGGCFGGGGDGGGGGGGGFGGGGGGGGFGGGGGGGGGFCGGGGFFCAAFDGCFGGGGGAFGGGGGCFGG;FG6EA8,@BFGFGCCFCFGGFGGGGG75EDFGGG4=CGGCFDFAC3>7D5=>1CBCEE)7)>=4:92996C*9(1A))002899C5*/)*2+<:79,2213((.3/52.(./0?(()
@M03506:14:000000000-AKVR1:1:1101:12204:7664 2:N:0:47
CTAGGACTCCTCGGGTTTCTAATCCTGTTTGCTCCCCACGCTTTCGCACCTCAGCGTCAATACCAGTCCAGTGAGCCGCCTTCGCCACTGGTGTTCTTCCGAATATCTACGAATTTCACCTCTACACTCGGAATTCCACTCACCCCTCCTGGATTCAAGCGATGCAGTCTTAAAGGCAATTCTGGAGTTGAGCTCCAGGCTTTCACCTCTAACTTACAAAGCCGCCTACGTGCGCTTTACGCCCAGTAATTCCGAATAACGCTAGCCCCCTCCGTATTACCGCGGCTGCTGGCACCGAGTT
+
CCCCCGGG9FGGGGGFGGGGGGGGGFGGGGGGGGGGGGGGGGGGGGGGGGFGGGGGGGGGGGGGGGGGGGGGGGGGGGGGGGGGGGGGFGGGGGGGGGGGGGGGGGGFGGGD8EGGGDFGGGGCGGGGGGGG:EGGGGGGGGGGGGGGGGGC8FDGGGGFC+@EGCFFGGGGCEGAFGCFCEFGFCGGFEFGGFGGGC:FEG877CECCDC+@D@7FG69DGGCDDA>GCA,?5AG6FACE558<*581937@A38D@>F3@:*78*88>DFFG*2;3/0<19>0,4)())4;0)*))(,(
@M03506:14:000000000-AKVR1:1:1101:19334:7712 2:N:0:47
CTAGGACTCCCCGGGTTTCTAATCCCGTTTGCTCCCCTGGCCTTCGTGTCTCAGTGTCAGGAACTGTCCAGAGACCCGCCTTCCCCACTGGTCTTCCTTACGATATCTACGCATTTCACTGCTACCCCGTAAATTCCAGTCTCCTCTCCAGTCCTCAAGCACGCCAGTATCCAATGCAGTTTCGGAGTTAAGCTCCGAAATTTCCCACCCGCCTTAGCCCGCCACCTACACCCCCGTTACGCCCAATTCATCCGAACAACCCATCAACCCCCTGTATTCCCTCTCCGCCTGGCCCGACGTC
+
CCCCCGFFCAFGGGGEGGDFD9F<ECGGCF7FDGGFGFDCEFGGGFGDFG<F<FE<,<FGGD@FECFGCFFF@,EFGGGD,,E,C@C@@EDFC,EFCDFCFCFD,8E,5CB=,?:EF<DFA<,CE,EDFC7+4EEEF,EEF>EG8D,@DE,@DCCCAF?G8ECGG6+@,8=C=,7DD,=,,6@=EBC@C,@,3,4,5@E*3?,3,,,4C><*4*=,*8*:1)95CF?)<*)4/:5)6*)3*C3C35*2++51;5D*>(7F)7.**9+)0)/)0*2++.*0)).((.()(),(0(()00-3(
@M03506:14:000000000-AKVR1:1:1101:10114:7733 2:N:0:47
CTAGGACTCCTCGGGTATCTAATCCCGTTTGCTCCCCTAGCTTTCGCTCATCAGCGTCAATGCCGGTCCAGGATGCCGCCTTCGCCACCGGTATTCCTCCAGATATCTACGCATTTCACCGCTACACCTGGAATTCTGCATCCCTCTCCCGGATTCAAGCCATCCAGTATCAGATGCAGTTCCCAGGTTAAGCCTGGGGATTTCACATCCGACTTAGTTGGCCGCCTACGAGCCCTTTACGCCCAGTAATTCCGAACAACGCTTGCCCCCCCCGTATTACCCCGGCGGCTCGCACGGACCG
+
CCCCCGGG-EGGGGGFGGGGGGGGGGGGGGGGGGGGGGGGGGGGGCGGGGGGGGGGGGDGGGGGGGGGGGGGGGGGGGGGGGGFGGGGGGGGGGGGGGGGGGGGFGGGGGGGDGGGGCGGGGDEGGGGGGGGFGGGGGGGGGGGFGGGGGGGEG8EGFFGGGDGGC9@CDF@FCFE,;FGGGGGGGGFGGFFGGFGGGDEEFGG@GCCDFDGEC89CFA?CG4CCGE>FG3EGDF5=<AE**1/:=C=9+<949*99(9EBF81/A8@EEGEDDAE*(*:64(,((-)(0(47(275.(((
@M03506:14:000000000-AKVR1:1:1101:6924:7733 2:N:0:47
CTAGGACTACTAGGGTTTCTAATCCCGTTTGCTCCCCTGGCTTTCGCTCCTCGGCGTCAGTGTTGGTCCAGGATGCCGCCTTCGCCACCGGTGTTCCTCCAGATATCTACGCATTTCACCGCTACACCTGGAATTCCGCATCCCTCTCCCAATCTCTAGCCATCCAGTATCAGACGCAGTTCCCCGGTTAAGCCGAGGGATTTCACTCCTGACTTAGTGGGCCGCCTACGAGCCCTTTACTCCCAGTAATTCCGCACAACGCTTGCCCCCCCCGTAGTACCGCGGCTGCTGGCCGGCAGTT
+
CCCCCGGGEFCFGGGFGDGGGGGGGFGGGGEFCGGGGGGDGGGGGGGEGGGG7FGGGGGGGGC@FGCGGGGGFFGGGGGGGGGGGGGGGGGGGGGGGGGEFFFFGGGFGGGGGGGGGGGGDGGGGGGGCGGGGG?<ECDC7>EG8D,6=B>66DEF;FFFFG9@FGGGGGGFAFGGGEGEGG<?EDGEGCEGGGG*:5??88CCEC,,=CGDC+1>+;+*1*>=DGFDG5)/1)7C1*9C+:DG*C86<C+9=:37D0*:>EFDGC86@>9D3>;**-*<9411((,)4/.4>6,))0(()
@M03506:14:000000000-AKVR1:1:1101:15463:7734 2:N:0:47
CTAGGACTACTCGGGTATCTAATCCCGTTCGCTCCCCTGGCTTTCGCGTCTCAGCGTCAGAAAACGTCCAGGACCTCGCTTTCGCCACGGGCGTTCCTTCCGATCTCAACGCATTTCACCGCTCCACCGGAAGTTCCAGGTCCCCCTACGTCCCTCCAGGACGGTCGTATCGGCGCCCGTTCCCCGGTTGAGCCGGGGGCTTTCAGCGACCGACGTGCCGTCCCGCCTACACGCGCTTCAAGCCCCGGGCTTCCGCATCACGTTCCGCCGGCTCGTCTTCCCGTCGCCTCTGGCACGCACC
+
CCCCCGGGGGGGGGEGGGGGGGGEGGGGGGGGGGGGGGG?FGGGGGGGGGCFGGGGEFGGGGGGGGGGGGGGGGGGGGGGFGGGGGGGGGGGGGGGGGGGGGGFFAFFGGGGCFGFG?FGEGCGGDGGGCF:FDFGF,3FFGGGGGGGGGGGDGGGGGCC>AEECECEF8D@EGCGGGGGCCEFFEGEEG+8BFGEE5?CEG+<:99:*9CC5CC83CFGGGGG))77*9):77)9-7)23+97C:/)**2)0<3*14)3?:5*9**)2.9)795/;1>+623(,3-)()()/)(28),3(
@M03506:14:000000000-AKVR1:1:1101:13032:7741 2:N:0:47
CTAGGACTCCCCGGGTATCTAATCCTGTTTGCTACCCACGCTTTCGCGTCTCAGCGTCAATATCGGTCCAGGTAGCCGCCTTCGCCACCGGTGTTCCTCCTGATATCTACGGATTTCACTCCTACACCAGGAATTCCACTACCCTCTCCCGTATTCAAGTTTGCCAGTTTCCAATGCACTTCCCGGGTTGAGCCCAGGGCTTTCACATCAGACTTAACAAACCGCCTACACGCGCTTTACGCCCACTAAACCCGAACAACGCTTGCCCCCCCCGTATTACCGCGGCTGCTGGCACGGAGTG
+
CCCCCGGG-EFGGGGGGGGGGGGGGGGGGGGGGGFGGGGGGGGGGGGGGGEGGGGGGGDGGGDGGGGGGGGGGGGGGGGGGGGGGGGGGGEGGGGGGGGGGGGGGGGGGGGGGCGGGGGFFGGGGGGGGGGG?FFGGGGGDEFGGGGGGGGGCFGGGGGGFGFGFFFDFGF9DCFFGGGGGGDGGDCCCEFGFGGG5EEGFG6C7ECCCGCFFF>C8CFECCGED3)8:<A7D)29;F6CCEG)*7*)<8+8@>)CDBF5)80*/:+7*)55;9/2;24E2(((,(,0(9::D0?G570:(
@M03506:14:000000000-AKVR1:1:1101:12697:7742 2:N:0:47
CTAGGACTCCTGGGGTTTCTAATCCTGTTTGCTCCCCTAGCTTTCGCGCCTCAGCGTCAGTTGTGGTCCAGTGCGCCGCTTTCGCCACAGGTGTTCCTCCCGATATCTACGCATTTCACCGCTACACCGGGACTTCCACGCACCTCTCCCACACTCAAGCACGGCAGTTTCGCCTGCAGGCTCCGAGTTACGCCCGGAGATTCCACAGGTGACTTACCGCACCGCCTACGCGCCCTTTCCGCCCACTCATTCCGAACAACGCTTGCCCCCCTCGTATCACCGCGGCGGCTGTCACGAGGTC
+
CCCCCGGG9FGGGGGGGDGGGGGGGGGGGGGGGGGGGGGGGGGGGGGGGGCFGFGGGGGGGGGGGDGGGGGGFGGGGGGCEFGGGGGGFFGGGGGGGGGGGDGGCCEFFGGGGGGGGFGGGGGDGDFGGGDG+A=FG9FGGDEEGGGGGGGGGGGGGGGG?FE5EEGCCCF>EGGGGFC,C,AGG>G5=;,6CGEEE58**;+>CFFGFFG76:;+;*):7DDEC3BDGDD=D3>D(2*3*CGDC**02++9B)9DG07E3)5//8+):><.)/1*0(*2.3>>(1()()4(92)/)0(((
@M03506:14:000000000-AKVR1:1:1101:23697:7758 2:N:0:47
CTAGGACTACCCGGGTTTCTAATCCCGTTCGCTCCCCTAGCTTTCGCGCTTCAGCGTCAGTGTCGGCCCAGCAACCCGCCTTCGCCGCAGGTGTTCCTCTCGATATCTACGCATTTCACCGCTACACCGAGAATTCCAGTTGCCCCTTCCGCACCCTAGCACCGCAGTATCACTTGACCGTTCCGAGGTAAGCCCGGCGATCTCCCCAGTGAATTACCACGCCTCCTACGCCCCCTACACGTCCAGTAAAACCGAACCACGCTTGATTCCCCCGTCATTCCGCGGCTGCTGGCACCGAGTC
+
CCCCCGGGFFFGGGGGGEGGFGGGGGGGGGGGGGGGGGCFGGGGGFGGG+BF<FGEEFGGEAED:CEGGGCFCFFDGGGGGGGGGGGGGFEDFA:B<EFDFFGGGEGCFFGGCG7FFFGGG7+3FFGGE:F++,CFF9>DF;9EFFGEGGCG6E+**5,,,4,@*4BEF@;,>7D9,6A8C:=,=88*4<E,+5:=C55/=*330**2:CG7+2+0::67>3<*95)131)*))0/(*)0***91<+*9<+0))1)),**57)9*2+*<=G)0>***(*0).,-((-724700(,*)041(
@M03506:14:000000000-AKVR1:1:1101:8660:7836 2:N:0:47
CTAGGACTCCAGGGGTTTCTAATCCCGTTTGCTACCCACGCTTTCGTGCCTTAGTGTCAGGGACGAGCCAGTTACCTGCCTACGCCATCGGTATTCCTCCTTATATCTACGGATTTCACTCCTACACAAGGAATTCTAGTAACCTCTCTCGCCCTCTAGCTTTGCAGTTTAGATAATGGATATCCGGTTGAGCCGAACGCTTTCACTATCTACTTACAATGCCACCTACGCAACTCTTTACGCCCAGTAATTCCGGATAACGCTTGGATCCTCCGTATGACCGCGGCTGCTGGCACGGAGG
+
CCCCCGGG9EFGGGGCEGGGGGGGGGGGGGGGGGGGGGGGGGGGGGGGGGGGGGGGGGGGGGGGGGGGGGGGGGGGGGGGGGGGGGGGGGGGGGGGGFGGGGGGGFGGGGGDGGGGGGGGGGGFFGGGGFGGGGGGGGFGGGGGGGGGFEEGGEGGGGGGGGGGGGGGGGGG8EGGGGGCGGGGGEEEGGGGGFGGEGGGGDGGFFFFCGCGGFE::FFFGGGFCFAF6?4C5BAFE7>CFGGD):*;:9C7FCG)9(/CAB3*>E?62<CFFF8/*250.(41792.3)4:)2:6B7(-(
@M03506:14:000000000-AKVR1:1:1101:12365:7867 2:N:0:47
CTTACTCGGGTATCTAATCCCGTTTGCTCCCCTGGCTTTCGCTCACTCAGTGTCAGTATTGGTCCAGGACGCCGCCTTCGCCACCGGTGTTCCTCCAGATATCTACGCATTTCACCGCTACACCTGGAATTCCGCGTCCCTCTCCCAAACTCAAGCCATCCAGTATCAGACGCAGTTCCCCGGTTAAGCCGAGGGATTTCACGTCTGACTTAGTTGGCCACCTACGAGCCCTTTACGCCCAGTAATTCCGAACAACGCTTGCCCCCCCCGTACTCCCGCGCCTGCCGGCACGGAGTTAGCC
+
CCCCCGGGGGGGGGGGGGGGGGGGGGGGGGGGGGGGGGGGGGGGGGGGGGGGGGGGGGGGFGGGGGGGGGGGGGGGGGGGGGGGGGGGGGGGGGGGGGCGFGGGGGGGGGGGGGGGGGG:FFFGGGFG8FGGGFGGEEFGGGGGGGG,@FGGFGFGGGFGCFGGGFGGGGGGGGDGGGGGGGGGE8D2DFGGGED5<6CFEGGFDCFFGG=CGGCF*;;EGGG6C5):CD>GDFFGFGB=85>70A:7+32)<)9F3655).6>F=C>EF5>)1+<;15/(-(-,(-)4)(-<(-9)9)60
@M03506:14:000000000-AKVR1:1:1101:16769:7873 2:N:0:47
CTAGGACTACCCGGGTATCTAATCCCGTTTGCTCCCCTAGCTTTCGCGCCTCAGCGTCAATGCCGGTCCAGGATGCCGCCTTCGCCACCGGTGTTCCTCCAGATATCTACGCATTTCACCGCTACACCTGGAATTCCACATCCCTCTCCCGGATTCAAGCCTTTCAGTATCGGACGCAGTTCCTCGGTTAAGCCGAGGGATTTCACGTCCGACTTAGAAGGCCGCCTACGCCCCCTTTACGCCCCGTAATTCCCAACCACCCTTGCCCCCCCCGTCGCACCCCGGCCGCCTGCCCGGGTTT
+
CCCCCGGGGGGGGGGGGGGGCGGGGGGGGGCGFGGGGGGDGGGGGGGGGGGGGFGGGGGGGGGGGGGGGGGGGGGGGGGGGGGGGGGGGGGGGGGGGEGGGG9FCFGGGGGGGGGGGGGGGGDEGAEGFGFF8A=FFDFGGGGGGG?FGGEG>CEFDEGGGFGCE:@B,=E+:CGGGGGGBFGC9>EEG@;;CGG*47=2=5+<+1*2=9>DE38+:+@958DGDD7):*0*7)5)46*<**95)/;)**09***290/*)0)*0ACFG@D@5)2**()*((-(((,)(.(()((*))(((
@M03506:14:000000000-AKVR1:1:1101:7452:7873 2:N:0:47
CTAGGACTACCAGGGTATCTAATCCGGTTTGCTCCCCACGCTTCCGCGCCTCAGCGTCAGTAATCGCCTAGAAAGCCGCTTACGCCTCTGGCGTTCCTCCCGATATCTACGCATTTCACCACTCCACCGGGAATTCCACTTTCCTCTGCGACACTCAAGCCTTCCAGTATCTACAGACCTATCCTGGTTAAGCCAGGAGATTTCACCATAGACTTAAAAAGCCGCCTACGCGCGCTTTACGCCCAGTAAATCCGGACAACGCTTGCCCCCTACGTATTCCCGCGGCTGCTGGCCCGACGTT
+
CCCCCGGGFFFGGGGGGGGGGGGGGGGGGGGGFGFGGGGGGGGGGGGGGGGGGGGGGGGGGGGGGGGGGGGGGGGGGGGGGGGGGGGGGGGGGGGGGFGGGGGGGGGGGGGGGGGGGGGGGGGGGGGGGGGGGGGGGGGGGGGGFGGGGGDGGEFGGGGGGGGGGGFGFFG;EGGGGGFCCCGGGGGFGGFCGC6C>CGGGGGGGGGGCC<8CGGGGCAF*>555D5AGGEDG@EDFF*+*7CDCFF6FF+09>7>)(9C>@@DGG8/*8D37**0<7*04<>016-0(928>(85)7,,(
@M03506:14:000000000-AKVR1:1:1101:13006:7945 2:N:0:47
CTAGGACTCCTCGGGTTTCTAATCCCGTTCGCTCCCCTAGCTTTCGCGCTTCAGCGTCAGTGTCGGCCCAGCAACCCGCCTTCGCCGCAGGTGTTCCTCTTGATATCTACGCATTTCACCGCTACACCAAGAATTCCAGTTGCCCCTTCCGCACTCTAGTCGAGCAGTATCAGTTGACCTTTCCGAGTTAAGCTCGGAGATTTCACAACTGACTTGCACTGACCGCCTACCCGCCCTTTACGCCCAGTAAATCCGAACAACGCTTGCCCCCCCCGCCTTCCCGCGCCTGCTGGCCCGGAGG
+
CCCCCGGG9FGGGGGEGGGGGGGGGGGGGGGGGGGGGGGGGGGGGGGGGGGGGGGGEGGDGGGGGGGGGGGGGGGGGGGGGGGGGGGG7FGGGGGGGFGGGGGGGGGGGGGGGGGGGGGGGGCGGGGFEGGGGGGGGGGGGGGGGGFGGGGG=EEGGGGGGDE6>:FGDGFFGGGGGFFGGGGF8CECEFG9B;D8C5**<BCGCEFGGGF76CC+;86777D?DGDE*2)//5<D;7F:C*CGD**0<F774?<9*-C?@).93*:/08D3>C***()0.((,4(3)(.4)04(95<(41
@M03506:14:000000000-AKVR1:1:1101:3078:7966 2:N:0:47
CTAGGACTACTCGGGTATCTAATCCTGTTTGCTCCCCACGCTGTCGCGCCTCAGCGTCAGCCACTGCCCAGCGGGCCGCCTTCGCCACTGGTGTTCTTCCGGATCTCTACGCATTCCACCGCTACACCCGGAATTCCACCCGCCTCTACAGTGCTCCAGCCCACAAGTCGCCACGGCCGATTCGAGGTTGAGCCCCGAACTTTCACCACAGCCTTTATGACCCGCCTACGCCCCCTTTACGCCCAGTGCTCCCGCCCCACGCTTTCCCCCCCCTCACTCCCGCGGCCGCTGCCCCCTCACT
+
CCCCCGGGGGGGGGGGEFGGGGGGGGGGGGGGGGGGGGGGGGDGGGFGGGDGFGGGGGGFFGFGGGGGGGGGGGCFGEGGGGGGGGGGGGGEGFGGGFFGCEFGFGGG9FGG7FEFGGGGCFGCGEGGGGFG7DDEFBFGGGGGGGG9FF@EFC<;:<3DEG,C1;>DFEEEEG*:CEE=*=F*1**=<+>:8FGC57*/=:1<+AC6C5*>F5<9>:/<*97*9DB:FC55<>D5<*1<8C79*:3*+++955)))(1:)00/*<+985)877***.**.(,4(3()-.417(4))0(,-
@M03506:14:000000000-AKVR1:1:1101:25910:7973 2:N:0:47
CTAGGACTACCCGGGTTTCTAATCCTGTTCGCTACCCATGCTTTCGAGCCTCAGCGTCAGTTACAGACCAGAGAGCCGCCTTCGCCACTGGTGTTCTTCCATATTTCTACGCATTCCACCGCTACACATGGAGTTCCACTCTCCTCTTCTGCACTCATGCAAGACAGTTTCCGATGCTATTCCTCGGTTAAGCCTAGGGCTTTCTCATCTGACTTATCTTTCCGCTTGCGCTCGCCTTCCCCCCAAAAAATCCGAACAACTCTTGCCACCTACGTCTTACACAGGCTGCTTGCACGTGGCT
+
A8-,,,CE9--;6C@+@-CFD<F,C@FF9<;+B,@F,<86<FF6,,C,C@<EF,;+6@BFGAFEE<E@DFFC6CBFFF>@E:F,,CCCB88E=BC,FEEEGF<,,:C<AE<F:FGGGGFG:++++CAEAE8,,,6,5,A;8EEC==E9FGEDF8=33,7,@,7,,@DGFD3;=+3+@>8C9CAA<35C>+@D9@8,4@3CF*D@,7@,,2+=725=+:B@7:C5?*965)2**2251:*=**)/9=*)***00.*9)(*2)99:*++1<07;?***2(/<))5,.3,)1)).).4900-((
@M03506:14:000000000-AKVR1:1:1101:3985:7980 2:N:0:47
CTAGGACTACTCGGGTTTCTAATCCTGTTCGCTCCCCACGCTTTCGCGCCTCAGCGTCAGTACCGTCCCAGCGAGCTGCCTTCGCTATCGGTGTTCCTCCTGATATCTGCGCATTCCACCGCTACACCAGGAATTCCACTCGCCTCTTCCGGACTCTAGCCCGACCGTATCCACCGGCGTTCCAGGGTTGAGCCCTGGACTTTTACAGCGGACTTACCGGGCCGCCTACGCGCGCTTTACGCCCCATGATTCCGGCCAACGCTTGCCCCCTCCGTCTTACTGCGGCTTCTGGCTCGTAGTT
+
CCCCCFGGFFGGGGGGGGGGGGFFGGGGGGGGGGGGGFEEGGGGGGGGEGEGGGGGGGGGGGGGGGGGGGGGGGGGGFGGGGGGGGFGGGGGGGGGGFGGGGAFGGGGCFFGGGGEFEDGGGGFG9FGGGGGG,FFGF:,A8EEEEFGFG7E+@EGGGGG6CEEE*8CGFGDFFGDGE*=BEFGFC5=EGG7C?:FFGCFFCGGCGFFFDDC=<FGGF@5995*>D>:F*7CG>>3(9=ECGG<)*;?+<<77)))9(5=>)0/7EGFG3)).9;*/4=C.)6(4((),9)56(.7.)(44
@M03506:14:000000000-AKVR1:1:1101:8151:7993 2:N:0:47
CTAGGACTACTGGGGTTTCTAATCCCGTTTGCTCCCCTGGCCTTCGCGCCTCAGCGTCAGTAACTGTCCAGAGATTCGCCTTCGCCACTGGTCTTCCTCACGATATCTACGCATTTCACTGCTACACCGTGAATTCCAATCTCCTCTCCAGTACTCTAGCAACGCAGTATTGAATGCAGTTCCAGGGTTAAGCCCTGGGATTTCACATCCAACTTACATCACCGCCTACGCACCCTTTACGCCCAATGCATCCGAACAACGCTTGAGACCTCTGTATTACCGCGGCCTCTGGCTCAGAGTT
+
CCCCCGGGFFGGGGGGGGGGGGGGGGGGGGGGFGGGGGGGGGGGGGGGGGGGGGGGGGGGGGGGGGGGGGGGGGGGGDGGGGGGGGGEFGGGGGGGGGGFGGGGGDFGGGGGEGGGGGGGGGGFGEFGGGGGCFFGGGA?E;FGGG9FGFGG;EGCFGGGFFGGGGD>3@DDA8>,7EFGGGGGGG8;D+9,DFGFGGD6FG,ADFGFGGGCGFE,<>A7+*;;CD5?F7AEGE??BD8CEGCGC5*/0?+:6)>*2,0*.:7C>=+7EF*6*03+2.*<)299>94)(),)9()*0*5)-
@M03506:14:000000000-AKVR1:1:1101:12921:8004 2:N:0:47
CTAGGACTCCTGGGGTTTCTAATCCTGTTTGCTCCCCACGCTTTCGTGCCTCAGCGTCAGGATTGGCCCAGCGGGCTGTCTCCACCTTTGGCGTTCCGATTGATATCTACGCATTCCACCGCTCCACCAATCGTTCCACCCGCCTCTACCAACCTCGAGACTTGCAGTTTGCCGTGCAGTTCCACCGTTGAGCGGTGGGCTTTCACACGACACTTACCAGTCCGCCTACGCCCCCTTGAAGCCCAGTAATTCCCACCTACCCCGGGGTCCCCCCCCTTCCCGCCACTGCTGCCCCAGGGTT
+
CCCCCGGG-EAFGGGFGGGGGGGGGFGGGGGGGGGGGGGGGGGGGGGGGGCFFGGGGGDGGGGGGGGGGGGGGGGGGGGGG9FFGGEGGGGGGGGGGG7FECFFGGGFGGGG7CEGGFGGGG77FCFGFGDGFFFGFCEGGGGGGGGGGGG8EGFGGDE6EGGGGGGGF;;CFG>*A*@EFGG9DFG9>EF8FGGEGGGCFD<;,4,6=3<)1;55:*;CCCC*:<5.79B*).5)(**33+29*/<*39+7@407*(*+).)))2:.207)))*/*()24((,(42))*))),-*0)(,(
@M03506:14:000000000-AKVR1:1:1101:18029:8040 2:N:0:47
CTAGGACTACCAGGGTTTCTAATCCTGTTTGCTCCCCACGCTTTCGTGCATGAGCGTCAGTGTTAACCCAGGGGGCTGCCTTCGCCATCGGTGTTCCTCCACATATCTACGCATTTCACTGCTACACGTGGAATTCCACCCCCCTCTGCCACACTCAAGTCTCCCAGTTTCTAACGCAGTTCCCAGGTTAAGCCCGGGGCTTTCACATCTGACTTAAGAAACCGCCTGCGCACGCTTTACGCCCACTAATTCCGATTACCGCCTGCACCCTACGTATTACCCCGGCTGCTGGCACTGATTT
+
CCCCCGGGGGGGGDGFGFGGCGFGGGGGGGGGGGGGGFG7FFGGGGGGGFGFGGGGGGGGGGGGGGGGGGGGGDGGGGGGGGGGGGGGGGGGGGGGGDFFFGGDGFFCFD@ECFEDGFGAGGCCFGGDFB@CF<FFCFGGGEGGEGGBFGGD8=@D,==DFGGGG8D>5EFCFCD>EEEEEGFFGGGGGCFGGCGG*54CC*1ACFCE6B7DGFG78BBCF44*>>>FGCBEGBD51C@FCG3D3*2/+0<6747>D?*3)7<37=*9C>7)<D;9+,8E)(,111(0892(7(,*01.)6
@M03506:14:000000000-AKVR1:1:1101:26758:8042 2:N:0:47
CTAGGACTACCCGGGTTTCTAATCCCGTTTGCTCCCCTGGCCTTCGTGCCTCAGTGTCAGGAACTGTCCAGAGACCCGCCTTCGCCACTGGTCTTCCTCATGATCTCTACGCATTTCACTGCTACACCATGAATTCCAGTCTCCTCTCCAGTCCTCAAGCACCGCAGTATCGAATGCAGTTCCGGAGTTAAGCCCCGACATTTCACACCCGCCTTACGCCGCCACCTCCACCACTATCACGCCCATAGAATCCGAACAACGCCTGGGAACTTGGTATCCCCGCGGTGTCGGGCTCGGTATT
+
CCCCCGGGGGGGGGGCGECEEGGGGGGGGGGGFG<@FG,CF@FGF@FFGFFGGGGGFG@EFFGG8FCEGDFGFFFGFGDG,B@,FFEEC=FEGAE<FAEG9,,BE,BBE?D+=4@9FEGGAAEFGGGGGGGGGGGGGGGDAC@EF,;=@;8@4,7,@=DGFGGGEC>EG8>C88,,6@,,@,786>++=,5;,3+4:;*4*+3@;E7,@57**;>,0;*49CC55*))18A**2)2)++5*/9/7**)12++))*1),227:)095C)+0*0**++3)*+,,4((-(..)(()(-)))((.
@M03506:14:000000000-AKVR1:1:1101:25238:8059 2:N:0:47
CTAGGACTACCCGGGTTTCTAATCCTGTTTGCTCCCCTAGCTTTCGCGCCTCAGCGTCAGTTGTGGTCCAGTGCGCCGCTTTCGCCACAGGTGTTCCTCCCGATATCTACGCATTTCACCGCTACACCGGGAATTCCAGTTACCCCTACCACACTCTAGTCAGCTAGTATTCCTTGGCCCCTCCCAGTGTAGCCGGGCTCATTCACAATAACCTTATTCACCCGCCTCACTGCGCTTTACGCCAAGTGTTTCCGATTACCGTACGCACCCTCCGTATGACCGCGGCTTCGGGACAGCATTT
+
CCCCCFDACFCFGGDE7C,,CFFGGFGFFCEG,ECCFGEE,C,<EC7@@CFCFDC7:CE,ECFFDEGGFFD<FFEGECCF>CF7,B:FFGF,,9FEFA?,B=:7F+EFFFG77C8??,5?C7>FEFCFEE=C7B,CAEF@>,,3,3@8,@3D8@=,7=;CBE,,,,3@E;3@;,33,>,*55@*:D6F,65,228C**:?,=,11=,=,;**AC?7++;++2>75C553;+4*)))/*+>8*))/*3*3+09*.7*7,*+)))*1**)/7/))9;**(1A(4>01,(0(0(()-(*)))).
@M03506:14:000000000-AKVR1:1:1101:3429:8081 2:N:0:47
CTAGGACTACTCGGGTATCTAATCCCGTTTGCTCCCCTGGCCTTCGTGCCTCAGCGTCAGGAACTGTCCAGAGACCCGCCTTCGCCACTGGTCTTCCTTACGATATCTACGCATTTCACCGCTACACCGTAAATTCCAGTCTCCTCTCCAGTCCTCAAGCACGGCAGTATCGAATGCAGTTTCGGAGTTAAGCCCCGAGATCTCCCACCCGACTTACCGCTCCGCCTACGCCCCCTTTACGCCCACTTAATCCGAACCACGCTTTAAACCTCTCTCCTACCCCGGCCGCTGCCACCCACTT
+
CCCCCDGFAFFFFGGF7FEG<@FFG8FEFGEGG96DF@FFFFFE@<FFGGCEGGGGGGGGGGFGGGGGFGGGGGCDFGEGDGG7@EGGFGGGGFCEFGGGGF,B=+AFAFFF7FGGGDGGCF+@FEGGCFE:=?EC?E?FCFFFGF9=E>87,,@B98,6=F8=C6+D,6@+3,3=E,<EGGGG+@+@:E9=DF3;*1:58*>:,,,;?>45=85,286=)9C*/58)=D>=3:5/60/3*/CDGC**++099)/*)(**)80*/2+/27271*3+*6*3,(-4((()-)-3).4*))(()
@M03506:14:000000000-AKVR1:1:1101:21671:8082 2:N:0:47
CTAGGACTACCCGGGTTTCTAATCCCGTTTGCTCCCCTGGCCTTCGTGCCTCAGTGTCAGTGACTGTCCAGAGACTAGCTTTCGCCACCGGTCTTCCTTACGATATCTACGCATCTCACTGCTACACCGTAAATTCCAGTCTCCTCTCCAGTACTCCAGCACGGTAGTATCGAGTGCAGTTCCGGGGTTGCGCCCCGGGATTTCCCACCCGCCTTACCAAGCCACCTACGCACCCTTTACGCCCCATGAATCCGAACAACGCTTGGGACCTCTGTCTTACGGCGCCCGCTGGCCCAGAGTT
+
CCCCCGGG9FFFGGDCFEGG9EFCFGGFGGFFGFGGDGGFGGGGGGGGEFFGFGFGGGGFEEFGGGFGGGGGGGGGFFFGG9F7CGGGGGEFGGGGGGGGGFFDECGGGGGGCCBCE<FFFGGGGCFFGGCC?F9FGGFGGEGFGFCFC,EF9DFGGG8DBEEGGGEEG8A+8=D?AEGFFCFCCEC9EE,*@EEGE>E>5*,=29=F54?)4:;ECG6+*2:*0;;AF<B:<83:(8+1:2>)/:00<C+1))1/)(0A).5**1/5;57??F+0<)8:(319(4(.(.((..(1.),6)
@M03506:14:000000000-AKVR1:1:1101:18619:8109 2:N:0:47
CTAGGACTACTCGGGTATCTAATCCTGTTTGCTCCCCACGCTTTCGCACCTGAGCGTCAGTCTTTGTCCAGGGGGCCGCCTTCGCCACCGGTATTCCTCCAGATCTCTACGCATTTCACCGCTACACCTGGAATTCTACCCCCCTCTACAAGACTCTAGCCTGCCAGTTTCGGATGCAGTTCCCAGGTTAAGCCCGGGGATTTCACACCTGTCTTACATAACCGCCTGCGCACGCTTTAAGCCCAGTAATTCCGATTAACGCTTGCACCCTACGTATATCCGCGGCTGCTGGCACGGTGCT
+
CCCCCGGGGGGGGGGGEFGGGGGGGGGGGGGGGGGGGGGFGGGGGGGGGGGGFFGGEGGGGGGGGGGGGGGGG@FEGCEEDGGGGGGGGGGGGGGGCGGGGG?@FGGGGGGGEDCCFFGGEGDFGGGGGG@<FGFEGFFFCGGGGEGFGGF6EFGGGADFGFDGG?CD<,DFEC>*;E7<>F?E,>;99C;5;6=CEGCCCF+;9C<F=*017+5A@>6+;<C*):5)218:))0/(9*+++25*:<*0+<@=)**/-2+535C*/39C@C@F7C6+)/+)(,(49B:())()()9))-(.
@M03506:14:000000000-AKVR1:1:1101:22158:8122 2:N:0:47
CTAGGACTACCCGGGTTTCTAATCCTGTTTGCTCCCCACGCTTTCGTGCCTGAGCGTCAGTGTCGGCCCAGGGGGCTGCCTTCGCCATCGGTGTTCCTCCGCATCTCTACGCATTTCACTGCTACACGCGGAATTCCGCCCCCCTCTGCCACACTCCAGCTGGACAGTTTCCAATGCCATTCCCAGGTTGAGCCCGGGGCTTTCACATCAGACTTAACCAACCCCCTGCGCCCGCTTTCCCCCCAGTAATCCCGCTTAACCCTCCCCCCCTCCGTATTACCGCGGCTGCTGCCCCGTCGTT
+
CCCCCGGGCFGGGGG@FGGGGGGGGGGGGGGGFGGGGGGGGGGGGGGGGGGGGGGGGGEGGGGGEDGGGGFDGFGGGGGGGGFDFGGGFGGGDEGGGGFGGGECC9FEFGGGGGEFGGGFGGGGG9FEGC>F:F@FF,@FEEGG5B::DFFGGGFGDCGGCFG8=,>2:,?;DCE,<CCF;,BF7C8C9C<:<8ECCE8CC8@FGFC??7**<<02*01<*/9*175)59@*95>),**0+2<D573@C+07<53)94F+*05>5E87=@:)./*22(8?A0(1(1()()))).4D>3961
@M03506:14:000000000-AKVR1:1:1101:14037:8139 2:N:0:47
CTAGGACTACCCGGGTATCTAATCCCGTTTGCTCCCCTAGCTTTCGCGCTTTAGCGTCAGTATTGGGCCAGATGAGCGCCTTCGCCACCGGTGTTCCTCCTGATATCTACGCATTTCACCGCTACACCAGGAATTCCCTCATCCTCTCCCATACTCAAGACAGGCAGTTTGGAATGCAGGTCCTCGGGTGAGCCGAGGGATTTCACACCCCACTTACCTATCCGCCTACACGCCCTTTACGCCCAGTAATTCCGACCAACGCTTGCTCCCCCCGTATTCCCGCGGCTCCTGGCACGGAGTT
+
CCCCCFGGGGFFGGGGGGGGGGGGGGGGGGGGGGGGGGGFGGGGGGGGGGGGGDDEFGFGGGGGGGGGGGGFFEFGGGGGGGGGGGGGGGGGEGGGGCGGGFGGDGGGGGGGGGGGGFGGGGCFGGGFGGEGFGFGGGDGGGGGGGGGGGGGGGFGGFDDGG?EGGGGC:F73@EFFAGGGG?CGGDCFE8@?EEC8>C5CGGGGGDCC55DGGCFC4AC7C<ECDEAFC;*5=55;86<8CCCDC8=+3<919*)91*/)))**/9@FFG>:3*:68*<<2(-(((.,935@,8D751,(
@M03506:14:000000000-AKVR1:1:1101:11009:8160 2:N:0:47
CTAGGACTCCCCGGGTTTCTAATCCTGTTTGCTCCCCTAGCTTTCGTGCCTCAGCGTCAGTTGTGGTCCAGTGAGCCGCTTTCGCCACAGGTGTTCCTCCCGATATCTACGCATTTCACCGCTACACCGGGAATTCCACTCACCTCTCCCACACTCAAGCCCGGCAGTTTCTCATGCAGACTTCGAGTTGAGCCCGAAGATTTCACACAAGACTTACCAAACCGCCTACGCACCCTTTACGCTCAATCATCCCGAACAACGCTCGCCCCCCTCGCATTACCCCGGCTGCTGTCACGAACCT
+
CCCCCGGG-FGGGGGGGGGGGGGGGGGGGGDGGGGGGGGGGGGGGGGGGGEGGGGGGGGGGGGGGGGGGGGGGGGGGGGGDGGGGGGGGGFGGGGGGFGGGGGGGGGGGGGGDGEGGGGGGGGGGGGGGGGGCEFGGGG9F8FGDF9EFGGGGG8FG@FGGFEEGEG8DFG9A:FGFGGGGGGGGGGG>CCFDDGGGGD5CC,C7EDGDFGFGGF,;<A+79C5DG>3?18*8BFFB9=F8C*95+0*3:+*7.97C>*/0757<CE>E5D75D5C/(*C<(((46;:0)3)/--5))(((
@M03506:14:000000000-AKVR1:1:1101:19393:8186 2:N:0:47
CTAGGACTACCCGGGTATCTAATCCCGTTTGCTCCCCTGGCTTTCGCGCCTCAGCGTCAATACCGGTCCAGGATGCCGCCTTCGCCACCGGTGTTCCTCCAGATATCTACGCATTTCACCGCTACACCTGGAATTCCGCACCCCTCTCCCGGATTCAAGCCTGCCAGTATCGGACGCAGTTCCCGGGTTGAGCCCGGGGATTTCACGTTCGAGTTAGCGGGCCGCCTACGCGCCCTTTACGCCCAGTAATTCCGCACAACGCTTGCCCCCTCTGTGTTACCGCTGCTGCTGTCACAGGGTT
+
CCCCCGGG-FFGCFDFGGGGGGGGGGEGGGCGGGDFGGGGFGGGFFGDGG:FFFFFGGCCGCCEFGGGGGFFFGFFGGGGDGGGGDDCGGGG78CFCFDG8FGFGGGGGG<C47FEG9?EFGGGECEGF@84>9:FFFCE+@BEF86D=FEGDGEFB7DFGECE8@FCFFF*@:CCCCCEGGD98:8C?*?FG?5C55=*/2AECFG*=77<67*0>7):7CDGGGFB:7@5D)<)4*79859<9*069CG/9?*/7(7C>35*CFF:C)/).2+32:*943929>))))..*))*0)-,4
@M03506:14:000000000-AKVR1:1:1101:18590:8207 2:N:0:47
CGAGGACTACCCGTGTTTCTCATCCTGTTTGCTCCCCTATCTTTCGCTCCACATCGTCAGTTGTTGTTCAGCCCGCCGCTTTCATCACAGTTGTGCCTGCATGTATCGATGACTTCCACCGCAACACCTGCTCATCCTCGCGCCTCCCCCACACTCAAGCACAGCAGAGTTGAAAGCACCCTCTGGGTTGACCCCCTCGATTTCCCCCCCAACTCGCCTCCCCCCCTCCGACCTCCTTACACCCTGTAATTCCCTTCACCTCATCCCCCTACACCACTCCCCCCACGCCCTGCAGCTAGTC
+
B,A<CCC<-6EC+6,=F;6C,,<;,;C,;<,C,;6C,,C6C,<F<C,B,6666;C,C,,,,<CF<,C,6C6,,BF7:@++@CF,,<6,,,,6CE:,,CF,B,,:A,,,94,,,,9,:EFGGD++8EFG8?E,4,,9?,?++>8+@68CE++6++6888,,,@8FC,,,+,,8,,3@6@1,+5@,3,4,4>D,4@***414<+*,,,,44):D**0*87)/*:**2)))*))*/))71**+3C*)**3*+++/9***2)*+*0)**3*5:)*))****(0*.4(((-()-8(()((20*,).
@M03506:14:000000000-AKVR1:1:1101:24808:8211 2:N:0:47
CTAGGACTACTCGGGTATCTAATCCTGTTTGCTCCCCTAGCTTTCGCAGATCAGAGTCAGTGACGGTCCAGAAGGCTGCTTTCGCCATAGGTATTCCTCCCGATATCTACGCATTTCACCGCTACACCGGGAATTCCACCTTCCTCTACCGCACTCTAGCCTAGTAGTTTCCGTTGACCTCTCCCAGTTAAGCCGGGAGCTTTCACAACAGACTTACCAAACCGCCTACCTGCGCTTTACGCCTATTGACTCCGCGTAACGCTGCCCATCTACGTCTTACCTCGGCCGCTGACACGCTGTC
+
CCCCCFGGFGGFFEGFF9EFFGGGGGGGAFGGFDGGEGGDGGCGGGDCFF,EADFGGGGGGCGGDEECCGFFGDGFECGGD,EEF:@FFGGFDFGDCCAFGGGFEC?,BE?C:CF9FEFE+@FEG9E8FC+@BFAGCFG,F>EC8=4@BF7@>C+D==BFGGG,=DFCFGGF6@FEGF9769,DF,@1,=@;9@C5:**;>F75;EGE?CFCF4CFF*=<*2?*)25=F*ACF).)/9++*290*++1++<*/83)),*2.07*)2*)0):*852*;1/+5)5((((893((.,5*))--.
@M03506:14:000000000-AKVR1:1:1101:18202:8227 2:N:0:47
CTAGGACTACCCGGGTTTCTAATCCTGTTTGCTCCCCACGCTTTCGTGCATGAGCGTCAGTGCAGGCCCAGGGGATTGCCTTCGCCATCGGTGTTCCTCCGCATATCTACGCATTTCACTGCTACACGCGGAATTCCATCCCCCTCTGCCGCACTCCAGCGATGCAGTCACAGAGCCAGTTCCCAGGTTGGGCCCGGGGATGCCCGAACTGTCTTACATCACCGCCTGCGCACGCTTTACGCCCAGTAATTCCGATTACCGCTCGCACCCTAGTGATGACCGCGGCCGCCGGCACGGCGTT
+
CCCC,CCEEFFCGGGF@FEF9E9EEFEGG9CCC9F<FGG::@CFFEGFBFGC,C@6@FCEFF9F<ECCEGFFG@+FD@FGGGGFGEC,,BBF7FFGG9FGDCE7B5?<FGG7+C7FF9EFFFCCGFDGG7@:+A:EECFGGFFG>=F>==7=>E:E6@88++8C5,7@<D>@EG,,@>5<,=:,,?:<:8**8:::85=*8**3**2*1/7+0+++1;:9C6D*9C)575<*>BB*(192153C*=+*++0/*655*1*+07>)1/275)/))23<9)/+51,-(1(0()(,)((*))(-(
@M03506:14:000000000-AKVR1:1:1101:20063:8231 2:N:0:47
CTAGGACTACCGGGGTATCTAATCCCGTTTGCTCCCCTAGCTTTCGCGCCTCAGCGTCAGTGTCGGTCCAGGAAGCCGCCTTCGCCACCGGTGTTCCTCCGGATATCTACGCATTTCACCGCTACACCCGGAATTCCGCTTCCCTCTCCCGAACTCAAGCCAAGCAGTTTCCCGTTCAGTTCCTCAGTTGAGCCGAGGGATTTCCCACCGGACTTACAAGACCGCCTACGCGCCCTTTACGCCCAGTCATTCCGGGCAACGCTGGCCCCCTACGTCTTACCGTCGCTGTCGCCCCGTGGTC
+
CCCCCGGG9FGGGGGGGGGGGGGGGGGGGGDGFGFGGGGGGGGGGGGGGGDGGGGGGGGGGGGGEGGGGGGGGGGGGGGGGGGGGGGFEEG@CGGGGEEFGGGGGGGGGGGGDGGGGGGGGDCCFGGGGG7>>FCFGGG@FEFBE??CCDE+@EFFGEGGGGGCGCCC>AGBEE,,4><;CF=2D,A9FC;C,AE5?CCC*;E+12<6*)9)7CECFF+0****)>:3010/))892*6<5ADD5*<*3+0076)173*:5))99CC)?BG37/2;*4=E31-(-((0-12(.((1.)(,)
@M03506:14:000000000-AKVR1:1:1101:22451:8234 2:N:0:47
CTAGGACTACCCGGGTATCTAATCCCGTTTGCTCCCCTGGCTTTCGCTCCTCAGTGTCAGTGTCGGTCCAGGATGCCGCCTTCGCCACCGGTGTTCCTCCAGATATCTACGCATTTCACCGCTACACCTGGAATTCCGCATCCCTCTCCCGAACTCAAGCCATCCAGTATCAGACGCAGTTCCCCGGTTAAGCCGCGGGATTTCACGTCTGACTTAGTTGGCCACCTACGAGCACTTTACGCCCAGTCATTCCGAACAACGCCTGCCCCCCCCGCACTACCGCGTCTGCTGGCCCGGAGTT
+
CCCCCFGGFGGGGGGGGGGGGGGGGGGGGGGGGGGGGGGFGGGGGEGGGGGGGGGFGGGGGFGGGGGGGGGGGFFGGGGGGGGFGGGGGGGGGGGGG<FFFGFGGFGEGFFGGDGFGGGDFD@CFFGGEGG8:FFFGFG7FEGGGGGGFCEEGGCFGGB8FGGGGGGGGFF,DGGGGD>CAFGC@EC7CE9;DCG*=*/=EGGG7AFF:09@C+>11+1+866+/>A)C<BC9)79?CFFGG5D3*<*00097/**72**)0)975*7;;CD55*:*()34299(4()6*.(040))),-.
@M03506:14:000000000-AKVR1:1:1101:3227:8236 2:N:0:47
CTAGGACTACTCGGGTTTCTAATCCCGTTCGCTCCCCTAGCTTTCGCGCATCAGCGTCAGTGTCGGCCCAGCAACCCGCCTTCGCCGCAGGTGTTCCTCTTGATATCTACGCATTTCACCGCTACACCAAGAATTCCAGTTGCCCCTTCCGCACTCTAGCCCCGCAGTATCGGTTGACCTTTCCGGGTTAAGCCCGGAGATTTCCCAATCGACTTGCGTTGGCCGCCTACGCGCCCTTTCCGCCCAGTCAATCCGACCAACGCTTGCTCCCCCCGTCTTCCCGCGGCTTCTTGCCCGGAGT
+
CCCCCGGGGGGGGGGFFGGGGGGGGGGGGGGGGGGGGGGGGGGGGGGGGGGGGGGGGGDGGGGGGGGEGGGGGGGGGGGGGGGGGGGGGGGGFGGGGGGGGGFGFGGGGGGGGGGGGFGCEEGGGGGGFCD<FFFGGGGFGGGGGGGCDF=CEECFGGGFGGGEG8EGCCFC>CB>CFF9FCFFCG=EGGFGGGGEECE=F7;C++0*;;7*=DD+@<.:D4CE5C>5*0):)07>1C:+9:7CGE*)++0*1?C</3)*8)8>D58*<79>><58*47+::3(((,)(.))/)(95)(,,
@M03506:14:000000000-AKVR1:1:1101:12697:8258 2:N:0:47
CTAGGACTCCTCGGGTTTCTAATCCCGTTTGCTCCCCTGGCTTTCGCTCCTCAGTGTCAGTGTTGGTCCAGGATGCCGCCTTCGCCACCGGTGTTCCTCCAGATATCTACGCATTTCACCGCTACACCTGGAATTCCGCATCCCTCTCCCAAACTCAAGCCATCCAGTATCAGACGCAGTTCCCCAGTTAAGCTGAGGGATTTCACGTCTGACTTAGTTGGCCACCTACGAGCCCTTTACGCCCAGTAATTCCGAACAACGCTTGCCCCCCCCGTATTACCGCGGCTGCTGGCACGGAGTT
+
CCCCCGGG-FGGGGGGGGGGGGGGGGGGGGGGGGGGGGGGGGGGGGGGGGGGGGGGGGGGGGGGGGGGGGGGFGGGGGGGGGGGGGGGGGGGGGGGGGGGGGGGGGGGGGGGGGGGGGGGDGGDGGGGGGGGFFGGGGGGGGGFGGGGGGGG?EGGGGGGFFFGFFGGGFGGG9FGGGGGGGGFGCEFGFCFGFGDG>C5DCFGFGGGGGCGFCFGGFFFFGCEGFFF6D6*8A3C@CFGGGDGGDGA@FF6:6/570>=@58DFG6?CD<5>)A5;48E<<F0-33>BF2(5.)7572:0
@M03506:14:000000000-AKVR1:1:1101:7255:8263 2:N:0:47
CTAGGACTACACGGGTTTCTAATCCCGTTTGCTCCCCTAGCTTTCGAGCATCAGTGTCAGGAATTGTCCAGAGATTCGCCTTCGCCACTGGTGTTCCTCTTGATATCTACGCATTTCACTGCTACACCAAGAATTCCAATCTCCCCTCCAATCCTCAAGCAAACTAGTTTCTAATGCCATTTCTGAGTTAAGCTCAGAGCTTTCACATCAGACTTAGAATGCCACCTACGCTCCCTTTACGCCCAGTAAATCCGAACAACGCTTGGGACCTCTGTATTACCGCGGCTGCTGGCACAGAGTT
+
CCCCCGGGEEFGGGGGGGGGGGGGGGGGGGEFFGGGGGGGGGGGGGGGGGGGGGGGGGGGGGGGGGGGGGGGGGGGGGGGGGGGGGDGGGGGGGGGGGGGGFCFGGGGGGGGGGGGFFGGGG9EA<FGGFGGGGGGGGGGGGGGFGFEGGDFCGGGGEFGGGGGGGGGGGGGCEGGGDEDEGGGGGFDGFEGGGGC8,=DG+DD=AC,@C767+;7+=9,+=7CGGFFD759D?>CAFFGCEDGGDGFCB,8;):DD>CFFDD:C8C)AADF*0>9>?=F@666>9(0(03(57?C>:5::
@M03506:14:000000000-AKVR1:1:1101:4620:8278 2:N:0:47
CTAGGACTACCCGGGTATCTAATCCTGTTTGCTCCCCACGCTTTCGTGCATGAGCGTCAGTGTCAGCCCAGAGACCTGCCTTCGCCATCGGTGTTCCTCCTGATATCTACGCATTTCACTGCTACACCAGGAATTCCAGTCTCCTCTGCCGCACTCCAGCCTTGCAGTCCCAAATGCCATTCCCAGGTTAAGCCCGGGGAGTTCACATCTGGCTTACAAAACCGCCTGCCCACGCTTTACGCCCAGTAATTCCGATTAACGCTCGCCCCCTACGTATCACCCCTGCTGCTGGCACGTAGTT
+
CCCCCGGGFFGGGEEFGGGGGEGGGFCEFGGGGF,CCFGCFEFFFEGGGFEFFFGGGEDGFFG,FEFFEGGEFGGG?<FGFFGGGGGGGEG?FFCFFFDFFDFDCFF?EFGGF::FECGE<FGGGGGGC8+A4,A,C,EF:,,EEDEG9EC>BCGGGDDFGD93=D9@,@EDD8DDAEFFGGGGA8DCEAFGFFD+@>E**3,,,=@7<FFFGFC867B9DFCC)C8F=*)+8)5*67+;8CG)*20;+?;+:67*>?*+735<):*0?>93:<*<C(/+4(1((456)0)3>()*))(-.
@M03506:14:000000000-AKVR1:1:1101:10534:8281 2:N:0:47
CTAGGACTCCCCGGGTTTCTAATCCCGTTTGCTCCCCTGGCTTTCGCTCATCAGTGTCAGTGTTGGTCCAGGACGCCGCCTTCGCCACCGGTGTTCCTCCAGATATCTACGCATTTCACCGCTACACCTGGAATTCCGCGTCCCTCTCCCAAACTCAAGCCACCCAGTATCAGATGCAGTTCCCCGGTTAAGCCGCGGGATTTCACGTCTGACTTAGTTGGCCACCTACGAGCCCCTTACGCCCTGTTATTCCCAACAACGCTCTCCCCCCCCGTACTACCCCGGCTGCTTGCTCTGAGTT
+
CCCCCFGG9EEGGGGGGGGGGGGGGGGGGGCGGGGGGGGGGGGGGGGCFGGGFGGGGGFGGGGGDFGGGGGGGFEGGGGGFFGDGGGGGEGFFCFGGGGGFGFF9FGG9EEF@EGGGGGGGGGGGFGECFFFFGGGFGGGFGGGGG8DFG888DEG98B<D?,DEFGFEGGCFDGFCF,,5@AEDGDGEC99DGE*==8CECCGEG5:=FD7:+<C7@AF6C405944755=GDF*-9@F*:)9)/0*00+9****/(/:75)**+25?)95>)2**(*+.(((-1(),0)))).0**).)
@M03506:14:000000000-AKVR1:1:1101:13552:8282 2:N:0:47
CTAGGACTCCCCGGGTTTCTAATCCTGTTCGCTACCCACGCTTTCGCTCCTCAGCGTCAGGTAAGGCCCAGAGAGCCGCCTTCGCCACCGGTGTTCTTCCTGATATCTGCGCATTCCACCGCTACACCAGGAGTTCCGCTCTCCCCTGCCTACCTCTAGTCTGCCCGTATCGGAAGCAGGCTCGGAGTTGAGCTCCGAGTTTTCACTCCCGACGCGACGACCCGCCTCCGAGCCCTTTACGCCCACTAATTCCGGACAACGCTCGGACCCTCCCTCTTACCGCGCCCTCGGCCACGTAGTT
+
CCCCCGGG-EFGGGGGGGGGGGGGGGGGGGGGGGGGGGGGGGGGGGGGGGFGGGGGGGGGGGGFGGGGGGGGGGGGGGGGGGGGGGGGGGGGGGGGGGGGGGGFGGGGGGGGGGGGGGGGGGGGGFGGGGC7CFGGGGG:FGGGGGGGGGFFGG6EFCFFFGGGGGGGE>FEEEEGGGC5>,AE:*=C6,,?FFGG5CEGE7@C99+=FD<5:CC8)5)5)9>55C;)*7.>DDFC1D*<*7CD<*A?60<?FF7*)4*:<>)/9C57EE*)0****.0<>(36((().)((0(4).).3-
@M03506:14:000000000-AKVR1:1:1101:8480:8284 2:N:0:47
CTCGGTCTACTACAGGTGCTACTACCCTTGGTTGCCCCGCCCTTCGTCCCGCCGCATCAATAGCTGCCCACGAGTCCGCCTCCGCCATCGGCGGTGTTCCTGACAACTACGCATTTCTCCGCTACACCTGGAGTTCCTCCTCCCTCCCCCGACTTCCTCCATGCCAGTATCTTCCGTAGCCCCTGCGGTGTGCCCCGGGCTTCCACGCTCACCTTATCAGGCAGCCGACGCGCCCCGCCCGCCCACTCATCACGCACCACGACTGCCCCCCCCCCATGACCCCGGCCGCCGGGCGCGCGTG
+
-8-,,6,-=F-C6-,C-6,C<,C,6,,,=6,6C,,,C,+++++,;C,,6C+F++++68,:6C,,<,,666,+8>,C,BFG,,E+,B7,B,,+@+C+48E<,,5,C,,:,B+++++5<,,A+B3+@,,@,,,,,:,37,@33>3C,@++@+****@,,,,52,?<D@,,,,,,25?*,,*=,,*6*,/*3:4*++2/3*:/***><+:5*9):C=+0*07?*2**79)):)0*/85),))2*/1>*:*)*+0*1)1)9(2:)))/)2;>:>9.))/**(*+((-(-(()-)((0(-/)0(((
@M03506:14:000000000-AKVR1:1:1101:5386:8303 2:N:0:47
CTAGGACTACCCGGGTTTCTAATCCTGTTTGCTACCCACGCTTTCGTGTCTCAGCGTCAGTTACGGTCCAGAAAGCCGTCTACACCACCGGTGTTCCTCCTGATATCTACGCATTTCACCGCTACACCGGCAAGTCCACTCACCTTTCCCATACTCAAGCCCGCCAGTTTCTAATGCAGACTCTGGGTGGACCCCAGAGATTTCACACCAGACGCGTCAAACCGCCTACGCGCCCCTTACGCACAATAATCCGGAACAACGGTTGCCCCCCACTCTTTACCGCGCTGTCCGGACCGACGGT
+
-ACCCF?<9F9AFE@BF@F96CAFE,;F<,6,CFG?<C@@:7;DC,FD@<<<@E8@8,B@GCFCFEFC:F@A@<E<CCFGGDAEC86<FEG@BF:FFE9F8B9<,CF?FCFC:+@?,55E?FF+4,A,6:+48+C,,C=4A,DFF,,67C=AD88>;DB,+6@+++@,,3,733,,7D,<8E,3,,<C***,,4>:CFGG,=,=,=C,*:**:)**118*;6**:/))**.5).))(0)3;E*))2<*+3+*))1/)(2:.))*)2+)*)/))**3+)0+)(4(((-)))-(87(1.)(--
@M03506:14:000000000-AKVR1:1:1101:7294:8303 2:N:0:47
CTAGGACTACTCGGGTTTCTAATCCTGTTCGCTCCCCACGCTTTCGCTCCTCAGCGTCAGTTACTGCCCAGAGACCCGCCTTCGCCACCGGTGTTCCTCCTGATATCTACGGATTTCACCCCTACTCCAGGAATTCCACTTTCCTCTCTCATCCTCTAGTCATCCAGTATCCAGTGCACTTCTGGGGTTGAGCCCCAGGATTTCACACCAGACTTAAATAACCGCCTACACGCGCTTCACGCCCAATAATTCCGAACACCGCTTGCACCCTACGTATTCCCGCCGCGTCCGGCCCGGACTT
+
CCCCCGGGDFGGGGGGGGGGGGGGGGGGGGEF@FCGGGGGGGGGGGGGGGEFGGGGGGGGGGGGGGGGGGGGGGGEGGGGGGGGGCEGGGGFGGGGGGGGGFGFGGGGGGFEGGGFGGGFGGGGGGFFFFGGCFGGGCGGGGGFGGFEDGGGGG,@DFGFDFFGGDFFGGGFFGD9@EC8DDG,D?GEECE,@ECEEE59@C6;,:@FGGG*:;A?>+=@CCC=8DDFGGFE4::C0765;5C3</=)0<+;149*96*:5>.7**<=?)*)072+348<4(-(4(()-.,()(,)5)7()
@M03506:14:000000000-AKVR1:1:1101:10832:8308 2:N:0:47
CTAGGACTCCCGGGGTTTCTAATCCCGTTCGCTCCCCACGCCTTCGCGCCTCAGCGTCAGATCCGGCCCAGTGGGCCGCCTTCGCCACGGGTGTTCTTCCTGATCTCTACGCCTTTCACCACTCCACCAGGAGTTCCACCCACCTCTACCGGCCTCAAGTCCACCGGTTTGCCACGACCCTCCCGACTTGAGCCCGGGGCTTTCACGCGACACCTCGTGGACCGCCTGCGCGCGCTTTACGCCCAGTACTTCCGGACCACGCTCGGACCCTACGTATTACCTCGGCCGCCGGCCCGTCGTG
+
CCCCCFGG-FFGGGGFCFGGGGGGGGGFGGGGGGGFGGGGGGGGGFGGGGEGGGGGGGDEGFGGGGC@CGDFFEGGGEG7CFGGGGGGGGGFGFGGGGGGGGA9EFFGGGGG+A7??DFG<FGGGGGGDGC?CDGFGGGGGFGGGGFCGGCEGG5DGGGFGGFGGGGEC58DADC*5EEG?=EGGG5**?FGGGGEGDEDC<<FD?5C*7C55C*;DD)5<CFGDD)):1)/9)5>1*6@879DC5+9+0<1*07*)(/:)))178*)202).7200(*+.)),,,,57)--56()0)(((
@M03506:14:000000000-AKVR1:1:1101:14090:8313 2:N:0:47
CTAGGACTACCGGGGTATCTAATCCTGTTCGCTCCCCACGCTTTCGCTCCTCAGCGTCAGTAATGGCCCAGAGATCCGCCTTCGCCACCGGTGTTCCTCCTGATATCTGCGCATTTCACCGCTACACCAGGAATTCCGATCTCCCCTACCACACTCTAGTCTGCCCGTATCGAATGCAGACCCGGGGTTAAGCCCCGGGCTTTCACATCCGACGTGACAGACCGCCTACGCGCTCGTTACCTCCAATAATTCCGGACTACGCTCGCCCCCTACGACTTACCGCGTATGCTGGCCTGTCGGC
+
CCCCCGGGGGFGGE:FEGGGGGGGFGGGGFGGGGGDEFGGGGGGGGGEEGGGGCFEFFFGG,,EFDGFGEFFFGEGFGGGGDFGGFGGGGGGEFFGGGGGG?FEFEFGGGGGGGGGGGGGDGGED9AEFFG7CG:FGCFEFGGGGG88EE8@FEFGCFA3@CFFCGE8>DF7EGFGGC9FGG>E*B*=:@9;C,;?:/=E*;>;9FCGF5C5E5C:4DCCF5FEDG3>FD3555>)4/7C++;**+3)++29*)1/5(*0)0)*)**0:75)0****(*+526(((()./50).)*/)(,(
@M03506:14:000000000-AKVR1:1:1101:11389:8318 2:N:0:47
CTAGGACTCCCCGGGTTTCTAATCCCGTTTGCTCCCCTGGCTTTCGCTTTTCAGTGTCAATCTCGGTCCAGGATGCCGCCTTCGCCACCGGTATTCCTCCAGATATCTACGCATTTCACCGCTACACCTGGAATTCTGCATCCCTCTCCCGAATTCAAGCCATCCAGTATCGGACGCAGTTCCCAAGTTGAGCCTGGGGATTTCACGTCCGACTTAGTTGGCCACCTACGAGCCCTTTACGCCCAGTAATTCCGAACAACGCTTTCCCCCCCCCGATTACCTCGGCTGCTCGCACGGAGTT
+
CCCCCGGG-FFGGGGGGGGGGGGGGGGGGGGGGGGGGGGGGGGGGGGGGGGGGGGGGGGGGGGGGGGGGGGGFEGGGGGGGGGFGGGGGGGGEGGGGGGGGGGDEGGFGGGGFEGFGGGFGGGGGGGGGGGGGGGGGGGGGDD8FGGGFGG8CGGGGGGGCGGGGGGGCAGFG++BCCG?EFGGGC>CDF9FFDE8F5CEDGGGFGGGGGG<ECEGG8B9CFF6CCFF6C>EC.8;8CAFGDDC5=F*?798*97/)327)7.1*<CFGBC@3)2**-)<<)4((,,)(0)(7(3))0(((
@M03506:14:000000000-AKVR1:1:1101:20709:8321 2:N:0:47
CTAGGACTACTCGGGTTTCTAATCCTGTTCGCCCCCCTAGCTTTCGCGCCTGAGCGTCAGGTAAGGCCCAGAGATCCGCCTTCGCCACCGGTGTTCCTCCTGATATCTGCGCATTTCACCGCTACACCAGGAATTCCGACCTCCCCTACCTACCTCTAGCCACGCAGTATCGGATGCACGCCCGGGGTTGAGCCCCGAGTTTTCACATCCGACTTGCGTAGCCGCCTACGCGCTCTTTACGCCCAATGCTTCCGGACACCGCTCGCTCCCTCCGTCTTACGGCGGCTGCTGCCACGGCGTT
+
CCCCCGGG-EFGGGGGGGGGGGGGGGGGGGGGGGGGGGGGGGGGGGGGGGGGGGGGGG@FGGGFFGGFGGGGGGGGGGGGGGGGGDEGGGGGGGGGGDGGGGGDFGFGGGGGGGGGGGGFFGEGGGGGG?EAFGGGGGGGGGGGGGG?FFFCFGGGGGCGGGGGGCBEGFG:CEDCG?CFG*:EEGDCDB?CCFG5858:EG+<+<F?C;7DE3C+*)<55DFEGGFDGGFCD55*5C*<ECDDD**)+3<=?E3>C;5=D3)97E*.?79)0)22*2=F((4((3()(),)0,))))-41
@M03506:14:000000000-AKVR1:1:1101:15168:8323 2:N:0:47
CTAGGACTACACGGGTTTCTAATCCCGTTCGCTCCCCTAGCTTTCGCGTTTCAGCGTCAGGTGCAGTCCAGGTGGCCGCTTTCGCCACTGGTGTTCCTCCGGATCTCTACGCATTTCACCACTACACCCGGAATTCCACCACCCTCTACTGCCCTCCAGTTTAGCAGTATCGGACAACCTCTCCCGGTTGAGCCGAGAGATTTCATGCCCTACTTGCCAAACCGCCTGAACGCCCTTTACGCCCAGTAAATCCGGTTAACGCCCGGTACCTACGTTTTACCTCTGCTGCTGCCACGTATTG
+
CCCCCGGGGGGGGGGCEEGGGGGGGGGGGGGGGGGGGGGDFGGGGGGGGGGGGGGGGGGGGGGGGGGGGGGGGGGGGGGG@FGEGGGGFGFGGGGGGGGGGGGGGGGGGGGGGCFFFFGGGGGGGGGDFDEGGGGGE<AFDFEGGF=EFGDAGGGGGG8CAFCFEFEEAAFGGGGGGGG,>?FFGGCEEEGGGGEGGGCCF+BEGGDF6?*;:CCE7FFEGCG*5>))*26/*)2).*6+/:7C3C6/:0+105))14*+))))1*:7*92*)*2*0(*+.))).35),/)).)595?6()
@M03506:14:000000000-AKVR1:1:1101:7171:8332 2:N:0:47
CTAGGACTACTCGGGTTTCTAATCCCGTTTGCTCCCCACGCTTTCGCGCATCAGCGTCAGTACCGGTCCAGTGAGCCGCCTTCGCCACTGGTGTTCCCCCCAATATCTACGCATTTCACCGCTACACTGGGAATTCCACTCACCTCTCCCGGTCTCAAGCGAAGCAGTTTGGAGGGCAATTCCTCGGTTAAGCCGAGGGCTTTCACCTTCCACTTGCCATGCCGCCTACGCGCCCTTTACGCCCAATAATTCCGAATAACGCTTGCCCCCCCTGTCTTTCCTGCGCCGCTGGCACCGACTT
+
CCCCCGGGEFFGGGGGGGGGGGGGGGGGGGGGFGGGGGGGGGGGGGGGGGGGGGGGGGGGGGGGGGGGGGGGGGGGGGGGGGGGGGGGGGGGGGGGFGGGGGGGGFGGGGGGGGGGGGGGGGEGGFEFFGGGGGGGG9FGGDECDGDEGGGGGGEGFGFGGDEDGGGC9EFECCEEEGGGG7=DGE5:CEGGGGGC*==EC<9E?FFCFGGFFGG+C<+<>DGDDG@DGGE5C:EG094<*CG<5586:C+9@/5*9<*<>)3*1@CFCB)75C<+0)*066),90(0()((01)/.),-,
@M03506:14:000000000-AKVR1:1:1101:26905:8370 2:N:0:47
CTAGGACTACTGGGGTTTCTAATCCTGTTTGCTCCCCTAGCTTTCGTTCCTCAGCGTCAGTTGTGGTCCAGCGCGCCGCTTTCGCCACGGGTGTTCCTGCAGATATCTACGCATTTCACCGCTACACCTGCAATTCCACGCGCCTCTCCCACACCCAAGCACAGCAGTTTTGAACGCAGCCTCTGGGTTGAGCCCCAAGATTTCACTCCCAACTTGCCGCACCGCCTACGGACCCCTTCAACCCAGTAATCCCCAACACCGCTGGCCCCCCACGTACAACCGCGGCTGCCGGCCCCAAGTT
+
CCCCCGGGGGFFEGGCFGGGGGGFGGGGGGGF<FGEEGGGFGFGGGGGGGC9FFGGGGGGGGGGGFGGGG?@CFGGGGGGGGGGGGGGGGGGGEGGGGGGGGFFG<EF9FDEGDEGGCF9FF7EEDEFDBFCEFGGGFD@FG7>=CFEFGDFE>+4:DC6@:E?FGFF,;DCEG,DE59EC6C4DC,AEEFGGF5*/:FG6=BC@9=<62;*/7>9CC)2837=CCBB:*)*)0.*4C5+2AD*1AF=+<+*/)**13**)00))*;>:5))8)***(*<((((3(()3)-9:(-).0(.)
@M03506:14:000000000-AKVR1:1:1101:19597:8373 2:N:0:47
CTAGGACTCCACGGGTATCTAATCCCGTTCGCTCCCCTGGCTTTCGCGCCTCAGCGTCAGAAGAGGTCCAGCAGACCGCTTTCGCCACCGGCGTTCCTTCCGATATCTACGCATTTCACCGCTCCACCGGAAGTTCCGTCTGCCCCTACCTCCCTCCAGCCTACCGGTATCAGGGGCGGTTTTCCGGTTGACCCGAAAGATTTCCCCCCTGACTCGGCAAGCCGCCTACGCGCCCTTTCAGCCCCGTGAATCCGAACAACGTTCGCACGGTTCGTCTTTCTGCGGCTGCTGGCCCGAACTT
+
CCCCCGGG9FGGGGGGGGGGGGGGGGGGGGEGCFGGGGGGGGGFGGGGGG@FCFGGEFGGFGGFGGGGGGGGGFGGGGGGCGGGGGCGGGCGGGGGGFGGGGEGGGGGGGGGGGGGGGGGGDBFGGGFGEDFEGGGGCGGGEFGGF+8DFGGGGGGGDFFDFGGFEEE5@EFGCF5CEG=EDFGFDDGGGC+<@EGG5C6+:CF+<*>:9<7C*25*/):/>7C)))0A75*175C:<*20+*>*/A)*1+19<311,9F5))2*:8@*8>)0/;8889F).6(73(0()5(7(2).)-84
@M03506:14:000000000-AKVR1:1:1101:20322:8393 2:N:0:47
CTAGGACTACCCGGGTATCTAATCCTGTTTGATCCCCACGCTTTCGTGCCTCAGTGTCAATATTCGTGTAGCCAGCTGCCTTCGCAATTGGTGTTCTATGTCATATCTAAGCATTTCACCGCTACATGACATATTCCGCTAACCTCCACGGTATTCAAGACTGATAGTATCAATGGCAGTTTCCAAGTGAAGCTCGGAGATTTCACCACTGACTTACCAACCCACCTACGCACCCTTCAAACCCAGTGAACCCGGATAACGCTTTCACCCCCCGTATTACCGCTGCTGCTGGCACGGCGTT
+
CCCCCGGG9FFGGGGGGGGFGGGGGGGGGGGGGGGGGGGGGGGGGGGGGGGGGGGFFGGDGGGGGGGGGGGGGGGGGGGGGGGGGECGCGEGGGGGGGGGGGFFFFGGACAFFGGGGGFGGGCFGEGGGGFGEGGGGGGGD@EFFGGGGGE8FCFGC8DFGGFGFC;FGG9ADGGGGGGGDFC,7@EE,C,,8DBCC>:7CD@D,<F9A?CCFG,<=CF,@>C>>*/9A4*4C98<=*;7,<*8*=FF?C,25=)57,CF>).2*+5;AA)0))/*0(1:411((34))))(0(.C3)-,(
@M03506:14:000000000-AKVR1:1:1101:5466:8406 2:N:0:47
CTAGGACTACCAGGGTTTCTAATCCCGTTTGCTCCCCTGGCTTTCGCGCCTCAGCGTCAGTGTCAGCCCAGCAACCCGTCTTCACCTCTGGTGTTCCTCTCGATATCTACGCATTTCACCGCTACACCGAGAATTCCGATTGCCCCTTCTGCACTCTAGCACACCAGTTTCACTTGGCCGTTCTGGGTTAAGCCCAGAGATTTCACAAGTGACTTTTCACGCCGCCTACGCGCCCTTTACGCCCAGTAAATCCGAACAACGCTTGGTCCCTACGTAATACCTCGGCTGCCGGCACGTAGTG
+
CCCCCGGGFGGGGGGGGGGGGGGGGGGGGGDGGGGGGGGFGGGGGCEGGGFFG@FGEGGGGGGGGGGGGGGGGGGGGGGGGGGGGGFFGGGGGGGGGGGGGDFGGGGGGGGGCFGGGGGGGGEGGGGGDGGGDFGGE<FEEFFE?FCFGF9,>?C=,3@F9A8,@FD9E8D;=EGGFDF>CGCFGAFFGGC9D@FGGF59A=EFCEE?FF7:9C;,=F6:7>*:DGF58*)*)5BG@GAF=C553:<*3+2=FE<9C(*:5)<7*;<4@.:1<DFG*,*+,))--((.4>(45((*.0(8(
@M03506:14:000000000-AKVR1:1:1101:6729:8407 2:N:0:47
CTAGGACTACTCGGGTTTCTAATCCCGTTTGCTCCCCTAGCTTTCGCGCCTCAGCGTCAGTGTCGGTCCAGGAAGCCGCCTTCGCCACCGGTGTTCCTCCGGATATCTACGCATTTCACCGCTACACCAGGAATTCCGCTACCCCCTCCAGAACGCTAGCTCGTCAGTATTGGATGCAGGCTCTGGGTTAAGCCCAGCGGTTTCACCTCCAACTTAGCGAACCGCCTCCGCACCCTTTACGCCCATTAATTCCCAACAACCCTTGCCCCCCCCGCATTCCCCCGGCCTCCGGCACTGGCTT
+
CCCCCGGGGGFGGGGGGGGGGGGGGGGGGGGFFGGGGGGGGGGGGGGGGG7FFFGGGGGGGGGGGGGGGGGGFGGGGEFGGGGFGGGGGGGGGGGGGEEGGGCGGGGGGGGGGGGGCFGGG7>CGFGGGFFGGGGFGFE:+@DFGEGEG,=9>C+@EEGGGGDCE5EF7EC;F?D66;7DG>?FG6DC88DFCFGG,,4*=CCF77++=5C86*A7+;>:DGGCDDF3E<B5CED*30/C*/9DG*+19+3***0*1,*2).)2*<F4CBG>@3***-*A8(((,2()()((0(-7?)(.(
@M03506:14:000000000-AKVR1:1:1101:21622:8409 2:N:0:47
CTAGGACTACCGGGGTTTCTAATCCTGTTTGCTCCCCTAGCTTTCGTTCCTCAGCGTCAGTTGTGGTCCAGCGCGCCGCTTTCGCCACGGGTGTTCCTGCAGATATCTACGCATTTCACCGCTACACCTGCAATTCCGCGCGCCTCTCCCACACTCAAGCACAGCAGTTTTGAAAGCAGCCTCTGGGTTGAGCCCATAGATTTCACTCCCAACTTGCCGCACCGCCTCCGAACCCCTTACTCCCAGTACTTCCGAGCAACGCTGGCCCCCTACGTCTTACCGCGGCTGCTGCGACGTATTT
+
CCCCCGGGAFFGGGGCEGFGFGGFGFGGGGGGGGGGGGGGGGGFGGGGGGEFEGGFFGCEFEGGGDFGGGCEGGGGGGGGCFGGGGGGGGGGGGGGGGFGGF9EGGGGCF7:CBFGFGGGGGFGEBFGCGG@FDFC9<CEGGEEGGGDFGGGDE8C88EFGGFGGCCBCF;E8??FGGGGG6,,1,C6EE8FGFG,,4:=FF7A+=+374*;=FCFGG3/)7)=3<>):CE=D)7*-9??++9*97<=+3:@F89)>,**)7)*)**)1.))012*24@FB60((3,)(05))(-).))56
@M03506:14:000000000-AKVR1:1:1101:5898:8424 2:N:0:47
CTAGGACTACCCGGGTATCTAATCCCGTTTGCTCCCCTGGCTTTCGCGCCTCAGCGTCAATGCCGGTCCAGGATGCCGCCTTCGCCACCGGTGTTCCTCCAGATATCTACGCATTTCACCGCTACACCTGGAATTCCGCATCCCTCTCCCGGATTCAAGCCTTCCAGTATCAGACGCAGTTCCCGGGTTGAGCCCGGGGATTCCACGCATGACTTAGAACGCCACCTACGTGCCCTTTACGCCCAGTAATTCCGAACAACGCTTTCCCCCCCTGTACTACCTCGGTCGCCGCCACAGAGGT
+
CCCCCFGFGGGGGEGFEGGGFFFEFFGGGGGGGGGEEGEEGFFGGEGGEEGGFCFGEFGGCFFGGGEGGGFGCFEGGGGGGDGFEGGGG@FFGGGGGAFF@F9FGGGFGGGDEEEFGGGGDGGGGGGF8FF8D?FGFDCFGGGGGC8DGGGD+@6EAFFCGF;9D,;EF,@@FFG:5*@?C:FCCGDGDCFCFFFGDEGGDC+<FFEGGGDFFF+;:FA+2*9>37<?F*)295FC7<BC8:)97/<@:9@FF?7952<C@D5**2<6E5)77*+2+5/91)5:((-7()-()(-256((.
@M03506:14:000000000-AKVR1:1:1101:12974:8425 2:N:0:47
CTAGGACTCCCCGGGTTTCTAATCCCGTTTGCTCCCCTAGCTTTCGCGCCTCAGCGTCAGTGTCGGTCCAGGAAGCCGCCTTCGCCACCGGTGTTCCTCCGGATATCTACGCATTTCACCGCTACACCCGGAATTCCGCTTCCCTCTCCCGAACTCAAGCCCGCTAGTTTCCTGTGCAGTTCCCCAGTTGAGCCGGGGGATTTCACACAGGACTTGACGAACCGCCTACGCCCCCTTTACGCCCATCAATTCCGAACAACGCTTGCCACCCCGGTCTTACCGCCGCTGCTGGCCCGGAGTT
+
CCCCCGGG-EFGGGGFGGGGGGGGGCFGGGGGGGGGGGGGGFGGGGGGGGGGGGGGGGGEGGGGGGGGGGGGGGGGGGGGGGGGGGGGGGGGGGGGGGGGGGGGGGGGGGGGGCFGGCGGGGGGGGGGGGGG7FDGCFGGGGGGGGGGGGGCEGGGGGGGG>EGEECDF7CGGEGGGGGGFGCEF8CFFGCGGGD=CEECEF6CFGFGCD4CFF6+295C3DD5>577:1.*1<DG7CF7CEG7***0+2+/*0<3)(0*07;**A?@GF*)))//;)/<,(((-4257)205(())0(-(
@M03506:14:000000000-AKVR1:1:1101:17226:8432 2:N:0:47
CTAGGACTACTAGGGTTTCTAATCCCGTTTGCTCCCCTGGCTTTCGCTCATCAGTGTCAGTGTTGGTCCAGGACGCCGCCTTCGCCACCGGTGTTCCTCCAGATATCTACGCATTTCACCGCTACACCTGGAATTCCGCGTCCCTCTCCCAAACTCAAGCCATCCAGTATCAGACGCAGTTCCCCAGTTAAGCTGAGGGATTTCACGTCTGACTTAGTTGGCCACCTACGAGCCCTTTACGCCCAGTAATTCCGAACAACGCTTGCCCCCCCCGTATTACCGCGGCTGCTGGCACCAGGTT
+
CCCCCGGGGGGGGFGFGGGGGGGGGGGGGGGGGGGGGGGEGGGGGGGGGGGGGGGGGGGGGGGGGGGGGGGGGGEGGGGGGGGGGGGGGGGGGGGGGCGGGGGGGGGGGGGGDGGGGGGGGGGGGGGGGGGGCGGGGGGGGGGGFFDGGGGGGGFGGGGFGGGGF?FGGGGGGGGGECCEFDGGGFGFFC,DFAF?F*;*=FCGFFEGGFGCG7;CCFF7FG4EGFFAGG>A<>=85CACEGGGC*5@:;AA6?3370<FB37CFGGFFD37:)2*2.134390,29.2):3:321))(,.
@M03506:14:000000000-AKVR1:1:1101:17998:8433 2:N:0:47
CTAGGACTACCCGGGTTTCTAATCCCGTTCGCTCCCCTGGCCTTCGTTCCTCAGCGTCAGCAATACCCCAGGCAGCCGCCTTCGCCACTGGTGTTCCTCCCGATATCTACGCATATTACCGCTACACCGGGAATTCCGCTGCCCCCTGATATGCTCCAGCACAGTAGTTTTGGATCCGGGTCCGGAGTTGAGCCCCGGGCTTTCAAACCCAACTTACTGCACCGCCTACGAACGCTTTACCCCCAGTAATTCCGGATAACGCCCGCCACTTCCCTATTACCGCGGCTGGTGGCACGTAATT
+
CCCCCGGGGGGGGGGFFGGGGGGGGGGGGGGGGGGGGGGCFGFGGGGGGGGGFGGGGGGGGGGGGGGGGGGGGGGGGGGGGGGGGGDGFGGFFGGGGGFGGDGDGGGGGGGGE>CFGFGGEGCFGGGGGGGCF=FGFFGGEEGGFGG?FGCDFGA9ECBGGGFGG,DBEFGC5DAGGGGGGGGGGE/CCC;,:8CGGEGDE<FGGC+=EGGGGGGCF>6C0;>*9<)7F5)*)).*,/*2++1>)*0*++391/7/*,*0))0138=3;):***23<<*+.(3((-()(0(3@(57<)(-)
@M03506:14:000000000-AKVR1:1:1101:10398:8436 2:N:0:47
CTAGGACTCCCCGGGTTTCTAATCCTGTTTTCTCCCCTAGCTTTCGCGCCTCAGCGTCAGATGTGGTCCAGTGCGCCGCTTTCGCCACAGGTGTTCCTCCCGATATCTACGCATTTCACCGCTACACCGGGAATTCCACTCTCCTCTCCCACACTCAAGCCCGGCAGTTTCCCCATCAGACTCTGAGTTGAGCCAAGAGATTTCACTAGAGACTTTCCGACCCGCCTCCGCTCCCTCTACGCCCATAAATTCCGAACATCGCCTGCACCCTCTGTATTACCGCGGCTGCTGGCACAGCGTT
+
CCCCCF8D-CFCFE@FF-EFEGGFGGGFGA,C,C<FEGGCFFGGGDCBEGCEFGGGGGG:FFGGGGAF@FGG,CFEEEG7CFGGGDEFC@8CAFGFCFCCD+F@CEFA@?FC@CF9,5CFGGGGGGGG7C:+@DFFGGD,DECGA8,@@8,@+8,,@DCFC?>6CC53;A,E9DE,AC?GG6,>9?FGG?;EFG,,,,,0>C,B,9,49+*2,*3+;C3/))/>95))*9A/)859(**3**117**13:9*10**17*<5))***278<7F46<+06*2)(-(((40(04(5(497)3:(
@M03506:14:000000000-AKVR1:1:1101:4473:8454 2:N:0:47
CTAGGACTACCGGGGTTTCTAATCCTGTTTGATCCCCACGCTGTCGCGCCTGAGCGTCAGATACGAGCCAGTGAGCCGCCTTCGCCACCGGTGTTCTTCCCAATATCTACGAATTTCACCTCTACACTGGGAATTCCACTCACCTCCCTCGTCCTCAAGTCTCACAGTTTCAATGGCAGTTCCGGAGTTGAGCTCCGGGCTTTCACCACTGACTTGGCAGACCGCCTGCGCGCGCTTTACGCCCAGTAATTCCGAACAACGCTAGCCCCCTTCGTATTACCGGTGCTTCTGGCACGTAGTT
+
CCCCCGGGGGGGGGGFGGGGGGGGGGGGGGGGGFGGGGGGGGGGGGGGGGGGGGGGGGGGGGGGGGGGGGGGGGGGGGGGGGGGGGGGGGDFGGGGGGFFGGGGGGGFGGGGGGFGGGGG9FFEGGGGGGFFCGFFGGGGG@GGFG,>DECCCEGGGCFCCAECFGA;FAFFDGGGGGGFCCGGGEGE@EFEFGGG5?EGC6FGFGGCF<4CGFG,>*/***/757A:53:EGFFG?G4AEEC)958=FFCF@495D9DFF@>DGC;?EE9).7*2*87C<((,40)*.*)4?0,*)).-.
@M03506:14:000000000-AKVR1:1:1101:14974:8455 2:N:0:47
CTAGGACTACCAGGGTTTCTAATCCTGTTTGCTCCCCACGCTTTCGTGCATGAGCGTCAGTATTGGCCCAGGGGGCTGCCTTCGCCATCGGTATTCCTCCACATCTCTACGCATTTCACTGCTACACGTGGAATTCTACCCCCCTCTGCCATACTCTAGCTTGCCAGTCACAAATGCAGTTCCCAGGTTAAGCCCGGGGATTTCACATCTGTCTTAACAAACCGCCTGCGCACGCTTTACCCCCCGGAATTCCGATTAACGCCCCCCCCCTCCGTTATACCCCGGCTTCTGGCCCGTCGTT
+
CCCCCGGGGGGGGGGGGGGGGGGGGGGGGGGGGGGGGGGEFGGGGGGGGGGGGGGGGGGGGGGGGEGFFDGGGGGGGGGGGGG?FGGGGGGGFGGGGGGGGGGFFF9FFGGGGGGGGGGGGGGGGFFEFGGCGGGGGGFCFGGGGGGCGG?FGGAF=9BDFG=FGGFGG8EDFGFFCCCGCGGF,@CFDCECGFF5@9CEG7EG7,5=<++=44CGFFF,74C5<D>FF)=*))2*69+3+3:>3**07:@7=9**1,7C.))))8/58<38>7*+*(*<6(4,-40)4/5)9(-)))---
@M03506:14:000000000-AKVR1:1:1101:12380:8476 2:N:0:47
CTAGGACTACCCGGGTTTCTAATCCCGTTTGCTCCCCTAGCTTTCGCGCCTCAGCGTCAAGAACAGGCCAGGAAGTCGCCTTCGCCACTGGTGTTCCTCCCGATATCTACGCATTTCACCACTACACCGGGAATTCCACTTCCCTCTCCTGCCTTCGAGTCGATCAGTATCGCGTGACCCTCCCCAGTTGAGCCGGGGGCTTTCACACGCGACTTGAACGACCGCCCGCGCGCCCCTTACGCCCCTGAGCACCGGCCAACGCTTGCCACCTCAGCATTCCCGGGGCTGCTGGCACCTAGGT
+
CCCCCGGG-FFGGGGFGCGFGGGGGGGGGGGGGGGGGGGGGGGGGGGGGGCFGFCF:FBGGGGGGGGGGFGGCCFFGGGGGGGGGGGGGGGFGGGGFGGGGGG:FFGFGGGGGGGGGGGGGGCFGGGGGGGC+AFGF?FGGGGGGG?FGGGGGGGGG8>@=C>AF8>FCFG@ECCEGFGG8EDEGCCFGGDDCGG>E5EEEFFF+A@FED)7ED8+*2)/*9C5DD)8E<>ED5<)3*)<8:D<)**)03+08)93)(**)))758C=EF4)0*+0+4*<2((,(-(0(/385()*.),(-
@M03506:14:000000000-AKVR1:1:1101:17326:8496 2:N:0:47
CTAGGACTACCCGGGTTTCTAATCCCGTTCGCTCCCCTAGCTTTCGCGCCTCAGCGTCAGTGTCGGCCCAGCAACCCGCCTTCGCCGCAGGTGTTCCTCTCGATACCTACGCATTTCACCGCTACACCGAGAATTCCAGTTTCCCCGTACGCACTCTAGCCCAGCACTATCACTTTACCTTTCCGAGTTAAGCCCGGAGATTTCCCAAGTGCCTTCCCTCTCCGCCTACGCCCCCTTTCCCGCCAGTAACACCGTACAACACTTGCCACCCCCGTTTTACCGTCGTTGCTGGCACGGCCTT
+
CCCC<EDEFGCFG>FEEEGGFDFGCFGG@FCFCFG8FEGCCFGGGDGGGEGGDGGGCFCCGGGGGEGGGEFFGGGGD+@@CEGGGDEDFGGGGGGGGGDFGDDCACFFEFGGGCCAE9F?@CE7CFFGC+@C:=DF,,,,C,C=EG+@+87@@1*@BD,@,1@5D@,3<CC,5,,,5?=,2>?,1*/C*@,4?,:=***=@>91++0*/0++3;++55+*22*=7DE)2*)*/)77(*/3<*977*3*C++/)./*14>C)5*2*3+/<>*)))**+(00.(((-(()-*6(5()*))((.
@M03506:14:000000000-AKVR1:1:1101:12151:8516 2:N:0:47
CTAGGACTCCACGGGTTTCTAATCCTGTTTGCTCCCCACGCTTTCGCGCCCCAGCGTCAATACCGGTCCAGATAGCCGCCTTCGCCACTGGTGTTCTTCCCAATATCTACGAATTTCACCTCTACACTGGGACTTCCGCTATCCTCTCCCGGATTCAAGCCACTCAGTATCAAATGCAGTCCCCAGGTTGAGCCCCGGACTTTCACATCCGCCTTGAGCGGCCCCCTCCGCGCCCTTTACCCCCGGACATTCATAACCACCCCCGCCCCCTCCGTATTCCCCCGCCGACTGCCCCTAGTTT
+
CCCCC8FACECEEE7@FC@CF9FGG,;FFE@F<FGGD<B@7FGG96,6@F+@FC@+BB:@<@F@F:+CF9<CEECF,7FCG=,4?B=BEG,:,B@FDFGE?FD<E<FAF?D7AFGDC,CFAE,,9?FDFF,E,A:FE:?3:@DDFEGGGGGC+=+@E8;=D8F,<5,7,33EG,,,23@;FGFEC>*A66:3@DF*;C*/C=<91B,4,****:5+;*;5):9*>78)*)0*180/4**3+</))**)20+9**2**(0:)8)1)*258<D5))**2,*3),(4(4(.(.4(5(,*)0)).
@M03506:14:000000000-AKVR1:1:1101:10005:8520 2:N:0:47
CTAGGACTCCCGGGGTTTCTAATCCCGTTCGCTCCCCTAGCCTTCGTGCCTCAGTGTCAGGAACTGTCCAGAGACCCGCCTTCGCCACTGGTCTTCCTCATGATCTCTACGCATTTCACTGCTACACCATGAATTCCAGTCTCCTCTCCAGTCCTCAAGCACCGCAGTATGGAATGCAGTTTCGGAGTTAAGCTCCGACATTTCACACCCCACTTCCGGCGCCACCTACGCACCCTTCACGCCCAATGAACCCGAACACCGCTTGGCACCCCTGTATCCCCGCGCCCCCTGGCCCAGAGTG
+
<ACCCFFG9FFGGGG@@7EEFGGGGGGGGG@FGGEDFGGGGGGFFGEFEGGGGGGGGGGGGGGGGGGGGGGGGEGGGGGGGGGCGGCGGCGGGGGGFGGFG9,BEEGFFGFGEEGAFBEDDGGGG?8F<FFC9EFEFFF;9,C>@D>DG9@EF8AEBDC8,@D>+=3@,,E,33,==DCFAFFCCE+4@E,5@,34+**435@,5EFCE>**;7>,29/?574**;;)+1)*7>:55**58><DC**6C92<>)9)1(7785>53=0*9;500*0+<)*381(71(()47(-)(-*0)())
@M03506:14:000000000-AKVR1:1:1101:13558:8527 2:N:0:47
CTAGGACTCCCCGGGTTTCTAATCCCGTTTGCTCCCCTGGCTTTCGCTCCTCAGTGTCAGTGTTGGTCCAGGACGCCGCCTTCGCCACCGGTGTTCCTCCAGATATCTACGCATTTCACCGCTACACCTGGAATTCCGCGTCCCTCTCCCAAACTCAAGCCATCCAGTATCAGACGCAGTTCCCCGGTTAAGCCGAGGGATTTCACGTCTGACTTAGTTGGCCACCTACGAGCCCTTTACGCCCAGTAACTCCGAACAACGCATGCCCCCCCCGTCTTACCCCGGCTGCTGGCCCGGGGCT
+
CCCCCGGG9FFGGGGGGGGGGGGGGGGFGGGGGGGGGGGGGGGGGGGGGGCFGGGFFFGGGGGGFDGFGGGGEGGGGGGGGGGDGGGGGGGGGGGGGGGGGGGFFGGGGGGGDGGGGGGGGGDGGGGFEFG=FFGGGGDCFGEEGGCFGG8,@DEFGGGDGGDGD6EGGFGAFCGGGGGCFGGFCE:EGC;EGFECEGGG6;FFGGFFF*>CFF;<+;:96*6+285/<53:5:.71D*@*:><**<*+0+*05)5C1*55>)9*<C587C>E3/*;4*34(4609954054)(()7)(((
@M03506:14:000000000-AKVR1:1:1101:8750:8532 2:N:0:47
CTAGGACTCCAGGGGTATCTAATCCCGTTTGCTCCCCTGGCCTTCGTGCCTCAGTGTCAGGAACTGTCCAGGGACCCGCCTTCGCCACTGGTCTTCCTCATGATCTCTACGCATTTCACTGCTACACCATGAATTCCAGTCTCCTCTCCAGTCCTCAAGCACCGCAGTATCGAATGCAGTTTCGGAGTTAAGCTCCGAAATTTCACACCCCACTTCCGGCGCCACCTACGCCCCCTTTACGCCCAATGAATCCGAACAACGCCTTGGACCCCCGCATTCCCCGCGCTTCCGGCAACGAGTT
+
CCCCCGGG-FGGGGGCFDGGGGFGGGGGGGCFGGGGGGGGGGGGGGGGGGFGGGGGGGGGGGGGFGGGGGGGGGGGGGGGGGGGGGGGGGGGGGGGGGGGGGGGGGGGGGGGGGCGGGGGGGGGGGGFFGGDCFGGFFA=FFG99FGGGGFGGGGGGGGG8EGDGGEG,=D@F8F8B;97EFGDE6==DD,>E9FF89>+:DGCCF:CE?*013D,A75EGDD*74))<:6*28BC;4+;*/:85E8/@9+;A)C<77<F)))*12+/<)*0))/*2,*34,131>;),/-7.((*))---
@M03506:14:000000000-AKVR1:1:1101:18437:8540 2:N:0:47
CTAGGACTACTCGGGTTTCTAATCCTGTTTGCTCCCCACGCTTTCGTGCCTCAGTGTCAGTGCTGGTCCAGGTAGCCGCCTTCGCCACTGGTGTTCCTCCCGATCTCTACGCATTTCACCGCTACACCGGGAATTCCACTACCCTCTACCGCACTCTAGCTTGCCAGTATCCATTGCCATTCCCAGGTTGAGCCCGGGGCTTTCACAACAGACTTAACAAACCACCTACGCCCGCTTTACGCCCAGTAATTCCGAGTAACGCTTCCACCCTTCGTATTACCGCGGCTGCTGGCACGCAGTT
+
CCCCCGGGGGGGGGGGGGGGFGGGGGGGGGFGGGGGGGGDGGGGGGGGGGGGGGGGGGGGGGGGGGGGGGGGGGGGGGGGGGGGGGGGGGGGGGGGGFGGGGGGGGGGGGGGGGGGGGGGGGGDGDGGEGGGGGGGFFGGGGGGGGG9FFEEGGGGGGFGGFGGGGFGG:EGGGGGGDCF9DFGCEEFFCGFCGFGGGCEGF,>,=E,=?FCDFCFFGAFFGC55CA;E*)*:>3)6*+>;C<>**0*9:+7@:9)1(:9))0>*<+9E)7)7CCEG:FC)(4(499;6?B:B()*.8((.
@M03506:14:000000000-AKVR1:1:1101:21588:8553 2:N:0:47
CTAGGACTACCAGGGTTTCTAATCCCGTTTGCTCCCCTAGCTTTCGCGCCTCAGCGTCAGTGTCGGTCCAGGAAGCCGCCTTCGCCACCGGTGTTCCTCCGGATATCTACGCATTTCACCGCTACACCCGGAATTCCGCTTCCCTCTCCCGAACTCAAGCCCGCTAGTTTCCTGTGCAGTTCCCCAGTTGAGCCGGGGTGTTTCCCACAGCACTTGACGAACTGCCTACGCGCCCTGTACGCCCCGTAATTCCGAACCACCCTTTCCACCCCTGTATTACCGCGGCTCCTGGGCCACCGTT
+
CCCCCGGGAFGGGGGGGGGGGGGFGGGGGGGGGGGGGGGFGGGGGCEEGGCFCF?CFCECGAGCCCFGGGGGGCEFFEGGGGGFFG:CGGGGGGGGGGGGGGG@FEFFGG<F:7FFG9EE@FCEGDCDCCDC7FFFGGGE@EGGGGGE?FEGBEGGGGBCEFEGCGGE@ABFF,6,=,=2?C:DGG*<DDD,,88=CG**3**++<<==C*;EFCC0;)*)7*+096*7*7//5>D(219**>C5:*8C5+/8)1>3(2*007C6++1<51.)9+++-004(-4696)())(0,(1))(.-
@M03506:14:000000000-AKVR1:1:1101:17805:8564 2:N:0:47
CTAGGACTACTCGGGTTTCTAATCCCGTTCGCTCCCCTGGCTTTCGCGCTTCAGCGTCAGTGTCGGCCCAGCAACCCGCCTTCGCCGCAGGTGTTCCTCTTGGTATCTACGCATTTCACCGCTACACCAAGAATTCCAGTTGCCCCTTCCGCACTCTAGTCGCACAGTTTCAGTTGACCTTTCCGAGTTAAGCTCGGAGATTTCACAACTGACTTGTGCTGTCCGCCTACGCGCCCTTTACGCCCAGTAAATCCGAACAACGCTTGCCCCCCCCGTATTACCCCGGCTGCTGCCACGGCGT
+
CCCCCGGGGGGGGGGGGGGGAFGGGGGGGGGGGGGGGGGFFEGGGGGGGGFGGGGGGGGGGFGGGGGGGGGGGGGGGGGGGGGGGGGGGEFGGGGGGAFEGGGAFFGGFG7@CCFCGGGGGG@>FFGG7BFFFGFGGGGGGGCFGFDGGGGGGEGFGGDGF766;>EFCG9,@FC9ADEGDFGGGGGGGGGFF9DEC*?EFG99CFDG=CDFGFC72*6:F+*3*7)5:DEGG>@GB49+3A<79=8<F+9*0)1*9,/*083<58F)30/8))/2*,)+.)(--9>>>DDF*13C7)((,
@M03506:14:000000000-AKVR1:1:1101:25686:8566 2:N:0:47
CTAGGACTACTCGGGTATCTAATCCCGTTTGCTCCCCTGGCTTTCGCGCCTCAGCGTCAGTATCGGTCCAGGATGCCGCCTTCGCCACCGGTGCTCCTCCAGATATCTACGCATCTCACCGCTACACCTGGATGTCCGCATCCCTTTCCTGTACTCAAGCCGTACAGCATCCGACGCAGTTCCCCGGATAAGCCGAGGGCGTTCACGTACGCCTTAGTTTGCCTCCTACGAGCCTGTTAGTCCCCAGTAGTACGAAACTCGCGTGGCCTCCCCATTTTACCACAGCTGGTGGCCATGAGTG
+
<,CCCFFF9DC<6B6EF@F<E<FGGFDGG<,6,CCC@F866;EEE,:6FE766@66,BBFFG<E,FFC+E8,6C,,CFEDF,C7,:FEFGGGF7?EGEDEFBF9AFA<@F+4+@+:E?<<E+4++5=EF,,,,,,9,8@:+6=@FF8BE,C,,==,3@,,++6+3+,,5,6,:3@BE>?8?::9,11*4*,,,1*4:=85*2*=9?C06*1)2089:C6770*+**)1+*./9))96**+++2*/**/0+0*173**(*+).)11/*.+8C:5**++)1<))),,.))(..()((2/*.))
@M03506:14:000000000-AKVR1:1:1101:24825:8587 2:N:0:47
CTAGGACTACTCGGGTTTCTAATCCTGTTTGCTCCCCACGCTTTCGCACCTCAGCGTCAATACGTGTCCAGTGAGTCGCCTTCGCCACTGGTGTTCTTCCGAATATCTACGAATTTCACCTCTACACTCGGAATTCCACTCACCTCTCCACGATTCTCGCGATGCAGTCTTAAAGGCCATTCCAGGGTTAAGCCCTGGGCTTTTACCTCTAACTTACAAATCCGCCTACGTGCGATTTACGCTCATGAATCCCGAACAACCCGACCCCCCCCCGCATTACCGAGGCTGTTGGCCCCGCTTT
+
CCCCCCFA<@CEFEEFFGGGGGGAFGGEFGGGGA<DFFGCFFFFC,:B6+CFF,C@CE@CEGG<6CECGGGEFAFFDEEE7CF<FFFCFGGE8FFFFFFGGGGGGGGEACGD8FFCGGGGGGGDFEFCF+=FC4,<5?FFG?FG,>DFGFGGEEDFF,6@E+>=8=9>D9E=DA;3,,45>DE998>C,:9>,5*5D>*:,9,,,4,,=?::E+,,DC=,+;;*?*/:;5A656)1(*1>CE*:1+1++++)))279(*/)))))**8/7)78)*28(/+4,((((.)(*)(),-)))(((
@M03506:14:000000000-AKVR1:1:1101:26619:8589 2:N:0:47
CTAGGACTACCCGGGTTTCTAATCCTGTTTGCTCCCCACGCTTTCGCGTCTCAGCGTCAGTAACTGTCCAGGAAGCCGCCTTCGCCACCGGTGTTCCTCCCGATATCTACGAATTTCACCTCTACACCGAGAATTCCGCTTCCCTCTCCATTACTCGATCCCTGCAGTTTCAAGTGCCCTTCCTAGGTTGCGCCCACGTCTTCCACACCTCACTTGCAGGGCAGCCACCACGCGTTTCACGCCCAGTAACTCAGAACAACGTTTGCCACCTCTGGCTTACTGCTGCTGCTGCCCCCTAGTG
+
CCCCCGGFGGGGDGGFGGFGGGGGGGGGFGEC9FGGGGGGGGDGGCEGEG7FGFFGGEFG,CCFGGFGGGFGG8E@FEGGGCEDDF>EFG7744BFCGG,84==C:,,CFFE8EFEFGFGGG@EGCCB==C++FCAFFCC8>,,6@,6@=,7@@8DEFCD>GG6FCD,7:@FFGD>F,4DG:,>,58EC,,1>:5**4*4=/,5,40:EG*;68C,+;=*/*559D).1;)*))))-2/+*1/)**2*+++1*)***(*2)0)957+*<)0)*2+0*,/<)))-).)0)).))(()0).6-
@M03506:14:000000000-AKVR1:1:1101:13725:8606 2:N:0:47
CTAGAACTCCCCGGGTATCTAATCCTGTTTGCTCCCCACTCTTTCGTGCATGATCGTCAGTGCAGGCCCAGGGGGTTGTCTCCCCCATCGGTGTTCCTCCTCATATCTACGCACTTCACTGCTACACGCGGAATTCCATCCCCCCCTGCAGCACGCCAGCCGTGCAGTCACAGATTCACTTTCCTGGTTAAGCCCGGTGTCTTCACACTCTTCGTGCATGACCCCCTCCCCAGCTTCTCCGCGCCTACATTACGATTACTGCTACCTCCCCACTTTCTACCACGGCTGCCGGCACTTAGGT
+
-,@6,,;<--C6@78F+-6C@,CC<9FE9<FFA<@C,;@,C,6C@FFD7F,,,,<DF8<,<CE;@,+B,,6<,++8++,,6,:,6+:?<BCFFG:,,,,9,,,C,,:EC?F7+@F,:999FF,A?,:C+=++8A,A,,8,ADG>83+33,3@,@+*@**5>****4?,1>>2,,5,=D,4,,,2,6,4<,,,,>>****/+2++32=+**+3C3A*:F++2*7*9)7)*1<6*))*)0*:**)))**)0++**0**14*+**12*2+9F)*))*+++-*<>),-3(()(0(-)((*)*)))
@M03506:14:000000000-AKVR1:1:1101:14323:8621 2:N:0:47
CTAGGACTACCCGGGTTTCTAATCCTGTTTGCTCCCCTAGCTTTCGCGCCTCAGCGTCGGTTGTGGTCCAGTGAGCCGCTTTCGCCCCAGGTGTTCCTCCCGATATCTACGCATTTCACCGCTACACCGGGAATTCCACTCACCTCCCCCACACTCAATCTCGGCAGTTTCCACGGCAGCCTCCCCGTTGAGCCGGGAGATCTCACCCGAGACTTACCCCACCGCCTACGCGCCCCTTTCGCTCAATCATCCCGAACCACCCTCGCCCCCTCTGGTTTCCCTGGTCCTGTGTGCCTGTGCT
+
@B@CCGGGGG9FFG7+BCGD<ACFAFGG<FEDEFFG;FF88CFFDFD7C7CGDEF68B@:F7FEE,CEFF<C<@@F8:FBCFGGG7,@?=F=CE,CE,AAB7:FFGGGE9FFF:7FF9F9?F7+4AAFGEC=FFFGEGG;FEGGDG8CEGGEGGGGGG;DFGGCC*57,7DFCC**;5/:::EG**4=0=:C?C**3:/*3*1+9+***):):>+:DF)/9C<C5)))2/5:3>>5100+/:*9)3<*00<*)7*)1(9:)))*)**0?73>:*++:4/+,-)((.)*)/.))-)***.)-
@M03506:14:000000000-AKVR1:1:1101:15378:8631 2:N:0:47
CTAGGACTACAAGGGTATCTAATCCTGTTCGCTCCCCACGCTTTCGCTCCTCAGCGTCAGTTACTGCCCAGAGACCCGCCTTCGCCACCGGTGTTCCTCCTGATATCTGCGCATTTCACCGCTACACCAGGAATTCCAGTCTCCCCTACAGCACTCTAGTCTGCCCGTATCGACTGCAGGCTCGGGGTTGAGCCCCGAGTTTTCACAGCCGACGTGACAAACCGCCTACGAGCTCTTTACGCCCAATAATTCCGGACCACGCTTGCACCCTACGTATTACGTCGGCTGCTGCCCCGTACGT
+
CCCCCGGGGGGGFGEGGGGGGGGGGGGGGGGGGGGGGGGGGGGGGGGGGGFGGGGGGGGGGGGGGGGGGGGGGGGGGGGGGGGFGGGGGGGGGGGGGGGGGGGGGGGGGGGGGGGGGGGGGGGECFGGGGGFFFGGGGGGGGGGGGGGGGFGGGGGGGFGGGGGGGGGGGGEEGGGGGGFC,4BCC5CCEGGGGGGEEGFGGCGGGDGGF<DEGEG*1+<CFGEDGBFF<)*).6727*0/:<>D5;?++<=BF739(CFFF@D3E6?FE3)7*;6@>7<((.2(((.,)))0(4)))((.
@M03506:14:000000000-AKVR1:1:1101:7700:8652 2:N:0:47
CTAGGACTACCCGGGTATCTAATCCCGTTCGCTCCCCTAGCTTTCGCGCATCAGCGTCAGTGTCGGCCCAGCAACCCGCCTTCGCCGCAGGTGTTCCTCTTGATATCTACGCATTTCACCGCTACACCAAGAATTCCAGTTGCCCCTTCCGCACTCTAGCCCCGCAGTATCGGTTGACCTTTCCGGGTTAAGCCCGGAGATTTCACAATCGACTTGCGGTGGCCGCCTACGCGCCCTTTACGCCCAGTAAACCCGAACAACCCTTGCCCCCCCCTCCTTTCCCTCGCTGGTGGCCCCGGGC
+
CCCCCGGGFFFGGGGGGGGGGGGGGGGGGGGGEGGGGGGGGGGGGGGGGGGGGFGGGGGGGGGGGGGGGDGGGGGGGGGGGEGFGGGGGGGFGGGFGEGGGDGGGGGAEFGGGGGGGGGGGGGGGGGGGGGCGCEFFDGGFGGGGGGDFFEG8C:FFFEFGGEGGCC@DDEEDCE>FGGGG?FFEEGGGGGGFGGEE5E5FG+A+<:EACFGGGE779559DCFCD><=<):<BDG>C?+<*7DD5*0<9+6)7))>0/*)..94*<6+7CB3C***,*+)6))(,27(..().(1)0(((
@M03506:14:000000000-AKVR1:1:1101:11414:8677 2:N:0:47
CTAGGACTCCTCGGGTATCTAATCCTGTTTGCTCCCCACGCTTTCGTGCATGAGCGTCAGTTTTGACCCAGGGGGCTGCCTTCGCCATCGGTGTTCCTCCACATCTCTACGCATTTCACTGCTACACGTGGAATTCTACCCCCCTCTGCCAAACTCTAGCCTCGCAGTCCCCATCGCCATTCCCAGGTTAAGCCCGGGGATTTCACGACAGACTTACGAAACCCCCCGCGCACGCTTTAAGCCCCGTCATTCCGCATTAACCTTGCACCCTACCTATTACCGCGGCTGCTGCCCCGTAGTT
+
CCCCCGGG9FGGGGGGGGGGGGGGGGGGGGGGGGGGGGGGGGGGGGGGGGGGGGGGGGGGFGGGGGGGGFEFGGGGGGGGGGGGGG7CGGGGGGGGGCEC<EFFGGGGGGGGGEGGGGGGGGFFG<F=FFGDFGGGFFGGGGGG6@DFFF,,@FGGAFD8DCF>E3@BF,:FG6CEGGGGAFC9,@FCCCFFGGFCGGC*:CFG7CCEE7C55C++2>)/88C*:8)>*)0*9)850C*+++2*95E):0+1=?*)*(*+0/0::<+185*).0<00.*+4((-(438:)))0((9.),,.
@M03506:14:000000000-AKVR1:1:1101:16469:8677 2:N:0:47
CTAGGACTACCCGGGTTTCTAATCCCGTTTGCTCCCCTGGCCTTCGTGCCTCAGTGTCAGGAACTGTCCAGAGACCCGCCTTCGCCACTGGTCTTCCCCATGATCTCTACGCATTTCACTGCTACACCATGAATTCCAGTCTCCTCTCCAGTCCTCAAGCACCGCCGTATGGACTGCAGTTTCGGAGTTAAGCCCCGAAATTTCACACCCCACTTACGGCCCCCCCCACGCCCCCTCTACGCCCAATTAATCCCAACCACGCTCGGGACCTCTCTATTACCCCGGCCTCTGGCCCCGCAGT
+
CCCCCGGGGGEFGGGE@FFGGGGGGGGGGGDGFGGGGGGFGFGGGGGGGG,C<<E,;E@EFFFE6FEFGFDCFGGGGC@CFGDDGGE=EDGGF?FGGGG<E=C@E,<FCFDF,=FGGGGDCFFAFAEF7FFFGEC<FFEAA;EFFG9DDFCEFF86E,,=D=@>8+6>C?D3E,@>=,=6,@26++@@D9E=@,@EE>E*3;;@,@:EGD497*<,:7):)95*8D):775*8>EG0>9?*5CD3*2*2++**)00/(//)8>*)1:):>466*0336*+-(47(,()(/.))((1>3(,(
@M03506:14:000000000-AKVR1:1:1101:27954:8680 2:N:0:47
CTAGGACTACCAGGGTTTCTAATCCTGTTTGCTCCCCACGCTTTCGCGCCTCAGCGTCAGTATCGGGCCAGTGAGTCGCCTTCGCCACTGGTGTTCCGCCGAATATCTACGAATTTCACCTCTACACTCGGCATTCTACTCACCCCTCCCGAACTCAAGACAGCCAGTATCAAAGGCAATTCCAAGGTTGAGCCATGGGCTTTACCATCTGACTAAACTGTTAGACAACGCGCACTTTACCCCCAGTACTTCAGACCAACGCTAGACCCCTTCGCATTACCGTGGCGGCTGGCTCGACTCT
+
<CCCCGGG9F@,;CE@F7,,CEEE<FFFGGGGGCF8FFCGGBC@C@,CEEGEGGGGEGGG9FFGGGE:FEFFCEFE,6+,8BECC@:,ECCEFGG,CF8?C>FCFAFFGGFGDEGFF9@EF,CEGGGE,DF@C:DD,,C;DFGG88BCE@GGDGC;>8EF,<>68EF?FCFA:3ECCFF?BE7E7:82<E>7,4,,>?ECEC6,5,,,4B++425,*81<8++,+0+)*)0*/):34;+++3*17*0*+2+/**2*/,*2007*)+3);57)89**;1*0)(((-(()-)4(5(.))0((.
@M03506:14:000000000-AKVR1:1:1101:14788:8699 2:N:0:47
CTAGGACTACCCGGGTTTCTAATCCCGTTTGCTCCCCACGCTTTCGTGCCTTAGTGTCAGGAATGAGCCAGTTATCTGCCTACGCCATCGGTGTTCCTCCCAATATCTACGGATTTCACTCCTACACTGGGAATTCCAATAACCTCTCTCATCCTCTAGCTGAGCAGTTTAGATAATGGATGTATGGTTGAGCCACACGCTTTCCCTATCTACTTACTCTGCCACCTACGCAACCCTTTACGCCCAGTAATTCCGGATAACGCTTGGATCCTCCGTCTTACCCCTGCGGCTGACACGGAGG
+
CCCCCGGGGGGGGGGGGGGGGGGGGGGGGGGGGGGGGGGGGGGGGGGGGGGGGGGGGGGGGGGGGGGGGGGGGGGGGGGGGGGGGGGGGGGGGGGGGGGGGGFGGGGAFGGDGFGGGGGGGGGFGGGGFDG8:FGGGGGGGCFGGFEEEGGGGFGGGGGGGGGGFDFF9:9FDGFDFFFFGGGGFFCDC8FGEGFF,A?EEG6,,@CA?79;9+7,+2+,59?CCF6AFD4;;>9DBDA,>:CDGG5;,@9BCFG59(7=805978*;A65+/0*3*,)06:(4((,)-32().)277((-
@M03506:14:000000000-AKVR1:1:1101:11890:8701 2:N:0:47
CTAGGACTCCCGGGGTTTCTAATCCCGTTCGCTCCCCTAGCTTTCGCGCATCAGCGTCAGTGTCGGCCCAGCAACCCGCCTTCGCCGCAGGTGTTCCTCTTGATATCTACGCATTCCACCACTACACCGGGAATTCCATTGCCCCCTAGCTTGCTCAAGCTCGACCGTATCCGCTGACCCCGCCCAGTTGAGCCGGGCGATTTCACAACGGACCTGCCGAGCCGCCTACGCGCCCTTTACGCCCAACAACTCCGGGCAACGCCCGCACCCTCCGTATTACCCGCGCGCCTGGCACCTAGTC
+
CCCCCGGF9FGGGGGCFGFGGGGFAF@FGFGGEGCFEGCFGGGGGGGDGGGFFGCFCG:CGGGGDFFGGGGGGGGGGGGGGGGDGEEGFFGFGGGGGAFAFFFG9FGFAFGGDEFGGAFFCFDCF8FECFG=7<DAFFGGGGGGG6CG6>EGGGG99E9EED5*;C8BFDDFGGG85<?CC?CEG>8<CBFFC9B==5E*:58ECFCFE3)7C)2*<<3*9)>57C73?*.*1>B3(2*28:DC5**.**0*95C3)(**.).))**0?>*.5D8**,8C9(((((()-)(,5(5*)).))
@M03506:14:000000000-AKVR1:1:1101:27327:8710 2:N:0:47
CTAGGACTACAGGGGTATCTAATCCTGTTTGATCCCCACGCTTTCGAGCCTCAGCGTCAGTACCGGCCCAGTCACCCGCCTTCGCAATCGGTGTTCTTTCTCATATCTACGCATTTCACCGCTACACGAGAAATTCCACTGACCTCAACCGCACTCGAGACAATCAGATTCAATGGCAACTCTTAAGTTAAGCCTCAGGCTTTCACCACTGCCCTACAAGTCCGCCTACGCTCCCTTTACTCCCAGTAATTCCTGACAACGCTAGCCCCCTTCCTTTTACCGCTGTAGATGGTACTAAGTT
+
CCCCCGGGGG-6CCDG-EFFGGGGGGGGGGG,CFGDGFGGDGGGGE8<FEDFFDGGGGDGG96<FE7:+BFE,C,C,@FFCEGFD:C,6FF=@FGGFC,9C<C<F@EEF<C+?:@GFD?<FFEGGF4@F+8@?FF<<E,A,CDFG?,,6,++6=EG6@8F8@3,55;,,7>F7,,8,3,*7<,,,5,@D9ECF6,<,<D7:9>FC,=?****4*,,*22,=+2*:*).0*8*/8)*>CC+++*;CC<A+++;6+1;*5*1.<>*1+*)*095)*+++.99<112(,)*)*.)*--*/*..)
@M03506:14:000000000-AKVR1:1:1101:12961:8710 2:N:0:47
CTAGGACTCCTGGGGTTTCTAATCCTGTTTGCTCCCCTAGCTTTCGCGCCTCAGCGTCAGTTATGGTCCAGTGAGCCGCTTTCGCCACAGGTGTTCCTTCCGATATCTACGCATTTCACCGCTACACCGGAAATTCCACTCACCTCCCCCATACTCAAGCCCGACAGTCTCTAATGCAGGCTATGGGTTGAGCCCATAGATTTCACATCCGTCTTGTCCAACCGCCTACGCGCCCTATCCGCCCAATAACTCCGAACAACCCCTTCCCCCCTCGTACTACCGCAGCTAGCTGCACGCCGTT
+
CC@BCF<F-E@FFGG@6FEFGGGGGGGFEGGGGGGGG8CCGGDFAFGGGGGGFFGGGG7@CFFFGFGGFFFFGFGGGGGE:CFEFEGCBFFDGGGCGGGGGEFCEGGGDGGDEC@EF9AFCGCEG<FGGEDFG<?5EFC;F@EFGG,@=>8=8FEFAD9CGGEEECC7,77,5=>;ADA6>DGFEF><8322DF54,42,2B5;:C,=E**1/2:;+*+4+6CC<>)8C3>*)0:9070@:5*/95*6:++9)))9C(**0))9*2CF=@D3))2**(1<(49(,4(*))..92(1))(-,
@M03506:14:000000000-AKVR1:1:1101:7384:8711 2:N:0:47
CTAGGACTACCCGGGTTTCTAATCCTGTTTGCTCCCCACGCTTTCGCACCTCAGTGTCAGTATCAGTCCAGGTGGTCGCCTTGGCCAGTGGTCTTCCTTCATATCTCAACGCATTTCACCGCTACCCAGGATCTTCCACCGCCCGCTACCATACTCTAGACTGTCACTTTTGAATGTAGTTCTCAGGTTGAGCCCGTGGCGTTCTACTCCTGATTCACAAACCACCACTCCTCACCTTAGCCTCAGTAATACGGATTACGCTTCGGTCCCTCGGGTTCTCAGCGTCGTGCTACCTTACCCT
+
-6C8@CFGFFF<:C@FG@FGCFGGGFFGDE@CFAF@FF:FEC@FCF>:F:CFFF<9CFG9FGG<FC@,,6,,C@,:6CC:B7,:<CC,,:??,96C<B<9,,5,,,,,5,,++74E,,,,6488+,:,9:+,,:C59C,,+8@7++6+6,,7,=,36=,,,763,6,,7,6@+@>E,,==E7,>@;,2E8,,,<@>3@*7*3***,,2,***,52,+53,;C<;<9))4*/,;+)*)*;+5+294<+3++++2)**14**)))*)**0*)*))**1*(/+).)3((()()()0,)2*)(()
@M03506:14:000000000-AKVR1:1:1101:12393:8729 2:N:0:47
CTAGGACTCCTCGGGTATCTAATCCTGTTTGCTCCCCTAGCTTTCGCGCCTCAGCGTCAGTAGTGGTCCAGTGCGCCGCTTTCGCCACAGGTGTTCCTCCCGATATCTACGCATTTCACCGCTACACCGGGAATTCCACGCACCTCTCCCACCCTCCAGCATTGCAGTTTCGCCTGCAGGCTCTGAGTTAAGCCCAGAGGTTTCACAGGTGACTTACAACACCGCCTACGCGCCCTCCACGCCCAATAATTCCGAACAACGCCCGCACCCTCTGTATTACCGCGGCTGCTGGCACAGAGTT
+
CCCCCGGG-FFGGGGFGGGGGGGGGGGGGGGGGGGGGGGGGGGGGGGGGGGGGGGGGGGGGGGGGGGGGGGGGGGGGGGGGGGGGGGGGGGGGGGGGGGFFGGGDGGGGGGGDGGGGGGGGGGGGGGGDGGG7FGGGGGGGGGGGGFGGGGGGGGGGGGGDFEFG9EFGGGDGGEFGGGGGDFGGGGCFCEEFCGCEFFG8CAF7C7:FGGCFCECF7AGFDGGGGFFGCD*9>DD?*7FGGFG3A*6+3+9@?D3D>7C>>)9)8?7EF*0<*3<E)6<6:929>F>BF?(5(,2774>A
@M03506:14:000000000-AKVR1:1:1101:24806:8744 2:N:0:47
CTAGGACTACCCGGGTATCTAATCCTGTTTGCTCCCCACGCTCTCGTGCATGAGCGTCAGTATTGGCCCAGGGGGCTGCCTTCGCCATCGGTATTCCTCCACATCTCTACGCATTTCACTGCTACACGTGGAATTCTACCCCCCTCTGCCATACTCGAGTCCGCCAGTCACAAATGCAGTTCCCAGGTTAAGCCCGGGGATTTCACATCTGTCTTAACGGAACGCCTGCGCACGCTTTACGCCCAGTAATTCCGATTAACGCTTGCACCCTACGCATTATCGCCGCTGCTGCCACTGACTT
+
CCCCCGGGGGGGGGGFCCFGGGFFGGGGGGGGGGGGGGGGGGGGGGGGGGGGGFGGGGCFGGGGGGGGGGGGGDGGGGGGGGGFGGGGGGGGDGGGGGCGEFFBFFGCGGGGDGCFCGGGGGGGGCEGF8FEFFFGGFGGGGGG>CFGGGGGGG,EEFGDDACD6>E?FGFAGGGDA,@,5@F9EE:CF9C,DGGCECC78?9CFC9BFFC+=F<7C>)=<*95>D)8773*2)71(97<8:D357860<+**/117:7208)7*:@?F>*)03/**-*+6((((47E064)).4*)1(.)
@M03506:14:000000000-AKVR1:1:1101:28196:8765 2:N:0:47
CTAGGACTACTGGGGTATCTAATCCTGTTTGCTCCCCACGCTTTCGCACCTCAGCGTCAGTACCGATCCAGTGGGCCGCCTTCGCCACTGGTGTTCCTCCTAATATCTACGAATTTCACCTCTACACTAGGAATTCTACCCACCACTATCGGACACAAGACTAGCAGGATCAAAGGCAGTTCCGAGGTGGCGCCCAGGGATGTCACCCCTGACTTACAAATATTCCGACGTGCGCTTTCATCGCAGTGCTTCCGAACAACGTCACTCCCCTCCGTTTGACCGCTGCTGTCGGCAGCAAGTA
+
C<CCCGGG?EFFFF+8@-,C@FGGG<CCF9,E,FFFEECEDDGFGD>,@@C,CFEG6FE@CCE<CE+@FCFFDF8@FGGC:?EFF::FCGCGG,,FFAEGGCA?<<A<FCC:8FAFDEGF,BC?FGFBFFE@9FED,@EFFG>B,=,@@E8++63>D+>=>7,3@DF6+36>8DA?,3+5@,2B+@EE**,3**4*4=C5:*1,;F?,=D4;C+,>+2BF7+3+1:):>C>**))16CF+12*93*;)++3*9)5/92*/)0)9*3<)*7C).//+2(*32(((-()).1((0(-*550<)
@M03506:14:000000000-AKVR1:1:1101:21562:8770 2:N:0:47
CTAGGACTACTCGGGTTTCTAATCCTGTTTGCTCCCCACGCTTTCGCACCTCAGCGTCAACAGTCGTCCAGTGAGCCGCCTTCGCCACTGGTGTTCTTCCGAATACCTACGAATTTCACCTCTACACTCGGAATTCCACTCACCTCTCCGTCGTTCAAGCGATGCAGTCTTAAAGGCTATTCCGGGTTTGAGCCCCGGGCTTTCACCTCTACCTTACAAAGCCTCCGACGTGCGCTTTCCCCCCACAATTTCCCAACACCCCCAGCCCCCCCCGTATCACCACGCCTGCGCGCACGCACTT
+
@BBCCFEF-<CFGGD<F>EFGEGGGFGGGFCF<FGGGG@:CGGFG>F:C6,@E<8@BCECGGGAFGGGEGFEGFFCCGFCF=E7BB@FFG8EFF@GGEFFEEC@F,,5E<FG8AFFGDFE<FFGGF<AEGDECG:?F9FGGGG8,@>FGE+=>@+@D:AD++,3@=DDEADGE,D,1,,@;EDFC6@5C7,8@:@@*1;CE4<A,4:9C4D+:85,*++=0;*+27))/9.18))235+0+:9DG**0+02/**:**(*2.0))/2C3C3)).1**;1*A0),426:),),(0(,9))(-)
@M03506:14:000000000-AKVR1:1:1101:23776:8773 2:N:0:47
CTAGGACTACCGGGGTTTCTAATCCCGTTTGCTCCCCTGGCCTTCGTGCCTCAGCGTCAGGAACTGTCCAGAGACCCGCCTTCGCCACTGGTCTTCCTTACGATCTCTACGCATTTCACTGCTACACCGTAAATTCCAGTCTCCTCTCCAGTCCTCAAGCACGGCTGTATCGAATTCAGTTTCGGAGTTAAGCTCCGAAATTTCACACCCGACTTACCGCGCCGCCTACGCACCCTTTACGCCCACTGAATCCGAACAACTCTTGAGACCTCTGTCTTACCGCGGCTCATGGCACAGCGTT
+
C<CCCGGGGAFGGDC:FFFFAAF<EFEFFAEGAF8@FGF<FGGGGGG8C8AC8EFCGGGG8<@FGGGGDFD<FGFF@@::FEFFGGGGGFGGG<<FFGDGGGFGGGGGFG7EEGEGG,FG9EGFAFGGGG7::FFGGGF,AFGGGGFCB,@=E=CFGCFG88+==+6@,@FC68D+EFFF,@C@::+4,,,3>DFF5E8*,2>F7EFGEDD*41*BF6)*):)2:>.86/)/9)8*(*9<*:DC<5E:7<+60.**/37C)9BC*<0<F)066*0+3)*0(4((--(0)*),0(.*))(--
@M03506:14:000000000-AKVR1:1:1101:15079:8793 2:N:0:47
CTAGGACTACCCGGGTTTCTAATCCTGTTTGCTCCCCACGCTTTCGCGCCTCAGCGTCAATTACGGGCCAGATAGCCGCCTTCGCCACCGGTGTTCTTCCCAATATCTACGAATTTCACCTCTACACTGGGAATTCCACTATCCTCTCCCGCATTCAAGCTCATCAGTATCAAGCGCAGCCCCCAGGTTGAGCCCGGGAATTTCACGCCTGACTTGCTAAGCCGCCTACGCGCCCTTTACGCCCAGTAATTCCGCACAACGCTTCCCCCCTTCGTATTACCCCCGCTGCTGTCCCGAACTT
+
CCCCCGGGGGGGGGGGGGGGGGGGGGGGGGGGGGGGGGGGGGGGGGGGGGFGGGGGGGGGGGGGGGEGGGGGGGGGGGGGGGGDGGGGGGGGGFGGGGGGGGAFFGGGGGGGGGGGGFGGFGGAECGEFGGG8FGGGGGGGGGGGGFGGGEEECCGGG;F8DEGG:@EGFGGGGGGGGGGGGGC:ECGFFE@FFFGGG8CFG?E9C:FGGG;FGF<17+<*;77CDB):*5*35>D068?8ADD<*3=7@FFF?*)>(CED>3<*<FFGB<)5C@**.*<4,((321)3))-/.4D37(()
@M03506:14:000000000-AKVR1:1:1101:8155:8795 2:N:0:47
CTAGGACTACCCGGGTTTCTAATCCTGTTTGATCCCCACGCTTTCGTGCCTCAGTGTCAATGACCGTGTAGTGAGCTGCCTTCGCAATTGGTGTTCTATGTCATATCTAAGCATTTCACCGCTACATGACATACTCCGCTCACCTCCAAGGTATTCAAGACAGATAGTATCAATGGCAGTTCCCAAGTTAAGCTCGGGGATTTCACCGCTGACTTACCTGCCCACCTACGCACCCTTTAAACCCAGTGAATCCGGATAACGCTTGCACCCTCCGTATTACCGCGGCTGCTGGCCCGGCGTT
+
CCCCCGGGGGGGGGGGGGGGGGGGGGGGDGEFFGGGGGGGGGGGGGGGGGFGGGGFGGGGGGGGCGGGGGGGGGGGGGGGGGGGGGGGGGGGGGGGGGGGGGGGGGGGGGGGGGGGGGFFGGGGGGGGGGGGGGGEFEGEGGEFFGGGGGGGGGGGGCAFGGG8DFGCFGFFGGGFC,+6=CEFG8DD8DFFG8>=CG>EGCFGFGGGC979CFFFGGFCF4F?*CFFDDDEG>?<=<6FFGGG:FG==;+;A>DGD;>?:)5:5F+*<><>D)2*;(*<<(2(10(51?>25(-7>)3,(
@M03506:14:000000000-AKVR1:1:1101:25271:8824 2:N:0:47
CTAGGACTACCCGGGCTTCTAATCCCGTTTGCTCCCCTGGCCTGCGTGCCTCAGCGTCAGGAACTGTCCAGAGACCCGCCTTCGCCACTGGTCTTCCTTACGATATCTACGCATTTCACCGCTACACCGTAAATTCCAGTCTTCTCTCCAGTCCTCAAGCACGGCAGTATCGAAGGCAGTTTCGGAGTTAAGCTCCGAGATTTCACACCCGACTTACCGCCCCACCTACGCCACCTGCGCCCCCAACCCATCCGAACAACCCTCGGGAACCCTTCGATATCCCGCCGTGCTGCACGGAGTG
+
CCCCCGGGFGFGEEG+6-;CFFF9FCFC<FCEACFFGGGFECG6<@@FG@CFGGGGGGC@FGFF8@CFFG8<6CE@EBFGG7FFC:FFFGFGGGGEAFFGGGG7BF<CA?DF7:F,,,C9+4+@@E8,+4<@+,,5A?;A?9,CEF7,@B87>EDBFE9,8@E+68CCCCFFCC++@DCD;CF*5@C>@@FCA9CF8*8*4+5>:9,,*))2/)/,+;:5359*29)0<*=C)8FG2*)**293)*/)***).)11)(2*)).*/**)*757.**2*)0*).)-(-,0()(.*,3*)),4.
@M03506:14:000000000-AKVR1:1:1101:16170:8846 2:N:0:47
CTAGGACTACGCGGTTTTCTAATCCTTTTTGCTTCCCACGCTTCCCCCCCTCAGCGCCAGTACTGGCCCAGTGAGCCGCCTTCCCCACTGGTGTTCCTCCGAATATCTACGAATTTCACCTCTACACTCGGAATTCCACTCCCCTCTTCCATCCCCCAGAACGCAGGTATCAACGCTCGTTCCAGAGTTGAGCCCTGGGAGTTCACCCCTGACTTATCGATCCCCCTACCTGCTCTTTCCGCCCACTAAACCCGACAAACGTTATACCCCCTCTTCTTTCCCGGTCCGTCGGCCAGAGGTT
+
-A@C8,@-EC-+6@78@<@9F,EAC@,CCC+CE<CDC,,+@CF,C,6+8+8BC,9++8+66C,CEF,C,?D<,:6F8CCGDC,,C<,8EFG,,BBE,,<B>C?FFCF,,,+B,AF,?:,C,4,,A5?,A:+>:DFG,,9,,3>>,@B9=F9D,,,68@@33,++++*4,,EFG,****44DEF97,1=F@C,,,*5,**,*2=E9,0*=5*;?:+++1)7*;8*9/))**0+0)9>2>*3**1)1*20+:+)0.)))-**)0)**+39C)97)*+++-*06)(4((().),-5((*))()(
@M03506:14:000000000-AKVR1:1:1101:6094:8848 2:N:0:47
CTAGGACTACCCGGGTTTCTAATCCTGTTTGCTCCCCACGCTTTCGCACCTCAGCGTCAGTACCGGACCAGTGAGCCGCCTTCGCCACTGGTGTTCTTCCTAATATCTACGAATTCCACCTCTACACTAGGAGTTCCACTCACCTCTTCCGGACTCAAGATCGCCAGTATCGAAGGCAGTTCTGGAGTTGAGCTCCAGGATTTCACCCCCGACTTAACGATCCGCCTACGTGCGCTTTACGCCCAGTAAATCCGAACAACGCTAGCCCCCTTCGTATTACCGCGGCTGCTGGCACGGAGTG
+
CCCCCGGGGGGGGGGFGGGGFGGFGGGGGGGGGGGGGGGGGGGGGGGGGGGGGGGGGGGGGGGGGGGDGGGGGGGGGGGGGGGFGGGGGGGFGGGGGGGGGGFFGGGGGGGGGGGGCFGGGG9FGGGGGGGDDGG<FFG,8,@FFFGGGGGDEEGCDGEDFGGEEEEFDE,5@FCEC,9DFEGGFFGCGFGGFGGFGGGCGGGGGGG5CCD<=CCCFG4C7587<383**;C3.)),/1<E5CDD*09F9+99:CD5355>3073<FFE@)75*;:*.9390421((0()),.3)/))(,(
@M03506:14:000000000-AKVR1:1:1101:19927:8865 2:N:0:47
CTAGGACTCCCGGGGTTTCTAATCCCGTTTGCTCCCCTGGCTTTCGCTCCTCAGCGTCAGTGTCGGTCCAGGATGCCGCCTTCGCCACCGGTGTTCCTCCAGATATCTACGCATTTCACCGCTACACCTGGAATTCCGCATCCCTCTCCCGAACTCAAGCCATCCAGTATCAGACGCAGTTCCCCGGTTAAGCCGAGGGATTTCACGTCTGACTTAGTTGGCCACCTACGAGCCCTTTACGCCCAGTAATTCCGAACAACGCTTGCCCCCCCCGTATTACCGCGGCTGCTGGCACGGAGTT
+
CCCCCGGG-FGGGGGGGGGGGGGGGGGGGGDGGGGGGGGGGGGGGGGGGGGGGGGGGGGGGGGGGGGGGGGGFGGGGGGGGGGGGGGGGGGGGGGGGGGGGGFG9FGGGGGGGGGGCFGGGGGGGGGGGFGDGGGGGGGGGGGGFGGGGGGDC>FGGFGGGGFGGGGGF:E;FGC5@EEEFGFFGGGGDEGGGGG**CECG4>C<C5AFGGGGG?FGGFFDFGGGC4ACG>EGBFF36=EEGDGG5<*+<78B?C*96DF>)5<FFCFFFG>>)2/82*06(2((-45:).8@()17338(
@M03506:14:000000000-AKVR1:1:1101:5050:8867 2:N:0:47
CTAGGACTACCCGGGTATCTAATCCCGTTCGCTCCCCTAGCTTTCGCGTGTCAGCGTCAGGTGCAGTCCAGGTGGCCGCTTTCGCCACTGGTGTTCCTCCGGATATCTACGCATTTCACCACTACACCCGGAATTCCACCACCCTCTACTGCCCTCAAGTCCAGCAGTATCGGACAACCTCCCCCGGTTGAGCCGAGAGATTTCTCGCCCGACTTGCCAAACCGCCTGAACCCTCTTCACGCCCAGCAATTCCGCTTAACCCTTGCCCCCTACGCATTACCCCTGCTTACTGCCGCTGGTT
+
CCCCCGGGGGFFGGGGGGGGGFGG9FFGGGGG7FGGGGG@FFFFGGGGGGGGGGGGGGGEFFGGGGGGGGGGGGGGGGGGGGGGGGEFGGGGGGEGGAFGGCGG:FGGFGDGDE:AEFGFFG@FGFGGGGD@BFEBF,FF,@CECDDEGC>=DF8,,@>@AE;@,@@E,=,+:8CE7,@8F,9CC>E7*>2,6<>8:7:5>+1++1::*:)):9C9D>A0*9D:55>FF<?*1)8C4*=6*:*///*)*03*9?5*>1:+1))20<+)/5).)1*2*,*+).((((,*.0).*(())0(,.
@M03506:14:000000000-AKVR1:1:1101:24961:8870 2:N:0:47
CTAGGACTACCCGGGTATCTAATCCTGTTTGCTCCCCTAGCTTTCGCGCCTCAGCGTCAGTAGTGGTCCAGCGCGCCGCTTTCGCCACGGGTGTTCCTGCAGATATCTACGCATTTCACCGCTACACCTGCAATTCCACGCGCCTCCCCCACACTCAAGCACAGCAGTTTCGGAAGCAGACTCTGGGTTGAGCCCAGCGATTTCACTCCCGACTTGCCACACCGCCTACGAACCCTTTACACCCAGTAATTCCGAGCAACGCTGGCCCCCTACGTCTGACCCCGGCCGCCGGCACGTAGTT
+
CCCCCGGGGGGGGGGCGFGGGGGGGGGGGGGGGGGGGGGGGGGGGGGGGGGGGGGDGGGGGGGGGGGGGGGGGGGGGGGDGGGGGGGGGGGGGGGGGGGGGGGGGGGDGGGGGGGGGFGGGGDGGGGGGGG?CFFFGGGGGGGGGG,@EGGGCCFGGGGGGFFGGFGFAFDGDEGGGD9FG8CCGG=?EE7@F?F5C,*:8<C99+AFFG35E<E+78A6CCD55C7)*9)ADBD51*0+9ECD<AC?GG7947CD<7<6<))/9?CFGF<F;/2**(*35(,((((0(77(0(-*.0(-.
@M03506:14:000000000-AKVR1:1:1101:12325:8878 2:N:0:47
CTAGGACTCCCCGGGTTTCTAATCCTGTTTGCTCCCCTAGCTTTCGTGCATCAGCGTCAGTTATGGTCCAGTGAGCCGCTTTCGCCACAGGTGTTCCTCCTGATATCTATGCATTTCACCGCTACACCAGGAATTCCACTCACCTCTCCCATACTCAAGCCCGGCAGTTTCCGATGCAGACTATGAGTTGAGCCCATAGACTTCACATCAGACTTACCAAACCGCCTACGCACCCTTTACGCCCAATAATTCCGAACAACGACCGCCCCCCCCGTATTCCCCCGCCTGATGGCACGACGTT
+
CCCCCGGG9FGGGGGEGGGGGGGGGGGGGGGGGGGGGGGGGGGGGGGGGGGGGGGGGGGGGGGGGGGGGGGFGGGGGGGGGGGGGGGGGGGGGFGGGGGGGGGGGGGGGGGFFGFGGFGGGG>FFGGGFGGGFGGGGGGFGGGGGGGGGGGGGFFFG?6DFFC?CGGGGGGGGGGGGGGGGGG9AFFGDFCGGGC,87ECFFEFCFF=<<7C@D,,+;BFG>D5*78;?56/?A;F(2;@85>C75<A797@@AGC31<5)).//CC5C5C).)*/2(*+,(-7(3(7(*-)0,)/.82,(
@M03506:14:000000000-AKVR1:1:1101:18061:8920 2:N:0:47
CTAGGACTACCCGGGTATCTAATCCTGTTTGCTCCCCTATCTTTCGCGCCACCGCGTCAGTTATGGTCCAGTGCGCCGCTTTCGCCACAGGTGTTCCTCCCGATATCTACGCCTTTCACCGCTACACCGGGAATTCCACGCACCTCACCCATACTCCAGCACGCCAGTTTCGCCCGCAGACTCCCAGTTGAGCCGGGAGACTTTACAGATCACTTACCGCCCCGCCTACGCGCCCCCTCCCCCCCACCATCCCGATCATGACCCGCCCCCACCCCATCACCGCGGCTGCTGCCCCAGGGTG
+
<@688F<@AGFFD7+77;C;CFC,C6,C6C,6,C<@C6C,6C,,@FE76F+,,@F+@@:FGGF,96CFFEGG9F7:F:C@?FG:C,4?E,,C=E:<A?F,FB:=C7E<F9=F4,+,:,9C+++@=EGG7B+@==3C8,9833@8,D,@D@D@E73E:8,D,7B****33,3*1=*C>C?8C,<<FF64=?,6,,=8**=E*0++++43+0***35<+*)*)1753/08**)*1)))(1.A*:)9)C857+2)0)9/)(*+*0027/*0:.9@3*1*0(/<0((((-,),)4<),(*.)(.(
@M03506:14:000000000-AKVR1:1:1101:16735:8930 2:N:0:47
CTAGGACTACCGGGGTTTCTAATCCTGTTCGCTCCCCACGCTTTCGCTCCTCAGTGTCAGTTACGGCCCAGAGACCCGCCTTCGCCGCCGGTGTTCCTCCTGATATCTGCGCATTTCACCGCTACACCAGGAATTCCAGTCTCCCCTACCGCACTCAAGTCTGCCCGTATCGACTGCAGGCCCGGGGTTGCGCCCCCAGTTTTCACAGCCGACCCGACCGCCCACCTACCGGCTCTTTACCCCCAATAATTCCGGCACACGCCTCCACCCTACGTAATTCCCGTGCTCTTGACACGGTGGT
+
CCCCCGGGGGGGGGGGGEFFAFGGGGGGGGGGDGGGGGGEGGGGGGGGGGDGFFGFGGGGGGGGGGGGGGFG<FGGGEGGGGG@FGGGGGGGGGDGG9FGEGGGGFGGGGGGGCGCGGGGDG:CEGGGFDD<=FAFGGGGGGGGGGG?FGECEEEFGGGAFC,9686>8:>>*CEGGF?GG*=C58E=EC*=EEE:*2/<+*<CGE7<CF<37)1:39):)/9*CG5)+*)*))8>7*1<+09>)2*0++28@63CG0*2)))2*1*.87*7<*0+*(*2.)(((48*)*)))).*.)((-
@M03506:14:000000000-AKVR1:1:1101:18182:8937 2:N:0:47
CTAGGACTACACGGGTATCTAATCCCGTTCGCTCCCCTAGCTTTCGCACTTCAGCGTCAGCGTCAGCCCAGCAACCCGCCTTCGCCGCGGGTGTTCCTCTTGATATCTACGCATTTCACCGCTACACCAAGAATTCCAGTTGCCCCTTCTGCACACTAGCCCCGCAGTATCGGTTGACCTTTCCGGGTTAAGCCCGGAGATTTCACAATCGACTTGCGGTGGCCGCCTACGCGCCCTTTACCCCCCGTAAACCCGAACACCCCTTCCGCCCCCCGCATCCCCCCGGCTGCTGGCCCGGCGG
+
CCCCCGGGGGGGGGGGGGGGGGGGGGGGGGGGGGGGGGGCFGGGGGGGGGGGGGGGGGGGGGGGGGGGGGGGGGGGGGGGGGGGGGGGGGGGGGGGGFGFFGGGGGGG9FGGFGGGGGGGGGGGGFGGG8@ECFFGGGFGGGFEGGGGGGGFGFGD?E,DB?CEEDCGFGGDGCEDFGDD?C?CECGEEFFCGG5?ECGC6DFGGGFC76*8:3?9>7:ED)027C>)20)*).599F60<+7CD:877*1*87)1)4D07))1**2)/7D>3DC**(.+(-((((-0(8).),(18>(((
@M03506:14:000000000-AKVR1:1:1101:6427:8950 2:N:0:47
CTAGGACTACTCGGGTATCTAATCCTGTTTGATCCCCACGCTTTCGTGCCTCAGTGTCAATAATAGTGTAGCGAGCTGCCTTCGCAATGGGTGTTCTATGTCATATCTAAGCATTTCACCGCTACATGACATATTCCGCTCACCTCCACTACATTCAAGACAGATAGTATCAACGGCAGTTTCCGGGTTAAGCCCGGAGATTTCACCACTGACTTACCTGCCCACCTACGCACCCTTTAAACCCAGTGAATCCGGATAACGCTTGCACCCCCCGGATTACCGCGGCAGCTGGCCCGGAAGT
+
CCCCCGGGEFFGFGGGGGGGGGGGGGGGGGFFGGGGGGGGGGGGGGGGGGGGGGDGGGGGGGGGGGGGGGGGGGGGGGGGGGGGGGGGGGGGGGGGGGGGGGGGGGGGGGGGGGGGGFGFGGGGGGFGAFGGGGGGEFGG@GGGFGGFGGGCDFABFGFFGCFDFGGFGFFGGCE6CEEGFGGGGGGEGCBEGGGG67EGGFFFGCF6CGFGCG7DCDF?GGFC*:A;6DF748AGBC6C7FF3CC<AGG7@=BD883:C)0>9<5@F6>)75D5*/36+6((,,4(.-.(.).()7)((.
@M03506:14:000000000-AKVR1:1:1101:16777:8983 2:N:0:47
CTAGGACTACTCGGGTTTCTAATCCTGTTTGCTCCCCACGCTTTCGTGCCTCAGCGTCAGTACTGGTCCAGATGGCCGCCTTCGCCACGGGTGTTCCTCCCGATCTCTACGCATTTCACCGCTACACCGGGAATTCCACCATCCTCTACCGTACTCTAGCTCGCCAGTATCCATCGCAATTCCCAGGTTCAGCCCAGGGCTTTCACGACAGACGTAACGAACCGCCTACGCACGCTTTACGCCCAGTACTTCCGAGTAACGCTTGCACCCTTCGTATTACCCCGGCTGCTGGCACGTATTT
+
CCCCCCFFGGGGGCF@C;FEFFFGGFE<FGFGGCEDFFG@FBE<F@FFGGCFFF<@CE7CGGGGGFGEGGCFFAFFGGGGGFF7@FCECFGC7FGGGFGGEFGFGAFFGF@F+@FDGGFFCGG:CBFGGDC+3A>?AAFE8EGGGGGCFFCDD==AE9,E3ECEGE6>,7;F7:,:7*@CFGGCFF5?,,2@FF>=,4*:8;C,,,/75))*2)/;/CD*7D3*):)<?*:*/)771<7F8C>C*:<8+0+97.*)140:7>;*1;+/C;3)85*2;2*<)((((--52680)()7)0)(-
@M03506:14:000000000-AKVR1:1:1101:4529:8991 2:N:0:47
CTAGGACTACCGGGGTATCTAATCCCGTTTGCTACCCACGCTTTCGTGCCTTAGTGTCAGGAATGAGCCAGTTATCTGCCTACGCCATCGGTGTTCCTCCTAATATCTACGGATTTCACTCCTACACTAGGGATTCCAATAACCTCTCTCATCCTCTAGCTTCGCAGTTTTGGTAATGGGTAAGGGGTTGAGCCCCAGGATTTCACTACCAACTTACGACGCCACCTACGCAACTCTTTACGCCCAGTAATTCCGGATAACGCTTGGATCCTCCGAATGACCGCGGCTGCTGGCACGGCGT
+
CCCCCGGGGGGGGGGGGFGGGGGGGGGGGGGGGGGGGGGGGGGGGGGGGGGGGGGGGGGGGGGGGGGGGGGFFGGGGFGGGGGGGGGGGGGGGGGGGFGGGG9EGGGGGGGGGGGGGGGFGG9?FAEGGFGFFGFCGGFGGGGGDGGGGGGGGCGGGGGFGGFG>>6@EFF8CGA;F9F@FGG9DDEEGCFGDF8>>637,=E7,@CFCCCCEGGGG>>C*;DEGF4FFDFGGDAF?7;+</CC3**;C++;AFF):2/=F)3*3**/095*998**,0<84(,((-)-.,.)41*8)((-
@M03506:14:000000000-AKVR1:1:1101:10033:8995 2:N:0:47
CTAGGACTCCCCGGGTTTCTAATCCCGTTTGCTCCCCTGGCTTTCGCGCCTCAGCGTCAATACCGGTCCAGGATGCCGCCTTCGCCACCGGTGTTCCTCCAGATATCTACGCATTTCACCGCTACACCTGGAATTCCACATCCCTCTCCCGGATTCAAGCCCCCCAGTATCGGACGCAGTTCCCGGGTTGAGCCCGGGGATTTCACGTTCGACTTAAGAGGCCGCCTACGCGCCCTTTACGCCCAGTAATTCCGAACAACGCTTGCCCCCTCTGTATTACCGCGGCTGCTGGCCCACAGTT
+
CCCCCGGG9EFGGGGGFFGGGGGGGGGGGGDFGGGGGGGGGGGGGGGGGGGGGGGGGGGGGGGGGGGGGGGGFGGGGGGGGGGGGGGGGGGGGGGGGGGGGGGGGGGGGGFGGGGGGGGGGGGGGGGGGGGGCFEGGFFGGGGGGGGGGGGGGGCEECFGGDGGGGGGA:FFGGGGGDGEFFGGGGGEGGGGGGGGGGC*/>ECCGGCEFGGGCEGGG=<4CF=)95>GGFDGBDG:D4@;*9C5=09<<??@F*9DB4>3<BG**<9FF30)9@F9:9C431099;),0)83((9))(.)
@M03506:14:000000000-AKVR1:1:1101:18567:8998 2:N:0:47
CTAGGACTACCAGGGTTTCTAATCCCGTTTGCTCCCCTAGCTTTCGCGCCTCAGCGCCAAGAACAGGCCAGGTAGTCGCCTTCGCCACTGGTGTTCCTCCCGATATCTACGCATTTCACCACTACACCGGGAATTCCACTACCCTCTCCTGCCTTCGAGTCGATCAGTATCGAGTGACCCTCCCCAGTTGAGCCGGGGGCTTTCACACTCGACTTGAACGACCGCCTGCGCGCTCTTTACGCCCAGTAAATCCGGACACACCTTGTCACCTACGTCTTCCCGCGGCTGCTGGCCCCTACGT
+
CCCCCGGGGGGGGDGGGGGGCFGGGGGGGGGGGGGGGGGFGGGGGGGGGGEGGGGGGGCGGGGGGGGGGGFEGGGGGGGGGGGGGGGGGGFGFGGGGGGGGG7FGGG?FEGGDGGGGGGGGGGGGGGGGGGGGGGGGGGGGGFFFGFGGGGGGGGGCFFGFGEEFDFGFGGFFFGFGGCG6FGEG:EGDEFCFGGGC*CE88CGGGFG*8CCGGDGGFACDGGGGG>@:C@E3)09<7=C5>CG*:07+3+7@BD*)2**)07*:+2/9*2))92*04992(((-9(7()485(4)))(((
@M03506:14:000000000-AKVR1:1:1101:27523:9001 2:N:0:47
CTAGGACTACCCGGGTTTCTAATCCCGTTCGCTCCCCACGCTTTCGTGCCTTAGTGTCAGGAATGAGCCAGTTATCTGCCTACGCCATCGGTGTTCATTCTAATATCTACGGATTTCACTCCGACACTAGAAATTCCAATAACCTCTCTCATCCTCTAGCTATACAGTTCAAATAATGGATATCCCGTGGAGCGGGACGCTTTCACTATCTGCTTATATTACCACCTACGCTATCATTCAATACCCATACACACGCATAACGCTTGGTTCCTCCGTATTACCGGCGCTGCAGTCAGTTAGT
+
9CC@@EGFGGFFGD@C;FFFCFGFF,@F<CFEEGGE@<CFFFGFF@FDGDFGGFFCFFGGD,,EFF,C,C<EE9E<,6@F9FGGG+>:<BCC=8??,?<<EEEDE<FGFFFGGDGF,5:AAE+@B>FC=,,,,5,?AEFF,=EFFG?EC=>CE,4,>3@D,:,,@DGA8,@=8EDAEF98E,=6=@6,+++33@8+:*;>A*49,=:,5+2:,29,+2+5+=:,9DAA<*2**/)+17++1++;7<+)=++)/:5))(1+;)07***1**0***1/*.)+.)((((-7(0((0..*00)6)
@M03506:14:000000000-AKVR1:1:1101:17929:9009 2:N:0:47
CTAGGACTACCAGGGTTTCTAATCCTGTTTGATCCCCACGCTGTCGCGCCTGAGCGTCAGTAATGAGCCAGTGAGCCGCCTTCGCCACCGGTGTTCTTCCCAATATCTACGAATTTCACCTCTACACTGGGAATTCCACTCACCTCTCTCATACTCAAGTCTCACAGTTTCAATGGCAGTTCCGGAGTTGAGCTCCGGGCTTTCACCACTGACTTGGAAGACCGCCTGAGCGTGCTTTACTACCACGAATGCCGAACAACCCTAGCTCCTTTCGTATCTGCCGCGCAGAGCGGCCGAAGTG
+
86AB,C@EFG<C8-,CECFEE6FFG<,FE9,6C9@ED,++@7@F@,<FE:,68CA@C@C:E<FF<C,C6CAC<EDG,F+@@CFGG>FGGGGGD:CFFGFGFF@EG9AACEFGGGGCGFFGFGCGFGGGDB<A?ECF,CFAFEFEG8FGD@DFFFGFD8EFA3,,6,EEGGGF,EF?D?EGGA=+@:EEC,C@6E6:E>C@EGFGGF7AC*;*<8CE**+A9;**)/)/4*2/2)83<DF+++3;C+*)2*+1;3:)),02)057*++*0)216*1:E(*+.)(((-(.()(-)((1))(-)
@M03506:14:000000000-AKVR1:1:1101:14813:9020 2:N:0:47
CTAGGACTACTCGGGTTTCTAATCCCGTTTGCTCCCCTGGCTTTCGCTCCTCAGCGTCAATATCGGTCCAGAATGCCGCCTTCGCCACCGGTGTTCCTCCAGATATCTACGCATTTCACCGCTACACCTGGAATTCCGCATTCCTCTCCCGAATCCAAGCCATCCAGTATCAGACGCAGTTCCCCAGTTAAGCTGAGGGATTTCACGTCTGACTTAGTTGGCCGCCTACGAGCCCTTTACGCCCAGTCATTCCGAACCACGCTTCCCCCCCCCGCATTACCGCTGCTGCTGGCACGCAGTT
+
CCCCCGGGGGGGGGDFEGGGGGGGGGGGGGGGGGGGGGGDFDGGGGGGGGFGGGGGFGGGFFGGGGGGGGGGGGGGGGGGGGGFGGGGGGGCCFGGGGGGGGGGGGGG9EFGGCGGGGGGEGE:FFGGG8DBBFGGGGGGGGGGGGGFGGG>8>EGFG9DGCFGF8,ECCEFCCFCG+@;@EEFGGDFEACFFGGG@EE9@>EFGGG4A018BDGF+==E*C0:DC):6*)=)0)*6>+>*2C37*3*0<<?*7*97(9CBB55*+28:@5>5CC**,*<9:9(-1,),).()(2>))4,.
@M03506:14:000000000-AKVR1:1:1101:11563:9030 2:N:0:47
CTAGGACTCCCCGGGTATCTAATCCTGTTTGCTCCCCACGCTTTCGCGCCTCAGCGTCAGTTGTCGTCCAGATGGTCGCCTTCGCCACCGGTGTTCTTCCCAATATCTACGAATTTCACCTCTACACTGGGAATTCCACCATCCTCTCCGACACTCTAGCCGTGCAGTATCAAATGCGCATCCTGGGTTGAGCCCAGGGCTTTCACATCTGACTTGCACAGCCGCCTACGCGCCCTTTACGCCCAGTAATTCCGAACAACGCTAGCCCCCTTCGTATTACCGCGGCTGCTGCCACGAAGTC
+
CCCCCGGG@GGGGGGGGGGGGGGGGFGGGGGGGGGGGGGGGGGGGGGGGGGGGGGGGGGGGGGGGGGGGGFFGGGGGGGGGGGGGGGGGGGGGGGGGGGGGGFGGGGGGGGDGGGGGFGGGGGGGGGGGGFGGGGGGGGGGGGGGGGGGD+@@C=CFGGGGGC>EGGGCAFFGFFDGGDEGGGGGCFGGE:@FFGGGD>EGGGGGG7CGC>FGFFCC487?FGGDDD3*<A5):AD(96CC5>D*/+9C<FF7;CDD0<C3>>*9CFFG3)7?30*;?4C>:>904()-)2)0),1))(-)
@M03506:14:000000000-AKVR1:1:1101:28283:9036 2:N:0:47
CTAGGACTACCCGGGTTTCTAATCCTGTTTGCTCCCCACGCTTTCGTGCCTTAGTGTCAGAAATGAGCCAGTCGCCTGCCTACGCCATCGGTGTTCCTCGCTATATCTACAGATTTCACTATTACACAGGGAATTCCTTCGACCTCCCTCATTCTCCAGCTTAGCTGTTCAATCAATGTTTTGGGGGTTGAGCCCCCCGCGTCCACCGCTACCTGACTATGCCAACGACGACACTCGTTACTCTGTGTAATTCCGGATACCGCGTGCATCCTCCGTCTGACCGAGGCTCCGGGCTACGTTG
+
-<@CCFGGFGGFGGCF;C<FF,CA@,CC9C8F@E,,8;C7FFEFGGGGGG<6CEFF9FAC9;8FCF,<<A6@,:F,6<EFCFCFFE7CFG@:BCBBF,,,48?FAA<<AB,:,?5,55AFF,,5C,CB<E77A99,C,,,99=CEG,@>,,4,3@,6,4@,E,=A,6@=,@,,,,666236,,+6+543@8D,,**34***2*/A,,*=:))203**2:<1?7A;*20*).*))/9(9);*+***+31ACC*/=4D9(70)0))1/*7:@*/7**2*()3)(((-(()()(()((1))(,(
@M03506:14:000000000-AKVR1:1:1101:7356:9058 2:N:0:47
CTAGGACTACCCGGGTTTCTAATCCCGTTTGCTCCCCTGGCCTTCGTGCCTCAGTGTCAGGAACTGTCCAGAGACCCGCCTTCACCGCTGGTCTTCCTTACGATCTCTACGCATTTCACTGCTACACCGTAAATTCCAGTCTCCTCTCCAGTCCTCAAGCACCGCAGTATCAAATGCGGTTTCGGAGTTAAGCCCCTAGATTTCACCCCTGACTTACCACGCCACCTACGCCCCCTTTACGCCCAATGAATCCGCACCACGCTTGCACCCTCGTTATTACCCCGGGCGCTGGCCCCGGGCT
+
CCCCCFGGDEFGGGGGGGGGGGGGGGGGGGGFEFCGCGGEGGGGGGGGGF<FCEFGEFEFDFFGGGGGGGGGFFGGGDGGGDGGGGGG@CCGGGGGGGGGGDF,FGFECFCFGGCFGFFFGGCFGEGGGGCGGGDFGGFEFGGGGGCFG9EFFDGFC8EEGGGCG6CEGAF=EG9EFEGE=CGEE8+@@;9DCCFG**59;?<A:@,,:9C?C8,,509<*/***7?)=95*):>:32+3*=CC*=*)++5:A>*)),05)))95*+98>/))12*/.*+.5(((((0,)(4>129))((-
@M03506:14:000000000-AKVR1:1:1101:16613:9070 2:N:0:47
CTAGGACTACTCGGGTATCTAATCCCGTTTGCTCCCCTGGCTTTCGCTCCTCAGCGTCAGTGTCGGTCCAGGATGCCGCCTTCGCCACCGGTGTTCCTCCAGATATCTACGCATTTCACCGCTACACCTGGAATTCCGCATCCCTCTCCCGAACTCAAGCCATCCAGTATCAGATGCAGTTCCCCGGTTAAGCCGAGGGATTTCACGTCTGACTTAGTTGGCCGCCTACGAGCCCTTTACGCCCAGTAATTCCGAACAACGCTTGCCCCCCCCGTATTACCGCGTCTGCTGGCACGGCGTT
+
CCCCCGGGGGGGGGGGGGGGGGGGGGGGGGGGGGGGGGGFGGGGGGGGGGFGGGGGGGGGGGGGGGGGGG8FGGGGGDGGGGGGGGGGGGGGGGGDFFGGGGGGGGGGGGGGGECGGGGGGGGGGGGGGGCCEAFGFGGGGGGGGGGGGGEGGGGGGCEGGGFGGFEGGGF;F6CGFG9CFGGDFE>ECC9;FEGE5EECG4EFCCGGCFG7@D7F7DF9FGDCGDB3F355C>FG:G8ECCDGD*+*3996*955C2*C3;:7*:C:8@GF>7;:*(*<98>9,3().*.3>(,*..(-(
@M03506:14:000000000-AKVR1:1:1101:10415:9079 2:N:0:47
CTAGGACTCCTGGGGTTTCTAATCCTGTTTGCTCCCCACGCTTTCGTGCATGAGCGTCAGTGTTAGCCCAGGGGGCTGCCTTCGCCATCGGTGTTCCTCCACATCTCTACGCATTTCACTGCTACACGTGGAATTCCACCCCCCTCTGCCACACTCTAGCTTGCCAGTTACAAGCGCAGTTCCCAGGTTAAGCCCGGGGATTTCACACCTGTCTTAGCAAACCGCCTGCGCACGCTTTACGCCCAGTAATTCCGATTAACGCCTGACCCCTACGTATTACCCCGCCTGCTCGCACGTAGTT
+
CCCCCGGG-FGG@EGCFGGGGGGGGGGGGGGGGGGGGGGGGGGGGGGGGGGGGGGGGGGCGGGGGFGGGGDGGGDGGGGGGGGGGGGGGDDFGGGGG9FEFGGGG9FGGGGGECFGGGGGGGGGFFGGGCFEFF8FFGGGGGGGGGGGGGFGFGCFGFFGGGGF8CDFFFDCCFDCGGCGFFGGFC>,@>DFFGGGDED5:CGGGGFCEGFGGGGC:C@<CGGCGD>35))/:BEDBDFGGGGGGG669:+9@?CC<8FE)<79**+0;;3)7**+056FB((-(-(04))->045)7:24
@M03506:14:000000000-AKVR1:1:1101:19283:9090 2:N:0:47
CTAGGACTACCCGGGTTTCTAATCCCGTTTGCTCCCCTAGCTTTCGTGCATCAGCGTCAGTTATGGTCCAGTGAGCCGCTTTCGCCACAGGTGTTCCTCCTGATATCTACGCATTTCACCGCTACACCAGGAATTCCACTCACCTCTCCCATACTCAAGCCCGGCAGTTTCCGATGCAGACTATGAGTTGGGCCCAGAGATTTCACAAGTGACTTATCGAACCGCCTACGCTCCCTTTACGCCCAATACTTCCGAACAACGCTCGCCCCCTCCGTCTTACCGCGGCTCCTGGCACGAAGTC
+
CCCCCGGG-CCECGGFEGGGGGGGGGGGGG;EFFE@FFGGGGGGFEGFGGGGGGGGGGGGFGGGFFFFGGGGGGFGFFGGGGFGGGGGFFGDDFGGGGGGGGGGG,FFGGGECFGGGDGCBFGDGGGGGFE+A?EFDCECG?FGFFFEFG?EDFCGGFGGGFGCCEEDAAFFC8EGE,9,>CF,:CFG7@DBFCCEFFF,5=::,5=,9B8FCCD>@C:E*CCEGGFBGD3*9550776C:E9CD58=6?+;8:C7<9*255)C)?CBGE<)07**;4/<(-(3(22.4)).8(5*.)43)
@M03506:14:000000000-AKVR1:1:1101:19181:9092 2:N:0:47
CTAGGACTACCGGGGTATCTAATCCCGTTCGCTCCCCTGGCTTTCGCGCATCAGCGTCAGTGTCGGCCCAGCAACCCGCCTTCGCCGCAGGTGTTCCTCTTGATATCTACGCATTTCACCGCTACACCAAGAATTCCAGTTGCCCCTTCTGCACTCTAGCCCCGCAGTATCGGTTGACCTTTCCGGGTTAAGCCCGGAGCTTTCACAATCGACTTGCGGTGGCCGCCTACGCCCCCTTTACGCCCCGTAAACCCGAACAACGCTTCCCCCCCCCGCTTTCCCCCGGCTGCGGGCCCGGCGT
+
CCCCCGGG9FFGGGGGGGGGGGGGGGGGGGGGGGGGGGGFGGGGGGGGGGFGCFGGGGGGGGGGGGGGGGGGFGGGGGGGGGGGGGGGGGGGGGGGGGGGGGGGGGGGCGGGD>FGGGGFGGCFGGGGGCGDGFGGGGGGGGGGGFCGGG9ACG9DCFGGFFG5@CBEF7CFGGGGGGGGFFGGGD=:EGG?FCFGDGG*=41@9E7CGDFGGGGGGGFGG<56)185*<5/)089(7?00*11>*:5:***08)))-905)775*3.28));/8**4.+63((((-)(.((.46C)73((
@M03506:14:000000000-AKVR1:1:1101:10553:9115 2:N:0:47
CTAGGACTCCCCGGGTTTCTAATCCCGTTTGCTCCCCTGGCTTTCGCTCCTCAGCGTCAGTGTCGGTCCAGGATGCCGCCTTCGCCACCGGTGTTCCTCCAGATATCTACGCATTTCACCGCTACACCTGGAATTCCGCATCCCTCTCCCGAACTCAAGCCATCCAGTATCAGCCGCAGTTCCCCGGTTAAGCCGAGGGATTTCCCGTCTGACTTAGTTGGCCGCCTACGAGCCCCTTACCCCCCGTCATCCCGAACACCGCTTCCCCCCCCCGCCCTACCGCGCCTGCTCGCCCCGCCGC
+
CCCCCGGG-FFGGGGDFFGGFGGGGGGFGFCF@FGGGGGFGFFFGGGGGGEGCEFEFGGEFCGGCF:FGGGF7CEFGGGGGDGFGGDGGGGEGEFGGGGGG=FGGGGFFGGGCFGGFAGGEGC:C<FG@=F<,CEFF?F=CEGGDF8DGGC=>CCFGFCFGG9FGF9D,3E,E,@*:@7:@FGGG55;?E9;CG54:?8588+>+=5*=5*1=C+5;;+4*>>*>C.)0*)29<>*4*0A+<>G)*:)280/8)1/9>*2)557*<E@EB3@D7*1/-778(4((4()4))-5(8)50-((
@M03506:14:000000000-AKVR1:1:1101:14722:9148 2:N:0:47
CTAGGACTACCGGGGTATCTAATCCCGTTTGCTCCCCACGCTTTCGCGCATCAGCGTCAGTACCGGTCCAGTGAGCCGCCTTCGCCACTGGTGTTCCTCCCAATATCTACGCATTTCACCGCTACACTGGGAATTCCACTCACCTCTCCCGGTCTCAAGCGAAGCAGTTTGGACGGCAGTTCCTCGGTTAAGCCGAGGGATTTCACCATCCACTTGCCAAGCCGCCTACGCGCCCTTTACGCCCAATAATTCCGAATAACGCTTGCCCCCTCTGTATTACCGCGGCTGCTGGCACAGAGTT
+
CCCCCGGGGGGGGGGGGGGGGGGGGGGGGGGGGGGGGGGGGGGGGGGGGGGGGGGGGGDGGGGGGGGGGGGGGGGGGGGGGGGGGGGGGGGGGGGGGGGGGGGGGGGGGGGGGGGGGGGGGGDGGGGGGGGGGGGGGGGFGGGGGGFGGFCEGGGGGGGGGCGGGGGGGDGEGGGGGDGGGGG?FEG=EEC9BFGGC5==E<CGCEGGCFGCFCFFGGFG4<CEGGD5C*>5557574*<AEGGGG*9+<9=FFGGD:DG@BBC9EFFGB)7.>@++6=FA(((4>93<4:?D07*<:26)
@M03506:14:000000000-AKVR1:1:1101:6831:9152 2:N:0:47
CTAGGACTACTCGGGTTTCTAATCCTGTTTGCTCCCCCAGCTTTCGTGCCTCAGTGTCAGGAGTCGTCCAGAGACTCGCCTTCGCCACTGGCGTTCCTCTCGATATCTACGCATTTCACTGCTACACCGAGAATTCCAGTCTCCCCTCCGCCCCTCAAGCGGGATAGCATTCAATGCTATTTCCGATTTCAGCTCGGAGCTTTTACATCGAACTTACCTCGCCACTTACGCACCCTTTACGCCCAGTACACCCGAACCACGCTTGGGACCTCTGTCTTACCGCGGCTGCCGGCACCACTTT
+
CCCCCEGDDEEFD@7C@FGFFFFFFAFEEFCFGE@C7B@7FFCFGGG,B<FFFCEFFGCEF8FGGGF8CFFF<DF9FFEGGGGGGGEEFAGG@B>?ADCFFG,=E>E<9EBFEEFDF9FEF9E,C9E:+:CE:E;EC,,4,4EF8CCC+++@CEFG?,,==8+@:,,,,75@7:C9@,2;,DCF8>**5,,@CFE5*=**405,,=@@,*20?4B>8*+,*1/*/*+3<C>*95)988CFE5:5*/09+02)0))//(9:35)1***);)9@403+06@G(((,--(.().1>(4*))())
@M03506:14:000000000-AKVR1:1:1101:15407:9163 2:N:0:47
CTAGGACTACTCGGGTTTCTAATCCGGTTCGCTCCCCACGCTCTCGCACCTCAGCGTCAGCACATCCCCAGTCGGCTGGTTTCCCCCTGGGTGTTCCTGCCGATCTCTACGCATTTCACCACTACACCGGCAATTCCACCGACCTCTGGATGGCTCCAGGCGCGCCGAATGGGATGGCGGCGGGCAGTTAAGCCACCCGGTTGCACACCCCACGCCCCCACCCCCCTGCGTCCCCTTTCCGCCCAGCCAATCCGGCCAACGCTGGGCTCCGCGTTATTCCCTCGGCTGCCGGCACCGAGCG
+
CCCCCFGGGGGGGGDFF@GGGGGGGGGGGGGGGGGGGGGGGGGGGGGGFG<FFFGGEGGGGGGGGGGGGGGGGEGGGGGDGFFFGGGGGGGGGGGGGGGGGGDFDFGGGGGGDGGGGFGGGGGGGGGGG7FGGGDFGGGGEEGG=B,>EBFEDF6DCEC:F5GECEGG8:?AD?CEFGGGGCG8CEGFCFFCGGCFGC5CED*C6<+2ACDGG)**)).*19**195)255*/))0,**3::CGG5*)*2+77775C(*28>5*1/:.8B*0))**2-/+4)(-((()(.((0-3*.)(((
@M03506:14:000000000-AKVR1:1:1101:9325:9171 2:N:0:47
CTAGGACTACTCGGGTATCTAATCCCGTTTGCTCCCCTAGCCTTCGTGCCTCAGCGTCAGTAACTGTCCAGAGATTCGCCTTCGCCACTGGTCTTCCTCACGATATCTACGCATTTCCCTGCTACACCGTGAATTCCAATCTCCTCTCCAGTACTCTAGCAATGCAGTATTGAATGCAGTTCCGGGGTTAATCCCCGGGATTTCACATCCAACTCACATCACCGCCTACGCACCCTTTACGCCCAATGAATCCGAACCACGCTTGGGACCTCCTAATTACCGCTGCTGCTGGCCCAGCGTT
+
CCCCCGGG9FFGGGGGGGGGGGGGGGGFGG@FFFFFGFGGGGGGGGGGGGDFFDCC7@FEGGGGGGGGGGGGGGGGGCFFCFGFGGGEFDGECFGGEEGGGGGGCFGGGGGGGGDGG,EEGGFGGGGGGGGGGGGGGG=EFGGGC84@D,@E;DFFGGDGFGGCFFAFC:=C8@DFGGGGGGG68CCE=E9,5:DGGGG7>F,<EGGGC5;9?*,>?C+22CD74DB>?5?=CB?<;DFFEG)CC5C;7+<7A2<CD(;:57)*//A)*02))*++3)1+.(((49???60(8(27859?,
@M03506:14:000000000-AKVR1:1:1101:22824:9173 2:N:0:47
CTAGGACTACCCGGGTTTCTAATCCCGTTCGCTCCCCTGGCTTTCGCGCTTCAGCGTCAGTGTCGGCCCAGCAACCCGCCTTCGCCGCAGGTGTTCCTCTTGATATCTACGCATTTCACCGCTACACCAAGAATTCCAGTTGCCCCTTCCGCACTCTAGTCGCACAGTTTCAGTTGACCTTTCCGAGTTAAGCTCGGAGATTTCACAACTGACTTGTGCTGACCGCCTACGCGCCCTTTACGCCCAGTAACTCCGAACAACTCCTGCCCCCTCCGTATTCCCTCGCATGCTGGCAGGGAGT
+
CCCCCGGGGGGGGGGFF@DGGGGGGGGGGGGGGGGGGGGGGGGGGGGGGGDGGGGGGGGGFGGGDGGGGGGGGGGGGGGGGDGGGGGGGGGGGG7BCFGGGGGGGGGGGFGGGEFGAFGGGGGGGGGFGGGG@EDDFGGGFGFFGFG8D8BCEEEGGGFGDCECEDBFGGAGGGA@?FFGGGGEGGGGEGGGFCGGDEGCCF,5+<CFEFC*+:CCC48+++*=>DA>558=57:<07;+<*1)9>8<C7+**/*/>(9?:)**2<+);)5)0**;*4)+68)((((0-/-5?1(*)0(((
@M03506:14:000000000-AKVR1:1:1101:17631:9187 2:N:0:47
CTAGGACTACTCGGGTTTCTAATCCCGTTCGCTCCCCACGCTTTCGTGCCTTAGTGTCAGGAATGAGCCAGTCACCTGCCTACGCCATTGGTGTTCCTCCTAATATCTACGGATTTCACTCCTACACTAGGAATTCCAGTGACCTCTCTCATCCTCAAGCTGAGCAGTTTCCCAATAGGTCCAACGGTTGAGCCGTTGTCTTTATATTGAGACTTACTCTGCCACCTACGCAACTCTTTACGCCCAGTAATTCCGGATAACGCTTGGGTCCTACGTACGACCGCGGATGCTGGCCCGGCAG
+
CCCCCEFGFFEFGFE@F@FGGFGCGCFGGG@@@DCFGFGEGGGGGCECEGGGGFFGGGGGGGGGGCEGGGGGGCFGGGGGGGGGGGGGGFGGDGE9EF<FGFFFGGFEFGGGGGG9EFFGFFAFFGGGFEGCFFGGEDGE:EBFFGGGFGGFDGGGGG?FFGFFFG?EDFC96@EGGAF=FEF,DEE@=78>F8BCA7CC,?ECDCCC,=+@@>AEF8+;B>*,*039,*5C99/;A81,,**2///)=,,1=C63D<C+6))178EFC.5+32A:+(8*4(296((.()).)((*))-((
@M03506:14:000000000-AKVR1:1:1101:21065:9188 2:N:0:47
CTAGGACTACTCGGGTTTCTAATCCCGTTTGCTCCCCTAGCTTTCGCTCCTCAGCGTCAATGTCGGTCCAGGATGCCGCCTTCGCCACCGGTATTCCTCCAGATATCTACGCATTTCACCGCTACACCTGGAATTCTGCATCCCTCTCCCGAATTCAAGCCATCCAGTATCAGACGCAGTTCCCAGGTTGAGCCTGGGGATTTCACGTCTGACTTAGTTGGCTGCCTACGAGCCCTTTACGCCCCGTAATTCCGAACACCGCTTGCCCCCCCCCGATTACCTCGGCTGCGCGCCCGGAGTT
+
CCCCCGGG@FGGGGGGGEGGGGGEFFGFGGGGGGGGGGGGGGGGGGGGGGGGGGGGGGGGGGGGGGGGGGGG@GGGGGGGGGGGGGGGGGGGEFGFGEGGF8FGGGGGGGGGBFGGGGGGGGGGGFFGFFGGFEFFFDFEFGGGGGFGGGEC>EFGFGFGGGGGGGGGCEGGADGGG+CCB;E:EFC,@D>>8:>8@CE14*>CGGGFGFC>9?F7+B@,;C*=?C*=?42C3;;F;<8CGGDG)7A)*8<=@6C*960:5B>**;@:CBD>))*1/-7C9)4(((()()(-)-2CD)((.
@M03506:14:000000000-AKVR1:1:1101:2604:9211 2:N:0:47
CTAGGACTACTCGGGTTTCTAATCCTGTTTGCTCCCCACGCTTTCGCACCTCAGCGTCAGTGTCGGACCAGTTGGCCGCCTTCGCCACTGGTGTTCTAGCTAATATCTACGAATTTCACCTCTACACTAGCTGCTCCACCAACCTCTTCCGAACTCGAGATTGCCAGTATCGGAGGCAGTTCTGAGGTTGAGCCTCAGGATTTCACCCCCGACTTAACAATCCGCCTACGTTCGCTTTACGCCCAGTGATTCCGAACAACGCTAGCCCCCTTCGTATTACCGCGGATTCCGGCACGAAGTT
+
CCCCCGGGGGGGGGGCFGGGGGGGGGGGGGDFGGCGGFG@FCFGGGGGGD,FDFGGGEEEGGGGGGGCGGGGGEGFDEGGGDGGGGGGGGGGGGGGGGGFGGFGGFGGFGGGDFGGGGGFGGGGGGGGGGGGGGDFGFGGGCEGGGGGFFE6>CFG6?C@EFGGFC?FDEGCC8BBEECFFEGCCBFCEFG?FG6FFFG,>DGGGGF,*/:DEC5CF86?CFCE*CBFG55*05>DFG6@5CCC<58*+:C?F?>571CFBBEC93;?8)55)1:8A(7+4((-((().*,2),1DD314)
@M03506:14:000000000-AKVR1:1:1101:21440:9249 2:N:0:47
CTAGGACTCCTCGGGTTTCTAATCCTGTTTGCTCCCCTAGCTTTCGTTCCTCAGCTTCAGTTTTGGTCCAGCGCCCCGCTTTCCCCACGGGTTTTCCTCCAGATATCTACGCTTTTCACCGCTACCCCTGCATTTCCCCTCGCCTCTCCCCCCCCCACTCCTAGCATTTTTGACGCCATCCCCTGGTTTCAGCCCAGAGATTTCCCTCCCACCTTCCCTCCCCCCCTCCCCACCCTTTACACCCGTTACTTCCCTCCAACGCTGCCCCCCTCCTCCTTACCCCGCTTCCTGCCCAGCTTTT
+
<6ACB@@666;CFE@FG;@CF,EF<,6EF@;@,CFGEC<;,CF@,66;;,,6;66,,C,,6C,@;+;EF<ACFC:6@:FGGFC,CF,CC:++,B<@?B,=,,,C99,,,5+8+@F,B,5?+44+@,?++A8F,C=FF<F,@8@>+@8DDB7++64+**7<8,,7,,,;D;;5*,**4**5>,A,8C,=C,,,?C5,,1**5:++10:CEC7*:FF9;;6*7CD55D307*)*17.93**<+CFC)2*05:2@90**9<*<)0)*/8CF8.)))**20)/<3((((((.)*)(04)179).)
@M03506:14:000000000-AKVR1:1:1101:18969:9260 2:N:0:47
CTAGGACTACCCGGGTATCTAATCCTGTTCGCTCCCCACGCTTTCGCGCCTCAGCGTCAGTATTATGCCAGGTGGCTGCCTTCGCCATTGACGTTCCTTCCGATCTCTACGCATTTCACCGCTACACCGGAAATTCCGCCACCCTCTCATATACTCCAGTTAGATCGTTTGCGATGCGCTTCCCAGGTTACGCCCGGGGCTTTCACATCACACTCATCTTACCGCCTACGTGCCCTTTACACCCAGAAATTCCGATGACCGCTCGCACCCTCCGTATTACCTCCGCTGCTGTCACAGCGCT
+
CCCCCGGGC9CFGGGGGEFGGGGFGGGGDFGDFGGFGGGCGGEFGEEGDGGGGECEGGEEGGGGEGGGGGGGGGGGEGGGGGGGGGDGGGGGGGDGGGGFG@FECFGGGGGGGGGGGGGEFGGGGGGGGGCG7E=FGCEBCEGGGFDGFACFFF8DF8>FFCF3EFGFFFCGGGGGGEEGGG,><D*=@F8*1;:CC5CEGC+0;9C+7:;>F58@7>A9CG*5DDE:ED56C37<(9@@+:7)***0+<+97:C59:7CBF:DG=5@=>*0)1;8*(*2)))(-3:)(9.)9).0*),((
@M03506:14:000000000-AKVR1:1:1101:2799:9267 2:N:0:47
CTAGGACTACTCGGGTATCTAATCCCGTTCGCTCCCCATGCTGTCGTGTCTGAGCGTCAGTTGCGAGCCAGGGCGCCGCCTTCGCCTCTGGGGTTCCTCCGGATCTCTACGCATTTCACCACTACACCCGGAATTCCACGCCCCTCTCTCGCACTCTAGAGTGACAGTCTGGCATAACCCTTCCCAGTTAAGCTGGGATATTTCATACACCACTTGTCACCCCGCCTGCACACCCTTTACGCCCAGTAAATCCGGATAACGCTTGCCACCTACGTTTTACCGAGGCCGCTGGCACCTAGTT
+
CCCCCGGGGGGGGGGGGGGGGGGGGGGGGFCGGGGGGGGFGGGGFDDGGGGGGGGGGGGCGCFFGGGEGGGGGGEGGGGGGGGGGGGGGGGGGEGGGGGGDGGGGGGGGFDEGCC,FFGGGG8FEE@DFCFGGCFFFGGGGGDECEBFFGEEED5FGFAFGGDCGFGGGG;,D>EFCFGGDC7CGGG?FG9;FCC8*=FFC+4CGGCFFDGGFF9@F:AFFFD7DDFFG46+17792*9C*299C=3=+<0=).5*1,:9@:@*7CGFF5*66/2;*4@92-(((4(0()(,)()*)0.-.
@M03506:14:000000000-AKVR1:1:1101:18401:9270 2:N:0:47
CTAGGACTACTCGGGTTTCTAATCCCGTTTGCTCCCCTGGCTTTCGCGCCTCAGCGTCAATCTCGGTCCAGGATGCCGCCTTCGCCACCGGTGTTCCTCCAGATATCTACGCATTTCACCGCTACACCTGGAATTCCGCATCCCTCTCCCGAATTCAAGCCCGCCAGTATCGGACGCAGTTCCCGGGTTGAGCCCGGGGATTTCACGTTCGACTTAGCGGGCCGCCTACGCGCCCTTTACGCCCAGTCATTCCGCACAACGCTTTCCCCCCCTGTATTACCGCGGCCGCTGGCACAGCGTT
+
CCCCCGGGGGGGGGGGGGGGGGGGGGGGGGGGGGGGGGGGGGGGGGGGGGGGGGGGGGGGGGGGGGGGGGGGGGGGGGGGGGGGGGGGGGGGGGGGGGGGGGFGGGGGGGGGGGDGGGGGGGCGGGGGGGGFEFGGGGGGGGGGGG8B8DGCCEDGGGGGGGDEGGGGGGFC*CEEGEEE;DGFECEG=EEFGGGGGCE=G4>FFFFCFGGDEDED>D55>D7=DD3>FG>=CE<34C?ECE7<*:@6CG+*/)*/)(*2)7;**3+9@@<.)9++05=FA00399()40(4:2)*))(,(
@M03506:14:000000000-AKVR1:1:1101:26107:9301 2:N:0:47
CCAGCACTACCCGGGTATCTCATCCTGTTTGCTCCCCGAGCTTTCGCGCCTCAGCGTCAGTTATTGTCCAGTGCGCCGCTTTCTCCACAGGTGTTCCTCCCGATATCTACGCATGTCACCGCTACACCGGGGATTCCACGCACCTCTCCCACACTCCAGCATGACAGTTTCTCCTGCAGCATCCGAGTCAAGCTCGGCGCATTCACAGGTAACGTCTGCCGCCGCCTCCCTGCACTCTACGCCCCATACTTCCTACCAACTCTAGCATCCACTGTTTTAACCTCGCTTCCGTCCCATCCTC
+
6,8@,,CF<FGFD>F:6<,C,CFDFD,,;@,6,;,,6+8@F:,,C8B++6,8,CA+8B,6<,66,6,6,,CC9FEFE>@>F79,C6?FC,,:F<F9F9<E:+7@>BF,BE<++++,::<9++48CE<E7F++3=,,3C9@:@@>8E9,,,>3:7@FG,733,,53<93;5>,@9C,A,4,,,=DE**1,?,4,,2***/*8**>@7++*2+30*0;**1+/)1*1)0.*/)+1))*(*1:*77))*200++11/*2*.*:)*/**++*20*0*00+0(*+-.)((,,)()-4)(,**)(5-
@M03506:14:000000000-AKVR1:1:1101:15262:9316 2:N:0:47
CTAGGACTACAGGGGTTTCTAATCCCGTTCGCTCCCCTAGCCTTCGCGCCTCAGCGTCAGTGTCGGCCCAGCAACCCGCCTTCGCCGCAGGTGTTCCTCTCGATATCTACGCATTTCACCGCTACACCGAGAATTCCAGTTGCCCCTTCCGCACTCTAGCCCTGCAGTATCAGTTGACCTTTCCGAGTTAAGCCCGGAGATTTCACAATTGACTTGCAGTGGCCGCCTACGCGCCCTTTACGCCCAGTAAATCCGAACAACGCTTGCTTCCCCCGTCTTTCCGGGCTGCTGGCCCGGTGTT
+
CCCCCGGGGGGGFGGBFGGGGGGGGGGGGGGGDGGGGGGGGGGGGGGGDG@FFGGGEFDGFFGFFDGGGGGGGGGGGGGGGG<=FEGGCGFDGGCGGFG<FG8EFGGGGGGGDGEGGGDFGGEGGGGGGDEGGD,CEGF=BGGFGFGDEGCE>E8FAFGGGG,DGFGGFCGG,@FEGGGGG9,?8CEFGG9BBEFD5/:*5;+51<9CFC47FF+;;>*=079CGDA>597=<>:165)0<=CDC5*0++3*7635/9)2)))9C=F*+9C@FDG?*4)+)41(4;1>:64:>(-)7)-((
@M03506:14:000000000-AKVR1:1:1101:20271:9317 2:N:0:47
CTAGGACTACTCGGGTTTCTAATCCCGTTCGCTCCCCTGGCTTTCGCGCCTCAGCGTCAGTGTCAGCCCAGCAACCCGCCTTCGCCGCAGGCGTTCCTCTCGATATCTACGCATTTCACCGCTACACCGAGAATTCCAGTTGCCCCTTCTGCACTCTAGTCGCACAGTATCAGTTGACCTTTCCGAGTTACGCCCGGAGCTTTCACACCTGACTTCTGCTGACCGCCTACGCCCCCTTTACGCCCAGTCAACCCGAACAACGCTTGATCCCCCCGCCTTACCGAGGCTCCTGGCACGGAGC
+
CCCCCGGGAF9EC@FC;@<CDEF9EGEEAE,@C<C<FGE8EECEEEGCC7CFE@FCFCCEAC6CCF<FGGCF8FFFGGGGGEG7C=@CE:@+@?+BFAF9FE89E@CBEE@FE::EGEFFE::@C=DD83:>F,@<FF9FGFGGFEGGG>,,,5<D;C@,@CG8E5DE77>;DCF9EGGC,2=DC8=FEG,B5C5:5:=**9CE>+1+=*0*+:;+2;1AC+;0>D:>*97C).8D;C?7CEG)7*190++*)0//707*..5**/*/3957)>**24.<,((((,()(.,5)3(935(3(
@M03506:14:000000000-AKVR1:1:1101:4505:9338 2:N:0:47
CTAGGACTACCGGGGTATCTAATCCCGTTTGCTCCCCTGGCCTTCGTGTCTCAGTGTCAGGAACTGTCCAGAGACCCTCCTTCGCCACTGGTCTTCCTCATGATCTCTACGCATTTCACTGCTACACCATGAATTCCAGTCTCCCCTCCCGTCCTCAAGCACCGCAGTATCGCCTGCAGTTTCGGAGTTAAGCTTCGACATTTCACACCCCACTTACGGCGCCACCTACACACCCTTTTTGCCCAATGAATCCGAAACACGCTTGACACCTCTGCATTACCCTCGCTGCCTTCCCGTAGAT
+
A<@C,6CC-@FG7@77@FGGG9CEFF@FGG;FFG86@F896,CC@CF<F8,CE<F<FFCEFECFGGFC6<E,,,66C,68<6C,BB@F@,6CFEF<,9C,CE9<C?E9@9F78@,E?,A,9,,,C?F8=BFF9A;A9,AEEAFE,49>B+44+@CDC8,=>DD6C6+BF:B7++6+,3,@;,,634::?;,,@7,7+6**4+<A:,;<E**/17D7C;**/5)*1?))3*0+10):56*+*028<*=8+++1;)*/)(*1).)/**01<35.*00<C)*3)()(,-:)()))*..*)0-()
@M03506:14:000000000-AKVR1:1:1101:8873:9345 2:N:0:47
CTAGGACTACCCGGGTTTCTAATCCTGTTTGCTCCCCACGCTTTCGCACCTCAGCGTCCAGTATGTGCCAGTGAGCCGCCTTCGCCACTGGTGTTCTTCCGAATATCTACGAATTTCACCTCTACACTCGGAATTCCACTCACCTCTCTCACCTGCTAGCTCGGCAGTCCTACAGGCAATTCTGGAGTTGAGCTCCAGGCTTTCACCTCTAACTTACCAGGCCGCCTACGTGCGCTTTACGCCCAGTAATTCCGAACAACGCTAGCCCCCTCCGTATTACCCCGGCTGCTGGCACGGAGTT
+
CCCCCGGG9FEGGGGFGGGGGGGGGGGGGGDGGGGGGGGGGGGGGGGGGGDGGGGGGGGGGGGGGGGGGGGGGGGGGGGGGGGGGGGGGGGGFGGGGGGGGD,CFFGGGGGG?GGGDGGGGGGGGGGGGGGGGGGGGGGGGCFFFGGGGGGDGGGGF9FGGGGEGGDGGGGG,=F8FGFGGGCGE9@FGGGGG7EF8,:5<CCFFGGGGF*BFG,280=7C>DECCDFFDFCDDA:;7++3ACC55CAG9EFFF39C057)75*)<C5;>73>7A=63*+6(,4(46:2))5>0?<D:(-(
@M03506:14:000000000-AKVR1:1:1101:23772:9350 2:N:0:47
CTAGGACTACTGGGGTTTCTAATCCGGATCGCTCCCCACGTTTTCGCTCATGAGCGTCAGTACCAGTCCAGGATGCCGCCTTCGCCGCTGGTGTTCCTTCGTATCTCTACTCATTCCACCCCTACACCCGGAATTCCGCATCCCCCTACTGGCCTCAAGCCCGACCGTATCGCACTACCCTCCCCAGTTGAGCCGGGGTGTTTCACGCACGCCGCACCGGCCCGCCGCCCACCTCCTTCCGCCCAATCACTCTGGCCCACTCTTGCCCCCTGATCCTTACCCCGTCCTGTCGCCCGTGGTT
+
CCCCCGFC@C-C8C++8BFCFFGGA7+FBB;FGG@DGFGEC,C6FFC:F7FEF?F7@BF@C<E,6CC@FGCFGFEFEFGDFGG7FFECF=EFFFGGG9,C<4B,,9EFG9,:,AEEFCE,+@F=94A8FE@>@+DC,A:FE8D>DGG6>,6,@8,=>D9E?CC+:***@:D*=51*=>CECG>C*,*4,,,6??5=5=:/:C*++2*7*)/):):8)))*)11:530)1)0**)0*3**2/*1/9/07+++*****1-9*))***2A@57)0)*2++6*<(,31((-))/),031)))-,(
@M03506:14:000000000-AKVR1:1:1101:23899:9356 2:N:0:47
CTAGGACTACCCGGGTTTCTAATCCTGTTTGCTCCCCACGCTTTCGCACCTCAGCGTCAATATGTGTCCAGTGAGTCGCCTTCGCCACTGGTGTTCTTCCGAATATCTACGAATTTCACCTCTACACTCGGAATTCCACTCACCTCTCCACAATTCTAGCGATGCAGTCTTACAGGCAATTCCGTAGTTTAGCTCCGGCCTTACACCTCTACCTTACAAAGCCGCCTACGTCCCCTTGACGCCCATTAATTCCGAACAACGCTAGCCCCCCCCGTACTCCCGCGGTCGCTGGCCCGGAGTT
+
CCCCC8FGEEGFGGG+CFGGCFGFGGGGFGAGGGFGGFFGGGGGG,CFEF@FD8F+FFEEG9FFGGGGGFFGGGDGG7FCGGG7C:,CFA,E<EFEFGGGG:FFGDGABF,:8FFGGCFGFEGCFFFFGGFDGGFFFFG;FEFGGGGGGGDF8EEGG,DE61DEE==EG8@C,@,3@?D,@3BF,@E7A,,@>9DECE*::*,@9C1,=CG+=CF,*8+A*;7*:?;)=5?,*));,**+//))8*++4<CF6):/525:5@)<DF6?E3))73;:*-*0(((((-().)(-)(,)00(-,
@M03506:14:000000000-AKVR1:1:1101:11018:9357 2:N:0:47
CTAGGACTACCCGGGTTTCTAATCCTGTTTGCTCCCCTAGCTTTCGTGCATCAGCGTCAGTTATGGTCCAGTGAGCCGCTTTCGCCACAGGTGTTCCTCCTGATATCTACGCATTTCACCGCTACACCAGGAATTCCACTCACCTCTCCCATACTCAAGCCCGGCAGTTTCCGATGCAGACTATGAGTTGAGCCCATAGATTTCACATCAGCCTTACCAAACCGCCTACGCACCCTTTACGCCCAATAATTCCGAACAACGCCCGCCCCCCTCGTCTCACCGCGGCTCCGGTCCCGCACTC
+
CCCCCGGG9FGGGGGFGGGGGGGGGGGGGGEGGGGGGGGGGGGGGGGGGGGGGGGGGGGGGGGGGGGGGFGGGGGGGGGGGGGGGGGGGGGGGGGDGGGGGGGGAGGGGGGGGGGGGFGGDDC:FGGGGGGGFGGGGGG;FFGGGGGGGGGGGGGCF8DGFF>CE6CEDGGGGGECGBCFEFGAFFGFGGGGGFGGGFGGG@:EGGFGGFF4?>D6?>F,7;C7C<):E8AGGB>C;FAF8ECD770=++13:67C)(*/)))195C7E59<7)2**(*<((,,-3()()((),4)).((,
@M03506:14:000000000-AKVR1:1:1101:16032:9394 2:N:0:47
CTAGGACTACCGGGGTTTCTAATCCTGTTTGCTCCCCACGCTTTCGCACCTCAGTGTCAGTATCAGTCCAGGTGGTCGCCTTCGCCACTGGTGTTCCTTCCTATATCTACGCATTTCACCGCTACACAGGAAATTCCACCACCCTCTACCATACTCTAGCTTGTCAGTTTTGAATGCAGTTCCCAGGTTGAGCCCGGGGCTTTCACATCCAACTTAACAAACCACCTACGCGCGCTTTACGCCCAGTAATTCCGATTAACGCTTGCACCCTCTGTATTACCGCTGCTGCTGCCCCCGAGTT
+
CCCCCGGGEFFFGGGGGGFGGGGGGGGGGGGGGGGGGGGGGGGGGGGGGGFGGFEGGGGGGGGGGGGGGFGGGGGGGGGGDGG,B?F6BE@DEF:FGGGGGGGGGGGGGGGGGGGGFGGGCFGEGGGGAFGFGFEFFGGGGGGGGGFGGGGGGGFCCDFGFGGGGCFDGFGGGGGCEGGGGGGGGGGGDG:FF?BC*@@EE4@??,:CCGG>?4D9FFFGDFGC*CAFGD3*C)851DFGGG35CFFF7<CF44C3C379>).1*239*83547<+::*0-391;()05@2)).(1.5(--
@M03506:14:000000000-AKVR1:1:1101:20072:9409 2:N:0:47
CTAGGACTACCAGGGTTTCTAATCCTGTTTGCTACCCACGCTTTCGTGTCTCAGCGTCAGAAGTGGTCCAGTAAGCTGTCTACACCACAGGTGTTCCTCCTGATATCTACGCATTTCACCGCTACACCAGGAATTCCGCTTACCTCTCCCACCCTCAAGCACTCCAGTTTCCGCCGCACCCTCCCGGTTAAGCCGGGAGATTTCCCAACCGACTTAGAGCACCGCCTACACACCCTTTTCGCCCAGTAATTCCGAACAACGCCTGCTGCCTACGCCTTCTCGCTGCTCCTGGCCCGCAGCT
+
CCCCCGGGDCGFFEGFGGGGGGGGGGGGGGGGGGGGGGGGGGGGGGGGGGFGGGGGGEGGGGGGGGGGGGGGGGGGGGGFGGGGGGGGGGGFGFDGGGGGGGGEFGGGFGGGCF7FGGGGGG+FEEDGE=C?,FEFGGGEGGGGFEBGDFGGGG?F,8DFFG8DFF8@EF;E6CE6C>CGGFCCC6C:E@=DFGGGG7E*DC,,,4AEG*:9ED:1=CBFCD;:D<)5C4;+8.893C*5*:1795<=E7C=?9*9CB**..)*/;<:95**)9**0(*+.(-((,,*5?)44(37).9((
@M03506:14:000000000-AKVR1:1:1101:26785:9418 2:N:0:47
CTAGGACTACCCGGGTTTCTAATCCAGTTCGCTCCCCTAGCTTTCGCGCCTCAGCGTCAGTGTCGGCCCAGCAACCCGCATTCGCCGCCGGTGTTCCTCTCGATATCTACGCCGTTCACCGCTTCACCGACAATTCCAGTTGCCCCTGCCGCACTCTAGCCAAACAGTATCCCTTGAACTTCCCTTTTTAAGCCCGGAGATTTCCCAGGTGACTTTCTCGGTCACCTACTCCCCCTGTACTGCCAGGCAATCCCAACAACGCTGTCTCCCCTTGTTTTACCTCTGTCTCCGGCCAGGGTCT
+
-8@C,<C-EE-C+C7@@;F<<FGG96EF9,,@F,@<;EE8<,,E@,@:@66@E8@F,668C66C,6+:+:,ED<F@,>F+B,,9=CC@+=F@:C7<FGGGGG,,,6?,BF=F7+@C,:D,+3+++,:,+8+6+:,@FFGF9,3=,+++6,3@C>*3>=,,?481:5,?,,5,416,,24>C9<,,210,,4?,,*=**3**2+++3:+2;*+=+><++:***/1***)0*)+*.7C1**03+*9*+*)*10/0)2753/7>))*10<895>))*2<*(/05))44))*-1((5((*))(((
@M03506:14:000000000-AKVR1:1:1101:6605:9436 2:N:0:47
CTAGGACTACCCGGGTTTCTAATCCCGTTTGCTCCCCTGGCCTTCGTGCCTCAGTGTCAGTAACTGTCCAGAGATTCGCCTTCGCCACTGGTCTTCCTTACGATATCTACGCATTTCACTGCTACACCGTAAATTCCAATCTCCTCTCCAGTACTCGAGCAAGGCAGTATCAAGTGCAGTTTCGGGGTTGAGCCCCGAGATTTCACACCTGACTTACCCCGCCACCTACGCCCCCTTTACGCCCAATGAATCCGAACACCCCTTGACCCCCCCGTATTACCCGGGCTTCGTGCACCTGGTT
+
CCCCCGGGGGFGGGGGGGGGGGGGGGGGGGGGGGGGGGGGGGGGGGGGGGGGGGGGGGGGGGGGGGGGGGGGGGGGGGGGGGGGGGGGFGFGGGGGGGGFGGFGGGGGGGGGGGFGFGGGGGGFGGGGGGDCFFCEFGGGGAFC8DGGD>EEGGGGDECEG?FFFGEGD,@;DFDCFFGGGGGGGDGE6+>,@@FGGGCCGF7ECEFF99F4?CDAFFFGDGGCDGF)AD4*)8;>@F+5*=CCC:E)A9<7A5D*597*)..**3+/;7)))1/8@09FA((((,()4)(-.()28),..
@M03506:14:000000000-AKVR1:1:1101:6517:9456 2:N:0:47
CTGACTACTCGGGTTTCTAATCCTGTTTGCTCCCCACGCTTTCGCTCCTCAGCGTCAGTCACGGCCCAGAGTGCCGCCTTCGCTACGGGTGTTCCTCCCGATCTCTGCGCATTTCACCGCTACACCGGGAATTCCACACTCCCCTACCAGACTCAAGTCACGCCAGTATCGGATGGCGTCTCGGGGTTGAGCCCCGAGTTTTCCCATCCGACTTAGCGAACCACCTACGAGCTCTTTACGCCCAATAACTCCGGACACGGCTTGGACCTTCCGTATTACACGGGCTCCGAGCGGCTCTTGG
+
CCCCCGGGGGGGGGGGGGGGGGGGGGGGGGGGGGGGGGGGGGGGGGGGFGGGGGGGGGGGGGGGGGGGGGDFGGGGGGGGGGGFGGGGGGGGEGGGGGGGC+@EEGGGGGGGGGGGGGGGGEGGGGGGGGGE:FFFGGGGGGGGGFGGG?GGGFG6EFGFGDGGGGGGECCEG>ECCEEG*:CEE>8?E@<E?3;CEEGD7@F++<+;CD*:ED9CF)5*15**99??ECBEG?*:)2//**1>C6@F+<7/7)9CD(**0<5D38C@***.)**2<AF+)(((,(()()(-)((1)).),
@M03506:14:000000000-AKVR1:1:1101:16738:9462 2:N:0:47
CTAGGACTACCCGGGTTTCTAATCCCGTTTGCTCCCCTAGCTTTCGCGCCTCAGCGTCAAGAACAGGCCAGGTAGTCGCCTTCGCCACTGGTGTTCCTCCCGATATCTACGCATTTCACCACTACACCGGGAATTCCACTACCCTCTCCTGCCTTCGAGTCGATCAGTATCGAGTGACCCTCCCCAGTTGAGCCGGGGGCTTTCACACTCGACTTGAACGACCGCCTGCCCGCTCTTTACGCCCAGTAAATCCGGACAACGCTTGTCACCTACGGATTACCGTGGCTGCCGGCACGTAGTT
+
CCCCCGGGGGGGGGGGGGGGGGGGGGGGGGGGGGGGGGGGGGGGGGGGGGGGGGGGGGGGGGGGGGGGGGGGGGGGGGGGGGGGGGGGGGGGGGGGGGGGGGGGGGGGGGGGDGGGGGGGGGGFGDGGGGEEDGGGGGGFGGGGGG8DFGFFGGFGFG89=EEGGGGGGGFF6+@8EGGGFDGGCFECED;8DGGGGGEECFCFGGGE;>C7EGGCCFF55CD*CDEFG*8E<.7F):9ECEDC**<*+++1055590*2)0)9/*3/<9907***24??4(-(-((),),(02(10)334
@M03506:14:000000000-AKVR1:1:1101:13132:9465 2:N:0:47
CTAGGACTCCAGGGGTTTCTAATCCTGTTTGCTCCCCACGCTTTCGAGTCTCAGCGTCAGTATTCGTCCAGTTGGCCGCCTTCGCCACCGGTGCTCCTCTCGATATCTACGAATTTCACCTCTACACCGAGAATTCCACCAACCTCTCCGATCCTCTAGCTTGGCAGTATCGAGTGCACTTCCCGGGTTGCGCCCGGGGCTTTCACATCCGACGTACCACACCGCCTACACCCGCTTCACGCCCCGTACTTCCCAACAACGTTTGCACCCTCCGCCTGACCGCGGCCTGCGGCCCCGGGTC
+
@C@8<C<C-;CFE@GC@FGGCFFGEFCFEGCGGGFGFFGGGGC<,,CCFGGGFFC@CGGCGGFGGEGE@C8EAEGF,CBC@CF@FG:FFCEEEF9FG8E,F:EE8>FEGGF@B?A,F<,FEGGGGCFG+F=:@ABAFFE:8EGGGG?EG@CE+@8B,E99CD8+=FE,DD;+@;9>E;793<,@**@E*3,4B*>8855:**1>,=+=EFC<5)33C<8+2/9*)557C67*90591*0<*ACC)/;3*2+17)*7C075.)0*10+*2<*85)1//()382((-(,7()-(0(().0(-(
@M03506:14:000000000-AKVR1:1:1101:8211:9466 2:N:0:47
CTAGGACTACCCGGGTTTCTAATCCGGATCGCTCCCCACGCTTTCGCGCATCAGCGTCAGCAAAGCTCCAGGCAACCGCCTTCGCCACTGGTGTTCCTCCCGATATCTACGCATTCCACCACTACACCGGGAATTCCATTGCCCCCTAGCTTGCTCCAGCCACGCCGTATCCGCTGACCCCGCCCAGTTGAGCCGAGCGATTTCACAACGGACGTGCGTGACCGCCTACGCGCCCTTTACGCCCAATAAATCCGGGCCACGCTCGCACCCTACGTATTACCGCGGCTGCTGCCACGTCGTT
+
CCCCCGGGGGGGGGGGGGGGGGGGGGGGGGGGGGGGGGGGGGGGGGGGGGFGGGGGGGGGGGGGFGGGGGGGGGGGGGGGGGGGGGCGGGGGGGGGG9FGGGGGDGGGGGGGCGEGGGGGGGGGGGGGGGGGDD8DFFGGGGGGGGGGGGGGCF7BFGGFGFGGGGGGDFD@?GEG5CFGEECCGGC69B9<FFGGGGE5/C=GFG7+:D<DGG**795C*9:=957.C7@*18BD1C*<8=DG:5C:+<+9451/)(9EDD)9):*7C7*)0*2+336?6,441;05:??)0.)1))(,(
@M03506:14:000000000-AKVR1:1:1101:19693:9466 2:N:0:47
CTAGGACTCCTGGGGTTTCTAATCCCGTTTGCTCCCCTGGCTTTCGCGCATCAGCGTCAGCAGAGGACCAGTTGTCCGCTTTCGCCACCGGCGTTCCTTCCGATAACAACGCATTTCACCGCTCCACCGGAAGTTCCCACCCCCCCTGCCTCGCTCGCGTCCGCCAGTATCCACGGCACTTCCCCCGTTACGCTGGGGGCTTCCCCCCCCGTCTTGCCCGACCGCCTACCCCCCCTTTCCCCCCAGTTCTTCCCACCCCCCTTCGCCCCGTTCTTCCTTCCGCGGCTGCTGGCACGCCCCC
+
6,C@8FFF-;-C86@7C@AFCCF<C,8C6F;F<F,D@,,,@CC<E@CFG+,@C@E7,8FC,,CF,,969CC@@,,,:8F,B,E7F=?:FF++4@FGGG9<<+8B++::59+CF=7,B,E<4C:CFGFF::+6+33C<<AF++@4+@BFF7,,*9:CB*:?:E4**/4,,+5,1+3*/*2*?995=*/1***22;*?*7**:7*0*:2*711/:**226)*/9>29C:)**)29)))(2*++07C)23*+3+9*)2**()10))9*;8:8)/))*++0.*2,,((((4),04,5()10)-,,
@M03506:14:000000000-AKVR1:1:1101:25818:9477 2:N:0:47
CTAGGACTACTCGGGTTTCTAATCCTGTTTGCTCCCCTAGCCTTCGCACCTCAGCGTCAGTTTCAGCCCAGATAGCCGCCTTCGCCACTGGTGTTCCTCCCGATATCTACGCATTTCACCACTACACCGGGAATTCCGCTATCCTCTGCTGTACTCTAGTTACTCAGTTTCAAATGACCCCTCCGGGTTAAGCCCGGATATTTCACATCTGACTTGAGTTACCGCCTGCGCGCGCTTTACGCCCAATAATTCCGGACAACGCTTGCATCCTACGTATTACCGCGGCTGCGGGCATGTACTT
+
CCCCCDGGGGGGGGGEFEGGGGGGGGGFFGGGGGFEFDGGGGGGGFC@FFFGFFGGGGGGFFFFGGGFGGGFFFFGGGGGGGGGGGDGGGGF@FGGGGGCGCGDECFGGFECFCCGGGGGGGGCCFGGGCFGGGGFGGG>@EFGEB,@B;BD9E=DEFCGDCDDFFGFFDFFFFF9EDFC>CCC>CC*4>,@FGFG5>5*>CCGGGC,,+++=CF58*1B8+;*)/)):)=*5)0)(11+*21)7109+<+/*))196<:)).1*;C0<)0/6**+<>*<606(3((7()((.28<F*).-
@M03506:14:000000000-AKVR1:1:1101:19024:9494 2:N:0:47
CTAGGACTACTAGGGTTTCTAATCCCGATCGCTCCCCACGCTTTCGTGCCTGAGCGTCAGAAATGGACCAGTCGCCTGCCTACGCCATTGGTGTTCCTCCCGATATCTACGGATTTCACCCCTACACCGGGAATTCCAGCGACCTCTTCCATTCTATAGCTGAGCAGTTCAGGATATGGGTGTAGGGTTGAGCCCCACAATTTCCTACCCTGCCTACGCCTCCGCCTACGGAACTCTTTCCGCCCAGTAATTCCGGATAACGCTTGGATCCCCCGTATGACCGAGGGCTCTGGCACGGATG
+
CCCCCGGF-EEDAFGFGGGGGGGFGGGGGCCFEEGGGGGGGGGGGDGFGFGGGFGCF@EGGGGGGGEGGGGGGGG7@FFGC9FEFGEED,=CDFGFGFGGFG:BFDDGGGFF7CEE<FEGGEFGGGGGGD:>7FGCGF9F+BEE68E,,D,3=D,,7=>F,:?8CG>@@AEFGDFEG,@FEEGG,,:@8B87DE*1CEGEFFC97B9<CC66=*>,?*/*275759)20*.*/0)+)3++5*93C5:?7++**/9)*(19653*7@C4@:F))1*2*3;76:((,,,).)()64(*)0(,(
@M03506:14:000000000-AKVR1:1:1101:24260:9517 2:N:0:47
CTAGGACTACCCGGGTATCTAATCCCGTTTGCTCCCCTGGCTTTCGCTATTCAGCGTCAGTGTTGGTCCAGGATGCCGCCTTCGCCACCGGTGTTCCTCCAGATATCTACGCATTTCACCGCTACACCTGGAATTCCGCATCCCTCTCCCAATCTCAAGCCATCCAGTATCAAGCGCAGTTCCCCGGTTAAGCCGAGGGATTTCACGCTTGACTTAGTTGGCCGCCTACGAGCCCTTTACGCACAGTAATTCAGAACAACGCTGGTCCCCCCCGCCTCACCGCTGCCGCTGGCCCGGGGTT
+
CCCCCGGGGGGGGGGGCFGGGFGCFFGFGGGGGGEFGGGGGGGGGGDGGBFGGDGGGFGEGGFGGGGGGGDCFCFFGGG7CFGEGGGGD7CFGGGGGGGGFEFGFFFGGFGD+8?FFFFDFCE7FCFFFGGC,CEFAFGGDECC?D3DGGGGGD,@DF99DD9=EFG,@@D9A99@++4;9EG9CG5E>E9BDDEEGGG=68,=9@=,*:FGGGGGG@A9**;=<10)2:5:<).*,96+;=/>7C94A9E7**:**.95>7)*9*<?8>)))/**2():(4((--(8(.(1>(().)(--
@M03506:14:000000000-AKVR1:1:1101:20792:9530 2:N:0:47
CTAGGACTACACGGGTTTCTAATCCCGTTTGCTACCCTAGCTTTCGCGCCTCAGCGTCAAGAACAGGCCAGGAAGTCGCCTTCGCCACTGGTGTTCCTCCCGATATCTACGCATTTCACCACTACACCGGGAATTCCACTTCCCTCTCCTGCCTTCGAGTTGAGCAGTATCGCGTGACCCTCCCCGGTTGAGCCGGGGGCTTTCACACGCGACTTGCACAACCGCCTGCGCGCTCTTTACCCCCAGTACATCCGGACAACGCTTGCCACCTCCGTATGCCCGCGGCCGCCGGCACGGTGTT
+
CCCCCGGG9FGGGGGFFGGGGGGGGGGGGG@FGGGGGGGGGGGGGGGGGGGGGGGGGGGGGDFGGFGGGGGGFGGGGGGGGGGGGGGGGGGGFGGGGGGGGGGGCFGGGGGDFEEFGFFGGGGGGFGGEGE7CFFAFGGFEEFGFF8DFGCDEGCED+@EE89DGDDFGFF+A8E:7FGGBDEGG8878*,>FG*58=EG510;<C+6758):C8:**1<7DGE:<)8C)8*)079):*9+017)*<B+0+9<@)*>(1:7@5*/A<=?>9)7DC50(*3.-,((((0()4(8(,5))(4(
@M03506:14:000000000-AKVR1:1:1101:18650:9532 2:N:0:47
CTAGGACTACTGGGGTTTCTAATCCCGTTCGCTCCCCTAGCTTTCGCACTTCAGCGTCAGTGTCAGCCCAGCAACCCGCCTTCGCCGCAGGTGTTCCTCTCGATATCTACGCATTTCACCGCTACACCGAGAATTCCAGTTGCCCCTTCTGCACTCTAGCCCCGCAGTATCGGTTGACCTTTCTGGGTTAAGCCCAGAGATTTCACAACCGACTTTCGGTGGCCGCCTACGCCCCCTTCACGCCCAGTAAATCCTAACACCCCTGCCTCCCCCCCACTTACCCCCGCTGCTGGCACGGCGT
+
CCCCCGGGGGGGGFGGEGGGGGGGGGGGGGGGGGGGGGGCFGFGGGGGEGGGGGGEGGEGFGGGGGGGGG@FGGGGDGGGGGGFGEGGGG:FGGGGGCGGGGGCEEGFFGGGGGGGGGGFGGGDEGGGGGGC7F9DFFGDAAFGGG8DEDE8FGGFGGCGFGGCGEGGGGGC:@85<DFFC<<DCF8:?DF?FFGGGFE6CFGGCGFGEGGDG38+7*8=*:<FDD5)5<57)079(9)30:57D*19F++*967FG7C0)))***;*<5C7<3***,/+)(((((-.,))56<(7<E(-(
@M03506:14:000000000-AKVR1:1:1101:18211:9544 2:N:0:47
CTAGGACTATTCGGGTTTCTAATCCCGTTCGCTCCCCTGGCTTTCGCGCATCAGCGTCAGTGTCGGCCCAGCAACCCGCCTTCGCCGCAGGTGTTCCTCTCGATATCTACGCATTTCACCGCTACACCGAGAATTCCAGTTGCCCCTTCCGCACTCTAGTCGCACAGTATCAGTTGACCTTTCCGAGTTAAGCCCGGAGATTTCACAACTGACTTGTTCTGACCGCCTACCCGCCCTTTACCTCTAGTAAATCCGACCAAGCCTTGCTCCCACCCGCTTCCCGCCGCTGCCGGTTCCGACT
+
C<CCCGGGGCGGGCEEFCFGFGGGGGGFFG>:,CFFEGFFFGGGGGGGGGGGG@FC,BFEECEFCCCEGGGGGGGGEGGGG7FFGGGG:FGG?FFAF<?,<B8,EFAEFE<FCFCFF?<FCEG@FBF,6:@=@==F3,C@FGG,@E6DFF+;+1:D;F;EE5EGGCF7<3;C25;,=FFGGFG?5C8EGF,?CG:*=*:*<:FGGGGFG<0*+29AF+;F++;+:C3):4):7).1(*/0<+*:*32/+32*8)99)495)))**++/:67075*2*()*)(-((((),7(,)((/))((,
@M03506:14:000000000-AKVR1:1:1101:14836:9556 2:N:0:47
CTAGGACTACACGGGTTTCTAATCCTGTTTGCTCCCCACGCTTTCGCGTATCAGCGTCAGTATCCGTCCAGAAGGCCGCCTTCGCCACCGGTGTTCCTCCCGATATCTACGCATTTCACCGCTACACCGGGAAATCCACCTTCCTCTCCGGTACTCTAGTCTGTCAGTTTCCGGCGCAGTTCCCTCGTTGAGCGAGGGGATTTCACACCAGACTTGATAGACCGCCTACACGCCCTTTACGCCCAGTGATTCCGAACACCGCTTGCACCCCCCGTATTACCGCGGCTGCGGTCCCGGAGTT
+
CCCCCGGGGGGGGGGGGDGGGGGGGGGGGGGGGGGGGGGGGGGGGGGGGGFGGGGGEGGGGGGGGGGGGGGGGGGGGGGGGGGGGGGGGGGGDGGGGGGGGGEFFGGGGGGGCCFGGGGGGGEGGFGGE>@FGFGGFGGGGGGGGGGFGDGGGGGGFGGGGGGGGGGGGGGGDGGGGGGGCFGF@EECF7@FCE*CEGGGGFGGGGGGGGFGFF?FG79:FD477DFEGFF5)<B9194+AEGGC*29+<+966CDGF*/87@**;0?G))855;*;0*<)(,,(4(01<(()((9.),4.
@M03506:14:000000000-AKVR1:1:1101:5768:9558 2:N:0:47
CTAGGACTACTCGGGTTTCTAATCCCGTTTGCTCCCCTGGCTTTCGCGCCTCAGCGTCAATGCCGGTCCAGGATGCCGCCTTCGCCACCGGTGTTCCTCCAGATATCTACGCATTTCACCGCTACACCTGGAATTCCGCATCCCTCTCCCGGATTCAAGCCTGCCAGTATCGGACGCAGTTCCCGGGTTGAGCCCGCGGATTTCACGTTCGACTTAGCGGGCCGCCCACGCGCCCTCTACGCCCAGTAATTCCGAACACCGCTTGCCCCCTCTGTCTTACCGCGGCTGCTGGCCCAGAGTT
+
CCCCCGGGCGGGGGGGGGGGGGGGGGGGGGGGGGGGGGGFGGGGGGGGGG>GGEGGGGEGGGGCGGGGEFGGCEGGGGGGGGG7FCGGGGGEGEGGGGFFGGGGGGGGGGGEEGCFGGGGGGEFCAFGFCEFDGGGFABFFGGGGG8FGGDGECEGGCFGFGFGGFDCCFG7:EEGG*:CFGGG5>EGE:C78FGE*=E5*:9EGGCGGGG4778+*:>=DDDEDC)7EC>*757)(2*+2:55*:8*++019)19C1*/.7)/*:C@CB554*0<A-*C((2-(1()(0),).(*.7(6-
@M03506:14:000000000-AKVR1:1:1101:16688:9559 2:N:0:47
CTAGGACTACTCGTGTATCTAATCCTGTTTGATCCCCACGCTTTCGTGCATCAGCGTCAATACTCGCGTAGTCAACTGCCTTCGCAATTGGTGTTCTATGTCATATCTAAGCATTTCACCGCTACATGACGTATTCCGTCGACCTCCACGGTATTCAAGACTAATAGTATCAATGGCAGTTCCCAAGTTAAGCTCGGGGATTTCACCACTGACTTATCAATCCGCCTACGCACCCTTTAAACCCATAGAATCCGGATAACCCTTCCACCCTCCGCCTTACCGCGCCTGCTCGCACGGCGTT
+
CCCCCGGGGGGGGGGGGGGGGGGGGGGGGGGGFGGFGGGCGGGGGGGGG@FGGGGGGG7FGGGGGGGGEGGGGFGGGGGGGGGGG7CBEFGGFECGGGGGGGGGDFGGGGGFGGGGGGGGDGEGGGGGGGGFGGFCGGGC77BC?DCBD@B@EFFGACDFFGGDD8;>8DDFFGGCEDEDFFCG,,DGGDG;ECFGDE*1@>CFEGE<CF**9?F7:FF,+BA*;C8)=*6*9??FDFFC+0>CC*5/+++2).125(0=)0)2*;+8C>*>><***,*<:(40(4:>1;4?:(,/..1(-
@M03506:14:000000000-AKVR1:1:1101:20223:9589 2:N:0:47
CTAGGACTACTCGGGTTTCTAATCCCGTTTGCTCCCCTAGCTTTCGCGCCTCAGCGTCAAGAATGGGCCAGGTAGCCGCTTTCGCCACTGGTGTTCCTCCCGATATCTACGCATTTCACCACTACACCGGGAATTCCGCTACCCTCTCCCACCTTCCAGCCGACCAGTTTCCGATGCAATTTCCCAGTTAAGCCGGGAGCTTTCACATCGCACTTGACCAGCCCCCTGCGCGCTCTTTACGCCCAGTAAATCCGGACAACGCTCGCCCCCTCCCTACTACCGCCGCGGCTGGCATCTCGTT
+
C,CCCFGG9FFFEGGGG>FGFGGGFGGGFGGGCGGFEFEGGEFGGGDCGECFFFFGGFGEDCFGCG@<DFFGGCEGF@FEGGGDGGDGGG@EFE7EFBEEF7EFGGGGF<FG:=CAF9EF9F=EG8FFCDC@CFFGGFEECEGGGGGGGGGGE,DFGDBD61C+@ECFGFFFECE**,@,@@EF,,DGFC@?DDBC87CC:FCG,,4,=D*>ECG9*;6+8/1*1<:5*7:CDEF<)?@:;*7C>C+/<++*0.9>D(/:.>3<788.8<3)0**+*.0C8(((-,()4),(7()*0*.((
@M03506:14:000000000-AKVR1:1:1101:27797:9614 2:N:0:47
ATAGGACTACCAGGGTTTCTAATCCTGTTTGCCACCCTAGCTTTCGTGCATCAGTGTCAGGAGTTGTCCAGGGACTCGCCTTCGCCACTGGTGTTCCACTTGATATCTACGCATATCACTGATGCACCAAGTATTCCAGGCCTCCCTCCAACCCTCTAGATGGGTAGAGTCCAATGCAGCTTCAGAGTTGAGTTCGCGGATTTAACATCCGACTTACGTTGCCACCTACGCACCCTTGACGCCCAGTGAATCAGAACAACGACCGGGACCTCTGTCTTAACGCAGCAGCTGTAACAGATCT
+
6,-@BFGCF<F,CF,6F@,C,<<@<6CFA;6@,,,,,6@CF96C,FFCG,,;CEECF9FGCFF<EGA;,C,;B8C<CF@C@CA@:@FGDGC@EF7F9EA,<<<B9CAEB,,+8@,CCD,,C,CEGF,A4,A?FBCF,<=,A+4,44=>+9=D+6==@8@,,,>,@,8,,6,44EC?CDA,>39,,>E,@BF,,,7@+++4++,,=ACA,4*;5C*,<**4**4=9*3*<*:7854*-**,;=)/:55=E97++0*+2,;*.))1)2*8*)*)1*3++)*+),3((-().)..*))00))()
@M03506:14:000000000-AKVR1:1:1101:11708:9614 2:N:0:47
CTAGGACTACCCGGGTTTCTAATCCCGTTTGCTCCCCTAGCTTTCGCGCCTCAGCGTCAGTGTCGGTCCAGGAAGCCGCCTTCGCCACCGGTGTTCCTCCGGATATCTACGCATTTCACCGCTACACCCGGAATTCCGCTTCCCTCTCCCGAACTCAAGCCAAGCAGTTTCCCGTGCAGTTCCTCAGTTGAGCCGAGGGATTTCACACGGGACTTACAAGACCGCCTACGCGCCCTTTACGCCCAGTAATTCCGAACCACGCTTGCCACCTCTGTATTACCGCGGCTGCTGGCCAATATTT
+
CCCCCGGG-FGGGGGGGGGGGGGGGGGGGGGGGGGGGGGGGGGGGGGGGGGGFFGGGGGGGGGGGCGGGGGGGGGGGGGGGGGGGGGDGGGGGGGGGGGGGGGGGGGGGGGGDEGGGGGGGGGGGGGGDGGDCFGGGGGGFGGGGGGGGGGGGGFGGGGGGGCFG>FGFGGGGGGGGFGGFGGGFCGFGF,<EFGDECC5ECEGGFEGGG3DGGDCC:=FFFCGGD)<FGF73>EG:CFF*5>C*:<*+2A@F9**)(2:>BDD>CFFGF470*30<)0:<:0((((04)3.72.*)))).
@M03506:14:000000000-AKVR1:1:1101:8400:9616 2:N:0:47
CTAGGACTACTCGGGTATCTAATCCTGTTCGCTCCCCACGCTTTCGCGTCTCAGCGTCAGTACCGTCCCAGAGAGCCGCCTTCGCCACGGGTGTTCTTCCTGATATCTGCGCATTTCACCGCTACACCAGGAATTCCACTCTCCTCTTCCGGACTCTAGCCTTACGGTTTCCACCGACAGCTCGAGGTTGAGCCTCGAGTTTTCACATCGGACCTTTACAACCGCCTACCCGCTCTTTACCCCCAATCACTCCGGACCTACCTTGCCCCCCCACGATTCCCGCGCCTTCGTGCACCTAGTC
+
CCCC,CEFFFFG7BFGGFFFGGGGGGGDA@BF7FFEFDGCE,CFGGGGGD:FDFGCCGEGFGGGFFGGGGFGF@FFFCGGEGGGGGGGDGEBFFGGGGGGGGGGGGGFFFCEEEG<FFFFCG7+@EFE+DCCAF8FA,EAFFFGGGGGGACCCEEEAEFFF9FGGGG68CFCFFGD*>:CFD7>;E5?,4,4?6,=**4=*=+1+4++3:*8*7*+;@+=+0CEG3))0*0*95@*3**3+<<<7587C69@?.)/7(*+)0*003+/:.)00)**13*3)((((-4),)48>,22))55)
@M03506:14:000000000-AKVR1:1:1101:13535:9617 2:N:0:47
CTAGGACTACCCGGGTATCTAATCCTGTTTGCTACCCACGCTTTCGTAGTTGAGTGTCAGTATCTGTCCAGGTCGCCGCCTTCGCCTCTGGTGTTCCTCCCGATCTCTACGCATTTCACCGCTACACCGGGAATTCCACGACCCTCTCCAGAACTCGAGTCTTGCCGTTTCTATGGCACTTCTTGGGTTAAGCCCAAGGATTTCACCACAGACAAACAAGACCACCTACCTACCCTTTACGCCCAATAATTCCGAGCAACGCTTGCCCCCCTCGTATTACCGCGGCTGCTGCCACGCACTT
+
CCCCCGGG-FGGGGGGGGGGGGGGGGGGGGGGGGGGGFGGGGGGGGGGGGGGGGGGGGGGGGGGGGGGGGGGGGGGGGGGGGGGGGGGGGGGGGGGGFCGG>FEGEGGGGGGGGGGGAFGGGCCFGGGGGDGDFFGGGGDGGDGFG8DF;DDFGGGGFCCFFGGGGE>CFGFFFAFC:EDGGGGAC,1AD9B?FG5DGG6FG9FGGFGGCCFGGG,C6F,055:*>5FGGFCF5AF;FAG8C7<*/A4C:+9@F<)C>*:5)099:+98BG:@C/8876F90910765:0))0,))))(-)
@M03506:14:000000000-AKVR1:1:1101:3409:9619 2:N:0:47
CTAGGACTACAAGGGTATCTAATCCTGTTTGCTCCCCACGCTGTCGCGCCTCAGTGTCAGAAACTGCCCAGCAGACCGCCTTCGCCACCGGTCTTCCTCCGGATCTCTACGCATTCCACCGCTACACCCGGAATTCCGTCTGCCTCTACAGTCCTCGAGTTTGACAGTCGGCACGGCAGATCCGGGGTTGAGCTCCGGACTTTCACCACACCCGTATCCAACCACCTACGCGCCCCTTACGCCCAGTGCTCTCGGGCAACTGTCCCACCCCCCGGATTACCCGGGCTGCCGGCCACGAGTT
+
CCCCCGGGGGGFGGGGEGGGGGGGGGFGGG,FEGGGGGGGGGFFFFGGGGDGCFEFGFEGEGGGGFGGGGFGFEFGDGGGGGGCGEGGGGGGGGGGGGGFEG+BCFGGGGGGGGGGGGGGGGGGDGGGGGGDCFGFGGGGGGGGGGF9DGEF9=EGC+>@BEEFG79ECC6FCE3>7*=@9D,,*>5C81BCC,?CCEC*:C7C+C9CFGDCE3*35*+47<DCD*79C9>*>)054<)+*2/9**<=+9+*6>*))-9*))12*<C)A)>>37***-*<A2--,4()(0(,)((*)04(-
@M03506:14:000000000-AKVR1:1:1101:26612:9628 2:N:0:47
CTAGGACTACCCGGGTTTCTAATCCCGTTTGCTCCCCTGGCTTTCGCGCATCAGCGTCAGTATCAGCCCAGTAACCCGCCTTCGCCTCAGGTGTTCCTCCCGATATCTACGCATTTCACCGCTACACCGGGAATTCCAGTTACCTCTTCTGTACTCTAGTCTGCCAGTATCAGCTGACCCTCCGGGGTTGAGCCTCGGGCTTTCACAGCTTACTTAATAAACCGCCCACCCGCGCTCTACGCCCAACAATTCCGAACAACCTTTGCCACCTACGTATTACAGCGGCTCCTGGCACGTGGTT
+
CCCCCGGGGGCDF7CFGGGGCFCFGGGFGGEGAEAFG?,CFGGGGG7FGCFEFGGGGGGCGGFFGGDCFFGCEFFFCCGEFGGGGE@FFF?CEFFFFEF@?+BF7=EFGGFDGG+,BFFEEGGGGGGC@FE++3AF,?,73CEB8DGEGG;FGCGD=@@EB:;7EDDE,;A,,@,@,7,4@C5**@5=*>>>FE,18*:7=6EA99,,/0*+3C7+++1++*2*25).:55CC)85(1*</:CD*5*)2A996<*1)-9=))*220ABG:*))**++(*3)),4(-()4))().,9).(-(
@M03506:14:000000000-AKVR1:1:1101:10460:9672 2:N:0:47
CTAGGACTACCCGGGTATCTAATCCTGTTTGCTCCCCACGCTTTCGCACCTCAGTGTCAGTATCAGTCCAGGTGGTCGCCTTCGCCACTGGTGTTCCTTCCTATATCTACGCATTTCACCGCTACACAGGAAATTCCACCACCCTCTACCATACTCTAGCTCGCCAGTTTTGGCTGCAGTTCCCAGGTGTAGCCCGGGGATTTCACATCCAACTTAACGAACCACCCTCCCGCGCTTTCCGCCCAGTCATTCCGCTTAACCCTTGCCCCCCCTGTATTACCTCGCCGCCTGGCTAATAGTT
+
CCCCCGGG-EFGGGGGGGGGGGGGGGGGGGFGGGGGGGGGGGGGGGGGGG<FGGGGGGGGGGCFGGGGF9FGGGGGGGGGDEC,F::C,B=CFB:B<A<FGGGGG9FCEGCFGEGCB9EFFGDEFFF9<CAFGGDCEGGG8BBEDGC9=EC,@FEDC,=A3@68E>EFC,@,=,63C?6<CFFFC664,3,,@DCE:ECD*9,A:ED:C49CFF9;8F>E*94,8C))**0*))0)67+>*/9DD*+*+03719*1*(*+/0009<+/;)).)9<+24/A))5(4((.()-()()2**).)
@M03506:14:000000000-AKVR1:1:1101:2685:9708 2:N:0:47
CTAGGACTACACGGGTATCTAATCCTGTTTGCTCCCCACGCTTTCGTATCTCAGCGTCAGTACCGGGCCAGCGAGCCGCCTTCGCCACTGGTGTTCTTCCGAATATCTACGAATTTCACCTCTACACTCGGAGTTCCACTCACCTCTCCCGGACTCGAAGATCGCCAGTATCGAAGGCAGTTCCGAGGTTGAGCCTCGGGATTTCACCCCCGACTTAACGATCCGCCTGCATACGCTTTACGCCCCGTAATTCCGAACAACGCTAGCCCCCTTCGTATTACCGCGGCTGCTGGCCCGACGT
+
CCCCCGGGGGGGGGGFGGGGGGGGGGGGGG8CFGGGGGGGGGGGGGEFGG9FGFGGGGGGGGGFGGGGGGGGGGGGGDGGGDGGEG7FGGGG?FGGGGGGGGGGFGGDGGGGGFGGFDEFFFGGGFGFF7:FFGGGFGGFGGGGFF,3DFGGGGGGGGGGGCGGGG6CFGFGGFGGGFCC8@CF5>CCG7,?4A2,4/AECCFF79CF=DD5>D=C7@6/:5CEGGB>=F??DF5<<17+<:97)*:)*2/9?6*9*():7.0***<?F><:)2/A*40+).(4(395(724)4(9))(-(
@M03506:14:000000000-AKVR1:1:1101:5599:9712 2:N:0:47
CTAGGACTACCGGGGTTTCTAATCCTGTTCGCTCCCCACGCTTTCGCTCCTCAGCGTCAGTTCCGGCCCAGAGTTCCGCCTTCGCCACTGGTGTTCCTCCCGATATCTGCGCATTTCACCGCTACACCGGGAATTCCGAACTCCCCTACCGGACTCGAGTCACGGCAGTTTCGAATGGCCCCTCCACGTTAAGCGTGGAGATTTCACATCCGACTTGCCGACCCGCCTACGAGCTCTTTACGCCCAACAATTCCGGCCAACGCTAGACCCCTACGTCTCCCCCCGGCCGCTGGCCCTCCTT
+
CCCCCGGGDGGGGGGGGGGGGGGGGGGGGGGGGGGGGGGGGGGGGGGGGGEGGGGGGGGGGGGGGCGGGGGGGGGGGGGGGGGGGGGGGGGGDFGGGGGGGGGGGGGGGGGGGGGGGGGGGGDGGFGGE@FFGGGGGGGCFFGGGGGGGGB8CEEGGFEGGGGG5CEEG7BFEGBFFFG@FGFEE6FE8BECCFGGGDEG94;7CCGGFDFG5CE5:CF=5)9E3DD5=45*97)94D?::55CD5*):*0=F?6C)73E:8:77:@6CFDF)98**,.0,,(46,,)(71(04(9))(()
@M03506:14:000000000-AKVR1:1:1101:23247:9724 2:N:0:47
CTAGGACTACCCGGGTATCTAATCCCGTTTGCTCCCCTAGCTTTCGCGCCTCAGCGTCAAGAACAGGCCAGGTAGTCGCCTTCGCCACTGGTGTTCCTCCCGATATCTACGCATTTCACCACTACACCGGGAATTCCACTACCCTCTCCTGCCTTCGAGTCGATCAGTATCGCGTGACCCTCCCCAGTTGAGCCGGGGGCTTTCACACGCGCCTTGAACGACCCCCTGCGCGCTCTTTCCGCCCAGTAAATCCGCACAACGCTTGCCACCTCCGCATTACCGCGTCTGCTGGCCCGTCGTT
+
CCCCCGGGGGGGGGGG@FGGGGGGGGGGGGGGGGGGGGDFGGGDFGGGGG7FFFGDFGGGGDGGGGGGGGGFGFFGGGGGGDGCEGEGGGGGFGGCFDGFEGGGCGG9FGGGGGGGGGGGCGGGGGGGGDG7FGFGGDGGGGGGGGGFGGFGGGGGGG?=FECEGECF:EF<EGGGGG9C8@EGD,=,DD,>DFE>/CCG*>FFGGGFGGG)><CD7*9C3<<*9>B:5)5*7.>F2?*0*:5DG50/0++1)8*)92*1))07/2C?E4*)0)**2449446((4()-93(.(-).)-((
@M03506:14:000000000-AKVR1:1:1101:24447:9742 2:N:0:47
CTAGGACTACTCGGGGTTCTAATCCTGTTTGCTCCCCTAGCTTTCGTGCCTCAGTGTCAGGAGTTGTCCAGGGCCTCGCCTTCGCCACCGGTGTTCCACCTGCTATCTACGCATTTCACTGCTACACCACGTGTCTCAGTCCTCCCTCCAACCCACTAGCAAGGTAGTTTCCTATGCTATTTCCGCGTTGATCTCGGCGATTCCCCCTCCGACTCCCCCCACCACCTCCGCACCCTGTCCCCCCCCGACATCCGACCACCGCCTGGGCCCCCTGGAGTACATCGGCTTATGCTCCTAATCG
+
-ACB,,6C<EGAC@@+@@@,,;E,<FFAEFF99,C6B8,;,C@AC:C<B@,C8<<<<@9<,CCC,,6;,<,::,8,,8CCGFG7,CF:,+8=>,89,,9,4?,<A9<?9FDC+?7AFFC,?,,<AAE:+9+AFF,,CA,E;,,@=@=DD,@DCE++,63,,33@,,7,,@,9,@,>E,2,66C,+38+33+,35@,**3*1;<7,49:**;)*1/1**)*28**9C4A/>>=7)02/0)0<2/1)**)2***0)*))47*).)***1)2)/))****(/+)).4(4(0)/.)*.)***)),
@M03506:14:000000000-AKVR1:1:1101:5536:9747 2:N:0:47
CTAGGACTACCCGGGTTTCTAATCCGGATCGCTCCCCACGCTTTCGCGCATCAGCGTCAGCAAAGCTCCAGGCAACCGCCTTCGCCACTGGTGTTCCTCCCGATATCTACGCATTCCACCACTACACCGGGAATTCCATTGCCCCCTAGCTTGCTCCAGCCACGCCGTATCCGCTGACCCCGCCCAGTTGAGCCGAGCGATTTCACGACCGACGTGCGTGACCGCCTACGCGTCCTTTTCGCCCAATAAATCCGGGCAACGCTCGCACCCTCCGTATCACCCCGCCTCCTGGCCCGTATTT
+
CCCCCGGGCGGGGGGFGGGGGGGGGGGGGGGGCFCFGGGGGGGGGGGGGEEGGGGGGGGGGGGGGGGGGGGGGGGGGGGGGGGGGGDGGGG9<BFGGGGGGEBFCGGGGGGG+FGGGFGFGGGDGDGFGGFEGFDGGDGGGGGGGEEFFGEFDGDGGGGGGCF@CG5>E>GGEF5**?EGEEGGG5FGG998?FE88:8*3>8A;@C=E)1/:D=5*)0*1>*:DD5>C<DEC>55:**3*25**1;:+++/9.9))4**)0)*):*0:<*5>)**2(0:((((((().))().4<7)2:<
@M03506:14:000000000-AKVR1:1:1101:7774:9782 2:N:0:47
CTAGGACTACTAGGGTTTCTAATCCCGTTTGCTCCCCTGGCTTTCGCTCCTCAGTGTCAGTGTTGGTCCAGGATGCCGCCTTCGCCACCGGTGTTCCTCCAGATATCTACGCATTTCACCGCTACACCTGGAATTCCGCATCCCTCTCCCGGATTCAAGCCTTCCAGTATCGGACGCAGTTCCCGGGTTGAGCCCGGGGATTTCACGTTCGACTTAGAAGGCCGCCTACGCGCCCTTTACGCCCAGTCAGTCCGAACAACGCTTGCCCCCTCTGTATTACCGCGGCTGCTGGCACAGAGTT
+
CCCCCGGGGFFGGGGFGGGGGGGGGGGGGGGGGGGGGGGGGGGGGGGGGGCGGGGGGGGGEFGGGDEGGGGGGGGGGGGGGGGGGGGGGGGGDGGGGGGGFGFGFGGGGGGGEGDGGGGGGGEEGGGGGGGF@FF<FGGGGGGGGGGGGCEEGGGGFGFFGFAFGGAFGGGCEGGGGDEEGGGGCGGGGGFGGGGC>7E*A<FGGGGG,;59CC=F>>F7/>C*C)5AG3>CD>B576@7ACCD3C<*<03@4<5DCB5CDF5*7CD98>)7?6230:79)-4(42(0(/.()(3*)),))
@M03506:14:000000000-AKVR1:1:1101:8085:9788 2:N:0:47
CTAGGACTACTCGGGTATCTAATCCTGTTTGCTCCCCTAGCTTTCGTTCCTCAGCGTCAGTTGTGGTCCAGCGCGCCGCTTTCGCCACGGGTGTTCCTGCAGATATCTACGCATTTCACCGCTACACCTGCAATTCCACGCGCCTCTCCCACACTCAAGCACAGCAGCTTTGGAAGCAGCCTCTGGGTTGAGCCCAAAGATTTCACTCCCAACTTGCCGCACCGCCTACGAACCCTTTACACCCCGTAATCCCGAGCACCCCTGGCCCCCTACCTATTCCCGCGGCCGCGGGCCCCTATTT
+
CCCCCGGGGGFGFGGGGGGGGGGGGGGGGGGGFGGGGGGGGGGGGGGGGG<EGGGGGGGGGGGGGGGGGGGGGGGGDGGGGGGGGGGGGGGGGGGGGGGGGGGGGGGFGFEGGGGGGGGGGGEGDGGGGGGGGGGGGGGGGGGGEGGGGFFGGG=FGGFGFEGFF68DFAGGG8CCC61DF>FGGGGGE*7?EFGF8?:6,=<91B,=FC<FG??EFGBG5DG5CD53**)*10>G?47@+:551:=@=>+9?8/)99*2)70/*;CFGF3).*++364+.-4(-1,)4)(-3,()0))-)
@M03506:14:000000000-AKVR1:1:1101:11663:9814 2:N:0:47
CTAGGACTACCCGGGTTTCTAATCCTGTTTGATCCCCACGCTTTCGCGCCTCAGTGTCAATGTCGGTCCAGATAGCCGCCTTCGCCACCGGTGTTCTTCCCAATATCTACGAATTTCACCTCTACACTGGGGATTCCGCTATCCTCTCCCGAATTCAAGCAACCCAGTATCAAATGCAGTCCCCAGGTTAAGCCCAGGACTTTCACACCTGACTTGGCTCGCCGCCTACGCGCCCTTTACGCCCAGTAATTCCGAACAACTCTTGCTCTCCCCGTATTACCGAGGCTGCGCGCACGGAGGT
+
CCCCCGGG9FGGGGGGFEGGGGGGGGGGGGGGGGFFGGGGGGGGGGGGG7@FGGGFGGGFGGGGFGGGGGGGGGGGCFGG@GGGGGG7EFGF+4BFGGGDGGFGGGGGGGGGGGGFGCAFGGFGGFGGFAFGEEFGAFEEG>FFFGDGFCE>BE=FCD9DF?FFGDF?;EAFGGAFFFFGGG6DCGGF<D>CG?GG5F*=532=;FG,90;FFFFGC*6</8DE5C>AFCA*53551C*:2:<5DD06+<+994*7C02/)17*:C+6+**0.7E:*(6:<?((-((0()(-)71>3)2((
@M03506:14:000000000-AKVR1:1:1101:21222:9827 2:N:0:47
CTAGGACTACCAGGGTTTCTAATCCTGTTTGCTCCCCTAGCTTTCGTGCCTCAGTGTCAGGAGTTGTCCAGGGACTCGCCTTCGCCACTGGTGTTCCTCTCGATATCTACGCATTTCACTGCTACACCGAGAATTCCAGTCCCCCCTCCAATCCTCTAGTCGAATAGTATTCAATGCAGTTTCCGCGTTGAGCTCGGAGATTTCACATCAAACTTAATCAACCACCTACCCACCCTTTACGCCCAGTGAATCCGAACAACGCCTGGGACCTCTGTGTTACCTCCGCTCCGGGCACAGAGTC
+
CCCCCGGGFGFGGGGEDGGGGGGGGGGGGGFGGFGGDGGGFGGGGDGGDD,EFFGGGGFGGGGGFGGGGGGGGGGFGGGDEGGGGGGG@FCFDFGGGFFFGEGFFGA<FFGC7F@9EGFEEFGCF@FGGGCFE9FGEGFGG?EECGGGGFEG8@6D99EC,@EFAF9D:CDGG,>@E,=EECFEG+34CEDFGGGDGEGGC2,@:C::CC2+ACDAF+=,2;*=F5AA6*/,*08?34:9C53)210*++5+;53/:65FA:)**885E)20**3+2(13)))(4:-),)((.4?5403))
@M03506:14:000000000-AKVR1:1:1101:20047:9828 2:N:0:47
CTAGGACTACACGGGTATCTAATCCTGTTTGCTACCCACGCTTTCGTGTCTCAGCGTCAGTTACGGTCCAGATAGCCGTCTACACCACCGGTGTTCCTCCTGATATCTACGCATTTCACCGCTACACCAGGAATTCCACTATCCTCTCCCGCACTCGAAGTCATTCAGTATTCGGCGCACCCTCCCAGTTGAGCCGGGAGATTTCACACCAAACTTAAACAACCGCCTACACACCCTTTACGCCCAGTAACTCCGAACAACGCTTCCCGCCTACGTATTCCCCAGCCTGCTGCCCCGTCCT
+
CCCCCGGGFGGGFGGGGGGGGGGGGGGGGGGGGGGGGGGGGGGGGGGGGGGGGGGGGGGGGGGGGGGGGGGGGGGGGGGGGGGGGGGGGGGGGGGGGGGGGGGGGGGGGGGGGGGGGGGGGGGGGFGGGGGGCFFGGFGGGGGGGG@DFGGGCGGGGFGDGGGG8EFDFFGBDF8CECEGDEFGGGDGGAEF6?FGGGDED6CFGGGGGGGFGFECGG=FGCGG<DF:5<;CFDFD<>6+<=7C5:*9?+C*@?<C*()00))*9*<)*8357FE*<6/+)4(,((().0.4*4,9@50-(
@M03506:14:000000000-AKVR1:1:1101:18762:9829 2:N:0:47
CTAGGACTACCCGGGTTTCTAATCCTGTTTGATCCCCACGCTGTCGCGCCTGAGCGTCAGAAACGAGCCAGTGAGCCGCCTTCGCCACCGGTGTTCTTCCCAATATCTACGAATTTCACCTCTACACTGGGAATTCCACTCACCTCTCTCGTCCTCAAGTTTTACAGTTTCAATGGCAGTTCCGGAGTTGCGCTCCGGGCTTTCACCACTGACTTGCAAGACCGCCGCCCGGCGCTTTACGCCCAGTAATTCCGAACAACGCTACCCCCCTTCGTCTTACCGCGCCTGCCGCCCCGAAGTT
+
CCCCCGGGGGGGGGGGGGGGGGGGGGGGGGGGGGGEGGGGGEFGGFGEEGGGGGGDCFDEFDFGFGGGGGGGFGGGGG@CBFGFEGGGGGGEGGGGDGGDFFGFGGGFGGFGFFGFFGGGGGGGGCGGGGGFGCGGGGGGGGFGGGGGCGGGGGGG98B=>AEAFFFGCEEACCFFG,@DEGGECC5CF;=BEEEGGECE:C,>CG70548*A>9C+0330;CEDD.)2))215356C?7*/5C51<*++29@)7*)-*:5@5*);E5875)0***/-*34((4(4().)((.-,/7)(-)
@M03506:14:000000000-AKVR1:1:1101:21909:9869 2:N:0:47
CTAGGACTACTCGGGTATCTAATCCTGTTTGCTCCCCACGCTTTCGCGCCTCAGCGTCAGTATCGGGCCAGTGAGTCGCCTTCGCCACTGGTGTTCTTCCGAACATCTACGAATTTCACCTCTACACTCGGAATTCCACTCACCTCTCCCGTACCCAAGTCCTACAGTATCCAAGGCAGCTCCAGAGGTGCGCTCTGGGCCTCCACCCCTTACTTGAAGGACCACCGTCCGGCTCTTGCCGCCCCACAATTCCGAAACACGCTCCCCCCCCTCGTCATACCGCCGCCGCCGGCACTACGCT
+
@ACB8AFG<<-C;F7;F9CF9@FEEGGFFGAF9FEGEFGGG@F@FEG@F+,BFFGEEGGGFDEFE77:CF@6CFFEGGGGGCFCFC:B=F<F8FCFFF9FGGE+>EG9FE<FFF7EA@EC9FBDDF8,,++>CF8FFCFFF,@@,368,3+6+@@EFFFD=E9CFGDG,,,,7,:+@D>+,<78,6@5<8,*546*D,,4*3,;86A5E5*6,+140*+,*0:*:D:)*))*)))*/*+0**)1)*/./+<=6)1*)(*2)))/1/;)2<)0.)/**4*+((((((-0,.((.,(20)(((
@M03506:14:000000000-AKVR1:1:1101:8376:9906 2:N:0:47
CTAGGACTACCAGGGTTTCTAATCCTGTTTGCTCCCCTAGCTTTCGTGCATCAGCGTCAGTTATGGTCCAGTGAGCCGCTTTCGCCACAGGTGTTCCTTCCGATATCTACGCATTTCACCGCTACACCGGAAATTCCACTCACCTCTCCCATACTCAAGCCCGACAGTTTCTAATGCAGACTATGGGTTGAGCCCATAGATTTCACATCAGACTTATCAAACCGCCGACGCACCCTTTACGCCCAATAAATCCGAACAACGCATGCCCCCCTCGTATTACCGTGGCCTCCGGCACTAATAT
+
CCCCCGGGGGEFGGGFGGGGGGGGFFGGGGGGGGCDFGGGGGGGGGGGEFFFGGGGGGGGGGGGGGGGGGGGGF<FFDGEDCGCEG7FFFGDDGGGGGGGF7FGGCFGGGGGGDEFGFFGGGGGGAFGC7CFDGGGGGFEEGFG,>>FFG?FEE8D;DECGFE>EE+EFGF=F:EBGG7,@FEE7?FC>EG??C:FFGFEDCGDF,,=CFCGG2>,:@A@D?C=<9))=CEEDB)9(0@EEG)>5C*9<+76?)/*>(7EEB)*18<:FBGBD)2**4/C42(.(4(*.51950(*)))).
@M03506:14:000000000-AKVR1:1:1101:16706:9913 2:N:0:47
CTAGGACTACCGGGGTTTCTAATCCCGTTTGCTCCCCTGGCTTTCGCGCTTCAGCGTCAGTGTCGGCCCAGCAACCCGTCTTCACCTCAGGTGTTCCTCTTGATATCTACGCATTTCACCGCTACACCAAGAATTCCGATTGCCCCTTCCGCACTCTAGCAAAGCAGTATCATCTGACCGTTCCGAGTTAAGCCCGGAGATTTCACAGATGACTTGAATTGCCGCCTACGCGCCCTTTACGCCCAGTCAATCCTAACAACGCTTGGTCCCTACGTATTACCGCGGCTGCTGGCACGTACTT
+
CCCCCGGGGGGGGGGGGGGGFGGGGGGGGGGGFGGGGGFCGGGGGGGGGGGGGGGGGGGGGGGGEGGGGGGGDGGGGGGGGGGFGGGGGGGGGGGGGFGGGGGGDGGFDGGGGGGGGGGGGGEGGGGGGEGGDFGGGGEFEGGFGGGGGGGGGGEGFGFF,BCGFGFFDAF,EFGGGGFCEEGG>*@FEFGGGGGGC7C*=19CFGCFCCDDEFGF7<8<8FFG<DA8EDBDG8<C(9BF557C7FC*<+295*2:9):C>ED*>529850=>3A6<:496<>;(((04)):)(4*08(()
@M03506:14:000000000-AKVR1:1:1101:14998:9928 2:N:0:47
CTAGGACTACCGGGGTATCTAATCCCGTTTGCTCCCCTGGCTTTCGCGCACTCAGCGTCAGTGTCGGCCCAGCAACCCGTCTTCACCTCAGGTGTTCCTCTTGATATCTACGCATTTCACCGCTACACCAAGAATTCCGATTGCCCCTTCCGCACTCTAGCAAAGCAGTATCATCTGACCGTTCCGAGTTAAGCTCGGAGATTTCACAGATGACTTGAATTGCCGCCTACGCGCCCTTTACGCCCAGTAAATCCGAACAACGCTTGGTCCCTTCGTATTACCGCGGCTGCTGGCGCGGAGT
+
CCCCCGGGGGGGGGGGGGGGGGGGGGGGGGGGGGGGGGGGGGGGGGGGGGGGGGGGGGGGGGGGGGGGGGGGGGGGGGGGGGGGGGGGGGGGGGGGGGGGGGGGGFGGGGGGGGGGGGGGGGGGGGGGGGFGGGGGGGGEGGGGFGGGGGGGGGGGGGGGGGFFGGGGGGGGGGFGGGGGGEGEFEEEFEC;?CDCEGEEEGGCFGF?CDGGGGCCC7AGGG:08CBEEG>C)2)9><?7:5<DD=F)<0<677CD3>)AFFFC7F**3/>9*982*.9:<4((2(351@::)((95),((
@M03506:14:000000000-AKVR1:1:1101:19139:9938 2:N:0:47
CTAGGACTACCCGGGTTTCTAATCCTGTTTGCTCCCCACGCTTTCGCGTCTCAGCGTCAGTATCCAACCAGGGGGCCGCCTTCGCCACAGGCGTTCCTCCCGATATCCACGCATTTCACCGCTACACCGGGACTTCCACCCCCCTCTCTGGTACTCTAGCTTGCCAGTTTCCTGCGTCGTTCCCCGGTTGAGCCGAGGGAGTTCCCACATCACTTAGCAAACCGCCTCCACCCCCTCTACGCCCCATGATCCCGAACCACGCTCCCACCCCCTGGCCTGCCCCCGCTCCCGGGCCCCGGGC
+
CCCCC?EF9FCGC@EF;FDAFGGGGGGCFA<FFGFGGFGGDFEFGCFEFG7@,6CF@F>FEECGGG?FGFFGEDEGGGGGG@F@FEGG8EG++?FCBFGGF786:@F,CF@E:B+EDGFGCGG+@<FF=CD>+:3>@,>CF8CDCG6,>,?5DFD;;C9F;::>FCEC7,<,>7C*4*:8*=*B@C**/1+??C*//*:**9:F+A7*****002<7>*+*19:)95)**)*1)0)(2*0*:7D5:*.03<*0)*)/(2:)0)*);05?:)7)/***))*.,(31(()(.,(0-0)0)(((
@M03506:14:000000000-AKVR1:1:1101:17337:9957 2:N:0:47
CTAGGACTACTGGGGTATCTAATCCCGTTCGCTCCCCTAGCTTTCGCGTGTCAGCGTCAGGTGCAGTCCAGGTGGCCGCTTTCGCCACTGGTGTTCCTCCGGATATCTACGCATTTCACCACTACACCCGGAATTCCACCACCCTCTACTGCCCTCAAGTCCAGCAGTATCGGACAACCTCTCCCGGTTGAGCCGAGAGATTTCATGCCCGACTTGCCAACCCGCCTGAACGCGCTTTACGCCCAGTGAACCCGGATAACGCTCGGTACCTACGTTTTACCGCGGCTGCTGGCACGTAGTT
+
CCCCCGGGGGGGGFGGGGGGGGGGGGGGGGGGGGGGGGGFGGGGGGGGGGGGGGGGGGGGGGGGGGGGGGGGGGGGGGGGGGGGGGGGGGGGGGGGGGGGGGGFGFGGGGGGGGGGGGGGGGFGGGGGGGGGGGGGFFFFGGGGGGGDGGFGGGGGGFGEGGGGGGGGGFFEEGGGGGGGFAF?GEG::CFEGFGDGGGCFCFFFFGGGDGGED=EFF=F*:8ED7>FF>FFDDFC(>*:8EGGCFGF9C+8)8<<C:FC5>)93CE)2*296D8AFBF+-,-3(4;01/5(703*004(.
@M03506:14:000000000-AKVR1:1:1101:25792:9966 2:N:0:47
CTAGGACTACTCGGGTTTCTAATCCTGTTTGATCCCCACGCTTTCGTGCCTCAGCGTCAATGTTTGTTTAGCAAGCTGCCTTCGCAATTGGTGTTCTAAGTCATATCTATGCATTTCACCGCTACATGACTTATTCCGCCTACCTCCACAAAATTCAAGACTAATAGTATCAATGGCAGTTTCAAGGTTGAGCACGGAGATTCCACCGCCGACTTAATAGCCGGCCTACCCACCCTTTAAACCCAGTAAATCCGGAAACAGTCTGCCCCCTCCGTATTACCGAGGCTCCGGCACCGTGGTT
+
<8A,C<FFDGGAFG+;8-;6FCEFGGGFAE<@<@FFF87@CFE<AFCFEC<CEFDCF:@CEE,6CFFC<F@ED<FCF8F@<<@CBFEGGGEF@EFGFG9@E99,5,@CFFGG9FFDGF<9BFCFGGGFEAFFEGDFFBF@FCGD99,@DE8FCA@EGFG,>==8@FFF;,,C7==,,,16=8FE8=DF,6@8@,@C6+++,57@D97@+*****1D+5+5DC**9?;8:*)0*5/77*1+5<**/*51+<+38:7*>15*.+*3+>+)2555512*0,4C4(((((.)-0,(.(47))(,(
@M03506:14:000000000-AKVR1:1:1101:19235:9969 2:N:0:47
CTAGGACTACTGGGGTTTCTAATCCTGTTTGCTCCCCACGCTTTCGTGCATGAGCGTCAGTGCTGGCCCAGGAGGCTGCCTTCGCCATCGGTGTTCCTCCACATCTCTACGCATTTCACTGCTACACGTGGAATTCCACCTCCCTCTGCCACACTCCAGCTCGCCAGTCACAAGCGCAATTCCCAAGTTAAGCTCGGGGCTTTCACACCTGCCTTAACGCGCCGCCTGCGCACGCTTTACGCCCCGTAATTCCGATCAACCCCCCCCCCCTACGTATTACCGCGGCTGCTGGCCCGTCTTT
+
CCCCCGGGCFGGGGGFGGGGGGGGGFGGGGGGGGGGGGGGGGGGGGGGGGGGGGGGFFGGGGGGGGGGGGGGGGGGGGGGGFFDGGGGGGGCGCGGGGGGFGGDFGGFFGGGCFFFGGFGCFGFFFFDA?F7BFDFGGGG=E8EFGFDFGGDFEFGGGGG8=8EGGEGGEBFDGGGGG>EFCFCCBDFCGEACCGEGGGGEFFG?CFGGC<*8CC?0:AE)>97)88);<>5CB5CB7*<57C<)*1)**0*941C),*2.)./):*0855)7C00036?)(42(-,)(0)()((1).(--
@M03506:14:000000000-AKVR1:1:1101:15881:9994 2:N:0:47
CTAGGACTACTCGGGTATCTAATCCTGTTTGCTCCCCACGCTTTCGCACCTCAGCGTCAGTACCGGGCCAGTGAGCCGCCTTCGCCACTGGTGTTCTTCCGAATATCTACGAATTTCACCTCTACACTCGGAGTTCCACTCACCTCTCCCGGACTCAAGATCCTCAGTATCAAAGGCAGTTCTGGAGTTGAGCTCCAGGATTTCACCCCTGACTTAAAGATCCGCCTACGTGCGCTTTACGCCCAGTGATTCCGAGCAACGCTAGCCCCCTTCGTCTTTCCGCGGCTGCTGGCACGAAGTT
+
CCCCCGGGFGGGGGGGGGGGGGGGGGGGGGGGGGGGGGGGGGGGGGGGGGEGGGGGGGGGGGGGGGGGGGGGGGGGGGGGGGGGGGGGGGGGFGGGGGGGGGGGGGGGGGGGGGGGGCGGGGGGGGGFGGC@FGBFFGGGGGGGGGFGGGGC6EGGGG9DFFGGGGGGGGF9EGFFCEEF9EGCC3DEGGFGC3DDCFGCFC9FCFGG>FGGGGGG>CFG87?F4DEFGDA*3>5D<CFF=5CGDE+;:<+8CFC7)(*08>BCDGG5CED4./**/(/26:<1,,(0,0,4.(3*73:()
@M03506:14:000000000-AKVR1:1:1101:22183:10041 2:N:0:47
CTAGGACTACCGGGGTTTCTAATCCCGTTCGCTCCCCTAGCTTTCGCGCCTCAGCGTCAGTGTCGGCCCAGCAACCCGCCTTCGCCGCAGGTGTTCCTCTCGATATCTACGCATTTCACCGCTACACCGAGAATTCCAGTTGCCCCTTCCGCACTCTAGCCAAACAGTATCACTTGACCTTTCCGAGTTAAGCCCGGAGATTTCACAAGTGACTTGTTCTGCCGCCTACGCGCCCTTTACGCCCAGTATTTCCGAACAACGCTCCCCCCCCTCGTATTACCGCGGCCGCTTGCACTACGTT
+
CCCCCGGGGGGGGGGGFGGGGGGGGGGGGFGGGGGGGGGGGGGGFFGGGGGGGGGGGGGGGGGGGGGGGGFGGGGGGGGGGGGGGGGGDFGGGAFGGGGGGGCFGGGGGGDGGFEFGGGGGGGGGGGGGGGGGGGGGFFGECEGGFGFGGCGDEEGFGAFFGBEGFCG7,?<7DFF9FGFF?=E5CECEGCCFFGGDEEGE79@?+=9E@FDG7C+::A+@FFGGG83C*87CDB31CFGEG5)9*+0++29@5*19(*:)88D)2;;EDC@@9/*2.*3)(((-2(070((0))0)),4(
@M03506:14:000000000-AKVR1:1:1101:13061:10062 2:N:0:47
CTAGGACTACTCGGGTTTCTAATCCTGTTTGCTCCCCACGCTTTCGCGTCTCAGCGTCAGCAAAGATCCAGCAAGTCGCCTTCGCCACTGGTGTTCCTGCGAATATCTACGAATTTCACCTCTACACTCGCAATTCCACTTGCCTCTATCTTGCTCCAGACTTGTAGTTTTGGAGGCAGTTCCGAGGCTGAGCCTCGGGATTTCACCCCCAACTTACAAATCCGCCTACACGCGCTTTATGCCCAGTAAATCCGAACAACGCTAGCCCCCTTCGTATTACAGCGGCTGCTTGCACGCAGTT
+
CCCCCGGG-CFGGGGFGEGGGGGGGGGGGGGGDFGGGGGGGGGGGGGGGG@FGGGGGGGGGGGGGGGGGGGGGGGGGGGGGGGGGEGGGGGGGGGGGGGGGDGGGFGGFGFGGGGGGGFGDFFGGGGF,:FGGGGFGFGGC>F8DGFGGGGGGGGF?=@FGGG99EGDFGFD>EFEGGGGFGFG6>E*@CC7>F?F5C?E*7>7DF:EGGC4EGG,?F6F>FC5FDFEGGFEDBBG;F6EGGG407<*AF9@F>*973DC8D557+;)877)7>*2;(1<)).((--),)))7)4*)0(,.
@M03506:14:000000000-AKVR1:1:1101:26184:10064 2:N:0:47
CTAGGACTACTGGGGTTTCTAATCCTGTTTGCTCCCCTAGCTTTCGCGCCTCAGCGTCAGTTATGGTCTAGTGCGCCGCGTTCGCTACAGGTGTTCATCCCGATATCTACGCATTTCACCGCTACACCGGGAATTCCCCGCACCCCTCCCATACTCCAGCACGGCAGTTCCGCCTGCAGACCGCCAGTTGCCGCGGGACAGGTAACAGGTGACTGACCCAGCTGCCTCTGCCCTCTTTAAGCCAACTACATCTCAACCAAGCCCGCCACCACTGAGTCATCAGTGCTCACGGCACGACGCG
+
AC-,,,,;C-CEE@+8CFEFCF9@D@EC@,,66,E@7,CCCC,C,B,+@+B:CF8+C:BCEFA<E,<6,,CCEDC@FE++>+6B+,8@F8FE<9,5,CC<<F=:8@F@CDA4=?B,F,@<F7CBCFF8>BC++,8AA,8+6+6@++48++85DCF9F,,@EF*:E:*6,,,*4:>>6B,>8**==**++?++*/8C*5*:/*0<<<7+:097<*28<*)**1*+0**)+**+1/)*-2*++<D9<*2)++31**209(/*)))1)//);7*8403+3)*+.),-).)*.*.(),,*.)(((
@M03506:14:000000000-AKVR1:1:1101:18295:10068 2:N:0:47
CTAGGACTACCCGGGTATCTAATCCTGTTCGCTCCCCACGCTTTCGCTCCTCAGCGTCAGTTACTGCCCAGAGACCCGCCTTCGCCACCGGTGTTCCTCCTGATATCTGCGCATTCCACCGCTACACCAGGAATTCCAGTCTCCCCTGCAGTACTCCAGTCTGCCCGTAGCGCCCGCACGCCCACAGTTGAGCTGTGCGTTTTCACGAACAACGCGAAAAACCACCCACCAGCCCTTTACGCCCAGTACCTCCGTACAACGCTCCCACCCCACGTATTCCCGCGCTCGCCGGCCCCTATGT
+
CCCCCGGGGGGGGGGGGGGGGGGGGGGGGGGGGGGGGGGGGGGGGGGGGGFFGGGGGGGGGGGGGGGGGGGGGGGGGGGG@FGGGGGGGGGGGGGGGGGGGGFGGGGGGGGGDEFGGGGGECCFGFGGGGGDGGFGGGGGGGGGGGG6CGGCFGGGGDGGGGGGGGGC:+68@EG8C:CCCGG>C5D9E9,,84<,>,?*=5?C,,=EE37C55CE<))*/5DCCD37**)**)0*.**0*29C>A+9+3A=FF**1(:E)7)*)/*.;59)))2*3(*0)(441((0()--746))0)))
@M03506:14:000000000-AKVR1:1:1101:23050:10069 2:N:0:47
CTAGGACTACTAGGGTTTCTAATCCTGTTTGCTCCCCACGCTTTCGCGCCTCAGCGTCAGTATCGGGCCAGTGAGTCGCCTTCGCCACTGGTGTTCTTCCGAATATCTACGAATTTCCCCTCTACACTCGGAGTTCCACTCACCTCTCCAGAACTCAAGATATCCAGTTTTTAAGGCAATTCCCAGGTTGAGCCCCGGCATGTCACCCCCAACCTAGATGCCCGCCTACCAGCTCTTTACCCCCAGTAATTCCGAGCTACCCTAGCCCCCTGTTGAATACCGCGGCTGCTGGTACCATGTG
+
CBCCCEFG@EAEFFFFGGGG9C9CEFGGGGFG9<,DGFGGGGEGGCFF7C@FFGGGGGGCAFGGC7+CCEGGGCFEEEEGGEFFFGGGFEFGGDFGGEAFEF7:FC<??9B+,,AAF,5A?4,9A9A?E=FEG:,FAEF9FF,6,=9F,,3,,1=DGDCFGDFD:@,@EF9+,@=D8,C6,;9,5DF7C7,,34@;C7*4:*>>><4;93)1*/><=CA,+*2:C5:)**)+2);D)+A++2175C+1<+1++/*1)(2<)0**2+27C353)*+++)/2,((-((,),/53)).***.))
@M03506:14:000000000-AKVR1:1:1101:16020:10080 2:N:0:47
[truncated: 43,276,234 more chars]
