# Supplementary material for: Differential responses of the acidobacterial community in the topsoil and subsoil to fire disturbance in Pinus tabulaeformis stands
Source: PeerJ. 2019 Dec 11;7:e8047. doi: 10.7717/peerj.8047 (PMC6911345; doi:10.7717/peerj.8047)
Supplement: Supplemental Information 42 — The first C, unburnt control; The second C, represents a repetitive sample; 10, topsoil (0–10 cm). [file peerj-07-8047-s042.gz › peerj-07-8047-s042]

@M03506:14:000000000-AKVR1:1:1101:17934:1127 1:N:0:48
ATGAACTCCTACGGGAGGCAGCAGTAAGGGATATTGCGCNNNNNNNGAAAGCCNNNNNNNGCAACGCNNNNNNNAGGAAGANNNNNNNCGGGTCGNNNANNNCTTTTGACGCTGACNNNNNNNGACGGTAGGCGTCGAATCAGTCACGGCCNNCNNNGTGCCAGCAGCCGCGNNNNANNGTAGGTGTCGAGCGTTATCCGGATTTACTGGGCGGNNNNNNNGTGCAGGNNNNNNNCCAAGCGGTGTATGAAATATCCCGGCTTAACCGGGANNNNGNTTGCCAGACTGGACTCATAGCGTG
+
@CCCCGGGGGGGGGGGGGGGGGGGGGGFGFGGAFG,CFG#######::CCFGG#######::CCFFG#######,:CFCFG#######::C=FE:###:###::DF=FE9+FGCC,#######+:BD7FFC<D=>:F@FG7<D@,,7>@>+##3###8:5@*;<*>7CFG7F####*##166<C?F7?B*<*<FE78C?1*3*=,>;FGGGGC2#######*2*;87C#######2***1*AECE/::9FEC*+3:9?C)*:CFC7FDGG5####*#.*1*)/2:8>@84@2))19@)8).
@M03506:14:000000000-AKVR1:1:1101:17067:1155 1:N:0:48
ATGAACTCCTACGGGAGGCAGCAGTGGGGAATATTGCACAANGGGNGCAAGCCTGATGCAGCGACGCCNCGTNAGGGATGACGGCCNTCGGGTTGTAAACCTCTTTCAGTATCGACGAAGCGCAAGTGACGGTAGGTACAGAAGAAGCACCGGCCAACTACGTGCCAGCAGCNGCNGTAATACGTAGGGTGCGAGCGTTGTCCGGAATTACCGGNCNNANNGAGCTCGTNNNNNNTTTGTCGCGTTGTTCGTGAAAACTCACAGCTTAACTGGGGGCGTGCGGGCGATACGGGCAGACTGG
+
CCCCCGGGGGGGGGGGGGGGGGGGGGGGGGGGFGGGGGGGG#:FG#:CFGGGGGGGGGGGGGGGGGGG#:DF#:CFGGFGGGGGGG#:DFGGGGGGGGGGGGGGGGGGGGGGGGGGGGGGGGGGGGFGFGDEFGGGGGGGGGGGGGGGGGGGGGE7CGGGGGGGGGGGGGGD#11#66DFGCGGFFEGGFEGGGDFEGGGGGGGGDCFDFCCEG#/##1##/2;;*<C*######**/7;9>=EEGGGGFC*96CD7?FG?6*?FG+:EGCF45CGDEGGC5BGGD551CF?FFBDF>FFF
@M03506:14:000000000-AKVR1:1:1101:19215:1199 1:N:0:48
ATGAACTCCTACGGGAGGCAGCAGTGGGGAATCTTGCGCAATGGGCGAAAGCCTGACGCAGCGACGCCGCGTGAGGGAAGAAGGCCTTCGGGTTGTAAACCTCTTTCAGGAGGGACGAAGCCACTCGGGTTAATAGCCCAGAGGGTGACGGTACCTCCAGAAGAAGCCCCGGCTAACTACGTGCCAGCAGCCGCGGTAATACGTAGGGGGCAAGCGTTGTCCGGATTTATTGGGCGTAAAGAGCGTGTAGGCGGTTTTACAGGTCCGCGGTGAAAACTCGAGGCTCAACCCCGAGCTGTCG
+
@CCCCCF<FGGGGGGGGGGGGGEFFGGGGGCGGGGGAFEEGGGGGGGGGEGCEEDGGGGCCEEFECGFGGE@F7FFGEGEGFFG8CG?FFDCF@EFEFFGGGGGGGAECCFFGGGGG>FG><FGGACCGFFGGGDGGGG:A7FFGGGFEGEGGGG,<>C>ACCCC@FGGGGGGEEFGGGGG++CFCFG+CFFE78EC>CGFGE<CFDC5E>://;C1CEG?F5C*88@@FE@65;5>*9:CAE*:2CC*2+<DE=D5502++2<7FCD*9:./*;+9?FG4>3*209??<7:5)0))<9*7
@M03506:14:000000000-AKVR1:1:1101:18708:1333 1:N:0:48
ATGAACTCCTACGGGAGGCAGCAGTGGGGAATCTTGCACAATGGGGGAAACCCTGATGCAGCGACGCCGCGTGAGCGATGAAGCCCTTCGGGGTGTAAAGCTCTTTCGGCAGGGAAGATAATGACGGTACCTGCAGAAGCAGCTGCGGCTAACTACGTGCCAGCAGCCGCGGTAATACGTAGGCAGCAAGCGTTGTTCGGAGTTACTGGGCGTAAAGGGTGTGTAGGCGGTTGTTTAAGTTTGGTGTGAAATCTCCCGGCTTAACCGGGAGGGTGCGCCGAACACTGAATGACTTGGAGTG
+
CCCCCGGGGGGGGGGGGGGGGGGGGGGGGGDGGGGGGGGGGGGGGGGGGGGGGGGGGGGGGGGGGGGGGGGGGGGGGEGGGGGGGFFGGGGGDFGGGCCGGGGGGGGDGGGEGGG?EGDFGGGGGGGGGCCFFFGFGGGGGGGGCFGGG@GGGGGGGGGGGGGGGGGGGGDE=FFGFFFGGGGFFEGGCFCEGEGGCFEEGC?FGGFFGGG>8>85CFGGG8/:CCFCED28:**A?CC<CCCEGF5DFF?FCEFGF5CG*1>ECCCGE)7<317CD>DD>>35E*7*<DFB?F*0?4?9)
@M03506:14:000000000-AKVR1:1:1101:13964:1406 1:N:0:48
ATGAACTCCTACGGGAGGCAGCAGTGGGGATTCTTGCGCAATGGGCGAAAGCCTGACGCAGCCATGCCGCGTGTATGATGAAGCTCTTAGGATTGTAAAATACTTTCACCGGGGAAGATAATGACGGTACCCGGAGAAGAAGCCCCGGCTAACTTAGTGCCAGCAGCTGCGGTAGTACGAAGGGGGCTAGCGTTGCTCGGAATTACTGGGCGTAAAGGGTGCGTTGGCGGACAGGTTAGTGAGAGGTGAAAGCCCAGGGCACAACCTTGGATTTGCCTTCGACACTGGCCGCCTTGAGTCG
+
CCBCCGG9FFDE@EGC:FG@C,CE<FGG7F,EE9F6EF:@+6,CF,+@:@CF@EECEGG>CFA@,CFF7:C6C?FCCFCE9?,,:EC,CFGCDF8FGF9FC?FEFGG9E?FG@F:F?<,?A<FFC@CFF@D9FCCFGB,BB@<BDF::7>7><;@,@@>D@=:FCGG7>,>:***77@<FFCC:***1*<,11<*:++4*=EG+<+30+1*:*1;EFC8*2;*/*2;C8*:*:CFEGGCE7C++<*+19C:94**1C3*7*1***1AC?FC*0*?C7*2**7)*:)>:?*7()))9*99*)
@M03506:14:000000000-AKVR1:1:1101:22570:1414 1:N:0:48
ATGAACTCCCACGGGAGGCAGCAGTCGGGAATTTTGGGCAATGGGCGAAAGCCTGACCCAGCAACGCCGCGTGAAGGATGAAATCCTTCGGGATGTAAACTTCGCAAGAACGGGAAGAATAAGTAAGGGTTAATATCTCTTACGATGACGGTACTGTTTGTAAGCTCCGGCTAACTCCGTGCCAGCAGCCGCGGTAATACGGGGGGAGCAAGCGTTGTTCGGATTTACTGGGCGTAAAGGGCGCGCAGGCGGCTACCGCAAGTCGACTGTGATATCTCCGGGCTTAGCCCGGCAAGGTCAG
+
@A<BCGGFG-<FGDG@@FFGDGFEEFCFGE:FG9D,F>C,,C,6FGEEE@FEE@FFC8FFD8@E,+@CFGEF:,<FE=FCGFD9,9BFFGGG7=:FF?9<FFFDG7F=,<BFEEF7FG8<F9?D95CF8,:<<DD,33DF,<FF<>F<FFC<<<FGGFFFFAG;>FGG:*C<>3F>FGE1>*>@DFCCFG:CCG::5+92;18C58CE5*;8@A*;?:F+;C?5/AEGF78C*:/1/*>?5*:5C**1?CE5C**9E>395CCCEGEGG*<B*:CFG4*5))5**0**,*.3)).).997>
@M03506:14:000000000-AKVR1:1:1101:14384:1417 1:N:0:48
ATGAACTCCTACGGGAGGCAGCAGTGAGGAATTTTCCACAATGGACGAAAGTCTGATGGAGCAACGCCGCGTGCAGGAAGACGGCCTTAGGGTTGTAAACTGCTTTTAAACGGGAAGATTATGACGGTACCGTTTGAATAAGGATCGGCTAACTACGTGCCAGCAGCCGCGGTAATACGTAGGATCCAAGCGTTATCCGGAATTACTGGGCGTAAAGCGTACGTAGGTGGAGATTTAAGTGAGATGCGAAATCTGGCGGCTCAACCGTCTAGACTGTGTCTCATACTGGGTTTCTTGAGGT
+
CCCCCGGGGGGGGGGGGGGGGGGGGGGGGGGGGGGGGGGGGGGGGGGGGGGGGGGGGGGGGGGGGGGGGGGGGGGGGGGGGGGGGGGGGGGGGGGGGGGGGGGGGGGGGGGGGGGGGGGGGGGGGGGGGGGGGGGGGGGGGGGGGGGGGFGGGGGGGGGGGGGGGGGGGGGGCGGGGGGGGGGGDGGGF9FDFGGGGGEEGGCCFFGGGGGGGGGGDGGGGGGGGGDFF>CFFGG7A9*AGFFDE77DDGG:C9+?C))/:7C?6C*5:759CCFGC6*C710CFFCF?F@()*89/8?)/
@M03506:14:000000000-AKVR1:1:1101:9437:1440 1:N:0:48
ATGAACTCCTACGGGAGGCAGCAGTCGGGAATTTTGGGCAATGGGCGAAAGCCTGACCCAGCAACGCCGCGTGAAGGATGAAATCCCTCGGGATGTAAACTTCGCAAGAATGGGAAGAATTAGTAGGGGCTAATACCCTCTATGATGACGGTACCATTTGTAAGCTCCGGCTAACTCCGTGCCAGCAGCCGCGGTAATACGGGGGGAGCAAGCGTTGTTCGGATTTACTGGGCGTAAAGGGCGCGTAGGCGGTCAGCACAAGTCAGTTGTGAAATCTCCGGGCTTAACTCGGAACGGTCAA
+
CCCCCGGGGGGGGGGGGGGGGGGGGGGGGGGGGGGGDGGGGGGGGGGGGGGGGGDGGGGGGGGGGGGGDGGGGGGGGGGGGGGGGGGGGGGGGGGGGGGGGGGGGGGDFFGGGGGGGGGGGGGGGGGGGGGGGGGGGGGGGGGGGGGGGGGGGGFGGGGGGGGGGGGGGGGGGGGGGGGGGGGGGGFGGGGGGGGGGGGGGCGGGGGGGGFFGGECECC9CEG>EGGGGG?@FC/?C5C@CEEGGGCDEFGEDEE:CFGCCEGCFFFGGFG?C*CF787553>CC:D@)2;077)85<BB*
@M03506:14:000000000-AKVR1:1:1101:9529:1469 1:N:0:48
ATGAACTCCTACGGGAGGCAGCAGTTGGGAATATTGCACAATGGACGAAAGTCTGATGCAGCGACGCTGCGTGAAGGATGAAGGCCCTCGGGTCGTAAACTTCTTTTGGCGGGGAGTAATCTTGAAAGTACCCGCAGAATAAGCACCGGCTAACTACGTGCCAGCAGCCGCGGTAATACGTAGGGTGCGAGCGTTATTCGGATTTACTGGGCGTAAAGCGTGTGTAGGTTGTTTGGTGCGTCTTCGATTAAAGACCTGGGCTCAACCCCGGGAATGTTGAGGATACGGCCCAACTAGAGGT
+
CCCCCGGGGGGGGGGGGGGGGGGGGGGGGGGG,FFFGGGGGGGGGGGGGGGGGGGGGGGGGGGGGGGGGGGGGGGGGGGGGGGGGGGGGGGGGGGGGGGGGGGGGGGGGGGGGGGGGGGGGGGGGFGGGGGGGGGGGGGGGGGGGGGGEGGGGGGGGEGGGGGGGGGGGGGDGGCCFGGGGGFDEGGGGGGGGCEEFGGCGCGGGGGGFGG>>EE5@FGGGG5ECFGG+<CGCGGDG5>EGG*CFC7*::?C*AFGGFG*::FFFGG>*):B57*02=>:<4?7F)>79))-8>@???FF)
@M03506:14:000000000-AKVR1:1:1101:15965:1527 1:N:0:48
ATGAACTCCTACGGGAGGCAGCAGTGAGGAATATTGGTCAATGGACGCAAGTCTGAACCAGCCATGCCGCGTGAAGGATGAAGGCCTTCTGGGTTGTAAACTTCTTTTATCTGGGAAGAAAATTGCGGTTTCTACTGCAACCGACGGTACCAGAGGAATAAGCACCGGCTAACCCCGTGCCAGCAGCCGCGGTAATACGGAGGGTGCAAGCGTTATCCGGATTCACTGGGTTTTAAGGGTGTGTAGGCGGGCAGTTAATTCAGGTGTTAAATCTCCGGGCTCACCCCGGAAACTGCCATTG
+
CCCCCGFE9FFGCGG7FEGGGGCFEFFGGGGG96FCFFEFGGA,ECCCG:FGDFFGGGFFFGGCC<C<FF>CFBD<FFGGGGF8FFEGGFF<@FGGGFGGGGGGGFGGFGCCGGGE8FFGFG9FFGC+FFE,E@,EAFGGDFEC>F7F@FF,@,@<CC@FAFE:>FFEEGG7F,>*5@*FE9FFCFG,>C:CFEGGGF78;>*1=*;79?*1*BEFFG=55CE+0<E:@5CC?*00<C5*:>=*AFFFGG5C7=02<@*:+0*+022*+0+8**0<<B5<CF=+*8<>09)3)=?@?/*1*
@M03506:14:000000000-AKVR1:1:1101:20666:1561 1:N:0:48
ATGAACTCCTACGGGAGGCAGCAGTGGGGAATATTGGACAATGGGCGCAAGCCTGATCCAGCCATGCCGCGTGAGTGATGAAGGCCCTAGGGTTGTAAAGCTCTTTTGTGCGGGAAGATAATGACGGTACCGCAAGAATAAGCCACGGCTAACTTCGTGCCAGCAGCCGCGGTAATACGAAGGGGGCTAGCGTTGCTCGGAATCACTGGGCGTAAAGGGTGCGCAGGAGGGTCTTTAAGTCAGGGGTGAAATCCTGGAGCTCAACTTCAGAACTGCCTTTGATACAGAGGAGCTAGAGTTC
+
CCCCCGGCFDGGGGGGGGGGGGFGGGGGGGGGFFGGGGGGGGGGGGGGGGGGGGGGCCFGGGGGGGGCFGGGDGGGGGGGGGGFGGGGFGGGFGGGGFGGGGGGFGGGD8EFGGGG7FFAEFGGGGCGFDFGGGGDCFGGDFCD,@:+CFECFFDGGGGCEGGCFGGGEGGFEFFEDFB7=FDGFGDCECCFF:=<CECE*E8?CGFGGG58**/*3@EFGEEEEEE*;>5;8:C77CFFFDC?FC:78+<EC7FF855CEC>9CC+*0?74CF4+967C:/9:9*:67F4-)0*/97/9*
@M03506:14:000000000-AKVR1:1:1101:20556:1611 1:N:0:48
ATGAACTCCCACGGGAGGCAGCAGTGGGGAATTGTTCGCAATGGGCGCAAGCCTGACGACGCAACGCCGCGTGGAGGATGAAGACCTTCGGGTCGTAAACTCCTTTCGATCGAGACGAACGGCCTCCGGGTGAACAATCCGGATGTCCGACGGTACCGAGAGAAGAAGCCCCGGCTAACTCCGTGTCAGGAGCCGCGGTAATACGGGGGGGGCAAGCGGTGTTCGGAATTACTGGGCGTAAATGGCGCGTAGGCGGCCAACTAAGTTAGGCGTGAAATCCTTCGGCTTAACCGGGGATATG
+
CCCC9<FF<-<CFGGGGGEEFG8E@EFF@7@FFAFFGGCCF:,,@C@@:FEG7C@FGEFFEE@C:C:C>FGG7++4B7E,9EEF?FF<FFGG<:F>,=CFFC8FFC,:=CB+F3A>E77:CFD7CFCCC7F*DFCF@@8@CCE*>F,@B>F<FGGCCC**<C:<:7BA?7=C7:CE8A290+;8*:8FF*<CF5E*:E8*1+++*;5C?C/8**1::8*;*/;FGG*8*<@+<+2:=*)*/:+++2*//7**9<*1*.1**2>++0+20*+<>C9*27?6*007=D3>:F*)0))08))01
@M03506:14:000000000-AKVR1:1:1101:15183:1642 1:N:0:48
ATGAACTCCTACGGGAGGCAGCAGTCGGGAATTTTGGGCAATGGGCGAAAGCCTGACCCAGCAACGCCGCGTGAAGGATGAAGTTTTTCGGAATGTAAACTTCGCAAGAATGGGAAGAATAAAGCTGAGTTAATACCTCAGCATATGACGGTACTATTTGTAAGCTCCGGCTAACTCCGTGCCAGCAGGCGCGGTAATACGGGGGGAGCAAGCGTTGTTCGGGTTTACTGGGCGTAAAGGGCGCGTAGGCGGCGTGACAAGTCACTTGTGAAATCTCCGGGCTTAACTCGGAACGGTCAAG
+
CCCCCGFGFGGGEFGGDFGGGGGGFFGGGEEGGGGFEEGDGGFGFGEGGEGGGFGGGGGGGGGGGEGGGGGGEGGEGGGGGFGCEEFGGGGGGGGGGGGGGGAFDEGGBFGG?FFGGFFEGGGFFFF@FEDFGGGDFEGGFGFGGGGGGDGGGGGCFFDCGEFA9CFGGGGDC<F>FFEGC::DFFGGGGGDFGE7E;CE:>EEGGDE>@FGFG885;FGDGG@EC+32A88*:C*5:CFG*7CCCCDGGGC5:>DG>F7:CFC9*<CCF<FFG>CF4C3CE>CFBDFFG3(7>@D>3796
@M03506:14:000000000-AKVR1:1:1101:22728:1688 1:N:0:48
ATGAACTCCTACGGGAGGCAGCAGTCGAGAATTTTTCTCAATGGGGGCAACCCTGAAGGAGCGACGCCGCGTGGAGGATGAAGGCTTTCGGGTTGTAAACTCCTGTCATTTGGGAACAAGTTGCGAGTATTAACCGTGCTCGTATTGATAGTACCAGAAGAGGAAGGGACGGCTAACTCTGTGCCAGCAGCCGCGGTAAGACAGAGGTCCCAAGCGTTGTCCGGATTCATTGGGCGTAAAGGGTGCGTAGGTTGCACCGTAAGTCGCGTGTGGAATCTGGGGGCTTAACTCCGAAACCGCA
+
CCCCCGGGGEFGFEGCFGGEFGGCFGEGEGGGFFEFGFGGGGGGGGC:CFGGGGGF<FFF8FGGEEGGEE@7@FEFEGGGGGGGGGGDDGGDF@FGG?FFFFGGG9EEAFF<F:EFGGGG9FGGGGGCECFFFFGCF8=3>@@BF<=DFGGGGFFGGGDCC:FGFF@E:FCEEB@FCFEGGGFFGG7FCGGGGGDD88*++>CCFGCFGGGGGG*828=E+:EEGG*+<77:F5ACCCC8A+7CCEE5**/+*2:6CFC*2**+<**1*1/)**0+9***2>)55.**-2/)87.)))))0
@M03506:14:000000000-AKVR1:1:1101:16692:1703 1:N:0:48
ATGAACTCCTACGGGAGGCAGCAGTCGAGAATTTTTGACAATGGGGGCAACCCTGATCGAGCGACGCCGCGTGGAGGATGAAGGTCTTCGGATTGTAAACTCCTGTCATTGGGGAACAAGGTGCATACGTTAACTGCGTGTGCATCGATAGTACCCGAAGAGGAAGAGACGGCTAACTCTGTGCCAGCAGCCGCGATAATACAGAGGTCTCAAGCGTTGTTCGGATTCAGTGGGCGTAGAGGGTGCGTAGGCGGCGCGGGAAGTCGGGTGTGAACTCAATCGGCTCAAGCGGCGGGGTGCG
+
C-@ACGGCFGGGGGG7:CGGGGGGE8FFCA,EDEGGE@F<EF@F,,@::EFEBFGGEDDBFGDFFGGE7F+8@FFCFGCGCCC?FGGCGFD:FGFGGFAFAECDDFGEAFGGGGG@F=BF8DFGGFGCGFD<><FFG>+B:DFCGGG7<F@F9<=FGCE:<FFCGFGCGC**>C:FF97,7,@@ACF87FGG*1**:;8EGFF@GGCF8+?C+?:CB88;*<AE51;?++33**/*18)*<0:ECC758>ED)CED87D)*/*0+9CC:CEBC7*:**2*2.7E*09*)*)-))0)..0))
@M03506:14:000000000-AKVR1:1:1101:14146:1739 1:N:0:48
ATGACCTCCTACGGGAGGCAGCAGTCGGGAATTTTGGGCAATGGGCGCAAGCCTGACCCAGCAACGCCGCGTGAAGGATGAAATCCCTCGGGATGTAAACTTCGCAAGAACGGGAAGAATAAGTAAGGGTTAATATCTCTTACGATGACGGTACTGTTTGTAAGCTCCGGCTAACTCCGTGCCAGCAGCCGCGGTAATACGGGGGGAGCAAGCGTTGTTCGGAATTACTGTGCGTAAAGGGCTCGTAGGCGGCCAACTAAGTCAGACGGGAAATCCCTCGGCTTAACCGGGGAACTGCTTC
+
CCCCCFFGGGGFGCFG7CCEFGFGGGGGDGGEFFADGEFFFFGG8,@FFDCFFE@FFFGFFGGEDED7FECFC,9E<C=E=C<F,BBFGE7:+@=FE9<?FED:B@F:EEAC:CCFDDF,EFGAAFFFGG<F<FFDD==3=FDFFGFFFD<<F@>F3@@@D,E99BFFD:B<FFG,2D71***7>7<8EFG=:C=<8ECBE5BEDC88:@8CCEC*2;;+/:8CF+<C@0+09::;:=F?5EC=CCGC=6/:<5>FFFG*0C:++*39*):7FD>6>:*)/7:5+*:=4737337)***11
@M03506:14:000000000-AKVR1:1:1101:14541:1816 1:N:0:48
ATGAACTCCTACGGGAGGCAGCAGTCGAGAATTTTTCTCAATGGGGGAAACCCTGAAGCAGCGACGCCGCGTGGAGGATGAAGGCTTTCGGGTTGTAAACTCCTGTCATTTGCGAACAAGTTGTACACGTTAACTGCGTGGGCATGGATAGTACCAGACGAGGAAGAGACGGCTAACTCTGTGCCAGCAGCCGCGGTAATACAGCGGATTCAAGCGTTGTTCGGATTCTTTGGCCGTAATGGGTGAGTAGGTGGCGCCGTACGTCGGGTGTGCAATTTGGTAGCTCAACTCCGAAGATGTC
+
CC<C<FGGGGDFG@@FECCCFE6FD8FGCEEF@F9@8CEDGFGGFGDCCE,,@ECFGG,6,,@+C:FFGE7+++,,BF,,CE?FFFGG,BFC?F:+,9EEF?F98FAE9<AE,@>:++3B??9,,CFD:F,A+<B9F7B:@+5@A,,@,3:=,37@<<*<*5F7:36<DFEFDF:DE<C<;FBFF9<*?,4=**1131*?;+5+,4***2+2+<<CEE51*3888C8F+A<@+0+::?<5:C67***2+<?<6=6)?BD975)*:D*)*125***20/**9*/<?*06.*94BBB<)*/**
@M03506:14:000000000-AKVR1:1:1101:18195:1860 1:N:0:48
ATGAAACGGGAGGCAGCAGTTGGGAATCTTGGACAATGGGGGAAACCCTGATCCAGCCATGCCGCGTGAGTGATGAAGGCCTTCGGGTTGTAAAACTCTTTCGCGCACGACGATAATGACGGTAGTGCGAGAAGAAGCTCCGGCTAACTTCGTGCCAGCAGCCGCGGTAATACGAAGGGGGCTAGCGTTGTTCGGAATTGCTGGGCGTAAAGCGCGCGCAGGCGGTTCTTCAAGTCAGTGGTGAAAGCCCGGAGCTCAACTCCGGAACTGCCATTGAAACTGTAGAACTTGAGGACGAGAG
+
<CCCCGGGGEEEGGGGGEFCFFGGGEFGGGGGGGGFGGGGGGGGGGGEFFGGGGGGGGGGFGGGGGFGGGFFCCFFGGGGAFFFGGGGGGGGFGGGGGGGGGGGGF=EGEGGDGGGGGGECD:BCGGGGDDFEGG8FGFFFFEGGGGGGCGGF?7D;FGGGGGGGCEFGFCFGGFGGGDCEFEGGGGG7FFFGGGFGGFFGGG:EFG>>*@FFGGGGGGCGGGCEEEG7@9CGFFC7ACCCA5F6?FGCECE3*:2A@F<CFGGDDEG6=CFGFFEDFFG>F@FEF7FB>6<FF:5>D30.
@M03506:14:000000000-AKVR1:1:1101:9888:1861 1:N:0:48
ATGAACTCCTACGGGAGGCAGCAGTAAGGAATCTTGGTCAATGGACGCAAGTCTGAACCAGCCATGCCGCGTGGAGGATGAAGGTCCTCTGGATTGTAAACTTCTTTTATCTGGGAAGAAATGCATTTTTTCCAAAGTGTTTGACGGTACCAGATGAATAAGCACCGGCTAACTCCGTGCCAGCAGCCGCGGTAATACGGAGGGTGCAAGCGTTATCCGGATTCACTGGGTTTAAAGGGTGCGGAGGTGGGCAGGTAATTCATCGGTGAAATCGCCGTGCTTAACCCGGAAACTGCAATTG
+
CCCCCGGGGGGGEGGGGEGCFGGGGGF9FGGGEFGGCEFFDGGGGGCEGGGGGGGGGFFGGFGGG8EFGEEFBFEGGDGGFGGGGFGGGGGGAFGGGGGCFGGGGGFFGGGFGGGGGE<FGFGGGGGDGGGEEEGFGGGCCGEGGGGGGFGGGGGFCAFCFDFD@C7:7FFFFGFG+FCCCF@FFGC>EGGCF>EGGFBBCE>CGECF;,=CEGDF9<CE*;:99F+1*=CE*C+<CCGG*:E5*:59CCC=*:CCG**22<*++1:*:*+*211:C)1*166E?FC31).(0**/*99*1
@M03506:14:000000000-AKVR1:1:1101:14762:1921 1:N:0:48
ATGAACTCCTACGGGAGGCAGCAGTGGGGAATATTGCACAATGGGCGAAAGCCTGATGCAGCGACGCCGCGTGAGGGATGACGGCCTTCGGGTTGTAAACCTCTTTCAGCAGGGACGAAGCGTAAGTGACGGTACCTGCAGAAGAGGCGCCGGCCAACTACGTGCCAGCAGCCGCGGTAAGACGTAGGGCGCGAACGTTGTCCGGATTTATTGGGCGTAAAGAGCTCGTAGGCGGCTTGTTGCGTCGACTGTGAAAGCCCGTGGCTTAACCGCGTGGTCTGCAGTCGATCAGGGCAGGCTG
+
CCCCCGGGGGGGGGGGGGGGGGGGGGGGGGGGFGGFGGGGGGGGGGGGGGGGGGGGGGGGGGGGGGGEGGGGGGGGGGGGGGGGGGGGGGGGEGGGGGGGGGGGGGGGGGGGGGGGGGGGGGGEGGGGGGGGEGGGGGGGGGGGGGGGGGGGDGGGGGGGGGGGGGGGGGGFGGGGGGGEGGGGBFGDGGGGGGGGGFFGCFGGGGEEGGGGGCGCEEGDG?7CFFCGG5EGFGGGGC<F+7CE//:CEGGGGGGGG?>CCEDGC4CFGGGFGCGGD>D7DFFG9?D@6*).75>35:3>F
@M03506:14:000000000-AKVR1:1:1101:12798:1943 1:N:0:48
ATGAACTCCTACGGGAGGCAGCAGTCGGGAATTTTGGGCAATGGGCGAAAGCCTGACCCAGCAACGCCGCGTGAAGGATGAAATCCTTCGGGATGTAAACTTCGCAAGAACGGGAAGAATAAGTAGGAGTTAATATCTCTTACGATGACGGTACTGTTTGTAAGCTCCGGCTAACTCCGTGCCAGCAGCCGCGGTAATACGGGGGGAGCAAGCGTTGTTCGGATTTACTGGGCGTAAAGGGCGCGTAGGCGGCCACCGCAAGTCGACTGTGAAATCTCCGGGCTTAACCCGGAACGGTCAG
+
CCCCCGGGGGGGGGGGGGGGGGGGGGGGGGGGGGGGGGGGGGGGGGGGGGGGGGGGGGGGGGGGGGGGGGGGGGGGGGGGGGGGGGGGGGGGGGGGGGGGGGGGGGGEEGGGGGGGEGGGGGGGGGGGGGGGGGGGG9BFGGGEGFGGGGGGDDGGFGGGGGGGG9F7FFGFGGGGGGGFGGGGGGGGGGGGCGGDGGGGGGGGGDEGGGGGGG?CEG=GEG588ECEGGC88C/:EGGGGGGGGEC3C6CEDD5CFDGGDE*<=**1::ABFC*A7=CGG3)**0:BAG31<5.8>B>3.
@M03506:14:000000000-AKVR1:1:1101:15617:1971 1:N:0:48
ATGAACTCCTACGGGAGGCAGCAGTGGGGAATCTTGCGCAATGGGCGAAAGCCTGACGCAGCCATGCCGCGTGGATGATGAAGGTCTTAGGATTGTAGAATCCTTTCAGCGGGGACGATAATGACGGTACCCGCAGAAGAAGCCCCGGCTAACTTCGTGCCAGCAGCCGCGGTAATACGAAGGGGGCTAGCGTTGCTCGGAATTACTGGGCGTAAAGGGCGCGTAGGCGGACATTTAAGTCGGGGGTGAAAGCCCGGGGCTCAACCTCGGAATTGACCTCGATACTGGGTGTCTTGAGTAT
+
CCCCCGGGGGGGGGGGGGGGGGGGGGGGGGGGGGGGGGGGGGGGGGGGGGGGGGGGGGGGGGGGGGGGGGGGGGGGGGGGGGGGGGGGGGGFGGGGGGGFGGGGGGGGGGGGGGGGGGGGGGGGGGGGGGGGGGGGGGGGGCGDCFGEGCEFCEGGGGGGGGGGGGGGGGGGCFGGGGGGDEDEGGGGGGGGGGGGCFGGGEFGGG?FGFGGGGEGFGG5=*CECEC+:C5**+<C++?FGGGGGG*/;+AFGFGDGFGD5C*<?C+9CG5)1C4+:67*C:)CGF7?1*844=@FBFF*9
@M03506:14:000000000-AKVR1:1:1101:15505:1973 1:N:0:48
ATGAACTCCTACGGGAGGCAGCAGTGGGGAATCTTGCGCAATGGCCTAACGGCTGACGCAGCGACGCCGCGTGTGGGATGAAGCTCTTCGGAGTGTAAACCACTGTTGCCCGGGACGAATAGCTCGATTAATCGAGCCTGACGGTACCGGGTGAGGAAGCACCGGCTAACTCCGTGCCAGCAGCCGCGGTAATACGGGGGGTGCGAGCGTTGTCCGGAATCACTGGGCGTAAAGGGCGCGTAGGTGGTTTGATAAGGGTGGGGTGAAAGTCCGGGGCCCAACCCCGGCTCGGCCGTGCCGG
+
CCCCCGGGGGGGGGGGGGGGGGGGGGGGGDEGGGGFGEGGGGGGGGGGGFGGGDGGGDGEDGGGGFGGGGGEGFFEGGFGGGGGDGFFGGGGGGGGGGGGGGFFGGGGGFFGGEGGGGGFFFGFFGEFGGGGGFGCGGFGGFGGGGGGGGGFGGGGGGGGGGGGGGEGFG,C<<1CCCFCF@FFGCFEG>CGFEC@EGGG>EGGGEDGD8EEE?EGGAEGCCFCFFGGGGCE*CFEEGGGG=EEEFG*;7C?*<:FGFFD*5C5:5+:C>?=D5D57<C**5>CC55)(*.45>>>5BFE3
@M03506:14:000000000-AKVR1:1:1101:11536:1983 1:N:0:48
ATGAACTCCTACGGGAGGCAGCAGTGGGGAATTGTTCGCAATGGGCGCAAGCCTGACGACGCAACGCCGCGTGGAGGATGAAGATCTTCGGGTCGTAAACTCCTTTCGATCGGGACGAATGATCGGTGACCTAATACGTCATCGGAATGACGGTACCGAGAGAAGAAGCCCCGGCTAACTCCGTGCCAGCAGCCGCGGTAATACGGGGGGGGCAAGCGTTGTTCGGAATTACTGGGCGTAAAGGGCGCGTAGGCGGCCTTCTAAGTCGTGCGTGAAATCCCCCGGCTTAACCGAGGAACTG
+
CCCCCGGGGGGGGGGGGGGGGGGGGGGGGGGGGGGGGGGGGGGGGGGGGGGGGGGGGGGGGGDGGGGGGGGGGGGGGGGGGGGGGGGGGGGGGGGGGGGGGGGGGGGGGGGGGGGGGGGGGGGGGGGGGGGGGGGGGGGGGGGGGGGGGGGGGGGGGGDEFEGGGGGGGFGGGGGGGGGGGGGGGGGGGGGGGGGGGGGGDGGGGGGGGGGGGGGGGGGEGGGGGGG=FGGGGGGGGGGGEGGGGGGGGCEGGGGCEDGGFGGGF::CGG=>DG3FFFG*7)7:E79BB*=<DB33)5:)/
@M03506:14:000000000-AKVR1:1:1101:20906:2018 1:N:0:48
ATGACGGGAGGCAGCAGTCGAGAATTTTTGACAATGGGGGAAACCCTGATCGAGCGACGCCGCGGGGAGGATGAAGGTCTTCGGGTTGTAAACTCCTGTCATTTGAGAACAAGGCGCATGTATTAACTGTACGTGCGTTGATAGTATCAGAAGAGGAAGGGACGGCTAACTCTGTGCCAGCAGCCGCGGTAATACAGAGGTCTCAAGCGTTGTTCGGATTCATTGGGCGTAAAGGGTGTGTAGGTGGCGCGCTAGGTCGGGTGTGAAATTTCGGAGCTTAACTCCGAAACTGCATTCGATA
+
CCCCCGGGGGGGGGGGGGGGGGGGGGFGGD;FDCFFGGGGGGGGEEGGEFFGGFGGGD:FFGDE+@F>CD7?EFFGFFDBGGFCCFGGGGFGGGGFEGFGFGGGGGFCCFFCFGGGGGDGF9@AFFFGGGFCE@C<F@FE*E=FGGFGGGGED7ACFGGEEGGGFEGGGGGGFFFGGFFFEG7FG@*4?::89:7CGGFC?CCGGGGGEECCC87A>*88FFGCFF*ACEEECC9C0C7A=FFFGFGGGGG59EEFE4<5E:CGGGGG97C=GGG=>4DGFFB7+89:(7?<??4B=B=40
@M03506:14:000000000-AKVR1:1:1101:13649:2082 1:N:0:48
ATGAACTCCTACGGGAGGCAGCAGTGGGGAATATTGGACAATGGGCGAAAGCCTGATCCGGCAATGCCGCGTGAGTGATGAAGGCCTTAGGGTTGTAAAGCTCTTTTACCCGGGATGATAATGACAGTACCGGGAGAATAAGCCCCGGCTAACTCCGTGCCAGCAGCCGCGGTAATACGGAGGGGGCTAGCGTTGTTCGGAATTACTGGGCGTAAAGCGCACGTAGGCGGCTATGTAAGTTAGAGGTGAAAGCCCAGGGCTCAACCCTGGCATTGCCTTTAAGACTGCATCGCTTGAACAA
+
CCC<CCEFGCCFEGEGGECFGDGGFF@FECFG9E<FE<FG@@ED?<FBEGD@@C@FGGGC7EG7CFFGG>FCFEGFDCFGGGGGGGGGGGGFFGDEDFGGADFGFFGGECF:F=FBEF9BFAEBFFFGCFFGGGGGGGFFGG,=F7FC7FGGGF<>BBFE7BFGF,D7@F@:5>FC@BFG77F7<CCCCFE:CC718BEGDG5@FDFF88C>:E*;CFEE5:=E::;<5C*8*<F2<+:A7:C+<CFFDEC7CF=<C.1*7*29*>*705*8*:D7*10:>/@<97*).:8?7))8>FF4)
@M03506:14:000000000-AKVR1:1:1101:11492:2114 1:N:0:48
ATGAACTCCTACGGGAGGCAGCAGTGGGGAATTTTGGACGATGGGCGCAAGCCTGATCCAGCCATTCCGCGTGCAGGATGAAGGCCCTCGGGTTGTAAACTGCTTTTGGACGGAACGAAAAGGCCTTTCCTAATACGGAGGGCTCATGACGGTACCGTCAGAATAAGCACCGGCTAACTACGTGCCAGCAGCCGCGGTAATACGTAGGGTGCAAGCGTTAATCGGAATTACTGGGCGTAAAGCGTGCGCAGGCGGTTATGTAAGAAAGGTGTGAAACTCCCGGTCTGAACCTGGGAACGTC
+
CCCCC<EC<<CC@CC;:FF@CGGGGGGGGGG,6CCFFCE@:@C,6CFFGGGFCF@EFF<9,CCFGGC<CB@FG:FFA,FCFFD8<FGGGDGEFCCFGGGEG9FG?FF?@CCFGGFFG7CC+?+,3BDF?DC<BAA<FC>@E7F<DAFF9@C:FFECCCFGGC;FCFEDFGGCED@E<>FC,14<7<<@CGGGGD8:>CE52B91<+*1*?5*?FC@>*;8*2+**1;C89<7@6*85C3CC?C55C=38*:/9**)::C*300C+**9CC6=7*:C***79))*202*-2).8>)7)7))0
@M03506:14:000000000-AKVR1:1:1101:16695:2215 1:N:0:48
ATGAACTCCTACGGGAGGCAGCAGTAGGGAATATTGGACAATGGGTGCAAGCCTGATCCAGCCATGCCGCGTGCAGGAAGAAGGCTTTCTGAGTTGTAAACTGCTTTTGCCAGGGGATAAAATGTCCTTGCGAGGAAAATTGAAGGTACCTGGTGAATAAGCCACGGCTAACTACGTGCCAGCAGCTGCGGTAATACGTAGGTGGCAAGCGTTGTCCGGATTTATTGGGTTTAAAGGGTGCGTAGGCGGTTTTTTAAGTCAGTGGTGAAATACGGCAGCTCAACTGTCGAGGTGCCATTGT
+
CCCCCGGGGGGGGGGGGGGGGGGGGGGGGGGGFGGFGGGGGGGGFGGGGGGGGGGFGGGGGGGGGGGGGGGGGGGGGGGGGGGGGGGGGGGGGGGGGGGGGGGGGGGGGGGGGGGGGGGGGGGGGGGGGFFFGEGFFGGGGDGGGGGGGGGGGGGFGGGGGGGGGGGGGGFGGGGDFGG:BCCGGGGGGGGGGEGGGGFGGGGFFGGCFGECEGGGFGGGCEC;FFFCF8*;?7CGD=FDGGE5CGFDC5:7C555CF>><E70CGGG67?9>FD=5>34C***+0*185B;>)).9@?**
@M03506:14:000000000-AKVR1:1:1101:19563:2236 1:N:0:48
ATGAACTCCTACGGGAGGCAGCAGTGGGGAATATTGGACAATGGGGGCAACCCTGATCCAGCAATGCCGCGTGTGTGAGGAAGGCCTTCGGGTTGTAAAGCACTTTTGTCCGGAACGAAACGTGTCGGGTGAATATCCCGGCAAACTGACGGTACCGGAAGAATCAGCACCGGCTAACTTCGTGCCAGCAGCCGCGGTAATACGAAGGGTGCAAGCGTTACCCGGAATTACTGGGCGTAAAGCGTGCGAAGGTGGTTTTTTAAGTCCGTTGTGAAAGCTCTGGGCTCAACCTGGGAATGGC
+
CCCCCGGGGGGGGGGGGGGGGGGGGGGGGEGGFGGFGGGGGGGGGGGEGGGGGGGGGGGGGGGGGGGGGGGFFCFGGF<FFGFGGGGGGGGGGGGGGGGGGCFGGGGFFGGGGGGGFGEGFFGFFGGGGGGGFFGF,EBEDGCGFFG9EEGGE<FGGGGG7@@FFC:FGGGE7FGGGEF7,CFGGGFDGB,BF>EGGG*;+9CF:=CEEFGGGC?CECEEE++:C>EG6<@EGGFGGEDECFCEGCD<*2:**<E7*)*/57693:?7:<E5C7>7FF*7:/<FGFG62752>4)86:FF)
@M03506:14:000000000-AKVR1:1:1101:11635:2242 1:N:0:48
ATGAACTCCTACGGGAGGCAGCAGTCGAGAATTTTTCACAATGGGCGAAAGCCTGATGGAGCGACGCCGCGTGGGGGATGAATGGCTTCGGCCCGTAAACCCCTGTCATTTGCGATCAACTGTTATTATTTAAAAGATGATGACCTGATAGTGGCGAAAGAGGAAGGGACGGCTAACTCTGTGCCAGCAGCCGCGGTAATACAGAGGTCCCGAGCGTTGTTTGGAGTCACTGGGCGTAAAGGGTGCGGAGGTGGCGAGGAAAGGCGGATGGGAAAGCTCGGAGGCCAACCCCGAAATGGCC
+
CCCCCFGGGGGGGGGGGGGGGGGGFGGGGGEGGGGGGGGGGGGGFGCGGGGGGGGGGGGGGGGGGGGGGGGGGGGGGEGGGDFG@FEEGGDEGGGGGGGGGGEGGGGGFFGCGGGFFDCF9FFDFGGGGGGGGGGGG9DGGGGGDF,@FFGGGGGGDGGD<FDFFCEDGGGGG>EGFEGGFFGGGG7ECGGF@CBC8*;<C+2<7?>FF?F55EEGEEG5C0086*<CE+97;CC5=E<EC?12/5E)*:E/75*1/7C)7CC*17C55C*)**9>**29D>>**01<87)-7)75>=*5)
@M03506:14:000000000-AKVR1:1:1101:17502:2243 1:N:0:48
ATGAACTCCTACGGGAGGCAGCAGTCGAGAATTTTTCTCAATGGGGGAAACCCTGAAGGAGCGACGCCGCGTGGAGGATGAAGGTCTTCGGATTGTAAACTCCTGTCATTGGGGAACAATGCGTAAATATTAACTGTATTTACGTTGATAGTACCCGAAGAGGAAGAGACGGCTAACTCTGCGCCAGCAGCCGCGGTAATACAGAGGTCTCAAGCGTTGTTCGGAATCATTGGGCGTAAAGGGTGCGTAGGCGGCGCGGTAAGTCGGGTGTGAAATCCCGGGGCTTAACTTCGAAAATGCA
+
CC@CC<<EEFFGGDEGEDGGG@8FFCE@@DFECG,CFGGFEGGGGD>C@<FGGC8FF@C@<C@@7BCCFCGCB>CGDCFFFD,,:C,CFFGCF7AB,E?FGGGGCAFFG?A5B:CFGCFF<=FFFF7F<DFAFG9AC<?FB=DF,DCGFGGGDGDFCECC7<>FFGGGG75>F:<FCFF9DF@@*5FF8<,,=<:FBC8?CGGGGGGGGCEFFGG>C5=*8<8C8*;3+++3+2CC*:*;<CE=CCCDAC=?DGGGG><9*2*+39=<*7/5**200)*1973::)9F<7*65)75)/9**
@M03506:14:000000000-AKVR1:1:1101:22249:2282 1:N:0:48
ATGAACTCCTACGGAGGCAGCAGTCGAGAATTTTTCTCAATGGGGGCAACCCTGAAGGAGCGACGCCGCGCGGAGGATGAAGGTCTTCGGATTGTAAACTCCTGTCATTTGGGAACAAGTGTCACCGGTTAACTGCGGGAGGCTTGATAGTACCAGAAGAGGAAGGGACGGCTAAATCTGTGCCAGCGGCCGCGGGAATACAGAGGTCCCAAGGGTTGTTCGGATGCACTGGGCGTTAAGGGTGCAAAGGCGGCGGGGTAAGTTGGATGTGAAGTTGCGGAGCTCAACCCCGAAACTGCAT
+
@CCC@F9C;CFG@;B@6FCFGGGCFCF:FBFE<<,6,6,,C<6E;7++9:,B@6FGG8C,,66@FC7++7+@C=C>:EGGC9F,55,EDFDGGCFD9FE?,?,,:55E@FF,=83>F8,C855C,C7>+@73:@D3++8+5*@3<:5;FE,,,@FD<<,DF:7F,<*<*****=:,,,7,C<FGC,=:7:<<*:8*/8*+<9@++*<8<8+;F*A*0?8*+*:*;*2+0+30;7?8*1*<FC*2*++23:ECCC7)8>)*+<:C76+:+239**2+*0CC)).*0/77(18()..7*@*6*
@M03506:14:000000000-AKVR1:1:1101:17692:2283 1:N:0:48
ATGAACTCCTACGGGAGGCAGCAGTGGGGAATTTTGGACAATGGGCGCAAGCCTGATCCAGCCATGCCGCGTGCGGGAAGAAGGCCTTCGGGTTGTAAACCGCTTTTGTCAGGGAAGAAACGCGCTGAGCTAATACCTCGGCGTAATGACGGTACCTGAAGAATAAGCACCGGCTAACTACGTGCCAGCAGCCGCGGTAATACGTAGGGTGCAAGCGTTAATCGGAATTACTGGGCGTAAAGCGTGCGCAGGCGGCTTTGCAAGACAGATGTGAAATCCCCGGGCTTAACCTGGGAACTGG
+
CCCCCGGGGGGGGGGGGGGGGGGGGGGGGGGGGGGGGGGGGGGGGGGGGGGGGGGGFGGGGGGGGGGGGGGGGGGGGGGGGGGGGGGGGGGGGGGGGGGGGGGEFGGGEGGGFGGGGGGGGFFGG77:FGEGGECFBFGGCGGGCGGGGGGGGGGG;FFGGGGCFGGGGGFGGGEGGGGGGGGGGGGGGGGGGGGGGGGGGGGF:FGGGGGGGDFGGEEGGGGGGGGGGFF+@FGGGGGEFGGGCECDEGGGGGGG=:4DC<7CFGGGC7EFGFG+06*93>EEG@FF9>F<FFFFFFFF)
@M03506:14:000000000-AKVR1:1:1101:12540:2289 1:N:0:48
ATGAACTCCTACGGGAGGCAGCAGTGGGGAATATTGGACAATGGGCGCAAGCCTGATCCAGCCATGCCGCGTGAGTGATGAAGGCCTTAGGGTTGTAAAGCTCTTTCGTCAGGGAAGATAATGACGGTACCTGAAGAAGAAGCCCCGGCTAACTTCGTGCCAGCAGCCGCGGTAATACGAAGGGGGCTAGCGTTGCTCGGAATCACTGGGCGTAAAGCGCACGTAGGCGGCTTTCTAAGTCAGGGGTGAAATCCTGGAGCTCAACTCCAGAACTGCCTTTGATACTGGGTATCTCGAGTCC
+
CCCCCGGGGGGGGGGGGGGGGGGGGGGGGGGG<FGGGGGGGGGGGGGGGGGGGGGGGGGGGGGGGGGGGGGGGGGGGGGGGGGGGGGGGGGGGGGGGGGGGGGGGGGGGGGGGGGGGGGGGGGGGGGGGGGGGGGGGGFGGGGFGGGGGGGGGGGGGGGGGGGGGGGGGGGGGGGGGGGGGGGGGGGGGGGGGGGGGGGGGCFGGGFGGGGGGGGGGGGGGGDFGFGGGGDG=CGGGFCFCFFGCECDGGFGGCCFFFGGGGFFGCFCCF?FGFFCCFFG79BFGFGFF<FFF?=FF3?F=
@M03506:14:000000000-AKVR1:1:1101:13793:2315 1:N:0:48
ATGAACTCCTACGGGAGGCAGCAGTCGAGAATTTTTCTCAATGGGCGAAAGCCTGAAGGAGCGACGCCGCGTGGAGGATGAAGCCCCTTGGGGTGTAAACTCCTTTCGATCGGGACGATTATGACGGTACGGATGAAGAAGCACCGGCTAACTCTGTGCCAGCAGCCGCGGTAATACAGAGGGTGCAAGCGTTGTTCGGAATTATTGGGCGTAAAGGGTGCGTAGGCGGTGCGGTAAGTCTCTTGTGAAATCTCCAGGCCCAACCTGGAGCCTGCAAGGGAAACCGCCGTGCTTGAGCGTG
+
CCCC@EE<@CEFBFGDEFCFGGGGGGGEF@CFFEFFGCGE<F@@FGGEDCGGFECCFCF@DFGDEGGCFECFEGDGEFFGFFGGG@FGGGGCCFCFCAEG@FGFAEFGFGGGDD+@BF=B@FGF9FDGFGGE::F?FCFG?FGGGCFDCECFCC><FFEFFFFCGFFGGDGCFE9BF@FGGCCF<:<<CGD:<FB<CBC;8*<9<+0+:CGC/;@FGGGGGE88*CEEEGCCEGGC*A>CCCCDFC+7@<9C>F:CFFG5*:C7:CF:F5672*7?:653>>:?*85:1C525@?4)).08
@M03506:14:000000000-AKVR1:1:1101:13993:2376 1:N:0:48
ATGAACTCCTACGGGAGGCAGCAGTGGGGAATTTTGGACAATGGGGGCAACCCTGATCCAGCAATGCCGCGTGGAGGATGAAGGTCTTCGGGTTGTAAACTCCTGTCATTTGGGAACAATGCGCAAATATTAACTGTATTTGTGTTGATAGTACCCGAAGAGGAAGAGACGGCTAACTCTGTGCCAGCAGACGCGGTAATACAGAGGTCTCAAGCGTTGTTCGGATTCATTGGGCGTAAAGGGTGCGTAGGCGGCGCGGTAAGTCGGGTGTGAAATCTCGGGGCTTAACTCCGAAACTGCA
+
CCCCCGGGGGGGGGGGGGGGGGGGGGGGGGGGGGGGGGGGGGGGGGGGGGGGGGGGGGGGGGGGGGGGGGGEGGCFGFDGGGGGGGGGGGGGGGGGGGGGGGGGGGGGGGGGGGGGGGGGGGGGGGGGGGGGGGAEFGGGGGGGGGGGGGGGGG>FGGGGGGGGGGGGGGGGDGGGGGGGGGGGGGGGCFGFGGGGGGGGGGGGFFFE8,;CFGGGEGGGFGGGGC5FFG7EGGGEEECGGGCFGDG5EE5CDGGGD5CCEEFECDGG*9CB>7CG*9>FG@EC*7964>?>DE>:EFFF*
@M03506:14:000000000-AKVR1:1:1101:18986:2391 1:N:0:48
ATGAACTCCTACGGGAGGCAGCAGTGGGGAATTTTGGACAATGGGGGCAACCCTGATCCAGCCATTCCGCGTGAGTGAAGAAGGCCTTCGGGTTGTAAAGCTCTTTTGTCCGGAACGAAACGGATGGCGTGAATAGCGTCGTCTACTGACGGTACCGGAAGAATAAGCACCGGCTAACTACGTGCCAGCAGCCGCGGTAATACGTAGGGTGCGAGCGTTAATCGGAATTACTGGGCGTAAAGCGTGCGCAGGCGGTTTTGTAAGCCAGATGTGCAATCCTCGGGCTTAACCTGGGAATGGG
+
CCCCCGFGGAFGGGGDGGGGGGGGGGGGGGGGGGGGDFFFGFGGGGGGGFGGGGGFGGGGDGGGGEDCFGEE:CCFFFGGGGGGFGGFF<FGGGGGGGGGGGGGGEEGGGGEGGGGGGDGF+?@CFGGGFGGGGGGCEF>FCF@EGCF9>FGCCEGCF7@FGAFDG=>FFEEGG*>BFG;:CFFG7F@8B@CEGC@B18CGGGG:@8EGFC8E>C8EEGC5<FEE8CCCFFGGGFCECD8CDFEEG*5**:>CCG<*)9<EGD7+96C62+/*0:+;)9*C>B7/)9?>F?2<:3@:F@F)
@M03506:14:000000000-AKVR1:1:1101:14649:2402 1:N:0:48
ATGAACTCCTACGGGAGGCAGCAGTGGGGAATCTTGCGCAATGGGCGAAAGCCTGACGCAGCGACGCCGCGTGAGGGATGAAGGCCTTCGGGTTGTAAACCTCTTTCGGCAGGGACGAAGCGAAAGTGACGGTACCTGCAGAAGAAGCCCCGGCTAACTACGTGCCAGCAGCCGCGGTAATACGAAGGGGGCTAGCGTTGCTCGGAATCACTGGGCGTAAAGGGTGCGTAGGCGGGTCTTTAAGTCAGGGGTGAAATCCTGGAGCTCAACTCCAGAACTGCCTTTGATACTGAAGATCTTG
+
CCCCCGGGGGGGGGGGGGGGGGGGGGGGGGGGGGGGGGGGGGGGGGGGGGGGGGGGGGGGGGGGGGGGGGGGGGGGGGGGGGGGGGGGGGGGGGGGGGGGGGGGGGGGGGGGGGGGGGGGGGGGGGGGGGGGGGGGGGGGGGGGGGGGFGGGGGGGGGGGGGGFGGGGGGGGGGGGGGGGGGGGFGGGGGGGGGGGGGGGGGGGGGGGGGGGGFGGGGGGGGGGGGDGDEDGFGGGEGGGCFEFCFFFEFEC<=FFF=**<CCFE*<*<D??F4<7DF7FFF?CFF>=>FF9@?F4@F?F7
@M03506:14:000000000-AKVR1:1:1101:10593:2407 1:N:0:48
ATGAACTCCTACGGGAGGCAGCAGTCGAGAATCTTCGGCAATGGGCGCAAGCCTGACCGAGCGACGCCGCGTGGAGGACGAAGGCCTTCGGGTTGTAAACTCCTGTCGAGGGGGAAGAAGGCCCCGCGAGGGGCTTGACTGATCCCTGGAGGAAGCACGGGCTAAGTTCGTGCCAGCAGCCGCGGTAAGACGAACCGTGCGAACGTTATTCGGAATCACTGGGCTTAAAGCGCGTGTAGGCGGGCCGGCACGTCGGTCGCTGAAATCCCCCGGCTCAACCGGGGAAGGGGCGCCGATACGG
+
CCCCCGGGGGGGGGGGGGGGGGGGGGGGGGGGGGGGGGGGGGGGGGGGGGGGGGGGGGGGGGGGGGGGGGGGGGGGGGGGGGGGGGGGGGGGGGGGGGGGGGGGGGGGGGGGGGGGGGGGGGGGGGGGGGGGGGGGGGGGGGFGGGGGGGGGGGGGGGGGGGGGGG<CGGGGGGGGGGGGGGGGGGGGGGGGGGGGGEGGGDGGG8;FGGGGGGGFGGGGGGGGGFGGGGGDGEGGCFFFFGGGGGGGG*579CC<*8CD5EGG7CG:GDC3DD5CC=CFD>5E53CEBDE>:)7).)).)
@M03506:14:000000000-AKVR1:1:1101:11698:2413 1:N:0:48
ATCAACTCCTACGGGAGGCAGCAGTCGAGAATTTTTCTCAATGGGGGAAACCCTGAAGGAGCGACGCCGCGTGGAGGATGAAGGTCTTCGGGTTGTAAACTCCTGTCATTTGAGAACAAGGTGCACATGTTAACTGCATGTGCATTGATAGTATCAGAAGAGGAAGGGACGGCTAACTCTGTGCCAGCAGCCGCGGTAATACAGAGGTCCCAAGCGTTGTTCGGATTCATTGGGCGTAAAGGGTGTGTAGGTGGCGCCGTAAGTCGGGTGTGAAATCTCGGGGCTTAACTCCGAAACTGCA
+
CCCCCGGGGGGGGGGGGGGGGGGGGGGGGGGGGGGGGGGGGGGGGGGGGGGGGGGGGGGGGGGGGGGGGGGGGGDGGGGGGGGGGGGGGGGGFGGGGGGGGGGGGGGGGGGGGGGFGGGGGGGGGGGGGGGGGGGGGGGGGGGGGGGGGGGGGGGGGGGGGGGGGGGGGGGGGGGGGGGGGGGGGGGGGGGGGGGGGGEGGGGFFGGGFFCEFGGGEGGGGGGGCEGGGGGGGF=ECEGF?CGFGGGGGGFCGGGGGDD95A>C?7CC5CEF=7CFC?FFF3DGG:FFAGFD>E>DDFFF6
@M03506:14:000000000-AKVR1:1:1101:13764:2425 1:N:0:48
ATGAACTCCTACGGGAGGCAGCAGTGGGGAATTGTTCGCAATGGGCGCAAGCCTGACGACGCAACGCCGCGTGGAGGACGAAGATCTTCGGGTCGTAAACCCCTGTCGAGCGGGAAGAACGCTTCCCGGGTGAATATCCTGGGGAATTGACGGTACCGCTAAAGGAAGCCCCGGCTAACTCCGTGCCAGCAGCCGCGGTAATACGGGGGGGGCAAGCGTTGGTCGGAATTACTGGGCGTAAAGGGCTCGTAGGCGGCCAACTAAGTCAGACGTGAAATCCCTCGGCTTAACTGGGGAACTG
+
CCCCCGGGGFGGGGGGGGGGGGGGGGGGGGGGGGGGGGGGGGGGGGGGGGGFGGGGGGGGGGGGGGGGGGGEGGGGGGGGGGGGCFGGFGFGGDFGGGGGGGGGFFGGFEDGGGFEEFGGGD:CGCFEGD@FGGGGGGGC9CGGGGGFCFGGGGGFGGDF*CFGGGGFF:F7FFGGFFF7CGDGGDG9EDCCFGGGGGEGDGGGGGGGGGGGGGFE:C=***2<C?CEGFGG70<=CC7/A=9CEGFCC*:5<FCDEDDFFDFCC>EDGDC3*19C>*:90)<EE>D34C?)764>)7.)*
@M03506:14:000000000-AKVR1:1:1101:15222:2468 1:N:0:48
ATGAACTCCTACGGGAGGCAGCAGTCGAGAATTTTTCTCAATGGGGGAAACCCTGAAGGAGCGACGCCGCGTGGAGGATGAAGGTCTTCGGGTTGTAAACTCCTGTCATTTGGGAGCAAGTCGTACGTAGTAACTATACGTGCGTTGATAGTACCAGAAGAGGAAGAGACGGCTAACTCTGTGCCAGCAGCCGCGGTAATACAGAGGTCTCAAGCGTTGTTCGGATTCATTGGGCGTAAAGGGTGCGTAGGGTGCGTCGTAAGTCGGGTGTGAAAGCCCGGGGCTTAACTCCGAAACTGCA
+
CCCCCGGGGGGGGGGGGGGGGGGGGGGGGGGGGGGGGGGGGGGGGGGGGGGGGGGGGGGGGGGGGGGGGGGGEGEGGFGGGGGGGGGGGGGGGGGGGGGFFGGGGGGGGGGGGGGGGGGGGGGGGGGGGGGGGGGFFFGGGGGGGGGGGGGGGGFFGGFFGGGGGGGGGGDGGGGGGCGGGFEFFCFGGGGGGGGGGGEGGGGGGGGFFGGCFFGG;CCGFFCEEEGCC@FGFGGG58*AFGD:EEDDCED*2::7;5CDFCFGCDGDGG557C:+*)/9<)755<6@)293>5)57?@?*
@M03506:14:000000000-AKVR1:1:1101:9746:2496 1:N:0:48
ATGAACTCCTACGGGAGGCAGCAGTGGGGAATTGTTCGCAATGGGCGCAAGCCTGACGACGCAACGCCGCGTGGAGGATGAAGATCTTCGGGTCGTAAACTCCTTTCGATCGAGACGAATGGTTTCCGGGTGAACAATCCGGGAAATTGACGGTACCGAGAGAAGAAGCCCCGGCTAACTCCGTGCCAGCAGCCGCGGTAATACGGGGGGGGCAAGCGTTGTTCGGAATTACTGGGCGTAAAGGGCGCGTAGGCGGCCCTCTAAGTCGGACGTGAAATCCCTCGGCTTAACCGGGGAACTG
+
CCCCCGFGGGGFGGGGFGGGGGFFFGGGGGGFGGGGGGFCFCFGGGGGGGGGGDGCFGEFGE7FGGEFGGGGGFFGGGGGGGGFGGGGFFGGGGGGGGGGGGGFFDGGFGGGEFFEGGGGFFGCFAFGEGBC@FGCFGGGEC:CF7=CGGGGGGGGGEG7<4FCFGFFFGDGEGGDGGGGGGGGCFGGGGGGGGGGGDEGGGGGGGEG5>EEGEGGGGECEEFDC>585@FFGGGGGGGEEE?77*:<E/CGD?EGDB)*:7FCE:FGGGG@>DC7?4:6*/<E5>3707B2.)<BBDF?6
@M03506:14:000000000-AKVR1:1:1101:8499:2499 1:N:0:48
ATGAACTCCTACGGGAGGCAGCAGTCGAGGATCTTCTGCAATGGGCGCAAGCCTGACAGAGCGACGCCGCGTAAAGGATGAAGGCCTTCGGGTTGTAAACTTTTTTGAGCCGTTAAGAACGAACACGGGTTAACAGTCCGTGGAATGACTAAGGCGGCAGAACAAGCCCCAGCTAACTACGTGCCAGCAGCTGCGGTAATACGTAGGGGGCAAACGTTGCTCGGAATCACTGGGCTTAAAGCGCACGTAGGTGGCTTTATAAGCTTGATGTGAAATCCCCTGGCTCAACCAGGGAACTGCG
+
CCCCCGGGGGGGG,@;:EEGGGGGGGGGGGFEFFGGGGGGFFGGGGDGDGGGGGGFGFGGGGGGEGEGGGGGGGGGGCEEFFGFFGGGGGGGFGGGGFGGGGGGGGEDGFFGGGGGF<BFGGGGGGGGGFGGCFFGFCFGGFGCGDFFGF,@AFFGGGGGGDFGGFGG@@FGG7:,C:F7EGGGG9,CFGGGGCGGG8EB9FC9@>EG>>8:ECCGG*@C+<:EG8CGCFE7CCF6F6:FFCE55CE/8AEGFEGGGFG79CC+<0*900:@**>?>4C77:@7*/*9,0).755))/7?5
@M03506:14:000000000-AKVR1:1:1101:10136:2499 1:N:0:48
ATGAACTCCTACGGGAGGCAGCAGTCGAGAATTTTTCTCAATGGGGGAAACCCTGAAGGAGCGACGCCGCGTGGAGGATGAAGGTCTTCGGATTGTAAACTCCTGTCATTGGGGAACAAGTCGCTTACGTTAACTGCGTGAGCGTTGATAGTACCCGAAGAGGAAGAGACGGCTAACTCTGTGCCAGCAGCCGCGGTAATACAGAGGTCTCAAGCGTTGTTCGGATTCATTGGGCGTAAAGGGTGCGTAGGCGGCGCGGTAAGTCGGGTGTGAAATCTCGGGGCTTAACTCCGAAACTGCA
+
CCCCCGGGGGGGGGGGGGGGGGGGGGGGGGGGGGGGGGGGGGGGGGGGGGGGGGGGGGGGGGGGGGGGGGGGGGGGGGGGGGGGGGGGGGGGGGGGGGGGGGGGGGGGGGGGGGGGGGGGGGGGGGGGGGGGGGGGGGGGGGGGGGGGGGGGGGFGGGGGGGGGGGGGGGGGGGGGGGGGGGGGGGGGGGGGGGGGGGGGGGGGGGGGGGGGGGGGDGGGGGGGDGGGGGGFGGGGGGDFCFEGGDEGGGGGGGGGGFGGGGGGFGGGGGGFGCFFDFFGGFFG=5<FBC6>@>5@>4FF9
@M03506:14:000000000-AKVR1:1:1101:16088:2525 1:N:0:48
ATGAACTCCTACGGGAGGCAGCAGTGGGGAATCTTGGACAATGGAGGAAACTCTGATCCAGCCATGCCGCGTGAGTGATGAAGGCCTTCGGGTTGTAAAACTCTTTTGGCGGGGACGATAATGACGGTACCCGCAGAATAAGCTCCGGCTAACTTCGTGCCAGCAGCCGCGGTAATACGAAGGGGGCTAGCGTTGTTCGGAATTACTGGGCGTAAAGCGTGCGCAGGCGGCTGCTCAAGTCAGGGGTGAAAGCCCAGAGCTCAACTCTGGAATTGCCTTTGAGACTGAGTGGCTTGAGTAC
+
CCCCCGGGGGGGGGGGGGGGGGGGGGGGGGGGGGGGGGGGGGGGGGGGGGGGGGGGGGGGGGGGGGGGGGGGGGGGGGGGGGGGGGGGGGGGGGGGGGGGGGGGGGGGGGGGGGGGGGGGGGGGGGGGGGGGGGGGGGGGGGGGGGGGGGGGGGGGGGGGGGGGGGGGGGGGGGGGFGGFFGEGGGGGGGGGGGGGGGGGDGGGGGGGGGGGGGEFGGGCCCGGEEGGGCEGGGFGGFGFFGGGGGGDEFGGF6FF5)77C+>EF7?FCFEFGGGGGFGF7*7EGFFFBDF?F7>D>FFF=
@M03506:14:000000000-AKVR1:1:1101:9455:2534 1:N:0:48
ATGAACTCCTACGGGAGGCAGCAGTAAGGAATCTTGGTCAATGGGCGGAAGCCTGAACCAGCCATGCCGCGTGCAGGAAGACGGCCCTACGGGTTGTAAACTGCTTTTGTACCAGAATAAACCCCCGGTCGTGACCGGGGCTGAATGTATGGTAAGAATAAGGATCGGCTAACTCCGTGCCAGCAGCCGCGGTAATACGGAGGATCCGAGCGTTATCCGGATTTATTGGGTTTAAAGGGTGCGTAGGCGGCCTGTTAAGTCAGGGGTGTAAGACGGTAGCTCAACTATCGCAGTGCCCTTG
+
CCCCCGGGGGGGGGGGGGGGGGGGGGGGGGGG9FFGCFFGGGGGGGGGGCEGGGGGGGGGGGGGAFGGGGGGGGGGGGGGGGGGGEGGGGGGGGGDGGGGGGGGFFGGGGGGGGCGGFFGGGGGEGFGGFGFCGGCGGGGF<FCGFFFFFAFFGGF9FFGGCFG:FCEG7CFGCGFEGFDGGGGFGGGGGGGGGGFGBFGGGDC+:FFGEGGG>?E@FGGGEGFFC+3<C:C8FF++3CCC=ECEGG4CEE=*7<:C?FF+C7EFCCC*:9/>*9=77DF>BFGF?<6)>53806=47?).
@M03506:14:000000000-AKVR1:1:1101:21466:2540 1:N:0:48
ATGAACTCCTACGGGAGGCAGCAGTCGAGAATTTTTCTCAATGGGGGAAACCCTGAAGGAGCGACGCCGCGTGGAGGATGAAGGTCTTCGGGTTGTAAACCCCTGTCATTTGGGAACAAGTGCCGGTACCTAACTGCTACCGGCTTGATAGTACCAGCAGAGGAAGAGAAGGCTAACTCTGTGCCAGCAGCCGCGGTAATACAGAGGTCCCAAGCGTTGTTCGGATTCATAGGGCGCAAAGGGTGTGTCGGTGGCGCCGTAAGTCGGGTGTGAAATTTAGGTGCTTACCTCCGAGATCGCA
+
-A@CCEFG9F<@CFGFGE@@;CE8FFGGGG,CFGGGF<FFFGGGFGCGGCDFCCCDF@E<FFG7@CF@@CG+@FBEECEEGGG@BFGFEFGGFGDEGGGG,F=<BE8EGGDGC7FBDE@EEGFDEEEG=,8>DGFGFCGGGG+:@F@FCCFDEFFGG7<@EFF,@>CA,,33>F7F:CE;F;@2F;B7:<<,41**=48;+5++7+4BB+*+*233B8:28:CE*;*+<++3<FEE5:)CCF5AE/29+:C*9E69C7))**1+<*5>7DCB27*<***0*/0++97)(2915))))*00)
@M03506:14:000000000-AKVR1:1:1101:24613:2561 1:N:0:48
ATGAACTCCTACGGGAGGCAGCAGTGGGGAATATTGCACAATGGGCGCAAGCCTGATGCAGCGACGCCGCGTGGGGGATGACGGCCTTCGGGTTGTAAACCTCTTTCACCAGGGACGAAGCGCAAGTGACGGTACCTGGAGAAGAAGCACCGGCCAACTACGTGCCAGCAGCCGCGGTAATACGTAGGGTGCGAGCGTTGTCCGGAATTACTGGGCGTAAAGGGCATGGTGGTGGTTTGTCGTGTTGTTCGTGAAAGGCCACATCTGAACTGTGGGCTTGCGGGCGATACGGGCGGTCTGG
+
CCCCCCCEFGFFG;CGGGGGGGGGGGGGEECEFGGCDFFAGFGGGGCCEEFGGGGFGGGDGGGCCED7B@=FFDGEFEEGGDFDGEEGGGDEFDEEFFG,BFFGGGGE<?<<FG++C:>FCFGCFG=CCCECGDFCFGGGGC:>F,:>DFFD>7:FBF,,@F2=C@F:FGGG7C*1:C**?FC@CFC8CFECC*:CEECE;<:C5;CEE<CEC8FG5?8EG:CE5**0*+3;;FG87@C23C*7/A59*0*:92/?+)5*1:4++:2::*<@D75**)*1*))**))0(10(05)05))07
@M03506:14:000000000-AKVR1:1:1101:17562:2577 1:N:0:48
ATGAACTCCTACGGGAGGCAGCAGTGGGGAATTGTTCGCAATGGGCGCAAGCCTGACGACGCAACGCCGCGTGGAGGATGAAGATCTTCGGGTCGTAAACTCCTTTCGATCGAGACGAACAGCCTCTGGGTGAACAATCCGGAGGTCTGACGGTACCGAGAGAAGAAGCCCCGGCTAACTCCGTGCCAGCAGCCGCGGTAATACGGGGGGGGCAAGCGTTGTTCGGAATTACTGGGCGTAACGGGCTCGTAGGCGGCCAACTAAGTCAGACGTGAACTCCCTCGGCTTAAACGGGGAACTG
+
CCCCCGGGGGGGGGGGGGGGGGGGGGGGGGDGGGGGGGGGGGGGGGGGGGGGGGGGGGGGGGGGGGGGGGGGGG7FGGGGGGGGGGGGGGGGGGGEGGFGGGGGGGCGGFFGGGGGGGGGGGGGGGCFGCFGFF<CFGGGD>CEGGGGGGGGGGGECFDGGGGFCFGGG@FGGEDGGGGGDFDG:@FGGGFFGGDCCC:CE7AFGECEEGGGGDCCC==EGG*<*:8?FF79FFGGGDC=7*:=CEECE*:CGGGGD><7=F*+0:<77:7>***2*9:F55)CEBC:>7*-).8@.<76=
@M03506:14:000000000-AKVR1:1:1101:19137:2619 1:N:0:48
ATGAACTCCTACGGGAGGCAGCAGTCGGGAATTTTGGGCAATGGGCGAAAGCCTGACCCAGCAACGCCGCGTGAAGGATGAAATCCTTCGGGATGTAAACTTCGCAAGAACGGGAAGAATAAGTAAGGGTTAATATCTCTTACGATGACGGTACTGTTTGTAAGCTCCGGCTAACTCCGTGCCAGCAGCCGCGGTAATACGGGGGGAGCAAGCGTTGTTCGGATTTACTGGGCGTAAAGGGCGCGTAGGCGGCCACCGCAAGTCGGTTGTGAAATCGCTGGGCTTAACCCAGAAGGGCCAA
+
CCCCCGGGGGGGGGGGGGGGGGGGGGGGGGGGGGGGGGGGGGGGGGGGGGGGGGGGGGGGGGGGGGGGGGGGDGGGGGGGGGGGGGGGGGGGGGGGGGGGGGGGGGGGGGDGGGGGGGGGGGGGGGGGGGGFFGGFGGGGCFGGGGGGGGDGFGGGGGGGGGGGGF:CCFGGGGGFGGGEEGGG?FGGGGGDG=ECGGGGGGGGGDEEGGGGFE:EGGCGEE=*C??F7CFF*:CEE=DGG7E=CECGG6=CD75CFDGG*::9ED5/:<CF**:<*)*79@46*9:@2<>6)7))))074
@M03506:14:000000000-AKVR1:1:1101:17767:2637 1:N:0:48
ATGAACTCCTACGGGAGGCAGCAGCGACGAATCTTCCGCAATGGGCGAAAGCCTGACGGAGCGACGCCGCGTGTGGGATGAAGCGCCTTCGGCGTGTAAACCACTGTCAGAGGACAGAAACACTGATTGTCCTCAGAGGAAGGGGCGACTAACTCTGTGCCAGCAGTCGCGGTAATACAGAGGCCCCGAGCGTTAATCGGAATTACTGGGCTTAAAGGGTGCGTAGGCGGACCAGAAAGTGCTTTGTGAAAGGCCCGGGCTCAACCTGGGAACTGCATTCAAAACTGACAAGCTAGAGTAT
+
CCCCCGGGGGGGGGGGGGGGGGGGGGGGGGGGGGGGGGGGGGGGGGGGGGGGGGGGGGGGGGGGGGGGGGGGGFFGGGGGGGGGGGGGGGGGGGGGGGGGGGGGGGGGGGGGGGGGGGGGGGGGGGGGGGGGGGGGGDGGGGGGGGGGGGGGGGGGGGGDGGFGGGFGGGGGGEEEGFFGGGGGFCE?CGCECCGCGGGGGCFFGGGFGGGCCGGGG?=FEEGGGGGGGGGEE*:8CEDFGGGGFFGGFGFF*:EDGFGDEGGG*96CFGD69FGGCBCC:FBCF@GF:G=B@;@?@F76*
@M03506:14:000000000-AKVR1:1:1101:12858:2664 1:N:0:48
ATGAACTCCTACGGGAGGCAGCAGTGAGGAATCTTCCACAATGGACGAAAGTCTGATGGAGCAACGCCGCGTGCAGGATGACGGCCTTCGGGTTGTAAACTGCTTTTATATGGGAAGATTATGACGGTACCATATGAATAAGGACCGGCTAACTACGTGCCAGCAGCCGCGGTAATACGTAGGGTCCAAGCGTTATCCGGAATCGCTGGGCGTAAAGCGTGCGTAGGCGGGTATTTAAGTGTGATGCGAAATCCTGGGGCTCAACCCCATGGACTGTATGGAATACTGGATTCCTTGAGGG
+
CCCCCGGGGGGGGGGGGGGGGGGGGGGGGGGGGGGGGGGGGGGGGGGGGGGGFGGGGGGGGGGGGGGGGGGGGGGGGGGGGGGGGGGFFGGGGGGGGGGGGGGGGGGGGGGGGGGGGGGGGGGGGGGGGGGGGGGGFDGGGGDFGGGGGGGGGGGGGGGGGCGGGGGGGGGG7FGGGGF,?AFG?FFGGFGECGGFFGGGGEGGFG*=EEDE5B>*+<ECC*?1::*2CCG>8C+:9@F9?+90+<CDCE55FFC*<>CDD=F+*7:7*9C?DFG5>4:**/*++/07)00.***9@6?F5
@M03506:14:000000000-AKVR1:1:1101:16683:2691 1:N:0:48
ATGAACTCCTACGGGAGGCAGCAGTGGGGAATATTGGACAATGGGCGAAAGCCTGATCCAGCCATGCCGCGTGAGTGATGAAGGCCTTAGGGTTGTAAAGCTCTTTCGGCGGGGACGATAATGACGGTACCCGCAGAAGAAGCCCCGGCTAACTTCGTGCCAGCAGCCGCGGTAATACGAAGGGGGCTAGCGTTGTTCGGAATCACTGGGCGTAAAGCGCATGCAGGCGGATCGCTAAGTCGGGGGTGAAATCCCGAGGCTCAACCTCGGAACTGCCTTCGCTACTGGCGATCTTGAGTCC
+
CCCCCGGGGGGGGGGGGGGGGGGGGGGGGCGGFGGFGFGGGGGGGGGGGGGGGGGGFGGGGGGGGGGGGGGGG>FGGGGGGGGGGGGGGGGGGGGGGGGGGFFGGGGGGGGGGGGGGGGGDGGDFGGGGGFGEC:FDGGFGGGGGGGGGGGGGGGGGGGGGEGF7FGGGGDGGGGGGGGGCEEC?EECFGGGGGG>8<EG5CCGGGFGCFGECEG>FFGGGGGF+CGGGGGGCGGGDEFCCEEGGGGC:?CF7+<D=>DDF=CC6D<FGG*<C<CCC?DC55;==4C4?537@F=?BF7*/
@M03506:14:000000000-AKVR1:1:1101:9323:2697 1:N:0:48
ATGAACTCCTACGGGAGGCAGCAGTGGGGAATTGTTCGCAATGGGCGCAAGCCTGACGACGCAACGCCGCGTGGAGGATGAAGACCTTCGGGTCGTAAACTCCTTTCGACCGAGAAGAATGGCTCACGACCTCATACGTCGTGAGCATGACGGTATCGAGGGAAGAAGCCCCGGCTAACTCTGTGCCAGCAGCCGCGGTAATACGGGGGGGGCAAGCGTTGTTCGGAATTACTGGGCGTAAAGGGCTCGTAGGTGGCCAACTAAGTCAGACGTGAAATCCCTCGGCTTAACCGGGGAACTG
+
CCCCCGGGGGGGGGGGGGGGGGGGGGGGGGGGGGGGGGGGGGGGGGGGGGGGGGGGGGGGGGGGGGGGGGGGGGGGGEFGGGGGGGGGGGGGGGGGGGGGGGGGGGGGGGGGGGGGGF>>FGGFGGGGGGGGGGGGGGGGGCGGGGGGGGGGGGGGDGGGGGGGGGGGGGG<7FGGDGGGFGGGGGGGGGGGGGGGGGGGGFGGGGGGGGGGGGGGGGG5EGFGGGGGG6FGFGGG5CDGEFCCEEGGGEGFD+0CFFFGGGG6EGGFG>+<9D557@FGF?;*:>5.4*0)77>D3<>F@
@M03506:14:000000000-AKVR1:1:1101:19124:2716 1:N:0:48
ATGAACTCCTACGGGAGGCAGCAGTCGAGAATTTTTGACAATGGGGGCAACCCTGATCGAGCGACGCCGCGTGGAGGATGAAGGTCTTCGGGTTGTAAACTCCTGTCATTTGGGAACAAGCGTCGGTACGTAACTGCTACCGGCTTGATAGTACCAGAAGAGGAAGAGACGGCTAACTCTGTTCCAGCAGCCGCGGTAATACAGAGGTCTCAAGCGTTGTTCGGATTCATTTGGTGTAAAGGGTGTTTAGGTGGCGCCGTAAGTCTGTTGTGAAATCTCGGTGCTTAACTCCGAAACCGCT
+
CCCCCGGGCGGGEGF;CEGFFFGCFGGGGGGGDEFFEEEEFFF<<FGGGGFFGGGEGFD@DEEG:@F=CC+88==EE@E=8B,44B?<A?=FFEFE<AFDCBFGG?E,FFGGFEFGDGFGC:F>@:3DC=FF<>@FF<FFCCCCGEGGGFFG,,;,FFGGD7D@FCFD:F*>:F@FCFFF;@,72FAC<+C7<:CFBE@CFDGDF88C8CG?++<;:8E?A7;E5/;9C9<+0</*70:9?9EGGG5>C:CCF57<E557CGFF+*<*+0*)0:0<7**29)0*+*:6-**))0<3@))))
@M03506:14:000000000-AKVR1:1:1101:7239:2734 1:N:0:48
ATGAACTCCTACGGGAGGCAGCAGTGGGGAATTTTCCGCAATGGGCGAAAGCCTGACGGAGTGACGCCGCGTGTGGGACGAAGGCCTTCGGGTCGTAAACCACTGTCAGTGGGAAAGAAGGATGTCGATGCTAATACCATCGGCATTTGACGGTACCTGCAGAGGAAGCCCCGGCCAACTCTGTGCCAGCAGCCGCGGTAAGACAGAGGGGGCAAGCGTTGCTCGGAATTACTGGGCGTAAAGGGCGCGTAGGCGGGATGGCAAGTCGGTCGTGAAATCCTTCGGCTCAACCGAAGAACGG
+
CCCCCGGGGGGGGGGGGGGGGGGGGGGGGGGGGGGGGGGGGGGGGGGGGGGGGGGGGGGGGGGGGGGGGGGGGGGGGFGGGGGGGGGGGGGGGGGGGGGGGGGGGGGGGGGGGGGGGGGGGGGGFFGGGGGGGGGGGGGGGGGGGGGGGGGGGGGGGGGGGGGGGGGGGGCFGGGGGGGGGGGGGGGGGGGFGGGGGGGGGGGGCCCCFGGGGGCDFEEGGE9EEED=FGGGFGGGGECEGGGFGGG5CE=CGGGGC)1>F=>EF7:7E)/<)>6F:=:F76@FGFD3<=?BB@D:36477
@M03506:14:000000000-AKVR1:1:1101:23614:2786 1:N:0:48
ATGAACTCCTACGGGAGGCAGCAGTGGGGAATATTGGACAATGGGGGAAACCCTGATCCAGCAATGCCGCGTGAGTGATGAAGGCCTTAGGGTTGTAAAGCTCTTTTACCCGGGAAGATAATGACTGTACCGGGAGAATAAGCCCCGGCTAACTCCGTGCCAGCAGCCGCGGTAATACGGAGGGGGCTAGCGTTGTTCGGATTTACTGGGCGTAAAGCGCACGTAGGCGGCTTTGTAAGTTAGAGGTGAAAGCACGGGGCTTCACTCCGGAATTGCCTTTTAGATCGCATCGCTAGAATTG
+
CCCC<DGGCFGGGGGGGGGGGGGGGGGGGGGGGGGGGGGGGGGG8BC@FFFGGGFGGCFFGGGGGGGEFGGEEEFGGGGGEFGFGFGGGGGGGGEGGGGGCFGGFFFGG,EFEGGEGCFGFGGGBGGGGDFECF@FG<FGGF<D<==F7FGFFFCFEFFDGGGC<<DFGC:FCEBFG;C@FEF>FG*=:FFGFCEGGGEGG*;@F97:<:5C8:852+:CEEE*;@E+?C5/C?+<+9:0<7C7AE67@+<EF+:/?E))*2*3?7+*:)*8C<F+*1*:*9)A+**)3>5(.75>***96
@M03506:14:000000000-AKVR1:1:1101:16148:2809 1:N:0:48
ATGAACTCCTACGGGAGGCAGCAGTCGGGAATTTTGGGCAATGGGCGAAAGCCTGACCCAGCAACGCCGCGTGAAGGATGAAATCCTTCGGGATGCAAACTTCGCAAGAACGGGAAGAATAAGTAAGGGTTAATATCTCTTACGATGACGGTACTGTTTGTAAGCTCCGGCTAACTCCGTGCCAGCAGCCGCGGTAATACGGGGGGAGCAAGCGTTGTTCGGATTTACTGGGCGTAAAGGGCGCGTAGGCGGCCACCGCAAGTCGACTGTGAAATCTCCGGGCTTAACCCGGAAAGGTCAG
+
CCCCCGGGGGGGGGGGGGGGGGGGGGGGGGGGGGGGGGGGGGGGGGGGGGGGGGGGGGGGGGGGGGGGGGGGGGGGGGGGGGGGGGGGGGGGGGGGGGGGGGGGGGGGGGGGGGGGGGGGGGGGGGGGGGGGFGGGGEGGGGGGFGGGGGGGGGGGGGGGGGFGGGGGGG7:FGGGFDFF7FGFGG7DGGGGGG@EGGGGGGGGGGGGGGGGGGCGGGGGGG=CEEFFFGGGGGCEEGFGG=55EEDGGGCC<E59CBDGGGGGGDC3C*<*?D:F*7CDGDEECFGFAGFF@:)<)9?<0
@M03506:14:000000000-AKVR1:1:1101:7824:2810 1:N:0:48
ATGAACTCCTACGGGAGGCAGCAGTGGGGAATATTGGACAATGGGGGGAACCCTGATCCAGCGATGCCGCGTGGGTGAAGAAGGCCTTCGGGTTGTAAAGCCCTTTAGGTTGGGACGAAGGGCATTGAGTGAATAGCTTAATGTTTTGACGGTACCGACAGAATAAGCACCGGCAAACTCTGTGCCAGCAGCCGCGGTAGTACAGAGGGTGCGAGCGTTAATCGGAATTACTGGGCGTAAAGGGCGCGTAGGCGGTTAAGTGAGTGTGATGTGAAAGCCCCGGGCTTAACCTGGGAAGTGC
+
CCCCCGGGGGGGGGGGGGGGGGGGFGGGGEGGGGGGGGGGDGGGGGGGGEGGGEGFFGGGGGGGGDFFGGGGGGGGGGGGGGGGGGGGGGGGGGGGGGGGGGGBFFGGGGGGGDGGGGGGGGGGGGGGGGGGGGGGGGGGCFGGGGGFEGC@GGGGEGGGGEGGGGGGGGGGGGGGGGGGGGGGGGGFGGGGGGGGGGG>FGGGGFGGD8CGEGEGECEDFGGFGCEFCCGGF6FGGC<8AFGCGGGGEGGCGGGGG3*:CF79+2A>+?FBGCGFC@CFD<):E)/7<G4<FFF49B?F1
@M03506:14:000000000-AKVR1:1:1101:19811:2872 1:N:0:48
ATGAACTCCTACGGGAGGCAGCAGTGGGGAATCTTGGACAATGGGCGCAAGCCTGATCCAGCCATGCCGCGTGAGTGAAGAAGGCCTTAGGGTTGTAAAGCTCTTTTGGCAGGGACGATAATGACGGTACTTGCAGAATAAGCCCCGGCAAACTTCGTGCCAGCAGCCGCGGTAATACGAAGGGGGCTAGCGTTGTTCGGATTTACCGGGCATAAAGCGCACGTAGGCGGGTTGTTAAGTCAGGGGTGAAATCCTGGAGCAGAACTCCAGAACTGCCTTTGATTCTGGAAACCCTGAAGCC
+
CCCCC@EGGGFGGD7BFEGGGGGGGGGGGGGFDECFGGFFGGG8,6:@FCC<EGDCFGFGFCD@FC8F:CBFEEGGFGGGA,C=FFG8,CFDGGEE?FFF9?AFFEFCEGFGGEGGEGGDEFAEEECFFC,CE<<,EA9FF?F<=C:FGGG,,38=>>@7FFG:EF>FB<>:11FF,716,=:F*7F7**CG7CEFF9;818*2,2+1***/;89+3+2::*****2@*2?/;:EFF7:+++37=**1;+00*00:+<4****36C997C77CC6+297>7@@+<=D*)**.5))0))*))
@M03506:14:000000000-AKVR1:1:1101:7077:2885 1:N:0:48
ATGAACTCCTACGGGAGGCAGCAGTGGGGAATTTTGGACAATGGGGGCAACCCTGATCCAGCCATGCCGCGTGCGGGAAGAAGGCCTTCGGGTTGTAAACCGCTTTTAGCCGGGAAGAAAAGGGCGAGGCTAATACCTTCGTCACTTGACGGTACCGGCGGAATAAGCACCGGCTAACTACGTGCCAGCAGCCGCGGTAATACGTAGGGTGCGAGCGTTAATCGGAATTACTGGGCGTAAAGCGTGCGCAGGCGGTTCGTTAAGTTCGTCGTGAAAGCCCCGGGCTCAACCTGGGAACTGG
+
CCCCCGGGGGGGGGGGGGGGGGGGGGGGGGGGGGGGGGGGGGGGGGGGGGGGGGGGGGGGGGGGGGGGGGGGGGGGGGGGGGGGGGGGGGGGGGGGGGGGGGGGGGGGGGGGGGGGGGGGGGGGGGGGGGGGGGGGGGGGGGGGGGGGGGGGGGGGGEGDGGGGGFGGGGGGGGGGGGGGGGGCFGGGGGGGGGGGGCEGFGGGFFFGGGGGGDGGE/CEGGGGG8>FGGGGGGGCEEGGGGFG5CEDCCEGGGGDGE<CFGFGFGGGEDGFGG3CGFDD*<:EC37*8G5:F@>@:F:?)
@M03506:14:000000000-AKVR1:1:1101:19578:2888 1:N:0:48
ATGAACTCCTACGGGAGGCAGCAGTGGGGAATATTGGACAATGGGCGAAAGCCTGATCCAGCAGTGCCGCGTGAGTGATGAAGGCCTTAGGGTTGTAAAGCTCTTTTACCCGGGATGATAATGACAGTACCGGGAGAATAAGCCCCGGCTAACTCCGTGCCAGCAGCCGCGGTAATACGGAGGGGGCTAGCGTTGTTCGGAATTACTGGGCGTAAAGCGCACGTAGGCGGCTTTGTAAGTTAGAGGTGAAAGCCCGGGGCTCAACTCCGGAATTGCCTTTAAGACTGCATCGCTAGAATTT
+
CCCCCGGGGGGGGGGGGGGGGGGGGGGGGDGGGGGFGGGGGGGGFGGGGGGGGGGGGGGGGGGGGGGGGGGGGGGGGGGGGGFGCGGGGGGGGGGGGGGGGCGGGGGGGGGGGGGGGGGGGGGGGGGGGGGGGGGGGFGGGGGGDGGEDGGGGGFGGGGGGGGFGGGGGGGGGGGGGGGGGGGGDEGGGGGGGGGGFGGGGGGGFF9<C5FGGEGGGGGGGG5;;AEGGGGGGFGFFGGFGGFG7C<5@FEEGGGDE33DE=F?7CFGEGEBGGFC7F7FDFFGGFG?DG@?B4>BFF?7*
@M03506:14:000000000-AKVR1:1:1101:11141:2951 1:N:0:48
ATCAACTCCTACGGGAGGCAGCAGTTTCGAATCATTCACAATGGGCGAAAGCCTGATGGTGCGACGCCGCGTGAGGGATGAAGGTCTTCGGATTGTAAACCTCTGTCACTGGGGAAGAAACGCTTTGAGTTAATAGTTCAAAGCCTGACTTAACCCGGAGAGGAAGCACCGGCTAACTCTGTGCCAGCAGCCGCGGTAATACAGAGGGTGCGAGCGTTGTCCGGAATCACTGGGCGTAAAGGGCGCGTAGGTGGCGACCCAAGTCCATGGTGCAAGCTCGATGCTCAACATCGAGTCGGCC
+
CCCCCGGGGGGGGGGGGGGGGGGGGGGGGGGGGGGGGFGGGGGGGGGGGGGGGGGGGGGGGGGGGGGGGGGGGGGGGDGGGGGGGGGGGGGGGGGGGGGGGGGGGGGGGFGGGGGGGGGGGGGGGGGGGGGGGGGGFGFGGGGGGGGGGGGGGGGFGGGGGGGGG7FGDGDGFEGGGGGGGGGGFGGGGCFFGDGDCGDFGFFGFGGDBEDEGCGCCEEGGGGGGD56+CFFG5FGCEDFG?EDEGGDGEE0*:FGC5//::C<CFCFEFFF*9>F3)9><79=AFFFFF545:FFFED>;
@M03506:14:000000000-AKVR1:1:1101:18285:3043 1:N:0:48
ATGAACTCCTACGGGAGGCAGCAGTGGGGAATATTGGACAATGGGCGCAAGCCTGATCCAGCCATGCCGCGTGGATGATGAAGGCCCTAGGGTTGTAAAGTCCTTTCGGCGGGGAAGATAATGACGGTACCCGCAGAAGAAGCCCCGGCTAACTTCGTGCCAGCAGCCGCGGTAATACGAAGGGGGCTAGCGTTGCTCGGAATCACTGGGCGTAAAGCGCACGTAGGCGGACTCTTAAGTCGGTGGTGAAATCCTGGAGCTCAACTCCAGAACTGCCTCCGATACTGGGCGCCTTCGAGTC
+
CCCCCGGGGGGGGGGGGGGGGGGGGGGGGGGGGGGGGFGGGGGGGGGGGGGGGGGGGGGGGGGGGGGGGGGGGGGGGGGGGGGFFFGGGGGGGGGGGGGGGGGGFGGGGGGGGGFGGGFGGGGGGGGGGGGGGGGGGGGGGGGGGGGGGGGGGGGFGGGGGGGGGGGGGGGGGGGGGGFGGGGEGGGGGGDGGGGG?GEGGGFGGGGGGGGEGGDFG7EDDGEE6*;CEGECGGG?CFFGGEG:5>CC?CCEGG7>F@<<FCGFF7C<EF977*9CF?9>D33::*:@6*)-8>>*))./)
@M03506:14:000000000-AKVR1:1:1101:23782:3045 1:N:0:48
ATGAACTCCTACGGGAGGCAGCAGTCGAGAATTTTGCCCAATGGACGAAAGTCTGAGGCAGCAACTCCGCGTGAGGGATGACGGCCTTCGGGTTGTAAACCTCTTTTCTCAGGGACGATCCAAGACGGTACCTGAGGAATAAGCCACGGCTAACTACGTGCCAGCAGCCGCGGTAATACGTAGGTGGCGAGCGTCGTCCGGAATTACTGGGCGTAAAGAGCGCGCAGGCGGCTGGTCAAGGCCGACGTGAAATCGCCAGGCGTAACTGGGAAATTGCATCGGAAACTGACCGGCTTGAAGG
+
CCCCCGGGGGGGGGEBFGGDGEFGGGEFGGEGGGGA@EFFFGGGGGG@GCFFFGGGF@F7FGGGGFGGEGE@FCFGGGGGGGGDCFFFFFGGGGGGGGGFGGGGFFDFGFCEFG<+@CGGGGGFCFCEEGGGFFGGGFGFCG9FFGFGGGGGG8FGGGFFGGGGCFFGFEGDB>>F9;CCBCEEA9F7**=BFC*4:CEC>EEBF9EC++;8E88>F7FFG5CCCCGD>CE*8*C;CECC+/AE*7*9*1:::C*9;)/7**12/*<76F769>7+:*0277)**)*9)*07358>5)946
@M03506:14:000000000-AKVR1:1:1101:17914:3046 1:N:0:48
ATGAACTCCTACGGGAGGCAGCAGTGGGGAATTTTGGGCAATGGGCGAACGCCTGACGCAGCAGCGCCGCGTGGAGGATGAAGGCCTTTGGGTTGTAAACTCCTGTCGACCGGGAAGAGGCGATTCGACATAAGACGACTGAGTGTTGATTGAACCGGTGCAGGCAGCCGCGGCTAAATCTATGCCACCAGCCGCGGCCATACATAGGGGGCGAAAGGCGTTCGGAAGTGGCTGGCGAAATGGGCGGTGAAACCGCTTGGCAAGTGTGGGGGGGCATGCTGCGGCCTGGTCGGGTAGCGGC
+
CCCCCGGGGGGGDGGGGGGGGGGGGG8@FFEGCFGC+BFGGGGGGG:F76@FGGGGG,FFEGF,EFGGGGGGGGFGGG,AFDFG,ECG9EF+BFGGCEGGGGGG8F,B?F7FCEGG+B,,+6++3<C,++8,,,,@F****7>3,7,>,,@,,,,**5=:*7,@*@FGG:<<C<*<?,,,7,7?,0<0*;CG5******1+30+0<++C:CG5/**/*/*1*;;****2++**2****/**++****/25++2*/)*09D7+**+032*9*.9))**)020*.**09)(099)).)04)<5
@M03506:14:000000000-AKVR1:1:1101:17322:3058 1:N:0:48
ATGAACTCCTACGGGAGGCAGCAGTCGAGAATTTTTCTCAATGGGGGAAACCCTGAAGGAGCGACGCCGCGTGGAGGATGAAGGTCTTCGGATTGTAAACTCCTGTCATTTGGGAACAAGGTGAGCGCGTTAACTGCGCGCGCATTGATAGTACCAGAAGAGGAAGAGACGGCTAACTCTGTGCCAGCAGCCGCGGTAATACAGAGGTCTCAAGCGTTGTTCGGATTCATTGGGCGTAAGGGGTGCGTAGGCGGCGCGGTAAGTCGGGTGGGAAATGTCGGGGCTTAACTTCGAAACTGCA
+
9CCCCGGGGGGGGGGGDGGEGGGGGGGGGGCGGGGGGGGEDGGGGGGGGGGGGGGFEFFCF@GEGGGGGGDFGGDGGGGGGFGFGCFGCFGGGGGGGGGCF=FGGGFGGGGFFGFG?FGGGGFCFFEG7FEFFGGGGGGGGGGGGCCFFFFGGGG;FFEGGFG>BCFDGGGGGGD7F@<,,@9FFFGE@CGGGD7:1=8CE9@CCECF>FFEC@?ECC8C8<8>8;89EFCFGG5?EC<F?65CG5C78:E+7ECD837)/*>::DGD:95)***<09:*)07:*.7*.28473)5)0*/*
@M03506:14:000000000-AKVR1:1:1101:9269:3066 1:N:0:48
ATGAACTCCTACGGGAGGCAGCAGTCGGGAATTTTGGGCAATGGGCGAAAGCCTGACCCAGCAACGCCGCGTGAAGGATGAAATCCTTCGGGATGTAAACTTCGCAAGAACGGGAAGAATAAGTAAGGGTTAATATCTCTTACGATGACGGTACTGTTTGTAAGCTCCGGCTAACTCCGTGCCAGCAGCCGCGGTAATACGGGGGGAGCAAGCGTTGTTCGGATTTACTGGGCGTAAAGGGCGCGTAGGCGGCCACCGCAAGTCGCCTGTGAAATCTCCGGGCTTAACCCGGAAAGGTCAG
+
CCCCCFFGGGGGGGGGEGGDGGGGGGGGGGGGFGGGCGGGGGGGGGEGGGGGGGGGGGGGGGGGGGGGDGGGGGGGGGGGGGFGFGGGGGGGDEGGGGGGGGGGDGGGGGGGGGGGGFFFGGGFGGGGGEGG,DFFFFGFGGGGGGFFGGGGG7,@DFEFFFFGFEFFGGGEGFF<CGGGCGGGDGGFGFFGGGGGGFFFCEGGGGDCCC6CGGE*:;FEGEDCEFGGG??FFE:=*8CCEG5EG*:5C+*:)****5CGDE7+:)2*5CG?FC*AFFCDGFFCFFD*)/09E@<F>?/<>
@M03506:14:000000000-AKVR1:1:1101:20719:3095 1:N:0:48
ATGAACTCCTACGGGAGGCAGCAGTCGGGAATTTTGGGCAATGGGCGAAAGCCTGACCCAGCAACGCCGCGTGAAGGATGAAATCCCTCGGGATGTAAACTTCGCAAGAACAGGAAGAATAAGTTTGTGCCAACACTACAAGCGATGACGGTACTGTTTGTAAGCTCCGGCTAACTCCGTGCCAGCAGCCGCGGTAATACGGGGGGGGCAAGCGTTGTTCGGAATTACTGGGCGTAAAGGGCTCGTAGGTGGCCAACTAAGTCAGACGTGAAATCCCCCGGCTTAACCGGGGAACTGAGTG
+
CCCCCGGGGGGGGGGGGGGGGGGGEGGGGGGGGGGGGGGGGGGGGGGGGGGGGGGGGGGGGGGGGGGGGGGGGGGFGGGGGGGGGGGGGGGGGGGGGGFCFFFGGFGGGFGGGGGGFEFFGGGGGGAFGGGGGFFGFGGGGFGGGGGGGGGGGGGGCFAGGGGGGGFGGGGDGGGGGGGFGGGCDFG8<FFDGG=CEGGGGGGGGGGGECCF@;E/:8@FCEEGGEFGC<?FFDGDEFFG5*2>C=:>5+<CCCF4*.90?+?CF>6C57>F*:*<2))9)8@*<=C*7)<>)7@4**961
@M03506:14:000000000-AKVR1:1:1101:6184:3124 1:N:0:48
ATGAACTCCTACGGGAGGCAGCAGTGGGGAATCTTGCGCAATGGCCTAACGGCTGACGCAGCGACGCCGCGTGTGGGATGAAGCTCTTCGGAGTGTAAACCACTGTTGCCCGGGACGAACAGCTCGATTAGTCGAGCCTGACGGTACCGGGTGAGGAAGCACCGGCTAACTCCGTGCCAGCAGCCGCGGTAATACGGGGGGTGCGAGCGTTGTCCGGAATCACTGGGCGTAAAGGGCGCGTAGGTGGTTTGATAAGGGTGTGGTGAAAGTCCGGGGCTCAACCCCGGATCTGCCGTGCCGA
+
CCCCCGGGGGGGGGGGGGGGGGGGGGGGGGEGGGGCFGGGCEGGGGGGGGGGGGGGGGGGGGGGGGGGGGGGGFFGGGGGGGGGGGGGGGGEGGGGGGGAFGGGGGGGGGGGGGGGGGGGGGGFGGGGGGGGGGDGGGGGGGGDGGGFDGGGGGGGFGGGGGGGDGGGGGGGGGGGGGGGGGCFGGGGGDGGGGGFEGGGGGGGGGGGG8CE80C8EE*;CFGDFGGGGGGDFGCEEEDG/>EG<FG3:CEFGG7DD>*9*CDEGFCFFD?FGGGGGFDGGFFCGDC>:D*:B?>0)755)
@M03506:14:000000000-AKVR1:1:1101:21518:3161 1:N:0:48
ATGAACTCCTACGGGAGGCAGCAGTCGGGAATTTTGGGCAATGGGCGAAAGCCTGACCCAGCAACGCCGCGTGAAGGATGAAGTATTTCGGTATGTAAACTTCGAAAGAATAGGAAGAATTAATGACGGTACTATTTATAAGGTCCGGCTAACTACGTGCCAGCAGCCGCGGTAATACGTAGGGACCAAGCGTTGTTCGGATTTACTGGGCGTAAAGGGCGCGTAGGCGGCATGACAAGTCACTTGTGAAATCTCTGAGCTTAACTCAGAACGGCCAAGAGATACTGTCGCGCTAAGTTTC
+
CCCCCGGGGGGGGGGDCFGGGGGGGGGGGGGFGGGGEGGGGGGGGGCGGGGGGGGGGGGGCGGFGGGGGGGFF=FGGGGGGGGGGGGFFGGGGGGGGAEGGGCG@FGEFGGGFGFGGGGGGGGGGGFDGGGGGGGCDGGGFGGFGCGGGC>@FGGFEFFFGGGGGFGGGGGGDE<CFGGG9D>FFGDGGGGG::CFGGCGGG7CF9CF?CFGGCECF+85?CGGGG>CEEGGD6CFGGGFGGG7CCA4@EGFF0<C+*:9<0:<<>FC7:C)9CG*/77**78CFFDF9C)()).)/****
@M03506:14:000000000-AKVR1:1:1101:10732:3164 1:N:0:48
ATGAACTCCTACGGGAGGCAGCAGTTAGGAATTTTGCGCAATGGGCGAAAGCCTGACGCAGCAACGCCGAGTGGGGGATGAATGCCTTCGGGTTGTAAACCCCTTCAGCAGGAACGAAAATGACGGTACCTGCAGAAGAAGGACCGGCCAACTACGTGCCAGCAGCCGCGGTAACACGTAGGGGCCAAGCGTTGTCCGGATTTATTGGGCGTAAAGAGCTCGTAGGCGGTTGGGTAAGTCGGGTGATAAAACTCCAGGCTCAACTGGGAGACGCCATCAGACACTGCTCTGGCTTGATCTC
+
CCCCCFGF?EEG@C@,@+,,C;FGFGCFFF@FFFGD@@F7+,CFF8FDGGCFFFFFD@FGG7FFGG76@+CD@7EFGEECFBBFAE,<<<:BFGGEGGGG<8:<<FAGGC<7CF<?FGGGDD,CFFG@FGGFGFC9,>FGDC,,33+5@<BCFGF@FFCFFC*DCFC<:*<CC*F;FF2C7C7F>FGGGGG*4C8CCEG:88:++396*8>8C88CC6*+<8*;CE6C8/*:CC8@+0*02>C*:*+*<EG6*2+28)7**276?6+9CD7)99):*7*2>).0<=D=<>*))85@>**1*
@M03506:14:000000000-AKVR1:1:1101:10504:3202 1:N:0:48
ATGAACTCCTACGGGAGGCAGCAGTGGGGAATTTTGCGCAATGGACGAAAGTCTGACGCAGCGACGCCGCGTGTGCGATGAAGGCCTTTGGGTCGTAAAGCACTGTCGACCGGGACGAAAACCCACGAACTAATACTTCGTGAGTCTGACGGTACTGGTAAAGGAAGCACCGGCTAACTCTGTGCCAGCAGCCGCGGTAATACAGAGGGTGCAAACGTTGCTCGGAATTATTGGGCGTAAAGCGCGTGTAGGCGGCTTGTGAAGTTGGTTGTGAAAACCAATGGCGCAAACATGGACGGGG
+
CCC<CFF9EGGGGGGCEG@C@BFDFF?<F@;<EECDGGC@FGGFFFEECGEFGCFGA:F@CFE@FEGDC@=FC4BACCEFGGGGGFGFG?DEGCG@FCE<EEFDFFFGDEGG7@+:B+=+@,+8CFG><CECFGDFDFGCF@FDFFCEFFGCFGGGGC<,,CFC:FFGGCFGDFFEGFCAGGFFF9:E7CC@FEEEE:CE?C:::98CEGGCF7CFE00AEC0C8*;*C7@99?CCE*/1*<9*7721;6C+*2:):079++:FFCF***1832:72;51*)0+*)9:(/7(/67F)).))
@M03506:14:000000000-AKVR1:1:1101:21710:3215 1:N:0:48
ATGAACTCCTACGGGAGGCAGCAGTGGGGAATATTGGACAATGGGCGAAAGCCTGATCCAGCCATGCCGCGTGAGTGATGAAGGCCTTAGGGTTGTAAAGCTCTTTTAGTGGGGAAGATAATGACGGTACCCACAGAAAAAGCCCCGGCTAACTTCGTGCCAGCAGCCGCGGTAATACGAAGGGGGCTAGCGTTGTTCGGATTTACTGGGCGTAAAGCGCACGTAGGCGGATCGTTACGTCGGGGGTGAACTCCTGGAGCTCAACTCCAGTACTGCATTCGATACTGGCGATCTAGAGTAC
+
CCCCCGGGGGGGGGGGGGGGGGGGGGGGGGEGFFGGGGGGGGGGGGGGEGGGGGGGGGGGGGGGGGGGGGGGGGGGGGGGGGGGGGGGGGGGGGGGGGGGGGGGGGGGFGFGGGGGEGGGGGGGFGGGGGG,BFGGC8FAFCFDFCGGDFGGGGGGGGFGGGDGGGGGFGGGGG7F9;C@:FE7CGDG7CFGGGGGGGGC@>EC@?CF+BCBCGE597CC=CEE8;EC>**?8AF5C**:CEED=*:<AE7+:+<9+)27C6C9::2*30+*0:*<*/:00*/:C@:7?<:())*9767*6
@M03506:14:000000000-AKVR1:1:1101:16026:3257 1:N:0:48
ATGAACTCCTACGGGAGGCAGCAGTGGGGAATATTGGACAATGGGCGCAAGCCTGATCCAGCCATGCCGCGTGAGTGATGAAGGCCCTAGGGTTGTAAAGCTCTTTTGTGCGGGAAGATAATGACGGTACCGCAAGAATAAGCCCCGGCTAACTTCGTGCCAGCAGCCGCGGTAATACGAAGGGGGCTAGCGTTGCTCGGAATCACTGGGCGTAAAGGGTGCGTAGGCGGGTCTTTAAGTCAGGGGTGAAATCCTGGAGCTCAACTTCAGAACTGCCTTGGATACTGAAGATCTTGAGTTC
+
CCCCCGGGGGGGGGGGGGGGGGGGGGGGGGGGEGGGGGGGGGGGGGGGGGGGGGGGGGGGGGGGGGGGGGGGGGGGGGGGGGGGGGGGGGGGGGGGGGFGGEGGGGGGGGGGGGGGGGGGGGGGGGGGGGGGGGGGGGGGGGFFGGGGGGGGGGGGGGGGGGGGGGGGGGGGGGG9FFFCEGGGCEGBEDGGFGGGGGGGGDGFFC9FGGEC88CFGFGGGGGCCGGGE5E?=7CFFCGFG?FCGECDC9CFGGFGGFFC*0*+2:+2A>98<FFFGFF*079EGFC?BGF<F=FFFF79*
@M03506:14:000000000-AKVR1:1:1101:15353:3257 1:N:0:48
ATGAACTCCTACGGGAGGCAGCAGTGGGGAATTGTTCGCAATGGGCGCAAGCCTGACGACGCAACGCCGCGTGGAGGATGAAGGTCTTCGGATTGTAAACTCCTGTTGCCCGGGACGAATGGCTTCGACCTAACACGTCGAAGTTTGACGGTGCCGGGTGAGGAAGCCCCGGCTAACTCCGTGCCAGCAGCCGCGGTAATACAGAGGGGGCAAGCGTTGTTCGGAATTACTGGGCGTAAAGGGCGCGTAGGCGGCCTTCTAAGTCGAACGTGAAATCCCCGGGCTCAACCCGGGAACTGCG
+
CCCCCGGGGGGGGGGGGGGGGGGGGGGGGGGGGGGGGGGGGGGGGGGGGGGGGGGGGGGGGGGGGGGEGGGFGGGGGGGGGGGGGGGGGGGFGGGGGGGGGGGGGGGGGGGGGGGGGGGGGGGGGGGCGGGGGGGGGGGGGGGGGGGGGGEGGGGGGGFFGGGGGGGGGGGEGGGGGGGGGGGGGFGGGGGGGGGEGGGFGGGGFGGGGGGGGGGGGDGG5<EGDCFFF<@:6>FGECDGGG5:5CC7CEEGGGGGG4*0<EG<<DGGGG5579FCC44CD>>5*)*7:5>07@57>099)
@M03506:14:000000000-AKVR1:1:1101:15157:3276 1:N:0:48
ATGAACTCCTACGGGAGGCAGCAGTCGAGAATTTTTCTCAATGGGGGAAACCCTGAAGGAGCGACGCCGCGTGGAGGATGAAGGCTTTCGGGTTGTAAACTCCTGTCATGTGGGAACAATGCTACCGAGTTTACTGTTGGGTAGTTGATAGTACCAGAAGAGGAAGAGACGGCTAATTCGTTGCAAGCAGCCGCGGAAATACAGAGGTCCCAAGGGTTGTTCGGATTCATTGGGCGAAAAGGTAGGGCAGTGGGTGCGCTAGGTCGGTGTGGAATCTCTGGGGCTTAACGCCGAAATGGCT
+
8B@@@F<E<66CFCF;7@68B;CFC6CF:<FGGD@6FCE666E<F7:FC,F@@C<,:6FFC<B:F:6FGCF+C+,4:,44=,,,4E=,,B7=,?+8E<@F?=9E=:B9<,5<C:8E<FGC9DFF9>@BB>+,8C333<,:CFF7F9==,3,8,@3,:D,5D,7D7,@7,7@<<577,@F>,,,6,,74,>C:C1B71=*352<2,>EF++2?:***30*;*22/C8:+:C+<<**/**9*+A+++****20+5C/**8))2*50+)*)2**)09*+:/*26))//)086*),7)7))9*))
@M03506:14:000000000-AKVR1:1:1101:17268:3284 1:N:0:48
ATGAACTCCTACGGGAGGCAGCAGTAAGGAATATTGGTCAATGGACGCAAGTCTGAACCAGCCATGCCGCGTGGAGGATGAAGGTCCTCTGGATTGTAAACTTCTTTTATATGGGACGAAAAAAGATCTTTCCAGATCAACTGACGGTACCATATGAATAAGCACCGGCTAACTCCGTGCCAGCAGCCGCGGTAATACGGAGGGTGCAAGCGTTATCCGGATTCCCGGGGTTTAAAGGGTGCGTAGGTGGGTTGGTAAGCCAGTGGTGAACTCCCCGAGCTTACCTTGGGAACTGCCATTG
+
CCCCCFDFFGFG;FGDGGGGGGGGGGGFFGCF9EECCFFC9FFGGGC>@:@EFFGGCFFFGFFCFGGGGGGGEFEGGEGFGGG8FFGGGG<EFGGFGGGAEGGGGGGGGGGGGAFGGGGGDGGGG7FCGGGGGGGGGCAEGGGGGGGGGGGGGGGG<FGGGGDFGFG7FCGGGGGGGF+@FGGGE7FGGDGCCFBFGFGG7*8:FGCEF9FCEDDGCFGDDG*++5*38EC8;C77C+78:CCGEECFFFG:3>57976*3:DGGFGGFF7*2*/*75C)>?*+<*:@7C55)/*98??F=
@M03506:14:000000000-AKVR1:1:1101:23478:3291 1:N:0:48
ATGAACTCCTACGGGAGGCAGCAGTGGGGAATATTGGACAATGGGGGCAACCCTGATCCAGCAATGCCGCGTGAGTGATGAAGGCCTTAGGGTTGTAAAGCTCTTTTGGCGGGGACGAAGATGACGGTACCCGCAGAATAAGCCCCGGCTAACTCCGTGCCAGCAGCCGCGGTAATACGGAGGGTGCAAGCGTTATCCGGATTCACTGGGTTTAAAGGGCTCGGAGGTGGGCAGGTAAGTCAGTGGTGAAATCTCCGGGCTTCACCCGGAAACTGCCGTTGAACCGATCTGTCTTGAATAT
+
CCCCCGGGGFGGGGGGGGGGGGGGGGGGGD@FGGGFGFGGGGGGGGGGDGGGEGGGGGGGGGGFEG?CGGGGGCFGGGGG9FE,CFFFGFGG<=CFGFGGGDFGFGF<CG7FEGGGGF+=FGGGGGGGDFGGGGGGGGGFGGFGCGGGDEG<FGGFG1=FCA@EGG,FEF:C:FEGGGGDG*8518???E8:;//;F7C88C>FCG:<FF8*A8++<:850@8*:>>*;E=**5=8<96::EF:FFEDF6:AFCFGC>)/:*9<E75D/9:><C799>>DG)/+*)1)-19)9==*99***
@M03506:14:000000000-AKVR1:1:1101:15074:3299 1:N:0:48
ATGAACTCCTACGGGAGGCAGCAGTGGGGAATTGTTCGCAATGGGCGCAAGCCTGACGACGCAACGCCGCGTGGAGGATGAAGATCTTCGGGTCGTAAACTCCTTTCGATCGAGACGAATGGCCTCTGGGTTAATAGCCCGGGGGAATGACGGTACCGAGAGAAGAAGCCCCGGCTAACTCCGTGCCAGCAGCCGCGGTAATACGGGGGGGGCAAGCGTTGTTCGGAATTATTGGGCGTAAAGGGCGCGTAGGCGGCCCGGCAAGTGGAAGGTGAAATCCCTCGGCTTAACCGAGGAACTG
+
CCCCCGGGGGGGGGGGGGGGGGGGGGGGGGGGGGGGGGGGGGGGGGGGGGGGGGGGGGGGGGGGGGGGGGGGGGEGGGGGGGGGGGGGGGGGGGGGGGGGGGGGGGGGGGGGGGGGGGGGGGGGGGGGGGFGGGGGGGGGGGGGGGGGGFGGGGGGGGGGGGGGGGGGGGGGGGGGGGGFGGGGGGGGGGGGGGGGGGGEGGCEGGGGGGGGDEGGFECCEGFGEG?EFGGGGGGFGGDDE5CFDEEGG>EEGDGGGF3CEGD5CC?D?C?>6CCG76CDF)0CEEG@0>?2>53>:).)1
@M03506:14:000000000-AKVR1:1:1101:14961:3384 1:N:0:48
ATGAACTCCTACGGGAGGCAGCAGTAGGGAATCTTCGGCAATGGACGAAAGTCTGACCGAGCAACGCCGCGTGAGTGAAGAAGGTTTTCGGATCGTAAAACTCTGTTGGTAGAGAAGAACGTTGGTGAGAGTGGAAAGCTCATCAAGTGACGGTAACTACCCAGAAAGGGACGGCTAACTACGTGCCAGCAGCCGCGGTAATACGTAGGTCCCGAGCGTTGTCCGGATTTATGGGGCGTAAAGCGAGCGCAGGGGGTTTATTAAGTAGGGTGTAAAAGGCAGTGGCTCAACCATTGGAGGA
+
CCCCCGGDGFGFGGGGEGGDEGFGFGGGGFEGGGGGGGDEGGGGGGGGGGGGGGGGFGEGGGGGGGGGGGGGGFFGGFGGGFFGEGGFFGGEGGGGGFDAFGGGGGG9FEFFFFDFEFFGGB,8BFDFGGG,BFDGFFF,BDFFGGGDGADEFC@FFFG:FCFFC:FGGGGFFGEGEGFFFC<DCF6?B<ACB::=:@E*BEF9FEFG8B9:88EGGE=;E8:<CG5:899C+<CCEG3:E50CECE)::*>D*5C83*C+<7+0*32AD2872*02=C*277CFF*).*0()096)*)))
@M03506:14:000000000-AKVR1:1:1101:24264:3418 1:N:0:48
ATGAACTCCTACGGGAGGCAGCAGTGGGGAATATTGCACGATGGGCGCAAGCCTGATGCAGCGACGCCGCGTGAGGGATGACGGCCTTCGGGTTGTAAACCTCTTTCAGTAGGGACGAAGCGCAAGTGACGGTACCTATAGAAGAAGCACCGGCCAACTACGTGCCAGCAGCCGCGGTAATACGTAGGGTGCGAGCGTTGTCCGGAATTACTGGGCGTAAAGAGCCCGTAGGTGGTTTGTCGCGTTGTTCGTGAATACTCACAGCTTAACTGTGGTCGTGCGGGTGATACGGGTAGAATGG
+
CCC9CCC@CFGGE>C@@FEEFGGCFFGGGGGF<@EGFDCDEFGDGGCGGGGGGGFFFCEGFFEGCE++@BC:@:BEFEGGGGGEE7=EFGGGGCEBFGFFGGGFGF?<EAEAE:BFEG:C+@E@F:F,CFC>F@@,@CFF<@=CC,@:FC<FFCC:>F<F:FC2<<FFFGF:=::CC<CEEC9BFF7CC+<*1***2?EGEG7EEGD5EGEFF+8EE:CGG7+*;**22:8><C88*0>8?CGE5=CDF:::CD7*<9:09C<+*00*<*+*20**2<DD*)0**0*/67>2)0..***1/
@M03506:14:000000000-AKVR1:1:1101:24070:3420 1:N:0:48
ATGAACTCCTACGGGAGGCAGCAGTCATGAATATTCCTCAATGGCCGCAAGGCTGAAGGAGCGACATCGCGTGCAGGAGGAAGCCCCTCGGGGTGTAAACTGCTTTTATCTGGGACGAAACATGACGGTACCAGAAGAATAAGGGGTTGCTAAACTCGTGCCAGCAGCAGCGGTAATACGAGTACCCCAAGCATTATCCGGATTTATTGGGCGTAAAGCGTTCGTAGGCGGTTTATAACATCTCTTGTTAAATTCCAAGGCTCAACCTTGGGGCCGCGGGCGATCTGGATAAACTAGAGAC
+
CCCCCGGGGGGGGGGGGGGGGGGGGGGGGGGGEGGFFCFGGGGGGGGGGGGGGGGFFEAFGGGGGGEGGGGGGGGGGGGGGGGGGGGGGGGGGGGGGGGGGGGGGGGGGG9FGGGFEGGG7F,FGGGGGGC?FGGFGGGGGFGGGEGFDGCF=FG@<F,@ECFG>DFGEFGGG:FF@FFC@FF@FFCFCFGGGGECECCEDG7C,B<CC+CEG:BEGFFECCEECECCFG5:E5<+<2>F<+02+<A>@EF?:+3;9@7C*00395CF7>6>CDDE7)97)<)/*):/42/-177=?BF4.
@M03506:14:000000000-AKVR1:1:1101:20897:3422 1:N:0:48
ATGAACTCCTACGGGTGGCAGCAGTCGGGAAATTTGGGCAATGGGCGAAAGCCTGACCCAGCAACGCCGCGTGAAGGATGAAATCCCTCGGGATGTAAACTTCGCAAGAACAGGAAGAATAAGTAAGGGTTAATATCTCTTACGATGACGGTACTGTTTGTAAGCTCCGGCTAACTCCGTGCCAGCAGCCGCGGTACTACGGGGGGGGCAGGCGTTGTACGGAATTACTGGGCGTAAAGGGCGCGTAGGTGGCCTTCTAAGTTGGATGTGAAATCCCCGGGCCCAACCCAGGAACTGCGTG
+
CCCCCGGGGGGGGDGGGGGGGGGGGGGGGFG,CFGGGGGGGGGGFGGDGGGGGGGGGGGGGGGGFGGGGGGGGGGGGGGGGFGGGGG<FFGGGGGCAFGFGGGDGGGGGGGDGGGGGGGGGFF<DGGGGFGFGGGDFGCGGFDFFFCFFGGEFG,@:@BFGGGFG9@FECEEGGDEAFCC77>,DFGGFG>CFEEG*<BFGGGGDDGCEC*:CEE5C8+3CGC:@<+0<:CFFE8/5;7CE=*:5C5CC+<CF796C67*<0:<F2+902<@C7C6*)1C<))//)158/>?<)))**..)
@M03506:14:000000000-AKVR1:1:1101:14483:3496 1:N:0:48
ATGAACTCCTACGGGAGGCAGCAGTCGAGAATTTTTCTCAATGGGGGCAACCCTGAAGGAGCGACGCCGCGTGGAGGATGAAGGCTTTCGGGTTGTAAACTCCTGTCATTTGGGAACAAGTCGTACGTAGTAACTATACGTGCGTTGATAGTACCAGAAGAGGAAGGGACGGCTAACTCTGTGCCAGCAGCCGCGGTAATACAGAGGTCTCAAGCGTTGTTCGGATTCATTGGGCGTAAAGGGTGCGTAGGTGGCGCCGTAAGTCAGGTGTTAAATTTCGGAGCTTAACTCCGAAACTGCC
+
CCCCCGGGGGFGGGGGGGGGGGGGGGGFGFGGGFFGGGGGGFGGGEGDGGGFGGGGFGGFGGGGGGGGGGGFGGGGGEGGGGGGGGGGGGGGGGGGG9EFGGGGGGFGGCGGGDGGGGGGGGGGGGGGGGGGGGGGGGGGCFGECCFCEFDGGGGGGFFGGGGGGGGG>7FFGEGFFF@EFFGGCFGGGGGGGGGGGGGGGGGGCF@EGGGFFGGGEGCGGGGG?CEFGFCCCC=EG5C8EFEGGGGDGEE:6EEGGE)9/:5<+*39EG+)*:*<:?7*97>E=?>@<0*5>B38>?F=7
@M03506:14:000000000-AKVR1:1:1101:19604:3516 1:N:0:48
ATGAACTCCTACGGGAGGCAGCAGTGGGGAATATTGCGCAATGGGCGAGAGCCTGACGCAGCAACGCCGCGTGAGTGATGGAGGCCTTCGGGTCGTAAAGCTCTGTCGGAGGGAACGAATGTCTCTGGGGTTAACAGCCTCAGGGAGTGGCGGTACCCTCAAAGGAAGCACCGGCTAGCTCTGTGCCAGCAGCCGCGGTAATACAGAGGGTGCTAGCGTTGTTCGGAATCATTGGGCGTAAAGGGCGTGTAGGCGGTTTGCTAAGTCATGTGTGAAATCCCTCGGCTCAACCGGGGAACGA
+
CCCCCGGGGGGGGGGGGGGGGGGGGGGGGGGGGGGGGGGGGGGGGGGGGGGGGGGGGGGGGGGGGGGGGGGGGGGGGGGGGGGGGGGGGGGGGGGGGGGGGGGGGGGGGGGGGGGGGGGGGGGGGGGGGGGGGGGGGGGGGEGGGGGGGGGGGGGGGGGGGGFGGGGGGGGGGGGGGGGFGGGGGGG9EG:CGGG>CGEGGGGGGGGGGGGGGGGGGGEGGCFGGGGDGGGGGG+AFGGGGGFGGGGGGCFGGGGG8>CDC770AF9>0?CFDFFGCFC6DFFGDFGFFFF7BFB5>B:))
@M03506:14:000000000-AKVR1:1:1101:14525:3532 1:N:0:48
ATGAACTCCCGGGAGGCAGCAGTGGGGAATATTGCGCAATGGACGAAAGTCTGACGCAGCGACGCCGCGTGTGGGATGAAGCTCTTCGGGGTGTAAACCACTGTTGCCCGGGACGAACTTCTGGCTTTAGCCAGATTGACGGTACCGGGTGAGGAAGCACCGGCTAACTCTGTGCCAGCAGCCGCGGTAATACAGAGGGTGCGAGCGCTGTCCGGAATCACTGGGCGTAAAGGGCGCGTAGGTGGCTCGTTAAGCGTGTGGTGAAAGCCTGGGGCTCAACCCCAGGTCTGCCGTGCGAACT
+
CCCCCGGGGGGGGGGGGGGGGGGGGGGGGGGGGGGGGGGGGGGGGGGGGGGGGGGGGGGGGGGGGGGGGFGGGGGGGGGGGGGGGGGGGGGGGGGGGGGGGGGGGGGGGGGGGGGGGGGGGGGGGGGGGGGGGGFGGGGGGGGGGGFGGFEGGGGGGGGGGGGGGGGGGGGGGGGGGGGGGFGGGGGGDEGGGCF7CFGEGGGGGGGGDGGGFGGDEGGGGGGGGGGGCGGGGGGGGGDGGGGGGGEDGEGFGGGGEE<FEC<?6:ADC76>GDC5*16CD:DGC307<FF?FBDDE>>@)
@M03506:14:000000000-AKVR1:1:1101:18578:3541 1:N:0:48
ATGAACTCCTACGGGAGGCAGCAGTGGGGAATTTTGCGCAATGGGGGAAACCCTGGCGCAGCAACGCCGCGTGGAGGATGAAGTCCCTTGGGACGTAAACTCCTTTCGACCCGGACGATAATGACGGTACGGGTGGAAGAAGCCCCGGCTAACTTCGTGCCAGCAGCCGCGGTAAAACGAGGGGGGCGAGCGTTGTTCGGAATTAATGGGCGGGAAGGGCGCGTAGGCGGTGCGGTAAGTAACCTGTTGAACCTCTGGGCTTAACCTAGAGCCCGCCGGCGAAACTACGGTCTCTTGGTTG
+
-6ACCC<DDFGCE7F7@B7@7@8F@FFFGEGFF9F@@FC7@:<EGGC@CGGEFEAFFGGGG>DDA=FF=C7FCFGG7?F=FF<F99<EFEDGGGCFGGGGFGCAFGA+B:>BFCC@GCF+CF<<3:7+3FB7<*<B:>8:F,<FF@CC1*=FC9FBCF**C,2=<:@F>F7F**=,7,4C4*/::C**:**2//:*C95?*;/<<9C9CF*8**2*;*?85*/:**2<5>**21:/*1*0++0+<C:*+3<+1*0*<?F5CE4+<0+*+*09C*1*).11950>5**0(*)()/*8/67))
@M03506:14:000000000-AKVR1:1:1101:6544:3547 1:N:0:48
ATGAACTCCTACGGGAGGCAGCAGTGGGGAATTTTGGACAATGGGGGCAACCCTGATCCAGCGACGCCGCGTGAAGGATGAAGGTCTTCGGATTGTAAACTTCTTTTAGAGGGGATGAATGCCGCCGTGAATAACGGCGGGTGACAGTACTCTTTGAATAAGCCACGGCTAACTACGTGCCAGCAGCCGCGGTAATACGTAGGTGGCAAGCGATACTCGGAATCACTAGGCGTAAAGCGCAGGTAGGCGGTGTGGTAAGTCTTTTGTGAAAGCTCCCGGCTCAACTGGGAGAGGTCAAGGG
+
CCCCCGGGGGGGGGGGGGGGGGGGFGGGGGDGGGGGGGGGGFGGGGGGGGGGGGGGCFGGGGGGGGGGGGGGGGGGGGGGGGGGGGGGGGGGGGGGGGGGGGGGGCFGGGGGGGGGGGGGEGGEGFGGGGGGGGGGGGGGDFEGCFFCFGCFGGGGGG@FGGGGGGGGGDGFGGGGCFG7<C:FFGGGGGCEEEGFFDFFFFGC9F>>FFFEGFEEF6A?ECCFF6@?+@FG8EEFFCG8CC5ECGGGGGC*9EE7@6F:<+:EFFFGGFFF5CC+9>339<@??*9??4<(7>).96?FB
@M03506:14:000000000-AKVR1:1:1101:25011:3564 1:N:0:48
ATGAACTCCTACGGGAGGCAGCAGTGGGGAATCTTGCACAATGGGGGAAACCCTGATGCAGCGACGCCGCGTGAGCGATGAAGCCCTTCGGGGTGTAAAGCTCTTTCGGCAGGGAAGATGATGACGGTACCTGCAGAAGCAGCTGCGGCTAACTACGTGCCAGCAGCCGCGGTAATACGTAGGCAGCAAGCGTCGTTCGGAATTACTGGGCGTAAAGGGCTCGTAGGCGGCCAACTAAGCCAAACGTGAAATCCCTCGCCTTAACCGGGGAACAGCGCTTGATACTGGATGGCCTTAGGTT
+
ACCCCGAFGCEFGGGE@@FCFGGGGEGGGGGGGGGFGGGGGGCCFDDFGGGGGFCF@CFGGFEGG:FGGDFEGGGFGGGEGGFGGF,?FEGGGGGGGG9,9E@FFGGGCG=FDGGDFFC<F9BAFECB7+F9@E<FFFCGFCF<CD7FFC:7>DCF<F7DF@C@FGGF7CFEF@F99,:,,4=FA:C9:+:=<412ACCDE>FC?@+<CE>C8?8E++2;*;1*:@5C5:*:5=8*<87*0:C*ACFG55+2*<?CGB)9=5>7:*:)15C)**22)57*95*+<60)2:?::)*)19*1*
@M03506:14:000000000-AKVR1:1:1101:10087:3570 1:N:0:48
ATGAACTCCTACGGGAGGCAGCAGTAGGGAATCTTGGTCAATGGGTGAGAGCCTGAACCAGCCATGCCGCGTGCAGGAAGAAGGCCTTCTGGGTTGTAAACTGCTTTTGTCAGGGGATAAAATTTCCTTGCGAGGAAAATTGAAGGTACCTGGCGAATAAGCCACGACTAACTACGTGCCAGCAGCCGCGGTAATACGTAGGTGGCAAGCGTTGTCCGGATTTATTGGGTTTAAAGGGTGCGTAGGCGGTCTTATAAGTCAGTGCTGAAATATCCCGGCTTAACCGGGAGGGTGGCATTGA
+
CCCCCGGGGGGGGGGGGGGGGGGGGGGGGGGG,FGGGGGGGGGGGGGGGGGGGGGGGGGGGGGGGGGGGGGGGGGGGGGGGGGGGGGGGGGGGGGGGGGGGGGGGGGGGGGFGGGGGGGGGGFGGGGGGGGGCGGCFGGGGGGGGGGGGGGGGGGGGGGGGGGGGGGGGGGGGGGGFGGFFGGGGGGGGGGGGGGGGGEGGGGGGGGGGGGEGGGGGEE=*C6BFBFGGGCECCFGGGGGGG=5EGGGEGGG7FFGFFF>?FGGGFCCEFGBFC:CG>GGGFF7+0C:(9>BFD@@@F4?/
@M03506:14:000000000-AKVR1:1:1101:8833:3661 1:N:0:48
ATGAACTCCTACGGGAGGCAGCAGTGGGGAATCTTGGACAATGGGGGCAACCCTGATCCAGCAATGCCGCGTGAGTGATGAAGGCCTTCGGGTTGTAAAGCTCTTTTGCCAGGGACGATGATGACGGTACCTGGAGAATAAGCCCCGGCTAACTTCGTGCCAGCAGCCGCGGTAATACGAAGGGGGCAAGCGTTGTTCGGAATTACCGGGCGTAAAGGGCGCGTAGGCGGCTTATCAAGTCAGGCGTGAAATTCCCGGGCTCAACCTGGGGGCTGCGCTTGATACTGATGAGCTTGAATGC
+
CCCCCGGGGGGGGGGGGGGGGGGGGGGGGFEG,EFFGGGGGGGGGGGGGGGGGGGGGGGGGGGGGGGGGGGEGGGGGGGGGGGGGGGGGGGGGGGGGGGGGGGGGGGGGGGGGGGGGGGGGGGGGGGGGGGGGGGGGCGGGGGGGGGGGGGGGGGGGGGGGGGGFGGGEGGGGGGGGGGCGGGGGGGGGGGGGGGGGGGCEGGCGGGGGEGGGEGFFFGGDGGGCEEGG>CCECF?FFFCFGG?CE5DDECGGFGCG>D</:C9CFFDFCEDDCC75@)CGF?7C*:=AG??FF??)9*9*
@M03506:14:000000000-AKVR1:1:1101:20202:3685 1:N:0:48
ATGAACTCCTACGGGAGGCAGCAGTGGGGAATCTTGCGCAATGGACGAAAGTCTGACGCAGCGACGCCGCGTGTGGGAGGACGCCTTTCGGGGTGTAAACCACTGTTGCCCGGGACGAACACCTTCTTTCGAGGAGGCTGACGGTACCGGGTGAGGAAGCACCGGCTAACTCCGTGCCAGCAGCCGCGGTAATACGGAGGGTGCGAGCGTTGTCCGGAATCACTGGGCGTAAAGGGCGCGTAGGCGGCCCGGGAATTCGGGGGTGAAAGGGCGGGGCTCAACTCCGCGTCGTCCAGCGAGG
+
ACCCCGGGGGFGGGGGGGGGGGGGGGGGGGGGGGGGGGG@GGGCFFG@@FGFGGGGGGGGGG:EGGGGDDGCFGG=EEGGGGGGG8FAFG>EEFCFFDGFFGGDFDFFG<FEGGGGGGCGG@FB<FFAGCFDCC7FECE<DFGEGCCC<FE<<:<:7ACCCCCGEGGGG7C<FEE7*<@6CFFCGGGGC1*;9AFFEEDC>;ECEDCEG/A58+<E5:8*3<+3+28*8//*/+<AE*):>51CFG*)*1*>)1**+9C<**1*//<:+*1<)13C<@5*9:6AFFG),95(8))/)5)8)
@M03506:14:000000000-AKVR1:1:1101:18428:3709 1:N:0:48
ATGAACTCCTACGGGAGGCAGCAGTCGGGAATTTTGGGCAATGGGCGAAAGCCTGACCCAGCAACGCCGCGTGAAGGATGAAATCCCTCGGGATGTAAACTTCGCAAGAACAGGAAGAATAAGTAGGGGACAATACCCCCTATGATGACGGTACTGTTTGTAAGCTCCGGCTAACCCCGTGCCAGCAGCCGCGGTAATACGGAGGTGGCAAGCGTTACTCGGAATTATTGGGTGTAAAGGGCAAGTAGGTGGCTTGGTAAGTGAGAGGTGAAATACTCCGGCTCAATCGGAGAAATGCCTT
+
CCCCCGGGGGGGGGGGGGGGGGGGGGGGGGGGGGGGGGGGGGGGGGGGGGGFFGGFGGGGGGGGGGGGGGGEGG@FGGFFDFGGGEGGGGGGGGGGGGGFGGGGGGGGGGFGGGGGGGGGGGGGGGGGGGGGGGGGGGGGCBFGGGGGCGEGGGGGGGFFGGGGGFGGGDEEGGGGGDGGCFFGGFGGG<:FFFECE9BFFGCCEGGGGGGGGGGCEGGG88*;C6@9@CF5A==CFFGGCCFDGFFCC+<EC**1/9:79:C?F:<CCF9*:>FF794755)*09C4(/37)<)*/9:*1
@M03506:14:000000000-AKVR1:1:1101:11105:3746 1:N:0:48
ATGAACTCCTACGGGAGGCAGCAGTAAGGAATCTTGGTCAATGGACGCAAGTCTGAACCAGCCATGCCGCGTGAAGGATGAAGGTCCTCTGGATTGTAAACTTCTTTTATATGGGACGAAACCCTCGGATTCTTCTGAGACTGACGGTACCATAAGAATAAGCACCGGCTAACTCCGTGCCAGCAGCCGCGGTAATACGGAGGGTGCAAGCGTTATCCGGATTCACTGCGTTTAAAGGGTGCGTAGGCGGGCAGGTAAGTCAGTGGTGAAATCTCCGGGCTTAACTCGGAAACTGCCGTTG
+
CCCCCGGGGGGGGGGGGGGGGGGGGGGGGGGG,CF@FEGGGGGGGGGGGGGGFFFGGGGEFGEGGGGGGGGGDGGGGFGGGDGEFGGAFGGGGGGGFG<CFGGGGGGGGGGGGGGGGFGDGGGGGGCEFEGGGCFEFFFGFFGGGGGGGGGGGGFGGGFDGDGGFGGGCEG,@DGGGCFGGG7CDDG7:FGGCFCFFFFC*:C8F88CC@CEGG>C;CCEGGGGGGGFGG3CE=?7+</;CEE>C=E*/7=EDG57@FGGGGGC?5<D+0AFCF7:3>7CC)9CFF::?))(.1@4<B:D@
@M03506:14:000000000-AKVR1:1:1101:9278:3762 1:N:0:48
ATGAACTCCTACGGGAGGCAGCAGTAAGGAATATTCCACAATGGGCGAAAGCCTGATGGAGCGACGCCGCGTGCGGGAAGACGCCTTTCGGGGTGTAAACCGCTTTTCTCGGGGATGAAACGTATGGGTAACCATACTAAGACAGTACCTGAGGAATAAGCATCGGCTAACTACGTGCCAGCAGCCGCGGTAATACGTAGGATGCAAGCGTTGTCCGGATTTACTGGGCGTAAAGCGCGCGCAGGCGGCACACCAAGTACCCTATGAAATCTCCTTGCTCAACGGGGAGGGTGTTGGGTAG
+
CCCCCGGGGGGGGGGGGGGGGGGGGGGGGGGG,EFGGGGGGGGGGGGGGGGGGGGGGGGGGGGGGGGGGGGGGGGGGFEGGGGGGGGGGGGGGGGGGGGGGGGGGGGGGGGGGGG7CFGGGGGGGGFGGGGGGGGCFGGGGAGFGGGGFFGGGGGGGGGGGGFGGGGGEGGFFGGGGGGGGFCDDFDGGGGGGDFEFGGFGFGGGGFGGGGGGGGGGG=EGG?FF?8C1?EGGGGGE:D=CCC=EGGGGGGGCCF<8FFFG?CGCFGFFGGFCG>::?7:C?4CGBC>9D@4@057>55@3
@M03506:14:000000000-AKVR1:1:1101:13101:3766 1:N:0:48
ATGAACTCCTACGGGAGGCAGCAGTAGGGAATTGTTCGCAATGGGCGCAAGCCTGACGACGCAACGCCGCGTGGAGGATGAAGGTCTTCGGATTGTAAACTCCTGTCGTGTGGGACGAACATTCATCGGGCTAATCACCGGTGGACTGACGGTACCACGAAAGGAAGCCCCGGCTAACTCTGTGCCAGCAGCCGCGGTAATACAGAGGTCTCAAGCGTTGTTCGGATTCATTGGGCGTAAAGGGTGTGTAGGTGGCGCCGTAAGTCGGGTGTGAAATTTCGGAGCTTAACTCCGAAACTGC
+
CCCCCGGGGGGGGGGGGGGGGGGGGFGGGGGGGGGGGGGGGGGGGGGGGGGGGGGGGGGGGGGGGGGGGGGGGGGGGGGGGGGGGGGGGGGGGGGGGGGGGGGGGGGFGGGGGGGGGGGGGGGGGGGGGGGGGGGGGGGGGGGGGGGGGGGGGGGGGGGGGDGGGGGGFGGGGGGGGGGGGGGGGGGGGGGGGGGGGEEGGFGGGGGGGFGGGGGGGGGGGGGGGGGGGFGFCGGGGEGG*<CE=E>D;AEGGGGGGBDGG57FGGGGG<EDGG7+7@FCG>3CE5C*6CB9:D:BEFFF6
@M03506:14:000000000-AKVR1:1:1101:8208:3789 1:N:0:48
ATGAACTCCTACGGGAGGCAGCAGTGAGGAATTTTGGACAATGGGCGCAAGCCTGATCCAGCCATTCCGCGTGCAGGATGAAGGCCCTCGGGTTGTAAACTGCTTTTGTACGGAACGAAACGGCCTTTTCTAATACAAGAGGCTAATGACGGTACCGTAAGAATAAGCACCGGCTAACTACGTGCCAGCAGCCGCGGTAATACGTAGGGTGCGAGCGTTAATCGGAATTACTGGGCGTAAAGCGTGCGCAGGCGGTTATGTAAGACAGATGTGAAATCCTTGGGCTCAAACTGGGAACTGC
+
CCCCCGGGGGGGGGGGGGGGGGGGGGGGGGGGGGGGGGGGGGGGGGGGGGGGGGGGGGGGGGGGGGGGGGGGGGGGGGGGGGGGGGGGGGGGGGGGGGGGGGGGGGGGGGGGGGGGGGGGGGGGGGGGGGGGGGGFFGCFFFGGGFGGGGGGGGGGGGGGGGGGGGGGGFGGGGGGGGGGGDGCCFGGGGG>GDGGGGGGFC9C<EFGGG5CCEGGECGDGD+:CCC=GGF?CCFGGGG5CCFGGDGG5:*>GGG3*7*C?EGFF=FFFFC6:7:C>?F2*00CC5F@2*94@6>FF>FF*
@M03506:14:000000000-AKVR1:1:1101:16445:3819 1:N:0:48
ATGAACTCCTACGGGAGGCAGCAGTGGGGAATTGTTCGCAATGGGCGCAAGCCTGACGACGCGACGCCGCGTGGAGGACGAAGATCTTCGGGTCGTAAACTCCTGTCGAGCGGGACGAACACTCATCCGGTGAATATCCGGGAGGTCTGACGGTACCGCTGAAGAAAGCCCCGGCTAATCCCGTGCCAGCAGCCGCGGTAATACGGGGGGGGCAAGGGTAGTTCGGAATTACTGGGCTTAAAGGGGTGGTAGGGGGTCCACTAAGTCCGACGGGAACTCCCCGGGCTTAACCTGGGAACTG
+
CCCCCGGGGGGGGGGGGGGGGGGGGGGGGFCGCCFE9@FGGGGGGAFEGG@GGGGGCC@+@FGGGGGGGGGGGE+,BF7FEGG:?EF?FGGGGEGGGGG9,,BF>F<3>73FFGGBFGGDC8FF<,D<F7C*@,,,,@<<7FE***2,+,?*4=*=F<F**<C2,225+CFCE>*:?++003*/*2/0+1:@E**/:**2*++3;8CECEG5/2***2A+:C++1*/2@8000<E8/**2<+0C***)1/3+**2)/)/92+0++2+*:1*)))1>*<FGD)):*7/).09.*)7.7))/1
@M03506:14:000000000-AKVR1:1:1101:6973:3866 1:N:0:48
ATGAACTCCTACGGGAGGCAGCAGTGAGGAATATTGCACAATGGGCGCAAGCCTGATGCAGCGACGCCGCGTGGGTGAAGAAGGTTTTCGGATCGTAAAACCCTTTTCTGTGTGACGAGCAAGGACGGTAGCACAGGAATAAGTCTCGGCTAACTACGTGCCAGCAGCCGCGGTAGAACGTAGGAGACAAACGTTATCCGGAGTTACTGGGCGTAAAGGGCGTGTAGGTGGTATCGTAAGTCTGGCGTGAAATTTCTCGGCTTAACCGAGGCAGGTCGTCGGATACTGCGAGGCTGGAGGA
+
CCCCCGGGGGGGGGGGGGGGGGGGGGGGGGGGGGGGGGGGFGGGGGGDDEGGGGGGGGGGGGGGGGGGFGGDEEGGGGGGGGGGGGGGGGGCGEGGGEGGGGGGGGGGGFGGGGGGGGEEGGGGGGGGGGGGGGGGGGGGGGGGGGGGGGGDGGGGGGGGGGGGGEFGFGGGGEGGGGGGGGGGGGFFCFCFGEGFGGGGGGGCFGGCGGG>EC?*;FF5EE*:?E9CAFG:@?EEGGFGFC0<FCG3:/:C>FGFG*73C*1?7*09:9*)*/1:F5//75)/*/7@<504>5)..073)
@M03506:14:000000000-AKVR1:1:1101:16258:3903 1:N:0:48
ATGAACTCCTACGGGAGGCAGCAGTCGGGAATTTTGGGCAATGGGCGAAAGCCTGACCCAGCAACGCCGCGTGAAGGATGAAATCCCTCGGGATGTAAACTTCGCAAGAATGGGAAGAATTAGTAGGGGCTAATACCCTCTATGATGACGGTACCATTTGTAAGCTCCGGCTAACTCCGTGCCAGCAGCCGCGGTAATACGGGGGGAGCAAGCGTTGTTCGGATTTACTGGGCGTAAAGGGCGCGTAGGCGGTCAGCACAAGTCAGTTGTGAAATCCCCGGGCTTAACTCGGAAAGGTCAA
+
CCCCCGGGGGGGGDGGGGGGGGGGGGEGGGEEFGG@FGGGDFFGGGEGGGGGGGGGGGGGGGGGGGGGGGGGGCFCFGGGGFFGFGGFGCFGDGGGGGGGGGGEG7+CFCGGCF<FFGFGGEGGCFGGGGGG8DFGGGGGGGGGFDC<>FDGGGGGGGGDGGGGGGGGGGGGGGGGGGGGG@FGGGGFGGGGGDC7CFGGGD7EEGDCCGFF5CGGCGDGG5EEGFFGGGGFGGGCC*:?:CEEE5:CCGG=9C*96@G4:/:C9*3:<:*7::0CC)>773>5C?FF<C@?)))0)9=)*
@M03506:14:000000000-AKVR1:1:1101:13669:3908 1:N:0:48
ATGAACTCCTACGGGAGGCAGCAGTGGGGAATATTGGACAATGGGCGCAAGCCTGATCCAGCCATGCCGCGTGTGTGAAGAAGGCCTTCGGGTTGTAAAGCACTTTTGTCCGGCAAGAAAAGCATTCGGTTAATACCCGGGTGTTCTGACGGTACCGGAAGAATAAGCACCGGCTAACTTCGTGCCAGCAGCCGCGGTAATACGAAGGGTGCAAGCGTTACTCGGAATTCCTGGGCGTAAAGCGTGCGTAGGTGGTTCGTTAAGTCTGTCGTGAAAGCCCCGGGCACAACCTGTGATTGGC
+
CCCCCFGGGFFFE@7F@:E@FFDFGD<EC@CF,6C6CCFC<66,6EGG7@FFDGGCDEAFGGD<EFFEC7CFFBFGFFFGFCCEFFDF<DG7CCFCEFBEDDFEFE?C?AEC++44:B,B<FCFFF9E,CFGGF95:FCD+@=FCFF9CFC+55CFC@CF<:,@FC,@F3><>>FF?FG@@FG**4>2C,<<=FGGD::8>;BGF**:@E8EG9BF5CC88E+*/8*;E+<9@CEFGGC55++:C5=D*/*2:?*/5*)/***230+:3*:;7D<+;:0C*7)5*)1<7GF?.7<**/9))
@M03506:14:000000000-AKVR1:1:1101:5473:3943 1:N:0:48
ATGAACTCCTACGGGAGGCAGCAGTCGAGAATTTTTCTCAATGGGGGAAACCCTGAAGGAGCGACGCCGCGTGGAGGATGAAGGTCTTCGGGTTGTAAACTCCTGTCATTTGGGAACAAGTGTCGGTACCTAACTGCTACCGGCTTGATAGTACCAGAAGAGGAAGAGACGGCTAACTCTGTGCCAGCAGCCGCGGTAATACAGAGGTCCCAAGCGTTGTTCGGATTCATTGGGCGTAAAGGGTGTGTTGGTGGCGCCGTAAGTCGGGTGTGAAATCTCGGGGATTAACTCCGAAACTGCA
+
CCCCCGGGGGGGGGGGGGGGEGGGGFGGGFGGGGGGGGGGGGGGGGGGGGGFGGGGGGGGGGGDGGGGGGGGGGGGGGGGGGGGGGGGGDGGGGGGGGGGGGGGGGGGGGGGGGGGGGFDGGGGGGGGGGGGGGGGFAFFGGGGDEGGGGGGGGGGGGGGCFGGGGGFCFGFGGDGGGGGGGGGGGGGGGGGGGGGGGGGGGFCDE7EFGFGGGGGGGDGC<EG>EGG9CC?CFGGGGGGG7CC5*2CFFGE3=EDEDCC:EG?GGGDC)*8:>D<;*7CF7)22879<CF?B@>B>?FF1
@M03506:14:000000000-AKVR1:1:1101:10038:3949 1:N:0:48
ATGAACTCCTACGGGAGGCAGCAGTGGGGAATCTTGCGCAATGGACGAAAGTCTGACGCAGCGACGCCGCGTGGGTGATGAAGGCCTTCGGGTTGTAAAGCCCTGTGGGGAGAGACGAATAAGTGCGGCCTAATACGTTGCATGATGACGGTATCTCCTTAGCAAGCACCGGCTAACTCTGTGCCAGCAGCCGCGGTAAGACAGAGGGTGCAAACGTTGTTCGGAATTACTGGGCGTAAAGCGTGTGTAGGCGGCCGCGTAAGTCGGATGTGAAAGCCCTGGGCTCAACCCAGGAAGTGCA
+
CCCCCGGGGGGGGGGGGGGGGGGGGGGGGGGGGGGGGGGGGGGGGGGGGGGGGGGGGGGGGGGGGGGGGGGGGGGGGGGGGGGGGGGGGGGGGGGGGGGGGGGGGGGGGGGGGGGGGGGGGGGGGGGGGGGGGGGGGGGGGGGGGGGGGGGGGGGGGGGGGGGGGGGGGGGGGGGGGGGGGGGGGGGGGGGGGGGGGGGFGGCGGGGGGEDGGGGGFGFGGGGGGGGGGGGGGGCEEGGGGGGGE=CFGGGGGGGDGEGDG5<?EGGCGG?@>CDF45C<CF:5*07@?GE?FF5@5)9B*
@M03506:14:000000000-AKVR1:1:1101:5605:4003 1:N:0:48
ATGAACTCCTACGGGAGGCAGCAGTGGGGAATATTGCGCAATGGGCGAAAGCCTGACGCAGCGACGCCGCGTGTGGGATGAAGGTCTTCGGATTGTAAACCACTGTCGGGAGGGACGAATGCGCCGCAAGGCGAGTGACGGTACCTCCAAAGGAAGCACCGGCTAACTCTGTGCCAGCAGCCGCGGTAATACAGAGGGTGCGAGCGTTGTCCGGAATCACTGGGCGTAAAGGGCGCGTAGGCGGCCTGGTTAGTAGGGGGTGAAATCTTGCGGCTCAACTGCAAGGCTGCCTCCTAAACTG
+
CCCCCGGGGGGGGGGGGGGG>FEFFGGGGDDFGFF@FDGE@CEFFEEGEEGGGGGGGGGGGGGGGGGGFGGEEBFFGGGGGGGGGGAFFGGEEGGGGGGFGGGGGGGGDGEGDGGGEEGGG9FEGGGGGGGGDD:FGGFGGCGCFCEFGG@FCAFFCFCCC>CFEGGCFFGGGGGGGCEE::CECG8CEFGFGGGGFGGDGGGEGC8C5EGCGEEE5<?FFFGDDEGGGCGGGGEC=EGG5CEGGG5CG6795C7CFEGDCGGFEFGCC*A>5C):6*9>66BFGFGF?/72@FF49*974
@M03506:14:000000000-AKVR1:1:1101:8048:4028 1:N:0:48
ATGAACTCCTACGGGAGGCAGCAGTCGAGAATCTTCGGCAATGGGCGCAAGCCTGACCGAGCGACGCCGCGTGGAGGATGAAGGCCTTCGGGTTGTAAACTCCTGTTGGGGGGGAGGAAATCCTGACCGATCCCCTGAGGAAGCACGGGCTAAGTTCGTGCCAGCAGCCGCGGTAAGACGAACCGTGCGAACGTTATTCGGAATCATTGGGCTTAAAGCGCGCGTAGGCGGCGGCGTAAGTGGGGGGTGAAATCCTATCGGCTCAACCGTGGAATCGCCTCTCAAACTGCGTTGCCTGAGG
+
CCCCCGGGGGGGGGGGGGGGGGGGGGGGGGGGGGGGGGGGGGGGGGGGGGGGGGGGGGGGGGGGGGGGGGGGGGGGGGGGGGGGGGGGGGGGGGGGGGGGGGGGGGGGGGGGGGGGGGGGGGGGGGGGGGGGGGGGGGGGGGGGGGGGGGGGGGGGGGEGGGGGGGGGGGGEGGEEGGGGGGGGGGGGGGGCG;8CGFGGGGGGGF7FFDGGGGGFFGGGDGDGGGGGGGGGGGGG:CDFFGFGGGGGGFG?>FFFG?CDDD*:CGGFC9:>390AC:CC7?FG7FCBB4:(757*9=).>
@M03506:14:000000000-AKVR1:1:1101:14696:4053 1:N:0:48
ATGAACTCCTACGGGAGGCAGCAGTGAGGAATATTGCGCAATGGGCGAAAGCCTGACGCAGCGACGCCGCGTGGAGGATGAAGGCCCTCGGGTTGTAAACTCCTGTCAGTGGGGAAGAGAATGGACGGTACCCACTGAGGAAGCTTCGGCTAACTACGTGCCAGCAGCCGCGGTAAGACGTAGGGAGCGAGCGTTGTCCGGAATTACTGGGCGTAAAGAGCTCGTAGGCGGTTTGGCAAGTCGGGTGTGAAAACTCCGGGCTCAACTCGGAGATGCCAACCGATACTGCCATGACTCGAGG
+
CCCCCGGGGGGGGGGGGGGCFGFGGGGGGF@FFFFEGEGGGGGGGFEGGGFFGFFGGGGGGGGGDEEGGGGGGGGGGGGGGGGGGFGGFGGGGGGGGGGGGGGGGGGGGGFGGGGGGGGGGGGGGFGGGGCFFGEGFFGGGFGGGGGGGGGDFGGCGGGGGFGGGGGF7C:FGGG@BFGGGGGGGDGGG7FFFCGGGGFGGGGGFG7+2:C5C?EE5A?CGC@CE*;CFGGGD5?EF+9/2+::7:>7C7<+*0<6@BG3**996*+:C3::)*2<27**1752*0**-*))00)0*5>B)
@M03506:14:000000000-AKVR1:1:1101:16236:4055 1:N:0:48
ATGAACTCCTACGGGAGGCAGCAGTTAGGAATCTTGTGCAATGGGGGAAACCCTGACACGGCGACGCCGCGTGGAGGAGGACGGCCTTCGGGTTGTAAACTCCTTTTCCCAAGGAAGAAGAATGTGACGGTACTGGGGGAATAAGCCCCGGCTAACTCCGTGCCAGCAGCCGCGGTAATATGGAGGGTGCGAGCGTTGTCCGGAATCACTGGGCGTAAAGGGCGCGTAGGTGGCCCGCCAAGCGCGCGGGGAAAGCCCGGGGCGCAACCCCGGGTCGGCCGTGCGGACTGGCGGGCTGGAG
+
@CCCCGGGGGGGGGGGGGGGGGGGGGGGGGGGGGGGGGGGGGGGGGGGGGGGGGGGGGGGEGECGEGGDEC>FGCGGGGEGGGGGGGGGGGGGE7BFFFGFFGGGGGGGGGDGGG@FGGGGGGGGGGGG+BFGGGGGGGGGFGGGGFGEGGGGDGGCFGGCFGGGGDGGGFGGGG=FFF9?<F@7FEEGCE8CCEGGGGGGGGGGCF9FEDCFFGDG58FDE5:/:?8C>CEFC;/=*1:*/1A*/77E5/*12:5*75DCG:*19*575*79711>>D5<@BEG>3)(*.(<DD53).)0
@M03506:14:000000000-AKVR1:1:1101:21587:4061 1:N:0:48
ATGAACTCCTACGGGAGGCAGCAGTCGGGAATTTTGGGCAATGGGCGAAAGCCTGACCCAGCAACGCCGCGTGAAGGATGAAATCCCTCGGGATGTAAACTTCGCAAGAATAGGAAGAATTAGTAGGGGCTAATACCCCCTATGATGACGGTACTATTTGTAAGCTCCGGCTAACTCCGTGCCAGCAGCCGCGGTAATACGGGGGGAGCAAGCGTTGTTCGGATTTACTGGGCGTAGAGGGCGCGTAGGCGGTAGCACAAGTCAGTTGTGAAATCTCCGGGCTTAACTCGGAAAGGTCAAC
+
CCCCCGGGGFGGGGGGGGGGGGGGGGGGGGGGGGGGGGGGGGGGGGDGGGGGGGGGGGGGGGGGGGGGEGDFGGGGGGGGGGGGGGFGGGGGGGEGGFGGGGGGGFGGGFGGGGGGGGGGGGGGGGGGFGGGGFFFFCDG>EGGGGGGGGGGGGGGGGGGGGGGGGGF7FEGGCFGGGGG>CGGGGGGGGGGDGEEGGGFFGDGGGEGEGFGFE2;**;9/**;8+<FG@+8FGEEGEFFC5CCD7CGEGG=)2:C@FGGF9:FFF+::*A47:C<*07C)55*3*:9<CBFEEFF@BFF?
@M03506:14:000000000-AKVR1:1:1101:14067:4103 1:N:0:48
ATGAACTCCTACGGGAGGCAGCAGTGGGGAATCTTGCACAATGGGGGCAACCCTGATGCAGCGACGCCGCGTGAGCGATGAAGCCCTTCGGGGTGTAAAGCTCTTTCGGCAGGGAAGATTATGACGGTACCTGCAGAAGCAGCTGCGGCTAACTACGTGCCAGCAGCCGCGGTAATACGTAGGATGCAAGCGTTGTCCGGAGTTACTGGGCGTAAAGCGCGCGCAGGCGGTGATTCAAGTTTGTGCTGACAGCTCCCGGCTCACCCGGGAGAGGTGTACAAAAACTGGATCACTTGAGGAC
+
CCCCCGGGGGGGGGGGGGGGGGGGGGGGGGGGGGGGGGGGGGGGGGGGGGGGGGGGGGGGGGGGGGGGGGGGGGGGGGGGGGGGGGGGGGGGGGGGGGGGGGGGGGGGGGGGGGGGGGGGFGGGGGGGGGGGGGGGGGGGGGGGGGGGGGGGGGGGGGGGGGGGGGGGGGGGFGFGGGFFGGGGGGGGGGGGGGGGGGDEC>EGGGGGGGGGGGDFGGGGGGGGCEEGGG=EGGCFFFFFG7E7=CGFGFFFGFFGC@DC***<:7EGG<=)><<FGFGGG4@5CFFFF2/2?FFF???<;
@M03506:14:000000000-AKVR1:1:1101:9065:4117 1:N:0:48
ATGAACTCCTACGGGAGGCAGCAGTGGGGAATCTTGCACAATGGGCGCAAGCCTGATGCAGCCATGCCGCGTGTATGAAGAAGGCCTTCGGGTTGTAAAGTACTTTCAGCGAGGAGGAAGGCGTTGTGGTTAATAACCGCAACGATTGACGTTACTCGCAGAAGAAGCACCGGCTAACTCCGTGCCAGCAGCCGCGGTAATACGGAGGGTGCAAGCGTTAATCGGAATTACTGGGCGTAAAGCGCACGCAGGCGGTCTGTCATGTCTGATGTGAAATCCCCGGGCTCAACCTGGCAACTGC
+
CCCCCGFCFFGGGGGGGGGGGGGFGDGGGGGG,EF9FGGGGGDDFGGGGGGGGGGDGGGGGGGGGGGGGDCFGFGFGGGGGGGGGGGGGGGGGGGGGGGGGGGGGGGGFGGDEGCEDFGACFE?@FGGGFFFGFGGGGEGGGGGGE@DDGGGGGGGGFGGEFGGGGGGGGGGGDGGGGFFGGF:FGGGGFGFGGGGGEE*?C+:BEGGDE558@CFG=/;*<:@5>>*<+A7CFGF58CC*3CC7CEDE*:*>C5/1.2*+<C+0*+:+*+9:*:9:F9>98>*/)9?)553F>5)6>FF=
@M03506:14:000000000-AKVR1:1:1101:23136:4162 1:N:0:48
ATGAACTCCTACGGGAGGCAGCAGTCGGGAATTTTGGGCAATGGGCGCAAGCCTGACCCAGCAACGCCGCGTGAAGGATGAAATCCTTCGGGATGTAAACTTCGCAAGAACGGGAAGAATAAGTAAGGGATAATATCTCTTACGATGACGGTACTGTTTGTAAGCTCCGGCTAACTCCGTGCCAGCAGCCGCGGTAATTCGGGGGGAGCAAGCGTTGTTCGGATTTACTTGGCGTAAAGGGCGCGTAGTCGGCTACCGCACGTCGGATGTGAAATCTCCGGGTCTAACCCGGAAAGGGCAA
+
-CCCCGCFFGGGGGGGE7BFGGGGFGG7CGGEAFCF7;86DFGG8F@FDECDFFDECEGEFCFD<FFEGGG@CBCEFEFFFG<A<F9,CFGC@FCFDA<EG?FGGGC:,BE::@CBCB,C<,5CFDFDF,BFGDFGG9DDFFCF7FCFF7CGFGGAEC9CGCCFFG@DF7F:F7FFG,CG**5,?:DFFE<FGC=:E9+?8CC7F5ECE8F>*2;:C:;FE5=>*+<<F+++<C/:C@F+*A*>CCEG*<:=D2:*0039**9*:C*/>6+627>CFFG)>:)*01:*:*7(>E:<))))7
@M03506:14:000000000-AKVR1:1:1101:11618:4179 1:N:0:48
ATGAACTCCTACGGGAGGCAGCAGTGGGGAATCTTGCGCAATGGCCGAAAGGCTGACGCAGCGACGCCGCGTGTGGGAGGACGCCTTTCGGGGTGTAAACCACTGTTGCCCGGGACGAACAGCTTCTTTCGAGGAGCCTGACGGTACCGGGTGAGGAAGCACCGGCTAACTCCGTGCCAGCAGCCGCGGTAATACGGGGGGGGCAAGCGTTGTTCGGAATTACTGGGCGTAAAGGGCTCGTAGGCGGCCAACTAAGTCGGATGTGAAATCCCCAGGCTCAACTGGGGAACTGCATCCGATC
+
CCCCCGGGGGGGGGGGGGGGGGGGGGGGGGGGGGGGGGGGGGGGGGGGGGGGGGGGGGGGGGGGGGGGGGGGGGGGGGGGGGGGGGGGGGGGGGGGGGGGGGGGGGGGGGGGGGGGGGGGGGGGGGGGGGGGGG7FGGGGGGGGGGGGGGGGGFGGEGGGGGGGGGGGGGDFGGGGGGGGGGGGGGGGGGGGGGGGGGGGGGGGGGGGGG8EGGGED=GCGGGGGGGGGGGGGGGGG6<CC5CGFGED::FCF669@=C<5*)+0*::CDC?D*7CDFFF=F=++8C58C))*94@F>DB5
@M03506:14:000000000-AKVR1:1:1101:14854:4230 1:N:0:48
ATGAACTCCTACGGGAGGCAGCAGTAGGGAATTTTCCACAATGGACGGGAGTCTGATGGAGCAACGCCGCGTGCAGGATGAATGCCTTAGGGTCGTAAACTGCTTTTACGAGTGACGAATATGACGGTAGCTCGTGAATAAGGACCGGCTAACTCCGTGCCAGCAGCCGCGGTCATACGGAGGGTCCAAGCGTTATCCGGAATTACTGGGCGTAAAGAGTTGCGTAGGTGGCATAGTAAGTCAGGAGTGGAAGCGTGGGGCTCAACCCCATATACATTATTGAAACGGCTAAGCGAGAGGA
+
CCCCCGGGGGGGGGGGGGGGGGGGGGGGGGGGGGGGGGGGGGGGGGGGGGGGGGGGGGGGGGGGGGGGGGGGGGGGGGGGGGGGGGGGGGGGGGGGGGGGGGGGGGGGGGGGGGGGGGGGGGGGGGGGGGGGGGGGGGGGGGGGGGGGGGGGGGGGGGGGFDFFGGGGGGGGFGGGGGGGGGGGFFCGGGGG<FGCEGGGDDGGGGGFFGGGGEGGGDGGGFGEGGDG++;8E7A997CFFCGG*<E5AF9?CGGGGECD5C3+<CGGEDGF*:C?F?C***1+A=*)4<58F))77).5)
@M03506:14:000000000-AKVR1:1:1101:6605:4253 1:N:0:48
ATGAACTCCTACGGGAGGCAGCAGTGGGGAATATTGGACAATGGGGGCAACCCTGATCCAGCAATGCCGCGTGAGTGATGAAGGCCTTAGGGTTGTAAAGCTCTTTTGCCAGGGACGACGATGACGGTACCTGGAGAATAAGCCCCGGCTAACTTCGTGCCAGCAGCCGCGGTAATACGAAGGGGGCGAGCGTTGTTCGGAATTACTGGGCGTAAAGGGCGCGTAGGCGGCGACCCAAGTCAGATGTGAAAGTCCTGGGCTTAACCTGGGGACTGCATTTGATACTGGGTTGCTTGAATTC
+
CCCCCGGGGGGGGGGGGGGEGGGGGGGGGFGGGGGGGFGGGGGGGGGGGGGFGGGGGGGGGGGGGGGGGGGGGGGGGGGGGGGGFFCGGGGGGGGGGGGGGGGGGGGFGGGGGGGGGGGGGGGGGGGGGGGGGGGGGGFGGGGGGGGGGGEGGGGGGGGGGGGGGGGGGGGGEGGGGGGGGGGGGGGGGGGGGGEGFFGGGGGGGGG7FGGGGGDFDFCECCEEGGGFEG=EG=?EGGDFFGFGFGCF@C7CDGG7:@FGFGFGGC7FGGG3C5DFC*:*?49CEFFF?*<>>F=F5)6@4
@M03506:14:000000000-AKVR1:1:1101:22779:4266 1:N:0:48
ATGAACTCCTACGGGAGGCAGCAGTCGAGAATTTTTCTCAATGGGGGAAACCCTGAAGGAGCGACGCCGCGTGGAGGATGAAGGTCTTCGGGTTGTAAACTCCTGTCATTTGGGAACAAGTGTCGGTACCTAACTGCTACCGGCTTGATAGTACCAGAAGAGGAAGGGACGGCTAACTCTGTGCCAGCAGCCGCGGTAATACAGAGGTCTCAAGCGTTGTTCGGATTCATTGGGCGTATAGGGCGCGTAGGTGGCGCCGTAAGTCGGGTGTGAAAGTTAGGAGCTTAACTCCGAAACTGCA
+
CCCCCGGGGGGGGGGEGGGGGGGGGGEGGFGGGGGGGE9FFGFCDCEEDGGGGGFGGGGFGFGGEGGGC>FGGGDCFFFGGGGCFCGGGG@CFGD:,EFFGGEFFF@GGGGGGG?FGGGGFGGGGGGGGGGCE=FG99F<FEG7=FF7C=@FGF=FFCEC7F,7<,>CAC7>BFEFF,<<FF;FC<BFFGGFC78F88CG@B<FGFGGGCDF9BCEG?EG*0;:/*23A9FCAF8C=*/0CFC***211:CE4=:C?.7)25>C?5C:17*)***+29*:9*)*09**6*/2)08))184*
@M03506:14:000000000-AKVR1:1:1101:24453:4270 1:N:0:48
ATGAACTCCTACGTGAGGCAGCAGTGGGGAATCTTGCACAATGGGCGAAAGCCTGATGCAGCGACGCCGCGTGAGCGATGAAGCCCTTCGGGGTGTAAAGCTCTTTCGACGGGAACGATAATGACGGTACCCGGAGAAGAAGCTGCGGCTAACTACGTGCCAGCAGCCGCGGTAATACGTAGGCAGCGAGCGTTGTTCGGAATTACTGGGCGTAAAGAGTGTGTAGGCGGTGCTCCAAGTCTGTTGTGAAATCTCCCGGCTTAACTGGGCGGGGGCGGCGGGAACTAGAGTGCTAGAGGGG
+
CCCCCGGGGGGGGGCEEGGGGGGGGGFGGGGGGGGGGGGGGGFGGGGGGGGGGGFGGFGGGGGGGGE@FGGGEGGGGGGGGCGCEGGFFGGGGEGGGECFFEFFFGG:EEGGGEGGGDFGCC=FGGGGGGGGGGE@CFF:FFDGGGGDGGGGFGGGGGFGGGGGDGGGGGGDGEEGFCCGFCGGFFGGEECCC>CGGGCEGGGG7FACEEFGGGGCGGG+<<9C?FDFECGGEFFG6?F+9+A0AC:D:F?9:?<:CBCD5:C?07C*:*28<)9/1>DDC)077?0/)*/6==/7**8))
@M03506:14:000000000-AKVR1:1:1101:6321:4271 1:N:0:48
ATGAACTCCTACGGGAGGCAGCAGTGGGGAATTGTTCGCAATGGGCGCAAGCCTGACGACGCAACGCCGCGTGGAGGATGAAGACCTTCGGGTCGTAAACTCCTTTCGATCGAGACGAACGGCTTCCGGGTGAACAATCCGGAAGAGTGACGGTACCGAGAGAAGAAGCCCCGGCTAACTCCGTGCCAGCAGCCGCGGTAATACGGGGGGGGCAAGCGTTGTTCGGAATTACTGGGCGTAAAGGGCTCGTAGGCGGCCAACTAAGTCAAACGTGAAATCCCTCGGCCTAACCGGGGAACTG
+
CCCCCGGGGGGGGGGGGGGGGGGGGGGGGGGGGGGGGGGGGGGGGGGGGGGGGGGGGGGGGGGGGGGGGGGGGGGGGGGGGGGGGGGGGGGGGGGGGGGGGGGGGGGGGGGGGGGEGGGGGGGGGGGGGGGGGGGGFGGGEGDCGGGGGFGGGGGGGGGGGGGGGGGGGGGGGGGGGGGFDGGGGGGGGGGGG>CGGGGGCGGGGGGGGGGGECGGGGGG52CEEGGEFFFGGFGDCCCCGGGGG76CECCEGGDGC3)/:?9FF0CF7:C@GFGGGF7CGFFG=)*027FFF3@:7)7)1
@M03506:14:000000000-AKVR1:1:1101:22116:4274 1:N:0:48
ATGAACTCCTACGGGAGGCAGCAGTGGGGAATATTGGACAATGGGGGCAACCCTGATCCAGCAATGCCGCGTGTGTGAAGAAGGCCTTCGGGTTGTAAAGCACTTTTCTTGGGAACGAAAAGCGACGGGTTAATACCTTGTCGTGCTGACGGTACCCGATGAATAAGCACCCGCTAACTTCGTGCCAGCAGCCGCGGTAATACGAAGGTTGCAAGCGTTAATCTGAATTACTGGGCGGAAAGCGTGCGTAGGCGGTTTCTGAATTATGCTTTGAAAGCGCCCGTCTCAACCTGGGCATGTG
+
CCCCCAEEFECE7@FFEGGGGG8CFFFFGCFGFGG9FCC@<@9FGGGG7FDFGCDF9<FGEFGFCGFF@F7>>@DFGAGGGF8@@AAFDFGGGGDEFCDBE=FGGGG,EB<<A89+4?BFGCC@B4@>3FCFGGG9B<@<DCF8+@@,BF77FFGAG@:FC,>FFFGGGGG*>F7*>,?FD@<FGEF@@C<:FECFGG7E@CGG*818++<:9<7*12;;809+<:@?9++3<+/:5*)::=EGG*5>E55>65C7*52?++*++*0*+*+1*:*<*))9))0//74*)9)(.)))0<410
@M03506:14:000000000-AKVR1:1:1101:13936:4326 1:N:0:48
ATGAACTCCTACGGGAGGCAGCAGTCGAGAATCTTTCGCAATGGGCGAAAGCCTGACGAAGCGACGCCGTGTGAGCGATGAAGGCCCTAGGGTCGTAAAGCTCTTTCGCTCGGGAACAAGGGGAGGTGGCGAATAACCACCGAACTTGAGGGTACCAGGTAAAGAAGCACCGGCTAACTCCGTGCCAGCAGCTGCGGTAATACGGAGGGTGCAAGCATTAATCGGATTTATTGGGCGTAAAGGGCGCGTAGGCTGCAAGGACAGCCAGCCGCGCCATCCCCCCCCCCCACCCCGCCCCCCC
+
CCCCCGGGGGGGGGGGGGGGGGGGGGGGGGGGGGGGGGGGGGGGGGGGGGGGGGGGGGGGGGGGGGGGGGGGGGGGGGGGGGGGGGGGGGFFEGGGGGGGGGGGGGGGGCGGDEGGGGGGGGGGGDGGGGGGGGGGGGGG7FGDGGGGGFGDECGGFEGGGGGFGGGGGGGGGGGGGGGGGGGGGGFGFGGGFFGGCGGEGGGGGGGEGEEGGEGGGGG7F7CFCG>EG7CGGGGGGEG5FFGG=CGG:CEGGC5*+00******1****10)//**0CF*))*:>G)(9@FF)).)875>
@M03506:14:000000000-AKVR1:1:1101:5257:4330 1:N:0:48
ATGAACTCCTACGGGAGGCAGCAGTGGGGAATTGTTCGCAATGGGCGCAAGCCTGACGACGCAACGCCGCGTGGAGGACGAAGATCTTCGGGTCGTAAACTCCTTTCGATCGGAAAGAACGCCTCGGGAGTGACTAATTCCTGAGCGTGACGGTACCGAGAGAAGAAGCCCCGGCTAACTCCGTGCCAGCAGCCGCGGTAATACGGGGGGGGCAAGCGTTGTTCGGAATTACTGGGCGTAAAGGGCTCGTAGGCGGCCAACTAAGTCGGATGTGAAATCCCCAGGCTTAACCTGGGAACTG
+
CCC9BFF9EFGGCFDF@FECGEEGGGGGGE@FEGGDFCFGGGGGF?EGGDGGGGGGGGEGGDEGFFGGGDFGDEFGECFFDDGGGGFDFG7CFGGGCFDGCD=F?DGG=DGGEGDEDG8>:FF<CFDGGGEF;FFCFFA;FCGDFFFF@**>FFDEFEC:1*CCGG,:CFFG7F7<C<?9FEGGC*=ECGDGGGGGGC?CE+3<CCECEGGG*?5@FE8=E?5EGEGD*C7:?CF8E59E*799EEECE5CCDCC<::>DCC*0<::CC):)9C>C:?F4C)0*AFFF0:*)9FF>4;:46
@M03506:14:000000000-AKVR1:1:1101:17339:4346 1:N:0:48
ATGAACTCCTACGGGAGGCAGCAGTGGGGAATATTGGACAATGGGGGCAACCCTGATCCAGCAATGCCGCGTGAGTGATGAAGGCCTTAGGGTTGTAAAGCTCTTTTGGCGGGGACGATGATGACGGTACCCGCAGAATAAGCCCCGGCTAACTTCGTGCCAGCAGCCGCGGTAATACGAGGGGGGCGAGCGTTGTTCGGAATTACTGGGCGTAAAGGGCGCGTAGGCGGCGACCCAAGTCAGATGTGAAAGTCCTGGGCTTAACCTGGGGACTGCATTTGATACTGGGTTGCTTGAATTG
+
CCCCCGGGGGGGGGGGGGGGGGGGGGGGGGGG@FGGGGGGGGGGGGGGGGGGGGGGGGGGGGGGGGGGGGGGGGGGGGGGGGGGGGGGGGGGGGGGGGGGGGGGGGGGGGGGGGGGGGGGGGGGGGGGGGGGGGGGGGGGGGGGGGGGGGGGFGFGEGGGGGGGGGGGGGGGGGDGFGFFEGGGGGGGGGGGCEGGGEGGGGGGGGGGGGGGGG5CGGGDG=?8CEEGGGEE5CEGFFF:<?E?CC+?EG7?FCCDGFGFCC67<F+7E<E)1*1***2:>67A0*;?:*.4>F4?)0*1*
@M03506:14:000000000-AKVR1:1:1101:26393:4372 1:N:0:48
ATGAACTCCTACGGGAGGCAGCAGTCGAGGATCTTCGGCAATGGGCGCAAGCCTGACCGAGCGACGCCGCGTGGACGATGAAGGCCTTCGGGTTGTAAAGTCCTTTAGCGGGGGAGGACGGCGCAAGCTTGACCGACCCCGAGAATAAGCACGGGCTAAGTTCGTGCCAGCAGCCGCGGTAAGACGAACCGTGCGAACGTTGTTCGGAATCACTGGGCTGAAAGGGCGCGTAGGCGGCTGCGCAAGTCCGGGGTGAAAGCCCCCAGCTCAACTGGGGAAGTGCCTCGGACACTGGGCATCT
+
CCCCCGGGGGGGGGGGDEGGEGGGGGCGGGGGGGGGGGGGGGGGFGGGGGGGGGGGGGGGGGEGGGGGGGGGGGGFGCFGGGGFGFGFGGGGGEEFGGGGGGG9FGGFFEGGGGGGGG*CEDCFEFEGGCGDCFGEEDGGGGGDEFGGGGCGGGEGGCEFF9FGEC8EGFGG8CCCC>GC8*<<FCC5*:?:EECGGGECFF/*ACE8CED:8+<CC*;**A?FCCCEGG8E5CFECGGG5>E*:=+:+:=:)1:7<6:7=:<5*9**29+8*09=7@757FBC9)*79)),)*)))))/0
@M03506:14:000000000-AKVR1:1:1101:15131:4375 1:N:0:48
ATGAACTCCTACGGGAGGCAGCAGTGGGGAATATTGCACAATGGGCACAAGCCTGATGCAGCGACGCCGCGTGAGGGATGACGGCCTTCGGGTTGTAAACCTCTTTCAGCAGGGACGAAGCGGAAGTGACGGTACCTGCAGAAGAAGCGCCGGCCAACTACGTGCCAGCAGCCGCGGTAAGACGTAGGGCGCGAGCGTTGTCCGGATTTATTGGGCGTAAAGAGCTCGTAGGCGGCTTGTTGCGTCGGCTGTGAAGACCCATGGCTCAACCGTGGGCTTGCAGCCGATGAGGGGAGGCTAG
+
CCCCCGGGGGGGGGGGGGGGGGGGGGGGGGGGGGGGGGGGGGGGGGGGGGGGGGGGGGGGGGGGGGGEGGGGGGGGGGGGGGGGGGGGGGGGGGGGGGGGGGGGGGGGGGGGGGGGGGGGGGGGGGGGGGGGGGGGGGGGGGGGGGGGGGGGGGGGGGGGGGGGGGGGGGGGGGGGGGGGGCFGCCGGGGGGGGEEGGGGGGGGGEE5C@CGGGGGGEEEGFFGG7<EEEDGGEG=:CDFG6CE*/:D?5=**<CC:?FG=ECFG4C6CCFFC43C*.9DF=FEFE)7(*/,7))83)095
@M03506:14:000000000-AKVR1:1:1101:24183:4459 1:N:0:48
ATGAACTCCTACGGGAGGCAGCAGTGGGGAATATTGGACTATGGGCGCAAGCCTGATCCAGCCATGCCGCGTGAGCGATGAAGGTCCTAGGGTTGTAAAGCTCTTTTGTTCGGGAAGATAATGACGGTACCGCAAGAATAAGCCCCGGCTAACTTCGTGCCAGCAGCCGCGGTAATACGAAGGGGGCGAGCGTGGCTCGGAATCACTGGGCGTAAAGGGTGCGTAGGCGAGTCCTTAAGTCAGGGGGGTAATGCCGGTGCTCAACTCCAGAACTGGCTTTGATACGGAAGCTCGTGAGTCG
+
BCCCCGEECFGG@@F,8@@;F@FG<CFDE7@CEE<<A,C,,6CE8F++6@FGD,<FEGG<F<FC,C6FFCEF:?C,@+6C9,C4,,55<C=CAFF,,C<<EG85,<5BB,9++@FC7,B,E9FFEGGGGG9:++3F,BDADCF,+++@@+:,@3,8F3>7>,@C,F@,CCEC*1>B,D:=<<1<CFF**=*<E*/1:0*:**/9:<2:CC>8/2*;:E=88*:2*?EFE*8:02+++003:<+2A**7:5++*2+)/0/>+:*+**3*36+07*0+9)*0:*92+)*)(1))607)).9*)
@M03506:14:000000000-AKVR1:1:1101:6928:4462 1:N:0:48
ATGAACTCCTACGGGAGGCAGCAGTCGAGAATTTTTCTCAATGGGGGAAACCCTGAAGGAGCGACGCCGCGTGGAGGATGAAGGTCTTCGGGTTGTAAACTCCTGTCATTTGGGAACAATGCTTACGCGTTAACTGCGCGTGAGTTGATAGTACCAGAAGAGGAAGAGACGGCTAACTCTGTGCCAGCAGCCGCGGTAATACAGAGGTCTCAAGCGTTGTTCGGATTCATTGGGCGTAAAGGGTGCGTAGGCGGCGCGGTAAGTCGGGTGTGAAATTTCGGAGCTTAACTCCGAGACTGCA
+
CCCCCGFGGFFGGGGGEGEDFGGGGCGGECGGGGGFFCFFAFGFGDGGGGGGGGGG8<FFGGGGGGGGGGGGGGGGG:DGECFCGGFGGGGGGGCGFFGGEFGGDFCFFFFGCEGGGFCDEFCAFGGGGGGGGGGGGGGG7FGGEFGGGGGGGGAFGGEFCFGGGGFFGGGGGGEGG@@FBCCCFCGGGF7FCFGGGGGG9EDFGGG:<EFC9>EE*2/*2<EC8/8C?C9CFGGGCE*ACC5CGGEG5:CGDDEGCBGG579CFCCD:CC::::+C?GGD)8=C?779**5>7)07=F?1
@M03506:14:000000000-AKVR1:1:1101:13749:4507 1:N:0:48
ATGAACTCCTACGGGAGGCAGCAGTGGGGAATTGTTCGCAATGGGCGCAAGCCTGACGACGCAACGCCGCGTGGAGGATGAAGACCTTCGGGTCGTAAACTCCTTTCGGTCGAGACGAATGGCCTTTCGGTTAACAGCCGGGAGGAATGACGGTACCGAGAGAAGAAGCCCCGGCTAACTCCGTGCCAGCAGCCGCGGTAATACGGGGGGGGCAAGCGTTGTTCGGAATTACTGGGCGTAAAGGGCTCGTAGGTGGCCAACTAAGTCAGACGTGAAATCCCTCGGCCTAACCGGGGAACTG
+
CCCCCGGGGGGGGGGGGGGGGGFGGGGGGGGGGGGGGGGGGGGGGGGGGGGGGGGGGGGGGGGGGGGGGGGGGGGGGGGGGGFFGGGGGGGGGGGGGGGGGGGGGGGGGGGGGGGGGGGGGGGGGGGGGGGGGGGGGGGGGGGGGGGGGFGGGGGGGGGGDGGGGGGGGGGGGGGGEGGFGGGGGGGGGGGGGGGEGG5CE?EFGGGGGGGGGCEG>E?EE8AGEE55FGC<+<EGFC)::FGFGCFCEEEGGGGGGF4CG6C7FFGGGGGB<3CEFFGGGF:=CDG38FF?@@EFFD:)*
@M03506:14:000000000-AKVR1:1:1101:9715:4515 1:N:0:48
ATGAACTCCTACGGGAGGCAGCAGTGGGGAATATTGGACAATGGGCGCAAGCCTGATCCAGCCATGCCGCGTGAGTGATGAAGGCCCTGGGGTTGTAAAGCTCTTTTGTGCGGGAAGATAGTGACGGTACCGCAAGAATAAGCCCCGGCTAACTTCGTGCCAGCAGCCGCGGTAATACGAAGGGGGCTAGCGTTGCTCGGAATCACTGGGCGTAAAGGGTGCGTAGGCGGGTCTTTAAGTCAGGGGTGAAATCCTGGCGCTCAACTCCAGAACTGCCTTTGATACTGAAGATCTTGAGTCC
+
CCCCCGGGGGGGGGGGGGGGGGGGGGGGGGGG,EFGGGGGGGGGGGGGGGGGGGGGGGGGGGGGGGGGGGGGGGGGGGGGGGGGGGGGGGGGGGGGGGGGGFCGGGGGGGGGGGGGGGGGGGGGGGGGGGGGGGCEGGGGGGGGFGGDDGGGGGGGGGGGFFGGGGGGGGGGEGGGGGGGGGGGGGGGGGGGGGCGCGEGDCFFCEGGGGGGGDGCGGGGGEECEC>68EE:8CFFGFDG9+CFGC*7CFFCFGFC?)99C5D?:7?F?9<)5>CFC97FF6=?E?7*<F=>=FF?*09/*
@M03506:14:000000000-AKVR1:1:1101:20927:4519 1:N:0:48
ATGAACTCCTACGGGAGGCAGCAGTGGGGAATCTTGCGCAATGGCCGAAAGGCTGACGCAGCGACGCCGCGTGCGGGAGGAAGCTCTTCGGGGTGTAAACCGCTGTTGCCCGGAACGAAACTCACCTTTCGAGGTGATTGACGGTACCGGGTGAGGAAGCACCGGCTAACTCCGTGCCAGCAGCCGCGGTAATACGGAGGGGGCTAGCGTTGTTCGGAATTACTGGGCGTAAAGCGCACGTAGGCGGCTTTGTAAGTTAGAGGTGAAAGCCCAGGGCTCAACCCTGGAATGGCCTTTAAGA
+
CCCCCGGGGGGGGGGGGGGGGGGGGGGGGDGGGGGGGGGGGGGGGGGGGGGGGGGGGGGGGGGGGGGGGGGGGGGGGGGGGGGGGGGGGGGGGGGGGFGGGGGGGGFGGGGGGDGGGGGGGBFGGGGFGGGGGGGGGGGGGGGGGGGGGGGGGGGGGGGGGGGGGGGGGG9FF:FGGGGGGGGGGGEGEGGGGGFFGCEEGGGGGGGCEEEGGGGG>88C8+AEFGGGGEEGGGGGGEGECFGGGGD5856C?9+:+*:D7CC6:*3>FG6FFGGGC)567)8**75)47)540*/98*97
@M03506:14:000000000-AKVR1:1:1101:7462:4526 1:N:0:48
ATGAACTCCTACGGGAGGCAGCAGTGGGGAATATTGGACAATGGGCGCAAGCCTGATCCAGCCATGCCGCGTGAGTGATGAAGGCCCTAGGGTTGTAAAGCTCTTTTGTGCGGGAAGATAATGACGGTACCGCAAGAATAAGCCCCGGCTAACTTCGTGCCAGCAGCCGCGGTAATACGAAGGGGGCTAGCGTTGCTCGGAATCACTGGGCGTAAAGGGTGCGTAGGCGGGTCTTTAAGTCAGGGGTGAAATCCTGGAGCTCAACTCCAGAACTGCCTTTGATACTGAAGATCTTGAGTTC
+
CCCCCGGGGGGGGGGGGGGGGGGGGGGGGGGDGGGFGGGGGGGGGGECFGGGGGGCGGGGGGFGGGGFCBFGGGGFFFGGGGGGGDEGFEFFGGGGGGGGGEFGGGGGG@EGGGGGGGGGGDDFGGGGGGGGGCF@AFFGFFGEGEGGGGGCFGGGGGFCEFG:CFEGGGGGFGEFGGDGGDEGGGGGFFFGCEGG+<8CEGFGGGEGF>FEGDDFFGGGGGGEGGGCGGDEGGF7F9CFGGGGGG59CFGGC6+7@F5C*<79?GC4+7C?4*2<D?F7:*1+3=F?4**<FFF*1)09/
@M03506:14:000000000-AKVR1:1:1101:7751:4528 1:N:0:48
ATGAACTCCTACGGGAGGCAGCAGTGGGGAATCTTGCGCAATGGCCTAACGGCTGACGCAGCGACGCCGCGTGTGGGATGAAGCTCCTCGGAGTGTAAACCACTGTTGCCCGGGACGAACAGCTCGATTTCTCGAGCCTGACGGTACCGGGTGAGGAAGCACCGGCTGACTCCGTGCCAGCAGCCGCGGTAATACGGGGGGTGCGAGCGTTGTCCGGAATCACTTGGCGTAAAGGGCGCGTAGGTGGGTTGATAAGGGTGCGGTGAAAGTACGGGGCTCAACCCCGGATCTGCCGTGCCGG
+
CCCCCGGGGGGGGGGGGGGGGGGGGGGGGGGGGGGGGGGGGGGGGGGGGGGGGGGGGGGGGGGGGGGGGGGGGGGGGGGGGGGGGGGGGGGCGGFGGGGGGGGGGGGGGGGGGGGGGGGGGGGGGGGGGGGGGGGGGGGGGGGGGGGGGGGGDGGGFGGGFGGGGDFGGGFCFGGGGF,FGGGGGEDGGGECGGC5EEGGG8CCG55>EGEEG@C5E8CGF:C?+2<8C8?E8?FGGGDC7C75+AE):5E6C?FGGF<CGGDC5<?*<7+1*>DD).**9@):::3)45?94?@:@EFE)
@M03506:14:000000000-AKVR1:1:1101:11937:4632 1:N:0:48
ATGAACTCCTACGGGAGGCAGCAGTCGGGAATTTTGGGCAATGGGCGAAAGCCTGACCCAGCAACGCCGCGTGAAGGATGAAATCCTTCGGGATGTAAACTTCGCAAGAACGGGAAGAATAAGTAAGAGTTAATATCTCTTACGATGACGGTACTGTTTGTAAGCTCCGGCTAACTCCGTGCCAGCAGCCGCGGTAATACGGGGGGAGCAAGCGTTGTTCGGATTTACTGGGCGTAAAGGGCGCGTAGGCGGCCACCGCAAGGCGACGGTGAAATCCCCGGGCTCAACCCGGAAAGGGCAG
+
CCCCCFFAFGFGGGGEGGEEEFGGFGGEFEEACEFGGGGGFEGFGDFGEGGGFGGFF@CFGGGFFGGECEGGEGGGFDFFCGGFEFEFACECGGCFCG9ABFFGC@EG,AFEGDC7FFFDFDDEGFF<=FGGCD<DDCEBFFDGEEGFFGCC+@,E@,DBDGCG93@FGGDEGE:FG,1>FF<2,DCFGCG:<F:<C@FGGCED@EG5*;*AFEE*:*:+2:*CE<7E?+@C87/:*;:CC7C*//:5ECC*)C=<F@GCE*1*>7C)**1.02:9*9DDDE>E**0785>975))0))))
@M03506:14:000000000-AKVR1:1:1101:15373:4633 1:N:0:48
ATGAACTCCTACGGGAGGCAGCAGTCGAGAATCTTTCACAATGGGGGCAACCCTGATGGAGCGACGCCGCGTGGAGGATAAGGTCTTCGGATTGTAAACTACTGTCATGCGAGAGCAAGGCATAGCAATATGTTTGATAGTATCGCAAGAGGAAGAGACGGCTAACTCTGTGCCAGCAGCCGCGGTAATACAGAGGTCTCAAGCGTTGTTCGGAATCACTGGGCGTAAAGGGTGCGTAGGCGGCGGAGTAAGTCGGATGTGAAATTTGAGGGCTTAACCCTCAACGTGCATCTGATACTGC
+
CCCCCGGGGGGGGGGGGGGGGGGGGGGGGGGGGGGGGGGGGGGGGGGGGGGGGGGGGGGGGGGGGGGGGGGGGGGGGGGGGGGGGGGGGGGGGGGGGGGGGGGGGGGGGGGGGGGGGGGGGGGGGGGFFGGGGGGGGGGGFGGGGGGGGGGGGGGGGGGGGGGGGGDGFGGGFGGGGGGGGDGGGGGGGGGGGGGGGGGGGGGGGGGGDGGDDGGGGGGGGGGDE8CCFGGGGGGGGD>EGDGEGDEGEFGFCGEGEBG>FGCFCGGGGGGFGGGFF?>C4>FFG>FFBGFFFFFFF@FF4
@M03506:14:000000000-AKVR1:1:1101:14496:4644 1:N:0:48
ATGAACTCCTACGGGAGGCAGCAGTAGGGAATTTTGCGCAATGGGCGAAAGCCTGACGCAGCCATGCCGCGTGAATGAAGAAGGTCTTAGGATTGTAAAATTCTTTCACCGGGGAAGATAATGCCGGTACCCGGAGAAGAAGCCCCGGCTAACTTCGTGCCAGCAGCCGCGGTAATACGAAGGGGGCTAGCGTTGCGCGGAATTACTGGGCGTAAAGGGCGTGGGGGCGGCTATCTAAGTTGGGGGTGAAATCGCGGGGCTAAACCCAGTGCTCGCCTTCCAAGCTGAATCTCTTGAGTGC
+
CCCCCGGGGGGGGGGGGGGGGGGGG,EFGGGG,FFF<FGGGGGGGGGGGGGGGGGGE:FFGG8FGGGGGGGEGG7FGF,EFGGG,FFG,CF,FGGGGGG9,EFGGGGG??4@4FFGGG<FF<F,8+>FF+,83=:=F<<>FGG,<5>F><*,@;FGGFC*3F,@FC>C<F:F7<*,@FEF,CCF***=8BC:*******28?8++30AFGG>*88*C+58*******//8*2*00+++:++3<ECG*9*390?*/9*7755*22+9**:0+*20**))/*2**01<7/4**)*9=?467**
@M03506:14:000000000-AKVR1:1:1101:5338:4657 1:N:0:48
ATGAACTCCTACGGGAGGCAGCAGTCGAGAATTTTTCTCAATGGGGGAAACCCTGAAGGAGCGACGCCGCGTGGAGGGTGAAGGTCTTCGGGTTGTAAACTCCTGTCATTTGGGAACAATGCGTAAATATTAACTGTATTTGCGTTGATAGTACCAGAAGAGGAAGAGACGGCTAACTCTGTGCCAGCAGCCGCGGTAATACAGAGGTCTCAAGCGTTGTTCGGATTCATTGGGCGTAAAGGGTGCGTAGGCGGCGCGGTAAGTCGGGGGTGAAATCTCGGTGTTTAACTCCGTAACGGCA
+
CCCCCGGGGGGGGGDGGGGGDGGGGGGGGGEGGGGGGGGGGGGGGGGGGGGGGGGGDGGGGGGGGGGGGGGGGGCFGGGGGGGGGGGGGGGGGGGGGGFGGGGFGGFGGFGGFGFGGGGDGGGGGDFGGGGGFGGGGGFGGCFGGGGGGGFFGEGGGGGGGCFGGGGGGGDFGGGGGGGGGGGGGFGGGGGGGGGC*1;ECFGGGCCFFGGC?FCEB8?E=CEDEE*++++38CFGGGCFGFGG=EGGE5*+):ED*57)7*7<?DGG*/:)*2:+:*:>F552/7:B>*9.))075)8))
@M03506:14:000000000-AKVR1:1:1101:23781:4702 1:N:0:48
ATGAACTCCTACGGGAGGCAGCAGCGGGGAATTTTGGGCAATGGGGGTAACCCTGATCCAGCAATGCCGCGTGTGTGATGAAGGCCCTCGGGTTGTAAAGCACTTTTGTCCGGGACGAAACGTGCTGGACGAATTGACCAGCAAACTGACGGTACCGGCGGAGTAACCTCCGGCTTACTTCGGGCCAGCAGCCGCGGTAATACGAAGGGTGGAACCGTGACTGGGAATTACTGGGCGAAAAGCTTGTGTAGGCGGTTTGCTCAGCCTGCTGTGTAACTCACGCGCTCAATCTGGGGATGGC
+
CCCCCGGGGGGGCGGCCEGGEGF@8FFGGGEF,CEE7,CE@FFEGGE+CFGGGGGGFAFC@FGF,<FGGGGGDF+,BE,?EF<BFG7F8FGG=F7FFGG,,,BFCE<,,C9:++8FFF+3:+8+++@,,,5+3,+@,8@@,,>8<BFC,31*6:*?C*4*4<11?,,,,5*<:<<<:C<,,;*8**22;620*:5/?2**390;F*?EG8***3+/:C***0+***2*30+<:C1/**)1*3/3+**9*3++**29109*<+:*+002/*+**22<*****0)*2)*).**)1*))07>54
@M03506:14:000000000-AKVR1:1:1101:21292:4706 1:N:0:48
ATGAACTCCTACGGGAGGCAGCAGTAGGGAATTTTCCACAATGGACGGAAGTCTGATGGAGCAACGCCGCGTGCAGGATGAAGGCCTTCGGGTTGTAAACTGCTTTTATCTGTGACGAATCTGACGGTAGCAGATGAATAAGGATCGGCTAACTCCGTGCCAGCAGCCGCGGTCATACGGAGGATCCAAGCGTTATCCGGAATTACTGGGCGTAAAGAGTTGCGTAGGTGGCATAGTAAGTCGGTAGTGAAAGCGTAGGGCTCAACCCTATACACATTATTGAAACTGCTAAGTTAGAGGG
+
CCCCCGGGGGGGGGGGGGGGGGGGGGGGGGGGGGGFGGGGGGGFGGGGGGGGGGGGDGGCGGGGGGGGGGGGGGGGGGGGGGGGGGGGGGGGGDGGGAGGGGGGGFFFGFGGGGGGGGGGDGGGGGGGGGGGGGGGGGGGGGFFGGG7FFGGGGFGGGGGGFGGGGFFGGGG@FGGGGF>C>FC:CF;DEFGGGGGGGCGECCDGG9CFFCGE5BFF;CGFG+:31:8FGGG=CCGG77@FFEC57=CCEF+77EDEB*96=F694=**96=C:<9C6>FGF*:CFC63C42?*19@BFF)
@M03506:14:000000000-AKVR1:1:1101:25122:4725 1:N:0:48
ATGAACTCCTACGGGAGGCAGCAGTCGGGAATTTTGGGCAATGGGGGAAACCCTGACCCAGCAACGCCGCGTGAAGGATGAAGTATTTCGGTATGTAAACTTCGAAAGAATGGGAAGAATCAATGACGGTACCATTTATAAGGTCCGGCTAACTACGTGCCAGCAGCCGCGGTAATACGTAGGGACCAAGCGTTGTGCGGATTTACTGGGCGTAAAGGGCGCGTAGGCGGCCGCCGCAAGTCGGTTGTGAAATCTGTGGGCTTAACCCAGAAAGGTCAACCGATACAGCGGGGCTAGAGGG
+
CCCCCGGGFFCCFF>BFGGDE7CFFAFGEG@CFGGGGEGGGGGGGGGGGGGGGGGGGGGFFGGGF@F@6@F:BFGGGEFGGGGGFFGBEFGFF7EFGGGGGGFFFDCGE<?FGFD@FGGGFGGGGGG::FGEGCFFBFFGEGGGGGGGGCGGGGGGGGGGCAF7CFGGGGGGGGCCA<D,,<FCFFEFFG7:CCEF*<8EEEG@FFFGEF*B3=C:FGG*::8*8CE+:8C??C:=5*)2+<AE:CE9;AEGCF+*397<52*++*+/:75F*<52:407005**)*/)1;()7)57*1)8
@M03506:14:000000000-AKVR1:1:1101:23259:4726 1:N:0:48
ATGAACTCCTACGGGAGGCAGCAGTCGGGAATTTTGGGCAATGGGCGAAAGCCTGACCCAGCAACGCCGCGTGAAGGATGAAATCCTTCGGGATGTAAGCTTCGCAAGAACGGGAAGAATAAGTAAGGGTTAATATCTCTTACGATGACGGTACTGTTTGTAAGCTCCGGCTAACTCCGTGCCAGCAGCCGCGGTAATACGGGGGGAGCAAGCGTTGTTCGGACTTACTGGGCGTAAAGGGCGCGTAGGCGGCCACCGCACGGCGACTGTGAAATCTACGGGCTTAACCCGGCAAGGTCAG
+
CCCCCGFGFGGGGDGGGDFFEGGGGGGDGED,EFGFDGGFFFGDGGGGGGGGG8FFF8FGGGG8EFE:@F=FGGGGGFGGGGGGFGFD<FGGCGGGGFGGGGGGGG@:<BFGEF@FFFFGFE,CFGFFGGE<<F9FFGGGGGGGF7C<FGGGG:FCFGGFCFGFFFCFEECCGGGGGGDFDGFGGG,2CGGGGGG@CEFGGD>EGG5CC>@;FGGGG*@E*8EC8FEGG7EF=C?8**:+:EECCEGGCGEEGGG3/7D<*1)/:CEC*:+87**<****1)8E*6**4*>9))7).*/))
@M03506:14:000000000-AKVR1:1:1101:25982:4781 1:N:0:48
ATGAACTCCTACGGGAGGCAGCAGTGGGGAATCTTGGACAATGGGGGAAACCCTGATCCAGCGACGCCGCGTGGGTGATGAAGGCCTTCGGGTCGTAAAGCCCTGTCGGGGGGGATGAAACTCTTGCCGGTGAACAATCGGCGAGATTGACGGTACCCCCTAAGGAAGCACCGGCTAACTCCGTGCCAGCAGCCGCGGGAAGACGGAGGGTGCAAGCGTTGTGTGGAATTCGGGGGCGTAAAGGGCGCGTAGGCGGTCCGCTAAGTTCGATTGGAAAGCCCCCGGCCCAACTGGGGCACGG
+
CCCCCFGFCFFGGGEFGEGCCFFG9FCFGGCE9C<@C8FFDFGGCF@EEGGGGF@@C,CDEEC7@CDECED=>CF+BFFFGFGFFCF,:FFCGGEE<FC9?EFDG,?4:@F@*8**2<<,,3<,3A7,:E:8*<CCC9@C>>8C>>*++++1CC5EF?A8?8;?EC?*:<C8::C*CFFFGFG88/;CGG8FE*2?58*2:8;;EEED85*2;8:C>8:8*2:02CC+2++**2***?DEC5<7:*19E/:CC+:52)/)/:D>F>7>E*+***0+*009*)):=:).(*)(09@>).057
@M03506:14:000000000-AKVR1:1:1101:9970:4798 1:N:0:48
ATGAACTCCTACGGGAGGCAGCAGTGGGGAATCTTGCGCAATGGGCGAAAGCCTGACGCAGCAACGCCGCGTGCGGGATGAAGGCCCTCGGGTTGTAAACCGCTTTCAGTGGGGACGAACCAAGACGGTACCCACAGAAGAAGCCCCGGCCAACTACGTGCCAGCAGCCGCGGTAACACGTAGGGGGCAAGCGTTGTCCGGATTTATTGGGCGTAAAGAGCTCGTAGGCGGTTCGATAAGTCGGGTGTGAAACCTCCAGGCCCAACCTGGCGACGCCACCCGAAACTGTCGCGACTAACGG
+
CCCCCGGGGGGGGGGGGGGGGGGGGGGGGGGGGGGGGGGGGGGGGGGGGGGGGGGGGGGGGGGGGGGGGGGGGGGGGGGGGGGGGGGGGGGGGGGGGGGGGGGGGGGGGGGGGGGGGGGGGGGGGGGGGGGGGGGGGGFGGGGGF7FGGGGCEGGGGGG@CBCEGGFGGGGGGGGGGGCEEG*;CEGGGGGCEAECEGFGGGGECGFGGFGGG?CECF+;EFC8:C8CCGGDECGCGG3999=5E=*)8?C9>F:**)09:*17FDE*:4*.519:533<D3)**0*9>*)())835*)0)
@M03506:14:000000000-AKVR1:1:1101:9652:4826 1:N:0:48
ATGAACTCCTACGGGAGGCAGCAGTGGGGAATATTGGACAATGGGCGAAAGCCTGATCCAGCCATGCCGCGTGAGTGAAGAAGGCCTTAGGGTTGTAAAGCTCTTTCAGCGGGGAAGATAATGACGGTACCCGCAGAAGAAGCCCCGGCTAACTTCGTGCCAGCAGCCGCGGTAAGACAGAGGGGGCAAGCGTTGCTCGGAATCACTGGGCGTAAAGGGCGCGTAGGCGGGATGGCAAGTCAGTCGAGAAAGCTCTCGGCCCAACCGAGAAAAGCCGGCTGATACTGCAGTTCTTGAGGAG
+
CCCCCGFGGGGGGGGGGGGGGGGGGGGFGFGG9FGFFGGGGGGGFGGGGGGGGGGGFGGGGGGGGGGGGGGFFFEGGGGGGGGGGGGDFGDGFFEEFGGDCFGGGGGFGGGGGGDGGGGGG9FFFFGCFGGBFGG@FFFFGGGGGGC>GEGFFGAFGGGGGCFGGFF7C7BFEEEGFFGC<FFDCCFEDDCFEGGGGGGCG5CCF+<CFDGGGGDGFGGGECE8CGDFEGECCEG@*0>+0++3+5*1*13+0++0+.91*19//9:)1156***21))1).*++0:4)**)**19*).))
@M03506:14:000000000-AKVR1:1:1101:18788:4848 1:N:0:48
ATGAACTCCTACGGGAGGCAGCAGTAAGGAATATTGGTCAATGGACGCAAGTCTGAACCAGCCATGCCGCGTGGAGGATTAAGGCCCTCTGGGTTGTAAACTCCTTTTATCTGGGAAGAAATGCATTTTTTCTAAGGTGCTTGACGGTACCAGAGGAATAAGCACCGGCTAACTCCGTGCCAGCAGCCGCGGTAATACGGAGGGTGCAAGCGTTATCCGGATTCACTGGGTTTAAAGGGTGCGTAGGCGGGCAGGTAAGTCCGTGGTGAAATCTCTGAGCTTAACTCAGAAACTGCCATGG
+
CCCCCGGGGGGGGGGGGGGGGGGGGGGGGGGG9FG<FGGGGGGFFGGGGFGGGGGGGGGGGGGGGGGGGGGGGG@FE7FGGGGGGGGGGGGGGGGGGGDFGGGGGGGGFGGGGGGGFGFFFGGGGGFGGGGGGGGFGGGGGGAFGGGGGGGGGDGGGGGFGFGGGGGGGGGGGDFGGGCGGGGGGFFGCFGGGGGGGGGGGGGGGGDFGGGGGGGGGGEGGGEFFGGGGGF*;77EG79FEEE=ECGGGGGCC5EGE=FGC9C:/):C?6?4:FGGGFFDG6=:EFGFF7*)0*6=7:6)?
@M03506:14:000000000-AKVR1:1:1101:7513:4863 1:N:0:48
ATGAACTCCTACGGGAGGCAGCAGTCGGGAATTTTGGGCAGTGGGCGAAAGCCTGACCCAGCAACGCCGCGTGAAGGATGAAATCCTTCGGGATGTAAACTTCGCAAGAACGGGAAGAATAAGTAAGAGTTAATATCTCTTACGATGACGGTACTGTTTGTAAGCTCCGGCTAACTCCGTGCCAGCAGCCGCGGTAATACGGGGGGAGCAAGCGTTGTTCGGATTTACTGGGCGTAAAGGGCGCGTAGGCGGCCCCGCAAGTCGACGGTGAAATCTCCGGGCTTAACCCGGAAAGGTCAGC
+
CCCCCGGGGGGGGGGGGGGGGGGGGGGGGGGGGGGGGGGGGGGGGGGGGGGGGGGGGGGGGGGGGGGGGGGGGGGGGGGGGGGGGGGGGGGGGGGGGGGGGGGGGG7FGGGGGGGGGGGGGGGGGGGGGFGGGGGGGFGGGGGGGGGGGGGGFGAFGGGFFGGFGAFGEGGGGGGGGGGGGGGGGGGGGGGGGGEGECGGGGGGGGGGGGG>>ECG?E=CEGGGD?CGGGGGGG=CEF7FECEGEEED5CEGC*:5EDCDEFGGGG5C**2*7CC9>=/<CB>5CFC?(97(>D>499))/
@M03506:14:000000000-AKVR1:1:1101:15658:4873 1:N:0:48
ATGAACTCCTACGGGAGGCAGCAGTCGAGAATTTTTGACAATGGGGGAAACCCTGATCGAGCGACGCCGCGTGGAGGATGAAGGTCTTCGGATTGTAAACTCCTGTCATTGGGGAACAAGGTGCATACGTTAACTGCGTGTGTATTGATAGTACCCGAAGAGGAAGAGACGGCTAACTCTGTGCCAGCAGCCGCGGTAATACAGAGGTCTCAAGCGTTGTTCGGATTCATTGGGCGTATAGGGTGCGTAGGCGGCGCGGGAAGTCGGGTGTGAAATCGCGGAGCCTAATTCCGAAACTGCA
+
CCCCCGGGGGGGGGGGGGGGEGGGFGGGGGGGG<FCGFGGFFGGFEEGGGGGCGGG9FGEGGGGGGGGEGG=FGGGGGDFGGGFFFGCFFGFGGEGFCFAFFGCFGFGDFGGFGGGGCEGCCB<FFGFFFDG?DDFFDGGB>FGFGGGGGGGGAFG7F7FB<FGGGGFFGEGGDGG@@FFGGGFGGGGCFC4<CEGEG@FFFFFGGGFBB+?CE9C*3?;F+AC8C?C?CCGGG5CGG30:E6*:/:C;5:977*98>D)*:7C:C=C*9*7***+0)19<)7:*8*))**)9))8)1=60
@M03506:14:000000000-AKVR1:1:1101:19535:4894 1:N:0:48
ATGAACTCCTACGGGAGGCAGCAGTCGGGAATTTTGCCCAATGGACGAAAGTCTGAGGCAGCAACTCCGCGTGAGGGACGAAGGCCTTCGGGTCGTAAACCTCTTTTCTCAGGGAAGATGCAAGACGGTACCTGAGGAATAAGCCACGGCTAACTACGTGCCAGCAGCCGCGGTAATACGTAGGTGGCGAGCGTTGTCCGGATTTACTGGGCGTAAAGCGCGCTCAGGCGGCTGGTCAAGTCCGATGTGAAAGCTCCCGGCTCAACGGGGAAAATGCATCGGACACTGACCGGCTTGAAGG
+
CCCCCGGGGGGGGGGGGGGGGGGGGGGGGCGGGGGGGGGGGGGGGGGGGGGGGGGGGGGGGGGGGGFGGGGGGGGGGGGGGGGDGGGGGGGGGGGGGFGGGGGGGGGGGGGGFGG?FGGGGGGGFDGGGGGFGGFGGGFFFGGG,@FGGGGGGGGGGGGGGGGGFFGGGGGGGGGFGGFGGG7FG9FGGEEGFFGGGGFEE8CEGFFFGGCGGGGEECG=EGG*8CCCCEGC8>?;CCFF+:A:::5DE?CFGFGG8>DDD5DG9**/*>C5FFD?7*2?9>5*17CF2>665)))).)/9
@M03506:14:000000000-AKVR1:1:1101:18255:4895 1:N:0:48
ATGAACTCCTACGGGAGGCAGCAGTAGGGAACTGTTCGCAATGGGCGCAAGCCTGACGACGCAACGCCGCGTGGAGGATGAAGACCTTCGGGTCGTAAACTCCTTTCGATCGAGACGAATGGCTTCCCATCTAACACATGGGGAGAATGACGGTACCGAGAGAAGAAGCCCCGGCTAACTCCGTGCCAGCAGCCGCAGTAATACGGGGGGGGCAAGCGTTGTTCGGAATTACTGGGCGTAAAGGGCTCGTAGGCGGCCAACTAAGTCAGACGTGAAATCCCTCGGCTTAACCGGGGAACTG
+
CCCCCGGGGGGGGGGGGGGGGGGGGGGGGGGGGGGGGGGGGGGGGGGGGGGGGGGGGGGGGGGGGGGGGGGGGGGGGGGGGGGGGGGGGGGGGGGGGGGGGGGGGGGGGGGGGGGGGGGGGGGGGGGGGGGGGGGGGGGGGGGGGGGGGGGGGGGGGGGGGGGFGFFGGCGGGGGGGGGGCFGGFGGGGGGGGGGGEGGFGGGGGGGGGGGGGGFGGG5*??;<CE5CFFEGGGCE5EDG=FGGGGFGG75EDGEG?BDFGGD+<D7:FGG@375:7B7D7:F=5:*)5DFAFFFFFE@:?
@M03506:14:000000000-AKVR1:1:1101:22855:4916 1:N:0:48
ATGAACTCCTACGGGAGGCAGCAGTTGGGAATCTTGGACAATGGGGGAAACCCTGATCCAGCCATGCCGCGTGAGTGATGAAGGCCTTCGGGTTGTAAAACTCTTTCGACGGGGACGATAATGACGGTACCCGTAGAAGAAGCTCCGGCTAACTTCGTGCCAGCAGCCGCGGTAATACGAAGGGGGCTAGCGTTGTTCGGAATTACTGGGCGTAAAGCGCGCGCAGGCGGTCTTCCAAGTCAGTGGTGAAAGCCCGGAACTCAACTCCGGAACTGCCATTGAATCTGTAATAACTGAGGAA
+
CCCCCFEG?DCEFEFGCCB,@@CD<CF8+6FFGGGFD,6EFFE8FCC7@AFF:F<,<FEEC<CFAFEE:FG@+BB9<F,EEEFG8,ED9CBCFCCG9?5CF@FFG?C+++44+8@CECGGGF,@D33FD75BCB=CFDB<,,,:,6@3+@FCEEGG7<*>DBCDFG:,>><:***@@9*<CE****1C82C:<4B<=9EC7E5@C+<+:*28:CE>+<*/2?/8*2*:>*2/1<9::7*A+<9<+00*+90+505)/.)10+*0*03**/*)/29<*)*2049++*0*:7*.*19*7/8F)
@M03506:14:000000000-AKVR1:1:1101:15476:4959 1:N:0:48
ATGAACTCCTACGGGAGGCAGCAGTTGGGAATCTTGCACAATGGGGGAAACCCTGATGCAGCGACGCCGCGTGGAGGATGAAGGGTTTAGGCCTGTAAACTCCTTTTTTCGGGAAAGACTTAGGACGGTACCCGAAGAATAAGGACCGGCTAACTACGTGCCAGCAGCCGCGGTAAGACGTAGGGTCCAAGCGTTGTCCGGATTTACTGGGCGTAAAGAGCGCGTAGGCGGCTCGTTAAGTGTAGAGTGAAACCTCTGGGCTCACCCCAGAACATGCTCCGCATACTGGCGAGCTAGAGGG
+
CCCCCGGGGGGGGGDGGGGGGGGGGGGGGGGGGGGGGGGGGGGGGGGGGGGGGGGGGGGGGGGGGGGGGGGEFFCFGFGGGGGGGGGGGGGGGGGGGGGGGGGGGGGGGGGGGGGGGGGGGGGGGGGEGGGGGGECGCFGGGGGGFGGGGGGGGGGGGGFF:FFFFGGGGGGGEGGFFGGBBFCDGFGGGG>FFGGGF?EGGGD?<C@FGGF:CE5;9+*8:EE88EEGG58/:E/CEC7+<CCC9CFGFG7*009FF:F*27CFD*1C55?***397:4/0):7@GF7<33.).**194>
@M03506:14:000000000-AKVR1:1:1101:11217:4966 1:N:0:48
ATGAACTCCTACGGGAGGCAGCAGTCGAGAATTTTTCTCAATGGGGGAAACCCTGAAGGAGCGACGCCGCGTGGAGGATGAAGGTCTTCGGGTTGTAAACTCCTGTCATTTGGGAACAATGCGCAAATATTAACTGTATTTGCGTTGATAGTACCAGAGGAGGAAGAGACGGCTAACTCTGTGCCAGCAGCCGCGGTAATACAGAGGTCTCAAGCGTTGTTCGGATTCATTGGGCGTAAAGGGTGCGTAGGCGGCGCGGTAAGTCGGGTGTGAAATCTCGGGGCTTAACTCCGAAACTGCA
+
CCCCCGGGGGGGGGGGGGGGGGGGGGGGGGGGGGGGGGGGGGGGGGGGGGGGGGGGGGGGGGGGGGGGGGGGGGGGGGGGGGGGGGGGGGGGGGGGGGGGGGGGGGGGGGGGGGGGGGGGGGGGGGGGGGGGGGGGGGGGGGGGGGGGGGGGGGGFFGGGGGGGGGGGGGGGGGGGGGGGGGGGGGGGGGGFGGGGGDEGGGGGGGGGGGGGFGGGEGGGFGGGEGEG+<EFEFGGEGGCGGDGGGGGGE=?DGGGGFCCGGGF+5=D7)*00>:CC4CFGFEEDFF6<G??DFFFEFF=1
@M03506:14:000000000-AKVR1:1:1101:10246:4993 1:N:0:48
ATGAACTCCTACGGGAGGCAGCAGTGGGGAATCTTCCGCAATGGACGCAAGTCTGACGGAGCAACGCCGCGCGAGTGATGAAGGTTCTCGGATCGTAAAGCTCTGTTGCCCTAGACGAACAGCAGGGGGAGTAACTGCCCTCTGTGTGACGGTATAGGAGAAGAAAGCCCCGGCTAACTACGTGCCAGCAGCCGCGGTAATACGTAGGGGGCAAGCGTTGTCCGGAATTATTGGGCGTAAAGCGCGCGCAGGCGGCAATTTAATTCTGGTGTTTAATCCCGGGGCTCAACCCCGGTTCTCC
+
CCCCCGGGGGGFGGGGGGGGGGGGGGGGGGGGGGGGGGGGGGFGGFGGGGGGGGGGGGGGGGGGGGGGGGGGGFGGGCGGGGFGGFGGGGGGCGGGGGGGGGEGFGGCFFGGGFGGGGGGGGGGGGGGGDGGGGGGFFGGGGGGGGGGGGDGG@FFGGFC@EGGGGGFF@FEGGGG7>CFGDFC>FGGGGGFGFEEGGG5FGFF0@FCGD8?88CFG8?=;++AE*:*<:CGE?8@E/5A*<97:C5CDG5CCEE7*7*:<EG++2<7?**89CGGC?*9D:EG=)1*)00(077>B5*9*
@M03506:14:000000000-AKVR1:1:1101:8943:5006 1:N:0:48
ATGAACTCCTACGGGAGGCAGCAGTAAGGAATATTGGTCAATGGACGAAAGTCTGAACCAGCCATGCCGCGTGGAGGATGAAGGTCCTCTGGATTGTAAACTTCTTTTATATGGGACGAAAAAGGGTCTTTCTAGACCAACTGACGGTACCACGTGAATAAGCACCGGCTAACTCCGTGCCAGCAGCCGCGGTAATACGGAGGGTGCAAGCGTTATCCGGATTCACTGGGTTTAAAGGGTGCGTAGGTGGGTCTGTAAGTCCGTGGTGAAATCTCCGAGCTTAACTTGGAAACTGCCATGG
+
CCCCCGGGGGGGGGGGGGGGGGGGGGGGGGGG,FGGGGGGGGGGGGGGGGGGGGGGGGGGGGGGGGGGGGGGGGGGGGGGGGGGGGGGGGGGGGGGGGGGGGGGGGGGGGGGGGGGGGGGGGGGGGGGGGGGGGGGGGGGGGGGGGGGGGGGGGGGGGGGGGGGGGGGGGGGGGGGGGGGGGGFGGGDEGGGGGGGGGGGGGGGEGGGFFGGGGGGGGCEGGGGGGGGCGGGECGGE7CFCGGEGGGGGGGGGGGGF@CFFFDGGGGGGDC?FDCF3>D:3?FGC@:F?F?>??F?FFFF@
@M03506:14:000000000-AKVR1:1:1101:17725:5013 1:N:0:48
ATGAACTCCTACGGGAGGCAGCAGTGGGGAATATTGCGCAATGGGCGGAAGCCTGACGCAGCGACGCCGCGTGGGGGATGACGGCCTTCGGGTTGTAAACCTCTTTCAGCAGGGACGAAGTTGACGTGTACCTGTAGAAGAAGCGCCGGCTAACTACGTGCCAGCAGCCGCGGTAATACGTAGGGCGCAAGCGTTGTCCGGAATTATTGGGCGTAAAGAGCTCGTCGGTGGCGTGTCGCGTCTGCCGTGAAAGCCCCTGGCTTAACTGCGGGTCTGCGGTGGATACGGGCAGGCTGGAGGC
+
CCCCCGGGFFGGGGGFEGGGGGGGGGFGGFGGEFFGGGGGGGGGGGGEGGGGGGGGGGGGGGGGGGGGGDCFFGGGGFGGGFGGGGEGGGGGFGGGCFGFEGGGGGFGGGGGGGGGGGEGGGFGFFCFEFGCGFGCFGGFFGFGGGGGDGDCFGCC@FGFGGGGGGGGFGGGGGGGC9<ECFFCG>CDGDGGGEG5*CCEGCEGFCFGFCFGCG585@CGFGDE5*2*1;ECE5?8:85?55*1:95/***+:669*)/*A*729D9*+15775C7>73*)7)+0)*7437:B)5;>)8>)
@M03506:14:000000000-AKVR1:1:1101:13982:5158 1:N:0:48
ATGAACTCCTACGGGAGGCAGCAGTGGGGAATATTGGACAATGGGGGCAACCCTGATCCAGCAATGCCGCGTGAGTGATGAAGGCCTTCGGGTTGTAAAGCTCTTTTGCCAGGGACGATGATGACGGTACCTGGAGAATAAGCCCCGGCTAACTTCGTGCCAGCAGCCGCGGTAATACGAAGGGGGCAAGCGTTGTTCGGAATTACTGGGCGTAAAGGGCGCGTAGGCGGCTTATCAAGTCAGGCGTGAAATTCCCGGGCTCAACCTGGGGGCTGCGCTTGATACTGATGAGCTTGAATGG
+
CCCCCGGGGGGGGGGGGGGGGGGGGGGGGGGGGGGGGGGGGGGGGGGGGGGGGGGGGGGGGGGGGGGGGGGGGGGGGGGGGGGGGGGGGGGGGGGGGGGGGGGGGGGGGGGGGGGGGGGGGGGGGGGGGGFGGGGGGGGGGGGGGGGGGGGGGGGGGGGGGGGGGGGGGGGGGGGGGGGFFGGGGGGGGGGGGGGGGGGGEGGGFGGGGGGGGGGGGECEEEDGGGGGGGGGCGFGF:FGGGGGGGGGDFGGGGCDEEGGGGFGGFGGFFGDCDGDD>CGG>FCF*:9<FF)1@4))07@)
@M03506:14:000000000-AKVR1:1:1101:14238:5177 1:N:0:48
ATGAACTCCTACGGGAGGCAGCAGTGGGGAATTTTGGACAATGGGCGCAAGCCTGATCCAGCCATGCCGCGTGCGGGAAGAAGGCCTTCGGGTTGTAAACCGCTTTTGTCAGGGAAGAAATCCTTTGAGCTAATACCTCGGGGGGATGACGGTACCTGAAGAATAAGCACCGGCTAACTACGTGCCAGCAGCCGCGGTAATACGTAGGGTGCGAGCGTTAATCGGAATTACTGGGCGTAAAGCGTGCGCAGGCGGTTGTGCAAGACAGGTGTGAAATCCCCGGGCTTAACATGGGAAGTGC
+
CCCCCGGGGGGGGGGGGGGGGGGGGGGGGGGGGGGGGGGGGGGGGGGGGGGGGGGGGGGGGGGGGGGGGGGGGGGGGGGGGGGGGGGGGGGGGGGGGGGGGGGGGGGGGGGGGGGGGGGGGGGGGGGGGGGGGGGGGGGGGGGGGGGGGGGGGGGGGGGGGGGGGGGGGGGGDCGGGGGGGG8FGGGGGGGGGGGGGGGCFGGFFGGGGEGGECEGGGGGGGDCGDGGGGGGGCGGGGGGGFFG=GDDDCEGGEGGGBDDFGGG=*CDGGGFGGGGG44<F>DCE@FF>G*)9?:56)09*
@M03506:14:000000000-AKVR1:1:1101:18546:5181 1:N:0:48
ATGAACTCCTACGGGAGGCAGCAGTGGGGAATATTGGACAATGGGCGCAAGCCTGATCCAGCCATGCCGCGTGAGTGATGGAGGCCCTAGGGTTGTAAAGCTCTTTTGTGCGGGAAGATAATGACGGTACCGCAAGAATAAGCCCCGGCTAACTTCGTGCCAGCAGCCGCGGTAATACGAAGGGGGCTAGCGTTGCTCGGAATCACTGGGCGTAAAGGGTGCGTAGGCGGGCCTTTAAGTCAGGGGTGAAATCCTGGAGCTCAACTCCAGAACTGCCTTTGATACTGAGGATCTTGAGTTC
+
CCCCCGGGGGGGGGGGGGGGGGGGGGGGGGGGCGGFGGGGGGGGGGGGGGGGGGGGGGGGGGGGGGGGGGGGGGGGGGGGGGGGGGGGGGGGGGGGGGGGGGGGGGGGGGGGGGGGGGGGGGGGGGGGGGGGGGGGFGGGGGGGGGGGGGGGGGGGGGGGGGGGGGGGGGGGGGGGGGGGEEGGGGGGGGGGGGGEGGGGDECGFGGGGGGGGGGFGGGGGGGGGGGGCEGDGEFFGFGGFFGGEE=DFF?F>FGGG49CF+6?C7CGG<<?C7>G5*?GFFFFF*:*4C<2<F4@6@F/*
@M03506:14:000000000-AKVR1:1:1101:9034:5182 1:N:0:48
ATGAACTCCTACGGGAGGCAGCAGTAGGGAATCTTGCGCAATGGGCGAAAGCCTGACGCAGCCATGCCGCGTGAATGATGAAGGTCTTAGGATTGTAAAATTCTTTCACCGGGGAAGATAATGACGGTACCCGGAGAAGAAGCCCCGGCTAACTTCGTGCCAGCAGCCGCGGTAATACGAAGGGGGCTAGCGTTGCTCGGAATTACTGGGCGTAAAGGGCGCGTAGGCGGATATCTAAGTTGGGGGTGAAATCCCGGGGCTCAACCTCGGAATTGCCTTCAAAACTGGATATCTTGAGTTC
+
CCCCCGGGGGGGGGGGGGGGGGGGGGGGGGGGGGGGGGGGGGGGGGGGGGGGGGGGGGGGGGGGGGGGGGGGGGGGGGGGGGGGGGGGGGGGGGGGGGGGGGGGGGGGGGGGGGGGGGGGGGGGGGGGGGGGGGGGGGGGGGGGGGFGGGGGGGGGGGGGGGGGGGGGGGGGGDDFGFGGGGGGGGGGGGGGGGGG?GGGDGGGGEGGGGGGGGGFFGGGGGGGCGGGGGCECEGFCFCFCFGCCC55EEFGCCFGGFGDEGCGFG6CEG55F4DCFF7C4@=CF:FF2:9<FFFF*9@B*
@M03506:14:000000000-AKVR1:1:1101:16617:5182 1:N:0:48
ATGAACTCCTACGGGAGGCAGCAGTGGGGAATTTTGGACAATGGGGGCAACCCTGATCCAGCCATGCCGCGTGTGTGAAGAAGGCCTTCGGGTTGTAAAGCACTTTCGGCCGGAACGAAATCGCGCGATCTAACAAGTCGCGTGGATGACGGTACCGGAAGAAGAAGCACCGGCTAACTACGTGCCAGCAGCCGCGGTAATACGTAGGGTGCGAGCGTTAATCGGAATTACTGGGCGTAAAGTGTGCGCAGGCGGCTGAGCAAGTCGAGTGTGAAAGCCCCGGGCTTAACTTGGGAATGGG
+
CCCCCGGGGGGGGGGGGGGGGGGGGGGGGGGGGGGGGFGGGGGGGGGGGGGGGGGGGGGGGGGGGGGGGGGGGGGGGGGGGGGGGGGGGGGGGGGGGGGGGGGGGGGGGGGGGGGGGGGGGGGGGGGGGGGGGGGGGGGGGGGGGGGGGGGGGGEGGGGGGGGGGGGGGGGGGGGGGGGGGGGGGGGGGGGGGFDGGEGGGGGGGGGD>:8AC8EGE?ECGFGGGGCGG?EFGFFGGGGEFGC9CGGGCGGGGEGGGDGGGGGFFDE<CDFFDDFGG:FFG>DDG3565744@454?5FF)
@M03506:14:000000000-AKVR1:1:1101:11884:5215 1:N:0:48
ATGAACTCCTACGGGAGGCAGCAGTGGGGAATTTTGCACAATGGGCGCAAGCCTGATGCAGCAACGCCGCGTGTGTGATGAAGGTCTTCGGATCGTAAAGCACTTTCGACCGGGACGAAAAAGCGACACCCAACACGTGTCGCCCTGACGGTACCGGGAGAAGAAGCACCGGCTAACTCTGTGCCAGCAGCCGCGGTAATACAGAGGGTGCAAGCGTTGTTCGGAATTATTGGGCGTAAAGCGCGTGTAGGCGGCTTTGCAAGTCGGGTGTGAAAGCCCTCAGCTCAACTGAGGAAGTGCG
+
CCCCCGGGGGGGGGGGGGGGGGGGGGGGGGGGGGGGGGGGGGGGGGGGGGGGGGGGGGGGGGGGGGGGGGGGGFGGGGGGGGGGGGGGGGGGGGGGGGGGGGGGGGGGGGGGGGGGGGGGGGGGGGGGGGGGGGGGGGGGGGGGGGGGGGGGGGGGGGEGDGGGGGGGGGGGGGGGGGGGGGGGGGGGGGGGGGGGGGGGGGGGGFGGCEGGGGGGGGGEGGGE*88C?FGFGFGGGDDGGGEDGEGGGGGGGGGGDFGGGCFFGGGGC<C>7FFGGF3*>:@C7?FFBGF247F4>@@4>
@M03506:14:000000000-AKVR1:1:1101:20019:5251 1:N:0:48
ATGAACTCCTACGGGAGGCAGCAGTGGGGAATATTGGACAATGGGCGCAAGCCTGATCCAGCCATACCGCGTGGATGATGAAGGCCCTAGGGTTGTAAAGTCCTTTCGGCGGGGAAGATAATGACGGTACCCGCAGAAGAAGCCCCGGCTAACTTCGTGCCAGCAGCCGCGGTAATACGAAGGGGGCTAGCGTTGCTCGGAATCACTGGGCGTAAAGCGCACGTAGGCGGACTCTGAAGTCGGTGGTGAAATCCTGGAGCTCAACTCCAGAACTGCCTTCGATACTGAGAGTCTCGAGTCC
+
CCCCCGGGGGGGGGGGGGGGGGGGGGGGGGGGGGGGGGGGGGGGGGGGGGGGGGGFCFGGGGGGGGGGGGGGGGGGGGGGGGGGGGGFFGGGGGEGGGGGGGGGGGGGGGGGGGCCFFFFFGGGGGGGGEGFFG7EFGFGGFGGFGGDGGGGFFFGGGGDGGGGG@CEFGGGFG>ECFGFFEGGCEEGGGGD8C:EFGGD>?FGGGGFECCEEE58FGDEC8CCFGGGG>CCG6@+3CC:?5ECC5CFFGF?FGGFC<F5CFF66DGCFFG:FG=CC?:6F>FFE@DF)*6:4@=F:>9)8
@M03506:14:000000000-AKVR1:1:1101:11414:5271 1:N:0:48
ATGAACTCCTACGGGAGGCAGCAGTGGGGAATCTTGCGCAATGGCCGAAAGGCTGACGCAGCGACGCCGCGTGGGGGAGGAAGGTCTTCGGATCGTAAACCCCTGTTGCCCGGGACGAATGACCCTTTCGAGGGGAGTGACGGTACCGGGTGAGGAAGCACCGGCTAACTCCGTGCCAGCAGCCGCGGTAATACGGAGGGTGCGAGCGTTGTCCGGAATCACTGGGCGTAAGGGGCGCGTAGGCGGCGGGGTAAGCGTGCGGTGAAAGCTCGGGGCCCAACTCCGAGTCGGCCGTGCGAAC
+
CCCCCGGGGGGGGGGGGGGGGGGGGGGGGGGGGCECFGGGGGGGGGGGGGGGGGGGGGGGGGGGGGGGGGGFGGGGGGGGGGFGGGGGGGGCCGGGGCGGGGGGGCFGGGFGGGGGGDEGGGGGFGGGGG7FCGGEEGGGGGGGGCFGGGCF>FGGGGFG7FFGGGGGGGGGGGGGFGGGGGGGGGGGGGGFFGGGCGGDEGGDEGEEEEGGCF>EG8F9@FFEGGGG*2888CC:EDD8=75?CGGGGGGED69CGFDDEG*757+:FDC:<<CE)8**907+57<;:DD6:>735:;:)
@M03506:14:000000000-AKVR1:1:1101:12718:5282 1:N:0:48
ATGAACTCCTACGGGAGGCAGCAGTCGAGAATCTTCCGCAATGGGCGAAAGCCTGACGGAGCGACACCGCGTGCAGGATGAAGGCCTTCGGGTTGTAAACTGCTGTCACGTTTTAGGAACGAGTGGGCGTTAATAGCGCTCGGACTGACCAAGGCGAGAGGAAGCACCGGCTAACTCTGTGCCAGCAGCCGCGGTAAGACAGAGGGTGCAAACGTTGTTCGGAATTACTGGGCATAAAGAGCACGTAGGTGGCCTGCTAAGTCACGTGTGAAATCCCCCGGCCCAACCGGGGTATTGCGCG
+
CCCCCGGGGGGGGGGGGGGGGGGGGGGGGGGGGGGGGGGGGGGGGGGGGGGGGGGGGGGGGGGGGGGGGGGGGGGGGGGGGGGGGGGGGGGGGGGGGGGGGGGGGGGGGGGGGGGGGGGGGGGGGGGGGBFGGDGGGGGGGGGGGGGGGGGGGGGGDFGGGGGGGGGGGGGGGGGGGGGGDGGGGGGGGGGGGGGGCCGGGGFGGG>ECFFFGG>@FGC:CCE8@FGGGGGGFEFCGGFGFCG:CEFGGGFGGF6FGFGCGGC+<*:5?F?FGGCC6)1>C3):C@D39DB>)0)7@FF3:
@M03506:14:000000000-AKVR1:1:1101:12272:5298 1:N:0:48
ATGAACTCCTACGGGAGGCAGCAGTGGGGAATATTGGACAATGGGCGCAAGCCTGTTCCAGCCATACCGCGTGGGTGAAGAAGGCCTTCGGGTTGTAAAGCCCTTTTGTTGGGAAAGAAATCCAGCTGGCTAATACCCGGTTGGGATGACGGTACCCAAAGAATAAGCACCGGCTAACTTCGTGCCAGCAGCCGCGGTAATACGAAGGGTGCAAGCGTTACTCGGAATTACTGGGCGTAAAGCGTGCGTAGGTGGTCGTTTAAGTCCGTTGTGAAAGCCCTGGGCTCAACCTGGGAACTGC
+
CCCCCGGGGGGGGGGGGGGGGGGGGGGGGGGG<FGGGGGGGGGGGGGGGGGGGGGGGGGGGGGGGGGGGGGGGGGGGGGGGGGGGGGGGGGGGGGGGGGGGGGGFGGGGGGGGGGGGGGGGGGGGGGGCGFGGGGGGGGGFFGGGGGGGGGGGGGGGGCFGFGGGGGGGGGGGGGGGGGGGGGGGGGGGGGGGGGGGGGGGGGGGFGGGGGGG9FCEE5EGGGGG8CFFGGGGGGGDEGGEFCGA:C5*A5=>FFDGDG3FEDGGGE*2>GDGGGGG?F52<3=5)9??G>?>FFFFFF@6
@M03506:14:000000000-AKVR1:1:1101:13063:5298 1:N:0:48
ATGAACTCCTACGGGAGGCAGCAGTAGGGAATCTTGCGCAATGGGCGAAAGCCTGACGCAGCCATGCCGCGTGAATGATGAAGGTCTTAGGATTGTAAAATTCTTTCACCGGGGAAGATAATGACGGTACCCGGAGAAGAAGCCCCGGCTAACTTCGTGCCAGCAGCCGCGGTAATACGAAGGGGGCTAGCGTTGCTCGGAATTACTGGGCGTAAAGGGCGCGTAGGCGGATATCTAAGTTGGGGGTGAAATCCCGGGGCTCAACCTCGGAATTGCCTTCAAAACTGGATATCTTGAGTTC
+
CCCCCGGGGGGGGGGGGGGGGGGGGGGGGGGGGGGDGGGGGGGGGGGGGGGGGGGGGGGGGGGGGGGGGGGGGGGGGGGGGGGGGGGGGGGGGGGGGGGGGGGGGGGGGGGGGGGGGGGGGGGGGGGGGGGGGGGGGGGGGGGFGGGGGGGGGGGGGGGGGGGGGGGGGGGGGGGGFFGGGGGEGGGGGGFGGGGGGGGGGGGGGGFFGGGGGGGGGGGGGDGCEGGGDGDCG:ECECFG?FGGGGGGFGFGGFGDG37C:CF+AF?C5*>>GFCGFF7D==896/:4879-98==7?F9*
@M03506:14:000000000-AKVR1:1:1101:9116:5338 1:N:0:48
ATGAACTCCTACGGGAGGCAGCAGTGGGGAATCTTGGACAATGGGCGCAAGCCTGATCCAGCCATGCCGCGTGAGTGATGAAGGCCCTAGGGTTGTAAAGCTCTTTTGTGCGGGAAGATAATGACGGTACCGCAAGAATAAGCCCCGGCTAACTTCGTGCCAGCAGCCGCGGTAATACGAAGGGGGCTAGCGTTGCTCGGAATCACTGGGCGTAAAGGGTGCGTAGGCGGGTCTTTAAGTCAGGGGTGAAATCCTGGAGCTCAACTCCAGAACTGCCTTTGATACTGAGGATCTTGAGTTC
+
CCCCCGGGGGGGGGGGGGGGGGGGGGGGGGGG,EGGGGGGGGGGGGGGGGGGGGGGGGGGGGGGGGGGGGGFGGGGGGGGGGGGGGGGGGGGGGGGGGGGGFFGGGGGGGGGGGGGGGGGGGGGGGCFGGGGGGGGFDFGGGGGGGGGGGGFGGGGGGFGGGGGGGGGGGGGGGGGGGGGGGGGGGGGGGGGGGGGFGG5CCGC9A7CFGGGGGGGGGGGGGGGGGGGGGGGGFGFGFGGGGGGGGGGGGGGGGGFG>FF=EFGGCGGGGG?DDGFFFCFGFFGG=>=27:?6BFFF??@*
@M03506:14:000000000-AKVR1:1:1101:14527:5360 1:N:0:48
ATGAACTCCTACGGGAGGCAGCAGTGGGGAATATTGCACAATGGGCGCAAGCCTGATGCAGCGACGCCGCGTGAGGGATGACGGCCTTCGGGTTGTAAACCTCTTTCAGTACCGACGAAGCGTAAGTGACGGTAGGTACAGAAGAAGCACCGGCCAACTACGTGCCAGCAGCCGCGGTAATACGTAGGGTGCGAGCGTTGTCCGGAATTACTGGGCGTAAAGAGCTCGTAGGTGGTTTGTCGCGTTGTTCGTGAAAACTCACAGCTTAACTTTGGGCGTGCGGGCGATACGGGCAGCAGGG
+
CCCCCGGGGGGGGGGGGGGGDGFGGGGGGGGGGGGFGGGGGGGGGGGGGGGGGGGGGFGFGGGGGGGGGGGGGGGGGGGEGGGGGGGGGGGGGDEGFGGGGFFGGGGFGGGEGDGGGGGDGDGCGGGFFGGGGFGGGGFGGG@FGGEFFGGGDGGGGGGGFEGF>FGCFGDGCFCGGFGGGFGE>C*;BFGCFFGGGGGGEF7CEEGGCGGFG6CGG==889@F8@<?:*AEF6C/:*9C?CEGEGCD5357CCC7:?FGC?DFG4E*+:7*2*9*9>95/)0255)7(<.().07)0))8
@M03506:14:000000000-AKVR1:1:1101:9006:5363 1:N:0:48
ATGAACTCCTACGGGAGGCAGCAGTCGGGAATTTTGCGCAATGGGCGAAAGCCTGACGCAGCAACGCCGCGTGAGGGATGACGGCCTTCGGGTTGTAAACCTCTTTCAGCAGGGACGAAGCGAAAGTGACGGTACCTGCAGAAGAAGCACCGGCCAACTACGTGCCAGCAGCCGCGGTAATACGTAGGGTGCAAGCGTTGTCCGGAATTATTGGGCGTAAAGAGCTCGTAGGCGGTTTGTCGCGTCGGCTGTGAAAACCTAGGGCTCAACTCTGGGCTTGCAGCCGATACGGGCAAACTAG
+
CCCCCGGGGGGGGGGGGGGGGGGGGGGGGGGGGGGGGGGGGGGGGGGGGGGGGGGGGGGGGGGGGGGGGGGGGGGGGGGGGGGGGGGGGGGGGGGEDFGGGGGGGGGGFGGGGGGGGGDGDGDGGGGGGGGGGGGGGGGGGGGGGGGGGGGGGGGGGGGGGGGFGGGGGGGGDGGGGCGGGGGGGGGGDFGGGGGGGEEGEGGEEGGF6CGG7C5CEECGGGGFGGGGGEFEEDE:CEGGCCF5:CCDD*>FGF?FGFGGFGGFFDC=FG?FGFFGGFGDD/6?EE<51D<(7>B3@>FF*
@M03506:14:000000000-AKVR1:1:1101:13304:5374 1:N:0:48
ATGAACTCCTACGGGAGGCAGCAGTGGGGAATCTTGCGCAATGGCCGAAAGGCTGACGCAGCGACGCCGCGTGTGGGAGGACGCCTTTCGGGGTGTAAACCACTGTTGCCCGGGACGAACAGCCAGTTTCGACTGGCCTGACGGTACCGGGTGAGGAAGCACCGGCTAACTCCGTGCCAGCAGCCGCGGTAATACGGGGGGGGCAAGCGTTGTTCGGAATTACTGGGCGTAAAGGGCTCGTAGGTGGCCAACTAAGTCAGACGTGAAATCCCTCGGCTTAACCGGGGAACTGCGTCTGATA
+
CCCCCGGGGGGGGGGGGGGGGGGGGGGGGGGGGGGGGGGGGGGGGGGGGGGGGGGGGGGGGGGGGGGGGGGGGGGGGGGGGGGGGGGGGGGGGGGGGGGGGGGGGGGGGGGGGGGGGGGGGGGGGGGGGGGGGGGGGGGGDGGGGGGGGGGGGGGGGGGGGGGGGGGGGGGGGGGGGGGGGGGGGGGGGCEGGFGGGGGGGGGGGDGGGCC>EGGGGGDGGGGGGGGGG>EEF?FGEFFE5=FG?FGGDF5EGGGGGFFGEGG=EGCFFCG@GFGGGFDCFFFGGDG>:C?BFFDFEFFF4
@M03506:14:000000000-AKVR1:1:1101:17888:5379 1:N:0:48
ATGAACTCCTACGGGAGGCAGCAGTCGGGAATTTTGGGCAATGGGCGAAAGCCTGACCCAGCAACGCCGCGTGAAGGATGAAATCCCTCGGGATGTAAACTTCGCAAGAACGGGAAGAATAAGTAAGGGTTAATATCTCTTACGATGACGGTACTGTTTGTAAGCTCCGGCTAACTCCGTGCCAGCAGCCGCGGTAATACGGGGGGAGCAAGCGTTGTTCGGATTTACTGGGCGTAAAGGGCGCGTAGGCGGCCACCGCAAGTCGACTGTGAAATCTCCGGGCTTAACCCGGAAAGGTCGG
+
CCCCCGGGGGGGGGGGGGGGGG?FFCFGGGGGGGGGGGGGGGGGGGGGGGGFFGGFFFGFGGGGGGGGGGGGGGGFFGFGGGGFAFGCFFGGEGGGGABGGGGGGGGGFFFGGG:CGGGC9FGGG,FFFFGGGG9FGCFFFGGGGFCGFGGGGGGGGGGGGGGGGGFCGGGGGGFFGGEGGGGGGGGGDGGGGGEGCBEGCC>CEEDEEGEFGG88CGGGE5;8?FFGGGGGGCC5:E:ECCE**2:58<EGG*7D*7))2CD+/979EFG47*?CC47CD:5C*0?6<7;6.70>@/6<>
@M03506:14:000000000-AKVR1:1:1101:9077:5419 1:N:0:48
ATGAACTCCTACGGGAGGCAGCAGTCGAGAATTTTTCTCAAGGGGGGAAACCCTGAAGGAGCGACGCCGCGTGGAGGATGAAGGTCTTCGGGTTGTAAACTCCTGTCATTTGGGAACAAGTGTCGGTACCTAACTGCTACCGGCTTGATAGTACCAGAAGAGGAAGGGACGGCTAACTCTGTGCCAGCAGCCGCGGTAATACAGAGGTCTCAAGCGATGTTCGGATTCATTGGGCGTAAAGGGTGTGTAGGTGGGGCCGTAAGGCGGGGGTGAAATTTCGGAGCTTAACTCCGAAACTGCA
+
CCCCCGGGGFEFGGG>FGGC@F<FFEFFEECFGFCEFFGGG,FFCGEDGGGGGGG8=EC<EDFGGGGGFDGGDGDF+@<CFBFCFGGGFGFGEEGGGGGFFE:C:<3@FGGCGEGC@FFC,>BFEEGGGFFGGGGGFGFGEGE7:<CFFFGGGCE9CGEDC8@>FGG5CFGC5CEFC7@CF?C<AEGGCGE>GDCG:CEFCCE?FG*A69CFGGFE*;;8:<CGGD*0ACGFG78=**/;<:E*:CE/:?FCFF*1*01/*:5+*)195)*)14C<>FFGC)77:?*1-**))07).*96/
@M03506:14:000000000-AKVR1:1:1101:4831:5432 1:N:0:48
ATGAACTCCTACGGGAGGCAGCAGTAAGGAATATTGGTCAATGGAGGCAACTCTGAACCAGCCATGCCGCGTGAAGGATGAAGGTCCTCGGGATTGTAAACTTCTTTTATAGGGGAAGAAACCTCTTGATTCCTCAAGAGTTGACGGTACCCTAGGAATAAGCACCGGCTAACTCCGTGCCAGCAGCCGCGGTAATACGGAGGGTGCAAGCGTTATCCGGATTCACTGGGTTTAAAGGGTGCGTAGGTGGGCTGGTAAGTCAGTGGTGAAATCTCCAGGCTTAACTTGGAAACTGCCATTT
+
CCCCCGGGGGGGGGGGGGGGGGGGGFGGGGGGGGGGFGGGGGGGGGGCFGGGGGGGGGGGGGGGGGGGGGGGGGGGGGGGGGGGGGGGGGGGGGFGGGGGGGGGGGGGGGGGGGGGGGGGGGGGGGGGGGGFCFGGGGFGGGGGGGGGGGGGGGGGFGGGFCFGCGGGG7FFGGGGGGGGGFFFGGGGEGGGGCGBFGGCCEGD<CCGGFGGGGGGGFCEC*A+?CCFGGG556;9EFGGDGEC=EGGCFG=FGG4F?FGGGGFFCEGGGGFFCG97?GCC)<FGFFF?CFAFFF?F6=F*
@M03506:14:000000000-AKVR1:1:1101:9605:5488 1:N:0:48
ATGAACTCCTACGGGAGGCAGCAGTCGGGAATTTTGGGCAATGGGCGAAAGCCTGACCCAGCAACGCCGCGTGAAGGATGAAATCCCTCGGGATGTAAACTTCGCAAGAATGGGAAGAATTAGTAGGGGTTAATACCCTCTATGATGACGGTACCATTTGTAAGCTCCGGCTAACTCCGTGCCAGCAGCCGCGGTAATACGGGGGGAGCAAGCGTTGTTCGGATTTACTGGGCGTAAAGGGCGCGTAGGCGGTCAGCACAAGTCAGTTGTGAAATCTCCGGGCTTAACTCGGAAAGGTCAA
+
CCCCCGGGGGGGGGGGGGGGGGGGGGGGGGGGGGGGGGGGGGGGGGGGGGGGGGGGGGGGGGGGGGGGGGGGGGGGGGGGGGGGGGGGGGGGGGGGGGGGGGGGGGGGEGGGGGGGGGGGGGGGGGGGGGGGGGGGGGGGGGGGGGGGGGGGGGGGGGGGGGGGGGFFGGGGGGFFGGGGGGGGGGFGGGGGGGGEGGGFGGGGGGGGGGGGGGGGGGGGGGGGGGGGG7EFGGGD==FFEG5=EE=DGFGG7:EGFFFGCCF?97<CFCE?FCGGDFFGGFB=FFCBF:>?>>:@>67<9
@M03506:14:000000000-AKVR1:1:1101:5930:5497 1:N:0:48
ATGAACTCCTACGGGAGGCAGCAGTGGGGAATTGTTCGCAATGGGCGCAAGCCTGACGACGCAACGCCGCGTGGAGGATGAAGATCTTCGGGTCGTAAACTCCTTTCGATCGGGACGAATGATCGGTGACCTAATACGTCATCGGAATGACGGTACCGAGAGAAGAAGCCCCGGCTAACTCCGTGCCAGCAGCCGCGATAATACGGGGGGGGCAAGCGTTGTTCGGAATTACTGGGCGTAAAGGGCGCGTAGGCGGCCTTCTAAGTCGTGCGTGAAATCCCTCGGCTTAACCGCGGAACTG
+
CCCCCGGGGGGGGGGGGGGGGGGGGGGGGGGGGGGGGGGGGGGGGGGGGGGGGGGGGGGGGGGGGGGGGGGGGGGGGGGGGGGGGGGGGGGGGGGGGGGGGGGGGGGGGGGGGGGGGGGGGGGGGGGGFGGGGGGGGGGGGGGGGGEGFGGGGGGDFGFFEGGGG7F@FFCEEEGGGF7BBFGGGGCFGFFGGGGEGGGGDGGGGGEEGGGGGDCCFC8CGEGFGGG5CCGG7:<*::CGE*+<AEEGGDGGGGGGG>DGCC*<<C+>E*57<<5AC*:FF@45CEGF0>B7@)8BB).01
@M03506:14:000000000-AKVR1:1:1101:17323:5499 1:N:0:48
ATGAACTCCTACGGGAGGCAGCAGCGGGGAATATTGGACAATGGGCGAAAGCCTGATCCAGCAATGCCGCGTGAGTGATGAAGGCCTTAGGGTTGTAAAGCTCTTTTACCCGGGATGATAATGACAGTACCGGGAGAATAAGCTCCGGCTAACTCCGTGCCAGCAGCCGCGGTAATACGGAGGGAGCTAGCGTTGTTCGGAATTACTGGGCGTAAAGCGCACGTAGGCGGCTTTGTAAGTTAGAGGTGAAAGCCCGGGGCTCAACCCCGGAATTGCCTTTAAGACTGCATCGCTTGACTCC
+
CCCCCGGGGGGGGGGGGGGGGGGGGGGGGGGGFGGGGGGGGGGGGGGGGGGGGGGGGGGGGGGGGGGGGGGGGGGGGGGGGGGGGGGGGGGGGGGGGGGGGGGGGGGGGGGGGGGGGGGGGGGGGGGGGGFGGGGGGGGGGGGGGGGGGGGGGGGGGGGGGGGGGGGEEGGGGGGGGFGGFGEGDGGCCFGGGGGGGGGGGDGGGGGGGGGGGEGF?FGGGGGFGGGGGGGGCEFCCFGGGFF70>EDFGGG76=DGFGDGFGG7<EGGG*7C*9<:FCFG6=F<?GF>FF?3@>FF)9*9
@M03506:14:000000000-AKVR1:1:1101:11096:5517 1:N:0:48
ATGAACTCCTACGGGAGGCAGCAGTGAGGAATATTGCCCAATGGGCGCAAGCCTGAGGCAGCGACGCCGCGTGGGTGAAGAAGGCCTTCGGGTCGTAAAGCCCTTTTCTGCGTGACGAGGCAAAGGACGGTAGCGCAGGAAAAAGTCTCGGCTAACTACGTGCCAGCAGCCGCGGTAAAACGTAGGAGGCAAGCGTTATCCGGAGTTACTGGGCGTAAAGCGTGCGTAGGCGGGAATGTAAGTGGGTGGTGAAAGCGCCCGGCTAAACCGGGCGAGGTCCATTCAGACTGCATTTCTAGAG
+
CCCCCGGGGGGGGGGGGGGGGGGGGGGGGGGG,FFGGGGGGGGGGGGGGGGGGGGGGGGGGGGGGGGGGGGGGGGGGGGGGGGGGGGGGGGGGGGGGGGGGGGGGGGGGGGGGGGGGGGGGGGGGGGGGGGGGGGGGGGGGGGGGGGGGGGGGGGGGGGGGGGGGGGGGGGGGGGGGGGGGGGGGGGGGGGFCGGGEGGGGGGEGGGGGGGGGGGGGGGGGGGGGGGGGG9>EG5CFFGFFCFGGGCDEEGGFFG<EEDGGEG=ECGDCDE:<DGGGBCF=66E?FG:3C?AFFFFF6=@F
@M03506:14:000000000-AKVR1:1:1101:9516:5539 1:N:0:48
ATGAACTCCTACGGGAGGCAGCAGTGGGGAATCTTGCGCAATGGGCGAAAGCCTGACGCAGCAACGCCGCGTGGAGGATGAAGGCCCTTGGGTTGTAAACTCCTGTCGGCTGGGAAGAAATCGTTCGTGGCTAATACCCACGGGCGTTGACTGTACCAGCAAAGGAAGCCCCGGCTAACTCTGTGCCAGCAGCCGCGGTAATACAGAGGGGGCCAGCGTTATTCGGAATTATTGGGCGTAAAGGGCGCGTAGGCGGCCATGCGTGTCTTCCGTGAAATCCCTCGGCTTAACTGAGGACGTG
+
CCCCCGGGGGGGGGGGGGGGGGGGGGGGGGGGGGGGGGGGGGGGGGGGGGGGGGGGGGGGGGGGGGGGGGGGGGGGGGGGGGGGGGGGGGGGGGGGGGGGGGGGGGGGGGGGGGGGGGGGGGGGGGGGGGGGGGGGGGGGGGGGGGGGGGGGGGGFGDFGGGGGGGGFGGGGGGGGGGGGGGGGGGGGGGGGGGGGGGGGGFD?CFGGGGGD>ECGGGEGCFCFFG85@69CC9@CGG)?CFFFGGGGGEGGGG5DGFDFFFDEGGCFGGGFC*5*>=FGG?F5C5/7:7=AFFFFFFFE3
@M03506:14:000000000-AKVR1:1:1101:11711:5565 1:N:0:48
ATGAACTCCTACGGGAGGCAGCAGTCGAGAATTTTTCACCATGGGCGCAAGCCTGATGGAGCGACGCCGCGTGGGGGATGAATGGCTTCGGCCCGTAAACCCCTGTCATTTGCGAACAATTCGGTTCAATTAACACCTGAACCGTTGATAGTAGCGAAAGAGGAAGGGACGGCTAACTCTGTGCCAGCAGCCGCGGTAATACAGAGGTCCCAAGCGTTGTTCGGATTCACTGGGCGTAAAGAGCGCGTAGGTGGGGAGGTAAGTCGGTGGTGAAAGCTCGGAGCTCAACTCCGACACGGGC
+
CCC<CFC9F9EECFE7CFCGG;<FCEEFGGGFFCGGGCF,EA9FGC7FGGE?FFE@EAFF@FBF:FCGECDF@C7:C@CFGGGGGGCFAFG7?74@>FGG8+=A<F,<BFGAFF+FCGGB3,BBFGDBFFFC,3@F7F<,86*@>@<:DFGG93D:@<C@A::4C7*=:FEC:*<,,,?F:CCBF:C*+22*:CC>**;0<+<:CCFF60;@8**21*/;5+2***/<?:+2*:8=//*;9+:*2>E)21*09:*)*8)9?723+9*)/1:F**794=69)755*)2/2*94B3))).))0
@M03506:14:000000000-AKVR1:1:1101:8656:5570 1:N:0:48
ATGAACTCCTACGGGAGGCAGCAGTCGGGAATTTTGGGCAATGGGCGAAAGCCTGACCCAGCAACGCCGCGTGAAGGATGAAATCCTTCGGGATGTAAACTTCGCAAGAACGGGAAGAATAAGTAAGGGTTAATATCTCTTGCGATGACGGTACTGTTTGTAAGCTCCGGCTAACTCCGTGCCAGCAGCCGCGGTAATACGGGGGGGGCAAGCGTTGTTCGGATTTACTGGGCGTAAAGGGCGCGTAGGCGGCCACCGCAAGTCGACTGTGAAATCTCCGGGCTTAACCCGGAAAGGTCAG
+
CCCCCGGGGGGGGGGGGGGGGGGGGGGGGGGGGGGGGGGGGGGGGGGGGGGGGGGGGGGGGGGGGGGGGGGGGGGGGGGGGGGGGGGFGGGGGGGGGGGGGGGGGGGGGGGGGGGGGGGGGGGFGGGGGFGGGGGFGGGGGGGGGGGGGGGGGGGGGGGGGGGGGGGGGGGGGGGGGGGGGGGGGGGGDGGGGGGDGFGGGDGGEEGGGGGGGGGGGGGGGGDGG6@9FGGFGGEECCFFEEECCCGGEGGGGGGGGFGGCGGGGDE*52A*CD7C*@DC<DDEGF7=AGFFFB>5>*17.
@M03506:14:000000000-AKVR1:1:1101:10126:5572 1:N:0:48
ATGAACTCCTACGGGAGGCAGCAGTTGGGAATCTTGGACAATGGGGGAAACCCTGATCCAGCCATGCCGCGTGAGTGATGAAGGCCTTCGGGTTGTAAAACTCTTTCGACGGGGACGATAATGACGGTACCCGTAGAAGAAGCTCCGGCTAACTTCGTGCCAGCAGCCGCGGTAATACGAAGGGGGCTAGCGTTGTTCGGAATTACTGGGCGTAAAGCGCGCGCAGGCGGGTTTTCAAGTCAGTGGTGAAAGCCCGGAGCTCAACTCCGGACCTGCCATTGAAACTGGGAAACTTGAGGAT
+
CCCCCGGGFGGGGGG7CFCEGEFGGFGGGEECEGGFFGGGGGGGGC@@FDGGGGFGGGGGGGG8EGFGGGGGD,BEFFGGCFGGFDFGGFEFGGGGGFGDEGGGGGGD@FGG>E+=FE7+?FGGGGGGGGFFGGGGDGGCFFGDF<FGCGG7DCDFFGGEFGGGGGCGG@FEC7F;;;<*2C@CGDE8CEFF7:EGGGGG@CFFGGFFCC58?*/;FGGC=EGDEEEEE>**;CFG7:CCFC:E?CEF?<:CDCC7E)13*39<6*0*:D5))27CC4C**/=0<@:4(*)25899*)00)
@M03506:14:000000000-AKVR1:1:1101:18474:5590 1:N:0:48
ATGAACTCCTACGGGAGGCAGCAGTGGGGAATATTGGACAATGGGGGCAACCCTGATCCAGCAATGCCGCGTGAGTGATGAAGGCCTTCGGGTTGTAAAGCTCTTTTGCCAGGGACGATGATGACGGTACCTGGAGAATAAGCCCCGGCTAACTTCGTGCCAGCAGCCGCGGTAATACGAAGGGGGCAAGCGTTGTACGGAATTACTGGGCGTAAAGGGCGCGTAGGCGGCTTATCAAGTCAGGCGTGAAATTCCCGGGCTCAACCGGGGGGCTGCGCTTGATACTGATGAGCGTGAATGG
+
CCCCCGGGGGGGGGGGGGGGGGGGGGGGGGGGEGGFGGGGGGGGGGGGGGGGGGGGGGGGGGGGGGGGGGGGGGGGGGGGGGGGGGGGGGGGGGGGGGGGGGGGGGFCFGGGGGGGGGGGGGGGGGGGGGGGGGDGGGGGGGGGGGGGGGGGGGGGGGGGGGGGGGGGEDEEFGGCCCEF@FGGGGEGC>:FCFGFFFGG@CFDGFFF@FFG8CE>EGGG8*?ECEEGGGDEE+C9<C7+<EG6?EEDGCCFG9+085DDEF=C:5:CGDGFDGGGGFG<C>4?9*:9::@2*)..7)/*)
@M03506:14:000000000-AKVR1:1:1101:15270:5633 1:N:0:48
TATGAACTCCTACGGGAGGCAGCAGTGGGGAATCTTGCGCAATGGCCGCAAGGCTGACGCAGCGACGCCGCGTGGGGGAGGAAGGGCTTCGGCTCGTAAACCCCTGTTGCCCGGGGCGAACATCCCCTCTCGAGGGGACTGACGGTACCGGGTGAGGAAGCACCGGCTAACTCCGTGCCAGCAGCCGCGGTAATACGGAGGGTGCGAGCGTTGTCCGGAATCACTGGGCGTAAAGGGCGCGGAGGTGGCCCGTCAAGCGCGCGGTGAAAGCCCGGGGCGCAACCCCGGGTCGGCCGTGCGG
+
CCCCCGGGGGGGGGGGGGGGGGGGGGGGGGGGGGGGGGGGGGGGGGGGGGGGGGGGGGGGGGGGGGGGGGGGGGGGGGGGGGGGGGGGGGGGGGGGGGGGGGGGGGGGGGGGGGGGGGGGGGFGGGGGGGGGGGGGGGGGGGGGGGGGGGGGGGGGGGGGGGGGGGGCEGGCGGGGFEGGGGGGGGGGGGGEGGGGGGEEGGGGGGGGGCCGGCGGGGEGGGGGGGGGFGEG570<AEDEG*/:=EGG6=CECEG3CFGGGCCE29*9CF6>7>DGGF/5/53EEDG397515.7B)7)85
@M03506:14:000000000-AKVR1:1:1101:5187:5641 1:N:0:48
ATGAACTCCTACGGGAGGCAGCAGTGGGGAATATTGCGCAATGGGGGAAACCCTGACGCAGCGACGCCGCGTGGGTGATGAAGGCCTTCGGGTCGTAAAGCCCTGTCGTAGGGGAAGAACCGGTGGACGGCTAATACCCGTCTGCCCTGACGGTACCCTACAAGAAAGCACCGGCTAACTCCGTGCCAGCAGCCGCGGTAATACGGAGGGTGCGAGCGTTGTTCGGAATTACTGGGCGTAAAGCGCGTGCAGGCGGCCGACTAAGTCAGGTGTGAAAGCCCGGGGTTCACCTCCGGAAGTG
+
CCCCCGGGGGGGGGGGGGGGGGDFFFGGGGGGGGGGFGGGGEGGGGDFEF@EGGFGGGGGGGGGGGGGGGGEGGGGGGGGGFGGGFCFGFG>F+FFFDFGG8FFFGGGGGFGGGCGGGGCFGGGDFGC7BBFGGFFBBFGDGFGGFGGGFAEC<CCFGG@CFC@CFGFGGG7C7FBFGGGFGGGCEFE+FGGGGGEGDE88CGGGD58CGEGEC5*:5CEEGGGDEEE>FG9CE6@*8CEEGEDGGG)**:CC*:D5@<)::CFGG9><F9)2*2<:6CF<>3=7)9<4:9>@>BFD).91
@M03506:14:000000000-AKVR1:1:1101:7952:5647 1:N:0:48
ATGAACTCCTACGGGAGGCAGCAGTGGGGAATATTGGACAATGGGCGAAAGCCTGATCCAGCAATGCCGCGTGAGTGATGAAGGCCTTAGGGTTGTAAAGCTCTTTTACCCGGGAAGATAATGACTGTACCGGGAGAATAAACCCCGGCTAACTCCGTGCCAGCAGCCGCGGTAATACGGAGGGGGCTAGCGTTGTTCGGAATTACTGGGCGTAAAGCGCACGTAGGCGGCTTTGCAAGTCAGAGGTGAAAGCCTGGAGCTCAACTCCAGAATTGCCTTTGAGACTGCATCGCTTGAACAC
+
CCCCCGGGGGGGGGGGGGGGGGGGGGGGGGGGGGGGGGGGGGGGGGGGGGGGGGGGGGGGGGGGGGGGGGGGGGGGGGGGGGGGGGGGGGGGGGGGGGGGGGGGGGGGGGGGGGGEGGGGGGGGGGGGGGGGGGGGGGGGGGFFGGGGGGGGGGGGGGGGGGGGGGGGGGGGGGGGGGGDGGGGGGGGGGGGGGGGGGGGGGGGGGGGGGGGGEEGGGGGGGGGCGEGGGGGGGGGGCC<FGGEGDGGGGFGGF67EFGGGGGFGGGGGFF):FGGGB77:*8FG?772CFBF@:>>:/*0
@M03506:14:000000000-AKVR1:1:1101:8670:5656 1:N:0:48
ATGAACTCCTACGGGAGGCAGCAGTGGGGAATGTTGGACAATGGGCGAAAGCCTGATCCAGCAATGCCGCGTGAGTGATGAAGGCCTTAGGGTTGTAAAGCTCTTTTACCCGGGATGATAATGACAGTACCGGGAGAATAAGCCCCGGCTAACTCCGTGTCAGCAGACGCGGTAATACGGAGGGGGCTAGCGTTGTTCGGAATTACTGGGCGTAAAGCGCAAGTAGGCGGCTTTGTACGTTAGAGGTGAAAGCCCAGGGCTCAACCCTGGAATTGCCTTTAAGACTGCATGGCTTGAACAT
+
B9CCCC-CFGFEEGDGG:EFGD,E6EFFEEGG,EFGFE8EECGFCD:@++:,<@FE6,E9FFEC9<,,@C@@=,CCDGCEF?ED<EGFFGF?=FGCFFCC<BAFGFFFC,4@::CF@EGCFEF<BFF,?,8?B7BF>F<9FCCF<+>CCF7<@C9,3@F,,=,:@>,6>C7FFE<;;FCC:*44CG:C*<?FFGEE8CC87:C+?+?A@5*:2:CF7EC?C*::@@F+8C*1*<<<F+9C**::FF7DC+7+5**1C>CC*:*<?*:*AC*6C6C+:@*::F4<+*2.4F/05F>>:9)**
@M03506:14:000000000-AKVR1:1:1101:6276:5662 1:N:0:48
ATGAACTCCTACGGGAGGCAGCAGTGGGGAATATTGGACAATGGGCGCAAGCCTGATCCAGCCATGCCGCGTGAGTGATGAAGGCCCTAGGGTTGTAAAGCTCTTTTGTGCGGGAAGATAATGACGGTACCGCAAGAATAAGCCCCGGCTAACTTCGTGCCAGCAGCCGCGGTAATACGAAGGGGGCTAGCGTTGCTCGGAATCACTGGGCGTAAAGCGCACGTAGGCGGACTCTTAAGTCGGTGGTGAAATCCTGGAGCTCAACTCCAGAACTGCCTTCGATACTGGGAGTCTTGAGTCC
+
CCCCCGGGGGGGGGGGGGGGGGGGGGGGGGGGGGGGGGGGGGGGGGGGGGGGGGGGGGGGGGGGGGGGGGGGGGGGGGGGGGGGGGGGGGGGGGGGGGGGGGGGGGGGGFGGGGGGGGGGGFGGGGGGGGGGGGGGGGGGGGGBFGGGG<CGFGFFGFFGGFGGGGFGGGGGFGG@CGGFFGGGGGGEFGFGGGGGGGGGGGGGGGGGGGGGEGCFFFGGDGGEEFGGGGG5E6AFFGG9?EGGGGEGCFCC7CCFG>DC:CGG*:CFGCFFCFG?C6?=C.975@GFFGFB)=B?=F=71
@M03506:14:000000000-AKVR1:1:1101:20436:5680 1:N:0:48
ATGAACTCCTACGGGAGGCAGCAGTCGGGAATTTTGGGCAATGGGCGAAAGCCTGACCCAGCAACGCCGCGTGAAGGATGAAATCCCTCGGGATGTAAACTTCGCAAGAACAGGAAGAATAAGTGAGAGTTAACACCTCTTACGATGACGGTACTGTTTGTAAGCTCCGGCTAACTCCGTGCCAGCAGCCGCGGTAATACGGGGGGAGCAAGCGTTGTTCGGATTTACTGGGCGTAAAGGGCGCGTAGGCGGCCACCGCAAGTCGATTGTGAAATCGCCGGGCTTAACCCGGAAAGGTCAA
+
CCCCCGGGGGGGGGGGGGGGGGGGGGGGGGGGGGGGGGGGGGGGGGGGGGGGGGGGGGGGGGGGGGGGGGGGGGGGGGGGGGGGGGGGGGGGGGGGGGGGGGGGGGGGGGFFGGGGGGGGGGGGGGGGGGGGGGGGGGGGFFGGGGGGGGGGGGGGFGGGFGGGGGGGGGGGGGGFGGGECFGGFGFGGGCFEGGDD@FFGGDEGDCEGC?CEEEEGC5FGGCGGGC?FGGG5EE55*2CCEG>2:5CC9C5C:57/<GDCCCCGD=FG::602:C*73>DFF*:6:9<4>9735>569??
@M03506:14:000000000-AKVR1:1:1101:22381:5714 1:N:0:48
ATGAACTCCTATGGGAGGCAGCAGTAGGGAATCTTCCGCAATGGACGCAAGTCTGACGGAGCAACGCCGCGTGAGTGATGAAGGTTTTCGGATCGTAAAGCTCTGTTGCCCTAGACGAACAGCATGAGGAGTAACTGCCTTGTGTGTGACGGTATAGGAGAAGAAAGCCCCGGCTAACTACGTGCCAGCAGCCGCGGTAATACGTAGGGGGCAAGCGTTGTCCGGAATTATTGGGCGGAAAGCGCGCGCAGGCGGTCATTTAAGTCTGGTGTTTAATCCGGGGGCTCAACCCCAGTTCGCC
+
CCCCCGGGG-CFCEGDFEGFGGGGGGGGGGGGGFGGCGGGGGFFEFGG:FGGFGDFGEGGGGGGGGGGGGGGGGGFFCGGF9FGGGGGGGGGGGGGGG7EFGGGGGG9FFFDFGGGGGGGBGGFFACG8FCFDFDFFGGE9FGGGGFGGGGGCF7FGG,,,,>>FGGCFD+FFGGGFFGEDCFC@:;FGF@E,18B>:8BEG9CFFCD7CC*CCGFEG8/;C98E*?8++3+<?FF*/)?CFE55C:DDD755CC/:@>:++*307CF:7A75DCEGFF37)85/85777),0.096FFF7
@M03506:14:000000000-AKVR1:1:1101:6935:5775 1:N:0:48
ATGAACTCCTACGGGAGGCAGCAGTCGAGGATCTTCGGCAATGGGCGCAAGCCTGACCGAGCGGCGCCGCGTGTGCGACGAAGGCCTTCGGGTTGTAAAGCACTGTCGAGGGGAAGAAAAGCCGCAAGGCCTGATCGACCCCTGGAGGAAGCACGGGCTAAGATCGTGCCAGCAGCCGCGGTAAGACGAACCGTGCGAACGTTGTTCGGATTCACTCGGCTTAAAGGGCGCGTAGGCGGACCTGCCAGTCATGGGTGCAAGCCCCCGGCCCCACCGGGGACGTGCCTTTGATACTGCCGCC
+
CCCCCG<6EE<CFBGGGGGGDD@8CE78+BC<CCFGG>FCEG,,6C@E7F7FFEFFFGGGGE7@=:CG7:=FCGGGDGGG7+:CFBFFA7CGF:F7@FFGGGG88==+>F+>+CEF,>FFCGGGGG7:*FFF7>,<**><@7C*1<FC7FFGGGGC>CEF@<,7>@FFDF9FFFGFGGGCEEC59++;C*?E5*;>8*CCC;@5/;+2:5E8EGFF+A8C5EC?79FCC88**2/C6*)*2::76CE42CC+:9*9;)CCFC*2*)*1*>C5<<D=)5)))))**):98*0)*/0694)))
@M03506:14:000000000-AKVR1:1:1101:11963:5784 1:N:0:48
ATGAACTCCTACGGGAGGCAGCAGTTAGGAATATTGGACAATGGGCGCAAGCCTGATCCAGCCATGCCGCGTGAGTGATGAAGGCCTTCGGGTTGTAAAGCTCTTTAGTCCACGAATATAATGACTGTAGTGGAAGAATAAGCCCCGGCTAACTTCGTGCCAGCAGCCGCGGTAATACGAAGGGGGCGAGCGTTATTCGGAATCACTGGGCGTAAAGCGTGCGTAGGCTGTTAGGTAAGTCAGAAGTGAAAGCCCAAGGCTCAACCTTGGAAGCGCTGTTGAAACTGCCGGACTCGGATTT
+
CCCCCGGGGGGGGGGGGGGEGEGGGGGGGGDG,CFCFGGGFGGGGGGGGGGGGGGGFGGGGFGGGGGGEF7FEGFGGGGGGGGFFG8FFGFGGGGGGFGGGGGFGGFGGGGGGGGGGFGGGGGGGGGGGGGGGGGGGGGGGGGECFF>FGGGGG9FGGFGGGGGGFGGGGGGGDEGGGGF7EGCEDCEGDGGGG>FGDFFG5EEGFGCFGFGG55@C+?EDGGGEEGGFG*++<FFGFGFG9A<ECCD99<FGG*9@5DGG*2<746>?C??FG7C7)>*:@F7?FF*:D>67)7<;)576
@M03506:14:000000000-AKVR1:1:1101:6927:5866 1:N:0:48
ATGAACTCCTACGGGAGGCAGCAGTCGAGAATTTTTCTCAATGGGGGAAACCCTGAAGGAGCGACGCCGCGTGGAGGATGAAGGTCTTCGGGTTGTAAACTCCTGTCATCTGGGAACAAGTCGTACGTAGTAACTGTACGTGCGTTGATAGTACCAGAAGAGGAAGAGACGGCTAACTCTGTGCCAGCAGCCGCGGTAATACAGAGGTCTCGAGCGTTGTTCGGATTCATTGGGCGTAAAGGGTGCGTAGGTGGCGCGGTAAGTCGGGTGTGAAATTTCGGAGCTTAACTCCGAAACTGCA
+
CCCCCGGGGGGGGGGGGGGGGGGGGGGGGGGGGGGGGGGGGGGGGGGGGGGGGGGGGGGGGGGGGGGGGGGGGGGGGGGGGGGGGGGGGGGGGGGGGGGGGGGGGGGGGGGGGGGGGGGGGGGGGGGGGGGGGGGGGGGGGGGG@FFGGGGGGGGGGGGGGGGGGGGGGGGGGGGGGGGGGGGGGGGGGGGGGGGGGGDGGGGGGGGGGGGGGGGGGGGGGFCECE>9C?FFGGFG:?<CFGGGGGG12CE9C56DGFGGCEDF?DGC>DEBC7>E*@:CDEFEF4CFAD?).75>E?FF1
@M03506:14:000000000-AKVR1:1:1101:10553:5874 1:N:0:48
ATGAACTCCTACGGGAGGCAGCAGTGGGGAATATTGCGCAATGGGCGAAAGCCTGACGCAGCGACGCCGCGTGAGGGATGAAGGCCTTCGGGTTGTAAACCTCTTTCAGCGCCGAAGAAGCGAAAGTGACGGTAGGCGCAGAAGAAGCACCGGCTAACTACGTGCCAGCAGCCGCGGTAATACGTAGGGTGCAAGCGTTGTCCGGAATTATTGGGCGTAAAGAGCTCGTAGGCGGTCTGTCGCGTCTGCTGTGAAAACTCGGGGCTTAACCCCGGGCCTGCAGGGGGTTCGGGCAGACTAG
+
CCCCCGGGGGGGGGGGGGGGGGGGGGGGGGGG9FFFGGGGGGGGGGGGGGGGGGGGGGGGGGGGGGGGGGGGGGGGGGGGGGGGGGGGGGGGGGGEGGGGGGGGGGGGGGGGGGGGGGGGGGGGGGGGGGGGGGGGFGGGGGGGGGGGGGGDGGGGFGGGGGGFGDCGGGFGGGCGGEGGGFGG@FFGGGGGGGGGGGGGGFFGGDGF8CCGGG8CEGGGCFGGGGFCCEGGGGGGGGCCFGGEE5CFGC630+<:C4797CGGD>ECED<@DGGC35><*.9**77.(*09D3575;F*/
@M03506:14:000000000-AKVR1:1:1101:5499:5878 1:N:0:48
ATGAACTCCTACGGGAGGCAGCAGTGGGGAATATTGGACAATGGGCGAAAGCCTGATCCAGCAATGCCGCGTGAGTGATGAAGGCCTTAGGGTTGTAAAGCTCTTTTACCCGGGAAGATAATGACTGTACCGGGAGAATAAGCCCCGGCTAACTCCGTGCCAGCAGCCGCGGTAATACGGAGGGGGCTAGCGTTGTTCGGAACTACTGGGCGTAAAGCGCGCGTAGGCGGCTTTGTAAGTTAGAGGTGAAAGCCCGGAGCTCAACTCCGGAACTGCCTTTAAGACTGCATCGCTAGAATGG
+
CCCCCGGGGGGGGGGGGGGGGGGGGGGGGGGGGGGGGGGGGGGGGGGGGGGGGGGGGGGGGGGGGGGGGGGGGGGGGGGGGGGGGGGGGGGGGGGGGGGGGGGGGGGGGGGGGGGGGGGGGGGGGGGGGGGGGGGGGGGGGGGGGGGGGGGDGFGFDGFGGGFGGGGGGGGGGGEFGGGGGGGGGGGGGGGGFGGGGGGGGGGGGCGGGFGGEEGGGGGGGCGEEG5FGGGC5?ECFGGDCCFCFGFGGFFGGF7<=>GGFC=CC7E4=DGBDGGG4FCFGFFGGFG?AGF?B)7>F4F*)
@M03506:14:000000000-AKVR1:1:1101:13355:5912 1:N:0:48
ATGAACTCCTACGGGAGGCAGCAGTGGGGAATATTGGACAATGGGCGAAAGCCTGATCCAGCAATGCCGCGTGAGTGATGAAGGCCTTAGGGTTGTAAAGCTCTTTTACCAGGGATGATAATGACAGTACCTGGAGAATAAGCTCCGGCTAACTCCGTGCCAGCAGCCGCGGTAATACGGAGGGAGCTAGCGTTGTTCGGAAATACTGGGCGTAAAGCGCACGTAGGCGGCGCAGCAAGTCAGGGGTGAAATCCCGGGGCCCAACCCCGGAACTGCCCTTGAAACTGCAGTGCTAGAATTC
+
CCCCCGGGGGGGGGGGGGGGGGGGGGGGGEGG9FGGGGGGGGGGGGGGGGGGGGGGGGGGGGGGGGGGGGGGGGGGGGGGGGGGGGGGGGGGGGGGGGGGGGGGGGGGGGGGGGGGGGGGGGGGGGGGGGGGGGGGGGGGGGGFGGGGGGGGGGGGGGGGGGGGGGGGGGGGGGGGGGGGGGGGGGGFGGGGGGGGGGGGGDGGGGGGFGGGGGGCCGGG5CEGEFGGGGGGGGGGGFGFGGGGGGGGCCCFGG7<EFGG*>CCGDGDEG5@<FGGD>FGGFFGGFGFFGFFFFFFFFFF@
@M03506:14:000000000-AKVR1:1:1101:20896:5919 1:N:0:48
ATGAACTCCTACGGGAGGCAGCAGTTAGGAATCTTGGACAATGGGCGCAAGCCTGATCCAGCCATGCCGCGTGAGTGATGAAGGCCTTAGGGTTGTAAAGCTCTTTCAGCGGGGAAGATAATGACGGTACCCGCAGAAGAAGCCCCGGCTAACTTCGTGCCAGCAGCCGCGGTAATACGGGGGGGGCAAGCGTTGTTCGGAATTACTGGGCGTAAAGGGCTCGTAGGCGGCCAACTAAGTCAGACGTGAAATCCCTCGGCTTAACCGAGGAACTGCGTCTGATACTGGATGGCTAGAGATT
+
CCCCCGGGGGGGGGGGGGGGGGGGGGGGGGGGGGGGGGGGGGFGGGGGGGGGGGGGGGGGGGGGGGGGGGGGGGGGGGGGGGGGGGGGGGGGGGGGGGGGGGGGGGGGGGGGGGGGGGGGGGGGGGGGGGGGGGGGGGGGGGGGGDGGGGGGGGGGGGGGGGGFFFGGGGGGCEGFDDGGGGGGGGDDGGGG>C8EFGGGGGGGGGGGGGGGEEGGFGDC:8:C5@EGGGGDEFGGG6F+<<EC6C:CECFDGGGFGFG:FEGFGFGDE)55**9?<BD3*8@0+**9:*)2>?47/06//
@M03506:14:000000000-AKVR1:1:1101:8442:5923 1:N:0:48
ATGAACTCCTACGGGAGGCAGCAGTAACGAATCTTCCGCAATGCACGAAAGTGTGACGGAGCGACGCCGCGTGTGGGACGAAGTCCTTCGGGATGTAAACCACTGTCAGGGGTTACCAAGTTCTGAGGAGCCCCAGAAGAAGGCACGGCTAACTCTGTGCCAGCAGCCGCGGTAAGACAGAGGTGCCAAGCGTTAGGCGGAATCACTGGGCTTAAAGCGTGTGTAGGCGGATCGTTAAGTACCTTGTGAAATCCCACGGCTCAACCGTGGAACGGCTGGGTATACTGGCGGTCTTGGGCCA
+
CCCCCGGGGGGGGGGGGGGGGGGGGGGGGGGGGGGGGGGGGGGGGGGGGGGGGGGGGGGGGGGGGGGGGGGGGGGGGGGGGGGGGGGGGGGGGGGGGGGGGGGGGGGGGGGGGGGGGGFGGGGGGGGGGFGGGGGGGGGGGGGGGGGGGGGGGGGGGGGGGGGGGGGGGGGGGGGGFGCCFGGGGGGGGGGGFFDFGGGGGGGGGGGGGGGG5CFCEGGGGGGGGGGGGGEGEEGGGFGCEFC??C9>CGFGCCFCF5CG7>F909=CFGEFGDCC5><D0/)+39F?:DF(.7??*0>@.
@M03506:14:000000000-AKVR1:1:1101:18521:5939 1:N:0:48
ATGAACTCCTACGGGAGGCAGCAGTGGGGAATTGCTCGCAATGGGCGCAAGCCTGACGACGCAACGCCGCGTGGAGGATGAAGATCTTCGGGTCGTAAACTCCTTTCGATCGGGACGAATGATCGGTGACCTAATACGTCATCGGAATGACGGTACCGAGAGAAGAAGCCCCGGCTAACTCCGTGCCAGCAGCCGCGGTAATACGGGGGGGGCAAGCGCTGTTCGGAATTACTGGGCGTAAAGGGCGCGTAGGCGGCCTCCTAAGTCGTGCGCGAAATCCCTCGGCTTAACCGCGGAACTG
+
CCCCCGGGGGGGGGGGGGGCGGGGGGGFCECFGGGGGGGGGGGGGGGGGGGGGGGGGGDGGGGGGGGGGGEFGGFGGGGGGGGGGGGGGGGGGGEGCGGGGGGGGGGGGGGGGGGGGDGGGGGGGGGGGGGGGFGDCCFFGGGFGGGFGGGGGE>GFEFDCFGGGFGGGGEGGGGGG<,>FGGGGGFGFGGGGGGGGD::?9FEGDGGGECGGG5@FE5/?EGGGGG5EGGGCFFFE*1*:5EGG*/)/25CDGGGCB7*/6>+<2C9:95<))95)7DCFFFD5>C30?FA5)757)00/
@M03506:14:000000000-AKVR1:1:1101:4662:5939 1:N:0:48
ATGAACTCCTACGGGAGGCAGCAGTAAGGGATATTGCGCAATGGGCGAAAGCCTGACGCAGCAACGCCGCGTGGAGGATGAAGGCCTTCGGGTTGTAAACTTCTTTGGCTGGGGACGAGGAAGGACGGTACCCAGCAAACAAGTCACGGCTAACTACGTGCCAGCAGCCGCGGTAAAACGTAGGTGGCAAGCGTTATCCGGAATTACTGGGCGTAAAGGGTGTGCAGGCGGGGAAGCAAGTGGTGTATGAAATCTCCCAGCTGAACTGGGATAGGTTATGCCAGACTGCTTGTCTAGAGGA
+
CCCCCGGGGGDGGGGGGGGGGGGGGGGGGGFGGGGFGGGGDEGGGCGFEGGGGFFGGGGGGGGGGGGGGGGGGGGGGGGGGFGGGGGGDFGGGGGGGGGGGGGGGFGGG<FGGGGGGGGGGGGGGGECGGEEFFGGGGGGGGGGGGGCFGGGGFGFFGGGGGGFGFFGGGGGGGDEFGCFGECEFGEFGFFGG*C:5B+CCG:>C+@9FDGGGG58CFC588EG7FG=8EEDG7;5:82;0<6<FC770+3+*222<4CF5?*<?0+2+>:)069<F67F=*=CE@FF(2*)8*8=FF=))
@M03506:14:000000000-AKVR1:1:1101:20152:5951 1:N:0:48
ATGAACTCCTACGGGAGGCAGCAGTGGGGAATATTGGACAATGGGCGCAAGCCTGATCCAGCCATGCCGCGTGAGTGATGAAGGCCCTAGGGTTGTAAAGCTCTTTTGTGCGGGAAGATAATGACTGTACCGCAAGAATAAGCCCCGGCTAACTTCGTGCCAGCAGCCGCGGTAATACGAAGGGGGCTAGCGTTGCTCGGAATCACTGGGCGTAAAGCGCACGTAGGCGGACTCTTAAGTCGGTGGTGAAATCCTGGAGCTCAACTCCAGAACTGCCTTCGATACTGGGAGTCTCTAGTCC
+
CCC@CGGGGGGGDGGDGEGGDGGGGG?GGCFFFFGGGGFFGGGFGGGGGDGGGGGGFGGGGGGFFGGGGGEGGGGGGGGFCFFGGGEGGGGGGGGGGGGGGGGGGFGAFDGGGGGGGDEFFGFGGGGF<ECGGGGGGFGGGDGGDFCCDCGGGGGGGFFGGGGGGGGGGGGCFGGGGFGC,C7FD@CED7FGGGGGGGGGCGGGGCGFCGGCCGD5@EDGE8=8*;EFEG8>EGGF?+2<CCCCE5EDDCFCC+0:AF5D6?=9CF7C6F7:*:4<<FF4*7*/:9C::FB,0*/1*****
@M03506:14:000000000-AKVR1:1:1101:6606:5957 1:N:0:48
ATGAACTCCTACGGGAGGCAGCAGTGGGGAATCTTGCGCAATGGGCGAAAGCCTGACGCAGCGACGCCGCGTGGGTGATGAAGGCCTTCGGGTTGTAAAGCTCTGTGGGGAGAGACGAATAAGTCGTGGCTAACATCCACGATGATGACGGTATCTCCTTAGCAAGCACCGGCTAACTCTGTGCCAGCAGCCGCGGTAAGACAGAGGGTGCAAACGTTGTTCGGAATTACTGGGCGTAAAGCGCATGTAGGCGGCCACGCAGGTCGGATGTGAAATCCCTCGGCCCAACCAAGGAAGTGCA
+
CCCCCGGGGGGGGGGGGGGGGGGGGGGGGGGGGGGGGGGGGGGGGGGGGGGGGGGGGGGGGGGGGGGGGGGGGGGGGGGGGGGGGGGGGGGGGGGGGGGGGGGGGGGGGGGGGGGGGGGGGGGGGGGGGGGGGGGGGGGGGGGGGGGGGGGGGGGGGGGGGGGGFFGGGGGGGGGGGGGFGGGGGFGGGGGGGGGGGGG6FGGGGGGGGGGGGGGGFGGGGGGGGGGFGGGGGGGGGGDGGGGGGGGGGGGGGGGGGFDGEGGGGGECEDCFGCFGGFGG7>DE*77>?DFFFFFFFFFB8
@M03506:14:000000000-AKVR1:1:1101:11315:5958 1:N:0:48
ATGAACTCTTACGGGAGGCAGCAGTGGGGAATATTGGACAATGGGGGCAACCCTGATCCAGCCATGCCGCGTGAGTGATGAAGGCCTTCGGGTTGTAAAGCTCTTTTGGCGGGGACGATGATGACGGTACCCGCAGAATAAGCCCCGGCTAACTTCGTGCCAGCAGCCGCGGTAAGACGAAGGGGGCTAGCGTTGCTCGGAATTACTGGGCGTAAAGGGCGCGTAGGCGGACAGTTTAGTCAGAGGTGAAAGCCCAGGGCTCAACCTTGGAATTGCCTTTGATACTGACTGTCTTGAGTAC
+
CCCCCFGFGGGGFGGGGGGEGGFGFFGGGCEF,CFCF<FFFEGGGGGGEGGGGFFFGGGGGGDFFEFFCCFGGDFFGGFF9<FGGGGGGGGGGGGGAE@AFGGFGGGFCEGGGGDE>>=FGEGGGG7<F@FEGCGDGGGGGGG8DFGGGGEA<FFFGG@FFFGGGFGDEGGG:<<AFFECGCCEGGDGDFFGGGGDGG58?CFC@9C?EFFDE8*;EGGCGDGEECGGGDEECC9@CGGGFFGFGCFGGF7CFCCFCFGGF*9<6D67C:+*09=FGFFCGF??FFGF2CFF46@4=:?99
@M03506:14:000000000-AKVR1:1:1101:18219:5967 1:N:0:48
ATGAACTCCTACGGGAGGCAGCAGTAGGGAATTGTTCGCAATGGGCGCAAGCCTGACGACGCAACGCCGCGTGGAGGATGAAGACCTTCGGGTCGTAAACTCCTTTCGATCGAGACGAATGGCCTCCGGGTGAACAATCCGGAGGAATGACGGTACCGAGAGAAGAAGCCCCGGCTAACTCCGTGCCAGCAGCCGCGGTAATACGGGGGGGGCAAGCGTTGTTCGGAATTACTGGGCGTAAAGGGCTCGTAGGCGGCCACCTACGTCAGACGTGAAATCCCTCGGCTTAACCGGGGAACTG
+
CCCCCGGGGGGGGGECFGGFGGGGG@CFGCFFGEGGGGGGGGGGGGGGGDGGGF@@FGEGGG>FGEGGGGGGGGDFGEGGGGGGGGFGGDFGFDCCEFGGGGGDGGGGFGGGEFCCGF@B@EEGFFGGGGGDGGGG8@CFEGGGECFF7EFEDFFGGCGEGE<BCGGGGCCF7CFGE7<?FGCFGCC9E>FFGDEGEEEE5E7+8C55EGGGE*2/888;=?EFCEECF6AF<EF*5*1*//97*5CC:=5EDGGCE3C**:6+*02/:D?DC35=>?>*29):*85<7793B3>::)8?*
@M03506:14:000000000-AKVR1:1:1101:7548:5982 1:N:0:48
ATGAACTCCTACGGGAAGCAGCAGTGGGGAATTGTTCGCAATGGGCGCAAGCCTGACGACGCAACGCCGCGTGGAGGACGAAGATCTTCGGGTCGTAAACTCCTGTCGAGCGGGAAGAACGCTTCCCGGGTGAATAATCCGGGGAATTGACGGTACCGCTAAAGGAAGCCCCGGCTAACTCCGTGCCAGCAGCCGCGGTAATACGGGGGGGGCAAGCGTTGTTCGGAATTACTGGGCGTAAAGCGCGCGTAGGCGGGTTTGCAAGCCAGAGGTGAAATGCCTGAGCTCAACTCAGGAATGG
+
CCCCCGGGGGGGGGGGGGGGGGGGGGGGGGGGGGGGGGGGGGGGGGGGGGGGGGGGGGGGGGGGGGGGGGGGGGGGGGGGGGGGFGGGGGGGGGGGGGGGFGGGGFGGGGGGGGGGGGGGGGGGGGGGGGGGGGGGGGFGGGGDFCFGFGGGGGGGGGGGGGGGGGGGGFGGGGGGGGGGGGGGGGGFGGGGGGEGGEGGGGGFGGGGGGGGGGFGCG?8:CFGEGEGGFGCFGGGGGGGGGGGGCGGD*:C<CGG*85DEFFFG<=9=<GFGGFFF47*>6FCG47;4=5)/9F@FFFFF
@M03506:14:000000000-AKVR1:1:1101:23160:5986 1:N:0:48
ATGAACTCCTACGGGAGGCAGCAGTAGGGAATTTTCCGCAATGGACGAAAGTCTGACGGAGCAACGCCGCGTGCAGGAGGAAGGCCTTCGGGTTGTAAACTGCTTTTATGTGTGACGATTATGACGGTAACACAAGAATAAGGGTCTGCTAACTACGTGCCAGCAGCCGCGGTCATACGTAGGACCCAAGCGTTATCCGGATTTACTGGGCGTAAAGAGTTGCGTAGGTGGCATAGTAAGCAACTAGTGAAAGCGTGTGGCTCAACCACATATCCATTATTTGAACTGCTAAGCTAGAGGA
+
CCCCCGGGGGGGGGGGGGGGGGGGGGGGGGGGGGGGGGGGGGFDGGGDEGEGGGGGGGGGDGF?FEGGGGGGGGGGGGGGEFFGGGGGGGGGGGGGGGGGGGGCGFGFGGGFGGFGGGGGGGGGGGDGGGGGGGCGC@FGGGGFFGGGGFCE@EGGGGGGGGGGGGGGGGFGGGEFF>FFCGGGGGGG*FFGCC7FFGDEECEFC24B78FCEE5C;CCEGFGGGDGC+@56F?FEFCGGGCE*<EFF9C+:7CGGEB7<557CCCCDGFFF7CCF>*::*9=+<<CF<7F9F?F?79?))
@M03506:14:000000000-AKVR1:1:1101:22789:6011 1:N:0:48
ATGAACTCCTACGGGAGGCAGCAGTCGAGAATTTTTCTCAATGGGGGAAACCCTGAAGGAGCGACGCCGCGTGGAGGATGAAGGTCTTCGGATTGTAAACTCCTGTCATTGGGGAACAAGTCGCTTACGTTAACTGCGTGAGCGTTGATAGTACCCGAAGAGGAAGAGACGGCTAACTCTGTGCCAGCAGCCGCGGTAAGACAGAGGGTGCAAACGTTGTTCGGATTCACTGGGCGTAAAGGGTGCGTAGGCGGTCGGGTAAGTCTGACGTGAAATCTTCAAGCCTAACTTGGAAACTGCG
+
CCCCCGGGGGGGGGGGGGGGGGGGGGGGGF;FGFGGGGGGGGGGGGG@FGGGGGGGGGGGGGGGGGGGGGGGGGGFGGGGGGGGEGGDFGGGGGGGGGGGGGGGGGGGGGGGGGGGGGFGGFGGGGGGGGGGGGGGGEGG7FGGGEGGGGGGGG<DEFEGDGGGGGGGGC<CCF@2?D:CFFFFGGF7:FGFGGGGGCBF9:@+2BFEGGGFFFFECCGGGGGG>EGFFF??CFFECE3FFFGCEGGD*:E6CCEDGF3*2<6E?FFFCCC>CC>CC4*2:@49*/*97F*5?F46?=?60
@M03506:14:000000000-AKVR1:1:1101:10566:6012 1:N:0:48
ATGAACTCCTACGGGAGGCAGCAGTCGGGAATTTTGGGCAATGGGCGCAAGCCTGACCCAGCAACGCCGCGTGAAGGATGAAATCCCTCGGGATGTAAACTTCGCAAGAACGGGAAGAATAAGTAGGGGACAATACCCCCTATGATGACGGTACTGTTTGTAAGCTCCGGCTAACTCCGTGCCAGCAGCCGCGGTAATACGGGGGGAGCAAGCGTTGTTCGGATTTACTGGGCGTAAAGGGCGCGTAGGCGGCCACCGCAAGTCGGTTGTGAAATCTCTGGGCTTAACCCAGAAAGGTCAA
+
CCCCCGGGGGGGGGGGGGGGGGGGGGGGGEGGGGGGGGGGGGGGGGGGGGGGGGGGGGGGGGGGGGGGGGGGGGGGGGGGGGGGGGGGGGGGGGGGGGGGGGGGGGGGGGDFGGGGGGGGGGGGGGFGGGGGGGGGGGGGGGGGGGGGGGGGGGGGGGGGGGGGGGGGGGGGGGGGGGGGGGGGGGGGGGEGEGGGGGGGGGGGGGGGGFGGGG;EEGGGGG5CCCFGGGGFFGEGGGGGGGGGGGGDGFGGG=EGGDG:EED7CGGGD5EFF>F?7FFCFFFGE:7=4C>6@??FF*@@=
@M03506:14:000000000-AKVR1:1:1101:8997:6037 1:N:0:48
ATGAACTCCTACGGGAGGCAGCAGTGGGGAATCTTGCGCAATGGGCGAAAGCCTGACGCAGCAACGCCGCGTGTGTGATGAAGGTCTTCGGATCGTAAAGCACTGTCACGAGGGAAGATACGCCATCGAATAACAAGCGATGGCTAAGACGGTACCTCGAGAGGAAGCACCGGCTAACTCTGTGCCAGCAGCCGCGGTAATACAGAGGGTGCGAGCGTTGTTCGGAATTATTGGGCGTAAAGCGCTTGTAGGCGGCACGTCAAGTCGCGTGTGAAATCCCCAGGCTTAACCTGGGAAGTGC
+
CCCCCGGGGGGGGGGGGGGGGGGGGGGGGGGGGGGGGGGGGGGGGGGGGGGGGGGGGGGGGGGGGGGGGGGGGGGGGGGGGFGGGGGGGGGGGGGGGGGGGGGGGGGGGGGGGGGGGGGGGGGGGGGEGFGGGGGGGGGGGGGGGGGGGGGGGGCGGGGGGGEGGGGGGGGGGGGCGGFGGGGGGGGGGGGFGGGGEEGGGGGGGGGGGGGGGGGGG:EGEGGGGEGFGFGG9?CCEGGGGFDEGCEFFFGGGGDG=@C*:EGFGGC3*/:)/*2<DF4FF4<=55C447=4)7<7?B)**
@M03506:14:000000000-AKVR1:1:1101:16680:6059 1:N:0:48
ATGAACTCCTACGGGAGGCAGCAGTGGGGAATTTTGGACAATGGGCGCAAGCCTGATCCAGCAATGCCGCGTGTGTGAAGAAGGCCTTCGGGTTGTAAAGCACTTTTGTCCGGAAAGAAAACTTCTGGGTTAATACCCTGGGAGGATGACGGTACCGGAAGAATAAGCACCGGCTAACTACGTGCCAGCAGCCGCGGTAATACGTAGGGTGCAAGCGTTAATCGGAATTACTGGGCGTAAAGCGTGCGCAGGCGGTTCGCTAAGACAGATGTGAAATCCCCGGGCTTAACCTGGGAACTGC
+
CCCCCGGGGGGGGGGGGGGGGGCGGGGGGEGGGGGGGGGGGGGGGGGGGGGGGGGGGGGGGGGGGGGGGGGGGGGGGGGGGGGGGGGGGGGGGGGGGGGGGGGGGGGGGGGGGGGGGGGGGGGGGGGGGGDGGGGGGGGGGGFCGGGGGGGGGGGGGGGGGGGGGGGGGGGGGGGG?DFGGGGFGGFFGGGGGGGGGGED9<CFBGGGGFGGGGGGEEGCF7FGGG55EGGFFGGFGGDEGGDE7==D*>EGD=EGD;DG=CDGCFGGG:9FGGGGGFG<CBEGG5CF<CF4<FF)/7)96
@M03506:14:000000000-AKVR1:1:1101:14739:6130 1:N:0:48
ATGAACTCCTACGGGAGGCAGCAGTAAGGGATATTGCACAATGGGCGAAAGCCTGATGCAGCAACGCCGCGTGGAGGAAGAAGGCCTTCGGGTCGTAAACTCCTTTTGACGCTGACGAGGAAGGACGGTAGGCGTCGAATCAGTCACGGCTAACTACGTGCCAGCAGCCGCGGTAAAACGTAGGTGGCGAGCGTTATCCGGATTTACTGGGCGTAAAGGGTGTGCAGGCGGGGGTCCAAGAGGTGTGTGAATTCGCTCGGCTTAACCGGGCGAGGTTATGCCAGACGGGACTTCTAGAGTG
+
-BCCCEF-EFGCFGGGGGGGGGGGEFFE<FGGFGGFDFGFGGFGG87FEEGGGFGGF9FCCFGGGGGCFFGFBCC<CEGGG?FGFGDFG<=@EFGGF?FF<,B?FF?CCEF:+BCBFGGDCFGCFFD7FCFFC:CFG:FCCFGGFFFC**@>F7FG7C,,5>B7@C7>CCF7BFFF<;:CFFFC<,CEB@F>F18*;<7**1;C9?<C++C:E?:?/0@8;ECG++0;CE8585*1*+*+*:A?C<*7@+<+::53555)*:/C9C<DCC*.1))22*;777*0A>).(/5:4199*09@9
@M03506:14:000000000-AKVR1:1:1101:17179:6172 1:N:0:48
ATGAACTCCTACGGGAGGCAGCAGTCGGGAATTTTGGGCAATGGGCGAAAGCCTGACCCAGCAACGCCGCGTGAAGGATGAAATCCCTCGGGATGTAAACTTCGCAAGAACAGGAAGAATAAGTTTGTGCCAACACCACAAGCGATGACGGTACTGTTTGTAAGCTCCGGCTAACTCCGTGCCAGCAGCCGCGGTAATACGGGGGGAGCAAGCGTTGTTCGGATTTACTGGGCGTAAAGGGCGCGTAGGCGGCCACCGCAAGTCAGTTGTGCAATCTCTGGGCTTAACCCAGAAAGGTCAA
+
CCCCCGGGGGGGGGGGGGGGGGGGGGGGGGGGGGGGEGGGGGGGGGGGGGGGGGGGGGGGGGFGGGGGDGGGGDCFFFGGGGGGGGGGGGGGGGGGGGABFGGGGGGGGGGGGGGGGGGGGGGGGGGGFGGGGGFGEFGGGDGDGGDGGGGGGG9FGGGGGGGGGDFG@FGGGCGFDGGGGGGGGGGGGGGGGG*=EGGGGGGGGGGGEF?EFDCECEG7EC=EG6CFFEDCFGEG*:CGEEG=5>:)CFGGC55>2.9):EC+3?F:+:*0::FC*9DF*5>FFFDBFF):>)))7*96*
@M03506:14:000000000-AKVR1:1:1101:13673:6181 1:N:0:48
ATGAACTCCTACGGGAGGCAGCAGTGGGGAATATTGGACAATGGGCGAAAGCCTGATCCAGCAATGCCGCGTGAGTGATGAAGGCCTTAGGGTTGTAAAGCTCTTTTACCCGGGATGATAATGACAGTACCGGGAGAATAAGCCCCGGCTAACTCCGTGCCAGCAGCCGCGGTAATACGGAGGGGGCTAGCGTTGTTCGGAATTACTGGGCGTAAAGCGCACGTAGGCGGCTTTGTAAGTTAGAGGTGAAAGCCCAGGGCTCAACCCTGGAATTGCCTTTAAGACTGCATCGCTTGAACAA
+
CCCCCGGGGGGGGGGFGGGGGGFGGGGGGFEFGGG9FFFGGGGGGGGGGGGGGGGGGGGGGGGGGGGGGGGGEGGGGFGGGCGGGGGGGGGGGGGGDEFGGGFGGGGGGGGGGD:FGGGCFGGGGGGGGGGGGGCFGGGGGGGGGGGGGGGGGGGGGGGGGGGGGGGGGGGGGGDG9FGGGGGGGGGGGGGGGGGGGGGGG8FFGGGGGGGEG5?FGGGDEGGGC5EGGGGDC6EGGFD<<EEEGGGGGGGGGGGGGFDC6:*<:>EF6F76DCGGGFGGGFFGFF64):4:BFF))9@=.
@M03506:14:000000000-AKVR1:1:1101:6017:6186 1:N:0:48
ATGAACTCCTACGGGAGGCAGCAGTGGGGAATTGTTCGCAATGGGCGCAAGCCTGACGACGCAACGCCGCGTGGAGGATGAAGATCTTCGGGTCGTAAACTCCTGTCGAGCGGGACGAACACCTATCCGGCTAACACCCGGGAAGGCTGACGGTACCGCTAAAGGAAGCCCCGGCTAACTCCGTGCCAGCAGCCGCGGTAATACGGGGGGAGCAAGCGTTGTTCGGATTTACTGGGCGTAAAGGGCGCGTAGGCGGCCACTACACGTCACTTGGGAAATCTCCGGGCTTAACTCGGAACGG
+
6BCCCFFGCEFGGGGCFGGEEGGGEFGGGGDGGGGFGGGGFGGGFFDEGGGGGGGGGDEEEGDGGGEGDGGGECCEGEFEG<?FGGGGFGDGEEGFGG?FFFGFGFFGCCECFCEGGGGGEFGGGD>DFGGGGGGGGGGDCE7<FGGEGGG:CCCBFGGD<@CFGGFFC:FEGGDGGFGCCGE8CEGGGGGGGGGCECEEEEFGGGGGGGDGDC;8EE=*::CFGGGD89@<FD8@FGD===7?EGE387CECFGGGBD>6FFE6967C7?6D**59@GG:=?E=@DBBGF487DE>B>3>
@M03506:14:000000000-AKVR1:1:1101:13285:6198 1:N:0:48
ATGAACTCCTACGGGAGGCAGCAGTGGGGAATATTGCGCAATGGGCGAAAGCTTGACGCAGCAACGCCGCGTGAGTGATGAAGGCCTTCGGGTCGTAAAGCTCTGTGGGGAGGGACGAACCGCTGGATGTGCATAGCTTCCAGCATGACGGTACCTCCTTAGCAAGCACCGGCTAACTTCGTGCCAGCAGCCGCGGTAATACGAAGGGTGCAAACGTTGCTCGGAATTATTGGGCGTAAAGCGCACGTAGGCGGCTTAGCAAGTCGGATGTGAAATCCCTCGGCTTAACCAAGGAAGTGCA
+
CCCCCGGGGGGGGGGGGGGGGGGGGGGGGGGGGGGCFGGGGGGGGGGGGGGGGGGGGGGGGGGGGGGGGGGGGGGGGGGGGGGGGGGGGGGGGGGGGGGGGFFGGGGGGGGGGGGGGGGGGGGGGGGGGGGGGGGGGGGGGGGGGFGGGGGGGGGGGGGGGGGGGGGGGGGGGGGGGGGGGFB@FGGGFGGGGGGGGGGGFGGFFGGGG5CFG+CGGGGGCFGG58>CCGGCGCCGGGCFGGGGGGGFGGG?DCGCC:FCC?CFGDCGGDCB>CC?*;FGGBDCC>GFB:/173F?F:6*/
@M03506:14:000000000-AKVR1:1:1101:27058:6227 1:N:0:48
ATGAACTCCTACGGGAGGCACCAGTGGGGAATTTTGCGCAATGGACGAAAGTCTGACGCAGCGACGCCGCGTGTGCGATGAAGGCCTTTGGGTCGTAAAGCACTGTCGACCGGGACGAAAACTCACGGACTAATACTTCGTGAGTCTGACGGTACTGGTAAAGGAAGCACCGGCTAACTATGTGCCAGCAGCCGCGGTAATACAGAGGGGTCAAACGTTGCTCGGAATTACTGGGCGTAAAGCGCGTGTAGGCGGCTTGTTAAGGTGGGTGTGAAAACACATCGTGCAACCATGGAAGGGG
+
CCCCCGGGGCFEGGGFGGGGGGFGFGFGG;BFFGAFGGGGGGGFCAFGCBFFF<EFGGCFCDEGGCGGGGDGGEFFGGGGFGA@AF@FFGGGGGDFCFGGGGFFGFGGGFCCGDC=CFGEFG<CAFGDFFEGFG,,@F9BFFGGF;>FD;FCCC@FFGGGE9FF@G,7<,3*<<C:C7<,?:,?<:BFFG+4FB:>8?EGD++A7<+/2**1:F+<E2;**2<?E*;E60+<+68/C=C5/9+>5:*1:029>C*5C)9*++2++*+9*1CBD7:+>4*/*))2/)/.66),09))*.05)
@M03506:14:000000000-AKVR1:1:1101:19167:6235 1:N:0:48
ATGAACTCCTACGGGAGGCAGCAGTAGGGAATCTTGCGCAATGGGCGAAAGCCTGACGCAGCCATGCCGCGTGAATGATGAAGGTCTTAGGATTGTAAAATTCTTTCACCGGGGAAGATAATGACGGTACCCGGAGAAGAAGCCCCGGCTAACTTCGTGCCAGCAGCCGCGGTAATACGAAGGGGGCTAGCGTTGCTCGGAATTACTGGGCGTAAAGGGCGCGTAGGCGGATATCTAAGTTGGGGGTGAAATCCCGGGGCTCAACCTCGGAATTGCCTTCAAAACTAGATATCTTGAGTTC
+
CCCCCGGGGGGGGGGGGGGGGGGGGGGGGGGGGGGDGGGDCFFGGGGGGEGGGGGGGGGGGGGGGGGGGGGGGGGGGCGGGGGCGGGGGGGGGGGGGGFGGGGGGGGGGGGGGGGDGGGGGGGGGGGGGGGGGGEDGGGFGGGGGGGGGGGGGGGGGGGGGGGGGGGGGGGGGGGGGGGGGGGGGGGGGGGGGGGGGGGGGGGGGGGGGGGDGGGGGGGGGGGGDGGGGGDGGGGGGFGGGGGDGDGGGFFGGEGGGFGDDDFFGGGGGGDDG*6?C?7DD64?67D?AD@>B?FFF4BF?
@M03506:14:000000000-AKVR1:1:1101:23141:6238 1:N:0:48
ATGAACTCCTACGGGAGGCAGCAGTGGGGAATTGTTCGCAATGGGCGCAAGCCTGACGACGCAACGCCGCGTGGAGGATGAAGACCTTCGGGTCGTAAACTCCTTTCGATCGAGACGAACGGCTTCCGGGTGAACAATCCGGAAGAGTGACGGTACCGAGAGAAGAAGCCCCGGCTAACTCCGTGCCAGCAGCTGCGGTAATACGGGGGGGGCAAGCGTTGTTCGGAATTACTGGGCGTAAAGGGCTCGTAGGCGGCCAACTAAGTCAAACGGGAAATCCCTCGGATTAACCGGGGAACTG
+
CCCCCGGGGGGGGGGGGGGGGGGGGGGGGGGGGGGGGGGGGGGGGGGGGGGGGGGGGGGGGGGGGGGGGGGGGGGGGGGGGGGGGGGGGGGGGGGGG=FGGGGGFGGGGGGGGGGGGDCGGGGGGGGGGGFGFGGGGGGGGGGGGGGGGGGGGGGGFDCGGGGGGGGGGGGGGEGGEGGFGGGGGC89CFDFG6FGGGGGGFGGGGGGGGGGGEFFGEGEGGFFGGE?CF?C9E+CFG>8>:FGGE=C5/*:D9:9=7)*:FG77*<:+:97**1:7@CDC:@=:)*037*4BDDF>D@41
@M03506:14:000000000-AKVR1:1:1101:17460:6275 1:N:0:48
ATGAACTCCTACGGGAGGCAGCAGTAAGGAATATTGGGCAATGGACGCAAGTCTGACCCAGCCATGCCGCGTGGAGGATGAAGGTCCTCTGGATTGTAAACTTCTTTTCTCTGGGGCGAAAAACAGGTATTCTTACTTGCTTGACAGTACCAGAGGAATAAGCACCGGCTAACTCCGTGCCAGCAGCCGCGGTAATACGGAGGGTGCAAGCGTTATCCGGATTCACTGGGTTTAAAGGGTGCGTAGGTGGGCAGGTAAGTCAGCGGTGAAATCCCCGAGCTTAACTTGGGAACTGCTATTG
+
CCCCCGGGGGGGGGGGGGGGGGGGGGGGGGGGGGGADFGGGGGGGGGGGGGGGGGGGGGGGGGGGGGGGGGGGGGGGGGGFDGGGGGGGGGGGGGGGGGGGGGGGGGGGFGGGGGGGGGGGGGGGGGGGGFGGGGGGGGGGGGGGGGGGGGGGCFFFGGGGGGGGGGGDGGGGGGGGGFFGGGGGGGGGGGGGGGGGGGGGGGDGGGFFFGGGGGGGGG=CGGGGGG7CEA*;+<EGGGGGDGCEGGGGFGGGEGGFFG:<?DEGGGGG6+@FCGGD:CCD:*?C*:@2C@7FFFF*/67*
@M03506:14:000000000-AKVR1:1:1101:20378:6276 1:N:0:48
ATGAACTCCTACGGGAGGCAGCAGTCGAGAATTTTTCTCAATGGGGGAAACCCTGAAGGAGCGACGCCGCGTGGAGGATGAAGGTCTTCGGATTGTAAACTCCTGTCATTGGGGAACAAGGTGCATACGTTAACTGCGTGTGCATTGATAGTACCCGAGGAGGAAGAGACGGCTAACTCTGTGCCAGCAGCCGCGGTAATACAGAGGTCTCAAGCGTTGTTCGGATTCATTGGGCGTAAAGGGTGCGTAGGCGGCGCGGTAAGTCGGGTGTGAAATCTTGGAGCTTAACTCCGAAACTGCA
+
CCCCCGGGGGGGGGGGGGGGGGGGGGGGGGGGGGGGGGGGGGGGGGGGGGGGGFGGGGGGGGGGGGGGGGGGGGGFGGGGGGGGGGGGGGGCFGGGGGGFGGGGGGGGGGGGGDGGGGGGGGGGGGGGGGGGGGGGGGGDGGGGGGGGGGGGGGGGGGGGGGGGGGGGFGDGGGGGGGGGGGCEGGGGGGGGGGGEEDGGGGGDFGGGGGGGGCFGEGGGGGGGCEEGGGEEFGCEGGDCGFGGGEEDCECFGGC<EF59EE43?5CD*/*8::7E*9**99?EC6C46:F3B5@5>**9*
@M03506:14:000000000-AKVR1:1:1101:6389:6286 1:N:0:48
ATGAACTCCTACGGGAGGCAGCAGTTGGGAATCTTGGACAATGGGGGAAACCCTGATCCAGCCATGCCGCGTGAGTGATGAAGGCCTTCGGGTTGTAAAACTCTTTCGACGGGGACGATAATGACGGTACCCGTAGAAGAAGCTCCGGCTAGCTTCGTGCCAGCAGCCGCGGTAATACGAAGGGGGCTAGCGTTGTTCGGAATTACTGGGCGTAAAGCGCGCGCAGGCGGCTATCCAAGTCAGTGGTGAAAGCCCGGAGCTCAACTCCGGAGCTGCCATGAAACTGGTTAGCATGTGGGTG
+
CCCCCGGGGGGGGGGGGGGGGGFGGGGGGGGGGGGGGGGGGGGGGGGGGGGGGGGGGGGGGGGGGGGGGGGGGGGGGGGGGGGGGGGGGGGGGGGGGGGGGGGGGGGGGGGGGGGGGGGGGGGGGGGGGGFFGGEGDFGGGGGGGGGGGGGGGGGGGGGGGGGGGGGGGGGGGGGGGGGGGGG@CEFGGGGGCFC<FGGGC>CFFGGGGGGGGGE8FFGGGGGGCEGG>EGGGGGGGGGGFGGC9FFF?FFG4CFDEDGD*<4<ECFGEDC>57*+94CG:BFFD4*9):5-****16)08
@M03506:14:000000000-AKVR1:1:1101:4709:6287 1:N:0:48
ATGAACTCCTACGGGAGGCAGCAGTCGAGAATTTTTCTCAATGGGGGAAACCCTGAAGGAGCGACGCCGCGTGGAGGATGAGGGTCTTCGGGTTATAAACTCCTGTCATTTGGGAACAAGTTGCGAGTATTAACCGTGCTCGTATTGATAGTACCAGAAGAGGAAGGGACGGCTAACTCTGTGCCAGCAGCCGCGGTAATACAGAGGTCCCAAGCGTTGTTCGGATTCATTGGGCGTAAAGGGTGCGTAGGTGGCGCTGTAAGTCGGGTGTGAAATTTCGGAGCTTAACTCCGAAACTGCA
+
CCCCCGGGGGGGGGGGGGGGGGGGGGGGGGGGGGGGGGGGGGGGGGGGGGGGGGGGGGGGGGGGGGGGGGGGGGGGGGGGGGGGGGGGGGGGGGGGGGGGGGGGGGGGGGGFFGGGGGGGGGGGGGGGGGGGGGGGGGGGGGGEGGGGGGGGGGGGGGGGGGGGGFGGGGGGGGGGGGGGGGGGGGGGGGGGGGGGGGDGGGGGGGGGGGGGGGGGGGGGGGDEGGGGDFGGGGFGGEGCFGE=EGECCEC<DDFGGFGG7?>0C5EDEGGFFDFFGFCFD3BEFFC?A=F>EFFF@FFF0
@M03506:14:000000000-AKVR1:1:1101:19013:6306 1:N:0:48
ATGAACTCCTACGGGAGGCAGCAGTAAGGAATCTTCCACAATGGACGAAAGTCTGATGGAGCAACGCCGCGTGCAGGATGACGGCCTTCGGGTTGTAAACTGCTTTTATATGGGGAGATTATGACGGTACCATATGAATAAGGACCGGCTAACTACGTGCCTGCAGCCGCGGTAATACGTAGGGTCCACGCGTCATCCGGAATCACTGGGCGTAAAGCGTGCGTAGGCGGCCTGTTAAGTGTGATGCTCAATCTCGTGGCTCAACCCTATCGATGCATCACTTATTCGCCTGCTAGAGGAA
+
@CCC<FFG@FCCFGGGGEE@@@FFF9E<ECG<F<FDFAFE,;EEFGGC:CE<CFGFFGGGGGC<CCB7:C7FFG,CFECF,CF77CFFFFGD4?CFA<F???EAE<=FEEFEA8FEC><EAF<,,?>?F@FE9>,<5,AF?B,,,A+=F@F<FF<FCF<:B,@BFCFFFG*FF**@,7:@>CF*6<<,,=F:***=F+4***:BC8+<+*2:18:*20/21;=8?CCC?5***2C::+:<F9:+<:+*+3<+:++**0*12+*<65*9*997***/27**0**++1*)(*),5//**9)5)
@M03506:14:000000000-AKVR1:1:1101:5885:6332 1:N:0:48
ATGAACTCCTACGGGAGGCAGCAGTGGGGAATATTGGACAATGGGCGCAAGCCTGATCCAGCCATGCCGCGTGGGTGAAGAAGGCCTTCGGGTTGTAAAGCCCTTTTGTTGGGGAAGAAATCGTACGGGGTAATATCCCGTGCGGATGACGGTACCCAAAGAATAAGCACCGGCTAACTTCGTGCCAGCAGCCGCGGTAATACGAAGGGTGCAAGCGTTACTCGGAATTACTGGGCGTAAAGCGTGCGTAGGCGGTTCGTTAAGTCTGTCGTGTAAGCCCTGGGCTCAACCTGGGAATGGC
+
CCCCCGGGGGGGGGGGDCE@FGFGFFGFG@@CFGGDFFGCEEGGGGGGGGGGGGGGFFGGFGGGGGGGGGGBEEGFGDGFGC8EG<FGFGGGCCFFFGDE9FGGGGGEFG8FBC+B=EEFFGGGGGDFG7CCEGAFF9FCGCCG7FEGGG7@G@EFFEB<3DFFF9D9@FFCEE7*DFCCG7<CGFGFFCEFCEGGGGCC99;*4**=*;E8E7@EEGGEGGGEE*;@FCFE7EGGG*3**+07*75CE5**7*7/:@31C5*<AC70<7:>D**+:67/CF)**)>?<<)445).)0)).
@M03506:14:000000000-AKVR1:1:1101:9053:6345 1:N:0:48
ATGAACTCCTACGGGAGGCAGCAGTGGGGAATCTTGCGCAATGCGCGAAAGCGTGACGCAGCAACGCCGCGTGGGGGAAGAGGGCCTTCGGGTTGTAAACCCCTTTCAGGAGGGACGAAGGTTCGGCGGTGAATAGCCGTCCGAACTGACGGTACCTCCACAAGAAGCCCCGGCTAACTACGTGCCAGCAGCCGCGGTAATACGTAGGGGGCTAGCGTTGTCCGGAATCATTGGGCGTAAAGGGCGCGCAGGCTGTTATGCGAGTCTGCTGTGAAATGTACCGGCTCAACCGGTGCCTTGC
+
CCCCCGGGGGGGGGGGGGGGGGGGGGGGGGGGGGGDGGGGGGGGGGGGGGGGGGGGGGGGGGGGGGGGGGGGGGGGGGGGGGGGGGGGGGGGGGGGGGGGGGGGGGGGGGFGGGGGGGCFGGGGGGGGGGGGGGGGGGGGGGGGGGGGGGGGEGGGGGGGGGGGGGGGGGGGGGGCGGGGGGGGGGGGGGGGGGGGGGGGGGGGFCGGGGGGEGFFGEEGGGGGGGEGCFGGGGGFG:5EGFGGGCGGDCC5D7=FEBFFFE3=CFDFG7??F7*<FFGGC=5CE3*67F@FEBDF@FB4)
@M03506:14:000000000-AKVR1:1:1101:12177:6357 1:N:0:48
ATGAACTCCTACGGGAGGCAGCAGTCGAGAATTTTTCTCAATGGGGGAAACCCTGAAGGAGCGACGCCGCGTGGAGGATGAAGGTCTTCGGGTTGTAAACTCCTGTCATTTGGGAACAAGTGCCATACGTTAACTGCGTGTGGCTTGATAGTACCAGAAGAGGAAGAGACGGCTAACTCTGTGCCAGCAGCCGCGGTAATACAGAGGTCTCAAGCGTTGTTCGGATTCATTGGGCGTAAAGGGTGCGTAGGTGGCGCCGTAAGTGGGGGGTGAAATTTCGGAGCTTAACTCCGAAACTGCA
+
CCCCCGGGGGGGGGGGGGGGGGGGGGGGGCFFGGGGGGGGGGGGGGGGGGGGGGGFFGGGGGGGGGGGGGGEFGGGGEGGGDGGGGGGGGGGGGGGGGGGGGGGGGGGFGGGGGGGGGGGGGGGGGGGGGGCGGGGGGGGGGGGGGGGFGGGGGGGGGDGGGGFGGGGGGGGGGGGGGGGGGGGGGGGGGFFG>CFGGEGCGGGGGGFGGGGECF53AEG5C=EEE5@0C7FFGGG=8DC?F=FEGGGGGGCGGFGDBGC:EFFFDGD*)*)1>>9:=7CG55C*9:B2*92<5)).=?*/
@M03506:14:000000000-AKVR1:1:1101:10742:6373 1:N:0:48
ATGAACTCCTACGGGAGGCAGCAGTGGGGAATATTGCGCAATGGGCGAAAGCCTGACGCAGCGACGCCGCGTGGGGGATGGCGGCCTTCGGGTTGTAAACCTCTTTCAGCGGGGACGAAGCGAGCGTGACGGTACCTGCAGAAGAAGCACCGGCCAACTACGTGCCAGCAGCCGCGGTAATACGTAGGTGGCAAGCGAAAACCGGAATCACTAGGGGTAAAGCGCAGGTAGGGGGTTTGGTAGGTCTCTTGTGAAAGCTCACGGCTTAAGTGGAAGATGTCAAGGGAAACTAGCAGGCTAG
+
@<AC<<EFEA<9FGC;B+66@;CCEFGGGGGG9EFCFBEG@CFGGGEGGD:F<CEFFCE:FF:7CFG:C7B>=F7FEGGC7<F+@@GEFGGGGGDCFFAFE<BFGF<=DD+@:7*>FFE7<C1<*=CGDF@BF:BGF@2,>,,?CBFC,22*1?E88@6668CE58+<;@C@FC58>EC5+20/3<CCFG>>6+:*;C*8**2?>*/;+0C<+<C**;=C+<+8*//**0+;*/:?EE58:F+*0++2++<2C+:*27D<+<DDE3*9+*38C**:**00:**3+754(9*)*.*15)0)0
@M03506:14:000000000-AKVR1:1:1101:18601:6374 1:N:0:48
ATGAACTCCTACGGGAGGCAGCAGTGGGGAATATTGGACAATGGGCGGAAGCCTGATCCAGCCATGCCGCGTGTGTGAAGAAGGCCTTATGGTTGTAAAGCACTTTAAGCGAGGAGGAGGCTACTTTAGTTAATACCTAGAGATAGTGGACGTTACTCGCAGAATAAGCACCGGCTAACTCTGTGCCAGCAGCCGCGGTAATACAGAGGGTGCAAGCGTTAATCGGATTTACTGGGCGTAAAGCGCGCGTAGGCGGCTAATTAAGTCAAATGTGAAATCCCCGAGCTTAACTGGGGAATTG
+
CCCCCGGGGGGGGGGGGGGGGGGGGGGGGGGGGGGFGGGGGGGGGGGGGGGGGGGGGGGGGGGGGGGGGGGFGGGGGGGGGGGGGGGGGGGGGGGGGGGGGGGGGGGGGGGGGGGGGGGGGGGGGFGGGGGGGGGGC9FGGGGGGGEGGGGGGCFGGGGGGGGGGGGGGGGGGGGGGGGGF?AFGGGGGGGGGCGGGGEGCCFFGGGGGGEGGCFGFGCE58?FGGGG5FGGGGGGGGGG::<CEEEGCE5=DCEDEDC4CF>?FFFFF77@>77EGF7FGF7CCEG?AD6<*)0)8))00
@M03506:14:000000000-AKVR1:1:1101:8966:6419 1:N:0:48
ATGAACCCCTACGGGAGGCAGCAGTAGGGAATCTTGCGCAATGGGCGAAAGCCTGACGCAGCCATGCCGCGTGAATGATGAAGGTCTTAGGATTGTAAAATTCTTTCACCGGGGAAGATAATGACGGTACCCGGAGAAGAAGCCCCGGCTAACTTCGTGCCAGCAGCCGCGGTAATACGAAGGGGGCTAGCGTTGCTCGGAATTACTGGGCGTAAAGGGCGCGTAGGCGGATATCTAAGTTGGGGGTGAAATCCCGGGGCACAACCTCGGAATTGCCTTCAAAACTGGATATCTTGCGTTC
+
CCCCCGGGGGGGGGGGGGGGGGGGGGGGGGGGGGGGGGGGGGGGGGGGGGGGGGGGGGGGGGGGGGGGGGGGGGGGGGGGGGGGGGGGGGGGGGGGGGGGGGGGGGGGGGGGGGGGGGGGGGGGGGGGGGGGGGGGGGGGGGGFGGGGGGGGGGGGGGGGGGGGGGGGGGGGGGGGGGGGGGGGGGGGGGGGGGGFCFGGGGGGGGGGFGGGGGGGGGGGGGGGGEGGGGGEDDGGGGGGGGGGGGGGGGGGGGFCGFGGEGGF*9CGGGGFGGFGGFGFFFFFGFFF07@AFFF4*.<@)
@M03506:14:000000000-AKVR1:1:1101:17627:6489 1:N:0:48
ATGAACTCCTACGGGAGGCAGCAGTGGGGAATATTGGACAATGGGCGCAAGCCTGATCCAGCCATGCCGCGTGAGTGATGAAGGCCCTAGGGTTGTAAAGCTCTTTCGACGGGGAAGATAATGACGGTACCCGTAGAAGAAGCCCCGGCTAACTTCGTGCCAGCAGCCGCGGTAATACGAAGGGGGCAAGCGTTGTTCGGAATTACTGGGCGTAAAGGGCGCGTAGGCGGCTTATCAAGTCAGGCGTGAAATTCCCGGGCTCAACCTGGGGGCTGCGCTTGATACTGATGAGCTTGAATGG
+
CCCCCGGGGGGGGGGGGGGGGGGGGGGGGGGGGGGGGGGGGGGGGGGGGGGGGGGGGGGGGGGGGGGGGGGGGDGFGGGGGGGGGGGGGGGGGGGGGGGGGGGGGGGGGGGGGGGGGGGGGGGGGGGGGGGGGGGGGGGGGGGFFGGGGGGGGGAFGGFGGGGGGGGGGGGGGGGGGGGGGGGGGGGGGGGGFFGG>FEGDGGFGF:EGGGGGEGGGGGGGGGGGGGGGGGGGGFGGGGFCGGGGG=DDFF?FGCFEEDD5CFGGG6CGFEFDDD59>GCDFFGGFGFAD*5?*9F4)*/)
@M03506:14:000000000-AKVR1:1:1101:15927:6517 1:N:0:48
ATGAACTCCTACGGGAGGCAGCAGTCGGGAATTTTGGGCAATGGGCGCAAGCCTGACCCAGCAACGCCGCGAGAAGGATGAAATCCTTCGGGATGTAAACTTCGCAAGAACGGGAAGAATAAGTAAGGGTTAATATCTCTTACGATGACGGTACTGTTTGTAAGCTCCGGCTAACTCCGTGCCAGCAGCCGCGGTAATACGGGGGGAGCAAGCGTTGTTCGGATTTACTGGGCGTAAAGGGCGCGTAGGCGGCCACCGCCAGTCGGTTGTGAAATCTCCGGGCTTAACCCGGAAAGGTCAA
+
CCCCCGGGGGGGGGGGGGGGGGGGGGGGGGGGGGGGGGGGGGGGGGGGGGGGGGGGGGGGGGGGGGGGGGGGGDGGGGGGGGGGGGGGGGGGGGGGGGGGGGGGGEGGGGGGGGGGGGGGGGGGGGGGGGGGGGGGGGGGGGGGGGGGGGGGGGGGGGGGGFGGGFFG7FEGGGGGGGCEDGGGGGGGGGGGGGGGGGGGGGGGGGEGGGFGGGEGGGGGGE5CE6CGGGGGGGGDC=DFDGG7=CGGGGEEGGEFGE:):50AEG7CC*/*::CE*/>3CD:5*6:9<FFBB>FF:?4@9
@M03506:14:000000000-AKVR1:1:1101:24938:6524 1:N:0:48
ATGAACTCCTACGGGAGGCAGCAGTCGAGAATTTTTGACAATGGGGGAAACCCTGATCGAGCGACGCCGCGTGGAGGATGGAGGTCTTCGGGTTGTAAACTCCTGTCATTTGAGAACAAGGCGCATGTATTAACTGTACATGCGTTGATAGTATCAGAAGAGGAAGGGACGGCTAACTCTGTGCCAGCAGCCGCGGTAATACAGAGGTCCCAAGCGTTGTTCGGCTTCATTGGGCGTAAAGGGTGCGTAGGTGGCGCCGTAAGTCAGGAGTGAAATCGCGGGGCTTAACTCCGAAACGGCA
+
CCCCCGGGGFGGGGGGGGGGGGGGGGGGGFGGGFGGGGGGGGGGGGGGGGGFEFGGGFGGGGGGGGGGGGGGGGGGGGGGGGGGGGGGGGGGGGGGGGGCFGGGGGGCFCGGFGGGGGGGFGEEGEGF9FGGGGGGGGGGGGGGGEGGGGGGGFFEFFGGGCFEFGGGCGDEG:FFF,?GAFGCCDFGGGGGEGGEGGGGDFGGGGGGG+3<F8EGGGGE;A8C*2*;C+<<CGCGEGDGFFC>5=E>*:EFC=65E3>CG=D++*<*+*27*2:+*)99373EG)6167*8DF3).)7:)
@M03506:14:000000000-AKVR1:1:1101:21298:6534 1:N:0:48
ATGAACTCCTACGGGAGGCAGCAGTCGAGAATTTTTCTCAATGGGGGAAACCCTGAAGGAGCGACGCCGCGTGGAGGATGAAGGCTTTCGGGTTGTAAACTCCTGTCATTTGGGAACAAGGTGCATCGGTTAACTGCCGAAGTATTGATAGTACCAGAAGAGGAAGAGACGGCTAACTCTGTGCCAGCAGCCGCGGTAATACAGAGGTCTCAAGCGTTGTTCGGATTCATTGGGCGTAAAGGGTGCGTAGGCGGCGCCGTAAGTCGGGTGTGAAATTTCGGCGCTTAACTCCGATACTGCA
+
CCCCCGGFGGGGGGGGGCGGGGGGGGGGGGGGGGFGGGGGGGGGF@EGGGFGGGGGGGGGGGGGGGGGGGGCFGGGGGFFGFG8FFFFFFDE,?>FGGECFGF,FEGE?EFCFGGGGFGFFFCFGDFFGGGGGCFA@8CFFDDFGCAFGGGGGAFGG7FG?,>FFGGGGGEEEG>EGEC9>@,;;FCFGGFGCEEGECEFCG9CACGG>BFGCBF5*/=ECEEE5;C9<C9?+5@C2:**<C*:::C5CCE91>EG5@D<*>5+<CEG=5EB::7<:*:5<))*7)*99>43>5)).//*1
@M03506:14:000000000-AKVR1:1:1101:9046:6542 1:N:0:48
ATGAACTCCTACGGGAGGCAGCAGTCGAGAATTTTTCTCAATGGGGGAAACCCTGAAGGAGCGACGCCGCGTGGAGGATGAAGGCTTTCGGGTTGTAAACTCCTGTCATTTGGGAACAAGGTGCACGCGTTAACTGCGCGAGTATTGATAGTACCAGAAGAGGAAGAGACGGCTAACTCTGTGCCAGCAGCCGCGGTAATACAGAGGTCTCAAGCGTTGTTCGGATTCATTGGGCGTAAAGGGTGCGTAGGTGGCGCCGTAAGTCGGGTGTGAAATCTCGGAGCTTAACTCCGAAATGGCA
+
CCCCCGGGGGGGGGGGGGGGGGGGGGGGGGGGGGGGGGGGGGGGGGGGGGGGGGGGGGGGGGGGGGGGGGGGGGGGGGGGGGGGGGGGGGGGGGGGGGGGGGGGGGGGGGGGGGGGGGGGGGGGGGGGGGGGGGGGGGGGGGGGGGGGGGGGGGGGGGGGGGGGGGGGGGGGGGGGGGGGGC@CFGGGGGGGGGGGGGGGGGGGGGGGGGGGGGGGGGGGGGGGCCGFCFGFCGCC58*2<C56CEG7CEDCFGFD55CCC5CE77CDGD557:CC7BCFD5>DE678>7=>BF)08?F@)
@M03506:14:000000000-AKVR1:1:1101:3554:6569 1:N:0:48
ATGAACTCCTACGGGAGGCAGCAGTTAGGAATCTTGGACAATGGGGGCAACCCTGATCCAGCCATGCCGCGTGAGTGATGAAGGCCCTAGGGTTGTAAAGCTCTTTTGTGCGGGAAGAGAATGACGGTACCGCAAGAATAAGCCCCGGCTAACTTCGTGCCAGCAGCCGCGGTAATACGAAGGGGGCTAGCGTTGCTCGGAAGCACTGGGCGTAAAGCGCACGTAGGCGGCGTGTTAAGGCAGGGGTGAAATCCTGGAGCTTAACTCCAGAACTGCCTTTGATACTGAGAAGCAAGAGTCC
+
CCCCCFFGGGGGGGGGGGDGGGCG<6FGGGGGGGCGGFGGG9FFGGGGGGGGGGGGG<FGF?EGFFGGGGG:FGG6EFAEFFGGFFFDECEGC<FFGGGGGFF,EAFGFFFFDEFFEF,?EEGFGGGECFFEGEGGFGCFGGGD6=FGDGCFFFGAEFGGGGGFCFC7FEGGCFED9BFFGEEGCCECBFGEC<CF+BEGC8*4+2+<CGGGG5C@FEG5:=EFEGEGGD8:E*2*3AG+2:CCEE*9;03+*++2@)90*+2A7*+209<:5:C+****:/0+<*:B:>/3?)07<@B**
@M03506:14:000000000-AKVR1:1:1101:26230:6593 1:N:0:48
ATGAACTCCTACGGGAGGCAGCAGTAAGGGATATTGCACAATGGGCGCAAGCCTGATGCAGCAACGCCGCGTGCCCGATGAAGCCCTTCGGGTAGTAAAGGGCTTTCCGAGCTGAAGAGGGCGGACCGTAAGATCGGAATAAGTGTCGGCTAACTACGTGCCCGAAGCCGCGGGCAAACGTAGGACGCAAGCGTTATACGGAGGTACTGGGCGTAAAGGGCGGGCAGGCGGTCGTGGCAAGTGGGGCGTGAAATATGCCTGGTTAACTGGGAGAGGTCATTGCAAACTGCTCGAACGGGGG
+
9CCCCGFGGGGGDEEGFGGDGGFGGF9EE8FGGGGEGGGDCFEFGEGCGEEGGFGEC9CFGG@DFGDGGGDGGB<EF>EEDGG,,9,CFGGDF+BF<<FFA:FGGG,54BCGG=D<<,=8@CCEEG7+B+><,,3@B@7+,7,@FEGG>7:*@,FFFE<:1:,1*51=,14<C7*=*+=<2+48:<*1:CGFE88CE++*;****+2<CFGG8**2*++**1:C:*:CC*?*:>**:*9+:+:+5C*9*/:C*++*+**2<*2<C>3*22*./1>5*)2*0**0:*566F*.8)0)7)))8
@M03506:14:000000000-AKVR1:1:1101:14084:6613 1:N:0:48
ATGAACTCCTACGGGAGGCAGCAGTCGGGAATTTTGGGCAATGGGCGCAAGCCTGACCCAGCAACGCCGCGTGAAGGATGAAATCCCTCGGGATGTAAACTTCGCAAGAACGGGAAGAATAAGTAAGAGTTAATATCTCTTACGATGACGGTACTGTTTGTAAGCTCCGGCTAACTCCGTGCCGGCAGCCGCGGTAATACGGGGGGAGCAAGCGTTGTTCGGATTTACTGGGCGTAAAGGGCGCGTAGGCGGCCACCGCAAGTCGGTTGTGAAATCTCCGGGCTTAACCCGGAAAGGTCAA
+
CCCCCGFGGGGGGGGGGGGGGGGGGGGGGFEGGGGGGGGGGGFGGGDEGGGGGGGGGGGGGGGGGGGGGGGGGDGGGFDEEFFGGFGGGGGGEGGGGGGGGGGGGE7FFGFGDEGGGGGGGGGGGGG9FF<FGGGGGFFGGFFGGGGGGGGGGGGFFGCEGGGGGGGGEDFGGGGGGGEFGGGGGEGGGGGGGGGEDGFCFGGGGGGGEEEGGG;C:CFFGGEGCFGFGGGG=CEE=8CCCGEDEEGGEFGGDEG*C<DC:E2:ADGGGCE?C**+:7*CDFFG56*94>>68)<>FFF47
@M03506:14:000000000-AKVR1:1:1101:13857:6617 1:N:0:48
ATGAACTCCTACGGGAGGCAGCAGTCGAGAATTTTTGACAATGGGGGAAACCCTGATCGAGCGACGCCGCGTGGAGGATGAAGGTCTTCGGGTTGTAAACTCCTGTCATTTGAGAACAAGGCGCATGTATTAACTGTGCATGCGTTGATAGTATCAGAAGAGGAAGAGACGGCTAGCTCTGTGCCAGCAGCCGCGGTAATACAGAGGTCTCAAGCGTTGTTCGGATTCATTGGGCGTAAAGGGTGTGTAGGTGGCGCGCTAAGTCGGGTGTGAAATTTCGGAGCTTAACTCCGAAACTGCA
+
CCCCCGGGGGGGGGGGGGGGGGGGGGGGGGGGGGGGGGGGGGGGGGGGGGGGGGGGGGGGGGGGGGGGGGGGGGGGGGGGGGGGGGGGGGGGGGGGGGGGGGGGGGGGGGGGGGGGGGGGGGGGGGGGGGGGGGGGGGGGGGGGGGGGGGGGGGGGGGGGGGGGGGGGGGGDGGGGGGGGGGGGGGGGGGGGGGGGGGGGGGGGGGGGGGGGGGGGGGGGGGGGGGGGGGGGGGGGGGG8CFD>EEGGGEGGG5FGGE7<EGC<FDGD5DGFGGGGGFFDCDBEF@7B<*9>@B35>=BF9
@M03506:14:000000000-AKVR1:1:1101:5386:6623 1:N:0:48
ATGAATTCCTACGGGAGGCAGCAGTGGGGAATATTGCGCAATGGGCGAAAGCCTGACGCAGCAACGCCGCGTGAGTGATGAAGGCCTTCGGGTCGTAAAGCTCTGTCGGAGGGAACGAATGTTTCAGGGGTTAACAGCCCCTGGGAGTGACGGTACCCTCAAAGGAAGCACCGGCTAACTCTGTGCCAGCAGCCGCGGTAATACAGAGGGTGCTAGCGTTGTTCGGAATCATTGGGCGTAAAGGGCGTGTAGGCGGTTTGTTAAGTCATGTGTGAAAGCCCCCGGCTCAACCGGGGAACGC
+
CCCCCGGGGGGGGGGGGGGGGGGGGGGGGGGGGGGGGGGGGGGGGGGGGGGGGGGGGGGGGGGGGGGGGGGGGDGGGGGGGGGGGGGGGGGGGGGGGGGGGGGGGGGGGGGGGGGGGGGGGGGGGGGGGGGGGGGGGGGGGGGGGGGGGGGGGGGGGGGGFFGGGFFGGGFGGGGGGGGGGGGGFGG?CGGFGGGGGDGGGGGGGFFFGGGGGGGGFGGGGGGGGGDGGGGGGGGGGGGED5CFGDGDGGGGGCCDC@3CF67EE:AC7CGFGG7?CFGFFDDG*5)87=?1BE37>.5>)
@M03506:14:000000000-AKVR1:1:1101:11641:6627 1:N:0:48
ATGAACTCCTACGGGAGGCAGCAGTAGGGAATATTGGACAATGGGGGCAACCCTGATCCAGCAATGCCGCGTGAGTGATGAAGGCCTTAGGGTTGTAAAGCTCTTTTACCCGAGATGATAATGACAGTATCGGGAGAATAAGCTCCGGCTAACTCCGTGCCAGCGGCCGCGGTAATACGGAGGGAGCTAGCGTTGTTCGGAATTACTGGGCGTAAAGCGCACGTAGGCGGCGATTTAAGTCAGAGGTGAAAGCCCGGGGCTCAACCCCGGAACTGCCTTTGAGACTGGATTGCTAGAATCT
+
CCCCCGGGGGGGGGGGGGGGEGGGFGGGGFGGGGGGGFGGGGGGGGGGGGGGGGGGGGGGGGGGGGGGGGGGGGGFFGGGGGGGGGGGGGGGGGGGGGGGGFGGGGGGGGGGGGGGGGGGGGGGGFGGGDGGGGGGGGGGGGGGGGGGGGGGGGGGGGFGGGGGGGGGGGGGGFEGGGGGGGGGGGGGGGGGGGGGGGGGGCGGGGGGGGGGGEEGGGDGEGGGGGGGGGDGCEFGGGG?FCGFFFCD<CEFGGGGGFGG5C6E?97DED:;57FF4*:DGF>7FFGF:CFFFFFFFF4@*
@M03506:14:000000000-AKVR1:1:1101:10563:6671 1:N:0:48
ATGAACTCCTACGGGAGGCAGCAGTCGGGAATTTTGGGCAATGGGCGAAAGCCTGACCCAGCAACGCCGCGTGAAGGATGAAATCCCTCGGGATGTAAACTTCGCAAGAATGGGAAGAATTAGCGAGCGCTAATACCGCTCGTGATGACGGTACCATTTGTAAGCTCCGGCTAACTCCGTGCCAGCAGCCGCGGTAATACGGGGGGAGCAAGCGTTGTTCGGATTTACTGGGCGTAAAGGGCGCGTAGGCGGTCAGCACAAGTCAGTTGTGAAATCTCCGGGCTTAACTCGGAAAGGTCAA
+
CCCCCGGGGGGGGGGGGGGGGGGGGGGGGGGGGGGGGGGGGGGGGGGGGGGGGGGGGGGGGGGGGGGGGGGGGGGGGGGGGGGGGGGGFGGGGGGFGGGGGGGGGGGGGGGGGGGGGGGGGGGGGGGGGGGGGGGGGGGGGGGGGGGGGGGFGGGGGGGGGGGGGGGGGGGGGGGGGGGGFGGGGGGGGGGGGGCFGGGGGGGEGGGGGGGFGE8EEEGGGD5CC:9FFGGGFGCGGGGGGGGGGGEGEGGGCGGGGFGCFFGGGG?CFGGB7DD7D?CGDBF5=FCFA=56)5)8>F6??
@M03506:14:000000000-AKVR1:1:1101:8004:6674 1:N:0:48
ATGAACTCCTACGGGAGGCAGCAGTGGGGAATCTTGCACAATGGAGGAAACTCTGATGCAGCGACGCCGCGTGAGCGATGAAGCCCTTCGGGGTGTAAAGCTCTTTCGACGGGAACGATAATGACGGTACCCGAAGAAGAAGCTGCGGCTAACTACGTGCCAGCAGCCGCGGTAATACGTAGGCAGCAAGCGTTGTTCGGAATTACTGGGCGTAAAGAGTGTGTAGGCGGTGCTCTAAGTCTGTTGTGAAATCTCCCGGCTTAACCGGGAGGGTGCGTCGGAAACTGGAGTGCTTGAGGGG
+
CCCCCGGGGGGGGGGGGGGGGGGGGGGGGGGGGGGGGGGGGGGG9@FGGGGGGGDFGFGGGGGGGGGGGGGGGEGGGEFGGGGDEFGFGGGGEGGGGGGGGFGGGGGGGGGGGDGGGGGDGFFFGGGGGGGGGGGGGGGFCFGGGFGGGCEEGGGGGGFFGGGGGFGFGDFCFGGGGGGCFGGGGGGGFAFGECEFEFGGGCFGGGGGGGGGEG>FF7FGGGFFFGF68EGGG7+<C7C<7ED0<FGDFFCED<7:@:DGG5C7:75DGDGBDDD=D)9DDFB5A?C?0DFF9*9?56);)
@M03506:14:000000000-AKVR1:1:1101:15519:6698 1:N:0:48
ATGAACTCCTACGGGAGGCAGCAGTGGGGAATTTTGGACAATGGGGGCAACCCTGATCCAGCCATGCCGCGTGCGGGAAGAAGGCCTTCGGGTTGTAAACCGCTTTTATTCGGAAAGAAGGAGTGCGGGTGAATATCTCGCATGACGGACGGTACCGGATGAATGAGCACCGGCTAACTACGTGCCAGCAGCCGCGGGAATACGTAGGGTGCGAGCGTTAATCGGAATTACTGGGCGTAAAGAGTGCGCAGGCGGTTGGCAAAGTCAGCTGTGAAAGCCCCGGGCTTAACCTGGGTATGGG
+
CCCCCGGGGGGGGGGEEFGGGGGGFFGGGGGGGGGFGFGGGGGFGGGGGGFGGGGGCFGGGGFGAFGGGEECFEGGGDEFGGGGFFGFFGGDGGGEDFGGGGGCDG@AEAFFG7CFFDFGGCECFGEEGFECFFGGF,@@FDFGBFFG7FEEFGGGGG7FGCFGFGGFC7F:@7FCGGGGFCFCCCFGFGGC:CEGG*1:CDGGF9CEC@CGG*:88E==EFGGGDGFGC39<F5CE*<==F+62?+78EECDDGDE557<+*3<CCCF>CFF::<7?4/9>5*55>F)*/555>.1?77)
@M03506:14:000000000-AKVR1:1:1101:8803:6703 1:N:0:48
ATGAACTCCTACGGGAGGCAGCAGTCGGGAATTTTGCGCAATGGACGAAAGTCTGACGCAGCAACGCCGCGTGAGGGATGAAGGCCTTCGGGCTGTAAACCTCTTTTCTCAGGGACGATAATGACGGTACCTGAGGAATAAGCCACGGCTAACTACGTGCCAGCAGCCGCGGTAATACGTAGGTGGCGAGCGTTGTCCGGATTTACTGGGCGTAAAGAGCGCGCAGGCGGTCGTGCAAGTCGCGTGTGAAGGCCCCCGGCTCAACTGGGGAGGGTCACGGGATGCTGTTCGACTTGAAGGG
+
CCCCCGGGGGGGGGGGGGGGGGGGGGGGGGGGGGGGGGGGGGGGGGGGGGGGGGGGGGGGGGGGGGGGGGGGGGGGGGGGGGGGGGGGGGGGGGGGGGGGGGGGGGGGGGGGGGFFGEGGGGGGGGGGGGGFGGGDGGGGGGGFGGGGGGGGGGGGGGGGGGGGGGGGGGGGG>FCFGGGGGGFGGGGEGGGGGGGGBCECCCFFFGGGGGGGGEFGCGGGGG>>GGGGGC:::=8=FG+<CCEED:<+CCCDF53?>DD*7*<E>CFFG*<DGC67)9*/55*2679>7<(.))0108?)
@M03506:14:000000000-AKVR1:1:1101:3801:6709 1:N:0:48
ATGAACTCCTACGGGAGGCAGCAGTGGGGAATATTGGACAATGGGCGAAAGCCTGATCCAGCAATGCCGCGTGAGTGATGAAGGCCTTAGGGTTGTAAAGCTCTTTTACCCGGGATGATAATGACAGTACCGGGAGAATAAGCCCCGGCTAACTCCGTGCCAGCAGCCGCGGTAATACGGAGGGGGCTAGCGTTGTTCGGAATTACTGGGCGTAAAGCGCACGTAGGCGGCTTTGTAAGTTAGAGGTGAAAGCCCAGGGCTCAACCCTGGAATTGCCTTTAAGACTGCATCGCTTGAACAT
+
CCCCCGGGGGGGGGGCGGGGGGGGGGGGGGGGGGGFGGGGGGGGGGGGGGGGGGGGGGGGGGGGGGGGGGGGGDGGGFGGGGGGGGGGGGGGGGGGGGGGGGGGGGGGGGGGGGGGGGGGGGGGGGGGGGGGGGGGGGGFGGGGGDGGGGGGGDC@GGGGGGGGGGGGGGGGGGGGGGGGGGGEGGGGFGGGCFGGGFGGGGGGGGGGGGGGGDGFGGGGGGDGFGGGGGGGECFGGGGGGFFDFFGCE?FCFFGGGFGG=C*0:9>FGGGFGGG7:?:7?FFGGFGFBDB?FF@3F49=*
@M03506:14:000000000-AKVR1:1:1101:5013:6740 1:N:0:48
ATGAACTCCTACGGGAGGCAGCAGTGGGGAATATTGCACAATGGGCGCAAGCCTGATGCAGCGACGCCGCGTGAGGGATGACGGCCTTCGGGTTGTAAACCTCTTTCAATAGGGACGAAGCGCAAGTGACGGTACCTATAGAAGAAGCACCGGCCAACTACGTGCCAGCAGCCGCGGTAATACGTAGGGTGCGAGCGTTGTCCGGAATTACTGGGCGTAAAGAGCTCGTAGGTGGTTTGTCGCGTTGTTCGTGAAAACTCACAGCTTAACTGTTGGCGTGCGGGCGATCTGGTCAGACGTG
+
CCCCCGGGGGGGGGGGGGGGGGGGGFGGGGGGGGGGGGGFGGGGGGGGGGGGFFGGGGGGAFFGFCEEGGGGGGGFGDGGGGGGGGGGGGGGGGGGGGGGGGGGGGGGGGGGGGGGGGGEGGGGGGGCFGGGG7:FGFGCGGGGFFGGGGGGGGGEGFGGGGGFGF,CFFGGFGGDDG<:CFG7<FCEGFGGGGGGG*A>EFC*>**CFFFF?FFGGE5=*<FGF+28?*;80C**:E3;<ECEGG=7CFEGC057@?F=+<>9E6<*A:+902:5>BD3CDFG*)))(**.***0*9))8
@M03506:14:000000000-AKVR1:1:1101:15890:6756 1:N:0:48
ATGAACTCCTACGGGAGGCAGCAGTGGGGAATATTGGACAATGGGGGCAACCCTGGTCCAGCCATGCCGCGTGAGTGATGAAGGCCTTCGGGTTGTAAAGCTCTTTTGGCGGGGACGATGATGACGGTACCCGCAGAATAAGCCCCGGCTAACTTCGTGCCAGCAGCCGCGGTAAGACGAAGGGGGCTAGCGTTGTTCGGAATTACTGGGCGTAAAGCGCGTGTAGGCGGTTGTTCAAGTCAGGTGTGAAAGCCTTGAGCTCAACTCAAGAAATGCACTTGATACTGGATGACTAGAGGAC
+
CCCCCGGGGGGGGGGGGGGGGGGGGGGGGGGGGGGGGGGGGGGGGGGGGGGGGGGGGGGGGGGGGGGGGGGGGGGGGGGGGGGGGGGGGGGGGGGGGGGGGGGGGGGGGGGGGGGGGGGGGGGGGGGGGGGGGGGGGGGGGGGGGGGGGGGGGGGGGGGGGGGGGGGGGGGGGGGGDGGDGGGGGGGGFGGGEEDEFGGGEEGGFGGGGGGGGGGGGGGGDCECGGGGGGGGGGGGGGGGGGGCFGGGFGGGGGGGGFFGFFFGG7FGGF7@F7>+27CCGFF7C?FF0:?:?FFF67@>7
@M03506:14:000000000-AKVR1:1:1101:27320:6766 1:N:0:48
ATGAACTCCTACGGGAGGCAGCAGTCGGGAATTTTTCTCAATGGGCGCAAGCCTGAAGGAGCGACGCCGCGTGGGGGATGAAGGGTTTCGATCCGTAAACCCCTGTCATTTGTGAACAATGGTTACTCAATAACACTGGGTGACTTGATAGTAATGAAAGAGGAAGGGACGGCTAACTTTGTGCAAGCAGCCGCGGTAATACAGAGGTCCCGAGCGTTGTTCGGATTCACTGGGCGTAAAGGGTGCGTAGGTGGGATGCTAAGTTTGATGTGAAAGCTCAGGGTTGTAGCCTGAAATGGTC
+
<CCCCFEFFACF@FGCGGCEGGGGGGGGEE:EE9FFGAFGGGGGGFEEGGGGGEFEFGGFFFGGEGC:CFGGGGGGGCFG?5EFCCE?FFFF8FFFF:DAEEFFGGC?C?FAG?FE,A8=,BFF><<EF<3<<>38CFGGCEGF@@@<=D,DCFG9F9;9CEFC:DCG7F:CGC>B,7,7,C4C,7,*,2<,=<EF*:1?5;+4,:C@29*=;**:1;82/0;:*12A+0<E;C88**9C9CEFE*7//55+>C*1<5**+02++2<*+2AF*:*22=77CF::C>5@):*)).)*/****
@M03506:14:000000000-AKVR1:1:1101:3287:6766 1:N:0:48
ATGAACTCCTACGGGAGGCAGCAGTTAGGAATCTTGGACAATGGGCGCAAGCCTGATCCAGCCATGCCGCGTGAGTGATGAAGGCCTTAGGGTTGTAAAGCTCTTTCAGCGGGGAAGATAATGACGGTACCCGCAGAAGAAGCCCCGGCTAACTTCGTGCCAGCAGCCGCGGTAATACGAAGGGGGCTAGCGTTGCTCGGAATCACCGGGCGTAAAGCGCACGTAGGCGGCTTTCTAAGTCAGGGGTGAAATCCTGGAGCGCAACTCCAGCACTGCCGTTGATACTTGAGAGCTTGAGCCC
+
CCCCCGGGGGGGGGGGGGGGGGGGGGGGGGGGGGGA,@CFEGGGGGGGGGGGGGGGGGEFFGDGGGGGGGGGGGGGGGGGGGGGGGGGGGGGG8CFEGGDF5FFFGGGGGGGGGGDEGFGG<@BFF7BAB?C:@EFBFDEDFFFDF::CFGGCG=FDGGFFFCFFDB7FGD@<*6@FF:F::E7F:FEF<FG:*=FCFG5?EFG7?*;C>E8:CE50+*C5EG;6CCEC5*/:<++<+*3<C?6EE:)26+2;E7D6<75**9**9E<7*+7276?4)9*/0879/**)*.3</6?F@6)7
@M03506:14:000000000-AKVR1:1:1101:8928:6769 1:N:0:48
ATGAACTCCTACGGGAGGCAGCAGTCGGGAATTTTGGGCAATGGGCGAAAGCCTGACCCAGCAACGCCGCGTGAAGGATGAAGTCTTTCGGGATGTAAACTTCGTAAGAATAGGAAGAATAAATGACGGTACTATTTGTAAGGTCCGGCTAACTACGTGCCAGCAGCCGCGGTAATACGTAGGGGGCAAGCGTTGTCCGGATTTATTGGGCGTAAAGCGCTCGCAGGCGGCTCGATGCGTCGTGCGTGAAACACCCCGGCTCAACCGGGGAGGGTCGTGCGATACGGTCGAGCTTGAGGCC
+
CCCCCGGGGGGGGGGGGGGGGGGGGGGGGGGGGGGGGGGGGGGGGGGGGGGGGGGGGGGGGGGGGGGGGGGGGGGGGGGGGGGGGGGGGGGGGGGGGGGGGGGGGGGGFGGGGGGGGGGGGDGGGGGGGGGGGGGGGGGGGGGGGGGGGGGGGGGGGGGGGGGGGGGGGGGGGGGGGGGGGGGGGGGGGGGGGGDGGGGGGGEFGGGEGFGGGGGGGGGGGGGGGGGGGGGDGGCGGGGGGGGGGGGGGFGGGGGGGFGGEEGGGCCDGGC@DGGGGFDDD)>CGFGFFG@>F>FFFF@30
@M03506:14:000000000-AKVR1:1:1101:22279:6776 1:N:0:48
ATGAACTCCTACGGGAGGCAGCAGTCGGGAATTTTGGGCAATGGGCGAAAGCCTGACCCAGCAACGCCGCGTGAAGGATGAAATCCTTCGGGATGTAAACTTCGCAAGAACGGGAAGAATAAGTAAGAGTTAATATCTCTTACGATGACGGCACTGTTTGTAAGCTCCGGCTAACTCCGTGCCAGCAGCCGCGGTAATACGGGGGGAGCAAGCGTTGTTCGGATTTACTGGGCGTAAAGGGCGCGTAGGCGGCCACCGCAAGTCGACTGTGAAATCTCCGGGCTTAACCCGGAAAGGTCAG
+
CCCCCGGGGFGGGGGGGGGGGGFGGGGGGGGGFFGGGGGGGGGCFGGGGGGGGGCFGGGGGGGGGEG7BFEEGGGGGGGGGGGGG8<FGGGGGGCFCFCGGGG@CGCCDCGGGGGGGGFGGGGDFFGGGGCFFGGGGGGGGDAF@FFGG>FGGGGFFFCEGFGGGGFFGGDFGGGGF7FFGFGAFGGGDF7FEGEC5FGGGCEDEECE5A?FGEEEGG=FGGGGCG:CGFD58CC*:@*<E5C5CEED=F5E<ECC=B)1>E*:C*CCGFC*:*2A:*:37;55*)2777527)05)9@F@
@M03506:14:000000000-AKVR1:1:1101:6065:6780 1:N:0:48
ATGAACTCCTACGGGAGGCAGCAGTGGGGAATTTTCCACAATGGGCGCAAGCCTGATGGAGCAACGCCGCGTGCAGGATGAATGTCTTCGGATTGTAAACTGCTTTTCTCTGGAACGAAAATGACGGTAGCAGAGGAATAAGGGCCTGCCGACTACGTGCCAGCAACCGCGGTCAAACGAAGGGTCCAAGGGTTAGCCGGAATTACGGGTCGGAAAGAGTTGCGTAGGCGGCAGAGGAAGTGGGTAGGGAAAGCGTGGGGTAAAACCGCTTCAACAGTAACAAAACTGCTCAGGGAGAGGA
+
CCCCCGGGGGGGGGGGGGGEGGGGG,FFGGGGGGG@,EFGGGGGGGG7FFGFFFGGGCCGGGFE<FGGGGGEG7<<FG,FFD,E5CFFGGG+FFGGGGG9,BFGGG<5,,5<,,B,BC++@,?<?=+BFE8BC,+DF8,,:C,,++@F,,++3++@+@C7+=<<D,5@<F:F5F:,@F:*1=<C,C4,27*<6,1++4:*:E8+25*4B**3*?5****33+AE>E:=+***1C*/*2002++:70:*80*27**1/7CD*1*++9*/*)*.*:*+*1**:*9*:>*12**)7))00833)
@M03506:14:000000000-AKVR1:1:1101:25352:6790 1:N:0:48
ATGAACTCCTACGGGAGGCAGCAGTAAGGGATATTGCGCAATGGGCGAAAGCCTGACGCAGCAACGCCGCGTGGAGGATGAAGGCCTTCGGGTTGTAAACTTCTTTGGGCAGGGACGAGGAAGGACGGTACCTGCCAAACAAGTCACGGCTAACTACGTGCCAGCAGCCGCGGTAAAACGTAGGAGGCAAGCGTTATCCGGAATTACTGGGCGTAAAGGGTGTGCAGGCGGGGAAGTAAGTGGTGTATGAAAGCGCTCGGCTTAACCGGGCGCCGGTATGCCAGCCTGCTTTTCTAGAGGA
+
CCCCCGGGGGGGGGGFGGGGGGGGGGGGGGGGGGGFGGGGGGGGGGGGGGGGGGGGGGCEGGGGGGGGGGGGGDGGGGGGGGGAFGGFGCDEFGGGGGGGGGGGAGFGG?DCFGGCGEEGGGGGGGDGEGGDFGC>BDFFFGGCCFFGGGGDFG9FGGCFFGGGCGFDCGGGG71<FFG@F+<FCFDCE7CCGCE7CBEECECC8CCCGGGCE:EECC+;;8EG9?98>EGGE:;=CCDF<<93:*<CFCC<**:9;3>CDDCCCDED53:77))*)0**:96C*0<@17@)*1*9@*?F)
@M03506:14:000000000-AKVR1:1:1101:19061:6798 1:N:0:48
ATGAACTCCTACGGGAGGCAGCAGTGGGGAATATTGGACAATGGGCGAAAGCCTGATCCAGCAATGCCGCGTGAGTGATGAAGGCCTCAGGGTTGTAAAGCTCTTTTACCCGGGATGATAATGACAGTACCGGGAGAATAAGCCCCGGCTAACTCCGTGCCAGCAGCCGCGGTAATACGGAGGGGGCTAGCGTTGTTCGGAATTACTGGGCGTAAAGCGCACGTAGGCGGCTTTGTAAGTTAGAGGTGAAAGCCCGGGGCCCAACTCCGGAATTGCCTTTAAGACTGCATCGCTAGAATTG
+
CCCCCGGGGGGGGGGGGGG@FGGGGGFGGCFG9FGEGFGGGGGGGGGGGGGGGGGGGGGGGGGGGGGGGGGGGGGFFFGFGGGDGGGGGGGGGGGGGGDGGGGGGGGGGGGGGGEGGGGGGGGGGGCFGGGGGGGGGGGGGGGGFEFGGEFFGGGGGGGDFGGGGGGFGGGFGGGGGGGGGEGCGGGG@FGGGGGGGGGGEG5EFGGFGGGGGGG>FEGGDGEG6;CGEGGC8<F9CC7:CGGGGGFFGGC+56EDGFGG5:97CGFFGG5)927CF?FGGFFGGF*832@BDF:7F**9/
@M03506:14:000000000-AKVR1:1:1101:27252:6803 1:N:0:48
ATGAACTCCTACGGGAGGCAGCAGTCGGGAATTTTGGGCAATGGGCGAAAGCCTGACCCAGCAACGCCGCGTGAAGGATGAAATCCCTCGGGATGTAAACTTCGCAAGAACGGGAAGAATAAGTAAGGGTTAATATCTCTTACGATGACGGTACTGTATGTAAGCTCCGGCTAACTCCGTGCCAGCAGCCGCGGTAATACGGGGGGAGCAAGCGATGTTCTGATTTACTGGGCGCTAAGGGCGCGTAGGTGGGCACCGCAAGTCGTCTGTGAAATCGCCGGGCGTAACCCGGAAAGGGCAG
+
CCCCCFGGGGFGGDGGGGEGGGGG<EFGGGGCCFFFC@@@FCFGG@BFCEGGG8C<E@@FEFCFEFC@F@CFFF@ED8CE8FA,EC,<,+BFC+BFFFGG<E?BF7@FGGBFGGGGDGGGGGECDCFGG,>FDFFCF<@,CFG7DDF<9CCCF+,33,@@,,37,;@>:5*@>>7F,,*>*1>FF@FFD7<<FC=*8CF;CCCG*::?/@8@*;*/;003+0+33<F++<8CD=**1198CG=/:C*1*+3*)1:187D3*:032*:**23**2*+*.*1)))11)/.)18()08)))085
@M03506:14:000000000-AKVR1:1:1101:20238:6836 1:N:0:48
ATGAACTCCTACGGGAGGCAGCAGTGGGGAATATTGGACAATGGGCGCAAGCCTGATCCAGCCATGCTGCGTGAGTGATGAAGGCCCTAGGGTTGTAAAGCTCTTTTGTGCGGGAAGATAATGACGGTACCGCAAGAATAAGCCCCGGCTAACTTCGTGCCAGCAGCCGCGGTAATACGAAGGGGGCTAGCGTTGCTCGGAATCACTGGGCGTAAAGGGTGCGTAGGCGGGTCTTTAGGTCAGGGGTGAAATCCTGGGGCTCAACTCCAGAACTGCCTTTGATACTGAGGATCTGGAGTTG
+
CCCCCGGGGGGGGGGGGGGGGGGGGGGGGGGGGGGGGGGGGGGGGGGGGGGDGGGGGGGGGGGGGGGGGGGGGGGGGGGGGGCGGGGGGGGGGGGGGGGGGGGGGFGGFGGGGGGGGGGGGGGGGGGGGGFGGGGGGGGGGFGGGGGGGGGD8FDFGGFDGGGGGGGGGDEGFF:FFF<F<@FEGGGGGGGGGGGGGGGGGGGGGGC@CGCGGGGFGFGGGCE*CGD6CCE:*CCFGG4@3?CCC=27A+A9*+<C@))1:C49CDCFGGD:5>F656CDF?4<:@F@4F)(9**97>)0*
@M03506:14:000000000-AKVR1:1:1101:4267:6841 1:N:0:48
ATGAACTCCTACGGGAGGCAGCAGTGGGGAATTTTGCGCAATGGGGGAAACCCTGACGCAGCAACGCCGCGTGGAGGATGAAGTCCCTTGGGACGTAAACTCCTTTCGACCCGGACGATAATGACGGTACGGGTGGAAGAAGCCCCGGCTAACTTCGTGCCAGCAGCCGCGGTAATACGAGGGGGGCAAGCGTTGTTCGGAATTATTGGGCGTAAAGGGCGCGTAGGCGGCGCGGTATGTCACCTGTGAAATCTCCTGGCTCAACTGGGAGCTTGCAGGCGAAACTGCCGTGCTGGAGTGG
+
CCCCCGGGGGGGGGGGGGGGGGGGGGGGGGGGGGGGGGGGGGGGGGGGGGGGGGGGGGGGGGGGGGGGGGGGGGGGGGGGGGGGGGGGGGGGGGGGGGGGFGGGGGGGGGGGGGGGGCGGEGGGGGGGGGGGGGGGFGGGGGGFGGGGGGDGGGGGGGGGGGGGGGGGGGGGCCFFGGGGGGGGGGGCFGGGEG5*AFGGGGGGFGGGGGFG8CEGFGDEGGDGE5EFGE8E*:E?EGFGFCGGGGFFFE7CC::C?:FGCFGGCDGGF4=)>7CC*9FGC)0:7@G?()03>>??4>FF)
@M03506:14:000000000-AKVR1:1:1101:7335:6848 1:N:0:48
ATGAACTCCTACGGGAGGCAGCAGTTGGGAATCTTGGACAATGGGGGAAACCCTGATCCAGCCATGCCGCGTGAGTGATGAAGGCCTTCGGGTTGTAAAGCTCTTTTACCCGGGAAGATAATGACTGTACCGGGAGAATAAGCTCCGGCTAACTTCGTGCCAGCAGCCGCGGTAATACGAAGGGGGCTAGCGTTGTTCGGAATTACTGGGCGTAAAGCGCGCGCAGGCGGTTTCTCAAGTCAGTGGTGAAAGCCCGGAGCTCAACTCCGGAACTGCCATTGAAACTGTGAAACTTGAGGGC
+
CCCCCGGGGGGGGGGGGGGGGGGGGGGGGGGGGGGGGGGGGGGGGGGGGGGGGGGGGGGGGGGGGGGGGGGGGGGGGGGGGGGGGGGGGGGGGGGGGGGGGGGGGGGGGGGGGGGGGGGGGGGGGGGGGGGGGGGGGGGGGGGGGGGGGGGFGGGGGGGGGGGGGGGGGGGGGGGGGGGGGGGGGGGGGGGGGGGGGFEGDGGF9CGGGGGGDGGGFGGGGGGGGGGGGGGGDGDGFFGGGGFFGGGGGCFFGFCDGFGD6<6EFFGG=DGFGGGGGFGGC7=FF=FFAGFFFFFFFFFF3
@M03506:14:000000000-AKVR1:1:1101:10594:6882 1:N:0:48
ATGAACTCCTACTGGAGGCAGCAGTGGGGAATTTTGCGCAATGGGGGAAACCCCGACGCAGCAACGCCGCGTGGAGGATGAAGTCCCTTGGGATGTAAACTCCTTTCGATCGGGACGATTATGACGGTACCGGAAGAAGAAGCACCGGCTAACTCTGTGCCAGCAGCCGCGGTAATACAGAGGGTGCAAGCGTTGTTCGGAATTATTGGGCGTAAAGGGCGCGTAGGCGGGGCTGTAAGTCTGTAGTGAAATCTCTGGGCTCAACTCAGAGTTTGCTATATAAACTGCAGTGGTGGAGTGG
+
CCCCCGGGGGGGGGGGGGGGGGGGGGGGGGGGGGGGGGGGGGGGGGGGGGGGGGGDGGGGGGGGFCEGGGGGGGFFGGDFGGGGGGGGGGGGGGGGGGGFGGGGGGGGGBFGGGGEGGEFDGFGGGGGGGGGEFGDF@FFGGGGGGGGGCCFG?FGGG9FFFGGGGGGGDGGGGEGGGGGGCFEGGGGGGGG<<EFGCEE>*86C7<7ECCE?EE5CGDEEECGEEGGG5***/;A99>F+<CFCEE4+<?FDFGGGFG:*:CFFCFGGDGF7:CCFFC7***+:@**)294)*07)>47)
@M03506:14:000000000-AKVR1:1:1101:20629:6926 1:N:0:48
ATGAACTCCTACGGGAGGCAGCAGTCGGGAATTTTGGGCAATGGGCGAAAGCCTGACCCAGCAACGCCGCGTGAAGGATGAAATCCCTCGGGATGTAAACTTCGCAAGAATGGGAAGAATAAGGAGGGGTTAATAACCCCTTTGATGACGGTACCATTTGTAAGCTCCGGCTAACTCCGTGCCAGCAGCCGCGGTAATACGGGGGGAGCAAGCGTTGTTCGGATTTACTGGGCGTAAAGGGCGCGTAGGCGGCCGAACAAGTCACTTGTGAAATCTCCGGGCTTAACTCGGAAAGGTCAAG
+
CCCCCGGGGGGGGGGGGGGGGGGGGGGGGGGGGGGGGGGGGGGGGGGGGGGGGGGGGGGGGGGGGGGGGGGGGGGGGGGGGGGGGGGGGGGGEGGGGGGGGGGGGGGGGGGGGGFGGGGGGGGGGGGGGEGGGGGGGGGGGGGGGGGGGGGGGGGGGGGGGGGGGGGGGGGGGGGGGGGGGGGGGGGGGGGGGGGGDGGGGGGGGGGGGFFGGGGGGGGGGG=EEDEFF?CFFGEGGCGFGGGGG5>C;EEGGEE3?5D>C<CGGCCF:DFFFG7CF?5DGFBC?=7*9CE1@B>F6?;79
@M03506:14:000000000-AKVR1:1:1101:25999:6927 1:N:0:48
ATGAACTCCTACGGGAGGCAGCAGTCGAGAATTTTTCTCAATGGGGGAAACCCTGAAGGAGCGACGCCGCGTGGAGGATGAAGGTCTTCGGGTTGTAAACTCCTGTCATTTGGGAACAAGTCGTACGTATTAACTGTGCGTGCGTTGATAGTACCAGAAGAGGAAGAGACGGCTAACTCTGTGCCAGCAGCCGCGGTAATACAGAGGTCTCAAGCGTTGGTCGGATTCATTGGGCTTAAAGGGTGCGTAGGCGGCGGGGTAAGGCGAGGGTGAAATCTCGGAGCTTAACTCCGACACTGCA
+
CCCCCGGGGFGGGGGGGGGEEGFGGGECFG@GGGGGG,CFEGGGGGGGGGGGDGGGGGGGGGDGCFGFCEGFGGDGGGGGGCFGEGGGGGGGGGEEGGG9EEFAFE<FFGFGGGGFFGGGGGGGGGEGGFFGGF9?FGE:FGGGFCEGGFGGGGGAFFDCGGFCEFGGGG*FGGC7,,7,FFGGF9FFFG:FGGDD:=CEFCFFFGFGG+<EF9CC*8**3>1::E86+++0<AC*:C7:CG*0*:51/*5937/)*.977+9029*1*)157C7<***7*.)**77*.:6))73@>F***
@M03506:14:000000000-AKVR1:1:1101:20405:6937 1:N:0:48
ATGAACTCCTACGGGAGGCAGCAGTGGGGAATTGTTCGCAATGGGCGCAAGCCTGACGACGCAACGCCGCGTGGAGGATGAAGATCTTCGGGTCGTAAACTCCTTTCGATCGGGACGAATGATCGGTGACCTAATACGTCATCGGAATGACGGTACCGAGAGAAGAAGCCCCGGCTAACCCCGTGCCAGCAGCCGCGGTAATACGGGGGGGGCAAGCGTTGTTCGGAATTACTGGGCGTAAAGGGCGCGTAGGCGGCCTTCTAAGTCGTGCGTGAAATCCCTCGGCTTAACCGAGGAACTG
+
CCCCCGGGGGGGGGGGGGGGGGGGGGGGGGGGGGGGGGGGGGGGGGGGGGGGGGGGGGGGGGGGGGGGGGGGGGGGGGGGGGGGGGGGGGGGGGGGGGGGGGGGGGGGGGGGGGGGGGGGGGGGGGGGGGGGGGGGGGGGGGGGGGGGGGGGGGGGGGGGGGGGGGGGGEFGGDGGGGGGGGGGCGGGGGGGGGGGGE?>5AFGGDGGDDGGGG>CGGGEGGGGGDGGF69<FGGDGGD=EFGGGDGGGC55CFGG5>G4C7>EGGGGC35>DC3CGFFCCF>EEEC:?FFFD:DDD:>??
@M03506:14:000000000-AKVR1:1:1101:3619:6962 1:N:0:48
ATGAACTCCTACGGGAGGCAGCAGTGGGGAATCTTGCACAATGGGCGAAAGCCTGATGCAGCGACGCCGCGTGAGCGATGAAGCCCTTCGGGGTGTAAAGCTCTTTCGACGGGAACGATAATGACGGTACCCGGAGAAGAAGCTGCGGCTAACTACGTGCCAGCAGCCGCGGTAATACGTAGGCAGCGAGCGTTGTTCGGAATTACTGGGCGTAAAGAGTGTGTAGGCGGTGTTCCCAGTCTGTTGTGAAATCTCCCGGCTTAACTGGGAGGGTGCAGCGGAAACTAGAATGGTAGAGGGG
+
CCCCCGGGGGGGGGGGGGGGGGGGGGGGGGGGGGGGGGGGGGGGGGGGGGGGGGGGGGGGGGGGGGGGGGGGEGGGGGGGGGGGGGGGGGGGGGGGGGGGGGGGGGGGGGGGGGGGGGGGGGGGGGGGGGGGGGGGGGGGGFGGGGGGGGGGGGGGGGFGGGGGGGGGGEGGGGGGGGGGGGGGGGGGGG5>:CE?CCGGEDFGGGGDFFGGCCGF7CCFGFGCEGGGGGGGEDCFEGFGGCEG:C=<FGGGGCEFCBDCED4?E>FGF4CEGGG7CB*><8@5*7:?<C4:)9/=*@@3)
@M03506:14:000000000-AKVR1:1:1101:4593:6976 1:N:0:48
ATGAACTCCTACGGGAGGCAGCAGTGGGGAATATTGCGCAATGGGCGAAAGCCTGACGCAGCGACGCCGCGTGGGGGATGAAGGCCTTCGGGTTGTAAACCTCTTTCACCACCGACGAAGCTAACGTGACGGTAGGTGGGGAAGAAGCGCCGGCTAACTACGTGCCAGCAGCCGCGGTAATACGTAGGGCGCAAGCGTTGTCCGGAATTATTGGGCGTAAAGAGCTCGTAGGCGGTCTGTCACGTCTGCCATGAAAACCCGAGGCTTAACCTCGTGGCTTGCGGTGGATACGGGCCGACTA
+
CCCCCGGGGGGGGGGGGGGGGGGGGGGGGGGGGGGGGGGGGGGGGGGGGGGGGGGGGGGGGGGGGGGGGGGGGGGGGGGGGGGGGGGGGGGGGGGGGGGGGGGGGGGGGGGGGGGGGGGGGGGGGGGGGGGGEGGGDFGGGGGGGGGGGGGGGGGGGGGGGGGGGGGGGGGGGGGGGGGGGGGGFGGGGGG8?EGFGEGGGGG8CC55CEGGGGGGG=CEGGGC8<?CCEFG?GG:C*5AF9CE*:CFGFGGGG7CFFGGGGDEG*AFFGF=FDD5D:*/7>DGEFC)87)8BE)7.))7)
@M03506:14:000000000-AKVR1:1:1101:15924:6979 1:N:0:48
ATGAACTCCTACGGGAGGCAGCAGTGGGGAATTTTTCGCAATGGGGGAAACCCTGACGAAGCAACGCCGCGTGGAGGATGAAGGCCTTCGGGTCGTAAACTCCTGTCGACCGGGACGAAAGCAGTCTGACCCAATACGTCGGGCTGTCGACTGTACCGGTGGAGGAAGCCACGGCTAACTCTGTGCCAGCAGCCGCGGTAATACAGAGGTGGCAAGCGTTGTTCGGAATTACTGGGCGTAAAGGGCGCGTAGGCGGTCTTGCAAGTCCTGTGTGAAATCCCTCGGCTCAACTGAGGAACTG
+
CCCCCGGGGGGGGGGGGGGGGGGGGGGGGGGGGGGGGGGGGGGGGGGGGGGGGGGGGGGGGGGGGGGGGGGGGGGGGGGGGGGGGGGGGGGGGGGGGGGGGGGGGGGGGGGGGGGGGGGGGGGGGGGGGGGGGGGGGGGGGGGGGGGGGGGGGGGGGGGGGGGGGGGGGGGGGGGGGGGGGGGGGGGGGGGGGGGGGGGGGGGGGGGGGGGGGFGGGGCEGGGGGGGGGGFCGGGGCEDGGGGFEEGGGCGGGGGG8BDDFDCEGGFGFFG?FGGFCBGGGFFGGFGFBGFAFBF@F>7:7
@M03506:14:000000000-AKVR1:1:1101:26999:6999 1:N:0:48
ATGAACTCCTACGGGAGGCAGCAGTGGGGAATTGTTCGCAATGGGCGCAAGCCTGACGACGCAACGCCGCGTGGAGGCTGAAGACCTTCGGGTCGTAAACTCCTTTCGATCGAGACGAATGGCTTCCGGGTGAACAATCCGGGAGAATGACGGTACCGAGAGAAGAAGCCCCGGCTAACTCCGTGCCAGCAGCCGCGGTAATACGGGGGGGGCAAGCGTTGGGCGGAATTAGTGGGCGTAAAGGGCTCGGCGGCGGCCAACTAAGCGAGACGTGAAATCCCTCGGCTTCACCGGGGAATTG
+
CCCCCGGGGGFGGEGFGGGGGGGGFGFGGFEGGGGGGG7FFGGGGGGD@FGGGGGGFGGFGGEEFFEGGEGFGGG@FCFGFGCAEFGGGECGF:FFDGC<8?EFGFE@CDDEC<=FCEFCDCF8EF8BEGGGGGAAGF,:@:FFGDCCFGGGGF>CCEE<<F:FG,:<724<FGGC*??,?FG*<FGCF58CD*?*:E>*;+<<8;EGGGEGE5;:;E58E**/:CE5A+++3<8@*:C87:C7:*2985**>57C5<)7:79<0***2C*5/95:C*20*07*:)*).2*5B38>8))01
@M03506:14:000000000-AKVR1:1:1101:19955:7020 1:N:0:48
ATGAACTCCTACGGGAGGCAGCAGTCGGGAATTTTGCCCAATGGACGAAAGTCTGAGGCAGCAACTCCGCGTGAGGGACGAAGGCCTTCGGGTCGTAAACCTCTTTTCGCAGGGAAGATACAAGACGGTACCTGAGGAATAAGCCACGGCTAACTACGTGCCAGCAGCCGCGGTACTACGTAGGTGGCGAGCGTTGTCCGGATTTACTGGGCGTAGAGTGCGCGCAGGCGGCTGGTCAAGCCCGAAGTGAAAGCTCCCGGCTTAACTGGGAACTTGCGTCCGACACTTCTCGGCCGGAAGG
+
C@9<<FFFGGGGGDGDGCE7CEFGGFFCEEEGFGGCFGGFGFGG9FE::F+CFE<FFCFE:@FFGD<FGG7@FC@DCGGGFG,FFFEF=FGCFG7CE=?F<FF@?FGF+C:F7C<FCEGGGF,F?CC7B=FCF?8D=FGD=EFGG<@FECB+,8DFG7>B*>;FF:FFC>>5:<::B;FFFF<F<<<@@CFF*4118<F87*BC@E7A++*/**/28@09@CE5*8?**:8*CCE*<+0++*:C:*:*+32002+*+7935*)ACGCFGG=6*9*+0))1)0)*28**)**(05)).)77@
@M03506:14:000000000-AKVR1:1:1101:22397:7048 1:N:0:48
ATGAACTCCTACGGGAGGCAGCAGTAGGGAATTTTCCACAATGGACGAAAGTCTGATGGAGCAACGCCGCGTGCAGGATGAAGGCTCTTGGGTCGTAAACTGCTTTTATATGTGACGAATATGACGGTAGCATATGAATAAGGATCGGCTAACTCCGTGCCAGCAGCCGCGGTCATACGGAGGATCCAAGCGTTATCCGGAATTACTGGGCGTAAAGAGTTGCGTAGGTGGCATAGTAAGTTGGTAGTGAAAGCGTTCCGCTCAACGGAATAAACATTATCAAAACTGCTAAGCTAGAGGA
+
CCCCCGGGGGGGGGGGGGGGGGGGGGGGGGGGGGGGGGGGGGGGGGGGGGGGGFGGGGGGGGGGGGGGGGGGGGGGGGGGGGGGGGGFGGGGGGGGGGGGGGGGGGGGGGGGGGGGGGGGGGGGGGGGGGGGEGGGGGGGGGGGFGGGGGGGGGFGGGGGGGGGGGGFGGGGGGGGGGGGGGGG7EGFFGGGGGGGGGGGGGGGGGFFFFGGGGGGGGGGGGGGEGGGGGGGG7EFEGGGCGGFEGGGFFC9CFCD58DDC*9EF>=DEC57F7>F*8>*7@?FGFFB):B<F?@=**67)
@M03506:14:000000000-AKVR1:1:1101:16166:7049 1:N:0:48
ATGAACTCCTACGGGAGGCAGCAGTGGGGAATCTTGCGCAATGGGCGAAAGCCTGACGCAGCAACGCCGCGTGCGGGATGAAGGCCCTCGGGTTGTAAACCGCTTTCAGTAGGAACGAATCTGACGGTACCTACAGAAGAAGGTCCGGCCAACTACGTGCCAGCAGCCGCGGTAATACGTAGGGGGCCAGCGTTGTTCGGAATTACTGGGTGTAAAGGGTTCGTAGGCGGTGCGGCAAGTTGGGAGTGAAATCTCTGGGCTCAACCCAGAGACGGCTTCCAAAACTGCTGTGCTTGAGTGT
+
CCCCCGGGGGGGGGGGGGGGGGGGGGGGGGGGGGGGGGGGGGGGGGGGGGGGGGGGGGGGGGGGGGGGGGGGGGGGGGGGGGGGGGGGGGGGGGGGGGGGGGGGGGGGGGGGGGGGGGGGGGGGGGGGGGGGGGGGGGFGGGGGGGGGGGGGGGGGGGGGGGGGGGGGGGGGGGGGGGGFGGGGGGGGGGGGG>EGGGGGGCFGGGCEGGGGGGGGGGGGGGGGGGGGGGGGGGGGGGFC7<EG55:DGGGFGGFFGFGF6:*<EFGCF<:<FDGCC@GGGFF=FFGFBGFFFFFF>F9?8
@M03506:14:000000000-AKVR1:1:1101:20744:7067 1:N:0:48
ATGAACTCCTACGGGAGGCAGCAGTGGGGAATTGTTCGCAATGGGCGCAAGCCTGACGACGCAACGCCGCGTGGAGGATGAAGATCTTCGGGTCGTAAACTCCTTTCGATCGAGACGAGTGGCTCCCGTGCTAATCAACGGGAGAATGACGGTACCGAGAGAAGAAGCCCCGGCTAACTCCGTGCCAGCAGCCGCGGTAATACGGGGGGGGCAAGCGTTGTTCGGAATTACTGGGCGGAAAGGGCTCGTAGGCGGCCAACGAAGTCAGACGTGAAATCCGCCGGCTTAACCGGGGAACTGC
+
CCCCCGGGGGGGGGGGGGGGGGGGGFGGGGGGGGGGGGGDGGGGGGGGGGGGGGGGGGGGEE@FFGGGCFF@FGGGGGEEGFFEGGGGGGGGFGGGGGGGGGGGGGGGGGGGGFFGGGGEGGG8FGGFBEGGGGGGGGGGGGDGEGGFFFEFEGFFGDFDEFFGGGGGF:FCGGGGGGGGEF<CGG<CFFFGFEGCE*88ACCEGC85E>CC>@FCEE8?E8F8EAEGC7E?E+CFE*)//:C*A:5D:7:5FEGD87DF*:*22?9>+9>.54C<:8C)*0<5C)746:?>D3;)0)07*
@M03506:14:000000000-AKVR1:1:1101:15286:7125 1:N:0:48
ATGAACTCCTACGGGAGGCAGCAGTGAGGAATATTCCACAATGGGCGAAAGCCTGATGGAGCGACGCCGCGTGAAGGAAGAAGGCCTTCGGGTTGTAAACTTCTTTTTTTGAGGATGACACTTCCCCTCATACGGGAATAGGACAGTACTCAAAGAATAAGCATCGGCTAACTACGTGCCAGCAGCCGCGGTAATACGTAGGATGCTAGCGTTGTCCGGATTTACTGGGCGTAAAGCGCGCGCAGGCGGCACCCTAAGTACGATGTGAAATCTCCCTGCTCAACGGGGATACTGCATTGTA
+
CCCCCGGGGGGGGGGGGGGGGGGGGGGGGGGGGGGGGGGGGGGGGGGGGGGGGGGGGGGGGGGGGGGGGGGGGGGGGGGGGGGGGGGGGGGGGGGGGGGGGGGGGFGGGGGGGGGFGGGGGGGGGGGGGGGGGGGGGGGGGGGGGGGAFGGGGCFGCFGGGGGGGGEGGGGGGGGGGFGFGFGGGGGGGGGFDGGDFGGGFGGGFGGGGFGGGDEFGGGCEGC?CFGGGGGGGGFGGGGGGGGGGGCDEGGEFGFG*0:FFG*:=7CDEDE4CC7?C?GGGF?CGFG>BD@0F?FFF4*19
@M03506:14:000000000-AKVR1:1:1101:6924:7130 1:N:0:48
ATGAACTCCTACGGGAGGCAGCAGAGGGGAATTGTTCGCAATGGGCGCAAGCCTGACGACGCAACGCCGCGTGGAGGATGAAGACCTTCGGGTCGTAAACTCCTTTCGATCGAGACGAACGGCCTCGGGGTGAATAACCCCGGGGAGCGACGGTACCGAGAGAAGAAGCCCCGGCTAACTCCGTGCCAGCAGCCGCGGTAATACGGGGGGGGCAAGCGATGTTCGGAATTACTGGGCGTGAAGGGCTCGTGGGTGGCCAACTAAGTCAGACCTGAACTCCCTCGGCCTAACCGGGGAACTG
+
CCCCCGGGGGGGGGGGGGGGGGGG@DGGGDGGF<FEFGGGGGGG@F@FF@FGGGGGGG76@FCCGGGGGGGGGFDFGEGGGGGCFGGGGGGE44CFGGGGAFGGEGGGC?FGCFGGGGGG>FGGGFE7@C3F*,@;3,@A1>FE@G@*<1<<FCC@A@CCC<<,80<<+C>E5:8C*<C?FFG88>C+:E?@6CECCE8**0+3;>C5:?8EC*2;*8*;1;+::E8/*:CCCCGGGG)*/ACGE5**:E*:)**9*)0**2*3<*+:C0<7*7*09FF*5082*7*).*.,008)0.))1
@M03506:14:000000000-AKVR1:1:1101:22259:7140 1:N:0:48
ATGAACTCCTACGGGAGGCAGCAGTGGGGAATATTGGACAATGGGGGCAACCCTGATCCAGCCATGCCGCGTGAGTGATGAAGGCCTTCGGGTTGTAAAGCTCTTTTGGCGGGGACGATGATGACGGTACCCGCAGAATAAGCCCCGGCTAACTTCGTGCCAGCAGCCGCGGTAAGACGGGGGGAGCAAGCGTTGTTCGGATTTACTGGGCGTAAAGGGCGCGTAGGCGGCCACCGCAAGTCGACTGTGAAATCTCCGGGCTTAACCCGGAAAGGTCAGCCGATACTGCGGGGCGAGAGTG
+
CCCCCGGGGGGGGGGGGGGGGGGGGGGGGGGG@FGFGGGGGGGGGGGGGGGGGGGDGGGGGGGGGFGGGGGFGGGGGGGGGGGGGGGGFGGGGGGGGGGGGGGGGGGGGGGGGGGGGGGGGGGGGCGECEGGGGGG7FFGGGGGGGGGEGEFFGGGGGGGGGGGGGGGGGGGGGGGGGGGGGGGE>5EFC>EC;EEFE>EEGGG7+<CEFGGG*8CGGGGGGGG5CEDEEEG5CFE>81*0<CCCEG0+3<EGC+2<5)7EEFFF*<CED*5CF4+::CCC@B57>742*5(75)5))./9
@M03506:14:000000000-AKVR1:1:1101:12017:7151 1:N:0:48
ATGAACTCCTACGGGAGCCAGCAGTCGAGAATTTTTCACAATGGGCGAAAGCCTGATGGAGCGACGCCGCGTGGGGGATGAATGGCTTCGGCCCGTAAACCCCTGTCATTCGGGATCAAATCTGGCAACCTAACACGTTGTCAGTTGATAGTACTGAAAGAGGAAGGGACGGCTAACTCTGTGCCAGCAGCCGCGGTAATACAGAGGTCCCAAGCGTTGTTCGGATTTACTGGGCGTAAAGGGAGCGTAGGTGGCATTCTAAGTCTGATGTGAAAGCTCTGAGCTTAACTCAGAAATGGCA
+
CCCCCGGGGGGGGGGGGGGGGGGGGGGGGGGGGGGGGGGGGGGGGGGGGGGGGGGGGGGGGGGGGGGGGGGGGGGGGGGGGGGGGGGGGGGGGGGGGGGGGGGGGGGGGGGGGGFFGGGGGGGGGGGGGGGGGGGGGGGGGGGGGGGGGGGGGGGGGGGGGGGGGGGGGGGGGGGGGGGCGGGGGGGGGGGGGGGGGGGGGGGGGGGFGGFFFGGGGGGEGGGGEEEF9C9CGF58CCGGGGGGGGGDGGGCGGGCFFGGCFGCGCFGFGGFGCC?FFG7DFFG76CF97?AF??@??@F)
@M03506:14:000000000-AKVR1:1:1101:10393:7151 1:N:0:48
ATGAACTCCTACGGGAGGCAGCAGTGGGGAATTGTTCGCAATGGGCGCAAGCCTGACGACGCAACGCCGCGTGGAGGATGAAGGTCTTCGGATTGTAAACTCCTGTTGCCCGGGACGAAAAGCTTCGACCTAACACGTCGAGGTCTGACGGTACCGGGTGAGGAAGCCCCGGCTAACTCTGTGCCAGCAGCCGCGGTAATACAGAGGGGGCAAGCGTTGTTCGGAATTACTGGGCGTAAAGGGCGCGTAGGCGGCCTTCTAAGTCGAACGTGAAATCCCCGGGCGCAACCCGGGAACTGCG
+
CCCCCGGGGGGGGGGGGGGGGGGGGGGGGGGGGGGGGGGGGGGGGGGGGGGGGGGGGGGGGGGGGGGGGGGGGGGGGGGGGGGGGGGGGGGGGGGGGGAFGGGGGGGGGGGGGGGGGGGGGGGGGGGGGGGGGGGGGGGGGGGGGGGGGGGGGGGGGGFD7FFGGGGGGGGGGGGFCGGGGGGGGGGGFGFGGGGGCEE7EGGGCCFDEGGE5CCGCEGGGFGGG>FFGGGG+=EGGGDFGGEGGGGDEDEFGGGD*9*:9:*3<9:CGG554*:CF6495<BC*<C>9*04573774=F3
@M03506:14:000000000-AKVR1:1:1101:14093:7169 1:N:0:48
ATGAACTCCTACGGGAGGCAGCAGTGGGGAATTTTGCGCAATGGGGGAAACCCTGACGCAGCAACGCCGCGTGGAGGATGAAGTCCCTTGGGACGTAAACTCCTTTCGATCGGGACGATTATGACGGTACCGGAAGAAGAAGCCCCGGCTAACTTCGTGCCAGCAGCCGCGGTAATACGAGGGGGGCAAGCGTTGTTCGGAATTATTGGGCGTAAAGGGCGCGTAGGCGGTGCGGTAAGTCTGTTGTGAAATCTCCGGGCTCAACTCGGAGCTTGCATCAGAAACTGCCGTGCTTGAGGGG
+
CCCCCGGGGGGGGGGGGGGGGGGGGGGGGEEGGGGFGGGGGGGGGGGGGGGGGGGGGGGGGGGGGGGGGGGGGGGGGGGGGGGGGGGGGGGGGGGGGGGGGGGGEGGGGGGGGGGGGGGGGGGGGGGGGGGGGGDGGGGGGGGGGGGDGGDGGGGGGGGGGGGGGGGGGGGGGGGGGGGFGGGGGGGGGGFG:CECFFEGEC@CFFGGGGGGGGGGFGEGGGG5CGDGGG=CEEGEC=D9EGG9C?CCCGC?FFFFCDGGED7CFC<DDDGFFGGGCFGDC46CCFG?1C.3>@FF@F5))
@M03506:14:000000000-AKVR1:1:1101:16134:7180 1:N:0:48
ATGAACTCCTACGGGAGGCAGCAGTTGGGAATCTTGGACAATGGGGGAAACCCTGATCCAGCCATGCCGCGTGAGTGATGAAGGCCTTCGGGTTGTAAAACTCTTTCGCGCACGACGATAATGACGGTAGTGCGAGAAGAAGCTCCGGCTAACTTCGTGCCAGCAGCCGCGGTAATACGAAGGGGGCTAGCGTTGTTCGGAATTACTGGGCGTAAAGCGCGCGCAGGCGGCTATCCAAGTCAGTGGTGAAAGCCCGGAGCTTAACTCCGGAACTGCCATTGAACCTGTTTAGCTTGAGTAT
+
CCCCCGGGGGGGGGGGGGGGGGGGGGGGGGGGGGGGGDEGFGGGGGGGGGGGGGGGGGGGGGGFGFEGGGGGGGGGGFGGG9F?FGGGGFGGGGGGGGGACFGFGGGGGGGGGGGGGEGGGGGGGCGG7BFGGDGEGGFGGGGFGFGEGEGGGDFGEGFCF;FGGGGGGD>CFFEG@FECFGD:F:CEFGFFEEGFEF:CEC>FF::CFGGGGCECGFCGEGGG5EEGGGE?EFC?C?FFGGGFCFCGF??FFA7DG)>CF?F+A*<<ED*757CGG4C*CF8+1<F44>4>4@F@>F479
@M03506:14:000000000-AKVR1:1:1101:21889:7188 1:N:0:48
ATGAACTCCTACGGGAGGCAGCAGTGGGGAATCTTGGACAATGGGCGAAAGCCTGATCCAGCAACGCCGCGTGAGTGGTGAAGGCCTTAGGGTTGTAAAGCTCTTTTACCCGGGATGATAATGACAGTACCGGGAGAATAAGCCCCGGCTAACTCCGTGCCAGCAGCCGCGGTAATACGGAGGGGGCTAGCGTTGTTCGGAATTACTGGGCGTAAAGCGCACGTAGGCGGCTTTGTAAGGTAGAGGTGAAAGCCCGGGGCGCAACTCCGGAAGTGCCTTTAAGACTGCATCGCTAGAATTG
+
CCCCCGGGFGGGGGGGGGGEGGGGGGGGGCFFGGGFGGGGGGGGGGGGEGGGGGGGFGGGGGGGGGGGGGGEGEGFGGGFFGF?EFGCCGGGGGG:FGGGFGGFF<FGGGGGGGGGGFGCGGGGGFGGGGFGCGGGGGGFGGGGFGGGGGGGGFGGGG>EGFGGGGGCGDCGC7FFGGGECECFGGGDFGGGGGDCCGGGC88CFGGGGCFEGEC8EG*8:CC@EG>98E8/1?7<99C++092A67C99E?C6CDGFGD55CE*9?42928)2C7*9>2CF7?AFGF209::>>B66*6=
@M03506:14:000000000-AKVR1:1:1101:5725:7196 1:N:0:48
ATGAACTCCTACGGGAGGCAGCAGTGGGGAATATTGGACGATGGGGGAAACCCTGATCCAGCAATGCCGCGTGAGTGATGAAGGCCTTAGGGTTGTAAAGCTCTTTTACCCGGGAAGATAATGACTGTACCGGGAGAATAAGCCCCGGCTAACTCCGTGCCAGCAGCCGCGGTAATACGGAGGGGGCTAGCGTTGTTCGGAATTACTGGGCGTAAAGCGCACGTAGGCGGCTTTGTAAGTTAGAGGTGAAAGCCCGGGGCTCAACTCCGGAATTGCCTTTAAGACTGCATCGCTAGAATTG
+
CCCCCGGGGGGGGGGGGGGGGGGGGGGGGGGGGGGGGGGGGGGGGGGGGGGGGGGGGGGGGGGGGGGGGGGGGGGGGGGGGGGGGGGGGGGGGGGGGGGGGGGGGGGGGGGGGGGGGGGGGGGGGGGGGGGGGGGGGGGGGGGGGGGGGGGGGGGGGGFGGGGGGGGGGGGGGGGGGGGGGGGGGGGGGGGGGGGGGGGGGGGGGGGGGGGGGGCGGGGDEGGGGGGGGGDGGGGCFDFGGGGGGGGFDGCFFC>DG>DC=CFGFGGGGG7@GGGFG?C>:@FGCFG:77@:)8DFFFFF6
@M03506:14:000000000-AKVR1:1:1101:11502:7285 1:N:0:48
ATGAACTCCTACGGGAGGCAGCAGTGAGGGATATTGCTCAATGGGCGCAAGCCTGAAGCAGCGACGCCGCGTGGGTGATGAAGGTCTTCGGATCGTAAAACCCTTTTGCAGGTGACGAGGAAGGACGGTAGCCTGTGAAGAAGTGTCGGCTAACTACGTGCCAGCAGCCGCGGTAAAACGTAGGACGCAAGCGTTATCCGGAATTACTGGGCGTAAAGCGCGTGTAGGTGGTTTTATAAGTCACTGTTGAAAGCTCCCGGCTAAACTGGGAGAGGTGCGGTGAGACTGTAGAGCTAGGGTT
+
<C@CCCFFFGC<FGE7FCFGGGGGCFFAFGGGGFECGGEG@,EFFF@FFEGGCDCCGGGGGGGGGGGCE7:FEEF+C,EEFAFEEE<F?FG:BFGGGGGG9BCGGGGGGGGGFF<A=FEG=BFCFGGGEFGGFEFFGGGGGGGGGGFGEGGGDCFGCFCBEFCF>CFG<FCFGGGGGGGGECEF@B*:C7<@748*8<;C@**;CG7+<C5*:/:EC?::CE8CCECC+08A5**+3:C9CFG7+<<7+CGCCD+>F>C<C*5+:7CFCF6>DC:AC:CD307C+9*92:459**19))0)
@M03506:14:000000000-AKVR1:1:1101:19843:7287 1:N:0:48
ATGAACTCCTACGGGAGGCAGCAGTAGGGAATTTTCCACAATGGGCGCAACCCTGATGGAGCGACGCCGCGTGCAGGATGAAGGCTTTAGGGTCGTAAACTGCTTTTATTGGTGACGATTATGACGGTAGCCAATGAATAAGGGTCGGCTAACTACGTGCCAGCAGCCGCGGTCATACGTAGGACCCAAGCGTTATCCGGATTTACTGGGCGTAAAGAGTTGCGTAGGTGGCAGAGTAAGTTGGTAGTGAAATTGTGTGGCTCAACCATTCACCCATTACCAAAACTGCTCAGCTTGAGGG
+
CCCCCGGGGGGGGGGGGGGGGGGGGGGGGGGGGGGGGGGGGGGGGGGGGGGGGGGGGGGGGGGGGGGGGGGGGGGGGGGGGFGGGGGFGGGGGGGGGGDGGGGGGGGGGGEGGGGGGGGGGFGGGEGGGGGGGFGFFGGGGDFGGGGGGGGGGGGGGFGGGGGGGGGGGGDBFGGGGGGGGG7CFGGGGGGGF@CFFFGGG57BFGGGGGGGGGGGGGGGFGGGGDEEGCCCFE5CFACFECFG5CFF@?C9FGGFGFGG5746CCFCGDC=DG55C?FGG*?5E49@3*7))0*77)/7<
@M03506:14:000000000-AKVR1:1:1101:6747:7317 1:N:0:48
ATGAACTCCTACGGGAGGCAGCAGTGGGGAATTTTGGACAATGGGCGCAAGCCTGATCCAGCCATGCCGCGTGAGTGAAGAAGGCCTTCGGGTTGTAAAGCTCTTTCGGCTGGGACGAAAAGGTTCGTGTCAACACCACGGATCCATGACGGTACCAGCAGAAGAAGCACCGGCTAACTACGTGCCAGCAGCCGCGGTAATACGTGGGGTGCAGGCGTTAATCGGAATTACTGGGCGTAAAGCGTGCGCAGGCGGTTTGCTAAGACAGGTGTGAAATCCCCGGGCTTAACATGGGAACTGG
+
CCCCCGGGGGGGGGGGGGGGGGGGGGGGGGGGGGGGGGGGGGGGGGGGGGGGGGGGGGGGGGGGGGGGGGGGGGGGGGGGGGGGGGGGGGGGGGGGGGGGGGGGGGGGGGGGGGGGGGGGGGGGGGGGGGGGGGGGGGGGGGGGGGGGGGGGGGGGGGGGGGGGGGGGGGGGGGGGGGGDGGGGGGGGGGGGGGGGGEGEGGGGCFEGGGGGGCFGGGDEG7@E*8A@FGGGGGEGGGGGGGFCCCDGGGGG:CE9CBDGGCGDCFCDC>C=<CFCF4<0>>E7*)16>DF2@FFF@FFF6
@M03506:14:000000000-AKVR1:1:1101:4221:7334 1:N:0:48
ATGAACTCCTACGGGAGGCAGCAGTCGGGAATTTTGGGCAATGGGCGAAAGCCTGACCCAGCAACGCCGCGTGAAGGATGAAGTATTTCGGTATGTAAACTTCGAAAGAATGGGAAGAATCAATGACGGTACCATTTATAAGGTCCGGCTAACTACGTGCCAGCAGCCGCGGTAATACGTAGGGACCAAGCGTTGTTCGGATTTACTGGGCGTAAAGGGCGCGTAGGCGGCAATTCAAGTCATCTGTGAAATCTCCGGGCTTAACCCGGCACGGTCAGGTGATACTGTTTTGCTAGAGTGG
+
CCCCCGGGGGGGGGGGGGGGGGGGGGGGGGGGGGGFGGGGGGGGGGGGGGGGGGGGGGGGFGGGGGGGGGGFGGGGGGGGGGGFGGGGGGGEGGGGGGGGGGGGGGGGGGFFGGGGGGGGGGGGGGGGGGGGGGGGGDFGGGFFGGGGGGGGFDGCFFFGFGFGGGGGGCCFCFGGGGFFG7FEGDGFGGFGGGGFFFEEGGEFFFCFEG5ECEEGGGD?E=E>CGGEEGCE5?FEC?*3+0A+3CGG7<CGF:?7=>DG=C*<<::):)2)9C75/.9068*<+0:9:*749F=@6/*1)
@M03506:14:000000000-AKVR1:1:1101:11188:7395 1:N:0:48
ATGAACTCCTACGGGAGGCAGCAGTGGGGAATATTGGACAATGGGGGAAACCCTGATCCAGCGACGCCGCGTGTGTGAAGAAGGCCTGCGGGTTGTAAAGCACTTTTAGTGGGGATGAAAAGCCGAAGGCTAATACCTTTCGGTCTTGACCTAACCCACAGAAAAAGCACCGGCTAACTCTGTGCCAGCAGCCGCGGTAATACAGAGGGTGCAAGCGTTAATCGGAATTACTGGGCGTAAAGCGTGCGTAGACGGTTATGTAAGTCAGATGTGAAAGCCCCGGGCTTAACCTGGGAATGGC
+
CCCCCGGGGGGGGGGGGGGGGGGGGGGGGGGGGGGGGGGGGGGGGGGGGGGGGGGGGGGGGGGGGGGGGGGGGGGGGGGGGGGGGGGGGGGGGGGGGGGGGGGGGGGGGGGGGGGGGFFGGGGGGGGGGGGGGGGGGGGGGGGGGGGGGGGGGGGGGGGGGGGGGGGGGGGGGDGEGGGGGGGGGGGGGGGGGGGGGGGGFGGGGGGCGGGGGGFGGGGGCFCGGGGGGGGGGFGCDEGG=FGGGGGGCEGGGGGG5@GG?F7CFGFGC7CFGGGFFFCCC3>CE5C6AGF2;F35:FF4)
@M03506:14:000000000-AKVR1:1:1101:4421:7414 1:N:0:48
ATGAACTCCTACGGGAGGCAGCAGTTAGGAATCTTGGACTATGGGCGCAAGCCTGATCCAGCCATGCCGCGTGAGTGATGAAGGCCTTAGGGTTGTAAAGCTCTTTCAGCGGGGAAGATATTGACGGTACCCGCAGAAGAAGCCCCGGCTAACTTCGTGCCAGCAGCCGCGGTAATACGAAGGGGGCTAGCGTTGCTCGGAATCACTGGGCGTAAAGCGCACGTAGGCGGCTTTCTAAGTCAGGGGTGAAATCCTGGAGCTCAACTCCAGAACTGCCTTTGATACTGGAGAGCTTGAGTCC
+
CCCCCGGGGGGGGGGGGGGGGGGGGGGGGGGGGGGGGFGGGGGGGGGGGGGGGGGGGGGGGGGGGGGGGGGGGGGGGGGGGGGGGGGGGGGGGGGGGGGGGFGGGGGGGGGGGGCGGGGGGGGGGGGGGGGGGGGGGGGGGGGGGGGGGGGGGGGGGGFGGGGCFFGGGGGGGGGGGGGFGGGGGGGGGGFGFCGGFGGGGGGGGDFGGGGGGGGGFGEEGGGGGGGGCGGGGGGDG77<E?FGGD*7@FD9>?ECGFGG*66FE7<<F49FGFGGGFGGGFF++*:@?GF?3=FFFF?78
@M03506:14:000000000-AKVR1:1:1101:26835:7415 1:N:0:48
ATGAACTCCTACGGGAGGCAGCAGTCGAGAATTTTTCTCAATGGGGGAAACCCTGAAGGAGCGACGCCGCGTGGAGGATGAAGGTCTTCGGGTTGTAAACTCCTGTCATTTGGGAACAAGTGCCGGTACCTAACTGCTACCGGCTTGATAGTACCAGAAGAGGAAGGGACGGCTAACTCTGTGCCAGCATCCGCGGTAATACAGAGGTCTCAAGCGTTTTTCGGATACATGGGGAGTAAAGGGTGTGTAGGTGGCGCCGTAAGTCGGTAGTGAATGTTCGGAGCTTAACTCCGAAACTGCG
+
CCCCCAFEFGFGEEE7@CF@FGGGGGGGEF;FECFFGGGGGGGGDE++@FFGGDAFCEF,C@E+FFGGED@FGGFGGG<,:BFEA<DEFGGGGGC:FFGGDGFDEGFFEAEFF7=AGFFGFGG,C+@FGGFG,<<F=,B>C:+:+CCECAFFA@CCFA:3,FCC@CFGGC@7*CC:FFF;,7@FFG,:,,2?1*878*=9+?CBFEF8<C+?EF+83**2;CCE5C*++<+*;5*1*+*+395AC:/1+2++9569/57>5*9<+//)*/+/?0*+:**9CD37*0**6*9)))87)***)
@M03506:14:000000000-AKVR1:1:1101:20688:7434 1:N:0:48
ATGAACTCCTACGGGAGGCAGCAGTGGGGAATATTGGACAATGGGGGCAACCCTGATCCAGCAATGCCGCGTGAGTGATGAAGGCCTTCGGGTTGTAAAGCTCTTTTGCCAGGGACGATGATGACGGTACCTGGAGAATAAGCCCCGGCTAACTTCGTGCCAGCAGCCGCGGTAATACGAAGGGGGCGAGCGTTGTTCGGAATTACTGGGCGTAAAGGGCGCGTAGGCGGCTTATCAAGTCAGGCGTGAAATTCCCGGGCTCAACCTGGGGGCTGCGCTTGATACTGATGAGCTTGAATGG
+
CCCCCGGGGGGGGGGGGGGEGGGGGGGGGFGGGGGGGFGGGGGGGGGGGGGGGGGGGGGGGGGGGGGGGGGGGGGGGGGGGGGGGGGGGGGGGGGGGGGGGGGGGGGGFFGGGGGGGGGGGGGGGGGGGGGGGGGGFGFGGGGGGGGGGGGGGGCFGGGGGGGGGGGGGGGGEGGGGGGDFGGGGDGGGGGGGGGGCFGGGGGGGGGFGCCEEE58FGGGGEEGCCEFGGG8EDGGG7F+<+CFFECCEGGF*<<C53))12CFGF?CFFGDDCCE53D3>:?EFFG?>GFFFB6F4687)
@M03506:14:000000000-AKVR1:1:1101:5982:7446 1:N:0:48
ATGAACTCCTTCGGGAGGCAGCAGTGGGGAATATTGGACAATGGGCGAAAGCCTGATCCAGCAATGCCGCGTGAGTGATGAAGGCCTTAGGGTTGTAAAGCTCTTTTACCCGGGAAGATAATGACTGTACCGGGAGAATAAGCCCCGGCTAACTCCGTGCCAGCAGCCGCGGTAATACGGAGGGGGCTAGCGTTGTTCGGAATTACTGGGCGTAAAGCGCACGTAGGCGGCTTTGTAAGTTAGAGGTGAAAGCCCGGGGCTCAACTCCGGAATTGCCTTTAAGACTGCATCGCTAGAATTG
+
CCCCCGGGGGGGGGGGGGGGGGGGGGGGGGGGGGGGGGGGGGGGGGGGGGGGGGGGGGGGGGGGGGGGGGGGGGGGGGGGGGGGGGGGGGGGGGGGGGGGGGGGGGGGGGGGGGGGGGGGGGGGGGGGGGGGGGGGGGGGGGGGGGGGGGGGGGGFGGGGGGGGGGGGGGGGFGGGGGGGCFGGDEGGGGGGGGGGGGGGGGGGGGGGGGFGGGCFFFGGGGGGGGGGGGGGGGGGGGFFFGGGF6CCFCEFCECDG>5DEGCFGGGDGG=5CGF?FBGGDFFGGFDFFDF:FFFFFFFF*
@M03506:14:000000000-AKVR1:1:1101:11011:7458 1:N:0:48
ATGAACTCCTACGGGAGGCAGCAGTGGGGAATATTGGACAATGGGCGCAAGCCTGATCCAGCCATGCCGCGTGAGTGATGAAGGCCCTAGGGTTGTAAAGCTCTTTTGTGCGGGAAGATAATGCCGGTACCGCAAGAATAAGCCCCGGCTAACTTCGCGCCAGCAGCCGCGGTAATACGAAGGGGGCTAGCGTTGCTCGGAATCACTGGGCGTAACGGGTGCGTAGGCGGGTCTTTAAGTCAGGGGTGAAATCCTGGAGCGCAACTCCAGAACTGCCTTTGATACTGAGGATCTTGAGTTC
+
@CCCCGDGFGGGGGG;BCFEGGGGCFCEGGCE@FGGGAEFFEGCFFEDGGGGFFFFGGGFFFGGGGDGE7+@>CFFF9FCEA,CFFG@EFFFCFCCFFE9?FF,AFAFGGCEGGGEE8?<AEE,:CFGD:FEG73F8<F9<<B8<CFEF:+7FFDFEEGGEEFGGGGGGEGGFG*@CGGC=@@*<:FEGGFDGECCG+A>EGCE?FC@EGGGC*;*;?8CE5ECEG5?8EC/8:A?CFG+<?FDC7:C*+30:<CFF>GG*:<*2<0>7F75CD=F<@DGF*=+<**/,9<2)94@FFF4*
@M03506:14:000000000-AKVR1:1:1101:23028:7460 1:N:0:48
ATGAACTCCTACGGGAGGCAGCAGTGGGGAATCTTGCGCAATGGGCGAAAGCCTGACGCAGCAACGCCGCGTGCGGGACGAAGGCCTTCGGGTTGTAAACCGCTTTCAGCAGGGACGAACATGACGGTACCTGCAGAAGAAGCCCCGGCCAACTACGTGCCAGCAGCCGCGGTAATACGTAGGGGGCGAGCGTTGTCCGGATTTATTGGGCGTAAAGAGCTCGTAGGCGGTTTGGCAAGTCGGGGGTGAAAACTCCGGGCTCAACTCGGAGACGCCACTCGCTACTGCCACGACTCGAGTC
+
CCCCCGGGGGGGGGGGGGGGGGGGGGGGGGGFGGGGGGGGGGGGGGGGGGGGGGGGGGGGGGGGGGDGGGGGGGGGGGGGGGFGGGGFGGGGGGGGGGGGGGGEFGFGGGGGGGGGGGGEGGGGGGG@FCGGGGGGGGGGGGG8:CFFGGGGGGGGGGGGGGGGGFGGGGG><FGD9FGFGGGGGGGGGGGGE55?CFGGC55<FGGGFCGGCEEGGCCE<0;EEAEGG>EGGGGGGFGGGCEG*/CCFF<?CC?CEED3*:=EC*9>E5*)**95DE4>5)0:7@C@42/,<;>@>@D*7
@M03506:14:000000000-AKVR1:1:1101:17217:7469 1:N:0:48
ATGAACTCCTACGGGAGGCAGCAGTCGAGAATTTTTCTCAATGGGGAAAACCCTGAAGGAGCGACGCCGCGTGGAGGATGAAGGTCTTCGGGTTGTAAACTCCTGTCATTTGGGAACAAGTGTCGGTACCTAACTGCTACCGGCTTGATAGTACCAGAAGAGGAAGAGACGGCTAACTCTGTGCCAGCAGCCGCGGTAATACAGAGGTCTCAAGCGTTGTTCGGACTCATTGGGCGTAAAGGGTGTGTAGGTGGCGCCGTAGGTCGGGTGTGAAATTTCGGATCTTAACTCCGACACTTCC
+
CCCCCGGGGGGGGGGGGGGGGGGGGGGFGGEFGGGGGGGGEGFGGGGGGGGGGGGGCFGGGGGGGGGGGGEGFGCFGGGGGGGGGGGGGGGGGGGGGGGGGGGGGGGGGGGGGGFGGFFFGFGGGDGGGDGGGGGGGGGGGGGGGGGGGFGGFGGABC@ECEFGFGGGCFGGGGGCFGGFGGCFGGGDC@FFGGEGGGGGGF999CCCCFGFBFGD>EEGGGG5*/?8<EFF?EGDECC=CE7775C<+9?<DC*7/<9<**1C:3CDCDEB7::FFF7735)*36:?4*/5>B)<>6***
@M03506:14:000000000-AKVR1:1:1101:4494:7502 1:N:0:48
ATGAACTCCTACGGGAGGCAGCAGTGGGGAATTGTTCGCAATGGGCGCAAGCCTGACGACGCAACGCCGCGTGGAGGATGAAGATCTTCGGGTCGTAAACTCCTTTCGATCGGGAAGAACGTTTCCGGGATGAATACTCCCGGAAAGTGACGGTACCGAGAGAAGAAGCCCCGGCTAACTCTGTGCCAGCAGCCGCGGTAATACAGGGGGGGCAGGCGTTGTTCGGAATTACTGGGCGTAAAGGGCTCGTAGGCGGCCAACTAAGTCCGACGTGAAATCCCCAGGCTTAACCTGGGAACTG
+
CCCCCGGGGGGGGGGGGGGGGGGGGGGGGGGGGGGGGGGGGGGGGGGGGGGGGGGGGGGGGGGGGGGGGGGGGGGGGGGGGGGGGGGGGGGGGGGGGGGGGGGGGGGGGGGGGGGGGGGGGGGGGGGGGGGGGGGGGGGGGGGCGGGGGGGGGGGGGGGGGGGGGGGGGGGGGEGGGGGGGGGGFGG?FGGGGGGGGGGGGGGGGGGGEGGGGGGGGGGGGDECEEGGGGGGFGG**:DCGFFGDG6DE*:5D?EGGDC<=EDFGFGGGDGEGGGGGFGGGF>=CFF@FGFAFF>7)9:)/
@M03506:14:000000000-AKVR1:1:1101:13703:7519 1:N:0:48
ATGAACTCCTACGGGAGGCAGCAGTCGGGAATTTTGGGCAATGGGCGAAAGCCTGACCCAGCAACGCCGCGTGAAGGATGAAGTATTTCGGTATGTAAACTTCGAAAGAATGGGAAGAATCAATGACGGTACCATTTATAAGGTCCGGCTAACTACGTGCCAGCAGCCGCGGTAATACGTAGGGACCAAGCGTTGTTCGGATTTACTGGGCGTAAAGGGCGCGTAGGCGGCATGACAAGTCACTTGTGAAGTCTCTGGGCTTAACCCAGAACGGCCAAGTGATACTGTCGCGCTAGAGTGC
+
CCCCCGGGGGGGGGGGGGGGGGGGGGGGGGEGGGGCGGGGGGGGGGGGGGGGGGGGGGGGGGGGGGGGGGGGGGGGGGGGGGGGGGGGGGGGGGGGGGGGGGGGGGGGGGGGGGDGGGGGGGGGGGGGGGGGGGGGGGGGCFFGGGGEGEGGGGGGGGGGGGGGGGGGGGGGGGGGGGGGGFDGGGGG>FGGCFEGGGGGCGE9BFGFGGGGEE>FFGDG5EGG5>ECCEGGGGGGGFG<FFCC9C9CG+<+*0<CFFGFGCGCF>:>5>C:D:5CD>C>*@FF9BG9<*79>B5BFFFF*
@M03506:14:000000000-AKVR1:1:1101:20937:7547 1:N:0:48
ATGAACTCCTACGGGAGGCAGCAGTGGGGAATATTGCACAATGGGCGCAAGCCTGATGCAGCAACGCCGCGTGAGGGATGACGACCTTCGGGTTTAAAACCTCTTTTGGTAGGACGGAAGAGAACGGGACGGTCCCTACAGATCACGCCCCGGCTAACTACGTGACAGCCGCCGCGACGATGCGTAGGGGCGAAGTGTGATCCGACAGTACTTAGCGTCAAGAGCTGGGGGTCGGTAAGTCGTGTGTTCAGTGCACGGTCGGGGCTTGGCTCCGGCTGTGCGGTCTGTTCGGCCTGACGTG
+
CCCCCGGGGGGGGGGGGGGGGGGG6E,EFGGGFGGAF,CF<FGG8FF@CGG8FGGG<CFGF8,CFGGGGGDGGGGGGG8BF,C,@FGGGGGDGG7,EF9F4,,CFG<,CFGGG,,+4++8,:,B,@++BF++B++,,,,,,,,,,,8,3@*****17,7,7*6,,*3,31=*4*1<*1*11**/***2**/*****0++++03***/*3++3++++:**:C+<0*++**/2**:*2**03C7*:FCA*+++37++:*)*1**)*2)*)**29*9)*)0**:7::/)**)27())08))8..
@M03506:14:000000000-AKVR1:1:1101:20602:7553 1:N:0:48
ATGAACTCCTACGGGAGGCAGCAGTCGAGAATTTTTCTCAATGGGGGAAACCCTGAAGGAGCGACGCCGCGTGGAGGATGAAGGTCTTCGGATTGTAAACTCCTGTCATTGGGGAACAAGTCGCTTACGTTAACTGCGTGAGCGTTGATAGTACCCGAAGAGGAAGAGACGGCTAACTCTGTGCCAGCAGCCGCGGTAATACAGAGGTCTCAAGCGTTGTTCGGATTCATTGGGCGTAAAGGGTGCGTAGGCGGCGCGGTAAGTCGGGTGTGAAATCTCGGAGCTTAACGCCGAAACTGCC
+
CCCCCGGGGGGGGGGGGGGGGGGGGGGGGGFGGGGGGGGGGGGGGGGGGGGGGGGGGGGGGGGGGGGGGGGGGGGGGGGGGGGGGGGGGGGGGEGGGGGFGGGGGGGGGFAFGGGGGGGGGGGGGGGGGGGGGGGGGGGGGGGGFGGGGFFEGGGGCGGGGGGGGGGGGGGGGGGFGFGGGGGGGGFGFGGGGDGGGGGCGGFEFGFGFGGGGGGGE=EGGFGG>5EGGGCFGFGDECDCFGDEGGGDGDD6DEGGGFG<5:F++1>DADE@CDGFDBDCF:.>6?C9</5(7773<?B60
@M03506:14:000000000-AKVR1:1:1101:5660:7564 1:N:0:48
ATGAACTCCTACGGGAGGCAGCAGTGGGGAATCTTGCGCAATGGGAGCAATCCTGACGCAGCGACGCCGCGTGTGGGAGGACGCCCTTCGGGGTGTAAACCACTGTTGCCCGGGACGAAACTCGTCTTTCGAGGCGATTGACGGTACCGGGTGAGGAAGCACCGGCTAACTCCGTGCCAGCAGCCGCGGTAATACGGAGGGTGCGAGCGTTGTCCGGAATCACTGGGCGTAAAGGGCGCGTAGGCGGTGGGGTAAGGCTATGGTGAAAGCCCGGGGCGCAACCCCGGGTCGGCCGTGGCGG
+
CCCCCGGGGGGGGGGGGGGGGGGGGGGGGGGGGGGGGGGGGGGGGGGGGGGGGGGGGGGGGGGGGGGGGGGGGFGGGGGGGGGGGGGGGGGGGGGGGGGGGGGGGGGGGGGGGGGGGGGGGGGGGGGGGGGGGGGGGGGDGGGGGGGGGGGGGGGGGGFGGGGGGGGGGGGGGDGGGGGGGGGGGGGGGGGGGGGGGGGGGGGEGEGGG8>EGGFGGGGGGGGGGGGGG8CECFFGEGGGCCEGCED7CEEECCGGGF7*2?F?C7FGF<EFGDGGG)><CDF5>5DE6D<95:EBFFFF3
@M03506:14:000000000-AKVR1:1:1101:7076:7574 1:N:0:48
ATGAACTCCTACGGGAGGCAGCAGTAAGGAATATTGGACAATGCCCGCAAGGGTGATCCAGCCATGCCGCGTGCAGGAAGACGGCCCTATGGGTTGTAAACTGCTTTTGTACCGGAGAAAACCCCCCTACGTGTAGGGGGCTGATAGTATGGTAAGAATAAGCATCGGCTAACTTCGTGCCAGCAGCCGCGGTAAGACGAAGGATGCAAGCGTTATCCGGATTCATTGGGTTTAAAGGGAGCGTAGGTGGTCTACTAAGTCAGTGGTGAAATCTCTCGGCTTAACTGAGAAGTTGCCATTG
+
CCCCCGGGGGGGGGGGGGGGGGGGGGGGGGGGGGGFFGGGGGGGGGGGGGGGGGGGGGGGGGGGGGGGGGGGGGGGGGGGGGGGGEGGGGGGGGGGGGGGGGGGCFGGGGGGGGGGGEGFGGGGDGGGFGGFGGGGGGGGGDGFGGG<FGFGGGGGGGGGGGGGGGGGGGGGGGFGGGDFGGGGGCGGGGGGFC7FFGGGGGGGGGFGGGGGGGG5CFGGD;EGG?FGGGGGGFFEFGDFGGG:CEEFGGGGGFFGFFGDC?DFGGGGGGGFDCFCF7FG3>?CGFG??F=<FBBF4?F==
@M03506:14:000000000-AKVR1:1:1101:13249:7583 1:N:0:48
ATGAACTCCTACGGGAGGCAGCAGTAGGGAATTTTCCGCAATGGGCGAAAGCCTGACGGAGCAACGCCGCGTGCAGGAGGAAGGCCTTCGGGTCGTAAACTGCTTTTAACGGGGACGATTATGACGGTACCCGTAGAATAAGGATCGGCTAATTCCGTGCCAGCAGCCGCGGTCATACGGAGGATCCGAGCGTTATCCGGAATTACTGGGCGTAAAGAGTTGCGTAGGTGGCATGTAAAGCGAATAGTGAAAGACTACGGCTCAACCGTAGGTACATTGTTCGAACTCACAAGCTAGAGCA
+
CCCCCGGGGGGGGGGGGGGGGGGGGGGGGGGGGGGGGGGGGGGGGGGGGGGGGGGGGGGGGGGGGGGGGGGGGGGGGGGGGGGGGGGGGGGGGGGGGGGGGGGGGGGGGGGGGGDEFGGGGGGGGGGGGGGGGGGGGGGGGGGGGGGGGGGGGGGGGGGGGGGGGGGGGGGGGGGGGGGDGGGDFGGGGGGGGGGDGGGGEGGGGFGGGGGGGGDFGGFGFGGGGCEGGGGCGGGGGGCFFGEGE5CGGFGCFGGGGFGGG*9CFGGGGGGFFG7FFFGCF?:FE>*9<FF?FF?6?FFF9
@M03506:14:000000000-AKVR1:1:1101:13431:7587 1:N:0:48
ATGAACTCCTACGGGAGGCAGCAGTGGGGAATATTGGACAATGGGCGCAAGCCTGATCCAGCAACGCCGCGTGAGTGATGAAGGCCTTAGGGTTGTAAAGCTCTTTTACCCGGGATGATAATGACAGTACCGGGAGAATAAGCCCCGGCTAACTCCGTGCCAGCAGCCGCGGTAATACGGAGGGGGCTAGCGTTGTTCGGAATTACTGGGCGTAAAGCGCACGTAGGCGGCTTTGCAAGTTAGAGGTGAAAGCCCGGGGCCCAACTCCGGAATTGCCTTTAAAACTGCATCGCGAGAGTTG
+
CCCCCGGGGGGGGGGGGGGGGGGGGGGGGGGGGGGGGGGGGGGGGGGGGGGGGGGGGGGGGGGGGGGGGGGGGGGGGGGGGGGGGGGGGGGGGGGGGGGFGGGGGGGGGGGGGGGGGGGGGGGGGGGGGGGGGGFGGGGGGGGGGGGGGGGGGGGGGGGGGGGGGGGGGGGGGGGGGGGGFGGGGGGGGGGGGGGGGGGGGGGGGGGGGGGGGG>FGGGGGGGGGGGGGGGGEGGG7<>CF7CCFGGGGGGGGGFGGFGD*:<CEFGGGGC:FC49:FFF>FFFCFFFB74:>.7>B>F*/
@M03506:14:000000000-AKVR1:1:1101:15192:7674 1:N:0:48
ATGAACTCCTACGGGAGGCAGCAGTAGGGAATCTTCCGCAATGGACGAAAGTCTGACGGAGCAACGCCGCGTGAACGAAGAAGGCCTTCGGGTCGTAAAGTTCTGTTGTTAGGGAAGAACAAGTACCAGAGTAACTGCTGGTACCTTGACGGTACCTAACCAGAAAGCCACGGCTAACTACGTGCCAGCAGCCGCGGTAATACGTAGGTGGCAAGCGTTGTCCGGAATTATGGGGCGTAAAGCGCGCGCAGGTGGTTCCTTACGTCTGATGTGAAAGCCCACGGCTCACCCGTGGAGGGTC
+
CCCCCGGGGGGGGGGGGGGGGGGGGGGGEFGGGGGGGGGGGGGGGGGGDDGGGGGGGGGGGGGGGGGCFGGGGGGGGGGGGGGGGGGGGGGEGGGGGGGGGGGGGGGGGGGFFGGFGGGGGGGGGGGGGGGGGGFGGGFDDD<DGGGGGGGGGGGGGGGFFFGGGGFFGFGGGDFGEGGCF76<FCGGFGFGGGGGGG7CFC@F<CGGF+CFFFFGEE**=FFC88EGFFE++:CCEEDE5CG5=55752:5<FGCEF<:C9*5:DGG?*9*:02<::CC95<CC8*0)154.7>).7)).
@M03506:14:000000000-AKVR1:1:1101:4880:7713 1:N:0:48
ATGAACTCCTACGGGAGGCAGCAGTCGAGAATTTTTCTCAATGGGGGAAACCCTGAAGGAGCGACGCCGCGTGGAGGATGAAGGCTTTCGGGTTGTAAACTCCTGTCATTTGGGAACAATGCCTATTAGTTAACTGCTAGCAGGTTGATAGTACCAGAAGAGGAAGAGACGGCTAACTCTGTGCCAGCAGCCGCGGTAATACAGAGGGGGCAAGCGTTGTTCGGAATTACTGGGCGTAAAGGGCGCGTAGGCGGCCTGTTAAGTCGAACGTGAAATCCCCGGGCTCAACCCGGGAACTGCG
+
CCCCCGGGGGGGGGGGDDFGEGFEFFEEEGEGFFFGGEFFGGGGGGGGGGGGGGFGGGGGCGGGDGGGEGC>FEGFCCGGGGGFGG88?FEGGCFGDGFFFAEFFFGGGGFGGGFGFGGGGGDFFF,FFGGGAFGFGGGCCFDEF9FC,@FGB,@@FGGFGGG7>FGDG<FEGGEGGCCFFGGFFDFFGG7<C@EGEC72@B9@EGGDD75EGGGGC=ECGGGGGGGGFG+A?588CC<8+<EEGGGGCC5ECG=CCF*:FCF<ED57*7:)7C*?>F27<:>E5)*14C51>)>>F6*9.
@M03506:14:000000000-AKVR1:1:1101:14199:7733 1:N:0:48
ATGAACTCCTACGGGAGGCAGCAGTGGGGAATTGTTCGCAATGGGCGCAAGCCTGACGACGCAACGCCGCGTGGAGGATGAAGACCTTCGGGTCGTAAACTCCTTTCGATCGAGACGAATGGTTTCCGGGTAAACAATCCGGGAAAATGACGGTACCGAGAGAAGGAGCCCCGGCTAACTCCGTGCCAGCAGCCGCGGTAATACGGGGGGGGCAAGCGTTGTTCGGAATTACTGGGCGTAAAGGGCCCGTAGGTGGCCAACTAAGCTAGACGTGAAATCCCGCAGCATAACTGGGGAACTG
+
CCCCCGGGGGGGGGGGGGGGGGFGGGGGGFFFGFGGGGGGGGEFFGGGEFGGGGGGGGEGGGDGGGGDGEGGGGGFGGGGFGGGGGGGGGGGGGGGGGGGGGGGGGGGGFGGDGGGGGGGGFFFGGGGEGGCGGDGDFGGGGG>FCFGFFCFGGGGFEEGG>FFGFGFFFGEGGGGGGGGGFGCFGCFDFFGGGGGGGGGGGGFFEDGDGEE5?FGGG18E;EGGGDGGDDF??ECFED5C5+?=7CDG*:5CGGGGF*7CFC6+*+2?6C>3CFCFF>FG)):15*/)76<F4755>5@4
@M03506:14:000000000-AKVR1:1:1101:7142:7777 1:N:0:48
ATGAACTCCTACGGGAGGCAGCAGTTGGGAATCTTGGACAATGGGGGAAACCCTGATCCAGCCATGCCGCGTGAGTGATGAAGGCCTTCGGGTTGTAAAACTCTTTCGCGCACGACGATAATGACGGTAGTGCGAGAAGAAGCTCCGGCTAACTTCGTGCCAGCAGCCGCGGTAATACGAAGGGGGCTAGCGTTGCTCGGAATCACTGGGCGTAAAGCGCACGTAGGCGGCTTCTTAAGTCAGGGGTGAAATCCTGGAGCTCAACTCGAGAACTGCCTTTGATACTGAGAAGCTTGAGTCC
+
CCCCCGGGGGGGGGGGGGGGGGGGGGGGGGGGGGGGGGGGGGGGGGGGGGGGGGGGGGGGGGGGGGGGGGGGGGGFGGGGGGGGGGGGGGGGGGGGGGGGGGGGGGGGGGGGGGGGEGGGGGGGGGGGGGGGGGGGGGGGGFFFGGGGGGGGFGGGGGGGGGGFFGGGGGGGCGGGGGGGFEGGGGGGGGGGGGGGGGGGGGGGGGGGGGGGGGGGGGGGGEGGGGGGGGGGCECGCFCGGGGGGGGGGF7?C?FFG7DGFGGGGGG*:CC>47CEF?FF=*6E??CBFF4(/98).9BB6
@M03506:14:000000000-AKVR1:1:1101:15635:7804 1:N:0:48
ATGAACTCCTACGGGAGGCAGCAGTAAGGAATATTGGCCAATGGACGCAAGTCTGAACCAGCCATGCCGCGTGGAGGATGAAGGTCCTCTGGATTGTAAACTTCTTTTATTTGGGAAGAAATGCATTTTTTCTAAAGTGCTTGACGGTACCAGATGAATAAGCACCGGCTAACTCCGTGCCAGCAGCCGCGGTAATGCGGAGGGTGCAAGCGTTATCCGGATCTACTGGGGTTAAAGGGTGCGCAGGCGGATATGTAAGTCAGTGGTGAAATCTCTGAGCTTAACCCGGAAATTGCCATTG
+
CCCCCGGGGGGGGGGGGGGGGGGGGGGGGGGGGGGFGGGGGGGGGGGGGGGGGGGGGGGGGGGGGGGGGGGGGGGGGGGGGGGGGGGGGGGGGGGGGGGGGGGGGGGGGGGGGGGGGGGGGFGGGGGGGGGGGGGGGGGGGGGGGGGGGGGGGGGGGGFGGGGGGGGGEGGGGGGGGGFGGGGGGGGGGGGGGGGG9@GGGGGGGGGGGGGGGGGGGGGGGGGGGGGGGF*=:CFGGGG@EDEGGGGDEG=ECFGGG?7>7EGGGFGGG*<@:CFGFFFGFFFGGFFB09>BF??F=*=F7
@M03506:14:000000000-AKVR1:1:1101:22857:7816 1:N:0:48
ATGAACTCCTACGGGAGGCAGCAGTCGAGAATTTTTCTCAATGGGGGAAACCCTGAAGGAGCGACGCCGCGTGGAGGATGAAGGTCTTCGGATTGTAAGCTCCTGTCATTGGGGAACAATGCGTAAATATTAACTGTATTTGCGTTGATAGTACCCGAAGAGGAAGAGACGGCTAACTCTGTGCCAGCAGCCGCGGTAATACAGAGGTCTCAAGCGTTGTTCGGATTCATTGGGCGTAAAGGGTGCGTAGGCGGCGCGGTAAGTCGGGTGTGACAGCTCGGGGCTGAACTCCGAAACTGCA
+
CCCCCGGGGGGGGGGGGGGGGGGGGGGGGGGGGGGGGGGGGGGGGGGGGGGGGGGGGGGGGGGGGGGGGGGGGGGGGGGGGGGGGGGGGGGGGGGGGGG?FCFGDGGGGGGDGGGGGGGGGGGGCFGAGFGGGFGGGFGGGGGGGGGGGGGGGGGGGGGGGGFGGDCCFEFDGGGGGGGGGGGGEGGGGGGGGGGGGGCGG9BFGG7+4CFGGGGG*=CE8F5>C8E?:CGGFGGG::<FFGGGGGC*257FDEDGCBDDE:9005CG5DCDF*:+5@49DDB>G)9F?CB?E3><>466/
@M03506:14:000000000-AKVR1:1:1101:3252:7843 1:N:0:48
ATGAACTCCTACGGGAGGCAGCAGTCGAGAATTTTTCTCAATGGGGGAAACCCTGAAGGAGCGACGCCGCGTGGAGGATGAAGGTCTTCGGGTTGTAAACTCCTGTCATTTGGGAACAAGGTGCGCGCGTTAACTGCGCGCGCATTGATAGTACCAGAAGAGGAAGAGACGGCTAACTCTGTGCCAGCAGCCGCGGTAATACAGAGGTCTCAAGCGTTGTTCGGATTCATTGGGCGTAAAGGGTGCGTAGGTGGCGCGGTAAGTCGGGTGTGGAATTTCGGAGCTTAATCCCGAAACTGCA
+
CCCCCGGGGGGGGGGGGGGGGGGGGGGGGGGGGGGGGGGGGGGGGGGGGGGGGGGGGGGGGGGGGGGGGGGGGGGGGGGGGGGGGGGGGGGGGGGGGGGGGGGGGGFGGDGGGGGGGGGGGGGGGGGDGGGEFGGGGGGGGGGDFGGGGGGGGGGGGGFFGGGGGGFGGGGGGGGGGGGGGGGGGCCFGGGG7E@E*::CCFGFGFGGDFC7EE6CA?CGGGGGC*;CCEFGF5*C*:75:C=757CDEEDEDCGGGDD<C50+09CC57C5C**3<67*5)55C:D=)**,807<:**10
@M03506:14:000000000-AKVR1:1:1101:16291:7851 1:N:0:48
ATGAACTCCTACGGGAGGCAGCAGTTGGGAATCTTGGACAATGGGGGAAACCCTGATCCAGCCATGCCGCGTGAGTGATGAAGGCCTTCGGGTTGTAAAACTCTTTCGCGCACGACGATAATGACGGTAGTGCGAGAAGACGCTCCGGCTAACTGCGTGCCAGCAGCCGCGGTAATACGAAGGGGGCTAGCGTTGTTCGGAATTATTGGGCGTAAAGCGCGCGCAGGCGGTTCTTCAAGTCAGTGGTGAAAGCCCGGAGTTCAACTCCGGAATTGCCATTGAAACTGTAGAACTTGAGGTG
+
CCCCCGGG<@<CFEGEF:@C;CFGGAFEGGGFGGGGFFC<EEE@DF:FFGFFEGFFGGDCA@CGGCG8@@CFECCEDCFC<FGFG?,<CFC=FEBFFFAC<EF9FFFEGCCF>CFCG@GC?FB,C@>:==FGG@>=C+3B,>@>>B7FE7F737,7<C>FCFC7FC,31><7CF<CCF7FCFG@7FF@FFFG<*:EGGG5>8;FF+<+9;58:CEGG?**:CC>CE*5:?C:ECFCGG79CFFCFGFGG6C?FE*1*.)**0:7?7?FECC:FGFFF4F**96C9=D@A**67F?=4)))0
@M03506:14:000000000-AKVR1:1:1101:3467:7884 1:N:0:48
ATGAACTCCTACGGGAGGCAGCAGTGGGGAATTGTTCGCAATGGGCGCAGGCCTGACGACGCAACGCCGCGTGGAGGATGAAGGTCTTCGGATTGTAAACTCCTGTTGCTCGGGACGAATGACTGCGACCTAACACGTCGCAGTGTGACGGTACCGGGCGAGGAAGCCCCGGCTAACTCTGTGCCAGCAGCCGCGGTAATACAGAGGGGGCAAGCGTTGTTCGGAATTACTGGGCGTAAAGGGCGCGTAGGCGGCCTGTTAAGTCGAACGTGAAATCCCCGGGCTCAACCCGGGAAATGCG
+
CCCCCGGGGGGGGGGGGGGGGGGGGGGGGGGGGGGGGGGGGGGGGGGGGGGGGGGGGGGGGGGGGGGGGGGGGGGGGGGGGGGGGGGGGGGGGFGFGGGGGGGGGGGGGGGGGGGGGGGFGGGGGGGGGGGGGGGGGGCGGGGGGFGGGGGGGGGGGGGGGGGGGGG@@CFGGGGGGFEGGGGGGFFGGGGGGGGGEGGGGGGGGGFGGGDGCFFGGGGEGCEGGCF?F?ECFFFGEGGGGGGGG=EGD=GGCGD<*0*:?CF+ACC<FG*7*97?:46FCB>5*)9FBF@9@F@:)7@*0
@M03506:14:000000000-AKVR1:1:1101:16606:7926 1:N:0:48
ATGAACTCCTACGGGAGGCAGCAGTGGGGAATCTTGCGCAATGGGCGAAAGCCTGACGCAGCGACGCCGCGTGGGGGACGAAGGCCCTCGGGTTGTAAACCCCTTTCGGCAGGGACGAAGCGATCGTGACGGTACCTGCAGAAGAAGCCTCGGCTAACTACGTGCCAGCAGCCGCGGTAAGACGTAGGAGGCGAGCGTTGTCCGGATTCATTGGGCGTAAAGAGCACGCAGGCGGTTTGGCAAGTCGGATGTGAAAACCCGGAGCTCAACCCCGGGCGTGCATCCGATACTGCCCGACTAG
+
CCCCCGGGGGGGGGGGGGGGGGGGGGGGGGGGGGGGGGGGGGFGGGGGGGGGGGGGGGGGGGGGGGGGGGGGGGGGGGGGGGGGGGGGGGGGGGGGGGGGGGGGGGGGGGGGGGGGGGGGGEGGGGGGGGGGGGGGGGGGG9FF7CGCGGGGGGFGFGFGGGGFFGGGGGGGGGGEECEEGGGGFGGGGGGGG*:CGGGGGCGGG518F7CFFGFCEGEGGGFGGGFG***8**?EGG3CG6C=<A7C*2>?FGFFE:CDGE5*/0<6CF*.95DE<D75738?6>35(1/.*8.7)58)/
@M03506:14:000000000-AKVR1:1:1101:2790:7947 1:N:0:48
ATGAACTCCTACGGGAGGCAGCAGTCGAGAATTTTTCTCAATGGGGGAAACCCTGAAGGAGCGACGCCGCGTGGAGGATGAAGTTCTGCGGGTTGTAAACTCCTGTCATTTGGGAACAAGTGCCAACAAGTAACTACTGTTGGCTTGAGAGTACCAGAAGACGAACGGAGGGCTAACTCTGTGGCAGCAGACGCGTTAATACAGAGGTCTCAAGGGGTGTTCGGCTTCATTGGGCGTTAAGGGTGCGTAGGTGGCGCGGTAAGGCAGGTGTTATATTTCTGACGTTAACTTCGAAATTGCA
+
A6@<CFGGGCC-@BF;@FFCEF8F6,8@BF@@E<@<C;CCE<CFFC+@,,C6:AFCEF,C,CC@FEDCFG7@>7FE?:E,,,,,CE<,,+++C:+BF?EFCB<E<A,,<5?B9?=F>AF,<,,,,,8FC<FFD<F9F,BC=DCE<<FE,@7@DA7,DC<F,,3*@*@:@**5<CDFF;CFF;<,*4**2@72<@8**1=9++>C2+8+22+<;?+1*2*2*<A***/*3<9:855/**1*<+2*****2**<C*:C5))>:5*0**/7:7:<*0:A*/2*:/*1:5*74D*)))5)88*=6
@M03506:14:000000000-AKVR1:1:1101:17053:7961 1:N:0:48
ATGAACTCCTACGGGAGGCAGCAGTGGGGAATCTTGCGCAATGGGCGAAAGCCTGACGCAGCCATGCCGCGTGTATGATGAAGGTCTTAGGATTGTAAAATACTTTCACCGGGGAAGATAATGACGGTACCCGGAGAAGAAGCCCCGGCTAACTTCGTGCCAGCAGCCGCGGTAATACGAAGGGGGCTAGCGTTGCTCGGAATTACTGGGCGTAAAGGGCGCGTAGGCGGATAGTTTAGTCAGAGGTGAAAGCCCAGGGCTCAACCTTGGAATTGCCTTTGATACTGGCTATCTTGAGTTC
+
CCCCCGGGGGGGGGGGGGGGGGGGGGGGGGGGGGGGGGGGGGGGGGGGGGGGGGGGGGGGGGGGGGGGGGGGGFGGGGGGGGGGGGGGGGGGGGGGGGGGGGGGGGGGGGGGGGGGGGGGGGGGGGGGGGGGGGGGGGGGGGGGGGGGGGGGGGFGGGGGGGGGGGGGGGGGGGGGGGGGFGGGGGDGGGGGGGGGGGGGGDGGGGGGGGFECEEGGGGGGGGGGGGGGGGGGEFFGGGGGGGGGGGGGGGGGCFCFFGD=EFGFFG>CF<BGGG?>FFDF=FGFFG??GF<@FFF*)1**
@M03506:14:000000000-AKVR1:1:1101:22042:7962 1:N:0:48
ATGAACTCCTACGGGAGGCAGCAGTGGGGAATTTTGGACAATGGGCGCAAGCCTGATCCAGCCATGCCGCGTGAGTGAAGAAGGCCTTCGGGTTGTAAAGCTCTTTCGGCGGGGACGAAAAGGTCCGTGTTAACACCATGGATCCATGACGGTACCCGCAGAAGAAGCACCGGCTAACTACGTGCCAGCAGCCGCGGTAATACGTAGGGTGCAGGTGTTAATCGGAATTACTGGGCGTAAAGCGTGCGCAGGCGGTTTGCTAAGACAGGTGTGAAATCCCCGGGCTTAACCTGGGAACTGC
+
CCCCCGGGGGGFGGGEGDGGGGGGGGGGGGGGGGGGGGGGGGGGGGGGGGGGGGGGGGGGGFGGGGGGGGDFF@CGGGGGGG<FFDGGGGGGGGGGGGGGGFGGGGGGGGGGGGGGGG:BEFGGGGGGGCFGFGGGGFFFFFGGGFFGGGGGGGGGGGGGG*FD7FGGFGGGCE<BCFGGGGGGGGG6FGGGFGEGGCEGGGGGGFGGGGGG?FGFFGGGGFGGGGCG??FFFGGGGGC5FFGGEGGCEG5EDCE7?BDGGGGGCFGF5FF=*:>C:BGG5<:CGFF@BCFAFF35;;?F4
@M03506:14:000000000-AKVR1:1:1101:6362:7966 1:N:0:48
ATGAACTCCTACGGGAGGCAGCAGTAAGGAATATTGGACAATGGGCGCAAGCCTGATCCAGCCATGCCGCGTGAGTGATGAAGGCCTTAGGGTTGTAAAGCTCTTTCAGCGGGGAAGATAATGACGGTACCCGCAGAAGAAGCCCCGGCTAACTTCGTGCCAGCAGCCGCGGTAATACGAAGGGGGCTAGCGTTGCTCGGAATCACTGGGCGTAAAGCGCACGTAGGCGGCTTTCTAAGTCAGGGGTGAAATCCTGGAGCTCAACTCCAGAACTGCCTTTGATACTGGAGAGCTTGAGTCC
+
CCCCCGGGGGGGGGGGGGGGGGGGGGGGGGFGGGGGGGGGGGGGGGGGGGGGGGGGGGGGGGGGGGGGGGGGGGGGGGGGGFGGGGGGGFGGGGGGGGGGGGGGGGGGGGGGGGGGGGGGGGDGGGGGGGFGGGGDGGGGFFGFGGCEDFGFGGGFGGGGGFGGFFGGGGGGGGGGGGGDFGGCDCGGGGCFGGG@?CGCG5@CCEFFGCFGGG5@FDGGGGEF?FGFCCECCC9CF+:A??EGFGEDGGC7D?FGFF4<F?F6?:FDFFFFC7CC74DFG4FCFBFF?C935=)0)9@F?
@M03506:14:000000000-AKVR1:1:1101:12535:7987 1:N:0:48
ATGAACTCCTACGGGAGGCAGCAGTCGGGAATTTTGGGCAATGGGCGAAAGCCTGACCCAGCAACGCCGCGTGAAGGATGAAATCCTTCGGGATGTAAACTTCGCAAGAACGGGAAGAATAAGTAAGGGTTAATATCTCTTACGATGACGGTACTGTTTGTAAGCTCCGGCTAACTCCGTGCCAGCAGCCGCGGTAATACGGGGGGAGCAAGCGTTGTTCGGATTTACTGGGCGTAAAGGGCGCGTAGGCGGCCACCGCAAGTCGACTGTGAAATCTCCGGGCTTAACCCGGAAAGGTCAG
+
CCCCCGGGGGGGGGGGGGGGGGGGGGGGGGGGGGGGGGGGGGGGGGGGGGGGGGGGGGGGGGGGGGGGGGGGGGGGGGGGGGGGGGGGGGGGGGEFGGGGGFFGGGGGGGGGGGGDGFGGGGG?FFGGGFGGGGGGGAFGGGGGGGGGGGGGGGGGGGGGGGGGGGGGFGGGGGGGGGGGFGGGFC:FFGGGGGECEFGGGGGG7CCEGGGGGGGGEGGGGGEGGFGGGGFGGGGGGDFGGCGEG5CD=FGGGGGGGFGC=CCCGDECGFG?77CG7B>D<)):*?CB2*.4))))7976)
@M03506:14:000000000-AKVR1:1:1101:25272:8010 1:N:0:48
ATGAACTCCTACGGGAGGCAGCAGTGGGGAATCTTGCGCAATGGGCGAAAGCCTGACGCAGCGACACCGCGTGGGGGATGAAGGACTTTCAGGTCGTAAACCCCTTTCGGCAGGGACGAAGCGATCTCGCGACGGTACCTGCAGAAGAAGCCTCGGCTAACTACGTGCCAGCAGCCGCGGTAACACGTAGGAGGCGAGCGGTGTCCGGATGCAATGGGCGTCACGAGCGCGCAGGCGGCTGGGCAAGGCGGGCGCGAACTCTCGGGGCCCAATCCCGTGACATCATCGGATCCTGTCAGGG
+
<<CCCGCGDFGGECG@FEGCGGGFFGFGGGGDGGGGG@F+@FFC<C:+@FEGGGGGFEE7F7FE@CCFCCECEEEEE+B@FFG,4BE,C5FA5EEG+,BDF?B:F8,BC=F@@FCFCFGCC7>F@D,<F+>@BFE>D:D,>@:<7<C:<<7<F@***F<CFG9:<4CFDF7*+<FCF:*8C5:E9<>*8C*+;ECE5?EGCEGC6:/*2**2<+2<C688*1/*/*::85=5CEE*5/):CECFFE**2>EC)1>CE5)1++*129*)*):)22527FGGG4*++1C),57()1**)//7.
@M03506:14:000000000-AKVR1:1:1101:14043:8010 1:N:0:48
ATGAACTCCTACGGGAGGCAGCAGTGGGGAATTTTTCGCAATGGGGGCAACCCTGACGAAGCAACGCCGCGTGGGTGATGAAGTATCTCGGTACGTAAAACCCTTTCGACGGGGAAGAAAGCGGCAAGGTTTGACGGTACCCGTAGAAGAAGCCCCGGCTAACTCCATGCCAGCAGCCGCGGTAATACGGTGGGGGCGAGCGTTGTCCGGAATCATTGGGCGTAGCGTGCGCGTAGGTGGCCCGGTCAGCGTGCGGTTGCAGCTCGGGGCCCGACCCCGAGTCGGCCGTGCGCCCTGCCTG
+
-6@CCGGGF@FCFEE@FEGG,BF<F8FGGEE8CFFGGGC,+6C@EC6C:FFGGD@FFC7BFE<,,+@@B:CF>FC:F+CE<,5<<FF,A,DF,48F9,B5EFGFG,BFBC:CF@7+C,8BFC++6+8++@D<:D=3FEF*:@@C>F*,>,,>B<>C*<C<*?<C,<,,7,,,7*:=+<F*114**2,ACC8C8/*::**/:8:C>CCCC*28*<<C9@FG*2*:**2/2*2*:/1**3*/7*2>C:C5E7719*:<;.)*+300</:)2<*0))15).)1>057>3<5(931)).>:>)/7
@M03506:14:000000000-AKVR1:1:1101:10239:8012 1:N:0:48
ATGAACTCCTACGGGAGGCAGCAGTAGGGAATTTTCCACAATGGACGAAAGTCTGATGGAGCAACGCCGCGTGCAGGATGAAGGCTTTCGGGTCGTAAACTGCTTTTATATGTGACGAATATGACGGCAGCATATGAATAAGGATCGGCTAACTCCGTGCCAGCAGCCGCGGTCATACGGAGGATCCAAGCGTTATCCGGAATTACTGGGCGTAAAGAGTTGCGTAGGTGGCATTGTAAGTTGGTAGTGAAAGCGTTCGGCTCAACCGGATACACATTACCAAAACTGCAAAGCCAGATGG
+
CCCCCGFGFGGGGEDGEEGGGEGGGGGFGG<FGGGGGGGF<FFEFGGEEGGGGGGFFGCFGDGGGGGGGGCFGEFFGFFCG9FCFGF8EFCFFFGGGFGFGGGGGGGFGFGGFFFGGG=FGGGGFEDGCGFCADGGFGGGCGGGFGG@E@FFGGGGGGFFGGFFGFFFECGGCE7BEGCEFGGGGFACFGGGGGGCFFGGGDEF9CFGGDEEECG5E?6>C7C818>5<E5*CECCF7::<EF679CFG7AEF?*1*5C<GC7<CFGG=3A)7DF6C?F*C?6A=:F?>F?46))07)*0)
@M03506:14:000000000-AKVR1:1:1101:18724:8022 1:N:0:48
ATGAACTCCTACGGGAGGCAGCAGTCGAGAATTTTTCTCAATGGGGGAAACCCTGAAGGAGCGACGCCGCGTGGAGGATGAAGGTCTTCGGGTTGTAAACTCCTGTCATTTGGGAACAAGTCGTACGTAGTAACTATACGTGCGTTGATAGAACCAGAAGAGGAAGAGACGGCTAACTCTGTGCCAGCAGCCGCGGTAATACAGAGGTCTCAAGCGTTGTTCGGATTCATTGGGCGTAAAGGGTGCGTAGGTGGCGTCGTAAGTCGGGTGTGAAATTTCGGAGCTTAACTCCGAAACTGCA
+
CCCCCGGGGGGGGGGGGGGGGGGGGGGGGGGGGGGGGGGGGGGGGGGGGGGGGGGGGGG@FGGGGGGGGGGGGGGGGGGGGGGCGGGGGGGGGGGGGGGGGGGGGGGGGGGGGGGGGGGGGGGGGGGGGGGGGGGGGGGGGGGGEGGGGGGGGGGGGCFGGGGGGGGGGGGGGGGGGGGGGGFGGGGG:FGGGGGGGGGGGGGGGGFCGGGC+BCE8EEEGGGGE>8C<99FGC88C5**<CEEC5=5CEE?C**9;5<D7CGF:D=D:)1<:70A7?CG:)7EFFDB9>F?B:>>EFFF9
@M03506:14:000000000-AKVR1:1:1101:19883:8026 1:N:0:48
ATGAACTCCTACGGGAGGCAGCAGTGGGGAATCTTGCGCAATGGTCGAAAGACTGACGCAGCGACGCCGCGTGTGGGAGGACGCCTTTCGGGGTGTAAACCACTGTTGCCCGGGACGAACTGCTTCATTCGTGAAGCTTGACGGTACCGGGTGAGGAAGCACCGGCTAACTCCGTGCCAGCAGCCGCGGTAATACGGAGGGTGCGAGCGTTGTCCGGAATCATTGGGCGTAAAGGGCGCGTAGGTGGCCCGGTCAGTTCGTGGTGAAAGCGCGGGGCTCAACCCTGCGTCGGCCATGAATA
+
CCCCCGGGGGGGGGGGGGGGGGGGGGGGGGGGGGGGGGGGGGGGGGGGGGGGGGGGGGGGGDGGGGGGGGGGGGGGDCGGGGGGGGGFGGGGGGGGGGGGGGGGGGGGGFGGGGGGGGGGGGGGCGGGGGGGGGGFGGGGGGGGGGGGGGGGGGGGGGGGFGGGGGGEGGFCFGFFGGF@EGGGGGGGGEGCG?FGGGGGG>CEGEGGGGG5CFGGDCEGF<FGGFFEEEDGGGGGDD:E57ECCFGGG55E75:CE@FGGFG:C:C*<D7BG33E55<*9<;CC>473<76:B>4)?4B*
@M03506:14:000000000-AKVR1:1:1101:21228:8027 1:N:0:48
ATGAACTCCTACGGGAGGCAGCAGTCGGGAATTTTGGGCAATGGGCGAAAGCCTGACCCAGCAACGCCGCGTGAAGGATGAAATCCCTCGGGATGTAAACTTCGCAAGAACGGGAAGAATAAGTAAGGGTTAATATCTCTTACGATGACGGTACTGTTTGTAAGCTCCGGCTAACTCCGTGCCAGCAGCCGCGGTAATACGGGGGGAGCAAGCGTTGTTCGGATTTACTGGGCGTAAAGGGCGCGTAGGCGGCCACCGCAAGTCGACTGTGAAATCTCCGGGCTTAACCCGGAAAGGTCCG
+
CCCCCGGGGGGGGGGGGGGGGGGGGGGGGGGGGGGCGGGGGGGGGGGGGGGGGGGGGGGGGGGGGGGGGGGGGGGGGGGGGGGGGGGGGGGGGGGGGGGGFGGGGGGGGGGGGGGGGGGCFGGGGGGGGGGGGGGGGGGGGGGGGGGGGGGGGGFGFFFGGGGGCFGFGDGGGGGGGGGGGGGGGGFGGGGGGGECEGGGGGGGGGGDGDCFGGGEGGGGDGCGG?FEGGFGGGC?CFG+:EEEG=CDGC7E7EECCBDCGGGGGGC*:*<*2*:E**29>DDG=FC484<>@>):594*.
@M03506:14:000000000-AKVR1:1:1101:27893:8040 1:N:0:48
ATGAACTCCTACGGGAGGCAGCAGTGAGGAATATTCCACAATGGGCGAAAGCCTGATGGAGCGACGCCGCGTGCGGGATGAAGCCCTTTGGGGTGTAAACCGCTTTTTTGGGGGGATGATACGCCACCGTAAGGTGGCTAAGACAGTACCCCAAGAATAAGCATCGGCTAACTACGTGCCAGCAGCCGCGGTAATACGGAGAGGGCTAGCGTTGTTCGGAATGACGGGGCGGAAAGCGCACGTAGGCGGCTAGTTAAGTTAGAGGTGAAAGCCTGGAGCGTAACTCCAGAAGTGTCTTGAA
+
CCCCCGGCG9EF7;EG>@EGGGGGGFGGGGGFGGGGGGEFGGGGGCEFFE78FGD@6C,CFCE:FFGCFGDG7CFDCEECFG<8,+B<8FEDEFEFFFGGGGGFE@E,CGCFDGE78F<<>FFE7FFD**<<C6CFFFCFGFCFF8FC9+2;?*8@89<<CFF?FCD5CEEG7C6;;6889:@FG68::?CE>89+<C:CG*8EGDF>CA:E55?CECCEG8+<C8*8?CE>*>//:/):/:7C55+/****10+*<7;79+*0***002:)*29*200))05/+*76?G4,@=**1**1)
@M03506:14:000000000-AKVR1:1:1101:7515:8053 1:N:0:48
ATGAACTCCTACGGGAGGCAGCAGTGGGGAATTGTTCGCAATGGGCGCAAGCCTGACGACGCAACGCCGCGTGGAGGATGAAGATTTTCGGATCGTAAACTCCTGTCGAATGGGACGAAAAGATTGCGGGTTAACAGTCCGTAGTCCTGACGGTACCGTTAAAGGAAACCCCGGCTAACTCCGTGCCAGCAGCCGCGGTAATACGGGGGGGGTAAGCGTTGTTCGGAATTACTGGGCGTAAAGGGCTCGTAGGCAGCCAACTAAGTCGGACGTGAAATCCCTCAGCTTAACTGGGGAACTG
+
CCCCCGGGGGGGGGGGGGGGGGGGGGGGGGGGGGGGGGGGGGGGGGGGGGGGGGGGGGGGGGDGGGGGGGGGGGCGGEFGGGGFGGGGGGGGGGGGGGGGGGGGGGGGGFGGGGGGGEGGGGGDDFGGGGGGGGGGGGFGGGGGGGGGGGGGFGC7FG<FEFFFCE7FGGDGGGGGGGGGGGG@CCFG@FGGGFGGGGGGGGGGGGGGGGEECGCGCCCC:EFDEGGDGGFGGGGF5:>EEFFGD7*1:CEGGF69C>G45:*<E2ADEDEE9<FFG4CFG)5EFFF*67@BFF>53730*
@M03506:14:000000000-AKVR1:1:1101:17921:8054 1:N:0:48
ATGAACTCCTACGGGAGGCAGCAGTGGGGAATTGTTCGCAATGGGCGCAAGCCTGACGACGCAACGCCGCGTGGAGGATGAAGACCTTCGGGTCGTAAACTCCTTTCGATCGAGACGAATGGCCTCCGGGTGAACAATCCGGAGGAGTGACGGTACCGAGAGAAGAAGCCCCGGCTAACTCCGTGCCAGCAGCCGCGGTAATACGGGGGGGGCAAGCGATGTTCGGAATTACTGGGCGTAAAGGGCTCGTAGGTGGCCAACTAAGTCAGACGTGAAATCCCTCAGCTTAACTGGGGAACTG
+
CCCCCGGGGGGGGGGGGGGGGGGGGGGGGGGGGFGGGGGGGGGGGGGGGGGGGGGGGGGGGGGGDGGGGGGGDGGGGFGGGGGGGGGGGGGGGGGDGGGGGGGGGGGGGFGGGGGGGEGGGGGFGGGGGGGGG@FFCGGGGGDGGCFFGGGGDGGDGG@@:F@FGGGG?FCFGGGEECGFFGGGFGGGDGCGGDEGEDECCG7@5ECEG5*/:8EFGG*;CCFEECE5;8<@CCFGGGDG5*+<*:27CEEDD<EF6>7CCFC?F*<FCG?BGGGFFFGDF4;E?<D*):*-*)<>@)<)1
@M03506:14:000000000-AKVR1:1:1101:11732:8138 1:N:0:48
ATGAACTCCTACGGGAGGCAGCAGTGGGGAATTTTCCGCAATGGGCGAAAGCCTGACGGAGTGACGCCGCGTGTGGGACGAAGGCCTTCGGGTCGTAAACCACTGTCAGTGGGAAAGAAGGGTGTCGGTGCTAATACCATCGGCATTTGACGGTACCTGCAGAGGAAGCCCCGGCCAACTCTGTGCCAGCAGCCGCGGTAAGACAGAGGGGGCAAGCGTTGCTCGGAATTACTGGGCGTAAAGGGCGCGTAGGCGGGATGGCAAGTCGGTCGTGAAATCCTTCGGCTCAACCGAAGAACGT
+
CCCCCGGGGGGGGGGGGGGGGGGGGGGGGGGGGGGGGGGGGGGGGGGGGGGGGGGGGGGGGGGGGGGGGGGGGGGGGGGGGGGGGGGGGGGGGGGGGGGGGGGGGGGGGFGGGGGGGGGGGGGGGGGGGGGGGGGGGGGGGGGGGGGGGGGGGGGGGGGGGGGGGGGGGGGGGGGGGGGGGFGGF?FFGEFGGGGCEGGGGG?FGGCCFGEGDCCFGG5EGDC?EDG5CECCFGFF589EG*<EE=CD=7=EDGGGG3)1:CFDFGEGG9ED)*95D**22*8CGB<5>7:?D>:D3).70
@M03506:14:000000000-AKVR1:1:1101:17777:8147 1:N:0:48
ATGAACTCCTACGGGAGGCAGCAGTGGGGAATTTTACACAATGGGCGAAAGCCTGATGTAGCGACACCGCGTGAGCGAAGAAGCCTTTTGGGGTGTAAAGCTCTGTCAGCAGGGACGAAAAAAATGACGGTACCTGCAGAGGAAGCATCGGCTAACTACGTGCCAGCAGCCGCGGTAAGACGTAGGATGCAAGCGTTGTCCGGATTTATTGGGCGTAAAGAGTTCGTAGGCGGTTTGTTAAGTCTGATGTTAAAGACTGGGGCTCAACCCTGGGAGTGCATTGGATACTGGCAGACTCGAG
+
CCCCCGGGGGGGGGGGGGGGGGGGGGGGGGGGGGGGGGGGGGGGGGGGGGGGGGGGGGGGGGGCFGGGGGGGGGGGGGGGGGGGGGGGGGGGGGGGGGGGGGGGGGGGGGGGGGGGGEGGGGGGGGGGGGGGGGGGGGGGGGGGGGGGGGGGGGGGGFGGGGGGGGFGGGGGGEGGGGGGGGGGGG9@FFFGGFGFGGCCGGGCDECG7FGGGC5:EECFGGGGGDC8EGGGD5?CEGGFFFEF?FCFGG+3?9CFC*9>5EG=ADF<**:@GGFC*57C78?FCF><27)(7B>:@:::3
@M03506:14:000000000-AKVR1:1:1101:8066:8149 1:N:0:48
ATGAACTCCTACGGGAGGCAGCAGTGGGGAATATTGGACAATGGGCGCAAGCCTGATCCAGCCATGCCGCGTGAGTGATGAAGGCCCTAGGGTTGTAAAGCTCTTTTGTGCGGGAAGATAATGACGGTACCGCAAGAATAAGCCCCGGCTAACTTCGTGCCAGCAGCCGCGGTAATACGAAGGGGGCTAGCGTTGCTCGGAATCACTGGGCGTAAAGGGTGCGTAGGCGGGTCTTTAAGCCAGGGGTGAAATCCTGGAGCTCAACTCCAGAACTGCCTTTGATACTGAGGATCTTGAGTTT
+
CCCCCGGGGGGGGGGDGGGGGGGGGGGGGGGGGGGGGGGGGGGGGGGGGGGGGGGGGGGGGGGGGGGGGGGGGGGGGGGGGGGGGGGGGGGGGGGGGGGGGGGGGGGGGGGGGGGGGGGGGGGGGGGGGGGGGGGGGGGGGGGFGGGGGGGGGGGGGGGGGGGGGGGGGGGGGGGGGGGGGGGGGGGGGGFGGGGDFGGGGDGGFFFGGGGGGEDFGGGGEGGGGGGGGGG8CFFGG?CGCFFGGG/9:CFGG?7FF4CFE66<CFGDFFFF<DCECFCGG76CEFGFFG90)=***//@*
@M03506:14:000000000-AKVR1:1:1101:9741:8158 1:N:0:48
ATGAACTCCTACGGGAGGCAGCAGTCGGGAATTTTGGGCAATGGGCGAAAGCCTGACCCAGCAACGCCGCGTGAAGGATGAAATCCTTCGGGATGTAAACTTCGCAAGAACGGGAAGAATAAGTAAGGGTTAATATCTCTTACGATGACGGCACCGTTTGTAAGCTCCGGCTAACTCCGTGCCAGCAGCCGCGGTAATACGGGGGGAGCAAGCGTTGTTCGGATTTACTGGGCGTAAAGGGCGCGTAGGCGGCCACCGCAAGTCGACTGTGAAATCTCCGGGCTTAACCCGGAAAGGTCAG
+
CCCCCGGGGGGGGGGGGGGGGGGGGGGGGGDGGGGGGGGGGGGGGGGGGGGGGGGGGGGGGGGGGGGGGGGGGGGGGGGGGGGGGGGGGGGGGGGGGGGGGGGGGGGGGGGGGGGGGGGGGGGGGFGGGFFFGGGGGGGGGGGGGGGGGGGGGGGGGFGGGGGGFGGGGGGGGGGGGGGGGGGGGGGGFGGGGGGEGGGGGDCGGGGGG56CFGEGGCFGDEDEGGGGGGGGGGEE*A>FGCEGGEGDDGGGGGG3FEGGGGCFGDGCE:9*:77C:?FDGFDCC@>885>>3)55>?F:8
@M03506:14:000000000-AKVR1:1:1101:4016:8179 1:N:0:48
ATGAACTCCTACGGGAGGCAGCAGTAGGGAATTTTCCACAATGGGGGCAACCCTGATGGAGCAACGCCGCGTGCAGGATGAAGGCCTTCGGGTCGTAAACTGCTTTTAATCGTGAAGATTATGACAGTAGCGATAGAATAAGGATCGGCTAACTCCGTGCCAGCAGCCGCGGTCATACGGGGGATCCAAGCGTTATCCGGAATTACTGGGCGTAAAGAGTTGCGTAGGCGGCAGAGTAAGTAGACAGTGAAATCGTGTGGCTCAACCATACAGACATTGTCTAAACTACTCAGCTAGAGCA
+
CCCCCGGGGGGGGGGGGGGGGGGGGGGGGGGGGGGGGGGGGGGGGGGGGGGGGGGGGGGGGGGGGGGGGGGGGGGGGGGGGGGGGGGGGGGGGGGGGGGGGGGGGGGGGFGGFGGGGGFGGGGGGGGGGGGGGGGGGGGGGGGGFGGGGGGGGGGGGGGGGGGGGGGGGGGGEGGGGGGGGDGGEGGGGGGGCGGFFFGDGGGGGGGFGGGGEEECGGGGGGGCCGGEGGDEGGGGGGFGGCFEGGGGGGGGFGGCGFGGGFG?CFEDDGG@>:4ECFGGGFFFGFGF?GFFFF?BFFF?)
@M03506:14:000000000-AKVR1:1:1101:14013:8234 1:N:0:48
ATGAACTCCTACGGGAGGCAGCAGTAGGGAATCTTGCGCAATGGGCGAAAGCCTGACGCAGCCATGCCGCGTGAATGATGAAGGTCTTAGGATTGTAAAATTCTTTCACCGGGGAAGATAATGACGGTACCTGTAGAAGAAGCCCCGGCAAACTCCGCGCCAGCAGCCGCGGTAATACGGGGGGGGCAGGCGCTGTTCGGAATTACGGGGCGTAAGGGGCGCGTGGGCGGTCTGGTAGGTTGGAGCTGGAAACTGGGGACTTAACCCAGAGCCTGCCTTCAATACTGACAGGCTGGAATTG
+
CCCCCGGGGGGGGGGGGGGGGGGGG9FGGGGG9EF<FGGGGGGGGGG>FGGGGGGGGGE:FG<FCFGGGGGGG7C?FGACFFGEGGGG9FG,FCFGGGG<FBFGFGG,,,8CFGGGGG9,5<,<CFB=+=?,58<5<@?3,A,8++@+>++,3@,@@::@*CCC::F7>FC@1*<FE,1*:FFGG>EE*8*:*2:*2+:*;2/020*;EG*:2:E*3:==E5:1*:*58*2?EG*+0+*+0:C+**02**200++*/)/9CFFC+*2*:**)0*0***094*1+<77*(>610))84)9F4
@M03506:14:000000000-AKVR1:1:1101:5720:8291 1:N:0:48
ATGAACTCCTACGGGAGGCAGCAGTCGGGAATTTTGCTCAATGGGCGCAAGCCTGAAGCAGCAACGCCGCGTGAGGGATGAAGGCCTTCGGGTTGTAAACCTCTTTTTCCAGGGACGATGATGACGGTACCTGGAGAATAAGCCACGGCTAACTACGTGCCAGCAGCCGCGGTAATACGTAGGTGGCAAGCGTTGTCCGGATTTACTGGGCGTAAAGAGCGCGCAGGCGGCCAAGTCAGTCGAATGTGAAAGCCCCCGGCTTAACTGGGGAGGGTCATTCGATACTGCTCGGCTCGAAGAC
+
CCCCCGGGGGGGGGGGGGGGGGGGGGGGGGEGGGGGGGGGGGGGGGGGGGGGGGGGGGGGGGGGGGGGGGGGGEGGGGGGGGGGGGGGGGGGGGGGGGGGGGGGGGGGGGGGGGGGGGGGGGGGGGDFGGGGGGGGGGGGGGGGGGGGGGGGGGGGGGGGGGGGGFGGGGGGGGGGGGGGGGGGGGCCFGGGFEGGGGGGBEDFGGGGGGGGGGGGGGGGGGGDEEGE>EEGGGCFFFFGGGGFCGEGDE?FF6EDEEGG5E79+*<<FGGBGCDGCFGGGFFCE=F?A>>(>>DD)85>)
@M03506:14:000000000-AKVR1:1:1101:10736:8312 1:N:0:48
ATGAACTCCTACGGGAGGCAGCAGTAAGGAATATTGGACAATGGTCGCAAGACTGATCCAGCCATGCCGCGTGCAGGATGACTGCCCTATGGGTTGTAAACTGCTTTTGTACGGGAATAAACCCCTCTACGTGTAGAGGGCTGAATGTACCGTAAGAATAAGGATCGGCTAACTTCGTGCCAGCAGCCGCGGTAAGACGAAGGATCCAAGCGTTATCCGGATTTATTGGGTTTAAAGGGTGCGTAGGCGGATTGATAAGTCAGTGGTGGAAGCCTGTTGCTTAACAACAGAACTGCCATTG
+
CCCCCGGGGGGGGGGGGGGGGGGGGGGGGGGGFGGGGGGGGGGGGGGGGGGGGGGGGGGGGGGGGGGGGGGGGGGGGGGGGGGGGGGGGGGGGGGGGGFGGGGGGGGGGGGGGGGGGGGGGGGGGGGGGGGGGGGGGGGGGGGGGGGGGGGGGGEGGGGGGGGGGGGGGGGGGGGGGGGGGGGGFGGGGGGGGCEGGGGGGGGGFGGGCFGGGGGGGGGGDGGFFFGGG>CG8FCCFFGGEGGC5EEFGGGDGGGGF47:7?FGFGF5CFE:F7CGGFGFFB6CCBFF:5:?FFF*<@FF*
@M03506:14:000000000-AKVR1:1:1101:7971:8330 1:N:0:48
ATGAACTCCTACGGGAGGCAGCAGTAAGGAATCTTCCGCAATGGACGAAGGTCTGACGGAGCAACGCCGCGTGCAGGATGACGGCCTTCGGGTTGTAAACTGCTTTTATTTGGGAAGATTATGACGGTACCAAATGAATAAGGACCGGCTAACTACGTGCCAGCAGCCGCGGAAATACGTAGGGTCCAAGCGTTATCCGGAATCACTGGGCGTAAAGCGTGCGTAGGTGGATTGTTAAGTGCGATGCGAAATCCTGTGACTCAACCATAGGGACTGTATCGCAGACTGGCAGTCTAGGGGA
+
CCCCCGGGGGGGGGGGGGGDGGGGGGGGGGGGGGGGGGGGGGGGGGGGGGDGGGGGGGGGGGGGGGGGGDGGGGGGGGFGGGGGGGGGGGGDEEGGGGGGGGGGGGGEGGGGGGGF7ECEFEBFGGGFFGGGGF<BBF9FFGG<FGGD>CCA<8<>BFFGFFF:AEFFE7FG*<=FGCF2<FCE?FDFGGCGGFG:E9EEG>EGF?C@GG8E8>8CCFCC8*8;8CC+<C*++2<+<+*+AFGG*:*);>E5D6+23<*:+:<FF*16?*<5**9*:B0*5@3**)97:CF(7977=*..)
@M03506:14:000000000-AKVR1:1:1101:23443:8337 1:N:0:48
ATGAACTCCTACGGGAGGCAGCAGTGGGGAATGTTGGACAATGGGCGCAAGCCTGATCCAGCAATGCCGCGTGAGTGAGGAAGGCCTTAGGGTTGTAAAGCTCTTTCACCCACGACGATGATGACGGTAGTGGGAGAAGAAGCCCCGGCTAACTTCGTGCCAGCAGCCGCGGTAATACGAAGGGGGCGAGCGTTGTTCGGATTTACTGGGCGTAAAGTGCGCGCAGGCGGCTATCCAAGTCAGGCGTGAAATCCCTCAGCTTAACTGGGGAACTGCGTCTGATACTGGCTGGCATGGATGT
+
CCCCCGGFGFEGGGGGGGGGGGGGGGGGGGFGGFGCGGGG8FDFFFGDCGGGGGGGGGGGGGGFFECFEGEFEGGGGFAEFGGGGGGCGGGGGGGGGGGFCDEGFAE@<FFGGGGGDCBDA9FFGGD?FC<FF?BG@FFGEF,8@FGGGGGG<FCFG@+>FFCFFGGGGGGGCFE;FGG7C<CEFGDCC@7EG8?ECFGEEGGCFGFGGFFEEGGFC0A?CEG*:>CGGG8::FDFD+=EEGG?CE558E<?F6?6;>0*+072A7EDDCE@7>46C7)*/@4+3/*9,7)4>017<969/
@M03506:14:000000000-AKVR1:1:1101:16238:8347 1:N:0:48
ATGAACTCCTACGGGAGGCAGCAGTGGGGAATATTGGACAATGGGCGCAAGCCTGATCCAGCCATGCCGCGTGGGTGAAGAAGGCCTTCGGGTTGTAAAGCCCCTTTGTCCGGAAAGAAAAGCTTCGGGTTAATACCCCGGGGTTATGACGGTACCGGAAGAATAAGCACCGGCTAACTTCGTGCCAGCAGCCGCGGTAATACGAAGGGTGCAAGCGTTACTCGGAATTACTGGGCGTAAAGCGTGCGTAGGTGGTTTGTTAAGTCTGATGTGAAAGCCCTGGGCTCAACCTGGGAATTGG
+
CCCCCGGGGGGGGGGGGGGGGGGGGGGGGGGGFGGFGGGGGGGGGGGGGGGGGGGGGGGGGGGGGGGGGGGGGGGGGGGGGGGGGGGGGGGGGGGGGGGGGGGGGGGGGGGGGGGGGGGGGGGGGGGGGGGGGGGGGGGGGGGGGFFGGGGGGGGGGGGGGCGFGGGGGGGGGGGGGGGGGGGGGGGGGGGGGDGGGEGGGGFGGCGGGGGGGFGGGGGGGGGGGGCFFGGGGGGGGCDC5?7=555CE5EE:9EDFFG5FGFC<:EFG7EFFFGFFFGG4>@5C>DFFGF7FFFF@FF4)
@M03506:14:000000000-AKVR1:1:1101:5885:8358 1:N:0:48
ATGAACTCCTACGGGAGGCAGCAGTAGGGAATTTTCCACAATGGACGAAAGTCTGATGGAGCAACGCCGCGTGCAGGATGAAGGCTCTCGGGTCGTAAACTGCTTTTATATGTGACGAATATGACGGTAGCATATGAATAAGGATCGGCTAACTCCGTGCCAGCAGCCGCGGTCATACGGAGGATCCAAGCGTTATCCGGAATTACTGGGCGTAAAGAGTTGCGTAGGTGGCATTGTAAGTTGGTAGTGAAAGCGTTCGGCTCAACCGGATACACATTACCAAAACTGCAAAGCTAGAGGA
+
CCCCCGGGGGGGGGGGGGGGGGGGGGGGGGGGGGGGGGGGGGGGGGGGGGGGGGGGGGGGGGGGGGGGGGGGGGGGGGGGGGGGGFGGGGGGGGGGGGGGGGGGGGGGGGGGGGGGGGGGGGGGGGGGGGGGGGGGGGGFGGGGGGGGGGGGGDFFGGGGGGGGGGGGGGGGGGGGGGGGGGGGGGGGGGDEFGGDCGGGGGGGGGGGGGGGGGDGFGGG99?CGGGDFGGGFGGGGC>9AFGGDFGGGGGFFCEDGDDDG5DFCFF37CEDGDGGFFC>GFFC5>GFBGFA@)/=F@?@)
@M03506:14:000000000-AKVR1:1:1101:7999:8359 1:N:0:48
ATGAACTCCTACGGGAGGCAGCAGTGGGGAATTGTTCGCAATGGGCGCAAGCCTGACGACGCAACGCCGCGTGGAGGACGAAGATCTTCGGGTCGTAAACTCCTTTCGATCGAGACGAACGGCCTCCGGGTGAACAATCCGGAGGAGTGACGGTACCGAGAGAAGAAGCCCCGGCTAACTCCGTGCCAGCAGCCGCGGTAATACGGGGGGGGCAAGCGTTGTTCGGAATTACTGGGCGTAAAGGGCGCGTAGGCGGCGACCCAAGTCAGATGTGAAAGTCCTGGGCTTAACCTGGGGACTG
+
CCCCCGGGGGGGGGGCFGGGGGGGGGGGGGGGGGGGGGGGGGGGGGGGGGGGGGGGGGGGGGGGGGGGGGGGGGGGGGGGGGGEGGGGGGGGGGGGGGGGFGGGGGGGGGGGGGGGGGCEGGGGGGGFGGGGGGGFGGGGGDCFGGGGGGGGGGGEGGGGGGBFGGGGCFFGEGGGGGGCGFEF>EFGGGGGG>C>EGEGGGGGGGGGEEGCC?5CCE*;E8*<CE5*8CFFGGGGGGGGCFGGGGGGG/5CCFGG=B7DC=57CD7FC*09FFFCGFC:CFFFGF4<:7@AFF)8>)87@
@M03506:14:000000000-AKVR1:1:1101:8079:8361 1:N:0:48
ATGAACTCCTACGGGAGGCAGCAGTGGGGAATCTTGCGCAATGGCCGAAAGGCTGACGCAGCGACGCCGCGCGTGGGATGAAGCATTTCGGTGTGTAAACCACTGTTGCCCGGGACGAACAGCTTCTTTCGAGGAGCCTGACGGTACCGGGTGAGGAAGCACCGGCTAACTCCGTGCCAGCAGCCGCGGTAATACGGAGGGTGCGAGCGTTGTCCGGAATCACTGGGCGTAAAGGGCGCGTAGGCGGCGCGGGTAGTAAACGGTGAAAGCTTGGAGCTCAACTCCGAGTCGGCCGTCGATA
+
CCCCCGGGGGGGGGGGGGGGGGGGGGGGGGGGGGGDGGGGGGGGGGGGGGGGGGGGGGGGGGGGGGGGGGGGGFGGGGGGGGGGGGGGGGGGCGGGGGGGGGFGGGGGGGGCGGGGGGGGGGGGGGGGGGGGGGGGGGGGGGGDGGCFGDGGGGGGGGGGGGGGGGGGGGGGGGGGGCCGGGGGGGDGGEGGGGGGGGE5CEDGGDG*:EG>EFFEGGGGGGGGGGGGGEGGGF@ECEGG=EGEGGEGGGGGGE/C<6*:C=D/51<CFCCFGDGG*07=FFFEFB<32CBFB3)<57).0
@M03506:14:000000000-AKVR1:1:1101:25235:8384 1:N:0:48
ATGAACTCCTACGGGAGGCAGCAGTCGGGAATTTTGGGCAATGGGCGAAAGCCTGACCCAGCAACGCCGCGTGAAGGATGAAATCCTTCGGGATGTAAACTTCGCAAGAACGGGAAGAATAAGCCGGTGTTAATATCACCGGTGATGACGGTACTGTTTGTAAGCTCCGGCTAACTCCGTGCCAGCAGCCGCGGTAATACGGGGGGAGCAAGCGTTGTTCGGATTTACTGGGCGTAAGGGGCGCGTAGGCGGCCACCGCAAGACGGTTGGGAAATCGCCGGGCTTAACCCGGAAAGGTCAA
+
CCCCCGGGGGGGGGGGGGGGGGGGGFGFGGGGFGGGGEGGGGGGGGGGGGGGGGGGFGGGGGGGFFGGGGGGGGGCFFGGGGGFGGGGGGGGGGGGGGGFEGGGDGGGFGGGGG7CGDGCDFGCFGGGCFF,@DFGFGG8>FFC7DFGGGG+DEA3=FFF@FFAFFGGG*1>:FCF9FFCC@*<<F7@CFEEG7EF>;+?CC@EEGDE88@>CC*;?/;@C88CC6CFCFD5*71***2*:CE5>52):6:CC5*/;@DDE**2:CCC=):7DCF7*09)75:C5?792C;6>))5.//)/
@M03506:14:000000000-AKVR1:1:1101:5859:8395 1:N:0:48
ATGAACTCCTACGGGAGGCAGCAGTGGGGAATTGTTCGCAATGGGCGAAAGCCTGACGACGCAACGCCGCGTGGAGGATGAAGATCTTCGGGTCGTAAACTCCTTTCGATCGGGACGAATGATCGGTGACCTAATACGTCATCGGAATGACGGTACCGAGAGAAGAAGCCCCGGCTAACTCCGTGCCAGCAGCCGCGGTAATACGGGGGGGGCAAGCGTTGTTCGGAATTACTGGGCGTAAAGGGCGCGTAGGCGGCCTTCTAAGTCGGACGTGAAATCCCTCGGCTTAACCAAGGAACTG
+
CCCCCGFGGGGGGGGGGGGGGGGGFGGFGFEGGGGGGGGDGGGGGGEGGGGGGGGGGGGGGGGGGGGGGGGGGGGGGFGGGGGGGFGGGGGGGGGGGGGGGGGGGGGGGGGGGGGGGGGGGGGGGGEEGGGGGDFFFFFFGGGGDGGGGFGGGGGFGGFCFEGGGGGGGDFEEFGGGGGGGGGGGGGGGFGGGGDGGGGEGDGGGC5CEDDGGDEFFG=GEE8<EGGGGGGGGGF5/:CEACFFGCEGGEGGGFGGEB*>F9>FFFGGECE>CCFC**C9<47=*)*077B2*)005;5@4
@M03506:14:000000000-AKVR1:1:1101:18634:8397 1:N:0:48
ATGAACTCCTACGGGAGGCAGCAGTGGGGAATCTTGGACAATGGGCGCAAGCCTGATCCAGCCATGCCGCGTGAGTGATGAAGGCCTTCGGGTTGTAAAACTCTTTTGGCGGGGACGATAATGACGGTACCCGCAGAATAAGCTCCGGCTAACTTCGTGCCAGCAGCCGCGGTAATACGAAGGGGGCTAGCGTTGTTCGGAATTACTGGGCGTAAAGCGTGCGCAGGCTGCTTCCCAAGTCAGGGGTGAAAGCCCAGAGCTCAATTCTTGAACTGCCTTTGAGACTTACAGGCTTGAGTAC
+
CCCCCGGGGGGGGGGGGGGGGGGGDGGDGGGGGGFG9FGFFFFGCEGGCGGFGGCFDFGGFDGGFFGGGGGEGDFCFDEFGF,FGGFDFGC:FGGGGGGGCGFFGGGFGCFDEDGGEEGGGDAFGGGGGCFF7@FGDFCFGE9CFF71>:FF7F@97FCEGCGGGGGGCCGEGG7FGDC*4BF*=?EEC:CCCGGGG?:/88FCCC:+<FGGGDE8:FCGCCDGGGC=*C5CFC+;<69+<9CFEGEDGG9C4::CG)9*+793+2+:+?<?<**+0/C7*8)*<***.*145;73))*/*
@M03506:14:000000000-AKVR1:1:1101:6328:8408 1:N:0:48
ATGAACTCCTACGGGAGGCAGCAGTGGGGAATTGTTCGCAATGGGCGCGAGCCTGACGACGCAACGCCGCGTGGAGGATGAAGATCTTCGGGTCGTAAACTCCTTTCGATCGGGACGAATGATCGGTGACCTAATACGTCATCGGAATGACGGTACCGAGAGAAGAAGCCCCGGCTAACTCCGTGCCAGCAGCCGCGGTAATACGGGGGGGGCAAGCGTTGTTCGGAATTACTGGGCGTAAAGGGCGCGTAGGCGGCCTTCTAAGTCGTGCGTGAAATCCCTCGGCTTAACCGAGGCACTG
+
CCCCCGGGGGGGGGGGGGGGGGGGGGGGGGGGGGGGGGGGGGGGGGGGGGGGGGGGGGGGGGGGGGGGGGGGGGGGGGGGGGGGGGGGGGGGGGGGGGGGGGGGGGGGGGGGGGGGGGGGGGGGGGGGGGGGGGGGGGGGGGGFGGGGGGGGGGGGGGGEEGFGFFFCGFFGCEDGGGGGGGGGGGGGGGGGGGGGGGGGGGFGGGEGGGGGECGGGGEEGGFFGGGECGCFFGGGCCDDGGGCGGEGGGGGGGGGGFGGGGF7?FGG5<CEDDDGGFGG7FFEG>C5:>9335B7)85)0
@M03506:14:000000000-AKVR1:1:1101:5638:8417 1:N:0:48
ATGAACTCCTACGGGAGGCAGCAGTCGGGAATTTTGGGCAATGGGCGAAAGCCTGACCCAGCAACGCCGCGTGAAGGATGAAATCCCTCGGGATGTAAACTTCGCAAGAATAGGAAGAATTAGTGGGGGCTAATACTCCCCATGATGACGGTACTATTTGTAAGCTCCGGCTAACTCCGTGCCAGCAGCCGCGGTAATACGGGGGGAGCAAGCGTTGTTCGGATTTACTGGGCGTAAAGGGCGCGTAGGCGGCCAGCGCAAGTCAGTTGTGAAATCTCCGGGCTTAACTCGGAAAGGCCAA
+
CCCCCGGGGGGGGGGGGGGGGGFGGGGGGDGGGGGGGGGGGGGGGGGGGGGGGGGGGGGGGGGGGGGGGGGGCFGGGGGGGGGGGGGGGGGGGGGGGGGGGGGGGGGGGGGGGGGDFGGGGGGGGGGGGGGGGGGGGGGGGGGGGGGGGGGGGGGGGGGGGGGGGGGGGGGGGGGGGGGGGGGGGGGGGGGGGGGGGGGGGDE7CEGEGGFGGGCGGEGGGG*CEGFGFGGFGDEGGFGGEEGGGCEDCCCGGGGGGFGG=EG7<D?>?7*=F*>+:679CBBEF?F?)>>?35555).).
@M03506:14:000000000-AKVR1:1:1101:18782:8420 1:N:0:48
ATGAACTCCTACGGGAGGCAGCAGTCGGGAATTTTGGGCAATGGGCGAAAGCCTGACCCAGCAACGCCGCGTGAAGGATGAAATCCTTCGGGATGTAAACTTCGCAAGAACGGGAAGAATAAGTAAGAGTTAATATCTCTTACGATGACGGTACTGTTTGTAAGCTCCGGCTAACTCCGTGCCAGCAGCCGCGGTAATACGGGGGGAGCAAGCGTTGTTCGGATTTACTGGGCGTAAAGGGCGCGTAGGCGGCCACCGCAAGTCGACTGTGAAATCTCCGGGCTTAACCCGGAAAGGTCAG
+
CCCCCGGGGGGGGGGGGGGGGGGGGGGGGGGGGGGGGGGGGGGGGGGGGGGGGGGGGGGGGGGGGGGGGGGGGGGGGGGGGGGGGGGGGGGGGGGGGGGGGGGGGGDEGGGGGGGGGGGGGFGGGGGGGGGGGGEGG<FGGGGGGGGGGGGGGGFFGGGGGGGGGGGGGDGGGGGGGGGGG7FGGGGGGGGDFGGCECGGGGED@EDGGGFGGGGGGGG7CEGEGGGGGG?GGGG5=FGGGGGGG:CGGGGGGGGFGFGCGD7C=DGGG>7*:CFG*0:9D@B:7)2=AGDFEF:@F=/60
@M03506:14:000000000-AKVR1:1:1101:7191:8432 1:N:0:48
ATGAACTCCTACGGGAGGCAGCAGTCAAGAACATTCGACAATGGGCGAAAGCCTGATCGAGCGACGCCGCGTGCAGGAAGAAGGGCTTCGGCCTGTAAACTGCTTTTGTGTGGGAAGAACTATGACGGTACCACAAGAATAAGGGGTTGCTAACCTCGTGCCAGCAGCAGCGGTAATACGAGGACCCCGAGCGTTATCCGGAATTACTGGGCGTACAACGTGAGCATCCGGTTGTGCTAGTCTTATGTTAAATCTCATTGCTCAACGATGAGACTGCGTGAGAAACGGCACGACGAGCGTG
+
CCCCCGGGGGGGGGGGGGGGGGGGGGGGGGGGGGGGGGGGGGGGGGGGGGGGGGGGGGGGGGGGGGGGGGGGGGGGGGGGGGGGGGGGGGGGGGGGGGFFGGGGGGGGGGGGGGGGGGGGGGGGFGGDGGGGGGFFGGGGGGGGGGGGGGGGGGGGGGGGGGGGGGGGGGGGGGGGFGGGGDGGGGGGGGGGGGGGGGCEEGDEFGGGGGGGGGG*;2<EGCFGGGG8FGGEEEEGD9DG<CGDCCFGGGF?70<79=FD927CCCEG=5+7:FCE:>DC*)/0+0>79GB65@)).)))0
@M03506:14:000000000-AKVR1:1:1101:26354:8432 1:N:0:48
ATGAACTCCTACGGGAGGCAGCAGTCGAGAATTTTTGACAATGGGGGAAACCCTGATCGAGCGACGCCGCGTGGAGGATGAAGGTCTTCGGATTGTAAACTCCTGTCATTGGGGAACAAGGTGCATACGTTAACTGCGTGTGCATTGATAGTACCCGAAGAGGAATAGACGGCTAACTCTGTGCCAGCAGCCGCGGTAATACAGAGGTCTCAAGCGTTGTTCGGATTCATTGTGCGTAAAGGGTGCGTAGGCGGCGCGGTAAGTCGGGTGTGAAATCTCGGAGCTTCAGCCCGAAACTGCA
+
CCCCCGGGGGFGCEGCFFGGGGGGGGGGGGFFAFCGBFG9@EFFGGG+@FFGFGGGGCCEGEG@CF8>BEFF7@BFCGFGECF8F?FEC<CEFGDGGEF,,:B9BF8?AF<FGE:4=AD<FGGCGCGC<DA<<CFF@EE+B>BEC,DAAFAFGG<AEGF7F:7>,,73,>CCFGEF7>:FF,@<FCCF8FGCFD7FEC8FE9FGGGE899CC999=*=//*<?*;?8++<7:2<+2/8**9C=CEEGC5:5+9**1::)9=7=<?DC<:D15:2*+*9**9)7E6:*9)*)-7>3))19=*
@M03506:14:000000000-AKVR1:1:1101:16032:8435 1:N:0:48
ATGAACTCCTACGGGAGGCAGCAGTGGGGAATTTTGGACAATGGGGGCAACCCTGATCCAGCAATGCCGCGTGTGTGAAGAAGGCCTTCGGGTTGTAAAGCACTTTTGTCCGGAAAGAAAACCTCCGTCCTAATACGGTGGGGGGATGACGGTACCGGAAGAATAAGCACCGGCTAACTACGTGCCAGCAGCCGCGGTAATACGTAGGGTGCAAGCGTTAATCGGAATTACTGGGCGTAAAGCGTGCGCAGGCGGTTCGCTAAGACCGATGTGAAATCCCCGGGCTTAACCTGGGAACTGC
+
CCCCCGGGGGGGGGGGGGGGGGGGGGGGGGGGGGGGGGGGGGGGGGGGGGGGGGGGFGGGGGGGGGGGGGGGGGGGGGGGGDGGGGGGGGGGGGGGGGGGGGGGGGGGGGGGGGGGGGGGGGGGGGGGGGGGGGGGGGGGGGGGGGGGGGGGGGGGGGGGGGGGGGGGGGGGGGGGGGGGGGFGGGGGGGGGGGGGGGGEGFGGGGGGGGGGGFGGGGGEGGGGGDGFGGGGGGFFGGGEFGGGGGGGGGCDGGGGDDGGEGGFFGGD5):7*200CFCGGE>GGFG?<GFFF@FFFFFF6
@M03506:14:000000000-AKVR1:1:1101:18962:8471 1:N:0:48
ATGAACTCCTACGGGAGGCAGCAGTCGGGAATTTTGGGCAATGGGCGAAAGCCTGACCCAGCAACGCCGCGTGAAGGATGAAATCCTTCGGGATGTAAACTTCGCAAGAACGGGAAGAATAAGTAAGGGTTAATATCTCTTACGATGACGGTACTGTTTGTAAGCTCCGGCTAACTCCGTGCCAGCAGCCGCGGTAATACGGGGGGAGCAAGCGTTGTTCGGATTTACTGGGCGTAAAGGGCGCGTAGGCGGCCACCGCAAGTCGACTGTGAAATCTCCGGGCTTAACCCGGAAAGGTCAG
+
CCCCCGGGGGGGGGDGGDFGGGGFGGGGGCEGGGGEGGGGGGFFGGGGGDGGGGGFGFGGGGGGGGGGGGGGGGGGGGGGGFGGGGGGGGGGGGGGGFGGGGGDGCCGGGGGGGDEGGGGGGDEFDGGGGGGGGGGGFGGGGGGGGGGGGGGGGGGGGGGGGGGGFDFGGGGGGGGGGGGGDGFGGGGGGGGGGGGDGGFGCCE:E5CEGFGGGDGGGFGG5EC5E+<:FFFGEEEE5F7CD=CGGGGGGGDGGD3CBG):EGCECEDEDG*77>:2*>D3)5:C:784C>655)7>FFF5
@M03506:14:000000000-AKVR1:1:1101:19996:8480 1:N:0:48
ATGAACTCCTACGGGAGGCAGCAGTCGAGAATTTTTCACAATGGGCGCAAGCCTGATGGAGCGACGCCGCGTGGGGGATGAATGGCTTCGGCCCGTAAACCCCTGTCATTTGCGAACAATTCGGTTCAATTAACACCTGAACCGTTGATAGTAGCGAAAGAGGAAGGGACGGCTAACTCTGTGCCAGCAGCCGCGGTAATACAGAGGTCCCAAGCGTTGTTCGGATTCACTGGGCGTAAAGGGTGCGTCGGTGGGGAGGTAAGTCGGATGTGAAAGCTCGGAGCTCAACTCCGAAATGGCA
+
CCCCCGGGGGGGGGGGGGGGGGGGGGGGGGGGGGGGGGCFGGGGGGGGGGGGGGGGGGGGGGGGGGGGGGGGGGGGGGGGGFGGGGGGGGGGGGGGGGGGGGGGGGGGGGGGGGGGGGGGGGGGGGGGGGGFGGGGGGGGGGGGGGCFGGGGGGGGGGGGGGCFCCGGGGGGEEGFGGGGGGGGGGGGGGFDGGGGGGDGGGFFGGGGG+;AC>>E;EGGGGGG5?ECFGF7:C**1?3;EGD0:75**1::7:*)*0><CFF<9<C):D6@C7:F496<)07**09?0*18>7<5>FF4)
@M03506:14:000000000-AKVR1:1:1101:18983:8500 1:N:0:48
ATGAACTCCTACGGGAGGCAGCAGTGGGGAATTTTCCGCAATGGGCGAAAGCCTGACGGAGTGACGCCGCGTGGGGGACGAAGGCCTTCGGGTCGTAAACCCCTGTCAGAGGGAAAGAAGGGTCGGCGCGTGAATAGCGCGTCGATCTGACGGTACCTTCAGAGGAAGCCCCGGCCAACTCTGTGCCAGCAGCCGCGGTAAGACAGAGGGGGCAAGCGTTGCTCGGAATCACTGGGCGTAAAGGGCGCGTAGGCGGGATGGCAAGTCGGTCGTGAAATCCCTGGGCTCAACTCAGGGGGGT
+
CCCCCGGGGGGGGGGGGGGGGGGGGGGGGGGGGGGGGGGGGGGGGGGGGGGGGGGGGGGGGGGGGGGGGGGGGGGGGGGGGGGGGGGGGGGGGGGGFGGGGGEGGGGGGFGGGGGGGGGGGGGGGGGGGGGGGFDGGGGGGGGGGGGGGGGGGGGGGCCGGFGGGGFGGGGCGGGD5EFGFGGGGGGGGGGGGGGGGGGGEGFGFGGGGGGGGCFGGGGGGD?CECGC8FFE9CFC5CGGC=F?CCEGE>=EGGEGE>DGGG4CGFGDG7CBDGCCC9747?FEF@F05C?)9=?FFF:D)
@M03506:14:000000000-AKVR1:1:1101:23111:8524 1:N:0:48
ATGAACTCCTACGGGAGGCAGCAGTGGGGAATTGTTCGCAATGGGCGCAAGCCTGACGACGCAACGCCGCGTGGAGGACGAAGATCTTCGGGTCGTAAACTCCTGTCGAGCGGGACGAATGATCTGTGGCTGAATACGCCGCAGAGGTGACGGTACCGCTAAAGGAAGCCCCGGCTAACTCCGTGCCAGCAGCCGCGGTAATACGGGGGGGGCAAGCGTTGTTCGGAATTACTGGGCGTAAAGGGCTCGTAGGTGGCCAACTAAGTCAGACGTGAACACACCAGGCTCAACGTGGGAACTG
+
CCCCCGGGGGGGGGGGGGGGGGGGGGGGGGGGGGGGGGGGGGFGGGGGGGGGGGGGGGGGGGGGGGGGGGGGGGGGGGGGGDGGGFFGGGGGGGGGGGGGGGGGGGGGGCGGGDGFGCGGGGGGGGGGGGGGGGGGGGGGGGGGGGGGGFGGGGFDGGG>E*CFGGGGFGGGGEGDGGGGFGGGGGGGFGGGGGGDGGCG8GGGFGGGGGGG5?:CFGGGGDGFGEG5F?CFGGGF5ECE57E77*09:/:57<C38>*7*:CCC7CCC76>7D9A**2*/0)757*.57F()).<)9))/
@M03506:14:000000000-AKVR1:1:1101:13021:8530 1:N:0:48
ATGAACTCCTACGGGAGGCAGCAGTCGGGAATTTTGGGCAATGGGCGAAAGCCTGACCCAGCAACGCCGCGCGAAGGATGAAATCCCTCGGGATGTAAACTTCGCAAGAACAGGAAGAATAAGTAGGGGACAATACCCCCTATGATGACGGTACTGTTTGTAAGCTCCGGCTAACTCCGTGCCAGCAGCCGCGGTAATACGGGGGGAGCAAGCGTTGTTCGGATTTACTGGGCGTAAAGGGCGCGTAGGCGGCGCCGCAAGTCGGTTGTGAAATCTCCGGGCTTAACCCGGAAAGGTCAAC
+
CCCCCGGGGGGGGGGGGGGGGGGGGGGGGEGGGGGGGGGGGGGGGGGGGGGGGGGGGGGGGGGGGGGGGGGGGCGGGGGGGGGGGGGGGGGGGGGGGGGGGGGGGGGGGGGGGGFGGGGGGFGGGFGGGGGGGFGGGGGGGGGGGGGGGGGGGGGGGGGGGGGGGGGGGGGGGFGGGGGGGGGGGGGGGGGGGGGGGGGGGGGGGGGGGF6FGGEGGGGGDGGGGGGGGGGGGGEEG=CFDGGCGEGGGGGC5=*CEFGGG9CGGCGDGG987CF+:?GDGB7CGFG6:CE>))<5@@:64
@M03506:14:000000000-AKVR1:1:1101:11970:8531 1:N:0:48
ATGAACTCCTACGGGAGGCAGCAGTGGGGAATATTGGACAATGGGGGAAACCCTGATCCAGCAATGCCGCGTGAGTGATGAAGGCCTTAGGGTTGTAAAGCTCTTTTACCCGGGATGATAATGACAGTACCGGGAGAATAAGCCCCGGCTAACTCCGTGCCAGCAGCCGCGGTAATACGGAGGGGGCTAGCGTTGTTCGGAATTACTGGGCGTAAAGCGCACGTAGGCGGCTTTGTAAGTTAGAGGTGAAAGCCCGGGGCTCAACTCCGGAATTGCCTTTAAGACTGCATCGCTAGAATTG
+
CCCCCGGGGGGGGGGGGGGGGGGGGGGGGGGGGGGGGGGGGGGGGGGGGGGGGGGGGGGGGGGGGGGGGGGGGGGGGGGGGGGGGGGGGGGGGGGGGGGGGGGGGGGGGGGGGGGGGGGGGGGGGGGGGGGGGGGGGGGGGGGGGGGEGGGGGGGGGGGGGGGGGGGGEGGGGGGGGGGGGGGGGGGGGGGGGGGGGGGGGGGGGGGGGGGGGGGGGGGDEGGCGCEGGGGGGFGCCDD9FGGGGGGGGGGGFFFDEEGGDG=CFGCGGDCB<**<>F7DGFFGGFGFBCF?E>3566F46
@M03506:14:000000000-AKVR1:1:1101:22279:8533 1:N:0:48
ATGAACTCCTACGGGAGGCAGCAGTAAGGAATATTGGTCAATGGACGAAAGTCTGAACCAGCCATGCCGCGTGGAGGATGAAGGTCCTCTGGATTGTAAACTTCTTTTATATGGGACGAAAAAAGGCCTTTCCAGGTCGTCTGACGGTACCATATGAATAAGCACCGGCTAACTCCGTGCCAGCAGCCGCGGTAATACGGAGGGTGCAAGCGTTATCCGGATTCACTGGGTTTAAAGGGTGCGTAGGTGGGTTGATAAGTCAGTGGTGAAATCCCCGCGCGTAACTTGGGAACTGCCATTG
+
CCCCCGGGGGGGGGGGGGGGGGGGGGGGGGGGGGGFGGGGGGGGGGGGGGGGGGGGGGGGGGGGGGGGGGGGGGGGGGGGGGGGGGGGGGGGGGGGGGGGGGGGGGGGGGGGGGGGGGGGGGGGGDGGGGGGGGGGGGGGGGGGFGGGGGGGGGGGGEGGGGGGGGGGGGGGGGGGGGGGGGGGGGGGGGGGGGGGGGGG@EEGF7EGFGGGGGGGCFECEDEGGGFGFGCC5+AEFGDGGDEEEEGCFGGGDGF>CBFDG?C<95AFE7+@FF*:53/9)077C7>F?*<3>??F<?FB*
@M03506:14:000000000-AKVR1:1:1101:6746:8549 1:N:0:48
ATGAACTCCTACGGGAGGCAGCAGTGGGGAATTGTTCGCAATGGGCGCAAGCCTGACGACGCAACGCCGCGTGGAGGATGAAGATCTTCGGGTCGTAAACTCCTTTCGATCGGGACGAATGATCGGTGACCTAATACGTCATCGGAATGACGGTACCGAGAGAAGAAGCCCCGGCTAACTCCGTGCCAGCAGCCGCGGTAATACGGGGGGGGCAAGCGTTGTTCGGAATTACTGGGCGTAAAGGGCGCGTAGGCGGCCTTCTAAGTCGTGCGTGAAATCCCTCGGCTTAACCGCGGAACTG
+
CCCCCGGGGGGGGGGGGGGGGGGGGGGGGGGGGGGGGGGGGGGGGGGGGGGGGGGGGGGGGGGGGGGGGGGGGGGGGGGGGGGGGGGGGGGGGGGGGGGGGGGGGGGGGGGGGGGGGGGGGGGGGGGGGGGGGGGGGGGGGGGGGGGGGGGGGGGGGGGGGGGGGGGCGGGGGGGGGGGGGGGGGGGGGGGGGGGGGGGGGFGFGGGGGDGGDCFGGG?EGGGGGGGDGGGGGGGGGGDGCFGGGGGGGGGGGGGGGFGGG?DFFGGGCDE59CCFCFFFG?FGD@F>:7@>:));)35;4
@M03506:14:000000000-AKVR1:1:1101:6631:8589 1:N:0:48
ATGAACTCCTACGGGAGGCAGCAGTGGGGAATATTGGACGATGGGCGCAAGCCTGATCCAGCCATGCCGCGTGTGTGAAGAAGGCCTTCGGGTTGTAAAGCACTTTTGTTGGGGAAGAAAAGCACTCAATTAATACCTGGGTGTTCTGACGGTACCCAAAGAATAAGCACCGGCTAACTTCGTGCCAGCAGCCGCGGTAATACGAAGGGTGCAAGCGTTACTCGGAATTACTGGGCGTAAAGCGTGCGTAGGTGGTGAGTTTAGTCTGTCGTGAAAGCCCCGGGCTCAACCTGGGAATGTG
+
CCCCCGGGFGFGEGGEGGGEGGGGGFGGGFGGGGGGGGGGGGGGGGGGGGGGGGGGGGGGGGGGGGGGGGGGEFDGGGGGGEGGGGGGGGGGGGGGGGGFGGGFG,FFGFGGGGGGGFGDGGGGGGGGGFCEDGGGFGGGFFGGDFGGGGGGEGGFGGFGGDFEGGDGFGGGGGGGGGGFDEF7FDFGGGGG7FG:*=:5CFGGGGGDCGGGGGGGGGGACCEC8CEGGGGGG?@*:EG=FGGDE*:7CCDGCFF5C4*:9+:+<:FC0:A)14C+2?<3/5>*/016)7)8FFF>))6**
@M03506:14:000000000-AKVR1:1:1101:18069:8631 1:N:0:48
ATGAACTCCTACGGGAGGCAGCAGTGGGGAATATTGGACAATGGGCGAAAGCCTGATCCAGCAATGCCGCGTGAGTGATGAAGGCCTTAGGGTTGTAAAGCTCTTTTACCCGGGATGATAATGACGGTACCGGGAGGATAAGCTCCGGCTAACTCCGTGCCAGCAGCCGCGGTAATACGGAGGGAGCTAGCGTTGTTCGGAATTACTGGGCGTAAAGCGCACGTAGGCGGCTTTGTAAGTTAGAGGTGAAAGCCCGGGGCTCAACCCCGGAATTGCCTTTAAGACTGCATCGCTTGAATCC
+
CCCCCGGGGGGGGGGGGGGGGGGGGGGGGGGGGGGGCGGGGGGGGGGGGGGGGGGGGGGGGGGGGGGGGGGGGGGGGGGGGGGGGGGGGGGGGGGGGGGGGGGGGGGGGGGGGGGGGGGGGGFGGGGGGGGGGGGGGGGGGBFGFGGGGGGGGGGGGGGGGGGGGGGGGGGGGGDFGGFGGGGGGGGGGGGGGGGGGGGGGCFGGGGCFGGGCEECGGGGCGGGC5CGGGGCEFGGGGFGGCFFGGGGDDGF4=FDCEGGGGDFFGGCEGC3C<FF79FCF=FGGFGFFFF?@>087??FF
@M03506:14:000000000-AKVR1:1:1101:4090:8631 1:N:0:48
ATGAACTCCTACGGGAGGCAGCAGTGGGGAATATTGCGCAATGGGCGAAAGCCTGACGCAGCAACGCCGCGTGAGTGATGAAGGCCTTCGGGTCGTAAAGCTCTGTCGGAGGGAACGAATGTTTCTGAGGTTAACAGCCTCAGGAAGTGACGGTACCCTCAAAGGAAGCACCGGCTAACTCTGTGCCAGCAGCCGCGGTAATACAGAGGGTGCAAGCGTTGGTCGGCAGCATTGGGCGTAAAGGGCGTGTAGGCGGTTTGTTAAGTCATGTGGGAAATCCACCGGCTCAACCGAGGAAAGA
+
CB@CCFAFF<F<FGGEGGGGCEAFFGGGEGECFGCGGG:FEEGGGFEGG>@CF<E<FEECEGGGEFG@CFGGGDGGCAE,FECEGGGFGFGGG@CBFGGGGDFGFF97FEGGGGGFGGGEF3=DGFGGGFFGFGFGGGG<<DFGGFFFGGCCCFE:>:<FGB@=CCFFGF,>>>CGD<:F,?F;FFGFGG@FF*BFCE@EEG9+<EGFGC*;*<CFCC;?**;7?E*1*;C+<9<CF=5//*<9C:>):AC+*9:C85*/:6>F<03:9C+*09FC48***)7>E>D)297:D3>>).).)
@M03506:14:000000000-AKVR1:1:1101:21876:8654 1:N:0:48
ATGAACTCCTACGGGAGGCAGCAGTAGGGAATATTGGTCAATGGATGGAAGTCTGAACCAGCCATGCCGCGTGCAGGAAGAAGGCCTTCTGGGTTGTAAACTGCTTTTGCCAGGGGATAAAGATTCCATGCGTGGAAAATTGAAGGTACCTGGTGAATAAGCCACGGCTAACTACGTGCCAGCAGCCGCGGTAATACGTAGGTGGCAAGCGTTGTCCGGATTTATTGGGTTTAAAGGGTGCGTAGGCGGCTTATTAAGTCAGTGGTGAAATACTCTAGCTCAACTAGAGGGGTGCCATTGG
+
CCCCCGGGGGGGGGGGGGGGGGGGGGGGGGGGDGGGGGGGGGGGGGGGGGGGGGGGGGGGGGGGGGGGGGGGGGGGGGGGGGGGGGGGGGGGGGGGGGAEGGGGGGGGGGGGGGGGGGGGFGGGGGGGGGGGGGGGGGFFGGGGGGGGGGGGGGGGGGGGGGGGGGGGGGGGGGGGGGGGGGGFFGDEGGGCFEGFGGFGGECCCGGGGFEEDEEGG5E:88+<ECFF8CE59?CGGE<EGEAEGGGGGG5>CFFF0=CD7?DGF7CG?>C?:C*?FFD*:6@CCFGF<FF0)775F4B*)
@M03506:14:000000000-AKVR1:1:1101:21970:8688 1:N:0:48
ATGAATTCCTACGGGAGGCAGCAGTGGGGAATTTTGCGCAATGGGCGGAAGCCTGACGCAGCAACGCCGCGTGGAGGATGAAGGTCTTTGGATTGTAAACTCCTGTCAGCAGGGAAAAAGGGAAGTGTGCTCATACCACACTGACTTGATTGTACCTGCAGAGGAAGCCCCGGCTAACTCTGTGCCAGCAGCCGCGGTAATACAGAGGGGGCAAGCGTTATTCGGAATTATTGGGCGTAAAGGGCGCGTAGGCGGCGATTCAAGTGGCGGGTGAAATCCCTCGGCTTAACCGAGGAACCGC
+
CCCCCGGGGGGGGGGGGGGGGGGGGFGGGGGGGGGEGGGGGGGGGGGGGGGGGGGGGGGGGGGGGGGGGGGGGGDFGEGGGGGFGGGGGGGGGGCGGFFFGGGGGGFGGGGGGGGGGGGGGGGGGGGDFGGGGGGGGGGGGGGGGGGGGGFGGGGFGG?FGDGC7CFG@FE@FGCFCGFGCF@FFGFFGGFGGGDGGCEG99CFFCCGGCEC5*1;E;CEC7@FG*;;CFF+0<EFGGG5*<AEECEGEGGC4CCCE397F?C7+0A*:)><)19:CFF49>FG57)067?BE>33)7)85
@M03506:14:000000000-AKVR1:1:1101:27774:8721 1:N:0:48
ATGAACTCCTACGGGAGGCAGCAGTGGGGAATTTTTCGCAATGGGGGAAACCCTGACGAAGCAACGCCGCGTGGAGGATGAAGGCCTTCGGGTCGTAAACTCCTGTCGACCGGGACGAACGTAGCTGGGTCCAATACACACGGCTATCGACTGTACCGGTGGAGGAAGCCACGGCTAACTCTGTGCCAGCAGCCGCGGTAATACAGAGGTGGCAAGCGTTGTTCGGAATGACTGGGCGTAAAGGGCGCGTAGGCGGTGCGTTAAGTCCGGTGTGAAATCTACCGGCTCAGCTGGGGAACTG
+
CCCCCGGGCAFGGGG;FEFGG7EEEFGFGGEFCFCFCGG7@@EFFGG:BF@FFGFGF@FEFGGG@FFCEGGGGGGGGGGGGEDD@EFGFFFGFGDEFFCGFGFF=FGG?+>FEE@3==@CGGGGGGG8CGGGGFF,3=>,>FEEGG?FGGG*<>FFGEDEF7::*7<B<EFFE>E7<,C:<,<FF,B+:@+2F2::12*/A9CFD7A8@<F5@>?G>CC*:;C:EG5*8+++++;=:*)1::CFCEC3**:=<9>C:)9C*:<*0*3:*1:BDG>::*0**9*5=)57?C?>F))))056=
@M03506:14:000000000-AKVR1:1:1101:18293:8721 1:N:0:48
ATGAACTCCTACGGGAGGCAGCAGTGGGGAATATTGGACAATGGGGGCAACCCTGATCCAGCAATGCCGCGTGAGTGATGAAGGCCTTCGGGTTGTAAAGCTCTTTTGCCAGGGACGATGATGACGGTACCTGGAGAATAAGCCCCGGCTAACTTCGTGCCAGCAGCCGCGGTAATACGAAGGGGGCAAGCGTTGTTCGGAATTACTGGGCGTAAAGGGCGCGTAGGCGGCTTATCAAGTCAGGCGTGAAATTCCCGGGCTCAACCTGGGGGCTGCGCTTGATACTGATGAGCTTGAATGG
+
CCCCCGGGGGGGGGGGGGGGGGGGGGGGGGGGGGGGGGGGGGGGGGGGGGGGGGGGGGGGGGGGGGGGGGGGGGGGGGGGGGGGGGGGGGGGGGGGGGGGGGGGGGGGGGGGGGGGGGGGGGGGGGGGGGGGGGGGGGGGGGGGGGGGGGGGGGGGGGGGGGGGGGGGGGGGGGGGGGGFGGGGGGEGGGGGGGGGGGEGGGGFGGFFGGGGGDGFGGGGGGDCEEGGGGGGGGGGGGFG9EFGGGGG5=FGD99FDFGGGGCCCGGGGFGFGGGEDEG3C7FFD*>F<G*8=BFF>/9B/
@M03506:14:000000000-AKVR1:1:1101:18715:8733 1:N:0:48
ATGAACTCCTACGGGAGGCAGCAGTAGGGAATATTGCGCAATGGACGAAAGTCTGACGCAGCCACGCCGCGTGAGTGAGGAAGGCCTTCGGGTTGTAAAGCTCTGTCAACTGGGAAAAACGGCTATCCGGGGAAAGTTCGGGTAGCGTGATGGTACCAGTGGAGGAAGCACCGGCAAACTCTGTGCCAGCAGCCGCGGTAATACAGAGGGTGCAAGCGTTGTTCGGAATTACTGGGCGTAAAGCGTGCGTATTCGGTATTTAGAGTCGCGGGTGAAACCCCAGGGCTTAACCCTGGAACTT
+
CCCCCGGGGGGGGGGGGGGGGGGGGGGGGGGGGGG9FGGGGGGCAFGCFFGGGGGGGDGGFEFFG7FGEEEGGGGEFGFGGGG>FFFEDGGGGGGGGGGGGGGFGGGFGGGGGFFEGFEGEGGDG9BFGGG>7=FGGGGGEG@BFEF8+CFGGGFGFDGCEGGGGGGGGGGGGGD<F77F9,FFFF9FGCFFGGGGGGGCCFCF9B?F@5*;EFGGGCEGGE=9C5>CE:9:C9CF=E785F++***1::5*2<E*;>3:++?<EC<3*)*.19397****0):CEF@377)5;)>.4)9*
@M03506:14:000000000-AKVR1:1:1101:11795:8737 1:N:0:48
ATGAACTCCTACGGGAGGCAGCAGTCAAGAAACTTCCGCAATGGGCGAAAGCCTGACGGAGCGACGCCGCGTGCTGGACGAAGTGCTTCGGTACGTAAACAGCTTTTATCGGGGACGAAATTATTGACGGTACCCGATGAATAAGGGGCTCCTAACTCTGTGCCAGCAGGAGCGGTAATACAGAGGCCCCAAGCATTATCCGGAATCACTGGGCGTAAAGGGTGTCGAGGCGGTCATGTTAGTCGTTCGTAAAATCTACGAGCTTAACTTGTAGCGGGCGAGCGAAACGGCATGACTAGAG
+
CCCCCGGGGGGGGGGGGGGGGGGGGGGGGGGGGGGGGGGGGGGGGGGGGGGGGGGGGGGGGGGGGGGGGGGGGGGGGGGGGGGGGGGGGGGGGGGGGGGGGGGGGGGGGGGGGGGGGGGGGGGGGGGGGGGFGGGGGGGGGGGGGGGGGGGGGGGGGGGGGGGGGGGGGGEFGGGGGGGGGGGGGGCGGGGGGGFGGD@FGGGGGGGFGGFFFGGEGGFFGDGGGGGGGGGEGGEGGGGGCGGGGFGGGGDF5CGGFFGFGGGEECECGFF?G*7CD>GD<.<7:.CEFD@BB)9)9969*
@M03506:14:000000000-AKVR1:1:1101:16746:8758 1:N:0:48
ATGAACTCCTACGGGAGGCAGCAGTGGGGAATTGTTCGCAATGGGCGCAAGCCTGACGACGCAACGCCGCGTGGAGGACGAAGATCTTCGGGTCGTAAACTCCTGTCGAGCGGGAAGAACGCTTCCCGGGTGAATAATCCGGGGAATTGACGGTACCGCTAAAGGAAGCCCCGGCTAACTCCGTGCCAGCAGCCGCGGTAATACGGGGGGGGCAAGCGTTGTTCGGAATTACTGGGCGTAAAGGGCTCGTAGGCGGCCAACTAAGTCGGATGTGAAATCCCCAGGCTTAACCTCGGACCTG
+
ACCCCGGGFGGGGGDGGGGGGGGGFGFGGGGGGGGGGGGGGGGGGGGGEGGGGGGGGG7CFG7FGGGGGGEFCFECEFDFGCFGFGGGGGGGGGGGFEFGGFGGGGGE3=:FCFFGGGGGGGECCFGGGGCGGGGGGGGGGGGGDGGGGFGGGGGGGGGFF7,<:FFGGGGGGGGGGGGGG?EFFG5CFGGGGGGGCGC*;0AFCEEDDEECE*;C>:;C881<ED85ECCFFFFGGGGCE5CC*:*>5*:CGGGD=>)**2C6+2<D7/*.CFFEG@>CG::*A@DF):9A=)007)07.
@M03506:14:000000000-AKVR1:1:1101:16275:8770 1:N:0:48
ATGAACTCCTACGGGAGGCAGCAGTCGAGAATTTTTGACAATGGGGGAAACCCTGATCGAGCGACGCCGCGTGGAGGATGAAGGTCTTCGGGTTGTAAACTCCTGTCATTTGGGAACAAGGCGTACGTATTAACTGTACGTGCGTTGATAGTACCAGAAGAGGAAGAGCCGGCTAACTCTGTGCCAGCAGCCGCGGTAATACAGAGGTCTCAAGCGTTGTTCGGATTCATTGAGCGTAACGGGTGTGGAGGCGGAGTGCTAAGGCGGGGTTTCAACTTCGGAGCGTAACGCCGACACTGCC
+
ACBCCGDGFG@<C@EFCCEDFCFGGGGE@E,;FEFG:CFFAFFGF>F+@EEFCGE<,C@CFGGCFEEFE7=:FC7C@?FFFGA?FGGGFCF+A=@FFE9FFEFEF<F<EFGF9+<FFDEBFC@BFF@D9FF9FGFGGA9DF<DFBC7FC<,8@FFG,>:,<7,,@@<@3>F:*<*,52CC,@C9<CFG7C<CB<**=C7E9C+?AFEGBFG?99+**/1/:C8E>880000+2<C*12/1C*C:55:*+*/*)/2)*0:7<292*/*1*)2)*2*+*/0*1)72/7*<(/.-0))).)/6)
@M03506:14:000000000-AKVR1:1:1101:23101:8781 1:N:0:48
ATGAACTCCTACGGGAGGCAGCAGTAGGGAATTTTCCGCAATGGGCGAAAGCCTGACGGAGCAACGCCGCGTGCAGGAGGAAGGCCTTCGGGTTGTAAACTGCTTTTATCTGTGACGATTTTGACGGTAGCAGAAGAATAAGGATCGGCTAATTCCGTGCCAGCAGCCGCGGTCATGCGGAAGATCCGAGCGTTATCCGGAATTACTGGGCGTAAAGAGTTGCGTAGGTGGCATAGAAAGCAAGCAGTGAAAGCCCACGGCGCAACCGTGGACACATTGTTTGAACTCCTAAGCTTGAGCA
+
CCCCCGGGGEGGGGGGGGGGGGGGFGGCEFGGGGGGGGGDGGGGFGGDGGGGGGGGGGGGGGDGGGGGGGGGGGGGGEGGGGGGGGCGGGGGGGGGFFGGGGGFGGGGCGGGGGGGGGGGGGGGGGGGGGGGGGGGGGFGGGGGCFGGGGGDGFGGGGGGGGGGGGGFDGC71FECCCEGGGGDDFGGGGGGGDGGGGGGGGGFAEGGGGGGGGGF?@F9?E7C:CEE:@E*8<8FGGGFGGGGGFF7CG7EFG*9@)7CE*9:EGGDC<G3<45C*9C::?FF7):9?FFFFF?BF4FF*
@M03506:14:000000000-AKVR1:1:1101:12300:8803 1:N:0:48
ATGAACTCCTACGGGAGGCAGCAGTGGGGAATATTGGACAATGGGCGAAAGCCTGATCCAGCAATGCCGCGTGAGTGATGAAGGCCTTAGGGTTGTAAAGCTCTTTTACCCGGGATGATAATGACAGTACCGGGAGAATAAGCTCCGGCTAACTCCGTGCCAGCAGCCGCGGTAATACGGAGGGAGCTAGCGTTGTTCGGAATTACTGGGCGTAAAGCGCACGTAGGCGGCTTTGTAAGTTAGAGGTGAAAGCCCGGGGCTCAACCCCGGAATAGCCTTTAAGACTGCATCGCTTGAATCC
+
CCCCCGGGGGGGGGGGGGGGGGGGGGGGGGGGGGGGGGGGGGGGGGGGGGGGGGGGGGGGGGGGGGGGGGGGGGGGGGGGGGGGGGGGGGGGGGGGGGGGGGGGGGGGGGGGGGGGGGGGGGGGGGGGGGGGGGGGGGGGGGGGGGGGGGGGGGGGGGGGGGGGGGGGGGGGGGGGGGGGGGGGGGGGGGGGGGGGGGGGGGGGGGGGGGGGGGGGGGGGGGGGGGGGGGGGG6<FGFGEFGGFFGGGGGFG:FFGGFGGDFGCDGG3CGDEGFCGGFFFDFFGGFGFAC7255>FFFFF?
@M03506:14:000000000-AKVR1:1:1101:16593:8806 1:N:0:48
ATGAACTCCTACGGGAGGCAGCAGTGGGGAATATTGGACAATGGGCGCAAGCCTGATCCAGCCATGCCGCGTGAGTGATGAAGGCCCTAGGGTTGTAAAGCTCTTTTACCCGGGATGATAATGACAGTACCGGGAGAATAAGCTCCGGCTAACTCCGTGCCAGCAGCCGCGGTAATACGGAGGGGGCTAGCGTTGTTCGGAATTACTGGGCGTAAAGCGCACGTAGGCGGCTTTGCAAGTTAGAGGTGAAAGGCCGGGGCTCAACTCCGGAATTGCCTTTAAAACGGCATCACTCGCATTG
+
CCCCCEFECFGGEB:,@@F@FEEFCAFEECCEC<C@F,,;;F@@CFF@EFFGGFGGFGGCFG@<@EFGGGEGC:FEGFGGF?FFAFBFEFGFGGEGFA??CFDEF<?<FBFC:C>F@FDECGDGGGGB?AAF+:+6CFGGGGG,<@=F@F7<D<,FGGGFFDFGGGG>FCFGE>F,<FB7@CF7*<:ECAFF<*8<:CGC;:FGGD<+:@FGG***<9?C5C?GFF5CGGEGG6@F:<C++<9C7=<C+99+*1/CEFGCE*902C967)*)*9777=F*?**3C)77(9/)0=*)07)>6
@M03506:14:000000000-AKVR1:1:1101:21031:8813 1:N:0:48
ATGAACTCCTACGGGAGGCAGCAGTCGAGAATTTTTCTCAATGGGGGAAACCCTGAAGGAGCGACGCCGCGTGGAGGATGAAGGTCTTCGGGTTGTAAACTCCTGTCATTTGGGAACAAGTGCCGGTACCTAACTGCTACCGGCTTGATAGTACCAGAAGGGGAAGGGACGGCTAACTCTGTGCCAGCAGCCGCGGTAATACAGAGGTCTCAAGCGTTGTTCGGATTCATTGGGCGTAAAGGGTGTGTAGGTGGCGCGCTAAGTCGGGTGTGAAATTTCGGAGCTTAACTCCGAAACTGCA
+
CCCCCGGGGGGGGGGGGGGGGGGGGGGGGGGGGGGGGFGGGGGGGGGGDGGGGGGGGGGGGGGGGGGEGGGEGGFGGGFFFGGGGDGGGGEGGG:FGGDGGFGFFFF?EDFGGGGGFGEFG<AFGEGGGGGGFGGFGGGGACFGFGECDFGGGGGGG7,@FFGCCGGGFGEGGG>FGFFCGCCGGGGFFA<F:FE<E7EGGGF@CC;CB<CFFCGGEGEAFFGDEC8@+<7<E58:>87*:FGFGEGCF:CCGF6DGFGGGCG+CDGGFGEEC>>976>GC55>*9:@AGF::))0706?*
@M03506:14:000000000-AKVR1:1:1101:9642:8828 1:N:0:48
ATGAACTCCTACGGGAGGCAGCAGTGGGGAATATTGGACAATGGGGGCAACCCTGATCCAGCAATGCCGCGTGAGTGATGAAGGCCTTCGGGTTGTAAAGCTCTTTTGGCGGGGACGATGATGACGGTACCCGCAGAATAAGCCCCGGCTAACTTCGTGCCAGCAGCCGCGGTAATACGAAGGGGGCTAGCGTTGTTCGGAATTACTGGGCGTAAAGGGCGCGTAGGCGGTCCTGATCGTCGGATGTGAAAGGCCTGGGCTCAACCTGGGAATGGCATCCGATACGGCGGGACTGGAGTGG
+
CCCCCGGGGGGGGGGGGGGGGGGGGGGGGGGGGGGGGGGGGGGGGGGGGGGGGGGGGGGGGGGGGGGGGGGGGGGGGGGGGGGGGGGGGGGGGGGGGGGGGGGGGGGGGGGGDFGGGGGGGGGGGGGGGGGGGGGGGGGGGGGGGGGGGDGGGGFGGGGGGGGGGGGGGGGGGGGGGGGGGGGGGGGGFGGGGCEGGGGGGDGGGGGGGGGGGCEGGFGGGGGGCGGGGGGEEGGEFGGGGDGEGGGGF7?EFG5CGFGGDFGGGFFFFG66CFGGGFFDC7>5:FGBBGF2>5F:7>)7;
@M03506:14:000000000-AKVR1:1:1101:20226:8862 1:N:0:48
ATGAACTCCTACGGGAGGCAGCAGTGGGGAATTGTTCGCAATGGGCGCAAGCCTGACGACGCAACGCCGCGTGGAGGATGAAGATCTTCGGGTCGTAAACTCCTTTCGATCGAGACGAATGGCCTCCGGGCTAACATCCTGGAGGAGTGACGGTACCGAGAGAAGAAGCCCCGGCTAACTCCGTGCCAGCAGCCGCGGTAATACGGGGGGGGCAAGCGTTGTTCGGAATTACTGGGCGTAAAGGGCTCGTAGGCGGCCAACTACGTCATACGTGAAATCCCTCGGCTTAACCGGGGAACTG
+
CCCCCGGGGFGGGGGCGGGGGGGGGGGGGGGFGGGGGGGGGEGGGGGGGGGGGGGGGGGGGGGGGGGGGGGGGGGGGGDFGGGGGGGGGGGGGGGGGGCFGGGGGGGGGDFGEGGGGGEGGGGGGGGGDGGEFGGFGGFFAF:FCEGGGGGGGGGGGG@GDEC:FGGGGCFGEGGGGGGGGGGFFGFGGGGGGFGEGGGGGGF758EGC?EGGD*8CE8CGCCFGGG*AC@:CCFDGGGEGGGDCC6DEGC*5<*758>5**9+:*1*2*<:7C*1:*:D*/<EG:377FF<)5@B7>561
@M03506:14:000000000-AKVR1:1:1101:6699:8864 1:N:0:48
ATGAACTCCTACGGGAGGCAGCAGTGGGGAATCTTGCGCAATGGCCTAACGGCTGACGCAGCGACGCCGCGTGTGGGATGAAGCTCCTCGGAGTGTAAACCACTGTTGCCCGGGACGAACAGCTCGATTTCTCGAGCCTGACGGTACCGGGTGAGGAAGCACCGGCTAACTCCGTGCCAGCAGCCGCGGTAATACGGGGGGTGCGAGCGTTGTCCGGAATCACTGGGCGTAAAGGGCGCGTAGGTGGTTTGATAAGGGTGTGGTGAAAGTCCGGGGCTCAACCCCGGATCTGCCGTGCCGG
+
CCCCCGGGGGGGGGGGGGGGGGGGGGGGGGGGGGGGGGGGGGGGGGGGGGGGGGGGGGGGGGGGGGGGGGGGGGGGGGGGGGGGGGGGGGGGGGGGGGGGGGGGGGGGGGGGGGGGGGGGGGG?FGGGGGGGGGGGGGGGGGGGGGGAFGGGGGGFGGFGGGDGGGGGGGGGGGGCGGGGGGGGGGGGGDGGGGGGGGGGE:CCG>CGGCEEGGG>EE==CGGGCCGGGGGGGGGGGGGG5:7C9FGC*75?FE3>6595*/>:A76:CCC4<DGG3:*CFFFEEEGE?GF<F=3)07>5)
@M03506:14:000000000-AKVR1:1:1101:12417:8868 1:N:0:48
ATGAACTCCTACGGGAGGCAGCAGTCGGGAATTTTGGGCAATGGGCGAAAGCCTGACCCAGCAACGCCGCGTGAAGGATGAAATCCTTCGGGATGTAAACTTCGCAAGAACGGGAAGAATAAGTAAGGGTTAATATCTCTTACGATGACGGTACTGTTTGTAAGCTCCGGCTAACTCCGTGCCAGCAGCCGCGGTAATACGGGGGGAGCAAGCGTTGTTCGGATTTACTGGGCGTAAAGGGCGCGTAGGCGGCCACCGCAAGTCGACTGTGAAATCTCCGGGCTTAACCCGGAAAGGTCAG
+
CCCCCGGGGGGGGGGGGGGGGGGGGGGGGGGGGGGGGGGGGGGGGGGGGGGGGGGGGGGGGGGGGGGGGGGGGGGGGGGGGGGGGGGGGGGGGGGGGGGGGGGGGGGGGGGGGGGGGGGGGGGGGGGGGGGGGGGGGGGGGGGGGGGGGGGGGGGGGGGGGGGGGGGGGGGGGGGGGGGGGGGGGGGGGGGGGGGGGGGGGGGGGGGGGGFGGGGGGGGGGGGGGGGGGGGGGGEDGFGGDDEGGEGGEGGGDGGGGEDDEGFGGGEGG*C?CCCF*@DGGEEG5<782CDF:7:>569F>
@M03506:14:000000000-AKVR1:1:1101:28842:8882 1:N:0:48
ATGAACTCCTACGGGAGGCAGCAGTCGGGAATTTTGGGCAATGGGCGAAAGCCTGACCCAGCAAAGCCGCGTGAAGGATGAAATCCTTCGGGATGTAAACTTCGCAAGAACGGGAAGAATAAGCCGGTGTTAATATCACCGGTGATGACGGCACGGTTTGTAAGCTCCGGCTAACTCCGTGCCAGCAGCCGCGGAAATACGGGGGGAGCAAGCGTGGTTCGGATTTACTGGGCGTAAAGGGCGCGGAGGCGGCCACCGGAAGTCGGTTGCGCAATCTCGGGGCTTAACCCGGAACGGTCAA
+
CCCCCGEDAFF9@FGGDGGCFGEEE8CF:+@EFGGFD7FGFFG8F8FGGGG8FFEFFEF,ECEE,CACFGGEEG<<<F9F8,5C<FA9E<:@+CCGGGGCAEEGCFGCFDGG>FFFGEAF9EFF<4@+8>FFG,?,BA,>+@>F7FEE=:>+>:+*53<:F9,@7,,3*:*>1>>CB7<1*6=2<<<CFF774<***55+;*C*5?/:5::88>;*21*05?=C*<33:CCE*:*:CC095:CEC*:DE**:)*>*25))75C:ED59C*/)9956:6*1/).**0:=4*86>>)5;757*
@M03506:14:000000000-AKVR1:1:1101:24613:8907 1:N:0:48
ATGAACTCCTACGGGAGGCAGCAGTGGGGAATCTTGCGCAATGGACGAAAGTCTGACGCAGCCACGCCGCGTGAGTGAAGAAGGCCTTCGGGTTGTAAAGCACTGTCGCCCGGGGCGAAAATCTTATGAGTGAATAGCTCATAGGACTGACGGTACCGGGAGAGGAAGCACCGGCTAACTCCGTGCCAGCAGCCGCGGTAATACGGGGGGTGCAAGCGTTGCTCGGCATTATTGGGCGTAAAGGGTAGGTAGGTGGTCCGATTTGTCTGGGGTGAAAGCCTTGAGCGTAACTAAAGAAGTG
+
CCCCCGGGFFGGGGGGGGGGGGGCFGGGCE@GGGGCGGGGGGGGGGGGGGGGFFGGG:FGGEGGFGEFEEGEGGEGGGGGGGC?EFGGGGGGE=>CFGA9FFGG?9F@FGGGGG7+CFGDGGGGGFGGFFGCGGGGGC,D,@CF::FFG7@FFG7FFEGD:C*CFFFF7FFCFEGC<FC<F@*4=C*?C::FGG**:?EGGFGGGG*8EG*//<FC8*228A:@CE*1::ACEGG5CE):*:CC703>E0:A70<FCF*):7*:EGGGGGGFD)*+29CFC4)+<?)0(*))*/0*/<)0/
@M03506:14:000000000-AKVR1:1:1101:7917:8917 1:N:0:48
ATGAACTCCTACGGGAGGCAGCAGTGGGGAATTTTGCGCAATGGGGGAAACCCTGACGCAGCAACGCCGCGTGGAGGATGAAGTCCCTTGGGACGTAAACTCCTTTCGACCCGGACGATAATGACGGTACGGGTGGAAGAAGCCCCGGCTAACTTCGTGCCAGCAGCCGCGGTAATACGAGGGGGGCAAGCGTTGTTCGGAATTATTGGGCGTAAAGGGCGCGTAGGCGGTGCGGTAAGTCACCTGTGAAATCTCCGGGCTTAACTCGGAGCCTGCAGGCGAAACTGCCGTGCTTGAGTGG
+
CCCCCGGGGGGGGGGGGGGGGGGGGGGGGGGGGGGGGGGGGGGGGGGGGGGGGGGGGGGGGGGGGGGGGGGGGGGGGGGGGGGGGGGGGGGGGGGGGGGGGGGGGGGGFGGGGGGGGGGGGGGGGGGGGGGGGGGGGGGGGGGGGGGGGGGGGFGGGGGGGGGGGGGGGGGGCGGGGGGFGGGGGGGGGGGGGGGEGGGGEGGGGGGGGGGGCEEGGGGGGGGGGGGGGGGGGGGGGGGGGFGGGGFGGGGGG?CFEFGGGGFFGFFGGGGFGFFGC659C53E5BG4:D@>>)965??F3
@M03506:14:000000000-AKVR1:1:1101:16619:8920 1:N:0:48
ATGAACTCCTACGGGAGGCAGCAGTCGAGAATTTTTCTCAATGGGGGAAACCCTGAAGGAGCGACGCCGCGTGGAGGATGAAGGTCTTCGGGTTGTAAACTCCTGTCATTTGGGAACAAGTGTCGGTACCTAACTGCTACCGGCTTGATAGTACCAGAAGAGGAAGGGACGGCTAACTCTGTGCCAGCAGCCGCGGTAATACAGAGGTCTCAAGCGTTGTTCGGATTCATTGGGCGTAAAGGGTGTGTAGGTGGCGCCGTAAGTCGGGTGTGAAATTTCGGAGCTTAACTCCGAAACTGCA
+
CCCCCGGGGGGGGGGGGGGGGGGGGGGGGGGGGGGGGGGGGGGGGGGGGGGGGGGGGGGGGGGGGGGGGGGGGGGGGGGGGFGGGGGGGGGGGGGGGFGGGGGGGGGGGGGGGGGGGGFGGGGGGGGGGGGFGGGGGGGGGGGGGGGGGGGGGGGGGGGGFGFGFGGGGGGGGGCFGGGGGGGGGGGGGGGGGGGDEEGGDGGGGGGGGGGFCFFGGGGGGGGD>5EGDGGGGGGG:E<CFGGGGEEF@FD+6*:DEEGGCEGGGDGGFGG>C:C?F?*0>)8E=?*94>?FFDE)>4=@1
@M03506:14:000000000-AKVR1:1:1101:15802:8922 1:N:0:48
ATGAACTCCTACGGGAGGCAGCAGTGGGGAATATTGGACAATGGGGGAAACCCTGATCCAGCAATGCCGCGTGAGTGATGAAGGCCTTAGGGTTGTAAAGCTCTTTCGGTGGTGACGATGATGACGGTAACCACAGAAGAAGCCCCGGCTAACTCCGTGCCAGCAGCCGCGGTAATACGGGGGGGGCAAGCGTTGTTCGGAATTACTGGGCGTAAAGGGCCAGTAGGCGGCCAACTAAGTCGGATGTGAAATCCCCAGGCTTAACCTGGGAACTGCATCCGATACTGGATGGCTTGAATTC
+
CCCCCGGGGGGGGGGGGGGGGGGGGGGGGGGGFGGGGGGGGGGGGGGGGGGGGGGGGGGGGGGGGGGGGGGGGGGGGGGGGGGGGGGGGGGGGGGGGGGGGGGGGGGGGGGGGGGGGGGGGGGGGGGGGGGGGGFDGGGGGGGGGGGGGGGGGGGGGGGGGGGGGGGGGGGGFECFGGGGGGGGGGGDGGGGGGGGGGGGGEFGGFGGGGGGEGD5ECGEG5=<EGFGEGGDE=FGGGGCGGGCEEC7+CCGGGGFCBGG=C4CCGGGFC6:CFGFCF7>D)8CGB7?0:?6:FFFF:6@*
@M03506:14:000000000-AKVR1:1:1101:20912:8974 1:N:0:48
ATGAACTCCTACGGGAGGCAGCAGTCGAGAATTTTTCTCAATGGGGGAAACCCTGAAGGAGCGACGCCGCGTGGAGGATGAAGGTCTTCGGGTTGTAAACTCCTGTCATTTGGGAACAAGTGTCGGTACCTAACTGCTACCGGCTTGATAGTACCAGAAGAGGAGGGGACGGCTAACTCTGTGCCAGCAGCCGCGGTAATACAGAGGTCCCAAGCGTTGTTCGGATTCATTGGGCGTAAAGGGTGTGTAGGTGGCGCCGTAAGTCGGGTGTGAAATTTCGGGGCTTAACTCCGAAACTGCC
+
@CCCCGGGFGGGGGGDGGGFGGGGGGGGGGGGGGGGGGGGGGFGGGGGGGGFGGGGGGFGFGGGGGGCEGGFGEGGGGGGGFGGFGGGGGGDFEGEGGGGFGGGGGGGGGGGGGGGGGGGGEGGGGGGGGGGGGGGGGGCDEDGGGGFCFFGGGGGGGGFEGCEB@CFGGGGEGCAFF9?FF?F9FGGGGFG>CGGG8*?>FCFGGGG7+;98FGGEEGE8C?*2A8<@+<96=FCC8**0::0:=EFCF7:6EEGGBDGG*7+09CD*/*8CD>F7**97).::)0=4:645557)86*)
@M03506:14:000000000-AKVR1:1:1101:18967:9040 1:N:0:48
ATGAACTCCTACGGGAGGCAGCAGTGGGGAATTGTTCGCAATGGGCGCAAGCCTGACGACGCAACGCCGCGTGGAGGATGAAGACCTTCGGGTCGTAAACTCCTTTCGACCGAGAAGAATGGCTCACGACCTCATACGTCGTGAGCATGACGGTATCGAGGGAAGAAGCCCCGGCTAACTCTGTGCCAGCAGCCGCGGTAATACAGGGGGGGCAAGCGTTGTTCGGAATTACTGGGCGTAAAGGGTTCGTAGGTGGCCAACTAAGTCAGACGTGAAATCCCTCAGCTTAACTGGTGAACGG
+
CCCCCGGGGGGGGGGGGGGGGGGGGGGGGGGGGGGGGGGDEGGGGGGGGGGGGGFGGGGGGGGGGGGGGGGGGGEGGGFGGFFGGFGGGGGGGGGEGGGGGGGGGGGGGGGGDEEEGFBBDFGGG@ACFEGGGGDGGG:F@GGGGGGGGGFGGGGF>CFGGGGGE:@FGGFCGDFFCFFGGGF@FFFCGGG<CFGGGG8CCFFFGGFEGDG5CEGGGGGECE8CEGDEFF+0@?FGFGDCEF7CEA=FGEEFCGGGGFCFF?DF<>?FF7+59C4*;*C49)7CCFDF)2=57@*<*9F))
@M03506:14:000000000-AKVR1:1:1101:18013:9071 1:N:0:48
ATGAACTCCTACGGGAGGCAGCAGTGGGGAATATTGGACAATGGGCGCAAGCCTGATCCAGCCATGCCGCGTGAGTGATGAAGGCCCTAGGGTTGTAAAGCTCTTTTGTGCGGGAAGATAATGACGGTACCGCAAGAATAAGCCCCGGCTAACTTCGTGCCAGCAGCCGCGGTAATACGAAGGGGGCTAGCGTTGCTCGGAATCGCTGGGCGTAAAGGGTGCGTAGGCGGGTCGTTAAGTCAGGGGTGAAAGCCTGGAGCTCAACGCCAGAACTGCCCTTGATACTGGGGAGCTTGAGTGC
+
CCCCCGGGGGGGEGGGGGGGGDEEEFGGDGGGGGGD9ECFGGGGGGGGGGGGGEFGFGFGFFGFAFGFGGGEGFGEFFEEFEGGGGGDGFCCFFGGGGGFFFGGGGDGGEFFGGGGGEGGFGGG9CFGFF<FGGDGGFFF9F>FGGDEGCFGDG9FGDCFFAFCGFG:BCFGF7F9F9F7FGGGCE<C8<,=CGGC?C@CC5=BCF@EGGFE?CEGFFCGGEG>E>C6CED8***;/:D<?7?FF519*+A+2*09C)97E+0<**/7*7*.*;9+*)0*0*/0<**)(1)())0)7?@**
@M03506:14:000000000-AKVR1:1:1101:11396:9095 1:N:0:48
ATGAACTCCTACGGGAGGCAGCAGTGGGGAATTGTTCGTAATGGGCGCAAGCCTGACGACGCAACGCCGCGTGGAGGATGAAGGTCTTCGGATTGTAAACTCCTGTTGCCCGGGACGAAAAGCTTCGACCTAACACGTCGAGGTCTGACGGTACCGGGTGAGGAAGCCCCGGCTAACTCTGTGCCAGCAGCCGCGGTAATACAGAGGGGGCAAGCGTTGTTCGGAATTACTGGGCGTAAAGGGCGCGTAGGCGGCCTTCTAAGTCGAACGTGAAATCCCCGGGCTCAACCCGTGAACTGCG
+
CCCCCGGGGGGGGGGGGGGGGGGGGGGGGGGGGGGGGGGGGGGGGGGGGGGGGGGGGGGGGGGGGGGGGGGGGGGGGGGGGGGGGGGGGGGGGGGGGGGGGGGGGGGGGGGGGGGGGGGEGGGGGGGGGGGGGGGGGGGGGGGGGGGGGGGGGGGGGGGGGGGGGGGFGGGGGGGGGGGGGGGGGGGGGGGGEGGGGGGGFGCFFGGGGGGGGGGGGGGEGGGGG5CEFFGGGGGGGGGGGFGGGGGG5=EFDEGG5<=CG?FCFDCCGGC>/9DGC6<DDEEDEFGF?GE9)<)77BFF5
@M03506:14:000000000-AKVR1:1:1101:22386:9112 1:N:0:48
ATGAACTCCTACGGGAGGCAGCAGTGGGGAATTGTTCGTAATGGGCGCAAGCCTGACGACGCAACGCCGCGTGGAGGATGAAGATCTTCGGGTCGTAAACTCCCTTCGATCGAGACGAACAGCCTCTGGGTGAACAATCCGGAGGTCTGACGGTACCGAGAGAAGAAGCCCCGGCTAACTCCGTGCCAGCAGCCGCGGTAATACGGGGGGGGCAAGCGTTGTTCGGAATTACTGGGCGTAAAGGGCTCGTAGGCGGCCAACTAAGTCAGACGTGAAATCCCTCGGCTTAACCGGGGAACTG
+
CCCCCGGGGGGGGGGGGGGGGGGGGGGGGGGGGGGGGGGGGGGGGGGGGGGGGGGGGGGGGGGGGGGGGGGGGGEFGGGGGGGGGGGGGGGGGGGGGGGGGGGGGGGGGGFGGGGGGGGGGGGGGGGGCGGGGGGGGGGGGGGGGGGGGGGGGGGGGGGGGGGGGGGGGFFGGGGGGGGFGGFGGGGGGGGGGGEGGG558C?FGDEEGGGEDGGGGGEGGCFFGDGEFGGCGG6EGG7EG*:CGGG*//2ADEGGG>D4*A6<C:ECFC6>*95EG=F<C?55/<G38>*<B3@>)8><6
@M03506:14:000000000-AKVR1:1:1101:3408:9133 1:N:0:48
ATGAACTCCTACGGGAGGCAGCAGTCGGGAATTTTGGGCAATGGGCGAAAGCCTGACCCAGCAACGCCGCGTGAAGGATGAAATCCTTCGGGATGTAAACTTCGCAAGAACGGGAAGAATAAGTAAGGGTTAATATCTCTTACGATGACGGTACTGTTTGTAAGCTCCGGCTAACTCCGTGCCAGCAGCCGCGGTAATACGGGGGGAGCAAGCGTTGTTCGGATTTACTGGGCGTAAAGGGCGCGTAGGCGGCCACCGCAAGTCGACCGTGAAATCTCCGGGCTTAACCCGGAAAGGTCAG
+
CCCCCGGGGGGGGGGGGGGGGGGGGGGGGGGGGGGGGGGGGGGGGGGGGGGGGGGGGGGGGGGGGGGGGGGGGGGGGGGGGGGGGGGGGGGGGGGGGGGGGGGEGGGGGGGGGGGGGGGGGGGGGGGGGGGGGGGGGGGGDGGGGGGGGGGGFGGGGGGGGGGGGGFGGGGGGGGGGGGGGGGGGGGGFFEGGGGGGGGCFGGGGGGEGGGFFGGDEGGFGGDGEGGCCEFEGGGEG=FFEEGGGEEGGGGGGEDFGFDGG*:EE*:D=*5@<>DG767D).7EC:76<*73<:BFFFF?8
@M03506:14:000000000-AKVR1:1:1101:17459:9150 1:N:0:48
ATGAACTCCTACGGGAGGCAGCAGTGGGGAATTGTTCGCAATGGGCGCAAGCCTGACGACGCAACGCCGCGTGGAGGATGAAGACCTTCGGGTCGTAAACTCCTTTCGATCGAGACGAATGGCTTCCGGGTGAACAATCCGGGAGAATGACGGTACCGAGAGAAGAAGCCCCGGCTAACTCCGTGCCAGCAGCCGCGGTAATACGGGGGGAGCAAGCGTGGTTCGGATTTACTGGGCGTAAAGGGCGCGTGGGCGGCCTCTGCAAGTCAATTGTGAAATCCCCGGGCTTAACTCGGAAAGG
+
CCCCCGGGGGGGGGGGGGGGGGGGGGGGGGGGGGGGGGGGGGGGGGGGGGGGGGGGGGGGGGGGGGGGGGGGGGGGGGGGFGGGGGGGGGGGGGGGGGGGGGGGGGGGGGGGGFGGGGGGGGGGGGGGGGGGGGGGGGGGGGGGGGGGGGGGGGGGFGGGGGGGGGGGGCFCC@FCF7F:F,<FB@FC:5;8FC5:C*2?EGGGGGGGGGC85C6C;EG*?@52?>AECC:?7<CFGE9CG5CG=:*)//*2)*2)=5*2+<4:+220<0<6**2CC=F=*90>=55>BC=)//7@:)).7
@M03506:14:000000000-AKVR1:1:1101:17080:9164 1:N:0:48
ATGAACTCCTACGTGAGGCAGCAGTAACGAATCTTCCGCAATGGGCGCAAGCCTGACGGAGCAATGCCGCGTGTGGGATGAAGCGGCTACGCCGTGTAAACCACTGTCAGGGGGCAGAAACAATGATCGCCCCCAGAGGAAGAGCCGGCTAACCCTGTGCCAGCAGCCGCGGTAATACAGGGGGCTCGAGCGTTAGTCGGAATCGCTGGGCTTAAAGGGTGCGTAGGTGGCTCGCCAAGTGCTTTGTGAAATCCCACAGCTCAACTGTGGAACAGCAGGGCAAACTGGCGAGCTTGAGGCA
+
CCCCCGGGGGGGGGGGGGGGGGGGGGGGGGGGGGGGGGGGGGGGGGGGGGGGGGGGGGGGGGGGGGGGGGGGGFFGGGGGGGGGGGGGGGGGGGGGFGGGGGGGGGGGGGGGGGGGGGGGGGGGGGGGGGGGGGGGGGGGGGGGGGGGGGGGGGGGGGGGGGGGGGGGGGGGFGGGGGGGGGGGGGGGDEDGEDGGGGGGGGGGGGGGGGGGGGGGGGGGGGGGDGGGGGGGGGGGDCFGGGDF7C?<7CEFGCCFFBGGFGGGGGC?FFF?CGGGDFGDG>@6FFGF0))(7>6?46?F)
@M03506:14:000000000-AKVR1:1:1101:20471:9174 1:N:0:48
ATGAACTCCTACGGGAGGCAGCAGTGGGGAATTGTTCGCAATGGGCGCAAGCCTGACGACGCAACGCCGCGTGGAGGATGAAGGTCTTCGGATTGTAAACTCCTGTTGCTCGGGACGAAAAGCTCCGACCTAACACGTCGAGGTCTGACGGTACCGGGTGAGGAAGCCCCGGCTAACTCTGTGCCAGCAGCCGCGGTAATACAGAGGGGGCAAGCGTTGTTCGGAATTACTGGGCGTAAAGGGCGCGTAGGCGGCCTTCTAAGTCGAACGTGAAATCCCCGGGCTCAATCCGGGAACTGCC
+
CCCCCGGGGGGGGGGGGGGGGGGGGGGGGGGGGGGGGGGGGGGGGGGGGGGGGGGGGGGGGGGGGGGGGGGGGGGGGGGGGGGGGGGGGGGGGGGGGGGGGGGGGGGGGGGGGGGGGGGGGFGGGGGGGGGGGGGGGGGGGGGGGGGGGGGGFGGGGGGGGGGGGGGFGGGGGGGGGGGGGGGGGGDFGGGGGGGDGGGGGGGGGGFGGGGGGGGGEGGGFFGGGEGGFFGGFGGGGGGGGGGDGGED5>CFGG=C;6CCFG>??<//5CCFFGG+:979C:>E=37*)07>7@5>:?**)
@M03506:14:000000000-AKVR1:1:1101:24593:9193 1:N:0:48
ATGAACTCCTACGGGAGGCAGCAGTGGGGAATCTTGGACAATGGGCGCAAGCCTGATCCAGCCATGCCGCGTGAGTGATGAAGGCCTTCGGGTTGTAAAACTCTTTTGGCGGGGACGATAATGACGGTACCCGCAGAATAAGCTCCGGCTAACTTCGTGCCAGCAGCCGCGGTAATACGAAGGGGGCTAGCGTTGTTCGGAATTACTGGGCGTAAAGCGTGCGCAGGCGGCTTCTCAAGTCAGGGGTGAAAGCCCAGAGCGCAACTCTGGAACTGCCTTTGAGACTGTGAGGCTTGAGTTC
+
CCCCCGGGGGGGGGGGGGGEGGGGGFFGGGGGFGGGGGGGGGGGGGGGGGGGGGGGFGGGGGGGGGGGGGGFGGGGGFGFGGGGG8FGGGGGGGGGGGGGGGFGGGGGGGGGGGGGGGCGGGGGGDGGGGGGEGDGGGGGGDGGGGGDGGGGGGGFFGGGGGDGG@FGGGDFFGGFFGFDCEGGDG58CGG82?E>F78*;5CC<FFGF>*5C5;8CFCCEEGEGEGG>EGDEFF@9EGGGGGFF=2/;9AECFFGCFG**/9EG*30A6<6DF*<5?7*?4:E6*2*):70.75;@F6**
@M03506:14:000000000-AKVR1:1:1101:16016:9194 1:N:0:48
ATGAACTCCTACGGGAGGCAGCAGTGGGGAATCTTGCGCAATGGGCGAAAGCCTGACGCAGCGACGCCGCGTGAGGGAAGAAGGCCTTCGGGTTGTAAACCTCTTTCAGGAGGGACGAAGCCCCTCGGGTGAATAGCCCAGAGGGTGACGGTACCTCCAGAAGAAGCCCCGGCTAACTACGTGCCAGCAGCCGCGGTAATACGTAGGGGGCAAGCGTTGTCCGGATTTATTGGGCGTAAAGAGCGTGTAGGCGGCCTAGTAGGTCAGCTGTGAAAACTCGAGGCTCAACCTCGAGCTGTCG
+
CCCCCGGGGGGGGGGGGGGGGGGGGGGGGGGGGGGFGGGGGGGGGGGGGGGGGGGGGGGGGGGGGGGGGGGGGGGGGGGGGGGGGGGGGGGGGGEGGGGGGGGGGGGGGGGGGGGGGGGGGGGGGGGGGGGFGGGGGCGGGGGGGGGGGGGGGGGGGGGGGGGGGGGFGEGGGGGGG?FGGGGGFFGGGGGGEGGGGEEFGFDCFFGGGGGGGG>EECEGGFEE>889:FGGGFFGG5C5FGGGGCEGGGGCGGEDCFCFGGFGE<CDFFF?>7CCGFDDFEDGG)9FB4??FE@F36*93
@M03506:14:000000000-AKVR1:1:1101:16871:9196 1:N:0:48
ATGAACTCCTACGGGAGGCAGCAGTAAGGAATATTGGTCAATGGACGCAAGTCTGAACCAGCCATGCCGCGTGAAGGATGAAGGTCCTCTGGATTGTAAACTTCTTTTATATGGGACGAAAAAAGTTTTTTCTAAAACAACTGACGGTACCATGTGAATAAGCACCGGCTAACTCCGTGCCAGCAGCCGCGGTAATACGGAGGGTGCAAGCGTTATCCGGATTCACTGGGTTTAAAGGGAGCGGAGGTGGGCGGGTAAGTCAGTGGTGAAATACCGGAGCGTAACTTGGGAACTGCCATTG
+
CCCCCEGGGGGGGGGGGEGGG7@FFFFF@FG@<FCGFE@DFGGGGGGGE@FGFFGGGGGGGCGG@FFEGCFCCFFEFGCEFFAFEDEEFFGFGFA=EDFGEGGFGFEED?EFEFGGFEGEF:E>FGGGD<CFFEEFBFGGGGFGGGGGGCDFFFGGG9@FFG9F<FCEEGGGGGFF>FEGFBC7FFG7CFECF:EE;=BE@ED8<B*5;;BECCEDC7?CC*=2++3AEF0:;CC::CDCEED5C=5CEF55)27/?FF>FGCCEGG7:2+**2**1.>9)05CE7DB:<4()/9*<497*
@M03506:14:000000000-AKVR1:1:1101:7679:9235 1:N:0:48
ATGAACTCCTACGGGAGGCAGCAGTCGAGAATTTTTCTCAATGGGGGAAACCCTGAAGGAGCGACGCCGCGTGGAGGATGAAGGTCTTCGGGTTGTAAACTCCTGTCATTTGGGAACAAGTGCCGGTACGTAACTGCTACCGGCGTGATAGTACCAGAAGAGGAAGAGACGGCTAACTCTGTGCCAGCAGCCGCGGTAATACAGAGGTCTCAAGCGTTGTTAGGACTCATTGGGCGTGAAGGGTGTGTAGGGGGCGCCGTAAGTCGGGGGTGAAATGTCGGAGCTTAACACCGAAGCTGCA
+
CCCCCA6-<FFGC7@;:@CCFEFGFF@FFFCFFEFF8FGD,CEFFGD7@FFC@FGG@E@CFF@CGCCFE@CCFG>,B?FFGGG8FFEEDFG74CBG9FFG9A?BA?F<,EFCF:FCGC<FDDFGGGGG7F>D<B,,CDFCCFGE+5C*,@,@,7F;:FCCFGA:>>CF5>*C@B<<FFG@F;FFGCF8?=C,<:BFE*;C99++,?;++>;CCFE?2*82A+2A++3;8C9CGG8=2*1*3+:*:119CE?*9C*/50)1*:D++9CD59EEC7*0*1*1>.85*)*16*/,7)8)0)99)
@M03506:14:000000000-AKVR1:1:1101:20586:9263 1:N:0:48
ATGAACTCCTACGGGAGGCAGCAGTCGGGAATTTTGGGCAATGGGCGAAAGCCTGACCCAGCAACGCCGCGTGAAGGATGAAATCCCTCGGGATGTAAACTTCGCAAGAACGGGAAGAATAAGTAGGGGACAATACCCCCTATGATGACGGTACCGTTTGTAAGCTCCGGCTAACTCCGTGCCAGCAGCCGCGGTAATACGGGGGGAGCAAGCGTTGTTCGGATTTACTGGGCGTAAGGGCGCGTAGGCGGCCAGCACAAGTCAGTTGTGAAATCTCCGAGCTTAACTCGGAAAGGTCAAC
+
CCCCCGGGGGGGGGGGGGGGGGGGGGGGGGGGGGGGGGGGGGGGGGGGGGGGGGGGGGGGGGGGGGGGGGGGGGGGGGGGGGGGGGGGGGGGGGGGGGGGGGGGGGGGGGFGGGEEGGGGGFGFGGGGGGGGGGGGFGFGGGGGGGGGGGGGFFFGGGGGGGGGGGGFGGGEGGGGGGGGGDF9FEFGGGGGGGGGGGGGGGGGGGGGGGGF5>CE>?C?EEEGGFGGGEGC==1:5CGGGG55E**C+2CEDGGGG5D**3*+0?EF25+@>C*<:7D3>>5C?6D*.*0(.08)**0*1
@M03506:14:000000000-AKVR1:1:1101:4554:9272 1:N:0:48
ATGAACTCCTACGGGAGGCAGCAGTGGGGAATCTTGCGCAATGGCCTAACGGCTGACGCAGCGACGCCGCGTGTGGGATGAAGCTCCTCGGAGTGTAAACCACTGTTGCCCGGGACGAATAGCTCGATTAGTCGAGCCTGACAGTACCGGGTGAGGAAGCACCGGCTAACTCCGTGCCAGCAGCCGCGGTAATACGGGGGGTGCGGGCGTTGTCCGGAATCACTGGGCGTAAAGGGCGGGTAGGGGGTTGGCTAAGGGGGTGGTGAAAGTCGGGGGCCGAACTCCGGACCGGCCGTGCCGG
+
CCCCCGGGGGGGGGCFFGGGGGFFGGGGGGDGGGGGFGGGGGEGDFFFGGGDGGGGFEDGEGGGGGGGGGGGGCFGGGGEGGGGEFGFFGGBFGGGGGFGGGFEFGGGGDGGGEDGGGG@<>>,>F7FGGGFGFEE:>3FFGGGGGGFGE:>C7F7FFB:F@<<<<B<:FFGGE<ECFGGGCFDF@CC>?CEGGGGCCEEDEC5E*8/:E588@CCE=*;C+0:9CC@C*?ECGGD**):*1:5*1/9?**+200CE4/)2>5*:0C*<*2)/9CEC)19)0)2005>())4;5;.8573)
@M03506:14:000000000-AKVR1:1:1101:21239:9289 1:N:0:48
ATGAACTCCTACGGGAGGCAGCAGTAGGGAATTTTCCACAATGGACGAAAGTCTGATGGAGCAACGCCGCGTGCAGGAGGAAGGCCTTCGGGTTGTAAACTGCTTTTATGTGTGACGATTATGACGGTAACACAAGAATAAGGGTCTGCTAACTACGTGCCAGCAGCCGCGGTCATACGTAGGACCCAAGCGTTATCCGGATTTACTGGGCGTAAAGAGTTGCGTAGGTGGCATGGTAAGTTGATAGTGAAAGCGTCCGGCTCAACCGGATATCCATTATCAAAACTGCAAAGCTAGAGGG
+
CCCCCGGGGGGGGGGGGGGFGGGGGGGGGGGGGGGGGGGGGGGGGGGGGGGGGGGGGGGGGGGGGGGGGGGGGGGGGGGGGFGGGGGGGGGGGGGGGGGGGGGGGGGGGG?DFGGGGGGFGGGGGGGGFGGGGGGGGGFGGGGGGGGGGGGFFFGGGGGGGGGGGGGEGFCGGDC;FGGFGGCEFGGGCCGEEGCFGCCGG*8CFGFGGGGGGGGEFEGFGGFD8*1CCGG6*:*;AGGGGG7A?+<CC7FCF6>DE39CE5CGGG=C>>C57>:F=BF**96??>4=2CF4FF=6@=FF)
@M03506:14:000000000-AKVR1:1:1101:5337:9296 1:N:0:48
ATGAACTCCTACGGGAGGCAGCAGTCGAGGATCTTCGGCAATGGGCGCAAGCCTGACCGAGCGACGCCGCGTGTGCGACGAAGGCCTTCGGGTTGTAAAGCACTGTCGGGGGGGAGAAAGGGCGCAAGCCTTGATCGACCCCCGGAGGAAGCACGGGCTAAGTTCGTGCCAGCAGCCGCGGTAAGACGAACCGTGCGAACGTTATTCGGAATCACTGGGCTTAAAGGGCGCGTAGGCGGGTCGGCAAGTCAGGGGTGAAAGCCCGCGGCTCAACCGCGGAAGTGCCTTTGATACTGCCGGC
+
CCCCCGGGGGGGGGGGGGGGGGGGGGGGGGGGGGGGGGGGGGGGGGGGGGGGGGGGGGEGGGGGGGGGGGGGGGGGGGGGGGGGGGGGGGGGGGGGGGGGGGGGGGGGGGGGGGGGGGGGGGGGGGGGGGGGGGFGGGGGCGGGGGGGGGGGGGGGGGGGGG@FGGGGGGGGGGGGGGGGGGGGGFGGGGGGGGGGGGGGGACFGCFGGGDFGGFFCFGGGCFF9ECEGGEEGGGEGEGGCEGEE*:<@+:AGGGGEFGGGFFDCCEGG3E?FGGCDF73>)<G7@CF3>?)/7*1/5.))
@M03506:14:000000000-AKVR1:1:1101:8286:9329 1:N:0:48
ATGAACTCCTACGGGAGGCAGCAGTGGGGAATTGTTCACAATGGGCGCAAGCCTGATGACGCAACGCCGCGTGGAGGATGAAGGTCTTCGGATTGTAAACTCCTGTTGCCCGGGACGAAAAGCTTCGACCTAACACGTCGAAGTCTGACGGTACCGGGTGAGGAAGCCCCGGCTAACTCTGTGCCAGCAGCCGCGGTAATACAGAGGGGGCAAGCGTTGTTCGGAATTACTGGGCGTAAAGGGCGCGTAGGCGGCCTTCTAAGTCGAACGGGAAATCCCTGGGCTCAACCCAGGAACTGCG
+
CCCCCGGGGGGGGGGGGGGGGGGGGGGGGGGGGGGGGGGGGGGGGGGGGGGGGGGGGGGGGGGGGGGGGGGGGGGGGDGGGGGGGGGGGGGGGGGGGGGGGGGGGGGGGGGGGGGGGGGGGGGGGGGGGGGGGGGGGGGGGGGGGGGGGGGGGGGGGGFGGGGGGGGGGGGGGGGGGGGGGGGGGGGGGGGGGFCFEGGGGGGGFGGGGGGGGGFGEEE:EFGGCGGG9CFGGGGGG5DDFFEC=5EGGGGGGGGD5?FCGCFAFGDDGG*8DDGFGFGGGFF=*)9F?FEFF3357:6*)
@M03506:14:000000000-AKVR1:1:1101:2956:9337 1:N:0:48
ATGAACTCCTACGGGATGCAGCAGTGGGGAATTGTTCGCAATGGGCGCAAGCCTGACGACGCAACGCCGCGTGGAGGATGAAGGTCTTCGGATTGTAAACTCCTGTTGATCGGGAAGAATGGACTCCGGGTGAATACTCCGGGGTAATGACGGTACCGATTGAGGAAGCCACGGCTAACTCTGTGCCAGCAGCCGCGGTAATACAGAGGTGGCAAGCGTTGTTCGGAATTACTGGGCGTAAAGGGCGCGTAGGCGGCCTTCTAAGTCAGACGTGAAATCCCCGGGCTCAACCCGGGAACTG
+
CCCCCGGGGGGGGGGCGGGFGGGGGGGGGGGGGGGGGGGEGEGGGGGCFGGGGGFFDCGGDGDCCFGGGGGGGGGGGGGGGGGGGGGGGGGGGGGGGFGGGGGGFFGGGGGGEEEEFEGGGGFFGGGGGGGGFFFGAFBCGEGGGGGGGGGGGGFGGG@E:5>F7<FGGGCFFEFGGGGGFGGFCFFDGGGCFGDCEECGGFDGGGGGCAFFGGFFGG**8A5@EDGGGGGGGGFGFGDEEF?F5CEGG=GGGDCDDED7EFFEFFGGECFDGGC=GF:708>E*5777C5:>B>BE)779
@M03506:14:000000000-AKVR1:1:1101:26976:9361 1:N:0:48
ATGAACTCCTACGGGAGGCAGCAGTGGGGAATTGTTCGCAATGGGCGCAAGCCTGACGACGCAACGCCGCGTGGAGGATGAAGATCTTCGGGTCGTAAACTCCTTTCGATCGGGAAGAACTGTTTCCGGGTGAATAGCCCGGGAATGTGACGGAACCGAGAGAAGAAGCCCCGGCTAACCCCGTGCCAGCAGCCGCGGTAATATGGGGGGGGCAAGGGTGCTTCGGAATTACTGGGCGTAAAGAGCTCGTAGCAGGCCAACAAAGTTGGATGTGAAATCACACGGCTTAACCTGGGAACTG
+
CCCCCGGGF9FEGGGGGGGGGEGFFG<FFEGGG9F9DFEGEGGGFFGDGGGGGGDC,,8+@FCF7:FDCGGGD++<C@9EFFG,,:@EADGEA4+FFGG?,A<ECFFG78,@CGGEGGGE,3C,<FF7FGF:FF,3,8:,3:*5*6<FBCFG:**15***41@,:FF:,,4*<1*4<F:*<:F*<**<A@608@ECCE?E5+0++3;5C>E**2/2**2**+3312**1+2+2<8/::9*5*<+:7CDC5*:*+39*0*1229*20+:6*0)9**3**;*0*)7757)5**4*7>)7)5/0
@M03506:14:000000000-AKVR1:1:1101:18570:9371 1:N:0:48
ATGAACTCCTACGGGAGGCAGCAGTGGGGAATATTGGACAATGGGGGCAACCCTGATCCAGCCATGCCGCGTGAGCGATGAAGGCCTTCGGGTTGTAAAGCTCTTTTGGCGGGGACGATAATGACGGTACCCGTAGAAGAAGCTCCGGCTAACTTCGTGCCAGCAGCCGCGGTAATACGAAGGGGGCTAGCGTTGTTCGGAATTACTGGGCGTAAAGCGCGCGCAGGCGGTCTTCCAAGTCAGTGGTGAAAGCCCGGAGCCCAACTCCGGAACTGCCATTGAAACTGTAAGACTTGAGGAT
+
CCCCCGGGGGGGGGG>FEGGGGGGCFGGGGGGGGGGGEGFCGFFGGGGGGGGGGGGGGGGGGGGGGGGGGGGGGGGGGGGGGGGGGGGGGGGGGGGGGGGGGGGGGGGGFGGCEGFGEFGGCFGGGGGGGGGGGGGGGFDGGGGGGGGGGGGGGGGGGGGFGGGGGGFGGEGFGEGGGGCFGGGGGGGGGCC;EG?:CGC>5FGGGFGC5>EGDGG?GDGGGGDD>8EGG5?E799CC=C9<FF7:<77?F79:CDEFDD*:<FEGFGCD:>DFGG<FFFG*6<EFGFBG4A6@479;46)
@M03506:14:000000000-AKVR1:1:1101:6002:9442 1:N:0:48
ATGAACTCCTACGGGAGGCAGCAGTGGGGAATATTGGACAATGGGCGCAAGCCTGATCCAGCCATGCCGCGTGAGTGATGAAGGCCCTAGGGTTGTAAAGCTCTTTTGTGCGGGAAGATAATGACGGTACCGCAAGAATAAGCCCCGGCTAACTTCGTGCCAGCAGCCGCGGTAATACGAAGGGGGCTAGCGTTGCTCGGAATCACTGGGCGTAAAGGGTGCGTAGGCGGGTCTTTAAGTCAGGGGTGAAATCCTGGAGCTCAACTCCAGAACTGCCTTTGATACTGAAGATCTTGAGTTC
+
CCCCCGGGGGGGGGGGGGGGGGGGGGGGGGGGGGGGGGGGGGGGGGGGGGGGGGGGGGGGGGGGGGGGGGGGGGGGGGGGGGGGGGGGGGGGGGGGGGGGGCGGGGGGGGGGGGGGGGGGGGGGGGGGGGCFEGGGGGGGGGGGGGGGGGGGGGGGGGGGGGGGGGGGGGGGGGGGGGGGFEGGGGGGFGGGGGCEFGGGGGGGFDDFGG*?CEE@FGGGGCEGEEEEGGDG8CGGGFGGCGFFGGEDFFDG7?CF?<FFG66FCGG*<C??<7D+29CGG?7:<?G?2484@=6==FFF*
@M03506:14:000000000-AKVR1:1:1101:16871:9443 1:N:0:48
ATGAACTCCTACGGGAGGCAGCAGTGGGGAATTGTTCACAATGGGCGCAAGCCTGATGACGCAACGCCGCGTGGAGGATGAAGTTCTTCGGATTGTAAACCCCTGTTGCTCGGGACGAAGAGCTTTGACCTAACACGTCAAAGTCTGACGGTACCGCGTGAGGCAGCCCCGGCTAACTCTGTGCCAGCAGCCGCGGTAATACAGAGGGGGCAAGCGTTGTTCGGAATTACTGGGCCTAAAGGGCGCGTAGGTGGCCGTCTAAGATGAACGTGAAATCCCTGGGCTCAACCCAGGAACTGCG
+
CCC-C@CEFD9EEEC7FGGBBEGGGFGF>EFFGGGFFFGCEFG@AF6FGGGGFGGFCC<FFGGCGDGF@F7>FCFDFEG8,CF,FFCFA<F=CFGGGCFFFFFDCFE,BECCFGGGGEE7CCGDFGGC,:B9>D8>FDFCF@FBCF=<F7@FFEC**53>*>>*>CF<*1*<:CFCFGGCFABCG,<C7F@=*=::C**>2+C+<+8C8*58*2*;*2:8CC5**;2@C<F@EC@**80+<9CE=CE)8/52***0*))*2+:0+:77?FG31**3*)209)0*:>4*3<B().5)5@*/)
@M03506:14:000000000-AKVR1:1:1101:9827:9447 1:N:0:48
ATGAACTCCTACGGGAGGCAGCAGTGGGGAATTGTTCGCAATGGGCGCAAGCCTGACGACGCAACGCCGCGTGGAGGATGAAGATCTTCGGGTCGTAAACTCCTTTCGATCGAGACGAACGGCCATCGGGATAACACCCTGGTGGAGTGACGGTACCGAGAGAGGAAGCCCCGGCTAACTCCGTGCCAGCAGCCGCGGTAATACGGGGGGGGCAAGCGTTGTTCGGAATTACTGGGCGTAAAGGGCTCGTAGGCGGCCAACTAAGTCATACGTGAAATCCCTCGGCTTAACCGGGGAACTG
+
CCCCCGGGGGGGGGGGGGGGGGGGGGGGGGGGGGGGGGGGGGGGGGGGGGGGGGGGGGGGGGGGGGGGGGGGGGGGGGGGGGGGGGGGGGGGGGGGGGGGGGGGGGGGGGFGGGGGGGGGGGGGGGGGGGGGGGGGGGGGGGGGGGGGGGGGGGGGGGGGGGGGGGGGGEGCGGGGGGGGGGGEGGGGGGGGGGGGGGGEGGGGGGGGGGGGGGFFCGGEGGGFEGE5EFFFDC@EF5>EECCGGEC7ECCGGDGGGFGCCF4<C:FGGC057<DCGFC9C:@CD3<@BGFFFB:B.)))/
@M03506:14:000000000-AKVR1:1:1101:17712:9462 1:N:0:48
ATGAACTCCTACGGGAGGCAGCAGTGGGGAATATTGGACAATGGGCGCAAGCCTGATCCAGCCATGCCGCGTGAGTGATGAAGGCCCTAGGGTTGTAAAGCTCTTTTGTGCGGGAAGATGATGACGGTACCGCAAGAATAAGCCCCGGCTAACTTCGTGCCAGCAGCCGCGGTAATACGAAGGGGGCTAGCGTTGCTCGGAATCACTGGGCGTAAAGGGTGCGTAGGCGGGTCTTTAAGTCAGGGGGGAAATCCTGGAGCTCAACTCCAGAACTGCCTTTGATAATGCGGATCTTGAGTTT
+
CCCCCGGGGGGGGGGGGGGGGGGGGGGGGGGGGGGGCFGGGGGGGGGGGGGGGGGGGGGGGGGGGGGGGGGGGDGGGGGGGGGGGGGGGGGGGGGGGGGGGGGGGGGGGCGGGGCGGGGGGGGGGGGGGGGGGGGGGGGGGGGGGGGGGGGGGGGGGGGGGGGGGGGGGEEGGGGGGGGGGGGGGGGGGGGGGG7FFGGGGGGG?FFGGGGGEGCFCFGGGGDCCEDGGGC?EGGFG7CEFGGCF=*9:EGFF??*8)5CEC=FFG+9F*<75DDGF?FC7*9++*2*4C50;FFF4)/9*
@M03506:14:000000000-AKVR1:1:1101:23652:9462 1:N:0:48
ATGAACTCCTACGGGAGGCAGCAGTGGGGAATCTTTGACAATGGGGGAAACCCTGACCCAGCCATGCCGCGTGAGTGATGAAGGCCCTCGGGTCGTAAAACCCTTTCGGCGGGGACGATAATGACGGTGCCCGCAGACGAAGCAGCGGCTAACTACGTGCCAGCAACGGCCGTGCTACGTAGGGGGCAGGAGTCGCTCGGAATTGCTGGGCGTAAAGCGCGCGCGGGCGTTCCTGGAGGTAAGGGGTGAAAGGCGGGCGCCTAACCCTGGAGTGGACTTTCACGCTTGAGGCGTTGGGTAC
+
CCCCCGGGGGGGGGGGGGGGGGGGGGGGGGGG9,C,,,CFGGGGG,F+CG,FFGGG,,66CF7F,EGGGGGGG,86CF9FGGG8,:8F,FF7F+@FGGG,,+BFGGGG+++@F+@:FG++@,33@:<3**,,8*15*,****1,3,1*1**,2?,?122*<7<*++4**:*1***2++/*+/;8C8E*/**;0+:>**28?85++++<CE*?8CE*02*1/1/:*:>/:/*1*+++***/+<9FG52)*3<C4=*)2)1/***3**29>**)2**+**02**015)*).*.2)))74))*)
@M03506:14:000000000-AKVR1:1:1101:15434:9480 1:N:0:48
ATGAACTCCTACGGGAGGCAGCAGTGGGGAATTGTTCGCAATGGGCGCAAGCCTGACGACGCAACGCCGCGTGGAGGATGAAGACCTTCGGGTCGTAAACTCCTTTCGATCGAGACGAACGGCTTCCGGGTGAACAATCCGGGAGAGTGACGGTACCGAGAGAAGAAGCCCCGGCTAACTCCGTGCCAGCAGCCGCGGTAATACGGGGGGGGCAAGCGTTGTTCGGAATTACTGGGCGTAAAGGGCTCGTAGGCGGCCAGCTAAGTCAAACGTGAAATCCCTCGGCTTAACCGGGGAACTG
+
CCCCCGGGGGGGGGGGGGGGGGGGGGGGGGGGGGGGGGGGGGGGGGGGGGGGGGGGGGGGGGGGGGGGGGGGGGGGGGGGGGGGGGGGGGGGGGGGGGGGGGGGGGGGGGGGGGGGGGGGGGG@FGGGGGGGGGFGGGGGGGGGGGGGGGGGGEGGGGGGCGGGGGGGGGGDEGGDGFGGGGGGGGGGFGGGGGEGGGEEGGGGGGGGGGGGGGGFGGECECFFGGGGGGGF+<EGFGGGGG?FGGC5EG5>CEEGEFDG57:AC::09*9>9C45:*?2C9>=EBF).:*4<BF>D5@<6
@M03506:14:000000000-AKVR1:1:1101:13674:9488 1:N:0:48
ATGAACTCCTACGGGAGGCAGCAGTCGGGAATTTTGGGCAATGGGCGAAAGCCTGACCCAGCAACGCCGCGTGAAGGATGAAATCCCTCGGGATGTAAACTTCGCAAGAACGGGAAGAATAAGTCTATGTTAATACCATAGGCGATGACGGTACCGTTTGTAAGCTCCGGCTAACTCCGTGCCAGCAGCCGCGGTAATACGGGGGGAGCAAGCGTTGTTCGGATTTACTGGGCGTAAAGGGCGCGTAGGCGGCCACCGCAAGTCAGTTGGGAAATCTCCGAGCTTAACTCGGAAAGGTCAA
+
CCCCCGGGGGGGGGGGGGGGGGGGGGGGGGGGGGGGGGGGGGGGGGGGGGGGGGGGGGGGGGGGGGGGGGGGGGGGGGGGGGGGGGGFFGGGGGGGGGGGGGGGGGEGGFGGGGGGGGGGGGGGGGGGGGGGGGFGGGGGGGGG@FGGGGEE78FFBEGGGGAGGGGFGGGGGGGGFDFGGDGGGGGFGGGGGGGEECFFECEEGDGGGGC@CCECC8FGGE=CECCCEGFGGCE=C8DFGGGGGG=D=FCEC:598;D3:CCCEF977**09C7C*92>D>DGC77@2>>BF3>@)09:*
@M03506:14:000000000-AKVR1:1:1101:12095:9505 1:N:0:48
ATGAACTCCTACGGGAGGCAGCAGTCGAGAATTTTTGACAATGGGGGAAACCCTGATCGAGCGACGCCGCGTGGAGGATGAAGGTCTTCGGATTGTAAACTCCTGTCATTGGGGAACAAGGTGCATACGTTAACTGCGTGTGCATTGATAGTACCCGAAGAGGAAGAGACGGCTAACTCTGTGCCAGCAGCCGCGGTAATACAGAGGTCTCAAGCGTTGTTCGGATTCATTGGGCGTAAAGGGTGTGTAGGTGGCGCCGTAAGTCGGGTGTGAAATTTCGGAGCTTAACCCCGAAACTGCA
+
CCCCCGGGGGGGGGGGGGGGGGGGGGGGGGGGGGGGGGGGGGGGGGGGGGGGGGGGGGGGGGGGGGGGGGGGGGGGGDGGGGGGGGGGGGGGGGGGGGGGGGGGGGGGGGGGGGGGGGGGGGGGGGGGGGGGGFGGGGGGGGGGGGGGGGGGGGGFGGGGGGGGGGGGGGGGGGCGGGGFGFCFGGGGGFGG>CEEECEG?F9B@FGCCGFGGFGG;EE5CFGDGEC6+<FFFGGG*CDFGEG=ECE79EC9CC695)>D559<+*:C*>*.:C*<>9><<5@5*<*94*)-8:B)7?FF7
@M03506:14:000000000-AKVR1:1:1101:10051:9507 1:N:0:48
ATGAACTCCTACGGGAGGCAGCAGTCGGGAATTTTGGGCAATGGGCGCAAGCCTGACCCAGCAACGCCGCGTGAAGGATGAAATCCTTCGGGATGTACACTTCGCAAGAACGGGAGGAATAAGTAAGGGTTAATATCTCTTACGATGACGGTACTGTTTGTAAGCTCCGGCTAACTCCGTGCCAGCAGCCGCGGTAATACGGGGGGAGCAAGCGTTGTTCGGATTTACTGGGCGTAAAGGGCGCGTAGGCGGCCACCGCAAGTCGGTTGTGAAATCCCCGGGCATAACCTGGGAACTGCGT
+
CCCCCGGGGGGGGGGEGGGGGGGGGGGGGGGGGGGGGGGG<FGGGGGGGGGGGGGGGGGGGGGGGGGGGGGGGGGGGGGGGGGGGGGGGGGGGGGGGGFGGGGGGGGGGGGGGGGGGGFGGGGGFGGGGGCGGGGGGGGGGGGGGGGGGGGGGG9FGGGGGGAGGGGGGGGGGGGCFGGG:EFGGGGGGGGGGGGGDGGGGG@EEGGGGGFFFGGGGECFGEGGGGGCGGFGCEEGGGGGGGGGGGGGGGGGG5>C;3CG:C*:*9*7C>EFG>*AGFGCD@B*79>F?CF:>F)79@F5.
@M03506:14:000000000-AKVR1:1:1101:4850:9513 1:N:0:48
ATGAACTCCTACGGGAGGCAGCAGTGGGGAATCTTGCGCAATGGCCGAAAGGCTGACGCAGCGACGCCGCGTGTGGGAGGACGCCTTTCGGGGTGTAAACCACTGTTGCCCGGGACGAACTTCTGGTTTCGACCAGATTGACGGTACCGGGTGAGGAAGCACCGGCTAACTCCGTGCCAGCAGCCGCGGTAATACGGAGGGTGCGAGCGTTGTCCGGAATCATTGGGCGGAAAGGGCGCGTAGGTGGCCCGGTCAGTTCGGGGTGAAAGCGCGGAGCCCAACCCTGCGTCGGCCTTGGATA
+
CCCCCGFGGGGGGGGGGGGGGGGGGC@FGGGGFGGDGGGGGGGGFGGGGGG<FFGGGGEGGGCGGGGGGGGEGFEEFFGGG7FGCFGGGGGGGGGGFGGCFBGGGGGGG<DFFGGDGGGGC@@=FGB,>FEGGGCFFFF9>7>CFFEG>EG@EF<FFFC7,=F::B1<FGCCFC<FGDG@F*CGFGDGG*?E7C+8CGGG>;?588C>EECEEGCC>EECGCE@+A*;E*/:8*;;*/)8***:+<=<6*:C57:5:=FG*:DC5/0:FFG))7)2))1*1.5:*)9:<)71B.0)9)9F7
@M03506:14:000000000-AKVR1:1:1101:12784:9529 1:N:0:48
ATGAACTCCTACGGGAGGCAGCAGTGTGGAATCTTGCGCAATGCGCGAAAGCGTGACGCAGCAACGCCGCGTGGGGGAAGAAGGCCTTCGGGTTGTAAACCCCTTTCAGGAGGGACGAAGCCTGGCTGGTGAATAGCCAGTCCAGGTGACGGTACCTCCACAAGAAGCCCCGGCTAACTACGTGCCAGCAGCCGCGGTAATACGTAGGGGGCAAGCGTTGTCCGGAATCATTGGGCGTAAAGAGCGCGTAGGCGGCCCAGTCAGTCCGCTGTGAAAGTCAGAGGCTCAACCTCTGGATGCC
+
CCCCCGGGGGGGGGGGGGGGGGGGGGGGGGGGGGGGGGGGGGGGGGGGGGGGGGGGGGGGGGGGGGGGGGGGGGGGGGGGGGGGGGGGGGGGGGGGGGGGGGGGGGGGGGGGGGGGGGGGGGGGGGGGGGGGGGGGGGGGGGGGGGGGGGGGGGGGGGCGGFGGGGFGFGGGGGGGGGGGGGGGGGGGGGGCFEGGGGGCGGGGEFGGGGGGGGCFGGGGGG?>E?EGGGGGGGGGGEDEFFFFCGGGEGGGFCC3CB:DCFFGGGGGG3E3>:C7FFDFGFFGGFC68<FFF=FF=BF@?
@M03506:14:000000000-AKVR1:1:1101:6766:9537 1:N:0:48
ATGAACTCCTACGGGAGGCAGCAGTGGGGAATTGTTCGCACTGGGCGCGAGCCTGACGACGCAACGCCGCGTGGCGGATGAAGATTTTCGGATCGTAAACTCCTGTCGAATGGGACGAACAGATTGCGGGTTAACAGCCCGCGGTCCTGACGGTACCGGTAAAGGAAACCCCGGCTAACTCCGTGCCAGCAGCCGCGGTAATACGGGGGGGGTCAGCGTTGTTCGGTTTTACTGGGCGTCAAGGGCGCGTAGGCGGCCACCGCAAGTCGGCCGTGAAATCTCCGGGCTTAACCCGGAACGG
+
CA<C9CCFCFF<FE@@F:F@@CFFF@EAFFC<@EFDFGGD+6C8,6F7FF@FEG@<C:FE:C:=BCEFDE>@CF+>FEB>,5?<EFF?A@EFC=FDFGFDF9,C8FFD+>>DEG8B::FB7,33,,3>@FC7FCFGGGGGGGGG*C<<FC<FF<<<F:<<<<,2?<BFFFC*:*?8*<@@<8CFF*;CFCF*;C5CED*/*<<E8?C8CE*:1**28E*:C;8CC**2C8<9<:6/7*C***0+2*/)/**/99/918CCF=<**1A75)>))797F602*9/*/0))(*9<647)7:))7
@M03506:14:000000000-AKVR1:1:1101:9032:9540 1:N:0:48
ATGAACTCCTACGGGAGGCAGCAGTCGGGAATTTTGGGCAATGGGCGAAAGCCTGACCCAGCAACGCCGCGTGAAGGATGAAATCCCTCGGGATGTAAACTTCGCAAGAATGGGAAGAATTAGTAGGGGCTAATACCCTCTATGATGACGGTACCATTTGTAAGCTCCGGCTAACTCCGTGCCAGCAGCCGCGGTAATACGGGGGGAGCAAGCGTTGTTCGGATTTACTGGGCGTAAAGGGCGCGTAGGCGGTCAGCACAAGTCAGTTGTGAAATCTCCGGGCTTAACTCGGAAAGGTCAA
+
CCCCCGGGGGGGGGGGGGGGGGGGGGGGGGGGGGGGGGGGGGGGGGGGGGGGGGGGGGGGGGGGGGGGGGGGGGGGGGGGGGGGGGGGGGGGGGGGGGGGGGGGGGGGGGGGGGGGGGGGGGGGGGGGEGGGGGGGGGGGGGGGGGGGGGGGGGGGGGGGGFGGGGGGEGGGGGGGGGGGGGGGGGGGGGGGGGGGGGGGGGGEGECGGFEGGG:EG:;FGDGGGCGFGGGGGGCG=EGFGDGDGGECCFGGDEEFGFGDGGGGGGFGGFGFGCFC:*:CGFFG5):?AG>0)85>@FB:4
@M03506:14:000000000-AKVR1:1:1101:20524:9548 1:N:0:48
ATGAACTCCTACGGGAGGCAGCAGTGGGGAATCTTGCGCAATGGGCGAAAGCCTGACGCAGCGACGCCGCGTGGGGGATGAAGGCCCTCGGGTTGTAAACCCCTTTCGGCAGGGACGAAGCGATCGTGACGGTACCTGCAGAAGAAGCCTCGGCTAACTACGTGCCAGCAGCCGCGGTAAGACGTAGGAGGCGAGCGTTGTCCGGATTCATTGGGCGTAAAGAGCACGCAGGCGGTTTGGCAAGTCGGATGGGAAAACCCGAAGCGCAACTTCGGGACTGCATCCGAAACTGCCCGACTAG
+
CCCCCGGGGGGGGGGGGGGDGGFGGGGGGGGGGGGGGGGGGGGGGGGGEGGGGGGGGEGGGGGCFGGGGGGGGGGGGEGGGGGGGGGGGGGGGGEGGGGGGGGGGGGGDGGGGDCGGDGGGGGGD<DBFGGGGGGGGGC88BEDFFFGG:B:<CFE@FCFFG:B:FGFG+4FF<C::C5ECCFC8C8EC85;>:88::>E8@FCEGGGGGGFGG>8**1/@C+C*+:CEC=>CGEEGGGDG6FGG9:C*1:5<6FG6<DD=*75C/:)/)30:C**)8CDD7*+3)*0(9@4/7<B>E))/
@M03506:14:000000000-AKVR1:1:1101:20489:9555 1:N:0:48
ATGAACTCCTACGGGAGGCAGCAGTGGGGAATATTGGACAATGGGCGCAAGCCTGATCCAGCCATGCCGCGTGAGTGATGAAGGCCCTAGGGTTGTAAAGCTCTTTTGTGCGGGAAGATAATGACGGTACCGCAAGAATAAGCCCCGGCTAACTTCGTGCCAGCAGCCGCGGTAATACGAAGGGGGCTAGCGTTGCTCGGAATCACTGGGCGTAAAGGGTGCGTAGGCGGGTCTTTAAGTCAGGGGTGAAATCCTGGAGCTCAACTCCAGAACTGCCTTTGATACTGAGGATCTTGAGTGC
+
CCCCCGGGFGGGGGGGGGGGGGGGGGGGGGGGGGGGGGGGGGGGGGGGGGGGGGGGGGGGGGGGGGGGGGGGGGGGGGGGGGGGGGGGGGGGGGGGGGGGGGGGGGGGGGGGGGGGGGGGGGGGGGGGGGGGGGGGGGGGGGGGGDEGGGGGGGGGGGGGGGGGGGGGGGGGGGGGGGGGGGGGGGGGGGGGGGGGGGEEGGGGGGDFFDFGGGDGGGGGGEGGGGGGGEGGGGCFGDFGGGGGFGEG5CC7:C?7C)*2*<7+:FGF6CG4C:C?*6C7:0=7C6:F?<936=4@*)8/*
@M03506:14:000000000-AKVR1:1:1101:10576:9618 1:N:0:48
ATGAACTCCTACGGGAGGCAGCAGTGGGGAATATTGGACAATGGGGGCAACCCTGATCCAGCAATGCCGCGTGAGTGATGAAGGCCTTCGGGTTGTAAAGCTCTTTTGCCAGGGACGATGATGACGGTACCTGGAGAATAAGCCCCGGCTAACTTCGTGCCAGCAGCCGCGGTAATACGAAGGGGGCAAGCGTTGTTCGGAATTACTGGGCGTAAAGGGCGCGTAGGCGGCTTATCAAGTCAGGCGTGAAATTCCCGGGCTCAACCTGGGGGCTGCGCTTGATACTGATGAGCTTGAATGC
+
CCCCCGGGGGGGGGGGGGGGGGGGGGGGGEGGGGGGGGGGGGGGGGGGGGGGGGGGGGGGGGGGGGGGGGGGGGGGGGGGGGGGGGGGGGGGGGGGGGGGGGGGGGGGGGGGGGGGGGGGGGGGGGGGGGGGGGGGGGGGGGGGGGGGGGGGGGGGGGGGGGGGGGGGGGGGGGGGGGGGFGGGGGGGGGGGGGGGFCEGGGGGGGGGGFFGGGEFGGGGGGDGGGGGGC=EEGGGFFGGFGGGGGGGGGGGGCFGGEGG5EC9CG?FGGEECGDCG3DCF4@?FFGFAG=0B?)7>67B*
@M03506:14:000000000-AKVR1:1:1101:17624:9634 1:N:0:48
ATGAACTCCTACGGGAGGCAGCAGTAGGGAATATTGGGCAATGGACGAGAGTCTGACCCAGCCATGCCGCGTGCAGGAAGAAGGCCTTCTGGGTTGTAAACTGCTTTTGATCGGGAACAAAAGAGGCCCTGCGAGGCAAGTTGAGTGTACCGATAGAATAAGCACCGGCTAACTCCGTGCCAGCAGCCGCGGTAATACGGAGGGTGCAAGCGTTGTCCGGATTTATTGGGGTTAAAGGGTGCGTAGGCGGCTTTTTAAGTCAGCGGTGAAAGACAACAGCTCAACTGTTGCAGTGCCATTG
+
CCCCCGGGGGGGGGGGGGGGGGGGGGGGGGGGGGGGGGGGGGGGGGGGGGGGGGGGGGGGGGGGGGGGGGGGGGGGGGGGGGGGGGGGGGGGGGGGEGGGGGGGGGGGGGGGGGGGGGGGGGGGGGGCGGGGGGGGGGGGGGGGGGGFGGGG=CFGGGGGGGGGGGGGGGGGGGGGGGFEGGGGGGGGGGGGEEGGFFGDDEEGGGDDGGGGGGDB09CGC::9FCGGGD5?CFCFGGDGGGGGGGGG5EGGDFGFF@GCG7*<EDCD5C7=0>DD4705*090:**1:C42??FFF66=*
@M03506:14:000000000-AKVR1:1:1101:4588:9635 1:N:0:48
ATGAACTCCTACGGGAGGCAGCAGTGGGGAATTTTGCGCAATGGGGGAAACCCTGACGCAGCAACGCCGCGTGGAGGATGAAGTCCCTTGGGACGTAAACTCCTTTCGACCGGGACGATAATGACGGTACCGGTGGAAGAAGCCCCGGCTAACTTCGTGCCAGCAGCCGCGGTAATACGAGGGGGGCGAGCGTTGTTCGGAATTATTGGGCGTAAAGGGCGCGTAGGCGGTGCGGTAAGTCACCTGTGAAACCTCTAGGCTTAACCTAGAGCCTGCAGGCGAAACTGCCGTGCTGGAGTGG
+
CCCCCGGGGGGGGGGGGGGGGGGGGGGGGGGGGGGGGGGGGGGGGGGGGGGGGGGGGGGGGGGGGGGGGGGGGGGGGGGGGGGGGGGGGGGGGGGGGGGGGGGGGGGGGGGGGGGGGGGGGGGGGGGGGGGGGGGGGGGGGGGGGGGGGGGGGGGGGGGGGGGGGGGGGGGGGEGGGGGGGGGGGGGGGDGGGGGGGGGGEEG?FCFGGGGGGGDGGFCEGGGGGGDGGGGGDGGGG5=<CGFFCF9CFGGGGGGGGFGGGGGGGGGGGGGFGGGC4:5DCBEDGFGFBG59>546))9F)
@M03506:14:000000000-AKVR1:1:1101:20131:9649 1:N:0:48
ATGAACTCCTACGGGAGGCAGCAGTGGGGAATTTTGCGCAATGGGCTAACGCCTGACGCAGCAACGCCGCGTGGAGGATGAAGGTCCTTGGATTGTAAACTCCTGTCAGCAGGGAAAAAGCGACTTAGCCTAATACGCTAGGGAGTTGATTGTACCTGCAGAGGAAGCCCCGGCTAACTCTGTGCCAGCAGCCGCGGTAATACAGAGGGGGCAAGCGTTATTCGGAATTATTGGGCGTAAAGGGCGCGTAGGCGGCTTGGCAAGTGGATGGTGAAATCCCTCGGCTTAACCGAGGAACTGC
+
CCCCCGGGGGGGGGGGGGGGGGGGGGGGGGGGGGGGGGGGGGGGGGGGGGGGGGGGGGGGGGGGGGGGGGGGGGGGGGGGGGGGGGGGFGGGGGCFGGGGGGGGGGGGGGGGGGGGGGGGGGGGGGGFGGGGGGGGGGGGGGFCGFGGGFGFGGGGGGGGGGGGGGGGFGGGGGDEFGGGFGGGGGGGGGGGGGDGGDGGGGGGGGFGGGDGGGFFGG8EG?EGGDCFDF7CGGGGGEG8ECE=EEGGGGDGGDDDEDGGG6=F7CFCF<FFGGGFF4CFF@EDCFDF<C?BB@EDFFFF4
@M03506:14:000000000-AKVR1:1:1101:2868:9661 1:N:0:48
ATGAACTCCTACGGGAGGCAGCAGTAGGGAATCTTCCACAATGGACGCAAGTCTGATAGAGCAACGCCGCGTGAGTGAAGAAGGTTTTCGGATCGTAAAGCTCTGTTGTTGGTGAAGAAAGATAGTGAGAGTAACTGCTCATTATTTGCCGGTAATCAACCAGAAAGTCACGGCTAACTACGTGCCAGCGGCCGCGGTAATACGTAGGTGGCAAGCGTTGTCCGGATTTATTGGGCGTAAAGCGAGCGCAGGCGGAAAGATAAGTCAGAGGTGAAAGCCCTCGGCTTAACCGAGGAATAGC
+
CCCCCGGGGGGGGGGGGGGGGGGGGGGGGGGGGGFGGGGGGGGGGGGGGGGEGGGGGCGGGGGGGGGGGGGGGGGGGGGGGGGGFFFFGGG@7FGGGGGGGGGGGFFGFFFGGGFGGGGGGGGGGGGGGFFFGGGGCDAFGGGGGFGGGGD7FGEGGGGGGGGGGGGFGGFDGGGGGGGGGGGCFGGGGGDEGGEGGGGGGGDGFF7@FCCFFGGFC?EEGC<5CGGGGF@C96*:EGGGGGGGGGGGDEGGGGGG5><<CEGGE7CFG*59<FFC7?<FGFECE@7997?9)<B5.)1**
@M03506:14:000000000-AKVR1:1:1101:4156:9670 1:N:0:48
ATGAACTCCTACGGGAGGCAGCAGTTGGGAATCTTGGACAATGGGGGAAACCCTGATCCAGCCATGCCGCGTGAGTGATGAAGGCCTTCGGGTTGTAAAACTCTTTCGACGGGGACGATAATGACGGTACCCGTAGAAGAAGCTCCGGCTAACTTCGTGCCAGCAGCCGCGGTAATACGAAGGGGGCCAGCGTTTTTCGGAATTACTGGGCGTAAAGCGCGCGCAGGCGGTCTTCCAAGTCAGTGGTGAAAGCCCGGGGCTCAACTCCGGAACTGCCATTGAAACTGGTAGAGTTGAGGAT
+
<CCCCGCFGGGFGGEEBCGGGEFFGEFFGGGDGGFGGGGGGGGGGDGGDGF<BEGG@<FFFFGDECFFGGGCEDEFGGGGFEGGEF,CFFGGFCFGAFDFF<E?EAFCFEGGDCGGEC7CEGGCGGGGGCCDGEGGGGFDFFE,FFG>CFGFF999>>FGGGGGGGF7FGGDFFGGGGGG:<C7CFGGEGCE<**4*?:CC*;:CG778**8:CG>FGGG=EDEGC>EDC*:E+9CCFG9E?79<6CF:9?:<>5C*)955:6CGGE<E<C33C46C6C7>6*<+7C)6>7)**0/7?4<)
@M03506:14:000000000-AKVR1:1:1101:24097:9703 1:N:0:48
ATGAACTCCTACGGGAGGCAGCAGTCGGGAATTTTGGGCAATGGGCGAAAGCCTGACCCAGCAACGCCGCGTGAAGGATGAAATCCTTCGGGATGTAAACTTCGCAAGAATGGGAAGAATTAGTAGGGGCTAATACCCTCTATGATGACGGTACCATTTGTAAGCTCCGGCTAACTCCGTGCCAGCAGCCGCGGTAATACGGGGGGAGCAAGCGTTGTTCGGATTTACTGGGCGTAAAGGGAGCGTAGGCGGTCAGCACAAGTCAGTTGTTAAATCTCTGGGCTTAACTCGGAAAGGTCAA
+
CCCCCGGGGD<FEGG@FFGGGGGDFGGGGEDFFEG9FGGGGGFFGGG@@CFCFFEG<CCFGGFCFGE7FGEFEC@FGFAE8CEFF,E9FFGG@FGGF9AD<EECCF=FGFGGGG8BE8<9E?FEF9<+CGGG<F<,B>F==>DDGGGFGGGGGGF9@FFGGGCGGFFFGGGGGGB;=CGGGCFCG>FF@CCDCCGFGCFG7E7CCCGD8FCFGEEGGEEGG55*8CGGE7@@FG8**2:@E*:*::CD5+*>)*/7+9576*;<+0A>9**0:*:0*=*2*856*)*/)*72))87F6??=
@M03506:14:000000000-AKVR1:1:1101:15375:9719 1:N:0:48
ATGAACTCCTACGGGAGGCAGCAGTAAGGAATATTGGTCAATGGAGGCAGCTCTGAACCAGCCATGCCGCGTGCAGGAAGACGGCCCTATGGGTTGTAAACTGCTTTTGTACCAGAGAAAACCCGAGTACGTGTACTCGGTTGATAGTACGGTAAGAATAAGCATCGGCTAACTTCGTGCCAGCAGCCGCGGTAAGACGAAGGATGCAAGCGTTATCCGGATTCATTGGGTTTAAAGGGTGCGTAGGCGGACTTGTAAGTCAGTGGTGAAATCTCTCAGCTTAACTGAGAAACTGCCATTG
+
CCCCCGGGGGGGGGGGGGGGGGGGGGGGGGGGFGGGGGGGGGGGGGGGGGGGGGGGGGGGGGGGGGGGGGGGGGGGGGGGGGGGGGGGGGGGGGGGGGGGGGGGGGGGGGGGGGGGGGGGGFEEGGGGGGGGGGGGGGGGGGGGGGGGGGGGGGGGGGGGGFGGGGGGGGGGGGGGGGGGGGGGGGGGGGGGGGGGFGGGGGGB:CEGGGFGGGG>FFGGGGGGGGGGGGEGCGGGGGGDCED5:EGGGGGCDGGGG?FFGFGEGGFFGGFFFGFGG?F<*=@CF?C44:??FFFFFFFF*
@M03506:14:000000000-AKVR1:1:1101:13287:9726 1:N:0:48
ATGAACTCCTACGGGAGGCAGCAGTCGGGAATTTTGGGCAATGGGCGAAAGCCTGACCCAGCAACGCCGCGTGAAGGATGAAATCCTTCGGGATGTAAACTTCGCAAGAACGGGAAGAATAAGTAAGGGTTAATATCTCTTACGATGACGGTACTGTTTGTAAGCTCCGGCTAACTCCGTGCCAGCAGCCGCGGTCATACGGGGGGAGCAAGCGTTGTTCGGATTTACTGGGCGTAAAGGGCGCGTAGGCGGCCTCTGCAAGTCAATTGTGAGATCTCCGGGCTTAACTCGGAAGGGTCAA
+
CCCCCGGGGGFGFCG@FE7CEEG8F@GDD7FFGGG<@GGFFG<@<FE:@@6EFFDGGGGGGGF8FFGGCFECFGGEFGGGGACFCFFGGGGGGCCGGGGGFGGDG@7C<FGCCC4C7FBGGGGFF,<FD>BDGGGGFFGGGGGGFFGCEEE<FC,F@FFGFFFGDGGFFGGGGDFFFGG<@B*>FFFGGGGGGD8*=CCDFCCCB>>CE5*0AE*;8/8EGE8EE9FGGGGGF=?*:*:C555EG75>5?>ECE*739CC7::C?7<DC7CFG**<?FG<CEFGD:*167>83))))85:?
@M03506:14:000000000-AKVR1:1:1101:21333:9731 1:N:0:48
ATGAACTCCTACGGGAGGCAGCAGTGGGGAATTGTTCGCAATGGGCGCAAGCCTGACGACGCAACGCCGCGTGGAGGACGAAGATCTTCGGGTCGTAAACTCCTTTCGATCGGGAAGAACGCCTTCGGTGTGAATAGCGCCGGAGGGTGACGGTACCGAGAGAAGAAGCCCCGGCTAACTACGTGCCAGCAGCCGCGGTAATACGGGGGGGGCAAGCGTTGTTCGGAATTACTGGGCGTAAAGGGCTCGTAGGCGGCCAACTACGTCGGATGCGAAATCCGCAGGCTTAACCTGGACACTG
+
CCCC<@<F@<CE@CB;FC@6@@FFEEFCGGGGGEEF9FCC@FGGE<F:FFFCDFEEE@FC:C@:@CC:6FCGG7CFCEDEEEG7,CCEAFEGFEGFEGD<FCFFGACCDF,@>FFEDEDFGGGGGGGC>CFGGGGGCCGF::CCBFGGGGCCCGGGCEGGGGCFGFFG7+4<FGGGDE?C+<CCE5EFEFGGGGGGGG8>8+C9CEDGGDEEGECGGGE8CC*<EGGGGGF?+AEFFEDEE=977*A/:1:EGGGGG@<*:69+:CEGE37>*)/2)7*<37):C)95,CB745>))07)7
@M03506:14:000000000-AKVR1:1:1101:26764:9731 1:N:0:48
ATGAACTCCTACGGGAGGCAGCAGTGGGGAATCTTGCGCAATGGCCTAACGGCTGACGCAGCGACGCCGCGTGTGGGATGAAGCCCTTCGGAGTGTAAACCACTGTTGCCCGGGACGAACAGCTCGATTAGTCGAGCCTGACGGTACCGGGTGAGGAAGCACCGGCTAACTCCGTGCCAGTAGCCGCGGTAATACGGGGGGAGCAGGCGTTGTCCGGAATCACTGGGCGTAAAGGGCGCGGAGGGGGTTTGAGTAGGGCGTGGGGAAGGTCCGGGGGCCAACCGCGGAACTGACGTGGCGG
+
CCCCCGGGG9FGGGGGGGDGEFGGFFFGGG;8CFAEFCFGGGGGCGGDGDCCE+@,F@F@FGGGDFG7+7>FECCFEECG,?FD,=BAEFE:EBEFFGGG8,+BFE?EAFGDGECBFGGCEGF@<BFD97<3@:CF>*,@@FCCCGCC>CFCCF:FC,,6,4,<<CCEG<92,*4:*<,<,2<<B*<:5***33<8CEGC>*:C**1**2*1;9EG>5C5++<908:******<C8*2):**:C::C)***+122:+8*9:5C***:1*03/>D:*1)1**05*257)(/)4*9)..)07)
@M03506:14:000000000-AKVR1:1:1101:5902:9766 1:N:0:48
ATGAACTCCTACGGGAGGCAGCAGTGGGGAATTGTTCGCAATGGGCGCAAGCCTGACGACGCAACGCCGCGTGGAGGACGAAGATCTTCGGGTCGTAAACTCCTTTCGATCGGGAAGAACAGTTGCCGGGTGAATAATCCGGCAATGTGACGGTACCGAGAGAAGAAGCCCCGGCTAACTCCGTGCCAGCAGCCGCGGTAATACGGGGGGGGCAAGCGTTGTTCGGAATTACTGGGCGTAAAGGGCTCGTAGGCGGCCAACTAAGTCCGACGTGAAATCCCCAGGCTTAACCTGGGAACTG
+
CCCCCGGGGGGGGGGGGGGGGGGGGGGGGGGGGGGGGGGGGGFGGGGGGGGGGGGGGGGGGGGGGGGGGGGGGGGGGGGGGGGGGGGGGGGGGGGGGGGGGGGGGGGGGGG7FGGGGGGGGGGGGGGGGGGGGGGFGGGGGGGGGGGGGGGGGGGGGGGGDGGGGGGGGGGCGGGGDGGGGGGGGGGGGGGGGGGGGGGGGCGFGGGGGGGGGGGGGGGDGGGGGGGGGGDE?FGGFGCEGGGGGDGGG=EFDCEDGBDFFGC6CFCFCCC>19FFFFGCGFFGGFG)5FFA7@FF>?3?9
@M03506:14:000000000-AKVR1:1:1101:19935:9787 1:N:0:48
ATGAACTCCTACGGGAGGCAGCAGTGGGGAATTGTTCGCAATGGGCGCAAGCCTGACGACGCAACGCCGCGTGGAGGACGAAGATCTTCGGGTCGTAAACTCCTTTCGATCGGGAAGAACAGTTGCCGGGTGAATAATCCGGCAATGTGACGGTACCGAGAGAAGAAGCCCCGGCTAACTCCGTGCCAGCAGCCGCGGTAATACGGGGGGGGCAAGCGGTGTTCGGAATTACTGGGCGTAAAGGGCGCGGAGGCGGCACACTAAGTAGGACGGGAAACGCCCCGGCTCAACCGCGGAACTG
+
CCCC@F<ECDGGEEGGE:CFGG<DFGC@C@;<EGF@<@CC:FGEDDC@FDFGC<FC@:FBECGGEEEEEGGCFCC=FGGGC@C:DF9AEFE7B:CFGGDEDCFCFBDCFAFCFCCBEGE@DFD9>FA@CF@F7CF=FFCFEECFF@CFGGFF*>>:FF:C*<*2:,,,<+4<<FEF7F<FC:7<BCE9@5EC6C8E>EEDC?++;85>:>>*88/;CE2;EGCFEG5*/39A+2CGD:7CGFDG52:11*/*955D=))2/**+22+20*<:)95C<F3C<)./5))))*),.)80))06*
@M03506:14:000000000-AKVR1:1:1101:24927:9815 1:N:0:48
ATGAACTCCTACGGGAGGCAGCAGTCGAGAATTTTTCTCAATGGGGGAAACCCTGAAGGAGCGACGCCGCGTGGAGGATGAAGGCTTTCGGGTTGTAAACTCCTGTCATTTGGGAACAAGGCGCACCGGTTCACTGCCGGAGTATTGATAGTACCAGAAGAGGAAGAGACGGCTAACTCTGTGCCAGCAGCCGCGGTAATACAGAGGTCTCAAGCGTTGTTCGGATTCATTGGGCGTAAAGGGTGAGTAGGTGGCGCGCTAAGTCGGGTGGGAAATCTTGGGGTTTAACTCCGAAACTGCA
+
<CCCCGGGGGGGGGGGGGGGGGGGGGGEGFFGGGGGG,EFFGGGFGDGGFG?CEFGGGGGCFGDFGGDGDFFFDFFGGGGFGF<FGFGGGGG<BFCGFFFFGGCEFGGGFGGFGFFGG8FFGEEGGFGCCFDGGFG9FGGGCGFFGGFGDFFGGGGGGFGFCF7CCFCG7>FECCFCFFGGGGGGGG7BFCF@CCFGG7C@CB<FCCEFGGFGGG5;EEG50AC>5?FGGGG6FEEG=<CGGE*/*::<CFGGGGDC5DD5EDC<DG3/95@C</<7@C7753/27C94;475.)876@F6
@M03506:14:000000000-AKVR1:1:1101:18218:9815 1:N:0:48
ATGAACTCCTACGGGAGGCAGCAGTGGGGAATTTTTCGCAATGGGGGCAACCCTGACGAAGCAATGCCGCGTGGATGATGAAGTATCTCGGTACGTAAAATCCTTTCGACGGGGACGAAACCGCAAGGTTGACGGTACCCGTAGAAGAAGCCCCGGCTAACTCCGTGCCAGCAGCCGCGGTAATACGGGGGGGGCAAGCGTTGTTCGGAATTACTGGGCGTAAAGGGTGCGTAGGCGGTTCTCTAAGTCGGATGGGAAAACTCTGGGCTCAACCCAGAGCCTGCATCCGAAACTGGAGGAC
+
CCCCCGGGGGGGGGGGGGGGGGGGGGGGGGGGGGGGGGGGGGGGGGGGGGGGGGGGGGGGGGGGGGGGGGGGGGGGGGGGGGGGGGGGGGGGGGGGGGGGGGGGGGGGGGGGGGGGGGGGGGGGGGGGGGGGGGGGGGGGGGGGGGGGGGCGGGGGGGGGGGGGGGGGGGGGGGGGGGGGGGGGFGGGGGGGGGGGGGGGG8EEGGGGGGGGFGGGGGGGEGGGGGGGGGGGGGGGGGGGDEGGCFFGGGGGGG*7@FFCFFGFGGGF*9CFGGGEGFCFG:FCFFG??G:>:BFFF:D>)
@M03506:14:000000000-AKVR1:1:1101:25345:9853 1:N:0:48
ATGAACTCCTACGGGAGGCAGCAGTCGAGAATTTTTCTCAATGGGGGAAACCGCGAGGGAGCGACACCGCGTGGAGGTTGAGGGTTTTTGGGTTGTAAATTCCTGCCATTTGGGAACAGGTTTCGGTACTAAACTGCTACCGCCTGGCTAGTACCAGAAGGGGAAGGACGGGTAACTCCTGTGCCACAACCCGCGGAATTCAAGAGGTTCCAAGCGTGGTTCGGATCACTGGGCCGTAAAGGGTGGGTGGGGGGCGCGGTAAGCGGGGGGTGAATTTCCGGGGCTAAACCCGGAAGCGCAT
+
9CCCCGGGGGGGDEGCFEGGGGGGGGGGFFFGGAFGGGG@CFCGFG+@F,CF++6++8+,@+::6+@C7+++8:89++,,:,:4B,8<+@F7F>+BE,555EF9F,4,,C,??+D,3,,3:,,,8++BF,,<3,C,,<,C,3++@++,,7,7,@7,7F6@,@*C*CC,3*<***?,2?B,?;<F,,,+**4***4**41+3++3+2@C0+00+2**2*2*/+2**2/2*<+2;***/;C*3<50***)*:**9:*98)))*/*+2/*5*7*.*2*+2**/)0)*:)7*(*0,)0))).)))
@M03506:14:000000000-AKVR1:1:1101:16533:9882 1:N:0:48
ATGAACTCCTACGGGAGGCAGCAGTTGGGAATCTTGCACAATGGGGGAAACCCTGATGCAGCGACGCCGCGTGGAGGATGAAGGATCTAGGTCTGTAAACTCCTTTTATTGGGAAAGACTTAGGACGGTACCCAATGAATAAGGACCGGCTAACTACGTGCCAGCAGCCGCGGTAAGACGTAGGGTCCAAGCGTTGTCCGGATTTACTGGGCGTAAAGAGCGTGTAGGCGGTCTGTTAAGTGTGAAGCTAAATCTCCGGGCTCAACCCGGAAACTATTTCGCATACTGGCAGACTCGAGGA
+
CCCCCGGGGGGGGGGGGGGGGGFGGGGGGGGGGGGGGGGGGGGGGGGGGGFGGGGGGGGGGGGGGGGGGGGFFGCEEGGGGFGGGFGGFEGGGGGGGGGGGGGGGGGGGGGCEFGGGGGGFGGFGGGGGFEAFFGGGGGDFGGGGFDCEGGGGBFGEGFFGGGGGGGGFGGGGGGGGGGGGGGEEGGCFFGCGFGGGGEGGGDGFGGGGGGFGEC8EFGGGGGGGFGGGGGCEGEGGGFCFFEGGGG46CCCC:EDFFD<GGG?CFG5E3:>5<7+7@FG<BFE=**97C)27::63<BB5
@M03506:14:000000000-AKVR1:1:1101:13067:9898 1:N:0:48
ATGAACTCCTACGGGAGGCAGCAGTGGGGAATTGTTCGCAATGGGCGCAAGCCTGACGACGCAACGCCGCGTGGAGGATGAAGGTCTTCGGATTGTAAACTCCTGTTGCCCGGGACGAAACGCCTCGACCTAACACGTCGAGGCCTGGCGGTACCGGGTGAGGAAGCCCCGGCTAACTCTGTGCCAGCAGCCGCGGTAATACAGAGGGGGCAAGCGTTGTTCGGAATTACTGGGCGTAAAGGGCGCGTAGGCGGCCTTCTAAGTCGAACGTGAAATCCCCGGGCTCAACCCGGGCACTGCG
+
CCCCCGGGGGGGGGGGGGGGGGGGGGGGGGGGGGGGGGGGGGGGGGGGGGGGGGGGGGGGGGGGGGGGGGGGGGEGGGGGGGGGGGGGGGGGGGGGGGGGGGGGFGGGGGGGGGGGGGGGGGGDGGGGGGGGGGGGGGGGGGGGGGGGGGGGGGGGGG@FFGGGGGCFGGGGG7CGGGDFGGGGGGGGGGGGGGGGGDGGGGGGGDGGGGGDGGGGCEGGGGGGDEGGGGGGGGGGCCGGGGGDGGGDCEGGGGGG5;C>C?G?FGGGGGCF>DGFC4<DDBFG*76?1CD>EE)837?6)
@M03506:14:000000000-AKVR1:1:1101:8464:9898 1:N:0:48
ATTAACTCCTACGGGAGGCAGCAGTGGGGAATATTGGACAATGGGCGAAAGCCTGATCCAGCAATGCCGCGTGAGTGATGAAGGCCTTAGGGTTGTAAAGCTCTTTTACCCGGGATGATAATGACAGTACCGGGAGAATAAGCCCCGGCTAACTCCGTGCCAGCAGCCGCGGTAATACGGAGGGGGCTAGCGTTGTTCGGAATTACTGGGCGTAAAGCGCACGTAGGCGGCTTTGTAAGTTAGAGGTGAAAGCCCGGGGCTCAACTCCGGAATTGCCTTTAAGACTGCATCGCTAGAATTG
+
CCCCCGFGGGGGGGGGGGGGGGGGGGGGGGGGGGGGGGGGGGGGGGGGGGGGGGGGGGGGGGGGGGGGGGGGGGGGGGGGGGGGGGGGGGGGGGGGGGGGGGGGGGGGGGGGGGGGGGGGGGGGGGGGGGGGGGGGGFGGGGGGGGGGGGGFGGGGGGGDGFGGGGGGGGGGGGGGGGGGGGGGGGGGCFGGGDEGGGGGGGGGGGDGGGGDGCECC7=DGGGGGGGFGGGEGGFG?FF9AFGFGGGGGGGFG=CGGE<D5C6FFGFGEDCE57FFGFGGGF?FCFGFBF?BFFDBF*==7
@M03506:14:000000000-AKVR1:1:1101:2674:9918 1:N:0:48
ATGAACTCCTACGGGAGGCAGCAGTGGGGAATCTTGCGCAATGGCCTAACGGCTGACGCAGCGACGCCGCGTGTGGGATGAAGCTCCTCGGAGTGTAAACCACTGTTGCCCGGGACGAACAGCCCGATTTCTCGAGCCTGACGGTACCGGGTGAGGAAGCGCCGGCTAACTCCGTGCCAGCAGCCGCGGGCATACGGGGGGTGCGAGCGTTGTCCGGAATCACTGGGCGTAAAGGGCGCGGAGGTGGTGTGATAAGGGGGGGGGGAAAGTCCGGGGCTCAACGCCGGATCTGCCGTGCCGG
+
@C@<CFCC@<FFGGECCF;7@;<DCFGGGDCF@,,@F7@:@,FEG@9CEEEG@C:FGEEGGEE@F=>FGGG7B?DC@<FEFCGGFGGF,BB@>=FFEGDEEDCFGG9CC<<:FB@@CCE@EBA3<FFGDGFCF:8FCEC:AAEEFF7<CFE:<*=B7F:C::=FGE7:BC?FF4=1<<9888@*;CE8E**:;89C8>8>E8E8:CC>C**8;<9C>;/C++2<<;888/88;?F===5E==EE1777**:37+2:CF))**97*)19:*+9*95E3)17=F):57))()1)19<:>@)70
@M03506:14:000000000-AKVR1:1:1101:27129:9941 1:N:0:48
ATGAACTCCTACGGGAGGCAGCAGTGGGGAATTTTGCGCAATGGGGGAAACCCTGACGCAGCAACGCCGCGTGGAGGATGAAGTCCCTTGGGATGTAAACTCCTTTCGATCGAGACGATTATGACGGTACCGGAAGAAGAAGCACCGGCTAACTCTGTGCCAGCAGCCGCGGTAATACAGAGGGTGCAAGCGTTGTTCGGTATTATTGGGCGTAAAGGGCGCGTAGGCGGTGCTGTAAGTCTGTAGTGAAATCTCTGGGTTCATCTCAGAGTCTGCTATAGAACCTGCCGTGTTGGAGGGG
+
CCCCCFGGGGGGDEGEGGGGGGGGGGFGGC@FFEFGGGEGGGGFGGGGGGGCGGGGGGGGGGGGFFCFECGGDEBF=F8FFEDGGF,CEFFGGGGGFEEDEFEFFGGGGGGG>FB@FFEGGAFFGGGCF+B:FCEGCFGGFGDCFGGGGGGGGGDFGGGAFEGCFDC@FCFD<F:F;;F9:FCFEC=2+2*C<CEGG9BC*3:E?+3:6@5:2:EFGFEEGGGGDGGGGEGG/<EEF+03A7<C7CFFC:+<7?<*+9<***2+<:92?799*2:9*/2:06*+*.9)(10())).0).5)
@M03506:14:000000000-AKVR1:1:1101:9701:9972 1:N:0:48
ATGAACTCCTACGGGAGGCAGCAGTGGGGAATATTGGACAATGGGCGCAAGCCTGATCCAGCCATGCCGCGTGAGTGATGAAGGCCCTAGGGTTGTAAAGCTCTTTTGTGCGGGAAGATAATGACGGTACCCGGAGAAGAAGCCCCGGCTAACTTCGTGCCAGCAGCCGCGGTAATACGAAGGGGGCTAGCGTTGCTCGGAATTACTGGGCGTAAAGGGCGCGTAGGCGGATACTTAAGTCGGGGGTGAAAGCCCAGGGCTCAACCCTGGAATAGCCTTCGATACTGGGTATCTTGAGTAC
+
CCCCCGGGGGGGGGGGGGGGGGGGGGGGGGGGGGGGGGGGGGGGGGGGGGGGGGGGGGGGGGGGGGGGGGGGGGGGGGGGGGGGGGGGGGGGGGGGGGGGGGGGGGGGGGGGGGGGGGGGGGGGGGGGGGGGGGGGGGGGGGGFDGEGGGGGGGGGGGGGGGGGGGGGGGGGGGGFGGGGFGGGGGGGGGGGEGGGFGGGGGGGGGGGGGGG:ECFGGGGGGGGGGGGGGGGGGGCC?FGGEEGGGGGGGFGCAFGGFGD6A4CGGDCCGGFGGGGGFGFGFB=E6:@BGFBFF?FF@771
@M03506:14:000000000-AKVR1:1:1101:25931:9980 1:N:0:48
ATGAACTCCTACGGGAGGCAGCAGTCGGGAATTTTGGGCAATGGGCGAAAGCCTGACCCAGCAACGCCGCGTGAAGGATGAAATCCCTCGGGATGTAAACTTCGCAAGAACAGGAAGAATAAGTAGGGGACAATACCCCCTACGATGACGGTACTGTTTGTAGGCTCCGGCTAACCCCGTGACAGCAGCAGCGGTAATACGGGGGGAGCAAGCGTTGTTCGGATGTACTGGGCGCAAAGGGCGCGTAGGCGGCCACCGCAAGGCGGTTGTGAAAGCTCTGGACTTAACCCAGAAGGGTCAA
+
CCCCCGGGF<-FGGGGG@ECFFFECAFGEDFFG,FFECFDFCFGFDF>GGGGD8FD<8EECGFFGG7+@FGEGGCFG?EF8FFDF8E,F7FEEEGG9?FGGCCFD@+4=F@8FFGF<FC99?AEFGGG:7+DB,>B8,+@CFGGG+@9FCEFGFFG,,,<FF=>9,@*5<1>*F,,,*5***6BB72:C,2<CG@BE+C+858@*?CCCFGGGGG>*2;+;CE*82++:0+**22:=**:*2=5/:*>8C*7C***2093****:<E<E**0*****02:<*0C9F=9>5>0)5))7))09
@M03506:14:000000000-AKVR1:1:1101:20331:9980 1:N:0:48
ATGAACTCCTACGGGAGGCAGCAGTGGGGAATTTTGCGCAATGGGGGAAACCCTGACGCAGCAACGCCGCGTGGAGGATGAAGCCCCTTGGGGTGTAAACTCCTTTCGATCGGGACGATTATGACGGTACCGGATGAAGAAGCACCGGCTAACTCTGTGCCAGCAGCCGCGGTAATACAGAGGGTGCAAGCGTTGTTCGGAATTATTGGGCGTAAAGGGTGCGTAGGCGGTGCGGTAAGTCTCTTGTGAAATCTCCAGGCTCAACCTGGAGCCTGCAAGGGAAACTGCCGTGCTTGAGTGG
+
CCCCCGGGGGGGGGGGGGGGGGGGGGGGGGGGGGGGGGGGGGGGGGGGGGGGGGGGGGGGGGGGGGGGGGGGGGGGGGGGGGGGGGGGGGGGGGGGGGGGGGGGGGGGGGGGGGGGGGGGGGGGGGGGGGGGGGGGGGGGGGGGGGGGGGGGGGFGGGFGGGGGGGGGGGGGCGGGGGGGGGGGGGGGGGFGF8EGC9;CCEG:FFGGGGGGGGDGGGGDGGGCGGGFGGEGGGGEEDFGGC9CCFFGFGGGGGGGGF4<67D6F<CFGGGFGGGGF47CCFF=F=F=:DEBF576579?)
@M03506:14:000000000-AKVR1:1:1101:17713:9982 1:N:0:48
ATGAACTCCTACGGGAGGCAGCAGTGGGGAATATTGGACAATGGGCGCAAGCCTGATCCAGCCATGCCGCGTGGATGATGAAGGCCCTAGGGTTGTAAAGTCCTTTCGGCGGGGAAGATAATGACGGTACCCGCAGAAGAAGCCCCGGCTAACTTCGTGCCAGCAGCCGCGGTAATACGAAGGGGGCTAGCGTTGCTCGGAATCACTGGGCGTAAAGCGCACGTAGGCGGACTCTTTAGTCCGTGGTGAAATCCTGGAGCTCAACCCCAGAACTGCCTTCGATCCTGAGAGTCTCGAGTCC
+
CCCCCGGGGGGGGEGGGGGEGGFGGGGGEGEFGGGDDFGGGGGCAFDGEGDGGGGGDGGGGDFG9FGGGGGGG>:FEFFGGFFGGGGGGGGGGGGGGGGGGGFGGGGGGGGGGGDEFGFFFDF9DCC:<:,@>F:F:C,3>@@B:FGGGGDGGDFGG<7BFGEFFGGF7<FGG7:,CC7*=@EC588EFGGEGC5*<@E5:*:<C@F76CC8C58EC75:C=C88EE?/C*:*6<++3:+++2:57*7<C++*<+*<8FFCC*0:<5C5D*.0**07/7C<:B*:/:?4*<>F*8?))001
@M03506:14:000000000-AKVR1:1:1101:13679:9983 1:N:0:48
ATGAACTCCTACGGGAGGCAGCAGTGGGGAATTTTGGACAATGGGGGAAACCCTGATCCAGCCATGCCGCGTGAGTGAAGAAGGCCTTCGGGTTGTAAAGCTCTTTTGGCCGGAAAGAAAGGGTCGCGGATAACACCTGCGATTTTTGACGGTACCGGCAGAATAAGCACCGGCTAACTACGTGCCAGCAGCCGCGGTAATACGTAGGGTGCGAGCGTTAATCGGAATTACTGGGCGTAAAGCGTGCGTAGGCGGTCACGCAAGTCCGCTGGGAAAGCCCCGGGCTTAACCGGGGACGTGC
+
CCCCCGGGGGGGGGGGGGGGGGGGGGGGGGGGGGGGGGGGGGGGGGCGGFFGGGGGGG9EFGGGGGGGGGGGGGGCGGGGGGGGGGGGGGGGGGGFGGGGGGGGGGGGGGGG7CCFFGGGGGGGCCDFCFCFD9FFF<BD<:<FGGA:@FGGGGGCFGGCDGGGGGGGGCFCFGDCCFCFFGGGGGAB74=CBF7<EE?>F?FFCCGGGCG*::CCGE8EGFF5CED88CC<<6;@C/78FG+:*2*>CCEEFEGGC)95**9E9::9/*1.5*9*10*5*05CE37@A:7(.5>3))7<)
@M03506:14:000000000-AKVR1:1:1101:23669:10001 1:N:0:48
ATGAACTCCTACGGGAGGCTGCAGTGGGGAATTGTTCGCAATGGGCGCAAGCCTGACGACGCAACGCCGCGTGGAGGACGAAGATCTTCGGGTCGTAAACTCCTTTCGATCGGGACGAATGATCGGTGACCTAATACGTCATCGGAATGACGGTGCCGTGAGTAGAAGCCCCGGCTAACTCCGTGCCAGCAGCCGCGGTAATACGGGGGGGGCAAGCGTTGTTCGGAATTACTGGTCGTAAAGGGCGCGTAGGCGGCCTTCTAAGGCGTGCGTGAAATCCCTCGGCGTAACCGAGGCACTG
+
ACCCCAFG@@EE;B@@7CF,C;FGF<FFFFGG8CFGFGGFCFC8<F@FGGGGGGCDEBF@7FFFECGGGDC@F@:D:FGDGGC:E9FFDGGEFFGGGGGAFGA<DDBFGFFEGCGEE++CC=C9C@:<FEGGGF9,CBFGGFGGEGGF:>FEDGG7F@**<<,@;9CF@,F:CFDEEFFGF@FFFE*++FGG+A>EC>18?<CCFG55*:EEGGGC5*/;C8FFC>8**<C7EC6++*9*>FG9*:5):CGGD+:):>DC?7>?+*01*1*)1*/:7*0*29>1*)))-*<).)7@3BFF/
@M03506:14:000000000-AKVR1:1:1101:14191:10018 1:N:0:48
ATGAACTCCTACGGGAGGCAGCAGTGGGGAATATTGGACAATGGGCGAAAGCCTGATCCAGCAATGCCGCGTGAGTGGTGAAGGCCTTAGGGTTGTAAAGCTCTTTTACCCGGGATGATAATGACAGTACCGGGAGAATAAGCCCCGGCTAACTCCGTGCCAGCAGCCGCGGTAATACGGAGGGGGCTAGCGTTGTTCGGAATTACTGGGCGTAAAGCGCACGTAGGCGGCTTTGTAAGTTAGAGGTGAAAGCCCAGGGCTCAACCCTGCAATTGCCTTTAAGACTGCATCGCTTGAACAT
+
CCCCCGGGGGGGGGGGGGGGGGGGGGGGGGGGFFGFGGGGGGGGGGGGGGGGGGGGGGGGGGGGGGGGGGGGGGGGGGGGGGGGGGGGGGGGGGGGGGGGGGGGGGGGGFGGGGGGGGGGGGGGGGGGGGGGGGGGGGGGGGGGGGGGGGGGGGGGGGGGGGGGGGGGGGGEGGGGGGGGGDGGGGGGGGCFF7:CFGGGGEFGGGGGGGGGGG8:FGGGGGGFGGACEGDECC?<99:2AFF+<>EGCE7<*:=7CFGG65CC*9**:*2/:CGGF@C>*/@CC*25)208::.)>?FB*
@M03506:14:000000000-AKVR1:1:1101:10581:10041 1:N:0:48
ATGAACTCCTACGGGAGTCAGCAGTGGGGAATATTGGACAATGGGGGCAACCCTGATCCAGCAATGCCGCGTGAGTGATGAAGGCCTTAGGGTTGTAAAGCTCTTTTGCCAGGGACGATGATGACGGTACCTGGAGAATAAGCCCCGGCTAACTTCGTGCCAGCAGCCGCGGTAATACGAAGGGGGCTAGCGTTGTTCGGAATTACTGGGCGTAAAGGGCGCGTAGGCGGTCTGATAAGTTAGATGTGGAATTCCCGGGCTTAACCTGGGGGCTGCATTTGATACTGTCAGGCTTGAATCC
+
CCCCCGGGGGGGGGGGGGGGGGGGGGGGGGGGGGGGGGGGGGGGGGGGGGGGGGGGGGGGGGGGGGGGGGGGGGGGGGGGGGGGGGGGGFGGGGGGGGGGGFGGGGGGGGGGGGGGGGFGGGGGGGGGGGGGGGGGGGGGGGGGGGGGGGGGGGGGGGGGGGGGGGGGGGGGGGDGGGGGGGGGGGGGGGGGGFGECCGGGDGDFFGGGGGGGDGGGGGGGGGGGEGGGGEE=CE:??CEC?FGGGGGGC<EC?ECEEG3*AFCCFGGGCEEGGGGGFG=FFF?FFG/6:8:FF7@FF?=?
@M03506:14:000000000-AKVR1:1:1101:17283:10076 1:N:0:48
ATGAACTCCTACGGGAGGCAGCAGTCGGGAATTTTGGGCAATGGGCGAAAGCCTGACCCAGCAACGCCGCGTGAAGGATGAAATCCCTCGGGATGTAAACTTCGCAAGAACGGGAAGAATAAGTAAGGGCCAATATCTCTTACGATGACGGTACTGTTTGTAAGCTCCGGCTAACTCCGTGCCAGCAGCCGCGGTAATACGGGGGGAGCAAGCGTTGTTCGGATTTACTGGGCGTAAAGGGCGCGTAGGCGGCCACCGCAAGTCGACTGTGAAATCTCCGGGCTTAACCCGGAAAGGTCAG
+
CCCCCGGGGGGGGGGGGGGGGGGGGGGGGGGGGGGGGGGGGGGGGGDGGGGGGGGGGGGGGGGGGGGGGGGGGGGGGGGGGGGGGGFFGEGGGGGGGGGGGGGGGGGGGGGGGGGGGGGGGGGGGGGGGGGGGGGGCDGGGGGGFGGGFGGEFGGGGGGGGFGGGGFFGGGGGGGGF:FGGDGGGGGGGFGGGGECCGGGGGGGGCEGEGGFGGGCCGGG=8AEGGGC7C6CGGGGG57@5EEEEEDDGGGGGGGFC>DCCECGGGGGGFFFG>CG:=DG<>EG59:F>GFF:@3>>6FF>
@M03506:14:000000000-AKVR1:1:1101:24209:10086 1:N:0:48
ATGAACTCCTACGGGAGGCAGCAGTGGGGAATTTTGGACAATGGGGGCAACCCTGATCCAGCCATTCCGCGTGAGTGAAGAAGGCCTTCGGGTTGTAAAGCTCTTTTGTCCGGAACGAAACGGTTGGCGTGAATATCGCCGACTACTGACGGTACCGGAAGAATAAGCACCGGCTAACTACGTGCCAGCAGCCGCGGTAATACGTAGGGTGCGAGCGTTAATCGGAATTACTGGGCGTAAAGCGTGCGCAGGCGGTTTTGTAAGCCAGATGTGAAATCCCCGGGCTTAACCTGGGAAGGGG
+
BCCCCCGFGGGGGGGGGDGGGGGGGFFGGGGGGGGFGFGDF@FGGGCGGGGGGFGFFGGGG8FGDFFFFGG:BCGGGGGGFGFAFGFCFGGGGEGEGGGGGDCGGCFFFGGDGGGEGGCFCFGGCFGGGE+CFF?<FGGE=FE7CCAFC<>@<FGDCE7FEGGGGGGFGFEEGDFEFC<=CEFGG>,,=FFGGGGEDEGEGFFGFCCE>AC*?CGCCE*A8F+AEGGGDCDEF?2AEED8EF+>AE*7:/:=DEGG57*>FFDF6FFC69+9>C>FF99C53)>E:C@2:9)))776)78)
@M03506:14:000000000-AKVR1:1:1101:4971:10097 1:N:0:48
ATGAACTCCTACGGGAGGCAGCAGTCGAGAATATTTCGCAATGGACGAAAGTCTGACGGAGCGACACTGCGTGATGGATGAAGTGCTTCGGTACGTAAACATCTTTTATGTGGGACGAAATCATTGACGGTACCACATGAATAAGGGGCTCCTAACTCTGTGCCAGCAGGAGCGGTAATACAGAGGCCCCAAGCATTATCCGGAATTACTGAGCGTAAAGGGTGTCAAGGCGGTCATGTTAGTCGTTCGTTAAATCCGTGGGCTCAACCTACGGCTCGCCAGCGAAACGGCATGACTTGAG
+
CCCCCGGGGGGGGGGGGGGGGGGGGGGGGGGGGGGGGGGGGGGGGGGGGGGGGGGGGGGGGGGGGGGGGGGGGGGGGGGGGGGGGGGGGGGGGGGGGGGGGGGGGGGGGGGGGGGGGGGGGGGGGGGGGGGGGGGGGGGGGGGGGGGGGCFGGFGGGGGGGGGGGGGFFGGGGGGFGGGGGGGGGGDGGDCGGGGGGGGFFGGGGGGGGFGFGGG58CFEC=EGEGGGFGGEG=*;CFFFF?+<EFEGC5CCCEG=C)/95=DG5CG4CDC?DGD*953)/>>E*5))-*.(0746/@679
@M03506:14:000000000-AKVR1:1:1101:25320:10100 1:N:0:48
ATGAACTCCTACGGGAGGCAGCAGTAGGGAATTTTCCACAATGGGCGAAAGCCTGATGGAGCAACGCCGCGTGCAGGATGAAGGCCCGCGGGTCGTAAACTGCTTTTATCTGTGACGATTATGACGGTAGCAGATGAATAAGGATCGGCTAACTCCGTGCCAGCAGCCGCGGTCATACGGAGGATCCAAGCGTTATCCGGAATTACTGGGCGTAAAGAGTTGCGTAGGTGGCATTGTAAGTTGGTAGTGAAAGCGTTCGGCTCAACCGAATAAACATTACCAAAACTGCAAAGCTAGAGTA
+
-ACCCGGGFCEFGGGGGGGCGGGF,FFGGGGGGGGGGFGFGGGGGGGCGGGGFFF@FEG?<ECGGGGDGEF@C@=AFGGGGGAF8<F:FFGGE:=FGGF?FFGGGFFGGGGGGCC,C7+:BDGFGGGGGCFFGG=BEFGGFFGFGGGGDGGCFFF,@6:BF;F@FGGFGDFE<<CF@FDGGGCC,?+2BC*B<1BCF+C>EEFGGGGGCGCC8:8ED?*<CCC8CG58CFGGGFGGC+CGC?CE*+<>8CEEC7**27>CE7DFG*27CD*0:CFC:6FD04<577767>6))47//*/*/
@M03506:14:000000000-AKVR1:1:1101:12103:10105 1:N:0:48
ATGAACTCCTACGGGAGGCAGCAGTGGGGAGTATTGCGCAATGGGCGAAAGCCTGACGCAGCGACGCCGCGTGGAGGATGAAGGTCTTAGGATTGTAAACTCCTGTCAGATGGGAAGAAAGTATCATGTTTAATAGATGTGAGGAATGACGGTACCATCAGAGGAAGCACCGGCTAACTTCGTGCCAGCAGCCGCGGTAATACGAAGGGTGCAAACGTTATTCGGAATCACTGGGCGTAAAGGGTGCGTAGACGGTATGTTAAGTTCGTTGTTAAAGGCTCCGGCCTAACCGGAGCTCCGC
+
CCCCCGGGGGGGGGGGGGGGG@EFGGGGGGGCGGGFGGGGGGGGGGGGEEGGGCFGGGGGGGGGGGGCCGGGDGCGGE8FGDGGFFGGGGGGGGGGGGGGGGFGGGGGGGGGGGGGGFGGGGGCFEFGFG<FFGGGGGGFGGGCGGGGGGGGFFFGG9FECFGEF,@FFFGDCFGGFGDFGGFFGGFFFGGGGFEGGGGCEGGGGGGGGGG8CGGGGGCF5F7EFGEFFFC++:E5C:C8=FF**:>1ACCEGGGCF)>DCG*CCCED5*A>CF>?0?CFF:)2:>3<:D5>B3>>>F/<7
@M03506:14:000000000-AKVR1:1:1101:11051:10107 1:N:0:48
ATGAACTCCTACGGGAGGCAGCAGTTAGGAATCTTGGACAATGGGCGCAAGCCTGATCCAGCCATGCCGCGTGAGTGATGAAGGCCTTAGGGTTGTAAAGCTCTTTCAGCGGGGAAGATAATGACGGTGCCCGCAGAAGAAGCCCCGGCTAACTTCGTGCCAGCAGCCGCGGTAATACGAAGGGGGCTAGCGTTGCTCGGAATCACTGGGCGTAAGGCGCACGTAGGCGGCTTTCTAAGTCAGGGGTGAAATCCTGGAGCTCAACTCCAGAACTGCCTTTGATACTGGAGAGCTTGAGTCC
+
CCCCCGGGGGGGGGGGGGGGGGGGGGGGGGGGGGGGGGGGGGGGGGGGGGGGGGGGGGGGGGGGGGGGGGGGGGGGGGGGGGGGGGGGGGGGGGGGGGGGGGGGGGGGGGGGGGGGGGGGGGGGGGGGGGGGGGGGGGGGGGGGGGGGGGGGGGGGGGGGGGGGGGGGGGGGGGDGGGGFCFGGGGGGGGGGGGGEEGGG5EFGGGGGGGGGGGGGGGGGG=E>88?FGGGGGGGFGGGGFGGGGCEGFFEGGGGFGF*46E=9FCFFFG:<FF7CG=DDG4=CFFGF?D/:FF47>67F?
@M03506:14:000000000-AKVR1:1:1101:7104:10116 1:N:0:48
ATGAACTCCTACGGGAGGCAGCAGTGGGGAATTGTTCGCAATGGGCGCAAGCCTGACGACGCAACGCCGCGTGGAGGACGAAGATCTTCGGGTCGTAAACTCCTGTCGAGCGGGAAGAACGCTTCCCGGGTGAGTAATCCGGGGAATTGACGGTACCGCTAAAGGAAGCCCCGGCTAACTCCGTGCCAGCAGCCGCGGTAATACGGGGGGGGCAAGCGTTGTTCGGAATTACTGGGCGTAAAGGGCTCGTAGGCGGCCAACTAAGTCGGATGTGAAATCCCCAGGCTTAACCTGGGAACTG
+
CCCCC<C<C@EC@@C76@EGGGFGFGF8C;@DF@FAEGGGG@CDG@EG7FGF@F<FFD,C@F@@@G@FGGGGDC@FG@FE=:FFGFC?FGGDFCGGADFFE<BEE?B@FEEEGCE:F,:@F@EE@3:>@*@FCFG@;@3@FCBF:FDCFCFGGG:EE7CF717:B:+=F@:<:EE5>8C7EFEC8>>?CC@8E8EEC*:88CCFGGGGG88>5:1;88E8CEECEEEC>FCFFCCDGGGG*:0+*1:FD7E=5CEGE><5*2022;0/>DC:***3*92**)):CFC5?*9>FF)77@09*
@M03506:14:000000000-AKVR1:1:1101:4469:10122 1:N:0:48
ATGAACTCCTACGGGAGGCAGCAGTGGGGAATATTGGACAATGGGGGCAACCCTGATCCAGCCATGCCGCGTGTGTGAAGAAGGCCTTCGGGTTGTAAAGCACTTTTGTCCGGAAAGAAGAGCATCCAATTAATACCTGGGTGTCATGACGGTACCGGAAGAATAAGCACCGGCTAACTTCGTGCCAGCAGCCGCGGTAATACGAAGGGTGCAAGCGTTACTCGGAATTACTGGGCGTAAAGCGTGCGTAGGTGGTTCGTTAAGTCTGTCGTGAAAGCCCCGGGCTCAACCTGGGAATGGC
+
CCCCCGGGGGGGGGGGGGGGGGGGFGGGGGGGGGGFGGGGGGGGGGGGGGGGGGGGGGGGGGGGGGGGGGGGGGGGGGGGGGGGGGGGGGGGDGGGGGGGGGGGGGGGGGGGGECEFGFGGGGGGGFFGGGGGGGGGDEGFGGGGGGGGGGGGGGGGGGGEGGGGGGGGGGGGGDGGGGGGGGGGGGGGGGGGGG@EEEGFGGGFGGGDFECFF9C5CEEGFGGGGGGGGGGGFGGGCDCEC?CEGGG=ECE7CGGFFG*AECGGG?C+*:05DFFGFGGGB>C*<5?<>>BFFFFF:47)
@M03506:14:000000000-AKVR1:1:1101:14239:10123 1:N:0:48
ATGAACTCCTACGGGAGGCAGCAGTCGAGAATTTTTGACAATGGGGGAAACCCTGATCGAGCGACGCCGCGTGGAGGATGAAGGTCTTCGGATTGTAAACTCCTGTCATTGGGGAACAAGGTGCATACGTTAACTGCGTGTGCATTGATAGTACCCGAAGAGGAAGAGACGGCTAACTCTGTGCCAGCAGCCGCGGTAATACAGAGGTCTCAAGCGTTGTTCGGATTCATTGGGCGTAAAGGGTGCGTAGGCGGCGCGGTAAGTCGGGTGTGAAATCTCGGAGCTTAACTCCGAAACTGCA
+
CCCCCGGGGGGGGGGGGGGGGGGGGGGGGGGGGGGGGGGGGGGGGGGGGGGGGGGGGGGGGGGGGGGGGGGGGGGGGGGGGGGGGGGGGGGGGGGGGGGGGGGGGGGGGGGGGGGGGGGGGGGGGGGGGGGGGGGGGGGGGGGGGGGGGGGGGGFGGGCFGGGGGGGGGGGGGGGGGGGGGGGGGGGGGGGGGGGGGGGGGGGGGGGC<CFGFFGGEGGGGGGGGCGFCFGGGGGG5CGGGGGGGGEDEGGGGGG3?BGG=*7C05CC:C:@C>*0:6CCC35=*9789>B>@@@)>F?60
@M03506:14:000000000-AKVR1:1:1101:15154:10138 1:N:0:48
ATGAACTCCTACGGGAGGCAGCAGTGGGGAATTGTTCGCAATGGGCGCAAGCCTGACGACGCGACGCCGCGTGGAGGATGAAGATCTTCGGGTCGTAAACTCCTGTCGAATGGGACGAAAGGATCGCGGGTTAACAGCCCGTGATAGTGACGGTACCGTTAGAGGAAACCCCGGCTAACTCCGTGCCAGCAGCCGCGGTAATACGGGGGGGGTAAGCGTTGTTCGGAATTACTGGGCGTAAAGGGCTCGTAGGCTGCCAACTAAGTCGGACGTGAAATCCCTCGGCTTAACCGGGGAACTG
+
CCCCCGGGGGGGGGGGGGGGGGGGGGGGGGGGGGGGGGGGGGGGGGGGGGGGGGGGGGGGGGGGGGGGGGGGGGEFGGGGGGGGGGGGGGGGGEGGGGGGGGGGGGGGGGGGGGGGGGGGGGGGGEGGGGGGGGFGGGGGGGGGCGGGGGGGGGGGGGGDCCCFGGGFGGGGGGGGGGGCFFGFGGCGCGFGGGGGGG5EGFFFCEGDDGCCCGGGGGC=E;CFGGCE5@:FCFF8CEG5::+<E=6C?CCFCG+928*6=74+?*+/51*7**1**6?FF455*7*80CB2)0.<:55<*
@M03506:14:000000000-AKVR1:1:1101:5536:10148 1:N:0:48
ATGAACTCCTACGGGAGGCAGCAGTCGGGAATTTTGCGCAATGGACGAAAGTCTGACGCAGCAACGCCGCGTGAGGGAAGAAGGCCTTCGGGTTGTAAACCTCTTTCAGGAGGGACGAAGCCACTCGGGTTAATAGCCCAGAGGGTGACGGTACCTCCAGAAGAAGCCCCGGCTAACTACGTGCCAGCAGGCGCGGTAATACGTAGGGGGCAAGCGTTGTCCGGATTTATTGGGCGTAAAGAGCGTGTAGGCGGCTAGGTAGGTCCGTTGTGAAAACTCGAGGCTCAACCTCGAGACGTCG
+
CCCCCGGGGGGGGGGGGGGGGGGGGGGGGGGGGGGFGGGGGGGGGGGGGGGGGGGGGGGGGGGGGGGGGGGGGGGGGGGGGGGGGGGGGGGGGGGGGGGGGGGGGGGGGGGGGGGGGGGGGGGGGGGGGGGGGGGGGGGGGGGGGGGGGGGGGGGGGGGGGGGGGGGGGDGGGGGGGGGGGGGGGGGGGGGDGGGGGGGGGGGCFGGGGGGGGGGGGECEGGEGCEGDFGGFGGGGGGDGGFGGGGGCFGGGGGGCEFGDEGGGFGGFGGGFGC7C7FFCF>EG759?0FF?:574BF>>7
@M03506:14:000000000-AKVR1:1:1101:22690:10156 1:N:0:48
ATGAACTCCTACGGGAGGCAGCAGTCGAGAATTTTTCTCAATGGGGGAAACCCTGAAGGAGCGACGCCGCGTGGAGGATGAAGGTCTTCGGATTGTAAACTCCTGTCATTTGGGAACAATTGCCACCGGTTAACTGCCGGGGGCTTGATAGTACCAGAAGAGGAAGAGACGGCTAACTCTGTGCCAGCAGCCGCGGTAATGCAGAGGTCTCAAGCGTTGTTCGGATTCATTGGGCGTAAAGGGTGCGTAGGTGGCGGGGCAAGTCAGGTGTGAAATCTCGGAGCTCAACTCTGAAACTGCA
+
CCCCCGGGGGGGFGGGGGGGGGGGGGGGGGGGGGGGGGGGGGGGGGGGGGGGGGGGGGGGGGGGGGGGGGGGGGEGGGGGGGGGGGGGGGGGGGGGGGGGGGGGGGGGGGGGGGGGGFGGGGGGGGGGGEGGGGGGGGGGGGGGGGGGGGGGGGGGFGFGGFGGGGGGGGGGGGGFFEGGGGGGGG@FGGGGGGGGGGGGGGCFFGGGFCFGGGGG5EGGGGDEEGGCAFFFFFFE5=CCFGGGGGG<CECC6EFG5>CD77C:<CEFCFGFGCFF>FGGGF@C*6C?7D6)0*8?F469*
@M03506:14:000000000-AKVR1:1:1101:15068:10166 1:N:0:48
TGCGAACTCCTACGGGAGGCAGCAGTAGGGAATCTTCCACAACGGACGCAAGTCTGATGGAGCAACGCCGCGTGAGTGAAGAAGGTTTTCGGATCGTAAAGCTCCGTTGTTGGTGAAGAAAGATAGTGAGAGTAACTGCTCATTATTTGCCGGTAATCAACCAGAAAGTCACGGCTAACTACGTACCAGCAGCCGCGGTAATACGTAGGTGGCAAGCGTTGTCCGGATTTATTGGGCGTAAAGCGAGCGCAGGCGGAAAGATAAGTCAGATGTGAAAGCCCTCGGCTTAACCGAGGAATAG
+
CCCCCGGGGGGGGGGGGGGGDGGGGGGGGGGGFGGGGGGGGGGGGGGGGGGGGGGGGGGGGGGFGGGGGGGGGGGGGGGGGGGGGGGGGGGGGGGGGGGGGGFGGGGGGGGGGGGGGGGGFGGGGGGGGGGGGGGGGGGFGGGFGGFFGGGGGGGGGGGGGGGGGGGGGGGGGGGGGFFFGGGGGGGGGGFGGGGGGGGGCGGGGGGGGGGGGGGGGGGGGGGGGGGGGF9?FFGGGGGGGFFGGGDGGGDGDGCDG3CFFGFGGFFGGGGFGGGFFFFGGFFGGB::>FF<EEF@5F@F6
@M03506:14:000000000-AKVR1:1:1101:13830:10177 1:N:0:48
ATGAACTCCTACGGGAGGCAGCAGTGGGGAATATTGGACAATGGGCGAAAGCCTGATCCAGCAATGCCGCGTGAGTGATGAAGGCCTTAGGGTTGTAAAGCTCTTTTACCCGGGATGATAATGACAGTACCGGGAGAATAAGCCCCGGCTAACTCCGTGCCAGCAGCCGCGGTAATACGGAGGGGGCTAGCGTTGTTCGGAATTACTGGGCGTAAAGCGCACGTAGGCGGCTTTGTAAGTTAGAGGTGAAAGCCCGGGGCTCAACTCCGGAATTGCCTTTAAGACTGCGTCGCTAGAATTG
+
CCCCCGGGGGGGGGGGGGGGGGGGGGGGGEGGGGGGGGGGGGGGGGGGGGGGGGGGGGGGGGGGGGGGGGGGGGGGGGGGGGGGGGGGGGGGGGGGGGGGGGGGGGGGGGGGGGGGGGGGGGGGGGGGGGGGGGGGGGGGGGFGGGGGGGGGGGGGGGGGGGGGGGGGGGGGGGGGGGGGGGGGGGGGGGGGGEGGGGGGGGGGGGGGGGGGGCEFGGGGGGGGGGGGGE?CEEGGGGFFGGGGGGGGGFGGGEGGGFGGCCFFFGCFGGDB:FDGGFGFGF=FGFGFFGFFFFB:=6@4*
@M03506:14:000000000-AKVR1:1:1101:18006:10179 1:N:0:48
ATGAACTCCTACGGGAGGCAGCAGTCGGGAATTTTGGGCAATGGGCGAAAGCCTGACCCAGCAACGCCGCGTGAAGGATGAAATCCTTCGGGATGTAAACTTCGCAAGAACGGGAAGAATAAGCCGGTGTTAATATCACCGGTGATGACGGTACTGTTTGTAAGCTCCGGCTAACTCCGTGCCGGCAGCCGCGGTAATACGGGGGGAGCAAGCGTTGTTCGGATTTACTGGGCGTAAAGGGCGCGTAGGCGGCCACCGCAAGTCGGTTGTGAAATCTCCGGGCTTAACCCGGAAAGGTCAA
+
CCCCCGGGGGGGGGGGGGGGGGGGGGGGGGGGGGGGGGGGGGGGGGGGGGGGGGGGGGGGGGGGGGGGGGGGGGGGGGGGGGGGGGGGGGGGGGGGGGGGGGGGGGGGGGGGGGGGGGGGGGGGGGGGGGGGGGGGGGGGGGGGGGFGGGGGGGGGGGGGGGGGGGGGCGGGFGGGGGGGGGGGGGGGGGGGGGGGGGGGGGGGGGGGGFGC8EEGGEGGGGCEGGFFGGGGGGGDGFGGEGGGG=CDCGGGGGCFFBD):7:ECD5CGGG4DGFGGFGDDFFG5?7?>FEF<DEF)*9??
@M03506:14:000000000-AKVR1:1:1101:10400:10188 1:N:0:48
ATGAACTCCTACGGGAGGCAGCAGTCGAGACTTTTTCTCAATGGGGGAAACCCTGAAGGAGCGACGCCGCGTGGAGGATGAAGGTCTTCGGGTTGTAAACTCCTGCCATTTGGGAACAATGCGCAAATATTAACTGTATTTGCGTTGATAGTACCAGAAGAGGAAGAGACGGCTAACTCTGTGCCAGCAGCCGCGGTCATACAGAGGTCTCAAGCGTTGTTCGGATTCATTGGGCGTAAAGGGGGCGTAGGCGGCGCGGTAAGTCGGGTCTGCAATCTCGGGGCTTAACTCCGAAACTGCC
+
@C@CCGGGGG9EFFGGGGGDFGFGGGGGGC+EFCFGFAFEFFGFEGDGEGGGGGG<<FGGGGGGGGGGEDFFGGGGGGFFF<E=FCFFFGGGGGGGGGGDGGFGGGFCGGGGGGCFCDF<,<>FEFCFFGGFGGGGFGF,CFG7FCEFFBFFEGF9CEFDECFG:F,3,FCCFFFDF@FG9BFGC;CEB:F:BFGGG**3+?9?:EFGCGG+?<9BCCEGGGGGG5?++<CF+:=EGDC*++**/1:9*1:ED55DE5C)**9<09*5*)*7*20AF*2075>E57**6*1455;)0*/10
@M03506:14:000000000-AKVR1:1:1101:8839:10199 1:N:0:48
ATGAACTCCTACGGGAGGCAGCAGTGGGGAATATTGGACAATGGGCGCAAGCCTGATCCAGCAATGCCGCGTGAGTGATGAAGGCCTTAGGGTTGTAAAGCTCTTTTACCCGGGAAGATAATGACTGTACCGGGAGAATAAGCCCCGGCTAACTCCGTGCCAGCAGCCGCGGTAATACGGAGGGGGCTAGCGTTGTTCGGAATTACTGGGCGTAAAGCGCACGTAGGCGGCTTTGTAAGTTAGAGGTGAAAGCCCGGGGCTCAACTCCGGAACTGCCTTTACGACTGCATCGCTTGAATTG
+
CCCCCGGGGGGGGGGGGGGGGGGGGGGGGGGGGGGGGGGGGGGGGGGGGGGGGGGGGGGGGGGGGGGGGGGGGGGGGGGGGGGGGGGGGGGGGGGGGGGGGGGGGGGGGGGGGGGGGGGGGGGGGGGGGGGGGGEFEGGGGGGGGGGGDGDFGGGGGGGGGGGGGGGGGGGGGGGGGGGGDFGGGGGGGGGGGGGGGGGGGGGGGGGGGGGGEEGFGGGDGGGGGGGGGGGCECFGDFFCGGFFGGCCFGFGCFGDGFGGGFGGGGGGGGEFGGC<7=CFG*):CEGF2>1(7)8@>?BF*
@M03506:14:000000000-AKVR1:1:1101:6595:10204 1:N:0:48
ATGAACTCCTACGGGAGGCAGCAGTGGGGAATTTTGGACAATGGGGGCAGCCCTGATCCAGCCATGCCGCGTGCGGGAAGAAGGCCTTCGGGTTGTAAACCGCTTTTAGCCGGGAAGAAAAGGCGCGGGCTAATACCCCGTGTTTTTGACGGTACCGGCGGAATAAGCACCGGCTAACTACGTGCCAGCAGCCGCGGTAATACGTAGGGTGCGAGCGTTAATCGGAATTACTGGGCGTAAAGCGTGCGCAGGCGGTTCGTTGTGTCGGTGGTGAAAGCCCCGGGCTTAACCTGGGAATGGG
+
CCCCCGGGGGGGGGGGGGGGGGGGGGGGGGGGGGGGGGGGGGGGGGGGGGGGGGGGGGGGGGGGGGGGGGGGGGGGGGGGGGGGGGGGGGGGGGGGGGGGGGGGGGGGGGGGGGGGGGGGGGGGGGGGGGGGGGGGGGGGGGGGGGGGGGGGGGGGGGGGGGGGGGGGGGGGGGGGGGGGGGGGGGGGGGGGGGGGGEGGGGGGFGFGGGGGGCEEGGGGGDGGGEGGGGGGGGGGGGGGGGFG555DCECEGGG38<DCGGGGGGGGEDG@5*9<C?477BEG53CFBFFA@FF@F@4;)
@M03506:14:000000000-AKVR1:1:1101:16933:10213 1:N:0:48
ATGAACTCCTACGGGAGGCAGCAGTGGGGAATCTTGCGCAATGGCCGAAAGGCTGACGCAGCGACGCCGCGTGTGGGAGGACGCCTTTCGGGGTGTAAACCACTGTTGCCCGGGACGAACATCCCTTTTCGAGGGGACTGACGGTACCGGGTGAGGAAGCACCGGCTAACTCCGTGCCAGCAGCCGCGGTAATACGGAGGGTGCGAGCGTTGTCCGGAATCATTGGGCGTAAAGGGCGCGTAGGTGGCGGGACAAGCGTGCGGTGAAAGCCTGGGGCTCAACCCCGGGTCGGCCGTTCGAA
+
CCCCCGGGGGGGGGGGGGGGGGGGGGGGGGGGGGGGGGGGGGGGGGGGGGGGGGGGGGGGGGGGGGGGEGGEGFFGGGGGGGGGGGGGGGGGEGGGGGGGGGGGGGGGGGGGGGGGGGGGGGCGGGGGGGGGGGGGGGGGGGGGGGGGGGGGGGGGGGGGGGGGGGFGGGGGGGGCCFGGGGGGGGGGGGGGGGGGGECEGGGGGGGGGGEGGFCEE5CFGGFGGGGGGEGGCEGGGGGC:>EG9<CDGGG59CGGGD757=DG5C?>FCGF7CDGGFG47FFCC;DFFG>2>)7))7>))
@M03506:14:000000000-AKVR1:1:1101:20849:10213 1:N:0:48
ATGAACTCCTACGGGAGGCAGCAGTGGGGAATTGTTCGCAATGGGCGCAAGCCTGACGACGCAACGCCGCGTGGAGGATGAAGATCTTCGGGTCGTAAACTCCTGTCGAATGGGACGAACGGACTGTGGGTGAACAATCCGCGGTCGTGACGGTACCGTTAAAGGAAACCCCGGCTAACTCCGTGCCAGCAGCCGCGGTAATACGGTGGGGGCGAGCGTTGTTCGGACTTACTTGGTGTGAGGGGAGCGGAGGCGGCCTTCGAAGTCGAGGGTGAAAGCCCTCGGCTTGACCTGAGGACTG
+
CCCCCC6CCFGGFG:@FCF7FGGGFFFDE7,C<EFC<8F@@,EEC8BDGDF<CCDGECFC:F:F7@+FE@:88>?EFE8F8BCFAFFGGGGGG7=+B8=FFEFGGGGGG<5FEGEGCFBC+3>C:,8>CCBFCF,EEC8D@F7>>FFCGFGF>FFD,=F<CC2C,<<FG=@*=<CF*?7,7?<*1*;9+1*;*2/*//:5;CCF***;CEC***2:*/**:857:**::++++++0+;9/9+/::*27?555C**9*0*9+**0A*0C*)*)1710****/))**)*0(*03*8)7)9)0)
@M03506:14:000000000-AKVR1:1:1101:21555:10220 1:N:0:48
ATGAACTCCTACGGGAGGCAGCAGTCGAGAATTTTTCTCAATGGGGGAAACCCTGAAGGAGCGACGCCGCGTGGAGGATGAAGGTCTTCGGGTTGTAAACTCCTGTCATTTGGGAACAAGTGTCGGTACGTAACTGCTACCGGCTTGATAGTACCAGAAGAGGAAGAGACGGCTAACTCTGTGCCAGCAGCCGCGGTAATACAGAGGTCTCAAGCGTTGTTCGGATTCATTGGGCGGAACGGGTGTGTAGGTGGCGCCGTAAGTAGGGTGTGAATTTTCTGAGGTTAACCCCGAACTTGCA
+
CCCCCCFFAEEFGD7BC:;FGGFCGF@C@F@EFEFFDEGF9<<8F,CFG<CFGCGGG,CE@FGEGECG::>@=:C,?CFFCG<AF9BF<BCEGCF?FEF,E?EG<BF@E,CA9+:?<=A,<,CEFGCC:FBF,>,,CFFGGE@C@FG?FGAFD,=F,,>B,,<,5DECFFGFCECC2;>FCGGFCFD*8CGGBECF8C;99BF+,<C:FC?C+:+B;=C8C0/:/;E+++2+<C***/)*/*2>E*51::909=FC5)9C55*<+2+90*:5*C*<CF>7:*923.76:>4()).))096/
@M03506:14:000000000-AKVR1:1:1101:6613:10246 1:N:0:48
ATGAACTCCTACGGGAGGCAGCAGTAGGGAATCTTCCGCAATGGACGAAAGTCTGACGGAGCAACGCCGCGTGAGTGATGAAGGTTTTCGGATCGTAAAACTCTGTTGTTAGGGAAGAACAAGTACTAGAGTAACTGCTAGTACCTTGACGGTACCTAACAAGAAAGCCACGGCTAACTACGTGCCAGCAGCCGCGGTAATACGTAGGTGGCAAGCGTTGTCCGGAATTATTGGGCGTAAAGCGCGCGCAGGCGGTCCTCTAAGTCTGATGTGAAAGCCCACGGCTCAACCGTGGAGGTTC
+
CCCCCGGGGGFFGGGEGGGGGEFFEGGFFGFGGGGGGGGGDFGG9EFEG>FFFFGGGEGGE@FGFFGG@EEEGDGGGCADGFGGGGFCFFGFGGGGGGGGGGGGGGGGGGGGGGGCFGFGFFFGGGGE?EFE?FDCGGFGGGGGGGGGGGGGGFDDFBF:,CFCCCFCGGGGGCGGFFG9:CFFGGCCF7DCFGGGGGEDFCCB,BFGGCCEFFCFEE8EE97CE8**0<EG7C=*:CCECC7>*:ED5CEGGDG)830*3<?FGGCD+2<9:F>7752/558CEFGFFG:>)7@@>3))/
@M03506:14:000000000-AKVR1:1:1101:27571:10257 1:N:0:48
ATGAACTCCTACGGGAGGCAGCAGTAAGGAATATTGGTCAATGGGGGCAACCCTGAACCAGCCATGCCGCGTGCAGGAAGACGGTGCTCTGCATTGTAAACTGCTTTTATACCAGAATAATTTCCCGTACGTGTACGGGATTGAAAGTATGGTAGGAATAAGGATCGGCTAACTCCGTGCCAGCAGCCGCGGTAATACGGAGGATCCAAGCGTTATCCGGATTTATTGGGTTTAAAGGGTGCGTAGGCGGCTTTTTAAGTCAGGGGTGAAAGACGGTGGCTAAACCATCGCAGTGCCCTTG
+
CCCCCGGGGFFGGGGGGGGGGGGFGGGGGGFF<FGEFGFGFGGGGGDFFGGGGGGFGGGGGGDGGGFGGGGGGGGFGEGGGGGGGGGGGGGGGFGGGGGGGGEF<9EGGGCEFGGGGFFGGGGGFDECGGGFDFGGFC7:@FAC?FFFGFGFGGFGFEFGGGGGGGCGEFCFA,>>FC:FGGFFGGGGEGGGGGGFGGGGGGGEFFEFDGFEEEG>9C;E=E*B+;CGGD:*/79;C?*;CDGEEE59EE:ED69=8)*002:6*<7>5*+9057=5;D**1)+27>?0C:(776=@?)75
@M03506:14:000000000-AKVR1:1:1101:24853:10262 1:N:0:48
ATGAACTCCTACGGGAGGCAGCAGTCGGGAATTTTGGGCAATGGGCGAAAGCCTGACCCAGCAACGCCGCGTGAAGGATGAAATCCCTCGGGATGTAAACTTCGCAAGAACGGGAAGAATAAGCGAGAGTTAATATCTTTCGCGATGACGGTACCGTTTGTAAGCTCCGGCTAACTCCGTGCCAGCAGCCGCGGTAATACGTGGGGAGCAAGCGTAGTTCGTATTTACTGGGCGTGAAGGGCGCGGAGGCGGCAACCGCAAGTCGATTGGGAAATCTCCGGGCTTCACCCGTAACGGTCAA
+
CCCCCGGFGGGFGDGGC+CFGGGGFEFDGGGGGGFCE@F,CFGG?F@FE>:FFFCECEGGF8C8CCFGGGCCFCF<AF<FAFDE9,9,4CCGGEEGG9@FGGGGGGC:=EFGGGGEGGGGDCDDB+C+=FDBCB<DFC@C9++@F><FC:3CF*@EGGF@FACGGGC7:@:*>F<CFGEF*<F;7CFCFGEGEC:<>C<FF++4F/8>>CG6/2;**1<ED**239C@FC+1*1/***:+/*/:=*:5:5*/<*1**7)/*/2<:7E*:*27>/:FGF:)1../:)7*477()7))))0)/
@M03506:14:000000000-AKVR1:1:1101:12621:10279 1:N:0:48
ATGAACTCCTACGGGAGGCAGCAGTTAGGAATCTTGCGCAATGGGCGAAAGCCTGACGCAGCCATGCCGCGTGAATGATGAAGGTCTTAGGATTGTAAAATTCTTTCAGCGGGGACGATAATGACGGTACCCGCAGAAGAAGCTCCGGCTAACTTCGTGCCAGCAGCCGCGGTAATACGAAGGGGGCTAGCGTTGCTCGGAATTACTGGGCGTAAAGGGCGCGTAGGCGGACAGTTTAGGCAGAGGTGAAAGCCCAGGGCTCAACCTTGGAATTGCCTTTGATACTGGCTGTCTTGAGTAC
+
CCCCCGGGGGGGGGGGGGGGGGGGGGGGGGGGGGGGGGGGGGGGGGGGGGGGGGGGGGGGGGGGGGGGGGGGGGGGGGGGGGGGGGGGGGGGGGGGGGGGGGGGGGGGGGGGGGGGGGGGGGGGGGGGGGGGGGGGGGGGGGGGGGGGGGGGGGGGGFFEFGGGGGGGGGGGGDGGGGGGGGGGGGDGGGGGGGGGGGDEGGGGGGGGGGDECEE>EFDGGGDEEGGGGDGE=E9CGG=+<<CFGGCGDFGGGGE5CFCGFFFECC+:CFGFF447:@D:F?=CEFGF?FFFF4@B6:FF9
@M03506:14:000000000-AKVR1:1:1101:14256:10297 1:N:0:48
ATGAACTCCTACGGGAGGCAGCAGTGGGGAATCTTGCGCAATGGCCTAACGGCTGACGCAGCGACGCCGCGTGTGGGATGAAGCTCTTCGGAGTGTAAACCACTGTTGCCCGGGACGAATAGCTCGATTAATCGAGCCTGACGGTACCGGGTGAGGAAGCACCGGCTAACTCCGTGCCAGCAGCCGCGGTAATACGGGGGGTGCGAGCGTTGTCTGGAATCACTGGGCGTAAAGGGCGCGTAGGTGGTTTGATAAGGGTGTGGTGAAAGTCCGGGGCTCAACCCCGGATCTGCCGTGCCGG
+
CCCCCGGGGGGGGGGGGGGGGGGGGGGGGGEGGGGGGDGGFGGGGGGGGGGGGGGGGGGGGGGGGGGGGGGGGFGGGFFGGGGGGGGGGGGGGGGGGGGGGGGGGGGGGFGGGGDFGGGGGGG=FGDGGGGGGGGGGGGGFFGGGGGGGGG>F@EGFGGGGGGGGGDGGGFGGGGFEGGGGGGGGGGGDEECGFGCGGGGGGGGGGGGGECE>FGGGFCGGGGGGGGGECC5AFGGGCCE*:EE+3C7*:A?C?EGGF**2:DFF:<:CDF6<CCGG>GFCF4EGEG>()9>?=5:@EF>)
@M03506:14:000000000-AKVR1:1:1101:7942:10312 1:N:0:48
ATGAACTCCTACGGGAGGCAGCAGTGGGGAATTTTGCGCAATGGGGGAAACCCTGACGCAGCAACGCCGCGTGGAGGATGAAGTCCCTTGGGACGTAAACTCCTTTCGACCCGGACGATAATGACGGTACGGGTGGAAGAAGCCCCGGCTAACTTCGTGCCAGCAGCCGCGGTAATACGAGGGGGGCAAGCGTTGTTCGGAATTATTGGGCGTAAAGGGCGCGTAGGCGGTGCGGTAAGTCACCTGTGAAATCTCCGGGCTTAACTCGGAGCCTGCAGGCGAAACTGCCGTGCTTGAGTGT
+
CCCCCGGGGGGGGGGGGGGGGGGGGGGGGGGGGGGFGGGGGGGGGGGGGGGGGGGGGGGGEGGGGGGGGGGGGGGGGGGGGGGGGGGGGGGGGFGGGGGGGGGGGGGGGGGGGGGGGGGGGGGFGGGGGGGGDGGGFGGGGGGCFGGGGGGGGGGFEGGGGGGGGGGGGGGGGGGFGGC*CCGEGGGGGGGGGCGEGGGGEEGFGGGGGGGG?8E8CGCEEGGGDGGGGGCEGEDEECFGGGGGGGGGG7FEGGGGGDGDEC<CCFGGGCE>39CCCFFGGD3=CFGFBDD(7;4956@?*
@M03506:14:000000000-AKVR1:1:1101:23150:10322 1:N:0:48
ATGAACTCCTACGGGAGGCAGCAGTGGGGAATCTTGCACAATGGGCGAAAGCCTGATGCAGCGACGCCGCGTGGGGGATGAAGCTTCTCGGAGTGTAAACCCCTTTCGATCCGGACGAATGCCTCGCAAGAGGAGTGACGGTACGGATATAAGAAGCCCCGGCTAACTACGTGCCAGCAGCCGCGGTAATACGTAGGGGGCCAGCGTTGTTCGGAATTACTGGGGGTAAAGGGTGCGTAGGCGGTGTGGCAAGTTGGGAGTGAAAGCTCTGGGCTCAACCCAGAGACGGCCTCCAAAACTG
+
6@@@CC9EFEFFEGG7BFC@FEF<FFGGE7FE@FG9C@F<EEEGGF@F+C@8F,<@E<F@ACC@FF:F7=>4CEFGE7FFFDF?,9EFFFGCFGGGCGGF=F@+:F<4+<B:DFG@@:B,=<F,>>FC@C8FFG@EGC9<CGC7FECGECGDG9FBGC><::CF@FC9FGEBE*<,<*2<+=FFEDGDC+<+AC95CGGGDE8C**2****2*:C>*+2A7++*/:*/+3+<:E**>57?EGGG=5/****37++2<)1>*0:39*:*<*<@***2>?9CCB>*>FGEFC)17579*75)*
@M03506:14:000000000-AKVR1:1:1101:19233:10326 1:N:0:48
ATGAACTCCTACGGGAGGCAGCAGTGGGGAATGTTGGACAATGGGCGCAAGCCTGATCCAGCAATGCCGCGTGAGTGATGAAGGCCTTAGGGTTGTAAAGCTCTTTTACCCGGGATGATAATGACAGTACCGGGAGAATAAGCTCCGGCTAACTCCGTGCCAGCAGCCGCGGTAATACGGAGGGAGCTAGCGTTGTTCGGAATTACTGGGCGTAAAGCGCACGTAGGCGGCTTTGTAAGCTAGAGGTGAAAGCCCGGGGCTCAACCCCGGAATTGCCTTTAAGACTGCATCGCTTGAATCC
+
CCCCCGGGGGGGGGGGGGGGGGGGGGGGGGGGGGGGGGGGGGGGGGGGGGGGGGGGGGGGGGGGGGFFGGGGGGGGGGGGFGGGGGGGGGGGGGGGGGGGGGGDGGGGGGGGGGGFGGGGGGGGGGGGGGGGGGGGGGGGGGGGGGGGG>FGGGGGGFFGGGGGGGGGGCCF:FEFFGGGGEGDEGGGCGGGGFCGGGGGGECFFGGFGGGGGGGGGGGGGGGGFFEFCEG?*<CCF7:+3+0<CCCF??FD4C=DGFGG55C9:7A5CDE)97097@FDD@BC6*2:<0*-.85>FFFFF
@M03506:14:000000000-AKVR1:1:1101:12491:10353 1:N:0:48
ATGAACTCCTACGGGAGGCAGCAGTGGGGAATATTGCGCAATGGGCGGATGCCTGACGCAGCGACGCCGCGTGGGGGATGACGGCCTTCGGGTTGTAAACCTCTTTCGACCGGGACGAAGCTTTTGTGACGGTACCGGTAGAAGAAGCACCGGCCAACTACGTGCCAGCAGCCGCGGTATTACGTAGGGTGCGAGCGTTGTCCGGAATTATTGGGCGTAAAGAGCTCGTAGGCGGTGTGTCGCGTCGGTCGTGAAAACTTGGGGCTTAACCCTGAGCTTGCGGTCGATACGGGCCTCACTG
+
CCCCCGGGGGGGGGGGGGGGGGGGGGGGGGGGGGGGGGGGGGGGGGGGGGGGGGGGGGGGGGGGGGGGGGGGGGGGGGGGGGGGGGGGGGGGGGGGGGGGGGGGGGGGGGGGGGGGGGGGGGGGGGGGGGGGGGGGGGGGGFGGEGGGGGGGGGGCFGGGGGFGGGGGGGGFGGGGGGGGGGGGFFGGGGGGGDGGGGGE8CGEGDGFGGGGFGGGGCCGGG?FC??EGGFE6EC87C>CFGCC15EGEEGECCC>EFCGGG<EDGFGGGFF*07E<@FGFEB7*877?G@FF3)0>6>?*
@M03506:14:000000000-AKVR1:1:1101:27322:10397 1:N:0:48
ATGAACTCCTACGGGAGGCAGCAGTCGGGAATTGTTGGCAATGGGCGAAAGCCTGACCCAGCAACGCCGCGTGGAGGATGAAATTCTTCGGGATGTAAACTTCTCAAGAACGGGAAGAATAAGTAAGGGTTAATATCCCTTACGATGACGCTACAGTGTGTAAGCTCGGCCTAACTACGTACGAGCAGCCTGGGGAAGACGGGGGGAGGAGGCGCGCGTCGGTTTTACTGAGCGGGCGGTGAGCGTAGGCGGGCACTGCAATCCATGTGGGGAATCTCCGGGCGTAACACGCACAGATGAA
+
CCCCCGGGGGGGGGGDGGGGGGGGG8FGGGGGG,E,;CFGGGGGGGGGGGGGGGGGG8,:CFGGGGGGGGGCG+7FGGGGGGD,,C,EFGGG7+CFGGGGG9F,,,<CF<FG:CF:FFGFA,,<B9BFG8>+A,,5B5DD<7=F<+6,73+++5,,:,,8>9@=8;3+**63,3DB,,*77>**>>*,652,1*=***,,***4<E8:***/A8**/?C*:=****2<F++++:****)*/*205/*);95*)/**2)7*3+*:+*+2+**)**00:@7/))0**)*0)9>()))0)***0
@M03506:14:000000000-AKVR1:1:1101:3193:10463 1:N:0:48
ATGAACTCCTACGGGAGGCAGCAGTGGGGAATTGTTCGCAATGGGCGCAAGCCTGACGACGCAACGCCGCGTGGAGGACGAAGATCTTCGGGTCGTAAACTCCTGTCGAGCGGGAAGAACGCTTCCCGGGTGAATAATCCGGGGAATTGACGGTACCGCTAAAGGAAGCCCCGGCTAACTCCGTGCCAGCAGCCGCGGTAATACGGGGGGGGCAAGCGTTGTTCGGAATTACTGGGCGTAAAGGGCTCGCAGGCGGCCAACTAAGTCGGATGTGGAATCCCCAGGCTTAACCTGGGAACTG
+
CCCCCGGGGGGGGGGGGGGGGGGGGGGGGGGGGGGGGGGGGGGGGGGGGGGGGGGGGGGGGGGGGGGGGGGGGGGGGGGGGGGGGGGGGGGGGGGGGFFGFGGGGFGGGGGGGDEGEGGGGGGGGGGGGGGGGGGFGGGFDGGGFGGFGGGGGGGGGGGGGGGGGGGGCCFEGGGGGGGGGGEGFGGGGGGFGGGGGGCEGGGGGGGGDCEEEC@FGGGCC;CCCGG5FFG9CFGGGGGD=F?FEE6CEEEEG5CC8>C4:*6AC0+*>C:77F*3*79<4>F5579)8G?<FF4>))0)6
@M03506:14:000000000-AKVR1:1:1101:21142:10475 1:N:0:48
ATGAACTCCTACGGGAGGCAGCAGTCGAGAATTTTTCTCAATGGGGGAAACCCTGAAGGAGCGACGCCGCGTGGAGGATGAAGGTCTTCGGGTTGTAAACTCCTGTCATTTGGGAACAAGTTGGACGCCGTAACTGCGCGTCCATTGATAGTACCAGAAGAGGAAGGGACGGCTAACTCTGTGCCAGCAGCCGCGGTAATACAGAGGTCTCAAGCGTTGTTCGGATTCATTGGGCGTAAAGGGTGTGTAGGTGGCGCGCTAAGTCGGGTGTGAAATTTCGGAGATTAACTCCGAAACTGCA
+
CCCCCGGGFGGGGGGGEEGGGGGGGGGGGGEFGGGGGGGGGGGGFGGDGGGGGGGGFGGGGGGDFGGEGFGGGGEGG>FGGGFGGGGGGGGGGGGGGGGGGGGGGGGDCGGGFG@FFGGGGGGGGGGGGGGGGCGGGGGG@GEEGFGFGFGGFEGGC@7FGGGCFGGGGGGGGGDGGGGFGGGFGFGFFGFCC>EGGCEGGGGFGGGGGGC7@EFGE=EA@FEGC>CE?FCC6>GGGC98?FGGGGCD7CC77:FDGFGC**0<?>EDFGGE>F*<CBG:350*09:B<C*4>@)55?7F/
@M03506:14:000000000-AKVR1:1:1101:2721:10501 1:N:0:48
ATGAACTCCTACGGGAGGCAGCAGCGGGGAATTTTGCGCAATGGGGGAAACCCTGACGCAGCAACGCCGCGTGGAGGATGAAGTACCTTGGTACGTAAACTCCTTTCGACAGGGACGATTATGACGGTACCTGTAGAAGAAGCCCCGGCTAACTTCGTGCCAGCAGCCGCGGTGATACGAGGGGGGCAAGCGTTGTTCGGAATTATTGGGCGTAGAGGGCGCGTAGGCGGCGTGGCAAGTCTCCTGTGAAATCTCCGGGCTCAACTCGGAGCCTGCAGGAGGGACTGCCGTGCTGGAGTGG
+
CCCCCGGGGGGGGGGGGGGGGGGGGGGGGGGGGGGGGGGGGGGGGGGGGGGGGGGGGGGGGGGGGGGGGGGGGGGGGGGGGGGGGGGGGGGGGGGGGGGGGGGGGGGGGGGGGGGGGGCGDGGGGGGGGGGGDGGGGGGGGGGFFGGGGGGGGGGGGFFGGGGGGGGGGGGGFGGGGGGGGDGGGEGGGGCEC8CCFFGG>C5CGFCFFFFEGEGGGGDEGCCC5CGG>CEEEEGDGFGGF9CEFFFC7F?7*AFCEBDGGGG+CF99CGG@DGGCFFD573)*:)97:D:;BFFFFFFF5
@M03506:14:000000000-AKVR1:1:1101:3134:10503 1:N:0:48
ATGAACTCCTACGGGAGGCAGCAGTTAGGAATTTTGGGCAATGGGCGAAAGCCTGACCCAGTAACGCCGCGTGGGTGACGAAGGCCTTCGGGTTGTAAAGCCCTTTTCTGGGGGAAGATGATGACGGTACCCCAGGAAGAAGCACCGGCTAACTACGTGCCAGCAGCCGCGGTAATACGTAGGGTGCAAGCGTTGCCCGGATTTATTGGGCGTAAAGGGCGCGTAGGCGGCTCGGCACGTCCGTTGTGAAATCGCCCGGCTCAACTGGGCGGGGTCAGCGGGTACGGTCGAGCTTGAGCAA
+
CCCCCGGGGGGGGGGGGGGGGGGGGGGGGGGGGGGGGGGGGGGGGGGGGGGGGGGGGGGGGGGGGGGGGGGGGGGGGGGGGGGGGGGGGGGGGGGGGGGGGGGGGGGGGGGGGGGGGGGGGGGGGGGGGGGGGGGGGGGGGGFFGGGGGGGGGGGGGCFGGGGGGGGGGGGG<EGGGGGFGGGGGGGGGGGGGGGG?EEG7C7CFGGGGFGG8CCFGGGGGGGEDGGGGEC>G>E=E8C:FGG=6CEDFGGGGGGCEEGG*:69CFCGGGGFGG3CF@FGG)02?BG??G:3:5?@F469;
@M03506:14:000000000-AKVR1:1:1101:15283:10528 1:N:0:48
ATGAACTCCTACGGGAGGCAGCAGTCGAGGATCTTCGGCAATGGGCGCAAGCCTGACCGAGCGACGCCGCGTGCGCGATGAAGGCCTTCGGGTTGTAAAGCGCTGTCGAGGGGGAGGAAAACCCGCAAGGGTCTGACCTATCCCTGGAGGAAGCACGGGCTAAGTTCGTGCCAGCAGCCGCGGTAAGACGAACCGTGCGAACGTTGTTCGGAATCACTGGGCTTAAAGGGCGCGTAGGCGGGCTCTCAAGTCAGGGGTGAAATCTTTCGGCCCAACCGGAAAAGGGCTTCTGATACTGAGA
+
CCCCCGGGGGGGGGGGGGGGGGGGGGGGGGGGGGGGGGGGGGGGGGGGGGGGGGGGGGGGGGGGGGGGGGGGGGGGGEGGGGGGGGGGGGGGGGGGGGGGGGGGGGGGGGGGGGGGGGGGGGGGGGGGGGGGGGGGGGGGGGGGGGGGGGGGFGGGGGGGGGGGGGGGGGGGGGGGGGFGGGGGCEGFGGGGGGGGGGGGGDGGGGGFGEGGGGGGFGGGGGGDFGGF0>EGDEECEEGEGEGD5??DFGGGGGGFEBDGDC7CC7CGEG57CCGGGFGCDBF6*7D@(2*./*769@=?*
@M03506:14:000000000-AKVR1:1:1101:2755:10558 1:N:0:48
ATGAACTCCTACGGGAGGCAGCAGTCGAGAATTTTTCACAATGGGCGCAAGCCTGATGGAGCGACGCCGCGTGGGGGATGAATGGCTTCGGCCCGTAAACCCCTGTCATTTGCGAACAATTCGGTTCAATTAACACCTGAACCGTTGATAGTAGCGAAAGAGGAAGGGACGGCTAACTCTGTGCCAGCAGCCGCGGTAATACAGAGGTCCCAAGCGTTGGTCGGATTCATTGGGCGGAAAGGGTGCGTAGGCGGCGCGGTAAGTCGGGTGTGAAATCGCGGAGCTTAACTCCGAAACTGCA
+
CCCCCGGGGGDGDGGGGGGGGGGGGGGGFGGGGGGGGGGGGGFFGGGGGEGGGGGGGGGGGGGGGGGGGGGGGGGGGG>FFGGGGGGGFGGGGGEGGGFFGCC+:FGGGGGGGGGGGGGGGGGD@FGGGGGGFGGGGFFGGGGDGGGGGGGGGDGGC7:FAF@CGGGGGG**1<CFGGGGGGGGCFGGGCEGGGCEGGGF?F@EGDCFE<;CGFD/*28*;<EGCC8?<FFF+:*:*278CF5C*>E3/5*<<E=DDBD/:5*+07=77>C>C77+2)197.5:6<F42*6))7)5)9FF0
@M03506:14:000000000-AKVR1:1:1101:7186:10561 1:N:0:48
ATGAACTCCTACGGGAGGCAGCAGTGGGGAATATTGGACAATGGGCGGAAGCCTGATCCAGCCATGCCGCGTGAGTGATGACGGCCTTAGGGTTGTAAAGCTCTTTCGCACGCGACGATAATGACGGTACCCGAAGAAGAAGCTGCGGCTAACTACGTGCCAGCAGCCGCGGTAATACGTAGGCAGCAAGCGTTGTTCGGAATTACTGGGCGTAAAGAGTGTGTAGGCGGTGCTCCAAGTCTGGTGTGAAATCTCCCGGCTTAACTGGGAGGGTGCATTAGAAACTGGAATGCTAGAGGAG
+
CCCCCGGGGGGGGGGGGGGGGGGGGGGGGGGGGGGGGGGGGGFGGGGGGGGGGGGGGGGGGGGGGGGGGGGGGGGGGGGGGGGGGGGGGGGGGGGGGGGGGGGGGGGGGGGGGGGGGGGGGGGGGGGGGGGGGGGGGGGGGGGGGGGGGGGGGGGGGGGGGGGGGGGGGGEGGGGGGGGGFDGGGGGGGGGGFGGGGGGGGEGFCF7EGGGEEEGCFFGFGFFG7AFFGCCEC7A?FGG:EGGGCFGGGFFFGFGGGFGGC=FGE*A6CCEEG9CDF6FCC4=GFBGF:FFFFFFF?F>>)
@M03506:14:000000000-AKVR1:1:1101:12250:10563 1:N:0:48
ATGAACTCCTACGGGAGGCAGCAGTCGAGAATTTTTCTCAATGGGGGAAACCCTGAGGGAGCGACGCCGCGTGGAGGATGAAGGTCTTCGGGTTGTAAACTCCTGTCATTTGGGAACAAGGTGTGCGCGTTTACTGCGCGCATATTGATAGTACCAGAAGAGGAAGAGACGGCTAACTCTGTGCCAGCAGCCGCGGTAATACAGAGGTCTCAAGCGTTGTTCGGATTCATTGGGCGTAAAGGGTGCGTAGGTGGCGCCGTAAGTCGGGTGTGAAATTTCGGAGCTTAACTCCGAAACTGCA
+
CCCCCFFGGGGGGGGGGGGGGGGGGGGFGGCFGGGGGGGGFGGGGGGGGGGGGFGFGGGGGGGFGGGGGDGGGGGGGBFGGGGGFGGGGGGGGGGGGGGGGGGGGFFGGGGGGGGGGFGGGCGGCGGGEFGEGFGGFGGEGGGCFFGGGGGGGGGGGGGGGGGGGGGGGGGGGCCGGGGGGGGGGGGGGGGGGGGGGGGGFGGGGFGFGGGFFFFG*/?GGGEGC8EGGGCCFGGGGCDGGCEEECEC8EGCFGFGEEGG57CC+>EGGGGFGGFGGF=FD:3*00079CFFFEEBFFF?*
@M03506:14:000000000-AKVR1:1:1101:24800:10592 1:N:0:48
ATGAACTCCTACGGGAGGCAGCAGTGGGGAATTGTTCGCAATGGGCGCAAGCCTGACGACGCAACGCCGCGTGGAGGACGAAGATCTTCGGGTCGTAAACTCCTTTCGATCGGAAAGAACGCCTCGGGACTGAATAATTCCTGAGGGTGACGGTACCGAGAGAAGAAGCCCCGGCTAACTCCGTGCCAGCAGCCGCGGTAATACGGGGGGGGCAAGCGTTGTTCGGAATTACTGGGCGGAAAGGGCTCGTAGGCGGCCAACTAAGTCGGATGTGAAAGCCCCAGGCTTGACCTGGGAACGG
+
CCCCCGGGGGGGGGGGGGGGGEGGGGGGGGGGGGGGGGGGGGGGGGGGGGGGGGGGGGGGGGGGGGGGGGGGGGGGGGGGGGGGAFGGGGGGGGGGFGGGGGGGGGGGCFFGGGGCFGGGGGGFGGEGGGGGGDGGGFGGGFDFGGCGGGGGGGGGFGDFFEGCCAFGGGFFGEED7FGFGGDGGGG@EGGGGGGGG>8>5C90A;>CEGDE58CFCC;EG=8<18CE8C+<+0CFFC3C5**::E6*::/*795DE>GGG*>FFF?CD3=5*00+20**977*5)*.(298/<>>@?))7
@M03506:14:000000000-AKVR1:1:1101:22749:10605 1:N:0:48
ATGAACTCCTACGGGAGGCAGCAGTTAGGAATCTTGCGCAATGGACGAAAGTCTGACGCAGCGACGCCGCGTGCGGGATGAAGGCCCTCGGGTTGTAAACCGCTTTCAGCAGGGACGAAATTGACGGTACCTGCAGAAGAAGCCCCGGCCAACTACGTGCCAGCAGCCGCGGTAATACGTAGGGGGCAAGCGTTGTCCGGATTTATTGGGCGTACAGAGCTCGTAGGTGGTTTGGTAAGTCGGATGGGAAATCTCCAGGCGTAACCTGGAGGGGGCATTCGATACTGCCATGCATTGAGTG
+
CCCCCGGGFGGGGGGGGGGGGGGGGGGGGGGGGGGGGEGGGGGGGGGGGGGGGFGGGGGGDGGGGEGGGGGGGGGGGCEGGGGFGGG=FFFGFGGGFFGGGGGGDGGGGGGGGGGDFGGGGGCCFEGGFEFGG@FGGGGGGGGG>EGGDGDF@FDGGGGGFGGGGG7FD@FGFC7C@FFGC<CD7CGGDF*ACCE>EEECEC?EFDEF?C5>?E*;CGGG7CCGEFGF9/2*0AEFFGGFGGGE5E*9EC=FDGG*2/5C**)12:<4:C6;CC)*95*0*0*/2/:*3CF))***/*///
@M03506:14:000000000-AKVR1:1:1101:7774:10611 1:N:0:48
ATGAACTCCTACGGGAGGCAGCAGTGGGGAATCTTGCGCAATGCGCGAAAGCGTGACGCAGCAACGCCGCGTGAGGGAAGAAGGCCTTCGGGTTGTAAACCTCTTTCAGGAGGGACGAAGGTTCAGGCGCGAATAGCGTCCTGGACTGACGGTACCTCCAGAAGAAGCCCCGGCTAACTACGTGCCAGCAGCCGCGGTAATACGTAGGGGGCTAGCGTTGTCCGGAATCATTGGGCGTAAAGAGCGTGTAGGCGGCCCGGTAAGTCCGCTGTGAAAGTCAAAGGCTCAACCTTTGAATGTC
+
CCCCCGGGGGGGGGGGGGGGGGGGGGGGGGGGGGGFGGGGGGGGGGGGGGGGGGGGGGGGGGGGGGGGGGGGGEGGGGGGGGGGGGGGGGGGGGGGGGGGGGGGGGGGGGGGGGGGGGGGGGGGGGGGGGGGGGGGGGGGGGGGGGGGGGGGGGGGGGGGGFGGGGGGGGGGGGGGGGGGGGFGGGGGGGG>FGGGGGGGGCFGGGGGGGGEGCGGGGGGGCDEGGGGGGF7C6FGGCD85CFGCECDEFFFGGGGG@DDGDGGGDCDGDEFG:FEFFG=FFFGGFDFFG>?FFFF*=@F9
@M03506:14:000000000-AKVR1:1:1101:11236:10620 1:N:0:48
ATGAACTCCTACGGGAGGCAGCAGTGGGGAATTGTTCGCAATGGGCGCAAGCCTGACGACGCAACGCCGCGTGGAGGATGAAGATCTTCGGGTCGTAAACTCCTTTCGATCGGGACGAATGATCGGTGACCTAATACGTCATCGGAATGACGGTACCGAGAGAAGAAGCCCCGGCTAACTCCGTGCCAGCAGCCGCGGTAATACGGGGGGGGCAAGCGTTGGTCGGATTTACTGGGCGTAAAGGGCGCGTAGGCGGCCACCGCAAGTCAGTTGTGAAATCGCTGGGCTTAACCTAGAAAGG
+
CCCCCGGGGGEDGGGGGGGGGGGGGGGGGGGGGGGGGGDGGGGGGFGGGGGGGGGFGGGGGGGGGGGGGGGFGGFGEGGGFGGGGFGDFGGGGCEEFGGGGGFGGGGGGGGGGGGFGCGGGGGGGGGGGGGGGGGGGGGCCFGFGECDCGFGGEGDCBFCFCCFGGGGG:EEGGGGGG<FGFFCEBCCFC+=CE8E*8*/;@9+8EGGCEDEG*8CFC*1:*;CCEC8*<<C7+<C5:7?C*<+C=51/://99775))9C=3*7C+:<FC6C7797/7**)7:E)748<4-=*)**19)5
@M03506:14:000000000-AKVR1:1:1101:17067:10626 1:N:0:48
ATGAACTCCTACGGGAGCAGCAGTGGGGAATCTTGCGCAATGGCCTAACGGCTGACGCAACGACGCCGCGTGTGGGATGAAGCTCTTCGGAGTGTAAACCACTGTTGCCCGGGACGAACAGCTCGATTAGTCGAGCCTGACGGTACCGGGTGGGGGAGCACCGGCTAACTCCGTGCCAGCAGCCGCGGTAATACGGGGGGTGCGAGCGTTGTCCGGAATCACTGGGCGTAAAGGGCGCGTAGGTGGTTTGATAAGGGTGTGGTGAAAGTCCGGGGCTCAACCCCGGATCTTGCGTGCCGAC
+
CCCCCGGGGGGGGGGGGGGEGGGGGGGGCCGFGGGGCF@CFGCFGGGGGGGGGGGGGGEFGBDFGGGEFG@=BCEGDFGGFG@FBFGGGG:FFDFEFGGGGFECGFGGGFCGCECECGGEGGCGGFFDEDGGGGGDF<FCFGGGCB>FFCCFEEGCCCGGGFCCFEFGG<CFCGFEBFFFGGFGEDCEEGGGG9>CG>EDGGGEEGEE1;:E+<E58?FF9C9C8;G=/:8C77=EEGG8*:50+::9*:C?70<6CFG7=E957*+;F7ABDC<CD<CCGF>E5>7B;F*)/7>E>FB:)
@M03506:14:000000000-AKVR1:1:1101:24123:10630 1:N:0:48
ATGAACTCCTACGGGAGGCAGCAGTGGGGAATTGTTCGCAATGGGCGCAAGCCTGACGACGCAACGCCGCGTGGAGGACGAAGATCTTCGGGTCGTAAACTCCTTTCGATCGGGAAAAACGCCTTCGGGGCTAACATCCTCGAAGGGTGATGGTACCGAGAGAAGAAGCCCCGGCTAACTCCGTGCCAGCAGCCGCGGTAATACGGGGGGGGCAAGCGTTGTTCGGAATTACTGGGCGTAAAGGGCTTGTAGGCGGCCAACTAAGTCCGACGTGAAATTCCCAGGCTCAACCTGGGAACTG
+
CCCCCGGGGGGGGGGGGGGGGGFGFGGGGEDGGGGGGGGGGGGGGG:EGGGGGGGFEFCEGGGGGGGGGDGFGEEGGGGGGDED,5@FGCGCFCGGGGGGF@FGGGCEFAFEGGDBFGFFECGGGFFGGGG@FBEC9>FCEEC8:FCGG7@,3?CF:FCC7FFCEFCFFG>FC:FGGGGGGFGGG*;FGGGGGGDGED:*;9@?C585E8CDEC@AF=CCCE8A88:=>EGE7?+8:=C=5*A7/:EFGGG9*+*)1>C<7C46<:CDGCCE5//:***0:*=C5F<53*),)7>>))767
@M03506:14:000000000-AKVR1:1:1101:11730:10632 1:N:0:48
ATGAACTCCTACGGGAGGCAGCAGTGGGGAATCTTGCACAATGGGGGAAACCCTGATGCAGCGACGCCGCGTGAGCGATGAAGCCCTTCGGGGTGTAAAGCTCTTTCGGCAGGGAAGATTATGACGGTACCTGCAGAAGCAGCTGCGGCTAACTACGTGCCAGCAGCCGCGGTAATACGTAGGCAGCAAGCGTTGTTCGGCGTTACTGGGCGTAAAGGGTGTGTAGGCGGTTGTTTACGTTTGGTGTGAAATCCCCCGGCTCAACTGGGCGGGTGCGCCGACTACTGCATGACTTCCAGCC
+
CCCCCGGGGGGGGGGGGGGGGGGGGGGGGGGGGGGGGGGGGGGGGGGGGGGGGGGGGGGGGGGGGGGGGGDFC:?FC>E=A?EGGG<,EA:=66@6A?A?F?FE<@F:@F@C:+B,>B<,>D=@F:3BBFGA=F<C38,@<DF>>F<CF<7>FA3D>>DDF9>FFFFGCG:<4*<9<F:?<*:F9CF8+2C@=1*42?8:*:/*/;7+02CE1***22*2;:;:++<E8:**2/*2++1*02/*27:5+0+3:0AFG:)9/A*+:70*/177)1):)5C)/08*<7**-09-9**9**/))
@M03506:14:000000000-AKVR1:1:1101:3094:10663 1:N:0:48
ATGAACTCCTACGGGAGGCAGCAGTCGGGAATTTTGGGCAATGGGCGAAAGCCTGACCCAGCAACGCCGCGTGAAGGATGAAATCCCTCGGGATGTAAACTTCGCAAGAACAGGAAGAATAAGTAGGGGACAATACCCCCTATGATGACGGTACTGTTTGTAAGCTCCGGCTAACTCCGTGCCAGCAGCCGCGGTAATACGGGGGGAGCAAGCGTTGTTCGGATTTACTGGGCGTAAAGGGCGCGTAGGCGGCCACCGCAAGTCGCCTGTGAAATCTCCGGGCTTAACCCGGAAAGGTCAG
+
CCCCCGGGGCFGGGGGGGGGGGGGGGGGGGEGGGGGDGGGGGGGGGGGGGGGGGGGGGGGGGGGGGGGGGGGGGGGGGGGGGGGGGGGGGGGGGGGGGGGGGGGGGGGGGGGGGGGGGGGGGGGGGGGGGGGGGGGGGGGGGGFCFFFGGGG@FCCFFGGFFFGGGGGDEGGGGGGGGGGGGGGGFGGGGGGGGGGGGGGGGGGGGGGEF68CEGEEGFGGGGGGGFGGGGGCEC=EFC?CE=DG::DCFE5DGGDF:GGED?EE377::CFCF*<FFGD3BFGCFG?BDF0)77@@@FF>
@M03506:14:000000000-AKVR1:1:1101:17643:10701 1:N:0:48
ATGAACTCCTACGGGAGGCAGCAGTAAGGAATCTTCCACAATGGACGAAAGTCTGATGGAGCAACGCCGCGTGCAGGATGACGGCCTTCGGGTTGTAAACTGCTTTTATATGGGAAGATTATGACGGTACCATATGGATAAGGACCGGCTAACTACGTGCCAGCAGCCGCGGTAATACGTAGGGTCCAAGCGTTATCCGGAATCACTGGGCGTAAAGCGTGTGTAGGCGGCGTGTTAAGTGCAATGCGAAATCCTGTGGCTCAACCATATGGACTGTATCGCATACTGGCATGCTAGAGGA
+
CCCCCGGGGGGGGGGGGGGGGGGGGGGGGGGGGGGGGGGGGGGGGGGGGGGGGGGGGGGGGGGGGGGGGGGGGGGGGGGGGGGGGGGGGGGGGGGGGGGGFGFGGFGGGGGFGDFGGGGFGAEGGDGGGGGGGFGGGGGGGGGGGFGGDGGGGGFGFGGGGGGGGGGGGGGGFEF@EFFFFFGGGGFGGGGGGGGGGGGGGGEF9:FGGGGGGDCFGGC=CEGGCFFFGGDE*::;+<DEFE?:9<7D8***002*09CDF?4AC5=*<:?FF*9FCBF**57C==:B?C5)<:FFFFF>)
@M03506:14:000000000-AKVR1:1:1101:8244:10717 1:N:0:48
ATGAACTCCTACGGGAGGCAGCAGTGGGGAATTGTTCGCAATGGGCGCAAGCCTGACGACGCAACGCCGCGTGGAGGACGAAGACCTTCGGGTCGTAAACTCCTTTCGATCGAGACGAATGGCCTTCGGGTGAACAATCCGGAGGAATGACGGTACCGAGAGAAGAAGCCCCGGCTAACTCCGTGCCAGCAGCCGCGGTAATACGGGGGGGGCAAGCGTTGTTCGGAATTACTGGGCGTAAAGGGCACGTAGGTGGACAACTAAGTCAGACGTGAAATCCCTCGGCTTAACCGGGGAATTG
+
CCCCCGGGGGGGGGGGGGGGGGGGGGGGGGGGGGGGGGGGGGGGGGGGGGGGGGGGGGGGGGGGGGGGGGGGGGGGGGGGGGGGGGGGGGGGGGGGGGGGGGGGGFGGGGGGGGGGGGGGGGGGGGGGGGGGGGGGGGGGGGGGGGGGGGGGGGGGGGGGGGFGGGGGG7FFGGGGGGGGGGGGGCFFGGGGGGGGGGGGG+<EGGGGGGGGEEFFGGEGGGGGGGG=GGGGF7@FGG587:9CCG*/2*:AD++1*0*9A+9<CFGCC7EDCGFG>4:69)075>9:7FFBFD>D8))/0
@M03506:14:000000000-AKVR1:1:1101:3915:10742 1:N:0:48
ATGAACTCCTACGGGAGGCAGCAGTGGGGAATATTGGACAATGGGCGCAAGCCTGATCCAGCCATGCCGCGTGAGTGATGAAGGCCCTAGGGTTGTAAAGCTCTTTTGTGCGGGAAGATAATGACGGTACCGCAAGAATAAGCCCCGGCTAACTTCGTGCCAGCAGCCGCGGTAATACGAAGGGGGCTAGCGTTGTTCGGAATTACTGGGCGTAAAGGGCGCGTAGGCGGTCTGATAAGTTAGATGTGAAATTCCCGGGCTTAACCTGGGGGCTGCATTTGATACTGTCAGGCTTGAATCC
+
CCCCCGGGGGGGGGGGGGGGGD8FFGGGGGGGGGGGGGGGGGGGGGGGGDFGGGGGCGGGGGGGGGGGGGGGGGGGGGGGGGGGGFGGGGGGEGGGGGGGCEFGGGGGGGGGCECFGGGGGGGGGGGGGEGG@FGGF8FFGGGGGGGGGG>GGCFGGGCFFGGGF>FGGDGG7FFFFFGFFECC:EG7CGGEFGGE8CE5EE8CGGGGGGGEGECGGGDEGGGGGGGGGGEDGGFF?F:EGCEGGGGGFGFF7<F4C35DEG497CE*CGGD<C359@FGG=F70=DF9GFF)74>::86:
@M03506:14:000000000-AKVR1:1:1101:10631:10751 1:N:0:48
ATGAACTCCTACGGGAGGCAGCAGTGGGGAATATTGGACAATGGGGGAAACCCTGATCCAGCGACGCCGCGTGTGTGAAGAAGGCCTGCGGGTTGTAAAGCACTTTTAGTGGGGATGAAAAGCACAGGGCTAATACCCATGTGTCTTGACCTAACCCAAAGAAAAAGCACCGGCTAACTCTGTGCCAGCAGCCGCGGTAATACAGAGGGTGCGAGCGTTAATCGGAATTACTGGGCGTAAAGCGTGCGCAGACGGTTGTTTAAGTCAGATGTGAAAGCCCCGGGCTCAACCTGGGAATTGC
+
CCCCCGGGGGGGGGGGGGGGGGGGGGGGGGGGGGGGGGGGGGGGGGGGGGGGGGGGGGGGGGGGGGGGGGGGGGGGGGGGGGGGGGGGGGGGGGGGGGGGGGGGGGGGGGGGGGGGGGGGGGGGGGGGGGGGGGGGGGGGGGGGGGGGGGGGGGGGGGGGGGGFGGGGGGGGGGGGGGGGGGGGGFGGGGGGGGGGGGGGGGGGGGGGGGGGGGGGGEGDFGGGGGGGGGGGGGGGGGGGGGFGGEGGGGDGGGGD*719*<:CFGGGCFGFGGGGGF*>C@5CE)CF?4>75@3:75?F8
@M03506:14:000000000-AKVR1:1:1101:14211:10765 1:N:0:48
ATGAACTCCTACGGGAGGCAGCAGTGGGGAATTGTACGCAATGGGCGCAAGCCTGACGACGCAACGCCGCGTGGAGGATGAAGATCTTCGGGTCGTAAACTCCTTTCGATCGAGACGAATGGCCTCCGGGTGAACAATCCGGAGGAGTGACGGTACCGAGGGGAGAAGCCCCGGCTAACTCCGTGCCAGCAGCCGCGGTAATACGGGGGGGGCAAGCGTTGTTCGGATTTACTGGGCGTAAAGGGCGCGTAGGCGGCCTGTGCTAGTCAGCTGTGAAATCTCCGGGCTTAACTCGGAGCGG
+
CCCCCGGGGGGGGGGGGGGGGGGGGGGGGGGGGGGGGGGGGGGGGGGGGGGGGGGGGGGGGGGGGGGGGGGGGGGGGGGGGGGGGGGGGGGGGGGGGGGGGGGGGGGGGGGGGGGGGGGGGGGGGGGGGGGGGGGGGGGGGGGGGGGGGGGGGGGGGGGGGGGGGGGGGAFGGGGGGGGGGGGGGGGGGGGGGGGGGGGGGGGGGGGGGGGGGGFGGGGGGEGFGGEECFGFGGGGGGGCEEGGGGGDGGDGGGGGGECGGGGGFFEGGGGFGGGFGFGD77=EEEDFFDB<*9>ED@@DF
@M03506:14:000000000-AKVR1:1:1101:23841:10845 1:N:0:48
ATGAACTCCTACGGGAGGCAGCAGTCGGGAATTTTGGGCGATGGGCGAAAGCCTGACCCAGCAACGCCGCGTGAAGGATGAAATCCCTCGGGACGTAAACTTCGCAAGAACGGGAAGAATAAGTAGGGGACAATACCCCCTATGATGACGGTACCGTTTGTAAGCTCCGGCTAACTCCGTGCCAGCAGCCGCGGTAATACGGGGGGAGCAAGCGTTGTTCGGATTTACTGGGCGTAAAGGGCGCGTAGGCGGCCAGCACACGTCAGTTGTGAAACCTCCGAGCTTAACGCGGAAAGGTCAA
+
CCCCCGGGGGGGGGGGGGGGGGGGGGGGGDGGGGGGGGGGGGGGGGGGGGGGGGGGGGGGGGGGGGGGGGGGGGGGGGGGGGGGGGGGGGGGGFFGGGGGGGGGGGGGGGGGGGDGGGGGGGGGGGGGGGGGGGFGFFGGGGGGGFGGGGGGGEFGFGGGGGGGGGGGGGDEGGFFFGEGGGFGGCCGFFGGDGGGGGGGGGDGGGGGGF6@FCC*:;CFCECGGGCFCECFGGGGGGFFGGGGGGEDGFGG3CGG8?C<*77CCD+*CDCFGGF655<CC@E5677*(17()007>9F?=
@M03506:14:000000000-AKVR1:1:1101:14436:10886 1:N:0:48
ATGAACTCCTACGGGAGGCAGCAGTGGGGAATATTGGACAATGGGCGCAAGCCTGATCCAGCCACGCCGCGTGAGTGATGAAGGCCTTCGGGTCGTAAAGCTCTGTGGGGAGGGACGAACCGCTGTTGGTGCATGGCCAACAGCATGACGGTACCTCCTTAGCAAGCACCGGCTAACTTCGTGCCAGCAGCCGCGGTAATACGAAGGGTGCAAACGTTGCTCGGAATTATTGGGCGTAAAGCGCACGTAGGCGGCTTAGCAAGTCGGATGTGAAATCCCTCGGCTCAACCAAGGAAGTGCA
+
CCCCCGGGGGGGGGGGGGGGGGGGGGGGGGGGGGGGGGGGGGGGGGGGGGGGGGGGGGGGGGGGGGGGGGGGGGGGGGGGGGGGGGGGGGGGGGGGGGGGGFGGGGGGGGGGGGGGGGGGGGGGGEGGGGGGGGGGGGGGGGGGGGGGGGGGGGGGFGGGGGGGGGFGGGGGGGGGGGGGGEGGGGGGGGGGGGEGGGGGGFGGGDEGFDEGGGGGGGGG7CEGEC*CGGGFGFGEEGGGG?EECEGF?FCCDEEDG?CCEFF7CDGGGGFFGGGGFFG45)>ECBCF?GD<4<55>@481
@M03506:14:000000000-AKVR1:1:1101:27760:10888 1:N:0:48
ATGAACTCCTACGGGAGGCAGCAGTCGGGAATTTTGGGCAATGGGGGAAACCCTGACCCAGCAACGCCGCGTGAAGGATGAAGTATTTCGGTATGTAAACTTCGAAAGAATGGGAAGAATCAATGACGGTACCATTTATAAGGTCCGGCTAACTACGTGCCAGCAGCCGCGGTAATACGTAGGGACCAAGCGTAGTTCGGCTTTACTGGGCGTACAGGGCGCGTAGGCGGCGTGCCAAGTCACTTGTGAAATCTCCGGGCTCAACCCGGAACTGCCAAGTGACACGGTCGGGCACGAGTGC
+
CCCCCDGGEGGGGD@;BFFGGGGGFCFEEDGCFGGGGGDFFGEFFDD7FEFFDFFGGEGEDFGFG@@CF7@>@F<AF,EFGGGEDGG,CC78ECFD<CEDEGAF<FGCG=FBEEFDC8EG9EFFAE,+@FCGFA5FFGGGFFF<>,6>>++>FCC@+5@+<>C+F7ACGD@C15>EC;FGGCECGG*1=A*<=*=F9+4=11B+?+B9:88ECE*:9:8?C51*:?CGGGGG8:*:?8402A79++392+0<7+0**7<C***<6*:)*)*8*2**261**/*++)/03<)9D))8>@35*
@M03506:14:000000000-AKVR1:1:1101:15240:10894 1:N:0:48
ATGAACTCCTACGGGAGGCAGCAGTCGAGAGGCTTCGGCAATGGGGGAAACCCTGACCGAGCGACGCCGCGTGAGGGATGAAGGCCCTTGGGTTGTAAACCTCTTTTGTCGGGGAAGAAATGCGATCAGGTGAATAATCTGGTCGTTTGACGGTACCCGACGAATAAGCTCCGGCTAACTCCGTGCCAGCAGCCGCGGTAACACGGGGGGAGCAAGCGTTGTTCGGAATCACTGGGCGTAAAGGGCGTGTAGGCGGTTCGGCAAGTGAGATGTGAAATCCCTCGGCTCACCCGAGGACCTG
+
CCCCCGGGGGGGGGGGGGGGGGGGGGGGGGGGGGGGGGGGGGGGGGGGGGGGGGGGGGGGGGGGGGGGGGGGGGGGGGGGGGGGGGGGGGGGGGGGGGGGGGGGGGGGFGGGGGGGGGGGGGGGGDGGGGFFFGGGGGGGGGGGGGGGGGGGGGGGGGGGGGGGGGGGGGGGGGGEGGGGGGGGGGGGGGGGGGGGGGGGGGGGGGGGGGGGGGCFGGEEDEFGGEGGGGGGDCGDFG<EECFGGGGDEECFGGGD17DDGE3EFGGFFFEFGGDCC6F6CFFDEECD>GFFEE0)7)8>;
@M03506:14:000000000-AKVR1:1:1101:13760:10904 1:N:0:48
ATGAACTCCTACGGGAGGCAGCAGTGGGGAATCTTGCGCAATGGGCGGAAGCCTGACGCAGCGACGCCGCGTAAGGGAAGAAGGCCTTCGGGTTGTAAACCTCTTTCAGGTGGGACGAAGCCACTCGGGTTAATAGCCCAGAGGGTGACGGTACCGCCAGAAGAAGCCCCGGCTAACTACGTGCCGGCAGCCGCGGTAATACGTAGGGGGCAAGCGTTGTCCGGAGTTATTGGGCGTAAAGAGCGAGGAGGCGGCCAGGGAGGTCGGTTGTGAAAACTAGAGGCCCAACCTATAGACGGCG
+
CCCCCGGGGGGGGGGFEGFGGGFCFGGGGG7E,CFFGEGGGGEFGGEDGCFGGGFGGGGGGGEGGGGGGGGG>EGGGGFFGGGGGGGGGGGGGCFGGGFGGGGGDGGEG,<FEFGGCFFEGFGGGGGG@F@FFF;@CAADGCFCFGGGGGGGGCFG>FGC@FGEGF,<CEFGG7CFDE@FFG7BFEDC58/;>58CEGEC+<8<C5CEC8>5A8EECEEE?FGG5/1;@F++3:;87:CGC+:***/)2*:797*9E)C**/7:>D*):<=)*0:ECFFF:?@=*)95-*6(**8**7)))
@M03506:14:000000000-AKVR1:1:1101:12086:10933 1:N:0:48
ATGAACTCCTACGGGAGGCAGCAGTCGGGAATTTTGGGCAATGGGCGAAAGCCTGACCCAGCAACGCCGCGTGAAGGATGAAATCCCTCGGGATGTAAACTTCGCAAGAACGGGAAGAATAAGTAAGGGTTAATATCTCTTACGATGACGGTACTGTTTGTAAGCTCCGGCTAACTCCGTGCCAGCAGCCGCGGTAATACGGGGGGAGCAAGCGTTGTTCGGATTTACTGGGCGTAAAGGGCGCGTAGGCGGCCACCGCAAGCCGACTGTGAAATCTCCGGGCTTAACCCGGAAAGGTCAG
+
CCCCCGGGGGGGGGGGGGGGGGGGGGGGGGGGGGGGGGGGGGGGGGGGGGGGGGGGGGGGGGGGGGGGGGGGGGGGGGGGGGGGGGGGGGGGGGGGGGGGGGGGGGGGGGGGGGGGGGGGGGGGGGGGGGGGGGGGGGGGGGGGGGGGGGGGGGGGGGGGGGGGGFFGGGGGGGGGGGGGGGGFGGGGGGGGGGGDEFGGGGGGGGEEEGFGGGGCGGGGGGGGGGGGGGGGGGGGGGGGGCEEGEGGEGGGGEDFFEGG=5FFGGGGEFGFFGFG*/:<D>EGDFC@7FE;3)<@@F?65
@M03506:14:000000000-AKVR1:1:1101:4322:10936 1:N:0:48
ATGAACTCCTACGGGAGGCAGCAGTAACGAATCTTCCGCAATGCACGAAAGTGTGACGGAGCGACGCCGCGTGTAGGATGAAGTCCTTCGGGATGTAAACTACTGTCAGGGGAAAGAAAGTTCTGATCTACCCCAGAGGAAGAGGCGGCTAACTCTGTGCCAGCAGCCGCGGTAATACAGAGGTCTCGAGCGTTAGGCGGAATCACTGGGCTTAAGGCGTGTGTAGGCGGGTCGTTAAGTACCTTGTGAAATCCCATGGCTCAACCATGGAACTGCTTGGTATACTGGCGATCTTGTGCAA
+
CCCCCGGGGGGGGGGDGGGGGGGGGGGGGGGGGGGGGGGGGGGGGGGGGGDFGFGGGGG>FGGGGGGGGGGGGGGGGGGGGGGGGGGGGGGC:FGGGGGGGGGGGGGGGFGGFGFGGGGGGGGGGGGGGGGGGGGGFGGGGFGGGGGGGGGGGGGFGFGFBCGGCFGGGGGGGGGGFGGGGGGFFFAECFGGGGGEGFGDEGGGGGCCFG>FGGGGGGEEEEGG7CFFGDEGGGE5F=DGD++2<CCDEF9+:6C<FFGGGGDGGF*6EGG4CFFC>FC3:9*9:409?GE>F>=@FF?FF
@M03506:14:000000000-AKVR1:1:1101:5906:10954 1:N:0:48
ATGAACTCCTACGGGAGGCAGCAGCGAAGAATTTTCGGCAATGGGCGCAAGCCTGACCGAGCAACGCCGCGTGTGTGATGAAGTCCCTAGGGATGTAAAGCACTGTCGGAGGGGATGAATAAATGACAGTACCCTCCAAGAAAGCCCCGGCTAACTACGTGCCAGCAGCCGCGGTAATACGTAGGGGGCAAGCGTTATCCGGATTTACTGGGCGTAAAGAGCGCGCAGGCGGTTGTGTAAGTTGGTTGTGAAATCCCTCGGCTCAACCGAGGAACTGCAGCCAATACTGTGCAACTCGAGG
+
CCCCCGGGGGGGGGGGGGGGGGGGGGGGGGGGGGGGGGGGGGGGGGGGGGGGGGGGGGGGGGGGGGGGGGGGGGGGGGGGGGGGGGGGGGGGGGGGGGGGGGGGGGGGGGGGGGGGGGGGGGGGGGGGGGGFGGGGGGGGGGGGGGGGGGGGGGGGGGGGGGGGGGGGGGGGGGGGGGGGGGGGGGGGGGGGGGGDGGGGGGGGGFGGGGGGGGCEGGGGGGGGGGGGGGGECECEG;7CFAEEFG5DGGCF>FFG<FGGGGGGCDCFECEEGGGGGFGGGFFGFFGFFGFFFB/9=>>D)
@M03506:14:000000000-AKVR1:1:1101:9631:10957 1:N:0:48
ATGAACTCCTACGGGAGGCAGCAGTGGGGAATATTGCACAATGGGCGCAAGCCTGATGCAGCGACGCCGCGTGAGGGATGACGGCCTTCGGGTTGTAAACCTCTTTCAATAGGGACGAAGCGTAAGTGACGGTACCTATAGAAGAAGCACCGGCCAACTACGTGCCAGCAGCCGCGGTAATACGTAGGGGGCGAGCGTTGTCCGGAATTACTGGGCGTAAAGAGCTCGTGGGTGGTTTGTCGCGTTGTTCGTGAAAACTCACAACTCAATTGTGGGCGTGCGGGCGATACGGGCAGAAGGG
+
CCCCCGFGGGGGGGGGGGEGGGGGFFGFGGGGFGFGGGGGFFGGGGGGGGDGGGGGGGFFGFEGGGGGGGGGGGGGGGGGGFEGGECFFGGGFGGGGCGGFGGGFGGGGCFFG@FDFGDBCFEG:FGGFGEGGGGGGGCFGFFCGGGGGGFGGDGGGCFGGGFF:FGGGGGG=C:FG:BFFCFGC9*4:*1*::CEC*:CG:<ECG5CC:@9EFGGDGGG*9+AC7+;?*:*2:CCC8*C0:CEE*79@9*:CA7DC.>C06C9E4E76C<*:0C51)11/)7:*018,77(<B.78))8>
@M03506:14:000000000-AKVR1:1:1101:12801:10985 1:N:0:48
ATGAACTCCTACGGGAGGCAGCAGTGGGGAATATTGCGCAATGGGCGAAAGCCTGACGCAGCGACGCCGCGTGTGGGATGACGGCCTTCGGGTTGTAAACCACTGTCGGGAGGGACGAATGCGCCGCAAGGCGAGTGACGGTACCTCCAAAGGAAGCACCGGCTAACTCCGTGCCAGCAGCCGCGGTAATACGGAGGGTGCGAGCGTTGTCCGGAATCACTGGGCGTAAAGGGCGCGTAGGCGGCCTGATAAGTAGGGGGTGAAATCTTGCGGCTTAACCGCAAGGCTGCCCTCTAAACTG
+
C@@CCGFGGGGGGGGGGGGGGECFGEGGGGGGGFF9AC@BBCGGGGGGGGGGF<FDF:FGG7@@@CGFEGE:FFGGG8??FGGCGGGGCFGGCFG:FGGCFFFGFBFF7+3@EEEG@FE7@DFEGG7BEG7@F<:>B9<CC4<FG9CFFG:4:++=F7CGD7C1=<FC<2<C*<;C::*CCC8CCCGGC++<*C858?8C8E*/CCC8?8:C>5EGG+32+<6C8?*/8CF9E5==GECE=+C**2*78?9<:EFDC>DC/*9?E>CCEF759)1:DFG>5::*/77649:.9579*076*
@M03506:14:000000000-AKVR1:1:1101:23446:10992 1:N:0:48
ATGAACTCCTACGGGAGGCAGCAGTCGGGAATTTTGGGCAATGGGCGAAAGCCTGACCCAGCAACGCCGCGTGAAGGATGAAATCCCTCGGGATGTAAACTTCGCAAGAATGGGAAGAATTAGCGAGCGCTAATACCGCTCGTGATGACGGTACCATTTGTAAGCTCCGGCTAACTCCGTGCCAGCAGCCGCGGTAATACGGGGGGAGCAAGCGTTGTTCGGATTTACTGGGCGTAAAGGGCGCGTAGGCGGTCAGCACAAGTCAGTTGTGAAATCTCCGGGCTTAACTCGGAAAGGTCAA
+
CCCCCGGGGGGGGGGGGGGGGGGGGGGGGGGGGGGGGGGFGGGGFGGGGGGGGGGGGGGGGGGGGGGGGGGGGGGGGF@DGGGGGGGGGGGGGGGFGGGGGGGGGG@FGCGFGGGGCGGFGGGGGGGGEGGGGGGGGGGGGGGGGGGGGGGGGGGGFCFCCFCGDFFFGGGCGGGGGGGGGGG9FCCFCGGGGGGCEGGFDGGGGGCEGGGEGGGGGGCC=CEE56CFGGCFGE**A*>CG==CEEEG=EGGD*75<*95*:>C0:E*C*/*0*2+**27DBBD7@>=):3()08>4**//
@M03506:14:000000000-AKVR1:1:1101:17657:11020 1:N:0:48
ATGAACTCCTACGGGAGGCAGCAGTCGAGAATTTTTCTCAATGGGGGAAACCCTGAAGGAGCGACGCCGCGTGGAGGATGAAGGTCTTCGGGTTGTAAACTCCTGTCATTTGGGAACAAGTGCCGGTACCTAACTGCTACCGGCTTGATAGTACCAGAAGAGGAAGGGACGGCTAACTCTGTGCCAGCAGCCGCGGTAATACAGAGGTCTCAAGCGTTGTTCGGATTCATTGGGCGTAAAGGGTGTGTAGGTGGCGCGCTAAGTCGGGTGGGAAATTTCGGAGCTTAGCTCTGAAGCTCGA
+
CCCCCDEC@FGGECE,@6CEFG@GEEGGDFCFGGGGGGFDEFGGGGDGGGEGGC<FEEF@FFEEEGGGGGGGGE=EFCADF,EFFEFFGFFEFGGGGGGEFGFGFGGBFGGGFGGGFGGGGFCFGGFGGFDGF,>FFFFGFDDG7+CFGEEFFDF<BABF,>FFFA@E<FCEG*CCB;<FFGGG;FFD@FGC*<CEE*4?;CCECFB<+?CF9E9C;EGGGC?E58*<C9+@F==C>*7*+<:*:CC9@970>5*5*83)**9++*:C15*8<**9?/:7C@@7667*609-161*//)..
@M03506:14:000000000-AKVR1:1:1101:3444:11039 1:N:0:48
ATGAACTCCTACGGGAGGCAGCAGTGGGGAATTGTTCGCAATGGGCGCAAGCCTGACGACGCAACGCCGCGTGGGGGACGAAGACCTTCGGGTCGTAAACTCCTTTCGATCGAGACGAACGGCCTTCGGGTGAACAATCCGGAGGAATGACGGTACCGAGAGAAGAAGCCCCGGCTAACTCCGTGCCAGCAGCCGCGGTAATACGGGGGGGGCAAGCGTTGTTCGGAATTACTGGGCGTAAAGGGCTCGTAGGTGGCCAACTAAGTCAGACGTGAAATCCCCCAGCTTAACTGGGGAACTC
+
CCCCCGGGGGGGGGGGGGGGEGGGGGGGGGGFGGGGGGGGG@FGGGGGFGGGGGGGGGGFEGGGGGGGGGGFGGGGGGEGGGGGGGGGGGGGGGG@FGGGGGGGGGGFCCBFEGGGGGCFFG7FGDGGDGGD@FGGFCF?FFEGGDGFFGGGCGEGGCCFGEGGGGGGG:<<CEGGEGGGGGCCFCGFGGGGGFGDCECCGGCGFGGGGEEGGGCGFG?E=CFFCCEGGCFE?<FDCG<=EEFGG5FFGEGFCCGGC:<>CEGFG*<:+*3855CF*1;>7))/:>*9:F9)9<:@))0)*
@M03506:14:000000000-AKVR1:1:1101:11059:11043 1:N:0:48
ATGAACTCCTACGGGAGGCAGCAGTGGGGAATCTTGCGCAATGGGCGAAAGCCTGACGCAGCGACGCCGCGTGGGGGAAGAAGGCTTTCGGGTTGTAAACCCCTTTCAGGAAGGACGAAGCCACTCGGGTTAATAGCCCAGAGGGTGACGGTACTTCCAGAAGAAGCCCCGGCTAACTACGTGCCAGCAGCCGCGGTAATACGTAGGGGGCAAGCGTTGTCCGGATTTATTGGGCGTAAAGAGCGTGTAGGCGGTTAGGTAGGTCCGTTGTGAAAACTCGAGGCTCAACCTCGAGACGCCG
+
CCCCCGGGGGGGGGGGGGGGGGGGGGGGGGGGGGGGGGGGGGGGGGGGGGGGGGGGGGGGGGGGGGGGGGGGDGGGGGGGGGGGGGGGGGGGGGGGGGGGGGGGGGGGGGGGGGGGGGGGGGGGGGGGGFFGGGGGGGGGGGGGGGGGGGDGGGGGFGGGGGGGGGGGFGGGGGGGGGGGGGGGGGGFFGGGGGGGGGGGGGGGGGGGGGGDFGGGGGGGGGGGGGEFCGGGGGGGC5<FCCCFGECDDG7CDGC5;4FFFCGGFGG*?CE@DG7+4<FD:>@*75C@:*600<5<)>BE@
@M03506:14:000000000-AKVR1:1:1101:4841:11068 1:N:0:48
ATGAACTCCTACGGGAGGCAGCAGTCGGGAATTTTGGGCAATGGGCGAAAGCCTGACCCAGCAACGCCGCGTGAAGGATGAAATCCTTCGGGATGTAAACTTCGCAAGAATGGGAAGAATTAGTAGGGGTTAATACCCTCTATGATGACGGTACCATTTGTAAGCTCCGGCTAACTCCGTGCCAGCAGCCGCGGTAATACGGGGGGAGCAAGCGTTGTTCGGATTTACTGGGCGTAAAGGGCGCGTAGGCGGTCAGCACAAGTCAGTTGTGAAATCTCCGGGCTTAACTCGGAAAGGTCAA
+
CCCCCGGGGGGGGGGGGGGGGGGGGGGGGGGGGGGGGGGGGGGGGGGGGGGGGGGGGGGGGGGGGGGGGGGGGGGGGGGGGGGGGGGGGGGGGGGGGGGGGGGGGGGGFGFGGGGGGGGGFGGGGGGGGGGGGGGGGGGGGGGGGGGGGGGGGGGGGGGGGGGGGGG@FGGGGGGGGFGGFGFGGGGGGGGGGGGDGGGGGGGGGGCCEGGGGGD5C:CGGGGGGGGGGFGFGG=?EGGG5E*CEECDDFEGD5>GGFF<=FGFDGCGGFEFGGG7:@D377BG*9*9<>BF:)7>51@4?
@M03506:14:000000000-AKVR1:1:1101:13805:11088 1:N:0:48
ATGAACTCCTACGGGAGGCAGCAGTGGGGAATATTGGACAATGGGCGCAAGCCTGATCCAGCCATGCCGCGTGGATGATGAAGGCCTTAGGGTTGTAAAGTCCTTTCGGCGGGGAAGATAATGACGGTACCCGCAGAAGAAGCCCCGGCTAACTTCGTGCCAGCAGCCGCGGTAATACGAAGGGGGCTAGCGTTGCTCGGAATCACTGGGCGTAAAGCGCACGTAGGCGGACTCTTAAGTCGGTGGTGAAATCCTGGAGCTCAACTCCAGAACTGCCTTCGATACTGAGAGTCTTGAGTCC
+
CCCCCGGGGGGGGGGDEGEGGGGGGGGGGGGGGGGACCFGGGGGGGGGGDGGGGGGFFGGGGGGGGGGGGGGGGDGGGGGGGGGGGGGGGGGGGGGGGGGGGGGGGGGGDGGGGGGGGGGGGFGGGEEGGGCGGGGGGGGGGGGGGGDGGGGGGGGGGG7BFFFFGFGGDGDGGGGFGGGGGGCE>EGGGGGGGCEC<CEE*AFFCEGGCF5:E88FFGGGGGGGGGFEGCGCCFDFC*<9EEE55CGGGGGFGC:E:DF766<C7?670<:5>CGGFGGC38=EFF47FF4?FB44<F60
@M03506:14:000000000-AKVR1:1:1101:23533:11109 1:N:0:48
ATGAACTCCTACGGGAGGCAGCAGTGGGGAATTGTTCGCAATGGGCGCAAGCCTGACGACGCAACGCCGCGTGGAGGATGAAGACCCTCGGGTCGTAAACTCCTTTCGATCGAGACGACTGGTTTCCGGGTGAATAATCCGGAGACTTGACGGTACCGAGAGAAGAAGCCCCGGCTAACTCCGTTCCAGCAGCCGCGGTAATACGGGGGGGGCAAGCGTTGTTCGGAATTACCGGGCGTAGAGGTCTCGTAGGTGGCCAACTAAGCCAGACGTGAACTACGTCGGCCTCACCGCGGAACTG
+
@CCCCFGD<FGGD;:C@@F7CF<CF8E<@;,;EGGGGGG@F;66;EFGE7BF@6@CF7@:FGFFGGEC@C:@FCB=C??EF?<,BF,B<CE:F::F=8F9FFG,F?FF7,A@+3,:B++8=,C<>FGGFEF+D99,3;;=***@F*FA,,@<>B*1FF:C7:<:47,@,+*CCGEGG7C9,<FC,<<9+CFF@C5*/*1*;9C+*A5*:5*/8?**/A**:;8EGC8::+A?7>EEGG5*7CC=+2<:8/*/*C65*575*:*++*3**75>/****/*2*.7//)*0(0).7)0)8)8<1
@M03506:14:000000000-AKVR1:1:1101:26231:11117 1:N:0:48
ATGAACTCCTACGGGAGGCAGCAGTGGGGAATATCGGACAACGGGCGAAAGCCTGATCCAGCAATGCCGCGTGAGTGATGAAGGCCTTAGGGTTGTAAAGCTCTTTTACCCGGGATGATAATGACAGTACCGGGAGAATAAGCGTCGGCTAACTCCGTGCCAGCAGCCGCGGTAATACGGAGGGGGCTAGCGTGGTGCGGAATTACTGGGCGTAACGCGCACGTAGGCGGCTTGGCAAGTTAGAGGTGAAGGCCGGGGGCTCAACTCGGGGAGTGCCTTTCAGACTGAATCGCGTAAATTG
+
CCCCCGGGGGGGGGGGGGGGGGGGGGFGGCGGAF,BFEGGGFGGGGGCGGGGGGGGGGGGGGEGGEGGGGGGGDGFG<,EFDGGGGGG9FGGGGGGGGGGGGGGGGEE<<<FEG++CF?FD?F9<?DFF5,3+@C@EDA<>F9+38+<BFC7@9FGEFFGCEC>F,>F*>:FFE*,<?@FE@CCF:7*24<:;**;*+*:8EC809<CC858:E8*AECEEEG@:5?+:/:C/*;+++103:77C*390++3C**/*.))2*79?*+*/)*))19709C7FF4++/*).**.7)))0)9*0
@M03506:14:000000000-AKVR1:1:1101:11744:11140 1:N:0:48
ATGAACTCCTACGGGAGGCAGCAGTCGGGAATTTTGGGCAATGGGCGAAAGCCTGACCCAGCAACGCCGCGTGAAGGATGAAATCCCTCGGGATGTAAACTTCGCAAGAATGGGAAGAATTAGTAGGGGTTAATACCCTCTATGATGACGGTACCATTTGTAAGCTCCGGCTAACTCCGTGCCAGCAGCCGCGGTAATACGGGGGGAGCAAGCGTTGTTCGGATTTACTGGGCGTAAAGGGCGCGTAGGCGGTCAGCACAAGTCAGTTGGGAAATCGCCGGGCTTAACTCGGAAAGGTCAA
+
CCCCCGGGGGGGGDEGGGGGGGGGGGGGGGGGGGGGGGGGGGGGGGGGGGGGGGGGGGGGGGGGGGGGGGGGGECGGFGGGGGGGGGGFGGG>FEGGGGGGGGGGDFEFFFEFGGFCFGGAEDFFGFGGFGGGGGGGGGGGGGGGGDGFGGGGGGGGGFGGGFGGFGGGGGGGFGGGGGFGDGGGGGGGGGGGGG78+?9EDGGGGGGGGFFGG?CECFFE=EEEGGGGGGGGGC*:A*?CGGGG**/;CEE>5*9+895AC::9>C*+*2)>**0/01997BG*)08675075)759@66
@M03506:14:000000000-AKVR1:1:1101:26312:11149 1:N:0:48
ATGAACTCCTACGGGAGGCAGCAGTGGGGAATTGTTCGCAATGGGCGCAAGCCTGACGACGCAACGCCGCGTGGAGGATGAAGACCTTCGGGTCGTAAACTCCTTTCGACCGAGAAGAATGGCCTACGACCTCATACGTCGTAGGCATGACGGTAACGTGGTAAGAAGCCCCGGCTAACTTTGTTCCAGCAGCCGCGGTTATACCGGGGGGGCAAGCGTTGTGTGTAACTTCGGGTCGTAAAGGGTCTGTAGGTTGCCAACTAAGTCAGAAGTGAAATTCATCAGCTTAAATGGGACACTG
+
9<CC9FCEFGGG@@C7FGCEGGGEGFFCFGGECEEFGG>;FE?E8C@+@F:@@8EC,BFF+@+@FEF+@7:=@==8=B,BFF,5:9BF?++=FGFF<F7F<9FEEFF7B@FG++3F,B,B3,3>,:DC:>+CF<FCEFG7:C7@*7FCFFF<F*:*7<,*61,@C,B,7,*6*4*1<ACB,7,<:?B++,52=*4=C58*;+<E+8:8C8**?C*8AE*18****/3<++++*1:*:=)*7*0<52*00+<0::+9;?C65:7++2<7CF06:9C9:@*:7/1<<7*92**6**))005)*
@M03506:14:000000000-AKVR1:1:1101:10392:11156 1:N:0:48
ATGAACTCCTACGGGAGGCAGCAGTCGAGAATTTTTCTCAATGGGGGAAACCCTGAAGGAGCGACGCCGCGTGGAGGATGAAGGTCTTCGGGTTGTAAACTCCTGTCATTTGGGAACAAGGTGTGCGCGTTAACTGCGCGCGCATTGATAGTACCAGAAGAGGAAGAGACGGCTAACTCTGTGCCAGCAGCCGCGGTAATACAGAGGTCTCAAGCGTTGTTCGGATTCATTGGGCGTAAAGGGTGCGTAGGCGGCGCGGTAAGTCGGATGTGAAATCCCGGAGCTTAACTCCTAAACTGCC
+
CCCCCGGGGGGGGGGDFGGGGGGGGGGGEF@FGFGGGGGGGGGGGGGGGGGGGGGGEGGGGGGGGGGGGGCCGGGGGGGGGGGGGFGGGGGGGGGGGGGGGGGFGGGGGGGGGC8FGG<FEGGG7DFGEGGGGGGGDEGDFFGGCFGFGCGGC;FCFFDG?7<BBFGG7:<FEGGGGGCAFGGFGGGGGFGGGGGGGGGGG+<CGGGGGEC7<<CECGGCAFCC>C><++<222:CECDECCGGGDGCE**<)*:5/)1>*1CCCD=):>+=***3*)27<>3*:)77<>F:*/96/9*9)
@M03506:14:000000000-AKVR1:1:1101:16140:11157 1:N:0:48
ATGAACTCCTACGGGAGGCAGCAGTGGGGAATTGTTCGCAATGGGCGCAAGCCTGACGACGCAACGCCGCGTGGAGGATGAAGGTCTTCGGATTGTAAACTCCTGTTGCCCGGGACGAAAAGCTTCGACCTAACACGTCGAGGTCTGACGGTACCGGGTGAGGAAGCCCCGGCTAACTCTGTGCCAGCAGCCGCGGTAATACAGAGGGGGCAAGCGTTGTTCGGAATTACTGGGCGTAAAGGGCGCGTAGGCGGCCTTCTAAGTCGAACGTGAAATCCCCGGGCTCAACCCGGGAACTGCG
+
CCCCCGGGGGGGGGGGGGGGGGGGGGGGGGGGGGGGGGGGGGGGGGGGGGGGGGGGGGGGGGGGGGGGGGGGGGGGGGGGGGGGGGGGGGGGGGGGGGGGGGGGGGGGGGGGGGGGGGGGGGGGGGGGGGGGGGGGGGGGGGGFGGGGGGGGGGGGGGGGGGGGGGGGGGGGGGGFGGFFGGGGGGGGGGGGGGGGEGGGGGGDGGGGGGGGGGGEGEGGGGGGEGCGGGGGGGGGGGGC9FEGGGGCGEGFGGGGGFG=C7D9CGEFFGF>FFFFFFGGGF>E5>CFB4>BFD35>4?F:
@M03506:14:000000000-AKVR1:1:1101:6958:11177 1:N:0:48
ATGAACTCCTACGGGAGGCAGCAGTAGGGAATTTTCCACAATGGGCGAGAGCCTGATGGAGCAACGCCGCGTGCTAGATGAAGGCCTTCGGGTCGTAAATAGCTTTTGTCTGTGACGAATATGACGGTAGCAGACGAATAAGGATCGGCTAACTACGTGCCAGCAGCCGCGATCATACGTAGGATCCAAGCGTTATCCGGATTTACTGGGCGTAAAGAGTTGCGTAGGTGGTATGTTAAGCAAATAGTGAAATCGTGTGGCTCAACCATACATCCATTATTTGAACTGGCAAACTTGAGAG
+
CCCCCGGGCA@FFGGGG@C7CFFGEFCFE@,CCCFCE@FFFFGFGGG@@7FG<CFG9DGGGGCEFE@FFGGGGGGFGFCFF<F,E=CEDEGCCF@4B,?F@D,CFGGGFEBEEFEFFF:F<EGGGGGGGCFCFCEFG7<A,,>D,@:FFDEF><DGE@@77;CFFGGGGGD*5@F@9,,7>C@F;<<C,,FFFFG,2,=C48*+?C<9CFFC*:*BB+0+>+>CCED5++;E7?@@?7DFC96F<9FGFCG9:7CGF;D3EGG?<06/+9F=77*67=7::@4<C4CF:4>?FFF=@FF)/
@M03506:14:000000000-AKVR1:1:1101:13305:11183 1:N:0:48
ATGAACTCCTACGGGAGGCAGCAGTGGGGAATTGTTCGCAATGGGCGCAAGCCTGACGACGCGACGCCGCGTGGAGGATGAAGACCTTCGGGTCGTAAACTCCTTTCGATCGAGACGAATGGCTTCCGGGCCAACATCCCGGGAGAATGACGGTACCGAGAGAAGAAGCCCCGGCTAACTCCGTGCCAGCAGCCGCGGTAATACGGGGGGGGCAAGCGTTGTTCGGAATTACTGGGCGTAAAGGGCTCGTAGGTGGCCAACTAAGTCAGACGTGAAATCCCTCGGCTTGACCGGGGAACTG
+
CCCCCGGGGGGGGGGGGGGGGGGGGGGGGGGGGGGGGGGGGGGGGGGGGGGGGGGGGGGGGGGGGGGGGGGGGGGGGGGGGGGGGGGGGGGGGGGGGGGGGGGGGGGGGGGGGGGGGGGGGGGGGGGGGGGGGGGGGGGGGGGGGGGGGGGGGGGGGGGGGGGGGGGGGGGGGGGGGGGGGGGGGGGGGGGGGGGGGGGGGG?FGGGGGGGGGGGGFEGGGCFCGGGGGGFGGGGGGGDE5CFGGGGGGGCFDCFFFFFDGGGGG>GGGGGDFDGG=?F*C6FEGFF@3<??BFF@BBFF?
@M03506:14:000000000-AKVR1:1:1101:10149:11188 1:N:0:48
ATGAACTCCTACGGGAGGCAGCAGTGGGGAATTGTTCGCAATGGGCGCAAGCCTGACGACGCAACGCCGCGTGGAGGACGAAGATCTTCGGGTCGTAAACTCCTGTCGAGCGGGAAGAACGCTTCGCGGATGAATAATCCGCGGAATTGACGGTACCGCTAAAGGAAGCCCCGGCTAACTCCGTGCCAGCAGCCGCGGTAATACGGGGGGGGCAAGCGTTGTTCGGAATTACTGGGCGTAAAGGGCCAGTAGGCGGCCAACTAAGTCGGATGTGAAATCCCCAGGCTTAACCTGGGAACTG
+
CCCCCGGGGGGGGGGGGGGGGGGGGGGGGEGGGGGGGGGGGGGGGGGGGGGGGGGGGGGGGGGGGGGGGGGGGGGGGGGGGGGGGGGGGGGGGGGGGGGGGGGGGGGGGGGGGGGGEGGGGGGGGGGGG@CGFFEGGGGGGGGGGGGGGGGGGGGFGGFGGDFGGFGGGFGGDEGGGGGGGGGGGGGGGGGGGGGGGG>GGGGGGGGGGGGGDGGCFGEGGG5EGGG*;<CF7:?CFEGDCGGGGG55CCFF>FCDE:DF=C4CFGGC:C55CCGGC?F*98>GC)772*/4FF@5>4))*
@M03506:14:000000000-AKVR1:1:1101:14580:11207 1:N:0:48
ATGAACTCCTACGGGAGGCAGCAGTCGGGAATTTTGGGCAATGGGCGAAAGCCTGACCCAGCAACGCCGCGTGAAGGATGAAATCCCTCGGGATGTAAACTTCGCAAGAATGGGAAGAATAAGGAGGGGTTAATAACCCTTTTGACGACGGTACCATTTGTAAGCTCCGGCTAACTCCGTGCCAGCAGCCGCGGTAATACGGGGGGAGCAAGCGTTGTTCGGATTTACTGGGCGTAAAGGGCGCGTAGGCGGCCGAAGAAGTCACTTGTGAAATCTCCGGGCTTAACTCGGAAAGGTCAAG
+
CCCCCGEGGGGGGGGG+FDEGGGGGFGGGGGCFGGGGGGGGGGGGGGGGGGGGGGGGGGFGFGGGGGGGGGGGGGFEF9FFGCEGGGFCFFE7FGGGGFGGGGGGGGDEGFFGFBECEEEDGADFFEDGB+FCFFG9BCBDFGFGGGGGDGGCEGGFGFGGGGGG;FGDGGDGGGGGGGGGGGGGGGCGGGGGGGEG?FF>EG7EG5ECEGGGC;E5AFGGGEG59CCCFGGGGEGEFFD*:C5CE75C6C=D1:):)/9++2CFC?F<DF=D7:+*95C<>E5<=>69931))8)0*0**
@M03506:14:000000000-AKVR1:1:1101:6279:11215 1:N:0:48
ATGAACTCCTACGGGAGGCAGCAGTAAGGAATATTGGGCAATGGACGCAAGTCTGACCCAGCCATGCCGCGTGGAGGATGAAGGTCCTCTGGATTGTAAACTTCTTTTATCTGGGAAGAAACCCATATTTTCTAATGTGGTTGACGGTACCAGTTGAATAAGCACCGGCTAACTCCGTGCCAGCAGCCGCGGTAATACGGAGGGTGCAAGCGTTATCCGGATTCACTGGGTTTAAAGGGTGCGTAGGTGGGCAGGTAAGTCAGTGGTGAAATACCCGAGCTTAACTTGGGAACTGCCGTTG
+
CCCCCGGGGGGGGGGGGGGGGGGGGGGGGGGGGGGGGGGGGGGGGGGGGGGGGGGGGGGGGGGGGGGGGGGGGGGGGGGGGGGGGGGGGGGGFGGGGGGGGGGGGGGGGGGGGGGGGGGGGGGGGGGGCGGGGGGGGGGGGGGGGGGGGGGGGGGGGGFGFGGGGGDGGG>FGGGGGGFGGGGGGDGBEGGGGFGGGFGGGGGEEG>ECGGCEC85CFEDC8=?9;CEGG9E575+=EGGDGE55CGGGGGGCEEG?9DFGFF7FGFGF4<8*07+7>5>3)8+A6CFFFF3)6=64>)05
@M03506:14:000000000-AKVR1:1:1101:19633:11268 1:N:0:48
ATGAACTCCTACGGGAGGCAGCAGTGGGGAATCTTGCACAATGGGGGCAACCCTGATGCAGCGACGCCGCGTGAGCGATGAAGCCCTTCGGGGTGTAAAGCTCTTTCGGCAGGGAAGATTATGACGGTACCTGCAGAAGCAGCTGCGGCTAACTACGTGCCAGCAGCCGCGGTAATACGTAGGCAGCAAGCGTTGTTCGGAGTTACTGGGCGTAAGGGTGTGTAGGCGGCCCTCTAAGTTTGGTGTGAAATCTCCCGGCTCAACTGGGAGGGTGCGCCGAAAACTGGAGGGCTAGAGTACC
+
CCCCCGGGGGGGGGGGGGGGGGGGGGGGGGGGGGGGGGGGGGGGGGGGGGGGGGGGGGGGGGGGGGGGGGGGGGGGGGGGGGGGGGGGGGGGGGGGGGGGGGGGGGGGGGGGGGGGGGGGGGGGGGGGGGGGGGGGGGGGGGGGGGGGGGGGGGGGGGGGGGGGGGGFGGGGGGGGGGGGGGGGGCFFGGGGCFGGGGGG>EEFFGGGGGGGGGGFGGFGGDGFCGGDGGGGGG?F7C;FDGGGGGGFEFGGFFCCEE3/:6CFFFGG6CEE<DGGD>DC<:BCF=F)4DEBF>F46766*
@M03506:14:000000000-AKVR1:1:1101:13849:11287 1:N:0:48
ATGAACTCCTACGGGAGGCAGCAGTTAGGAATCTTGGACAATGGGCGCAAGCCTGATCCAGCCATGCCGCGTGAGTGATGAGGGCCTTAGGGTTGTAAAGCTCTTTCAGCGGGGAAGATAATGACGGTACCCGCAGAAGAAGCCCCGGCTAACTTCGTGCCAGCAGCCGCGGTAATACGAAGGGGGCTAGCGTTGCTCGGAATCACTGGGCGTAAAGCGCACGTAGGCGGATTCTTAAGTCAGGGGTGAAATCCTGGAGCTCAACTCCAGAACTGCCTTTGATACTGGGAGTCTCGAGTCC
+
CCCCCGGGGGGGGGGGGGGGGGGGGGGGGGGGGGGGFFGGGGGGGGGGGGGGGGGGGGGGGGGGGGGGGGGGGGGGGGGGGGGGGGGGGGGGGGGGGGGGFGGGGGGGGGGGGGGGGGGGGGGFGGGGFFGFEGGGGGGGGGGGGGGGGGGGGGGGGGGGGGGGGGDGFFGGEGDFGGGFCEEEGGGGGGGGGGGE?CE:?5CFFGC@FFGGCGGGGGGGGGGGGGGGGGECEFFGGFC@FGGFGGEGE6ECGGGCG5FG6<0AEFFFGFCFGGGGGFGGGFFCGBFF:CB(/9B?)<FFF
@M03506:14:000000000-AKVR1:1:1101:28080:11288 1:N:0:48
ATGAACTCCTACGGGAGGCAGCAGTAGGGAATCTTGCGCAATGGGCGAAAGCCTGACGCAGCCATGCCGCGTGAATGATGAAGGTCTTAGGATTGTAAAATTCTTTCACCGGGGAAGATAATGACGGTACCCGGAGAAGAAGCCCCGGCTAACTCCGTGCCAGCAGCCGCGGTAATACGAAGGGGGCTCGCGTTGCTCGGAATTACTGGGCGTAAAGGGCGCGGAGGCGGACATTTAAGTCGGGGGTGAAAGCACAGGGATCAACCCTGGACTAGCCTTCGATACCGGACGTCTTGAGGTC
+
8CC@<EFCFGGGGGGGGG@GG7CFEGGGDFFFFEEG<@7@E7FGFGEG+@CCCEEC8@F@C7FFFFFGGEGBC@D,C,,CE<FFGA,,C?<CC,=:A,5?FGGGGGFGCFG7BCC:?=D?E<FFECDGFGB<@+8=C<<,,3>C+3+:>+@<@F,@:FFGG,7:F7,D@FCC1*<@;;**6*FE7FC**<F*1/:*+3*:/**2<E++0:CEE**;:E*;CGD**:EG>**1:+3+A+*0+:/5552);FD:F+0**8**0/*<CCCDCCF4***29**9736*2)/7().4)8)/*/)00
@M03506:14:000000000-AKVR1:1:1101:6894:11290 1:N:0:48
ATGAACTCCTACGGGAGGCAGCAGTGGGGAATATTGCGCAATGGGCGAAAGCCTGACGCAGCGACGCCGCGTGAAGGATGAAGGTCTTCGGATTGTAAACTTCTGTTAAGTGGGAAGAAAGATGCATTTTTAATAGAAATGTGTGATGACGGTACCATTAGAGAAAGCACCGGCTAACCTCGTGCCAGCAGCCGCGGTAATACGAGGGGTGCAAGCGTTATTCGGAATTATTGGGCGTAAAGGGTGTGTAGACGGCATACTAAGTCGACCGTTTAATTCTTCGGCCTAACCGGAGGTGAGC
+
CCC@CGGGCFFFGGECFEFGC@,CCED8CGGGGGGD@B@CCFGDFFCGEGGCCEFDFGGCFEEGEDFECBECF@DGCDF<FFCF=FEFFFCGCCFGG?BFEF<5E5E??9B,?FGFEGDGGDFEFGGGFG9FDDFD9<FFFBFGFAF<BECFGGCCEA9;DCFFDFG@EFF@C7>::FFF:@F,>*;2BCF7,=CBEGBEFGGGG71:*=8?8:+*8*2:E+0*;8*A<@C+:C8CG8>5CFCC:E//;+<+:CCCE)9DF7*0<****)*0>DC+28D>DFF5*8C):4.(08>)))*0)
@M03506:14:000000000-AKVR1:1:1101:15202:11310 1:N:0:48
ATGAACTCCTACGGGAGGCAGCAATAAGGAATATTGGACAATGCCCGCAAGGGTGATCCAGCCATGCCGCGTGCAGGAAGAAGGCCCTATGGGTCGTAAACTGCTTTTACACCGGAGAAAACCCCCCTTCGTGAAGGGGGCTGATAGTATGGTGAGAATAAGCATCGGCTAACTTCGTGCCAGCAGCCGCGGTAAGACGAAGGATGCAAGCGTTATCCGGATTCATTGGGTTTAAAGGGAGCGTAGGTGGACTGATAAGTCAGTGGTGAAATCTTTGGGCTTAACCCAAAAATTGCCATTG
+
CCCCCGGGGGGGGGGGGGGGGGGGGGGGGGGGFGGGGG@FGGGGGGGGGGGGGGGGGGGGGGGGGGGGGGGGGGGGGDGGGFGGGGDGGGGGGGGGGGFGGGGGGGGGGGGGGGEGGGGGGG>FFGGGGGG<FGDGFCFGFCFFFCF@C<FFGFGGGFGGAFDEAC3FEFGGGCDDFFEEGGGGGGGGGCFGFDECFFEEEGGFGGDGCFGEGEGGCCCE5;EFEF9EE*28;7+<7@GGG5EGEGDDFF=6D=3009CF++7FGFFFGFF6:2C7:694556?F=C30753>666F=6?7
@M03506:14:000000000-AKVR1:1:1101:12386:11321 1:N:0:48
ATGAACTCCTACGGGAGGCAGCAGTCGAGAATTTTTCTCAATGGGGGAAACCCTGAAGGAGCGACGCCGCGTGGAGGATGAAGGCTTTCGGGTTGTAAACTCCTGTCATTTGGGAACAAGGCCCCGATATTAACTGTATCGGGGTTGATAGTACCAGAAGAGGAAGAGACGGCTAACTCTGTGCCAGCAGCCGCGGTAATACAGAGGTCTCAAGCGTTGTTCGGATTCATTGGGCGTAAAGGGTGCGTAGGTGGCGCCGTAGGTCGGGTGTGAAATTTCGGAGCTTCACTCCGTAACTGCA
+
CCCCCGGGGGFGGGGGGGGGGGGGGGGFGFEGGGGGGGGGGFGGGGGGCFGGGGGGGFGGFFGDFGGGGGGFGGGGGCGGGFFDFEGFGGGGGGEBG<FGGGFGGGGGGGGFGGGGGGGGF>DFFFEGGGCFGGGGGGGGGGGG+5>FGGGGGACFGGGGGGGGGGGGGGGDFGGGGGGGFEFGGFGFFFGCFGGGEE8FFFGGFEF<EGCGGDFCEEGGFFED*8CCFFFFGGDG7*>CCFGEEE=985EGCFGDE)>D/*1+<3CD:<G@F7:<>BFFD37E7?**87@<D)0<>FF@1
@M03506:14:000000000-AKVR1:1:1101:18365:11355 1:N:0:48
ATGAACTCCTACGGGAGGCAGCAGTGGGGAATCTTGCGCAATGGCCTAACGGCTGACGCAGCGACGCCGCGTGTGGGATGAAGCTCCTCGGAGTGTAAACCACTGTTGCCCGGGACGAACAGCTCGATTTCTCGAGCCTGACGGTACCGGGTGAGGAAGCACCGGCTAACTCCGTGCCAGCAGCCGCGGTAATACGGGGGGTGCGAGCGTTGTCCGGAATCATTGGGCGGAAAGGGCGCGGAGGTGGGTTGATAAGGGTGGGGTGAAGGTCCGGGGCTCAACCCCGGCACTGCCGGGCCTG
+
@CCCCGECDGGGGGGGGGGGGGGGGGGGGGGGGGGGGGGGEG@8EFFGGGGGGGGGGGGGDGGGDEECEEGBFGFGDGCFCFGGGGGGGGGEEGGGGGGDFGGBCGCF<<EGEGGGEGEGG8D3<BF<@F9D=FG:FGGCFGGGEFFGFGGGGGFFGGFEGE7<EF@:CFGCFGFGFFGF*+=BF<*:>EEE+AFGGGDG512;?;E8ECC:80@E?CE*<+++3@>FE*8/:5;8:=5=*/>52:C)*272*++:C>9***9*/*3*32+*7><*))/*9.775)7)-372*.))).)))
@M03506:14:000000000-AKVR1:1:1101:3065:11373 1:N:0:48
ATGAACTCCTACGGGAGGCAGCAGTGGGGAATATTGGACAATGGGCGAAAGCCTGATCCAGCAATGCCGCGTGAGTGATGAAGGCCTTAGGGTTGTAAAGCTCTTTTACCCGGGATGATAATGACAGTACCGGGAGAATAGGCTCCGGCTAACTCCGTGCCAGCAGCCGCGGTAATACGGAGGGAGCTAGCGTTGTTCGGAATTACTGGGCGTAAAGCGCGCGTAGGCGGCTTTGTAAGTTAGAGGTGAAAGCCCGGAGCTCAACTCCGGAACTGCCTTTAAAACTGCATCGCTTGAATCC
+
CCCCCGGGGGGGGGGGGGGGGGGGGGGGGGGGGGGGGGGGGGGGGGGGGGGGGGGGGGGGGGGGGGGGGGGGGGGFGFGGGGGGGGGGGGGGGGGGGGGGGGGGGGGGGGGGGGGGGGGGGGGGGGGGGGGGGGGGGGGGGGGGGGGGGGGGGCFGGGGGGGGGGGGGGGGGFEEDGGGGGGGGGGGGDGGGGCDGGGGGGGFG9GFGGGGGGGGGFGGGGGGGDEGFGGGGCCF@CCF+CCF??FEFFFCGDCCGGDDG6CGFGFGGEGDDGGGGG=CCFFFGFFD=<F?BFFFF>FFF@
@M03506:14:000000000-AKVR1:1:1101:12197:11392 1:N:0:48
ATGAACTCCTACGGGAGGCAGCAGTGGGGAATTGTTCGCAATGGGCGCAAGCCTGACGACGCAACGCCGCGTGGAGGACGAAGATCTTCGGGTCGTAAACTCCTGTCGAGCGGGAAGAAGGCTCCGCGGTTGAATAGACCGCGGAATTGACGGTACCGCTAAAGGAAGCCCCGGCTAACTCCGTGCCAGCAGCCGCGGTAATACGGGGGGGGCAAGCGTTGTTCGGAATCATTGGGCGTAAAGGGCGCGTAGGTGGTTCTGTATGTCTACCGTGAAACCGTACGGCTCAACCGTATTTTGT
+
CCCCCGGGGGGGGGGGGGGGGGGGGGGGGGGGGGGGGGGGDGGGGGGGGGGGGGFGGGGGGGGGGGGGGGGGGGGGGGGGGGGGFGFGGGGGGGGFGEGGFFGGGGFGFGGGGGGGGGGFFFFGGGEGGEGGGGGGGGG8FGGGG@FCGGGGGGGGGDEF@EGGGGFCF<FGG>CEDFCFFFGGGCFGGGGGGGGDEEGEEGGFGGGGGGDG5CFDGG*:?;@FGEGG>+<:EFFGGC5**:CF=CEGE:*>DCGGG5FGG9DCE*<:<CC@CF3F***1/7)5=5D5<FFFE>:4)*975
@M03506:14:000000000-AKVR1:1:1101:27195:11396 1:N:0:48
ATGAACTCCTACGGGAGGCAGCAGTAGGGAATCTTGCGCAATGGGCGAAAGCCTGACGCAGCCATGCCGCGTGAATGATGAAGGTCTTAGGATTGTAAAATTCTTTCACCGGGGAAGATAATGACGGTACCCGGAGAAGAAGCCCCGGCTAACTTCGTGCCAGCAGCCGCGGTAATACGAAGGGGGCTAGCGTTGCTCGGAATTACTGGGCGTAAAGGGCGCGTAGGCGGATATCTAAGTTGGGGGTGAAATCCCGGGGCTCAACCTCGGAATTGCCTTCAAAACTGGATATCTTGAGTTC
+
CCCCCGGGGGGGGGGGGGGGGGGGGGGGGGGGGGGGGGGGGGGGGGGGGGGGGGGGGGGGGGGGGGGGGGGGGGGGGGGGGGFGFGFCGDGGGGGGFGGGGGGGGGGGGGGGGGGGGGGGFGGGGGGGGGFDCGGGGGGGFGGGGGGGGGEFDFAEGFGCFFCGGGGGDCGGCFGGFAFF@EGEGGGGGF7F7C*7<BEEECFFGGGDF5CGGGCFGGG5*8CCGGGGGGC85C9@EFG7EGGGEEGG5CFFCC+7EDGD=:D6?*+0:D55C<=+:6:7CFFC=FF)876)99*=*66**
@M03506:14:000000000-AKVR1:1:1101:7936:11427 1:N:0:48
ATGAACTCCTACGGGAGGCAGCAGTGGGGAATATTGCACAGTGGGCGCAAGCCTGATGCAGCGACGCCGCGTGAGGGATGACGGCCTTCGGGTTGTAAACCTCTTTCAATAGGGACGAAGCGCAAGTGACGGTACCTATAGAAGAAGCACCGGCCAACTACGTGCCAGCAGCCGCGGTAATACGTAGGGTGCGAGCGTTGTCCGGAATTACTGGGCGTAAAGAGCTCGTAGGTGGTTTGTCGCGTTGTTCGTGAAAACTCACAGCTTAACTGTGGGCGTGCGGGCGATACGGGCAGACGGG
+
CCCCCGGGGGGGGGGGGGGGGGGGGGGGGGGGGGGGGGGGGGGGGGGGGGGGGGGGGGGGGGGGGGGGGGGGGGGGGGGGGGGGGGGGGGGGGGGGGGGGGGGGGGGGGGGGGGGGGGGGGGGGGGGGGGGGGGGGGGGGGGGGGFGGGGGEEGEDGGFGGGGGGGGGGGGGGGGGGGDGGGFBCCCGGFGGGGGGGGGGGGGGGEDECFGFGGGGGCEGGGCE6CEE>EGEGGCCFGGGGGFGGGGCFFG75?=>C?CF7<CGCCEF?D??CG7=F>9<9@EGE51<2C@BFF37;>))0
@M03506:14:000000000-AKVR1:1:1101:13205:11433 1:N:0:48
ATGAACTCCTACGGGAGGCAGCAGTAGGGAATATTGGACAATGGGCGAAAGCCTGATCCAGCCATGCCGCGTGAGTGATGAAGGCCCTAGGGTTGTAAAGCTCTTTCGGCGGGGAAGATAATGACGGTACCCGCAGAAGAAGCCCCGGCTAACTTCGTGCCAGCAGCCGCGGTAATACGAAGGGAGCTAGCGTTGCTTGGACTCACTGGGCGTAAAGCTCGCGTAGGCGGATTGTTAAGTCAGGGGTGAAAGGCCGAGGCACCACCTCCGAACTGGCTTTGAGCCCGGCAATCTGGAGTCC
+
CCCCCGF9FFFGGGGCCCCCCGFFDFFGGGGGDECAFGEFGGGCFGGEGGGFFFGGC@F,CF<CCCFGCFDFEGGGGGGGGDAFGDFC,CECF8FFFGGGCG8FGGGG7:FEGCC>@<<<BDGG<FC<<C=8<@F7GECF@:7F*@<BF@C:DCCG7<C@C9:F:FGFEGG@B@BC,<FE7FGGC*8CE+082/C*<+08++0;+20<**;E/8*;+A++2/:/*:EFCG/:EGCF+0:<:9+25C5)*<<9>7CD8)95**7C5764*91757=+*)1***)+*)))-1)()/***)/)0
@M03506:14:000000000-AKVR1:1:1101:5352:11433 1:N:0:48
ATGAACTCCTACGGGAGGCAGCAGTGGGGAATTTTGGACAATGGGCGCAAGCCTGATCCAGCCATGCCGCGTGAGTGAAGAAGGCCTTCGGGTTGTAAAGCTCTTTCGGCGGGGACGAAATGGTTCGTGCCAACACCACGGACTAATGACGGTACTAGCAGAAGAAGCACCGGCTAACTACGTGCCAGCAGCCGCGGTAATACGTAGGGTGCAGGCGTTAATCGGAATTACTGGGCGTAACGCGTGCGCAGGCGGCTCCTTAAGTCAGATGTGAAATCCCCGGGCTTAACCTGGGAACTGC
+
CCCCCGGGGFGGGGGCCEEGGGGGGCGFGEGFEGGG7CFFFFGGFGGGDCGGGCFGGGGGGCEEFGGDFGEFFEEEFGGGGGGGGGGGGGGGGDGGFCFBFGGGGCGC@:FC:EBF@FEGF<FGGGCFFD*E@FCGGGGGGGGGGGGF?CCFC*FE,7<CF?FEFFF?FCEFG*FFCGG9:FFF><FF8ECC@58:CCG>F9@C+388*C5C+0@CEC8**02;EE?EGCCEGG8@C/7E*:C55*:58CGGDEGC*)/*0+:CC:?>7:FFCDC+:B6*1))27.9?)**)7)37?5)**
@M03506:14:000000000-AKVR1:1:1101:19308:11445 1:N:0:48
ATGAACTCCTACGGGAGGCAGCAGTGGGGAATCTTGCGCAATGGGCGAAAGCCTGCCGCAGCGACGCCGCGTGAGGGAGGAAGGCCTTCGGGTTGTAAACCTCTTTCAGGAGGGACGAAGCTACTCGGGTGAATAGCCCAGAGGGTGACGGTACCTCCAGAAGAAGCCCCGGCTAACTACGTGCCAGCAGCCGCGGTAATACGTAGGGGGCAAGCGTTGTCCGGATTTACTGGGCGTAAAGAGCGTGTAGGCGGCCAAACAGGTCCGTTGTGAAAACTGGAGGCTCAACCTCCAGACGTCG
+
CCCCCGGGGGGGGGGGGGGGGGGGGGGGGGGGGGGFGGGGGGGGGGGGGGGGGGGGGGGGGGGGGGGGGGGFGGGGGGGGGGGGGGGGGGGGGGGGGGGGGGGGGGGGGGGGGGGGGGGGGGGGGGGGGGGGGGGGGFGGGGGGGGGGGGGGGGGGGGGGGGGGGGGDGGGGGGGGGGGGGGGGGGGGGGGGGGGGCGGGGFGGGGGGGGGGGGGGGGGGGGGCCEDEGGGGGGGGC=DFFFGGECGDCGGGGGGGGFGFGFFGCFGC6CE@F72ACFDGF5>A5<=F?C6?@4FB>>585
@M03506:14:000000000-AKVR1:1:1101:19740:11459 1:N:0:48
ATGAACTCCTACGGGAGGCAGCAGTCGGGAATCTTGGACAATGGGCGCAAGCCTGATCCAGCCATGCCGCGTGAGTGATGAAGGCCTTAGGGTTGTAAAGCTCTTTCAGCGGGGAAGATAATGACGGTACCCGCAGAAGAAGCCCCGGCTAACTTCGTGCCAGCAGCCGCGGTAATACGAAGGGGGCTAGCGTTGCTCGGAATCACTGGGCGTAAAGCGCACGTAGGCGGCTTTCTAAGTCAGGGGTGAAATCCTGGAGCTCAACTCCAGAACTGCCTTTGATACTGGAGAGCTTGAGTCC
+
CCCCCGGGGGGGGGGGGGGGGGGGGGGGGGGGGGGGGGGGGGGGGGGGGGGGGGGGGGGGGGGGGGGGGGGGGGGGGGGGGGGGGGGGGGGGGGGGGGGGGGGGGGGGGGGGGGGGGGGFGGGGGGGGGGGGGGGGGGGGGGGGGGGGGGGGGGGGGGGGGGGGGGGGGGGGGGGGGGGFGGGGGGGGFGGGGGGGFGGGDGGGGGGGG>FGGGGFFFGGGGGCGGGGGGDGGCFGGGGGGGGGGGE3FGFCFCFDFFGGGFGGGFEFFGGFFFCGGFDFF4@CF?FF<D::FFFFFFBFB
@M03506:14:000000000-AKVR1:1:1101:24160:11461 1:N:0:48
ATGAACTCCTACGGGAGGCAGCAGTGGGGAATCTTGCGCAATGGCCTAACGGCTGACGCAGCGACGCCGCGTGTGGGGTGAAGCTCTTCGGAGTGTAAACCACTGTTGCCCGGGACGAATAGCTCGATTAATCGAGCCTGACGGTACCGGGTGAGGAAGCACCGGCTAACTCCGTGCCAGCAGCCGCGGTAATACGGGGGGTGCGAGCGTTGTCCGGAATCACTGGGCGTAAAGGGCGCGTAGGTGGTTTGATTAGGGGGTGGTGAAAGTCCGGGGCTCCACCCCGGATCTGCCGTGCCGG
+
CCCCCGGGGGGGGGGGGGGGGGGGGGGGGGGGGGGGGGGGGGGGGGGGGGGGGDEGGGGGGGGGGGGGGGGGGGGGGGGGGGGFBFGGGGGGGGGGGGGGGGGGGGGGGGGGGGGGGGGGGGGCFGGFGGFGGGGDGGGGGGGGGGGGGGGGGGFGFGFFGFDEGGGGFGGGGGGGGGGGGGGGGGGEGGGGFEGGGGGDC1?EEDGCECEGG?FCEEC=EFFDFGGGCEGEGFFDEGGGGCED9CC*/:C?*+3CG4)1*:)*1*0;9:<BDGGCC5**20>**)7>:7=4@?>585<D)
@M03506:14:000000000-AKVR1:1:1101:7437:11488 1:N:0:48
ATGAACTCCTACGGGAGGCAGCAGTTAGGAATTTTGGGCAATGGGCGCAAGCCTGACCCAGCAACGCCGCGTGGGTGACGAAGGCCTTCGGGTTGTAAAGCCCTTTTCTGAGGGAAGATGATGACGGTACCTCAGGAATAAGCACCGGCTAACTACGTGCCCGCAGCCGCGGTAATACGTAGGGTGCAAGCGTTGCCCGGATTTATTGGGCGTAAAGGGCGCGGAGGCGGTCACGCACGTCCGTTGTGAAATCGCTCGGCTCAACTGGGCGGGGTTCGGGGAAATGGTGGGGGTGGAGCAC
+
CCCCCGGGGGGGGGGEGGGGGGFGGGGGFFGGFGGGGDGDGGGGGGGGDDGFGGGGGGGGGGGGFGGDGGG:FGGEGGGGGGGGGGGGGGGGFGGGGGDFEFGCFGGGGGC9BGGGGGGGGDFGGGGGFFGFGGFFEG8DFFFCFGGG7CDFGGG?FGGGGCC7*<>,CFCG7:ECCCGC?:FFF**>CFF<FGGGG7CE*1*4,+;CFF58*:*;CF*:*/**:8>?8:*:?C8=5=C;*:513:**+<00:5**;.CC::4<C7<FGGE5)>)**0)/5).*+/96)*)(.0)7)))))
@M03506:14:000000000-AKVR1:1:1101:24383:11489 1:N:0:48
ATGAACTCCTACGGGAGGCAGCAGTAAGGAATATTGGTCAATGGGCGCAAGCCTGAACCAGCCATGCCGCGTGCAGGAAGACGGCCCTACGGGTTGTAAACTGCTTTTATACGGGAATAAACCTACCAACGTGTTGGTAGCTGAATGTACTGTAAGAATAAGGATCGGCTAACTCCGTGCCAGCAGCCGCGGTAATACGGAGGATCCAAGCGTTATCCTGATTTATTGGGTTTAAAGGGTGCGTAGGCGGCCTATTAAGTCAGGGGTGAAAGACGGTAGCTTAACTATCGCAGTGCCTTTG
+
CCCCCGFGFGGGGGGGGGGCFGFGFGGGFEFEFFGD9FCEFGDGCEGGGGGGGGGGGGGGFFGGGGFGGGDFGGGGGGGGGGGGGGGFGGGGGGGGGGGGCFFGGGGG9FGGGDEGGGFGGCGGGCGGGGGDGGGGGGGGGGG?><DGDGGGGGF<<DDGFG,=<FBF7@CGGF9DEGFEFFFGFGGGEGGEGEGGEGB:E>C@FC+:E:FEGED8B?+>9F;CCF9CDGE>?FCGGGGG=7EGGEEFGGGCCG+:FFGCCCFF5<C<77<?*27:/7D<>FFGC4:*:7)(7>@4/*9?9
@M03506:14:000000000-AKVR1:1:1101:27965:11494 1:N:0:48
ATGAACTCCTACGGGAGGCAGCAGTGGGGAATCTTGGACAATGGGGGCAACCCTGATCCAGCGATGCCGCGTGGGTGATGAAGGCCTTCGGGTTGTAAAGCCCTTTCGCCGGGGACGATAGTGACGGTACCCGGAGAAGAAGCCTCGGCTAACTCCGTGCCAGCAGCCGCGGTAAGACGGAGGAGGCTAGCGTTGTTCGGAATTACTGGGCGTAAAGCGCGCGCGGGCGGTTATGCAAGTCAGGGGTGAAAGCCCGCGGCTCAACCTCGGAACGGCCGATGCGACTGGATGAGTGGCGCAC
+
<CCCCGGFGFGGGGGGGG>FGGGGGGDECCG8@EGAGD,,FCFGGGGGEGG8:,FFAFGGFA@:ECEFEGGCFFC=FFFFFFDG?FCC,BCFGGGEGGF,?,AF8EEFGGGGGGG@EG@C:,=,>FEFDECDFEEFGG88:::F@F7CC7FC:F9BCFF*>FECFGG:FEC@@77F9,4**CFGGECFFCCC:/?ECFEEDC>8F7:+0*;*18C;<+:*::**:C?E8C:CE7<<<CDE+0<CGG5);9<C*6*5*)/1**99CC3757*))9775)))*)0**01),*04)1*.5))))
@M03506:14:000000000-AKVR1:1:1101:9289:11496 1:N:0:48
ATGAACTCCTACGGGAGGCAGCAGTCGGGAATTTTGGGCAATGGGCGAAAGCCTGACCCAGCGACGCCGCGTGAAGGATGAAATCCTTCGGGATGTAAACTTCGCAAGAACGGGAAGAATAAGTAAGGGTTTATATCCCTTATGATGACGGTACTGTTTGTAAGCTCCGGCTAACTCCGTGCCAGCAGCCGCGGTAACACGGGGGGAGCAAGCGTTGTTCGGATTTACTGGGCGTAAAGGGCGCGTAGGCGGCCACCGCAAGTCGGTTGTGAAATCTCCGGGCTTAACCCGGCAAGGTCAA
+
CCCCCGGGGGGGGGGGGGGGGGGGGGEGGGFGGGGGGEGGGGGGGGGGGGGGGGGGGGGFFGGGGGGGGGGGGGGGGGGGGGGGGGGGGGGGGGGGGGGGGGGGGGGGGGGGGGGGGGGGGGGGGGGGGGG+DFGGFGGGGGGGGGGGGGGGGGGGGGFGGGGGGCEFGGGGCFGGGGGGGGGGGGGGGGGGGGGGGGGGGGGGGGDGEFEDFEGEEEGFGGECEGFFGFGGGGCGE8DFGEEGG//9E<*>CE=C*.))7EFFGG**:7C47:C+09C3C@DCCFGF<CDB:5.8>?4;@
@M03506:14:000000000-AKVR1:1:1101:11768:11498 1:N:0:48
ATGAACTCCTACGGGAGGCAGCAGTCGAGGATCTTCGGCAATGGGCGCAAGCCTGACCGAGCGACGCCGCGTGTGCGATGAAGGCCTTCGGGTTGTAAAGCACTGTCGAGGGGGAGGAAAACCCGCAAGGGTCTGACCTATCCCTGGAGGAAGGACGGGCTAAGTTCGTGCCAGCAGCCGCGGTAAGACGAACCGTCCCAACGTTGTTCGGAATCACTGGGCTTAAAGGGCGCGTAGGCGGGTTCCCAAGTCGGTGGTGAAATCTTTCGGCTCAACCGGAAAACAGCCGCCGATACTGGGG
+
CCCCCGGGGGGGGGGGGGGGGGGGGGGGGGGGGGGGGGGGGGGGGGGGGGGGGGGGGGGGGGGGGGGGGGGGGGGGGGGGGGGGGGGGGGGGGGGGGGGGGGGGGGGGGGGGGGGGGGGGGGGGGGGGGGGGGGGGGGGGGGGGFGGGGGGGGGGGGGGGGGGGCGGGGGGGGGGGGGGGGGGGGDDGGGGGGGGGGEGGGGGEFFEGGGGG5@CFCFFGGGGFF7CCGGGGGGGGGG=EGC=ECCFGCF9:7E=DD5CFFEC+3>FGGGG@<FCGG375C>FG577FFGD>>>B>667>>
@M03506:14:000000000-AKVR1:1:1101:3584:11503 1:N:0:48
ATGAACTCCTACGGGGGCAGCAGTGGGGAATTGTTCGCAATGGGCGCAAGCCTGACGACGCAACGCCGCGTGGAGGACGAAGATCTTCGGGTCGTAAACTCCTTTCGATCGGGAAGAACGCCTTCGGTGTGAATAGCGCCGGAGGGTGACGGTACCGAGAGAAGAAGCCCCGGCTAACTCCGTGCCGGCAGCCGCGGTAATACGGGGGGGCAAGCGTTGTTCGGAATTACTGGGCGTAAAGGGCTCGTAGGCGGCCAACTAAGTCGGATGTGAAATTCCCAGGCCTAACCTGGGAACTGCA
+
CCCCCGGGGGGGGGGGGGGGGGGGGGGGEGGGGGGGGGGGGGGGGGGGGGGGGGGGGGGGGGGGGGGGGGGGEFGGGGGGDGDFGGGGGGGGGGGGGGGGGGGFFGGGGGGGGGGGGGGGDGGGGGGGGGGGCFGGGGGGGGGGGGGGGGGGGGGGGGGGDFGFGG86CFGEGGEE+:+EFGGCEGGGG5CCFGGEGCCECFCGGGGGGGDE>FCGCEDGFFDG8*A?7CGGGFFGGGGGFFEEG55CECEGGGGC=)95?6C9?C*)57FB*0:9*=7C>43:EFG4:5*3)8>6)/94*
@M03506:14:000000000-AKVR1:1:1101:19920:11513 1:N:0:48
ATGAACTCCTACGGGAGGCAGCAGTGGGGAATTGTTCGCAATGGGCGCAAGCCTGACGACGCAACGCCGCGTGGAGGACGAAGATCTTCGGGTCGTAAACTCCTGTCGAGCGGGAAGAACGCTTCCCGGGTGAATAATCCGGGGAATTGACGGTACCGCTAAAGGAAGCCCCGGCTAACTCCGTGCCAGCAGCCGCGGTAATACGGGGGGGGCAAGCGTTGTTCGGAATTACTGGGCGGAAAGGGCGCGTAGGCGGCCTACTAAGTCGGACGTGAAATCCCTCGGCTCAACCGAGGAACTG
+
CCCCCGGGGGGGGGGGGGGGGGGGGGGGGGGGGGGGGGGGGGGGGGGGGGGGGGGGGGGGGGGGGGGGGGGGGGGGGGGGGGGGGGGGGGGGGGGGGGGGGGGGGGGGGGGGGGGGGGGGGGGGGGGGGGGGGGGGGGGGGGFGGGFGGGGGGGGGGGGCEEGGGGGGGGGGGGGGGGGGGGGGGGGGGGGGGGGGGGCGGGGGGGGGGGGGCEFCFEEGGGGEGGGGGGGGFGGF5C58CEGGGGGGGGEGGGEG5><CC<7C6FFDG3*)1CCC7?FCF4<7C>7B>FFFD>D377)90
@M03506:14:000000000-AKVR1:1:1101:20902:11517 1:N:0:48
ATGAACTCCTACGGGAGGCAGCAGTAGGGAATTTTCCGCAATGGGGGGAACCCTGACGGAGCAACGCCGCGTGAGTGAAGACGGCCTTCGGGTTGTAAAGCTCTGTAGACGGGGAAGAAGAAAGTGACGGTACCCGTAAAGTAAGCCCCGGCTAACTACGTGCCAGCAGCCGCGGTAATACGTAGGGGGCAAGCGTTGTCCGGAATTATTGGGCGTAAAGGGCGCGCAGGCGGTAAATTAAGTTAGGTGTGAAAAGCTGGGGCTCAACCCCAGAGGTGCATCTAAAACTGGTTTACTTGAG
+
CCCCCGGGGGGGGGGGGGGGGGGGGGGGGGGGGGGGGGGGGGGGGGGGGGGGGGGGGGGGGGGGGGGGGGGGGGGGGGGGGGGGGGGGGGGGGGGGGGGGGGGGGGGGGGGGGGGGGGGGGGGGGGGGGGGGGGGGGGGGGGGGGGFFGGGGGGGGGGCEFGGGGGGGGGGGGGGGGGGC?E9EFGGGGGGGGGGGGGGGGGGDEGFGFFGGGGG8E8FFGGDE>CE*?EGGGE58EFFGFF2+<CFFG7C:F?EGA66>EC<C5CCF6C=:D/7CFFFG7B*<C9D*4>F915/7*19*0
@M03506:14:000000000-AKVR1:1:1101:12971:11517 1:N:0:48
ATGAACTCCTACGGGAGGCAGCAGTAAGGAATATTGGTCAATGGACGAAAGTCTGAACCAGCCATGCCGCGTGGAGGATGAGGGTCCTCTGGATTGTAAACTTCTTTTATTTGGGAAGAAATGTAGACATTCTTGTTTACTTGACGGTACCAGATGAATAAGCACCGGCTAACTCCGTGCCAGCAGCCGCGGTAATACGGAGGGTGCAAGCGTTATCCGGATTCACTGGGTTTAAAGGGTGCGTAGGCGGGCAGGTAAGTCAGTGGTGAAATCTTCGAGCTTAACTCGGAAACTGCCATTG
+
CCCCCGGGGGGGGGGGGGGGGGGGGGGGGGGGGGGGGGGGGGGGGGGGGGGGGGGGGGGGGGGGGGGGGGGGGGDGGGGGGGGGGGGGGGGGGGGGGGGGGCGGFGFGGGGGGGGEGGGGGGGGGGGGGGGGGGGGGGGGGGGGGGGGGGGFGGGGGGGGGGFGFGGGGGGGGGGGDFGGGGGGGGGC7FEDFFCGFGGGCEGCFGGGGGGGGGGFGGDG5=EFFG?FFGEGGGGGGGGGGDEGGGEFGGGGDEGD?F=:?FGDCFG<9=:BF:CF7:F77?@GGF:>?)71?F?*796@*
@M03506:14:000000000-AKVR1:1:1101:11709:11534 1:N:0:48
ATGAACTCCTACGGGAGGCAGCAGTGAGGAATATTCCACAATGGGCGAAAGCCTGATGGAGCGACGCCGCGTGGAGGATGAAGCCCTTTGGGGTGTAAACTCCTTTTTTCGGGGATGATACGTGGGAGCAATCCCACTAAGACAGTACCCGAAGAATAAGCATCGGCTAACTACGTGCCAGCAGCCGCGGCAATACGTAGGATGCAAGCGTTGTCCGGATTTACTTGGCGTAAAGAGCGCGCAGGCGGTCGTTCAAGCCGAGTGGGAAAGCCCCCGGCTTAACTGGGGAGTGTCACTCGAG
+
CCCCCFC@FFCFB7CBCEC@FFGCFFEGGGGFEGGGEAFG,CFCCF@BCCFGGGFDGGGGGGDEEEGEGDFCFG:F:C=FCGGF,BFFE<FDEGEGFFF<E<BBFEEGG<EGGGDGEFCCDDG8FE=FFGGGA=@C,@DCF9FAEGGGGGDFGECGGGFFE<FCB7F7B,?,?<FFG7=<,<F<C,:CCG*4::+<1?B5E+CEFC9CGD?*/;7:?E8:*+000++<+*2:87@E=6<=*5*::C5<1:E*97C*3**1*217***0/1:5*/CGG@D)6/9++)*)(10(/91***)0)
@M03506:14:000000000-AKVR1:1:1101:4901:11558 1:N:0:48
ATGAACTCCTACGGGAGGCAGCAGTGGGGAATTGTTCGCAATGGGCGCAAGCCTGACGACGCAACGCCGCGTGGAGGACGAAGATCTTCGGGTCGTAAACTCCTTTCGATCGGGACGAACGGCCGGTGACCTAACACGTCATCGGAGTGACGGTACCGAGAGAAGAAGCCCCGGCTAACTCCGTGCCAGCAGCCGCGGTAATACGGGGGGGGCAAGCGTTGTTCGGAATTACTGGGCGTAAAGGGCGCGTAGGCGGCCTACTAAGTCGGACGGGAAATCCCTCGGCTCAACCGAGGAACTG
+
CCCCCGGGGGGGGGGGGGGGGGGGGGGGGGGGGGGGGGGGGGGGGGGGGGGGGGGGGGGGGGGGGGGGGGGGGGGGGGGGGGGGGGGGGGGGGGGGFFGGGGGGGGGGGGGGGGGGGGGGGGGGGGGGFGGGGGGGGGGGGGGGGGGGGGGGGGGGGGFGGGGGGGGGGDGGGGGGDGGGGGGGGGGGGGGGGGGGGGECGCGGGGGGGEEGGD5CFG;EGGCFEGGDFGCCCFGGGG7EE5FGGGGGGG=EDGGGG35*:A:7?CF3ECED)>D5DFF4F?FGEF35>=?17)7507>66
@M03506:14:000000000-AKVR1:1:1101:11002:11574 1:N:0:48
ATGAACTCCTACGGGAGGCAGCAGTGGGGAATCTTGGACAATGGGGGCAACCCTGATCCAGCAATGCCGCGTGAGTGATGAAGGCCTTAGGGTTGTAAAGCTCTTTTACCGGGGACGATGATGACGGTACCCGGAGAATAAGCCCCGGCTAACTTCGTGCCAGCAGCCGCGGTAATACGAAGGGGGCGAGCGTTGTGCGGAATTACTGGGCGTAACGGGCGCGTAGGCGGCGACCCAAGCCAGATGCGAAAGTCCTGGGCTTAACCTGGGCACTGCATTTGATACTGGGTTGTGTGAATTC
+
CCCCCGGGGGGGGGGDGEGGGGCFGGGGGE;C,CFDFCGGFCCEGEGGGGGGGGGGFGFEGGFCCFFEGGGGGGCEFFFGGFDGGGGGGGGG<FFGDFFGCCGGGGGGGFGC@C7FGGGG<DCDGEGGGDGGGGCGGGFGFCFG@EG>@<::FFGGEG>FGFFFGGGF>CF:=1<FFGG@CGECCFEE5:CE8ACE*<EC5*;@7CF?FFGG*:8*/8AEEGG55:>F*2:8*7E858C***27<9+5*/*:*:?CF@GGF5<9EFGFFC*)*9*+2***2*0+30:6(2)()).0/4*1*
@M03506:14:000000000-AKVR1:1:1101:7822:11576 1:N:0:48
ATGAACTCCTACGGGAGGCAGCAGTCGAGAATTTTTCTCAATGGGGGAAACCCTGAAGGAGCGACGCCGCGTGGAGGATGAAGGCTTTCGGGTTGTAAACTCCTGTCATTTGGGAACAAGGTGCACACGTTAACTGCGTGGGCATTGATAGTACCAGAAGAGGAAGAGACGGCTAACTCTGTGCCAGCAGCCGCGGTAATACAGAGGTCTCAAGCGTTGTTCGGATTCATTGGGCGTAAAGGGTGCGTAGGTGGCGCCGTAAGTCGGGTGTGAAATTTCGGAGCTTAACTCCGAAACTGCA
+
CCCCCGGGGGGGGGGGGGGGGGGGGGGGGGEGGGGGGGGGGGGGGGGGGGGGGGGGGGGGGGGGGGGGGGGGGGGGGGGGGGGGGGGGGGGGGGGGGGGGGGGGGGGGGGGGGGGGGGGGGGGGGGGGGGGGGGGGGGGGGGGGGGGGGGGGGFGGGGFGGGGGGGGGGGGGGDDFGGGGGGGGGGGGGGGGGGGGGGGFGGGGGGGGGGFFFGGGECGG5CEGC5EGGGCCGGGGEGGFGGGCEGC5?CCEFFCGGFGGEEFC:DGGCDEDFF*<>FFG55@566:B<76)8:B37??**
@M03506:14:000000000-AKVR1:1:1101:6867:11609 1:N:0:48
ATGAACTCCTACGGGAGGCAGCAGTCGGGAATTTTGGGCAATGGGCGAAAGCCTGACCCAGCAACGCCGCGTGAAGGATGAAATCCTTCGGGATGTAAACTTCGCAAGAACGGGAAGAATAAGTAAGGGTTAATATCTCCTACGATGACGGTACTGTTTGTAAGCCCCGGCTAACTTCGTGCCAGCAGCCGCGGTAAGACGAAGGGGGCTAGCGTTGTTCGGAATTACTGGGCGTAAAGCGCGTGTAGGCGGTTGCCCAAGTCGGGTGTGAAAGCCTTGAGCTCAACTCAAGAAATGCACC
+
CCCCCGGGGGGGGGGGGGGGGGGGGGGGGGGGGGGGGGGGGGGGGGGGGGGGGGGGGGGGGGGGGGGGGGGGGGGGGGGGGGGGGGGGGGGGGGGGGGGGGGGGGGGGGGGGGEEFGGGGGGGGGGGGGGGGGGGGGGGGGGGGGGGGGGGGGGGGGGGGGGGGGFFGGGGGGGGGGGGGGDGGGGGGGGGGGGGGGGGGGGCCFGEGGCGGGGDCEGFFGGGGFGGFFGGFGGEGC8C7CGGGGGFFEFGDG*>7?)75=+:EGG=CEGF?>>DFF?<D6?FC??<FDG@<FF48**/7)
@M03506:14:000000000-AKVR1:1:1101:23405:11621 1:N:0:48
ATGAACTCCTACGGGAGGCAGCAGTAGGGAATTTTCCACAATGGGCGCAAGCCTGATGGGGCAACGCCGCGTGCAGGATGAAGGCTTTCGGGTCGTAAACTGCTTTTATATGTGACGAATATGACGGTAGCATATGAATAAGGATCGGCTAACTCCGTGCCAGCAGCCGCGGTCATACGGAGGATCCAAGCGTTATCCGGAATTACTGGGCGTAAAGAGTTGCGTAGGTGGCATTGTAAGTTGCTAGTGAAAGCGTTCGGCTCAACCGAATACACATTAGCAAAACTGCAAAGCTAGAGGA
+
CCCCCGGGGGGGGGGGGGGGGGGGGGGGGGGGGGGGGGGGGGGGGGGGGGGGGGGGGGGGGGGGGGGGGGGGGGGGGGGGGGGGGGGGGGGGGGGGGGGGGGGGGGGGGGGGGGGGGGGGGGGGGGGGGGGGFGFGGGGGGGGGFGGGGGGGGGFGGGGEGGGGGGGGGGGGGGEGGGGGGGGGGFGGFGGGG7EFFFGGGDG?FG9FGGGGGGGCFCFFFGGGD>EDGGGG=FFGGGGGFFGGGG7FGGG?FGCG289DE=DFGGG<>9CFFGGD6@>FF*=<CFF?<GFBF47*/165)
@M03506:14:000000000-AKVR1:1:1101:18334:11654 1:N:0:48
ATGAACTCCTACGGGAGGCAGCAGTGGGGAATTGTTCGCAATGGGCGCAAGCCTGACGACGCAACGCCGCGTGGAGGATGAAGACCTTCGGGTCGTAAACTCCTTTCGATCGAGACGAATGGCTTCCGGGTTAACAGCCTGGAGGAATGACGGTACCGAGAGAAGAAGCCCCGGCTAACTCCGTGCCAGCAGCCGCGGGAATACGGGGGGGGCAAGCGTTGTTCGGAATTACTGGGCGTAAAGGGCTGGGAGGGGGCCAACAAAGGCAGACGTGAAATTCCTCGGCTTAACCGGGGAACTG
+
CCCCCGGGGGGGGGGGGGGGGGGGGGGGGGGGGGGGGGGGGGGGGGGGGGGGGFGGGGGGFGGGGGGGGGGGGGGGGGGGFGGGGCGGGGGGGGGEGGGGGGGGGGFEGGFGGGGGGGGGGGCFFGGGGDEGGGGGGGGGGGGGGGGGGGGGGGFGCFF@*FFFBFEBF7<<FGCEEAFGGFG*=:FCFFGGGFEECE558EC7CGEGDGGG>:*CGG*:ECCFGEEGCE?79<685?):=/<CCGC*/*::<*/9*<*9*:CCG**0:*2</CDG06**2*1CE>*7.2*5)<3>>>5:9
@M03506:14:000000000-AKVR1:1:1101:20330:11675 1:N:0:48
ATGAACTCCTACGGGAGGCAGCAGTCGGGAATTTTGGGCAATGGGCGAAGGCCTGACCCAGCAACGCCGCGTGAAGGATGAAATCCCTCGGGATGTAAACTTCGCAAGAATGGGAAGAATAAGGAGGGGATAATAACCCCTTTGATGACGGTACCATTTGTAAGCTCCGGCTAACTCCGTGCCAGCAGCCGCGGCAATACGGGGGGAGCAAGCGTTGTTCGGAATTACTGGGCGTAAAGGGCGCGTAGGCGGCCTGCTAAGTCGAACGTGAAATCCCTGGGCTCAACACAGGAACTGCGTC
+
CCCCCGGGGGGGGGGGCGGGGGGGGGGGGGGGGGGGGGGGGGGGGGDDGGEGGGGGGGGGGGGGGGGGGGGGGGGGGGGGGGGGGGGFGGGGGGGGGGGGGFFGGGGGDGGGGGG,?EBFGFGGGFGGEGGGGGGGGFGGGGFFDGGGGGGGGGFFGGGAFGCCB@FGGGGFGGGFGGGGCCFGC7BCGGGGGE@FCFCGGGGGGGGGGGGGGG;*88AFGGGCFGF9+<@CCE?CEGGGGGGGG:EDCFEG3*:CFFF7<ADEC7/<:<57:F7?0077*4>FG4CF65>477>?69>).
@M03506:14:000000000-AKVR1:1:1101:9013:11690 1:N:0:48
ATGAACTCCTACGGGAGGCAGCAGTGAGGAATATTGCACAATGGACGCAAGTCTGATGCAGCAACGCCGCGTGGAGGATGAAGGTCTTTGGATCGTAAACTCCTTTTCTCAGGGAAGAGAATGGACGGTACCTGAGGAATAAGTCACGGCTAACTACGTGCCAGCAGCCGCGGTAATACGTAGGTGGCAAGCGTTATCCGGAATTACTGGGCGTAAAGCGCACGCAGGCGGTCTTTTAAGTTTGACGTGAAAGCTCCCGGCTTAACTGGGAGAGGTCGTTGAAGACTGGAAGACTTGAGGG
+
CCCCCGGGGGGGGGGGGGGGGGGGGGGGGGGG9FGFGGGGGGGGGGGGGGGGGGGDGGGGGGGGGGGGGGGGGGGGGCFGGGGGGGGGGGGGGGGGGGGGGGGGGGGGAGGGGGGGGGGGGGGGGGGGGGGGGGGGFGGGGGGGGGGGGGGGGGGGGGGGGGGGGGGGGGGGGFDEGGGGCFGGGGGGGGGGGGGGGGGGGG>FFGGGFGGGGGDEFDGGDGGGCEGDEGEEEG7EFG4<<?FFE?/9CFGGGGFC?)>DEEG6:FFGGG6B*59F<5)9C>*<C?F;?7?<4?*9=?FF)
@M03506:14:000000000-AKVR1:1:1101:16859:11696 1:N:0:48
ATGAACTCCTACGGGAGGCAGCAGTGGGGAATCTTGCGCAATGGGCGAAAGCCTGACGCAGCGACGCCGCGTGGGGGATGACGGGTTTCGGCTTGTAAACCCCTGTTGCCCGGGACGAACTTCTGCTTTCGAGCAGATTGACGGTACCGGGTGAGGAAGCACCGGCTAACTCTGTGCCAGCAGCCGCGGTAATACAGAGGGTGCGAGCGTTGTCCGGAATCACTGGGCGTAAAGGGCGCGTAGGTGGCGAGTCAAGTCCATGGTGAAAGCTCGATGCTCGACATCGAGTCGGCCACGGATA
+
CCCCCGGGGGGGGGGGGGGGGGGGGGGGGGGGGGGFGGGGGGGGGGGGGGGGGGGFGGGGGGGGGGGGGGGGGGGGGGGGGGGGGBCEGGGGGGGGGGGACCGGGGGGGGGGGDGGGGGGGGGFGGGGGGGEGGGGGGGGGGGGGFCGGEGGGDGGGFCGGGGGGEGGFGGGGGGGGGFGGGGGGGGGGGG5CFGFCDGGGEEGGDCEEEECGFGEGEGGGGGFF>EGG:58:<?55EGGEGGGGGC4?*:E4EFGGFG>9AD<CFG*9C+7C)9C3FGG37>GG@4>BG5077B>BD@:)
@M03506:14:000000000-AKVR1:1:1101:14195:11722 1:N:0:48
ATGAACTCCTACGGGAGGCAGCAGTGGGGAATCTTGCGCAATGGGCGAAAGCCTGACGCAGCAACGCCGCGTGGGGGATGAAGGCTCTCGGGTTGTAAACCCCTTTCAGCAGGGACGAATCTGACGGTACCTGCAGAAGAAGCCCCGGCCAACTACGTGCCAGCAGCCGCGGTAACACGTAGGGGGCAAGCGTTGTCCGGATTTATTGGGCGTAAAGAGCTCGTAGGTGGTTCGGTAAGTCGGGTGTGAAACCTCCAGGCTCAACCTGGAGACGCCACCTGATACTGCTGTGACTGGAGTC
+
CCCCCGGGGGGGGGGGGGGGGGGGGGGGGGGGGGGGGGGGGGGGGGGGGGGGGGGGGGGGGGGGGGGGGGGGGGGGGGGGGGGGGGGGGGGGGGGGGGGGGGGGGGGGGGGGGGGGGGGGGGGGGGGGGGGGGGGGGGGGGGGDEGGGGGGGGFGGGGGGGGGGGGGGGGGGGGGGGGGFFFGGGGGGGGFG8CE8ED??88?FGGEGGGGGGDEGGGFC+<CE>CE:CGGCGGCCFCG@CECG=EGGG9CGG0:7C?FC*:9F67E9:7>;7C7CD3**9)*23@F?<47:7*098559)
@M03506:14:000000000-AKVR1:1:1101:23118:11725 1:N:0:48
ATGAACTCCTACGGGAGGCAGCAGTCGAGAATTTTTCTCAATGGGGGAAACCCTGAAGGAGCGACGCCGCGTGGAGGATGAAGGTCTTCGGGTTGTAAACTCCTGTCATTTGGGAACAAGTGTCGGTACCTAACTGCTACCGGCTTGATAGTACCAGAAGAGGAAGAGACGGCTAACTCTGTGCCAGCAGCCGCGGTAATACAGAGGGTGCAAGCGTTGTTCGGAATTATTGGGCGTAAAGGGCGCGTAGGCGGTGCTGTAAGTCTGTAGTGAAATCTCTGGGCTCAACTCAGAGTCTGCT
+
CCCCCGGGGGGGGGGGGGGGGGGGGGGGGGGGGGGGGGGGGGGGGGGGGGGGGGGGGGGGGGGGGGGGGGGGGGGGGGGGGGGFGGGGGGGGGGGGGGGGGGGGGGGGGGGGGGGGGGGGGGGGGGGGGGGGGGGGGGGGGGDGEGGGGGGGGGGGGGGGGCFGGGGGGGGGGGGGGGGGGGGGGGGGGGGGGDGDEGDC9?9ECFFDEECFGGCEGDE889=EGEG++<FGGG@EGDD8CGG*>ECD8CE67C*>:6CGFCG<C*<CFG:;C**AC@F7C:52*)*94:*.<?6/76@F*
@M03506:14:000000000-AKVR1:1:1101:21910:11738 1:N:0:48
ATGAACTCCTACGGGAGGCAGCAGTGGGGAATTTTGCGCAATGGGGGAAACCCTGACGCAGCAACGCCGCGTGGAGGAAGAAGTCCCTTGGGACGTAAACTCCTTTCGCCCCGGACGATAATGACGGTATGGGTGGAAGAAGCACTGGCTAACTCCGTGCCAGCAGCCGCGGGAATACGAGGGGTGCGCAGGTGGTGCGGAACTATGGGGCGTAGCGGGCGCGGAGGCGGGCGAGTGAGTCACGTGTGAAGGCTGCTGGCTCAACCGGGAGCTGGCGGGCGGAACTGCTCGGGGGGAGTGG
+
CCCCCGGGGGGGGGGGGGGGGGFGGGGGGGGGGGGG,+@FGGGGG,F+CF6FGGGGC:FGGG8F,+=FGGGGG:,,BF,BFGG<FDEG,AFG8<CFGGG,<5EFGGGG7+4+@FG+CE>FD3,,,3>C@+3,,@3CC,@,8F>,3,6D,,,7,,,7*@F**?:*C23C<F*F*4<+CG7F:F>C/:?E***1/+:/*+*/*:*++++3A8*/*:**:*/*/*****/*8:2*:/:2*+0+3+3*2:3C+<++9<//+)2/A+9+***9:):>****).1918):*)**)*04)).75>>@)
@M03506:14:000000000-AKVR1:1:1101:15627:11750 1:N:0:48
ATGAACTCCTACGGGAGGCAGCAGTCGAGAATTTTTCTCAATGGGGGAAACCCTGAAGGAGCGACGCCGCGTGGAGGATGAAGGCTTTCGGGTTGTAAACTCCTGTCATTTGGGAACAAGTTGCACACGTTAACTGCGTGGGCATTGATAGTACCAGAAGAGGAAGAGACGGCTAACTCTGTGCCAGCAGCCGCGGTAATACAGAGGTCTCAAGCGTTGTTCGGATTCATTGGGCGTAAAGGGTGCGTAGGTGGCGCCGTAAGTCGGGTGTGAAATTTCGGAGCTTAACTCCGAAACTGCA
+
CCCCCGGGGGGGGGGGGGGGGGGGGGGGGGGGGGGGGGGGGGGGGGGGGGGGGGGGGGGGGGGGGGGGGGGGGGGGGGGGGGGGGGGGGGGGGGGGGGGGGGGGGGGGGGGGGGGGGGGGGGGGGGGGGGGGGGGGGGGGGGGGGGGGGGGGGFGGGGGGGGGGGGGGGGGGGGGGGGGGGGGGGGGGGGGGGGGGEGGGGFGGGGGGFGGFGGGG=EGGGGEGE>CFGGGGGGGGCEDCEGGCEGGDEGGCDGGGGFGGE=FCCDGG5C5>FGGFFFGGCBDE6?DBBFFFFEE>>=FF*
@M03506:14:000000000-AKVR1:1:1101:11510:11762 1:N:0:48
ATGAACTCCTACGGGAGGCAGCAGTGGGGAATTGTTCGCAATGGGCGCAAGCCTGACGACGCAACGCCGCGTGGAGGACGAAGATCTTCGGGTCGTAAACTCCTGTCGAGCGGGAAGAACGCTTCCCGGGTGAATAATCCGGGGAATTGACGGTACCGCTAAAGGAAGCCCCGGCTAACTCCGTGCCAGCAGCCGCGGTAATACGGGGGGGGAAAGCGTGGTTCGGGCTTCCTGGGCGTAAAGGGCTCGTAGGCGGCCAACTAAGTCGGAGGTGAAGTCCCCAGGCTTAACTGGGGACTTG
+
CCCCCGGGGFGGGGGFEGECEGEGFGGGGGGGGGGGGGEGGCFGGGGGGGEFGCFFGGCFEE:@FGDGGGGGGGFGGEF=CCFGGGGCFFGCABCFG8FGFGGGCDFD?7@FFE+CCGFFGEBFECECCFFGF9CCFG,,>FGC1<FFCCGGGGFGFCGGE:FG9+?CCFGGEGGGG68@<FGFCCF968CGG>EGGE*1:CEGGGGGGGGC8**;8EE*?F5C:EE*:8*3<?FGCEDEG*+0:**/8>=**+:CC>5<5**<C:<9:)*)9970*1>**0>5=F4442/)*)73)))*1
@M03506:14:000000000-AKVR1:1:1101:20329:11773 1:N:0:48
ATGAACTCCTACGGGAGGCAGCAGCAAGGAATTTTCCGCAATGGGCGAAAGCCTGACGGAGCAACGCCGCGTGCGGGATGACGCCTTTCGGGGTGTAAACCGCCTTTCTTGGGGACGACGAGCGACGGTACCCGAGGAAGAAGGACCGGCTAACTACGTGCCAGCAGCCGCGGTAATACGTAGGGTCCGAGCGTTGTCCGGAGTTACTGGGCGGAAAGCGCGCGCAGGCGGCTCGTCAAGCATGGCGTGAAAGGCCCCGGCTTAACGGGGGAGAGGACGCGGGGACTGGCGAGCTTGGGGG
+
CCCCCGGGGFGFGGGGGGGGGGGGGGGGGGFGGGGGGGGGGGGGGGGGGGGGGGGGGGGGGGGGGGGGGGGGGGGGGGGGGGGFFGGGGGGGGGGGGGGGGGGGGEFGGGGGGGGGGGEGGGGGGGGGGGGGGGGGGDGGGGGGGFGGGGGGGGGGGGGF7:FGGGGGGGGGGEGDD?EGCFGGEFG5?:EGGGGGCGCEGCEC?CGCGGFCE*/C>FCEGGDD>CGG>EGEC=C?EG5C96+<CGG<5*:9**:157CDEG)2<F=DE5=07*9*0))/)).:7)0785>(7))/8)7>@
@M03506:14:000000000-AKVR1:1:1101:7914:11785 1:N:0:48
ATGAACTCCTACGGGAGGCAGCAGTCGAGGATCTTCGGCAATGGGCGCAAGCCTGACCGAGCGACGCCGCGTGTGCGATGAAGGCCTTCGGGTTGTAAAGCACTGTCGAGGGGGAGGAAAGCCGCAAGGCCTGACCTATCCCTGGAGGAAGCACGGGCTAAGTTCGTGCCAGCAGCCGCGGTAAGACGAACCGTGCGAACGTTGTTCGGAATCACTGGGCTTAAAGGGCGCGTAGGCGGCGCGTCAAGTCGGGGGTGAAAGCGTTCGGCTCAACCGGACCCGGGCCCCCGATACTGAACCG
+
CCCCCGGGGGGGGGGGGGGGGGGGGGGGGGGGGGGGGGGGGGGGGGGGGGGGGGGGGGGGGGGGGGGGGGGGGGGGGGGGGGGGGGGGGGGGGGGGGGGGGGGGGGGGGGGGGGGGGGGGGGGGGGGGGGGGGGGGGGGGGGGGGGGGGGGGGGGGGGGGGGGGGGGGGGGGGGGGGGGGGGGDGGGGGGGGGEGGGCCEGGGGGGGGGGGGGGGGGGGGGGFFFGGD5CEGE=EGGGGGGGG:EEGF<EEGGGGDGFG7CFG7CDGGGCEFGGGGGFCC*8:ECBGF>C71))****)7)
@M03506:14:000000000-AKVR1:1:1101:11952:11797 1:N:0:48
ATGAACTCCTACGGGAGGCAGCAGTGGGGAATATTGGACAATGGGCGGAAGCCTGATCCAGCAACGCCGCGTGAGGGATGACGGCCTTCGGGTTGTAAACCTCTTTCAGCACAGACGAAGCGAAAGTGACGGTATGTGCAGAAGAAGGACCGGCCAACTACGTGCCAGCAGCCGCGGTAATACGTAGGGTCCGAGCGTTGTCCGGAATTATTGGGCGTAAAGGGCTCGTAGGCGGTTTGTCGCGTCGGGAGTGAAAACCTACAGCTTAACTGTGGGCTTGCTTTCGATACGGGCAGACTTG
+
CCCCCGGGGGGGGGGGGGGGGGGGGGGGGGGGGGGGGGGGGGGGGGGGGGGGGGGGGGGGGGGGGGGGGGGGGGGGGGGGGGGGGGGGGGGGGGGGGGGGGGGGGGGGGGGGGGGGGGGGGGGGGGGGGGGGEGGGGGGGGGGGGGGGGGGGGGGGGGGGGGGGGGGGGGGGGGGGGGGGGGGGGGGGGGGGGGGGGGGGGGGGGGGFFGGGGGGGGCGGGCGDGGGGCGGGGGGGGDGEFGGGGEGGGG=:CCGCG?*>FCDC6DGGFGGFFGGGD)7DFF?FFE<FBGFBF3<D57)9/
@M03506:14:000000000-AKVR1:1:1101:27049:11826 1:N:0:48
ATGAACTCCTACGGGAGGCAGCAGTGGGGAATATTGGACAATGGGCGCAAGCCTGATCCAGCCATGCCGCGTGGGTGAAGAAGGCCCTAGGGTTGTAAACCCCTTTCAGCGGGGAAGATAATGACGGTACCCGCAGAAGAAGCCCCGGCTAACTCCGTGCCAGCAGCCGCGGTAATACGGAGGGGGCTAGCGTTGTTCGGAATTACTGGGCGTAAAGCGCGCGTAGGCGGACCTGCAAGTCGGGGGTGAAAGCCCGAGGTTCAACCTCGGAACTGCCTTCGATACTGCTGGTCGCGAGTCC
+
<CCCCGFGFFFGEEGCFGGDGGGGGG?AFFGGGGGGDCFEFFCF,<+CFGFGFGGGGCFFFFFGGDFFCCCFEC=F:FFGEFC=FG7DGGGGGGGDFFGFFEGGDEEBE?FCC@CCEGGGGFFFGC7BFEGCEGG:<BB8,5<>FEGGGCFGFG9F@BCFFGGCA@E@FEE@C<<FGGFE::C<FC8?CGGGE/8ACFG>EGDC?799ECDEE58EGFG**8:8CE59CGGG==FFGG*+<7:EEEG);EGCC6=C5;5*2+0++7C5ED*;CGGGG47=<F*AE47*)96260)57@EF4
@M03506:14:000000000-AKVR1:1:1101:9151:11827 1:N:0:48
ATGAACTCCTACGGGAGGCAGCAGTCGAGAATTTTTCACAATGGGGGAAACCCTGCTGGAGCGACGCCGCGTGGGGGATGAATGGCTTCGGCCCGTAAACCCCTGTCATTTGCGAACAGATTGGTTCGATTAATAACTGAATCATTTATAGTAGCGAAAGAGGAAGGGACGGCTAACTCTGTGCCAGCAGCTGCGTTAATACAGAGGTTCCACGCGATGTTCGGATTCACTGGGGGGAAAGCGTGCGTAGGCAGCAGGGTAGTTCTGGCTGGAAACCTACTGGCTTACTTGGCAATAGGCA
+
@6A<@FG<FGF@7FCCEB;FGDGEG@,B@C@CFFGG?EFGGGA6CBF>BF<FEFF,6<,CF?F@FEGC:FE7C:@=44+8EE<<EF,E<=FEGD7F7FF,BFG<D=BDF9F,A7@FFCBFFG,>33<+@F,+>3@C<>,D,,7@;,,,7,,@F,7377**36FFGG7*4:BC<*4<>,7,<2<:<C778+=+5,1*1:8+?+2?+2*<*3<7+*/**2:*:+2****<+3+0******1CE***1*1*/:*+0*/2*))20**0+*+*+**0*9*:C7****)**)*))*1))*0)**969
@M03506:14:000000000-AKVR1:1:1101:23636:11849 1:N:0:48
ATGAACTCCTACGGGAGGCAGCAGTGGGGAATTGTTCGCAATGGGCGCAAGCCTGACGACGCAACGCCGCGTGGAGGATGAAGGTCTTCGGATTGTAAACTCCTGTTGCTCGGGACGAAAAGCTTCGACCTAACACGTCGAGGTCTGACGGTACCGGGTGAGGAAGCCCCGGCTAACTCTGTGCCAGCAGCCGCGGTAATACAGAGGGGGCAAGCGTTGTTCGGAATTACTGGGCGTAAAGCGCGCGTAGGCGGTGATCTTTGTCAGAGGTGAAATCCCGAGGCTCAACTTCGGAATTGCC
+
CCCCCGGGGGGGGGGGGGGGGGFGGGGGGGGGGGGGGGGGGGGGGGGGGDGGGGGGGGGGGGGGGGGGGGGFGGGGGGGGGGGGGGGGGGGDGGGGGGGGGGGGGGGGGGGGGGGGGGGGGGGGGGGGGGGGGGGGGGGGGGGGGGGGGGGGGGGGGGGGGGGGGGGGGGGGGGGGGGFGGGGGGGGGGGGGGGGGGGGGGGGGGGGGGGGGGGGG?58;EFEGGGG8FGGGGGGGGGG=FGGGGDEGGEEGGGGG=7CCCGFGGGG=CFGFGCFFGFGGGEEG=FGF7FFBFE3;34?*/
@M03506:14:000000000-AKVR1:1:1101:6819:11863 1:N:0:48
ATGAACTCCTACGGGAGGCAGCAGTGGGGAATATTGGACAATGGGCGCAAGCCTGATCCAGCCATGCCGCGTGAGTGATGAAGGCCTTAGGGTTGTAAAGCTCTTTCAGCGGGGAAGATAATGACGGTACCCGCAGAAGAAGCCCCGGCTAACTTCGTGCCAGCGGCCGCGGTAATACGAAGGGGGCTAGCGTTGCTCGGAATCACTGGGCGTAAAGCGCACGTAGGCGGATCTTTAAGCCAGGGGTGAAATCCTGGAGCTCAACTCCAGAACTGCCTTTGATACTGGGGATCTCGAGTCC
+
CCCCCGGGGGGGGGGGGGGGGGGGGGGGGGGGGGGGGGGGGGGGGGGGGGGGGGGGGGGGGGGGGGGGGGGGGGGGGGGGGGGGGGGGGGGGGGGGGGGGGGGGGGGGGGGGGGGEGGGGGGGGGGGGGGGFEGGGGGGGGGGGGGGGGGGGGGGGGGGGGGGFGGGGGGGGGGGGGGGGGGGGGGGGGGGGGGGGGFGGGGGGGFGGGGGGGGEFFFEDEGGGGGGFGGDGEGGGFCFGGFGGGGGGGF7CD+<FFFFGGGGGGFGF?FF)C7=FGF=DGF?GGFG:?D>?.*7@FBF49
@M03506:14:000000000-AKVR1:1:1101:6748:11901 1:N:0:48
ATGAACTCCTACGGGAGGCAGCAGTGGGGGATTGTTCGCAATGGGCGCAAGCCTGACGACGCAACGCCGCGTGGAGGATGAAGATCTTCGGGTCGTAAACTCCTGTCGAATGGGACGAACGGACTGCGGGTGAACAATCCGCAGTCGTGACGGTACCGTTAAAGGAAACCCCGGCTAACTCCGTGCCAGCAGCCGCGGTAATACGGGGGGGGTAAGCGTTGTTCGGAATTACTGGGCGTAAAGGGCTCGTAGGCGGCCAACTAAGTCGGAGGGGAAATCCCCAGGCTTAACTTGGGAACTG
+
CCCCCGGGEDCFGG7FGDDGGGG<EF<ECB@FGGGGGCGG7FGGGGGGGGECDGGFGDEGGGGGGGGG:FD>EG7BFG<FFFFAFGEAFFGGFE@:F<DEGGADDAFFGFFGGDFCEGG:BE7>C<<:@<FCFGGGFGGFEF*F@CFGG,=:FEDGFG:FFEGGG7::F7C:*=CFEEF9:CC8CEGGFG?E>FGGGGEGGGDFGGEGGGDECGF9<8A=ECCGC8;;EECC9FGGGGD=C*0?7*:DG>*CGGGGD>DG=*2CC7+9C3*7))/:9*:6CF):5>G?:*7)*9@F:4)9*
@M03506:14:000000000-AKVR1:1:1101:14951:11906 1:N:0:48
ATGAACTCCTACGGGAGGCAGCAGTCGGGAATTTTGGGCAATGGGCGAAAGCCTGACCCAGCAACGCCGCGTGAAGGATGAAATCCCTCGGGATGTAAACTTCGCAAGAATAGGAAGAATTAGTAGGGGCTAATACCCCCTATGATGACGGTACTATTTGTAAGCTCCGGCTAACTCCGTGCCGGCAGCCGCGGTAATACGGGGGGAGCAAGCGTTGTTCGGATTTACTGGGCATAAAGGGCGCGTAGGCGGTAGCACAAGTCAGTTGTGAAATCTCCGGGCTTAACTCGGAAAGGTCAAA
+
CCCCCGGGGGGGGGGGGGGGGGGGGGGGGFGGGGGGGGGGGGGGGGGGGGGGGGGGGGGGGGGGGGGGGGGGGGGGGGGGGGGGGGGGGGGGGGGGGGGGGGGGGGGGGGGGGGFGGGGGGGGGGGGGGGGGGGGGGFGGGGGGGGGGGGGGGGGGGGGGGGGGGFGGGGGGGGGGGGGGGGGGGGGGGGEGGGGGGC9FGGGGGGEGGGFGFGGDGGGGGGGGGFFFGGGGGGGGFGGFGGGE=5*9CFGGGGGF76DFG+:FCFEFFGCFFCF+:?DGGFFGGFG@<C:(5)7F69<=*
@M03506:14:000000000-AKVR1:1:1101:23986:11908 1:N:0:48
ATGAACTCCTACGGGAGGCAGCAGTCGAGAATTTTTGACAATGGGGGAAACCCTGATCGAGCGACGCCGCGTGGAGGATGAAGGTCTTCGGATTGTAAACTCCTGTCATTTGGGGACAAGGTGCACACGTTAACTGCGTGTGCATTGATAGTACCAGAAGAGGAAGAGACGGCTAACTCTGTGCCAGCAGCCGCGGTAATACAGAGGTCTCAAGCGTTGTTCGGATTCATTGGGCGTAAAGGGTGCGTATGCGGCGCGGTAAGTCGGGGGTGAAATCTCGGCGCTTAACTCCGAAACTGCA
+
CCC@CGGGGGFGGGGDGGGGEFFGGGGGGG;FGGGGGCFACFFFGGGCBEGGGGGFGGFFGGG7FCGGGGGFFEEGGDFG,,C8FFGGGGGGGGGGGA<FGGGGGGGGGGGAFFDGGGGFGGGGFFFGGGGF<FG,FCFGGGGFCF<9FCGGGGGCCF,DFGGGGFGGDFE>FG7FFGF,>FEGG;FC,,@=CFCEGGECCCFG9:CGGGGGFEG5=C=E=;=**;EG@FG78==EE818+<EGGEGG8*:CD5=)?>DG5*7CFGD3*1>>17*+:**7*))2:5544>?0D)))88?F1
@M03506:14:000000000-AKVR1:1:1101:24748:11921 1:N:0:48
ATGAACTCCTACGGGAGGCAGCAGTCGAGAATTTTTCTCAATGGGGGAAACCCTGAAGGAGCGACGCCGCGTGGAGGATGAAGGCTTTCGGGTTGTAAACTCCTGTCATTTGGGAACAAGGTTCGAGTATTAACTGTAGTCGCATTGATAGTACCAGAAGAGGAAGAGACGGCTAACTCTGTGCCAGCAGCCGCGGTAATACAGAGGTCTCAAGCGTTGTTCGGATTAATTGGGCGTAAAGGGTTCGTCGGCGGGTCTTGAAGTCAGGGGTGAGATCTTGGGGTTGAACCCTAGCACTGCC
+
CCCCCGGGGGGGGGEGGEGGGGGGGFGEFFCFGGGGFFFFFCFGGDECEGGGGGGFC<<DGGDGGCEGGGEGGG7EGGGGGG9FDAFGFFGGFGGGGGG,EEEGGFGF9?EGACEGGC8A8F,C:,AF@FFCFDD,5B,:3@FE+>F>C,7@C@FFBF<:,3@:FFFFGCCCFG>F:>C@;CBFDC:F,>::F*=FEG75C9CCCEF:<F9CF99B;:=/:;CE*2*+0<@ECC5C*:DFGG>0*/:5*/CC3CG>/57*<+0+3:CC*>EE*7>:7*02*))2*)*1)*)(08)/=)9*)
@M03506:14:000000000-AKVR1:1:1101:12257:11932 1:N:0:48
ATGAACTCCTACGGGAGGCAGCAGTGGGGAATTGTTCGCAATGGGCGCAAGCCTGACGACGCAACGCCGCGTGGAGGATGAAGACCTTCGGGTCGTAAACTCCTTTCGATCGAGACGAATGGACCTTGGGTTAGCAGCCGAAGGTAATGACGGTACCGAGAGAAGAAGCCCCGGCTAACTCCGTGCCAGCAGCCGCGGTAATACGGGGGGGGCAAGCGTTGTTCGGAATTACTGGGCGTAAAGGGCTCGTAGGTGGCCAACTAAGTCAGTTGTGAAATCTCCGGGCTTAACTCGGAACGGG
+
CCCCCGGGGGGGGGGGGGGGGGGGGGGGDGGGGGGGGGGGGGGGGGGGGGGGGFGGGGGGGGGGGGGGGGGGGGGGGGGGGGGGGGGGGGGGGGGGGGGGGGGGGGGGGGGGGGGGGGGGGGGGGGGGGGGGGGGGGGGEEGGGGFCFGGGGDGGGGGGGCGFGGGGFGGGGGGGGGGGGGGGGGGGGGGGGGGGGGGCGGCFFGGGGGGGGDEFEFGGCCEGGGGGGGGGGGGFGGGGDEFGGGCFGEGGFGGGGF@GGGFFGGCFCGC?4:<7CCF77:?5CEFG4:>?2*83)5@5:)
@M03506:14:000000000-AKVR1:1:1101:3074:11962 1:N:0:48
ATGAACTCCTACGGGAGGCAGCAGTAGGGAATATTGGTCAATGGACGCAAGTCTGAACCAGCCATGCCGCGTGCAGGAAGAAGGCTTTCTGAGTCGTAAACTGCTTTTGAATGGGAACAAATACCCCTTGCGAGGGATGCTGAGTGTACCATTAGAATAAGCACCGGCTAACTCCGTGCCAGCAGCCGCGGTAATACGGAGGGTGCAAGCGTTGTCCGGATTTATTGGGTTTAAAGGGTGCGTAGGCGGCTCTTTAAGTCAGTGGGGAAAGCCGACAGCTTAACTGTCGAAATGCCATTGA
+
CCCCCGGGGGGGGGGGGGGGGGGGGGGGGGFGGGGFEGGGGGGGGGGGGGGGGGGGGGGGGGGGGGGGGGGGGGGGGGGGGGGGGGGGGGGGGGGGGGGGGGGGFGGGGGGGGGGGFFGGGFGGFFCGGGGGGGGGGGGGGGGGFGGGGGGGDGGGGGGGGGGGGDGGGGGGFGGGGGGGGGG@EGGECCEGGGFAFGGGGGEGGGGFGGCEEGGCFGG8*=E?F999FGGG6:C?7CFGGGGGGGGDGC5EF7<79@FGCCFFG*5CECFFCD<CDFGFF*7???FF:F<256*7@@?7*
@M03506:14:000000000-AKVR1:1:1101:17676:11969 1:N:0:48
ATGAACTCCTACGGGAGGCAGCAGTGGGGAATTTTCCGCAATGGGCGAAAGCCTGACGGAGTGACACCGCGTGGGGGACGAAGGCCTTCGGGTCGTAAACCCCTGTCAGAGGGAAAGAAGGGCGCTGGCGTGAATAGCGCCGGCGTCTGACGGTACCTTCAGAGGAAGCCCCGGCCAACTCTGTGCCAGCAGCCGCGGTAAGACAGAGGGGGCACGCGTTGCTCGGAATCACTGGGCGTAAAGGGCGCGTAGGCGGGATGGCAAGTCAGTCGTGAAATCTCTCGGCTCAACCGAGAAACGG
+
CCCCCGGGGGGGGGGGGGGGGGGGGGGGGGGGGGGGGGGGGGGGGGGGGGGGGGGGGGGGGGGGGGGGGGGGGGGGGGGGGGGGGGGGGGGGGGGGGGGGGGGGGGGGGGGGGGGGGGGGGGGGGGGGGGFGGGGGGGGDGGGGGGGGGGGGGGGGGGGGGGGGGGGGGGGGGGGDDFGGFGGGGGGGGGGGGGDGGGEE8C7CCEFGGGGGGGDEEECECGGFGDGC/92+<CFFFGGG=CGGGG:9:>5ECCGDG@GDGG<9**<*:*3<957*2=D*:*=EG>558657@)7756)00
@M03506:14:000000000-AKVR1:1:1101:15952:11972 1:N:0:48
ATGAACTCCTACGGGAGGCAGCAGTAAGGAATATTGGTCAATGGACGCAAGTCTGAACCAGCCATGCCGCGTGGAGGATTAAGGCCCTCTGGGTTGTAAACTCCTTTTATCTGGGAAGAAATGCATTTTTTCTAAAGTGCTTGACGGTACCAGAGGAATAAGCACCGGCTAACTCCGTGCCAGCAGCCGCGGTAATACGGAGGGTGCAAGCGTTATCCGGATTCACTGGGTTTAAAGGGTGCGTAGGCGGGCAGGTAAGTCCGTGGTGAAATCTCTGAGCTTAACTCAGAAACTGCCATGG
+
CCCCCGGGGGGGGGGGGGGGGGGGGGGGGGGGFGGGGGGGGGGGGGGGGGGGGGGGGGGGGGGGGGGGGGGGGGGGGGGGGGGGGGGGGGGGGGGGGGGGGGGGGGGGGGGGGGGGGGGGGGGGGGGGGGGGGGGGGGGGGGGGGGGGGGGGGGGGGGGGGGGGGGGGGGGFGGGGGGGGGGGGGGGGGGGGGGGGFGGGGGGGGGGGFGGGGGGGGGGGGGGGFFCFGG:BCFGFGGGGGGGEEGGGGGGGDGGGGFD>E7CFDD/>FC7@>FCCC4FC*<B?C6D?2*8:F*=F498?@
@M03506:14:000000000-AKVR1:1:1101:12506:12002 1:N:0:48
ATGAACTCCTACGGGAGGCAGCAGTGAGGAATCTTGCACAATGGGCGAAAGCCTGACGCAGCGACGCCGCGTGGAGGATGAAGGTCTTCGGATCGTAAACTCCTGTCGAGCGGGACGAATGTCGAGGGGGTTAATAGCCTCTTCGATTGACGGTACCGCTGGAGGAAGCCCCGGCTAACTCCGTGCCAGCAGCCGCGGTAATACGGAGGGGGCCAGCGTTGTTCGGAATTATTGGGCGTAAAGGGCGCGTAGGCGGCCGTTCAAGTCGAACGTGAAATCCCTCGGCTCAACCGGGGAACTG
+
CCCCCGGGGGGGGGGGGGGGGGGGGGGGGGGGGGGGGGGGGGGGGGGGGGGGGGGGGGGGGGGGGGGGGGGGGGGGGDGGGGGGGGGGGGGGGGGGGGGGGGGGGGGGDEGGGGGGEGGGGGGGGGGGGGCFGGGGFFGGGFGGGGGGGGGGGGGGFGGGGGGFEGDFE=FGGGGGGGGGFFGGGGGGGGGGGGGGGGEGGG79ACEDGEE>CEGGGGGEGG=FEG>**AEFGFGGGG3CCEGGGGGGG5=EC6CGDBDD=FGFCC975557*7*2?6:0<?7:C)1>?C?83@@BB:5)/
@M03506:14:000000000-AKVR1:1:1101:17133:12006 1:N:0:48
ATGAACTCCTACGGGAGGCAGCAGTCGAGAATTTTTCTCAATGGGGGAAACCCTGAAGGAGCGACGCCGCGTGGAGGATGAAGGTCTTCGGGTTGTAAACTCCTGTCATTTGGGAACAAGTGTCGGTACGTAACTGCTACCGGCTTGATAGTACCAGAAGAGGAAGAGACGGCTAACTCTGTGCCAGCAGCCGCGGTAATACAGAGGTCTCAAGCGTTGTTCGGATTCATTGGGCGTAAAGGGTGGGTAGGTGGCGCCGTAAGTCGGGTGTGAAATTTCGGAGGTTAACTCCGAAACTGCA
+
CCCCCGGGGGGGGGGGGGGGGGGGGGGGGGGGGGGGGGGGGGGGGGGGGGGGGGGGGFGGGGGGGGGGGGGFGGGGGGGGGGGGGGGGGGGGGGGGGGGGGGGGGGGGFFGGGGGGGGGGDFGGGGGFGGGGGGGGGGGGGGGGGGGGGGGGGGGGGGGGGGGGGGGGGGDEEGDGGCFGGGGGGGGGGFGGGGGGGDEGGGGGFFGGGGGGFFGGB8EGDFGEE5EFFF?FGGGG5E*;CFG:C=ED7:7<DGCC:5DDCEFCCDGGCC557**<CFGFC55**0:7ADFB:@)55*061
@M03506:14:000000000-AKVR1:1:1101:12939:12049 1:N:0:48
ATGAACTCCTACGGGAGGCAGCAGTCGGGAATTTTGGGCAATGGGCGAAAGCCTGACCCAGCAACGCCGCGTGAAGGATGAAATCCTTCGGGATGTAAACTTCGCAAGAACGGGAAGAATAAGTAAGAGTTAATATCTCTTACGATGACGGTACTGTTTGTAAGCTCCGGCTAACTCCGTGCCAGCAGCCGCAGTAATACGGGGGGAGCAAGCGTTGTTCGGATTTACTGGGCGTAAAGGGCGCGTAGGCGGCCACCGCAAGTCGACTGTGAAATCTCCGGGCTTAACCCGGAAAGGTCAG
+
CCCCCGGGGGGGGGGGGGGGGGGGGGGGGGGGGGGGGGGGGGGGGGGGGGGGGGGGGGGGGGGGGGGGGGGGGGGGGGGGGGGGGGGGGGGGEGGGGGGGGGGGGGGGGGGGGGGGGGGGGGGGGGGGGGGGGGGGGGGGGGGGGGGGGGGGGGGGGGGGGGGGG9FGGEGGGGGGGGGFGGFGGGGGGFGGGGGGGGGGGGGGGGGGGGGGGGGGGGGFGGEGGGGGGDGGDEGGGGGFGCGGDEEDGGGGGGGGGFGGEGFGG:EGGGGFGGGCGFFDGFFEGFGFFGFFD>EFFFF47
@M03506:14:000000000-AKVR1:1:1101:18527:12063 1:N:0:48
ATGAACTCCTACGGGAGGCAGCAGTGGGGAATTGTTCGCAATGGGCGCAAGCCTGACGACGCAACGCCGCGTGGAGGATGAAGGTCTTCGGATTGTAAACTCCTGTTGCCAGGGACGAATGGCCACGACCTAATACGTCGTGGTGTGACGGTACCTGGTGAGGAAGCCCCGGCTAACTCTGTGCCAGCAGCCGCGGTAATACAGAGGGGGCAAGCGTTGTTCGGAATTACTGGGCGTAAAGGGCGCGTAGGCGGCCTGTTAAGTCGAACGTGAAATCCCCGGGCTCAACCCTGGGATGCCG
+
CCCCCGGGGGGGGGGGGGGGGGGGGGGGGDGGGGGGGGGGGGGGGGGGGGGGGGGGGGGGGGGGGGGGGGGGGGGGGGGGGGGGGGGGGGGGGEGGGGGGGGGGFGGGGGGGGGGGGGEGGGGGGGGGGGGGGGGGGGGGGGGGGGGGGGGGGGGGGGFFGGGFGGGGGGGGGGDFGGGGGGGGGGGGGGGGCFEFEGGGGGCCEE>EGGDEGFCGGGGGGGGGGGGGFGGGGFFGEG<FG?==EDEDDG=6CECDCF*?F:CEGDE35DFFCF>FCFC37@>C274*4*).<555@D)00
@M03506:14:000000000-AKVR1:1:1101:15094:12067 1:N:0:48
ATGAACTCCTACGGGAGGCAGCAGTCGGGAATTTTGGGCAATGGGCGAAAGCCTGACCCAGCAACGCCGCGTGAAGGATGAAATCCCTCGGGATGTAAACTTCGCAAGAACAGGAAGAATAAGTGAGAGTTAACACCTCTTACGATGACGGTACTGTTTGTAAGCTCCGGCTAACTCTGTGCCAGCAGCCGCGGTAATACGGGGGGTGCGAGCGTTGTCCGGAACCACTGGGCGTAAAGGGCGCGTAGGTGGTTTGATACGGGTGTGGTGAAAGCCCGGAGCTCAACTCCGGGTCTGCCGT
+
CCCCCGGFGGGGGGGCGGGGGGFGEECFGGCFCFG@FCFEE<CEFGGEGEGGGFFGEFGGGGCFAC@BFGCFGCFGG@FGDEGGGGF<FFGDCFEFA<FGFE@CEDCGCGFFEFFCFFEGFFGFFFFGGGGGGGFB7FCFGFGCDEFFFGEGC>FC7=,DCF;FFG7DCEEGGEEA92>7;;>BFGGG,>FECGGGCFCFF58:FEEECE>EECEEGGGFEE8>>F>CCFDGFC:8=F7CE55CECECECFGGGG<CB:*1=51:77C:9997C4*7>D5CD:<<=C*.*8(7..75665.
@M03506:14:000000000-AKVR1:1:1101:1892:12081 1:N:0:48
ATGAACTCCTACGGGAGGCAGCAGTGGGGGATATTGGACAATGGGGGCAACCCTGATCCAGCCATGCCGCGTGAGTGATGAAGGCCCTAGGGTTGTAAAGCCCTTTTGTGCGGGAAGATAATGACGGTACCGCAAGAATAAGCCCCGGCTAACTTCGTGCCAGCAGCCGCGGGAATACGAATGGGGCTAGCGTTGCTCGGAATCACTGGGCGTAAAGGTTGCGTAGGCGGGGTTTTAAGTTAGGGGTGAAATCCTGGAGCCCAACTCCAGAACTGCCTTTGATAATGTAGAGCTTCAGTCC
+
CCCCCGFGGGGGGGGGGGGGGGFGGGGGGG:FFFGGD@FCEEDGGGECFFFGGGGGFCFGGGGGFFFGEG76CFG,CAECEFGGGGGGFCGG8FGGFGF9?@FEFGGFE,,BFGCFECFCGGDFGCGGFGGCGDGG,B<FFEGG7F:CDCEFGDGC*6<75,@*,>,D:C<F*=F<9,:FG*F:EG7B8*,14FE*0+;5CEFFC@<7C**:*:CFEG++02?*2/A+::E*2*2/<CC7<<C?FG:)*+0+*3<*0)7**/17**09+927CCC90*:7**12+07*-*6:7@)**0//)
@M03506:14:000000000-AKVR1:1:1101:3072:12083 1:N:0:48
ATGAACTCCTACGGGAGGCAGCAGTTGGGAATCTTGGACAATGGGGGAAACCCTGATCCAGCCATGCCGCGTGAGTGATGAAGGCCTTCGGGTTGTAAAACTCTTTCGACGGGGACGATAATGACGGTACCCGTAGAAGAAGCTCCGGCTAACTTCGTGCCAGCAGCCGCGGTAATACGAAGGGGGCTAGCGTTGTTCGGAATTACTGGGCGTAAAGCGCGCGCAGGTGGTCTTTCAAGTCAGTGGTGAAAGCCCGGAGCTCAACTCCGGAAATGCCATTGAACCTGTGAGACTTGAGGAC
+
CCCCCGGGGGGGGGGGGGGGGGGGGGGGGGGGGGGDEFFDGGGGGGGGGGGGGGGGGGGGGGGGGGGGGGGGGEGGGGGGGFGGGGGGGGGGGGGGGGGGGGGGGGGGGGGGGGGGGGGGGGGGGGGGGGGGGGGGGGGGGGFGGGGGEGGGGGGGDCFGGGGGGGGGGGGGGGGGGGGCCFGGGGGGGGGGGGGGGGGG7AGGGGGGCFFGGGGG79CCEGGCEGGGGGGGGGGG+<>GCEFGFGGGFGDGGECGC)9C*C4EF*36CDE@5C77D6CFGFF+:75=8C?)*9/*9?:<)
@M03506:14:000000000-AKVR1:1:1101:13640:12099 1:N:0:48
ATGAACTCCTAACGGGAGGCAGCAGTCGAGAATTTTTCTCAATGGGCGAAAGCCTGAAGGAGCGACGCCGCGTGGGGGATGAAGGGCTTCGGTCCGTAAACCCCTGTCATTTGCGAACAAACCTTACGATTGAACAGGTCGTGAGCCGATTGTAGCGGAAGAGGAAGGGACGGCTAACTCTGTGCCAGCAGCCGCGGTAATACAGAGGTCCCGAGCGTTGTTCGGATTCACTGGGCGTAAAGGGTGCGTAGGTGGTGAGGAAAGTCGGATGTGAAATCTCCAAGCTCAACTTGGAAATGGC
+
CCCCCGGGGGGGGGGGGGGGGGGGGGGGGGGGGGGGGGGGGGGGGGGGGGGGGGGGGGGGGGGGGGGGGGGGGGGGGGGGGGGGGGGGGGGGGGGGGGGGGGGGGGGGGGGGGGGGGGGGGGGGGGGGGGGGGGGGGGGGGGGGGGGGCFEGGGGGGGFFGGGGGGGGGGGGGGEGGGGGGGGGGFGGGGGGGF>EGEGGGFFFFGGFC;@GGCCEE:ED5A7CGGGGFGGGGGFCC8>=CFCEFC*>;=EE:CF<F?FGGC9A+CEGC3C6CC>::7CCGFFF>?C??G4476<96*19.
@M03506:14:000000000-AKVR1:1:1101:27483:12150 1:N:0:48
ATGAACTCCTACGGGAGGCAGCAGTGGGGAATTGTTCGCAATGGGCGCAAGCCTGACGACGCAACGCCGCGTGGAGGACGAAGATCTTCGGGTCGTAAACTCCTGTCGAGTGGGAAGAACGCTTCGGGGGCGAATATCCTCCGGAATTGACGGTACCACTAAAGGAAGCACCGGCTAACTCCGTGCCAGCAGCCGCGGTAATACGGGGGGGGCAAGCGCTGTTCGGAATTATTGGGCGTAAAGGGCGAGTAGGCGGCGCCACAAGTCACTTGTGCAAACGCTGGGCTCAACTCAGAGCCTG
+
CCCCCGFGGCEGDEGGGGGGGGGGGDFGEGGFGFGGGGGGGGGCGGGGGGGGGGGGGEGGDGGGGGGGGGGCF>EBCGGGGGGGFGGFFFFDE@FFFGGGFGGCEGFGGEFFGDEGGGGGGGGGGGGGG:CCFGGG@GFFGGCCGDGFGGGDCGDG9F77<,<FFFG:F+*;55C??FGGGGEEFGFFGCEFC@C5588CC++<C5?>EE5:C5C*5C*:CG0+1:CC8:CFCE6FGC)*7CCECEE):C=FF9C38>C)**9:=*<77:7****<76**)05C=45)4DF<4?F4*0<?)
@M03506:14:000000000-AKVR1:1:1101:11528:12154 1:N:0:48
ATGAACTCCTACGGGAGGCAGCAGTGAGGAATATTGGTCAATGGGCGCAAGCCTGAACCAGCCATGCCGCGTGCAGGATGACGGTCCTATGGATTGTAAACTGCTTTTGTACAGGAAGAAACACTCGGACGTGTCCGAGCTTGACGGTACTGTAAGAATAAGGATCGGCTAACTCCGTGCCAGCAGCCGCGGTAATACGGAGGATCCAAGCGTTATCCGGAATCATTGGGTTTAAAGGGTCCGTAGGCGGGTTTATAAGTCAGTGGTGAAAGCCCATCGCTCAACGATGGAACGGCGATTG
+
CCCCCGGGGGGGGGGGGGGGGGGGGGGGGGGGGGGGGGGGGGGGGGGGGGGGGGGGGGGGGGGGGGGGGGGGGGGGGGGGGGGGGGGGGGGGGGGGGGGGGGGGGGGGGGGGGGGGGGGGGFGGGGGGGGGGGGGGGGGGGGGGGGGGGGGGGGGGGGGGGGFGFGGGGFGGGGGGGGGGGGGGGGGGGFGGGGGFGGGGEEGCCBCFEFFGGGGGGGGGGEFFFCEFGGGG8EGDGGGC7EGCFGGGGGG*1:?CC4*?FGG9<FFFFG?B<47=4<53/.7CGE5),5574>>D).75)
@M03506:14:000000000-AKVR1:1:1101:21605:12158 1:N:0:48
ACGAACTCCTACGGGAGGCAGCAGTCGGGAATTTTGGGCAATGGGCGAAAGCCTGACCCAGCAACGCCGCGTGAAGGATGAAATCCCTCGGGGTGTAAACTTCGCAAGAACGGGAAGAATAAGTAAGGGTTAACACCTCTTACGATGACGGTACTGTTTGTAAGCTCCGGCTAACTCCGTGCCAGCAGCCGCGGTAATACGGGGGGAGCAAGCGTTGTTCGGATTTACTGGGCGTAAAGGGCGCGTAGGCGGCCACCGCAAGTCGGTGGTGAAATCTCTGGGCTTAACCCAGAACGGTCAA
+
CCCCCGGGGGGGGGGGGGGGGGGGGGGGGDEGGGGGGGGGGGGGGGGGDGGGGGGGGGGGGGGGGGGGGGGGGGDGGGGGGGGGGGGFGGGGGGGGGGGGGGGGGGGGGGGGGGGGDGGGFGGGFGGFGGGGGGGGGGGGCFGFFGFA<FGGGDGGGGGGGGGGGFFGGGGGGGGFCFGGGGGGGFFGGGGGGDEGCBFFGGGGGECG?CCGGGG5CGFGGGGCEDGFC9CFC:EE=FFFEEEGGC75CF*29/:/CECD55*<:7C*//CFC77FGF*2>FF656783<>6F5))57>D6
@M03506:14:000000000-AKVR1:1:1101:9925:12187 1:N:0:48
ATGAACTCCTACGGGAGGCAGCAGTGGGGAATATTGCACAATGGGCGCAAGCCTGATGCAGCCATGCCGCGTGTATGAAGAAGGCCTTCGGGTTGTAAAGTACTTTCAGCGAGGAGGAAGGCGTTGTGGTTAATAACCGCAACGATTGACGTTACTCGCAGAAGAAGCACCGGCTAACTCCGTGCCAGCAGCCGCGGTAATACGGAGGGTGCAAGCGTTAATCGGAATTACTGGGCGTAAAGCGCACGCAGGCGGTCTGTCAAGTCGGATGTGAAATCCCCGGGCTCAACCTGGGAACTGC
+
CCCCCGGGGGGGGGGGGGGGGGGGGGGGGEGG,EFGGGGGGGGGGGGGGGGGGGGGGGGGGGGGGGGGGGGCGFGGGGGGGGGGGGGGGGGGGGGGGGGGGGGGGGGGGGGEEGGGGDGGGGGGGGGGGGGGFGGGGGGGGGGGGGFGFGGEGEGGDFGGGGGGGGGGGGGGGGDGGGFGGGGGGGGGGGGGGGGGDCCGGGGGGGGDGGGGGGGGGCEDGGGGGCCFGGGGGDFGGGGGGGCED5CDGGGGGG5CEFG:FCGGGCEGECC:FD*3C6DFFD)CC>F?2CFFFFF@FF?69
@M03506:14:000000000-AKVR1:1:1101:6896:12223 1:N:0:48
ATGAACTCCTACGGGAGGCAGCAGTGGGGAATATTGGACAATGGGCGAAAGCCTGATCCAGCCATGCCGCGTGAGTGAAGAAGGCCTTAGGGTTGTAAAGCTCTTTCAGCGGGGAAGATAATGACGGTACCCGCAGAAGAAGTCCCGGCTAACTTCGTGCCAGCAGCCGCGGTAATACGAAGGGGACTAGCGTTGTTCGGATTTACTGGGCGTAAAGGGCGCGTAGGCGGCCACCGCAAGTCGATTGTGAGATCTACGGGCTTAACCCGGAAAGGTCAACCGATACTGCGGGGCTAGAGTG
+
CCCC@CF<@FDFEEGDEGFGGGFGECEFGCCCFFGFFCFGAC@FGFGGGGGGGFDG9FFGGGFFGGGFGDEFGGGGGGFGFGGDF@,E<FFFFGGEGGGGGFGGGGGGGGGGGGGGFCEGGAFFGGDG?FFGGEEGGGGGGGGGGFFFGGDC@FFFGEGGCFGGFGDFFGGGEGCFGGG*<<7CGD@8CFGG<CECGF7B:E8FFDG9CA;C?E>8CFEGGGG8C*;F>G=>?FFCEED=CFC5:+1:CG+00<+*28DGGECCE>+9CG5.)94A>F67*))2:)>747),535>5?4B7
@M03506:14:000000000-AKVR1:1:1101:4449:12249 1:N:0:48
ATGAACTCCTACGGGAGGCAGCAGTCGGGAATTTTGGGCAATGGGCGAAAGCCTGACCCAGCAACGCCGCGTGAAGGATGAAATCCCTCGGGATGTAAACTCCGCAAGAACGGGAAGAATAAGCGAGAGTTAATATCTTTCGCGATGACGGTACCGTTTGTAAGCTCCGGCTAACTCCGTGCCAGCAGCCGCGGTAATACGGGGGGAGCAAGCGTTGTTCAGATTTACTGGGCGTAAAGGGCGCGTAGGCGGCCACCGCAAGTCGATTGTGAAATCTCCGGGCTTAACCCGGAAAGGTCAA
+
CCCCCGGGGGGGGGGGGGGGGGGGGGGGGGGGGGGGGGGGGGGGGGGGGGGGGGGGGGGGGGGGGGGGGGGGGGGGGGGGGGGGGGGGGGGGGGGGGGGGGGGGGGGGGGGGGGGGGGGGGGGGGGGDGGGGGGGGGGGGGGGGGGGGGGGGGGGGFGGGGGGGGGGGGGGGGGGGGGGGGGFGGGGGGGGGGGGGGGGGGGGGGGGGGGFFFGEGGGGFGGGGGGGGFGGGGGEEGGFEEGGGGGGGGGGGGEC<;55)/C::=CEFG>0=C7:929DGGFFG7)CFAFBFEF@@49BFF
@M03506:14:000000000-AKVR1:1:1101:17610:12254 1:N:0:48
ATGAACTCCTACGGGAGGCAGCAGTGGGGAATATTGGACAATGGGCGCAAGCCTGATCCAGCCATACCGCGTGAGTGATGAAGGCCCTAGGGTTGTAAAGCTCTTTTGTGCGGGAAGATAATGACGGTACCGCAAGAATAAGCCCCGGCTAACTTCGTGCCAGCAGCCGCGGTAATACGAAGGGGGCTAGCGTTGCTCGGAATCACTGGGCGTAAAGGGTGCGTAGTCGGGTCTTTAAGTCAGGGGTGAAATCCTGGATCTCAACTCCAGAACTGCCTTTGATACCGAGGATCTTGCGTTC
+
CCCCC9<EEG<<6BBFC7F@EF<@E@F<+@,,;CF,@@F@<C@C<,@FCCCFFGDE@<FEFF<8E,C<B@:@F@,C<<FFF<,=FGGGFFGGFFCGC<EFAEFDFFFCGC<FEGEFEFGF9DC,CC@F+4:C+>+>A<FG9?FGDEGCFBCFCGEFCB<CGCFGFGGF@<EG@EFFGF**,1<@17::C<:F=78:?CEC7;CC<CCC*;5*?8C*<EE*:*1:;C/<888CEFC72+:9C9C**2*9/+++*+3:+52>GFF7C7:*<D+77C*+24::C*9++)1)().26=?F*<)07
@M03506:14:000000000-AKVR1:1:1101:13018:12264 1:N:0:48
ATGAACTCCTACGGGAGGCAGCAGTCGAGAATTTTTCTCAATGGGGGAAACCCTGAAGGAGCGACGCCGCGTGGAGGATGAAGGTCTTCGGGTTGTAAACTCCTGTCATTTGAGAACAAGGTGCAAATGTTAACTGCATGTGCATTGATAGTATCAGAAGAGGAAGGGACGGCTAACTCTGTGCCAGCAGCCGCGGTAATACAGAGGTCCCAAGCGTTGTTCGGATTCATTGGGCGTAAAGGGTGTGTAGGTGGCGCCGTAAGTCGGGTGTGAAATTTCGGAGCTTAACTCCGAAACTGCA
+
CCCCCGGGGGGGGGGGGGGGGGGGGGGGGGGGGGGGGGGGGGGGGGGGGGGGGGGGGGGGGGGGGGGGGGGGGGGGGGGGGGGGGGGGGGGGGGGGGGGGGGGGGGGGGGGGGGGGGGGGGGGGGGGGGGGGGGGGGGGGGGGGGGGGGGGGGGGGGGGGGGGGGGGGGGDEGGGGGGGGGGGGGGGGGGGGGGGGEDECGGGGGGGGGGGGGGGGCEGCEGDEEGGGFEGGGFGGEED5<CGFGCEG?FFCFGGGDFDGCGF:EDGGGGGFGFFGFBCDDDBE*6DFACF?EFF>>4@F7
@M03506:14:000000000-AKVR1:1:1101:10696:12275 1:N:0:48
ATGAACTCCTACGGGAGGCAGCAGTCGAGAATTTTTCTCAATGGGGGCAACCCTGAAGGAGCGACGCCGCGTGGAGGATGAAGGTCTTCGGATTGTAAACTCCTGTCATTAGGGAACAAGTTGCAGCGATTAACTGTCGCTGCATTGATAGTACCTGAAGGGGAAGAGACGGCTAACTCTGTGCCAGCAGCCGCGGTAATACAGAGGTCTCAAGCGCCGGTCGGATTCATTGGGCGTAAAGGGTGCGTAGGCGGCGCGGTAAGTCGGGTGTGAAATCTCGGGGCTTCACTCCGGTACGGCG
+
CCCCCGGGGGGGGGDEGGGGGGGGGGGGEFGGGGGGG@FGGGGGGDGGGFGGGGGGGGGGGGGGGGGGGGGGGGEFGGGGGGGGGGGGGGGGGGGGFGGGGGGGGGFGGGGGGGGGGGGGFDGGFGCG7DDGFGGGGGGGGEFG<FGGGGGGC@AFFGCGGF:@FGFCGGG7CFGCFFCGGGCFFFFCEGGGCCEEEDEF@+BFFGGG+?FFC99C5C=*:8E*5*/<F?CGFGGEGEGC+<*0:7CC85CGG55DD7>DC/*3<1>D:5CB*20A>B7<C)87*5*0)**(.)).0)0.)
@M03506:14:000000000-AKVR1:1:1101:15502:12344 1:N:0:48
ATGAACTCCTACGGGAGGCAGCAGTGGGGAATTGTTCGCAATGGGCGCAAGCCTGACGACGCAACGCCGCGTGGAGGACGAAGATCTTCGGGTCGTAAACTCCTGTCGAGCGGGAAGAACGCTTCCCGGGTGAATAATCCGGGGCATTGACGGTGCCGCTAAAGGAAGCCCCGGCTAACTCCGTGCCAGCAGCCGCGGTAATACGGGGGGGGCACGCGTTGTCCGGAATACCGGGGCGTAAAGGGCCCGTAGCCGGCCACCAAAGTCGGAGGGGAATTCCCCAGGTTAAACCTGGAACCGC
+
CCCCCGGGGGGGGGGEGGGGGGGGGGGGGGGGGGGGGGGGDGGGGFGGGEGGGFGFGGGGGGEGGGGGGGGC=FGGDFGGGGGGGFGDGGGDFGGGGGGFGGGGFDGFGDGGGGGGGGGGGGGG7FGGGGGGGGGGGGGGGGDG*<:FFFGEGGGGGGGEGDGCFGGGCCGGGGGGGGGGGEECFGGGG>FCGDECGE8EGFGGGGGDECE>>E***::*:?++88518+++*:C*/8)8>*<E***1?::25+:)1)/***9*:001*)*0))/C*0:77))2*)9*6:?1477)/073)
@M03506:14:000000000-AKVR1:1:1101:19444:12349 1:N:0:48
ATGAACTCCTACGGGAGGCAGCAGTGGGGAATATTGGACAATGGGGGCAACCCTGATGGAGCGACGCCGCGTGGAGGATGAAGGCCTTCGGGTTGTAAACTCCTGTCATGCGGGAACAAGCAAGTGATAGTACCGCAAGAGGAGGAGACGGCTAACTCTGTGCCAGCAGCCGCGGTAATACAGAGGTCTCCAGCGTTGTTCGGATTCATTGGGCGTAAAGGGTGCGTAGGTGGTGGCGCAAGTCTGGTGTGACATCTCGGAGCTCCACCCCGGAATGGCACCGGAGCCTGCGTGACCCGCG
+
CCCCCGGFGGGGGGGGGGGGGGGGGGGFECGGGGGCFFGGFGGGGGGGGGGGGGGGGGGGGGGGGGGGGGGGGGGGGGGGGGGGGGGGGGGGEGGGGGFGFGGGGFGGGGGGGGGGGGGGGGGGGGFGGGFDGGEEECGGGGGGDFGFGGGGEDGGFGEG@FGGGGGG,FEEGGG<@@@FGG@C@<FC@F,:<FGF5B7C@;E8AEG7CFGGFFG*?CFF7*;EC>;5C5<9E5C===<5CC?F?77:@:EC*++7@FD3**1:?*<<*9EB)1/=C)074@@5C5)0(*.2).7)*.)))
@M03506:14:000000000-AKVR1:1:1101:24081:12365 1:N:0:48
ATGAACTCCTACGGGAGGCAGCAGTGGGGAATCTTGCGCAATGGCCTAACGGCTGACGCAGCGACGCCGCGTGTGGGATGAAGCTCTTCGGAGTGTAAACCACTGTTGCCCGGGACGAACAGCTCGATTAGTCGAGCCTGACGGTACCGGGTGAGGAAGCACCGGCTAACTCCGTGCCAGCAGCCGCGGTAATACGGGGGGTGCGAGCGGTGTCCGGAATCACTGGGCGTAAAGGGCGCGGAGGTGGCTGGGCAAGTTGGGTGTGAAAGCCCAGGGCCCAACCCTGGAGTTGCACTCAAGA
+
CCCCCGGGGEFGGGGGGGGCGGGGGGGGGGGGGGGGGGGGGGGGGGGGFGGEGGGGGGGGGGGDGDEGGGG=FCFGGGGGGGGGGGGGGGFGGGGGGGGGFGGGGGFGGCFGGGGGGGGGGFGFGGGFGCFFGGGGGGGGGGGGGGGGGGGGGGGGGGGGGGGGGGGE<CG9FEFGGGGGFGGGGGGCCEG5EFFFGGDGG8E>ECGEE5CEGFFCCEDGFCCFGGGFCE=8CFFGGC38*:=C5:5C5*:CF::CCFFFG=CC5*07CC6)9FF5*)1/77)*0.74(9)6*96*)07*0
@M03506:14:000000000-AKVR1:1:1101:26168:12368 1:N:0:48
ATGAACTCCTACGGGAGGCAGCAGTGGGGAATATTGCACAATGGGCGCAAGCCTGATGCAGCGACGCCGCGTGAGGGATGACGGCCTTCGGGTTGTAAACCTCTTTCAGTAGGGACGAAGCGCAAGTGACGGTACCTATAGAAGAAGCACCGGCCAACTACGTGCCAGCAGCCGCGGTAATACGTAGGGTGCGAGCGTTGTCCGGAATTACTGGGCGTAAAGAGCTCGTAGGTGGTTTGTCGCGTTGTTCGTGAAAACTCACAGCTCAACTGGGGGCGTGCGGGCGATACGGGGAGACTGG
+
CCCCCFGGGDFGGGGGGGGGGGGGEGGGGBFAFFGGGGGGGEF@<EFG:@FCECFFGGCFGGGCEGGCC:F4CFGG@FFDGGGD7FFGFGGGGGGCFGGFF@EEAEDFG,BAFGF7FGGCFGGCF@D9DGGGGGGFC,@FFFGGGGG7FF,CCFFCCFFFEGFF@@CGFFGCFF>FG7:CFF9772=*8?FFD**1?CE5E@?EGGC*<FGC?:C88*:C=FC6*<0?:5;83<CCFG<8?E575>E989::7+/:77**<+9CFD67+97?*7C5<8)19;5*:))02CF?3))07.69F
@M03506:14:000000000-AKVR1:1:1101:6232:12427 1:N:0:48
ATGAACTCCTACGGGAGGCAGCAGTAAGGAATATTGGTCAATGGACGCAAGTCTGAACCAGCCATGCCGCGTGGAGGATGAAGGTCCTCTGGATTGTAAACTTCTTTTATCTGGGAAGAAATGCATTTTTTCCAAAGTGTTTGACGGTACCAGATGAATAAGCACCGGCTAACTCCGTGCCAGCAGCCGCGGTAATACGGAGGGTGCAAGCGTTATCCGGATTCACTGGGTTTAAAGGGTGCGTAGGTGGGCAGGTAAGTCAGTGGTGAAATCTCCGGGCTTAACCCGGAAACTGCCATTG
+
CCCCCGGGGGGGGGGGGGGGGGGGGGGGGGGGGGGGGGGGGGGGGGGGGGGGGGGGGGGGGGGGGGGGGGGGGGGGGGGGGGGGGGGGGGGGGGGGGGGGGGGGGGGGGGGGGGGGGGGGGGGGGGGGGGGGGGGGGGGGGGGGGGGGGGGGGGGGGGGGGGGGGGGGGGGGGGGGGGGGGGGGGGGGGGGGGGGGGGFGGGGGGGGGGGGGGGGGGGGGDGEGFGFGGGCGEGGCCDGGGGG:EGGGFFGGGGGGGFGCCFFFGGFFF4:F::DED>DCC4:9C=C>BGF>5BFFF4=B6
@M03506:14:000000000-AKVR1:1:1101:13680:12453 1:N:0:48
ATGAACTCCTACGGGAGGCAGCAGTGGGGAATTGTTCGCAATGGGCGCAAGCCTGACGACGCAACGCCGCGTGGAGGATGAAGACCTTCGGGTCGTAAACTCCTTTCGACCGAGAAGAATGGCTCACGACCTCATACGTCGTGAGCATGACGGTATCGAGGGAAGAAGCCCCGGCTAACTCTGTGCCAGCAGCCGCGGTAATACAGGGGGGGCAAGCGTAGTTCGGAATTACTGGGCGTAAAGGGTTCGGAGGGGGCCAACTAAGCGAGACGTGAAATCCCCCAGCTTAACTGGGGAAATG
+
CCCCCAFFGGGGGGGEEGGGGDFGGGGGGGGGGGGGGGGGGGFGFFCFGGGGGFDFGGGGG@+@FGGGGGGGGGEFGFFGCAFFGFCCFE7@FEC:FFGF,C=5?FGGGGGGGEBFGBB><CF8FGGGG<F@CFCGGF:F7>>FGFG?FDGGG>F>,>*:<::<FFFF7F*4<:*<@<<,<FCFGGGGC*4C@F888E*:8+C?CF?EGEGG58*18?:*2*+<CE88:@C++<EGFED555<CGFC4C*2:3*//*7*556C+<**955C>>C7/27**2)022>67<FFFF)5).))01
@M03506:14:000000000-AKVR1:1:1101:18505:12455 1:N:0:48
ATGAACTCCTACGGGAGGCAGCAGTAACGAATCTTCCGCAATGGGCGCAAGCCTGACGGAGCAATGCCGCGTGTGGGATGAAGCGGCTACGCCGTGTAAACCACTGTCAGGGGGCAGGAACAATGACCGCCCCCAGAGGAAGAGCCGGCTAACCCTGTGCCAGCAGCCGCGGTAATACAGGGGGCTCGAGCGTTAGTCGGAATCACTGGGCTTAAAGGGTGCGCAGGCGGCTCGCCAAGTGCTTTGTGAAATCCCCCAGCTCAACTGGGGAAAAGCAGGGCAAACTGGCGGGCTTCAGGGG
+
CCCCCGGGGGGGGGGGGGGGGGGGGGGGGEFGGGGGGEG@FDFGGFEEEGGGGFGFGGGGGGGGGGGGGGGGGFFGGGFGG9FFGGGGGGGGGGGGGFGGGGGGGGFFGGGGEGGCGGGGGGFFFGFGEDFGGGGGFGFG8FFGGFGEG7BEGGGGGGGGG?FGCFGFECECCGGGGGFGGGGDC5CC*28C**1AFCEG5E5AE8CGGDC:C6+9CFDGGCEC*/88*?C587/:5EF+A:+0+0AF?<A9:36**)190<F+**+**95<*09C4@:)*05CGFGFFGF9)7))*1*))
@M03506:14:000000000-AKVR1:1:1101:5666:12479 1:N:0:48
ATGAACTCCTACGGGAGGCAGCAGTCGGGAATTTTGGGCAATGGGCGAAAGCCTGACCCAGCAACGCCGCGTGAAGGATGAAATCCCTCGGGATGTAAACTTCGCAAGAACGGGAAGAATAAGCGAGAGTTAATATCTTTCGCGATGACGGTACCGTTTGTAAGCTCCGGCTAACTCCGTGCCAGCAGCCGCGGTAATACGGGGGGAGCAAGCGTTGTTCGGATTTACTGGGCGTAAAGGGCGCGTAGGCGGCCACCGCAAGTCGATTGTGAAATCTCCGGGCTTAACCCGGAAAGGTCAA
+
CCCCCGGGGGGGGGGGGGGGGGGGGGGGGGGGGGGFGGGGGGGGGGGGGGGGGGGGGGGGGGGGGGGGGGGGGGGGGGGGGGGGGGGGGGGGGGGGGGGGGGGGGGGGGGGGGGGGGGGGGGGGGGGDGFGGGGGGGGGGGGGGGGGGGGGGGCGGDFFGGGGGGGGGGGGGGGGFEF7FGGGGCCFFGGGGGGGGGGGGGGGGGGGGGFGGGGGGGGGGGD8ECGFG?CGGGGE=C8DGGGGDE5CC5?C57>CF@DGDCG*0:3=DGCFFGGFGGFGGDFFGF4:F<FFFF3)5>6@F7
@M03506:14:000000000-AKVR1:1:1101:9133:12480 1:N:0:48
ATGAACTCCTACGGGAGGCAGCAGTCGGGAATTTTGGGCAATGGGCGAAAGCCTGACCCAGCAACGCCGCGTGAAGGACGAAATCCCTCGGGATGTAAACTTCGCAAGAATGGGAAGAATTAGTAGGGGTTAATACCCTCTATGATGACGGTACCATTTGTAAGCTCCGGCTAACTCCGTGCCAGCAGCCGCGGTAATACGGGGGGAGCAAGCGTTGTTCGGATTTACTGGGCGTAAAGGGCGCGTAGGCGGTCAGCACAAGTCAGTTGTGAAATCTCCGGGCTTAACTCGGAAAGGTCAA
+
CCCCCGGGGGGGGGGGGGGGGGGGGGGGGGGGGGGGGGGGGGGGGGGGGGGGGGGGGGGGGGGGGGGGGGGGGGGGGGGGGGGGGGGGGEGGCFEGGGGGGGGGGGGGCFGGGGGGGGGGDGGGGGGGGGGGGFGGGGGGGGGGGGGGGGGGFGGGAEFGGGGGGGGGGGGFGGGGGGGGFGGGGGGGGGGGGGGGCGGGGGGGDCGCDFGGFG5CEGGGGGCGECCEGFFFGEGE58>CEGGGGGGGDCGGGEDGGFG56CDFFG7:ECE?7DGADB73>;D*:?**6C@?B..<>FFF=
@M03506:14:000000000-AKVR1:1:1101:17012:12482 1:N:0:48
ATGAACTCCTACGGGAGCCAGCAGTGGGGAATCTTGCGCAATGGCCGAAAGGCTGACGCAGCGACGCCGCGTGTGGGAGGACGCCTTTCGGGGTGTAAACCACTGTTGCCCGGGACGAACAGCCAGTTTCGACTGGCCTGACGGTACCGGGTGAGGAAGCACCGGCTAACTCCGTGCCAGCAGCCGCGGTAATACGGAGGGTGCGAGCGTTGTCCGGAATCATTGGGCGTAAAGGGCGCGTAGGTGGCCCGGCAAGCGTGCGGTGAAAGCGCGGGGCTCAACCCCGAGTCGGCGGGGCGAA
+
CCCCCGGGGGGGGGGGGGGGGGGGGGGGGDGGGGGGGGGGGGGGGGGGGGGGGGGGGGEGGEEEGGGGGGGEGFGGC<FFFGGGGDEFGGGGGGGGGGGGGGFGGGFFFGGGGGG:FCGGGGFFGFDFGGGGG7GFGGGGCGGGEGCFGGGFEFFGFFGGGFGDGDE@CCFDGECGD*2<A*AFGGGGEGGGGCEGG:ECGGGDGCEEDCEEC+AEG*:@FCCFEFGFGG58E:C?CE7EC**:+9><C>5E3**9879DCGD*:*AC?F*.73CC)7C46:)7CF)7:*375))))0<.)
@M03506:14:000000000-AKVR1:1:1101:27802:12533 1:N:0:48
ATGAACTCCTACGGGAGGCAGCAGTAATGAATCTTCCACAATGGGGGCAACCCTGATGGAGCAATACCGCGTGCAGGAAGACGCTTTTCGGAGTGTAAACTGCTTTTATCACCGAAGATTATGACGGTAGGTGAAGAATACGGAACGCCTAATAACGTGCGAGCAGCAGCGGTAATACGTAAGGTCCAAGCGTTATCCGGAATTAATGGGATTAAAGCGTCTGTAGGCGGCAATTCACGGTAGGTGCGAAATCCTGCGGCTCAACCGTATGGAGTGTCAATAAAACTGATCAGCTAGAGGT
+
CC<ACG9@<-6;FCCEG@FB@EFEFGG,6,,CEEGE96;C<<F,@BEEFFE8F,6E,,C<CF@DAFC<@@+@@C@FFE8D,CC=,69,CB:,48C?,CCE<FGG<FGAAFAC<+@FGGGG,,C9E7:F7+BCB,,<,,,C,:C++8C+>@=FF37CFD<+++5:77F,8,:33@F9;=DE:>ACBC,,6:**<51:;<C57**8C,4,4<*+*+3++5=CGGF99++>*B**1<2<++1****2<6C)*:*2*2+*+0>DG*0?F******)**2*2*****/+<609)*1)97@9***00
@M03506:14:000000000-AKVR1:1:1101:15060:12547 1:N:0:48
ATGAACTCCTACGGGAGGCAGCAGTGGGGAATATTGGACAATGGGGGCAACCCTGATCCAGCAATGCCGCGTGAGTGATGAAGGCCTTCGGGTTGTAAAGCTCTTTTGCCAGGGACGATGATGACGGTACCTGGAGAATAAGCCCCGGCTAACTTCGTGCCAGCAGCCGCGGTAATACGAAGGGGGCAAGCGTTGTTCAGAATTACTGGGCGTAAAGGGCGCGTAGGCGGCTTATCAAGTCAGGCGTGAAATTCCCGGGCTCAACCTGGGGGCTGCGCTTGATACTGATGAGCTTGAATGC
+
CCCCCGGGGGGGGGGGGGGGGGGGGGGGGGGGGGGGGGGGGGGGGGGGGGGGGGGGGGGGGGGGGGGGGGGFGGGGGGGGGGGGGGGGGGGGGGGGGGGGGGGGGGGGGGGGGGGGGGGGGGGGGGGGGGGGGGGGGGGGGGGGFGGGGDGGGGGGGGGGGFGGGGGFGDGGGGEGDFGGGGGGGGGGGGGGGEEGGGGGG?FGFGGGFFFEGG8FFFCCGDGGDGGFGGGGGG7?CDCEGGGFGGGGGGGG:3<CE)><CCC<CF+0:CG>>DGEGDDDF:*0+9F*5:626@?F)<FF4
@M03506:14:000000000-AKVR1:1:1101:4445:12551 1:N:0:48
ATGAACTCCTACGGGAGGCAGCAGTAGGGAATTTTCCACAATGGACGAGAGTCTGATGGAGCAATACCGCGTGATGGATTAAGGCCTTAGGGTTGTAAACATCTTTTATCTGTGACGAATATGACGGTAGCAGATGAATAAGGGTCGGCTAACTACGTGCCAGCAGCCGCGGTCATACGTAGGACCCAAGCGTTATCCGGATTTACTGGGCGTAAAGAGTTGCGTAGGTGGCATGTTAAGCAAATAGTGAAATCGTGTGGCTCAACCATACATCCATTATTTGAACTGGCAAGCTTGAGAG
+
CCCCCGGGGGGGGGGGGGGGGGGGGGGGGGGGGGGGGGGGGGGGGGGGGGGGGGGGGGGGGGGGGGGGGGGGGGGGGGGGGGGGGGGGGGGGGGGGGGGGGGGGGGGGGGGGGGGGGGGGGGGGGGGGGGGGGGGGGGGGGGG8FGGGGGGGGFGGGGGGGGGGGGGGGGGGGGGGGGGGGGGGGGGGGGGGGGGFFGGGGGGGGGGGGGFGGGGFGGGGGGGGGGGGGGGGGFGGGGCFGGGGCFGGGGF?CFE75>FGGGGGGG=DFGG4>*97CFGGC?*C:)CF?*5<F:FFF@?>F
@M03506:14:000000000-AKVR1:1:1101:18858:12568 1:N:0:48
ATGAACTCCTACGGGAGGCAGCAGTGGGGAATATTGCGCAATGGGCGGAAGCCTGACGCAGCGACGCCGCGTGGGGGATGACGGCCTTCGGGTTGTAAACCTCTTTCAGCAGGGACGAAGTTGACGTGTACCTGCAGAAGAAGCGCCGGCTAACTACGTGCCAGCAGCCGCGGTAATACGTAGGGCGCAAGCGTTGTCCGGAATTATTGGGCGTAAAGAGCTCGTAGGTGGCTTGTCGCGTCTGCCGTGAAAGCCCATGGCTTAACTGTGGGGCTGCGGTGGTTACGGGCTGGCTAGAGGT
+
CCCCCGGFGGGGGGGGGGGGGGFGGGGGGGGGEFGFF>FGGGGGGGGGGDGGGGGGGEGEGGEFFGGGGGGEGDGGGGGGGGGGGGGGGGGGGGGGGGFGGGGGGGGFGGCGGGGGGGGGGGGGGGGDFDFFGGGFF9FCCGGFGGGDFGGGGGGGGGFCFGCCE7FFFGDCEGE5<9FGGGGGDCEGGEEGGG*8*3<E>58FFGGGGFEGCCG>;CGGGGGGG5CEGGEGC5CF+8CE*:EFCFGD==5<*:C3/?4DCFGCCFCC37?@)/CCC><<D>3799<D05>?>>F=5*1))
[truncated: 33,077,650 more chars]
