# Supplementary material for: Differential responses of the acidobacterial community in the topsoil and subsoil to fire disturbance in Pinus tabulaeformis stands
Source: PeerJ. 2019 Dec 11;7:e8047. doi: 10.7717/peerj.8047 (PMC6911345; doi:10.7717/peerj.8047)
Supplement: Supplemental Information 43 — The first C, unburnt control; The second C, represents a repetitive sample; 10, topsoil (0–10 cm). [file peerj-07-8047-s043.gz › peerj-07-8047-s043]

@M03506:14:000000000-AKVR1:1:1101:17934:1127 2:N:0:48
NGTAGGACTACTGNGGTATCTAATCCCGTTCNCNCCCCATGCTGNNNNNNNTGAGCGTCNGNNNCGAGCCAGNGNNNNNCCTTCGCNNNNNNNGTTCCTCCNNNNNNCTACGCATTNCACCACTACACCCGGAANTCCACGCNNNNNNNCCGCACTCTAANAGTCCAGTCTGGCATAACCCTTCNCGGTNNAGCCGGGATACTTCATACACCACTTGGACCCCCGCCTGAACACCACTTTCGCCCAGCAAATCCGGATCNCGCTCTCCCACCNCCTTTATCCCNCNCNNCCGGCGCGGTGT
+
#,8A<FGGGGFGE#:C:<CFFGFGGEEGGGC#:#:CF@FGGGGG#######9:CFFGGG#:###:9CFFGGG#:#####6:CFGGG#######9::BDGGG######::BBC:FEE#:9AFGGGC8FF?+=@4@#48D:DCC#######+86D=E6DEF,#4@DFEFFE?;F6A>,,7@CGFGC#64A4##*1:DE:E5E6*544B,1:C<**>FEF*60>D55)1))**)3*)0*(2*+2**9C5@4:@8/6)))*()#))0***0.*)27#**2*-*+)-)#(#(##)(,0-(953(,,
@M03506:14:000000000-AKVR1:1:1101:17067:1155 2:N:0:48
NATAGGACTACCGGGGTTTCTAATCCTGTTCGCTCCCCACGCTTNNNNNNCTCAGCGTCAGTTACTGCCCAGAGACNCGCCTTCGCCACCGGNGTTCCTCCTGATATCTGCGCATTCCACCGCTACACCAGGAATTCCAGTCTCNCCTGCAGTACCCCAGTCTGCCCGTATCGCCCGCACGCCCACAGTTAAGCTGTGAGTTTTCCCGAACAACGCGTCAAACCACCTACGAGCCCTTTCCGCCCGGTATTTCCGCACAACGCCCCCACCCTCCGAATTACCCCGGCTGCTGGCCCGCATC
+
#8@@CGGGGGGGDGGGGEGEGGGGGGGGGGGGG7FGGGGGGGGG######::CFFGGGGGEFGGGFEGGGGGFGFG#:CFGGGGGGGDGGGG#:BFFGDGGFFGGFCGGGGGEGE=<F<FGGG@>F<FEDG::<AFGEGFGG9F#6@EG?D=@8DAB6++@9;C,DECE>EGGEGEEG5EBEGGDG*=,B;,=9;:EG@EGCF7,,4**/:D**:E<):1576F:CD:+95*1.)1454+<*95)72<5*3**0/*9;)*0)8)/**)2>DF3//**(0<54(1((-<(.3))3(7)0(((
@M03506:14:000000000-AKVR1:1:1101:19215:1199 2:N:0:48
NATAGGACTACCCGGGTTTCTAATCCTGTTCGCTCCCCACGCTTTCGCGTCTCAGCGTCAGTACCGTCCCAGAGAGCCGCCTTCGCCACGGGTGTTCTTCCTGATATCTGCGCATTTCACCGCTACACCAGGAATTTCACTCTCCTCTTCCGGACTCTAGCCTTACGGTTTCCACCGACAGCTCGAGGTTGAGCCTCGAGTTTTCCCAGCGTACCTGTAAAACCGCCTACACGCCCTGTACGCCCAATAACTCCGGACAACGCTTGCCCCCTCCGCTTTCCCGCGTCTGCCGGCTCGCAGG
+
#8A@CG9FGGGG8FE@GGG<;<FACGFCFGCGG7EFGG8@6@CFGGE7@@FD<9<C@6BCFFE9CB@::@EF8E<,CFEGG7FGDCFGE+@F:C7BFGC,FFE9?A<FF99+BCGDCFA,E+CCCEGGGBD@:DF<DB9FFDDCC,>EFGG6CEE68,>DFC;;,DFCD*3@:,7>C*=ECF2>:C*:4:<888?@F=/=09;1A+<C65:1*:CCFG++2@F5:9)<*79:3).)(*0++*19CE50+++*19/><13*).8C***9+07>)*/**,)0).((,(,),/)()((/8)-((
@M03506:14:000000000-AKVR1:1:1101:18708:1333 2:N:0:48
GATAGGACTACCCGGGTTTCTAATCCCGTTTGCTCCCCTGGCCTTCGTGTCTCAGCGTCAGTTACGGTCCAGAAAGTCGTCTACACCCCCGGTGTTCCCCCTGATATCTACGCATTTCCCCGCTACACCAGGCATTCCACCTTCCTCCCCCGCACCCCAAGTCATCCAGTGTTCGGCGCACCCTCCCGGTTACGCCGGGCGCTTTCACACCACACTCAACCAACAGCCTACACACCCTTTCCCCCCAGCAACCCCCAACAACCCCTGCGTCCTTCCCATTACCTCGCCCCCCCGCCCGGTG
+
CCCCCGGGGFFGGGDGGGGGGGFGGEFGFGGGGCGGGGGFGFFGAFGE8FGGGGGGGGGCEGGGGGDCFFFF@E8CFGCFDE,F<F@+@CBF=F?FFF,BFGGGGEEGGGGGGG7CCF,AE@>+=CFGGGF7+6AFGGAD,>BDED3,6@B=ECC+@EGD?:ECF,;,@D>@<:E***=:CE?:ACGE?=*;,*185*3*8)3//0+<C<DF*9AF**)*2/77*945**)+96>D9*8<+3007C8)1**0075)1,>5)))**2*8*.1<5*3**.*3-62))-()4)(()-,)8.(((
@M03506:14:000000000-AKVR1:1:1101:13964:1406 2:N:0:48
GATATGACTACTCGGGTATCTATTCCTGTTTGCTCCCCATGCTTGCGCGCCTCACCGTCAGTATCGGGCCAGTTAGTCGCCTTCGCCGCTGGCTTTGCGCCGTATATCCACGAATTCCACCTCCACACCCGTCATTTCGCTCACCTCTCCCGAACTCAAGACAGCCAGTACCCAAGGCAATTCCAAGGTTGAGACCTGGGCTTTCACCTCAGACCAAACTTCTCGCCTACGTGCCCTTCACGCTCCTCAACTCCGCGCAACTCTCGCTCCCTTCGTCTTAGCGCGGCTGCGCGCACCAACT
+
A<6A,CF----6,-,@FG8CF,,;;,=@CFEDF,CECCCA8FFG,C@+CC+,8C,6BF,F:6CDE,8FC@F@,,,,<6+888,6,C,+++7+,,:,,5@::4++9EFFAF<+=4=:,,,7=,,,4ADCE+8+8+A,DC>=+6>3=EG9D8=8+4@33@69C9DFD*,,5E,7,,4,*@,4?FFE:?FG,,6,2,68C6CCF<8>9,,<,8**+0/**/:93++2**)0*2)**))*(;)@0*1/**+.30*/9)/753)18)076**)10*)17/2*,7+).(((-()30,()--))).((
@M03506:14:000000000-AKVR1:1:1101:22570:1414 2:N:0:48
GATAGGACTACAGGGGTTTCTAATCCCGTTCGCTCCCCTAGCTTTCGCGCATTAGCGTCAGTTTCAGCCCAGCAACCCGCCTTCGCCGCAGGTGTTCCCCTCGCTATCCACGCATTTCACCGCTACACCGAGAATTCCAGTTGCCCCCTCTGTCCACTAGCCCCGCCGGATCGCGTGACCTTTCCGGGGTAAGCCCGGCGCTCTCAGCGTTGCCCTTCGGCGGCCGTCCATGCCCCCTTTTGCGCTGGCCGATGCACTCATGTGTTGCCTCCTCCTCGCTCCTCCGGCTGTTGGCTCGTAG
+
<C-8B<,;E-FC,6B+BCF,E9FF9,C6FFCC+FFC@6,:CCFF<F@F++6@,,6@:C:@CA,,6<6C,86EFGC<F,@+C@7,C7CFD+C+:B5?<,,B,BC++8BF,,ABF+=+5ADFAF7@F=BF=3+6:C,E=F,39E9;=F66>B3,,,5333,,,@D*:>***46********,6>,6,*/**1422+BFGG*:*)*/3++0*9*)**++*2)1)1)*))0)*/*<*/)*-1)3++*)1**)*/*)))***)2****00***0*9.)9**2():(-(,(((8()()/.3*07(,-
@M03506:14:000000000-AKVR1:1:1101:14384:1417 2:N:0:48
GATAGGACTACCGGGGTATCTAATCCTGTTCGCTCCCCACGCTTTCGTACCTCAGTGTCAGGTGTGGCCCAGCAAGCTGCCTTCGCCATTGGTGTTCCTTCCGATCTCTACGCATTTCACTGCTACACCGGAAATTCCACTTGCCTCTGCCAACCTCAAGAAACCCAGTATGAGACACAGTCTAGACGGTTGAGCCGCCAGATTTCGCATCTCACTTAAATCTCCACCTACCTACGCTTTACCCCCCTTAATTCCGGATACCCCTTGGATCCTTCGTCTTATCCCTGCTGCTGCCACGTAG
+
CCCCCGGGG9FGGGGGGGGGGGGGGGGGGGGGGGGGGGGGGGGGGGGGGGGFGGGGGGGGGGGFGGGGGGGGGGGGGGGGGGGGGGGGGGGGGGGFGGGFFGGGGGGGGGGGGGG+EFFGGGGGGGGGGGGGGGFDFFFGGGGGDGGGFFGGGGGDGGGGF,DGGEB8DCGCF,@FGGC:BECD:;ECEB88,5@:?E****55,,,=5*?+,+>7C>6,4++:C>F)4*2*0;A337;*31*8C**)02<*9B>7)(*:)))1>C@?C*20**+12(0*-))).),),/))0)(*0)-,(
@M03506:14:000000000-AKVR1:1:1101:9437:1440 2:N:0:48
GATAGGACTACAGGGGTTTCTAATCCCGTTCGCTCCCCTGGCTTTCGCGCATCAGCGTCAGTGTCAGCCCAGCAACCCGCCTTCGCCGCAGGTGTTCCTCTCGATATCTACGCATTTCACCGCTACACCGAGAATTCCAGTTGCCCCTTCTGCACTCTAGTCGCACAGTATCAGTTGACCTTTCCGAGTTAAGCCCGGAGATTTCACAACTGACTTGTGCTGACCGCCTACGCGCCCTTTACGCCCAGTAAACCCGAACAACCCTTGCTCCCCCTTCATTACTGCGGCTGCTGGCACGGGG
+
CCCCCGGGGFFGGGGEFGEGGGGGGFGGGGGGGEGGEEGGFGGGGCFGGGGGGGGGGFFEGFGGGGGGGGGGGGGGGGGGGGGGGGGGGGGGGGGGFGGGFGGGGCFGGGGGGGGEGGGGGGGGGGGFGG@FG7FGGGGDFFFGGFGF@DG9,,:;D7F9DFG>8CEFFGGF7EFGGGFFGGGGF>CGGDDC,<CGG=EE*;F?11,2ADGG+99FF:;7C2:605>3=C.7D3>C;G50<7575==)<+A**)9C33DE4))/96*)+1<>5D**2.9:).)))-,>9>()0(-*1)-((
@M03506:14:000000000-AKVR1:1:1101:9529:1469 2:N:0:48
GATAGGACTACTGGGGTATCTAATCCCGTTCGCTCCCCACGCTTTCGTGTCTCAGTGTCAGAGTAAGCCCAGCAGACTGCTTTCGCCATCGGTGTTCTTCCTGATATCTACGCATTTCACTGCTACACCAGGAATTCCATCTGCCCCTGCAAACCTCTAGTTAGGCCGTATCCTCAACATTCCCTGGGTTGCGCCCAGGTCTTTACTCGAAGACGCACCCAACACCCTACACACGCTTTACTCCCAGTAACTCCGAATACCGCCCGCCCACTACGTATTCCAGCTGCTGCTTGCACGTAGT
+
CCCCCGGGGGFFEGFGGGGGGGGGGGGGGGGGGGGGGGGGGGGGGGGGGGGDG9FGGGAEEFAFGGFFFFG?FFGCCF@FCFFGGGGGGGFGGGGGGGGFGGGEABFGGGGGGFGGFGFGGGGGDCFFGG8CFDFGGGGGGGGG8DFF+EF8EGGGGG9EGGG8EEFBE>8DFAFFCFCDFFDGGD=DFGD,+@@CA:+A,@EFG7EA7CFD5>5C**3*/*?7*:;?,2?FF:?G@3)+>+;C47<)4;+39A353(2+027)9:*)2)9>6*/23)0+6))5)(())93)*-)9).(.-
@M03506:14:000000000-AKVR1:1:1101:15965:1527 2:N:0:48
GATAGGACTACCGGGGTTTCTAATCCTGTTTGATCCCCACGCTTTCGTGCCTCAGCGTCAATGTTTGCTTAGTAAGCTGCCTTCGCAATTGGTGTTCTATGTCATATCTATGCATTTCACCGCTACATGACATATTCCGCCTACCTCAACAAAATCCAAGACAGATAGTATCAATGGCAGTTTCCGGGTTTAGCCCGGAGATTTCACAACTGACTTAACTGCCCGCCTACACCCCCTTTAAACCCAGTGAATCCGGATAACGCTTGCCCCCCCCGTATCACCTCGGCCGCTCGCCCGTGGT
+
CCCCCDEFG9C,@FCDFCCEFFFFGFF,;CE@FF,<CFCFEF;,DFGG<FGGG,CE7BFC@FFGGGGGGFFGGFC,CEEFG,<FGE7+BF9=FCFBGDF9AFGFGBEF<CCFF,AEF@AEDEGGEG<FCEGDGGGCFDCGCGGGGD,6,@ECF?DEFGG88E8?8EEFD8,8@EC,,,@>FGFG,+++63+@DEFF+@E7*;AEFGG,,;>C29D,C8>:+;*,;C;2:49,*/6:9>)3+1>8CE86<@+::8):<;7+/5)**2/)+81)07/1*4)+6()((-470<9(0((/87(-(
@M03506:14:000000000-AKVR1:1:1101:20666:1561 2:N:0:48
GATAGGACTACCAGGGTTTCTAATCCCGTTTGCTCCCCTGGCTTTCGTGCCTCAGCGTCAGTATCGGGCCAGTGAGCCGCCTTCGCCACTGGTGTTCTTGCGAATATCTACGAATTTCACCTCTACACTCGCAGTTCCACTCACCTCTCCCGAACTCAAGATCCTCAGTATCAAATGCAGTTCTGGAGTTGAGCCCCAGGTTTTCACCCCTGACTTAAAGACACGCCTGCGCAACTTTTACGCCCAGTGATTCCGTACAACGCTAGCCCCCTCTGTACTAAGCTGGCCGCCTGCTCGAAGA
+
@BCCC8FFGGFGFFCCFF;<FE<EGCFBEGGGGGEGG>FF8FFCFGG<FCF,;C@ECBFGGGGFCCC@:FGGGEG9<<@EG,BFCC:@FF8,CFFFAECD9>CE7A5FDFGFFE=+A@9EE,FEFFC@9,9CB:@8C,8,,4,E8,6,@,,3+@@DFAF8>9D,3EEF==DFFAF=EC7EC7,5;,,5,4,@>@,3:5*9397D7E:<:D97;FA,++42+9*4/8??FG)*/))*)+130//8)2*2++13;A*2*(*3)).1**<);7)0)00+<49+))(.)((.3)(()((*8)(,(
@M03506:14:000000000-AKVR1:1:1101:20556:1611 2:N:0:48
GATAGGACTACTAGGGTATCTAATCCCGTTTGCTCCCCTGGCTTTCGCTCCTCAGTGTCAGTGTTGGTCCAGGATGTCGCCCTCGCCACCGGCGTTCCTCCAGATATCTACGCATTTCACCGCTACACCTGGACTTACGCATCCCCCTCCCAAACCCCAGCCATCCATTACCAGACGCAGTTCCCCTGTGAAGCCGAGTGATTGCACTCCTGACTTCGTTAGCCGCCCACGAGCACCTTACGCTCGGTAACTCCGAACAGCGCTTCACCCCACCACATCACCCGGCAGCTTGCCCCGGTCC
+
C<-6AFGCEFE<<<FFGF86CCCCDCACG<F7F<<CFGCFC6,C,6BFFF:,C9@,<CFGF<,6<C,866EE<,,6,<CFG,+C@C7,C@C+++4>:FGC8E8?FGAEF,C74C+=<A?A9FE+=F=,AEDFG,C,,,6CC+46=+@C8=+8DFE+++6+,@EF8:F,D,,=9633@+**4@E,,4,@F@9FFFF8:;4*,2=,<1==,*2*,2,,+*/,*1+7CCA3:*:*):);(*)0<***9**0**39@4C)*-7*))8*1*+1+0))07**/5?9)(,(((()())(),)/0)(((
@M03506:14:000000000-AKVR1:1:1101:15183:1642 2:N:0:48
GATAGGACTACTGGGGTTTCTAATCCTGTTTGCTCCCCACGCTTTCGTGCCTCAGCGTCAGTGTCGGCCCAGCAACCCGCCTTCGCCGCAGGTGCTCCTCTTGATATCTACGCCTTTCACCGCTACACCAAGAATTCCAGTTGCCCCTTCCGCACCCTAGCACGACAGTATCACTTTACCGTTCCGAGTTAAGCCCGGCGACTTCACGAGTGACTTTTCACGCCGCATACGCGCCCTTTACCCCCAGCAAACCCCACCAACGCTTGCCCCCCCCCTATCACCGCCACGACCGCCACGGAGG
+
CCCCCGE9C9-@EEEE@+BEGGAEFFGGGGGGFGDFGGGEFGGCGGGEFCF@CADFBFGGG,EFFCFCCGGGFCCDCCCFGECGFG@FCEEE=<,CFDFFDDEFF<FFGFG77+AFBFGAE+CCEGGEG:?EE8FAD<F9FG,,@?6DFFF?E8C+3@D8C9D8+48+@C9@A,@;,,59>87DFC57=1@;?CFGGC*4*)3:;C+*119/+;E++;A+;CCC77).*2)*)7)9,>677+217E;)0@+8))1/)(*1.7:*/**)+07079***.*2)((,,(-)(.(-)427@)2(-
@M03506:14:000000000-AKVR1:1:1101:22728:1688 2:N:0:48
GATAGGACTACAAGGGTTTCTAATCCCGTTTGCTCCCCTGGCCTTCGTGTCTCAGTGTCAGGAACTGTCCAGAGACCCGCCCTCGCCACTGGTCTTCCTCATGAACTCTACGCATTTCACTGCTACACCATGAATTCCAGTCTCCTCTCCAGTCCTCAACCACCGCAGTATCGAATGCAGTTTTGGAGTTAAGCCCCGAGACTCCACACCCGACTTACGGTGCCACCTACGCACACTTTACGCCCAATGACTCTCCACAACCCCTGGGACCCTCTTATTTCCTCCGCTCCTGGTACCATTT
+
CCCCCGGG9FCFFFGGGGGGGGCEGFF;FGFCFGGFGGGCCGGFGF8,CFCEFFF@EFGGGGGGGFFEFGFCEC,6CE:@FFGGCEGDGGGGG?<?AA6:?E<,,9?E9BFCCFCGCEG<FAFGGGGGC@FEFGGFG9,AE9DEFGG=4>,@CD,;>ED,4@D88=>6EFCG8DCDGFGG,@A,,6DEFE=C=D8DEGGG63@FGFEEE75**;C*2;?***3?FGFF,;855?);5>4+5*1)7A*)0<++2+**330=>))*/**0*.*))*0++)/+))))((,0(),.)(.***)-.
@M03506:14:000000000-AKVR1:1:1101:16692:1703 2:N:0:48
GATAGGACTACAGGGGTATCTAATCCCGTTCGCCCCCCTAGCCTTCGCGCCTCAGCGTCAGGTACGGCCCAGGGGGCCGCCTTCGCCACGGTTGTTCCTGCTTATCTCTACCCCTTTCACCGCCACACCAGCAATTCCACCCCCCTCTCCCGCCCTCAAGCTCATCAGTCTAACATCCCCCCCACCGCCTGAGCCGATCGCTTCCACATCCGACTCTCCGCGCCGCCTACGCCGCCTTCACCCCCAATGAATCCGAACATCGCTTGCGCCCCCTGTATCCCCCCGGCGTCTGCCCCCAAGC
+
CCCC<<<F<<6EAFG7C@,C,@CEF9,FCDF;@,8@+CCD,FFEGGD7+B+68<9CCFFE:,EFF:7CEFEEF,=4@+@B>=+9+8=BFE@++88?F?FCE,,,8EC,,:?,:+36,?,7A+66F:D+@FC7,:@,,,,@F3@E:8BF6DFG*?C>D,,5CCFGGGFF1,62>,,,,,,*3*:CG>E5**2**+;/87***/*1++2++22**)/**2)219)2)95.*9>E3)77(1*3@+/17/*)+3:*0)1**()+0.7****)*0))05*++)00),((((4.(.(,*)(/0)(,(
@M03506:14:000000000-AKVR1:1:1101:14146:1739 2:N:0:48
GATAGGAGTGCTGGGGTATCTAATCCCGTTTGCACCCCTGCCTTTCGTTCCTCAGCGTCAGTCGTGGTCCAGGATGCCGCTTTCGCCAACGGTGTTCCCCCAGATATCGACGCATTTGACTGCTTCCCCCGGACTTCCTCATGTCTCTCCCACACGCAAGCCATCTACTATCAGTCGCACTTCCCCGGTTAAGCCGAGGGTTTTCACGTCTGTCTTTGATGGCCGCCTACCAGCCCTTTACGCCCAGTATTTCTGACCAACTCTTTCTACCCCCCTGTTCCCCGCGCTGCAGCCACGGAGT
+
-A<CC<C-C-C@,-,+@-,,C<FGCGE;CC<,C,;;@@<@,C6EC,:6,6,,6,;6@:@6@@C6DC,C,6CFG@F,FE+++6CD:7C,+6B:F<::5,,:=+4,9CFF++4>7+8FF,,,,,A,,,,9A48+@B+=F<,,7,,,73,,6,8@8+@+++5+@7:DE,3,33,8:D,,**4*@,,,12=*4182,>2**:/**03;@E:*CCC9+;9++++++*2<5CB.29)<C>5C00/+3*5)11/9:++/9****(*/.)***++*+**7))/1*.*+-)((-(,8(0(().(*))(,-
@M03506:14:000000000-AKVR1:1:1101:14541:1816 2:N:0:48
GATAGTACTACCGGGGTTTCTAATCCCGTTTGCTCCCCTGCCCTTCGTGCCCGAGTGTCAGGATCTGTCCAGAGCCCCGCCTTCGCTACTGGCCCTGTTCATGATCTCTACGTATTTCACTTCTACAGCATGAGTTCCACTTCCCCCTCCAGTCCTCAAGCTTCGCCGCATCGATTGCAGTTTCGTAGTTCACCTCCGCATCTTCACGCCCGCCTTCTGCCTCCACCAACGCACCCTTTACCCTTCCGCCAGCCCATCAACGCCTGAGCTCTCTTCCTTACTCACTCTGCCGCCTCAGGCC
+
9@<8A;CFG9F,6+++@+,6,,CC,E8,,C,,C;C8,666,CCFGFFF86C8,66C,CCC,,,,,:CCF,@,,C,,,8++@B:F,B,,+BF8,,,B,59,55,C,E@EGG<D95CFF,:@,,,,AE,,9,<<E,455,4,4,6C,,6+@>,4,633@,636,,,6++++6@F+,,,+6,@,,,7@,<+53,7,@>,DC8***255,4,43?*//*;**+,2*0AF*A.*2):))):1*9+++;****)*4*)))*1*.*+0).)0*2)+**9**2++)/0()-.()-*)*)()-4*))((-
@M03506:14:000000000-AKVR1:1:1101:18195:1860 2:N:0:48
GATAGGACTACAAGGGTATCTAATCCTGTTTGATCCCCACGCTGTCGCGCCTGAGCGTCAGAAACGAGCCAGTGAGCCGCCTTCGCCACCGGCGTTCTTCCCAATATCTACGAATTTCACCTCCACACTGGGAATTCCACTCACCCCTCTCGTCCTCAAGTTCTACAGTTTCAATGGCAGTTCCTGCGTTGAGCTCCGGGCTTCCACCACTGACTTGACGAACCGCCTCCGCGCGCTTTACGCCCCGCACTTCCCACCACCGCCACCCCCCTCTGCCTTCCCCCGGCTGCTGGCCCGAGAC
+
CCCCCFFG@FEGGG8CFGGGD@CFGEFFFGFD9CFCEFEG@GGFEF,CFGGFECCEFGEG@FFGGGGFGGGGGDD,FG+CF:8EFC:CCE@F+>@7CDFG9FFCAF?F?@EDF,948E9<A,A,AFFG,CAF,:,,FEFG;FFFC,>+@3D66AEGGGG9@<>FCE,,=;,7=7;EFFDE:5:3,5,44**62<2:8*;*=2C88,=:,76*,*1<77)*1)2=CD))*28C))./3*)+3293C*/5*22)19***(**))07//:@5@D)<*+++,/+3(((((-)-).))-(*)),((
@M03506:14:000000000-AKVR1:1:1101:9888:1861 2:N:0:48
GATAGGACTACCGGGGTATCTAATCCTGTTTGATCCCCACGCTTTCGTGCCTCAGTGTCAATATTCGTGTAGTGAGCTGCCTTCGCAATTGGTGTTCTATGTCATATCTAAGCATTTCACCGCTACATGACATATTCCGCTCACCTCCACGGTATTCAAGACAGATAGTATCAATGTCAGTTTCCGGGTCAAGCACGTCGATTTCACCACCGACTTACCTGCCCACCTACGCACCCTTTACACCCAGTGAATCCGGATAACGATTACCCCCTCCGTCTTCCCTCGGCTTCTGGCCCGTAGT
+
CCC@CEAEFFC,6@C@CGFGGGFGDFCC66C<@EGFF8@C6:F;FF>F8C,CE6,CEFCDFFGGG,<F,9C<C,C6<E<E,9EFGGF:FFF8C<FFAFDG<F9?FG9B<FCFF<EF9,,@?FG7FG9F,E@9F,=B<?AF4B+=@,,9DF++6+8D=DBD9=88=DEF:ECDFC>>,;3,66,7,36=@+@3,4,5@,3@+9,@<E;A,**37CEGFG>F:*;,7D)),0)**/)?5>)5++259E*)0++1;9))5(*3;8)2**0*+0)))1/1*,8+)440(,(0()6)*)(1.0(--
@M03506:14:000000000-AKVR1:1:1101:14762:1921 2:N:0:48
GATAGGACTACCGGGGTATCTAATCCTGTTCGCTCCCCACGCTTTCGCTCCTCAGCGTCAGTATCGGCCCAGAGACCCGCCTTCGCCACCGGTGTTCCTCCTGATATCTGCGCATTTCACCGCTACACCAGGAATTCCAGTCTCCCCTACCGAACTCCAGCCTGCCCGTATCGACTGCAGACCACGCGGTTAAGCCACGGGCTTTCCCAGTCGACGCAACAAGCCGCCTCAGATCGCTTTACGCCCAATAAACACGGACAACGTTCCCGCCCCGCGCCTTCCCGCGGCTGCTAGCCCGTAC
+
CCCCCGGGGDFGGGGGGGGGGGGGGGGGGGGGGGFGGGGGGGGGGGGGGGGGGGGGGGGGGGGGGEGGDGGGGGFGGG@CGGGGGGGGGGGG@F?BFGGGGGGGGFGGFGGGGCGGFGGGGDE>FG9BGGGG:FACGGGGGGGGGGG?FGGCCEEFGGGGGGGGGGGGGGEF5EE5*>CDF,;CC5C58C*B,+CE=E/5*9:*3<+<+2C97***1)057/25<)8>:*)2**0*-90A79**1**)*<9*6*975(/1)).10;8**.)8))***,)/),,(-,()(0,)*).*00(((
@M03506:14:000000000-AKVR1:1:1101:12798:1943 2:N:0:48
GATAGGACTACAGGGGTTTCTAATCCCGTTCGCTCCCCTAGCTTTCGCGCCTCAGCGTCAGCGTCAGCCCAGCAACCCGCCTTCGCCGCAGGTGTTCCTCTCGATATCTACGCATTTCACCGCTACACCGAGAATTCCAGTTGCCCCTTCTGCACTCTAGCCCCGCAGTATCGGCTGACCTTTCCGGGTTAAGCCCGGAGATTTCACAGTCGACTTGCGGTCGCCTCCTACGCGCCCTTTACGCCCAGTAAACCCGCACAACGCTTGCTCCCCCCTTACTACTGCCGCTGCCGGCACGGAG
+
CCCCCGGGGCFGGGGGGGDFGGGGGGGGGGGGG@FEGGGGGGFGGGGGGGG7FDFGGGGGEFGGGDGGGGGGG?FGGD=FECFGGGDDGDDGGF,CFGAF<EF<FEGGFGGGD@CGGCFGGGG7>FG?E:EG7:FCCFCB@;ECFDGF8DGGGGG;F,@@D:FEE5EGGGCG*:EFC5;?BFC9C>E*?*1?2ACGGGCC**15C?+++22**:C=*2.*/)):C*.)*2*:<:5<3DFDFD3CDGC4C9C6*)1)),95)0))*;*)097F5C:**.)0)-))6(47()-(.(()0),,(
@M03506:14:000000000-AKVR1:1:1101:15617:1971 2:N:0:48
GATAGGACTACTGGGGTATCTAATCCTGTTTGCTCCCCACGCTTTCGCGCCTCAGCGTCAGTAATGGGCCAGTGTGTCGCCTTCGCCACTGGTGTTCTTCCGAATATCTACGAATTTCACCTCTACACCCGGATTTCCACACACCTCTCCCATACTCAAGACACCCAGTATCGAGGGCAATTACGAGGCTGAGCCCCGGGCTTTCACCCCCGACTTAAATGTCTCCCCACGCTCCCTTTCCGCCCAGTACTTCCGAGCCACGTTAGCCCCCTTCGTATTCCCGCGGCTGCTGGCCCGACAC
+
CCCCCGGGGAFGGGGGEGGGGGGGGGGGGGGGGGGGGGGGGGGGGGGGGGGGGGGGGGEGGGGCDGGGGGGGFGGGGGD7F@FFFGDFFFGCFGGGGGGGG7FFF@FGFGGGG,EFFGAFGFGGGGFG8BCBG+?FFF;B:CEGG?=9DFFGF8@,@D,3>D,=D>+=@A9FG6>:CG6DC,,7@EE5*6,@>8F*;CEE55;89:90A45)*):87@++;3C++*2):>)/*7752;99+*1977*99++*/9*1),)3.0)00*+0A5<@578**4/+).(,((()-;:0)4(/)0(((
@M03506:14:000000000-AKVR1:1:1101:15505:1973 2:N:0:48
GATAGGACTACCAGGGTTTCTAATCCTGTTTGCTCCCCACGCTGTCGCGCATCAGTGTCAGAAACTGCCCAGCAGACCGCCTTCGCCACCGGTCTTCCTCCGGATCTCTACTCATTCCACCGCTACACCCGGAATTCCGTCTGCCTCCACCGCCCTCGAGTTGGACAGTCGGCACGGCCGACCCGGGGTTGGGCCCCGGGCTTTCCCCCCTCCCGTATCCAACCCCCCACGCTCCATTTTCCCCCCGTGCTCACGCCCTCCGCCCCCCCCCCCCGCACTCCCGCCGCCGCGTCCACGGCGC
+
CCCCCCEF9CEFFF@@CFFCFFCFDCGGGGGGGFGGGGGC:FF;8EDFGFEGGFFFDFECFG9<F9EF8,C<FEF8FDCFE@6F<FB:CCEDEGG9EF,BB:7+@CEFFFC,?<A,:C@FF:F++@,EFEGEGGD><?BDF,8EF9D6>F,3@EGGG+3@::,8,DBB;<@:C*>CEDG8*//*/:85/**1=ECEE=8*1/*+<0+:*/)97<*;327+*2<**/8)*/)2*.0*-**+0+093*:7*/***1***()*0)8///8)17D>>7**:,<C?:2(((,)(7(()((983(((
@M03506:14:000000000-AKVR1:1:1101:11536:1983 2:N:0:48
GATAGGACTACTGGGGTATCTAATCCCGTTTGCTCCCCTAGCTTTCGCGCCTCAGCGTCAATGCCGGTCCAGGATGCCGCCTTCGCCACCGGTGTTCCTCCAGATATCTACGCATTTCACCGCTACACCTGGAATTCCACATCCCTCTCCCGGATTCAAGCCTTCCAGTATCGAACGCAGTTCCTCGGTTAAGCCGAGGGCTTTCACGCACGACTTAGAAGGCCGCCTACGCGCCCTTTACCCCCAGTAATTCCCAACAACGCTCGCCCCCCCCCTATCACCGCCGCTGCTTGCCGGTCGC
+
CCCCCGGGG-FG@FGGGGGGGGGGGGGGGGGGGGGGGGGGGGGGGGGGGGGGGGGGGGGGGGGGGGFGGGGGGGGGGGEGGGGGGGGGGGGGGDGEGGFGGGFGGGGGGGGGGGGGGGGGGGGGGGGFGGGGGFFEFGGGGGGGGFG=FGGGG>GGGGGAFGGEGFGFECEGCDCF7>7CEFGC,@EEGEE9C<BEEEED*;:CGGGCC)CC=CC5CF=FC*;FDG3.:C)7)8BG;GF+9+*9D*;/+30*/9*00-9C73:C**:)2<CBED***)*04((-(31)-)))1(()).,,(
@M03506:14:000000000-AKVR1:1:1101:20906:2018 2:N:0:48
GATAGGACTACAGGGGTTTCTAATCCCGTTTGCTCCCCTGGCCTTCGTGTCTCAGTGTCAGGAACTGTCCAGAGACCCGCCTTCTCCACTGGTCTTCCTTACGATATCTACGCATTTCACTTCTACACCGTAAATTCCAGTCCCCTCCCCAGCCCTCAAGCACGCCACTATCGAATGCAGTCTCGGAGTCAAGCCCTGAAATTTCACACCTGACATAACGCGCCACCTACCCACCCTTTACACCCAATGAAACCGAACAACGCTCGAGCCCTCTACTTTACCGGCCGCACCGGCAGCACGC
+
CCCC@EEGFCECCD7+B@B@CF@FDFGGEF@7E<CEFFGGFGFGAFFGGD<CE,CCFG9@<FEFGFGFCEFGE,,EE@6C@,BF,CC@CFF<E<@9@FFF,<,,ACF,5A5,>F@7FEGEE,A5,9A,ACFE?F,@E5C,C9=EF,BB=EC+,+6,@=@,=?D=@@8+,3@A8D,8DFFCF,9>E6CEC,,8>,33,1,2,+,7<,,,@9;*@9,72+*1;/**9/)/<C),208?2*0+++;55=8;+5+115/:),)*2)0****)*)1))9+3+./+))-(((()(.(-)(())).(-
@M03506:14:000000000-AKVR1:1:1101:13649:2082 2:N:0:48
GATAGGACTCCAAGGGTATCTAATCCTGTTTGCTCCCCACGCTTTCGCACCCCAGCGTCAACAACCGTCCAGTAAGTCGCCTTCGCCACTGGTGTTCTTCCGAATATCTACGAATTCCACCTCTACACTCGGAATTCCACTTACCTCTCCGATGTTCAAGCGATGCAGTCTTAAAGGCAATTCCAGGGTCGAGCCCTGCGCTTTCACCTCTAACTTACATAGCCTCCTACTTGCGCTTTATGCCCCGTAATTCCTAACCACTCTGGCCCCCTCCTTTTTATCACGGCCTCTCTCCCGGAGT
+
BBCCC8FFFCFFFG@GFDGGGF,CFEFGFGCC9<F<FFDC7:FGGCCGGGG,CFC8CF,@C@9C,B+@FE@F,<69CFCE,6CF,CFCFGG?FGGGGDGGGCF@F@FG,55<:,9F<,CF@,4A5,,99FD7@+A<<?=EF9>>E,,@DEEEEEGC,@D8,1+@3+,33@=A=:6B,D,36<237>D+5,**5::F67,=8>::D::7<;9:,0>C7CA,2+0=8C)/9C*1++)16DAC11+22**:=7/1:++3+(*<>68**+<)*.1>>5*<+)**).).-40)()5(/.20..10-
@M03506:14:000000000-AKVR1:1:1101:11492:2114 2:N:0:48
GATAGGACTTTCAGGGTATCTAATCCTGTTTGCTCCCCACGCTTTCGTGCATGATCGTCAGTACAGGTCTAGGTTATTGCCTTCGCCATCTGTGTTCCTCCGCATATCTACGTATTTCTCTTCTACACGCTGTATTCCATCCCTCTCTACTGTACTCTATCTTTTCATTCACAACTGTATTTCACAGGTTAAGCCCGAGCTTTTCACTTCTGACTTTACTTACCCCCTACTCTTGTTTTTCATCACGTATTTTCAATTAACCTTTTTACACTCTGTTTTCCTATATTTTCTTTCTCTTATT
+
CC-BCGG<6--66-,;C-CEAF<,CEA,;;6,FDF<6:FC7@7@F6,,,,,6C@,6:CF@,<6666,,;,;C<,,6,<,<EFF<FCG@CG9<FE@8@,ED,84+8?EC?<F,,CE,55,,959AAE,,8+4C+FED9<FGF,,,9@,4,,,,9,4,,9>D,,,@;;>,,647,,+6,,3,>@;,449,@@,,,@,+@+@6+==,,,=,,+2+,5,35+1,++5,+=*<**3<++453*0*3,+5+,4;,,<=1:++5/+,+*14?,,),+*18+1>,0;C***))1/+)+14+.)1;+)/1
@M03506:14:000000000-AKVR1:1:1101:16695:2215 2:N:0:48
GATAGGACTACCGGGGTTTCTAATCCTGTTTGATCCCCACACTTTCGTGCCTCAGCGTCAGTTACTCCTTAGTAAGCTGCCTTCGCTATCGGTGTTCTGGACGATATCTAAGCATTTCACCGCTACACCGTCCATTCCGCCTACCTCATCAGTACTCAAGTTTCCCAGTATCAATGGCACCTCGACAGTTGAGCTGCCGTATTTCACCACTGACTTAAAAAACCGCCTACGCCCCCTTTAAACCCATTAAATCCCGACAACGCTTCCCACCTACGCACTACAGCCGCTCCTGGCACGTACC
+
CCCCCGGGGGGGGGGGGGGGGGGGGGGGGGGGGGGFGGGGGGGGGGGFFGGGGGGGGGGGGGGGGFGGGGGGGGGGGGGGGGGGGGGGGGGGGCGGGGGGGGGGCGEFGGGGGGGGGGGGGGGGGGFGGGGGGGGGGGGGF8@GD9=DFFGFF89FGADGG:;DDEGFGF9FFFCFGGEGGCG6EG+;@FBEG63,<:C@>>CACEFFGGGG7FG:7::,;/C574?BEG4=)2599*6C;<:FDG*/<+A1+)**149*)).***3)05<5)95**-0+5)).(,(0(05,641477(-(
@M03506:14:000000000-AKVR1:1:1101:19563:2236 2:N:0:48
GATAGGACTACCGGGGTTTCTAATCCTGTTTGCTCCCCACGCTTTCGTGCCTCAGTGTCAGTGCTGGTCCAGGTAGCCGCCTTCGCCACTGGTGTTCCTCCCGATCTCTACGCACTTCACTGCTACACCGGGAATTCCACTACCCTCTACCGCACTCTAGCCTTCCAGTATCGACTGCCATTCCCAGGTTGAGCCCAGTGCTTTCCCAACGTACTTAACAAACTACCTACGCCCCATTCACACCCAGTACTTCCGAGTCACGCCTCCACCCTTTTCAGTACCCTGGCTGCTTGCCCTGCGC
+
CCCC@F9FFE<<::C@CFFE<<6F<CFFEFFGG9CFCFGEEGGEFC@FC:FCFCFFGGGGA<FD<@,E<@FGCE@CECCEFCFGFF?B=,E,:=BBFFFE4B@:FF,:CEG7=F+8EFAF?9EB,E?FEF+@+845,9=FDCF>=9D,@DD+B=ECF8>,,,336@,,7@C=++@>6DC3;D,7@@69D9,,@8DCGG,<>=C,>,4,1?/*098,+14B8*2,0;497C2*/))*(2++>+0*7A*;++531=57C(*3*7:*222)*095)*0++)13.4).((()()))/((*0)(((
@M03506:14:000000000-AKVR1:1:1101:11635:2242 2:N:0:48
GATAGGACTCCCAGGGTATCTAATCCTGTTTGCTCCCCTAGCTTTCGTGCCTCAGTGTCAGGAGTTGTCCAGGGACTCGCCTTCGCCACTGGTGTTCCTCTCGATATCTACGCATTTCACTGCTACACCGAGAATTCCAGTCCCCCCTCCAACCCTCGAGCAAGGTAGTTTCCAATGCCATTTCGGAGTTGAGCCCCGCGCTTTCACCTCCGACTTTCCTCGCCACCTACGCACCCTTGCCGCTCAGTTAATCCGGAACACCCTCTGGACTCGTCTTTTACCTCCGCCTTCTGCACACGAT
+
CCCCCGGGF<EF8AFCFCEFG<F<FFGGGGGGGFFEFBEFFGGGGCGGGDDGFGGCCFGGGCCFFD<EFGC<FECC<,C+8,@ECFE@CFGFFFFGEC<9,B=BF8FG9ECECCC?FC<B?BEG<5E:FF7+==?,5C9,9EEF,++66BE8866,33++@@8D+6@DFCAC,,3,,683,3,>:8+43:;A>6,5;9*1;*4DFC,,=FC5*?=*=+04:*)*1*0)30.195):,;2+>7C)/*0*+2<8?9))*-):.).*1*+)+0*))//**./+)).),405()))*6)0/)(-,
@M03506:14:000000000-AKVR1:1:1101:17502:2243 2:N:0:48
GATAGGACTACCCGGGTTTCTAATCCCGTTTGCTCCCCTGGCCTTCGTGCCTCAGCGTCAGGAACTGTCCAGAGACCCGCCTTCGCCACTGGTCTTCCTTACGATATCTACGCATTTCACCGCTACACCGTAAATTCCAGTCTCGTCTCCAGTCCTCAAGCACGGCAGTATCGAATGCAGCTTCGTAGTTAAGCCCCACGGTTTCTCCACCGCCTCCCCTCGCCTCCTACGCACCCCTCACGCACAACGAATCTGCACATCGCTTGCGACCCCGGTATCTACCCGTCTGCGGGTGCCGTAT
+
-,-A6FF?FFFCCB76@;76CEEEDFFEFC8CCE<FEGC,CE<FG9CCF7,;@EFEFEC,,6EEEF@FAEA8<<<D?ECC+666<BF?FFGFC,E,CFFG9FG<7FGGGGG<F??FDG9E58>+++AFAFE+4:@,ECF9E=,,,++3@6,3@D,,7=@36,,+++6@,@,@++,6,5:E,,@9:,,@83@3,74*5****34*5,55,3;7*/4***2,*))**2.)+*0>3=)917)1**9)95*)/2*)7*0*2.:+0).9*8*)*09)))***-*+).4,((,71*((0,450)(((
@M03506:14:000000000-AKVR1:1:1101:22249:2282 2:N:0:48
GATAGGACGACCAGGGTATCTAAACCTGTTTGCTCTCCTAGCTTTCGTGCCTCAGTGTCAGGTTTTGTCCAGGGACTCGCCTTCGCCTCCGGTGTTCCTCTCGCTATCTACGCATTTCACTGCTACACCATGAATCCCAGTCTCCTCCCCAGTACCCAAGCAATGCAGTATCGAATGCAGTTTCGGGGTTGAGGCCGCAGATTGCACATCCACATTACCCCTCCGCCAACGCACCCTTTCCGCCCACTCCACACCAACCACGCTTAGGCCCCCCATACTCCTGTGATCGCTGTCACACATC
+
B@CCC8FE+@6F@C,86;;@<<,,;FF@CFC@<9<,C,;C,C@6CFG<,,9,C,;,<CFGG8<,;,,EAEE8F@,C,C,@@EFGGGG,,,@@66B:<CF9EEF7FGDC,,,4+4@+BF,5@,,9,CEFGB,,4?;,9AA,FF,C4,@,>48+66@,7=>=D,@,,,@,39,93+D,AEB9=EF9++4+383@,,*@5*;**4,25,=5599;7*<1+2+09***255)*:.><).:1*;+>1:*/AE>*00)/)**1-**)0>***+*+)*).)/2*4*+4).-)))1,).005):*)-))
@M03506:14:000000000-AKVR1:1:1101:17692:2283 2:N:0:48
GATAGGACTACCCGGGTTTCTAATCCCGTTCGCTCCCCTAGCTTTCGCGCATCAGCGTCAGTGTCAGCCCAGCAACCCGCCTTCGCCGCAGGTGTTCCTCTCGATATCTACGCATTTCACTGCCACACGCGGACTTCCATCCCCCTCTGCCGCACCCCAGCCATGCCGTCACAAATGCAGTTCCCAGGTTAAGCCCGGGCATTTCCCATCTGGCTTACACAGCCGCCTGCGCACGCCTTCCGCCCAGTCATTCTGAATCACGCTTGCACCTCTCGTATTCCCGTGTCCGCCGGCACGTAGC
+
CCCCCFEFGF<CFGGDG@,@FF9CEE<BEFG@C@@FGGGGFGCGDDFECBFFEFFFGG@ECFFEGEDFFEEGGGFGGGDGG7=CEGGGG>C=4BEBFFEEEGCGGA@?EGFG@7?:EE<FGFG,=F8:+:++7++7>B,9=,@+8+6:6@FCG5@**54:DFF7,,,1;?EE>9C<9;,,,1,?AECE>26,?E<***3**2+1>+30<D7;+**3***+0*/:C<>315.>))8)(05+;2953**)03<*0**2*.*+0)07**/*+0*)*28**()+).2(,((*-0,()(-1))(,(
@M03506:14:000000000-AKVR1:1:1101:12540:2289 2:N:0:48
GATAGGACTCCAGGGGTTTCTAATCCTGTTTGCTCCCCACGCTTTCGCACCTCAGCGTCAGTACCGAGCCAGTGAGCTGCCTTCGCCACTGGTGTTCCTCCGAATATCTACGAATTTCACCTCTACACTCGGAATTCCACTCCCCTCTCTCGGACTCGAGATACCCAGTATCAAAGGCAGTTCTGGAGTTGAGCTCCAGGATTTCACCCCTGACTTAGAAAGCCGCCTACGTGCGCCTTACGCCCCGTGACCCCGCGCACCGCTAGCCCCCTTCGTATTACGTCGGCTGCTGGCCCGACGC
+
CCCCCGGGG-EFFGEGFGGGGGEFGGGGGGGGGGGGGGGGGGGGGGGGGGGGGGGGGGEFGGGFGGGEGGFGFFGFGGGGGGGGGGGGGGGGGFFFGGGGGEC:FCFGAFGGGGGGEEFGGGGGGGFB,?<CFDGGGDGG;4,@EGG8=4>@>EGCGCF+,=AE,DF8@,>FEGCFCF6>DDEFFEGC8BEFB8;,:9,@DF7A,=FECGGFC9;D>++,=*;61:?)7C40*.=3(:>?E*<D)**0*1**))/)14>5)))1)*07@>D<)58:::)9:((.((4;1545)(.9))(((
@M03506:14:000000000-AKVR1:1:1101:13793:2315 2:N:0:48
GATAGGACTCCCGGGGGTTCTAATCCTGCTTGCTTCCCTAGCTTTCGTGCATCAGCGTCAGTTGTGGTCCAGTGAGCCGCTTTCGCCACCGGTGTTCCTCCCGATATCTACGCCTTTCACCGCCACACCGGGAAGTCCACTCACCTCTCCCACACTCAAGCACGGCAGTTTCCCTTGCATGCTCCAGGTTGAGCCTGGAGATTCCACAAGATTCTTACCGCACCGCCTACGCCCCCTCTACGCCCAATAATTCCGTCAAACCCCTGCACCCCCTTCTATACACTCGTTGCTTGCACTGGTC
+
@@CCC@CFG--,++@7+8@ACFC9F<@@CAED<E,CEFFFFGGFF,79@,6EFGA@FFC@FFAFGFFFGGGG?,6CF86@F@,CFG==,,+@44B4<B@,B:F7FC@<,:,+4+8+CF?<?FG@7CE@F:@B>@+3@CF@C:3>E,@,@FGFCEG6D6D,:,,51**14;CGG6,20>C,2C,CGFG61?8826<885**3*5+5<7678*0+3>>:7;*39/*/9))/95=)7>39*5+217>)*/.2+0*9=**/(*+1).*1/*)37>).10*+)/+)))-41,)())-*-,7*)()-
@M03506:14:000000000-AKVR1:1:1101:13993:2376 2:N:0:48
GATAGGACTACAGGGGTTTCTAATCCCGTTTGCTCCCCTGACCTTCGTGCCTCAGCGTCAGGAACTGTCCAGAGACCCGCCTTCGCCACTGGTCTTCCTTACGATATCTACGCATTTCACCGCTACACCGTAAATTCCAGTCTCCTCTCCAGTCCTCAAGCACGGCAGTATCGAATGCAGTTTCGGAGTTAAGCCCCGAGATTTCACACCCGACTTACCGCGCCGCCTACGCACCCTTTACGCCAAATGAAGCCGAACAACGCTTGAGACCTCTCTATTACCGCGTCTGCTGCCCCAGATT
+
CCCCCGGGGGGGGGGG@FGFGGGGGFGGGGGGG9FEGGGGGGGGGGGGGGGAFFGGGGGGGGGGGGGGGGGGGGGGGGGGGGGGGGGGGGGGGGGGGGGGGGGGFGGGGGGGGCFDFGFFDFF7CG9FGGGGGCCFGGFGFG;=E,,,@EGGFGGFGGGGGGGGGG6CDFCDC6=DFCEFGCCFEEGGGGFGGGFFCC5**/5,<CG,=?7CEGGC:8AC47)=55>AEGAG*:>C<*/+35CD)**1:C+*)07<)4)*8.)*9*0/*9D)0**+2)0+))(-(-272=))*,(*))(.-
@M03506:14:000000000-AKVR1:1:1101:18986:2391 2:N:0:48
GATAGGACTACTGGGGTTTCTAATCCTGTTTGCTCCCCACGCTTTCGTGCATGAGCGTCAGTGTCAGCCCAGAGACCTGCCTTCGCCATCGGTGTTCCTCCTGATACCTACGCATTTCACTGCTCCACCAGGAATTCCAGTCTCCTCTGCCGCACTCCAGCCTTCCAGTCCCAAATGCCATTCCCAGGTTAAGCCCGGGGATTTCACATCTGGCTTACCAACTCGCCCGCGCACGCCTTACGCCCCGCACTTCCGTTTAACGCTCGCACCCTACTTATTACCGCGACTGCTCGCACCTCAT
+
<CCC<AEFFGFGG9F@FEGGGGFDDFDFEFECEFGFDFGGGGGGGGGGDC@EFFECGGGCCGGFAFGFCFFFG8DGGG,@EGGCEGGGGGDCF@F=FF,5BEGCFF,BFFFCF7?C@F9EFA@GBF?FGFG7=,A5EC,9=B;EFGG,,CDGEE6>>?,3,=>=,@;,@EDD,,6,@EED,6EF8>67D9F939>8+43@;*8,,,5,2;@C,*,,9*9:7**49<))4?5*/.)7(;)3<**2)2*)**2)9*>*0,*+*087***0?BC)./++05*36<0(((-)()-))4,))0(()
@M03506:14:000000000-AKVR1:1:1101:14649:2402 2:N:0:48
GATAGGACTACCGGGGTTTCTAATCCTGTTTGCTCCCCACGCTTTCGTGCCTCAGCGCCTGTATCGGGCCAGTGAGCCGCCTTCGCCACTGGTGTTCTTGCGAATATCTACGAATTTCACCTCTACACTCGCAGTTCCACTCACCTCTCCCGAACTCAAGATCTTCAGTATCAAAGGCAGTTCTGGAGTTGAGCTCCAGGATTTCACCCCTGACTTAAAGACCCGCCTACGCACCCTTTACGCCCAGTGATTCCGAGCAACGCTATCCCCCTTCGTATTACCACCGCTGCTGCCCCGTTCT
+
CCCCCGGGG9FGGGGGFGGGGFGGGGGGGGGGGGGGGGGGGGGGGGGGGGGGGGGGGGGGGGGGGGGGGGGGGGGFGGGGGCGGGGG,FGGGGGGGGGGGGGEGGGGGFGGFGGGFGGGGGFFFGGFGCGGGGGGGGGGGGGCGGGD?FGGGG>EGGGFG,<DFGGC9;@3,<79DGGGGGG7DEAA6FDCDDGFGGFE=@DEFG,,<,:CFCFGFFG==8FC6C83:CF)7D=5D?56<FGG3C:8FC7<0@FC*/(97>3>*9*30<5D3)0*22,<+49),,32;(8))*.(170(((
@M03506:14:000000000-AKVR1:1:1101:10593:2407 2:N:0:48
GATAGGACTACCGGGGTTTCTAATCCCGTTCGCTCCCCTGGCTTTCGCGTCTCAGCGTCAGTAGGCGTCCAGGACCTCGCTTTCGCCACGGGCGTTCCTTCCGATCTCAACGCATTTCACCGCTCCACCGGAAGTTCCAGGTCCCCCTACGCCCCTCCAGGCCGGTCGTATCGGCGCCCCTTCCCCGGCTGAGCCGGGGGATTTCCGCGACCGACGTGCCGGCCCGCCTCCACGCCCTTTACGCCCAGTGCTTCCGAATAACGTTCGCCCGGTTCGTCTTCCCGCCGCCGCTGGCACGAAC
+
CCCCCGGGGDFFGGGGGGGGGGGGGGGGGGGGGGGGGGGGGGGGGGGGGFG@FFCFGGGGGGGGGGGGGGGGGGGGGGGGGGFGGGGDFFGGGGGGGGGDGGGG>FEGGGGGGGGGGGGGGGGFGGGGGGCBCGFGGGGG:FGGCFGGFFBEEGG>CCFFEFEC=8C5C56CE=ECEGGGGCFGFG8:*:**1<C*?58C8CC6E9/**)99C3=*99>FGCDGD<>:5*7:FFF*,))A:+77>**76<+*9@F**->F4937*;538))))1***()/-)2(((-0(),-),-*=.((4
@M03506:14:000000000-AKVR1:1:1101:11698:2413 2:N:0:48
GATAGGACTCCCGGGGTTTCTAATCCCGTTTGCTCCCCTGACCTTCGTGCCTCAGCGTCAGGAACTGTCCAGAGACCCGCCTTCGCCACTGGTCTTCCTCATGATTTCTACGCATTTCACTGCTACACCATGAATTCCAGTCTCCTCTCCAGTCCTCAAGCACCGCAGTATCGAATGCAGTTTCGGCGTTAACCCCCGAGATTTCCCACCCGACTTACGGCGCCACCTACACACCCTTTCCGCCCAATGAACCCGACCAACGCTTGGCACCTCTGCATTCCCGCGGCCGCTAGCACACATT
+
CCCCCGGGG-EFGGGGGGGGGGGGGGGGGGGGGGGGGGGGGGGGGGGGGGGGGGGGGGGGGGGGGGGGGGGGGGGGGGGGGGGGGGGGGGGGGFGGFGGGGFFDFGGGGGCFECGEGGFGGCGDFGGGGGGFGGGGGGG9FCGGFFG9DFA87E,>FED,9,@==E8=@86C=F,,A9=@E,@BE8+:5>8D,@F5C7**4;9CC,,,=:5C55C51:)/7CDGCDF4+;;EFFBD<F)+0*9C<EF4+0+*0<55/()*.)0/*/*)017.<*+0:)*+))(,-((.4>((),)0))())
@M03506:14:000000000-AKVR1:1:1101:13764:2425 2:N:0:48
GATAGGACTACCGGGGTATCTAATCCCGTTTGCTCCCCTGGCTTTCGCTCCTCAGCGTCAGTGTCGGTCCAGGATGCCGCCTTCGCCACCGGTGTTCCTCCAGATATCTACGCATTTCACCGCTACACCTGGAATTCCGCATCCCTCTCCCGAACTCAAGCCATCCAGTCTCAGACGCAGTTCCCCAGTTAAGCCGAGGGATTTCACGTCTGACTTAGGTGGTCGCCTACGACCTCTTTACGCCCAGTAACTCTGCACAAAGCTCGCCCCCCCCGTCTTACATCGGACGCTGGTCCGTACC
+
CC<CCGGGG9DGGGGGGDGGGGGGGFFEGGGCGDDFGGGGGGFFFGGFGFGFGGGGGGGGGGG<FGGEGGDGGFGFFGGGG7BFGGGDGFGDE7FGEE<FFFFCGGGFG9EGGEE:?EFGGCE7FGFCFG8?,FFEFFFGCCEGGGCFCFGG6EE8;9D:?FGGFF:3E,7@,33D*B***7,,<:,;E,D;;C6C548?*2,<;FC*2<4C++<9D7*429*=C8))/28*)8)24*/+0:</)*20+3+1/**224:*)))****0:<<57CC*8(5+6)).(,()()((0,)20)(((
@M03506:14:000000000-AKVR1:1:1101:15222:2468 2:N:0:48
GATAGGACTACCGGGGTATCTAATCCCGTTTGCTCCCCTGGCCTTCGTGCCTCAGTGTCAGGAACTGTCCAGAGACCCGCCTTCGCCACTGGTCTTCCTTACGATCTCTACGCATTTCACTGCTACACCGTAACTTCCAGTCTCCTCTCCAGTCCTCAAGCACCGCAGTATCGAATGCAGTTTCGGAGTTAAGCCCCGAGATTTCACACCCGACTTACGACGCCACCTACGCACCCTTTACGCCCCATTAATCCGAACAACGCCTGAGACCTCTGTATTTCCGCGGTTGCTGGCACCGAGT
+
CCCCCGGGGCFFGGDGGGGGGGGGGFGGGGGGGGGGGGGGGGGGGGGGGEGGGGGFDFGGGGGFFFGGGGGGGGGGGGGGDEGGGGGGGGGGGGGGGGGGGGGGDG8F<FGGGGDGGGGGGGGGDFGFGGGDG+EFGGGGGG;@D98;>FGG4=?>EGBDD8@=@EG8=,7@=8D8DE9DFDGF:B673,35@F,@:C*@*;9<DGGGGD>9@?C58>)*:CG=3*;8EC5**3:169)+>:<5<*;)+2<8*=97C1)*083)2*8?9FG:?7C<@<*+643?((()(066),1*))2((
@M03506:14:000000000-AKVR1:1:1101:9746:2496 2:N:0:48
GATAGGACTACCGGGGTTTCTAATCCCGTTTGCTCCCCTAGCTTTCGCGCCTCAGCGTCAATACCGGTCCAGGATGCCGCCTTCGCCACCGGTGTTCCTCCAGATATCTACGCATTTCACCGCTACACCTGGAATTCCCCATCCCCCTCCCGGATTCAAGCCCTCCCGTATCAGACGCAGTTCCCCGGTTAAGCCGAGGGGCTTCCCGTCCGACTCAGAGGGCCGCCTACGCCCCCTTTACGCCCACTAATTCCGAACCACGCTTGCCCACCCCCCCTTACCCGCGCCTCTCGCCCGCTGG
+
CCCCCGF9C<CFDFGG:F@CCC@E@FEFEFGCF@CEEGGGGGDGGGGG+CE766<FBBB@FFF8F:C@FGCFGFCE=F7FGGGFF=F,,BCF:CBFDGG9FFFEFGCA@B,==4=CB,,@EFD7C7,6DC<A3ADG,D,6AF?CF+@8>6@+:+5+,3>,,5@8C>*>@*,@,@9,4B71>D2BFG*C:C*22<F*/:*5*)=A*+**2*1/*1:*22*3*1*:95>:*7)7).7C(*90:**1>5/)00+1/9*1/(9:).0*9/;?G/9>)9**/,)+(,((-71)()((0((9))(,(
@M03506:14:000000000-AKVR1:1:1101:8499:2499 2:N:0:48
GATAGGACTACCGGGGTATCTAATCCCGTTTGATCCCCTAGCTTTCGCACCTCAGCGTCAGGAACTGACCAGAGACCCGCCTTCGCCACCGGTGTTCCTCCTGATACCTACGCATTTCACCGCTACACCAGGAGTTCCAGTCTCCCCTACAGTCCTCAAGCCTTACAGTATTCGACGCATTTACCTGGTTGAGCCAGGGGATCTCACATCAAACTTATAAAGCCACCTACGTGCGCTTTCACCCCCGCGATTCTGAGCATCGTTTGCCCCCTACGTATTACCGCAGCTGCCGGCATCTAGT
+
CCC8CFACFFGFGGDGGEFFCGFGGGGG<EFED<FFGGC@EEGCGG7,BFGACGGGGGGEEFFAF<EAFFGGFFGG,FEEF@CDFGC7FDGGGFCGB?EFGGFFC95?CFF+CF@CF<@GGGGEGDGGDFDC7CFFFG;9AD,,@8EEF@FC;EDGG8=3E6@E8DEE:,,@EFGGG>5*@<,>A>CCGG7,26?,,4;**3*,>9,0C6+*48F?CF6:7=D,*28AGF>;*8><(:>+++2*)*/)21C5@*:C*(*+0)0**20*+0)))*/2+.)<)6(4(400(0(-)((1)/)).
@M03506:14:000000000-AKVR1:1:1101:10136:2499 2:N:0:48
GATAGGACTACCGGGGTTTCTAATCCCGTTTGCTCCCCTGGCCTTCGTGCCTCAGCGTCAGGAACTGTCCAGAGACCCGCCTTCGCCACTGGTCTTCCTTACGATATCTACGCATTTCACCGCTACACCGTAAATTCCAGTCTCCTCTCCAGTCCTCAAGCACGGGAGTATCGAATGCAGTTTCGGAGTTAAGCCCCGAGATTTCACACCCGACTTACCGCGCCGCCTACGCACCCTTCACGCCCCATGAATCCGAACAACGCTTGCGACCCTCGTATCACCGCGGCCGCTGGCCCAGAGT
+
CCCCCGGGGGFGGGGGGGGGGGGGGGGGGGGGGGGGGGGGGGGGGGGGGGGGGGGGGGGGGGGEGGGGGGGGGEFGGGGEGGGGGGGDGGGGGGGGFGGGGGGGGGGGGGGGGEGGGGGGGGGGGGGGGGGGGFFGGGGGGGGGFGGGGGGGGGGGGGG?FGGGGGEC>FGGCFFFGAFGGGGDCC*CEFGGGAFFGD*5*3=9CEC789CD7CCE>>F=G)9>):B55*8E*>BG1C)++*97<*;:6+<*8997C>3*)0><3*/)/.1))/1;*4)+6:(-((4.(0((0-3*.).(.
@M03506:14:000000000-AKVR1:1:1101:16088:2525 2:N:0:48
GATAGGACTACCGGGGTTTCTAATCCTGTTTGATCCCCACGCTGTCGTGCCTGAGCGTCAGTTACGGGCCAGTGAGCCGCCTTCGCCACCGGTGTTCTTCCCAATATCTACGAATTTCACCTCTACACTGGGAATTCCACTCACCTCTCCCGTACTCAAGCCACTCAGTCTCAAAGGCAATTCCAGAGTTGAGCTCTGGGCTTTCACCCCTGACTTGAGCAGCCGCCTGCGCACGCTTTACGCCCAGTAATTCCGAACAACGCTCGCCCCCTCCGTATTACCGCGGCCGCTCGCCCGAAGT
+
CCCCCGGGG9FFGGGGFFGGGGGGGGGGGGGGGGGGGGGGGGGGGGGGGGGGGGGGGGGGGGGGGGDGGGGGGGGGGGGGGGGGGGGDGGGGGGGGGGGFGGGGGGGGAFGFGFGGGGFGFFFGGGGGGGFGFFFF9FGGGFDCFGGDGG?CFGGFCGCFGGGF6DF6FGFFDCFGFGCFFGGCCEEFFC9=:FCF9:DFCC5FGGG,=9FCCGG7?CFC7DGG)):>FGEE:A37;<FC9:<>D7C07C<9@@4/99):5))/1*:@GDC5)1/1*4):<<1>06B3(.4()9(1<)46-
@M03506:14:000000000-AKVR1:1:1101:9455:2534 2:N:0:48
GATAGGACTACCAGGGTATCTAATCCTGTTTGATCCCCACGCTTTCGTGCCTCAGCGTCAATCATACCATAGTAAGCTGCCTTCGCAATTGGTGTTCTGTGACATATCTATGCATTTCACCGCTACTTGTCACATTCCGCCTACCTCTAGTACATTCAAGCCCATCAGTATCAAGGGCACTGCGATAGTTGAGCTACCGTCTTTCACCCCTGACTTAACAGGCCGCCTACGCCACCTCAAAACCCAAAAAATCACGATACCGCTCGGAACATCCGGATTCCAGACGCTGGCGGCACTGAGT
+
CCCCCGGGF@CCFFCCGD@CDFGGFGGCECGG<F9@EFGE@G7FGGGGGCCCED8CFGECFGFAFFAFGGGGGGFFGFCA6@@EEGECFGEAFDFDGGG<FFGFGFFFGFGGGD,,CFF9?FFCCG,FFE?9FEFGFD8FEGG=@FFEGAEGFFFGGFF89D8=8@DBFGGGEGCCCGDEE,=E+@8E:EBDD,,6@?6@@7C7FGFAFD:+1A,5=:8CC5**<C4/*0***))2(*),4,*9*:=)*4*)0;***(:*8))))2*)10*1)*2?83)0)))-,-3>(03(071))0).)
@M03506:14:000000000-AKVR1:1:1101:21466:2540 2:N:0:48
GATAGGACTACCCGGGTATCTAATCCCGTTTGCTCCCCTGGCCTTCGTGTCTCAGTGTCAGGAACTGTCCAGAGACCCGCCTTCGCCACCGGTCTTCCTCATGATCTCTACGCATTTCACTGCTACACCATGAATTCCAGTCTCCTCTCCAGTCCTCAAGCATCGCAGTACTGACTGCAGTTTCGTAGTTTATCTCCGTAATTTCACCCCCGTCTTTCCGCTCCCCCTCCACCCCCTCTCCCCCCAACGACTCCCCACAACGCCTCACCCCCTCCTTCTACCCGTCTTCCCGGCTCTGAGC
+
CCCCCGFFGGG8,FFGFFGGGGGGGGFCFGGGGGGGFFGCDGFGGGGGFFFFFFFFFFEFGFGGFGGFGGGG9EF<<CFEGGGFGEGGG,@CF7FGGGGE<ABFDFFGGCF@F:FCFGFGG9FGFGGGGFF?FAFEFED=F=EFE,@=8E,@>DFGGG8FG=,6=E6C=,,3,,,6@,,6>D,@C=@=+,,6,,5,34+,+3:,=,;,:?C5*<34+++47*;**9?5*9;?65?4(*28**227**)*1/)0)/**,9*8)8)**+.1)95)***+)0+46(((((0)*(()((1)/))(
@M03506:14:000000000-AKVR1:1:1101:24613:2561 2:N:0:48
GATAGGACTACCAGGGTATCTAATCCTGTTCGCTCCCCACGCTTTCGCTTCTCAGCGTCAGTTACTGCCCAGAGACCCGCCTTCGCCACCGGTGTTCCCCCTGATATCTGCGCATTCCACCGCTACACCAGGAATTCCAGTCTCCCCTGCAGTACTCCAGTCTGCCCGTATTCCCCGCACGCCCACAGTTAAGCAGTGCCATTTTACGCACTACGCCACAAACCCCCTACAATCTCTCTACGCCCCGTAATGCCGTACACGGCCCCCACCCGTCTGATTACCCTGCACCATGGCCACACTG
+
CCCCCDAFG@FEE<68CFGGFGDFGGAEFGF@CFGG8CFGGGGGGGGGGGDGFFDFGGGGGGFFFGG9E@FGEC8<CECCGGG?,,BCFGG7=@FF9F,B7FFCEG5E@9,+@>FF?AFGF+>+46AE<F,@D88EAFE9DC,C,>663@=,33@F,3>D=?EA=FD653,,,77315*4@E>CGGECFD,@,9,,5,,,,4,,,1,***))4;:8))0*/*1=*/88*9)++;++1*;<92)))2*8*/8**/)1/8C+))))1*2)*)1))18*+-*+5)(,(,.)()--.((*))(.)
@M03506:14:000000000-AKVR1:1:1101:17562:2577 2:N:0:48
GATAGGACTACTAGGGTATCTAATCCCGTTTGCTCCCCTGGCTTTCGCTCACTCAGCGTCAGTGTTGGTCCAGGATGCCGCCTTCGCCACCGGTGTTCCTCCAGATATCTACGCATTTCACCGCTACACCTGGAATTCCGCATCCCTCTCCCAAACTCAAGCCATCCAGTATCAGACGCAGTTCCCCGGTTAAGCCGAGGGATTTCACGTCTGACTTAGTTGGCCGCCTACGAGCCCTTTACGCCCAGTAACTCCGAACAACCCTTGCCCCCCCCGTCTTACCTCCGCGGCTGGCGCGGCG
+
CCCCCGGFGGGGGGGGGGGFGGEFGF@CFGGGGGGGGGGGGGGFGCFGFGGFFEGCFGFGGGGDFGG8:<EGGGGGFGGGGGGGGFDG@FEFGGGGGGGGGCFFGGGFGGGADCGCEGGFG9F7BFGGGGGGGFCFGCF:7CGGDECG?@>88=FG9,@89DGGGGGCFGE9D@=EGEGG>+5E,:DEGGG>,ECGC*4=EC88,=@CF9C8*+57+4+4++20*)25*9A5C58<<C5C?F<DGC:5+++*1@6*91)*.7)9D8*)+97>B7*:*(8*))())(4)4)4-<(()0)((,
@M03506:14:000000000-AKVR1:1:1101:19137:2619 2:N:0:48
GATAGGACTACCGGGGTTTCTAATCCTGTTTGCTCCCCACGCTTTCGTGCATGAGCGTCAGTGTCAGCCCAGCAACCCGCCTTCGCCGCAGGTGTTCCTCTCGATATCTACGCATTTCACCGCTACACCGAGAATCCCAGTTGCCCCTTCCGCACTCTAGCCCCGCCGTATCGGTTGACCTTTCTGGGTTAAGCCCAGAGATTCCACAACCTACTTTCGGTGGCCGCCTACGCTCTCCTTACGCCCACTAACGCCCAACACCCATTTCTCCCCCCCCATTACCGCCGCCGCTGGCCTGGTG
+
CCCCCGGGGGGGGGGGFGGGGGGGGGGGGGGGGGFGGDFFDGGGGGGGGGGGFDGGEFFFEGGGFGGFGGGGGGGGGGGGDEGGGGGGGGEFGG<CCFFFGGDCFFGGGGGGG+?CGFGGGDDFEGEE@FCCCGGFGGGGD;9D9DDFDGF8>+@+BAEC9?FE>C*31*2>=81:C,4>F,=FF9CGGG7??FCGGGC**19+1=++:5D*+8C+++)=>*)2;D755*7*)).*55@+<C*/77E):+<)..))*-5:)7)**++1+02)798**,)0)..(((()()(-0((**)(((
@M03506:14:000000000-AKVR1:1:1101:17767:2637 2:N:0:48
GATAGGACTACACGGGTATCTAATCCTGTTTGCTCCCCACGCTTTCGCACCTCAGTGTCAGTATCAGTCCAGGTGGTCGCCTTCGCCACTGGTGTTCCTTCCTATATCTACGCATTTCACCGCTACACAGGAAATTCCACCACCCTCTACCATACTCTAGCTTGTCAGTTTTGAATGCAGTTCCCAGGTTGAGCCCGGGGCTTTCACAAAGCACTTTCTGGTTCGCCTACGCACCGTTTAAGCCCAGTAATTCCGAATAACGCCCGGGGCCTCTGGTATACCGCGCAGGCTAGCACAGAGG
+
CCCCCGGGGGGGGGGGGGGGGGGGGGGGGGGGGGGGGGGGGGGGGGGGGGGFGGGGGGGGGGGDGGGGGCAEFFGGGGGGG:FDFGEC@<BEFFFE9F9FDGGGGFFFGCFGGGGGG9<FFCCCEGGC@EFEFFAFC<AFFC8CG?BBFGFGDD8DGGAEGFFF?F;BDEA9,6EG8EF=FGDF,9DF?D8,6,,:++@9858D9<77C>7>,*,8:CCCG>*=C4887<E=?5>)6<48CC:C*:C)1+5+++0/*(2<FD>))2:78))<5D6+3)*<<DF(3(()->1))()2)0(.,
@M03506:14:000000000-AKVR1:1:1101:12858:2664 2:N:0:48
GATAGGACTACCGGGGTATCTAATCCTGTTCGCTCCCCACGCTTTCGTGCCTTAGCGTCAGAAATGGCCCAGCTAGCTGCCTTCGCCATTGGTGTTCCTACTGATATCTACGCATTTCACTGCTACACCAGTAATTCCACTAGCCTCTGCCATCCTCAAGGTATCCAGTATGCGATACAGTCCATGGGGTTGAGCCCCAGGATTTCGCATCACACTTAAATACCCGCCTACGCCCGCTTTACGCCCAGCGATTCCGGTAAACGCCTGAGCCCTACGTATTCCCGCGGCTGCTGGCACGTAG
+
CCCCCGGGG9EGDEGGGGGGGGGGGEFGGGGGGGGGGGGGEGGCCFGGGGGGGGEFFGGGGGGGGGFGCGGGGFFGGGFGGGC=<@F7FGEFGCFGGGGGGGG9FFGF?AAEFEGCFGFFECAEGGGGGFFGFFF?,AFF;,,8D,DEGGF,@88=F8DFFGG:DFF9D=C,@C++@>F9>D8=DGGD6>CC,5@C67@EGF,=9@FE>**2<88=5=9?++;?>CB>G*;7<)0>2).;7+*:D**05*/))3;*)()*195C38F)*)>7F*852)9+).)-11()(0(47(229<37(
@M03506:14:000000000-AKVR1:1:1101:16683:2691 2:N:0:48
GATAGGACTACCGGGGTTTCTAATCCTGTTTGCTCCCCACGCTTTCGCATCTCAGCGCCAGTACCGGGCCAGTGAGCCGCCTTCGCCACTGGTGTTCTTCCGACTATCTACTAATTTCACCTCTACACTCGGAGTTCCACCCACCTCTCCCGGACTCAAGATCGCCAGTATCGACGGCAGTTCCGAGGTTGAGCCTCGGGATTTCACCCCCGCCTTAGCGATCCGCCTGCATTCGCCTTACGACCAGTGATTCCGACAAACTCTCGCCCCCTTCGCATTTCCGCGGCAGCTGGCCCCACGC
+
CCCCB<FGGGGGCGGGGDFDGGDFGGGGGEF@FFFGGGCGGECGGGGGGGDCFAFGGGCFGFEFCFEDGC@DCF9EFG:FGD7F<CFGGGF@?FGF<FGFGGD7++FEDCF,C??5AFFDF9FGGGGF,,4@+CFGGADD3=@=3@E,6DD>3+;+:8D,E9CCEECG8@,EEC8CEGGEFCFE8*:=CCCC8CC*A**:8C@91+2C*8)9*)*/*0*5)75C5*7>*/)+0*17(9>++**/1**/333=*1**)(/:>4*:*21);)5)7F8*21)+.),-(-2)(04()-4*.)(--
@M03506:14:000000000-AKVR1:1:1101:9323:2697 2:N:0:48
GATAGGACTACTGGGGTTTCTAATCCCGTTTGCTCCCCAGGCTTTCGCTCATCAGTGTCAGTGTTGGTCCAGGACGCCGCCTTCGCCACCGGTGTTCCTCCAGATATCTACGCATTTCACCGCTACACCTGGAATTCCGCGTCCCTCTCCCAAACTCAAGCCATCCAGTATCAGACGCAGTTCCCCGGTTAAGCCGAGGGATTTCACGTCTGACTTAGTTGGCCACCTACGAGCCCTTTACGCCCAGTAATTCCGAACCACGCTTGCCCCCCCCGTATTACCGCCGCTGCTGGCACCGTGG
+
CCCCCGGGGFEFFGGGGGGGGGGGGFGGGGGGGCFGGGGGGGGGGGGGCFGGGGGGGGFGGGGGGGGGGGGGG7CFGFFGGGGGGGGEGGGGGGFGEGFFGGGFGCFEFGGGGEG>AFGGGGGGGGF8BDFEFEFGFGFGCEG7C9ECDFDGDFGFFGGGGGGFGE,@@EFFAC96@CE>CF:@EFGGCB>CD9FE8*CC54,,>++;FC7CEFECF7:FGDFF4<AA+C):*.3C(9)++**)9:C6++A*6=6<C0):.)011*/0<F3>;<5*/,)+.609((-5()..)-(*).(.(
@M03506:14:000000000-AKVR1:1:1101:19124:2716 2:N:0:48
GATAGGACTACCGGGGTTTCTAATCCCGTTTGCTCCCCTGGCCTTCGTGTCTCAGTGTCAGGAACTGTCCAGATACCCGCCTTCGCCACCGTTCTTCCCTATGTTATCTACGCATTTCACTGCGACACCATAAAGTCTAGTCTCCTCTCCCGTCCTCAAGCACCGCAGTATCAAATTCTTTTTCGGATTTATGCCCCGTGATTTCCTACCTTTCTTATGCCGCTCCCTACACATCTTCTCGTCCTACTTCTTCCGAAAAAGTCTTTTTTTCTCTTAATTCCTGCAATTCCCTGCTATTCTC
+
BCCC<E<6-CCFGC7:FFGGCF,CF9,8@@FCEFGF6B8,,,CFG<C66C,6,C@@FEGA9F866:,CC<F@FEE@CE@C:F,,,,B,6686BB=,<?4,BE<,,:F5?9E@++8@A?,CF<54+7@FE:E<,,,99,,,,8EF,@,@,,,+@++6@9,E?=88@+@833,,E=DF,32,@7?,3++1@9,,7,,@;5*1*;F:,,2,,*;+,+5>++49*29*)2/00;A,*))+1+1+*/1**4+/2+++36**16/*)1***++/*)*//:+2+.0+)))(().94*)6)((***)))
@M03506:14:000000000-AKVR1:1:1101:7239:2734 2:N:0:48
GATAGGACTACAAGGGTATCTAATCCTGTTTGCTCCCCACGCTTTCGCACCTCAGCGTCAGGAATTGCCCAGAGGCCCGCCTTCGCCACCGGTGTTCCTCCCGATCTCTACACATTTCACCGCTACACCGGGAATTCCAGTCTCCTCTGCAACCCTCAAGAACGGCAGTATCGATCGACGTTCTTCGGTTGAGCCGAAGGATTTCACGACCGACTTGCCATCCCGCCTACGCGCCCTTTACGCCCAGTACTTCCGAGCAACGCCTTCCCCCTCTCGCTTACCGCCGCTGGCGGCACCGATT
+
CCCCCGGGGGGGGGGGGGGGGGGGGGGGGGGGGGGGGGGGEGGGGGGGGGGGFEFGGGGGGFGGGGGGGGGGGGGGGGGGGGGGGGGGGGGGGGGGGFFGGGGGGGGGFGGFF=<FFGGGGGG:FEFGGDGGGGGGGGGGFGGGGEDFFF9DGFE>FGGFGFEGDE+BFG9,*:,6C*@CCGFDFFFD:*=8CCCEGEEEG*>CFFFEED<CEDG8CFF<*9<FGG>BEG>E<3.96<:+3**97/;/+0+06*99)43:>)5)2*<7@FD))***1-)*.(((492>()((0((1)),((
@M03506:14:000000000-AKVR1:1:1101:23614:2786 2:N:0:48
GATAGGACTACCGGGGTTTCTAATCCTGTTTGCTCCCCACGCTTTCGCACCTCAGCGTCAATATGTGTCCAGTGAGTCGCCTTCGCCACTGGTGTTCTTCCGAATATCTACGAATTTCACCTCTACACTCGGAATTCCACTCACCTCTCCTCAATTCTAGCGATGCAGTCTTAAAGGCATTTCTGGAGTTGAGCCCCGGGCTTCCCCCTCTAACTCTCAAAGCGGCCTACGTTCCCTTTATGCCCTGTAATCCCGAACAACGCTCTCCCCCACCTTATGACCTCCTCTACCGGCACGCAGT
+
BC9CC<FGFFFFG7:FGEECFGGGGCGEGCEFGACEFGGGCGEEGFGGGECFGCGD7C68@FDFGGGGEF,C@FFFG9@:CCFGGGG,B=EG??B,EFCEFC,,@=<,,,,B78?+F?F?<FFF,C9,5,++>+?CAFGFGFDG8BF,4B,@9,@,@=,,9C>CE>,,7@DFGGA,6,6,,,7,3@,1<>3,,5,5@***1;8D6,=:47*04CF4+;*,22**2)=)*;)**))0/:A9+1;*;03;++3+3)**94/:@)075A+.*09).9*02-*+)5.)(.(9)0),)-(/.),,(
@M03506:14:000000000-AKVR1:1:1101:16148:2809 2:N:0:48
GATAGGACTACTAGGGTATCTAATCCCGTTCGCTCCCCTAGCTTTCGCGCCTCAGCGTCAGTGTCAGCCCAGCAACCCGCCTTCGCCGCAGGTGTTCCTCTCGATATCTACGCATTTCACCGCTACACCGAGAATTCCAGTTGCCCCTTCTGCACTCTAGCCCCGCAGTATCGGCTGACCTTTCCGGGTTAAGCCCGGAGATTTCACAGTCGACTTGCGGTTGCCGCCTACGCGCCCTTTCCGCCCAGTAAATCCCAACCACGCTTTCCCCCCCCGTATTCCCGCGGCCGTCGGCCCCGAG
+
CCCCCGGGGCGGGGGGGDGGGGGGGGGGGGGGGGGGGGGGGGGGGGGGGGGEGGGGGGGGGGGGGGGGGGGGGFGGFGGGGGGGGGGDGGGGFGGGGGDGEFEEFFEGGGGGGCFGGGFGGGGGEFF@FBEF:FGD<F9FG9DDFGG88>DFGGGDFFGDFFGGGGEEG,;FE>5EG>GGFE?EF5:EECF9C?CFGG*:*5;CGGGGGGG5CG5?CF3CD3/*:C:>=*7CC5>)())A+:*/*:1)<C+68*0**43*)8>C*;*909F>7D=E8376).5279(<3)--.7117)4(-
@M03506:14:000000000-AKVR1:1:1101:7824:2810 2:N:0:48
GATAGGACTACCAGGGTTTCTAATCCTGTTCGCTCCCCACGCTTTCGCGCCTCAGCGTCAGTATTAAGCCAGGTGGCTGCCTTCGCCATTGACGTTCCTTCCGATCTCTACGCATTTCACCGCTACACCGGAAATTCCGCCACCCTCTCTTATACTCCAGTTACGTCGTTTGCGCTGCACTTCCCAGGTTAAGCCCGGGGCTTTCACATCACACTCACTTAACCGCCTACGCGCCCTTTACCCCCAGTAATTCCGATTACCCCTCGCCCCCTCTGCCCTACCGCGGCTGCTGCCACAGAGG
+
CCCCCGGGGGGGGGDEFGGGGF9FFGGGGGGGGGDGGGGGBFGGGGC@FGGGGGGGGGGEGGGGGGGDGFFFDCEGFGGGGGGGFEGGGG9FGGGGGGGGGGGGEGGFFFGGGCFFEF9FGCGGGGFGGGGF=6FEE9FCFDCF>8DDDFCFCEEDFD?FGE,D=@DCGGF:,@*@@CCFGCFGG?CG,?;,>E68:?*?E1::@+<A+>7C7FGG48A9C7;</95>/>>ECBEC1>:+3+2>35*9++</9?F37(*27)775*8@/7)0)*+3+./*.4((-(-82>))*.)2)),((
@M03506:14:000000000-AKVR1:1:1101:19811:2872 2:N:0:48
GATAGGACTACCCGGGTATCTAATCCTGTTTGCTCCCCACGCTTTCGCACAACAGCGTCAGGTCTGGACCAGTTAGCCGCCTTCGCCACCGGCGTTCCTGCCATTGTCTACGAATTTCCCCCCTGCCCTGGGAATTCCTCTACACCCTTCTAGCGTCTAGATCGCCAGTATCCATGGCAGCTGTGGAGTTGAGCTCTATAATGTCACCCCATCCTTCTCAACCCGCCAACGCTAGTCTTATCTCTATTATACCCTACAAACGCTAGCACCCTCCCGATTCCCGGCGCGTCTAGCCTGTAAG
+
C@CC@CF-EEFD,@BEGE@@;,CF,E<FEE9,<9;F@:@+6C;@FEE76++,8,;,+8@FG,C<E,C@@,,,,<6,,C+@:76C,8BFE6++++8++,5,:,,,9,C,BE<4=FEFGG,A,+@:+A,A,A=+,:,,9F,3,,3,@3++6=,7@,++++63,=,@6+6C8,,@,5,7,3,;*,,61,,,5,>,?DF,,,4,,45>7,B9A)**,*,5+*++120*)25):>5**2)*)00+<+02*0+/++<**9*9/(*+)0)*/20*+077)/***-.+))-((-(77)-(0)(2.1-))
@M03506:14:000000000-AKVR1:1:1101:7077:2885 2:N:0:48
GATAGGACTACTGGGGTATCTAATCCTGTTTGCTCCCCACGCTTTCGTGCCTGAGCGTCAGTGTTGGCCCAGGGGGCTGCCTTCGCCATCGGTGTTCCTCCGCATCTCTACGCATTTCACTGCTACACGCGGAATTCCACCCCCCTCTGCCACACTCAAGCCCGCCAGTTTCCATCGCAGTTCCCAGGTTGAGCCCGGGGCTTTCACGACGAACTTAACGAACCGCCTGCGCACGCTGTACGCCCAGTAACCCCGATTAACGCTCGCACCCTACGTCTTCCTCCGGCCGCTGGCCCGTAGG
+
CCCCCGGGGGGGGGGGGGFFGGGGGGGGFGGGGGGGGGGGGGGGGGGGGGGGGGGGGGGGGGGGGGGGFFGGGGGGGGGGFGGGGGGGGGGGGGDGFFCFFGG>FE,C<FGGGEGFGGGGGFGFGGFGCE=FFCFGGFGGGEGGGDEFGGGFGGEFGGGGCC>EGGGG,=DFFDF?EGGGGEGG<9CGCE:CFGGGE*=:E<89FG9**/9/>D@F7C4CG37ED3;7CF)*17BG<*77:7C<9*290<0*0)//5(*+10)11*/)*078)98C/28+))-,7((.(0-47?(1))(--
@M03506:14:000000000-AKVR1:1:1101:19578:2888 2:N:0:48
GATAGGACTACCAGGGTTTCTAATCCTGTTTGCTCCCCACGCTTTCGCACCTCAGCGTCAATATGTGTCCAGTAAGTCGCCTTCGCCACTGGTGTTCTTCCGAATATCTACGAATTTCACCTCTACACTCGGAATTCCACTTACCTCTCCACAATCCTAGCGATGCAGTCTTAAAGGCAATTCCGGAGTTGAGCCCCGGGCTTTCACCCCTAACGTACAAAGCCGCCTCCGTGCTCTTTACGCCCAGTAAGTCCGCACAACGCTAGCCCCCTTCGTATTACCTCTGCTGCTGGCACGTAGT
+
CCCCCGGGFGFGGGGGGGGGGGFGGGGGGGGGGGGGGGGGGGGGGGGGGGGFFGGGGGGGGGGGGGGGGGGGGGGGGFEGEGGGGDCEEGCFFGGGGGGGGGGEEGGGGADE>,4AEF<FGFGGGDEGGCD:+FFGAFEFCFGFGFC6,,,@DFC,,@>D,=>D8>EBF=EGF=F9E88=DEGGG88:C,,83,8EGD>*8*@8A?FF,*3@701=C4)=CC?85C>B*;=C*));)28A>=D39**)2;+3@F*)145E>ED3C*08:5D))0*20.6+)6)5..)0.6)))-(*.).4-
@M03506:14:000000000-AKVR1:1:1101:11141:2951 2:N:0:48
GATAGGACTACTGGGGTATCTAATCCTGTTTGCTCCCCACGCTGTCGCGCATCAGTGTCAGCAACTGCCCAGCAGACCGCCTTCGCCACCGGTGTTCTTCCGGATCTCTACGCATTCCACCGCTACACCCGGAATTCCATCTGCCTCTACAGTGCTCCAGCAACCCAGTATCCGTGGCCGACTCGATGTTGAGCGTCGAGCTTTCACCATGGACTTCGGTCGCCCCCTACGCGCCCTTTACGCCCAGTGATCCCGGCCACCGCCCGCCCCCTCTTCATTACCGCGGCTGCTGGCCCATCAT
+
CCCCCGGGGGGGGGGGCGGGGGGGGGGGGGGGGGGGGGGGGGGGGGGGGGGCGGGGGGGGGGGFDF8DFGGGGGGGGGGGGCGGGGGGGGGGGGEGFGGGGGGGFECFGGGGFGC@FGFGFGGGGG9FFFCEDCGFGGFGGFGGF9FFFGFGGFFFGGGCFGFGFECECD7FCEDDEGGGGG*1=D?CECD,28*=A55:CDGCC7@E6*:8+89F+*5=<)9**1757<3=CB><07?CFCGC5E*/2+<*/7*/)-5*077)9CE)*75)8*++3)*:-9(46(-7(057)8,/))())
@M03506:14:000000000-AKVR1:1:1101:18285:3043 2:N:0:48
GATAGGACTACAAGGGTTTCTAATCCTGTTTGCTCCCCACGCTTTCGCACCTCAGCGTCAGTACCGGGCCAGTGAGCCGCCTTCGCCACTGGTGTTCTTGCGAATATCTACGAATTTCACCTCTACACTCGCAGTTCCACTCACCTCTCCCGGACTCGAAGTCTCCCAGTATCGGAGGCAGTTCTGGAGTTGAGCTCCAGGATTTCACCACCGACTTAAGCGTCCGCTTACGTGCGCTTTACGCCGAGGGATGCCGAGCAACGCTAGCCCCCCGCTCAGTTACGCGGCTCGTTTCCCCCAA
+
CCCCCGGGGGGGGGGCCFGGGGGGGGGGGGGGGGGGGGGGGGGGGGGGGGGGGFGGGGGGCFGGGGGGGGDGGGGGGGGGGEGGGEG@GGGGFFGGGGGFGGGDCFGGFGFDG?FGGGGGGCEFGGFF,EFGFEFGFF,8FEGGG9DFGGGEDEG6D?C8=+@DFGGGFGGEFC>C*CC5>FFGC,D<=DC,,16>><8C8*>191=C,2:/*/*47+;9+9DED3>)=*)*;58/(/889?CD<*27***0)8*)1(1*.))>***020/7)/2**(0<)).((((),0-()(,**)-((
@M03506:14:000000000-AKVR1:1:1101:23782:3045 2:N:0:48
GATAGGACTACCCGGGTTTCTAATCCCGTTTGCTCCCCTAGCTTTCGCGCCTCAGCGTCAAGAATGGGCCAGGTAGCCGCTTTCGCCACTGGTGTTCCTCCCGATATCTACGCATTTCACCACTACACCGGGAATTCCGCTACCCTCCCCCACCTTCAAGCCGATCAGTTTCCCATGCAATTTCCCAGTTAAGCCGGTAGATTTCACGTCGGACTTCACCAGCCGCCTGCGCGCCCTTGACGCCCAGTAATTCCGTCAAACTCTCCCCTCCCAGCGACTCCCGCGGTCGCAGCCACGCTGT
+
CCCCCGGGGGGCFFDGG-@FGGC,EFGGGGGGFA9FGGGGGGGGGGGEGGEF:<EFGGCF:FFEFFGFFGGGG<9EFGGG+BC<BEE,8=8EE<F7?E?EFGF>CFGG,5,4C::@A9?AEFDF,4,9AFC+>FGGDGGFEC+>DF++8=+63+:6DEF7D+33@@5,@EFF7,@EGGC7>CCGGGG6,>,,,9,4=*4/AF,,5,4=,7C<*:E6+1*=0*;5>DDD5C375>)999)++**/9*8F?:</*1<09-*3*1?C**2)*0*.09**2(0*(.(-((-0-)-4).(*))(-(
@M03506:14:000000000-AKVR1:1:1101:17914:3046 2:N:0:48
AGGACTACTAGGGTTTTTACTCACCCTCGCTCCCCCCGACTTCGCACATGATCATCAGGCCTGTCGCTGGGGTCCGCTTTCGCCGCTGGTGTTCTTCCCGCTAACTACGCAGCCCTCCACCACTCCGTTCGTTCTACACCCCTCCTACTCCCTTCTCCTGACAAGCTTCCAACAAGCCCGCCCAGCTACGCCGCCGCTGTACTCTTCCATCTTCTTGCCCCGCCGCCGCTCGCTTACTGCCGCGTAATTCCTGCTAATCACTGCTCCCCACGTATTTCTCTCTCCGCTGCTCGGCACGTAT
+
-,-A,,CCF-;666;---,,C,<,,,,,++8,@6B+@++67,,6,8+7,6C<F<,C6,,6,,,:,,,,66,++866@:,6C7,B4:+7+:A,8,5:9E,+++644?,9=+8++,+4,@BF,,+,6A++,3++,3337,3D+B+++,3,,,83,,4,,,,5,4,@,,,73,,31*,,,4;***=*4,,,,1*1**3**23*13+1++4<++;*+*0+**)+*)1//)8)2))*)))*,*1+0*)/1**)+3+*1)2*:)*+)1**20+7*)1).*+++)*2-)).,(,)())))(-1)),()
@M03506:14:000000000-AKVR1:1:1101:17322:3058 2:N:0:48
GATAGGACTACAGGGGTATCTAATCCCGTTTGCCCCCCTGGCCTTCGTGCCTCAGCGTCAGGAACTGTCCAGAGACCCGCCTTCGCCACTGGTCTTCCTTACGATATCTACGCCTTTCACCGCTACACCGTAAATTCCAGTCTCCTCTCCCTTCCTCAAGCACGGCAGTATCGAATGCCGTTTCGAATTGACGCCTCGTAATTTCACCCCCGACTTACCGCCCCGCCTACGCCTCCCTTACCCACACTCAACGCATACCACGCTTTATATCCATTCATTCCTCTGCCTGCCTGCCCAGCGG
+
CCCCC8AF<C<EFG>CFC8AFG<FFFAFEF,@F,C,CFG,CEFGGGGGC,,CE@CFEGGGGFFFGGGGGGGG,<CF@FC@FGGGGEGGE<FFE<BF<?FFCFF7FC@F@554C+A:FGGFF7F+CG<EFGF7@+@?EFC;FE9CF96>BB8,,@@FCF?EFFGG+@@C?,;9+@,@7D,:*@<D::8,:,5,6:*,47*4<*>7?C7,,27/:9**++)*2))2):855C5:5))14*9+3+**9=*)**+)).)*13*0))5*//+*+*;***+0+)1+.))-)),/)04)*((1)80((
@M03506:14:000000000-AKVR1:1:1101:9269:3066 2:N:0:48
GATAGGACTACCGGGGTTTCTAATCCCGTTCGCTCCCCTAGCTTTCGCGCCTCAGCGTCAGTGTCAGCCCAGCAACCCGCCTTCGCCGCAGGTGTTACTCTCGATATCTACGCATTTCACCGCTACACCGAGAATTCCAGTCGCCCCTTCTGCACTCTAGCCCCGCAGTATCGCCTGACCTTTCCGGGTTAAGCCCGGAGCGTCCACAGTCCACTTGCGGTGGCCGTCGCCGTCCCCTTTTCTCCCCCTAAAGTCCAATAACGACTACCCCTACCCTACTCCCCGCGCCCGCGCCACTCTC
+
CCCCCFCFFDCFGGEDFEDGGC@FF9FGEGFG7CEFDFGGGFAFCGGGGGEDGFFGEF7@CFE@EFGGGEEG8AFF,B+CFGGGC7?FB+@:=8C@,C?E<=F=FG+<??AFG7CG<E9C,8>B:@FGDFFGC+@CFBC,C,3C>CG88DF,@C<>D7EFC9:*4:>*;,D@**41*6<CF9CF,*4=*1*+++?CEG5**)3*3/9<*0*2+0++*0)193):*)08*)7*)))12F4++3*0:6*0C/***/20*)*+1*)*);*/05*))1CCF(.+,(,4(((70)((0(-)))())
@M03506:14:000000000-AKVR1:1:1101:20719:3095 2:N:0:48
GATAGGACTACAAGGGTTTCTAATCCCGTTTGCTCCCCTGGCTTTCGCTCCTCAGTGTCAGTGTTGGTCCAGGATGCCGCCTTCGCCACCGGTGTTCCTCCAGATATCTACGCATCTCACCGCTACACCTGGAATTCCGCATCCCTCTCACAAACTCAAGCCATCCAGTATCAGACGCAGTTCCCCGGTTAAGCCGAGGGATTTCACGGCTGACTTAGTTGGCCACCTAAGAGCCCTTTACGCCCCGTAATTCCGAACAACGCTTGCCCCCCCCGGAGTACCGCGCCTGCTGGCACGGCGG
+
CCCCCGGGGFGGGFGGECFGGGGGGGGGGGFGGGCCFGGGGGGGFGGGGGGGFGFGFGCFFGGGGFGGGGG?FFGGC@@FGGGCFCFEGFGDEGGGGGCFGGGGCFGGGGGGDDEEGGCFECF+CFFGG?<AEDGAFCCFGGDGFGGFF,6@CFGD?DGFC6>3DFGDGFAFDA9BCEEGGEC;,8@>3>:9,<DEG>>E89::,=C758CCCFCGFF6+;<F64::80*)3;)09(*;>+:5)2*17C**/77*9*(9*)073*2/)05C>)/:**(.<6)((-((8()4)??<FDB(-6
@M03506:14:000000000-AKVR1:1:1101:6184:3124 2:N:0:48
GATAGGACTACCGGGGTTTCTAATCCTGTTTGCTCCCCACGCTGTCGCGCCTCAGTGTCAGAAACTGCCCAGCAGACCGCCTTCGCCACCGGTCTTCCTCCGGATCTCTACGCATTCCACCGCTACACCCGGAATTCCGTCTGCCTCTACAGCCCTCGAGTTTGACAGTCGGCCCGGCAGATCCGGGGTTGAGCCCCGGACCTTCACCACACCCTTATCCAACCACCTACACGCCCTTCACGCCCCGTGACTCCGGCAAACGCCCCCACCCCCCCTCTTACCGCTGCTCCTGCCCCGGAGG
+
CCCCCGGGGGGGGGGG@FEGGGGGGCGGGGGGGFGGCEGG>FGGGFGGGGGGGGGEFGGGGGGGGGGGGGGGGGGFGGGGGGGGGGGGGGC:@FFFGGEFGDF@FFFGGGGGGGG@FGAFFGGGGGGGGGCCCFFFAFDFFFGGG=DCFFG?CC8FG+CE,@E,3DD:3@CFE5C*9ECEF,CBF8C=88:BE+CC8CE**)*3<+9CFFG<C55*7*9+702*//>)+9):3>)9>4)+A7*17*2)7;**9FD))()*)07)1/*)25C<3C//*,*<<2,2((-)./,,)4(9>)(,(
@M03506:14:000000000-AKVR1:1:1101:21518:3161 2:N:0:48
GATAGGACTACCAGGGTATCTAATCCCGTTTGCTCCCCTGGCTTTCGCGCCTCAGCGTCAGTGTCAGCCTAGCAACCCGCCTTCGCCTCAGGTGTTCCTCTTGATATCTACGCATTTCACCGCTACACCAAGAATTCCGATTGCCCTTTCTGCACTCTAGCGCGACAGTATCACTTGGCCGTTCTGAGTTAAGCCCAGAGATTTCACACGTGACTTGTCCTCCCCCCTACCCCCCCTTTACGCCCAGTAAACCCTTACCCCCCCTCGTCCCTACCCACTACCCCCGCCTCTGTCCCGCTGC
+
@CCCC@FEGCFGGGEFGFGGGFFFGGGGGGGGGDAGGGEFGFGEECGGGGGDGFFECGFEEEGGGEEFEFFGGFFFFGGGGECGGCFCGFEEGC<CGGGD,C,<FFGGGFFFC@CCF@F,E+C@FGFFEF,4A=9CFGFGG=DGC>ECCEEEFA@=8FG@A+@++@E6DCCCFGGGC,9FGGGGGC,@EG,37,@*5,,4,5>7:C?C,*;*4:1>4+4,4+;:*)20*2.;*:)C9*/+2*177**)0++/00***,*+.)0///10173**9**+,7+(,,(4(()-.,,0.46)8(,(
@M03506:14:000000000-AKVR1:1:1101:10732:3164 2:N:0:48
GATAGGACTACAAGGGTTTCTATTCCTGTTTGCTACCCACGCTTTCGCTCCTCAGCGTCAGTTTCGGCCCAGAGTGGCGCCTTCGCCACCGGTGTTCCTCCTGATATCTGCGCATTTCACCGCTACACCTGGAATTCCCCACCCCCCTACCGCACTCAAATCAGAGTCGTATCGGGCGTCGTCTCCAAGTTGAGCCTGGAGGTTTCACCCCCGACCAACCCAACCGCCTCCGCGCCCTTTACCTTCAATACATCAGCACCAAGCTATCCCCATCCGTGTTGCCCCGGCCTGTCGCACTCAA
+
C<@@CFFD6@-CFC8-CFECEF,6C,FCCFAFFE<AEFFG:@,,:EFF7<+,;<FGGGGGGCCAF,@:7FEC8CF9,,+,+C@E7FEFGC@+4:B=5,,5BF8,EE,,C,,++@++C,:EE7:@+:=8=,,A,,,A554A6++3+>C6=,D++63>DCG,,2,,@@7,*54:,@C**:*1*:?,0258,2@,,,,===8=**=<F+94+*2:*)=*)/0*1*/2*1)0*7>**0)1-9)<+0***3+/+<+*11*0*)9*.))*0++)3/9))9**/()2.))),-()-)-.)(()7)(((
@M03506:14:000000000-AKVR1:1:1101:10504:3202 2:N:0:48
GATAGGACTACCGGGGCTTCTAATCCTGTTTGCTCCCCACGCTTTCGCGTCTCAGCGTCAGTGCCCTCCCAGATGGCCGCCTTCGCCACTGGCTTTCCTCCCAATATCTACGAATTTCACCTCTACACTGGGTATTCCTCCATCCTCGGCGGTACTCTAGCTTGCCAGTTCTGGAGGCCCTTCCATGGTTGATCCATGGGTTTCCACAACCAACCTAACAAGCCTCACTCATGCTCTTCACCCCCTATCTTTCTGAGTAATGTTTGCTCCTTCTGATTTACCGCGCCACTTGTCACATCGT
+
@@@,A<F--6-;++66+8;EEFGE9CF<C<FC,@<F,,C@FEEGF,,B@C6,66CEB@BFGF<FEF,CF@FEA<,9,CCE:F7,,4,,8,,C,,9B9F,<=:,4A,<,5ED<B<?+E,?,9,9?AF,EEBCE,,4A,?,4A8@,69=+++8++++7>:D,@EEFE8,,43,@9,,3*@C56=,42,2,5>1,,5>A,,5*,:*,5=C66D4**2*+**)+******))++)++1;+)2++++*)/**0++309*2*2)20*11*2*+*20***:<+36/+).(--(()(0)-*))2*/)((
@M03506:14:000000000-AKVR1:1:1101:21710:3215 2:N:0:48
GATAGGACTACCGGGGTTTCTAATCCTGTTTGCTCCCCACGCTTTCGCACCTCAGCGTCAGTACCGGACCAGTGAGCCGCCTTCGCCCCTGGTGTTCTTCCTATTATCTACGAATTCCACCTCTACACTAGGAGTTCCACTCACCTCTTCCGGCCTCTAGATCGCCAGTATCACAGGCCGTTCTGTAGTTTAGCTCCAGGATTTCCCACCCCCCCTACCCACCCCCCTACCTCCGCTTTCCGCCCAGTTCACCCGAACAACGCCACTCCCCTTCGTTCTTCCGCTCTGCCTTGTCCCACTT
+
CC@<CGCF9-;@CGEDCGG9CFCAF@FCGGGGGAGFGEGG:CCFFGCGGEBCFGFGGG@@@FCGFE>FG:<EF9C<FF+>=CE<C?F,@<DFG8FFGFD<FFG,C55,95<7?<=9AF<EEDF<E?,A5A,A,AE4A<9E,=,@D9BFDFD>6+66@F,@,=D+;8:+@3,3,,7>65*@5*:D9,@,5,,,,>,21411*;92,,4009:)*2*/>*2*2*2*)1..**)3*8>*(*)++*1/)**0+0+**09))4)005)1/5+8F)*)0**2*()+).(((-(1)0,))))**1,(.
@M03506:14:000000000-AKVR1:1:1101:16026:3257 2:N:0:48
GATAGGACTACTAGGGTATCTAATCCTGTTTGCTCCCCACGCTTTCGTGCCTCAGCGTCAGTATCGGGCCAGTGAGCCGCCTTCGCCACTGGTGTTCTTGCGAATATCTACGAATTTCACCTCTACACTCGCAGTTCCACTCACCTCTCCCGAACTCAAGATCTTCAGTATCAAAGGCAGTTCTGGAGTTGAGCTCCAGGATTTCACCCCTGACTTAAAGACCCGCCTACGCACCCTTTCCGCCCAGTGATTCCGAGCAACCCTAGCCCCCTTCGTATTACCGCGGCTCCTGGCACGAAGT
+
CCCCCGGGGFFFGGGGFGGGGGGGGGGGGGG@FGGGGGGGGGGGGGGGGGGGGGGGGGGGGGGGGGE7EEDGGGGGGGGGGGGFFEGFGGGFGFGGFGGGGCEEDGGGGGGGCAFFFGCEGFFCFGGDAFCEF7CDFGGG9E,@EFGDGGGG8CGBF8DFFGGGDFFGGFCACGAEFGG6DGGGGF,,@BC9BF,@@FFF5?C,,<CF59?@=CF7:8=E+;C>7<B;ED;G45>GFFA+@AD3D=;F<+1+3A4:1()*))0***<?F:DD)**2*40+6),0(((03)43)((2))(4,
@M03506:14:000000000-AKVR1:1:1101:15353:3257 2:N:0:48
GATAGGACTACTCGGGTATCTAATCCTGTTTGCTCCCCTAGCTTTCGCGCCTCAGCGTCAGTTGTGGTCCAGTGCGCCGCTTTCGCCACAGGTGTTCCTCCCGATATCTACGCATTTCACCGCTACACCTGGAATTCCGCATCCCTCTCCCGGATTCAAGCCTTCCAGTATCGGACGCAGTTCCCGGGTTGAGCCCGGGGATTTCACGTTCGACTTAGAAGGCCGCCTACGCGCCCTTGACGCCCAGTAATCCCGAACAACGCTTGCCCCCTCTGTATTCCCGAGGCTGCTGGCACGGAGT
+
CCCCCGCGG9FGGGGGGDGGGFGGGGGGGGGGGGGGGGGGGGGGGGGGGGGGGGGGGGGGGGGGGGGGGGGGGGGGGGGGGEGGGGGGGFGGGEGGGGGGGGGGGGGGGGGGGDGGG9,FFGDGGGGGGGGFFGFGGGGGGGGFG8FGGGGEEGGGGG9DFFGGGF;FGGGGGG5CCCE8EFEFGGGGEEGGFFGGDG5*3/CFC7<=A*8C7CE87:+=CC<>CC:5C4.:9>5C>G)+3/CCG=8?30C*09*93,)7:)0/7/::<FD37*+3<)1<)3((((4.(5:?)6<F3317(
@M03506:14:000000000-AKVR1:1:1101:15157:3276 2:N:0:48
GATAGGACTGCCGGGGTATCTCATCCCGTTTACCCCCCTGGCCTTCGTGCCTCAGCGGCAGGAACTGTCCAGAGCCCCGCCTTCGCCACTGTTCCTCCTCATGACCTCTACTCACTTCACTGCTACACCATGAATTCTAGTCTCCTCCCCAGTCCTGAATGCCACCAGCAACAACTGCTGTCTCGGTCTTACCCGCCTAGTCTTCACACCTGACACAACGCACCACCTACCCCCCTTTTCCGCCCTACTAATACGAACCACTCATCACTCCATGCTCCTACCCCATGTCCACCTACTCTAG
+
-,-A,,CF---,@+@7+-,CC,6C@,,,;;;8F,C,@++:,,CFF<,6CE<,C<<,+++7++,6CCCE9,9,,C,,CF>7FE,E,B=7+9E,<@,CCF,=BEA<,9BF,,B,9,,5,59A?,A57EFFE+AF,,,55,C,3CDGD,@33>=+@?=,,,6,,6@,333,,4,8:,,,,,,33,57,*3**7,,,3**4*4,,+2,,,4B69**,;,5**)///>E4*:;775*1)8)(**+>/*7)*2)+00**17**(/28).*0+01<*9?**+<+)0041(-(((1)*)))((0*/-))
@M03506:14:000000000-AKVR1:1:1101:17268:3284 2:N:0:48
GATAGGACTACCGGTGTTTCTAATCCTGTTTGATCCCCACGCTTTCGTGCCTCAGTGTCAATATCCGAGTAGCCAGCTGCCTTCGCAATTGGTGTTCTATGTCATATCTAAGCATTTCACCGCTACATGACATATTCCGCTGACCTCCACGGTATTCAAGACTGATAGTATCAATGGCAGTTCCCAAGTTTAGCCCGGGGATTTCACCACTGGCTTACCAACCCCACTACGCACCCTTTAAACCCATGCAATCCGGATAACGCCTTCACCCCCCGCATTACCTGCACTGCCGTCACGGCCT
+
9<CCCFG9FG<F+:66@6FECFEF9,<CFDA@,CCFGG,:@CFFCC:ED@<C<DG@<FC<A<<CEFGGCFCFAE@FFCE@,,EECF>CFDDDF7F:<EEEFFG,@<BEEFFGG9ECFG9A9:B>CFGG,,,,A<FG,CF7CEGFDFFC?E8E??@9D,;@=DGG8FD,@:,,=,,3=,A=DF8E@=E,7;,8,6,@=+@@3*:EC7@99@FG,;:E47?,3/9*;*:46*/**2218;A,,105>50)3+++;5))*//0=)0)**<*3*55)1***()+).)),(.*(1(()-45))(((
@M03506:14:000000000-AKVR1:1:1101:23478:3291 2:N:0:48
GATAGGACTACCAGGGTTTCTAATCCTGTTTGATCCCCACGCTTTCGTGCCTCAGTGTCAATCATAGTGTAGCGAGCTGCCTTCGCAATCGATGTTCTATGTCATATCTAAGCATTTCACCGCTACATGACATATTCCGCTCACCTCCACTATATTCAAGACAGATAGTAACAACGGCAGTTCCCGGGTTAACCCCGGCGATTTCAACACTGACTTACCTGCACACCTACCACCCCGTTACACCCATCAAACCCGGATAACGCTTGCCACCCCCGTATAACCTCTCCCGCTGGCCCCACGG
+
CCCCCGGGGFGGCFD7CFGGGA@EFAFGFGCGE9CDE@FG7@CEFFCEFCFFFC<EFGGGGFFCECFCFEEEFGDCFEFC@CFCFFG7CEF<FCFGGGFGFFGFF,,C:<<FGC?DF9,?9,+4>BEEGGEFGGGFFEDE+@+>ECFF8EFDE;AA=;E,9DE8EDFG,,,,,@,@EEGGFF,E,6C>E@F=9,,:>6*;83:8:,,5<?8?,*,,5+)4*224:;>6,0),2)8)(1)**427)*0)++3*2:DD3(*+1)8C1;*6+9<))1:1:3)+.()(.(,)(0(-)((1))-((
@M03506:14:000000000-AKVR1:1:1101:15074:3299 2:N:0:48
GATAGGACTACCGGGGTTTCTAATCCCGTTTGCTCCCCACGCTTTCGCGCATCAGCGTCAGTTCCGGTCCAGTGAGCCGCCTTCGCCACTGGTGTTCCTCCCAATATCTACGCATTTCACCGCTACACTGGGAATTCCACTCACCTCTCCCGGACTCAGGCCAAGCAGTTTGGAGGGCAGTTCCTCGGTTAAGCCGAGGGATTTCACCTTCCACTTGCCGGGCCGCCTACGCGCCCTTTACGCCCAATAATTCTGAACAACGCTTCCCCCCCCCGTATTCCCGCCGCTGCTGCCACGGTGG
+
CCCCCGGGGFGGGGGG@@BFFFEFGGGGGGGGGGGFGGGGGGGGGGGGGGEEGGFGGGEGGGGGGGGGGGGFGGGGGGGGGGGGGGGGGGGGCGGFBFGGGGGGG@GGGAFGCECFGGGGFGG7FFFGGGGGG<BFGFGGGGFGGFGFGGGEG6C:BFCEG>DC,:@3@FFGDEGCEEGEGG,?<CGCGGDC,AED*:CE=>8+>EGG?FCFFGG?7CA53DDCDGFFGGBC))<329<7CEC7CC*06+<66*22::C*<>>CD8@)*</5<C8/*(/+-8:0((,0,.)./,)9))--(
@M03506:14:000000000-AKVR1:1:1101:14961:3384 2:N:0:48
GATAGGACTACAAGGGTATCTAATCCTGTTTGCTACCCACGCTTTCGAGCCTCAGTGTCAGTTACAGGCCAGAGAGCCGCTTTCGCCACCGGTGTTCCTCCATATATCCACGCACTTCACCGCTACACCTGGACGTCCACCCTCCTCTCCTGCACTCAAGTCTACCAGTTTCCGATGCATACAATGGTTGAGCCACTGCTTTTTACACCCGTCTTACTAAACCTCCTGCGCCCGACTTACGCCCAATAAATCCGGCCAACGCTCGCGTCCGACGTATTACCGTGCACGCTGGAAGCCCGTT
+
C@@C8F,---6C@C@-CEC<FCFFG,EAFF,6C,,;@ED@CGGG89:C6@6CEFGEFFFGFF<CFAE8,6,F6:CFFC7CE:<F,,6B7@+7@7?FCDCFA8F,EF,:,C8?+++89CEEE::=:@<,,,4<?,+@8@CG,4+@@,,3>@DF88=,D?3=3@;8@8D?F,,3,++++3@,;:?:;9,233,38D,8,4@,,+,@@E7@,;@*4*=7+++,384,*2//,)8*18))(/+0*1/)*:*;++++/))//3**0<3C3**)*0)0)1//<(97-,(,(()805,(.((*0)-((
@M03506:14:000000000-AKVR1:1:1101:24264:3418 2:N:0:48
GATAGGACTACCAGGGTATCTAATCCTGTTCGCTCCCCACGCTTTCGCTCCTCAGCGTCAGTTACTGCCCAGAGACCCGCCTTCGCCACCGGTGTTCCACCTGATTTCTGCGCATTCCACCGCTACACCAGGAATTCCAGTCTCCCCTGCAGTCCCCCATTCTGCCCGTATCGCCCGCACGCCCACATTCAACCTGTGAGTTTTCACGAAAAACGCGACAAACTACCTACGAGCTCTTTACGCCCAGTAACTCCGGACAATGCTAGCACCCAATGTTTTACCGCGACTGCGTGATCGGGTC
+
CCCCCGGFE<EEGGDBFCGAFFC9FF9F@@EF@GGD8@CFEFGGGABC:E@,C@EGEBFB,EEFC9CFFCECFC<CC<:+6@:=FEC=,AF@F7FG?<,9FGFFC,E,:EC:CFGE9<FG,4>:CFED88F+A=EEEFD,CDEFA==D8BD?@,,,,+3,7@DCE=,@@C,,+@E69*@EGE*>8CC,,,,,,,6D=EGGFFG71C7:*)*),28*):)1);*++*0/<*)*9))*)*1++1*/9>C6+++1*0*)/()***)*0++/+0*).*0+0))+)5((411>0?((8,(*))(.(
@M03506:14:000000000-AKVR1:1:1101:24070:3420 2:N:0:48
GATAGGACTACCAGGGTATCTAATCCCATTCGCTCCCCACGCTTTCGTTCCTGAGCGTCAGAACTGTCCTAGCAAGCTGCCTTCGCTTTTGGTGTTCCTGCTGTTATTAACGGATTTAACCCCTACACCTGCAATTCCGCTTGCCTCTTCCAGTCTCTAGTTTATCCATATCTCCCGCGGCCCCAAGGTTGCGCCTTGGGATTTAACAGGACATGTTATAATGCGCCTACGAACGCTTGACGCCCAAACAACCCGCAAAATGCTCGGGGTACTCAGTTTACCGTCGCTCGTGACGCGGGTT
+
CCCCCGCFE@FGGGGGGFGGDGGCEECGGGGGC;FGFGFGDGGBFFG<CCFAFEFFFCBFEAFGAECFFCFCFE9FFGEFFAFGGDG7FCECGG:CEF,CE==?EDGGGEGC+@F,C,EDEE:ADC8F=FGCC9;EFEFC+@>+DG8,,4C=;CFFD,@=4,7=,@;DDC,@==>D+@6>CGG6@+,+573,*33@*,,,,3=,,5=C,*/*13>FFDF78++,/2?BE*)28;>/28)*0*2)9:;5***).0))1()00790*;C>*)19=:++0)*+)-2-((()(83,),(*0),((
@M03506:14:000000000-AKVR1:1:1101:20897:3422 2:N:0:48
GATAGGACTACCGGGGTTTCTAATCCCGTTTGCTCCCCTGGCTTTCGCGCCTCAGTGTCAATACCGGTCCAGGATGCCGCCTTCGCCACCGGTGTTCCTCCAGATATCTACGCATTTCACCGCTACACCTGGACTTCCGCATCCCTCTCCCGGATTCAAGCCTCCCAGTCTTGGACGCAGTTCCTGGGTTGAGCCCGGGGATTTCACGTCCAACTTAGAAGGCCCCCTACGCGCCCTTTACGTCCAGTACTCCCGACCCACGCCTGCTCCCCCCGTACTCCCCCGCCGTCAGCCACGGTGT
+
CCCCCGGGGGGGEDDGGEG<FFEGGGGEFGGEGFGGGGGGGGGFFGGGGGG@@<CCFFGGDFF@FGGGGGGGGG8FDG@F@:FFFF:F?BF::>FFGGCGGDFFGF,5C<<D=BFCEC,AF@EC7CFFFF?DG,,,A<FGGECD8>D??F8C>++@9:E;C?8DGGGFGGGGDDFG*>:*C=,,>;8C:8:8<:B=C55:3::+>+1**::*=D?;>CC97>4C*978=C5EG)<1(0)+35*/1:</<++/)0/97()2)5>35;A)<)9)87***-.+(.((((()-7(()((08)(-(
@M03506:14:000000000-AKVR1:1:1101:14483:3496 2:N:0:48
GATAGGACTACACGGGTATCTAATCCCGTTTGCTCCCCTGGCCTTCGTGCCTCAGTGTCAGGAACTGTCCAGAGACCCGCCTTCGCCACTGGTCTTCCTCACGATATCTACGTATTTCACTGCTACACCGTGAATTCCAGTCTCCTCTCCAGTCCTCAAGCACCGCAGTATCAACTGCAGTTTCGGAGTTAAGCCCCGCAATTTCACACCCGCCTCACGGCGCCACCTACGCCCCCTCTACGCCTAATGACACCGAACAACGCTTCAGCCCCCTTTCTTAACCCGCCTGCTGGCACCGAGG
+
CACCCGGGG9FGGGGGFGGGGGGGGEDFFGGGGEG8DFGGFGGGGGGGGGFGGGGGGGCFG8FGGGGGGGGGG8F@FGGGGGEGF7@FGGECFGFGGGGGGGGD@@CFGGGGGGGDGGGGGFGFAFEFF>=F7D;FGGGGEFFDDFF,,@,@DE8DGG8DGFFFGCED?E9;,:,>1@==@3CFGCC8=:,@,,,58++4@*9,@,=,A7***3*:*4/*)19=7<FF<83E))299<F++/9D**00<9+*0797)4965)557*+*+)1.))*+266+).).(((0(.526:(2).,,(
@M03506:14:000000000-AKVR1:1:1101:19604:3516 2:N:0:48
GATAGGACTACACGGGTTTCTAATCCTGTTTGCTCCCCACGCTTTCGCGTCTCAGCGTCAGTATCCAACCAGGGGGCCGCCTTCGCCACAGGTGTTCCTCCCGATATCTACGCATTTCACCGCTACACCGGGAATTCCACCCCCCTCTTTGGTACTCTAGCTTGCCAGTTTCCTGCGTCGTTCCCCGGTTGAGCCGAGGGATTTCACCCATGACTTAGCAAACCGCCTACACGCCCTTTCCCCCCAATTCTTCCGAACAACGCTAGCCCCCCCTGCTTTCCCCCGGCTGCTGGCACAGAGC
+
CCCCCGGGGGGGGGGGGGGGGGGGGGGGGGGGGCFGGGGGGDGGGFFGC@FCFF@ECF:F6EFGFGFFGGGGGGGDGGCFGGEF,CFDFCFFGFFEGG9FGEGFF=:FGGFFGCFCGGGGF7CF+=,A=F@B@FGGD9=DFGGG>5CF9@EDEFF;>@FGGGG8DGD6DF9@,>9BEEGCGCGGDCGDGCEC+>9=*:E*;C6+++0+2/9*?<FC**0<C7FD5D>B**):55@C>F)+++099**.++3*9=<C*4>6;))*1*<)*0))))*1+.*<))((,,109>3)/-(2))(.,
@M03506:14:000000000-AKVR1:1:1101:14525:3532 2:N:0:48
GATAGGACTACCGGGGTTTCTAATCCTGTTTGCTCCCCACGCTGTCGCGCATCAGTGTCAGAAATAGCCCAGCGGGCCGCCTTCGCCACCGGTGTTCTTTCGGATATCTACGCATTCCACCGCTACACCCGAAATTCCACCCGCCTCTACTACTCTCAAGCTCGCCAGTTCGCACGGCAGACCTGGGGTTGAGCCCCAGGCTTTCACCCCACGCTTAACGAGCCACCTACGCGCCCTTTACGCCCAGTGATCCCGGACAGCGCCCGCACCCCCTGTATTCCCGCGGCTGCTGCCACAGAGG
+
CCCCCGGGGFGGGGGG@FGGGGGGGGGGGGGGGGGGGGGGGGGGGGGGGGGGGGGFGFFGGGGFFGGGGGGGGGFEGGGGGGGGGGGGGGGGGGGGGFGFGGGGGDEGGGGGGGGGGGGGGGGGGGGGGGGGEGFCCGGGGGDEECEGGGGGGFGFGG?EF6DGGGGCG7?<E5EECD==FEFGGGCE8CE+2>BFG*;CGGGGGCGE*>D<CG5*77@G*>DCC<>5ADDC)5@DB<@CF*9DD5C;CFG4*8*1)37:).<)985):>C)89/3+64+62((-(()-))5*.5C>5(.(
@M03506:14:000000000-AKVR1:1:1101:18578:3541 2:N:0:48
GATAGGACTACGGGGGTTTCTAATCCCGTTTGCTCCCCTAGCTTTCGCGCCTCAGCGTCCGTTGTGGTCCAGTGCGCCGCTTTAGCCACAGGTTTTCCTCCCGCTATCTACGCCTTTCACCGCCACACTGGGAATTCCACGCACCCCTCCCTCACTCAAGCACGTTTGTTTCTCCTGCAGGATCTTAGTTCACCCCAGAGGATTCCCACGCACCTTACCCACCCGCCTTCGCGTACTTTACTCCACATAATTCCGACCAACTCTCACCCACACCTTATACATCCCTGTGCTGCTACGCTAT
+
A,-6,CC<9C-,8:++FC@<9E,,;,;@CFE:FEDF?C@@F<9,6C7F:+6,,:<,6BF+@E,:6=,:6,C6C<<:+,7>==E,9<E<E,,BE,EEE<,?,+++++8,,?E<++48,,5,5++++3D:,3,3>,8D<CDGC+@E5+3@@CEC67DD@,3,,,,11=,1412,,,6>,,0,6*,,521@CEC;9,;****2@50+>1+2*/))*)50+*;+****/)0)19>*))0)(2*02+0***+)++0*/*21)(1*0)**2+35/)*)01*+0)*3))..(.)))/).*))0)0(-(
@M03506:14:000000000-AKVR1:1:1101:6544:3547 2:N:0:48
GATAGGACTACCGGGGTATCTAATCCTGTTTGCTTCCCTAGCTTTCGCAGCTCAGCGTCAGTGATGGCCCAGATACCTGCTTTCGCCATAGGTATTCCTCCTGATATCTACGCATTTCACCGCTACACCAGGAATTCCAGTATCCCCTACCACACTCTAGTCCGGTAGTTTCCCTTGACCTCTCCCAGTTGAGCCGGGAGCTTTCACAAAAGACTTACCAAACCGCCTACCTGCGCTTTACGCCGAGTGCTGCCGAGTATCGCCTGCCACCTCCGCATTACGCCGGCTGCTGGCACGCACG
+
CCCCCFGGGGEFFCFGGGCEGGFFAF<ECEFGGGD<FGGGEFGGGGGGGGECFGGGGFGGGGGGGGGGGGGGGGGGGGGGGFGGGGGGGGGGGGGF9?C<EFCGGGGGGGGGGGGGFFGGACFCFGGGGGGGGG@EEEFFGCEE@ECGGGGDGGGGGGGGGGGGGGGGGGFCFGGGGGGFGGFFGCF?GGFCFGGGEGCEGGGFGGGFGFF719EF+AAGF*;7:4B6EGF,*).9:3>;@*1>)*:55+>+957))-*+*))*1/;FF695)*:**()+.((,-29>3))4)3(95)(((
@M03506:14:000000000-AKVR1:1:1101:25011:3564 2:N:0:48
GATAGGACTACTGGGGTATCTAATCCCGTTTGCTCCCCTGGCTTTCGCTCACTCAGCGTCAGTGTTGGTCCAGGATGCCGCCTTCGCCACCGGTGTTCCTCCAGATATCTACGCATTTCACCGCCACACCTGGAATTCCGCATCCCTCCCCCCACCTCAAGCCATCCAGTATCAAGCGCAGTTCCCCGGTTAAGCCGACGGATTTCACGCTTGACTTAGTCGGCCGCCGACGACCCCTGTCCGCCCAGTAATTCCGAACAACCCCTGCTGCCTCCGTAGCACCGCTGCTCCTGCCCCCTAC
+
CCCCCGCEC<E6CE,FF-<CFGCAFEFFFGF7F<EGGGF<CFGG,CC::@BE9EFGGD@F@7FAFF868,CCFC@FGGG7CFE@GGGGCFFGC=>F7FF,BA<BF<5EF<,B<FG7+5@<EGGG+@F==B<,84ACEFC8FCCE83,@3@3++6+>6=88,@:,,,@B3E,8,D99@CE8C*,,EE:**4>*?,?:8**4*1;*0=C7:*/**0511;+A+)5*9C)0*/):9).9,50A+C35/*2.<9+**0*6513*7>)**1278)25****2()*)),(-(-),*).)((*0)-3(
@M03506:14:000000000-AKVR1:1:1101:10087:3570 2:N:0:48
GATAGGACTACCGGGGTATCTAATCCTGTTTGATCCCCACACTTTCGTGCCTCAGCGTCAGTTAAAGCTTAGTTAGCTGTCTACACTATCGGTGTTCTTGACGATATCTAAGCATTTCACCGCTACACCGTCAATTCCGCCAACCTCAACTTTACTCAAGTCCTACAGTATCAATGCCACCCTCCCGGTTAAGCCGGGATATTTCAGCCCCGACTTATAAGACCGCCTACGCACCCTTTACACCCAATAAACACGGCCACCCCTTCCCACCAACTCACTACCCCCGCACCTGGCACGCCGC
+
CCCCCGGGGEFGFGGGGGFCGGGGGGGGGGGGEGFFFGGGGGGGGGGGGGGGG8FGGGGDGGCFEFFGGGGGGGCFGGGGGGGGGGGEFFECGCGGGGGGF8:7FE+B?FFGGFG<FGFFGCGG:CCGGC=FG7FGDGFGGEGGGDF?FFGG9EA>FGC,3@FFGFF8ECFF8DC,6D??DEC>@ECC@C8,,,::5**@FGGCFA:C,9*3*C*=:CF7@C6;CDE)=F):*8=D1>;+++;97:*)2;9**8*/),)*))79***.+7/))9*09(/94(,(-(,)(0((..(257(,(
@M03506:14:000000000-AKVR1:1:1101:8833:3661 2:N:0:48
GATAGGACTACCGGGGTATCTAATCCTGTTTGCTCCCCACGCTTTCGCGCCTCAGCGTCAATTACGGGCCAGATAGCCGCCTTCGCCACCGGTGTTCTTCCCAATATCTACGAATTTCACCCCTACACTGGGAATTCCACTATCCTCTCCCGCATTCAAGCTCATCAGTATCAAGCGCAGCCCCCAGGTTTAGCCCGGGACTTTCACGCCTGACTTGATAAGCCGCCTCCGCGACCTTTACGCCCGGTAATTCCGAACAACCTTTGCCCCCTTCGTCTCACCGCGGCTTCCGGCCCCGATG
+
CCCCCGGFGECEGGGGBFFGGGFFGFGGGGGDGEFGGDGGDGEGFGGEGGGGGGGCFGFGDFGFFGDGGGDFGGGFGGGGDG@FCFEGFGGGGGGGGGGFGFGGGGFCDGAFCAF?FGGGGGGCFGGGGG,=,AFGGGGGGFFGGGGGGGGGG6CGDCDFFFGG7AF?CC9E:D:EEGG*@5CEGE5C54,6;@>F=5:5*0>+>+<5CGF3*2>;77AF:07+/:0)*/<E))07(:=:<*1>5:8)*22*0997<1327))*0+<985C:.98A;3)+..(226>)())()40/))(((
@M03506:14:000000000-AKVR1:1:1101:20202:3685 2:N:0:48
GATAGGACTACTGGGGTTTCTAATCCTGTTTGCTCCCCACGCTCTCGCGCCTCAGCGTCAGCTACTGCCCAGCAGGCCGCCTTCGCCACCGGTGTTCTTCCGGATCTCTACGCATTCCACCGCTACACCCGGAATTCCGCCTGCCTCTACAGTGCTCCAGCCACAGGAGTCCCGCTGGCCGTCGCGTCGTTGCCCCCCGTCCCTTTACCACCGTCTTCCCGGTCCGCCTTCGGTACTCTTCCGCCCAGTGCTCTCGGTCCACCCCTCCCCCCCCCCGTTCCCCGCTGCTGCGGCCCCGGCG
+
C<9B@C<EFGGFGFFD+@F9FEFCFFD9EFGFFGCC<FAC7F7,CEFGEFC,B8E@FF7CEGFCFEFG8E<<E8FED77:FCC,CFGEFGECGEGGFGG9F7FGEF,E,,FD:4CFG9<FDGGGF:=:B:C++:FC9=CC@EFGG,>83>,47E,,74@<C@8<E3,,5<,7@53*1>*,>*4***4*3=*2*+?@*:8/*)*3<3+:<*29**;*1*8*35)*1)0)**/**))1)**+30*1*:2)+30*/*9**(**19)*5**)/79).1:**()*(.,((,,8)),()-()))-((
@M03506:14:000000000-AKVR1:1:1101:18428:3709 2:N:0:48
GATAGGACTACTGGGGTATCTAATTCTGTTTGCTCCCCTAGCTTTCGCAATTCAGTGTCAGTAATGACCCAGGAAATCGCCTTCGCCGCTGGTGTTCTTCCAGATATCTACAGTTTTCACCCTTACACCTGGCATTCCATTTCCCCCTGTCATACTCAAGCAAGGCAGTATGAAAGGCAGTTCTCCGATTGAGCCGTAGTATTTCACCTCACACTTACCAAGCCACCTACTTTCTCTTTAAACCCAACAATTTCGATTAACGCTTCCCACCTCCGTATTACCTCGCTTGCTGGCACGGGGG
+
CCCCCGGGFGFF@FGGGCFGGDCGFCG9FGDFFF9FFEGFFGFFF<BEFF79FFCFCEGAEFGGG9EFAFEFGC@FGA@,BCFFGCCF7EGGGDGCFF9FF,FA<?FFFGGF<,,:E<,CAFGG<FGGGG?C,?,AA@=A,@EE,,+6@E@FGFGFEAB,4,,@@8DGGCFGF,,@D?FGGGFBDFGEE@+,3@8C643@E+@@,,,4,3++5;:F7+;E5**1@***196=+1+=/=B:,,*4;**0=,>B+42/+5*4+2):**0;9A*))/3=8,9C6@).((/)().<)((2<321(
@M03506:14:000000000-AKVR1:1:1101:11105:3746 2:N:0:48
GATAGGACTACAAGGGTACCTAATCCTGTTTGCTCCCCACGCTTTCGTGCCTCAGAGTCAATATTCGTGTAACGAGCTGCCTTCGCAATTGGTGTTCTATGTCATATCTAAGCATTTCACCGCTACATGACAGATTCCGCTCATCTCCACGGTATTCAAGACAGATAGTATCAACGGCAGTTTCCGAGTTAAGCCCGGAGATTTCACCACCGACTTACCTGCCCTCCTACGCACTCTTTAAACGCCATGACTCCGGATACCGCTTGCACCCACCGTATTACCGCTGTCCCTGGTCCCGCTT
+
CCC@CCFFGFGGGGGGGGGEFFCGGGGGDGGF,<CFGDFEFEGGGFGFGGFFF8FGEGGFGFCAFDGGCF8EE,:::F@EFFFG7@F7@CFFGGGGFF9FFFF,<E<FG9FFGFF<FGGFG::C7FFGGGGF,:FAF9E7CEEC9,9>FFE>FFGDFGGC=D,@8,@>=EEG,6>+8B==DF8DFGCC=3=DEG,@@+:>EGCFCGG@,**34@EE8?*,*2;=FFB4?FA5*:)2);C+;+>DG5*2A++3+)27*(2+).7)9*;=FF<))**2/,)+.4(,(--*)1-))()*))(((
@M03506:14:000000000-AKVR1:1:1101:9278:3762 2:N:0:48
GATAGGACTACAGGGGTATCTAATCCCGTTCGCTCCCCTAGCCTTCGCGCCTCAGCGTCAGGTACGGCCCAGGGGGCCGCCTTCGCCACGGGTATTCCTGCTGATCTCTACGCATTTCACCGCTACACCAGCAATTCTACCCCCCTCTACCGTCCTCTAGCTCACCAGTCTACCCAACACCCTCCCCGCTGAGCAAGGAGATTTCATAGGGTACTTGGTGTGCCGCCTGCGCGCGCTTTACGCCCCGTAAAGCCGGACACTGCTTGTATCCTACGTATTACCTCGCGTCCTGGCTCGAAGC
+
CCCCCGGGGFFGFFGEGGGGGFGGGGFGFGGGGGGGGGFFGGGGGGGGGGGGGGGGDGGGGGGGGGGGGGGGGDDGGGGGGGGGGGGCEFEEFGGGGFGGGGGG?EDCFGGCE:CCAFDDAFFEFGGGFEFGGGGGGGGGFGG7@EGGGGGGGG>EGGGGG:DFC>DCGGGGGGGGGGCEGGFGGGGG*:B**5B*8=CF*>+>EEF7CD4CGGG+;CFC<*::C<@B=CBG<BD5(15<@EDGD*:57***1./7/7D*/9*0*+**39**17?@<<4+.6)566(7()--9:(4)0,,(
@M03506:14:000000000-AKVR1:1:1101:13101:3766 2:N:0:48
GATAGGACTACAAGGGTATCTAATCCCGTTTGCTCCCCTGGCCTTCGTGTCTCAGTGTCAGGAACTGTCCAGAGACCCGCCTCCGCCACTGGTCTTCCTCATGATCTCTACGCATTTCACTGCTACACCATGAATTCCAGTCTCCTCTCCAGTCCTCAAGCACCGCAGTATCGAATGCAGTTTCGGAGTTAAGCTCCGCAATTTCACACCCGCCTTACGGCGCCACCCACACACACTTTAACCCCAACCACTCCGAACAAACCGTGACACCCCCGCATTACCTCGGCTGCTGGCACAGCGT
+
CCCCCGGGG-FFGGGGFGGGGGGGGFGEGGGGGGGGGGGGGGGGGGGGGGGGGGGGGGGGGGGGGGGFFGGGGGGGCGGGG>CGEGGGGGGGGGGEFGGFDFFDCE<EFCF?DFGCFGGGCFGGCFGGGGFGGGGGGAE;EFGFGGGGGGGGDFGGGGFFFGGFGD>C?A=FE8D=?,,@3=ADCE6C8DA,,=9D87+@3=E,:,@,@9777CEE7FADCCD=)*/)=:8**:)2,+1++1*1**/)*4*2);35>67*)).)1*1)+0/0))*/1,)+664)(-()()..03:C4>((,
@M03506:14:000000000-AKVR1:1:1101:8208:3789 2:N:0:48
GATAGGACTACCGGGGTTTCTAATCCTGTTTGCTCCCCACGCTTTCGTGCATGAGCGTCAGTACAGGTCCAGGGGATTGCCTTCGCCATCGGTGTTCCTCCGCATATCTACGCATTTCACTGCTACACGCGGAATTCCATCCCCCTCTACCGTACTCTAGCTATGCAGTCACAAATGCAGTTCCCAGGTTGAGCCCGAGGATTGCACATCTGTCTTACATAACCGCCTGCGCACGCCTTACGCCCAGTACGTCCGATTAACGCTCGCCACCTACGTTTTACCGCGGCCGCTGGCTCGCTGT
+
CCCCCGGGGGGGGGGGGGGGGGGGGGEFGGGGGE<ECCGGGGGGGGGGGGGGGGGFGGGDGGGGC<CFF@EFEGGGGGGFGGGGFGDGGGGGGGGFAFEGGDEFGDFGFGEGGDGGGGGGGGGGGGGGGG>E@EFCFGFEEFG?>EBD=FGGGGECFG;,;CF7@DEAAEGGGFGGGGGCGGD;@D8E<,:,>CFE>*=5CC,,5B9EFGGCFFCG=CFC::6A:)2:C*07))))(*79EF3C55;?G7*.00))/(1095@3C*8)*.55)**2*()+52((((()(.44>1(0))(-(
@M03506:14:000000000-AKVR1:1:1101:16445:3819 2:N:0:48
GATAGGACTACCCGGGGATCTCTACCCGTTTGCGCCCCTAGCTTTCGCTCATCAGCGTCAATGTCCGTCCCGGGTGCCGCCCTCGCCACCGGTGTTCCCCCAGATATCTCCGCATTTCACCGCGACACCCGGAATTCTGCATCCCTCTCCCGAATTCAAGCCATCCAGTATCTCACGCACTTCCCAGGTTTTGCCTGGGGATTTCACGTCGGACTCAGTTGGCCGCCTACACGCCCTCTACGCCCACTAATCCCGCACTCAGCGTCCCCCCCCCGTATTCCCGCGGCGCCGGGCCCGGAGC
+
<,6A6,;----,C++C++B<F,,,66E@@,C@,+8,@FD,,6,,CC@F@F+,C,,6@868,6,C@,,:66@+++88,6+@=+7C7F++B?++8+B+,5,:F+4=<FFDF,54C+@+B,?F,+=++8@F++8:@>:8@A,>33@,:,@FG@>*****?,,,>*6>1=,255>C,,,,4,4*8,,35++*05+*3<;++2CC***59=C5**))*1200*9C***0)9)./0)29>.C(*8++*1/9*/)++3**0/))4)+))))1*/);:))77?8*()+-,(,((()(0-()(-)))(((
@M03506:14:000000000-AKVR1:1:1101:6973:3866 2:N:0:48
GATAGGACTACCGGGGTTTCTAATCCTGTTTGCTCCCCATGCTGTCGCGCATCAGTGTCAGGTACGGCCCAGCGTGTCGCCTTCGCCACTGGTGTTCCTCCGGATCTCTACGCATTTCACCACTACACCCGGAATTCCACACGCCTCTACCGTCCTCCAGCCTCGCAGTATCCGCCGACCTGCCTCGGTTACGCCGAGAAATTTCACGCCAGACTTCCGATCCCCCCTCCACGCCCTTTCCCCCCACTAACCCCGGATACCGTTCTTCCCCTACGTCCTCCCGCTGTCGCTGCCCCTACGT
+
CCCCCGGGGGGGEGGB@FEEFGFFGGGGDFGGG9EFGGGG8FDFGGGGGGGEGGGGFGGDGGGGGGCFGGFFEE@CFEGFGGEGFGCEFA=CF,BFGF,BEEEFECAFGFFFFCF:,AE<F,DF8E8F=CCCC77,?AEGFG8EGFGGGGGGD4:BCCE8DF:<*@>:3@;FFE*>7BCE5<CG9?*58:1,B*:=82/=8:<+A?ECGGCD*98F7*)/5)9**7:3*75CD:.)290+2+2>3**)++0)0.975(*+))79**+1+.9>>C52*()0,((((((*-71(),(/)),((
@M03506:14:000000000-AKVR1:1:1101:16258:3903 2:N:0:48
GATAGGACTACCGGGGTATCTAATCCCGTTCGCTCCCCTGGCTTTCGCGCCTCAGCGTCAGTGTCAGCCCAGCAACCCGCCTTCGCCGCAGGTGTTCCTCTCGATATCTACGCATTTCACCCCTACACCGAGAATTCCAGTTGCCCCTCCTGCACCCTAGTCGCACAGTATCAGTTGACCTTTCCGAGTTAAGCCCGGCTATTTCACAACTGACTTTCGTCGACCGCCTCTGCCCCCTTTTCCACTAGTTCATCCGAAAAACGCTTGCTCCCCCCTTCGTCCCGCGGCTCCTGCCACAGCC
+
CCCCCFFGG<CFDGDFFEFGGFFGGCEFGFGGGGGGFGG@EGGGEFGE@CFEGFGGFGGGGGFGFFGGGG,,FEGFFCFGDGGDCFGDEEGGCF?FGGGGGFC,4,CC,5CBF+?:EFFG9,@7DFGGGG@:@+F=9<@3E9C9EFGG++><FFF:CFGGFF>E@5:,<,77,@E@,6=<DD9>DEG5*>9CBCCFE***/29>C9A7CCF<?FF7++)/*))2):)5C*)+*/.>09)2+<***++/+++009***()*0))/3C*)A**.)1/**,)*((,-41()()-,9(4*/)(((
@M03506:14:000000000-AKVR1:1:1101:13669:3908 2:N:0:48
GATAGGACTTCCGGGGTTTCTAATCCTGTTTGCTCCCCACGCTTTCGTGCCTCAGTGTCAGTGCTGGTCCAGAGAGCCGCCTTCGCAACTGATGTTCCTCCCGATCCCTACGCATTTCACTGCTACACCTGGAAGTCCACTCTCCTCTACCGCACTCTAGCCCGCCAGCATCCATCGCCCTTCCCAGGTTGCGCTCGGGGCCTTCACTACTGACCTAACGACCCACCCACGCAACGATTACGCCCATCAACTCCGTGTAACGTTGCTACCCTGCGGTGTACCATGGTCGGTGGCCCCAACT
+
C<CCCCGF<-6E@@6+66BCDG9CF<FAECGGF<@FG@E:+CCEDA7FDECFGGGGGDGDFEFG9EF@ECDG9ED,@@::@CFGGFEDG<=CEBAFFGGGC,8BFG78EF8:C=CCCFFGGGGFFF=,E,,A,A,AEF;,EFD@8@EG9;E888CCGGGG9D8CCGDC8,>CF6;CEE++5,48:,@*5,7,*=*=C>5*4)/19??,1*+2+;+37*8**/)=*9)2*8>59))1,*0*<55C)2*0+00@9<***,2+*0)2*/3*0)**)/*/1-0+-))))()/()(-.((1.)((.
@M03506:14:000000000-AKVR1:1:1101:5473:3943 2:N:0:48
GATAGGACTACCGGGGTTTCTAATCCCGTTTGCTCCCCTGGCCTTCGTGTCTCAGTGTCAGGAACTGTCCAGAGACCCGCCTTCGCCACTGGTCTTCCTCATGATCTCTACGCATTTCACTGCTACACCATGAATTCCAGTCTCCTCTCCAGTCCTCAAGCACCGCCGTATCGAATGCAGTTTCGGAGTTAAGCCCCGAGCTTTCACACCCGACTTACGGCGCCCCCCACCCACCCTTTACGCCCAATGACTCCGACCAACGTTTGGTACCTCTGCATTCCCTCGCCTGCTGGCCCTACTC
+
CCCCCGGGGGGGGGFGFDGFGCCFG@AFGGGGGEGGGGGGGGGGGGGGGDEEFFGGCGEFGGDEGFGGGGGGGGGGDGGGGGGGGGDCCFC<CFG<EFFGFGF9EGAFGCFEFG7FGGGGGFFGEFG8EDFGGGCFEEA9;9,CDEFGFFFFD9EFG9EGGCGDEG6C3==FG?8DFD8@=FFGGGD6EFBC,@@38*57*3>>?,=@CD4/*?*;1?;:))::)):)/C)59>5C:C9+<C5C3/;<0<7/9)*)1():>))*02*0+**169+++.7+6)-4((()-54))4(*)..))
@M03506:14:000000000-AKVR1:1:1101:10038:3949 2:N:0:48
GATAGGACTACCAGGGTATCTAATCCTGTTTGCTCCCCACGCTTTCGTGTCTCAGCGTCAGTATCTGTCCAGTTGGCCGCCTTCGCCACCGGTGTTCCTCTCGATATCTACGAATTTCACCTCTACACCGAGAATTCCACCAACCTCTCCAGTACTCGAGCCACGCAGTATCGAGTGCACTTCCTGGGTTGCGCCCAGGGCTTTCACATCCGACTTACGCGGCCGCCTCCACCCGCTTTACCCCCAGTAATTCCGAACAACGTTTGCACCCTCTGCCTTACCCGCGCTGCTTGCACAGCTT
+
CCCCCGGGGFFGGGGGGGGGGGGGGGGGGGGGGGGGGGGGGGGGGGGGGGGGGGGGGGGGGGGGGGGGGGGGGGGGGGGGGGGGGGGGGGGGEFGGGGFGFGDGFGGGFGGFCFGGGGGGGGGGFGEGGGCEEGGGGFGGGC@EEFGFGG;DFGGGGGFEGGEFEGDCGCFGGFFGGG:ECEFGGF6FGGD7>CGCCCEEG7FGF7E7BDF:EDGE7>>E)8DGCDDF*9):5)09(377@+999*;97<:*1=73*4>6@3)095C*+.9)89++0.1+,((((,4)4:))*4)**0())
@M03506:14:000000000-AKVR1:1:1101:5605:4003 2:N:0:48
GATAGGACTACAGGGGTTTCTAATCCTGTTTGCTCCCCACGCTGTCGCGCCTCAGCGTCAGCAACGGCCCAGCAGACCGCCTTCGCCACCGATGTTCTTCCCGATCTCTACGCATTCCACCGCTACACCGGGAATTCCATCTGCCTCTACCGTTCTCCAGCCTAGCAGTTTAGGAGGCAGCCTTGCAGTTGAGCCGCAAGCTTTCACCCCCTCCTAACCCGGCCGCCCACGCGCTCTCTACGCCCAGTGACTCCGGCCAACCCCCGCCCCCTCTCTCTTCCCGCGCCCCCTGCCCCTGCGG
+
CCCCC<CFGGFF@EB@86FDGGGDCFGGGGGCFG9CGFGEEGGGFFDFCCE7CDDGGGGGGGGGFGEGCGGFFGDCFGGDGC:C<FFGDGGD:FGFCDFAFGGGGGFFGGGGFGG7FGEF,>@@@EFGGE@@@F@@,EFGGGFGGG6,BFGC8+,3ECF,6*,3,,E,E<;@D6F,****>,;,,?CC9C;98<BEGD55:*>>9CF7=DG5*:@9+;0*/1>:)1.)//7C70)1-*1++/)7>C*)32+1*7*110)2)0)*/*:):5C).**+3,9+6(((((-)()(-)((/)0((-
@M03506:14:000000000-AKVR1:1:1101:8048:4028 2:N:0:48
GATAGGACTACCGGGGTTTCTAATCCCGTTTGCTCCCCTAGCTTTCGCACCTCAGCGTCAGAAAAGATCCAGCACGCCGCTTTCGCCACTGGCGTTCCTTCCAATCCCAACACATTTCACCGTTCCACTGGAAGTTCCGCGTGCCCCTGTCTCCCTCAAGCAACGCAGTTTGAGAGGCGATTCCACGGTTGAGCCGATAGGATTTCACCCCCAACTTACGCCGCCGCCTACCCGCGCTTTAAGCCCAATGATTCCGAATAACGTTCGCCCGGTTCGTCTTCCCTCGGCTGCTGGCCCGTAC
+
CCCCCGGGGGGGGGGGGGGGGGGGGGGGGGGGGGGGGGGGEGGGGGGGGGGAFDGGGGGGGGGFGGGGGGGGGGGGGGGGGGGGGGGGGGGGGGGGGGFGGGFGGF,BFGGFGFGFFGCGGGF:=F9FF@D,AFGGGG>FFE7EFGFDDGGGGGGEFGGGGFGGEEE>EFGGFF,@EEECGFFFGE5C*=CCGFFGG:C*>7;<+1=EGFDD*9EFF7ACGC<7)5>B5*7*1)0)45@F+0*2*:8>E001=8FC*,****)0288B*7)..7?=*,7A-)1).(-),)(.)((/77(-8
@M03506:14:000000000-AKVR1:1:1101:14696:4053 2:N:0:48
GATAGGACTACTGGGGTTTCTAATCCTGTTCGCTCCCCACGCTTTCGCTCCTCAGCGTCAGTACCGGCCCAGAGTGCCGCCTTCGCCACCGGTGTTCCCCCTGATATCTGCGCATTTCACCGCTACACCAGGAATTCCGCACTCCCCTACCGGACTCGAGTCATGGCAGTATCGAGTGGCGCCTCCGAGTTGAGCCCGGAGTTTTCACACCCCACTTGCCAAACCGCCTACGGCCTCCTTACGCCCATTAATTCCGGACACCGCTCGCCCCCCCTGGCTTCTCCCGGCTCCGCGCCCCTAC
+
CCCCCGGGG9EGF<FG+@7EEF9FFGGFGGGGGCFDGGGGGGGGGGGGGGG<EFGGGGG7CFAFFGGGGEGGGGFEDF7FG7:FGGEFGGD+@=CFGE,?FFGGFGGGEDCFEGG>??EFGGGGC>EGGA,++,A>FCFG+@7ED8ECFGG63+5>DD5CFFE3@CDBEC,@>5**=B5?**=*:E*/***46><*85C:8701<C9@7>DG*:?6:76F**0297B@5*<E3)754*0<+3**12*)0++0/9C4)(1*.))1)/*7C)7)))***..:(.))(((0()((),())0(((
@M03506:14:000000000-AKVR1:1:1101:16236:4055 2:N:0:48
GATAGGACTCCCGGGGTTTCTAATCCTGTTTGCTCCCCACGCTGTCGCGCCTCAGTGTCAGCCGACGGGTTGCCCCGTCTTCCTGCCCAGCGGGCCGCCTTCGCCACCGGTGTTCTTCCGGATCTCTACGCATTCCACCGCTACACCCGGAATTCCACCCGCCCCTACAGTGCTCGAGCCCGCCAGTCCTCACGGCCGACCCGGGGTTGAGCCCCGGGCTTTCACGCCCCGCTTGACGGGCCACCTCCCCCCCCTTTCCCCCCCGTGATTCCGGACAACCCTCCCCCCCCCCCTCCTCCCC
+
CCCCCGGGF-CFGGGGFGEGGGEGGG9@FF<FGFGGGGFEGGGGGGDGGFGBFCFFGGGGFGGGEF7+7FEFGGGGGGGFEFGGGGGGFFF:FDEE::FFGGGGFEFGCC:EFGDGGGGGD+@FFCG,D<@@FGGF9>F7F7*@@FEG>@*1D6EGFCFEEE=EC*:CFCF,7;E5C*:*1*>E**<?<+3+;**:5/*::DGCD57CE4DGGC8/9)7:*7D7:*))*1)25))23*)28C*9C**)*/*8)77C0)*+.8:)128)2*2/))*28()*((-,(-(04.,(.((*))434
@M03506:14:000000000-AKVR1:1:1101:21587:4061 2:N:0:48
GATAGGACTACCGGGGTATCTAATCCCGTTCGCTCCCCTGGCTTTCGCGCCTCAGCGTCAGTGTCAGCCCAGCAACCCGCCTTCGCCGCAGGTGTTCCTCTCGATATCTACGCATTTCACCGCTACACCGAGAATTCCAGTTGCCCCTTCTGCACTCTAGTTGCACAGTATCAGTTGACCTTTCCGAGTTAAGCCCGGAGATTTCACAACTGACTTGTGCTACGGCCTACGCGCCCTCTCCTCCCAGTAAATCCGCACCACCCCTCCTCCCCCCGTCCTCCCGCGGCTGCTTCCACGGAGT
+
CCCCCGGGGFFGGDGGFFGGGGFCFEFGGGGGGDFGGCFCFGGFGEGGGE76BE,EFCF>:FGGCFFGEEFGGFFG8FGGGG7CFEFFCE+BB,C4FF9??FGFGDFG9A,DFCCGGGGGGCE>@EFCBCEEFGGD,>;;,8DA6@+84DD7;;,7DGEFCF9AEGGGGDFG,<E3,@@<@FC;ECE7DBB9BDC18:C558;,>9?FF3>CCFG+*1;7+++**/2:*0)275))4*000+7C<6+)3+3*1))/)()07).)*/2.;59).)***(0+(((((-()(<0)9)-:73((-
@M03506:14:000000000-AKVR1:1:1101:14067:4103 2:N:0:48
GATAGGACTACTGGGGTATCTAATCCCGTTCGCTCCCCTGGCTTTCGCGCCTCAGCGTCAGGTACCTCCCAGAATGCTGCCTTCGCCTTAGGTGTTCTTCCAGATCTCTACGCATTTCACCGCTCCACCTGGAGTTCCACATTCCTCTGAGGTCCTCAAGTGATCCAGTTTTTGTACACCTCTCCCGGGTGAGCCGGGAGCTGTCAGCACAAACTTGAATCACCGCCTGCGCGCGCTTTACGCCCAGTAACTCCGGACAACGCTTGCATCCTACGTCTTACCGCGCCCGCTGGCCCGTCGT
+
CCCCCGFGG<FGFGGGGGFGGGGGGGGGGGGGGGGGGGGGGGGGGGGGGGGGGGGGGGGGGCG<FFGGGGFGFCGGGGFGGGGGGGGGGGGGGGGGGGGGGFGGFGFFAFG7CFEG,AAFGFG7FGGGGGFGCEGCEDCGGFGGGGGFE,,DD?DEGADGGFFFG8@DFF@EFGFCF,@@DGFFGGGGG@87DGGG*;*@C>FFCFGFFGG4>DGFG*;ECCFFGGFBCFD=35>D>G)1>EGGG5*/<+CFFFD)11)*)7>D**;*<*7?4DEC82.<<?092(()()-()(2*5749,
@M03506:14:000000000-AKVR1:1:1101:9065:4117 2:N:0:48
GATAGGACTACCGGGGTTTCTAATCCTGTTTGCTCCCCACGCTTTCGCACCTGAGCGTCAGTCTTTGTCCAGGGGGCCGCCTTCGCCACCGGTATTCCTCCAGATCTCTACGCATTTCACCGCTACACCTGGAATTCTACCCCCCTCTACAAGACTCTAGCCTGCCAGTTTCGGATGCAGTTCCCAGGTTGAGCCCGGGGATTTCACATCCGACATGACACACCGCCTGCGTGCGCTTTACGCCCATACACTCGCATTCACGCTTGCACCCTCCGTACTACCGCCGCCGCTGGCCGGGCGT
+
CCCCCGGGGFC@:F:FFGGGFGCFGGGGEGGGGG9F@F@@FGGGDFGG7CEGGGGF7FGFGGGGFFFGFFCGFEFCFCFGGDEFFGGDGGG@FCFAFG<EDG,,AF?FDFGFG7CCEGGGECGGE>EFDAA<=<FF3EDGF>78@CGGFF,D974>8@B7CC9,:DDCF7DF5?>E>2,>>C,?C9,7F<C8,8<@**=58*<999:+<C<**)**2*/+**/*)107*/0:*73>175<<C<)9**)*++17)))9(:F*)8<****3)/).1***()3)4(4((,)(),-)2.)))-,3
@M03506:14:000000000-AKVR1:1:1101:23136:4162 2:N:0:48
GATAGGACTACCGGGGTTTCTAATCCCGTTCGCTCCCCTAGCTTTCGCGCTTCAGCGTCAGTGTCAGCCCAGCAACCCGCCTTCGCCGCAGGTGTTCCTCTCGTAATCTACGCATTTCACCGCTACACCGAGAATTCCAGTTGCCCTTTCTGTACTCTAGCCCCGCAGTATCGATTGACCTTTCCGGGTTAAGCCCGGAGATTTCACAACCGACTCGCGTGTGCCGCCCCCGCGCCCTGTACCACACGTAAATCCGAACACAACTTCCGCCCCCCTGAGTACCTCTGCTGCGTGCCGGGGT
+
<,-A<8EFGCFFFBC7F+B6<EEGFGGDFFC@F,,@FBDCFFCFFF7CCE+B@CE9@F@@FFFGG,,<C@FGGEEGFCCC:CFDD7EC7CFE8<:+C,CEA<?+4,BF,CF7=+?=?FFC,+@FGG9FC>:3>FFFEFF,,,,>3D,3,,,,,5EE,;;9EF:E8:CEGEAEEC,>C,=<FGCD,*=ECEDC9,,4:58557;CCG++2>*5*):**)0/)*/<:73)2))297;5(7)<0<*20//0***)19*)*(9*)))/03+1*0C771:**(0+).-)),)*.))(.-(/))(((
@M03506:14:000000000-AKVR1:1:1101:11618:4179 2:N:0:48
GATAGGACTCCTAGGGTTTCTAATCCCGTTTGCTCCCCTAGCTTTCGCTCATCAGCGTCAATGCCGGTCCAGGATGCCGCCTTCGCCACCGGTATTCCTCCAGATATCTACGCATTTCACCGCTACACCTGGAATTCTGCATCCCTCTCCCGGATTCAAGCCATCCAGTATCGGATGCAGTTCCCAAGTTGAGCCTGGGGATTTCACATCCGACTCAGTTGGCCGCCTACGAGCCCCTTACGCCCCGTAATTCCGCACAACGCTTCCCCCCCCCGTCTTACCGCGTCTGCGCGCCCGGCGT
+
CCCCCGGGG-EFGGGGFGGGGGGGGGGGGGGGGCEGGGGGGGGGGGGGDGEFGGGGGGGGGGGGGGGGGGGGGCFGGGGGGGEGFGGFEGGGGGGGGGGGGGGGGCEFGGGFEEGGFGGGGGG:CFFGGG@EG,=FFFAFDGGCFFGGDGF88+@3E,@DGGGGGG?DFCFFEGGGG69D;F:@C,<7EC9DFCG6@C5CC>89@CF7CFGG5C:*09B@DF<?DDFFGGD**.57(953>*:DD**)12;8*=6552)*85;C**2<E.>5DD*/*,)+).((((,0866(0(47:)(((
@M03506:14:000000000-AKVR1:1:1101:14854:4230 2:N:0:48
GATAGGACTACCGGGGTTTCTAATCCCGTTTGCTCCCCACGCTTTCGTGCCTTAGTGTCAGGAATGAGCCAGTTATCTGCCTACGCCATCGGTGTTCCTCCCAATATCTACGGATTTCACTCCTACACTGGGAATTCCAATAACCTCTCTCATCCTCTAGCTTAGCAGTTTCAATAATGTATATGGGGTTGAGCCCCACGCTTCCACTACTGACTTACTATGCCACCTACGAAACTCTTTACGCCCAGTAATTCCGGATCACGCTTTGACCCCCCGTTCGCCCCCGGCTGCTGGCACGGTG
+
CCCCCGGGG@FGGGGG8FFFFGGGGGGGGGCFGGGGGGFGGGGGGGGGGGGGGGGGGGGGGGGCAFGGGGGGGGGGGGGGGFGGEGGGGGGGGGGGGGCFGGGGGGGGGGGGGGGGGGGGCEFG9FDGGC8FFFEDBFFGGG96=@8BD=FGCFGGGDGGGDEFFGGGDFFGGGG9=@DEAFD9AEF6?C7,,,@DEGGCCCEG69@F6CFGG>EG++1=FCFC44AFF44*/2?87:BGDG4?5**)=9++3@F45(/*.)25*/*/+17)./2*/,8*(--(4(3)()(.6(494>((-
@M03506:14:000000000-AKVR1:1:1101:6605:4253 2:N:0:48
GATAGGACTACCCGGGTATCTAATCCTGTTTGCTCCCCACGCTTTCGCGCCTCAGCGTCAACGTCGGTCCAGATAGCCGCCTTCGCCACCGGTGTTCTTCCCAATATCTACGAATTTCACCTCTACACTGGGAATTCCGCTATCCTCTCCCGAATTCAAGCAACCCAGTATCAAATGCAGTCCCCAGGTTAAGCCCAGGACTTTCCCATCTGACTTGGGTCGCCGCCTACGCGCCCTTTACGCCCAGTAATTCCGAACCACCCTCCCCCACCTCGTATTCCCGCCGCTGCTGCCACCCAGT
+
CCCCCGFGGGGGGGGGGDGFGGGGGGGGGGGGGFGGGGGCCFGEGGGGGGGGGGGGGGGGDGGDGCFGGGGGGG9FGG7FF@FGGDGDGGGGEGGGGGGGFGAAFG<F@FGFGCGGGG99E<FDEGGGCFEFG<?FFGGGGG@D8,@EFGGG>CGEFACCDCG8FGE:@,@FCG9EFGGFGGGGGCD>@;9DDGC@,;:*=*>>D,0,,;+:EGGGG;6:*):*1)28*;>E1<DGFF70<:CCD=*/<CG=99***()08))*/*;:E)7).5*;*.)+.5111(271:00*.)9))(..
@M03506:14:000000000-AKVR1:1:1101:22779:4266 2:N:0:48
GATAGGACTACCGGGGTTTCTAATCCCGTCTGCTCCCCTGGCCTTCGTGTCTCAGTGTCGGGAACTGTCCAGAGACCCGCCTTCGCCACTGGTCTTCCTCATTATCTCTACGCATTTTACTGCTACACCATGAATTCCAGTCTCCTCCCCAGTCCTCAAGCACCGCAGTAACGAATGAAGTTTCGGATTTAAGCCCCGAAATTACACACCCGATTATCGGCGCCATCCACCACCCCTTTCCGTCCAATGACAGCCAAACACTATCGAGTCTCTCGTCTCATCGCCGAGGCCGCACACCACC
+
C8<CCGGGGEGGGGGEFE7FGGFCC9ACE7EGG9FF@:E<8E@EGGGGGGGC9FGFF9F:+:7@E6EF<FGCFCEEDEDECC,E@F>C@EFGE,BFGE<E<<,C5C5C,55=+@+C<,,9C<BA<9=A<:9<FEF9<FFGFG;;D4,,+=EEDFD9FF8,@,,=+=3+==,7+@8,D,,@3@<3?+@++3@5,7,@@*@**/5,5,,,*;;>*)4*+:)*))1/)*))3*;:*)./(02+5**15*</+++**./99:35>*)2**2)+0*****2*(0+).((4,()()(,)(()).-((
@M03506:14:000000000-AKVR1:1:1101:24453:4270 2:N:0:48
GATAGGACTACCGGGGTATCTAATCCTGTTTGCTACCCACGCTTTCGTGTCTCAGCGTCAGAAGTGGTCCAGTAAGCTGTCTACACCACAGGTGTTCCTCCTGATATCTACGCATTTCACCGCTACACCAGGAATTCCGCTTACCTCTCCCACCCTCTAGCACTCTAGTTTCCGCCGCACCCTCCCAGTTAAGCCGGGAGATTTCACAACAGCCTTGGAGCACCGCCAACACACTCCTTACGCCCAGGAATTCCGCACAACGCCCCCTGCCCACATCTAACCGACGCCGCTCGCCCCTACT
+
CCCCCGGGGGGGEGCDGGGGGGFGGGFGGFDGGFGGGGGGGGDFGGGGGFFFG<EGGGGGCGGCGGGF<FF@FGGGGCFFFEEGGGCGGGGGGEGGDGGGFFFGFGG9AFGGGGGGFEDGGGGGGCBECGDCFCF89A=B?@86DBFFGDFG8=ECE8=EDCGFFEFFD@DCEGGGGG>CEGCCEG?CE;EB,@FE37****,>,,=:,:?*,*,,20684*2?7D5)/:=5*))2(2++9=7/):*)2*+)9*2*),9*7)53)*:)20*))1*++.*06(((((()(<315((/))(()
@M03506:14:000000000-AKVR1:1:1101:6321:4271 2:N:0:48
GATAGGACTACAGGGGTATCTAATCCCGTTTGCTCCCCTGGCTTTCGCTATTCAGCGTCAGTGTTGGTCCAGGATGCCGCCTTCGCCACCGGTGTTCCTCCAGATATCTACGCATTTCACCGCTACACCTGGAATTCCGCATCCCTCTCCCAATCTCAAGCCATCCAGTATCAAGCGCAGTTCCCCGGTTAGGCCGAGGGATTTCACGTTGGACTTAGCTGGCCGCCTACGAGCCCTTTACGCCCAGTAATTCCGAACAACGCTTGCCCCCCCCGTCTTCCCGCGGCCGCTGCCACGGAGT
+
CCCCCGGGGGGGGGGGGGGGGGGGGGGGGGGGGGGGGGGG8FGGFGGGGGGGGGGGGGGGGGGGGGGGGGFFFGGGGGGGG@FGFGGGGGGGGGGGGGGGGGCGGFFGGFGGGGGGAFFGBFECEGGGGGGGC@FGGGGGG@CFDBDDFGG?FFGEFD;FFFECFG8DFFFGDGGG6CGCGCFFFGCEEG*DDGGGGGG=:0<9B,95=;*14?FFCG+=+*215CDF:;8**5>F?G6+<7C5C=E6?<9/9@*>C9GD.7>*9*89EFGF:DC1*.8?5<((((3)(0,,),497)--(
@M03506:14:000000000-AKVR1:1:1101:22116:4274 2:N:0:48
GATAGGACTACCGGGGTATCTAATCCTGTTTGCTCCCCACGCTTTCGTGCCTCAGCGTCAGTACTGGTCCAGAAGGCCGCCTTCGCCACTGATGTTCCTCCCGATCTCTACGCATTTCACCGCCACACCGGGAATTCCACCTTCCTCGTCCGTTCTCCATCTTCTCAGTATCCACCGCCATTCCCAGGGTGCGCCCGGGGCCTTCACCGCCGACTTAAGCAACCGTCCACGCACGCTTTGCGCCCAGTAATTTCGATTAACGCTTGCACCCTTCTCATTTCCATGGCTACTCGCCTCCACG
+
CCCC8F9CF-@FFDGGEFG9FFAFGFFGGGGGG9;C@FEC:EFGGG7EF7D@<CA@CFGEEF9EGFFGFCCF9,C,C,:C76==,BFE>=F,CEFFG9EGGCF7C7,55<AFEFF+EE5,?@C++@FFDF>C77F@DCDGGDDFGGG6++@3@,6BEA,,77>EFFGA@F,,@DFF5BC559A9DBD5*>>>CECC:E5**)*5<+03:8))*)3/**0::**2)1))*9;G3;3<(*.++*11)*;)3++**/**0)*2*))/*22/<)9)79+++)*3.6)))(())8).)(-*)).,-
@M03506:14:000000000-AKVR1:1:1101:13936:4326 2:N:0:48
GATAGGACTACCGGGGTTTCTACTCCTGTTTGATCCCCTTGCTTTCGCGCCTCAGCGTCAGGTCTCACCTAGCAACTCGCCTCCGCCCCTGGTGTCCTTCCACATATCCCCGCATCTCACCGCTCCTCCTGGCCCTCCCTTCTCCCCCCCCCCCCCCCCGCCTGGCACCTTCCCATGCCCTCCCGCGCCCCCCCCCCGGCCCTCCCCCTCCCCCCTCCCCTCCCCCCCCCCCCCCCCTCCCCCCCCACCCCCCCCCCCCCCCCCCCCCCCCCCCCCCCCCCCCCCCCCCCTCCCCCCGCCC
+
8,8<B,,CC-CF7+:@6+,;,6,;EF,6,;,6,,CFGG,C6F9;,E,F:FG7F,,C@8F,,,<,6,,,:,,9,,,,6C6CF:,C+BF+C,,,4,4,<,<EF9F8,:,C,,B+@++4,A,CF:F++@4,,8,43,++8F+,,,,C,@B+@E73>CG5C81**2*****2*2+<0*++020*+/:C8*******/:?EE/**1/**::C5/9***/:/9DB50*>**9>)*9):)7>D0)7=E*/>D5*)/*:..7)))-)2007)98C5:@D)8D85?(0*493;04(8,8(,7:FD:),(4
@M03506:14:000000000-AKVR1:1:1101:5257:4330 2:N:0:48
GATAGGACTACTGGGGTATCTAATCCCGTTTGCTCCCCTGGCTTTCGCTCCTCAGCGTCAATGCCGGTCCAGGATGCCGCCTTCGCCACCGGTGTTCCTCCAGATATCTACGCATTTCACCGCTACACCTGGAATTCCGCATCCATCTCCCGGATTCAAGCCATCCAGTATCGGATGCAGTTCCCAGGTTAAGCCTGGGGATTTCACATCCGACTTAGTTGGCCGCCTCCGAGCCCTTTACGCCCACTACTTCCGAACAACGCTTGCCCCCCCCGCATTACCGCGGCTGCTGCCACGGCGG
+
CCC8AFGDGGGGEEFCFGFAFFE<FGGCGGGGGGGGGGGGFGGFDGGDGFG@EFFGGGGGGGGGGGGGGGGFGFFC,C@EDCCFGGC@FGFFC7C?FGGFFFGGFDEFDGGFFCGGFFGGCCG:FEGCFGFAF,F=F9E::CGF,>E3BGGDC++@DD9@F??<:8DGFGFF+:6@@FGFFGCFGGGF<;,>,DDE8*=>8*<:,,4<,*;C*:/;+=8C7*;7))))/*)1255765=+0>3<D/*0+0+9@FC753):58)*1*89E@D)./***-8+6)(,,(276>::*44CE>0>(
@M03506:14:000000000-AKVR1:1:1101:17339:4346 2:N:0:48
GATAGGACTACCGGGGTATCTAATCCTGTTTGCTCCCCACGCTTTCGCGCCTCAGCGTCAATGTCGGTCCAGATAGCCGCCTTCGCCACCGGTGTTCTTCCCAATATCTACGAATTTCACCTCTACACTGGGAATTCCGCTATCCTCTCCCGAATTCAAGCAACCCAGTATCAAATGCAGTCCCCAGGTTAAGCCCAGGACTTTCACATCTGACTTGGGTCGCCGCCTACGCGCCCTTCACGCCCCGGAATTCCGAACAACGCTCCCCCCCCTCGTCTCCCCGCCGCTCCTGGCCCGACGG
+
CCCCCGGGGGGGGGGGGGGGGGFGGGGGGGGGGGEGGGGGGGGGGGGGGGGCE8FFGGGGGGGGGGGGGGGGGGGGGGGGGGGGGGGGGGGGGGGGGGGGGGGC@<FGCFGGGGCFGGGGG98EEFGFDCGF@FFFDFDF:BCFGDAEDFGGCEG?B:>,@FFGGGG6D9,D,;DEE,@FFGEFFCE5CFEFCGECCFGGGG6AC?,,,;DFCDFG=FAEG)9EDDFDGC3:9=>C2C)2A=45<=*.2119*199*(1057>*9*;>EBD:)/:*/,)+,3(3(40)(7()08(97)(((
@M03506:14:000000000-AKVR1:1:1101:26393:4372 2:N:0:48
GATAGGACTACTAGGGTATCTAATCCCGTTTGCTCCCCTGGCTTTCGCGCCTCAGCGTCAGGAGAGGTCCAGTGATGCGCTTTCGCCACCGGCGTTCCTTCCGACATCAACGCATTTAACCGCTCCACCGGCAGTTCCCATCCCCCCTACCTCGCCAGAGCTGCACAGTCTCCAAGGCACTTCCCCAGTTGAGCTGGGGGCTTTCACCCCGGATTTGCGCAGCCGCCTACCCGCCCTTTATGCCCCGTGATTCTGACCAACGCTCGTCTCGTCACTCTATGCGCGGCCGTTGGTACCCACC
+
6868@FAE;-EDFC@FGCGGGGFFFF@FFCFEFGGGG7<@8<CFG9CF7@@FFF<FGGGGGGFFFG@<E,<,CFC<FE7CFFDFEGGGGGGGG>F4C,,,CFG++7BB<EFGGGE@E,CA?7B44@FFBE=+@FD<8=B9E@,,63BEE@C9@::*6*7,,72>,1>DF,6D<F,,*4,4B@?F:<,=1B<,4>,4*=C5CG5+3<CF51)7*/*0::579)9C73.)*0)1).51-*)++3::**20:8*099C7:8>C5)0/*/*.2)0.)**++.*+).(((,()()-,)()**1)(-
@M03506:14:000000000-AKVR1:1:1101:15131:4375 2:N:0:48
GATAGGACTACCCGGGTATCTAATCCTGTTCGCTCCCCACGCTTTCGCTCCTCAGCGTCAGTATCGGCCCAGAGACCCGCCTTCGCCACCGGTGTTCCTCCTGATATCTGCGCATTTCACCGCTACACCAGGAATTCCAGTCTCCCCTACCGAACTCTAGCCTGCCCGTATCGGCTGCAAGCCCACGGTTGAGCCATGGGTCTTCACAGCCGACGCAACAAGCCGCCTACGAGCTCTTTACGCCCAATAAATCCGGACCCCGCCCGCGCCCTCCGGCTTACCGTGTCTGCCGGCCCGCAGG
+
CCCCCGGGGFGGGGGGGGGGGGGGGGGGGGGGGGGGGGGGGGGGGGGGGGGGGGGGGGGGGGGGGGGGGGGGFGGGGGGEEEFGGGGGGGGEFFGGGG9<FGGGGGGGGGGGGEGGGGGGGEG7@EE@FF<:DDFGGGGEGGFGGGGFGGGG8CEGGGAFFGGCFGGGG5>:5EG8>E?F9EFF5EG=:C@FGGF8@,=CGGG7FFG9:FD)*88?/).0427FDG:):C37*))9):@+<*17>*@57++*1?D3D6)*))0))*:>EBGB)****(0+.,(((((*.0)-82(1))(-(
@M03506:14:000000000-AKVR1:1:1101:24183:4459 2:N:0:48
GATAGGACGACCGGGGCTTCTAAACCTGTTTGCTCTCCACGCTTTCGCGCCCCAGCGTCAGTATCGGTCCAGTGAGCCGCCTTCGCCATCGGTGTGCTTGCGAATACCTATGAATTTCACCTCTACACCCGCAGTTCCACTTCCCTCCCCCTAACTCAAGATCTTACCAATCAAAGGCAGTTCTGGAGTTTAGCTTCAGGACTTCACTCCTGACTTACACACTCCCCTACGCCTACGGTACTCTTAGTGCCGCCGATCCACGCTACCCCCCTGCGCTCCACCGCGTCCGCTGCCCCTCGAC
+
9,@@A@FF:@+@+8++66CC@E,,;CFE@F6E,<6,;,,;8B,,CFG7++++87@FEGGGGE6CCC@:?=ECC<E=<,+>+B+A=F+++,8+++++<EAE<++8@+5BAF95?,C5,C?D<B387CDF,8+@>:8@3EF,=,,@C>F+@EE+3,@,7@8,3@E,3,,,,,2682D,,67:?,=9,2<C<:,2,4<,,4;E,/1,>CG7:*0;+0+1;++0**2***.)2*0*)))2(*0**+:*00+*3+0)7>)))(*37))1*120179))1***()+.,((--45(7(-.((*))((-
@M03506:14:000000000-AKVR1:1:1101:6928:4462 2:N:0:48
GATAGGACTACCAGGGTATCTAATCCCGTTTGCTCCCCTGGCCTTCGTGCCTCAGCGTCAGGAACTGTCCAGAGACCCGCCTTCGCCCCTGGTCTTCCTTACGATCTCTACGCATTTCACTGCTACACCGTAAATTCCAGTCTCCTCTCCAGTCCTCAAGCACGTCAGTATCGAATGCAGTTTCGGAGTTAAGCTCCGAAATTTCACACCCGACTTACTGCGCCGCCTACGCACCCTTTACGCCCAATGACTCCGCACAACGCTTGCGCCCTACGTCTTACCGCGGCTGGTGGCACAGAGG
+
B<<<CF<FGG9FEF7;<EFFGGGGFEF6CFGGG9@E@FGCCECFFGGFDC<FEEE<FCC:FEF8FFF6CEFEC<<EDF7F+B,CCFG,@FGGGGGGGGGG,E7FFGCA<5FDCFFGFFFF<<,,9A<FBF<=+AFEFC9EFE9=ECF9,84,76=;;D==E8E83=3+@,@;3+@,=;,@DA,EEGD>4>,,,,,4@?E+*;<,3==:CC**1CECFG+2+/)4/:))*0)**0.518)>C/*/)*/8CC+1+7/*)(1*07;C*2*)*0)))**2;()+).-4((()()...1(2).(((
@M03506:14:000000000-AKVR1:1:1101:13749:4507 2:N:0:48
GATAGGACTCCCGGGGTTTCTAATCCCGTTTGCTCCCCTGGCTTTCGCTCCTCAGTGTCAGTGTCGGTCCAGGATGCCGCCTTCGCCACCGGTGTTCCTCCAGATATCTACGCATTTCACCGCTACACCTGGAATTCCGCATCCCTCTCCCGAACTCGAGCCATCCAGTACCAGACGCAGTTCCCCGGTTAGGCCGAGGGATTTCACGTCTGACTTAGTTGGCCACCTACGAGCCCTTTACGCCCCGTAATCCCGACCAACGCTTCCCCCCCCCTCCTCACCCCGCCGGCGGCCCCGGCGG
+
CCCCCGGGG-FFFGGGFCEGGGGFGFGGGGGGGGGGGGGGGGGGGFGGGGGGGGGGGGGGGGGGGGDGGGGGGFGGGGGGEE:<DGEEGGGGGGGGGGCGGGGGDFC?FGGDCFEGDC@FGGGGEEFGGGFGFFF<EGCGGG@FFGGFGGGGEEGFGE?6BEF,@FDGFD,E,<:>7C*:C9DGGGG58BEE,>??C787*;ECFFE=6>CFDCGGG7:CFCF6*:5)+20:*75>0760+/93/*:5C*8**)**1()*)))/**38=DG@>D5/*,)+...4((()()--)(().)(-(
@M03506:14:000000000-AKVR1:1:1101:9715:4515 2:N:0:48
GATAGGACTACAAGGGTTTCTAATCCTGTTTGCTCCCCACCCTTTCGTGCCTCAGCGTCAGTACCGGGCCAGTGAGCCGCCTTCGCCACTGGTGTTCTTGCGAATATCTATGAATTTCACCTCTACACTCGCAGTTCCACTCACCTCTCCCGGACTCAAGATCTTCAGTATCAAAGGCCGTTCTGGAGTTGAGCTCCAGGATTTCACCCCTGACTTAAAGACCCGCCTACGCCCCCCTCACGCCCAGTGATTCCGAACAACGCCAGCCCCCTTCTTATTACCGCCGCTGCTGGCTCGAAGT
+
CCCCCGFDGFEFFGGDGFGGGGGGGGGGFGGGGGGGGGGGDGGGGGGGGGGCGFGGGGGGGGGCEFGGGGGGG?E<EEFEGGGGGGGGGGGGA<4BFGGGGCGDGFAFFFFGFDFGGGGGF9FBEGDF,ECF:F:EFGGGFFCGG9DDFFG8++6CF?==,@,@EF,,@F,,@DCF6:,33@,+73,1@D9=EG,,@EFCGDGCF,=<,***,05:=8+,+06C))?A5CBE)):7(8)=F57351*/<++/9/79*()08)0771*)*./).0+++)10).,,(,()(70:)1(*))(--
@M03506:14:000000000-AKVR1:1:1101:20927:4519 2:N:0:48
GATAGGACTACCGGGGTTTCTAATCCTGTTTGCTCCCCACGCTTTCGCACCTCAGCGTCAACAATCGTCCAGTAAGTCGCCTTCGCCACTGGTGTTCTTCCGAATATCTACGAATTTCACCTCTACACTCGGAATTCCACTTACCTCTCCGATGTTCAAGCGATGCAGTCTTAAAGGCAATTCCAGGGTTGAGCCCTGGGCTTTCACCTCTAACTTACAAATCCGCCTACGTGCGCTTTACGCCCAGTAATTCCGACCAACCCCTGCCCCCTCCGTACTCCCGCGCCTCCTGCCACGCCGG
+
CCCCCGGGGGGGGGGGF7FGGGDFGGGGGGGGGCGGGGGGGGGGGGGGGGGGGFGGGGGGGGGGCGGGGGGGGGGG<EFEGGGGGGGDGEGGGGF?FGGGGC7FFGGG9FGG7AFCFGGGGDFFGGFGDFFCC7CFGGGGGGAFF,6@FGEGEGF9,:E8?EEG>8=FFGGG:FG;AFGC6<,@<DFGCDE8:EE58,8*;*=DFF:C,;9*,5D@78+B*4;<:FDDE4)4*2)2.*0<C589C5*;+21:FA45)3DCF))9**/8C>C7>C8**(5+(.(-309B(7()).,*0)(,(
@M03506:14:000000000-AKVR1:1:1101:7462:4526 2:N:0:48
GATAGGACTACCGGGGTTTCTAATCCTGTTTGCTCCCCACGCTTTCGTGCCTCAGCGTCAGTATCGGGCCAGTGAGCCGCCTTCGCCACTGGTGTTCTTGCGAATATCTACGAATTTCACCTCTCCACTCGCAGTTCCACTCACCTCTCCCGAACTCAAGATCTTCAGTATCAAAGGCAGTCCTGGAGTTGAGCTCCAGGATTTCACCCCTGACTTAAAGACCCCCCTACGCACCCTTTACGCCCAGTGTTTCCTTGCAACGCCCGCCCCCTTCGTATTACCCCGGCTGCTGGCACTTACT
+
C<BBC<F<CF@EEDEDGGGGGGFFGCFCEGGGGGGGCEGG@FGEFFFF@EF<FFFGGGGEGGGFGGDEGGGCE@EFGFDF:BF<=CC,CF8,CB,BAEDFG7+:CFGC<EFCFCFFEG<FGFFG,,AEFFCFBFEFF<=CF,3=3@?>D@@6=>EGG8?C,9>EF:;>F,EF,,,5@BF8>,4;<,5@D@D,@,,,,41;**>:F7<97)**,;;E+:+,+29,*9:)*;)>*)2*/29>9CDDG5/9<+3)*9**2(2+9))))2?:557)85**2,)+.)(--((.-).)0((>5))))
@M03506:14:000000000-AKVR1:1:1101:7751:4528 2:N:0:48
GATAGGACTACCGGGGTATCTAATCCTGTTTGCTCCCCACGCTGTCGCGCCTCAGTGTCAGAAACTGCCCAGCAGACCGCCTTCGCCACCGGTCTTCCTCCGGATCTCTACGCATTCCACCGCTACACCCGGAATTCCGTCTGCCTCTACAGCCCTCGAGTTTGACAGTCGGCACGGCAGATCCGGGGTTGAGCCCCGGACTTTCACCGCACCCTTACCAAACCACCTACGCGTCCTTTACGCCCCGTGATTCCGGACCACGCCCGCCCCCCCCGTATTCCCGCGGCTCCTGGCCCGGCTC
+
CCCCCGGGGGGGGGGGGGGGGGGGGGGGGGGGGGGGGGGGFGGGGGGGGGGGGGGGGGGFGGGCFGGGGGCGGGGGGGGGGGGGGGGG>FFECGGGGGCGFGGC@FFGGGD?F+FFFFFFGFGC7CGGGGECE+>FFA@BFG8EF@FDGGGGGFEFGGCGCCEGDGCBGG5B@EGGEGG5;,<9@EGD:BEF8CEFG5CCECFGGGGGGDDGCGC*9*0+*97FCGF5?C>C))09:7@EGDCGC:CDC/*09=*119)A;5:*)**)109B5CC*:(6:<,46719)(0())1(9>5-((
@M03506:14:000000000-AKVR1:1:1101:11937:4632 2:N:0:48
GATAGGACTACCGGGGTTTCTAATCCCGTTCGCTCCCCTAGCTTTCGCGCCTCAGCGTCAGTGTCAGCGCAGCAACCCGCCTTCGCCGCAGGTGTTCCCCTCGATACCTACGCATTTCACCGCTCCACCGAGAATTCCAGTCGCCCCTTCTGCACTCTAGCCCCGCAGTATCCGCTGACCTTTCCGGGTTATGCCCGTCGTTTTCACAGTCGACTTCCCGTGGCCGCCTTCGCGCCCCTGACCCCCCTGCACTTCGTACCACGCTGACCCCACCCGGCTTACCCCCGCAGCCGGCCCGGAG
+
-8-,A,;6C-;CCF7@FGGCEG,6@6;6;@@@@CF@<,,9CEAEFFEGC7+8CEGG:@F@C6,<CFF<+@@:==8,EFG+4BFF<F,7F=+4:AECEE,B,+64,A+??FG++CFF@F95F>FF:C,8,@>++333>FA;B,+@EEB5DEA7>CF,@7D9;C:=5C**41,;,*=C=*6<=,,,5*/7?8*+5+2**/3*****5++<<:*1:9*/**)1**)**)0.**0*55>)(1</*3*2/7*)**27*)21*.**1)7)**203)1)0*2**()2)4:(-((0(.((00(75)31(
@M03506:14:000000000-AKVR1:1:1101:15373:4633 2:N:0:48
GATAGGACTACAGGGGTATCTAATCCCGTTTGCTCCCCTAGCCTTCGTGCCTCAGCGTCAGATCCTGACCAGAGCTTCGCTTTCGCTGCGAGCGTTCTTCTTGAGATCTACGCATTTCACTGCTACACCAAGAATTCCAAGCTCCTCTTCAGGCCTCTAGCAAAGCAGTATCAGATGCACGTTGAGGGTTAAGCCCTCAAATTTCACATCCGACTTACTCCGCCGCCTACGCACCCTTTACGCCCAGTGATTCCGAACAACGCTTGAGACCTCTGTATTACCGCGCCTGCTGGCACAGAAT
+
CCCCCGGGG9FGGGGGGGGGGGGGGGGGGGGGGFGGGGGGGGGGGGGGGGGGGGGGGGFGGGGGGGGGGGGGGGGGGGDGGGGGGGGDGGGGGGGGGGFGGGGGGGGGGEGGGGGFFGFGGGGGGGGGGGCF,:FGGGGGGGGGGGGGGGGAFGGGGGGGGGG??DEFGGGGGGFGFGCF6@@F6DCGGGGGGGFGGGGFGFAECFGGGFFDGGEGGGFGD?D>DGE>/CBG:EEGFGAFG5CDDAFFG9;1;ADC397*855*9:*9*/7:F=<20.9+4)-6;(,)(0.)9::C:.())
@M03506:14:000000000-AKVR1:1:1101:14496:4644 2:N:0:48
GATAGGACTACCGGGGTTTCTAATCCCGTTTGCTCCCCTGGCTTTCGCTCCTCAGCGTCAGTGTCGGTCCAGGATGCCGCCTTCGCCACCGGTTTTCCCCCAGATATCCGCGAATTTCACCTCCACACTCGGATTCCCCCCCACCTCCCCCGCACTCGAGCTATCCAGTTTTGCAGGCTATCCCGAGTTAGACCCCGGGGATCTCATCCACCACTTAGTACTCCCCCCGCACCCCCTCTGCCCACTATTTCTGCGCGCCGCTGCCACCCCCTTCGTTTTCCCGCCTGTTGCTCCGCGCAGG
+
6,-66,6;@-6CFGG>F@FG<@,6C6;;F@<,C<FFC@@6,6E<,CFGD<+,;,C<+8,,BF@E<,7686,CF6:,,E+7+66E,6B,4:+@BB+B,E5<+>B,C,CE5+A+++@+8F,,C?4ADD<C=D76++3,93,6+@++@@,4*@B>**=C,*,**4>C88,?C9,2,,6,,*,5++=68****+29+>28858**1*+<9+<A22***++02*22*2<*18.*<):/8)99*)+<91*/*+*0++**/11)()*07))*+3>C83.)2*2*(.+)4((,-(*.0))0)(*)),((
@M03506:14:000000000-AKVR1:1:1101:5338:4657 2:N:0:48
GATAGGACTACTGGGGTATCTAATCCCGTTTGCTCCCCTGGCCTTCGTGCCTCAGCGTCAGGAACTGTCCAGAGACCCGCCTTCGCCACTGGTCTTCCTTACGATATCTACGCATTTCACCGCTACACCGTAAATTCCAGTCTCCTCTCCAGTCCTCAATCACGGTAGTATCGAATGCAGTTTCGGAGTTAAGCCCCGAGATTTCACACCCGACTTACCGCGCCGCCTACGCCCCCTTTACGCCCACTGAACCCGCAACACGCTTGCAACCCTCGTCTTCACTCGCGCGTGGACACTGCGG
+
CCCCCFGGGEFFFFCF7B<EGGGGGEFEGDGGGGEDFEFGGFGGGGFFGGGCCECFGEFDGGGGGFGGFGGGFFFGFFFEGCFGGGCEFBE@FAFGFEFCF@FCFGGGGEGGGG@FGGGGE4@=CEGGGGGGCFFFG9FCFF,C@9DBE@F8@8,@9=D,@8EEG=BC8:;@6DE8AE=ADC@FGDC9+>CA,@EFC9*93@A,,=CE?CD777C*BFFD<5):75.)*;)=))0)(*0+0:999/*0<CF).8))),1C37;***/*30*))*2;*()+).))((()-)(,)(,1)*)-(
@M03506:14:000000000-AKVR1:1:1101:23781:4702 2:N:0:48
ATAGGACTAACGGGGTTTCTTATCCCGTTTGCCCCCCACACTTTCGTCCCCCCGTTTCAGTGCTGGTCCCGGGTGCCCCCGTTGCCACCGGTGTTCCTTTCGATCTCTACCCCTTTTCACGCCACCCCCGGAAGTCCCCACCCCCCTACCGCACCCTAGCTCGCCAGTATCCACTGCCATTCCCTGGTTTAGCCCGAGGCTTTCACCTCCGACCTAACCAACCCCCTCCCACCTCCTTTCCCCCCGCTATTCCGCGTAACGCCTTCCCACCCCGTCTTACCCCTGCGGCCCGCCCCTACTC
+
-8-8<,,-6-C,+=7++8@@,C<CE,6@EF@,,,C@CC@,66CF,@E6@C6@++8,,C,6@,,<<E<6E,8F:C+66,,7+8,,,CBF,4=CCBBEFF<,CB4,,,,,9,,:+<E8,,,C6,+++:+6+8@+@+@,>,,,8+4++***@E**4**6>:2>,,*4***6<C,@41,6+?FC2<+++5*3>+++++**3***/*3++3++2*)1*)*+*2)0157*11))1*)*10.*(**+3<*9)**02*+*8)*5),**.).2*+00+0*)))2;;(*+.4((((()()(()(())0..)
@M03506:14:000000000-AKVR1:1:1101:21292:4706 2:N:0:48
GATAGGACTACTGGGGTATCTAATCCCGTTTGCTACCCATGCTTTCGTGCCTTAGTGTCAGGAACGAGCCAGTTATCTGCCTACGCCATCGGTGTTCCTCCTAATATCTACGGATTTCACTCCTACACTAGGAATTCCAATAACCTCTCTCGTCCTCTAGCTTAGCAGTTTCAATAATGTGTATAGGGTTGAGCCCTTCGCTTTCACTACCGACTTACTATGCCACCTACGCAACTCTTTTATCCCCGTCATTCCCGGAACCGCTTCGACCCTCCGCTGGACCACTCCCTCTGGCCCGGCG
+
CCBCC@FGGFGGCFDGE;FGGFGGGFGGGFGGGGGGGGGGGGGGAEGFGGGGGGGGGGADEFDGGGGGGGFEGGGAACFGFGFFGGEE:AEFGGGGGGFGGGGFGGGGGGGGGD@FCEEE,<EFGFCFAFGGGGGGFGG,FFFFGA=9=EGGGCEEB8,@FG9ED,@AADCCC,@E8=CD9@CFGC88D8+8,=EGF,,@C6DF9F775@73+@8:7A+,+++@*20;4?9>**/0:+=,,,+42,*)4*=A1++**()/)..)1**:*)10)/*2/()/.(((-(()().(0),*.),(,
@M03506:14:000000000-AKVR1:1:1101:25122:4725 2:N:0:48
GATAGGACTACAGGGGTTTCTAATCTCGTTCGCTCCCCTAGCTTTCGCGCTTCAGCGTAAGTGTCAGCCCAGCAACCCGCCTTCGCCGCAGGTGTTCCTATCGCTATCTACGCATTTCACCGCTACACCGAGAATTCCAGTTGCCCCGTCTGCACTCTTGCCCCGCAGTATCGGTGGACCTTTCTGGGTTAAGCCCAGAGCATTCACAACCGAATTGCGGCGGCCGCTTTCGTGCACTTGCAGCCAAGTAAAACAGCAATACGCCTGGTCCCTATGCGTCACCGCCGTCGCCGGACCGTAG
+
BB<A@<@C@@@,@EGEFCGGGFC9F,<E@FGGG;@CECEGFDFEDF::CF+B:EF9@F@8CCE<C@C8ECEGGAFFC::C7=F=DC?=C:+CFFC?FC,,,5=+4C:,C9?FGDCFBG,9A?:+++AE<:+8:+,,9AF==93;=,@+++3+52<,>;,@A,,4@EC>*7,7@=1***,<>,5,5,<8,;*4;EFC8,,,50,1>C=?FGC/55=C=F>*)1)*1/))***//))*.2)+3+90/**033+**1***(*+10)/)**8869F/:+2+()*((.(,((.()((.,(1.74((
@M03506:14:000000000-AKVR1:1:1101:23259:4726 2:N:0:48
GATAGGACTACTAGGGTATCTAATCCCGTTCGCTCCCCTAGCTTTCGCGCCTCAGCGTCAGTGTCAGCCCAGCAACCCGCCTTCGCCGCAGGTGTTCCCCTCGATATCTACGCATTTCACCGCTACACCGACAATTCCAGTTGCCCCTTCCGCACTCTAGCCCCGCAGTATCGGCTGACCTTTCCGGGTTAAGCCCGGAGGTTTCACCGTCGACGTGCGGAGGCCGCCGACGCACTCTTTACGCCCAGTAAGTCAGAACAACGCTTGTCCCCCCCCGATTCCCTCGGACGCATGACCCGAG
+
CCCCCGAFC@<<A@6;ECFGGGCCFD<BC@F7@FGGGGG,CAAAC9C@FCB:C,;FCEGCGFCE,CFFA@EC88<CFGGGEFGG,BFCFE++:,:=BA,BFFFD8F:E,BFFGGEGCFGDC+C@=F<:FCE7++ABFGF,E9;9=DE?C@36@CE:D,,,,@@+3@::;53@**4*4,=8>CFGC***=*;2,,,=***2*1*+5:++2*/:5)****)*)19*175./)0*)).).**3:31/)**.0<:4@9*2:<46);)/9*;)+1*).)**/(02))))((()-)7(.-.*/.4(-
@M03506:14:000000000-AKVR1:1:1101:25982:4781 2:N:0:48
GATAGGACTAGCGGGGTATCTAATCCTGTTTGCTCCCCACGCTTTCGCGCCTCAGCGTCAGTATCCGTCCAGAGAGCCGCCTTCGCCACCGGTGCTCCTCCTGATATATACGCATCTCACCTCCACACCAGCAACTCCACTCCCCTCTCCGGTACTCGAGTCCAACATTAACCAGCGCCGCTCCCCAGTTGAGCCAGGCGCTCACACATCGCATTTCGCGCACCCCCCACCCGCACTTCCCGCACTGCATTCCCACAAACCGCTCGCCCCCCCCCTTTCCACTCCCGTGCTGACACGGCCT
+
-<@C8,<-;--687:76@C<,;E<FEEFFGDF,C@E@,,@+CF:@FGG::F,6,EE:@:@@EFFFGEC,BCCC,,6,C@+C?7CD7?C78+@>=+?,94<B,9,C,5,,,84446+5A,<A,,,6D,333<<C<,@,>F>AF,@8@C8,33@31@,,@3*34D,,@*,=,7@76,,*8?5**/:*:=*,+?+++*+/:;C5D**>2C:+;*****0*25*)1/>3)))/)):).))(2*3**/5C*06+++16****(**)))))**)8)>35//**)/3)6).(.(0()()*,.27<612
@M03506:14:000000000-AKVR1:1:1101:9970:4798 2:N:0:48
GATTGGACTACCAGGGTTTCTAATCCTGTTCGCTACCCACGCTTCCGCTCCTCAGCGTCAGTGCCAGCCCAGAGCGCCGCCTTCGCCGCTGGTGTTCCTCCTGATATCTGCGCATTTCACCGCTACACCAGGAATTCCACGCTCCCCTACTGGACTCTAGTCGCGACAGTATCGGGTGGCGTCTCCAGGTTGAGCCTGGAGGTTTCACACCCGACTTATCGAACCGCCTACGCGCTCTTTACGCCCAATAAACCCGGACACCGCCTGCCCCCTCCGCTTTACCCCGCCTCCTGTCACCTAG
+
CCCCCGGGGFFCDGGGEFGGGGGGGGGGGGGGGGGGGGGGGGGGGFGGGGGGGGGGGGGGGGGGGGGGGGGGGGGGGGGGGGGGGGGGGGGGGGGGGGGGGGGGGGGDFCFGGCGGGGGGFGGGGG?FFDGGGGFGFEFGGGDEE?EG6@=@C;8?FGFDGG6C*@EGEG;@DCECFG5CEEEEGGGG68CC+>FCFGG68DC=+=FFGGC<=)://*0CF<4:><@DA3@E).3),*1<0+*9D=/56+0**.7)14D5)0)))2*)285B@C8C*()2).5(,-()(),,0.)21*)(,
@M03506:14:000000000-AKVR1:1:1101:9652:4826 2:N:0:48
GATAGGACTACCGGGGTATCTAATCCCGTTTGCTCCCCACGCTTTCGCGCCTCAGCGTCGGGAAATGCCCAGAGACCCGCCTTCGCCACCGGTGTTCCTCCCGGTCTCTACACATTTCACCGCTACACCGGGAATTCCAGTCTCCTCTGCATCCCTCAAGAACGGCAGTATCAGCCGACGTTTCTCGGTTGAGCCGAGAGCGTTCACGACAGACTGGCCCTCCTGCCTACGCGCCATTTACGCCCAGTGATTCAGCGTCACGCTGCACCCCTTCGTCTGTCTGTCGCGCTTGTCCCGACGC
+
CCCCCGGGGGGGGGGGFGGGGGGGGEDGGFGGGGFFGGGGGGGGGGGGGGDGGGGGGGE@FG>FFGGGDGGGFGAFGGGGGGDGFGFGGGGDEGGGFGAGGGEEG>+CFFGGGCFGFDDFFGGGGEFGGGCDDG8DFGF9@FEGA,6,@DA9EFFDFGGFGGDEGGEE89,DC@6,*:C=:*46,?8*31B8?+?/*2***)33*+3**1)/2*3+**)*197*94F4+*./18<)(2*<2*117*C?+++11***)-**0>F5C*+90)1))2/;8?5+)-)-),(0()-()..*7)-((
@M03506:14:000000000-AKVR1:1:1101:18788:4848 2:N:0:48
GATAGGACTACCGGGGTTTCTAATCCTGTTTGATCCCCACGCTTTCGTGCCTCAGCGTCAATAACTGTGTAGTAAGCTGCCTTCGCAATTGGTGTTCTATGTCATATCTAAGCATTTCACCGCTACATGACATATTCCGCTTACCTCCACAATATTCAAGACAAATAGTATCCATGGCAGTTTCTGAGTTAAGCTCAGAGATTTCACCACGGACTTACCTGCCCGCCTACGCACCCTTTAAACCCAGTGAATCCGGATAACGCTTGCACCCCCCGTATTACCGCGGCTGCTGTCATGGCGG
+
CCCCCGGGGGGGGGGDFGGGGGGGGGGGGGGGGGGGGGGGEGGGGGGGGGGGGGGGGGGCGGGFGGGGGGGGG9E<FGFGGGGGGGGGGGGGGGGGGGAFFFGFGDGGG<FFFAFGGFGGGGGGGGGGGGGGG9BGGGGGGGEGGGGDDGFGGGGFFGGFAFGGDFFCFCEFFCEFG8FGDDED@A=FGGGADGCF8FFGCFGFFCC7EFCC7>CD+<CF*>CFD9*9?FBED>BC(;);9EDG<5,/0<1;C93)13*==5)/138*>):)098**()+6>024(,0(023*4)07/(-(
@M03506:14:000000000-AKVR1:1:1101:7513:4863 2:N:0:48
GATAGGACTACCGGGGTATCTAATCCCGTTCGCTCCCCTAGCTTTCGCGCATCAGCGTCAGTGTCAGCCCAGCAACCCGCCTTCGCCGCAGGTGTTCCTCTCGATATCTACGCATTTCACCGCTACACCGAGAATTCCAGTTGCCCCTTCTGCACTCTAGCCCCGCAGTATCGGCTGACCTTTCCGGGTTAAGCCCGGAGATTTCACAGTCGACTTGCGGTGCCGCCTACGTGCCCTTTACGCCCAGTCACTCCGAAAAACGCTTCTCCCCCCCGTATTACCCCGCCTGCTGTCACGGAGT
+
CCCCCGGCGGFGGGGGGGGGGGGGGGGGGGGGGEGGGGCGFGGDFGGGGGGGGFGGGEEGGGGGGGGGFGFGGGGGGGGGGGGGCFGGGGGEFFGGGG,FFFGGGGGGGGGGGGGGGGGGECGEGDGGGD@FG7FFGGGFF;B9D8>?DFFFGEGGGGGEGF6;EGCBEC92;EEGGGGG,>CGFGD*?:C,<F6EEG:*89;><CFF7*;<CG8?**.59/>:5)7::F)**0)2.96+3**9CCF)+0+**)/)/(/*0.)9**+*<<C5)9:8*(9+6.(4>(()()5)*))*))-(,
@M03506:14:000000000-AKVR1:1:1101:15658:4873 2:N:0:48
GATAGGACTACCGGGGTATCTAATCCCGCTTGCTCCCCTGACCTTCGTGCCTCAGCGTCAGGAACTGTCCAGAGACCCGCCTTCGCCACTGGTCTTCCTTACGATATCTACGCATTTCACCGCTACACCGTAAATTCCAGTCTCCTCTCCAGTCCTCAAGCACGGCAGTATCGAATGCAGTTTCGGAGTTAAGCTCCGAGATTTCACACCCGACTTACCGCGCCCCCTACGCACCCTCTACGCCAAATGAATACGAACAACGCTCGAGACCGCTTCATTACTGCGCCTCCGGCCACTGAGA
+
CC@CCC<FC--CFECEFGGGGGA9FCCEDEDGFFDCDGGFGGFGFGGCFEF9EF<FGGGCGEECF<CFFEFGFG,CCEGG>E7EFGGCF,A@EFGBAFDEAFE7D:>E,A<=C=F@FG?A,+@+4C?EFF=<:F;F9AFFAEFD,=8,@8D,6@DF9E8=E8>8+@EGG7@,5+@3@C:3@ACDEDE5@CF97E,2D7C5C4>:>:CG67))4?E5:DA*5)9/)/))=C3:35>*2*00<CC5):0/+<+1*1/*179*08)*1*2)*07))1**2./+).))((,)->19)393)))))
@M03506:14:000000000-AKVR1:1:1101:19535:4894 2:N:0:48
GATAGGACTACCGGGGTATCTAATCCCGTTCGCTCCCCTAGCTTTCGCGCCTCAGCGTCAAGAGTGGGCCAGGTAGTCGCCTTCGCCACTGGTGTTCCTCCCGATATCTACGCATTTCACCACTCCACCGGGAATTCCACTACCCTCTCCCACCTTCAAGCCGGTCAGTTTCCGATGCATTTTCCCAGTTGAGCCGGGAGCTTCCCCATCGGACTTTACCAGCCTCCCGCCCGCGCTTTCCGCCCAGTAACCCCGGTCAACGCCCGCCCCCTACGCTCTACCGCGTCTGCTGGCTCCGACT
+
CCCCCGGGGGGGGGGGFFGGGGGGGFGGGGGGG>FGGGGFGGGGGGCGCFGGGGFGGGFGGGCFEFGGGGGGGGFGFG=FGGGG7:FGFFFGG?FGFGCFCFGGGCEGGGG7F@FCGGGGGGGG,AFGGEEGFCFGGFGGG?FFEGC,,8D87A@FGG9:CF+++**73,@FG5**1*,5D7CFG,<,>F,5,<D55C**4*A+506:*2**1/:++11=:>FG4>:)*7):>>3C(*0<7/>95*;0+<9*))/))(/3/5@3)*2)/)15)****-.+---(((()-1),)-(*))(-(
@M03506:14:000000000-AKVR1:1:1101:18255:4895 2:N:0:48
GATAGGACTACCGGGGTATCTAATCCCGTTTGCTCCCCTGGCTTTCGCTCACTCAGCGTCAGTAATGGTCCAGGATGCCGCCTTCGCCACCGGTGTTCCTCCAGATATCTACGCATTTTACCGCTACACCTGGAATTCCGCATCCCTCTCCCACACTTAAGCCATCCAGTATCAGACGCAGTTCCCCGGTTAAGCCGAGGGATTTCACGTCTGACTTAGTTGGCCGCCCACGAGCCACTTCCGCCCCGTAATTCCGACAAACCCTCGCCCCCCCCGTATCGTCGCGGCTGCCGCCCCGCGG
+
CCCCCGGGGGGGGGGCFEGGGGGGGGGGGGGGGFGGGGGGGGGGGGGGGGGGGGG?FGGGGCGCGGGGGFGGGG7FGGGGGGGGGGGGGGGECFEGGGGGGGFGGEE<DGFG7FFCEAFFGGGGCEEGGGGFG<FF8FC,F7CE?ECFGGGFGF+CFFADDEFG,=>,3@FC;3@BFGEGEGCEGGGG5:C*?,,4:*4=*?,=EG79=6CD*:E712A:F7*<*1>5*1011.5C(*03++1*C2?)/2C)=?F4*()*).)17*:):)98>38:*,)*((,(-(7)(04(7-6)..(-4
@M03506:14:000000000-AKVR1:1:1101:22855:4916 2:N:0:48
GATAGGACCACCGGGGTTTCTAATCATGTTTGCTCCCCACGCTGTCGCGCCTGAGCGTCAGATATGAGCCAGTGAGCTGCATTCGCCACCGGTGTTCTTCCCTATATCTACGAATTTCACCTCTACACTGGGTATTCCATTCACCTCTCTCATCCTCAAGTCTGACAGTTCCAATGGCCGTCCCGGAGTTAAGCGTCGTGCTTTTACCACTCACTTGGAAGATCGCCTGCGCGCTCTTCACGCCAACTAATCACTAACAACGGTTTGCGCTTTGTTTTTCCTGCTGCTTGTTGACCCAATT
+
9BC@A<<E-9=@C7C>C@F,C,,,6,CFF,CF,,66,,@BCEGCGGGG7C+CC<,<@@,@@C<<EF9E,F8@FG9,6,,9,9CC,,8=4A>C>>BB<FF,,A,,5,C,:,9+7,=<<A,<E,9,9C5E,,AF:,A,A?E,CEEEFF8E8,CE;,,=,,@,6@D,,7EDEC9FF,E,6,,63++333+*5>,=DA*3@E8C*9DC624,,***40498*),*;+<**))/*)*)))/(*+50/**1**0+++0*6***(2<)))1**1**))0.*+*245724),()50-*())))*))(()
@M03506:14:000000000-AKVR1:1:1101:15476:4959 2:N:0:48
GATAGGACTACAGGGGTTTCTAATCCTGTTTGCTACCCACGCTTTCGCGCCTCAGCGTCAGATGCCGACCAGTATGCTGCCTTCGCCATGGGTGTTCCTCCTGATATCAACGCATTTCACCGCTACACCAGGAATTCCACATACCTCTTCGACCCTCTAGCTCGCCAGTATGCGGAGCAGTTTCTGGGGTGAGCCCAGACGTTCCACCCTACACTTAACGAGCCGCCTACGCGCCCTTTACGCCCAGTAATTCCGGACAACCCTTGGACCCTACTTCTTCCCGCCGCCGCTGGCCCTTAGT
+
CCCCCGGGF9FGGGGDGGGGGGGGGGGGGGGGGGGGGGGGGGGGGGGGGGGDFCGGGGGGGGGFGGGGGGEGGGGGGGGFGGGF<CFFEF8F=FCFFFDEFGFFFFGGGGGCG7FF<5???CFGCFF:FGGGG?FF9ADFGGABDECECGGGGG+3>@DEECA+CE>CDGFFAEEEDEGGFGGGFCC,CEE:>C>=,/,*:98:@@C,***;CCC@DGF58//2CG))=C>=).))-*69:*935*//+0+*1997<(/:5)77C*+/0.9))*++360+-.4(3(()(0(()((*0).))
@M03506:14:000000000-AKVR1:1:1101:11217:4966 2:N:0:48
GATAGGACTACCGGGGTTTCTAATCCCGTTTGCTCCCCTGGCCTTCGTGCCTCAGTGTCAGGAACTGTCCAGAGACCCGCCTTCGCCACTGGTCTTCCTTACGATCTCTACGCATTTCACTGCTACACCGTAAATTCCAGTCTCCTCTCCAGTCCTCAAGCACGGCAGTATCGAATGCAGTTTCGGAGTTAAGCCCCGAGATTTCACACCCGACTTACCGCGCCGCCTACGCACCCTCTACGCCCAATGAATCCCAACAACGCTTGAGCCCTCTGTATTACCGCGGCTGCTGGCCCAGAGT
+
CCCCCGGGGFFFGGGGGGGGGGGGGFGGGGGGGGGGGGGGGGGGGGGGGGGGGGGGGGGGGGGGGGGGGGGGGGGGGGGGGGGGGGGGGGGGGGGGGGGGGGGGFGGGGGGGGGGGGGGGGGFGFFGGGGFGGGGGGGGFGFGGFGGFGGFGGGGGGAF?FFGGGGGGGGDC6DFFGAAFGGGGGG6EGGGGF7@FCE5:CFFFGGGCCCGDEGCED:8=CCCC5<D:=F>E*>DD6*7+A/>DG*CF+0AFFF***-55)<>*1*;F8)1)7*+026*+6)19(-(0,5:);?0*)),()
@M03506:14:000000000-AKVR1:1:1101:10246:4993 2:N:0:48
GATAGGACTACTGGGGTATCTAATCCTGTTTGCTCCCCACGCTTTCGCGCCTCAGCGTCAGTTATAGGCCAGAAAGTCGCCTTCGCCACTGGTGTTCCTCCACATCTCTACGCATTTCACCGCTACACGTGGAATTCCACTTTCCTCTCCTACACTCAAGCATTCCGGTTTCCGATGCGAACCGGGGTTGAGCCCCGGGATTAAACACCAGACTTAAATTGCCGCCTGCGCGCGCTTTACGCCCAATAATTCCGGACAACGCGTGCCCCCCACGTATTACCGCGGCTACTGTCTCGTCGTT
+
CCCCCGGGGEGGGGGGGGGGGGCGGGGGGGGGFGGGGGGGGGGGGGGGGEGBBFGFGGGGGGGFGGGGGFGGGGGGDFF>@FGGGGGGGGGGGGGCGFGFEGGGF@FAFCFDGGGGGGGGGGGGGGFFGGGGGGGGGA9FGGGGGGGGGFCFGGGFFDFDGGGFGF>E>8EEF=@=C8+@CEC>ECEEEC:@GG5CG5:CE4EFGCF7**/*:6C+;71<C>*/):>F5CDEG@57(96EGEC)*:C?+<CF*/)*9275@3)99*8<87))7CA69>4C)4700(()().)*))*))---
@M03506:14:000000000-AKVR1:1:1101:8943:5006 2:N:0:48
GATAGGACTACAGGGGTATCTAATCCTGTTTGATCCCCACGCTTTCGTGCCTCAGTGTCAATATTTGTGTAGCCAGCTGCCTTCGCAATTGGTGTTCTATGTCATATCTAAGCATTTCACCGCTACATGACATATTCCGCTGACCTCCACAGTATTCAAGACCTATAGTATCCATGGCAGTTTCCAAGTTAAGCTCGGAGATTTCACCACGGACTGACAGACCCACCTCCGCACCCTTTAAACCCAGTGAATCCGGATAACGCTTGCACCCTCCGCATTACCGCGGATGCTGGCACGGAGC
+
CCCCCGGGGGFGGFGGGGGGGGCFGGGGGGGGFGGGGGGGGGGGGGGGGGGGGGGGGGGGGGGGGGGGGGGGGGGGGGGGGGDGGGGEGGGGGGGGGGGGGGGGGGFFGGGCFFGGGGFFFGGGCFDGGFGFGGGGGGGGEGGGGGGGGGGGGGGGGGFDFGGGGGGGGFECFGFA=FCGFGG9DDGGGGGGGGGCC>CEGG8C:D8223C7EDE,;DFE>FGGG>?A,93:>?47@86E1C>?*:59CF@+869)97<FA;3>CFGFG4C5>D8/*(.+).-14((03><))-(2;)37(
@M03506:14:000000000-AKVR1:1:1101:17725:5013 2:N:0:48
GATAGGACTACCAGGGTATCTAATCCTGTTCGCTCCCCACGCTTTCGCTCCTCAGCGTCAGAACTGGCCCAGCAAGCCGCCTTCGCCACCGGCGTTCCTCCTGACATCTGCGCATTTCACCGCTACACCAGGAATTCCGCTTGCCCCTACCAGCCTCCAGCCTGCCCGTATCCACCGCAGACCCCCAGTTAAGCCATCGGCTTCCACGGCAGACGCGACACGCCCCCTACGAGCTCTTTACGCCCAATAACTCCTGTCCACGCTGGCCCCCTACGCATTCCCGCGTCGCCCTGCCGGGAGC
+
@CCCCFGGGFGGGAGCGFGGGGGGGDFDGGGGGGFGFGEEGGGGG9@FFGG<EC8,@BCGGGGGGCFFEGGFFFCC<FEEBCFCFDGGDG@EFGF4FFF<E<F9,95EF<FCEFF+FFDGF:CFGGGFDFF+F8A5EF:F@>8F88DFGGDFFF;FCF,,>C8:F:FGEEDCEGGGGG78CF>E*8*/466BGGC,,,4::CE*>+=:73):5;*=))02957*)9555C):7<)*)*0:9*95)**)000**/2**)*+1))*1*;./75).*/**,.+)4(43((0(.(-01()))(,(
@M03506:14:000000000-AKVR1:1:1101:13982:5158 2:N:0:48
GATAGGACTACTGGGGTATCTAATCCTGTTTGCTCCCCACGCTTTCGCGCCTCAGCGTCAATTACGGGCCAGATAGCCGCCTTCGCCACCGGTGTTCTTCCCAATATCTACGAATTTCACCTCTACACTGGGAATTCCACTATCCTCTCCCGCATTCAAGCTCATCAGTATCAAGCGCAGCCCCCAGGTTGAGCCCGGGAATTTCACGCCTGACTTGATAAGCCGCCTACGCGCCCCTTCCGCCCAGTAATTCCGAACAACGCTTGCCCCCTTCGTCTTACCGCGGCTGCTGGCACGCAGT
+
CCCCCGGGGEFGGGGGGGGGGGFGGGGGGGGGGGGGGGGGGGGGGGGGGGGGGGGGGGGGGGGGGGGGGGEGFGGGGGGGGGGGGGGGGGGGECFFGFGFGGGGGFGGAFGGGCFFGGFGGGGGCDGGGGEGDFGGGFGG9EFGFGGGGFGEGCEGGAFGGDFFAAF9=3=FGF?F9EE>EGGGGGGGAECGCGGF8EG5=C?,CCC6,?*2:CFGC7;=F>DF3DF>5*8CGDBD(75**/9CDCC6E++0@6C1*4):>)0*1;:9F35))2/C*,7+)5(7,4;79>04?F7FE>11(
@M03506:14:000000000-AKVR1:1:1101:14238:5177 2:N:0:48
GATAGGACTACTGGGGTATCTAATCCTGTTTGCTCCCCACGCTTTCGTGCATGAGCGTCAGTGCAGGCCCAGGGGATTGCCTTCGCCATCGGTGTTCCTCCGCATATCTACGCATTTCACTGCTACACGCGGAATTCCCTCCCCCTCTGCCGCACTCCAGCCGTGCAGTCACAAGTGCAGTTCCCAGGTTAAGCCCGGGGATTTCACACCTGTCTTGCACAACCGCCTGCGCCCGCCTTCCGCCCCGGACTTCCGCTTTACGCTCGCCCCCTACGTATTCCCGCGGCCGTCGGCACCGTCT
+
CCCCCGGGGAGGGGGGGGGGGGGGGGGGGGGGGGGGGGGGGGGGFGGGGGGGGGFGGGGGGGGFGGGGGGGGGGGGGGFGGFGGGGGEGGGGGCGGGGGCG>FGDEGG9?FGGDGGGGFGGGGCFGGGFGBCFC@FGG9FGGCGC+6DDFGGGCG+@D6:D?CEGE5FC,@F,@8@BCEGFA,@A,2?F9DFFGGGGGG=54C,C@C@?CDC+CE+0?=9DGGGGG>A=F)//.))(189@57<9*/)*286@FD**-*+008****)27/))188+-0+),(--(()-.4()2())).(,
@M03506:14:000000000-AKVR1:1:1101:18546:5181 2:N:0:48
GATAGGACTACCGGGGTATCTAATCCTGTTTGCTCCCCACGCTTTCGTGCCTCAGCGTCAGTATCGGGCCAGTGAGCCGCCTTCGCCACTGGTGTTCTTGCGAATATCTACGAATTTCACCTCTACACTCGCAGTTCCACTCACCTCTCCCGAACTCAAGATCCTCAGTATCAAAGGCAGTTCTGGAGTTGAGCCCCAGGATTTCACCCCTGACTTAAAGGCCCGCCTACGCACCCTTTACGCCCAGTGATTCCGCGCAACGCTAGCCCCCTTCGTCTTACCTCCGCTGCTGCTCCGAAGT
+
CCCCCGGGGGGGGGGGGGGGGGGGGGGGGGGGGGFGGGGGGGGGGGGGGGGGGGGGGGGDFGFFGGEGGGGGGGGGGGGGGGGGGGGD7EFGGGGGGGGGGGDGGGGGGCFGCCFGFFFGGDGG<FFGFGGGGGFFFG9FGGCGCEG?FGGGG6CFGGFC99FGFGCEGGAF,=,>C69EGGGGGFFFGC,@?D,=?9C5D7D<C:<FED4:,0A=7+=::7<G)<>3*05=*):C2C)1A*9)1*2??+0994*/929/))7*12CFG7D55C5*13)+.3))((-)(5)46))9)).((
@M03506:14:000000000-AKVR1:1:1101:9034:5182 2:N:0:48
GATAGGACTACTGGGGTATCTAATCCTGTTTGCTCCCCACGCTTTCGCGCCTCAGCGTCAGTATCGGGCCAGTGAGTCGCCTTCGCCACTGGTGTTCTTCCGAATATCTACGAATTTCACCCCTACACTCGGAGTTCCACTCACCTCTCCCGAACTCAAGATATCCAGTTTTGAAGGCAATTCCGAGGTTGAGCCCCGGGATTTCACCCCCAACTTAGAGATCCGCCTACGCGCCCTTCACGCCCAGTAATTCCGCGCAACGCTAGCCCCCTTCCCATCACCCCGCCTTCTGGCCACACGC
+
CCCCCGGGGGGGGGGGFGGFGGGGGGGGGGGGGGGGGGGGGGGGGGGGGGGGGGGGGGCGGGGFGGEEGGGGGGEFGGDGGCFGGGGEGGGGGGGGGAEFFEGGGGGFFGGGDDGFFGGGG,@FFGGGGGGC+C+FFGCFD88FG9=,@DFDE6E,>EF8=FFGGGFF<<AE8ECFCC6@CACFF>EC888,>DFGGG*4/::ECFGGGDD5*>FCDD6++2;F*8>=5D)*/7@G0C0+<*19D5*/:F+*9/**/217))03*2<?F>3).0**+-)+.((31(()(*))0)(*)0-((
@M03506:14:000000000-AKVR1:1:1101:16617:5182 2:N:0:48
GATAGGACTACCAGGGTTTCTAATCCTGTTTGCTCCCCACGCTTTCGTGCATGAGCGTCAGTGTTGGCCCAGAGGGCTGCCTTCGCCATTGGTGTTCCTCCACATCTCTACGCATTTCACCGCTACACGTGGAATTCCACCCTCCTCTACCACACCCCAGCCCAGTAGTTTCGAGCGCCATTCCCAAGTTAAGCCCGGGGCTTTCACACTCGCCTTGCTCAGCCGCCTGCCCACACCTTCCGCCCAGGAATTCCGATCAACGCTCGCACCCTCCGTCTTACCTCGGCTGCTGCCCCGTAGT
+
CCCCCCFGGGGFFCFEFGGGGGGGGGGGGGGGGGGFGGGGGGGGGGGFFEDGFAFGCGGDEGGGGEGGGGDGFGFGGGGGGFFGGGGGGGFFFFFGGGGGGEG?FFCGFFFFGCF@FGGFFGGDGGGGGG,:?<FGFC;FFC=>C8FG,EGF?,++@C8+DG8@CF9EGE@EC=,@6CCE+ECFFCFC@;ECCFGEC@C5C*,,>9<7<*;<*7C40;+2+00::CB>5*)2*=)*(2990*9DC/2)*2+)*/2*9-1CF3>5<*?>E:D@)9:;*,)+)(.33(-)45))0((*)0(--
@M03506:14:000000000-AKVR1:1:1101:11884:5215 2:N:0:48
GATAGGACTCCAGGGGTTTCTAATCCTGTTTGCTACCCACGCTTTCGCGTCTCAGCGTCAGTGACCGTCCAGATGGCCGCCTTCGCCACCGGTGTTCCTCCCCATATCTACGAATTTCACCTCTACTTGGGGAATTCCGCCATCCTCTCCGGTACTCAAGCTCTGCAGTTTCGGGCGCACTTCCTCAGTTGAGCTGAGGGCTTTCACACCCGACTTGCAAAGCCGCCTACACGCGCTTTACGCCCAATAATTCCGAACAACGCTTGCACCCTCTGTATTCCCGCGGCTGCTGGCACAGCGT
+
CCCCCGGGG9FGGGGGFGGGGGGGGGGGGGGGGGGGGGGGGGGGGGGGGGGGGGGGGGGGGGGGGGGGGGGGGGGGGGGGGGGGGGGGGGGGGGGGGGGGGGGGGGEFFGGGGGGGGGGAFFGFGGGGFF<FGGGGFF8FEGGGGGFDGGGGGGGGGF?9D@DGGCFFGGFCG6+B>87C:EFFGGGGGGGGGGGGCCGGGGCGG,B?FGDG59EEGG6@+CGGCDEFDD):<D5D(9F9EEGGGC*760C4B=C*745A:)0>55E*37CFFC6@F-9+.3:(-(()(.).61(0)0(-(
@M03506:14:000000000-AKVR1:1:1101:20019:5251 2:N:0:48
GATAGGACTACCGGGGTATCTAATCCTGTTTGCTCCCCACGCTTTCGCACCTCAGCGTCAGTACCGGGCCAGTGAGCCGCCTTCGCCACTGGTGTTCTTGCGAATATCTACGCATTTCACCTCTACACTCGCAGTTCCACTCACCGCCCCCGGACTCGAGACTCTCAGTATCGAAGGCAGTTCTGGAGTTGAGCTCCAGGATTTCACCACCGACTTAAGAGTCCGCCTACGTTCTCTTTACGCCCCGTGATTCCGCTCAACGCCAGCCCCCCTCGTATTTCCGCTGCCGCGTGCCATGCAG
+
CCCCCGGGGGGFGGGGGGGGFGGGGGGGGGGDFFACFEGGGGGGGGGEDECGGGGGGFGDEFFFF@EFEFCGEG9FFGGGG?FGGGGCFFGGGDFGGGG9FGEGGGEFFGFG+6+@BE@BFGFGEF,4,A=B+@+A<,:ACDCFF+63BE+8>6@3D*,*>E>A2:?;2;,2:D,*1>7?,>:@,<,058BCFG,>,C8F5*>A?@=++**21/*8+112*+0+:)07*9)*27)2)2*93:G))*:7**2******,)37:))):5>;>C)5/:*/()+.4(4(40)27((0-80*)()-
@M03506:14:000000000-AKVR1:1:1101:11414:5271 2:N:0:48
GATAGGACTCCAGGGGTTTCTAATCCTGTTTGCTCCCCACGCTGTCGCGCCTCAGCGTCAGCCACAGCCCAGCAGACCGCCTTCGCCACCGGTGTTCTTCCGGATCTCTACGCATTCCACCGCTACACCCGGAATTCCATCTGCCTCTACTGTGCTCGAGCGGAGCAGTTCGCACGGCCGACTCGGAGTTGAGCCCCCAGCCTTCACCGCACTCTTACCCCGCCGCCTCCGCCCCCCTTACGCCCCGTGGCTCCGGACACCGCCCCCACCCCCCGTATCACACCTGCGCAGGGCACGGGTC
+
CCCCCCFFG9FGCFGCFF7EFFGGGEGFGGGGGGAFFGGCF7ECGGFFCCF:@CEFCGFBGEFEFGEGFGGFGGGC8CCGEGGGFGCGGGEEFGGGGGGGGDDFBB9?FDB=CE:FGGGFG@:CGGF:A@:@FCFFFGGBFGGGG?E?FFCCECF>;+@EG*@58C*>CAB:??EC5:=8::/C*=*:382B<3:F;**1:*3+3+0<C7751*23**97FD<=3555*10**0<)-))+379<DGG@***)07<55,)/0))/)*2)*09))9*2*(0+-)((.,()()(,),(93)(-(
@M03506:14:000000000-AKVR1:1:1101:12718:5282 2:N:0:48
GATAGGACTCCAGGGGTATCTAATCCCGTTTGCTACCCTAGCTTTCGCACCTCAGTGTCAGATCGGGTCCAGTGAGCCGCTTTCGCCACCGGTGTTCCTCCAGATATCTACGCATTTCACCGCTCCACCTGGAGTTCCGCTCACCCCTACCCGCCTCGAGCCTGCCAGTATCACGCGCAATTCCCCGGTTGAGCCGGGGGAGTTCACCCGTGACTTAGCCGGCCCCCTACGTGCTCTTTATGCGCAGGAATTCCGAACAACGCTTGCGCCATCCGGCTTCCCTCTCCCGCTGTCCCACGGG
+
CCCCCGGGG-CFGGGGGGGGGGGGGGGGGGGGGGGGGGGGGGGGGGGGGGGGGGGFGGGGGGGGGGGGGGGGGGGGGGDFGGGGGGEEGGGGGGGEGGGGGGGGGACFGFFGGGGGGGGGGGGGDGGGGGFF,:E8<F@F+@BEFEEGGGGGBEEEG6CCCCFCGGGCFG;9,@@D*>***>CFGGDGG7*,6AFCEC8E=)3=C97+:>**:5+<>7@+955E)<5.2CDF*83C>G=999C*9:2)**+)*/*1*(9*73)*78@)/71))***/,82.2),((()4.7>54)0*)(-(
@M03506:14:000000000-AKVR1:1:1101:12272:5298 2:N:0:48
GATAGGACTCCTGGGGTTTCTAATCCTGTTTGCTCCCCACGCTTTCGTGCCTCAGTGTCAATGTTGGTCCAGGTAGCTGCCTTCGCCATGGATGTTCCTCCTGATCTCTACGCATTTCACTGCTACACCAGGAATTCCGCTACCCTCTACCACATTCTAGTCGCCCAGTATCCACTGCAGTTCCCAGGTTGAGCCCAGGGCTTTCCCAACGGACTTAAACGACCACCTACGCACGCTTTACGCCCAGTAATTCCGAGTCACTCTTGCCACCTTCTTATCACCGCGTCCTCTGGCCCGCAGC
+
CCCCCGGGG9FFGGGGFGGGGGGGGGGGGGGGGGGGGGGGGGGGGGGGGGGGFGFGGGFGFDGGGGFGGGGFGGGGGGGGGGGGGGEFGGGGGEFGGGGEFEFGGGDGGGGCF=CGGGGGFGGGGGGGGGGGGGGFGGFC=CGDFDFGGGFGF8?DFDGFGGCEGGGGGGGGFFGGGGFD9EGGG9A?=>B8DFFGC8DEGCCFF,<AFDDGEGGGG76E>9C7CD56<F>GG>8C(12,>=C):589F++316**)/5:88+23+@)+1*))2+006*+),(4(,()-*.)),(*0823(
@M03506:14:000000000-AKVR1:1:1101:13063:5298 2:N:0:48
GATAGGACTACCAGGGTATCTAATCCTGTTTGCTCCCCACGCTTTCGCGCCTCAGCGTCAGTATCGGGCCAGTGAGTCGCCTTCGCCACTGGTGTTCTTCCGAATATCTACGAATTTCACCTCTACACTCGGAGTTCCACTCACCTCTCCCGAACTCAAGATATCCAGTTTTGAAGGCAATTCCGAGGTTGAGCCCCGGGATTTCACCCCCAACTTAGATATCCGCCTACGCGCCCTTTACGCCCAGTAATTCCGAGCAACGCTAGCCCCCTTCGTCTTACCGCGGCTGCTGGCACGAAGT
+
CCCCCGGGG-EFGGGGGGGGGGFGGGGGGGGGGGGGGGFGGGGGGGGGGGGGGGFGGGGGGGGGGDGDGGGGGGGGGGGGGGGGGGG7FGGGFGGGGGGGGCCGGGGGGFGGDFG@FGGGGFFFFGGGBFGGDEGGGGGGCF@FFGGFGGGG6@CEFGG?FGGGGGGGGGFFGGCFFEF6FDFGGGEGEGFFCCF8>CGGGGC9BFGGGDGGGGFCCCCF77C2*955=CDGGFAGFG@?FCGGGDGFG7FFFFGGD>DCFEF:D8F@?<)).08;*..:6,(,-7B8;>D??02CE@0(-
@M03506:14:000000000-AKVR1:1:1101:9116:5338 2:N:0:48
GATAGGCCTACCAGGGTATCTAATCCTGTTTGCTCCCCACGCTTTCGTGCCTCAGCGTCAGTATCGGGCCAGTGAGCCGCCTTCGCCACTGGTGTTCTTGCGAATATCTACGAATTTCACCTCTACACTCGCAGTTCCACCCACCTCTCCCGAACTCAAGATCCTCAGTATCAAAGGCAGTTCTGGAGTTGAGCTCCAGGATTTCACCCCTGACTTAAAGACCCGCCTACGCACCCTTTACGCCCAGGGATTCCGAGCAACGCTAGCCCCCTTCGTAGTACCGCGCCTGCTGGCCCGAAGT
+
CCCCCGGGGFFGFFGGGGFGGGGGGGGGCGGFFFGGGGGGGGGGGFGGGGGGGGGGGGGGGGG9FFGGGGGGGGGGGGGGGGGGGGGGGGGGGGGGGGGGGGGGGGGGGAFGGFGGGFCGGGGCFEGGGFDF:FEG9FFGGGGGGGGFGGGEGEGGFEGEFFGG8DC?FDFGG,@@C6E8@DGGFF;CFC@F6E;:FGGGF2AFGCFFFGGG7CGGGF698DFGDG557D5=::DC0C)>CCGGGE*)/*<)9=C*/09FFEFGD5C)@;7))0*0*(0+)6141(471>0)/((95)(--
@M03506:14:000000000-AKVR1:1:1101:14527:5360 2:N:0:48
GATAGGACTACACGGGTTTCTAATCCTGTTCGCTCCCCACGCTTTCGCTCCTCAGCGTCAGTTACTGCCCAGAGACCCGCCTTCGCCACCGGTGTTCCTCCTGATATCTGCGCATTCCACCGCTACACCAGGAATTCCAGTCTCCCCTGCAGTACTCCAGTCTGCCCGTATCGCCCGCACGCCCCCAGTTAACCTTTGAGTTTTCACGAACAACGCGACAAACCACCTACTAGCTCTTTAACCCCTGTAATTCCGGACAACTCTCCCACCCTCCCTCTTCCCCGCGCCTCCGCACCCCTCT
+
CCCCCGGGG-EEEDGGGGGGGGGFGGGGGGGGGGFCEGGGGGGGGGGGGGGF<FCGEGGGGGG9EFGGGGGGCFGGGGCFEGGGGGGGGGCF>CGGGG,FEFGFGFFDF9FDCF>?F9?FG@EECGFCG:<+?EFGGGGG9DB,@EB8+@8DFA=9E@E,@9>,E?FE6+433@:EEC*@@E>C8**152,2,5;,,15:11>1>,=,4)/C*>:C5)0>)*1:5*0)+**208*:)*9+++0/9**/<++9***)*-)/8/0*22A:=B7))9*2*4*+)4((-,(.4B037(,>)0(((
@M03506:14:000000000-AKVR1:1:1101:9006:5363 2:N:0:48
GATAGGACTACCGGGGTTTCTAATCCTGTTCGCTCCCCACGCTTTCGCTCCTCAGCGTCAATATCGGCCCAGAGACCCGCCTTCGCCACCGGTGTTCCTCCTGATATCTGCGCATTTCACCGCTACACCAGGAATTCCAGTCTCCCCTACCGAATTCTAGTTTGCCCGTATCGGCCGCAAGCCCAGAGTTGACCCCTAGGTTTTCACAGCCGACGCGACAACCCGCCTACGAGCCCTTTAAGCCCAATAATTCCGTACAACCCCTCCCCCCTACCTATTACCTCTGCTGCTGCCCGCGAGG
+
CCCCCGFGGFEGEDECCEGGCFCGGGGGGGGGE@FFFGCECGGGFGGDGGGDE<CFGGGGGGGGGGGGFFGFC=FGDGEGFGGG?FGGGFE7FEFFGGCEGFGFDGEFGGGGGGCB?FAFG7FGDFDFGF<F+>FGGGGGGG9;=>EFFGGGGGCFGFG7DC;;CEGEG5FGGCE*4C>E8CFG5F@F>@B,,1B;;**01;C@FC9C<;CCCC885)8*17<EGD>)/>3:3>31(2)+++26<7:)+3<*1*0**(/0/<5*9*;)*79))1*334*349).,436)0,29((*)),((
@M03506:14:000000000-AKVR1:1:1101:13304:5374 2:N:0:48
GATAGGACTACAAGGGTTTCTAATCCCGTTTGCTCCCCTGGCTTTCGCTCCTCAGTGTCAGTGTTGGTCCAGGACGCCGCCTTCGCCACCGGTGTTCCTCCAGATATCTACGCATTTCACCGCTACACCTGGAATTCCGCGTCCCTCTCCCGAACTCAAGCCATCCAGTATCAGACGCAGTTCCCCGGTTAAGCCGAGGGATTTCACGTCTGACTTAGTTGGCCACCTACGAGCCCTTTACGCCCAGTACTTCCGAACAACGCCTGCCCCCCCCGCTTTCCTCTGCCTGCTGCCCCCGCTC
+
CCCCCGGGG-FFGGGGEFFFGGGGGGGGGGGGGGGGGGGGGGGGGGGGGGGGGGGGGGFGGGGGFGGGGGGGGGGGGGGGGGGGGGGGGGGGGE:FGGGGGGFAFGGGGGGGGGGGGGGGGGGGGGGGGGG8FFFGGGGGGGGGGFGGGGGG>EGGGGGFGGGGGG6EEF;FGGFFDG>EBFGGGGGGEGE@9DFGDEEECGGGFGGG6C5*<@<7@7+<;DGF*7)0=DE*27BG?*)0</9CGEGF7+</*177*,/*783)9*;>:)9;>C5**-0+66)4),.*-.2:4((9)044(
@M03506:14:000000000-AKVR1:1:1101:17888:5379 2:N:0:48
GATAGGACTACCGGGGTTTCTAATCCCGTTCGCTCCCCTAGCTTTCGCGCATCAGCGTCAGTGTCAGCCCAGCAACCCGCCTTCGCCGCAGGTGTTCCTCTCGATATCTACGCATTCCACCGCTACCCCGAGAATTCCAGTTGCCCCTTCTGCACTCTAGCCCCGCCGTATCGCCCGACCTTTCCGGGTTCAGCCCGGAGACTCCACAGTCGCCTTGCGGTGGCCCCCTCCGCGCCCTTTCGCCCCCGAAAATTCGAACCACGCTTCCCCCCCCCCGCTTTCCGCGGCCGCGTCCCCCGCG
+
C@CCCCAEFGGGGGGDGF7@FDGGFGGDEGGFECDEDCFG<FCFGAEEFEGDE8FFD@:FGGAFFFGFGDGCG?CCEFEDGE:AECFGCFGD4?FG9@?E,A:ECGGGEAAFC@7?BFGD@7FCGC,:DC+:=C=<FF93FD,D9:833,@9,2,389B,,:>CEE5>:C>C5CEGEGG5:F?,,3=CEE*>?9C8*5****5++<A<=077*/*ACC)/1/1:7*7):*)**))9(/.2<**1*2*0**:5*)29C1**).759*/0*0))0)2*/(0*())4,-(0()--0((/8)(((
@M03506:14:000000000-AKVR1:1:1101:9077:5419 2:N:0:48
GATAGGACTACCGGGGTATCTAATCCCGTTTGCTCCCCTGGCCTGCGTGTCTCAGTGTCAGGAACTGTCCAGAGACCCGCCTTCGCCACTGGTCTTCCTCATGATCTCTACGCATTTCACTGCTACACTATGAATTCCCGTCTCCTCTCCAGTCCTCAAGCACCGCCGTATCGAATGCAGTTTCGGAGTTAAGCTCCGTATTTTCACTCACGGCTTACGTCGCCACCTACACCTCCTTCCTGCCCAATGCATCCGAACAACGCTTGTGTCGCCTGTATTAACGCCGCCTCTGGCCGAATGG
+
C,6@CFG9FF-CFCCC6-;C9FC<<CFCFFF@EFA,6FF,,;C@,6BFEFD<FF<F<E,CEFDDEE<FFGGG<CF<C<@@@C:F6:CCEEG8F?FFFC,5?,,:,@9,CFFFE+CF,?<FAEF<ED<E,,9AFA=,55,@==4@EFFADDAFGGF9>D>,4,@DE++@6@?D==8FFC,,73,,@8:9@3,7,,>@,**1,*@:,,2,5*4;*;:>D484*/1/*/;0A<A6*);*,++5+10946*0++518F3*93)2)))*1**0*1*).1*3+6*+).1(((,)()(.0)()))-((
@M03506:14:000000000-AKVR1:1:1101:4831:5432 2:N:0:48
GATAGGACTACCGGGGTATCTAATCCTGTTTGATCCCCACACTTTCGTGCATCAGTGTCAATATTCGTGTAGCCAGCTGCCTTCGCAATTGGTGTTCTATGTCATATCTAAGCATTTCACCGCTACATGACAGATTCCGCTGACCTCCACGGTATTCAAGACTGATAGTATCAATGGCAGTTTCCAAGTTAAGCCTGGAGATTTCACCACTGACTTACCAGCCCACCTACGCACCCTTTAAACCCATGGAATCCGGATAACGCTTGAACCCTCGGTATGACAGCGCCTGCTGTCACGGGAT
+
CCCCCGGGGGGGGGCEFCFFGGGGGGGGGGGG9ACFDFGGCGGGGGGGGEGGFGGGGGGGGGGEFGGEGGFG@CEGFCFFFGGGGEEGDGGGGGGGGGGGGGGGGGFGGGDCGGGGGGEF?FDGGGGG9CEE@EFDFGGGGD@F?DFFG?C6DFFGG8F,@FGG8,>DFFFFGGGFFGFEFC:=DD:,3@;D;8D=FF8,,39E,@CFCFFFFFFE8C9A**9C;DDF,9>>9*9DB*;@?FGF2/,)0<>86AC5*,/9;>:DD*0/8>58:)**:2)=))).4((.()40146DE3(((
@M03506:14:000000000-AKVR1:1:1101:9605:5488 2:N:0:48
GATAGGACTACTGGGGTATCTAATCCCGTTCGCTCCCCTGGCTTTCGCGCATCAGCGTCAGTGTCAGCCCAGCAACCCGCCTTCGCCGCAGGTGTTCCTCTCGATATCTACGCATTTCACCGCTACACCGAGAATTCCAGTTGCCCCTTCTGCACTCTAGTCGCACAGTATCAGTTGACCTTTCCGAGTTAAGCCCGGAGATTTCACAACTGACTTGTGCTGACCGCCTACGCGCCCTTTCCGCCCAGTAACTCCGACCAACCCTTGCCCCCCCCGGCTTACCGCGTCTGCTGCCTCGGAG
+
CCCCCGGGGGFGFGEGGGGGGGGGGGGGGGGEGFGGGGGGGGGGGGGGGGGGGGGGGGFGGGGGGGGGFEGGGGGGGGGGGGEFGGGGGGGGGGGGGGFGFGG8EFGGGGGGGGG7EFGGFFGGGGGGGGEGGGDGGGG;FFCCFFGFCGF8EEDFGCFGGG6>:ECFG:FFGGGFGFG?FFADEECCEG@,,<8;E5C:EGG7A7CFFGF67;0+2C6CFG+C7<DEGGF*:37/7C?87A<G3EG>F@9*=B4*9()*7>)/7**)+078;78**()2).,-4,-.()))9)4207((,
@M03506:14:000000000-AKVR1:1:1101:5930:5497 2:N:0:48
GATAGGACTACTGGGGTTTCTAATCCCGTTTGCTCCCCTAGCTTTCGCGCCTCAGCGTCAATGCCGGTCCAGGATGCCGCCTTCGCCACCGGTGTTCCTCCAGATATCTACGCATTTCACCGCTACACCTGGAATTCCACATCCCTCTCCCGGATTCAAGCCTTCCAGTATCGAACGCAGTTCCTCGGTTAAGCCGAGGGATTTCACCCACGACTTAGCAGGCCGCCTACCCGCCCTTTACGCCCAGTAATTCCGAACAACGCTTGACCCCCCCGGTCTAACGCGTCTGCTGGCCCGGGGT
+
CCCCCGGGGGGGGGGGCCGGGGGGGGGGGGGGGGGGGGGGGGGGGGGGGGGGGGGGGGGGGGGGGGGEGGGFGGFGGGGGFGGGCFFGGGGDFEGGCF<,BFGFF9FGGGGGGGGGAFEGEGGGEGFGGGFF8EFFEE;FDEF8DDF8DFF6BCECE,E,ECDAFF9FG7@C6DFDCEEEC9EG,@EGGG>>97DC**=?*0=,5,=+**27*)=C+++1;79ECD75:*)2)07527;+<=3<G*A7?9EBB44**(10:3)79*09<5*77D***(.+).((,-()(0))0(.5).(-,
@M03506:14:000000000-AKVR1:1:1101:17323:5499 2:N:0:48
GATAGGACTACCGGGGTTTCTAATCCTGTTTGCTCCCCACGCTTTCGCACCTCAGCGTCAATACCAGTCCAGTGAGCCGCCTTCGCCACTGGTGTTCTTCCGAATATCTACGAATTTCACCTCTACACTCGGAATTCCACTCACCTCTCCTGGATTCAAGCGATGCCGTCTTAACGGCAATTCCGGGGTTGAGCCCCGGGCTTTCACCTCTAACTTACAAAGCCGCCTACGTTCGCTTTCCCCCCAGGAATCCCCAACCACCCTACCTCCCCCCGTCTTACCGCGGTCGCCGCCACGGGTC
+
CCCCCGGGGGGGGGGGFGGGGGFGGGGGGGGGGGGGGGCEGGGGGGGGGGGDGGGGGGGGCGGGGGGGGGDFGGFFGGGGGGBGFEEEC=FFGGGFGGGGGGGGGGGGGGGGG=FF9EEAF=FFFGFGFGGD>FGGFGFGEEFEG=FDGGGG=FGDGGE8@CGF?6,+6@CFGF,CEGGGFFADCEGCE7CB2,D;EGGGD<5,A9F?+>0*CCG+*:+<*75=5C555C)0*8596*<9++27<**)**+*00*9*(**0)0/5***07>)75*;*(0+).(((-,)()(-)((1)0(((
@M03506:14:000000000-AKVR1:1:1101:11096:5517 2:N:0:48
GATAGGACTACAAGGGTATCTAATCCCGTTCGCTCCCCACGCTTTCGTGCATCAGCGTCAGTTCGGACCCAGGGCGCCGTTTGCACCACTGGTGTTCCTCCGGATCTCTACACATTTCACCGCTACACCCGGAATTCCGCACCCCTCTATCCGCCTCTAGAAATGCAGTCTGAATGGACCTCGCCCGGTTTAGCCGGGCGCTTTCACCACCCACTTACATTCCCGCCTACGCCCGCTTTACGCCCAGTAACTCCGGATAACGCTTTCCCCCTACGTTTTACCGCCGCCGCTGGCCCGTAGT
+
CCCCCGGGGGGGGGGGGGGGGGGGGGGGGGGGGGGGGGGGGGGGGGGGGGGGGGGGGGGGGGGGGGDGGGGGGGGGGGGEGGGGGGGGGGGFGGGGGGGGGGGGDDGGGGGGG?FGGGGGGGGGGGGGGGGGGGGGGDFGGGEGGGGGDGGGGGGGGGGDD7FFGGCGGGGGGGGGGGGGGGCCGGGGGCE7>CFGC5EGGGGGGGGGCGDC*>F@7>6CFGGGGCEB=55C>:.9(980@*CD7*29:++094<>D6DFF)77**<*+057)>;CF?5+4<41((()-5(,.02/50,4(
@M03506:14:000000000-AKVR1:1:1101:9516:5539 2:N:0:48
GATAGGACTACCAGGGTTTCTAATCCCGTTTGCTACCCACGCTTTCGCGCCTCAGCGTCAGTACCGGTCCAGGGGGCCGCCTTCGCCACCGGTGTTCCTCCCAATATCTACGCATTTCACCGCTACACTGGGAATTCCACCCCCCTCTCCCGGACTCGAGCCTTGCAGTTTCTTCCGCACGTCCTCAGTTAAGCCGAGGGATTTCACGGAAGACACGCATGGCCGCCTACGCGCCCTTTACGCCCAATACTTCCTAATCACGCTGGGCCCCTCTGTCTTACCGCTGCTACTGGCCCAGAGT
+
CCCCCGGGGFFFGGGGGGGGGGGGGGGGGGGGGGGGGGGGGGEGGGGGGGGGGGGGGGGGGGGGGGGGGGGGGGGGGGGGGGGGGGGGGGGGGGGGGGGGGGGGGGGGGGGGGDGGGFGGGGGGEGGGG9@GGGGGGGGGGEGGGGG6DFGG*?GDF:B:>7EFCGGGGGCGFGGGG85C5CCGGC7CECF;C?<E5EGEC590++?FG</76CCE7C):D4CCDD@>55;E<>>57*<+25<><7/7E8:**9**24*+95:<7**0;>D))2+3+-936?(1(37))*)))(.*.0(,-
@M03506:14:000000000-AKVR1:1:1101:11711:5565 2:N:0:48
GATAGGACTCCAGGGGTATCTAATCCTGTTTGCTCCCCTAGCTTTCGTGCCCCAGTGTCAGGAGTTGTCCAGGGACTCGCCTTCTCCACTGGTGTTCCGCTTGATATCTAAGCATTTCACTTCTCCACAAATCATTTTAGTCCCACCTCCTACCCTCAAACAAGGTAGTTTCCTACGCCCTTCCGGACGTCAGCGCCGAGGGTTTCCACCTCCTCTTCCCCCACCCCCTCTCTCCCTTTAACTCCCCCTACTTCCCACACTCATCCTGTCCTCCCTTTTTTCTCACCTGTGTGCCCACCTC
+
@,<8CGDC@E-F<<@EFBGGGACCF<FFEEC,@FGEDE@@CE<@E,,;,@C,C@,;,6,;,;@:@FFE<<<,,B9,6,6@BC,C,CC6E@889EFG,<,CEC<F?EFD@9,,A,9,5?,@,,9<,,C=,,4,,C@<@,,,,C98,9@DFG,,=,9,+,4,76,4,44,4,@,,,46+68+66,,+3+++4+++3+34@*4**1,1,,55***4*,,4+1,*1)**/)2**)=*/);/;6+5++;0**)/***1+*2*(**)).2*++*30*****0+,/+((.6).(*(*)))))*)),.(
@M03506:14:000000000-AKVR1:1:1101:8656:5570 2:N:0:48
GATAGGACTACCGGGGTATCTAATCCCGTTCGCTCCCCTAGCTTTCGCGCCTCAGCGTCAGTGTCAGCCCAGCAACCCGCCTTCGCCGCAGGTGTTCCTCTCGATATCTACGCATTTCACCGCTACACCGAGAATTCCAGTTGCCCCTTCTTCACTCTAGCCCCGCAGTATCGGCTGACCTTTCCGGGTTAAGCCCGGAGATTTCACAGTCGACTTGCGGTGGCCGCCTCCGCCGCCTTTCCTCCCAGTAAATCCGACCCACGCTTCCCCCCCCCGTCTTCACGCGGCTGCTGGCCACGCG
+
CCCCCGGGGGGGGGGGGGGGGFGGGGGGFGGGGEGGGFDGEFFGGGGGGGGGGGGGGGGGGFGGGGGGGGGGGGGGGGGGGDGGGGGGGGCGFFGGGGAFCGGGGGGGGGGGGCF@FFGGGGGCEGFGGG@F7>,>FFFFCBFF9DF8FG,,@AFGGFGFG7?EEGGEC,@FCEGGECGGGGGGGEEG5ECF9FFFCECE=*A7;CC99DC<ECEGC@5ED))*09;:5*7**))1(/7++3*02:8?7+<*=695<1<*8<)5C**)2)1)5/:C:()*)),,((-7()4:)(459),((
@M03506:14:000000000-AKVR1:1:1101:10126:5572 2:N:0:48
GATAGGACTACCGGGGTATCTAATCCTGTTTGATCCCCACGCTGTCGCGCCTGAGCGTCAGAAATGAGCCAGTGAGCTGCCTTCGCCACCGGTGTTCTTCCCAATATCTACGAATTTCACCTCTACCCTGGGAATTCCACTCACCTCTCTCATCCTCAAGTTTCACAGTTTCAATGGCAGTTCCGGAGTTGAGCTCCGGGCTTCCACCACTACCTTTAAACACCGCCCGCGCCCGCTTTCCCCCCAGTCCTCCCAAACAACCCTATCCCCCCCCGCCTTCCCCGCTCCGCCGGCACGCGAA
+
CCCCC,EEFCC@+6+@=@CEGGGGFGGGGGG8CFG@EECCCFF78CFGCFG:DAFFGGEGEGFC9EDEGG8FFC6CCEGGD9<EFGGECFGD+@?FFFGF?B<,AB9@@FG?:,E=@F??EFE,?D,9,,7=E,47F<BEEG8F?9DFE,,,3E=@EDF86@,,=D,@9=EEG8CA,D@=33=EC65+4,,,,@BCFGGCE>>,>9C,=9**1*,,:8B?8+85):))*)82/:)89D39<+97D*;?++0/)8***45*))0*9+098))))1/**()+((4(,(()-)((.((90)(-(
@M03506:14:000000000-AKVR1:1:1101:18474:5590 2:N:0:48
GATAGGACTACCGGGGTATCTAATCCTGTTTGCTCCCCACGCTTTCGCGCCTCAGCGTCAATTACGGGCCAGATAGCCGCCTTCGCCACCGGTGTTCTTCCCAATATCTACGAATTTCACCTCTACACTGGGAATTCCACTATCCTCTCCCGCATTCAAGCTCATCACTATCAAGCGCAGCCCCCAGGTTGAGCCCGGGAATTTCACGCCTGACGTGATAAGCCGCCCTCGCACCCTTTACGCCCAGTAATTCCGTACAACCCTTTCCCCCTTCGTATTACCGCGTACGCTGGCACTAACC
+
CCCCCGGGGGGGGGGGGEGGGGFGGFGGGGGGGGGCFG?ECFEFGGDEGGGGGGGCGGGDGGGGGGGGDGGGGGGGGGGEGGDFGGC7:AEDGGGGGGGEFCFDE<BFAFGCC<FCF,,@E5FBEFGGA:<EFDBFG<DFG@F>8>9DGFDEGGGGGD97,5BCA<B,EC;F:3>:@*1:B8E5@B5:D98,,>,=8=C7*9<,1,2*/*8*2C*=>45:C**+21))*/7:).)1(*)++*171*/9+0<4@**2*43+0).*2++9+.)00982*./06)((((()-74208(*))(((
@M03506:14:000000000-AKVR1:1:1101:15270:5633 2:N:0:48
TAGGACTACCGGGGGTTCTAATCCCGTTTTCCCCCCACGCCGTTCCGCCCCCGTGTCAGCCGACGGGTTTCCCCGTCCTCCTGCCCCGCGGGCCGCCTTCCCCACCCGGGGTCTTCCCGAACCCCCCGCCCTCCACCGCCCCCCCCCGAATTCCACCCGCCCCCACCCGGCCCGCCCCCCCCCGTCCCCACCGCCCGCCCGGGGGTGACGCCCGGGCCTTCACCCCCCCCCGTCCGCGCCCCCCCCCCGCCCTCTACCCCCTGGTGTCTCCGACCCAGCCCGTCCCCCCCCTCCTTCCCGC
+
C@9C8F<9-E:CFGCFE9C,6,6@,,;<F7,,CFGG+@+@,+@,,9,@F>F++,B:,,<CF+8C7+F:@+,BCF+44+4:B,,8BE+++3+@3@+5C*3,,@>3<F*>*1*4*<9,?,***14***4*4**=4;*;F8***:*:?E:82:8;@G79EC2*:5:*//****1*2*1*2:5*:?*2//****/*2:E**:EC*/*/****+*19C)*/)).+2*9C*/))*).*/)0)(10***1/)/*)**27:)7*2)*:>))***2)+/*0)1***()/-(((-445,7(()((**0(((
@M03506:14:000000000-AKVR1:1:1101:5187:5641 2:N:0:48
GATAGGACTACCCGGGTTTCTAATCCTGTTTGCTCCCCACGCTTTCGCGTCTCAGCGTCAGTATCGGTCCAGGTAGCCGCCGTCGCCTCCGGTGTTCCTCTTGATATCTACGCATTTTACTGCTACACCAGGAATTCCGCTTCCCTCTCCCGTACCCTATCCGACCAGTTTCAAGCGCACTTCCGGTCGTGAGCCCCGGGCTTTCACACCTGACCTAGTCGGCCGCCTGCCCGCGCTCTACGCCTAGTTATTCCTAACAACGCCCGCACCCTCCCTCTTCACGCGTCTCCTGTCCTGGATC
+
-A-BCD<@FFGGC+8:@-8,CCFGCGGDFGFCFFGGFDGE:FCFGG,CFF@7<@F<7FC:,<<6@::FEGGGC,<C@,C:F+7@FFG,8B:+8=BCD?F,,99,E?FCDGG?C7FC,,:8,,5,AF<6,A8:+DFEFACF:C+=DDG8,,8@>+++@DD,6,+AC>5>EGG9,<@?***=*,4D8E**44*,6>,*45**::@C<++9CD>46*+5**;+2/5=CD3)19):7>>)(*0<9*97***0+3+**9***(2<))))/*:5E3D)77***(1+).(((--)(*-)*,3**)())
@M03506:14:000000000-AKVR1:1:1101:7952:5647 2:N:0:48
GATAGGACTACCGGGGTTTCTAATCCTGTTTGCTCCCCACGCTTTCGCACCTCAGCGTCAACAACGGTCCAGTGAGCCGCCTTCGCCACTGGTGTTCTTCCGAATATCTACGAATTTCACCTCTACACTCGGAATTCCACTCACCTCTCCCGTGTTCAAGCGATGCAGTCTCAAAGGCAATTCTGGAGTTGAGCTCCAGGCTTTCACCTCTGACTTCCAAAGCCGCCTACGTTCGCTTTACGCCCAGTAATTTCGAACAAACCTACCCCCCCCCTTATTCCCGCGGCTCCGGGCCCGGCGC
+
CCCCCGGGGGGGGGGGGGGGGGGGGGGGGGGGGGGGGGGGGGGGGGGGGGGGGGGGGGGGEFGGGGDGGGGGGGGGGGGGGGGGGGDGGGGGGFGGGGGFGGGGGGGGGGGGGFGFGGGGGFGGEF<EEGGGGDC=FFFGGGFFGDG9DGGGGDGDECCA?EDC6@@DEC>D7,>>7?63B,,@DF7FFGC9@C5DFFCF*0<CGCFC9DC>?=FG7*+4CFDD<D?57DBG*))51:8+;*8>3*=;9+<**19*2()*.)0*2+C):)C)07*;+6@+6>0961;E()(-)(,9).(((
@M03506:14:000000000-AKVR1:1:1101:8670:5656 2:N:0:48
GATAGGACTACTGGGGTTTCTAATCCTGTTTGCTCCCCACGCTTTCGCACCTGAGCGTCAACAATCGTCCAGTAAGTCGCCTTCGCCAATGGTGTTCTTCCGAATATCTACGACTTTCAACTCTACATCCGGATTTACACTTACCTCTCCGATGTTCAAGCGCTGCAGTCTTAAAGTCAATTTCAGGGTCGAGCCTTGGGCTTGCACCTCGAACTTACAAAGCCGCCTACGTGCGATTTACGCCCAGTAACTCCAAACAACGCCAGCCCCACCCATATTCCCGCCACTGCCTGCCCGGAAT
+
CC9CCC<CE<F@@9,@C@,CF,@EEFG<6C<<CC,6,6C:+@BFGDGGG>:8,6CC+F:C@EC@6C,EFCB8FEFEFAEDGEGGGGD,+B<EC,BFFFGFFGCEG7A9<,5<7+@+,,9,95,CFG9,,,4:F+6CEFF:FGGD8,EF,>@C8+@>EFGF,++36+D8=8@FG8,3,6,,7:,EGC,5:,3**:3,@9615*=*44A=C*/3,@EC*2;C**00/)/.2*.:2)0*(1:15*/))2*2+?+**)**:1*/)0)))1;)*7*))9***-1+)4((((())9()91(*0)(((
@M03506:14:000000000-AKVR1:1:1101:6276:5662 2:N:0:48
GATAGGACTACCAGGGTATCTAATCCTGTTTGCTCCCCACGCTTTCGCACCTCAGCGTCAGTACCGGGCCAGTGAGCCGCCTTCGCCACTGGTGTTCTTGCGAATATCTACGAATTTCACCTCTACACTCGCAGTTCCACTCACCTCTCCCGGACTCAAGACTCCCAGTAACGAAGGCAGTTCTGGAGTTGAGCGCCAGGATTTCACCACCGCCTTCAGAGTCCGCCTACGTGCGCTTTACGCCCAGTGGTCCCGTGTAACCATACCCCCCTTCCGTTTACCGCCGACCCTGGCCGTACGT
+
CCCCCGGGGGGGGGGGGG?EGGGGGGGGGGGGGGGGGGGG7FFGGGGGGGGFGGGGGDGEGGGCGGGGGEGGFGGGGGGGGGEGGGGDFGGGFBECGGGGCEG7CGGFGGGGGGGGGFFFG5EFFGAF?,AE+@FFGGGGFB,DEDB98DFDG6CCGGG,7@,=@6D:,,,@386BECFGG3<,,6,@@7;=?:41=*=F5;,:,,,<9FG)*2;?*9+22@FC*1:3*0)=*8))6>)0<*/995*)3*01/)1**(*39******0*5<0>***+.)*)),-(-,)()(()(.)))(-.
@M03506:14:000000000-AKVR1:1:1101:20436:5680 2:N:0:48
GATAGGACTACCCGGGTTTCTAATCCCGTTCGCTCCCCTAGCTTTCGCACTTCAGCGTCAGTGTCAGCCCCGCAACCCGCCTTCGCCGCAGGTGTTCCTCTCGATATCTACGCATTTCACCGCTACACCGAGAATTCCAGTTGCCCCTTCTGCACTCTAGCCCCGCAGTATCGGTTGACCTTTCCGGGTTAAGCCCGGGGTGTTCCCCATCGACTTGCGGTGGCCGTCCACGGCCCCTTGCCGCCACGTAACACCGCACCACGCTTGCGCCCCCCGTCTTCACGCGGCTCGTTCCCCGGGC
+
CCCCCGGGGGGGGGGGGGGGGGGGGFDEGGGGGFGGGGGGGGGGGFGGDFGFFCFGGGGGGFGGFGGGGEGGGCCGGGGGGGGGGGGCD+>FFGGGGGBFGGG@FGGGGF9A:CEGGGFGG7B@CFCCDEGEGDGGGGFDGF=AFFDDFGA,>CFGGF99CGGECEEEGF9F:EE5E6?F9EF;ABEGCEFGGFFFC5***):=C+3*=50/0988::)*91965)0)****))0)47F*++1)/**02*/)*01/)-/*<5)5*;*.*0*))9***(0*-),(((-7,)(()((*.7(((
@M03506:14:000000000-AKVR1:1:1101:22381:5714 2:N:0:48
GATAGGACTACAGGGGTTTCTAATCCTGTTTGCTCCCCACGCTTTCGCGCCTCAGCGTCAGTTATAAGCCAGAAAGTCGCCTTCGCCACTGGTGTTCCTCCACATCTCTACGCATTTCACCGCTACACGTGGAATTCCACTTTCCTCTCTTACACTCAAGTCATCCAGTTTCCGTTGCGAACTGTGGTTCAGCCCCTGGCTTAAACAACAAACTTAAATTACCGCCTGCGCGACCTTTACCCCCAATAACCTCGGACACACCTTCCCCCCTACGTATTCCCCCCGCTCCTGCCTCGTCGTC
+
6<C8CFG@FGF,FD7FC:CFFFDFEFEGDFF8FFCFCGGGCGGGGDGDC7@FGFG,@FE,B6EFFGADFG?FGGG<FE@F@C,6,6BFFGG<F??CE,C,E=<AEFDECFGFG:?:FF9<,4@:C+FFGF<B@,8F?,=ECF,E,EEF,C=@;,93=8D,6=E,7=8=EC=@C6,7+@8+5;,333,C+,37,@8C*@*@8;D722,,;@*39C,>+B628B+=47)25)8:)))2)0;F+ADD<53)30+*00*))4**))0***20:5)08**0+,9+5((((39;6))(0))183(,(
@M03506:14:000000000-AKVR1:1:1101:6935:5775 2:N:0:48
GATAGGACTACCCGGGTTTCTAATCCCGTTCGCTCCCCAGGCTTTCGCGCCTCAGCGTCAGGAGGGATCCAGCAGCGCGCTTTCGCCACCGGCGTTCCTTCCGATATCTGCGCATTTCACCGCTCCACCGGAAGTTCCCGCTGCCCCTATCCCGCTCGGGACCTGCAGTATCAAAGGCACTTCCCCGGTTGGGCCGGGGGCTTTCACCCCTGACTGGCAGGTCCGCCTACGCGCCCTTTAAGCCCAGTGCATCCGAACAACGTTCCCACGGTTCGTCTTCCCGCCGCTGCTCGCCCCACCC
+
CCCCCGGGGGGGGGGGGGGGGGGGGGGGGGGGGGGGGGGGDFFGGGGGGGGCFFFGGGGGGGGGGGG?FGFCFGGGGGDGGGDGGGGGGGGGGCEEGGFGGGGGGGGGFCFGGCFGFGDFECGEGGGGGECEC7GCFGG<F@7CEFGGF8CFEGG8>?CCCEGGFG6CFF?FE++CCEFEC@EGGGGGEEDE*ACECC=*=DC+<<C?CDGC:D7<*>)29CFF7<@E5D5E5<@G(76+:+29<=59<7+9@6**127078)09*<*;>50)***1(00).49(-45(0)).((/5)(,,
@M03506:14:000000000-AKVR1:1:1101:11963:5784 2:N:0:48
GATAGGACTCCTGGGGTATCTAATCCTGTTTGATCCCCACGCTTTCGTGCCTCAGCGTCGATGTTGGTCCAGATAGCCGCTTGCGCCACTGGTGTTCCTGTCAATATCTACGCATTTCACTGCTACACTGACAATTCCGCTATCATCTCCCACATCCGAGTCCGGCAGTTTCAAAAGCGCTTCCAAGGTTGCGCCTTGGGCTTTCACTTCTGACTTACCGCACCGCCTACGCCGGCTTTTCTCACCGCGATTCATACTACTGCTCGCCCCCTCCGTCTTCCCGCGGCTGCTCGCCTCACTC
+
CCCCCGGGG-EF<AFEFEGFDCFGGGGGGGGGFGGGGGGGGGGGGGGD8CFDGGGGGGGGEEFFGGGGGGGGFF9C,C:FFGCGGGG:?,?8,:EFFFFFGGFFGAFGGGFFG7FC,C<FGGDFGGDEFCFGCEFGGGGGGG7E,,@,@FFD,16>D8+=>FGE>8@B@E,;CFFD?F6ECCCFGAGF9DE,4:**5C6,;C58<CFF7DC+:B79@FF*)12*):))*0)1).))(1/+2+7**7*)//2)9****.*+9**2>**0;)>5)9/**(0+).(4((,)(0,).467))())
@M03506:14:000000000-AKVR1:1:1101:6927:5866 2:N:0:48
GATAGGACTACCGGGGTTTCTAATCCCGTTTGCTCCCCTGGCCTTCGTGCCTCAGTGTCAGGAACTGTCCAGAGACCCGCCTTCGCCACTGGTCTTCCTTACGATATCTACGCATTTCACTGCTACACCGTAAATTCCAGTCTCCTCTCCAGTCCTCAAGCACGGCAGTATCGAATGCAGTTTCGGAGTTAAGCTCCGAAATTTCCCACCCGACTTACCGCGCCACCTACGCCCCCTTTACGCCCAATGAATCCGAACAACGCTCGAGACCTCTCTACTACCGCGGCTTCCGGCACCGCGC
+
CCCCCGGGGGGGFDGGGGGGGGGGGGGGGGGGGGEGFEGFFGGGGGGGCGGGGGGGGGGGGGGGGGGGGGGGDFCGDGGGGGGGCGGGGFGGGGCFGGGG9A@DFGGGGFGGGGGEFGGGGGDCDFGGGGG??<FFGGCEGFGGGGGGGE9DDFGGGGGGG8FEEG=>FF=F>EDECDEEFAFGGGC+:3@,@E,@DC>7*;9D:,<9CCDD*7C88DA*))9157AA+;)7):8C148+52:D<*;>E0+/*915*-/*755*1/*)273)09*+2)9+6319((,)())(.1(9))-((
@M03506:14:000000000-AKVR1:1:1101:10553:5874 2:N:0:48
GATAGGACTACCAGGGTATCTAATCCTGTTCGCTCCCCACGCTTTCGCTCCTCAGCGTCAGTTACGGCCCAGAGACCCGCCTTCGCCACCGGTGTTCCTCCTGATATCTGCGCATTTCACCGCTACACCAGGAATTCCAGTCTCCCCTACCGCACTCTAGTCTGCCCGTACCCACTGCAGGCCCGGGGTTAAGCCCCGAGTTTTCACAGCAGACGCGACAGACCGGCATCGAGCTCGTTACGCCCAATAATTCCGGACCAATCTGGCCCCCGACGGTTTACATCGGACGCTGTCCCGGAGG
+
CCCCCGGGGEFFGGGGGGGGGGDFGGGGGGGGGGFEGGGGGGDGGGGGEFCFGFFFFGGGGGGGGG>FGEGGFGGGFFGGDCGGGGGGGGDDFG=FGGGGGGGGGGGGGGGGG7CGGGGEGGG7F@FGGGGG7AFGGFEFEGFGGGCFGGGGGGE>FGGGGAFGGGGGEGECFCCCFGCF8EEGGGEG4*;BFGF5:7*2*8ACC7CFGGG5**3*))055*/:5)0)*072*857(95:8C<>7**)3+3=6773*(//)))0*++)1.)))//**(.+))).,4()(0(,82)*0).((
@M03506:14:000000000-AKVR1:1:1101:5499:5878 2:N:0:48
GATAGGACTACCGGGGTATCTAATCCTGTTTGCTCCCCACGCTTTCGCACCTCAGCGTCAATATGTGTCCAGTGAGTCGCCTTCGCCACTGGTGTTCTTCCGAATATCTACGAATTTCACCTCTACACTCGGAATTCCACTCACCTCTCCACAATTCTAGCGATGCAGTCTTAAAGGCAGTTCCGGAGTTGAGCTCCGGGCTTTCACCTCTAACTTCCAAAGCCGCCTACGCGCGCTTTACGCCCAGTATTTCCGAACAACCCTACCCCCCGCCGACTTACCGCGGCTGGTTGACCGGAGG
+
CCCCCGGGGGGGGGFGFFGGGGGGGGGGGGGGGGGGGGGGGGGGGGGGGGGGGGGGGGGGGGGGFGGGFGGGGGGGGGGGGGGGGGFGGGGGGGFEGGGCGGFEGGGGGFFGGF8FFG?EDE@F?FGGCGGGGCGGCFGGA@BED9F@FGGGGGGG9=F:DGGGCG9DGFFDGAD,=8DEGC7;EGDDGGCCFGFC<CED5*=:9,,=,*3;@7,1+01BFFFF4C>>=FDEDFF5>DF7+:1)1**)0+29@/***-1?5)7*9*;4*0).7<C**4:<<:0;(-()()()0(,253-9(
@M03506:14:000000000-AKVR1:1:1101:13355:5912 2:N:0:48
GATAGGACTACCAGGGTATCTAATCCTGTTTGCTCCCCACGCTTTCGCACCTCAGCGTCAATGTCTGTCCAGCGAGTCGCCTTCGCCACTGGTGTTCTTCCGAATATCTACGAATTTCACCTCTACACTCGGAATTCCACTCGCCTCTCCAGAATTCTAGCACTGCAGTTTCAAGGGCAGTTCCGGGGTTGAGCCCCGGGATTTCACCCCTGACTTGCTGCGCCGCCTACGTGCGCTTTACGCCCAGTATTTCCGCACAACGCTAGCTCCCTCCCTATTACAGCGGTCGCTTGCTCGGCTG
+
CCCCCGGGG9FGGGGGGGGGGGGGGGGGGGGGGGGGGGGGGGGGGGGGGGGDGFGGGGGGGGGGGFFGGGGGGGGGGFGGGGGGGGGGEGGGGGGGGGFGGGGDEFGGFGGGGCGFGGCGG<EF9FCGBFFGCGFGGGGGCFBEGGGGFGAFFDFGGFC:FGGGGGGGGFAFFEFGGD6=DCEF6>69C@GGDGGGG>EGDDCE9CC,CDF<,;9>CFFF6)95DDE:*2=6>))11CF+3**11A*)+++/99C*963:D:BD*:?7:9C>55*2+)8+6)).(((.,7,()-)*0)(((
@M03506:14:000000000-AKVR1:1:1101:20896:5919 2:N:0:48
GATAGGACTACAAGGGTTTCTAATCCCGTTTGCTCCCCTGGCTTTCGCTCCTCAGCGTCAGTGTTGGTCCAGGATGCCGCCTTCGCCACCGGTGTTCCTCCAGATATCTACGCATTTCACCGCTACACCTGGAATTCCGCATCCCTCTCCCAATCTCTAGCCATCCAGTATCAGACGCAGTTCCTCGGTTAAGCCGAGGGATTTCACGTCTGACTTAGTTGGCCGCCTACGAGCCCTTTACGCCCAGTAATTCCGAACAACGCTTGCCCCCCCCGCATTACCGCCGCTGCTGGCACGAAGC
+
CCCCCGGGGGGGGGGGFGGGGGGGGGGGGGGGGGGGGGGGFGGGGGGGGGGGGGGGGGGGGGGFGGGGGGGGGFGFGGGGGGGGGGGGGGEEGGGGGG9EGGGGGGGGGGGGGGGGGGFGGGGGEGGGGGGGFEFGGGGEEEGGGDFGFDFF8DDGGGGEFGG8@@FCGGGGGFFGGDCE8CGBEC8CEGDCBAFED**;*;8:CGFGFFCFE:CEGC+=DCF4:C>DCF>7C>D<3<)1<*1C95E9+<:**16*79C*8>>51*1??>D:EDG5:()+.4(4(41),7:?):(90)3,(
@M03506:14:000000000-AKVR1:1:1101:8442:5923 2:N:0:48
GATAGGACTACCGGGGTTTCTAATCCCGTTCGCTCCCCTGGCTTTCGTGTCTCAGCGTCAGCACACCCCCAGCAACCTGTTTTCACCGTTGGCGTTCCAAGCGATATCTACGCATTTCACCGCTCCACCGCTTGTTCCAGTTGCCCCTAGGTGGCTCAAGACCGCCAGTATACCCAGCCGTTCCACGGTTGAGCCGTGGGCTTTCACAAGGTACTTAACGTGCCCCGCACACACCCCTTAAGCCCAGTGCTTCCGCCTAACCCTTGTCACCTCTGTCTTCACGCCGCTGCTGGCCCAGCTG
+
CCCCCGGGGGFFGGGGGGGGGGFGGGGGGGGGGGGGGGGFCFGGGGGGGGGAFGGGGGGGGGGGGGGGGGGGGFGGGGGGCECFCGDFGGGFGGGCFGG9FFGC<7+CEEGFGDGG<FFGF:7=FGFGGGGGGFGCGGFBDFGGGGGCDD=A>+DECG9=9;EGGGD:D9;=ACE9CFG5C*=C:DEE1*=,?EF8/*=7*0@+++<49;CFC:+>+2;***2***))29)**0)1(/5<+<:DC78)37+**9***-*3<))7**+*+*9*)2+0+-10)..,(((.,0))/((9)0()(
@M03506:14:000000000-AKVR1:1:1101:18521:5939 2:N:0:48
GATAGGACTACCAGGGTATCTAATCCCGTTTGCTCCCCTAGCTTTCGCGCCTCAGCGTCAATGCCGGTCCAGGATGCCGCCTTCGCCACCGGTGTTCCTCCAGATATCTACGCATTTCACCGCTACACCTGGAATTCCACATCCCTCTCCCGGATTCAAGCCTTCCAGTATCGAACGCAGTTCCCCGGTTAAGCCGAGGGATTTCACGCACGACTTAGAAGGCCGCCTACGCGCCCTTTACGCCCAGTAATTCCGAACAGCTCTTGCCCCCCCCGTATTACCGCCGCTGCTGCCACGCAGC
+
CCCCCGGGGGGGGGGGGGGGGGFGGGGGFGGGGGCCFGGGFGGGGGGEGGFCFGGGGGGGGGGGGEGFGGGGGFGGGGGGGGGGFGGGGGEGGGGGGGGGGGGGGGGGGFGGGECC<EDFGGGGGGGGGGGGGCGGGGGGFGGGGCFCFDF8C8CEGGFEFGFFGGGGFGFGG6FGCEGGEGCC,>8EGEGGF,DE=C5C:CF6>7CF557D=5EG7;69CD4:CDE>EGBGGFFD>F)+3:D3<=C9+3<==8*9*4C*5)/:7AF)2)/87752*.)+.-(((-451))./406;)(((
@M03506:14:000000000-AKVR1:1:1101:4662:5939 2:N:0:48
GATAGGACTACCGGGGTTTCTAATCCCGTTCGCTCCCCATGCTTTCGTGGCTGAGCGTCAGGTACGAGCCAGGGCGTCGCCTTCGCCTCTGGGGTTCCTCCGGATCTCTACGCATTTCACCACTACACCCGGAATTCCACGCCCCCCTCTCGTCCTCTAGAAAAGCAGTCTGGCATAACCTATCCCAGTTAAGCTGGGAGATTTCATACACCACTTCCTTCCCCGCCTGCCCCCCCTTTACGCGCACTAATTCCTGAACACGCTTGCCCCCCACCTTTTTCCTCGGCCGGTGGCACGTCGC
+
CCCCCFGGGGGGGGGGFFDGGGGGGFFCFGGGGDGGGGGGG?CFGGGGGEGGDFCCCCF@EEGGGDGCFGGGGGGGEGGGGGDFGCG7FFGG,BGGGGFFGG>F:F<FGCGCCF7CFFFGGGGFGGGGGFFDFGGGFEDGCCDEC6C*>,@3*4?1>>29??>:8E6>DFC,A?G9EC,@;@9CCFAFGG,?CC>+8:85587+1+24<>FC*:0927++277=9)7)21)2*075(0<+A*9)/**)+++*9****)237.7C**/)+8<)0)**26*+.4).((-),.,(0.(7.7-3(
@M03506:14:000000000-AKVR1:1:1101:20152:5951 2:N:0:48
GATAGGACTACTGGGGTTTCTAATCCTGTTTGCTCCCCACGCTTTCGCACCTCAGCGTCAGTATCGGGCCAGTGAGCCGCCTTCGCCACAGGTGTTCTTGCGAATACCTACGAATTTCACCTCTACACTCGCAGTTCCACTCACCTCTCCCGAACTCGAGACTCCCAGTATCGAAGGCAGTTCTGGAGTTGAGTGCCAGGATTTCCCCACCGACTTAATAGTCCGGCTACGTTCCCTTTCTGCCCACTCATTCCGCCGACTGCTAGCCCCCTCCGTACTCTCGCGACCGCTGGCACCACGG
+
CCCCCGFGGGGGAEF@EGDGGGDGGGGGGGGGGGGGGGGGGGGGFGDCFGG8EFGGGGGGGGFCGGC@GGFGGGFGFGEGGGCFFGGGG8=<FGGGGGGAF7:CCF,BFFG+?BFGFCFGFFFGGGCAEF7F+4@??EEG,@8FFFG9DFC>+@68==,+,@3<,@,>@C>=533@9DEGB;@@,>A,,62,,5,5528C**>:F,,=CDC)*:?*41+1++;+*)).*;80*.)2)+/+++2;;7*.**+**1*/*()*))0**3858>C>)7/;8()+))(((,(0(.((04.*))(((
@M03506:14:000000000-AKVR1:1:1101:6606:5957 2:N:0:48
GATAGGACTACTCGGGTATCTAATCCTGTTTGCTCCCCACGCTTTCGCATCTCAGCGTCAGTCCTCGTCCAGAAGGCCGCTTTCGCCGCCGGTGTTCCTCTCGATATCTACGAATTTCACCTCTACACCGAGAATTCCGCCTTCCTCTCCGGGACTCCAGCCATGCGGTTTCGAATGCACTTCCTTGGTTGAGCCGAGGGATTTCACATCCGACCTGCGTGGCCGCCTACATCCGCTTTCCCCCCCGTAATTCCGAACAACGTTTGCACCCCTCGTCTTACCGCTGCTGCTGGCCCCGCGT
+
CCCCCGGGGGGGGGGGGGGGGGGGGGGG,CFGGGGGGGGGGGGGGGGGGGGGGGGGGGGGGGGGGGGGGGGGGGGGGGGGGGFGGGFGGGGGGGGGGGGGGGGFGGGGGGGGCEGGGGGGGGGGGGGGGGGGCFGGGGGGGGEGGGGGGGDECEGCFGGCGGGGFGGGGGE;*:EGFGG9,>FGGGGCF7CF8A?CEECDGF8>;++11;CG55:EDF55<DDGGGF>EG4+*0)1(9:+0+*/7**.2189@F<35()27)59C*09C:3))**2;,79:0(3(((/)1.2)1(7)5(4-
@M03506:14:000000000-AKVR1:1:1101:11315:5958 2:N:0:48
GATAGGACTCCAGGGGTATCTAATCCTGTTTGCTCCCCACGCTTTCGCGCCTCAGCGTCAGTAACGGGCCAGTGTGTCGCCTTCGCCACTGGTGCTCTTCCGAATATCTACGACTTTCACCTCTACCCTCGGAGTTCCACATCCCCCTCCCGTACCTAAGACAGTCAGTATCAAAGGCAATTCCAAGGTTTAGCCCTGGGCTTTCACCTCTGCCTCAACTTTCCGCTCAAGCGCCCGTCACGCCCAGTAATTCCGATTAACGCTAGCCCCCGTCCTCTTACCTCTGCTTCTGGCCAGTCGC
+
@CCCCDE@@-@F8C7CFCEFGF,6EGGCEF@F9C,C,6EF:FCEGGGG>EC@:8CF@GGGGCC@FFGGDGEG8C@@FE7=F7CFGGGGECGGF=,CF,C<F@BFFA,C5A,BF+@@,:5?,99,C<,9,+844=FC,EBF,,,8=+@EEEBEE68+,,6@,2,,6,,,7=DFD79,@BE:6EA>,3,@<C,3,;D3@,4CCC,>F7,<4/**,3,,;*),+++,**)/***3*025(1)*3***:=8)+5:*9*2**(*+*07*9185F>)).1**34/+-,..),)*)1))/)4*)))((
@M03506:14:000000000-AKVR1:1:1101:18219:5967 2:N:0:48
GATAGGACTACCGGGGTTTCTAATCCCGTTTGCTCCCCTGGCTTTCGCTCCCTCAGCGTCAGTGTTGGTCCAGGATGCCGCCTTCGCCACCGGTGTTCCTCCAGATATCTACGCATTTCACCGCTACACCTGGAATTCCGCCTCCCTCTCCCACTCTCAAGCCCTCCAGTATCAGACGCAGTTCCCCGGTTCAGCCGCGGGCTTTCACGTCTCTCTCAGTTGGCCGCCTACGTGCCCTTTACGCCCAACACTCCCGCACAACCATTGCCCCCTCCGCACTACCGCGTCTCGCACCCTCGCG
+
CCCCCGGGGGGGDGEDBCFGGFGGGFFGGGGGGGGGGGGGGGGEGGCEEGEGAA@CF:@CFGFFEEADCFGCDGGGGGGCECF,EGGGGEGE7@FGDG<ADFG8<9B?EE9F<C7CBE,AFFCGFCFGDCFF88=ADFG8:+8>@E?8,8DGG8FG9DB86,:+@FC6:,7=EFCD<*@**5,@EFF*41>*?,5@E****)=*9++=E*5**++3**+4+*2+0)78*9?:*)83(27++3*75**)*/**))*))(9*.)0**+3*<?F>)/A**(.2)(32(4,04>((.((/))211
@M03506:14:000000000-AKVR1:1:1101:7548:5982 2:N:0:48
GATAGGACTACCGGGGTTTCTAATCCTGTTTGATCCCCACGCTTTCGCGCTGCAGCGTCAGAAACTGGCCAGTGAGCCGCCTTCGCCACCGGTGTTCTTCCCAATATCTACGAATTTCACCTCTACACTGGGAATTCCACTCACCTCCCCAGTCCTCAAAGCCTCGCAGTCCCAAAGGCCATTCCTGAGTTGAGCTCAGGCATTTCACCCCTGGCTTGCAAAACCGCCTACGCGCGCTTTACGCCCAGTAATTCCCAACAAAGCTTTCCCCCCCCCCCTTCCCTCGGCTGCTGGCACGGGG
+
CCCCCGGGGGGGGGGGGDGGGGGGGGGGFGGGGGGGGGGGGGGGGGGGGGGGGGGGGGGGGGGGGGGGGGGGGGGGGGGGGGGGGGGGGGGGGGGGGGGGGGGGGFGGGGGGC<FGGGDGGEGGGGGGGGGGDFEE?FEGGGFGC,@,6>DE6==EGGFGGGGGGDGGGEC@DFCCEGGG8EAF7EFAFFF,,5?,D9EFD?FGG,,=?*9F5?;C*):?CD*288>>=*.//8AD9C>EEG3C<E*5CFG?6B7*025*7))20++/:?C)8>C**()2((4).4(),)2272<F4)((,
@M03506:14:000000000-AKVR1:1:1101:23160:5986 2:N:0:48
GATAGGACTACCGGGGTTTCTAATCCCGTTCGCTCCCCACGCTTTCGTGCCTTAGTGTCAGGAATGAGCCAGTTATCTGCCTACGCCATCGGTGTTCCTTCTAATATCTACGGATTTCACTCCTACACTAGAAATTCCAATAACCTCTCTCATCCTCTAGCTTAGCAGTTCAAATAATGGATATGTGGTTGAGCCACACGCTTTCACTATTTGCTTACTATGCCACATACGCAACTCTTTACGCCCAGTAAATCTGGCTAACGTTTGGCTCCTACTTACGACCGCGGCGTCCGGCAGGTAC
+
CCCCCFGGGGGF>FGDEFGGGGGGGGGGEGGGGGGEGCEGGGGGGACFGGDFGGGCFGGGCG8CFGGGGGEEGGGDGG<E@FCFGGCGGDGGG:FCA<?FGGGCD9FG<CDDE::?EFFCF,A?FGGG<E?<:CFEFGGGGFAFFF,,=4>8DD9DADA,;@,3,@9D9=@,,@DEF,C9,@DF,@CFEFGD88,D?FC9E7CFCCCE,+;9CF7DFGFGG>>@9F*A,9**9@**0+19,=*85:*?<45=+3+;+6*3/6>*2**)+00.)*<+27+*(,((-((0()(-)(())0(.)
@M03506:14:000000000-AKVR1:1:1101:22789:6011 2:N:0:48
GATAGGACTACTGGGGTATCTAATCCCGTTTGCTCCCCTGGCTTTCGTGCCTCAGCGTCAGGAAATGTCCAGAGACTCGCCTTCGCCACTGGTGTTCCACTTGATATCTACGCATTTCACTGCTCCACCAAGTCTCCCAGTCTCCCCTCCATTCCTCTAGCCGAATAGTATCTGACGCAGTTTCCACGTTGAGCTTGAAGATTTCACGCCACACTTACCCGACCGCCTCCGCACCCTTTACCCCCCTTCAATCCGAACACAGTTTGCACCCCCTGTCTCACACCGGCTACTGTCACCTGGT
+
CCCCCFFGGGGGFFFDGGGGGGFGGFGGGGGGFGEFGGGGGGGCFGGGGGGGGGGGGGGFGGGGGGGGGGGGG,EFDFDFGEGG7CECGGGGGGGGGBFGAEFFCEFDGAFFGGGGG9EFCFGG,=FFFCGGD,@,9FFCFD,EDCG8>CFF;;FFGFFE,,6+@=+=E,,D8@,,@C+3@AEFEC8+@F,+@@>DD6D7,=9CA<C7,0<*13,;+<C,997**:2?*;6=)8>C686+>?CFD5*)*+++2))1*()2))1*20<9+)/))//0368+44((((()(),)*6)**0(.,
@M03506:14:000000000-AKVR1:1:1101:10566:6012 2:N:0:48
GATAGGACTACCGGGGTATCTAATCCCGTTCGCTCCCCTAGCTTTCGCGCTTCAGCGTCAGTGTCAGCCCAGCAACCCGCCTTCGCCGCAGGTGTTCCTCTCGATATCTACGCATTTCACCGCTACACCGAGAATTCCAGTTGCCCCTTCTGCACTCTAGCCCCGCAGTATCGGTTGACCTTTCTGGGTTAAGCCCAGAGATTTCACAACCGACTTGCGGTTGCCGCCTACGCGCCCTTTACGCCCAGTAACTCCGAACAACGCTTGCTCCCCCCGTATTACCGCGGCTGCTGGCCCGCAG
+
CCCCCGGGGEFFEGGGGGGGGGGGGGGGGGGGGGFGGGGGGGGGGGGGGGGEGGGGGGGGGGGGGGGGGGGGGGFGGGGGGGGGGGGGGEGGFGGGGGGGGFEFGFGGGGGGGFGGGGGGGGGGDGGGGGGGFFGGGFFFGEAFGGDGFGGGGGFEGFFGFFFGGGGGG7DFGC5CGFGGFFG?EFGFGG*>;AFGGGFF,@FCFC:7CDGDGCGGFGFG*/9*0<BFG*?5CD>D9)<?+0/7D*17?CGF*6CDD(C*)..)9EFF@9<)<CC=*4F?44)290()(044?01*5;((-
@M03506:14:000000000-AKVR1:1:1101:8997:6037 2:N:0:48
GATAGGACTACTGGGGTATCTAATCCTGTTTGCTCCCCACGCTTTCGCGTCTCAGCGTCAGTGTCCGTCCAGGTCGCCGCCTTCGCCACTGGTGTTCCTCCCGATATCTACGAATTTCACCTCTACACCGGGAATTCCGCGACCCTCTCCGGCACTCAAGCTCGTCAGTTTCGCGCGCACTTCCCAGGTTAAGCCTGGGGATTTCACACGCGACTTGACGTGCCGCCTACAAGCGCTTTACGCCCAATAATTCCGAACAACGCTCGCCCCCCCTGTATTACCGCCGCCTCTGGCTCCGACC
+
CCCCCGGGGGGGGGGGGGGGGGGGGGGGGGGGGGGGGGGGGGGGGGGGGGGGGGGGGGEGEGGGGGGGGGGGGGGGGGGGGGGGGGGEGGGGGGGGGGGGGGGGGGGGGGGGCFGFGGGGGDEGGGGGFB@EGGGGGGGGGEGGGGGFFGGGEEGGGGGFGFGGEGFDFFGGGDGG=EEGGGECCFCFFC<CFGGGGFGG5:FCFG7+CDD7:CCG77;5DDDCDGE5*>?+9FBD(180+/97CE=5++<@46*9*-/7>EE5<?E)25<)8)8<+6*3-6((-410(0,.<?(20.0((
@M03506:14:000000000-AKVR1:1:1101:16680:6059 2:N:0:48
GATAGGACTACCGGGGTTTCTAATCCTGTTTGCTCCCCACGCTTTCGTGCATGAGCGTCAGTGTCAGCCCAGAGACCTGCCTTCGCCATCGGTATTCCTCCTGATATCTACGCATTTCACTGCTACACCAGGAATTCTACCCCCCTCTGCCATACTCTAGCCCGCCAGTCACAAATGCAGTTCCCAGGTTAAGCCCGGGGATTTCACATCTGTCTTAGCGAACCGCCTGCGCACGCTTTACGCCCAGTAATTCCGATTAACGCTTGCACCCTACGTATTACCGCCGCGTAGGGCCCGTCCT
+
CCCCCFGGGGGGGGGGFGGGGGFGGGGGGGGGGGGGGGGGGGGGGGGGGGGGGGGGGGGGGGGGGGGGGGGGFCFGGGGGGGGGFGDECGGGGDFFGGGGGGGFGGGGGFFDG+44@FGFGGGGFGFGGGGEDFCFGGEFGGGGGGC>DEGECGGGGGFGGGGGGGGEGGGFFF6DGG7FGDEEGG8C3@DC;AFGE?:?@DC,;7B,4;+1==,12+;*1CGGDDD>*88C):5C4D)+<EDDGGF)A+<?B*2*/4*+*.5398E6<)9).110+.674A((((,)()(-)3()>)(((
@M03506:14:000000000-AKVR1:1:1101:14739:6130 2:N:0:48
GCTAGGACTACCAGGTTCTCTAATCCCGTTCGCTCCCCATTCTTTCGTGTCTGAGCGTCAGTTGCGAGCCAGGTCGCCGCCTTCGCCTCTGTGCTTCCTCCGGTTCTCTACGCATTTCACCACTACACCCGGATTTCCACGCCCCTCTCTCTCACTCTGGAAGTCCAGCTTTGATCAATCTAACACGGTTAACCATACACTCTTCATATACAAATTGGTCCCCTCACTCAACACCCTTAACGCCGGGTAAAACCGGTTAAAGCTCACTCCCTCAGTTTTCCCGCTGCTCGTGGACCTTACT
+
@,8BCCFFG9E<,-;6C-6<<9EFFGFGGFGEF,C:<@CE,CE6FFED@F8EE9CC@C@7,6E;C@F++8CED,6:F@:+6??E6,68?:B<?,<,55?,,+4+@+<A,EF+7+8B?,,59,+,94?444=>+++,,,,8++@@+++,6@3,@99>F,,,,135,@C,4,;,,,,,,32,,,,7,3A****2,D,,51>,,0,>,,:=,:@+,2,,4*+,02*,**2+0*)00)./6*)>C5)))*28*02*/)1>)(*2****92<*0)*0)/+<<4*+),4((-(/))-()(.9)7)(-
@M03506:14:000000000-AKVR1:1:1101:17179:6172 2:N:0:48
GATAGGACTACCCGGGTTTCTAATCCCGTTCGCTCCCCTAGCTTTCGCACATCAGCGTCAGTGTCAGCCCAGCAGCCCGCCTTCGCCGCAGGTGTTCCTCTCGATATCTACGCATTTCACCGCTACACCGAGAATTCCCGTTGCCCCTTCTGCACTCTAGCCCCGCAGTATCCGTTGACCTTTCTGGGTTACGCCCAGAGATTTCACAACTGACTTGCCGTTGCCGCCTCCGCGCCCTTTACGCCCAGTAAATCCGAACAACGTTCGCTCCCCCCGCATTACCGCGCCCTCTGTCCCGCCC
+
CCCCCGGGG-FFGGCE@FGFGFFGFGGEGGGGG7ECGGGGAFGGGGGDGGGGGGGGGGGGGGGGGG9FGFGGFC@DFGGGGGGGGGGGGCGGGGEFGG@FAFG88A+FFGGGGGGGGGGGGCE@=FFEGF:@7+EAFG,BFGDEGFFFDGGDF8DFGG9DFFGCEGG*A;;=,;FGCC?>E<FCCD,:4BB8CC84=78,,=9,1BFF6846+;@C*@)/**2*0:>;*17*5>B51/0<+<>C):8)2+<**97)/45*7<>***;)*.9.5C=8*(8:))6(,(()(0(.;<4**0(((
@M03506:14:000000000-AKVR1:1:1101:13673:6181 2:N:0:48
GATAGGACTACCAGGGTTTCTAATCCTGTTTGCTCCCCACGCTTTCGCACCTCAGCGTCAACAATCGTCCAGTAAGTCGCCTTCGCCACTGGTGTTCTTCCGAATATCTACGAATTTCACCGCTACACTCGGAATTCCACTTACCTCTCCGATGTTCAAGCGATGCAGTCTTAAAGGCAATTCCAGGGTTGAGCCCTGGGCTTTCACCTCTAACTTACAAAGCCGCCTACGTGCCCTTTACGCCCAGTACTTCCGACCAACGCTACCCCCCTCCGTATTCCCGCCGCTGCTGGCCGGGCGG
+
C8CCCGGGGGEG@FGGFFEGFFFFFFGGGFGDGGGGGGGGDFGEGGEGGGCDEDGGGGGEEFGCCFGEGFGGG9FCGFGGGEEGGGGGGGGGG8FFFGGFGGDGG@EGFDGGGFEFEFGFG+@FFGGGCGFDECDFGGGFCAEGGGCFGCGEGEGGGG;FDE6EEC,>FFGF=DAFGGGFG7EG7F6C@C8DDGGGCG*;FGGGCFEF<;2;,+2=*=9,*3AC45?5*;)42=)25;A+>EGGDCEFG+++38>/),9:>>BC5*;)C<)0>C=**46+-28;(767(7::)31/07(2(
@M03506:14:000000000-AKVR1:1:1101:6017:6186 2:N:0:48
GATAGGACTACCGGGGTATCTAATCCCGTTCGCTCCCCTAGCTTTCGCGCCTCAGCGTCAGTGGCGGCCCAGCAACCCGCCTTCGCCGCAGGTGTTCCCCTCGGTATCTACGCATTTCACCGCTACACCAAGCATTCCAGTTGCCCCTTCCGCACTCTAGCCCTACAGTATCACTTGACCGTTCCGAGTTAAGCCCGGAGATTGCACAAGTGACTTGTAGTGGCCGCCTACGGTCTCGTTACGCCCAGTAAACCCGCAAACCCCTTGCCCCCCCCGGAGTCCCCGCACTGCTGTCCCGGGG
+
-8-66EFGGC-CB:::F7CC,C66F,,B,;FG+,,+C6,CC,CFG,:CF+@,8CE@7,B:FCE,8@7=++,C<CEFEC@C@EGFGGGGGGC7<=FCGG@F=C:+86<<AAE+>C@+,,:,A++3:C<>FD8,3FD9C@;3@3,@,,@D>FGEE7*@DG9,>?F:,1?FDF@F>D;,=C6EEEC,<1::E1?;9CG*:=*/**>+<++07>2;++3<**1:>D:E<)).:5;C*)7*60088797/**.0+<**07/)(/*)))*1*0)<6D>)1***()25)3(((()())-)).*18(((
@M03506:14:000000000-AKVR1:1:1101:13285:6198 2:N:0:48
GATAGGACTACCAGGGTATCTAATCCTGTTTGCTCCCCACGCTTTCGCACCTCAGCGTCAGTATCTTCCCAGATCGCCGCCTTCGCCACTGGTGTTCCTCCCGATATCTACGAATTTCACCTCTACACCGGGAATTCCGCGATCCTCTTAAGTACTCAAGCTCAGCAGTTTCGGATGCACTTCCTTGGTTAAGCCGAGGGATTTCACATCCGACTTGCTAAGCCGCCTACGTGCGCTTTACGCCCAATAATCCCGAGCAACGTTTGCACCCTTCGTATTCCCGCGTCTGCTGGCACGAACT
+
CCCCCGGGGGFFGGGGGGGGGGGGGGGGGGGGGGGGGGGGGGGGGGGGGGGGGGGGGGGGGGGGGFGGGGGGGGGGGGGGGGGGGGGGGGGGGGGGGG9FFGGDFGGGFGGGGGGGGGGGGGGGGG9FGGGGEEFGFGGGGEEFGGGGGGGGGGGGGGGFGFFG6EFGGGFGGG6CEGGCCCGGGGFFGE9E;FG>CCEC5C:CGCCCFGGGGGGC7;F7CFFFDDE3*9:C435CBDF:CEG3<:@)3++**097)()*05)97:C=FF:)02CF84906?<>2,3.26)4)81D7)((.
@M03506:14:000000000-AKVR1:1:1101:27058:6227 2:N:0:48
GATAGGACTACCGGGGTATCTAATCCTGTTTGCTCCCCACGCTTTCGCGCCTCAGCGTCAGTATCGGACCAGGTCGCCGCCTTCGCCACCGGTGTTCTTCCCAATATCTACGAATTTCACCTCTACACTGGGAATTCCGCCATCCTCGTCGGGACTCTAGCTTTCCAGTTTTGGCCGCCCTTCCATGGTTGACCCAGGGGTTTTTACAACCAACTTAACAAGCAGCCGCCACGCGCTTTACGACCACAAATTCCGACCAACGTTTGCACCCTCGGTATTACCCCGGCTCTTGGCACAGAGG
+
@CCCCFFGG<CDECGG+;EFFGGCEFGGGGGECE<EFDEFC7FGFGECE@BFCFDGDFEGFFFEDFFGGGGGGGG@EEFGGGGG,=C+FCGGGD:FGGGGGGGCFFFAEFGEGGGGGC??E8A<FCBFDD,,A=:FF,,+@@3D39EBDGG6+:ECEFFGF;D,3,5;,,@,@E,4*4;::,=CCCF,121?,,6,/7*=;>E**/<:+255*13>C+;+:;C**2))*))29)))(*8+2**112*)**2*09*1)3)*8))09:2@F?*.))*2*-8+64(,4(()()))*(,>F)(((
@M03506:14:000000000-AKVR1:1:1101:19167:6235 2:N:0:48
GATAGGACTACTGGGGTTTCTAATCCTGTTTGCTCCCCACGCTTTCGCGCCTCAGCGTCAGTATCGGGCCAGTGAGTCGCCTTCGCCACTGGTGTTCTTCCGAATATCTACGAATTTCACCTCTACACTCGGAGTTCCACTCCCCTCTCCCGAACTCAAGATATCTAGTTTTGAAGGCAATTCCGATGTTGAGCCCCGGGATTTCACCCCCAACTTAGATATCCCCCTACGCCCCCTTTCCGCCCAGTAACTACCTGCCACGCCAGCCCCCTTCGTCTTCCCGCGCCTTCCTGCCCTCACC
+
CCCCCGGGGGGGGGGGFGGGGGFGGGGGGGFFGGGGGGGGGGGGGGGGGGGGGGGGGGGGGGGGGGGGGGGGGGGCFG=FGGGGGGGCEGEFGGGGGCFFFGGCFFFGEEFCF,EDFGEGGGFD9FFGGG=C@+@FGFAF4E8@CFG888DE68E?C989,=@DE8@9=;>;,@E@,@,5:A7;6@*;47@,38>5;:EE5<@9C@7CCD5557:<*2:++17:2/8)*2.=):8D0C60A**/1*19+0+/*02**(*+1))*)*15C390.0/**,0+6((,-(-.(01:8>0/)).((
@M03506:14:000000000-AKVR1:1:1101:23141:6238 2:N:0:48
GATAGGACTACCAGGGTATCTAATCCCGTTTGCTCCCCTGGCTTTCGCTATTCAGCGTCAGTGTTGGTCCAGGATGCCGCCTTCGCCACCGGTGTTCCCCCAGTTATCTACGCATTTCACCGCTACACCTGGAATTCCGCATCCCTCTCCCAATCTCAAGCCATCCAGTATCAAGCGCAGTTCCCCGGTTAAGCCGAGGGTTTTCACGTGTGACTTAGTTGGCCGCCTACGAGCCCTTTACGCCCAGTAATTCCGAACAACGCTTGCCCCCCCCGTTTTCCCGCGTCTGACGGCCCGGAGT
+
CCCCCGGFGGGGGGGGGGGFFGGGGFGEFFDFCCGGGGGGGGGGGGGGGCFEGGFGGFGGGGGGG8FGGFGGGGGG@A@FGFEGGGGGGCGFGEGGGGGGGGGGG9FFGGFGGGGGGGFGFEGEEG9FGFGCF?FFFFF@FGGFF@DDFGG?8FGDFFGGCGGCFD89@D@FGFFEGDGEGFGGGGE>*@*7@FFGGCEE*;E5C?FG=*;7BFFFFGAFG*<C)7>:E<52*>BC15)<@/*51:=?+9<98467*()*)))*12@@FFC>BCE;*.5<<)-2(,4@(0)()-(77.(4(
@M03506:14:000000000-AKVR1:1:1101:17460:6275 2:N:0:48
GATAGCACTCCTGGGGTATCTAATCCTGTTTGATCCCCACGCTTTCGTGCCTCAGTGTCAATGACCGTGTAGTGAGCTGCCTTCGCGATTGGTGTTCTATGTCATATCTAAGCATTTCACCGCTACATGACATATTCCGCTCACCTCCAAGGTATTCAAGACAGATAGTATCAATGGCAGTTCCCAAGTTAAGCTCGGGGCTTTCACCGCTGACTTACCTCCCCACCTACGCACCCTTTAAACCCAGTGAATCCGGATAACGCTTGCACCCTCCGTATTACCGCGTCTGCTGGCCCGGTGT
+
CCCCCGGGG9FFFGGGGGGGGGFGGGGGGGGGGFGGGGGGCFGGGGGGGGGFGGGGGGGGGGGGGCGGGGCFG,CFGGGGGGGGCCGDEGGFFGGGGGGGGGGFGGGGFGGGGCFEGGDGGGGGCFFF9FEFCCFGGGGGEEGGGGGC>FCG?FGGDGGGFFFF6@@BGGGGGFGG8E8CF@:,9BDFGGG9E83=C=:E+9D?EGGGECD*9;@D7A6C***40;?6995CCDAG2CA,7EGGGD*/09C7;6))917:953:D=@6CFCF>D*;@(0<<><(,,,)3@::90(957(-(
@M03506:14:000000000-AKVR1:1:1101:20378:6276 2:N:0:48
GATAGGACTACCGGGGTATCTAATCCCGTTTGCTCCCCTGGCCTTCGTGCCTCAGCGTCAGGAACTGTCCAGAGACCCGCCTTTGCCACTGGTCTTCCTTACGATATCTACGCATTTCACCGCTACACCGTAAATTCCAGTCTCCTCTCCGGTCCTCAAGCACGGCAGTATCGAATGCAGTTTCGGAGTTAAGCTCCAAGATTTCACACCCGCCTTCCCTCGCCGCCTACGCACCCTTTACGCCCAATGACTCCGACCAACCCTTTCGCCCTCCGTACTACCCCTGCTGCTCGCACCGAGC
+
CCCCCGGGGGFGCGGGGGGGGGGGGGGGGGGGGGGGGGGGFGGGGGGG<FGGGFGGGGGGGFD@FGGGGGGGGGFGGGEEGGGGGGGDGGGGGGGGFGGGFDFFG7CFFFGGD@FG<B5EA@FFEEGGGGG7@FGCAFC,A=;EFFGDGGC>CEECDFFGGFDG=CECDFAF6+@8<C79>AB;EC>7:EFCEA,2D,4,49?,;FFFGGG8*)*=**;,;/>5)7>>*>)C*>BD?9)<C5<5DE*8<0+/*/*))37*0)00*+20*)*.0***1(8+61(((-,70=0))(()07(-,
@M03506:14:000000000-AKVR1:1:1101:6389:6286 2:N:0:48
GATAGGACTACCGGGGTTTCTAATCCTGTTTGATCCCCACGCTATCGCGCCTGAGCGTCAGTAATGAGCCAGTGAGCCGCCTTCGCCACCGGTGTTCTTCCCAATATCTACGAATTTCACCTCTACACTGGGAATTCCACTCACCTCTCTCATCCTCAAGCTAAACAGTTTCATGGCAGCTCCGGAGTTGAGCTCCGGGCTTTCACCACGGACTTGGATAGCCGCCCGCGCGCGCTTTACGCCCAGTCATTCCGAACAACGCTAGCCCCCCTCGGTTTCCCGTCGCTGCTGGCCCGAACGC
+
CCCCCGGGGGGGGGGGFFGGGGGGGGGGGGGGGFGGGGGGGGGGGGGGGGGGGGGGGGGGGGGGGFFFFGGGGGGGGGGGGGGGGGGGGGGGGGEEFFGEFGGGGGGGGGGGDGGGGD9FGFFFGGGGFGGG8FFDGFCFGGGFFBDFG9FGCGGGGGGGF8;=D8EEGGFGFDFF68CECFEEC*5CE,,:D,D83@CGCC6D,,C9C*))*2A,;0*,*;>=9/)2/):5CD@5:F@C*1>D3=8*<ECFF@D*520/)0)*9@F?C>)8@)***-/+5(((-4459/343(-)0)(,-
@M03506:14:000000000-AKVR1:1:1101:4709:6287 2:N:0:48
GATAGGACTACAAGGGTTTCTAATCCCGTTTGCTCCCCTGGCCTACGTGCCTCAGTGTCAGGAACTGTCCAGAGACCCGCCTTCGCCACTGGTCTTCCTCATGATCTCTACGCATTTCACTGCTACACCATGAATTCCAGTCTCCTCTCCAGTCCTCGAGCACCGCAGTATCGAATGCAGTTTCGGAGTTAAGCTCCGAAATTTCACACCCGACTTACAGCGCCACCTACGCACCCTTTACGCCCAATGAATCCGAACAACTCTTGGGACCTCTGTATTTCCGCGTCTGCTGGCCCAGCTT
+
CCCCCGGGGGGGGGGGGGGGGGGGGGGEGGGGGGGGGGGGGGGGGGGGGGGGGGGGGGGGGGGGGGGGGGGGGGGGGGGGGGGGGGGGGGGG,CFGGGDGEGGGGG9FFGGGGDGEFGAEGGGD<E,EFGGGGGGGGFFFGGGGGFFAFG9?EF?,@=CEGEGGGGGCG98C+6B8,;=9DEFGEGCEEFGCCF;?CG:>>CF,@,<,9DGDGGGD8:8,9*;5)8A;FG;5*):2/96;C=>75*/5<2+11=><<()*.)90:<0./5<4?6+236*+.63,1,4)(9<)03(7.)())
@M03506:14:000000000-AKVR1:1:1101:19013:6306 2:N:0:48
GATAGGACTACCGGGGTTTCTAATCCTGTTCGCTCCCCACGCTTTCGTCCCTCAGCGTCAGAAAGGGCCCAGCAAGCTGCCTTCGCCATTGGTGTTCCTGGTAATATCGACGCATTTCACTGCTACACTACCAATTCCACTTGCCACTGCCATCTACTAGCATGCCAGTATGTGATGCATCGCTATGGTCCAGCCCCACGCTTTAATATCACACTTAACACGCCGCATACGCACGCTTTACGCCCAGAGACTCCGTATAGCGTCGGGACCATACGTCTTATCGCTGCTGCTGGACTCTACG
+
@C6@@F<C---CFG+8FGEGEG,CC,CC6CDC@FEFDCFF@@@:DDCF,,6,CC,,78C:@F<CE8,CB+CED8,,,:ECCEC9=7?C,,CFCFE7<,,,,B,59,ED++4>C+4+:,5A<BCDFFFF<AE,8A,5F?;=FFGF8,@=,3,,7,,,,3,,,,>DE8,DDF9,73,,,@,;E@6>CC7,@,,3,,*3*13**3*=,5,,,2++4CD9+++,;/)455)0*00*/)):(12>;5*/9:*)2**1))***.2+*))*)2*.:.*)*22+/(.2).(1((4))6:2)((*)*.)(
@M03506:14:000000000-AKVR1:1:1101:5885:6332 2:N:0:48
GATAGGACTACCAGGGTTTCTAATCCCGTTTGCTCCCCACGCTTTCGTGCCTCAGCGTCAGTACTGGTCCAGATGGCCGCCTTCGCCACGGGTGTTCCTCCCGATCTCTACGCATTTCACCGCTACACCGGGAATTCCACCATCCTCTACCGTACTATAGCTCGCCAGTATCCCTCGCAACTCCCAGGTTGAGCCCAGGGCTTCACCGCCAGACTTCACGAACCGCCTACTCATCCTTTCCGCCCACGAATCACGAGTAACGCTTGCCCCCTTCGTATTTCGCAGGCCGCTGGCCTGCACC
+
CCCCCGGGGGGGGGEGGGEGGGGGGGGGEGGEDEGFGGFEGGGEGGEGGGG9EC8DFCFDFFGGG9FGGFGG9EAF?GGGGGGGFG@EECECFEGED<E,<F:++C=FDCG?FECGGGFGGGGFFF9EF>+F@+AA,C9DA@BD@=F@3EEGFF63,7;<ECC+?:+@ACB@,,36@EE*45<DD,,=D9,>CCCEFG;*:*;0,,47*9):>F+>+195*93:)>>>EG4CC**2.09+0*>/)/*)/**)*/**1(*3/)0/*18)+)10.>C;*.)3)(-(,(()(),(),.*))(((
@M03506:14:000000000-AKVR1:1:1101:9053:6345 2:N:0:48
GATAGGACTACACGGGTTCCTAATCCGGTTCGCTACCCCAGCTTTCGCGCATGAGCGTCAGTAACTGGCCAGAAAGCCGCCTTCGCCACCGGTGTTCCTCCCGATATCTACGCATTTCACCGCTACACCGGGAATTCCACTTCCCTCTCCAGTACTCCAGCTATGCAGTATCCGCCGCAAGGCACCGGTTGAGCCGGTACATTTCACAGCAGACTCCCATAACAGCCTGCGCGCCCTTTCCCCCCAATGCTCCCGGACAACCCCAGCCCCCAACGTCTTACGCCGGATGCTGGCCCGGTAG
+
CCCCCGGGGGGGGGGGFG8CFGGGGGGGGGGGGGGGGGGGGGGGGGGGGGGGGGGGGGGGGGGGGGGFGGGGGGGGGGGGGGGGGGGGGGGGGGGGFFCFFGGEEGGGGGGGGGGGGGGGGGDGGGGGGGGG7FGGGF;FDDFGGGGGGGGGGFDEC@FGGDFFGGGCEFD9:3@E*>CECFF8C:CEEGG7+>BEEEGE+;CCC99++77;*0++01)<770<74757C35C3)>(7?+++2155;)++2*077))()2.))***/8*<90.****(0+.(((-(,.(.4)0-2*8)2((
@M03506:14:000000000-AKVR1:1:1101:12177:6357 2:N:0:48
GATAGGACTACCAGGGTATCTAATCCCGTTTGCTCCCCTGGCCTTCGTGCCTCAGTGTCAGGAACTGTCCAGAGACCCGCCTTCGCCACTGGTCTTCCTTACGATCTCTACGCCTTTCACTGCTACACCGTAAATTCCAGTCTCCTCTCCAGTCCTCAAGCACCGCAGTATGGAATGCAGTTTCGGAGTTAAGCCCCGAAATTTCACACCCCACTTACGGCGCCCCCTACGCACACTTTACGCCCACTGAATCCGAACAACGCTTGAAACCTCCGTATTACCGCGGCTGTTGGCCCAAAGT
+
CCCCCGGGFGFCGFGGCFGFGGGGGFDGAFGGGGGGGGGGFGGGGGGFDGGGCFG<CFGFGGGGGCFGGGGFGGFGGGGGDGGGFCEGGGGGGGGGGGGCGGGF<FAGCCGGE+AFG<EFGDGGGGGGGEGG7DFFEFGGGFFA=,,,@EEFGFC9FFGFGG8DCE>CCDF,@FFG=EEDCG,@+@8CEGGECC8D6@+;C7DEF,=ACD7*4/:ECF>CD5C=))08*;35*:);8+=+;*:95:*27AC*9))*14C*))8D9;0)00*.7*2;534+))(--,(0(0)-.3)10)(()
@M03506:14:000000000-AKVR1:1:1101:10742:6373 2:N:0:48
GATAGGACTACAAGGGTTTCTAATCCTGTTTGCTCCCCTAGCTTTCGCAGATCAGAGTCAGCGATGGTCCAGTAGCCTGCTTTCGCCATCGGTATTCCTCCCGATATCTACGCATTTCACCGCTACACCGGGAATTCCAGCTACCTCTACCACACTCTAGCCTGGTAGTTTCCCTTGACCTCTCCCAGTTAAGCCGGGAGCTTTCACAAGAGACTTACCAAACCTCCTACCTGCGCTTTACGCCTAGTGATTCCGAGTCTCGCTTGCCACCTACGTATTACCGCGGCTCCTGGCACGTAGG
+
CCCCCGGGGGGCDFFGFGGGGGGGGCGGGGGGGGGGGGF,C@FFGFGCF>@EFGGGGGGGFGG7<7:;EFFGFEFFFFGG,CFFFGGDG,@7@,,EEFGGGGGGGGGGCGGGGGG7FFGGFFEGDGGG,:=:@FECFGG;A8,CD9AEEGDGFFG83@D,7AB=+6EFECEF,=A,1,833@64@,,9<=@F,3@C*C@5@5<,D=CE,;4C?05,++*5*78CCGAF,CA?8?;76*:+>::)*:*2+++3:AG3)6*9+)7>58;67975)0*0<)7:6<63(4>E(8::@?0*))(.(
@M03506:14:000000000-AKVR1:1:1101:18601:6374 2:N:0:48
GATAGGACTACCAGGGTATCTAATCCTGTTTGCTCCCCATGCTTTCGCACCTCAGCGTCAGTGTTAGGCCAGATGGCTGCCTTCGCCATCGGTATTCCTCCAGATCTCTACGCATTTCACCGCTACACCTGGAATTCTACCATCCTCTCCCACACTCTAGCTAACCAGTAACGAATGCAATTCCCAAGTTAAGCTCGGGGATTTCACATTTGACTTAATTAGCCGCCTACGCGCGCTTTACGCCCAGTAAATCCGTTTAACCCTTGCACCCTCTGTATTACCGCGGCTGCTGGCCCAGATG
+
CCCCCGGGG<FGFAFGGGGGGGGGGGEGGGGGGGGGGGGG8FGGGGGGGGGGGGGGGGEGGGGGGGGGGGGFGGGGGGGGGGEGGGGGGGGGFDGGGGFGGGGGFCFAFFGGGGGEGGGGGGGGGGFGGGGGFGGGGGGGGGGGGFGGGGF?EGGFGFDGGFGAFGEGGG9FE833@DF9E,2@EA,@@F9=;F@DC+;ED9FEF<,,7=FG78EADCFA7;>F*;55C*):545).5)1<5<DDG:;<9CFF;/**(1+1*)202C*+07@>C6A74=+)93((((0().)0305)8())
@M03506:14:000000000-AKVR1:1:1101:8966:6419 2:N:0:48
GATAGGACTACTGGGGTTTCTAATCCTGTTTGCTCCCCACGCTTTTGCGCCTCAGCGTCAGTATCGGGCCAGTGAGTCGCCTTCGCCGCTGGTGTTCTTCCGAGTATCTACGAATTTCACCTCTACACTCGGAGTTCCACTCACCTCTCCCGAACTCAAGATATCCAGTTTTGAAGGCAATTCCGAGGTTGTGCCCCGGGATTTCACCCCCAACTTAGATATCCGCCTACGCGCCCTTTACGCCCAGTAATTCCGAGCAACCCTAGCCCCCTTCGTCTTACCGCGTCTGCTGTCACGAAGG
+
CCCCCGGGGGFGGGGG@EGGGGGGGFGGGGGGGGGGGGGGGGGGGGGGGGGGGGGGGGGGGGGGGGGGGGEGGGGGGF@FGEGGGGGGG7ECEFGEFGGGGGEGGGGFFFGFDGGCFGCGGCGFEGGG,A<F@EFFDFAF=FGGFFGGGGGGC=E,=DFGCGFFFECFFGGGGGGGGGG5FGGF,CC5CC,>89CFCCEC=DC<C7:74)C<EDFGCF=F71;F7<)0*>5><@ED><@FFEC7>/*)++<**8**/396))5052C;FB5)052:*,)+).,1((,)46-4*5):>:0(-
@M03506:14:000000000-AKVR1:1:1101:17627:6489 2:N:0:48
GATAGGACTACCAGGGTTTCTAATCCTGTTTGCTCCCCACGCTTTCGCGCCTCAGCGTCAATTACGGGCCAGATAGCCGCCTTCGCCACCGGTGTTCTTCCCAATATCTACGAATTTCACCTCTACACTGGGAATTCCACTATCCTCTCCCGCATTCAAGCTCATCAGTATCAAGCGCAGCCCCCAGGTTGAGCCCGGGAATTTCACGCCTGACTTGATAAGCCGCTTACGCGCCCTTTTCGCCCCTTAATTCCGAAACACGCTTGCCCCCTCCGTCTTACCCCGGCCGCTTGCCCGAATT
+
CCCCCGGGG-CFGGGGCFGFGGDGGGGGGGGGDFGGGGGGGGGGGGGGGGGGGGGGGGD@CDGGFGGGGGGGGGGGGGGGGGGGGGGGGGGGEGGGGGGGGGGGGGGGGGGGDGFCFGAFFAFGAG9FEFGGGGGGGGGGGGEEFDGDFGG6CCGGG8DEFD?AF=DDGG,3<EGGGEEG>8E:@>EC8BE7::D>E>CE5C<CC@EGFGFDCDDF*7A++2;=35))22)5)25C,96+3197C**)<<:*9@6<5,)*))017*/?FFG>)**/*()3:(,,((()(03(7::4<)(((
@M03506:14:000000000-AKVR1:1:1101:15927:6517 2:N:0:48
GATAGGACTACTGGGGTTTCTAATCCCGTTCGCTCCCCTAGCTTTCGCGCTTCAGCGTCAGTGTCAGCCCAGCAACCCGCCTTCGCCGCAGGTGTTCCTCTCGATATCTACGCATTTCACCGCTACACCGAGAATTCCAGTTGCCCCTTCTGCACTCTAGCCCCGCAGTATCGATTGACCTTTCCGGGTTAAGCCCGGCGATTCCACAACCGACTTGCGGTGGCCGCCTCCGCGGCCTTTACGCCCAGCAATCCAGATCAACGCTTGCTCCCCCCGCATTACCGCCGCTGCTGTCCCGGCG
+
CCCCCGGGGGGFGGGG@FGFGGFGGGGGFDFGGGGGGGGG@FGFGFGGGGCFGGGGGEFEEFDGGDFGGGGGGFFGGGGGGGGGGGGGGEGGGFGGGGEC,EFF8FEGGGGCFGG:FGDFGEGCEEFGFECG+@DAFGCGFEEE8D8FDFGGGGG9DAF,DCB8EG8C5E;FGGECGGGFFD<>>*?EC8F?;9CFED***1;+>9+==<<DC<C5075EDDCF49))/*0**)))-9)2+37<DC5)*;**)00*2)*+/)))*2*)+94579::*()*.6<6((2<9)2)).)**)-,-
@M03506:14:000000000-AKVR1:1:1101:24938:6524 2:N:0:48
GATAGGACTACCGGGGTATCTAATCCCGTTTGCTCCCCTGGCCTTCGTGCCTCAGTGTCAGGAACTGTCCAGAGACCCGCCTTCGCCACTGGTCTTCCTTACGATATCTACGCATTTCACCGCTACACCGTAAATTCCAGTCTCCTCTCCAGTCCTCAAGCACCGCAGTATCAAATGCAGTTTCGGAGTTAATCCCCGATCATTCACACCTGCCTTACGGCGCCACCTAAGCACCCTTTACGCCCAATGAAACCGTACAACGCTTGGGACCCGCGAATCACACCTGCTGCTCTACCAGTGC
+
CCCCCFGGGGGFFG@FFGGGGGGGG9FGGGGGGDFFGGFFC<AFGCFEFEGFGGGGGGCFGFGGGEGGGGGGFFFCGGDGG,BFFDCCFGD8CEFCFFFF9,B<ACGCEGFCGCFGFEEDGGGCFGGCGGGG@F;AAFFF;=EFFGGD8ED8>D?FG8DDE8?ECEE>8,6,@8,,,3,@EA,8:++:@@=F95,@87C**3>::@C:<CD4,;DD6<4*??)=)8A;+*22CAAD@*6<+/87C5/)<C+**0)/*(*3<);7***)*)/)0)*//()+.)((,(.))*))*).*))-.-
@M03506:14:000000000-AKVR1:1:1101:21298:6534 2:N:0:48
GATAGGACTACCAGGTTTTCTAATCCCGTTTGCTCCCCTGGCCTTCGTGCCTCATTGTCAGGAACTGTCCAGAGACCCGCCTTCGCCACTGGTCTTCCTCATGATCTCTACGCATTTCACTGCTACACCATGAATTCCAGTCTCCTCTCCAGTCCTCAAGCACCGCAGTACCGAATGCAGTTTCGGTGTTAATCCCCGAACTTTCCCACCCGCCTTACTGCGCAACCTTCCCCTCCTTCACTACCAATGATTCCGTAGCACGCTTGACACCTGTGTTTTACCGTGGCTCCTGGACGATAGT
+
CC<86@FEFGGFDE@-;CF6C<<FFFFF@FFGG@FFCCFF,CCFGC,EDFFCCC,E@C6C,E<CCFF,6;EFFEF<FE:B6,BFCEG::FFEFGGFDFFF,<F,,5AEFGCG74?CFE5AF,9E9A9F,:,5C?EFGFFGE,9,=EG,,,9,4984;,9,,,,6+++6A=,3+++6@DD,7,68+8+1+36,,,,,++5+++5@,,4@@*0**3;*9C+<C*C**828,2),0)2*(+0511+22+86C@+11;***/*+*2.*/8*)3)*0)03+*,0<3-(((-(0).()0(())0(,-
@M03506:14:000000000-AKVR1:1:1101:9046:6542 2:N:0:48
GATAGGACTACCGGGGTATCTAATCCCGTTTGCTCCCCTGGCCTTCGTGCCTCAGTGTCAGGAACTGTCCAGAGACCCGCCTTCGCCACTGGTCTTCCTCATGATCTCTACGCATTTCACTGCTACACCATGAATTCCAGTCTCCTCTCCAGTCCTCAAGCACCGCAGTATCGAATGCCATTTCGGAGTTAAGCTCCGAGCTTTCACACCCGACTTACGGCGCCACCTACGCACCCTTTACGCCCAATGACTCCGCACAACGCTTGAGACCCCTGTATTACCGCAGCCGCTGGCCACGCTG
+
CCCCCGGGGGGGGGGG@FGFGGGFGGGGGGGGGGGGGGGGGGGGGGGGGGGGGGGGGGGGGGGGGGGGGGGGGGGGGGGGGEGGGGGGGGGGGGGGGGGGGGGGFGGGGGGGGGGGGGGGGGGGGGGGGGGGDGGGGGGGGGEDAGGGGGDCFGFGGFDGGFGGGGGEGCFGDGGFFGGFGFGGFEGGGGFFFGCGGG69*;DFGGGGGDDDEDGEDF*1?DDE)C4)+2:=<DDG2C/>C*>DGGGF6F9/9?5/535*7>E9D*26*997)1/<9:*369((((-)()-431(*)0(((
@M03506:14:000000000-AKVR1:1:1101:3554:6569 2:N:0:48
GATAGGACTACCGGGGTATCTAATCCTGTTTGCTCCCCACGCTTTCGCACCTCAGCGTCAGTACCGGACCAGTGAGCCGCCTTCGCCACTGGTGTTCTTGCGAATATCTACGAATTCCACCTCTACACTCGCAGGTCCACTCACCTCTTCCGGACTCTAGCTTCTCAGTATCAAAGGCAGTTCTGGAGTTAAGCTCCAGGATCTCACCCCTGACTTACAAAGCCGCCTACGTGCGCTTTACGCCCAGTGATCCCGAACAACGCTAGACCCCTTCGTACTACCGCGGCCTCTGGCACGAAGG
+
CC@CCGGGGGGGGGGG@F8FFGFGFGGGFGGGGGGG?CFFGGECGGGGGEGECGGGGGGGECFCFGGGGGFF,CFEFGGEDCFFGGGGGFFFFGG+BEAFGEEEGGFGGGGGCF,A9FFGE8FEFGGC,A@F@C+ADEFB;FGG?BFGFGF>>CC:?FFFG7;E,7@5;:@9<:,3,,9C@97>D9D7<EFGC768<,>=:*,5:5,:;/**4;7<1+;,*2*8))8)2;>*;:BG9C>GEGDD<51)<@C46@D3)3/07;@<C*+9+7<<)*2;@(00).((,1()(0(402:6))2:0
@M03506:14:000000000-AKVR1:1:1101:26230:6593 2:N:0:48
GATAGGACTACCAGGGATTCTAATCTCGTTCGCCCCCCTAGCTTTCGTGGTTAAGCGTCAGGTGCAGCCCAGTAGGCCGCCTTCGCCTCTGGTGTTCCGCCGGATCCCTACGCATTCCACCCCTCCACCCGGAATTCCGCCGACCCCTACTGACCCCCAGTCGAGCAGTTTGGAATGGCCTCTCCCCGTTAAGCTGGGACATTTCCCCCCACACTTGCTGCGCCCGCCTGCACGCCCTTGCCCCCCTGTCACCACGGACAACGCCCGCGCCCTTCGTTTTACGACGGCTGCGCGCTCGATG
+
8,-ACCC<EC<FFGG--6,;,=,,C,C8F@<B7,8::+8D,,CF,,B,:,C8,,6EF@@CE,9,@<FGG76C,,,6EA6+::,C,?,8,9EAF<F7A?,4B+C+4@,4A94?++@@,,,9,+8+@@<D<C7:=3=3EBDE@83@++**36,,,43,*3*4,4**4=CFF,4CC,,,,60>EC,:,,*1*2:;+>CC?***/2++++3*/9)9*9*3*:*+91)*)).0*9)*2.)*,).*+3*7):*)0+0****7)9)*)0))/*/)*))08****(.2)4(((((.(0(-),41))(()
@M03506:14:000000000-AKVR1:1:1101:14084:6613 2:N:0:48
GATAGGACTACCGGGGTATCTAATCCCGTTCGCCCCCCTAGCTTTCGCGCTTCAGCGTCAGTGTCAGCCCAGCAACCCGCCTTCGCCGCAGGTGTTCCCCTCGATATCTACGCATTTCACCGCTACACCGAGAATTCCAGTTGCCCCTTCCGCACTCTAGCCCCGCAGTATCGATTGACCTTTCCGGGTTACGCCCGGAGATTTCACAACCGACTCCCGGTGCCCGCCTCCGCGCCCTCTCCGCCCAGTACATCCAAACACGGCTCCCCCCCCCCGCATCCCCACCGCTGCCGCACCGGGG
+
CCCCCGCFFCCFD7+8@C@EGGEGAE,BEFGEGGEEGGDGCECCFGGGGGGGDGGGGGGGGGGGGGGFFGGGGGGGCCCEGGGGGGGGG7BCFC:BEB9AFGE@FC:EECFC+4F@?F9F?+6+@F@8FFCCF7>FGGC9FFCG7>:DFG,@CC8*@F;9CCEC5C88*1,@:AFC=94>;97=;;8*/=*4BE*88*/*?*29<9EGCC5)55=**17=5)):7CB::*75D)7763)0*2)**21)+3<6760*><>*)).))2*)*01)01:*2-01(.,(,,,5-)33)((9))4,(
@M03506:14:000000000-AKVR1:1:1101:13857:6617 2:N:0:48
GATAGGACTACCAGGGTTTCTAATCCCGTTTGCTCCCCTGACCTTCGTGCCTCAGCGTCAGGAACTGTCCAGAGACCCGCCTTCGCCACTGGTCTTCCTTACGATATCTACGCATTTCACTGCTACACCGTAAATTCCAGTCTCCTCTCCAGTCCTCAAGCACGCCAGTATCGAATGCAGTTTCGGAGTTAAGCTCCGAAATTTCACACCCGACTTAGCGCGCCACCTACACACCCCTTACGCCCAATGAATCCGAACAACGCTTGAGACCCCTGTATTACCTCGGCTGCTGCCACATAGC
+
CCCCCGGGGGGGGGGGGGGGGGGGGGGGGGGGGGGGGGGFGGGGGGGGGGGGGGGGGGGGGGGGGFGGGGGGDGGGGGGGGGGGGGGGGGGGGGGGGGGGGGGGGCGGGFGFGDFGGGGGGGGGGGGGGGGG7FGDFGGGGGGGGFGFFGGGGGGGGGGGGGGGGG>CFDDF>FDF?9FC,=@FGD6EECFA;CCFFG65CDGE7CC7CD?777C::+@EDCGG4<A60*)=*:>G(>;+<:C<55*0+??+;=/9*(9CFBE3***/;=*).7*<CB=+)9)34:1)3>,3*()95))67
@M03506:14:000000000-AKVR1:1:1101:5386:6623 2:N:0:48
GATAGGACTACAGGGGTATCTAATCCTGTTTGCTCCCCACGCTTTCGCGTCTCAGCGTCAGTATCCGACCAGGGGGCTACCTTCGCCACAGGTGTTCCTCCCGATATCTACGCATTTCACCGCTACACCGGGAATTCCACCCCCCTCTTCGGTACTCTAGCTTGCCAGTTTCATGCGTCGTTCCCCGGTTGAGCCGGGGGCTTTCACACATGACTTAACAAACCGCCTACACGCCCTTTACGCCCAATGATTCCGAACAACGCTAGCACCCCCTGTATTACCGCGCCTGCTGGCCCGGCGT
+
CCCCCGGGGGGGGGGGFFGGGGGGGGGGGGGGGGGGGGGGGGGGGGGGGGGGGGGGGGGGGGGFGGGGGGGGGGGGGGGGGGGGGGGEGGGGGFFGFGFGGGGGGGGGGGGGGGDGFGGGGGGGGGGGGDGGGGF8FFGGFEGGGGGGGGGGGGGGCFGGGGGCFGG65>FGGGFGEGGGEEDC<<CEECCBFFFGGGDCC38FCEGGG3C4EGGGGCFF:DGFCDEFGGFCC@FD>>6@@5DGD5C>E9+*9@G**-C?FDDC*:<?C)7)7)*3+-906<<(((-04)5)032*))(,(
@M03506:14:000000000-AKVR1:1:1101:11641:6627 2:N:0:48
GATAGGACTACTAGGGTTTCTAATCCTGTTTGCTCCCCACGCTTTCGCACCTCAGCGTCAATACTTGTCCAGCGGGCCGCCTTCGCCACTGGTGTTCTTCCGAATATCTACGAATTTCACCCCTACACTCGGAATTCCACCCGCCTCTCCAAGATTCTAGCAATCCAGTCTCAAAGGCAGTTCCGGGGTCGCGCCCCGGGCTTTCCCCCCTTACTTAAATCGCCGCCCACTTGCGCTTTCCCACCCGTCACTCCGAACAACCCCAGCCCCCTCTTCTGTACCGCCGCCGCTGGCACCGTGT
+
CCCCCGDFFECFGGGGGGGFGGCEFGGGEGFGG<FGGGGG@CGGGGGGGGG8EFFFGGG7CFDFEDFFGGGDF7FEGGGGGEDF7F:=CGF8EGGBFG<FEF=CE7<FCE<F@<<FFF9FG,@A+EFG,:+@F@DFGGDGGG7E=8CE8D,,,,3>E8,,@A;DFDF,7@>F77@;6CF5D=CGGG5*;*4*4=:CC**13/=6>+A=*:9*<*<<>7*+:97:)9D)295+29)7455+++*2*/17***1*)*/12)*)).1**;0255)8*+++)1+6>0((,(02B90581=)8(((
@M03506:14:000000000-AKVR1:1:1101:10563:6671 2:N:0:48
GATAGGACTACCAGGGTATCTAATCCCGTTCGCTCCCCTGGCTTTCGCGCATCAGCGTCAGTGTCGGCCCAGCAACCCGCCTTCGCCGCAGGTGTTCCTCTCGATATCTACGCATTTCACCGCTACACCGAGAATTCCAGTTGCCCCTTCCGCACTCTAGTCGCACAGTATCAGTTGACCTTTCCGAGTTAAGCCCGGAGACTTCACAACTGACTTGTGCTGACCGCCTACGCGCCCTTTACGCCCAGTAACACCGAACCACCCTTGCCCCCCTCCGATTCCCCCGGCCTCTGGCCGGGCG
+
CCCCCGGGGGGGEGGGGGGGGGFGGGCGFGGGGGGGGGGGGGGGGGGGGGGGGGGGGGGEGGGGGGGGGGGGG8FGGGGGGGGGGGEDGCFEFG<CGFEGFGGCFGDGFCFGGEFGGGGFGBECCF=FGEFGGCGFGGFCFGDGGGGGGGGGGGGEGGGGGF>EGG>FGA;A:DDGG?FFGGGFF5;7@E9CGGCFE=EGC*>CFCGGGGG4A6CF7:)=F++=C)35:5@*5)7C9C?C7EGDC**02:+99/9))(//75)/7A8)+)15B)1*2()*))).,(-)(),4).)/))(((
@M03506:14:000000000-AKVR1:1:1101:8004:6674 2:N:0:48
GATAGGACTACCGGGGTTTCTAATCCTGTTTGCTACCCACGCTTTCGTGTCTCAGCGTCAGAAGTGGTCCAGTAAGCTGTCTACACCACAGGTGTTCCTCCTGATATCTACGCATTTCACCGCTACACCAGGAATTCCGCTTACCTCTCCCACCCTCAAGCACTCCAGTTTCCGCCGCACCCTCCCGGTTAAGCCGGGAGATTTCACAACAGACTTAGAGCACCGCCAACACCCTCTTTACGCCCAGTCATACCGAACAACGCTTCTTGTCTACGTATAACCGCGTCTGCTGGCCCGTAGT
+
CCC8CDGGGGEFFGGGGGGGGGGGFGGGGFCFGGGGDFFGGGGFGGGGGGGDFGGGDCGGGGGFFGGGFGGGCFFGGGGGCECF<CEFG?F<FFFGGGGFGGGGGG9FCAFGGGDGGG<BEFF@GE,9,+AFEGG=FGFGGG7BF9EFGFGFGC=3@6,3>FF,8DG8DDCFGGGEE>+@6:6C>B:*5>8,,@B>;7**/;AFF@FF64/867C78CFDC6CFC3;)*:>C*>)8@>1<C=5D5E:9+30*7595)4)*87@5**+/+*2*92*2+6)+),(((--)(*-))-3*).(-(
@M03506:14:000000000-AKVR1:1:1101:15519:6698 2:N:0:48
GATAGGACTACTGGGGTATCTAATCCTGTTTGCTCCCCACGCTTTCGTGCCTGAGCGTCAATCTCAGCCCAGGGGGCTGCCTTCGCCATCGGTCTTCCTCCACATCTCTACGCCTTTCACTGCTACACGTGGAATTCCACCCCCCTCTGCCAGCTTCGATTCGACTAGTTTCAACCGCCATTCCCAGGTTAAGCCCGGGGCTTTCACAGCAGACTTTGCCAACCGCCTGCGCCACCTTTACTCCCGGTAATTCCTATTAACCCTGGCACCATCCGTATTACCTCCGCAGCTGCCATGTAGT
+
9@@CCGGGGGEFGGFEGDFGDDFGGFGFFGGGGGGGGGGG+CEFFGDFCCDAFFEFGGG@7FCEFF<CDFF8DCGGGGGEFFFC@CFDGGFG@,855FA9F8=FEG?FGDFGC4,C9FGFF<E?FD9FGCD>@F9F<9AF:8EC=86FFGGFF6=9>+=,=EEGE>BCG,@3=3C:C*7;>EFAFGFGE,2DCF:@CEG5*)=,>CE+AC*8*;E?FGF77CD5)>E8**.>*))*,*122+2*9**)2*+/*9*2:)*3=*.***2.3>**)9*;*36+6<).(,(0-)(.).)*9*.).
@M03506:14:000000000-AKVR1:1:1101:8803:6703 2:N:0:48
GATAGGACTACCGGGGTATCTAATCCCGTTTGCTACCCTAGCTTTCGCGCCTCAGCGTCAAGAACAGGCCAGGAAGTCGCCTTCGCCACTGGTGTTCCTCCCGATATCTACGCATTTCACCACTACACCGGGAATTCCACTTCCCTCTCCTGCCTTCGAGTCGAACAGTATCGCGTGACCCTCCCCAGTTGAGCCGGGGGCCTTCACACGCGACTTGCACGACCGCCTCCGCGCTCTTTACGCCCAGAAACTCCGGACCAACCCCGCCACCTACGTATTACCGCGCCTGCCTGCCCGGAGT
+
CCCCCGGFFGGGGFGGGGGGGGGGGFFGGGGGGGGGGGGGGGGGGGGGGGGGGGGGGGGGGGGFGGFGGGGGGFGGGGGGGGGGGGGGGGGGGGGGGGGGCFGDGGGGGGGGGGGGGGGGGGGGGGGGGGGG7FFFGFGGCFGGGGGGGGGGGGGGGGGGGGGGGGGGE:EGDGGEEEGGDEG5CECCCDFGC?>**=EGGDG6>CFFF)3755/2:74CD9DC)5>5**)*18>G?*=<CC<D<*8.:6**949)9()*))7*1*2.*)9)06;*+.)06)(,(((0(0()/((9))32(
@M03506:14:000000000-AKVR1:1:1101:3801:6709 2:N:0:48
GATAGGACTACAAGGGTATCTAATCCTGTTTGCTCCCCACGCTTTCGCACCTCAGCGTCAACAATCGTCCAGTAAGTCGCCTTCGCCACTGGTGTTCTTCCGAATATCTACGAATTTCACCTCTACACTCGGAATTCCACTTACCTCTCCGATGTTCAAGCGATGCAGTCTTAAAGGCAATTCCAGGGTTGAGCCCTGGGCTTTCACCTCTAACTCACAAAGCGGCCTACGTGCGCTTTCCTCCCAGTAATTCCGACCAACGCCAGCCCCCTCCTGATTCCCGCCGCTGCGGGCACTGAGG
+
CCCCCGGGGGGGGGGGGGGGGGGGGGGGGGGGGCGGGGGGGGDGGGGGGGG8@FGGGGGEGGGGGGGGGGGDFGGCCFGGE@FGGGGGGG@FGFFCGGGGGGCG>EGGGGGGGG<FGGGGGGFEGGGGGGECC@D8FFFGGFGFFGGDGGGGDEGFGG9ECGD8EEF9FFCFGGGGF?FFGGG9DFFEF8:7DFFG?F59@*55<CCGAC**@+>,=D*<*3**390:,*),*2/),8A+<+1;**+/<+7+1;79)68CD5@))1*7*775@G*++6*+..,,((4.(;(,)((1))-.(
@M03506:14:000000000-AKVR1:1:1101:5013:6740 2:N:0:48
GATAGGACTACCGGGGTATCTAATCCTGTTCGCTCCCCACGCTTTCGCTCCTCAGCGTCAGTTACTGCCCAGAGACCCGCCTTCGCCACCGGTGTTCCTCCTGATATCTGCGCATTCCACCGCTACACCAGGAATTCCAGTCTCCCCTGCAGTACTCCAGTCTGCCCGTATCGCCCGCACGCCCACAGTGAAGCTGTGCGTTTTCACGAACAACGCGACACACCCCCTACGACCCCTTTACCCCCAGTCATTCCGGCCAACGCTCGCCCCCTACGTACTACCACGTCCGCTTGCACGTCGT
+
CCCCCGGGG?FGGGGGGGGFGFGGGGGGGGCFGEFGGGGGEGGGGGDGGGGGGEFFGGGFGGGFGGFGGGGGGGCFFG@GCFGGFDGEFFGGGG@CGGGGGGFG,,EEFEGGGCFEFD9FFFGGGGGFGCFF+,D,,A;DFFGGGGEF+=>@EFF>D==,@CGCFGGG@+@F6>EEEGE>5E>>5EE5,,6,?86EF,,4*:4;E+=:=))2*2::/):5)*1:))0)*95:)..932)+22*>DG56+2068@>7)()*.07*9**.;)97)9*8<(.+.(),2(-)(54,73)2)),(-
@M03506:14:000000000-AKVR1:1:1101:15890:6756 2:N:0:48
GATAGGACTACCGGGGTTTCTAATCCTGTTTGCCCCCCACGCTTTCGCGTCTTAGCGTCAGAAACCGTCCAGATAGCCGCCTTCGCCACTGGTGTTCTTCCCAATCTCTACGTATTTCACCACTACACTGGGAATTCCACTATCCTCTCCGGTCCTCTAGTCATCCAGTATCAAGTGCATTTCTTGAGTTGAGCTCAAGGCTTTCACACCTGACTTGAACAACCGCCTACACGCGCTTTACGCCCAGGAATTCCGAACAACCCTACCCCCCTTTGTCTTACCGCGGCCGCTGGTACGAAGT
+
CCCCCGGGGGGGEGGG@FGGGGGGGGGGGGGFGGGGGGGGEGGGGGGGGGGGGGGGGGGGGGGGGGGGGGGGFGGGGGGGGGGGGGGGGGFFGGGGGGGGGGGGGGFGGABFGGGGGGGGFGGGGGGGGGGGGGGDGGAEGFGGGGGGGGDGGGGFFGGDFGGGGGGGGAEEFGF;EFCCCD<EF,@CGGAFFDFGGCF?GFGFGDGGGGG>GGGG88ACCFGG4C>5CF);7>08,>)+<CD<C5*)*2<)*9*9*4C*)).*2*;>5<<:.*2<<-9+63(1(,3),7363()*08((-
@M03506:14:000000000-AKVR1:1:1101:27320:6766 2:N:0:48
GATAGGACTACCGGGGTTTCTAATCCTGTTTGCTCCCCCGGCTTTCGTGCCTCAGTGTCAGGTGTTGTCCAGGGACTCGCCTTCGCCACTGGTGTTCCTCTTGATATCTACGAAATTCACTGCTACACCGAGAATTCCAGTCCCCCTTCCAAACCCCAAGCACGTTAGTATTCAATGTCATTGAAGGGTTCAGACCTGCGCTTTCATATCAAACTTAACTTGCGATCTTCCCACCTTTTACGTCCAGTGTATCCGAACACCTAGTGGGCCCACGTTCTTACACCGCCTGCATGCCCAGCGG
+
CCBCCFFEF-;,@F@766;EF9,CFA;<6CFFGG9E@,@7FEGCEC@C@7,<CEDEFEFA<E<,,69:E<9@@@@C,,@+@CF<CC,=:D@CF89:<9FA,?,CE<FE9EAF+4+4C<FCAF9EF,,,94>F++CEF9DA,@>F=BC,3,,,7+++6++6+,66,3>+,,,,,5,@@,,,,@:,7,,*,3,,,,6@,@,**3**,5,,5++5:C>@C7+,21+*2*081C+4?A3*5+*+3**;*:<7?+>+++***(2*.))*20*);)1).)12;3/+.))(-,-),)(-*).*).((,
@M03506:14:000000000-AKVR1:1:1101:3287:6766 2:N:0:48
GATAGGACTACCGGGGCATCTAATCCTGTTTGCTCCCCACGCCTTCGCACATCAGCGTCAGTACCGGGCCAGCGAGCCGCCTTCGCCACTGGCGCTCTTCCGAATATCTACGAATTTCCCCTCTACACCCGGAGTTCCACTCACCCCTCCCCGACTCAAGCTCTCCACTATCAAAGGCAGTTCTGCAGTCGAGCTCCAGGACTTCACCCCTGACCTAGAACGCCGCCTCCCTGCGCTTTACGCCCAGTGATCACGAGCAACGCGAGCCCTCTTCGTACTCCCGCGCCCCCTGGCCCCACCC
+
CCCCCGGGE9CF@FGG+@FGGG9FGGGAF<FAF<FFFEFGGG,CFGGGGGGAFDGGEBFCEEFEFC+:FFBC,++@FG7@F78FCF=F=EF8E++@FDC?F@GG@<<FA5FD7==F,C,CFBF@?F,A,=3@++3,9=;F;D,DD8E+>EC*44@*@,@2:,?>>:D,5<,?::,59C,*,51;F,=E;,*41=*3+3>*;/3+5+9+;D<56C+19*6<*8DGDGE>5*)2*))9,*0+<*759*19+++**01*)9)*8BE)7*8>C)9)*:;**,0+54(71((.(.--).,*))((-
@M03506:14:000000000-AKVR1:1:1101:8928:6769 2:N:0:48
GATAGGACTACCGGGGTATCTAATCCGGATCGCTCCCCACGCTTTCGCTCCTGAGCGTCAGTACCAGTCCAGGATGCCGCCTTCGCCGCTGGTGTTCCTCCGGATCTCTACGCATTCCACCACTACACCCGGAATTCCGCATCCCCCTACTGGCCTCAAGCTCGACCGTATCGCACGACCCTCCCCGGTTGAGCCGGGGTGTTTCACGCACGACGCATCGAGCCGCCTGCGAGCGCTCTACGCCCAATAAATCCGGACAACCCCTGCCCCCTACGGATTACCCCCTCTTCTGGCACGTAGT
+
CCCCCGGGGGGGGGGGGGGGGGGGGGGGGDGGGGGGGGGGGGGGGGGGGGGGGGGGGGGGGGGGGGGGGGGGGFGGGGGGGGGGFGGGGGGGGGGGGGFGGGGGGGGFGGGGGGGEFGGGG<FGFGGGGGGDCEGGEGGGGGGGGGGGCGGGC?DGGGGGGGGGCEGC>5BFGEGGG*7EC8CE?CCECE8:BFEGGGGEG>=FG+C==))/2>E=)*0*017=CGF@CD5:C@BG6*.3<*99CE*7+@+/*95)*45:5))*9:@FGFG@)****-0+-4((((-))/6)94(9..(((
@M03506:14:000000000-AKVR1:1:1101:22279:6776 2:N:0:48
GATAGGACTACCCGGGTATCTAATCCTGTTTGCTCCCCACGCTTTCGCGCCTCAGCGTCAGTAACGGGCCAGTGAGTCGCCTTCGCCACTGGTGTTCTTCCGAATATCTACGAATTTCACCGCTACACCGAGAATTCCAGTTGCCCCTTCTGCACTCTAGCCCCGCAGTATCGGCTGACCTTTCCGGGTTAAGCCCGGAGATTTCACAGTCGATTTGCGGCTGCCGCCTACGCGCCTTTTACGCCCACTATATCCTAACATCGATTGCCCCCCCCCTCTATCCGCTGCTGCTGGCTCCGTG
+
CCCCCGFGGGGGGDGGGGGGFGDGGGGCDGGGGGGGGCGG@EGGGGGGGGEDE8<,FFDGGG9E,8@FEGGGE@EGGFGF7FCGGGGGGGGFGG,=FAFFFE+C:FFG,,EB7EEFGFFD5+=>FDFFFE7FC+AD9CFFF;@EE,>DDDEFC88DFC;,=AFCE>+5;;3743@8@8,D,9:2>BC5*>:B?,,4:*//30+>CCFG70*7**58+:5*)))*19).*/8C3)09(**<:+//9*;)22+9*6C**-*+*0)*/02*+0/)7)/**()+))4(3(-50))40((*0),-(
@M03506:14:000000000-AKVR1:1:1101:6065:6780 2:N:0:48
GAGGGGAATACCGGGGTCTCAAACCGCGTGCGCTCCCCACGCTTGCGTACGTTAGTGAGAGGTAGAAGCGGGTCACGTGCCTGCCATATGGGTGTCTCCACTAATATATACGGATTACACTCCTACACGGGTAATTACACTGACCTCCCTTACCCTAGCGCTGACGAGTCTAGCGCAGTTTCAAGGTGGAGAGCCGGGGGCTCTCACTACACATTTACTCCACCCCCGACGCAGCTCATCACGCGCAGTACCGCTTGAGAACGCTTCGCCCTCACTTACGACCCACGCGTCTGCCAGTTCG
+
6,-,,++-6C-,BFC@C7<,,,,,,6++86B:F+BF<C,@6+CC,,C@,++6:@FDC,,,,?,C6,<:<++@++4,,4,++,,:,,<55,,,:+8,,C,FF,,:,@<,,,C<++8+,:,,,435FG,3++@+3,,,,,,,,3,,@EDCE,,,4,5,,,,53@C5:**334,,,,>*;:*>,,4?CC,,**2,*4,**1***)*+0:++0275+*+3;**0***:1)))/)0*)))2)20+<99*/*2):9:*)0/*1(*/*/)*1**)*)*))*2++)**-31((((0()(-0).9)9))(
@M03506:14:000000000-AKVR1:1:1101:25352:6790 2:N:0:48
GATAGGACTACCGGGGTATCTAATCCCGTTCGCTCCCCATTCTGTCGTGGCTGAGCGTCAGGTACGAGCCAGGGGGCCGCCTTCGCCTCTGGGGTTCCTCCGGAGCTCTACGCATTTCACCACGACACCCGGAATTCCACCCCCCCCTCTCGTCCTCTCGTAAAGTAGCATGGCCAAACCGCTCCCTGCTACTCCGCGCGATTCCATTCACCACTTACGTCCCCGCCTGCCCACCCTTGCCGCCCAGCTACGCCGCATCACCCTTCCCGCCTACGTTTTACCGCTGCCGGCGGCCCGTTCG
+
CCCCC,EFGF-CF+C@8-,<FA,;;<6,CCECE@F:F@FG9CC,CFF<B,6C6C6EFF766,<C<B@@@:E,D7:FEGE7F=4E7CF@C?<<,@FFGF?B<46?+>8B,,8+>+++CFFFCFF+@F+=+@F7+@F,DCFFCE7::4>4*,:C;=E*;,,/*:*/;++++++,*3++**//**21*=06*<++00<C=E*/*)*+0+0++20*<7++0*)2919C)>))*7):C@)96*0+3/117**)++0).0)))3)30)0/7*;)*0C:)2*281)+-)-3(40)40(-)(()0)((-
@M03506:14:000000000-AKVR1:1:1101:19061:6798 2:N:0:48
GATAGGACTACCAGGGTTTCTAATCCTGTTTGCTCCCCACGCTTTCGCACCTCAGCGTCAATATGTGTCCAGTAAGTCGCCTTCGCCACTGGTGTTCTTCCGAATATCTACGAATTCCACCTCTACACTCGGAATTCCACTTACCTCTCCACAATTCTAGCGATGCAGTCTTAAAGGCAATTCCGGAGTTGAGCCCCGGGCTTTCCTCTCTAACTTACAAAGCCGCCTACTTTCGCTTTACGCCCAGTAATTCCGAACAACCCTAGCCCCCCCGCTATTACCGCCGCGTCTGGCACGGTGG
+
CCCCCFFGGF@F8@FFGGCCFF<CFGE,CEFGCA<F@:FD@FGG<FCFEGGGECCFEGC:CDFGCFFFADGFGFAEEFEFFE@FCFGGD8F<EBFCFGGGGGGC?FGGGGG?CFEF,?FB8BFEEGGG9A<FG7DFGGGACE,9==E=@EAFCD=EFGF,,++@>C9,76=33@,7=D8=FG,3D>CC8,,8>4,:8CC**3,,5,,5=F7:=;C2;7+5**0,5?58***4++/:1<>7>*998E*2<9+18+***,)2>)09*285*0).))*2*44<<<(((,(0,7((0),0).(((
@M03506:14:000000000-AKVR1:1:1101:27252:6803 2:N:0:48
GAAAGGATTACCAGGGTATCTAATCCCGTTCGCTCCCCTAGCTTTCGCGCCTCAGCGTCAGTGTCAGCCCAGCAACCCGCCTTCGCCGCAGGTGTTCCACTCGATATCTATGCATTTCACCGCTACACCGAGAATTCCAGTTGCCCATTCAGCACTCTATATCCGCAGCATATGCTGACCCTTCGGGGTAAAGTCTGGCGATCTCACCGTCAGCTCGCTGACGCCGCCTACGCTCCTCGTATGCCTAGTAACACAGGAAAACGGTTGTCCCCCCCCGTGTCCTGTGGCTTCTGGCATGGTG
+
@C9CCFG-CCEFE<@7FEGGFCF,C,CFFFD7F,,@C7FGFGF<F<F,+7@:,CD<FF,CBFGGE,<CF,EEEFG86C8@CFEE7?EB:+8C4BFF,C,,5B<AECF9EC,5,,9A,,C<,B=@FF=,A>C@+=,CAD9DFDBFGD8D,=,3,,66D@;,,,7=+3BB+@,,,7,,,,5,3,A,**5*3*6,,,6,,1,****44,4,******4,2))1)***)5>./*)*)../.*.;**27:+3)3<F**//*1(*+).)*/;?7+0*0)7***-)*.4:2)).)().)/529*)().
@M03506:14:000000000-AKVR1:1:1101:20238:6836 2:N:0:48
GATAGGACTACCAGGGTATCTAATCCTGTTTGCTCCCCACGCTTTCGTGCCTCAGCGTCAGTATCGGGCCAGTGAGCCGCCTTCGCCACTGGTGTTCTTGCGAATATCTACGAATTTCACCTCTACACTCGCAGTTCCACTCACCTCTCCCGAACTCACGATCCTCAGTATCAAAGGCAGTTCTGGAGTTGAGCTCCAGGATTTCACCCCTGACCTAAATACCCGCCTACGCACCCTTTCCGCCCAGTGCTTCCGGACAACGCTAGCCCCCCTCGGTTTCCCGTGTCTGCTGCCCCTCATT
+
CCCCCGGGGCFFGGGGGGGCEGGGGGGGGGGGGGGGGGGGGGGGGGGGFGGFFGFFGGGGGGFFDGGGGGGGGGGGGGGGGDGGGEGGFCFGGGFCCFG9FCCFE+BE<EGGD8FFGGGGG9FFFAF:5A+>FGGGGG9:=ECEGGC9,@B+BEE@=E,33+@ECGFFGGGFGAD3,64@832,3>7AD@,,,3,@6,D?DF,2>F:71@C>CGGD4**,++;8):8/**/**:5C?G6+32*>)**0+++1;41)*(9:>>339*+58:5).****-0+))(,(.,/5B),*.(/).(-)
@M03506:14:000000000-AKVR1:1:1101:4267:6841 2:N:0:48
GATAAGACTACCGGGGTTTCTAATCCTGTTTGCTCCCCTAGCTTTCGCGCCTCAGCGTCAGTTGTGGTCCAGTGCGCCGCTTTCGCCACAGGTGTTCCTCCCGATATCTACGCATTTCACCGCTACACCGGGAATTCCACGCACCTCTCCCACACTCCAGCACGGCAGTTTCGCCTGCCAGCTCCCAGTTGAGCCAGGAGATTTCACAGGTGACATACCCCCCCGCCTACGCCCCCTTTACGCCCAATAATTCCGCACACCGCTCGCCCCCCTCGTATTACCCTGCCTGCCTGCCCGAAGT
+
CCCCCCGGGGGFGGGGGGGGFFGGGGGGGGGGGGGGGGGGGGGGGGGGGGGGGFDFEFFGGGGGGGGGGGGGGFGGGGGGGGFFGE7=FGGGGGGGGGGGGGEGGDGEFGGGGGGGFEFFDGEG+>,FEGGGGGG8<F,C+8+8CFFFFFFFFEGGGCFCE7FG*C>EEC991:BB:D,>:=,??C,<F9EEFFGCF5C5*9EGG9CE:72>?C@C7=5+:)>=)/7<CC:>).7D9*9+3*9)9EC>602=40**)-5*.)09)*/5?37<)5*/*.0:64()(((/))()*.(1))(((
@M03506:14:000000000-AKVR1:1:1101:7335:6848 2:N:0:48
GATAGGACTACCGGGGTTTCTAATCCTGTTTGATCCCCACGCTGTCGCGCCTGAGCGTCAGAAACGAGCCAGTGAGCCGCCTTCGCCACCGGTGTTCTTCCCAATATCTACGAATTTCACCTCTACACTGGGAATTCCACTCACCTCTCTCGCCCTCAAGTTTCACAGTTTCAATGGCAGTTCCGGAGTTGAGCTCCGGGCTTTCACCACTGACTTGAGAAACCGCCTGCGCGCGCTTTACGCCCCGTAATTCCGAACAACGCTAGCCCCCTTCGTATTACCGCGCGCGCTGCCACGACGT
+
CCCCCGFGGGGGGGGGFFGGGGGGGGGGGGGFFGGGGGGGGGGGGGGGGGGGGGGGGGGGGGGGGGGGGGGGGGGCFGGGGGGGGGGGGGGGGGGGGGGGGGGGGGGGGGGGGGGGFGGGGEFGGGGGGGGDBFGGGGGGFGFGFGG??,EEGGGGG?FGFGF;EC9,3<B7D,;F78,CFFCD5EEGGGG?FG;:E5:C5CFGGFC7<FF4<C?FCF8:7*7*)9>DGG3*CFFCB7<<@=DGG*?@EEE08@<*/4)2<5:***+)07D57**2*.9<64213(()(),3)()*).4(-
@M03506:14:000000000-AKVR1:1:1101:10594:6882 2:N:0:48
GATAGGACTACTCGGGTATCTAATCCTGTTTGCTCCCCTAGCTTTCGCGCCTCAGCGTCAGTTGTGGTCCAGTGAGCCGCTTTCGCCACAGGTGTTCCTCCCGATATCTACGCATTTCACCGCTACACCGGGAATTCCACTCACCTCCCCCACACTCCAGCACTGCAGTTTCTATAGCAGACTCTGAGTTGAGCCCCGAGTCTTCACTACACACTTACAGCACCCCCCACGCGCCCTTTCCGCCCAATAATTCCGAATCACGACTCCCCCCTCCGTACTACCGCGGCTGCTCGCCCCGATT
+
CCCCCGGGGGFFGGGGCEFDGGFFGFGGGGGGGAEFF@DGGGGGGGDGGGG>@EGGGGFGGGGGGGDGGGGGAFGGGGGDFDDGGGGGGGGGFBFFGGGFBFGGEGGGGGGCGGGEGGGGCBFGGGGGGG>C:FCFFFCA=DFGG=?,+@8@>+@,668=F?C,,@9FFF,,@:D,2,23@@CFGC,<@F=D6CF8*41;**52>,=:,8F*,*<AC74?6CFC*5>)5C55):>91*97<*/*9**)3+09@46**(/<;7))/*+)*0>3)**/*(0+-,(-(-7>0))).(-*)01((
@M03506:14:000000000-AKVR1:1:1101:20629:6926 2:N:0:48
GATAGGACTACTGGGGTATCTAATCCCGTTCGCTCCCCTAGCTTTCGCGCTTCAGCGTCAGTGTCGGCCCAGCAACCCGCCTTCGCCGCAGGTGTTCCTCTCGATATCTACGCATTTCACCGCTACACCGAGAATTCCAGTTGCCCCTTCCGCACTCTAGCCAAACAGTATCACTTGACCTTTCCGAGTTAAGCCCGGAGCTTTCACAAGTGACTTGTTCGGCCGCCTCTGCGACCTTTACGCCCAGTAAATCCGAACACTGCTTGCCCCCCCCGCATTTCGCGCGCTCCTGCCCCGGGTC
+
CCCCCGGGGGGGGGGGFEGGGGGGGFGGGGGGGGGGGGGGGGGGGGGGGGGGGGGGGGGGGGGGGEGGGGGGGGGGGGEFGEGGGGFGGEFEFDFGGG9FFGGGGGGGAFFFGG>FGGGGGCFECGGGGEGGGGGGGG,CCFFCDFGFDGFEGGG>EFGADGG6:E,>EGGGGG,@,,CGGG7;<:*=DEGCEGGG*=CC*8CFC7+40*+31;9+*124*95A7CD>**)0))0)47*++*719**/+++*16)*1->6**1**+27C>C;3C=8*1)+6(4(((-0().))((*0)(((
@M03506:14:000000000-AKVR1:1:1101:25999:6927 2:N:0:48
GATAGGACTACTGGGGTATCTAATCCCGTTTGCTCCCCTGGCCTTCGTGCCTCAGCGTCAGGAACTGTCCAGAGACCCGCCTTCGCCACTGGTCTTCCTTACGATATCTACGCATTTCACCGCTACACCGTAAATTCCAGTCTCCTCTCCAGTCCTCAAGCACGGCAGTATCGAATGCAGTTTCGGAGTTAAGCTCCGAGATTTCACACTCGACTTACCGCGCCGCCTACGCCCCCTCTCCGCCCAAGGAATCCGAACAACGCTTGCGACCCCTGTAATACCGCGCCTCTTGGCACAACGT
+
CCCCCCEGGGGG9FGGGGGGGGGGGGFGFGGGGGGFGGGFCFGGGFGF,BDFGDGGGGGGCGGGGGGGGGG<A@FG?FFGDDGGGGGGGGGFFGGGDFGFGGGGGGEGGGGGG>==FAFGGCFCFFGGG7EDEGGF,<FFEFFF9,D;E,EFDG?3@FGFGFF6=3>BD9,83DFFGAF,7<EFD6++@:,,,<CFCEE*:*5:D:CFGF7CCD5:8:?:D)8*):).7C5E))021*0****1/:*.**0/9))*1(17:)0***1)10/)09*<+)/+626>(((0()--*5,*))((-
@M03506:14:000000000-AKVR1:1:1101:20405:6937 2:N:0:48
GATAGGACTACAGGGGTTTCTAATCCCGTTTGCTCCCCTAGCTTTCGCGCCTCAGCGTCAATGCCGGTCCAGGATGCCGCCTTCGCCACCGGTGTTCCTCCAGATATCTACGCATTTCACCGCTACACCTGGAATTCCACATCCCTCTCCCGGATTCAAGCCTTCCAGTATCGAACGCAGTTCCTCGGTTAAGCCGAGGGCTTTCACGCACGACTTAGAAGGCCGCCTACGCGCCCTTTACGCCCAGTACTTCCGAACAACGCTTGCCCCCCCCGTATTCCCCCCGCCGCCGGCCCGGGGG
+
CCCCCGGGGGGGGGGGGGGGGGGGGGGGGGGGGGGGGGGGGGGGGGGGGGGGGGGGGGGGGGGGGGGGGGGGGGGGGGGGGGGGGGGGGGGGGGGGGFAFGGG9FEGGGGGGGDGFGGGGGGGGGGGGGGGFCFGFGGCFFGGGGGGFGGGGGGGEFGFGGGGGGGGGGC3FC88EEG*@EGGGEBED:CEC,<F>E7CE**,5>+45C31)2C8C:CF+1;CFCDFEED)/)7)>2473<*7>7:8)<+09=F1*13)25;B5DCF?G>DBBG5/2()+)5(((-(0(.(()((17)2((
@M03506:14:000000000-AKVR1:1:1101:3619:6962 2:N:0:48
GATAGGACTACTGGGGTATCTAATCCTGTTTGCTACCCACGCTTTCGTGTCTCAGCGTCAGAAGTGGTCCAGTAAGCTGTCTACACCACAGGTGTTCCTCCTGATATCTACGCATTTCACCGCTACACCAGGAATTCCGCTTACCTCTCCCACCCTCTAGCATTCTAGTTTCCGCTGCACCCTCCCAGTTAAGCCGGGAGATTTCACAACAGACTGGGAACACCGCCTACACACTCTGTACGCCCAGTAATTCCGAACAACGCCCCCTGCCTACGTATTACCGCGGCTGCTGGCCCGTATT
+
CCCCCGGGGFGFFGGGGGFGGGGGFGFFGGGFGGGGGGGGGGGGGGGGGGGGGGGGGGGGGGGGGGGGGGGGGGCFGGGGGGGGGGGGGGGGGGGGGGFGGGGGGGGGGGGGGGGGGFAEFED:FFGGFGGDFFF,EEGGGGGGGFG@>EFGGGGGGGGFGGF8DGGGGE9,@EEGGD8DDEGGGGFFCFGAFGGCCGGGG7;EDFGGGG5?EG8@?C;EGGGG4C4)CCFF*0);8+;1CFD7DG5AG@?C6C4/*67*)07)/**)25*/95*2<))+.)(,(,-8,082)3(*55,(.
@M03506:14:000000000-AKVR1:1:1101:4593:6976 2:N:0:48
GATAGGACTACCGGGGTATCTAATCCTGTTCGCTCCCCACGCTTTCGCTCCTCAGCGTCAGGTAAGGCCCAGAGAACCGCCCTCGCCACCGGTGTTCCTCCCGATATCTGCGCATTTCACCGCTACACCGGGAATTCCATTCTCCCCTACCTACCTCTAGTCTGCCCGTATCCACCGCAAGCCACGAGGTTAAGCCTCGGGTTTTCATGGCAGACGTGACAGACCGCCTACGAGCTCTTTACGCCCCATACTTCCGGACAACGCTTGCCCCCTACGTATTACCGCCGCTGCTGGCCCGGAG
+
CCCCCGGGGGGGGGGGGGGGGGGGGGGGGGGGGGGGGGGGGGGGGGGGGGGGGGGGGGGEGGGCFGGFFGFFGGFGG<FGGGGGGGGGGGGGGGGGGGFFGGGGGGDGFCEFGGG7B<FFGGGGGGFGGGCEGCFCFFG9AEFGF?EFFGFCFFGFGGGCB9;FGGGGGGGGGGGGGGGEGGGFGC=EGGGCCCFF9:85:;;;@C@CGFFGC*=E/*85>CCFC33>EGFE*))15CBCCE<DCE*)76*/9=F351D5)7))/**)+095.1*22)/7)))(-(()(0(,050*05(((
@M03506:14:000000000-AKVR1:1:1101:15924:6979 2:N:0:48
GATAGGACTACCGGGGTTTCTAATCCCGTTTGCTCCCCTAGCTTTCGCGCCTCAGCGTCAGTGTCGGTCCAGGAAGCCGCCTTCGCCACCGGTGTTCCTCCGGATATCTACGCATTTCACCGCTACACCCGGAATTCCGCTTCCCTCTCCCGAACTCAAGCCAAGCAGTTTCCTGTGCAGTTCCTCAGTTGAGCCGAGGGATTCCACACAGGACTTGCAATACCGCCTACGCGCCCTTTACGCCCAGTAATCCCGCAAAACCCTTTCCACCCCTGTATTCCCGCGGCTGCTGGCACAGAGC
+
CCCCCFGGGGGGEGGGFEFGGGGGGGGGGGFGGGGGGGGGFGGGGGGGGGGGGGGGGGGGGGGFGGGGGGGGGGGGGGGGGGGGFGGGGGGGGDGGGGEFGGGGGGEGFCGFGDGGGGGGGGG:FGGGGGGGDDGGGGFFFGCCFGGGGGGGGDGFFFFFGGGGFG8?FGEGFGFFCFEGGG?F7F<FF9,@2>?E5?ECEDG+>@CCE*8**9ECCF4@:7CEDC5>EC5EDD>D1C)+<C<DCC8<9EG*1/9)7(16>5>C*+2*0=F3)/80::*+.,,490,0(887)1(08)(((
@M03506:14:000000000-AKVR1:1:1101:26999:6999 2:N:0:48
GATAGGACTACCAGGGTATCTAATCCCGTTTGCTCCCCTGGCTTTCGCTCCTCAGCGTCAGTGTTGGTCCAGGATGCCGCCATCGCCACCGGTGTTCCTCCAGATATCTACGCATTTCACCGCTACACCTGGAATTCCGCATCCCTCTCCCAATCTCAAGCCATCCAGTAACAGATGACGTTCCCCGGTTAAGCCGAGGGATTTCCCGTCCGACTTAGTTGCCCGCCTACGAGCCCTTTACGCTCCGTGATTTCGAACAACGCTGGCCCCCCGCGTCTTACCCCCTCTCCGGGCACGGAGG
+
CCCCCGFGGF@FGG7;@FFFGGGGCEFFEGGGGGDEGDFGFGGGGGCEGGG8EECCFGCCEGFDF8<FG8FFGDDFGFGGGGGCCCCEGGFGC+B:,C5:AE,BFGC5AB5<>FF=FGG9<BF+:=FDE8,ECFE8,EECCGDFCFGGFFG8,18,@FA8=EFGCDBBD,7CD98D2,,5C@646,@7@>83@,,4***:8*,5;,==::))*)3;+++11+*+*95>*20**0851*)2<=7*9*28*2***1*9*4):)))/**1);<D)./*/?17+).((((,7()4(),(1)54((
@M03506:14:000000000-AKVR1:1:1101:19955:7020 2:N:0:48
GATAGGACTACAGGGGTTTCTAATCCCGTTTGCTCCCCTAGCTTTCGCGCCTCAGCGTCAAGAATGGGCCAGGTAGCCGCTTTCGCTACTGGTGTTCCTTCCGATATCTACGCAGTTCACCTCTACAGCGGGAATTCCGCTACCCTCTCCAACTTTCCTGCCGATCCTTCTCCGATGCAATTTCCTAGTTAAGCCGGGCGCTTCCACGCCGGCCTCGACCAGCGTCCTGCGCGCTCTCTATCCTCACTAAGTCCCGCCCACGCTCGCACCCTCGGTAGTCCGCCGTCTGCTACCCTGTACT
+
-A-,,=C<FEGE89@CC@;@@EDG9FF@6CFGF<<CDCFC6FAFG<7FGDGEEGGFFC7F,,,,CA8EFCB,C6,C<<86+6=E7?:C+BEA<FFF,99,,:,BCE+,B,?F:++8F59,,,AFF,,,9@:+@+6,,5AFF78D8,=3@8,6,,7,@,,,,6+++5+7@,@:<@5**6<7;<AE7,,=>@,@2>DE55*5=24/>CE**17)*7;*:*)2/5C*//0)32)/)))*(**+++0*23**3++196*)74):@:3>D5:)27*)))***(1+)-(4,,476*))*((*0)--.
@M03506:14:000000000-AKVR1:1:1101:22397:7048 2:N:0:48
GATAGGACTACCGGGGTATCTAATCCCGTTTGCTACCCACGCTTTCGTGCCTTAGTGTCAGGAATGAGCCAGTTATCTGCCTACGCCATCGGTGTTCCTCCTTATATCTACGGATTTCACTCCTACGCAAGGAATTCCGATAACCTATCTCATCCTCTAGCTTAGCAGTTTTGATAATGTTTATTCCGTTGAGCGGAACGCTTTCACTACCAACTTACTATGCCACCTACGCAACTCTTTACGTCCAGTAATTCCGGATAACGCTTGGATCCTCCGTATGACCTCGGCATCTGGCACGGCG
+
CCCCCGGGGGGGGGGGGGGGGGGGGGGGGGGGGGGGGGGGDFGGGGGGGGGGGGGGGGFGGGGFGGGGGGGGGGGGGGGGGGGGGGGGGGGGGGFGGGFGGGGGGGGGGGGGGGGGGGGGFGGGEFGG7CCGGGFGGGGGGGGGGA,7>@E8E9EFGF99=:CAFA,=EEFC8+,=DFFDFFG;EGAGGC:C8DCC6E87:DDFGGGGC4*;FD,DFFA@:E7E466A6CDGCBDC@GFG++/*;=*2<+<@FFD*)/*2;A)1958<8?2)*2;*2(5*)44)4,0>()49F)40=)((-
@M03506:14:000000000-AKVR1:1:1101:16166:7049 2:N:0:48
GATAGGACTACCGGGGTATCTAATCCTGTTTGCTCCCCTAGCTTTCGTTCTTCAGCGTCAGTAGTGATCCAGCTCGCCGCTTTCGCCACGGGTGTTCCTGCAGATATCTACGCATTTCACCGCTACACCTGCAATTCCACGAGCCTCTCTCACACTCAAGCACAGCAGTTTTGGAAGCCGTCTCTGGGTTGAGCCCAGAGATTTCACTCCCAACTTGCCGCACCGCCTACGAACCCTTTCCCCCCCGTAATTCCGACCAACGCTGGCCCCCTCCCTATTACCGCGTCTCCTGGCCCGTCTT
+
CCCCCGGGGGGGGGGGFEGGGGGGGGGGGGGGGGGGGGGGCGGGGGGGGGGGGGGGGGGGGGGGGGFGGGGGGGGDGGGGGGGGGGGGGGGGGGGGGGGGG@FEF9FGGGGGGGGGGGGGGDGGGGGGGGGGGACGGGGGGDEGGGG8DBFGG8FEDDGDF8D8EG?GGGDFFE8ACGGGGDFGGGC,@CE7EFGFCC,AEGGFGGGFGGGG6DEF+@6CGCGGDGFEEF:CC585(2<+<+975*/0:229FF>3),/*0<@<<*;@GFD)0***+)13:>(4(-47(*-4@?07))-((
@M03506:14:000000000-AKVR1:1:1101:20744:7067 2:N:0:48
GATAGGACTACCAGGGTATCTAATCCCGTTTGCTCCCCTGGCTTTCGCTCCTCAGCGTCAGTGTTGGTCCAGGATGTCGCCTTCGCCACCGGTGGTCCGCCAGATATCTACGCATTTCACCGCTACACCTGGAATTCCGCATCCCTCTCCCAAACTCAAGCCATCCAGTATCAGACGCAGTTCCCCGGTTAAGCCGAGGGATTTCACGCCTGACTTAGTTGGCCGCCTACGGGCCCTTTACGCCCAGTAATTCCGAACCACGCTTCCCCCCCCCGGTTCACTCACGCTGGTGGCCCCGGCG
+
CC@CCGGGGGGGGGGGGGGGGGGGGGGEGGGGGEGGGGGGGGGGGGGGGGCGEGGGGGFEGGGGGFGGFGGFGFGGGGGGDEFG7F@:FEGC@CFGFF7@FCGFCGGEEE9BF7FGGGGFGDGCBFF=FE@FDCGGC?=FCECGGC?8BFG8,,D>F9BFGG8,6,3=3=,73@CFDGGEEGAA9@EGEEGFDFF>CCEE**=9?,CE,**2,;9C7:A9:0;C)):85C)*/8:9(>6++/9DD5*<CE<**82*965C@D3*>*+0*0))55*//,)+6))((.()(0,().(*).(((
@M03506:14:000000000-AKVR1:1:1101:15286:7125 2:N:0:48
GATAGGACTACCGGGGTTTCTAATCCCGTTCGCTCCCCTAGCCTTCGCGCCTCAGCGTCAGGTTCGGCCCAGGGGGCCGCCTTCGCCACGGGTATTCCTGCTGATCTCTACGCATTTCACCGCTACACCAGCAATTCTACCCCCCTCTACCGTCCTCTAGCTCCTCAGTTTACAATGCAGTATCCCCGTTGAGCAGGGAGATTTCACATCGTACTTAGGGTGCCGCCTGCGCGCGCTTTACGCCCAGTAAATCCGGACAACGCTAGCATCCTACGTATTACCGCGGCTGCGGGCCCGTAGT
+
CCCCCGGGGGGGGGCF@:FGGFGGG<CFGGGGG@FGGGGG@GGGGGGGDEEGGGGGGGG7FGGGGGCFGGGGGDGGGG=FFGGGFECFGGGGGCFFGGGFEBFBFGCFGGGGGGGCDGFGGGGBFFGFGGFGG7EFEGFFF8FEGGEFGGGGCGGGGG?CC?FFFGFCCFDCGGDGG6?7?79C9F=5CFC7EG?FD=C7:D7ED7CFCF5:C3*<7C6:FDDFD3DFFC:59;>D9<>FC5C775@:?FF**9<9C07*0))*1/CF7?C?7F52:)6<99690(()(),(.((108;0,
@M03506:14:000000000-AKVR1:1:1101:6924:7130 2:N:0:48
GATAGGACTACCAGGGTATCTAATCCCGTTTGCTCCCCTGGCTTTCGCTCCTCAGTGTCAGTGTTGGTCCAGGATGCCGCCTTCGCCACCGGTCTTCCTCCAGATATCTACGCATTTCACCGCTACACCTGTAATTCCGCATCCCTCTCCCAAACTCAAGCCATCCAGTATCAGACGCAGTCCCCCGGTTAAGCCGAGGGATTTCACCTCTGACTTAGTTGGCCACCTACGCGCCCTTTACGCCCAGTAATTCCGACCCACGCTCGCCCCCCCCTCCTTCCCGCGGCTGCGGGCACTGCGC
+
CCCCC?FFCCEFGGGGFGFFFF<FFCCFCF,@F6@EDFFGFFG@8CCE7<FEGGDEFFCGEGGFA6<6EFFF<@E,CE:FF7,C6@CFCB>78+8BECF?F8FCE<A9,CEFEBC:BE,9,8>+6>,ADCF,,,;F?CFE+>EF,,7>EGGC8,6,@EFF,@F,@@@B,@@DA=,3=+@@E,98:6C7884,,,:CC**44*,59,4,09CFF=F,+1+4+*;,95;;+95:9589(*)+5*5))/*9++</*1*1)4)*0)85/:E@C3555<*2*(*+,,(((((015(()(,*)0)-(
@M03506:14:000000000-AKVR1:1:1101:22259:7140 2:N:0:48
GATAGGACTACCGGGTATCTAATCCCGTTCGCTCCCCTAGCTTTCGCGCCTCAGCGTCAGTGTCAGCCCAGCAACCCGCCTTCGCCGCAGGTGTTCCGCTCGATATCTACGCATTTCACCGCTACACCGAGAATTCCAGTTGCCCCTTCTGCACTCTAGCCCCGCAGTACCGGCTGACCTTTCCGGGTTAAGCCCGGAGATTTCACAGTCGCCTTGCGGTTGCCGCCTACGCGCCCTTTACGCCCCCTCAACCCGCACAACGCTTGCTCCCCCCGCCTTCCCGCGGCGGCTGCCCCTCAGC
+
CCCCCGGGGGGGDGGFGGDFCGGGFGGGGGGGGDFGGFG@FFGFEFCCGEEC8FEGGGGGFGGGFFGGGGGGGFFGECGGGGGGGGGGGGGGGCCGG+?+C@CGFEEGCF7FGGGGGGGGGGG@BFGGDC7:C=FGGCB@FECFGEC,>=EEFG,D>9@7,CEG>*44@,?:8CE55:=>E9:24B*4=C;+B@CC8**C?+5ACFC0=FD)A58<<75E)/9799<5*95E35;GF*)+2*9C7**)**0)7>C5<6D=>)7*9/:4@6975>**:0593((4((()()(,).(1))(.)
@M03506:14:000000000-AKVR1:1:1101:12017:7151 2:N:0:48
GATAGGACTACCGGGGTTTCTAATCCCGTTTGCTCCCCTAGCTTTCGAGCATCAGTGTCAGGAATTGTCCAGAGATTCGCCTTCGCCACTGGTGTTCCACTTGATATCTACGCATTTCACTGCTACACCAAGTATTCCAATCTCCCCTCCAATCCTCTAGCAAACTAGTTTCTAATGCCATTTCTGAGTTAAGCTCAGAGCTTTCACATCAGACTTAGAATGCCACCTACGCTCCCTTTACGCCCAGTAAATCCGAACAACGCTTTGGACCTCTGTATTACCGCGGCTTCTGCCCAGGCGT
+
CCCCCGGGGGFGGGGGGGGFGDFGGAFGGGGGGGGGGGGGGGGGGGGGGGGGGGGGGGGGGGFGGGGGGGGGGGFGGGGGGGGGGGGGGGGGGGGGGGEFGGGGGGGGGGGCGGGGGGGGEDGGGDFGGGGFFCFGGFG9=EEEEFGGEGG8EGFEGG,ECCFGGGFFGGGGGGGGGGG8DGFGG9AFGG9EBF=8A,,=EDGDACFF7A?69FGCC?7C;7CCCCFFFG>59??C);*,>99D5*/?CC9++;7555)6=)5<**>6+6C4)031+);+14(0.-4345<4*.(0))((-
@M03506:14:000000000-AKVR1:1:1101:10393:7151 2:N:0:48
GATAGGACTACTGGGGTATCTAATCCCGTTTGCTCCCCTGGCTTTCGCGCCTCAGCGTCAATGCCGGTCCAGGATGCCGCCTTCGCCACCGGTGTTCCTCCAGATATCTACGCATTTCACCGCTACACCTGGAATTCCGCATCCCTCCCCCGAATTCAAGCCTCCCAGTACCGGCCGCAGTTCCCGGGTTTAGCCCGGGGCTTTCACGTCGCCTTTAGCAGGCCTCCCACGCGCCCTTGCCGCCCAGTACCTCCGAACCCCGCTTCCCCCCTCTGTATCCCCGAGCCGCCTGTCACGCAGT
+
CCCCCCGGGGGGGGGGGGFEEEGGFGFEFGGEGAAFGGGGGGGGGGCGGGGEGFCDCFGB@EFGGEGGGGFFGGCGGGD@EFCCCEC@FGDFFFCC,F,?F8FGFGGG9,A7FECF<E<FCEGGGG9FFGG?CC,FFGFFF=BDF87+@8=3+;@BE;DF?+D,@C88F,,33@*@CB7;1CC;<>*=?*1,,,+<87///7*>@1<FF*))/*;+2;*0*9C5**))*95:5>@D>*)++21))12)+++00.7)9(/*..))**+.;57)000++-0+)((--(-)(.,2*5)2)0(--
@M03506:14:000000000-AKVR1:1:1101:14093:7169 2:N:0:48
GATAGGACTACCGGGGTTTCTAATCCTGTTTGCTCCCCTAGCTTTCGCGCATCAGCGTCAGTTGTGGTCCAGTGAGCCGCTTTCGCCACAGGTGTTCCTCCCGATATCTACGCATTTCACCGCTACACCGGGAATTCCACTCACCTCTCCCACACTCAAGCACGGCAGTTTCTGATGCAAGCCCCGAGTTCAGCCCGGAGATTTCACAACATACTTACCGCACCGCCTACGCGCCCTTTACGCCCAACAATTCACAACACCGCTTGCCCCCCCCGCATCACCGTGCACGGTGGCCCGACTG
+
CCCCCGGGGFFGGGGGGGGGGGFGGGGFEGGGGGGGGGGG<FGGGGGGGGGGGGGGGGGGGFGGGGGGGGGGFGGCGGGGEEGGDGGGGGGFGGGGGGGGGGGDFGGGGGGGGGGGGGGGEFGFEGGGGGDDEEGGGGGGFGGFDFGCEFGFFEE>FG8FGGGD6EGGCCBFFFFFGC,26@*>C>CCF*2@;C,AED87?D+1>7EEFDF*08EF++;*))/2/777**)/55571*9+CC<D5*1)/*+*8**20(1*)).)*/29C3C7.)***()2.4(.(((/,.,(0((1))(((
@M03506:14:000000000-AKVR1:1:1101:16134:7180 2:N:0:48
GATAGGACTACAGGGGTATCTAATCCTGTTTGATCCCCACGCTGTCGCGCCTGAGCGTCAGTAGTGAGCCAGTGAGCCGCCTTCGCCACCGGTGTTCTTCCCAATATCTACGAATTTCACCTCTACACTGGGAATTCCCCTCACCTCTCTCATACTCAAGCTAAACCGTTTCAATGGCAGTTCCCGAGTTAAGCTCCGGGCTTTCACCACTGACTTGGATAGCCGCCTGCTCGCGCTTGACGCCCAGTCATTCCGAACCACCGTACCCCCCTTCAGCTTACCTCGGCCGCTGGCCCGACGT
+
CC9CCFGGGGGG<C7CB@FGGGFCFGCFFFFGE<EGGGGG7FGCFGGGGGEGGFGGGGGEGCFGEGGGGGFGGGGGC@FC@C=FFGGCCFGDC@GG?EC,EEDFG8FGF<??@<FFGGGFC<FDGGCFCE8?,E:FB9,A:8,6D,8>D=EC9,@FFDF8EG,3=@,@?EFFG8DDFGGCFECF,@C+:CEFCC9D?5898;DCC7?C6D>*,4,>:<6,8C+<))?B**)+/80:9*)*5*/)/2;9+9969=751()07))*1*26C>C5>0+++.*327-<((,7-)41)((*.),2-
@M03506:14:000000000-AKVR1:1:1101:21889:7188 2:N:0:48
GATAGGACTACTGGGGTATCTAATCCTGTTTGCTCCCCACGCTTTCGCACCTCAGCGTCAATATGTGTCCAGTAAGTCGCCTTCGCCACTGGTGTTCTTCCGAACATCTACGAATTTCACCTCTACACTCGGAATTCCACTTACCTCTCCACAATTCTAGCGATGCAGTCTTAAAGGCAATTCCGGAGTTGAGCCCCGGGCTTTCACCTCTAACTTACAAAGACGCCTACGTTCGCTTTACGCCCAGTAATTCCGAATAACGCTAGCCCCCTCCCTATTCCCGTTGCTGCGGTCCCGGGGT
+
CCCCCFFGD@-;6@<6@FFECF<,CFGGEFGGGF@<@FGGEGEGFGGGGCEEF@CFFGGG7FDGCEGGDG986CECE<F7:@FGGGGCCFG8FEGGGCFAF@B:6@FFGGFFGGGEGGGGCFGFGGFGDGFCG+=FGGGFGFFFCCF?EF=@,=E;@CECFEEF8CDFD,;@E8@DAFG?FGGGGG+CEFGGGG6@315159>:FFF79>9C?7DCFFF,8C*0C48)*;),*..1383++*2/7*/2+43:A@09*(1+/)5CC=F:6BGFD3**<41+)5(.(((/)*(()((1)81((
@M03506:14:000000000-AKVR1:1:1101:5725:7196 2:N:0:48
GATAGGACTACTGGGGTATCTAATCCTGTTTGCTCCCCACGCTTTCGCACCTCAGCGTCAATATGTGTCCAGTGAGTCGCCTTCGCCACTGGTGTTCTTCCGAATATCTACGAATTTCACCTCTACACTCGGAATTCCACTCACCTCTCCACAATTCTAGCGATGCAGTCTTAAAGGCAATTCCGGAGTTGAGCCCCGGGCTTTCACCTCTAACTTACAAAGCCGCCTACGTGCGCTTTACGCCCCGTAATTCCGCACAACGCTAGCCCCCTCCGTTTTCCCTCGGCTGCTGGCCCGGCGG
+
CCCCCGGGGGGGFGGGGGGGGGGGGGGGGGGGGGGGGGGGGGGGGGGGGGGGGGGGGGGGGGGGGGFGGGGGGGGGGGGGGGGGGGGGGGGGGGGGGGGGGGGGGGGGGGGGGGGGGGGGGGGGGGGGGFGDCGGGGFAFEG8EGFGGGGGGGGGGGGFFCEGDEEFGEFGAF8DGCCGFGGAEFGECEFAFFGEGGG>@GGF?CCFGFCD*=DGGGGFC768CDGEB5*)=*:BG>3>+;:52)*3:*?C48?C*97D=@F@G*/<<F>G3;DC8+557),),(,,),>)0)((*)0,((
@M03506:14:000000000-AKVR1:1:1101:11502:7285 2:N:0:48
GATAGGACTACCGGGGTTTCTAATCCCGTTCGCTCCCCATGCTTTCGCGTCTCAGTGTCAGCATTAGGCCAGGGTGCCGCCTTCGCCTCTGTTGTTCCTCCGGATCTCTACGCATTTCACCACTACACCAGGAATTCCGCACCCCCCTCCCACACCCTACCTCTACAGTCTCCCCGCACCCCTCCTCGCTTAGCCGGGAGCGTTTAACAGCGACCTATACAACCACCTACACGCGCTCTACTTCCCGTAATTCCGGCTAATGCCTGGCTCTACCGTTTTATCGCCGCCGCTGGCCCTTAGC
+
C<C,@CFGGCA,@C7CFEEEF@CEC,6,CFF@FGGG,BEFFCFGG<CF77F:F,,C<,<,,,:F9FGDF<,,,8EEEF:::B?FD7C,BE=,<?EF,9FFG7B@:+<<99FC>+@+,5@<E<FFEEFFG+E+44==EF,++3>C+3@6=EGG3+5@84,,>,@,,7;,,@C,,@EGCC5*6;4;C,,**116?,?C****:)=/**+4:**)1)***21+2*7*995)+29A*<8C(*0+0+*2**2.12*/87*))-/3**9**+*)*)*//**2*.)+)--((-4)(023)(,*850-)
@M03506:14:000000000-AKVR1:1:1101:19843:7287 2:N:0:48
GATAGGACTACTAGGGTATCTAATCCCGTTTGCTCCCCACGCTTTCGTGCCTTAGTGTCAGGGACGAGCTAGTTACCTGCCTACGCCATCGGTATTCCTCCTAATATCTACTGATTTCACTCCTACACTAGGAATTCTAGTAACCTCTCCCGCCCTCAAGCTGAGCAGTTTTGGTAATGGGTGAATGGTTGAGCCACACAATGTCACTACCAAATTACTCTGCCACCTACGCAACTCTTTACGCCCAGTAAATCCGGACAACGCTTGGGTCCTACGTATGACCGCGTCTGCCGCCCAGGAA
+
CCCCCFGGGGGGGFFGFGGGGFG,CFE7FGGGGGGGGGGGGGGGGGGGGG8FGGGGGGGGGFG@FGGGGDGEGGFCFGGGG@<ECFGGGFDCFF?FGGGFFGCFDFEFFEG,<,C5,?FGGGGGFGCF9FCE?EFFEGFFGG9EFGG9D,@+>CEGGGE8B?,6,=,@3@;=38=,,=E8,DCCFGFDF>E,@C6E6,4+:C3@:,7;,47*,;,,*51,92;EGGFA,;4**/9*>+B1,4**:**/4??A6AC792)*2A3)*3/:=0;7**3;A)*:))((,-(0())))(-/))(((
@M03506:14:000000000-AKVR1:1:1101:6747:7317 2:N:0:48
GATAGGACTACCGGGGTTTCTAATCCTGTTTGCTCCCCACGCTTTCGTGCATGAGCGTCAGTGTTAGCCCAGGGGGCTGCCTTCGCCATCGGTGTTCCTCCACATCTCTACGCATTTCACCGCTACACGTGGAATTCCACCCCCCTCTGCCACACTCCAGCTTGCCAGTTACAAGCGCAGTTCCCATGTTAAGCCCGGGGGTTTCACACCTGCCTTAGCAAACCGCCTGCGCACGCTTCACGCCCAGTAATTCCGCTTACCGCGTGCACCCCACCTATCACCGTGTCGGCCGGCACTCACC
+
CCCCCGGFGGGFEGGGFGGGGGGGGGGGGGEGGGGGGGGGGGGGGGGGGDGGGGGGGGGGGGFGGGGGGGGGDGGGGGGGGDGGGGGGGGGGGDCFFGEGGGGGGGGGGGGGGGGGGGGGGGGEGGFFBFFGGGGGGGEEGGGGEGEGGGDCGGGGGGG66?FDF:D8D@,@C;98@E78>9BFG9<?D@D;DFFFGC8**2*3C+9CG<<F*0339**<*7C=DDE:=7):C).73C)3AC*9CC59?<9**9C35,9+/)))12;@GF3B35**+./24((.(.,0()((.-(9)),(,
@M03506:14:000000000-AKVR1:1:1101:4221:7334 2:N:0:48
GATAGGACTACCGGGGTATCTAATCCCGTTTGCTCCCCTGGCTTTCGCGCTGTCAGCGTCAGTGTCGGCCCAGCAACCCGTCTTCACCTCTGGTGTTCCTCTCGATATCTACGCATTTCACCGCTACACCGAGAATTCCGATTGCCCCTTCCGCCCTCTAGCAAAACAGTATCCCCTGACCGCTCCGGGTTAAGCCCGGAGATTTCACAGATGACTTGAATGGCCGCCTACGCGCCCTTTACGCCCAGCAAAGCCGAACAACGCGTGGTCCCCACCTATTACCGCCTCGCCTGGCTCGTGG
+
CCCCCGGGGGGGGGGGGGGFGFFGG<FGFFEFGAFGGGGFGGGFGGCFCF@FGGGDGGFGGGGGFFGDGGGG?FGCG=FEGGF7E9EFFGDC8CEF7BFFGDF@,AFGGF9F+CFCEBEGDGGDE@::EFGG@EGGFGGF+C++,@=DFFGF8C+B:EFABBFEF?CEG,@=;,7*A@,478*>*1A:=:*;29988==/:)<7++=+++2:9;CFCF4<C+*009;)/3)//<)/4C)+0<3*9:;)*;*/)7*19-5*))0))2*.*9*))2**257?)-)(-,(0471,.4(*)0-.(
@M03506:14:000000000-AKVR1:1:1101:11188:7395 2:N:0:48
GATAGGACTACTAGGGTATCTAATCCTGTTTGCTCCCCACGCTTTCGTGCCTGGACGTCGGTGCTGGACCAGGAAGCCGCTTTCGCCACTGGTGTTCCTTCCGATATCTACGCATTTCACCGCTACACCGGAAATTCCGCTTCCCTCTTCCGCACCCTAGCTATGCAGTCTCAAATGCCATTCCCAGGTTAAGCCCGGGGCTTTCACATCTGTCTTACATAACCGTCTACGCACGCTTTACGCCCATTAATTCCGATTAACGCTTCCACCCTCTGTCTTACCTCGGCTGCTGGCACAGAGT
+
CCCCCGGGGGGGGGGGGGGGGGGGGFDGGGGGGGGGGGFGGGGGGGGGGGGGGGGGGGGDGGGGGGGCGGGGGGGGGGEG+CDFGGGGGGGGG8FFGGGGGGG7F@FGFGGGGGGGGGAGGGGGGGGEGC=F+>FFGGCFGGGDGGGGGGGGGGGGGGG66EEG;7,,7DGFGGCFCGF6BEGGG,<>D@,=,>CGE5CCE):,A9C,,228,:<;@78+3:FC)854/;55*8):290+<:DDG***2+<899**1(/+*.)17*06@F5))23<+.9+.())(((0-.).)((900((.
@M03506:14:000000000-AKVR1:1:1101:4421:7414 2:N:0:48
GATAGGACTACACGGGTATCTAATCCTGTTTGCTCCCCACGCTTTCGCACATCAGCGTCAGTACCGGGCCAGTGAGCCGCCTTCGCCACTGGTGTTCTTCCGAATATCTACGAATTTCACCTCTACACTCGGAGTTCCACTCACCTCTCCCGGACTCAAGCTCTCCAGTATCAAAGGCAGTTCTGGAGTTGAGCTCCAGGATTTCACCCCTGACTTAGAAAGCCGCCTACGTGCGCTTTACGCCCAGTGATTCCGAGCAACCCACGCCCCTTTCGTTTTTCCGCCGCTGCTGCCCCGAAGG
+
CCCCCGGGGGGGGGGGGGGGGGGGGGGGGGGGGGFGGGGGEGGGGGGGGGGGGGGGGGGGGGGGGGGGGGGGGGGGGGGDGGDGGGGGGGGGGGGGGGGGGGDFGGFGDAGGGGGGGGGGGEGGFGEGCFDE7FGGGGGGDG8DEGGGGGGGGEGGGG??FGGFGGAFF7DF7ADFFE6CEEGGGFACFDEE6DDFF68,*;,>DFGFGGGGGGGGF>+=76CGGGFFGF)0*).::7ACGGGD35/9C+</87C*11)2))0**/15?B*)0:;1*()*.)30(,,73:)4*((108,-(
@M03506:14:000000000-AKVR1:1:1101:26835:7415 2:N:0:48
GATAGGACTACCGGGGTATCTAATCCCGTTTGCTCCCCTGGCCTCCGTGTTTCAGTGTCAGGAACTGTCCAGAGACCCGCCTTCGCCACTGGTCTTCCTCATGATCTCTACGCATATCACTGCTACACCATGAATTCCAGTCTCCTCTCCCGTCCTCAAGCACCGCAGTATCGAACGCAGTTGCGTAGTTAAGCTCAGAAATTTCACATCCAATTTACTGCGCCACCGCCACCCCCTTCACTCGCACGTGACACGTCCCGCGTCTGATCCCTCTCGCTCACCGCTCCCGCTGCCACAGAGC
+
CCCC8DG@FGF6+7@:8C<EDFF<FFGDFF,BDG<CDEFFGGGF,EFFDG,,CFF<DFFFG8C@<AFGGGGFF8EF,CFCFCCFCFECC8<,,CFEFF,,9A,,CEA9FFE@F7F+95AFFG<AFF<8FF<?,AFDGFGGGF,,9>8DFG8=B+@8@E8@F,,,+38=6=,==+>,+>++@<,>:+;@3;,=3AFF,4,,,53,A,7,5;**,+25+=9,+**A5D)/*)25;5AC0559?2;*:**0=**)+/*0*(**).0)**+*+/947*0**(0*-16(((,.(0345()0)8((,
@M03506:14:000000000-AKVR1:1:1101:20688:7434 2:N:0:48
GATAGGACTACAAGGTATCTAATCCTGTTTGCTCCCCACGCTTTCGCGCCTCAGCGTCAATTACGGGCCAGATAGCCGCCTTCGCCACCGGTGTTCTTCCCAATATCGACGAATTTCACCTCTACACTGGGAATTCCACTATCCTCTCCCGCATTCAAGCTCATCAGTATCAAGCGCAGCCCCCCGGTTGAGCCCGGGAATTTCACTCCTGACTTGATAAGCCGCCTACACCCCCTTTACGCCCAGTAATTCCGAACAACGCGCGCCCCCTTCGGTTTACCCCCGCCGCCAGCCCGGCTGT
+
CCCCCGGGGGGGGGGFGGGGGGGGGGGGGGFGFGGGGGGCFGGGGGGGGGCEGGGGGGGGGGGGGGGGGGGGGCGGGDFGDGFFGGGGGGEFFGDFCFC?FGGFGFGEDFGGGGGDF9DFCGGGG9EACE8FCFDE,CFC,3CD@>==BE7@3ACGGGGG88,9A7@FE7,3@DF++4*@CGGE*881/=:,BC5EGG=*A6+A79+3:2;++;C?7C+207**/)).:*)*/0)).0*<*:C<950@EFGB=)/7D0>5570))/?)?B3)0****()3.((((((0()(-8(()))((,
@M03506:14:000000000-AKVR1:1:1101:5982:7446 2:N:0:48
GATAGGACTACTCGGGTTTCTAATCCTGCTTGCTCCCCACGCTTTCGCACCTCAGCGTCAATATGTGTCCAGTGAGTCGCCTTCGCCACTGGTGTTCTTCCGAATATCTACGAATTTCACCTCTACACTCGGAATTCCACTTACCTCTCCACAATTCTAGCGATGCAGTCTTAAAGGCAATTCCGGAGTTGAGCCCCGGGCTTTCACCTCTAACTTACAAAGCCGCCTACGTGCGCTTTACGCCCAGTAATTCCGCACAACGCTAGCCCCCCCCGTATTCCCGCGGCTGCTCGCACGGGGT
+
CCCCCGGGGGGGGGGGGGGGGGGGGGGGGGGGGGGGGGGGGGGGGGGGGGGGGGGGGGGDGGGGGGGGGGGGGGGGGGGGGGDGGGGGGGGGGGFGGGGGGGGGGGGFFGGGGGGGGGGFE=FFFGFG9:DFGGGFGGGGGG9C@BFGGGGGGGGGGGGGGGGGGGFFFGGGFFGFFGCFFFG=DEGGGGGG6EGFG>EGGD5,5=::,;7*9:CCGGF7F;8;44?FEGBE48557<>;C5DDCE5AF+A+1;**)()*..7*C/8:8BC)8)/*/,)+).(99(35055)>>07))((-
@M03506:14:000000000-AKVR1:1:1101:11011:7458 2:N:0:48
GATAGGACTACCCGGGTATCTAATCCTGTTTGCTCCCCACGCTTTCGTGCCTCAGCGTCAGTATCGGGCCAGTGAGCCGCCTTCGCCACTGGTCTTCTTGCCAATATCTACGAATTTCACGTCCACACTCGCAGCTCCACTCACCTCTCCCGAACTCAAGATCCTCAGTCTCAAAGGCAGTTCTGGAGTTTCGTCCCAGGCCTTCACCCCTGACTTAAAGACCCGCCTAAGCACCCTTTACGCCCATTGCTGCCGAGCACCTCCACCCCCCTTCGTATAACCGCGGCTGTCGCCGCGACGG
+
9CCC<,6;6<EFCC6CF+CEAF,C9,,CCFF@AFFFG,FGGG;FFE7CC@F@FEC@E@FD7,CFG7@FE::FE,,CFF:+8CFD,B??:<D<C,5,C<<BF,?,E,:?CEF7+9,49<FF,9++8CEC=E=+@F+AFF,E;EDFD9B9DFF=+6@,6DD?,2,6,6,,6,,8,,,3,,A+4@:;=B9,4@3,*,*3;,,=**5,>9ECE7*1,;>FGD+,+;*/))2)1*0*+;)9:8)+1/238:*+++++/01)/2)20)0/00;>28)).2:**,)+.,(((-70,0.3>(,)0<39(
@M03506:14:000000000-AKVR1:1:1101:23028:7460 2:N:0:48
GATAGGACTACCGGGGTATCTAATCCTGTTCGCTCCCCACGCTTTCGCTCCTCAGCGTCAGTTCCGGCCCAGAGTGCCGCCTTCGCCACCGGTGTTCCTCCTGATATCTGCGCATTTCACCGCTACACCAGGAATTCCGCACTCCCCTACCGGACTCGAGTCGTGGCAGTATCGAGTGGCGTCCCCGAGTTGAGCCCGGAGTTGTCTCCCCCGACTTGCCACACCGCCGACGAGCTCTTCACGCCCAATAAACCCGGACAACGTCCCTCCCCATCGTCTTACACCTGCTCCCGTCCTGGCA
+
CC<CCGEGFGGGEGEGGGCFGEDFFGFGGGGGGEDGGGGG+FEGGFCGEGG@FFG8F@FGCFGGAFGGGGGGGGGFEFCF@:B@=F@CFFED@FGGG9FGCDGGGFEFB<,FEB+@EFBFFGGGGD9FFE3C@FCDFGGGECEF?FC??7,@3@:@,4@8:C5::**,=@C9FCGGF>==>E5*=CE5*4*49CF65CEC5*5+>?+=+**//)1**:4CC**1/)5<*))*18>))**++3*//*2)*0+/*.*)),/*)))*1/**2;DB)*2;*.)25>2)4(()(0),0,2))*(((
@M03506:14:000000000-AKVR1:1:1101:17217:7469 2:N:0:48
GATAGGACTACCAGGGTATCTAATCCCGTTTGCTCCCCTGGCCTTCGTGTCTCAGTGTCAGGAACTGTCCAGAGACCCGCCTTCGCCACCGGTCTTCCTCATGATCTCTACGCATTTCACTGCTACACCATGAATTCCAGTCTCCTCTCCAGTCCTCAAGCACCGCAGTATCGAATGCAGTTTCGGAGTTAAGCTCCGAAATTTCACACCCGACTTACGGCGCCACCTACACACCCTTTCCGCCCCATGATTCCCACCAACCCTTGCGCCCCCGTCTCTACCGCGCTCTTCTGCCCCACGG
+
CCCCCGGGG-CEEFGGGFGGGGGGGDGGGGGGGGGFGGFDGGGGGGGGGGGDGDEGGGGGGFFFGGGGGGGFFGGGGGGGGDGGGGGEGGGGGGGGGGGGGGGE9FFGFGG@GGD:FGGGGGGFGGGGGGGFGDGEGGF;FGGGGFGDGGFCDGGDGGGCGDGG6EE6=A@F6D,DDGGAEFFF+==+6>E=>CGFFGC>6=DEFFF,,@DCC0:A>C***)95)2;;88)A7=55=*6@7**71*=47++3;:*:5(*5:))*2*+)*)1.)//**.976<(((((.(*))/))*))-((
@M03506:14:000000000-AKVR1:1:1101:4494:7502 2:N:0:48
GATAGGACTACCGGGGTATCTAATCCCGTTTGCTCCCCTAGCTTTCGCTCATCAGCGTCAATGTCGGTCCAGGATGCCGCCTTCGCCACCGGTATTCCTCCAGATATCTACGCATTTCACCGCCACACCTGGAATTCTGCATCCCTCTCCCGAATTCAAGCCATCCAGTATCCGACGCAGTTCCCAGGTTAAGCCTGGGGATTTCACGTCGGACTTAGTTGGCCGCCTACGAGCCCTTTACGCCCAGTAATTCCGAACAACGCCTGCCCCCCCTGTATTCCCCCGCCGTCAGGCCCAGCGT
+
CCCCCGGGGGGGGGGGGGGGGGGGGGGGGGGGGGGGGGGGGGGGGGGGGGGGGGGGGGGGGGGGGGGGGGGGGFGGGGGGGGGGGGGGGGGGGGGGGGFFGGGGGGGGGGGCGGGCEA<FGGG:=FGGGGGCCFGGGG9FFGGD?8EDFGGG6EGFGGG8D6EFFFF:EF3FFGGGGG>CCAAFGGFGCF?,;D88,*=C/:CFGGG68CDD*>:9+;@CC6FF3C>B5DDGGFBD<<6+<CC5D5=FFF7866>D*,):5)77**A58>D@3)*3+.*+63(39(()(.((.2(1.),,-
@M03506:14:000000000-AKVR1:1:1101:13703:7519 2:N:0:48
GATAGGACTACAAGGGTATCTAATCCCGTTTGCTCCCCTGGCTTTCGCGCACTCAGCGTCAGTGTCGGCCCAGCAACCCGTCTTCACCTCAGGTGTTCCTCTTGATATCTACGCATTTCACCGCTACACCAAGAATTCCGATTGCCCCTTCCGCACTCTAGCGCGACAGTATCACTCGGCCGTTCTGGGTTAAGCCCAGAGTCTTCACAAGTGACTTGTCATCCCGCCTCCGCGCCCTTTACGCCCATGAAATCCGAACAACGCTTGGTCCCTCCGTCTTACCGCGGCTGCTGGCCCGTCG
+
CCCCCGGGGFFGDFGGEFGGGGFGGFFEGFFEGGGGGGGGGGGGGFGGGGGGGGGFGGGGGGGGGGEEGEGGGGGGCFGFFFFGGAFGFGFGGGGGGGGGGGGFGGAFGGFG7C:FGGFFGGGGG7FCFGGFE8FGFGGGGCGGFC=DFFGGGGGG6DD8;=3833BEGGG;F7A>,*18B81>FG7CF7C@,,,5*,/,,1>9,<:FCC*=9++5@7+<:1+3/:58**01>3572)0<C?<75**)*0087*9)18CC)0)7/**8<925/7;8*(0:)-461605()(,/.(*))--(
@M03506:14:000000000-AKVR1:1:1101:20937:7547 2:N:0:48
GATAGGACTACCGGGGTTTCTAATCCTGTTCGCTCCCCACACTTTCGCCCCTCAGCGTCAGTTACAGCCCAGGGCCCCGCCTTCGCCATCGGTGTTCCTCCTGATATCTGCGCATTCCACCGCTACACCAGGATTTCCATGCTCCCCCACTTCCCTCAAGTCTATCCGTATCCCACGCACTCCCCGCGTTTAGCCCCGGTCTTTCCTGTCCGACTCCACACACTGCCACCCTCTCCCTCACGCCCAACAACTCCGGATAACGCTGTCCCCCTCACTCTTCCCGCCGCTGCGCCCCGCATGC
+
CCCCCGFGFG@F+@@CFFGGGGFFGG9@FF,BFGGGGGG::FFGGFFG,,7C@FCGGEGGGGGC,,:CFFGF7,,,@66FFG,EFGD:,,BCFGGGG9FFF<E<FFGF@,A@FFEF,AFEF@FGGG@=<+3F7=BF,ED9,8,@3+3++@8,@,@BE,@,@A93,56@@D,>,,,4***4*,4D***448*1,;B6/=*//9@FDC+++***/2***2)3**1**20)295*/).*,9)/8**9C**)*2/0*<7)/3*+9>:**23)+)/3:4*034*+),(-(-(.(.(()46)5)(()
@M03506:14:000000000-AKVR1:1:1101:20602:7553 2:N:0:48
GATAGGACTACTGGGGTTTCTAATCCCGTTTGCTCCCCTGACCTTCGTGCCTCAGCGTCAGGAACTGTCCAGAGACCCGCCTTCGCCACTGGTCTTCCTTACGATATCTACGCATTTCACCGCTACACCGTAAATTCCAGTCTCCTCTCCAGTCCTCAAGCACGGCAGTATCGAATGCATTTTCGGAGTTAAGCTCCGAGATTGCACACACGACTTCCCGCGCCGCCTACGCACCCTTTCCCCCCAATGAATCCCAACACCGCTTGAGCCCCCTGTATTCCCGCGGCTGTTGGCCCAGAGT
+
CCCCCGGGGGGGGGGGGDGGGGGGGEGDGGGGGEGGGGGFCFGGGGGGGGGGGGGGDGGGGGG<FGGFGGGGGGGGFFEGGGEFGGGGGGGGGGGGGFGGEFC?FGGGGGGGDDFFCFGGGGGECGGGGG==FCFEFGGGED=;DEF,DEDG=9FGGGG?D,@68EG+@9ED++,,59@,7,7@6C>EGF,3,,5,8**@*9;,5,<,=*3**9CC+:A*:?CCDGF)2755*888:5679+9>)**)+0+/*0**289/7>5)//*)+.*)));++)/+6.((4(()-),).(.95).()
@M03506:14:000000000-AKVR1:1:1101:5660:7564 2:N:0:48
GATAGGACTACCGGGTTATCTAATCCTGTTTGCTCCCCACGCTGTCGCGCCTCAGCGTCAGCCACAGCCCAGCAGGCCGCCTTCGCCACCGGTGTTCTTCCGGATCTCTACGCATTCCACCGCTACACCCGGAATTCCACCTGCCTCTACTGTGCTCGAGTCGGGCAGTCGCCACGGCCGACCCGGGGTTGAGCCCCGGGCTTTCACCATAGCCTTACCCCACCGCCTACGCGCCCTTTACGCCCAGTGATTCCGGACAACCCTCGCACCCCCCGGATTACCGCGGCTGCTGGCACGGGGG
+
CCCCCGGGGGGGGGGFGGGGGGFGGGGGGGGGGGGGGGGGGGGGGGGGGGGGGGGGGGGGGGGGGGGGGGGGGGGGGGGGGGGGGGGGGGGEGGGGGGGGGGGGDEFGGGGFGGGGGGFGGGGGGGGGGGGEGEGGGGGGGGGGGGGGGGGGGCGGGG>CFGEDGGGGFGEGECEGDGG5>EGGGGDD=BCC88CGGEEEDDFGG9EGF*>FGDDCFG:F<3CGG:B>7D3C<:@D>*9:EGGGGEF;99997B*/17D*)))***2)?E:)85***,)+4<(2((47(.4)6:(*))((-
@M03506:14:000000000-AKVR1:1:1101:7076:7574 2:N:0:48
GATAGGACTACCGGGGTTTCTAATCCTGTTTGATCCCCGCACTTTCGAGCCTCAGTGTCAGTTATAGTTTCGTTAGCTGCCTTCGCAATCGGTGTTCTATGACATCTCTATGTATTTCACCACTACATGTCATATTCCGCCAACGGCAACCACACTCAAGTCTACCAGTATCAATGGCAACTTCTCAGTTAAGCCGAGAGATTTCACCACTGACTTAGTAGACCACCTACGCTCCCTTTAAACCCAATGAATCCGGATAACGCTTGCCTCCTTCGTCTTACCGCGGCTGCTGGCACGAACC
+
CCCCCGGGGGFGGGGGFFGGGGFGGGGGGGGGGGGFGGGGGGGGGGGGGGGGG8EEFGGGGCAFFGGFGGGDFGGGGDFGGGCFGGGGGGFGGGGGGGGGGFGCFFCFFGFGGCFGGF9EFGGGGGCFGGFGGGGGGG8CFDCFGEGGDGGGGGGFCD=EF8DFGCFGGGGGG8DFFDDFFGGCF9:CE;D;,@C8:;EE5CEC7:ACG4DC?4;@DCFF@FG?C9:;GGEE4AFG=>)9,9;5DG5)0+>@FF3)2;*3=83/*38)+0*09C*0/:7+2(3((37:3>2>4??C:)3((
@M03506:14:000000000-AKVR1:1:1101:13249:7583 2:N:0:48
GATAGGACTACCGGGGTATCTAATCCCGTTCGCTCCCCACGCTTTCGTGCCTTAGTGTCAGCAATAGCCCAGTACCCTGCCTACGCCATCGGTGTTCCTCCCAATATCTACGGATTTCACTCCTACACTGGGAATTCCAGGTACCTCTACTATGCTCTAGCTTGTGAGTTCGAACAATGTACCTACGGTTGAGCCGTAGTCTTTCACTATTCGCTTTACATGCCACCTCCGCACTTCTTTACGCCCAGTAATTGCGGATAACGCTCTGTTCCGCCGTATGACAGTGGCTGCTGGCCCGGGA
+
CCCCCFGGGFFFFGGGFEGGGGGGGGGGGGGGGGGGGGGGCDFGGGGGGGGGGFGGFGGGGGGGGGGGGGGGGGGGFGGGGGGGGGGG>FGGGGGGGGGF@CFFGGGGGGGF7FG7EFGG9ECDFGGGGDGFE,AEEEGGGFGGFDFDAFG8DFG9,@FFD,@DGGFGGG9FC@DEGGGGGFFGCFDDGCEC,@,;C55@;9:@;:;C,+;9,*=DCCFGCC*<49>*,*0*/))*.48??F<75**.<+>;++3*)19=FFB<3*//+/2*)9*8:()2).))).,0:)()0,(*.0(((
@M03506:14:000000000-AKVR1:1:1101:13431:7587 2:N:0:48
GATAGGACTACCGGGGTTTCTAATCCTGTTTGCTCCCCACGCTTTCGCACCTCAGCGTCAGTATGTGTCCAGTAAGTCGCCTTCGCCACTGGTGTTCTTCCGAATATCTACGAATTTCACCTCTACACTCGGAATTCCACTTCCCTCTCCACAACTCTAGCGATGCAGTTTTAAAGGCAATTCCGGAGTTGAGCCCCGGGCTTTCACCTCTAACTTGCAAAGCCGCCTACGTGCGCTTTACGCCCAGTAATTCCGACCAACGCTAGCCCCCTCCGTACTCCCGCGGGCGCTGGCACGGCGT
+
CCCCCGGGGFFFGGGG@CEGGGFGGDFGGGFGGGGGGGGGGGGGGGGGGGGGGGFGGGGCGAEGGGFGGGGGGGCGGGGGGGGGGGGGEGGGGGGGGGGGGGGGGGGGGFGGC<FGGGGGGCDFFGGG9FDG@CFDGGGGCG,CFDG8EE9DCFGCEFF=EE6ECEFGG,EFGFFGCG?FGA=DGGG9>FG9D?EGEDGGGGGGGC:=268*=DGC>=*=C8CA<7=>*5)285851*.+<*CC<55?E79*9@7353)*850***<5C@D)0C8//()05:16;(()(0-4;227<;(,(
@M03506:14:000000000-AKVR1:1:1101:15192:7674 2:N:0:48
GATAGGACTACCGGGGTTTCTAATCCTGTTTGCTCCCCACGCTTTCGCGCCTCGGTGTCAGTTACAGACCAGAAAGTCGCCTTCCCACCGGGTTTCCCCCCAAATCTCTACGCATTTCCCGCCTCCCCTCGGAATTCACTTTTCCTCTTCTCACCTCAAGTTCCCCAGTTTCCAATGCCCCCCCCCTGTTGACCCGTGGGCTTTCACATCTGACTTAAGCAACCCCCTGCGCGCGCTTTCACCACAATATTTCCGGACACGCCTTGCCACCTCCTCCTTACACCGCAGCCGGCCACGCAGT
+
CCCCCGGGGGGGGGGGEGGGGGGGGGGGGGFGGGGGGGED+@FF<,,,+@:,,,,88B<,@,@,<,6@E,C,CF,96,,@=C7C6F,,8+@:7,=,C<,8:@FC<,,,55?++=7@5,5?+6@+6,+3A+@77+DDF,,,9@,E=,,@,3,,7,4>8E7,@,@EF,,+573F,@3,,,4,3*4>****>9+++5*3=5*/8DG00+=@+*+2++>+2+*+:*9**1.7*75>).059C)++02*9:**0++**07)*-/5))093+<976*))**2*.*+()).3((.(.(-)((*0)((-
@M03506:14:000000000-AKVR1:1:1101:4880:7713 2:N:0:48
GATAGGACTACCGGGGTTTCTAATCCCGTTTGCTTCCCTGGCTTTCGCGCATCAGCGTCAATCTCGCTCCAGGATGCCGCCTTCGCCACCGGTGCTCCTCCAGATATCTACGCACTTCACCGCTACACCTGGAATTCCGCATCACTCTCCCCAATTCAAGCCTGCCAGTATCGGACTCAGTTCCCGCGTGGAGCCCGGGGATTCCACGTCCGATTTAACCGGCCGCCTACCCTCCCCTTCCGCCCAGTCACGCCGACCACTGCTCGCACCCCTCGTACTACCACCGCGCCTGCAACCGATG
+
CCCCCGG@GGGG:CC@FFE6FFGGG9@,ECFGC<,C@EEFGF8EEFEFDEC,7<CA@@FGCCE9,<,6:C@FFC,:CF:+6,BECCB,B,:+@C+E5,<,E<<?E,5C?A?F7F+>AFA,,48+@=CB<=<AF=D,7?,>F+=39EFGF8=+6A33EEF,@+D66DF?@E,@**34*3,,3>E9<>*44*1*2=CG8C8****5+++/2**)*18C:7*+//)2))))1*.1*085(7)2****1**0+0+))0)9)-9*))/**/1)2.*))11**,0+600)((()(0(()()*.)(((
@M03506:14:000000000-AKVR1:1:1101:14199:7733 2:N:0:48
GATAGGACTACAAGGGTATCTAATCCCGTTTGCTCCCCTGGCTTTCGCTCCTCAGTGTCAGTGTTGGTCCAGGATGCCGCCTTCGCCACCGGTGTTCCTCCAGATATCTACGCATTTCACCGCTACACCTGGAATTCCGCATCCCTCTCCCACACTCAAGCCATCCAGTATCAGACGCAGTTCCCCAGTTATGCTGAGGGATTTCACGTCTGACTTAGTTGGCCACCTACGGGCCCTTTACGCCCCGTAATCCCCCACCACGCCTGCCCCCCCCCGCCTCCCTCGGCCGCTGGCACCGCCT
+
CCCCCGFGGGGFGGGDGGGGFGGGGGGGFGGGGGGGGGGG8FGGGGGEGGGGGGGGGGFGGGGGGGCFFFGCC?EGGGGGGFGGGGEFGGGGGDGGGGGFG8E<F9AFFGGGGEEGFGFEFGGG:@F:FGF8=D:FFFEFGGGF?DFCGG8E,1CEGEDEFGGG?C@BE,@FCC,@EEE6BDGG,@8E@>@,7;39,@84C5@CFCCCC>9?CF9D87=,+4C,*2;A?C)*/)83=F)+31*>)*/8*48++2*)/3**)))1>**8CFC>;)***(0*.4(,((()(0((0((9)8-((
@M03506:14:000000000-AKVR1:1:1101:7142:7777 2:N:0:48
GATAGGACTACTGGGGTATCTAATCCTGTTTGCTCCCCACGCTTTCGCACCTCAGCGTCAGTACCGGGCCAGTGAGCCGCCTTCGCCACTGGTGTTCTTGCGAATATCTACGAATTTCACCTCTACACTCGCAGTTCCACTCACCTCTCCCGGACTCAAGCTTCTCAGTATCAAAGGCAGTTCTGGAGTTGAGCTCCAGGATTTCACCCCTGACTTAAGAAGCCGCCTACGTGCGCTTTACGCCCAGTGATTCCGCGCAACGCTAGCCCCCTTCGTGTTACCGCGGCTGCTGGCACGCGGC
+
CC<CCGGGGGGGGGGGCFGGGGGGGGGGGGGGGGGGGGGGGGGGGGGGGGGGGGGGGGGGGGGGGGGGGGGGGGGGGGGGGEGGGGGGGGGGEGGGGGGGGCGCCGFEFGGGGGGFGFFCGFGGGGGG,FFFGGGGGGGGGG@FFFGGGGGECGGGGGGGC2DCDGGGGGFGGFGGGGGGF9C999A,@EF,,53@DCF9;*D?7BFGCCD46CFG=FFCC9*:DDBFGGFG;5551<5ECEGC3>8?C79*9FD*593=@BE**8<);5CD:CGFC1:7:A(((-10,),8),(*.)(-(
@M03506:14:000000000-AKVR1:1:1101:15635:7804 2:N:0:48
GATAGGACTACTGGGGTTTCTAATCCTGTTTGATCCCCACGCTTTCGTGCATGAGCGTCAATCTCTGCGTAGTAAGCTGCCCTCGCAATAGGTGTTCTATGTCATATCTAAGCATTTCACCGCTACATGACATATTCCGCTTACCTCCACAGCATTCAAGATATATAGTATCAATGGCAATTTCCGGGTTAAGCTCAGAGATTTCACCACTGACTTACATATCCGCCTGCGCACCCTTTAAACCCAGTAGATCCGGTTAACGCTTGCACCCTCCGTATTACCGCGGCCCCTGGCCCGGCGC
+
CCCCCGGGGGGGGGGGEEGGGGDGGGGGGGGGGGGGGGGGCGGGGGGGGGFGFGGGGGGGGGGGGGGGGGGGGGGGGGCFGGGGGGGDEFGGGGGGGGGGGGGGGGGGEGFFGGGAFGGGGDECGGGGGA<EFGGGGGGEC7EGEGGGGGGGGGDGGFFE99BFFGFGGGCDF8;DG?FECDFGFEEEGGFFFDECGGFGFGGGGGGGGFFGACGGDFAB;+?C*79A7F*?4?BDFGAG,BDC5*4/=,>146*1),*3:3)7:*;AGFGFFG5/*()+6)(44(()4;(()4(15)(((
@M03506:14:000000000-AKVR1:1:1101:22857:7816 2:N:0:48
GATAGGACTACCAGGGTATCTAATCCCGTTTGCTCCCCTGGCCTTCGTGCCTCAGCGTCAGGAACTGTCCAGAGACCCGCCTTCGCTACTGGTCTTCCTTACGATATCTACGCATTTCACCGCTACACCGTAAATTCCAGTCTCCTCTCCAGTCCTCAAGCACGGCAGTATCGAATGCAGTTTCGGAGTTAAGCCCCGAGAGTTCACACCCGAACTACCGCGCCGCCCACGCCCCCTTTACGCCCCATGAATCCGAACAACGCTTGATACCGCGGGATTACCGCGGCGGCTGGCACTATAC
+
CCCCCGGGGGGGFGGGFGGGGGFGGGGGGGGGGGGGGGGGGGGGFFGGGGGGGCGGGDCGGG8FFGGGGGGGGGGGGGDGDEGGGGGGGGGFGGGCFG9FFGGGGGGGGGGGGCFECFFGGGDE>EFGGGGFEGFGGGGGGG@,@DCBFEGGG8@DGA8=9@FGGGCC,@DDGC,,@DGGEG:;8C+4@8DD>EGGG5*7:3D:,=:CG779?)*4CFF*?/):2).)=C:5*:@C306+<*559*2.:7<=FF5/*3)273<*9*2*+*9)))***()344-((4(0(0(4)13*)))))
@M03506:14:000000000-AKVR1:1:1101:3252:7843 2:N:0:48
GATAGGACTACCAGGGTATCTAATCCTGTTTGCTCCCCTAGCTTTCGTGCCTCAGCGTCAGAAGTTGTCCAGGGACTCGCCTTCGCCACTGGTGTTCCACTTGATATCTACGCATTTCACTGCTACACCGTAAATTCCAGTCTCCTCTCCAGTCCTCAAGCACGGCAGTATCGAATGCAGTTTCGGAGTTAAGCTCCGAAATTCCACACCCGACTTACCGCGCCACCTACGCACACTTTACGCCCACTTAATCCGACCAACCCTTGAGACCTCTCCATCACCCAGTCCGCTGCCCCCGCCT
+
CCCCCGGGGGGGGGGGFGGGGGGGGGGGGGGGGGGGGGGGGGGFGGGGGGGFGFGGGGGGGGGGGGGGFGGGGGGGGGGGGGGGGGGGGGGFGFGGGGGGGGGDE<,EEGGGGGGGGGFGGCFGGGGGGGGCE7FGFGFFAE=;EFFGGGGGEGGGGGGCGFFGCGGEFCCG68,>DGGGFDFG6>E=EDAADA>AF6CEG6;FG,,,@9@7@DGE7C?7;DC5):66?C):?>);5+=+>=C)):*8+<++;=)/)47*8)8572+)//*9)***+./+.4((,,))(820)4(*801((
@M03506:14:000000000-AKVR1:1:1101:16291:7851 2:N:0:48
GATAGGACTACCCGGGTATCTAATCCTGTTTGATCCCCACGCTGTCGCGCCTGAGCGTCAGAAATGAGCCAGTGAGCCGCCTTCGCCACCGGTGTTCTTCCCGATATCTACGAATTTCACCTCTACACTGGGAATTCCACTCACCCCTCTCATCCTCAAGTTCTACAGTTTCTATGGCAATTCCGGCTTTCAGCTCCTGGCTTTCACCACTGACTTTCAGAACCGCCTGCCCGCCCTTTACCCCCAGTACTTCCCAACAACGCCAGCCCCCTCCGAATGACCCCGCCCGCTGCCACGCCGC
+
CC<CCGGGFFG@FD+@FGGGEF9FCFC@EEFGGGGGGGFE:CCCFGFGCCCECEFDFFG7CE<C<EFG9<@@F,CEFFCFEC@F?7FFFCC74+,BFEFGGGG7=FCDAAEBBE<=<B,AFEFGAFGC99,A=E:8?F,>;,3>D,+66@8=ADFF9,3@,@CFF8,3@:CG,,E;,@@,,,:E4****,,,,3>F,,,1,341,,5=E?79,6CA+=871=C,77?)=<)*2)))(*)+++2185*0+<3@*=**23*:))0/7**);)570*:**()+),,(((,0()4(),)0))(((
@M03506:14:000000000-AKVR1:1:1101:3467:7884 2:N:0:48
GATAGGACTACCGGGGTTTCTAATCCCGTTTGCTCCCCTGGCTCTCGCGCCTCAGCGTCAATGCCGGTCCAGGATGCCGCCTTCGCCACCGGTGTTCCTCCAGATATCTACGCATTTCACCGCTACACCTGGAATTCCGCATCCCTCTCCCGGATTCAAGCCTGCCAGTATCGGACGCAGTTCCCGGGTTGAGCCCGGGGATTTCACGTTCGACTTAACAGGCCGCCTACGCGCCCTTTACGCCCAGTAATCCCGAACAACGCTTGCCCCCTCTGTATTACCGCGGCTGCTGGCGCCGAGT
+
CCCCCGGGGGFGGGGGFFGGGGGGGFFGGGGGGGGGGGGFGGFGGGGGGGGGGGGGGGGGGDFFGFGFGGGGGGGFDGGGGGGGGGGGGGGGGGG@FG9FFGGGFGGFGGGGGGGGGGGGFGCGGGGGGGGFGGG@FEGGGGGGGFCFGFGGDGGGFGFCFFFGGGGGFCCGEGGEEGGGEGG,<CEECE>FGFGFE=E:8>E6@?FGGGC3EGCEFGFFFFG5>G3@5C3>C))97<)<@CDC3:C6CG?*7?D3)7<:FE@DC;CF6<9))*<0<67:6)400(7)2>34),(*).(3,
@M03506:14:000000000-AKVR1:1:1101:16606:7926 2:N:0:48
GATAGGACTACCGGGGTATCTAATCCTGTTTGCTCCCCTAGCTTTCGCACCTGAGCGTCAGGTAAGGCCCAGAGATCCGCCTTCGCCACCGGTGTTCCTCCTGATATCTGCGCATTTCACCGCTACACCAGGAATTCCGATCTCCCCTACCTACCTCTAGTCGGGCAGTATCGGATGCACGCCCGGAGTTGAGCTCCGGGTTTTCACATCCGACTTGCCAAACCGCCGGCGTGCTCCTTACTCCCAATGAAGCCGGCCACAGCTCGCCCCCTACGTCTTACCGCCGGTGCTGTCACTTCGC
+
CCCCCGGGG-EGFEGEEDGGGGGGGGGGGGGGGGGFFGGG@FGGGGEGGGGGGGGGGGGGGGGGCGGGFGCGGGGGGGGGGGGGGGGGGGGGGGGDGGGGGGGFFFF?F?FEGGGGGF?FFGGDFGGGGGCC:,EFGGFEGDCGGDGGGGGGFEGFEFA8FFGCCC8CFC@FGD>EEF,<*;C:8C5C8>C;6C??A5?E41/=9@:74953=C*:*:AFG<DGCCB)*17:95):)9*00+2**2*.00+*0<)/)-)*.00*9**0*09;3<8*8(0+.3-(4(()-)--9).2*1.((
@M03506:14:000000000-AKVR1:1:1101:2790:7947 2:N:0:48
GATCGGCCTACCTGGGTATTTAATCCCGCTTGCTCCTCTGGCCTTCGTGCGTCAGTGTCAGCAACTGTCCAGAGCCCCGCCTTCGCCACTGTTCTTCCTCACGATCTCTACGCATTTCACTCCCACAACGTTAATTACACTCTCCTTCTCCGCCCCCAACCCCCGCCGTATCAAATGCCGTTTTGTGGCTTCACTCCTCTATTGTACACATGTCTTACTACCACACCTACTCACACCTTACCCCTCATCACCACACCCAACCCCACATACTCCTGCCTTCTCTCTCTCGCTCCGACCTCAT
+
A,A,8=+FFC9C,CC9CF,,;,C,CE<;+8C,C<;C,,EE<E,6@,,;D@+6666C;<C@;,6C<6,CC,,C<,,C,@:F:,,6:::,?F,,9C6BFCF,?<,,9<4EF<,BB7BFG,,<A,?,,4F,++9,,=,,,9C,846=D9,4,4,+++3+3++6@++6+8+@@C63@A,ECC,*4*<*,2,1*4,4,2?D:<,,,+5,,,44,**;,+41+=+,=**3*/2)+;*0+))0(2/+++*2***1+++0*.1*/(*2.)0****)+1*94*++*.*+).),)))*(0-.)((/).),.
@M03506:14:000000000-AKVR1:1:1101:17053:7961 2:N:0:48
GATAGGACTCCCGGGGTTTCTAATCCTGTTTGCTCCCCACGCTTTCGCGCCTCAGCGTCAGTATCGGGCCAGTGAGTCGCCTTCGCCACTGGTGTTCCGCCGAATATCTACGAATTTCACCTCTACACTCGGCATTCCACTCACCTCTCCCGAACTCAAGATAGCCAGTATCAAAGGCAATTCCAAGGTTGAGCCCTGGGCTTTCACCTCTGACTAAACTATCCGCCTACGCCCCCTTTACGCCCACTAATTCCGAGCAACGCTAGCCCCCCTCGTATTACCGCGCCTCTTGCCACGTAGT
+
CCCCCGGGG-EFECGE@@GGGGGGGGGFGGGFGDGGGGGGGGGGGGGGGGGGGGGCGGGGGGGEFEGEGGGFGGGGGGGGGGGGGGGEGFFGGGDGGFGGGDDEEGGGGGGGGGGGFEEGGDFFGGGGGFGGGFFGGGGGGG88DDGGGGGDGGGFGGGCE?GGGG?FGGECFGEGGGGGGGFFFCACC,88C?FFC7CEGFCFEC@7CFG*<8CFCFFCC:@6<FD37F)1))8<(2/3<:D3CE*)+03*1/*1)(7?F>)***35@:D3>C5A*(/<-<(,,(,)(/))*(.0))((-
@M03506:14:000000000-AKVR1:1:1101:22042:7962 2:N:0:48
GATAGGACTACCGGGGTTTCTAATCCTGTTTGCTCCCCACGCTTTCGTGCATGAGCGTCAGTGTTAGCCCAGGGGGCTGCCTTCGCCATCGGTGTTCCTCCACATCTCTACGCATTTCACTGCTACACGTGGAATTCCACCCCCCTCTGCCACACTCTAGCTTGCCAGTTACCAGCGCAGTTCCCCGGTTAAGCCCGGCGCTGTCACACCTGTCTTAGCAAACCCCCTGCGCCCGCTTTCGGCCCAACACTCCCGCTTAACCCCTGCCCCCCACGTATCACCGAGCCTGCTGCCCCGTAGC
+
CCCCCFGGGGGEFGEGGGGGCFFGGGGGFGCDFFGFG:EGCCEGGECFGDGFGGEEFEGECEEDEEDFFDC,CFG7FGDE@DF<<7C=8EFGFGEFGGFG@FFFE8BFG<9FEG++CFGFF<@<?AEECFEC7,F?FCGF,8+3=EE?8D>AF8+>EFFDBFAECFC?83@;,@>,*>*@>,569,*144=,,;8E/?:7*1//9+++777*+*51++8=@*C5*9<82C5**).12*0+**1>3**)2*<54.)))(*<74)9***./>3.:DC;8<)+)((((((0,4()1((*0)(-(
@M03506:14:000000000-AKVR1:1:1101:6362:7966 2:N:0:48
GATAGGACTACCGGGGTTTCTAATCCTGTTTGCTCCCCACGCTTTCGCACATCAGCGTCGGTACCGGGCCAGTGAGCCGCCTTCGCCACTGGTGTTCTTCCGAATATCTACGAATTTCACCTCTACACTCGGAGTTCCACTCGCCTCCCCCGGACTCAAGCTCTCCAGTATCAAAGGCAGTTCTGGAGTTGAGCCCCATGATTTCACCACTGCCTTATACAGCCGCCTACGTGCGCTTTACGCCCAGTGCTTCCGACGCACGCTTGCCCCCCTCGTACTCCCGGCTCTCCTGGCACGCCGG
+
CCCCCEGGGGDGGGGG:FGGGEAFGGGGGGGGGGGGGGFE7FFGGGEGGGGGGGCGGGGDGGGGGDGGGGGGFFGFGGGGGECFFGGEGGGGGCFEGGGGGGGGGGGE9FGGEGGGFGFGG@EEFGGFDGFGG7FGGGGGFF7CC=B,@CCE6EEGGGEGG,6,55EC:7BF:5,?6>6CGEFD7?,;C8B,68,*47,8,=1CF++=3:D4+;91*+1+127*)>A5*;7CCFDG>D.0+*17<5;6++<**0**)(1*.)5***;)35))095A*()+(.((((,/)))))4(*))(-(
@M03506:14:000000000-AKVR1:1:1101:12535:7987 2:N:0:48
GATAGGACTACTGGGGTTTCTAATCCCGTTCGCTCCCCTAGCTTTCGCGCCTCAGCGTCAGTGTCAGCCCAGCAACCCGCCTTCGCCGCAGGTGTTCCTCTCGATCTCTACGCATTTCACCGCTACACCGAGAATTCCAGTTGCCCCTTCTGCACTCTAGCCCCGCAGTATCGGCTGACCTCTCCGGGTTAAGCCCGGAGATTTCACAGTCGACTTGCGGTGGCCGCCTCCGCCCCCTTTACGCCCCGTAACTCCCAACAACGCTCCCTCCCTCCGTCTTACCCCTGCTGCTGCCACGGCC
+
CCCCCGGGGGGGGGGGEGGGGGGFCEFGGGGGGFGGGFGF8FGFFGGGGGGDGGGGGFGGFGAFFGFGGGFFG<EDFGGGGGGGGGGGG+C>FFGGGFAFDGG<E,BFGGGFGGDGFGGGGEFC+CEGGEG7>7,AFABFGF9C@FFFDCF8EFEAE=@,@FGGCG*>*,,,*4::95C<F,<DC:5:=C7>CFGGEE8**;+>C?FC2*2**/;8*+2*1))A*).7**0:5))14)5++9/*9:*)**20*971*(**)0)1C**7*.>))9/*2,)*).8(,((.()).))4**),((
@M03506:14:000000000-AKVR1:1:1101:25272:8010 2:N:0:48
TATAGGACTACCGGGGTATCTAATCCTGTTCGCCCCCCTAGCTTTCGCGCCTGAGCGTCAGGTAAGGCCCAGAGCTCCGCCTTCGCCACCGGCGTTCCTCCTGATATCTGCGCATTTCACCGCTACACCAGGACTTCCGATCTCCCCTCCCTACTCCTAGCCTGACAGTCTCGGATGCAGTCACGGTGCTTAGCTCTGGGATTCGGCCCCCTACCTTGCATTCCGCCCGCGCCCTCTCTACCTCCACTGCCTCCGGACCCCGTCCCCGCCCTACGTCTTTCCGTTGCGTCTGGGACGGTCG
+
-A<AC9FC--;C@C7+@CD<FG<EFGGFGGG;7,@@F7C8,EF,6EEGDECFGF@E:FG7@<E<96<E=F:,9=,CC@,C?7,,::F4?FFC++8@:B?EF8A,,:<EFD,+@+8+?,5C<:>63FGGGGG7>6@<D>7:C8EE,@B,+@C,,1,,4;EADFF>,,,24,27>*8C7<7,6,,641/**6,,,,+5+++*3*5+*27*/)1)***+32)<*:*36*0.:C:C35714*9+<+*:**09<+09)7CC5>)2>>)/7**)*)18)182*()+64:2)(()()(()((2))(((
@M03506:14:000000000-AKVR1:1:1101:14043:8010 2:N:0:48
GATAGAACTACCGGGGTATCTAATACCGTTTGCTGCCCACTCTGGCGCGTCTCAGTGTCCGCTACTGCCCAGCAGGCCGCCTCCGACACCGGTGTTCTTCCGGATCTCGACGCATTCCACGGCTACACCCGTACTTAAGCCTGCCTCTACTGTGCGCGATCCCAGCAGGTCGCTCGGCCGACTTGGGGTTGCGCCCCGCGCTTTCACCGCCCGCGGCCCGGGCCACCTACCCGTCCTGTACGCCCTGTCACTCCGCTCATCGATCGTCCCCACCCCACTCCCGCGGATCACTCCACGCCTC
+
-,8,,,6CEC<C@@+@+8;@E,,,,<,8C;CB9,,,6;C,C<C,,CC,86@@FGG9,E,9,@B@+,,:9C,CC<6,+,8+@,,,++@>>FG+C:B7,,A?94+BFC<,,54>7+4C,F<D++>@+33,3+33++@,3,,@FED3@,74,@3,5@A*>@C***?2D,>D*4:*8*,*4=55*C:*0+/:**=833B=CE57*98F++<?5>5)2)**))0*1))***0)32)*9.)98**++*)11*20++3*183**-)+*))****.257757***(.*(((-((()-)(-8(5*))(((
@M03506:14:000000000-AKVR1:1:1101:10239:8012 2:N:0:48
GATAGGACTACCCGGGTATCTAATCCCGTTTGCTCCCCACGCTTTCGTGCCTTAGTGTCAGGAATGAGCCAGTTATCTGCCTACGCCATCGGTGTTCCTCCCTATACCTACGGATTTCACTCCTACACAGGGAATTCCAATAACCTCTCTCATCCTCTAGCTTTGCAGTTTTGGTAATGTGTATCCGGTTGAGCCGAACGCCTTCACTCACAACTTACAACGACATCTACGCAACCCTTTACGCCCAGGCATTTCGGTTTACCTTTGTATTCCACTCATCACCGCGGCTTGTGGCTAGGCG
+
CCCCCGF<FE@FFEEGCEE9EGGGGGGEGGFGGGC8FGGGGGGEFGEGCGGFGGFFGFGGGEF8FFFDEC6EF9DFGGGGGGFFEE+@CGGFGG?CDGEBFFFGEF,EFFFCFDEDDFFF<FEF<@,A,4E++ACF99FEB=FEC9D9?EG,>A8,6@DDE8FGC,,,,7>,3=@;C,3@;DFGGF>CC@=@8D@+59++53,C,,,,2***2@<FC8+2***1:*;8,=/55?8*(;;C;:7555*2**=/*+3*)(**237*:+3/+*:***0+*(1+).(-((4)(),()(,**).((
@M03506:14:000000000-AKVR1:1:1101:18724:8022 2:N:0:48
GATAGGACTCCCGGGGTATCTAATCCCGTTTGCTCCCCTGGCCTTCGTGCCTCAGTGCCAGGAACTGTCCAGAGACCCGCCTTCGCCACTGGTCTTCCTTACGATCTCTACGCATTTCACTGCTACACCGTAAATTCCAGTCTCCTCCCCAGTCCCCAAGCACCGCAGTATCGAATGCAGTTTCGGAGTTAAGCCCCGCAATTTCCCCCCCGACTTCCGACGCCACCTACCCACCCTTTACGCCCAAGCAATCTCAACAACCCTTCACACCTCTGTATTACCCCGGCCGCTGCCCCAGAGT
+
CCCCCGGGG9EFGC:FFGGGGGGGGGGGGGGGGGGGGGGF8FFGGFGG?CGGGGGGGGGGGGGGGGGGGGGGGF8FFGEGGGGGGGGGGGGGGFGGGFGGGGGFEGGGGGGGGGDEGFDGGFCFEGDFGGGGGGGGAFGE9=>EEC?,6CEC@9DFGFGGGGGGEGGGGF,,+@>FCG7E@CFF6>EGGFGGC7,5;C*1**2;F,2,*9))2738+*)=7DDE3<>:CF)**7>D:<9:C=*>C78)*0+*/**0:(6C5)874*<*<)>4;*322.9:)..1(-7>()(().(1))(,)
@M03506:14:000000000-AKVR1:1:1101:19883:8026 2:N:0:48
GATAGGACTACCAGGGTTTCTAATCCTGTTTGCTCCCCACGCTGTCGCGCCTCAGTGTCAGCTACTGCCCAGCAGGCCGCCTTCGCCACCGGTGTTCTTCCGGATCTCTACGCATTCCACCGCTACACCCGGAATTCCGCCTGCCTCTACAGTGCTCCAGCCGCGGCAGTATTCATGGCCGACGCAGGGTTGAGCCCCGCGCTTTCACCACGAACTCACCGGGCCACCCACGCGCCCTTTACTCCCAATGATTCCGGGCAACGCCCCGCCCCCCCGGCCTACCGCGGCGCTGTGCACGGTG
+
CCCCCGGGGGFGGGGGFFDGGGGGGGGGGGGGGGGGGGGGGGGGGGGGGGGGGFGFGGGCFGGGGGFGGDGFGGGFGEEGGGGGGGCEEGGCC@FGGGGDGGGGCFAB9,FGGEGGF,EFGFEG>FEFGGGCF@EFGGGGGEGGGBFFFG9,E9EAFGGG>+++333**1DF,=;,,6AFCCC8CC=C=ECC+988CEC**):C5<EGG*9*:DE8*29*957CCD>F/*)*).8549?<+<*:<5*7*2C@*1C7)()/.75)):*)*015)9::*()2((,(4((0-0((.()09)(-(
@M03506:14:000000000-AKVR1:1:1101:21228:8027 2:N:0:48
GATAGGACTACCCGGGTTTCTAATCCCGTTCGCTCCCCTAGCTTTCGCGCATCAGCGTCAGTGTCAGCCCAGCAACCCGCCTTCGCCGCAGGTGTTCCTCTCGATATCTACGCATTTCACCGCTACACCGAGAATTCCAGTTGCCCCTTCTGCACTCTAGCCCCGCAGTATCGGCCGACCTTTCCGGGTTAAGCCCGGAGCTTTCACAGTCGACCTGCGGTGGCCGCCTACGCGCCCTTTACCCCCCGTACATCCGCAAAAGCCTTCCTCCACCCGTCTTACCCGGGCTGCTCGCACGGCG
+
CCCCCGGGGGGGGGGGGGDGGGGGGGGGGGGGGEGGGGGGGGGGGGGGGGGGGGGGGGGGGGGFGGGGGGGGG88FCGDCGEEGGGGGFCGGGEGGGF?FGGGGGGGGGGGGGEGGFGGGG7C+4:=AFC:F>C:CFGFFGF,EE8>+@D=9CFF,,9;,@FGGCCE8?9;@54B*=*7CG?F;CB:C:::B9CFC85EG55C+>7+++20/:7*/9D3E37)20))85*<*1))/-)7++2*2*2*0***8*9**1()*.))22++)+1970*/*2()/.65(((()-)(.*32)859(-
@M03506:14:000000000-AKVR1:1:1101:27893:8040 2:N:0:48
GATAGGACTACAAGGGTATCTAATCCTGTTTGCTCCCCACGCTTTCGCACCTCAGCGTCCAGTATGAGCCAGTGAGCCACCTTCGCCACTGGTGTTCTTCCGAATATCTACTAATATCACCTATACACTCGGAATGCCACTCACCTCCCTCACCTGCTAGCTCGGCAGTCGTAAAGGCAATTCTGTAGTTTAGCACAAGGCCTGACACCCTACCTTACCAAGCCGCCTACGTGCGCTTTACGCCCAATAATTCCTAACAACGACAGCCCCCTACGCAGTACTCACACTCCTGCAAGGATGC
+
<C9BCC9F<-<,;CF-@C=,,C,EDFGG9,;CCCCE@7CCCFFF,ECE7+7,6EEFCE7:CD9FF9E,EFCE<EF9F<,6@CFGG>FGGGC?C,,=F,C,AF@:4<:,,9C,:,,,,C<@F5,,5:?E,94++4?,?,,9,=EFD9,,@,4=,14@,6E;,,@?EG+@,3+8,,@,,6A8B8E>,,,,7@,,@9,@,58,3+,+,1,2*3<F,?,;+**,33*A*;?>:D4:6)))-*.5;CC37**)045:FA++1(0AA>.>5**0*5)))1***()0-66.()5)()-))()20))((
@M03506:14:000000000-AKVR1:1:1101:7515:8053 2:N:0:48
GATAGGACTACCGGGGTATCTAATCCCGTTTGCTCCCCTGGCTTTCGCTCCTCAGCGTCAATATTGGTCCAGGATGCCGCCTTCGCCACCGGTGTTCCTCCAGATATCTACGCATTTCACCGCTACACCTGGAATTCCGCATCCCTCTCCCAAATCCAAGCCATCCAGTATCGGACGCAGTTCCCCAGTTAAGCTGAGGGATTTCACGTCCGACTTAGTTGGCTGCCTCCGAGCCCTTTACGCCCAGTAATTCCGAACAACTCTTACCCCCCCCGTCTTACCGCGGCTGCTGGCACGGATG
+
CCCCCGGGGFFGGGGG@FGGGGGGGCFGGG8FGFFGGGGGGGGGGGGGGGGGFGGGGGGGGGGGG9FFGDGGGFGGGGGGGGGGGGGGGGGGGGGGGGGGGGGGGGGGGGGGGGGGAFA9EGGGGGGGGGGGG?FGFC,+@CE8DFG8>FGF88EGDG,3DEGGGG6ECGGGGDDGG85E>77@EGGEEG,@CE9DFGGCC4CCEFCFFC/)CC*=+2:++*02**;A+2)19>><3*)++*97)*89F3+0/9DC<1C6>4*2:0+9CFDEFGD;*(7+5819(40)->?)/-(9052((
@M03506:14:000000000-AKVR1:1:1101:17921:8054 2:N:0:48
GATAGGACTACCGGGGTTTCTAATCCCGTTTGCTCCCCTGGCTTTCGCTCATCAGTGTCAGTGTTGGTCCAGGACGCCGCCTTCGCCACCGGTGTTCCTCCAGATATCTACGCATTTCACCGCTACACCTGGAATTCCGCGTCCCTCTCCCAAACTCAAGCCATCCAGTATCAGACGCAGTTCCCCAGTTAAGCTGAGGGATTTCACGTCTGACTTAGTTGGCCACCTACGAGCCCTCTACGCCCAGGAATTCCGAACACCGCTGGCCCCCCCCGTCGTCACGACGCGTCTGGCACGACGG
+
CCCCCGGGG-CCCCCFC@GFGFFGGGGGGGGGGGGGGGGGEFGGGGEEGGGGGGGGGGGGGGGGGGGGGGGGGGFGGGGEGGGGGGGGGGEGGGGGGGGGGGGGGFGGFFFGGGGGGGGGFCFEGGFGGGG8FFGGGFGGGGGGEDGCFGFDF?F,@C6E9:CGDEF,7;AFC,:8EGCEE,=;,D6::DFGGGG6E:8C:4?CFGGFEC6CC@EC7CA?+8FGGCFF6FBEC>DGF*;5CCGG:E*)20A6FFC3*-)*0))11:C4CB)8)1*/*(0/(,4((,,)(0(4))(*0)(((
@M03506:14:000000000-AKVR1:1:1101:11732:8138 2:N:0:48
GATAGGACTACAGGGGTATCTAATCCCGTTTGCTCCCCACGCTTTCGCGCCTCAGCGTCAGGAATTGCCCAGAGACCCGCCTTCGCCACCGGTGTTCCTCCCGATCTCTACACATTTCACCGCTACACCGGGAATTCCAGTCTCCTCTGCAACCCTCAAGAACAGCAGTATCGATCGACGTTCTTCGGTTGAGCCGAAGGATTTCACGACCGACTTCCCATCCCGCCTCCGCGCCCTTTCCGCCCAGTAATCCCCCGCCACGCTTGCCCCCCCTGCCTTCCCCGCGCTGCCGGCCCCGCTC
+
CCCCCGGGGGGGGGGGFGGGGGGGGGFGGGGGGGGGGGGGDGGGGGGGGGGGGGGGGGGGGGGGGGGGGGGGGGGGGGGGGDCGGGGGGGGGGEGGGGEFFGG7FGGGGGG9FEFEFGGGGGGEGGGFGGCGC+AFGGGCFFGGGEFDGGFFGGGFGGGG9EGFCFFGGCEFE:DDCEGGEGGGGFFEEEEGFFDG*==ECDA0>9CF58CC598C+;A9*9DG<D>3*75555@D(20+<//77**/3+<*1/*)11):>)0*9*2?GFGB@)8*2)1+.1((420)-)(,.,2/<7(((
@M03506:14:000000000-AKVR1:1:1101:17777:8147 2:N:0:48
GATAGGACTCCCGGGGTTTCTAATCCCATTCGCTACCCTAGCTTTCGTTCCTCAGCGTCAGTTACAGCCCAGCAAGCCGCTTGCGCCACCGGTGTTCTTCCAGATATCTACGCATTTCACCGCTACACCTGGAATTCCGCTTGCCTCTACTGCACTCGAGTCTGCCAGTATCCAATGCACTCCCAGGGTTGAGCCCCAGTCTTTAACATCAGACTTAACAAACCGCCTAAGAACTATTTACGCCCAATAAATCCGGACAACGCTTCAATCCTACGTCTTACCGCGACTGCTGGCCCGTAGT
+
CCCCCGGGG9EFGEGEFGGGGGGGGFFGGGGGGGGGGGGGFGGGGGGGGFGGGGFFEGGGGGGGGGGGGGGGGGGGGFGGGGGGGGGGGGGGGGGGGGGGGGGCFGGGGFFGGGGDGCFDGGGEDGGFGGFG8EAFGGGGGGGGGGGGGGGGGGGGGGGGGGGGDGFGGGEF,:,BF6CFGGFGFFFCF7CECF?DEGGEGFFG?FGF7CGCCGGFGGFFGCGD?D55**/<@F+*.21+>:3DCEG4CCGCFFGD<0CCF53*7*+*+9*9*6;*;17E>:066,()(0.4:(31)),(-
@M03506:14:000000000-AKVR1:1:1101:8066:8149 2:N:0:48
GATAGGACTACCGGGGTATCTAATCCTGTTTGCTCCCCACGCTTTCGTGCCTCAGCGTCAGTATCGGGCCAGTGAGCCGCCTTCGCCACTGGTGTTCTTGCGAATATCTACGAATTTCACCTCTACACTCGCAGTTCCACTCACCTCTCCCGAACTCAAGATCCTCAGTATCAAAGGCAGTTCTGGAGTTGAGCTCCAGGATTTCACCCCTGGCTTAAAGACCCGCCTACGCACCCTTTACGCCCAGTGATTCCGAGCAACGCTAGCCCCCTTCGTATTACCGCGGCTGCTGGCCCGCAGC
+
CCCCCGGGDGFGGGGG@FGGGGGGGGGGGGFGGGGGGGGGGGGGGGGGGGGGGGGGGGGGGGGGGGGGGGGGGGFGGGGGGGGGGGGEGGFGFEGGGGGGGGGGGDGFFGGGGFGGFFCGG@FGFGGGAF<CFGFGFGGG;E8DGGFFGFGGCGGGGGG?FF9EDFFGGGGGGG,@7ECEGGGGGG,AD@>=3<3>C?F6EF9DFGGAFDGFGGGCGFFG+?FA):357FFGDA.:0C8EF7DD558/<+<*8*0*193*8)5C**2?GFG5578**.9+6)((((47(824),(9<)(-(
@M03506:14:000000000-AKVR1:1:1101:9741:8158 2:N:0:48
GATAGGACTACAAGGGTATCTAATCCCGTTCGCTCCCCTAGCTTTCGCGCATCAGCGTCAGTGTCAGCCCAGCAACCCGCCTTCGCCGCAGGTGTTCCTCTCGACATCTACGCATTTCACCGCTACACCGAGAATTCCAGTTGCCCCTTCTGCACTCTAGCCCCGCAGTATCGGCTGACCTTTCCGGGTTAAGCCCGGCGCTTTCACCGGCGCCTTGCGGTGGCCGCCTTCGCGCCCTTCTCGCCCAGCAACTCCGCACACCCCTTGCCCCCCCCCCATTACCGCGGCTTCTCGCCCCGCG
+
CCCCCGGGGGGGGGGGFGGGGGGGGGGGGGGGGFGDGGGGGGGGGGGGGGGGGGGGGGGGGGGGGGGGGGGGGGGGGGGGGGGGCGGGGCEFF=FGGGGGDFGGGEECAFFFG77FGGGGGDGGGG9FGD7:7FGGGG;A;=DFGFEG8D=,EEGFG8EAGGGG8EG5:93FC8EFE,=D?F,,<BC=C8EBCEFFD5*=*8C*5+4+1)/1*/8*0>@5<3)27)0./***1<BD>C7*+0*/9E*.2*0))09**,9*)))1/*09605>>DE**()3)-4(,2(7()()*-4).)-(4
@M03506:14:000000000-AKVR1:1:1101:4016:8179 2:N:0:48
GATAGGACTACAGGGGTATCTAATCCCGTTTGCTCCCCACGCTTTCGTGCCTGAGCGTCAGCAATGGGCCAGTCACCTGCTTACGCCATCGGTGTTCCTCCTAATATCTACGGATTTCACTCCTACACTAGGAATTCCAGTGACCTCTCCCATGCTCTAGCTGAGTAGTTTAGACAATGTCTGTATGGTTGAGCCACACGATTTCACTGTCTACTTACTCTGCCGCCTACGCAACTCTTTACGCCCAGTACTTCCGGATAACTCTTTGATCCCCCGTATGCCCGCGGCTGCAGGCACGGAG
+
CCCCCGGGGGGGGGGGGGGGGGGGGGGGGGGGGGGGFGGGGGGGGGGGGGGGGGGGGGGGGGGFFGGGGGGGGGGGGGGGGGGGGGGGGGGGGGGGFGGGGGFGGGGF<EFGGDGGFGFF,EFFGGGGGFFGGGGFGGGGGF9EGGF98FFGGDDDGGGDFGFCEFGGGCFGGFGGFGGGGFGGGGGGGGGGGEFGFGGGDGGFGE<<CF?FF8:E9CCGGG5FCD>57;/=??DF@FAF7EGG7E56=++++3;*2,5*/*+2:++1+++;=CE881>2-2<(,((),<1(/(-*.02(-
@M03506:14:000000000-AKVR1:1:1101:14013:8234 2:N:0:48
GATAGGACTACCAGGGTTTCTAATCCTGTTTGCTCCCCTAGCTTTCGCGCCTCAGCGTCAGACCCGGTCCAGATAGCCGCCTTCGCCACCGGTGTTCCTCCTGATATCTACGCATTTCACCGCTACACCAGGAATTCCGCTATCCCCTCCCGGACTCTAGCCTGTCAGTATTGAATGCAGGCTCTGGGTTAAGCCCAGAGTTTTCACATCCCACTTAGCAGACCGCCTACGCGCCCTTTACGCCCAGTAATTCCGAACAACGCTTTCCCCCCCCGTCTTACCGCGCCCGCTGGCCCGCTGC
+
CCCCCGGGGGGG,EEGF-FFGGGGGG9FGGGGGGGGGGGGFFGGGGGGDG+CFGGGGGGG,@;,C+@FFEGG9E,6EGGGGG:FFGGGGGGGGCFCFG9FG8FGGGGGGGGCCFGDFGGGGGGEGGGGG:CGGGEFG9FG++@@D,@BEC7C+==CD7ECFG98,<;EGFF;FDEGCGGE6@,3@,:9EGGFC9CF>9,42+,>EG77CCF6<FGGGFA,*;CECDEBGG>:75BC(2/+0:CDDEC?C+20*9*/7,/27)0**2<9+095)/*/*.7C).(32((),),(),(*))--(
@M03506:14:000000000-AKVR1:1:1101:5720:8291 2:N:0:48
GATAGGACTACTGGGGTTTCTAATCCCGTTTGCTCCCCTAGCTTTCGCGCCTCAGCGTCAAGAACAGGCCAGAAAGTCGCCTTCGCCACTGGTGTTCCTCCCGATATCTACGCATTTCACCACTACACCGGGAATTCCACTTCCCTCTCCTGTCTTCGAGCCGAGCAGTATCGAATGACCCTCCCCAGTTAAGCCGGGGGCTTTCCCATTCGACTGACTTGGCCGCCTGCGCGCTCTTTCCGCCCAGTAAATCCGGCCAACGCTTGCCACCTACGTATTCCCGCGCGTGCTCGCACGTAGT
+
CCCCCGGGGGGGGGGGGGGGGGGGFGGGGGGGGGGGGGGGGGGGGGGGGGGGGGGGGGGGGGGFGGGGGGGG8FEGGGGGGGGGGGGGGGGGGGFCEGEFCGGEGGGFFGGGGGGGGGGGEFFD8FFFGGGGGGGGFGGGGGGGG9DFGGGGBFGGGDGCE8C++;BFGCEE++,,4@@D634BEC>EDBDC9<D*8C5EGDCC@+97?:+++23*6CFF7;667<>75777)0)11:*+0*/9D*;<+0+19?D55;D*7<5<3*8)+1*))01*+-)+6<(0((-)-><).61C:)(.,
@M03506:14:000000000-AKVR1:1:1101:10736:8312 2:N:0:48
GATAGGACTACAGGGGTATCTAATCCTGTTTGATCCCCACGCTTTCGTGCCTCAGCGTCAATAATGGCTTTGTGAGCTGCCTTCGCAATCGGTGTTCTATGACATATCTAAGCATTTCACCGCTACATGTCATATTCCGCCCACATCAAACATATTCAAGATTGACAGTATCAATGGCAGTTCTGTTGTTAAGCAACAGGCTTCCACCACTGACTTATCAATCCGCCTACGCACCCTTTAAACCCAATAAATCCGGATAACGCTTGGATCCTTCGTCTTACCGCGGTCGCTGTCACGACGT
+
CCCCCGGGGGGGGGGGGGGGGGGGGGGGGGGGGGGGGGGGGGGGGGGGGGGGGGGGGGFEGGGGGGGGGGGGGGGGGGGGGFEGGGGGGGGGGGGGGGGGFGGFFFCFFFGGGGGFFGGGGEGEGGGGGGGGGGGGGDGGEEGGGCFGFGCGFGGGGGGGDFFGGGGFGGDGEGGG8F?EDDGGFGGGGGGCGCFFGGG,@CFF6<CEGGFGGGG:FFFG728:9CABDFEC*??7>G67,=CF4:=A?F7>F;<)*(/=6))/>:3=?6*++2*0=3A+97(4(((0-53:)3:F>@(2(
@M03506:14:000000000-AKVR1:1:1101:7971:8330 2:N:0:48
GATAGGACTACTCGGGTTTCTAATCCTGTTCGCTCCCCACGCTTTCGTGCCTTAGCGTCAGAAATATGCCGGCAAGCTGCCTTCGCCATTGGTGTTCCTACCGATATCTACGCATTTCACTGCTACACCGGTAATTCCACTTGCCTCTCATATCCTCTAGATTGCCAGTATGCGATACAGTCCATATGGTTGAGCCACAGGATTTCGCATCGCCATTAACAATCCACCTACGCACGCTTTACGCCCAGTGATTCCGGTATACGGTTGGACCCTCCGTCTTACCGCGGCTTCGGGCCAGCAG
+
CCCCCGGGGGF@FGGGDGGGGGCFGCGGGGGGGDFGGGGGGGGGGGGGGDGGGGGGGGGGGGGGGGGGG<+FFFEFFGG8FGFGGGGGGGGGGGGDGGGGCFCFEGGGGGGGGEEGG9,?FFGGGGGGG:CFGGGGGGFGGGGFGDG?F9BFAGGGGDE8DFAFF89,@D=FG>+DEGGGE,@FAAECGFCEGGCFDCFCG5ACGG7>?/*7****21=,+;?6*06AFFA=CAFD>GFD7+*19C5;AC77C@CFC()*16)*02*026*).**/*(0*))((((()(.4-),()))((.
@M03506:14:000000000-AKVR1:1:1101:23443:8337 2:N:0:48
GATAGGACTACCGGGGTATCTAATCCCGTTTGCTCCCCTGGCTTTCGCTCCTCAGCGTCAATATTGGTCCAGAATGCCGCCTTCGCCACCGGTGTTCCTCCAGATATCTACGCATTTCACCGCTACACCTGGAATTCCGCATTCCTCTCCCACATCCAAGCCATCCAGTATCAGCCGCAGTTCCCCAGTTAAGCTGAGGGATTTCACGCCTGACTTGGCTAGCCGCTGGCCCGCCCTTTCCGCCCAGGACATCCGACCAACCCCTGTCCCCTTCTTTTCACGGGGGCGCCCTGACCTCACT
+
CC9@CDCDFGGC:FCCFFGGGGGDFCGGEC8@EGGCCFCF8FG<CFGGG@FGGGFFEGCFFC,EEC@EFF9FD<CFF8CEFF,C<FF:FF7FFGGGGGGGGF8FFCFCGC?FCCFD<,@A,=FGEGDFFFC8,AAFFGFCEE@BE9BD8FD=3@CFFF=@C8>EGFFFFE;,@D,@E>GCEA:;9B6CCCDFC73D99F5EF,>,,5199**4*4>C*8,*1*;?D>55*)1)):>><A++*9/1785*1**1019C(/*)0)*/*+)39>)77+2+.*+),(,((()()(-)((20),()
@M03506:14:000000000-AKVR1:1:1101:16238:8347 2:N:0:48
GATAGGACTACCGGGGTATCTAATCCCGTTTGCTCCCCACGCTTTCGTGCCTCAGTGTCAGTGCTGGTCCAGGTAGTCGCCTTCGCCACTGGTGTTCCTCCCGATATCTACGCATTTCACTGCTACACCGGGAATTCCACTACCCTCTACCGCACTCTAGCCTGCCAGTATCCCACGCAATTCCCAGGTTGAGCCCAGGGCTGTCACATCCGACTTAACAAACCACCTACGCACGCCTTACGCCCAGTAATTCCCACTAACGATTGCACCCTTCGCATTCCCCCGGCCGCTTGCACGAAAT
+
CCCCCGGGGGFGFG7FGGGGGGFFGGGGGGGGGGGGGGGG7FGGGGGGGGGGGGGGGGGGGGGGGG?GFGEEGGFGFGCFGGGGFGGG@FGDEGGGGGGGGDGEG7FG<FGFGEGEGGEFGGGGGGFGGG+CFDB@FFGGCEGGG=6D,@FCGEECF=99EGC=EGF,D;,7EAE,+@98CCFCF9D*3@BE6<EFF,DCGD*=A9C7,2**4:E=CF=,;585*/:)6D2>GF55(289>*/7C5:6CE?9@6***(0367)9*2<*<)1)8*2*;3)+).(-44>)(7((0(.955((,
@M03506:14:000000000-AKVR1:1:1101:5885:8358 2:N:0:48
GATAGGACTACCGGGGTATCTAATCCCGTTTGCTCCCCACGCTTTCGTGCCTTAGTGTCAGGAATGAGCCAGTTATCTGCCTACGCCATCGGTGTTCCTCCCTATATCTACGGATTTCACTCCTACACAGGGAATTCCAATAACCTCTCTCATCCTCTAGCTTTGCAGTTTTGGTAATGTGTATCCGGTTGAGCCGAACGCTTTCACTACCAACTTACAATGCCACCTACGCAACTCCTTACTCCCCGTAATTCCGGATAACTGTTGGATCCCCCTTATGACCGCGGCTGCTGACCCGGAG
+
CCCCCGGGGGGGGGGG@CGGGGGGGGGGGGGGGGGGGGGGGGGGGGGGGGGGGGGGGGGDFGGCGGGGGGGGGGGGGGGGGGGGGGGGGGGGGGGGGGGGEFFGGGACGGGFEEGGGGFFCFGGGGGGGCFGGGFGGAEFDGGGF,8=B9EGGGG@>AFDGEFGAF9?GGFCFGFGDDGG,EFFF>=8EE+,,@86+@C5?DEFG:BC,***<;<CFCF=C>*,*;AA6<)51?)*0*;A@F+2CC*)*1=);A>83(:*/*++2>@5+007)***0)*+-6:90((0()4:)),*0519(
@M03506:14:000000000-AKVR1:1:1101:7999:8359 2:N:0:48
GATAGGACTACCGGGGTTTCTAATCCTGTTTGCTCCCCACGCTTTCGCGCCTCAGCGTCAATGTCGGTCCAGATAGCCGCCTTCGCCACCGGTGTTCTTCCCAATATCTACGAATTTCACCTCTACACTGGGAATTCCGCTATCCTCTCCCGAATTCAAGCAACCCAGTATCAAATGCAGTCCCCAGGTTAAGCCCAGGACTTTCACATCTGACTTGGGTCGCCGCCTACGCGCCCTTCACGCCCCACAATTCCGAACAACGCTTGCCCCCCTCGTATTACCGCCGCTGGTGGCCCGGTGG
+
CCCCCGGGGGGGGGGGFGGGGGGGGGGGGGFGGGGGGGGGGGGGGGGGGGGGGGGGGGGGGGGFGGGGGGGGFGGGGGEGGDEGGGGGGGGGGGGGGGGGGGGGGGGGGGGGGGGFGGFGGFGGGGGGF9FGCGGGEFGGEEGGGDEEDF@8E>C?EFGCFG8FFGEFGFA3@7FFGGGGGGC8D8C>ECGG,D?DFF5;D>D@?C97:CC7FGG;7*?E8<C/)5A)=F>G).5),9)+</*/)/*)**3*0/*1*1):FFFG38@?G>)>)9**/()0:22((,()-)(.0((*))-((
@M03506:14:000000000-AKVR1:1:1101:8079:8361 2:N:0:48
GATAGGACTACCGGGGTTTCTAATCCTGTTTGCTCCCCACGCTGTCGCGCCTCAGCGTCAGCTACTGCCCAGCAGGCCGCCTTCGCCACCGGTGTTCTTCCGGATCTCTACGCATTCCACCGCTACACCCGGAATTCCACCTGCCTCTACAGTGCTCAAGCACGGGAGTATCCACGGCCGACTCGGAGGTGAGCCCCCAGCTTGCCCCGTTGACGACCCGCTCCGCCCACGCTCCCTTTACGCCCCGGGTTTCAGGCACACGCTCGCCCCCGCCGTATTACCGCCGGTCATGGCCCGGAGC
+
CCCCCGGGGGEGGGGGCFGGGGEFGGGGGGGGGGGGGGGGGGGGGGGGFGGGGGGGGGEGGGGGGGGGGGGGGGGGGCCFEGEGGGFEEGGEGGGGGGGGGCEEEGDGGGGGGGGGGGGDD:BFDFF>FC+:7B>FGGFFFGGG?FGGFCBC>9FCGD9E>,@CG>5BEDCF,DD*95:*1/*6***/*4=9*<3A8:=/87E**+0:719/****/7>55)7=7C))29.777DG7*0++*1//**0**10/**02(*2))019*/.8<D3)98**,0+.4-((-()())-0,41))(((
@M03506:14:000000000-AKVR1:1:1101:25235:8384 2:N:0:48
GATAGGACTACAAGGGTATCTAATCCCGTTCGCTCCCCTAGCTTTCGCGCCTCAGCGTCAGTGTCAGCCCAGCAACCCGCCTTCGCCGCAGGTGTTCCTCTCGATATCTACGCATTTCACCGCTACACCGAGAATTCCAGTTGCCCCTTCTGCACTCTAGCCCCGCAGTATCGCTTGACCTTTCCGGGTTAAGCCCGGAGATTTCACAACCGACTTGCGGTGGCCGCCTACGCGTCCCTTACGCCCAGTCAATCCGAACAACGCCTGCGCCCCCCCCTTTCCCGCCTGTGCGGCGCCGGCG
+
CCCCCGGGGEF8EGC@CEEGGC<DF<FCFFFGGGGGGGGGGGGGFDFGCGG@FFFFGFEGEGGCFGGGGGF@F8@FGEGEGGG@FEDE@7FGCFAF9B@?<BE@C@FCCFGFE7@:9FAEE=C84CBF<>CEF79DAEC;,C>CDFDE>DBFGFF9FDFAFGGEEE+CEF,FE*6@*>?FDD9D,>8CC14,,,4;C5*:?*+>C+<@FG7)>D58*+2*2176*)00/*)*1))/(9=++<C5):5<+++1*/*)*,7*)))))0*)*0935)21:()<)6)((,())))()((/00((,
@M03506:14:000000000-AKVR1:1:1101:5859:8395 2:N:0:48
GATAGGACTACCCGGGTATCTAATCCCGTTTGCTCCCCTAGCTTTCGCGCCTCAGCGTCAATGCCGGTCCAGGATGCCGCCTTCGCCACCGGTGTTCCTCCAGATATCTACGCATTTCACCGCTACACCTGGAATTCCACATCCCTCTCCCGGATTCAAGCCTTTCAGTATCGGACGCAGTTCCTCGGTTAAGCCGAGGGATTTCACGTGCGACTTAGAAGGCCGCCCACGCGCCCTCTCCGCACAGTCATTCCGAACAACGCCCGCCCCCCCCGACTCACCGCGTCTTCTGGCCCGTCGC
+
CCCCC8FFGGCFFGGGGGGGGGEGGGGGGGGGGG9FFGGGFEGGGGGGGGGBFFFFGGGGGCGFGGGGGGGF8@FED<:@@:CFDEEECGFGCFGGGF9EGFGGFGC9FFGE@FGDAAFGFC@FFEGCGGG<FDFDFFDGGGFEGGGGGGD>>6CEEGGGGC,43E9;E73D+8@*:ECECGGGCFGDGDCC,1<=8**C*0*0+2=*2*/2*2881@+<74<CDG3)/9>E))7C9*.**1/))2*1++394@<314):@))))2:5*<5)5C***,)+.((,1((.(/6)*)3>>)(-(
@M03506:14:000000000-AKVR1:1:1101:18634:8397 2:N:0:48
GATAGGACTCCCGGGGTATCTAATCCTGTTTGATCCCCACGCTGTCGTGCATGAGCGTCAGTTACGGGCCAGTGAGCCGCCTTCGCCACCGGTGTTCTTCCCAATATCTACGAATTTCACCTCTACACTGGGAATTCCACTCACCTCTCCCGTACTCAAGCCTCTCAGTCTCAAAGGCAGTTCCAGCGTTTAGCCCTTGTCTTTCACCCCTGACTTGAGAAGCCGCCTGCGCACGCTTTACGCCCCGTAATCCCCACCAACCCTATCCCCCTTCGTGTTCCCTGCGATGCTTGGACGCAGG
+
CCCCCFGFG-CEE+C:F-CCAEGGGGGG9FF<FFFGDFGG7FF7FGGGGEGGGGEFGFEC:<EFF@:BEEFGG9,EFF7FEC,C7::FFGEEG7??E<AGGGGC<FFEGGCGDFEFDGCFE<E?FF?=AAE8?FF,<AECF8F,@6@9@=>>D>CFC,,3,A?E83,,=,7,5<,7@:7@,@F,,3,4@***55,,4,1,>:7>,,=9>CC<C89C8*2=78F6)1:8C*)2:>3581)+3/*9)*:.5*;*/0**)-*2)))2*++/309.)98@*(02-..)((,)-.))*()2)0(,(
@M03506:14:000000000-AKVR1:1:1101:6328:8408 2:N:0:48
GATAGGACTACCGGGGTATCTAATCCCGTTTGCTCCCCTAGCTTTCGCGCCTCAGCGTCAATGCCGGTCCAGGATGCCGCCTTCGCCACCGGTGTTCCTCCAGATATCTACGCATTTCACCGCTACACCTGGAATTCCACATCCCTCTCCCGGATTCAAGCCTTCCAGTATCGAACGCAGTTCCTCGGTTAAGCCGAGGGATTTCACGCACGACTTAGAAGGCCGCCTACGCGCCCTTTACGCCCAGGAATTCCGAACAACGCTTGCCCCCCCCGTCTGACCGCGGCAGCTGGCCCCGCGG
+
CCCCCGGGGGGGGGGGGGGGGGGGGGGGGGGGGGGGGGGGGGGFGGGGGGGGGGGGGGGGDGGGGGGGGGGGGGGGGGGEGGGGGGGGGGGGGDGGGGGGGGGGFFFF,FFGGGGGGGFGGGG@BFGGGEFGEGGGGGGGFEGGGGGCGGGGG>:CCAFFGGGGGGGGGGFF*3:@CGDGCFGGDF59EEEFCGGDCEG=*25>F?FGG5C3//AA:C++29<AD3>>EGE=C3BG95@E<*9CDE5)2:6)***/*,):>))/1**<<>D@BD?2*.)+),(--(4)(7::@?(/)7(((
@M03506:14:000000000-AKVR1:1:1101:5638:8417 2:N:0:48
GATAGGACTACCGGGGTTTCTAATCCCGTTCGCTCCCCTAGCTTTCGCACATCAGCGTCAGTGTCAGCCCAGCAACCCGCCTTCGCCGCAGGTGTTCCTCTCGATATCTACGCATTTCACCGCTACACCGAGAATTCCAGTTGCCCCTTCTGCACTCTAGCCGCGCAGTATCGGTTGACCTTTCCGAGTTAAGCCCGGAGATTTCACAACTGACTTGCGCTGGCCGCCTCGTCGCCCCTTACGCCCCGTAAATCCACACAGCGCTGCACCCCCCCTCCTCACCCGCGCGTCTGGCCCGGCG
+
CCCCCGGGGGGGGGGGFGGGGGGGGFGGGGGGGEGGGGGGGGGGGGGGGGGGGGGGGGGGGCGGGGGGGGGGGGGGGGEGGGEDFGGGGCGGGGGEGGFFAFG8F@FFCFGGGGGGGFGGFDEGGFG?EGGGDGGCGD99D=DEFFFGD=BDFFF,,EF7DFGG:C5@CGGGGGGGGGGFGFFGF5*4:BFG9AF=?C5>*8>CFF++3*8DCGC?*;5C>))A>)).5>)**..90)7;+<**)2*)/*2)/****,**07)/C/*)+09B:):**(0*.8:(((-),0((.,,*).(((
@M03506:14:000000000-AKVR1:1:1101:18782:8420 2:N:0:48
GATAGGACTCCTGGGGTTTCTAATCCCGTTCGCTCCCCTAGCTTTCGCGCTTCAGCGTCAGTGTCAGCCCAGCAACCCGCCTTCGCCGCAGGTGTTCCTCTCGATATCTACGCATTTCACCGCTACACCGAGAATTCCAGTTGCCCCTTCTGCACTCTAGCCCCGCAGTATCGGCTGACCTTTCCGGTTTAACCCCGGAGACTTCACAGTCGACTCGCGGTTGCCGCCTACCCCCCCTTCACCACCAGTCAATCCGACACACCCTTCTTCACCCCCTCTTACGGCGGCGCGCGGCCCCGAC
+
CCCCCGGGG-EFFGGDFFGGGGGGGGG7FGGGGGGGGGGGFFGGGGDGGGGEGFFGGGGDGGDFGFGGGGGGG8EGGGGGGGGG7FFFGD@FFFGGGGFG<FFEDEFA<<FDE:FCGG<FFFC:CG,:FCEF7+CFGFA=F,=@A8FEGFE,@DFDFFG,@?FG+:5333;F8*@8CCGGGFCFGG5/**?@,5:E5E5=8*>>9:F790>DGC5*:2=5)/)*2)>@**.**)0/-1)*+2**1:*00++**/*)93):)55/*0**09**19**1,)+))((((()()((.((/))-((
@M03506:14:000000000-AKVR1:1:1101:7191:8432 2:N:0:48
GATAGGACTACTGGGGTATCTAATCCTTTTTGATCCCCACGCTTTAGTGATTGACCGTCAGTAGAGCACTAGCAAGCTGCTTTCGCTTTTGGTGTTCCGTGCAATATCAATGGATTTCACCCCTACACCGCACGTTCCGCTTGCCTCTTACCCACTCTAGTCGTGCCGTTTCTCACGCAGTCTCATCGTTGAGCAATGAGATTTAACATAAGACTAGCACAACCGGATGCTCACGTTTTACGCCCAGTAATTCCGGCTAACGCTGGGGGTCCTCGTATTACCGCTGCTGCTGGCACGTGGG
+
CCCCCGGGGGGGFFGGFDFFGGGGGGGGGGGGGGGFGGGGGGGGGGGGGGGGGGFFGGGGGGGGGGGFGGCFGGGFFGGGGGGGGGGFGGFGGGGGGGGGGGGGGGGGGGGGGGGGGGAFGGGGFGGGGGDGGGGGGGDGGEGGGGGGFGGGGGGGGGG8DEGEACEEGGGG:D9E?D6@EGCFAC9FFC8+@D9:9,@AC8FCGCFGGGCG7CD77C?EDD>C>92?5;B@+;ADBC?EC=53C5CF?978A+0:),5?FBD**2A>=5<:?7**2(004)--((1@)9).0817))(((
@M03506:14:000000000-AKVR1:1:1101:26354:8432 2:N:0:48
GATAGGACTACCGGGGTTTCTAATCCCGTTTGCTCCCCTGACCTTCGCGCCTCAGCGTCAGGAACTGTCCAGAGACCCGCCTTCACCACTGGTCTTTCTTACGATATCGACGCATTTCACCGCTACACCGTAAATTCCAGTCTCCTCTCCAGTCCCCAAGCACGGCAGTACCGAATGCAGCTTCGGAGCTAAGCTCAGAGATCTCCCACACTACTAAACACGCCGCCCACGCACCCCTGAACCCCACTGCCTCCGAACACCGCATAACCCCTCACTACTACCACGCTCGCTTGCCTCGAGT
+
CB@C@FE@CFGG:CF7FEGGAF9CFG8FCFC7@DGF8,E@@FG9D<C,++@7@<EF:F:FFG8AE,CF<,CDCEF<C<:+=,6:E,9EFEFFEEG<,,,:,B@,+:CB+:+4@@=+B<F?FEF:=FF=FE8A:+,79D;=D9,3,,,,6@,,6@@,,6@8DCFG+:6CFG,,****15:A,@,,*1:7*>;,?F98,,5,,4,><:8C,*2*2215+*2+27CF3)2)*1.:/5)*(10*++*1*7*.00*//)/)*(/*))))1*370)10.1*3+(*+.()4(((0()-,.3(*0)((.
@M03506:14:000000000-AKVR1:1:1101:16032:8435 2:N:0:48
GATAGGACTACCGGGGTTTCTAATCCCGTTTGCTCCCCACGCTTTCGTGCATGAGCGTCAGTATTGGCCCAGGGGGCTGCCTTCGCCATCGGTATTCCTCCACATCTCTACGCATTTCACTGCTACACGTGGAATTCTACCCCCCTCTGCCATACTCTAGCCCGCCAGTCACCAATGCAGTTCCCAGGTTAAGCCCGGGGATTTCACATCGGCCTTAGCGAACCGCCGCCGCACGCTTTACGCCCAGTCATTCCGATTAAGGCTTGCACCCTCCGTATTACCGCGCCTACTGCCACGCAGT
+
CCCCCGGGGGG8FGCGGGGGGGCFGGGGGGGGGFGGGGGGGGGGGGGGGGGGGGGGGGGGGGGGGGGGFGEF,FDEGGGGFFGGGGEGGGGDGFGGGE<FGFGGFGCGEFGGGGGGGGFGGGGGGGGGDG@FGFGGGF,EGCEEECEFGGG8D,DEGCE,;6EEGC**@EGGGGGGGGGFGGFFGGGG6DDF9DCEEGD=C4699:<:CGG3*8?<C*8::CGGGG7)*157)7)78*.<C5CC55*)+3099=D37(7+/*027***<49))1:@*4)+))(-9(4)(.))/4)9>)1(-
@M03506:14:000000000-AKVR1:1:1101:18962:8471 2:N:0:48
GATAGGACTACCGGGGTTTCTAATCCCGTTCGCTCCCCTAGCTTTCGCGCCTCAGCGTCAGTGTCAGCCCAGCAACCCGCCTTCGCCGCAGGTGTTCCTCTCGATATCTACGCATTTCACCGCTACACCGAGAATTCCAGTTGCCCCTCCTGCACTCTAGCCCCGCAGTATCGGCTGACCCTTCCGTGTTAAGCCCGGAGCTTTCACACTCACCTTGCGCTGGCCGCCTACGCGCCGTTTCCGCCCAGTAAGTCCGAACACCGCTCGCTCCCCCCGTCGTACCCCGGCTTCGCGCACGCCG
+
CCCCCGFGGFFFEDE7@CEEGGGGGAFEFGGGGCFG?FGGGGGGGG>FGDGFE8@FGGG7FGGCCC<EFEFFG,EFFG+FGCGGGGGDEFFGGGGGGGCG<FGFF8FFF<FFGCFEGGA<FCEE:FCFGFFC8@FDAFDFFCCFDCD>8E8,DCF@:9BFA,DE88**4;,@A:EF?CFC,=?,AE,=,=@,,,?C*=:/*2399CAF+***+2+++*8*)))*9)))**)2955>0736+3/>D**)3++*017*1(/:)).)9*2)*)1)<)12/2)/,,4)((,)(.(()((10.(,(
@M03506:14:000000000-AKVR1:1:1101:19996:8480 2:N:0:48
GATAGGACTACCGGGGTATCTAATCCTGTTTGCTCCCCTAGCTTTCGTGCCTCAGTGTCAGGAGTTGTCCAGGGACTCGCCTTCGCCACTGGTGTTCCGCTTGATATCTACGCATTTCACTGCTACACCAAGCATTCCAGTCCCCCCTCCAACCCTCGAGCAAGGTAGTTTCCAATGCCATTTCGGAGTTGAGCTCCGAGCTTTCACATCCGACTTACCTCACCACCTACGCACCCTTTACGCCCAGTGAACCCTAACAACGCTTGGGCCCTCTGTTTTACCGCGCCTCCTGGCCCCAGGT
+
CCCCCGGGGGGGGGGGGGGGGGGGGGGGGGGGGGGGGGGGGGGGGGGGGGGGGGGGGGGGGGGGGGGGGGGFGGGGGGGGGGGGGGGGGGGGGGGGGGGGGGGFGFGGFGFGGGGGGGFGGGG?AFFGGGGGGGGGGGGFGGGGGGGECEGGGGGGGGGGGGGGGGGGGGGGGGDFFGCFGGGG8>6;CGCE6DBFGGC7EDF2DFF7,7;D*:EEFGF,C<FC*:A)6>57*)2:;DF+A*C8D7*;CEC*85*79(9085B**//)*)1.)5+++-0+).(7>0(.()()0(,*)0(4)
@M03506:14:000000000-AKVR1:1:1101:18983:8500 2:N:0:48
GATAGGACTACCGGGGTTTCTAATCCTGTTTGATCCCCACGCTTTCGTGCCTCAGCGTCAATATTTGTTTAGCAAGCTGCCTTCGCAATTGGTGTTCTAAGTCATATCTATGCATTTCACCGCTACACCGGGAATTCCAGTCTCCTCTGCATCCCTCAAGAACGGCAGTATCGGCCGCCCCCCCTGAGTTGAGCCCAGGGACTTCACCACCGACTTGCCATCCCGCCTACGCGCCCTTCACGCCCCGTCATTCCGCGCAACGCTTGCGCCCTCCCTCTTCCCGCGGCGTCGCGCCTATGCT
+
CCCCCGGGGGGGFGGGGGEGGGGGGGGGGGGGCFGGGGGGDGGGFGGGGGGFGGFGGGGG7FFGGGGGFGGGGG<FCFGGGGGGGGGGGGGFGGGGGGGCGGGGGC<DEFGGGGGGGFGAFGGCFGGGGGCG:CFFGGFFGGCAGGGGGGGFFEGBFF>DDCGC6CCCECFD+8BEE+@ECGCC:>,8>,4;C1?C,4C55*3>F7C+3/:<*78=*@FF=<<5<CB)/9575)7D1C)3<5CFD**)**2/8=4*94)*...*9;:):>3.8****,9+.(4911()-0((0((/)*)))
@M03506:14:000000000-AKVR1:1:1101:23111:8524 2:N:0:48
GATAGGACTACAGGGGTATCTAATCCCGTTTGCTCCCCTAGCTTTCGCTCTTCAGTGTCAATCTCGGTCCAGGATGCCGCCTTCGCCACCGGTATTCCTCCAGATATCTACGCATTTCACCGCTACACCTGGAATTCTGCATCCCTCTCCCGAATTCAAGCCATCCAGTATCAGACGCAGTTCCCAAGTTGAGCCTGGGGATTTCACGTCTGACTTAGTTGGCCACCTACGAGCCCTTTACGCCCAGTAATTCCGAACAACGCTTGCCCCCCCCGCATTACCGCGGCCGCTGGCACGGAGT
+
CCCCCGGGGGGGGGGGGGGGGGGGGAFGGGGGGGGGGGGGFGGGGGGGGGGGGGGGGGGG@EFFGGGGGGGFGGGGGGGGGGGGGGGGGGGGGGGGGGFCFGGGGGGGGGGGC::=AFGGFCEEGGCFGG?EFGGDGGGGGGGFEDGFGGGG6>CFF8,,9DGGGGGGGG,@8=9DGGGGGGFFGGF6,EEGGFGC:78E:08,;:;,@C9C7CCD+B977476*288EGB:<46CBCA+5ACD5**)4?+:+;6*::)C5B3<**/0+8955CC5C?)96)(((-()-8>()6(05:(((
@M03506:14:000000000-AKVR1:1:1101:13021:8530 2:N:0:48
GATAGGACTACCGGGGTATCTAATCCCGTTCGCTCCCCTAGCTTTCGCGCTTCAGCGTCAGTGTCAGCCCAGCAACCCGCCTTCGCCGCAGGTGTTCCTCTCGATATCTACGCATTTCACCGCTACACCGAGAATTCCAGTTGCCCCTTCTGCACTCTAGCCCCGCCGTATCGGTTGACCTTTCCGGGTTAAGCCCGGAGCTTTCACAACCGACTTGCGGCGCCGCCTCCCCGCCCGTTACGCCCACTAAATCCGGACAACGCCTGCCCCCCCCGCATTCCCGCGCGTGTCGGCCCGGGGG
+
CCCCCGGGGFFFFEGGFGGGGGGFGDGGGGGGGGGGGGGGGGGGGGGGGGGGGGGGGGGGGFGGGGGGGGFGGGFGGGGGGGDFGGGGGCCFGFFGGG9F?FGGDGGGGGGGGF@FGGGGGEFF7FFGGCFEGEFGGGG;FF9FF8??DF=EECGGGGAEF?FGGD*@EECBEECECFGFGCFG7B=*:E:E9CCG8CCC57++>+<CFG35*)*;*2<551)797))*1)*)87D(/7*/**9<:*)0<+*/67)*()/73))*2;)27D5>C5*/(0::40((((0-)(-8(()8)(((
@M03506:14:000000000-AKVR1:1:1101:11970:8531 2:N:0:48
GATAGGACTACCAGGGTATCTAATCCTGTTTGCTCCCCACGCTTTCGCACCTCAGCGTCAATATGTGTCCAGTAAGTCGCCTTCGCCACTGGTGTTCTTCCGAATATCTGCGAATTTCACCTCTACACTCGGAATTCCACTTACCTCTCCACAATTCTAGCGATGCAGTCTTAAAGGCAATTCCGGAGTTGAGCCCCGGGCTTTCACCTCTAACTTACAAAGCCGCCTACGTGCGCTTTACGCCCAGTAATTCCGAACAACGCTAGCCCCCTCCCTATTACCCCGGCTGCTGCCACGGAGG
+
CCCCCGGGGFFGFGGGGGGGGGGGGGGGGGGGGGGGGGGGGGGGGGGGGGGFGGGGGGGGGGGGGFFGGGGGGGGGGGGGGGGGGGGGGGGGGGGGGGGGGGGGGGGGGGGGGGGFGGGGGGGGGGGGDGFG:FGGGGGGGGGGGGGEFGGGCFGGGGGGGGGGGGGGCFFFGGGGGGFGGGGFGD8@E:DFGFFGGGGGGG8DFGGGFF48CFGG>FFGFGFGGGFFGG;AD>BC2359EGGDG5@FC<CFF6*97;G6F:D558?FGF))8**20.=96<((2(,0(03>*.,9:)33(
@M03506:14:000000000-AKVR1:1:1101:22279:8533 2:N:0:48
GATAGGACTACCAGGGTTTCTAATCCTGTTTGATCCCCACGCTTTCGTGCATCAGTGTCAATATTCGCGTAGCCAGCTGCCTTCGCAATTGGTGTTCTATGTCATATCTAAGCATTTCACCGCTACATGACATATTCCGCTGACCTCCACGGTATTCAAGATCAATAGTATCAATGGCAGTTCCCAAGTTAAGCGCGGGGATTTCACCACTGACTTATCAACCCACCTACGCCCCCTTTAAACCCAGCGAATCCGGATAACGCTTTCACCCTACGTATTACCGCGCCTGCTGGACCGGAGT
+
CCCCCGGGGGGGGGGGFGDGGGGGGGGGGGGGFGGGGGGGGGGGGGGGGGGGGGGGGGGGCFGGGGCGDGGGGGGGGGGGGGGGGGGGGG9=FGGGGGGGGGGGGGGGGAFGGGGGGGGGGGGGGGGGGGGGGGGGGGGGGGGGGGGGGGDCFGGGFEGGG8=CDCEGGFDGGD9DDGGGGGGFGFFEFGGFCFEGECEGD7DD;CFD9D<<CGFC>+==8CDE*7>FDFE5)..8390><<CG*18)21*))997*4DEFDBC<:C606D5)7*2+)0+))-1(((0,72))((07)2(,
@M03506:14:000000000-AKVR1:1:1101:6746:8549 2:N:0:48
GATAGGACTACCGGGGTTTCTAATCCCGTTTGCTCCCCTAGCTTTCGCGCCTCAGCGTCAATGCCGGTCCAGGATGCCGCCTTCGCCACCGGTGTTCCTCCGGATATCTACGCATTTCACCGCTACACCTGGAATTCCACATCCCTCTCCCGGATTCAAGCCTTCCAGTATCGAACGCAGTTCCTCGGTTAAGCCGAGGGATTTCACGCACGACTTAGAAGGCCGCCTACGCGCCCTTTACTCCCAGTAATTCCGAACAACGCTTGCCCCCCCCGTATTCCCGCCGCCGCTGGCACGGAGC
+
CCCCCGGGGGGGGGGGGGGGGGGGGGGGGGFGGGGGGGGGGGGGGGGGGGGGGGGGGGGGGGGGGGGGGGGGGGGGGGGGGGGGGGGGGGGGGGGGGGFGGEDGDGGGGGGGGGGGGGCFGGGGGG9EFGGG8=AFGGGGGFGGFFGGFFFEDEGEGGGAFGGFGGFGGFFGCFCFGGGCEGGG7DC=:C:2=FFG:CEGCCFGGGG*ADGD*8E5C76+2CGF79BDEF5=C>BG>*90<+?DGF+/<+9*9**1*4)*.)87**@?EFCBDG**/.9+6>69(16)(70(5<097)(,(
@M03506:14:000000000-AKVR1:1:1101:6631:8589 2:N:0:48
GATAGGACTACCCGGGTTTCTAATCCTGTTTGCTCCCCACGCTTTCGTGCCTCAGTGTCAGTGCTGGTCCAGAGAGCCGCCTTCGCACCTGATGTTCCTCCCGATCTCTACGCATTTCACTGCTACACCGGGAATTCCACTCTCCTCTACCGCACTCTAGCGAGCCAGTATCCATCGCCATTCCCAGGTTGAGCCCGGGGCTTTCACGACTGACTTAACTCACCACCTACGCACGCTTTACGCCCAGTAATTCCCATCACCGCTGCCCCCCTGCGTTTTACCTCGGCTGCGTGCCCGGCGT
+
CC<<@EGGGGAFCFGGEFGFFF,EGFFFGGGGC96C@FGGGCFC@FGGGGFFGDFGG@@FEFEGEEEGFCDFFG<C7CEGGGGGFEG+6BFF?<FECDFFGCGED=E9FFFG::FGGGA,@,A?EFF?A+=FGGG<,CEEFFF@EGGFCAB=EGGG=F=D986@>EFEEFFGGFGG7E7CCFGGGGF5D,>@,8EF>CG5EDGC>,=C5D*8C797@C6+;:CGGGE;=C55*../(189CEDG)2*9:C?*9F**2(2+08)9)*/)*0))55*/*(035))8<:0565(45(,0))(-2
@M03506:14:000000000-AKVR1:1:1101:18069:8631 2:N:0:48
GATAGGACTACCCGGGTATCTAATCCTGTTTGCTCCCCACGCTTTCGCACCTCAGCGTCAATACCGGTCCAGTGAGCCGCCTTCGCCACTGGTGTTCATCCGAATATCTACGAATTTCACCTCTACACTCGGAATTCCACTCACCTCTCCCGGATTCAAGCGATGCAGTCTTAAAGGCAATTCCGGGGTTGAGCCCCGGGCTTTCACCTCTAACTTACAAAGCCGCCTACGTTCGCTTTACGCCCAGTAATTCCGAACACCGCCTGCTCCCTCCGTATTACCCCGGCCGCTGGCACGGCGC
+
CCCCCGGGG-FFGDGGFGFGGGGGGGGGGGGGGGGGGGGGGGGGGGDGGGGGGFFGGGGGGGGGGG7FGGFGGGGGGGGGGGGGFGGGGGGGGGGGGGGGGGGGGGGGGCGCGDFGGGAFGGFGGGGGFG7F+@FGGGGFEGGGGFG9DGGGGG>>?:ECFEGGE6,EFGGCFCCGFC,8@E,EGGGGEEEEFGGFEGEGGD8@FGGG9>47C:CEFGA:=CCFD:DBGGAC*;)91*)0<:DGGGC9C9<**9*9*450)8>9**2)3<C7)9?C58F:44(-(-,),)((81,93)(-(
@M03506:14:000000000-AKVR1:1:1101:4090:8631 2:N:0:48
GATAGGACTACCGGGGTATCTAATCCTGTTTGCTCCACACGCTTTCGCGTCTCAGCGTCAGTATCCGACCAGAGGGCCGCCTTCGCCACAGGTGTTCCTCCCGATATCTACGCATTTCACCGCTACACCGGGAATTCCACCCCCCTCTTCGGTACTCTAGCTTGCCACTCTAATGCCTCTTTCCTCGGTTGAGCCGGGGGATTTCACACATGACTTAACAAACCCCCTACCCCCCCTATCCGCACAACTATTCCGAAACACACTTGCCCCACTCATCTTTCCCCCGCCGCTCACAAATAGT
+
CBBCCFGFEGG8FEGEG;C9C@<EFFFGGG9CFC,C,CFEGGGEGGEFCFF:FFGGGGFFEGGA<6B6@+@E,:6,?F:::?FC<,BFFF8CG,B:E<<?,B::CBF,BFFD+@=+,CC@F+6>CECF37++86D>33,=DBEGGGGCAC7*@,@B,>E;D?,,*5,,>,2,,5?F6,<:,>CFG,**=;E+59*?=5C*/98+<CC76><00*<0;7/+*/**/9))19):*)0>;*)+32>)9C*0+++0*69**4)*8))90+29+8*7)9*2+-*+-.)((417()(()6)*0*)).
@M03506:14:000000000-AKVR1:1:1101:21876:8654 2:N:0:48
GATAGGACTACTAGGGTTTCTAATCCTGTTTGATCCCCACACTTTCGTGCCTCAGCGTCAGTTACAGCCTAGTAAGCTGCCTTCGCTATAGGTGTTCTTGACGATATCTAAGCATTTCACCGCTACACCGTCAATTCCGCCTACCTCATCTGTACTCAAGCTCCTCAGTATCAATGGCACCCCTCTAGTTGAGCTAGAGTATTTCACCACTGACTTAATAAGCCGCCTACGCACACTTTAAACCCAATAAATCCGCACAACCCTTGCCCCCTACGCATTACAGCGGATGACCGCACGCACT
+
CCCCCGGGGGGGGGGGGGGGGGGGGGGGGGGGAFGGGGGGDFFGGGGGGGGGGGGGGGGGGGGGGGGGGGGEGCE9EGGGGGGGGEEGGGGGGCGDGG9F9FEGGGGAB<FFGGGGFGGG9CGGGGGGGEGGDEGGAFFGEE7EFFF>DFGCEFGGGG?F,=DFFGF,=D;AEFF,,>1EFG8383@9EC9D,@AAEFGC;CAA,,72,++5:DCCD79,?<840;30A>*=/@*;:CAFFCF48558,,>B66C*)39*2));C6C)+27)2C**3->?)-)44((.())()-().)-(,
@M03506:14:000000000-AKVR1:1:1101:21970:8688 2:N:0:48
GATAGGACTACAAGGGTATCTAATCCTGTTTGCTCCCCACGCTTTCGCGCCTCAGCGTCAGTTCCGGTCCAGTGAACCGCCTTCGCCACTGGTGTTCCTCCCAATATCTACGCATTTCACCGCTACACTGCGCATCCCACTCACCTCTCCCGGACTCAAGCAATCTAGTCTGCCAGGCAGTTCCTCGGTTAAGCCGAGGGATCTCACCCGCCACTTGAATCGCCGCCTACGCGCCCTTTACCCCCATTAATTCCGAATAACGCTTGCCCCCTCTTTCTTTCCCCGTACGCTGGCTCATCAT
+
CCCCCFAFGGGGGCCC=6CFFGFDGEEGGGGCF<@F<@AE@FCFFCFGGGGDC8@<@F@F@CF<FFGFGGGCGGGGGDGEGGGFF:=CEFE8EEGE,B??FC=,,555,CFFFFGG?E9FDFC=>=AF5A5++@:7=F8>,D@CE9,3@8>E@+=+D8DF,:,<D,,3@C,,,,@:+:A:,72@=;>*@:B,6D85*=C?5**4477?GDGC=C6FC>)CF5<*13=8><)7C7>3>*033+**/**/+++/*9*9*35C*)8<3*8)<7D>59+2+)*0).)(,((),),()-(***-).
@M03506:14:000000000-AKVR1:1:1101:27774:8721 2:N:0:48
GATAGGACTACTGGGGTATCTAATCCCGTTTGCTCCCCTAGCTTTCGCGCCTCAGCGTCAGTGTCGGTCCAGGAAGCCGCCTTCGCCACCGGCGTTCCTCCGGATATCTACGAATTTCACCGCTACACCCGGACTTCCGCTTCCCTCTCCCGAACTCAAACCCGCTAGTTTCCTGATCAGTTTCCCAGCTGCTCCGGGGGATTTCCCCCAGGCCTTACCGAACCGGCCACGCCGCCTTGACGACCCGTCACTCCAAAAAACGCTCGCCACTCCCGCCTTACCGCAGCTGCTGGCGTAAGAT
+
-@CCCFGC96C<<F86@CGCFGFGCAEFAF@CFGFEF@FFFGGE<AGFFC:CC<FFGEGGEFGGFGGG@7EFFD@FCD7+C:FFGDC=,B+4+>@FEEFCFEG7F@<<E?DB+9A<B9@,?CC:>7,DF+++88:,3,3+@@BEFDF6>786+9:,>;,,6*3:>EE8>,?FFG;,,;9>B,,,16,,46,,,,4*3:=5/**+2++*2)1***+3**)/*)///)0.**)**))1-*)++**)1**)2;***0*22(1:7)5**2*)*8*))5//*,8+(.(((,2).)50)2(*)).)-
@M03506:14:000000000-AKVR1:1:1101:18293:8721 2:N:0:48
GATAGGACTACCGGGGTATCTAATCCTGTTTGCTCCCCACGCTTTCGCGCCTCAGCGTCAATTACGGGCCAGATAGCCGCCTTCGCCACCGGTGTTCTTCCCAATATCTACGAATTTCACCTCTACACTGGGAATTCCACTATCCTCTCCCGCATTCAAGCTCATCAGTATCAAGCGCAGCCCCCAGGTTGAGCCCGGGAATTTCACGCCTGCCTTGATAAGCCGCCTACGCGCCCTTTACGCCCAGTAACTCCCAACAACGCTTGCCCCCTTCGCATTACCGCGGCTGCTGGCCCTAAGT
+
CCCCCGGGG<FGGGGGEGGGGGGGGFGGGGGGGGGGGGGGCFGGGGGGGGGGGGGGGGGGDGGGGGEGGGGGGGGGGGGGGGEGGGGGGGGDCCFGGGGGGGGFGGGGGGGDGFGGGGDEGFDFGGGGGGGG8<FFGGGGGGGGGGGGGCFGGGGGGAEDFDFGFGFFFFFGGGGGDEE5CFEEEEEGGGGD,>BFC5E=CC<EGGG=CFFF*;EFF7FFCDF63DBA=C>D)7)94*9+<=DDG:/?9<+/0<*27?*17).5**;?FFDE5FG5*()+-6(((,4;()))04(*))(.)
@M03506:14:000000000-AKVR1:1:1101:18715:8733 2:N:0:48
GATAGGACTACAGGGGTTTCTAATCCTGTTTGCTCCCCACGCTTTCGTGCCTGATCGTCAGTTGTGAGCCAGATAGCCGCCTTCGCCACCGGTGTTCCACCAAATCTCTACGCATTTCACCGCTACACTTGGTTTTCCACTATCCCCTCTCACACTCTAGTACTGAGGTCTCGCAGGCAGTTCCAGGGCTAACCCCTGGTATTCCACCCGCGCCTCTCCAGACCGACTACCCCCTCCTTCCGCCACGTAATTCCGTAAAACGCTTGCACCCTCTGTTCTACCCACGCCCTCATCCTAATAT
+
CCCCCGGGG-CE8<FFFGGGCEGFFG9C,FAFGDFGGEGC+CFG8EGGCECCD@DFGGFGCEGFF@F9DFFF?GGFF8FGGEFFCEEGEF@=+>BEFGGGGGGF9CFF@F,A=F7=?FF,ABE+CFB4CF<A=+,65,744E;FE4@,3,3@DGGGGFFF;DDF@8@3@D,C=C+++6,+,32,7,,++,6@,,:;*1@,523,,5,9*;4C*9=C06)=**9:<5>;=<)**)02(;+0**/7):8):8*67****(*+*)8>***1<)/0.*<:+)/<:6(,-4(0()(,*-)*/*)).
@M03506:14:000000000-AKVR1:1:1101:11795:8737 2:N:0:48
GATAGGACTACCGGGGTTTCTAATCCCGTTCGCTCCCCTGGCTTTCGTGTGTGAGCGTCAGATTCGGGCCAGTGCGCTGCCTTCGCCTTTGGTGTTCCCCACGATATCAACGGATTTCACCCCTACACCGTGAGTTCCACGCACCTCTCCCGACCTCTAGTCATGCCGTTTCGCTCGCCCGCTACAAGTTAAGCTCGTAGCTTTTACGAACGACTAACATGACCGCCTCGACCCCCTTTCCGCCCCGTGCTTCCGGATAATGCTTTGGGCCCCGTCTTTCCCGCTCCTGCTGGCCCCGATG
+
CCCCCGGGGFCEFFGEFGGGGGGFGGGGGGGGGGGGGGGGGGGGGGGGGGGGGGGGGGGGGGGGGDDEGGGGGGGGGGGGGGGGCFGCFC?FG<FGGGGGGFGCF7CFD9FFG7CGGFGF<FGECFGGGG=F:CFF?FGGGG7>EGGGGGF+@@E6DCFGF,,E,EGDCG?FEC*,=E5EGE=*:<6C?C;CCG;CE*;F*;CCC+3**1>D:D*/*9)<D*9CDCEBG:55)))9396+3/5C3*205*1*9?C)9(9+9747>0+9=><.))**2-8+))(--(-)))(.6((*))(((
@M03506:14:000000000-AKVR1:1:1101:16746:8758 2:N:0:48
GATAGGACTCCCGGGGTTTCTAATCCCGTTTGCTCCCCTAGCCTTCGCTCATCAGCGTCAATGCCGGTCCAGGATGCCGCCTTCGCCCCCGGTATTCCTCCAGATATCTACGCATTTCACCGCTACACCTGGCATTCTGCATCCCTCTCCCGGATTCAAGCCATCCAGTCTCCGCTGCCGTTCCCAGGTTAAGCCTGGGGATTTCACTTCCGACTTATTTGTCCTCCTCCCAGCCCTTTCCGCCCCGTAATTCCTCACAACCCTTCCCCCCCCCGTATTCCCTACGCGTCCGCCACGTCAC
+
CCCCCGD@F@FGEC+CFEEFGGGGGGGGGGGGCFFGGGGG,EFEECEGGCFCFCFGGGGGCFAAFFGFFGCDFGEFFG7FFGEGGGD,CFGGECDCFA<?EGEAF9<EGGEFEBGEGF,AFG74+CDGFG<F,,>FGGCF==EDF8F8DFDE+9+B9A,<FGC33D,6E,,3,**64@1C8C?8D,>FF99ECGGGGCE5*98<FCE,+20*/9C*:+;:++3<CCAA695**):7/5<::2>>3*/0*//**8::>,*+0))*5**)2))))/*1*()0)3-).12)()(()((/00-((
@M03506:14:000000000-AKVR1:1:1101:16275:8770 2:N:0:48
GATAGGACTACTAGGGTATCTAATCCCCTTTGCTCCCCTTGCCTTCGTGCCTCAGCGTCAGGAACTGTCCAGCGACCCGCCTTCGCCACTGTTCTTCCTTACGATATCTACGCATTTCACCGCTACACCGTACCTTCCAGTCTCCTCTCCAGTCCTCAAGCACGTCAGTACCGAATGCAGTTTCGGAGTTAAGCTCCGAAATCTCACACCAGCCCTCGCGCGCCACCCACACACCAGCTCCTCTCACTGAATCCACACACAGCTCGATACCACTGCACTATCGTGTGTTCGCGCACAGCGG
+
6B-,8,6;EFDGGG?@E<ACFFDFG9C,6,EF9C,E@FG8,;CFGFDFEEDFFECFEE@7C8FFFGDC@E9A,@FE@CFFEF:FF7BFEGG<6EB?@?FF,BF7,8+5A,FEF?CFF@9FCCF+8@F8CCB+++9,,,CEF9,@A9DAFC,,@,@EC8=AFFF=,@+3@,3@63+3@3,,537,3+31C8@,3@,@DEE**;,>D:77<**3,3*1*1)*)2:2)18)=>>C*))*(*/+5+2*23+1+++**)*2*495))8C**/8*)2*/*+++(16)),(,(-),8((7(()))(((
@M03506:14:000000000-AKVR1:1:1101:23101:8781 2:N:0:48
GATAGGACTACCGGGGTTTCTAATCCCGTTCGCTCCCCACGCTTTCGTGCCTTAGTGTCAGCAATGAGCCAGTAGACTGCCTACGCCATCGGTGTTCCTTCTAATATCTACGGATTTCACTCCTACACTAGAAATTCCATCTACCTCTCTCATGCTCAAGCTTAGGAGTTCAAACAATGTGTCCACGGTTGAGCCGTGAGCTTTCACTGCTTGCTTTCTATGCCACCTACGCAACGCTTTCCGCCCAGTAATCCCGGATAACGCTCGGATCTTCCGCATGACCGCGGCTGCTGGCACGGAC
+
CCCCCGGGGGFGGGGGF:FFCFFFGGGGGGGGG@FGGGEGGGGGGGEFCFGGGGFFFGGGGGGGGGGGGGFGDEGGGGGFGGEGGGG7CFGGEDGGF<CFGDCEGGFEBEFE@E+?AFGF??EGFGGGGGF9=FGFGEG,?;,EFGFGG=9,@A,,74>DCE9=9AF=@@@=:@??EDEFDF8DD,A+6@7DF6,:@6+:,+@9;:=,,;F79C7EGFAC7+C,;CF96C*@?)8)/*)4,42375*;7F+8++*/),**9=:D<EC)/75*=??EG93:)).,49()(8:)),(**830,
@M03506:14:000000000-AKVR1:1:1101:12300:8803 2:N:0:48
GATAGGACTACCAGGCTTTCTAATCCTGTTTGCTCCCCACGCTTTCGCACCTCAGCGTCAATACCGGTCCAGTGAGCCGCCTTCGCCACTGGTGTTCTCCCGAATATCTACGAATTTCACCTCTACACTCGGAATTCCACTCACCTCTCCCGGATTCAAGCGATGCAGTCTTAAAGGCTATTCCGGGGTTGAGCCCCGGGCTTTCACCTCTAACTTACAAAGCCGCCTACGTGCGCTTTACGCCCAGTAATTCCGAACAACGCTAGCTCCCCCCGTCTTTCCGCCGCCGCTGGCCCTGGGG
+
CCCCCGGGGGFGFGGGGGGGGGGGGGGGGGGGGGGGGGGGGGGGGGGGGGGGGGGGGGGGGGGGGGGGGGGGGGGGGGGGGGGGGGGGGGGGGGGGGGGGGGGGGGGGGGGFCFGGGGGGGEGGGGGGFGGGGGGGGGGGDGFGFFGFGGGGGDGGGFGGGDG?CGGGGGCGACFGADFGGFFGGDCEGE78CGGGGGGGGDD,<?FF,;?8,8>C7CFGGFFFD53.=<:F7=AD25>9EECDD**)3+A9@=67*,1:@50*1*A*0)/.09/;*(7+.-(((-()(0(()((*.)(((
@M03506:14:000000000-AKVR1:1:1101:16593:8806 2:N:0:48
GATAGGACTTCTAGGGTATCTATTCCTGTTTGCTCCCCACGCTTTCGCACCCCAGCGTCAATATGTGTCCAGTAAGTCGCCTTCGCCACTGGTGTTCTTCCGAATATCTACGAATTTCACCTCTACACCCGGAATTCCACTTACCTCTCCACAATTCTAGTGCTGCCGTCTTAAAGGCAATTCCGGAGTTGAGCCCCGGGCTTTCACTTCCAACTTCCAAATCCGCCTACGTTCCCTTTCCGCCCAGTACTTCACCACCACGCCACCCCCCCCCCTCTCACCCCTGCTGCTGGCACTGGCT
+
8,66@<FGG-C<C-,6C-;@CE,<@FGFAF@<,6,6:@,++@@@F<FG,8+,76FG:FGG>FFF<CCEEDC,E6,,<CEFC,BFGGG7,,A,66,B?BFF<F,,@?FEGG<?,,A,:<,A,C85?F9:,6++8+9=<A;FGG,E=@9,@E>E,,647@D:37,=,@,63+6+@E9,,6,@@CFGDE86;,@D7A,+3;C*@*,,2,B,,**5,AD2+=B??*;<<FF4*;?,*0)2)28+5**/):8/++++1+***(*/.)7*1*;>GB))79*/*.)0),(-(-,))9)))-(9)9(((
@M03506:14:000000000-AKVR1:1:1101:21031:8813 2:N:0:48
GATAGGACTACAAGGGTATCTAATCCCGTTTGCTCCCCTGGCCTTCGTGTCTCAGTGTCAGGAACTGTCCAGAGACCCGCCTTCGCCACTGGTCTTCCTCATGATCTCTACGCATTTCACTGCTACACCATGAATTCCAGTCTCCTCCCCAGTCCTCAAGCACGCCAGTATCGAAAGCAGTTTCGGAGTTAAGCTCCGACATTTCACACCCGACTTCGCGCGCCACCTACACCCCCTTTACGCCCAATGAATCCGACCAACGCTGGCTACCTCTGTATTCCAGCGGCCCTTGGCCCACAGC
+
CCBCCGGGGGGGGGGGGCEAECEGGFGGGGGGGCFFEGGFDFGGGGGGGGGFFGGGGGFDF@88CE<FFGGFC@<F<FCGGEEG<FGDCFFGGGG,EFG,,:5B??EFFCECC,7CADCFG95EFGGGACFGC<;<EBFGFGAEFDD=CEE88AEFGGGF9,@EGGGGD;,A688++@,6@=AFEG+86DDF;,33D@E+49,7@,<:CC>7*;5A+*:*;58C)48;6;),*:):(9)>C*5>)2*;++1+;6)*)()20.<G***)3.9?4*2++)*+.)).,--)(),,0()/0),((
@M03506:14:000000000-AKVR1:1:1101:9642:8828 2:N:0:48
GATAGGACTACTCGGGTATCTAATCCTGTTTGCTCCCCACGCTTTCGCGCCTCAGCGTCAGTTGTGGTCCAGTTGGCCGCCTTCGCCACCGGTGTTCTTCCCAATATCTACGAATTTCACCTCTACACTGGGAATTCCACCAACCTCTCCCACACTCCAGTCCCGCCGTATCGGATGCCATTCCCAGGTTGAGCCCAGGCCTTTCCCATCCGACGATCAGTACCGCCTACGCGCCCTTTACGCCCAGTAATTCCGAACACCGCTACCCCCCTTCGCATTACCGCGCCTGCTGGCACGACGC
+
CCCCCFGGGGGGGGGGGGGGGGGGGGGGGGGGGGGGGGGGGGGGGGGGGGGGGGGGGGGGGGGGGGGGGGGGGGGGGGGGGGGGGGGGGGGGGGGGGGGGGGGFGGGGGGGGGGGGGGFGF9FGGGFGGGGG,FF@CEGGGEGGGGGGGFGGGGGDFGGGFFCF=EGGE6CFE>EGCGF?FAGGDFDC@@:8B,>FFFFGGG6;9,<?CFGG58*?D<D++3:=7D:8=D>E>@>C9C?7?7<DDED?C779BF4<*4C7BBDC<*0)A>5B4C:**()362((,(()-.(.00(>38(((
@M03506:14:000000000-AKVR1:1:1101:20226:8862 2:N:0:48
GATAGGACTACTGGGGTATCTAATCCCGTTTGCTCCCCTGGCTTTCGCTCCTCAGCGTCAGTATCGGTCCAGGATGCCGCCTTCGCCACCGGTGTTCCTCCAGATATCTACGCATTTCACCGCTACACCTGGAATTCCGCATCCCTCTCCCGAACTCAAGCCATCCAGTATCAGACGCAGTTCCCCGGTTAAGCCGAGGGCTTTCACGTATGACTTAGTTGGCCGCCTACGAGCCCTTTACGCCCAGTAATTCCGAACAACGCTGGCCCCCCCCGTCTCACCCCGGCGTCTCGCTCGTGGG
+
CCCCCGGGGGGCEFFEGGGGGGGGGGDGGGGGGGGGEEFEFGGGDE7:FGEFGFGGDGGGGCFGGGEGEEGFGFDGGGGGGGGGFGGGGGGGFF?BFFGGGFB?EFFGGGEFG:FCFGGGGGG7FEEFFGCGC@FGGGGGDGGG8=DEBDFEEDEGGGGGGFCDFGGGFCAFFGGG++@*B;:DFGEE:C8F,,DECEGG*;;C7C9,25;5=FFEGCCC1C2<5<>:*C:*17@F(97<C5*99*1)+<C6*9*//17C@5)>**;>*5C3<CE;/:)+-3(-436)(0(()((10)(-,
@M03506:14:000000000-AKVR1:1:1101:6699:8864 2:N:0:48
GATAGGACTACCAGGGTATCTAATCCTGTTTGCTCCCCACGCTGTCGCGCCTCAGTGTCAGAAACTGCCCAGCAGACCGCCTTCGCCACCGGTCTTCCTCCGGATCTCTACGCATTCCACCGCTACACCCGGAATTCCGTCTGCCTCTACAGCCCTCGAGTTTGACAGTCGGCACGGCAGATCCGGGGTTGAGCCCCGGACTTTCACCACACCCCTATCCAACCACCCACGCGCCCTTTCCGCCCCGGGATCCCGGACAACGCCCCCCCCCCCCGCACTACCGCGGCCGCGTGCACGCTCG
+
CCCCCGFGGF@FGGGGGGGGGGFGGGGGFDEFGAFGGGFGEGGGGGGGGGGGFGGGGGGFGGGGGDFF@FGGGGGGGGECGGCGFCEGCFGCCFFEFGAEGCGGG@FGDGDGGGGGGGDFFFCFGGGFFGG7B=F<?FGGGGGGG?FDEGGGGGDGGE+;EAFGFFAE9DCCC5C5CEE>F9,?F:8:E8C@?CEFG5:=ED6FF9:CCF<7:C*2<C@+**9A*95)/*)2))8>9>F+<*19C5/)*1*.7.9))()*)05)1*:):7C>>D**2()2880(,((),7(-)43*))(((
@M03506:14:000000000-AKVR1:1:1101:12417:8868 2:N:0:48
GATAGGACTACCAGGGTATCTAATCCCGTTCGCTCCCCTAGCTTTCGCGCCTCAGCGTCAGTGTCAGCCCAGCAACCCGCCTTCGCCGCAGGTGTTCCTCTCGATATCTACGCATTTCACCGCTACACCGAGAATTCCAGTTGCCCCTTCTGCACTCTAGCCCCGCAGTATCGGCTGACCTTTCCGGGTTAAGCCCGGAGATTTCACAGTCGACTTTCGGTGGCCGCCTCCGCGCCCTTTACGCCCAGTACATCCGCTCAACGCTTGCCCCCCCCGTATTACCGCGGCTGCGCGCCCGGCG
+
CCCCCGGGGFFGGGGGGGGGGGGGGGGGGGGGGGGGGGGFDGGGGGGGGGGGGGGGGGGGGGGGGFGGGGGGGGGGGGGGGGGGGEGGGCEEF@,CFGGGFGGFGFEGDEGGGEEEGGGGGDGECCFGGGCC+@BDGGFAFCAEGDCB3@DCGFGCGDC=F=@E:@CE*,;D8:C*@,A?DG?FFC*@CEG,;CGFE==C:<99C+9:<;=CCC88+1)1:3)=*)8.2*)*9.7D,10A+9CDC5*0<++0/9*1*(1**)09CC53+)/8)>8**,<+6<4(402:;30,)3(3)311(
@M03506:14:000000000-AKVR1:1:1101:28842:8882 2:N:0:48
GATAGGACTACCGGGGTATCTAATCCCGTTCGCTCCCCTAGCTTTCGCGCTTCAGCGTAAGTGTCAGCCCAGCAACCCGCCTTCGCCGCAGGTGTGCCTCTCGATATCTACGCATTTCACCGCTACACCGATAAGTCCAGTTGCCCCTTCTGCACTCTAGCCCCGCAGGTTCCATTGACCTTCTCGGGTTAAGTCCCGATCTTTCTCAATCGAGCTCCGCTTGTCTCCAACGGTCCCTGTCCGTCCAGGCACATCTCAAAACTATTGCTCCCCCCGTCTTACCCCGGCGCCTGGCACTCAG
+
CACCCFC9C9CF7@++@;EF9AFFG,FGEFGG78ECFFDDFGGGCEE@:FBFGFG9C,,8,<EE@<@E<8C@C8@@CC::F7=F@==@4@@FBFG+<E,EFFG,4,4AE?BD=7@CEC,57?=4+8ABFE++6C,CB,CB,@E6,6+6DGF,,25,,37<FGGC*3***,,7,,,6,,,2>D,,5*=*/6*,,5,,,4**3*++++1++++*2/**2*2******+3/+*)*)).1,*/<+0*/*1*/**/5)9***6*+*89**+2@?=*).)/:2(0*)).((-(8(),(04009)(()
@M03506:14:000000000-AKVR1:1:1101:24613:8907 2:N:0:48
GATAGGACTACAGGGGTATCTAATCCCGTTTGCTCCCCTGGCCTTCGTGTCTCAGTGTCAGGAACTGTCCAGAGACCCGCCTTCGCCACTGGTCTTCCTCATGATCTCTACGCATTTCACCGCTACACCGGGAATTCCACGACCCTCTCCCGGACTCTAGTCTCCCCGTTTCTGGGGCACTTCTTGCGTTAAGCTCAAGGCTTTCGCCCCAGACAAATGAGACCACCTACCTACCCTTTTCGCCCAACAACTCCGAGCACAGCTTGCCACCCCCGCTGTACCACGGACGCTGGCCCGCAGT
+
CCCCCGGGGGG8ADFCFGGEFFFGAFGBFGFGGGGGGGGGGGGGDGGFFCF<F,E6CEFFF,CACCCEFGFG9CDCEFBFFCCG,6C,B<FAEFFGGGGFEFGFD,E?DFF,>:FCE9,9A:F+>@<8ACB7:7:FCFF9F>E=C,888D,+@+=CFF9,@8@,,,66@,:F=A,DEEC8?CC37,,*56@*,>;>,94784,<;*==EG4*,:,,;++,21;5*9);?FA67))9756+1/:78**)**29/<*))4C*)).*02*9+/9))1***(0+6:)2-(()()(()-.*7)4((
@M03506:14:000000000-AKVR1:1:1101:7917:8917 2:N:0:48
GATAGGACTACCGGGGTATCTAATCCTGTTCGCTCCCCACGCTTTCGTACCTCAGTGTCAGGTGTGGCCCAGCAAGCTGCCTTCGCCATTGGTGTTCCTCCCGATATCTACGCATTTCACCGCTACACCGGGAATTCCACGCACCTCTCCCACACTCAAGCACGGCAGTTTCGCCTGCAGGCTCCGAGTTAAGCCCGGAGATTTCACAGGTGACTTACCGCACCGCCCACGCGCCCTTTACCCCCCACAATTCCCAACAACGCTGTCCCCCCCCGTCTTCCCGCGGCCGCGGGCCCGCACC
+
CCCCCGGGGGGGGGGGBEGGGGGGGGGGGGGGGDGGGGGGGGGGGGGGGGGGGGGGGGGGGGGGGGGGEGGGG88FGGGGGGGGFDGGGGGGGFGGGGEBGGGDGGGGGGGGGEGGGG9FGGGEGGDGGGGCFGG8FCDGGG7CE8DDGGGGG668DFGCF,DECG*@DE,@CEE**>,>8>:DEE55=@;CFGGGDC*:80++@EFGGG>4+>C++?F7D3CG)9))177E<>B3(*)0<+*19*8)5;9*90009<F/5)85*/<:FF3:)9***.)+.2(-(4()()-(0-3D:3((-
@M03506:14:000000000-AKVR1:1:1101:16619:8920 2:N:0:48
GATAGGACTCCAGGGGTTTCTAATCCCGTTTGCTCCCCTGGCCTTCGTGTCTCAGTGTCAGGAACTGTCCAGAGACCCGCCTTCGCCACTGGTCTTCCTCATGATCTCTACGCATTTCACTGCTACACCATGAATTCCAGTCTCCTCTCCAGTCCTCAAGCACCGCAGTATCGAATGCAGTTTCGGAGTTAAGCTCCGAAATTTCACACCCGACTTACGGCGCCACCTACACACCCTTTACGCCCAATGACTCCGCACAACGCTTGAGACCTCTGTATTACCGCGGCTGCTGGCCACGAGT
+
CCCCCGDFF@FGFAFEBEFFFGFFGFGGEGGCGGGGGGF8CEFGGGGGGGFFGGGGGGGGFFFGGGGGGGGGGGGFGDCDFEFGDEGGGGGDCFGGGGGGGGF9<FFFGGGGGBFGGGAEFAFGGGGCGDGGGDC<EF;;FDAFGGGGGG9FFCDDF9FDEFGF@E+=CA>9@D,DDEFF99=E6CCCGFGAFCDE<C3@+=,@FFGAE5@97DEC7;**;>DC<5A;CFFE*8>C:</>;E5CDE/.<B+;CAD3595*8)<CC**/**9)9082A:9C>ABF(67)(..,02(*)0(,(
@M03506:14:000000000-AKVR1:1:1101:15802:8922 2:N:0:48
GATAGGACTACCGGGGTTTCTAATCCCGTTTGCTCCCCTAGCTTTCGCCGTTCAGCGTCAATGTCGGTCCAGGATGCCGCCTTCGCCACCGGTATTCCTCCAGATATCTACGCATTTCACCGCTACACCTGGAATTCTGCATCCCTCTCCCGAATTCAAGCCATCCAGTATCGGATGCAGTTCCCAGGTTAAGCCTGGGGATTTCACATCCGACTTAGTTGGCCGCCTACTGGCCCTTTCCGCCCAGTAATTCCGAACAACGCTTGCCCCCCCCCCATTACCGCCGCCGCTGGCACGGAGG
+
CCCCCGGGGGGGGGEGGGGGGGGGGGGGGGGGGCGGGGGGFGGGGGGGGGGGGGGGGGGGGGGGGGGGGGGGGGGGGGGGGGGGGGGGGGGGFGGGGGGGGGGCFFGGGGGGGGGGGGGGGDGGDGCGGGFG8BFGGG;FDFEGGGGFGGGD+@EGGGGGFC8CFGGGFGGGEGGC5DG;FGFDECFGGFD9>FGFC98>:98EG7EC9CDD5?EC>:19:7FEDD=8><6C4F5C(>F+0*9DGCG/339*9FG**4):>))951AFFFC@3D***.*+6)09(,3)43-,)87F>3(((
@M03506:14:000000000-AKVR1:1:1101:20912:8974 2:N:0:48
GATAGGACTACCGGGGTTTCTAATCCCGTTTGCTCCCCTGGCCTTCGTGTCTCAGTGTCAGGAACTGTCCAGAGACCCGCCTTCGCCACTGGTCTTCCTCATGATCTCTACGCATTTCACTGCTACACCATGAATTCCAGTCTCCTCTCCAGTCCTCAAGCACCGCACTCTCGAACGCAGTTTCGGCGTTACTCTCCTAAACTTCACACCCGACTTCCGTCGCCACCTCCTCACCCTTGACGCCCACTGAACCCGACCAACGCTTGGGACCTCTGTCTTACCTCGCCTGCTGTCTACCTGC
+
9AC8CFDFGGDFCFFG:FGFFGEEFGCCFFFFACEFGGGC@CGGGD8FGGGGGFFGFGE96CADFCCFF8FGCDFG,CB>FGGG?FGGG8F8CE?BFGGD,EFFFEFGD<FGFGFCF9DEC,FEEFDF8+A<AAFF9F;FFE;E,@>,@=>,,2D@;,@DD?8D@C++3,,8688,+6@+8;=@+8+@53**,@,3:,,,3*2,5,,5,/;**)*48*)42):C*>5;**)*+0)*(*)+3/<3>C*)2+3)00/>)791<5>*9**)*7>))*32+)9+4().(,-)4)(.*.)***.)(
@M03506:14:000000000-AKVR1:1:1101:18967:9040 2:N:0:48
GATAGGACTACCGGGGTATCTAATCCCGTTTGCTCCCCTGGCTTTCGTTCCTCAGTGTCAGTTACAGTCCAGAATGCCGCCTTCGCCACCGGTGTTCCTCCAGATATCTACGCATTTCACCGCTACACCTGGAATCCCGCATTCCTCTCCTGCACTCAAGCCTACCAGTATCAGACGCAGTTTCCCAGTTAAGCTGAGGGATTTCCCGTCTGACTTAGTTGGCCACCTACTAACCCATTACGCGCAGTAATTCCTGACAACGCCTGCCACCCCTGTACCACCGCGGCTGCTTGCAACGCCC
+
CCCC<CEFFGGGGG>@F@FECGGGGGGCGGFEGFGGGGG<DFGGGG7FGGGFFG8FCFEGGGGFGFGG@EFAEGCFGGFFE7,ECGGGGGGC:FFGGF<,F8<F,,5A@FDFCC@:F<?FEFCGGGGGGGCFFCC@EG+@7C=FGF,6@DAFFFGDC8D8=D,,6=,>E3=;=FDC1B9@+5,8@@7C:,,,;@@C,,8*@7F,,,,=193;,:@,=+4=:*?ECGF6=D*,+222(8+1>*:)5*3:1+5+1;2+162?50))9**726FD7*189)*+)-(4(46.(.).*()*)),((
@M03506:14:000000000-AKVR1:1:1101:18013:9071 2:N:0:48
GATAGGACTACCAGGGTATCTAATCCTGTTTGCTCCCCACGCTTTCGTGCCTCAGCGTCAGTATCGGGCCAGTGCGCCGCCTTCGCCACTGGTGTTCTTGCGAATATCTACGAATTTCACCTCTACACTCGCAGTTCCCCTCACCTCTCCCGAACTCAAGATCCTCAGTAGCAAAGGCAGTTCTGGAGTTGAGCTCCAGGATTTCACCCCTGACTTAAAGACCCGACGACCCACCCATTCCGCCTAGCGATTCCGAGCAACGATAGCCCACGTCGTCTTACCGCCGCTGCTGGCACGAAGG
+
C@@<CGGGG-E8F<BEGGCEDAEGEGGGCFA<EFGDFCFGCFECGCFGGGG<EFGGEEECGE<<FGCD@FGGG<,7FGDCEFFC@EEE7FDFFE4?FCF9E:C=F<FGFGFF7B<AFE9DA5AF5?F,9A=:BFCEC9,3FE8FDDC,6,@?B6C,9D8EADC:,,@E3@,,<,8,9,,33,23=9,7@7D,@EA,,<D613,<>@F:,3;5,?97@7BE@C*A))8)1/)**.08,9;+<+9***291/*.*1*9)1565.)***07C)1.7CE**()3:(((-(,)-),)/((05.(((
@M03506:14:000000000-AKVR1:1:1101:11396:9095 2:N:0:48
GATAGGACTACCGGGGTATCTAATCCCGTTTGCTCCCCTGGCTTTCGCGCCTCAGCGTCAATGCCGGTCCAGGATGCCGCCTTCGCCACCGGTGTTCCTCCAGATATCTACGCATTTCACCGCTACACCTGGAATTCCGCATCCCTCTCCCGGATTCAAGCCTTCCAGTATCGGACGCAGTTCCCGGGTTGAGCCCGGGGATTTCACGTTCGACTTAGAAGGCCGCCTACGCGCCCTTTACGCCCAGTAATTCCGCACAACGCTTGCCCCCTCTTTATTGCCCCGGTTGCTGGCCCAGCGT
+
CCCCCGGGGGFGGGGGFFGGGGGGGGGGGGGGGGGGGGGGFGGGGGGGGGGGGGGGGGGGGGGGGGGGGEGGGCFGGGEGGGDGGGGFGGGDGCBFGFFGGEGGGGGGGGGGGGGGDGGGGGGGGGGGGGGGCCFFGGGGDECFGGGGGGGGEG>EGC;FGGGFGGFFCA9F*@5B7CEG:EGFFCEG?EGFFF2@EC5C*1*<C+=C*;FDCDGG7CBFGGGGGGF>5C)/)8BG(96::*9DG5C)+++*//**17DFE))*1*;6+5>@F*++36*+)))-(((.()))04(9.5((-
@M03506:14:000000000-AKVR1:1:1101:22386:9112 2:N:0:48
GATAGGACTACCGAGGGTTTCTAATCCCGTTTGCTCCCCTGGCTTTCGCTCACTCAGCGTCAGTGTTGGTCCAGGATGCCGCCTTCGCCACCGGTGTTCCTCCAGATATCTACGCATTTCACCGCTACACCTGGAATTCCGCATCCCCCTCCCAAACTCAAGCCATCCAGTATCAGACGCAGTTCCCCGGTTAAGCCGAGGGATTTCACGTCTGACTTAGTTGGCCGCCTACGAGCCCTTTACGCCCCGTAATTCCGAACAACGCGTGCCCCCCCCGTATTACCGCGCCTACTGCCACGGG
+
CCCCCGGGGGGGGEGGGGGGGGGGGGGGGEFGGGGGGGGGFGGGGGGGGEGGGGGGGFGGGGGGGGGGGGGGGGGGGGGFGGGGGGGGFFGGGGCEGGGG9FGGGGGGGGGGGGGGGGGGGGGEFFGGGGD<FFGGGGGFGEGDE6=FGDEGEGFGG8?EF?G8FFGGGFGGCECF6:1C>>G,3@FGGGGCG7BEFE*?:):C<E++49>DC5FCC:+++;D+7<))2>:6*))17CF8??7**:*)2C*)09CGG0*7.)0))*/0/>2<>DG5*(.*,.44(-(0-)(.*5)*)1(-(
@M03506:14:000000000-AKVR1:1:1101:3408:9133 2:N:0:48
GATAGGACTACCGGGGTATCTAATCCCGTTCGCTCCCCTAGCTTTCGCGCCTCAGCGTCAGTGTCAGCCCAGCAACCCGCCTTCGCCGCAGGTGTTCCTCTCGATATCTACGCATTTCACCGCTACACCGAGAATTCCAGTTGCCCCTTCTGCACTCTAGCCCCGCAGTATCGGCTGACCTTTCCGGGTTAAGCCCGGAGATTTCACGGTCGACTTGCGGTGGCCGCCTACGCTCCCTTTCCGCCCAGTAACTCCGACCAACGCTTGCTCCCCCCGCATTCCCGCGGCTGCTTGCCCGGTG
+
CCCCCGGGGGGGGGGGGGGGGGGGGGGGGGGGGEGGGGGGDGGGGGGGGGGGGGGGGGGGGFGGGGGGGGGGGGGGGGDGGGGGGGGGGGGG@GGGGGCFFFGGGGGGCEGGGGGGGGGGGGGGDGGGGEEE7>FGGGGFGCAGFFFGGG9,D:FGGFEFGFCG8>C8ED>FGEGGG,AD9DCFG5:E:EG9;?FF?E*=8<F7CFGFCF5)/:88*:):<G3=*))85*?*)75D:4*0+<DC5C*)32<=*873C()/)755>5*7+9*059?**-)1)6526((8>@:2*)(2931-,
@M03506:14:000000000-AKVR1:1:1101:17459:9150 2:N:0:48
GATAGGACTCCCCGGGTATCTAATCCCGTTCGCTCCCCTAGCTTTCGCGCTTCAGCGTCAGTGTCGGCCCAGCAACCCGCCTTCGCCGCAGGTGTTCCTCTCGATATCTACGCATTTCACCGCTACACCGAGAATTCCAGTTGCCCCTTCCGCACTCTAGCCCTGCAGTATCAGTTGACCTTTCCGATTTAAGCCCGGAGATTTCACAATTGACTTGCAGAGCCCGCCTACGCGCCCTCTACGCCCTGCAAAACCGCAAAACGCTTCCCCCCCCCGTCTTCCCTCGGCCTCTCGCACGGAG
+
CCCCCFGGG9EFGEGEGGGGGGFGGGGGGGGGGGGGGGGGEFGGGFEGEGCGGGGGGGGGGGGGGGGGGGGFGF?GGGGGGG7FFGGGGDG7FFGFGGFFGFE8@AFGGGGCFEFEGGCGG:CGCFGGGGG7F:FDGGDB,3@EG?FG8FG+@6C*3@CF,@E?EGC8E,DCFF;?,BFFCE?>2>***=,,?C6;E*4/?CC1<+=F+27=7CFGCFA9CF4**/83/*75C)))-9)*+3*7/**.*2<*)01))-)27>:)***0*8553C8*/(7=--3)3(-<()4()((7<)2(,
@M03506:14:000000000-AKVR1:1:1101:17080:9164 2:N:0:48
GATAGGACTACTGGGGTTTCTAATCCTGTTTGCTCCCCACGCTTTCGTGCCCCAGTGTCAGGACAGGCCCAGCCGGACGGCTTCCCCATCGGCATTCCAGTTGATATCTACGCATTTCACCGCTCCACCAACTGTTCTTCCGGCCCCTACCTGCCTCAAGCTCGCCAGTTTGCCCTGCTGTTCCACAGTTGAGCTGTGGGATTTCACAAAGCACTTGGCGAGCCACCTCCGCACCCTTTACGCCCAGCGCTCCCGACTACCGCTCGGGCCCCCTGGATGCCCGACGCTGCTGGCACGGGGG
+
CCCCCGGGG-FGGGGGGGGGGGGGGGGGGGGGGGGGGGGGGGGGGGGGGGGGGGGGGGGGGGGGGGGGGGGGGGGGGGGGGGGGGGGGCGGGEGGGGGFGGGGGGGGGGGGDGCGGCEFGGGGCEGCGGGCGGGFFGFFGGGCEGGGGGFGGGGGGGFF6D7EGGGGGGGGFGDF8>G9CFFGG,?,;<;?D:DGGE66?,;:EC7CFF6<4,24<78A*:37EFGF;*;.5)28:0C)A77539/@:CC1)87)*94C+.75/1**)2)9755**;))*).(((-3045)446(0))(((
@M03506:14:000000000-AKVR1:1:1101:20471:9174 2:N:0:48
GATAGGACTACAGGGGTATCTAATCCCGTTTGCTCCCCTGGCTTTCGCGCCTCAGCGTCAATGCCGGTCCAGGATGCCGCCTTCGCCACCGGTGTTCCTCCAGATATCTACGCATTTCACCGCTACACCTGGAATTCCGCATCCCTCTCCCGGATTCAAGCCTTCCAGTATCGGACGCAGTTCCCGGGTTGAGCCCGGGGATTTCACGTTCGACTTAGAAGGCCGCCTACGCGCCCTTTACGCCCAGTACTTCCGCACAACGCTTTCCCCCTCCGTATTACCGCGGCTGCTTGCCCTGCAG
+
CCCCCGGGGGGGGGGGGGGGGGGGGFGGGGGGGGGGGGGGGGGGGGGGFGGGGGGGGGGGGGGGGGGGGGGGGGGGGGGGGDGGGDG7CFGGGGGGGGGGGGFFGGGGGGGGGGDGGGGGGGGGGGGGGGGGFGGGGGGGDGGGGGGGGGGCEEC>FDGCGGGGGFFGGGGG5CEGEGCEGFGGGGDCE*1>,>F5:=EG5C6+CFGGCCFD5CEEF7*3:4CEGDB>7FEG3>EC>*4AC=39>CFF?9CB66<*/-)*0)<7/*3@<>5))*/1*(/06>:19(()3>>4FB(*)8(((
@M03506:14:000000000-AKVR1:1:1101:24593:9193 2:N:0:48
GATAGGACTACCAGGGTTTCTAATCCTGTTTGATCCCCACGCTGTCGTGCATGAGCGTCAGTTACGGGCCAGTGAGCCGCCTTCGCCACCGGTGTTCTTCCCAATATCTACGAATTTCACCTCTACACTGGGAATTCCGCTCACCTCTCCCGTACTCAAGCCTCCCAGTCTCAAAGGCAGTTCCAGAGTTGAGCTCGTGGCCTTCACCCCCGACTTGAGACGCCGCCTTCGCATGCCTTACGCTCCGGAATTTCGAACACCTCTAGCCCCCTTACTATTACCGCGGCTGCGGACCAGCGGT
+
CCCCCGGGGGGGCFGGG9FFGGCGGGGGGGFGCEFFDEGGGGEDGFGGDDFFCCEGGGGGCFFFGGEGG>EFGGGGGGGGGDFC7F=FGEEG:EGGGFGFGGEAFDEGBFDEEA8?FCEADEFCGF,E,A<FEG:F9FFGG>+4@,,,3@DED6=8DCE?,@,,,6D8@,53,5@F7BC833@;,3,,7@E3@,,,**545*>,9,,,:?*1:C:CFGF,2*1*87D>**8:*.3*)+*+<*/*1**)*2*)*19*2432)))**++0;)958*++2)*3-.1(4(,07.(-)((1.0(-,
@M03506:14:000000000-AKVR1:1:1101:16016:9194 2:N:0:48
GATAGGACTACCGGGGTTTCTAATCCTGTTCGCTCCCCACGCTTTCGCGTCTCAGCGTCAGTACCGTCCCAGAGAACCGCCTTCGCCACGGGTGTTCTTCCCGATATCTGCGCATTTCACCGCTACACCGGGAATTCCATTCTCCTCTTCCGGACTCTAGCCTAGTGGTTTCAACCGACAGCTCGAGGTTGAGCCTCGAGTTTTCACAGCTGACCTACTAGGCCGCCTACACGCCCTTTACCCCCAATAAATCCGGACAACGCCTGCCCCCCACGTATTCCCCGGGCCTGTGGCACGTGGG
+
CCCCCGGGGGGGGGGGGGGGGGGGGGGGGGGGGFGGGGGGGGGGGGGGDGGEGGGGGGGGGGGGGGGGGGGGGGEGGGGGGEGGGGGGGGEDGEGGGGGGGGGGFEFGGGGGGGGGGGGGGGGEEDGGDCCFCBGFGG9FCGGGACFGGGFGEGEEGFGDFEFGFF;EF:DGG,;>5:CCEGCCGC=EED98B6CE:55=EC;<<CFGGGGGGGG+09*2:>F+1C57CC4ADE)1,0)+3+29CED)<9C/1)1)*4D7>).)9*/7/8C).9:*2))+-)(((((0-)))08(9)0(((
@M03506:14:000000000-AKVR1:1:1101:16871:9196 2:N:0:48
GATAGGACTCCCGGGGTATCTAATCCTGTTTGATCCCCACGCTTTCGAGCATCAGTGTCAATAATTGTGTAGCCAGCTGCCTTCGCAATTTGTGTTCTATGTCATATCTAAGCATTTCACCGCTACATGACATATTCCGCTGACCTCCACAGTATTCAAGACTGCTAGTACGAATGGCAGTTCCCAAGTTAAGCTAGGGGTTTTCACCACTGACTTACCAGCCCAACTACGCTCCCTTTAAACCCATCGAATCCGGATAAAGCATGCACCCCACCGTATCACGTCGCTGCTGGCACGGAGG
+
CACC<FA-F-EC@+6@F-,<66FG9F9;6C6@C6,C;@F+@FCEGFG@F@FD,CFF<6C,6EF<FAC,66E,FC6CF@FDA@<CCFGG7<,,C,99<9<FF?<9<?FBEA,,,55,:,:5,4C7FG9,5E854AE<EF=+4+4@DBFDB8E?EEE,4,4EE8E,,4,,6=;+68>FE@,+6=D33,,,7C@D,9E,,,@+333+3,@,2=?>2*3<C<*2;*****3*,49*3*:3::81,4:C8*,)42=):;DG<;*38AA*;EGFD5*)))***()*))((--()-))59((*)52,(
@M03506:14:000000000-AKVR1:1:1101:7679:9235 2:N:0:48
GATAGGACTACAGGGGTCTCTAATCCCGATTGCTCCCCTGGCCTTCGTGTCTCAGTGTCAGGAACTGTCCAGAGACCCGCCTTCGCCACTGGTATTCCTCATGATCCCTACGCATTTCACTGCTACACCATGAATTCCAGTCCCCTCTCCCGTCCTAAAGCACCGCAGTACCGAATGCCGTTTCGGCGTTAAGCACCGACATTTCAAACCTGACTTGCCGCACCACCTCCACACCCCTCACGCCAAAGTAATCCCTACAACGCATGAGACCTCTCTCTTACCTCGGCAGCTGGCACTCTGT
+
@CBCB8,;9@6;,C,7B-,6C<9CF9EF,@@D,EAF,88D,EFCGCF<,E@@CAFF,CFFC,,6C@FG9,,C@,,C<FFC@FECGGD7FED66,,:<<9?B?,,<<,:,9B,:,=F,,:,<?=,9<,?E+9<?E9@??E9F,9@@DC?8E,64=C+,,4,@=D,=CCC+=3763++,32+66,3+>+4@*>BG,,58;**43,,,,,5,9*00;,,*+2*5)/***2)*1.278=D2C)*;75>/**0+3+***2*:8*0/00)1*2)+//9)*02+.*+)4).314)()4(0((9)))))
@M03506:14:000000000-AKVR1:1:1101:20586:9263 2:N:0:48
GATAGGACTACTGGGGTTTCTAATCCCGTTCGCTCCCCTAGCTTTCGCGCCTCAGCGTCAGTGTCGGCCCAGCAACCCGCCTTCGCAGCAGGTGTTCCTCTTGATATCTACGCATTTCACCGCTACACCAAGAATTCCAGTTGCCCCTTCCGCACTCTAGCCGCACAGTATCAGTTGACCTTTCCGAGTTAAGCTCGGAGATTTCACACCTGACTTGTGCTGGCCGCCCACGCTCCCTTACGCCCAGCAAATCCGACCACCGCTTGCCCCCCCCGCCTCACCTCGGCTCCTGCCCCCGAGC
+
CCCCCGGGGGGGGFGGFGGGGGGGGGGGGGGGGGFGGGGGGGGGFGGGGGGGGGGGGGGGGGGGGGGGGGGGGC8FGGGGGEGGGGGGGFGGGGFEGGGGGGGGGGGGGGGGGEGGGGGGGGGCCGGGGGFGFGGFCGFDFGBEGDECEGGEEEE8DGF,@@>E+@C6AAE9:CFGA;FFF,EFFG*CD@FEFG,<>CC5*6;>>FGG,7**0?F?C:6CF7*:C9>)*1878))935/+21*95C*)2;0*//)*)-/*.)79***)28D>BD***()04.)(-(,)-).5)((1)0(-(
@M03506:14:000000000-AKVR1:1:1101:4554:9272 2:N:0:48
GATAGGACTACAAGGGTTTCTAATCCCGTTCGCTCCCCTAGCTTTCGCGCTGTCAGCGTCAGTGTCAGCCCAGCAACCCGCCTTCGCCACCGGTCTTCCTCCGGATCTCTACGCATTCCACCGCTACACCCGGAATCCCGCCTGCCTCTACAGCCCTCGAGTTTGACAGTCGGCACGGCAGATCCGGGGTTGAGCCCCGGACTTTCACCACACCCTTATCCAACCACCTACGCGCCCTTTCCGCCCAGTGATTCCGGATCACGCTCGCCCCCCCCGGCCTACCTGCGCTGCTGCCACCGCG
+
@CC8CGGGGGFFDFGGGGGGGGGGGGCEGGGGG7FGGGGGGGFGGGEGGG7C@FGGGEGGGGGGFFGEGGEGGGGGGFFEGGGCEFE=EFGGDEGGGGFCFFGD@EE,CACFDE+=FFFAFE+:=FFCG:B7=CEF,5,CCCE7@>FGDCFG8EGGGGC>E9@9,@9,9E9C:>EC**@EC*,?C8/*4=*:CEGG32***2?@FCCCGGGF55:C**13*:0C3*<>C*?EC@F<9C5<+09DG5;)23+***0290**)0)**AE)8))0)1:**()*.(())(35(0-)0)(2*)((-
@M03506:14:000000000-AKVR1:1:1101:21239:9289 2:N:0:48
GATAGGACTACCGGGGTATCTAATCCCGTTCGCTCCCCACGCTTTCGTGCCTTAGTGTCAGGAATGAGCCAGTTATCTGCCTACGCCATCGGTGTTCCTTCTAATATCTACGGATTTCACTCCTACACTAGAAATTCCAATAACCTCTCTCATCCTCTAGCTTTGCAGTTTTGATAATGGATATCCGGTTGAGCCGGACGCTTTCACGAGCAACTTACAATGCCACCTACGCAACTCTTTACGCCCAGTAAATCCGTATAACTCTTGGGCCCTACGTATGACCGCGGCTGCTGTCACGTAG
+
CCCCCGGGGGFGGGGDCEFGGG<FFCFGGGGGG@FGGDGGGGGGGGGGFGD,CFFEFFGGGFGGGGGGGGDGGGGGGGCC9E<ECFFFGDGDG,CFGGGGGGGA?@DEEFGGG+@CFGGDAFFDDF8FFGDGFCGGGGGFFGEGD,,67,=8,==FFGGGFCFCFDF9EGGGG+>DGGG,,,,7=BCEGGGGF?D+@:>E>@G>FG,,**;910>,88?,+4*<CGF)<6/**586=D+++1*155C.ACCA7CD3*/96876CC+<**)100*:5;)*:-:((-((7(.-5/-.:6::?.
@M03506:14:000000000-AKVR1:1:1101:5337:9296 2:N:0:48
GATAGGACTACAGGGGTTTCTAATCCCGTTTGCTCCCCTGGCTTTCGCGCCTCAGCGTCAGAAGAGGACCAGAGCGCCGCTTTCGCCACCGGCGTTCCTTCCGATATCTACGCATTTCACCGCTCCACCGGAAGTTCCGCGCTCCCCTGCCTCCCTCCAGGCCGGCAGTATCACAGGCACTTCCGCGGTTGAGCCGCGGGCTTTCACCCCTGACTTGCCGCCCCGCCCACGCGCCCGTTAAGCCCACTGATTCCGAATAACGTTCGCCCGGTTGGTCTTCCCGCGGCTGCTGGCACGACCC
+
CCCCCGGGGGGGGGGGFEGGGGFGGGGGGGGGGCFFGFGF8FFGGGGGGGGGGGGGGGGCGFECGGFCEDFCGCFECEFGGGGGFGGFG<FCECCFGGGFGGFFEEFGGFG4FBF+5EF?FGG+@C=BFE:F7@=FGFEG++3BE*4@BFGFF:CFFEC:8C:>8CCBF;6F,,2?,=>C9<FGGGGGEECE8CFGGCG5C5C+<AF?CDFD*0++0:?E)9>EGGF)/7)*).71(10*:+;<7=*)+++01@*9>0*0/))22**)*8C77)*2<<F+-31((41)(72:F6,*)),2,
@M03506:14:000000000-AKVR1:1:1101:8286:9329 2:N:0:48
GATAGGACTACTGGGGTTTCTAATCCCGTTTGCTCCCCTGGCTTTCGCGCCTCAGCGTCAATGCCGGTCCAGGATGCCGCCTTCGCCACCGGTGTTCCTCCAGATATCTACGCATTTCACCGCTACACCTGGAATTCCGCATCCCTCTCCCGGATTCAAGCCTTCCAGTCCCGGACGCAGTTCCTGGGTTGAGCCCAGGGATTTCACGTTCGACTTAGAAGGCCGCCTACGCGCCCTTTACGCCAAGTAATTCCCAACAACGCTTGCCCCCTCTGTATTCTCCTCGCGGCTGGCAAAGCGG
+
CCCCCGGGGGGGCGGGFCGGGGGGGGGGGGGGG@AGGGGGFGFGGGGGGGGEFGGGGGFDGGDFGGGEFFGGG?FEGGGGGGGGGGGGGGGGG@GGGGFGGGFGGGFFFGGGGDGGGGFGA=FEGGGGGFFFGDFGFGGGFBGFGFFFGFGDCCE+,:E3>?8C6EGEGG,,383CE>5@BCFC:F85:CEGGGGGGGDEGFFECCFFFCF::DC8>:@7+>FGG3>.5CBD)7<>>CFCFEC<):C9<9<7F=*:DBG=F)<<**;60<D372<++)9+).))((()(0(3)((*)/(-(
@M03506:14:000000000-AKVR1:1:1101:2956:9337 2:N:0:48
GATAGGACTACCGGGGTATCTAATCCCGTTTGCTCCCCTGGCTTTCGCGCCTCAGCGTCAATACCGGTCCAGGATGCCGCCTTCGCCACCGGTGTTCCTCCAGATATCTACGCATTTCACCGCTACACCTGGAATTCCGCATCCCTCTCCCGGATTCAAGCCTTCCAGTATCGGACGCAGTTCCCGGGTTGAGCCCGGGGATTTCACGTCTGACTTAGAAGGCCGCCTACGCGCCCTCTACGCCCAGTAATTCCGAACCACGCTGGCCACCTCTGTATTACCGCGGCTGCTTGCACAGCGT
+
C@ACCCFFGFCGGGGGGGGGGGCGGFGGGGGGGGGAFGFCFGCGEFFGEG:CCGGGGGGGGGGGGGGGGGGGG@FGGGGGGGGGGG:CFFEFFGGDDFGG<?<F9,EFGGFCGCCGGBFGEGFCEFGGGGGG8A,AFDDDEGEGGE?FG8BCE>CC,@9@CEG,::>ADFCGE@*@*4?ECFGGGEE5CE7CGF8=:CC7EGGGDFGFFGCF?FG:*:4CC4DFDC))2775C7>C4*)+0*7>3**)+3+189*>D>)7)7<D**/5<.*7>=80+)*+-)(43((.,>))*()2*8(3(
@M03506:14:000000000-AKVR1:1:1101:26976:9361 2:N:0:48
GATAGGACTCCTGGGGTATCTAATCGCGTTTGCTCCCCTAGCTTTCGCCCCTCAGCGACAATGACGGTCCAGGATGCCGCCTTCGCCACCGGTATTCCTCCATATATCTACCCATTACACCGCTACACCTGAAATTCTGCATCCCTCTCTCGAATCCATTCCATCTCGTATCAGACGCAGTTCCCAGGTTCAGCCTGGGGATGCCCCCCCAGTCTAAGTTGCGCGACACCCACCCCTTTACCCACTGTAACTCCGAACAACGCCCGCCCTCCCCAGTACACCAGCTCTCTCGCCCGCGTTG
+
-,-6,6,6---,CE,+@7C@,C@C<,6+F++@F9FG8C@@C,C;,@:@,8@F,<F8@++@:@,,,6@:F@:,E,C<CF77=BFF7=C::<+@F@D,,F@F8E,AE99,,5,,A5AF,:?,?++4>CAF,,,,,,,,,,,8C,C,@,,,3,8=,,6+,,3,7@@,=77,64,8,,@,++++4<C,@,4*33,@,=,,,;**1;*,,,=*/))*+2A+++341:):))0)*1)**).)(9?9<<6*/*+/3++/9?9)1,96.))1)2/78)/)7*2*+-*+.4((.).*)0)(048<3;,--
@M03506:14:000000000-AKVR1:1:1101:18570:9371 2:N:0:48
GATAGGACTCCCCGGGTTTCTAATCCTGTTTGATCCCCACGCTGTCGCGCCTGAGCGTCAGATATGAGCCAGTGAGCCGCCTTCGCCACCGGTGTTCTTCCCAATATCTACGAATTTCACCTCTACACTGGGAATTCCACTCACCTCTCTCATCCTCAAGTCTTACAGTTTCAATGGCAGTTCCGGCGTTGAGCTCCGGGCTTTCACCACTGACTTGGAAGACCGCCTCCGCGCGCTTTACGCCCAGTCATTCCGAACAACGCTAGCCCCCTTCTTATCACCGCTGCTGCTGGCACGTCGT
+
CCCCCGGGG-C@@@C@FFEGGGGGGGGGGGGGGGFAFGGGEGECCGFGGG7@FFEF@FFGGGGGGGFCFGGGGG9ECFGGGE,C<FFC:FFGGC=BGFG9EF9EEFEAFGFE7<FFCA,A?FF@FG,?,,8<F4?EE<FFGD,DD@D,>9E9CA8>@,@DFF,E8A99@DDF8EGG8C98B37E6++4*5B78DFF:C>*=<8CFG7,,2**,;C<8469*2;7)1>E**):8:)76*0++17C5**0+2<*9@7**-76@).73*+)*79))9+++6*06,(1(4().*,4/((75)(-,
@M03506:14:000000000-AKVR1:1:1101:6002:9442 2:N:0:48
GATAGGACTACCGGGGTATCTAATCCTGTTTGCTCCCCACGCTTTCGTGCCTCAGCGTCAGTATCGGGCCAGTGAGCCGCCTTCGCCACTGGTGTTCTTGCGAATATCTACGAATTTCACCTCTACACTCGCAGTTCCACTCACCTCTCCCGAACTCAAGATCTTCAGTATCAAAGGCAGTTCTGGAGTTGAGCTCCAGGATTTCACCCCTGACTTAAAGACCCGCCTACGCACCCTTTACGCCCAGTTATTCCGAGCAACGCTTGCCCCCTTCGTATTACCGCGGCCACTTGCCCCACGT
+
CCCCCGGGGGGGGGGGEGGGGGGGGGGGGGGGGGFGGGGGGGGGGGGGGGGGGGGGGGGGGGGGGGGGGGGGDGGGGGGGGGGGGGGGGGGGGFGGGGGGGGGGGGGGGGGGGGGGGGGGG<FGGGGGGGGGGGGGGFGGGG,@EGGFGGGEGGGCFGFFDGGGGGGGGFGF,,@;CFFCFEGGGGGDC7,@@8>DGGGG5CC?FF,<5@><FDFG>7B@F4C=CCEDGGDCD:AGFGADG*>D3*3)+<C1942*)-900)85**A<F:D).C5;*.6E<9490(()(.5)/6(9)021-
@M03506:14:000000000-AKVR1:1:1101:16871:9443 2:N:0:48
GATAGGACTCCCCGGGTATCTAATCCCGTTTGCTCCCCTGGCTTTCGCGCCTCAGTGTCAATACCGGCCCAGGATGCCGCCTTCGCCACCGGTGCTCCTCCAGATATCTACGCATTTCACCGCTACACCTGGCATTCCGCATCCCTCTCCCGGATTCAATCCTCCCAGTCTTGTGCGCAGTTCCTGGGTTGAGCCCAGGGATTTTCCGGTCAACTTAGAAGGCCACCTACGCGCTCGTTCCGCCCCGTAATTCCGCCCAAGGCCTGCCCCCTCTGCTGTACCTCCGCCCCTGCCCAGGCGT
+
6,868696@@;C@++@CC@6C,6,;,;FC<@,C,<,,B8,CEEG<,B::+@CFG8,,C,,C@DC@FD+C+@FF,F,,C+7C,6CC=FE4,@+@++5,:,:B,B,C,EEE?AFG++CEF9,,4@+>C9:A,A,,,C,A@,@=C=,,3@,@D=66+5@?,5,@,7E,:,>D9,@9,,,*@75>D:FC9,;=**2,,2;@/8=*2,,1,,**:9*+;@70+311**2*2.8+2:E)739(9)*0**/1**01:C97****(*/)))/9/8);8C)098++)1+..)5(((0(0(,).(*))((-
@M03506:14:000000000-AKVR1:1:1101:9827:9447 2:N:0:48
GATAGGACTACCGGGGTTTCTAATCCCGTTTGCTCCCCTGGCTTTCGCTCCTCAGCGTCAGTATCGGTCCAGGATGCCGCCTTCGCCACCGGTGTTCCTCCAGATATCTACGCATTTCACCGCTACACCTGGAATTCCGCATCCCTCTCCCGAACTCAAGCCATCCAGTATCAGACGCAGTTCCCCGGTTAAGCCGAGGGATTTCACGTATGACTTAGTTGGCCGCCTACGAGCCCTTTACGCCCAGTAATTCCGAACAACGCTTGCCCCCCCCGTATTACCGCGGCCGCTGGCACGGTGC
+
CCCCCGGGGGGGGGGGFGGGGGGGGGGGGGGGGGGGGGGGGGGGGGGGGGGGGGGGGGGGGGGGGGGGGGGGGGGGGGGGGGGGGGFGGGGGGGGGGGGGGGGGGGGGGGGGGGGGGGGGGGGCEGGGGGFECGGGGGGFGGG@DEGGFGGG6CEGGGGDFGGFGGGGEAD;ECFGGGDEE9CC6EGG>EBC;FGGGG55CC*ACGGGG*:F@FF+C7F+CDGG<DDE*2./>EEG:FFFCEGG5E*9E7CB@=F37>G6;5.**;:@G@C@))/*24)<<<:;(30)(.415387);(4(
@M03506:14:000000000-AKVR1:1:1101:17712:9462 2:N:0:48
GATAGGACTCCAGGGGTATCTAATCCTGTTTGATCCCCACGCTATCGCGCCTGAGGGTCAGTAATGAGCCAGTGAGCCGCCTTCGCCACCGGTGTTCTTCCCAATATCTACGAATTTCACCTCTACACTCGCAGTTCCACTCACCTCTCCCGAACTCAAGATCCTCAGTATCAAAGGCAGTTCTGGAGTTGAGCTCCAGGATTTCACCCCTGACTTAAAGACCCGCCTACGCACCCTTTACGCCCAGTGATTCCGAGCAACGCTAGCCCCCTTCGTATTCCCGCGGCTGCTGCCACGAAGG
+
CCCCCGGGG9FFF9;FGEGGGGGGGFGGGGGGGGEFGGGGGGGGGGGGGDGEGGGDGGFGGFCGGGGGGGGGG9FG<FEGGCDF<@EDGGGGGDFFGFDFGGGGGGEFEGGGGGGGGGGFGFGFFGFGCD+F7F@ADGGGGGCEFFG,@BF+C6C89EDC=?FEDFFDGCA@,E,@FGGGFG;BA@D?CC9DFF,:,,,;**,@A,<C5CFC6CFFF78@+;*=<D44:8)5CD>G<<)>CG35)=CF9+>68A8*)-C6:5555585FE>)5>;;C??+-.(7(1(.4@:2*.)*).4((
@M03506:14:000000000-AKVR1:1:1101:23652:9462 2:N:0:48
GATAGGACTAGCCGGGTATCTACTCGTTTTTGCTCCCCACGCTGTCGCGCCTGCGCGTCGGTAACGGCCCAGTGCGCCGCCTTCGCCCCTGGTGCTCTTCCGAATATCTGCGAATCTCACCTCTACCCTCGGTTTTCCACCCCCCTCCCCCGCACCCGCCTCCCCTTGTCTCAAACGCTATCCCAGGGTTGCGCCCTGCGTTCTCACCCCTGACTGGTGGCCCCCCCCGCGCCCGCTCTACCCCCTACATTCCCACTCACCGCGCGCCCCCCTCTTTGTCCCTCGTCGCTTGCCACGCTGC
+
6,66,,,;-6-6,@+@F+FAC,,,C,C,CC@+E6FG8B,@+6C,,C,D++C@F<::+8+7@F<,,,+++4,4CF,++B+8++8C++B+++44B,,8,,,,8:+BF<F,5,C:++@+,C:3D<,3C<,6,6++3+++,@C>3B**@BE*C8****4*1**/**3**3**3>+<@+++*****++?++**0*2**/2/*2*2*9*8<<+2:/*1*0++**)2*2*:)7)0*))1)8))()0+++977**)0++***22*,*0.<))11/7C7D0.1*3+.*<)4),(-()()(-).)*)),((
@M03506:14:000000000-AKVR1:1:1101:15434:9480 2:N:0:48
GATAGGACTACCGGGGTTTCTAATCCCGTTTGCTCCCCTGGCTTTCGCTCACTCTGCGTCAGTGTTGGTCCAGGATGCCGCCTTCGCCACCGGTGTTCCTCCAGATATCTACGCATTTCACCGCTACACCTGGAATTCCGCATCCCTCTCCCAATCTCAAGCCATCCAGTATCAAGCGCAGTTCCCCGGTTAAGCCGAGGGATTTCACGTTTGACTTAGCTGGCCGCCTACGAGCCCTTTACGCCCAGTAATCCCGAACAACGCTTGCCCCCCCCCTGTTACCCCGGCTGCTGGCACGGAG
+
CCCCCGGGGGFGGGGGFGGGGGGGGGGGGGGGGGGGGGGG?GGGGGGGGGGG9FGGGGGGGGFGGGFEGGGFFGFFGGGGGGGGGGGGCFFGEFGGGGGFFGGFGFFFGGGGFGGEGFGGGGGGGDGGGGGFEGGDGGGGGDCE=8FGFGGGGFGCAFGGG8+@FF::DGCFGGCGEDDGGGCFFGGCGEGG95DGGGEG5<CC,BCFG7CFCG79CF=GC7<5DD3>5*;CC5B):FFFGGGG5E=)00+9**95C6DGF>5>3;*.+95<DD8**(0+)-)(-7(5934)/(40650,-
@M03506:14:000000000-AKVR1:1:1101:13674:9488 2:N:0:48
GATAGGACTACCGGGGTATCTAATCCCGTTCGCTCCCCTGGCTTTCGCGCCTCAGCGTCAGTGTCGGCCCAGCAACCCGCCTTCGCCGCCGGTGTTCCTCTTGATATCTACGCATTTCACCGCTACACCAAGAATTCCAGTTGCCCCTTCCGCACTCTAGCCCCGCAGTATCAGTTGACCTTTCCGAGTTAAGCTCGGAGATTTCCCAACTGACTTTCGGTTGCCTCCTACGCGCCCTGTACGCCCAGTAAACCCGAACCACGCTTGCGCCCACCGTATTCCCGCGGCGCGCGGCACGACG
+
CCCCCCGGGGFGGGEFGGGGGGFGGGGGGGGEEEGGGGGFEFFFFGDGEGCFGCFGGGGCCFDGGCFEGGGGGGGGGGGFGGGFDGG+=+CCG@FGFG,C,8AFFEFDFGGFG@FGGGAFFGGE:F,DG:BFGFDFFGG;F>;EFC8FDFEEGGGEFFGCF;FEGCC*A,2DCFG@<BFDB;:CC**4C:B99CCF:::C*;7>;<EF67*2CC>;1+2*9*957*)0**1*10)99D)ACC*>):*.0+9**.7))(1*8)09C=E)*09>.*;:A2)0)))-((()()((0(().0,(-
@M03506:14:000000000-AKVR1:1:1101:12095:9505 2:N:0:48
GATAGGACTACCGGGGTTTCTAATCCCGTTTGCTCCCCTGGCCTTCGTGTCTCAGTGTCAGGAACTGTCCAGAGACCCGCCTTCGCCACTGGTCTTCCTCATGATCTCTACGCATTTCACTGCTACACCATGAATTCCAGTCTCCTCTCCAGTCCTCAAGCACCGCAGTATCGAATGCAGTTTCGGAGTTAAGCTCCGAACTTTCACACCCGCCTTACGGCGCCACCTACACACCCGTCACGCCCAACGAACCCCCACAACGCTTGCGCCCTCCGCACTACCGCCGCTGCCTGCCCAGAGC
+
CCCCCGGGGGGGFGGG@FGGGGGGGGGGGGGGGAFGGGGFCFGGGGGGGGGGGFGGDFFGFGGGGGGEGGGGGGDGGGCFGGGGFGGGEFDCFC<FGGGGCGFE<FFGCFGFG7E>EA9FFGFEEGEGFDADFAFEGCFF=E4C@9=;DGDGFDF;EEFCE?FGEG>B+=DF====DFAD36,@C=8+58D9,@,<<7+@*;,DA:ECC>CC*;5?*0*1C))5)9A;7F):=;>D(1)*329CG58)**2).)*))-**83)7//*)*01.8/2**,00(3((-2()370)*3(*))(((
@M03506:14:000000000-AKVR1:1:1101:10051:9507 2:N:0:48
GATAGGACTACCAGGGTTTCTAATCCTGTTTGCTCCCCACGCTTTCGTGCATGAGCGTCAGTGCAGGCCCAGGGGATTGCCTTCGCCATCGGTGTTCCCCCGCATATCTACGCATTTCACTGCTACACGCGGAATTCCATCCCCCTCTGCCGCACTCCAGCCATGCAGTCACAAACGCAGTTCCCAGGTTAAGCCCGGGGATTTCACAACCGACTTCCGGTGGCCGCCTACGCGCCCTTTACGCCCAGTACACCCGAACAACGCTTGCTCCCCCCGTATTACCGCGGCTGCTGGCACGGTG
+
CCCCCGEGFFECGDEGDFCFGFGGGFFDFGGFG<FEGGGGD7FGGGGG<CFG@F8EF@@@FFFGFCFCEEGGGGG>FFG<EFAC<@FCFGCGGEGGGG,BFFGCEG<?9BFDFFCEFG?AF9FGFFGGBF+CC3D<?9;,>EECCEGG8FECE=CED6B8>CG7FG,>,59=E94D5C71>>FF,,>CD6?22DGGD*:*3:8C?+4A+:1/=58C+:8*2>36CC>@*5:*C5:59DF6+:CDDC*8<:+9*)1))4)/)5>)18*)<*77>3?C/,)<)))--,736:6762(**)(--
@M03506:14:000000000-AKVR1:1:1101:4850:9513 2:N:0:48
GATAGGCCTACTGGGGTATCTAATCCTGTTTGCTCCCCACGCTGTCGCGCCTCAGTGTCAGCAACTGCCCAGCAGGCCGCCGTCGCCACCGGTGTTCTTCCGGCTCTCTACGCATTCCACCGCTACACCCGCACTTCCGCCTGCCTCCACAGTGCTCCAGCCGCGGCAGTATTCCTGGCCGACGCCGGGTTGAGCCCCGCGCTTTCACCCCCAACTGACCGGGCCACCTACGCGCCCTTTACGCCCAATCACTCTGGACACCGCTCGCACCCTCCGCCCTACCGCGGCAGCCGGCCCGTAG
+
@CBCCA,-CCGE,-;7CF,6C@<EFFGA<EF@ACF<<FFE+@@,B<C<C@F,6,;<EFF<DCEE@FC,EEDFF@F7@F@BF+6@:7C7F@E+@CG+?FFEG744@:<,A9FG+++@FFGFE:BF:C,=FCF+:3>CFFEGFDDC?9C,3@,;E9DCFGG??7*@**14/46,,1,6,,44*:2*31:5C8EC+8?;C*/:EC?CGD?GC4<)2*;***00)1)25*8@F<@*93))-))++<**55*)0*2)17**2)2<)))1):8)/7)0)9***(.:((.(((,)()((.(()0)(,-
@M03506:14:000000000-AKVR1:1:1101:12784:9529 2:N:0:48
GATAGGACTACCGGGGAATCTAATCCTGTTTGCTCCCCACGCTTTCGCGCCTCAGCGTCAGTACCGTCCCAGCGAGCTGCCTTCGCCATCGGTGTTCCTCCTGATATCTGCGCATTTCACCGCTACACCAGGAATTCCACTCGCCTCTTCCGGACTCTAGCCCAGCAGTATCCACCGGCATCCAGAGGTTGAGCCTCTGACTTTCACAGCGGACTGACTGGGCCGCCTACGCGCCCTTTACGCCCCATGATTCCGGCCAACGCTTGCCCCCCACGTACTCCCCACGCTGCTGCCCCGTCGT
+
CCCCCGGGGGFGGGGGGGGGGGGFGGGGGGGGGGGGGGGGGGGGGGGGGGGGGGGGGCGGGGFGGGFGGGGGGECCGEFGGGGGGGGGGGGDFGFFFGGGGGGFFGGGF9?CFGGGFGGGGGGGGGGGGDFGGGGGGFAFDFCEGGG,EDGGGDEEGDG7FFGFCFCFF79FA:ECEGG5CGGGF9@=C8C7ECF6AEF7,?CCG+:@7CDG*>G*4C+3;4FGCD>5*0)1/).9,94++*9DD5E)*33/9F*9)-):<)5>*289<5C))/22*(.04(((((()().)*.(1)8(,(
@M03506:14:000000000-AKVR1:1:1101:6766:9537 2:N:0:48
GATACGACTACCGGGGTTTCTAATCCCGATCGCTCCCCTCGCTTTCGCGCATCAGCGTCCGTGTCAGCCCAGCTACCCGCCTTCGCCGCGGTTGTTCCTCTCGCTATCTACGCATTTCACCCCTACACCTTGAATCCCTGTGTCCCCTTCTCCACTCTACCCCCGCCGTACCGGCTGACCTTTCCGGGCTAATCCCGGAGGTTCCACCGCCCGCTTGCGGCTGCCGCCTACGCGCCATTTACCTCCGCTAAACTCTCACACAGCCTCCCCCCCCCCCCTCACCGCTGCCGCCGCCACGCGC
+
-,A@,6,6-6CCF@+@FFGD,E,CC6,6,666;@F+<@,,+@,6C6,B+@+6:<,:@,B++C,6,CA,6B<,C,59EEC7>BCFFGG+>+C+FC4,5C9E,:4BF=+B,,,B7=++C,,C,,@+33,,8,,,8:,,,8,@8,,5,@88D,,,><3,@D>,@E8E1***=C*<?*:8*3*+2++3<1/7*4*5+5C@**:>*9E<8+<**)))*1887*)*)))2*/).*/0*1)0)(**0320***2)*:*/)/20*):+6))***;.C)1)7>**1()2(.4((-2)(0-,)((1))(-(
@M03506:14:000000000-AKVR1:1:1101:9032:9540 2:N:0:48
GATAGGACTACACGGGTATCTAATCCCGTTCGCTCCCCTGGCTTTCGCGCATCAGCGTCAGTGTCGGCCCAGCAACCCGCCTTCGCCGCAGGTGTTCCTCTCGATATCTACGCATTTCACCGCTACACCGAGAATTCCAGTTGCCCCTTCCGCACTCTAGTCGCCCAGTATCAGTTGACCTTTCCGAGTTAAGCCCGGAGATTTCACAACTGACTTGTGCTGACCGCCTACGCGCCCTTTCCGCCCAGTAACTCCGAACAACGCTTGCTCCCTCCGTATTACCGCCGCTGCTGCCACGGCG
+
CCCCCGGGGGGGGGGGCGGGGGGGGGGGGGGGGGGGGGGGGGGGGGGGGGGGGGGGGGGGGGGGGCEGGGGGGGCGGGGGEEDGFGGGGDGGGGGGFG9EEFGGGGGGGGGGGGEGGFGGGFCEGGGGGG@CFEGGFGGFGGGGGECFCFGGGEGEFFGFFGG*3@8BE9,@;DFECE?>EF?EGGGE8CG@9CFFGG8E58E?CFGGGGGGGGG?72)AF77*7535:>?*)..9;GFC+<*57CC52A97=FGC)(9C)8>C5C*7+1*8)21**,0<)5)-((,),)4,<)22*8((,
@M03506:14:000000000-AKVR1:1:1101:20524:9548 2:N:0:48
GATAGGACTACCAGGGTTTCTAATCCTGTTCGCTCCCCTAGCTTTCGCACCTGAGCGTCAGGTAAGGCCCAGAGATCCGCCTTCGCCACCGGTGTTCCTCCTGATATCTGCGCATTTCACCGCTACACCAGGAATTCCGATCTCCCCCCCCTACCTCTAGTCGGGCAGTTTCGGATGCAGGCCCGCAGTTGAGCCTCCGGTTTTCACATCCGCCTTCCCAAACCCCCTTCGTGCTCTTTCCCCCCACTGAAGTCGCGCACCGCTCCGCCCCCCCGTCCTACCCCCGCGCTGTGCTCGCGAT
+
CCCCCCFCGGDGGGECEGGGGGGEGGGFEFFGGGGGGGGGGGGGGGGGGGGGGGGGDFGGGGECFGGGGG:EFGFEDCFFG@F6<@CCBFCFFGG7FD<FGFGFFGFF,C9:FGGCFGG<EEGGGGGGGGG::EFFFFFDGC,EFF++3@CEFGE9BDFGGEC:>85:8,,7*=*>*,,,245;E*::89;C?+*5**=::CE*3:C7:C***9:8**7+*195*10)*97:7))2)092++7>CE*)+3+*/1*))-/555))1//0*7)))/**/()+.4(((-3)()-()))*0)(((
@M03506:14:000000000-AKVR1:1:1101:20489:9555 2:N:0:48
GATAGGACTACCCGGGTATCTAATCCTGTTTGCTCCCCACGCTTTCGTGCCTCAGCGTCAGTATCGGGCCAGCGAGCCGCCTTCGCCACTGGTGTTCTTGCGAATATCTACGAATTTCACCTCTACACTCGCAGTTCCACTCACCCCTCCCGAACTCAAGATCCTCAGTATCAAAGGCAGTTCTGGAGTTGAGCTCCAGGATTTCACCCCTGACTTAAAGACCCTCCTCCGCACCCTTTACGCCCAGTCATCCCGAGCAACCCTAGCCCACTTCGTTTTACCGCGGCTGCTGGCACGGAGT
+
CCCCCFGGGGGGGGGDEGGGGGGGGGGGGGGGGGGGGGGGGGGGGGGFGGGDGGGGGGGGGGG<FGGGGGGGGGFGGGGGGDCFFGEEGGDDGGACFCECGDGGGGGGGGC@FEFCEEFGFGGGGGF@,A@FCEEGCGFGFGCDF,63@EE66CEGCCCGDG9EFGBFFDGA,@9>7DF8DCADEG9?:>,@:E?FGFFCD*>9F,4<5DFG6D7BD8F7>5DF**88*235)5><@GF7;*97<55)+++*/7/*9;)*.))**0<)A)9./0*:2(.+)5<F0(()1>>7@41C))(((
@M03506:14:000000000-AKVR1:1:1101:10576:9618 2:N:0:48
GATAGGACTACCCGGGTATCTAATCCTGTTTGCTCCCCACGCTTTCGCGCCTCAGCGTCAATTACGGGCCAGATGGCCGCCTTCGCCACCGGTGTTCTTCCCAATATCTACGAATTTCACCTCTACACTGGGAATTCCACTATCCTCTCCCGCATTCAAGCCCATCAGTATCAAGCGCAGCCCCCAGGTTGAGCCCGGGAATTTCACGCCTGACCTGATAAGCCGCCTACGCGCCCTTTACGCCCCGTAATTCCACACAACCCTTGCCCCCTTCGTTTTACCGTCGCTTCCTGCCCGAAGT
+
CCCCCGGGGGGGGGGGGGGGGGGGGGGGGGGGGGGGGGGGGDGGGGGGGGGGGGGGGGGGGGGGGGGDGGGGGGGGGGGGGGGGGGGCGGGGGGGGGGGGGGGGGC9FEGGGGGG7FGFGGDFGDECGG,EC,ADFGGGGCCEGGGG9FFGGGDEGF,=,@+>88D,3EEEFGFFGCG*;>>CC*45;FGCB::DFEGD=80<;;,,*/>C3E4+5270+1*;C)8>5EC)*1)87,*)<@=D<)*102;:019**0(/*)07***39E@G@)*12*(8+54((((-)(0))*((*.0((,
@M03506:14:000000000-AKVR1:1:1101:17624:9634 2:N:0:48
GATAGGACTCCTGGGGTATCTAATCCTGTTTGATCCCCACACTTTCGTGCCTCAGCGTCAGTTACAGCTTAGTAAGCTGCCTTCGCAATAGGTGTTCTTTATGGTATCTATGCATTTCACCGCTACACCATAAATTCCGCCTACCTCATCTGTACTCAAGCTCTTCAGTATCAATGGCACTGCAACAGTTGAGCTGTTGTCTTTCACCGCTGACTTAAAAAGCCGCCTACGCACCCTTTAAACCCAATAAATCCGGCAAACTCTTGCACCCCCCGTCTTCCCCCCGCTGCTGGCCCGCCGC
+
CCCCCGGGG-EFFFFFFEDFGGGGGGGGGGGGGGGGGGGG:FGEFGGGGGGGGGGGGGEGGGGGGGGGGGGGGGGGGGGGGGGGGGGGGFFEGGGGGGGGGAF8FFGGGGGGGGGFGGGGGGGGGGGGGGGCEGGEFGGGCEEFD,>8BE,;DCFGGGGGGGGG8FFGGG9==D;EFCCGGGGFFGGGGFF,>=9,3@DFFCFACDFFDCD6+:DFC8<77+=9C*@AEG>C;A9C7CF7;,;*8C*/,C,+1854)()2826@:0+*>5525C:;*(5+63(,-770-))4)((/))(((
@M03506:14:000000000-AKVR1:1:1101:4588:9635 2:N:0:48
GATAGGACTACCGGGGTTTCTAATCCTGTTTGCTCCCCACGCTTTCGTGCATGAGCGTCAGTGTTGGCCCAGAAGGCTGCCTTCGCCACAGGTGTTCCTCCCGATATCTACGCATTTCACCGCTACACCGGGAATTCCACGCACCTCTCTCACACTCCAGCACGGCAGTTTCGCCTGCAGGCTCTAGGTTAAGCCTAGAGGTTTCACAGGTGACTTACCGCACCGCCTACGCGCCCTTTCCGCCCAATAATTCCGAACAACGCTCGCCCCCCTCGTATTACCGCGGCCGCTGGCACGAAGT
+
CCCCCGGGGGGGGGGGFGGGGGGGGGGGGGGGGCGGGGGGGGGGGGGGGGGGGGFGGGGGGGGGGGGGGGGGGGGGGGGGGGGGGGGGGGGGGGGGGGGGGGDCGCGGGGGGGGGDEGGGGGGGGGGGGGGGGGGGGGGGGGGGGGGGD@FFGFGDFFGGGGGG6CCCE9DFCGECGGGFGGCFD;DF@CGF?FGG6CFGGFGGGGGGGGF4+;E7CGA5DD<EGDFBGGBDDEDDB4:+:7>G<=;7++<*949C*-)*8)857*:);@DB5C8C5(9+49136,()-;(()4(9))-1,
@M03506:14:000000000-AKVR1:1:1101:20131:9649 2:N:0:48
GATAGGACTACCGGGGTATCTAATCCCGTTTGCTCCCCACGCTTTCGCGCATCAGCGTCAGTGCCGGTCCAGTGAGCCGCCTTCGCCACTGGTGTTCCTCCCAATATCTACGCATTTCACCGCTACACTGGGAATTCCACTCACCTCTCCCGGTCTCAAGCGAAGCAGTTTGGACGGCAGTTCCTCGGTTAAGCCGAGGGATTTCACCATCCACTTGCCAAGCCGCCTACGCGCCCTTTACGCCCAATACTTCCGACTAACGCTTGCCCCCTCTGTATTACCGCCGCCGCTTGCCCAAAGC
+
CCCCCGGGGGEFGGGGGGGGGGCFGGGGGGGGGGGGGGGGGGGGGGGGGGGGCFGGGGGGGGGGGGGGGGGGGGGFGGGGEGGFGGGGGDFCECFGGGFGGGGGGDGGD<F@F@EFFGFFFGGC:=FGF:<FFGFGGGFG;D,DF9DDDGG6B+@:E,@<CCCD58@FC,EF:,7@CEE5DFGCFFEC?EGG,>ECEEGGEG5CCEF99:CFFFGG7:;+;/>C)C>5=C5C5@5D096:<*/7CGE>?+3**97D)()+)0)*1/AFFF5)5*C++-1+.6(-((()()((7((*0)(((
@M03506:14:000000000-AKVR1:1:1101:2868:9661 2:N:0:48
GATAGGACTACCGGGGTATCTAATCCTGTTCGCTACCCATGCTTTCGAGCCTCAGCGTCAGTTACAGACCAGAGGGCCGCCTTCGCCACTGGTGTTCTTCCATATATCTACGCATTCCACCGCTACACAGGGAGTTCCACTCTCCTCTTCTGCACTCAAGAAAGACAGTTTCCGATGCTATTCCTCGGTTAAGCCGACGGCTTTCACATCTGACTTATCTTTCCGCCTGCGCTCGCTTTACGCCTAATAAATCCGGACAACGCTTGCCTCCTTCGTCTTCCCGCGGCCGCTGGCCCGTATG
+
CCCCC8EFEFGGGGGGGGCEEFGFCFCDFGDGGGGGGGGFDFGDFGGEGD@EFDGGGEEC,CCFEFFD@CEGGGGGG>FGGG=FGGGCGGGFCCFGGGGAFDFGGGDGFFGGG@FFGE9E8CFDCFF@9,,@CCBCEF9FFD9@FFCD@FFD9F=7>8D@C=D,,,,,@=A,7@CGE6:77;,E7;:9@E*,@DFE**1*:/C,5,,,<611<+94C:67+++=8*.8*7.:7:3763)2+1>C02+9+:+/*0)<3;CEFDB5*28@+6<)***2145:).((,(-0()(-),(1)81((
@M03506:14:000000000-AKVR1:1:1101:4156:9670 2:N:0:48
GATAGGACTACCGGGGTTTCTAATCCTGTTTGATCCCCACGCTATCGCGACTGAGCGTCAGTAATGAGCCATTTAGCCGCGTCCGCCACCGGTGTTCTTCCTAATACCTACGAATTTCACCTCTACCCTGGGAATTCCACTCACCCCTCTCACCCTCAAGTCTAACAGTTTCAAGGGCAGTTCCGGTGTTTAGCTCCGGTCATTTACCACCGATTCGTGCGCCTGCCTGCGCGGGCTTTCCTTCCACTTCTTCCGAACAACGTCGGCCCCGTTCCTTCTAACGTCGGTTCCGCCACTAAGT
+
A8-,,CD@FCF<CCC:C7;,C9EFFGE,,@C@F9,C<,CFFF,BFF,FE+@6@,C,@:FGE,ECFGGGGG8,,,<,,C6>+8+8:F@FE8++8@BCFFFGG<<?E,,:,,B?FAE+?F9FA<E<?A,8,,<+A8,,9C,F>D>DD,3++8@,,,5@+,:,32,,@@>D:EC;,7,,1*147D,7:B*=;7,5,,,5,=**=*1,,4,0,;*)*)351*)*)1**1*)*2;)/)))1(9?+++**2++*++276=3**,)20).*/:*):;))0**+3-9+).(.2(()(0(-)((*)).)-
@M03506:14:000000000-AKVR1:1:1101:24097:9703 2:N:0:48
GATAGGACTACAGGGGTATCTAATCCCGTTCGCTCCCCTGGCTTTCGCGCATCAGCGTCAGTGTCAGCCCAGCAACCCGCCTTCGCCGCAGGTGTTCCTCTCGATATCTACGCATTTCACCGCTACACCGAGCATTCCAGTTGCCCCTTCCGCACTCTAGTCGCACAGTATCAGTTGACCTTTCCGATTTAAGCCCGGAGATTTCTCAAATAACTTGTGCTGACCGCCTACGCGCCCCTCACGCCCCGTAACTCCCAACAACCCCTTCCCCCCCCGTCGTACCGCCGCCGCTGGCCCGCCG
+
BC<CCFFGGGGF<EEGG@EFGFA@FGGGGG<CFC@FF,FCFC<CCCFG7CFEE@DFGGGGGGFGGAC<F7FFFEFGEFDGGC@FGGEFCEG7EE?FDFGG9<4<FFEGCFGGGD@+CAF9?:F=CFG8E>:>+3A,AFF9CD,E888@DF==C7C+,7;9@,+3*@8,<<;7,77>F?CD;>EF?****1,6BEFD5C=*/*<+1+4+=*+++*35+28?++@C*))5=<AEC)<72)8*1**1C**.1*/)1=6**(**).)/*1*.*0*)7):**()1.-(((-3<()(,<02C))(((
@M03506:14:000000000-AKVR1:1:1101:15375:9719 2:N:0:48
GATAGGACTACTGGGGTTTCTAATCCTGTTTGATCCCCGCACTTTCGTGCCTCAGCGTCAGTTATAGTTTCGTTAGCTGCCTTCGCAATCGGTGTTCTATGACATATCTAAGTATTTCACCACTACATGTCATATTCCGCCAACGTCATCTATACTCTAGACCTGCAGTATCAATGGCAGTTTCTCAGTTAAGCTGAGAGATTTCACCACTGACTTACAAGTCCGCCTACGCACCCTTTAAACCCAATGAATCCGGATAACGCTTGCATCCTTCTTCTTACCGCGGCTGCTGGCACGAAGT
+
CCCCCGGGGGGGGGGGFGGGGGGGGGGGGGGGGFGGGGGGGGGGGGGGGGGGGGGGGGGGGGGGGGGGGGGGGGGGGGGGGGGGGGGEGGGGGGGGGGGGGGGGGGFDGGGGGGGGGGCFGGGGGGFGGGGGFGGGGCF>F>EFDGGGGGGGGCEFGGGFGGGFGFGFGGGGFGGG?EFEGGGGGGGFFFFCDGGGGGGGGFFCCEGDFFGGCFD:BFFF;@CG79DDGF>EC?5>=D99EFFDDG8AG;A:8A)297D9*).*:88=EFDFFG71><++/(/2((,)(<7?)-(95)(,4
@M03506:14:000000000-AKVR1:1:1101:13287:9726 2:N:0:48
GATAGGACTACCGGGGATTCTAATCCCGTTCGCTCCCCTAGCTTTCGCGCTTCAGCGTCAGTGTCGGCCCAGCAACCCGCCTTCGCCGCAGGTGTTCCTCTCGATATCTACGCATTTCACCGCTACACCGAGAATTCCAGTTGCCCCTTCCGTTCCCTAGCCCTGCAGTCTCAGTTGACCTTTCCCAGTTAAGCCCGGTGACTCAACACTTCACTTTCAGAGGCCGCCTACGCCCCCTTTCCGCCCAGTTAATTCGAACAACGCTTGCGCCCCCCGCTCTACCGCCCCTCCCTCCCCGGCG
+
@<CC<C@FCF<FFD7F+@CCFF9,CCEG@FG7C,6C<CDGFFFGGACEF7FGEGGG@FC@FE,C9@FF@F=FG?CFCFBFFG:FCEGDC:C+?E?=FFGF,,4BA,+5CBFGG7@FGG,5A@E=FF>FFE7@@==FA9;,7>33<,D+,3@8,,,,7<3DF76,5:,@9,6@,<D@7,=FCGC;9,2<D9@,=C,=8/*44*++0+2<*2;*<2A+2;++19*=<<B8*/<59)0)-)7++<*9*:*)33+**/:**(1*0.))1;E0*01)5CE**()*)66(((,0(),,.(-*).(-(
@M03506:14:000000000-AKVR1:1:1101:21333:9731 2:N:0:48
GATAGGACTACCAGGGTTTCTAATCACGTTCGCTCCCCTAGCTTTCGCGCTTCAGCGTCAATGCCGGTCCAGGATGCCGCCTTCGCCACCGGTGTTCCTCCAGATATCTATGCATTTCACCGCTACACCTGGAATTCCGCATCCCTCTCCCGGATTCAAGCCATCCAGTATCGGATGCAGTTCCCAGGTTAGGCCTGGGGTCTTCCCAGTCGACTTAGTTGGCCGCCTCCGAGCCCTTTACGGCCAGCAATTCCTCAACACTCTTGACCCCCCCTCTTCACCCGGGCCACTGGCACGGGCG
+
CCCCCGGG9-6<<D@-CFGDDG9E@,,,;,C,6CFDD,C8CC<FGGCGCBFBBACF:@FCFEC8C6@++7EC6:F,C@67+?:FF7FEE=CCFCFGDFGCGEA?EAFE,B,5E,AEE@E,CFF@+C@FFFEG,,C,AFFGCC>,@DE8D=DEG6@=F8;FFGC,@44@D,@FG5*>:D,7>DCE?E,*5>,,6<>FF5*1/*,5,,09,***/)4::C:++*2<9<B)=*)5>))*4>699**)1/*)2;E*==***)*+)*020+390.>@)92**4*248((,(-)(0().(,05)(((
@M03506:14:000000000-AKVR1:1:1101:26764:9731 2:N:0:48
GATAGGACTACCGGGGTATCTAATCCTGTTTGCTCCCCACGCTGTCGCGCCTCAGTGTCAGAAACTGCCCAGCAGACCGCCTTCGCCACCGGTCTTCCGCCGGATCTCTACGCAATCCACCGCTACACCCGGAATCCCGTCTGCCTCGCCCGCCCTCGGGTTTGACAGGCGGCACGTCAGATCCGGGGTTGAGCCCCGGTCTTTCCCCCCCCCCTTAGCACCACACCACCGCGACCTCTACGCCCCGAACCTCCGGACAACCCCCCTCCCCCCCGCATACCTGCGGCCACCGCACCTGGTC
+
CCC,,ECFA-;CFB:CFF;CF<C,C,CACEEEGG,6FF@FEE,BFG@CEGC,CF8CF<,C<<,CEFA9<CFFCFG8E,@@F7:,:=:FE8@@F:CFFFBCE4:+@:E5,<<<::+8BEDG,+8@BFAF>B:C=C7,78+58@CGG9@+4**5@:E8D>**2**:,BE9*****=***=E*+3++3*****/+++;**:E**1+3+30:C3)1:)*****+****11.)2*0*/))/(*/++/)))2*)*2*0009114)/7)011**)*.1>B)***()2()).-(()(..3)(()))(.)
@M03506:14:000000000-AKVR1:1:1101:5902:9766 2:N:0:48
GATAGGACTACCCGGGTTTCTAATCCCGTTTGCTCCCCTGGCTTTCGCTCCTCAGCGTCAATGCCGGTCCAGGATGCCGCCTTCGCCACCGGTGTTCCTCCAGATATCTACGCATTTCACCGCTACACCTGGAATTCCGCATCCCTCTCCCGGATTCAAGCCATCCAGTCTCCGACGCAGTTCCCAGGTTAAGCCTGGGGATTTCACGTCGGACTTAGTTGGCCGCCTACGAGCCCTTTACGCCCAGTAATTCCGACCAACGCTTGCCCCCCCCGTATTACCGCGGCCGCTGGCACGTCGT
+
CCCCCGGGGGGGGGGGGGGGGGGGGGGGGGGGGGGGGGGGGGGGGGGGGGGGGGGGGGGGGGGGGGGGGGGGGGGGGGGGGGGGGGGGGGGDGGGGGGGGGGGGGGGGGGGGGGEGGGGFGGGGGGGGGGGFGFGGGGGGGGGGGGGGGGGGGGGDGGGGGGGGGGGGGGFGFGGGGGG5EFFFGFGG<D;B2CFG8CFG8CEFGGGG6CDDEDGGGFAFDDGC<35@EFF=*<DG:C)+<:<<DEC?FC9BFFCD737C@>3CDCF:A>DDB7:8*4)<:6(4669)(.70>1(078(4(
@M03506:14:000000000-AKVR1:1:1101:19935:9787 2:N:0:48
GATAGGACTACCGGGGTATCTAATCCCGTTTGCTCCCCTGGCTTTCGCGCCTCAGCGTCAATGCCGGTCCAGGATGCCGCCTTCGCCACCGGTGTTCCTCCAGATATCTACGCATTTCACCGCTACACCTGGAATTCCACATCCCTCTCCCCACTTCAAGACTCGCCAGTATCGGACGCAGTTCCTCGGTTGCGCCGCGGGGTTTCACGTCCTACTTAGTAGGCCGCCTCAGCCCCCTCTCCGCCCAGTAATCCCTAACCACGCTCTCCCCCCCCCCCTTGCCCCGCCTCCTGCCACGGCC
+
C@CCCFEEGGCFGGE7F@FGGGCFEEFCFGFFEFFGFGG<@<F<FFCGCFCEEFCFGE@CCGGGG7CCGGGC<CECFG:FF7CFGDEGFFEGGDEEGF@?FCFEGBE,?FFFG7FFGFFEE+@=++,AF8FCD<AA?<AF8D,8=FG8EDB+@+3@DF;D,@EC+:E8*5,7<8C*@C?4*:C?F,,**6**4/=CC*?5CCEG*000*2/9*03<D**3::>F*95>1*)+2)0/,))**:)*>E;7?7+**/0*0(2**.055*86EF7>07/**()*((()(3(72).(/.(*0)4((
@M03506:14:000000000-AKVR1:1:1101:24927:9815 2:N:0:48
GATAGGACTACTGGGGTATCTAATCCCGTTTGCTCCCCTGGCCTTCGTGCCTCAGTGTAAGGAACTGTCCAGAGACCCGCCTTCGCCACTGGTCTTCCTCACGATCTCTACGCATTTCACTGCTACACCGTGAATTCCAGTCTCCTCCCCAGTCCTCAAGCACGCCAGTATCAAATGCATTTTCGGCGTTAAGCCCCAAGATTCCCCACGCGACTAACCGCGCCACCTCCGCACCCTTGTCCCCCAATAAATCCGAACACAGCTTACAACATCTGCCTAACCGTGGCTGCTGGCACAACGA
+
CC-B<@CFCDEF,EF7FFEEFGGCF@8FFGFCEFG@FEGGFFGG?F@FGGGFFGGGAC,CAGAF<EFFDGE8FGGFCG+@+FGFFDGEGEDGGF<FC9E<<EEGGFFG?E,BFCGGGFAFEFFF9AFGG7E8++AFFGGCF94EEF8,@B8>>9?FDGG8EF>=>CG6=EDGF8E,BD8,36,3@6+65+++73,:?5:,,*3,3@,,9*3**)/*2*;:4?)255)0**2C53)13*)+0+01)2;)+39*9)1**(/*))00*+3*+9/))0+++.1+(.((((,)(054),(2.)-(,
@M03506:14:000000000-AKVR1:1:1101:18218:9815 2:N:0:48
GATAGGACTACCAGGGTATCTAATCCTGTTTGCTCCCCTAGCTTTCGTGCCTCAGCGTCGGTATCTGTCCAGAAAGCCGCCTTCGCCACCGGTGTTCCTCCTGATATCTACGCATTTCACCGCTACACCAGGAATTCCGCTTTCCCCTCCAGAACCCTAGTCCTCCAGTTTCGGATGCAGGCTCTGGGTTGAGCCCAGAGTTTTCACATCCGACTGAGAGAACCGCCTACGCACCCTTGACGCCCAGTAATCACGAACAACGCTTGCCCCCCCCTTATCACCCGGCGCGCTGGCACGGAGG
+
CCCCCGGGG-EEFDFGGGGGGGGGGGGGGGGCFAGGGGGG@FGGFFFGGGG<FGGGGGFGDGGFGGG@FGGDGGGGGGGGGGEFFGDEGCFGGCGEGGGGGGGCCFGGGGFBFFGGGGFFGGGGGGGECFFF7,EEG94+@BBGAFGFGGFFGGCFCFG?>ED@F8=FEGD9C6++4,:CFGA,,>6,@*>,>D6@:7:?A99:::F:B99**2C*8866CFC7C<B>5>A=CAD<@G5+0/:CD=57:CC**)**7(96::31>*8?F5C@@C**+.*<6,((,(()(0((),(*0.(((
@M03506:14:000000000-AKVR1:1:1101:25345:9853 2:N:0:48
GATAGGACTACCAGGGTTTCTAATCCCGTTTGCTCCCCTGGCCTTCGTGTCTCAGTGTCAGGAACTGTCCAGAGGCCCGCCTTCGCCACTGGTCTTCCTCATGATCTCTACGCATTTCACTGCTACACCATGAATTCCAGTCTCCTCTCCAGTCCTCAAGCACCGCAGTATCAACTGCAGGTGAGGAGTTAAGCTCAGAACTTTCGCCCTCGACTTACTGCGCCACACCCACACTCTTGCCGCCAAATGAATCCGCATACCGCTGCGGACCTCTCCCTCCCCGTGCCCGCTGTACCAGACG
+
CCCCCGGFF-CFFFGDEEFGGFFFGGGFGGGGGGFGGGGFCFFEGDGG8FE<DGG<FFGGGFEFGDD@,@ED,<6C,6BFE@CC<CF7@FE8FFFFFGCGFF<?9FEFGGGCFGG:EF<E,:,CFFE@<9?C,?EBFEE9AE9E9@D@8EF8@E=4ED4,>,6@E6+@@,7@,@,6=,,,,6,,3,,6@,,,,,,3,6,6,2,,,14+4+3*1<EC+++,5995*;*****4*))*88*,>?CC)2**+53++//*/(*+)2)))/*)/0/))20**,)*-2(24(4:(5(,.)):/?((,
@M03506:14:000000000-AKVR1:1:1101:16533:9882 2:N:0:48
GATAGGACTACCGGGGTTTCTAATCCTGTTTGCTACCCACGCTTTCGCGTCTCGGCGTCAGATAATGCCCAGTAAGCTGCCTTCGCCATGGGTGTTCCTCCTGATATCAACGCATTTCACCGCTACACCAGGAATTCCACTTACCTCTGCATTCCTCGAGTCTGCCAGTATGCGAAAGAGTTTCCGGGTTGAGCCCGGAGACTTAGCTTCTCCCTTAACAGACCGCCTACACGCCCTTTACGCCCAGTAAATCCGGATACCGCTTGGACCTTACCTCTTACCGCGCCTCTTGGCCCGTCCT
+
CCCCCGGGG-CEE7CEFEGDDFGGGGGFGGGGGFGGGGG@@FFGGFBFGFG@GGGGGGGEGGFGCGF9FGGGG?FFGGCFCGGFGGGGGGFGG@>7EFEFGGDC,FG9F?FGEG7CEFFAEFGFG@<BCFF:F@FGC<ADF,6ED;9ED9=FFGFFFCEG9EFDF,@,53E,3C++;+,@;DC,;CC*5@*D,>C>CC>E*/11;C,=F>++,*4<7++1*0*:)5))=5=6/)22(*002*9)7/A)::E*/7C)/(*+000)1;*0+)*00*++3)1+).(,-(-5()))*()1)0-,(
@M03506:14:000000000-AKVR1:1:1101:13067:9898 2:N:0:48
GATAGGACTACAGGGGTTTCTAATCCCGTTTGCTCCCCTGGCTTTCGCGCCTCAGCGTCAATGCCGGTCCAGGATGCCGCCTTCGCCACCGGTGTTCCTCCAGATATCTACGCATTTCACCGCTACACCTGGAATTCCGCATCCCTCTCCCGGATTCAAGCCTTCCAGTATCGGACGCAGTTCCCGGGTTGAGCCCGGGGATTTCACGTTCGACTTAGAAGGCCGCCTACGCGCCCTTTCCGCCCCGTAATCCCGAACCACGCCTGCCCCCTCTGTATTAACGCCGCCTCAGGCCCAGCTC
+
CCCCCGGGGGFGFGGGGGGGGGGGGFGGGGGGGGGGGGGGGGGFGGGGGGGGGGGGGGGGGGGGGGGGGGGGGFGGGGGGGEEGGGGGGGGDGECFGGFFGGGGGGGG9FGFG>FGGGGGGGGGDGGGFF@F8=FBFGGGGGGGGGGCBFGEGDEEGGGEFG8FFGGFF7;F*CEG*>C5CC<;DCCCG@*?<AEC8=8=8<FC;@F5CCD57D5ED7*<795F3CD@CG:5DB:92<?+3*CD)**)2*;*/9**)-)7>E3*9**)18D)7*0++-1+).(((-3)()(().(/))())
@M03506:14:000000000-AKVR1:1:1101:8464:9898 2:N:0:48
GATAGGACTACCGGGGTTTCTAATCCTGTTTGCTCCCCACGCTTTCGCACCTCAGCGTCAATATGTGTCCAGTAAGTCGCCTTCGCCACTGGTGTTCTTCCGAATATCTACGAATTTCACCTCTACACTCGGAATTCCACTTACCTCTCCACAATTCTAGCGATGCAGTCTTAAAGGCAATTCCGGAGTTGAGCCCCGGGCTTTCACCTCTCACTTACAAAGCCGCCTACGTGCGCTTTACGCCCAGTCATTCCGAACAACGCTAGCCCCCTCCCTCTTACCCCGGCTGCTGTCACCGAGC
+
CCCCCGGGGFFGGGGGFFGCFGFGFGGGGGGGGGGGGGGGDGGGGGGGGGG8FCFGGGGGDGCGGGGGGGGGGGFFGFGGGEGGGGGEGGGGGGGGFGGFGGDDGGFGGGGGEFFFFGGGG=FCFGGGFEFD7FG89FAEFGDGG9E@DGGGFCF,>F;FA?+=8=9EFGDCFGGG8DFGF9FGFED6@:FD?C,@CEE=E98:F:CECGF*A>C78DFDD4CF)?EE=C3:*5;D9557;CC)/:;?+0<==F47D3)*)75*9?C58BGFEC8:*.*+)4((((-74>??/))0*0(((
@M03506:14:000000000-AKVR1:1:1101:2674:9918 2:N:0:48
GATAGGACTACCAGGGTATCTAATCCTGTTTGCTCCCCACGCTGTCGCGCCTCAGTGTCAGAAACTGCCCAGCAGACCGCCCTCGCCACCGGCCTTCCTCCGGATCTCTACGCCTTCCACCGCTACACCCGCAATTCCGTCCGCCTCTCCAGCCCTCGAGCTCGACACTCGGGACGGCCGATCCCGTGTTCACACCAGGCCCTTCCCCCCTCCCTTAGCTAACCACCTACCCGCCCATTCCACCCACTGCTTCCGGCCAACTCCCCCCCCCACTCCCTGCCACCGGCCCCTCGCCCGGTGG
+
BC<CC?FFGG9EFFF7CF@<EAC@CCFFFF,;ECFADC8C:F,86@CFF+F,6;FEFFGGGD,CEEAF,CEE,:C@FFGCF+6FGDDCCFCC7C7F94,:<:@+8:,C@EF=:+4+C?<<?@=>FFFFF7:+8+8<===>>8+@6+@,4,,<,;3@,**;*@,5****25*6*1117=*/***3*3*/39++++2**2**=*1A:**029)//5A+7>*+2:F=**))39):1)0945*0:+*2***)2++/*9*))()/))19***)*)1)0**2*,/*4)),-4()(0-,)((/0)(((
@M03506:14:000000000-AKVR1:1:1101:27129:9941 2:N:0:48
GATAGGACTACCGGGGTTTCTAATCCCGTTTGCTCCCCTGGCCTTCGTGCCTCAGTGTCAGTAACTGTCCAGAGATTCGCCTTCGCCACTGGCCTTCCTTACGATATCTACGCATTTCACTGCTACACCGGGAATTCCACTCACCTCTCCCACACTCCCGCATTGCAGTTTCTATAGCAGACCCTGAGTTGAGCCCAGAGAATTCACTACATACTTACAGCACCGCCTACGCGCCCTGTACGCCCAAGAATTCCGCACAACGCCTCCACCTCCCGTCTAACCCCGTCTGCGCCACCCGAGT
+
CCCCCF9FG9FFEFFDFEEGFGEAEA8;CFGGCCFFGGGFECFGGGGFF@@C@FGGD9F@DF,EFGGGGGDACFFFGGGCCFEF7@,B,EAF,BFCGF9FBF=F,,@,9CEF++8FECAEGFGFCFDGCC77:@,,77AE?==E?9,,>EB888?8,@,=61++@=DFDE,@:EF,,7EC8E+,3,,1@@;D,4:88,@,5*4,5<,,5;?+57D7C89C403,)2))4*)=).=D6*0A7/)9375):+;66*2*90)27)))0**0:70))**2*.)+)(((-(()(*(()((1)0(((
@M03506:14:000000000-AKVR1:1:1101:9701:9972 2:N:0:48
GATAGGACTACCGGGGTATCTAATCCTGTTTGCTCCCCACGCTTTCGCGCCTCAGCGTCAGTAACGGGCCAGTGAGTCGCCTTCGCCACTGGTGTTCTTCCGAATATCTACGAATTTCACCTCTACACTCGGAGTTCCACTCACCTCTCCCGTACTCAAGATACCCAGTATCCAAGGCTATTACAGGGTTGAGCCCTGGGCTTTAACCCCCCACTTAAGTATCCGCCTACGCGCCCTTTCCGCCCCGTAATTCCGCCCAACCCCACCCCCCCTCGGTTTCACCCCGCCGCTGGCCGCAAGC
+
CCCCCGGGGGGGGEGGFGGGGCFFGGGGGFGGGFDDGGGGGGGGGGGGGGGEGGGGGGGGGFGGGGGCFGGGGFFGFG7FGGGGFGGDGGGGF8BCFFFBFGGCFGGGGCGGGCF@FGDFGCFEFGAFFGFDDGCDFF9F,88DFCG,>DFGCCG+@DED9DCFAF9DF9EC,@,,+>@,@=,@DFDE53@8,<>D8:E;@G,,2,5=,/))*/*0;:++;1C9*CBAC5):)8AC17?7:7CG<5C7E52*19CD*-*:5).*1**7*537>3*1*()+)-).(.-)()(()-().8(((
@M03506:14:000000000-AKVR1:1:1101:25931:9980 2:N:0:48
AATAGGACTAGCGGGGTTTCTAATCCCGTTCGCTCCCCTAGCTTTCGCGCCTCAGCGGCAGTGTCAGCCCAGCAACCCGCCTTCGCCGCAGGTGTTCCTCCTGACTTCGACGCATTTCACCGCTACACCGAGAATTCCAGCTGCCCCTTCTGCCCCCTAGCCCCGCAGTATCGGTTGGCCTTTCTGGGTTAAGCCCAGAGATTTGCCACCCGACTCGCGCTGGCAGCCTCCGCCCCCCTCGAGCCCAGCACACCTGAACTACGCGTGCGCGCCCCCGACGCCCTCTGCCGTCGGAGCGGAG
+
-8-6,,CFFF-667+@+@@EFF@CA@E;CC,,@@6+@C,CA,@,C<,B7@FGG,CF:+@CC,CEE9A,::F<,<CEEECFEE+59CEEDGD7BE<:FB<<,,,,,,,C+:>FE>3@5@,E,+@:=C9C,+@BC+,>@FF,,,6:,@3*433,,,4**4>,2=>C=EG8:,,@*?C8=*<62++25+3*<8C+2>+*3=**C7++++33+11)*)/*1)0*79C***)0**./9))/()0/*21*/**.**2..)***)2+0)))1:1)*0).))8*83)*(40((.)125(()((17>(-(
@M03506:14:000000000-AKVR1:1:1101:20331:9980 2:N:0:48
GATAGGACTACCGGGGTTTCTAATCCTGTTTGCTCCCCTAGCTTTCGTGCATCAGCGTCAGTTGTGGTCCAGTGAGCCGCTTTCGCCACAGGTGTTCCTCCCGATATCTACGCATTTCACCGCTACACCGGGAATTCCACTCACCTCTCCCACACTCAAGCACGGCAGTTTCCCTTGCAGGCTCCAGGTTGAGCCTGGAGATTTCACAAGAGACTTACCGCACCGCCTACGCCCCCTTTACGCCCAACACTTCCGCACAAGGCTTGCACCCTCCCGCTTACCGCTGCCGCTTGCCCCGACG
+
CCCCCGGGGGGGGGGGGGGGGGGGGGGGGGGGGGGGGGGGGGGGGGGGGGGGGGGGGGGGGGGGGGGGGGFGGGGGGFEGG7DGGGGGGCGFGEFFGGGGGGGGGGGGGGGFGCEDFGGGGGGGGGGGGGGG+:FFGFFF9EGFFGFGGGGGGGGGGFGCGGGGGG6EDFGGGGDCCGGC6@CF>,@,5,>C8CFFG9,;>D7;;@FCC486:F7A:CA*>D3=C5A:5C)=)8:C4C/+01*1/A8):*A*9F*/995*))09*:5*+0C))****,)*.:((((()(0(,78(*))(((
@M03506:14:000000000-AKVR1:1:1101:17713:9982 2:N:0:48
GATAGGACTCCAGGGGTATCTAATCCTGTTTGCTCCCCACGCTTTCGCACCTCAGCGTCAGTACCGGGCCAGTGAGCCGCCTTCGCCACTGGTGTTCTTGCGAATATCTACGAATTTCACCTCTACACTCGCAGTTCCACTCACCTCTCCCGGACTCGAGACTCCTAGTAACGAAGGCATGTCTGGGGTTGAGCTCCAGGCTTTCACCCCCGACTTAAGCGTCCGCCTCCGGTCGCTTTCCGCCCCGTGATTCCGCGCAACGCTAGCTCCCCTCGCACTACCGCGTCCGCTCGGCCCTGAC
+
CCCCCGGGG@DDFEGGDCEFGGFGFFFGGGGGGFFGGGGCGGGGFFEGGGG@<FEFGGFGGGFGFGGDEGGDFDGGGGGGGDFGDEGGGCFGFGGEGG??FGGGG+?F,9?FFEFGGC9<E,EFFDFG9A+8@F6CE94,>=@@D@89B8DEE8E63@FG,@,@,,,,,,,@:+6@9:,,,7@5@,@7:**DC8,45766*28:,,,,,))/:)**;C6+):D5DCEE*7)*95>3(903+:9*)*28:*:98?F*7,97>509**+*399)0/:**(.3.8039(-),)(()((*))(((
@M03506:14:000000000-AKVR1:1:1101:13679:9983 2:N:0:48
GATAGGACTACCCGGGTATCTAATCCTGCTTGCTCCCCACGCTTTCGTGCCTGAGCGTCAATCTCGGCCCAGGGGGCTGCCTTCGCCATCGGTGTTCCGCCACATCTCTACGCATTTCACTGCTACACGTGGCATTCCACCCCCCTCTGCCGGATTCAAGTCCCATAGTTTCCACTGCAATTCCCAGGTTAAGCCCGGGGCTTTCGCAGCGGACTTGCGGGACCGCCTACGCACGCCTTACGCCCAGTAATTCCTGTTAACCCTCTCACCCTACGTATTACCGCGGGCGGTGGCGCGTGTG
+
CCCCCGGGGFCFGGGGGGGGGGGGGGGGGGGGGGGGGGGGGEGGGGGGGGGGGFFGGGGGDGGFFGGGDGCFGGGGGGGGGGGGGDFGGFGGFCGCFGGGGGGGGGDFGCGGGGGEGGGFFFGFGGGGGG,F+:FFFGGGFBCCE>CFGGGC:6>CGGGCFD;6,@CFEAFFGFGF6E?DCGGGC,2*>CB9?C6C=GGDDGFCG*55=CC):C:CCFDE9)CGGGBE54>G*.5C(9)<6:5<DCE:FCF?=?**2679**09C*2=C)7))/**3479))(((,()()-,.((9<)(-(
@M03506:14:000000000-AKVR1:1:1101:23669:10001 2:N:0:48
GATAGGACTACCGGGGTTTCTAATCCCGTTTGCTCCCCTAGCTTTCGCGCCTCAGCGTCATTGCCGGTCCAGGATGACGCCTTCGCCACCGGTGTTCCCCCAGATATCTACGCATTTCACCGCTACACCTGGAATTCCACATCCCTTTCCTTGATTCAAGCCGTCCCGTATCTACCGCAGTTCCTCTGTTAATCCGAGCGATTTCACTCCATAATTAACTCGCAGCCACTGCCACCGTATTCCCAAACAATTCTACCCAACTTCTTTCCTCCACATTTACACCCTGTTCTGTGCACGCAGT
+
C,-ACFGDCFE,C@@7FGGG9@<,,6,6;C<@<FG<@@@,,CF9FE@F+6@:@AF,+BF7,<,,C@+CCFE<,,:C<9?6:E@9CCE4FBEC+=F@,B5E@++BF,B,EF<BFF@:?F<E<CF7CGCC@BF8AABEF?,C,@FF8,36,8,,36=,,@D,,;+5::++,365,3,,48**4,2,5>,,5@F,,5,4=4/***4C,,4+=*2++2+1+++++*2**/))0*)+*0/*(1)*++*9***0**+17****(2*0.***+01:8C))9++0.*+))((-()*.*)-*))*..(((
@M03506:14:000000000-AKVR1:1:1101:14191:10018 2:N:0:48
GATAGGACTACCGGGGTATCTAATCCTGTTTGCTCCCCACGCTTTCGCACCTCAGCGTCAACAATCGTCCAGTAAGTCGCCTTCGCCACTGGTGTTCTTCCGAATATCTACGAATTTCACCTCTACACTCGGAATTCCACTTACCTCTCCGATGTTCAAGCGATGCAGTCTTAAAGGCAATTCCAGGTTTGAGCCCTGGGCTTTCACCTCTAACTTACAAAGCCGCCTACGTGCGCTTTACGCCATGTAATCCCGAACCACTCTAACCCCCCCCGTATACCCCTGGTCGCTGCACAGGATT
+
CCCCCDCFGGFGGGG>@CFFGGF<FAFFGGCCDEGGGGGGCGGGGGGDGDDEFFFGGGGEDFGGGGGEGGCEF99ECF:E=FF?CFEEGEGGGGGF,CF<FGDGCF<E?AEGGFFGCFGGG9F@FGGGGGGGGEF<BEEFFEGGGDGFFG>E8=E=EA@EFC+,6=9@FFG=D,;;:>,:DCG9ECF,<E7,>8D:CFC*,355DFFF99>*:C;;*2+57**,29))*;/AF>5).C:F759))*5+2+>++/**/()*7)7:*3<5C5))))***()0-5(-((.*(7(().,*).(.)
@M03506:14:000000000-AKVR1:1:1101:10581:10041 2:N:0:48
GATAGGACTACTGGGGTATCTAATCCTGTTTGCTCCCCACGCTTTCGCGCCTCAGCGTCAATACCAGTCCAGGTAGCCGCCTTCGCCACTGGTGTTCTTCCCAATATCTACGAATTTCACCTCTACACTGGGAATTCCACTATCCTCTCCTGGATTCAAGCCTGACAGTATCAAATGCAGCCCCCAGGTTAAGCCCGGGAATTCCACATCTAACTTATCAGACCGCCTACGCGCCCTTTACGCCCAGTAATTCCGAACAACGCTAGCCCCCTCCGTCTGCCCGCCACCGCTGGCACCACGG
+
CCCCCFGGGGFGGGGGFGGGGGGGGGGGGGGGGGGFGGGGGGGGGGGGGGGEGFGGGGGGGGGGGGGGGGGGGFGGGG>FFFGGGGGGGGGGGGGGGGGGGGGFGEGGGGGGD8FGFGGGGFGGGGGGFFCECED<FGGGGGGGDFGCFGGC?8EFGGGCFGCFGGFGDC>FAF,E=FGGGGG>CE8+39ECFGGG6>CGEF69FGG67FCFC7;DG+=E:*9:4)8AEGAGD>DG67)<C=DGD*3/1++;C62596)0<):*7*<.CB<577/**()+),(,((()()-(76(*).(-(
@M03506:14:000000000-AKVR1:1:1101:17283:10076 2:N:0:48
GATAGGACTACCGGGGTATCTAATCCCGTTCGCTCCCCTAGCTTTCGCGCCTCAGCGTCAGTGTCAGCCCAGCAACCCGCCTTCGCCGCAGGTGTTCCTCTCGATATCTACGCATTTCACCGCTACACCGAGAATTCCAGTTGCCCCTTCTGCACTCTAGCCCCGCAGTCTCGGCTGACCTTTCCGGGTTAAGCCCGTAGATTTCACAGTCGACTTGCGGTGGCCGCCTACGCGCCCTTTACGCCCAGTAACTCCGAACAACGCTTGCCCCCCCGGCCTTGCCTCGGCTGCGCGCACGGAG
+
CCCCCGGGG-EFE+7CF7EEFGGGGFGGFGGGGCFEDGFGFFGGGFC@FGG7FEGGGGG>FEGGGGGGGGFECEFFFGFG@FBFGGGDEGDDBFFFEC<F9ECEFGCFFFGFGGGDAF<FGDCGEEDFG7FE+=F,8FFDG;9DDC>6DGFGC7F,DEFE;@C:;5@C8,7@E*B8*:?C,<C?CG55?EF99AFCE5858>99>EE:C2>555:;*+5*/)1*77).*1)*1<)70)03+:*75E8>209***29)(9C?@))1**)+0*059***()+)(.),-1;17:;)44/05;0(
@M03506:14:000000000-AKVR1:1:1101:24209:10086 2:N:0:48
GATAGGACTACTGGGGTTTCTAATCCTGTTTGCTCCCCACGCTTTCGTGCATGAGCGTCAGTGTCAGCCCAGAGACCTGCCTTCGCCATCGGTATTCCTCCTGATATCTACGCATTTCACTGCTACACCAGGAATTCCAGTCTCCTCTGCCGCACTCTAGCCTTGCAGTTCCAAATGCCATTCCCAGGTTAAGCCCGGGGATTTCACATTTGGCTTACCAAACCGCCTGGGCATGCTTTACGCCCACGAATTCCTCTACACGCTCGCAACCTACTTCTCACCGCTGACGCTGGCCCGGAGT
+
<CCCCFFGGFGGFGGDFFGGGGGGGGGCGGDEF,@CFGGGGFGGGGGGGGGGGG,C@FFCFFEGFFCCEE,<CFGEGGGFFGC<,C:,,BFGGADF<FC,9B=9<?,,C,EFC,@?FFG,C<,C<CFF<7,4AFEFEFFGGEEDDGG9,>BCEECC4,,3,,,@,@D==,7A=:,6,;=A3,@D9,6+,8C>=,:++++**<,@ACFC7+++,2,,*4*5;*3C*95)*/),2));/:C?CC9)CE*)/*/8:+++2)+2):)***2.*8*9)*+++.*+-((-4(()-),(51(*))(((
@M03506:14:000000000-AKVR1:1:1101:4971:10097 2:N:0:48
GATAGGACTACCGGGGTATCTAATCCCGTTCGCTACCCTGGCTTTCGTGTGTGAGCGTCAGAAATGGACCAGTGCGCTGCCTTCGCCTTTGGTGTTCCCCACGATATCAACGGATTTCACCCCTACACCGTGAGTTCCACGCACCTCTTCCACCCTCAAGTCATCCCGTTTCCCTCGCGAGCCGTAGGTCGAGCCCACGGATTTAACGAACGACTAACCTTACCCCCTCTACACCCTTTTCGCTCAGTACTTCCGGGATAGACTTGGGGCTCCGTTATTACAGCCCCGTCTGGCACCCGCG
+
CCCCCGGGGGGGGGGGGGGGGGFGGGFGGGGGGGGGGGGGGGGGGG7C,CFEFFFEGGGDGGGGCGCCGGGFFFFCGGDFGGGGGGGGGGGFE,=8CFGGAC:7DFGGFGGGC:CEEE<FAFFGGCFGFG,A:=FFGFFFC7+8@8F?,E=3,,=+6,D85,;D,,@>DFDC,:73@:@*88;8**4*<,4**4:8C=EC55??F7@C/>3CCC****)+2*9?*9>B5D*<C@5715/++////**1<+<8869)1-)2)*17:965=)/)./*+*(0+))))-(-)-7(,))(*)),((
@M03506:14:000000000-AKVR1:1:1101:25320:10100 2:N:0:48
GATAGGACTACCGGGGTATCTAATCCCGTTTGCTACCCACGCTTTCGTGCCTTAGTGTCAGGAATGAGCCAGTTATCTGCCTACGCCATCGGTGTTCTTCCTAATATCCACGGATTTCACTTCTACACTTGGAATTCCAAGAACCTCTCTCATCCTCTAGCATTGCAGTTTTGGTAATGTTTATTCGGTTGAGTCGAACGCTTTCATTACCAACTTACAATGCCACCTACGCACCTCTTTACGCCTATGAATCCCGGATAACCGTTCGATTCTCCCTATAACTGCGCGTGTCGGCACGGAG
+
9@@C8FEFFFC<FBFGGCFGAEAFGDCFFE8FFGGC,EFGCE;@FE76@C<FFGC<9@FC<,,@EEFGFCF8C,6C@E,<<,EE@C6:F,C7BBFGG,C,<EFD9EFE,CEFC:?FFFA<,,A@EFFDD9EF8FAEFC;A,,4@,,96@9,=,@,6,EC;,,@E8E9@FGFAEC>DCE8EGADFFCC,A++,>,,@:CF78>EFEC,7,@DD6@FFF+A78;D6C>*343/*7*)2-?B751?58,*+,+51+2*71(<=+*))1**28++1++5*;-/+.-)))-()()-()((/))(-(
@M03506:14:000000000-AKVR1:1:1101:12103:10105 2:N:0:48
GATAGGACTACAAGGGTATCTAATCCTGTTTGCTCCCCACGCTTTCGTGCCTCAACGTCAGGAATGAGCCAAGAAGCTGCCTTCGCCATTGGTGTTCCTCCTGAGATCCACGCATTTTACCGCTACTCCAGGAATTCCACTTCTCTCTCTCACCCTCTAGCACGCCAGTTTTCATTGCGGATCTCCGGTTAGGCCGGTGCCTTTAACACCGAACTTAACATACCGTCTACGCACCCTTTACGCCCCGTTATTTCGAATAAAGTTTCCACCCTCTGTTATTCCCCGCGTCTGCGCCAGAGTG
+
CCCCCGGGGFGGGGGGGGGGGGGGGGGGGGGGGGGGGGGGGGGGGGGGGGFGGGGGGGGCFAFCFFDFEGGF?FGGFDDGGGGGGGG7FFCFFGGGGGFGGB=F@FFFFGGGCEFCF9ADFEG=BGFFGGGGC,A<ADFGGGGFCGGGG,E9B8=+@F,=ECG+=DCGD6;A=A>,6,+63+6,,>;EEEEFF6,;514*@CFC,2:C,;*;;D8C*=8,++*4996)4+)/*)5*,29>1573/*=.**//*/***)*+*1*?D9+*+0/))*+30)*+667((((04)().((/0)(.)
@M03506:14:000000000-AKVR1:1:1101:11051:10107 2:N:0:48
GATAGGACTACCAGGGTTTCTAATCCTGTTTGCTCCCCACGCTTTCGCACATCAGCGTCAGTACCGGGCCAGTGAGCCGCCTTCGCCACTGGTGTTCTTCCGAATATCTACGAATTTCACCTCTACACCCGGAGTTCCACTCACCTCTCCCGGACTCAAGCCCTCCAGTATCAAAGGCAGTTCTGGAGTTGCGCTCCAGGATTTCACCCCTGACTTAGAAAGCCGACTACGTCCGCCTTCCCCCCCGGGCTTCCTAGCAACGCCCGGCCCCTTCCTCATCCCCCGGCCGCTTCCACCCCTG
+
CCCCCGGGGGGFGGEGEGGGGGGGGGGGGGGGGGGGGCGGGGGGGGGGGGGGGGGGGGGGGGGGGGGGGGGGGGGGFFGGGGEGGGGGGGGGGGGGGGGGFG7FGG<FCFDFBEGGGGFGGCFGGG9F<FCFCCF?EFAFDGFFG98,DFGGGDD+DFCFG++,4::>E7DF,<>,,D7:,=E9@9,@8@,,41**4=DCD7<,;,4,AD5*,?99+++:@9763):;*7)=*))2/*00**27>**)***056:**,007))))**027355<*<+-9+4((4((-)(81().)*))-((
@M03506:14:000000000-AKVR1:1:1101:7104:10116 2:N:0:48
GATAGGACTACTAGGGTATCTAATCCCGTTTTCTCCTCTAGCTTTCGCTCATCAGCGTCAATGCCGGTCCAGGATCCCGCCTTCCCCACCGGTATTCCTCCAGATATCTACGCATTTCACCGCTACACCTGGATTTCTGCATCCCTCTCCCGCATTCAAGCCATACTGTATCAGATGCCGTGCCCGGGTTAACCCCGGGGCTTTCACCTCCGACTTCGTTGTCCGCCTCCGAGCCCTTTACGACCAGTCATTCCGAACAACGCCTGCCCCCCCCCACTGCACCCCTCCGCGCGCCCGGAGG
+
B<C8,CE-C<<,<-6EFCC<C<,,;;6@;,C,,66C,,<,;,,C<,@@,C@C<CECGGE,8<,;<6++++:C6DF,,9,7@7,6,6CEF:B++69B9EE,4<,?F,?F9E,B:++CCEC,,+8::FGGEDGF8,9,5,,?FFFF,,,4@@,6+++@,,,7,=>A==,@@EA=8@9,6B,6++@D6+5+5@E9,EF***C7*),>F,=,,26)*2/8+:A*;>+175))*/)*:8)9(*/+3/*/9C=1+++*096*1(128)7)**2.2)9<>>*1:4)0)((44(2),)(()((1))((-
@M03506:14:000000000-AKVR1:1:1101:4469:10122 2:N:0:48
GATAGGACTACCGGGGTTTCTAATCCTGTTTGCTCCCCACGCTTTCGTGCCTCAGTGTCAGTGCTGGTCCAGAGAGCCGCCTTCGCAACTGATGTTCCTCCCGATCTCTACGCATTTCACTGCTACACCGGGAATTCCACTCTCCTCTACCGCACTCTAGCCCGCCAGTATCCATCGCCATTCCCAGGTTGAGCCCGGGGCTTTCACGACAGACTTAACTAACCACCTACGCACGCTTTCCGCCCAGTAATTCCGAGTAACGCTTGCCCCCCTCGTCTTACCGCTGCCTCTGTCCCCACGT
+
CCCCCGGGGGGGGGGGFGGGGGDGGAFGGGGGGGGGGGGGGGGGGGGGGGG<EGGGGGGGGGGGFGGGFGGFCFFGGGGGGGGGG@ECFGDFF<FFCGCFGGDE@F@FGFEGGDGGGGGGGFFCFGGGGGGGCFFGGGFGGGGGGGGGGGGDGGGGDC;ACEFGDGDC8D>=,3@F*BE?GGGGGGCDC9FFF6?CE58CECC@FCFC>DGGG<CF@++++07;*>:5CF>E355C0>>+<*7CD:*/00086@7CD1*CF5555:568)1)8/*2*.7+),-2(-,))/45*.4*)7(,,
@M03506:14:000000000-AKVR1:1:1101:14239:10123 2:N:0:48
GATAGGACTACCGGGGTATCTAATCCCGTTTGCTCCCCTGACCTTCGTGCCTCAGCGTCAGGAACTGTCCAGAGACCCGCCTTCGCCACTGGTCTTCCTTACGATATCTACGCATTTCACCGCTACACCGTAAATTCCAGTCTCCTCTCCAGTCCTCAAGCACGGCAGTATCGAATGCAGTTTCGGAGTTAAGCTCCGAGATTTCACACCCGACTTACCGCGCCGCCTACGCACCCTTTACCCCCAACGACTCCGACCAACGCTTGAGACCTCTGTATTCCCGCGGCCGCTTGCACATACT
+
CCCCCGGGGGGGGGCCEGGGGGGGGGGGGGGGGGGGGGGCDGGGGGGGGGGGGDGGGGGGGGGGGGGGGFFCEGGGGGFGGDFGGGGGGGGGGFFGGGGGGGGGGGGGGGGGGGGGGFGGGDGGEGFGGGGC?<F?AFGCEF;EFFFECFGGGGFFGGF??DGG>EEEFECCCCF67FGGCF:DGGCEEGGDGGCGF5*=*;C:::CFG4C<EC8:8CFGD3CE3CB:*5>GCBDD6*)3++9*95=)*1*)099//15575><7*2)/9*09F+++)9+-5390(,.,51(0()2*/4))
@M03506:14:000000000-AKVR1:1:1101:15154:10138 2:N:0:48
GATAGGACTACAGGGGTTTCTAATCCCGTTTGCTCCCCTGGCTTTCGCTCCTCAGTGTCAGTGTTGGTCCAGGACGCCGCCTTCGCCACCGGTGTTCCTCCAGATATCTACGCATTTCACCGCTACACCTGGAATTCCGCGTCCCTCTCCCAAACTCAAGCCATCCAGTATCGGACGCCGTTCCCCGGTTAAGCCGAGGGATTTCACGTCCGACTTCGTTGGCCGCCTACGAGCCCTTTACGCCCACAAATCCCGAACAACCCTTACCCCCCCCGTCTTACCGCGGCCCTCTGCACGGGGT
+
CCCCCGGGGGGGGFFGFGDAFGFGGGGGFGGGGGGGFGF@<FGFGGGGGGGFFGGGFGGEFEFGGGGGGGGGCCFEGGGGGGEGGGGGGGGCFG:FCFCFGGGGGGGGGGDFG@EFFGGCFFD::BFFFGGFFFGGGGGGGGGGGGGCGGGCD8FFF8=8EGGGCGCEFGGGDGGGEE*;>:?8DD5?EEG,?CGDG5?E=4C9<?F=7C77*:8**98:D<F?<D@D*7<5C3<C:F<++197C**)**0/)/95797?7))2*3<937D3>)**2,0<<?499((.()(()).0))(((
@M03506:14:000000000-AKVR1:1:1101:5536:10148 2:N:0:48
GATAGGACTACTGGGGTATCTAATCCTGTTTGCTCCCCACGCTTTCGCGTCTCAGCGTCAGTCACGTACCAGAGAGCCGCCTTCGCCACGGGTGTTCTTCCTGATATCTGCGCATTTCACCGCTACACCAGGAATTCCACTCTCCTCTTCCGGACTCTAGCTAGATGGTTTCCATCGACGTCTCGAGGTTGAGCCTCGAGTTTTCACAACGGACCTACCTAGCCGCCTACACGCCCTTTACGCCCAATAAATCCGGACAACGCTTGCCCCCTACGTATTTCCGCTCCTGCCTGACCGCATT
+
CCCCCGGGGGGGEGGGGDGGGGFGGGGGGGGGGGGGFGGGGGGGGGGGGGGGGGGGGGGGGGG,EFGGGGGGGFGGGGGGGGGGGGGGGECEGGGGGGGGGGGFGEEEFCFGGGGGGGGGGGGFGGGGGGGGFFCDFDGGGFFGGGGGGGGGG>E8FGGGGGDGCFFGFFFFCFGGE6CEEGGGG,CCEGG,DGGGGG55AC>FFFFGD<?CCGEFFFFE+>G6)/5)2>6C<:)96F6:?=D<<E85+++9=F>D*4DEF../92*6C5)))1**+.0+.)(--419:F()*(.*)),((
@M03506:14:000000000-AKVR1:1:1101:22690:10156 2:N:0:48
GATAGGACTACCGGGGTTTCTAATCCCGTTTGCTCCCCTGGCCTTCGTGCCTCAGTGTCGGTAACTGTCCAGAGATTCGCCTTCGCCACTGGTCTTCCTTACGATATCTACGCATTTCACTGCTACACCGTAAATTCCAATCTCCTCTCCAGTACTCCAGCAAGGCAGTATCAAGTGCAGTTTCGGAGTTGAGCTCCGAGACTTCACACCTGACTTGCCCCGCCCCCTACGCACCCTTTACGCCCAATGAATCCGAACAACCCTTGAAACCCCGCCATTACCGCGGCCGCCGGCACAGAGT
+
CCCCCGGGGGGGGGGGFEGGGGGGGGGGGGGGGGGGGGGGGGGGGGGGGGGGGGGGGGGEGGGGGGGGGGGFGGDGGGCGGGGGGGGGG?8FGGGGGGEFFGGFGDCFFGGGGGGGGGFFEC9FFFFFFEFGF7EDEFGGFG9FGEEGGFAFDGGFGG=C8A8?6FGEGGGGGGGE9F8D>DFG6+A++,@@,<>@5+@*3*3:<ECACDC4,9<<*=6<FDGG4??65FEGCB35(0)+5/CDD*;F6CC18=C*9;D*)))**0<)+*28))*/*(/+.-(,((,.()-,)4,/0)(,)
@M03506:14:000000000-AKVR1:1:1101:15068:10166 2:N:0:48
GATAGGACTACTAGGGTATCTAATCCTGTTCGCTACCCATGCTTTCGAGCCTCAGCGTCAGTTACAGACCAGAGAGCCGCCTTCGCCACTGGTGTTCTTCCATATATCTACGCATTCCACCGCTACACATGGAGTTCCACTCTCCTCTTCTGCACTCAAGAAAGACAGTTTCCGATGCTATTCCTCGGTTAAGCCGCGGGCTTTCACATCTGACTTATCTTTCCGCCTGCGCTCGCTTTACGCCCAATAAATCCGGACAACGCTTCCCACCTCCGCATTACCGCGGCTGCTGGTACTTAGT
+
CCCCCGGGGGGGGGCGFFGFFEFGGFGGGGGDGGGGGGGGEGGGGGGGGGGGGGGGGGGCFGGGGGGGGGGGCFGGGGDGGGGGGGGGEGFFGCEGGGGGGFGGGGGGGGGCGGDGGGGGGGGGCGGGGGGFFGGGCDFFFFFFEEFGGGGFGGGDFGGDEEFG?EF8EF9FGD8CEGGAEGF;DFDGGEEGFGGG+*:*;;FG,BECCC8+=FGF8>818:FGCCBFGC3ECE)>?*=<9*/99C*032C89;D)96C*0<)15*<?+)75098**470<91319954:?>93>G*/)--
@M03506:14:000000000-AKVR1:1:1101:13830:10177 2:N:0:48
GATAGGACTACCAGGGTTTCTAATCCTGTTTGCTCCCCACGCTTTCGCACCTCAGCGTCAATATGTGTCCAGTAAGTCGCCTTCGCCACTGGTGTTCTTCCGAATATCTACGAATTTCACCTCTACACTCGGAATTCCACTTACCTCTCCACAATTCTAGCGACGCAGTCTTAAAGGCAATTCCGGAGTTGAGCCCCGGGCTTTCACCTCTACCTTACAAAGCCGCCTACGTTCGCTTTACGCCCAGTAATTCCGAACAACGCTACACCCCCCCGTACTACCGCGGCTGCTGGCACGGTGG
+
CCCCCGGGGGGGGGGGFGGGGGFGGGGGGGGGGGGGGGGGGGGGGGGGGGGGGGGGGGGGGGGGGGDGGGGGGGFGGGGGGGGGGGGGGGGGGGGGGGGGGGGGGGGGGGGGGDFFGGGGGGGGGGGGFGGGGGGGDGGFFGGGFGGEGGGGGGFGGGGGDGGGGGBECFGFGGEDDGFDCCF9?C>68BFFDF6EEGC78DC8ACFFCC9*,+5<C6=F49CGDDDBCFFF5A5D(>5;C:5C<CCF?++*/9DD3():55557*<7;59)5CG;5(0+.1-19095,7).)((9;3(((
@M03506:14:000000000-AKVR1:1:1101:18006:10179 2:N:0:48
GATAGGACTACAAGGGTATCTAATCCCGTTCGCTCCCCTAGCTTTCGCGCTTCAGCGTCAGTGTCAGCCCAGCAACCCGCCTTCGCCGCAGGTGTTCCTCTCGATATCTACGCATTTCACCGCTACACCGAGCATTCCAGTTGCCCCTTCTGCACTCTAGCCCCGCAGTATCGATTGACCTTTCCGGGTTAAGCCCGGAGATTTCACAACCGACTTGCGGTGGCCGCCTCCGCGCCCTTTACGCCCTCCAAATCCGACACACCCTTCCACCCCCCGTTTTACCCCGGCGGCCGGCGCGGAG
+
CCCCCGGGG-EFFFGGFGGGGGGGGFGGGGGGGGGGGGGGGGGGGGGGGGDGGGGGGGGGGGGFGGGGGGGGGGGGGGGGGGGGEGGGGG7FCEBFGGGGAFGEGGGGFGGFGGGGGGEGGEGEGGGGGGGF+@FFGGGFFGFGFGGGFGCFGFG,@@;3=E8CEECEC,@F*DCFC9CGGGCGG>E>EC7>,4,=C5*7**+;;@GDFD5/=C/**7=*/:)C4557=*)5C<BC>C48+:*1C:*)*03**9*)/4)*8555*2;)+/907DE*2(/2<B<(4>1)()4-.(1)0)4(,
@M03506:14:000000000-AKVR1:1:1101:10400:10188 2:N:0:48
GATAGGACTACAAGGGTTTCTAATCCCGTTTGCTCCCCTGGCCTTCGTGCCTCAGCGTCAGGAACTGTCCAGAGACCCGCCTTCGCCACTGGTCTTCCTTACGATATCTACGCATTTCACCGCCACACCGTACATTCCAGTCTCCTCTCCCGTCCTCAAGCACGGCAGTCTCGAATGCAGTTTCTGCGTTACGCCCCGAGATTTCACACCCGACTTCGCGCCCCGCCCACGCACCCTCTACGCCCAATGAACCCGAACACCGACTGAGACCTCCGGCTTCCCCCTGCCTCTGGCACCCAGG
+
CCCCCFGGGFGFFGGGGFGGGGCGGECEGGGGGFFGG@ADDFF?,EDFCFFGGGG?FGG7@C8<FCCCFCFGAA<FGGGG7:@F<6,CCFF@CE<FFGCFAFFCC7>F?<F,@F:+5C@FA::+@CE>==FC+?CFGD9EEE9ECFGF8E,+,1@CA9D,,,68@>BCE,>D88>37D99@D,,,3,@AE>8*@C85>EEDDGGEF,1=C:95?C*+*.*))2*/7=)/C5:)77D6*.3+/)/95;>+<+/))1)94D*))))):+)36<)9****()*43(((,(0)/.4).,28)43(
@M03506:14:000000000-AKVR1:1:1101:8839:10199 2:N:0:48
GATAGGACTACCGGGGTTTCTAATCCTGTTTGCTCCCCACGCTTTCGCACCTCAGCGTCAATATGTGTCCAGTAAGTCGCCTTCGCCACTGGTGTTCTTCCGAATATCTACGAATTTCACCTCTACACTCGGAATTCCACTTACCTCTCCACAATTCAAGCGATGCAGTCTTAAAGGCAGTTCCGGAGTGGAGCCCCGGGCTTTCACCTCTAACTTACAAAGCCGACTACGTGCGCTTTACGCCCAGTAATTCCGAACAACGCTAGCCCCCTCCGTATTACCGCGGCTGCTGGCAAGGCGT
+
CCCCCGGGGFGGGGGG@FGGGGGGFGFGGGGGGGGGGGGGGGGGGFGGGGGGGGGFGGGGGGGGGGGGGGGGGGGFFFGGGGGGGGGGGGGGGGGGDGGGGGGGGGGGFGCECGGFB9FDE?FGGGGC?EGDGGGFFGGGFFGGGFGDGGGGGGGGGFFGGEGGEGAEGGGGGAC;@?8+,7E>>C8CE,:DCE@EGGEEC7D6A:@,,;8*=DGG7FFFGFGC8)5>CG>FC85/4C:+<2>CDEG;FF7**969*4C60.<7D*+8F3>>@D5;*467:419(325,0))6:1*))(-(
@M03506:14:000000000-AKVR1:1:1101:6595:10204 2:N:0:48
GATAGGACTACCAGGGTTTCTAATCCTGTTTGCTCCCCACGCTTTCGTGCCTGAGCGTCAGTGCTAGCCCAGGCGGCTGCCTTCGCCATCGGTGTTCCTCCGCATCTCTACGCATTTCACTGCTACACGCGGAATTCCGCCCCCCTCTGCCACACTCCAGTTCGCCAGTTTCCATGGCCATTCCCAGGTTAAGCCCGGGGCTTTCACCACCGACACAACGAACCGCCTGCGCACGCTCTCCGCCCATCACTTCCGATTACCGCTCGCACCCTACGCAGCCCCGCCGCTGCTGGCTCGTCGT
+
CCCCCGGGGGFFFGGGGGGGGGGGGGGGGGGGGGGGGGGGGGGGGGGGGGGGGGFGGGGGGGFGGGGGGGGGFGGGGGGGGGGG@FFGGGGGGGGGGGGGGGGGEG<BEFGGGCFCFF9FFFGGGGGGGGGGDG7DGFFGEGGGG6C?>FFGGCC:D6DFEFFGG888DF9F:;DCCFGFCCGGGFG5>,?,=FGGE5E*=3*>E+<CCC:):DCE4F3*95CD3<::5C5C)5<C:*0+2:DG77*)++3/9=*9*-9+93<)9*:):7*)07/*/()*(1(3((,0())))-(208:((
@M03506:14:000000000-AKVR1:1:1101:16933:10213 2:N:0:48
GATAGGACTCCCGGGGTATCTAATCCTGTTTGCTCCCCACGCTGTCGCGCCTCAGTGTCAGCTACTGCCCAGCAGGCCGCCTTCGCCACCGGTGTTCTTCCGGATCTCTACGCATTCCACCGCTACACCCGGAATTCCGCCTGCCTCTACAGTGCTCAAGCAAAACAGTTCCCACGGCCGACCCGGGGTTGAGCCCCAGGCTCTCACCGCACGCTTGTCCCGCCACCTACGCGCCCTTCCCCCCCAATCCCCCCGCCCACCGCCTCCCCCCTCCCCCTCCCCCTCGCCGCTCGCCCGGCGC
+
CCCCCGGGG<FCE7BF@FGGFGGGGGGFFGGGGGGFGGCFECFFEGGGGGE@@FFCFFGGGGGGGFGGGGEFGGFFGGGGGGEGGGGGGGG:FEEEGGFFG>::FFGGGGG@7:CFGGFGG@EEFGGGGGGEG=FGGFFGEGGGGBFCCEEF>EFFGD?EGF8DFGC8@:E,<AD:*BE5CEEECCC5=*1+++?CEG=*=C*0>?E*:9)9/C8**09C7)>E7<>)+7)>77>C(2)00*/9D**8**+).7>5),9*0))/*/;)/>C>>**1/1)*-1((-(()(8(()(,/7>(((
@M03506:14:000000000-AKVR1:1:1101:20849:10213 2:N:0:48
GATAGGACTAGCGGGGTTTCTATTCCTGTTTGCTCCCCACGCTTTCGCGCCTCAGCGTCAATGCCGGTCCAGGAGGCCGCCTCCGCCACCGGTGTTCCTCCAGATATCTACGCATATCACCGCCACCCCTGGAATTCCACATCCCCCTCCCTGATTCCATCCCTCCAGTATCTAACTCCCTTCCTCGGTTACGCGTAGGGATCTCACGCTCCCCTCAGACGGCCACCTACGCGCTCGTTACGCCCACTAACTCCGAACACCGCTACCCCCCCCCTCCTCCCCGCGCCCGCCTCGCAGGGGG
+
@8-BBFE<-C<;BC7:7@6,CE,6;EFFFGCF,<,,:8,7:@,,C@:CFE::FGGG7FCGCDD8@=+@7+9FGC8,BC=+F++B@EC7?FF@@>4+C,5,,,,,8A5<FFE<++@+5C,C,+=++@,@FF++,,,@F,3,,@DCF+@*@:E,,4373,7:,,>88:,6,55@,>,2,>,,61,6,?*:*=*4*********2*+5++*2*1)**2***0+)*15)*.)+*)2).)1())*2/71)**)3++*1977*4):)7)/)*2);7)5>D*/88)*-.-3((,)()((.(-18)(((
@M03506:14:000000000-AKVR1:1:1101:21555:10220 2:N:0:48
GAAAGGACTCCCGCGGTAACTAATATCCTTTGCTCCACTGGGCATACTTCCTCCGCGTCAGGAACAGTCCAGAGAGCCGCCTTCGCCACCCTTTTTCCTTACGACATCTATCCGTTTCAACGCTACAACGGCAAATCCAGTAGTCGCACCAGTCCTCAAACACGGCATTAACCCAAGCAGTTTCCGCGTTATTCTCCCAAGATTCCGTCCCGATTTACGGCCCCTCCTCACAACCCCTTACCGCTCAAAAACCCTCACCAAGCCGTCACACACGGTTGTACCTCGCGTCGCGGCACTAAGT
+
A,-,,C,-;--@:+@+6+,,C9CF,,,,<CEC,<,C,C6;,,;,C,,C66CF,,+BF+6:C,,,,6:F<,C,,,:,,6+6+8=6,,?,B<,,C,,::?,C,,4+>:4B,B,,,+4,,,,,9+++8+,,A++8>B,5,,3A,,6,,+3+6C83763@;DD34,@+++@+@F,,,,34,*4,,,,,,6*;*8*,6,,4,,<,,*11>14,4:1C*/*31;./)/)/1/:)*2)+*)0*-1.+++*/)28*+0;3).*//(*2)))*1//)**9)))*1*()+))))((,.,0,()(-))0())
@M03506:14:000000000-AKVR1:1:1101:6613:10246 2:N:0:48
GATAGGACTACCGGGGTTTCTAATCCTGTTTGCGCCCCACGCTTTCGCGCCTCAGCGTCAGCTACGGACCAAAGAGTCGCCTTCGCCACTGGTGTTCCTCCACATCTCTACGCATTTCACCGCTACACGTGCAATTCCACTCTTCTCTTCTGTACTCAAGTCCCCCAGTTTCCAATGACCCTCCACGGTTGAGCCGTGGGCTTTCACATCAGCCTTCGCGTCCCGCCTGCGCGCGCGTTCCGCCCCATACCTCCGGACAACGCCTGCCACCTACGCATTACTGCCGCTGCGTGCACGCTGC
+
CCC<CGCGAE<EFGED+8B@EFCF<FFFFG9EA+7@BFGGDGECFGGGECD7CAGGGEGGG,CFFCGD+@CF8=,CE?7+=??EFGG@FFF,C,A?FDEFFFE<F<,C@<FGGGBFGGGGG7F>CFDF7F<+A,9<9FFG=>,37,3>,88,6=,>@=DF;,@DG8BGC<9F,@,@7,:8,,4358AE8C@,6DCE?4//;*/>E,,4:8?*+20+**)2))2783)5*;3>7>:)(17*::**)/;F6**19FC)<>):>>5)*;EFG?>44C**;()0.)))((()-5((03-:7)-((
@M03506:14:000000000-AKVR1:1:1101:27571:10257 2:N:0:48
GATAGGACTACCGGGGTATCTAATCCTGTTTGATCCCCACGCTTTCGTGCCTCAGCGTCGTTGAAACCTTAGTAAGCTGCCTTCGCAATCGGTGTTCTGTGACATATCTATGCATTTCACCGCTACTTGTCACATTCCGCCTACCTCAAGTTTAATCCAGCTCCTCAGTATCAAGGGCACTGCGATGGTTGAGCCAACGTCTTTCACCCCTGACTTAAACAGCCGCATACGCACCCTTTAAACCCAATAAATCCGGTTAACGCTTGGATCCTCCGCATTACCGCGCGTGCTGGCCCGGAGT
+
CCCCCFGCFCFFEG7FGD8FFG9CFFFGFGFGFF@,CFGFGGGFFAFGGGGGGCFFEGEC+,CFAFCFGFGEGGDGGGD8E9CFFGGCEFGD6CF:<A,,5AF<FC<BE?B<FFCFDCDD,BFE>CD;?FFGCGGGGGDGCE7E8>DDDG,,,7=EGFF,D=8@8EFGAFE,@DF?ECFCDE8E:+AE@3B,D,3:,9:CGF5FF,@E5CFC,97CFFF,;;FG:<))*86CD/83=G;FF+2>37F)=EC6@F33),:C655375*)+09*0>***()+6)-430(0,7:)6((*55(,(
@M03506:14:000000000-AKVR1:1:1101:24853:10262 2:N:0:48
GATAGGACTACCAGGGTATCTAATCCCGTTCGCTCCCCTAGCTTTCGCGCATCAGCGTCAGTTTCGGCCCAGCAACCCGCCTTCGCCGCAGGTGTTCCTCTTGATATCTACGCATTTCACCGCTACACCACTGATTTCAGTTGCCCCTTCCGCACTCTAGCCCCGCATTATCGTTTGACCTTTCTGGGTTAAGCCCGGAGGTTTTCCAATCGACTTGTGGTGCCCGCCTATGTGTCCTTTACGTCCAGTAATTCCGACCACCGCTGCCTCCCCCCGGATCCCCACGACTGCTTACTCGTCG
+
CC-ACCCEG?GFF-B-ECFC<FGGGF8B6CEGG7,FFCEFDGFFGF,@FGGEG,C8@,6C7C,C<,@FC@F8E,<<@C@CF@@,6B4FE+CCBFFDA?<FCFEFAFG<?,,:+?:@F<A@F7@C:CA8<F+,,,,9,93,C,,,,,6@,@FE8EEEGGF@C?,@+@@*33,3:,3*4;?A>9:F,,2C<*>;;DFC*4***/0>*+3CC+0**:E5C+)**2+2*7:.:9@+***2)*130<***:8)03+*/0:6*-)*)0)1)**7@6<))):5*-7*(.(((((.(.()0),20)((,
@M03506:14:000000000-AKVR1:1:1101:12621:10279 2:N:0:48
GATAGGACTACCGGGGTTTCTAATCCTGTTTGCTCCCCACGCTTTCGCGCCTCAGCGTCAGTAACGGGCCAGTGTGTCGCCTTCGCCACTGGTGTTCTTCCGAATATCTACGACTTTCACCTCTACACTCGGAGTTCCACACACCTCTCCCGTACTCAAGACAGCCAGTATCAAAGGCAATTCCAAGGTTGAGCCCTGGGCTTCCACCTCTGACTAACCTGTCCGCCTACGCGCCCTTCCCGCCCAGTACTCCCGACCAACGCTACCCCCACTCGTTATCCCCCGCCCGCCGCTCCGACTG
+
CCCCCGGGGGEGGGGGGGGFGCDGGGGGGGGGGGGGGGGGGGGGGGDGGGGGGGGGGGGGGGGGGGEGGGGGGGGGGG7DE7?FGGGGGDFGGCDGGGGGGFGGGGFGFEGCE+@F,FGFG<FEEEEG9E?FCFF8BF9FFE7=ECFDDDGC,+@FFAD6;,B,4+@3<EEFE:9CCFF,,3,@A;@FF;:>,>DG8>**89C,,,48,/*2=:,B=*;,;:;68C:>5C:=55BG(C)*;*)99*1)3+<*08)19(/:)).***0787)0)**1/(.+68((-,(),)(()(-78)(((
@M03506:14:000000000-AKVR1:1:1101:14256:10297 2:N:0:48
GATAGGACTACTAGGGTATCTAATCCTGTTTGCTCCCCACGCTGTCGCGCATCAGTGTCAGAAACTGCCCAGCAGACCGCCTTCGCCACCGGTCTTCCTCCGGATCTCTACGCATTCCACCGCTACACCCGGAATTCCGTCTGCCTCTACAGCCCTCGAGTTTGACAGTCGGCACGGCAGATCCGGGGTTGAGCCCCGGCCTTTCACCCCCCCCTCAGCCAACCACCTACGCCCCCTTTACCCCCAGTGATCCCAGCCACCCCTCGCCCCCCCCGTCCTCCCGCGGCCCCCGGCCCCGACT
+
CCCCCGGGGGGGGGFFGGGGGGGGGGGGGGGGGGGGGGGGGGDFGGGGGGGGGGGGGGGGGGGGGGFGGGGGGGCFGGCGG:BFGGGEFGGG7FGEGGCFDG77FFDFGGFFFGGGGGGGGGG@FFGGGGEGD:FCGGFGGG=DEGGGGGGGGFGFG6+:9C;D,<3@FFGBE**3;>1=*,<D,>=5=C8??CGG:7:*=>6+<<A9*5)>EC***20*1*7C*9>46C35)<BG>*)+0+9>D*2)0++*1<***49*))8*/*:78>CE>G5*1(0<(4(,(-20(0((),(1)0(,(
@M03506:14:000000000-AKVR1:1:1101:7942:10312 2:N:0:48
GATAGGACTACCGGGGTATCTAATCCTGTTTGCTCCCCTAGCTTTCGCGCCTCAGCGTCAGTTGTGGTCCAGTGCGCCGCTTTCGCCACAGGTGTTCCTCCCGATATCTACGCATTTCACCGCTACACCGGGAATTCCACGCACCTCTCCCACACTCAAGCACGGCAGTTTCGCCTGCAGGCTCCGAGTTAAGCCCGGAGATTTCACAGGTGACTTACCGCACCGCCTACGCGCCCTTTACGCCCACCAATTCCGAACCACGCTTGCCCCCCTTGCCTTCCCGCGGCTTCCGGCCCCGAGT
+
CCCCCFGFGGGGDCGGGGFFGGGGGDGGGGGGGGGGGGGGGGGGGGGGEDECEGGGGGGGGGGCFGGGGGGGGGGGDEGGEGGGGGGEGF<EGGGGGGGGGEGEF7CEGFGGGDCCECFGGGGGGG?FGGCFFGGGGGFGEDDDGGG?EGDCCEG8DFFEGGGG5C5BF;CEGGGGGGGGCEFGGG=C;;B2,>E8?*8*3*>++=7:?5>C96C@7C6=37CC7)78AD)5))5)7<4@E57C97*)1*3*99**9>)::)<C5ECFG5>7)*2++-9+.440((-)(0)4@((9))(-(
@M03506:14:000000000-AKVR1:1:1101:23150:10322 2:N:0:48
GATAGGACTACCGGGGTATCTAATCCTGTTTGCTCCCCTAGCTTTCGTTCTTCAGCGTCAGTAGTGGTCCAGCCCGCCGCTTTCGCCACGGGTGCTCCTGCAGATATCGACGCAGTTCCCCGCTACACCTGCACTTCCACGAGCCTCTCCCCCCCTCAAGCACGGCAGTTTTGGAAGTCCTCCCGTGGTTGCGACCGCAGACTCCCCTCCCTACTTGCCACCCCCGCGACGGCCCCTGTACACCCCACACTTCCTCACACTGCCGGCGCCCTACGTAGTGCCGCTGCTGCTGGCCAGTTAT
+
<A<CCE,@F<-;FFE:+-CCF,6FFAF<@@FGG9E8F@FF<@,E9CB<FGDGGFDFGEFCCEAFGFFDAEE@<,BFGG@C+=CFEGGC:F+4@7?FFGGGG<?<5B:B+4@@E7+8:E,??BF>7:=8<==,,,,888=DC8+8+,D6387+++***@,,3,D*:CGC,22,8C2=,6,,,1,1*,3>E**4**1/*=*/**++3*20:57*39+0*29+*11*/)05*78*)0.)(*)+0+0*/*2)/****0***.*+)***)*2)10/))12*+.0+))-4(29),*)))-39)06))
@M03506:14:000000000-AKVR1:1:1101:19233:10326 2:N:0:48
GATAGGACTACACGGGTATCTAATCCTGTTTGCTCCCCACGCTTTCGCACCTCAGCGTCAATGCCGGTCCAGTGAGCCGCCTTCGCCACTGGTGTTCTTCCGAATATCTACGAATTTCACCCCTACACTCGGAATTCCACTCACCTCCCCCGGAATCAAGCGATGCAGTCTTAAAGGCAATTCCGGGGTTGAGCCCCGGGCTTTCACCTCTAACTTACAAACCCGCCTACGTCCCCTTTACGCCCAGTAACTCCGAACAACGCAAGCCCCCTCCGTAATACCCCTCCGGCGGGCCCTGCGG
+
CCCCCGGFGGGGGGDFFGGGGGGGGFGGFGDFGGGGFGGGGGGGGGGGGGECFGGGGCGGGFDGGEFEGG<EFGGGGGGGGGGGGGGEGGGFGGGEGGGGGGGGGGGFAEGFB@B+A@EFFFEDGGFF,4=C7C:EFFGGF8@FF?=?E@E668+6EDF69@6:CC9,;CF9,@;E2>EGCCFC:8?ECCGF,A65;CC58)5>@+++3***<;CF77/A4*/:>):.*0<**0)*(29<:E<)75C;+++196*1*,)27)))//2)8)1)095**(.+.)((-,-.(5-()(())0((-
@M03506:14:000000000-AKVR1:1:1101:12491:10353 2:N:0:48
GATAGGACTACCGGGGTATCTAATCCTGTTCGCTCCCCACGCTTTCGCTCCTCAGCGTCAGTATCGGCCCAGAGACCCGCCTTCGCCACCGGTGTTCCTCCTGATATCTGCGCATTTCACCGCTACACCAGGAATTCCAGTCTCCCCTGCCGAACTCCAGTGATGCCCGTATCGACCGCAAGCTCAGGGTTAAGCCCCAAGTTTTCACGACCGACGCGACACACCGCCTACGAGCTCTTTACGCCCACTAATTCCGGACCACCCCCCCACCCTACGCAACACCGCGGCTGCTGGCCGTGCG
+
CCCCCGGGGGGGFGGGGGGGGGGGGGGGGGGGGGFGGGGGGGGGGGGGGGGGGGGGGGGGGGGGGGGGGGGGGGFGGGGGGEGGFGGCFGC@FECGFGCFFGGGGFFGGFGGE7=CFGGGGGGDGGGGGGGGDEFGFGGGGGGGGGEFGGGG6EEFGGFGFGCEFGGFDEEEFG*BEGGCEEG8E9EFGCGFCFGGGDEC50CG+<FFFCDGGDGC7/37)77EC3>@C*0**)7/5:999+1*9C=)*<+8/9D6C?D5>5)9)**8*7CB)****-5*.360((()(045)(2*))(((
@M03506:14:000000000-AKVR1:1:1101:27322:10397 2:N:0:48
GATAGTACTGCCGTTTCATCTAATCCCTTTCGCTCCCCTTTCCGTCGCGCCTCAGCGTCGGCGTCAGCCCAGCAACCCCCCTTCGCCGCAGGTCTTCCGCCCAACATCTAATCATACCACCACAACACCGATAACGCCACCTGCCCCCGCACCACTCCACGCATGCATTCTCAGCTGACCTTTCCCTGTGACGCCCGTTTATTTCACAACTCTCTTGCACTGCCCTCCTCCGCTCTCCTTCCACCTCTTCAATCCCACACTCTCTTCCCTCCCACCCATCACCGCGACTGCTCCCTCTCAC
+
-68B,CEGG--6@-,6--,=E9,6666,;6;,B,C+C8@,,6,,;6+@7@6,B,,C@86+++@7@@,:<,E,<,,,6C,8C:<F,FCG++6+:,,:FF+?4+++++4B5:,,::5,,A>FF,3,,8<6>+>++3,+85++8,,@:DF******,44,,<,*4*4=:,6,>C@,4,+3+0A<++302+<02++**1/32*+3+5+<+<+39**+9+9*??02**:>*.)27:**)0*.**<AE*25*/*++2***2**(*2)7/7*++96*985***/()*)).((-(02)(-*,-*))())
@M03506:14:000000000-AKVR1:1:1101:3193:10463 2:N:0:48
GATAGGACTACCAGGGTTTCTAATCCCGTTTGCTCCCCTAGCTTTCGCTCACTCAGCGTCAATGCCGGTCCAGGATGCCGCCTTCGCCACCGGTATTCCTCCAGATATCTACGCGTTTCACCGCTACACCTGGAATTCTGCATCCCTCTCCCGGATTCAAGCCATCCAGTATCGGATGCAGTTCCCAGGTTAAGCCTGGGGATTTCACATCCGACTTAGTTTGCCGCCTGCGCGCCCTTTACGCCCCGTAATTCCGAACAAAGCTTGCCCCCCCCGTATTACCGCGGCTGCTCGCCTGGGG
+
CCCCCGGGGGGGGGGGFGGFFGDGGGFGGGGGGGGGGGGGGGGGGGGGGFFGDGGGGGGGEGGGGGGEGGGEGGGGGGGGGGGGGGGGGGGGGGCGGGGGGGGGGGGGGGGGDGEF@CFGGFGGGGGFG?FF:,A,<EC,AAFF?DFGGGGGG>GCEGGGGF33@8FCGGCFF:>CEECFDGFEGGGG>FF9BFFC,;EGEGGD9:=E7:CFGGGC4F6B:++4:52=E*)1/>>)6<.C:C<3):*858*)94C>*17*))0970:3@)9)89C**(.+)66(,(,5(0,46-()))((-
@M03506:14:000000000-AKVR1:1:1101:21142:10475 2:N:0:48
GATAGGACTACCCGGGTTTCTAATCCCGTTTGCTCCCCTGGCCTTCGTGTCTCAGTGTCAGGAACTGTCCAGAGACCCGCCTTCGCCACTGGTCTTCCTCATGATCTCTACGCATTTCACTGCTACACCATGAATTCCAGTCTCCTCTCCAGTCCTCAAGCACGCCAGTATCGAACGCGGTTTCGGAGTTAAGCTCCGAACTTTCACACCCGACTTAGCCCGCCACCACCACACCCTTTACCCCCACAGAACCCCAACAACCCTCGAGGCCTCTGCATTACCGCGCGCGCTGTCACAGCGT
+
C<CCCGGGGD<FFGG@FGGGGGFFG,ECFFFEFGGGEEG@<FEFFFFEDFFFGFCGGDF9FFDGEFFEGFGFGCEGFFGGGD7FCG>:CEGFFG9FFFF<BFA@FDFGGGGFC?=CFFDGFCFGG9EFF:FG,5@ACFFGGGDFGFGGGG,,998DFDDFDCFDEFC==ECFG68,1B++634>CBE65,,839,@D7EE*;9:@,<EC*777**/4++,2)2:4CF5*::C5AAC65)+++229/*)2+>))0***(**0)70//*0*)*079<++)*+).-7>0()(.((0,):4/(-(
@M03506:14:000000000-AKVR1:1:1101:2721:10501 2:N:0:48
GATAGGACTACCGGGGTTTCTAATCCCGTTCGCTCCCCTAGCTTTCGCGCCTCAGCGTCAGTTGTGGTCCAGTGCGCCGCTTTCGCCACAGGTGTTCCTCCCGATATCTACGCATTTCACCGCTACACCGGGAATTCCACGCACCTCTCCCACACTCCAGCACGGCAGTCCCTCCTGCAGGCTCCGCTTTGAGCCCGGAGCTTGCACCGGAGACTTGCCACGCCGCCCACGCGCCCTCTCCGCCCAATCATTCCCAACAACGCTTGCCCCCCCCGTACCCCCGCGGCCGCTGGCACGAAGT
+
CCCCCGGGGFFGGGGGFFGGGGFGGFGDGGGGGGGGGGGGGGGGGGGGGGGFFGGGGGGGGGGCFGGGGGGGGFGGGGGG7FGGGGDGGCC?EFFGGG,EFGGGEGFGGGGFGGGGFGGGBFED7FAFFCFDG7FFEGFGC7BB;,@DFGGCGEE6EFGFG,DCCEGC1@FF,8BCFFC6CCDFGE**/1C9=@CFGG55*>?*A?F*/C)7*/9<:76CD3>E)77.:C:C>5@527)*2*9>7**0*2+09***947*7)7<**8)<@D::3*22(0+,719((,)(0-4)3(9))((-
@M03506:14:000000000-AKVR1:1:1101:3134:10503 2:N:0:48
GATAGGACTACCGGGGTATCTAATCCGGATCGCTCCCCACGCTTTCGCGCATCAGCGTCAGCAAAGCCCCAGGCAACCGCCTTCGCCACTGGTGTTCCTCCCGATATCTACGCATTCCACCACTACACCGGGAATTCCATTGCCCCCTAGCTTGCTCAAGCTCGACCGTATCCGCTGACCCCGCCCAGTTGAGCCGGGCGATTTCACCACGGACGTGCCGAGCCGCCTCCGCGCCCTTTACGCCCAATAAATCCGGGCAACGCTTGCACCCTACGCATTACCGCGGCTGCTGCCACGTAGT
+
CCCCCGGGGGFGGGGGGGGGGGGGGGGGGGGGGGGGGGGGGGGGGGGGGGGGGGGGGGGGGGGFGCEFGGGDGGCGGGGGGEGGGGGECGGCFCGGFFFCFGG7CCCGGGGCEEGGGGCGGFCADFGGGGGGGGGGGGGFGFGFGGGGGFGDFFC,@EGGGCCEEGECEFFGGGGBEGGC>?EEG5;*+BB9?A?EE*=CEGF5@7E+0>55*<*;5>@C35<GGG3;*9>GCD>D>46:<:CG75557++999<3D>3:F)759*;6F;D>54A*;:@+64:;006327>B*,,*77(4,
@M03506:14:000000000-AKVR1:1:1101:15283:10528 2:N:0:48
GATAGGACTACCGGGGTATCTAATCCCGTTCGCTCCCCTGGCTTTCGCGCCTCAGCGTCAGAAGAGGTCCAGTCGGTCGCTTTCGCCACCGGCGTTCCTAGTGATATCTACGCATTTCACCGCTCCACCACCAGTTCCACCGACCCCTACCTCCCTCGAGACTCTCAGTATCAGAAGCGCTTTTCCGGTTGGGCCGAAAGATTTCACCCCTGACTTGAGAGCCCGCCTACGCGCCCTTTACGCCCAGTGCTTCCGACCACCGGTCCCACGGTTCGTCTTACCGCGGCTTCTGGCCCGAACT
+
CCCCCGGGGGGGGGGGGGGGGGGGGFGGGGGGGGGGGGGG@FCFGGGGGGGGGGGGGGGGGGGGGGGGGGGGGGGGGGGGEGGGGGFEGGGDCFGEGGGGGGGGGGGGGGGGGGGGGGGGFGGDEFGGGGGG8FG>FGCGGEGGEGG8EGG69AEFG88:FE9<2D;>F:;A,5DC9DE=5?*?CFCE5C8EGCGGCC=5*;AFDE?9FDGGGG7:029C4*9:3CDE*>3ED3)99<?C957CD>F/0+<@FF*1)49*)))11*;*;)/7)/*/*4>76((92(40(.-)92(78)(-.
@M03506:14:000000000-AKVR1:1:1101:2755:10558 2:N:0:48
GATAGGACTACTGGGGTATCTAATCCCGTTTGCTCCCCTGACCTTCGTGCCTCAGCGTCAGGAACTGTCCAGAGACCCGCCTTCGCCACTGGTCTTCCTTACGACATCCACGCATTTCACCGCTCCACCGTAAATTCCAGTCTCCTCCCCAGTCCTCAAGCACGGCAGTATCGAAGGCAGTTTCGGAGTTAAGCCCCGAGATTCCACACTCGACTTACCGCGCCGCCTACGCACCCTTTCCGCCTCACGAATCCGAACAACGCTTCGCACCTCTTTCTTACGGCGGCGTCTGCCCCAGACG
+
CCCCC@FGEFFGCE@@F@FFGGGGGFFEF8FFGG<DGGGGGFFGFGGGFGEFEGFFGGGFGC8FGDFEEGFF9@EF@66CEE@E7@FCEGF8,9@,BFGGFGGC+489,,AFCFFG,CFFFFC++@EFGCF7CCFGFGC94=>46,,,4@3+@EC;FFGG9,,+6+6>EC,C=8D+1:7+@DFE6*5*@33@,;3::*=:5F7,,,A,A*2*49:;+;A:C)5C3C5)*2)**0<D(2)+<*9<5*+)2**)7;)979CE>5>C7*:)C754<7+3+.*06((4-49.,038/50*)).,-
@M03506:14:000000000-AKVR1:1:1101:7186:10561 2:N:0:48
GATAGGACTACCGGGGTTTCTAATCCTGTTTGCTACCCACGCTTTCGTGTCTCAGCGTCAGAAATGGTCCAGTAAGCTGTCTACACCACAGGTGTTCCTCCTGATATCTACGCATTTCACCGCTACACCAGGAATTCCGCTTACCTCTCCCATCCTCTAGCATTCCAGTTTCTAATGCACCCTCCCAGTTAAGCCGGGAGATTTCACACCAGACTTGGAGCACCGCCTACACACTCTTTACGCCCAGTAATTCCGACCCACGCTCGCTGCCTACGTATTACCGAGGCGTCTGGCACGGCGT
+
CCCCCGGGGGGGGGGGFDGGGGGGGGGGGGGGGGGGGGGGGGGGGGGGGGGGGGGGGGGGGGGGGGGGFGGGGGGGGFGGGGFFGGGGGFFGGFGGGGGGGGGGGGGFGGGGEFE@GGGGGGGDGGGGGFFG7FGGFGGEGGGGD;F,@EFFF?FGGGFFFDG:EDFGGDAGEGD9EFGGGGGG>EF8DCF;AEGEEC*@:CAFGFGGGDFGFGG7C4AEC*949CEBED)60?6FFFCCGEC7CEF69E++18*3).5755>5*:C>/7C=FG5C9<FD<<:((,(0()-2),30..(,(
@M03506:14:000000000-AKVR1:1:1101:12250:10563 2:N:0:48
GATAGGACTACCGGGGTATCTAATCCCGTTTGCTCCCCTGGCCTTCGTGCCTCAGTGTCAGGAACTGTCCAGAGACCCGCCTTCGCCACTGGTCTTCCTCATGATCTCTACGCATTTCACTGCTACACCATGAATTCCAGTCTCCTCTCCAGTCCTCGAGCACCGCAGTATCGAATGCAGTTTCGGAGTTAAGCTCCGAAATTTCACACCCGACTTACGGCGCCACCTACGCACCCTTTACGCCCAATGAATCCGAACAACGCTTGAGACCTCTGTATTACCGCGTCTGCTGGCACAGCAT
+
CCCCCGGGGFFGGGGGGGGGGGGGGGGGFGGEGFFGGGGGGGGGGGGGGGGGGGGGGGGGGGFFGGGGGGGGFFGGGGGGGGGGGGGGGGGGGGGGGGGGCFGGGGFFFGGGG>FGGGGGGGGGGDE8DGGGAFAFFGGGGGGGFGFADF;EDFGGGGGGGGGGGGCEG9EFGGFFGGGG9@EB3++;C:ECCGAF@EGC:F9CFFA,9?D4CC*=+:55)8CECGFF6F)=7;85(*0+<=CCD*/7<+C4BFD*9136;@>CC*8:*//))*3++)1<5<(23,,)-*.)9:?GFF60)
@M03506:14:000000000-AKVR1:1:1101:24800:10592 2:N:0:48
GATAGGACTACAGGGGTTTCTAATCCCGTTTGCTCCCCTGGCTTTCGCTCCTCAGCGTCAATGCCGGTCCAGGATGCCGCCTTCGCCACCGGTGTTCCTCCAGATATCTACGCATTTCACCGCTACACCTGGAATTCCGCATCCCTCTCCCGGATTCAAGCCATCCAGTATCGGATGCAGTTCCCAGGTTAAGCCTGGGGATTTCACATCCGACTTAGTTGGCCGTCTACGAGCCCTTTACGCCCATTAATTCCGAACAACGCTTGCCCCCCCCGTATTCCCGACGCTGCCGGCACCGCCG
+
CCCCCGGGGGG8EGEGGGGGGGGGGGGGGGGGGGGGGGGGGGGGGGGGEGGGGGGGGGGEGGGGGGGFFEFGGGFGCGDEGEDFFGGDG=CGFGEGGGEGGFDC@DFG9EGGGEGGGGGFD=@EGEFGGGGE4<:FGEGG7CGGGGF,8D8@>C+6@EF;9CCFGGGGGFEGED*B*DE9EEG>?C61D,,6,,D,,;D55*,4<<97=6857CE*BFFGGG6+8)2=7@>*/5)*,*)1>*19DC*/+<<**77*1()773>97;C)80C7@C**2(7+).(,((-.13,-7((1))(((
@M03506:14:000000000-AKVR1:1:1101:22749:10605 2:N:0:48
GATAGGACTACCGGGGTATCTAATCCTGTTCGCTCCCCACGCTTTCGCTCCTCAGTGTCAGTATCGGCCCAGAGTGCCGCCTTCGCTACGGGTGTTCCTCCTGATATCTGCGCATTTCACCGCTCCACCAGGAATTCCACACTCCACTCCCGACCTCAAGTCATGGCCGTATCGAATGACCCCCCCAGTTTGAGCCTGGAGATTTCACATCCGACTTACCAAACCACCCACGCGATCTTTCCGCCCATTAATTCCGCACAACGCTTCCCACCACCTTCTTACCGCGCCTGCTGTCTCGTAG
+
CCCCCGGGGFGFEGD>CFF<AFCGGGGFFGGGG>FCFGGCCE@FDG7FFFGGFGEFGEFFFF<@F:CF@EEGGGGGGD:CCCE6FECDEEGGG:8BEF9<F=D<EFGGGCFCG7F7FCF,EEF>+4<AFC>C+A,A<9C:FCFGG,@,,8@=+@CE8FEGFG,53,:,*5B>D8B8?:,@>84**1*=,,,6?*,=@EGF**AC+ACF++7>ECEEGFF?C**17*.)*9>5))))-9/0+2**92:)++0*/002*-5*8)))*/*9@*9.)*1:+(*+).,(-(()(0((0.4*9:-4(
@M03506:14:000000000-AKVR1:1:1101:7774:10611 2:N:0:48
GATAGGACTACCGGGGTTTCTAATCCTGTTCGCTCCCCACGCTTTCGCGTCTCAGCGTCAGTACCGTCCCAGCGAGCTGCCTTCGCCGTTGGTGTTCTTCCTGATATCTGCGCATTCCACCGCTACACCAGGAGTTCCACTCGCCTCTTCCGGACTCTAGCCCGGCAGTATCCGCTGACATTCAAAGGTTGAGCCTTTGACTTTCACACCGGACTCACCGGGCCGCCTACACGCGCTTTACGCCCAAGGATTCCGCACACCCCTAGCCCCCTACGAATTACCCTGCCGGCTGGCCCCGAGT
+
CCCCCGGGGFFGGGGGFFGGGGGGGGGGEGGGGDGGGGGGGGGGGGGGGGGGGGGFGGGGGGGGGGGGGGGGGGBBCFFGGGGGGGDGFGGGFGGGGGGGGGGGGGGGGFGDGGGGGGGGAB:CFGGGGFGDDFEFFGDGGGGGGDCFFGGGE>E6DFGFGGGC*8BEG?FGGGGG7CGCFCGGGC;C9BF7,1B6@C+1ADGGG?C:+:)557?*;CAE5)3593:@5C:FD38)11)+02*7)**)2*0*/*2/)-9*7)0*1*07A>)5.>C*2.)+64(),(.)(0,(),(/))-(-
@M03506:14:000000000-AKVR1:1:1101:11236:10620 2:N:0:48
GATAGGACTACCGGGGTTTCTAATCCCGTTCGCTCCCCTAGCTTTCGCGCTGTCAGCGTCAGTGTCAGCCCAGCAACCCGCCTTCGCCGCAGGTGTTCCTCTTGATATCTACGCATTTCACCGCTACACCAAGAATTCCAGTTGCCCCTTCTGCACTCTAGCCCCGCAGTATCAGTTGACCTTTCTGGGTTAACCCCATAGATTTCACAACTGACTTGCGGTGGCCGCTTACGCGCCCTTCACTCCCCTTAACTCCCAACAACGCTTCCCCCCCCCCGCTCACCCCACCCCCTGTGACGCG
+
CCCCCCFGFGEFGGGGGGGGGGCEFFFEGGGGGGGGGGGGGGGGGGGGGGGEGFGFGFCEGGFGGGGGGGGGGGGFGGGGEGFCFF7FEDFC=?FFB,E,FEFGFGGGFGG9FG>FEDEFFG@F7=FFFFF<D,A,D,A;3E9,7@,>F8BFEF8,@D9A;C>@>:BE8C,,<A;@E,,EC2,>DF?FC88*,,,4AE,:C+1=97,496*967CCF>6/:>37C73)**2=3>5<(15**+**2:E)*;C*/*29*.>5))81)**)+00)))1/*(.:((.4(,(),)--)(.***,(-
@M03506:14:000000000-AKVR1:1:1101:17067:10626 2:N:0:48
GATAGGACTCCTGGCGTTTCTAATCCTGTTTGCCCCCCACGCAGTCGCGCCTCAGTGTCAGAAACTGCCCAGCAGACCGCCTTCGCCACCGGTCTTCCTCCGGATCTCTACGCCTTCCACCGCTACACCCGGAATTCCGTCTGCCCCTACAGCCCTCGAGTTTGACAGTCGGCACGGCACATCCCGGCTTGCGCCCCGGACTCTCACCACCCCCTTATCCAACCCCCGACGCGCCCCTTACGCCCCTCTATCCCGGACAACCCCCCCCCCACCCCCACTCCCTCCTCCTCCTGCCCTGCCC
+
CCCCCG9FGA@@,C,@8@:EDC,<6C<9C9F<F,,,8BFEEE+6FEG7CC+,8CEF@FGGGGCFD,<F<@FFG,@<,,@CCB7C<CC:F<C+CFEGCEFCEC7+@+,C<9E+@+,??F<E,:F+CE9FF7C7CEFFD3,8>,3@D,++3@:4,@?>,*@87@;37@;9<,B*=:***::*,,4C,*3**4*;*:B8E5*/:9*@6+2:+/*97C*0*29+00*:**0)/957)75D9*7+859C3:*)0++*/09))-1:@)5C3**)2735DD*:*,)*.3((,((...,().(*))(((
@M03506:14:000000000-AKVR1:1:1101:24123:10630 2:N:0:48
GATAGGACTACCAGGGTTTCTAATCCCGTTTGCTCCCCTGGCTTTCGCTTTTCAGCGTCAATCTCGGTCCAGGATGCCGCCTTCGCCACCGGTATTCCTCCAGATATCTACGCATTTCACCGCTACACCTGGAATTCTGCATCCCTCTCCCGAATTCAAGCCATCCCGTATCCGACGCAGTTCCCAGGTTGAGCCTGGGGATTTCACTGCGGACTTAGTTGGCCGCCTACCATCCCTTTCCGTCCACTACTGCTGAACACCGCCTTCCTCCCCATTCCTCCTGCGCATTCTGCACCGTAGG
+
CC9CCG6FFCFE86CCFFEFFG9FFF8CCFC@FFF<FFEF8F@EGFF7FFF@C,,,@:CCEGGCFE@@BF9F@7@<FFEFG,C,@C6?B<++7=FFDFA9=F8<EFGCCB9+++@+AA,5C4@F+@,A<?,=,ECE,A;FA;EEEB8D8EEEEEGGGDGGC+@9D,,+@+,FE6C89CC*3@@;,,5*,,,,@8?8D5:7*/,,,2=,,**1*/*,1+3+308EC:))2;)0+).26C41>5**1*+*0+<**/2**4*07.<)1*20+*207**0+)*+((.(-(()(1-.*).*..(,(
@M03506:14:000000000-AKVR1:1:1101:11730:10632 2:N:0:48
GATAGGACTACCGGGGTTTCTAATCCTGTTTGCTACCCACGCTTTCGTGTCTCAGCGTCAGTTACGGTCCAGAACGCCGTCTACACCACCGGTCTTCCCCCTGATATCTACGCATCTCACCCCCACACCACCCCTCCCCCCTCCCTCTCCCCCCCTCCACCCCATCCACCACCCCCCCCCCCCCCCCCCCTCCCCCCGCCCCCCTCCCCCCCCCCCCCACCCCCCCCCTCCCCCCCCCCCCCCCCCCCTCCCCCCCCCCCCCCCCCCCCCCCCCCCCCCCCCCCCCCCCCCCCCCCCCCCC
+
9BB8@ECF<CFG@@F:88@FE<,6EF,@C@FEFEEFGG9C7FB,9F7C6;C<FC,E+8F@:,<9E7,:BF@,,,,8BF>6C,,C,CF7FG=44+45CF,BF++,,,9C,,C+F:+@,C,CF<F++@+@F+++++3+@F>C73+8A:D,@DF+B*@*>*,,4*>*,,>,,,,1*41*=>E8EGG*?EG5*/*8/*AE=**2:)*1*:5C55C/5)?//))*9*7=DDBE*9;EG3@G6<)1/*9CDG5)/*25>ED<97)5.<>C3:CBEEGB>3C8*437;36113(.(8>>DF>7>>,13
@M03506:14:000000000-AKVR1:1:1101:3094:10663 2:N:0:48
GAACCGGGGTATCTAATCCCGTTCGCTCCCCTAGCTTTCGCGCCTCAGCGTCAGTGTCAGCCCAGCAACCCGCCTTCGCCGCAGGTGTTCCTCTCGATATCTACGCATTTCACCGCTACACCGAGAATTCCAGTTGCCCCTTCTGCACTCTAGCCCCGCAGTAACGGCTGACCTTTCCGGGTTAAGCCCGGAGATTTCACAGTCGACTTGCGGTGGCCGCCTACGCTCCCTTTACTCTCAGTAAATCCGACCAAAGCTTCATCCCCCCGTCTTACCCCAGCTGCTGGCTCGGACTGCGCCC
+
CCCCCGGGGGGGGGGGGGFGGGGGGGGGGGGGFFGGGGGGGGGGGGGGGGFGEGGGGFFFGGGGGGGGGGEGGGGGGGGCDE:FEFF<FFGDF<FEFBFEGGGGGDGG@CFGGGEGFEEAFG>FG7BFDFCAFFF,CFGF7EGDADDDFGFGFGGF8+@C>EA,=@5>58FEFGGGGGGDDEE*>EG6;CC8:**>@C+=AC@CC7:7=7+/:C88*055CGDGGD3.:10<C67*)*9++<*:*<@7/A*))0**22*+/*0091:)*0*0)*38+()*.42.)42B()(,.(-*)01((
@M03506:14:000000000-AKVR1:1:1101:17643:10701 2:N:0:48
GATAGGACTCCCGGGGTATCTAATCCTGTTCGCTCCCCACGCTTTCGTGTCTCAGCGTCAGATATGGCCCAGCAAGCTGCCTTCGCCATTGGTGTTCCTTGTAATATCTACGCATTTCACTGCTACACTACAAATTCCACTTGCCTCTGCCATCCTCTAGCATGCCAGTATGCGATACAGTCCATATGGTTGAGCCACCGGATTTCGCATTGCACTTAACACGCCGCCTACACACGCTTTACGCCCAGTGATTCCGGATACCGCTTGGACCCTCCCTATTCCCGCGCGCCCTTGCCCTCAG
+
CCCCCGGGG-;@BFGGECFGFGFFGGFGGGGGGDFGGGGGGGGGGGGGGGGFGGGGGGFGGCFGGGGGGGCFGGCGGGGGGFCFFGGEGGGGGBECFFGGGGGFGFFGGGGGGDFEFFEFGGG<FGGC9AFC@CFFFFCFGAEFGGGF=FF8DFGFGFGFGFGCDFGGGCFFG>>+=B=DEDD9F98,36C+4@EFFG,:+7:CGGGGEGGCFCFG98FFC;9>?5>EE*8?C*=94*0/+48C)=55<<@6:7@*:0C*)/.7)*;@+9CE4*/**.)3)))-(-()()(().,*))(..
@M03506:14:000000000-AKVR1:1:1101:8244:10717 2:N:0:48
GATAGGACTACTGGGGTTTCTAATCCCGTTTGCTCCCCTGGCTTTCGCTCCTCAGTGTCAGTGTTGGTCCAGGATGCCGCCTTCGCCACCGGTGTTCCTCCAGATATCTACGCATTTCACCGCTACACCTGGAATTCCGCATCCCTCTCCCAATCTCAAGCCATCCAGTATCAGACGCAGTTCCCCGGTTAAGCCGAGGGATTTCACGTCTGACTTAGTTGGCCACCTACGAGCCCTTTACGCCCAGTAATTCCGAACAACTCTTGCCCCCCCCCGCTTACCGCGGCTGCGGGCACTGGCT
+
CCCCCGGGGGGGGGGGGGGGGGGGGGGGGGGGGDGGGGGGGGGGGGGGGGGGGGGGGGGGGGGGF@FGGGGGFGGGGGGGGGGGGGGGGGGGGGGGGGGGGGGCFGGGGGGGGGGGFDCCFGGDGG9FFGGF?<FFGGGGGECFGGG?DFGGF?DFGGGGGGGFGCEFGAFGGGGGGGGGDGGGGGG53@:9DCGG5CEE*;:CGCFGGGGFGC79+=CGGGGGGC8A6>3*>>DD@CA7CEGCG5*)<++09@FG*4)*7)/0*:C@<77).9***,)*5:(,3(4),0(-71(*7<3((
@M03506:14:000000000-AKVR1:1:1101:3915:10742 2:N:0:48
GATAGGACTACCGGGGTATCTAATCCTGTTTGCTCCCCTAGCTTTCGCGCCTCGGCGTCAATACCAGTCCAGATAGCCGCCTTCGCCACTGGTGTTCTTCCCAATATCTACGAATTTCACCTCTACACTGGGACTTCCACTATCCTCTCCTGGATTCAAGCCTGACAGTATCAAATGCAGCCCCCAGGTTAAGCCCGGGAATTTCACCTCTAACTTATCAGACCGCCTACGCGCCCTTTACGCCCAGTCTTTCCGAACAACGCTCGCCCCCTTCGTCTCTCCGCCGCTGCCGGCACGCGAA
+
CCCCCGFGGGGFGGGGGEE@FAFGCGG9CFFFGFFF<BFGGGGGGEE@FE:CCCEGGGGGCFECF98FF898AFGGCFEGD7:FDGGEEGFF,=??FFGFF,EF<CDGGGGGD<BF9EBEFEFGFGDFDF@FF,A<FCA9FF;ED,EDDF=D>,ED9D,@DFCDC89E,=3D=:=FA,@9>,+>3+++5@D9,@EGEGD*1*,>:,,2,/3*:C9@CFF@D*8*/?5358.*/.:<><8CF57)1**0+++19?*91(9*07)/12*0*7C7.2;8*,)+.4((((-)4)(,)((175(,(
@M03506:14:000000000-AKVR1:1:1101:10631:10751 2:N:0:48
GATAGGACTACCAGGGTTTCTAATCCTGTTTGCTCCCCACGCTTTCGTGCCTGAACGTCGGTGCTGGACCAGGAAGCCGCTTTCGCCACTGATGTTCCTTCCGATATCTACGCATTTCACTGCTACACCGGAAATTCCACTTCCCTCTTCCGCACCCTAGCTATTCAGTCTCAAATGCAATTCCCAGGTTGAGCCCGGGGCTTTCACATCTGACTTAAACAACCCTCTCCGCACGCTTTACGCCCAGTAATTCCGATTAACGCTCCCACCCTCTGTCTTACCGCGGCTGCTGGCACCGAGT
+
CCCCCGGGGGGGGGGGFGGGGGGGGGGGGGGGGFFGGGGGGGGGGGGGGGGGGGGGGGGGGGGGGGGGGGGGGGFGGGGGGGGGGGECFGGGGGGGGGGGGGGGDGGGFGD@FGGGGGGGGGGGGGGGGGGGGGGFFFGGCFGGGGGEGGGGGGGGGGGGFFGG:D=3EGFG8:EFE99;EF:F6FF6DF@F6CFFGGGEC9,DC:E9CFGGFGGG+=FGFGGC**2)*2:CDA>D6C5?@CCCCC*9AC+9@F4*18<7@3719*;>8;<F5*32+6*+6(-,-4>F>BBB430707(-(
@M03506:14:000000000-AKVR1:1:1101:14211:10765 2:N:0:48
GATAGGACTACCGGGGTATCTAATCCCGTTCGCTCCCCTAGCTTTCGCGCCTCAGCGTCAGTGTCGGCCCAGCAACCCGCCTTCGCCGCAGGTGTTCCTCTTGATATCTACGCATTTCACCGCTACACCAAGAATTCCAGTTGCCCCTTCCGCACTCTAGCCGAGCAGTATCAGTTGACCGCTCCGAGTTAAGCCCGGAGATTTCACAGCTGACTAGCACAGGCCGCCTTCGCCCCCTTTCCGCCCCGTAACTCCGAACCACGCTTCCCCCCCCCGCATTCCCGCCGCTGCTGCCACGCAG
+
CCCCCGGGGGGGGGGGGGGGFGGGGGGGFGGGGEGGGGGGGGGGGGGGGGGGGGGGGGGGGGGGGGGGGGGGGGGGGGGGGGGGGGGGGGGGGGGCFGGGGGGGGGGGGGGGGGDGGGGGGGGGGGGGGGCFGGGGGGGGG;FGG?FGDGGGGGD6EGCCGGG5CC58EDDGFEGCGGGGDGECE5=E8BCE;AFE*=/*:5C+<CFC+5;D6C9@2C6EFG:F<)08****1.8D65)8+<9<DE*)**2)**0*1-9*)7))***0AFGF:58**-)/.-4(2(,>(.,)<.1*9>(-(
@M03506:14:000000000-AKVR1:1:1101:23841:10845 2:N:0:48
GATAGGACTACAGGGGTTTCTAATCCCGTTCGCTCCCCTAGCTTTCGCGCATCAGCGTCAGTGTCGGCCCAGCAACCCGCCTTCGCCGCAGGTGTTCCTCTTGATATCTACGCATTTCACCGCTACACCAAGAATTCCAGTTGCCCCTTCCGCCCCCTAGCCGCACAGTACCAGTTGACCTTTCCGAGTTAAGCTCGGAGGTTTCACAACTGACTTGTGCTGGCCGCCTACGCGCCCTTTACGCCCCGTAAATCCGAACAAAGCTTGCGCCCCCCGTATCACCGCTCCTGCTGGCCGGGAG
+
CCCCCGGGGGGGGGGGGGGGGGGGGGFGGGGGGEGGGGGCAEGFGGGGGGGGGCGFGCCEGGGGGDEDGGGGGGGGGGGGGGGGGGGG7+FFFGGEGGFFF,?EFAFGGFGGGGG+EGFGG@E+@>=FFCEG8DF9DFF9;B,A=DDF?FFCG+++5+45DEEC:E*@EG,7<DFCFGFGGGG;?8**=EE@<A;::5**=*9+9+C105C*<F9CFFFGG+*:575>*/<ED7;)45.<<<*99C=7:**)/09752CE?))97<*.1095B58*/(0*6-4(4((7>44()((*))(((
@M03506:14:000000000-AKVR1:1:1101:14436:10886 2:N:0:48
GATAGGACTACCCGGGTTTCTAATCCTGTTTGCTCCCCACGCTTTCGCACCTCAGCGTCAGTATCTTCCCAGATCGCCGCCTTCGCCACTGGTGTTCCTCCCGATATCTACGAATTTCACCTCTACACCGGGAACTCCGCGATCCTCTTAAGTACTCAAGCTCAGCAGTTTCGGATGCACTTCCTTGGTTGAGCCGAGGGATTTCACATCCGACTTGCTAAGCCGCCTACGTGCGCTTTCCGCCCAATAATTCCGAGCAACGTTTGCACCCTTCTGATTCCCTCGCCGCCTCGCCCGAAGT
+
CCCCCGGGGGGGGGGGGGGGGGGGGGGGGGGGGGGGGGGGEFGGGGGGGGGGGGFGGGGGGGGGGGGGGGGGGFGGGGDGGGGGGGGGEGGGGGGGGGCGGGGGGGGGAFGG7FDGGGGGGFGGFGGGGGGGGGGGGGEG@CEGGGGGGGG=EGGGGFFGG9FGGGCFCC9D>CGDGGGGGFGGGGGGGCEGGGGG55:E=4CCEGFG<C*8*::CCFFDC4CECGE5:5):*8>GBCF+<537CE5>6@@67F*//37*8)8C7*<09?77)5++3.0+68)(-((0(0-(7,(*0)-((
@M03506:14:000000000-AKVR1:1:1101:27760:10888 2:N:0:48
GATAGGACTTCCGGGGTATCTAATCCCGTTTGCTTCCCTGGCTTTCGCGCACTCAGCGTCAGTGTCGGCCTAGCAACCCGTCTTCACTTCAGGTGTTCCCCTCGATATCTCAGCATTTCACCGCTACACCGAGAATTCCGATCGCCCCTCCCGTACCCTACCACAACAGTATCACTTGGCAGTTCCGTGCTAAGCCAGGAGATTTCATAAGAGACTTGTCACCCCGCCTACGCGCCCTCTCATCCCCGTAAATCCTACCACAGCTTGGCCCACACGTAATACCTCGGCTGCTCACCTGCAG
+
-<<,,C,@E-FAF7++8B@C<FFFFCE,;6C,E<,,;,,C<FFGGGGDGGGCCFCADEGEGDE<FFC7:F,,C,,CCF7=,BEFCEF9,9C95,:CB9?=EFCCCF,:<5,,:ACFF,AF,5@CCF7A8E7=+@+CA<F,>++6=CE++++3@=3++<9,,1,4,@C64@,@7:D,2;,:,*,,22=,:>D9D8B8,,**4/0,,4=9,+2+=*=;@7@9C3*:)285=<)275)/(9):02****2.:/*76***:)5C)4)*2+*7+)*)./***.)*)).)),(01)()*..7*)(.(
@M03506:14:000000000-AKVR1:1:1101:15240:10894 2:N:0:48
GATAGGACTACCGGGGTATCTAATCCCGTTTGCTCCCCTAGCTTTCACGCCTCAGCGTCAGTATTGGGCCAGACAAGCGCTTTCGCCACCGGTGTTCCTCCTGATATCTACGCATTTCACCGCTACACCAGGAATTCCCTTGTCCTCTCCCATACTCTAGTCCGGCAGTTTGAGATGCAGGTCCTCGGGTGAGCCGAGGGATTTCACATCTCACTTGCCGAACCGCCTACACGCCCTTTACGCCCAGTGATTCCGAACAACGCTTGCTCCCCCCGTGTCCCCGCCGCCGCTGGCCCGGGCG
+
CCCCCGGGGGGGGGGGFGGGGGGGGGGGGGGGGGGGGGGGGGGGGGGFFGGGGGGGGGGGGGGGGGGGGGGGGGGGGGGGGGGGGGGGGGGGGGGGGGGGGGGGGGGFGGGGGGGGGGGGGGGFGGGGGGFFEBFFFGGFFFGGGFFGG8=EFDGCFFFGFGGDGGG>EFCFCGGF:CCFE@@DCCEGGG7@CFG5E5EE*?8CGGGF?88CCCGGGGFGGGGGGDA>=F;?CD5C1C6FGEC<CE8/<<FFB?4D93/::)07/2@4:?GFFC***.)+.4(((--)-7(45:(*0)(((
@M03506:14:000000000-AKVR1:1:1101:13760:10904 2:N:0:48
GATAGGACTACCGGGGTTCTAATCCTGTTCGCTCCCCACGCTTTCGCGTCTCAGCGTCAGTACCGTCCCAGAGAGCCGCTTTCCCCACGGGTGTTCTTCCTTATATCTGCGCATTTCACCGCTCCACCAGGAATTCCCTTCTCCTCTTCCGGACTCTAGCCAGATGGTTTCGCTCGACGTCTACAGGCTGATCCTCCAGTTTTCACAACCAACCAACTTGTCCGCCTACACGCTCCTTCCGTCCACTAAATCCGGACAACGCTCGTCCCCCACCTCCTCACGCCGCCGCCCGCCCGGACTC
+
CCCCCGGC@CCF+:C76@FFE@6@F,CEFDG+8C+C6C6+8FEFF:E@+@CFEA,+F@:FFCFCCC,66CC8E<FCC@FG77F,CEFG++C=++8,<E,C<,,,,C@E9?++@44,C5A76:+++,AD,,+:,A,CF,,33,DE9FA=;E+@+@C,,,7<8EC,33@CA<;F338*@C9**4*25,,7<C,,?B,5,4,,>++3+=+0=C*7C8*;9*+++2@5DD))2*817)8)(2*2;+9C39A@CF7*0))*9(/:)))15/;.2)97<*2**,)+,.(-((.)(.(()(())0,3(
@M03506:14:000000000-AKVR1:1:1101:12086:10933 2:N:0:48
GATAGGACTACTGGGGTTTCTAATCCCGTTCGCTCCCCTAGCTTTCGCGCATCAGCGTCAGTGTCAGCCCAGCAACCCGCCTTCGCCGCAGGTGTTCCTCTCGATATCTACGCATTTCACCGCTACACCGAGAATTCCAGTTGCCCCTTCTGCACTCTAGCCCCGCAGTATCGGCTGACCTTTCCGGGTTAAGCCCGGAGATTCCACAGTCGGCTTGCGGTGGCCCCCTACCCTCCCTTTACCCCCAGTTAATCCGAACCACGCTTCCCCCCCCCCTATTCCCGCGGCTGCTCGACGGTCG
+
CCCCCGGGGGGGGGGGGGGGGGFGGGFGGGGGGGGGGGGGGGGGGGGGGGGGGGGGGGGGGGGGGGGGGGGGGFGGGGGGGEGGGGGGGGGGGGGGGG9F<FGGGGGGGGGFF>FGGGGGGCGEEGGGGDEG+BDEDGAAD3>FFGGFGGFGG8FFGFFGGGGGGGE>E7;F*:E5?CGDFC9FFG*CEGF9BCB8CEEC*9C+5<CEFF*97CG5:3>E<5/*7*55*/)***7C:*983+**11/)3+3*=*:51(7*))0)18*)27DFF<:*:()<54),,3(0()(.*--1))((-
@M03506:14:000000000-AKVR1:1:1101:4322:10936 2:N:0:48
GATAGGACTACCCGGGTTTCTAATCCCGTTCGCTCCCCTGGCTTTCGTGTCTCAGCGTCTGCAAACCCCCAGCGAGCTGTTTTCACCATTGGCGTTCCAGATGATATCTACGCATTTCACCGCTCCACCATCTGTTCCGCTCGCCCCTAGGTTGCACAAGATCGCCAGTATACCAAGCAGTTCCATGGTTGAGCCATGGGCTTTCACAAGGTACTTAACGACCCGCCTACACACGCCTTAAGCCCAGTGATTCCGCCTAACGCCTCAACCCTCTGTCTTACCGTGGCCGCTGGCCCAGCGC
+
C?CCCGGGGGGGFGGGFFEFFFFEFGGGFFFGGEFCEFGEDAFGFGGFGGGEFFFGGGDGGGGCFGGEGGEGFG>FGDAG9CF9EFGGGC6EG@FGG@CFAGGAFCCB5?FD=BCEGGEGG+++@BFGGGGGCEFFGGGG@BEGGGGGGGCEGGC9=ECF8@9@3CCEGGCC7DF8FG>FGCEF7BFCFFCG,DF69619,4=:<9CFG4?8F>F;8CA7:)CC2/8BGGFG65):000+5@C>CFEF9+<784*CD(13))8)**+)*.9.7>+2+)*+.((-((-.-72(>6<D3).((
@M03506:14:000000000-AKVR1:1:1101:5906:10954 2:N:0:48
GATAGGACTACCGGGGTATCTAATCCCGTTCGCTCCCCTAGCTTTCGCGCCTCAGCGTCAGTTAGCAGCCAGAAAGTCGCCTTCGCCACTGGTGTTCCTCCCGATATCTACGCATTTCACTACTACACCGGGAATTCCACTTTCCTCTCTGCCACTCGAGTTGCACAGTATTGGCTGCAGTTCCTCGGTTGAGCCGAGGGATTTCACAACCAACTTACACAACCGCCCGCGCGCTCTTTACGCCCAGTAAATCCGGATAACTCTTGCCCCCTCCGTACTACCTCGGCTGCTGCCCCGTAGT
+
CCCCCGCGGGGGGGGGGDGGGGGGGGGGGGGGGGGGGGGGGGGGGGGGGGGGGFGGGGGGGGGGGGGGGGGGGFGGGGGGGGGGGGGGGGGGGGGGFGFGGGGGGGGGGGGGGDGGGFGGGFFGGGGGGGGGCFGGGG9FFADDGGGFGGFGCDFCGFFEGCGA9@FFCFFGGCGGE>68CCGF,DC*@@EFCFGGEGGGE4C6ECFGGGGGCDGGGGACGDDGCDD)*25595)*(2*+0*1)C**9?9C@FFGCC?5CF*9:C7@:F>GD39***(024:))(-4)(0,,*((/)04(,
@M03506:14:000000000-AKVR1:1:1101:9631:10957 2:N:0:48
GATAGGACTACCGGGGTATCTAATCCTGTTCGCTCCCCACGCTTTCGCTCCTCAGCGTCAGTTACTGCCCAGAGACCCGCCTTCGCCACCGGTGTTCCTCCTGATATCTGCGCATTCCACCGCTACACCAGGAATCCCAGTCTCCCCTGCAGTACTCCAGTCTGCCCGTATCGCCCGCCCGACCACAATTGAGCTGTGATTTTTCACGAACAACGCGACAAACCACCTACGAGCACTTTACGCCCCCTAATCCCGTACAACGCTCACACCCTACGCATTCCCGCCCCGTCTGACCCGGACT
+
@CCCC,FGC@EFGDEFGDCFFG9FEDF9EEAEGCGDGDGEE>CFGGEGGEEGGCFGGEGC:FF<FCFFEFGGG?,EGGGDGGDGD7CFFFE+CCCFFG9FEFFFCGGG9BFCFCCFAFGFECEGG@CFFED7AFFGGGGGFD;=9DEF6F@DE8AAEFECC9CAEF8CC+8<8CBE581@1*=CEF==,2<,,,?15=C,,+,15,1*1/><7;/:><5*97CC*/75+*)*/.)*)0*+<**1)*2)**+1*9<*73*3983*5*<)<@3)55;88()+-5(7((4<()41*.42))((,
@M03506:14:000000000-AKVR1:1:1101:12801:10985 2:N:0:48
GATAGGACTACCGGGGTATCTAATCCTGTTTGCTCCCCACGCTGTCGCGCCTCAGCGTCAGCAACAGCCCAGCAGGCCGCCTCCGCCACTGATGTTCTTCCCGATCCCTACGCATTCCACCGCTACACCGGGAATTCCACCTCCCTCTACTGTGCTCTAGCCTGACAGTTTAGAAGGCATCCTTGCGGTTACGCCGGAAGATTTCACCCCCTACCTATCAGGCCGCCTACCCCCCCCTCACCCCCAGTGATCCCGGACACCCGTCCCCCCCTCCCTACTCCCCGCGCTGCCCCCCCGGGTG
+
AA9CCFFCFEFFGGGC6C<CFCEFEEGFGEC<F6E@C:,8+@C@FDD<+@@8BCEFE@@FGFFGG8:,,B<,E6,6:=++>C,C:CFC4FF?FCFFG9A,<B7+:+8B,:,?F+?+C<FFA=F@+=A,A+++63@,3F9>FF,@;6D,DFE9>,,,,7;;,43,3,4,@E9F9,,,;,,,2>,?CFGGEEG7=EBC*13>*3++C+<FDCDD5700++/+14929575CF)*/8)7())1;*19C/*/+++*979)739*0))/1*/7?ED:@9**+./+(4((((-0()(,84;D>)(((
@M03506:14:000000000-AKVR1:1:1101:23446:10992 2:N:0:48
GATAGGACTACCGGGGTATCTAATCCCGTTCGCTCCCCTGGCTTTCGCGTATCAGCGTCAGTGTCGGCCCAGCAACCCGCCTTCGCCGCCGGTGTTCCTCTCGATATCTACGCATTTCACCGCTACACCGAGAATTCCAGTTGCCCCTTCCGCACTCTAGTCGCACAGTATCAGTTGACCTTTCCGAGTTAAGCCCGGCGATTTCACAACTGCCTTGTGCCTACCGCCTACTCGCCCTCTACTCCCAGTAACCCCGAACAACGCGTCCCCCCCCCGCATTACCGCGCCTGCAGTCGCGGAG
+
CCCCCGGGGGGGCGGEG>FFGGFGGGGGGGGGGGGGGGGFCECGGGGGGGGGGCFGGGDGGGFFGFEGCFEGGGCGGGFGE@FGDEGGD+CC=FFGGGFGCF=<8ECGGGGFC7@F9FGGFBC@FFGGGGEGGDC<F<FFFG,>E:FGDEECE7EBF?EFGFBE*=>8CF9@9;CFGGGGGC,?F8:?FDGFFF8EE5**3:=C++0<?7**09C@FC)+**2:217@C*)+0))11C)2++*27**)2+3/0.7)1,)7.)0)12*)*095558**()*-)-44((.-)(()-.*)),-(
@M03506:14:000000000-AKVR1:1:1101:17657:11020 2:N:0:48
GATAGGACTCCCAGGGTATCTAATCCCGTTTGCTCCCCTGCCCTTCGTGTCTCAGTGTCAGGAACTGTCCAGAGACCCGCCTTCGCCACTGGTCTTCCTCATGATCTCTACGCATTTCACTCCTACCCCATGAATTCCAGTCTCCCCTCCAGTCCTCAAGCACCCCAGTATCTCATGCAGCTTCCGCGCTACGCTCCCACATCTCACACCCCACTTCGCGCCCCACCTACACTCCCCTGCCCCCCCATCACACCGAACAACACCTGAGCCCTCTCCCTTCCCCTCTCCGCGCCACCTGTAC
+
8B@CC8@FE9-,;-6;CE,6EA<FGDE@6CECAACEC@C@,CF@<F<C@C<,,6EC,CEEF,C<E<DFGDFFD,6CCC7CE@,C@CECFFGF9C,:,AFGGF?AFG9F<?FFD,@4?,EC<,A,CF<,FE=8A<D,<A;,A94ED,+,@B,,,@=,>,@8D=,,+6=+@D,@,,,,3=8,,32@,++1++++3++@+1,,+3,33<E,@093*3,,**3**)9:5/0;,;)=+8.5(*)*32*)1**0*0<*955/)(1*0).120*)+0*)07*224/*.(.,(.3.()-(0((*)0)))
@M03506:14:000000000-AKVR1:1:1101:3444:11039 2:N:0:48
GATAGGACTACCGGGGTTTCTAATCCTGTTTGCTACCCACGCTTTCGTGTCTCAGCGTCAGAAGTGGTCCAGTAAGCTGTCTACACCACAGGTGTTCCTCCTGATATCTACGCATTTCACCGCTACACCTGGAATTCCGCATCCCTCTCCCAATCTCAAGCCATCCAGTATCAGACGCAGTTCCCCAGTTAAGCTGAGGGATTTCACGTCTGACTTAGTTGGCTACCTACGAGCTTTTTACGCCCGGTAATCCTGAACACTGCTCCCCTCCCCCGTATTACCGCGTGTGCGGGCACCGACT
+
CCCCCGCEFGCAFGGFFGGGGGCEFFAFG@FGGGGGGGGGGGGDDFGGGGFGGGGFGFEFGGGGFGGE9EEG,<CCCEFFFADFAFCD<EGGGGGGGGDEFFFFGGGG95CBEE7F<FEFGGE>FEFFG8FD8,E<9F,?C8CFGGGB?FGGGGG,=AB,B8FFGF89=6,9DE9ECC8CCA,;:D86E9D;>EA,54:*39,45,5,@;*;C75<BF1,5**,3;*;:C)**:)**0*,,*:))**2=*>+3+0;4(;**2*+20:)*0*)7)/2/4?::>?(3(()(*(-)--*).,(-
@M03506:14:000000000-AKVR1:1:1101:11059:11043 2:N:0:48
GATAGGACTACCCGGGTATCTAATCCTGTTCGCTCCCCCCGCTTTCGCGTCTCAGCGTCAGTCACGTACTAGAGAGCCGCCTTAGCCACGGGTGTTCTTCCTGATATCTGCGCATTTCACCGCTACACCAGGAATTCCACTCTCCTCTTCCGGACTCTAGTCAGATGGTTTCCATCGGCGTCTCGAGGTTGAGCCTCGAGTGTTCACAACGGACCTACCTAACCGCCTACACGCTCTTTACGCCCAATCACTCCGGACAACGCTTCCCCCCTACGTATTACCCCGACTGCTGGCCCGTCGT
+
CCCCCFGGGGGGGGGGGGGGGGGGGGGGGGGGGGGGGGGGGGGGGGGGGGGGGGGGGGGGGGGGGCEFGGGGGGDGGGGGGGGGGGGGGEGG>=FFFGGGGGFGGGGFDFGCGGGEGEFGGGGGGGGGGFECFFG>ADDGFFBFGGGGGFG6:6CEGGGFG<EG,<9D,<DFGGGGECEGGGCGGF5CEFFF,:?@F=C5C*<>;+<E9/537:5=*CAFGCF79D>>*56CC>)9<F*<?*9C1*/<*<+/17CC*47=>)<<5*<)A57D:F5*0.79AD(,((-)-<))66(957(((
@M03506:14:000000000-AKVR1:1:1101:4841:11068 2:N:0:48
GATAGGACTACCCTGGTTTCTAATCCCGTTCGCTCCCCTGGCTTTCGCGCATCAGCGTCAGTGTCAGCCCAGCAACCCGCCTTCGCCGCAGGTGTTCCTCTCGATATCTACGCATTTCACCGCTACACCGAGAATTCCAGTTGCCCCTTCTGCACTCTAGTCGCACAGTATCAGTTGACCTTTCCGAGTTAAGCCCGGAGATTTCACAACTGACTTGTGCTGACCGCCTACGCGCCCTTTAGCCCCAGTAACTCCGAAAAACGCTTGCGCCCCCCGTATTCCTGCGGCGCCTGGCACGGGG
+
CCCCCGGGGGGGGGGGFFFGGGGGGFGGGGGGGEFEGGGFGGGGGGGGGGGGGGGGGGGGGGGGGGGGGGGFGGGGGEGGGGCFGEGGGGGGGDGGGGBFDFGFGGGGGFFGGGG7FDGGGEGGDGFGFFGFG7FFFFFDD>DGD?@DDFCGGFGGGGGFGGEGGGGFG7>BFCF9EGCFGGF9AEEGFEGC,;CFEEEGG4FFECCD6DFGGGFEFCF7D++;88=:=5ACD5370)00:+*2>*/50<:*984CC6)*0<>591;)205)0)//2,57)64).36)()-:)210*0,(-
@M03506:14:000000000-AKVR1:1:1101:13805:11088 2:N:0:48
GATAGGACTACAGGGGTTTCTAATCCTGTTTGCTCCCCACGCTTTCGCACCTCAGCGTCAGTACCGGGCCAGTGAGCCGCCTTCGCCACTGGTGTTCTTGCGAATATCTACGAATTTCACCTCTACACTCGCAGTTCCACTCACCTCTCCCGGACTCAAGACTCTCAGTATCGAAGGCAGTTCTGGAGTTGAGCTCCAGGATTTCACCACCGACTTAAGAGTCCGCCTCCGTGCGCTTTTCGCCCAGTGATTCTGAGCAACGCTAGACCCCTTCTTATTTCCCCGGGTCCTGTCACGCGAT
+
CCC@CGGGGGFGFFG7F7FCEFDGGGGGGGGGGCDGGDFCEFFGGGGEGEC<F@FGFGC:@CFGDE7CCEGGGGGGGGEGEGEFGGDGGGGGGGGGGGGCF@FGDFGFFCGGGFFCFGCGG9FGGGGGGG7BFGEGGEGGGGGGFGGEG8DEEEGGGGG89ADG;DFG;CGGC+@@CF7;FFFG9DCFGGFEFGC8DC,;D4DCFGF:9FD):):;7:+4*3037/8>:>BC*>EG>DF+>*977**)++38B/**77*2.))995+98775.*++36*+6)),,((0(0))*).?))((,
@M03506:14:000000000-AKVR1:1:1101:23533:11109 2:N:0:48
GAAAGGACTACCAGGGTATCTAATCACGTTTGCTCCCCTGGCTTTCGCTCCCCAGTGTCAGTGTTGGTCCAGGACGCCGCCTTCGCCACCGGTGTTCCTCCAGATATTTACGCATTTCACCGCTACACCTGGAACTCCGCGTCACTCTCCCACACTCAAGCCATCCCGTATATCACGCCGTTCCCCGGTTAAGCCGTGGGATTTCATGTCTGACTTGGTTGGCCACCTACGAGCCCTGTACGCCCTGGAATCCCGAAGCACCCTTGCCACCCCCGTACTACCCGCGCCGTTGGCACGGCGG
+
@C-AC<<C-;C,,@;F@6,CAF,<F,C6CFCCE9E<,B,6CFF;C9@@FFE8CF@FFGGGGE,CE,F,C6,CF<CCC7+@@@=F@@7BBFG7@+BF9EFFDF???5,,9,CBCFG@,A,5,B+>FC@,EFEA,A@B<<4:FGG+6,33,@8D,63,@,D9D9,,,@,35@8,,,7@5,****4?2285*11,,1B*;**=,0,++++2+12+++>1*20*/)*<**))+*./*0<G7*0++*)/)**)2<F44<**)()<0)0**2@?+/*.0)*//()+-4((-((),)(().)*)701,
@M03506:14:000000000-AKVR1:1:1101:26231:11117 2:N:0:48
GAGAGCACTACCCGGTTATCTAACCCTGTTTGCTCCCCACTCTTTTGCATCTCAGCGTCAATATGTGTCGAGTAAGTCGTCTTCGCCACTGGTTTTCCTACGAATCTCCACGAATTTCAGCTCTACACTCGGATTTACACTCACCTCTCCACAACTCTCGCGATACAGTCCTAAACGTATTCCAGGTGTTGCGCCCGGCGCTTTCACCTCTCACTTACAAAGCCGCCTGAGTGCGCTTTACGCCCAGAAATCGCTAACAACGCTCACCCCCTCATCATACCCGCCTCTTGTGGCGCGGCTT
+
8,-,,,,-;;6;6@+6@-C,,;,;@,C,C,,CF9EG8F,F,;C,,,;EF,<,C,C,+8,,BF,CF<<6,,,:9,9,9E,,9CCFCE,,6AE8F,,9,,,,:8?,A4EF5,B:C+,:@<E,CFE,EFCB94+++++9,C,EB,>44=B4D,,,,6+7,,,64+3++6,;E,,,7,,,6,6,672,3>,,,+8,+@+@8**4:C=*<C:F,1;*4+5,=+;,2*0,)))2**)4:+02(*)31/:))*2)22<*))*/149+7))***<>G5577*+++.*+44(-,36))*.))3,*.)(((
@M03506:14:000000000-AKVR1:1:1101:11744:11140 2:N:0:48
GATAGGACTACCGGGGTTTCTAATCCCGTTCGCTCCCCTGGCTTTCGCGCATCAGCGTCAGTGTCGGCCCAGCAACCCGCCTTCGCCGCAGGTGCTCCTCTCGATCCCTACGCATTTCACCGCTACACCGAGAATTCCAGTTCCCCCTCCCCCACTCTAGTCGCACAGTATCAGTTGACCTTGCCGCGTTAAGCCCGGAGCTTTCACAACTGACTTGTGCTGACCGCCTACCCCCCCTTTACGCCCCGCAAATACGAACAACCCTTCCCCCCCCCCCACCACATCGGCTCGCGGCCCGGCG
+
CCCCCGGFGGFGDGEG8@7CAFEFGGFDGGGGGGGGGGFG8FEFGGGGGGGECCFGCFGGGCEFG@FEGGGFGG@FGGEGGG@F@FGDE7F:B<E,5FE?AF@=E<FGFCEFG+:C?FGF<FG@:FDFGGGC7=:,<>9,=D3@?FGC+:**54?>DD;ADC1**=:8<,6@;BCF7;E62A,,1:*2?8CC9>C@CEC**0>+>++:?940+*3+*29C77*:FGF3**)**))/39)3+<*5//*75/*)/*:*/(95.).77**.27).07E**()*(((),((0-)1(5((1.)(((
@M03506:14:000000000-AKVR1:1:1101:26312:11149 2:N:0:48
GATAGGACTACGGGCGTATCTAATCCTGTATGCTCCCCTAGCTTTCGCGCCTCAGCGTCAGTTATGGTCCAGAATGCCGCCTTCGCTACCGGTGTTCCTCCAGATATCTACGCATTTCTCCGCTACACCTGGATTTCCGCATTCCTCTCACACACTCAAGCTACCCAGTATCAGACGCAGTTCACCAGTGAAGCTGATGGATTTCACGTCTGACTTAGTTGGGCAGCTACAGACCATTTACGCCAAGTAATTACGAAGAACGCTGACCCCCCCTACCCTAACTCGCCTGGCGTCACTGCTT
+
CCC8CFCFCE<,,@+8CBFG9E<<<A<<;,CAE,,CCC8C,<C,C@@GC+@7:,6,@@7FDCCCFFA,CEEC@,EA9,@7F,C,<,,,@BCEC:=,A@F<AFF99AB9,?,4++++59,558FGD:E4,8,4E,8=?,@FFG+,==;;D,,,,6CDC,>3B,>=D:>8@A,3,EFD+314*7,;@;,;,7,,3,,22,2,,:,4>,,,,***,+,4+14<+*),*1/.=F4++.)*)111+*8C)=8;1?3;++//7(*+)7)9*2;):5)))/***(0*(.).1(,7()(()-(***)-)
@M03506:14:000000000-AKVR1:1:1101:10392:11156 2:N:0:48
GATAGGACTACCGGGGTATCTAATCCCGTTTGCTCCCCTGGCCTTCGTGCCTCAGCGTCAGGAACTGTCCAGAGACCCGCCTTCGCCACTGGTCTTCCTTACGATATCTACGCATTTCACCGCTACACCGTAAATTCCAGTCTCCTCTCCAGTCCTCAAGCACGGCAGTATCGACTGCAGTTCCGTAGTTAAGCTCCGAGATTTCACCTCCGACTTACCGCGCCGCCTACTCACCCTTTACCCCCCATGAACCCCAACAACGCTGCAGACCTCTGTATTCCCTCGCGCGGCGGCCAATCCG
+
CCCCCGGGGGGGEGEECB<FFGFGGFGGFFGGGGGGGGGGGGGGGGFGGGGGGGGDGGGGGEFCFGGEGG<AFEGGGGEGGGFFFGGGGGGFGDEFGGGFFFG<DFGGGFGGGCFCCF<EEFGEGGFGGG<F==EDG9FFGC,CDFGFGCADFGGD98>@EFG>C6CGD7EGGF88CCC8@A,5:,3*5@,D,;3@:9:7:?5,2,,22;;5CC?A+;;7D):58DEF*9*+:=:*(0<+++9*)**.2+<*))***4>77).***3)+7<669+<96*+)).1(((.4),()((/))(((
@M03506:14:000000000-AKVR1:1:1101:16140:11157 2:N:0:48
GATAGGACTACAAGGGTATCTAATCCCGTTTGCTCCCCTGGCTTTCGCGCCTCAGCGTCAATGCCGGTCCAGGATGCCGCCTTCGCCACCGGTGTTCCTCCAGATATCTACGCATTTCACCGCTACACCTGGAATTCCGCATCCCTCTCCCGAATTCAAGCCTTCCAGTATCGGACGCAGTTCCCGGGTTGAGCCCGGGGATTTCACGTTCGCCTTAGAAGGCCGCCTACGCGCCCTTTACGCCCAGTAATTCCGAACAACGCTCGCCCCCCCTGCATTCCCCCGGCTCGTCGCACAAAGC
+
CCCCCGGGGGGGGGGGGGFFGGFGGGGGGGGGGGGGGGGGFGGGGGGGGGGGGGGGGGGGGGGGGGGGGGGGGGGGGGGGGGGGGGGGGGGGGGGGGGFEFGGGGFGGGGFFGGGGGGGGGGGGGGGGGFGGFFGCFF8FFCEGG?F?FGGGDCEGGFFGGGGGGGGGGCFG:@ECCCGCCF?ECEGGEGC,<8,=EG5C=DGC9:CCFFFD*9:=*;CFCF*:5C5)/77E3:BGF49:+*9D>5*)3+<*0*>*/41*75<D**/8E>7)7/***)*2)3(-3(()()-()337))(((
@M03506:14:000000000-AKVR1:1:1101:6958:11177 2:N:0:48
GATAGGACTACCGGGGTTTCTAATCCTGTTTGCTCCCCACGCTTTCGTGCCTTAGTGTCAGAAATGAGCCAGTTACCTGCCTACGCCATCGGTGTTCCTCCTTATATATACGGACTTCACTCCTACACAAGGAATTCCACTAACCTCTCTCACTCTCACGTTTGCCAGTTCAAATAATGCATGTATGGTTTAGCACCACGCTTTCACTATTTTCTTAACATACCACCTCCGCCACCCTTTCGCCCCCGTAAACCCGGTAACACCTTTGATCTCACCTTTGACCGCGCCATCTCGCACGTAT
+
CCCCCGGCEE<EBDEG@@FGGCC@FFEFGFGDGFC8DEGGCDFEGDFEC@8C@<FEGFGEF9AFCEF<CAFFCFGFAEAC<<CDCGGGGFC,BFGGG??EC=AEGGA,CFGG=,+8<<AE?FGA9FEGG+,,9,49AED,9,>@DFDDF99===D@D,,6>,>+,3,,=,,,7,3=AFG8;=8BAEE?E,,@,3,,59D6+04@<:A;CCFC,5,,+++2<=?6*A3*,*3A4**3:<84,**/***.1:*2+)2)).)2*+)1;0+/0*****3*2)*+.68021()-).6*.837538)
@M03506:14:000000000-AKVR1:1:1101:13305:11183 2:N:0:48
GATAGGACTACCGGGGTTTCTAATCCCGTTTGCTCCCCTGGCTTTCGCTCCTCAGCGTCAGTGTTGGTCCAGGATGCCGCCTTCGCCACCGGTGTTCCTCCAGATATCTACGCATTTCACCGCTACACCTGGAATTCCGCATCCCTCTCCCAAACTCAAGCCATCCAGTATCAGACGCAGTTCCCCGGTCAAGCCGAGGGATTTCACGTCTGACTTAGTTGGCCACCTACGAGCCCTTTACGCCCAGTAATTCCGAACAACGCTGGCCCCCCCCGTATTACCGCGGCCTCTTGCCCGGCGT
+
CCCCCGGGGGGGGGGGFGGGGGGGGGGGGGGGGGGGGGGGGGGGGGGGGGGGGGGGGGGGGGGGGGGEGGGGGGGGGGGGGGGGGGGGGGGGGGGGGGGGGGGGGGGGGGGGGGGGGGGGGGGGCEGGGGGGG8FGGGGGGCEGFGGGGGGGCCGFGFGEFFCFGGFGGE;F;FCFEGEDEGGGGGDG>CEDGGGG5ECE8C8EGFFF=C*/=CCGCGF+@FFGGGAFCFA59>DGFGF7C5DGGDF:C9F6@FG<<><FF>)1**;<@>DBDC5**,)<:>-,-(-)(0()/)(2<3((,
@M03506:14:000000000-AKVR1:1:1101:10149:11188 2:N:0:48
GATAGGACTACCGGGGTTTCTAATCCCGTTTGCTCCCCTAGCTTTCGCCGTTCAGCGTCAATGTCGGTCCAGGATGCCGCCTTCGCCACCGGTATTCCTCCAGATATCTACGCATTTCACCGCTACACCTGGAATTCTGCATCCCTCTCCCGAATTCAAGCCATCCAGTATCGGATGCAGTTCCCAGGTTAAGCCTGGGGATTTCACATCCGACTTAGTTGGCCGCCTACTGGCCCTTTACGCCCAGTAATTCCGAACAACGCTTGCCCCCCCCGTATTACCGCGGCAGCTGGCACGGAGT
+
CCCCCGGGGGGGGGGGEGGGGGGGGFEGGGGCGGGGGGCGGGGGGGGGGGGGGGGGGGGGGGGGGGGGGGGGGGGGGFGGFGGG?FGGGGGGGGGGGGGGGDGGGGGGGGGGGGG:FEGGGCDB:FGGGGGGGGGGFGGFGGGGGGGGGGGGGEGGGFFFGGGFGGGGFC>F6::8>FGAE9EGC,5*DCDCDFGF>CF5**5AB9CGGCC4*2**++1=:>D2CDDE5CFFFFF3,;;EGGGD51:7<??**9**99DGF:>DDGGFE5DEBDC8*(9+66<>9(2)(732?120551((
@M03506:14:000000000-AKVR1:1:1101:14580:11207 2:N:0:48
GATAGGACTACCGGGGTTTCTAATCCCGTTCGCTCCCCTACCTTTCGCGCTTCAGCGTCAGTGTCGGCCCAGCAACCCGCCTTCGCCGCAGGTGTTCCTCTCGATATCTACGCATTTCACCGCTACACCGAGAATTCCAGTTGCCCCTTCCGCACTCTGGCCAAACACTACCTCTTCACCTTTCCGGTTTAAGCCCGGACATTTCACCAGGACCTTGTTCAGCCCCCTCCGCGCCACTTCCCCCACCTATATCCGAACAACGCTTTCCCCCCCCCTTTCACCGCGGATCCTGCCCCGGTCT
+
<<@CCGGGGFGFGGG7FFCEEE<AFGFGGGGGGCFGF@FD,CFGGGCFGGEFCFGFE@B::CFFGGG7FFCGGGGGGFCGECEGFEGGEECGE,CFFE,F<FE8A<F<?,ADC+CFA,?FFCF7:+AFB@:>FGGCDFG=F9,3EFCF6D@+@*4*><,,8@,,,*,,55,,,,6?,??9D4:<C:*=CE@;,<888***/;CFGF++3****13A+1+4**20*95)//)2)0<)(20++*21)2*06++/98DD*()08..9*/<79<D).C**2)*+).((((()(.)5)(,9))-((
@M03506:14:000000000-AKVR1:1:1101:6279:11215 2:N:0:48
GATAGGACTACAGGGGTTTCTAATCCTGTTTGCTCCCCACGCTTTCGTGCCTCAGTGTCAATAATTGTGTAGTAAGCTGCCTTCGCAATAGGTGCTCTATGTCATATCTAAGCATTTCACCGCTACATGACATATTCCGCTTACCTCCGCAACATTCAAGACAGATAGTATCAACGGCAGTTCCCAAGTTAAGCTCGGGGATTCCAACACTGACTTACCTGCCCACCTACGCCCCCTTGCAACCCAGTGAATCCGGATAACGCTTGCACCCCCCGCCTTCCCGCGGCTGCTGGCACGGCGC
+
CCCCCGGGGGGGGGGGGGGGGGGGGGGGGGFGGAEFGGGD@G@FGGGGCEGGGGGGGGGGFGGGGGAECEFCAE9CFDFGGGGGGG@7F<EFGFFFFGGCGDFAGFFFAEGGG,?FFGGGFGGCGGFAFGGFDGGFFDCGGEDFFFF?EGGEEGGGGFGFA=FG?AD9ECFG8DFEGCC+@9EF9,3=F;E,,@>DEC6E87:,,,,4@*;?CFE,BFFGFDCG*;994;:C)889(2),3A6D3=*=6+<780)9C(/0;.):/*2/977.>DD**-<+4<<(--4)4>704:?GD)39(
@M03506:14:000000000-AKVR1:1:1101:19633:11268 2:N:0:48
GATAGGACTACCGGGGTATCTAATCCTGTTTGCTACCCACGCTTTCGTGTCTCAGCGTCAGTTACTGTCCAGAGAGCCGTCTACACCACAGGTGTTCCTCCTGATATCTACGCATTTCACCGCTACACCAGGAATTCCACTCTCCCATCCAGTACTCTAGCCCTCCAGTTTTCGCCGCACCCTCCCAGTTGAGCCGGGAGATTTCACACCAAACTTAGAGGGCCGCCTACACACCCTTACGCCCAGTAACTCCGAACAACGCTTGCTGCCTACGTATTCCCGCCGCTGCTGCCACGTCGTT
+
CCCCCGGGGGGGGGGGGGGGGGGGGGGGGGGGGGGGGGGGGGGGGGGGGGGGGGGGGGGGGGGFGDEGGGGGGGGGGGGGGGDGGCDCGFEGGGGGGGEFGFGGGFGGFFGFGGGGGGFFGGGGDGGGGFCGEEGFGGGG9EFFG?FCGFG?DDGAFFGAGGGFGGFFFF9FFG+@EDEGGE6DED87D@A,,@@8@5*4*;C,>:FG7C4*=F,4?7+<45DE3):=7D6FCDED=5AFFGD)15@6CE+19))*/1*:<>B**A3*9>F4?*20<5*?)-4-1;>>260)0,4).)(-(
@M03506:14:000000000-AKVR1:1:1101:13849:11287 2:N:0:48
GATAGGACTACCGGGGTTTCTAATCCTGTTTGCTCCCCACGCTTTCGCACCTCAGCGTCAGTACCGGGCCAGTGAGCCGCCTTCGCCACTGGTGTTCTTGCGAATATCTACGAATTTCACCTCTACACTCGCTGTTCCACTCACCTCTCCCGGACTCGAGACTCCCAGTATCAAAGGCAGTTCTGGAGTTGAGCTCCAGGATTTCACCCCTGACTTAAGAATCCGCCTACGTGCGCTTTACGCCCAGTGCTTCCGTGCAACGCTTGCCCCCCTCGTATTACCGCGGCCGCCGGCACTAAGT
+
CCCCCGGGGGGGGGGGFGGFGGFGGGGGGGGGGGGFGGFGGGGGGGGGGGGDGGDGGGGGGGGGGGCDGGGGGGFGGGGGGECGGGGGFGGD<8ECGGGGGGCEFGGF9FGGGGGGGGGGGGGGGGGG9:+@FE:FFGGG;D8FE,>>DFFG6@EEG6DECGAGGC6DFGGGG7EFDG6EGGGGFE?FCFG,>D,>EFGF5CF1<FDFF?*/,;E,1+;2;7D=<55A508CCFD)3CF+<:*<C58)3+21*)/**(*+))07*/AFGFG)./*2/(0<4)((((4),0-(89(/)),5-
@M03506:14:000000000-AKVR1:1:1101:28080:11288 2:N:0:48
GATAGGACTACCGGGGTTTCTAATCCTGTTTGCTCCCCACGCTTTCGCGCCTCAGCGTCAGTATCGGGCCAGTGTGTCGCCTTCGCCACTGGTGTTCTTCCGAATATCTACGAATTTCACCCCTACACTCGGAGGTCCACTCACCCCTCCCGAACTCAAGACATCCAGTCTCGAAGGCCATTCCAGGGTTGCGCCCTCGGCTTTCTCCCCCGACTTAAATGTCTGCCTACGCGCCCTTTACGCCTCCTACCTCCGAGCAACCCTAGCCCCCTTCGTATTCCCGCCGCCGCCGGCTCGCCGC
+
8,-8,CFGGFGGG++@F+,C,CFFFGF6F<CCF@,,6@F:7FFGGG>:FGBFF@FCCC:CF,F9EED7::?FF,6CFGGGGGCE@FGGC<F8F<BF,??<EFFGDFG9E9,:+4=FFECCF,@EEFCE,:++3@+@AD:FGG,8=,6+6@CE++;8,,@99@,3@D8>3,5@<86*4@,;,D:,,,,=4,1,*414*,4**/*<++<:E*9)2)*8++1<+;7++;6?955C/)0/4*)392*)*1*)++***)))7(9*))8***358)))008**()+..,3((,)()((04(930(((
@M03506:14:000000000-AKVR1:1:1101:6894:11290 2:N:0:48
GATAGGACTACTGGGGTATCTAATCCTGTTTGCTCCCCACGCTTTCGTGTCTCAACGTCAGTAATGGACCAAGACGCTGCTTTCGCCATTGGTGTTCCTCTCGAGATCTACGCATTTTACAGCTACTCCGAGAATTCCACTTCTCTCCTCCATACCCTAGCTTACCAGTGTCTACCGCCGACCTCCGGTTAGGCCGCAGAACTAAACAGTTGAATTAGTATGCCGTCTACACCCCCTTTACGCACAATAATTTCCAAAAATGCTGTTACCCCTCGGAATTCCCCGGATCTTGGCATCCGAT
+
B@-ACE<F--;@,C6@@-6CF@69C6C,EFFE,;F8F@EGD@@CFFGEGFGC9,C<@F,BFF9@@C<9FGGGCG,B@,6@ECCFE:,BFFFEC,BF9BGFB@C<B,,5?AFFC:CFDED,,5,AFG8:<F:F:7EC9?F9?=,;944,448DFEC,,@D,@EFF8@9,@,7,@EAF6+13+@>C663+5*@,::83*1*=E*,,22,,,+224+<;+041::7,79)81;AC*))1(;6>+**/>E6=+>++++00;)**)**2*+0*0**0)*/**,)3-)),-((),*))*.)*)),(-
@M03506:14:000000000-AKVR1:1:1101:15202:11310 2:N:0:48
GATAGGACTACCAGGGTTTCTAATCCTGTTTGATCCCCGCACTTTCGAGCCTCAGTGTCAGTTACAGCTTTGTGAGCTGCCTTCGCAATCGGTGTTCTATGACATCTCTATGTATTTCACCACTACATGTCATATTCCGCCCACAGCAACTGTACTCAGGACCGACAGTATCAATGGCAATTTTTGGGTTAAGCCCACAGATTTCACCACTGACTTATCAGTCCACCTACGCTCCCTTTAAACCCAATGAATCCGGATAACGCTTGCCTCCTTCGTCTTACCTCTGCTCCTGCCACTAAGT
+
CCCCCGGGGGGGGGGGGGGGGGFGGGGGGGGGGGGGGGGGGEFGGGGGGGGGGGGGGGGGGFGGDFFGGGGFGGGGGGGGGGFGGGGGGGFGFEFGGGFG9FGDFGGGGGGGGGGFGGFGFGGGGGGGGGGGCGFEFEGGGGGG+@,@BFCFGGGFE8=8?EFDECEGGA,AEEGGGGF8DFG;FGGGGD79C93DE+@@DFF,5@EGC7CCEGFAFGFF9@>68CFAGG4C>>>C:86C,1:4DG*)4,;:7;CCD0C+*))8<=:);A*88:C*;:>+.()))).6)044)4,2))44)
@M03506:14:000000000-AKVR1:1:1101:12386:11321 2:N:0:48
GATAGGACTACCGGGGTATCTAATCCCGTTTGCTCCCCTGGCCTTCGTGCCTCAGTGTCAGGAACTGTCCAGAGACCCGCCTTCGCCACTGGTCTTCCTCATGATCTCTACGCATTTCACTGCTACACCATGAATTCCAGTCTCCTCTCCCGTCCTCAAGCACCCCAGTATCGAATGCAGTTTCGGAGTTAAGCCCCGCAATTTCACACCCGCCCTCCGGCGCCACCCCCGCCCCCTCTACCCCCAACGCCTTCCAACAACGCTCCGAACCCCCCTCTTCCCACGGCCGCTGGTCCCGCCG
+
C<CCCFGGGGEF@FGG@CFDGGFFF,CCGEG@F@FFCGGFDFCCDEFEGDD96C<FFA@EE<@DFDCEFFFEFGDC<C@CE6@FFGCBFFD=<E?DFC?FA?FACA<EGDGCECCCECEF9?E9FGGGGFFEFGEEFC,4CE==A9>=FE,=4CC6ED8DFCFG+3++6,@A+=,>1>=933EF666@EFDFGF,@@9*@8C7DC,721;9;7;*/*18*9))1)282*83:))07-*7+2+*9D*:)1**))**0*.*10)57***)*)975)*2*(*+)(.,((4)-)((0(.*0),2(
@M03506:14:000000000-AKVR1:1:1101:18365:11355 2:N:0:48
GATAGGACTACTGGGGTATCTAATCCTGTTTGCTCCCCACGCTGTCGCGCCTCAGTGTCAGAAACTGCCCAGCAGACCGCCTTCGCCACCGGTCTTCCTACGGGTCTCTACGCATTCCACCGCTGCACCCGGAATTCCGTCTGCCTCTACAGCCCTCGAGTTTGACAGGCGGCACGGCAGATCCGGGGGTGAGCCCCGGACTTTCACCACACCCCTATCAACCAACCCACGAGCCCGTAACGACCAGTGATCACGGACCACGCTCGCACCCCCCTTCTTCCCGCGGCCGCAGGCACGGGTG
+
CCCCCGGFFDDC<CCEGGGGGGGFGGGGFF9FGCEDGEGGGFGG@EFGEGEGGGGFCFEEFFECF9<FFFG@EF<FEEGFGG7CFEGEFFEC+@=5E?,,CFEF7F@B<,CF7+?+,CECD7F>FDGGGGDGC:+A<9:=DFCFEFF,>>9D?6=>D86CDEAF,<,E++***1*1*>=8;96CF*?53=**20;C8E**:)<+0+<E+9D5*91C5**3**2*9C).1*.*/)81(1)2*/*///*0+30**09591)2))0/**/):5*8>5*0:29+)((((((),5((.4(9).((,
@M03506:14:000000000-AKVR1:1:1101:3065:11373 2:N:0:48
GATAGGACTACCGGGGTATCTAATCCTGTTTGCTCCCCACGCTTTCGCACCTCAGCGTCAATACCGGCCCAGTGAGCCGCCTTCGCCACTGGTGTTCTTCCGAATATCTACGAATTTCACCTCTACACTCGGAATTCCACTCACCTCTCCCGGATTCAAGCGATGCAGTTTTAAAGGCAGTTCCGGAGTTGAGCTCCGGGCTTTCACCTCTCACTTACAAAGCCGCCTACGCGCGCTTTCCGCCCAGTAATTCCGTACAACGCTAGCTCCCTCCGTATTCCCCCGGCTGCCGGCCCGGAGT
+
CCCCCGGGGGGGGGGGEGGGGGGGGGGGGGGGGGGGGGGGGGGGGGGGGGGGGGGGGGGGGGGGGGGGGGGGGGGGGGGGGGGGGGGGGGGGGGGGGFGGGGGGGGGGFGGGGGGGGGGGGGGGGGGGFFGGCEG?FFGGFGGGGGGF>FGGGDCEGGGGGC6F6CFA9D;FGFF9CGGCEDFGGE*1;FF@:FFFGEGCEG=FGFFCFGC*CFGG7:=9C4<FDGFEGGDDDB:D;<<+3:CCGC=)<9@9F=7*9-909)8C*:@9E;<<:5**/4?<).(--32)(.(()((187(-(
@M03506:14:000000000-AKVR1:1:1101:12197:11392 2:N:0:48
GATAGGACTACCGGGGTATCTAATCCTGTTTGCTCCCCACGCTGTCGCGCCTCAGTGTCAGAACTGGTCTAGCTGGCCGCCTTCGCCACGAGTGTTCTCCCCCATCTCTACGCATTTCACCGCTACACAGGGAATTCCACCAGCCCCTCCCAGCCACAAGTCCTGCAGTTTCCACCGACAAAATCCGGTTGAGCCGTACGCTTTCACGGTAGACATACAGAACCACCTCCGCTCCCTTTCCGCCCAATGTTTCCCAACAACACTTGCCCCCCCCGTCTTACCGCGGCCGCTGGACCGGAGC
+
CCCCBFFGGFGGGEGGGDCFFGGGGGGFFAF@FECEGFGGCCEEFFFGG@F:FFGEGEFGGDCFGGGGDFGGCGGGGG@F>FEGGGGGCFG>F@FFFGG9FEGFGFGGGGG7CFCEGGGF<FCGDGGGG8=?D<FCF?FGCEG@6+BFEEGG?DFGF,@F>CEFGGGFCGFD3@DF58EECGFG,2=*44*?B<?C858=*5*8ACGCAC<3+;7@70*+30>5<*8;/5)2*85C(:6+<CDD<7*8C+0/=/*:*4<*))8*0+2)<))8)9:**(0+-501(,,)(8;1)((2)0(((
@M03506:14:000000000-AKVR1:1:1101:27195:11396 2:N:0:48
GATAGGACTACAGGGGTTTCTAATCCTGTTTGCTCCCCACGCTTTCGCGCCTCAGCGTCAGTATCGGGCCAGTGAGTCGCCTTCGCCACTGGTGTTCTTCCGAATATCTACGAATTTCACCTCTACACTCGGAGTTCCACTCACCTCTCCCGAACTCAAGATATCCAGTTTTGAAGGCACTTCCGAGGTTGAGCCCCGGGATTTCACCCCCAACTTAGATATCCGCCTACGTGCCCTTTCCGCCCAGTCATCCCGCGCAACTCTTGCCCCCTTCGTCTTACCTCTCCTGCTGGATAGAATC
+
CCCCCGGGGFG,EFGGFGGGGGGGGGGGGGGGGG9FGGFGGGGGGFDCCFFGGGGGGGGGGGGGGGCGGGFGGGFFGGGGGDGGFGECFGGFEDFEFFDGGDGGGGGGGCFGEF<@FGGGGDGG9FFF5A=F7FFGGECFFCCFGFFDCD@C+1=BFCCEG,EFGGGFFGF9D+;9C?F6D:9C:*5**@,@88D:*7*:=DCA9,,4?4?7=D89*:+1;++<79=5*0.*28)*(28+</57>GGF+3<*9@*))4557)/**0393)9>)C*;*,)+).)),((/.6(,)()*)1-.)
@M03506:14:000000000-AKVR1:1:1101:7936:11427 2:N:0:48
GATTGGACTACCGGGGTTTCTAATCCTGTTCGCTCCCCACGCTTTCGCTCCTCAGCGTCAGTTACTGCCCAGAGACCCGCCTTCGCCACCGGTGTTCCTCCTGATATCTGCGCATTCCACCGCTACACCAGGAATTCCAGTCTCCCCTGCAGTACTCCAGTCTGCCCGTATCGCCCGCACGCCCACCGTTAAGCTGTTAGTTTTCCCGAACAACGCGACAAACCACCTACGAGCTCTTTACGCCCAGCAATTCCGGACAACGCTCGCCCCCTACGTATTACCGCCGCTGCCGGCACCTAGT
+
CCCCCGGGG9FGGGGGGGGGGGGGGGGGGGGGDEGGGGGGGGGGGGGGGGGDFFFGGGEGGGGGGGGGGGGGFCFGFFEGFGCGGGGGGGGGFC=EGGFGDFFFCGGGFFAEGGG@C5EEGGG:FFFGGGAB+AFCFGGGGGGFEGGFCCDFG9EEGGGGGGFGGGGGGDEG5EEGGGCGEGCEGG5*;B*;9CFG7,><BFF,1+2=*9CD?D*57)755CGGFC5)09>*1.)24**+<CDGG=C):*+9@FGD39C5>@>57/*)27C@3*;*<))+-9(2911)()(,0(())0,2)
@M03506:14:000000000-AKVR1:1:1101:13205:11433 2:N:0:48
GATAGGATTACCGGGGTATCTAATCCTGTTTGCTCCCCACGCTTTCGCACACCAGCGTCAGTACCGGGCCAGTGAGCCGCCTCCGCCACTGGTGTTCTTCCTAATATCTACGAATTTCATCTCTACCCTAGGAGTTCCACTCCCCCCTCCCGGACTCAAGATTGCCCGTATCAAAGGCAGTTCCGAGGTTGAGCCGTGGCATTTCCCCCCTGCCGTAACAATCCGCCTTCGCGCCCTTGTCCCCCAGTCCTTCCGAACACCACTACCCCCCTGCCTATCCCACGTCCGGCTTGCACGCCAG
+
CCC,A8,-;6CCFC@:F;<FGGFGFGDGEFE8@FFF,@FFGGGGGDCFGCC,6CCFCGGGGFDFEF:@E:@C6,6CF8C:+B:F:F:>FDED,:4+AE<,CE<?E<<@AC<+8,4+,,,,5?CFE9,4A=8,4AF,,C4,FE,,@+@@=EGEG@;C,5D9C6E9CA,4@::FF,3@CC>*62C?E85744,?<CF*4*/*0:;CF+C*559D*;*3**)4**2?CCB3**0:)).)(0)33+*1)**0+3+/00*1943*7)0*2<8)A>3))9*+06*+4)(((,4)(0,()-,93)(((
@M03506:14:000000000-AKVR1:1:1101:5352:11433 2:N:0:48
GATAGGACTACCGGGGTATCTAATCCTGTTTGCTCCCCACGCTTTCGTGCATGAGCGTCTGTGTTAGCCCAGGGGGCTGCCTTCGCCGTCGGTGTTCCTCCAGATCCCTACGCATGTCCCTGCTACCCCTGGACTTCCCCCCCCCTCTTCCACCCTCTAGCTCCCCCGTTTCAAACGCAGTCCCCCGCTTAAGCCCGGGCCGTTCACCTCCGACCTCACGACCCGCCTGCGCCCGCTTTACGCCCCGCACCCCCCCTCACCCCCCCCACCCCCCGCCTCACCCCCCCCGCCCCCCCCTTCC
+
C@CCCG<CFFEFGG@GCGFFF99<EFDFFGFGG9FFF78@FF@;CFGEDCFGCFCEFEFCFFGGGCFG@EGC<7:+@C7CFG9F7FEEEEC+4=F4FEEFGF,:,A,BF,E=F+4+5C,8C=F,,E,AD:F=E,A=DG,A+C+3;>>,,75,,4@DFC92>:,>D>*1*42?7C,?:>**6+3+=*3****++>BF8C5**)/22++0011/*9***2)**)1>>GB)*>0:*7.9(/)++/9551/)*//)05)))(/:4)7C)8C):BG5;D*8/,5+48(4(,2)(04(),-175(.(
@M03506:14:000000000-AKVR1:1:1101:19308:11445 2:N:0:48
GATAGGACTACCGGGGTATCTAATCCTGTTTGCTACCCACGCTTTCGCTCCTCAGCGTCAGTGCCGGCCCAGACCACCGCCTTCGCCACCGGTGTTCCTCCTGATATCTGCGCATTTCACCGCTACACCAGGAATTCCACTCTCCTCTTCCGGACTCTAGCCACACGGTTTCCGTCGACGTCTGGAGGTTGAGCCTCCAGTTTTCACAACGGACCTGTTTGGCCGCCTACACGCTCTTTACGCCCAGTAAATCCGGAACACGACTGCCCCCCACGCATTTCCGCGGCTGCTGGCACGGACG
+
CCCCCGGGGGGFFGGGGGGGGGGGGGGGGGGGGGGGGGGGGEGGGGGGGGDEFGGGGGGGGGGGGGEGGGGGGGGGGGGGGDGGFGGGGGGGGGGGGGGGGGFGGGGGGGGGGGGGGFCGGGG7CGFGGGGGF8FEFGGGFGCEFGGGGGGGGGGEFGG99C?FFCEGG5EGGGBEGCEC>E=*ACF*/B886CF6:F6C<C?9<?GFDGDD5DE88@=FFDFG37>)7F:E575DB7@+3*39)*299F9*1991*()2.)))1*27C<D30)***()+).-(4((0()))04(9))(,(
@M03506:14:000000000-AKVR1:1:1101:19740:11459 2:N:0:48
GATAGGACTACCAGGGTATCTAATCCTGTTTGCTCCCCACGCTTTCGCACCTCAGCGTCAGTACCGGACCAGTGAGCCGCCTTCGCCACTGGTGTTCTTCCGAATATCTACGAATTTCACCTCTACACTCGGAGTTCCACTCACCTCTTCCGGACTCAAGCTCTCCAGTATCAAAGGCAGTTCTGGAGTTGAGCTCCAGGATTTCACCCCTGACTTATAAAGCCGCCTACGTTCGCTTTACGCCCAGGTCTTCCGAGCAACGCTAGCCCCCTTCGGATTACCGCTGCCGCCGGCCCGAAGG
+
CCCCCGGGGGGGGGGGGGGGGGGGGGGGGGGGGGGGGGGGGGGGGGGGGGGGGGGGGGGGGGGGGGGGGGGGGGFGGGGGGGGGGGDGGGGGGGGGGGGGGGG@FGGGGGGDGAFFGG99F@FGGGGGGGGDGGGGGGAEFGCFFFGCEAFGB6EGGFFAFDG88DF?FAFC8CFGGGFDF<EGGGGFE7DDBF9CCCGCFGC9E@C<EGGGGGC=:+=:C:DFGGFFED6,*2.7?CA7CCGDDGF)++>18A<*)(7*073*/:CFGFG37<***(0+.619,,(.(.(,89()0),-(
@M03506:14:000000000-AKVR1:1:1101:24160:11461 2:N:0:48
GATAGGACTACCAGGGTATCTAATCCTGTTTGCCCCCCACGCTGTCGCGCATCAGTGTCAGAAACTGCCCAGCAGACCGCCTTCGCCACCGGTCTTCCTCCGGATCTCTACGCATTCCACCGCTCCACCCCGAGTTCCGTCTGCCTCTACAGCCCTCGAGTTTGACAGTCGTCACGGCAGCTCCGGGGTTGAGCCCCGGACTTTCCCCCCACCCTTCTCAAACCACCTACTCGCCCCTTACGCCCCTTGATTCCGGCCAACCCTCGCACCCCCCCTATTCACGCTGCCGCTGCCACTCAGC
+
CCCCCGGGGFGGGGG>EFGGGGGGGGGGGGGGGGFFEGGGGFF;FGGGGGGFGFFFGF<FGGGG,9@FGGFFGGFGGGECCFGG<FG@:EFGGGGCGDFGGEEFFE,CFFG7CCBFGGGG8EFF+>FFGD+FFEFGGGC,>>DGECD?9>A6:CE@EC:*31@3,;>9A,>*4:6*75@=1,8,**/=?787:@8C/**:C9C+>+2*:/1)/*2**2/+*;=FCC077>*615>D(/80@5*7)**)*+3*/**))-7*.))****)/<C)57*2;)*+).(((-()(0263(22)),))
@M03506:14:000000000-AKVR1:1:1101:7437:11488 2:N:0:48
GATAGGACTACCAGGGTTTCTAATCCGGATCGCTCCCCACGCTTTCGCGCATCAGCGTCAGCAAAGCTCCAGGCAACCGCCTTCGCCACTGGTGTTCCTCCCGATATCTACGCATTCCACCACTACACCGGGAATTCCATTGCCCCCTAGCTTGCTCCAGCCACACCGTTTCCGCTGACCCCGCCCAGTTGCGCCGAGCGATTTCACAACGGACGTCCGTCACCCCCTACGCGCCCTTTACCCCCACTAAATCCGCGCAACGCTTGCCCCCTTCGTACTACCGCCGCCGCCGCCACGCAGT
+
CCC@CCCFGFGGGGGGG9FFFFGGGGGDBCEEECF><FG@@CGGGGDCFGGDG@AG:CFCFFGGFFGDECFFGGGCFFDGGGGGGDCFDGGGGFGFGG,?<:CFCFEGFGAFE7@FDAFGGGGGCEFGCCFDDFG,@,@FF,@FFGEEC7DCEC6,9CDF?FGGGGG53@CGCGG5:*C::CGG*C5??;,,*3;ECGGGEFEC>?A?+55)*1:8*1):*11C*15)*9.:)0)97F?+0+019**8+3+9*9)*79)/7;@3758/<)).)**2*()+).4(-70),)(-),(1))(((
@M03506:14:000000000-AKVR1:1:1101:24383:11489 2:N:0:48
GATAGGACTACCGGGTTTTCTAATCCTGTTTGATCCCCACGCTTTCGTGCCTCAGCGTCAATCATACTTTAGTAAGCTGCCTTCGCAATTGGTGTTCTGTGACATATCTATGCATTTCACCGCTACTTGTCACATTCCGCCTACCTCAAGTACATTCAAGCCCATCAGTATCAAAGGCACTGCGATAGTTAAGCTACCGTCTTTCACCCCTGACTTAATAGGCCGCCTACGCACCCTTTACACCAAATAAATCCGTATAACGCTTGGATCCTCCGTCTTACCTCGGCTGCCGTAACGAAGT
+
CA@CCG9EF9-E@@C@FBFF9D<EFGFGGEEGFAEE<@FGGGGGGFGGGD@FCEE,FE7CEFFGE,6CEFGGA<@CFF8F,CCFFEEECE9FF,?FFGGGGGF9AEFA<FA,FEA<?<?,?FC+@@FG,A<DF9EGGGGGGGGFEB98?E@E;D,EEGCFFFFCD??FGFGCDAD,,8DF8DF>>F>6=DGGFF9D?,5@C6DFFFEA7CD5CCGFDGFC>C7E>4>AE4519D892;;,,BD4*,34AC1+18C95(>9+)=CG=E)+)219**;*(8968)80,3F0.(,)((95)2((
@M03506:14:000000000-AKVR1:1:1101:27965:11494 2:N:0:48
GATAGGACTACCGGGGTATCTAATCCTGTTTGCTCCCCACGCTTTCGCGCCTCAGCGTCAGGTCCGGGCCAGAGAGCCGCCTTCGCCACTGGTGTGCTTCCCAATATCTACGAATTTCACCTCTACACTGCGAATTCCACTCTCCTCTCCCGGTCTCCAGTCATGCAGTCGCAAAGGCCGTTCCGCGGTTGAGCCTCGGGCTTTCACCCCTCACTTCCATCACCGCCTGCTCGCTCCTCAGGCCCAGCACTTCCGACCAACGCTCGCCCTCTCCCCCCTACCGCGGCGTCCGGCCCTGAGG
+
CC?CC@@FG@EF7FGDCEEFFGGGGGGFFGGGG<<FGEG@FEB@FFEEGGDEGGFFG:7F,FGFGB7:FEEGF8FGGGEDG,?FCEGEGGGGACD+<AF9FBDFG,<<9B?<B,<+,EEGG9FFD<CE,4,?+@CDF5AD;DAGFA3;>DBE+1@B;9;3E6,3@,,3@,+@5;EFDFFECG?FE*4*/=*<,18E6*35*C*3>CC978>*1/++2*+A+0;*/>D)**)0*))1(2)++29*7**)**+09**17()*0)0****8C59@F4;**,7*.216-((04@0(59().)(((
@M03506:14:000000000-AKVR1:1:1101:9289:11496 2:N:0:48
GATAGGACTACCAGGGTATCTAATCCCGTTCGCTCCCCTAGCTTTCGCGCTTCAGCGTCAGTGTCAGCCCAGCAACCCGCCTTCGCCGCAGGTGTTCCTCTCGATATCTACGCATTTCACCGCTACACCGAGAATTCCAGTTTCCCCTTCTGCACTCTAGCCCCGCACTATCGCTTGACCTTTCCGGGTTAAGCCCGGAGATTTCCCAACCGACTTCCCGTGGCCGCCTCCGCGCCTCTTACTCCCCAGCAATCGGCACACACCTTTCCCCCCCCGCCTTACCGCGCCGGCACTACCGTCG
+
CCCC8FCFFFEFCEGEGGGFFGGGDCFGEFGDG;AF8FGFGGGGGGGCCG+8@E@EEGGGCFGGGFGFFEGFGGFFFFEFGCCFCFCGGECG=,FCFGGFA8FDEDCFEFED@CF:FF?EFC@CFGGFFG>FC7F?CC;3==,=8=B@=E,,EFGDE,@39=DC+:8*53,@:*6**@@9,>C,>>:*4C*?,><*?*=5/77CGC2+;D<)*)**+*)22*1*0).)277*/))9(1)<+3*29C*)***)193*)2C6)).**++*2055;):8*()1)((((-()(),()()*))(((
@M03506:14:000000000-AKVR1:1:1101:11768:11498 2:N:0:48
GATAGGACTACCGGGGTATCTAATCCCGTTTGCTCCCCTGGCTTTCGCGCCTCAGCGTCAGAAGAGGTCCAGTCGAGCGCTTTCGCCACCGGCGTTCCTTCCGATATCTACGCATTTCACCGCTCCACCGGAAGTTCCCTCGACCCCTACCTCCCTCGAGGTCCCCAGTATCGGCGGCTGTTTTCCGGTTGAGCCGACAGATTTCACCACCGACTTGGGACCCCGCCTACGCCCCCTTTTAGCCCACGTATTCCCCACAACGTTGGGACGGTTCGTCTTCCCGCCGCTGGCGGCCCGTACC
+
CCCCCGGGGGGGEGGGFGGGGGGGGFGGDGGGGEFGGGGGGGGGGGDGGGGEGFDGGGGGDGGGD@EGGGGFGGGGCDCFCC@FGGGGGGCCF7FFDGGFGGDGGGFFBFGGECC:F@AFGGG+CF=FGC7BBG>AFGG9F:EGGGGGGGGFGGG>E5C:5=F9DFF5DFFFC8CEGGE530ACFFGC=**20<C58*:**0<+<0<CFGG3*9***95C7*7:CC>5=F:=)85914@+<0:<7**0**00@F***,*2>3.*9;*)*)/)87*;:()+),(-(4(.(),-),4)))((-
@M03506:14:000000000-AKVR1:1:1101:3584:11503 2:N:0:48
GATAGGACTACCGGGGTTTCTAATCCCGTTTGCTCCCCTGGCTTTCGCTCCTCAGCGTCAATGCCGGTCCAGGATGCCGCCTTCGCCACCGGTGTTCCTCCAGATATCTACGCATTTCACCGCTACACCTGGAATTCCGCATCCCTCTCCCGGATTCAAGCCATCCAGTATCGGATGCAGTTCCCAGGTTAGGCCTGGGGACTTCACATCCGCCTTAGTTGGCCGCCTACGAGCCCTTTACGCCCAGTAATCCCGAACAACGCTTGCCCCCCCGTCTTACCCCGGCCGCCGGCCCGGGCTT
+
CCCCCGGGGGFGGGDEFGGGGGGGGGGGGGGGGFGGGGGGGGFGGGGGGGGEGGGGGGGGDGGGGGGGGGGGGGGGGFGGGGGGGGGGGGGGFFFGGGDFG<FCGGGGFGGFGCGGGGAEGGGGDG9EFGFGG<FGGGFGECEFEFGD8DGD6@+@FGFEFC8;CFFCE7>F:EE>CF79E9,D@,21>C@C6DFFFFGDE)4>,,CFEFGC*9==C7@EGGGG3CBAECD*558<?D:+<55CD*;9<+<*173*)(1*.7>CC8:?G3D>>D;**,*+.((-(-(.(59()-(75)(,(
@M03506:14:000000000-AKVR1:1:1101:19920:11513 2:N:0:48
GATAGGACTACAGGGGTATCTAATCCCGTTTGCTCCCCTAGCTTTCGCGCCTCAGCGTCAATACCGGTCCAGGATGCCGCCTTCGCCACCGGTGTTCCTCCAGATATCTACGCATTTCACCGCTACACCTGGAATTCCACATCCCTCTCCCGGATTCCAGCCTGCCAGTATCGGACGCAGTTCCTCGGTTGAGCCGAGGGATTTCACGTCCGACTTAGTAGGCCGCCTACGCGCCCTTTACGCCCAGTAATTCCGAACAACGCTTGCCCCCCCCGTCTTACCGCCGCTGCTGGCTCGGCGG
+
CCCCCGGGGGGGGGGGGGGGGGGGGEFGGGGGGGGGGGGGFGGGGGGGGGGGGGGGGGGGGGGGGGGGEGGGFCGGGGGGGGGGGGGGGGGGGGGGGGGGGGGGGGGGGGGGGGGGGFFFGGGGGGGGGGGGG,FEFGGGGGGGGGGEGFGGEC>EGGGGCFGGFFCFFCGGGGGG>CE5E?EGGGGDEDCC8FDEEEGC5490ACGGGCDD:CG*;7@9CFCCGGEB=C>GGFFGFF<::=C<G7E@G:<***29*4<FFF>C*;F@G>3:)72*/(0+6:(4,(-.3>)0)2(957(7(
@M03506:14:000000000-AKVR1:1:1101:20902:11517 2:N:0:48
GATAGGACTACCAGGGTATCTAATCCTGTTTGCTCCCCACGCTTTCGCGCCTCAGCGTCAGTCCCAGGCCAGGGAATCGCCTTCGCCACTGGTGTTCCTCCCGATATCTACGCATTCCACCGCTACACTGGGAATTCCATTCCCCTCTCCTGCTCTCAAGTAAACCAGTTTTAGATGCACCTCTGGGGTTGAGCCCCAGCTTTTCACACCTAACTTAATTTACCGCCTGCGCGCCCTTTACGCCCAATAACTCCGGACAACGCTTGCCCCCTACCTATTACCTCGGCTGCTGTCCCGTCGT
+
CCCCCGGGGGFGGGGGGGGGGGGGGGGGGGGGGGGGGGGGGGGGGGGGGGGGGGGGGGGGGGGGGGGGGGGGGGGGDGCFGDGGFGGGGFFGGGGGGGCGFGGGGGGGGGGGGGGGGGGGGGGGGGGGGGGEG@FCADEFGGGGFEGFGFF,=8E;EDFGFFGFGFFGGCF98E?FEFCCF:7D?8FGGGE>FFCGCEGFCFC9FDGCFDGC,0>AF>FG@>FC*:?A*;5CDBFDFF)+>*972*27C7+/9@*)73):@D>***2983C))1*++)=0)4)4((8F0;>:*2,9:5((-
@M03506:14:000000000-AKVR1:1:1101:12971:11517 2:N:0:48
GATAGGACTACCGGGGTATCTAATCCTGTTTGATCCCCACGCTTTCGTGCCTCAGCGTCAATATATGCGTAGTAAGCTGCCTTCGCAATAGGTGTTCTACGTCATCTCTAAGCATTTCACCGCTACATGACATATTCCGCTTACCTCCACAATATTCAAGATAGATAGTATCAATGGCAGTTTCCGAGTTAATCTCTAAGATTTCACCACTGACTTACCTGCCCGCCTCCGACCCCTTTAAACCCAGTTAATCCGGCTAACGCTTACACCCTCCTTATTCCCGCTCTTGCTGGCACGCATT
+
CCCCCFFGGGGGE7CGGEGGGGGGGGGGGGGGFFGGGGGGGGGGGGGGFGGGGGGGGGGGGGGGGGGGGGGDFDFGGGGGGFGGGGEGGFGDGGGGGGGGFFGDGGGGGFFFGGFGGGGFCGGGDGFGGFGGGGGGGGGG:EGGGFEEGGE8EGGGG,>:9AFGGGCEGGGFGD,,=E?CFA@=886+@8D@,@CF@E,=E?EGF7C9CFG5,;ECFC>A*?D>*>99****20):(2)1>@FGG:*2+?@+;@D)),*0)85D<*+008)))**++.*+).-((,(*)*.-)-(*)),((
@M03506:14:000000000-AKVR1:1:1101:11709:11534 2:N:0:48
GATAGGACTACCAGGGTATCTAATCCCGTTTGCTCCCCTAGCTTTCGCGCCTCAGCGTCAAGAACAGGCCAGGTAGTCGCCTTCGCCACTGGTGTTCCTCCCGATATCTACGCATTTCACCACTACACCGGGAATTCCACTACCCTCTCCTGCCTTCGAGTCGATCAGTAGCGAGTGACCCTCCCCAGTTGAGCCGGGGTCTTTTACACTCGACTTGAACTACCGCCCGCGTTCTCCTTACGCCAAGTAAATCCGGACAACGCTCACACCCTGCCTCGTACCTCGGCTGGTTGCCCAGCGC
+
@C@,@F,C6C-6C-8;F9<FEG@FE<C@6,689FF8@@<,6CFEG<:F:++6@C8@F@C7@F<CFF@FC:666CC<CFG7@FFE<,8B,AFGCC,89C,:9=>B+4@BFBAFGD+=9@E@A=FF<E8FEC++@F:<EF9=4>=>83D,=@F8=8E9=++,@?CC+=>FG,,7+@:3+3B,@8FCGGGD:,7,6>6>C5*=86;7,=:E?F657CD8*76?+2;*5D:)/1)*1))0)2*3<5><)**0+<20*09)*-9*).0***2)+.)0)**++(0*-44)((-5,),)0(-*)),((
@M03506:14:000000000-AKVR1:1:1101:4901:11558 2:N:0:48
GATAGGACTACCGGGGTTTCTAATCCCGTTTGCTCCCCTAGCTTTCGCGCCTCAGCGTCAATACCGGTCCAGGATGCCGCCTTCGCCACCGGTGTTCCTCCAGATATCTACGCATTTCACCGCTACACCTGGAATTCCACATCCCTCTCCCGGATTCCAGCCCGCCAGTATCGGACGCAGTTCCTCGGTTGAGCCGAGGGATTTCACGTCCGACTTAGTAGGCCGCCTACGCGCCCTTTACGCCCCGTAATTCCGAACCACGCTTCCCCCCCCCGGCTTACCCGCGCTGCCGGCACGGAGG
+
CCCCCGGGGGGGGGGGFGGFGGGGGGGGGGGGGGGGGGGGGGGGGGGGGGGEGGGGGGGGGGGGGGGGGGGGGGGGGGGGGGEEFGGGFGEEFCGEGGEEFGGFGGFGGGGFDFFGGGGGGGGEGGFGGGGGGGGGGGFFGGGGGGG,>FGGG>ECFFGGGGGGGGGCEDCC>E58CEGGGFGG9FDGG77<,AEGDEGG59@+>CEF=DCD*9=EF*1<CFGFDC>BC55CDEBD2FF7@=<CG/?@G8@FF*23/()27..*9*0<FEGFEG***-)3,3((-(-.-)((),->3)(((
@M03506:14:000000000-AKVR1:1:1101:11002:11574 2:N:0:48
GATAGGACTACCGGGGTTTCTAATCCTGTTTGCTCCCCACGCTTTCGCGTCTCAGCGTCAGTCATCGTCCAGATAGCCGCCTTCGCCACCGGTGTTCTTCCCAATATCTACGAATTTCACCTCTACACTGGGAATTCCGCTATCCTCTCCCGTATTCAAGCAACCCCATAACAAACGCAGTCCCCAGGTTAAGCCCAGGACTTTCACATCTGACTTGGGTCGCCGCCTCCGCGCCCTTTACGCCCAGTACTGCCGAACAACGTCCGCCCCCTACGTACCACCGCGGCTGCTGGCACGAAGC
+
CCCCCFGFGFFGGGGGE:FCGGFGGCGFEDGGGFCFF:FEB7BCFCCEEFDEFFFGG,FFEF<F<FGFFGEG@FG<FEEDF7,C6:CEFGGCCFBFFFGFG,BF8A9EBFFD784=BABF,,A@FGEFGF,,A=F8FEGC:++@=A93@=8C,6==@@,,@18EF>3388,,@7,,**1*68,6D34?DF@9,>DCF7F5C4:CC,=,=*+2,4>,0*2AF/)2/7>;**:5)8>)(*)00*9>):AF<+:/*./)/()*0))*1**0?)C))*1*+()25?>>4(7)93),48(=>@B0(
@M03506:14:000000000-AKVR1:1:1101:7822:11576 2:N:0:48
GATAGGACTACCGGGGTATCTAATCCCGTTTGCTCCCCTGGCCTTCGTGCCTCAGTGTCAGGAACTGTCCAGAGACCCGCCTTCGCCACTGGTCTTCCTCATGATCTCTACGCACTTCACTGCTACACCATGAATTCCAGTCTCCTCTCCAGTCCTCAAGCACCGCAGTATCGAATGCAGTTTCGGAGTTAAGCTCCGAAATTTCACACCCGACTTACGGCGCCACCTCCGCACCCTTTACGCCCAATGACTCCGAACAACGCTTGAGACCGCTTTATTACCGCCGCCGCTGGCACAGAGT
+
CCCCCGGGGGGGGGGGGDGGGGGGGAGGFGGGGAGGGGGGGGGGGGGGGGG<FGGGGGGGGGGGGGGGGGGFFFGGGGGDGGGCFGGGGGGGDGGGGGFGFGGGGGGGGGGGGFGDGGFGGGGGGGGGGFFGGGGCFFEGGGGG8DD@DEEFF8AFGGFFGGGD>E+B@DEFEGCFDFCFDGGG6B>>EGFBAE,<@9>7CFEFE7EFG5DDEGCC+AF*79DEDGFA*;8/)8BDDGF+<CGDDG*7<C+9865)*3C6))09**;)**70))//<)9+6)(1(-2)-)76)(2=)5((.
@M03506:14:000000000-AKVR1:1:1101:6867:11609 2:N:0:48
GATAGGACTACCGGGGTATCTAATCCTGTTTGCTCCCCACGCTTTCGCGTCTTAGCGTCAGAAACCGTCCAGATAGCCGCCTTCGCCACTGGTGTTCTTCCCAATCTCTACGTATTTCACCACTACACTGGGAATTCCACTATCCTCTCCGGTCCTCTAGTCACCCAGTACCGAGTGCATTTCTTGAGTTGAGCTCAAGTCTTTCCCACCCGACTTGGGCAACCGCCTACACGCGCCTTACGCCCCATAATCCCGAACAACTCAACCCCCCTTCCCGTTCCCTCTGCTCCTGCTCCGAACT
+
CCCCCGFGGGGGGGGGGDGGGGGFGGC9EFGGGGCGFGGGGGGGGGGGGFGGGGGGGGGGGGFFGFGGGGGGGGCFGGGEGGGGGGG7FGGFFCFGGG<EFGFGFGGG<FFFFFGGGGDFEGGDGGGGGDEFFGFFGGGGFFGGGGGACF7>>@C9EGG,EAEFGG6DD8,@EC:@@F:,5@FCCCF@EFG9,@,4,,,,72@F?,42C7?D>;=CFCFG4DG67)))1;);7).>(2)+329))**0:++*9)**)45*.)0**08>EE3:.7***()*,5)(())*)020)(-*..(((
@M03506:14:000000000-AKVR1:1:1101:23405:11621 2:N:0:48
GATAGGACTACCAGGGTATCTAATCCCGTTTGCTACCCACGCTTTCGTGCCTTAGTGTCAGGAATGAGCCAGTTATCTGCCTACGCCATCGGTGTTCCTCCTAATATCTACGGATTTCACTCCTACACTAGGAATTCCAATAACCTTTCTCATCCTCTAGCTTTGCAGTTTTGCTAATGTGTATTCGGTTGAGCCGAACGCTTTCACTAGCAACTTACAATGCCACCTACGCAACTCTTTACTCCCAGTAATTCCGAATAACGCTTTGATCCTCCTCATGACAGCGTCTGCTGGCACGGAG
+
CCCCCGGGGGGGGGGGGGGGGGGGGGGGGGGGGGGGGGGGGGGGGGGGGGGGGGGGGGFGFGFGGGGGGGGGGGGGGGGGGGGGGGGGGGGGGGGGGGGGGGGGGGGGFGCCGEGEGFFG9EFGGGCGEC9EFFGGGGGGGGGGG9,9@EGGGGGGGGGGGGGGFFFGGGGF8=EED,,8;EGGGGGFGE78B,=C8@8CC7E6EAEGGGGG,;DCCFA,<AFFGG59A55*/?597B@FFC+=6CC6ECA6=BG4*(/:FFF:C?**+3:86*=**)+293<)6(()().5).,7?D>(4
@M03506:14:000000000-AKVR1:1:1101:18334:11654 2:N:0:48
GATAGGACTACCGGGGTATCTAATCCCGTTTGCTCCCCTGGCTTTCGCTCCTCAGCGTCAGTGTCGGTCCAGGATGCCGCCTTCGCCACCGGTGTTCCTCCAGATATCTACGCATTTCACCGCTACACCTGGAATTCCGCATCCCTCTCCCGAACTCAAGCCATCCAGTATCAGACGCAGTTCCCCGGTTAAGCCGAGGGATTTCACGTCTGACTTTGTTGGCCACCTACGAGCCCTTTACGCCCAGCAATTCCGACCAACGCTTCCCCCCCCCGTATTACCGCGGCTCCTGGCAGGGAGG
+
CCCCCGGGGGGGGGGGFGGGGGGGGGGGFGGGGGGGGGGGGGGGGGGGGGGGGGFGGGGGGGGGGGGGGGGGGCGGGGGGGGCFFGGGGGGGGDGGGGGGGGGGGGGGGGGGGG7CGGGGGGGGGGFGFGGC8DGGDFGGCGGCDDGEGGGE++@DFGGGGGGGGGFFFF9FFGGGGE5E@FCFGGGEE88,CGGGGC5585997CCFFFFGGC9CD7A?FGG?C3)22;@:75392597@EGDDGF)7;E?46**/4C28:DD3*+8:<CE3CC**,)<5.((((()()53??(*)5,41
@M03506:14:000000000-AKVR1:1:1101:20330:11675 2:N:0:48
GATAGGACTACTGGGGTTTCTAATCCCGTTTGCCCCCCTGGCTTTCGCGCCTCAGCGTCAATGCCGGTCCGGGACGTCGCCTTCGCCACCGGTGTTCCTCCAGATATCTACGCATTTCACCGCTACACCTGGAATTCCACGTCCCTCTCCCGGCTTCAAGCTCACCAGTATCGGCCGCGTTTCCTTGGGCGTTCCCAGGGATTTCACGTTCGACTTTACAGGCCCCCCTACTGCCCTTTACGCCCCTCAATTTCAGAACTCCGTCTCCCCCCCCCGATCGCCTGCGCCGCTTGCCGGACGC
+
CCBCCFFGGGG<F?CEFGGGFGFGGGGGGFGGG,C<@F@C<FEGEF@EGGGCFGCGGGGGGGF8EFGG::FCE7FEEGDE7FB=FEGEGGDBFCFEGF@EFFGEGGGGC5??F++8?D?AF@CFCG9,<FC<:87DE<;F:38+8,,3@8DEC*3*,@BA9C,@@,D8,,6,*:1*/**43/<+++3+**=**3*5AECE*00++++2:*7/*9C8***+25<E*/.0/*)+0*)1,*/<C=5C32*)/20/*1***)*+*/.1**21*))7578**()*(-(((-(),)(()(.)))-((
@M03506:14:000000000-AKVR1:1:1101:9013:11690 2:N:0:48
GATAGGACTACCCGGGTTTCTAATCCCGTTCGCTCCCCACGCTTTCGCACATGACCGTCAGGCTAACGCTAGGGTGCCGCTTTCGCACCGGGTATTCCCCCCGATTTCTCCGCATTCCACTCCTTCACCGGGATTTCTACACCCCCCCCTTTCCCCTAATCCTTCCGTCCTTCACGGTCCTCCCCCAGTTAACCCGGGGCCTTTCACGTCAACCTTAAAAACCCGCCGCGCTTGCTTTACGCCCCATTAATTCCGGAAACCCCTTCCCCCCCCCGTTTTTCCCCCGGCCTGGGCCCGTCAT
+
CCCCCGGGGFGGGGGGGGGGGGGGGGGGGGGGGDGGGC87++CFDC:,86+;,,,6@8@,@,,6CCF7:,,CFGE:F=++=F7C,B,+4+>+8+B,CFGGG@++4++8,,5+++8+C<<D,,8,,:,C<FC7F+,33@,@=EGGG+>*>*>,,=,>,1,,2,2>F?*2,4=@,C,,**2/+103A***>+292C5?C*/*/*<+0++209*9<*337*9+2*7*)1))*)0**))*-?*<*7CC5***++3*98C)*()*).)97**);>5.)1:/*()*.))(-((0()((0(,7)0(((
@M03506:14:000000000-AKVR1:1:1101:16859:11696 2:N:0:48
GATAGGACTACCGGGGTATCTAATCCTGTTTGCTCCCCACGCTGTCGCGCATCAGTGTCAGCAACTGCCCAGCAGACCGCCTTCGCCACCGGTGTTCTTCCGGATCTCTACGCATTCCACCGCTACACCCGGAATTCCATCTGCCTCTCCAGTGCTCCAGCAACCCAGTATCCGTGGCCGACTCGACGTCGAGCATCGAGCTTTCACCATGGTCTTGACTCGCCACCTACGCGCCCTTTCTGCCCAGCGATTCCGCCCCACGCTCCCCCCCCCCGCTTTACCCCCGCTGCCGCCCCCACGG
+
CCCCCGGGGGGGGGGGDGGGGGFGGGGGGGGGGGGGGGGGGGGGGGG8FCEGGGFFFGGGGGFFGGGGGGGGG8FEGFEGGGDGGGGDCFFGGGGGGGFFGGGE@FGGFFGGGECCFC@FGDG7@FFFEG+C+6D<FC;=D;E,@9D,,8E6EFGGFG6:E@,@DCEGE99EE86DCEF8*4*CEG*/*1:C*3=+5C958D+502=??*;5+3AC>FA<>CCE33576D5ECB>C(*)++3:690*):8A)6*9**-)*.).***25CBC.))***,)2--(((-45()(()-())0(3(
@M03506:14:000000000-AKVR1:1:1101:14195:11722 2:N:0:48
GATAGGACTACCGGGGTATCTAATCCCGTTCGCTCCCCTAGCTTTCGCGCCTCAGCGTCAGTGTCGGCCCAGCAACCCGCCTTCGCCGCAGGTGTTCCTCTCGATATCTACGCATTTCACCGCTACACCAGGAATTCCACGCTCCCCTACCGGACTCCAGTCACAGCAGTATCAGGTGGCGTCTCCAGGTTGAGCCTGGAGGTTTCACACCCGACTTACCGAACCACCTACGAGCTCTTTACGCCCAATAACTCCGGACAACGCTTGCCCCCTACGGTTCACCGCGGCTGCTGGCACCTAG
+
CCCCCGGGGGGGGGGGGGGGGGGGGGGGGGGGGGGGGGGGGGGGGGGGGGGGGGGGGGGGGGGGGGGGGGGGGGGGGGGGDGGGGGGGGGGGFGGGGGGGFGGFGGGGGGGGGGFGGGGGGGGGGGGGGGGGGFGGGGGGGGEGGGGGGGGGGGGGGGGGGGGGFDFGGGGFFGFGGGGFGGGGGGGDFFGGGGGGGFGGGDCFFGC9@FD3C3EEDFBGGG)5C4582*0:5))1.:?E++/9DCC)*0@4*1C93-/*.5))*;8)86FD:*;8;(.*))53;33@9)4,9((*/).()
@M03506:14:000000000-AKVR1:1:1101:23118:11725 2:N:0:48
GATAGGACTACCGGGGTTTCTAATCCTGTTTGCTCCCCTAGCTTTCGCGCATCAGCGTCAGTTGTGGTCCAGTGAGCCGCTTTCGCCACAGGTGTTCCTCCCGATATCTACGCATTTCACCGCTACACCGGGAATTCCACTCACCTCTCCCACACTCCAGCACTGCAGTTTCTATAGCAGACTCTGAGTTGAGCCCAGAGATTTCACTACAGCCTTACAGCACCGCCTACGCCCCCTTTACCCCCACTAATTCCGAACAACGCTTGCACCCTCCGTATTCCCGCGCCTGCTGGCCACCAGT
+
CCCCCCFGGFFGGGGGFGGGGGFGGGGGGGGGGFGGGGGGGGGGGGGGGGGGGGGGGGGGGGGGGGGGGGGGGGGGFGCEGEFGGGGGGFGFEEGGGGFGGGG7FGCFGFGGGEEGFGCGGEDGGGGGFGEGCEFGGGGGCECFD3D,@EE8DDC,4DG86,@:,:BFFF9F:,E;;FC7DF,6<;,,>9;DGFGG,;:A,551>:FC728*4*,>CG4?F*8=5D;)59)=).5:;C=99+*17:*8ECF/7/0C*()*0.5**8C*0.9))*/2*()+-)(-,(-)(02,)((2))...
@M03506:14:000000000-AKVR1:1:1101:21910:11738 2:N:0:48
GATAGGACTACCGGTGTATCTAATCCCGTGCGCCCCCCTAGCTTGCGCGCATCAGCGTCAGTTTCAGCCCAGCAACCCCCCTTCGCCACAGGTGTTCCTCCCGATATCTACGCATCACAGCTCTACACCGGGGATTCCACCCACCTCCCCCACACTCCAGCCAAGCAGTTTCGCCCGCAAGCCCCCTGTTGACCCAGGAGCTCTCACCGGACATCTACCCGCCCGCCTGCGCGCTCTTCACCCCCAATCTGCTCGCACAACGCTCGCCCTCCCCGTTCCACCGCGCCTTCGTCCCCGATGT
+
@,-,8;,66C-6CG+6B-CCC<,,6,6,C,B+@,@F@F+,;,C6,,@F@++,7<F,@B,,,E,<?<,CC,,C,:,6,B,+++,B++48+,,,E8B:,B,BE+44@+@,,,C++4C+,C,,8,5,CF<>=7:+3++8>@;F,B8*@3>,@*4@:*AC,1,,,4,,4;,,>,,;*4*******/788**=+<F92>8*3****;+0A:7:=)))7*+3::**/)/>)1))*18EDB)/:**+2+1)/**.*++**1*)147*<3@*9**.C)/5)*2::()+)((--(()(1-()42/>)((.
@M03506:14:000000000-AKVR1:1:1101:15627:11750 2:N:0:48
GATAGGACTACCGGGGTATCTAATCCCGTTTGCTCCCCTGGCCTTCGTGCCTCAGTGTCAGGAACTGTCCAGAGACCCGCCTTCGCCACTGGTCTTCCTCATGATCTCTACGCATTTCACTGCTACACCATGAGTTCCAGTCTCCTCTCCAGTCCTCAAGCACCGCAGTATCGAATGCAGTTTCGGAGTTAAGCTCCGAAATTTCACACCCGACTTACGGCGCCACCTACGCACCCTTTACGCCCAATGAATCCGAACACCGCTTGCGACCACCGTATTACCGAGGCTGCTGGCACAGATC
+
CCCCCGGGGGGGGGGGGGGGGGGGGGGGGGGGGGGGGGGGGGGGGGGGGGGGGGGGGGGGGGGGGGGGGGGGGGGGGGGGGGGGGGGEGGGGGGGGGGGGGGGGCGGGGGGGGEGEGGGGGFGGGGGGGGGGGFGGGGCFEF9EFGG9EGGFFGFGGGCFGGGGGGDEC,,ACDFGF9DGFAFGD8>EE7DCGGAFGG>EEGCEF,@21;DDCDDG+A9:C4CC7DFFFGAC/>ED0C/>E=D7CED5E:CFFFCDDBG*.)))1;*.:>D))**/1(0<:9((((4)(03:)40D772)(
@M03506:14:000000000-AKVR1:1:1101:11510:11762 2:N:0:48
GATAGGACTACCGGGGTATCTAATCCCGTTTGCTCCCCTAGCTTTCGCTCACTCAGCGTCAATGCCGGTCCAGGATGCCGCCTTCGCCACCGGTATTCCTCCAGATCTCTACGCATTTCACCGCTACACCTGGCATGCTGCACCTCTCTCCCGGATTCAACCCCTCCACTCTCGGATGCAGTTCCCAGGTTTAGCCTTGGGAGTTCACATCCGCCTCCGGTGCACGCCTACGCGCCCTGTCCCCCCATTACTCCCCAACCACGCTTGCCCCCCCCCCGCCCCACCGACCGCCCTGCTGCAC
+
CCCCCGGGCEFGGCCEEGGGGCFGGEFBECFEG9FEFFGGEGGGGGEFEGGG9FF<FFFGGFGGFF:C@CCCCCC8EFGDGEE=A,CC7FF++@+:?BF,CEE,AF,9@<,5?FFG+EFFF<+@=7F9F8==4,>F,A;37=,@,6,@,>8D>+++@F=E,9C+@EEF,@,,3**4*56<D<@9>D,4*22,,2>6,,5,:**4=:,14=C;5*/;**)*11)+*/2)0*;*):))4D)0+0*11CE)++0*96C*9(9=<)0)*/*7<)/8)>8**()*--((2(-.()(()((1)))(,
@M03506:14:000000000-AKVR1:1:1101:20329:11773 2:N:0:48
GATAGGACTACAGGGGTATCTAATCCCGTTCGCTCCCCACGCCTTCGCGCCTCAGCGTCAGGGTCGGCCCAGTTGGCCGCCTTCGCCACGGGTGTTCCTCCCGATCTCTACGCATTTCACCACTACACCGGGAATTCCACCAACCCCTACCCCCCTCAAGCTCGCCAGTCCACGACGACCCTCCCCAGTTAAGCCGGGGGCTTCCACGCCATGCTTGACGACCCGCCGCCGCGCGCTTTACGCCCCTCACCCCCGGACAACGCTCCGACCCTCCGCATTCCCGCGTCTGCGGCCGCCAGTT
+
CCCCCGGGGGEGFFGGGGGGGGGGGFGGGGGGGGGGGGGGGGGGGGGGCGEEGGGGGGFGGFGGGGGGGGGGGGGGGGGGGGGGFGGEGFGGG:@FEFFFDGDECGGGGCCFGDEGCF9<FEGF<FGGGCEEECD8FFBCF7DEGGCF6C7,@9C*>,,>?,DEEC**5CFGGGGGC8C*=0CEGG=5+4;C9CCEE5E5CCG*++<2C3<*+*+39*)2*))2)/5)*102)7)1-*89<*>C3**)**;)5))/),/*07<1C*/88>D4.**2*-8+4<,((-,)3996)(()))())
@M03506:14:000000000-AKVR1:1:1101:7914:11785 2:N:0:48
GATAGGACTACCAGGGTTTCTAATCCCGTTCGCTCCCCTGGCTTTCGCGCCTCAGCGTCAGAAGAGGTCCAGCCGACCGCTTTCGCCACCGGCGTTCCTTCCGATATCAACGCATTTCACCGCTCCACCGGAAGTTCCGTCGGCCCCTGCCTCCCTCGAGCGTGTCAGTATCGGGGGCCCTGGTCCGGTTGAGCCGAACGCTTTCACCCCCGACTTTACGCGCCCCCTACGCCCCCTTTAAGCCCAGTGCTTCCGCACCACGTTCGCCCGGTTCGTCTTTCCGCGGCTTCTCGCTCGCACT
+
CCCCCGGGG?FGGGGGGGGGGGGGGGGGGGGGGFGGGGGGGGGGGGGGGGGGGGGGGGGGGGGGGGGGGGGGGGGGDGGGFEFGGGGGGGGGGGGGGGGFGGDEGGGGGGGGGGGEGGFGGGGCFGCGGGG7>FGGGFCFFEEECGGFFGGGGGGGGDGEG=:5CF9FG7CC;8E5EEGGGGF?CF5>8CE?88@=E5CEEDEGFFFFGGDD5CE5*2=/9CD7)/.)*1)2).09(292<77DD5;6C++/7)9/7(1*7).9F5*):))00***/(0+.4(--(-)(0.)04(>))-7(
@M03506:14:000000000-AKVR1:1:1101:11952:11797 2:N:0:48
GATAGGACTACCCGGGTATCTAATCCTGTTCGCTCCCCACACTTTCGCTCCTCAGCGTCAGAACATGCCCAGAGAACCGCCTTCGCCACCGGTGTTCCTCCTGATATCTGCGCATTTCACCGCTACACCAGGAATTCCGTTCTCCCCTGCATGCCTCAAGTCTGCCCGTATCGAAAGCAAGCCCACAGTTAAGCTGTAGGTTTTCACTCCCGACGCGACAAACCGCCTACGAGCCCTTTCCGCCCAATAATTCCGGACAACGCTCGGACCCCACGCATTACCGCGGCTGCTTGCACGTAGG
+
CCCCCGGGGGGGGGGGGGGGGGGGGGGGGGGGGGGGGGGGGGGGGGGGGGGGGGGGGGGGGGGGGGGGGGGGGGGGGGGGGGGGGGGGGGGGGGGGGGGGGGGGGGGGGGGGGFGGGGCFGGGGGGGGGGGGGFGGFFGFFGGGGGGGGGGGGGE;FF8D=FFGG?GGG>8CECEC7DCGDF7EFECGF@BFGG>DF?CFGCFGFFGEGFD)ACEE5).:3*;FGGD5C9>E*)0>7CF+2*9CGC;)+++/7=C/*455@7:*988)?5*.))***-)+69<3(-9)(5))0()*)0.,(
@M03506:14:000000000-AKVR1:1:1101:27049:11826 2:N:0:48
GATAGGACTACCAGGGTTTCTAATCCTGTTTGCTCCCCACGCTTTCGCGCCTCAGCGTCAGTACCGGGCCAGTGAGCCGCCTTCGCCACTGGTGTTCTTCCTAATATCTACGAATTTCACCTCTACACTAGGAATTCCCCTCACCTCTCCCTGACTCGAGACCCGCAGTATCTAATGCAGTTCAGAGGTTGACCCTTGGGCTTTCCCCCCCGCCTGTCCAGTCCGCCTACGATCCCTTTACTCCCAGTCATTTCCGTCAACGCTACCCCCCCCCTTTCTACCTGCGCTCTTGTAACCGCAT
+
CC@CAFGGGFFGGG7BFGGGDGCFDGGGGFEFGGGA<@FFFCCGFFGGEC@6BDFC7FCFGG,CE@@F@B@7CF<E<6+++6B<<7:C@AFCE,?=FC,5,BEC,,,5:B,+8=FAAFEF95A?ECE,99=,4CFGA<,,4=,8@D8D=8D86,=@FFD6,@@8@>663=;F5,E,;A7,7=E9,,5*46,,,33,4@?C,*,,5,2,=))2*2/*0*)+02*+*)0)1;.**))*)2930+2*90+9+0+0*9***(**90)*1*2)*.9.)/*2+)9+)6).((()(.).*))**)(,(
@M03506:14:000000000-AKVR1:1:1101:9151:11827 2:N:0:48
TAAAGGACTACCGGGGTATCTAATCCTGTTTGCTCCCCTAGCTTTCGTGCCTCAGCGTCAGAAGTTGTCCAGCGGCTCGCCTTCGCCACTGGTGTTCCGCTTGATCTCTACGCAATTCACTGCTACACCACGAATTCCTCTCCCCCACCCACCACTCTAGCCGACTAGTATCCAATGCAGGTTCACAGGTAAGCTGTGATATTTCACAATTGACTTAGCCGCCCGCCTACGCAACCTTCACGCCCAGTGAACCCGCACACCGCTTGGGACCTCGTTATTACCGCACGTACTGGCACCAACT
+
88-A,,6-CE<F:@:++8CA<F@,F<,;FCFC99<,,BECEEFACF:C@,666E,6@@CFFF,CFCF,,:CF,8+8+6C:+CB9<,,B=E@8F,FFFG,=+8<F,,CEDAEDE7++55E,55,9,:A,,D++88:AFG,,83,86++++>=++,3@,,,,,5::+@C3@:,33DC99DAA,@,4;BAC,6D,,5,5=,,,DF7CE7,,,*+2,2>,++4,))22:).)1;5**)28(2)5A5>*/**)+2+*)0)/7-)1<))19*5)27/))**/*,*0))4((((0(.(<40,*00(((
@M03506:14:000000000-AKVR1:1:1101:23636:11849 2:N:0:48
GATAGGACTACCGGGGTTTCTAATCCTGTTTGCTCCCCACGCTTTCGCGCCTGAGCGTCAGTACCGAGCCAGATGGCCGCCTTCGCCACCGGTGTTCTTCCTAATATCTACGAATTTCACCTCTACACTAGGAATTCCGCCATCCTCTCTCGGACTCAAGCGATCCCGTTTCAAAGGCAATTCCGAAGTTGAGCCCCGGGATTGCACCTCTGACAAAGATCACCGCCTCCGCGCGCTTTACGCCCCGTACTCCCGAACAACGCTTCCCCCCCCTGGATTCCCTCGGCCGCTTGCACCAGGT
+
CCCCCGGGGGGGGGGGFGGGGGGGGDGGGGGGGGGGGGGGGGGGGGGGGGGGGGGGGGGGGGGGGCGGGGGGFGGGGGCGGGGGGGGGGG>EGGGGGFGGGGGGGFFGGFGGGCGFFFGGGGGGGGGGFF?DFFFGGGGGGG7DEGFGGCGGGGGGGGC?FED;8:BBDFGC,@CF6,@8CFC9,>*:DC;B6D?**/47/8F*<:EF;D**+;<ECCF?CCGF8<5.**.A<)))-<5+<*9D)*:7=*;*9@D:9;DGF3@*9*<7C>5507;**.73),)(,(2)(),(.2)*)),(,
@M03506:14:000000000-AKVR1:1:1101:6819:11863 2:N:0:48
GATAGGACTACAGGGGTTTCTAATCCTGTTTGCTCCCCGCGCTTTCGCACCTCAGCGTCAGTACCGGGCCAGTGAGCCGCCTTCGCCACTGGTGTTCTTCCGAATATCTACGAATTTCACCTCTACACTCGGAGTTCCGCTCACCTCTCCCGGACTCGAGATCCCCAGTATCAAAGGCAGTTCTGGAGTTGAGCTCCAGGATTTCACCCCTGGCTTAAAGCTCCGCGTACGTTCGCTTTACGCCCAGTTATTCCGGTCAACGCTAGCCCCCTTCGTCTTACCGCCGCCCCGGGCCCGCAGT
+
CCCCCGGGG?EFFGGGCFGGG9FGGGGGGGGGGFFGGGGGGGGGGGGGGGGFGGGGGGGGGGGGGGGGGFGGGGFGGGGGGGGGFGGGGFFGG8EGGGGFG>CE@<FGAF<FDFGGGGGGGGF<FGGFF8=@EECGFCED@EEFFEG??FEG6E>8D6D+>CGFGCCEG9,@,,@;@>?>CDCGGG,:DF;;2,,><CFGF*><FGGC65FFFGGFGCC+2*;=5<):/:57*8))-9@+C*/>D586+0+*18>))-*+9.)1**<?G:/)02*;*4)2)(((-(47()(-)((1))((-
@M03506:14:000000000-AKVR1:1:1101:6748:11901 2:N:0:48
GATAGGACTACAAGGGTATCTACTCCCGTTTGCTCCCCTAGCTTTCGCTCATCAGCGTCAATGCCGGTCCAGGATGCCGCCTTCGCCACCGGTATTCCTCCAGATCTCTACGCATTTCACCGCTACACCTGGAATTCTGCATCCCTCTCCCGGATTCAAGCCATCCAGTATCCGATGCCGTTCCCCGGTTAAGCTTGGGGATGTCACATCCGACTTAGTTGGCCGCCTACGAGCCCCTTACGCCCAGAGCTCCCCAAACACGCGCACACCCCCCCGATCACCGGGCCGTCTGTACCGGCGT
+
6,ACCFF9@-;6CEGFE<;<EC,CC<FGGF879FDD,@F,6,CFGG7BFFCEE,CF+8C:@,,;,+8@@7,6C96CAFEC@,,,,8C:?BF@F+=,5?9BC,=?E,,,,,,+@:CC,E5<,+++@F<=,,8,AFC<EF=;D=E,4,=,@8DEE+3+,@;,@DFC,,8>D,D9,36>4:,5@@FGG,344*>>>E;,<C55***5,,=:C4*:EG5*:@A97C6+)).:C*02*::D(1)+<**1///)*2<)))1*1(**7).1)*:)157)))***(.*.,(-((-)(0(41))2).(((
@M03506:14:000000000-AKVR1:1:1101:14951:11906 2:N:0:48
GATAGGACTACCGGGGTATCTAATCCCGTTCGCTCCCCTGGCTTTCGCGCCTCAGCGTCAGTGTCAGCCCAGCAACCCGCCTTCGCCGCAGGTGTTCTTCTCGATATCTACGCATTTCACCGCTACACCGAGAATTCCAGTTGCCCCTTCTGCACTCTAGTTGCACAGTATCAGTTGACCTTTCCGAGTTAAGCCCGGAGATTTCACAACTTACTTGTGCTACCGCCTTCGCCCCCTTTATTCCCAGTAACTCCGAACAACCCTTGCCCCCCCCCTCTTCCCGCGGCCTCCGGCCCGGCGC
+
CCCCCGGGGGFGGGGGGGGGGGGGGGGGGGGGGEGGGGGFGGGGFGGGGGGGGGGGGGGEGGGGGGGGGGGGGFGGGGGGGGEGDGGGGDGGGDGEDFDGEFGFGG:E?DFBC:=FFGGGGCFC7FGGGC@FGGFGFGFGFCDGGGGGGG9FG,DEF7C9DC;EFGF8EA9FFFGGC;EGGGEFGGCCD@EFFG>;EC:**;99;C:?9DD+3:;3++)32+:6)):=*7)293@G07:9<7*:CA<:+++0/<*)9150757*9*+/0))87>/*13@+)(-(((()(0:()(-9).,7(
@M03506:14:000000000-AKVR1:1:1101:23986:11908 2:N:0:48
GATAGGACTACAGGGGTTTCTAATCCTGTTTGCTCCCCACGCTTTCGCGTCTTAGCGTCAGTCACCGTCCAGAGGGCCGCCTTCGCCACCGGTGTTCCTCCTTATATCTACGCATTTCACCGCTACACCGTAAATTCCAGTCTCCTCTCCAGTCCTCAAGCACGGCAGTATCGAATGCATTTTCGGCGTTACGCTCCGAGATTTCCCCCCCGACCTCCCGCCCCGCCTACGCACCCTTTCCCCCCTATCACCCCGAACAACTCTCGCCACCTCTGTATCTCCCCGGCTGTCTGCACATAGT
+
CCCCC@AFGGGGGE7@FEGFGEFGGCFGGGGDGFGGGG8F7FGGGGCDGCFGGAAFGGC7FFF,FE,CEC:C9<DFGCCFGGGGGGGDGG7F>CGEGC,FFE,5CFFGG<EDG7+@?FCE,8CFEFGCF7F+++F<FB9>@C,8@F8=DB>=DFFFGGFFF6DG8+5B<ACF54,>@EE,@<,>*4*14=*1*=1=*:8**1519+=**)//*)*2*/8:))1:C5>550.:*8)7(29+<+093**0+2+0..>)1()28)9>41*7/>7))2+++.*+.)(--(-)(),)*54CF*)))
@M03506:14:000000000-AKVR1:1:1101:24748:11921 2:N:0:48
GATAGGACTCCCGGGGTTTCTAATCCTGTTTGCTCCCTACGCTTTCGTGCCTCAGCGTCAGTATCGGGCCAGTGAGCCGCCTTCGCCACTGGTGTTCTTGCGAATATCTCCGAATTTCACCTCTTCACTCGCAGTTCCGCTCACCCCTCCCCAACTCACTCTCTTCAGTATCCACGGCAGTCCTGGCGTTTACCGCCATGATACCACCCCCGACCTAAAAACCCGCCTACGGACCCTCACCGCCCACTGCATACGCACAACGCCATAGCCCTACGTAATACGGTCGCTGCAGGCCCAGTGG
+
-<BCCFGGGCGFC:FE@FFEEF9FG9@FFGGGFCDD8CEC:FC;FG>E,,:,C8F,@,8@FGGG,,666+,CCECCF<+>F7@EF7::,B=FGG4FD,5,,+7@7<<F9,,4+64?<5,9,5,5,:E??DA::669CD>@:8E,@3@3@8++,6C,EF,3,23,,@DD:3,,3=,4@**34,,,22,**4**61*4:**4,+,11+=7=3<D57*8>F*+****)).05<5**))/,*)2**)1951)++3**10*99563<5))*+/+)*))1*0+.0+6(4(-,(8()(()((*))(.(
@M03506:14:000000000-AKVR1:1:1101:12257:11932 2:N:0:48
GATAGGACTACCGGGGTTTCTAATCCCGTTCGCTCCCCTGGCCTTCGCGCCTCAGCGTCAGTGTCAGCCCAGCAACCCGCCTTCGCCGCAGGTGTTCCTCTCGATATCTACGCATTTCACCGCTACACCGAGAATTCCAGTTGCCCCTTCTGCACTCTAGCCGCGCAGTATCAGTTTACCGTTCCGAGCTAAGCCCGGAGATTTCACAACTGACTTAGTTGGCCACCTACGATCCCTTTCCGCCCAGTAATTCCCAACAACCCTCGCCCCCCCCGTCTTACCTCGGCTGCTGGCCCGGAGC
+
CCCCCGGGGGGGGGGGGGGGGGGGGGGGGGGGG@FGGGGGFGGGGFGEGGGFGGGGDGGGGGGGGFGGGGGGGGGGGGGGGGGGGGDGEFFFGFGGGGGGEGDEGFEGGGGGGGGGCGGGFDFFEEDFFCFGGDGFGGGFFGFGFFFGGGGFGGG9BF9FFGGGEEEG>DEF7;F;,,DCEECFGG5**4;BCCEGEC*2=77;C+<?CDGG7>@9CCFFDCGFGG>)0*)1*079329+<>CDGG59?C9*/9**24CF5).2*/:5=>D.>DC**47+6>)5:(1)(0))),2CB3-((
@M03506:14:000000000-AKVR1:1:1101:3074:11962 2:N:0:48
GATAGGACTACCGGGGTTTCTAATCCTGTTTGATCCCCACACTTTCGTGCCTCAGCGTCAGTTACACTATAGTAAGCTGCCTTCGCAATCGGTGTTCTTAATGGTATCTATGCATTTCACCGCTACACCATTAATTCCGCCTACCTCTACTGTACTCAAGCTCCCCAGTATCAATGGCATTTCGACAGTTAAGCTGTCTGCTTTCACCACTGACTTAAAGAGCCGCCTACGCACCCTTTAAACCCAATAAATCCGGACAACGCTTGCACCCTCCGTATTACCGCGGCTTCCGGCATGGACC
+
CCCCC@FDGGFGGGGGFFGGGGFFGGGGFGGGGGE<FFGGGGGGGFGGGGGGGGGGG78CFGDDFGGGFFGFFGFFGGFFGCGGGGGGEGGDGCFEGGGGGGGGGGGGGGGGGF9FGGFG<C>>@@FFGFDF,FGGGG8FFECFFD>DAEE8EGGGFGFCFFFGGGGCFFCECGGE,,DFFCF8CEGDGGG9>DF6EC,2EGCF,;<,,=9;@;A@8+17<D>@7/9/*4?EDDA*(8)>C,;CCE5;+++11;)/*./5;;3><*/*+)9)5//2;(9+)666(((0(0)()4()..:)(
@M03506:14:000000000-AKVR1:1:1101:17676:11969 2:N:0:48
GATAGGACTACCCGGGTATCTAATCCCGTTTGCTCCCCACGCTCTCGCGCCTCAGCGTCAGGAAATGCCCAGAGACCCGCCTTCGCCACCGGTGTTCCTCCCGATCTCTACACATTTCACCGCTACACCGGGAATTCCAGTCTCCTCTGCATCCCTCAAGAACGGCAGTATCAGCCGACGTTTCTCGGTTGCGCCCGGAGATTTCACGACTGACTTGCCATCCCGCCTCCCCGCCCTTTCCGCCCATTCATTCCTCGCAACGCCTGCCCCCCCCGTCTTCCCTCGGCTCGCTGCCCTCAGC
+
CCCCCGGGGGGGGGGGGGGFGGGGGGGGGGGGGGGGGGGGGGCEGGGGGGGGGGGGGGGGGGGGGGGGGGGGGFGGGGGGGGGGFGGGGGDFGCFGGGGGFGDDEEBFGA9EFDFFFGGGGDG@FGGGGCEF7CDDGG9DDD=DGFFGFG;=EFGGGFF,>,@8CEEE8C;FFGGGGDG;8/=C,C558**,4*=******05>CCF5*935+9C+*29+*97:5)8>7*)=))01,*)+2:5DD5**+3+1@7*0*,1*7))/7*27C:D))9518.02)4).((4)-)-(.(.9))(()
@M03506:14:000000000-AKVR1:1:1101:15952:11972 2:N:0:48
GATAGGACTACAGGGGTTTCTAATCCTGTTTGATCCCCACGCTTTCGTGCCTCAGCGTCAATGACCGTGTAGTAAGCTGCCTTCGCAATTGGTGTTCTATGTCATATCTAGGCATTTCACCGCTACATGACATATTCCGCTTACCTCCACAATATTCAAGACAAATAGTATCCATGGCAGTTTCTGAGTTAAGCTCAGAGATTTCACCACGGACTTACCTGCCCGCCTACGCACCCTTTAAACCCAGTGAATCCGGATAACGCTTGCACCCTCCGTCTTCCCGCGGCGCCCGGCCCGGCGG
+
CCCCCGGGGGGGGGDGCFGGGGGGGGGGGGGGGGGGGGGGGGGGGGGGGGGGGGGGGGGGGGGGGGGGGGGGGGCDGGGGGCFGGGGGGGGGGGGGGGFFFGFGGGGGGGFGGGGGGGGGGGGGGCFFDGFCAFGGGGFGEGEFGGGGGGGFGGGGGGDDGGGF?DC,@FFGGDA@EFDEGGFGGGFF=AF9;=3,9=EEGGG,<CAEDFC9>6EE+DAFFGGGGG4:*0**3::5:*6,4=DGG=,?=FF8;ADD*6CGFB=*5*;=EAD.></**200-,-76(,)()(-03(1.)(((
@M03506:14:000000000-AKVR1:1:1101:12506:12002 2:N:0:48
GATAGGACTACCGGGGTTTCTAATCCTGTTTGCTCCCCTAGCTTTCGCGCCTCAGCGTCAGTACCTGTCCAGGTAGCCGCCTTCGCCACCGGTGTTCCTCCCAGTATCTACGCATTTCACCGCTACACTGGGAATTCCACTACCCTCTCCAGGACTCAAGCCGCACAGTATCGGACGCAGTTCCCCGGTTGAGCCGAGGGATTTCACGTTTGACTTGAACGGCCGCCTACGCGCCCTTTACGCCTAATAGTTCCGACCAACGCTGGCCCCCTCCGACTTACCGCGTCCGCTTGCCCGGCGC
+
CCCCCGGGGGGGE7FCF@FDFEFFFCFGGGGFGEGGGGGGEGEGGGGEDGGGGGDGGGEGGGGFGGFGGGGGGGGGGGGGGGGGGGGGGGGC>BFFGGEFFFGGFAFGBFF<FEG?FF9FGEECFGGGGGFF:ADGGGAFFCGFG,DEFGGDCCFFGGF?9A+@:C6D@EDFCEEE*:CG5,,?DG>C:E@FCFGD85CC*8699+=FFF*:+;FE7*6+C<5*)17</2):C<)914<+<*57**37++2*/959)():5)0*1*/7*)9).****-02)5893(()-)((.((2).(((
@M03506:14:000000000-AKVR1:1:1101:17133:12006 2:N:0:48
GATAGGACTACCAGGGTTTCTAATCCCGTTTGCTCCCCTGGCCTTCGTGCCTCAGTGTCAGGAACTGTCCAGAGACCCGCCTTCGCCACTGGTCTTCCTCATAATCTCTACGCATTTCACTGCTACACCATGAATTCCAGTCTCCTCTCCAGTCCTCAAGCACCGCAGTATCGCATGCAGTTCCGGAGTTAAGCTCCGAAATTTCACACCCGACTTACGGCGCCACCTACACACCCTTCACCCACAATGAATCCGAACAACGCTAGACACCTCTGTATCTCCGCGGCTGCCGGCCCAGCGC
+
CCCCCGGGGGGGGGGGFFGFGGGGGFGGGGGGGGGGGGGGGGGGGGGGGGGGGGGGG@FCGFFGFGGGGGGG9FEFGGGGGEGGGGGGEGGFCF<FCFFGFGGGGGEFGGGGGEFGGGGGGFGE,,CEGFGGGDFGGGDFE@EEEGD9DEGFFFDFFD8@F8FGGG8C=D=F@+>=CGC9D8,7+36CEFCD;A,DEED++=;EECG:C>?7CDE5CF>=C><EGG6/0?9C4AB567)0A+;*:5*;+25+;A)5<1)2)))***+*08C5<*2++-*+-4-4,(,0()(,01())0,3(
@M03506:14:000000000-AKVR1:1:1101:12939:12049 2:N:0:48
GATAGGACTACCGGGGTTTCTAATCCCGTTCGCTCCCCTAGCTTTCGCGCATCAGCGTCAGTGTCAGCCCAGCAACCCGCCTTCGCCGCAGGTGTTCCTCTCGATATCTACGCATTTCACCGCTACACCGAGAATTCCAGTTGCCCCTTCTGCACTCTAGCCCCGCAGTATCGGCTGACCTTTCCGGGTTAAGCCCGGAGATTTCACAGTCGCCTTGCGGTGGCCGCCTACGCGCCCTTTACGCCCAGTAAATCCGAACAACGCTTCCCCCCCCCGTATTACTTCGGCTGCTGGCACGGAG
+
CCCCCGGGGGGGGGGGGGGGGGGGGFGGGGGGGGGGGGGGGGGGGGGGGGGGGGGGGGGGGGGGGGGGGGGGGGGGGGGGGGGGGGGGGCG>EFFGGGGGAG7=FFGEFGFGG::FGGGGGGG77FDGGGEFGCEAFFG;F>9EDFFG6BFFGFFGG7D,@EF>>E*B8@@@5:CD:8?FFGGFACECCGGGFGCC5C5C5C?CF7:9E00**2CE*>3C/9DC<DBD59?*1.<)45?C:3>DDE*>FE7@/9<C*35*7>>DDE*)*)9)09:=*(00).)).(,02>?F4(,**0(46
@M03506:14:000000000-AKVR1:1:1101:18527:12063 2:N:0:48
GATAGGACTACCGGGGTATCTAATCCTGTTTGCTCCCCACGCTTTCGCGTCTCAGCGTCAGTAACGTCCCAGCGAGCTGCCTTCGCCATAGGTGTTCCTCCCGATATCTGCGCATTTCACCGCTACACCGGGAATTCCACCCGCCTCTTCCGAACTCTAGTCCGGCAGTATCGACCGGCATCCCAGGGTTGAGCCCGGGGATTTCACGTTCGACTTAACAGGCCTCCTCCGCGCCCTTCACCCCCAGTAATCCCGACCAACGCTTGCCCCCCCCGTCTTACCGCCGCTGCTGGCCCAGCGG
+
CCCCCDGGGGFFEGDGGGGGGGGGGGGGGGGGGGGGGGGGGGGGGGGGGGGGGGGGGGGGGGGGGGGGGGGFGGCGGGDGGGGGFGGG>E<8FEFGFFFGGGCE7FFGGGGD7@FFCBEGD7FC+C=FGGGGECFGGGAF,BEEGCGGGGGG6:ECGGAFDC>85@C*5DFFCGEEEEE88<AF88C589C+8AFF*:*=*9*<:CF5AFFG=12;D*@CC7CC*9@F*75=).8D09)+++193::9+++*10*1)4)/5)8*9*;)0))..)/**..+.4,(((-)(.)))-(7))(-(
@M03506:14:000000000-AKVR1:1:1101:15094:12067 2:N:0:48
GATAGGACTACTGGGGTTTCTAATCCTGTTTGCTCCCCACGCTGTCGCGCATCAGTGTCAGAAACTGCCCAGCAGACCGCCTTCGCCACCGGTCTTCCTCCGGATCTCTACGCATTCCACCGCTACACCCGGCATTCCGTCTGCCTCTACAGCCCTCGAGTGTGACCGTCGGCACGGCAGACCCAGCGGTGTGCTCCGGGCTTTCACCACCACCTTCTCAAAACACCTACGCGCGCTTCTCGCCCACTCGCACCGGCCAACGCCCGCACCCCGCGTAGTACCGGCGCTGCTGTCGCGGCGC
+
6C9,A8CCE@FA,CCC@:6,<<<EEDCFEC,6C,,C,C<@C@FECFGFGC@,@F9CAFGFEFF<F,,FC,9CFFFD,,8CCDF,6FCFF<F7=+?,C???,@7??+:,,,5::4@+CEEFE:+46C,,AC@+++@<F,A@@D=,@B8,63;=,1+7@3+@C;>E,=,@:**5*4CE**4=*,/4,6,4*14*1+++5**5?2=FF9+++:**250+*28+0****/0)+*.7)0))4>)+3**/***.*2*)0.)))()2)..))*27E3*.)/*2*(00-)((,(()-)))/.(*))(((
@M03506:14:000000000-AKVR1:1:1101:1892:12081 2:N:0:48
GATAGGACTACCGGGGTATCTAATCCTGTTTGCTCCCCACGCTTGCGTGCCTCAGCGTCAGTACCGGGCCAGTGAGCCGCCTCACCCACTGGCGTTCTTGCGAATATCTACGACTTCCACCTCTACACCCGCCGTTCCACCCCCCCCTCCCTGACTCACGATCGTCAGTATCAAAGGCAGTTCTTGAGTTGAGCTCCAGGACTTCACTCCTGACTTAAAAACCCGCATACGCACCCGTTCCGCCCAGTGCTTCCGAGCCACGCCACCCCCCTTCGTCTCACCGCGCCATCCGCACCGTAGC
+
CCCCCCGD@C6E:C+@@F8FEF,6<,EF@F9@9,;C8CAECFC,,C@FFGC,;6C6@FFEEFCFF68@F+@F<CCCC<+F+?,,,:9,?A,4,++@C+AF,+>:FF9?,C,48+@+,5F?<4A,AFFF,++++33+=3@F,3++338*@*>,8,1,,2,=878*=:C5BC,<C7B,,6,3?+<9+?C6+5+4<C+3>++03*55@FC+<FCF+;037**097C*9D)7**7C5)8*(1)2;/**9E;9++3*965*7()+)0)1)*85:>DE)7/*/()+)(((,(20(0(()-(1)),((
@M03506:14:000000000-AKVR1:1:1101:3072:12083 2:N:0:48
GATAGGACTACCAGGGTTTCTAATCCTGTTTGATCCCCACGCTGTCGCGCCTGAGCGTCAGATACGAGCCAGTGAGCCGCCTTCGCCACCGGTGTTCTTCCCAATATCTACGAATTTCACCTCTACACTGGGAATTCCACTCACCTCTCTCGTCCTCAAGTCTCACAGTTTCAATGGCATTTCCGGAGTTGAGCTCCGGGCTTTCCCCACTGCCTTGAAAGACCACCTGCGCGCGCTTTACGCCCAGTAATTCCGCACAACGCTCGCCCCCTTCGTACTACGCCGGCTGGTGGCACGAAGT
+
CCCCCGGGGGGGGGGGCGGGGGGGGGGGGGGGGGGGGGGGGGGGGGGGGGGGGGGGGGGGGGGGGGFEGGFGGGGGDGGGGGGGGGGGGGEEFEFGGEGGGGG8FCGGFGGGGGGGGGDFGGDFDAFFG?FGCFGGGG9EAEBFGGF?DEGEFGGGGG?GFGFFGG?DFGGEFCDAGG,@EGAEEG+;C8;;,@,3@9*91*=,5=CE,@?C,;6C48A9+*?6CG:4+;)*9BE3>*53<5<CDG56+2<1@?**)456@)57**25E@5;)9*2*(8+-((322()(),(),(2))(-,
@M03506:14:000000000-AKVR1:1:1101:13640:12099 2:N:0:48
GATAGGACTACTGGGGTATCTAATCCTGTTTGCTCCCCTGGCTTTCGTGCCTCAGTGTCAGGTATTGTCCAGGGACTCGCCTTCGCCACTGGTGTTCCACTTGATATCTACGCATTTCACTGCTACACCAAGTATTCCAGTCCCCCCTCCAATCCTCAAAGCAAGGTAGTTTCCAATGCCATTTCCAAGTTGAGCTTGGAGATTTCACATCCGACTTTCCTCACCACCTACGCACCCTTTACGCCCAGTGAATCCGAACCACGCTCGGGACCTCTGTATGTCCGCGGCTGCTGGCACCGAG
+
CCCCCGGGGGGGGGGGFGGGGGGGGGGGGGGGGGGGGGGGGGGGGGGGGGGGGGGGGGGGGGGGGGGGGDFGGGGGGGGGGGGGGGGGGGGGGGGGGGGGGGGFDGCGGAGFGCCCFFDFGGGFGGGGFFDFGGFFFFFCFGGFFGGGGGGGFGGGGGFG9?8EGG?FGG9FGGCDEFDGFF,@DFF,@FCFGGGGCFC8EFC73EEGGDC7:++49DFGFF>C97>BCFFEC>9DDG4CF?DGG=5?,99++80573C*..):/*/0*:C:)99CF)9+)..((40B6>0))(20?32(-
@M03506:14:000000000-AKVR1:1:1101:27483:12150 2:N:0:48
GATAGGACTACCCGGGTTTCTAATCCTGTTTGCTCCCCTAGCTTTCGCGCCTCAGCGTCAGTTATGGTCCAGTGCGCCGCTTTCGCCACAGGTGTTCCTCCCGATATCTACGCATTTCACCGCTACACCGGGAATTCCACGCACCTCTCCCATACTCCAGCACCACAGTTTAGCTTGCAGGCTCTGAGTTGAGCCCAGAGTTTTCTCAAGTTACTTTTGTCGCCGCCTACGAACCCCTTACGCCCACGAATTCCGACCAACCATTGCTCCCCCACTTCTACCCTGGCTTCTGTCACGTAGG
+
CCCCCGGDG9FFFEGEGGGFGGFFGFCFEFGGGG,CFGGGCGFAFGDFCBFEGGGGGFGGGFFFGGGGGFGGG9E@FGDFE=DCCGDGGGFGGGGEFFFCFEG7FGGGGGGGG7BFGGAFGGGGGGGG,+B+@CFGGFDGCEGGGFGFGG3DBEFGG,D8FGGFGF?@,@3,3=E,,@?,:C,:8;7?DGFE:D?@E,,4B7FF,,,44*2+441,B8;0=*5*/<)8*88**).*(18+@**59C*)1*1.*/99)(95;).*2+28+97)<7*2+.0+-),)((4)()).15)*8).((
@M03506:14:000000000-AKVR1:1:1101:11528:12154 2:N:0:48
GATAGGACTACCAGGGTATCTAATCCTGTTCGCTACCCACGCTTTCGTCCATCAGCGTCAATCCATTAGTAGTAACCTGCCTTCGCAATTGGTATTCCATGTAATCTCTAAGCATTTCACCGCTACACTACATATTCTAGTTACTTCCTAATAATTCAAGATCTACAGTATCAATGGCCGTTCCATCGTTGAGCGATGGGCTTTCACCACTGACTTATAAACCCGCCTACGGACCCTTTAAACCCAATGATTCCGGATAACGCTTGGATCCTCCGTATTACCGCGGCTGCTGGCCCGGAGT
+
CCCCCGGGGGGGFGGGGGGGGGGGGGGGGGGGGGGGGGGGGGGGGGGGGGGGGGGGGGGGGGGGGGGGGGGGGFGGGGFGGGGGGGGGGGG?FGGGGGGGGGGGGGGGGGGGGGGGGGGCFGGGGGCGGGGGGGGGGGGGGGGGGGGGGCFGGGGGGCGGGGGFFGGGGGGGGCCFGGGC8EGGGGGEFF88DF68FGEGGFGGGG,AFGGFGDCCDFFF@85C*?>BEF*1;A4D);ACG988778669986=?C57/+/).87AE45)0+;*=;839+))(((-()(8))0(4*))21,
@M03506:14:000000000-AKVR1:1:1101:21605:12158 2:N:0:48
GATAGGACTACCGGGGTATCTAATCCCGTTCGCTCCCCTAGCTTTCGCACTTCAGCGTCAGTGTCAGCCCAGCAACCCGCCTTCGCCGCAGGTGTTCCTCTCGATATCTACGCATTTCACCGCTACACCGAGAATTCCAGTTGCCCCTTCTGCACTCTAGCCCCGCAGTATCGGTTGACCTCTCTGGGTTAAGCCCAGAGATTTCCACACCGACTTGCGGTGGCCGCCTACGCCCCCTTTACGCCACGTAAAGCCGACCAACGCTCGCCCCCGCCGACTTTCTGCTGCTGCTGGCACGGCG
+
CCCCCGGGGGGGGGGGGDFCEGC@FGGGGGGGGDGGCGGGGGGGGGGGGGGGGFGGD@FGGGGGGGGGGCEGFGGGCFGGGGCFCEGGGEGDGFGGGEEF9<F?8=FGCCC<E@:BFGGGGEGGGGFGGG:F:+A<FF9F=3=>,@+@,@EDCFGCF7D99AEEDEC*@7,@*@*BEF9:6,4,26,15=8,,5?@8=C5C7,,,,,+35*)/)*3*;)79/)*;>B5=3;5C)09,)800ADG9*/./2;)*9>3)-175.)59**)/)18)9?5*()*-.)-.-86)).))((*053(-
@M03506:14:000000000-AKVR1:1:1101:9925:12187 2:N:0:48
GATAGGACTACCGGGGTATCTAATCCTGTTTGCTCCCCACGCTTTCGCACCTGAGCGTCAGTCTTTGTCCAGGGGGCCGCCTTCGCCACCGGTATTCCTCCAGATCTCTACGCATTTCACCGCTACACCTGGAATTCTACCCCCCTCTACAAGACTCTAGCCTGCCAGTTTCGGATGCAGTTCCCAGGTTGAGCCCGGGGATTTCACATCCGACTTGACAGACCGCCTCCGTGCGCGTTCCGCCCAGTAATTCCGATTAACGTTTGCACCCCCCGGATTCCCGCGGCTGACGGCACGGAGG
+
CCCCCGGGGGGGGGGGCGGGGGGGGGGGGGGGGGGGGGGGGGGFGGGGGGGGGGGGDGGGGGGGFGGGGGGGGGGGGGGGGGEGGGGGGGGGGGGGAFGGGGGEGGGGGGFGGGGFGGGGGEGGGGGGGGFFDDFCGGGGGFFGEGGGGG;FGGGGGGGGGGGGGGGFEGEFGG8CE6CEFC<FFG6EE9FGFGGGGGGGEGF?7+=FDGDCEGDEC7FCF4>/5>B;*9:A*<>G(9D5FGGGG5@:?<9*9/*9*3C7=5)09*</A?<.5D***-)+-4,((,2)(.((07(95.(,(
@M03506:14:000000000-AKVR1:1:1101:6896:12223 2:N:0:48
GATAGGACTACCGGGGTATCTAATCCCGTTCGCTCCCCTAGCTTTCGCGCATCAGCGTCAGTGTCGGCCCAGCAACCCGCCTTCGCCGCAGGTGTTCCTCTTGATATCTACGCATTTCACCGCTACACCAAGAATTCCAGTTGCCCCTTCCGCACTCTAGCCCCGCAGTATCGGTTGACCTTTCCGGGTTAAGCCCGGAGATTTCACAATCGACTTGCGGTGGCCGGCTCCGCGCCCCTTACGCCCAGGCAATCCGAACTACGCTAGGCCCCGTCCTATCACCGCGGCTGCTGGCGCGAAG
+
CB<@CFGDFF<EC@7@FBEFFFFFFEFEFDF;@,6@CFFFF8C@<FFGBC7@CEFGCCGGGEEFEE7C:::CCEFFEFCFCFEG@F:@FFGDE=FGCDFCFFFAFCCG<FGGGC+@@FAFE=F7FGGEGGEFGGC<FFFDCEFFGG+3D@FE>E8EEGF,,;EG>EEGDG@F****4,,,4<,?C*?5?CCE99F5:=?*:7EC<C<CGCDC:<8/**.:C)70*)).**0*9<3C0).ACCCDDE85**1)/9*190/*//))1;1)*99))1;*2)*+)-(,4-4)(03.622)0.(-,
@M03506:14:000000000-AKVR1:1:1101:4449:12249 2:N:0:48
GATAGGACTACCAGGGTTTCTAATCCCGTTCGCTCCCCTAGCTTTCGCGCCTCAGCGTCAGTGTCAGCCCAGCAACCCGCCTTCGCCGCAGGTGTTCCTCTTGATATCTACGCATTTCACCGCTACACCAAGAATTCCAGTTGCCCCTTCCGCACTCTAGCCCCGCAGTATCGGTTGACCTTTCCGTGTTAAGCCCGGAGATTTCACAATCGACTTGCGGTGGCCGCCTACGCGCCCTTTACGCCCAGTAAACCTGAACAACGCTTGCTCCCCCCCTACTACCGCGGCGCCTCGCACGCAG
+
CCCCCGGGGGGGGGGGGGGGGGGGGGGGGGFGGGGGGGGGGGGGGGGGGGGGGGGGGGGGGGGGGGGGGGGGGGGGGGGGGGGGGGGGGGGGGGGGGFGGGGGGFGGGGGGGGGDGGGGGGGG7>FGGGGGGGGCGGGGGGCBFGGCEGGGGGEEGGGGEF@DEECECEG,@EGCEEGGFGCGGGG,CE7@;>A68:*=5:CGGGCGF?FF3FGE5*285C3)C57@5C5:=CBFC6).<<<997=:)<<+6*77CF)0+7).CD**73@*)0/1*:(.96>FF(,4)(),()(3)8@((-
@M03506:14:000000000-AKVR1:1:1101:17610:12254 2:N:0:48
GATAGGACTACAAGGGTTTCTAATCCTGTTTGCTCCCCACGCTTTCGTGCCCCAGCGTCAGTATCTGGCCAGCGAGCCGCCTTCGCCACTGGTGTTCTTGCGAATATCTCCGCATTTTACATCTACCCTCGCCGTTCCACTCACCTCTCCCGAACTCAAGATCATCAGTCTCATAGGCAGCTCTGGCGTCGAGCCCCTGCACTTAACACCTCACTTCAAGACCCGCCCACGCACACCTGACCCCTAGTGCCTCCCGCGCACGCACTCCCCCTTGCTACTACCCCGTCGTCTCCAGCTCACT
+
CCCCCFFECCCF9-,6--=6CFFGG<,;C,,,;,C6,B@66C@@DE:CD,C,::,C@C@,B;,C@,C,,,:C,7@F++@@:?,C<,C,?,E=C,B?<F,:,@B:>D,CF,,4+++8A9,,9B,AA<5E<BF+++86,,8>38>=DDFED,D++6+=E3,,,,,,,37,@,58,,@@<,,583,3;4,**4*4>**=***,,*55,,4,4:0*+*550;+4****)2.)*/)/)0)9,0/*<?7*/*2/+++*))1)/()1807))*2)2.1))*3++))+)((47-,)()((*)(*)0)))
@M03506:14:000000000-AKVR1:1:1101:13018:12264 2:N:0:48
GATAGGACTACCGGGGTATCTAATCCCGTTTGCTCCCCTGGCCTTCGTGTCTCAGTGTCAGGAACTGTCCAGAGACCCGCCTTCGCCACTGGTCTTCCTCATGATCTCTACGCATTTCACTGCTACACCATGAATTCCAGTCTCCTCTCCAGTCCTCAAGCACCGCAGTATCGAATGCAGTTTCGGAGTTAAGCTCCGAAATTTCCCACCCGACTTACGGCGCCACCTACACACCCTTTACGCCCAATGAATCCGAACAACGCTTGGGACCTCTGTATTACCGCGGCTGCTGGCACAGAGT
+
CCCCCGGGGGGGGGGGGGGGGGGGGGGGGGGGGGGGGGGGGGGGGGGGGGGGGGGGGGGGGGGGGGGGGGGGFG@FGGGGDGGGGGGGGGGGFGGGGGGGGGGFGGFGGGGGGGEDDFGGGGGGGGGGGGGGGGGGGGGGGGGGGGGFGGGGFGGGGGGGGGGGGGDGGF3FCFFCEFEGFFDF6=C6@EGC,<;@FGGE>5F9E,@,6?>G5CEG+:?*C?DG)CAA7D468>BGD<;;>555C=C4=+9;@A5//2DCF>BDCC54C@D)6CFG+6/36<:2((-5(32278(*5)82.
@M03506:14:000000000-AKVR1:1:1101:10696:12275 2:N:0:48
GATAGGACTACCGGGGTATCTAATCCCGTTTGCTCCCCTGACCTTCGTGCCTCAGCGTCAGGAACTGTCCAGAGACCCGCCTTCGCCACTGGTCTTCCTTACGATATCTACGCATTTCACCGCTACACCGTAAATTCCAGTCTCCTCTCCAGTCCTCAAGCACGGCAGTATCGAATGCAGTTTCGGAGTTAAGCCCCGAGATTTCACACCCGACTTACCGCGCCGCCTCCGCACCCTTTACGCCCAATGAATCCGAACGGCGCTTGCGACCTCTGTATTCCCGCGGCTGCTGCCCCAGAGT
+
CCCCCGGGGGGGGGGGGGGGGGGGGGGGGGGGGGGGGGGGGGGGGGGGGGGGGGFGGGGGGGGGGGGGGGGGGGGGGGGGGGGGGGGGGFGFGGCGGGGGFGGGF:CFFGGGG:FGGGGGGEGEGGFGGEGGGGGGGGCFGGFGGGGAFFEGGGGGGGGFFFFECECEGGCCEFGGFGGGFECCEEE5@DFEEGGGC9EC>*>D:FGGF5C4CDCG+;AED):CC>>5*2=ECBBG?<F<:*97DE*<C9C/*<G<32C5>3;55F*.:@C0<*+3<)906>80(((0(8),*((1.)(()
@M03506:14:000000000-AKVR1:1:1101:15502:12344 2:N:0:48
GATAGGACTACCAGGGTTTCTAATCCCGTTTGCTCCCCTAGCTTTCGCTCACTCAGCGTCAATGCCGGTCCAGGATGCCGCCTTCGCCACCGGTATTCCTCCAGATATCTACGCATTTCACCGCTACACCTGGAATTCTGCATCCCTCTCCCGGATTCAAGACATCCAGTATCGGATGCAGTTCCCAGGTTAAGCCTGGGGATTTCACATCCGCCTTAGTTGGCCGCCTACGCGCCCTTTACCCCCAGTAATTCCGACCCTAGCCTCCCACCCCTTTGTATCGCCCGCTTCTGCCCCGCGG
+
CCCCCCG?FGFCEGGGFECFEEEFFFGGGFFEFG<E@FEFGGFFDFFGGGGGGGG<FGFGGGCFGEG7C@FEGF7FEGGGGCGDGG:FCEGG@FBCF9FGGEDCFDGGGC?EGG+FBFFGFGGGEEGGGGG<8FFFGGG=F9FG=?FF,33=CE+3@EGG9,@D8,>8DE,3E;86@ECGFDE9=3<954>C9CFCF,@CE4:,><E,,:**AC*=**?FG+*,088:E3FC))2>(9)5+1**/1*.<:<9**229()*)))**3*.;)*)09**3-/+).41((-<(),)*))/0)(,(
@M03506:14:000000000-AKVR1:1:1101:19444:12349 2:N:0:48
GATAGGACTACAAGGGTATCTAATCCCGTTTGCTCCCCTGGCCTTCGTGCCTCAGTGTCAGGAACTGCCCGGAGATCCGCCTTCCCAACTGGTCTTCCTCACGATATCTACGCATTTCACTGCTACACCGTGAATTCCGATCTCCTCTACAGTCCTCGAGTCACGCAGTATCCGGTGCCATTTCGGCGTTGAGCTCCGAGCTTTCCCACCAGACCTTCGCCCCCACCCACCCCCCCCTTACTCCCCACCCACCCGCTCACCCCCTTCCCCCCCCCTATTCCCCCCCCCCCTCGCCCCCAAC
+
CCCC<EEFFFCFGFGGEFFGGGGGGFGG@CFCF@FCFFGC8EGGGGGGFGGGGGGGGFFGFFFEG,CFGGGG@FC,CE<CE@CF,6,@FFFCGFF,FGGGGFE,DE=B?FFFEC@BFF9B,<F<EFGGGCA444,9EEBF:BEGGFCD9E,8@=8,7@C+DDGFCG6+6,,,3+83@88=367@:6@C@4*@6D;C,***1*5,52,,=39*,24,**):7*22)2))*1):)0)/())+3+:65**)***)08)))()0).0))2*.07C).)***,9+4<((((()()(()((1))(-(
@M03506:14:000000000-AKVR1:1:1101:24081:12365 2:N:0:48
GATAGGACTACCGGGGTATCTAATCCTGTTTGATCCCCACGCTTTCGCGCCTCAGTGTCAATGTCGGTCCAGTTGGCCGCCTTCGCCACGGGTGTTCTTCCCAATCTCTACGAATTTCACCTCTACACTGGGAATTCCACCAACCTCTACCGAATTCAAGCAAAGCAGTCTTAAGTGCACTTCCAGGGTTGAACCCTGGGCTTCCACACCCAACTTGCCACGCCCACTACGCCACGTTCACCCCTAGCTATCCCTGATAACCCCCCCCCCCACCCTCTCACCTCCTACGCCTCAACGGAAT
+
CCCCCFGGGFGGGGGGGGGGGGGGGGGGGFGFFFGGGGGGGGGGCG>FEGGGBFFFEGEDGGG<CFCGGCFFFGGFFGGGCGGFDEGDGG+@FGFF9FFEGGGGFGGEFGGDE8E<@FCFGDFFCFFGGG?C,AA?FGGGGGGE>,6>DA,=66@+@FFDCECD<FGFFGGC,7@E7>E,@,26@;,*5,*,,5@CFCE*;C,,,,2,41):*10>81;,*/)1)*:A6;)2)):)/2)+<9*)***)++3)/)*0*)*0*))11**)*05)011**,)+.,8(((.*()-()()*.)(((
@M03506:14:000000000-AKVR1:1:1101:26168:12368 2:N:0:48
GATAGGACTACCGGGTTATCTAATCCTGTTCGCTCCCCACGCTTTCGCTCCTCAGCGTCAGTTACTGCCCAGAGACCCGCCTTCGCCACCGGTGTTCCTCCTGATATCTGCGCATTCCACCGCTACACCAGGAATTCCAGTCTCCCCTGCAGTCCTCCAGTCTGCCCGTATCGCCCGCACGCCCACAGTTTAGCTGTGTGTTTTCACGAACACCCCGACAACCACCCCACGAGCTCTTCTCGCCCAGTAATCACGGTCAATCCCCGCCCCCCTCGTATTACAGCGGTGTCGGCGCGCTCGC
+
CCCCCDGGGF@AFEE+8@EFFGFGGFGEGGGGGGGGG>C@CFEGFGGC7<FFGGC8CF7F,C@GG<<9CDF<@FFFGG@76?=EFGGG7A@CF@FGGGG9FAFGGGEAEGCFGG+@FEEF8:7>:FFG,A,?:A=DEFCGGGFFCF@E68,3E,63>@8?CDD8AD>EE>6>@E+@1@;EGEG5*88CG,5,,>;<,014,8C@CF7,*))2*2*3)2)*1*1**/8):C@*/:BF4C7+02C)9*2/++3**017*(*<**7***208><))/*1*(0+)).492(5()-(.,()0)(((
@M03506:14:000000000-AKVR1:1:1101:6232:12427 2:N:0:48
GATAGGACTACCCGGGTATCTAATCCTGTTTGATCCCCACGCTCTCGTGCCTCAGTGTCAATATTCGTGTAGTGAGCTGCCTTCGCAATTGGTGTTCTATGTCATATCTAAGCATTTCACCGCTACATGACATATTCCGCTCACCTCCACGGTATTCAAGACAGATAGTATCAATGGCAGTTTCCGGGTTAAGCCCGGAGATTTCACCACTGACTTACCTGCCCACCTACGCACCCTTTAAACCCAGTGAATCCGGATAACGCTTGCACCTTCCGTCTTACCGCGGCTGCTCGCACGGCGT
+
CCCCCGGGGGGGGGGGGGGGGGGGGGGGGGGGGGGGGGGGGGGGGGGGGGGGGGGGGGGGGGGGGGGGGGGGGGGGGGGFGGGGGGGGGGGGGGGGGGGGGGGGGGGGGGGGGGGGGGGGGGGGGGGGGDFGGGGGGGDGGGGGGGGFGGGGFGGGGFCDFGGGGGGGGGGGFGFGGGGGGGGGFEE>6BF9DFFEE68C3;@EC7CFGFCCCFGGFGFGFG7CFGBF,CBGCEFD=FFCFGGGGG=F92+;A)>C3<*+6)):CFFAFF*)09C6*.0:<B(41615770))-(18>07(
@M03506:14:000000000-AKVR1:1:1101:13680:12453 2:N:0:48
GATAGGACTACAAGGGTATCTAATCCCGTTTGCTCCCCTGGCTTTCGTTCCTCAGTGTCAGTTACAGTCCAGAATGCCGCCTTCGCCACCGGTGTTCCTCCAGATATCTACGCATTTCACCGCTACCCCTGGAATTCCGCATTCCTCTCCTGCAATCAAGCCATCCAGTACCAGACGCAGTTCCCCAGTTAAGCGTAGGGATTCCACGTCTGACTTAGTTGGCCCCCTACGAACCATTTAGGCCCAGTAATTCCGAACAACGCTTCCCCCCCCGTCATTGCGACGGCCACGGGACCATATG
+
CCC8AFF-CCEFGGGECFFGDE9EGGGBCFDC,CFFFEFG8ECEAFGGGGFFFFD@FGFGGFCFG<FC9EEGAF9F<@F@FE:F@FG7FFGFF@B8<?F,A8EDFF,:,C?7@:C?5E<F94++8@,ADF?@FEFFF,A:BC4E@,@9D>EFGD,,6,3,BEDEFC,666,,,,6B@>+@>=:DEG6+,35,7D8++484,*@6E,5AE7C*==7<+=4,5;D7**/)*;A=//2*)+15++*;*2/)<B++3@C**,:C5.5*9:<)*7>)./*21(*+.(((-((0(.-(8(4>50)).
@M03506:14:000000000-AKVR1:1:1101:18505:12455 2:N:0:48
GATAGGACTACTGGGGTATCTAATCCTGTTTGCTCCCCACGCTTTCGTGCCTCAGCGTCAGGGCAGGCCCAGCCGGACGGCTTCCCCATCGGCATTCCAGTTGATATCTACGCCTTTCACCGCTCCACCCACTGTTCTTCCGGCCCCTACCTCCCTCAAGCCCGCCCGTTTGACCTGCTTGTCCACAGTTGAGCTCTGGGATCTCACAAAGCACTTGGCGATCCGCCTGCTCCCCCGTTACGCCCAGTGCTCCCGACCAACGCCCCAGCCCCCGCCCTCTCCCCTGCTGCTGGCCCCTGGG
+
CCCCCGFGGCEE@<@C@FFGFGGEGGGGGGGCGGF<FFC@EG@@FGGECFFDG8FFEGGEGFAFDF7FFGEGGGEEEB6C7>BFEGGGGGG7EGEGGGFCFGAEGFD9F9FCE+ACFFGGGGF@FEAFF+?@>A3??FCFF88BCCGG6=@E,4@,D8ECE?D@G@*@5,4*,522,,=,,4CF7DD,24,@:?9,5<C6,**1>,449*2>?CC++*2=))225>5>*5)<*)8D(17**/799C8?++0/055*/()*0)7)1/;>F31)0)**1()*..,,(-1).?).)((*0)(((
@M03506:14:000000000-AKVR1:1:1101:5666:12479 2:N:0:48
GATAGGACTACCGGGGTATCTAATCCCGTTCGCTCCCCTAGCTTTCGCGCATCAGCGTCAGTGTCGGCCCAGCAACCCGCTTTCGCCGCAGGTGTTCCTCTTGATATCTACGCATTTCACCGCTACACCAAGAATTCCAGTTGCCCCTTCCGCACTCTAGCCCCGCAGTATCGGTTGACCTCTCCGGGTTAAGCCCGGAGATTTCACAATCGACTCGCGGTGGCCGCCTACGCGCCCTTTACGCCCAGTAAACCCGAACAAGCCTCGCTCCCCCCGTATGACCGCGGCTACTGGCACGGAG
+
CCCCCGGGGGGFGE>FEGFGGGGGGGGGFGGGGBFGGGGGDGGGGCFGGGGGGGGGGGGGGGGGGGGGGGGCGGGGCGGGGEGGGGGEECGGGDFGGGGFFGGGGFGD9FE@EE+@EFGGGGGGFGGGGCFC>DFGGGGGGGGGCFGGGGGGGCGGGGCCGFB5CEE>EGGFGEEDGFGGG,9EFGCC*;8F+A<C85*18DFGF79C+*09E<5*/<:5CCCC4)00/*75)5>C9<)<<C<CD5*7<+2**)/)1(9*)))10**.*87))>**/(00.681;9,7().)*.1*/7(((
@M03506:14:000000000-AKVR1:1:1101:9133:12480 2:N:0:48
GATAGGACTACCGGGGTTTCTAATCCCGTTCGCTCCCCTGGCTTTCGCGCATCAGCGTCAGTGTCAGCCCAGCAACCCGCCTTCGCCGCAGGTGTTCCTCTCGATATCTACGCATTTCACCGCTACACCGAGAATTCCAGTTGCCCCTTCTGCCCTCTAGTCGCCCAGTATCCGTTGACCTTTCCGAGTTAAGCCCGGAGATTTCACAACTGACTTGTGCTGACCGCCTCCGCGCCCTTTACCCCCAGTAACACGCAACAACGCTGGCTCCCCCCGTATTTCCCGTGCCTCTTGCCGGCAG
+
CCCCCGGGGGGGGGGGGGGGGGGGGGGGGGGGGGGGGGGGGGGGGGGGGGGDFGGGGGGGGGGGGGGGFGDGGGFGGGGGGGGG?FGGG@FCFCFDFGGG9FGGGGGGGGGGGGCFFFGGG7F@FGGGGGGG::FFCFG,@D,=EFGG4@@;96D?D:BEFACC*@5><C,3,1:BCFEDCGFGGEE5;EGCFGB**=*>*5>CC+1:6:*8?<0;>:)0@;7*;)77/*0*1)7)43?CC9*291*0+0+**/*)90C*)0.7/**7*99)<C5**,)0))6)((-.(0)(*).*)),((
@M03506:14:000000000-AKVR1:1:1101:17012:12482 2:N:0:48
GATAGGACTACTGGGGTATCTAATCCTGTTTGCTCCCCACGCTGTCGCGCCTCAGTGTCAGCCACTGCCCAGCAGGCCGCCTTCGCCACCGGTGTTCTTCCGGATCTCTACGCATTCCACCGCTACACCCGGAATTCCGCCTGCCCCTACAGTGCTCGAGCCCAGCAGTTCGCACGGCCGCCGCGGGGTTGAGCCCCGCGCTTTCACCGCCCGCTTGCCGGGCTCCCTACGCCCCCCTTCCGCCCCATCATTCCCGCCAACCCCGCCTCCCCCCGCCTCCCCGCGCCGCCTCGCCCTCCGT
+
CCCCCGGGGGGGGGGFFG?@FGGGGFGGFG9CFGGGGGGGGGCGEFGFEGEGGAFGGGGFGGFGGGFGCGCFFGGGGGGGGG:F<FGGGGD:FEGGGGGGGGGGGEFDEGGGG+@=FFGFCEG>EGFCGG@CCCDEFF,CF78BD,@>+D88D9A9EC+;ED>3,@BCECG758>:7BC:*//:*1:5/5:++<A@EC5*:<*C0<FG5<)17C*2>FFCC<D**18)+1)*))5)())*2*77D5*0*++097*1),)*0)0>)*8)*)9)7/**2()*-,41((-)(04()4,/).(-(
@M03506:14:000000000-AKVR1:1:1101:27802:12533 2:N:0:48
GATAGGACTCCCGGGGTACCTAATCCCGTTCGCTCCCCACGTTTTCGTCACGAAGCGTCATGTGTCGCCCAGCAAGTTGCCTCCCCCACTGGTGTTCCTGTCGATATCTTCAGATGTAACTGTTAAACCGCCAATTCCACTACTCTCTACCAACTTCTAGAGAAACAGTTTAAAGCACAGACGACACGGTTGCGCCGCATGATTTCGCCACTCTAATGTACATCCGCCTACAGACTCCTTCCGTCCAGTAATGCCGGACTACACTGTGACCATCTGTATCACCGCCGCCTACGCGACGGCC
+
-,8A<E<-C--C@@CBF7,6CCC,C,,@F8,,+,;FF@@+86;C,,8@@,6,88@7@,,,6,9<,,8C@,,,6,:,,,,?6C,C,,8F+<<FG8ECD9<,,5:B:,+C,,:,,,9C@,AB,,95,,:?,8+8@+8,FGFF>,,8@3,6,C,,@6,766,,,,63@EG,@E,,,7,@,:6@68+@+*@@>F*3,*1=@E5**4,,,,4*=8*2*0++13+2+1++58)=**07*+)2)0*3+*/**:*)2+0/**0))2)*)06**0+0<*2))2+++.*+).(,2(27()(,)(().)(-(
@M03506:14:000000000-AKVR1:1:1101:15060:12547 2:N:0:48
GATAGGACTACCGGGGTATCTAATCCTGTTTGCTCCCCACGCTTTCGCGCCTCAGCGTCAATTACGGGCCAGATAGCCGCCTTCGCCACCGGTGTTCTTCCCAATATCTACGAATTTCACCTCTACACTGGGAATTCCACTATCCTCTCCCGCATTCAAGCTCATCAGTATCAAGCGCAGCCCCCAGGTTGAGCCCGGGAATTCCACGCCTGACTTGATAAGCCGCCTTCGCGCCCTTTACGCCCAGTAATTCTGAACAACGCTTGCCCCCTTCGCTCTCCCGCTCCTGCTGGCACGAAGC
+
CCCCCGGGGGGGGGGGEGGGGGFGGGGGGGGGGFGGGGGGGGGGGGGGGGGGGGGGGGGGGGGGGGGGGGGGGGGGGGGGGGEGGGC@FGGGGGGGGCGFGGGGGGGGEFCFGDGGGFGGG9FGGGGGGGCGFFGGGGGGCGGGGFF,@@D>EEGGGCF<FFGGAC,@EGCC7EDFEGE*4@EE>*AF?CG7:<:DGE*7*0<,59A5EC58GDCE**+2;:*<CGF)**)*1)0>(00++*157**0+33169CFF?C65)7*1*;?F@3).0***(0+(.334(,)))()/2(2))-1(
@M03506:14:000000000-AKVR1:1:1101:4445:12551 2:N:0:48
GATAGGACTACCGGGGTTTCTAATCCCGTTTGCTCCCCACGCTTTCGTGCCTTAGTGTCAGAAATGAGCCAGTAGACTGCCTACGCCATCGGTGTTCCTGCTAATATCTACGGATTTCACTCCTACACTAGCAATTCCATCTACCTCTCTCACTCTCAAGCTTGCCAGTTCAAATAATGGATGTATGGTTGAGCCACACGATTTCACTATTTGCTTAACATGCCACCTACGCAACTCTTTACGCCCAGTAAATCCGGATAACGCTTGGGTCCTACGTCTGACCGCGCCTGCTGGCACGTAG
+
CCCCCGGGGGGGGGGGGGGGGGGGGGGGGGGGGGGGGGGGGGGGGGGGGGGGGGGGGGFGGFGGGGGGGGGGGGGGGGGGGGGGGGGGGGGGGGGCFFGGGGGGGGGGGGGGG>EEFGFFGGGGFGGGFGGGFGGGGCAFGGCGCEGEG9FGFF99FCEGGGFFFGGGGGFGA8FGGGGFFFGGFGGFGGG8,@DFGCG7CGGGC:CE;CGFGFGFGGFGGCC?5>96?D41/3?4>CF9CB7CC7/6EEFAAAFGGFGGA=>GGDFBGFGAA7<*3()*6420;>0.,).()(-*9>:?,
@M03506:14:000000000-AKVR1:1:1101:18858:12568 2:N:0:48
GATAGGACTACAGGGGTATCTAATCCTGTTCGCTCCCCACGCTTTCGCTCCTCAGCGTCAGGTAAGGCCCAGCACGCCGCCTTCGCCACCGGTGTTCCTCCTGATATCTGCGCATTTCACCGCTACACCAGGAATTCCCCTTGCCCCTACCTACCTCTAGCCAGCCCGTATCCACCGCAGCCCCACAGTCAAGCCATGGGCTCTCACGGCAGCCCCGACCACCCCCCCACCAGCCCTCTACCCCCCAGACCTCCGCACAACCCTTCCGCCCCACCTCTTCCCCCTCCCGCTGCCCCGCTGC
+
@CCCC@FGGDE@CF,@B@EFGGACEGGGGGG;:@DCFGCC@FCFGFFGGFC<FGGGCFGCF<FFGECF@FCEG89@FG@:FEBFDFB7BEFF7@CEGGGG8F@?FGFGD<<FG+CE,C,AABF:7BEFGGF+A33A5?,AF=,@8DFGFF89,1D3>9,,@?:DCC8++*,5ECGEEC1**=9>*>8,>,4,2<FF,84*=**15<C5*:<<57*=))0//**2)1<5/9)**7)91*0+<+9/12*0*/*/95/*),/*5)77*;F)/5/)0/8**)*+-48(4((),81()(1<).(-(
[truncated: 33,077,650 more chars]
