# Supplementary material for: Differential responses of the acidobacterial community in the topsoil and subsoil to fire disturbance in Pinus tabulaeformis stands
Source: PeerJ. 2019 Dec 11;7:e8047. doi: 10.7717/peerj.8047 (PMC6911345; doi:10.7717/peerj.8047)
Supplement: Supplemental Information 44 — C, unburnt control; A, represents a repetitive sample; 20, subsoil (10–20 cm). [file peerj-07-8047-s044.gz › peerj-07-8047-s044]

@M03506:14:000000000-AKVR1:1:1101:14820:1085 1:N:0:49
ATGAACTCCTACGGGAGGCAGCAGTAGGGAATCTTGCGCNNNNNNNGAAAGCCNNNNNNNGCCATGCNNNNNNNATGATGANNNNNNNAGGATTGNNNNNNNCTTTCACCGGGNNANNNNNNNACGGTACNNGGNNNNNNANNNCCNGCTANNNNNNNGCCAGCAGCCGCGGNNNNNNNAAGGGGGNNANCNNNGCTCNNAANNANNGGGCGTANNNNNNNCGTAGGCNNNNNNNTAAGTTGGGGNNGNANTCCCGGGGCTCAACCTCNGNNNNNCNTTCAAAACTGGATANNNTNAGTTC
+
@CCCCGGGGGGGGGGGGGGFDGGGGGFGGGGGGGGGGGG#######::CFGGG#######::CFGGF#######::C<FGF#######::C@FGG#######::BFGGGGGGG##:#######::BFGGF##::######:###::#:3D+#######:8@FCFEFGGGGGG#######166DGEG##*#1###4431##43##1##144=8=1#######*2;*AE9#######1227F?CFDG##1#2#*1:=CCECDG5CF?522#1#####*#.19C54AF?76(2*###0#0070)
@M03506:14:000000000-AKVR1:1:1101:10599:1113 1:N:0:49
ATGAACTCCTACGGGAGGCAGCAGTGGGGAATCTTGGACNNNNNNNGAAGGCCNNNNNNNGCAATGCNNNNNNNGTGAGGANNNNNNNAGGGTTGNNNANNNCTTTCGGCGGGGACNNNNNNNACGGTACCCGCAGAAGAAGCCCCGGCTANNNNNNTGCCAGCAGCCGCGGNNNNANNAAGGGGGCGAGCGTTGTTCGGATTTACTGGGCGTANNNNNNNCGCAGGGNNNNNNNTTTGTCGAGTGTGAAAGCCCCGGGCTTAACCTGGGGNNNNCNCTCGAAACGGGATGACTANAGATC
+
CCCCCGGGGGGGGGGGGGGGGGGGGGGGGGGG,EFFGGG#######::DFGGG#######::DFGGG#######::CDGGG#######::CFGGG###:###::DGGGGGGGGGGG#######::@FGGGGGGGGGGGGGGGGFGGGGGGG######46@FGFGFFDGGGGG####4##22:CFGGGGGGGGG5ECFGEEE>EGGCGDGGGGE?#######12;CGG*#######2*29;FEC=9:0:A?FGGGGCEBGGCCDF:>+7EG*####*#)/9CF;5=FGD49B0=41#)0)7)
@M03506:14:000000000-AKVR1:1:1101:13446:1138 1:N:0:49
ATGAACTCCTACGGGAGGCAGCAGTGGGGAATATTGGACNNNGNNNGCAACCCTNNNNNAGCCATGCNNCNTNTGTGAAGAANNNCNTCGGGTTGTANAGCACTTTTGTCCGGAAANNNANGNACTGGGTTAATACCCTGGTGTTATGACGNNANNGGAAGAATAAGCACCGNNNNACNTCGTGCCAGCAGCCGCGGTAATACGAAGGGTGCAANNNNNNNCCGGAATNNNNNNNCGTAAAGCGTGCGTAGGTGGTTCGTTAAGTCTGTCGTGNNAGCCCCGGGCCCAACCTGGGATTGGC
+
CCCCCGGGGGGGGGGGGGGGGGGGGGGGGDGG,EFGGGG###:###::CFGGGG#####::CFGGGG##:#:#:CFGGGGGG###:#:CFGFFEGGG#:CDFGG<FGGGGGGGGGG###:#:#:BFFGGGGGGGGGFGFGGGGGEGFFFGE##8##:8@FGFGGFFGGGGGE####86#6@FGGGFGGGGGGGGGGGECEG9E><CB*8BCEG9#######*3=:;CF#######*2*18CC7:**:5;5EE0<5CE=<D*//<<C7CC7:<>##2/)1C9B:5C)1769044;F4)))8)
@M03506:14:000000000-AKVR1:1:1101:18247:1148 1:N:0:49
ATGAACTCCTACGGGAGGCAGCAGTGGGGAATCTTGCGCAANGNNNGAAAGCCTNNNGNAGCGACGCCNCGTNGGGGAAGAAGGCTNTCGGGTTGTANACCCCTTTCAGGAAGGACGAAGCCACTCGGGTTAATAGCCCAGAGGGTGACGGTACNNCCAGAAGAAGCCCCGGNTANCTACGTGCCAGCAGCCGCGGTAATACGTAGGGGGCAAANNNNANNCGGAATTNNNNNNNGTAAAGGTGGCGGAGATGGTACGAGAAGTTATCAGGGGCAAATCGGGGCTGAACCCCGTGGAAGGG
+
CCCCCGGGGGGGGGGGGGGGGGGGGGGGGGGGGGGGGGGGG#:###::DGGGGG###:#::FGGGGGG#:CC#:CFGGGGGFEGGF#:=FGGGGEFG#:BFGGGGGGGGG?FFGGGGEGGGGGG@FGFF<CFFFGGGGGG8FGGGCCFFGGGG>##:6DFFGGGGGG7DEEG#6>#66C:F4<:FCCCFGGGGEDEEGGGGGG2?CEGGG5E:@####2##/1;*1*3#######2121;CF+0*2>)1:C*:??F+.9//22+<7ED:C6)))1A>=FG353/*)*9:*0(.77@36<))
@M03506:14:000000000-AKVR1:1:1101:17397:1168 1:N:0:49
ATGAACTCCTACGGGAGGCAGCAGTGGGGAATCTTGCACAANGGGNGAAAGCCTGATGCAGCGACGCCGCGTGGGGGATGAAGCATTTCGGTGTGTAAACCCCTTTCGACCCGGACGAATGCCTCGCAAGAGGACTGACGGTACGGGTATAAGAAGCCCCGGCTAACTACGTNCCNGCAGCCGCGGTAAGACGTAGGGGGCCAGCGTTGCTCGGAANTCNNGGGAGTAANNNGNTCGTAGGCGGTCCGGCAAGTTGGGAGTCAAATCTCTGGGCTTAACCCAGAGGCTGCTTCCACAACTG
+
CCCCCDFF9CFFE7@BCCE;@@F@F@FDGGGAFFFFGFGAE#:C<#:6:FCFCGA<FGC6CCEC@CDFGGGGGGGDG@FGGGGF<B@<<FGCCFCEFGGFAFEGCFEFFGDGGGCCGGFAFFGGGGGGG<<C7FGFC8FFGF:@F<F*CCCCGFF@F,<FCFEGGGFDFFCF#41#*4=FGFGDFE8?EC<<8*28>588ECC5@EGEEC+3;EC8#2*##1*/***<<###2#21/;/;CGG=**:<57*:>EF7<)*12+2<+?9*0:A)77*2C@DC*7>*:@G51*0)*09*9:>))
@M03506:14:000000000-AKVR1:1:1101:22375:1187 1:N:0:49
ATGAACTCCTACGGGAGGCAGCAGTGGGGAATATTGGACAATGGGCGCAAGCCTGATCCAGCCATGCCGCGTGAGTGATGAAGGCCCTAGGGTTGTAAAGCTCTTTTGTGCGGGAAGATAATGACGGTACCGCAAGAATAAGCCCCGGCTAACTTCGTGCCAGCAGCCGCGGTAATACGAAGGGGGCTAGCGTTGCTCGGAATCACTTGGCGTAAAGGGTGCGTAGGCGGGGCTTTAAGTCAGGGGTGAAATCCTGGAGCTCAACTCCAGAACTGCCTTTGATACGTAAGTTATTGAGTTC
+
@CCCCFFFGFG9@FGFFCB;FFGGCFGFECDG<FFGGFFCGGGF@E:@F@FFGFG8F<<FCGDFGEF<FGE@F=:FFAFGAFAFC<CE=AFFCCFFFFCF<E<EFDF?FGGGGDG@FFAFG@DCCFEE<7EEC+>FDFCDAF9FDCGGGDEFFC,=7@<:FD:7F7E@CFEGBC<,,2==FF>FDEGECF@FEEEDFC75*=CCF+<+<:@EE?EFC98C:8E;;CEF5/****1<?92<+++**5:)*<CE7++00>F*:07?6*2*+*0)*22+9*2:***33)**(/*)*****/91*
@M03506:14:000000000-AKVR1:1:1101:22972:1246 1:N:0:49
ATGAACTCCTACGGGAGGCAGCAGTCGAGAATTTTTCTCAATGGGGGAAACCCTGAAGGAGCGACGCCGCGTGGAGGATGAAGGTCTTCGGGTTGTAAACTCCTGTCATTTGGGAACAAGGCGCGTGTATTAACTGTACACGCGTTGATAGTACCAGAAGAGGAAGAGACGGCTAACTCTGTGCCAGCAGCCGCGGTAATACAGAGGTCTCAAGCGTTGTTCGGATTCATTGGGCGTAAAGGGTGGGTAGGGGGGGCGCTAAGTCGGGTGTGAATTTTCGGAGCTGAACTCAGAAACTACA
+
CCCCCGGGGGGGGGGGGGGGGGGGG@FGGGGGGGGGGGGGGGGGGGGGGGG@CGFFGGGGGGGDGGGG7FG@CFGGGDEGGDFGDFGFGGGGFGEGGCEAFFGCFFGFGGFGGGGGGGGGGGGEGGGGGFCFGGGFFGFGGGGE@FEFGGGGGFCB<@FGGGGFFGFGFG@:7CFFFG9FFGGGFEGGGGCFG>EC*8*BCBCD::FBCE9ECGGECGEE8EEGD8:92+<96*;::*98??=7C*/9ACF*7=*9*8<D:=40:DCD/)/)*2*3*9:7D>5*0)**5*9))**/0**)0
@M03506:14:000000000-AKVR1:1:1101:9943:1259 1:N:0:49
ATGAACTCCTACGGGAGGCAGCAGTGGGGAATTGTTCGCAATGGGCGCAAGCCTGGCGACGCAACGCCGCGTGGAGGATGAAGACCTTCGGGTCGTAAACTCCTTTCGATCGAGACGAACGGCCTCGGGGTGAATAATCCCGGGGAGTGACGGTACCGAGAGAAGAAGCCCCGGCTAACTCCGTGCCAGCAGCCGCGGTAATACGGGGGGGGCAAGCGTTGTTCGGAATTACTGGGCGTAAAGGGCTCGTAGGTGGCCAACTAAGTCAGACGTGAAATCCCCCGGCTTAACCGGGGAACTG
+
CCCCCGGGGGGGGGGGGGGGGGGGGGGGGGGGGGGGGGGGGGGGGGGGGGGGGGGGGGGGGGGGGGGGGGGGGGGGGGGGGGGGGGGGGGGGGGGGGGGGGGGGGGGGGGGGGGGGGGGGGGGGGGGGGGGGGGGGGGGGGGGGGGGGGGGGGGGGGGGGGGGGGGGGGGGGGGGGGGGGGFGGGGFFGGGGGGGGGDGGGGGGGGGGGGGGGDGGGGGGGGFGGGGC8FEFGGGGFEDG5CFGG:CFGEGGDCFDCF4CCCCFG7:7?>FE<5CFFBGGG375CED3)7*5>EFE>5))9
@M03506:14:000000000-AKVR1:1:1101:17308:1279 1:N:0:49
ATGAACTCCTACGGGAGGCAGCAGTGGGGAATTGTTCGCAATGGGCGCAAGCCTGACGACGCAACGCCGCGTGGAGGATGAAGATTTTCGGATCGTAAACTCCTGTCGAATGGGACGAAAAGATTGCGGGGAAACAGCCCGTGGTCCTGACGGTACCGCTAAAGGAAACCCCGGCTGACTCCGTGCCAGCAGCCGCGGTAATACGGGGTGGGTAAGCGTTGATCGGAATTACTGGGCGCAAAGGGCCCGTGGGCGGCCAACTAAGTCAGACGTGAAATCCCTCAGCTTAACTGGGGAACTT
+
BCCCCEF<EDGGGGECCFGGGGGGGGGFGEGA<FF9CFECC;FGG8F>GFDGD@FEGEDEGGGGGGDGGGGFG@FECCFCGC99FGFFGGGGGEE<FFGE,A<EFFGFC@FFC@BFEGF:CD@<DAFFE>*>BFF:AE1><F>76:<CGFGDGE7FC<*=C<CFFFF:<C@CCE:<*=;9C88;CC>98EF>>F*::58CC@@C8CCE/8**22+3<??***<+2?;CC6<?++<55*)/*/+*:527?**/9==C5.75*09+<*+*+*+011>=G6F40/8276**4:@9FFFEF3)0*
@M03506:14:000000000-AKVR1:1:1101:19125:1280 1:N:0:49
ATGAACTCCTACGGGAGGCAGCAGTGGGGAATATTGCGCAATGGGCGAAAGCCTGACGCAGCAACGCCGCGTGAGTGATGAAGGCCTTCGGGTCGTAAAGCTCTGTCGGAGGGAACGAATGCTCCAGGGGTTAACAGCCTCAGGAAGTGACGGTACCCTCAAAGGAAGCACCGGCTAACTCTGTGCCAGCAGCCGCGGTAATACAGAGGGTGCAAGCGTTGTTCGGGATCATTGGGCGTAAAGGGCGTGTAGGCGGGTTGTTACGTCATGTGTGAAATCCCTCGGCTCAACCGAGGAACGA
+
CCCCCGGGGGGGGDEFGGGGGGEGG<FCCCCFAFGAFFGGGGFGFGGGEGGGFFEF@CE7CFFFGFGGGEGEGGGGGGGGFFFGFFFEGGGGGGGGDGBF9<=FCFEGGCFGGE<FFCFA<9FAFDDEGGEGCCGGG?F,>FGFF3FGD;;7:CFGGGGFGGFFFF7@FF@FGC7<BC@CF9CCBC,<C:+:B<=FEG:8EF9@CE<:;CE8*8CGF5E=8C@FGGG*2/*:C++;*:CEDFGFD5:1**:?:0:C:>*)2:0+:FF<GF9/*7:<74:2*)75/)172C41<3:>557>)
@M03506:14:000000000-AKVR1:1:1101:20063:1294 1:N:0:49
ATGAACTCCTACGGGAGGCAGCAGTGGGGAATCTTGCGCAATGGTCTAACGACTGACGCAGCGACGCCGCGTGTGGGAGGACGCCCTTCGGGGTGTAAACCACTGTTGCCCGGGACGAACAGCTTCTTTCGAGGAGCCTGACGGTACCGGGTGAGGAAGCACCGGCTAACTCCGTGCCAGCAGCCGCGGTAATACGGAGGGTGCGAGCGTTGTCCGGAATCACTGGGCGTAAAGGGCGCGTAGGCGGCGCGGGCAGTCAACGGTGAAAGCTTGGGGCTCAACCCCGAGTCGGCCGTCGATA
+
CCCCCGGGGGGGGGGGGGGGGGGGGGGGGEGGGGGFGGGGGGGGGGGFGGGGGGGGGGGGGGGGGGGGCGGGGFGGGGGGGGGGGGGGGGGGGGGGGGGGGGGGGGF<DGGGGGGGGGGGGGGGEFFGGGGGGGDGGGGGGGGGGGGGGGGGGGGGGGGGD<F::FCFGGGGGGG>FGGGGGGGGGGGGG5CFFGGGGG>C/;CEGGGGGGGCGGG>CCGCCG9FGGGG>5EFGF=5:DEGEEC67EG==GGDEEG?FGGCCD7F3?CGGGFGGGEG3FF=FFEC>3>?C76:EF>B)37.
@M03506:14:000000000-AKVR1:1:1101:18152:1337 1:N:0:49
ATGAACTCCTACGGGAGGCAGCAGTGGGGAATTTTGCGCAATGGGGGAAACCCTGACGCAGCAACGCCGCGTGGAGGATGAAGTCCCTTGGGACGTAAACTCCTTTCGACCGGGACGATAATGACGGTACCGGTGGAAGAAGCCCCGGCTAACTTCGTGCCAGCAGCCGCGGTAATACGAGGGGGGCAAGCGTTGTTCGGAATTATTGGGCGTAAAGGGCGCGTAGGCGGTGCGGTAAGTCACCTGTGAAATCTCTGGGCTCAACTCAGAGTCTGCAGTCGAAACTGCCGTGCTGGAGTAT
+
CCCCCGGGGGGGGGGGGGGGGGGGGGGGGGGGGGGGGGGGGGGGGGGGGGGGGGGGGGGGGGGGGGGGGGGGGGGGGGGGGGGGGGGGGGGGGGGGGGGGGGGGGGGGGGGGGGGGGGGGGFFGGGGGGGGGGGGGGGGGGGGGGEGGGGGGCGGGGFGGGGGGGGGGGGGGEGGGGGGGGGGGGGGGGGGGCEGGDGEGDEEGGGC@FGGGGGEFGGGGGGDGGGGGGGEGGGGGG8FCGGGF6C:7CGDGC7CFF6FF6==G6DFGGGG?DGGG=F*79>F=C?7*:D@>))16)76?*
@M03506:14:000000000-AKVR1:1:1101:17778:1360 1:N:0:49
ATGAACTCCTACGGGAGGCAGCAGTGGGGAATTTTGGACAATGGGCGCAAGCCTGATCCAGCAATGCCGCGTGAGTGAAGAAGGCCTTCGGGTTGTAAAGCTCTTTTGTCAGGGAAGAAACGGTCTGTTCTAATACAGCGGGCTAATGACGGTACCTGAAGAATAAGCACCGGCTAACTACGTGCCAGCAGCCGCGGTAATACGTAGGGTGCAAGCGTTAATCGGAATTACTGGGCGTAAAGCGTGCGCAGGCGGTTTTGTAAGACTGTCGTGAAATCTCCGGGCTCAACCTGGGAATGGG
+
CCCCCGGGGGFGGDECEGGG@FGGGGGGGGGFEFGGGGGGGEGFFGGGGGGGGGGGGGGEGCGFGGGGGGGGD7CEFCFGGFGGGGGGGGGGGGGGGCGGG<EFFFFGGGDFCFGGGGGGFGGGGGGGGGFGFFGGAFEGGGGDFCFFGCGEGGDGGGGGGFGGGGGGFGDCGCEEFFGGGGGGFGGFCFEGGGGGG:CCF99:7?78BCGEGEGD>CC*CFGGGGDGFGEFGGGGGEDE=7?*2*:D=EGDC5E>E3D4EC:C99:>+;575*59*9**2).:55C?<G)4:FF>45?6)
@M03506:14:000000000-AKVR1:1:1101:16190:1379 1:N:0:49
ATGAACTCCTCGGAGGCAGCCGTGGGGAATATTGGACAATGGGGGCAACCCTGATCCAGCAATACCGTGTGTGTGAAGAAGGCCTTCGGGTTGTAAAGCACTTTAGGTTGGGAAGAAGTTGCGTAGTGTAAGAGATGATGCAATTGACGGTACCAACAGAATAAGCACCGGCTAACTCTGTGCCAGCAGCCGCGGTAAAAAAGAGGGTGCATGCGTTAATCGGAGTTTCTGGTCGTAAAGGGCGCGTAGGCGGTAGTATAAGTGAGATGTGAAATCCCTGGGCTGAACCTAGGAACTGTTT
+
ACCCCD<96FFFGGEC7FFG,@FEEGEGC8E@C,EE8<,F@8,,:@@DDF@<C6FA6CFF<FFF<C@,69,C,CA<?FFC@@=E,CFGDF44FFGEF<,EEFGGFG8FFGDFFF+FC@FD<DFCF@+,:EEE9A<?,CF?FFC<DAD9F7>F73F83=63>FG;=:=>FF7@FCFG,=>,D;,@3DF8EF7FF:7FEG,<,4*128**=CF2+8*8=C87+**8:**+3<A?++::E*12+*2755C3**3>C=*/<=C:ECFEFD+:9C767**20)29*))2*7=61*))00*0/*9*8
@M03506:14:000000000-AKVR1:1:1101:21025:1380 1:N:0:49
ATGAACTCCTACGGGAGGCAGCAGTGGGGAATCTTGCGCAATGGCCTAACGGCTGACGCAGCGACGCCGCGTGTGGGATGAAGCTCTTCGGAGTGTAAACCACTGTTGCCCGGGACGAATAGCTCGATTAATCGAGCCTGACAGTACCGGGTGAGGAAGCACCGGCTAACTCCGTGCCAGCAGCCGCGGTAATACGGGGGGTGCGAGCGTTGTCCGGAATCACTGGGCGTAAAGGGCGCGTAGGGGGTTTGATAAGGGTGTGGTGAAAGTCCGGGGCTCAAACCCGGATCTGCCGTGGCGG
+
@CCCCGGGGGGGGGGGGGGGGGGGGGGGGGGGGGGGGGGGGGGFGGGGGGGGGGGGFGGGGGGGGGGGGGGGEGGGGFGGGGGGGGGGGGGGGGGGGGGGGGGGGGGGGGGGGGGGGGGGGFFDFEEGGGGGGGGGGGGGGGGGGFAFGGDFEFFGGFCFGBCGCGEGG<9FFG<<CFC7FFGFCCCGG5?EFGFGGEGGGGGGEE>*8CCEGFEGG*8@F9+9CFFF>C8EC?FGCC7C*5CG55:CC=E7*:+:2<*//:5:=7C7C:<6C57ED5*99/*:*)15()*-*1<.))83)
@M03506:14:000000000-AKVR1:1:1101:14776:1487 1:N:0:49
ATGAACTCCTACGGGAGGCAGCAGTTGGGAATCTTGGACAATGGGGGAAACCCTGATCCAGCCATGCCGCGTGAGTGATGAAGGCCTTCGGGTTGTAAAACTCTTTCGCGCACGACGATAACGACGGTAGTGCGAGAAGAAGCTCCGGCTAACTTCGTGCCAGCAGCCGCGGTAATACGAAGGGGGCTAGCGTTGTTCGGAATTACTTGGCGTAAAGCGCGCGCAGGCGGTTCTTCAAGTCAGTGGTGAAAGCCCGGAGCTCAACTCCGGAACTGCCATTGCAACTGTGGAACTTGAGGAT
+
CCCCCGGGGGGGGGGGGGGGGGGGGGGGGGGGGGGFGGGGGGGGGGGGGGGGGGGGGGGGGGGGGGGGGGGGGGGGGGGGGFFGGGGGGGGGGGGGGGGGGGGGGGGGGGGGGGGGGGGGGGGGGGGGGGGGGGGGGGGGGGGGGGGGGGGGGGGGGGGGGGGGGCGGGGGGGGGGGGGGGGGGGGGGGGGGGGGGGCEEEGGGGG9+<FGGEGGEGGGGGGGGEGGDEGGGGGCCGGCGD?FGGGFDGGFEGGGDEB<C6+7FFGGGGGGFDDFCCFFGC4B?C)694C4<FF?FF:@40
@M03506:14:000000000-AKVR1:1:1101:10537:1520 1:N:0:49
ATGAACTCCTACGGGAGGCAGCAGTCGAGAATTTTTGACAATGGGGGCAACCCTGATCGAGCGACGCCGCGTGGAGGATGAAGGTCTTCGGGTTGTAAACTCCTGTCATTTGGGAACAAGTTGGACGCCGTAACTGCGCGTCCATTGATAGTACCAGAAGAGGAAGGGACGGCTAACTCTGTGCCAGCAGCCGCGGTAATACAGAGGTCTCAAGCGTTGTTCGGATTCATTGGGCGTAAAGGGTGTGTAGGTGGCGCGCTAAGTCGGGTGTGAAATTTCGGAGCGTAACCCCGAAACTGCC
+
CCCCCGGGGFFFGGGGGGGCGGGGGGGGGG@FGGGGEGGGGGGGGGGGEGGGGFFGFGGGGGGDGGGGGDFCFFFFDEGGG9EGGGFFGGEGGGGGGGGGGGGGGGGGCAFGFGGGGGGGGGGGGGGGFFFGGGGFGGFE<FCFCFFGCFGGGGFCEGGCFCFFGGGGGGGGGGEFGCGFA<<CC9FCCF7FEGGGGCECFGGGGGFCEFGGFGCE88E52+*8*1;97AFCFDF5*195?FE:E:*/<?EG4CCD8;7<C**++9:</95)*70<7@*>D)7:*8*7(*),55)).8=47
@M03506:14:000000000-AKVR1:1:1101:10855:1553 1:N:0:49
ATGAACTCCTACGGGAGGCAGCAGTGGGGAATTTTGGACAATGGGCGCAAGCCTGATCCAGCCATGCCGCGTGAGTGAAGAAGGCCTTCGGGTTGTAAAGCTCTTTCGGCGGGGACGAAACGGTCCGTGACAACACCACGGACTAATGACGGTACTCGCAGAAGAAGCACCGGCTAACTACGTGCCAGCAGCCGCGGTAATACGTAGGGTGCAGGCGTTAATCGGAATTACTGGGCGTAAAGCGTGCGCAAGCGGCTCCTTAAGTCAGATGTGAAAGCCCCGGGCTTAACCTGGGAACTGC
+
CCCCCGGGGGGGGGGGGGGGGGGGFGGGGGGGGGGGGGGGGGGGGGGGGGGGGGGGGGGGGGGGGGGGGGGEGGGGGGGGGGGGGGGGGGGGGGGGGGGFGGGGGGGGGGGGGGGGGGGGGGGGGGGGGGGGGGFGGGFGGGGGGGGGGGGGGGGGG<FGDCGGGGGGGGGEFDGGGGGGGGGGGGFFDFGGGGCCGE>EGDFCCFGGGCGEFF655?EGGGGGGGGF@FGGGFGGGCDC5C9C=EEGGEEEGEC<:>DDGG7C+*+;C700*0:?C7*9<D>EG)5?>CFD:>FFF3<@?
@M03506:14:000000000-AKVR1:1:1101:11707:1587 1:N:0:49
ATGAACTCCTACGGGAGGCAGCAGTGGGGAATCTTGCGCAATGGACGAAAGTCTGACGCAGCGACGCCGCGTGAGTGATGAAGGCCTTCGGGTTGTAAAGCTCTGTGGGGAGAGAAGAATTAGTGGAGGCTAATCACTCCATGATGACGGTATCTCCTTAGCAAGCACCGGCTAACTCTGTGCCAGCAGCCGCGGTAAGACAGAGGGTGCAAACGTTGTTCGGAATTACTGGGCGTAAAGCGTGTGTAGGTGGCTGCGAAAGTCGGATGTGAAAGCCCTGGGCTCAACTCAGGAAGTGCAC
+
CCCCCGGGGGGGGGGGGGGGGGGGGGGGGGGGGGGGGGGGGGGGGGGGGGGGGGGGGGGGGGGGGGGGGGGGGGGGGGGGGGGGGGGGGGGGGGGGGGGGGGGGGGGGGGGGGGGGGGGGGGGGGGGGGGGGGGGGGGGGGGGGGGGGGGGGGGGGGGGGGGGGGGGGGGGGGDGGGGGFGGGGGGGGGGGGGGGGG7CGGGGGGGGGGGGGGGGFGFG5CGGGCFGCFFFFGGGGGGGGGECEEFFCCFGGGGGDG>C<57>E*>=DGGGFFFGG*>C<<FFCFFGFFGFFFF@:9@FF7
@M03506:14:000000000-AKVR1:1:1101:16711:1594 1:N:0:49
ATGAACTCCTACGGGAGGCAGCAGTGGGGAATTTTGCGCAATGGGGGAAACCCTGACGCAGCAACGCCGCGTGGAGGATGAAGCTCCTTGGTGTGTAAACTCCTTTCGACCGGGACGATAATGACGGTACCGGTGGAAGAAGCACCGGCTAACTCTGTGCCAGCAGCCGCAGTAATACAGAGGGTGCGAGCGTTGTTCGGAATTAGTGGGCGTAGAGGTCGCGTAGGCGGTGGTGTAAGGCACCTGCGAAACCTCTGTGCATAACTCCGATCCTGCAGGCGAATCTGCAATGCTGGAGGTT
+
CC<ACGGGCFGGGG7FC>CEF76EE@FC@BFCCEFFGCCCCGGG?FEC76,6,CEFF7FGGG,6E7+@:6>=B=:CFGCEGBE88,FD9,4,+BC?FE@<F,5F,,A:F+C::FGCFEC=FF9FEE7@+8:@FGCF*EF<C:>C,,>@E7FFCEDG;,,2,2>*<=F<<E*=*<9CF@<9>FF>CC*:8CCE4*/8*2;5:A;+++<+*;*:?**/<*+0**:888:+:**2**2/29*+02:=FCGD5C7577**2*2*+<*3+2<*/7*55::75)5D))7*21:8):/4409?)7)))
@M03506:14:000000000-AKVR1:1:1101:12949:1599 1:N:0:49
ATGAACTCCTACGGGAGGCAGCAGTGGGGAATTTTTCGCAATGGGCGCAAGCCTGACGAAGCAACGCCGCGTGGAGGATGAAGGCCCTCGCGGTCGTAAACTCCTGTCTAGCGGGACGAAAGAATCTGCAGCAAATAGCTGCAGGAAGTGACTGTACCGCTGGAGGAAGCTCCGGCCAACTCCGTGCCAGCAGCCGCGGTAATACGGAGGGAGCAAGCGTTACTCGGAATTATTGGGCGTAAAGGGCGCGTAGGCGTTCCTGCAAGTCGGTTGTGAAAGCCCCGGGCTTAACCCGGGAAGT
+
CCCCCGGGGGGGGGGGGGGGGGGGGGGGGGGGGGGGGGGGGGGGGGGGGGGGGGGGGGGGGGGGGGGGGGGGGGGGGGGGGGGGGGGGGGGGGGGGGGGGGGGGGGGGGGGGGGGGGGGGGG@FGGGGGGGGGGGGGGGGGGGGGGGGGGGGGGGGGGGGGGGGGGGGGGGGGGGGGGGGGGGGGGGGGGGGGGGGGGGGGGFEGGGGGGGGGGGGGGGCGGGGGGGEEFGGFC+@CFGEGGGGGGD35C:55EGC17*CF?DFGGGGGGGFGGGGFBFG<FBGGFDF(>FFFF@>D@@B)
@M03506:14:000000000-AKVR1:1:1101:15943:1615 1:N:0:49
ATGAACTCCTACGGGAGGCAGCAGTGGGGAATTGTTCGCAATGGGCGCAAGCCTGACGACGCAACGCCGCGTGGAGGACGAAGACCTTCGGGTCGTAAACTCCTTTCGATCGAGACGAACGGTCTCCGGGTGAACAATCCGGAGGAGTGACGGTACCGAGAGAAGAAGCCCCGGCTAACTCCGTGCCAGCAGCCGCGGTAATACGGGGGGGGCAAGCGTTGTTCGGAATTACTGGGCGTAAAGGGCTCGTAGGTGGCCAACTAAGTCAGACGTGAAATCCCTCAGCTTAACTGGGGAACTG
+
CCCCCGFGGGGGGGGGGGGGGGGGGGGGGEGGGGGGGGGGGGGGGGGGGGGGGGGGGGGGGGGGGGGGEGG@FGGGGEFGGGGGGGGFFCGGGGGGCGGGFGGDGG<>FGFGDFGGGGGGGDGGGGGEDGFGFGFGGGGGGGGGGGGGGFGGGGGEFFEGDGGGGGGFGGFGGGGGGGGGGGGGGGGGGGGGGGGGGGGEGGGGGGCEG5EEGGDGGG*;EG5ACGE=>CC9C?8FCGGEGGG9C/*/::55<0AF8>F*C6CC7>FGGGGE5/5CC4D446>=FFCFDCFBFF:@>5@F4
@M03506:14:000000000-AKVR1:1:1101:20749:1635 1:N:0:49
ATGAACTCCTACGGGAGGCAGCAGTGGGGAATCTTGGACAATGGGCGCAAGCCTGATCCAGCCATGCCGCGTGGGTGATGAAGGCCCTAGGGTTGTAAAGCCCTTTCGGCGGGGAAGATAATGACGGTACCCGCAGAAGAAGCCCCGGCTAACTTCGTGCCAGCAGCCGCGGTAATACGAAGGGGGCTAGCGTTGCTCGGAATCACTGGGCGTAAAGCGCACGTAGGCGGACTCTTAAGTCAGGGGTGAAATCCTGGAGCTCAACTCCAGAAATGCCTTTGATACTGAGAGCCTTGAGTCG
+
CCCCCGGGGGGGGGGGGGGGGGGGGGGGGGGGGGGGGGGGGGGGGGGGGGGGGGGGGGGGGGGGGGGGGGGGDGGGGGGGGGGGGGGGGGFFGGGGGGFEFFFGGGGGGGGDCFFGG?FGGGGFFEGGFGGGGGGGGGGGCG?D*CFG7FGFGFFGDFGGGGFGGGGDGFGG@FGGGGGFCGEEGDEDCCFEGEE*<@CGC88AFCGGFGGGGCC5CFGE=8CCFCE+?E*21:<F?EC<7+0:=E/C;C:A*0AFG:FC*+29**<9<925*0:?49C7>FFFC=>?7*607<?:*)/9)
@M03506:14:000000000-AKVR1:1:1101:18055:1640 1:N:0:49
ATGAACTCCTACGGGAGGCAGCAGTGGGGAATTTTGCGCAATGGGGGAAACCCTGACGCAGCAACGCCGCGTGGAGGATGAAGTCCCTTGGGACGTAAACTCCTTTCGACCAAGACGATAATGACGGTACTGGTGGAAGAAGCACCGGCTAACTCTGTGCCAGCAGCCGCGGTAATACAGAGGGTGCGAGCGTTGTTCGGAATTATTGGGCGTAAAGGGCGCGTAGGCGGCGCCACAAGTCACCTGTGAAATCTCTGGGCTTAACTCAGAGCCTGCAGGCGAAACTGTGGTGCTGGAGTAT
+
CCCCCGGGGGGGGGGGGGGGGGGGGGGGGGGGGGGGGGGGGGGGGGGGGGGGGGGGGGGGGGGGGGGGGGGGGGGGGGGGGGGGGGGGGGGGGGDGGGGGGGGGGGGGGGGGGGGGGGGGGGGGGGGGGGGGGGGGFGGGGGGGGGGGGGGGGGGGGGGGGCFGGGGGGGGGGGGGGGGGGGGGGGGGGGGGGGGGGGGGEDGGGGGGGGGGGGGGGGGGGGGGDCEFGGGGEGGEFCGEC9ECEFFGFGGFCCFG?FGFECGFFDFGGCFFGGGGGFGGGFDE=FF/-9>BFFFF4>F4/
@M03506:14:000000000-AKVR1:1:1101:8320:1667 1:N:0:49
ATGAACTCCTACGGGAGGCAGCAGTGGGGAATATTGGACGATGGGCGCAAGCCTGATCCAGCAATGCCGCGTGAGTGATGAAGGCCTTAGGGTTGTAAAGCTCTTTCGCCCGCGACGATGATGACGGTAGCGGGAGAAGAAGCCCCGGCCAACTTCGTGCCAGCAGCCGCGGTAATACGAAGGGGGCGAGCGTTGTTCGGATTTACTGGGCGTAAAGGGCGCGTAGGCGGCGCCGGAAGTCGAGTGTGAAAGCCCCGGGCTCAACCTGGGAGGTGCGCTCGAGCCGCTGGGGCTGGAGTTC
+
CCCCCGGGGGGGGGGGGGGGGGGGGGGGGGGGGGGGGGGGGGGGGGGGGGGGGGGGGGGGGGGGGGGGGGGGGGGGGGGGGGGGGGGGGGGGGGGGGGGGGGGGGGGGGGGGGGGGGGGGGGGGGGGGGGGGGGGGGGGGGGGGGGGGGGGGGGGGGGGGGGGGFGGGGGGGGDGFGGGGGGGGGGGGDGEG8CGCFGGGCEGFGGFFGGGGDEEFGGGGGGGEEEGGGGGGGEGGGCG8CECE?F:>EGFGGFGDGFG3*:7?CF+9FF*>G*56C>9*9))*2)/)4C)3>)8>)>@?*
@M03506:14:000000000-AKVR1:1:1101:16101:1693 1:N:0:49
ATGAACTCCTACGGGAGGCAGCAGTGGGGAATATTGGACAATGGGCGAAAGCCTGATCCAGCCATGCCGCGTGAGTGAAGAAGGCCTTCGGGTTGTAAAGCTCTTTCGGCGGGGACGATGATGACGGTACCCGCATAAGAAGCCCCGGCAAACTTCGTGCCAGCAGCCGCGGTAATACGAAGGGGGCTAGCGTTGTTCGGAATTACTGGGCGTAAAGCGAACGTAGGCGGTGTTCCATGTCAGAGGTGAAAGCCTGGGGCTCAACTCCGGAATTGCCTTTGAAACGGGGACGCTTGAGTCC
+
CCCCCGGGGGGGGGGGGGGGGGGGGGGGGGGGCFGGGGGGGGGGGGGGGGGGGGGGGGGGGGGGGGGGGGGCFGBFGGGGGGGGGGAGGGGGGGGGFGGFGGGGGGGGGGGGGGEBGEGGGGGGGGGGGGGGGG7BGGGGGGGFCGGGGGEFGGFFGGGGG9FGGGGGGGGGFGGGGGFGCEGGGECGGGGGGGGAF?EGE8EECFFCEGFGGGEGGGGGGGGFGGGGGCCGG=CC+@FE?<C?CC6DCC+AD=FGGFDDC/CCCCF7*):>FFCFF*:27669<)7>9D)-)7))./10*
@M03506:14:000000000-AKVR1:1:1101:12252:1713 1:N:0:49
ATGAACTCCTACGGGAGGCAGCAGTGGGGAATCTTGCGCAATGGCCTAACGGCTGACGCAGCGACGCCGCGTGTGGGATGAAGCTCTTCGGAGTGTAAACCACTGTTGCCCGGGACGAATAGCTCGATTAATCGAGCCTGACGGTACCGGGTGAGGAAGCACCGGCTAGCTCCGTGCCAGCAGCCGCGGTAATACGGGGGGTGCGAGCGTTGTCCGGAATCACTGGGCGTAAAGGGCGCGTAGGTGGTTTGATAAGGGTGTGGTGAAAGCCCGGGGCTCAACCCCGGGCCTGCCGTGCCGG
+
CCCCCGGGGGGGGGGGGGGGGGGGGGGGGGGGGGGGGGGGGGGGGGGGGGGGGGGGGGGGGGGGGGGGGGGGGGGGGGGGGGGGGGGGGGGGGGGGGGGGGGGFGGGGGGGGGGGGGGGGGGGFEGGGFGGGGGGGGGGGGGGGGGGGGGGFFGGGGGGGGGGGGGDGGGGGGGF<ECFGGGGGGGGGG8EGGFFCEGGGGGGDCGG>C8CCE:FGGEGGGFGGGGGFCEGGGGGGGGGGEEGG7?F>C==70<9CFFCCCEDGG7<0<C:7C<DGDEG6D:55=:3>>5)-5F@077:D)
@M03506:14:000000000-AKVR1:1:1101:15268:1716 1:N:0:49
ATGAACTCCTGCGGGAGGCAGCAGTGGGGAATTTTGGACGATGGGCGAAAGCCTGATCCAGCCATGCCGCGTGTGTGAAGAAGGCCTTCGGGTTGTAAAGCACTTTTGTCCGGAACGAAACGGCGGAGACGAATAATCTCCGTTAATGACGGTACCGGAAGAATAAGCACCGGCTAACTACGTGCCAGCAGCCGCGGTACTACGCAGGGTGCAAGCGTTAATCGGAATTACTGGGCGTACAGCGTGCGCAGGCGGTTCCGCAAGTCAGATGTGAAATCCCCGGGCTCAACCTGGGCACTGC
+
CCCCC<FEEG-C@FGGEGGGGGFEGGGGGC@<FFGGGFG+@FFDGGGE77@FGDGFFEFGGGGGEF@<:C:CBBFCC?FGGDAGGGFGGGGGBFE=FGGGGDGGFCEGFAE4>FG7FEEGGCF7CF7CGG<:>FFGF9F;DFEFGFGFDFD7><F,:CEGGC@B@;BFG7::1F7FCA:<<CCF7=:+;CAFFEGGG2**<<CG*;8E*;;8E99;E8;8CFGFC8CF+0:C9+*;E:7*:++/:==38*2>CE=1C:F5EGD=<:CFGG+17**309***))1:)9*)2).758).)0<7
@M03506:14:000000000-AKVR1:1:1101:13730:1742 1:N:0:49
ATGAACTCCTACGGGAGGCAGCAGTTGGGAATCTTGGACAATGGGGGAAACCCTGATCCAGCCATGCCGCGTGAGTGATGAAGGCCTTCGGGTTGTAAAACTCTTTCGACGGGGACGATAATGACGGTACCCGTAGAAGAAGCTCCGGCTAACTTCGTGCCAGCAGCCGCGGTAATACGAAGGGGGCTAGCGTTGTTCGGAATTACTGGGCGTAAAGCGCGCGCAGGCGGTCTTCCAAGTCAGTGGTGAAAGCCCGGAGCTCAACTCCGGCACTGCCATTGAAACTGTAAGACTTGAGGAA
+
CCCCCGGGGGGGGGGGGGGECFFGGGGGGGGGGGGGGGGGGGGFGGGGGGGGGGGGGGFFDEFGGGGGGGEF@EEFGGGGGGGGFGGGGGGGGEGGGGGCFFGGGGGGGGGGG7FFDGGGGCDFGDGGG:FFE@FEGGFGGGGGFFEGFGGFGCFGCF@CCFF7FCFG77<F:FFFC,4@,=::FGDCFCFC4FE@8FEGGGGEGG+30A>E>EEF7CEEDGEG5E5C8CCG5CECFGGFGGG+<6<7CGGG*ACDDBGD>?D+:7<<*5*<C46<F6>CGF?9+/:@2*6)*1*==?)))
@M03506:14:000000000-AKVR1:1:1101:23473:1762 1:N:0:49
ATGAACTCCTACGGGAGGCAGCAGTGGGGAATCTTGCACAATGGGCGCAAGCCTGATGCAGCAACGCCGCGCGAGGGATGAAGGCCCTCGGGTTGTAAACCTCTTTCGGCAGGGAAGAAGCCGCAAGGTGACGGTACCTGCAAAAGAAGCCCCGGCTAACTACGTGCCAGCAGCCGCGGTAAGACGTAGGGGGCGAGCGTTGTCCGGATTTATTGGGCGTAAATCGCGCGTAGGCGGCTCGGAAAGTCGGGTGTGAAAATCCGGGGCTCAACCCCGGACCTGCATCCGATACTCCCGGTCC
+
CCCCCGGG@FFGG7C76CEEFGGGGGGGGGG@FGGGGGG<F9C@,C+@FGGGGG8<F<,CEEDGC:C+:FF@CCCC+?FEGGGCFCE+BFBFGGC?FGGFGGEGFE,8+@FE7CDFEF?3F8:=@+3<>>FE@+8D+=DFFG:FFFF:FGACC::FGGGGFCFECFGG;?FFCGCC77CFE*,,,<418:FEGD5EGGECECC@+*1CEEGFF?99*;EEEGF+<CC8*8:?*56:*?9?EG*15*+:*:52727>96>:73>5:<ED=FGFCGC53<>12)0C+9CE:D>3=F?>)))00
@M03506:14:000000000-AKVR1:1:1101:23243:1792 1:N:0:49
ATGAACTCCTACGGGAGGCAGCAGTCGAGAATTTTTCTCAATGGGGGAAACCCTGAAGGAGCGACGCCGCGTGGAGGATGAAGGTCTTCGGGTTGTAAACTCCTGTCATTTGGGAACAAGTCGTACGTAGTAACTATACGTGCATTGATAGTACCCGAAGAGGAAGAGACGGCTAACTCTGTGCCAGCAGCCGCGGTAATACAGAGGTCTCAAGCGTTGCTCGGGTTCATTGGGCGTAAAGGGTGCGTAGGCGGCGTGGTATGTCGGGTGTGAAAGCTCGGAGCTTTACTCCGAAACTGCT
+
CCCCCG9FGFGGGGGFGGGCEGGGGGGGCDFGGGGGGGG,CFGG8FCCC<FGGG8FFFG@<<@CFDEGGGGBCF>FF>ECFDG8FEF<FBFEGGGFEGC,BFFGCFG99FEFCCFE7FGFGGCGGGGG@ACFGGGDFDFFGCEGFGFGFF=@<<=FF@:FFAF?:FFCAF*:@<:,DCFFGGGGCGD@FGGGGDCE**=+??CGD@E5BEGF+9?::C5*5+=5EC5CCC?9C5;CE***<?5:5CEC=C799EC<*859++2309*719*)2**+2?*9)))*2)**6:9:EF)05/***
@M03506:14:000000000-AKVR1:1:1101:19389:1797 1:N:0:49
ATGAACTCCTACGGGAGGCAGCAGTGGGGAATTTTGGACAATGGGGGAAACCCTGATCCAGCAATGCCGCGTGTGTGAAGAAGGCCTTCGGGTTGTAAAGCACTTTTGTCCGGAAAGAAAACTTCTGCCCTAATACGGCGGGAGGATGACGGTACCGGAAGAATAAGCACCGGCTAACTACGTGCCAGCAGCCGCGGTAATACGTAGGGTGCGAGCGTTAATCGGAATTACTGGGCGTAAAGCGTGCGCAGGCGGTTCGTTAAGACAGATGGGAAATCCCCGGGCTTAACCTGGGAACTGC
+
CCCCCGGGGGGGGGGGGGGGGGGGGGGGGGGGGGGGGGGGGGGGGGGGGGGGGGGGGGGGGGGGGGGGGGGGGGGGGGGGGGGGGGGGGGGGGGGGGGGGGGGGGGGGGGGGGGGGGGGGGGGGGGGGGGGGGGGGGGGGGGGGDGGGGGGGGGGGGGGGEGGFGGGGGGGGGGFEGGGGFGFGGGGGGGGGGG78CGCEFFFGFGGG>8E58?GGGEGGGGF8CEEGDF:7CGGGGEGDGFGG75CCC=ED3*:9?)7<CE<7?FGG?F?4CFC5:*2C<>3C575<A7F4)7FFFFFF*
@M03506:14:000000000-AKVR1:1:1101:16039:1813 1:N:0:49
ATGAACTCCTACGGGAGGCAGCAGTCGAGAATTTTTCTCAATGGGCGAAAGCCTGAAGGAGCGACGCCGCGTGGAGGATGAAGGCTTTCGGGTTGTAAACTCCTGTCATTTGAGAACAAGGTGCACCGGTTAACTGCCGGTGCATTGATAGTATCAGAAGAGGAAGGGACGGCTAACTCTGTGCCAGCAGCCGCGGTAATACAGAGGTCTCAAGCGTTGTTCGGATTCATTGGGCGTAAAGGGTGCGTGGGTGGCGCCGTAAGTGGGGTGTGAAATTTCGGAGCTTAACTCCGAAACTGCA
+
CCCCCGGGGGGGGGGGGGGGGGGGGGGGGGGGGGGGGGGGGGGGGGGGGGGGGGGGGGGGGGGGGGGGGGGGGGGGGGGGGGGGGGGGGGGGGGGGGGGGGGGGGGGGGGGGGGGGGGGGGGGGGGGGGGDGGGGGGGFGGGGGDGGCGGGGGGGGGGGGGGGGGGGGGGGGGGGGGGGGGGGGGGGGGGGGGGGGCE7FGF9BGGGGFGGGGGGG==EEGC5CEEGGGGGGGGGGGGD*<CGGGGG<CEGGD=FGGDGGDE7CFFGG=D=BF>FCC77DDED5>FCF2>*,>>:@5FFF1
@M03506:14:000000000-AKVR1:1:1101:9880:1818 1:N:0:49
ATGAACTCCTACGGGAGGCAGCAGTGGGGAATCTTGGACAATGGGGGCAACCCCGATCCAGCCATGCCGCGTGAGTGATGAAGGCCTTCGGGTTGTAAAGCTCTTTTGGCGGGGACGATGATGACGGTACCCGCAGAATAAGCCCCGGCTAACTTCGTGCCAGCAGCCGCGGTAAGACGAAGGGGGCTAGCGTTGTTCGGAATTACTGGGCGTAAAGCGCGTGTAGGCGGTTGTCCAAGTTGGATGTGAAAGCCTTGAGCTCAACTCAAGAAATGTATTCAGGACTGGGCGACTAGAGGAC
+
CCCCCGGGGGGGGGGGGGGGGGGGGGGGGGGG,FFFEGGGGGGGGGGGGGGGGGGGGGGGGGGGGGGGGGGGGGGGGGGGGGGGGGGGGGGGGGGGGGGGGGGGGGGGGGGGGGGGGGGGGGGGGGGGGGGGGGGGGGGGGGGGGGGGGGGGGGGGGGGGGGGGGGGGGGGGGGGGGGGEEEGGGGGGGGGGEGGGGGGGGGGGGGFFFGGGGGGGGGGGGGGGDGGGGGGGGGGE?F=:+9CACEGGGGGGGGGG?6CFGGFDE*<*?CC:FDG<CFFFFFF<EFGFFG:>:D36*65.0
@M03506:14:000000000-AKVR1:1:1101:11673:1835 1:N:0:49
ATGAACTCCTACGGGAGGCAGCAGTGGGGAATCTTGCACAATGGGTGGAAGCCTGATGCAGCGACGCCGCGTGGGGGATGAAGCATTTCGGTGTGTAAACCCCTTTCGACCCGGACGAATGCCTCGCAAGAGGAGTGACGGTACGGGTATAAGAAGCCCCGGCTAGCTACGTGCCAGCAGCCGCGGTAAGACGTAGGGGGCCAGCGTTGTTCGGAATTACTGGGTGTAAAGGGTTCGTAGGCGGTGTGGCAAGTTGGGGGTGAAATCTCTGGGCTCAACCCAGAGGCTGCTTCCAAACCTG
+
CCCCCGGGGGGGGGGGGGGGGGGFGGGGGGGGGGFGGGGFCFGGGGGGGGGGGGGGGGGGGGGDGGGGGDGGFGGGGGGGGGGGGGGFGGGGGGGGGGGGFGGGGGGGGGGGGGGGGGGGGGFFGGGGGGGGGFEFGGGGGGGGGGGGGGGGGGFGFGGCCDGGDGGGGGGGF@CFCFGCGFGGGGG5*<CC5C8CGEGGG>5EF5CG8?C+;:E;FC7AF7E8AEGFDFDGGC68=*98C?EC*:7>ECC+9:?F6B)):75CF*22<*+9990**/7>D3)*:5C51*).0<=FF587)
@M03506:14:000000000-AKVR1:1:1101:9928:1853 1:N:0:49
ATGAACTCCTACGGGAGGCAGCAGTCGAGAATCTTCCACAATGGGCGAAAGCCTGATGGAGCGACGCCGCGTGCGGGAAGAAGGCCTTCGGGTCGTAAACCGCTTTTGTCAGGGACGAATTTTGACGGTACCTGAAGAATAAGGGGTTGCTAACTCTGTGCCAGCAGCAGCGGTAATACAGAGACCCCAAGCATTATCCGGAATTACTGGGCGTAAAGCGCGAGCAGCCGGTCGAGTTAGTCTGATGTAAAATCATGGGGCCCAACCCCATGTCCGCATTGGAACCGGCACGACTTTAGCG
+
CCCCCGGGGGGGGGGGGGGGGGGGGGGGGGGG,FGGGGGGGGGGGGGGGGGGGGGGGGGGGGGGGGGGGGGGGGGGGGGGGGGGGGGGGGGGGGGGGGGGGGGGGGGGGGGGGGGGGGGGGGGGGGGGGGGGGGGGGGGGGGGGGGGGGGGAFFCGGGGGGGGGGGGGGGGGGGGGFGGGFFGGFDFGDGGGGGGGGGGGGDGGGGDGGGFGGGGEGFFEGEGEGGGGGGGECCEG9EGGGG???FECCGFFFGGGFFGCGCCC7DG*51:FCCDGG3372<6F+)7>1).:))))/9@=5
@M03506:14:000000000-AKVR1:1:1101:20852:1865 1:N:0:49
ATGAACTCCTACGGGAGGCAGCAGTGGGGAATCTTGCACAATGGGCGAAAGCCTGATGCAGCGACGCCGCGTGGGGGATGAAGCATTTCGGTGTGTAAACCCCTTTCGACCCGGACGAATGCCTCGCAAGAGGAGTGACGGTACGGGTATAAGAAGCCCCGGCTAACTACGTGCCAGCAGCCGCGGTAAGACGTAGGGGGCCAGCGTTGTTCGGAATTACTGGGTGTAAAGGGTTCGGAGGCGGTGTGGCAAGTTGGGAGTGAAATCTCGGGGCTCAACCCAGAGGCTGATTCCAAGACTG
+
CCCCCGGGFGGGGGGGDGGGGGGGFGGGGFGGFCFGFGEGGGGGFDGGGGGGGGGFFGGGGGGGGGG7=FG=C@EGGDEGGGGGGGGFGGGGGGGGGE<CFFG@FGGGGGGGGG:FCEFGFGGGGGGGDGFFCECFFGGGGGGGGGGCEGFEFGEFFCFGGC7CFFGCECCFFFFGGGGCC<CGD5C*A9+2A8CEEC8CE*;FFE8EE*;FGGGCFGEC7AEFCG89+997CC*/:**:::=E75=DGE>F7032+<5DEFF?E*<:<**7<C)*>@G*755C57*)(**)9*9**0)46
@M03506:14:000000000-AKVR1:1:1101:18739:1904 1:N:0:49
ATGAACTCCTACGGGAGGCAGCAGTGGGGAATCTTGCACAATGGGGGCAACCCTGATGCAGCGACGCCGCGTGAGCGATGAAGCCCTTCGGGGTGCAAAGCTCTTTCGGCAGGGAAGATGATGACGGTACCTGCAGAAGCAGCTGCGGCTAACTACGTGCCAGCAGCCGCGGTAATACGTAGGCAGCGAGCGTTGTTCGGAGTTACTGGGCGTAAAGGGTGTGTAGGCGGTTCTTTAAGTTTGGTGTGAAATCTCCCGGCTCAACCGGGGGGGTGCGTCGAATACTGAGGGACTAGAGTGG
+
CCCCCDEFGGGGGGGGGGGGGGGGGGGGGGGGGGGGGGGGGGGGGGGGGGGGGGGFGGGGGGGGGGEGGGDGGGGGGGFGGFGGGGGFGGGGGFGGFFGGGGGCFGGGGGGGDGCFGFFGGGGGGEGGGDF9E8FCAFFFGGCGFFGGGGGGFFGGGGG>FGFFGG>FGGEDF7:FGFFGGFGGFEGEEGCEGDEEC7?C8EGGGCC?FGFGC:CFCFEGE8CG7EG+::E58C93<CCFFGGG*:CDCE7?D<FGC8)>::DF*CEGG)55)//1)))9).)1+109:FE?F:)<*6*1)
@M03506:14:000000000-AKVR1:1:1101:13454:1917 1:N:0:49
ATGAACTCCTACGGGAGGCAGCAGTGGGGAATATTGAACAATGGGCGGAAGCCTGATGCAGCGACGCCGCGTGAGGGATGACGGCCTTCGGGTTGTAAACCTCTTTCAGCAGGGACGAAGCGAGAGTGACGGTACCTGCAGAAGAAGCGCCGGCCAACTACGTGCCAGCAGCCGCGGTAAGACGTAGGGCGCGAGCGTTGTCCGGATTTATTGGGCGTAAAGAGCTCGTAGGCGGCTTGTCGCGGCGACTGTGAAAACCCGCGGCTCAACCGCGGGCTTGCAGCCGATACGGGCAGGCTAG
+
CCCCCGGGGGGGGGGGGGGGGGGGGGGGGGGG,FGGGGGGGGGGGGGGGGGGGGGGGGGGGGGGGGGGGGGGGGGGGGGGGGGGGGGGGGGGGGGGGGGGGGGGGGGGGGGGGGGGGGGGGGGGGGGGGGGGGGGGGGGGGGGGGGGGGGGGGGGGGGGGGGGGGGGGGGGGGGGGDGGDCCFGFFGGGGGGGGGGGGGDGGFEGEEGFGGGFGFFEGGGGGGGGGFEE>8CFGGGGDGDGGF5*2:5:CGGGFGF<)9DG=DEC):C?CCED33:DFD59??FGE/)4972>>)57B565
@M03506:14:000000000-AKVR1:1:1101:10788:1918 1:N:0:49
ATGAACTCCTACGGGAGGCAGCAGTGGGGAATCTTGCACAATGGGGGCAACCCTGATGCAGCGACGCCGCGTGAGCGATGAAGCCCTTCGGGGTGTAAAGCTCTTTCGGCAGGGAAGATTATGACGGTACCTGCAGAAGCAGCTGCGGCTAACTACGTGCCAGCAGCCGCGGTAATACGTAGGCAGCAAGCGTTGTTCGGAGTTACTGGGCGTAAAGGGTGTGTAGGCGGTTCCCTAAGTCTGGTGTGAAATCTCCCGGCTCAACTGGGAGGGTGCGCCGGAAACTGGAGGGCTAGAGTAC
+
CCCCCGGGGGGGGGGGGGGGGGGGGGGGGGGGGGGGGGGGGGGGGGGGGGGGGGGGGGGGGGGGGGGGGGGGGGGGGGGGGGGGGGGGGGGGGGGGGGGGGGGGGGGGGGGGGGGGGGGGGGGGGGGGGGGGGGGGGGGGGGGGGGGGGGGGGGGGGGGGGGGGGGGGGGGGFDGGGGGFGGGGGGGGGGGGFCEGGGGGGGEGGFGGGGGGCECCFGGFGCGGGGG6EGGGGGCCF6CG?:?F9?19FGEGDCGG?>GGDEFGGCFFF<EEGGC=CBCDC>@57FFF:D@F>55<///96
@M03506:14:000000000-AKVR1:1:1101:22788:1944 1:N:0:49
ATGAACTCCTACGGGAGGCAGCAGTGGGGAATCTTGCACAATGGGCGAAAGCCCGATGCAGCGACGCCGCGTGGAGGATGAAGCTTCTCGGAGTGTAAACCCCTTTCGACCCGGACGAAAACCTCGCAAGAGGATTGACGGTACGGGTATAAGAAGCCCCGGCTAACTACGTGCCAGCAGCCGCGGTAAGACGTAGGGGGCCAGCGTTGCTCGGAATTACTGGGTGTAAAGGGTTCGTAGGCGGTGTGGCAAGTCGGGAGTGCAATCCCTGGGCTCAACCCAGCGTCTGCTTCCGAAACTG
+
CCCCCGGGGGGGGGGEGGGGGGGGGGGGGGGGGGGGGGGGGGFGFFEGGGGGGGGGGGGGFFEFGGGGGEGGGGFGGDGGGGGGGGGDFFGEGGGGGGFFGGGGGFGEFCFCFEGGGGGGGFECGGGGGGEFFGGGGGGGG:<CBFGGGGGGGGGGGCCGGGGGFGGFFGBFEBFGGGFECFGGDECGDFCGG/*;CEGDGGEEFGE***<@CE>E*8<C++3A:E*0<<CFC:FE7:<FEGGG5CGG5CECD??CED37:**<<*<C64E5C50/9@4CCE4*:.9::?F4@)7))))11
@M03506:14:000000000-AKVR1:1:1101:15555:1984 1:N:0:49
ATGAACTCCTACGGGAGGCAGCAGTCGAGAATTTTTCACAATGGGCGCAAGCCTGATGGAGCGACGCCGCGTGGGGGATGAATGGCTTCGGCCCGTAAACCCCTGTCATTTGCGATCAAACGTCATTATTTAAAAGATGATGACCTGATAGTAGCGAAAGAGGAAGGGACGGCTAACTCTGTGCCAGCAGCCGCGGTAATACAGAGGTCCCGAGCGTTGTTCGGATTCACTGGGCGTAAAGGGTGCGTAGGTGGTGAGGTAAGCAGGATGTGAAAGCTCGGAGCTCAACTCCGAAATGGCA
+
CCCCCGGGGGGGGGGGGGGGGGGGGGGGGGGGGGGGGGGGGGGGGGGGGGGGGGGGGGGGGGGGGGGGGGGGGGGGGGGGGGGGGGGGGGGGGGGGGGGGGGGGFGFGGGGGGGGFGGGFGGAFGFGGGGCFGGGGGGGGGGGFC<FCFGGGGFGDEGGGFFGGGGGGGFFDDGGGFEGGGFC,>BCFGGCGGCEC=88+@C?CEGGCFCEEG>5ECCEEFGGGG58ECCGGGGGC5C3@GF=7CEEC;*:<CC*9<84*<:7++2/97C777F>?59CCD3>5=9CF7:*).)785B?F4
@M03506:14:000000000-AKVR1:1:1101:16199:1989 1:N:0:49
ATGAACTCCTACGGGAGGCAGCAGTGGGGAATCTTGCACAATGGGCGAAAGCCTGATGCAGCGACGCCGCGTGAGCGATGAAGCCCTTCGGGGTGTAAAGCTCTTTCGACGGGAACGATAATGACGGTACCCGGAGAAGAAGCTGCGGCTAACTACGTGCCAGCAGCCGCGGTAATACGTAGGCAGCGAGCGTTGTTCGGAATTACGGGGCGTAAAGAGTGTGTAGGCGGTGCTCCCAGTCTGTTGTGAAATCCCCCGGCTTAACTGGGAGGGTGCAGCGGACACTAGAGGGGTAGAGGGG
+
CCCCCFFFGCFFEGGGGGDFGGGGGGGGGGGGGGGEFGGGGGGGGGGGGGGGF@FGCFFGGGGDD@FGCGGEG7:FEGGGGGFDFGGGFGGGGGGGGGGGGGGGGGGDCEGGGC@FGGGGGFECFGGEGGCFF@CEGGEGGGDGCFCEGGDFGGGGGGGGGC<FGG7FEGDGGC@FCCFFGFGFFGD>5?EC8;E8*:?8EEGGG?*88EDC8CC89:EFF9CFGFGGGGGG=<<8>CF<+0A<+3**0<C7*+0>5<DGG5CFC*CGGFC>DCCC47CDG@:519*646)-)8<>=7>8)
@M03506:14:000000000-AKVR1:1:1101:10663:2013 1:N:0:49
ATGAACTCCTACGGGAGGCAGCAGTGGGGAATATTGCGCAATGGGCGAAAGCTTGACGCAGCAACGCCGCGTGAGTGATGAAGGCCTTCGGGTCGTAAAGCTCTGTCGGGAGGAACGAATGCCCCTGAGGTTAACAGCCTCGGGGGGTGACGGTACCTTCAAAGGAAGCACCGGCTAACTCTGTGCCAGCAGCCGCGGTAATACAGGGGGTGCAAGCGTTGTTCGGAATCATTGGGCGTAAAGGGCGTGTAGGCGGTCTGTGAAGTCATGTGTGAAATCCCTCGGCTCAACCGGGGAACGG
+
CCCCCGGGGGGGGGGGGGGGGGGGGGGGGGGG9EFGGGGGGGGGGGGGGGGGGGGGGGGGGGGGGGGGGGGEGGGGGFGGGGGGG8FGGGGGGGDFGGGGFGG9E<?FGGGGGGGGGGGGCFDFGFFGGFFFCF<FGGFCGGGGGGGGGGGGGGGGFGGGGGGGGEGGGGGGGGD>EEF9ECFGGCC9AFFGGGGECGGG8<EGGG6CEEGGECFFGGECCCC9ACEC@CE7FCFGGEDEE7?7EEECC57?C6ED*55CF+:+<:CFAC?F**:90*2699:CEE*)37?75>37.)0<)
@M03506:14:000000000-AKVR1:1:1101:14911:2014 1:N:0:49
ATGAACTCCTACGGGAGGCAGCAGTAGATAATATTCGACAATGGGCGAAAGCCTGATCGAGCGACACCGCGTGCAGGAAGAAGGGCTTCGGTCTGTAAACTGCTTTTGCTAGGGAAGAATTTTGACGGTACCTAGAGAATAAGGGGCTGCTAACCTCGTGCCAGCAGCAGCGGTAATACGAGGACCCCGAGCATTATCCGGAATTACTGGGCGTAAAGCGTGAGCAGCTGGTTGTATTAGTCTGTCGTTAAATTTCGAGGCTTAACTTCGAAGCTGCGATGGAAACGGTATGACTAGAGCG
+
CCCCCGGGGGGGGGGGGGGGGGGGGGGGGGGGGGGGGGGGGGGGGGGGGGGGGGFDFFGGGGGGGGGGGGGGGGGGGCGGGGGGDEGGGGGGGGGGFFCFGGGGGG9?CFGFCFCFGGGGGGFFEFGGGGGGGCFFGCFFFFABFEGGGDGGCGGCFEFFFGGGFFGFFGGEE*FGGGCDGGCGG7FEE**<1,@2?FFGGG7CFC9?B88:CC8E5<C=EC8*2+;*8<**+2CC++2<<0<EC::9*5:9>C:?G)5)C55?EDFGG5E)/>D?45CC*5)<:57)8/<:@FF4)9*15
@M03506:14:000000000-AKVR1:1:1101:9939:2016 1:N:0:49
ATGAACTCCTACGGGAGGCAGCAGTAGGGAATCTTGCGCAATGGGCGAAAGCCTGACGCAGCCATGCCGCGTGAATGATGAAGGTCTTAGGATTGTAAAATTCTTTCACCGGGGAAGATAATGACGGTACCCGGAGAAGAAGCCCCGGCTAACCTCGTGCCAGCAGCCGCGGTAATACGAAGGGGGCTAGCGTTGCTCGGAATTACTGGGCGTAAAGGGCGCGTAGGCGGATATTTAAGTCGGGGGTGAAAGCCCAGGGCTCAACCCTGGAGTAGCCTTCGATACTGGATATCTTGAGTAC
+
CCCCCGGGGGGGGGGGGGGGGGGGGGGGGGGGGGGGGGGGGGGGGGGGGGGGGGGGGGGGGGGGGGGGGGGGGGGGGGGGGGGGGGGGGGGGGGGGGGGGGGGGGGGGGGGGGGGGGGGGGGGGGGGGGGGGGGGGGGGGGGGGGGGGGGGGGGGGGGGGGGGGGGGGGGGGGGGFGGGGFGGGGGGGGGGGGGGGEGGGGGGGGGGGGGGGGGGGGGGGGGGGGGGGGGGEE7EEGGGGGGGGGDGGGGGGGGGGGFGGCCC?:FGCFFGFGGGGGFGGGFFGGFGF1FFBFFFBFFFF@
@M03506:14:000000000-AKVR1:1:1101:21893:2042 1:N:0:49
ATGAACTCCTACGGGAGGCAGCAGTGGGGAATCTTGCACAATGGGCGAAAGCCTGATGCAGCGACGCCGCGTGGGGGATGAAGCTTTTCGGAGTGTAAACCCCTTTCGATCCGGACGAATGCCCGCAAGGGATTGACGGTACGGATATAAGAAGCCCCGGCTAACTACGTGACAGCAGCCGCGGTAATACGTAGGGGGCCAGCGTTGTTCGGAATTATTGGGCGTAAAGCGCGCGCAGGCGGACCTTTAAGTCGGATGTGAAAGCCCACGGCTCAACCGGGGAGGGCCCTTTGAAACTGGG
+
CCCCCGGGGGGGGGGGGGGGGGGGGGGGGGGGGGGAFGGGGGGGGGGGGGGGGGGGGGGGGGGGGGGDDGGGGGGGGDGGGGGGGGGGGGGGGGGGGGGGFGGGGGGGFCGGGGGGGGGGGGGGGGGGGGGGGGGGGGGGGGGGGDEGGGFGGGFFGGD7EFFGGCFGG+BFGGGGGGGGGDGGGGEGFFCFGFEEEGCGGGGE8;?/;?EGECCEGFCFCFGGDGEGGF?:=*:2::<55=*:CFFGC?G7:**);;77?CF?CF57>5EE77FFD>C173):=)*0(*0)0187B**)8
@M03506:14:000000000-AKVR1:1:1101:16523:2056 1:N:0:49
ATGAACTCCTACGGGAGGCAGCAGTGGGGAATCTTGCGCAATGGGCGAAAGCCTGACGCAGCGACGCCGCGTGAGGGAAGAAGGCCTTCGGGTTGTAAACCTCTTTCAGGAGGGACGAAGCCACTCGGGTTAATAGCCCAGAGGGTGACGGTACCTCCAGAAGAAGCCCCGGCTAACTACGTGCCAGCAGCCGCGGTAATACGTAGGGGGCAAGCGTTGTCCGGATTTATTGGGCGTAAAGAGCGTGTAGGCGGCCACACAGGTCTGCTGTGAAAACTCGAGGCTCAACCTCGAGCTGTCG
+
CCCCCGGGGGGGGGGGGGGGGGGGGGGGGGGGGGGGGGGGGGGGGGGGGGGGGGGGGGGGGGGGGGGGGGGGGGGGGGGGGGGGGGGGGGGGGGGGGGGGGGGGGGGGGGGGGGGGGGGGGGGGGGGGGGGGGGGGGGGGGGGGGGGGGGGGGGGGGGGGGGGGGGGGGGGGGGGGGGGGGGFGGGFGGGGGGGGGGGGGGGGGGGGGDGGGGGGGGGGGGGGGG8E?FGGGGGFGEEGGGGGGG=EDGGG?9CCD?3>GGGGGFFGC+7EF>FGGCFFDGEFGFFCF?GFFE>:B37=65
@M03506:14:000000000-AKVR1:1:1101:9582:2065 1:N:0:49
ATGAACTCCTACGGGAGGCAGCAGTGGGGAATCTTGCACAATGGAGGAAACTCTGATGCAGCGACGCCGCGTGAGCGATGAAGCCCTTCGGGGTGTAAAGCTCTTTCGACGGGAACGATGATGACGGTACCCGAAGAAGAAGCTGCGGCTAACTACGTGCCAGCAGCCGCGGTAATACGTAGGCAGCAAGCGTTGTTCGGAATTACTGGGCGTAAAGAGTGTGTAGGCGGTGTTCTGAGTTTGTCGTGAAATCTCCCGGCTTAACTGGGAGGGTGCGGCGAAAACTGGAATGCTAGAGGAG
+
CCCCCGGGGGGGGGGGGGGGGGGGGGGGGGGGGGGGGGGGGGGGGGGGGGGGGGGGGGGGGGGGGGGGGGGGGGGGGGGGGGGGGGGGGGGGGGGGGGGGGGGGGGGGGGGGGGGGGGGGGGGGGGGGGGGGGGGGGGGGGGGGGGGGGGGGGGGGGGGGGGGGGGGGGGGGGGGGGGGGGFGGGGGGFGGGGGGGGGGGGGGGGGGGGGGGCEGGGDEEFCFGGGGGGGEEEGGFGGGCGGGGGG=CFGGGFF9FG@DGGGGGF=FFF5EDC*9CC5DGC>>=6:FFFF/36**9=6>5)
@M03506:14:000000000-AKVR1:1:1101:18873:2066 1:N:0:49
ATGAACTCCTACGGGAGGCAGCAGTTAGGAATCTTGGACAATGGGCGCAAGCCTGATCCAGCCATGCCGCGTGAGTGATGAAGGCCTTAGGGTTGTAAAGCTCTTTCAGCGGGGAAGATAATGACGGTACCCGCAGAAGAAGCCCCGGCTAACTTCGTGCCAGCAGCCGCGGTAATACGAAGGGGGCTAGCGTTGCTCGGAATCACTGGGCGTACAGCGCACGTAGGCGGATCTTTAAGTCAGGGGTGAATCCTGGAGCTCAACTCCAGAACTGCCTTTTATACTGGGGATCTCGAGTCCG
+
CCCCCGGGGGGGEGGGCEFGGGF8CFGGGGCGGGGGC@FGGGF8FFEGDEGGGGGGFFGGGGGGGGGGGGGGDDFGGGGGGGGGGGGGAEFCGFGGDGCFFEGGGGGGGGGGGGE:FGGGGGGGGGGGGGG@:C=FEGGG8FFFGGGGGGCFGGGFGGGGGCGGFGGGGGGGG*FGGGGGF7FCFGGGGFGGGE7CFFECCGGGGGF7E8CEGG*A9EGEECEEFFGG>E**1<CECECCCGDGDGGG*<FC*+3*27**<EFGGGCDG7A@C**:6=0*2=*A:6*.(7)4?B4<3?<F)
@M03506:14:000000000-AKVR1:1:1101:14206:2071 1:N:0:49
ATGAACTCCCGGGAGGCAGCAGTGGGGAATTTTGCGCAATGGGGGAAACCCTGACGCAGCAACGCCGCGTGGAGGATGAAGTCCCTTGGGACGTAAACTCCTTTCGACCCGGACGATAATGACGGTACGGGTGGAAGAAGCCCCGGCTAACTTCGTGCCAGCAGCCGCGGTAATACGAGGGGGGCAAGCGTTGTTCGGAATTATTGGGCGTAAAGGGCGCGTAGGCGGTGCGGTAAGTCACCTGTGAAATCTCCGGGCTTAACTCGGAGCCTGCAGGCGAAACTGCCGTGCTTGAGTGTGG
+
CCCCCGGGGGGGGGGGGGGGFGGGGGGGGGGGGGGGGGGGGGGGGGGGGGGGGGGGGGGGGGGGGGGGGGGGGGGGGGGGGGGGGGGGGGGGGGGGGGGGGGGGGGGGGGGGGGGGGGGGGGGGDGGGGGGGGGGGGGGGGGGGGGDGGGGF@CFGGGGGGGGCFGGGGGGGGGGGFFGGGGGGGEGGGGEEEGEGEGEGGGGGGGGGGGEEEFDGGGDGG5?EEGCC8:?EG=CEFGGFD6CG9C9>E7C9DFEGGFGGCC>?FGGDGDG?F**<C;DDDFDF7@<>:DB1B65?9F?FD
@M03506:14:000000000-AKVR1:1:1101:17791:2083 1:N:0:49
ATGAACTCCTACGGGAGGCAGCAGTGGGGAATATTGGACAATGGGCGAAAGCCTGATCCAGCAATGCCGCGTGGGTGATGAAGGCCTTCGGGTTGTAAAGCCCTGTCGGCGGGAACGAAAAAATCGGTGTTGAGCCGATCTTGACGGTACCCGCAAAGGAAGCACCGGCTAACTCTGTGCCAGCAGCCGCGGTAATACAGAGGGTGCAAGCGTTGTTCGGAATTACTGGGCGTAAAGCGCATGTAGGCGGTCTAGTTAGTCAGATGTGACATCCCTGGGCTTAACCCAGGAACTGCATCTG
+
CCCCCGGGGGGGGGGGGGGGGGGGGGGGGGGGGGGGGGGGGGGGGGGGGGGGGGGGGGGGGGGGGGGGGGGGGFGGGFGGGGGGGGGGGGGGGGGGGGGGGGGGGGGGGGGGGGGGGGGGGGGGGGGGGGGGGGGGGFCCFGGGGGGGGGGGGGGGEEGGGGGGGDCEG7<FFCFFFEGGF?FFGFFFGDGGEDEGGGGGEFGGEGDCCC5C5:CEFGEDGGF6C:EGCEGG5>*;FGGGGA597CGGGGGGG?::FBD*<FD7CDC7?*<BF<D6FFGGF>7++*9><<>1)66?F=*99
@M03506:14:000000000-AKVR1:1:1101:13657:2183 1:N:0:49
ATGAACTCCTACGGGAGGCAGCAGTGGGGAATTTTGGACAATGGGGGCAACCCTGATCCAGCGACGCCGCGTGAAGGATGAAGGTCTTCGGATTGTAAACTTCTTTTGAAGGGGATGAATGCCCTGGTGAATAGCCAGGGGTGACAGTACCCTTCGAATAAGCCACGGCTAACTACGTGCCAGCAGCCGCGGTAATACGTAGGTGGCAAGCGTTACTCGGAATCACTAGGCGTAAAGCGCAGGTAGGAGGTTTAGTAAGTCTGTTGTGAAAGCTCCCGGCTTAACTGGGAGAGGTCAACGG
+
CCCCCGGGGGGGGGGGGGGGGGGGGGGGGGGGGGGGGGGGGGGGGGGGGGGGGGGGGGGGGGGGGGGGGGGGGGGGGGGGGGGGGGGGGGGGGGGGGGGGGGGGGGGGGGGGGGGGGGGGGGGGGGGGGGGGGGGGGGGGGGGGGGGGGGGGGGGGGGGGGGGGGGGGGGGGGGGGGGGGGGGGGGGGGGGGGGGGGGGGGGGFGGGGGGGGGGGGGGGGGGG?CFGCDGFGEGGGGGG=EECCEGGGGGG6C?FC7BCGFFFEFGGGGG7?4;>?DBDDDEFGGFG?BGE?:5)7?6FFD
@M03506:14:000000000-AKVR1:1:1101:7975:2223 1:N:0:49
ATGAACTCCTACGGGAGGCAGCAGTGAGGAATCTTGCGCAATGGGGGAAACCCTGACGCAGCGACGCCGCGTGGAGGACGAAGGCCTCCGGGTCGTAAACTCCCGTCAAGTGGGACGAAAGCCGACGGAATGAATAAGCTCGTCGGTTGACGGTACCGCTGGAGGAAGCCCCGGCTAACTCCGTGCCAGCAGCCGCGGTAATACGGAGGGGGCTAGCGTTGTTCGGAATCATTGGGCGTAAAGGGCGCGTAGGCGGTCTGGTAAGTCAGTTGTGAAATCCCTCGGCTCAACCGAGGAATTG
+
CCCCCGGGGGGGGGGGGGGGGGGGGGGGGGGGGGGGGGGGGGGGGGGGGGGGGGGGGGGGGGGGGGGGGGGGGGGGGGGGGGGGGGGGGGGGGGGGGGGGGGGGGGGGGGGGGGGGGGGGGGGGGGGGGGGGGGGGGGGGGGGGGGGGGGGGGGGGGGGGGGGGGGGGGGGGGGGGGGGGGGGGGGGGGGFGGGGGGGGGDGGGGGGGGGGGGGGGGG?EGEGFGGDEFGGDC<CFFGDGGGGFGGGGGGGGGGGGEBCGGGG7FFGFGGFBGGGFGB7*99:EGFFFBGFFBBDD)7)9*
@M03506:14:000000000-AKVR1:1:1101:12043:2254 1:N:0:49
ATGAACTCCTACGGGAGGCAGCAGTAGGGAATCTTGCGCAATGGGGGAAACCCTGACGCAGCGACGCCGCGTGCGGGATGAAGGCCTTCGGGTCGTAAACCGCTTTCAGCAGGGACGAAATTGACGGTACCTGCAGAAGAAGGCCCGGCCAACTACGTGCCAGCAGCCGCGGTGATACGTAGGGGTCTAGCGTTGTCCGGAATTATTGGGCGTAAAGAGCTCGTAGGCGGTTCGGCAAGGCGGATGTGAAATCTCCACGCTTAACGTGGAGGGGCCATTCGAAACTGCCGTTGCCCGAGTC
+
CCCCCGGGGGGGGGGGGGGDGGGGGGGGGGGGGGGGGGGGFEGGGGGGGGGGGGGGGGGGGGGGGGGGGGGGGGGGGGGGGGGGGGGGGGGGGGGGGGGGGGGGDFGGGGGGGGGFGGGGG<FFGGGGGGGGGGGGGGFGFGGG@FCFGDCGGGGGCCFFGFFCGGGGGGDGFGGGGGG?+8EGGEGFGGCE8CEGGGEE:*;8<EGCFGFG8EGGGGGG??8?CFG?CEG>;:*:CCC*2:E/:CE:+<??>EFCFFGG5C<9CCCCE*:5555=*6>77@F5*9F=<G5())*005)<)
@M03506:14:000000000-AKVR1:1:1101:24079:2280 1:N:0:49
ATGAACTCCTACGGGAGGCAGCAGTGGGGAATATTGGACAATGGGGGCAACCCTGATCCAGCCATGCCGCGTGTGTGATGAAGGCCTTCGGGTTGTAAAGCACTTTCGCACGTGACGATGATGACGGTAACGTGAGAAGAAGCCCCGGCTAACTTCGTGCCAGCAGCCGCGGTAATACGAAGGGGGCAAGCGTTGTTCGGAATTACTGGGCGTAAAGGGCGCGTAGGCGGTGCACTAAGTCAGGCGTGAAAGCCCTGGGCTCAACCCGGGAATTGCGCTTGATTCTGGTGCGTGTGAATCC
+
CCCCCGCGEGGFGGGGGGGEECFGGGGGGGGGGGGGGEFGFGGGGGGGGGGGGGGFGFEFGGGGGGFE7BGCG=CFFFGFFAFGFGGGFGGGGGGGGGFFGGGGG9EFC4=C<4,BFC@FFGD9<BEEFFCEFCCFCGF?AFGG=F@FGG@CFGFGDCEC<BCFGGFGGGGGCFEFFFFF<FGEEE78CFFEC7CE>;C>=CEG:+:9:8C5/:>CEEE=85?CC:*98E:*:<@@E+*+3<CCFE5CC59+***0159**:F+**29:DC)**2095D*/)9++*?/60*(.)0)197*)
@M03506:14:000000000-AKVR1:1:1101:11530:2304 1:N:0:49
ATGAACTCCTACGGGAGGCAGCAGTGGGGAATCTTGCGCAATGGGCGAAAGCCTGACGCAGCGACGCCGCGTGGGGGATGAAGGCCCTCGGGTTGTAAACCCCTTTCGGCAGGGACGAAGCGATCGTGACGGTACCTGCAGAAGAAGCTCCGGCTAACTACGTGCCAGCAGCCGCGGTAAGACGTAGGGAGCGAGCGTTGTCCGGAATCATTGGGCGTAAAGAGCGCGTAGGCGGCTACGCAAGTCGGATGTGAAAACTCGGGGCTCAACCCCGAGCGTGCATCCGATACTGCGTGGCTCG
+
CCCCCGGGGGGGGGGGGGGGGGGGGGGGGGGGGGGGGGGGGGGGGGGGGGGGGGGGGGGGGGGGGGGGGGGGGGGGGGGGGGGGGGGGGGGGGGGGGGGGGGGGGGGGGGGGGGGGGGDGGGFFFFCGGGGGGGGGGGGGGGC:FFGGEFGGGGGGGGGGGGFCGGGGGGGFCGGGGGGEGGGG>:@EDFEGGGGGGEEGG7?EEE5>EGFDFGGFGG88CGGFFGGGGC?CEEGEGEFGGDGC+<=DDCEFF7ECFF4C5:):79C69<F3CGDGDFDGDF4C77C>2C*-/7>;07)6)
@M03506:14:000000000-AKVR1:1:1101:17309:2323 1:N:0:49
ATGAACTCCTACGGGAGGCAGCAGTGGGGAATTTTTCGCAATGGGCGAAAGCCTGACGAAGCAACGCCGCGTGGAGGATGACGGCCCTCGTGGTCTTAAACTCCTGTCTAGCGGGACGAAAGTATTGGAGGTGAATAATCTCCGATATTGACTGTACCGCTGGAGGAAGCTCCGGCCAACTCCGTGCCAGCAGCCGCGGTAATACGGAGGGAGCAAGCGTTACTCGGAATTATTGGGCGTAAAGGGCGCGTAGGCGATCTGAAAAGTTCTGTGTGAAAGCCCACATGGTAACTGGGGAAGG
+
CCCCCGGGGGGGGGGGGGGGGGGGGGGGGGGGGGGGGGGGGGGGGGGGGGGGGGGGGGGGGGGGGGGGGGGGGGGGGGGGGGGGGGGGGGGGGGGGGGGGGGGGGGFGGGGGGGGGGGEFGGCGGGGGGGGGGGGGGFGGGGGGGGGGGGGGGGGGGGGGGGGGGGGGGGGGGGGGGGGG?9FEGGGGGGGGDEFGGEGGEGGGGGGGEGGGGGGGGGE?EE5<@5C5EFFGFG?CGGGEGGGGGEGDEG7C7CE7/7CGE9C9FFGF<7<7F>*:CBD47FFG=)2).:84=444;>BF5
@M03506:14:000000000-AKVR1:1:1101:11222:2354 1:N:0:49
ATGAACTCCTACGGGAGGCAGCAGTCGAGAATTTTTGACAATGGGGGAAACCCTGGTCGAGCGACGCCGCGTGGAGGATGAAGGTCTTCGGGTTGTAAACTCCTGTCATTTGGGAACAAGGCGGACGTATTAACTGTACGTGCGTTGATAGTACCAGAAGAGGAAGGGACGGCTAACTCTGTGCCAGCAGCCGCGGTAATACAGAGGTCCCAAGCGTTGTTCGGATTCATTGGGCGTAAAGGGTGTGTAGGTGGCGCCGTAAGTCGGGTGTGAAATTTCGGAGCCTAACTCCGAAACTGCA
+
CCCCCGGGGGGGGGGGGGGGGGGGGGGGGGGGGGGGGGGGGGGGGGGGGGGGGGGGGGGGGGGGGGGGGGGGGGGGGGGGGGGGGGGGGGGGGGGGGGGGGGGGGGGGGGGGGGGGGGGGGGGGGGGGGGGGGGGGGGGGF@FGC@FGGGGGGGGGGGGGGGGGGGGGGGGGGGGGGGGCFFGGFGGGGGGGGGGEGGGGFGGGFCGGFGGFGGGE:CGE5<AEGE5@?CFFGDGGE8<@CFGGEEECGGGGGFFGEEGD57CF7*/9*9C>77C+09:F<57**0292C=3>353.=F**
@M03506:14:000000000-AKVR1:1:1101:24279:2359 1:N:0:49
ATGAACTTCTACGGGAGGCAGCAGTCGGGAATTTTGGGCAATGGGCGAAAGCCTGACCCAGCAACGCCGCGTGAAGGATGAAATCCCTCTGGATGTAAACTTCGCAAGAACGGGAAGAATAAGTAGGGGACAATACCCTCTATGATGACGGTACCTTTTGTAAGCTCCGGCTAACTCCGTGCCAGCAGCCGCGGTAATACGGGGGGAGCAAGCGTTGTTCGGATTTACTGGGCGTAAACGGCGCGTAGGCGGTCAGCACAAGTCAATTGTGAAATCTCCGCGCTTTACCCGTAAAGATCAA
+
CCCCCGGGGGGGGGGEC@FGGGGGGE@7CGGFGFG9+6EFFG<CCECFGG+CFG@<FEGFGGFGGGGCCF@FF,CFFG@<<,EFGECFG,==EFAFD9995CD?FECCEEFEDCF7:E8C<E,CEA9=C=FDFFFG8<,FGA@AFF@AF>@FF@F,DDF:DFG,@FFG>EFFGCGCG7*>***@<FG78,*==7CF5<FG*88**:*:85C8A*;EC**+2/*;?9CCG+C**:CCEF*/*//*277/*+/>)>CD+8*****+3:+0+:+*2*2A7=*1/.<C/.7*-9)-)0)**19:)
@M03506:14:000000000-AKVR1:1:1101:16441:2360 1:N:0:49
ATGAACTCCTACGGGAGGCAGCAGTGGGGAATCTTGCACAATGGGGGAAACCCTGATGCAGCGACGCCGCGTGAGCGATGAAGCCCTTCGGGGTGTAAAGCTCTTTCGGCAGGGAAGACTATGACGGTACCTGCAGAAGCAGCTGCGGCTAACTACGTGCCAGCAGCCGCGGTAATACGTAGGCAGCGAGCGTTGTTCGGAGTTACTGGGCGTAAAGGGTGTGTAGGCGGTTCTTTAAGTTTGGTGTGAAATCTCCCGGCTTAACCGGGAGGGTGCGCCGAATACTGAGGGACTAGAGTAC
+
CCCCCGGGGGGGGGGGGGGGGGGGGGGGGGGGGGGGGGGGGGGGGGGGGGGGGGGGGGGGGGGGGGGGGGGGGGGGGGGGGGGGGGGGGGGGGGGGGGGGGGGGGGGGGGGGGGGGGGGGGGGGGGGGGGGGGGGGGGGGGGGGGGGGGGGGGGGGGGGGGGGGGGGGGGGGGGGFGGGGGGGGGGGGEGGGEEGGGGGGGGGGFGGGGGCGGC>FFFGCGEGGFGG?EGCEC:E9CFFCCFFG>CEC:+:?C79C:>GGGDG:CDEDG3CDD9DCG:DG3);*+9C?:F>?FF?FBFFF6
@M03506:14:000000000-AKVR1:1:1101:17923:2365 1:N:0:49
ATGAACTCCTACGGGAGGCAGCAGTGGGGAATCTTGCACAATGGGCGAAAGCCTGATGCAGCGACGCCACGTGGGGGATGAAGCTTTTCGGAGTGTAAACCCCTTTCGACCCGGACGAATGCCTCGCAAGAGGACTGACGGTACGGGTATAAGAAGCCCCGGCTAACTACGTGCCAGCAGCCGCGGTAAGACGTAGGGGGCCAGCGTTGCTCGGAATTACTGGGTGTAAAGGGTTCGTAGGCGGTGCGGCAAGTCGGGAGTGAAGTCTCTGGGCTCAACCCAGCGGCGGGTTCCAAAACTG
+
CCCCCGGGGGGGGGGGGGGGGGGGGGGGGDGGGFGGGGGGGGGGGGGGGGGGGGGGGGGGGGGGEGGGGGGFFCEGGEGGGCFFG<FFGGGGGGGGGGGGGGGGGGGGGGGGEGGGGDGFEFGGGGGGGGGGGGGFDFCEFEGGCEGGEGF;FGF7>CFDGGGGGGGGGGGGGGG9FCFFDFGGGGG7>EDGGCCFGGEEDEGFGGGGE5+ACECGCFE+<FF>*;/0+:C78EEFGCGGGG5>EGGGD5>59++*273C7:79<2<7C7FFC5757?*99))**)9)2)0459=B*8)01
@M03506:14:000000000-AKVR1:1:1101:9596:2386 1:N:0:49
ATGAACTCCTACGGGAGGCAGCAGTGGGGAATCTTGCACAATGGGCGAAAGCCTGATGCAGCGACGCCGCGTGGGGGATGAAGCATTTCGGTGTGTAAACCCCTTTCGATCCGGACGAAACCCCGCAAGGGATTGACGGTACGGATATAAGAAGCCCCGGCTAACTACGTGCCAGCAGCCGCGGTAAGACGTAGGGGGCCAGCGTTGTTCGGAATTACTGGGTGTAAAGGGTTCGTAGGCGGTGCGGCAAGTTGGGAGTGAAATCTCTGGGCTTAACCCAGAGGCTGCTTCCAAAACTGCT
+
CCCCCFEFFGGGGGGGGGGGGGFGGGGGGGGGGGGGGGGGGGGGGGGGGDGGGGGGGGGGGGGGGGGGGGGDGGGGGGGGGGGGGGGGGGGGGGGGGGGGGGGGGGGGGGGGGGGGGGGDFGGGGGGGGGGGGGGGGGGGGGGGGGGGGGGFFGGGGGGGGGGGGGGACFCGGGGGDFGCGEGGGGDFCFG>CGEGDGCC*;ACEGEGF7EEGGGGCCFFFF6C::+A99CEGGGGFFDFGGGG=EGGC7FC7E65*8*0<?>C<CF7:F*47FC92?DCGFFF54C@0F*)8*=5>)96*
@M03506:14:000000000-AKVR1:1:1101:11425:2388 1:N:0:49
ATGAACTCCTACGGGAGGCAGCAGTGGGGAATATTGGACAATGGGGGCAACCCTGATCCAGCAATGCCGCGTGAGTGATGAAGGCCTTAGGGTTGTAAAGCTCTTTTGGCGGGGACGATGATGACGGTACCCGCAGAATAAGCCCCGGCTAACTTCGTGCCAGCAGCCGCGGTAATACGAAGGGGGCGAGCGTTGTTCGGAATTACTGGGCGTAAAGGGCGCGTAGGCGGCGATCCGAGTCAGATGTGAAAGTCCTGGGCTTAACCTGGGGACTGCATTTGATACTGGATTGCTTGAATGG
+
CCCCCGGGGGGGGGGGGGGGGGGGGGGGGGGG<FGGGGGGGGGGGGGGGGGGGGGGGGGGGGGGGGGGGGGGGGGGGGGGGGGGGGGGGGGGGGGGGGGGGGGGGGGGGGGGGGGGGGGGGGGGGGGGGGGGGGGGGGGGGGGGGGGGGGGGGGGGGGFGGGGGGGGGGDEGGEGGGGGGFGGGGGGGGG>EEEGGGGGGGGGGGGDGGGGGGEEGGGG8CCG?EEGGGGGG=EFGGEGCCGF?E<FGCFCEG?GFGFGGGCGFF>+CFFG@DGGGG?C*C@B7:7FF707?FFF6>FF=/
@M03506:14:000000000-AKVR1:1:1101:10290:2394 1:N:0:49
ATGAACTCCTACGGGAGGCAGCAGTGGGGAATCTTGGACAATGGGGGAAACCCTGATCCAGCGACGCCGCGTGTGTGAAGGAGGCCTGCGGGTTGTAAAGCACTTTTAGTGGGGATGAAATGTTCACGGCTAATACCCGTGGATTTTGACCTAACCCACAGAAAAAGCACCGGCTAACTCTGTGCCAGCAGCCGCGGTAATACAGAGGGTGCAAGTGTTAATCGGAATTACTGGGCGTAAAGCGTGCGTAGACGGTTACATAAGTCGGGTGTGAAAGCCCCGGGCCCAACCTGGGAATTGC
+
CCCCCGGGDGFGGGGDGGGDGGFGGGGGGCFF<FGGGGGFGGGGGGGEGGGGGGGCGCGGCGGEGGGGGGCFC?DEEFFFGGGG7FFFFGGGGGGGFBFFFGDGGGGGGGGGGGGGG8<?FEGGFFGGGGE7DA<CF8FGFGCF,@CGG;FGGGG,@FGGGFEF@CCFFGGGGGE*<FEFFFGGGGGGGF7CCEG*81:BF?99C9+/;CEDGGC+<<<:CFG8>8*CFFCCEF*8CEGG*<9*1:79EE*5:CE*A39:7<*<<775>FG>DC>FG:*>DE:E5)9<(*04>)05:)9@=
@M03506:14:000000000-AKVR1:1:1101:13744:2464 1:N:0:49
ATGAACTCCTACGGGAGGCAGCAGTGGGGAATTTTGGACAATGGGGGCAACCCTGATCCAGCCATGCCGCGTGAGTGAAGAAGGCCTTCGGGTTGTAAAGCTCTTTCGGCAGGAACGAAACAGTTGTTGCTACCAGCCTGGACTACTGACGGTAATCACGGAAGAGGAGCCGGCTTACGACGAGCCAGCAGCCCGGGTAACACGTAGAGTGCGCGCGATACTCGGGATTACGGCTCGTAAAGCGTGCGGAGACGGCTACGTGAGTCAGTTGTGAAGGCCTTGGGCTTCACCTGGGCATTGA
+
CCCCCGGGGGGGGGGGGGGGGGGGG,FGGGGG8FFF+FGGGGGG,CF7FGG<FGGGG<FGGG7F,FGGGGGGGGGGGG9FGGGGGGGGGGGGGGGGGGGGGGGGFGC4+++@F4?48BF+=,,5,,5,,,CF,B,D=3,,+:,8,6,,,,8=CCF,,,@+3+38F,,3*@FG****@,*@FG*=**,2=,++***1=*15+++42+**2?E9E8E***1**+02A**12+<5C7*:51*;CF:/*:*/**:*/*:):)0****1<*C>+*<8**:+*)1*2)):*<*)-*1)))0))0*9*
@M03506:14:000000000-AKVR1:1:1101:12725:2470 1:N:0:49
ATGAACTCCTACGGGAGGCAGCAGTAGGGAATATTGGACAATGGGTGCAAGCCTGATCCAGCCATGCCGCGTGCAGGAAGAAGGCCTTCTGGGTCGTAAACTGCTTTTCTCTGGGGATAAAAAGACCCTGCGGGGTACATTGAAGGTACCAGAGGAATAAGCCACGGCTAACTACGTGCCAGCAGCCGCGGTAATACGTAGGTGGCAAGCGTTGTCCGGATTTATTGGGTTTAAAGGGTGCGTAGGCGGTTCCATAAGTCCGTGGTGAAATACGGCAGCTCAACTGTCGAGGTGCCATTGA
+
CCCCCGGGGGGGGGGGGGGGGGGGGGGGGGGGCGGGGGGGGGGGGGGGGGGGGGGGGGGGGGGGGGGGGGGGGGGGGGGGGGGGGGGGGGGGGGGGGGGGGGGGGGGGGGGGGGGGGGGGGGGGGGGGGGGGGGGGGGGGGGFFGGGGGGGGGGGGGGGGGGGGGGGGGGGGGFGGGGG:CFGG7FFGGGGGGGGGGGGGGGGGCGGGGGGGGGGGGGGGCCFC?FFFG5/;8EFFFEGGGGGGGGGGGGGEF9C>F*27+/9EGGGGCFF@>*77<3<*2=9EF?7@?5;2.5?5@FFF*
@M03506:14:000000000-AKVR1:1:1101:14733:2490 1:N:0:49
ATGAACTCCTACGGGAGGCAGCAGTGGGGAATTGTTCGCAATGGGCGCAAGCCTGACGACGCAACGCCGCGTGGAGGATGAAGGTCTTCGGATTGTAAACTCCTGTTGCCCGGGACGAATAGCTCTGACCTAACACGTCGGAGTCTGACGGTACCGGGTGAGGAAGCCCCGGCTAACTCTGTGCCAGCAGCCGCGGTAATACAGAGGGGGCAAGCGTTGTTCGGAATTACTGGGCGTAAAGGGCGCGTAGGCGGCCTGCTAAGTCGAACGTGAAATCCCCGGGCTTAACCCAGGAACTGCG
+
CCCCCGGGGGGGGGGGGGGGGGGGGGGGGGGGGGGGGGGGGGGGGGGGGGGGGGGGGGGGGGGGGGGGGGGGGGGGGGGGGGGGGGGGGGGGGGGGGGGGGGGGGGGGGGGGGGGGGGGGGGGCGGGGGGGGGGGGGGGGGGGGGGGGGGGGGGGGGGGGGGGGGGFGGGGGGGGGGFGGGGGGGGGGGGGGGGEGGGGGGGGGGGGGGGGGGGGGC8CCGGGGGGGGGGGGEFFGEEGFGGGCGGGGEGGGDGGGGFGFCGGGGG5CEG57FCFF*?C3CEFG5>FFFGF?>FFFFF@F3
@M03506:14:000000000-AKVR1:1:1101:8168:2490 1:N:0:49
ATGAACTCCTACGGGAGGCAGGAGTTGGGAATCTTGGACAATGGGGGAAACCCTGATCCAGCCATGCCGCGTGAGTGATGAAGGCCCTCGGGTTGTAAAACTCTTTCGACGGGGACGATAATGACGGTACCCGTAGAAGAAGCTCCGGCTAACTTCGTGCCAGCAGCCGCGGTAATACGAAGGGGGCTAGCGTTGTTCGGAATTACTGGGCGTAAAGCGCGCGCAGGCGGTTTTTCAAGTCAGTGGTGAAAGCCCGGAGCTCAACTCCGGAACTGCCATTGAAACTGTGAAACTTGAGGAT
+
CCCCCGGGGGGGGGGGGGGGGGGGGGGGGGGGGGGGGGGGGGGGGGGGGGGGGGGGGGGGGGGGGGGGGGGGGGGGGGGGGGGGGGGGGGGGGGGGGGGGGGGGGGGGGGGGGGGGGGGGGGGGGGGGGGGGGGGGGGGFCCGFGGGGGGGGFGGGGGGGGGGGGGGGGGGGGGGGGGGCF:<:@FGGGGGFFCEGGGGGGGGGGGGGGGGGCEGGGGGGEDCGGE>EGGGEEFCGGG=@?FG?F6<<?+<FF*:DGEGDGDGGD>FDEDGFDGGGGFGGFFF9C?DFBF6<?F9BFF?6)
@M03506:14:000000000-AKVR1:1:1101:17056:2497 1:N:0:49
ATGAACTCCTACGGGAGGCAGCAGTCGAGAATTTTTGACAATGGGGGAAACCCTGATCGAGCGACGCCGCGTGGAGGATGAAGGTCTTCGGGTTGTAAACTCCTGTCATTTGGGAACAAGGCGTATTTATTAACTGTAAGTACGTTGATAGTACCAGAAGAGGAAGAGACGGCTAACTCTGTGCCAGCAGCCGCGGTAATACAGAGGTCTCAAGCGTTGTTCGGATTCATTGGGCGTAAAGGGTGTGTAGGTGGCGCGCTAAGTCGGGGGTGAAATTTCGGAGCTTAACTCCGAAACTGCC
+
CCCCCGGGGGGGGGGGGGGGGGGGGGGGGGGGGGGGGGGGGGGGGGGGGGGGGGGGGGGGGGGGGGGGGGGFGGFGGGGGGGGGGGGGGGGGGGGGGGGGGGGGGGGGGGGGGGGGGGGGGGGGGGGFGGGGGGGGGGGGGGGGGGGGGGGGGGGGGGGGGGGGGGGGGGGGGGGGGGGDGFGGGGFFGGGGGGGG>8EGFFGGFFGFF@EFFGGGEEEGGGGGEC*<<CFGFGGG*:C5?CEFG5C>CGGE6CFGGEDCEEFCC5EG577@C67?*8CFD)):A6*9>**3>>58>*8*)
@M03506:14:000000000-AKVR1:1:1101:19140:2498 1:N:0:49
ATGAACTCCTACGGGAGGCAGCAGTGGGGAATCTTGGACAATGGGGGCAACCCTGATCCAGCGATGCCGCGTGGGTGAAGAAGGCCTTCGGGTTGTAAAGCCCTTTAGGTTGGGAGGAAGTGCATGGGATGATAAGTTTTGTGCATTGACTGTACCGACAGAATAAGCACCGGCAAACTCTGTGCCAGCAGCCGCGGTAATACAGAGGGTGCGAGCGTTAATCGGAATTACTGGGCGTAAAGGGCGCGTAGGCGGTTATATGTGTGAGATGTGAAAGCCCCGGGCTTAACCGGGGAAGTGC
+
CCCCCGGGGGGGGGGGGGGGGGGGGGGGGGCGGGGGGGGGGGGGGGGGGGGGGGGFGGGGGGGG@FGGGGGGGGGGGGGGGGGGGGGGGGGGGGGGGGDFGGGGGFEFFGGFGDFEFGCFEFF<9FGGD=><AFDFGGGFF>=<9D9<CCFGGGFEEEFFGGFGGCCCFGFE@FFGGGF>CFFFGGFGGFGGGGEGC*:3<CC9?BFFEGCEGCGDEG*;E?7CDGE=3<?ECC5:5/9=FEF=/CC5/7>:45CD*)>:9?0++9+??C?*77F?:?7D37@EE)192*/(8<D>);0**
@M03506:14:000000000-AKVR1:1:1101:19686:2531 1:N:0:49
ATGAACTCCTACGGGAGGCAGCAGTGGGGAATCTTGGACAATGGAGGAAACTCTGATCCAGCCATGCCGCGTGAGTGATGAAGGCCTTCGGGTTGTAAAACTCTTTCGACGGGGACGATAATGACGGTACCCGTAGAAGAAGCTCCGGCTAACTTCGTGCCAGCAGCCGCGGTAATACGAAGGGGGCTAGCGTTGTTCGGAATTACTGGGCGTAAAGCGCGCGCAGGCGGCTCTTCAAGTCAGGGGTGAAAGCCCAGAGCTCAACTCTGGAACGGCCTTTGAGACTGGAGAGCTTGAGTAG
+
CCCCCGGGGGGGGGGGGGGGGGGGGGGGGGGGGGGGGFGGGGGGGGGGGGGGGGGGGGGGGGGGGGGGGGGGGGGGGGGGGGGGGGGGGGGGGGGGGGGGGGGGGGGGGGGGGGGGGGGGGGGGFGGGGGGGEGGGGGGGGFGGGGGGGGGGDFGGFGGGGGGGGFGGGGGGGGGGGGGGGGGGGGGGFFGGGGGGGGGGGGDGGGFGG>CGGGGGGGGGDECCEGGGGGGG5CGGG7F9CEGGGGGGDC:EDFFC5<GFFGGGFCFGG4:/9***9>7F7=>*+9>)4*/456:.)0=**
@M03506:14:000000000-AKVR1:1:1101:20159:2544 1:N:0:49
ATGAACTCCTACGGGGGCAGCAGTCGGGAATTTTGGGCAATGGGCGAAAGCCTGACCCAGCAACGCCGCGTGAAGGATGAAATCCCTCGGGATGTAAACTTCGCAAGAATAGGAAGAATTAGTAGGGGTTAATACCCCCTATGATGACGGTACTATTTGTAAGCTCCGGCTAACTCCGTGCCAGCAGCCGCGGTAATACGGGGGGAGCAAGCGTTGTTCGGATTTACTGGGCGTAAAGGGCGCGTAGGCGGTCAGCACAAGTCAGTTGTGAAATCTCCGGGCTTAACTCGGAACGGTCAAC
+
CCCCCGGGGGGGGGGGGGGGGGGGGGGGGGGGGGGGGGGGGGGGGGEE@EGGGGGG@EGGGGGGGGGGGGGGGFFGEGGCFGGGGGGGEGG>FEFFGGGGGGGGGGE<<DGGGFAFFGFGGGF<DDFEEEFGGFFGGCFGGGGGGF;FFEGGGGGDEGGFFGGFFGGGFGGGGACF:CFGEGCFFF7EFGGGC<*:CFGCGDC5>8EGGGGGG2;EGFC=CCCEGGFGGFCGGGEC7CGCEGGGEE=39CEEGDCF7><5C?F7C2<:CD+90:DCD?C)9>@56*:*4C@6)).<@EE=?
@M03506:14:000000000-AKVR1:1:1101:10786:2558 1:N:0:49
ATGAACTCCTACGGGAGGCAGCAGTCGAGAATCTTCCGCAATGGACGAAAGTCTGACGGAGCGACGCCGCGTGGTGGATGAAGTCCTTCGGGACGTAAACACCTTTTATGAGGGATGAAGTTTTGACAGTACCTCATGAATAAGGGGCTCCTAACTCTGTGCCAGCAGGAGCGGTAATACAGAGGCCCCAAGCATTACCCGGAATTACTGGGCGTAAAGGGTGCGTAGGTGGTGTTATTAGTCCTCTTTTAAATTCTCCGAGCTTAACTCGGAGACTCGAGGGGAAACGGTAACGCTAGCG
+
CCCCCGGGGGGGGGGGGGGGGGGGGGGGGGGGGGGGGGGGGGGGGGGGGGGGGGGGGGGGGGGGGGGGGGGGGGGGGGGGGGGGGGGGGGGGGGGGGGGGGGGGGDGFGFFGGGGGGGGGGGGGGGGGGGGGGFFFFGGGGGGGFGGGGGGGGGGGGGGGGCEGGGGGGGGGGDGDEFFGGGGGGGCEEEGGG>FFGCFGGGDGFGGGFCFFGE:*;8CG8@=8:;*/:+0A?C52<97:CFCCFF7F?9<FC<FC<BDDC=)*<CF7+2:3>)/CFFGGGF:GC3*)-7><E?@:>35)0
@M03506:14:000000000-AKVR1:1:1101:9582:2558 1:N:0:49
ATGAACTCCTCGGGAGGCAGCAGTGGGGAATTGTTCGCAATGGGCGCAAGCCTGACGACGCAACGCCGCGTGGAGGACGAAGACCTTCGGGTCGTAAACTCCTTTCGATCGAGACGAATGGCCTTCGGGTGAACAATCCGGAGGAATGACGGTACCGAGAGGAGAAGCCCCGGCTCACTCCGTGCCAGCAGCCGCGGTAATACGGGGGGGGCAAGCGTTGTTCGGAATTACTGGGCGTAAAGGGCTCGTAGTTGGGCATCTAAGTCAGATGTGAAATCCCTCGGCTTAACCGGGGAACGGC
+
<CCCCGGFGGGGGGE7EGGGGGGGGGGGGGGGGGGGGGEGGGGGGGGGGGGGGGGGGDGGGGCFGGECFEFFEGGGGGGGGGGGCFFFGGCBFCFGGGGGGGGGGG:@FGGDGGGECFGCGGGGGGGDEGDE9F;3FGGGGGEG>FFFGC77CCFFC:FG:<<FG7:CGGDGGFC*?C9FGG<FE5<:C@FFFGGGCC5:E@CGEC55CGCEEF>AE/1*;8<>E;EFEC99++/:5*1**3<5A*/9**/2*2+)2)*23<:+0:9*+:EFD7*3:*29*0)*:39)-:F>5))0)5))0
@M03506:14:000000000-AKVR1:1:1101:15547:2582 1:N:0:49
ATGAACTCCTACGGGAGGCAGCAGTGGGGAATCTTGCACAATGGGCGAAAGCCTGATGCAGCGACGCCGCGTGGGGGATGAAGCATTTCGGTGTGTAAACCCCTTTCGACCCGGACGAATGCCTCGCAAGAGGAGTGACGGTACGGGTATAAGAAGCCCCGGCTAACTACGTGCCAGCAGCCGCGGTAAGACGTAGGGGGCCAGCGGTGTTCGGAATTACTGGGTAGAAAGGGTTCGTAGGCGGTGTGGCAAGTTGGGAGTGAAATCTCTGGGCTCAACCCAGAGGCTGCTTCCAAAACTG
+
CCCCCGGGGGGGGGGGGGGGGGGGGGGGGGGGGGGGGGGGGGGGGGGGGGGGGGGGGGGGGGGGGGGGGGGGGGGGGGGGGGGGGGGGGGGGGGGGGGGGGGGGGGGGGGGGGGGGGGGGGGGGGGGGGGGGGFGGGGGGGGGGGGGGGGGGGGGGGGGGGGGGGGGGGGGGGGGGGGGGGGGGGGGGGGGFGFFCEG588CGGGG*;ECEGGGCEFGGGFEFGEF*<<EC8;F:FGGGGGGGE=EGGGGF9<<+:E379:=CCFCGGFGGFGC<FFFFGG3F=C5CFFDFFFF?=?:FF4
@M03506:14:000000000-AKVR1:1:1101:14155:2590 1:N:0:49
ATGAACTCCTACGGGAGGCAGCAGTGGGGAATCTTGCGCAATGGGCGAAAGCCTGATGCAGCGACGCCGCGTGAGCGATGAAGCCCTTCGGGGTGTAAAGCTCTTTCGACGGGAACGATAATGACGGTACCCGGAGAAGAAGCTGCGGCTAACTACGTGCCAGCAGCCGCGGTAATACGTAGGCAGCGAGCGTTGTTCGGAATTACTGGGCGTAAAGAGTGTGTAGGCGGTGTTCCCAGTTTGTTGTGAGATCTCCCGGCTTAACTGGGAGGGTGCAGCGGATACTAGAATGCAAGAGGGG
+
CCCCCGGGGGGGGGGGGGGGGGGGGGGGGGEGFFFGGGGGGGGGGGGGGGGGG8EFAAFEGGEGEGDFCCGGGGGGGGGGGGGBDAFGFGEDGGEEGCGGGGGGGGGGGGGGGEGGGGFEFGGGGGGGFGG?BFCFCFFGGGGGGGGGEGGGCBCAEFFGGFFDCGGGEGGGCD79FFFFGGGGGGGG5EGG88?*;:EGG5;EFGFG?C/?C8*57+2+<<C87<EDGECCA5+0<793+032A=*9@+0+*+<>?B<DEC*02:EC=CC:CDCC>@CC<5)*2**6):=AF*195.)0.
@M03506:14:000000000-AKVR1:1:1101:14568:2598 1:N:0:49
ATGAACTCCTACGGGAGGCAGCAGTCGAGAATTTTTCTCAATGGGGGAAACCCTGAAGGAGCGACGCCGCGTGGAGGATGAAGGTCTTCGGGTTGTAAACTCCTGTCATTTGGGAACAAGTGCCGGTACGTAACTGCTATCGGCTTGATAGTACCAGAAGAGGAAGAGACGGCTAACTCTGTGCCAGCAGCCGCGGTAATACAGAGGTCTCAAGCGTTGTTCGGATTCATTGGGCGTAAAGGGTGCGTAGGTGGCGTCGTAAGTCAGGTGTGAAATCTCGGAGCTTAACTCCGAAACTGCC
+
CCCCCGGGGGGGGGGGGGGGGGGGGGGGGGGGGGGGGGGGGGGGGGGGGGGGGGGGGGGGGGGGGGGGGGGGGGGGGGGGGGFGGGGGGGGGGGGGGGGGGGGGGGGGGGGGGGGGGGGGGGGGGGGGGGGGGGGGGGGGGGGGGGGGGGGGGGGGGGGDGGGGGGGGGGGGGGGFFGGGGFGGGGGFFGGGGGGGGGGGGGGGGGGGGGFFDGGGGCCE=EGGGECCGGGGGGCCCCCGGGGFGCEGEEEEGGCD?@DGFFF?F7CG<FGDGCFC7F7CD@B=*/:@ACF0>><:>6=@)
@M03506:14:000000000-AKVR1:1:1101:22549:2613 1:N:0:49
ATGAACTCCTACGGGAGGCAGCAGTTGGGAATCTTGGACAATGGGGGAAACCCTGATCCAGCCATGCCGCGTGAGTGATGAAGGCCTTCGGGTTGTAAAACTCTTTCGCGCACGACGATAATGACGGTAGTGCGAGAAGAAGCTCCGGCTAACTTCGTGCCAGCAGCCGCGGTAATACGAAGGGGGCTAGCGTTGTTCGGAATTACTGGGCGTAAAGCGCGCGCAGGCGGCTATCCAAGTCAGTGGTGAAAGCCCGGAGCTCAACTCCGTAACTGCCACTGAAACTGTTTAGATTGAGGAC
+
CCCCCGCFEEGGGGECFGGGEGGGGGGGGGGGGGGGGFGFGGGGGGCCFGGGGGFFGFGGCGGGG8CFEEGGGGGGGGGGGGGGGGG8<FEDGGGEGGGGGGFGGGFCGDGGGDGGGGGGGGGGGGGG7FGGGGDGGEGGGGGGGGGGGGEFGFGEGGGGGGGGGFF>FEDEBGGGGGG:BFCGDC<EDFFGGCCF59=E8CGGFGGE6*:C?*;FGGGGGEEDECGDC5*8A+<FG6FF?EG?9?+9+<?FF7CDE>CC209<*0CC7/*7*:>?*9*09=*3<@F=:*=-)/9=*7<))
@M03506:14:000000000-AKVR1:1:1101:10561:2618 1:N:0:49
ATGAACTCCTACGGGAGGCAGCAGTGGGGAATCTTGCGCAATGGGCGCAAGCCTGATCCAGCAATGCCGCGTGAGTGAAGAAGGCCTTCGGGTTGTAAAGCTCTTTTGTCAGGGAAGAAACGGGTGGGGCTAATATCCCCATCTAATGACGGTACCTGAAGAATAAGCACCGGCTAACTACGTGCCAGCAGCCGCGGTAATACGTAGGGTGCAAGCGTTAATCGGAATTACTGGGCGTAAAGCGTGCGCAGGCGGTTTTGTAAGTTTGTCGTGAAATCCCCGGGCTCAACCTGGGAATGGG
+
CCCCCGGGGGGGGGGGGGGGGGGGGGGGGGGGGGGGGGGGGGGGGGGGGGGGGGGGGGGGGGGGGGGGGGGGGGGGGGGGGGGGGGFGGGGGEGGGGGGGGGGGGGGGGGGDFGGGGGGGGGGGGGGGGGGGGGGGGFGGGGGGGGGGGGGGGGGGGGGGFEDGGGGGGGGGGGGDCFGGGGGGGGGGGGGGGGGGGGGGGGGGGGGGCFEGGGGGGCEEFCCCECEFGGG?FFFFGEGDGGGGGGGGGDEGDEGDEFDGFG>FCCCGGGGFGGFFGFGCGFBGG><=,C5:FFFFFFFF)
@M03506:14:000000000-AKVR1:1:1101:11877:2708 1:N:0:49
ATGAACTCCTACGGGAGGCAGCAGTGGGGAATTTTGCGCAATGGGGGAAACCCTGACGCAGCAACGCCGCGTGGAGGATGAAGTCCTTTGGGATGTAAACTCCTTTCGACCGGGAAGATAATGACGGTACCGGAGGAAGAAGCACCGGCTAACTCTGTGCCAGCAGCCGCGGTAATACAGAGGGTGCGAGCGTTGTTCGGAATTATTGGGCGTAAAGGGCGCGTAGGCGGTGCGGTAAGTCTCCTGTGAAATCTCCGGGCTCAACCCGGAGCGGTCAGGGGAAACTGGCGGGCTTGAGGGG
+
CCCCCGGGGGGGGGGGGGGGGGGGGGGGGGGGGGGGGGGGGGGGGGGGGGGGGGGGGGGGGGGGGGGGGGGGGGGGGGGGGGGGGGGGGGGGGGGGGGGGGGGGGGGGGGGGGGGGGGGGGGGGGGGGGGGGGGGGGGGGGGGGGGGGGGGGGGGGGGGGGGGGGGGGGGGGGGGGGGGGGGGGGGGGGGGGEGGGGGGG5>@@@FFGGGGGGGDCFF5CCEGGGGGGGGC?CGGECEGFCE9EEF+*<<CCGFDGGFGC5CFCFGGGGDGBDD7:38FGG)8CF6>)49)35)0.76)7)
@M03506:14:000000000-AKVR1:1:1101:8423:2729 1:N:0:49
ATGAACTCCTACGGGAGGCAGCAGTGGGGAATATTGCGCTAATGCGCGAAAGCGTGACGCAGCGACGCCGCGTGGGGGATGAAGGCCCTCGGGTCGTAAACCCCTTTCGCCAGGGACGAAGGGAAACTGACGGTACCTGGAGAAGAAGTCCCGGCTAACTACGTGCCAGCAGCCGCGGTAACACGTAGGGGACGAGCGTTGTCCGGAATTATTGGGCGTAAAGCGCGCGTAGGCGGTCGTGCAAGTCGGATGTGAAAATCCCGGGCTCAACCCGGGACCTGCACCCGATACTGCTCGACTC
+
CCCCCGGGGGGGGGGGGGGGGGGGGGGGGGGGGGGDGGGGGGGGGGGGGGGGGGGGGGGGGGGGGGGGGGGGGGGGGGGGGGGGGGGGGGGGGGGGFGGGGGGGGGGGGGGGGGDGGGGGGGGGGGGGGGGGGGGGGGGGFGGGGGGGGGGGGGGGGGGGGGGE@FGGGGGGFGGGGGEGGGGGGFFGGGGGGGCGGGG8?CFGGE8>FFGFFCCEDGEEGFGGGGDDGCCEEGGGCDDEGGGFCAFDGEGCFGGG:97>+<DCEGED?CC5DGGGC@D*954CGFG),C><6=*8>>@BE
@M03506:14:000000000-AKVR1:1:1101:7650:2745 1:N:0:49
ATGAACTCCTACGGGAGGCAGCAGTGGGGAATATTGGACAATGGGGGCAACCCTGATCCAGCAATGCCGCGTGAGTGATGATGGCCTTAGGGTTGTAAAGCTCTTTTACCGGGGACGATGATGACGGTACCCGGAGAATAAGCCCCGGCTAACTTCGTGCCAGCAGCCGCGGTAATACGAAGGGGGCGAGCGTTGTTCGGAATTACTGGGCGTAAAGGGCGCGTAGGCGGCGATCCGAGTCAGATGTGAAAGTCCTGGGCTTAACCCGGGGACTGCATTTGATACTGGATTGCTTGAATTA
+
CCCCCFGGGGGGGGGGGGGGGGGGGGGGGGGGGGGGGGGGGGGGGGGGGGGGGGGGFGGGGGGGGGGGGGG@FGG<FGFGGGFGGGCFGGGGFGEGGGGFCFFGGGGGFGGGGGGGGGGFGGGGGGEFFECF@FGGGGGGGGGGGGGGGEEGGGGGDGGGGGGGGGGGGGGGF7F@FGG@7FGGGGGGGGGGCE8**<CGCEFGGG7CGGGGEGD>EFGECGGGDEGCCEEE*CF8F85*:+<++2+2@E<A7CFGG?5>:7C<+2*1:CEE55CCC4CCGFFECFCF0:*4F4@@)76@*
@M03506:14:000000000-AKVR1:1:1101:22732:2750 1:N:0:49
ATGAACTCCTACGGGAGGCAGCAGTGGGGGATTTTGGGCAATGGGCGAAAGCCTGACCCAGCAACGCCGCGTGAGGGAGGAAATCCTTCGGGATGTAAACCTCACAAGCGAGGGAAGAGAGCTACGGGCTGAATAATCCCGTAGTGCGACGGTACCTTGCGTAAGCCACGGCTAACTACGTGCCAGCAGCCGCGGTAATACGAAGGGGGCTAGCGTTGCTCGGAATTACTGGGCGTAAAGGGCGCGTAGGCGGACAGGTTAGTCAGAGGTGAAAGCCCAGGGCGCAACCTTGGAATTGCCC
+
CCCCCGGGGGGGGGGGGGGGGGGGGGGGGGEGGGGGGGGGGGGGGGGGGGGGGGGGGGGGGGGGGGG@FGGGGGGGGFGGGGGGG?AFGGGECFGFGGGFGGGGGGGGGDFGGGGCEGFDGGGGGGGGGGEFFCFGGGGGGGGDB@FGEGDGGG>FFGGGEGGFGGG7<BDG<FFFGFCGGGGGGFFCGGGGGGGGDGC:CEC5EGEGGG5@>FG;*CEFC=C5CFGGG?CFFCE85?CFGECC=E=DED6EG77);):9<6*330+9CDGBFCD?789CF@B**.9777?:F@4*)***)
@M03506:14:000000000-AKVR1:1:1101:8581:2778 1:N:0:49
ATGAACTCCTACGGGAGGCAGCAGTGGGGAATATTGGACAATGGGCGCAAGCCTGATCCAGCAATGCCGCGTGAGTGATGAAGGCCTTAGGGTTGTAAAGCTCTTTTACCCGGGAAGATAATGACTGTACCGGGAGAATAAGCCCCGGCTAACTCTGTGCCAGCAGCCGCGGTAATACAGAGGTCCCAAGCGTTGTTCGGATTCACTGGGCGTAAAGGGTGCGTAGGTGGTTGGGTAAGTCTGATGTGAAATCTCCGGGCTCAACCCGGAAATGGCATTGGATACTATTCGGCTAGAGGTT
+
CCCCCGGGGGGGGGGGGGGGGGGGEFGGGGGGGGGGGGGGGGGGGGGGGGGGGGGGFFGGGGGGGGGDGGGECCFCEGFFGGGGGGGGGGGGGGGGGGGGGGGGGGGGGGGGGGGGGGGGGGGGG9FGGFGGGGGGGGAFGG9,FGGGGGGGG<EFGCGGGEGGGGGDEGGGGGGGGGGGGGGGGGGGGGGGBFEGGGGEEGEGGG?EFGGGGGGGCGGGGGC:8CEFFF;ED=CEEFG7C9CC7CFGGGFFGGGFDEC<CG=FG<59EC5BGGCC447*76*<C*766*01;>DFFFF::
@M03506:14:000000000-AKVR1:1:1101:10460:2809 1:N:0:49
ATGAACTCCTACGGGAGGCAGCAGTAGGGAATCTTGCGCAATGGGCGAAAGCCTGACGCAGCGACGCCGCGTGCGGGATGAAGGCCTTCGGGTCGTAAACCGCTTTCAGCAGGGACGAAATTGACGGTACCTGCAGAAGAAGGCCCGGCCAACTACGTGCCAGCAGCCGCGGTGATACGTAGGGGTCTAGCGTTGTCCGGAATCATTGGGCGTAAAGAGCTCGTAGGCGGTTCGGCAAGTCGGATGTGAAATCTCCACGCTCAACGTGGAGGGGCCATTCGAAACTGCCGTGACTCGAGTC
+
CCCCCGGGGGGGGGGGGGGGGGGGGGGGGGGGGGGGGGGGGGGGGGGGGGGGGGGGGGGGGGGGGGGGGGGGGGGGGFGGGGGGGGGGGGGGGGGGGGGGGGGGGGGGGGGGGGGGGGGEFGGGGGGGGGGGGGGGGGGGGGGGFGGGGGGGGGGGGGGGGGGGGGGGGGGGGGGGGGGGGGGGGGGGGGGGGEEGFGGGEECFGCFGGGGGGGGFG?FFGGGGGGGGGGCGEGGDCCGEGGG=EGFGC?E9FCGGGFGGCCDFGC5CGDGFGGD:<?GFGFFGGFGFBGFBF59@@7>6.
@M03506:14:000000000-AKVR1:1:1101:14246:2828 1:N:0:49
ATGAACTCCTACGGGAGGCAGCAGTGGGGAATCTTGCGCAATGGCCGAAAGGCTGACGCAGCGACGCCGCGTGTGGGGGGAAGCTCTTCGGGGTGTAAACCACTGTTGCCCGGGACGAATGCCGCCTATCAAGGCGGTTGACGGTACCGGGTGAGGAAGCACCGGCTAACTCCGTGCCAGCAGCCGCGGTAATACGGAGGGTGCGAGCGTTGTCCGGAATCACTGGGCGTAAAGGGCGCGTAGGTGGCGGGAGAAGCGTGCGGTGAAAGCCCGGGGCTCAACTCCGGGTCTGCCGTGCGGG
+
CCCCCGGGGGGGGGGGGGGGGGGGGGGGGGGGGGGGGGGGGGGGGGGGGGGGGGGGGGGGGGGGGGGGGGGGGFGGGGGGGGGGGGGGGGGGGGGGGGGGGGGGGGGFGGGGGGGGGGGGGGGGGGGGGGGGGGGGGGGGGGGGGGGGGGG8EEGGGGGGGGGGGGGGGGGGGGG5EGCGGGGGEGGGG>EEGGGGGGGGGEGCE5CEG?CEEEF5E=C80<@EGGGGG::EGFFE=E:EE5ED:FGGGGG/):*CC317*:D5E3C*3**7CCDE:)/7446EFDGFFD)47?E555;D)
@M03506:14:000000000-AKVR1:1:1101:10104:2858 1:N:0:49
ATGAACTCCTACGGGAGGCAGCAGTAAGGAATCTTGGACAATGCCCGCAAGGGTGATCCAGCCATGCCGCGTGCAGGAAGAAGGCCCTATGGGTCGTAAACTGCTTTTGAACAAGAGAAAACCCTCCTACGTGTAGGAGGCTGATAGTATTGTTAGAATAAGCATCGGCTAACTTCGTGCCAGCAGCCGCGGTAAGACGAAGGATGCAAGCGTTATCCGGATTCATTGGGTTTAAAGGGTGCGTAGGCGGCCTAATAAGTCAGTGGTGAAATCTCCTCGCTTAACGAGGAAACTGCCATTG
+
CCCCCGGGGGGGGGGGGGGGGGGGGGGGGGGG,FGFGGGGGGGGGGGGGGGGGGGGGGGGGGGGGGGGGGGGGGGGGGGGGGGGGGGGGGGGGGGGGGGGGGGGGGGGGGGGGGGGGGGGGGGGGGGGGGGGGGGGGGGGGGGGGGGGGGGGGGGCFGGGFGGGGGGGGGGGGGGGGGGGGGGGGGGGDGGGGGGGGGGGGGGGGGGGGGCCEECFGGGGGE=FFGGGFF*:8CG7EGGGGGGCGDGGGGGGD?FFFFFFCGGGGGGGGGGFGGGFFFGGG@>CFB5>9C>?FFFFF4FF@
@M03506:14:000000000-AKVR1:1:1101:24304:2862 1:N:0:49
ATGAACTCCTACGGGAGGCAGCAGTGGGGAATATTGCGCAATGGGGGAAACTCTGACGCAGCAACGCCGCGTGAGGGATGAAGGCCTTCGGGTCGTAAAGTCCTTTTGCCAGGGACGATGATGGCGGTACGAGCTGAAGAAGCCGCGGCTAACTACGTGCTGGCAGCCGCGGCAGTACGACGAGGGCAAGTGGCGTTGTGAGGTATTGTTGGGAGTGAGGCGGGAGGAGGTGCGGTAGGTAGTCTGGTGAGACAGCGGGCGGATCAACGATGCTGGTGTAGTAGCTGCTGCGCTGCTGGCG
+
CCCCCGGGGGGGGGGGGGGGGGGGGEGGGGGGEFGGGGGGGGGG8FGEGGG,EFGGGGGGGG8FEGGGGGGGG78,BC<FGGGC=F<<,BFF?FFGGGG,,,<E,C,C<8,,BFE@+F@+C,8,8@+@:++++++,,3@F,,3,****>**,,,,7*=<*<,,<FFG7FG7F***2@+;C*:*:EG81**3+0*:A8**:++*+3+A:++02*/**0++/**2**:**;CGG+**/***++20<+3*0*+1+***9*0))**/:C9A*1**)**00*0*200/3+9*))0*257B))//)0
@M03506:14:000000000-AKVR1:1:1101:17215:2867 1:N:0:49
ATGAACTCCTACGGGAGGCAGCAGTCGAGAATATTCGACAATGGGCGAAAGCCTGATCGAGCGACGCCGCGTGCGGGAAGACGGCCTTCGGGTTGTAAACCGCTTTTGCGTGGGAAGAATTTTGACGGTACCACGAGAATAAGGGGTTGCTAACTCTGTGCCAGCAGCAGCGGTAATACAGAGACCCCGAGCATTATCCGGAATTACTGGGCGTAAAGCGCAAGCAGCCGGTCGCGTTAGTCCGAAGTAAAACCACAGGGCCCAACTCTGTGTCCGCATTGGAAACGGCCCGTCTGGAGCG
+
CCCCCFGGFGGGGGGGCFGDF@AGEFGEGGEFEEGGGGGGGGGG?@C:FGGGGG?F<EFGGGGEGECCCCEFCEFEDCF7EFCBFGGGGFGEFGEGGGGGFGGCGGGFFG@CGGCEEGF@FEF<FGGGGGG:FFE<>FDFG@F9CEG@FCG,FFFCF9FFGE@F:FF:=CCCC<:F<::CFFGGG@FCEFE7/+0<CEFGE/*;CCCF?<85EE5CCFCEGE5EF*;@C>5CC55*/2*83C+:>*71<:99>5C9859*2A<5EGC7+:9*:77:)7*979=?9?FD9))(0)0.)00>B
@M03506:14:000000000-AKVR1:1:1101:23565:2883 1:N:0:49
ATGAACTCCTACGGGAGGCAGCAGTGGGGAATATTGGACAATGGGGGAAACCCTGATCCAGCAATGCCGCGTGAGTGATGAAGGCCTTAGGGTTGTAAAGCTCTTTTACCCGGGATGATAATGACAGTACCGGGAGAATAAGCCCCGGCTAACTCCGTGCCAGCAGCCGCGGTAATACGGAGGGGGCTAGCGTTGTTCGGAATTACTGGGCGTAAAGCGCACGTAGGCGGCGTTGGAAGTTAGAGGTGAAAGCCCGGGGCTCAACTCCGGAATTGCCTTTAAGACTGCATCGCTAGAATTG
+
CCCCCGGGGGGGGGGCEFGGGGGGGGGFGCFFGGGGGCF<<FDGCC@:FFGGGFGGCGGGGGGG<FGGGGGFCCGEGFFGGFGCEEGGEFFGGGGEGGG9EECDEAFFGE8F@EG+FFGGGFGGFGEFGGGGGGGGDFDFFGF8A7CFECFEGFGGGCGCFDGGGGGGEGG7>BFFG?BCGGGEGCE*8F:<FFGGGGEGCECFGGGGGG8CGED@ECC8:EG>?8EFGD=*2::*<CD?FFGGG6A57<FE7:7DEED3**20:*A4CC*89DG<CBDGGF*C9BGFA7B?E@)77=F/1
@M03506:14:000000000-AKVR1:1:1101:23489:2922 1:N:0:49
ATGAACTCCTACGGGAGGCAGCAGTGGGGAATATTGGACAATGGGGGCAACCCTGATCCAGCAATGCCGCGTGAGTGATGAAGGCCTTCGGGTTGTAAAGCTCTTTTGCCAGGGACGATGATGACGGTACCTGGAGAATAAGCCCCGGCTAACTTCGTGCCAGCAGCCGCGGTAATACGAAGGGGGCAAGCGTTGTTCGGAATTACTGGGCGTAAAGGGCGCGTAGGCGGCTTATCAAGTCAGGCGTGAAATTCCCGGGCTCAACGTGGGGGCTGCGCTTGATACTGATGAGCTTGAATGG
+
CCCCCGGGGGGGGGGGGGGGGGGGGGGGGGEFCGFFGGGGGGGGGG:FGGGGGGGGFGGGGGGGGGGECGG+@FGFGGGGGGGEGGGEFGGGGGGGGGGGGGGGGGFFGGGGGGGGGGGG9AFCFGGGGGG9FGGGGGGGGGGDD7@BEGGGGGFGGGGGFDGGGFGAFGGGGGFCFG7>DFEEGGDC;FCGC*:F*;:E*;FGGGGGGFFG>E>>CFDGECECEGGC?EC:CCEFG77+3+36?E*7C7?CDCEFEFGGC5=<F*:9C7C>D3<:DB<*7)*<C4*/-:43*=?F>F@4)
@M03506:14:000000000-AKVR1:1:1101:16733:2923 1:N:0:49
ATGAACTCCTACGGGAGGCAGCAGTTGGGAATCTTGGACAATGGGGGAAACCCTGATCCAGCCATGCCGCGAGAGTGATGACGGCCTTCGGGTTGTAAAACTCTTTCGTCGGGGTCGATAATGACGGTACCCGTAGAAGAAGCTCCGGCTAACTTCATGCCAGCAGCCGCGCTAATCCGAAGGGGGCTAGCGTTGTGCGGAATTACTGGGCGTAAAGCGCGCGCAGGCTGTTATGCAAGTCAGTGGGGATGTCCCGGAGGTGAACACCGGAAAGGGCACTTAAACGGCAAACCGTGAGGAC
+
-6686FG@F<-;BFG;6FGGG@6CF@C87F,E9<F,CF<6,C6E8F@7,,;,66C<,,C@6C@CCFF,8@@+@+>FFGD,9,84CCGF,D:+?C:8F@E,EF,FF<,+44@CC+4+4=+,+E,5E7>3++,3@8CB=,C3,33<37@B@FG,3@3@,7C9:,3<><,,*>:*4*<<2@***4=*1CF72*,1=****48EG8*+2:+<E52:C>>/<9CC8CC5/:E5*/*++3+++3*+<:C0<7*)8**02<+9:39)***2+2*17)*)/4**10**0**+3)*)(1),))875)8)0
@M03506:14:000000000-AKVR1:1:1101:11316:2925 1:N:0:49
ATGAACTCCTACGGGAGGCAGCAGTGGGGAATATTGGACAATGGGCGCAAGCCTGATCCAGCCATGCCGCGTGAGTGATGAAGGCCCTAGGGTTGTAAAGCTCTTTTGTGCGGGAAGATAATGACGGTACCGCAAGAATAAGCCCCGGCTAACTTCGTGCCAGCAGCCGCGGTAATACGAAGGGGGCTAGCGTTGCTCGGAATCACTGGGCGTAAAGGGTGCGTAGGCGGGTCTTTAAGTCAGGGGCGCAATCCTGGAGCTCAACTCCAGAACTGCCCTTGGTATTGAGGAGCTTTAGGTC
+
CCCCCGDFGGGGFCEEGGGGGGGGGGDGGEGG9FGGGGGGGGCEGGFGGGGGGGGFFGGGGGGGGGGGGGGGGGGGFFFGGDFGFGGGGGGFEFCFGFGFGGGGGFFFGGGGGDGGGFFGGGFFGGCEGGFEGDGGGFGGGCGCDF7CFGCGGGGGGGE@FGGGGGGGGGGCCCGGGGGGFCFCCGGGGF7BFGEGGFGG7;8CEE02:>FGG>>8FFDGGGGGG>8CEEE8C*AFC7CEFCGGCE*)*:>E*:EFC5C<*CCFC2<CCGCFF**+207>F)1C9@:*.4/(87)*/=)7*
@M03506:14:000000000-AKVR1:1:1101:12097:2953 1:N:0:49
ATGAACTCCTACGGGAGGCAGCAGTAAGGAATCTTCCACAATGGACGAAAGTCTGATGGAGCAACACCGCGTGCAGGATGACGGCCTTCGGGTTGTAAACTGCTTTTATATGGGAAGATTATGACGGTACCATATGAATAAGGACCGGCTAACTACGTGCCAGCAGCCGCGGTAATACGTAGGGTTCAAGCGTTATCCGGAATCACTGGGCGTAAAGCGTGCGTAGGTGGCGTGTTAAGTGTGATGTTATATCGTGTGGCTCAACCATACCGATGTGTCGCATACTGGCATGCTAGAGGGG
+
CCCCCGGGGGGGGGGGGGGGGGGGGGGGGGGGGGGGGGGGGGGGGGGGGGGGGGGGGGGGGGGGGGGGGGDGGGGGGGGGGGGGGGGGGGGGFGGGGGGGGFGGGGGGGGGGGGGGGGGGGGGGGGGGGGGGGGG9FG<@FEFFGGEGGGGGGGFGGGGGGGGGGGGGGGGGEDCFFGF<FGGGDFFGGGGGGGGGGGGDGGGGGFFGGGFECGGGGGGGGGGGGGGGC5<E;EGFGDD+<CFFFGCFFFD+:7FGG)79*<FCFC5*+*273CCGFFFDF3)/<BG?:>73)=8B?F>>)
@M03506:14:000000000-AKVR1:1:1101:15414:2967 1:N:0:49
ATGAACTCCTACGGGAGGCAGCAGTGGGGAATATTGGACAATGGGGGCAACCCTGATCCAGCCATGCCGCGTGAATGATGAAGGCCTTCGGGTTGTAAAGTTCTTTTGGCGGGGACGATGATGACGGTACCCGCAGAATAAGCTCCGGCTAACTTCGTGCCAGCAGCCGCGGTAATACGAAGGGAGCTAGCGTTGTTCGGAATTACTGGGCGTAAAGGGCGCGTAGGCGGCTTGGCAAGTTGGGTGTGAAAGCCCAGGGCTCAACCCTGGAATGGCACTCAAGACTGCCTTGCTTGAATTC
+
CCCCCGGGGGGGGGGGGGGGGGGGGGGGGDGGGGGGGFGGGGGGGGGGGGGGGGGGGGGGGGGGGGGGGGGGGGGGGGGGGGGGGGGGGGGGGGGGGGGGGGGGGGGGGGGGGGGGGGGGGGGGGGGGGGGGGGGGGGGGGGGGGGGGGGGGGFFGGGGGGGGGGGGGGGGGGGGGGGGGGGGGGGGGGGGGCCEGGGGGGGGDFGGFFCCGGGG57EECEEEEEEGGGGGG*:E8CEGFCCGGGGCC??C+*:AFFFGGACC9EGDGGGAFF4**29*9>477CFGFBGFB:67*))94*
@M03506:14:000000000-AKVR1:1:1101:19637:2990 1:N:0:49
ATGAACTCCTACGGGAGGCAGCAGTGGGGAATCTTGCACAATGGGGGCAACCCTGATGCAGCGACGCCGCGTGAGCGATGAAGCCCTTCGGGGTGTAAAGCTCTTTCGGCAGGGAAGGATCATGACGGTACCTGCAGAAGCAGCTGCGGCTAACTACGTGCCAGCAGCCGTGGTAATACGTAGGCAGCGAGCGTTGTTCGGAGTTACTGGGCGTAAAGGGTGTGTAGGCGGTCCTCTAAGTTTGGTGTGAAATCTCCCGGCTCAACCGGGAGGGTGCGCCGAAAACTGGGGGACTAGAGGG
+
CCCCCGGGGGGGGGGGGGGGGGGGGGGGGGGGGGGGGGGGGGGGGGGGGGGGGGGGGGGGGGGGGGGGGGGGGGGGGGGGGGGGGGGGGGGGGGGGGGGGGGGGGGGGGGGGGGGGGGGGGGGGGGGGGGG=FDFFGGGGGGGGGGGGGGGGGGGGGGGGFGGGGGGGGGGGGGGGGGGGGGGGGFGGGEDGGGEGGGGGGDGEFFGFFFFGGEE;FFFEEEGGGCEF?EGGEED?FFCFCGDGG=C>GFF9CFCDGFDGG5DFCGGGGG*<DG*:>B57CE8*5?*=?F@B))7;?9?)8
@M03506:14:000000000-AKVR1:1:1101:7519:3007 1:N:0:49
ATGAACTCCTACGGGAGGCAGCAGTGGGGAATCTTGCGCAATGGCCTAACGGCTGACGCAGCGACGCCGCGTGTGGGATGAAGCTCTTCGGAGTGTAAACCACTGTTGCCCGGGACGACTAGCCCGATTAATCGAGCCTGACGGTACCGGGTGAGGAAGCACCGGCTAACTCCGTTCCAGCAGCCGCGGTAATACGGGGGGTGCGAGCGTTGTCCGGTATCCCTGGGCGTAAAGGGCGCGTAGGTGGTTTGATAAGGGTGTGGTGAAAGTCCGGGGCTCAACCCCGGCTCGGCCGTTGCGG
+
CCC9BEAF@E9<BFEE>FFEGGDFGFCFGCBE<FFCDGGEFGDEEGC@FFG7CC@EEFGDEFGFGGEGEG7@CFFEG,=CFFFGGGGGGGG>BCEA9BACF=F,EFDCGGCGG77CEC+8FFF,BF@F::FA=>CF7>><>@<*6>FFF@:F7CC7,3<EC<FCCF*4>?CFGG1,5??FE7<<CCFGGEGGCCCE5>GC5*/*2CECECC>CFF/:*1*++<+2;5FC?*;59<CEEC85*:*<955;7EC7+9:C)29*:3:EFF7C::*959*))*27).17)))(*.483<))).8.
@M03506:14:000000000-AKVR1:1:1101:13969:3012 1:N:0:49
ATGAACTCCTACGGGAGGCAGCAGTGGGGAATATTGGACAATGGGCGCAAGCCTGATCCAGCAATGCCGCGTGAGTGATGAAGGCCTTAGGGTTGTAAAGCTCTTTCGGCGGGGACGATGATGACGGTACCCGCAGAAGAAGCCCCGGCTAACTTCGTGCCAGCAGCCGCGGTAATACGAAGGGGGCGGGCGTTGCTCGGATTTACTGGGCGTAAAGGTCGCGTAGGCGGCCCTTAAAGTAAGGCGTGAAACTCGCGGCCTCAACCTGGGAATGGCGCTTGGCACTGGAGGCCTAGGGTCC
+
CCCCCFFFGGGDGEFGG@7FEC,EEFGGEGGEGGFGGGAFFFGGCFGGGDGGGFFFFGGFFFFDDGGFGEEGFBFF<<,9C<?EF8E=5C@F=C7BF<C,CF<F?EC+@FE+:733+=>C<F9,>:EF?+@DCF@FCAD:,FFE*CF7<FC,FG;,1<<=:,>C+<FGE>@E<CECC:FGF>**:****/:8:EEGCCCED8EE+@FGC5**12**+:3<:8=?*//<*18*/*;+++*2+++0CC/9C57+*<*1/5)1*2*<*9+72764**0:DE)75)6+<?F0(*)()0)))0.)0
@M03506:14:000000000-AKVR1:1:1101:10597:3013 1:N:0:49
ATGAACTCCTACGGGAGGCAGCAGTGGGGAATCTTGCACAATGGGCGAAAGCCTGATGCAGCGACGCCGCGTGGGGGATGAAGCATTTCGGTGTGTAGACCCCTTTCGACCCGGACGAATGCCTCGCAAGAGGAGTGACGGTACGGGTATAAGAAGCCCCGGCTAACTACGTGCCAGCAGCCGCGGTAAGACGTAGGGGGCCAGCGTGGTTCGGAATTACTGGGTGTAAAGGGGTCGTAGGCGGTGTGGCAAGTTGGGAGGGAAATCTCTGGGCTCAACCCAGAGGCTGCTTCCAAAACTG
+
CCCCCGGGGGGGGGGGGGGGGGGGGGGGGGGGGGGGGGGGGGFGGGGGGGGGGGGGGGGGGGGGGEGFGGG:FEGGGGDFGGGGGGGFGGD4CFGGGGGGFGGGCFGGGGGGGGGGGGGFGGGGFFEFGGEGGGGGGFGGGGFGGGGGGG9F@FGG:<FGDEGGGGGGGGGGGGGGG*+<<<FEEGGEC@FGG>FEGGEC*8*;C>A*:2;CEGGD*<<:?FFGGEC?+<CF=7;8C:7F=+*5/7>DGF6<9+9CDF43*:7=*:+?::E4C*959?*C55@C*.C)./).*08978@41
@M03506:14:000000000-AKVR1:1:1101:14193:3027 1:N:0:49
ATGAACTCCTACGGGAGGCAGCAGTGGGGAATATTGCGCAATGGGCGAAAGCCTGACGCAGCAACGCCGCGTGAGTGATGAAGGCCTTCGGGTCGTAAAGCTCTGTCGGAGGGAACGAATGTTTCTGAGGTTAACAGCCTCAGGAAGTGACGGTACCCTCAAAGGAAGCACCGGCTAACTCTGTGCCAGCAGCCGCGGTAATACAGAGGGTGCTAGCGTTGTTCGGAATCATTGGGCGTAAAGGGCGTGTAGGCGGTTTGTTAAGTCATGTGTGAAATCCCTCGGCTCAACCGGGGAACGG
+
CCCCCGGGGGGGGGGGGGGGGGFGGGGGGGGGGGGDGGGGGGGGGGGGGGGGGGGGGGGGGGGGGGGGGGFFGGGGGGGGGGGFCGGGGGGGGGGGGGGGGGGFFGGGGGGGGCFFGDGFGGGGGGFGEGGGGGGGGGGGGCFGGGGGGGGGGGGGGGGGGGCFFGG>FGFGGGGGCGC,FFBFGGGGFFGGGGE>EGECGGFFGGFFGEGGDGGGGEGE*12@EGG**29<CFC52:)?EDFFEGG7E**<7+:C*87DCDD772:>?FGFFGDF*7C7CFFGGB*))*).85:))).7)
@M03506:14:000000000-AKVR1:1:1101:11302:3063 1:N:0:49
ATGAACTCCTACGGGAGGCAGCAGTGGGGAATATTGGACAATGGGCGCAAGCCTGATCCAGCCATGCCGCGTGGATGATGAAGGCCTTAGGGTTGTAAAGTCCTTTTAACGGGGAAGATAATGACGGTACCCGTAGAATAAGCCCCGGCTAACTTCGTGCCAGCAGCCGCGGTAATACGAAGGGGGCTAGCGTTGCTCGGAATTACTGGGCGTAAAGCGCACGTAGGCGGCTCTTTATGTCGGGGGTGAAATCCTGGAGCTCAACTCCAGAACTGCCTTCGATACTGGAGAGCTCGAGTCC
+
CCCCCGGGGGGGGGGGGGGGDGGGGGGGGGGG9FGGGGGGGGGGGGGGGGGGGGGGGGGGGGGGGGGGGGGGGGGGGGGGGGGGGGGGGGGGGGGGGGGGGGGGGGGGGGGGGGGGGFGGGGGGGGGGGGGGFFGGGGGGGGGGGGGGGGGGGFGGGGGGGGGGGGGGGGGGGGGGGGGCBGGGGGEEGGGGGGGGFGGGGGGGGGGGGCFGGGCCFFGGGGGGCFGFGEE8CFDGDFGGGGGGGGGG5C97:FFCFFGF6FFGGGGGFGFFGGGGG4*2*.=*5*::?FF676F:5BFF9
@M03506:14:000000000-AKVR1:1:1101:24525:3074 1:N:0:49
ATGAACTCCTACGGGAGGCAGCAGTGGGGAATTTTGCGCAATGGGGGAAACCCTGACGCAGCAACGCCGCGTGGAGGATGAAGTCCCTTGGGACGTAAACTCCTTTCGACCCGGACGATAATGACGGTACGTGTGGAAGAAGCCCCGGCTAACTTCGTGCCAGCAGCCGCGGTAATACGAGGGGGGCAAGCGTTGTTCGGAATTATTGGGCGTAAAGGGCGCGTAGGCGGTGCGGTAAGTCACCTGTGAAATCTCCGGGCTGAACCCGGAGCCTGCAGGCGAAACTGCCGTGCTTGAGTGT
+
CCCCCGGGGFGGGGGGGGGGGGGFGG8EGEFGGGGGDEGGGGGGGFGGGGGGGGGGGGGGGGGGGGGGGGGGGGCFGGGGFGGFAFGFGGGGDGGGGGGGBFGGGGGGGGGGGGDGGGGGGGGGGGGGGGE>FEGGFG,@FF7@<F7CFGGCCGFGGGGCC9?C7FGG<FGEGGGGECEF:<FGGGG5FEGDEGGE@FG>*?GECEFGGGGGG5E899?EEGECGCEEE*/2:==EDEG7??7C9C+*AC?+:0?C=>3CE75C?**)*9*)95FCF:4))))/21:987)(0>01)6/6/
@M03506:14:000000000-AKVR1:1:1101:25167:3082 1:N:0:49
ATGAACTCCTACGGGAGGCAGCAGTGGGGAATTTTGCGCAATGGGGGAAACCCTGACGCAGCAACGCCGCGTGGAGGATGAAGTCCCATGGGACGTAAACTCCTTTCGACCCGGACGATAATGACGGTACGGGTGGAAGAGGCCCCGGCTTACTTCGTGCTAGCAGCCGCTGCAATACGAGGGGGGCAAGCGTTGTTCGGAATTATTGGGTGTAAAGGGCGCGGAGGCGGAGCGGTAAGTCTTCAGTGCCATCTACGGGCTTACCTCGGAGCCTGCAGTCGAAACGTACGTCCTCGGGTGT
+
CCCCCGF9EEFGG7@@@CFFFECEEFFG:C@FGCF9EEFEGGF,<,CCGCFECFFGF>EBGG<C@F+=C774=FCC7FFGGFAFE<E,<=EFFGGGG,+<<,B?FA?F+4=+@FFGGEC:>=@,>=F+<F@FGGF*>,>D8>@F><>7***73FC9FFF:<B;,:F:**4*=*2?:,,*=@C**/?E588*8*/*2:C*/5*;:9<FFCGG*8+:+9A88*******288*28E5*/C4++++++++*2+33>++**))/*/0+7775:C7)99*7*/*21)):C)*)-90()0*)077:7
@M03506:14:000000000-AKVR1:1:1101:10185:3098 1:N:0:49
ATGAACTCCTACGGGAGGCAGCAGTGGGGAATTTTGCGCAATGGGGGAAACCCTGACGCAGCAACGCCGCGTGGAGGATGAAGTCCCTTGGGACGTAAACTCCTTTCGACCCGGACGATAATGACGGTACGGGTGGAAGAAGCCCCGGCTAACTTCGTGCCAGCAGCCGCGGTAATACGAGGGGGGCAAGCGTTGTTCGGAATTATTGGGCGTAAAGGGCGCGTAGGCGGTGCGGTAAGTCACCTGTGAAACCTCTAGGCTTAACCTAGAGCCTGCAGGCGAAACTGCCGTGCTTGAGGGG
+
CCCCCGGGGGGGGGGGGGGGGGGGGGGGGGGGGGGGGGGGGGGGGGGGGGGGGGGGGGGGGGGGGGGGGGGGGGGGGGGGGGGGGGGGGGGGGGGGGGGGGGGGGGGGGGGGGGGGGGGGGGGGGGGGGGGGGGGGGGGGGGGGGGGGGGGGGGGGGGGGGGGGGGGGGGGGGGGGGGFCEGGGGGGGGGGGGEGGGGGGGGGGGGGGGGGGCDCCFGGGGGE8CEGGGGGGGGGEEGGGGD9CFGFGGGGGG?F4FFDFGGGF9:?DFFFBGC5EF6CDG37EE4>47759B3@?>FFF;
@M03506:14:000000000-AKVR1:1:1101:8849:3109 1:N:0:49
ATGAACTCCTACGGGAGGCAGCAGTAACGAATCTTCCGCAATGCGCGAAAGCGTGACGGAGCAATGCCGCGTGCAGGATGAAGCGGTTTCGCCGTGTAAACTGCTGTCAGGGGCAAGAAACACTGATCTGCCCCAGAGGAAGAGCCGGCTAACCCTGTGCCAGCAGCCGCGGTAAGACAGGGGGCTCGAGCGTTAATCGGAATCACTGGGCTTAAAGGGTGCGTAGGCGGGCTTGTAAGTGTCGTGTGAAATCCCCCGGCCCAACCGGGGAACCGCGGGGCAAACTGCAAGTCTTGAGGAA
+
CCCCCGGGGGGGGGGGGGGGGGGGGGGGGGCG,EFGGGGDGGGGGGGGEGGGGGGDGGGGGGGGGGGGGGGG>FGGGGGGGGGGGGGGGGGGGGGGGGGFGGGGGGGGGGGGGGGGGGGGGGGGGGGGGGGGGGEDGGGGGF@EGGGGGGGGGGGGGGGGGGGGGGGGGGGGGGGGGG7FGDFEGFGGGGGGGGGGGGGGGEGGFGGG>GGGGGGFGGGGGDGGGGGGGGGGDCEFGC:FGGG5CGGG?+3AFGGGGFD)*2CGGGGCGGC:DDGGGBGGG:>FGFG6AGFFFF*/@F4:)
@M03506:14:000000000-AKVR1:1:1101:7728:3147 1:N:0:49
ATGAACTCCTACGGGAGGCAGCAGTGGGGAATTTTTGGCAATGGGGGAAACCCTGACCAAGCAACGCCGCGTGGGTGATGAAGTCTCTTGGGACGTAAAACCCTTTCGACGGGGAAGAAAGGCCGCAAGGCTTTGACGGTACCCGTAGAAGAAGCCCCGGCTAACTCCGTGCCAGCAGCCGCGGTAATACGGGGGGGGCAAGCGTTGTTCGGAATTACTGGGCGTAAAGGGCGCGTAGGCGGTTTGCTACGTTGAACGTGAAAACTCTGGGCTTCACCCAGAGCCTGCATTCAATACTTGC
+
CCCCCGGGGGGGGGGDFGGDFGGGGGGFGCEGGGGGGGGFFGFDGGG7@FGGGGGGGFGCCFGFG7F@B:+8=FEGGGGGG9FGGEGGGGGGFDCGGGGGG7?FGFA:@=F=FGGGGGFGC@8F:FEEC@BFGFFGGGGGGGGG>>FFE9BFCFGGGGGGGEGDFGFGGF*=FFDGF7FGGGG:C<:EEF8>EGEGECE5F5EC?*:EFGDGGCGG7FF?C*;5?888:@C5/:8C=C5+:=EEC5:CF:E=D5=FGFFC*5*<6*+2+00<4C*<DBDF1))7EFFFFG6>4/6*0**1/
@M03506:14:000000000-AKVR1:1:1101:6341:3150 1:N:0:49
ATGAACTCCTACGGGAGGCAGCAGTGGGGAATATTGCGCAATGGGCGAAAGCCTGACGCGGCGACGCCGCGTGGGTGATGAAGGCCTTCGGGTCGTAAAGCCCTGTCGGAGGGGACGAACCCTCCACGACCTAACACGTCGTGGACCTGACGGTACCCTCTAAGGAAGCACCGGCTAACTCCGTGCCAGCAGCCGCGGTAATACGGAGGGTGCGAGCGTTGTTCGGAATTACTGGGCGTAAAGCGCGTGTAGGCGGCCATCTCAGTCTGATGTGAACTCCCGGGGCTTAACCCCGGAAGCG
+
CCCCCGGGGGGGGGGGGGGGGGGGGGGGGGGGGGGAGEGGGGGGGGGGGGGGGGGGGGGGGGGGGGGGGGGGGGGGGGGGGGGGFGGGGGGGGGGGGGGGGGGGFGGGGGGGGGGGGGGGGGGGGGGGGGGGGEGGGGGGGGGG:CFGG7FCEGFGGGGGGDFGGDGFFGGGGGGDGCFEFGGF>EF9FGGFGGGGGGGCCGFGGGEGGCEGGDCEGGGC?CFCG8CCFG7CG9F5=EC5*::C=2>D5*A?C6EDE><FF?*?9:?:<7C=:**<*7*9C>EDGF3;?G?))73>><))7
@M03506:14:000000000-AKVR1:1:1101:18791:3153 1:N:0:49
ATGAACTCCTACGGGAGGCAGCAGTGGGGAATTTTGCGCAATGGGGGAAACCCTGACGCAGCAACGCCGCGTGGGGGATGAAGCCCCTTGGGGTGTAAACTCCTTTCGACCAAGACGATAATGACGGTACTGGTGGAAGAAGCACCGGCTAACTCTGTGCCAGCAGCCGCGGTAATACAGAGGGTGCAAGCGTTGTTCGGAATTATTGGGCGTAAAGGGCGCGTAGGCGGCGCCACAAGTCACCTGTGAAATCTCTGGGCTTAACTCAGAGCCTGCAGGCGAAACTGTGGGGCTGGAGTAT
+
CCCCCGGGGGGGGGGGGGGGGGGGGGGGGGGGGGGGGGGGGGGGGGGGGGGGGGGGGGGGGGGGGGGGGGGGGGCGGGGGGGGGGGGGGGGGGGGGGGGGGGGGGGFFFGGCGGGGGGGDGGGAFGGGGGGGGGGGGFGGBFGGGGGGGGEGGGGGGGGGGGGGGGGGGGGGGGGGGGGGGGC7BCGFGGGGG;EEF@>CE5;FGGGG+CFGGGGGGGGGG5C8?C*<5EEGEEDGEFF0A9?FFF9FEF7::CCFGFDFFGCG?>F7<*<;*9DC*)01/).>==C/4C)(07737;66*
@M03506:14:000000000-AKVR1:1:1101:11093:3163 1:N:0:49
ATGAACTCCTACGGGAGGCAGCAGTAGGGAATCTTGCGCAATGGGGGAAACCCTGACGCAGCGACGCCGCGTGCGGGATGAGGGCCTTCGGGTCGTAAACCGCTTTCAGCAGGGACGAAATTGACGGTACCTGCAGAAGAAGGCCCGGCCAACTACGTGCCAGCAGCCGCGGTGATACGTAGGGGTCTAGCGTTGTCCGGCATTATTGGGCGTAAAGAGCTCGTAGGCGGTTCGGCAAGTCGGATGTGAAATCTCCACGCTTAACGGGGGGGGGCCATTCGAAACTGCCGTGACTCGAGTC
+
CCCCCGGGGGGGGGGGGGGGGGGGGGGGGGGGGGGGGGGGGGGGGGGGGGGGGGGGGGGGGGGGGGGGGGGGGGGGGGGGGGGGGGGGGGGGGGGGGGGGGGGGGGGGGGGGGGFGG@GGGGGGGGGGGGGGGGGGGGGGGGGGFGGGGGGGGGGGGGGGGGGFGGGGGGGGGGGDGGGGGGGGGGCGFFGGGGEGFGGG*?CFFF?FCGFGGEGFGCGD@FGGDGGGGDEG=C88CGGGGGG5CE?FGGFGGGG7+<DG:E399D**:):>)9CGCF7C>F):C@G*2>B>758FF4<?)
@M03506:14:000000000-AKVR1:1:1101:12866:3173 1:N:0:49
ATGAACTCCTACGGGAGGCAGCAGTGGGGAATTTTGCGCAATGGGGGAAACCCTGACGCAGCAACGCCGCGTGGAGGATGAAGCTCCTTGGAGTGTAAACTCCTTTCGACCGGGAAAATAATGATGGTACCGGTGGAAGAAGCACCGGCTAACTCTGTGCCAGCAGCCGCGGTAATACAGAGGGTGCGAGCGTTGTTCGGAATTATTGGGCGTAAAGGGCGCGTAGGCGGTATTGTAAGTCACCTGTGAAACCTCTGGGCTTAACTCAGAGCCTGCAGGCGAAACTGCAATGCTGGAGGGG
+
CCCCCGGGGGGGGGGGGGGGGGGGGGGGGGGGGGGFGGGGGGGGGGGGGGGGGGGGGGGGGGGGGGGGGGGGGGGGGGGGGGGGGGGGGGGCFGGGGGGGGGGGGGGGGDGGGGGGGGGGGGGGGGGGGEGGGGGGGGFFGGGGGDECFGGGGGGGGGGGGGGGGGGGGGDEGGGGGGGGGGGGGGGGGGGGCCEGGGGGEGGG?7<C?FFEGCEGGGDGGGGGGDCFGGG5CE?EGCFGGGGGGGGGGFCGFC:6+9FGCF49FFFGGDF<4CC7*0*9GEBC5@DFAF6>?4@))7)85
@M03506:14:000000000-AKVR1:1:1101:12413:3224 1:N:0:49
ATGAACTCCTACGGGAGGCAGCAGTCGGGAATTTTGGGCAATGGGCGAAAGCCTGACCCAGCAACGCCGCGTGAAGGATGAAATCCCTCGGGATGTAAACTTCGCAAGAACGGGAAGAATAAGTGGAAGTTAATACCTTCCATGATGACGGTACCGTTTGTAAGCTCCGGCTAACTCCGTGCCAGCAGCCGCGGTAATACGGGGGGAGCAAGCGTTGTTCGGATTTACTGGGCGTAAAGGGCGCGTAGGCGGTCAGTGCAAGTAAGTTGTGAAATCGCCGGGCTTAACTCGGAAAGGTCAA
+
CCCCCGGGGGGGGGGGGGGGGGGGGGGGGGGGGGGGGGGGGGGGGGGGGGGGGGGGGGGGGGGGGGGGGGGGGGGGGGGGGGGGGGGGGGGGGGGGGGGGGGGGGGGGGGGGGGFGGGGGGGGGGGGGGGGGGFGGGGGFFGGGGGGDGGGGGGGGGGGGGGGGGGGFGEEGGGGGGGGFCGFGGGGGGGGGGGGGGGGGGGGGGGEGGGGCFEGGGGGD=*28CF79CCGCFGGGEGGGGGGGCG5CEGG59EGGGFGG7C>+0?97:D567*2<*)*11..1:?F4)2>?>:)7569??
@M03506:14:000000000-AKVR1:1:1101:6433:3228 1:N:0:49
ATGAACTCCTACGGGAGGCAGCAGTGGGGAATTTTGCGCAATGGGGGAAACCCTGACGCAGCAACGCCGCGTGGAGGATGAAGTCCCTTGGGACGTAAACTCCTTTCGACCCGGACGATAATGACGGTACGGGTGGAAGAAGCCCCGGCTAACTTCGTGCCAGCAGCCGCGGTAATACGAGGGGGGCAAGCGTTGTTCGGAATTATTGGGCGTAAAGGGCGCGTAGGCGGTGCGGTAAGTCACCTGTGAAATCTCCGGGCTTAACTCGGAGCCTGCAGGCGAAACTGCCGTGCTTGAGTGG
+
CCCCCGGGGGGGGGGGGGGGGGGGGGGGGGGGGGGGGGGGGGGGGGGGGGGGGGGGGGGGGGGGGGGGGGGGGGGGGGGGGGGGGGGGGGGGGGGGGGGGGGGGGGGGGGGGGGGGGGGGGGGGGGGGGGGGGGGGGGGGGGGFGGGGGGDGGGFGGGGGGGGGCGGGGGGGFEGGGGGFGFGGGGGGGGGGEEEGGGGGCEG6CCGFGGGGGGGFGG==EGGGDGGGGGGGGGGEGCG99?C9FEGGG7C?D7CGGFDCCE4CGDFD=7:>CC<5CFFDD:DEEBF?47>>FF4757*=)
@M03506:14:000000000-AKVR1:1:1101:10179:3275 1:N:0:49
ATGAACTCCTACGGGAGGCAGCAGTGGGGAATATTGGACAATGGGCGCAAGCCTGATCCAGCCATGCCGCGTGAGTGATGAAGGCCTTAGGGTTGTAAAGCTCTTTTACCAGGGAAGATAATGACGGTACCTGGAGAATAAGCCCCGGCTAACTTCGTGCCAGCAGCCGCGGTAACACGAAGGGGGCTAGCGTTGCTCGGAATCACTGGGCGTAAAGCGCACGTAGGTGGGTCGTTAAGTCGGGGGTGAAATCCTGGAGCTCAACTCCAGAACTGCCTTCGATACTGGCGATCTTCGAGTT
+
CCCCCGGGGGGGGGGGGGGGGGGGGGGGGGGG,EGGGGGGGGGGGGGGGGGGGGGGGGGGGGGGGGGGGGGGGGGGGGGFGGGGGGGGGGGGGGGGGGGGGGGGGGGGGGGGGGGGGGGGGGGGGGGGGGGGGGFGGGGGGGGGGGGGGGGGGGGGGGGGGGGGGGGGGGFGGGGGGGGGGGGGGGGGGGGGGGGGBGGGGGGGCGGGGGGGGGGGGGGGGGEGGGDGGGGGGGGGFFGGGGGGGEEGGDFGGFEFGFGFCGFDGGFFFGF?GCFCF6CDG>FFC@C??9:;F>FFF3;F5
@M03506:14:000000000-AKVR1:1:1101:7147:3288 1:N:0:49
ATGAACTCCTACGGGAGGCAGCAGTGGGGAATTTTGGACAATGGGCGCAAGCCTGATCCAGCCATGCCGCGTGTGTGAAGCAGGCCTTCGGGTTGTAAAGCACTTTCGGACGGAACGAAATCGCGCGATCTAATAAATCGCGTGGATGACGGTACCGTAAGTAGAAGCACCGGCTAACTACGTGCCAGCAGCCGCGGTAATACGTAGGGTGCGAGCGTTAATCGGAATTACTGGGCGTAAAGTGTGCGCAGGCGGCGCCGCAAGTCGAGTGTGAAAGCCCCGGGCGTAACTTGGGAATTGC
+
CCCCCGGGGGGGGGGGGGGGGGGGGGGGGGGGGGGGGGGGGGGGGGGGGGGGGGGGGGGGGGGGGGGGGGGGGGGGGGGGGGGGGGGGGGGGGGGGGGGGGGGGGGGGGGGGGGGGGGGGGGGGGGGGEGGGGGGGGGGGGGGGGGGGGGGGGFFGGGGCFFGGGGGGGFGGGGGGGFGGGGGFFGGGGGGGGGGGGGGGGGGGFF>EGFGDGEECG5EEGCCC:;8CFEGGCFF5ECCCF?FFFF?DEGGG5CGGGFDCE57C::E3CGGFGGF?7)9/7:>5*.1)37*)*95)97:?/
@M03506:14:000000000-AKVR1:1:1101:10846:3298 1:N:0:49
ATGAACTCCTACGGGAGGCAGCAGTGGGGAATCTTGGACAATGGAGGAAACTCTGATCCAGCCATGCCGCGTGAGTGATGAAGGCCTTCGGGTTGTAAAACTCTTTCGACGGGGACGATAATGACGGTACCCGTAGAAGAAGCCCCGGCTAACTCCGTGCCAGCAGCCGCGGTAATACGGGGGGGGCAAGCGTTGTTCGGAATTACTGGGCGTAAAGGGCGCGTAGGCGGTCTGCTAAGTTGGGTGTGAAAACTCTGGGCTTAACCCAGAGCCTGCATTCAAAACTGACAGGCTAGAGTTC
+
CCCCCGGGFGFGGGGGGGGGGEGGFGGGGGGGGGGFGGGGGGGGGGDGGGGGGGGGGGGGGGGCFGGGDEGGGGGGEDCFGDEGGGGGGGGGGE@FCE9FFGGGGEFGGGGGGGDGGGGGEGG<FGGGFEFF@FGGGGGGGGF8F@FE>CFEFFGGGEG:>AFFGFGEGGGGEEE<9FDECF>C5C?C/;@A***;CF;*/8;CCECFCF>GCGEFGEGGGGGG5CEGGG8E5:FFC+90:?FGG5CCFF7?CE+:+9CGGGGFG75*=*A475CCDFCCF??9:):=7DF355:F*9**1
@M03506:14:000000000-AKVR1:1:1101:6453:3367 1:N:0:49
ATGAACTCCTACGGGAGGCAGCAGTGGGGAATCTTGCACAATGGGCGAAAGCCTGATGCAGCGACGCCGCGTGGGGGATGAAGCTTCTCGGAGTGTAAACCCCTTTCGATCCGGACGAATGCCCGCAAGGGAGTGACGGTACGGATATAAGAAGCCCCGGCTAACTACGTGCCAGCAGCCGCGGTAAGACGTAGGGGGCCAGCGTTGTTCGGAATTACTGGGTGTAAAGGGTTCGTAGGCGGTGCGGCAAGTCGGGAGTGAAATCTCTGGGCTCAACCCAGAGGCTGCTTCCGAAACTGCT
+
CCCCCGGGGGGGGGGGGGGGGGGGGGGGGGGGGGGGGGGGGGGGGGGGGGGGGGGGGGGGGGGGGGGGGGGGGGGGGGGGGGGGGGGGGGGGGGGGGGGGGGGGGGGGGFGGGGGGGGGGGGGGGGGGCFGGGGGGGGGGCGGGEGCGGGGGGGGGGGGGGGGFGGGGGGGGGGGGGGGGGGGGCDEGGGGGFGEGGGGGGGGGEGG>EFGGGGGGGFGGGFGGGGGGF+AEGFGGCCDGGGGGGGGGGGFCFGGD*.*7+<*CFFGGFG=>59*+9>DCGF>5CFGF>FF::>)7:FFF6
@M03506:14:000000000-AKVR1:1:1101:15153:3372 1:N:0:49
ATGAACTCCTACGGGAGGCAGCAGTGAGGAATCTTGCGCAATGGGCGAAAGCCTGACGCAGCGACGCCGCGTGGAGGATGAAGGTCTTCGGATCGTAAACTCCTGTCGAGCGGGACGAATGTCGGGGGGGTTAATAGCCTCTTCGATTGACGGTACCGCTGGAGGAAGCCCCGGCTAACTCCGTGCCAGCAGCCGCGGTAATACGGAGGGGGCCAGCGTTGTTCGGAATTATTGGGCGTAAAGGGCGCGTAGGCGGCCGTTCAAGTCGAACGTGAAAGCCCTCGGCCCAACCGGGGAACTG
+
CCCCCGGGGGGGGGGGGGGGGGGGGGGGGGGGGGGGGGGGGGGGGGGGGGGGGGGGGGGGGGGGGGGGGGGGGGGGGGGGGGGGGGGGGGGGGGGGGGGGGGGGGGGGGGGGGGGGGGGGGGGGGGGGGGGEFGGGGGGGGGGGGGGGGGGGGGGGGGGGGGGGGGGGGGGGGGGGGGGGGGGGGGGGGGFFFGGGGGGGGGGGGGCEEG>EGGGGGGGGG;EGGE58*<<CEFGGGGDGCGFGGGGGGGGGGGDDC>D75:*3CC:CCFF>39<CG*02>?5CC)*8<GDBFFEE>3))*
@M03506:14:000000000-AKVR1:1:1101:17928:3401 1:N:0:49
ATGAACTCCTACGGGAGGCAGCAGTAGGGAATATTGGACAATGGGCGCAAGCCTGATCCAGCCATCCCGCGTGAAGGATTAAGGTCCTATGGATTGTAAACTTCTTTTCTCTGGGAATAAAAAGTGGGGTTCACCCTGCCTTGAAGGTACCAGAGGAATAAGCACCGGCTAACTCCGTGCCAGCAGCCGCGGTAATACGGAGGGTGCAAGCGTTATCCGGATTCACTGGGTTTAAAGGGAGCGTAGGTGGCTTTGTAAGTCAGTGGTGAAATGTCGCGGCTCAACCGCGAAACTGCCATTG
+
CCCCCGGGGGGFGGGEEGGGGGGGGGGGGGGG9EFGGGGFGGGGGGGDFGGGGGCFGGGCFGGFGFGGGDGGGEGGGEGGGGGFGGGGFGGGFEFGGGGFGGGGFFFGGADGGGGGGGGGGFACGGF@FGGFGGGGGGGGGGFFFEGGGFGG8FCGFFFGGGGCGGCFEG>FCFFFG@FFFFFGGGF@CCGGGCEFFGGG*4:CBCGGFFDGGDGFFFGGGGCG9E9CF>9*/=><CCCFECEEECEFF5EG4CFGC**0<9:A:4CGC6077:?CC))5/>??759)(1095BF4:)*10
@M03506:14:000000000-AKVR1:1:1101:19453:3410 1:N:0:49
ATGAACTCCTACGGGAGGCAGCAGTGGGGAATATTGGACAATGGGGGCAACCCTGATCCAGCAATGCCGCGTGAGTGATGAAGGCCTTAGGGTTGTAAAGCTCTTTTGCCGGGGACGATGATGACGGTACCTGGAGAATAAGCCCCGGCTACTTCGTGCCAGCAGCCGCGGTAATACGAAGGGGGCTAGCGTTGTTCGGAATTACTGGGCGTAAAGGGCGCGTAGGCGGTTTGACCAGTCAGGTGTGAAATTCCCGGGCTTAACCTGGGGGCTGCACTTGATACTGTCAGGCTTGAATTCG
+
CCCCCGGGGGGGGGGGGGGGGGGGGGGGGGGGGGGGGGGGGGGGGGGGGGGGGGGGGGGGGGGGGGGGGGGGGGGGGGGGGGGGGGGGGGGGGGGGGGFGGGGGGGGGGGGGGGGGGGGGGGGGGGGGFGGGGGGGGGGGGGGDFGGGGGGGGGGGGGGGGGGGGGGGGGGGGGGGGGGGGGGGGGGGGGGGGDEGGGGGGGGCFGGFGEGEGGFGGGGGGGGEEGGGGE:EGFGFFGGFGGGGFFGFFGCFF7+9E:G<EFFGCFGGFDDDGDDGGFFFGFFE+=D?<FF<FFFF:FFFF
@M03506:14:000000000-AKVR1:1:1101:21096:3434 1:N:0:49
ATGAACTCCTACGGGAGGCAGCAGTGGGGAATTTTGCGCAATGGGGGAAACCCTGACGCAGCAACGCCGCGTGGAGGATGAAGCCCCTTGGGGTGTAAACTCCTTTCGACCAAGACGATAATGACGGTACTGGTGGAAGAAGCACCGGCTAACTCTGTGCCAGCAGCCGCGGTAATACAGAGGGTGCAAGCGTTGTTCGGAATTATTGGGCGTAAAGGGCGCGTAGGCGGCGCAACAAGTCACCTGTGAAATCTCTGGGCGTAACGCAGAGCCTGCAGGCGAAACTGTGGGGCTGGAGGAT
+
CCCCCGGGGGGGGDGGGGGDGGGGGGGGGDGFGGGGGGGDF@EACCGGDGGGDFGFGGGEGGGGGGGGGGGGGGGGGGFFGEGGGGGFGGGGGGGGGCEFGGGGGGG>FGGGGGGGGDCEGGCGGGDFF:FGGGGGGDCA<F7FGGGGGGGFGGGGGF99;FFGGGGGGDE@FFGGCFG:CFGDGCC7;FGE<:BCCFED**8+0:ECFFGGECEFFGCGDEGGECE9EGCED*8:6=C+<+9?CC<C:<<+*3<:<)957*95C**9/CF)009CF?C<5)7***:9<C)-.)7>F>)5)
@M03506:14:000000000-AKVR1:1:1101:21810:3446 1:N:0:49
ATGAACTCCTACGGGAGGCAGCAGTGGGGAATTTTGCGCAATGGGGGAAACCCTGACGCAGCAACGCCGCGTGGAGGATGAAGTCCCTTGGGACGTAAACTCCTTTCGACCGGGACGATAATGACGGTACCGGTGGAAGAAGCCCCGGCTAACTTCGTGCCAGCAGCCGCGGTAATACGAGGGGGGCAAGCGTTGTTCGGAATTATTGGGCGTAAAGGGCGCGTAGGCGGTGCGGTAAGTCACCTGTGCAATCTCTGGGCTCAACTCAGAGTCTGCAGGCGAAACGGCCGTGCTGGAGTAT
+
CCCCCGGGGGGGGGGGGGGGGGGGGGGGGGGGGGGGGGGGGGGGGGGGGGGGGGGGGGGGEGGGGGGGGGGGGGGFGGGGGGGGGGGGGGGGGGGGGGGGGGGGGGGGGGGGGGGGGGGDGGGGGGGGGGGGGGGGGGGGGGGGGGGGGGGGGGGGGGGDGGGGGGFCBFGGGDGGGGGDEG>EGGDECFEGGEGGGGGDEEGF7CGGDGFGGGECFGGGG=EE8EGGEGGEDGGGDEGGFGFGGGGG+<:CD+3:CFFGGGF?CC:><*07>7CFGFGC9).**)*70109>FFF559)1
@M03506:14:000000000-AKVR1:1:1101:19528:3463 1:N:0:49
ATGAACTCCTACGGGAGGCAGCAGTGGGGAATATTGGACAATGGGGGCAACCCTGATCCAGCCATGCCGCGTGAATGATGAAGGCCTTCGGGTTGTAAAGTTCTTTTGGCGGGGACGATGATGACGGTACCCGCAGAATAAGCTCCGGCTAACTTCGTGCCAGCAGCCGCGGTAATACGAAGGGAGCTAGCGTTGTTCGGAATTACTGGGCGTAAAGGGCGCGTAGGCGGCTTGGCAAGTTGGATGTGAAAGCCCAGGGCTCAACCCTGGAATTGCATTCAAGACTGCTTTGCTTGAATTC
+
CCCCCGGGGGGGGGGGGGGGGGGGGGGGGGGGGGGGGGGGGGGGGGGGGGGGGGGGGGGGGGGGGGGGGGGGGGGGGGGGGGGGGGGGGGGGGGGGGGGGGGGGGGGGGGGGGGGGGGGGGGGGGGGGGGGGGGGGGGGGGGGGGGGGGGGGGGGGGGCGGGGGGGGGGGGGGGGGGGGGGGGGGGGGFGGGGG>EFGEGE8FFGGF7CFFGGGGGGGGGGCGGGGGGGGGCEEEGGGFGGGGFGFFFFFC:9:C<FFGDCGFGGGGGGGFFFGGCFFFF7897CFD?BGFFF4FF:?8@6
@M03506:14:000000000-AKVR1:1:1101:9373:3475 1:N:0:49
ATGAACTCCTACGGGAGGCAGCAGTGGGGAATTTTGGACAATGGGCGCAAGCCTGATCCAGCAATGCCGCGTGAGTGAAGAAGGCCTTCGGGTTGTAAAGCTCTTTTGTCAGGGAAGAAACGGGTGGGGCTAATATCCCTATCTAATGACGGTACCTGAAGAATAAGCACCGGCTAACTACGTGCCAGCAGCCGCGGTAATACGTAGGGTGCAAGCGTTAATCGGAATTACTGGGCGTAAAGCGTGCGCAGGCGGTTTTGTAAGTCTGTCGTGAAATCCCCGGGCTCAACCTGGGAATGGC
+
CCCCCGGGGGGGGGGGGGGGGGGGGGGGGGGGGGGGDGGGGGGFGGGGGGGGGGGGGGGGGGGGGGGGGGGGGGGGGFGGGGGGGGGGGGGGGGGGGGGGGGGGGGGGGGGGGGGGGGGGGGGGGGGGGGGGGGGGGGGGGGGGGGGGGGGGGGFGGGCGGGFFGFGGGFGGDGGDGFGGGDGFGGGGGFFGGGGGGGGGGGGGFGGGGGGGGGGGDEGG8FFFGGGGGFFGEFGGGGGG5?CG=57C8*5:DGGCG53CGG*<C7:7<7CF*>FCGFGFGEBGG55?>GF:)05)07?6)
@M03506:14:000000000-AKVR1:1:1101:10059:3517 1:N:0:49
ATGAACTCCTACGGGAGGCAGCAGTGGGGAATCTTGGACAATGGGCGCAAGCCTGATCCAGCCATGCCGCGTGAGTGATGACGGCCTTAGGGTTGTAAAGCTCTTTCGCCTGTGACGATGATGACGGTAACAGGAGAAGAAGCCCCGGCTAACTTCGTGCCAGCAGCCGCGGTAATACGAAGGGGGCTAGCGTTGTTCGGAATTACTGGGCGTAAAGCGCACGTAGGCGGCGCAGCAAGTTGGGGGTGAAATCCCGAGGCTCAACCTCGGAATTGCCTTCAAAACTGCTGTGCTCGAGTTC
+
CCCCCGGGGGGGGGGGGGGGGGGGGGGGGGGGGGGGGGGGGGGGGGGGGGGGGGGGGGGGGGGGGGGGGGGGGGGGGGGGGGGGGGGGGGGGGGGGGGGGGGGGGGGGGGGGGGGGGGGGGGGGGGGGGGGGGGGGGGGGGGGFGGGGGGGGGGGGGGGGGGGGGGGGGGGGGGDGGGGGGFGGGGGGCGGGGGGGGGGDGGGGGGGGCGGGGDGGGGGGGGGF6CEGGGE>EDGEG8C<+9?EEGGGGFCFG6EGEFGGFGGGGGGGGG5>C**AD?:F4BFGGFFF:7FBB6FEDEF)*
@M03506:14:000000000-AKVR1:1:1101:20781:3542 1:N:0:49
ATGAACTCCTACGGGAGGCAGCAGTGGGGAATCTTGCACAATGGAGGAAACTCTGATGCAGCGACGCCGCGTGAGCGATGAAGCTCTTCGGGGTGTAAAGCTCTTTCGGCAGGGACGATAATGACGGTACCTGAAGAAGAAGCTGCGGCTAACTACGTGCCAGCAGCCGCGGTAATACGTAGGCAGCCAGCGTTGTTCGGAATTACTGGGCGTAAAGAGGGTGTAGGCGGTTTTCTCAGTGTGGTGTGAAATGCATCGTCTTAACCGGGAGGGGGCGCCGAACACTGGAAGGCTTGAGGTG
+
9CC@CFGGFGGGGGG@CCGCECGFFGGGGDCGGGGGGGGFDEFFEE7,;FFGGGGGGGGGFGDDEG7F7CBGECFGGGAFFCF=,=<,?FF7@F:FGD5,,A=CEGCGDGDEDG7FG7B3FDFF,B=FGEFFGC,>,@B3D<FGCFCGGG@,6;=>FFCCFFF7FGGGGGGGFB7C,,=<CFFFGC**42*441*489CG5*;ECCC:6C5EGE5870*1;CCE<++<:5:E87+2+0*A+<9=2::D79+?*++*07*1***+<*27595>D))*))/1)))*2100(202>48)./)0)
@M03506:14:000000000-AKVR1:1:1101:10377:3551 1:N:0:49
ATGAACTCCTACGGGAGGCAGCAGTGGGGAATCTTGCTCAATGGGCGAAAGCCTGAAGCAGCGACGCCGCGTGCGGGATGAAGGCCCTCGGGTTGTAAACCGCTTTCAGCAGGGACGAAATTGACGGTACCTGCAGAAGAAGGCCCGGCCAACTACGTGCCAGCAGCCGCGGTAATACGTAGGGGCCTAGCGTTGTCCGGATTTATTGGGCGTAAAGAGCTCGTAGGCGGTTTGGTGAGTCGGGTGTGAAATCTCCACGCTCAACGTGGAGGGGCCACCCGATACTGCCCTGACTAGAGTC
+
CCCCCGGGGGDCFGGGGGGCGGFGGGGGGGGFGGGCDDFFFFGGFFGCEEDGGFF@EFGGGGGCGGGFEGGGGGGGGGGGGGGGGGGGGDGEGGGGCFCFFGGEGGGDGGGGGC<FGEGGGGAFGGC>FGGFFGFF>FFGGGDCFGGGDG@FFGGGGGACFFBFGGGGGDGCB7FFFGGG9FGCECEDGFFE***?F?ECCCGCCGGG+;FGGGGGGC8CGGE:8CC6*:*:CCCA5+9<7*/:>ECC<?79:+?:<77>*/)?C3AC:5*<9D3>CFGGD3:EEFGFB*967FB?F9**0
@M03506:14:000000000-AKVR1:1:1101:21563:3577 1:N:0:49
ATGAACTCCTACGGGAGGCAGCAGTGGGGAATCTTGCGCAATGGGCGAAAGCCTGACGCAGCGACGCCGCGTGGGGGAAGAAGGCCTTCGGGTTGTAAACCTCTTTCAGGTGGGACGAAGCCACTCGGGTGAATAGCCCAGAGGGTGACGGTACCGCCAGAAGAAGCCCCGGCTAACTACGTGCCAGCAGCCGCGGTAATACGTAGGGGGCAAGCGCTGTCCGGATTTATTGGGCGTAAAGAGCGTGTAGGCGGCCAGGTAGGTCGGTTGGGGAAACTTGAGGCTCAACCCTCAGACGTCC
+
CCCCCGGGGGGGGGGGEFGGEGGGGFGDGGCFD@FEGGGCEEDEGGGGEGGGGFGCFEGGGGGDGEGCCGGGGEGGEEFGGGGGGGGGGGGEFECFGGGFGGFGGGGFGDGGGGGEGDGECFFGGGFCFGGFGFFGGCFFGDFGDFGFC>CGGGCEBFDGGGFEFGGCCGDFGGGG79<C<<FFCECFCFC5EC>CGCEDCEG9:C>EGGGGCECE*;CE98CE*;*<?9A?FCE:/?D*<<6672:9CCFFGE5<87300+1+0977:)*)7CGF***22<FGG)**,*)(0./1)7.))
@M03506:14:000000000-AKVR1:1:1101:23393:3584 1:N:0:49
ATGAACTCCTACGGGAGGCAGCAGTGGGGAATTTTGCGCAATGGGGGAAACCCTGACGCAGCAACGCCGCGTGGAGGATGAAGTCCCTTGGGATGTAAACTCCTTTCGACCAAGACGATAATGACGGTACTGGTGGAAGAAGCACCGGCTAACTCTGTGCCAGCAGCCGCGGTAATACAGAGGGTGCGAGCGTTGTTCGGAATGATGGGGCGTAAAGGGCGCGTAGGCGGCGCGGTAAGTCACCTGTGAAATCGCCCGGCTCACCTGGGATTCTGCAGGCGAAACTGCCGTGCGGGGGTAT
+
CCCCCGGGGGFGGGGGGGGGGGGGGGGCFGGGGGGCFEGGGGGGGDGGGGGGGGFGGGGGGGGGGGGGGGGFGCGGGGCGGGGGGGGFFGGGGGGGGGEGGGGFGGGGGGGGGGGGGGGGGGGGGGGGGDGGG9FGGCGGGGGFGFGGGGGGGFGGGGGGGF?FGGGG:CFC*=FAFFFGGGFEG<CCEGGD<*:F*BEEEEG+<<++;>CEECEGGGDCCECEEDEFEEDC5EG=CEDFFGC6++39EGGGG5=<=>GGGGF+*9F4FF+)9C:<C?57)))158:?(C>()8<D))7))
@M03506:14:000000000-AKVR1:1:1101:25558:3588 1:N:0:49
ATGAACTCCTACGGGAGGCAGCAGTGGGGAATCTTGCACAATGGAGGAAACTCTGATGCAGCGACGCCGCGTGAGCGATGAAGCCCTTCGGGGTGTAAAGCTCTTTCGACGGGAACGATAATGACGGTACCCGAAGAAGAAGCTGCGGCTAACTACGTGCCAGCAGCCGCGGTAATACGTAGGCAGCGAGCGTTGTTCGGAATTACTGGGCGTAAAGAGTGCGTAGGCGGTGGTCTAAGTCTGGTGTGAAATCTCCCGGCTCAACGGGGAGGGTGCGCCGGAAACTGGAAGGCTTGTGTGG
+
CCCCCGGGGGGGGGGGGGGGGGGGGGGGGGGGGGGGGGGGGGGGGGGEFGGGGGGDGGGGGGGGGGGGGGGGGGFGGGGGGDFGGGGGGGGGGFGGGGGGGFFGGGGEDGFGGGGGGGGGGGGFFEGGGG<ECCGGDGGGGGFF7@FEDGGGGGGDEGGGGFGGG:<<B@C<C<<?F:CFF7BFFE**4FFE*;CE>?:EG5CCFCCGG58?/C*;E9CFFFGEGEGCCGGD*AC+<?DFC7AF<F7520<CF0<F*7C):549:*/9E/7@D*7*>5*)<37*2*:@F4)-)957)/75)
@M03506:14:000000000-AKVR1:1:1101:9744:3595 1:N:0:49
ATGAACTCCTACGGGAGGCAGCAGTAGGGAATCTTGCGCAATGGCCTAACGGCTGACGCAGCGTCGCCGCGTGTGGGATGAAGCTCTTCGGAGCGCAAACCACTGTTGCCCGGGACGAATAGCTCGATTAATCGAGCCTGACAGTACCGGGTGAGGAAGCACCGGCTAACTCCGTGCCAGCAGCCGCGGTAATACGGGGGGTGCGAGCGTTGTCCGGAATCACTGGGCGTAAAGGGCGCGTAGGTGGTTTGATAAGGGTGTGGTGAAAGTCCGGGGCTCAACCCCGGATCTGCCGTGCCGC
+
CCCCCGGGGGGGGGGGGGGGGGGGGGGGGGGGGGGGGGGGGGGGGGGGFGGGGGGGGGEGGGGGGGGGGGGGGFFGGDEGGGGGGGGGGGGGGGGGGGGGGGGGGGGGGGGGGGGGGGGGGGGFGBCEFGFGGGGGGGGGGGGGGGGGGGGEGGGGGFEGGGGEGGGGGGGGGGGFGGGGGGGGCGGCE>>EGFGGGGGGG5EGEGGGGEGGGGFDGEGGFGFGGFGGGGDGFCFG=?3E**:E+<E7::A<FCCDGFFDEEGCFD9:F:CFGDD5<>5=FFF*:57>0)9A=9B:>E3:)
@M03506:14:000000000-AKVR1:1:1101:15469:3611 1:N:0:49
ATGAACTCCTACGGGAGGCAGCAGTGGGGAATCTTGCGCAATGGGCGAAAGCCTGACGCAGCGACGCCGCGTGAGGGAAGAAGGCCTTCGGGTTGTAAACCTCTTTCAGGAGGGACGAAGCCACTCGGGTTAATAGCCCAGAGGGTGACGGTACCTCCAGAAGAAGCCCCGGCTAACTACGTGCCAGCAGCCGCGGTAATACGTAGGGGGCAAGCGTTGTCCGGAGTTATTGGGCGGAAAGAGCGTGTAGGCGGCCAGGTAGGTCTGCTGTGAAAACTCGAGGCTTAACCTCGAGCTGTCG
+
CCCCCGGGGGGGGGGGGGGGGGGGGGGGGGGGGGGGGGGGGGGGGGGGGGGGGGGGGGGGGGGGGGGGGGGGGDGGGGGGGGGGGGGGGGGGGGGGGGGGGGGGGGGGGG8FGGGGGGGGGGFGGGGGGGGGGGFGGGGGFGGGGEFGGGGGGGFGGGGGGGGGGGGFCFGDFGEGGDGGGF@FFCFGGGGGGDCEEE>EGFG+<CEGGE*:AFGG>;CCCGGGE*;*AFEGGGGG*:CEGFFGGCCDGGGGGGCC5>DGFGFCECEFCG?:CFCFG)7DFDEC*86=<CF7>EEE>@@@:
@M03506:14:000000000-AKVR1:1:1101:14399:3620 1:N:0:49
ATGAACTCCTACGGGAGGCAGCAGTGGGGAATCTTGCGCAATGCGCGAAAGCGTGACGCAGCAACGCCGCGTGGGGGAAGAAGGCTTTCGGGTTGTAAACCCCTTTCAGGAGGGACGAAGCCAGGGCGGTTAATAGCCGACTCGGGTGACGGTACCTCCAGAAGAAGCCCCGGCTAGCTACGTGCCAGCAGCCGCGGTAATACGTAGGGGGCAAGCGTTGTCCGGAATCATTGGGCGTAAAGAGCGTGTAGGCGGTCCGGTAAGTCGGCTGTGAAAGTCCAGGGCTCAACCCTGGGATGCC
+
CCCCCGGGGGGGGGGGGGGGGGGGGGGGGGGGGGGEGGGGGGGGGGGGGGGGGGGGGGGGGGGGGGGGGGGGGGGGGGGGGGGGGGGGGGGGGGGGGGGGGGGGGGGGGGGGGGGGGGGGEGGGGGGGGFGGFGGGGGGGGFGGGGGGGGGDGFGGGGGGGGGGGGGGFGGGGGGGGGGGGG@FGGGGGFGGGGGGGCEE7FGG+CEEGGGGGGGGD8CGGFCGG58EGFGFGFEFG*9ECF<FFEEGEEGGGGG385CDGE3CEFEG:5E.>7*<C?D*7?5C577=<*5:4>FFFF3)/
@M03506:14:000000000-AKVR1:1:1101:21165:3637 1:N:0:49
ATGAACTCCTACGGGAGGCAGCAGTGGGGAATTTTGCGCAATGGGGGAAACCCTGACGCAGCAACGCCGCGTGGAGGATGAAGTCCCTTGGGATGTAAACTCCTTTCGATCGGGACGATTATGACGGTACCGGAAGAAGAAGCACCGGCTAACTCTGTGCCAGCAGCCGCGGTAATACAGAGGGTGCAAGCGTTGTTCGGAATTATTGGGCGTAAAGGGCGCGTAGGCGGTGCGGTAAGTCCGCAGTGAAATCTCTGGGCTCAACTCAGAGTCTGCTGTGGAAACTGCCGTGCTAGAGTGG
+
CCCCCGGGGGGGGGGGGGGGGGGGGGGGGGGGGGGGGGGGGGGGGGGGGGGGGGGGGGGGGGGGFGGGGGGGGGGGGGGGGGGGGGGGGGGGFGEGGGFGG<FFGGGGGGGGGGGGGGEGGGGGGGGGGGGGGFGGGGGGGGGGGGGGGGG@FFEFGGGGGFGGGGGGGDGGGGGGGGCFFGGGGGGCBGGGEFE@FDEGGG>FGGGGGC>EGCCFFGGDGC=GEGGGGG5*:>EEE5CCFEEEEGGG9CFG7?CFGFGC6CFDGCC7<DGF*:?C*9:7F=FCF?F=<C7;E)*99F=F3
@M03506:14:000000000-AKVR1:1:1101:11444:3688 1:N:0:49
ATGAACTCCTACGGGAGGCAGCAGTCGAGAATTTTTCTCAATGGGCGAAAGCCTGAAGGAGCGACGCCGCGTGGGGGATGAAGGGCTTCGGTCCGTAAACCCCTGTCATTTGCGAACAAACCTTACTCATGAACAATGGGTGAGCTGATTGTAGCGAAAGAGGAAGGGACGGCTAACTCTGTGCCAGCAGCCGCGGTAATACAGAGGTCCCAAGCGTTGTTCGGATTCACTGGGCGCAAAGGGTGCGTAGGTGGCGGGGTAAGTTTGATGTGAAATCTCCGGGCTCAACCCGGAAACTGCA
+
CCCCCGGGGGGGGGGDEGGGGGGGGFGGGGGGGGGGGGF<EFGG@FEGGGGGGFFGGFGGGGGGGGGGGGGGGGGEGFEGGGGGGGGGGGCGEGGDFDFEFCEFGGGGFFGGGEFGGGGFGGGGGGGGGGGGGGGGGGGGGGGGGGFFFGFCFGGGGGGGGGGGFCEGFGDEFEGGCFGGEF:FFFGGGGGGCGGCE5CFDGDGGGGFE<F:EGGGCEEGGGGGDEEG7?7C=CGE*25:+:=F5EE58>E<7ECDGE:D5<9<9>F::DF?:7>92@DCD337=.660731538::?FF0
@M03506:14:000000000-AKVR1:1:1101:17307:3695 1:N:0:49
ATGAACTCCTACGGGAGGCAGCAGTGGGGAATCTTGCACAATGGGCGAAAGCCTGATGCAGCGACGCCGCGTGAGCGATGAAGCCCTTCGGGGTGTAAAGCTCTTTCGACGGGAACGATAATGACGGTACCCGGAGAAGAAGCTGCGGCTAACTACGTGCCAGCAGCCGCGGTAATACGTAGGCAGCGAGCGTTGTTCGGAATTACTGGGCGTAAAGAGTGTGTAGGCGGTGTTCCCAGTCTGTTGTGAAATCTCCCGGCTTAACTGGGAGGGTGCAGCGGAAACTAGAATGCTAGAGGGG
+
CCCCCGGGGGGGGGGGGGGGGGGGGGGGGGGGGGGGGGGGGGGGGGGGGGGGGGGGGGGGGGGGGGGGGGGGGGGGGGGGGGGGGGGGGGGGGGGGGGGGGGGGGGGGGGGGGDGGGGGGGGGGGGGGGGGGGGGGGGGFGGGGGGGGGGGGGGGGGGGGGGGGGGGGGGGGGGGGGGGGGGGGGGGG8?CE:CGGGGGGGGGGGGGGCFGGGDAEC+@CFEFGFGGGGG:CEEFFFAF?C?CF9909CF7CFFFGGDGD*>4:?DFGG9A>GGGG<FFGGF3C?6*94DBFFFF??FFB3
@M03506:14:000000000-AKVR1:1:1101:20310:3715 1:N:0:49
ATGAACTCCTACGGGAGGCAGCAGTGGGGAATTTTGCGCAATGGGGGAAACCCTGACGCAGCAACGCCGCGTGGGGGATGAAGGCCCTTGGGACGTAAACTCCTTTCGACCCGGACGATAAGGACGGAGTGGGTGGCAGTAGCCCAGGATAACTTCGTGACAGGAGCCGCGGTCTTACGACGGGGGCGCGGCTTGTTCGGTATTATTGGGCGGAGAGGGCGCGTAGGTGGTGCGGTGAATCGGCTGCGCAGTCGGCGGGCTTAACTCGGTGCGTGCAGGCCGAACTGACGTGGGGGAGTGG
+
CCCCCGGGGGGGGGGGGGGGGGGGGGGGGGGGGGGG9+CGGGGGG,F:FG<FGGGGF,CFGGGG<FGGGGGGG7++@F@FGGG,FF=F<FGG8,CCGGG<,:>FGGG+3+@+8CF7FG7FG,E<,@****@*,@*1,,>,?F;,<33F*,,37,@FG<*,*@,*=4*=1C1F*<*,?F<F*C*::****/**2***+21*2;*+3+0<E****:**;***/*2/*/*0+***+2:8*/*++***2:*9*2/*9C*9*3))2*2+0*+1*12))1***1*9*0)*:5>*,7.())))8)7>)
@M03506:14:000000000-AKVR1:1:1101:24493:3723 1:N:0:49
ATGAACTCCTACGGGAGGCAGCAGTGGGGAATCTTGCGCAATGCGCGAAAGCGTGACGCAGCAACGCCGCGTGGAGGAAGACGGTCTTCGGATTGTAAACTCCTTTCAGTTGGGACGAAGCTCAAGGGGTTAATAGCCTCGTGGAGTGACGGTACCTTCAGAAGAAGCCCCGGCTAACTACGTGCCAGCAGCCGCGGTAATACGTAGGGGGCTAGCGTTGTCCGGAATCATTGGGCGTAAAGCGCGGGTAGGCGGTCCGGTAAGTCCGCTGTGAAAGTAGGGGGCGCAACCTGCGAATGCC
+
CCCCCGGGGGFFFEGGGGGGGG8FCFGA@BFFGGGFGGGGGGGGGGGGGGGGGGGGGGGGGGFGGGGFEGGGGGDGGGGGGGGGGDFGGFGDGDGGFDCEBEFCFFACCE<FF+<FGGCC@,>CFFGGGGEGCFCF,,33>DBF7FFGFAF*@>FGF@FFGFGFC:DED**4=FGG@FA<?:F:FFFFGCFCF:E:EC5CFFFCG6@>>88E5CEFE;8?/:<EEGCFG?9:CCFEEG);=F:CCC*7:EEGG5*/1>CC=*>60:CC5**)220+2/*2>>35C:C56)0()07)..670
@M03506:14:000000000-AKVR1:1:1101:11551:3747 1:N:0:49
TATGAACTCCTACGGGAGGCAGCAGTCAGGAATATTGCGCAATGGAGGAAACTCTGACGCAGCGACGCCGCGTGGGTGATGAAGGCCTTCGGGTCGTAAAGCCCTGTCGGAGGGGAAGAAAAGTCTGTTGGCTAATATCCAGCGGACCTTTGACGGTACCCTTAAAGGAGGCACCGGCTAACTCCGTGCCAGCAGCCGCGGTAAGACGGAGGGTGCAAGCGTTGTTCGGATTGACTGGGCGTAAAGGGCGTGTAGGCGGTTGGTCAAGTCGGGTGTGAAAGCCTGAGGCTCAGCCTCAGAA
+
CCCCCGGGGGGGGGGGGGGGGGGGGGGGGGGGGGGGGGGGGGGGGGGGGGGGGGGGGGGGGGGGGGGGGGGGEGGGGGGGGGGGGGGGGGGGGGGGGGGGGGGGGGGGGGGGGGGEGGGGGGGGGGGGGGGGGGGGGGGGGGGGDGCGGGGGGGGGGGGGGGGGGGGGG7FGGGGGGGGGGG?FGCFFGGGGGGGGGGGGGGGGDCGGGGGGGGGDFCGGGCEEGGGDGE8CFFGGGGGGGGG*:CGGCGGEG6CGGFGGCCD=?FFCC:CBGCDEG6>7>F>00)7<6<F34:).56)=/
@M03506:14:000000000-AKVR1:1:1101:10389:3748 1:N:0:49
ATGAACTCCTACGGGAGGCAGCAGTGGGGAATTTTGCGCAATGGGGGAAACCCTGACGCAGCAACGCCGCGTGGAGGATGAAGTCCCTTGGGACGTAAACTCCTTTCGACCCGGACGATAATGACGGTACGGGTGGAAGAAGCCCCGGCTAACTTCGTGCCAGCAGCCGCGGTAATACGAGGGGGGCAAGCGTTGTTCGGAATTATTGGGCGTAAAGGGCGCGTAGGCGGTGCGGTAAGTCACCTGTGAAATCTCCGGGCTTAACTCGGAGCCTGCAGGCGAAACTGCCGTGCTTGAGTGG
+
CCCCCGGGGGGGGGGGGGGGGGGGGGGGGGGGGGGGGGGGGGGGGGGGGGGGGGGGGGGGGGGGGGGGGGGGGGGGGGGGGGGGGFGGCFGGGGGGGGGGGGGGGGGGGGGGGGGGGGGGGGGGGGGGGGGGGGGGGGGGGGGGGGGGGEGGGGGGGGGGGGFFGGGGGGGGGGFEFGF@FGGGGGGGDGGGCCEEFGGG5CFCGFGE6@FG*/;FFFGGGGG>CCEGEC1/8>EEGGGGEGEF6C+0+?9?D<078BG<5=<CFGGGG>EBGGFEF:FGC)7**97/4CDBFF76))*1)
@M03506:14:000000000-AKVR1:1:1101:24065:3751 1:N:0:49
ATGAACTCCTACGGGAGGCAGCAGTGGGGAATATTGGACAATGGGCGAAAGCCTGATCCAGCAATGCCGCGTGAGTGATGAAGGCCCTAGGGTTGTAAAGCTCTTTTACCCGGGAAGATAATGACTGTACCGGGAGAATAAGCCCCGGCTAACTCCGTGCCAGCAGCCGCGGTAATACGGAGGGGGCTAGCGTTGTTCGGAATTACTGGGCGTAAAGCGCACGTAGGCGGCCTGGTAAGTTAGAGGTGAAAGCCCGGGGCCCACCCCCGGAATTGCCTTTAAGACTGCATCGCTTGATCAC
+
CCCCCGGGGGGGDGGGGGGEGDFFGGGGG@FGGGGFFEGGGGGGGGGGGGGGGGGGGGGGGGGGGFGGGGGGGGGGGGCFGGGGGGGGGGGGGGGGGGGGGFGGFFGGGGGC>GGGGGFGGGGGGFGGGGGGG7CEGGGGGGG@FFFGGGGGGGF@FG?FGGGGGCF@E*CCFDFG9BFEGGGDFGGGGGGCF***=<8EG*C8<CGFGGGECEGCG7:EGGD1;C8+:ECEC=@C9C=++0A??FFG7<7CF7F<EFD)****21C5:)5:<2*<C67*:?679*753*947@F>F***0
@M03506:14:000000000-AKVR1:1:1101:14898:3770 1:N:0:49
ATGAACTCCTACGGGAGGCAGCAGTCGAGAATATTCGACAATGGGCGAAAGCCTGATCGAGAGATACCGCGCGGAGGAAGAAGGCCTTCGGGTCGTAAACTCCTTTTGCTGGGGACGAATTTTGTCGGTACCTAGAGAATAAGGGGTTGCTAACTCTGTGCCAGCAGCAGCGGTAATACAGAGACCCCGAGCATTATCCGGAATTACTGGGCGTAAAGCGCGAGCAGCCGGTTGCGGTAGTCTGATGTTGAACCCTGGGGCCCAACCCTAGGACTGCATTGGAAACGGCGCACCTCGAGTA
+
CCCCCGGGGGGGGGGGGGGGGGGGGGGGGGGGGGGGGGGGGGGGGGGGGGGGGGGGGGGGGGGGGGGGGGGGGGGGGGGGGGGGGGGGGGGGGGGGGGGGGGGGGGGGGGGGGGGGGGGGFGGGGGEGEGGGGGGGGFFGGGGGGGGGGGGGGGCFGGFGGGGGGGGGGGGGGGGGGGGGGGGFGGFECFGGGFFG?FGGGG@@FGGGGGGFGGGDGGGGGGGGGGFGGGGGE*CC*;<C9A9CFGFFFGGG<:C*;5FGGECGGCE36DGFC**AC=>FFF?F+)CD>DFFF>5<DDE7)
@M03506:14:000000000-AKVR1:1:1101:13261:3774 1:N:0:49
ATGAACTCCTACGGGAGGCAGCAGTGGGGAATATTGGGCAATGGGCGAAAGCCTGACCCAGCCACGCCGCGTGCGTGATGAAGGCCTTCGGGTCGTAAAGCTCTGTGGGGAGGGACGAATAAGTCCGGTGCTAATATCACCGGTCCCTGCCGGTACCTCCTTATCAAGCACCGGCTAATCATTTGCCAGCAGCCGCGGTAATACATGGGGTGCAAACGTTGCCCGGAATTATTGGGGGTAAAGGGCACGTAGGCGGTCCGTTAAGGCGGATGTGAAATCCCTGGGCTCAACCGGGGAAGTG
+
CCCCCGGGGGGGGGGGGGGGGGGGGGGGGFEG9EFGG8FGGGGGG@F:FG:FFGGG8FGGGGGG<CGGGGGGD,C,CF<FGGGGGGGGGGGGG:FGGGG9F,BFEG,F++BFGGG7FGGA<3,CD,CFB+38E=,83D,<,3F3*53,73,@*5*>33,,,@F,7@3,32F:F**1<:,,,,,,,?<+2*<2C<1<EECG:<+<:<FFG>?**2++;/C***+0;?*/:3<F7CG8**/;F7++2****22:*+:3/)1>*+9*<*69E<*79::C:6FD*)/:*)0)4*8,8)78:.)97
@M03506:14:000000000-AKVR1:1:1101:5803:3782 1:N:0:49
ATGAACTCCTACGGGAGGCAGCAGTGGGGAATTTTGCGCAATGGGGGAAACCCTGACGCAGCAACGCCGCGTGGAGGATGAAGTCCTTTGGGATGTAGACTCCTTTCGACCGGGAAGATTATGACGGTACCGGAGGAAGAAGCACCGGCTAACTCTGTGCCAGCAGCCGCGGTAATACAGAGGGGGCGAGCGTTGTTCGGGATTAGTGGGAGGAAAGGGAGCGTAGGCGGTGCGGTAAGTCTCCTGTGGAATCTCCGGGCCCAAGTCGGAGCGGGCAGGGGGAACGGCCGCGGGGGCGTGG
+
C<<-ACFCAFGGGEEFGCC@CECGGGGDEB;E,FG9CFGG7,C@E@CF@CC<@FFEG@FGGDFCGCEGGDE4CCCEF7FEDAF<<,<<,CEF8,:4@F9A,=,EE9EFFCEGGG=>385,?EFFDCDGCEGGGD:<FFFGGGEF,33@@C:C:3>FCCFF;,DB36F7FFCFG7*?2222?<<1**<?*/8C*2:**0;8*2:*++3+*//****0;;C*;*::*:;<C522**8*2*030<C++<C**20+20+0/)/9/>C/*20*:<5<DGD5)7>3C)):C)>)4)),)))8)0005
@M03506:14:000000000-AKVR1:1:1101:22027:3794 1:N:0:49
ATGAACTCCTACGGGAGGCAGCAGTAAGGAATATTGGTCAATGGGCGGAAGCCTGAACCAGCCATGCCGCGTGCAGGAAGACGGCCCTACGGGTTGTAAACTGCTTTTATACCGGAATAAACCTCAGGTCGTGACCTGGGCTGAATGTACGGTAAGAATAAGGATCGGCTAACTCCGTGCCAGCAGCCGCGGTAATACGGAGGATCCAAGCGTTATCCGGATTTATTGGGTTTAAAGGGTGCGTAGGCGGCCTGTTAAGTCAGGGGTGAAAGACGGTAGCTTAACTATCGCAGTGCCCTTG
+
CCCCCGGGGGGGGGGGGGGGGGFGGGGGGGFF9EF9F,CFFFFGGGGGGGGGGGGGGFGGGGGGGGGGGGGGGDGGGGGGGGGGGGFGGGGGEEGGEGGGGGGGGGGGGGGGGGGGGFGGGGGGGGGGCDEFGGGGDDGFEDCFF9FFGGGGF@@FFFFFGGGGCGDGGFEGCFGCGGGGGCFGDFGCEGGGFG7EFBGEGEGGD7C+B@5C;EG5EGGDG58::7?CE5/*1<:EFGDC5CGG==:FGGEEDF?7@6FDGDFGG3*7=4<@7FDCCFGF>FF?CFD6<<D6EE64/79?)
@M03506:14:000000000-AKVR1:1:1101:9106:3815 1:N:0:49
ATGAACTCCTACGGGAGGCAGCAGTGGGGAATATTGGACAATGGGGGCAACCCTGATCCAGCAATGCCGCGTGAGTGATGAAGGCCTTCGGGTTGTAAAGCTCTTTTGCCAGGGACGATGATGACGGTACCTGGAGAATAAGCCCCGGCTAACTTCGTGCCAGCAGCCGCGGTAATACGAAGGGGGCAAGCGTTGTTCGGAATTACTGGGCGTAAAGGGCGCGTAGGCGGCTTATCAAGTCAGGCGTGAAATTCCCGGGCTCAACCTGGGGGCTGCGCTTGATACTGATGAGCTTGAATGG
+
CCCCCGGGGGGGGGGGGGGGGGGGGGGGGGGG,EFGGGGGGGGGGGGGGGGGGGGGGGGGGGGGGGGGGGGFGGGFGGGGGGGGGGGGGGGGGGGGGGGGGGGGGGGGFGGGGGGGGGGGGGGGGGGGGGGGGGGFFGGGGGGGGEGGGGGGGGFGGGGGGGGGGGGGGGGGGGGGGGGFGGGGGGGGGGGEGGGGFGGGG>FGCFGGGGGGGDCFGGGGGGGGDEGGGGGCGGFFFDFCFDFGGDGGEGECDGGGGFGCC=4CFGCFFGGFD<9/)5)*959<<47@2CBDFF9:F4?F)
@M03506:14:000000000-AKVR1:1:1101:5592:3860 1:N:0:49
ATGAACTCCTACGGGAGGCAGCAGTGGGGAATCTTGCACAATGGGGGCAACCCTGATGCAGCGACGCCGCGTGAGCGATGAAGCCCTTCGGGGTGTAAAGCTCTTTCGGCAGGAACGATAATGACGGTACCTGCAGAAGAAGCTGCGGCTAACTACGTGCCAGCAGCCGCGGTAATACGTAGGCAGCAAGCGTTGTTCGGAGTTACTGGGCGTAAAGAGTGTGTAGGCGGTTCTCTAAGTTCCGTGTGAAATCTCCCGGCTCAACTGGGAGGGTGCGCGGAAAACTGGAGGGCTTGAGTAT
+
CCCCCGGGGGGGGGGGGGGGGGGGGGGGGGGGGGGGGGGGGGGGGGGGGGGGGGGGGGGGGGGGGGGGGGGGGGGGGGGGGGGGGGGGGGGGGGGGGGGGGGGGGGGGGGGGGGGGGGGGGGGGGGGGGGGGGGGGGGGGGFGDFGDGGGEGGGFFDGGGGGGGGGGGGGGGGCEGGGGGGGDFCEFGCGGGG>CEFFGGEG8FGFGGGFGGGG>57+8+<<EG+<CGGG5E8CFFG7C9EGGGGFGGGGGGFCFCF:CD*:CEFGGF5*:>D/957>DGG7>CFFGF0CDF555>5?8**
@M03506:14:000000000-AKVR1:1:1101:18580:3863 1:N:0:49
ATGAACTCCTACGGGAGGCAGCAGTGGGGAATCTTGCGCAATGCGCGAAAGCGTGACGCAGCAACGCCGCGTGCGGGAAGACGGCCTTCGGGTTGTAAACCGCTTTCAGTTGGGACGAAGCTTCGCCGGTGAATAGCCGGCTGGAGTGACGGTACCTTCAGAAGAAGCCCCGGCTAACTACGTGCCAGCAGCCGCGGTAATACGTAGGGGGCAAGCGTTGTCCGGAATCATTGGGCGCAAAGCGCGTGTAGGCGGCTTGGTAAGTCTGCCCTGAAAGCCCGGGGCCCAACCCCGGGGGGCG
+
CCCCCGGGGGGGGGGGGGGGGGGGGGGGGGGGGGGGGGGGGGGGGGGGGGGGGGGGGGGGGGGGGGGGGGGGGGGGGGDGGGGGGGGGGGGGGGGGGGGGGGGGGGGGGGGGGGGGGGGGGGGGGGGGGGGFGGGGGGGGGGGGGGGGGGGGFGGGGGGGGGGGGGGGCFGGGGGGGGGCGGGGGGGGGGGGGGGGGEECGGDG<CGGGGGGGGGFEEGDCCCGG5CEFG++<68CGCCEGG?CC55<*CGCCC=5:>DGGD7CGCFGG*7<GFGCF5C5CEFG:)172C)-7@>B))575
@M03506:14:000000000-AKVR1:1:1101:15504:3872 1:N:0:49
ATGAACTCCTACGGGAGGCAGCAGTGGGGAATCTTGCGCAATGGCCTAACGGCTGACGCAGCGACGCCGCGTGAGGGATGAAGCTCTTCGGAGTGTAAACCTCTGTTGCCCGGGACGAACAGCTCGTTTAAACGAGCCTGACGGTACCGGGTGAGGAAGCACCGGCTAACTCCGTGCCAGCAGCCGCGGTAATACGGGGGGTGCGAGCGTTGTCCGGAATCACTGGGCGTAAAGGGCGCGCAGGTGGTCTGATAAGGGTGTGGTGAAAGTCCGGGGCTCAACCCCGGATCCGCCGTGCCGG
+
CCCCCGGGGGGGGGGGGGGFGGGGGGGGGGGGGGGFGGGGGGGGGGGGGGGGGGGFGGGGGGGGGGGGGGGGGGGGGEGGGEGG@GGGGGGFGGGGGGGGGGGGGGGGGGGGGGGGGGGGGGGFFFFGGGGGGGGGGGGG>FGGG7BFEEGGGGGGGGFGGFGGGGGGGG9CFGEGGGGGGGGGGCFEDEGGGGGGGEGGG?CEGCEEG5EE8CEGG=ECG++<C8:FG8*1*<9=CEG85CEG7?E7<+A<??:CGF091:DGGD+:92<?DGCED5*07?.*CEG5(1).<BEFBBFE)
@M03506:14:000000000-AKVR1:1:1101:19935:3873 1:N:0:49
ATGAACTCCTACGGGAGGCAGCAGTGGGGAATACTGCGCAATGGGCGAAAGCCTGACGCAGCAACGCCGCGTGAGTGATGAAGGCCCTAGGGTTGTAAAGCCCTTTCGGCGGGGAAGATAATGACGGTACCCGCAGAAGAAGCCCCCGCTAACTCCGTGCTAGCAGCCGCGGTAATACGAAGGGGGCTAGCGTTGCTCGGTATCACTGGGCGTAAAGAGCACTAAGGCGGTATATTAAATTAGTGGTGAAATCCTGGAGCACAACTCCAGAATTGCACTTGATCCTGATAATTTTGAATCC
+
--6CBDC@EFE@@;@C:FG;6@<FEFG<CCFFFEG<CCBFFGC<@@:CFGG?EFD<FCGGGGEAF+++@C+=+=BCEFF,5?E8FG@CE==<B,6BF,<5,4BBF,B++88B:BC+8FAFC,,@FF7@DEC,>71>7<FGCCC,*1*1<F>E<F2F:FCD*?F<:,+2*C5*18E+<<**28*:8C**1*<*;C**3<:**2*+3:++2*/2:*2*++*;88+0:+8***/*2+3<:C7+++029*+1+<?+7C+:<5***:**:*+9+9+.*2*:0*2227*++**0)**)/6**0**/0
@M03506:14:000000000-AKVR1:1:1101:14483:3893 1:N:0:49
ATGAACTCCTACGGGAGGCAGCAGTGGGGAATTGTTCGCAATGGGCGCAAGCCTGACGACGCAACGCCGCGTGGAGGATGAAGACCTTCGGGTCGTAAACTCCTTTCGATCGAGACGAACGGCTTCCGGGTGAACAATCCGGAAGAGTGACGGTACCGAGGGAAGAAGCCACGGCTAACTACGTGCCAGCAGCCGCGGTAATACGGGGGGGGCAAGCGTTGTTCGGATTTATTGGGCGTAAAGGGTTCGTAGGCGGCCAATTGAGTTAGTCGTGAAAGCCCTAGGGTTAACCGGGGTAATG
+
CCCCCC@FFGGFEEBFFGGGGG8FF<FD:FGCFFGCF7+@FEGGFCFEC@B7C,EAFB@FEDGG:BF@FCGFCEB?CFFCG<9?FCFGGG:FG:+6B<BD9FEFBFDCFGGG>7,@=CCFECC3C<3@FGGG@C:>:>,85>*>*3DFEFC7:C:BFGCF*<F:<FG<:4+=1:CFGD:2,7=<FF*0C>886;88>8*:CF++;E5?C58888*;AE;::*1ACC;**<C9<?985E/8*:+<:*07*/*:D+*/*0>*+3*0<C+0<*+81*9:****9?)0*)*)4*1)7).8)0)**
@M03506:14:000000000-AKVR1:1:1101:18415:3949 1:N:0:49
ATGAACTCCTACGGGAGGCAGCAGTGGGGAATATTGGACAATGGGCGAAAGCCTGATCCAGCAATGCCGCGTGAGTGATGAAGGCCTTAGGGTTGTAAAGCTCTTTTACCCGGGAAGATAATGACTGTACCGGGAGAATAAGCCCCGGCTAACTCCGTGCCAGCAGCCGCGGTAATACGGAGGGGGCTAGCGTTGTTCGGAATTACTGGGCGTAAAGCGCACGTAGGCGGCTGGGTAAGTTAGAGGTGAAAGCCTGGAGCTCAACTCCAGAATTGCCTTTAAGACTGCCGAGCTAGCAGGT
+
CCCCCGGGGGGGGGGGGGGGGGGGGGGGGGGGDGGGGGGGGGGGGGGGGGGGGGGGGGGGGGGGGGGGGGGGGGGGGGGGGFGGGGGGGGGGGGGGGGGGGGGGGGGGGGGGGGGGGGGFGGGGGGGGGGFGGGGGGGGGGGGGGGGGGGGGGGGGGG@FGGGGGGGGGGGGGGGGGGGGGGGGGGGEFGGGGGGGGGGGGEFF77CCGGFGGEGCFGGC?EGEGFEGGGGG*AEF?+9<FFGDCFGFG?EC57FFGFG<*66ECDGFGGG?DGGF77C:F@?<C?<FFG39@DF?:*93.
@M03506:14:000000000-AKVR1:1:1101:13763:3955 1:N:0:49
ATGAACTCCTACGGGAGGCAGCAGTAGGGAATCTTGCGCAATGGGCGAAAGCCTGACGCAGCCATGCCGCGTGAATGATGAAGGTCTTAGGATTGTAAAATTCTTTCACCGGGGAAGATAATGACGGTACCCGGAGAAGAAGCCCCGGCTAACTTCGTGCCAGCAGCCGCGGTAATACGAAGGGGGCTAGCGTTGCTCGGAATTACTGGGCGTAAAGGGCGCGTAGGCGGATATTTAAGTTAGAGGTGAAAGCCCAGGGCTCAACCCTGGAATAGCCTTTACTACTGGAGATCTTGAGTTC
+
CCCCCGGGGGGGGGGCE@E@F@EFCFGFFF<FFFDEA7FF@CFG8FCCFDEFECCFEEGEGDGCAEGGGGD=F==<C<FFGAFGGGGGGFDAFFGGGGG9FGFFGEFGGFEGGEDG@FGGG<FGFGEGGGGFEDGEEGGGGGFFFGCGGCFGGGFGGFGDFFGGFFFCFGGGE:F9E<<FGE@FG>EGGGGG<<C@BFGEE5CC@FFGGFG:E>C*<EGGGGGC?CEGGGE>*+<<F?:<?CEFF6<CCCFGG6CGC7CDGFFF69:FGGF4*2>C7@*:7*09+=FF(*9164*9B:F*/
@M03506:14:000000000-AKVR1:1:1101:14059:3990 1:N:0:49
ATGAACTCCTACGGGAGGCAGCAGTAAGGAATATTGGACAATGGCCGCAAGGCTGATCCAGCCATGCCGCGTGCAGGAAGACGGACCTATGGTTTGTAAACTGCTTTTGAACGGGAGAAAACCCCCCTACGTGTAGGGGGCTGATAGTACCGTTAGAATAAGCATCGGCTAACTTCGTGCTAGCAGCCGCGGTAAGACGAAGGATGCAAGCGTTATCCGGATTCATTGGGTTTAAAGGGAGCGTAGGCGGACTTGTAAGTCAGTGGTGAAATCTGTGGGCTTAACCCACAAACTGCCATTG
+
CCCCCGGGGGGGGGGGGGGGGGGGGGGGGGGGGGGGGGGGGGGGGGGGGGGGGGGGGGGGGGGGAFGGGGGGGGGGGGGGGGGGGGGGGGGGGGGGGGGGGGGGGGGGGGGGGGGGGGGGGFGGGGGGGGGDFGGGGGGGGGGGGGGGFFGGGFGGGGGGGGGGGGGGGGGGGGGGGGGGGGGGGGGGGGGGGG>FCFGGEGGGGGGGGGGGGGGDGGGGG5CFG+AFGGCC8?CGFGG55CEGGGGDGG755EGCFFGGGCFCGFCF7*<9*:DF=?37F>)<7?F::D>6FFFF467B*
@M03506:14:000000000-AKVR1:1:1101:7991:4031 1:N:0:49
ATGAACTCCTACGGGAGGCAGCAGTGGGGAATATTGGACAATGGGGGCAACCCTGATCCAGCCATGCCGCGTGAATGATGAAGGCCTTCGGGTTGTAAAGTTCTTTTGGCGGGGACGATGATGACGGTACCCGCAGAATAAGCTCCGGCTAACTTCGTGCCAGCAGCCGCGGTAATACGAAGGGAGCTAGCGTCGTTCGGAATTACTGGGCGTAAAGGGCGCGTAGGCGGCTTGGCAAGTTGGGTGTGAAAGCCCAGGGCTCAACCCTGGAATTGCACTCAAGACTGCCTTGCTTGAATTC
+
CCCCCGGGGGGGGGGGGGGGGGGGGGGGGGGGGGGGGGGGGGGGGGGGGGGGGGGGGGGGGGGGGGGGGGGGGGGGGGGGGGGGGGGGGGGGGGGGGGGGGGGGGGGGGGGGGGGGGGGGGGGGGGGGGGGGGGGGGGGGGGGGGGGGGGGGGGGGGGGGGGGGGGGGGGGGGGGGGGGGGGGGGGGGGGGGGGGGGGGGGGGGGGGGGGGGGDGGGGGGGGGGGGGGGGGGGGGGGGGGGGGGGGGGGGGGGDGGGFGGCGFEFGGGGGFFGGGGGFGGGFFFGBFFFGFDFF?F@FFF=
@M03506:14:000000000-AKVR1:1:1101:12106:4046 1:N:0:49
ATGAACTCCTACGGGAGGCAGCAGTCAGGAATATTGCGCAATGGAGGAAACTCTGACGCAGCGACGCCGCGTGGGTGATGAAGGCCTTCGGGTCGTAAAGCCCTGTCGGAAGGGAAGAAAAGTTTGTTGGCTAATATCCAGCGAACCTTTGACGGTACCTTCAAAGGAAGCACCGGCTAACTCCGTGCCAGCAGCCGCGGTAAGACGGAGGGTGCAGGCGTTGTTCGGATTGACTGGGCGTAAAGGGCGTGTAGGCGGTTCGTTAAGTCGGGTGTGACAGCCCGGGGCTCAGCTCCGGAAG
+
CCCCCGGGGGGGGGGGGGGGGGGGGGGGGGGG<FGGGGGGGGGGGGGGGGGGGGGGGGGGGGGGGGGGGGGGGGGGGGGGGGGGGGGGGGGGGGGGGGGGGGGGGGGGGGGGGGGGGGGGGGFGGGGGGGGGGGGGEGGGGGGGGGGGGGFGGGGGGGGGGGGGGGGFGGGGGGGGGGGGGGGGGGGGGGGGGGGGGGGGGCEGGGCE5CEDGGGFGGGGG==:FGGGEGG89FGGGGGGGCECFGGGGGGGGGGGGF5DGGGG=FGG<DEE95):C*2CC<@GD>DD9CFFF?@F>))85
@M03506:14:000000000-AKVR1:1:1101:14049:4065 1:N:0:49
ATGAACTCCTACGGGAGGCAGCAGTGGGGAATATTGGACAATGGGCGAAAGCCTGATCCAGCAATGCCGCGTGAGTGATGAAGGCCTTAGGGTTGTAAAGCTCTTTTACCCGGGAAGATAATGACTGTACCGGGAGAATAAGCCCCGGCTAACTCCGTGCCAGCAGCCGCGGTAATACGGAGGGGGCTAGCGTTGTTCGGAATTACTGGGCGTAAAGCGCACGTAGGCGGCTTTGTAAGTTAGAGGCGAAAGCCCGGGGCTCAACCCCGGAATTGCCTTTAAGACTGCATCGGTAGAATTG
+
CCCCCGGGGGGGGGGGGGGGGGGGGGGGGGGGGGGFGGGGGGGGGGGDGGGGGFGGFGGGGGGGCGDFGGCFEEGEFFGGG,FCFFGFCECCFGEFGGGGGGGGGGGFGGFGGGEEGGGGCGGGGFEGGGGGGDGGGGCGGEEGFFFDGGFGGGFFGECGGGGGF>B>F7CECGG@FFGGF:<<7<FGEGDCFGGGFGGG8CGGGEEGGFGCE8EFGG85CEGGG85C>C=5:CGFG+*<CCG:EG*7?**20*A<EE:DEFFF6*:CC)27D4*A:8CF**020*28<GF:)77319/9*
@M03506:14:000000000-AKVR1:1:1101:8494:4077 1:N:0:49
ATGAACTCCTACGGGAGGCAGCAGTGGGGAATTTTGCGCAATGGGGGAAACCCTGACGCAGCAACGCCGCGTGGAGGATGAAGTCCCTTGGGACGTAAACTCCTTTCGACCGGGACGATAATGACGGTACCGGTGGAAGAAGCCCCGGCTAACTTCGTGCCAGCCGCCGCGGTAATACGCGGGGTGCGAGCGTTGTTCGGAATTATTTGGCGTAAAGTGCGCGTCGGCGGTGCGGTAAGTGCTCTGTGAACCCCCTTGGCTTTATCTAGAGCTTGCCGGCGCAACTGCCGTCTTGGACATT
+
CCCC9E9@FFCF7CC@F7CCFEDCF8@<FG;6CFEAGGGE66C8@FC@FFGGGG@E@7B++:ECEFEC:C:CF@CF7+E4EC9EAFF<F<DC,,4BA,B<EGGFGGGG<?+:6++8+8+>FFF,=+8@+8@+++@FDFC8<FFA*>CCFFCFG99<*@CFDC:F*CFGFG71CC:C,<;*:C5**:C88C>8**:?FGG8A8E++<F7<:6:2**1++0<*??1*//*2*:58**;7**<0970<9C7+++*9*/7*)*0+:*0+:9*A7+**2*/*))7)))*26*6:).(0.9*)))**
@M03506:14:000000000-AKVR1:1:1101:13892:4081 1:N:0:49
ATGAACTCCTACGGGAGGCAGCAGTGGGGAATATTGGACAATGGGGGCAACCCTGATCCAGCCATGCCGCGTGAACGATGAAGGCCTTCGGGTTGTAAAGTTCCTTTGACGGGGACGATGATGACGGTACCCGTAGAATAAGCACCGGCTAACTTCGTGCCAGCAGCCGCGGTAATACGAAGGGTGCTAGCGTTGTTCGGAATTACTGGGCGTAAAGGGCGCGTAGGCGGCTTGGCAAGTTGGATGTGAAAGCCCAGGGCTCAACCCTGGAATTGCATGCAAGACTGCCTTGCTTGAATTC
+
CCCCCGGGGGGGGGGGGGGGGGGGGGGGGGGGGGGFFFGGGGGGGGGGGGGGGGGGGGGGGGGGGGGGGGGGGGGGGGGGGGGGGGGGGGGGGGGGGGGGGGGGGGGGGGGGGGGGGGGGGGGGGGGGGGGGGGGGGFFGGGGGGGGGGGCGFGGGGGGEGGGGGGGGGGGGGEGGGGGGGGGGFEGGGGGGFGGFGGGGGGGGGGGGGGGGC>EGFGGGGGEG5CEFGGGCEGGGFGGGFFE?C?6DCE9996>CFFGDGG=EGFGGGC:@FGF7CF*77??FFFGF?46:;FF4>69**
@M03506:14:000000000-AKVR1:1:1101:18148:4086 1:N:0:49
ATGAACTCCTACGGGAGGCAGCAGTCGAGAATATTCCACAATGGACGAAAGTCTGATGGAGCGACGCCGCGTGCAGGAAGAAGGCCTTCGGGTCGTAAACTGCGGTAGCAGGGGAGGAACTTCGGTGACTGTACCCTGCGGAAAGAGGTGGGTAACTACGTGCCAGCACCAGCGGTAATACGTAGACCTCAAGCGTTATCCGGATTTATTGGGCGTAAAGCGTGCGTAGGGGGTCTTAAAAGTCAAACGTTAAATTCCAGGGCCTAACCTTGGAACCGCGTTCGATACTCTAAGACTTTAG
+
CCCCCGGGGGGGGGGGGGGGGGGGGGGGGGGGCFGGGGGGGGGGGGGGGGGGGGGGGGGGGGGGGGGGGGGGGGGGGGGGGGGGGGGGGGGGGGGGGGGGGGGGGGGGGFGGGGGGGGGGGGGGGFGGGGGFGGGGGGGGGCGGGGFGGGGGGGGGGGGGGGGGGGGGGGGGGGGGGGFGGGGGGGGGGGGGGGGG5C@FGGG>:C:CCCGGGGGGGGGGGG*85?CEGGGCGEGGGGGC7CEFGGGFGC?FC9:DGF7FFEGDE7<CG=E=FF*617))9>>C**17>6*)7**1=*/19
@M03506:14:000000000-AKVR1:1:1101:19046:4110 1:N:0:49
ATGAACTCCTACGGGAGGCAGCAGTGGGGAATATTGCACAATGGACGAAAGTCTGATGCAGCCATGCCGCGTGAGTGATGAAGGCCTTCGGGTTGTAAAGCTCTTTTGGCGGGGACGATAATGACGGTACCCGCAGAATAAGCCCCGGCTAACTTCGTGCCAGCAGCCGCGGTAATACGAAGGGGGCAAGCATTGCTCGGAACTACTGGGCGTAAAGGGTGCGTCGGCGGAGTGGATAGGCAGATGTGCAAGCCCCGGGCCCGACCCTGGCATTGCCGTTGTATCTGCTTGTGTAGCAATG
+
CCCCCAFFGGGGDCE;CFG@FC@EFF@FGGEFGFA,CFGFFGFGEA@:F@FFFDFEGAFFAFGE6@F@FGGCD@CCCEFEE,CFFGAFGFEGC@GEGG9<FFF<5?9?CFDFGF=FECCF@FGFF7FGCF9DC:+5+<FAFA=FFGGGDCC7FGFGCG*<FFFF7CGGC=*<F*<7>C*121<FD**2CFGF+23+<E>E5>*<+<F?:8C:*:5;:98@C5C/*:588***2:;002*+0+/*<?CF+:9+9=5*::5)//)2:D596>*7***+*.15*.*++1*84*/,).*9*1***
@M03506:14:000000000-AKVR1:1:1101:16112:4149 1:N:0:49
ATGAACTCCTACGGGAGGCAGCAGTGGGGAATTTTGGACAATGGGCGCAAGCCTGATCCAGCCATGCCGCGTGAGTGAAGAAGGCCTTCGGGTTGTAAAGCTCTTTCGGCGGGGACGAAATGGCGTGGGCGAATATCCCGCGTCGATGACGGTACCCGTAGAAGAAGCACCGGCTAACTACGTGCCAGCAGCCGCGGTAATACGTAGGGTGCAAGCGGTAATCGGAATTACTGGGCGTAAAGCGTGCGCAGGCGGGCTCGCAAGTCCGATGTGAAATCCCCGGGCTCAACCTGGGAACTGC
+
CCCCCGGGGGGGGGGGEGGGGGGFGFGGGGGGGGGGGGFFGGGGGGGGGGGGGGGGFGGGGFGGGFGGGGGEGDGGGGGGGGGFCFGGGGGGGGGGGGGGGGGGGGGGGGGDGGGGGCG@FGGFGGGGGGGGGGGFGFGDEE*F@7CC9:FFGGDCGGFDECFGGGGG?:FEGG*CFGGGGGGF>C7@C?FG5C**C85:F?F>@E8CC**;:@CCE*;/8CGGGGCFFFF?CFFFEGCCFG?CCC=3*:5EDC5)?B5CCGDEFGGGC**)2*0:?477<DFEG359<GF:.)8)074?4
@M03506:14:000000000-AKVR1:1:1101:24321:4153 1:N:0:49
ATGAACTCCTACGGGAGGCAGCAGTCGAGGATCTTCGGCAATGGGCGCAAGCCTGACCGAGCGACGCCGCGTGCGCGATGAAGGCCTTCGGGTTGTAAAGCGCTGTCGAGGGGGAGAAAAGCCCGCAAGGGCGTGATCGACCCCTGGAGGAAGCACGGGCTAAGTTCGTGCCAGCAGCCGCGGTAAGACGAACCGTGCGAACGTTGTTCGGAATCACTGGGCTTAAAGGGCGCGTAGGCGGGCCGTTAAGTCAGGGGGGAAATCCCACGGCGCAACCGGGGAACGGCTGTGGATACTGGCG
+
CCCCCGGGGFFGGGGGGGGGGGGGGGGGGDGFGGGGGCGGGGGGGGGDFEGGGFFGGGGE7FDEE7FC@CGG7CGGGGGEGFFFFGG5FFGGG@CCGC9FGGGCEFGGFEEGGCFGGFGGFFGGGGGGGFGGG:CGFCGEGGGDFGGGGCC@CFCFGDEEG:CFFGGGGFCEFAFF;EGGGGGGGGFFGG>>>:EEFGCGGEE;EE8C9*C8C5<@:9+@55*1<C<CG5CEGECE=EF=EG5C=**/27+0:CF4*))/:C*<+9+9>):)91):<B)>553*:>3),9),9?*0**))0
@M03506:14:000000000-AKVR1:1:1101:15889:4159 1:N:0:49
ATGAACTCCTACGGGAGGCAGCAGTGGGGAATTTGCGCAATGGGGGAAACCCTGACGCAGCAACGCCGCGTGGATGATGAAGACCCTTGGGTTGTAAAATCCTTTCGGCAGGGACGAATCAATTGACGGTACCTGAAGAAGAAGCCCCGGCTAACTCCGTGCCAGCAGCCGCGGTAATACGGGGGGGGCGAGCGTTGTTCGGAATTATTGGGCGTAAAGGGCGCGTAGGCGGTGTGGTAAGTCTGTTGTGAAACCTCCAGGCTCAACTTGGAGCTTGCATCAGAAACTGGCGGGCGAGAGG
+
CCCCCGGGGGGGGGGGGGGGGGGGGGGGGGGGGGGGGGGGGGGGGGGGGGGGGGGGGGGGGGGGGGGGGGGGGGGGGGGGGGGGGGGGGGGGGGGGGGGGGGGGGGGGGGGGGGGGGGFGGGGGGGGGGGGGGGGGGGGGGGGGGGGGGGGGGGGGGGGGFGGGGGFGGGGGGGGGGGGGGGGGGGGGGGGGGG8CEGGGGG5ECCFGGGGGGGEGGGGGGGGGG8EGGGGGGE:EEFFFF?C?AFFGG5<CC?FCFF<6EG4FFD6:+:C)20>0*)9:>4?CGFGBA*51))0).7755
@M03506:14:000000000-AKVR1:1:1101:11918:4171 1:N:0:49
ATGAACTCCTACGGGAGGCAGCAGTGGGGAATTTTGGGCAATGGGCGAAAGCCTGACCCAGCAACGCCGCGTGAAGGACGAAATCCCTCTGGGATGTAAACTTCAGAAGTTGGGGAAGAAATGGCGGGGGCCAATATCTCCCGCAAATGACGGTACCCAACGTAAGCCCCGGCTAACTACGTGCCAGCAGCCGCGGTAATACGTAGGGGGCAAGCGTTGTTCGGAATTACTGGGCGTAAAGGGCGCGTAGGCGGCACGGTAAGTCGGGAGTGAAAGCCCGGGGCTCAACCCCGGAACGTCT
+
CCCCCGGGGGGGGGGGGGGGGGGGGGGGGGGGGGGGGGGGGGGGGGGGGGGGGGGGGGGGGGGGGGGGGGGGGGGGGGGGGGGGGGGGGGGGGGGGGGGGGGGGGGGGGFGGCGGGGGGGGGFAFGGGGGGGGGGGGGGGGGGGGGGGGGGGGGFFCF9EEGGG>FF7FFGEGGGGGGGFGGGGEGFCFFGGGGGGGEDFGGF+2AEGGGDEGFDE;5:?CFGD>5EG7CFCGGGDG=>:F?EDC:7<ECCFDGGCGFGFCEGG?<EGEGG57?GFCFGG3)55/7>@?45:B>5@BD:F8
@M03506:14:000000000-AKVR1:1:1101:12708:4181 1:N:0:49
ATGAACTCCTACGGGAGGCAGCAGTGGGGAATTTTGCGCAATGGGGGAAACCCTGACGCAGCAACGCCGCGTGAAGGATGAAGGTCTTTGGATTGTAAACTTCTTTCGTCCGGGAAGATAATGACGGTACCGGAATAAGAAGCCCCGGCTAACTTCGTGCCAGCAGCCGCGGTAATACGAAGGGGGCGAGCGTTGTTCGGAATTATTGGGCGTAAAGGGCGCGTAGGCGGTGCGGTAAGAGTGTTGTGAAATCCTCGGGCTCAACTCGAGGCCTGCAACGCTGACTGCCGTTCTGGCGTGT
+
CCCCCGGGGGGGGGGGGGGGGGGGGGGGGCCGGGGGGGGGGGGGGGGGGGGFGGGGGGGGGGGGGGGGGGGGGGGGGGGGGFGGGGGGGGGEFGGGGGGGGGGGGGGGFGGFGGGGGFGGFFGGGGGGGGGGGEGGGFEGGGGEGGGGGGGGGGGGGGGGGGGFGGGGGGDCFCFGGFEGGGGDCFEGEGGGGGGCEGGGEGGGFFGGGCFGEGGFFGGGCGE/?EGGG58/*:EEEGFFFF7:EFGD+<?E:?FCE3DGE5907*97CDG3*CFC4?FGG>5CF4>)4D:(7>FFFDDD)
@M03506:14:000000000-AKVR1:1:1101:17112:4200 1:N:0:49
ATGAACTCCTACGGGAGGCAGCAGTAAGGAATATTGGTCAATGGACGCAAGTCTGAACCAGCCATGCCGCGTGGAGGATGAAGGTCCTCTGGATTGTAAACTTCTTTTATCTGGGAAGAAATCCACAAATTCTTTTGTGGTTGACGGTACCAGATGAATAAGCACCGGCTAACTCCGTGCCAGCAGCCGCGGTAATACGGAGGGTGCAAGCGTTATCCGGATTCACTGGGTTTAAAGGGTGCGTAGGTGGGTTGGTAAGTCAGTGGTGAAATCTCCAGGCTTAACTTGGAAACTGCCATTG
+
CCCCCGGGGGGGGGGGGGGGGGFGGGGGGGGGEFGFGGGGGGGGGGGGGGGGGGGGGGGGGGGGGGGGGGGGGGGGGGGGGGGGGGGGGGGGGGGGGGGGGGGGGFGGGGGGGGGGGGGGFGGGGGGGGGGGGGGFGGGDGGGGGGGGGGGGGGFGFFGGGFGGGFGGGGEFFFGGGGGGFFFGGGGGGGGGGGDFGGGGGDGGFGGGFGGDGGDGGGCEEE5CGGFGGGGGECF?C75CGDD:CEGFG5>5CEGGGFGGGGFEGGGCG4+1CCGGGFGG474?:=FB:F67??FFFFF?@
@M03506:14:000000000-AKVR1:1:1101:14498:4214 1:N:0:49
ATGAACTCCTACGGGAGGCAGCAGTGGGGAATCTTGGACAATGGGGGAAACCCTGATCCAGCCATGCCGCGTGAGTGATGAAGGCCCTAGGGTTGTAAAACTCTTTCGGCGGGGACGATAATGACGGTACCCGCAGAAGAAGCTCCGGCTAACTTCGTGCCAGCAGCCGCGGTAATACGAAGGGGGCTAGCGTTGTTCGGAATTACTGGGCGTAAAGCGCGCGCAGGCGGTCCTTCAAGTCAGAGGTGAAAGCCCAGAGCTCAACTCTGGAACGGCCTTTGAGACTAGAGGACTTGGGTAC
+
CCCCCGGGGFGGGGGGFEGGGGGGGGGGGEGGGGGFGFGGCGGGGGGGGGGGGGG8EFGGFGGGGGGGGGG@CEGGGGGGGDFFGGGGGGGGGGGGGGFGGGGGGGGGGGGGGDGGGGGGFGGGGEGGGGGGDGGGDGFGFGGAFCG7FEGFGGDCGCFGCCFC7:FGGDEGGGGCFGGG:ECGDGC>CE8EGEDGFFGGD8EGFFF7EGDEGGEFGGCEGGD58CEEEEGG8C<9?C7C?FC?9535@CFF46:D=59<9A*9C?F*<<:?FGGE53C*20>*<F74)>43.)=?4)86)
@M03506:14:000000000-AKVR1:1:1101:14265:4269 1:N:0:49
ATGAACTCCTACGGGAGGCAGCAGTGGGGAATCTTGCGCAATGGACGAAAGTCTGACGCAGCGACGCCGCGTGGGTGATGAAGGCCTTCGGGTTGTAAAGCCCTGTGGGGGGAGACGAATAAGTAGAAGCTAATACCTTCTATGATGACGGTATCTCCTTAGCAAGCACCGGCTAACTCTGTGCCAGCAGCCGCGGTAAGACAGAGGGTGCAAACGTTGTTCGGAATTACTGGGCGTGAAGCGTGTGTAGGCGGCCACGTAAGTCGGATGAGAAGGCCCCTGGCCCAACGTGGGAAGTGCA
+
CCCCCGGEGGGGGGGFGGGGEECFF8EFFGGGEFGGGGEFGGGGCACFCEGAFFGFGDG:CEECBFEEGGGEGDGBFG?FGGGG?FFDGGGGGGGFGGGAFFF8FFGCEFEGCGBFFGCFGFFGCGFCFGGFGCC9<ACFFFEFG9,<C>CGGGGD9C@C7E7A9C@CFGGCGE>FGFGGDGC7FCG>FGGDE8E>EEDCGF@C*:CCEE5<A+*;2CC88<ECEGG80<77CFGGDCDE<CC1*2:9<CFGGGGGGF3<7*>:F3*>*1+)2****)75*5@5/)*<(*0(7)7)5/**0
@M03506:14:000000000-AKVR1:1:1101:12518:4275 1:N:0:49
ATGAACTCCTACGGGAGGCAGCAGTCGGGAATTTTGGGCAATGGGCGAAAGCCTGACCCAGCAACGCCGCGTGAAGGATGAAATCCCTCGGGATGTAAACTTCGCAAGAATGGGAAGAATTAGTAGGGGTTAATACCCTCTATGATGACGGTACCATTTATAAGCTCCGGCTAACTCCGTGCCAGCAGCCGCGGTAATACGGGGGGAGCAAGCGTTGTTCGGATTTACTGGGCGTAAAGGGCGCGTAGGCGGTCAGCACAAGTCAGTTGTGAAATCTCCGGGCTTAACTCGGAAAGGTCAA
+
CCCCCGGGGGGGGGGGGGGGGGGGGGGGGGGGGGGGGGGGGGGGGGGGGGGGGGGGGGGGGGGGGGGGGGGGGGGGGGGGGGGGGGGGGGGGDGGGGGGGGGGGGGGGGGGGGGFGGGGGGGGGGGGGGGGGGGGGGGGGGGGGGGGGGGGGGGGGGGGGGGGGGGGGGGGGGGGGGGGGGGGGGGGGGGGGFCBBEG9FGGGEGGGGGGGGGGCGGGGGGGGGGGGGGGGGGGD8EGGGGGGGGGDDGGGGC55CFFGFGG7<<CFCF*:?>FFFFBDGCBBGFFFFAGD:5<).<9/94
@M03506:14:000000000-AKVR1:1:1101:12846:4289 1:N:0:49
ATGAACTCCTACGGGAGGCAGCAGCAAGGAATCTTGGGCAATGGACGAAAGTCTGACCCAGCGACGCCGCGTGAGGGATGAAGGCCTTCGGGTCGTAAACCTCTTTTGCGGGGGAAGAAGATCTGACGGTACCCCGCGAATAAGCCACGGCTAACTACGTGCCAGCAGCCGCGGTAATACGTAGGTGGCAAGCGTTGTCCGGATTTACTGGGCGTAAAGGGCTTGTAGGCGGTTTGTTAAGTCTGGTGTGAAATCTCCCGGCTCAACCGGGAGGGGGCATGGGATACTGGCAGACTTGAGA
+
CCCCCGGGGGGGGGGGGGGGGGGGGGGGGGGGGGGGGGGGGGGGGGGGGGGGGGGGGGGGGGGGGGGGGGGGGGGGGDGGGGGGGGGGGGGGGGGGGGGGGGGFFGGGGGGGGGGGGGGGGGGGGGGEEFGGGGGCGGGGGGGGGGGGGGGGGGGGGGGFGGFGGGGGGGGGGD:CCFCGGCEFGGGGGGGGGGGGCEGGGGCGD?CFGGGGGGG>EGGGEGFEGCCEGF8CCCEGFGGFGE7CEG?CCGGCCCC7C4CC75)/<=?C5CE)7CGC)<39*072+.7=465(7).??46?0
@M03506:14:000000000-AKVR1:1:1101:9829:4329 1:N:0:49
ATGAACTCCTACGGGAGGCAGCAGTGGGGAATCTTGCGCAATGGCCTAGCGGCTGACGCAGCGACGCCGCGTGTGGGATGAAGCTCTTCGGAGTGTAAACCACTGTTGCCCGGGACGAATAGCCCGATTAATCGAGCCTGACGGTACCGGGTGAGGAAGCACCGGCTAACTCCGTGCCAGCAGCCGCGGTAATACGGGGGGTGCGAGCGTTGTCCGGAATCACTGGGCGTAAAGGGCGCGTAGGTGGTTTGATAAGGGTGTGGTGAAAGTCCGGGGCTCAACCCCGGATCTGCCGTGCCGG
+
CCCCCGGGGGGGGGGGGGGGGGGGGGGGGGGGGGGGGGGGGGGGGGGGGGGGGGGGGGGGGGGGGGGGGGGGGGGGGGGGGGGGGGGGGGGGGGGGGGGGGGGGGGGGGFGGGGGGGGGGGGGGGGGEGGGGGGGGGGGGGGGGGGGGGGGGGGGG7FGGGGDGGGGGGGGGGGGGGGGGGGFFGGGGGGGGGGGGGGGCGEEEGGGCGGGGEGGGGEGGGCGGGGGGGGGGGGGGGGGGEEEGFGGDCGE9CCEDGF5CGGGFGDF=7>C=DDGGGB5CCFF7C@GE<CFFFFFFFFFF)
@M03506:14:000000000-AKVR1:1:1101:8591:4335 1:N:0:49
ATGAACTCCTACGGGAGGCAGCAGTCGAGAATTTTTCTCAATGGGGGAAACCCTGAAGGAGCGACGCCGCGTGGAGGATGGAGGTCTTCGGGTTGTAAACTCCTGTCATTTGGGAACAAGTGTCGGTACCTAACTGCTACCGGCTTGATAGTACCAGAAGAGGAAGGGACGGCTAACTCTGTGCCAGCAGCCGCGGTAATACAGAGGTCTCAAGCGTTGTTCGGATTCATTGGGCGTAAAGGGGGTGTAGGTGGCGCCGTAAGGCGGGTGTGAAATTTCGGAGCTTAACTCCGAAACTGCC
+
CCCCCGGGGGGGGGGGGGGGGGGGGGGGGGGGGGGGGGGGGGGGGGGGGGGGGGGGGGGGGGGGGGGGGGGGGGGGGGGGGGGGGGGGGGGGGGGGGCGGGGGGGGGGGGGGGGGGGGGFGGGGGGGGGGGGGGGGGGGGGGGGEGEGGGGGGGGGGGGGGGGCFGGGGGGGGGDAFCGGGGGFFFFFDGGGGGCFGGG?FFEGGGGGGGGGGGGGEGGGGFDGEE*<?C:?FFFDCC<F7<C/5**)0<FCCFE38>>C5AF+09EC*>EF7*0<7@75C@)/C4:6<2*,7>5))**1)
@M03506:14:000000000-AKVR1:1:1101:11253:4339 1:N:0:49
ATGAACTCCTACGGGAGGCAGCAGTGGGGAATTTTGCGCAATGGGGGAAACCCTGACGCAGCAACGCCGCGTGGAGGATGAAGCCCCTTGGGGCGTAAACTCCTTTCGACCAAGACGATAATGACGGTACTGGTGGAAGAAGCACCGGCTAACTCTGTGCCAGCAGCCGCGGTAATACAGAGGGTGCAAGCGTTGTTCGGAATTATTGGGCGTAAAGGGCGCGGAGGCGGCGCCACAAGTCACCTGTGAAATCTCCGGGCTTAACTCGGAGCCTGCAGGCGAAACTGTGGTGCTGGAGTAT
+
CCCCCGGGGGGGGGGGGGGGGGGGGGGGG@GGGGGGGGGGGGGGGGGGGGGGGGGGGGGGGGGGGGGGGGGGGGEGGGGGGGGGGFGGGGGGGGGGGGGGGGGGGGGGGGGGFGGGGGGGGGGGGGGGGGGGGGGGGGGGGGFGGGGGGGGGGGCGGGGGGGGGGGGGGGGGEGGGGGGGGGGGEECFEGGG8CE*AEEG>8E@FGDGGGCEE*;5CFGCGEG*2::;EC5C*78CC8CF7+92CF9CEFEGF7?D8:<<E=F+<::>E9=)94<=9:41)8)*/0:4)C>??BF@47)0*
@M03506:14:000000000-AKVR1:1:1101:18761:4348 1:N:0:49
CTCCTACGGGAGGCAGCAGTGGGGAATATTGGACAATGGGCGCAAGCCTGATCCAGCCATGCCGCGTGGGTGATGAAGGCCCTAGGGTTGTAAAGCCCTTTCGGCGGGGAAGATAATGACGGTACCCGCAGAAGAAGCCCCGGCTAACTTCGTGCCAGCAGCCGCGGTAATACGAAGGGGGCTAGCGTTGCTCGGAATCACTGGGCGTAAAGCGCACGTAGGCGGGTTGTTAAGTCGGGGGTGAAATCCTGGAGCTCAACTCCAGAACTGCCCTCGATACTGGCGATCTTGAGTCCGGGAG
+
CCCCCGGGGGGGGGGGGGGFGGGGDGGGGGGGFGGGGGGGGGGGGGGGGGGGGGGGGGGGGGGGGGFGGGGGGGGGGGGGCGGGGGGGGGGGFGGGGGGGGGGGGGGGGGGGGGGGGGGGGGGGGGGGGGGGGGGGGGGGGGGGGGGGGGGGGGGGGGGGGGGGGGGGGGGGGGGGGGGGGGGGGGGGGGG7CEDGGGGGCFFGFGGGGCGFGGGGDGFGFGGGGGEEGEFFDFGGGGGGDCC5CGFGFGFGFFCF8=7C:ACFGDC4FGFFFG7CDF*9FFFF=3C><FFA@F=B>)537
@M03506:14:000000000-AKVR1:1:1101:24416:4411 1:N:0:49
ATGAACTCCTACGGGAGGCAGCAGTGGGGAATCTTGCGCTAATGCGGGAAACCGTGACGCAGCGACGCCGCGTGAGGGAAGAAGGCCTTCGGGTTGTAAACCTCTTTCAGGAGGGACGAAGCCACTCGGTTTAATAGCCCTGAGGGTGACGGTACCTCCAGAAGAAGCCCCGGCTAACTACGTGCCAGCAGCCGCGGTAATACGTAGGGGGCAAGCGTTGTCCGGATTGATTGGGCGTAAAGAGCGTGTAGGCGGCTAGATAGGTCCGTTGTGAAAACTCGAGGCTCAACCTGGAGACGTC
+
CCCCCGGGGGGGGDGGGGGGGGGGGGGFGGGGGGG9FGGGDFFGGGGGEGGGGEBF@CCF@FFG7FGGFCCF@FDFGGB?@GFF8FEGGGGGGGCCGGG9EGGFFG,<<FGA:F>FGGGGGGGGD<FGG3>+@9;=@FCF,<FFFC@FGCC7>7FF9FCFD@2FFFFGFGGGCEGCFFFGGGGGGFF88F:::<7CE*28?7CC3:C8ECEEDFGFC*;CECFGC2*;0+3+:CFDGGD=5CAFCE*1**0<7CE)*.76<+*0CC69:67>C*:<*)2*9FF=C)063C).))0.))7<0
@M03506:14:000000000-AKVR1:1:1101:20334:4418 1:N:0:49
ATGAACTCCTACGGGAGGCAGCAGTGGGGAATCTTGCACAATGGACGAAAGTCTGATGCAGCAACGCCGCGTGGGGGATGAAGCTTCTCGGAGTGTAAACCCCTTTCGACCTGGACGAATGCCCGCAAGGGTTTGGCGGTACAGGTATAAGAAGCCCCGGCTAACTACGCGCCAGCAGCCGCGGTAATACGTAGGGGGCCAGCGTTGCTCGGAATTACTGGGCGTAAAGGGTCCGTAGGCGGTGTGGTAAGTCGATAGTGAAATCTCTGGGCTTAAACCAGAGGCTGCTAACGAAACTACC
+
CCCCCGGGGGGGGGGGGGGGGGFGGGGGGEGGGGGGGGGGGGGGGGGGGGGGGGGGGGGGGGGGGGGGGGGGGGGGGGGGGGGGGGGGGGGGGGGGGGFFGGGGGFGGGGGGGGGGGGGGGGGGGGGGGGGGDCGGGGGGEGGGGGGGGGFGGGGGFGGCGGGGGGGGDG@CGGGGGGGGGCGGGGGDEGGFGGGGDGEEGGGGGGGG?FGGCECGGGGGGGGGGEDGFGGGGGGEFGGGGGGGC=CGCFCCFE5<E>FGEFGG?7+>C6C474C7*09CD:FCCFG>?DFBFF)55*8<?
@M03506:14:000000000-AKVR1:1:1101:10117:4432 1:N:0:49
ATGAACTCCTACGGGAGGCAGCAGTGGGGAATCTTGGACAATGGGCGCAAGCCTGATCCAGCCATGCCGCGTGGGTGATGAAGGCCTTAGGGTTGTAAAGCCCTTTCGGCGGGGAAGATAATGACGGTACCCGCAGAAGAAGCCCCGGCTAACTTCGTGCCAGCAGCCGCGGTAATACGAAGGGGGCTAGCGTTGCTCGGAATCACTGGGCGTAAAGCGCACGTAGGCGGACTCTTAAGTCGGGGGTGAAATCCTGGGGCTCAACTCCAGAACTGCCTTCGATACTGGGAGCCTTCGAGTC
+
CCCCCGGGGGGGGGGGGGGGGGGGGGGGGGGG,EGGGGGGGGGGGGGGGGGGGGGGGGGGGGGGGGGGGGGGGGGGGGGGGGGGGGGGGGGGGGGGGGGGGGGGGGGGGGGGGGGGGGGGGGGGGGGGGGGGGGGGGGGGGGGGGGGGGGGGGGGGGGGGGGGFGGGGGGGGGGGGGDGGFGGGGGGGGGGGGGGGFGGGGGGGGGGGGGGGEGGFGGGCEGGFGGGGGGGGGGGFDGGGGGGGGGGGEG+9>CFFGFD3=5CFGGGGGGGFGGGGGFGGG:=CG6:?35>>EFFFF5>F5
@M03506:14:000000000-AKVR1:1:1101:12894:4437 1:N:0:49
ATGAACTCCTACGGGAGGCAGCAGTCGAGAATTTTTGACAATGGGGGAAACCCTGATCGAGCGACGCCGCGTGGAGGATGAAGGTCTTCGGGTTGTAAACTCCTGTCATTTGGGAACAAGTCGCTTACGTTAACTGCGTGAGCGTTGATAGTACCAGGAGAGGAAGAGACGGCTAACTCTGTGCCAGCAGCCGCGGTAATACAGAGGTCTCAAGCGGTGTTCGGATTCATTGGGCGTAAAGGGGGTGTAGGTGGCGCCGTAAGTGGGGTGTGAAATTTCGGAGCTTAACTCCGAAACTGCA
+
CCCCCGGGGGGGGGGGGGGGEGGGGGGGGGGGGGGGGGGGGGGGGGGGGGGGGGGGGFGGGGGGGGGGGGGGGGGFGGGGGGFGGGGGGGGGGGGGGGGGGGGGGEGGGGGGGGGGGGGGGGGGGGGGGGGGGGGGGGGGEEGGGGG7CFGGGCGGFGCC7>FGGGGG:FGGDGEFGGGGGGGGGGGGFGGF@CCEBEGDFGGGGGFF@99CFBBE*;?GCGGGCECD@9EGFFFD>8C*<CE*:>:9CCGGGG:DEBD>E77+?FGG7D/70:*+:9*9<)<E6:CF>C18.0;@E6*=*
@M03506:14:000000000-AKVR1:1:1101:21442:4443 1:N:0:49
ATGAACTCCTACGGGAGGCAGCAGTGGGGAATATTGCACAATGGGCGAAAGCCTGATGCAGCGACGCCGCGTGAGGGATGACGGCCTTCGGGTTGTAAACCTCTTTCAGCAGGGACGAAGCGAGAGTGACGGTACCTGCAGAAGAAGCGCCGGCCAACTACGTGCCAGCAGCCGCGGTAAGACGTAGGGCGCGAGCGTTGTCCGGATTTATTGGGCGTAAAGAGCTCGTAGGCGGCTTGTCGCGTCGACTGTGAAAACCCGTGGCTCAACCATGTGGTCTGCAGTCGATACGGGCAGGCTC
+
CCCCCGGGGGGGGGGGGGGGGGFGGGGGGFGFGGGFGGGGGGGGGGGGGGGGGGGGGGGGGGGGGGGGEGGGGGGGGDGGGGGGGGGGGGGGGGGGEFFGGGGGGGGGGGGGGGFGGGEGGGGGGGGGGGGGGGGGGGGGGGGFGFGGGGGGGGGGGGGGGGGFGGGGFGFGGGGGGGGDGFGGGGGGGGGGG5EGGGGDGGGGGDCCFCFCFGFGGECEGGCFGFEGGG@8C*?5CGG=CEGC5:>9E5:9*<CCEFGGC=*:E*<*<CC3=FGFGFG:FFFGF@D)(9>:3>))0>>>0
@M03506:14:000000000-AKVR1:1:1101:18183:4448 1:N:0:49
ATGAACTCCTACGGGAGGCAGCAGTGGGGAATCTTGCGCAATGGGCGAAAGCCTGACGCAGCGACGCCGCGTGGGGGAAGAAGGCCCTCGGGTTGTAAACCCCTTTCGGCAGGGAAGAAGCCGCAAGGTGACGGTACCTGCAAAAGAAGCCCCGGCCAACTACGTGCCAGCAGCCGCGGTAAGACGTAGGGGGGCGAGCGTTGTCCGGATTTATTGGGCGTAAAGCGCGCGTAGGCGGCCGCTCAAGTCGGGTGTGAAAACCCGGGGCTCAACCCCGGGCCTGCATTCGATACCGGGTGGC
+
CCCCCGGGGGGGGGGGGGGGGGGGGGGGGGGGGGGGGGGGGGGGGGGGGGGGGGGGGGGGGGGGGGGGGGGGGGGGGGGGGGGGGGGGGGGGGGGGGGGGGGGGGGGGGGGGGGGGGGGGGGGGGGGGGGGGGGGGGGGGGGGGGGGGGGGGGGGGGGGGGGGGGGGGGFGGGGGGGGGGEGGGGGGGGGGGGGGGGGGGGDGGGGGGEE8CFGGGGGGGGGDGGGGGGGGGG5EGGGGECEEGGFGFGGGG5>CC7FCFGGGGGGGG5FF*9CGGGDGGG37FCB>FFGF(7FDFD@@>4
@M03506:14:000000000-AKVR1:1:1101:25441:4501 1:N:0:49
ATGAACTCCTACGGGAGGCAGCAGTGGGGAATATTGGACAATGGGCGCAAGCCTGATCCAGCCATGCCGCGTGAGTGATGAAGGCCCTAGGGTTGTAAAGCTCTTTTGTGCGGGAAGATAATGACGGTACCGCAAGAATAAGCCCCGGCTAACTTCGTGCCAGCAGCCGCGGTAATACGAAGGGGGCTAGCGTTGCTCGGAATCACTGGGCGTAAAGGGTGCGTAGGCGGGTCTTTAAGTCAGGGGTGAAATCCGGGAGCTCAACTTCGGCAACGCCTTTGATACTGAGGATCTTTGGTTC
+
@CCCCGGGGGFGGCF7CCFBCGGGGGGGGDCGGCFGDGGDCGE8FFD+@FGDFGGGGGCFGCFF9FCFGGCFEGGFAFCGFFC@@6BCFGFD=,:,CFFA9EFGGG<<F,FFEEGGGGFG95FCEFGGGGGCC:C:B<DCEF9D+>>@C:CFFG,8@F<>EFGGGFG,>*1FFCFC,FC*<C7C7F7BC@FGCC@G?FG5:;*?AC+ACFFGGDEF7FE8C*82/*/<?E588:<9+@79+<<FGG=7A??F*0*):)/)0+922*+:57*8535*))7>:6*<9?7FFGFB:6***)0)/
@M03506:14:000000000-AKVR1:1:1101:24118:4511 1:N:0:49
ATGAACTCCTACGGGAGGCAGCAGTGGGGAATTTTGGACAATGGGCGCAAGCCTGATCCAGCCATGCCGCGTGAGTGAAGAAGGCCTTCGGGTTGTAAAGCTCTTTCGGCGGGAACGAAATGGTTCGTGCTAATACCACGGACTGATGACGGTACCCGAAGAAGAAGCACCGGCTAACTACGTGCCAGCAGCCGCGGTAATACGTAGGGTGCAGGCGTTAATCGGAATTACTGGGCGTAAAGCGTGCGCAGGCGGTTTCTTAAGTCAGTGGGGAAAGCCCCGGGTTTAACCTGGGAACTGC
+
CCCCCGGGFFGGGGGDGEGGGGGGGGGGGFGDGGGGGGGGGGGDGFBFGGGGGGGGGGGGEFGGGGGFGGDCCEGGGGGGGGGFGFGCFGGGGGGGGGGFGGFGGGG7CFGGEGGFGGGE=FFGGG7>FGGGFGFFFGGGDEGDFGGFCG@FGGGGFGCFCFFGGGGFFGGG@C7:AFEGFEGG:FC8FGGGGCE8>CC2:<C*<A:E8EE5?FC5>EGC5+<CE5>5<CFG7FFC5?C=FF7CEGGCCEC*7EGCC:F79+7+3:CF+**))**2*.2**087*7>6)79<;>F46>6**
@M03506:14:000000000-AKVR1:1:1101:18381:4555 1:N:0:49
ATGAACTCCTACGGGAGGCAGCAGTGGGGAATATTGGACAATGGGCGCAAGCCTGATCCAGCCATGCCGCGTGAGTGATGAAGGCCTTAGGGTTGTAAAGCTCTTTTGGCAGGGACGATAATGACTGTACCTGCAGAATAAGCCCCGGCCAACTTCGTGCCAGCAGCCGCGGTAATACGAAGGGGGCTAGCGTTGCTCGGAATCACTGGGCGTAAAGCGCACGTAGGCGGGTCGTTAAGTCGGGGGTGAAATCCTGGAGCTCAACTCCAGAACTGCCTTCGATACTGGCGATCTTGGAGTC
+
CCCCCGGGGGGGGGGGGGGGGGGGGGGGGEGGCGGGGGGGGGGGGGGGGGGGGGGGGGGGGGGGGGGGGGGGGGGGGGGGGGGGGGGGGGGGGGGGGGGGGEGCGGGGGGGGGGGGGGGGGGGGGGGGGGGGGGGGGGGGGGGFGGGGGGGFGGGGGGCGGGGGGGGGGGGGGCFGGDGGFGGGGGGGCFGGGGDGGGGGGGGGGGGGFGFGGG5EEFGGGGEGGGGGGGG8E:EG5@>?7CEGGGGGGGGGG?C:@<GGEEF?CGGGGG9?GG=9D?FGCFFFG4F@?D>-<5@F47)?6
@M03506:14:000000000-AKVR1:1:1101:11840:4615 1:N:0:49
ATGAACTCCTACGGGAGGCAGCAGTGGGGAATATTGCGCAATGGGCGAAAGCCTGACGCAGCAACGCCGCGTGAGTGATGAAGGCCTTCGGGTCGTAAAGCTCTGTCGGAGGGAACGAATGCTCCAGGGGTTAACAGCCTCAGGAAGTGACGGTACCCTCAAAGGAAGCACCGGCTAACTCTGTGCCAGCAGCCGCGGTAATACAGAGGGTGCAAGCGTTGTTCGGAATCATTGGGCGTAAAGGGCGTGTAGGCGGTTTGTTAAGTCATGTGTGAAATCCCCCGGCTCAACCGAGGAAGGA
+
CCCCCGGGGGGGGGGEGGGDEGGGGGGGGGGG9FF9EFGGGGGGGGGGGGGGGGGGGGGGGGGGGGGGGGGCGGGGGGGGGGGGFGGGGGGGGGGGGGGGGGFGGGGGGGGGGGGGGDGGGGFFFCGGGGGGGGGGGGGGGGGGGGGGGGFEGGGGGGGGGGGGGGGGGGFGGFGEGGCFGFFGFFGGFGGGGFEDEGGGGFCCCF7<EEGGGC:EFE;*8**<AE>G59A7EFFF5:CEE5FFG=C>EC*ACGGC835>E6::?>7*+:+7*9CFDF***)7EC5)87C??5)>E>))0)
@M03506:14:000000000-AKVR1:1:1101:6934:4617 1:N:0:49
ATGAACTCCTACGGGAGGCAGCAGTGGGGAATATTGGACAATGGGCGCAAGCCTGATCCAGCCATGCCGCGTGGGTGAAGAAGGCCTTCGGGTTGTAAAGCCCTTTTGTTGGGGACGAAATCGTACGGGTGAATATCCCGTGCGGATGACGGTACCCAAAGAATAAGCACCGGCTAACTTCGTGCCAGCAGCCGCGGTAATACGAAGGGTGCAAGCGTTACTCGGAATTACTGGGCGTAAAGCGTGCGTAGGCGGTTTGTTAAGTCCGTTGTGAAAGCCCTGGGCTCAACCTGGGAATTGC
+
CCCCCGGGGGGGGGGGGGGGGGGGGGGGGGGGGGGGGGGGGGGGGGGGGGGGGGGGGGGGGGFGGGGGGGGFGGDGGGGGGGGGGGGGGGGGGGGGGGGGGGGFFGGGFFFGGGGGGGGGGGGGGGGGGGGGGGGFGGGGGCFGGGGGGGGGGGGGGGGGGGGGGFGGGCGGGGDGGGGG?FGGGGFGGGGGGGGGGGGGGGFGGFGGGGGGGGCCCEGGGGGGGDGGGGGGGGGGGGDD5FFG7*:CC*>5FECCGBGG?<:F<D79/9EE3:73:?7<FF@F5@D*)9::FFF:FF:**
@M03506:14:000000000-AKVR1:1:1101:25441:4633 1:N:0:49
ATGAACTCCTACGGGAGGCAGCAGTTGGGAATCTTGGACAATGGGGGAAACCCTGATCCAGCCATGCCGCGTGAGTGATGAAGGCCTTCGGGTTGTAAAACTCTTTCGACGGGGACGATAATGACGGTACCCGTAGAAGAAGCTCCGGCTAACTTCGTGCCAGCAGCCGCGGTAATACGAAGGGGGCTAGCGTTGTTCGGAATTACTGGGCGTAAAGCGCGCGCAGGCGGTCTTCCAAGTCAGTGGTGAAAGCCCGGAGCGCAACTCCGGAACTGCCATTGAACCTGTTGGACTTGAGTAC
+
CCCCCGGFGGGGGGDGGGGGGGFGFGGGCFGGGGGGDDGGFGFGGGGGGGGGGFGGGGGGGGGFFEGGGGG:CC:FGGGFGFGGGGFCFGGGGGGGGGGGGG?FGGGGFGGGCCFGDGGGGGGGGEGGDBFC=:=FFGECFDGDEDCFDEGGGGGGGGGGC9::F7FGGGGFFGG<EGGGFFD<F<CEFF@7*=EECEEGCE*C9+CGGFGECEC@CE*8:5*:EGDEGGC:*<C99@9CCAFEFGGDCGEDG>FDE35D*:CC=6<457>)94=9<?C:7@4+*)0*4>40@4=FF6@41
@M03506:14:000000000-AKVR1:1:1101:7255:4633 1:N:0:49
ATGAACTCCTACGGGAGGCAGCAGTGGGGAATTTTTCGCAATGGGGGCAACCCTGACGAAGCAACGCCGCGTGGGTGATGAAGTATCTCGGTACGTAAAACCCTTTCGACGGGGAAGAAAACCGCAAGGTTTGACGGTACCCGTAGAAGAAGCCCCGACTAACTCCGTGCCAGCAGCCGCGGTAATACGGGGGGGGCAAGCGTTGTTCGGAATTACTGGGCGTAAAGGGCGCGTAGGCGGTTTGCTAAGTTGAATGTGAAAACTCTGGGCTTCACCCAGAGCCTGCATTCAATACTGGCAG
+
CCCCCGGGGGGGGGGGGGGGGGGGGGGGGGFGGGGGGGGGGGGGGGGGGGGGGGGGGGGGGGGGGGGGGGGGGGGGGGFGGGGGGGGFGGGGGGGGGGGGGGGGGGGGGGGGGGGGGGGGGGGGGGGGGGGGDGGGGGGGGGGGGGDFGGFGGGGGGGGGGGGGGGGGFGGGGGGGGGGGGGGGGGGGGGGGGGGGGGGGGGE;C>FGGGGGGGFFGGGGGGGG5@:ECCE5EC8CC6>E*:EEFGFCG7?C7E?CC@CCFC4CE7EGGGF5**7:9@G<F?F6=FGFFG4)98F4*/5<@
@M03506:14:000000000-AKVR1:1:1101:7998:4635 1:N:0:49
ATGAACTCCTACGGGAGGCAGCAGTAAGGAATATTGGTCAATGGACGCAAGTCTGAACCAGCCATGCCGCGTGGAGGATGAAGGTCCTCTGGATTGTAAACTTCTTTTGTCTGGGAAGAAATCCACAAATTCTTTTGTGGTTGACGGTACCAGATGAATAAGCACCGGCTAACTCCGTGCCAGCAGCCGCGGTAATACGGAGGGTGCAAGCGTTATCCGGATTCACTGGGTGTAAAGGGTGCGTAGGTGGGTTGGTAAGTCAGTGGTGCAATCTCCAGGCTTAACTGGGAAACTGCCATTG
+
CCCCCFDCFFFFEEFEGGGEGEGGFACEFCEFGFGFGGGGGFFGFFCEGGGGDGGGGFGFGGEGCFGGGGGFEEGEEG8FD?<CFFFDGGGF<FAEFG9EGGGDGG9CFEFGGGGFEEGGGEGGGGGGDAEFFDFFF4<?B?FFE::FGDA5AD95DFGE<>A:DF7@:CCFGFF@@@FGFFGGG773BGGCC**2>,>8CCGGGEECFC5EGGGEG7CCEECC9BFGGFG*/0;C<03:*:*2*:C>C==:<CCDG*>C?F7<CG:/+9C@7*0+09474))3072)(29:FF44@?449
@M03506:14:000000000-AKVR1:1:1101:17414:4644 1:N:0:49
ATGAACTCCTACGGGAGGCAGCAGTAAGGAATATTGGTCAATGGACGCAAGTCTGAACCAGCCATGCCGCGTGGAGGATGAAGGTCCTCTGGGTTGTAAACTTCTTTTATTTGGGAAGAAACCCACATTTTCTAGTGTGGTTGACGGTACCAGATGAATAAGCACCGGCTAACTCCGTGCCAGCAGCCGCGGTAATACGGAGGGTGCAAGCGTTATCCGGATTCACTGGGTTTAAAGGGTGCGTAGGTGGGTCTGTAAGTCCGTGGTGAAATCTCTAGGCTTAACCTGGAAACTGCCATGG
+
CCCCCGGGGGGGGGGGGGGGGGGGGGEGGGGG@EGCFGGGGGGGGGGGGGGGGGGGGGGGGGGGGGGGGGFGGGCEGDGGGGFGFGGGGGGGGGGGGGFFGGGGGFGGGGGGGGGGGGCFGGGGGGGGGGFGGFGEGFDGGGGGGGEGGEGGGDFGGFGFGFGGGDGEGGCF<,>FGGGGGFCF>DCFEEGGGCEGGGGG8CEGGGG?FGGGGG>EGGGGDG8CBFGGEGGGEG+9@EC;EEGDGG=FCFEE46CC98CDGFD/1/CD96A7>>F977CGGF:?<FCFFG)5?=6=@)*)0
@M03506:14:000000000-AKVR1:1:1101:11608:4662 1:N:0:49
ATGAACTCCTACGGGAGGCAGCAGTAGGGAATATTGGGCAGTGGACGAGAGCCTGACCCAGCCACGCCGCGTGTAGGAAGAAGGCTTTCTGAGTTGTAAACTACTTTTGATTGGGAACAAAAGATCCCTGCGGGGAGCATTGAGTGTACCAATAGAATAAGCACCGGCTAACTCCGTGCCAGCAGCCGCGGTAATACGGAGGGTGCAAGCGTTGTCCGGATTTATTGGGTTTAAAGGGTGCGTAGGCGGCTAATTAAGTCAGCGGTGAAATTCCACAGCTTAACTGTGTGAACTGCCATTG
+
CCCCCGGGGGGGGGGGGGGGGGGGGGGGGGGG9FGGGGGGGGGGGGGGGGGGGGGGGGGGGGGGGGGGGGGGGGGGGGGGGGGGGGGGGGGGGGGGGGGGGGGGGGGGGGGGGGGGGGGGGGGGGGGGGGGGGGGDGGGGGGGGGGGGGGGGGGGGGGGGGGGGGGGGGGGGGGGGGGGGGGGGGGGGGGGGGGGGGGGEGGEGGGGFGFGGGGGGGGGCECGGGGGGG>=ECFGGGGGGGGGGGGGGGC5CGGFGFFFGGFDEEGEG6FFFCCGGGFGGFFFFDFG=AD=9=@F?F4*=*
@M03506:14:000000000-AKVR1:1:1101:19356:4681 1:N:0:49
ATGAACTCTTACGGGAGGCAGCAGTAAGGAATATTGGTCAATGGACGAAAGTCTGAACCAGCCATGCCGCGTGAGGGATGAAGGTCCTCTGGATTGTAAACCTCTTTTATCTATGAAGAAATGTCCTGTTTCTACGGGATTTGACGGTAATAGATGAATAAGCACCGGCTAACTCCGTGCCAGCAGCCGCGGTAATACGGAGGGTGCAAGCGTTATCCGGCTTTACTGGGTTTAAAGGGTGCGTAGGTGGGTTGGTAAGTCAGTGGTGAAATACTTTCGCTTAACGATGGAACTGCCATTG
+
CCCCCGGGGGGGGGGGGGGGGGGGGGGGGGGGGGGGGGGGGGGGGGGGGGGGGGGGGGGGGGGGGGGGGGGGGGGGGGGGGGGGGFFGFFDGFGG?FFFGGGFGGFGGGGGEFFGGGGGGGGGGGGGDGGGGG<FFD:8@FEFAFGGGGGFGFFFGGFGGGGA:DF7FFGGGG=<F@F:CFF>FGGGGGGGGG>B=9DEC8*>EFEGG@C>BEE8F;<ED*/?CCF9@8F**/7>97>DCCEE=*:ACFED7DGGGFFC7<97++99C74?*::FFF**/93>CF@*)-*05@FFF5/99*
@M03506:14:000000000-AKVR1:1:1101:10384:4753 1:N:0:49
ATGAACTCCTACGGGAGGCAGCAGTGGGGAATCTTGCACAATGGGCGAAAGCCTGATGCAGCGACGCCGCGTGGGGGATGAAGCATTTCGGTGTGTAAACCCCTTTCGATCCGGACGAAACCCCGCAAGGGATTGACGGTACGGATATAAGAAGCCCCGGCTAACTACGTGCCAGCAGCCGCGGTAAGACGTAGGGGGCCAGCGTTGTTCGGAATTACTGGGTGTAAAGGGTTCGTAGGCGGTGCGGCAAGTCGGGAGTGAAATCTCTGGGCTTAACCCAGAGGCTGCTTCCGAAACTGCC
+
CCCCCGGGGGGGGGGGGGGGGGGGGGGGGGGGGGGGGGGGGGGGGGGGGGGGGGGGGGGGGGGGGGGGGGGGGGGGGGGGGGGGGGGGGGGGGGGGGGGGGGGGGGGGGGGGGGGGGGGGGGGGFGGGGGGGGGGGGGGGGGGGGGGGGGGGGGGFGGGGGGGGGGGGGGGGGGGGGGGGGGGGGGGGFFGGGGGGGGGGGGGGCCGGGFGGGGFGFGGGFFGGGDGFFFG;FFGGGGGGGGGEEEGGGGGCGGGGEE7CFGGGGGGGGGGFGGGF7BDGGFFGG@D3?>@?EDEEE=69)
@M03506:14:000000000-AKVR1:1:1101:25317:4762 1:N:0:49
ATGAACTCCTACGGGAGGCAGCAGTGGGGAATCTTGCGCAATGGGCGAAAGCCTGACGCAGCAACGCCGCGTGGAGGATGAAGTCCCTTGGGACGTAAACTCCTTTCGACCCGGACGATAATGACGGTACGGGTGGAAGAAGCCCCGGCTAACTTCGTGCCAGCAGCCGCGGTAATACGAGGGGGGCAAGCGTTGTTCGGAATTATTGGGCGTAAAGGGCGCGTAGGCGGTGCGGTAAGTCACCTGTGAAATCGCCGGGCTTAACTCGGAGCCTGCAGGCGAAACCGCCGTGCTTGAGTGG
+
CCCCCGGGGGGGGGGGGGGGGGGGGGGGGGGFGGGGGGGGGGGGGGGGGGGGGGGGGGGGEGGGGGGGGGGGGGGGGGGGGGGGGFGGGGGGGFGGGGGGGGGGGGGGGGDGEEGGGDGGGGGGFGGFFDGGGGGGGFCGFGGGGGGGGGGGFC@FGGGGGGGGGG@FGGGGGGGGCFGGGGGGGGGGGFGG;*/;EDGGGG5@E??EFE5CC?8FGGGGGDEE>CEFEEGGDGGC5CD:<<?CCEFGFEFGF5=GEFG)CF4FF7+>:<=555>CF?C<D::==))89D5>77*9)?/95
@M03506:14:000000000-AKVR1:1:1101:6166:4783 1:N:0:49
ATGAACTCCTACGGGAGGCAGCAGTGGGGAATCTTGCACAATGGGGGCAACCCTGATGCAGCGACGCCGCGTGAGCGATGAAGCCCTTCGGGGTGTAAAGCTCTTTCGGCAGGGAAGATTATGACGGTACCTGCAGAAGCAGCTGCGGCTAACTACGTGCCAGCAGCCGCGGTAATACGTAGGCAGCAAGCGTTGTTCGGAGTTACTGGGCGTAAAGGGTGTGTAGGCGGTCTACTAAGTCTGGTGTGAAATCTCCCGGCTCAACTGGGAGGGTGCGCCGGAAACTGGAAGGCTAGAGTGG
+
CCCCCGGGGGGGGGGGGGGGGGGGGGGGGGGGGGGGGGGGGGGGGGGGGGGGGGGGGGGGGGGGGGGGGGGGGGGGGGGGGGGGGGGGGGGGGGGGGGGGGGGGGGGGGGGGGGGGGGGGGGGGGGGGGGGGGGGGGGGGGGGGFGGGGGGGGGGGGGGGGGGGGGGGGGGGGGGGGGGGGGGGGEGGFGGGCGEEGGGGGGE?FGGGGGGGEECFGGGCGEGGGGGFGGGGCEFGF9D@FFFGECFDFGFF:?FCF3D35:7CCCFGGGGFGDGGGDDGGFE5A/>F:<F?5<FF=@FF)
@M03506:14:000000000-AKVR1:1:1101:14958:4794 1:N:0:49
ATGAACTCCTACGGGAGGCAGCAGTGGGGAATCTTGCGCAATGGCCGCAAGGCTGACGCGGCGACGCCGCGTGTAGGATGACGGCCTTCGGGTTGTAAACCACTGTCGGGAGGAACGAATACTCGGCTTCGAATAGGAGCCCGAGGGTGACGGTACCTCCAAAGGAAGCACCGGCTAACTCCGTGCCAGCAGCCGCGGTAATACGGAGGGTGCGAGCGTTGTCCGGAATCACTGGGCGTAAAGGGCGCGTAGGTGGCCCGTTAAGTGGCTGGTGAAATCCCGGGGCTCAACTCCGGGGCTG
+
CCCCCGGGGGGGGGGGGGGGGGGGGGGGGGGGGGGGGGGGGGGGGGGGGGGGGGGGGGGGGGGGGGGGGGGGGGGGGGGGGGGGGGGGGGGGGGGGGGGGGGGGGFGGGGGGGGGGGGGGGGGGGGGGGGGGGGGGGGGGGGGGGGGGGGGGGGGEBFGGGGGGGGGGGFGGGGDEGGGGGGGGGGGGGGGGGGGGGGEGGG?FGGGGGGGGDGGDGC8EGGGGCEGGGGGGGGGGGGG=EFGGGEDGGGGEDGGGG4CD:CCF:CFFE<EEF*0CGF><9@:EGFC>2>F2?9>B:>8@@
@M03506:14:000000000-AKVR1:1:1101:9068:4827 1:N:0:49
ATGAACTCCTACGGGAGGCAGCAGTCGAGAATTTTTCTCAATGGGGGAAACCCTGAAGGAGCGACGCCGCGTGGAGGATGAAGGTCTTCGGATTGTAAACTCCTGTCATTGGGGAACAATGGTTACGCGTTAACTGCGCGTGACTTGATAGTACTCGAAGAGGAAGAGACGGCTAACTCTGTGCCAGCAGCCGCGGTAATACAGAGGTCTCAAGCGTTGTTCGGATTCATTGGGCGTAAAGGGTGCGTAGGCGGCGCGGTAAGTCGGGTGTGAAATCTCGGAGCTTAACTTCGAAACTGCA
+
CCCCCGGGGGGGGGGDGGGGGGFGGGGGGFDGGGGGGGGGGGGGGGGGGGGGGFGFGGGGEGGGGGGGGGGFGGEGGDGGGFGGGGGGGGGEFGFGGGGGGGGGGGGFGGGGGGGGGGGGGGGGGGGGGGGGGGGGGGGGG@CFFGGFGGGGGGGGDD7F3@F7DGFGGG7FCCBFGGGGGGG?FGGFCACFGGCGE@EGDGGF,+:FFFGFGGGDGGGGGGGDE>C9<C:?FGGD7?38EEECEGC7C5*<7=CD53>D*A=CCCGCFGGFFCFGF=D<<5>CFF7@AGFAE>>7DFFF*
@M03506:14:000000000-AKVR1:1:1101:15418:4830 1:N:0:49
ATGAACTCCTACGGGAGGCAGCAGTAGGGAATTTTCCACAATGGGCGAAAGCCTGATGGAGCAACGCCGCGTGCAGGATGAATGCCTTCGGGTTGTAAACTGCTTTTATATGTGACGATTATGACGGTAGCATATGAATAAGGATCGGCTAACTCCGTGCCAGCAGCCGCGGTAAGACGTAGGGGGCCAGCGTTGCTCGGAATTACTGGGTGTAAAGGGTTCGTAGGCGGTGTGGCAAGTCGGGAGTGAAATCTCTGAGCTTAACTCAGGGCCTGCTTCCGAAACTGCTGTGCTAGAGTGT
+
CCCCCGGGGGGGGGGGGGGGGGGGGGGGGGGGGGGGGGGGGGGGGGGGGGGGGGGGGGGGGGGGGGGGGGGGGGGGGEGGGGGGGGGGGGGGGGGGGGGGGGGGGGGFGGGGGGGGGGGGGGGGGGGGFGGGGGGGGGGGGGGFGGGGGFGGGGGGDGGGCDGGGGGGGGGGGDGGGGGGGGGGGGGGGGGGGGGGFGE>CEFGGFGGGGCGGFGGFGGFGGGGGGDGGGECCGGG6CD:CAEG>ECFGGGGG7<>CFDGDCFGFFCDCFDFGGGGG4>DC<.57*CF<<=:?*8@=67=/
@M03506:14:000000000-AKVR1:1:1101:12663:4849 1:N:0:49
ATGAACTCCTACGGGAGGCAGCAGTAGGGAATCTTCGGCAATGGACGGAAGTCTGACCGAGCAACGCCGCGTGAGTGAAGAAGGTTTTCGGATCGTAAAGCTCTGTTGTTAGAGAAGAACGTTGGTAGGAGTGGAAAATCTACCAAGTGACGGTAACTAACCAGAAAGGGACGGCTAACTACGTGCCAGCAGCCGCGGTAATACGTAGGTCCCGAGCGTTGCCCGGCTTTATTGGGCGTAAAGCGAGCGCAGGCGGTTCTTTAAGTCTGAAGTTAAAGGAAGTGGCTTAACCATTGTACTC
+
CCCCCGGFGGGGGGGGGGGGFGFGGGGGGGGGGGGFGGGCGGGGGGGG@7@FEFGGGGCGFEEEFDGGGGGEGFGFF?FGGGGGFDFGGGG@FGGGGFGFGGGGGGGGGGFGFGGCEFGGGGGGGEFGGGFFFGC<FGGGGGGGGGGFG=DEECGFGGCDEFGEFGACFDGFGGGDDGGC9:CCFFFCFGFFCFEG8EGC@EFGGGFGGGF>BEEEGE888*08;1**/3+<CCFCCEC*:5CG=**9:*//)1:7*07>CF?00?FFG*090*:?7*:07>)3+)18>CF3/99407*//
@M03506:14:000000000-AKVR1:1:1101:8676:4875 1:N:0:49
ATGAACTCCTACGGGAGGCAGCAGTGGGGAATCTTGGACAATGGGGGAAACCCTGATCCAGCAATGCCGCGTGTGTGAAGAAGGCCTTCGGGTTGTAAAGCACTTTTGTCCGGAAAGAAAACTTCTGCCCTAATACGGTGGGAGGATGACAGTACCGGAAGAATAAGCACCGGCTAACTACGTGCCAGCAGCCGCGGTAATACGTAGGGTGCGAGCGTTAATCGGAATTACTGGGCGTAACGCGTGCGCAGGCGGTTCGTTAAGACAGATGTGAAATCCCCGGGCTTAACCTGGGAACTGC
+
CCCCCGGGGGGGGGGGGGGGGGGGGGGGGGGGGGGGGGGGGGGGGGGGGGGGGGGGGGGGGGGGGGGGGGGGGGGGGGAFGGGGGGGGGGGGGGGGGGGGGGGGGGGGGGGGGGGGGGGGGGGGGGGGGGGGGGGGGGGGGGGGDGGGGGDFGGFGGGGGG7FGFFGGGGGGGGGEGGGGGGGGGGGFGGGGGGGGGGDGGGFGFEGGGGGEGGGGGGG=EGFGE?EEGFF?FGG=5EGG57EGECEDE=CDDEGCEEGGGGGGFFECECE@DFFCF96CG>5EGD44::FF@:>F4:;=6
@M03506:14:000000000-AKVR1:1:1101:11511:4877 1:N:0:49
ATGAACTCCTACGGGAGGCAGCAGTGGGGAATATTGGACAATGGGCGAAAGCCTGATCCAGCAATGCCGCGTGAGTGATGAAGGCCTTAGGGTTGTAAAGCTCTTTTACCAGGGATGATAATGACAGTACCTGGAGAATAAGCTCCGGCTAACTCCGTGCCAGCAGCCGCGGTAATACGGAGGGAGCTAGCGTTGTTCGGAATTACTGGGCGTAAAGCGCACGTAGGCGGTTATTCAAGTCAGAGGTGAAAGCCCGGGGCTCAACCCCGGAACGGCCTTTGAAACTAGATGACTGGAATCT
+
CCCCCGGGGGGGGGGGGGGGGGGGGGGGGFGG9FGGGGGGGGGGGGGGGGGGGGGGGGGGGGGGGGGGGGGGGGGGGGGGGGGGGGGGGGGGGGGGGGGGGGGGGGGGGGGGGGGGGGGGGGGGGGGGGGGGGGCGGGGGGGGGGGGGGGGGGGGGGGGGFGGGGGGGGGGGGGGGCCGGGGGGGGGGGGGGGGGGGGGGGGGGGGGGGGGGEEEGGGGGGGGGGGGGGGGGGGGGGGF2:9<+<FFGCFGGGGGDGFDG=CGGFCGDCDCEGGDEG:CCF??F9FCFAFFB9FFFFFF==
@M03506:14:000000000-AKVR1:1:1101:10286:4877 1:N:0:49
ATGAACTCCTACGGGAGGCAGCAGTGGGGAATTTTGCGCAATGGGGGAAACCCTGACGCAGCAACGCCGCGTGGAGGATGAAGTCCCTTGGGACGTAAACTCCTTTCGACCCGGGCGATAATGACGGTACGGGTGGGAGAAGCCCCGGCTAACTTCGTGCCAGCAGCCGCGGTAATACGAGGGGGGCAAGCGTTGTTCGGAATTATTGGGCGTAAAGGGCGCGTGGGCGGTGCGGTAAGTCACCTGTGAAATCTCCGGGCTTAACTCGGAGCCTGCAGGCGAAACTGCCGTGCTTGAGTGG
+
CCCCCGGGGGGGGGGGGGGGGGGGGGGGGGGGGGGGGGGGGGGGGGGGGGGGGGGGGGGGGGGGGGGGGGGGGGGGGGGGGGGGGGGGGGGGGGGGGGGGGGGGGGGGGGGGGGGGGGGGGGGGGGGGGGGGGGGGGGGGGGGGGGGGGGGGGFFGGGGGGGGGGGGGGGGGGGGGGGGFGGGGGGGGGGGGGGGGGGGGCEGGFGGGGGGG>CEFFGGDGDD8CEGGGGC>:CGGDCG?E7CFFGG7CFGFGCFFGFGGDFGGGDCDEDEDDCFFGFGDD)5:5*:=07@>@>FF@FFB)
@M03506:14:000000000-AKVR1:1:1101:10891:4890 1:N:0:49
ATGAACTCCTACGGGAGGCAGCAGTCAAGAACATTCGGCAATGGGCGAAAGCCTGACCGAGCGACACCGCGTGCAGGAAGACGGCCTTCGGGTTGTAAACTGCGGTAGATGGGGAGGAACGAAAGTGACTGTACCCATCGGAAAGTGGCGGGTAACTACGTGCCAGCACCAGCGGTAATACGTAGGCCACAAGCGTTATCCGGATTTATTGGGCGTAAAGCGTGTGTAGGTGGTTCGGTGCGTCTATGGTTAAAGCCCACCGCCCAACGGTGGAAGTGCCATGGATACGACCGGACTGGAG
+
CCCCCGGGGGGGGGGGGEGGGGGGGGGGGGGG,EFGGGGGGGGGGGGGDEFFFGGGGGGGGGGGGGGGGGGFEGGGGGGGGGGGGGGGGGGGGGGGFGGGGGGGGGGGGGGGGGGGGGGGGGCGGGDFGGFGG<DEFGGGGDCEGGGGG>EDGDCFFFFGGDFFGGC7FF:FFCFCEGFGGGGGECGG7CGGF@C88C8CFCE8;8AC@F@?FDC8?EGFGE**22;+<++2//;<5?C;==/7:CFGGC??FGC=88DCC*)1*/:DDGGFCC4*29*::/)0+10)49D;)73..;F4>
@M03506:14:000000000-AKVR1:1:1101:18137:4919 1:N:0:49
ATGAACTCCTACGGGAGGCAGCAGTGGGGAATCTTGCGCAATGGCCTAACGGCTGACGCAGCGACGCCGCGTGTGGGATGAAGCTCTTCGGAGTGTAAGCCACTGTTGCCCGGGACGAATAGCTCGATTAATCGAGCCTGACAGTACCGGGTGAGGAAGCACCGGCTAACTCCGTGCCAGCAGCCGCGGTAATACGGGGGGTGCGAGCGTTGTCCGGAATCACTGGGCGTAAAGGGCGCGTAGGTGGTTTGATAAGGGTGTGGTGAAAGTCCGGGGCTCAACCCCGGATCTGCCGTGCCGG
+
CCCCCGGGGGGGGGGGGGGGGGGGGGGGGGGGGGGGGGGGGGGGGGGGGGGGGGGGGGGGGGGGGGGGGGGGGGGGGGGGGGGGGGGGGGGGGGGGGGGGGGGGGGGGGGGGGGGGGGGGGGGFGGGGGGGGGGGGGGGGGGGGGGGGGGGGGGGGDGGGGGGGGGGGGGGGGGGGGGGGGGGGGGGGGGGGGGGGGGDGGGGGGGGGGGGGGGGGGDCFDFFGGGGGGCG5FGGGGGG=*:>E9EF3C6CFFFCFFF*>EGGFCFEFGCFBGGDGG>FGGFFGGFGF?<?DF4@BFD)5)
@M03506:14:000000000-AKVR1:1:1101:8520:4923 1:N:0:49
ATGAACTCCTACGGGAGGCAGCAGTGGGGAATCTTGCGCAATGGGCGAAAGCCTGACGCAGCGACGCCGCGTGGGGGATGAAGGCCTTCGGGTTGTAAACCCCTTTCGGCAGGGACGAAGCGAACGCGACGGTACCTGCAGAAGAAGTCCCGGCTAACTACGTGCCAGCAGCCGCGGTAAGACGTAGGGGACGAGCGTTGTCCGGATTTATTGGGCGTAAAGCGCGCGTAGGCGGCTTGGTAAGTCGGATGTGAAAACCCGGGGCTCACCCCCGGGCCTGCACCCGAAACTGCCCGGCTAG
+
CCCCCGFGGGGGGGGGGGGGGGGGGGGGGGGGGGGGGEGGGGFGFFGGGGGGGGGGGGGGGGGGGGGGGGGGEGGGGGEGGFGGGGGGGGGDGGGGGGGGGGGGGGGGGGGGCFGGGGGGGGGGGGGGGGGGGGGGGGGGFGGGGGGDGFGEGGGGGGGGGGGGCFGGGGGGGGGGGGCGGCCEFGGGGGGGGDGGGGGGGGGGGECEGCFFFFGGGGGGGGGGGGCG88EEGGDDEDGEGCGDCFGGGCECC7:7EFGGEGG57)>>+>*)9CD=5:DGG??FCD501>4<??4>5)))0
@M03506:14:000000000-AKVR1:1:1101:23239:4928 1:N:0:49
ATGAACTCCTACGGGAGGCAGCAGTCGGGAATTTTGGGCAATGGGCGAAAGCCTGACCCAGCAACGCCGCGTGAAGGATGAAGTATTTCGGTATGTAAACTTCGAAAGAATAGGAAGAATAAATGACGGTACTATTTATAAGGTCCGGCTAACTACGTGTCAGCAGCCGCGGTAATACGTAGGGACCAAGCGTTGTTCGGATTTACTGGGCGTAAAGGGCGCGTAGGCGGCTTGACAAGTCACTTGTGAAATCCCTGGGCTTAACCACGAACGGCCAAGTGAAACTGTCTAGCTAGATCGT
+
CCCCCGGGGGGGGGGGGGGGGGGGGGGGGGGGGGGGGDGGFGGGGGGGEGGGGDFGCGGGGGGGGGGGGGGGGGGGGGFGGGGGGGGGGGGGGGGDFGGGGCFCF8FG?FFA<FFGGGGFGFEEF<C@FGGDEGACFGG9EG9C<DGGGFDFGGGGDF@,DFGGFFGGGGGGFCEGCGGGGGDGGG78CFCGC7:CC9CCCECCE<FEC*3::*B12+8=**:88:59>EEG*1;FFFGF7E9+<??C:?:CF++*073*2**<+:+**1/0777C))1209?++*29A*06*/99***00
@M03506:14:000000000-AKVR1:1:1101:15703:4929 1:N:0:49
ATGAACTCCTACGGGAGGCAGCAGTCGAGAATTTTTCTCAATGGGCGAAAGCCTGAAGGAGCGACGCCGCGTGGAGGATGAAGGCTTTCGGGTTGTAAACTCCTGTCATTTGAGAACAAGGTGCACCGGTTAACTGCCGGTGCATTGATAGTATCAGAAGAGGAAGGGACGGCTAACTCTGTGCCAGCAGCCGCGGTAATACAGAGGTCTCAAGCGTTGTTCGGATTCATTGGGCGTAAAGGGTGCGTAGGTGGCGCCGTAAGTGGGGTGTGACATTTCGGAGCTTGACTCCGAAACTGCA
+
CCCCCGGGGGGGGFDGCGGGGGFFGGGGGE;FGFGGGGGGGFFCEGGGGCGGGGGF<CFGFGGGGGGGGGGGGGGGGEFGGFGFFGGGGGGGGGGGGEFGGFFGGGFGGGGGGCGGGGFFGGGGFGGGGGGGGGGGFFGGEGGGGGGGGGGGFGGGGGGGCFFGGGGEGGGDCFEFFGDDGGFFCFGGGGFGDEGGGGGG9<FCCCDF8F+99CFGCEGGF?EE8*/2<CCF658:189*<F5CEGGG55:?CCFDE>D<EEFCFCFG:7CBC*:+C*:5CBEGGFGF?CF:@5>)>?FF=
@M03506:14:000000000-AKVR1:1:1101:8335:4935 1:N:0:49
ATGAACTCCTACGGGAGGCAGCAGTGGGGAATTTTGCGCAATGGGGGAAACCCTGACGCAGCAACGCCGCGTGGAGGATGAAGTCCCTTGGGACGTAAACTCCTTTCGACCCGGACGATAATGACGGTACGGGTGGAAGAAGCCCCGGCTAACTTCGTGCCAGCAGCCGCGGTAATACGAGGGGGGCAAGCGTTGTTCGGAATTATTGGGCGTAAAGGGCGCGTAGGCGGTGCGGTAAGTCACCTGTGAAATCTCCGGGCTTAACTCGGAGCCTGCAGGCGAAACTGCCGTGCTTGAGTGT
+
CCCCCGGGGGGGGGGGGGGGGGGGGGGGGGGGGGGGGGGGGGGGGGGGGGGGGGGGGGGGGGGGGGGGGGGGGGGGGGGGGGGGGGGGGGGGGGGGGGGGGGGGGGGGGGGGGGGGGGGGGGGGGGGGGGGGGGGGGGGG@FGCFGGGGGGGGGGGGGGGGGGGGGGGGGGGGGGGGGGGGGGDEDGGGGGGGGGGGGGGEGGG7EFEGGGGGECGGGGGGGCEGDDGGGGGGGGGGGGGGGGGGGGGGG?EFFEGGFGDEFFGGGGGG9CBDFGF5FGGD@BCEFGFFGEFF5@FFF*9*
@M03506:14:000000000-AKVR1:1:1101:11609:4947 1:N:0:49
ATGAACTCCTACGGGAGGCAGCAGTCGGGAATTTTGGGCAATGGGCGAAAGCCTGACCCAGCAACGCCGCGTGAAGGATGAAATCCCTCGGGATGTAAACTTCGCAAGAATGGGAAGAATTAGTAGGGGCTAATACCCTCTATGATGACGGTACCATTTGTAAGCTCCGGCTAACTCCGTGCCAGCAGCCGCGGTAATACGGGGGGAGCAAGCGTTGTTCGGATTTACTGGGCGTAAAGGGCGCGTAGGCGGTCAGCACAAGTCAGTTGTGAAATCTCCGGGCTTAACTCGGAAAGGTCAA
+
CCCCCGGGGGGGGGGGGGGGGGGGGGGGGGGGGGGGGGGFGGGGGGGGGGGGGGGGGGGGGGGGGGGGGGGGGGGGGGGGGGGGGGGGGGGGCGGGGFGGGGGGGGGGGGGGGGGGGGGGGCGGGGGGGGGGGGGGGGGGGGGGGGGGGEGGGGGGGGGGGGCFGGGGGGGGGGGGGGGGGGGGGGGGGGGGGGG7>EGGGGGGGGDGGFGGGGGEGGGGGGGGECGGF9EFFE?CCFFFEEEGGG5<EFG>)5CDGF57*::FCFCCFGEFC*09>?FCC3>C54:=AG>0)8)7>FFF@
@M03506:14:000000000-AKVR1:1:1101:17022:4949 1:N:0:49
ATGAACTCCTACGGGAGGCAGCAGTGGGGAATCTTGCACAATGGGCGAAAGCCTGATGCAGCGACGCCGCGTGGGGGATGAAGCTTTTCGGAGTGTAAACCCCTTTCGATCCGGACGAAACCCCGCAAGGGATTGACGGTACGGATATAAGAAGCCCCGGCTAACTACGTGCCAGCAGCCGCGGTAATACGTAGGGGGCCAGCGTTGTTCGGAATTACTGGGTGTAAAGGGTTCGTAGGCGGTGCGGCAAGTTGGGAGTGAAATCTCTGGGCTTAACCCAGAGGCTGCTCTCAAAACTGCT
+
CCCCCGGGGGGGGGGGGGGGGGGGGGGGGGGGGGGGGGGGGGGGGGGGGGGGGGGGGGGGGGGGGGGGGGGGGGGGGGGGGGGGGGGGGGGGGGGGGGGGGGGGGGGGGGGGGGGGGGGGGGGGGGCEGGGGGGGGGGGGGGGGGGGGGGGGGGGGGGGGGGGGGGGGGGGGGGGGGGGGGGGGGGGGGGGGGGGGEGGGCGGGE5E*AFGGGGFGFGGGFGGGGFGGGFG>FGGGFGD?CEGDEGGGECF:CFFG5B*57<:<C>FDGG65>FG7C9C*7>)CGFGE7*7)/96?FFFF*
@M03506:14:000000000-AKVR1:1:1101:10947:4969 1:N:0:49
ATGAACTCCTACGGGAGGCAGCAGTGGGGAATCTTGCGCAATGGGCGAAAGCCTGACGCAGCGACGCCGCGTGGGGGAAGAAGGCTTTCGGGTTGTAAACCCCTTTCAGGAAGGACGAAGCCACTCGGGTGAATAGCCCAGAGGGTGACGGTACTTCCAGAAGAAGCCCCGGCTAACTACGTGCCAGCAGCCGCGGTAATACGTAGGGGGCAAGCGTTGTCCGGATTTATTGGGCGTAAAGAGCGTGTAGGCGGTTTGGTAGGTCCGCTGTGAAAACTCGAGGCTCAACACCGAGACGCCG
+
CCCCCGGGGGGGGGGGGGGGGGGGGGGGGGGGGGGGGGGGGGFGGGGGGGGGGGGGGGGGGGGGGGGGGGGGGGGGGGGGGGGGGGGGGGGGGGGGGGGGGGGGGGGGGGGGGGGGGGGEGGGGGGGGGGGGGGGGGGGGGGGGGGGGFGGGGGGGFGGCFGGGGGGFGGGGGGGFGGGGGGGGGGGGGGGGGGDGGGGGFGFECEGGDGDGFGCCGGGE7ECEE?EFGG?9FC=E*:DCFDC*7:CCCF99D5*985<FCFC9C4C5CC7/7;:FGFGD4).2/)*98*0,73<>353;5
@M03506:14:000000000-AKVR1:1:1101:21364:5001 1:N:0:49
ATGAACTCCTACGGGAGGCAGCAGTGGGGAATTTTGCGCAATGGGGGAAACCCTGACGCAGCAACGCCGCGTGGAGGATGAAGCCCCTTGGGGTGTAAACTCCTTTCGACCAAGACGATAATGACGGTACTGGTGGAAGAAGCACCGGCTAACTCTGTGCCAGCAGCCGCGGTAATACAGAGGGTGCACGCGTTGTTCGGAATTATTGGGCGTAAAGGGCGCGTAGGCGGCGCCACAAGTCACCTGTGAAATCTCTGGGCTTAACTCAGAGCCTGCAGGCGAAACTGTGGTGCTGGAGTAT
+
CCCCCGGGGGGGGGGGGGGGGGGGGCFFGEGGGGG<FEGGGGDFGGGGGGGGGGGFFGGGGGGGGGGGGGGGGGGGGGGGGGGGGGGGGGGGGGGGGGGGGGGGGGGGGGGGCGGGGGGGGGGGGGGGGGGGGGDGECGGCFGGGGGGGGCGGGGGGGFGGGGGGFGEGGGGGDGG9FEFBFGGGGGG+CCGFECEGGGGG5CF?FGGGGG>CECCGGGGGGGG**?E>EEGGGGGC=F?FGF9?6<6C+<CFC9CGFGGFFF+CCFGGGG?**2A96<DG)8*:4:*4D7(87F))0001
@M03506:14:000000000-AKVR1:1:1101:19817:5003 1:N:0:49
ATGAACTCCTACGGGAGGCAGCAGTGGGGAATATTGGACAATGGGCGAAAGCCTGATCCAGCAATGCCGCGTGAGTGATGAAGGCCTTAGGGTTGTAAAGCTCTTTTACCCGGGATGATAATGACAGTACCGGGAGAATAAGCCCCGGCTAACTCCGTGCCAGCAGCCGCGGTAATACGGAGGGGGCTAGCGTTGTTCGGAATTACTGGGCGTAAAGCGTACGTAGGCGGCTTTGTAAGTTAGAGGTGAAAGCCTGGGGCTTAACCCCGGAATTGCCTTTAAGACTGCATCGCTTGAATCA
+
CCCCCGGGGGGGGGGGGGGGGGGGGGGGGCFFGGGGGGGGGGGGGGGGGGGGGGGGGGGGGGGGGGGGGGGGGGGGGGGGGFGGGGGGGGGGGGGGFFGGGGGGGGGFFGGGEGFGGGGGGGGGGGGGGGFGGGGGGGGGGGFGGGGGGGGGGGGGGGGGGGGGGGGGGGGGGGGGGGGGGGGGGGGG7FFGGGGGGGGGDGDFGGGGGGGGGG>CFEGG5?EGFGG?EGG8C6CFGCF?EGGFGGFFE6CC4:+2::<DGF<+<:CDGG5BG<4AFFFFGBF9C?FFBGFF@F::>@?7*
@M03506:14:000000000-AKVR1:1:1101:24180:5061 1:N:0:49
ATGAACTCCTACGGGAGGCAGCAGTGTGGAATATTGGACAATGGGCGCAAGCCTGATCCAGCCATGCCGCTTGGGTGATGAAGGCCCTAGGGTTGTAAAGCCCTTTCGGCGGGGAAGATAATTACGGTACCCGCAGAAGAAGCCCCGGCTAACTTCGTGCCACCAGCCGCGGTAATACGAAGGGGGCTAGCGTTGCCAGGAATCACTGGTCGTAAAGCGCACGTAGGCCGACTCTTAAGTCGTTTGGGAAATCCTCTCCCTCAACTCTCGAACTGCCCTCTATACACGGAGTCTTCTATTC
+
-BCCCGF9@FFGC@7FC@@@FEGDGC,6B,;6C9E,C@F,CC,,6EFGEFDGGGD<E@FGGGG@@@F,+@+8C7,8@CFFGA<8,FFGG<GF<EGG9C<C5CDCF5FCFG7++C:F7=DD,E,8,<8>+33<@FFF<F?F::DGFFFGCC73>F@F@<*<CC,6CFF7::FC*=*<,7***4<@FCCEE*<E/*/*++:8@C6@<CG+:+<CC@C*+2*/:*8108:9+:EGEGE@++:<EE:7*/**2+:3*<+0+)*92*9+**0*+*<7F4*?C)*1*/*++**027><<=*****/1
@M03506:14:000000000-AKVR1:1:1101:12949:5071 1:N:0:49
ATGAACTCCTACGGGAGGCAGCAGTTAGGAATCTTGGACAATGGGCGCAAGCCTGATCCAGCCATGCCGCGTGAGTGATGAAGGCCTTAGGGTTGTAAAGCTCTTTCAGCGGGGAAGAGAATGACGGTACCCGTAGAATAAGCCCCGGCTAACCTCGTGCCAGCAGCCGCGGTAATACGAAGGGGGCTAGCGTTGCGCGGAATTACTGGGCGTAAAGCGCACGTAGGCGGCTTTCTAAGGCGGAGGTGAAATCCTGGAGCTCAACTCCAGAACTGCCTTCGACACTGGAGAGCGCGAGTCC
+
CCCCCE-<@FFGGGGGDGC,CBFF@AA@,;;FFGCA@8FFG<E<F@:@::FDFCFGDGGGGGDFEG<FG@CC+:@CFAAFCDFFFFGGGGC8CE@FGG9<<C<FFGFGGFFGEG:FC<,BEAEFAC7F+CF,F>>@FDFCGFGD<>@C+>F<3F<F*6@:>;F7<FGGGG7B<**22,=<C7B:@71:8<FGFB8F*:?C:8*:9CFFCFFEGC**338?8CCF@8>9E585:?EF7A7*:=E5:=**7+<+:09>+.7**20+02+>G4+75*99C4>=D@)2:694(2)-))8)))0)*
@M03506:14:000000000-AKVR1:1:1101:25158:5073 1:N:0:49
ATGAACTCCTACGGGAGGCAGCAGTGGGGAATCTTGCACAATGGGCGAAAGCCCGATGCAGCGACGCCGCGTGGGGGATGAAGCATTTCGGTGTGTAAACCCCTTTCGACTCGGACGAATGCCTCGCAAGAGGAGTGACGGTACGGGTATAAGAAGCCCCGGCTAACTACGTGCCAGCAGCCGCGGTAAGACGGAGGGGGCCAGCGTTGTTCGGAATTACTGGGCGTAAAGGGTTCGTAGGCGGTGTGGCCAGTTGGGTGTGAAATATCTGGGCTCAACCGAGAGGCTGCTTCGAAAACTG
+
9CCC?ECECFGGE@DB:CCCG>AFEFG<@,C<<FFFFCFGGGAGFF:@CFGGG,6:@CFGG<:@@ECGC+:+@+C=CB@F@CA,9??9B<:F=B=A9EFG84+B=>F7B=+33BFEEG7<F,,@,>F@F:FBFBFGGGGGGGDCC>EFG7CFGGFGC7:BCCEEEGFFFGGGGGFGGGGFFGGGGGGECFGFE*/?ECEGGCCEEG5?58C?CGG5*<C7FFG8*?CEE>7CGFEFEECCG9CC=EEGD/2<5<97C>955CCFC*20ACC45**:F?CD)5)/*)*)(*))1))7)<?)*
@M03506:14:000000000-AKVR1:1:1101:23793:5078 1:N:0:49
ATGAACTCCTACGGGAGGCAGCAGTGGGGAATTTTGGACAATGGGCGCAAGCCTGATCCAGCCATTCCGCGTGCAGGATGAAGGCCCTCGGGTTGTAAACTGCTTTTGTACGGAACGAAACGGCGCCCTCTAATACAGGGTGCTAATGACGGTACCGTAAGAATAAGCACCGGCTAACTACGTGCCAGCAGCCGCGGTAATACGTAGGGTGCAAGCGTTAATCGGAATTACTGGGCGCAAAGCGTGCGCAGGCGGGGATGTAAGACAGATGTGAAATCCCCGGGCTTAACCGGGGAACTGC
+
CCCCCGGGGCFGGGGEGGGGGGGGGEFGG7FGGGGDGGGGGGGGGGGGGGGGGGGFEFGGGGGCFAFFFFGGGGGGGGFGFGFGGFGFGGEGGGGGGGGGGGGGGFGGGGGFGGGGDGGGG=FGDDGGGGCFGGFGGGGDFGGGFGFCGGCGEFGCCFGCFFGGGFCFGGGGGDCEFGGDGGFFF7=CFFGGGFGGGGGGGGFFCFCEG8*B?CFGG:=8@?FGGDCCF9+<@CFGGGGCGGGGCEGGGEGGCCC)23CG+<*?+27920+1:FGF786>C@>E5<<:)27(.8>DD77*/
@M03506:14:000000000-AKVR1:1:1101:22715:5095 1:N:0:49
ATGAACTCCTACGGGAGGCAGCAGTAGGGAATCTTGCGCAATGGGCGAAAGCCTGACGCAGCGACGCCGCGTGAGGGAAGAAGGCCTTCGGGTTGTAAACCTCTTTCAGGAGGGACGAAGCCACTCGGGTTAACAGCCTAGAGGGTGACGGTACCTCCAGAAGAAGCCCCGGCTAACTACGTGCCAGCAGCCGCGGTAATACGTAGGGGGCAAGCGTTGTCCGGATTTATTGGGCGTAAAGAGCGTGTAGGCGGCCAGGCAGGTCCGCTGTGAAAACTCGAGGCGCAACCTCGAGAGGACG
+
CCCCCGGGGGGGGGGGGGGGGGGGGGGGGGGGGGGGGGGGGGFFGGGGGGGGGGGDFGGGGGGCEGGEGGGGGGGGGGGGGGDFGGGGGGGGGGGGGFGGGGGGGGGGGGGGGGGGGGGGGGGGGGGGGGGGGFGGGGGCFGGFDFGGGGGEFGGGGG>FFGGGFGGGGGGGGGDCFFCGGC:F:C:EFFFDGG@EGCEGGGG02AEGGGG8AFGEGC5?FF5C5:ECCFGG+5@EE5>8++:*//:1CF+<<EE3C>FCCC)*32=5C)/9*:*:D:*9*).**))),*<27)>>>))))
@M03506:14:000000000-AKVR1:1:1101:9026:5098 1:N:0:49
ATGAACTCCTACGGGAGGCAGCAGTCGAGAATTTTTCTCAATGGGGGCAACCCTGAAGGAGCGACGCCGCGTGGAGGATGAAGGCTTTCGGGTTGTAAACTCCTGTCATTTGGGAACAAGTGGTCGAACGTAACTGCTTCGGCCTTGATAGTACCAGAAGAGGAAGGGACGGCTAACTCTGTGCCAGCAGCCGCGGTAATACAGAGGTCCCAAGCGTTGTTCGGATTCATTGGGCGTAAAGGGTGCGTAGGTGGCGCCGTAAGTCGGGTGTGAAATTTCGGAGCTTAACTCCGAAACTGCA
+
CCCCCGGGGGGGGGGGGGGDGGGGGGGGEFGGGGGGGFGGGGFGGGGGGFGGGGGGGDGGGGGGGGGGGGGGGGGDGGGGGGGFFGGGGGGGGGEGGGGGGGGGGFFFGGGGGGGGGGCEGFGGGGGGGGGGGGGGFCGGGGGEGFFBCGGGGGF=@CGGGCFC<EDEGGEGGGGGGDFGGGGFGGGCCFFFGDCECGGGGFFGGCGGDC8;CB@ECEG8CFGGG55<9CF?@5;::*>8CFG:=EGCEGGCGGGGGEGGDDG9:9CDGD5BF:C?>BFGG53:76C?A*/))0)05944/
@M03506:14:000000000-AKVR1:1:1101:4628:5105 1:N:0:49
ATGAACTCCTACGGGAGGCAGCAGTGGGGAATCTTGCACAATGGGCGAAAGCCTGATGCAGCGACGCCGCGTGAGGGATGAAGGCCTTCGGGTCGTAAACCTCTTTCGGCAGGGACGAAGCGATCTCGTGACGGTACCTGCAGAAGAAGCCTCGGCTAACTACGTGCCAGCAGCCGCGGTAAGACGTAGGAGGCGAGCGTTGTCCGGATTCATTGGGCGTAAAGAGCGCGCAGGCGGCTTGGTAAGTCGGATGTGAAATACCGAGGCGCAACCTCGGGTCTGCATCCGAGACTGCCCGGCT
+
CCC9AEGGGGGGGGGGGGGEFGGGCCFFGDGFDFGEGGGGGGF8EGGFEFGGGGGFGFGGFGGFGGGGGGGFGCFGGGGGGFGGGGFGGCEEGFGGGGGFGGGFFFGED>7==FFGGGGGGGGGGGGCFFGGGGGGGGGGDGGFGGG@FGGFFCGGGDFGGFGGGG>F@FFGGGG:FFGGEFGGGCFFGC,CFG8:CEEG5::C@CE85AECFFFGG5=8EEGG?;8=EECGGDGCC5CEGGFGGGFGEG/*92CF??>*<?>1=7*):5>)9CG=53>3CF?FFFF.4))(*9?)5@3))
@M03506:14:000000000-AKVR1:1:1101:14502:5110 1:N:0:49
ATGAACTCCTACGGGAGGCAGCAGTGGGGAATATTGCGCAATGGGCGAGAGCCTGACGCAGCGACGCCGCGTGGGGGATGAAGCTTCTCGGAGTGTAAACCCCTTTCGACCCGGACGAATGACCCGCAAGGGTTTGACGGTACGGGTATAAGAAGCCCCGGCTAACTACGTGCCAGCAGCCGCGGTAATACGTAGGGGGCCAGCGTTGCTCGGAATTACTGGGCGTAAAGGGTTCGTAGGTGGTGCGGCAAGCTGGGAGTGAAATCTCTGGGCTTAACCCAGAGGCTGGTTTCAAAACTGC
+
CCCCCGGGGGGGGGGGGGGGGGGGGGGGGGGGGGGGGGGGGGGGGGGGGGGGGGGGGGGGGGGGGGGDGGGCFGGGGGGGGGGGGGGGGGGCFGGGGGGGGGGGGGGGGGGGGGGGGGGGGGFGGGG7FEFGGG>CGFGGDFGGGGGGGGGGGGGGGGGGGGCFGGGGGGGGCFDDGGGGGGDGG85C7:C>99;>EGGGGE>CGGCGD7<CEE>FGGGGGGFFE*:CCGGGGGDC5CFC<A7E5:CGEECF*00CE)**2<:CG>A:+:CF957CGBC*7.):C3*0(978@6@FF>:F=
@M03506:14:000000000-AKVR1:1:1101:5094:5172 1:N:0:49
ATGAACTCCTACGGGAGGCAGCAGTGGGGAATATTGGACAATGGGCGCAAGCCTGATCCAGCCATGCCGCGTGAGTGATGAAGGCCCTAGGGTTGTAAAGCTCTTTTGTGCGGGAAGATAATGACGGTACCGCAAGAATAAGCCCCGGCTAACTTCGTGCCAGCAGCCGCGGTAATACGAAGGGGGCTAGCGTTGCTCGGAATCACTGGGCGTAAAGGGTGCGTAGGCGGGGCTTTAAGTCGGGGGTTAAATCCTGGAGCTGAATTTCAGAACTGCCTTTGATACTGCAGATCTTGAGTTT
+
@CB9@FCC<FFG;@@,@B@@FGFFC<FEE@,EC@EA6,C666;C<CF+@FEFFEFGD<FEGGGFGFFGFGFGD7FEF,CFCAFF,6BDDEE8FGGEC<,,:E<?CB<5:,5+4F++8??8FBFFGCCFC?93+@CC,3?F,<,8D+CFGEC<<FEFC<@+3,>*@@FGGEEGC<*7CFG7A@F***4**4?44=CG9@@3**123CC+**1:?C*1<9*:;8*:*/;6/1:*/*;EF+:CC*:755:);++<:ACGE>F46+02+*+03:+97FGE*7C72/=CC@7*)2*))*19?67B*
@M03506:14:000000000-AKVR1:1:1101:22935:5174 1:N:0:49
ATGAACACGGGAGGCAGCAGTAGGGAATATTGGTCAATGGGTGAGAGCCTGAACCAGCCATGCCGCGTGCAGGAAGAAGGCCTTCTGGGTTGTAAACTGCTTTTGCCGGGGGATAAAAGACCCTTGCGAGGGAAATTGAAGGTACCTGGTGAATAAGCCACGGCTAACTACGTGCCAGCAGCCGCGGTAATACGTAGGTGGCAAGCGTTGTACGGATTTATCTGGTTTAAAGGGTGCGTAGGCGGTGGATTAAGGCAGTGGCGAAAGTCAGATGCTTAACTGCCGAGGTGCAATTGTTACT
+
@CCCC9FFGGGEEEFGGC8EGGCAEFGGFFGA9<@FFGGFG@,C@C<FCEGGGG@FGGEDGFGGECCFE7<,C@FFF<E<CF=6EFGFGGEEGF,CEFDCFGC9?5?:FGEG=FF,,CFGF<FFF8FCGG7+BCCCFCD<EBF<CGGGFGGFGFGD,@BCBF:FGGGG9,3>3:FFF,>F@CE1FE7:BFFFFFE,8CC9:6FGCFGC7B3+23=>88<7<0+<++3020<EF5CG=E5:*5<C=:*/89<+*3+7075*:*1*:<**+*3****0*0*?***2/8C)-*9211=?**99*
@M03506:14:000000000-AKVR1:1:1101:4837:5179 1:N:0:49
ATGAACTCCTACGGGAGGCAGCAGTGGGGAATTTTGGGCAATGGCCGCAAGGCTGACCCAGCGACGCCGCGTGTGGGAGGAAGCCCTTCGGGGTGTAAACCACTGTCGGGGGGGACGAATGTCGGCGAGTGAATAGCTCGTCCGAGTGACGGTACCCCCAAAGGAAGCGCCGGCTAACTCCGTGCCAGCAGCCGCGGTAAGACGGAGGGCGCAAGCGTTGTTCGGAATTACTGTGCGTAAAGCGCGCGCAGGCGGGATGGTAAGTCTGGTGTGAAATTCCGGGGCTCACCTCCGTGGATGC
+
CCCCCGGGGGGG>;CCCCFDCF8EGDEFEDEGFFGC+@EFDGE,FC@FFCBDG<@EFEGGGGGDGGGCCGEGGGCFGF=>@?FG=FCGGGG@:FFFGG9F=FGGFGGFEFGC7C*?EEGCFGFGCG8**1:CCF9990<CE*;*?CF*<C**;;*2@F8>C@*8:@CGEEGC?>>8EE7CFEGCDGG@8@E6CEGCDEEECCGCE:*85EGG*:88/;E5ECE**;?*<+<+00<CCGD8*CECC**1:5*:CE5CC)9*+<*C<*:D***77:7:C97>C)05:)1*)9*,<>.)))*00
@M03506:14:000000000-AKVR1:1:1101:25386:5216 1:N:0:49
ATGAACTCCTACGGGAGGCAGCAGTGGGGAATTTTGGACAATGGGCGCAAGCCTGATCCAGCAATGCCGCGTGAGTGAAGAAGGCCTTCGGGTTGTAAAGCTCTTTTGTCAGGGAAGAAACGGGTGGGGCTAATATCCCCATCTAATGACGGTACCTGAAGAATAAGCACCGGCTAACTACGTGCCAGCAGCCGCGGTAATACGTAGGGTGCAAGCGTTAATCGGAATTACTGGGCGTAAAGCGTGCGCAGGCGGTTTTGTAAGTCTGTCGTGAAATCCCCGGGCTCAACCTGGGAATGGC
+
CCCCCGGGGGGGGGGGGGEGGGGGGGGGGGGFGGGGGGGGGGGGGGGGGGGFGCFE<CFGGFGFCFC@FCGEGEEEEGFDCDGGGGFFDGGGDECCFGFFFGGGGGG<FFGCFGDGCGGGGGGGGGDG7F+8BFFFFB>BFF?FDGGAGF:CGGECFFF:,3@FGGFFGC,@*F:CCFCFDGCCCFGGGG>2<FC7CEDEGFCE9CFEGG>E8BCF83=EF<+3;;CFCG77<E5CGG<AF+<CCE5D8=ED57:)*0*9F?7:9:CCC7*)979??4*27<3E55/*)273>4<.).695
@M03506:14:000000000-AKVR1:1:1101:8845:5217 1:N:0:49
ATGAACTCCTACGGGAGGCAGCAGTGGGGAATTTTGGACAATGGGGGCAACCCTGATCCAGCAATGCCGCGCGAGTGAAGAAGGCCTTCGGGTTGTAAAGCTCTTTTGTCGGGGAAGAAACGGTGATTTCTAATACAGATTACTAATGACGGTACCTGAAGAATAAGCACCGGCTAACTACGTGCCAGCAGCCGCGGTAATACGTAGGGTGCAAGCGTTAATCGGAATTACTGGGCGTAAAGCGCGCGCAGGCGGTTATATAAGTCAGATGTGAAATCCCCGGGCTCAACCTGGTAACTGC
+
CCCCCGGGGGGGGGGGGGGGGGGGGGGGGGGGGGGGGGGGGGGGGGGGGGGGGGGGGGGGGGGGGGGGGGGGGGGGGGGGGGGGGGGGGGGGGGGGGGGGGGGGGGGGGGGGGGGGGGGGGGGGGGGGGGGGGGGGGGGGGGGGGGGGGGGGGGGGGGCGFGGGGGGGGGGEGGGGGGGGGGGFGGG?FGGGFGGGGGGGGGGGGGGGGGGGGGGDGGGGGGGGGGGGGGGGCFGGGEGG5C?EEGGCEEE=GEGDGFGGGGGGG7?>FGGFGDGGC=FFG3<EGE<F?C>0)7/96@FF?
@M03506:14:000000000-AKVR1:1:1101:25434:5240 1:N:0:49
ATGAACTCCTACGGGAGGCAGCAGTGGGGAATTTTGCGCAATGGGGGAAACCCTGACGCAGCAACGCCGCGTGGAGGATGAAGCTCCTTGGAGTGTAAACTCCTTTCGACCGGGACGATAATGACGGTACCGGTGGAAGAAGCACCGGCTAACTCTGTGCCAGCAGCCGCGGTAATACAGAGGGTGCGAGCGATGGTCGGAATTATTGGGCGAAAGGGGGGCGGAGGGGGGTGGGAAGGTACCCTGTAAAACCGTGTGCTTTAATCCAGACCCGGCAGCGGAAACTGCATGTCGGGGGGGG
+
CCCCCGGGGFGGGGGGGGGGGGGGGGGGGGGGGGGGGGGGGGGGGGGGGGGGGFGGGGCEGGGGGGG>GGGGCGGGGGFGGGGGGGGDFGD?F<FDFGGFGCF,CEGGG7FGGGGGGGDG7FFFGDGGGGDGEEGGGGGGGDFFDFGGGEGGGCGCGFDFGFGGG7FFGGGG7CC,?:CC>7CFGGGGGEGG*/**3<EEC5C8@?79C**:*/*/;C**/*/2*:**:/******3**<+3+0+2+2+3+21*19*7*2<+7++*0*3**)/)):).1))))*****.29)*))0.7)0<
@M03506:14:000000000-AKVR1:1:1101:12098:5256 1:N:0:49
ATGAACTCCTACGGGAGGCAGCAGTGGGGAATCTTGCGCAATGGCCTAACGGCTGACGCAGCGACGCCGCGTGTGGGATGAAGCTCTTCGGAGTGCAAACCACTGTTGCCCGGGACGAATAGGTCGATTAATCGAGCCTGACAGTACCGGGTGAGGAATCACCGGCTAACTCCGTGCCATCAGCCGGGGTAATACGGGGGATGCGAGCGGTGTCCGGAATCACTGGGCGTAAAGGGCGCGTAGGCGTTTTGATAATGGTGCTGTGAAAGTCCTGTGCCTAACCCCGTATCTGCCGTGTAGA
+
9CCCCC@-FGFAF@CE::BGGC<FEDG8FGGD@FEGCC7+F@FGCEF@,<@@+FEEE@F7@@@6C@FFGEGEEEE:CG<4F?F?=E?EAD7+8B=9?55B<F+EABF<?5E:=@7F::FF<,,,,63@@:,83+,@:33,@,:,@,7,*5<>:F,3>F,@F7,<7<F<<CG9,4=***,,,,?,2=CC8F:+<C75;E5E**28*2*::*2C:+0*:**2@?G<<:5**:EE5++A:*):***2+*/1:CCEGFG*<*22++2A+*+20:<8*20<7/:79)01*)*).*92*/7@3))*1
@M03506:14:000000000-AKVR1:1:1101:9059:5256 1:N:0:49
ATGAACTCCTACGGGAGGCAGCAGTGGGGAATCTTGGACAATGGAGGAAACTCTGATCCAGCCATGCCGCGTGAGTGATGAAGGCCTTCGGGTTGTAAAACTCTTTCGACGGGGACGATAATGACGGTACCCGTAGAAGAAGCTCCGGCTAACTTCGTGCCAGCAGCCGCGGTAATACGAAGGGGGCTAGCGTTGTTCGGAATTACTGGGCGGAAAGCGCGCGCAGGCGGATCTTCAAGTCAGGGGTGAAAGCCCAGAGCTCAACTCTGGAACTGCCGTTGAGACTGTAGAGCTTGAGTAG
+
CCCCCGGGGGGGGGGGGDGGGE<FFCGFGGGFFGGGFGGGGFGGGGGEGFGGGGGGDFGGEEFD<FDFGDGGE@CFFGGGGDFGGGGGGGGGGDGGGFFDGGFGGGGGGEF:FGGGEGDGEFFGGGGGGEG<FCCF@EGFFFE,7@FGGFEFGGGCCFBFC>FGCBEGGGEF:<<@;9FEC:<CEC<E*:<CFGDGGCEGDGFFGGGGCCCE*8:CC?EEGGGEEGCEEG*?:E?9<@:@C:FDC519EFF9<:*9=>GF7?6+2:C>FG7?C*>CC373>5):?=C64F7:?4)<@F4/*
@M03506:14:000000000-AKVR1:1:1101:22463:5263 1:N:0:49
ATGAACTCCTACGGGAGGCAGCAGTGGGGAATATTGGACAATGGGGGCAACCCTGATCCAGCAATGCCGCGTGAGTGATGAAGGCCTTCGGGTTGTAAAGCTCTTTTGCCAGGGACGATGATGACGGTACCTGGAGAATAAGCCCCGGCTAACTTCGTGCCAGCAGCCGCGGTAATACGAAGGGGGCAAGCGTTGTTCGGAATTACTGGGCGTAAAGGGCTCGTAGGTGGCCAACTAAGTCAGACGTGAAATCCCTCGGCTTAACCGGGGAACTGCATCTGATACTGGATGGCTTGAGATG
+
CCCCCGGGGGGGGGGGDGGGGGGGGGGGGGDGEGGGGGGGGGGGFGGGGGGGGGGGGGGGGDGFGGFFEGGGGC?FGGGGGCGGGGGFFGGGFC=F?FGFGGGGFGGF9FGGGEGCEFGGGGGGGGGGCCFGFGEGFFGGGGGGCCC7FGGGGGGGGGGGGGGGGGGGGGGECFGGGGGG,<FF7EEGGGCFG78FFFEC7;CFFGDGGGGGGEEFGC8*;ECG5CGGEGF*8:FCFFFC7CFGGGF555<EDD?<@5DDC=F7A>EGGGGED7=+*=G**9*3C4>F7*/4FF)0)9)**
@M03506:14:000000000-AKVR1:1:1101:21032:5282 1:N:0:49
ATGAATCCACGGGAGGCAGCAGTGGGGAATATTGGACAATGGGCGCAAGCCTGATCCAGCAATGCCGCGTGAGTGATGAAGGCCTTAGGGTTGTAAAGCTCTTTTACCCGGGATGATAATGACAGTACCGGGAGAATAAGCCCCGGCTAACTCCGTGCCAGCAGCCGCGGTAATACGGAGGGGGCTAGCGTTGTTCGGAATTACTGGGCGTAAAGCGCACGTAGGCGGCTTTGTAAGTTAGAGGTGAAAGCCCGGGGCTCAACTCCGGAATTGCCTTTAAGACTGCATCGCTAGAATTGTG
+
CCCCCGGGGGGGGGGGGGGGGGGGGGGGGGGGGGGGGGGGGGGGGGGGGGGGGGGGGGGGGGGGGGGGGGGGGGGGGGGGDGGGGFGGGGGGGGGGGGGGGGGGGGGGGGGGGGGGGGGGGGGGGGGGGEEGGGGGGGGDGFFF@GGGGGGGGGGGGGGGGGGGGGGGGGGGEGGGGGCGGGGGGGGGGGEF7FFFGDCCFGGGGGGGGGGEEEGFGGEEECF>EGGGGECGFG7CFGG7CC7CEFGD@CFFFGDDGFGGFGG?F<*>*9CF=F>CFFG?DFF+AFC7)9)2)5*//9==?
@M03506:14:000000000-AKVR1:1:1101:5720:5307 1:N:0:49
ATGAACTCCTACGGGAGGCAGCAGTGGGGAATTTTTGGCAATGGGGGCAACCCTGACCAAGCAACGCCGCGTGGATGATGAAGCCTCTTGGGACGTAAAATCCTTTCGACGGGGACGAAAGCCGCAGGGTTTGACGGTACCCGTAGAAGAAGCCCCGGCTAACTCCGTGCCAGCAGCCGCGGTAATACGGGGGGGGCAAGCGTTGTTCGGAATTACTGGGCGTAAAGGGCGCGTAGGCGGTTTGTTAAGTTGGTGGTGAAAACTCTGGGCTTAACACAGAGCCTGCATCCAAAACTAGCAA
+
CCCCCGGGGGGGGGGGGGGGGGGGGFGGGGGGGGGGDGGGGGGGGEG:FGCEGGGGGGGGGGGGGGGGGGGGGG7EGGGGGGGGGGGGGGGGFGGGGGGGGFGG<FFGGCC@CFGGGGGGGGGFF@FGG>CCCFFG7F@E:F@:FGEFFGGGGFEGEECFEGGGGGGGFG*,CFGGGEFGGCBF8<FGEE8ECEEC>*;:CG:2:CF+;5*/88ECFFGGFGG5;CGFGE=5:7*:C9CE*5*:*000A<CCC=55:7>DEFG?9709F4*7*:>0*09FGF>*:>**)097=55)6?4/1
@M03506:14:000000000-AKVR1:1:1101:11197:5344 1:N:0:49
ATGAACTCCTACGGGAGGCAGCAGTGGGGAATATTGGACAATGGGCGCAAGCCTGATCCAGCCATGCCGCGTGAGTGATGAAGGCCCTAGGGTTGTAAAGCTCTTTTGTGCGGGAAGATAATGTCGGTACCGCAAGAATAAGCCCCGGCTAACTTCGTGCCAGCAGCCGCGGTAATACGAAGGGGGCTAGCGTTGCTCGGAATCACTGGGCGTAAAGGGTGCGTAGGCGGGTCTTTAAGTCAGGGGTGAAATCCTGGAGCTCAACTCCAGAACTGCCTTTGATACTGAGGATCTTGAGTTT
+
CCCCCGGGGGGGGGGGGGGGGGGGGGGGGGGG,EFGGGGGGGGGGGGGGGGGGGGGGGGGGGGGGGGGGGGGGGGGGGGGGGGGGGGGGGGGGGGGGGGGGGGGGGGGGGGGGGGGGGGGGGGGGGGGGGGGGGGGGGGGGGGGGGGGGGGGGGGGGGGGGGGGGGGGGGGGGGGGGGGGGGGGGGGGGGGGGGGGGGGGDGGGGGGGGGGGGGGGGGGGGGGEGGGGGGGEGGGGGFFGGC9FGGCDFGFGGGGGFFGGGGFGGCGFGGGFGFGF4FGGGFBF+6CF7CF>FF??B:F7*
@M03506:14:000000000-AKVR1:1:1101:4541:5347 1:N:0:49
ATGAACTCCTACGGGAGGCAGCAGTGGGGAATCTTGGACAATGGAGGAAACTCTGATCCAGCCATGCCGCGTGAGTGATGAAGGCCTTCGGGTTGTAAAACTCTCTCGACGGGGACGATAATGACGGTACCCGTAGAAGAAGCTCCGGCTAACTTCGTGCCAGCAGCCGCGGTAATACGAAGGGGGCTAGCGTTGTTCGGAATTACTGGGCGTAAAGCGCGCGCAGGCGGCTCTTCAAGTCAGGGGTGAAAGCCCAGAGCTCAACTCTGGAACTGCCTTTGAGACTGTAGAGCTTGAGTAC
+
CCCCCGGGGGGGGGDGGGGGGGGGGGGGGGGGGGGGGGGGGGGGGGGGGGGGGGGGGGGGGGGGGGGGGGGGGGGGGGGGGGGGGGGGGGGGGGGGGFGGGGGGGFGGGGGGGGGGGGGGGGGGGGGGGGGGGGGGGGGGGGGGFGGGGGGCGGGGGGGDGGFGGGGGGGGGGGGGGGGGGGGGGGGGCCFGGGGGGGGGGGGGFGGGGGGGGGE>9CGEC5CGGGEGGGGEGFGG?::+CCFCFGGGGGC9CF5DC4*99EFGFFF>FGG@CFGGC?FDGF>FGFGFBF6<FFFFF6*81
@M03506:14:000000000-AKVR1:1:1101:13372:5383 1:N:0:49
ATGAACTCCTACGGGAGGCAGCAGTGGGGAATTTTGCGCAATGGGGGAAACCCTGACGCGGCAACGCCGCGTGGAGGATGAAGTCCCTTGGGACGTAAACTCCTTTCGACCCGGACGATAATGACGGTACGGGTGGAAGAAGCCCCGGCTAACTTCGTGCCAGCAGCCGCGGTAATACGAGGGGGGCAAGCGTTGTTCGGAATTATTGGGCGTAAAGGGCGCATAGGCGGTGCGGTAAGTCACCTGTGAAACCTCTAGGCTCAACCTAGAGCCTGCAGGCGAAACTGCCGTGCTTGAGGGG
+
CCCCCGGGGGGGGGGGGGGGGGGGGGGGGDEGGGGGGGGGGGGGGGGGGGGGGGGGGDGEGGDGGGGGGGGGGGEGGGGGGGGGGGGGGGGGGGGGGGGGGGGGGGGGGGGGGGGGGGGGGGGGGGGGGGGGGGGGFGGGFGGGGGGGGGGGCCFGGF@FGGGGGGG7FEEGC5CCGDFEGEGGGGGG8FCEGGGGGGGGE8FGFGCFCFGG>8*ACFGGGGGGGGGG>EGGGG5;EGGFFGGGGGGGGGFCCC?=9@DC6*7?FFGFD49/7CDFDFCD375CEFD6<D@())940<:@)
@M03506:14:000000000-AKVR1:1:1101:13747:5412 1:N:0:49
ATGAACTCCTACGGGAGGCAGCAGTGGGGAATCTTGCGCAATGGGCGAAAGCCTGACGCAGCAACGCCGCGTGCGGGATGAATGCCTTCGGGCTGTAAACCGCTTTCAGCAGGGACGAAACTGACGGTACCTGCAGAAGAAGCCCCGGCCAACTACGTGCCAGCAGCCGCGGCAATACGTAGGGGGCAAGCGTTGTCCGGATTCATTGGGCGTAAAGAGCACGTAGGCGGTTCGGCAAGTCGGGTGTGAAAACTCCAGGCTCAACCTGGAGACGCCACCCGATACTGCTGTGACTTGAGTC
+
CCCCCGGGGGGGGGGGGGGGGGGGGGGGGGGGGGGGGGGGGGGGGGGGGGGGGGGGGGGGGGGGGGGGGGGGGGGGGGGGGGFGGGGGGGGGGGGGGGGGGGGGGGGGGGGGGGGGGGGGGGGGGGGGGGGGGGGGGGGGGGGGGGGGGGGGGGGGGGGGGGGGGGGGGGGGGGGGGGGFGGGGGGGGGGGGGGGGGGGGGGGGGGGGGGGGGGDFFGGG@FEGGGGGGGGGDGGGGGGGGGGGFGCGGG7E5F6DFFGC:67ECDFFFFGFFG>C<BFCDEFCEBFFFGF>4@F?=46@4
@M03506:14:000000000-AKVR1:1:1101:16978:5413 1:N:0:49
ATGAACTCCTACGGGAGGCAGCAGTTGGGAATCTTGGACAATGGGGGAAACCCTGATCCAGCCATGCCGCGTGAGTGATGAAGGCCTTAGGGTTGTAAAACTCTTTCGGCGGGGACGATAATGACGGTACCCGCAGAAGAAGCTCCGGCTAACTTCGTGCCAGCAGCCGCGGTAATACGAAGGGGGCTAGCGTTGTTCGGAATCACTGGGCGTAAAGCGTGCGCAGGCGGCCATCCAAGTCAGTGGTGAAAGCCCGGAGCTCAACTCCGGAACTGCCATTGAAACTGTTTGGCTCGAGTAC
+
CCCCCF@FDG?FGDDEFGGGEEGFGCEEGGFGGGGGFECE86CCDEGEGGGGGGFGGGFGGFFEFGFFFGEGG7?FF9FF<CFGCGEFAGGGGFCGGG,FFGGGCFDEEEEGGG:FGGGEFCCFFGDFCCFGD@BFD8:CFGF,@FGGG*>BFECFF:F:F<FCFGCCCGGGG:FCGFGGGG>8EEGEGC?:2::CCEEC>C8CGGGDDFGG8*//A+:88CEEGDG58:CEEC6C6A22<9FGGCFGF++0C*/9*7>D6?FGGGC45C5)1>CGGF>DD4*+39*1:C:())).)0=@*
@M03506:14:000000000-AKVR1:1:1101:11366:5418 1:N:0:49
ATGAACTCCTACGGGAGGCAGCAGTGGGGAATATTGGACAATGGGCGAAAGCCTGATCCAGCAATGCCGCGTGAGTGATGAAGGCCTTAGGGTTGTAAAGCTCTTTTACCCGGGATGATAATGACAGTACCGGGAGAATAAGCCCCGGCTAACTCCGTGCCAGCAGCCGCGGTAATACGGAGGGGGCTAGCGTTGTTCGGAATTACTGGGCGTAAAGCGCACGTAGGCGGCTTTGTAAGTTAGAGGTGAAAGCCCGGGGCTCAACTCCGGAATTGCCTTTAAGACTGCATCGCTAGAACTG
+
CCCCCGGGGGGGGGGGGGGGGGGGGGGGGGGG<FGGGGGGGGGGGGGGGGGGGGGGGGGGGGGGGGGGGGGGGGGGGGGGGGGGGGGGGGGGGGGGGGGGGGGGGGGGGGGGGGGGGGGGGGGGGGGGGGGGGGGGGGGGGGGGGGGGGGGGGGGGGGGGGGGGGGGGGGGGGGGGGGGGGGGGGGGDGGGGGGGGGGGGGGGGGGGGGGGGGGEGFFGGGGGGGGGGGEE>E?FFEFGGGGGGGGFGGGFFFGGDGFGGDG=9E*<<EDA>5FFGGFFG7BFGGFCF>GFFFF@BFF?FF
@M03506:14:000000000-AKVR1:1:1101:24963:5426 1:N:0:49
ATGAACTCCTACGGGAGGCAGCAGTGGGGAATCTTGCACAATGGAGGAAACTCTGATGCAGCGACGCCGCGTGAGCGATGGAGCCCCTCGGGGTGTAAAGCCCTTTCGACGGGAACGATAATGACGGTACCCGAAGCAGAAGCTGCGGCTAACTACGTGCCAGAAGCCGCGGTAATACGTAGGCAGCAAGCGTTGTTCGGAGTTACTGGGCGTAAAGCGTGTGTAGGCGGGGCCCTAAGTCTGTTGTGAAAGCTCCCGGCTTAACTGGGCGGGTGCGGCGGCACCTGGCGTGCTCGCGGAG
+
@CCCCGGGG9CEGGGEGGGGEC<CFGGGGGEFGGGCFAEFDFGGAFCCFGG9EDFFD<AACEC@@:E@:FFGGGGFEFFD,<C,=CB4?F>EC>4@FGC?F,DEG,B7+CBEGGGFEEG@@==3>==CFD=<C:<3+@F>F733,D:**5>:,?,>><F>FFF,<A:CFCF@<B*7?B*,,442<C79F<*==CE;8CE8CC;8EF+<@/*?/?**<+:/;;C8+<76CE*****2:;9+0+A+2A0*<?C+*+3*:>C)2*0<+0<9:*:55)/*)85CD).*257)()8158*))0.0)
@M03506:14:000000000-AKVR1:1:1101:8028:5432 1:N:0:49
ATGAACTCCTACGGGAGGCAGCAGTGGGGAATATTGCGCAATGGGCGAAAGCCTGACGCAGCGACGCCGCGTGGGGGATGAAGCTTTTCGGAGTGTAAACCCCTTTCGACCCGGACGAATGACCCGCAAGGGTTTGACGGTACGGGTATAAGAAGCCCCGGCTAACTACGTGCCAGCAGCCGCGGTAATACGTAGGGGGCCAGCGTTGCTCGGAATTACTGGGCGTAAAGGGTTCGTAGGTGGTGCGGCCAGTCGGAAGTGAAATCTCTGGGCTTAACCCAGAGGCTGCTTTCAAAACTGC
+
CCCCCGGGGGGGGGGGGGGGGGGGGGGGGGGGGGGFGGGGGGGGGGGGGGGGGGGGGGGGGGGGGGGGGGGGGGGGGGGGGGGGGGGGGGGGGGGGGGGGGGGGGGGGGGGGGGGGGFEFFGFGGGGGGGGGFGGGGGGGGGGGGGGGGGGGGGGGGGGGGGGDGFFGGDGFGGGGGGGGGGCGGEGGGGGGGGGGGGGGEEGFGGECD+A>ECGGCFGGFGGFG5CEGGGG8CFECFGGFFG=*<ED:2:C><=DC>GFGGGGGGGGGGGFGDDGFFGGG:>FG@GF04*6@F46FFF4*
@M03506:14:000000000-AKVR1:1:1101:19074:5441 1:N:0:49
GAACTCCTACGGGAGGCAGCAGTTGGGAATCTTGGACCATGGGGGAAACCCTGATCCAGCCATGCCGCGCGAGTGATGAAGGCCCTCGGGTTGTAAAACTCTTTCGACGGGGACGATAATGACGGCACCCGTAGAAGAAGCCCCGGCTAACTTCGCTCCAGCAGCCGCGGGTATACGAAGGGGGCTAGCGGTGTTCGGTAGTACTGGGCGTAAAGCGCGCGCAGGCGGCTATCCAAGGCGGTGGTGAACGCCCGGCGCCCACCTCCGGAACCGCGATTGAAACGGTTTAGCGCGGGGTTGG
+
CCCCCGGGGGECGBCFGC@FDFGFGGGFGGGGG9FEA,,6E@8CGBCFGGGGF<ECFC9CCAA@ECF7C7++@+C<EFFF?EEC,=D+BB4C+B,E?EE?A5FAEC7FFDGGFCG77BBCFA,+>+3@<C:CF>7F9,:3>3@>*@>*>:CFCF7**65DFG,,6<<C77**<<<C7=***4<C**8*+?*;*2:E58*8*3+<<:C5*2*2;C?7?=CC85=>:E*2*/*+++2<F5C**::CE5<4+1A*9/=)/)175***297)*)*)1/)29</***0**0*)5C6())).00)))
@M03506:14:000000000-AKVR1:1:1101:12915:5442 1:N:0:49
ATGAACTCCTACGGGAGGCAGCAGTCGGGAATTTTGGGCAATGGGCGAAAGCCTGACCCAGCAACGCCGCGTGAAGGATGAAATCCCTCGGGATGTAAACTTCGCAAGAATGGGAAGAATTAGTAGGGGTCAATACCCCCTATGATGACGGTACCATTTGTAAGCTCCGGCTAACTCCGTGCCAGCAGCCGCGGTAATACGGGGGGAGCAAGCGTTGTTCGGATTTACTGGGCGTAAAGGGCTCGTAGGCGGTCAGCACCAGTCAGTGGTGAAATCTCCGGGCTTAACTCGGAAAGGTCAA
+
CCCCCGGGGFGGGGGGGGGGDGGGGGGGGGDFGGGFGGGGGG9@GFGGGGGGGGGGGGGGGGDFFGGGEEGGEEGFGGFGGGGFCFGDCGGGGGGGGFFFGGG=CFGG8FFFFBFFGGG,<EF@FEDGGCFF<DFGGGDEEGGGGGGAGGGGCGGGAA=FGFGGGFGGGGGGGGGFGGGDDFFCFGGGGEF>FGGGCEGFGCCEGG*:EC6CGDCEG85CEEGGGF79FE?@CC*:587@***2:7:78<EC)7C56@D*A*0<<:<*:77*2*2<09:<>@5EC??4):<15.)85@*09
@M03506:14:000000000-AKVR1:1:1101:27236:5464 1:N:0:49
ATGAACTCCTACGGGAGGCAGCAGTGGGGAATCTTGCACAATGGGCGAAAGCCTGATACAGCGGCGCCGCGAGATCGATGAAGTCCTTCGGGGTGTAAAGCTCTTTCGACGTGAACAATAATGACGGTACCCGGAGAGGAAGCTGCTGCTAACTACGTCCCAGTAGCCGCGGTATTACGAAGGGAGCGAGCGTTGTTTGGAATTACTGGGCGTAAAGCGGGTGTAGGTGGTGTTCCCAGTCTGTGGCTAAATCTTCCGGTTAAATTCGGAGGGTTCATAGGAACGTAGAATGATAGAGGTG
+
C<C<CFFEC-6;B,:B6:7C@BF@,CFCCEC,EEEFFG@FGGFG?8:7FEF88,,,C,6C,,@F7C7++6+++7=C4BE9F?,,C9,EF@C7:F7+:,@<C:?EG9,B++338,3:,3,CD<,E>F+3BFGF+>+3C**3,,,>,@,@,,?@,?FFE:,**,7,,7,:**=F***2,,**4*=***11**4?****/*0A+<F+C7C9C581C**/03/*:??EC+2<CC///:+<9<*++3++02**+++0:<+2<@3)*1:+0*+107*05/**2**279*:/)*0,:94***0*1)0.
@M03506:14:000000000-AKVR1:1:1101:11509:5464 1:N:0:49
ATGAACTCCTACGGGAGGCAGCAGTTGGGAATCTTGGACAAAGGGGGAAACCCTGATCCAGCCATGCCGCGTGAGTGATGAAGGCCTTCGGGTTGTAAAACTCTTTCGACGGGGACGATAATGACGGTACCCGTAGAAGAAGCTCCGGCTAACTTCGTGCCAGCAGCCGCGGTAATACGAAGGGGGCTAGCGTTGTTCGGAATTACTGGGCGTAAAGCGCGCGCAGGCGGTCTTCCAAGTCAGTGGTGAAAGCCCGGAGCTCAGCTCCGGAAATGCCATTGAAACTGTAAGTCTTGAGGAT
+
CCCCCGGFGGGGGGGGGGGGGGGGGGGGGGGGGGGGGFGGGGGGGGGGGGGGGGGGGGGGGGGGGGGGGGGGGGGGGGGGGGGGGGGGGGGGGGGGGGGGGGGGGGGDGGGGGGGGGGGGGGFGGGGGGGGGGGGGGGGGGGGGGGGGGGGGGGGGDGCCFGGGGGGGGGGGGGGGGGGGGGGGDGDGGGFG:FEFF<EGGGGCGFGGCEGGGGEGGGGDGGGGDGGGGGEGGGGGGGGFFFFFFGF5A?CGFF=CE>5<6CFFGFCDGDD:DCGG*9:FFB4?F*792*/)/96*095:)
@M03506:14:000000000-AKVR1:1:1101:23026:5467 1:N:0:49
ATGAACTCCTACGGGAGGCAGCAGTGGGGAATTTTGCGCAATGGGGGAAACCCTGACGCAGCAACGCCGCGTGGAGGATGAAGTCCCTTGGGACGTAAACTCCTTTCGACCCGGACGATAATGACGGTACGGTTGGAAGAAGCCCCGGCTAACTTCGTGCCAGCAGCCGCGGTAATACGAGGGGGGCAAGCGTTGTTCGGAATTATTGGGCGTAAAGTGCGCGTAGGCGGTTCGGTTAGTCACCTGTGAAATCTCCGGGCTTAACTCGGATCCTGCAGGCGAAACTGCTGTGTTTGCGTGG
+
CCCCCGGGGGGGGEEGGDDFGGCFFGGGGGGGFGFGFC@@FEFG8:@C@AACDA<8E7FECCEFFGGGCGGEG+8FCEF<FFGGGFFFGGC@,=CGGFE9F@FEFGGGGDGG>FGGEGGGCDFFG7FCFE7F,C+<:FFGFC:DFGGDGDDDGFFCF:<*<7:*:CC3:F:EF@FGECF:FCGEG5*:*;CEG**;8E511/:++3++<C*8C*2A@+<9***:EDGCEGE*/5*/*29902AF+<+7E?FG7?FGD><<5:*<CG9*C3*.>77629*<575*19DF)97./5?4075))
@M03506:14:000000000-AKVR1:1:1101:24824:5487 1:N:0:49
ATGAACTCCTACGGGAGGCAGCAGTGGGGAATATTGCACGATGGGCGCAAGCCTGATGCAGCGACGCCGCGTGAGGGATGACGGCCTTCGGGTTGTAAACCTCCTTCAATGGGGACGAAGCGCAAGTGACGTTACCTAGAGAAGAAGCACCGGCCAACTAAGCGCCAGCAGCCGCGGTAATACGTCGGGTGCGAGCGTCGTCCGGAATTACTGGGCGCAAAGTGCTCGGATGTGGTTTGTTGCGTTGTGCGTGAACACCGAAGGCACAACCGTTGGTGGGCAGGCGATACGCGCAGGTCGG
+
CCC-CEEEDFCDF77B@@;@6CC@FFFGGGGC<CCF9E,D@,C@8<+@FEE@DF@,CFCF<87+++6+@C+FG@@@C78?F9C+4+4AE=+:F@>B8F?<<=,:AE,,:E98D++8@=BFC:FB:>>,,,@+@F@FGGCFG9@8F,,6>DF<EEF7F7,,,,,**<<@CC,,<<:**4CC@,,4<*4::*:*2//*/:C8://8*;*1++<:?6*/C*:ECC<+<?CC*:*2<++2*;50*:+*2//9*+2**/**<)9<CC)*****2*A)1**/1)/)*)0*/>7)(7)(.)0))075>
@M03506:14:000000000-AKVR1:1:1101:5497:5512 1:N:0:49
ATGAACTCCTACGGGAGGCAGCAGTAAGGAATATTGCGCAATGGGCGAAAGCCTGACGCAGCAACGCCGCGTGCGGGATGAAGGCCCTCGGGTTGTAAACCGCCTTCAGTAGGGAAGAAAATGACGGTACCTACAGAAGAAGCCCCGGCCAACTACGTGCCAGCAGCCGCGGTAACACGTAGGGGGCAAGCGTTGTCCGGCTTTATTGGGCGTAAAGAGCTCGTAGGCGGTTTCGTAAGTCGGATGTTAACACTCCAGGCTCCACTTGGAGGCGGCATGCGATACTGCCATTACTTGAAGC
+
CCCCCGGGGGGGGDG7FDGE@EFGGCGFGEEGFFGCGGGGGGGGGGGGDCFGGGGGGEE@:@EDGGGGGGGGGGGGG7CFGGFGG<FCGGDGGGGGGGFFGGGGGGGCF?EFGG?DEGGGD9<DCCEFGGGFCFFD<FG<FGGFFC::7FGGFGFGEGFFFCF@3FCFGGGDFEGG9CE+:FEDDCG**;8E8CC?FCEG*?EG?+<FFGGGEC5@@CCG+2/:8;8<*?:EEFDFGCG?7A*/1:2*+++3>+:D+9**2:97C:97C*C87))273*9)..///:*(**)*11**1)*)
@M03506:14:000000000-AKVR1:1:1101:4132:5519 1:N:0:49
ATGAACTCCTACGGGAGGCAGCAGTGGGGAATTTTGCGCAATGGGGGAAACCCTGACGCAGCAACGCCGCGTGGAGGATGAAGTCCCTTGGGACGTAAACTCCTTTCGATCGGGACGAAAAAAATGACGGTACCGGAAGAAGAAGCCCCGGCTAACTTCGTGCCAGCAGCCGCGGTAATACGAGGGGGGCGAGCGTTGTTCGGAATTATTGGGCGTAAAGGGCGCGTAGGCGGTGCGGTAAGTCACCTGTGAAACCTCTGGGCTTAAACCAGCGCCTTCAGGCGAAACTGCCGTCCTGGAG
+
CCCCCGGFFFGGEEEDEGGGGGCCFGFGGGGGGGGEG@FGGGFFG>EEFGGFFGGGGGGGDGGGGGGGGGGGG@=EEGDCFGGGGGGFG,,?F<FGFFGFGGFGDFCFE<B:C7@FCGGFECEEG,FC@@FFE9FFD:*@<FFFFF,>CC@E*<,CFAF1CFGF;FCFFCC:CEEGDC<<FF7EE585/8?5C5>?*1;;@5?*:C8+<C7<*1:1/;*0:C*858CEGGG5EGE5>=7*:+0<??+*0:++20+22)**+:56C<?*3757*)<=*)967*)2*.1)):*207))0?F)0
@M03506:14:000000000-AKVR1:1:1101:6489:5522 1:N:0:49
ATGAACTCCTACGGGAGGCAGCAGTGGGGAATTTTGCGCAATGGGGGAAACCCTGACGCAGCAACGCCGCGTGGAGGATGAAGTCCCTTGGGACGTAAACTCCTTTCGATCGGGACGAAAAAAATGACGGTACCGGAAGAAGAAGCCCCGGCTAACTTCGTGCCAGCAGCCGCGGTAATACGAGGGGGGCGAGCGTTGTTCGGAATTATTGGGCGTAAAGGGCGCGTAGGCGGTGCGGTAAGTCACCTGTGAAACCTCTGGGCTTAACCCAGAGCCTGCAGGCGAAACTGCCGTGCTGGAG
+
CCCCCGGGGGGGGGGGGGGGGGGGGGGGGGGGGGGGGGGGGGGGGGGDFFGGGGFGGGGGGGEFGGGGGGGGGDFFGGGGGGGGGGGGGGGGDFFFFGGGGGGGGGGGGGGGGGGGGDCGGGGCGGCFGGGGGGGGBFEGFFFFGF7FCFGGGGGGGGGGEDGFGGF7FGGGGG7<FFFGGGFGDGDGG>ECGGECC8:8@:EDGGGGGGCFCFECE5CE78=ECGG=EEGGECEEGD7*7?FCC?E6EC?FCCF<CF=FFGGGDC7*<9=)>FGGG@GDFFBG777B2>FFEB@>374)0
@M03506:14:000000000-AKVR1:1:1101:24288:5561 1:N:0:49
ATGAACTCCTACGGGAGGCAGCAGTGGGGAATATTGGACAATGGGCGAAAGCCTGATCCAGCCATGCCGCGTGAGTGACGAAGGCCTTAGGGTTGTAAAGCTCTTTTGGCGGGGAAGATAATGACGGTACCCGCAGAATAAGCTCCGGCTAACTTCGTGCCAGCAGCCGCGGTAATACGAAGGGAGCTAGCGTTGTTCGGAATCACTGGGCGTAAAGCGCACGTAGGCGGATTTGCCAGTCAGGGGTGAAATCCCGGGGCTCAACCTCGGAACTGCCTTTGATACAGCAAGTCTTGAGTTG
+
CCCCCGGGGGGGGGGGGGGGGGGGGGGGGGGGGGGGGGGGGGGGGGGGGGGGGGGGFDGGGGFGGGGGGGGGGGGGGGGGGGGGGGGGGGGGGGGGGGGGGGGGGGGGGGGGGGGGGGGGGGGFGGGGGGFGGGGGGGGGGGFFGGGGGGGGGGGGGGGGGGGGGGGGGGGGEGGGFCGCCGGGGGFGGGGGGCGGGF5CEGFGEFFF6CFGE5889F=CCCEFC8;+:58?EGG?FFGG6FGGGGGGF?EFF?CDGFDC*:DFGFE<EGD)77=99=F*:*8++**02*)-91**/<7**
@M03506:14:000000000-AKVR1:1:1101:11644:5563 1:N:0:49
ATGAACTCCTACGGGAGGCAGCAGTGGGGAATATTGGACAATGGGGGAAACCCTGGTCCAGCGACGCCGCGTGTGTGAAGAAGGCCTGCGGGTTGTAAAGCACTTTTAGTGGGGATGAAATGTTCACGGCTAATACCCGTGGATTTTGACCTAACCCACAGAAAGAGCACCGGCTAACTCTGTGCCAGCAGCCGCGGTAATACAGAGGGTGCAAGCGTTAATCGGAATTACTGGGCGTAAAGCGTGCGTAGACGGTTACATAAGTCGGGTGTGAAAGCCCCGGGTTCAACCTGGGAATTGC
+
CCCCCGGGGGGGGGGGGGGGGGGGGGGGGGGG9FGFGGGGDFGGGGGGGGGGGGGGGGGGGGGGGGGGGGGGGGGGGGGGGGGGGGGGGGGGGGGGGGGGGGGGGGGGGGGGGGG7FFFGGGGGGGGGGGGGGGGGGFGGGGEGGGGGGGGGGGFGGDEGGGGGGGGGGFGEGGCFGGGGGGGGGGGGGGGGFGGDGGCEDDFGC9ECEGGDCFFDEGGGGGGGGGGGG9EGGG=FGGD=CFGGGGGDE=EGFCEC=BF>C7CEGGGGGGGEGGFGD5FF3:<5*.*9):F>>:3<)89**
@M03506:14:000000000-AKVR1:1:1101:14955:5564 1:N:0:49
ATGAACTCCTACGGGAGGCAGCAGTCGAGAATTTTTCACAATGGGCGCAAGCCTGATGGAGCGACGCCGCGTGGGGGATGAATGGCTTCGGCCCGTAAACCCCTGTCATTTGCGAACAAATTGGTTTAGTTAATAGTTGGACCACTGATAGTAGCGAAAGAGGAAGGGACGGCTAACTCTGTGCCAGCAGCCGCGGTAATACAGAGGTCCCGAGCGTTGTTCGGATTCACTGGGCGTAAAGGGTGCGTAGGTGGCAGGGTAAGTCGGATGTGAAATCTCCGAGCTCAACTCGGAAACTGCA
+
CCCCCGGGGGGGGGGGGGGGGGGGGGGGGGGGGGGGGGGGGGGGGGGGGGGGGGGGGGGGGGGGGGGGGGGGGGGGGGGGGGGGGGGGGGGGGGGGGGGGGGGGGGGGGGGGGGFGGGFGGGGGGGGGGGGGGGGGGGGGGGFGGGGGGGGGFGGGGGGGGGFGGCEGGGGGGGGGGGGGGGGFFGGGGGGGGGGGGDGGFCFGGGGGGGCGGGGGGEEGGGGGG>EFFGFGG=8EGGCGGGD65CED5ECEFGGFE5DGG6*+3>E55)79C7CFD?F>D:DEE@46(:623037@FF=*
@M03506:14:000000000-AKVR1:1:1101:11874:5586 1:N:0:49
ATGAACTCCTACGGGAGGCAGCAGTGGGGAATATTGCACAATGGGCGCAAGCCTGATGCAGCCATGCCGCGTGTATGAAGAAGGCCTTCGGGTTGTAAAGTACTTTCAGCGGGGGGGAAGGCGATAAGGTTAATAACCTTGTCGATTGACGTTACCCGCAGAAGAAGCACCGGCTAACTCCGTGCCAGCAGCCGCGGTAATACGGAGGGTGCAAGCGTTAATCGGAATGACTGGGCGTAAAGCGCACGCAGGCGGTCTGTCAAGTCGGAGGTGAAATCTCAGGGCTCAACCTGGGAACTGC
+
CCCCCGGFGFGGEEFGCGGGGGGGEGGGGCFFCEF@FEFGGF<FD,CG:FEGDECFGDFGGGGGGGGGG7CFG@FFGCADFGGDGGCGGGEGGEFFG<<<FEFDGFGGD<F=FCG@CC8EGGGD>CGGFF9F,9:FFGGEGGGGCGCFFGEG@CGFGGD5C*<FFGGGF*8:*?*CGG::FG;*/;CF5CFF8EEGG:8><+<CECEGGGG*+0ACE*;C5?EFG5CC+++3:C55EC);59CE*259EEEC3EE98)*:+30C:77<71/<C>7<*7*:*15*1)**.2.47;@4)8;?1
@M03506:14:000000000-AKVR1:1:1101:27358:5598 1:N:0:49
ATGAACTCCTACGGGAGGCAGCAGTGAGGAATATTCCACAATGGGCGCAAGCCTGATGGAGCGACGCCGCGTGGTGGGTGAAGCCCTTTGGGGTGTAATCTCCTTTTTTCTGGGTTGATACGGGGGGCGGGGTCACACCCTCACCTCTAAGACAGTACCCGAAGAATAAGCATCGGCTAACTACGCGCCAGCAGCCGCGGTAATACGTAGGATGCAAGCGTTGTCCGGATTTACTGGGAGTAAATCGCGCGCATGCGGCACTCTACGTACTTCGTGTAAGATCCCGGCTCACTCGGGATGG
+
CCCCCFFFCEGFGGC,87FEFEFGG8<FEDGG96CFGF<EFGGGGGGDEGEGFGFFC,C<FFFGGDGGGG@@+:,48F>C,FEFG+,99BFCC==F?B,59EE5,,B<F<,59F=BC8C<BFCC+@**188::8;,<CECCF8FF@FFG@E:<CGFD@3<>88*/3<FG+++28/A5**339+<E**8?C*;E:CGCEE8CCGF+21<:/*+++0++<*;**18@<>EE52++++3C**22<:0++*1*:>C)*2**)195*9CF**00*:**99=7)**2189*0753/*)*1)7)).7<
@M03506:14:000000000-AKVR1:1:1101:19838:5608 1:N:0:49
ATGAACTCCTACGGGAGGCAGCAGTGGGGAATTTTGGACAATGGGCGCAAGCCTGATCCAGCAATGCCGCGTGAGTGAAGAAGGCCTTCGGGTTGTAAAGCTCTTTTGTCAGGGAAGAAACGGGTGGGGCTAATATCCCCATCTAATGACGGTACCTGAAGAATAAGCACCGGCTAACTACGTGCCAGCAGCCGCGGTAATACGTAGGGTGCAAGCGTTAATCGGAATTACTGGGCGTAAAGCGTGCGCAGGCGGTTTTGCAAGTCTGTCGTGAAATCCCCGGGCTCAACCTGGGAATGGG
+
CCCCCGGGGGGGGGGGGGGGGGGGGGGGGGGGGGGGGGGGGGGGGGGGGGGGGGGGGGGGGGGGGGGGGGGGGGGGGGGGGGGGGGGGGGGGGGGGGGGGGGGGGGGGGGGGGGFFGGGGGGGGGGDGGGGGGGGGGGGGGGGGGGGGGGGGGGGGGGGFGGGGGGGGGGGGGGGGGGGGGGGGGGGGGGGGGGGGGGGGGGGGFGGEGFGGGGGGGGGGGGGGGGGGGGGGGGCGGGGGGGGGEC=DC5CEDECC85CC6AFGCFGGGGF)/CFGFFFFGDFGC5/159>25>5);))0)
@M03506:14:000000000-AKVR1:1:1101:11870:5623 1:N:0:49
ATGAACTCCTACGGGAGGCAGCAGTGAGGAATTTTCGGCAATGGGGGCAACCCTGACCGAGCAATACTACGTGAAGGAGGAAGGTCTACGGATTGTAAACTTCTGTTAGTGCAGAAGAAGAACTGAACGTAAGTTCAGTTTTGACGGTATGCGCAGAGAAAGCCACGACTAACTATGTGCCAGCAGTCGCGGTAAGACATAGGTGGCAAACGTTATCCGGAATTATTGGGCGTAAAGGGTGCGTAGATGGTACGATAAGTTATCAGTGGCAAATCGGGGCTCAACCCCGCGGAAGTTGGTA
+
CCCCCGGGGGGGGGGGGGGGGGGGGGGGGGGGGGGGGGGGGGGGGGDGGGGGGGGGGGGGGGGGGGGGGGGFGGGGGGGGGGGGGGGGGGGGGGGGGGGGGGGGGGGGGGGGGGGGGGGGGGGGGGGGGGGGGGGGGGGGGGGGGGGGGGGGGGGDGGGGGGGFGGGGGGGGFFFGGGGGGGGGGGGGGGGGGGGFCGFGFGGGGGG@E78CGGFCGGGGDGFGFGG+9=5BEEE8FFG8=EGCEG=FGCGG7ECDC3:CCF=FCCCDGDCFC7*AD>CDDFFGG4C)4DB9))87**9>4
@M03506:14:000000000-AKVR1:1:1101:5859:5629 1:N:0:49
ATGAACTCCTACGGGAGGCAGCAGTGGGGAATCTTGGACAATGGGGGAAACCCTGATCCAGCCATGCCGCGTGAGTGATGAAGGCCCTAGGGTTGTAAAACTCTTTCGGCGGGGACGATAATGACGGTACCCGCAGAAGAAGCTCCGGCTAACTTCGTGCCAGCAGCCGCGGTAATACGAAGGGGGCTAGCGTTGTTCGGAATTACTGGGCGTAAAGCGCGCGCAGGCGGTCCTTCAAGTCAGGGGTGAAAGCCCAGGGCTCAACCCTGGAATGGCCTTTGAGACTAGAGGACTTGGGTAC
+
CCCCCGGGGGGGGGGGGGGGGGGGGGGGGGGGGGGG@FFGGGGFGGGEFGGGGGGGGGGGGGGGGGGGGGGGGGGGGGGGGGGGGGGGGGGGGGGGGGGGGGGGGGGGGGGGGGGGGEFGGGGGGGGEGGFGGGGGGGGGGGGGGGGGGGGGGGGGGG@GGGGGGGFGGGGGGGGGGGGGFGGGGGGGGGGGGGGGGGGGGEGGGC?CGFF5:8C@FGEGGDEG>CGGGDGGDFGGDFFGCCFG5CEDFG9CFFFGGFGGFG49ECEFG<=4>D4CF6CCGF>=9?*))2>(76@FF)84)
@M03506:14:000000000-AKVR1:1:1101:21192:5635 1:N:0:49
ATGAACTCCTACGGGAGGCAGCAGTGGGGAATCTTGCACAATGGGGGAAACCCTGATGCAGCGACGCCGCGTGGGTGATGAAGCTCTTCGGAGTGTAAAGCCCTTTCGGCAGGGAAGAACCAAGACGGTACCTGCAAAAGAAGCCCCGGCTAACTACGTGCCAGCAGCCGCGGTAATACGTAGGGGGCTAGCGTTGTTCGGAATTACTGGGCGTAAAGAGCGCGTAGGCGGTGCGGTGTGTTTGGTGTGAAATCTCCCGGCTCAACCGGGAGGGGCCATCGAAAACTGCCGTGCTAGAGTG
+
CCCCCGGGGGGGGGGGGGGGGGGGGGGGGGGGGGGGGGGGGGGGGGGGGGGGGGGGGGGGGGGGGGGGGGGGGGGGGGGGGGGGGGGGGGGGGGGGGGGGGDGGGGGGGGGGGGGCGGGGGGGGGGGGGGGGFFF8<CFGGGGGEGCGEGGGGGF9AEFC>FGFGGGGGGGGGFGDFCCFCFFGG7FGGFGGGC*CGGGGCDEGGFAFGGCFE?5*/C9CFGGGEGE*<EEEGDEE*8>;:C*:CCEGGFC<CEDGG?7C=:D?69:CCC5BG3DED@GGG@?55F*97433>>568F4/0
@M03506:14:000000000-AKVR1:1:1101:7538:5650 1:N:0:49
ATGAACTCCTACGGGAGGCAGCAGTGGGGAATCTTGCACAATGGGCGAAAGCCTGATGCAGCGACGCCGCGTGGGGGATGAAGCTTCTCGGAGTGTAAACCCCTTTCGACCCGGACGAATACCTCGCAAGAGGGGTGACGGTACGGGTATAAGAAGCCCCGGCTAACTACGTGCCAGCAGCCGCGGTAAGACGTAGGGGGCCAGCGTTGTTCGGAATTACTGGGTGTAAAGGGTTCGTAGGCGGTGTGGCAAGTCGGGAGTGAAATCTCTGGGCTCAACTCAGAGAATGCTTCCGAAACTG
+
CCCCCGGGGGGGGGGGGGGGGGGGGGGGGGGGGGGGGGGGGGGGGGGGGGGFGGGCGGGGGGGGGGGGGGGEECGGGGDGGGGGGGGGGGGGGFGGGGGGFECGGGGGGGGGGGGGGGGGGGGFAFEE7C<CFGGGGGGGGGGGGGGGEGGGGCFGGGGG@:C@FFGEGGGGF>FGGGGGGGGDGGGGGGGGEEGGGGCEEGGGGG:CEEGGEGEEGGFGGGEC*1:ECFFC5:F5EGFGGGGGGGGDGFC?CFGGG>DD56:<9CC*<779FC5:0/*::*6+?>*/:7628))77>5=?
@M03506:14:000000000-AKVR1:1:1101:11558:5654 1:N:0:49
ATGAACTCCTACGGGAGGCAGCAGTCGAGAATTTTTCACAATGGGCGCAAGCCTGATGGAGCGACGCCGCGTGGGGGATGAATGGCTTCGGCCCGTAAACCCCTGTCATTTGCGAACAAATTGGTTTAGTTAATAGTTGGACCATTGATAGTAGCGAAAGAGGAAGGGACGGCTAACTCTGTGCCAGCAGCCGCGGTAATACAGAGGTCCCGAGCGTTGTTCGGATTCACTGGGCGTAAAGGGTGCGTAGGTGGCAGGGTAAGTCGGATGTGAAATCTCCGAGCTCAACTCGGAAACTGCA
+
CCCCCGGGGGGGGGGGGGGGGGGGGGGGGGDGGGGGGGGGGGGGGGGGGGGGGGGGGGGGGGGGGGGGGGGGGGGGGEGGGFGGGGGGGGGGGGGGGGGGGGGGGGGGGGGGGGGGGGEEGGGGGGGGGGGGGGGGGGGG8FFGGGFFGGGGGGGGGGGGFGGFGGGGGGGGGGGGGGGGGGGGGGEFGFFGGGGGGGGGGGGGGGGGGFCEGGEGC*::FGGEE8EGGGCC@CDEGGGF7C50:CEGCECA6EFGGEGGFCFFFDCDCCFF7C7+:8:C7B:**09/:7?<@75>FFF=/
@M03506:14:000000000-AKVR1:1:1101:7497:5666 1:N:0:49
ATGAACTCCTACGGGAGGCAGCAGTGGGGAATCTTGCGCAATGCGCGAAAGCGTGACGCAGCAACGCCGCGTGAGTGAAGAAGGCCTTCGGGTTGTAAAGCTCTTTCAGTTGGGACGAAGTGCGGGCGGTGAATAGCCGTTCCGCATGACGGTACCTTCACAAGAAGCCCCGGCTAACTACGTGCCAGCAGCCGCGGTAATACGTAGGGGGCAAGCGTTGTCCGGAATCATTGGGCGTAAAGAGCGCGTAGGCGGCCCTGTAAGTCCGCTGTGAAAGTCAAGGGCTCAACCCTTGAATGCC
+
CCCCCGGGGGGGGGGGGGGGGGGGGGGGGDGGGGGGGGGGGGGGGGGGGGGGGGGGGGGGGGGGGGGGGGGGGGGGGGGGGGGGGGGGGGGGGGGGGGGGGGGGGGGGGGGGGGGGGGGGGGGGDGGGGGGGGGGGGGGGGGFEGDGCGGGGGGGGGGGFGGGGGGGGGGGGGG>EFFFGFGGGGGGFCFGGGGGDEEEGGGGGC6AEGGEGGFCGGGGGGG78:EGGG?CC+<@EE:<8F97:?EGDGDGGGC*9?<*/302+<70/>3EEC77+;6:?74?5:5CF<7F<>?FFF?*=6
@M03506:14:000000000-AKVR1:1:1101:9261:5684 1:N:0:49
ATGAACTCCTACGGGAGGCAGCAGTCGAGAATCTTCCGCAATGGACGAAAGTCTGACGGAGCGACATTTCGTGAAGGATGAAGCCCTTCGGGGTGTAAACTTCTTTTATCTGGGAGCAACTTAATGAGAGTACCAGATGAATAAGGGGATCCTAATTCTGTGCCAGCAGGAGCGGTAATACAGAATCCCCGAGCGTTACCCGGATTTATTGGGCGTAAAGAGTCTGTAGGTGGTAGAGTAAGTTGTAAATTAAACTTCATCGGCTTAACCTTTGAACTGTTTACAATACTGCTCTGCTAAG
+
CCCCCG<CEDDGGGGGGGGGGGFGFFFGGDFFDFGGFEDEGEGGGGECBCFGFGGFGEEEF7FCGECAFGFFGFCFGG9FGGGGFGGDGG@GDGGGGGGFFFFDFGGGGGGEFFCFGFFCDEC9?ECGDGGGE9EE,EFGCE<?FGGGE@FDBCCFFGGGAG9=FD7=D@<FGGDGGGCGGGGGGGGFFFG*>CCFGGGG7:C:E8>@FF9B**33=CGDFFFFFFEFGCCF*CFGFGDF7CFFCGGFCFE:0:CCC*2:CCDECGGFC7?FC7C9<7=>76=?C*:8477<=*94=F?B0
@M03506:14:000000000-AKVR1:1:1101:13001:5702 1:N:0:49
ATGCACTCCTACGGGAGGCAGCAGTGGGGAATCTTGCACAATGGGCGAAAGCCTGATGCAGCGACGCCGCGTGGGGGATGAAGCTTTTCGGAGTGTAAACCCCTTTCGACCCGGACGAATGCCCCGCAAGGGGACTGACGGTACGGGTATAAGAAGCCCCGGCTAACTACGTGCCAGCAGCCGCGGTAAGACGTAGGGGGCCAGCGTTGCTCGGAATTACTGGGTGTAAAGGGTTCGTAGGCGGGGTGGCAAGGCGGGAGTGAAATCTATGGGATCAACCCCGAGGCTGCGTTCGAAACTT
+
CCCCCGGGGGFGEGGEEGGEBFCEFGGGGGGGGGGFGGGGGGGDFGGGGDGGGGGGGGGGGGGGGDGGGGGGGEGGGGEGGFGGGGGGGGGGGGGGGGGGFGGGGGGGGGGGGGGGGGGGGGGGFGDEGGGGGGGGGGGGGGGGGGGGGGDGGGGGGGGGGGGDCGGGGFGGCFGGGG7CFGGGGEGGGCFDEFFFGGGGDGEFCG8CEC+<CEEGFFGGGEGG85?CE:CFC6E5EE*8:+:E*1*9?C=9>*/>E<195CFCE7+0+:?)2**279597.0*:5C545)-)00)8>)8*
@M03506:14:000000000-AKVR1:1:1101:16743:5753 1:N:0:49
ATGAACTCCTACGGGAGGCAGCAGTCGGGAATTTTGGGCAATGGGCGAAAGCCTGACCCAGCAACGCCGCGTGAAGGATGAAATCCCTCGGGATGTAAACTTCGCAAGAACGGGAAGAATAAGTAGGGGATAATAACCCCTATGATGACGGTACCGTTTGTAAGCTCCGGCTAACTCCGTGCCAGCAGCCGCGGTAATACGGGGGGAGCAAGCGTTGTTCGGATTTACTGGGCGTAAAGGGCGCGTAGGCGGCCAGCGCAAGTCAGTTGTGAAATCTCCGGGCTTACCTCGGAAAGGTCAA
+
CCCCCGGGGGGGGGGGGGGGGGGGGGGGGGGGGGGGGGGGGGGGGGGGGGGGGGGGGGGGGGGGGGGGGGGGGCFGGGGGGGGGGGGGGGGGGGGGGGGGGGGGGGGGGGGGGGG@GFCGGGFGGFFGGGGGGGGGGGGGGGGGGGGFGGDFFGGGGDGGGFAFFGGGGCEGGGGGGGGGF<FGGG?EGFGGGGGGGGFGGGGGGGGGGFCGEC?8CGGGGGEG>FGGC?C>5C:E*;FGECGDEGEGGGGGGG5CCBDD5*230*3:E**0*:CC>6:CD>B>C?6/)2>6;>E@F*/6*
@M03506:14:000000000-AKVR1:1:1101:15158:5784 1:N:0:49
ATGAACTCCTACGGGAGGCAGCAGTGGGGAATATTGCGCAATGGCCGCAAGGCTGACGCAGCGACGCCGCGTGTGGGATGAAGGCCTTCGGGTTGTAAACCACTGTCGGGGGGGGCGAATACCTGGCTTCGAATAGGAGACCAGGGGTGACGGTACCTCCAAAGGAAGCACCGGCTAACTCCGTGCCAGCAGCCGCGGTAATACGGAGGGTGCAAGCGTTGTCCGGAATCACTGGGCGTAAAGGGCGCGTAGGCGGCTACGTAAGTCACTTGTGAAATCCCGGGGCTCAACTCCGGGGCCG
+
CCCCCGGGGGGGGGGGGGGGGGGGGGGGGGGGGGGGGGGGGGGGGGGGGGGGGGGGGGGGGGGGGGGGGGGGGGGGGGGGGGGGGGGGGGGGGGGGGGGGGFGGGGGGGGGGGGGGGGGGGGGGGGGGGGGGGGGGGGGGGGGGGGGGGGGGGGGGGGFGGGGGGGGGGGGGGGGGGGGGGGGGGGGGGGGGGGGGGGGGGGFGGGGGGGEGGGGGFGGGGGGGGGGGGGGGGGGGFGDEGC?F:EGGGGGGGGGGG>DGGG7EC7<CGDFFGFF?DFF4CD)7C>DFBFFFFF)57B>B)
@M03506:14:000000000-AKVR1:1:1101:23965:5786 1:N:0:49
ATGAAGGCAGCAGTGGGGAATCTTGCACAATGGGCGAAAGCCTGATGCGGCGACGCCGCGTGGGGGATGAAGCATTTCGGTGTGTAAACCCCTTTCGATCCGGACGAAACCCCGCAAGGGATTGACGGTACGGATATAAGAAGCCCCGGCTAACTACGTGCCAGCAGCCGCGGTAAGACGTAGGGGGCCAGCGTTGTTCGGAATTACTGGGTGTAAATGGTTCGTAGGCGGTGCGGCAAGTCGGGAGTGAAATCTCTGGGCTTAACCCAGAGGCTGCTTCCGCAACTGCTGTTCTTGAGTT
+
CCCCCGFFGCFGFGGGGGGEGGGF<FFEFFFF8CFC7CFGGGG8CFAF:FGCFGGFGFGDGGGGCGEGFBE?FFGGGGE@FFGCFCC5EECFGGGGEEECFFC=F@CCBFDEGGGC:<E7FDC,8E:*@@F:::F:FFG<,<<FFGGGGGG@,?FFGEG+=FFGGGDGG@FE>ECEDCF8FGCG>**?CGGDECG5CFF*8ACGGGCFGG8CEE77++32CFCEG6CC6**:EG88C1980A*>C/:78<+CFGCFF645=7D?::2>5**)*1>>C<DGF3.:E5C)5:F./*=B@46*/
@M03506:14:000000000-AKVR1:1:1101:20432:5787 1:N:0:49
ATGAACTCCTACGGGAGGCAGCAGTGGGGAATTTTGCGCAATGGGGGAAACCCTGACGCAGCAACGCCGCGTGGAGGATGAAGTCCCTTGGGACGTAAACTCCTTTCGATCGGGACGAAAAAAATGACGGTACCGGAAGAAGAAGCCCCGGCTAACTTCGTGCCAGCAGCCGCGGTAATACGAGGGGGGCGAGCGTTGTTCGGAATGATTGGGCGTAAAGGGCGCGTAGGCGGTGCGGTAAGTCACCTGTGAAACCTCTGGGCTTAACCCAGAGCCTGCAGGCGAAACTGCCGGGCTGGAG
+
CCCCCGGGGGGGGGGGGGGGGGGGGGGGGGGGGGGGGGGGGGGGGGGGGGGGGGGGGGGGGGGGGGGGGGGGGGGGGGGGGGGGGGGGGGGGGGGGGGGGGGGGGGGDGFGGGGG@FGGGGGGGGGGGGGGGGGGGGEGGGGGGGG<FEGGGGGGGGGGGFEGGGGFGGFGGGGG@F7<<F@*AE*:8ECE?CC??;EECFEG>CE+<+0<CFGG5?=CCFEDGEE>=8CGGG==EG598CEC++<?FFGGF>E9CG?DGGGG6CF77+>=FFG*:DFGGG@>5*753):=1)3)7..))0
@M03506:14:000000000-AKVR1:1:1101:11828:5808 1:N:0:49
ATGAACTCCTACGGGAGGCAGCAGTGGGGAATCTTGCGCAAATGCGGGAAACCGTGACGCAGCGACGCCGCGTGGGGGAAGAAGGCCTTCGGGTTGTAAACCTCTTTCAGGAGGGACGAAGCTACTCGGGTTAATAGCCCAGAGGGTGACGGTACCTTCAGAAGAAGCCCCGGCTAACTACGTGCCAGCAGCCGCGGTAATACGTAGGGGGCAAGCGTTGTCCGGATTTATTGGGCGTAAAGAGCGTGTAGGCGGCTTGGTAGGTCTGCTGTGAAAACTCGAGGCTCAACCTCGAGCTGTC
+
CCCCCGGGGGGGGGGGGGGGGGGGGGGGGGGGGGGGGGGGGGGGGGGGGGGGGGGGGGGGGGGGGGGGGGGGGGGGGGGGGGGGGGGGGGGGGGGGGGGGGGGGGGGGGGGGGGGGGGGGGGGGGGGGGGGGFGGGGGFFCCCGGGGGGGGGGGGGGGGGGGGFGGGGGGGGGGGGGGGGGGGGGFGGGGGGGGGGGGCEGGGGC9FGGGGGGFEFGGGGCFCE>A**+<9EGGGFGGGGGGGFFGGG=EGGGGGDGBDGGGF5ACFG7*0=C>F708C>DF:E5;<6>*8:FFE@D3)/*
@M03506:14:000000000-AKVR1:1:1101:21637:5844 1:N:0:49
ATGAACTCCTACGGGAGGCAGCAGTGGGGAATATTGCACAATGGGCGAAAGCCTGATGCAGCGACGCCGCGTGGGGGATGAAGCTTCTCGGAGTGTAAACCCCTTTCGATCCGGACGAATGCCCGCAAGGGAGTGACGGTACGGATATAAGAAGCCCCGGCTAACTACGTGCCAGCAGCCGCGGTAAGACGGAGGGGGCCAGCGTTGTCCGGAATTACTGGGTGTAAAGGGTTCGTAGGCGGTGCGTCAAGTCGGGCGTGAAATCTCTGGGCTCAACCCAGAGGCTGCTTCCGAAACTGCT
+
CCCCCGGFFFGGGGGEGGGGGGGGGGGGGGGGFGGGGGGFFGGGGGEEGGGGGGGGGGEGCGGDCEEGGGGGGGGDEFCGGGDGGGGGGGCGGGGGGGGGFGGGAFGGGGGGGGDGGGFGGGGFDG>FEC+3FFF,,:FG:BFGCFEGGCFGGGGGFGEEG7CGCFFGDEGGGGGGGCFFCFGEGC5FFFG5*88CCEGG88>CE8>E+<?ECC8<CFFCCF8C?F?ECC**::=EFFDFGGCEGG*95=6<FEEC57)9=*2<?D?FC6*59CFGGF3>FF@*:)9<>D=>35335=?6*
@M03506:14:000000000-AKVR1:1:1101:13018:5908 1:N:0:49
ATGAACTCCTACGGGAGGCAGCAGTGGGGAATCTTGCGCAATGCGCGAAAGCGTGACGCAGCAACGCCGCGTGGGGGAAGAAGGCCTTCGGGTTGTAAACCCCTTTCAGGAGGGACGAAGCCCGGACGGTTAATAGCCGATCCGGGTGACGGTACCTCCAGAAGAAGCCCCGGCTAACTACGTGCCAGCAGCCGCGGTAATACGTAGGGGGCAAGCGTTGTCCGGAATCATTGGGCGTAAAGAGCGTGTAGGCGGTCCGGTAAGTCGGCTGTGAAAGTCCAGGGCTCAACCCTGGGATGCC
+
CCCCCGGGGGGGGGGGGGGGGGGGGGGGGGGGGGGGGGGGGGGGGGGGGGGGGGGGGGGGGGGGGGGGGGGGGGGGGGGGGGGGGGGGGGGGGGGGGGGGGGGGGGGGGGGGGGGGGGGGGGGGGGGGGGDGGGGGGGGGGGGGGGGGGGGGGGGGGGGGGGGGFGGGGGGGGGGGGGGGGGGFGGGGGGGGGGGGGECGGGGGGGGGGG*CEGGGGGGGGGGGGECCFFGGGGDFE:9ECECGGG=DCFGGGGGGGFGD=EDG+:EGEFEFFC:CGFGGF@FGGFDF?G>FFFF))<DF?
@M03506:14:000000000-AKVR1:1:1101:4291:5928 1:N:0:49
ATGAACTCCTACGGGAGGCAGCAGTGGGGAATGTTGCGCAATGGGCGAAAGCTTGACGCAGCAACGCCGCGTAAGTGATGAAGGCCTTCGGGTCGTAAAGCTCTGTCGGGAGGAACGAATGCTCCTGAGGTTAACAGCCTCGGGAGGTGACGGTACCTTCAAAGGAAGCACCGGCTAACTCTGTGCCAGCAGCCGCGGTAATACAGAGGGTGCAAGCGTTGTTCGGAATCATTGGGCGTAAAGGGCGTGTAGGCGGTCTGTTAAGTCATGTGTGAAATCCCTCGGCTCAACCGGGGAAGGA
+
CCCCCGGGGGGGGGGGCGEGGGGGFGGCFCFFFFG<EGGEEFGFFDEEGGGGGGGGGEGGGDGGGGGGFGGGGGGGGE9FGDFGGFGGGGGGGFGDFGGGGGFGCFFDFGGGGEGGGGG?8FF=DEEFGGGDFFFFGGGDGGGGECFECFGGGGGGGGCFGGFEGGGFGGFGGGDEF:CFGGFGGF:EFF<CF<*<8E:ECGFF7CCGG51*8C+<CE;**;CFEC>=CFDF7C?E=G>=CCFGGGEDE5:<:<CGEE5C?ECCECCFG7CF>FD?FBC6*9)*/5*).9537DBBD3)))
@M03506:14:000000000-AKVR1:1:1101:24899:5948 1:N:0:49
ATGAACTCCTACGGGAGGCAGCAGTGGGGAATCTTGCACAATGGGGGCAACCCTGATGCAGCGACGCCGCGTGAGCGATGAAGCCCTTCGGGGTGTAAAGCTCTTTCGGCAGGGAAGATTATGACGGTACCTGCAGAAGCAGCTGCGGCTAACTACGTGCCAGCAGCCGCGGTAATACGTAGGCAGCAAGCGTTGTTCGGAGTTACTGGGCGTAAAGGGTGTGTAGGCGGTCCTCTAAGTTTGGTGTGAAATCTCCCGGCTTAACCGGGAGGGGGCGCCGAAAACTGGGGGGCTAGGGGAC
+
CCCCCGGGGFGGGGGGGGGGGGGGGGGGGGGGFGGGGGGGGGGGGGGGGGGGGGGGGGGGGGGGGGGGGGGGGGGGGGGGGGGGGGGGGGGGGEFFFGFFGFGGGGGGGGGGGGEFGGGGGGGGGGGGGGGGGGGGGGGGGGGGGGEGGGGGGGFGGGGEFFGGGGGGGGEGGGGGGGGFGGGGGGGF7<<FCB8;C7CECECFE7+AGDC>::>EEGG*;:CFGGEGGDGEE7@FEGGG7EGEFC7CFF:9CCCFG@GGGGGGDG=CECCEG3):C>D<7;5CC6?@?CE>@37@)0)0)
@M03506:14:000000000-AKVR1:1:1101:14394:5974 1:N:0:49
ATGAACTCCTACGGGAGGCAGCAGTTAGGAATCTTGGACAATGGGCGCAAGCCTGATCCAGCCATGCCGCGTGAGTGATGAAGGCCTTAGGGTTGTAAAGCTCTTTCAGCGGGGAAGATAATGACGGTACCCGCAGAAGAAGCCCCGGCTAACTTCGTGCCAGCAACCGCGGTAATACGAAGGGGGCTAGCGTTGCTCGGAATCACTGGGCGTAAAGCGCACGTAGGCGGCTTTTTAAGTCAGGGGTGAAATCCTGGAGCTCAACTCCAGAACTGCCTTTGATACTGGGAAGCTCGAGTCC
+
CCCCCGGGGGGGGEGGGGGEEGGGGGGGGFAFGGGCFEFGGGGGGFEGGGGGGGGGFGGGGGGGGGGGGGGGG7FFGGGGFGGGGGGFGGGGGGGGGGGGGGGGGGGGGFGGGGGGGGGGGGGGGGGEFGAGGGGGGGGGGGGGGGGGGGGGGGGGGGGGGGGGFGFGGEGGGGGGCFGFGGGGGEEEFGGGCGGGGGGGGGGGGGGFGFGGGCECGGGGGGGGGGGG5CGDECCFC8:EFEGF=CEGGF??F?FFDFGGCFGC?:96CF7?DC4E:FFFC/@CCFC?:C42@6F3)8@>6
@M03506:14:000000000-AKVR1:1:1101:5594:6001 1:N:0:49
ATGAACTCCTACGGGAGGCAGCAGTGGGGAATCTTGCGCAATGGGCGAAAGCCTGACGCAGCGACGCCGCGTGGGGGACGAAGGCCCTCGGGTTGTAAACCCCTTTCGGCAGGGACGAAGCGATCGTGACGGTACCTGCAGAAGAAGCCTCGGCTAACTACGTGCCAGCAGCCGCGGTAAGACGTAGGAGGCGAGCGTTGTCCGGATTCATTGGGCGTAAAGAGCACGCAGGCGGTTTGGCAAGTCGGATGTGAAAACCCGGAGCCCAACTCCGGGCGTGCCTCCGATACTGCCCGACTAG
+
CCCCCGGGGGGGGGGGGGGGGGGGGGGGGGGGGGGGGGGGGGGGGGGECFGGGGGGGGGGGGGGGGGGGGGGGGGGGGGGGGGGGGGFGGGGGGGGGGGGFGGGGGGEGGGGGGGGGGGGGGGFGGGGGGGGGGGGGGGGGFFGGGGGG?FGEGGGGGGGGGGGGGGGGGGGGGGGEGGGGGGE/CEGFCGDGGGGG:ECCFFGGG5;CFGC:FFGEGGGGGGG*CEGDGGGECD8CEGGGGGF+<:D5*/2>FGCF@G:*=/:=*:CCG*76755))1>D)9?C@<37<?AF5<DEF3;)
@M03506:14:000000000-AKVR1:1:1101:11451:6002 1:N:0:49
ATGAACTCCTACGGGAGACAGCAGTGGGGAATTTTGCGCAATGGGGGAAACCCTGACGCAGCAACGCCGCGTGGAGGATGAAGCTCCTTGGAGTGTAAACTCCTTTCGACCGGGACGATAATGACGGTACCGGTGGAAGAAGCACCGGCTAACTCTGTGCCAGCAGCCGCGGTAATACAGAGGGTGCGAGCGTTGTTCGGAATTATTGGGCGTAAAGGGCGCGTAGGCGGTGTTGTAAGTCACCTGTGAAACCTCTGGGCTTAACTCAGAGCCTGCAGGCGAAACTGCAATGCTGGAGGGG
+
CCCCCGGGGGGGGGGGGGGGGGGGGGGGGGGGGGGGGGGGEGGGGGGGGGGGGGGGGGGGGGGGGGGGGGGGGGGGGGGGGGGGGGGGGGGGGGGGGGGGGGGGGGGGGGGGGGFGGGGGGGGGGGGGGGGGGFGGGGGGGGGGGGGGGGCGGGGGGGGGGGGGGGGGGGGGGGGGGGGGFGGGGGGGGGGGEEGGGGGGEEEGGGGGGGGGGGEGGGGGGGGEGGGGGG=CCCFGGGGGGGGFGGGGGGFGG6FGGFGF6C<FCFEGFGFFCCGGGFGGGFFCEFGFFGB??F?:8@EB)
@M03506:14:000000000-AKVR1:1:1101:5273:6006 1:N:0:49
ATGAACTCCTACGGGAGGCAGCAGTAACGAATATTCCGCAATGCGCGAAAGCGTGACGGAGCAATGCCGCGTGCAGGATGAAGCGGTTTCGCCGTGTAAACTGCTGTCAGGGGCTACTAACTATGAAGAGCCCCAGAGGAAGGACCGGCTAATCTCGTGCCAGCAGCCGCGGTAATACGAGAGGTCCAAGCGTTAGTCGGAATCACTGGGCTTAAAGGGTGCGTAGGCGGGCTTGTAAGTGTTCTGTGAAATCCCATGGCTCAACCAAGGAATTGCAGGGCATACTGCGAGTCTTGAGGAA
+
CCCCCGGGGGGGGGGGGGGGGGGGGGGGGGGGGGGGGGGGGGGGGGGGGGGGGGGGGGGGGGGGGGGGGGGGDGGGGGGGGGGGGGGGGFGGGGGGGGGGGGGFGGGGGGGGGGGGGDFGGGGGGGGFFGGGGGGGGGFGGGGGGGGGG7FGGGGGGFCEGGGGGGGGGGGGECGDGGGCFEGGECFGGGGGBF7:FGE58EGBFGGGGGGGFFFFGC=;8CGG>8EGGCGGC5EC+<CGGCFGEGFC0<CC7CGCFFFG7CCFGGG*197@FDFGGFGD377CC4C?:C3(76@F??F).
@M03506:14:000000000-AKVR1:1:1101:12665:6008 1:N:0:49
ATGAACTCCTACGGGAGGCAGCAGTGGAATTGTTCGCAATGGGCGCAAGCCTGACGACGCAACGCCGCGTGGAGGATGAAGACCTTCGGGTCGTAAACTCCTTTCGATCGAGACGAACGGCTTCCGGGTGAATAATCCGGAAGAGTGACGGTACCGAGAGAAGAAGCCCCGGCTAACTCCGTGCCAGCAGCCGCGGTAATACGGGGGGGGCAAGCGTTGTTCGGAATTACTGGGCGTAAAGGGCTCGTTGGCGTCCAACTAAGTCAGACGTGCAATCCCTCGGCTTAACTGGGGAACTGTG
+
CCCCC<EAFFGEGECECGDGGGEGGGGDGGGGGGGGGGGDFGGGDEC76CF@FG<FGE@FDGGFEGGGGEGGGGGGGGFGGFGGFDFGEGFG>FFGG9FDEGFGGGD<EGD@8FE7FFGGC=FCGGGEGDFFGGGGF=FGEGDGCGFCF:FG<CFE*F*<=F<2C,>,<:F@EEGFGGG@GGGD*>C887F>E*?C?>EECFGDG>8CEG*:**;CEC=EC9?EEGGG@F7++:*2:ED5CC5C6CC1*7=C)**)*/99++7<+*3*+9:>*9CC94229))*/.*06**5))).)06*/
@M03506:14:000000000-AKVR1:1:1101:21220:6017 1:N:0:49
ATGAACTCCTACGGGAGGCAGCAGTGGGGTATTTTGCGCAATGGGGGAAACCCTGACGCAGCAACGCCGCGTGGAGGATGAAGTCCCTTGGGATGTAAACTCCTTTCGATCGGGACGATTATGACGGTACCGGAAGAAGAAGCACCGGCCAACTCCGTGCCAGCAGCCGCGGTAATAGAGAGGGTGCAAGCGTGGTTCGGCATTATTGGGTGTGAAGGGTGCGTAGGCGGTGCGGTAAGGCTGTAGTGAAATCTCTGGGCTTCTCTCAGAGCCGGCGATAGAAACGGCGGTTCCTGAGTGG
+
C@CCCAGGEGGG7@FCCBCCF7CFEEGDFF;EC@E<A@F:@6FG@@:66CEGCECEE7FCGG<CEEEGCF@74=84C7?B=EG?E?=?BF<,,E=?<CEGCF=E,AF:+@B:+F:>===<F9FGGC@F7+BFGGDF<C@CFFCFCF@:F*>,1,>,>FF@*,2*6<F:FCCC***,<,7?@:1*=<F+2?FF**//1</?*1/<?@F7<C/8:*++<<5*;CCE8?8GGGD>=C**/*2+*3:EC?+0+++2:+<7C?F**/*+3C9C9097*79*))1959*<F)*0(/0())/9*78?5
@M03506:14:000000000-AKVR1:1:1101:18855:6020 1:N:0:49
ATGAACTCCTACGGGAGGCAGCAGTGGGGAATTTTGCGCAATGGGGGAGACCCTGACGCAGCAACGCCGCGTGGAGGATGAAGTCCCTTGGGACGTAAACTCCTTTCGACCCGGACGATAATGACGGTACGGGTGGAAGAAGCCCCGGCTAACTTCGTGCCAGCAGCCGCGGTAATACGAGGGGGGCAAGCGTTGTTCGGAATTATTGGGCGTAAAGGGCGCGTAGGCGGTTCGGTAAGTCACCTGTGAAATCCCCAAGCTCAACTTGGGGCCTGCAGGCGAAACTTCCTTGCTGGAGTCT
+
<CCC<FGGGGGGGGGCFGGGGGG8FGGGGDCFGGG9FFGDGG@ECGG@FCFGGGFEFGG@FFFCFDGGDGGGEGDGCFGFFAFFGGGGGGGGGFGGG,DFGFGGGGGGGGGGGGDGGGGEEGGGGGGGGGG7FGGG@FG:FFFGGGGGGGEGGGFGGE:FGDFGFGGGGGCGEFGGFGGFEDCDGGGGGDCGGGGGFGGCC8CF7CF7CFGGG*;8+<CCEC5EE5EFGCG*;=C5:=CFG?FGFCG<+0<?:+<CEEGGC?4A?CFG6*2./957*095)))/:6*15**)96=6)0/)/
@M03506:14:000000000-AKVR1:1:1101:10909:6043 1:N:0:49
ATGAACTCCTACGGGAGGCAGCAGTGGGGAATTTTGCGCAATGGGGGAAACCCTGACGCAGCAACGCCGCGTGGAGGATGAAGCCCCTTGGGGTGTAAACTCCTTTCGACCAAGACGATAATGACGGTACTGGTGGAAGAAGCACCGGCTAACTCTGTGCCAGCAGCCGCGGTAATACAGAGGGTGCAAGCGTTGTTCGGCATTATTGGGCGTAAAGGGCGCGTAGGCGGCGCCACAAGTCACCTGAGAAATCCCCGGGCTTAACTCGGAGCCTGCAGGCGAAACTGTGGTGCTGGAGTAG
+
CCCCCGGGGGGFGGGGGGGGGGCFGFGFGGGFGGGGGG@BFGCGGGGGEGGGGGGGCCFCGE8CFGG@FCCCEG=FFGGGGGGGFFEFFGGGGFGFFFFGAEFEGDF>7EGFGFFFFC>FF9FFGGGGF:FGGGGGFGEFFEFGFGGGGFGGG?FFGGCDGGGGGGFFGCCCFEGGFGGGGEFFFGGE@AFE*<BCCEGG*:8CFFGGFFDE8>CFFEEGDGG*?ECGE>=>?EEGC8F3+C7<?C*79C+CG+A7E@D5=77CF7:C*9E:*2*19/*7DD)757>*6>:-9*94)<??*
@M03506:14:000000000-AKVR1:1:1101:22724:6067 1:N:0:49
ATGAACTCCTACGGGAGGCAGCAGTGGGGAATTTTGCGCAATGGGGGAAACCCTGACGCAGCAACGCCGCGTGGAGGATGAAGTGCCTTGGGACGTAAACTCCTTTCGACCCGGACGATAATGACGGTACGGGTGGAAGAAGCCCCGGCTAACTTCGTGCCAGCAGCCGCGGTAAGACGAGGGGGGCAAGCGTTGTTCGGAATTATTGGGCGTAAAGGGCGCGTAGGCTGTGCGGCAAGTCACCTGTGAAATCTCCGGGCTTAACTCGGAGCCTGCAGGCGACACTGCCGGGCTTGAGTGG
+
@CCCCC-C@@AF@C:C:FE;@@EDGG<FF@@C<EECFB@+:,<EA7:+@CFEGE<CF,@@+@@86CF+6+FFEG7FFC@FD<<F,B<E<,EFDFG==BB<FFFE9?8?+CFEFEGGGCEFG9@,C><F@FGGEEGEE9FGC7>,@7FCF:F,<,,<*=*<F97::,,<**==<*1,7,4C@**:85***;***2:E*AEE;8E++:C7+/C***21<7*;**:8CE*++2*<CE:*229CE9?+0<+*3:0?7E7C855D55*+<7CC55C@G09*7)9))))*/79*4))()0)<7)9B>
@M03506:14:000000000-AKVR1:1:1101:20955:6092 1:N:0:49
ATGAACTCCTACGGGAGGCAGCAGTGGGGAATCTTGCACAATGGGCGAAAGCCTGATGCAGCGACGCCGCGTGGGGGATGAAGCTTTTCGGAGTGTAAACCCCTTTCGACCCGGACGAATGCCTCGCAAGAGGACTGACGGTACGGGTATAAGAAGCCCCGGCTAACTACGTGCCAGCAGCCGCGGTAAGAGGTAGGGGGCCAGCGTTGCTCGGAATTGCTGGGTGTCAAGGGTGCGCAGGCGGTGCGGCAGGTTGGGGGTGAAATCTCTGGGCTCACCCCTGAGGCTGCTTCTCACACCG
+
CCCCCGGGGGGGGGGGGGGGGGFGGGGGGGGGCFGGGCGGGGGGFGGDGDFGGGGGF6FFGGGEGGGGGGGGGGGGGGGGGGGGGGGGGEG:4CFE<FFCGCCDGGGEGC7:CFGGGGGGEGGGGGG<<FFGFGF@EEEE1>F:CEDGG7FG;FGGG<CE7<EGDGGG9FGF:BF:CF@+C<FGCGC8*<<+/+<<>>EGE/8CCECE>*+3:E8;;+0<<<+;;*C+++<@EG5*:*1C5CEC**19E5:*/:0>*.)1*:50+0+*+2:7**75***15)0*:)*.,7?)9****))))
@M03506:14:000000000-AKVR1:1:1101:12328:6094 1:N:0:49
ATGAACTCCTACGGGAGGCAGCAGTGGGGAATTTTTCGCAATGGGGGCAACCCTGACGAAGCAACGCCGCGTGGGTGATGAAGTATTTCGGTACGTAAAACCCTTTCGACGGGGACGAAACCGCAAGGTTGACGGTACCCGTAGAAAAAGCCCCGGCTAACTCCGTGCCAGCAGCCGCGGTAATACGGGGGGGGCAAGCGTTGTTCGGAATTACTGGGCGTAAAGGGCGCGTAGGCGGTGCGCTAAGTTGGATGTGAAAACTCTGGGCTTAACCCAGAGCCTGCATCCAAAACTGGCGAAC
+
CCCCCGGGGGGGGGGGGGGEGGGGGGGGGGGGGGGGGGGGGGGGGGGGGGGGGGGGGGG7FGGGGGGGGGGFGGGGG7FGEFFFFGGGGGGGGGGGGGGGFGGGGGGGGGGGGGGGDGGGGGGGE:FFGGGGGGGGGGGFFFFG7F@FGGGEFGGDEGGCDFGFEFGGGGGGGFGDGGGGECEG?CCEGGGGGGG>8FGGCEEGGGGEDCFFEGGGCGGG?C1:C@DGEDEC=CCFGE7*:=E*7*6D++<+077*<BF*7CFFG:FF=*<87:9EF)7CF?@=??CFBFF()9?4F@E3>
@M03506:14:000000000-AKVR1:1:1101:7678:6094 1:N:0:49
ATGAACTCCTACGGGAGGCAGCAGTGAGGAATTTTCGTCAATGGGGGCAACCCTGAACGAGCAACGCCGCGTGCAGGAAGAAGGTTTTCGGATCGTAAACTGCTTTTCTCTGGGACGAGAACGGACGGTACCAGAGGAATCAGCCCCGGCTAACTACGTGCCAGCAGCCGCGGTAATACGTAGGGGGCAAGCGTTGTCCGGATTTATTGGGCGTAAAGCGCGCGCAGGCGGTCTGCCAAGCTCGGAGTGACAGTTTCCGGCTTAACCGGAAAAGGTCTTCGAAAACTGGTGGACTTGTGAA
+
CCCCCGGFFGGGGGEG>GGGEGGGGGGG@EECEGGGGGGGGG9FFCCFFGDGCGGGGGGGGGGGG:EGEGDGGGGGGGGGFGGGFFGGGEGDEFGGGGGGGGGGGGGGDGGGFGGGGGGGGGD:@FCEFG:DCFGGFFGFGGFFGG7FFCEGBGGGCCFGFFCGGGFGEGDGEEECFGGGGFGC7FCE*FFGG;EGGCFEG>EG6<<A9:CEE*8?FFGEEGGGGGDEGGG8E*;FGGFG*<CGC5C9@FFGGFGFFBDD7CD+A>C):)57*9C9:92?<>)>E)9@270(0</7?*)0*
@M03506:14:000000000-AKVR1:1:1101:15642:6113 1:N:0:49
ATGAACTCCTACGGGAGGCAGCAGTAGGGAATCTTGCACAATGGGCGCAAGCCTGATGCAGCGATGCCGCGTGAGGGATGAAGGCCTTCGGGTTGTAAACCTCTTTCGACAGGGAAGAAGCCAGCCATCAAGTTGGTGACGGTACCTGTAGAAGAAGCCCCGGCTAACTACGTGCCAGCAGCCGCGGTAAAACGTAGGGGGCAAGCGTTGCCCGGATTCACTGGGCGTAAAGCGGGTGTAGGCGGTTCCTTAAGTCAGCGGTGACATCCTGCGGCTCCTCCGCGGAACTGCATCTGATACC
+
CCCCCGGEGCCE7FF7:FGGGDFGGG,C,CFFFGF@@EAF<A<FG8FC@@@FD@FFAFG,CEF7@FGFFECGGFGGGGGDFGAFCDGGFF7FFF:FGAEFFGGGGGFDD:BF7ECFFFCGFFEEFB?<A=<FFBE,FEFFGGC@C,<BF,CFDFBFFC8FCECFE73@FGFCCFFF,@*:>>FCFE7::FFGGC8,,==>*=C8CEE8CEDFGGC>CE?CF99C**?E?88:7EC5*:/+3<+2*2/9C7++*+2*+9*)*:)50:C=FG9FGD</9)**005E*.)))**5*6=F***7)
@M03506:14:000000000-AKVR1:1:1101:24892:6120 1:N:0:49
ATGAACTCCTACGGGAGGCAGCAGTGGGGAATTGTTCGCAATGGGCGCAAGCCTGACGACGCGACGCCGCGTGGAGGATGAAGACCTTCGGGTCGTAAACTCCTTTCGATCGAGACGAATGGCCTCCGGGTGAACAATCCGGAGGAGTGACGGTACCGAGAGAAGAAGCCCCGGCTAACTCCGTGCCAGCAGCCGCGGTAATACGGGGGGGGCAAGCGTTGTTCGGAATTACTGGGCGTAAAGGGCTCGTAGGTGGCCAACTAAGGCAGACGTGAAATCACTCGGCTTAACCGGTGAACTG
+
CCCCCGGGGGGGGGGGGGGGGGGGFGFGGGGGGGGGGGGGGGGGGGGGGEGGGGGGGGGGGGGDEEECGGGGGGFGGDGGGG9FFDEAFCGGGG7FGGFCFGGGFFDGFCGGGGGGGGGGFGGGGGGGDEGFDCGGGGGGGGGGEDGGFGGGGGGDGGFGD@7FGGGGFGGGGGC7:FGG?FEG@EGDFCFGG58CEG//;?C7FCEDGGG*C*;@8C=CECGFGG8CCFG97EGFFGDDC:E7=*778>EGGGGGG:6<CFGF+*09CD=)*1**:9D*2*9C55D57D=<B3)7)9091
@M03506:14:000000000-AKVR1:1:1101:14902:6127 1:N:0:49
ATGAACTCCTACGGGAGGCAGCAGTGGGGAATTTTGCGCAATGGGGGAAACCCTGACGCAGCAACGCCGCGTGGAGGATGAAGTCCCTTGGGACGTAAACTCCTCTCGACCCGGACGATAATGACGGTACGGGTGGAAGAAGCCCCGGCTAACTTCGTGCCAGCAGCCGCGGTAATACGAGGGGGGCAAGCGTTGTTCGGAATTACTGGGCGTAAAGGGCGCGTAGGCGGCCTTCTAAGTCGAACGTGAAATCCCTGGGCTCACCCCGGGCACTACGTCCGATCCTGGAAGGCTTGAATCC
+
CCCCCGGGGGGGGGGGGGGGGGGGGGGGGGGGGGGGGGGGGGGGGGGGGGGGGGGGGGGGGGGGGGGGGGGGGGGGGDGGGGGGGGGGGGGGGGGGGGGGGGGGGGGGGGGGGGGGGGGGGGGGGGGGGGGGGFEFGGGGCGGGGFEGGG@CFFFFCGGGGGGGGGGGGGGGGGGGGGFBCGEGGDCEEEFG;AE8>FGGEGCCFFGGGGGGGCCFCFEEEEE88CGGGCEEDFFF7FFGGGDGGEFGFE?CG<+7E)75*:>+2CG5>D*855*39F4DD5)*2*:?(7)()/8:F4?*0
@M03506:14:000000000-AKVR1:1:1101:9513:6129 1:N:0:49
ATGAACTCCTACGGGAGGCAGCAGTGGGGAATTTTGGACAATGGGGGCAACCCTGATCCAGCCATGCCGCGTGAGTGAAGAAGGCCTTCGGGTTGTAAAGCTCTTTCGGCCGGAACGAAATCGCGCGCATGAATAATGCGCGTGGATGACGGTACCGGAAGAAGAAGCACCGGCTAACTACGTGCCAGCAGCCGCGGTAATACGTAGGGTGCGAGCGTTAATCGGAATTACTGGGCGTAAAGTGTGCGCAGGCCGCCGAGCAAGTCGAGTGTGAAAGCCCCGAGCTTAACTTGGGAACTGC
+
CCCCCGGGGGGGGGGGGGGGGGGGGGGGGGGGGGGGGGGGGGGGGGGGGGGGGGGGGGGGGGGGGGGGGGGGGGGGGGGGGGGGGGGGGGGGGGGGGGGGGGGGGGGGGGGGGGGGGGGGGGGGEGGGGGGGGGFGGFGGGGGGGGGGGGGGGGGGGG@FGGGGGCFF<CGGGGGDFGCFGGGFFGGGGGGGGGG>EGGGGGGGGCFGDFCECCEECCEC=C9FECGGGGGF9EGGG:C5FFGGGGFGGCE5CCCDGE:GGGFGFFE*:9C@GGFCFFCFGB>=C:C?2:BFF@4)/)6=*
@M03506:14:000000000-AKVR1:1:1101:21619:6137 1:N:0:49
ATGAACTCCTACGGGAGGCAGCAGTGGGGAATATTGCGCAATGGGCGAAAGCCTGACGCAGCAACGCCGCGTGAGTGATGAAGGCCTTCGGGTCGTAAAGCTCTGTCGGAGGGAACGAATGCTCCAGGGGTTAACAGCCTCAGGAAGTGACGGTACCCTCAAAGGAAGCACCGGCTAACTCTGTGCCAGCAGCCGCGGCAATACAGAGGGTGCAAGGGTTGTTCGGAATCATTGGGCGTAAAGGGCGTGTAGGCGGTTTGTTAAGTCACGTGTGAAATCCCCCGGCTCAACCGAGGAACGG
+
CCCCCGGGGGGGGGGEGGGGGGFFGGGGGGGG,EF9FGGDGGGGGGGGGGGGGGGGGGGDEGD@EFDGGGGCFGGGGEFCEFGGGGGGGGGGGGEGGGGGGGGGGGGGCCF7=FGGC@FFFEFFGAFFDGGGGGGGGGGFGGGD@FCGCFFCCFFGGEGGC>,2,,,@C:7<F=F7*<<<<7>F;FFF+<<<:<CFG>*8*<+3+++3:EGGG:EC*222C5;9*8;8*<9EGGD5F*9:*>E91*2CCE*+>EC38.5CFEC++:+2+12>FFG+:FF7655555<>7=54@D3>))53)
@M03506:14:000000000-AKVR1:1:1101:6946:6160 1:N:0:49
ATGAACTCCTACGGGAGGCAGCAGTGGGGAATCTTGCGCAATGGGCGGAAGCCTGACGCAGCAACGCCGCGTGGGGGATGAAGGCTCTCGGGTTGTAAACCCCTTTCAGCAGGGACGAAATTGACGGTACCTGCAGAAGAAGCCCCGGCCAACTACGTGCCAGCAGCCGCGGTAATACGTAGGGGGCGAGCGTTGTCCGGATTTATTGGGCGTAAAGAGCTCGTAGGCGGCTTGGCAAGTCGGGTGTGAAAACTCCAGGCTCAACCTGGAGACGGCACCCGAGACTGCTATGGCTAGAGTC
+
CCCCCGGGGGGGGGGGGGGGGGFGGGGGGGGGGGGGGGGGGGGGGGGGGGGGGGGGGGGGGGDGGGGGGGGGGEGGGGGGGGGFGCGGGGGGGGGGGGGFFGGGGGGGGGGGGGGGGGCGGGGGGGGGGGGGGGGGG:CGGGGGGGGGGGGGFGGGGCFGGGCGGGGGGGGGGDCFGGGCFGGGGGGGD5EGGDGGGGGGE:C:?FC7EGFGGGGFGGGGGCCGDCEG>EEGGGEFFGGCFEGECEGC7C+<9CFC8)<F6:=96CFDG4A93**:)7*9C5)57?G:>C9-7@?=4*97/
@M03506:14:000000000-AKVR1:1:1101:26368:6171 1:N:0:49
ATGAACTCCTACGGGAGGCAGCAGTGGGGAATATTGGACAATGGGCGAAAGCCTGATCCAGCCATGCCCCGTGTGTGAAGAAGGTCTTCGGATTGTAAAGCACTTTAAGTTGGGAGGAAGGGCATTAACCTCATACGTTAGTGTCTTGACGTTACCGACAGAATAAGCACCTGCTAACTCTGTGCCAGCCGCCGCGGTAATACACAGGGTGCAAGCGTTATTCGGAATTACTGGGCGTAAACCGCGCGAAGGGGGTTTGTTACGTTGAATGTGAATTCCGCGGGCGCAACTCTGGAACGGC
+
CCCCCFFGE-CFEGGDCGGGFD@8CF<FG@CFFG@,E<CECF,ECF7FEGCF<EFGG9FFFDG6:6EC,:66@,CEEDGGGGG8CEGGCGGGGGCFFG<<E=F,:FC9AFAF<FF+C=<8:+B7,FA?EEE,,E9EFFFFCFAAF9BE,E:8DF:?:>FGGFCFGFFG<F,,,,,8FFFC;BG9@C9E@*5CG*:FCE7*,2?2,?,BE8*1CF9F8*;C/97*9E*3++<<C6*=:=5CC+**7:55*:*:*:*1*.776?0A*2**3:76:77+**0**007*)))()))/19=)6))0
@M03506:14:000000000-AKVR1:1:1101:5131:6171 1:N:0:49
ATGAACTCCTACGGGAGGCAGCAGTGGGGAATCTTGCACAATGGGGGAAACCCTGATGCAGCGACGCCGCGTGAGCGATGAAGCCCTTCGGGGTGTAAAGCTCTTTCGGCAGGGAAGATTATGACGGTACCTGCAGAAGCAGCTGCGGCTAACTACGTGCCAGCAGCCGCGGTAATACGTAGGCAGCAAGCGTTGTTCGGAGTTACTGGGCGTAAAGGGTGTGTAGGCGGTCCCCTAAGTTTGGTGTGAAATCTCCCGGCTCAACTGGGAGGGTGCGCCGAAAACTGGGGGGCTAGAGTAC
+
CCCCCGGGGGGGGGGGGGGGGGGGGGGGGGGGGGGGGGGGGGGGGGGGGGGGGGGGGGGGGGGGGGGGGGGGGGGGGGGGGGGGGGGGGGGGGGGGGGGGGGGGGGGGGGGGGGGGGGGGGGGGGGGGGGGGGGGGGGGGGGGGGGGGGGGGGGFGGGGGGGGGGGGGGGGGGGGGGGGGGGGGGGGEFGGFEEGFFGGGGGGGGGGGGGGGGGE5CGGGGEEGGGGGGGGGGCFDGFG<FFFG*ACCFE?C>:CDFEDG*:9?C*?FGFGFGCD=>BDD<B>5:?>F<G@>F3>F498/*
@M03506:14:000000000-AKVR1:1:1101:12101:6172 1:N:0:49
ATGAACTCCTACGGGAGGCAGCAGTGGGGAATTTTGCGCAATGGGGGAAACCCTGACGCAGCAACGCCGCGTGGAGGATGAAGTCCCTTGGGACGTAAACTCCTTTCGACCCGGACGATAATGACGGTACGGGTGGAAGAAGCCCCGGCTAACTTCGTGCCAGCAGCCGCGGTAATACGAGGGGGGCAAGCGTTGTTCGGAATTATTGGGCGTAAAGGGCGCGTAGGCGGTGCGGTAAGTCACCTGTGAAATCTCCGGGCTTAACTCGGAGCCTGCAGGCGAAACTGCCGTGCTTGAGTGT
+
CCCCCGGGGGGGGGGGGGGGGGGGGGGGGGGGGGGGGGGGGGGGGGGGGGGGGGGGGGGGGGGGGGGGGGGGDGFGGGGGGGGGGGGGGGGGGGGGGGGGGGGGGGGGGGGGGGGGGGGDGGGGGGGGGGGGGGGGGGGGGGGGGGGGGGGGGGGGGGGGFGGGGGGGGDGGFGGFGGGGGGGGGGGGGGGGGGGEFFGGGGGFGGGGGGGGE>E>EGGCEGGGGGGGGDEGGEGEGCCCFGCGGGGGGFFFFGGGGFGGGGGGG7:DE3EFDFCF4FFGGDFGD?GF?GF>E>7@FF@F*
@M03506:14:000000000-AKVR1:1:1101:6562:6174 1:N:0:49
ATGAACTCCTACGGGACAGCAGTGGGGAATCTTGCACAATGGAGGAAACTCTGATGCAGCGACGCCGCGTGAGCGATGAAGCCCTTCGGGGTGTAAAGCTCTTTCGACGGGAACGATGATGACGGTACCCGAAGAAGAAGCTGCGGCTAACTACGTGCCAGCAGCCGCGGTAATACGTAGGCAGCAAGCGTTGTTCGGAATTACTGGGCGTAAAGAGTGTGTAGGCGGTGTTCTAAGTTTGTCGTGAAATCTCCCGGCTTAACTGGGAGGGGGCGGCGAAAACTGGAATGCTCGAGGAGGG
+
CCCCCGGGGGGGGGGGGGGGGGGGGGGGGGGGGGGGGGGGGGGGGGGGGGGGGGGGGFGGGGGGGGGGDGGGGGGGGGGGGGGGFGGGGGGCFGGFGGFFGGFGCEGGGGGGGGGGGGGDFFGGDEFGGG7@FFGFGGGGGGGGGGGFGFFEGGGGCGGGGFGGGGGGDGGG7FDGF?<:FEGDGGF78F:CGE8FCEE>AE7?FFCGC>*:88:<;<:@F8CFGGGG*:/8F?CGGFFCF>+>7*<1<EG7>+*983)1<E7+<9E:*953><CEDB3)97;CCF992D=>*007>>)7B
@M03506:14:000000000-AKVR1:1:1101:26496:6207 1:N:0:49
ATGAACTCCTACGGGAGGCAGCAGTGGGGAATTTTGCGCAATGGGGGAAACCCTGACGCAGCAACGCCGCGTGGAGGATGAAGTCCCTTGGGACGTACACTCCTTTCGACCCGGACGATAATGACGGTACGGGTGGAAGAAGCCCCGGCTAACTTCGTGCCAGCAGCCGCGGTAATACGAGGGGGGCAAGCGTTGTTCGGAATTATTGGGCGTAAAGGGCGCGTAGGCGGTGCGGTCAGTCACCTGTGAAATCTCCGGGCTTAACTCGGATCCTGCAGGCGAAACTGCCGTTCTTGAGTGT
+
CCCCCFGGGGGGEEGGGGG;BCEDGGFDGG7EEGGFG@FF@FF8FGDGGGGGGG,CEFE7FEGGGGFD=CCF@E4FFGG@F,5<?FF<FEAFFGG@F++5BEFGCFGECFGGD7+FC+BF+B,3BFCGFEFGDG***>F8,<<>:FFEG@C,CFCFGG:*C9>FG@FGFG*<FFFFFGGDFD5C*85?8*;EGGGGGF5ECGF6+<<AGFC8C*8*038?=5C58>5C5CEGEGGG5EF<++A900+0+++<D++::35CEC6CCCC<E)*8>:D67?FD).7*>@FFFD)(584/9?F*0
@M03506:14:000000000-AKVR1:1:1101:19962:6229 1:N:0:49
ATGAACTCCTACGGGAGGCAGCAGTGGGGAATCTTGCACAATGGGCGAAAGCCTGATGCAGCGACGCCGCGTGGGGGATGAAGCTTCTCGGAGTGTAAACCCCTTTCGATCCGGACGAATGCCCGCAAGGGAGTGACGGTACGGATATAAGAAGCCCCGGCTAACTTCGTGCCAGCAGCCGCGGTAAGACGAAGGGGGCTAGCGTTGTTCGGAATTACTGGGCGTAAAGCGTGTGGAGGTGGTTGTCATAGTCAGGTGTGAAAGCCTTGAGCTCAACTCAAGAAGTGCACTTGATACTGGG
+
CCCCCGGGGGGGGGGGGGGGGGGGGGGGGGEGGGGGGGGGGGGDGGGGGGGGGGGGGGGGGGGGGGGGGGGGGGGGGGGGGGGGGGGGGGGFGGGGGDGGGGGGGGGGGGGGGGGGGGGGGGFGGGGGGGGGGGGGGGGGGGGGGGGGGGGGGGGGGGGGGGGGGFGGGGGDGDFGFCGFCGFEGCEGGGGGEGGGGGGGGGGGGGEGFGGE*CEGGGG+3@EGGCEGGFG88CC*<EG;CEGGG5CFFFGGFFGGDFGGGGGGGG?DGGFF79=CG=C:F=?GFFGFDG??F?=9?BFFF
@M03506:14:000000000-AKVR1:1:1101:20174:6231 1:N:0:49
ATGAACTCCTACGGGAGGCAGCAGTGGGGAATATTGGACAATGGGGGCAACCCTGATCCAGCCATGCCGCGTGAGTGATGAAGGCCTTCGGGTTGTAAAGCTCTTTTGGCGGGGACGATGATGACGGTACCCGCAGAATAAGCCCCGGCTAACTTCGTGCCAGCAGCCGCGGTAAGACGAAGGGGGCTAGCGTTGTTCGGAATTACTGGGCGTAAAGCGTGTGTAGGTGGTTGTCATAGTCAGGTGTGAAAGCCTTGAGCTCAACTCAAGAAATGCACTTGATACTGGGCGACTAGAGGAC
+
CCCCCGGGGGGGGGGGGGGGGGGGGGGGGGGGGGGGGGGGGGGGGGGGGGGGGGGGGGGGGGGGGGGGGGGGGGGGGGGGGGGGGGGGGGGGGGGGGGGGDGGGGGGGGGGGGGGGGGGGGGFGGGGGGGGGGGGGGGGGGGGGFFGGGGGGGGGGGGGGGGGGGGGGGGGGGDCGGGGGGGGGGGGGGGGGGCEGEFGGDEGGGGGGGGGGGGGFGGGGGEGGCFGFFGGCEEEFFGGFGGDGGG?<EFFFGGGCGFGGFGGGGCFFGGGFGFGGGBFFCFFCCFG?<F@075>:=?>F5
@M03506:14:000000000-AKVR1:1:1101:26854:6231 1:N:0:49
ATGAACTCCTACGGGAGGCAGCAGTGGGGAATATTGCGCAATGGCCGAAAGGCTGACGCAGCGACGCCGCGTGTGGGAGGAAGCCCTTCGGGGTGTAAACCACTGTCGGGAGGGACGAATCGTGAACGGGCAAATAGCCCGGGCGCTTGACGGTACCCCCAAAGGAAGCACCGGCTAACTCCGGGCCAGCAGCCGCGGTAAGACGGAGGTTGCAAGCGTTGTTCGGAATTACTGGGCGTAAAGCGCGGGCAGGTGGCCTGTTAAGTCCGTGGTGAAATTCCGGAGCCCAAGTCGCGACATG
+
CCCCCGFGFGGGGGGGGGGGGGGGGGG@FC@E<FGGGGGGGGGGEGGGGGGGGGGFFGGGGGGGEGGEGGGGGGFGGGGGGGGGGGGGG@EGC=F+B8FF<FFFGF,BFDGEGGDG@EDC+,,@DFGGDC*>FC,;:A8>FEG7:7F::=C<CFCFG,CFFCC:7<CF7FF*:>E*:00<++;*/:8C>EC86C8>EGGDG67+;C*?8*2*8@?E*;?*:*8+;:EGD++2+<CF5?9?:59<C*:C**2:)*0985**<+:<?F?>*1*.**0<*/0:26)**0*).*)./)))))))1
@M03506:14:000000000-AKVR1:1:1101:21615:6235 1:N:0:49
ATGAACTCCTACGGGAGGCAGCAGTGGGGAACCTTGCGCAATGGGCGAAAGCCTGACGCAGCAACGCCGCGTGCGGGATGAAGGCCCTCGGGTTGTAAACCGCTTTCAGTGGGGACGAACCAAGACGGTACCCACAGAAGAAGCCCCGGCCAACTACGTGCCAGCAGCCGCGGTAACACGTAGGGGGCAAGCGTTGTCCGGATTTATTGGGCGTAAAGAGCTCGTAGGCGGTTCGATAAGTCGGGTGTGAAACCTCCAGGCTCAACCTGGAGACGCCACCCGATACGGTCGCAGCTAGAGT
+
CCCCCGGGGGGGGGGGGGGGGGGGGGGGGGGGGGGGGGGGGGFFGGGGGGGGGGGFGGGEGGGGGGGGDDGG7BFGGEGGGGGGGGGGGGGGGGGGGFG?=FEGGGGGGGGGGGGGGEDGEG7FCGGGGCFGGGGGGF:DFF7CFCCGEGFGB<BBF<@FGGFGGFGFGGGGCEC@FFG5;?FEDGGDEFCFGEDCEGGGDCCEG7CFCF588?E*;<+;E?CGE>EEG**1:CC*3/9@?7CEEFGGGG7<:CC7*)27C67+<FG7FC*767<E<37*9@):*.*).*)())08@F**/
@M03506:14:000000000-AKVR1:1:1101:25381:6236 1:N:0:49
ATGAACTCCTACGGGAGGCAGCAGTGGGGAATTTTGCGCAATGGGGGAAACCCTGACGCAGCAACGCCGCGTGGAGGATGAAGTCCCTTGGGACGTAAACTCCTTTCGATCGGGACGAAAAAAATGACGGTACCGGAAGAAGAAGCCCCGGCTAACTTCGTGCCAGCAGCCGCGGTAATACGAGGGGGGCGAGAGTTGTTCGGAATTATTGGGCGTAAAGGGCGCGTAGGCGGGGCGGTAAGTCACCAGTGAAACCACTGGGCTTAACCCAGCGCCTGCAGGCGAAACCGCCGGGCTGGAG
+
CCCCCGC<EGGGGGG7@FFFGGFGGGGGGFGGGGGFGGECCFF@EECFGGGGGGGGGGG+F@FGGGGGGGGGGGDCFFFGC<FFCGD9C8EFF8F=FGGGGFFDE?F:BFFGCGGEGD7CCFGDFGGGGGGDFCFG:@F8FGG8FFFFGGDFGCFFGFBCFCE:>FFCFF7<<FCFC79BFGGGGGGGGCG58*:3++3@3*:2*;+<79C:8*:E:;*A+;*2*C8?8CDGE*1*:CD8CF?2+<6**+<+:+07*)*2A55652<7:7*)*)1>5>***00>:5D@())()0).).5)7
@M03506:14:000000000-AKVR1:1:1101:9746:6239 1:N:0:49
ATGAACTCCTACGGGAGGCAGCAGTGGGGAATCTTGCGCAATGGACGAAAGTCTGACGCAGCGACGCCGCGTGCGGGAGGAAGCTCTTCGGGGTGTAAACCGCTGTTGCCCGGAACGAAACTCCACTTTCGAGTGGATTGACGGTACCGGGTGAGGAAGCGCCGGCCAACTCTGTGCCAGCAGCCGCGGTAATACAGAGGGCGCGAGCGTTGTCCGGAATCACTGGGCGTAAAGGGCGCGTAGGTGGCGGCATAAGGCCGCGGTGAAAGTCTGGGGCTCAACCCCAGATCGGCCGCGGCGC
+
CCCCCGGGGGGGGGGGGGGGGGGGGGGGGGGGGGGGGGGGGGGGGGGGGGGGGGGGGGGGGGGGGGGGGGGGGGGGGGGGGGGGFGGGGGGGGGGGGGGGGGGEGFGGGGGGGGGGGGGGGGGGGGGGGGGFGGGGFGGGGGGGGGGGGGGGGGGGGGGGGGGGGGGGFFGGGGGFGGFGGGFGGGGGDGGGGCGGGGGGGGGGGCGGGGGGGGGGGGGFGCGGGDGGDCECDCFG:=5CGGGGGFFGGGD=7<C:9:<35CC>E39FG>C=FGGC<3<C*84EG3D4,CF:75))73)<)
@M03506:14:000000000-AKVR1:1:1101:8098:6284 1:N:0:49
ATGAACTCCTACGGGAGGCAGCAGTCGGGAATTTTGGGCAATGGGCGAAAGCCTGACCCAGCAACGCCGCGTGAAGGATGAAGTATTTCGGTATGTAAACTTCGAAAGAATAGGAAGAATAAATGACGGTACTATTTATAAGGTCCGGCTAACTACGTGCCAGCAGCCGCGATAATACGTAGGGACCAAGCGTTGTTCGGATTTACTGGGCGTAAAGGGCGCGTAGGCGGCGTGACAAGTCACTTGTGAAATCTCTGAGCTTAACTCAGAACGGCCAAGTGAAACTGTTGTGCTAGAGTGC
+
CCCCCGGGGGGGGGGGGGGGGGGGGGGGGGGGGGGGGGGGGGGGGGGGGGGGGGGGGGGGGGGGGGGGGGGGGGGGGGGGGGGGGGGGGGGGGGGGGGGGGGGGGGGGGGGGGGGGGGGGGGGGGGGGGGGGGGGGGGGGGGGGGGGGGGGGGGGGGGGGGGGGGGGGGGGGGGGGGGGGGGGGGGGGGGGGFEGGGGGGGGGGGGGG@GGGGGGFFCEEEGGGGGGGGGGGGGGGGGFFGGGGFGGGGGGGGGGGGFGGGFGFGGGGGGGFGDCEG:GDG7FFFFGF4:50==FB?4@F=
@M03506:14:000000000-AKVR1:1:1101:9958:6284 1:N:0:49
ATGAACTCCTACGGGAGGCAGCAGTGGGGAATTTTGGACAATGGGGGCAACCCTGATCCAGCCATGCCGCGTGAATGAAGAAGGCCTTCGGGTTGTAAAGCTCTTTCGGCCGGAACGAAATCGCGCGCATGAATAATGAGAGTTGATGACGGTACCGGAAGAAGAAGCACCAGCTAACTACGTGCCCGCAGCCGCGGTAATACGTAGGGTGCGGGGGTTAATAGGAATTAATAGTCGTTAAGTGTGCGCAGGACGCCGAACAATGCGATCGATAAAGCATCGAGCTTAAGTTAGTAAATTA
+
CBCCCGFFGC@E;EGCCCFCC@EFEFG<FGDFGGFE+@CEFC<<FFGGGGFD7EC@EFGG9,CF@CE<@@@6>F,CCFGDC8,4C<F,,:,4C?F?EFG<9CEGGFGE+6?B:=C7CFC+BF:BCF7++8+>,CC933,3,37,,:,@<F+C<>*7CC7F7>:B72>:,@>,,<F<FFC<,4=,*1,1*1=<E*:**44*?BC/+<*:*;*/:*2**//;@+:<++<C8:9C+<2+:F**102+2++*:E*:*:57*)1)***++2:**1:5**1:*****05*:>F?9*1)*1/1*****
@M03506:14:000000000-AKVR1:1:1101:18779:6296 1:N:0:49
ACGAACTCCTACGGGAGGCAGCAGTCGAGGATCTTCGGCAATGGGCGCAAGCCTGACCGAGCGACGCCGCGTGTGCGACGAAGGCCTTCGGGTTGTAAAGCACTGTCGAGGGGAAGAAAAGCCGCAAGGCCTGATCGACCCCTGGAGGAAGCACGGGCTAAGTTCGTGCCAGCAGCCGCGGTAAGACGAACCGTGCGAACGTTGTTCGGATTCACTGGGCTTAAAGGGCGCGTAGGCGGACCTGCCAGTCAGGGGTGAAAGCCCCCGGCCCAACCGGGGGAGTGCCTTTGATACTGCAAGG
+
CCCCCGGGGGGGGGGGGGGGGGGGGGGGGGGFGGGGCFGGGGGGGGGGGGGGGGGGGGGGGGGGGGGGGGGGGGGGGGGGGGGGGGGGGGGGGGGGGGGGGGGGGFFGFGGGGGGGGGGGGGGGGGGEFGFGGGCGGGGGGGFGGGGEGGGGGGGGDEGFFFFFGGGGGGGGGGGGGGGEGGGCGFGGGGGGEEFGGGGGEGGGEFFEGE*?FCFGGGGF@=FCFGGG5CGGGGGGGDD*2:=**:CF+0+<F5C*?>GGF*CEGCEDEC5>5/5><3C)7>::+1C?<FB:B?**9=66)
@M03506:14:000000000-AKVR1:1:1101:10895:6309 1:N:0:49
ATGAACTCCTACGGGAGGCAGCAGTGGGGAATTTTGGACAATGGGGGCAACCCTGATCCAGCGACGCCGCGTGAAGGATGAAGGTCTTCGGATTGTAAACTTCTTTTGGAGGGGATGAACGCCCTGGTGAATAGCCAGGGGTGACAGTACTCTCGGAATAAGCCACGGCTAACTACGTGCCAGCAGCCGCGGTAATACGTAGGTGGCAAGCGATACGCGGAATCACTAGGCGTAAAGCGCAGGTAGGCGGTTCGGTAAGTCTTTTGTGAAAGCTCCCGGCCCAACTGGGATAGGCCAAGGG
+
CCCCCGGG@FEFEEE7@@CCCFGDFEGGGGG@CF<DBCFGD@FDDFDGGGFGGGGGGGGGFGGGGDE@FCEFGGGGGGGGGGEFFGD?FCCFGGAFGGGGFFGGGGGGG8FFFGGGGGGCGGGGGGGGGFFFFGEGGGDDEGCCFCFGE=FF9FGFC:FGFFGGGGGEDGCCECGFGFGGGGGGF<FGEEGGFGEFGGFE:*8C9C6C:C518AED**18?:8++00:CEF*:=*;7:7?55C:?9:CEGGGGCG5F:C:+AF?9>62AF+=4**+*>CD)7<EE4C40C).66)?5>F))
@M03506:14:000000000-AKVR1:1:1101:12056:6316 1:N:0:49
ATGAACTCCTACGGGAGGCAGCAGTGGGGAATCCTGCACAATGGGCGAAAGCCTGATGCAGCGACGCCGCGTGGGGGATGAAGCTTCTCGGAGTGTAAACCCCTTTCGACCGGGACGAATGCCTCGCAAGAGGACTGACGGTACCGGTATAAGAAGCCCCGGCTAACTACGTGCCAGCAGCCGCGGTAAGACGTAGGGGGCCAGCGTTGCTCGGAATTACTGGGTGTAAAGGGTTCGTAGGCGGTGTGGCAAGTCGGGAGTGAAATCTCTGAGCTTAACTCAGGGCCTGCTTCCGAAACTG
+
CCCCCGGGGGGGGGGGGGGGGGGGGGGGGGGGGGGGGGGGGGGGGGGGGGGGGGGGGGGGGGGGGGGGGGGGGGGGGGGGGGGGGGGGGGGGGGGGGGGGGGGGGGGGGGGGGGGGGGGGGGGGGGGGGGGGGGGGGGGGGGGGGGGGGGGGGGGGGFGGEGGGGGGGGGGGGGGGGGGGGGGGGGG>EGGGGGGGGGGGGGGGGGGGGGGGGGDEGGGGGGGGGGG7FFGGGGGGGGGFEEGGEGGGGFE?FAEGGF3DECCCCDF*<:FFGGGFGFGGGFFGGFGFFDFAFFD>:55BF
@M03506:14:000000000-AKVR1:1:1101:16403:6339 1:N:0:49
ATGAACTCCTACGGGAGGCAGCAGTGGGGAATTGTTCGCAATGGGCGCAAGCCTGACGACGCAACGCCGCGTGGAGGATGAAGATTTTCGGATCGTAAACTCCTGTCGAATGGGACGAAAAGATTGCGGGTGAACAACCCGTAGTCCTGACGGTACCGTTAAAGGAAACCCCGGCTAACTCCGTGCCAGCAGCCGCGGTAATACGGGGGGGGTAAGCGTTGTTCGGAATTACTGGGCGTAAAGGGCTCGTAGGCGGCCAACTAAGTCAGACGTGAAAGCCCTCAGCTTACCTGGGGAACTG
+
CCCCCGGGGGGGGGGFEGGGGGGGGGGGGGGGGGGGGGGGGGGGGGGGGGGGGGGGGGGGGGGGGGGGGGGGGGGGGGGGGFGGGGGGGGGGGGGGGFGGGGGGGGGGF@GGGGGGGCEG>FGCEFGGGGGGGGGGGGGGGG7FGGGGGGDGGGGGGG@EEGGGGGGGGCCGGGGGDGGGGGGG@@FGGGGFGGGGGGGG5C9CCEEGGGGGGEG?FG5EEC8CEECEFFFE++<CGGDCCFGG*:29EE*:DFGG?B7*:29+7*02<>?:C3CC7*7CFF5:66>/.*/47)7))0779
@M03506:14:000000000-AKVR1:1:1101:9722:6413 1:N:0:49
ATGAACTCCTACGGGAGGCAGCAGTGGGGAATATTGGACAATGGGCGCAAGCCTGATCCAGCCATGCCGCGTGGGTGAAGAAGGCCTTAGGGTTGTAAACCCCTTTCAGCGGGGAAGATAATGACGGTACCCGCAGAAGAAGTCCCGGCTAACTCCGTGCCAGCAGCCGCGGTAATACGGAGGGGACTAGCGTTGTTCGGAATTACTGGGCGTAAAGCGCACGTAGGCGGATTTGTAAGTCAGGGGTGAAATCCCGAGGCTCAACCTCGGAACTGCCTTTGATACTGCAAATCTCGAGTCC
+
CCCCCGGGGGGGGGGGGGGGGGGGGGGGGGGGFGGGGGGGGGGGGGGGGGGGGGGGGGGGGGGGGGGGGGGGGGGGGFGGGGGGGGGGGGGGGGGGGGGGGGGGGGGGGGGGGGGGGGGGGGGGGGGGGGGGGGGGGGGGGGGGGGGGGGGGGGGGGGGGGGGGGGGGGGGGGGGGGGGGGGGGGGGGGGGGEGGGGFGGGGGGGGGGGGGGGGGEGGGGGGGGGGCGGGGDCFGGF<DGECCFGD:>DFFGGGGGCEDGGGFGGGGGGGC>DGGGGF7FC?FF9=7FFGFFFFFF@5?:8
@M03506:14:000000000-AKVR1:1:1101:25396:6419 1:N:0:49
ATGAACTCCTACGGGAGGCAGCAGTGGGGAATTGTTCGCAATGGGCGCAAGCCTGACGACACAACGCCGCGTGGAGGACGAAGACCTTCGGGTCGTAAACTCCTTTCGATCGAGACGAAGGGCCTCCGGGTGAACAATCTGGAGGAATGACGGTACCGAGAGAAGAAGCCCCGGCTAACTCCGTGCCAGCAGCCGCGGTAATACGGGGGGGGCAAGCGTTGTTCGGAATTACTGGGCGTAAAGGGCTCGTAGGCGGGCAACGTAGTCGGACGTGAAATCCCTCGGTGTAACCGGGGAACTG
+
CCCCCGFGFGCFGGGGGGGFCFGGGGFGC;FFFEFDGGE;:FGDGGGGEEGD@CFGE@CGGGGGDGGCFCFFGGFGGEFGDEFGGGG9FFGGGDG@F<AFGFFGGGGGGFGGCFG>=CF+:BFG:FFEGGGF*DFGC9B;CFFEGGGEFGFEEEC<FGGGGGGGCEFFG,1<*<F@@FGFG,<FBB<CGGCCGFCCEC*:?CFFCE8EEEDEC*28*?:CE8@:5888@8C+++<@5C7?*1<9::6*:://9+*9*))1:***:1+97/7)*1***6:0*)0:C)*0)2*453)8))))1
@M03506:14:000000000-AKVR1:1:1101:6297:6420 1:N:0:49
ATGAACTCCTACGGGAGGCAGCAGTCGAGAATTTTTGACAATGGGGGAAACCCTGATCGAGCGACGCCGCGTGGAGGATGAAGGTCTTCGGGTTGTAAACTCCTGTCATTTGAGAACAAGGCGCATGTATTAACTGTACATGCGTTGATAGTATCAGAAGAGGAAGGGACGGCTAACTCTGTGCCAGCAGCCGCGGTAATACAGAGGTCTCAAGCGTTGTTCGGATTCATTGGGCGTAAAGGGTGTGTAGGTGGCGCGCTAAGTCGGGTGTGAAATTTCGGAGCTTAACTCCGAAACTGCA
+
CCCCCGGGGGGGGGGGGGGGGGGGGGGGGGGGGGGGGGGGGGGGGGGGGGGGGGGGGGGGGGGGGGGGGGGGGGGGGGGGGGGGGGGGGGGGGGGGGGGGGGGGGGGGGGGGGGGGGGGGGGEGGGGGGGGGGGGGGGGGGGGGGGGGGGGGGGGGFGGGGGGGGGGDFGGGGGGGGGGGGGCFGGFGGGGGGGGGGDGGFFEFCFGGGGGFGCCEEGGGGFEG*CEFFCFFFFGGECC=C<C*ACE7CFG+>FGGGFGG=5DCFCCCFDEDGFC9>FCF308==F7=2C42>E:>768?*
@M03506:14:000000000-AKVR1:1:1101:24839:6424 1:N:0:49
ATGAACTCCTACGGGAGGCAGCAGTGGGGAATATTGGACAATGGGCGAAAGCCTGATCCAGCAATGCCGCGTGAGTGATGAAGGCCTTAGGGTTGTAAAGCTCTTTTGCCAGGGATGATAATGACAGTACCTGGAGAATAAGCTCCGGCTAACTCCGTGCCAGCAGCCGCGGTAATACGGAGGGAGCTAGCGTGGTTAGGCATTACTGGGCGTAATGGGCGCGTAGGCGGCGTTGTAAGCTAGTGGTGAAAGCTCGGGGCTAACACCCGGAACTGCCTTTAGGCCTGCATCGCTTGAATCC
+
CCCCCGCA@FEDCEGGG:FBFCD8FF8C@,8EEDF<F9F<CFG,E8B:F:FG<CF<9,<CFFDFGGDCC++8@8CFG9FEGCFD<F<E=EF8E8F=,5CFFEC<FF95,,BEFGGG7?EF5EBEC<9,:C,5?84B,4,B?AFC,6@F>EGF<,<AF=B+@D=7DFG<7CFG>*6@@FFE:7B77FCE;?FFC77F5,=F,BF9FC,@CE5ECE**?+*/=5CCC>E+*:8*:*2C+0:+<+<+<C?FCF92*++11)997*2+027)/>*07*2+9**2:*0++0*5(**4)0<@5)07/
@M03506:14:000000000-AKVR1:1:1101:3610:6440 1:N:0:49
ATGAACTCCTACGGGAGGCAGCAGTGGGGAATTTTGCGCAATGGGGGAAACCCTGACGCAGCAACGCCGCGTGGAGGATGAAGCCCCTTGGGGTGTAAACTCCTTTCGACCAAGACGATAATGACGGTACTGGTGGAAGAAGCACCGGCTAACTCTGTGCCAGCAGCCGCGGTAATACAGAGGGTGCAAGCGTTGTTCGGAATTATTGGGCATAAAGGGCGCGTAGGCGGCGCCACAAGTCACCTGTGAAATCTCTGGGCTTAACTCAGAGCCTGCAGGCGAAACTGTGGTGCTGGAGTAT
+
CCCCCGGGGGGGGGGGGGGGGGGGGGGGGGGGGGGGGGGGGGGGGGGGGGGGFGGGGGGGGGGGGGGGGGGGGGGGGGGGGGGGGGGGGGGGGGGGGCGGGGGGGGGGGGGGGGGGGGGGGGGGGGGFGGGGGGGGFGGGGGGGGGGGGGGFGGGGGFGGGGFGGGGGGGGGGGGGGGGGGFGGGGGGGGFGGGGGGGGGGDGGFGGGGGGGGGGGGGGGGGGGGGGGGGGGGCEEFDFFGGGGGGFFF7FC7?F*A@GGGG69+:ECFGGFFFGGGFCGGBFDE?G6<F<0?99?FFFF*
@M03506:14:000000000-AKVR1:1:1101:25036:6479 1:N:0:49
ATGAACTCCTACGGGAGGCAGCAGTGGGGAATATTGGACAATGGGCGCAAGCCTGATCCAGCCATGCCGCGTGAGTGATGAAGGCCTTAGGGTTGTAAAGCTCTTTTGGCAGGGACGATAATGACTGTACCTGCAGAATAAGCCCCGGCCAACTTCGTGCCAGCAGCCGCGGTAATATGAAGGGGGCTAGCGTTGCTCGGAAACACTGGGCGCAAAGCGCACGTAGGCGGGTCGTTAAGTCGGGGGTGCAATCCTGGAGCTCAACTCCAGAACTGCCTTCGATACTGGCGATCTTGGAGTC
+
BCCCCGFGGGGGGGE@FEGDGG@FGGGFG;CDFFGDGGGADGGF8EEGEEGGDGG?CFGFFGGGGGGG+@@@F@G9FDFGG,CF?FGG@DFFFGG:9E,F9EF?FCAFGD<B7+?=:==CCFCGCCDA<BB9FGGGF,<F,CFG@F7FFGE<FG>FDF<7FG7+FFG7+>FEE>F<C9B,27?F::C*=A7F1*1<BCCGCG*<<C@99FFG*?8C68EE88C8:CDG5>C2?5:CECF9E*5CECGG*<7<*0<C+)*9:+*2*:C*299)0:*+9=*0*59****047765>**96?60
@M03506:14:000000000-AKVR1:1:1101:17120:6491 1:N:0:49
ATGAACTCCTACGGGAGGCAGCAGTGGGGAATCTTGCACAATGGGCGAAAGCCTGATGCAGCGACGCCGCGTGGGGGATGAGGCTTTTCGGAGTGTAAACCCCTTTCGATCCGGACGAAACCCCGCAAGGGATTGACGGTACGGATATAAGAAGCCCCGGCTAACTACGTGCCAGCAGCCGCGGTAATACGAGGGGGGCAAGCGTTGTTCGGAATTATTGGGCGTAAAGGGCGCGTAGGCGGTGCGGTAAGTCACCTGTGCAATCTCCGGGCTTAACTCGGAGCCTGCAGGCGAAACTGCC
+
CCCCCGGGGGGGGGGGGGGGGGGGGGGGGGGGGGGGGGGGGGGGGGGGGGGGGGGGGGGGGGGGGGGGGGGGGGGGGGGGGGGGGGGGGGGGGGGGGGGGGGGGGGGGFGGGGGGGGDGGGGGGGGCEGGGGGGGGGGGGGGGGGEGGAFF@FFGFGGCGGGGFCGGGG:FFGGGGGGGGEGGGGGGGGGGFEC5CGGGGGGGG:CC>FFEGC>FFCEG?FGFGG>GFCCCCEDG:=859EE/7>5CCCEF7>97796?<+<:7?CFC=<5.>4CEF**9D>DE5?GFBG@FE)>:@FFFF
@M03506:14:000000000-AKVR1:1:1101:22552:6497 1:N:0:49
ATGAACTCCTACGGGAGGCAGCAGTGGGGAATCTTGCGCAATGGGCGAAAGCCTGACGCAGCGACGCCGCGTGGGGGAAGAAGGCTTTCGGGTTGTAAACCCCTTTCAGGAAGGACGAAGCCACTCGGGTTAATAGCCCAGAGGGTGACGGTACTTCCAGAAGAAGCCCCGGCTAACTACGTGCCAGCAGCCGCGGTAATACGTAGGGGGCAAGCGTTGTCCGGATTTATTGGGCGAAAAGAGCGTGTAGGCGGTTAGGTCGGTCCGTTGTGAAAACTCGAGGCCCAAGCCCGAGACGCCG
+
CCCCCGGGGGGGGGGGGGGGGGGGGGGGGGGGGGGFFEGGGGFGFGGGGGGGGGGGGGGGGGGGGGGGGGGCCDEGGGGGGGDEGGGFFGGGGGGGGGGGGGDGGGGGGGGCFGGGGGGGGGGG<FGGFGEFGGGGG@FFDFFGGGGGGGGGGGGGCFGGCFGGGFGFCFF7FE<C7?CF7+C@EGGFFFGGGGGG8:EGGGGFCGGGGDCEC>F:AEGGG?CC*8CCCFFGGGA**27875FFG5>50999DE/7*74*+2>2>7=FCDEBC*237:43*7<C*57)(1)-.375>>).0
@M03506:14:000000000-AKVR1:1:1101:25243:6519 1:N:0:49
ATGAACTCCTACGGGAGGCAGCAGTCGAGAATTTTTGACAATGGGGGAAACCCTGATCGAGCGACGCCGCGTGGAGGATGAAGGTCTTCGGATTGTAAACTCCTGTCATTTGGGAACAAGGCGCGTGTATTAACTGTGCACGCGTTGATAGTACCAGAAGAGGAAGGGACGGCTAACTCTGTGCCAGCAGCCGCGGTAATACAGAGGACTCAAGCGTTGTTCGGATTCATTGGGCGTAAAGGGTGCGTAGGCGGCGCGGTAAGTCGGGTGTGAAATCGCGGAGGTTAACTTCGAAACTGAA
+
CCCCCGGGGEGGGGGGGGGGGGGGGGGGGGGGGEGGGEGGFGGCFGGGGGGGGGGGGG?FEGGGGGDGGGGGGGGGGGGGGGGGGGGGGGGEGGGGFGFEGGGGGEFFCFFGGGGGGGGGGEGGGEG:>FGGGGGGGGGFFFGGFEGCF9FGGCGFFFFCFGGGFGGGGCGG7FGCG9FFGEGFGGF7EFGGDGGGGDGCG?FF:FG*AFFFG96??EG8C7:>*1:9<CFGG*8?ED3:CFGG:5C5/:ECGG*7575<C540+1:3*9CDF*:+0)9C))8*1.:F2:B4>5))8*/**
@M03506:14:000000000-AKVR1:1:1101:25591:6530 1:N:0:49
ATGAACTCCTACGGGAGGCAGCAGTGGGGAATATTGCGCAATGGGCGAAAGCCTGACGCAGCGACGCCGCGTGGGTGATGAAGGCCTTCGGGTCGTAAAGCCCTGTCGGGAGGGAAGAAACGCCTCCGATCTAATATGTCGGAGGAATTGACGGTACCTCCTAAGGAAGCACCGGCTAACTCCGTACCAGCAGCCGCGGTAATACGGAGGGTGCAAGCGTTGTTCGGAATCACTGGGCGTAAAGGGCGTGTAGGCGGCGTACCCAGTCTGGTGTGAACTCCCCCCGCTCAACGAGGGCACT
+
@CCCCG9FGGGGGGGGGGGGGGGGFFGGGGEFGGGGGG>CFGGGGGG>FEFG@CFGDDGGGGGCG>7CCCC>CFGGGGFGFFCCFGGGGGGGGEGGFGG9FFGCDFFGDG:CGDF<>D,:>FG7FEF:*FGF,@,@=9F,8<F*1>DGGGFGGC:7@F;C,=A9<FCF7CF::7<FEGCC9ACFF*=CGGGGGF5CCEGGED?FEGE?>*:ACEGFG5=:5/;8E58C886C8+<@*;98E5>EGG=C/:/CC+2>/))1*:*++1<=+02/7/>+***2*..*/75>;)*(73))0))))
@M03506:14:000000000-AKVR1:1:1101:22283:6622 1:N:0:49
ATGAACTCCTACGGGAGGCAGCAGTTAGGAATCTTGGACAATGGGCGCAAGCCTGATCCAGCCATGCCGCGTGAGTGATGGAGGCCTTAGGGTTGTAAAGCTCTTTCAGCGGGGAAGATAATGACGGTACCCGCAGAAGAAGCCCCGGCTAACTTCGTGCCAGCAGCCGCGGTAATACGAAGGGGGCTAGCGTTGCTCGGAATCACTGGGCGTAAAGCGCACGTAGGCGGCTTTCTAAGTCAGGGGTGAAATCCTGGAGCTCAACTCCAGAACTGCCTTTGATACTGGAGAGCTCAAGTCC
+
CCCCCGGGGGGGGGGGGGGGGGGGGGGGGGGGGGGGGGGGGGGGGGGGGGGGGGGGGGGGGGGGGGGGGGGGGGG@FFGGGGGGGGGGGGGGGGGGGGGGGFGGGGGGFFGGDGGGGGDGGGGGGGDGGGGGGDGGGFGGGGGCGGGGGGGFGGGGGGGGGGGGGGGGGGGGGGGGGGGFGGGEGGEG>FFGGGGGGGGGG5>EGGGGGFGGG>ECEGGGGGGGG@EGEEDGGGGGF9>+0AFGGEEC86CFG6CCFFGGG6*0::CCFFC?5*C?FF7GFFFCF*0<:G@?FF:??6F47
@M03506:14:000000000-AKVR1:1:1101:21808:6648 1:N:0:49
ATGAACTCCTACGGGAGGCAGCAGTAGGGAATTTTCCACAATGGACGAAAGTCTGATGGAGCAACGCCGCGTGCAGGATGAAGGCTTTCGGGTCGTAAACTGCTTTTACGAGTGAAGAATATGACGGTAGCTCGTGAATAAGGATCGGCTAACTCCGTGCCAGCAGCCGCGGTCATACGGAGGATCCAAGCGTTATCCGGAATTACTGGGCGTAAAGAGTTGCGTAGGTGGCATTGTAAGTTGGTAGTGAAAGCGTTCGGCTCAACCGGATACACATTACCAAAACTGCAAAGCTAGAGGG
+
CCCCCGGGGGGGGGGGGGGGGGGGGGGGGGGGGGGGGGGGGGGGGGGGGGGFGAFFFGGGGGGGGGGGGGGGGGGGGGGGGGGGGGGGGGGGGGGGGFGGGGGGGFGFGGFFGGDEGGGGGGGGGGGGGGGFGGFGGGGGFGGGGGGGGFGGGGGGGGGGGFGGGGGGGGGGFGGGGDFEDGGGEGFEFGGGECCCE,=5BCGCGCCCFFFEECECE@9@FGDGGGGGGGGG=FF9ECFD<7CGG7FGGGGFFD5>CEGGE5C995=DGG*7CFF?<=CFFFF5C:4=?F=:45?FFF47)
@M03506:14:000000000-AKVR1:1:1101:18633:6667 1:N:0:49
ATGAACTCCTACGGGAGCCAGCAGTTGGGAATCTTGGACAATGGGGGAAACCCTGATCCAGCCATGCCGCGTGAGTGATGAAGGCCTTCGGGTTGTAAAACTCTTTCGACGGGGACGATAATGACGGTACCCGTAGAAGAAGCTCCGGCTAACTTCGTGCCAGCAGCCGCGGTAATACGAAGGGGGCTAGCGTTGTTCGGAATTACTGGGCGTAAAGCGCGCGCAGGCGGTCTTCCAAGTCAGTGGTGAAAGCCCGGAGCTCAACTCCGGAACTGCCATTGAAACTGTAAGACTTGAGGAG
+
CCCCCGGGGGGGGGGGGGGGGGGGGGGGGGGGGGGGGGGGGGGGGGGGGGGGGGGGGGGGGGGGGGGGGGGGGGGGGGGGGGGGGGGGGGGGGGGGGGGGGGGGGGGGGGGGGGGGGGGGGGGGGGGGGGGGDGGGGGGGGGGGGGGGGGGGGGGGGGGGGGGGGGGGGGGGGGGGGGGGFGGEGGGGGGGGGDEGGGGGGDFGGGGFGGGDGGDGGGGGGCCGGGGGGGEG5CGGGFGFGGGGGCCFF6<EDGG<C3DD6A4CC:FCEGGFGGGGG4>>F6@?9*>@2:B5?FFF4?F4)
@M03506:14:000000000-AKVR1:1:1101:12630:6669 1:N:0:49
ATGAACTCCTACGGGAGGCAGCAGTGGGGAATATTGCGCAATGGGCGGAAGCCTGACGCAGCGACGCCGCGTGCGGGATGAAGGCCTTCGGGTTGTAAACCGCTTTCAGCAGGGACGAATCTGACGGTACCTGCAGAAGAAGCGCCGGCTAACTACGTGCCAGCAGCCGCGGTAATACGTAGGGCGCAAGCGTTGTCCGGAATTATTGGGCGTAAAGAGCTCGTAGGCGGCCTGTTGCGTCCGCTGCGAAATCCCGGGGCTCAACCCCGGGCCTGCAGTGGATACGGGCAGGCTGGAGGCG
+
CCCCCGGGGGGGGGGGGGGGGGGGGGGGGGGGGGGFGGGGGGGGGGGGGGGGGGGGGGGGGGGGGGGGGGGGGGGGGCFGGGGGGGGGGGGGGGGGGGGGGGGGGGGGGGGGGGGGGEGGGGGGGEGGGGGGGGGGG?CCGGGDGGGGGCFFGFAF@=FFGGGGFGGGGGGGE*AGFGGFGGGGGGGGEGGGEGGGFFGG5*:8CCGGGGGGGGEDCGGGGGGCECGGGEEGGC@CGFGDGEGG=C*9:5*::6<<8>3C5=4CCDEG57=>GD*:*):6<**+3<G3()56D4>>)>>3)
@M03506:14:000000000-AKVR1:1:1101:8401:6676 1:N:0:49
ATGAACTCCTACGGGAGGCAGCAGTAAGGAATATTGGTCAATGGACGCAAGTCTGAACCAGCCATGCCGCGTGGAGGATTAAGGCCCTCTGGGTTGTAAACTCCTTTTATCTGGGAAGAATTCCACGTTTTCCAATGTGGTTGACGGTACCAGAGGAATAAGCACCGGCTAACTCCGTGCCAGCAGCCGCGGTAATACGGAGGGTGCAAGCGTTATCCGGATTCACTGGGTTTAAAGGGTGCGTAGGCGGGCAGGTAAGTCCGTGGTGAAATCCCTGAGCTTAACTCAGAAACTGCCATGG
+
CCCCCGGGGGGGGGGGGGGGGGGGGGGGGGGGGGGFGGGGGGGGGGGGGGGGGGGGGGGGGGGGGGGGGGGGGGGGGGGGGGGGGGGGGGGGGGGGGGGGGGGGGGFGGGGGGGGGGGGGGGGGGGGGGGGGGGGGGGGGGGGGGGGGGGGGGGGGGGGGGGGGGGGGGGGGGGGGGGGGGGGGGGGGGGGGGCGFDGGEGGGGEGEG9CFGGGGGGGGGGGDGEEFCGGGGGGDGGGGGGCE=EEEGGGGG5EG>9*9D7CD/AD:<7C:B7**+*874CFB?F?GFFG?BFFFFF?46?
@M03506:14:000000000-AKVR1:1:1101:8245:6677 1:N:0:49
ATGAACTCCTACGGGAGGCAGCAGTCGAGAATTTTTCTCAATGGGGGAAACCCTGAAGGAGCGACGCCGCGTGGAGGATGAAGGTCTTCGGGTTGTAAACTCCTGTCATTTGGGAACAAGTGCCGGTACGTAACTGCTATCGGCTTGATAGTACCAGAAGAGGAAGAGACGGCTAACTCTGTGCCAGCAGCCGCGGTAATACAGAGGTCTCAAGCGTTGTTCGGATTCATTGGGCGTAAAGGGTGCGTAGGTGGCGTCGTAAGTCAGGTGTGAAATCTGGGAGCTTAACTCCGAAACTGCA
+
CCCCCGGGGGGGGGGGGGGGGGGGGGGGGGGGGGGGGGGGGGGGGGGGGGGGGGGGGGGGGGGGGGGGGGGGGGGGGGGGGGGGGGGGGGGGGGGGGGGGGGGGGGGGGGGGGGGGGGGGGGGGGGGGGGGGGGGGGGGGGGGGGGGGGGGGGGGGGGGGGGGGGGGGGGGGGGGGGGGGGGGGGGGGGGGGGGGGG>CFCCCGFFGGFGGGGGGG=CEGGGGGD?>FFGGGGGGEG5CFFFC:EGCCCEEFGGE3:3CDFFFGGDFGFGGDGF>97***947/*/2/)08:D>5>>4*/*
@M03506:14:000000000-AKVR1:1:1101:7720:6702 1:N:0:49
ATGAACTCCTACGGGAGGCAGCAGTGGGGAATCTTGCGCAATGGGCGAAAGCCTGACGCAGCGACGCCGCGTGAGGGAAGAAGGCCTTCGGGTTGTAAACCTCTTTCAGGAGGGACGAAGCCACTCGGGTTAATAGCCCAGAGGGTGACGGTACCTCCAGAAGAAGCCCCGGCTAACTACGTGCCAGCAGCCGCGGTAATACGTAGGGGGCTAGCGTTGTCCGGATTTATTGGGCGTAAAGAGCGTGTAGGCGGCCAGGTAGGTCTGCTGTGAAAACTCGAGGCGCAACCTCGAGACGTCG
+
CCCCCGGGGGGGGGGGGGGGGGGGGGGGGGGGGGGGGGGGGGGGGGGGGGGGGGGGGGGGGGGGGGGGGGGGGGGGGGGGGGGGGGGGGGGGGGGGGGGGGGGGGGGGGGGGGGGGGGGGGGGGCGGGGGGGGGGGGGGGGGGGGGGGGGGGGGGGGGGGGGGGGGGGGGGGGGGGGGGGGGGGGGGGGGGGGGGGGGGGGGGGGFGGGGGGGGGGGGGGGGDEECCCFGDFGGGGEGDGGGGGGGGGGGGGDCDDDFGGGGGGGGGGGGFFGFGF4)9<F:>C*8CB>D@2>>@FFF@E>
@M03506:14:000000000-AKVR1:1:1101:8189:6708 1:N:0:49
ATGAACTCCTACGGGAGGCAGCAGTGGGGAATTTTGGACAATGGGCGCAAGCCTGATCCAGCAATGCCGCGTGTGTGAAGAAGGCCTTCGGGTTGTAAAGCACTTTTGTCAGGGAAGAAACGGTTCGGGTTAATACCCTGGACTAATGACGGTACCTGAAGAATAAGCACCGGCTAACTACGTGCCAGCAGCCGCGGTAATACGTAGGGTGCAAGCGTTAATCGGAATTACTGGGCGTAAAGCGTGCGCAGGCGGTAATATAAGTTAGATGGGAAAACCCCGGGCCCAACCCGGGAACTGC
+
AA@ACFCEFCE<;FGFFGCB,BF<@6@FG@FDFAF9@6@FG@EGGA:FCECD@E<CAC<<ECAFD@EGFEC66BD<<9F6<F<F<EFGGCEGFGEFGGGGD,BEGGGG?F9FFF=FDFGG<F:CE:FGEEECDFCGGGGGCFCGGFF9CFFG>FEAFAFGG;F9FGF9<CBFGC<CF7,3>@5,>F9>8B:>F78<B::CC;+;?:8CGGGCGG?C88C8:;EGE5BFF??@0C=@E*9CCE95*2*1**:5):*1*87*0<7+2*+*:*+)*0CG*)95>B;G5))0,90(.)5)0;@F*
@M03506:14:000000000-AKVR1:1:1101:13173:6738 1:N:0:49
ATGAACTCCTACGGGAGGCAGCAGTGGGGAATTGTTCGCAATGGGCGCAAGCCTGACGACGCAACGCCGCGTGGAGGATGAAGACCTTCGGGTCGTAAACTCCTTTCGATCGAGACGAACAGCCTTCGGGTGAACAATCCGGAGGTTTGACGGTACCGAGAGAAGAAGCCCCGGCTAACTCCGTGCCAGCAGCCGCGGTAATACGGGGGGGGCAAGCGTTGTTCGGAATTACTGGGCGTAAAGGGCTCGTAGGTGGCCAACTAAGTCAGACGTGAAATCCCTCGGCTTAACCGGGGAACTG
+
CCCCCGGGGGGGGGGGGGGGGGGGGGGGGGGGGGGGGGGGGGGGGGGGGGGGGGGGGGGGGGGGGGGGGGGGGGGGGGGGGGGGGGGGGGGGGGGGGGGGGGGGGGGGGGGGGGGGGGGGGGGGGGGGGGGGGGGGGGGGGGGGGGGGGGGGGGGGGGGGGGGGGGGGGFGGGGGGGGGGGGGFGGGGGGGGGGGGGG8EEFGGGGGGGGGGE5@FDGEDGEFFGD8CGGCG79CGGG9EG5EFGGG<E=EFG9EGDFFDGCFEGGDGGF6)1/5:FFGFC?)>EDD@B**)05@03>.66
@M03506:14:000000000-AKVR1:1:1101:27555:6745 1:N:0:49
ATGAACTCCTACGGGAGGCAGCAGTGGGGAATATTGGACAATGGGCGCAAGCCTGATCCAGCCATGCCGCGTGAGTGATGAAGGCCCTAGGGTTGTAAAGCTCTTTCACCGGAGAAGATAATGACGGTATCCGGAGAAGAAGCCCCGGCTAACTTCGTGCCAGCAGCCGCGGTAATACGAAGGGGGCTAGCGTTGTTCGGATTTACTGGGCGTAAAGCGCACGTAGGCGGATCGATCAGTCAGGGGTGAAATTCCAGAGAGCAACTCTGGAACTGCCTTTGACACCGTCTATTTGGTGTCT
+
CCCCCEFGCEFGGGEGGGC7BECEFGGG@7,CFFGCFFGCFGDC<@FEGEGGFAEGGGGGGGGGCFE,@BCBFGGCFD,?FF<,FFEEFGFFGCDFFFEFDGFGGCE,B?:FE+CFFFGCE<FFB=FGE+8EF>EBCFF88<@,63@:CCC<EBF,5>BCFF<7<FF7@*5C><FF@9>F7:*C1**=CF@<ECEC5+:EG*BEG+>C7ECEEE5;9+2:/*8/*1;+*:**2:*;A=D:++2*:529;0A7*+<CE4****2*09<::7+02>=+06?C:**3+))0(*.)**1*0).)1
@M03506:14:000000000-AKVR1:1:1101:4130:6746 1:N:0:49
ATGAACTCCTACGGGAGGCAGCAGTTGGGAATATTGCACAATGGACGAAAGTCTGATGCAGCGACACCGCGTGTGGGATGAAGGCCTTCGGGTTGTAAACCACTGTCAGGGGGGACGAAGTGTTCCGGCCTAATATGCCGGAAGGTTGACGGTACTCCCAGAGGAAGCAACGGCTAACTCTGTGCCAGCAGCCGCGGTAAGACAGAGGTGGCAAGCGTTGTCCGGAATTACTGGGCGTAAAGGGCGTGTAGGCGGTTTCGTCAGTCAGCCGTGAAAGGCGGCGGCCCAACCGAAGCAGTGG
+
CCCCCGGGGGGGGGGGGGGGGGGGGGGGGGGGGGGGDGGGGGGGGGGGGGGGGGGGGGGGGGGGGGGGGGGGG@FGGG=FGGGGGGGGGGGGGGGGGGGFGGGGGGGAFDFGGGGDGGGGCGGGCFGGGCFGGGF,,<<FEFG*<FEGGGGGGGGCEG*AFC*CGGGG++;?EGGGGGG+0+AGGGGGGGFFGGGGGGGGFGG+88EG8CEF*<CCEGGDE<9CEC*:CFFEGGGCE19CFGEE=EED;=FGGGGGGE7CC5<E+::CC7:)9CGF*4<C))8C/)77(*8>))0)78*))
@M03506:14:000000000-AKVR1:1:1101:7887:6747 1:N:0:49
ATGAACTCCTACGGGAGGCAGCAGTGGGGAATTTTGCGCAATGGGGGAAACCCTGACGCAGCAACGCCGCGTGGAGGATGAAGGTCTTTGGATTGTAAACTCCTTTCGATCGGGACGATGATGACGGTACCGGAAGAAGAAGCACCGGCTAACTCTGTGCCAGCAGCCGCGGTAATACAGAGGGTGCAAGCGTTGTTCGGAATTATTGGGCGTAAAGGGCGCGTAGGCGGTTTGGCAAGTCTCTAGTGAAATCTCTGGGCTCAACTCAGAGTCTGCTGGGGAAACTGCCGGGCTGGAGTGG
+
CCCCCGGGGGGGGGGGGGGGGGGGGGGGGGGGGGGGGGGGGGGGGGGGGGGGGGGGGGGGGGGGGGGGGGGFGGGGGGGGGGGGGGGGGGGGGGGGGFGGGGGGGGGGGGGGGGGGGGGGGGGGGGGGGGGGGGGGGGGGGGGGGGGGGGGFGGGGGGGGGGGGGGGGGDGGGGGGG?FFFFGFGGGGFGFGGFEGGGGGEEFFGGGGGGFG?EECFFEEGGGCGE5CGD=CCEEFFFGGG9<EGFGFDF9ECA?FGFGFGGDFGGFGGFG=7>GFFFDDGB3CCFG*2D>>B).))79@3
@M03506:14:000000000-AKVR1:1:1101:12979:6771 1:N:0:49
ATGAACTCCTACGGGAGGCAGCAGTAGGGAATATTGGTCAATGGGTGAGAGCCTGAACCAGCCATGCCGCGTGCAGGAAGAAGGCCTTCTGGGTTGCAAACTGCTTTTGCCGGGGGATAAAAGACCCTTGCGAGGGAAATTGAAGGTACCTGGTGAATAAGCCACGGCTAACTACGTGCCAGCAGCCGCGGTAATACGTAGGTGGCAAGCGTTGTCCGGATTTATTGGGTTTAAAGGGTGCGTAGGCGGTTGATTAAGTCAGTTGTGAAATACGGCAGCTTAACTGTCGAGGTGCAATTGA
+
CCCCCGGGGGGGGGGGGGGGGGGGGGGGGGFGGGGGGGGGGGGGGGGGGGGGGGGGGGGGGGGGGGGGGGGGGGGGGGGGGGGGGGGGGGGGGGGGGGGGGGGGGGGGGGGGGGGGGGGGGGGGGGGGGGGGDGGGGGGGGGGGGGGGGFEGGGGGGGGGGGGFGGGGGGGGGGGGGCFGFGGGGGFEGGGGGGGGGGFGGGGGGGGCFFGGGGGGGGGE8CFFGGGGGEG5C?CCGGGGGGEGGGGDGEEGFCFG+*:FFFDGGGGCGCGFGGGGC:DGCFFGG@FFBFEFF>FF=74**
@M03506:14:000000000-AKVR1:1:1101:7571:6782 1:N:0:49
ATGAACTCCTACGGGAGGCAGCAGTGGGGAATTTTGCGCAATGGGGGAAACCCTGACGCAGCAACGCCGCGTGGAGGATGAAGTCCCTTGGGACGTAAACTCCTTTCGACCCGGACGATAATGACGGTACGGGTGGAAGAAGCCCCGGCTAACTACGTGCCAGCAGCCGCGGTAAGACGTAGGGGGCCAGCGTTGTTCGGAGTTACTGGGTGTAAAGGGTTCGTAGGCGGTGCGGCAAGTCGGGAGTGAAATCTCTGGGCTCAACCCAGAGGCTGCTTCCGAAACTGCTGGGCTTGAGTGT
+
CCCCCGGGGGGGGGGGGGGGGGGGGGGGGGGGGGGGGGGGGGGGGGGGGGGGGGGGGGGGGGGGGGGGGGGGGGGGGGGGGGGGGGGGGGGGGGGGGGGGGGGGGGGGGGGGGGGGGGGGGGGGGGGGGGGGGGGGGFGGGGGGGGGGGGGGGGGGGGGGGGGGGGGGGGGGGGGGGGGF:FGGGGGGGGGGGGGGGGGG>ECGGGGGGGGGGGGGGGGGGGGGGGGGGGC*1CGEEGF<FGGDCG=CEFFFG7CC@FGFCGFGGGGGC5E:C*7/9@GG3)>CE7C*64)()07)))16*
@M03506:14:000000000-AKVR1:1:1101:7367:6796 1:N:0:49
ATGAACTCCTACGGGAGGCAGCAGTGGGGAATCTTGCACAATGGGGGCAACCCTGATGCAGCGACGCCGCGTGAGCGATGAAGCCCTTCGGGGTGTAAAGCTCTTTCGGCAGGGAAGATTATGACGGTACCTGCAGAAGCAGCTGCGGCTAACTACGTGCCAGCAGCCGCGGTAATACGTAGGCAGCAAGCGTTGTTCGGAGTTACTGGGCGTAAGGGTGTGTAGGCGGTCCCCTAAGTTTGGTGTGAAATCTCCCGGCTCAACTGGGAGGGTGCGCCGAAAACTGGGGGGCTAGCGTACT
+
CCCCCGGGGGGGGGGGGGGGGGGGGGGGGGGGGGGGGGGGGGGGGGGGGGGGGGGGGGGGGGGGGGGGGGGGGGGGGGGGGGGGGGGGGGGGGGGGGGGGGGGGGGGGGGGGGGGGGGGFGGGGGGGGGGGGGGGGFGGGGGGGGGGGGGGGGGGGGGGGGGGGGGGGGGGGGDGGGGGGGGGGGGGGGGFGCGGEFFGCCCEGFGGGGFFGGGEGGFCEGGGDFGGGGGCEGCFG6CF9?EEFGGCF?+CFFGEGGFGGG9CGGGGG:DE>*9DGCBG97)7?+9F@>DB6B.5)))0;)
@M03506:14:000000000-AKVR1:1:1101:19798:6801 1:N:0:49
ATGAACTCCTACGGGAGGCAGCAGTCAGGAATTTTGCGCAATGGGGGAAACCCTGACGCAGCGACACCGAGTGAAGGATGAAGGCTTTAGGGTTGTAAACTTCTTTTATTTGGGAACAAACAAATGAGTGTACCAAATGAATAAGCAGCTGCTAACTGCGTGCCAGAAGCATCGGTAATACGTGGGCTGCAAGCGTTATCCGGAATTATTGGGCGTAAAGAGAAGCGTAGGCGGCTTTGCAAGTCTTTTGTTAAAGACCGAGGCTCCACCGCGGAAAGGCAAAAGATACTGCTTGGCTTGG
+
CCCCCGGGGGGGGGGGGGGGGGGGGGGGGGGGGGGGGGGGGGGGGGGDGGGGGGGGGGGGGGGGGGGGGGGGGGGGGGGGGFGGGGGGGGGGGGGGGGGGGGGGGGGGGGGGGGGGGGGGGGGGGGFGGGGGGGGC<?FFFGBFCFDFFGGGGGGCFGGG@7FFGGGGGFGGF:FF:FFGGGG7BC>FGGGAFGG@EEGGGEGEEG7,4@FD5CGGGGCF+CCFCEE=ECCGG5=*:@CCFF++2<9D+C*7>?CFG:CC>=D555*9:7*793CG)05**8F**0:*4C4<BBFDFF);)
@M03506:14:000000000-AKVR1:1:1101:6363:6803 1:N:0:49
ATGAACTCCTACGGGAGGCAGCAGTGGGGAATCTTGCACAATGGGCGAAAGCCTGATGCAGCGACGCCGCGTGGGGGATGAAGCATTTCGGTGTGTAAACCCCTTTCGACCCGGACGAATGCCTCGCAAGAGGAGTGACGGTACGGGTATAAGAAGCCCCGGCTAACTACGTGCCAGCAGCCGCGGTAAGACGTAGGGGGCCAGCGTTGTTCGGCATTACTGGGTGTAAAGGGTTCGTAGGCGGTGTGGCAAGTTGGGAGTGAAATCTCTGGGCTCAACCCAGAGGCTGCTTCCAAAACTG
+
CCCCCGGGGGGGGGGGGGGGGGGGGGGGGGGGGGGGGGGGGGGGGGGGGGGGGGGGGGGGGGGGGGGGGGGGGGGGGGGGGGGGGGGGGGGGGGGGGGGGGGGGGGGGGGGGGGGGGGGGGGGGGGGGGGGGGGGGGGGGGGGGGGGEEGGGGGGGG@FGGGGGGGGGGGGGGGGGGGGGGGGGGGGGGGGGGGGGGEGGCGDGGGGGDEGGGGGEGGFFFGFGFGEGGGGGGFGGGGGGGGGG55:<EFF9D?GGGFGGCFGG?DECD00<CCDGGFGDGFFE5>DFFGF<F)9@*.7@/
@M03506:14:000000000-AKVR1:1:1101:3866:6808 1:N:0:49
ATGAACTCCTACGGGAGGCAGCAGTGGGGAATATTGGACAATGGGGGCAACCCTGATCCAGCAATGCCGCGTGTGTGAAGAAGGCCTTCGGGTTGTAAAGCACTTTAGTTGGGGAAGAAGGTGTGTAGTTTAAGAGATAGCACATTTGACGGTACCCAAAGAATAAGCACCGGCTAACTCTGTGCCAGCAGCCGCGGTAATACAGAGGGTGCGAGCGTTAATCGGAGTTACTGGGCGTAAAGGGCGCGTAGGCGGTTAATTGAGTGAGTTGTGAAATCCCTGGGCTTAACCTAGGAATTGC
+
CCCCCGGGGGGGGGGGGGGGGGGGGGGGGGGGCGGAFFFFDDDFGDGGGGGGGGGGGGGGGGGGGGGGGGGGGGGGGGGGGFGGGGGGGGGEFGGGGGGGGGGGGGGGGGFGGDFGG@FGCDEFGGGGGG9AEFCGGGGGGGGCFGGGGGGGG?FDFDF?FGGGGGGGDGCGCGGGGGGGGGGFGGGGGCFGGGC>BE:>CBFFFCGF7CCECCEGGGGGGDC>EEGCG7AGG?FG5EDCFFFG=CCDGGEEFEC<G>*:EFDCE7+CCFDFGCCCD47D46)7CFC:>CFBFFF?*/9**
@M03506:14:000000000-AKVR1:1:1101:25733:6822 1:N:0:49
ATGAACTCCTACGGGAGGCAGCAGTGGGGAATATTGGACAATGGGCGAAAGCCTGATCCAGCAATGCCGCGTGAGTGATGAAGGCCTTAGGGTTGTAAAGCTCTTTTACCCGGGAAGATAATGACTGTACCGGGAGAATAAGCCCCGGCTAACTCCGTGCCAGCAGCCGCGGTAATACGGAGGGGGCTAGCGTTGTTCGGAATTACTGGGCGTAAAGCGCACGTAGGCGGCCTTGTAAGTGAGAGGTGAAAGCCCGGGGCTCAACTCCGGCATTGCCTTTAAGACTGCAGCGCTAGAAGTG
+
CCCCCGGGGGGGGGGEGGGGGGGGGGGGGFFFGGGGGGGGGGGGGGGGGGGGGGGGDGGGGGGGGGGGGGGGGGGGGGGGGGGGGGGGGGGGFGGGGGGGGGGEFGFGGGFGGE=BGGGGGGGGGGGGGGGGGGGGGGGGFFGFGGGGGGEGGGGGGGGGGGGGGGGGGGDDGGGDFGFFGGEGGGFEGGGGGFEFGGGEGEGGGGGGGGGDGEGGGCCEEGGGF5CFGG5*23CC+2?E++3ACG6FFFFG4:/>EFGG*1>+:>?<EG*<5CFCC?*>F@FGC?F:>*76B>>>96*9/
@M03506:14:000000000-AKVR1:1:1101:10386:6848 1:N:0:49
ATGAACTCCTACGGGAGGCAGCAGTGGGGAATATTGGACAATGGGCGAAAGCCTGATCCAGCAATGCCGCGTGAGTGATGAAGGCCTTAGGGTTGTAAAGCTCTTTTACCCGGGATGATAATGACAGTACCGGGAGAATAAGCCCCGGCTAACTCCGTGCCAGCAGCCGCGGTAATACGGAGGGGGCTAGCGTTGTTCGGAATTACTGGGCGTAAAGCGCGCGTAGGCGGCTTTGTAAGTTAGAGGTGAAAGCCCGGAGCTCGACTCCGGAACTGCCTTTAAGACTGCATCGCTAGAATTG
+
CCCCCGGGGGGGGGGGGGGGGGGGGGGGGGGGGGGFGGGGGGGGGGGEGGGGGGGGGGGGGGGGGGGGGGGGGGGGGFGGGGGGGGGGGGGGGGGGGGGGGGGGGGGGGGGGGGGGGGGGGGGGGGGGGGGGGGGGGGGGGGGGGGGGGGGGGGGGGGGGGGGGGGGGGGGGGGGGGGGGEGDGGGGGGGGGCFGGGGGGGGGGFGGGGGGGGGGGGGGGCEGGGGGGGGG58CFGGGFGFGGGGGFFF6?CC*:CE3DDG?D5CCEFED:BDGFGFFGGFFFGGFGFFGFFFF;@??BB4
@M03506:14:000000000-AKVR1:1:1101:14006:6849 1:N:0:49
ATGAACTCCTACGGGAGGCAGCAGTGAGGAATTTTGCGCAATGGGGGAAACCCTGACGCAGCAACGCCGCGTGGAGGATGAAGCCCCTTGGGGTGTAAACTCCTTTCGACCAAGACGATAATGACGGTACTGGTGGAAGAAGCACCGGCTAACTCTGTGCCAGCAGCCGCGGTAATACCGAGGGTGCAAGCGTTGTTCGGAATCATTGGGCGTAAAGGGCGCGTAGGCTGCGCCACAAGTCAGCTGTGAAAGCTCGGGGCTTACCCCAGAGCTTTCATGCGAACCTGTGATGCTGGAGTAG
+
CCC?CFCFGGGG;FGCEGGCFE<@E,,CF<EEEEG<FFG@@FEFGEC7@FFGDFFGCCF+CF@F8:FGGG@FGGGGD?FFCGFBEG4FDFFGEGFFFGGC<FGGGGFC7?EE8>@<7FEGEDAFGGDGGCDFG=,:>D<CGGFECCEEEC@CCG,>FBEFFDGGG7<:BG744=1;@<,<F*C@1<CBCFEFE::BC;EDCC5+<++3A8F??CE5:C5*:8?:885C<C=C*/*/**/<<++<+3+9++<+2+<9C:5DEGG++*27=4C)0**+****/7)/2)*1)*/.96*7@FF:*
@M03506:14:000000000-AKVR1:1:1101:13414:6853 1:N:0:49
ATAAACTCCTACGGGAGGCAGCAGTGGGGAATCTTGCGCAATGGCCTAACGGCTGACGCAGCGACGCCGCGTGTGGGATGAAGCTCCTCGGAGTGTAAACCACTGTTGCCCGGGACGAATAGCTCGATTAATCGAGCCTGACAGTACCGGGTGAGGAAGCACCGGCTAACTCCGTGCCAGCAGCCGCGGTAATACGGGGGGTGCGAGCGTTGTCCGGAATCACTGGGCGTAAAGGGCGCGTAGGTGGTTTGATAAGGGTGTGGTGAAAGTCCGGGGCTCAACCCCGGATCTGCCGTGCCGG
+
CCCCCGGGGGGGGGGGGGGGGGGGGGGGGGGGGGGGGGGGGGGGGGGGGGGGGGGGGGGGGGGGGGGGGGGGGGGGGGGGGGGGGGGGGGGGGGGGGGGGGGGGGGGGGGGGGGGGGGGGGGGFGGDGGGGGGGGGGGGGGGGGGGGGGGGGGGGGGGGGGGGGGGGGGGFFFGGGGGGGGGGGGGGGG>EGGGGGGGGGGGGGGGGGGGGGGGGGGGGGGGGGGGGFGDGCGGGGGGGG7CEE<?CC;EGG>AFFF>*/2A<:C><CEFEFGDGGDE5*7.7CCDGDFGFF*95)7@FF)
@M03506:14:000000000-AKVR1:1:1101:4168:6868 1:N:0:49
ATGAACTCCTACGGGAGGCAGCAGTGAGGAATATTGCGCAATGGGCGAAAGCCTGACGCAGCGACGCCGCGTGGAGGATGAAGGTCTTCGGATTGTAAACTCCTGTCGAGTGGGACGAATGCCGTGAGGGTGAACAATCCTTGCGGTTGACGGTACCGCAGGAGGAAGCCCCGGCTAACTCCGTGCCAGCAGCCGCGGTAATACGGAGGGGGCTAGCGTTGTTCGGAATCATTGGGCGTAAAGGGCGCGTAGGCGGCCGATCAAGTCGGAGGGGAAATCCCTCGGCTCAACTGAGGAATTG
+
CCCCCGGGGGGGGGGGGGGGGGGGGGGGGGGGGGGGGDGGGGGGGGGGGGGGFGGGGDGGDGGGGGGGGGGGGGGFGGGGGFGGGGGGGGGGGFGGGGGGGGGGGFGGF7FGGFGGGGFFGGGGCFGGGGGGGFFGGFGGGGGGGGGGGCGGGGGGGCFFGEGGE7FGFFGGEFG>F:F?FFE<<FGGGBA<FCCGGGEEE9CGF5*?ECCE**;FE8C=C;*A*?EECFCGF98:FEDEE=EFG*C3CG75CCEGGDGD5CDFG7FCEGE3)9DC44*6*)7:=:3;>CFAFF:>)7FF=
@M03506:14:000000000-AKVR1:1:1101:16715:6880 1:N:0:49
ATGAACTCCTACGGGAGGCAGCAGTGAGGAATTTTCCACAATGGACGAAAGTCTGATGGAGCAACGCCGCGTGCAGGATGACGGCCTTCGGGTTGTAAACTGCTTTTATTTGGGAAGATTATGACGGTACCAAATGAATAAGGATCGGCTAACTACGTGCCAGCAGCCGCGGTAATACGTAGGATCCAAGCGTTATCCAGAATTACTGGGCGTAAAGCGTACGTAGGTGGATGTTTAAGTGAGATGCGAAATCTGGCGGCTCACCCGTCTAGACTGTGTCTCCTACTTGGCATCTTGCGGT
+
CCCCCGGGGGGGGGGGGGGGGGGGGGGGGGGGGGGGGGGGGGGGGGGGGGGGGGGGGGGGGGFFGGGGGGGGGGGGGDGGGGGGGGGGGGGGGGGGGGGGGFGGGGGGGGGGGGGGGGGGGGGFGFCGGGGGGGGGGGGGGGFGGC7FGGGGGGGGGGCGGGGGGGGGGGGGGGGGGGGGGFGGGGGGGGGGGGGGGGGGFFGGFFFCGGGGGGG8FFEGGGGGGCGGGG=BCCEGGCDGGGGGG?FGGGEGGGG7CBDGC5D+:>CCEG5=7>FGGFGGGF=FG?F*67@3*)/19*7)0
@M03506:14:000000000-AKVR1:1:1101:26503:6900 1:N:0:49
ATGAACTCCTACGGGAGGCAGCAGTGGGGAATATTGCGCAGTGGGCGAAAGCCTGACGCAGCAACGCCGCTTGAGTGATGAAGGCCTTCGGGTCGTAAAGCTCTGTCGGAGGGAACGAATTCTCCAGGGGTTAACAGCCTCAGGAAGTGACGGTACCCTCAAAGGAAGCACCGGCTAACTCTGTTCCATCAGCCGCGGTAATACAGAGGGTGCAAGCGTTGTTCGGAATCATTTGGCTTCAAGGGCGGCTCGGCGGTTTGTTAAGTCATGTGTGCAACCCCCCGTCCCAACCCAGTCACTC
+
-C@CCFGGCGFG@7+@:BFBBFFGGG,C@;CFFGGAE;F+:FCE8D@@@:6CFCF8F:FGGGCEFBFD+6+?C,CCEDG,CCF8<FGGG<EEF>=FF8FFFGGGFGG7=@+@+BF<7=CE+ACDEG?FGCFEG9F9=FG,@<>,,@773@@+@CCGGGEF,737,>>C7F7<>:B<:FFFGFAF,@FF,?,7FF*<:7B**?<CACC+*:=8CF+0A5***2:<C?CC@<7@+09:C+**3<+<*1:)***/)/:5:>35C679?:F*+*3*2**2:)**17>5*0)0-98())0)01=*/
@M03506:14:000000000-AKVR1:1:1101:18367:6906 1:N:0:49
ATGAACTCCTACGGGAGGCAGCAGTAGGGAATTGTTCGCAATGGGCGCAAGCCTGACGACGCAACGCCGCGTGGAGGATGAAGACCTTCGGGTCGTAAACTCCTTTCGATCGAGACGAATGATCTCTGGGTGAACAATCCGGAGAAATGACGGTACCGAGAGAAGAAGCCCCGGCTAACTCCGTGCCAGCAGCCGCGGTAATACGGGGGGGGCAAGCGTTGTTCGGAATTACTGGGCGTAAAGGGCTCGTAGGTGGCCAACTAAGTCAGACGTGAAATCCCTCGGCTTAACCGGGGAACTG
+
CCCCCGGGGGGGGGGGGGGGGGGGGGGGGGGGGGGGGGGGDGGGGGGGGGGGGGGGGGGGGGGGGGGGGGGGGGGGGGGGGGGGGGGGGGGGGGGGGGGGGGGGGGGGGGFGGGGGGGGGFGGGGGGGGGGGGGGGGGGGGGGGGGGGGGGGGGGGGGGGGGGGFFGGGGGECGGGGGGGGGGGGGGGGGGGGGGGEGGGG@9FGGGGGGGGDGFG5CECC;EGGGGGGGGGGGGGGGGGG5CGGE67EE5FGG6CF>CGFGGGGFGGFFE59DG5FFGFF?FGE:9.8C?>:)7@>DF4/
@M03506:14:000000000-AKVR1:1:1101:17559:6912 1:N:0:49
ATGAACTCCTACGGGAGGCAGCAGTGGGGAATCTTGGACAATGGAGGAAACTCTGATCCAGCCATGCCGCGTGAGTGATGAAGGCCTTCGGGTTGTAAAACTCTTTCGACGGGGACGATAATGACGGTACCCGTAGAAGAAGCTCCGGCTAACTTCGTGCCAGCAGCCGCGGTAATACGAAGGGGGCTAGCGTTGTTCGGAATTACTGGGCGTAAAGCGTGCGTAGGCGGTTTCTTAAGTCTGTCGTGAAAGCCCTGGGCTCAACCTGGGAATGGCGATGGATACTGGGAAGCTAGAGTGG
+
CCCCCGGGGGGGGGGGGGGGGGGGGGGGGGGGGGGGGGGGGGGGGGGGGGGGGGGGGGGGGGGGGGGGGGGFGGGGGGGGGGGGGGGGGGGGGGGGGGGGGGGGGGGGGGGGGGGGGGGGGGGGGGGGGGGGGGGGGGGGGGGGGGGGGGGGGGGGFGGGGGGGGGGGGGGGGGGGGGGFGGGGDGGGGGGGGGGGGGGGG>FGGGGGGGFGGGGDGGGGGGGGGGGGGGEEEGGG7F>:EGGGGCCD<FFFFGGGFFFFGG4??C7CFF=67CGGGFGGD5=CFFGFBC)1407?47**)
@M03506:14:000000000-AKVR1:1:1101:9888:6943 1:N:0:49
ATGAACTCCTACGGGAGGCAGCAGTGGGGAATCTTGCGCAATGGACGAAAGTCTGACGCAGCGACGCCGCGTGCGGGAGGAAGCTCTTCGGGGTGTAAACCGCTGTTGCCCGGAACGAAACTCCACTTTCAAGTGGATTGACGGTACCGGGTGAGGAAGCGCCGGCTAACTCTGTGCCAGCAGCCGCGGTAATACAGAGGGCGCGAGCGTTGTCCGGAATCACTGGGCGTAAAGGGCGCGTAGGTGGCCACCATAAGGCCGCGGTGAAAGTCTGGGGCTCAACCCCAGATCGGCCGCGGCG
+
CCCCCGGGGGGGGGGGGGGGGGGGGGGGGGGGGGGGGGGGGGGGGGGGGGGGGGGGGGGGGGGGGGGGGGGGGGGGGGGGGGGGGGGGGGGGGGGGGGGGGGGGGGGGGGGGGGGGGGGGGFGGGGGGGGGGGGGGGGGGGGGGGGGGGGGGGGGGGGGGGGGGGGGGGGGGGGGGGGGGGGGGGGGGGGEGGGGFGGGGGGGGGDGGGEEGGGGGGGEGGGGGGGGGGGCCFGGGGGGGEEGEFFFCG65CC?E4CF4DE=DE*95>?F+9CGGGGD3CD??FE;5)17;?@BDEBF3).
@M03506:14:000000000-AKVR1:1:1101:8954:6951 1:N:0:49
ATGAACTCCTACGGGAGGCAGCAGTGGGGAATTGTTCGCAATGGGCGCAAGCCTGACGACGCAACGCCGCGTGGAGGATGAAGACCTTCGGGTCGTAAACTCCTTTCGATCGAGACGAATGGCTTCCGGATGAATATCCTGGGAGAGTGACGGTACCGAGAGAAGAAGCCCCGGCTAACTCCGTGCCAGCAGCCGCGGTAATACGGGGGGGGCAAGCGTTGTTCGGAATTACTGGGCGTAAAGAGCTCGTAGGTGGTTTGTCGCGTTGTTCGTGAAAACTAACAGCTCAACTGTGAGCGTG
+
CCCCCGGGGGGGGGGGGGGGGGGGGGGGGFGGGGGGGGGGGGGGGGGGGGGGGGGGGGGGGGGGGGGGGGGGGGGGGGGGGGGGGGGGGGGGGGGGGGGGGGGGGGGGGGGGGGGGGGGGGGGGGGGGGGGGGGGGGGGGGGGGGGGGGDGGGGGGGGGGGGGGGGGGGGGGGGGGGGCFFFGGGGGGGGGGGFGGGGEGDF7EGGGGGGGE5EFCEGEGECFDEGGGGGGGGGGGGGD=E*<9CCGDGG*7DEFGG@GGC9CFGDEDGF?D5DCF76F*09?CEFC:>4)<@*67F?>))
@M03506:14:000000000-AKVR1:1:1101:23758:6962 1:N:0:49
ATGAACTCCTACGGGAGGCAGCAGTCGAGAATTTTTCACAATGGGCGAAAGCCTGATGGAGCGACGCCGCGTGGGGGATGAATGGCTTCGGCCCGTAAACCCCTGTCATTTGCGATCAACCGTTATTATTTAAAAGATGGTGACCTGATAGTAGCGAATGAGGAAGGGACGGCGACCTCCGTTCCAGCAGCCGCGGCAATACAGAGGTCCCAAGCGTTGGTCGGATTCCCTGGGCGTCAAGGGTGCGTAGGTGGCGTGGTAAGCTGGACGTGTAAGCTCGGCGCTCAACCCTGAAATTGCA
+
C@CC9E9CFGDF;;@FGDEEG>FFGG,C66@,CFFA@AE@CFFGCDG+6@+C6FF<EEDFCEF@FDE:=E7@C7F@@=CCCCF<8D,BBFEGGG+4>BFDACGDCEDC@?D9FEC==C8F8+C=F<F,3@F,=FCF7<=FGG9F,>363;@=9,,**>*57DF,,F>*,@*:**1**4<**4,?<,2<CF@B://8*:?+<++<<FGFC<CF*;CE****2AED*;*++3:+*7**:*78C+*:C*/****39**7*555<+*++0*1*1*)**200=**/))*:.1000..).0***1**
@M03506:14:000000000-AKVR1:1:1101:3323:7016 1:N:0:49
ATGAACTCCTACGGGAGGCAGCAGTGGGGAATCTTGCACAATGGGCGAAAGCCTGATGCAGCGACGCCGCGTGAGCGATGAAGCCCTTCGGGGTGTAAAGCTCTTTCGACGGGAACGATAATGACGGTACCCGGAGAAGAAGCTGTGGCTAACTACGTGCCAGCAGCCGCGGTAATACGTAGGCAGCGAGCGTTGTTCGGAATTACTGGGCGTAAAGAGTGTGTAGGCGGTGCTCCCAGTCTGTTGTGAAATCTCCCGGCTTAACTGGGAGGGTGCAGCGGAAACTAGAGTGCTAGAGGGG
+
CCCCCGGGGGGGGGGGGGGGGGGGGGGGGGGGGGGGGGGGGGGGGGGGGGGGGGGGFGFGGGGGGGGGGGGGEGGGGDGGGGGGGGGGGGGGGGGGGGGGGGGGGGGGGGGGGGGGGGGGGGGGGGGGGGGFGCFGGGGGGGGGGGGGGGFEFGGGGGGFCCFFGGGGGGGGGGGGGFGGGGGGGGCGCGGG58CEGGGDEGG?FFFGFGGEGCE>F7AFG?F8E@7EEGGGGGGC=FFGGGF9E?27?FGGF7?FF>DD::<FC7ECFF7BDC75*19CC>:C??7?AFF>=F77*=>E:
@M03506:14:000000000-AKVR1:1:1101:11504:7054 1:N:0:49
ATGAACTCCTACGGGAGGCAGCAGTGGGGAATTTTGGACAATGGGGGCAACCCTGATCCAGCCATGCCGCGTGCGGGAAGAAGGCCTTCGGGTTGTAAACCGCTTTTAGCTGGGAAGAAAAGATCACGGATAACACCCGTGGTTCTTGACGGTACCGGCGGAATAAGCACCGGCTAACTACGTGCCAGCAGCCGCGGTAATACGTAGGGTGCGAGCGTTAATCGGAATTACTGGGCGTAAAGCGTGCGCAGGCGGTTCGGTGTGTCTGTCGTGAAAGCCCCGGGCTTAACCTGGGAATGGG
+
CCCCCGGGGGGGGGGGGGGGGGGGGGGGGGGGGGGGGGGGGGGGGGGGGGGGGGGGGGGGGGGGGGGGGGGGGGGGGDDGGGGGGGGGGGGGGGGGGGGGGGGGGGGGGGGGGGGGGGGGGGGGGGGGGGGGGGGGGGGGGGGGGGGGGGGGGGGGGGDGGGGGGGGGG>FGEGGDGGGGGGF>FGEGGGGGGGGGGGGGGGDGCGFGEFGGGDGCECGEFGFFD5CGGGG??0;;ECDECCFGCGGGCEEGDED5:;D)ACDDA>CFFFGFGDFGF45D5BEGDFD@<>?->FF)))9?4
@M03506:14:000000000-AKVR1:1:1101:9628:7055 1:N:0:49
ATGAACTCCTACGGGAGGCAGCAGTGGGGAATTTTGCGCAATGGGGGAAACCCTGACGCAGCAACGCCGCGTGGAGGATGAAGTCCCTTGGGACGTAAACTCCTTTCGACCAAGACGATAATGACGGTACTGGTGGAAGAAGCACCGGCTAACTCTGTGCCAGCAGCCGCGGTAATACAGAGGGTGCGAGCGTTGTTCGGAATTATTGGGCGTAAAGGGCGCGTAGGCGGTGCCACAAGTCACCTGTGAAATCCCCGGGCTTAACTCGGGGCCTGCAGGCGAAACTGTGGTGCTGGAGTAT
+
CCCCCGGGGGGGGGGGGGGGGGGGGGGGGGGGGGGGGGGGGGGGGGGGGGGGGGGGGGGGGGGGGGGGGGGGGGGGGGGGGGGGGGGGGGGGGGGGGGGGGGGGGGGGGGGGGGGGGGGGGGGGGGGGGGGGGGGGGGGGFGGGGGGGGGGGGGGGGGGGGGGGGGGGGGGGGGGGGGGEFGGGGGGGEGEGEGEGGGGGECCCGFGGGGGGCEC@CFGGGGGEEGDGGGECCF@F6EDFFFGGGGGG7<FGGGGGGFDGGDGGF*CCEGGFDGGG*<7355:CEBG@>C51@FFF:F64*
@M03506:14:000000000-AKVR1:1:1101:12445:7068 1:N:0:49
ATGAACTCCTACGGGAGGCAGCAGTGGGGAATTTTGCGCAATGGGGGAAACCCTGACGCAGCAACGCCGCGTGGAGGATGAAGTCCCTTGGGACGTAAACTCCTTTCGATCGGGACGAAAAAAATGACGGTACCGGAAGAAGAAGCCCCGGCTAACTTCGTGCCAGCAGCCGCGGTAATACGAGGGGGGCGAGCGTTGTTCGGAATTATTGGGCGTAAAGGGCGCGTAGGCGGTGCGGTAAGTCACCTGTGAAACCTCTGGGCTTAACCCAGAGCCTGCATGCGAAACTGCCGTGCTGGAG
+
CCCCCGGGGGGGGGGGGGGGGGGGGGGGGGGGGGGGGGGGGGGGGGGGGGGGGGGGGGGGGGGGGGGGGGGGGGGGGGGGGGGGGGGGGGGGGGGGGGGGGGGGGGGGGGGGGGGGGGGGGGGGGGGGGFGGGGGGGGGGGGDGGGGGGGGGEEGDFDGGGGGGGGGFGGCGCFGGGGGGGGFCCECEGGGDGCG:EEGCGGGE?FCDGGG6CCE8EGCFEGGGGGGGGGGGGD*:EED:E<?A99+>F+0C*<C<87DCFC4*:<FGGD*7CF:C*)7**9:5*)17<G4:>553.//77
@M03506:14:000000000-AKVR1:1:1101:18938:7069 1:N:0:49
ATGAACTCCTACGGGAGGCAGCAGTGGGGAATATTGGACAATGGGCGAGAGCCTGATCCAGCAATGCCGCGTGTGTGAAGAAGGTCTTCGGATTGTAAAGCACTTTCGACGGGGACGATGATGACGGTACCCGTAGAAGAAGCCCCGGCTAACTTCGTGCCAGCAGCCGCGGTAATACGAAGGGGGCTAGCGTTACTCGGATTGACTGGGCGTAAAGGGCGCGTAGGCGGTTTGTACAGTCAGACGTGAAATTCCTGGGCTCAACCTGGGGGCTGCGTTTGATACGTGCAGACTTGAGTTG
+
CCCCCGGGGGGGGGGGGGGGGGGGGGGGGGGGGGGGGGGGGGGGGGGGGGGGGGGGGGGGGGGGGGGGGGGGGGGGGGGGGGGGGGGGGGGGGGGGGGGGGGGGGGGGGGGGGGGGGGGGGGGGGGGGGGGGGGGGGGGGGGGGFGGGGFGGFFAFGGGGGFGGGGGGGGGGGCGFGGGBCFEGGEGGGGGGEEC<CFCCECEGGGGGGF5CECEGGGGGGGGG5>ECGG*2;>F7EGGCFGGF6CFGGGEFGGGFF@3**2*<AC+>E3C@CCD5D>DGG4@++79>?<6)))**0901*
@M03506:14:000000000-AKVR1:1:1101:14922:7073 1:N:0:49
ATGAACTCCTACGGGAGGCAGCAGTGGGGAATCTTGCGCAATGGACGAAAGTCTGACGCAGCGGCGCCGCGTGGGGGATGAAGGCTTTCGGGTTGTAAACCCCTGTTGCCCGGGACGAACTTCTCCTTTCGAGGAGATTGACGGTACCGGGTGAGGAAGCACCGGCTAACTCTGTGCCAGCAGCCGCGGTAATACAGAGGGTGCGAGCGTTGTCCGGAATCACTGGGCGTAAAGGGCGCGTAGGTGGCCCGCCAAGTCGCTGGTGAAAGCTCGATGCTTAACATCGAGTCGGCCAGTGATA
+
CCCCCGGGGGGGGGGGGGGGGGGGGGGGGEGGGGG<EGGGDEGGGGGGDCGFGFFDFGGGGGGGGGGGGGGEGGGGGGGEFFGGGGGGGGGGGFGGGGGGGGGCGFEGGGGGGGGGGGGGGGGGGGGGDGGFFCFGGGGF@;FEGGGGGGGGGGGGCGGGGGGDEDGGFGFGFGGGGGGGGGGGGGGGGEECFC@EGGGGDGGGDGGGGGEGGGGGEGGGGGFGGGFCC2:85?FGGGGG:5CEGGG:CGECCE:CCFGG5EC*AF67FCE:D3CEGFDGD?F36)*),279DFBF?F*8*
@M03506:14:000000000-AKVR1:1:1101:19831:7097 1:N:0:49
ATGAACTCCTACGGGAGGCAGCAGTCGGGAATTTTGGGCAATGGGCGAAAGCCTGACCCAGCAACGCCGCGTGAAGGATGAAATCCTTCGGGATGTAAACTTCGCAAGAATGGGAAGAATTAGTAGGGGCCAATACCCCCTATGATGACGGTACCATTTGTGAGCTCCGGCTAACTCCGTGCCAGCAGCCGCGGTAATACGGGGGGAGCAAGCGTTGTTCGGAATCACTGGGCGTAAAGGGCGCGTAGGTGGTGTGATAAGGGTGTGGTGAAAGTCCGGGGCTCAACCCCGGATCTGCCGT
+
CCCCCGGGGGGGGGGGGGGGGGGGGGGGGGGGGGGGGGGGGGGGGGGGGGGGGGGGGGGGGGGGGGGGGGGGGGGGGGGGGGGGGGGGGGGGEFGFGGGGGGGGGGGGGFGGGGGGGGGGGGGGGGGGGGGDGGGGGGGGGGGGFGGGGGGGGGGGGGGGGGGGGGGGDCFGGGGGGGGGGGGGGGGGGGGGGGGGGGGGDGDGGGGGGGFGFE;CEGFGGGCEG?FGGGGGGGEGGFDGGGGGD5=7EFG5**1>@4C>FFGFE3=<*1+7*:79:>GGGDEG69F:-CEFFFE/8F?B)
@M03506:14:000000000-AKVR1:1:1101:3788:7099 1:N:0:49
ATGAACTCCTACGGTAGGCAGCAGTGGGGAATCTTGCGCAATGGCCGAAAGGCTGACGCAGCGACGCCGCGTGCGGGAGGAAGCTCTTCGGGGTGTAAACCGCTGTCGGGTGGGACGAAGGTCCCGGGGAGGAAATGCCCTGGGGATGACGGTACCACCAGAGGAAGCACCGGCTAACTCCGTGCCAGCGGCCGCGGTAATACGGAGGGTGCGAGCGTTGTTCGGAATTATTGGGCGTAAAGCGCACGTAGGCGGCCGGGTAAGTCTCACTGTGAAAGCCCGGGGCTCAACCCCGGGAGGG
+
CCCCCGGGGGGGGGGGGGGGGGGGGGGGGGGGGGGFGGGGGGGGGGGGGGGGGGGGGGGGGGGGGGGGGGGGGGGGGGGGGGGGFGGGGGGGGGGGGGGGGGGFGGGGGGGGGGGGGGGGGGGGGGGGGGGGDCGGGGCGGGGGGGGGGGGGGGGGGGGGGGGGGGGGGGGGGGDDCEGGGGGGGGGGGGGGGGGGGGCEGGGFDEEGGEGEGGGDGG=EGGFEE::8CFGGGGGGGEDCFFGD5EGGCC5CDGD3CDGGG57CC;ECGCF=?FGCC@7>C.)5=@1.29)4)7@FD35>)
@M03506:14:000000000-AKVR1:1:1101:9838:7131 1:N:0:49
ATGAACTCCTACGGGAGGCAGCAGTGGGGAATCTTGGACAATGGAGGAAACTCTGATGCAGCGACGCCGCGTGAGCGATGAAGCCCTTCGGGGTGTAAAGCTCTTTCGACGGGAACGATAATGACGGTACCCGAAGAAGAAGCTGCGGCTAACTACGTGCCAGCAGCCGCGGTAATACGTAGGCAGCAAGCGTTGTTCGGAATTACTGGGCGTAAAGAGTGTGTAGGCGGTGTTCTAAGTCTGGTGTGTAATCTCCCGGCTCAACTGGGAGGGTGCGCGAGAAACTGGAATGCTAGAGGAT
+
CCCCCGGGGGGGGGGGGGGGGGGGGGGGGGGGGGGGFGGGGGGGGGGGDFGGGGGGGGGGGGGGGGGGGGGGGGGGGGGGGGGGGGGGGGGGGGGGGGGGGGGGGGGGGGGGGGGGGDGGGGGGGGGGGGGGGGGGGFGGGGGGGGGGGFGGGGDFGGGGGFGGGGGGGGGGGGEGGGGGGGGGGGGGGGGGGEEFGGGGGCFFFFGFFCCE8?CFGFC<CFGFGGFFEEGGGGGFFCDGCGGG?EGC1<+<FFDFFFGGGE4<FFGDC5CBDD5AC>)19).<:=F?0CF?*97=6=F>)
@M03506:14:000000000-AKVR1:1:1101:13390:7135 1:N:0:49
ATGAACTCCTACGGGAGGCAGCAGTGGGGAATTTTGCGCAATGGGGGAAACCCTGACGCAGCAACGCCGCGTGGAGGATGAAGTCCCTTGGGACGTAAACTCCTTTCGACCCGGACGATAATGACGGTACGGGTGGAAGAAGCCCCGGCTAACTTCGTGCCAGCAGCCGCGGTAATACGAGGGGGGCAAGCGTTGTTCGGAATTATTGGGCGTAAAGGGCGCGTAGGCGGTGCGGTAAGTCACCTGTAAAACCTCTAGGCTTAACCTAGAGCCTGCAGGCGAAACTGCCGTGCTTGAGGGG
+
CCCCCGGGGGGGGGGGGGGGGGGGGGGGGGGGGGGGGGGGGGGGGGGGGGGGGGGGGGGGGGGGGGGGGGGGGGGGGGGGGGGGGGGGGGGGGGGGGGGGGGGGGGGGGGGGGGGGGGGGGGGGGGGGGGGGGGGGGGGGGGGGGGGGGGGGGGGGGGGGGGGGGGGGGGGGGGGGGFGFGGGGGGGGGGGGGEGEGGGG8E5@CCGFGGGG8:CCFGGGGGGGEGGGGGGDGGGDDCFEFGFG?EF*<??CG?FGGFGGGFG?FGGFGGG=<<DFGFFDG>55E4:*4779@F=@5?F>:
@M03506:14:000000000-AKVR1:1:1101:20816:7142 1:N:0:49
ATGAACTCCTACGGGAGGCAGCAGTGGGGAATTTTGCGCAATGGGGGAAACCCTGACGCAGCAACGCCGCGTGGAGGATGAAGTCCCTTGGGATGTAAACTCCTTTCGATCGGGACGATTATGACGGTACCGGAAGAAGAAGCACCGGCTAACTCTGTGCCAGCAGCCGCGGTAATACAGAGGGTGCAAGCGTTGTTCGGAATTATTGGGCGTAAAGGGCGCGTAGGCGGTGGGGTAAGTCGGTAGTGAGATCTCTGGGCTCAACTAAGAGTCTGCTATAGACACTGCCGTGCTAGAGTGG
+
CCCCCGGGGGGGGGGGGGGGGGGGGGGGGGGGGGGDFGGGDGGGGEGGGGGGGGGGFGGGGGFGCFGGGGGGGGBFGDFGGGGFGGGGGGGGFGGGGGGFGGGGGGGGDGDFGGCEGGC=FFFFAFEGFGGDGFGGGFFGCCFF<F*FC@F<FGFFGGD>CFGFGGGGGGEGGCED@EF@,<:EGDC8>FFEF7:FCGGGCEEC?FEGG5*C/58CG7EGC8EE5CECEG:**/:**+0<9:*:*:39++++9+<*+9**:/*900+*3*31*20<097D06*+*/2*4>79>)***0=@)
@M03506:14:000000000-AKVR1:1:1101:12896:7177 1:N:0:49
ATGAACTCCTACGGGAGGCAGCAGTGGGGAATATTGCACAATGGGCGCAAGCCTGATGCAGCGACGCCGCGTGAGGGATGACGGCCTTCGGGTTGTAAACCTCTTTCACTAGGGACGAAGCGCAAGTGACGGTACCTGGAGAAGAAGCACCGGCCAACTACGTGCCAGCAGCCGCGGTAATACGTAGGGTGCGAGCGTTGTCCGGAATTACTGGGCGTAAAGAGCTCGTAGGTGGTTTGTCGCGTTGTTCGTGAAAACTCACAGCTCAACTGTGGGCGTGCGGGCGATACGGGATGACTGG
+
CCCCCEFGGGGGG@EGC:CFGGGFFGCEDCFFGGGDEGGGGGGGGFDGGGDCCEGCG@F9FCFGGGGGGGGGG7FDCFGEGGGCEF@FFGEEGGGGGDGGGFGDF9F<FF<=AFEEEGFFGGGGDFGGFFG73>:=@CFDEDFFECC?FEEFEDEGGEECG7FC:FCFGGGFFCC7F<=:AFEFB,*4=?:*:4:EECE**3@5EEGGG7@GDG>FGGC*CG7AEG6A1*/;++@;1CDGGEFEE5C*:C=CG+**+)9*20795*+*0296FF45559)9)5:CD))(1<<3))0)9**8
@M03506:14:000000000-AKVR1:1:1101:21424:7185 1:N:0:49
ATGAACTCCTACGGGAGGCAGCAGTGGGGAATATTGGACAATGGGCGCAAGCCTGATCCAGCCATGCCGCGTGAATGACGAAGGCCTTCGGGTTGTAAAGTTCTTTTAGTGGAGAAAATAATGATGGTATCCACAGAAAAAGCCCCGGCTAACTTCGTGCCAGCAGCCGCGGTAATACGAAGGGGGCTAGCGTTGTTCGGAATTACTGGGCGTAAAGGGTTTGTAGTCGGTTGAACAAGTCAGGGGTGAAAGCCCAGAGCTTAACTCTGGAATTGCCATTGAAACTGTTCAGCTTGAGAGG
+
@CCCCFGGDF<FC;F7@CF,@FGFGGFGGGFF,@EFFFGFAFGF@F+CFEGGGGGGGFACFFGGGEFG@F@F@:FGEGGG7FBCFGFEG,?:FF+FF,C?FGGGGGGFCEFFG,BFF8FFFFGGGDGEFAB<FGCB,5,?ECFFGGEFFDBCFFDFEGGG?FFFF:EG@BCCF@FFFEF*:>F7FGGECBF7F:BFGGGD@*;F,?EF7888C>*;CG5CF8*A99+<18EG=?<@7;7C9C9**1:5F++<7CF5C<5C?C7<C:C*99+):D4+*/2*:F4++9CF9*764F65))07)
@M03506:14:000000000-AKVR1:1:1101:7964:7189 1:N:0:49
ATGAACTCCTACGGGAGGCAGCAGTCGAGAATTTTTCTCAATGGGGGAAACCCTGAAGGAGCGACGCCGCGTGGAGGATGAAGGCTTTCGGGTTGTAAACTCCTGTCATTTGGGAACAAGGTGCACACGTTAACTGCGTGGGTATTGATAGTACCAGAAGAGGAAGGGACGGCTAACTCTGTGCCAGCAGCCGCGGTAATACAGAGGTCCCAAGCGTTGTTCGGATTCATTGGGCGTAAAGGGTGCGTAGGTGGCGCCGTAAGTCGGGTGTGAAATTTCGGAGCTTAACCCCGAAACTGCA
+
CCCCCGGGGGGGGGGGGGGFGDGGGGGGGGEGGGGGGGGGGGGGGGGGGGGGGGGGGGGGGGGGGGGGGGGECCGGGGGGGGGGGGGFGGGGGGGGGGGGGGGGGGGGFAGGGGGGGGGGGGGGGGGGGGGGGGGGGGGGGGGGGGGGGGGFGFGGGGGGGGGFFGGGGGG@EEGGGFGGGF@GGGGGFFGCGGGGGCGGGGGGFCFGFEECEFGGGEEECCEGE>2<:CFGGGGGEEG59?CF7EGGGGECFGGGG3DGD55C?CED*CGBFCFGGBDC<3BEC6CF4CF:D>EEFFFF7
@M03506:14:000000000-AKVR1:1:1101:11181:7196 1:N:0:49
ATGAACTCCTACGGGAGGCAGCAGTGGGGAATCTTGGACAATGGAGGAAACTCTGATCCAGCCATGCCGCGTGAGTGATGAAGGCCTTCGGGTTGTAAAACTCTTTCGACGGGGACGATAATGACGGTACCCGTAGAAGAAGCTCCGGCTAACTTCGTGCCAGCAGCCGCGGTAATACGAAGGGGGCTAGCGTTGTTCGGAATTACTGGGCGTAAAGCGCGCGCAGGCGGCTCTTCAAGTCAGGGGTGAAAGCCCAGAGCTCAACTCTGGAACTGCCTTTGAGACTGTAGAGCTTGAGTAC
+
CCCCCGGGGGGGGGGGGGGGGGGGGGGGGGGGGGGFGGGGGGGGGGGGGGGGGGGGGGGGGGGGGGGGGGGGGGGGGGGGGGGGGGGGGGGGGGGGGGGGGGGGGGGGGGGGGGGGGGGGGGGGGGGGGGGGGGGFGGGGGGGGGGGGGGGGGGGGGGGGGGGGGGGGGGGGGGGGGGGGGGGGGGGGGGGGGGGGGGGGGGGGFGGGGGGGGGGGEGGGGDGDGGGGGGGCEGGGGGGGGGGGGGEGGGFEGGGGGFGGGFFGGGGGGGFFGFGDGF*>CF3:E6FB<>66F46:@F=F*
@M03506:14:000000000-AKVR1:1:1101:25931:7228 1:N:0:49
ATGAACTCCTACGGGAGGCAGCAGCAAGGAATAGTGGTCAATGGACGCAAGTCTGAACCAGCCATGCCGCGTGGAGGATGAAGGTCATCTGGATTGTAAACTTCTTTTATCTGGGAAGAAATCCAAAAATTCTTTTGTGGTTGACGGTACTAGATGAATAAGCACCGGATAACCCCGTGCCAGCAGCCTCGGTAATACGGAGGTTGTAAGCGTTACTCGAACTCCCTGCGGATAAAGGGTGCGTAGGTGGGTTGGTAGGTGAGGGCTGGAACCTCCAGGATAAACTGGGGATCTGCCATTG
+
C<CCC<FFCGGGGB:,+@@;F,,C,E,@8,,;C,C,,CC@9CF,,,6@++F6;ECFF<F@D8CF9@CF++@7@+,,B=,CFCF<66,<<C9E,E,C<,?,,E,,?<,55CFGGGC4<C,EA,,9E,C8BE8<,C,9,49:,+?=FCECF7,C,5,,,5AF,7,,,3>++@C,8,,8CFF+8@AC@@7,,,*33D*,,73>88**,,*6,6,*6:**,4*,0/4++3<>*B****++4+:*2A7*2*A*+1*2>=E*+*/*20**:*:D**<61*2*29****/++12)2))()*/679**1
@M03506:14:000000000-AKVR1:1:1101:20195:7236 1:N:0:49
ATGAACTCCTACGGGAGGCAGCAGTGGGGAATATTGCGCAATGGGCGAAAGCTTGACGCAGCAACGCCGCGTGAGTGATGAAGGCCTTCGGGTCGTAAAGCTCTGTCGGGAGGAACGAATGCTCCTGAGGTTAACAGCCTCGGGAGGTGACGGTACCTTCAAAGGAAGCACCGGCTAACTCTGTGCCAGCAGCCGCGGTAATACAGAGGGTGCAAGCGTTGGTCGGAATCATTGGGCGTAAAGGGCGTGTAGGCGGTCTGTTAAGTCATGTGTGAAATCCCTCGGCTCAACCGGGGAACGG
+
CCCCCGGGFFGGGGGGGGGGGGGGGGGGGD;E?FGFDGGEFCFGFGD@EGGGGGGGG@GGGGGGFGGGCGGGGDGFGGGFGCFEFGFGGGD@GGGCEGFGGGGEG<ACDD=F:BDFFDG?FGGGG8BAF?FGAFG9FFDEGGDE+>FFGGGE7F*@FC9CFG;,>FC>D7F7@<<4*7>>FGGGGGFFGD:7FFGGCGB8CCFECCFCDG8EEF7FCEG=C=C9?5C5*A+:AC685?DEE5:?ECEGG:*+:<EDC:3C+3:C?CF73:?F>7:FF6C**)7:*<*)59F455>))8>))
@M03506:14:000000000-AKVR1:1:1101:9932:7238 1:N:0:49
ATGAACTCCTACGGGAGGCAGCAGTTAGGAATCTTGGACAATGGGCGCAAGCCTGATCCAGCCATGCCGCGTGAGTGATGAAGGCCTTAGGGTTGTAAAGCTCTTTCAGCGGGGAAGATAATGACGGTACCCGCAGAAGAAGCCCCGGCTAACTTCGTGCCAGCAGCCGCGGTAATACGAAGGGGGCTAGCGTTGCTCGGAATCACTGGGCGTAAAGCGCACGTAGGCGGCTTTTTAAGTCAGGGGTGAAATCCTGGGGCTCAACTCCAGAACTGCCTTTGATACTGGGAAGCTCGAGTCC
+
CCCCCGGGGGGGGGGGGGGGGGGGGGGGGGGGGGGGGGGGGGGGGGGGGGGGGGGGGGGGGGGGGGGGGGGGGGGGGGGGGGGGGGGGGGGGGGGGGGGGGGGGGGGGGGGGGGGGGGGFGGGGGGGGGGGGGGGGGGGGGGGGGGGGGGGGGGGGGGFGGGGGGGGGGGGGGGGGGGGEFGGGGGGGGGGGGGEGGGGGGGGGFGCFGGGGED8FGGGDCEEGGFGGGGCC*?6CGGGCCCFGGGGGGCFGGGGGGFGGGC7F:*<*+99F**CG<@GGGF*+01:??9@F)6)0)7*76
@M03506:14:000000000-AKVR1:1:1101:20519:7256 1:N:0:49
ATGAACTCCTACGGGAGGCAGCAGTGGGGAATATTGCGCAATGGGCGAAAGCCTGACGCAGCAACGCCGCGTGAGTGATGAAGGCCTTCGGGTCGTAAAGCTCTGTCGGAGGGAACGAATGCTCCAGGGGTTAACAGCCTCAGGAAGTGACGGTACCCTCAAAGGAAGCACCGGCTAACTCTGTGCCAGCAGCCGCGGTAATACAGAGGGTGCAAGCGTTGTTCGGAATCATTGGGCGTAAAGGGCGTGTAGGCGGTTTGTTAAGTCATGTGTGAAATCCCCCGGCTCAACCGAGGAACGA
+
CCCCCGGGGGGGGGGGGGGGGGGGGGGGGGGGGGGGGGGGGGGGGGGGGGGGGGGGGGGGGGGGGGGGGGGGGGGFGGGGGGGGGGGGGGGGGGGGGGGGGGGGGGGGGGGGGGGGGGGGGGGGGGGGGGGGGGGGGGGGGGGGGFGGGGGGGGFGGGGGGGGGGGGGGGGGGGGGGGGFGGGGGGFGGGGGGGGGGGGGGGGGGGGGGGGEGGFGGGCEEGCGGGGGGGGDGGGGGGGGDGGFGCEGGGGGGFGGC@CC6?FFCFFG9>:=><F?:=DCC)5:EE<:>D@?EFDF>FFE)
@M03506:14:000000000-AKVR1:1:1101:13256:7272 1:N:0:49
ATGAACTCCTACGGGAGGCAGCAGTGGGGAATCTTGCACAATGGGCGAAAGCCTGATGCAGCGACGCCGCGTGGGGGATGAAGCTTCTCGGAGTGTAAACCCCTTTCGATCCGGACGAATGCCCGCAAGGGAGTGACGGTACGGATATAAGAAGCCCCGGCTAACTACGTGCCAGCAGCCGCGGTAATACGAAGGGGGCTAGCGTTGTTCGGAATTACTGGGCGTAAAGCGCACGTAGGCGGATTGTTAAGTTAGGGGTGAAATCCCGGGGCTCAACCCCGGAACTGCCTTTAATACTGGC
+
CCCCCGGGGGGGGGGGGGGGGGGGGGGGGGGGGGGGGGGGGGGGGGGGGGGGGGGGGGGGGGGGGGGGGGGGGGGGGGGGGGGGGGGGGGGGGGGGGGGGGGGGGGGGGGGGGGGGGGGGGGGGGGGGGGGGGGGGGGGEGGGGGGDGGGGGGGGFGGGGGGDCGGGGGGGGGGGGGGGGGGGGGGGGGFFCGGDEG5ECFCFGEEGGGGGGGGGGGGGGGFCGGEGGGGGC=ECCCEGFEGEE*:CFGEFCC7C4E@DGG6CFG*05*C=;7DGGG)19DBD=C49FBGFA=6F*1/8<7
@M03506:14:000000000-AKVR1:1:1101:14073:7272 1:N:0:49
ATGAACTCCTACGGGAGGCAGCAGTGGGGAATATTGGACAATGGGGGCAACCCTGATCCAGCCATGCCGCGTGAATGATGAAGGCCTTCGGGTTGTAAAGTTCTTTTGGCGGGGACGATGATGACGGTACCCGCAGAATAAGCTCCGGCTAACTTCGTGCCAGCAGCCGCGGTAATACGAAGGGAGCTAGCGTTGTTCGGAATTACTGGGCGTAAAGGGCGCGTAGGCGGCTTGGCAAGTTGGGTGTGAAAGCCTAGTGCTCACCCCTGGAATTGCATTCAATACTTCCTTGCTTGAATTC
+
CCCCCGGGGGFFGGGGGEGEGEGGGGGGGG,CFFGCEFFF<E9EFEGG7FGGGGGCFGGGGGECFEF8@CFGGECGG9ECFFFCFGGGGFECCFEGFFAFFGEFGFF?+FFG>@@FEECFGGGFFCFGDFFGEG>FCCFFFGGGGGCCFGGGGFCC<F7FGG:CFFGGGGD*4=<FDGGFCF7FGGCC738:EEEEGGECG*;E7:@FF5CEGE51CD==*:CE5*?C*CE8CEDGF65<C+?5CEED799?CE6*;*2::0*+29*>*9*)2>=FD=C>:*0+0**13*=<FFB@)0/9*
@M03506:14:000000000-AKVR1:1:1101:6895:7279 1:N:0:49
ATGAACTCCTACGGGAGGCAGCAGTTGGGAATATTGGACAATGGGGGAACCCCTGATCCAGCCATGCCGCGTGAGGGATGAAGGCCTTCGGGTCGTAAACCTCTTTCAGCAGGGACGAACACAATGACAGTACCTGCAGAAGAAGCACCGGCTAACTCCGTGCCAGCAGCCGCGGTAATACGGAGGGTGCAAGCGTTGTTCGGAATTATTGGGCGTAAAGCGCGTGTAGGCGGTTTCGTAAGTCTGAAGTGAAGGCCCGGGGCTTAACCCCGGAAGTGCTTTGGATACTGCGTGACTAGAG
+
CCCCCGGGGGGGGGGGGGGGGGGGGGGGGGGGGGGFGGGGGGGGGGGGGGGGGGG8FGGGGGGGGGGGGGGGGGGGGGGGGGGGGGGGGGGGGGGGGGGGGGGGGGGGGGGGGGGGGGGGGGGGGGGGGGGGGGGGGGFFGGGGGGGGGGGGGGGGGGGGGGGGGGGGGGGGGGGGGGGGGGGGGGGGGGGGGGEFEEEGGEEBFC@GFGGGGGGGGGGGGGGGEGE=FGGGGEEGGGGGGGGGGFGGGFFFGF?*8>CDCED=5FC:ECEFGDGG*?C7C6=FCFFFBGFFB>5;?FF?=
@M03506:14:000000000-AKVR1:1:1101:25641:7279 1:N:0:49
ATGAACTCCTACGGGAGGCACCAGTGGGGAATTTTGCGCAATGGGGGAAACCCTGACGCAGCAACGCCGCGTGGGGGATGAAATCCCTTGGGATGTAAACTCCTTTCGATCGGGACGATTATGACGGTACCGGAAGAAGAAGCCCCGGCTAACTTCGTGCCAGCAGCCTCAGTAATACGAGGGGGGCAAGCGTTGTTCGGAATGATTTGGCGTAAAGGGTGTGTAGGCGGTTTGGTAAGTCGTGTGTGAAATCTTCAGGCTCAACCTGAAGTCTGCACACGAAACTGCCGGGCTTGAGTAT
+
CCCCCGGGGGGGGGDCFGGGGGGGGGGGGFE@FGFGGGGGGGGGGGGGGGGGGFGFGGGGGGGGGGGGGGGFFGGGGEGGFGGGGCCFGGGGGGGGGFFFGGGFGCEFGGGEEGGGG>+BFGFDGGGEGFEGGEGEGGGGCF7F7>BDFCFCGGGGGFFGGCGFFGGC,@A:F9CEC9C=FGDGGG58CEECE58C*<8CCC>+++++<9EE88*/++5C*:?879A9C5?E=5AE?+*<?55:5:5C++0<7FCFGF*>FG69C<EFCGD6**2+06C<<)0:56FF1CB9F).57<6**
@M03506:14:000000000-AKVR1:1:1101:19274:7282 1:N:0:49
ATGAACTCCTACGGGAGGCAGCAGTGGGGAATTTTTCGCAATGGGGGCAACCCTGACGAAGCAACGCCGCGTGGGTGATGAAGTATTTCGGTACGTAAAACCCTTTCGACGGGGACGAAACCGCAAGGTTGACGGTACCCGTAGAAGAAGCCCCGGCTAACTCCGTGCCAGCAGCCGCGGTAATACGGGGGGGGCAAGCGTTGTTCGGAATTACTGGGCGTAAAGGGCGCGTAGGCGGTTCGCTAAGTTGGATGTGAAAACTCTGGGCTTAACCCAGAGCCTGCATCCAAAACTGGCGAAA
+
CCCCCGGGGGGGGGGGGGGGGGGGGGGGGGGGGGGGGGGGGGGGGGGGGGGGGGGGGGGGGGGGGGGGGGGFGGGGGGGGGGGGGGGGGGGGGGGGGGGGGGGGGGGGGGGGGGGGGGGGGGGGGGGGGGGFGGGGGGGGGGGGGGGGGGGGGGGGGGGGGGGGGFCEGGGGGGGGGGGGGGGCFGGGGGGGGGGGFGCEEDGGGGGGGGFGGGGGGGGGGGGGGGGGGGGGCGGCEGC?CEGGGGGC:?FCDF6>?40**A6FFFGGFFFBGCGC4)CFC5FC**:?:C@B>FFF>:@3)
@M03506:14:000000000-AKVR1:1:1101:9834:7297 1:N:0:49
ATGAACTCCTACGGGAGGCAGCAGTGGGGAATTTTGCGCAATGGGGGAAACCCTGACGCAGCAACGCCGCGTGGAGGATGAAGTCCCTTGGGACGTAAACTCCTTTCGACCCGGACGATAATGACGGTACGGGTGGAAGAAGCCCCGGCTAACTTCGTGCCAGCAGCCGCGGTAATACGAGGGGGGCAAGGGTTGTTCGGAATTATAGGGCGTAAAGGGCGCGTAGGCGGTGCGGTAAGTCACCTGTGAAATCTCCGGGCTTAACTCGGAGCCTGCATGCAAAACTGCCGTGCTTGAGTTG
+
CCCCCFEFGGGGGGGGGGGGGGGGGGGGGGGGGGGGGGGGGGGGCGGGGGGGEGGFGGGGGGGGGCGEFDEGGDGGGGGGFGGGGGGGFGGGGGGGGGGGGGCFFCGFGGGGE:FECECEFGFGGGGGF@@@FGGDFG:FCGFGF:BCE@CCFGGG><F7*<FGGGGF*:<7<7*<<:<E*<88CE>E*;*8*28/*+2288/+0++0<:8CC8E*+<*;**5C8?56*:?CC55;C*900+0A++39CF+<7CF*/87CE5C3+*<CECE37*95**2***1:C?G*397(8>*9)9/*/
@M03506:14:000000000-AKVR1:1:1101:24613:7298 1:N:0:49
ATGAACTCCTACGGGAGGCAGCAGTGGGGAATTTTGCGCAATGGGGGAAACCCTGACGCAGCAACGCCGCGTGGAGGATGAAGGCCTTTGGATTGCAAACTCCTTTCGATCGGGACGATGATGACGGTACCGGAAGCAGAAGCACCGGCTAACTTTGTGCCAGCAGCCGCGGTAATACACAGGGTGGAAGCGTTGTTCGGAATTCCTTGGCGTAAAGAGTGTGTAGGCGGTGCTCGCAGTCTGGTGTGAAATATCCTGGCTTACCTGAGGGGGTGCGCCGGCAAGTGGAGTGCGCGAGGTG
+
CCCC<<EF-@FF7C@CEEGDC7,EC6F8@@;F8EF9<:+@FG@<FGECGGG?FGFEGE>6@F<,C@7++6@8+8C=7+B,9,5B,B,:?FE<,?,5C,C,:9B?FE<E@,FFE+:FGD7>F,B<,8>BFC,+3++>,@F<D7<>AG>7C<*,?F,,,3@DF@FGF:,>F=*41**,,2?,,*=<<<*4?<7B<**4*<**;::@++++3+:8;*8*<:CFFFGG7@+91**:=+<**:**+3C6<:5*0<7+*32:+94<2*2++*<*01::51)*/7*<D)<EE/**)1)(*))0)8<)8
@M03506:14:000000000-AKVR1:1:1101:5028:7301 1:N:0:49
ATGAACTCCTACGGGAGGCAGCAGTGGGGAATATTGGACAATGGGCGCAAGCCTGATCCAGCCATGCCGCGTGAGTGATGAAGGCCCTAGGGTTGTAAAGCTCTTTTGTGCGGGAAGATAATGACGGTACCGCAAGAATAAGCCCCGGCTAACTTCGTGCCAGCAGCCGCGGTAATACGAAGGGGGCTAGCGTTGCTCGGAATCACTGGGCGTAAAGGGTGCGTAGGCGGGTCTTTAAGTCAGGGGTGAAATCCTGGAGCTCAACTCCAGAACTGCCTTTGATACTGAGGATCTTGGGTTT
+
CCCCCGGGGGGGGGC@CEGGGGGGGGGGGGGGGGGGEFFFGGGDGFGGGGGGGGGGGGGFGC<FGGGGECEGFCFFFGGGGGGGGGGGGFEFGGGGGGGGGFGGGGGGGCFGGGEGGGFGFGGGFGGGFFGGDGGGFGGGGGFFGCCFGGGFFAFGGAEED;FGCFGGFGGGFFGFGC7=F7CFEGDCEFCGGDDEGFCGGGEG7C?CFGGCGEGGF?5EEGGG>8C?EEE2:C7@?C7++<A?FGGG=?C?:677C5FGGGGG6>29FF<?FF4+7=*2*=FCC=G4:C??F*6**00))
@M03506:14:000000000-AKVR1:1:1101:6103:7311 1:N:0:49
ATGAACTCCTACGGGAGGCAGCAGTGGGGAATCTTGCGCAATGGCCTAACGGCTGACGCAGCGACGCCGCGTGGGGGATGAAGCCCTTCGGAGCGTAAACCACTGTCGCCCGGGACGAACAGCACGATTAATCGAGCCTGACGGTACGGGGTGAGGAAGCACCGGCTAACTCCGTGCCAGCAGCCGCGGTAATACGGGGGGTGCGTGCGGCGTCCGGAATGACTGGGCGGAACGGGCGGGTAGGTGGTCTGTTAAGGGGGTTGTGAAGGTGCGGGGCTGAGCGCCGGCGCGGCTGTGCCGG
+
CCCCCGGGGGGGGGGGGGGGGGGGGGGGGGGGCFGGGGGGGGGG,<6E@F7@FGGGGGGGGGDGGGGGGGGGG7=FGEGGGGG8,B,B=FG::+@FGGGG8,D,5F9DDGG:FGGGGG:>FB@,@F3F,*,<318D@C,,>,4*11**1*****4*,+CFFFA<71**0<9+0/1/*A+:**;**:E>5***<9+8C*:C5**;**2*?**::858?/**+3+<9FGCE****:C558)*/:/5CFF/++0+*++2<>)):*//1*+*<2+95)9*)0*/*0)1:7C7(734B)7)0**<0
@M03506:14:000000000-AKVR1:1:1101:5791:7332 1:N:0:49
ATGAACTCCTACGGGAGGCAGCAGTGGGGAATCTTGCACAATGGGCGAAAGCCTGATGCAGCGACGCCGCGTGGGGGATGAAGCTTCTCGGAGTGTAAACCCCTTTCGACCGGGACGAATGCCTCGCAAGAGGACTGACGGTACCGGTATAAGAAGCCCCGGCTAACTACGTGCCAGCAGCCGCGGTAAGACGTAGGGGGACAGCGTTGCTCGGAATTACAGGGTGGAAAGGGTTCGCAGGCGGTGTGGCAAGTCGGGAGTGAAATCTCTGAGCTTAACTCAGGGCCTGCTTCCGAAACCG
+
CCCCCGGGGGGGGGGGGGGGGGFGGGGFGGDFFGGGGGEGGGGGGGGGEGGFFGGGGGGGGGEGGGGDGGGGGGGGGGGGGGGGGGGGGGGGGGGGGGGFGGGGFGGGGGGGGGGGGGFCGGGFGGGGGEFC7FGGGGGGGGGGGGGGGGGGGGGCGCFGGGGGGGGGCFGGGGGFGGFG7<F@>E:EGGGFG:CCEGEG5?EGGDEEGG7@CEE5CF79<FGGFC8CC7C8?F6;EGGGGDEGC7/9CFF9C+?DGEC75E779:?7AFC47*:677::CBFDD35707694)5)777))
@M03506:14:000000000-AKVR1:1:1101:13065:7335 1:N:0:49
ATGAACTCCTACGGGAGGCAGCAGTGGGGAATCTTGCGCAATGGCCTAACGGCTGACGCAGCGACGCCGCGTGTGGGATGAAGCTCTTCGGAGCGTAAACCACTGTTGCCCGGGACGAACAGCCCGATTAATCGAGCCTGACGGTACCGGGTGAGGAAGCACCGGCTAACTCCGTGCCAGCAGCCGCGGTAATACGGGGGGCGCGAGCGTTGTCCGGAATCACTGGGCGTAAAGGGCGCGGCGGTGGTTTGAGAAGGGGGTGGGGAAAGTCTGGGGCTCAACCCCGGAGCTGGCGTGCCGG
+
CCCCCGGGGGGGGGGGGGGGGGGGGGGGGGGGGGGAFCGGGGGGFGAFG8F@FGGG,F6CGG@GGGGGGGGGGGGEGGGGGGGCGGGGGGGGC+@FGGGFGGGGCG9B<FGGGGGGGGGDGCC++@+@*>DD3<FFGGCA,>F@:*>>:FGFE*<F>,36?7**1<*<:FC,CC<<11,2*+;CGC*//**2:9+;5:88>*/185?:E**/;+<E>**2<:++<A88EEE5*<7E5?):**:7/:E**0:3**32/8))/27****9C:+*02CE5570*.7**8D5(5).)).)0))7)
@M03506:14:000000000-AKVR1:1:1101:4622:7335 1:N:0:49
ATGAACTCCTACGGGAGGCAGCAGTGGGGAATTTTGGACAATGGGGGCAACCCTGATCCAGCGACGCCGCGTGAAGGATGAAGGTCTTCGGATTGTAAACTTCTTTTGGAGGGGATGAATGCCCTGGTGAATAGCCAGGGGTGACAGTACTCTTCGAATAAGCCACGGCTAACTACGTGCCAGCAGCCGCGGTAATACGTAGGTGGCAAGCGTTACTCGGAATCACTAGGCGTAAAGCGCAGGTAGGAGGTTTGGTAAGTCTGTTGTGAAAGCTCCCGGCTCAACTGGGAGAGGTCAACGG
+
CCCCCGGGGGGGGGGEGGGEGGEFE@GGGCFGFFF9@FGGGGGGGGDGGGGGGGFGFGGGGDGGGGGGGDGGGGGFGGGGGFGGFFDF<FFDDGGGGGGGGGCAAGGGGGGGGGEGGFGGAABFFGCFGGFFFFGGGGGDGG@FGGGGGGG9FFCGFFGGFGA@>AFCCGGGGGGGGGGG7FGGGGG8EEFGFCCG<FGFGGGG9;CFFG>CG8CCEFECE8;FDGFGGGGCEE;CF7CC=CDFGGFCGGGCCC5>+*>FCCFFC>>DE*260:C+/7C)9>=FFFGFFGBF3)/0?977>
@M03506:14:000000000-AKVR1:1:1101:10051:7343 1:N:0:49
ATGAACTCCTACGGGAGGCAGCAGTCGAGAATTTTTCTCAATGGGCGAAAGCCTGAAGGAGCGACGCCGCGTGGGGGATGAAGGGTTTCGATCCGTAAACCCCTGTCATTTGCGAACAAATGCCATTCATGAATAGTGGGTGGCTTGATAGTAGCGGAAGCGGAAGGGACGGCTAACTCTGTGCCAGCAGCCGCGGTAATACAGAGGTCCCGAGCGTTGTTCGGATTCACTGGGCGTAAAGGGTGCGTAGGTGGCGGGGCAAGTTTGATGTGAAATCTCCGGGCTTAACCCGGAAAATGCC
+
CCCCCGGGGGGGGGGGGGGGGGGGGGGGGGGGGGGGGGGGGGFGGGGGGGGGGGGGGGGGGGGGGGGGGGGGGGGGGGGGGGGGGGGGGGGFGGGGGGFFFGGFGGGGFGGGGGDGGGFFGGGGGGGGGGGGGGFFFGGGGDCFGCC@FFFGGGGGGDGGGGCCFEGG,CFGDBEGFFFGGGGGGFCFDGGGGGCEGGGGGFGFGGGCF@EC5EDE8?CGC@CGE5CFGGFCFGFGGE3EF?E==EEG*7/<FDGGGFGD*19C9CG77:FFDF=F7FF77@):C>>F<>>75>..)8?B0
@M03506:14:000000000-AKVR1:1:1101:15858:7371 1:N:0:49
ATGAACTCCTACGGGAGGCAGCAGTGGGGAATCTTGGGCAATGGGGGAAACCCTGACCCAGCGACGCCGCGTGGGGGATGAAGGCTTTCGGGTCGTAAACCCCTGTTAGGTGGGACGAACGTCCTCCTACAAATAGTTGGGGGATTTGACGGTACCACCAGAGAAAGCCCCGGCTAACTCCGTGCCAGCAGCCGCGGTAATACGGAGGGGGCGAGTGTTGTTCGGAATTACTGGGCGTAAAGGGCGCGCAGGCGGCCTGGCACGTCGAGTGTGAAATCCCTTGGCTTTACTGAGGAATGGG
+
BCCCCGGGGGGGGGGFGGGGGGFFGFGGGGGGFGGGGGGGGGGGGGGGGGGGGGGCGFGGGGGDGGGG@CB=CGGGGCCEGDGEGGGGFGGGGDBFGGDGGDCFFGGGGGGGGGGGGGGGGGGECCEGGG?FADFGFFGGGD7*>FGGGGGGGGGG@FGFGGGGGGGGFFGGGGG7FGGGFGGGGGGGCFCFGGGGGGGE:FFFGEGEGGGDE8E*C:<EGGFEG*8@?CF79C5172);*<<CC=:D82:*):CD:7C3==*7/955C7CFGFG7707CFF5C66*)-**)*97))974)
@M03506:14:000000000-AKVR1:1:1101:20863:7419 1:N:0:49
ATGAACTCCTACGGGAGGCAGCAGTGGGGAATCTTGCACAATGGGCGAAAGCCTGATGCAGCGACGCCGCGTGGGGGATGAGGCATTTCGGTGTGTAAACCCCTTTCGACCCGGACGAATGCCTCGCAAGAGGAGTGACGGTACGGGTATAAGAAGCCCCGGCTAACTACGTGCCAGCAGCCGCGGTAAGACGTAGGGGGCCAGCGTTGTTCGGAATTACTGGGTGTAAAGGGTTCGTAGGCGGTGTGGCAAGTTGGGAGTGAAATCTCTGGGCTCAACCCAGAGGCTGCTTCCAAAACTG
+
CCCCCGGGGGGGGGGGGGGGGGGGGGGGGGGGGGGGGGGGGGGGGGGGGGGGGGGGGGGGGGGGGGGGGGGFGGGGGGGGGGGGGGGGGGGGGGGGGGGGGGGGGGGGGGGGGGGGGGGGGGGGGEGGGGFGGFGGGGGGGGGGGGGFGGFGGGGGGFGGGGGGCFGGGGGGGGGFFGGGGGGGGGGGGGGGGC5ECDGD>EEGGG1;CEGGGGDEGGCF79FGCE:CFC<FGG68E=<EGCGE=G5DEGE9C7+2CB597C7?AC<*<CFFF>*/94C4/3>5CFG4:>4<FFF4*7)97
@M03506:14:000000000-AKVR1:1:1101:12808:7423 1:N:0:49
ATGAACTCCTACGGGAGGCAGCAGTGGGGAATATTGGACAATGGGCGCAAGCCTGATCCAGCCATGCCGCGTGAGTGATGAAGGCCTTAGGGTTGTAAAGCTCTTTTACCAGGGAAGATAATGACTGTACCTGGAGAATAAGCCCCGGCTAACTTCGTGCCAGCAGCCGCGGTAATACGAAGGGGGCTAGCGTTGTTCGGAATTACTGGGCGTAAGGCGCATGTAGGCGGCGATTCAAGTCGGGGGTGAAATCCCAGGGCGCAACCCTGGAACTGCCTTCGATACTGTCTTGCTAGAGTAT
+
CCCCCGGGGGGGGGGGGGGGDGGGGGGGGFGGGGGGGGGGGGGGGGGGGGGGGGGGGGGGGGGGGGGGGGGGGGGGGGGGGGGGGGGGGGGGGGGGGGGGGGGGGGGGGGGGGGGGGGGGGGGGGGGGGGGGGGGGGGGGGGGGGGGGGGGGGGGGGGGGGGGGGGGGGGGGGGGGGGG>CCFGGGGDBFGGFFGCCGGGEGFGGGGGGGGGGGGGGGGGEGGGCGGGGGGGGEFCFGGEFGGGGG5DFGGGG3+0<FGC*>DGEFG5C**0*0967?*9C;@CEFCF>C?>FF?F6FBB*
@M03506:14:000000000-AKVR1:1:1101:25243:7425 1:N:0:49
ATGAACTCCTACGGGAGGCAGCAGTGGGGAATTTTGGGCAATGGGGGAAACCCTGATCCAGCCATGCCGCGTGAGTGAAGAAGGCCTTCGGGTTGTAAAGCTCTTTTGGCCGGAAAGAAAAGGCCACGGATAACACCCGTGGACCTTGACGGTACCGGCAGAATAAGCACCGGCTAACTACGTGCCAGCAGCCGCGGTAATACGGAGGGTGCGAGCGTTAATCGGAATTACTGGGCGTAAAGAGTGCGTAGTCGGTCCCGCAAGTCCGCTGTGAAGGCCCCGGGCTTAACCTGGGAAGGGC
+
CCCCCGGGGGGGGGGGGGGGGGGGGGGGGEGGGGGGGGGGGGGGGGGGGGGGGFFE@FGGGGGGGGGGGGGGGGGGGCEGGGGGGGGFFGGGEGGCDGFDGGGCFGGGGGGGGGGGGGGC8EFFFCDG:@FGFCFFGC:=BFGGFFGGC7F75@F<BEG7>FC@CEAFFGFF7F@C:>FF714CF7,<FDGFFEEGG8EECFGF*=?E5AEGG>E>?:8CEF?FGCAF8@F+<CCFE:3C=EE*0<+1*/:**275;>*)/:DE<F9>*7C)9:*+28CDC:5CD5*).??25:<F6)8@)
@M03506:14:000000000-AKVR1:1:1101:16246:7426 1:N:0:49
ATGAACTCCTACGGGAGGCAGCAGTGGGGAATATTGCGCAATGGGCGAAAGCCTGACGCAGCAACGCCGCGTGAGTGATGAAGGCCTTCGGGTCGTAAAGCTCTGTCGGGAGGAACGAATGCTCCTGAGGTTAACAGCCTCGGGAGGTGACGGTACCTTCAAAGGAAGCACCGGCTAACTCTGTGCCAGCAGCCGCGGTAATACAGAGGGTGCAGGCGTTGCTCGGAATCATTTGGCGTAAAGGGCGTGTAGGCGGTCTGTTAAGTCATGTGTGAAATCCCCCGGCTCAACCGGGGATCGA
+
CCCCCGGGGGGGEEG7CEG@FGGGGFGFGFGGDFGFFEGGGEGFCFCEGGGGGGGFCEGGFGGFGEGG@FGGC7FFGGGFGFGGGGGFGGGDFECFGFFEFFGCFFGGGGCC:8BFFGDGGGGGGGGCFDGFGGGGGGFGF@7<>FGGCDFG755FCFGGFEGGG7BFFFGGCEGE77CFFGC2,<FF8FG:FC*<CCC>@CFFGGGG8EGGE@+:>E=8C*3C8:?8C<<AA+:06:C5:5:CEEGGE5CG7C:C8)*20:*+3C97CCFF7CCFF*0*95.*20).4DF:)75))))))
@M03506:14:000000000-AKVR1:1:1101:17740:7430 1:N:0:49
ATGAACTCCTACGGGAGGCAGCAGTGGGGAATTTTGCGCAATGGGGGAAACCCTGACGCAGCAACGCCGCGTGGAGGATGAAGTCCCTTGGGACGTAAACTCCTTTCGATCGGGACGAAAAAAATGACGGTACCGGAAGAAGAAGCCCCGGCTAACTTCGTGCCAGCAGCCGCGGTAATACGAGGGGGGCGAGCGTTGTTCGGAATTATTGGGCGTAAAGGGCGCGTAGGCGGTGCGGTAAGTCACCTGTGAAACCTCTGGGCTTAACCCAGAGCCTGCAGGCGAAACTGCCGTGCTGGAG
+
CCCCCGGGGGGGGGGGGGGGGGGGGGGGGGGGGGGFGGGGGGGGGGGGGGGGGGGGGGGGGGGGGGGGGGGGGGGGGGGGGGGGGGGGGGGGGGGGGGGGGGGGGGGGGGGGGGGGGGGGGGGGGGGGGGGGGGGGGGGGGGGGGGFGGGGGGGGGGGGGGGGGGGGGGGGGGGGGGGGGGGGGGEGGGGGGGGGEGDGGGGGEGG?GGGGGGGGC8EGGGGCGGGGGGGGGGGGGGGG5C9<CGFFFGCGFFFFFGFFGGCGGFC?>EFGFGD<FCFGGGF@EE3>>AGFFFFFFFFFFF
@M03506:14:000000000-AKVR1:1:1101:4801:7441 1:N:0:49
ATGAACTCCTACGGGAGGCAGCAGTGGGGAATTTTGCGCAATGGGGGAAACCCTGACGCAGCAACGCCGCGTGGAGGATGAAGCTCCTTGGGGTGTACACTCCTTTCGACCGGGAAAATAATGATGGTACCGGTGGAAGAAGCACCGGCTAACTCTGTGCCAGCAGCCGCGGTAATACAGAGGGTGCGAGCGTTGTTCGGAGTTATTGGGCGTAAAGGGCGCGTAGGCGGTGTTGGAAGTCACCTGTGAAACCTCTGGGCTTAACTCGGAGCCTGAAGGCGAAAATGCAATGATGGAGGGG
+
C<<B@FGGG9EECFCG@FFDGGDCFGGCEC;FFEGG?FG:@FGGGEEGCGEF@FCGEF7FCCFGGEGCECG@FGGGGGDBDDF,59E,E9FFGCCFGBDGFFGCFFGEGG@E=B=F<DBEGEFGGGGGGFF>:>FBF<FFGG@FG7FE*>*>,>BFF7@B9DFCCCE:@*CC1=<<CFGECC7@4CEEE:78::CC*AECC**;<+<E955:*?*;E+1;CGEGD85+*::EC*/*7:*2<00+<6:DGGFG>*09C6F<6C<+<29*/>E)/*0*00>CD3>***2/674)***9)5<B)
@M03506:14:000000000-AKVR1:1:1101:13527:7447 1:N:0:49
ATGAACTCCTACGGGAGGCAGCAGTGGGGAATTGTTCGCAATGGGCGCAAGCCTGACGACGCAACGCCGCGTGGAGGATGAAGACCTTCGGGTCGTAAACTCCTTTCGATCGAGACGAATGGCCCTTGGGTTAACAGCCGAGGGGTATGACGGTACCGAGAGAAGAAGCCCCGGCTAACTCCGTGCCAGCAGCCGCGGTAATACGGGGGGGGCAAGCGTTGTTCGGAATTACTGGGCGTAAAGGGCTCGTAGGCGGCCAACTAAGTCGGATGTGAAATCCCCCGGCTTAACCTGGGAACTG
+
CCCCCGGGGGGGGGGGGGGGGGGGGGGGGEGGGGGGGGGGGGGGGGGGGGGGGGGGGGGGGGGGGGGGGGGGGGGGGGGGGGGGGGGGGGGGGGGGGGGGGGGGGGGGGGGGGGGGGGGGGGGGGGGGGGGGGGGGGGGGGGGGGGGGGGGGGGGGGGGGGGGGGFEBFFGGGGGGGGGGFGGGCFGGGG*:EGCEGGEED?F7;CGGGGGGG5@FCGEEC/@CGGG=FFC7<F?FFEDECFGGGEECG7EGDFGG5@)5**2+<:<DE>>>9*:?7*:**).*275).*6-7;@F4<F64
@M03506:14:000000000-AKVR1:1:1101:4958:7448 1:N:0:49
ATGAACTCCTACGGGAGGCAGCAGTGGGGAATCTTGCACAATGGGCGAAAGCCTGATGCAGCGACGCCGCGTGAGCGATGAAGCCCTTCGGGGTGTAAAGCTCTTTCGACGGGAACGATAATGACGGTACCCGGAGAAGAAGCTGCGGCTAACTACGTGCCAGCAGCCGCGGTAATACGTAGGCAGCGAGCGTTGTTCGGAATTACTGGGCGTAAAGAGTGTGTAGGCGGTGTTCCCAGTCTGTTGTGAAATCTCCCGGCTTAACTGGGAGGGTGCAGCGGAAACTAGAATGCTAGAGGGG
+
CCCCCGFGGGGGGGGGGGGGGGGGGGGGGGGGGGGFGGGGGGGCGGGGGGGGGFGGGGGGGGGGGGGGGGGGGG7FGGGGGGGGGGGGGGGGGDFEGGGGGGGGGGGGGGGGGGGGGGGCFGGGGGGGGGFGGG@BCFGGGGGGGGGEGEGGGGGGGGGG>,>FGF7CFDGGGFGF9,<FF>FGGGGGGGGGE>58CCGGGGGGCFFCFGGC*:;EG78@E+9@CFGFGG8CCGAC?<<CFCCF?FF5C7CFG?C*:)))C=FFCGEFG5EEDG3**9*9D7>CF4>640*)097B=67@)
@M03506:14:000000000-AKVR1:1:1101:14999:7451 1:N:0:49
ATGAACTCCTACGGGAGGCAGCAGTAGGGAATCTTGGACAATGGGGGAAACCCTGATCCAGCCATGCCGCGTGAGTGATGAAGGCCTTCGGGTTGTAAAACTCTTTCGGCGGGGACGATAATGACGGTACCCGCAGAAGAAGCTCCGGCTAACTTCGTGCCAGCAGCCGCGGTAATACGAAGGGGGCTAGCGTTGTTCGGAATTACTGGGCGTAAAGCGCGCGCAGGCGGCCTTTCAAGTCAGGGGTGAAAGCCCGGAGCGCAACTCCGGAATTGCCTTTGAAACTGCCAGGCTCGAGTAC
+
CCCCCGGGGGGGGGGGGGGGGGGGGGGGGGGGGGGGGGGGGGGGGGGGGGGGGGGGGGGGGGGGGGGGGGGGGDFEGGGGGGGGGGGGGGGEFGGGFGGGGGGGGGGGGGGGGGGGGGGGGFGGGGGGGGGGGGDGGGGGGGGAGGGGGGGGGGGGGGGGGGGGGGGGGGGGGDGGGFGGFFGGGGGGFGGGEEE8EFEGE8CFGGFGGGGGGGGFFGGGGGGGGGGGEGGC=EG<+<:FGCFCFDEDFCFGD=CCGEGG/>D5E*<DCDEB3CFC:@DGGBFGE4F4(9)4>@>>:50)*
@M03506:14:000000000-AKVR1:1:1101:7903:7451 1:N:0:49
ATGAACTCCTACGGGAGGCAGCAGTGGGGAATTGTTCGCAATGGGCGCAAGCCTGACGACGCAACGCCGCGTGGAGGATGAAGATCTTCGGGTCGTAAACTCCTTTCGATCGAGACGAACGGCCTCCGGGTGAACAATCCGGAGGAGTGACGGTACCGAGAGAAGAAGCCCCGGCTAACTCCGTGCCAGCAGCCGCGGTAATACGGGGGGGGCAAGCGTTGTTCGGAATTACTGGGCGTAAAGGGCTCGTAGGCGGCCAACTAAGTCAGACGTGAAATCCCTCGGCTTAACCGGGGAACTG
+
CCCCCGGGGGGGGGGGGGGGGGGGGGGGGGGGGGGGGGGGGGGGGGGGGGGGGGGFGGGGGGGGGGGGGGGEEGGGGGGGGGGGGFGGGGGGGGGGGGGGGGGGGGGGGGGGGFGGGGEGGGGGGGGGGDGGGGGGGGGGGGGGGGGGGGGGDGGEGGECEGGGFGGCF<FGEGGGGGDGCFGCECFGGFGGGGGGGG8EEFFFGGGDDCDEGG*;CCEGDGFGGGGG5CG?FGGGGGGGGGFGGE67?:=5CCEGG3CCFFF6E>CFF7<BCDF*??79D)5=CBG32DBBFB37.<560
@M03506:14:000000000-AKVR1:1:1101:4845:7472 1:N:0:49
ATGAACTCCTACGGGAGGCAGCAGTCGAGAATTTTTGACAATGGGGGAAACCCTGATCGAGCGACGCCGCGTGGAGGATGAAGGTCTTCGGGTTGTAAACTCCTGTCATTTGGGAACAATGCAGACGTATTTACTGTACGTTCGTTGATAGTACCAGAAGAGGAAGAGACGGCTAACTCTGTGCCAGCAGCCGCGGTAATACAGAGGTCTCAAGCGTTGTTCGGATTCATTGGGCGTAAAGGGTGCGTAGGTGGCGCCGTAAGTCGGGTGTGAAATTTCGAGGCTTTACCTCGAACCTGCA
+
CCCCCGGGGGGGDGGEEGGGGGGGGGGGEFCFGGGGGGGGFFGGCFGGGGGGGGFGGGGGGGGGGGGGGGGFGGEGGEGGGGCFEGFGGGGGGGGGG9FGGGGGGGGFGFGGGGGGGGGGGGGFGGGCFFGGGGGAFEFGFGGEGGGGGCGGCFGC7><ACGGGC>CCDFEGCCFDGGGFCGGGFF7D7FGGFGGGGGGCGFGGGGFFCGCGGGGGEC=?*>E5;>EF79:7<FFECCDGFGGC5CE**:CACFGG=)79***<:9C3:7CDG7*<CFF*1)8:*.**6095))7)<>))0
@M03506:14:000000000-AKVR1:1:1101:11217:7475 1:N:0:49
ATGAACTCCTACGGGAGGCAGCAGTGGGGAATTTTGGACAATGGGGGCAACCCTGATCCAGCGACGCCGCGTGAAGGATGAAGGTCTTCGGATTGTAAACTTCTTTTGGAGGGGATGAACGCCTGAGTGAATAACTCAGGGTGACAGTACTCTCGGAATAAGCCACGGCTAACTACGTGCCAGCAGCCGCGGTAATACGTAGGTGGCAAGCGATACTCGGAATCACTAGGCGTAAAGCGCAGGTAGGCGGTTTGGTAAGTCTTTTGTGAGAGCTCCCGGCTCAACTGGGAGAGGTCAAGGG
+
CCCCCGGGGGGGGGGGGGGGGGGGGGGGGFGGGGGGGGGGGGGGGGGGGGGGGGGGGGGGGGGGGGGGGGGGGGGGGGGGFGGGGGGGGGGGGGGGGGGGGGGFGGGGGGGGGGGGGGGGGGGGGGGGGGGGGGGGGGGGGGGGGGGGGGGGFGGGGGGGGGGFFGGGGGGGGGGGEGGGGGGGGGGGGGGGGGDGGGGGGGGGGGGGGGGGGGGGGGGGGGGGGGGGGGGGECEGFFGGGEDFGGGGGG:>CCGCEFGFG?GGGCCFFGDFFGFGF>GGGF?FFB4FF4;<FD6<49@FE
@M03506:14:000000000-AKVR1:1:1101:20600:7493 1:N:0:49
ATGAACTCCTAGAGGCAGCAGTGGGGAATATTGGACAATGGGGGCAACCCTGATCCAGCAATGCCGCGTGAGTGATGAAGGCCTTAGGGTTGTAAAGCTCTTTTGGCGGGGACGATGATGACGGTACCCGCAGAATAAGCCCCGGCTAACTTCGTGCCAGCAGCCGCGGTAATACGAAGGGGGCGAGCGTTGTTCGGAATTACTGGGCGTAAAGGGCGCGTAGGCGGCGACCCAAGTCAGATGTGAAAGTCCTTGGCTTAACCTGGGGACTGCATTTGATACTGGGTTGCTTGACTTCGGG
+
CCCCCGGGGGGGGGGGGGGGGGGGGGGGGGGGGGGGGGGGGGGGGGGGGGGGGGGGGGGGFGGGGGGGGGDGGGGGGGGGGGGGGGGGGGGGGGGGGGGGGGGGGGGGGGGGGGGGGGGGGGGGGGGGGGGGGGGFGGGGGGGDEGGCGGGGGGGGGGGGGFFGGGGEGGGGFFGGGGGGDGGGGGGGGGDEGGGGGGCFGGGGGGGGGCEGGDFEGGGGGGGDFCEG8>=EDGF8<@CG70<CCFGFGFGG>+AC84CGGGGGGGGGEGE;7F7C:B7CC=?7CFFB949<=F)99=@5B
@M03506:14:000000000-AKVR1:1:1101:7724:7496 1:N:0:49
ATGAACTCCTACGGGAGGCAGCAGTGGGGAATCTTGCACAATGGGCGAAAGCCTGATGCAGCGACGCCGCGTGGGGGATGAAGCTTCTCGGAGTGTAAACCCCTTTCGATCCGGACGAATGCCCGCAAGGGAGTGACGGTACGGATATAAGAAGCCCCGGCTAACTACGTGCCAGCAGCCGCGGTAAGACGTAGGGGGCCAGCGTTGTTCGGAATTACTGGGTGTAAAGGGTTCGTAGGCGGCGCGGCAAGTCGGGAGTGAAATCCCTGGGCTCAACCCAGAGGCTGCTTCCGAAACGGCC
+
CCCCCGGGGGGGGGGGGGGGGGGGGGGGGGGGGGGGGGGGGGGGGGGGGGGGGGGGGGGGGGGGGGGGGGGGGGGGGEGGGGGGGGGGGGGGGGFGGGGGGGGGGGGGFGGGGGGGGGGGGGGGGGGGGGGGGGGGGGGGGGGGGDFGGGGGGGFFGGGGGGGGGGGGGGGGGGGGGGGGGGGGEEEGFCECFGGGGGGEDECEGCEGGGGGEEGGFGGGGGGGGGGFGGG;CGGGDGDFGGGGGGGGG5F+:EGG8BCFC?CCF4?CGGFF*9=G4)975>FGGFF>0:=:DF>:B))8)
@M03506:14:000000000-AKVR1:1:1101:14113:7504 1:N:0:49
ATGAACTCCTACGGGAGGCAGCAGTGGGGAATATTGGACAATGGGCGCAAGCCTGATCCAGCCATGCCGCGTGGGTGATGAAGGCCCTAGGGTTGTAAAGCCCTTTCGGCGGGGAAGATAATGGCGGTACCCGCAGAAGAAGCCCCGGCTAACTTCGTGCCAGCAGCCGCGGTAATACGAAGGGGGCTAGCGTTGCTCGGAATCACTGGGCGTAAAGCGCACGTAGGCGGATTGCTAAGTCAGGGGTGAAATCCTGGAGCTCAACTCCAGAACTGCCTTTGATACTGGCGATCTCGAGTCC
+
CCCCCGGGGGGGGGGEGGGGGGGGGGGGGGGGGFGGGGGGGGGGGGGGGGGGGGGGGGGGGGGGGGGGGGGGGGGGGGGGGGGGGGGGGGGGGGGGGGGGGGGGGGGGGGGGGGGGGGGGGGGGGGGGGGGGGGGGGGGGGGGGGGGGGGGGGFGGGCFEGGGGGGGGEGGGGGGCEFFGGGGGGGGEGGGGGGGDCCGGGGGGGGGGGGGEGEGGGGGGGGGGGGGGGGGDEFGGFGGGGGGGFEEDEEFE>EFGG4CF7?6F6FGFGG<;CCFGGFGGGFFGF@DF<GF97F@>F56@=
@M03506:14:000000000-AKVR1:1:1101:7021:7504 1:N:0:49
ATGAACTCCTACGGGAGGCAGCAGTGGGGAATATTGGACAATGGGGGCAACCCTGATCCAGCCATGCCGCGTGAATGATGAAGGCCTTCGGGTTGTAAAGTTCTTTTGGCGGGGACGATGATGACGGTACCCGCAGAATAAGCTCCGGCTAACTTCGTGCCAGCAGCCGCGGTAATACGAAGGGAGCTAGCGTTGTTCGGAATTACTGGGCGTAAAGGGCGCGTAGGCGGCTTGGCAAGTTGGATGTGAAAGCCCAGGGCTCAACCCTGGAATTGCATTCAAGACTGCCTTGCTTCAAGTC
+
CCCCCGGEGGGGGGGGGGGGGGGGGGFGGCGGFFGGGGGGGFGGGDFGCC@FEGGG<FGGGGGGCGGGGCGBF@<EFFFGDCFGGGGGGGGGGGGGGGGGF?FGGGGGGEFEFGDEGGE<FFFFGGGGGGGEGGFGGGGGGGF9DFGGGGGGGGDFGGGGGGFGCGGGGGGGFGGGFDGF7FC7:FE*<EFGG5CC@@CEG*C89C9CGFFG*1:;ECEEGDE**?;6EE::*:C+3<*20<CC+<FGGG+AC*:7@><D*ADGG4E5FFF4*9CEG*:C>FFGFFF).0*8@F**/1*1*
@M03506:14:000000000-AKVR1:1:1101:24152:7519 1:N:0:49
ATGAACTCCTACGGGAGGCAGCAGTGGGGAATTTTGCGCAATGGGGGAAACCCTGACGCATCAACGCCGCGTGGAGGATGAAGTCCCTTGGGACGTAAACTCCTTTCGACCCGGACGATAAGGACGGTACGGGGGGAAGAAGCGCCGGCTAACTTCGTGCCAGCAGCCGCGGTAATACGAGGGGGGCAAGCGTGGTTCGGAATTAGTGGGCGTAATGGGAGCGTAGGCGGTGCGGTAAGTCACCTGTGAAATCACCGGGCTTGACTCGGAGCCTGCAGGCGAGACTGGCGTGCTTGAGGGG
+
6@CC9@66C@@F@FD7:@C7F7FFEFCCFG7FDFFG@FC:FFGD@F@:@FCE7FD8ECC6,@E<@,+@F7+CG@?CFDFFCGA,<,?,EF<<EB:FFFG,CE8,E<,C+B:+8:+@F7FC+,3:>FG7<FGG7*>8**;C@FF**2?EGGCGG++<E85C59@8CEF5C*1/*:CFFC/2?C8888E8ACF*;8/1;FE5*;;C@+3C>8C8:*2*2<=0:*:C1*/+/:C8CC*1/*93++399+09+2+<:++**0C/C=):+*+/:9EFG:5=D:*>3@55CF6)()0())16)))).
@M03506:14:000000000-AKVR1:1:1101:13484:7542 1:N:0:49
ATGAACTCCTACGGGAGGCAGCAGTGGGGAATTTTGCGCAATGGGGGAAACCCTGACGCAGCAACGCCGCGTGGAGGATGAAGTCCCTTGGGACGTAAACTCCTTTCGACCGGGAAGATACTGACGGTATCGGAAGAAGAAGCACCGGCTAACTCTGTGCCAGCAGCCGCGGTAATACAGAGGGTGCGAGCGTTGTTCGGAAGTATTGGGCGTAAAGGGCGCGTAGGCGGCGCGGTATGTCACCTGTGAAATCTCCTGGCTCAACTGGGAGCTTGCAGGCGAAACTGCCGTGCTGGAGTGG
+
CCCCCFGGFGGGG@EGDDEEGCECFCFCFCFFFGGCFGGFCEDG?FEEEFFGEGDGGGGGGGCCFCFGE@>F+=BEECEFGEFEFCEFGG8EFFGF@<FGFGGFFGGC=FGGGGDFC>FAF9FGFCCF?FECGGGGFFDCCFFDGGGGGEC:FGG@BFCGGCFFGGGGGGDCC7*CFGDGCCGGBEGEGGGG/;EEDEEG;C>@?CFCDGCGGC82AFC?=CGGCGGG>EEGGGGGDGFFG+<?6<<DFF+<*<<FGFFG=<CEGFG4FFGBCCCCF?77C>:*2=CF0C<4>>@@).)))
@M03506:14:000000000-AKVR1:1:1101:19398:7543 1:N:0:49
ATGAACTCCTACGGGAGGCAGCAGTGGGGAATTTTGCGCAATGGGGGAAACCCTGACGCAGCAACGCCGCGTGGAGGATGAAGTCCCTTGGGACGTAAACTCCTTTCGATCGGGACGAAAAAAATGACGGTACCGGAAGAAGAAGCCCCGGCTAACTTCGTGCCAGCAGCCGCGGTAATACGAGGGGGGCGAGCGTTGTTCGGAATTATTGGGCGTAAAGGGCGCGTAGGCGGTGCGGTAAGTCACCTGTGAAACCTCTGGGCTTAACCCAGAGGCTGCAGGCGAAACTGCCGTGCCGGAG
+
CCCCCGGGGGGGGGGGGGGGGGGGGGGGGGGGGGGGGGGGGGGGGGGGGGGGGGGGGGGGGGGGGGGGGGGGGGFGGGGGFGGGGGGGGGGGGGGEGFGGGGGGGGGGGGGGGGEGGFGGGGGGGGGGGGGGGGGGDGGGGGGGGGFFGGGGGGGFGGGGF7*CGGGGGGGGGDDEEGGFGGGGGGGGGGCEC:CCE8EEDEG;>*:EGFFFFFE8::8ECE*::8*2:>FEEGGGGGDC5CE7++<CFCF7FFCCC4C*7=4CC*2:+15;7**/*<DC4002*0)89>618507))7<:
@M03506:14:000000000-AKVR1:1:1101:9942:7545 1:N:0:49
ATGAACTCCTACGGGAGGCAGCAGTGGGGAATCTTGCGCAATGCGCGAAAGCGTGACGCAGCAACGCCGCGTGGGGGAAGAAGGCCTTCGGGTTGTAAACCCCTTTCAGGCGGGACGAAGCTTCGGGAGCGAATAGCTTTCCGGAGTGACGGTACCTTCAGAAGAAGCCCCGGCTAACTACGTGCCAGCAGCCGCGGTAATACGTAGGGGGCTAGCGTTGTCCGGAATCATTGGGCGTAAAGAGCGCGTAGGCGGCCAGATAAGTCCGGTGTGAAAGTCACAGGCTCAACCTGTGAATGCC
+
CCCCCGGGGGGGGGGGGGGGGGGGGGGGGGGGGGGGGGGGGGGGGGGGGGGGGGGGGGGGGGGGGGGGGGGFEGEGGGGGGGGGGGGGGGGGGGEFGGGGGGGGGGGGGGGGGGGGEGGGGFFGGGGDCFGGGDGGGFGGCGGCGEGFEGGGGGGFGGGGGFGFFFCFGGGGGGGGGGGGGGGGGGGGGGGGGGGGGE*2<FFF9085>EEGGGGGGGEECCFEGEEFGCGG7ACCE/)8EGFE65*9C*:**:27*)7*+0*0<C<CECE55>C+>6*0C?FFG4492DF::6:=**/67
@M03506:14:000000000-AKVR1:1:1101:16819:7549 1:N:0:49
ATGAACTCCTACGGGAGGCAGCAGTAGGGAATCTTGGACAATGGGGGAAACCCTGATCCAGCCATGCCGCGTGAGTGATGAAGGCCTTCGGGTTGTAAAACTCTTTCGGCGGGGACGATAATGACGGTACCCGCAGAAGAAGCTCCGGCTAACTTCGTGCCAGCAGCCGCGGTAATACGAAGGGGGCTAGCGTTGTTCGGAATTACTGGGCGTAAAGCGCGCGCAGGCGGCCTTTCAAGTCAGGGGTGAAAGCCCGGAGCTCCACTCCGGAATTGCCTTTGAAACTGTCAGGCTCGAGTAC
+
CCCCCGGGGGGGGGGGGGGGGGGGGGGGGGGGGGGGFGGGGGGGGGGGGCFGGGGFGGGGGGGGGGGGGGGGGGGGGGGGGGGGGGGGGGGGGGGGGGGGGFGGGGGEGGGGGGGEGGGGGGFGGGGGGGGGGGGGEGFGEFGFGGGGGGGGGGFFCFFGGGGGGGGGEGGGGGDGGGGGFGGGGGGGGGGGGGGGGGGGD8FGGFGGCFGGGGGGGGGGGGGGGDGGGDGE5CGGGGC@CFGGGGGD5FD?C=CDC8CD=C*0CFCFGG=>CF4::/C*>*99CBD74:B85>)77>=F6
@M03506:14:000000000-AKVR1:1:1101:8193:7562 1:N:0:49
ATGAACTCCTACGGGAGGCAGCAGTGGGGAATATTGGACAATGGGGGCAACCCTGATCCAGCGATGCCGCGTGTGTGAAGAAGGCCTTCGGGTTGTAAAGCACTCTAGGTAGGGAAGAAGGTGCATGGGTGAATAGCCTATGTATTTGACGGTACCTGCAGAATAAGCACCGGCTAACTCTGTGCCAGCAGCCGCGGTAATACAGAGGGTGCAAGCGTTAATCGGAGTTACTGGGCGTAAAGGGCGCGTAGGCGGTTGTTCAAGTGAGCTGTGAAATCCCTGGGCTTAACCGAGGAATTGG
+
CCCCCGGGGGGGGGGGGGGGGGGGGGGGGGGGFGGGGGGGFGGGGGGGGGGGGGGGGGGGGGGGGGGGGGGGGGGGGGGGGGGGGGGGGGGGGGGGGGGGGGGGGGGGGGGGGGGGGGGGGGGGGGGGGGGGGGFGGGGGGGGGGGGGGGGGGGGGGGGGGGGGGEGGGGGGGGGDGGGGGGGGGGGGGGGGGGDGGGDGFGGFFGGGGDCGGGGGGEGDGGFGG5C*?F?FFGGGGEDGG?CEDGGGCCEEGGGGE7>FDG>EE>FCFGGB7FF?7BGFDFFGGF4?AF?(57534?)/)
@M03506:14:000000000-AKVR1:1:1101:5526:7569 1:N:0:49
ATGAACTCCTACGGGAGGCAGCAGTGGGGAATATTGGACAATGGGCGAGAGCCTGATCCAGCCATGCCGCGTGGGTGAAGAAGGCCTTAGGGTTGTAAACCCCTTTCAGCGGGGAAGGTAATGACGGTACCCGCAGAAGAAGCCCCGGCTAACTCCGTGCCAGCAGCCGCGGTAATACGGAGGGGGCTAGCGTTGTTCGGAATTACTGGGCGTAAAGCGCGCGTAGGCGGACCTGCAAGTCGGGGGTGAAAGCCCGAGGCTCAACCTCGGAACTGCCTTCGATACTGCGGGTCTCGAGTCC
+
CCCCCGGGGGGGGGGGGGGGGGGGGGGGGGGGGGGFGGGGGGGGGGGGGGGGGGGGGGGGGGGGGGGGGGGGGGGGGGGGGGGGGGGGGGGGGGGGGGGGGGGGGGGGGGGGGGGGGGDGGGGGGGGGGGGGGGGGGGGGGGGGGGGGGGGGGGGGGGGGGGGGGGGGGGGGGGGGGGGGGGGGGGGEGGGGGGGGGGGGGGGCFC7EFGGGEGCGFGGDEDG5?EEFGGDC?CGFFDDEFGGGGGEDGCFGGGGGDFGGCGGGGGGCCDC@DGG?<FGGF>6*:7DFFGF>D>?@;3@F8
@M03506:14:000000000-AKVR1:1:1101:23388:7576 1:N:0:49
ATGAACTCCTACGGGAGGCAGCAGTGGGGAATTTTGCGCAATGGGGGAAACCCTGACGCAGCAACGCCGCGTGGAGGATGAGGTCCCTTGGGACGTAAACTCCTTTCGATCGGGACGAAAAAAATGACGGTACCGGAAGAAGAAGCCCCGGCTAACTTCGTGCCAGCAGCCGCGGTAATACGAGGGGGGCGAGCGTTGTTCGGAATTATTGGGCGTAAAGGGCGCGTAGGCGGTGCGGTAAGTCACCTGTGAAACCTCGGGGCTTAACCCAGAGCCTGCAGGCGAAACTGCCGTGCTGGAG
+
CCCCCGGGGGGGGGGGGGGGGGGGGGGGGGGGGGGGGGGGGGGGGGGGGGGGGGGGGGGGGGGGGGGGGGGGGGGGGGGGGGGEGCFFGGGGGGGGGEFGCGGGGGGGGGGGGGGGGGGGGGGG?FGGGGGFGFGG7FCGGGGGGGFGCFGGGGGGGGFGGGGGGGGGGG>@EGGGGGGFGGGGGGDEGGECGGG>>E?CFGG*;F+CCG7@CFG?CCCGGGEGDCCEGGGGG5:*CED8*<<?7+<*<?6F>C9D6)*7EEGC=C9D9**87<<=FFCGG4>E7.554CF(7)))5@47>
@M03506:14:000000000-AKVR1:1:1101:12384:7579 1:N:0:49
ATGAACTCCTACGGGAGGCAGCAGTGGGGAATTTTGCGCAATGGGGGAAACCCTGACGCAGCAGCGCCGCGTGAAGGATGAAGGTCTTTGGATTGTAAACTTCTTTCGTCCGGGAAGATAATGACGGTACCGGAATAAGAAGCCCCGGCTAACTTCGTGCCAGCAGCCGCGGTAATACGAAGGGGGCGAGCGTTGTTCGGAATTATTGGGCGTAAAGGGCGCGTAGGCGGTGCGGTAAGAGTGTTGTGAAATCCTCGGGCTCAACTCGAGGCCTGCAACGCTGACTGCCGTGCTGGAGTGT
+
CCCCCGGGGGGGGGGGGGGGGGGGGGGGGGGGGGGGGGGGGGGGGGGGGGGGGGGGGGGGGGGGGGGGGGGGGGGGGGGGGGGGGGGGGGGGGGGGGGGGGGGGGGGGGGGGGGGGGGGGGGGGGGGGGGGGGGGGGGGGGGGFGGGGGGGGGGGGGGGGGGGGGGGGGGGGGGGGGGGGGGGGGGGGGGGGCCEECFGGGCF6FFGGGGFEGCEGGGEDDGGGGGGGGGGGGGGDE5FFG?EG+C:CCCCFFF:CEBDGEEFCFDCDEGG>37CCF?FGGFFDGBFF?C@93@@64>?F*
@M03506:14:000000000-AKVR1:1:1101:21258:7580 1:N:0:49
ATGAACTCCTACGGGAGGCAGCAGTGGGGAATATTGGACAATGGGCGCAAGCCTGATCCAGCCATGCCGCGTGAGTGATGAAGGCCCTAGGGTTGTAAAGCTCTTTTGTGCGGGAAGATAATGACGGTACCGCAAGAATAAGCCCCGGCTAACTTCGTGCCAGCAGCCGCGGTAATACGAAGGGGGCTAGCGTTGCTCGGAATCACTGGGCGTAAAGGGTGCGTAGGCGGGTCTTTAAGTCAGGGGTGAAATCCTGGAGCTCAACTCCGGAACGGCCTTTGATACTGAGGATCTTGAGGTC
+
CCCCCGGGGGGGGGGGGGGGGGGGGGGGGGGGGGGFGGGGGGGGGGGGGGGGGGGGFGGGGGGGGGGGGGGGGGGFGGGGGGGGGGGGGGGGGGGGGGGGGGGGGEGGGGGGGGGDGGGGGGGFGGGGGGGGG@CGGGGGGGGGGGGGGGGGGGGGGGGGGGGGGGGGGGGGGGGGGGGF@FGGGGGGGGGGGDCGGGGGGGGGGGGGGGFGGGGDFGGGGGGGGGGDGGGGGFFFG7C<7CGFGGGG=FEGGGGC?)79FGGF?FGGEG5)1*9CDB6DGF?FDFG?BGF?FF4?@6)/)
@M03506:14:000000000-AKVR1:1:1101:16528:7588 1:N:0:49
ATGAACTCCTACGGGAGGCAGCAGTGGGGAATTTTGCGCAATGGGGGAAACCCTGACGCAGCAACGCCGCGTGAAGGATGAAGGTCTTTGGATTGTAAACTTCTTTCGTCCGGGACGATAATGACGGTACCGGAATAAGAAGCCCCGGCTAACTTCGTGCCAGCAGCCGCGGTGATACGAAGGGGGCGAGCGTTGTTCGGAATTATTGGGCGTAAAGAGCGCGTAGGCGGTGCGGTAAGAGTGTTGTGAAATCCTCGGGCTCAACTCGAGGCCTGCAACGCTGAATGCCGTGCTGGCGTGG
+
CCCCCGGGGGGGGGGGGGGGGGGGGGGGGGGGGGGGGGGGGGGGGGGGGGGGGGGGGGGGGGGGGGGGGGGGGGGGGGGGGGGGGGGGGGGGGGGGFGGGGGGGGGGGGGGGGGGGEGGGGGGGGGGGGGGGDEGGGGGGGGGGGGGGGGGGGGGGD>CFGGGGGDFGGGGGGGFGGGGGGGGGGGGGGGGGGCGEGGG*;CGFFGFGGGGG?GG><CE6E=EG88EGG>8/:E5;E**+9EFFCFGGCECFC?FFGFGGD57FFGGG5CC3CG<EG4CGGEF*+9C@)752>F4?)7@E)
@M03506:14:000000000-AKVR1:1:1101:23895:7590 1:N:0:49
ATGAACTCCTACGGGAGGCAGCAGTGGGGAATATTGCGCAATGGGCGAAAGCCTGACGCAGCGACGCCGCGTGGGTGATGAAGGCCTTCGGGTCGTAAAGCCCTGTCGGGAGGGAAGAAACATTTCCGACCTAATACGTCGGAGACTTGACGGTACCTCCTAAGGAAGCACCGGCTAACTCCGTGCCAGCAGCCGCGGTAATACTGAGGGTGCAAGCGTTGTTCGGAATCACTGGGCGTAAAGGGCGTGTAGGCGGCCTGTTAAGTCTGATGGTAAATCCCCTCGCTCAACGAGGGAACTG
+
CCCCCFGGGGGGGGGGGEGGBCDCFGGCFG7C<FG@FDFFGFCEFGGDCFEGGGGGGGGD+CFGGC@FGEFGECGGGGG<EGE8EFGGGGGCFGGGGGGFGGGGGGGFFGGGGGGDCFGCFFGCGGFECFGGGGGGFGGGGD>FEGGGGGDGDGGGGCCEG:FFGGFGF7FFG77FG,5CB::=CFCC@CGC6CEC>5:?CFDG7AA6*/**/<EGGGGGD*;A>588C6+<:?E**CD5*=C?*1CC*/:FFFDG5)**0<0+3:F77:+**2:??*?C4>FE*>C>>*.(0)))>4:6*
@M03506:14:000000000-AKVR1:1:1101:15440:7591 1:N:0:49
ATGAACTCCTACGGGAGGCAGCAGTGGGGAATCTTGCACAATGGAGGCAACTCTGATGCAGCGACGCCGCGTGAGCGATGAAGCCCTTCGGGGTGTAAAGCTCTTTCGACGGGAACGATAATGACGGTACCCGGAGAAGAAGCTGCGGCTAACTACGTGCCAGCAGCCGCGGTAATACGTAGGCAGCAAGCGTTGTTCGGAATTACTGGGCGTAAAGAGTGTGTAGGCGGTGCTCCAAGTCTGTTGTGAAATCTCCCGGCTTAACCGGGAGGGTGCGGCGGAAACTGGTGTGCTAGAGGGG
+
CCCCCGGGGGGGGGGGGGGEGGGGGGGGGGGGGGGGGGGFGGGGGGGGGGGGGGGGGGGGGGGGGGGGGGGGGGGGGGGGGGGGFGGDGGGGGGGGGFEGGGGGGGGGGEGGGGGGGGFGGGGGGGGGGGGGFGDGGGGGGGGGDFGGGGGGGGGGGFGFFGGGFGGFEGGG=*=:FCF<F>FGGEFFCGGGB7C8CFEGG8C8<FGGFEFGGGGFGDCCFGDFFGGGGG8CG9+++09<7+A0<<:7?C<?*9CCF:5D*:C?FFEGDCEFGCDCGBGGG@)::@GFDG>6=6*9/9)<.
@M03506:14:000000000-AKVR1:1:1101:13628:7618 1:N:0:49
ATGAACTCCTACGGGAGGCAGCAGTGGGGAATTTTGCGCAATGGGGGAAACCCTGACGCAGCAACGCCGCGTGGAGGATGAAGTCCCTTGGGATGTAAACTCCTTTCGATCGGGACGATTATGACGGTACCGGAAGAAGAAGCACCGGCTAACTCTGTGCCAGCAGCCGCGGTAATACAGAGGGTGCAAGCGTTGTTCGGAATTATTGGGCGTAAAGGGCGCGTAGGCGGTGCGGTAAGTCCGCAGTGAAATCTCTGGGCTCAACTCAGAGTCTGCTGTGGAAACTGCCGTGCTAGAGTGT
+
CCCCCGGGGGGGGGGGGGGGGGGGGGGGGGGGGGGGGGGGGGGGGGGGGGGGGGGGGGGGGGGGGGGGGGGGGGGGGGGGGGGGGGGGGGGGGGGGGGGGGGGGGGGGGGGGGGGGGGGGGGGGGGGGGGGGGFGGGGGGGGGGGGGGGGGGGGGGGGGGGGGGGGGGGGGGGGGGGGGGGGGGGGGGGGGGDFGGGGGGGGGGGGGGGFGGGGDGGGGGGGGGDGGGGGGGGGGGGGGGGGGGGGGGGGGGGFDGGFGGGGGGGG?:FGGFGGGGGFGGG??F?FGF?G>6D>FF?FBF*
@M03506:14:000000000-AKVR1:1:1101:6717:7628 1:N:0:49
ATGAACTCCTACGGGAGGCAGCAGTGGGGAATTTTGCGCAATGGGGGAAACCCTGACGCAGCAACGCCGCGTGGAGGATGAAGTCCCTTGGGACGTAAACTCCTTTCGACCGGGAAGATAATGACGGTACCGGTGGAAGAAGCACCGGCTAACTCTGTGCCAGCAGCCGCGGTAATACAGAGGGTGCGAGCGTTGTTCGGAATTATTGGGCGTAAAGGGCGCGTAGGCGGTGCGATAAGTCACCTGTGAAATCTCCCGGCTTAACTGGGAGCCTGCAGGCGAAACTGCCGTGCTGGAGTGG
+
CCCCCGGGGGGGGGGGGGGGGGGGGGGGGGGGGGGGGGGGGGGGGGGGGGGGGGGGGGGGGGGGGGGGGGGGGGGGGGGGGGGGGGGGGGGGGGGGGGGGGGGGGGGGGGGGGGGGGGGGGGGGGGGGGGGGGGGGGGGGGGGGGGGGGGGGGGGGGGGGGGGGGGGGGGGGGGGGGGGGGGGGGGGGGGGGGGGGGGGGCEGGGGGGGGGGGGGFFCGGGGEEGGGGGGGGGGGDCEGFCGCF9FGGGGGGFFGGGD3DEEFFGFFGGGGFG4CFGFFDG>:EEFG@<D>9:)@F5:6@3
@M03506:14:000000000-AKVR1:1:1101:9459:7650 1:N:0:49
ATGAACTCCTACGGGAGGCAGCAGTGGGGAATTTTGCGCAATGGGCGAAAGCCTGACGCAGCGACGCCGCGTGGAGGATGAAGGCCCTTGGGTTGTAAACTCCTGTCAGGTGGGAAGAAAGGTCTGTGGTGAATAACTACGGGCTCTGACTGTACCACCGGAGGAAGCCCCGGCTAACCCCGTGCCAGCAGCCGCGGTAATACGGAGGGGGCAAGCGTTGTTCGGAATCATTGGGCGTAAAGGGCGCGTAGGCGGCCGATCAAGTCGGGTGTGAAATCCCTCGGCTCAACCGAGGAACTGC
+
CCCCCGGGGGGGGGGGGGGGGGGGGGGGGGGGGGGFGGGGGGGGGGGGGGGGGGGGGGGGGGGGGGGGGGGGGGGGGGGGGGGGGGGGGGGGGGGGGGGGGGGGGGGGGGGGGGFGGGGGGGGGGGGGGGGGGGGGGGGGGGGGGGGGGGGGGGGGGGGGGGGGGFFGGGGGGGGDCFGFGGGGGGGGGGGGGGGGGGGGGGGGG>EEGGGGG>FGGGGGCGFGGECEFG7CGDG==C5=FC7CGGGGGGGGGGEDE>CGGGCFFGGG5*:@D7CEFFCGF45>E>D@?FFB3:B)7F@?7
@M03506:14:000000000-AKVR1:1:1101:19823:7670 1:N:0:49
ATGAACTCCTACGGGAGGCAGCAGTGGGGAATCTTGGACAATGGAGGAAACTCTGATCCAGCCATGCCGCGTGAGTGATGAAGGCCTTCGGGTTGTAAAACTCTTTCGACGGGGACGATAATGACGGTACCCGTAGAAGAAGCTCCGGCTAACTTCGTGCCAGCAGCCGCGGTAATACGAAGGGGGCTAGCGTTGTTCGGAATTACTGGGCGTAAAGCGCGCGCAGGCGGCTCTTCAAGTCAGGGGTGAAAGCCCAGAGCTCCACTCTGGCACTGCCTTTGAGACTGTAGTGCTTGAGTAA
+
CCCCCGGGGFFGGGGDFGGCGGFFCEGFDF@FGGGGGDGFGDG<@<CEFGGGGGFGCFFDFFG@CEGFGGEF:F:CFFGGGFEGGGFGGGGGGGGGFCACFGFFEGGGGGGGGGGGGGGGGFGGGGGFGCFC:FCF@DF88FFFFFEEFCBFCGGG@DGGGFFFGFGGGCGG<>:@CGFGC>CEEGGDGGGG<CE<CEECCEFFCCF9CC>5E5?CF9:CEGECCEE5E5*:;?FGD:*A+7+2:*1>863C**2>C49*++*3::6C?*+)9<CC71>>F=>5<9**)2*(6@6F>)1**
@M03506:14:000000000-AKVR1:1:1101:11564:7675 1:N:0:49
ATGAACTCCTACGGGAGGCAGCAGTCGAGAATTTTTCTCAATGGGGGAAACCCTGAAGGAGCGACGCCGCGTGGAGGGTGAAGGCTTTCGGGTTGTAAACTCCTGTCATTTGAGAACAAGTTGGACGCAGTAACTACGCGTCCATCGACAGTACCAGAAGCGGAAGGGACGGCTAACTCTGTGCCAGCAGCCTCGGTAATACAGAGGTCCCAAGCGTCGCTCGGATTCATTGGTCGAAAAGGGTGGGTAGGTGGCGCCGCAAGTCGGGTGTGATATTTCGGAGCTTAAGTACGAAACTGCA
+
CCCCCGGGGGGGGGGGGGGGGGGGG8F;FGGG9FGFC,CFFGGGG,F+FGCGGGGG8,@FGG7F+FGGGGGGG@,4F:FGGGGGG<,B5FFGGGGGGGG9,5BF<FGGD,,C<FGGFG8><EF8,BF+C:B,@3C<<:F73+@:33@<*3<@,,,,@353,*>1>F7*3CFEC7C@F,,,2?F,>,71CFG7+4=*B78+?++4C+;B8+;+2;5/;*:*/CE8E8*<+++<8+<**;**37E6=*>7EE5C=CG7/79)**1++9/)192.00*+*1*9<5)1*9**)216<5))0*191
@M03506:14:000000000-AKVR1:1:1101:14697:7684 1:N:0:49
ATGAACTCCTACGGGAGGCAGCAGTGGGGAATATTGGACAATGGGCGCAAGCCTGATCCAGCAATGCCGCGTGGGTGAAGAAGGTTTTCGGATTGTAAAGCCCTTTCGGCGGGGACGATGATGACGGTACCCGCAGAAGAAGCCCCGGCTAACTTCGTGCCAGCAGCCGCGGTAATACGAAGGGGGCTAGCGTTGCTCGGAATGACTGGGCGTAAAGGGCGCGTAGGCGGACTGTACAGTCCGATGTGAAGTGCCTGGGCTCAACCTGGGGGCTGCATTGGATACGTATGGACTTGTGGGG
+
CCCCCFGGGGGGGGGGGGGGGGGGGGGGG>CFGGGGG9FFDFGGGGGGGGGGGGGGGGGGGGGGGGGFGGGGGGGGGGGGGGGGFGGGFGGCEFGGGCEGGDGGGGGGGGGGGGGGGCGGGFGGAGGGGEGFFGCGCFGCFFBFFGGGGGGGGGGGGF@FFFGFFFCAFEGGGG>7@FECCEEGGGGGGGFGGGGGGFGGCEGC@??EFGGGE>EFGCEG5*://:89ED5>51<C7+0<CFGDC5CCCC+2*+309>FF=7>C:C+**5559DC5>47*91/0+80*.75)0/?B1)))0
@M03506:14:000000000-AKVR1:1:1101:17961:7703 1:N:0:49
ATGAACTCCTACGGGAGGCAGCAGTGGGGAATTTTGCGCAATGGGGGAAACCCTGACGCAGCAACGCCGCGTGGAGGATGAAGTCCCTTGGGACGTAAACTCTTTTCGACCGGGACGATAATGACGGTACCGGTGGAAGAAGCCCCGGCTAACTTCGTGCCAGCAGCCGCGGTAATACGAGGGGGGCAAGCGTTGTTCGGAATTATTGGGCGTAAAGGGCGCGTAGGCGGTGCGGTAAGTCACCTGTGAAATGTCTGGGCACAACCCAGAGTCTGCAGGCTAAAATGCCGTGCTGGCGTAT
+
CCCCCGGGGGGGGGGGGGGGGGGGGGGFGFGGGDFEGGGCFFFGGGGDGGGGGGGGGGGGGGGGGGDCFGD=FEGGGGGFFECEFGGAFGGGGGGGGGGGGGGGGGGGCEG>CFGGGGCECFGFGCFGGGGGEGGGGGGGF77CEGGGGGEGGGGFGAGGGGFGGGGFFEEEGEGGGGF7FEECCE5*8/;CE8CGFGGGE8CC<:CG6@FGGGGGGGDEECEG*8C?ECEDC:?8CECGGGF6+7CD7ACG*3+:C44*0297:*:DFGFFGGGGGFG:*/)9+*:64C),<5@)).7<)
@M03506:14:000000000-AKVR1:1:1101:12352:7746 1:N:0:49
ATGAACTCCTACGGGAGGCAGCAGTGGGGAATCTTGCACAATGGGCGAAAGCCTGATGCAGCGACGCCGCGTGGGGGATGAAGCTTTTCGGAGTGTAAACCCCTTTCGACCCGGACGAATGCCTCGCAAGAGGACTGACGGTACGGGTATAAGAAGCCCCGGCTAACTACGTGCCAGCAGCCGCGGTAAGACGTAGGGGGCCAGCGTTGCTCGGAATTACTGGGTGTAAAGGGTTCGTAGGCGGTGCGGCAAGTTGGGAGTGAAATCTCTGGGCTCAACCCAGAGGCTGCTTCCAAAACTG
+
CCCCCGGGGGGGGGGGGGGGGGGGGGGGGGGGGGGGGGGGGGGGGGGGGGGGGGGGGGGGGGGGGGGGGGGGGGGGGGGGGGGGGGGGGGGGGGGGGGGGGGGGGGGGGGGGGGGGGGGGGGGGGGGGGGGGGGGGGGGGGGGGGGGGGGGGGGGGGGGGGGGGGGGGGGGGGGGGGGGGGGGGGGGGGGGGGGGGGGGGGGGGGGGGGGGGGGGCFFGGGGGGFEGFGFCFGGGFEGFGGGGGGGCDGGGGG9CFGDDD7*:9<DFCGCFFGGFGGFGGG>FCFFG:?GF>FF?6?FFF6
@M03506:14:000000000-AKVR1:1:1101:16322:7747 1:N:0:49
ATGAACTCCTACGGGAGGCAGCAGTAGGGAATATTGCTCAATGGGGGAAACCCTGAAGCAGCAACGCCGCGTGAGTGATGAAGGCCTTCGGGTCGTAAAGCTCTGTTGTACGGGGCGAATGCGGATATGGCTAATATCCATATCCAGTGACAGTACCGTATAAGAAAGGACCGGCTAACTTCGTGCCAGCAGCCGCGGTAAGACGGGGGGTCCTAGCGTTGTTCGGAATCATTGGGCGTAAAGCGTGTGCAGGTGGTTTTGTAAGTTGGATGTGAAAGCCCCGGGCTTAACCCGGGTAGTG
+
CCCCCGGGGGGGGGGGGGGGGGGGGGGGGGGGDFFFGGGGGGGGGGGGGGGGGGGGGGGGGGGGGGGGGGGGGGGGGGGGGGGGGGGGGGGGGGGGGGGGGGGGGGGGGGGGGGGGGGGGGGGGGGGGGGGGGGGGGGGGGGGGGGGGGGGGGGGGGGGGGGGGGGDGGGGGGGGGGGGGGGGGGGGGGGGGGGGDGGGEGGGGDGGGGGGGGGFGGGGGG=FGGDGEGGGGGCFGGGDECFDFEGGDEC?GGGGG*07>FGCCGFCFGFC<CF7<CBFFGDB=EEGF:FFFFD3;83>FF
@M03506:14:000000000-AKVR1:1:1101:13634:7758 1:N:0:49
ATGAACTCCTACGGGAGGCAGCAGTGGGGAATATTGGACAATGGGGGCAACCCTGATCCAGCAATGCCGCGTGGGTGAAGAAGGCCTTCGGGTTGTAAAGCCCTTTAGGTAGGGAAGAATGTTATAGGGTGAATACCCCTATAATTTGACGGTACCTACAGAATAAGCACCGGCTAATTCTGTGCCAGCAGCCGCGGTAATACAGAAGGTGCGAGCGTTAATCGGATTTACTGGGCGTAAAGGGCGCGTAGGTGGTAAAGCAAGTAAGATGTGAAAGCCCTGGGCTTAACCTCGGCAGTGC
+
?CCCCGFGGGGGDEGGGDGDGEGGGGFFG;FFFFGCFDFGGFCACFCGGGGGGGG8CEFGGGGGFGFGGGGGGGG@FFGGGGCFEGGGGGGGFEEGGABFF=FFGGCAFECFGG?FFGFAFFGFCCCFFEGGGGGGGFGGGGGGECFGFGGGGGGGGGGGGGCGGG9CFGGGGDEEFCA,3@FFDFF@FEFFGGGGGGGGGGGGGGFCFFG+BC5*:E8*/;FGGGD8+CG7EFCCG8<8*3+7>7CD:*::7CFG77?*<+*A:>CCG7<*?G=9:4*9*>@GGF4?<G*6)7>)7><?*
@M03506:14:000000000-AKVR1:1:1101:9914:7759 1:N:0:49
ATGAACTCCTACGGGAGGCAGCAGTGGGGAATTTTGGGCAATGGCCGAAAGGCTGACCCAGCAACGCCGCGTGAAGGATGAAATCCTTCGGGATGTAAACTTCGTAAGTCAGGGAAGAATAAACGTGACCTAATACGTCACGATATGACGGTACCTGACGTAAGCCCCGGCCAACTCCGTGCCAGCAGCCGCGGTAATACGGGGGGGGCAAGCGTTGTTCGGAATTACTGGGCGTAAAGGGCGCGTAGGCTGTCGGCCAAGTCGAATGTGAAATACCAGAGCTTAACTCTGGCGGGTCGTT
+
CCCCCGGGGGGGGGGGGGGGGGGGGGGGGFGGGGGEGGGGGGFGGGGGGGGGGGGGGGGGGGGGGGGGGGGGGGGGGGFGGGGGGGGGGGGGGGGGGGGGGGGGGGGGGGGGGGFGGGGGGGGGGGFGGGGGGGGGGGGGGGGGGGGGGGGGGGGGGGGFGGGGGGGGGGGGECFGGGGGGGFFGGDFGGGGGGGEEGGGGEGDDDCD5:FGGG*:>8CFGGGCGGGFGGGFGGE=CGGGGE:CG>*9EGGF9?FG=:D<E<0:*1<99CE@GGCGGFGFG?=7CFF7A**5?B:).)7<3
@M03506:14:000000000-AKVR1:1:1101:25066:7762 1:N:0:49
ATGAACTCCTACGGGAGGCAGCAGTCGGGAATTTTGCGCAATGGACGAAAGTCTGACGCAGCAACGCCGCGTGAGGGATGAAGGCCTTCGGGTTGTAAACCTCTTTTATCAGGGAAGATAATGACGGTACCTGATGAATAAGTCACGGCTAACTACGTGCCAGCAGCCGCGGTAATACGTAGGTGACAAGCGTTGTCCGGATTTACTGGGCGTAAAGAGCGCGCAGGCGGTCGATCAAGTCGAGTGTGAAGGCCACCGGCTCAACTGGGGAGGGTCATTCGATACTGATCGACTCGAAGGC
+
@CCCCGGGGGGGGGGGGGEGDGGGFGGGGGEFGGGEGGGCGGGGGGGE:FGFGGGEE@FGGGGFCEGGGGGGDCCFCBFGFGGGGFGGGFEGGGGGGGDCFGGCF<E<?GGGCF<ECFEFC?D9ECEFGDGFGG<F,EEGCDG9,3@CFCCFGFG<CFFCFAFDGC:FGDGG*>*@CFGGFCC=FCCGFFCGFDD*2BEG7B@CC;EGCFGGEE>CFCF888CCCE>EEE8>?E*2*+0<F=/:9>+2<9?FGD*9*<35*:*2:*+6AD57<DG?*9*2***/>?C8:C>3)85>F?3<)
@M03506:14:000000000-AKVR1:1:1101:20602:7794 1:N:0:49
ATGAACTCCTACGGGAGGCAGCAGACGAGAATATTCGACAATGGGCGAAAGCCTGATCGAGTGATGCCGCGTGCGGGAAGAAGGGCTTCGGCCTGTAAACCGCTTTTGTCAGGGAAGAACTTTGACGGTACCTGAAGAATAAGGGGTTGCTAACCTCGTGCCAGCAGCAGCGGTAATACGAGGACCTCAAGCGTTATCCGGAATCACTGGGCGCAAGGCGTGAGAAGCCGGTTTTGCTAGTCTTATGTTAACTCTCACTGCTCAACGGTGAGACAGCGTGGGCAACGGAAGAACTAGAGCG
+
-8AC-6;CCF<C@@C,@+CB;BF8,ECGGGC<,<C@CFE;:<FDFCC+@FEFGGCDGGD,6,:6EE<@@E+@>,FGE7+?CC,,8CF=AE=C:F<CEFC<F@F=8F=F=A9,4,+:4,8355B5<<:F=DE9,3,8CD>F,3@F<FG7<F><CFFCF:33@F,@F,,@FGGGE:<1@<,@:B:<16,?C79:7<71=9;888@C,<89BGGGE*/*18**2*/A++2CFE*/12:0+<2++<<920AC:+<+:<CGC***00203**)2**)**007./5)730A337(7).).7*=?*97
@M03506:14:000000000-AKVR1:1:1101:17733:7796 1:N:0:49
ATGAACTCCTACGGGAGGCAGCAGTGGGGAATTTTGCGCAATGGGGGAAACCCTGACGCAGCAACGCCGCGTGGAGGATGAAGTCCCTTGGGATGTAAACTCCTTTCGACCGGGAAGATAATGACGGTACCGGTGGAAGAAGCACCGGCTAACTCTGTGCCAGCAGCCGCGGTCATACAGAGGGTGCGAGCGTTGTTCGGAATTATTGGGCGTAAAGGGCGCGTAGGCGGCGCGGTAAGGCACCTGTGAAATCTCCCGGCTCAACCGGGAGTCTGCAGGCGAAACTGCCGTGCGGGAGGAT
+
CCCCCGGGFGGGGGGGGGGGGGFGGGGGGG;FGGGGGGGGGGGGFGGGGGGGGGGCGEGFECGAFGGGCGGGGG>FG7=BFGFFGFFGGFGG8FGGGAE,FGGGFFFGGGGGGGCEGGGGFGGGGGGGFEGDFGG>F9DCEC?GFCBCGEE:FFGGCGAEFFGGFGGFEEEG=*<<,CFFCFCCFGFD*<:FC5CEECCG8?FC:FGFC>8C8?8*@?8;C*2?EGCFEG::*:E*:*9+:6C*0<:F7CFGGFCF*75C***9:FCC=555CGG7D6C<3))5**093<.25.)7.0)0/
@M03506:14:000000000-AKVR1:1:1101:15851:7817 1:N:0:49
ATGAACTCCTACGGGAGGCAGCAGTGGGGAATTTTGCGCAATGGGGGAAACCCTGACGCAGCAACGCCGCGTGAAGGATGAAGGTCTTTGGATTGTAAACTTCTTTCGTCCGGGACGATAATGACGGTACCGGAAGAAGAAGCCCCGGCTAACTTCGTGCCAGCAGCCGCGGTAATACGAAGGGGGCAAGCGTTGTTCGGAATTATTGGGCGTAAAGGGCGCGTAGGCGGTGCGGTAAGTGTGTTGTGAAATCCTCGGGCTCAACTCGAGGCCTGCAACGCTGACTGCCGTGCTGGAGTGG
+
CCCCCGGGGGGGGGGGGGGGGGGGGGGGGGGGGGGGGGGGGGGGGGGGGGGGGGGGGGGGGGGGGGGGGGGGGGGGGGGGGGGGGGGGGGGFGGGGGGGGGGGGGGGGGGGGGGGGGGGGGGGGGGGGGGGGGGGGGGGGFGGGGGGGGGGGGGGGGGGGGGGGFGGGGGGGGGDGFFGFGGGGGGGGGGGGEGGGGFGGGEGGGGGGGGGGGGGGGGGDGEG:CE>68CEGDEGGGDDCFGGFGGGGF:CFGC?DGFDGCCCEGGGDGGGDGFGGGFFGGEFEGFFFFGD9@F?F)7?F)
@M03506:14:000000000-AKVR1:1:1101:22211:7819 1:N:0:49
ATGAACTCCTACGGGAGGCAGCAGTGGGGAATTTTGGACAACGGGCGCAAGCCTGACGACGCAACGCCGCGTGGAGGACGAAGATCTTCGGGTCGTAAACTCCTTTCGATCGGGACGAACGGCCGGTGACCTAACACGTCATCGGAGTGACGGTACCGAGAGAAGAAGCCCCGGCTAACTCCGTGCCAGCAGCCGCGGTAATACGGGGGGGGCAAGCGTTGTTCGGAATTACTGGGCGTAAAGGGCGCGTAGGCGGCCTACTAAGTCGGTCGGGAAATCCCCCGGGCCAGCCGATGAACAG
+
CCCCCDFFGAEGDGGGGDGDGGGGEEFCGGCFFFGF@EGCFFCFEGGEEEGGDFCFFGDGDEGGGGG>FGGBFEFGGGGGGE:=FFFFGGCFGGDGFC+FD=FGGGG7FFC@FGD7<@<:FGBCCDFEGFFC98,,@FFGG7CFGG7=F9EFFCFC9CCFGGFCA:?CAFCCCGC*;++<C+::CEE9AFG685EDGE85>?9EGEEC**:8:C8@FG**/;*0;C8C@8C9C?F*7?78AFE+*:CCGE>ECEDDG>32C9*30*<D*//5)/5*99:FF)8**)))(*)(.5)8*4B*0
@M03506:14:000000000-AKVR1:1:1101:14239:7852 1:N:0:49
ATGAACTCCTCGGGAGGCAGCAGTCGGGAATTTTGGGCAATGGGCGAAAGCCTGACCCAGCAACGCCGCGTGAAGGATGAAATCCCTCGGGATGTAAACTTCGCAAGAATGGGAAGAATTAGTAGGGGCTAATACCCTCTATGATGACGGTACCATTTGTAAGCTCCGGCTAACTCCGTGCCAGCAGCCGCGGTAATACGGGGGGAGCAAGCGTTGTTCGGATTTACTGGGCGTAAAGGGCGCGTAGGCGGTCAGCACAAGTCAGTTGTGAAATCTCCGGGCTTAACTCGGAAAGGTCAAC
+
CCCCCGGGGGGGGGGGGGGGGGGGGGGGGGGGGGGGGGGGGGGGGGGGGGGGGGGGGGGGGGGGGGGGGGGGGGGGGGGGGGGGGGGGGGGGGGGGGGGGGGGGGGGGGGGGGFGGGGGGGGGGGGGGGGGGGGGGGGGGGGGGGGGGGGGGGGGGGGGGGGGGGGGGGGGGGGGGGGGGGGGGGGGGGGGGGGGGGGGGGGGGGCEGFFFGGEE>;FGGGCEEG7FGGGGGGGEGGGFGGGGGEGGGGGGGGGGG?4<CFFGGGGDC9<<FCFG7FFGGGFFGE=DFFGFFDE>@FF?F=
@M03506:14:000000000-AKVR1:1:1101:3706:7890 1:N:0:49
ATGAACTCCTACGGGAGGCAGCAGTAAGGAATATTGGACAATGGTCGCAAGACTGATCCAGCCATGCCGCGTGAAGGATGAAGGCCCTATGGGTTGTAAACTTCTTTTATACGGGAAAAAACCCCCGCTCGTGAGCGGGGCTGATTGTACTGTAAGAATAAGGATCGGCTAACTCCGTGCCAGCAGCCGCGGTAATACGGAGGATCCAAGCGTTATCCGGATTCATTGGGTTTAAAGGGTGCGTAGGCGGAATGATAAGTCAGTGGTGAAATCTCTCGGCTTAACCGAGAAACTGCCATTG
+
CCCCCGGGGGGGGGGGGGGGGGGGGGGGGGGGGGGCGGGGGGGGGGGGGGGGGGGGGGGGGGGGGGGGGGGGGGGGGGGGGGGGGCGFGGGGGGGGGGGGGGGGGGCGG<FFGGGGGGGGGFGGGGGGGGGGGGGGGGGGGGGGGGC>FGCCGGGGGGGGGDFGCGDGGGGFFFGGGGGGGFGFFGFFDGGGGGGGGGGGGEGGGFGGGDGGGGCFFGEGGGCCC7A9CG=?*<CC?FDGGCGG=*:=EGEC3CFDCF7DFFCEGGGGFF?@:;DGGFGGFEF++9DBBDFF4=FF4@*9*
@M03506:14:000000000-AKVR1:1:1101:22244:7892 1:N:0:49
ATGAACTCCTACGGGAGGCAGCAGTGGGGAATCTTGCACAATGGGCGTAAGCCTGATGCAGCGACGCCGCGTGGGGGATGAAGCTTCTCGGAGTGTAAACCCCTTTCGATCCGGACGAATGCCTCGCAAGAGGAGTGACGGTACGGATATAAGAAGCCCCGGCTAACTACGTGCCAGCAGCCGCGGTAATACGTAGGGGGCCAGCGTGGTTCGGAATTACTGGGTGTAAAGGGTTCGTAGGCGGTGTGGCAAGTTGGGAGTGAAATCTCTGGGCTCAACCCAGCTACGGCTTCCAAAACTG
+
CCCCCGGGGGGGGGGGGGGGGGGGGGGGGGGGGGGGGGGGGGGGGGGGGCGGGGGFGGGGGGGGGGGGEGDFGG>FGGGGGGGGGFGGGEFGEGEEGAFGGGGGGGGGFGGGGGDGFGECFDGGG>FEGGGGGGDFGFFEDG>FGCEE:FFG?C<FCGGGCEGGGFGGGGDG>FGFFFGGGFEGGDB8ECEFGFGGD>EEGGDDCE;**2C98EG>FA<+008E*::@79EFE7EGGGGGDGGGG5CD=F*31+02<@7DEGC?CFG>?*AF<7979=7F5)7:+/9)(1)-7?*19)<?*
@M03506:14:000000000-AKVR1:1:1101:5645:7893 1:N:0:49
ATGAACTCCTACGGGAGGCAGCAGTGGGGAATTTTGCGCAATGGGGGAAACCCTGACGCAGCAACGCCGCGTGGAGGATGAAGTCCCTTGGGACGTAAACTCCTTTCGACCCGGACGATAATGACGGTACGGGTGGAAGAAGCCCCGGCTAACTTCGTGCCAGCAGCCGCGGTAATACGAGGGGGGCAAGCGTTGTTCGGAATTATTGGGCGTAAAGGGCGCGTAGGCGGGGCGGTAAGTCACCTGTGAAATCTCCGGGCTTAACTCGGAGCGTGCAGGCGAAACTGCCGTGCTGGAGTGG
+
CCCCCFGFGGGGGGGGGGGGGGFGGFGGGEEGGGGFGGGGGGGGGGGGGGGGGGGGGGGDGGGGGGGGGGGGGGGGGGGGGGGGGFGGGGGF8FGGFFEGF@EFGGGGGGCFFGGGGGGDEGGFFGG@FEEEGGGGCGFECGCFGCFDGGGGGGGGGCFCCBFCFFGAGGGGDGEGGGGFGDGEDGGCFFCE;CCCECEEC>F?F?E7FF5C8?CE?EGE=5?:CCCFG>****/?:=6@C++0+<EDCF7?79<7EEGCEF6FGG?3ECE>)9DCCFFDDEFEDFG4(1.45F*))0)8)
@M03506:14:000000000-AKVR1:1:1101:10435:7909 1:N:0:49
ATGAACTCCTACGGGAGGCAGCAGTCGAGAGGCTTCGGCAATGGGGGAAACCCTGACCGAGCGACGCCGCGTGGAGGATGAAGGCCCTTGGGTTGTAAACTCCTGTCATGTGGGAAGAACCCTCACGGCGTAAATAATGCCGTGAGCTGACGGTACCACAAGAGGAAGCTCCGGCTAACTACGTGCCAGCAGCCGCGGTAATACGTAGGGGGCCAGCGTTGTTCGGAATTACTGGGTGTAAAGGGTTCGTAGGCGGTGCGGCAAGTGGGGAGTGAAATCTCTGGGCCCAACCCAGGGACGG
+
CCCCCGGGGGGGGGGGGGGGGGGGGGGGGGGGGGGGGGGGGGGGGGGGGGGGGGGGGGGGGGGGGGGGGGGGGGGGGGGGGGGGGGGGGGGGGGGGGGGGFFFGGGGGGGGGGGGGGGGGGGGGGGGGGGGGGGGGGGGGGGGGGGGGGGGGGGGGGGGGGGGGGGGGGFGGGGGGGGGGGGFBCFGGGGFGGGGGEGCGGGGGGFGGGGGGGE8CGCCCCGGFGGGGFG+<@+<F?ECFG??FGC*9E:EGDFGG8>C<==5//2+07D*8/9:F7=7CF*7<C)*0(172)0.)5))07
@M03506:14:000000000-AKVR1:1:1101:22353:7912 1:N:0:49
ATGAACTCCTACGGGAGGCAGCAGTCGAGAATCTTCCGCAATGGACGAAAGTCTGACGGAGCGACGTTACGTGATGGATGAAGCTCTTCGGGGTGTAAACCCCTTTTATCTGGGAGGAAGGGCAAGCAGACAGTACCAGATGACTAAGGTGATACTAATTCTGTGCCTGCAGTAGCGGTAATACAGAATCCCCGAGCGTTACACGGATTTATTGGGCGAAAAGTGTCTGTAGGTGGTCAAGTAAGTTAGCAATTAAACCGCATAGGCTTTAGGCTTGATCTATTGGTAATACTGATAAACT
+
CCCCCGGGGGGGGGGGGGGGGGGGG<F,@FGGGGG,C,CFGGGG,FCGGGG9FFGG@C+CGGGGGG:6,BFGG,,EFFGGGGGG,5CFGFG:FFGGGGGG84BFFGA,,C,5FGF7FGG,+8B+4DGG8,3,B,,,,B,,,3C,3,,:,,,C,@,,3C,,,8,@,,8,,@,3,33,@<:*5,7@,3,@;,,?*>BFEE8**=,,4=*8*+?++?2*****3*>+35<1+++3A<+**3C+<+0+0++*03<97:+*+*2)**1*+*<C**+*29CE9<*:***+3*2*.*1579***0***
@M03506:14:000000000-AKVR1:1:1101:21301:7913 1:N:0:49
ATGAACTCCTACGGGAGGCAGCAGTCGAGAATTTTTCACAATGGGCGCAAGCCTGATGGAGCGACGCCGCGTGGGGGATGAATGGCTTCGGCCCGTAAACCCCTGTCATTTGCGAACAATTCGGTTCAACTAACACCTGAACCGTTGATTGTAGCGAAAGAGGAAGGGACGGCTAACTCTGTGCCAGCAGCCGCGGTAATACAGAGGTCCCAAGCGTTGTTCGGATTCACTGGGCGTAAAGGGTGCGTAGGTGGTGAGGTAAGTCGGATGTGAAAGCTCCGAGCTCAACGCGGAAATGGCC
+
CCCCCGGGGGFGGEEGGGGGGGGGGGCFGFGFGGGGGFGGFGGGGGGGGGGGGGG<FFFGGGGGGGGGGGGEGGGGG>EGGGGBGGEGGDGGGGGGGGBEFGF7FDFGGGGGG@=FGGGGGFGGGC:EFGGGGGFGGGGCFDFGBGG7FCFFFGGDDCCEGGG>GGG7::FECF@@C?FCCGGGGGGF7EFFGEGGGG>CEFGGGGFGE?FF8@CEGDGGGEGGDGE??E+<CF8*1*9@CFEG5*29C=E0>FCG?5FFC?C?FCGD5D+/:C*+9?CC<)5*:7*1.1)-77.7B*=>/
@M03506:14:000000000-AKVR1:1:1101:16891:7925 1:N:0:49
ATGAACTCCTACGGGAGGCAGCAGTCGAGAATCTTCCGCAATGGACGAAAGTCTGACGGAGCGACATTTCGTGAAGGATGAAGCCCTTCGGGGTGTAAACTTCTTTTGTGTAGGAAAAAGTTATTGATTGTACTATACGAATAAGGGGATCCTAATTCTGTGCCAGCAGGAGCGGTAATACAGAATCCCCGAGCGTTACCCGGATTTATTGGGCGTAAAGGGTGTGTAGGTGGTAACGTAAGTTGGCGGTTAAAGCTCATCGGCTTAACCTTTGAACTGCTGCCAATACTGCGATACTCAG
+
-B@CCGGGEG9EE;CF:CCEDFGCFGEGGGEAFFFGGGGG:@FG9FCFGGGGGGG9CCE,@CGDCCGGGFEGG@FGGFFEGGGGGFC=FGGC@FCFFECFGEGGGGFFGFGFGG,?AEDF?AFGGGAFFCGEFGDCFDDGFGGEGCF:FFFFG,33@FGCFFGGGGGGFG@CFFEEFGFFGGC=FGGGGFEGEEGGGDE?FGEEGDDFE;F+;F>CECFFGGG>E>CCB9CCC><9?CFF7EFF?FGGDGEG7?FFC@=C?6*55>E7CCC=C>>?96DGD:*>CFDF?*793>FFB468/
@M03506:14:000000000-AKVR1:1:1101:4492:7940 1:N:0:49
ATGAACTCCTACGGGAGGCAGCAGTGGGGAATATTGCGCAATGGGCGAAAGCCTGACGCAGCGACGCCGCGTGGGGGATGAAGCTTCTCGGAGTGTAAACCCCTTTCGACCCGGACGAAACTCCCGCAAGGGATTGACGGTACGGGTAAGAGAAGCCCCGGCTAACTACGTGCCAGCAGCCGCGGTAAGACGTAGGGGGCCAGCGTTGCTCGGAATTACTGGGCGTAAAGGGTTCGTAGGCGGTGCGGCAAGTCGGTAGTGAAATCTTCAGGCTTAACTTGGAGGCTGCTGCCGAAACTGC
+
CCCCCGGGGGGGGGGGGGGGGGGGGGGGGGGGGGGGGGGGGGGGGGGGGGGGGGGGGGGGGGGGGGGGGGGGGGGGGGGGGGGGGGGGGGGGGGGGGGGGGGGGGGGGFGGGGGGGGGGGGGGDFGGGGGGGGGGGGGGGGGGGDGGGGGGGGGGGFGGGGGFGFGGDFGEFFGGGFGGFGGGGGCEGDGGE@E5CGGG>CEFGG:*?>+:CDG>FGGFGGGGGG5*;CFFG*:CGEFDEFGC//57DCCGGCCGG55<:CC7?+:7*+:CFCDFFC=>:C@FGG>FFB4)))00.).***
@M03506:14:000000000-AKVR1:1:1101:27198:7962 1:N:0:49
ATGAACTCCTACGGGAGGCAGCAGTGGGGAATCTTGCGCAATGGCCTAACGGCTGACGCAGCGACGCCGCGTGTGGGATGAAGCTCCTCGGAGTGTAAACCACTGTTGCCCGGGACGAATAGCTCGATTTATCGAGCCTGACGGTACCGGGTGAGGAAGCACCGGCTAACTCCGTGCCAGCAGCCGCGGTAATACGGGGGGTGCGAGCGTTGTCCGGAATCACTGGGCGTAAAGGGCGCGTAGGTGGGTTGATAAGGGGGTGGTGAAAGTCCGGGGCTCAACCCCGGATCTGCCGTGCCGA
+
CCCCCGGGGGGGDEGEGGGGGGGGGGGGGGGGGGGGGGGGGGGGGGGGGGGGGGGGGGGGGGGGGGGGGGGGG?FGGF8FFGGFGG8ADFGGGGGGGGGDGGG8EFFGGGDEGGF@CCF<FFGFGGGFGGGCACGEGGGGGFEGCCEFGGGCFC,<CFA7FFF<BFECFGFECE:B<FCGCFFCGGG88CEC@9+;>EEGG855C>ECG:8?;+9;***1A<CEFGDGG8:E5+9;5:38/*7CGFG)2:E+0:00<F))2:D:CD+2:*+*1C9=)0**9:7*1.7<39?)11>5738.)
@M03506:14:000000000-AKVR1:1:1101:7283:7992 1:N:0:49
ATGAACTCCTACGGGAGGCAGCAGTGGGGAATTTTGCGCAATGGGGGAAACCCTGACGCAGCAACGCCGCGTGGAGGATGAAGCCCCTTGGGGTGTAAACTCCTTTCGACCAAGACGATAATGACGGTACTGGTGGAAGAAGCACCGGCTAACTCTGTGCCAGCAGCCGCGGTAATACAGAGGGTGCAAGCGTTGTTCGGAATTATTGGGCGTAAAGGGCGCGTAGGCGGCGCCACAAGTCACCTGTGAAATCTCCGGGCTTAACTCGGAGCCTGCAGGCGAAACTGTGGTGCTGGAGTAT
+
CCCCCGGGGGGGGGGGGGGGGGGGGGGGGGGGGGGGGGGGGGGGGGGGGGGGGGGGGGGGGGGGGGGGGGGGGGGGGGGGGGGGFGGGGGGGGGGGGGGGGGGGGGGGGGGGGGGGGDGGGGGGGGGDFGGGGGGGGGGGGGGGGGGGGGGGGGGGGGGGFDGFGGGGGGGGGGGGGGGGDGGGGGGGGGGGGGGGGGGGGEGGGGGGGGGGGDE>EGGCEGGGGGGCGEGGDEEGGGGFGCFCGGGGGCGGDCCCEDGGGCFGG*<CEGGFGGGGGFDGGFD5E4:@AC7:B=FF>F)97
@M03506:14:000000000-AKVR1:1:1101:19287:7998 1:N:0:49
ATGAACTCCTACGGGAGGCAGCAGTGGGGAATCTTGCGCAATGGCCGAAAGGCTGACGCAGCGACGCCGCGTGAGGGGGGACGCCTTTCGGGGTGTAAACCACTGTTGCCCGGGACGAACATCCCTTTTCGAGGGGACTGACGGTACCGGGTGAGGAAGCACCGGCTAACTCCGTGCCAGCAGCCGCGGTAATACGGAGGGTGCGAGCGTTGTCCGGAATCATTGGGCGTAAAGGGCGCGTAGGTGGCGGGACAAGCGTGCGGTGAAAGCCTGGGGCTCAACCCCGGGTCGGCCGTGCGAA
+
CCCCCGGGGGGGGGGGGGGGGGDFFDFGGEDFGGGFGGGGGGGGGGGGGGGGGGGGGGGGGGGGGDFGGGGGGDGGGGGGGGGGGGGGGGGGGGGGFFGGFGGGGGGGGGFGGGGDFEDGGGGGGGGGGGDCGEGEGGGGGGGGGGGGGCEGGGG>CFGGGGGGGGGEGGGGGGGFGGGGFDFGGGGGGGE5@FGGG5CGDGEGGGGGGGEGGGGGG8EGGGGG+:FGGG=EFGGGGGGEG=CE?+5CEEEEGC=CCBDD=EG:5567<FF49CCEG:F9C?FC=57B6D>>:>:0<BD3)
@M03506:14:000000000-AKVR1:1:1101:22637:8046 1:N:0:49
ATGAACTCCTACGGGAGGCAGCAGTGGGGAATTTTTCGCAATGGGGGCAACCCTGACGAAGCAACGCCGCGTGGATGATGAAGTATCTCGGTACGTAAAATCCTTTCGACAGGGAAGAAACCGCAAGGTTGACGGTACCTGTAGAAGAAGCCCCGGCTAACTCCGTGCCAGCAGCCGCGGTAATACGGGGGGGGCGTGCGTTGTTCGGAATTACTGGGCGTAAAGGGCGCGTAGGCGGTCTGCTAAGGTGGAGGTGAAAATCATGGGCTTAACCCAGAGCCTGCATGCAATACTGACAGGG
+
CCCCCGAFGFGGGGGFGEGEEGGGGGGGGGDGGGGGGGGGGCGGGGGGGGGGGGGGGGGEFGGGGDGGDFGEGGFAFD?FGDFFFGGAFGGGGGCFGGFAEFGGG<FGGGEGGGCDFGGGFGGGGGGG<EFGGGEGGGG9FGFGFGCGGGF7<CFGEG@FC9CACDF:D>CEEFGGGGGEF*BF:FFG77CCCGD8?>ECC5C*/0A>1*1+<9+<E5EGGD*1C98*:CGG*:CCGGG5EC7++0+*3?F5***1<6:C++03<FG<E*39*27ED:CCC)7=*9*05DF<@**40*=>)
@M03506:14:000000000-AKVR1:1:1101:17516:8046 1:N:0:49
ATGAACTCCTACGGGAGGCAGCAGTCGGGAATTTTGGGCAATGGGCGAAAGCCTGACCCAGCAACGCCGCGTGAAGGATGAAATCCCTCGGGATGTAAACTTCGCAAGAACGGGAAGAATAAGTAGGGGACAATACCCCCTATGATGACGGTACCGTTTGTAAGCTCCGGCTAACTCCGTGCCAGCAGCCGCGGTAATACGGGGGGAGCAAGCGTTGTTCGGATTTACTGGGCGTAAAGGGCACGTAGGCGGCCAGCACAAGTCAGTTGTGAAATCGCCGAGCTTAACTCGGAAAGGTCAA
+
CCCCCGGGGGGGGGGDGGGGGGGGGGGGGGGGGGGGGGGGGGGGGGGGGGGGGGGGGGGGGGGGGGGGGGGGGGFGGGGGGGGG9FCFGGGGFGGGGGGGGGGDGGGGGFEGGGFGGGGGGGGGGGGGGGEGFGGG?FF>FGGGGGGGGGEGGGGG<CFGGGGGGGGGGGGGGGGGGGGGGGGGGGGGGFGGGGEGGGCBCCCECGEGGG68CEG>CEFGGGD5??FFGFEGGGGGGCD7CD*:EF6CCGG5<>E385<D*:FFCC+0<:7=>**9*.9C55@5<4C8<FEFF.50<=@:=
@M03506:14:000000000-AKVR1:1:1101:8567:8054 1:N:0:49
ATGAACTCCTACGGGAGGCAGCAGTGGGGAATTTTGCGCAATGGGGGAAACCCTGACGCAGCAACGCCGCGTGAAGGACGAAGGTCTTTGGATTGTAAACTTCTTTCGTCCGGGACGATAATGACGGTACCGGAATAAGAAGCCCCGGCTAACTTCGTGCCAGCAGCCGCGGTAATACGAAGGGGGCGAGCGTTGTTCGGAATTATTGGGCGTAAAGGGCGCGTAGGCGGTGCGGTAAGAGTGTTGTGAAATCCTCGGGCTCAACTCGAGGCCTGCAACGCTGACTGCCGTGCTGGAGGGG
+
CCCCCGGGGGGGGGGGGGGGGGGGGGGGGGGGGGGGGGGGGGGGGGGGGGGGGGGGGGGGGGGGGGGGGGGGGGGGGGGGGGGGGGGGGGGGGGGGGGGGGGGGGGGGGGGGGGGGGGGGGGGGGGGGGGGGGGGGGGGGGGGGFGGGGGGGGGGGGGGGGGGGGGGGGGGGGGGGGGGFGGGGGGGGEGEEEGGGGGGGGG>8@:9FGGGG>EGCGGGGGGGECEGGGGGGGGGGDEG7F<C<95CDG7<EFC+:CBDG=FGCFF?D*1=:FCD7CF457775:BGFFG;1>:FF4F33)
@M03506:14:000000000-AKVR1:1:1101:11590:8068 1:N:0:49
ATGAACTCCTACGGGAGGCAGCAGTGGGGAATTGTTCGCAATGGGCGCAAGCCTGACGACGCAACGCCGCGTGGAGGATGAAGATCTTCGGGTCGTAAACTCCTTTCGATCGAGACGAACGGCCTCTGGGTGAACAATCCAGAGGAGTGACGGTACCGAGAGAAGAAGCCCCGGCTAACTCCGTGCCAGCAGCCGCGGTAATACGGGGGGGGCAAGCGTTGTTCGGAATTACTGGGCGTAAAGGGCTCGTAGGTGGCCAACTAAGTCAGACGTGAAATCCCTCGGCTTAACCGGGGAACTG
+
CCCCCGGGGGGGGGGGGGGGGGGGGGGGGGGGGGGGGGGGGGGGGGGGGGGGGGGGGGGGGGGGGGGGGGGGGGGGGGGGGGGGGGGGGGGGGGGGGGGGGGGGGGGGGGGGGGGGGGGGGGGGGGGGFGFGGGGGGGGGGGGGGGGGGGGGGGGGGGGGGGG?FGGGGGGGGGGGEGGGGGGGGGGGGGGGGGGGGGCCEDGGGGGGGGGGGGFGGG/?ECGGG>;85CC?@CFFGDC8EFGGGD*9CCCGG?FGF@CFGGGGC>FGGF?>/7DGFF:FG)7::><D7FF<EFFF7<F@=
@M03506:14:000000000-AKVR1:1:1101:19563:8092 1:N:0:49
ATGAACTCCTACGGGAGGCAGCAGTGGGGAATTGTTCGCAATGGGCGCAAGCCTGACGACGCAACGCCGCGTGGAGGATGAAGATTTTCGGATCGTAAACTCCTGTCGAATGGGACGAAAAGGTCATGGGTTAACAACCTGCGATCCTGACGGTACCGTTAAAGGAAACCCCGGCTAACTCCGTGCCAGCAGCCGCGGTAATACGGGGGGGGTAAGCGTTGTTCGGAATTACTGGGCGTGAAGGGCTCGTAGGCGGCCAACTAAGTCAGACGTGAAATCCCTCAGCTTAACTGGGGAACTG
+
CCCCCGGGGGGGGGGGGGGGGGGGGGGGGGGGGGGGGGGGGGGGGGGGGGGGGGGGGGGGGGGGGGGGGGGGGGGGGGGGGGGGGGGGGGGGGGGGGGGGGGGGGGGGFBFGCDFGGGGGGGGFGGFGGGGGGGGGGGGGGGGGGGGGGGGGGGGGGGG7FDGGG>FFF:FGGGGGDGGGFCFGGGGGGGGGGGGGGG8CEGGGGGGGGGGGGGDFGG?EEGGGGGCC8<9<@FGGGGGGGG9FE=6<C>EC:FGDD39>F64?F*ACFFGBFDFFGF76D47>F6*94:F>F?>337)<1
@M03506:14:000000000-AKVR1:1:1101:9581:8120 1:N:0:49
ATGAACTCCTACGGGAGGCAGCAGTGGGGAATTTTGGACAATGGGGGCAACCCTGATCCAGCCATGCCGCGTGTGTGAAGAAGGCCTTCGGGTTGTAAAGCACTTTCGGCCGGAACGAAATCGCCTACGTTAATAGCGGAGGTGGATGACGGTACCGGAAGAAGAAGCACCGGCTAACTACGTGCCAGCAGCCGCGGTAATACGTAGGGTGCGAGCGTTAATCGGAATTACTGGGCGTAAAGGGTGCGCAGGCGGCGTCGCAAGTCAGGCGTGTAATCCCCGGGCTTAACCTGGGAACTGC
+
CCCCCGGGGGGGGGGGGGGGGGGGGGGGGGGGGGGGGGGGGGGGGGGGGGGGGGGGGGGGGGGGGGGGGGGGGFGGGGGGGGGGGGGGGGGGGGGGGGGGGGGGGGGGGGGGGGGGDFDGGGGGGGGGGFFGGGGGGGGEGGEGGGGGGGGEFGEGEGDEGGGGGGGGGGGGGGGGGGGGGGFFGGGGGGGGGGGGGGG5CGFGGGGGGGGGGGGDGEG58<FGGGCFFGCFGFGGGEC;CCFGGGDGGGGDGGGGGF:<*:):+:9CGGG:CDCFCF>C>DBEGF499:?4>)084>F41
@M03506:14:000000000-AKVR1:1:1101:17238:8133 1:N:0:49
ATGAACTCCTACGGGAGGCAGCAGTGGGGAATATTGGACAATGGGCGCAAGCCTGATCCAGCCATGCCGCGTGGGTGAAGAAGGCCTTAGGGTTGTAAACCCCTTTCAGCGGGGAAGATAATGACGGTACCCGCAGAAGAAGCCCCGGCTAACTCCGTGCCAGCAGCCGCGGTAATACGGGGGGGGCAAGCGTTGTTCGGAATTACTGGGCGTAAAGGGCTCGTAGGTGGCCAACTAAGTCAGACGTGAAATCCCTCGGCTTAACCGGGGAACTGCATCTGAAACTGGAGGGCGTGAGTTT
+
CCCCCGGGGGGGGGGGGGGGGGGGGGGGGGGGGGGGGGGGGGGGGGGGGGGGGGGGGGGGGGGGGGGGGGGGGGGGGGGGGFGGGGGGGGGGGGGGGGGGGGGGGGGGGGGGGGGDGGGGGGFGGGGGGGGGGDGGGGFGGGGGGGGGGGGCFGGGGG>FFFGGGGGGGGGGGGGFGFGGGGGGGGGGGGGGEGGGGGGGGGGGGGFFGGFGEEC>CGGGCEG>>FGGGGGGGGGGGGG9<79?FGGD==A?FG6*;7<DC:FFC753=D*.9<CF>*;*28/++*298*)4>:BF7518*
@M03506:14:000000000-AKVR1:1:1101:6070:8163 1:N:0:49
ATGAACTCCTACGGGAGGCAGCAGTGGGGAATATTGGACAATGGGCGCAAGCCTGATCCAGCCATGCCGCGTGGGCGATGAAGGCCCTAGGGTTGTAAAGCCCTTTCGGCGGGGAAGATAATGACGGTACCCGCAGAAGAAGCCCCGGCTAACTTCGTGCCAGCAGCCGCGGTAATACGAAGGGGGCTAGCGTTGCTCGGAATCACTGGGCGTAAAGCGCACGTAGGCGGCTTGTTAAGTCAGGGGTGAAATCCTGGAGCTCAACTCCAGAACTGCCTTTGATACTGGCGAGCTTGAGTCC
+
CCCCCGGGGGGGGGGGGGGGGGGGGGGGGGGGGGGGGGGGGGGGGGGGGGGGGGGGGGGGGGGGGGGGGGGGGGGGGGGGGGGGGGGGGGGGDGGGGGGGFGGGGGGGGGGGGGEGGGGGGGGGGGGGGGGGGGGGGGGGGGF@FGGGGGGGGGGGGGGGGGGGFGGGGGGGFGGGGGGGGEGGGGGGGGGGGGGGEGGGGGGGGGCGGGGGGE8FGGGDEGGFGFEGGGD5EEGGGGGFGFGFGGEDFGCCCCFGGFGG6A6FCFGGFGGF<FGCC4:FGF4FFFGFFGFFE77?FFBF6
@M03506:14:000000000-AKVR1:1:1101:9516:8178 1:N:0:49
ATGAACTCCTACGGGAGGCAGCAGTCGAGAATTTTTGACAATGGGGGAAACCCTGATCGAGCGACGCCGCGTGGAGGATGAAGGTCTTCGGGTTGTAAACTCCTGTCATTTGAGAACAAGGCGCATGTATTAACTGTACATGCGTTGATAGTATCAGAAGAGGAAGGGACGGCTAACTCTGTGCCAGCAGCCGCGGTAATACAGAGGTCTCAAGCGTTGTTCGGATTCATTGGGCGTAAAGGGTGTGTAGGTGGCGCGCTAAGTCGGGTGTGAAATCTCGGAGCTTAACTCCGAAACTGCA
+
CCCCCGGGGGGFGGGGGGGGDDGGGGGGGCFGGGGGDGGGFGGGGGGGGGGGGGGGGGGGGGGGGGGGGGGFFEDGGGGGGGGGEEGGGGGGGGGGGEGGGGGGGGGGGGGC?FGGGGGGGGDGGGGGGGGGGGGGGGGGGGGGC7@FFGGGFFGFGGGG,>FGFGCFGGGGGGGGFGFCGGGGCCGGGGGGD>CGGGGGFFGGGGFG@F9??:ECECEEF78:C*;+<CCCCEGE7*7FCCE:=7E*0A?202:98BC<=7D?+1:DFGE@=*:7:*:C<D>EG?G4<F787>)75=FF*
@M03506:14:000000000-AKVR1:1:1101:8254:8181 1:N:0:49
ATGAACTCCTACGGGAGGCAGCAGTGGGGAATCTTGCACAATGGGGGCAACCCTGATGCAGCGACGCCGCGTGAGCGATGAAGCCCTTCGGGGTGTAAAGCTCTTTCGGCAGGGAAGATTATGACGGTACCTGCAGAAGCAGCTGCGGCTAACTACGTGCCAGCAGCCGCGGTAATACGTAGGCAGCGAGCGTTGTTCGGAGTTACTGGGCGTAAAGGGTGTGTAGGCGGTCTTCTAAGTTTGGTGTGAAATCTCCCGGCTCGACTGGGAGGGTGCGCCGAAAACTGGGAGGCTAGAGTGC
+
CCCCCGGGGGGGGGGDEGGGGGGGGGGGGGGGGGGGGGGGGGGGGGGGGGGGGGGGGGGGGGGGGGGGGGGGGGGGGGGGGGGGCGGGGGGGGFFGFGGGGGGGGGGEDGC>FG<AFGADCFGGGGCGDFFFCFGGGFFFFGGGGGGGGGEFGGFGGGGGGGGGGGGGGGG7C@FGGGGC@FGGCGGGGEDGECG;EGGGEECCCFG@EFFGEE>8EFEFECEGGGGGGGEEE7C?C7:<E9CCEFF3@CCGG+A7@BGD*:)*2CCFF475/9CEGB5CD)<7C;CFBF32<>?F*?FF4
@M03506:14:000000000-AKVR1:1:1101:4580:8231 1:N:0:49
ATGAACTCCTACGGGAGGCAGCAGTGGGGAATTTTGGACAATGGGGGCAACCCCGATCCAGCGACGCCGCGTGAAGGACGAAGGTCTTCGGATTGTAAACTTCTTTTGATGGGGATGAATGCCCTGGTGGATAGCCAGGGGTGACAGTACCCGTTGAATAAGCCACGGCTAACTACGTGCCAGCAGCCGCGGTAATACGTAGGTGGCAAGCGATACTCGGAATCACTAGGCGTAAAGCGCAGGTAGGCGGTTTGGTAAGTCTCTTGTGAAAGCTCGCGGCTTAACTGGGAGAGGTCAAGGG
+
CCCCCGGGGGGGGGGGGGGGGGGGGGGGGGGGGGGGGGGGGGGGGGGGGGGGGGGGGGGGGGGGGGGGGGGGGGGGGGGGGGGGGGGGGGGGGGGGGGGGGFGFGGGGGGGGGGGEGGGGGGGGGGGGGGGGGGFGGGGGGGGGGGGGGGGGGGGGGGGGGGGGGGGGGGGGGGGGGGFGGGGGGGGFCGGGCFCFGGGGGGGGGGGGFGGGEFEGFGGGGGGGGGCFGGGGGDCEFGGGGGGGGGGGGGEDCEGFGFGGF:CCFFGGGC?85CF*9>DGGB??C47?1C:07>9@??FFE
@M03506:14:000000000-AKVR1:1:1101:25009:8244 1:N:0:49
ATGAACTCCTACGGGAGGCAGCAGTGGGGAATATTGCACAATGGGCGGAAGCCTGATGCAGCGACGCCGCGTGAGGGATGAAGGCCTTCGGGTTGTAAACCTCTTTCAGCAGGGACGAAGCGGAAGTGACGGTACCTGCAGAAGAAGCGCCGGTCAACTACGTGCCAGCAGCCGCGGTAAGACGTAGGGCGCAAGCGCTGTCCGGATTTATTGGGCGTAATGAGCTCGTATGCGGCTTGTTGCGTCGGCTGTGAAAACCCGTGGCGTAACTGCGGGCTTGCAGCCGATACGGGCGGGCTGG
+
-8BCCGCFGGGGGG7BFGGGGGFGCEFFB@CDF<A9FEFAEFFF?FG>FEGGG?,C<@FECEFCGF@FDCE=F+CFEGGGGCF?<=BFDGCCE?CF9FEE8EF,EFGGGGGA<CFGGG+FED+>:<@C3CFEGGGGGGF:FCFF:FFGGD:*7*=<<<A7FGAF<BFFFGG77F<=CF<FF,,=4*;/;68?>*:*:88/10AE*22*0+<+<6*;1/:?*:E?FGF=EC*2AC5*:CC0<67CC/*9:C**20+:+7*9::CG5):95*3/299E3)9CGFFG*.))4)8255>3BD>>5
@M03506:14:000000000-AKVR1:1:1101:3421:8246 1:N:0:49
ATGAACTCCTACGGGAGGCAGCAGTGGGGAATTTTGCGCAATGGGGGAAACCCTGACGCAGCAACGCCGCGTGGAGGATGAAGTCCCTTGGGATGTAAACTCCTTTCGACCAAGACGATAATGACGGTACTGGTGGAAGAAGCACCGGCTAACTCTGTGCCAGCAGCCGCGGTAATACAGAGGGTGCGAGCGTTGTTCGGAATTATTGGGCGTAAAGGGCGCGTAGGCGGCGCGGTAAGTCACCTGTGAAATCTCCCGGCTCAACTGGGAGTCTGCAGGCGAAACTGCCGTGCTGGAGTAT
+
CCCCCGGGGGGGGGGGGGGGGGGGGGGGGGGGGGGGGGGGGGGGGGGGGGGGGGGGGGGGGGGGGGGGGGGGGGGGGGGGGGGGGGGGGGGGGGGGGGGGGGGGGGGGGGGGGGGGGGGGGGGGGGGGGGGGGGGGGGGGGGGGGGGGGGGGGGGGGGGGGGGGGGGGGGGGGGGFGGGGGGGECFGGGGGGGEGGGGGGGGGGGGGGGGGGGGGGGGGGGGGGGGGGGGDE=C5/7EFGGFFGGGFGGGGGGECFE<<D:C4?FFGGGGGBGCGGF?FDDE>EGF>??G@>@FFFFF)0*
@M03506:14:000000000-AKVR1:1:1101:7302:8268 1:N:0:49
ATGAACTCCTACGGGAGGCAGCAGCAGGGAATATTGGGCAATGGGCGAAAGCCTGACCCAGCGATGCCGCGTGAGGGATGAAGGCCTTCGGGTCGTAAACCTCTTTCGTCAGGGAAGAAGCCACGGGCAACCGTGGTGACGGTACCTGGAGAAGAAGCCCCGGCTAACTTCGTGCCAGCAGCCGCGGTAATACGAAGGGGGCGAGCGTTGTTCGGAATTATTGGGCGTAAAGGGCGCGTAGGCGGTGCGGTAAGAGTGTTGTGAAATCCTCGGGCTCAACTCGAGGCCTGCAACGCTGACT
+
CCCCCGGGGGGGGGGGGGGGGGGGGGGGGGGGGGGGGGGGGGGGGGGGEGGGGGGGGGGGGGGGGGGGGGGGGGGGGGGDGGGGGGGGGGGGGGGGGGGGDGGGGGAFGGGGGGGGGGGGGGGFGGGGGGGGGGGGGGGGGGGGGGGGGGGGGGFFGGGGGGGGGDFFDFGGGGGGGGGFGGGGGGGEEGGGGGGF8CCEEGGEGGGCCEGFFEE;?FG?FGGGFGG8:E=EGG5:EGD5CEGC5::3CC5:5GCD?9:FCCDF?*<D6>FEGCG=C67F*75=EBC345.46:D>>ED@6
@M03506:14:000000000-AKVR1:1:1101:27505:8277 1:N:0:49
ATGAACTCCTACGGGAGGCAGCAGTGGGGAATCTTGCACAATGGGCGAAAGCCTGATGCAGCGACGCCGCGTGGGGGATGAAGCATTTCGGTGTGTAAACCCCTTTCGACCCGGACGAATGCCTCGCAAGAGGAGCGACGGTACGGGTATAAGAAGCCCCGGCTAACTACGTGCCAGCAGCCGCGGTAAGACGTAGGGGGCCAGCGTTGTTCGGAGTTACTGGGTGTAAAGGGTTCGTAGGCGGTGGGGCAAGTGGGGAGTGAAATCTATGGGCTCAACACAGAGGCTGATTCCAAAACTG
+
CCCCCGGGGGGGGGGGGGGGGGGGGGGGGGG8FGGGGGGGGGGGGGGGGGGGGGGGGGGGGGGGGGGGGGGGGGGGGGGGGGGGGGCCGGG:FGGGGGGGGGGGFFFGGGDGGGGEGGGGGAFG<>FFEFFGGFDGGGCCCGF@C7CFCFGG;CFFGGFEECC7<CG?CFEGG@FGG7FGC*:8C5:?8@?:82AFCGDG>8EF5E8EEG59/CE*;8CFCFFGCC*<+<@FG:CFECDFECEG5=*5*77:F++2CD3C1ADC?CCF9*+09**29FG*155<C3*83**)0*1/*576=
@M03506:14:000000000-AKVR1:1:1101:14762:8285 1:N:0:49
ATGAACTCCTACGGGAGGCAGCAGTCGAGAATTTTTCTCAATGGGGGAAACCCTGAAGGAGCGACGCCGCGTGGCGGATGAAGGTCTTCGGATTGTAAACTCCTGTCATTTGGGAACAAGGTGAGCGCGTTAACTGCGCGCGCATTGATAGTACCAGAAGAGGAAGAGACGGCTAACTCTGTGCCAGCAGCCGCGGTAATACAGAGGTCTCAAGCGTTGTTCGGATTAATTGGGCGTAAAGGGTGCGTAGGCGGCGCGGTGAGTCGGGTGTGAAATTTCGAGGCTTAACTTCGAACCTGCA
+
CCCCCFCGCFFGGGGGCEGEGGGCFDCGGE@FFGGGGGGGGGGGGGD@FGGFGGGGGGGFGGGGGGG@F>CFFG+:CCCFGGGGFGCFAFGFGGGGG<B<FGGGGEGGGGGACEFDFD88,FEGCGGGGGGGGGGFGCGGDCGGGCFDEFAFEF<<F7<BCF@FFFGGGC<:CFCFGGFFG?CFGEF>CFGFE<CECCEGCG9FGGGC6AFG?F6A//8;8F8E8;C++<9:6*28**9*<CC0:CGGEGGFDG57*5<D**7A0>*5:<GE*0*0:429<FB=F:<?4C66B>F)7))0)
@M03506:14:000000000-AKVR1:1:1101:22105:8296 1:N:0:49
ATGAACTCCTACGGGAGGCAGCAGTGGGGAATCTTGCACAATGGGCGAAAGCCTGATGCAGCGACGCCGCGTGGGGGATGAAGCTTCTCGGAGTGTAAACCCCTTTCGACCGGGACGAATGCCTCGCAAGAGGACTGACGGTACCGGTATGAGAAGCCCCGGCTAACTACGTGCCAGCAGCCGCGGTAAGACGTAGGGGGCCAGCGTTGCTCGGAAGTACTGGGTGTAAAGGGTTCGTAGGCGGTGGGGCAAGGCGGGAGTGAAATCTCCGAGCTTAACTCAGGGCCTGCTTCCGAAACTG
+
CCCCCGGGGGGGGGGGGGGGGGGGGGGGGGGGGGGGGGGGGGGGGGGGGGGGGGGFGGGGGGGGGGGGGGGGGGGGGGGGGGGGGGGGFGGGGGGGGGGGGGGGGGFGGGGGGGGGGGGDCAFGGGGGGGGGGGFGGGGGGCFFFGGGGGGGGGGGGFGGECGDGGGGGGGGEFFGGFGFGGGEEGEDEF7+:;8CDGGGED5C>E8EGDFECECC*<:<CE6FF>*+<:FEGGGFC=4C5<5E/:*/:7==C5*9ED5C*2*<<*32+**.)/9CFF*2??@**)7),/)5@?D))089/
@M03506:14:000000000-AKVR1:1:1101:20734:8308 1:N:0:49
ATGACTCCTACGGGAGGCAGCAGTGGGGAATCTTGCGCAATGGCCTAACGGCTGACGCAGCGACGCCGCGTGTGGGATGAAGCTCTTCGGAGTGTAAACCACTGTTGCCCGGGACGAATAGCTCGATTAATCGAGCCTGACAGTACCGGGTGAGGAAGCACCGGCTAACTCCGTGCCAGCAGCCGCGGTAATACGGGGGGTGCGAGCGTTGTCCGGAATCACTGGGCGTAAAGGGCGCGTAGGTGGTTTGATAAGGGTGTGGTGAAAGTCCGGGGCTCAACCCCGGATCTGCCGTGCCGAC
+
6BBCCGGFG9EGGGGGDEGGGGFGGGGGGEGGGFGGGGG>FFEDGFGGGGDFGFGEGGGEGGGDGGGCFGGGGGGGGGGGGGGCAFGGFCFEGFFFFCGGDFFEFFCCFGGGGGGGGGGDBFGDGFGGGFGFFFGGCEGGGFFGCFGGGGCF*>7DFGEFCDFGGGFEGFGGG:*C@CFGF7AF*CEE88EFGGCEGGGGEG>8CC>EG5CEGGGGCEF69+<7CFFC:*::@C==E=<857C<FG738CF+*+09=8C5::CG+9CCCFF:D37EG@=C2.;EGF3)9:6<6>>EF::3.
@M03506:14:000000000-AKVR1:1:1101:26400:8328 1:N:0:49
ATGAACTCCTACGGGAGGCAGCAGTGGGGAATCTTGCGCAATGGGCGAAAGCCTGTCGCAGCGACGCCGCGTGAGGGAAGAAGGCTTTCGGGTTGTAAACCTCTTTCAGGAGGGACGAAGCTACTCGGGTTAATAGCCCAGAGGGTGACGGTACCTCCAGAAGAAGCCCCGGCTAACTACGTGCCAGCAGCCGCGGTAAGACGTAGGGGGCCAGCGTTGCTCGGAATTACTGGGGTTAAAGGGTGCGTAGGCGGAGTGGCAAGTCGGGAGTGAAATCTCTGAGCTTAACTCAGCGCCTGCT
+
CCCCCGGGGGGGGGGGGGGGCFFGGGCFGEDGGGG9FFEGGGECCFGGGGEDGGGGGFGGGEEEEGGGCFFGGGGGGGGFFF,EFGGGGGGGFGEFGFGGGGGFGGGGGGGGGEGGGGGEGGGGFFGGG7FFFGFGGGEFGFCCCFGGGCGGGGFGGFDCF7CCC7BFFE*B:*<FGDF7FFAFCFFF@FFCEGCEGGEFGEGCECE*8>EEC>EGEGEGGGGGG>*8:EF7@**/*@F?7CGG***98*/29:5CEFD52AFCC57<5C/)*:?<C@7*:87++0*64>?7)))85BFF)
@M03506:14:000000000-AKVR1:1:1101:21629:8333 1:N:0:49
ATGAACTCCTACGGGAGGCAGCCGTGGGGAATCTTGCACAATGGGGGAAACCCTGATGCAGCGACGCCGCGTGAGCGATGAAGCCCTTCGGGGTGTAAAGCTCTTTCGGCAGGGAAGATTATGACGGTACCCGCAGAAGAAGCCCCGGCTAACTTCGTGCCAGCAGCCGCGGTAATACGAAGGGGGCGAGCGTTGTTCGGATTTACTGGGCGTAAAGGGCGCGCAGGCGGTCGTTTTTGTCGAGTGTGAAAGCCCCGGGCTGAACCTGGGAACTGCGCTCGAAACGGGCGGACTAGAGATC
+
CCCCCFFCEFFF@CFBCGCGGGCFG:@CGDGGGFG@EFGFGGFGD7FCFGGGEDGFC<EFGGE:FCFB7=FFG,BFCFEC?FFD8BA<EFGGDGC=A?FDE,BFF5F:CFBE+C=BFGGGCGFGGGGCFGGFEEGGGFGGGGGGFEGGGGGFGGDGGGGGGGGGGGGGGGGGFGGGGGGDGGGGGGGGEEDEGEGGFGGGCC>FGGEGGG@CCEGF?FG5EEGGGGCCGGGGG*;=*;DFFG5CFG?FC9<CGC*9CEDDC*/067*9C367*096CDG5C>55>>DB())(0)))*1*1/
@M03506:14:000000000-AKVR1:1:1101:23271:8355 1:N:0:49
ATGAACTCCTACGGGAGGCAGCAGTGGGGAATATTGCGCAATGGACGAAAGTCTGACGCAGCGACGCCGCGTGTGGGATGACGGTCTTCGGATTGTAAACCACTGTCGGGAGGGACGAATACGCCGCAAGGCGGGTGACGGTACCTCCAAAGGAAGCACCGGCTAACTCCGTGCCAGCAGCCGCGGTAATACGGAGGGTGCGAGCGTTGTCCGGAATCACTGGGCGTAAAGGGCGCGTAGGCGGCCTGATAAGGAGGGGGTGAAATCCTGCGGCTTAACCGCAGGGCTGACTTGTAAACTG
+
CCCCCGGGGGGGGGGGGGGGGGGGFFGGGGDGGGGFGGGGGGGGFFGC:FEGGGGAEGGDEGGGGGGGEGGFGFGGGGGGGGGGGGGGGGGEFGGGGGGGGGGGGFGGDGDGGGGGGGGGGGGGDGG7FGGFGGGGDGGGEFCCFGGGGGGGGGGFGGCGEDG@:FGGGGEGC8FGGFGFG>CEDGECGFCCEG5CCC8EGGGECEGCEE@FEEECGGGF?+AFF8**2;9?EC=*::DD56EGDC*9C+<:D+97EBGG7=CFF7C<C76)C)9**9C:)355:>3:BC547*11608*/
@M03506:14:000000000-AKVR1:1:1101:4190:8361 1:N:0:49
ATGAACTCCTACGGGAGGCAGCAGTGGGGAATTTTGGACAATGGGGGCAACCCTGATCCAGCCATTCCGCGTGAGTGAAGAAGGCCTTCGGGTTGTAAAGCTCTTTTGTCCGGAGCGAAACGGGTCGCGTGAATAGCGCTGCCTACTGACGGTACCGGAAGAATAAGCACCGGCTAACTACGTGCCAGCAGCCGCGGTAATACGTAGGGTGCGAGCGTTAATCGGAATTACTGGGCGTAAAGCGTGCGCAGGCGGTTTTGTAAGCCAGATGTGAAATCCCCGAGCTTAACCTGGGAATGGC
+
CCCCCGGGGGGGGGGGGGGGGGGGGGGGGGGGGGGGGGGGGGGGGGGGGGGGGGGGGGGGGGGGGGGGGGGGGGGGGGGGGGGEGGGGGGGGGGGGGGGGGGGGGGGGGGGGGGGGGGGGEFDGFGGGGGGCFGGGGGGGGEGGGGGDFGGGGGGGGGEGGGGGGGGGGGGGGGGGGGGGGGGGGGFDFGGFGGGGGGGGGGGGGGCGEGGGGEEGGGGCFGGG5C>CFFCFECFGGGD8=FGGG5E<EECEGGG3?07FFCF?FFGD6*C@C7DFG4>FD:)>EEGFB*?2:@F)089@)
@M03506:14:000000000-AKVR1:1:1101:14281:8374 1:N:0:49
ATGAACTCCTACGGGAGGCAGCAGTGGAGAATCTTGCGCAATGCGGGAAAGCGTGACGCAGCAACGCCGCGTGAGTGAAGAAGGCCTTCGGGTTGTAAAGCTCTTTCAGTTGGGACGAAGTGCGGGCGGCGAATACCCGCTCCGCATGACGGTACCGGCACAAGAAGCACCGGCTAACTACGTGCCAGCAGCCGCGGGAATACGTAGGGGGCGAGCGTTGACCGGAATCATTGGGCGTAAAGAGCGCGTAGGCGGCCCTGTAAGTCCGATGTGAAAGCCACGGGCTCAACCTGGGGATGGC
+
CCCCCGGGGFFGEGG>FBFFFEGGEGG,EFGGEFGG9CEGGGG8F+@+6F<FEGGG<CCFGG,C,+7CFGGGGEGGGGGGGGGGGGGFGFGGEGGGGGGGFEDDCGE@,<,C<:,BCGGECF,F+C>:**5BCF7,,,4***=:**=<<FEDFGEF***<*2=*<CCC6CGGGEE>FFGGGEEFGGGGGGGGGGGEG**1;6:@20@EC85?*2C88CE=*+2:C:**+320<6;5>8C8702:*:C527>CD=E/*7*/2<7:30<577>FGF*3*029*).**.192C>())))0)))0
@M03506:14:000000000-AKVR1:1:1101:5987:8400 1:N:0:49
ATGAACTCCTACGGGAGGCAGCAGTGGGGAATCTTGCGCAATGGGCGAAAGCCTGACGCAGCAACGCCGCGTGGGGGATGAAGGCTCTCGGGTCGTAAACCCCTTTCAGCAGGGACGAAACTGACGGTACCTGCAGAAGAAGCCCCGGCCAACTACGTGCCAGCAGCCGCGGTAACACGTAGGGGGCAAGCGTTGTCCGGATTTATTGGGCGTAAAGAGCTCGTAGGTGGTTCGGTAAGTCAGGTGTGAAACCTCCAGGCTCAACCTGGGGACGCCACTTGATACTGCTGTGACTGGAGTC
+
CCCCCGGGGGGGGGGGGGGGGGGGGGGGGGGGGGGGGGGGGGGGGGGGGGGGGGGGGGGGGGGGGGGGGGGGGGGGGGGGGGGGGGGGGGGGGGEGGGGGGGGGGGGGGGGGGGGGGGEEGGGGGGGGGGGGFGGGGGGGGGGGGGGGGGGGGGGGDFGGGGGGFGGGGGGGGGGGGGGF<FGGGGGGGFGGE8?CGGGGGDGGGGGGGGGGGGECFFEGC?EGGGGGGFCFGGGG=E=CFGDGGFCDF00ADC6CF4CF:C7?FG+>FFGEDCC5950*29?CFF>F)*9:@***5<47)
@M03506:14:000000000-AKVR1:1:1101:16512:8410 1:N:0:49
ATGAACTCCTACGGGAGGCAGCAGTGGGGAATTTTGCGCAATGGGGGAAACCCTGACGCAGCAACGCCGCGTGGAGGATGAAGTCCCTTGGGATGTAAACTCCTTTCGACCAAGACGATAATGACGGTACTGGTGGAAGAAGCACCGGCTAACTCTGTGCCAGCAGCCGCGGTAATACAGAGGGTGCGAGCGTTGTTCGGAATTATTGGGCGTAAAGGGCGCGTAGGCGGCGCGGTAAGTCACCTGTGAAATCTCCCGGCTCAACTGGGAGTCTGCAGGCGAAACTGCCGTGCTGGAGTAT
+
CCCCCGGGGGGGGGGGGGGGGGGGGGGGGGGGGGGGGGGGGGGGGGGGGGGGGGGGGGGGGGGGGGGGGGGGGGGGGGGGGGGGGGGGGGGGGGGGGGGGGGGGGGGGGGGGGGGGGGGGGGGGGGGGGGGGGGGGGGGGGGGFGGGGGGGGGGGGGGFGGGGGGGGGGGGGGGGGGGGGGGGGGGGGGGGGFEGGGGGG>>EGGG7CGFGEEDGFGGGGGGGG>EEGDEGGGGGGGGDCFFGGGGGGCGGFGCGGGFGGGGGGGGGGF47;CDGGGFGGGD5EG4:*8CD>3@BF4>?:*
@M03506:14:000000000-AKVR1:1:1101:5795:8427 1:N:0:49
ATGAACTCCTACGGGAGGCAGCAGTGGGGAATCTTGCGCAATGGCCGAAAGGCTGACGCAGCGACGCCGCGTGTGGGAGGACGCCTTTCGGGGTGTAAACCACTGTTGCCCGGGACGAACAGCCAGTTTCGACTGGCCTGACGGCACCGGGTGAGGAAGCACCGGCTAACTCCGTGCCAGCAGCCGCGGTAATACGGAGGGTGCGAGCGTTGTCCGGAATCATTGGGCGTAAAGGGCGCGTAGGTGGCCCGGTCAGCGTGCGGTGAAAGCTCGGGGCTCAACACCGAGTCGGCCGTGCGAA
+
CCCCCGGGGGGGGGGGGGGGGGGGGGGGGGGGGGGGGGGGGGGGGGGGGGGGGGGGGGGGGGGGGGGGGGGGGFGGGGGGGGGGGDGGGGGGGGGGGGGGGGGGGGFGGGGGGGGGGGGGGGGGGGGGGGGGGGGGGGGGGGGGGGG@CEFCGGGGGGGGGGGGGGEGFGGGGGGFGGGGGGGGGGGGGGCE7FGGGGGGGGGGGGGDG*;EGEFGGEEFFC9:EFGGG1/AFCC5CGGGCGGGG?EC::E*1=EGFD<DCED7C5<C?<99DDDED>FCFF*127>B37BFF3<@>>>>)
@M03506:14:000000000-AKVR1:1:1101:23571:8432 1:N:0:49
ATGAACTCCTACGGGAGGCAGCAGTCGAGAATTTTTGACAATGGGGGAAACCCTGATCGAGCGACGCCGCGTGGAGGATGAAGGTCTTCGGGTTGTAAACTCCTGTCATTTGGGAACAAGGCGTACGTATTAACTGTACGTGCGTTGATAGTACCAGAAGAGGAAGGGACGGCTAACTCTGTGCCAGCAGCCGCGGTAATACAGAGGTCTCAAGCGATGTTCGGATTCATTGGGCGGAAAGGGTGTGTAGGTGGCGCGCTAAGTCGGGGTTGAAATTTCGGAGCTTAACTCCGAAACTGCA
+
CCCCCGGGGGGGGGGGGGGGGGGGGGGGGGFGGGGCEFGGGGGGGGGGGGGGGGGEGGGGGGGGGGGEGGGBCEFGGGFGGGGGFCFGGGGGGGGGGGGGGGG<E?<FGGGGGGGGGGGC<DFGGGGGD=FGGGGGGGGGFGGGGGEGFCFGGDFFDG>AFGGF7DFGGGD<@FGFGFFFGGGFEDFCFFCCF7BF5B899CFGGFF+<C9CFG6C*;?*+<;5;559E79EF=85**1*:EGCCEE7<FFGGF6DD))1:5C:99=DD<*)90:9CF*93>)**726)*8)737)7**1*
@M03506:14:000000000-AKVR1:1:1101:3458:8451 1:N:0:49
ATGAACTCCTACGGGAGGCAGCAGTGGGGAATCTTGCGCAATGGGCGAAAGCCTGACGCAGCGACGCCGCGTGGGGGAAGAAGGCTTTCGGGTTGTAAACCCCTTTCAGGAAGGACGAAGCCACTCGGGTTAATAGCCCAGAGGGTGACGGTACTTCCAGAAGAAGCCCCGGCTAACTACGTGCCAGCAGCCGCGGTAATACGTAGGGGGCAAGCGTTGTCCGGATTTATTGGGCGTAAAGAGCGTGTAGGCGGTTAGGTAGGTCCGTGGTGAAAACTCGAGGCTCAACCTCGAGAAGCCG
+
CCCCCGGFGGFCGGGGGGGGGGGGFFGGGGG8EFGGGGGGG@GGGFGGGEGGF8FFGEGGGCEEFFGFGCGGGGGGGGDFGGGGGGG8FGGGF@@FFFGGFDFDEGFFGGFADGG8CFEGG8FF<DFGGGDFDGGGGDFGGGGGD*>FFCFFGGGFGGGG:FGGGGF,*=CGCGEFG?CFGEF*=FGGFGGGGDGC8CC:<<A<CF>?EE>>EGCGE8CC+<;:CE*+<0<CCFDE7:*2<E7:C/:/CC?+7=*9:>*?FFG??CC9*>:3:7C<9)*19>@=5>=440).7)7)07?55
@M03506:14:000000000-AKVR1:1:1101:23340:8465 1:N:0:49
ATGAACTCCTACGGGAGGCAGCAGTGGGGAATCTTGCACAATGGGCGAAAGCCTGATGCAGCGACGCCGCGTGGGGGATGAAGCATTTCGGTGTGTAAACCCCTTTCGACCCGGACGAATGCCTCGCAAGAGGAGTGACGGTACGGGTATAAGAAGCCCCGGCTAACTACGTGCCAGCAGCCGCGGTAAGGCGTAGGGGGCCAGCGTTGTTCGGAATTACTGGGTGTAAAGGGGTCGTAGGCGGTGTGGCCAGTTGGGGGTGAAATCTCTGGGCTCAACCCAGAGTGGGCGTCCAAAACTG
+
CCCCCGGGGGGGGGGGGGGGGGGGGGGGGGGGGGGGGGGGGGGGGGGGGGGGGGGGGGGGGGGGGGGGGGGGGGGGGGGGGGGGGGGGGGGGGGGGGGGGGGGGGGGGGGGGGGGGGGCGGGGGGGGGGGGGGDGGGGGGGGGGGGGGGGGGGCFGG>FGGGGGGGFFGFEC<CFGFEFGFGGGDGGGGFFEEC*:CEDGE>EGFG88E>FFECCCFFGGCGGGGGECFFGGC*;*:*9AEGGG*>=DDC*<969:?:5>*:*3+29*<*:?F:CC4?C7D)0A=**)4*)45))*95<F4
@M03506:14:000000000-AKVR1:1:1101:11380:8474 1:N:0:49
ATGAACTCCTACGGGAGGCAGCAGTGGGGAATATTGGACGATGGGCGAAAGCCTGATCCAGCAATGCCGCGTGAGTGATGAAGGCCTTAGGGTTGTAAAGCTCTTTTACCCGGGAAGATAATGACTGTACCGGGAGAATAAGCCCCGGCTAACTCCGTGCCAGCAGCCGCGGTAATACGGAGGGGGCTAGCGTTGTTCGGAATTACTGGGCGTAAAGCGCACGTAGGCGGCTTTGTAAGTTAGAGGTGAAAGCCTGGAGCTCAACTCCAGAATTGCCTTTAAGACTGCATCGCTTGAACAC
+
CCCCCGGGGGGGGGGGGGGGGGGGGGGGGGGGGGGGGGGGGGGGGGGGGGGGGGGGGGGGGGGGGGGGGGGGGGGGGGGGGGGGGGGGGGGGGGGGGGGGGGGGGGGGGGGGGGGGGGGGGGGGGGGGGGGFGGGGGGGGGGGGGGGGGGGGGGGGGGGGGGGGGGGGGGGGGGGGGGGGFGGGGGGGGGGGEGGGGGGGGGGGGGGGGGGGGGCCFGGGGGGGGFGGGGDGEEFCCFGF?CECCGGGGGCFFGGGGFGGGGGCCGGGGGFFC>FGGFGGCF?CGFDFFFB:>F5)76;=)
@M03506:14:000000000-AKVR1:1:1101:5135:8486 1:N:0:49
ATGAACTCCTACGGGAGGCAGCAGTCGAGAATTTTTCACAATGGGGGAAACCCTGATGGAGCGACGCCGCGTGGGGGATGAATGGCTTCGGCCCGTAAACCCCTGTCATTTGCGAACAAATTGGTTCACTTAATACCTGAACCATTGATAGTAGCGGAAGAGGAAGGGACGGCTAACTCTGTGCCAGCAGCCGCGGTAATACAGAGGTCCCAAGCGTTGTTCGGATTCACTGGGCGTAAAGGGTGCGTAGGCGGTCGGGTAAGTCTGATGGGAAATCTCACAGCTTAACTGTGAAACTGCA
+
CCCCCGGGGGGGGGGGGGGGGGGGGGGGGG7FGGGGGGGGGGGGGGGGGGGGGGGGGGGGGGGGGGGGGGGGGGGGGGGGGGGGGGGGGGGGGGGGGGGGGGGG7FFGGGGGGGGGGGGGGFGGGGGGFGGGGFGGGGGGGGGGGGFFAFGGGFGGGGGGFCE>FGCFGGGGG7FGGGGGGG<EFGEFGGGFGGEGGGGF70CFGFGG69@EC8;CGDEGGGGGEE5EGGGG=CDEEGG@:ECC5:5>55:<7EECEB37CC*<+22*0:+)7C>FCF**::@CC**94CFFF496=4?F*
@M03506:14:000000000-AKVR1:1:1101:17741:8488 1:N:0:49
ATGAACTCCTACGGGAGGCAGCAGTCGAGAATTTTTCACAATGGGCGAAAGCCTGATGGAGCGACGCCGCGTGGGGGATGAAGGGCTTCGGTCCGTAAACCCCTGTCATTTGTGAACAATGCTCATGATCTAATACATCACGAGTTGATAGTAGCGAAAGAGGAAGGGACGGCTAACTCTGTGCCAGCAGCCGCGGTGATACAGAGGTCCCAAGCGTTGTTCGGATTTACTGGGCGTAAAGGGTGCGTAGGTGGCGGGGTAAGTCTGATGTGAAATCTCCGAGCTCAACTCGGAAATGGCA
+
CCCCCGGGGGGGGGGGGGGEGGGGGGGGGGGGGGGGGGGGGGGGGGGGGGGGGGGGGGGGGGGGGGGGGGGFGGGGGGGGGGGDGGDFGGGGGGGGGGGGGGGGGGGGGGGGGGGGGGGGGGGGGGGGGGGGFGGGGFGGGG7FEEGGGGGGGGGGGEDGFGGGGGGGGGGGGGGGGFFGGGAGFGGFCGGGEGGGGGGGGGGGGGGGGGGGGGGC8EGGGGGGCCCFGGGGGGGE5EG=FC7FGGGGEGDCCGGGGFGGEG6:CFCDEF<@FCD?FFFDD>BCEFCF7CF:>@@366?F)
@M03506:14:000000000-AKVR1:1:1101:13145:8489 1:N:0:49
ATGAACTCCTACGGGAGGCAGCAGTCGGGAATTTTGGGCAATGGGCGCAAGCCTGACCCAGCAACGCCGCGTGAAGGATGAAATCCCTCGGGGTGTAAACTTCGCAAGAACGGGAAGAATAAGTGGAAGTTAATACCTTCCATGATGACGGTACCGTTTGTAAGCTCCGGCTAACTCCGTGCTAGCAGCCGCGGTAATACGGGGGGAGCAAGCGTTGTTCGGATTTACTGGGCGTAAAGGGCGCGTAGGCGGTCAGTGCAAGTCAGTTGTGAAATCTCCGGGCTTAACTCGGAAAGATCAA
+
CCCCCGGGGGGGGGGGGGGGGGGGGFGGGGGGGGGFGGGGGGGGGGGGGGGGGGGGGGGGGGGGGGGGGGGGGGGGGGFGGGGGGGGGGGGGGGGGGGGGGGGGGGGGGGGGGGGGGGGGGGGGGFGGGGDFGGGGGGGGGGGGGGGGGGGGGGFGGGGGGFGGFGFFGGGGDGGGGGGGCGGGGGGGGGGGGGGGGGGFDGGGGGGEGGG>EGEGGGFFECCEGFEFFGGGGG8?EGGGGEGEGGGD5?EGGGCGGFC>CC?7CC<>F0*/?:D?D1:DD55>*)?@AFE?D3:>F6=FF
@M03506:14:000000000-AKVR1:1:1101:23488:8493 1:N:0:49
ATGAACTCCTACGGGAGGCAGCAGTGGGGAATTTTGGACAATGGGCGCAAGCCTGATCCAGCGATGCCGCGTGTGTGAAGAAGGCCTTCGGGTTGTAAAGCACTTTTGTCCGGAAAGAAAACCTTTGCCCTAATACGGCGGGGGGATGACGGTACCGGAAGAATAAGCACCGGCCAACTACGTGCCAGCAGCCGCGGTAATACGTAGGGTGCAAGCGTTAATCGGAATTACTGGGCGTAAAGCGTGCGCAGGCGGTCCGTTAAGACAGATGGGAAATCCCCGGGCTCAACCCGGGACCTGC
+
CCCCCGGGGGGGGGGGGGGGGGGGGGGFEDCGGGGG7EFG@CFGGGGG+@@FGGGGGGGGGGG>FGG<FCE+CFDGGGCECDECCFGFGGGGGGGGAFF?FGGFFG,AFFGGGFGGGGGGGGGGGEFDFEGGGGGGGGEDCDGC88C8++2?EGGGGG*:E6<:EG7@98A/8>*8;F:?@EC>CFGGGGFEG*8EE8CCC7CF<C*;EGGC+9:*1A=EGGGF:E88A7:7+<EFG?CC=9ECEGG7E>CGG55928<5?E*+:=?F?CC)906C796<C5.**7*/,9>(8>B3))).0
@M03506:14:000000000-AKVR1:1:1101:13592:8495 1:N:0:49
ATGAACTCCTACGGGAGGCAGCAGTGGGGAATTTTGCGCAATGGGGGAAACCCTGACGCAGCAACGCCGCGTGGAGGATGAAGTCCCTTGGGATGTAAACTCCTTTCGACCAAGACGATAATGACGGTACTGGTGGAAGAAGCACCGGCTAACTCTGTGCCAGCAGCCGCGGTAATACAGAGGGTGCGAGCGTTGTTCGGAATTATTGGGCGTAAAGGGCGCGTAGGCGGCGCGGTAAGTCACCTGTGAAATCTCCCGGCTCAACTGGGAGTCTGCAGGCGAAACTGCCGTGCTGGCGTAT
+
CCCCCGGGGGGGGGGGGGGGGGGGGGGGGGGGGGGFGGGGEGGGGGGGGGGGGGGGGGGGGGGGGGGGGGGGGGEGGFGGGGGGGGGGGGGGGGGGGGGGGGGGGGGGGGGGGGGGGGGGGGGGFGGGGGGGGGGGGGGGGGGGGGGGGGGGGGGGGGGGGGGGGGGGGGGGGGGGGGGGGGFFGGGGGEGGGGGGGGDECECFGF?EGGGGG5CCCFGDGGGGDGEEGG=EGGC?EGGGGFFFDC9CFFF7:CGGGFGGGGDGFFGGGCE:FCFFC:FGG)77C4>=?D)3>36:)7.7)
@M03506:14:000000000-AKVR1:1:1101:24673:8495 1:N:0:49
ATGAACTCCTACGGGAGGCAGCAGTCGAGAATTTTTGACAATGGGGGAAACCCTGACCGAGCGACGCCGCGGGGAGGATGAAGGTCTTCGGATTGTAAACTCCTGTCATTGGGGAACAAAGCGCGACGGTTAACTGCCGTTGCGTTGATAGTACCCGAAGAGGAAGGGACGGCTAACTACGTACCAGAAGCCGCGGTAATACAGGGGTCTCAAGGGTTGTACGGATGCATTGGGGGCAAAGGGTGCGTCGGGGGCGCGGTACGTCCGGCGTGAAATCGGGGGGCTGAACTCCGAAACGTCG
+
<CCC@FFCAFGGC@@FFG>CF@<F<8FF:EF<,6,@FFC9FGGGC@FEEC@8:CEE,67+@FE+@FCCC@F+@@+=:=4,4B<,B<FFA<BEGD<B9,,<?,<,B<>E9F3,3=CC<D,,,:F>3F<:1>F*3,,3,>BE*1***61*?FFF::,2**=<E7<+<2:<27**:*1<82<+*;+2*0+1*+38C8:E8**<9<7+08:**2<<99+;**8*+3;C1***+<EC6****1/*+2:07*1***2/)2*1*))12*1**//7*1/>*9*+2)*)105**.*057*,8))))0.0)
@M03506:14:000000000-AKVR1:1:1101:17811:8512 1:N:0:49
ATGAACTCCTACGGGAGGCAGCAGTGGGGAATATTGGACAATGGGGGCAACCCTGATCCAGCAATGCCGCGTGAGTGATGAAGGCCTTCGGGTTGTAAAGCTCTTTTGCCAGGGACGATGATGACGGTACCTGGAGAATAAGCCCCGGCTAACTTCGTGCCAGCAGCCGCGGTAATACGAAGGGGGCTAGCGTTGTTCGGAATTACTGGGCGTAAAGGGCGCGTAGGCGGTCTGATAAGTTAGGTGTGAAATTCCCGGGCTTAACCTGGGGGCTGCACTTAATACTGTTGGGCTTGAATTT
+
CCCCCGGGGGGGGGGGGGGGGGGGGGGGGGGGGGGFDGGGGGGGGGGGGGGGGGGGGGGGGGGGGGGGGGGGGGGGGGGGGGGGGGGGGGGGGGGGGGGGGGGGGGGGGGGGGGGGGGGGGGGGGGGGGGEGGGGGGGGGGGGGGGGGGGGGGGGGGGGGGGGGGGGGDGGGGGGGGGGGGGGGGGGGGGGGGGGGGGGGGGGGGGGGGFFGEGDGGGGGGGGGGGGGGGEGEFGCGGFCCCGD9CGDEGGF7CGGGFGGEFGGFGGGGCGBCCDGGF>>7@?7C?C@>FFBFF>D40*=*
@M03506:14:000000000-AKVR1:1:1101:4937:8516 1:N:0:49
ATGAACTCCTACGGGAGGCAGCAGTAAGGAATATTGGACAATGCCCGCAAGGGTGATTCAGCCATGCCGCGTGCAGGAAGACGGCCCTATGGGTTGTAAACTGCTTTTACACCGGAGAAAACCCCCGCTCGTGAGCGGGGCTGATAGTATGGTGAGAATAAGCATCGGCTAACTTCGTGCCAGCAGCCGCGGTAAGACGAAGGATGCAAGCGTTATCCGGATTCATTGGGTTTAAAGGGAGCGTAGGTGGCCTTATAAGTCAGTGGTGAAATCTCGCAGCTTAACTGCGAAATTGCCATTG
+
CCCCCGGGGGGGGGGGGGGGGGGGGGGGGGGGGGG<FGGGGGGGGGGGGGGGGGGGGGGGGGGGGGGGGGGGGGGGGCFGGGGGGGGGGGGGGGGGGGGGGGGGGGGGGGGGGGGGGGGGGGGGGGGGDGGGDGGGGGGGGGGGGGGFGGGGGGFFFGGGGGGGGGDGGGGGGGGGGGGGGGGGGGGFGGGGGGGGFGGGGGGGGGGGGGGGGGDGGGGGCEDGG??FDFEECFGGGGGGDCGEGGGGFGGGFFGFGFFGGGGGFCGGFDGFCCDGDDDGG6?GGFF@<C)4>FFFFFFF8
@M03506:14:000000000-AKVR1:1:1101:14408:8529 1:N:0:49
ATGAACTCCTACGGGAGGCAGCAGTGGGGAATTTTGGACAATGGGGGAAACCCTGATCCAGCCATTCCGCGTGAGTGAAGAAGGCCTTCGGGTTGTAAAGCTCTTTTGTCCGGAGCGAAACGGTTAGCGTGAATATCGCTGACTACTGACGGTACCGGAAGAATAAGCACCGGCTAACTACGTGCCAGCAGCCGCGGTAATACGTAGGGTGCGAGCGTTAATCGGAATTACTGGGCGTAAAGCGTGCGCAGGCGGTTTTGTAAGCCAGATGTGAAATCCCCGGGCTTAACCTGGGAATGGC
+
CCCCCGGGGGGGGGGGGGGGGGGGGGGGGGGGGGGGGGGGGGGGGGGGGGGGGGGGGGGGGGGGGGGGGGGGGGGGGGGGGGGGGGGGGGGGGGGGGGGGGGGGGGGGGGGGGGGGGGGGGGGGGGGGGGGGGGGGGGGGGGGGGGGGGGGGGGGGGGGDEFGGCGGGGGGGGGGGGGGFFGGGGGGGGGGGGGGGGGGGGGGGGGGGGGEDGGGGG=EGGFGGGGGFFFFGGGGGGGDGGDGGGDCDCGGGGEG5C:<FGFCEGGCCCFFFGGFGCFGG335::5>66DF:)7:)9)0<)
@M03506:14:000000000-AKVR1:1:1101:7660:8531 1:N:0:49
ATGAACTCCTACGGGAGGCAGCAGTAAGGAATATTGGTCAATGGACGGAAGTCTGAACCAGCCATGCCGCGTGTAGGAAGACGGCCCTACGGGTTGTAAACTGCTTTTGTACTGGAATAAACCCCCGATCGTGATCGGGGCTGAATGTACAGTAAGAATAAGGATCGGCTAACTCCGTGCCAGCAGCCGCGGTAATACGGAGGATCCGAGCGTTATCCGGATTTATTGGGTTTAAAGGGTGCGTAGGCGGCCTACTAAGTCAGGGGTGAAAGACGGTAGCTTAACTATCGCAGTGCCTGTG
+
CCCCCGGGGGGGGGGGGGGGGGGGGGGGGGGGGGGGGGGGGGGGGGGGGGGGGGGGGGGGGGGGGGGGGGGGGGGGGGGGGGGGGGGGGGGGGGGGGGGGGGGGGGGGGGGGGGGGGGGGGGGGGGGG@FGFFFFGGGGGGCGGGGFGGGGGGGGGGGGGGGGGGGGGGG>FGGGGGGGGGGGGGFGCEFGGGGGGGGGGGGGCF89FGGCEGGGDGGGGC8;C::7CGG5CCDFFGCDFGDGECCEFGG*>7FGGGFG>FGD6CD=D5D:79<D5>@DDD7*<+*;*570()09/=F*@)
@M03506:14:000000000-AKVR1:1:1101:13896:8532 1:N:0:49
ATGAACTCCTACGGGAGGCAGCAGTGGGGAATATTGGACAATGGGCGCAAGCCTGATCCAGCCATGCCGCGTGGGTGATGAAGGCCCTAGGGTTGTAAAGCCCTTTCGGCGGGGAAGATAATGACGGTACCCGCAGAAGAAGCCCCGGCTAACTTCGTGCCAGCAGCCGCGGTAATACGAAGGGGGCTAGCGTTGCTCGGAATCACTGGGCGTAAAGCGCACGTAGGCGGATTGCTAAGTCAGGGGTGAAATCCTGGAGCTCAACTCCAGAACTGCCTTTGATACTGGCGACCTTGAGTCC
+
CCCCCGGGGGGGGGGGGGGGGGGGGGGGGGGGGGGGGGGGGGGGGGGGGGGGGGGGGGGGGGGGGGGGGGGGGGGFGGGGGGGGGGGGGGGGGGGGGGGGGGGGGGGGGGGGGGGGGGGGGGGGGGGGGGGGGGGGGGGGGGGGGGGGGGGGGGGGGGGGGGGGGGGGGGGGGGGGGGGGGGGGGGGGGGGGGGGGGGGGGCFGGGGGGGGGGG5CFGEGGGGGGGGGGGEEGGGGGFGGGGGGGGEDGGGGCFFGGFGG6<CGGGGGGFGFGGGGGFGGGFFGGFGF?G3(>>FBFFF@7
@M03506:14:000000000-AKVR1:1:1101:7006:8542 1:N:0:49
ATGAACTCCTACGGGAGGCAGCAGTGGGGAATTTTGGACAATGGGGGCAACCCTGATCCAGCGACGCCGCGTGAAGGATGAAGGTCTTCGGATTGTAAACTTCTTTTGGAGGGGATGAATGGCTTGGTGAATAGCCAAGTGTGACAGTACTCTCTGAATAAGCCACGGCTAACTACGTGCCAGCAGCCGCGGTAATACGTAGGTGGCAAGCGTTACTCGGAATCACTAGGCGTAAAGCGCAGGTAGGCGGTTTGGTAAGTCTGTTGTGAAAGCTCCCGGCTCAACTGGGGGAGGCCAACGG
+
CCCCCGGGGGGGGGGGGGGGGGGGGGGGGGGGGGGGGGGGGGGGGGGGGGGGGGGGGGGGGGGGGGGGGGGGGGGGGGGGGGGGGGGGGGGGGGGGGGGGGGGGGGGGGFGGGGGGGGGGGGGGGGGGGGGGGGGGGGGGGGGGGGGGGGGGGGGGGGGGGGGGGGGGGGGGGGGGGGGGGGGGGGGGGGGGECCGGGGGFGGGGGGGGGGGGGEGGGGGGGGGGFCEDGGGEGGGGGDGD=EEEGGGGGGGGGGGG?FGGGGGGGFCFGCFGGGCF>DGD>?FGFGF6DB;FFDF@5FDE
@M03506:14:000000000-AKVR1:1:1101:10843:8553 1:N:0:49
ATGAACTCCTACGGGAGGCAGCAGTGGGGAATTTTCCGCAATGGGCGAAAGCCTGACGGAGTGACGCCGCGTGGGGGACGAAGGCCTTCGGGTCGTAAACCCCTGTCAGAGGGAAAGAAGGGTGCTGGCGTGAACAGCGCCGGCACCTGACGGTACCTTCAGAGGAAGCCCCGGCCAACTCTGTGCCAGCAGCCGCGGTAAGACAGAGGGGGCAAGCGTTGCTCGGAATCACTGGGCGTAAAGGGCGCGTAGGCGGGATGGCAAGTCGGTCGTGAAATCCTTCGGCTCAACCGAAGAACGT
+
CCCCCGGGGGGGGGGGGGGGGGGGGGGGGGGGGGGGGGGGGGGGGGGGGGGGGGGGGGGGGGGGGGGGGGGGGGGGGGGGGGGGGGGGGGGGGGGGGGGGGGGGGGGGGGGGGGGGGGGGGGGGGGGGGGFGGGGGGGGGGEGGCGGGGGGGGGGGGGGGGGGGGGGGGCFGGDGGGGGGFGGGGGGFGGGGGGGGGGGGEFEGCF*<F5CCGCFCGGEEDGCFEGGCFFGGDFGGGG7CCC7EGDCDEECEGGGGG:DGGGCF5*CCGCC:DD::*9:>FF75CDCE2C??BD:BBFFF)
@M03506:14:000000000-AKVR1:1:1101:15883:8554 1:N:0:49
ATGAACTCCTACGGGAGGCAGCAGTGGGGAATTTTGCGCAATGGGGGAAACCCTGACGCAGCAACGCCGCGTGGAGGATGAAGTCCCTTGGGACGTAAACTCCTTTCGACCCGGACGATAATGACGGTACGGGTGGAAGAAGCCCCGGCTAACTTCGTGCCAGCAGCCGCGGTAATACGAGGGGGGCAAGCGTTGTTCGGAATTATTGGGCGTAAAGGGCGCGTAGGCGGTGCGGTAAGTCACCTGTGAAATCTCCGGGCTTAACTCGGAGCCTGCAGGCGAAACTGCCGTGCTTGAGTGG
+
CCCCCGGGGGGGGGGGGGGGGGGGGGGGGGGGGGGGGGGGGGGGGGGGGGGGGGGGGGGGGGGGGGGGGGGGGEDFGGGGGGGGGGGGFGGGGGGGGGGGGGGGGGGGCCCGGGGGGGFEGGGGGGGGGGGEDGGGGGGFFEFFFG:FG@7>FCCFGGGGGGGGGGGGGGGGG7*,CEFCFGEGDEG**;CEE8?;EEGE5C><:C<CF5CGEGD5@98*:CGC*:CFEEEDGEE;:=FGGCF+9C:C7<30?+<7C>D5CCF:F77>C7CBC5C5*)97))05C?**,9<>357F);??)
@M03506:14:000000000-AKVR1:1:1101:22840:8563 1:N:0:49
ATGTACTCCTACGGGAGGCAGCAGTGGGGAATATTGGACAATGGGCGCAAGCCTGATCCAGCCATGCCGCGTGAGTGATGAAGGCCCTAGGGTTGTAAAGCTCTTTTGTGCGGGAAGATAATGACGGTACCGCAAGAATAAGCCCCGGCTAACTTCGTGCCAGCAGCCGCGGTAATACGAAGGGGGCTAGCGTTGCTCGGAATCACTGGGCGTAAAGGGTGCGTAGGCGGGTCTTTAAGTCAGGGGTGAAATCCTGGGGCTCAACTCCAGAACTGCCTTTGATACTGAGGATCTTGAGTTC
+
CCCCCGFGGGGGGGGGGGGGGGGGGGGGDEFFEFGGGGGGGGGGGGGDGGGGGGGGG9FFFGGGGGGGGGGGGDFDFFGFFA<EFFCFGGGGGGGGGGGGG?EGGGEE@FGGGG>:FADAFC@EEFGGGGGGGGDGGGGGGGFFGGGGGGGFGGGGGGGDGGGGGGGCCEEGGGG9D;FFFGEDGGGGFFFEGC7CC9CE:8*C7@CFFFGGG5?8CFGFC=88ECGGGGC:*7A@FF>@<?CFGG*>C99C*<CCF@31*29CFCFFGFCF7F7?4/C*;6=FCFF/2DF??F*96@F**
@M03506:14:000000000-AKVR1:1:1101:4612:8577 1:N:0:49
ATGAACTCCTACGGGAGGCAGCAGTGGGGAATTTTGGACAATGGGGGCAACCCTGATCCAGCGACGCCGCGTGAAGGACGAAGGTCTTCGGATTGTAAACTTCTTTTGATGGGGATGAATGCCCTGGTGAATGGCCAGGGGTGACAGTACCCGTTGAATAAGCCACGGCTAACTACGTGCCAGCAGCCGCGGTAATACGTAGGTGGCAAGCGATACTCGGAATCACTAGGCGTAAAGCGCAGGTAGGCGGTTTGGTAAGTCTCTTGTGAGAGCTCCCGGCTTACCTGGGAGAGGTCAAGGG
+
CCCCCGGGGGGGGGGGGGGGGGGGGGGGGFGGGGGGEFGGGGGGGGDGGGGGGGGGGGGGGGGGGGGGGGGGGGEGGGGGGEDGGGGGGGGGGGGGGGGGGGGGFGGGGGGGGGGGGGGGGGFFGGGGGGFFFCGDFGGEGFGGGGGGGGGFGGGGGGGGGGGCFGGGGGGGGGGGCGGGFGGCGF>FGDGGG<EFGDGGGGEGGGGGGGGGEFEC?E8ECEGGFCGCFCGGG5=8?77::*:F?CFFEGC=5E5/39CF?9:<CFEC+*+<FGGGGFGGC36+39>F627<5>?5)116@
@M03506:14:000000000-AKVR1:1:1101:21073:8579 1:N:0:49
ATGAACTCCTACGGGAGGCAGCAGTGGGGAATCTTGCACAATGGGCGAAAGCCTGATGCAGCGACGCCGCGTGGGGGATGAAGCTTCTCGGAGTGTAAACCCCTTTCGATCCGGACGAATGCCCGCAAGGGAGTGACGGTACGGATATAAGAAGCCCCGGCTAACTACGTGCCAGCAGCCGCGGTAAGACGTAGGGGGCCAGCGTTGTTCGGAATTACTGGGTGTAAAGGGTTCGTAGGCGGTGCGGCAAGTCGGGAGTGAAATCTCTGGGCTCAACCCAGAGGCTGCTTCCGAAACTGCG
+
CCCCCGGGGGGGGGGGGGGGGGGGGGGGGGGGGGGGGGGGGGGGGGGGGGGGGGGGGGGGGGGGGGGGGGGGGGGGGGGGGGGGGGGGGGGGGGGGGGGGGGGGGGGGGGGGGGGGGGGGGGGGGGGGGGGGGGGFGGGGGGGGGGGGGGGGGGGGGGGGGGGDGGGGGGFGGGFFGGGGGGGG>EEGGGGFGGEE5>:CEGGG2:CGGGGGDE5<FGGFGGCG?@FCGGGEFCEG*AGGGGC7:CGDE5*+2AEG/81<?C7<<*<::CGF5<79C453C8<::;FB07F?5<).<@FF)
@M03506:14:000000000-AKVR1:1:1101:26670:8579 1:N:0:49
ATGAACTCCTACGGGAGGCAGCAGTGGGGAATCTTGGACAATGGGGGAAACCCTGATCCAGCCACGCCGCGTGAGTGATGAAGGCCCTAGGGTTGTAAAACTCTTTCGGCGGGGACGATAATGACGGTACCCGCAGAAGAAGCTCCGGCTAACTTCGCGCCAGCAGCCGCGGGAATAAGAAGGGGGCTAGCGTTGTTCGGAATTACTGGGCGTAAAGCGCGCGCAGGCGGGCCTTCAAGTCAGGGGTGAAAGCCCAGGGCGCAAACCTGGGTTGGACTGTGAGACTTGAGGACTTGGGTAC
+
CCCCCGGGG<FGG>CFGGDEEGGDFGGGGFEG@EFGGGGFGGDGGGGDCGGEFGGGFDAFFGGFCCGGGCF>F7FCFGGGGGGGGCBDGFGGCGGEGCEFGFG9EGGGGGGCFCB>FD@FE,@FGGGGFD9>FCF7FFGGFC,>BC*=CC=F7<FFFCEGG7:F+C7F7**/*2C*@+<CFCGC8C?/;;:?5?5?CF5C>EFF?9:<CF58*?CC:+?C8:::?ECCEE5:5C?C+<CE++02:=5C;<?A*019;55*/*/**9C4A5*)*1C07**0**0391**59.)009=)5)9)
@M03506:14:000000000-AKVR1:1:1101:13282:8592 1:N:0:49
ATGAACTCCTACGGGAGGCAGCAGTGGGGAATATTGCGCTAATGCGCGAAAGCGTGACGCAGCGACGCCGCGTGGGGGATGAAGGCCCTCGGGTCGTAAACCCCTTTCGCCAGGGACGAAGGGAAACTGACGGTACCTGGAGAAGAAGTCCCGGCTAACTACGTGCCAGCAGCCGCGGTAACACGTAGGGGACGAGCGTTGTCCGGAATTATTGGGCGTAAAGCGCGCGTAGGCGGTCGTGCAAGTCGGATGTGAAAATCCCGGGCTCAACCCGGGACGTGCACCCGATACTGCGCGACTT
+
CCCCCGGGGGGGGGGGGGGGGGGGGGGGGGGGGGGEGGGGGGGGGGGGGGGGGGGGGGGGGGGGGGGGGGGGGGGGGGGGGGGGGGGGGGGGGGGGGGGGGGGGGGGGGGGGGGGGGGGGGGGGGGGGGGGGGGGGGGGGGGGGGGGGGGGGGGGGGGGDGGGGFGGGGGGGGGGGGGGGGGGGGDEGGGGGGGGGGGGGGGGGGGCCGCGGGGGGGGGGGGGGGDEGGC=EGCEE:CD=EEFEGFGGGD5E4EGGF=CGF?DGGDCFGFGFGGGGGFGGG)796:CB6CB4?*)77)775
@M03506:14:000000000-AKVR1:1:1101:13958:8598 1:N:0:49
ATGAACTCCTACGGGAGGCAGCAGTAGGGAATCTTGCGCAATGGGCGAAAGCCTGACGCAGCCATGCCGCGTGAATGATGAAGGTCTTAGGATTGTAAAATTCTTTCACCGGGGAAGATAATGACGGTACCCGGAGAAGAAGCCCCGGCTAACTTCGTGCCAGCAGCCGCGGTAATACGAAGGGGGCTAGCGTTGCTCGGAATTACTGGGCGTAAAGGGCGCGTAGGCGGATATTTAAGTCGGGGGTGAAAGCCCAGGGCTCAACCCTGGAATAGCCTTCGATACTGGATATCTTGAGTTC
+
CCCCCGGGGGGGGGGGGGGGGGGGGGGGGGGGGGGGGGGGGGGGGGGGGGGGGGGGGGGGGGGGGGGGGGGGGGGGGGGGGGGGGGGGGGGGGGGGGGGGGGGGGGGGGGGGGGGGGGGGGGGGGGGGGGGGGGGGGGGGGGGGGGGGGGGGGGGGGGGGGGGGGGGGGGGGGGGGGGGFGGGGGGGGGGGGGGGGGCEGGCFCGF:FGGGGGC:8CFGGGGGGEEGGGCG>=FGGC9FGGGGGGGGGGGCFGGGFG)>D6FFGGGCFGGCFFFCCCFDGG3?=54C@(>F9FF46@FF7*
@M03506:14:000000000-AKVR1:1:1101:4456:8615 1:N:0:49
ATGAACTCCTACGGGAGGCAGCAGTCGAGAATTTTTTTCAATGGGGGCAACCCTGAAGGAGCGACGCCGCGTGGAGGATGAAGGCTTTCGGGTTGTAAACTCCTGTCATTTGAGAACAAGGTGCACGTGTTAACTGTATGTGCATTGATAGTATCAGAAGAGGAAGGGACGGCTAGCTCTGTGCCAGCAGCCGCGGTAATACAGAGGTCCCGAGCGTTGTTCGGATTCATTGGGCGTCAAGGGTGCGTAGGTGGCGCCGTAAGTCGGGTGTGAAATGTCGGAGCTTAACTCCGAAACTGCA
+
CCCCCGGGGGGGGGGG@GGEGEFGGGGGGGGGGGGGGGGGGGFGGGGGGGG<FGCECGGGFF@FGGGCGEEF>FGGGEEAGFAEGGGGFGGGFGEGGGGGGGGGGGGEFC@EGGFGGGGGGGGGFEFDBF@FFCFDFGGFEGGAFFGDGGAFGGGGGDGGGGGGACFFGGEEECFFG9DFFGGGGFFGGGEGGGGGCGGFC<BCE@8EFGCECE5:*;CECE5E>EGF?CCCFDGGG*75?FECEEGC8EGGDGCDEFDDC59:EDGG55*800?F*/:*9;B5*<:@<C??E>7B>F=6*
@M03506:14:000000000-AKVR1:1:1101:5786:8627 1:N:0:49
ATGAACTCCTACGGGAGGCAGCAGTGGGGAATCTTGCGCAATGGACGAAAGTCTGACGCAGCGACGCCGCGTGGGGGATGAAGGCTTTCGGGTTGTAAACCCCTGTTGCCCGGGACGAACTTCTCCTTTCGAGGAGATTGACGGTACCGGGTGAGGAAGCACCGGCTAACTCTGTGCCAGCAGCCGCGGTAATACAGAGGGTGCGAGCGTTGTCCGGAATCACTGGGCGTAAAGGGCGCGTAGGTGGCGCGACAAGTCGGTGGTGAAAGCTCGACGCTTAACGTCGAGGCGGCCACTGATA
+
CCCCCGGGGGGGGGGGGGGGGGGGGGGGGGGGGGGGGGGGGGGGGGGGGGGGGGGGGGGGGGGGGGGGGGGGGGGGGGGGGGGGGGGGGGGGGGGGGGGGGGGGGGGGGGGGGGGGGGGGGGGFGGGGGGGGGGGGGFFGFGGGGGGGGGGFGGGGGGGGGGGGGGGGGGGGGGGGGFEGGGGGGEEEGEGGGGGGFGFGGDEEGGG>G:EEGFFGGGGGGGGGFGGGGEEG=?FEGGGGEGGG?FGGGGG5CEED<=DD5EGEGFC>C7<?DC<5/7DC7=EFD:)5(/07735)4<4/8
@M03506:14:000000000-AKVR1:1:1101:19780:8629 1:N:0:49
ATGAACTCCTACGGGAGGCAGCAGTGGGGAATTTTGCGCAATGGGGGAAACCCTGACGCAGCAACGCCGCGTGGAGGATGAAGTCCCTTGGGACGTAAACTCCTTTCGACCCGGACGATAATGACGGTACGGGTGGAAGAAGCCCCGGCTAACTTCGTGCCAGCAGCCGCGGTAATACGAGGGGGGCAAGCGTTGTTCGGAATTATTGGGCGTAAAGGGCGCGTAGGCGGTGCGGTAAGTCACCTGTGAAATCTCCGGGCTTAACTCGGAGCCTGCAGGCGAAACTGCCGTGCTTGAGTCG
+
CCCCCGGGGGGGGGGGGGGGGGGGGGGGGGGGGGGGGGGGGGGGGGGGGGGGGGGGGGGGGGGGGGGGGGGGGGGGGGGGGGGGGGGGGGGGGGGGGGGGGGGGGGGGGGGGGGGGGGGGGGGGGGGCFGDGGGGGGGGFGGGGFGGGGDGGGGGGGGGGGGGGGGGGGGGGGGGGGGGGGGGGGGGGGGGGGEEGGGGG8EGCGGGCF5CC>EGGGGGGGDGE>EECEE:CEEGE5CGGFFGGGGE6+<FFG9EFEDGGGCCGFDGGGDG)5CGG46C7D<5==FGF:D),))*986/*)
@M03506:14:000000000-AKVR1:1:1101:8832:8631 1:N:0:49
ATGAACTCCTACGGGAGGCAGCAGTGGGGAATCTTGCGCAATGGGCGAAAGCCTGACGCAGCGACGCCGCGTGCGGGAAGAAGGCCTTCGGGTTGTAAACCGCTTTCAGGAGGGACGAAGCCACTCGGGTTAATAGCCTAGAGGGTGACGGTACCTCCAGAAGAAGCCCCGGCTAACTACGTGCCAGCAGCCGCGGTAATACGTAGGGGGCTAGCGTTGTCCGGATTTATTGGGCGTAAAGAGCGTGTAGGCGGCCAGGTAGGTCTGGTGTGACAACTGGAGGCTTAACCATGAGCGGTGA
+
CCCCCGGGGGGGGGGGGGGGGGGGGGGGGGGGGGGGGGGGGGGGGGGGGGGGGGGGGGGGGGEEGGGGGGGGGGGGGEGGGGGGGGGGGGGGGGGGGGGGGGGGGGGGGGCGDGGFEDGGGGGDGGGGGGEGFGGGGCFGG?CGGGGGDGGGGGGGGECC@,CFCFGGGGGG7:CCFG?FGGGGGGFFGGGGCGDGEGGGG7CEGGGGDGCE8FCEG=EEDGEDEDGG+++395C?5:CFGFFFCEEDGG?95:*>*0503CFG+:CG+0>5**2+*9*6CF@D:574-:*)/66*)08))
@M03506:14:000000000-AKVR1:1:1101:6008:8642 1:N:0:49
ATGAACTCCTACGGGAGGCAGCAGTAGGGAATCTTGGACAATGGGGGAAACCCTGATCCGGCCATGCCGCGTGAGTGATGAAGGCCTTCGGGTTGTAAAACTCTTTCGGCGGGGACGATAATGACGGTACCCGCAGAAGAAGCTCCGGCTAACTTCGTGCCAGCAGCCGCGGTAATACGAAGGGGGCTAGCGTTGTTCGGAATTACTGGGCGTAAAGCGCGCGCAGGCGGCCTTTCAAGTCAGGGGTGAAAGCCCGGAGCTCAACTCCGGAATTGCCCTTGAAACTGTCAGGCTCGAGTAC
+
CCCCCGGGGGGGGGGGGGGGGGGGGGGGGGGGGGGGGGGGGGGGGGGGGGGGGGGGGGGGGGGGGGGGGGGGGGGGGGGGGGGGGGGGGGGGGGGGGGGGGGGGGGGGGGGGGGGGGGGGGGGGGGGGGGGGGGGGGGGGGGGGGGGGGGGGGGGGGGGGGGGGGGGGGGGGGGGGGGGGFGGGGGGGGGGGGGGGGGGGGGGGGGGGGGGGGGGGGGGGGGGGGGGGGGGEEGGGGGGGGGGGGGEDFCEGGGGGG35D6CFGGG:<EDCB57FGG4D<FF4CGFGFFGF:4>5>:>079
@M03506:14:000000000-AKVR1:1:1101:12881:8644 1:N:0:49
ATGAACTCCTACGGGAGGCAGCAGTGGGGAATCTTGCACAATGGGGGAAACCCTGATGCAGCGACGCCGCGTGAGCGATGAAGCCCTTCGGGGTGTAAAGCTCTTTCGCCAGGGAAGATAGTGACGGTACCTGGAGAAGCAGCTGCGGCTAACTACGTGCCGGCAGCCGCGGTAATACGTAGGCAGCAAGCGTTGTTCGGAGTTACTGGGCGTAAAGGGTGTGTAGGCGGTTCTTTAAGTTTGCTGTGAAATCTCCCGGCTTAACCGGGAGGGTGCGGTGAATACTGAGGGACTAGAGTAC
+
CCCCCGGGGGGGGGGGGGGGGGGGGGGGGGGGGGGGGGGGGGGGGGGGGGGGGGGGGGGGGGGGGGGGGGGGGGGGGGGGGFGGGGGFGGGGGGGGGGGGGGGGGGGGGGGGGGGGGGGGGGGGGGGGGGGGGGGGGGGGGGGGGGGGGGGGGGGGGGGGGGGGGGGGGGGGEFGEGGGGGGGG9<FFFGGGGGGGFGGDDCCFFGFGGFGGGG*@FGGFEEGGFGGGGG8?E+A@F:7CFGGGGFFGFGFFDEGCFBGG=ECFFGEDG5E>DDDCDDGDC??CGBFF?:>(5<676=@F4
@M03506:14:000000000-AKVR1:1:1101:9349:8651 1:N:0:49
ATGAACTCCTACGGGAGGCAGCAGTGGGGAATCTTGCGCAATGGCCTAACGGCTGACGCAGCGACGCCGCGTGTGGGATGAAGCTCCTCGGAGTGTAAACCACTGTTGCCCGGGACGAATAGCTCGATTAATCGAGCCTGACGGTACCGGGTGAGGAAGCACCGGCTAACTCCGTGCCAGCAGCCGCGGTAATACGGGGGGTGCGAGCGTTGTCCGGAATCACTGGGCGTAAAGGGCGCGTAGGTGGTTTGATAAGGGTGTGGTGAAAGTCCGGGGCTCCACCCCGGATCTGCCGTGCCGA
+
CCCCCGGGGGGGGGGGGGGGGGGGGGGGGGGGGGGFGGGDGGGGGGGGGGGGGGGGGGGGGGGGGGGGGGGGGGGGGGGGGGGGGGGGGGGGGGGGGGGGGGGGGGGGGDGGDGEGGGGFGGG@FEFFGGGGGGGGGGGGGGGDGGGGGGG:FGGGGGGGGGGGGGGGFGGGGGGGGGGGGGGGGGGGEGGGGGGGGGDGDCCDG5CCEEGGGGCGGCCEEFGGGGFGG5:E=CFGGE5::=C=<EG**:><:EEFG@7DGGGGC*A>F>F*/7CC7)**9>F:=5<>117<*6<<537>)
@M03506:14:000000000-AKVR1:1:1101:6205:8656 1:N:0:49
ATGAACTCCTACGGGAGGCAGCAGTGGGGAATTTTGGGCAATGGGCGAAAGCCTGGCCCAGCAACGCCGCGTGAGGGAGGAAATCCTTCGGGATGTAAACCTCACAAGCAAGGGAAGAGAGCTGCGGGCTGAATAATCCCGCAGTGCGACGGTACCTTGCGTAAGCCACGGCTAACTACGTGCCAGCGGCCGCGGTAATACGTAGGTGGCAAGCGTGGTTCGGAATTATTGGGCGTAAAGGGCGCGTAGGCGGTTTGTTAAGTCGGCTGTGAAAGCCCGGGGCTCAACCCCGGAGGGACAG
+
CCCCCGGGGGGGGGGGGGGGGGGGGFGCGGGGGGG9@;FGGGGGGDGGGGGGGGGGGEEGGGEGGGGGGGGGGCFGGG7FGGFDDFGGGGGGFGGGGGGG@,FF=F<AC=EEDGGECFF8CCF<=+=CCEFGGGGG=B=<C7CCFF;FGGFEGG7:FFGGGGGEGC@FC:FC7CFC@CGGGGCCBCCEE7<8CGGEE8EFFGGGGGFCFGC6CFGG*:C8<5C;?C<?9CFGFFG:/;CGGG5EEEEDGGGGG/*/854CCFF753C3>5C@7*2**7/)7>@*:9*)(9)7))55>)))0
@M03506:14:000000000-AKVR1:1:1101:22976:8662 1:N:0:49
ATGAACTCCTACGGGAGGCAGCAGTCGAGAATTTTTCTCAATGGGGGAAACCCTGAAGGAGCGACGCCGCGTGGAGGATGAAGGTCTTCGGGTTGTAAACTCCTGTCATTTGGGAACAAGGTGTGCGCGTTAACTGCGCGCGCATTGATAGTACCAGAAGAGGAAGAGACGGCTAACTCTGTGCCAGCAGCCGCGGTAATACAGAGGTCGCAAGCGTTGTTCGGATTCATTGGGCGTAAAGGGTGCGTAGGCGGCGCGGTAAGTCGGGTGTGAAATTTCGAGGCTTAACTTTGAAACTGCA
+
CCCCCGGGGGGGGGGGGGGGGGGGGGGGGGGGGGGGGGGGGGGGGGGGGGGGGGGGGGGGGGGGGGGGGGGFGGGGG@FGFGGGGGGGGGGGGGGGGGGGGGGFGGGGGGGGGGGGGGGGGGGFGGGGGGGGGGGGGGGGGGGGGGGGCFGGGGGGGGGGGGGGGGGGGGGGGGCFCFFGFFFGGGGGGGGGGGGGCD7FGFGGGGGGGGGGDGGGE5EG*0AECCGGGCEFFCGE5898FFGGD5=*:7CCGGGGDBGGE*93295C1)*7*2:CD?>FFFDEF4*9<>*)16=676@*/
@M03506:14:000000000-AKVR1:1:1101:3919:8662 1:N:0:49
ATGAACTCCTACGGGAGGCAGCAGTGGGGAATTTTGCGCAATGGGGGAAACCCTGACGCAGCAACGCCGCGTGGAGGATGAAGTCCCTTGGGACGTAAACTCCTTTCGACCGGGAAGATAATGACGGTACCGGTGGAAGAAGCACCGGCTAACTCTGTGCCAGCAGCCGCGGTAATACAGAGGGTGCGAGCGTTGTTCGGAATTATTGGGCGTAAAGGGCGCGTAGGCGGTGCGATAAGTCACCTGTGAAATCTCCCGGCTTAACTGGGAGCCTGCAGGCGAAACTGCCGTGCTGGAGTGG
+
CC@CCGGGGGGGGGGGGGGEEECGGGGGGG@CFGGFFEGGEFGGGGGGGGGGGGGGGEGGGGGGGGGGGGGGGGGGGGFGGGFGGEDAFGGGEFGGGGGGCAFGGGGGDCEGGGGGGGFGGGGGGGGGGGFECFGEFFCGGGDGG,CCFCECCFGCCG@FGFFGFGGGEGGDGECFGF,<CF@ECEFGDECECC/;C:EGGGEGFG7?F58C:EEGGGGGGGGEEEGFEEEGCE?CG8FGC?CE+<+9CC<9C?C::<DGG5*<E:96C<=BCFGGF?GDC5>C5@C43D@15:BF<F6F)
@M03506:14:000000000-AKVR1:1:1101:10128:8668 1:N:0:49
ATGAACTCCTACGGGAGGCAGCAGTAAGGAATCTTCCACAATGGACGAAAGTCTGATGGAGCAACGCCGCGTGCAGGATGACGGTCTTCGGATTGTAAACTGCTTTTATATGGGAAGATTATGACGGTACCATATGAATAAGGACCGGCTAACTACGTGCCAGCAGCCGCGGTAATACGTAGGGTCCAAGCGTTATCCGGAATCACTGGGCGTAAAGCGTGCGTAGGTGGCGTGTTAAGTGTGATGTTAAATCGTGGGGCTCAACCCTGTCGATGCATCACGTACTGGCATGCTAGAGGAC
+
CCCCCGGGGGGGGGGGGGGGGGGGGGGGGFGGGGGFGGGGGGGGG,F:F7:@FFGGGGGGGGGGFGGGGGGGGGGGGGGGGGGGEFGGGGGGFFGGFGAEFGGCFFFFGGGGGGFFG?FDFGGGGGGGGGGGFGCGGGGGGGGGGFGGDGGGGFGGGGFGFGCDFFG7ECFGE@FGFGGGGGGGEFGGGGGCFFGCBFGDDEGGG7C+:FGGGGGCGGGGGGGGGGGGGF=EGGGFFGGGGGGFEF<DCGGGGGG4CDDC=E=F75/CGGC)>DF57@FDGFFCFFG4<F*26=FF=F:>7
@M03506:14:000000000-AKVR1:1:1101:15773:8672 1:N:0:49
ATGAACTCCTACGGGAGGCAGCAGTGGGGAATCTTGCACAATGGGCGAAAGCCTGATGCAGCGACGCCGCGTGGGGGATGAAGCATTTCGGTGTGTAAACCCCTTTCGATCCGGACGAAACCCCGCAAGGGATTGACGGTACGGATATAAGAAGCCCCGGCTAACTACGTGCCAGCAGCCGCGGTAAGACGTAGGGGGCCAGCGTTGTTCGGAATTACTGGGTGTAAAGGGTTCGTAGGCGGTGCGGCAAGTTGGGAGTGAAATCTCTGGGCTTAACCCAGAGGCTGCTTCCGAAACTGCT
+
CCCCCGGGGGGGGGGGGGGGGGGGGGGGGGGGGGGGGGGGGGGGGGGGGGGGGGGGGGGGGGGGGGGGGGGGGGGGGGGGGGGGGGGGGGGGGGGGGGGGGGGGGGGGGGGGGGGGGGGGGGGGGGGGGGGGGGGGGGGGGGGGGGGGGGGGGGG:FGGGGGDGGGGGGGGGGGGGGGGGGGGGGGGGGGGG5CGGGGGGGGGGECEGGGGGGGGGGGFGGG;CECFGGGGFGGGCFG<6CEECGGGGCEF<CEGG;B5C<EFDGFFGGFG><5<FCFCDF>@FCFFF>GF:@@E>BFF6*
@M03506:14:000000000-AKVR1:1:1101:13753:8693 1:N:0:49
ATGAACTCCTACGGGAGGCAGCAGTCGAGAATTTTTCACAATGGGCGCAAGCCTGATGGAGCGACGCCGCGTGGGGGATGAAGGGCTTCGGCTCGTAAACCCCTGTCCGTTGCGAACAAAGTTCACTCAATAACACTGGGTGGATTGATAGTAGTGACAGAGGAAGGGACGGCTAACTCTGTGCCAGCAGCCGCGGTAATACAGAGGTCCCGAGCGTTGTTCGGATTCACTGGGCGTAAAGGGTGCGTAGGCGGTTCTGAAAGTCTGATGTGAAATCTCACGGCCCAACCTGGCAACGGCG
+
@CCCCGDEFFGCFGGGGGE@,8@EFGFCEDG9FFGGF9@@FC@FGGEGCFEGGC<,6EFE,:+@CE@FGGGEGGGGG:=FDFEFGGGGGEGC@FECDGFFCEF7DFG,BF=+>C3>FEGD8,@<FFFEGCA9@CF88@FF,3C<,33<3CFCFGGCEFF@7?*,,2><EFFEDGGFC<FCF,?:<>:BFCBFGGGGGG><@CFFC8CC60;EEGDE8*?8*9:C5C500C+005F8E5C5:FGC5=E98EE6<>*)**:*00:A+:0*<:+/02*+:****775*7*)-*0()5>=)>5)0
@M03506:14:000000000-AKVR1:1:1101:16257:8694 1:N:0:49
ATGAACTCCTACGGGAGGCAGCAGTGGGGAATATTGCGCAATGGGGGAAACCCTGACGCAGCAACGCCGCGTGGGGGATGAAGTCCCTTGGGATGTAAACTCCTTTCGATCGGGACGATTATGACGGTACCGGAAGAAGAAGCACCGGCTAACTCTGTGCCAGCAGCCGCGGTAATACAGAGGGTGCAAGCGTTGTTCGGAATCATTGGGCGTAAAGGGTGCGTAGGCGGTGCGGTAAGTCAGTAGTGAAATCTCTGAGCTCAACTCCGAGACTGCTATAGAAACTGCCGTGCTCGAGTGG
+
CCCCCGGGGGGGGGGGGGGGGGGGGGGGGGGG9FFG9;FGGGGGGGG:FGGGGGGGE6FGGG@F6FGGGGGGG7+7CFGGGGGDGG@F,EFG8FGGGGG<,5EFGGGG7,,@CGF+FGGFGGGGGGGGGGGDG:>FGGGGGGGCGGGGGGGGGGA9FGGGGGGGGGGGGGGGGGGGFG,,?FGG*=F+CGGGAEG/;CEGGDG0C+CFGGGGGGGGG7E**;EGGGGGGG:8=7*;CEGGG+<2+<CFEFFGG70*<*2CFFFGG?90*)17DGGG**:*:?*+CFG4:DB>@)6>>D@5)
@M03506:14:000000000-AKVR1:1:1101:14253:8700 1:N:0:49
ATGAACTCCTACGGGAGGCAGCAGTGGGGAATATTGGACAATGGGCGCAAGCCTGATCCAGCCATGCCGCGTGAGTGATGAAGGCCCTAGGGTTGTAAAGCTCTTTTGTGCGGGAAGATAATGACGGTACCGCAAGAATAAGCCCCGGCTAACTTCGTGCCAGCAGCCGCGGTAATACGAAGGGGGCTAGCGTTGCTCGGAATCACTGGGCGTAAAGGGTGCGTAGGCGGGTCTTTAAGTCAGGGGTGAAATCCTGGAGCTCAACTCCAGAACTGCCTTTGATACTGAAGATCTTGAGTTC
+
CCCCCGGGGGGGGGGGGGGGGGGGGGGGGGGGGGGGFGGGGGFGGGGGGGGGGGGGGGGGGGGGGGGGDGGGGGGGGGGGGFGGGGGGFGGGGGGGGGGGGGGGGGGGGGGGGGDGGGGGGGGDGGGGGGGGGDDGFGGGGGGGGGGGGCEFGGGGGGGDGGGGGGGGGGDGGGGGGGG7:FGGGEGGGGGDGGGGFGGDDGGGGGGGGGFGG>CFGF8CED5C>EGGGDG*:69:9<:@FFEEFC*95CC<CFFFF8CFDGGFGD7CG6A4>CCGGFGCF*=+<979<FF9@FFF?6*9*
@M03506:14:000000000-AKVR1:1:1101:18863:8705 1:N:0:49
ATGAACTCATACGGGAGGCAGCAGTGGGGAATTGTTCGCAATGGGCGCAAGCCTGACGACGCAACGCCGCGTGGAGGATGAAGATTTTCGGATCGTAAACTCCTGTCGAACGGGACGAAAAGATTGCGGGTAAACAGCCCGTAGTCCTGACGGTACCGTTAAAGGAAACCCCGGCTAACTCCGTGCCAGCAGCCGCGGTAATACGGGGGGGTAAGCGTTGTTCGGAATTACTGGGCGTAAAGGGCCCGTAGGCGGCCAACTAAGTCAGACGTGACATCCCTCAGCTTAACTGGGGAACTGC
+
CCCCCGGGGFGGGGGGGGGGGGGGGGGGGGGGGFGGGGGGGGGGGGGGGGGGGGGGGGDGGGGGGGGGGGGGGGGGGGGGGGGGGGGGGGGGGGGGGGGGGGGGGGGGGGGGGGGGGGDGEGGGGGGGGCGGGGGGGGGGGG@FGGGGGGGGGGGGGGGDGGGGGGGGGGDGGGGGGGGFFGGGGGGGGGGGGGDGGDGEEDGGGGGGGGGGGGGGGGGGGGGGGG>FECGGGEFGGCDC=GG5C*77*:ECCCEGD:4CC?*<<:7CFGGF7D*A:9CGCF>6777*.:*5)737>F6?6
@M03506:14:000000000-AKVR1:1:1101:2492:8725 1:N:0:49
ATGAACTCCTACGGGAGGCAGCAGTCGAGAATATTCCGCAATGGGCGAAAGCCTGACGGAGCGACGCCGCGTGCAGGAAGAAGGCCTTCGGGTTGTAAACTGCTTTTGCGTGGGAAGAAATTTGACGGTACCACGAGAATAAGGGGTTGCTAACTCTGTGCCAGCAGCAGCGGTAATACAGAGACCCCGAGCGTTATCCGGAATTACTGGGCGTAAAGCGCAAGTAGTCGGTTTTTATAGTCTGATGTTAAATCTCATGGCTTAACTGTGAGACCGCATCGGAAACGTAAAGACTATAGCA
+
CCCCCGGGFGGGGGGEDGCFEGGGGGGGGGEGFFG9FEGGGGCGF@CEGGGGGGCGG@FGGGGGG7FGGGCFCGCFGDFEDGGGGGGGGFGGGGGGFGGGCFCEFFG?FGGGGGFFFFGGFFD,FGGEGGCG<=C<CFFGGGGGFGGGGGGCFGFGGGFG?FGGGGGGGGFGGGDDGGGCCGCFG:<BEFGGG@CCFGGGGGEFGGGGGFGGGGDCGFGDGE8?FFGGGGGCEEFFFGGFEGCFD99:C7CCCG?DFFGFGD4++:EGEGGFG=*/>:DD3>E:CFDFB>F)8746*/949
@M03506:14:000000000-AKVR1:1:1101:9545:8741 1:N:0:49
ATGAACTCCTACGGGAGGCAGCAGTGGGGAATTTTTCGCAATGGGGGCAACCCTGACGAAGCAACGCCGCGTGGGTGATGAAGTATCTCGGTACGTAAAACCCTTTCGACGGGGAAGAAAACCGCAAGGTTTGACGGTACCCGTAGAAGAAGCCCCGGCTAACTCCGTGCCAGCAGCCGCGGTAATACGGGGGGGGCAAGCGTTGTTCGGAATTACTGGGCGTAAAGGGTGCGTAGGCGGTTCGCTAAGTTGGATGTGAAAACTCTGGGCTTAACCCAGAGCCTGCATCCAATACTGACGA
+
CCCCCGGGGGGGGGGGGGGGGGGGGGGGGGEGGGGGGGGGFGGGGGGGGGGGGGGGGGGGGGGGGGGGGGGGGGGGGGGGGFGGGGGGGGGGGGGGGGGGGGGGGGGGGGGGGGGGGFFGGGGGGGGEGGGGGGGGGGGGGGGGGGGGGGGGGGGGGGGGGGGGGGGGGGGGGGGGGGGGGGFDFGGGGGGGEGGGGG5>FGGEGGGFGGDEGGFGGGG=FEC>EGGGCFGEGGGCCGGGGGDGGEGC6CFGGGCGA?FGFFGGFGGGFGGFGF7C<54CF@@DCFG?BG:??FFFFFFD5
@M03506:14:000000000-AKVR1:1:1101:4729:8768 1:N:0:49
ATGAACTCCTACGGGAGGCAGCAGTGGGGAATTTTGCGCAATGGGGGAAACCCTGACGCAGCAACGCCGCGTGGAGGATGAAGTCCCTTGGGACGTAAACTCCTTTCGACCCGGACGATAATGACGGTACGGGTGGAAGAAGCCCCGGCTAACTTCGTGCCAGCAGCCGCGGTAATACGAGGGGGGCAAGCGTTGTTCGGAATTATTGGGCGTAAAGGGCGCGTAGGCGGTGCGGTAAGTCACCTGTGAAATCTCCGGGCTTAACTCGGAGCCTGCAGGCGAAACTGCCGTGCTTGAGTGG
+
CCCCCGGGGGGGGGGGGGGGGGGGGGGGGGGGGGGGGDGGGGGGGGGGGGGGGGGGGGGGGGFGGGGGGGGGGGGGGGGGGGGGGGGGGGGGFGGGGGGFGFGGGGGGGGGGGGGGGGGGGGGGGGGGGGGGGGGGGGGGGGGAFGGGGGGGGGGGGGGGGGGGGGGFGGGGGGGGGGFGEGEGGGGGGGCGAEDG8FGGGEGGFGC7@FCGEGGG?FGGGGGEEGGGGGGEEEC=CCDFF0AGCFFGG???7CGGGFD<CFGF7:?D=<5@3CF5<)C75B3/7@F@BGE9B3?F7:8?)
@M03506:14:000000000-AKVR1:1:1101:26014:8776 1:N:0:49
ATGAACTCCTACGGGAGGCAGCAGTGGGGAATCTTGCACAATGGGCGAAAGCCTGATGCAGCGACGCCGCGTGGGGGATGAAGCTTTTCGGAGTGTAAATCCCTTTCGATCCGGACGAATGCCCGCAAGGGATTGACGGTACGGATATAAGAAGCCCCGGCTAACTACGTGCCAGCAGCCGCGGTAATACGTAGGGGGCCAGCGTTGCTCGGAATTACTGGGTGTAAAGGGTTCGTAGGCGGTGCGGCAAGTTGGGAGTGAAATCTCTGGGCTCAACCCAGAGACGGCTTCCAAAACTGCT
+
CCCCCGGGGGGGEGGDGGGGGGGGGGGGGGGGGGGGGGGDGFGCGGGC7FGGGGGFGGGGFCGG+@@CFEDFGDGDGCFGGCFGGGGBAGG@FEGGG9?,CECFF@FGGGF7FFGGDE@DGGFGGGF>FFGGFF8>FGGFFGGGGGGGGGGGGG?F7F@C7CFFG@FCGGE<<::CFGFGEC7FEC8ACCCA+1:8EECEGFFG;*2*30**/;FGEF9+880?:00<:C8*2/?EFG*<=CG5C55C*>F+*2<)*.**++*0A>F7C<=59*99*0*//<:EG3C)-)..6*=FF?B@*
@M03506:14:000000000-AKVR1:1:1101:24419:8780 1:N:0:49
ATGAACTCCTACGGGAGGCAGCAGTGGGGAATATTGGACAATGGGCGCAAGCCTGATCCAGCCATGCCGCGTGAGTGATGAAGGCCTTAGGGTTGTAAAGCTCTTTTACCAGGGACGATAATGACTGTACCTGGAGAATAAGCCCCGGCTAACTTCGTGCCAGCAGCCGCGGTAATACGAAGGGGGCTAGCGTTGCTCGGCATCACCGGGCGTAAAGCGCACGTAGGCGGGTCGTTAAGTCAGGGGTGAAAGCCTGGTGCTCAACTCGAGAACTGCCACTGATACTGTCAATCTTCGAGTC
+
CCCCCGFGFFEGGGGGGGGEGGGGGGGGGEFFGGGGGGGGGGGGGGGDGGGGGGGGGGGG?FGGGDFFGGGG@FGGFGGDGFFGGGGGGFFGGFEFGGGFGGFGGG,EEFGFGGF7FFGGDFGFFFDGGGGGFGGGGGGGGGG8FCEFGG+@FFFFGGCGGGCFC:CFGG>7*36@CF7><CED>7CE@<AFGGDGFGGE*8CFGGGE1*8/2CECFGEE*CC*888@*:C/?EC*5/:+:?97=5EGCF++**375)0*+:CE6C9*:**)*07<C)*22*8++***):*6***/)<)*)
@M03506:14:000000000-AKVR1:1:1101:14685:8805 1:N:0:49
ATGAACTCCTACGGGAGGCAGCAGTGGGGAATTTTGCGCAATGGGGAAACCCTGACGCAGCAACGCCGCGTGGAGGATGAAGCTCCTTGGAGTGTAAACTCCTTTCGACCGGGACGATAATGACGGTACCGGTGGAAGAAGCACCGGCTAACTCTGTGCCAGCAGCCGCGGTAATACAGAGGGTGCGAGCGTTGTTCGGAATTATTGGGCGTAAAGGGCGCGTAGGCGGTGTTGTAAGTCACCTGTGAAACCTCTGGGCTTAACTCCGAGCCTGCAGGCGGAACTGCACTGCTGGAGGGTG
+
CCCCCGGGGGGGGGGGGGGGGGGGGGGGGGGGGGGGGGGGGGGGGGGGGGGGGGGGGGGGGGGGGGGGGGGGGGGGGGFGGGGFEGFGGGGGGGGGGGGGGGGGGGGGGGGGGFGGGGGGGGGGGGGGGGGGGGDGGGGGGGCEGGGGGGFFCFFFGFGCCFGGGGGGGGGGE7FFGGGGGGGGGGD7EFE*=EGGGGGG>FC:9?@FFGD/C;CGCGGGGGG5ECCGGGGG*:FE<FGGC99CFFGFGD7:069C?FCC=CDA?:+1=55807CFFFG3)0):AF*9(:<>4/68)7B5<
@M03506:14:000000000-AKVR1:1:1101:24787:8806 1:N:0:49
ATGAACTCCTACGGGAGGCAGCAGTAAGGAATGTTGGTCAATGGACGAAAGTCTGAAGCAGCCATGCCGCGTGAGGGATGAAGGTCCTCTGGATTGTAAACCTCTTTTATCTATGAAGAAATGTCCTGTTTCTACGGGATTTGACGGTAATAGATGAATAAGCACCGGCTAACTCCGTGCCAGCAGCCGCGGTAAGACGGAGGGTGCAAGCGTTATCCGGCTTTACTGGGTTTAAAGGGTGCGTAGGTGGGTTGGTAAGTTAGTGGTGAAATACTTTCGCTTAACGAAGGAACTGCCATTG
+
CCCCCGFGGGGGGGGGGGGGGGGFGGGGFGFGGGGGGF<FGGGGGGGGGGGGGFGGGFGGGGGGGGGFEEGGGGGGGDEFFFEGFGFCGGGGDGG?FGCGGGGGG?ECGGGGG?DGGGGGGEFGGGGGGCFGFGCGGGGGGGGGAFCFFFCFGGGFGGGGGGGGDFGGG7CDFGGGGGGGGG@FGGGD7FEC:CE,?,>C7CEE:C7FEFG*;*=8B;E=*:*3;C9CFG?E50++<CD855EC55>2+2:57CEG7@F*+3CCGGGGF4:*:CG+:@GDD>)<9>5)4C42:6=65?F69
@M03506:14:000000000-AKVR1:1:1101:10609:8823 1:N:0:49
ATGAACTCCTACGGGAGGCAGCAGTGGGGAATTTTGCGCAATGGGGGAAACCCTGACGCAGCAACGCCGCGTGGAGGATGAAGTCCCTTGGGACGTAAACTCCTTTCGACCCGGACGATAATGACGGTACGGGTGGAAGAAGCCCCGGCTAACTTCGTGCCAGCAGCCGCGGTAATACGAGGGGGGCAAGCGTTGTTCGGAATTATTGGGCGTAAAGGGCGCGTAGGCGGTGCGGTAAGTCACCTGTGAAATCCCCGGGCTTAACTCGGAGCCTGCAGGCGAAACTGCTGTGCTTGAGTGT
+
CCCCCGGGGGGGGDGGGGGGGGGGGGGGGGGGGGGGGGGGGGFGGGGGGGGGGGGGGGGGGGGGGGGGGGGGGGGGGGGGGGGGGGGDFGGGGGGGGGGGGGGGGGGEFGGEGGGGGGGGGGGFGGDEFCGGGFGGGGGGGCFF:FDGGGEGGGGFGGGGGGGGGGGGGGGGGDBFGGG@FGGGGGGGGGGGGECGFGGG*CCEGFGG6@FGEG5C7EGDGE5*:C>CG5C5CEGEEGGFF79CFFFF7?<?70<5CBDCECD+02<7=D5@DGF**05C<5)*/9:*)218=6=?46@F*
@M03506:14:000000000-AKVR1:1:1101:13441:8824 1:N:0:49
ATGAACTCCTACGGGAGGCAGCAGTGGGGAATCTTGCGCAATGGGCGAAAGCCTGACGCAGCGACGCCGCGTGCGGGAAGAAGGCCTTCGGGTTGTAAACCGCTTTCAGGAGGGACGAAGCCACTCGGGTTAATAGCCCAGAGGGTGACGGTACCTCCAGAAGAAGCCCCGGCTAACTACGTGCCAGCAGCCGCGGTAATACGTAGGGGGCAAGCGTTGTCCGGATTTATTGGGCGTAAAGCGCGTGTAGGCGGCCAGGTAGGTCCGCTGTGAAAACTCGAGGCTCAACCTCGAGCTGTCG
+
CCCCCGGGGGGGGGGGGGGGGGGGGGGGGGGGGGGFGGGGGGGGGGGGGGGGGGGGGGGGGGGGGGGGGGGGGGGGGGGGGGGGGGGGGGGGGGGGGGGGGGGGGGGGGGGGGGGGGGGGGGGGGGGGGGGGGGGGGGGGGGGGGGGGGGGGGGGGGGGGGGGGFFGFGGGGGGGGGGGGGGGGGGGGGGGGGDGGGGGGGGGGGGGGGGGGGGGGGGGGGGGGCE59<EGGGGGGGGGGGGE=E5CDGGDGGGGGC<CFGG30CFGGEC7?7D77CFFDFDFDEF=FBFF?D)07;)065
@M03506:14:000000000-AKVR1:1:1101:9211:8871 1:N:0:49
ATGAACTCCTACGGGAGGCAGCAGTCGAGAATTTTTGACAATGGGGGAAACCCTGATCGAGCGACGCCGCGTGGAGGATGAAGGTCTTCGGATTGTAAACTCCTGTCATTGGGGAACAATGCGTGACGGTTAACTGCCGTTGCGTTGATAGTACCCGAAGAGGAAGGGACGGCTAACTCTGTGCCAGCAGCCGCGGTAATACAGAGGTCTCAAGCGTTGTTCGGATTCATTGGGCGTAAAGGGTGCGTAGGCGGCGCGGTAAGTCGGGTGTGAAATCTCTGAGCTTAACTCCGAAACTGCA
+
CCCCCGGGGGGGGGGGGGGGGGGGGGGGGGDGGGGGGGGGGGGGGGGGGGGGGGGGGGGGGGGGGGGGGGGGGGGGGGGGGGGGGGGGGGGGGGGGGGGGGGGGGGGGGGGGGGGGGGGGGGGGGGGGGGGGGGGGGGGGGGGGGGGGGGGGGGGGGGGGGGGGGGGGGGGGGGGGGGGGGGGGGGGGGGGGGGGGGGGCFGGGGGGGGGGGGGGG?EGGGGGGGGGGGGGGGFGGGCDFGFC6C*:9=EGGDGGC?B<DGCFECCE3=D=>C:CFC@FFGFFGC?DFFGF?BF:>EB??7
@M03506:14:000000000-AKVR1:1:1101:8417:8878 1:N:0:49
ACGAACTCCTACGGGAGGCAGCAGTGGGGAATTTTTCGCAATGGGCGCAAGCCTGACGAAGCAACGCCGCGTGGAGGATGAAGGCCCTCGCGGTCGTAAACTCCTGTCTAGCGGGACGAAAGAATCTGCAGCAAATAGCTGCAGGAAGTGACTGTACCGCTGGAGGAAGCTCCGGCCAACTCCGTGCCAGCAGCCGCGGTAATACGGAGGGAGCAAGCGTTACTCGGAATTATTGGGCGTAAAGGGCGCGTAGGCGTTCCTGCAAGTCGGTTGCGAAAGCCCCGGGCTTAACCCGGGCAGG
+
CCCCCGGGGGGGGGGGGGGGGGGGGGGGGGGGGGGGGGGGGGGGGGGGGGGGGGGGGGGGGGGGGGGGGGGGGGGGGGGGGGGGGGGGGGGGGGGGGGGGGGGGGGGGGGGGGGGGGGGGGGGGGGGGGGGGGGFGGGGGGGFGGDFGGGGGGGGGGGGGGGGGGGGGGGGGGGGGGGGGGFGGGGGGCFFGGGGGGGGGGGFGGGGE>EDEEEC8CFECEEGFGEGEE8CCFC?FGGD8EE5CCEC3CGGGGGGD8@:FCGGFGGFGGG7;DFD*C./9C>DGGFGBB:F<BFDF>)8@)
@M03506:14:000000000-AKVR1:1:1101:9686:8893 1:N:0:49
ATGAACTCCTACGGGAGGCAGCAGTGGGGAATATTGCGCAATGGGCGAAAGCCTGACGCAGCAACGCCGCGTGAGTGATGAAGGCCTTCGGGTCGTAAAGCTCTGTCGGGGGGAACGAATGTTTCTGAGGTTAACAGCCTCAGGAAGTGACGGTACCCTCAAAGGAAGCACCGGCTAACTCTGTGCCAGCAGCCGCGGTAATACAGAGGGTGCGAGCGTTGTTCGGAATTATTGGGCGTAAAGGGCGCGTAGGCGGTGTTGTAAGTTACCTGTGAAACCTCTGGGCTTAACTCAGAGCCGG
+
CCCCCGGGFGGGECCCEEEDFEFGFCFFFDFGFFGAE@FF@FGFFFEEEEGDDF8FGCEEGGEFGDEGGEC@F?FFGEFDFEFFCEE<FGD@FECFFGG9EG<FADFCFGGGCF:<F*8<BFGE:CF9<C<<>FFACFC,80<CC>8<@?C8CEGG9AEC8C:@FFF6CFCFGECE>FCCFC7CCGGC?E8CFC>CGE858<:CGFCCEEEE5CCEEG8;?=GCEGGG>:@+AC+5E8)***<?EGDDEEE5D9EG*)*156>7:C+0<*<?>4:+7*229*/0::7)):@)76;**).)0
@M03506:14:000000000-AKVR1:1:1101:14726:8894 1:N:0:49
ATGAACTCCTACGGGAGGCAGCAGTCGAGAATTTTTCTCAATGGGGGAAACCCTGAAGGAGCGACGCCGCGTGGAGGATGAAGGTCTTCGGGTTGTAAACTCCTGTCATTTGGGAACAAGTCGTACGTAGTAACTGTACGTGCGTTGATAGTACCAGAAGAGGAAGAGACGGCTAACTCTGTGCCAGCAGCCGCGGTAATACAGAGGTCTCAAGCGTCGTTCGGATTCATTGGGCGTAAAGGGTGTGTAGGTGGCGCCGTAAGCCGGGTGTGAAATCTCGGGGCTTAACTCCGAAACTGCA
+
CCCCCGGGGGGGGGGGGGGGGGGGGGGGGGGGGGGGGGGGGGGGGGGGGGGGGGGGGGGGGGGGGGGGGGGGGGEGGGGGGGGGGGGGGGGGGGGGGGGGGGGGGGGGGGGGGGGGGGGGGGGGGGGGGGGGGGGGGGGGGCFGCGGGGGGGGGGGGGGGFGGGGGGGGGGGGGGGGGGGGGGGGGGFGGGGGGGGGGDCGGGGGGGFGGGGCCGGE=EGGGGGD8CDFGGGGGGGEEGGGEEFEEGCFF?:C=FG5>C<EEF+<>EGEG=@:>2?CFCFGFFD*59*4:=:B))08BFF*
@M03506:14:000000000-AKVR1:1:1101:11548:8911 1:N:0:49
ATGAACTCCTACGGGAGGCAGCAGTCGAGAATTTTTCACAATGGGCGCAAGCCTGATGGAGCGACGCCGCGTGGGGGATGAATGGCTTCGGCCCGTAAACCCCTGTCATTTGCGAACAAATTGCTTTACATAACACGTGGAGCATTGATAGTAGCGAAAGAGGAAGGGACGGCTAACTCTGTGCCAGCAGCCGCGGTAATACAGAGGTCCCAAGCGTTGTTCGGACTCACTGGGCGTAAAGGGTGCGTAGGTGGCGAGGTAAGTCGGATGTGAAAGCTCGGAGCTCAACTCCGAAATGGCG
+
CCCCCGGGGFFGGGGEGEGGGGGGGGGGGGEGGGGGGGGGGGFGGGGGGDGGGGGFGCFFGGGGGGGGGEGGGGGG@FGGGGGGGGGGGEGGGGEGCFGGGGGG7FGFGGGGGGG:CFEEFGFGCFFFFGGGGGGGE@CFGCF<FCFCF9FGGGGEECEGGFEAFFGFGFF>CFDFGF@AFGDG?@,*?:7FEFE8C>*<+CFEC6@F>+;FFGFECCCCGFEC8EEFGFGGFGC=EDGCECEFGGC<C5*<>56>EB35C?*<7C77CCC=:**34FD3<355C)**.0*,)7)0<6@F0
@M03506:14:000000000-AKVR1:1:1101:12985:8930 1:N:0:49
ATGAACTCCTACGGGAGGCAGCAGTGGGGAATTTTGCGCAATGGGGGAAACCCTGACGCAGCAACGCCGCGTGGAGGATGAAGTCCCTTGGGACGTAAACTCCTTTCGACCCGGACGATAATGACGGTACGGGTGGAAGAGGCCCCGGCTAACTTCGTGCCAGCAGCCGCGGTAATACGAGGGGGGCAAGCGTTGTTCGGAATTATTGGGCGTCAAGGGCGCGTAGGCGGTGCGGTAAGTCACCTGTGAAATCTCCGGGCTTAACTCGGAGCCTGCAGGCGAAACTGCCGTGCTTGAGTGG
+
CCCCCGGGGGGGGGGGGGGGGGGGGGGGGGGGGGGFGGGGGGGGGGGGGGGGGGGGGGGGGGGGGGGGGGGGGGGGGGGGGGGGGGGGGGGGGGGGGGGGGGGGGGGGGGGGGGGGGGGGGGGGGGGGGGGGGGGGGGGGGGGGGGGGGGGGGGGGGGFEFCGGGGGGGGGGEFEFGGGCGGGGGGGGGFGGGGGEGGGGEEFDGGGGGGGGE8;*A6CGGDGEGDGGGE*CEGGGGCGGGFDGFGEGGGCFGC9DGEGGC5<FGD?CC3EECFFGF?CDGE>=E6F?BGFFF5?F49BF5
@M03506:14:000000000-AKVR1:1:1101:8541:8955 1:N:0:49
ATGAACTCCTACGGGAGGCAGCAGTGGGGAATATTGGACAATGGGCGCAAGCCTGATCCAGCCATGCCGCGTGAGTGATGAAGGCCCTAGGGTTGTAAAGCTCTTTTGTGCGGGAAGATAATGACGGTACCGCAAGAAGAAGCTCCGGCTAACTTCGTGCCAGCAGCCGCGGTAATACGAAGGGGGCTAGCGTTGTTCGGAATTACCGGGCGTAAAGCGCGCGCAGGCGGCTCTTCAAGTCAGGGGTGAAAGCCCAGAGCTCAACTCTGGAACTGCCTTTGAGCCTGTAGAGCTGGAGTAC
+
CCCCCGGGGGGGGGGGGGGGGGGGGGGGGGGGGGGGGGGGGGGGGGGGGGGGGGGGGGGGGGGGGGGGGGGGGGGGGGGGGGGGGGGGGGGGGGGGGGGGGGGGGGGGGGGGGGGGGGFGGGGGGGGGFGGGGGGGGFGGGGGCGGGGGGDGGGGGGGGGGGGGGGGGGGGGEGGGGGG<EGGGGGGGCEGGGGEFGGEGEEGGGCGECGGGGGEGGGGGEDGGCEGGGG=8CFGGG?FFF:?FGG*>8EDG4:=DC@<F9C*<6C?FG63<6*7CFFGFGFF6?@G8>>64**)80766*
@M03506:14:000000000-AKVR1:1:1101:16557:8982 1:N:0:49
ATGAACTCCTACGGGAGGCAGCAGTGGGGAATTTTGGACAATGGGGGCAACCCTGATCCAGCAATGCCGCGTGTGTGAAGAAGGCCTTCGGGTTGTAAAGCACTTTTGTCCGGAAAGAAAACGCTCTGGTTAATACCCGGGGCGGATGACGGTACCGGAAGAATAAGCACCGGCTAACTACGTGCCAGCAGCCGCGGTAATACGTAGGGTGCAAGCGTTAATCGGAATTACTGGGCGTAAAGCGTGCGCAGGCGGTTCGCTAAGACCGATGTGAAATCCCCGGGCTTAACCTGGGAACTGC
+
CCCCCGGGGGGGGGGEGGGGGGGGGGGGGGGGGGGFFGGGGGGGGGGGGGGGGGGGGGGGGGGGGGGGGGGGGGGGGGGGGGGFGGGGGGGGGGGGGGGGGGGGGGGGGGGGEGEGGGGGGGGGGGGGGGGGGGGGGGGGGGGGGGGGGGGGGGGGGGGGGGGGGGGGGGGGGGGGGGGGGGGGGGGGGGGGFG>GGGGGGGGGGGGGGGGGGGGGGGGGGGGGDEEGGCCGGGFGGEDGFFGG75*1*5>CCCEGG>CDGCD<+7CD5CEFG7>EG?FFG>BE=DC@):=)8FFF)5)11
@M03506:14:000000000-AKVR1:1:1101:22632:8994 1:N:0:49
ATGAACTCCTACGGGAGGCAGCAGTGGGGAATATTGGACAATGGGCGAAAGCCTGATCCAGCCATGCCGCGTGTGTGAAGAAGGTCTTCGGATTGTAAAGCACTTTAAGTTGGGAGGAAGGGCAGTTACCTAATACGTAATTGTTTTGACGTTACCGACAGAATAAGCACCGGCTAACTCTGTGCCAGCAGCCGCGGTAATACAGAGGGTGCAAGCGTTAATCGGAATTACTTGGCGTAAAGCGCGCGTAGATGGTTCGTTAAGTTGGATGTGAAATCCCCGGGCTCAACCTGGGAACTGC
+
CCCC@EGFGGGGGGGGGGEGGGGGGGGFCFGGFGFFCGGGGGGGGF@@FGGGGFGGFEFGGGGCA@CFGGGCEGGGGGGGGGGGFFGGGGGEEGGG9A,<AFFE<FEGG@FGEE<FGFFGCFGGGFFFGFGFGEDGFEFGGGGFDFG@GFC@FF@>:CF7FFFGFFGFGGGGD*@E:FFFFFCFCFGF7FFGGCEECC*=EFG,<CCEGGGEGCF>8E88E@E5=EGGFFF93?6?5CDEECFG=5CDC5C*:<CC+09CG5*+<*3*<>??C:DGGF7>*)51*)*14C>>FF3)<FFF4
@M03506:14:000000000-AKVR1:1:1101:27266:9010 1:N:0:49
ATGAACTCCTACGGGAGGCAGCAGTGGGGAATCTTGCGCAATGGACGAAAGTCTGACGCAGCGACGCCGCGTGGGGGATGACGGGTTTCGGCTTGTAAACCCCTGTTGCCCGGGACGAACGACCTCTTTCGAGGGGTGTGACGGTACCGGGTGAGGAAGCACCGGCTAACTCCGTGCCAGCAGCCGCGGTAATACGGAGGGTGCGAGCGTTGTCCGGAATCACTGGGCGTAAAGGGCGCGTAGGTGGCGGAGCAAGTCAAGGGTGAAAGCTCGACGCTCAACGTCGAGTCGGCCGTCGAGG
+
CCCCCGGGGGGGGGGGGGGGGGGGGGGGGGGGGGGGGGGGGGGGGGGEFGGGGGGGGGGGGGGGFFDEGGGGGGGGGEGGGGGGGGGGGGGGGGGGGGGGGGGGGGFGGGGGGGGGGGGGGGGGCFGGCFG<DCEGGGGGFGFECCEGGGGGGGGDCFGGGCGCGG5?FFFFDEG8C*@GGDFEGCCEGDEGGDFFG88>8:CEE:C5?**/8CEEC85*328FGCF=GD**2<9CCGGGE=EEGGFGGG=EGC6CG*::+6>*//9:C4+)19)2)07965BF*895<*7;@))))))0)
@M03506:14:000000000-AKVR1:1:1101:23287:9031 1:N:0:49
ATGAACTCCTACGGGAGGCAGCAGTCGAGAATTTTTGACAATGGGGGAAACCCTGATCGAGCGACGCCGCGTGGAGGATGAAGGTCTTCGGGTTGTAAACTCCTGTCATTTGAGAACAAGGCGCATGTATTAACTGTACATGCGTTGATAGTATCAGAAGAGGAAGGGACGGCTAACTCTGTGCCAGCAGCCGCGGTAATACAGAGGTCCCAAGCGTTGTTCGGATTCATTGGGCGTAAAGGGTGCGTAGGTGGCGCCGTAAGTCAGGCGTGAAATCTCGGGGCTTAACTCCGAAACTGCA
+
CCCCCGGGGGGGGGGGGGGGGGGGGGGGGGGGGGGGGGGGGGGGGDGGGGGGGGGGFGGGGGGGGGGGGGGGGDCGGGGGGGGFGGGFGFGGGGGGGGGGGGGGGGGGGGCFGGGGGGGGGGGGGGGGGGGGGGGFGGGGDCFGGFGGFGFGGGGFGGGGGGGGGGGGGGGDGGGGCGGGG@;9FCFGGGGGGGGGECE?GGFFFFD@CCFFG>GGBEDGCEE>*;C?ECGF8CGGDC5CCFE65*:DGEG7DGGGG3CDC=<997EGF)*.7**<0679C>>*57*947=?BE757*9*1
@M03506:14:000000000-AKVR1:1:1101:12350:9037 1:N:0:49
ATGAACTCCTACGGGAGGCAGCAGTGGGGAACCTTGCACAATGGAGGAAACTCTGATGCAGCGACGCCGCGTGAGCGATGAAGCCCTTCGGGGTGTAAAGCTCTTTCGACGGGAAAGATGATGACGGTACCCGGAGAAGAAGCTGCGGCTAACTACGTGCCAGCAGCCGCGGTAATACGTAGGCAGCGAGCGTTGTTCGGAATTACTGGGCGTAAAGAGTGTGTAGGCGGTGCTCCAAGTCTGGTGTGAAATCTCCCGGCTTAACTGGGAGGGTGCGCCGGAAACTGGAGTGCTAGAGGAT
+
CCCCCGGGGGGGGGGGGGGGDGGGGGGGGGGGGGGFGGGGGGGGGGGGGGGGGGGGGGGGGGGGGGGGGGGGGGGGGGGGGGGGGGGGGGGGGGGGGGGGGGGGGGGGGGGGGGGGGGGGGGGGGGGGGGGGGGGGGGGGGGGGGGGGGGGGFGGGGGGGGGGGGGGGGGGGCCEGFGGG?FGCGGGGEGGG8?EEGGGG>EGGGGGGGGGGGGGGGGGGGGFGGGGGGGEEEG<AC<C9EDEFEG59CGDFGEFGGBDGEEGFGGGGC*A@)1>CDB5D<)>:?BFF7DF?F6*9?@45)
@M03506:14:000000000-AKVR1:1:1101:11660:9060 1:N:0:49
ATGAACTCCTACGGGAGGCAGCAGTGGGGAATCTTGCGCAATGGGCGAAAGCCTGACGCAGCGACGCCGCGTGAGGGAGGAAGGCCTTCGGGTTGTAAACCTCTTTCAGGAGGGACGAAGCTACTCGGGTGAATAGCCCAGAGGGTGACGGTACCTCCAGAAGAAGCCCCGGCTAACTACGCGCCAGCAGCCGCGGTAATACGTAGGGGGCAAGCGTTGTCCGGATTTACTGGGCGTAAAGAGCGTGTAGGCGGCCATGCAGGTCCGTTGTGAAAACTGGAGGCTTAACCTCCAGACGTCG
+
CCCCCGGGGGGGGGGGGGGGGGGGGGGGGGGGGGGGGGGGGGGGGGGGGGGGGGGGGGGGGGGGGGGGGGGGGGGGGGGGGGGGGGGGGGGGGGGGGGGGGGGGGGGGGGFGGGGGGGGGGGGGGGGGGGGGGGGGGGGGGFGGGGGGGGGGGGGGGGFGGGGGGGGGGGGGGGGGGGGGGGGGGGGGGGFGGGGDCECFGGGGGGGGGGGDGGGGGGGGGGGGC>EFGGGGGGGDEGGGG7CFCCECGGGFG*>38<CGGGFCC4CCGG:<C7C7<FGGGFFGG@4B9D/847F7FF3>3
@M03506:14:000000000-AKVR1:1:1101:20468:9070 1:N:0:49
ATGAACTCCTACGGGAGGCAGCAGTGGGGAATCTTGGACAATGGGGGCAACCCTGATCCAGCGATGCCGCGTGAGTGAAGAAGGCCCTCGGGTCGTAAAGCTCTTTAGGCTGGGAAGAAGTGTGGGAGAGGAAATGCTCTTACATTGACGGTACCAGCAGAATAAGCACCGGCAAACTCTGTGCCAGCAGCCGCGGTAATACAGAGGGTGCGAGCGTTAATCGGAGTAACTGGGCGTAAAGGGCACGTAGGCGGTTTAGCGAGTGTGATGTGAAAGCCCCGGGCTTAACCTGGGAAGTGCA
+
CCCCCGGGGGGGGGGGGGGGGGGGGGGGGGGGGGGGGGGGGGGGGGGGGGGGGGGGGGGGGGGGGGGGGGGGGGGGGGGGGGGGGGGGGGGGGGGGGGGGGGGGGGGGGGGGGGGGGGGGGGGGGGGGGGGGGGGGGGGGGGGGGGGGGGGGGGGGGGGGGGGGGGGGFGDEEDEFGGFGGGGGGGGFFGGGGGGGGGGGGGGGGGGGGGGGGGGGE5CGGGFEGGGGGGGGGGGGGE3CGGEEEGGGGGGGGC:DCFGGG5C*:FGGGG7=7::72)777@EC7@<=<*63FF)7>?@@*
@M03506:14:000000000-AKVR1:1:1101:27797:9081 1:N:0:49
ATGAACTCCTACGGGAGGCAGCAGTGGGGAATCTTGCGCAATGGACGAAAGTCTGACGCAGCGACGCCGCGTGGGTGATGAAGGCCTTCGGGTTGTAAAGCCCTGTGGGGAGGGACGAATAAGTTCCAGCTAATACCTGGAGCGATGACGGTACCTCCTTAGCAAGCACCGGCTAACTCTGTGCCAGCAGCCGCGGTAAGACAGAGGGTGCAAACGTTGTTCGGAATTACTGGGCGTAAAGCGCGTGTAGGCGGCGATGCAAGTCGGATGTGAAAGCCCTCGGATCAACCTGGGACGGGTA
+
CCCCCGFGGGGGCEEDEEGGGGGFGGGGGGGGGGGCGGGGGGGFGGGEGGGGGGGGGGGGGGGGGGGDCEGGGGGFGGGDFGGGCFGFGFGGEFGGGGE<FFFGGFFFDEEGEEGGGGGGGGGGGGG@F<FFEEGGGGGGGGGGG7:CDFE*<FCF9FDFGGGGF@BFG,CFGEGF7FG9,CFGGGFGG@B7FCEDCECFFEGC@CFGEEEF7CFGC6E88CEDE5@FGGD?+:=E5E359CDGE*:C8CC+9**)*.9*9<>?<CE5*1CFCFCC<75C*0:*2)0).9)44)0).))))
@M03506:14:000000000-AKVR1:1:1101:4146:9102 1:N:0:49
ATGAACTCCTACGGGAGGCAGCAGTGGGGAATATTGGACAATGGGCGCAAGCCTGATCCAGCAACGCCGCGTGAGTGATGAAGGCCTTAGGGTTGTAAAGCTCTTTCACACGCGACGATGATGACGGTAGCGTGGGAAGAAGCCCCGGCTAACTCCGTGCCAGCAGCCGCGGTAATACGGAGGGGGCAAGCGTTGTTCGGAATTACTGGGCGTAAAGGGCGCGCAGGCGGCTGCTCAAGTCAGGCGTGAAAGGCCTGGGCTCAACCCGGGAATTGCGCTTGAGACTGGGCTGGCGTGAGTG
+
CCCCCGGGGGGGGGGDGGGGGGGGGGGGGDGGGGGFGGGGGGGGGGGGGGGGGGGGGGGGGGGFGGGGGGGGGGGGGGGGGFGGGCFGDFFGGGGGGGGDGGGGGGGGGGGGGGGGGGGGGGGGGGGGGGGGGGGGGGGGGGGFGGGGGGEGGGGGGGGGGGGGGGGGGGGGFGGGDGFFGGGGGGGGCGGG88C>CCGGGGGGFFGGGGF:?E5@CFGGDGGGCEDDGGDEEE6<F6CFGGG?6*ADGG9FCEG4@>CG6=FFCFEGED=>F:C77))9C7<:C9<5(9>?FF3<:3<*1
@M03506:14:000000000-AKVR1:1:1101:15234:9106 1:N:0:49
ATGAACTCCTACGGGAGGCAGCAGTAAGGAATATTGGTCAATGGACGCAAGTCTGAACCAGCCATGCCGCGTGGAGGATGAAGGTCCTCTGGATTGTAAACTTCTTTTATCTGGGAAGAAATGCATTTTTTCAAAAGTGTTTGACGGTACCAGATGAATAAGCACCGGCTAACTCCGTGCCAGCAGCCGCGGTAATACGGAGGGTGCAAGCGTTATCCGGATTCACTGGGTTTAAAGGGTGCGTGGGTGGGCAGGGAAGTCAGTGGTGAAATCTCCGGGCTTAACCCGGAAACTGCCATTG
+
CCC<CFDDFGGGEFDCBFGCGGGGGGE@ECDEFEF99FF@EFGFG@@BCEGFFFGG<FGGGE@DFFFGGDDGEFCFGEGG8FF8CCEEFGGGAEFGGFFDCF?EDC9F9FFGGGF88C,,EEFFEFDF<FF<<BEFFFFC<<EF9::CFGGGG<EFGGCFGGCFGGGGGGGCFAFGGGC7FFGFF7@,@CFGF*B,,?FDCECEFECF;CBCEC8CG9E*8;8F?EECF5<;*+<>+5*=:EEE*:*)2*CC*:C);07CGFGFGFCFG*+9>7:97:C<))0+</7>(1)()91*57*9/
@M03506:14:000000000-AKVR1:1:1101:20112:9137 1:N:0:49
ATGAACTCCTACGGGAGGCAGCAGTCGAGAATTTTTGACAATGGGGGAAACCCTGATCGAGCGACGCCGCGTGGAGGATGAAGGTCTTCGGATTGTAAACTCCTGTCATTTGGGAACAAGGTGCACACGTTAACTGCGTGCGTATTGATAGTACCAGAAGAGGAAGAGACGGCTAACTCTGTGCCAGCAGCCGCGGTAATACAGAGGTCTCAAGCGTTGTTCGGATTCATTGGGCGCAAAGGGTGCGTAGGCGGCGCGGTAAGTCGGGTGTGAAATCTCGGAGCTTAACTCCGAAACTGCA
+
CCCCCGGGGGGGGGGGGGGGGGGGGGGGGGGGGGGGGGGGGGGGGGGGGGGGGGGGGGGGGGGGGGGGGGGGGGGGGGGGGGGGGGGGGGGGGGGGGGGGGGGFGGGGGGGGGGGGGGGGGGGGGGGGGGGGFGGGGGGDGGFGGGGGGGGGGGGGGCFGGGGGGGGGGGGGGGDGGGGGGGGGGGGGGGGGGGGGEGDGGGGGGGGGFGFFFGGGGEGGGGGGEE5@FFFGGFGGGGGGGGGFGGGDCEEFGGC<C:DG5CGC9CG<*9*8C:CG7B*>FBFCC?*99CF:EB35>F?41
@M03506:14:000000000-AKVR1:1:1101:14595:9148 1:N:0:49
ATGAACTCCTACGGGAGGCAGCAGTCGAGAATCTTCGGCAATGGGCGCAAGCCTGACCGAGCGACGCCGCGTGGAGGATGAAGGCCTTCGGGTTGTAAACTCCTGTCGAGGGGGAGGAAGGCGCAAGCTTGACCTATCCCTGGAGGAAGCACGGGCTAAGTTCGTGCCAGCAGCCGCGGTAAGACGAACCGTGCGAACGTTATTCGGAATCACTGGGCTTAAAGCGCGTGTAGGCGGATGGGGACGTCGGTCGCTGAAATCCCCCGGCTCAACCGGGGAACGGGCGCCGAGGCGCCCCGTC
+
CCCCCGGGGGGGGGGGGGGGGGGGGGGGGGGGGGGGGGGGGGGGGGGGGGGGGGGGGGGGGGGGGGGGGGGGGGGGGGGGGGGGGGGGGGGGGGGGGGGGGGGGGGGGGGGGGGGGGGGGGGGGGGGGGGGGGGGGGGGGGGGFGGGGGGGGGGGGGGGGFGGGGGGGGGGGGGGGGGGGGDGGFGGGGCEGFDGDGGGCGGGGGGG>GGGGGGGGGGGGGGGGFEGG*?;EFGFGGGGGGGG=CE59EE:5C75C/9*0CCFF*>EG73<?F7CGG3<<7>EC557:><BB::@37)7).
@M03506:14:000000000-AKVR1:1:1101:24702:9172 1:N:0:49
ATGAACTCCTACGGGAGGCAGCAGTCGAGAATTTTTCACAATGGGCGCAAGCCTGATGGAGCGACGCCGCGTGGGGGATGAATGGCTTCGGCCCGTGAACCCCTGTCATTTGCGAACAAACGTTATTATTTAAAAGATGGTGACCTGATTGTAGCGAAAGAGGAAGGGACGGCTAACTCTGTGCCAGCAGCCGCGGTAATACAGAGGTCCCAAGCGGTGTTCGGATTCACTGGGCGTAAAGGGTGCGTAGGTGGCGGGGTAAGTCGTATGTGAAATCTCCGAGCTCAACTCGGAAATGGCA
+
CCCCCGGGGGFGGGGGGGGGGGGGGGGGFGFGGGGGGGGGGGFGGGGGGGGGGGGCGGGDGGEGGGGGGGEFFGGGGGGGGGGGEFGGGGGGGGGGDFF9FGGGG<FGGGFDDCFGG>FGFGGFGGGGCFFFF=FFGFGCEAFG:FGCGAEGFGGGCFCFGGGGF7FCFFFEGGGGGGCGFFCGFG,*?7AFFGGGGGCFFFG:@<CC69@CFF5;*;:C*<CD*:?6++<:65C=/*/:FGDGGG*9CEE9=EG3*59>5+2A+>55*9+7**::>?7*)05>CF4F1*6()0509*/5.
@M03506:14:000000000-AKVR1:1:1101:22474:9193 1:N:0:49
ATGAACTCCTACGGGAGGCAGCAGTGGGGAATTGTTCACAATGGGCGCAAGCCTGATGACGCAACGCCGCGTGGAGGATGAAGACCTTCGGGTCGTAAACTCCTTTCGACCGAGATGAAGAGCCTCCGACCTAATACGTCGGAGGCCTGACAGCATCGAGGGAAGAAGCCCCGGCTAACTCTGTGCCAGCAGCCGCGGGAATACAGGGGGGGCAAGCGATGCTCGGAATTAGGGGGCGAAAAGGGCTTGTAGAGGGCTTACTAAGTCGGAGGGGAACTCCTGGAGTTAAACTGGGGAACCG
+
66@CCEEGGFGCGGFEGEB;BC8@@FGGDGBFG9C<EF@FC@FGGF@:FCBGGA@<69FCCGGDB@FECCFFFG,FCF@AF9FCGGGE8FFEGC74BEDF?FGGG<A=FG7FED@+8FF?,FFF<<3>7>+8@FGFGE<CGGGG:<*75><<:,>,3>@F@C1C*,,3,@1<*1:*C:,7<CF<<22C8:F7+<B<CC**1;02C@8C58*8**/A5****/2+*****3+++:=E58):*/A5A***/2+3*0***)19+0*+3*+**)*)1))2*)2*:69*27**-*1)/9:).8)).
@M03506:14:000000000-AKVR1:1:1101:6908:9228 1:N:0:49
ATGAACTCCTACGGGAGGCAGCAGTGGGGAATTTTGCGCAATGGGGGAAACCCTGACGCAGCAACGCCGCGTGGAGGGTGAAGTCCCTTGGGATGTAAACTCCTTTCGATCGGGACGATTATGACGGTACCGGAAGAAGAAGCACCGGCTAACTCTGTGCCAGCAGCCGCGGTAATACAGAGGGTGCAAGCGTTGTTCGGAATTATTGGGCGTAAAGGGTGCGTAGGCGGTGCGGTAAGTCTGTAGCGAAATCTCTGGGCTCAACTCAGAGACTGCTATAGAAACTGCCGTGCTCGAGTGG
+
CCCCCGGGGGGGGGGGGGGGGGGGGGGGGGGGGGGGGGGGGGGGGGGGGGGGGGGGGGGGGGGGGGGGGGGGGGECGGGGGGGGGGGGGGGGGGGGGGGGGGGGGGGGGGGGGGGGGGGGGGGGGGGGGGGGGGGGGGGGGGGGGGGGGGGGGGGGGGGGGGGGGGGGGGGGGGGGGGGFGGGGGGGGGGGGGGGGGGGGGGGGFCFFGGGGGCGCGGEGGGGGGGGGGGGGGGGDEGG9FECFCFGC85ECGGGGCFDG*2CCFFFFG7<:FFFGGFF=FFFFFFG48>0,<5?@3)=F)
@M03506:14:000000000-AKVR1:1:1101:10857:9244 1:N:0:49
ATGAACTCCTACGGGAGGCAGCAGTCGAGAATTTTTCACAATGGGCGCAAGCCTGATGGAGCGACGCCGCGTGGGGGATGAATGGCTTCGGCCCGTAAACCCCTGTCATTTGCGATCAAACGTCGTTATTTAAAAGATGATGACCTGATAGTAGCGAAAGAGGAAGGGACGGCTAACTCTGTGCCAGCAGCCGCGGTAATACAGAGGTCCCGAGCGTTGTTCGGATTCACTGGGCGTAAAGGGTGCGTAGGTGGTGAGGTAAGTCGGAGGTGAAAGCTCGGAGCTCAACTCCGAAATGGCA
+
CCCCCGGGGGGGGGGGGGGGGGGGGGGGGGGGGGGGGGGGGGGGGGGGGGGGGGGGGGGGGGGGGGGGGGGGGGGGGGGGGGGGGGGGGGGGGGGGGGGGGGGGGGGGGGGGGGGGGGGGGGGGGGGGGGGGGGGGGGGGGGFGGGGGGGGGGGGGGDGGGGGGGGGGGGGGGGGGGGDGGFFGGGGGGGGGGDE>CGGGGGGGGGGGG<EGEGGGGEGGGGGGGGEGFGFGGFGGEG:5CFGGDGG7EGGEFGEG@FGGGGGE77ED*>EF7DDFFFFG35<5797F<FFDEF3<>FFF0
@M03506:14:000000000-AKVR1:1:1101:24246:9252 1:N:0:49
ATGAACTCCTACGGGAGGCAGCAGTGGGGAATCTTGCGCACTGGACGAAAGTCTGACGCAGCGACGCCGCGGGGGGGATGACGGGTTTCGGCTTGTAAACCCCTGTTGCCCGGGACGAAACGCCTTTTTCGAGAGGCTTGACGGTACCGGGTGAGGAAGCACCGGCTAACTCCGTGCCAGCAGCCGCGGTAATACGGAGGGTGCGAGCGTTGTCCGGAATCACTGGGCGGAAAGGGAGCGTCGGGTGCGCGGCAAGGCAACGGGGAAAGCTCGACGCTTAACGTCCAGGCGGCAGGCGATG
+
CCCCCGGGGGGGECEGFGEGGC<FEFGGCFGGFACEGGCFEGGC<C7@7CFEFEGGC:FDFGDCCFDGGC@+=CEEG5?CCGGE>8AEFGEEEC88<,CGFGG>CFCCGG?EGGGEGGGC8:CGGECFGGGCFGGCEFEEFGG5EGEG5EGEDFGGGF8@EGG5**1??8@7+//:8*<C5CCGF58?>E:89@CFG55CC:8CEEE58*;8>E@8C?C;<<F++2;E***?EGF5*2CE=*:C**:C57/CD****)*1117**1:7C*065))1)0*/7=3:5)*/(*02))0)7>)<)
@M03506:14:000000000-AKVR1:1:1101:20884:9254 1:N:0:49
ATGAACTCCTACGGGAGGCAGCAGTGGGGAATATTGGACAATGGGGGCAACCCTGATCCAGCCATGCCGCGTGAGTGATGAAGGCCCTAGGGTTGTAAAGCTCTTTTGTGCGGGAAGATAATGACGGTACCGCAAGAATAAGCCCCGGCTAACTTCGTGCCAGCAGCCGCGGTAATACGAAGGGGGCTAGCGTTGCTCGGAATCACTGGACGTAAAGGGTGCGTAGGCGGGTCTTTAAGTCAGGGGTGAAATCCTGGAGCTCAACTCCAGAACCGCCTTTGGTACTGAAGATCTTGAGTCC
+
CCCCCGGGGGGGGGGGGGGGGGGGGGGGGGGGGGGDFGGGGGGGGGGGGGGGGGGGGGGGGGGGGGGGGGGGGGGEGGGGGGGGGGGGGGGGGGGGGGGGGGGGGGGGGGGGGGGGGGGGGGGGGGGGGGGGGGGGGGGGGGGGGGGGGGGGGGGGGGGEGGFGGGGGGGGGDEGFGGGFGGGGGGCGGGGGGGGGEBGGGGGGGGGGGFGGGGFFGGGFGGGGGGEFGGGE5:EGGGGGGFG6CEGGCFCGGDGGGF4C6ACEF>+CE67?DCDCDF7>>6<<C77637/.96=497/=*
@M03506:14:000000000-AKVR1:1:1101:7111:9291 1:N:0:49
ATGAACTCCTACGGGAGGCAGCAGTGGGGAATTTTGGACAATGGGGGCAACCCTGATCCAGCCATTCCGCGTGAGTGAAGAAGGCCTTCGGGTTGTAAAGCTCTTTTGTCCGGAACGAAACGGGAGGCGTGAATAGCGTCTTCTACTGACGGTACCGGAAGAATAAGCACCGGCTAACTACGTGCCAGCAGCCGCGGTAATACGTAGGGTGCTAGCGTTAATCGGAATTACTGGGCGTACAGCGTGCGCAGGCTGTTTTGTAAGCCAGCTGGGAAAGCCCCGGGCTTTGACAGGGAGTTGC
+
<BCCCCAFGFF@FGEC::CC7FCFE<EFG7BEFFF,@8FFFGGGGGEGDGCEFF88<@FFCE<EF9FFG@F@F@EEFEE9ECCFCEGGGCFFGGGGFC<FCF@FGGGG@EAFD:FG:FGG=FCF@+CCC>:7+CAFF+BFEFC,<@=DAF:<+@<<F***::BAFG:CACBEEGCFGGG9FFCF@CF@FGGGF7BFGC**?9B:C::1848C+@C6>;5**<<@*C8=:CF797FDDE7**36EECEDGC*55*2*+*2>=97+?****9+)*20*1)0*177:5)9))2/)*.).)0)**
@M03506:14:000000000-AKVR1:1:1101:22953:9307 1:N:0:49
ATGAACTCCTACGGGAGGCAGCAGTCGAGAATTTTTCTCAATGGGGGAAACCCTGAAGGAGCGACGCCGCGTGGAGGATGAAGGTCTTCGGATTGTAAACTCCTGTCATTGGGGAACATGGTGTATACGTTAACTGCGTGTGCATTGATAGTACCCGAAGAGGAAGAGACGGCTAACTCTGTGCCAGCAGCCGCGGTAATACAGAGGTCTCAAGCGTTGTTCGGATTCATTGGGCGTAAAGGGTGCGTAGGCGGCGCGGTAAGTCGGGTGTGAAATCTTGGAGCTTAACTCCGAAACTGCA
+
CCCCCGGGGGGGGGGGGGGGGGGGGGGGGGGGGGGGGGGGGGGGGGGGGGGGGGGGGGGGGGGGGGGGGGG>FGCFGGGGGGGGGGGGGGGGGGGGGGGGGGGGFFGGGGGGGGGGGGGGGGGGGGGGGCFGGGGGGGGGGGGGGGGGGGGGGCFFGGCFGGGCFGFGGGGGDGGGCFGGGGGFGCFGCCFCGEEGGGGGGGGFFGEGFGC??EFG8CEEFECCEG*@9CCCGGGEEEC@EFGGGGGGG5=9DDEG58DG517?<<ED5<:<:*0A>4CC=95766>BA*=:FFB3;?FF*
@M03506:14:000000000-AKVR1:1:1101:17651:9308 1:N:0:49
ATGAACTCCTACGGGAGGCAGCAGTGGGGAATATTGGTCAATGGGCGAAAGCCTGAAGCAGCAATGCCGCGTGGGTGATGAAGGCCTTCGGGTTGTAAAGCCCTGTCAGTGGGAAAGAAAAAGCCGGTTAACAGCCGGACTTGACGGTACCCACAAAGGAAGCACCGGCTAACTCTGTGCCAGCAGCCGCGGTAATACAGAGGGTGCAAGCGTTGTTCGGAATTACTGGGCGTAAAGCGCGTGTAGGCGGCTTATTAAGTCGGACGTGAAATCCCTTGGCTCAACCAAGGAACTGCGTCCG
+
CCCCCGGGGGGGGGGGGGGGGGGGGGGGGGGGGGGGGGGGGGGGGGGGGGGGGGGGGGGGGGGGGGGGGGGFEGGGGGGGGGGGGGGGGGGGGGGGGGGGGGGGGGGGGGGGGGGGGGGGGGGGGGGGGGGGGGGGGGGGGGGGGGGGGGGGGGGGGGGGGGGGGGGGGDGGGGGGGGGGGGGGGGGGGGGGGGGGGFFGGGGGGGGGCFGE=CGG>FCEGGCFGGGGGGGGEDGFGFDCE:EEFGC=GGD:)<9CCFFGFGGEDGC<5C9?:*9C*;FGCFF9*59<?G:<<?9=@@<@7
@M03506:14:000000000-AKVR1:1:1101:4381:9315 1:N:0:49
ATGAACTCCTACGGGAGGCAGCAGTGGGGAATTTTGCGCAATGGGGGAAACCCTGACGCAGCAACGCCGCGTGGAGGATGAAGTCCCTTGGGACGTAAACTCCTTTCGACCCGGACGATAATGACGGTACGGGTGGAAGAAGCCCCGGCTAACTTCGTGCCAGCAGCCGCGGTAATACGAGGGGGGCAAGCGTTGTTCGGAATTATTGGGCGTAAGGGCGCGTAGGCGGTGCGGTAAGTCACCTGTGAAATCTCCGGGCTTAACTCGGAGCCTGCAGGCGAAACTGCCGTGCTTGAGTGTG
+
CCCCCGGGGGGGGGGGGGGGGGGGGGGGGGGGGGGGGGGGGGGGGGGGGGGGGGGGGGGGGGGGGGGGGGGGGGGGGGGGGGGGGGGGGGGGGGGGGGGGGGGGGGGGGGGGGGGGGGGGGGGGGGGGGGGGGGGGGGGGGGGGGGGGGGGGGGGGGGGGGGGGGGGGGGGGGGGGGGGGGGGGGGGGGGGGAEGEGGGGGGGGFGGGGGGGGGGGGGGGDE8EGG6CEEEGGGGG*9FGGGFFGGGDFFFGGGG3CEGGGGCGCGGDG3:8CGGGGFD3>DDDGFGFFGEFF?4:4*09=
@M03506:14:000000000-AKVR1:1:1101:3153:9316 1:N:0:49
ATGAACTCCTACGGGAGGCAGCAGTCGAGAATTTTTCTCAATGGGGGAAACCCTGAAGGAGCGACGCCGCGTGGAGGGTGAAGGCTTTCGGGTTGTAAACTCCTGTCATTTGGGAACAATGGTTACGCGTTAACTGCGCGTGATTTGATAGTACCAGAAGAGGAAGAGACGGCTAACTCTGTGCCAGCAGCCGCGGTAATACAGAGGTCTCAAGCGTTGTTCGGATTCATTGGGCGTAAAGGGTGCGTAGGTGGCGCGCTAAGTCAGGTGTGAAATTTCGGAGCTTAACTCCGAAACTGCC
+
CCCCCGGGGGGGGGGGGGGGGGGGGGGGGGCGGGGGGGGGGGGGGGGGGGGGGGGGFGGFGGGGGGGGGGGGGGFGGGGGGGGGGGGGGGGGGGGGGGGGGGGGGGGGGGGGGGFGGGGGGGGGFGGGGGGGGGGGGGGGFGDGGGFDGFGGGCFGFGGGGGGGGGGGGGGDEGGFGGGGFFGGF;FFFGGGDFGGGEEGGGCGGGGGGGGGFGGGEEGGGGGG8AECGGGF6EGGGG:=CGGGDGGDEGGGFFGGGEGDE=FFG7C<FFGF7F7C:4CFD3>C=9**6C??DB>DDF**)
@M03506:14:000000000-AKVR1:1:1101:14776:9326 1:N:0:49
ATGAACTCCTACGGGAGGCAGCAGTTGGGAATATTGGACAATGGGGGCAACCCTGATCCAGCCACGCCGCGTGAGTGATGAAGGCCTTCGGGTCGTAAAGCTCTTTTGTAGGGGACAAAGGGAAACTTGATGGTACCCTAAGAAAAAGCACCGGCTAACTCCGTGCCAGCAGCCGCGGTAATACGGAGGGTGCAAGCGTTGCTCGGAATTATTGGGCGTAAAGCGTATGTAGGCGGTTTTCTAAGTCTGATGTGAAATCCCGGGGCTTAACTCCGGAACTGCATTGGATACTGGAAAGCTA
+
CCCCCGGGGGGGGGGGGGGGGGGGGGGGGGGGDFGFGGGGGGGGGGGGGGGGGGGGGGGGGGGGGGGFEGGGGGGGGGGGGGGGGGGGGGGGGGGGGGGGGGGGGGGGGCGGGGGGGGGGGGGGGGGGGGFGGGGGGGGGGGGGGGGGGGGGEEGGGGGGGGGGGGGGGGGGGGGGGGGGG@FGGCCGGGFED<FGGG*8C>9E@E1*8CEFECGFF5:EEGGFG8E5EC?F76CGGE<F7<C?CFA:9:7C*<9C<?DFGEGGG)*9+0<97FDC<)909?69:=4?2:6<FF5?45@F1
@M03506:14:000000000-AKVR1:1:1101:19095:9339 1:N:0:49
ATGAACTCCTACGGGAGGCAGCAGTGGGGAATTTTGCGCAATGGGGGAAACCCTGACGCAGCAACGCCGCGTGGAGGATGAAGTCCCTTGGGACGTAAACTCCTTTCGACCGGGACGATAATGACGGTACCGGTGGAAGAAGCCCCGGCTAACTTCGTGCCAGCAGCCGCGGTAATACGAGGGGGGCAAGCGTTGTTCGGTATTATTGGGCGTACAGGGCGCGTAGGAGGTGCGGTAAGTCACCTGTGAAATCTCTGGGCTCAACTCAGAGTCTGCAGGCGAAGCTGCCGTGCGGGAGTAT
+
CCCCCGGGGGGGGGGGGGGGGGGGGGGFGGGGGGGEFGGGGGGGGGGGGGEFGGGGGGEGGGFGGGGGGGGGGGFGDEGGGGGGFFFGGGGFFGGGGGGGCFGGGGGGGCFGGGGGGGGGGGFC<EDGB>A@CF7>EAEGGG7:B:EFGFFBF;;FG:7C1,?FFGG,<FEGE<<BF9BFEDEEGGGC5858/1:EF+8E;*:9CF7++*8C*:*/<8EEE=EEECG+2?CF8EGG=**++++<CFEG?7CF*3:>GF**2**<7:+:7:C?*:FFC@GGG).*2?*61C34)))0)7540
@M03506:14:000000000-AKVR1:1:1101:15846:9345 1:N:0:49
ATGAACTCCTACGGGAGGCAGCAGTGGGGAATATTGGACAATGGGGGCAACCCTGATCCAGCCATGCCGCGTGAGTGATGAAGGCCTTCGGGTTGTAAAGCTCTTTTGGCGGGGACGATGATGACGGCACCCGCAGAATAAGCCCCGGCTAACTTCGTGCCAGCAGCCGCGGTAAGACGAAGGGGGCTAGCGTTGTTCGGAATTACTGGGCGTAAAGCGCGTGTAGGCGGTTATCCAAGTCAGGTGTGAAAGCCTTGAGCTCAACTCAAGAAATGCACTTGGTACTGGGTGACTAGAGGAC
+
CCCCCGGGGGGGGGGGGGGGGGGGGGGGGGGGDFGGGGGGGGGGGGGGGGGGGGGGGGGGGGGGGGGGGGGFGGGGGGGGGGGGGGGGGGGGGGGGGGGGGGGGGGGGGGGGGGGGGGGGGGGGGGGGGGGGGGGGGGGGGGGFGGGGGGGGGGGGGGGGGGGGGGFGFGGGGGGGGGGGGGGGGGGGGGGGGEGGGGGGGGGGGGFCEGGGGGGGGGGGECEGGFGGGGGGGGGGFEFGFGGGFEEDFGGGGGGFGFGGFGGGGGGFGG7?FGDFG4:CGFFFF4FF:7>?@FFFB?FF)
@M03506:14:000000000-AKVR1:1:1101:2313:9355 1:N:0:49
ATGAACTCCTACGGGAGGCAGCAGTGGGGAATATTGGACAATGGGCGCAAGCCTGATCCAGCCATGCCGCGTGAGTGATGAAGGCCCTAGGGTTGTAAAGCTCTTTCACCGGAGAAGATAATGACGGTATCCGGAGAAGAAGCCCCGGCTAACTTCGTGCCAGCAGCCGCGGTAATACGAAGGGGGCTAGCGTTGTTCGGATTTACTGTGCGTAAAGCGCACGTAGGCGGATCGATCAGTCAGGGGTGAAATCCCAGAGCTCAACTCTGGAACTGCCTTTGATACTGTCGATCTGGAGTTT
+
CCCCCGGGGGGGGGGGGGGGGGGGGGGGGGGGGGGGFGGGGGGGGGGGGGGGGGGGGGGGGGGGGGGGGGGGGGGGGGGGGGGGGGGGGGGGGGGGGGGGGGGGGGGGGGGGGGGGGGGGGGGGGGGGGGGGGGDDGFGGGGGFGGGGDCGGGGGGGGGGGGGGGGGGGDGGGGGGGGGGGGGGGGGGFDGFCGGGGGGGGGGGGGGGGGGGGEGGGGGGGGGGF8CCGEG5=EGFGGFEGGGGGGGGGFFFGFF7CFGFCGC+*:EFFGGFF*6C46FGCFFGDFGBAD3(74@?6:0)/
@M03506:14:000000000-AKVR1:1:1101:19482:9370 1:N:0:49
ATGAACTCCTACGGGAGGCAGCAGTAGGGAATCTTCCGCAATGGACGAAAGTCTGACGGAGCAACGCCGCGTGAGTGATGAAGGTTTTCGGATCGTAAAACTCTGTTGTTAGGGAAGAACAAGTTGGGTAGTAACTGACCCAACCTTGACGGTACCTAACCAGAAAGCCACGGCTAACTACGTGCCAGCAGCCGCGGTAATACGTAGGTGGCAAGCGTTGTCCGGAATTATTGGGCGTAAAGCGCTCGCAGGCGGTCTTTTAAGTCTGATGTGAAAGCCAACGGCTTAACCGGGGAGGGTG
+
CCCCCGGGGGGGGGGGGGGGGGGGGGGGGGGGGGGGGGGGGGGGGGGGGGGGGGGGGGGGGGGGGGGGGGGGGGGGGGGGGGGGGGGGGGGGGGGGGGGGGGGGGGGGGGGGGGGGGGGGGGGGGGGGGGGGGGGGGGGGGGFGGGGGGGGGGGGGGGGGGGGGGGGFGGGGGGGGGFFGGFFGGG?FFFCCEGGGC::CCGGG<:BEC+;BCFFF>EDGGCFGG;E8:7CE+<FCCGGDGGGGGDGG=CGGC5CDG):D7:*<<::FCFGFGCFFG44*2)7CGBGFADF())70>EF>)
@M03506:14:000000000-AKVR1:1:1101:18447:9372 1:N:0:49
ATGAACTCCTACGGGAGGCAGCAGTGGGGAATCTTGGACAATGGAGGAAACTCTGATCCAGCCATGCCGCGTGAGTGATGAAGGCCTTCGGGTTGTAAAACTCTTTCGACGGGGACGATAATGACGGTACCCGTAGAAGAGGCCCCGGCTAACTTCGTGCCAGCAGCCGCGGTAATACGAAGGGGGCTAGCGTTGTTCGGAATTACTGGGCGTAAAGCGCGCGCAGGCGGCTCTTCAAGTCAGGGGTGAAAGCCCAGAGCTCAACTCTGGAACTGCCTTTGAGACTGTAGAGCTTGAGTAC
+
CCCCCGGGGGGGGGGGGGGGGGGGGGGGGGGGGGGGGGGGGGGGGGGGGGGGGGGGGGGGGGGGGGGGGGGGGGGGGGGGGGGGGGGGGGGGGGGGGGGGGGGGGGGGGGGGGGGGGGGGGGGGGGGGGGGGGGGGGGGGGGGGGGGGGGGGGGGGGGGGGGGGGGGGGGGGGGGGGGGGGGGGGGGGGGGGGEGGGGGGGGGGGGGGGGGGGGGGGGGGGGGGGGGGGDECEGFGGGGGCFGGGE=DCG9<DFGGGFGF:FFGGDGGFD7@FFFFGFG*:F3:E*7F>F?29F)?>F?99
@M03506:14:000000000-AKVR1:1:1101:17284:9372 1:N:0:49
ATGAACTCCTACGGGAGGCAGCAGTGGGGAATATTGCGCAATGGGCGAAAGCCTGACGCAGCGACGCCGCGTGGGGGATGAAGCTTCTCGGAGTGTAAACCCCTTTCGACCCGGACGAAACTCCCGCAAGGGATTGACGGTACGGGTATAAGAAGCCCCGGCTAACTACGTGCCTGCAGCCGCGGTAAGACGTAGGGGGCCAGCGTTGCTCGGAATTACTGGGCGTAAAGGGTTCGTAGGCGGTGCGGCAAGTCGGTAGTGAAATCTCCAGGCGTAACTTGGAGGCTGCTGCCGAAACTGC
+
CCCCCGGGGGGGGGGGGGGGGGGGGGGGGGGGGGGGGGGGGGGGGGGGGGGGGGGGGGGGGGGGGGGGGGGGGGGGGGGGGGGGGGGGGGGGGGGGGGGGGGGGGGGGGGGGGGGGGGGGGGGGGGGGGGGGGGGGGGGGGGGGGGGGGGGGGFGGGFGGGGGGGGGGGGGGGGGGGGGGGGGGGGGGGGGGGGFGGGGGGGGGGGGGGFFGGGGGGGGGGFFGGGGGFGGGGGGGGGGGGGGG5EC7**:E7EED85CFFFDFCDCFGGGFG)97<BFFF?FGGF5@6472>B3<B>FF*
@M03506:14:000000000-AKVR1:1:1101:28444:9380 1:N:0:49
ATGAACTCCTACGGGAGGCAGCAGTGGGGAATATTGCACAATGGGCGAAAGCCTGATGCAGCGACGCCGCGTGAGGGATGACGGCCTTCGGGTTGTAAAGCTCTTTCAGCTCCGACGAAGCGAATGTGACGGAAGGGGCAGGAGAAGCACGGGCTAAATACGAGAAAGCAGGCGCGGTTATATGCAAGGAGCAGGCGTAGTCCGGAGGGATTGGGCGTAAAGCGCACGTAGTGGGCGTATCGGGTCGGCAGTGAGAACGTGAGGCTAGAGCGCGGGTCTGCAGGCGTTACCGGGGAGCTGG
+
CCCCCGGGGGGGGGGGGGGGGGGGGGGGGGGG,EFG,EFGGGGGGGGGGGGGGGGGG9FGGG7F@FGGGGGGGGG,FF,CG<FGGGGGGGGGGGGGGGG9FGGGGGFFGA,,,BC:FGG7:F7F+38,,33++85+3+@***5*@@,,@F1C7**6,,7@,<*<1134323*11***4*=>,,?,2,?4+=7:*/*2;*:C+CE5>******;*8EDG88E7+:****2C8/+:EG*:)**22*:55<**:2*020@?)*2*/:**0*<9+0)//*102***0*::/)49*(0)).)0>)0
@M03506:14:000000000-AKVR1:1:1101:21299:9395 1:N:0:49
ATGAACTCCTACGGGAGGCAGCAGTGGGGAATCTTGCACAATGGGCGAAAGCCTGATGCAGCGACGCCGCGTGGGGGATGAAGCTTCTCGGAGTGTAAACCCCTTTCGATCCGGACGAATGCCTCGCAAGAGGAGTGACGGTACGGATATAAGAAGCCCCGGCTAACTACGTGCCAGCAGCCGCGGTAAGACGTAGGGGGCCAGCGTTGTTCGGAATTACTGGGTGTAAAGGGTTCGTAGGCGGTTCGGCAAGTTGGGAGTGAAATCTCTGGGCTCAACCCCGAGGCTGGTTCCAAAACTG
+
CCCCCGGGGGGGGGGGGGGGGGGGGGGGGGGGGGGGGGGGGGGGGGGGGGGGGGGGGGGGGGGGGGGGGGGGGGGGGGGEGGGGGGGGGGGGGGGGGGGGGGGGGGGGGCGGGGGGGGGGGGGFGGGGGGGGGGGGGGGGGFGGGGGEGGGGGGGGGGCFGGGGGGGGGGGGFFDGGGGGGFEDGGCEGGGGGFCCGEGGG>EF>>C8ECGFGG5;CECFGGGG;EC9++<FE7@*:/9;EC5E/*:CGCEEF<:*8>DGCC::A*<797E)<C5:76*27)772<C50*)5/6@B6F)71
@M03506:14:000000000-AKVR1:1:1101:9182:9410 1:N:0:49
ATGAACTCCTACGGGAGGCAGCAGTGGGGAATATTGGACAATGGGGGCAACCCTGATCCAGCAATGCCGCGTGAGTGATGAAGGCCTTAGGGTTGTAAAGCTCTTTTGCCAGGGACGATGATGACGGTACCTGGAGAATAAGCCCCGGCTAACTTCGTGCCAGCAGCCGCGGTAATACGAAGGGGGCGAGCGTTGTTCGGAATTACTGGGCGTAAAGGGCGCGTAGGCGGCGACCCAAGTCAGATGTGAAAGTCCTGGGCTTAACCTGGGGACTGCATTTGATACTGGGTTGCTTGAATTT
+
CCCCCGGGGGGGGGGGGGGGGGGGGGGGGGGGFGGEGGGGGGGGGGGGGGFGGGGGGGGGGGGGGGGGGGGGGGGGGGGGGGGCFGGGGGGFGGGGGGGGGCCFGGGGGGGGGDFFGGGGGGGGGGGGFFGGGFGGGGGGGCFEGGGGGGGGGGGGGG<@FGFGGGGGGGGGGFG@FFCCFDGGGGCE>CFGFCC1AFGGGGGGGCF:FEEGEEGGCFCGD*:2CCGCGEGGCE8E58CGGGGFCFCF@7CFG7?CGFGG=FCGFF9*=FG@37DF:@*7:663CFCF:FB65@FF4)@F*
@M03506:14:000000000-AKVR1:1:1101:10495:9423 1:N:0:49
ATGAACTCCTACGGGAGGCAGCAGTGGGGAATATTGGACAATGGGGGCAACCCTGATCCAGCAATGCCGCGTGTGTGAAGAAGGCCTTAGGGTTGTAAAGCACTTTAGTTTGGGAGGAAGGTAAGTAGTTTAAGAGATAGCTTACTTGACTGTACCGAAAGAATAAGCACCGGCTAACTCTGTGCCAGCAGCCGCGGTAATACAGAGGGTGCGAGCGTTAATCGGAGTTACTGGGCGTAAAGGGCGCGTAGGCGGTTCGTTAAGATTGTTGTGAAATCCCTGGGCTTAACCTAGGAACTGC
+
CCCCCGGFGGGGGGGGGGGGGGFGGGGGGEEFFGGGGGGGGFGGGGGGGGGGGGGGGGGEGGGGGGGGGGGGGEFGGGGGGGGFGFGGGGGGGGGGGFGFGFGGGFEGDCFGGGFGGGGGGGGGGGGGFFFGFDGGGCFGGGGGGGGGGGGFGFGFGGCCCCGGGFGGGGDEGEFGGGGGGGGGGGGGGGFGGGGGGGGGGGGGGGGDGGEGGGGGGGGGGGGGGGG=BCECFFFGGGD8CFFGGGDGEEGGGGGDG>DGDGG9EG9CG*:@G=7<>BFGFF@GF5462*/6?FF?@>?F*
@M03506:14:000000000-AKVR1:1:1101:10067:9432 1:N:0:49
ATGAACTCCTACGGAGGCAGCAGTGGGGAATTTTGCGCAATGGGGGAAACCCTGACGCAGCAACGCCGCGTGGAGGATGAAGCCCCTTGGGGTGTAAACTCCTTTCGACCAAGACGATAATGACGGTACTGGTGGAAGAAGCACCGGCTAACTCTGTGCCAGCAGCCGCGGTAATACAGAGGGTGCGAGCGTTGTTCGGAATTATTGGGCGTAAAGGGCGCGTAGGCGGCGCCACAAGTCACCTGTGAAATCTCTGGGCTTAACTCAGAGCCTGCAGGCGAAACTGTGGTGCTGGAGTATG
+
CCCCCGGGGGGGGGGGGGGGGGGGGGGGEFGGGGGGGGGGGGGGGGGGGGGGGGGGGGGGGGGGGGGGGGGGGGGGGGGGGGGGGGGGGGGGGGGGGGGGGGGGGGGGGGGGGGGGGGGGGGGGGGGGGGGGGGGGGGGGGGGDGGGGGGGGFGGGGGGGGGGGGGGGGGGGGGGGGGGGFGGFCFGCGGG:CCEGFGGGEGGGGFFFCCGGEE8CCGG5*:::CGGGGCGGCCCCCF:9:7AFFF6:9+<CCGCFGFGG=F=FEFFG+9EFCFGFG439)75:+8>F:<547FF45)9*7
@M03506:14:000000000-AKVR1:1:1101:21689:9495 1:N:0:49
ATGAACTCCTACGGGAGGCAGCAGTGGGGAATATTGGACAATGGGCGAAAGCCTGATCCAGCAATGCCGCGTGGATGAAGAAGGTTTTCGGATTGTAAAGTCCTTTCGGCGGGGACGACGATGACGGTACCCGCAGAAGAAGCCCCGGCTAACTTCGTGCCAGCAGCCGCGGTAATACGAAGGGGGCTAGCGTTGCTCGGAATGACTGGGCGTAAAGGGCGCGTAGGCGGTCTGGACAGTTAGGCGTGGAATTCCTGGGCGTAACCTGGGGACTGCGCTTAATGCATCCAGACTTGGGGGG
+
CCCCCGGGGGGGGGGGGGGEGGGGGGGGGEEGGFGGGGGGFGGGGGGGGGGGGGGGGGGGGGGGGGGGGGGFFGGGFEGGGGGGFGGGGGGGGGGGGGGGGGGGGGGDGGGEGEGGGGGGGGFFGGGGGGGGGGGGGGFGFGGGGGGGGGEGGGGGGGGGGGGGCGGGGEGCEEGEFGGC;EEGGGGGGGGGGG55CGGGCGDFFFCE5FGGCE58CCCCEEEGGGGGEGC*;7@968*0<9<CFCEGGG?FGGF>9?GD**/ACGGGGFD>D<CC*)977*9+09095*935@*6)))..
@M03506:14:000000000-AKVR1:1:1101:24666:9508 1:N:0:49
ATGAACTCCTACGGGAGGCAGCAGTGGGGAATCTTGCACAATGGGGGAAACCCTGATGCAGCGACGCCGCGTGAGCGATGAAGCCCTTCGGGGTGTAAAGCTCTTTCGTCAGGGAAGATAGTGACGGTACCCGGAGAAGCAGCTGCGGCTAACTACGTGCCAGCAGCCGCGGTAATACGTAGGCAGCAAGCGTTGTTCGGAGTTACTGGGCGTAAAGGGTGTGTAGGCGGTTCTTTAAGTTTGGTGAGAAATCTCCCGGCTCAACCGGGAGGGTGCGCCGAATACTGAGGGACTCGCGTGC
+
ACCCCGGGGGGGGGGGGGGGGGGGGGGGGGGGGGGGGGGGCGFGGGGGGGGGGGGGGGFGGGGGGGGEEGEEGGGGGGGGGGGGFFGGGGGGGGGGGFGGGGGGGGGGGGGGGGCFECEDFFCGGGGEGGGGGGGEGGGFCFFGDGGGG>CGGFGGGGFFCFGFGGGFEGGG=FCGGGFBCFGGFGGGGG7BC1=*2AEECC>FFGGGGGGGGGDCFGDFGE=CGGCGGGCEG+2+20:A9FCC/*+1+<<CCEGGC>CD7:=CEDEDGCE>CDDE33DDG3>*<*:=>C:0))7>.775)
@M03506:14:000000000-AKVR1:1:1101:16082:9508 1:N:0:49
ATGAACTCCTACGGGAGGCAGCAGTGGGGAATCTTGGACAATGGAGGAAACTCTGATCCAGCCATGCCGCGTGAGTGATGAAGGCCTTCGGGTTGTAAAACTCTTTCGACGGGGACGATAATGACGGTACCCGTAGAAGAAGCTCCGGCTAACTTCGTGCCAGCAGCCGCGGTAATACGAAGGGGGCTAGCGTCGTTCGGAATTACTGGGCGTAAAGCGCGCGCAGGCGGCTCGTCAAGTCAGGGGTGGAAGCCCGGAGCGCAACTCGGGAACTGCCTTTGAGGGTGTAGAGCTGGAGTGT
+
CCCCCGGGGGGGGGGGGGGGGGGGGGGGGGGGFGG<<,CFGGGG9CFEGGD9FGGG9@CFGACFCFGGGGGGG7F@FCEGGGGGGGGGGGGGGBFGGGG<FFGG9FG:+BFGGFGFGG+8B,C<<?C?+8C@:8=:B,?<<FC3>=>C:=33,@3C+FGGF;FF,,,3@FB*11*2FCC@<CFEE<FC**,=**:<8*41B5@CC?CCFGEG>EG5E?*:CGEE/::?:***/*2***0+2<C6E*29*:CC*::):>C)**):**35:95)5<66*97*:*5**01))*/6786?F@:)1
@M03506:14:000000000-AKVR1:1:1101:21131:9509 1:N:0:49
ATGAACTCCTACGGGAGGCAGCAGTCGAGAATTTTTCTCGATGGGGGAAACCCTGAAGGAGCGACGCCGCGTGGAGGATGAAGGTCTTCGGGTTGTAAACTCCTGTCATTCGGGAACAAGTGTCGGTACGTAACTGCTACCGGCTTGATAGTACCAGAAGAGGAAGAGACGGCTAACTCTGTGCCAGCAGCCGCGGTAATACAGAGGTCTCAAGCGTTGTTCGGATTCATTGGGCGTAAAGGGTGTGTAGGTGGCGCCGTAAGTCGGGTGTGAAATTTCGGAGCTGAACTCCGAAACTGCA
+
CCCCCGGGGGGGGGGGGGGGGGGGGGGGGGGGGGGGGGGGGGGGGGGGGGGGGGGGGGGGGGGGGGGGGGGGGGGGGGGGGGGGGGGGGGGGGGGGGGGGGGGGGGGGGGGGGGGGGGGGGGGGGGGGGGGGGGGGGGGGGDGGGGGGGGGGGGGGGGGGGGGGGGFFGGEFGDGGGFFFGGGGGGGGGGGGGGGGGGGGGGGFGDCEGGGGGGGG>EGEGGGGEGDGFFGGGGGGGEGGFGGFGCGG?FG3*:698B:CCE7++9CC*C=>CC>FF4FG3)7:C)9@7D@FD)75@**61
@M03506:14:000000000-AKVR1:1:1101:2841:9520 1:N:0:49
ATGAACTCCTACGGGAGGCAGCAGTGGGGAATATTGGACAATGGGCGCAAGCCTGATCCAGCAATGCCGCGTGAGTGAGGAAGGCCTTAGGGTTGTAAAGCTCTTTCGGCGGGGACGATGATGACGGTACCCGCAGAAGAAGCCCCGGCTAACTTCGTGCCAGCAGCCGCGGTAATACGAAGGGGGCGAGCGTCGTTCGGATTTACTGGGCGTAAAGGGCGCGCAGGCGGTCCTGTTTGTCTAGTGTGAAAGCCCCGGGCTCAACCTGGGAACTGCGCTCGAAACGGCGCGCCTCGCGCTC
+
CCCCCGGGGGGGGGGCGGGGGGGGGGGGGGGGGGFFDEFG8EFGGGGGDGGGGGGGGGGGFGGGGGGGGGG@FGGGGGGGGFDGGGGGGGGGGGGGGGGGGGGGGGGGGGGGGGGGGGGFAGGGGDGGGGGGG@GGG:FCCFGGGGGGGDFCFGGGGG>FGCFF+FFGEGGDEC@GA9C5CEGGGGGGGEDDE*/:CCCE*CEF7:C9FFFEEE5:?+AEEC8>EGGECE?EGGF:C@F=C+03<F+0<E70*0AC8;DD:E*<60A<F30)/9F9*8)9))5::.9;6))(00.0)7B53
@M03506:14:000000000-AKVR1:1:1101:8864:9525 1:N:0:49
ATGAACTCCTACGGGAGGCAGCAGTGGGGAATTTTGGACAATGGGGGCAACCCTGATCCAGCCATGCCGCGTGAGTGAAGAAGGCCTTCGGGTTGTAAAACTCTTTCGCGCACGACGATAATGACGGTAGTGCGAGAAGAAGCTCCGGCTAACTTCGTGCCAGCAGCCGCGGTAATACGAAGGGGGCTAGCGTTGTTCGGAATTACTGGGCGTAAAGCGCGCGCAGGCGGTCTTCCAAGTCAGTGGTGAAAGCCCGGAGCTCAACTCCGGAACTGCCATTGAAACTGTTGGACTTGAGGAG
+
CCCCCGGGGGGGGGGGGGGGGGGGGGGGGGGGGGGGGGGGGGGGGGGGGGGGGGGGGGGGGGGGGGGGGGGGGGGGGGGGGGGGGGGGGGGGGGGGGGGGGGGGGGGGGGGGGGGGGGGGGGGGGGGGGGGGGGGGGGGGGGGGGGGGGGGGGGGGGGFGGGGGGGGGGGGGGGGGGGGGGGGGGGGGGGGGGGGGGGGGGGGGGGGFGGGGGGGGGGGGGGGGGGGGGGGDEFGGGGGGGGGGGGFGGG?CFFDCEFGDCGFGGGGGEGCEDDGGFFGGG=FGFFGFAGF0:FFF?@F@)
@M03506:14:000000000-AKVR1:1:1101:7876:9559 1:N:0:49
ATGAACTCCTACGGGAGGCAGCAGTGGGGAATCTTGCACAATGGGGGAAACCCTGATGCAGCGACGCCGCGTGAGCGATGAAGCCCTTCGGGGTGTAAAGCTCTTTCGGCAGGGAAGATTATGACGGTACCTGCAGAAGCAGCTGCGGCTAACTACGTGCCAGCAGCCGCGGTAATACGTAGGCAGCGAGCGTTGTTCGGAGTTACTGGGCGTAAAGGGTGGGTAGGCGGTTCTTTAGGTTTGGTGTGAAATCTCCCGGCTCAACTGGGAGGGTGCGCCGTATACTGAGGGACTAGAGTAC
+
CCCCCGGGGGGGGGGGGGGGGGGGGGGGGGGGGGGGGGGGGGGGGGGGGGGGGGGGGGGGGGGGGGGGGGGGGGGGGGGGGGGGGGGGGGGGGGGGGGGGGFGGGGGGGGGGGGGGGGGGGGGGGGGGGGGGGGGGGGGGGGGGGGEGGGGGGGGGGGFGGGGGGGGGGGGGGEDGDGGFFFFGGGGGGGGGCGGGGFGGEGEGC7:9EC5C?EECCGDEE*:EGGGGGG*:8F99?9FCCFGEFGC*+<?FG7FGFBGG*A=9C7CCC7=BD9C=7)9CC@:CCFGFDG:1.)9?7@4/1
@M03506:14:000000000-AKVR1:1:1101:26297:9598 1:N:0:49
ATGAACTCCTACGGGAGGCAGCAGTCGAGAATTTTTCTCAATGGGGGAAACCCTGAAGGAGCGACGCCGCGTGGAGGATGAAGGTCTTCGGGTTGTAAACTCCTGTCATTTGGGAACAAGTCGTACGTATTAACTGTACGTGCGTTGATAGTACCAGAAGAGGAAGAGACGGCTAACTCTGTGCCAGCAGCCGCGGTAATACAGAGGTCTCAAGCGTTGTTCGGATTCATTGGGCGTAAAGGGTGCGTAGGCGGCGCGGTAGGTCGGGTTGGAAATCGCGGAGTTTAACTCCGTAACTGCA
+
CCCCCGGGGFGGGGGGGGGGGGGGGGGGGGGGGGGGGGGGGGGGGGGGGGGGGGGGGGGGGGGGGGGGGGGFGGGGGGGGGGFGGGGGGGGGGGGGGGGGGFG5?,BF<FFDGGGGGGGGGGGDFCFFGFGGGGGGGGGGFGGGG:CFGGGGGFFGGGEFGGGFCEFGGGDGGDCBD?F,DFGGFGGGGGGFGGGGGGDBFCG9,?CECFCCECCC8?8*=@EDGC*3CF7@CCCG5C7/+31:C=EDE*:95*2>:75>7*1<+)/C/**.7**+:)>)1752:97=2*93@)70)*//1
@M03506:14:000000000-AKVR1:1:1101:10651:9604 1:N:0:49
ATGAACTCCTACGGGAGGCAGCAGTGGGGAATATTGGACAATGGGCGAAAGCCTGATCCAGCCATGCCGCGTGAGTGATGAAGGCCCTAGGGTTGTAAAGCTCTTTCAACGGTGAAGATAATGACGGTAACCGTAGAAGAAGCCCCGGCTAACTTCGTGCCAGCAGCCGCGGTAATACGAAGGGGGCTAGCGTTGTTCGGAATTACTGGGCGTAAAGCGCACGTAGGCGGACTATTAAGTCAGGGGTGAAATCCCGGGGCGCAACCCCGGAACTGCCTTTGATACTGGTGGTTTCGAGTCC
+
CCCCCGGGGGGGGGGGGGGGGGFGGGGGGGGGGGGGGGGGGGGGGGGGGGGGGGGGGGGGGGGGGGGGGGGGGGGGGGGGGGGGGDGGGGGGFGGGGGGGGGGGGGGGGGGGGGFGGGGFGGGGFGGGFGGGGGFGGGGGGGGGFGGGGFGGGGGGGG7CDAFGGGFGDDGGGGGGGGGD>*>CFGGGGDFG:FGGGGGGEGFGFFEFFGGGGGEGEFGGGGGFCCGCEC8?=CCGGCC<9CFCGG=DE97C>6E3EDGD55)>5779*/:59DCEGFGF74B7C4CF<*),))1.)59)*
@M03506:14:000000000-AKVR1:1:1101:24466:9622 1:N:0:49
ATGAACTCCTACGGGAGGCAGCAGTGGGGAATTTTGCGCAATGGGGGAAACCCTGACGCAGCAACGCCGCGTGGAGGATGAAGTCCCTTGGGACGTAAACTCCTTTCGACCCGGACGATAATGACGGTACGGGTGGAAGAAGCCCCGGCTAACTTCGTGCCAGCAGCCGCGGTAATACGAGGGGGGCAAGCGTTGCTCGGAATTATTGGGCGTAAAGGGCGCGTAGGCGGTGCGGTAAGTCACCTGTGAAATCTCCGGGCTTAACTCGGAGCCTGCAGGCGAAACGGCCGTGCTTGTGGGG
+
CCCCCGGGGGGGGGGGGGGGGGGGGGGGG;CFGGGCGGGGGGFGGGGGGGFGGGGGGGGGGGGGGGGGGGGGGGGGDGGGGGGGDGGGGGGGGFGGGGGFGGGGGGGGGGGGGGGGGGGGCGGGGGGGGGGCEEGGGGGGGGGGGGGGGGEFGGGGGGGGGGGGGGGDGGGGGGGG@BFGGGGGGGGECFGGGCCCGGGCC588CCCFGGGG5EG*ACCCEGGEGEGC8E**:EGCGDDCFF?<E?9*+<:C>:CFC>3CG=FC?FGGG3C>GFFFCFGG:@B5C)75>DB1>)1=)0)5)
@M03506:14:000000000-AKVR1:1:1101:25503:9627 1:N:0:49
ATGAACTCCTACGGGAGGCAGCAGTCAAGAACATTCGACAATGGACGAAGTCTGATCGAGCGACGCCGCGTGCAGGAAGACGGCCTTCGGGTTGTAAACTGCGGTAGCTAGGGAGGAACGAAAGTGACTGTACCTAGCGGAAAGTGGCGGGTAACTACGTGCCAGCACCAGCGGTAATACGTAGGCCACAAGCGTTATCCGGATTTATTGGGCGTACAGCGTGTGTAGGGGGCAGGGTGCGTCTTTGGTTAAAGCCCACCGCCTAACGGTGGAAGTGCCAAGGAGACGAACAAGCTGGAGG
+
CCCCCGGGGGGGGGGGGGGGGGGGGGGGGGGGGGGGGGGGGGGGGGGGGGGGGGGGGGGGGGGGGGGGGGGGGGGGGGGGGGGGGGGGGGG=FE:9@EECFGGECEEGGGGGGGGGDGGGGEGGGGGGGGFGGGGFFGEFFEGGFDCGGGG*=C:,7:<CFEGGGGGFFFEDCF<:C:FGCCFCC9CBFGF:FD;*;@FGEC*/;+<C7+@CFG*:*;C+:;CCFEEFF5?E=C5*5CD57=:>C<CC**3:CG+7*<DDECGG=707C9C)*2937*7:9))**./81)79)7>)<F4FE
@M03506:14:000000000-AKVR1:1:1101:15954:9638 1:N:0:49
ATGAACTCCTACGGGAGGCAGCAGTGGGGAATATTGGACAATGGGCGCAAGCCTGATCCAGCCATGCCGCGTGAGTGATGACGGCCTTAGGGTTGTAAAGCTCTTTCGACGGGGACGATAATGACGGTACCCGTAGAAGAAGCCCCGGCTAACTTCGTGCCAGCAGCCGCGGTAATACGAAGGGGGCTAGCGTTGTTCGGAATCACTGAGCGTAAAGCGCACGTAGGCGGATTGTTAAGTCGGGGGTGAAATCCTGAGGCTCAACCTCAGAACTGCCTTCGATACTGGCAATCTCGAGTCC
+
CCCCCGGGGGGGGGGGGGGGGGGGGGGGGGGGGGGGGGGGGDGGGGGGGGGGGGGGGGGGGGGGGGGGGGGGDGGGGGGGGGGGGGGGGGGGGGGGGGGGGGGGGGGGGGGGGGGGGGGEGGGGGGGGGGGGGGGGGGFGGGGGGGGGGGGGGGGGGGG@GGGGGGGGGGDGFGGGGGGFGGGGGGGGGGBEFGG5CGGGDGGGGGGFFCFGC*;CCGCGGECEEGGGGE8?8=FGF?FCGGGGGG:C8?9CFGEG97CGGGCGFGGC66<@GFGFGF>6DFFGEFGF:76:9*9>F3/)/
@M03506:14:000000000-AKVR1:1:1101:28522:9674 1:N:0:49
ATGAACTCCTACGGGAGGCAGCAGTAAGGAATATTGCGCAATGGGCGAAAGCCTGACGCAGCAACGCCGCGTGCGGGATGAAGGCCCTCGGGTTGTAAACCGCTTTCAGTAGGGAAGAAAATGACGGTACCTACAGAAGAAGCCCCGGCCAACTACGTGCCAGCAGCCGCGGTAACACGTAGGGGGCAAGCGTTGTCCGGATTTATGGGGCGTAAAGAGCTCGTAGGCGGTTTCGTAAGTCGGATGTGAAAACTCCAGGCTCAACGTGGAGACGCCATGCGATACTGCGATGACTGTAGTT
+
CCCCCGGGGGGGGGGGGGGGCGGGGGGGFGGGGGGGGGGGGGFGGGGGGEDFGGGGGCEGGGGGFEG@CFGGGGDGGGDGFFCCCFF=FEEGGGGGGGGG?FDEGFFFGGGFFGFFGGGGGGFFGGE7F:<FEEE@AFFGFC<,@FEEGGFGGGFCFFFGGGFDFCFFCCECBCF9BFCFF7CG<@@CE5CGGG8:3AEDG5C6:C9+*/;:C5CFGF=FC+;EGFG9:E*1/:CEC=D<+:CE=52*+<CF4+0*<@47*2*+0**9:75)7D57)0**95)75=**,))(*9=1*197*
@M03506:14:000000000-AKVR1:1:1101:23641:9690 1:N:0:49
ATGAACTCCTACGGGAGGCAGCAGTGGGAATCTTGCGCAATGGCCTAACGGCTGACACAGCGACGCCGCGTGTGGGATGAAGCTCCTCGGAGTGTAAACCACTGTTGCCCGGGACGAATAGCTCGATTAATCGAGCCTGACAGTACCGGGTGAGGAAGCACCGGCTAACTCCGTGCCAGCAGCCGCGGTAATACGGGGGGTGCGAGCGTTGTCCGGAATCACTGGGCGTAAAGGGCGCGTAGGTGGGTGGATAAGGGTGTGGTGAAAGGCCGGGGCTCAACCCCGGAGCTGCCGTGCCGAC
+
CCCCCGGGGGGGGGGGGGGGGGGGGGGGGGGGGGGGGGGGGGGGGGGGGGGGGGGGGGGGGGGGGGGEGGGGFGGGGGGGGGGFGGGGGGCEGGGGGGF@FGFGFGGGGGGGGGGEGGGGGGCFGGGGGGFGFGGGGGGGGFGGGGGGGGGEFDFFFGGFGGGGGGGGGGGGGGGGGGGF:FFGGG@EECFGGCFGGEGGEGGGCCEE8:EEF9EGGGFFGFEGGF58*:5CGGGEE?C/7>E<FD:C8C5C:FA=E>D<EGGCC69C*/::C)559;77*8@=C3)0079>5@355)>5)
@M03506:14:000000000-AKVR1:1:1101:10723:9692 1:N:0:49
ATGAACTCCTACGGGAGGCAGCAGTGGGGAATATTGCGCAATGGGCGAAAGCCTGACGCAGCAACGCCGCGTGAGTGATGAAGGCCTTCGGGTCGTAAAGCTCTGTCGGAGGGAACGAATGCTCCAGGGGTTAACAGCCTCAGGAAGTGACGGTACCCTCAAAGGAAGCACCGGCTAACTCTGTGCCAGCAGCCGCGGTAATACAGAGGGTGCAAGCGTTGTTCGGGATCATTGGGCGTAAAGGGCGTGTAGGCGGTTTGTTAAGTCATGTGTGAAATCCCCCGGCTCAACCGAGGAACGG
+
CCCCCGGGGGGGGGGFGGGGGGGGGGGGGGGGGGGFFGGGGGGGGGGGGGGGGGGGGGGGGGGGGGGGGGGGGGGGGGGGGGGGGGGGGGGGGGGGGGGGGGGGGGGFGGGGGGGGGGDFGGFFFGGGGDGGGGGGGGGGGGCGCFGGCFGGGGGGGGGGGGGGGGGGGGGGGGGGGGGDGGGGGGGGGGGGGGGGGGCEEGGG?FGGGGGGGGGGGECEGGGFCGGGG5FF<CFGGGGGEGGFGCG/?EGGCF=)::*9E7C99CFFGGGFGGGGGFF7<5BGGFD:?G@<E5@DB)).8
@M03506:14:000000000-AKVR1:1:1101:4250:9692 1:N:0:49
ATAACTCTCGGGAGGCAGCAGTGGGGAATATTGGACAATGGGGGCAACCCTGATCCAGCCATGCCGCGTGAGTGATGAAGGCCTTCGGGTTGTAAAGCTCTTTTGGCGGGGACGATGATGACGGTACCCGCAGAATAAGCTCCGGCTAACTTCGTGCCAGCAGCCGCGGTAATACGAAGGGAGCTAGCGTTGTTCGGAATTACTGGGCGTAAAGGGCGCGTAGGCGGTTTGACAAGTTAGATGTGAAAGCCCAGGGCTCAACCCTGGAATAGCATTTAAGACTGTCTTACTTGAATTCGGT
+
CCCCCGGGGGGGGGGGGGGGGGGGGGGGGGGGGGGGGGGGGGGGGGGGGGGGGGGGGGGGGGGGGGGGGGGGGGGGGGGGGGGGGGGGGGGGGGGGGGGGGGGGGGGGGGGGGGGGGGGGGGGGGGGGGGGGGGGGGGGGGGGGGGGGGGGGGGGGGGGGGGGGGGGGGGGGGGGGGGGGGGGEGGGGGGEGGGGGGGGGGGGGGGGGGGGGGGGGDEGD=EGGGGG8CEGGGFGGGGGFEGFGGGGDFECGGGGDG>CGGGFGGGGFGG9=>77C7@>FFFFGGFCFF7@DF=FFFFF@.
@M03506:14:000000000-AKVR1:1:1101:16137:9710 1:N:0:49
ATGAACTCCTACGGGAGGCAGCAGCGGGGAATCTTGCACAATGGGGGAAACCCTGATGCAGCGACGCCGCGTGAGCGATGAAGCCCTTCGGGGTGTAAAGCTCTTTCGGCAGGGAAGATTATGACGGTACCTGCAGAAGCAGCTGCGGCTAACTACGTGCCAGCAGCCGCGGTAATACGTAGGCAGCAAGCGTTGTTCGGAGTTACTGGGCGTAAAGGGTGTGTAGGCGGCTGTTTAAGTTTGGTGTGAAATCTCCCGGCTTAACCGGGAGGGTGCGCCGAATACTGAATGACTTCGAGTG
+
CCCCCGGGFGGGGGGGGGGGEEFFGGGGGGGGGGGDFFGGGFGFGGGGGGGGGGGC9EGFGGCEGGGECGGGGGGGEFGEEDEFGGG@FGGGGGGGGFFFFGGGGGGDFG+CFGFCFGFGFGEGGGGGGGGGGFGGGAFGGGGGFG@FGGDDGGFGGGGGGGGGFGGGGGGGGGGGGGGGFCEGGGGGCFGGEGGGCF58?CEFGGGGGGGE8?E8C:EFGEECFCCGEE*:?2<7+<C9<C<C:CFGC:?FFFGGG57CC57EDGGG*):3C/7ADFDG93>5CFDF):4)7*9*)0.*0
@M03506:14:000000000-AKVR1:1:1101:21485:9752 1:N:0:49
ATGAACTCCTACGGGAGGCAGCAGTGGGGAATATTGCGCAATGGGCGGAAGCCTGACGCAGCGACGCCGCGTGAGGGATGAAGGCCTTCGGGTCGTAAACCTCTTTCAGCAGGGAAGAAGCGAGAGTGACGGTACCTGCAGAAGAAGCACCGGCTAACTACGTGCCAGCAGCCGCGGTAATACGTAGGGTGCAAGCGTTGTCCGGAATTATTGGGCGTAAAGAGCTAGTAGGCGGTTTGTCGCGTCTGCTGTGGAAACTCAGGGCTTAACCCTGAACTTTCAGGAGGTAAGGGCAGACTGG
+
CCCCCGFGEGGGGGGEGEC@FFEGFCGDEC@F,C@<EFGGGEFGGFCC::FGEEFGGGGEGGFDGEFGGGGFGDFFGC@:<?E8FBEF9FFEGGGEFFDGFGFGF9FFFG9BFE+BBCFG?@CCFCDFCEGGGGGGGGFFFFGFGG7C:CFFEG@@F7BFFFF:*=FED72=FC7<FFFFCF,FFF>EGGECEC78C8CC>C?*:88CE9FC+CFC>*2;;99*2C+<C?7?C*:*2*1;:E==:>EFFCFCF*ACE5:0+75=C*:<C*A>4**+20***/*++)97<7*)73).75)))
@M03506:14:000000000-AKVR1:1:1101:22186:9753 1:N:0:49
ATGAACTCCTACGGGAGGCAGCAGTGGGGAATTTTGCGCAATGGGGGAAACCCTGACGCAGCAACGCCGCGTGGAGGATGAAGCCCCTTGGGGTGTAAACTCCTTTCGACCGGGAAAATAATGATGGTACCGGTGGAAGAAGCACCGGCTAACTCTGTGCCAGCAGCCGCGGTAATACAGAGGATGCGAGCGTTGTTCGGAATTATTGGGCGTAAATGGCGCGTAGGCGGTGTTGTAAGTCACCTGGGAAACCTCTGGTCTTAACTCAGAGCGTGGAGGCGAAACTGCAATGCTGGAGGGG
+
CCCCCGGGGGGGGGGGGGGGGGGGGGGGGGGGGGGGGGGGGGGGGGGGGGFGEGF<FGGGDGGGGGGGGGGGGGGGGGGGGGGGGFF@FFGGGGGGGGGFGGGGGGGCC:FCCFEGFGGGGGFGFFGGGGF@FF@F@CGE@FFG@@GFFGFFGCEGFGGG9F7EEBECFGGG1F:9FGCCFGGG7:FEEGGGE1?EFFCE8AFCGF+2A5*?888*0<C:ECGGGE*+2:8?*>8E:FGG+C+3+<*7;?EG7*:*2<*2<?C?+:+2<:+0)1**/)917))2*8:?>GF?F4/6>F>>)
@M03506:14:000000000-AKVR1:1:1101:13406:9755 1:N:0:49
ATGAACTCCTACGGGAGGCAGCAGTTGGGAATCTTGGACAATGGGGGAGACCCTGATCCAGCCATGCCGCGTGAGTGATGAAGGCCTTCGGGTTGTAAAACTCTTTCGACGGGGACGATAATGACGGTACCCGTAGAAGAAGCTCCGGCTAACTTCGTGCCAGCAGCCGCGGTAATACGAAGGGGGCTAGCGTTGTTCGGAATTACTGGGCGTAAAGCGCGCGCAGGCGGCTATCCAAGTCAGTGGTGAAAGCCCGGAGCTCAACTCCGGAGTTTCCATTGAAACTGTTTAGCTTGCGTAC
+
CCCCCGGGFFGGGGGGGGGGGEGGGGGGGFEFGGGCGGGGGGGGGGGGGGCFGGGGGGGGGGGGGGGGGGGGGDGGG9FGGFFGGGGCEFGGG:FFAFFDFGGGGGGGGGGGG>EGGGGGGGGFFEFFFEFGGGGGGGGGFGGGGGDEGGGFFGFGFFGGGGGGGGGGGGGDG7EFGGG>7BFFGEEG7CGCBC8CEEGGD>FFGGGC+;@?:*;:7CEEGGGGD5EEGGDE5EGCF6CCC+C0<C35<6?7C2:CC3C<*<*<C796CD=)9**3:77*0*1++8:B)C*<F?*8)0830
@M03506:14:000000000-AKVR1:1:1101:5693:9788 1:N:0:49
ATGAACTCCTACGGGAGGCAGCAGTGGGGAATCCTGCACAATGGGCGAAAGCCTGATGCAGCGACGCCGCGTGGGGGATGAAGCTTCTCGGAGTGTAAACCCCTTTCGACCGGGACGAATGCCTCGCAAGAGGACTGACGGTACCGGTACAAGAAGCCCCGGCTAACTACGTGCCAGCAGCCGCGGTAAGACGTAGGGGGCCAGCGTTGCTCGGAATTACTGGGTGTAAAGGGTTCGTAGGCGGTGTGGCAAGTCGGGAGTGAAATCTCTGAGCTTAACTCAGGGCCTGCTTCCGAAACTG
+
CCCCCGGGGGGGGGGGGGGGGGGGGGGGGGGGGGGGGGGGGGGGGGGGGGGGGGGGGGGGGGGGGGGGGGGGGGGGGGGGGGGGGGGGGGGGGGGGGGGGGGGGGGGGGGGGGGGGGGGGGGGGGGGGGGGGGGGGGGGGGGGGGGGGGGGGGGGGGGGGGGGGGGGGGGGGGGGGGGGGGGGGGGGGGFCFGFF5CEGGCEDGFGGGGGGCGGGGGGGF7EFGFC8FCEFGGFFFGGGGGGGGGGGGGGC9FFDGG:CD=FC?::A*<*:*:7DCD6FC>*9FG3<)(9@<F4>35.<@8
@M03506:14:000000000-AKVR1:1:1101:18556:9806 1:N:0:49
ATGAACTCCTACGGGAGGCAGCAGTGGGGAATTTTGCGCAATGGGGGAAACCCTGACGCAACAACGCCGCGTGGAGGATGAAGTCCCTTGGGATGTAAACTCCTTTCGACCGGGAAGATAATGACGGTACCGGTGGAAGAAGCACCGGCTAACTCTGTGCCAGCAGCCGCGGTAATACAGAGGGTGCGAGCGTTGTTCGGAATTATTGGGCGTAAAGGGCGCGTAGGCGGCGCGGTAAGTCACCTGTGAAATCTCCCGGCTCAACCGGGAGTCTGCAGGCGAAACTGCCGTGCTGGCGTAT
+
CCCCCGGGGGGGGGGGGGGGGGGGGGGGGGGGGGGGGGGGGGGGGGGGGGGGGGGGGGGGGGGGGGGGGGGGGGGGGGGGGGGGGGGGGGGGGGGGGGGGGGGGGGGGGGGGGGGGGGGGFGGGGGGGGGGGGGGDGGGGGFGGGGGGGEGGFGGGGG@FGGFFGGGGGGGGEGGGGGGGGGGGGGGGGGGGEGGEEGGG?EC?FGGGFGGGGGDGGFGGGGGEEEGGGGGGGGGGGGGFGGGGGFFFFFGGGGGFFEDGCCGGFGGDGDGFGGGGGFGGGF@5CFGFBC>>:F?F)0775
@M03506:14:000000000-AKVR1:1:1101:23880:9809 1:N:0:49
ATGAACTCCTACGGGAGGCAGCAGTGGGGAATATTGCGCAATGGGCGAAAGCTTGACGCAGCAACGCCGCGTGAGTGATGAAGGCCTTCGGGTCGTAAAGCTCTGTCGGGAGGAACGAATGCTCCTGAGGTTAACAGCCTCGGGGGGTGACGGTACCTTCAAAGGAAGCACCGGCTAACTCTGTGCCAGCAGCCGCGGTAATACAGAGGGTGCAAGCGCTGTTCGGAATCATTGGGCGTAAAGGGCGTGTAGGCGGTCTGGTAAGTCATGTGTGAAAGTCCTCGGCTCAACATGGGAACGG
+
@CCCCG<FFGGGGEGGGEEFGGDGEFEEFG,CCEFEGGGG7FFGFGC@CFEGGGFFFGGEGGGGFCGGDGGB=:FCFFD9<BFFF<EFGGC@FC@@EDFFGGDB<5CD7F7=F+FF7:=<8FDFDFGFF73<,CBFGCFGFGEGGGGGGFGGGGG5CG+<C+AECFC8C86;8CCEGGGCC7@FCF7+C8AEF>GGC>C8*00+++<C5EEGCECF>E*;8?9FEE>EGGG7+<AECE58/*AFGGD7:50<CFE)*.9C*<0<CCFC7D00:77E7/***19553*.)27))).))).7)
@M03506:14:000000000-AKVR1:1:1101:14552:9817 1:N:0:49
ATGAACTCCTACGGGAGGCAGCAGTGGGGAATATTGCGCAATGGCCGAAAGGCTGACGCAGCGACGCCGCGTGTGGGATGAAGGCCTTCGGGTTGTAAACCACTGTCGGGGGGGGCGAATACCTGGTTTCGAATAGGAGACCGGGGGTGACGGTACCTCCAAAGGAAGCACCGGCTAACTCCGTGCCAGCAGCCGCGGTAATACGGAGGGTGCGAGCGGTGTCCGGAATCACTGGGCGTAAAGGGCGCGTAGGCGGCCGTGTAAGTCACTTGTGAAATCCCGGGGCTCAACCCCGGGGCTG
+
CCCCCGGGGGGGGGGGGGGGGGGGGGGGGGEGFGGFGGGGGGGGGGGGGGGGGGGGGGGGGGGGGGGDGGGGG:FFGFGGGGGGFGFGGGGGGGGGGGGGGGGGGGGGD7CGGGGGGGGGGFFGGGGFGGGGFGGGGGGGFGGGGCCGGGGEGGGEFGFF@GGC>FFFFFGFEGGDDFCGFGGGGGGGGGGGGGGC>EGDGGGGGGGDGGEECC5CEC*;EGGGG5CC@9EFGGFGG5):5CE75>EDG7C5<FGGGFGDC:*3<C7C<7A*09*0:**9CEE*=>7))*.(0).<@>355
@M03506:14:000000000-AKVR1:1:1101:10023:9860 1:N:0:49
ATGAACTCCTACGGGAGGCAGCAGTGGGGAATTTTGGACAATGGGGGAAACCCTGATCCAGCCATGCCGCGTGAGTGAAGAAGGCCTTCGGGTTGTAAAGCTCTTTTGGTCGGAAAGAAAAGGCTACGGATAACACCTGTGGTCCTTGACGGTACCGGCAGAATAAGCACCGGCTAACTACGTGCCAGCAGCCGCGGTAATACGTAGGGTGCGAGCGTTAATCGGAATTACTGGGCGTAAAGAGTGCGTAGGCGGTTCCCCAAGTCCGCTGTGAAAGCCCCGGGCCTAACCTGGGAATGGC
+
CCCCCGGGGGGGGGGGGGGGGGGGGGGGGGGGGGGGGGGGGGGGGGGGGGGGGGGGGGGGGGGGGGGGGGGGGGGGGGGGGGGGGGGGGGGGGGGGGGGGGGGGGGGFGGGGGGGGGGGGGGGGGGGGGGGGGGGGGGFGGGGGGGGGGGGGGGGGDGGGGGGGGGGGGGGGEGFGGGGGFGGGGGGGG7FFGGGGGCGGGG9;<CCEGGGGGGGCE*AC@9@F>EGFGGFFFGGE=?DGF9EG79+7;55C>ECD=8DFFGGGGGGDCCE>CGGG7:D1>8<:5)9:>F>)0835:7?F)
@M03506:14:000000000-AKVR1:1:1101:10280:9892 1:N:0:49
ATGAACTCCTACGGGAGGCAGCAGTGGGGAATATTGGACAATGGGCGCAAGCCTGATCCAGCCATGCCGCGTGAGTGATGAAGGCCCTAGGGTTGTAAAGCTCTTTTGTGCGGGAAGATAATGACGGTACCGCAAGAATAAGCCCCGGCTAACTTCGTGCCAGCAGCCGCGGTAATACGAAGGGGGCTAGCGTTGCTCGGAATCACTGGGCGTAAAGGGTGCGTAGGCGGGTTTTTAAGTCAGGGGTGAAATCCTGGAGCTCAACTCCAGAACTGCCTTTGATACTGAAGATCTTGAGTTC
+
CCCCCGGGGGGGGGGGGGGGGGGGGGGGGGGGGGGGGGGGGGGGGGGGGGGGGGGGGGGGGGGGGGGGGGGGGGGGGGGGGGGGGGGGGGGGGGGGGGGGGGGFGGGGGGGGGGGGGGGGGGGGGGGGGGGGGGGDGGGGGGGGGGGGGGGGGGGGGGGGGGGGGGGGGGGGGGGGGGGGGGGGGGGGGGGGGGGGGGGGGGGGGGGGGGGG/:CEGFGGGEGEGGGFGGGE8EDFGGGGGFFGGGGGCCFGGGGDC4FGGGGGFGGGCFFFGGGFGFGGFFFGGFGFFGFDFBFFF49**
@M03506:14:000000000-AKVR1:1:1101:18472:9895 1:N:0:49
ATGAACTCCTACGGGAGGCAGCAGTGGGGAATCTTGCGCAATGGGCGAAAGCCTGACGCAGCAACGCCGCGTGGGGGACGAAGGCTCTCGGGTTGTAAACCCCTTTCAGGAGGGACGAAAGTGACGGTACCTCCAGAAGAAGCCCCGGCCAACTACGTGCCAGCGGCCGCGGTAACACGTAGGGGGCGAGCGTTGTCCGGATTTATTGGGCGTAAAGAGCTCGTAGGTGGCTCGGTAAGTCGGGTGTGAAATTTCGAGGCTCAACCTCGAGACGCCACCTGATACTGCTGTGGCTAGAGTC
+
CCCCCGGGGGGGGGGGGGGGGGGGGGGGGGGGGGGFGGGGGGGGGGGGGGGGGGGGGGGGGGGGGGGGGGGDGGGGGGGGGGGGGGGGGGGGGGGGGGGGGGGGGGGGGGGGGGGGGGGGGGGGGGGGGGGGGGGGGGGGGGGGGGGGGG7FGGGGGGGGGGFG7CFGGGGGGGGGGGG>GFGGGGGGGGC8CEGGGGGGDGGGCFGDGGGG8CEFGGGGGGGCGGGGGGGGFGD?EEFC?CGG5CEDCF?FF<998.>D50>CGFFGDC=>D*7CDF45F?FCGFCF<D42<F:6>77F*
@M03506:14:000000000-AKVR1:1:1101:18071:9905 1:N:0:49
ATGAACTCCTACGGGAGGCAGCAGTGGGGAATATTGCGCAATGGGCGAAAGCCTGACGCAGCGACGCCGCGTGGGGGATGAAGCTTTTCGGTGTGTAAACCCCTTTCGACCCGGACGAATGACCCGCAAGGGTTTGACGGTACGGGTATAAGAAGCCCCGGCTAACTACGTGCCAGCAGCCGCGGTAATACGTAGGGGGCCAGCGTTGCTCGGAATTACTGGGCGTAAAGGGTTCGTAGGTGGTGCGGCAAGTTGGAAGTGAAATCTCTGGGCTTAACCCAGAGGCTGCTTTCAAAACTGC
+
CCCCCGGGGGGGGGGGGGGGGGGGGGGGGGGGGGGFGGGGGGGGGGGGGGGGGGGGGGGGGGGGGGGGGGGGGGGGG7FGGGGGGGGGGGGGGGGGGGGGGGGGGGGGGGGGGGGGGGFEGGEGGGGCFDFDFGGCGGGGGGGGGG74CEFFGGGFGGGGGGGGGGGGGGGGGGGGGGGGGGG>EEG5CFGGDDFEGGGGGGGGG;CCC9:/:5/@EGE++885>8E5CC?CF6CEG05C7<EE*<=DG**A:<96+/70AFCF+:A*+2?F55CC:F:*18:E5<CFF4@<?=/9=>967
@M03506:14:000000000-AKVR1:1:1101:12795:10027 1:N:0:49
ATGAACTCCTACGGGAGGCAGCAGTGGGGAATTTTGCGCAATGGGGGAAACCCTGACGCAGCAACGCCGCGTGGAGGATGAAGTCCCTTGGGACGTAAACTCCTTTCGACCCGGACGATAATGACGGTACGGGTGGAAGAAGCCCCGGCTAACTTCGTGCCAGCAGCCGCGGTAATACGAGGGGGGCAAGCGTTGTTCGGAATTATTGGGCGTAAAGGGCGCGTAGGCGGTGCGGTAAGTCACCTGTGAAATCTCCGGGCTTAACTCGGAGCCTGCAGGCGAAACCGCCGTGCTGGAGTGG
+
CCCCCGGGGGGGGGGGGGGGGGGGGGGGGGGGGGGGGGGGGGGGGGGGGGGGGGGGGGGGGGGGGGGGGGGGGGGGGGGGGGGGGGGGGGGGGGGGGGGFFGGGGGGGGGEEGGGGGGEGGGGGGGGGFGGGGGGGGGGGGGGF:FEGEEECFGFGGGGGGGFDGGGGDGGGEEGFGGCGGGEGGGCEFG@C88?CFGGDCC88CFFCGGC81?*/<CCG8EG/?EGGGD*:8>EC5ADGG+<CFG97+<9:>9<FG>D37=G7A7?CE5CD3CGG7?FCC5)25)))(15(07*0)76>5
@M03506:14:000000000-AKVR1:1:1101:9463:10032 1:N:0:49
ATGAACTCCTACGGGAGGCAGCAGTGGGGAATCTTGCACAATGGGCGAAAGCCTGATGCAGCGACGCCGCGTGGGGGATGAAGCTTTTCGGAGTGTAAACCCCTTTCGATCCGGACGAAACCCCGCAAGGGATTGACGGTACGGATATAAGAAGCCCCGGCTAACTACGTGCCAGCAGCCGCGGTAATACGTAGGGGGCCAGCGTTGTTCGGAATTACTGGGTGTAAAGGGTTCGTAGGCGGTGCGGCAAGTTGGGAGTGAAATCTCTGGGCTTAACCCAGAGGCTGCTTTCAAAACTGCT
+
CCCCCGGGGGGGGGGGGGGGGGGGGGGGGGGGGGGGGGGGGGGGGGGGGGGGGGGGGGGGGGGGGGGGGGGGGGGGGGGGGGGGGGGGGGGGGGGGGGGGGGGGGGGGGGGGGGGGGGGGGGGGGGGDGGGGGGGGGGGGGGGGGGGGGGGGGGGGGGGGGGGGGGGGGGGGGGGGGGGGGGGGGGGGGGGFGFGGGGGGGGGGCGECGCEGGDFGFGGGGC;EEGGGGGGGFFGGGFDGE5EEGGGGCGGAFGGGGFGFEGGCGFGGGGGFGGGGGF<94@FFEFGF?C?<F44?>FFF4
@M03506:14:000000000-AKVR1:1:1101:29167:10050 1:N:0:49
ATGAACTCCTACGGGAGGCAGCAGTCGAGAATTTTCCGCAATGGGGGCAACCCTGACGGAGCGACGCCGCGTGAAGGAGGAAGGCCTTCGGGTTGTAAACTTCTGTCACGACTTACGAATGCATCAGGTATAACAACCTGGTGTTGACGAAGGGCCGGAAGGAAGCCACAGCTAACTTCGTGCCAGCAGCTGCGGTAAGACGAAGGTGGCATGCGTTGTTCGGATTCACGGGGCATAAAGCGCGCGTAGGCGGCTCCATACGCGGCATGTGTACGCCACGGGCGCAACCGGGGCAGGGCGG
+
--AC9A9FFGCCFCCE7@EGGD?F9,C7+C;<EFGE<@7::@FG?7:FGFDG7@E8,,@7++@+7BECGG++7++5<8,+CF,:F@85,<CFD=ECFDAF9D9F,<5,?=+:7+CDFGG?@D,3,,BD,,,,3,<DFF8F@,@,@FDFE*3::E**>7*>>7,,=>:7<:77,,,?FF9<B>ED@F*+8++?CGC<B8E?E>*1*??CC>>+A+8/888;?CCG8*+3+/*:?C*@67CC+*7*CEC)8C+:)5C*8?C**29CC373A7F*>:>5955))05*273:7<>(5)))).)0)
@M03506:14:000000000-AKVR1:1:1101:7288:10051 1:N:0:49
ATGAACTCCTACGGGAGGCAGCAGTGGGGAATCTTGCACAATGGGCGAAAGCCTGATGCAGCGACGCCGCGTGGGGGATGAAGCATTTCGGTGTGTAAACCCCTTTCGACCCGGACGAATGCCTCGCAAGAGGAGTGACGGTACGGGTATAAGAAGCCCCGGCTAACTACGTGCCAGCAGCCGCGGTAAGACGTAGGGGGCCAGCGTTGTTCGGAATTACTGGGTGTAAAGGGTTCGTAGGCGGTGTGGCAAGTTGGGAGTGAAATCTCTGGGCTCAACCCAGAGGCTGCTTCCAAAACTG
+
CCCCCGGGGGGGGGGGGGGGGGGGGGGGGGGGGGGGGGGGGGGGGGGGGGGGGGGGGGGGGGGGGGGGGGGFGGGGGGGGGGGGGGGGGGGGGGGGGGGGGGGGGGGGGGGGGGGGGGGFFGGGGGGGGGGGGFGGGGGGGGGGGGGGDGGFGGFGGGGGGGGGGGGGGGGGGGGGGGFEGGGGGGCC5EC:CGFGGGGGDGGGGGEGGGGGGGGCGGFGDGGGFGGDF7FFEGGGGGGGGGGGGGGGGGGCGFGGGFGGGGGCFGFCFGG?DFCCFFFGGFF5:FDFFDF29F=6?F@F9
@M03506:14:000000000-AKVR1:1:1101:24445:10053 1:N:0:49
ATGAACTCCTACGGGAGGCAGCAGTCGGGAATTTTGGGCAATGGGCGAAAGCCTGACCCAGCAACGCCGCGTGAAGGATGAAATCTCTCGGGATGTAAACTTCGCAAGAGTAGGAAGAATAAGTAGGGGATAACACCCTCTATGATGACGGTACTATTTGTAAGCTCCGGCTAACTCCGTGCCAGCAGCCGCGGTAATACGGGGGGAGCAAGCGTTGTTCGGATTTACTGGGCGTCAAGGGCGCGTAGGCGGCGCAACAAGTCACTTGGGAAATCTCCGGGCTGAACTCGGAACGGTCAAG
+
CCCCCGGGGGGGGGGGGGGGGGGGGGGGGGGGGGGGGGGGGGGGGGGGGGGGGGGGGGGGGGGGGGGGGGGGGGGGGGFFGGGGGGGGFGGGGGGGGGGGFGGGGGGGGGGGFFGGGGGGGGGGGGGGDCEFGGGFFGGGGGGEDGFGFGCFEE,DFGCGGFFAFCFG7CEGGGGFFGGGGGGGGG7FFFGGGGGCEGGGF5CCECGG55CFGG5E>E*AA58EGFGFCGFGCGC5ECFCE5EEG*1>CFC5<EC3?DFC*<:79CCG+CCF5*:?:45C)57*:*29<D507)5)85596
@M03506:14:000000000-AKVR1:1:1101:8932:10058 1:N:0:49
ATGAATCCTACGGGAGGCAGCAGTAGGGAATCTTGGACAATGGGGGAAACCCTGATCCAGCCATGCCGCGTGGGTGATGAAGGCCTTCGGGTTGTAAAACTCTTTCGGCGGGGACGATAATGACGGTACCCGCAGAAGAAGCTCCGGCTAACTTCGTGCCAGCAGCCGCGGTAATACGAAGGGGGCTAGCGTTGTTCGGAATTACTGGGCGTAAAGCGCGCGCAGGCGGCCTTTCAAGTCAGGGGTGAAAGCCCGGAGCTCAACTCCGGAATTGCCTTTGAAACTGTCAGGCTCGAGTACG
+
CCCCCGGGGGGGGGGGGGGGGGGGGGGGGGFGGGGGGGGGGGGGGGGGGGGGGGGGGGGGGGGGGGGGGGGGGGGGGGGGGGGGGGGGGGGGGGGGGGGGGGGGGGGGGGGGG>FGGGGGGGGGGGGGGGGGGDGFFFGGGGGGGGGGDGGGGGFEGGGGGGGGGGGGGGGGGGGGGGFFCEGGGGGGGGGEGGGFGGG5CFGGGGGGGGGGGGFGFEGEGGGGDGGGEGGGGFGGC?DGGGGGGGGFFGGD*:EG=BGGGG4E?DCDGG7>CGGG797CC677+7:=>GF()5;<@?>8D
@M03506:14:000000000-AKVR1:1:1101:23248:10070 1:N:0:49
ATGAACTCCTACGGGAGGCAGCAGTGGGGAATTTTGCGCAATGGGGGAAACCCCGACGCAGCAACGCCGCGTGGAGGATGAAGTCCTTTGGGATGTAAACTCCTTTCGACCGGGAAGATTATGACGGTACCGGAGGAAGAAGCACCGGCTAACTCTGTGCCAGCAGCCGCGGTAATACAGAGGGTGCGAGCGTTGTTCGGAATTATTGGGCGTAAAGGGCGCGTAGGCGGTGCGGTAAGTCTCCTGTGAAATCTCCGGGCTCAACTCGGAGCGGTCAGGGGAAACTGCCGTGCTTGAGGGG
+
CCCCCGGGGGGGGGGGGGGGGGGGGGGGGGGGGGGGGGGGGGGGGGGGGGGGGGGGGGGGGGGGGGGGGGGGGGGGGGGGGGGGGGGGGGGGGGGGGGGGGGGGGGGGGGGGGGGGGGGFGGGGGGGGGGGGGGGGGGGGGGGGGGGGGGGGGGGGGGGGGGGGGGGGGGGGGG7CFGFGGGGGGDGGGGGG>CEEFGGGE8>C@FGGGGGGECGGGGGGGGGGEGGGGG588>=EEGGFGDFFGGFGGG7F7<0:EDDGEEFGGC?DEGG>GGDG37C<D>DGGBFFFGF05)9@:F))0
@M03506:14:000000000-AKVR1:1:1101:12352:10074 1:N:0:49
ATGAACTCCTACGGGAGGCAGCAGTGGGGAATTGTTCGCAATGGGCGCAAGCCTGACGACGCAACGCCGCGTGGAGGATGAAGACCTTCGGGTCGTAAACTCCTTTCGATCGAGACGAACGGCTTCCGGGTGAATAATCCGGAAGAGTGACGGTACCGAGAGAAGAAGCCCCGGCTAACTCCGTGCCAGCAGCCGCGGTAATACGGGGGGGGCAAGCGTTGTTCGGAATTACTGGGCGTAAAGGGCTCGTAGGCGGCCAACTAAGTCAGACGTGAAATCCCTCGGCTTAACCGGGGAACTG
+
CCCCCGGGGGGGGGGGGGGGGGGGGGGGGGGGGGGGGGGGGGGGGGGGGGGGGGGGGGGGGGGGGGGGGGGGGGGGGGGGGGGGGGGGGGGGGGGGGGGGGGGGGGGGGGGGGGGGGGGGGGGGGGGGGGGGGGGGGGGGGGGGGGGGGGGGGGFGGGGGGGGGGGGGGGGGGGGGGGGGGGGGGGGGGGGGGGGGGGGGDGGGGGGGGGGGGGFGGGGGGGGFGG:EFGGGGGGFCC<ECEGGC*C7C=:FGGGGGBDGGCGGG*A>FCC:*197CFGFG45EGF3:):*455>@3>F)/
@M03506:14:000000000-AKVR1:1:1101:21488:10076 1:N:0:49
ATGAACTCCTACGGGAGGCAGCAGTGGGGAATCTTGCGCAATGGCCTAACGGCTGACGCAGCGGCGCCGCGTGTGGGATGAAGCTCTTCGGAGTGTAAACCACTGTTGCCCGGGACGAATAGCTCGATTAATCGAGCCTGACAGTACCGGGTGAGGAAGCACCGGCTAACTCCGTGCCAGCAGCCGCGGTAATACGGGGGGTGCGAGCGTTGTCCGGAATCACTGGGCGTAAAGGGCGCGTAGGTGGTTTGATAAGGGTGTGGTGAAAGTCCGGGGCTCAACCCCGGATCTGCCGTGCCGG
+
CCCCCGGGGGGGGGGGGGGGGGGGGGGGGGGGGGGGGGGGGGGGGGGGGGGGGGGGGGGGGGGGGGGGGGGGGGGGGGGGGGGGGGGGGGGCGGGGGGGGGGGGFBGGGGGGGGGGGGGGGGGFFGGGGGGGGGGGGGGFGGGGGGFFGGG:@FGGFGDDGFGGEGG7FFCCFGGGGGGGGGGGGDC*??EDGFGGGGGGG8CCE5CEG5CGDCFEGCEGGGGGGGFCC*::FGGGG5)2::CE<+C*2:77*0+:CF09/7C*7:9CD7AFGGGEC:DGG4):CEG)1D6<4FE)))..)
@M03506:14:000000000-AKVR1:1:1101:10074:10103 1:N:0:49
ATGAACTCCTACGGGAGGCAGCAGTGGGGAATTTTGCGCAATGGGGGAAACCCTGACGCAGCAACGCCGCGTGGAGGATGAAGTCCCTTGGGATGTAAACTCCTTTCGACCAAGACGATAATGACGGTACTGGTGGAAGAAGCACCGGCTAACTCTGTGCCAGCAGCCGCGGTAATACAGAGGGTGCGAGCGTTGTTCGGAATTATTGGGCGTAAAGGGCGCGTAGGCGGCGCGGTAAGTCACCTGTGAAATCTCCCGGCTCAACTGGGAGTCTGCAGGCGAAACTGCCGTGCTGGAGTAT
+
CCCCCGGGGGGGGGGGGGGGGGGGGGGGGGGGGGGGGGGGGGGGGGGGGGGGGGGGGGGGGGGGGGGGGGGGGGGGGGGGGGGGGGGGGGGGGGGGGGGGGGGGGGGGGEGGGGGGGGGGGGGGGGGGGGGGGDGGGGFGGGGGGGGGGGGGGGGGGGGGGGGGGGGGGDEGFECFGGGGGGGGGFEG@FDGEFEG5CEG55C0AFGGDGGGEG5CGDGGGGGGGGGGGGGGGDGGGGGFE7?FGGDGGGGGG+<DFDGD5=*<7*69=CEBGGGEDFGGGBEG5BC=?GFFF>FF@F??*
@M03506:14:000000000-AKVR1:1:1101:16381:10114 1:N:0:49
ATGAACTCCTACGGGAGGCAGCAGTGGGGAATTTTGCGCAATGGGGGAAACCCTGACGCAGCAACGCCGCGTGGAGGATGAAGTCCCTTGGGACGTAAACTCCTTTCGACCCGGACGATAATGACGGTACGGGTGGAAGAAGCCCCGGCTAACTTCGTGCCAGCAGCCGCGGTAATACGAGGGGGGCAAGCGTTGTTCGGAATTATTGGGCGTAAAGGGCGCGTAGGCGGTGCGGTAAGTCACCTGTGAAACCTCTAGGCTCAACCTAGAGCCTGCAGGCGAAACTGCCGTGCTTGAGGGG
+
CCCCCGGGGGGGGGGGGGGGGGGGGGGGGGGGGGGGGGGGGGGGGGGGGGGGGGGGGGGGGGGGGGGGGGGGGGGGGGGGGGGGGGGGGGGGGGGGGGGGGGGGGGGGGGGGGGGGGGGGGGGGGGGFFGGGGGGGGGGGGGGGGGGGGGGGGGGGGFFGFGFGGGGGGGGGGGGGGGGGGGGGGGGGGGGGECEGGFGGCG>6@FGGGGGGGGGGGGG=EGGGEGGGGGEGGC=CGCFGGFCFGG?CFFG7D:CF??FGFECEGGGGGGGFG4FGGFG3CB:>59D*4CDB35/959@>>
@M03506:14:000000000-AKVR1:1:1101:24021:10131 1:N:0:49
CTGAACTCCTACGGGTGGCAGCAGTGGGGAATCTTGCGCAATGGGCGAAAGCCTGACGCAGCGACGCCGCGTGCGGGAAGAAGTCCTTCGGGTTGTAAACCGCTTTCAGGAGGGTCGAAGCCACTCGGGTTAATAGCCCAGAGGGTGACGGTACCTCCCGAGGAAGCCCCGGCTACCTACGTGCCTGCAGCCGCGGCTATCCGTAGGGGGCATGCGTCGTCCGGATTTATTGGGCGCACATAGCGTGTTGTCGGTTCTGCTGGTCCCCCGTGAAAACTGGAGGCGTAACCTCCAGACGTCG
+
ACCC@F@6FFCFFCCF:CEFGGFFFGGFGGGCFFGFFGGGGGGD8<++FEGGFD,6@,FF@DBBFGGEGGCEFCCE7:CFFE8,CFD,EFFCDCF:E,FABG>@FEFG=F8>=F+:FCCGGGFF8>>:F,>*>FDFG,D,3><CFGCFGC*6*=C,CC**1***4CF7*<*<=:*++27214*8*++*2<F@:8*8***<+0*/*;5C>EE8*;+*;*/?5;:**//<+A9CFCCE**)*++3A*AC7*:*:DE:/*1**+3*:+2*9*)*)*/*+0):0*))2109>3:@:F))*))00)
@M03506:14:000000000-AKVR1:1:1101:16422:10138 1:N:0:49
ATGAACTCCTACGGGAGGCAGCAGTAAGGAATATTGGTCAATGGACGCAAGTCTGAACCAGCCATGCCGCGTGGAGGATGAAGGTCCTCTGGATTGTAAACTTCTTTTATCTGGGAAGAAATCCACGAATTCTTTTGTGGTTGACGGTACCAGATGAATAAGCACCGGCTAACTCCGTGCCAGCAGCCGCGGTAATACGGAGGGTGCAAGCGTTATCCGGATTCACTGGGTTTAAAGGGTGCGTAGGTGGGTTGGTAAGTCAGTGGTGAAATCTCCAGGCTTAACTTGGAAACTGCCATTG
+
CCCCCGGGGGGGGGGGGGGGGGGGGGGGGGGGGGGGGGGGGGGGGGGGGGGGGGGGGGGGGGGGGGGGGGGGGGGGGGGGGGGGGGGGGGGGGGGGGGGGGGGGGGGGGGGGGGGGGGGGGGGGGGGGGGGGGGGGGGGGGGGGG@DGGGGGGGGGCGGGGGGGGGGGGGGGGGGGGGGGGGGGGGGGGGGGGGGGFGGGDGGGGGGGFFGGGGCFGGGGGEGGGGGGGG@GC?FGGGG6CCEGDGGFCFGC<EGGGFGCGGFCGG:C9CC?7>:7DF:C<)99FFFF0<4>F*9?FFF4/
@M03506:14:000000000-AKVR1:1:1101:2780:10141 1:N:0:49
ATGAACTCCTACGGGAGGCAGCAGTGGGGAATATTGGACAATGGGGGCAACCCTGATCCAGCAATGCCGCGTGAGTGATGAAGGCCTTCGGGTTGTAAAGCTCTTTCGGCGGGGAAGATGATGACGGTACCCGCAGAAGAAGCCCCGGCTAACTTCGTGCCAGCAGCCGCGGTAATACGAAGGGGGCTAGCGTTGTTCGGAATTACTGGGCGTAAAGGGCGCGTAGGCTGTGCGGTAAGTCAGGCGTGAAATCCCCGGGCTCAACCTGGGAATTGCGCATGATACTGCGGCGCTTGACGAC
+
CCCCCGGGGGGGGGGFGGGGGGGGGGGGGGGGFGGGGGGGGGGGGGGGGGGGGGGGGGGGGGGGGGGGGGGGGGGGGGGGGGGGGGGGGGGGGGGGGGGGGGGGGGGGGGGGGGGGGGGGGGGGGGGGGGGGGGGGGG?CFGG,>FFGDGDGGGFFGEFGGGGGGGGGEGGG*FFFGFF*@EEGGGGGGGGEGGGGGFGGEEFGFCC?FGGGG>C8FFCEGDCCC?CECFGGE*:***2<<9CC6=C7*7CFFFECEBGD*:DGG<EFFDE)*9C+7><CGF4909CF6<DB5><>F)57)
@M03506:14:000000000-AKVR1:1:1101:23715:10167 1:N:0:49
ATGAACTCCTACGGGAGGCAGCAGTCGAGAATTTTTGACAATGGGGGAAACCCTGATCGAGCGACGCCGCGTGGAGGATGAAGGTCTTCGGATTGTAAACTCCTGTCATTGGGGAACAAGGTGCATACGTTAACTGCGTATGTATTGATAGTACCCGAAGAGGAAGGGACGGCTAACTCTGTGCCAGCAGCCGCGGTAATACAGAGGTCTCAAGCGTTGTTCGGATTCATTGGGCGTAAAGGGTGCGTAGGCGGCGCGGTAAGTCGGGTGTGACATCTCGGAGCTTAACTCCGTAACTGCA
+
CCCCCGGGGGGGGGGGGGGGGGGGGGGGGGGGGGGGGGGGGGGGGGGGGGGGGGGGGGFGGGGGGGGGGGGGGGGGGGGGGGGFGGGGGGGGGGGGGGGGGGGGGFGFGGGGGGGGFEFGFGGGGGGGGGGGGGGGGGGGGGGGGGFCGGFGGGG@FGGGG@CFGGGGGGGGDEE@FFB,;FFFGGGFGGG<FFGGCCE;@CGGFGGGGGDFGFGGBCEC8FGG8*;9CC7EFF@E>5**<?EGE=EDC5EFDEEG*797*/9??5:32)*50*0+96:9*)05*6*9AC*)7)0)06761
@M03506:14:000000000-AKVR1:1:1101:11998:10184 1:N:0:49
ATGAACTCCTACGGGAGGCAGCAGTGGGGAATTTTGGACAATGGGGGCAACCCTGATCCAGCCATTCCGCGTGAGTGAAGAAGGCCTTCGGGTTGTAAAGCTCTTTTGTCCGGAACGAAACGGGTTGCGTGAACAGCGCCGCCTACTGACGGTACCGGAAGAATAAGCACCGGCTAACTACGTGCCAGCAGCCGCGGTAATACGTAGGGTGCGAGCGTTAATCGGAATTACTGGGCGTAAAGCGTGCGCAGGCGGTTTTGTAAGCCAGATGTGAAAGCCCCGGGCTTAACCTGGGAATGGC
+
CCCCCGGGGGGGGGGGGGGGGGGGGGGGGGGGGGGGGGGGGGGGGGGGGGGGGGGGGGGGGGGGGGGGGGGGGGGGGGGGGGGGGGGGGGGGGGGGGGGGGGGGGGGGGGGGGGGGGGGGGGGGGGGGGGGGDGGGGGGGGGGGGGGGGGGGGGGGGGCEGGGGGGGGGGGGGGGGGGGGGGGGGGGGGGGGGGGGGGGGGGGGGGGGGGGGGEGDEGGGGGGGGGDGGFFGCFGGCECG7:EG=EGGGGGGGGG):7<FFGGGGDGGGFGFGFGGG?FGGBDGG><FBGF<5>:>6>@F)
@M03506:14:000000000-AKVR1:1:1101:22384:10199 1:N:0:49
ATGAACTCCTACGGGAGGCAGCAGTGGGGAATTTTGCGCAATGGGGGAAACCCTGACGCAGCAACGCCGCGTGGAGGATGAAGTCCCTTGGGACGTAAACTCCTTTCGACCCGGACGATAATGACGGTACGGGTGGAAGAAGCCCCGGCTAACTTCGTGCCAGCAGCCGCGGTAATACGAGGGGGGCAAGCGTTGTTCGGAATTATTGGGCGTAAAGGGCGCGTAGGCGGTCCGGTAAGTCACCTGTGAAATCTCCGGGCTGAACTCGGAGCCTGCAGGCGACACTGCCGTGCTTGAGTGG
+
CCCCCGGGGGGGGGGGGGGGGGGGGGGGGGGGGGGGGGGEGGGGGGGGGGGGGGGGGGGGGGGGGGGGGGGGGGGGGGGGGGCFFCFGGGGGGGGGGGGGGGGGGGGGFGDGGGGGGEGGGGGGGGEE@:FGGFGGGGDGGGGGFGGGGGGGG9FFGGGGFFGGGGGGGDGE:FGG9,C:<FGGGGGGEE**28?*;<CE>CFGFG9@?>E?*:*1AGEGEGGCED:+1?EG*2C::EF+A??<C0:900<+:702*;3D=**+2*37C5*5*29EF455>>)>5?CFFG39;3665)17)
@M03506:14:000000000-AKVR1:1:1101:4028:10202 1:N:0:49
ATGAACTCCTACGGGAGGCAGCAGTGGGGAATTGTTCGCAATGGGCGCAAGCCTGACGACGCAACGCCGCGTGGAGGATGAAGGTTTTCGGATCGTAAACTCCTGTCGAATGGGACGAAAAGATTGCGGGTCAACAGCCCGTGATCCTGACGGTACCGTTAAAGGAAACCCCGGCTAACTCCGTGCCAGCAGCCGCGGTAATACGGGGGGGGTAAGCGTTGTTCGGAATTACTGGGCGTAAAGGGCTCGTAGGCGGCCAACTAAGTCAGACGTGAAATCCCTCAGCTTAACTGGGGAACTG
+
CCCCCGGGGGGGGGGGGGGGGGGGGGGGGGGGGGGGGGGGGGGGGGGGGGGGGGGGGGGGGGGGGGGGGGGGGGGGGGGGGGGGGGGGGGGGGGGGGGGGGGGGGGGGGGGGGGGGGGGGGGGGGGGGGGGGGGGGGGGGGGGGGGGGGGFGGGGDGGFFGGGGGGGGGFGGGGGDEGGGGGGGGGGGGGGGFGCEGGEECGFGGGEGGGDGE8CCFG8C?:@CGGC5CEFFGGGGFCDEGCEFGECGG57FGG5C8<CGG69EGCFGG*<>/9CCG?76<6>FF?CF2CFAFFF5330)1
@M03506:14:000000000-AKVR1:1:1101:22942:10210 1:N:0:49
ATGAACTCCTACGGGAGGCAGCAGTCGAGAATTTTTCACAATGGGGGAAACCCTGATGGAGCGACGCCGCGTGGGGGATGAATGGCTTCGGCCCGTAAACCCCTGTCATTTGCGAACAAATTGGTTCACTTAATACCTGAACCATTGATAGTAGCGGAAGAGGAAGGGACGGCTAACTCTGTGCCAGCAGCCGCGGTAATACAGAGGTCCCAAGCGTTGTTCGGATTCACTGGGCGTAAAGGGTGCGTAGGCGGTCGGGTAAGGCTGAGGTGAAATCTCACAGGTTAACTGAGAAACTGCA
+
CCCCCGGGGGGFGGGGGGGGGGGGGGGGGGGGGGGGGGGGGGGGGDEGGGGGGGGGGGGGGGGGGGGGGGGFFEGGDFEGGGGGGGGDFGGGGGGGGGGFFGGGGGGFGGFGGGGGGGGGGGGGGGGGGGGGGGFGGGFEGGGGGFCFGGGGGGGGGFGGGGDGGGDDDGCF7FECFCCFGGGGGGGFFD7FDEEEEGG72:<<7@50*<8ECFCCCEGGG7;*/;CF?+:<*:FEE5/CCFEGC:CCA*:FG77C5>DG*39+00A5*9EFF4:<7@CF>)**+12@9C@)9B6F)6*10
@M03506:14:000000000-AKVR1:1:1101:23366:10229 1:N:0:49
ATGAACTCCGACGGGAGGCAGCAGTCGAGAATTTTTCTCAATGGGGGAAACCCTGAAGGAGCGACGCCGCGGGGAGGATGAAGGTCTTCGGGTTGTAAACTCCTGTCATTTGGGAACAAGGTGCGCGCGTTAACTGCGCGCGCATTGATAGTACCAGAAGAGGAAGAGACTGCTAACTCGGTGCCAGCAGCCGCGGTAAGACAGAGGCCTCAAGCGTTGTTCGGAGTCTTTGGGCGTAAAGGGTGCGTAGGCTGAGCGGGAAGTCGGGTGTGAAAGTTCGAGGCTTAACTGCGAATGTGCC
+
AB9<@EEGF-8@FGEEE:FBGCGGDA;CF@,C@FFEFF9<@CE@FC@::C@@@8696C8C,C:@CF@+:=C+@C7CFE8F<<5,:A<,,B:EFFC3@5BFGC,CEF<BB<,FFEFG<,8F7,@D@@F>CGC7>>,?C*<F7F@*C<F2<<@F:F,?2=+<C+4<+2++?F,,?<9+C0<**/;8F90*0*0*/*1:?>C6C9@8*<A88C86++<C5//;8+8****+239CFC8=E***+9CE**:9*:500**100))*/1<A<=5CG5>7*0+*1?<<@)C/)0*47*,)))))01**
@M03506:14:000000000-AKVR1:1:1101:27844:10249 1:N:0:49
ATGAACTCCTACGGGAGGCAGCAGTGGGGAATCTTGCACAATGGGCGAAAGCCTGATGCAGCGACGCCGCGTGGGGAATGAAGCTTTTCGGAGTGTAAACCCCTTTCGATCCGGACGAAACGCCGCAAGGGATTGACGGAACGGATATAAGAGGCCCCGGCTAACTACGTGCCATCAGCCGCGGAAACACGTAGGTGGCAAGCGTTGCTCGGACTTACAGGTGGTAAGGGTTCGTCGACGGTTCGACAAGCTGAGATGGAAATCGTTGGGTGTAACCCAGAGCTTGCTTCGGAAACTTCTG
+
C@CCC<9E9<F@FCEGDC;;F;<EEFFG7,6,CA9,;,,;CFCC8<+@@F+F,,C@CC<FFF@@@::@+>F@B:FG7495EF,=9C9A<FE:C?AAF99,BFFGF558<?,84@3++CFCE+@+@F@+@<+3::,8@>::*5>C*1:BF9B<,,6***1*=*<2,??C*4CF7:,>2,,+**4**1**2;*0;>802***0**1/1**202//*:+++++2+3*20<@FGF*1*2/**/:>E**/*2**:*+92:77**>+02C****1/1.)0*<:5*/1))+3)9*)2)()07;***0*
@M03506:14:000000000-AKVR1:1:1101:6019:10254 1:N:0:49
ATGAACTCCTACGGGAGGCAGCAGTGGGGAATTGTTCGCAATGGGCGCAAGCCTGACGACGCAACGCCGCGTGGAGGACGAAGATCTTCGGGTCGTAAACTCCTGTCGAGTGGGACGAACGGTCTGCGGGTGAACAATCCGCGGAAGTGACGGTACCACTAAAGGAAGCCCCGGCTAACTCCGTGCCAGCAGCCGCGGTAATACGGGGGGGCAAGCGTTGTTCGGAATTACTGGGCGTAAAGGGCTCGTAGGCGGCCAACTAAGTCAGACGTGAAATCCCTCGGCTGAACCGGGGAACTGC
+
CCCCCGGGGGGGGGGGGGGGGGGGGGGGGGGGGGGGGGGGGGGGGGGGGGGGGGGGGGGGGGGGGGGGGGGGGGGGGGGGGGGGGGGGGGGGGGGGGGGGGFGGGGGGGGGGGGGGGGGGGGGGGGGGGGGGGGGGGGGFGGGGGGGGGGGGGGGDGFFAFGGGGGGGGGGGGGGGGGGGGGGGGGGGGGGGGGGGGGGGGGGGFGGGGGGGGGGGGEGE=CGCEEGGGGGFDFGGGCGGGGGGGG5C*:EGG7CD=5<FGFGGGGDC?6E@D5FC*96C*7;CEF)74*8;EE@5>FFF*
@M03506:14:000000000-AKVR1:1:1101:7286:10270 1:N:0:49
TGAACTCCTACGGGAGGCAGCAGTGGGGAATTTTGGACAATGGGGGCAACCCTGATCCAGCGACGCCGCGTGAAGGATGAAGGTCTTCGGATTGTAAACTTCTTTTGAAGGGGATGAATGTCCTGGTGAATAGCCAGGAGTGACAGTACTCTTCGAATAAGCCACGGCTAACTACGTGCCAGCAGCCGCGGTAATACGTAGGTGGCAAGCGTTACTCGGAATCACTAGGCGTAAAGCGCAGGTAGGAGGTTTGGTAAGTCAGTTGTGAAAGCTCCCGGCTTAACTGGGAGAGGTCAACGGA
+
CCCCCGGGGGGGGGGGGGGGGGGFFGGGGGGGGGGGGGGGGGGGGGGGGGGGGGGFFFGGGGGGGGGGGGGGFGGGGGGGGGGGGGGGGGGGGGGGFFGGGGFCGGGEGGGGGGGGGGFGGGCGGGGFFGGFGGGGGGGGGGGGGGGGGGGGGGGGGGGGGGGGGG@FGGGGFGGGGGGGGGFGGGGGGGGGEGGGGGGGGGGGGGGCFGGGGGGGGGGGD5ECGGGGGGG>EEECFGDEEGFGGE?FG7*37EG79=C7+CFFCFEGGDGFDF4CD@GCDFFFCFF>0D515656*=B))
@M03506:14:000000000-AKVR1:1:1101:12067:10287 1:N:0:49
ATGAACTCCTACGGGAGGCAGCAGTCGAGAATTTTTCTCAATGGGGGAAACCCTGAAGGAGCGACGCCGCGTGGAGGATGAAGGTCTTCGGGTTGTAAACTCCTGTCATTTGGGAACAAGTGCCGGTACGTAACTGCTACCGGCTTGATAGTACCAGAAGAGGAAGAGACGGCTAACTCTGTGCCAGCAGCCGCGGTAATACAGAGGTCTCAAGCGTTGTTCGGATTCATTGGGCGTAAAGGGTGCGTAGGTGGCGTCGTAAGTCAGGTGTGAAATCTCGGAGCTTAACTCCGACACTGCA
+
CCCCCGGGGGGGGGGGGGGGGGGGGGGGFFGGGGGGGGGGGGGGGGGGGGGGGGGGGGGGGGGGGGGGGGGGGGGGGGGGGGGGGGGGGGGGGGGGGGGGGGGGGGGGGGGGGGGGGGGGGGGGGGGGGGGGGGGGGGGGGGGGF7CCEFGGA@FGGFGFGGGGFDFGFFCGGGGGGGGGG@CGGGGGGGGGGGGGGDEGFFFGCF>CFCFGCFGGGGGGCFGGGD5EFGGGFE5CED3:CFE6EGGCECECCFGCABGDG659+2<FEGGEFFFF76:C77>5A)0927@?BE)5>FFF1
@M03506:14:000000000-AKVR1:1:1101:3906:10290 1:N:0:49
[truncated: 42,539,221 more chars]
