# Supplementary material for: Differential responses of the acidobacterial community in the topsoil and subsoil to fire disturbance in Pinus tabulaeformis stands
Source: PeerJ. 2019 Dec 11;7:e8047. doi: 10.7717/peerj.8047 (PMC6911345; doi:10.7717/peerj.8047)
Supplement: Supplemental Information 45 — C, unburnt control; A, represents a repetitive sample; 20, subsoil (10–20 cm). [file peerj-07-8047-s045.gz › peerj-07-8047-s045]

@M03506:14:000000000-AKVR1:1:1101:14820:1085 2:N:0:49
NCTCAGGACNNNNNNGGTANNNAATCCTGTNNNNNNNCCACGNTNNNNNNNCTCAGCGNNNNNNNCGGGCCANNNNNNNGCCTTCGNNNNNNNTGTTCTTNNNNNNNTCTACGAATNNNACNNNNACNCTCNNANNTNNCCCNNNNNNNCCCGAACTCNNNNNNTCNAGTNTNNNAGGCCATTCNNNNNNNGAGCCCCNGGATTTCACCNCCNNNNNNNATATCACNCTNNCNNNNCTNNNNCNNCAGCAATTCNNNTNNNAGCTAGCNNNNNNNCCACTCCNNNNNNNCCCGGCACCNCC
+
#8-ACFGGG######:6CF###=:@FFGGA#######::CFF#:#######::CFFGF#######::CFGGF#######,:CFFG7#######:::=FF?#######+:9+B+:?=###+9####+:#88A##:##8##+83#######8+6>8CE:7######+5#454#6###3*6**6>:,#######**4*;AC#4**48:+<F7#28#######1*/*=++#2*##/####.*####*##1*0*2*97*###-###))1*/0)#######**():(.#######),-),45))#((
@M03506:14:000000000-AKVR1:1:1101:10599:1113 2:N:0:49
NCTCAGGACTACANGGGTATCTAATCCTGTTNGNTCNCCACGCTNNNNNNNCTCAGCGTNNNNNNCGGTCCANNNNNNNGCCTTCGNNNNNNNTGTTCTTNNNNNNNTCTACGAATNTCACNTCTACACTGGGANTTCCACTNNNNNNNCCCGATCTCTANTCATCCCGTTTCGAGCGCAGTTCNCNNGNNAAGCCCGGGGCTTTCCCACTCNACAAAAATAACCGCCTGCGCNCCCTTTACGCNCAGTAAATCCGAACNACGCTCGCCCCCNNCGTATCACCNCNNNNGCTGGCACCAAG
+
#8ACCGGGGGGGG#:CFGGGGGGGGGGGGGG#:#:C#:CFGGGG#######::CFGGGG######::DFGGG#######::CFGGF#######9:BFGGG#######4:BFGGGGD#:AFG#99ADGGGGGGGG#88DFGG;#######88DC?EGGGGA#6@DFGGGDGGGGGFGGGGGEGFF#6##4##6*4::8*CE55E8AF9AFF;C#*3;>5FC<02C*/85*97*7#094>0<<A3C#22./*<0=BGD*:)#.00C7E5@E5DF##/2/(0*.)8#-####)-()(-*1),,(
@M03506:14:000000000-AKVR1:1:1101:13446:1138 2:N:0:49
NCTCAGGACTACAGGGTATCTAATCCTGTTTGCTCCCCACGCTTNNNNNNNTCAGTGTCAGTGCTGGTCCAGAGANNCGCCTTCGCNANNNNNGTTCCTCCCNNNCTCTACGCATTTCACTGCTACACCGGGAATTCCACTCNCNTNTACCGCACTCTAGCTCGCCAGTATCCATCGCCATTCCNCGGTNGAGCCCGGGGCTTTCACGACAGACTTAACGAACCACCTACGCAAGCTCTACGCCCACTAATTCCGAGTAACCCTTGCACCCCNCGTTTTACCGNGNCNTCTGTCACGAAGT
+
#8BCCGGFGGGGGGGGGGGGFGGGGGGGGGGGGECFFGGGGGGG#######9:9FFFGGGGGGGGGGGGGGGFGF##:C<DGGGC:#:#####::BCFFFGG###::DCGGGGCFGGGGFGGGGGG9BGGGGGC:DFGDFGG#8#+#64@EGEGGEGGGGFGGGCC+CFFGGGGGGDEC>ECEG#*3*3#36>:>EEGGE5CDC7,4:7CD3*C++2+85CDDEGF)8C*.C*0)95*0+<*5CCC*.<8C*9B7*91*+1*)29C+*A)75#1/2*()0-3(#(#-#()-,)))*0>91-
@M03506:14:000000000-AKVR1:1:1101:18247:1148 2:N:0:49
NCTCAGGACTACAAGGGTATCTAATCCTTTTTGCTCCCCACGCTNNNNNNNCTCAATGTCAGTAACAGAATAGTTANCTGCCTTCGCCGNNANTGATGTTCANCNATATATCTACGCATTTTACCGCTCCACATGGAGTTCCNTNANCCTCTTCTGCACTCTAGTATGACAGTATTACCAACTTCCACGGGGTTGAGCCCCGATTTGCCACTGATAACTTATCGTACCATCTACTCACCCTTTACGCCCAATAATTCCGGTTAACGTTTGCCNCCTACGTATTACGCCGGCGCCGGGCACG
+
#8ACCGGGGGGGGGGGGGGGGGGGGGGGGGGGGGGGGGGGGFGF#######::CFGGGFFFGGGGGGGGGGGGGGG#:CDFGGGGGGGG##:#:BFFGGGGF#:#:BBDGFCFFGGGGGGGGGGFGGFGGGGGGGG8EGGGF#8#6#6@@FGDFGGGGGGGGGFGGGGFGGGGGGGGGGG?CGGFFGG6>CEGDCCF6DFGDE>CGGGFGGF6?CGGGAFFD@FF45?FFFGGA+*12)4=66C77*=*;55A*;13;F*))0::*0.*0:B#1;;*352,),)<(,.()(()--9>7(4-
@M03506:14:000000000-AKVR1:1:1101:17397:1168 2:N:0:49
NCTCAGGACTACAAGGGTATCTAATCCTGTTTGCTCCCCTAGCTNNNNNNCCTCAGCGTCAGTAGTGGTCCAGCGCGCCGCTTTCGCCACGGGTGTTCCTGCAGATATCTACGCATTTCACCGCTACACCTGCAATTCCACGCGCCTCTCCCACACTCGAGCACAGCAGTTTTGGAATCAGCCTCTGGGTTAAGCCCATAGACTTCACTCCCAACTTGCCTCACCGCCTCCCAACCCTTCACACCCAGTAATTCCGAGCAACACTGCCCCCCTCCTACTTCCCGCGCACCCTGTCCCTTCG
+
#68AC6E9FG<C<6;@@FC,6;,CE<CFDC<9F,6C,CCFGFFA######,,,,,;C@8FCGEFGEFGGACEA@+@C7:+FEGGFGGG7@>C7FGGGGGGGG<=EF,C<F?EFGCF:F,,CE:F@7CEEG<,AE9,8CF9F7>+++6@DB>DE8+8DE6,44+@CGGGG3>3,33>,,4@9:;8DCC,1DC*9,D6:F,41=,>BFGF<:6C6?G?FFFC+;C=F3)8E*279A5C(;)0C?*7D**.<7:***0*1(95).)12+27C57:@*/*0.*+).(-4(()(),()))**/.4-
@M03506:14:000000000-AKVR1:1:1101:22375:1187 2:N:0:49
NCTCAGGACTACAAGGGTATCTAATCCTGTTTGCTCCCCACGCTTNCGTNCCTCAGCGTCAGTATCTGGCCAGTTAGCCGCCTTCGCCACTGGTGTTCTTGCGAATATCTACGAATTTCACCTCTACACTCGCAGTTCCACTCACCTCTCCCGAACTCAAGATCTTCAGTATCAAAGGCAGTTCTGGAGTTTAGCTCCACGATTACACCCCTGACTTAAACACCCCGCTACGCAACCTTTACCCCCAGTGTTTCCGAACAACGCTAGCCCCCTTCGTCTTACCGCTCCTCTATGCACGTAG
+
#68A<<EF@-EEFEGDGCFFFGAEGGFE,CF@8EEGGGGFGG7FC#6:C#:9CF8FFEC:@@FAFG,6<DEGGC,6CFE+6C@FFFCEFFFC@9,BB,CFFGE@7+BEAFCGC7EA+,A?<9,?FFFDE;F+=@EFCCFF:E8E=>9,6ECDCECGGG9DEFGACCBDEDGF@DF,=?F88D,7@,9,@@:3,,,,715,33@,*4@2,*;9:*,<+8=9*5**;)))416*95):3;*+1+**/**)0+++)33**(1*0<53*2*/;)1)0>8**(8=)6(-((()().)0))*/).((
@M03506:14:000000000-AKVR1:1:1101:22972:1246 2:N:0:49
NCTCAGGACTACAAGGGTATCTAATCCCGTTTGCTCCCCTGGCCTTCGTGTCTCAGTGTCAGGAACTGTCCAGAGACCCGCCTTCGCCACTGGTCTTCCTTACGATATCTACGCATTTCACTGCTACACCGTAAATTCCAGTCTCCTCTCCAGTCCTCAAGCACGCCAGTATCGAATGTAGTTTCGGAGTTAAGCTCCGAAATTTCACACCCGCATTAGCGCGCCACCTACACACCCTTTACGCCCAATGAATCCGAAAAATGCTTGAGACCTCTTTCTTAACTCGGCTGCCGGCCCAGAG
+
#8ACCGGGGGGGCGGGD-EEGFGGGGGGDGG@GGGGGDEGCG?FGGGGGEFFGGGGGGGGGGGGGGGGGG<FGFCCFGGG>FGCDC7FGGGGGGGFEEFGGFFGGGGGGGGFF7=F7FFGDCFGGCCFFGGGGEGGFFCGGEEBFGFG,@>;F==DFGF=??DFCE=EDGF@E+D=DFG,DF=>@8+@C8@EDE,<D@EEE>ED,<;,@7C*@**1*5=?D49*))280*/4CF)963A8++/*)**)*+>+1809*()*))*02AC5<>*.)*+33)*34)6))(4),)(()4()0)((,
@M03506:14:000000000-AKVR1:1:1101:9943:1259 2:N:0:49
NCTCAGGACTACAAGGGTATCTAATCCCGTTTGCTCCCCTGGCTTTCGCTCCTCAGTGTCAGTGTTGGTCCAGGATGCCGCCTTCGCCACCGGTGTTCCTCCAGATATCTACGCATTTCACCGCTACACCTGGAATTCCGCATCCCTCTCCCAAACTCAAGCCATCCAGTATCAGACGCAGTTCCCCGGTTAAGCCGAGGGATTTCACGTCTGACTTAGTTGGCCACCTACGAGCCCTTTACGCCCAGTAATCCCGAACAACGCTTGCCCCCCCCGTATTACCGCGCCTTCTGGCACGGAG
+
#8ACCGGGGGGGGGGGGGGGGGGGGGGGGGGGGGGGGGGGGGGGGGGGGEGGGGGGGGGGGGGGFGGGGGGGGGGGGGGGGGGGGGGGGGFGFGGGGGGGGGGGGGGGGGFGGGEGGGGGFGGGGGGGGGGGFGGGGGGGGCCEGGGGGGGGG8DFFGG8?FGGGGGGFGGAEGDGFGD:CC<DGFGGGEECFDGGGDGDG4,4>FFFGGGGGGGEGGAEFFGGGGFFG4;**2=)(08C+:**:7;F6CEB**2C*->5@F><*1*806>>3C?8*()3.:-(71(8().4=)8495066
@M03506:14:000000000-AKVR1:1:1101:17308:1279 2:N:0:49
NCTCAGGACTACAAGGGTATCTAATCCCGTTTGCTCCCCTGGCTTTCGCTCCTCAGCGTCAATGTCGGTCCAGAATGCCGCCTTCGCCACCGGTGTTCCTCCAGATATCTACGCATTTCACCGCTACACCTGGAATTCCGCATTCCTCCCCCGAATCCAAGCCATCCAGTATCAGACGCAGTCCCCCAGCTAAGCTGAGGGATTTCACGTCTTCCTTAGTCTGCCGCATACGTCCTCTTTCCGCCCAGTACTTCATAACAACGCTTCCCCCACCCGTCTCACCGCACCCCCTGCCCTGCTC
+
#88AB8,CFGGGCFC@7FFFGFFFFDCFGGFGGGGGGFEEC,EFGGGGCCFEDGGGGG:FFGGGEFD:FE7,EE@6CFGGGGGDGGEGEGGGG+>FFFAFEE=<<,BCF<9BD@E+?,CFAFCFE+C:EAE84E:,AEF8:E+3EFDG8EC@ED++6@DF,@DCCGGGC;C,E,,EF8755:,:DF:9*,,,,56><C57*;C0CEEEC*20/+5>:>99++47078)*2;**)8*9+;+1+*:5**03+37/9**0.00*8)9/**/077)0*;*2(0*).((((,)(),3)(,*<71(-
@M03506:14:000000000-AKVR1:1:1101:19125:1280 2:N:0:49
NCTCAGGACTACAAAGGGTATCTAATCCTGTTTGCTCCCCACGCTTTCGCGTCTCAGCGTCAGTATCCGACCAGGGGGCCGCCTTCGCCACAGGTGTTCCTCCCGATATCTACGCATTTCACCGCTACACCGGGAATTCCACCCTCCGCTTCGTTACTCTAGCTTGCCAGTATCATGCTTCGTTCCTCGGTTGAGCCGGGGGATCTCACACTTGACTTAACAAACCCCCGACCCGTCCTTTCCGCCCAATGATCCCGAACCACCTTTGTACTCTCCGTACTACTCCGGCCGTCGGCACTCA
+
#8ABCGGGGGFGGGFFGG<,CFADF9FGGGGGFGCFGGGCAE@+BFEFE6C@@C8FCFCF@GGGGFAC@CC+C<7CEFG:FECCFGGC7FGC=8F8C:E,,BE7FC:C=,CEFEEGGCFAAFEG7C:@CFACEE7>DBCFGGGG+D++4>*;8,<:B@D<DCG7>D5DF68,>FD;:,,,,4=?,,5=*B8=*,:FF5*7:)*2*+2++*2*<:FGGGFF>:**51)8*))*)..*,)0<++**/*/)*234*8*7*1<5)07**+3/0*:*9*0*28>*,))).5()-)-,5((9))((,
@M03506:14:000000000-AKVR1:1:1101:20063:1294 2:N:0:49
ACTCAGGACTACAAGGGTATCTAATCCTGTTTGCTCCCCACGCTGTCGCGCTTCAGCGTCAGCTACTGCCCAGCAGGCCGCCTTCGCCACCGGTGTTCTTCCGGATCTCTACGCATTCCACCGCTACACCCGGAATTCCACCTGCCTCTACAGTGCTCAAGCACGGGAGTATCGACGGCCGACTCGGGGTTGAGCCCCAAGCTTTCACCGTTGACTGCCCGCGCCGCCTCCGCCCCCTCTACGCCCACTGATTCCGGACAACTCGCGCACCCTCCGTCTTACCGCGTCCTCCGCCCCGCGG
+
CCCCCGGGGGGGGGGGGGGGGGGGGGGGGGGGGGGGGGGGGGGGGGGGGEEGGGGFGGGGGGGGFGGGGGGGGGGGGGGGGGGGGFGEGGGGGGGGGFGGFDGGGFGFFGGGGGGGGDFFGGGGEDGGGG@FGG7FC9>9FFE@=FGGGGGFFFCC;EFC9FGGGGGECGGEA85CEEGG5CE8E:=:C8*:E?CFCGGEGD89+974:*;9=*<E7*85>DCEGC>3**.*1)0>;C);+<*)1//)*3+86FF*9(/1))):*:*)*09@@F**/.)2-),,((()-))(),(93>(((
@M03506:14:000000000-AKVR1:1:1101:18152:1337 2:N:0:49
ACTCAGGACTACAAGGGTATCTAATCCTGTTTGCTCCCCTAGCTTTCGCGCCTCAGCGTCAGTTATGGTCCAGTGCGCCGCTTTCGCCACAGGTGTTCCTCCCGATATCTACGCATTTCACCGCTACACCGGGAATTCCACGCACCTCTCCCATACTCCAGCACGGCAGTTTCGCCTGCAGACTCTGAGTTGAGCCCAGAGATTTCACAGGTGACTTACCGCACCGCCTACGCGCCCTTTACGCCCAATAATTCCGAACAACGCCTGCCCCCCACGTCTTACCGCGGCTGCTCGCCCGAAG
+
CCCCCGGGGGGGGGGGGGGGGGGGGGGGGGGGGGGGGGGGGGGGGGGGGGGGEGGGGGGGGGGGGGGGGGGGGGGGGGGGGGGGGGGGGGGGGGGGGGGGGGGGDGGGGGGGGGGDGEGGGGGGDGGGGGGGGGGGGGGGGGGGGGDE,@EFFFFGEEGGFGGGGGGGGGD;E5EGGGGGGGG?<DGGGGGGGGGGFGFGGGCF9CEG9FDCC7AGC1=?CGDE<3:AACFGG>EC957<<EDDDG5FC8C*19F4C:5*.53C)885C5300)::/(8*))51-((82.()*-3)7511(
@M03506:14:000000000-AKVR1:1:1101:17778:1360 2:N:0:49
ACTCAGGACTACAAGGGTATCTAATCCTGTTTGCTCCCCACGCTTTCGTGCATGAGCGTCAGTTTTGACCCAGGGGGCTGCCTTCGCCACCGGTGTTCCTCCACATATCTACGCATTTCACTGCTACACGTGGAATTCTACCCCCCTCTGCCAAACTCTAGCCTTGCAGTCACCATCGCCATTCCCAGGTTGAGCCCGGGGCTTTCACGACAGCCCTCCAAAACCGCCTGCGCACGCTTCTCTCCCCGTAATTCCGATTAACGCTTGCACCACACCTATCACCGCTGCGCCTGCCCCCGTG
+
CCCCCCFFGGGGGGGFCF@EFECCFCFG9FGDFGFGGFGFEEGGGGFEEFECGGD@F@@CBFEFFCCEGGGGGGC+FGE7?FGGFFEGG,,C7F:?CFG95B?EGGGGAF,E+>CEEFFC,FEGGGFGGGGFFGCFGD,@=EEGECGE8,9DECDFDE;DD8DGDECFEFE,EEFFC6CE8@9E:FA7;FDC,3DFFDE*1)/,CFG7,:DG5*;*2*)*2+;E*)))*8417))),1)/++**2**.:8*508>F*(1:*1)1>:*)099)0>E580*+)).11(-)()(45((*))(((
@M03506:14:000000000-AKVR1:1:1101:16190:1379 2:N:0:49
ACTCAGGACTACAAGGGTATCTAATCCTGTTTGATCCCCACGCTTTCGCGCCTCAGCGCCAGTATTTGTCCAGGTAGCCGCCTTCGCCACTGGTGTTCCTTCCGATCTCTACGCATTTCACCGCTACACCGGACATTCCACTAACCTCTACAATACTCTAGTAATACAGTATAAGTTGCAGTTCATAGGTTAAGCCCAGGTATTTCACATCTCACTTCTACAACCGCTTACACGCCCTTTAAGCACATTACCTCCGATTACCGCTTGCACCCCCTGTATTCCCACTGCTGCTTGCCTAACA
+
9CCCCF8;CEEG8A,@@F8,6=FDCAFGDE@CFCD<E8,@F@ECCC<,BE7+BF@8EC+@@C<9<FAA@,,6,<FD@FFG@6@CADCE=7=,:,698?FF<<F,,,:,FGAC+:+==ED?<FFGGG7EAFFGC++7CFDGGC3,6,386=@,,7=3@@=FB@,6@EGG8EGADDB,87=,,@E,,,,7<EAAA7D,D78@@8E:E<,5:BFD,2,,52==DCFC4?A)**/,;))*(/.9+++++0*;C@+;+;FD)(*2*;8/9E*0+0*).)2*+-1+))))4()/)0).*.,**0)(.
@M03506:14:000000000-AKVR1:1:1101:21025:1380 2:N:0:49
ACTCAGGACTACAAGGGTATCTAATCCTGTTTGCTCCCCACGCTGTCGCGCCTCAGTGTCAGAAACTGCCCAGCAGACCGCCTTCGCCACCGGTCTTCCTCCGGATCTCTACGCATTCCACCGCTACACCCGGAATTCCGTCTGCCTCTACAGTCCTCGAGTTTGACAGTCGGCACGGCAGCTCCGGGGTTGAGCCCCGGACTTTCACCACACCCTTATCAAACCACCTACGCGCCCATTACGCCCAGTGACTACGGACAACGCTACCACCCCCCGCATTCCCGCCTCCGCTGGCACGGTG
+
CCCCCGGGGGGGGGGFEFFGGFFFGGFGGGGGFGFGGGGGGDGGGGGGGCGGGGGGGFEFGGGGGGGDF<FFGGGGGGGGGCBBFGDFGCGGGGGGGGGFGGGEGCCGGGGGGGGGGFFGGGGDCFGGGFGDGGEG<<ADEFFGAFFCDGFGFGG8;38C>EECFGGEGGGGGGGGCBC>C*=CFGGG=CEGGC?CFGD58<E9?F+<==FCCC8*7*@FGC*<CFFF6CFC5)071*0++</*9**0+++*/*979(/*)))9***0+0*.)7:**40:)).46(-)(76(>((*17(-(
@M03506:14:000000000-AKVR1:1:1101:14776:1487 2:N:0:49
ACTCAGGACTACAAGGGTATCTAATCCTGTTTGATCCCCACGCTGTCGCGCCTGAGCGTCAGAAATGAGCCAGTGAGCCGCCTTCGCCACCGGTGTTCTTCCCAATATCTACGAATTTCACCTCTACACTGGGAATTCCACTCACCTCTCTCATCCTCAAGTTCCACAGTTTCAATGGCAGTTCCGGAGTTGAGCTCCGGGCTTTCACCACTGACTTGAAGACCCGCCTGCGCCCGCTTTACGCCCAGTAATTCCGAACAACGCTAGCCCCCTTCGTATTACCGCGGCTGCTGGCCCGCAG
+
CCCCCGGGGGGGGGGGGFGGGGGGGGGGGGFFFGFGGGGGGGGGGGGGGGGGGGGGGGGGGGGCGGGGGGGGGGGGF8FGGGGGGGGGGGGGGGGGGGGGGGGGGGGGGGFGGGGGGGGGGGDFGGGGGGGGGGGGGGGGFGFGGG?FFGGFE@DEFFGGGGDFDFGGGGGGG:E;DECFCGGGG6CEGCFAFFC,DC8EG5:FGGGGG4?*4;,<@3?EFF*,21)8CCFG>.213):@EFD3DE8AA9CF*9:7<?GE?5))**16A?7))92*2(0C95)((-3)97(.;((*.)((-
@M03506:14:000000000-AKVR1:1:1101:10537:1520 2:N:0:49
ACTCAGGACTACAAGGGTATCTAATCCCGTTTGCTCCCCTGGCCTTCGTGTCTCAGTGTCAGGAACTGTCCAGAGACCCGCCTTCGCCACTGGTCTTCCTCATGATCTCTACGCATTTCACTGCTACACCATGAATTCCAGTCTCCTCTCCAGTCCTCAAGCACGCCAGTATCGAATGCAGTTTCGGAGCTAAGCACCGAAATTTCACACCCGACTTAGCGCGCCACCTACACACCCTTCACGCCCACTGAACCCGAACAACGCTTGAGACCTCTGTACTACTGCGCCTGCTGGCCCAACG
+
CCCCCGGFGGGGGGGECFFGGGFEGFGGCGGFDGCGGGGGGGGGGDEFFEFGFGFEGGGGGGFCFGFGGGGGGGGDFGFFGGECG<FEFGGG8FGFFGGGGGGDA:?EEC9BFGGG,AF,E5CFEGFFGF7F=<;FEGFFFFFGG99D>=>;>;,@EGGGFFFGE6F>E=EFG+DE8CFFDF8EGGDCC+D9,=D,@D6:++55@;EGGGGC7C>:*29<4DGEDGEFC*;,;*:*:<.*>C**9:5)2+0*))*1)45545)9*A*)+)20<FE?+)*+.6))6,(0,.8,9(4/)0((-
@M03506:14:000000000-AKVR1:1:1101:10855:1553 2:N:0:49
ACTCAGGACTACAAGGGTATCTAATCCTGTTTGCTCCCCACGCTTTCGTGCATGAGCGTCAGTGTTAGCCCAGGGGGCTGCCTTCGCCATCGGTGTTCCTCCAGATCTCTACGCATTTCACTGCTACACCTGGAATTCCACCCCCCTCTTCCACACTCCAGCTCCTCAGTTTCAAACGCAGTTCCCAGGTTAAGCCCGGGGCTTTCACATCTGACTTAAGGAGCCGCTTGCGCACGCTTTACGCCCAGTAATTCCGATTAACGCCTGCACCCTACGTATTACCGCGGCCGCTTGCCCGTTG
+
CCCCCGGGGGGGGGGGGGGGGGGGGGGGGGGGGGGGGGGGGGGGGGGGGGGGGGGGGGFGGGGGGGGGGGGGGGGGGGGGGGGGGFGGGGGFGFGGGGGGGGGGFDFGGGGGCGGDGFFGFGGGGGGFGGGGGGFFGGGGGGGG+@EGGGGGGGGG8FGGGGFGG8D>EEFFGGFGGCEEECEGFGGGEF9E99FCDC5EDDG,AFCG9=FC?FGGCFFG44>=DGEE*9FC88AD>5>C+<CDDGD)<++9*=7653/:*9>D<F=F*)975<C*;4@+)).-76()()-,),,*)),((
@M03506:14:000000000-AKVR1:1:1101:11707:1587 2:N:0:49
ACTCAGGACTACAAGGGTATCTAATCCTGTTTGCTCCCCACGCTTTCGTGTCTCAGTGTCAGTATCCGTCCAGTTGGCCGCCTTCGCCACAGGTGTTCCTCTCGATATCTACGAATTTCACCTCTACACCGAGAATTCCACCAACCTCTCCGGTACTCTAGCTACGCAGTATCGGGTGCACTTCCTGAGTTGAGCCCAGGGCTTTCACATCCGACTTTCGCAGCCACCTACCCACGCTTTACGCCCAGTAATCCCGAACAACGTTTGCACCCTCTGTCTTCCGCCCGTCTATGGCCCGGAC
+
CCCCCGGGGGGGGGGGGGGGGGGGGGGGGGGGGGGGGGGGGGGGGGGGGGGGGGGGGGGGEGGAEGGGGGGGGGGGGGGGDEGCFGGGGGGGGGGGGGGGGGGGGGGGGGGGGGGGGGGGGGGGFFGGGFFEGGGGGGGGGGGGGGGGGFGDEEGGAFGGGGGFGCCGEGDFGC>C,5A,EFGGGFFGGGG9D?DFG>DFEC>EGG7::>CFGGGDDGF*C8/*9*?FF<)***:):<DF7C359E?FFC9A+8*112CCFF@D*;86:?GD39*0<:=F<4((((-.-)()*..*))(((
@M03506:14:000000000-AKVR1:1:1101:16711:1594 2:N:0:49
ACTCAGGACTACAAGGGTATCTAATCCTGTTTGCTCCCCTAGCTTTCGCGCCGCAGCGTCAGTAGTGGTCCAGTGCGCCGATTTCGCCACAGGTGTTCCTTCCGCTATCTACGCAATTCACCGCTACACCGGGAATTCAACCCACCTCTCCCACCCACCAGCATTGCAGCTTCGCCTTCAGGTCAGGTGTTAAGCCACGATGTTTAGTAGCTGACTTATCCTCTACCCAACCCTACCTTCCCTCACCTAAACTCAAAACAACACACTCCCCACCCGTCTTACAGTCTCGCATGGCCTGGCC
+
@A-,ACFFFFG,<C,-C@C@F,;FCG<,ECEEFEC<C6CFDEDAFG,,,8:F7+8@::FC:B,9,<,,C9,CEE,<++@C+@,,69,BCCCC<B,C,?C,,:B?+@C7:9,:+@=++CCEEAF+8>C@F,+++++,,,97,,3+3@6@,88,@,@C+3>;,:,3,5,,5,,,7*@61*9,,25?,,4,,,6;C7,,,04*/*4;,,,,+++3+*=;++++++*+*+2)+*.**.)2,*;+*2097***+++)/*02*.9*8.0998*)*0*00****()*--.).))*43(-)(.*9)(((
@M03506:14:000000000-AKVR1:1:1101:12949:1599 2:N:0:49
ACTCAGGACTACAAGGGTATCTAATCCTGTTTGCTCCCCTAGCTTTCGCGCCTCAACGTCAGTATCCGTCCAGAAGATCGCCTTCGCCACTGGTGTTCCTCCCGATATCTACGCATTTCACCGCTACACCGGGAATTCCATCTTCCTCTCCGGAACTCAATTCCCGCAGTATCAGCTGCACTTCCCGGGTTAAGCCCGGGGCTTTCACAACCGACTTGCAGGAACGCCTACGCGCCCTTTCCGCCCAATAATCTCGAGTAACCGTTCCTCCCTCCGTTTTCCCGCAGCTGCTGCTCCGGAG
+
CCCCCGGGGGGGGGGGGGGGGGGGGGGGGGGGGGGGGGGGFGGGGGGGGGGGGGGGGGGGEGGGGGGGGGGGGGGGGGGGGGGGGGGGGGGGGBFGGGGGGGGGGGGGGGFGGGG>=FGGGGGGGGGCFGEGG>FEEFGGGGGGGGGGGGGGGCEGGGGFGGGFFEGGGGGGGFFGGG?,@FFFCFGCCEC>9D?>EEGGGG*4<99E9CC37)=8*;@FFGD*218>G37/1.<D9D?8+05CG7/.78C=**2**-9=*/*)/2*0090755E5*))2).4-2,-74)())))*).,((
@M03506:14:000000000-AKVR1:1:1101:15943:1615 2:N:0:49
ACTCAGGACTACAAGGGTATCTAATCCCGTTTGCTCCCCTGGCTTTCGCTCATCAGCGTCAGTGTTGGTCCAGGATGCCGCCTTCGCCACCGGTGTTCCTCCAGATATCTACGCATTTCACCGCTACACCTGGAATTCCGCATCCCTCTCCCAATCTCAAGCCATCCAGTCTCAGACGCAGTTCCCCAGTTAAGCTGAGGGATTTCACGTCTGACTTAGTTGGCCACCTACGAGCCCTTTACGCCCAGTAATTCCGAACAACGCTTGCCCCCCCCGTCTTACCGCCGCCGCTGGCCTGGAG
+
CCCCCGGGFGGGFF9FG@FGGGDGGGGGGGGGGGGCGGGGFGGGGGGEGGGDGGGGFGGGGGCGGEFFGGGGGGFGGGGGGGCGGGGGEGGGGGGGGGGGAFGGCFCDEFEGFGEC=DFCGGDG:=FFFGGGG,AF=FFAC7BEDGFG8>DFDF,D,@,@6=88@@GG,=,>==E,@:EGG8EG7BF6ED;;,@DFECFCC*@@DFFC5C479BF9C++=:B66;DFF=*6CC):76*5+3<3C<E852+>+8CDGD@GG55)978*0879)>CE*/,5/4)429,(.(03386(/*04(,
@M03506:14:000000000-AKVR1:1:1101:20749:1635 2:N:0:49
ACTCAGGACTACAAGGGTATCCAATCCTGTTTGCTCCCCACGCTTTCGCACCTCAGCGTCAGTACCGGACCAGTAAGCCGCCTTCGCCACTGGTGTTCTTGCGAATATCTACGAATTTCACCTCTACACTCGCAGTTCCACTTACCTCTTCCGGACTCAAGGCTCTCAGTATCAAAGGCAGTTCTGGTGTTGAGCTCCAGGATTTCACCCCTGACTTAAGAGTCCGCCTACGTGCGCTTTACGCCCAGTGATTACGAGCCACGCTAGCCCCCTCCGTATTACCCCCGCTGCTGGCACGAAG
+
CCCCCGGGGGGGGFGGGGGFG,@FFEGGDGFCGGGGGGEGGCFGGGGGGGGGFGCFFBFGGGGGFGGGGDGGEGFGGGFGGGGGGFCCFGGGGGEECFFG9<=FDCGGGFGGGGDGGGGGGGGGGFGG?DDEC@CFCEFGGGE9DECADGGFGGCG6DF,9DF,==9>DFGCGFAEG?GF>C7>DDE,5DCCCFFGFFCCFF:,>:CCF74>CF,>:DF:+*2=C?>45DF552>)63;8;+*:<*;8A9+:F621*-/*)0)/**168?D3.*21C(7<)))((-4@150)),89?)(((
@M03506:14:000000000-AKVR1:1:1101:18055:1640 2:N:0:49
ACTCAGGACTACAAGGGTATCTAATCCTGTTTGCTCCCCTAGCTTTCGCGCCTCAGCGTCAGTTATGGTCCAGTGCGCCGCTTTCGCCACAGGTGTTCCTCCCGATATCTACGCATTTCACCGCTACACCGGGAATTCCACGCACCTCTCCCATACTCCAGCACCACAGTTTCGCCTGCAGGCTCTGAGTTAAGCCCAGAGATTTCACAGGTGCCTTGTGGCGCCGCCTACGCGCCCTTTCCCCCCAATAATTCCGACCAACGCCCCCACCCTCTGTCTTACCCCTGCCGCTGGCCCCGCG
+
CCCCCGGGGGGGGGGGGGGGGGGGGGGGGGGGGGGGGGGG8EFGGGGGGDGGGGGGGGGGGGGG9FGGGGGGGGGGGGGGGGGGGGGGGGGGGGGGGGGGGGGGCGGGGGGGGGF7FDFAFGEGEGGGGGEEFCFGGGGGGCEEEGFGFGGFGFCEFGGFDFGGGGGGCGGGGGGGGGGGGFGCGFGGFGG9;DFEG5=7=FG?CG9@7CFFC*,>@4B8CFGGD<A:EDA*:7@C>)7F+3*215*0*<9@**:*/3)5)773)**0*.95)1*3<)*+))((((-)()-()(1<7).(,
@M03506:14:000000000-AKVR1:1:1101:8320:1667 2:N:0:49
ACTCAGGACTACAAGGGTATCTAATCCTGTTTGCTCCCCACGCCTTCGCGCCTCAGCGTCAGTCTCGGTCCAGAGCGCCGCCTTCGCCACCGGTGTTCTTCCCAATATCTACGAATTTCACCTCTACACTGGGAATTCCACGCTCCTCTCCCGAACTCCAGCACCAGAGTCTCGAGCGCACCTCCCAGGTTGAGCCCGGGGCTTTCACACTCGACTTCCGGCGCCGCCTACGCGCCCTTTACGCCCAGTACATCCGAACAACGCTCGCCCCCTTCGCATTACCGCGGCTGCTGGCACGACG
+
CCCCCGGGGGGGGGGGGGGGGGGGGGGGGGGGGGGGGGGGGGGGGGGGGGGGGGGGGGGGGGGGEGGGGGGFDFFGGGGGGEGGGGGGGGGGGGGGGGGGGGGGGFFGGGGGFGCFGFGGGGGGFGGGFGGGGGGFAFEFGGGGEGFGGGGGGDEEFGGGFGGGGG6FCEDFGCFEGGGGGGGGGG>E8D,D,>EC5C=5*8?*9?9FFG<F=GEE*:=E5C3=<<BEE*)155;D9G@EFFDCCEE4AE:*9B<CC?D7@>DGC=EBC@G@5C@C*2@*44<(4>0>()-))(-2?;(--
@M03506:14:000000000-AKVR1:1:1101:16101:1693 2:N:0:49
ACTCAGGACTACAAGGGTATCTAATCCTGTTTGCTCCCCACGCTTTCGAACCTGAGCGTCAGTACCGAGCCAGATGGCCGCCTTCGCCACCGGTGTTCTTCCTAATATCTACGAATTTCACCTCTACACTAGGAATTCCGCCATCCTCTCTCGGACTCAAGCGTCCCCGTTTCAAAGGCAATTCTGGAGTTGAGCCCCAGGCTTTCACCTCTGACATGGAACACCGCCTACGTTCGCTTTACGCCCAGTAATTCCGAACCACGCTACCCCCCTTCGTATTACCGCCGCCCCCGGCCCGAAC
+
ACCCCFGGFGGGGGGGGGGGGGCFGGGGGGGGGGFGGGGFGEDGGGGGGGGGGDGFGGFFGCGFDGGGGGGGGGGGFFFGGGGGFGGGGGGDGGGGGGGGGGGGCF9FFGGGGGGFFCFEFGCCFDFAEFFCEGGGGGGGGGGGGGGGFFGGGF+>+@,@@E6@E=CGGE:DD7,E9DF?FGCGG9ECFFC9;,3@87:*=DGFEFC7?7D60CFA:?;?8CF6C)>:ECFGG4851CFG+457DC*)<:+*8B>6C()*.7)/***0*8<))*2*2()+.)-(-(-7-)(,)(-)0)(-(
@M03506:14:000000000-AKVR1:1:1101:12252:1713 2:N:0:49
ACTCAGGACTACAAGGGTATCTAATCCTGTTTGCTCCCCACGCTGTCGCGCATCAGTGTCAGAAACTGCCCAGCAGACCGCCTTCGCCACCGGTCTTCCTCCGGATCTCTACGCATTCCACCGCTACACCCGGAATTCCGTCTGCCCCTACAGCCCTCGAGTTTGACAGTCGGCACGGCAGGCCCGGGGTTGAGCCCCGGGCTGTCAACCCACCCTTCTCAAACCCCCTACGCGCCCTTTACGCCAAGTGATTCCGGACACCGCCCGCCCCCCCCGTCTTCCCCCGGCGGCTCGCCGGGAG
+
CCCCCGGGGGGGGGGGGGGGGGGGGGGGFGFGGGGGGGGGGGGGGGGGGEGGGGGGGGFD9FFFGGGGGFGGGGGGGGGGGGGGGGGDGGGG@FEG<FGGFGGG7CGGGGGGGGGGGGGGGGGGEGGFG8FEGGGG8FGGGGCEDEGGGFECDGGG>;CEC@CE9,@;9,@3:588CEGCC8*=**:C5C*:8F69*C5C*/**;C++<*1*:CC84*7?CCDEF*7>:5@5<)8)4/)0+0*9D**0+++*18C0)(9*).))18/)1)17;C5*2(7*.).(--(5()(4)(-/)),-(
@M03506:14:000000000-AKVR1:1:1101:15268:1716 2:N:0:49
ACTCAGGACTACAAGGGTATCTAATCCTGTTTGCTCCCCACGCTTTCGTGCATGAGCGTCAGTGTCATCCCAGGGGGCTGCCTTCGCCATTGGTGTTCCTCCACATCTCTACGCATTTCACTGCTACACGTGGAATTCCACCCCCCTCTGACACACTCTAGCCCCGTAGTTTCAAATGCAGTTCCCAGGTTGAGCCCGGGGATGTCACATCTGACTTGCGGAAACGCCTGCGCCCTCGTTACGCCTAGTATTTTCTATTACCGCTTTCCTCTCAGGTCTACCCTCTGTTGCTGTTCTGGTG
+
CB@C@@FGGGGGGFGG7FDGGGDFFGGFDGGGGGGDFFFGGGGGGFCFGGGCFCG8F:8CCFEGGFGGGGEGFGGGGGGDGGECFGG7:?,<,:,E=?E,5=EFGGGFGGGF77CFF,C9,:?AFC9C<FGF>+CDF,C==EEEEGGDF@,7>,@EBFGFGFGC++6>+5,,@CEG<9:957@C:BF688,6,D,DEC>CCGG*,4C:,:*14=,,=*=*3C7*2*2);*;E)).),10;;C3C5*2)2+09***2*):+*/.)/**/0*005*3*2.7+-)()4(,*)/-6=.)*/*-)(
@M03506:14:000000000-AKVR1:1:1101:13730:1742 2:N:0:49
ACTCAGGACTACAAGGGTATCTAATCCTGTTTGATCCCCACGCTGTCGCGCCTGAGCGTCAGATATGAGCCAGTGAGCCGCCTTCGCCACCGGTGTTCTTCCCAATATCTACGAATTTCACCTCTACACTGGGAATTCCACTCACCTCTCTCATCCTCAAGTCTTACAGTTTCAATGGCAGTTCCGGAGTTGAGCTCCGGGCTTTCACCACTGACTTGGAAGACCGCCGGCCCGACGTTTACGCCCAGTAATTCCGAACAAAGCTAGCCCCCTTCGTACTACCGCTGCTCCCGGCACGACA
+
CCCCCGGGFGGGGGGGGDEGGGGGGGGGFFFGGGGFEGGGGGGGGGGGGGGGGGGFGGFGGGGGDEDGGGGFGGGGGGGGGGEGGGDFGGGGGGGGGFGGGGGGCGGFGGGGGGGGGGGCFGGGGGC=?DEFG@DGFGGGFFGFGDFFEC9DFCFGGGD89CC=ACDA9=@FD=@F8=D8+=A,=E++:>DAFF8CF7C>5>5@FFFG,AFFFGFFC8AEF>*=28554)5*2)2)(2);F7>*922777CF64C4*,9/7)7CC?9);577558A*()15.(,,(())*)()41)7)(,(
@M03506:14:000000000-AKVR1:1:1101:23473:1762 2:N:0:49
ACTCAGGACTACAAGGGTTTCTAATCCTGTTTGCTCCCCTAGCTTTCGCGCCTGAGCGTCAGGACAGACCCAGATAGCCGCCTTCGCCACCGGTGTTCCTCCTGATAACTGTGCATTTCTCTGCTACCTCAGTAATTTCGCTCCCCTCTGTCTGCTCCCATCACGGGAGTACCTGCTGCCTGTCCTGGGTTGCGCCCCTGATCTTCACTCCGGACTTTTCGAGCCTCCTACGCTCCTTTTACGCCAAATACATTCTGACATCTCTATCTCCTTCCCTCTTTTCGTTTCCCCTCGTATGTCT
+
-,66@F?CDEF@@<E9;E,,CCE<C9E<CFAEFF,@,:;FFCFDFF6,CF+@FDDC,6@F,@,:,,,CC@6CC,,<@CC+66:,66B7=,6+7FFB@<C,CEG<,AF,,:,,,C,:,:C,9,A,CAF,,9,,,,9CE,9,@+,+6+,@D,C4E,E,63+3,6,,+6++6=,9,,,,6,@5E;E6,,@6+@88,3***4;*12,,>C,=,5***/:CC++=)*2*)*.)****))))/+1;+3/71**)++3*****0)*<*****++009**/***3(.+)).((((/.*3()((*006-.
@M03506:14:000000000-AKVR1:1:1101:23243:1792 2:N:0:49
ACTCAGGACTACAAGGGTATCTAATCCCGTTTGCTCCCCTGACCTTCGTGCCTCAGCGTCAGGAACTGTCCAGAGACCCGCCTTCGCCACTGGTCTTCCTTACGATATCTACGCATCTCACCGCTACACCGTACATTCCAGTCTCCTCTCCTGTCCTCAAGCACGGCAGTATCGAATGCAGTTTCGGTGTTAAGCCCCGAGCTTTCACACCCGACTTACCGCGCCTCCTACGCACCCTGTTCGACCTATGAACCCCAACAACGCCTGAAACCTCCGACATACTCCGGCTGCAGGCCCTGCC
+
<CACCGGG9FDFFG99BCFGDFCAFGAFEGEF>FGF,CCGF8FC<@FFGCFFF@FFGG@F,8F@8FEF<FFDF@F8FFF7FG@:<,8:BFGC<9,CAB<F9?F,,:,+BFC<BEGG7?EDF,FFFGGFFFF,4+4CDCA,C@E,=E9,,@E,7@,DDFCD,@DDCE>>+==B,6+@,>EE,7@>@+++5@+3,3,,4@*4**1D,:,=E93;*)***+0<*9:EG*8F*0**1)./21)++4**1***++20*)/*9(1*0;.7)2*.+**07<88*()*.4),(((04)(.)((18).3(
@M03506:14:000000000-AKVR1:1:1101:19389:1797 2:N:0:49
ACTCAGGACTACAAGGGTATCTAATCCTGTTTGCTCCCCACGCTTTCGTGCATGAGCGTCAGTATTGGCCCAGGGGGCTGCCTTCGCCATCGGTATTCCTCCACATCTCTACGCATTTCACTGCTACACGTGGAATTCTACCCCCCTCTGCCATACTCTAGCTCGCCAGTCACAAATGCAGTTCCCAGGTTAATCCCGGGGATTTCACATCTGTCTTAACGAACCGCCTGCGCACGCTTTACTCCCAGTAATTCCGACTAACGTCCGCACCCGTCCCATTACCGCGGTCGCTGGCACCATC
+
CCCCCGGGGGGGGGGGGGGGGGGGGGGGGGGGGGGGGGGGGGGGGGGGGGGGGGGGGGGGGGGGGGGGGGDGGGGGECGGGGGGGGGGGGGGGGGGGGGGGGGGGGGGGGDGGGGGEGGGGGGGGGFDGGGG>CFGGFGGGGGGEGGGGGGGFGGGGGGGFGAFGGGE+,E>DGF6FGGCCCFGGG7@DGFGG,D,55*;EDG@EFGFD+*8@FGGGGFCDGDEDC3;5CFED>B39/<*<9*:>FE473+*9=:**,95*9<****)*)9))*1**)/:64A((((.47(()(-*1)...
@M03506:14:000000000-AKVR1:1:1101:16039:1813 2:N:0:49
ACTCAGGACTACAAGGGTATCTAATCCCGTTTGCTCCCCTGGCCTTCGTGCCTCAGTGCCGGGAACTGTCCAGAGACCCGCCTTCGCCACTGGTCTTCCTTACGGTCTCTACGCATTTCACTGCTACACCGTAAATTCCAGTCTCCTCTCCAGTCCTCAAGCACCGCAGTATGGAATGCAGTTTCGGAGTTAAGCTCCGAAATTTCACACCCCACTTACGGCGCCACCCACGCACCCTTTACGCCCAATGACTCCGAACAACGCCTCAGACCTCTGTATTACCTCCTCCGCCGGCACAGCG
+
CCCCCFGGFGGGGGFGGGGGGGGGGGGGGGGGGGGGGGGGGGGGGGGGGGGGGGGGGGGGGGGCFGGGGGGGGGGGGFFGGGGGGGGGGGGGGGGGGGGGGGGGGFFEFGGGGGGGGGGGGGGGGGGGGGGGG>@FEFGFGGGFGGGGDCGGGGGCAF9DEFFGGGGEEGDFGGFGGGGFB@ECAEEEGGGGD7@7DFC1AD:FFGGGFGDCEDGF7CBFDDC=DD);CFA*8)=C?55+>C*58555E8+*19C37<D*8>7D)*//26C</29C2683)6).)((0()((),4/70.((
@M03506:14:000000000-AKVR1:1:1101:9880:1818 2:N:0:49
ACTCAGGACTACAAGGGTATCTAATCCTGTTTGCTCCCCACGCTTTCGCGTCTTAGCGTCAGAAACCGTCCAGATAGCCGCCTTCGCCACTGGTGTTCTTCCCAATCTCTACGTATTTCACCACTACACTGGGAATTCCACTATCCTCTCCGGTCCTCTAGTCGCCCAGTCCTGAATACATTTCTTGAGTTTAGCTCAAGGCTTTCACATCCAACTTGGACAACCGCCTACACGCGCTTTACGCCCAGTAATTCCGAACAACCCTAGCCCCCTTCGTCCTACTGCGGCTGCCGGCACGAAC
+
CCCCCGGGGGGGGGGGGGGGGGGFGGGGGGGGGGGGGGGGGGGGGGGGGGGGGGGGGGGGGGGFEGGGGGGGGGGGGGGGGGGGGGGGGGGGGGGGGGGGGGGGGGGCDGFGGGGGCGGGGGGGGGGGGGGGGBFGGGGDFGGGGGGGGGGGGGGGGGGGCFG8EEGGFGFGCEFFG9CF9DE;7ED7ADF,>9E9D?C?8C<6D7:EFGGFFFFCFFFFGGCGGGFBEGF,?B4)6C38@9/1CE8F0+5@+13*7()2?F)1**29A?DEF*0/@?):)8),9((01)4()(,)70((-
@M03506:14:000000000-AKVR1:1:1101:11673:1835 2:N:0:49
ACTCAGGACTACAAGGGTATCTAATCCTGTTTGCTCCCCTAGCTTTCGTTCCTCAGCGTCAGTTGTGGTCCAGCGCGCCGCTTTCGCCACGGGTGTTCCTGCAGATATCTACGCATTTCGCCGCTACACCTGCAATTCCACGCGCCTCTCCCACACTCAAGCACAGCAGTTTTGTAAGCAGCCTCTGGGTTGAGCCCAGAGATTTCACTCCCAACTTGCCACACCGCCTCTGAACCCTTCCCACCCAGTCATCTCTCACCACCCCGGCCCCCCACCCCTTCCCGCTGTCCCTCCACCCGTC
+
CC@C@FFGGGDGG9FEEGFFFGGGGGGGGGGGGGGG8FGGGFGGGGG@FFD<@FEGGGGGDGGGGGGGGDEFG?@E7FEGGGGG<,FFGGECEGCFGGFGFGCFGGGGGGGGGGGG@BCFGGDFCGGFFGGFGGCGGGGGGDE7C6+@>DF@,,+68D,,:ECG6DGF>FFGD83@CFF;,@,4,:2,D?**64,,==57C*,,5411,+;DC*8:FF+CFG4EC/:.**)23+9<;<?****212A)3+00**2**)*/1))1/:55E;DB))***(0*(,4(44())0).)((2))(-(
@M03506:14:000000000-AKVR1:1:1101:9928:1853 2:N:0:49
ACTCAGGACTACAAGGGTATCTAATCCTTTTTGATCCCCACGCTTTCGCGATTGACCGTCAGCAGAACACTAGAGAGCTGCCTTCGCTTTTGGTATTCCGTATGATATCAGTGGATTTCACCCCTACACCATACGTTCTGCTCTCCTCTTATTCGCTCAAGTCGTGCCGTTTCCAATGCGGACATGAGGTTGGGCCCCATGATTTTACATCAGACTAACTCGACCGGCTGCTCGCGCTTTACGCCCAGTAATTCCGGATAATGCTTGGGGTCTCTGTATTTCCGCTCCTGCTGGCCCACAG
+
CCCCCGGGGGGGGGGGGGGGGGGGGGGGGGGGGGGGGGGGGGGGGGGGGGGGGGGGGGGGGGGGGGGGGGGGGGGGGGGGGGFGGGGGGGGGGGGFFAFGGGGGGGGGGGGGFGGGGGGGGGGGGGGGGGGGGGGGGGFGFGGECFGGGGCFGGGGCGG?FFGGD3CC8CE,@CF;E?FGD6EGABF?FGGFD*BDEGEDG7,ECCFGGGGGCC?CFDF,;CFCGCBDE<>++:BC@3;C7+1*C555C9<*96:69:CE==*:*+<8C)1;)*<++-8C)6<(4?()()(()4(*5)((4
@M03506:14:000000000-AKVR1:1:1101:20852:1865 2:N:0:49
ACTCAGGACTACAAGGGTATCTAATCCTGTTTGCTCCCCTAGCTTTCGTTCCTCAGCGTCAGTTGTGGTCCAGCGCGCCGCTTTCGCCACGGGTGTTCCTGCAGATATCTACGCATTTCACCGCTACACCTGCAATTCCACGCGCCTCTCCCACGCTCAAGCACAGCAGTTTTGGAAGCAGCCTCTGGGTTGAGCCCAGCGATTTCACTCCCAACTTGCCACACCGCCTACGAACCCTTTAAACCAAGTACTTCCGAACAACTCTGGCCCCCTACGTCTTACCGCTGCTGCTCTGCCGTAT
+
CCCCCGGGEGGGGFFFDEFFGFFGFGGGGGGFGFGGGGGGGGDG9FGGF@CCFFGGGGFGGGGFCF@FFGGFCG+@FGGG7F:<FG7FFFGC7CFE:FGFGGGC<F9,EFF<FDEGE<FGE,?FC7FEFFGGGGC9FG,CFEEGE63B8DD,,==CEGGGGGG?:8D?F;;9E@C8::EE8EDFGGGGCECB6@,=;FC,*9::*=<,4;48C***2@F6>CCEC<>BG<5:*7)7(2)2<+*:5*2.3@+19?FCD?GG?F)7*+2983907C5*04<*)44((,(78/)0*.)*1.-((
@M03506:14:000000000-AKVR1:1:1101:18739:1904 2:N:0:49
ACTCAGGACTACAAGGGTATCTAATCCTGTTTGCTACCCACGCTTTCGTGTCTCAGCGTCAGTTACGGTCCAGAAAGCCGTCTACACCACCGGTGTTCCTCCTGATATCTACGCATTTCACCGCTACACCAGGAATTCCACTTTCCTCTCCCGCACTCTAGTCCCTCAGTATTCGGCGCACCCTCCCGGTTGAGCCGGGAGATTTCACACCAAACTTAAAGAACCGCCTACACACCCTTGACGCCAAGTAACCCCGAACAACGCTCGCTGCCTACTAAGTACCGCTGCTGCCGCCACGTAG
+
@CC@CGGFFFGGGGFCBFGGGGGGGGGGGGCEGGGGGGGGGGGEGGGGEFGGGGGGG7BFGGGGGGGGGGDGGGGGGGGGGGFFGGEFFFCFGGGGEEGGFCG@EFGGGGGG,=BCFGGGG9?FCFGGGGG8?FFFEFGFGD,=D,=E;EFDGE>EEFGGFFDFFCE?FGGFGF@DCCEEGGEFGEE*8EEEF8C8CCGG=DC,><<,=?DD,780C*;:7;FF*/.::*2CFFEC@F5*0099C/2.0CFF*)>5DB3555>99E5>C><)/2*+2))3)-.(-(,7:<<()(-)))(,(
@M03506:14:000000000-AKVR1:1:1101:13454:1917 2:N:0:49
ACTCAGGACTACAAGGGTATCTAATCCTGTTCGCTCCCCACGCTTTCGCTCCTCAGTGTCAATATCGGCCCAGAGACCCGCCTTCGCCACCGGTGTTCCTCCTGATATCTGCGCATTTCACCGCTACACCAGGAATTCCAGTCTCCCCTACCGAATTCTAGCCTGCCCGTATCGGCTGCAAGCCCGCGGTTGAGCCGCGGGTTTTCACAGTCGACGCGACACGCCGCCTACGAGCTCTTTACGCCCAATAAATCCGGCCCACGCTCGCGCCCCACGCCTTCACGCAGCTGCTGGCCCGTCG
+
CCCCCGGGGGGGGGGGGGGGGGGGGGGGGGGGGGGGGGGGGGGGGGGGGGGGGGGGGGGGGGGGFGGGFEEGGGGGGGGGGGGGGGGGGGGGGGGGGGGGGGGGCGGGGGGGGGGGEGGGGGGGGGGGGGGGGDGGGGGGGGGFFGGGGGGGGGGEGGGGGFGGDGGC3@EFGGGGF5C?EGFGGGGEEC8CDFGGGEDGG)38:2+<CFDGC*2*9C:EG)CEGCBB5CF*95D5477C??55CC83:+<7/1*)9()*7>37/A8)*)95)5::*()2328((((0(/.46,3*0.-((
@M03506:14:000000000-AKVR1:1:1101:10788:1918 2:N:0:49
ACTCAGGACTACAAGGGTATCTAATCCTGTTTGCTACCCACGCTTTCGTGTCTCAGCGTCAGTTACCGTCCAGAGAGCCGTCTACACCACAGGTGTTCCTCCTGATATCTACGCATTTCACCGCTACACCAGGAATTCCACTCTCCCATCCAGTACTCTAGCCCTCCAGTTTCCGGCGCACCCTCCCAGTTGAGCCGGGAGATTTCACACCAGACTTAGGGAACCGCCTACACACCCTTTACCCCCAGTAACTCCGAACAACGCTTGCTGCCTACGTATTACCCCGCTTGCGGTCCCGTAT
+
CCCCCGGGGGGGGGGGGGGGGGGGGGGGGGGGGGGGGGGGGGGGGGGGGGGGGGGGGGGGGGGGGGGGGGGGGGGGGGGGGGGGGGGGGGGGGGGGGGGGGGGGFGGGGCGGGGGGGGDGGGGGGGGGGFGGGGGGGGFGGGF>EGGGFGGGGGGGGGF8DFDFFGGGGFFFFGG@EECEGGGCFGGC6@>3DCFGEGECECFF7<CGGGGG6**1BCCGGGGG4<5>/5A+5*5>>CF69+*2>EE)<+<@*195<1DE)0)>7A85+/*<6*8C:39+)..(33()-),(),()07,((
@M03506:14:000000000-AKVR1:1:1101:22788:1944 2:N:0:49
ACTCAGGACTACAAGGGTATCTAATCCTGTTTGCTCCCCTAGCTTTCGTTCCTCAGCGTCAGTAGTGGTCCAGCGCGCCGCTTTCGCCACGGGTGTTCCTGCAGATATCTACGCATTTCACCGCTACACCTGCAATTCCACGCGCCTCTCCCACACTCAAGCACAGCAGTTTCGGAAGCAGACTCTGGGTTGAGCCCAGGGATTCCACTCCCGACTTGCCACACCGCCTACGATCCCTTTACCCCCCGTAATTCCGAGCAACGCTGGCCCCCTACGTATCACCGAGGCTCATGGCCCGTAG
+
CCCCCGGGGGGGGGGGGGGGGGGGGGGGGGGFGGGGGGGF@FGGGGGGGGGGFGGGGGGGGGEDCFCFEFGGFGGGGGDGGGGGGGGGGGGGGGGGFFFGGGGFGGGGGCGFFGGCGGGGG?CFFFGGGGGGGGGG,FFFF@8+C>CEFD@FFD>E,DDCGGFFG6DCGGF@CEDEC5C:8@C>,?;788E@DFG6C,=*498C,9,91;;*/8?:*2;CCD*/1/=.198*/)0*40*A79*2*:*5:*1)18:>*()*0773***.;5D))*2**)**6)3(((-7()))1).*.)(((
@M03506:14:000000000-AKVR1:1:1101:15555:1984 2:N:0:49
ACTCAGGACTACAAGGGTATCTAATCCTGTTTGCTCCCCTAGCTTTCGTGCCTCAGTGTCAGGAGTTGTCCAGGGACTCGCCTTCGCCACTGGTGTTCCGCTTGATATCTACGCATTTCACTGCTACACCAAGCATTCCAGTCCCCCTTCCAACCCTCGAGCAAGGTAGTTTCCAATGCCATTTCGGAGTTGAGCTCCGAGCTTTCACATCCGACTTACCTCACCACCTACGCCCCCTTTACGCCCAGTGAATCCGAACAACGCCCCGGACCTCTGCATTTCCGTGGCTGCCGGCTCCGCC
+
CCCCCGGGGGGGGGGGGGGGGGGGGGGGGGGGGGGGGGGGGGGGGGGGGGGGGGGFFCDGGGGGGFFFGGGGGGG7FGFGGGGGGGGGGGGFEGGGGEFGDEGGGFFEF?<EFFFGEFGGGGGGGGGGGGGGFFGGGGGGGG9EFDEE8EFEFGGG?DC>8E6DDFGDCG,FGFAD8==8DFC;D8C+@8,5;88,@C87CC*39,27,?F77>8?C7B?7C4CF>FB=FA=4)/?><FC+=*9)**03?+A+;*19(2*27)))**0:./>)9CC+)0+)))()(().0-()46)))(((
@M03506:14:000000000-AKVR1:1:1101:16199:1989 2:N:0:49
ACTCAGGACTACAAGGGTATCTAATCCTGTTTGCTACCCACGCTTTCGTGTCTCAGCGTCAGAAGTGGTCCAGTAAGCTGTCTACACCACAGGTGTTCCTCCTGATATCTACGCATTTCACCGCTACACCAGGCATTCCGCTTACCTCTCCCACCCTCTAGCACTCTAGTTTCCGCTGCACCCTCACAGTTAAGCCGGGAGATTTCACAACAGACTGGGAGCACCGCCTCCCCACTCTTTACCCCCAGTAATTCCGAACAAACCCCCCCGCCTACGTACTACAGCGGCTTCTCGCTCGGCG
+
@C9@CCFG9EFFFCC@FFCFGA<FFE9CFGFF<FGGCGFGGEGG@FGGCFFFCFF,CF,C@,E@<@<,E@FGFGGGGGFGGG<FGDGGFGCE<FGGGCEEFGGCB<BFEFEFFEC=B<FFGGGGE+@FF8BEE+:9EEEEGG+>EC>FEGGFEEEC+=DAD;@D,DFEE=>C8E++CCE8D,@DF,@2@ED,;DFGG6>+:7DC@CGGC***,*=<;7*,*3/:/7?)4*)*1)203+1+1=*>*>*)+5+++13**(125.)9*1*)*075)/;**))*-6)))1(7().-*,4*0)(((
@M03506:14:000000000-AKVR1:1:1101:10663:2013 2:N:0:49
ACTCAGGACTACAAGGGTATCTAATCCTGTTTGCTTCCCACGCTTTCGCGTCTCAGCGTCAGTATCTAACCAGGGGGCCGCCTTCGCCACCGGTGTTCCTCCCGATATCTACGCATTTCACCGCTACACCGGGAATTCCACCCCCCTCTTTGGTACTCTAGCTTGTCAGTTTCGTGCGTCGTTCCCCGGTTGAGCCGAGGGATTTCACACATGACTTAACAGACCGCCTACACGCCCTTTACGCCTAATGATTCCGAACACCGCTTGCACCCCCTGTATTACCGCGGCCGCCGGCCCAGAC
+
CCCCCGGGGGGGGGGGGGGGGGGGGGGGGGGGGGGEGGGGGGGGGGGGGGGGCGGFGGEGGGCEFGGGGGGGGGGGGGGGGGGEGGGGGGGGGFEEGGGGGGGGGGGDCFGGFGGEFCGGFDFGGGGGGGDEGGGGGFGGGGGGGGGGCF9AFEEGGGGGGFGGECDGGGG,DC8>C5EEGGGGG9=CEEEECCFGGGGGDGCCFEE<9CDGGGGGG*97*705<<B5:>F6FDD32)0<+:CCD**)3+3/19C4*-5C5)<<<5;3+/C>DD/:<)*3).<14;95,03(.((/)),(-
@M03506:14:000000000-AKVR1:1:1101:14911:2014 2:N:0:49
ACTCAGGACTACAAGGGTATCTAATCCTTTTTGATCCCCACGCTTTCGTGATTGACTGTCAGCAGAGCACTAGTAGGCTGCCTTCGCTTTTGGTGTTCCGTGCAATATCAATGGATTTCACCCCTACACTGCACGTTCCGCCTACCTCTTACCCGCTCTAGTCATACCGTCTCCATCGCAGCTTCGAAGTTAAGCCTCGAAATTTAACGACAGACTAATACAACCAGCTGCTCACGCTTTACGCCCAGTAATTCCGGATAATGCTCGGTGCCCTCGTATAACCGCTTCTGCTGGCACGAGG
+
CCCCCGGGGGGGGGGGGFGGGGGGGGGGGGGGGGGGFGGGGGGGGGGGGFGCFGGGGGGGGGGGGGGGGGGGFGGGGGGGGGGAFGGGG@FG7FFGGGGGG7FFGGFGGGGGGGGGFGGGG9<FFGGGGGGGGGGGGGFCDGGGDFFFGCEFGGDGEGCDGFGGGGGGGG+FF8E=EC6EGE?FG6=C>E,E;9ECFC>;@>CCA,E:CCG5CCCE>9C,BC?FGGA44;6<FAFD=C>GC<4<)>*5?B;AFF=C)(8:A++:13*:*)).06/8A(8+.)(40927<=4540(**.-4(
@M03506:14:000000000-AKVR1:1:1101:9939:2016 2:N:0:49
ACTCAGGACTACAAGGGTATCTAATCCTGTTTGCTCCCCACGCTTTCGCGCCTCAGCGTCAGTAACGGGCCAGTGAGTCGCCTTCGCCACTGGTGTTCTTCCGAATATCTACGAATTTCACCTCTACACTCGGAGTTCCACTCACCTCTCCCGTACTCAAGATATCCAGTATCGAAGGCTACTCCAGGGTTGAGCCCTGGGCTTTCACCCCCGACTTAAATATCCGCATACGCGCCCTTTACGCCCAGTAATTCCGAGCAACGCTAGCCCCCTCTGTATTCCCGCTGCTCCTGGCCCGAGG
+
CCCCCGGGGGGGGGGGGGGGGGGGGGGGGGGGGGGGGGGGGGGGGGGGGGGGGGGGGGGGGGGFFFGGGGGGGGGGGGGGGGGGGGGGGGGGGGGGGGGGGGGGGGGGGGGGGGGGGGGGGGCGGGGGGGGGGGGGGGGGGGGGGGGGFGGGGGGGGGGFFGGGGGGGGGGGGGGGGGGGGGFFGGDCEGFB>DFCGFG55D6FCGFGGFGGD4*8D+=EFGGF7C;)=*16CABGFGF?9C*9DE;@E7C*9?C6<;DC@F3)9**)*81<5**0+)/2)-.32-2))*246:(*05(-(
@M03506:14:000000000-AKVR1:1:1101:21893:2042 2:N:0:49
ACTCAGGACTACAAGGGTATCTAATCCTGTTTGCTCCCCACGCTTTCGCGCCTCAGCGTCAGTTACAGACCAAAGAGTCGCCTTCGCCACTGGTGTTCCTCCACATCTCTACGCATTTCACCGCTACACGTGGAATTCCACTCTTCTCTTCTGTACTCAAGTCCCCCAGTTTCCAATGACCCTCCACGGTTGAGCCGTGGGCTTCCACATCCGACTTAAAGGACCGCTTGCGCGCGCTTTACGCCCAATAATTCCGAATACCGCTGGCCCCCTCCGTATTACCGCCGCTGCTGCTACGCTG
+
CCCCCGGGGGGGGGGGGFEFFGFGGGGGFGGGGGGGGGGFGGGGGGGDGGGGGGGGGGEFGGGGGGCEGGGGGGEFGGGF7@FG@@FFGGGGGFDFGGGGGGGGGGCEAFCGGGGGGGCFGGGGGGGGGEG<77FFGGGGFDFGFGGG,CEGG:D;FDFDDGFAF?CGDGG@@=D9,>8EF8=>CCFGDEE8E,8DEE5;5FG,,=,AG*;*1*4/:+8,1**0*/:)/*2*:>3)3/7@+3*191*00<0/**277(*2*)0)1*1)255B3*2**,00)).49((8,8())))2*)(((
@M03506:14:000000000-AKVR1:1:1101:16523:2056 2:N:0:49
ACTCAGGACTACAAGGGTATCTAATCCTGTTCGCTCCCCACGCTTTCGCGTCTCAGCGTCAGTACCGTCCCAGAGAGCCGCCTTCGCCACGGGTGTTCTTCCCGATATCTGCGCATTTCACCGCTACACCGGGAATTCCACTCTCCTCTTCCGGACTCTAGCCACACGGTTTCCACCGACAGCCCGAGGTCGAGCCTCGAGTTTTCACAGCAGACCTGTGTGGCCGCCTACACTCTCTTTCCGCCCAATAAATCCGGACAACGCTTGCCCCCCACGTCTTACCGCGGCTGCTGCCACCTAG
+
CCCCCGGGGGGGGGGGGGGGGGGGGGGGGGGGGGGGGGGGGGGGGGGGGGGGGGGGGGGGGGGGGGGGGGGGGGGGGGGGGGGGGGGGGGGGGGGGGGGGGGGGGEGGGCGGGGGDFGGGGGGGGGGGGGGGGGDGGGGGGGGGGGGGGGGGG+::>FFGGGGFGFGGGGGEGF@FGGGG>:C*=C*=EG+=BEGG6CG5:=CFFG7FG><FC*;@95*<DGGGGGD)*/707*.0)*99+<C9D**)7+@*11*)),9*)))1//;>CFG>)):C8(0*665(-((0(0(,623**).()
@M03506:14:000000000-AKVR1:1:1101:9582:2065 2:N:0:49
ACTCAGGACTACAAGGGTATCTAATCCTGTTCGCTACCTACGCTTTCGTGTCTCAGCGTCAGAAATGGTCCAGTAAGCTGTCTACACCACAGGTGTTCCTCCTGATATCTACGCATTTCACCGCTACACCAGGAATTCCGCTTACCTCTCCCATCCTCTAGCATTCCAGTTTTCGCCGCACCCTCCCAGTTAAGCCGGGAGATTTCACGACAAACTCAGAACACCGCCTACACACTCTTTACGCCCAGTAATTCCGAACAACGCCTGCGCCCTACGCATTCCCGCGGCTTCTGCCACGTAC
+
CCCCCGGGGGGGGGGGGGGGGGGGGGGGGGGGGGGGGGGGGGGGGGGGGGGGGGGGGGGGGGGGGGGGGGGGGGGGFGGGGGGFGGGGGGGGGGGGGGGGGFGGGGGGGGFGGGGGGGGGGGGGEDFGGGGFEDFCFGGGGGEGGFGGGGGGGGGGGFGGGGG8FFGGFFAFFGEEE>ECEGEBFEGCGFFBC7ADEEGGGD6DDFGGFDDDEFG?C*?,:C*4?7?>C*0<>6>7;DFGFE*9)**)32+88FCC*2<E4>)))0/72)7))*2;*(./)-4(431BF)4-6),*9>,4-
@M03506:14:000000000-AKVR1:1:1101:18873:2066 2:N:0:49
ACTCAGGACTACAAGGGTATCTAATCCTGTTTGCTCCCCACGCTTTCGCACCTCAGCGTCAGTACCGGACCAGTGAGCCGCCTTCGCCACTGGTGTTCTTCCGAATATCTACGAATTTCACCTCTACACTCGGAGTTCCACTCACCTCTTCCTGACTCGAGATCCCCAGTCTCAAAGGCAGTTCTGGAGTTGAGCTCCAGGATTCACCCCTGACTTAAAGCTCCGCCTACGTTCGCTTTACGCACAGTGATTCCGCGCAACGCTAGCCCCCTCCGTATTCCCTCGGCCTCTTGCACGAAGT
+
CCCCCFCFGGGGFGGCEG8FFGFFF<FGFFFGFGGGGDGGGC>CFGFEDFGGFGGFFCBFD@FFGGC7@FGGGGDAEFGGGGGGGFGG:FGGCE<FFGGGGFDG+@FBFGDGG:A=DEFGGGDFGGGGGCG+:F@CACFGGGG,D=,DF93@,EAFGGBFCG8A?FGG>D,CF@,3@,AEEGFGG9D7,@ECF8D@CG,1:@C<9,9,=?CC6CFCFF+5+=7ACDBE585=*;0>;C)+3/**1:*;<+>:7+*2).1::))/7*8)*8D))9**2(9C94)(,,(.,7()163C))4(-
@M03506:14:000000000-AKVR1:1:1101:14206:2071 2:N:0:49
ACTCAGGACTACAAGGGTATCTAATCCTGTTTGCTCCCCTAGCTTTCGCGCCTCAGCGTCAGTTGTGGTCCAGTGCGCCGCTTTCGCCACAGGTGTTCCTCCCGATATCTACGCATTTCACCGCTACACCGGGAATTCCACGCACCTCTCCCACACTCAAGCACGGCAGTTTCGCCTGCAGGCTCCGAGTTAAGCCCGGAGATTTCACAGGTGACTTACCGCACCGCCTACGCGCCCTTTACGCCCAATAATTCCGAACCACTCTCTCCCCCCTCGTATTACCGCGGCTCCTGCCACGACG
+
CCCCCGGGGGGGGGGGGGGGGGGGGGGGGGGGGGGGGGGGGGGGFGFEGFGGGGGGGGGGGGGGGGGGGGGGGFCFGGGGGDBFGGGGGGGGGFGGGGGGGEGEGG7FDCDGGGGGGDGGGGGGE@FFGFEDECEGDFGGGGGCEECF@FGGGGGG,<BFFFFGGGGDGGDGGDGG*D76DFG,=EDC5**@;CGFFCE=?<CE7@9@CC<*++>CC7FGGGGGGGFB*1.//7@DBD@89A<<DGGFGCF6@FD<7()*.7)9>++968C@F5852(7<44)(4;(83)(.0(.*1)(((
@M03506:14:000000000-AKVR1:1:1101:17791:2083 2:N:0:49
ACTCAGGACTACAAGGGTATCTAATCCTGTTTGCTCCCCACGCTTTCGCATCTCAGCGTCAGTTGTCTTCCAGATGGCCGCCTTCGCCACAGGTGTTCCTCCTGATATCCACGAATTTCACCTCTACACCAGGAATTCCGCCATCCCCTCCGACACTCAAGCCTAGCAGTATCAGATGCAGTTCCTGGGTTAAGCCCAGGGATTTCACATCTGACTAACTAGACCGCCTACATGCGCTTTACTCCCAGTAATTCCGAACACCGCTTGCACCCTCTGTATTCCCCCGGCTGCTTGCACAGAG
+
CCCCCGGGGGGGGCGGGGGGGGEGGGGGGGGGDGGGGGGGGGGGGGGGGGGGFGGGGGEGGGGGGGGGGGGGGGGGFGFGGGGGGGGEFFFFFGFEFGGGGGGGCEB9EFGGGDDFGGGGGGFGGFGGGGGFC<:FFGF8FGDEGGGG8CEEECCEGFDF9=FD,DFGGGF,==A9EFFAFGD>:EFG6DE79AFG>7CFE5D,<@CC25?FGGG,+;FGDF8F7/5?*:68+=6/(1=8;++26*09<CEF+;78>8DC)))17;*7+/9<>F8<0-/<)4)(44()()()0)3*992((
@M03506:14:000000000-AKVR1:1:1101:13657:2183 2:N:0:49
ACTCAGGACTACAAGGGTATCTAATCCTGTTTGCTCCCCTAGCTTTCGCAGATCAGAGTCAGTGACGGTCCAGAAGGCTGCTTTCGCCATAGGTATTCCTCCCGATATCTACGCATTTCACCGCTACACCGGGAATTCCACCTTCCTCTACCGCACTCTAGCCTAGCAGTTTCCGTTGACCTCTCCCAGTTAAGCCGGGAGCTTTCACAACAGACTTACTAAACCTCCTACCTGCGCTTTACGCCTAGTGATCCCGAGTAACCCTTGCCACCTACGTTTTACCGCCGCTGCTTGCACGAAG
+
CCCCCGGGGGGGGGGGGGGGGGGGGGGGGGGGGGGGGGGGGGGGGGGGGGGDGGGGGGGGGGGGGGGGGGGGGGGGGGGGGGGGGGGGGGGGGGGGGGGGGGEGGGGGGGGGGGGGGGFGGGGGGGGGGGGGCGGFFGGGGFGGGGGGGGGGDGGGEGGGFGGGGGGGGFFFGFGGGGFEEGG9EEGG?F=FACAFGECCEDFGFGFGGGGFFFC8+BFGG8CC6?/;,*/=;4=D>D>F+C*39**.++5:+3>D*(/:/9***;*)+*20)*<*2(026>),-(4>1592*)-*93(--
@M03506:14:000000000-AKVR1:1:1101:7975:2223 2:N:0:49
ACTCAGGACTACAAGGGTATCTAATCCTGTTTGCTCCCCACGCTTTCGCGCCTCAGCGTCAGTACCCGTCCAGGCAGCCGCCTTCGCCACTGGTGTTCCTCCCAATATCTACGCATTTCACCGCTACACTGGGAATTCCACTGCCCTCTCCGGGACTCCAGCCCGGCAGTATCAGAAGCAATTCCTCGGTTGAGCCGAGGGATTTCACAACTGACTTACCAGACCGCCTACGCGCCCTTTACGCCCACTGATTCCGAACAACGCTCGCCCCCTCCGTATTCCCGCGGCTGCTGGCCCGGAG
+
CCCCCGGGGGGGGGGGGGGGGGGGGGGGGGGGGGGGGGGGGGGGGGGGGGGGGGGGGGGGGGGGGGGGGGGGGGGGGGGGGGGGGGGGGGGGGGGGGGGDGGGGGGGGGFGGGGDGGGGGGGGGGGDFGGEFGDGGFGGDFGGGGGGGGGGGD>EGGGGG8EGEGDGDEGCFGCFEACFEFGGGGGGGE1CGGCF<CCEG=<EGFG7CCFDFCGGG7>AFGCCGGG3>EC:EGB><9C)<7CDDCEG):<9?FFG4D(9*5>.C</:>GEGBDDEC/8:E).43>(4>2)4>@20*<:>((
@M03506:14:000000000-AKVR1:1:1101:12043:2254 2:N:0:49
ACTCAGGACTACAAGGGTATCTAATCCTGTTCGCTCCCCACGCTTTCGCTCCTCAGCGTCAGTTCCGGCCCAGAGTGCCGCCTTCGCCACTGGTGTTCCTCCCGATATCTGCGCATTTCACCGCTACACCGGGAATTCCGCACTCCCCTACCGGACTCGAGTCACGGCAGTTTCGAATGGCCCCTCCACGTTAAGCGTGGAGATTTCACATCCGACTTGCCGAACCGCCTACGAGCTCTTTACGCCCAATAATTCCGGACAACCCTACACCCCTACTCATCACTGCCGCTGCTGGCACGTA
+
CCCCCGGGGGGGGGGGGGGGGGGGGGGGGGGGGGGGGGGGGGGGFGFEEGGGGGGEFGFGGGGGGGGGGGGGGGGGGFGGGGGDGGGEGGGGCFGGGGGGGGGGDEGGGGGGGGGGGGGGGFGG:FFFDGFEFEGFFEGGGGGCFG?EGGGGEECEGGFFCEDFA5@EEC,?EFCE>?<<CFFE:EEFGC;+=E9C?:CE5*><FGG7EC+CC35CGDFFF5):CGFFG:):C3))49@:++2*5:E>:884@?FCG0*:))7*90*)+)27>**;+.*0-48)-4()4)(().(9)904(
@M03506:14:000000000-AKVR1:1:1101:24079:2280 2:N:0:49
ACTCAGGACTACAAGGGTATCTAATCCTGTTTGCTCCCCACGCTTTCGCGCCTCAGCGTCAATACCAGTCCAGTTGGCCGCCTTCGCCACCGGTGTTCTTCCCAATCTCTACGAATTTCACCTCTATACTGGGAATTCCACCAACCTCTCCTGGATTCAAGCGCACCAGTATCAAGCGCACTTCCCGGGTTGAGCCCAGGGCTTTCACGCCTGACTTAGTTAACCGCCTACGCGCCCTTTCCGCCTAGTTCTTCTGAACAAAGCTTCCTCCTCTCGTTTTACCGCCGCTGCTGCCACGACG
+
9CBCCGGGGGGGGFFFCFEEGGFGGAFFGGGGGFFGFGGDEGGGGGFCEDCE:FGGGGGC,F<F@<FGFGGGGGGGGFFGGDEFFFGGGGFEDFEEGGAFDFGGGFFAFFFGGC<EG,AFDFFGGC,=<,,:,9=FFFFGF8,E+@=,>DCE8,3D,@EA@,B6+@E8DGF9,83EFEG++:CC73:9:EEE6,?<*4=58*<ECGGCFD56CC,ACGC<+++,4830:/)=)83),95C++*9*2*)3++0/8*0*)03)))2::+)+1*)0:*2;(0*482(,((.()(.;4(9*)(,(
@M03506:14:000000000-AKVR1:1:1101:11530:2304 2:N:0:49
ACTCAGGACTACAAGGGTATCTAATCCTGTTTGCTCCCCTAGCTTTCGCGCCTGAGCGTCAGGTAAGGCCCAGAGATCCGCCTTCGCCACCGGTGTTCCTCCTGATATCTGCGCATTTCACCGCTACACCAGGAATTCCGATCTCCCCTACCTACCTCTAGCCACGCAGTATCGGATGCACGCCCGGGGTTGAGCCCCGAGTTTTCACATCCGACTTTCGTAGCCGCCTACGCCCCCTTTACGCCCAATGATTCCGGACAACGCCCGCTCCCTCCGTCTTACCGCGGCTGCTGGCACGTAC
+
CCCCCGGGGGGGGGGGGGGGGGGGGGGGGGGGGGGGGGGGGGGGGGGGGGGGGGGGGEFEFGGGGGCDGGGGGGGGGFGGGGGCFGEGGDGGEGGGGGGGGGGFGGGGGFFGGGGGGGGDGGCEGCFGGG?FGDFF<FFGGGG8DFDGFFGGGGGG,9EFCGGGGCGGEEFCF:66CE,3>DE*5@ECE@EEFGGGGGGC5**>@7+++1;CE*38/+;*1**=*2>>G*5:C)0)4)03+A33>E5)*<+=**76)4/7)0)C):85*5)8:**2*4;C945290(8(5(,)((*17..(
@M03506:14:000000000-AKVR1:1:1101:17309:2323 2:N:0:49
ACTCAGGACTACAAGGGTATCTAATCCCGTTTGCTCCCCTGGCTTTCGCGCCTCAGCGTCAGTGTCAGTCCAGAAGGCCGCCTTCGCCACTGGTATTCCTCCCGATCTCTACGCATTTCACCGCTACACCGGGAATTCTGCCTTCCTCTCCTGAACTCAAATCCAACAGTTTTCTGTGCACTTCCACAGTTAACATGTGGGCTTTCACACAGAACTTTTCAGATCGCCTACGCGCCCTTTACGCCCAATAATTCCGAGTAACGCTTGCTCCCTCCGTACTACCGCGCCTCCCGGCCCGGAG
+
CCCCCGGGGGGGFGGGGEGGGGGGGGGGGGGGGGGGGGGGGGFGFFGGGGGGGGGFGGGG7CFGGGGGGGGGGFGGGFGGGGGGGGGGDGGGGGGGGGGFGGGGGGGFGGGGGGGGGGGGGGGGGGGGGGGGGGGGGGGGGGGGGGGG;DFGGFGGGGFFFGFGGGFFGFFGGGGGFFFGGGGGGGGGGGGGGGGGGGGGEFF5?EGGGGGFGFGDF7B,:::708?FGGF=4):92CA89<*:>**8=8<;8*:**(9:*9))/**.+9<F:DG5*()2)4(396,.4)(()(()))((-
@M03506:14:000000000-AKVR1:1:1101:11222:2354 2:N:0:49
ACTCAGGACTACAAGGGTATCTAATCCCGTTTGCTCCCCTGGCCTTCGTGTCTCAGTGTCAGGAACTGTCCAGAGACCCGCCTTCGCCACTGGTCTTCCTTACGATATCTACGCATTTCACTGCTACACCGTAAATTCCAGTCTCCTCTCCAGTCCTCAAGCACCGCAGTATCGAATGCAGTTTCGGAGTTAAGCTCCGAAATTTCACACCCGACTTACGGCCCCACCTACCCACCCTTTACGCCCCATGAATCCGAACAACGCTTGGGACCTCTGTATTATCGCGGCTGCTGGCCCAGAG
+
CCCCCGGGGGGGGGGGGGGGGGGGGGGGGGGGGGGGGGGGGGGGGGGGGGGGGGGGGGGGGGGDFGGGGGGGGGGGGGGGGGGGGGGGGGGGGGGGGGFGGGGGCFGEGGGGGDFGFGGGGGGGGGGGGGGGGGGGFGGGGGGCFGGGFGGGGGGGEDGFGGGGGGG6>ECFFCGGFGGGFFAFGDGGGGCGDFGFGGGCE>,75B:CA>DC***;/=?=CG*4?D??;460?ABD@*;++<DDD5*:=B9AA@D3567574)7*;;38)7<>FGFC4@F))61<B(79)4,9:(9))(((
@M03506:14:000000000-AKVR1:1:1101:24279:2359 2:N:0:49
ACTCAGGACTACAAGGGTATCTAATCCCGTTCGCTCCCCTGGCTTTCGCTCTTCAGCGTCAGTGTCGTCCCAGCAACCCGCCTTCGCCGCAGGTGTTCCTCTTGATATCTACGCATTTCACCGCTACACCAATAATTCCAGTTGTCCCTTCCGCCCTCTAGTCGTACAGTATCAGTTGACCTTTCCTAGTTAAGCCCGTACATTTCATAATTGACTTTTTCTCACCGCCTACGCTCCCTTTATCTCCACTAACTCCGAACACCACATGCTCTCTCCTGTCTACCGCGGCCGTGGCACCCTA
+
CCCCCFCG@9EFFGF-@FFEGGGGGGGFEF<F7CFFB,@F,:EFGCC:E,@CFGGFCF,B666<CF,,9,8C@,C,6,8@BFDB<,F=BFGE+FGF@E9ADG9EFECF<FCEDFEGG<F<CF7CECFG?=7B8=?,ACE=?4>83=,@9EDD+++=+6@3,7,6+6DE,5;@DCF;7>:FF79ECC7:,>FG,,,,*13***,>C7,,,2=+2+,522+40=+44*)2*25,:))9(2)0+4++++517++))+26/(/*)).*1*+*+0:***203)/+--4.(((),71(0((**)(-(
@M03506:14:000000000-AKVR1:1:1101:16441:2360 2:N:0:49
ACTCAGGACTACAAGGGTATCTAATCCTGTTTGCTACCCACGCTTTCGTGTCTCAGCGTCAGTTACGGTCCAGAAAGCCGTCTACACCACCGGTGTTCCTCCTGATATCTACGCATTTCACCGCTACACCAGGAATTCCACTTTCCTCTCCCGTACTCTAGTCCCTCAGTATTCGGCGCACCCTCCCGGTTAAGCCGGGAGATTTCACACCAAACTTACAGAACCGCCTACACACCCTTTACGCCCAGTAACTCCGAACAACGCTCGCTGCCTACGTATTACCGCGCCTGCTGGCACGTAG
+
CCCCCGGGGGGGGGGGGGGGGGGGGGGGGGGGGGGGGGGGGGGGGGGGGGGGGGGGGGGGDGGGGGGGGGGGGGGGGGGGGGGGGGGGGGGGGGGGGGGFFGGGFGGGGGGGGGGGGGGGGGGGGGGGGGGGDDDFEGGGFDGGGGGGFGGGGGGGGGGGGGGGGGGGGGGGGDF8=8EGGGGFFGGGDGGGGGG?E7EGGGG,CFGG?FDGF6CFFG+<7FGFGG5>CDF+;*>>;84CCCDCGG=>7+<=9BFCD0)*)0<5*;*.;)95*0::0,@?24>?F0(0-742<((*1),,(
@M03506:14:000000000-AKVR1:1:1101:17923:2365 2:N:0:49
ACTCAGGACTACAAGGGTATCTAATCCTGTTTGCTCCCCTAGCTTTCGTTCCTCAGCGTCAGTTGTGGTCCAGCGCGCCGCTTTCGCCACGGGTGTTCCTGCAGATATCTACGCATTTCACCGCTACACCTGCAATTCCACGCGCCTCTCCCACACTCAAGCACAGCAGTTTTGGAAGCAGCCTCTGGTTTGAGCCCAGAGACTTCACTCCCCACTTGCCGCACCGCCTACGAACCCTTTACCCCCAGAAATCCCGAGCAAAGCTGGCCCCCTACGCCTTCCCGCGGCTGCCGCCCCGTCG
+
CCCCCGGGGGGGGGGGGGFEGGGGGGGGGFGGGFGGGGGGCFGG<FCEGGFGDGGFGEEGGGGGGGGGGGGGCGDFGEGGG7CFGGGGGGGGGGGGGGGGEGFGGGCGGCAFGGFDF9FGFGGGGGG:EFDGGGG9EGEDGDG86EDG8DDD8DEEGDCF96DECEGGGG,,;C5?C6CG8CGFF?C?,,>C9DFFG,8=:CG7C7@FGG*/48=0+;8+:5CC7DD>C3;ED))9,*)+++*0/**)**<@*09*1(7:))/97+8BGF37:5C8*(.2)..29-(87)((.(-)75:?4
@M03506:14:000000000-AKVR1:1:1101:9596:2386 2:N:0:49
ACTCAGGACTACAAGGGTATCTAATCCTGTTTGCTCCCCTAGCTTTCGCTCCTCAGCGTCAGTAGTGGTCCAGCGCGCCGCTTTCGCCACGGGTGTTCCTGCAGATATCTACGCATTTCACCGCTACACCTGCAATTCCACGCGCCTCTCCCACACTCAAGCACAGCAGTTTTGGAAGCAGCCTCTGGGTTAAGCCCAGAGATTTCACTCCCAACTTGCCGCACCGCCTACGAACCCTTTACACCCAGTACTTCCGAACAACGCTGGCCCCCTACTTCTTACCTCGGCTGCTGCCCCGTAG
+
CCCCCGGCFGGGGGGGGGDGGGGGGGGGGGGGGGGGGGGGGGGGGGGGG;EGFFCDDGGGGGGGDFFGGFGGGGGGFGGGGGGGGGGGDGGGGGGGGFFGGGGDFGFGGFCGGGDFGGFGGGGGGGGGGGGGGFGGGGF9>EG8EEEEFGGGCG+@8D8DGF,DFGGGEFCAEEEGAFGC8EGFG,>?8?CF9CFF:?:,:CFB?EEE7?6CFGEGGCFGCD)=D<BE5*;CD.<<0<F++9*2CEGF+<+0*97*/2CE?F)9***<;;C).*2+36*+6A0))((.,)()0)4*07(((
@M03506:14:000000000-AKVR1:1:1101:11425:2388 2:N:0:49
ACTCAGGACTACAAGGGTATCTAATCCTGTTTGCTCCCCACGCTTTCGCGCCTCAGCGTCAATCACAGTCCAGATAGCCGCCTTCGCCACCGGTGTTCTTCCCAATATCTACGAATTTCACCTCTACACTGGGAATTCCGCTATCCTCTCCTGCATTCAAGCAATCCAGTATCAAATGCAGTCCCCAGGTTAAGCCCAGGACTTTCACATCTGACTCTGATCGCCGCCCACGCGCCCTTTACGCCCAGTAATTCCGAACCACCCCCGCCCCCTTCGTATTACCCCCGCCGCTTGCCCGCCC
+
CCCCCGGGGGGGGGGGGGGGGGGGGGGGGGGGGGGGGGGGGGGGGGGGGGGGEGGGGGGGGGGGGGGGGGGGGGGGGGGGGGGEGGGGGGGGGGGGGGGGGGGFGGGGGEGGGGGGGGGGGGGGGGGGGGGGFGGGGGGGGGG@GFGGGGGGGGGGGGGGDGGGFGGGGFGFCGGGFFGGDEFGGGGGGGG9>CGFECGF59FGGGGFC9;;E+>DF+B7+=CEGD??**:*9))13<FG+<988=*.=91++*:2/2)*55)7)227:BDF>5C*0(72).6(,(-)()(()-4*).-((
@M03506:14:000000000-AKVR1:1:1101:10290:2394 2:N:0:49
ACTCAGGACTACAAGGGTATCTAATCCTGTTTGCTCCCCACGCTTTCGTGCCTGAACGTCGGTGCTGGGCCAGGAAGCCGCTTTCGCCACTGGTGTTCCTTCCGATATCTACGCATTTCACCGCTACACCGGAAATTCCGCTTCCCTCTTCCGCACCCTAGCTACGCAGTCCCGAATGCAATTCCCAGGTTGAGCCCGGGGCTTTCCCACCCCACTTATGTAACCGTCTCCGCACTCTTTACCCCCCGTATTTCCAATCAACGCTTGCCCCCTTTTTCTTAACTCGCCTCCTGGCCCATAG
+
CCAC@EEGGGFFG<AEEGAEFCAGGGFGGGGGGE@EEEGFGDGGGGGEE<,DFGFGFA<FFE@FEF9@FFDFEC,F8CF@FFGGFFE,BFFD<C4BBFAEGBC=?7C7EAFGGGDCC?F?FA:CEEF:FDCC7CEEDA;=C+8@=FADE9FF6=+@C>+:D,35E+@8:@6<5:3CECG7FD,>DFG6;F94,,6::?CC*8//5<+=7CCC**=801+++2:CF)0:C*=5<)7).:=+3+*272*)2**)/*:0*-*005))/**.+)7:)*+++(1+)-)).(()4)(,),(*0).(.
@M03506:14:000000000-AKVR1:1:1101:13744:2464 2:N:0:49
ACTCAGACCTACAAGGGTATCTCATCCTGTTTGCTCCGCACTCTGCCGTGCGTGTCCGTCAGTGCTGACCCAGGCGGCTGCCTTCGCCGTCGGTGTTCCTCCACATACCTACGCCTTTACCTCCTACACGTGGATTTCAACCTCCCTCTGCCTCACTCACAGCTACACCAACACCACTGCCCTACCTAAGCTCAGCCAAGTGACTTCTCACTTAAATAACGGACCATCCCCCCCACACTTTCAACCCCTCCATTCCTCCTACGGACCCCCCCCCCCCTCCTGCCCCCGCTGCTTACATCCA
+
8,-,,,,--6-;,-,-6EG86,,,;,6EF6C6;C<,C,C+6+C,,,67C68+8B,,6,;,8,CFE<669,,,CC,@+@F@G,,6,,B,+@=@+4+B:F,,94B,4F,94CDE+++4+,,,5,,,4,,4,4,,++,,5,73CDGG,BBE8,,,,@@8,=,,,7>,,3,35+335+*6*,2:,4,,,,5,,6,2,,2,4,,4,+,,5,1,4:C44+,5+++4*)**2/))1*)*12))(1)22+22:**)**/)**:7*)*21*)/**2)*)9.))***()*.)(4(((),)(-0))**1).)
@M03506:14:000000000-AKVR1:1:1101:12725:2470 2:N:0:49
ACTCAGGACTACAAGGGTATCTAATCCTGCTTGATCCCCGCACTTTCGTGCCTCAGCGTCAGTTGTTGCTTGGCAAGCTGCCTTCGCTATCGGTGTTCTTGACGATATCTAAGCATTTCACCGCTACACCGTCAATTCCGCCTGCCTCATCAACACTCAAGTTCCGCAGTATCAATGGCACCTCGACAGTTGAGCTGCCGTATTTCACCACTGACTTATGGAACCGCCTACGCACCCTTTAAACCCAATAAATCCGCACAACGCTTCCCACCTACGTATTACCGCGCCTGCTGGCACGTAG
+
CCCCCGGGGGGGGGGGGGGGGGGGGGGGGGGGGGGGGGGGGGGGGGGGGGGGGGGGGGGGGGGGGGGGGGGGGGGGGGGGGGGGGGGGGGGGGGGGGGGGGGGGGGGGFGGGGGGGGGGGGGGGGGGFGGGFGEGGGG9=FC@GFGFFGGGFDGGGFGGF9FFGAEEEGGG9EAEFFGD,EF7EG:EGDGFAC8?CGFDEEDFC7FFFFFC7CCDCFF>?FF*=<)6BDD65)8=D0<FFGGDF7CE>=FFCCF7C*4<=@>)9C8*98?G:.<F=;)87)4.29;()-)(3:(,*/04:2
@M03506:14:000000000-AKVR1:1:1101:14733:2490 2:N:0:49
ACTCAGGATTACAAGGGTATCTAATCCCGTTTGCTCCCCTGGCTTTCGCGCCTCAGCGTCAATGCCGGTCCAGGATGCCGCCTTCGCCACCGGTGTTCCTCCAGATATCTACGCATTTCACCGCTACACCTGGAATTCCGCATTCCCCTCCCGGATTCAAGCCTGCCAGTATCGGACGCAGTTCCTGGGTTAAGCCCGGGGATTTCACGTTCGACTTAGCAGGCCGCCGACGCGTCCTTTACGCCCAGTAATTCCGAACAACGCTCTCCCCCTCTGTATTACCGCGGCTGCTTGCCCAGAG
+
CCCCCGGGGGGGGGGGGGGGGGGGGGGGGGFGGGGGGGGGGGGGGFGGGGGGGGGGGGGGGGGGGGGGGGGGGGGGGGGGGGFGGGGGGGGGGGGGGGGFFGGGGGAFFGFG?FGEGFGGGGGGGGGGGGGGGDGFFGGDD7CEGFGGGEEGGGCEEDCEGGGGGGGGG?9@ECE5C8:*>;FGECE?FFDFC;?FGDEGDGDFFGGGGGGGG4EGCFFGG>FEDGF>*/7CC))1->4CACGGDD55CF7@4@C**-5C)))//*/9EFG).700<)99)6)433181)1)*.8*)),,(
@M03506:14:000000000-AKVR1:1:1101:8168:2490 2:N:0:49
ACTCAGGACTACAAGGGTATCTAATCCTGTTTGATCCCCACGCTGTCGCGCCTGAGCGTCAGAAATGAGCCAGTGAGCCGCCTTCGCCACCGGTGTTCTTCCCAATATCTACGAATTTCACCTCTACACTGGGAATTCCACTCACCTCTCTCATCCTCAAGTTTCACAGTTTCAATGGCAGTTCCGGAGTTGAGCTCCGGGCTTTCACCACTGACTTGAAAAACCGCCTGCGCGCTCTTTCCGCCCAGTAATTCCGAACCACGCTAGCCCCCTTCGTATCACCGCGGCTCCTGGCCCGAAC
+
CCCCCGGGFGGGGGGGGGGGGGGGGGGGGGGGGGGGGGGGGGGGGGGGGGGGGGGGGGGGGGGDGGGGGGGGGGGGGGGGGGGGGGGGGGGGGGGGGGGGGGFGGGGFGGGGGGGGGGGGGGDFGGGGGGGGGGFC,AFGGGGGGGEGGGFFDGGFGGFGGGGGG8EFFGFGFG,=DE88@EEDFGECCEFCBEDFFE5CEDCF@A,==?FGF*DF9*9,58?G*955EFFE3..)(:;5+2>:CCE>CF79?@FCD6D*)0797*89C:<>3CC*2(8*.538>(45>)(.)((*07(((
@M03506:14:000000000-AKVR1:1:1101:17056:2497 2:N:0:49
ACTCAGGACTACAAGGGTATCTAATCCCGTTTGCTCCCCTGGCCTTCGTGTCTCAGTGTCAGGAACTGTCCAGAGACCCGCCTTCGCCACTGGTCTTCCTTACGATATCTACGCATTTCACTGCTACACCGTAAATTCCAGTCTCCTCTCCAGTCCTCAAGCACGCCAGTATCGAATGCAGTTTCGGAGTTAAGCTCCGAAATTTCACACCCGACTTAGCGCGCCACCTCCACACCCTTTACGCCCAATGAATCCGAACAACCCTTGAGACACCTGTCTCACCTCTGCTGCTGGCACAGAG
+
CCCCCGGGGGGGGGGGGGGGGGGGGGGGGGGGGGGGGGGGGGGGGGGGGGGGGGGGGGGGGGGGGGGGGGGGGGGGGFGGGGGGGGGGGGGGFGGGGGGGGGGGGGGGGFGGFGGGGGFGGGFGGGGGGGGGGGGGGGGGGGGGGGCEDEGAFGGDBCDFDGD@EEFCEGFCFEFCGGGFFFGDDGGGGEF;AFGGGFG6EDFE,=:CGGG>E5?:7:AFCD7=CDFF=*6,2AB7:58?9C:38//5>7+++19)*65/.).978C*<)2).1*3<)12).8)())*.).,).1**),5(
@M03506:14:000000000-AKVR1:1:1101:19140:2498 2:N:0:49
ACTCAGGACTACAAGGGTATCTAATCCTGTTCGCTACCCACGCTTTCGCGCTTCAGCGTCAGTATTAAGCCAGGTGGCTGCCTTCGCCATCCACGTTCCTTCCGATCTCTACGCATTTCACCGCTACACCGGAAATTCCGCCACCCTCTCTTATACTCCAGTTACATAGTTTGAAATGCACTTCCCAGGTTAAGCCCGGGGCTTTCACATCTCACACATATAACCGCCTCCGCTCCCCTTACGCCCAGTAATCCCGATTAACGCTCGCACCCCCTGTATTCCCCCTGCCGCTGGCCCCGAG
+
CCCCCGGGGGGFGGGGDGGGGGFDGGG9DFGFGGGEGGGGGGGGCFFEGGGGGGGCGGEGGGGGGGGGFGGGGGGGGGGEEGEFGFGGGCG,CFGGGFGGGGGGGGEFGGGGGDFCGGGFGGGGE>EFGG7CECBFFGGGGGGE6@6D,DDF,@8E3@,,DDFGG89;;@DFFGA9EGF79A7FCGG9@BCC,<E?F>CG5**48C??CDGFFFF,?D;C7+=1;DE3E*2**))9=*;F+7/*9=*50<+9*/95*(1*/9)19C*7*7<B))*2C)0<)447((()(0-4)4(*0)(-(
@M03506:14:000000000-AKVR1:1:1101:19686:2531 2:N:0:49
ACTCAGGACTACAAGGGTATCTAATCCTGTTTGATCCCCACGCTGTCGCGCCTGAGCGTCAGAAACGGGCCAGTGAGCCGCCTTCGCCACCGGTGTTCTTCCCAATATCTACGAATTTCACCTCTACACTGGGAATTCCACTCACCTCTCCCGTACTCAAGCTCTACAGTCTCAAAGGCAGTTCCAGAGTTGAGCTCTGGGCTTTCACCCCTGACTTGAAGAGCCGCCTGCGCGCGCTTTACGCCCAGTAATTCCGAACAACGCTAGCCCCCTTCGTTTTACCGCGGCTGCTGGCACGCAC
+
CCCCCGGGGGGGGGGGGFFGGGGGGGGGGGGGGGGGGGGGGGGGGGGGGGCGECFFGGGGGGGGGGGGGGGGFGGFGGGGGGGGGGGGGGGEDFEEGFFFFGG9FFGGGGGGGGGGGGF9FG<FFEGGGGGGG8=FGGCFGGGFCECEFGGGGGEEGFGFFG?EFGGGFGGFFFG,=,@:EC9EEFFAFEG9EDB;DFF6893D>FFFDFG*7??9+**<C7CGFGDD555>5>57>G);5=DDCE;>G976BFCDD<DE?@)C<C*98)7;3*2A*(.:)5),22(89)8)0(-*9)(-(
@M03506:14:000000000-AKVR1:1:1101:20159:2544 2:N:0:49
ACTCAGGACTACAAGGGTATCTAATCCTGTTTGCTACCCACGCTTTCGTGTCTCAGCGTCAGTGATGGTCCAGAAAGCTGTCTTCACCGCAGGTGTTCCTCTCGATATCTACGCATTTCACCGCTACACCGAGAATTCCAGTTGCCCCTTCCGCACTCTAGTCGCACAGTATCAGTTGACCTTTCCGATGTAAGCCCGGAGATTTCACAACTGACTTGTTCTGACCGCCTACGCCCCCTTTACGCCCAGCAAATCCCAATAACGCTTTCTCCCCCCGTACTCCCGCGCATGCTGGCCCGGG
+
CCCCCGGFGGGGGCDFG<EFGGGGGGGGGGGGGGGGGGGFGGGGGGGGGG<FFCGGGGFEGGGGGFC9FFGFGFFFGGGDFGGFGGGGGGGGGEFFGGGEFF?FC8EFGCCGGG7FFFGGGC7FC@EF@FGGG@CGFGGGGG9;EGGC64>848+B8899EFF>6+3==3,,@8DEF;CDFGAFGDCG++8=,@9@>CC5C*=;EGDFCFG*,=D,BFA,4C+9D6?)=:4,*)):(9=*+=:*97*0/**)0*2**.*:)*19)**.+*2*)/:5837*(),.(-9)(0,)*)5*)0(((
@M03506:14:000000000-AKVR1:1:1101:10786:2558 2:N:0:49
ACTCAGGACTACAAGGGTATCTAATCCTTTTCGCTACCCACGCTTTCGTGCTTCAGTGTCAGGAATGTCCCAGTGTGCTGCCTTCGCATTTGGTATTCCCCACGATATCAACGGATTTCACCCCTACACCGCGAGTTCTACACACCCCGTACACCCTCTAGCGTTACCGTTTCCCCTCGAGTCTCCGAGTTAAGCCCGGAGAATTTAAAAGAGGACTCATAAACCCACCTACGCACCCTTTACGCCCAGTAATTCCGGGTAATGCTGGGGGCCCCTGTATTCCCGACCCCGCTGCCACACC
+
CCCCCGGGGGGGGGGGGGGGGGFGGGGGGGGGGGGGGGGGGGGGGGGGGGEGGGGDGGGGGGGEFGGGGGGGGGGGGGGGGGGGGGGGGGGGGGGGGGCFGGGCEFDEFFGGGDGGGGGGGGGDGGGGGGGGGDDFGGGDGGGGGEGGGGGGGGGD=FGG,@EGGDG9CGGCCFG6@CCD>DFCFF:EEGGGFGG,:5:>E4CF,49CC+=7A<=ED*/AD+++*10=**;?8>>D9C):AFF*>*:./+<?@*:C*(97)6**2<0)*8)7))***.99))).((-)()(4)-(1)9(((
@M03506:14:000000000-AKVR1:1:1101:9582:2558 2:N:0:49
ACTCAGGACTACAAGGGTATCTAATCCCGTTTGCTCCCCTGGCTTTCGCTCCTCAGTGTCAGTGTTGGTCCAGGATGCCGCCTTCGCCACCGGTGTTCCTCCAGATATCTACGCATTTCACCGCTACACCTGGAATTCCGCATCCCTCTCCCAATCTCAAGCCATCCAGTATCAGACGCAGTTCCCCGGTTAAGCCGAGGGCTTTCACATCTGACCTAGTTGCCCACCTCCGCGCCCTTTACGCCCCGTAATTCCGAACACCGCTTCCCCCCCCCCCACTACCGCCGCCCCTCGCCCGTCG
+
CCCCCGFGGGGGGGFGGFFGGGFGGGGGGGG<CGGGGGGG<CFGGFGGGGFFF@FF<@CFGFGCEFGDGGGFA8FC@FGGGE@CF7FDGGF:=@CCEGFGGGFFGFEDFFCFCGD:?FGGGGDGGGEEFCAEG<F9FF;DE8CEFGF8,@EFFG8D;9,=3=EFCGFFEG937,,366@8CGGGGGGG>7>7,7;EEE81**DF6=,9<+9+,+>,+0*=:C+,2*..2*0=DA;D;D)51<3CDE831:*.//007(>*).779=/0;))<DCC*2()*(,,((--7(),()-,78)(,(
@M03506:14:000000000-AKVR1:1:1101:15547:2582 2:N:0:49
ACTCAGGACTACAAGGGTATCTAATCCTGTTTGCTCCCCACGCTTTCGCGTCTCAGCGTCAGTCACCGTCCAGAGGGCCGCCTTCGCCACCGGTGTTCCTCCTGATATCTACGCATTTCACCGCTACACCTGCAATTCCACGCGCCTCTCCCACACTCAAGCACAGCAGTTTTGGAAGCAGCCTCTGGGTTGAGCCCAGAGATTTCACTCCCAACTTGCAACACCGCCTACGACCCCTTTATACCCAGTAATTCCCAACAACGCTGGCCCCCTCCTCACTACCGCGCCTGCTTGCCCTTCC
+
CCCCCGGGGGGGGGGGGGGGGGGGGGGGGGGGGGGGGGGGGGGGGGGGGGGGGGGGGGEEGGGGGGGDGGGGGGGGGGGGGGGGGGGGGGFGDFGGGGG<FGGGGCGFFGFGGGGGGGGGGGGGGGGGGGFGG8CGGGGGGGGGGEEG8DDD?FCGFG8,@EEFFFGCGGFGFCE8CDFGGGGGGG?E8?8:,>FGGC5CCFC77,1=EFGF,958>;:++28:D7A3CD45D)8D<>)0<C**:C6><C?@=B7**4C5>:7D*//)CFDB>*/2*))36214;>15:).(*)(0)).((
@M03506:14:000000000-AKVR1:1:1101:14155:2590 2:N:0:49
ACTCAGGACTACAAGGGTATCTAATCCTGTTTGCTACCCACGCTTTCGTGTCTCAGCGTCAGAAGTGGTCCAGTAAGCTGTCTACACCACAGGTGTTCCTCCTGATATCTACGCATTTCACCGCTACACCAGGAATTCCGCTTACCTCTCCCACCCTCTAGCATTCTAGTTTCCGCTGCACCCTCCCAGTTAAGCCGGGAGATTTCACAACAGACTGGGAACCCCGCCACCACCACCTTTACGCCCAGTACTTCCCAACAACGCCCCCTCCCGCCGTATTCTCCTCGCCGCCGGCCCGCAC
+
CCCCCGGGFGGGGGGGGGGGGFGFGGFGGGGFGGGFGFGDGEGCF@FFG?FGFFGGGGGCBEGGGGC@FGGFGGGFFGGGGGGFFCGFGGGCCFE@FDGFFFGGGGGGGCG<<FEGECGGGDGGG@C,?EFCE+AEAFGFD88CFFFGGGGGCGGGD=8@@=D;DGGGGG9;F:@CCC?,@EG+@CE83@D;A,@<CGG689DA,E7C,7@5:*;D4;9E7;*1;))04*2,/))//*2++A57:**)02++31;4C8**);09):1>57C)))2/2()+-).))(-.(.3(0(4)0)(((
@M03506:14:000000000-AKVR1:1:1101:14568:2598 2:N:0:49
ACTCAGGACTACAAGGGTATCTAATCCCGCTTGCTCCCCTGGCCTTCGTGCCTCAGTGTCAGGAACTGTCCAGAGACCCGCCTTCGCCACTGGTCTTCCTTACGATCTCTACGCATTTCACTGCTACACCGTAAATTCCAGTCTCCTCTCCAGTCCTCAAGCACCGCAGTATCAAATGCAGTTTCGGAGTTAAGCTCCGAGATTTCACACCTGACTTACGACGCCACCTACGCACCCTTTACGCCCAATGAATCCGAACAACGCTTGAGACCTCTGTATTACCGCCGCCGCTGGCCCAGCG
+
CCCCCGGGGGGGGGGGGGGGGGGGGGGGGGGGGGGGGGGGGGGGGGGGGGGGGGGGGGGGGGGGGGGGGGGGGGGGGGGGGGGGGGGGGGGGGGGGGGGGGFGGGGGGGGGGGGGGGGGGGGGGGGGGGGGGGGGGGFDGGGGGGGGG,@FFGGGGFCAEGF8DGED6?GFFEFG,CDEFFGDAAC8CC:DG9DF7:EECCCG9;EFGGGGC60DFF+8*CDD554?;FGF*?4?D?GA?@CGDDEEF6C;8AF<DG0>:4<577C*7+7C:?7++259+).-(((-)-.7(0((*0).((
@M03506:14:000000000-AKVR1:1:1101:22549:2613 2:N:0:49
ACTCAGGACTACAAGGGTATCTAATCCTGTTTGATCCCCACGCTGTCGCGCCTGAGCGTCAGAAACGAGCCAGTGAGCCGCCTTCGCCACCGGTGTTCTTCCCAATATCTACGAATTTCACCTCTACACTGGGAATTCCACTCACCTCTCTCGTCCTCAAGCTAAACAGTTTCAATGGCAGTTCCGGAGTTGATCTCCTGGCTTTCACCCCTGACTTGGATCGCCTCCTGCGCCCGCTCTACCGCCAGTAATTACGTACAACCCTAACCCCCTTCGTTATACCGTGGCTTCTTGCTCGACG
+
<,ACCGGCGGFFGFCACFGFGFFFAEGGG@FEFA@FEA@,@@FCGFCFGGG@EGGGFD+B@EGACE@FGGE<FG,E<FFEGDGGFFC@EEFCCFECFGB<EF=FEAFEEF,?<C<E7FFCDF<=AF?EFFG?EF,6<ACEA;EFD8>D,D>DCDCEEFFECGC9ADFFG,>,=,37=EF?8DA,@+:EGCDF9,@:E4,4@71,>CC7:7494;,5=DA64**49/)0=?)*)).)6D)/51+))2=)00A***2**,***))**2*0*0*))**2*()16).(,((.401)0.9**)((-
@M03506:14:000000000-AKVR1:1:1101:10561:2618 2:N:0:49
ACTCAGGACTACAAGGGTATCTAATCCTGTTTGCTCCCCACGCTTCCGTGCATGAGCGTCAGTTTTGACCCAGGGGGCTGCCTTCGCCATCGGTGTTCCTCCACATCTCTACGCATTTCACTGCTACACGTGGAATTCTACCCCCCTCTGCCAAACTCTAGCCTTGCAGTCTTCATCGCCATTCCCAGGTTGAGCCCGGGGATTTCACGACAAACTTACAAAACCGCCTGCGCACGCTTTCCGCCCAGTAATCCCCATCAACGCTTGCACCCTACGTATCACCGCTGCTGCTGCCACGTCG
+
CCCCCGGGGGGGGGGGGGGGGGGGGGGGGGGGGGGGGGGGGGGEGGGGGFEGGGGGGG@FGGGGGGFGGGGGGGGEEEGGGGGGGGGDGGGGEGGGGGGGGGGGGFGFGAFGGGGGGFGGGGGGGGGGG>AFDEGGGGGGGEFGGGGCDDFEF?FFGGGFC9FGA=FGGFGFGFGGGC>8BCCEFGFF53DBFDFGGGGGD*:0>FEFG7C):8FG7CF9C4CE*5302*01C5>)4C.20+**9>E)00+1799*9,*<*0))1;*)+9*.0*122,9*-6((4((..04,:)4*=)4((
@M03506:14:000000000-AKVR1:1:1101:11877:2708 2:N:0:49
ACTCAGGACTACAAGGGTATCTAATCCTGTTTGCTCCCCTAGCTTTCGCGCCTCAGCGTCAGTTGTGGTCCAGTGCGCCGCTTTCGCCACAGGTGTTCCTCCCGATATCTACGCACTTCACCGCTACACCGGGAATTCCACGCACCTCTCCCACACTCAAGCACGGCAGTTTCCCCTGACCGCTCCGGGTTGAGCCCGGAGATTTCACAGGAGACTTACCGCACCGCCTACGCGCCCTTTACGCCCACTAATTCCGAACCACGCCCGCACCCTCTGTATTACCGCCTCTGCCGGCCCACAG
+
CCCCCGGGGGGGGGGGGGGGGGGGGGGGGGGGGGGGGGGGGGGGGGGGGGGGEGGGGGFGGGGGGGGGGGGFGGFGGGGGGGGGGGGGGGGGFGGGGGGGGCFGGGDGGGGGGGGGGGGGGGGGGGGDGGGGEFGGGGGGGGGGGGGGGGGG8DGGCFGGEF,,@CGGGFGGFECFGFCFGGG8CGGCEEDCF8FFGEGDEGGFFEC:@>FGGGG?;FFGDD5>CC@EDDF5C)7DBG7<+0*97=E)*++1/=D<323*..0)*?*7*<D:53*+06@C).-((((0(0)))(-).)(,.
@M03506:14:000000000-AKVR1:1:1101:8423:2729 2:N:0:49
ACTCAGGACTACAAGGGTATCTAATCCTGTTCGCTCCCCTAGCTTTCGCGCCTCAGCGTCAGGTAAGGCCCAGAGATCCGCCTTCGCCACCGGTGTTCCTCCTGATATCTGCGCATTTCACCGCTACACCAGGAATTCCGATCTCCCCTACCTACCTCGAGTCGAGCAGTATCGGGTGCAGGTCCCGGGTTGAGCCCGGGATTTTCACATCCGACTTGCCCGACCGCCTACGCGCGCTTTACGCCCAATAATTCCGGACAACGCCCGCCCCCTACGTGTTCCCGCGTCTGCTGCCACGCAG
+
CCCCCGGGGGGGGGGGGGGGGGGGGGGGGGGGGGGGGGGGGGGGGGGGGGGGGGGGGGGGGGFFGGGGCGGGFGGFGGGGGGE@DEGGDGGGGGGGGGGGGGGGGG9FGGGCF>F7FGGDGGGGCEGCFGGDGGGGGGFFCCEFDFGGGGGGGGGGBFGGCGG6EGGGFFG,;3@EGGGGGFFDGGGG:CBE6ECF5CE5?4C,>EGG777CEDEG5F67;*9EDGF>:*72))8)-15*+3CGGG*)*0+/79:7)(//<<))/2:)?@D>09C504<E<-537(-7<F4)/).*97(((
@M03506:14:000000000-AKVR1:1:1101:7650:2745 2:N:0:49
ACTCAGGACTACAAGGGTATCTAATCCTGTTTGCTCCCCACGCTTTCGCGCCTCAGCGTCAATGTCGGTCCAGATAGCCGCCTTCGCCACCGGTGTTCTTCCCAATATCTACGAATTTCACCTCTACACTGGGAATTCCGCTATCCTCTCCCGAATTCAAGCAATCCAGTATCAAATGCAGTCCCCAGGTTAAGCCCAGGACTTTCACACCTGACTCGGATCGCCGCCTACGCGCCCTTCACGCCCAGTACTTCCGAACAACGCCCGCCCCCTTCGTATTACCGCCGCCGCTGCCACGAAC
+
@CCCCGGGFGGGGGGGGGGGGGGGGGGGGGGGGGGGGGGGGGGGGGFGGEGGGGGGGGGGGEGGGGGGGC:FCFGFFGGGGGDEGGGGGGGEGFEGGGGFFGGGGGGGGGGGGEFGEGGGGGFGGFGFGAFGFCFFGGGGGGGEDGFF=EGGGD+B8EGGGGGGGF>EDDFAFFFF,@EFGGGG??,@@;EGFFFGCCCC:CEAFG<FC***4;D;=C4597CE475A*8AEG3B52<=*595C<EEF+29=49:>*,9*077C38C>5<D:>*:5C0.+.)6(((-8()--)(3*1),((
@M03506:14:000000000-AKVR1:1:1101:22732:2750 2:N:0:49
ACTCAGGACTACAAGGGTATCTAATCCTGTTTGCTCCCCACGCTTTCGCGCCCCAGCGTCAGCATCGGGCCAGTGAGTCGCCTTCGCCACTGGTGTTCCGCCGAATATCTACGAATTTCACCTCTACACTCGGCATTCCACTCACCTCTCCCGAACTCAAGACAGCCAGTATCAAAGGCAATTCCAAGGTTGAGCCCTGGGCTTTCACCTCTGACTAAACTGTCCGCCTACGCGCCCTTTACGCCCAGTAATTCCGAGCAACCCTATCCCCCTTGGTTCTACTGCGGCTCCTGGCACTGAG
+
CCCCCGGGGGGGGGGGGFGGGGFGGGGGGGGGGGGGGGGGGGGGGGGGGEDCFGGGGGGGGGGGGGGGDEGGGGGGGGGGGDGGGGGGGGGGGGGGGGGGCFG@GGGGGGGGGGGGG9EFGFEGGGGGE;FGGCFGC<FGGG@FFC=D@F>EEEGGF7FCCFD8:DFGC,;75,7EFD7:@DFGCCCG>,>>,4DE5?,1=F,:8,=E,8;8F7>;8646+?:CCDED:7./9AD79)58+<79DGEF<E@7**;CC0<:).)19*+1+0*0)**<+(*26<-))(,0()-,)(,*/)())
@M03506:14:000000000-AKVR1:1:1101:8581:2778 2:N:0:49
ACTCAGGACTACAAGGGTATCTAATCCTGTTTGCTCCCCTAGCTTTCGTGCCTCAGTGTCAGGTGTTGTCCAGGGACTCGCCTTCGCCACTGGTGTTCCTCTCGATATCTACGCATTTCACTGCTACACCGAGAATTCCAGTCCCCCCTCCAAACCTCTAGCCGAATAGTATCCAATGCCATTTCCGGGTTGAGCCCGGAGATTTCACATCAGAATTACCCAACCACCTACGACCCCTGTACGCCCAATGAACTCCAACAACGCTTGGGATCTCTGTACTACCGCTGCTGCTGGCACAAGG
+
CCC@CFGGGFGGGGDGEGGGGGGGGGGGGFDEEFCFCFCFCFGGGGGGGC@6FFGGGGGGGGGGGGGFGGFFDGDGGGGGGGGECGEFEGGGG<FEEC9FGC8?FGGGGGGGGG77?FGGGGACCGFGGGECGCCCFFFFFFGFFGEEC@EF88=D8FF9DE=>CC@BDDAFFFGGG8D=989EDCGE>+::,@8:F5@**7<F75:<F9CD9D,5:8B:4C4A4C)?,8A*/))265.3>+*)15*)*5>6+6:7<24:).5/*1:)*)*0/*00+669)).(12273642/(4*0)((.
@M03506:14:000000000-AKVR1:1:1101:10460:2809 2:N:0:49
ACTCAGGACTACAAGGGTATCTAATCCTGTTCGCTCCCCACGCTTTCGCTCCTCAGCGTCAGTTCCGGCCCAGAGTGCCGCCTTCGCCACTGGTGTTCCTCCCGATATCTGCGCATTTCACCGCTACACCGGGAATTCCGCACTCCCCTACCGGACTCGAGTCACGGCAGTTTCGAATGGCCCCTCCACGTTGAGCGTGGAGATTTCACATCCGACTTGCCGAACCGCCTACGAGCTCTTTACGCCCAATGATTCCGGACCCCGCTAGACCCCTCCGTATCACCGCGTCTCCTGGCCCGTA
+
CCCCCGGGGGGGGGGGGFFGGGGGGGGGGGGGGGGGGGGGGGGGGGGGGGGGFGGGGGGGGGGGGGGGGGGGGGGGGGGGGGGGGGGGGGGGGGGGGGGGGGGGGGGGGGFDFGEGGGGGGGGGFGGGGGGGEG@FGFGFGGEEGFGGGGGGGDGGDF>FGGG7FGEGDGFFGG>FGDGGGGGGGGGGGG7+8ECF878=5480<CFCGGGGGGC5C57CF:3EDGEFGD>F3;@DFG=:7<C<3=E)2:+17*2?675*))0/9*:)+97>>C*?*(764<<1,-2)(.(.*)(*).(((
@M03506:14:000000000-AKVR1:1:1101:14246:2828 2:N:0:49
ACTCAGGACTACAAGGGTATCTAATCCTGTTTGCTCCCCACGCTGTCGCGCATCAGTGTCAGCAGTAGCCCTGCAGGCCGCCTTCGCCACCGGTGTTCTTCCGGATCTCTACGCATTCCACCGCTACACCCGGAATTCCACCTGCCTCTACTACGCTCGAGCAAGACAGTCCGCACGGCAGACCCGGAGTTGAGCCCCGGGCTTCCACCGCACGCTTATCCCGCCACCTACGCGCCCTTTACGCCCAGTGATTCCGGACAACGCCCGCACCCTCCGTCTTACCCCGGCTGCTGGCCCGGAG
+
CCCCCGGGGGGGGGGGGFGGGGGGGGGGGGGGGGGGGGGGGGGGGGGGGGGGGGGGFGGGGGGAFGGGFGGGGGGGGGGGGGGGGGGGGGGDEGGGGGGGGGGDGFFFGFGCEGGGGGFDGGGGG>FCGGGGGGGGDGGGGDGGGGGGGGGGFGGG6C6CEGGFG>EFFFFF8E8C?>CEEFGGGGD=C;FCGGGGGGDEGGGF*2<C=/>)27CGDGFGFGGGG3BFF6@E:55D;C7<CFGGG*25<:??*67CG05:@>)))::D*8D))1;*2(8E4:0(--2)()()/(4*05,--
@M03506:14:000000000-AKVR1:1:1101:10104:2858 2:N:0:49
ACTCAGGACTACAAGGGTATCTAATCCTGTTTGATCCCCGCACTTTCGTGCCTCAGCGTCAGTTACAGTTTTGTGAGCTGCCTTCGCAATCGGTGTTCTATGACATCTCTATGTATTTCACCACTACATGTCATATTCCGCCCACAGCATCTGTACTCAAGCCCAACAGTATCAATGGCAGTTTCCTCGTTAAGCGAGGAGATTTCACCACTGACTTATTAGGCCGCCTACGCACCCTTTAACCCCAATGAATCCGGATACCGCTTGCATCCTTCGCCTTACCGCGGCTGCTGGCACGAAG
+
CCCCCGGGGGGGGGGGGGGGGGGGGGGGGGGGGGGGGGGGGGGGGGGGGFGGGGGGGGGGDGGGGGGGGGGGGGGGGGGGGGGGGGGGGGGGGGEGGGGGGGFGEGGGGGGGGGGGGGGGGGGGGGGGGGGGGGGGGGFFFGGDE6DFCFFGGGGGGFCGFGGGGFGDGGGDD:CF8@FGEGFAEGFGGFGGEGGGECECG?FDCFGGGGGGGDGGGGFGGFFGCGFF*;A5DFDGFGF?FC8FG5*57B1@AC<D3(/A);)CD8*8<?>FF>C5*():)(5:>02>9>:>?2:5=32,(
@M03506:14:000000000-AKVR1:1:1101:24304:2862 2:N:0:49
TCGCACTACTACAAGGGCAAATCATGTTTTTTCCCCCCCCTGCTGTCGCTCCTCAGCGTCAGTTGGCGTCCAGTGCGCCGCATCCGCCGCAGTTGTACCTCATGTCATCGACTTTCTCCACCACACCACCTGTACTACCACCCACCCCTTCAACCCTCCAGCCCGGCATCTCCTCCTCCTCGCGGCGTGATCCGTCCGGCTACACCCCAGGTTACTCACCCCCCCACCTCCGCTCCTTCCACGTCCAATACCTCCCAAACACGCCAGCCCCCCTCCTACACCCGCCTCCTCTGCCACGCAC
+
-A-,A6+CFFG9,-,---,,,<,,C,6C,,,@,F6E+C:+6,66,96,C,C8<E,,:+886,C,C,,+,+8:,6,CCE7++++4B4FC+++8+,,:5CCE,,,,,:,,C4,+++,5,,,7=,,A3+8+++,38,@3,,6,@+38;@3@+,8,,2,*,5*,,46@***>*1,,5,<:,,,,2*****/1*1+++*1**22/***0*0:>***2+2<+**)**))/9))8**7*5)))(***03/***2/:+2)*/**2,*/)))1***0;5*..1/28,60,3((-((0()())).2*.((-
@M03506:14:000000000-AKVR1:1:1101:17215:2867 2:N:0:49
ACTCAGGACTACAAGGGTATCTAATCCTTTTTGATCCCCACGCTTTCGCAATTGACCGTCAGCAGAACGCTGGAGAGCTGCCTTCGCTTTTGGTATTCCGTATGATATCAGTGGATTTCACCCCTACACCATACGTTCTGCTCTCCTCTCATCCGCTCAAGTCGTGCCGTTTCCAATGCCGACACAGAGTTGGGCCCTGTGGTTTTACATCGGACTAACCCCACCTGCTTCTTGCGCTTTACGCCCAGTAATTCCGGATAATCCTCGGGGGTCTTGTTTTCCTGTGGCTTCGTGCCCACGT
+
CCBC<FFGGGGFFGADEFFFG@EF<FFGFCFDCGGGCEGFGGGDEGFFGDCFG@FEGEEGGCGGGFFFGGGG@E,CFFFGGGACFFGC,??DCFFEEFGGF@F<FG9FGGFGD,,9<,C<<?ACFEDCGFCF9FFGGGECGGF9=FFG;EBDF8CE6EG?FG9=3+@@@=BBFG9DF8D,==E++,:,@3@FF*@EGC5?,@4D:ED9,5+/=98:8CF,/*857*26<+3++26)()239A**:CC4?9>++1+6>(**/9***+*)/.)0)*+33))24<).),(0.)4(.(-*0)(((
@M03506:14:000000000-AKVR1:1:1101:23565:2883 2:N:0:49
ACTCAGGACTACAAGGGTATCTAATCCTGTTTGCTCCCCACGCTTTCGCACCTCAGCGTCAATATGTGTCCAGTAAGTCGCCTTCGCCACTGGTGTTCTTCCGAATATCTACGAATTTCACCTCTACACTCGGAATTCCACTTACCTCTCCACACTTCTAGCGATGCAGTCTTAAAGGCAATTCCGGAGTTGAGCCCCGGGCCTTCACCTCTAACTTACAAATCCGCTTACGTGCGCCTTCCTCCCAGTACTTCCGAACAACGCTAGCCCCCCCCCTATCACCGCGTCCCCTGGCCTGGCG
+
-C@CCFFGGGGGGDC97-CFFGFGGGCFGGFEGGGCFFGEGCGGGFGGG7:FEFF<E@BFEEFDCDFCFFEDF<,,CFACEGGEGEEE@FFECF8FFCFGF<?BB,?EGG9F,7?FFFFFBEFFF9FGGE<DFE=4EFFD:F>EFGGG@>E8F?+44,@E,8B+6@BFGADCFCD9=,,,==AGGGCCC>E>FG6DDCE7C**4,4<6,*39,=<,5CFGDF7,;)/)**2*2)892*0*+0++25*;7?++;FG37,974>))*2//A)9))1//*,)+).((-((0().,)(,**)((,
@M03506:14:000000000-AKVR1:1:1101:23489:2922 2:N:0:49
ACTCAGGACTACAAGGGTATCTAATCCTGTTTGCTCCCCACGCTTTCGCGCCTCAGCGTCAATTACGGGCCAGATAGCCGCCTTCGCCACCGGTGTTCTTCCCAATATCTACGAATTTCACCTCTACACTGGGAATTCCACTATCCTCCCCCGCATTCAAGCCCATCAGTATCAAGCGCAGCCCCCAGGTTGAGCCCGGGAATTTCACGCCTGACTTGTTAAGCCGCATACGCCCCCTTTACCCCCTGTAATTCCCAACAACTCTTGCCCCCCTCGTATTCCCTCGGCTGCTGACACGACG
+
CCCCCGGGDFFGGGGGGGGGGGGGGGGF9FEFFFFFFFCFGGGGGFFGGEEGDGGGGGCGEGGGGGGGGGGGGFEFGGGGG7?FGGFE:FGGGEE==<<EGF8EA,5,?5AFFGFDFCGAFGGG,5C=EAEEFA=FEECEFDEAEFDG,8C8C+=8CG9FFE+38@F?EEACFFFGFEG5C?FDGB*;*DCBC:DDF5855?@,,,4=,9:*=C0>1C++3+1=F3>)2*1*1).)2>0<9?*CCC*03<+*/97**,*25:):*<+*A@F>)18=*()0..,.46(7(0,))).07)(-(
@M03506:14:000000000-AKVR1:1:1101:16733:2923 2:N:0:49
ACTCAGGACTACAAGGGTATCTAATCCTGTTCGATCCCCACCCTATCGCGCCTGAGCGTCAGAAACGAGCCAGTGAGCCGCCTTCGCCACCGGTGTTCTTCACAAAATCTACGAATCTCACCTCTACACAGGGCATTCCCCTCACCCCCCCCGTACTCCAGTTTTACAGTTTCAATGGCATTTTTGGAGTCGAGCCCCGTGCCTCCACCACTCACTTGGACAACCGCCCGCTAGCGCCCTACGCACTGCAATTCTGCACACCGCGCGCCCCCTTAGCTCTCCTGCTGCTCGCTCGCCGTCG
+
@8-A@@,-C<<@8-C---CFF9,;ECF9@FA,,;6C6F,66,8CC<C,B@@FF8,;CCF7FG9E,CD86:+C@EF9,,:66C6,:,,,64BF+@F4??,A<,C,,,4BE5,5+?E?+AE,9E,EFDF;F:,=+++48@,,4>EBF6,6+@C8+++4*,,53=>,<,@,5,,73,3,5,A<,5,,,4*,,,,4*4**/*4**1*1+*2*=*/9**+3;76+**//*:57*9>*)0631))10**7***)+++******.9<))0))*158))05*0++)/+.4).8(5*,*(()(()00(((
@M03506:14:000000000-AKVR1:1:1101:11316:2925 2:N:0:49
ACTCAGGACTACAAGGGTATCTAATCCTGTTTGCTCCCCACGCTTTCGTGCCTCAGCGTCAGTATCGGGCCAGTGAGCCGCCTTCGCCACTGGTGTTCTTGCGAATATCTACGAATTTCACCTCTACACTCGCAGTTCCACTCACCTCTCCCGAACTCAAGATCCTCAGTATCAAGGGCAGTTCTGGAGTTGAGCCCCAGGATTTCACCCCTTACTTAAAGACCCGCCTACGCACCCTTTACGCCCAGTGCTTCCCACCAACGCCAGCCCCCCTCGTATTACCGTCGCCGCTTGCACCATC
+
CCCCCFGGGGGGGGGGG6FFGGGGGE9FGGGGGGGFG<FGGGGGGGGGGGGGCFC@FGECDFGGEFGCEGGEFFGC<EEFGGG:<EEGGEG,8FFGEGFG9FFC@C7EFGGGDEGD+FGG,EEFFF94=;=AC===,9;A9,EEFF98,@3@886+,7@8@8=DFADFGA,,86,49+@C35=AA99,:,@=>6,,**3@C*,2>@BFC*3*,*>,++4B=F4,*2)?**.7)0:)630<+C5*/=C)++18++75*(1*07<3)/*0*09))9=CC:4659)(((-0()((),(**),).
@M03506:14:000000000-AKVR1:1:1101:12097:2953 2:N:0:49
ACTCAGGACTACAAGGGTATCTAATCCTGTTCGCTCCCCACGCTTTCGTACCTCAGTGTCAGAAGAAGCCCAGCAAGCTGCCTTCGCCATTGGTGTTCCTTGTAATATCTACGCATTTCACTGCTACACTACAAATTCCACTTGCCTCTGCTTCCCTCTAGCATGCCAGTATGCGACACATCGATATGGTTGAGCCACACGATACAACATCACACTTAACACGCCACCTACGCACGCTTTACGCCCAGTGATTCCGGATCACGCTTGAACCCTACGTCTTACCTCGGCCGCTGGCACCTAC
+
CCCCCGGGGGGGGGGGGGGGGGFFGGGGGGGGGGGGGGGGGGGGGGGGGGFGGGGGGAFGGGGGFGGGGFGGGGGGGGGFGGGGGGGGGGGFFFGGGGGGGFGGGGGGGGGGGGGGGGGGFGGGGGGGGGGGGGFGC9FFGFFDEDAE?@FFFFG8EFGGGF>CCFFGGGAE,E>E+==DGFCGGGGGDF9BFGG8FGGGGGCE+2@CE9*<FF6@CFFGFG>59;?A1;A*?*:7556*,1*?3=*8F97++1;*5(*1;AAGC=;)+9C>)5@=;(85<484<((81)2(0((*0)(((
@M03506:14:000000000-AKVR1:1:1101:15414:2967 2:N:0:49
ACTCAGGACTACAAGGGTATCTAATCCTGTTTGATCCCAACGCTTTCGCGCCTCAGCGTCAATGTCGGTCCAGTTGGCCGCCTTCGCCACGGGTGTTCTTCCCAATCTCTACGAATTTCACCTCTACACTGGGAATTCCACCAACCTCTACCGAATTCAAGCAAGGCAGTCTTGAGTGCAATTCCAGGGTTGAGCCCTGGGCTTTCACACCCAACTTGCCAAGCCGCCTACGCCCCCTTTACGCCCAGTAATCCCGAACAACGCCCGCCCCCTGCTTATTACCGCGCCCTCTGGCACTACC
+
CCCCCGGGGGGGGGGGGGGGGGGGGGGGGGGGGGGGGGGGGGGGGGGGGGGGGGGGGGGGGGGGGGGGGGGGGGGGGGGGGGGGGGGGGGGGGGGGGGGGGGGGGGGGGGFGGGGGGGGFGGGGGGGGGGGGGGGDFFGFG8EGECFFFGGGGEEGGGGCFCFCDGGGGGGGGGGGGGGFFGGGGGGGDGGGGFGGF?CF59DGFGF?=C?DF*:@?+=EG4CEGGADE*8=<)8C0958>C*27:*5+A<9*9**70C/)7.9):*8*7C>>*;<060A)5>((,()()((),32/)8((
@M03506:14:000000000-AKVR1:1:1101:19637:2990 2:N:0:49
ACTCAGGACTACAAGGGTATCTAATCCTGTTTGCTACCCACGCTTTCGTGTCTCAGCGTCAGTTACGGTCCAGAAAGCCGTCTACACCACCGGTGTTCCTCCTGATATCTACGCATTTCACCGCTACACCAGGAATTCCACTTTCCCATCCCGCACTCTAGTCCCCCAGTTTTCGGCGCACCCTCCCGGTTGAGCCGGGAGATTTCACACCAAACTTAGAGGACCGCCTACACCCCCTTTACCCCCAGTAACTCCGAACCCCCCTCGCCGCCTCCGGATTACCACGGCAGCTTGCACTTAG
+
CCCCCGGGGGGGGGGGGGGGGGGGGGGGGGGGGGGGGGGGGGGGGGGGGGGGGGGGGGGDGGGGGGGGGGGGGGGGGGGGGGGGGGGGGGGGGGGGGGGGGGGGGGGGGGGGGGGGGGGGGGGGCGGGGGGGCDGGFCF9FAEGFFGGGGFFEDGGGGGGGGGGGGGGGGGG=FG>EEGGGGC**@EGGEGGDCGFGG:EGDGDEGFG?DG5FFGGDFFGGG*=C8>B*1;75)756<)@C?*29ECBG+<@4@7*1(5*)009)*/0*)97>*;**()2).62),-)()3,63,*7/).-
@M03506:14:000000000-AKVR1:1:1101:7519:3007 2:N:0:49
ACTCAGGACTACAAGGGTATCTAATCCTGTTTGCTCCCCACGCTGTCGCGCATCAGTGTCAGAAACTGCCCAGCAGACCGCCTTCGCCACCGGTCTTCCTCCGGATCTCTACGCATTCCACCGCTACACCCGGAATCCCGTCTGCCTCTACAGCCCTCGTGTTTTACCGTCGGCACGGCCGATCCGGGGGTGAGCCCCGGACTTTCCCCAAACCCTCATCCACCCACCACCGCGCCATTTACGCCCAGTGCTTCCGTACCACGCTCGCACCACCCGTATCCCCGCAGCCGTCGGCACGGTG
+
CBC,,E,CEFGGGGC9CGFFFGGFFC<F,,CFDCFGFGGF@GE7FFGGGGDE@BFDF@@FFDE<FF9<EFGGCFFEEEFGFE@FF@FGG>E:FC@FE?AEFGC+C+=CEFFFFGC+BACEF<=F@FG:?:++:=FF9D8:AB@7,@DEDFFFF8D+,5+5>;D,,,4,*3@7@C*>>**4:*4B?;?5***18:C;=CG=85/0<+++:0***1;**1*+*0**/*).*/./)88D27*++0//)/870<+9F86/0.7/*)0)*/*)*)7))1;*/()*))((((.3(0(()(-/571,(
@M03506:14:000000000-AKVR1:1:1101:13969:3012 2:N:0:49
ACTCAGGACTACAAGGGTATCTAATCCTGTTTGCTCCCCACGCTTTCGCGCCTCAGCGTCAGTCTCGGTCCAGAGAGCCGCCTTCGCCACCGGTGTTCTTCCCAATATCTAAGATTTTCACCTCTACACTGGGAATTACACTCTCCTCTCCCGAACACGAGCCCTCCCGTCCAAAGCGCCATTCCCAGGTGGAGCCCGGGGCTTTCACGCCTTACTTGAACGGCCGCCTACGCGCCCGTAACGCCCAGTAACTCCGCGCAACGCTCCCCCCTCTCGTCTTCCCTCCGCTGCTGGTCCGATG
+
@C9C@EEE@ECFGGGEEFGGGFFAFGGGGFG<<F@FGCCEGGGGGDFGECGGED8FEE6868CEGGGCB:+EEC,CB7F+@+8?,=,B:=F+8F@??<,9CFFCGGG<CFC,:,,55,C?9E9F9F,,AF5,?,AEA,AFGF89DE9B,@@@C>+B+@8C+@>E8,3++4+@+79@7B>>*@23@9,,@E,>B,8:8=*:*)*=14+2:**92*59++8<***2:).7E30:3)))(18**2/79*2)3+378=F3*-):)05C*8*7*)1))00*2(8*)-(-.,(8-)-460(*)0((,
@M03506:14:000000000-AKVR1:1:1101:10597:3013 2:N:0:49
ACTCAGGACTACAAGGGTATCTAATCCTGTTTGCTCCCCTAGCTTTCGTTCCTCAGCGTCAGTTGTGGTCCAGCGCGCCGCTTTCGCCACGGGTGTTCCTGCAGATATCTACGCATTTCACCGCTACACCTGCAATTCCACGCGCCTCTCCCACACTCAAGCACAGCAGTTTTGGAAGCAGCCTCTGGGTTGAGCCCAGAGATTCCACTCCCAACTTGCCACACCGCCTACGAACCCTTTCCACCAAGTAATTCCGACCAACGCTGCCCCCCTACGTCTTATCGCCTCCGCTGCTCCGTCC
+
CCCCCGFGGGGCDGCFGGGEGGAEGGGFC<EFDGGGGGGGGGGGGFGGGFGGGGGGGGGGGGGGFGCFGG?CFGGEGGCFGGGGGGGGGGCEGBFFE9FCFGGGGDBFCFGGGGGEGGGGG<FGGFGGGGGCGGGGCGBFFEG++@EG@FF,,6=EEF6:9CCFGGGC?F;@CCC,@878FGF6EGGC,66>C6F6D>:FGG7=5=,=7CCFG448+2+7:F4>*/>BC7)**0>C177++32CC*27C<A*180*/()1)007C8:7/)9>B3;**40*))-(-(,0()4(.()00)-((
@M03506:14:000000000-AKVR1:1:1101:14193:3027 2:N:0:49
ACTCAGGACTACAAGGGTATCTAATCCTGTTTGCTCCCCACGCTTTCGCGTCTCAGCGTCAGTATCCAACCAGGGGGCCGCCTTCGCCACAGGTGTTCCTCCCGATATCTACGCATTTCACCGCTACACCGGGAATTCCACCCCCCTCTTTGGTACTCTAGCTTGCCAGTTTCATGCGTCGTTCCCCGGTTGAGCCGAGGGCTTTCACACATGACTTAACAACCCGCCTACACCCCCTTTACGCCCAATGATTCCGACCAACGATAGCCCCCTCTGTATTCCCGCGGCTGCTTGCACAGAG
+
CCCCCGFGGFGGGFGGGFGGGGGGGFGGGGFGGGGGFCEFEGGGCGGGGGCFGGGGGEGGGGG<EFGGGGGGGGGGGGGGGGEDGGGGDECEGGGGGGG<DFCFGG>FGGGFGGGGGGGFFGGGGFC@CGCFGGEG8DFGA>EGGC+@>9E7?FFCDF;<FGGGGF6DFGGGF@FCFGGGCEEGEGFGGEGGG6C8C*?5?*A;??CFGGGGGDFG>C?FFG4:DGE):*7FF45C;D>?CD*>/**)033=F@CFG()20>D*18/=+)9.5>A8:969)..((--5,)()*.4*6*((.
@M03506:14:000000000-AKVR1:1:1101:11302:3063 2:N:0:49
ACTCAGGACTACAAGGGTATCTAATCCTGTTTGCTCCCCACGCTTTCGCACCTCAGCGTCAGTACCGGGCCAGTGAGCCGCCTTCGCCACTGGTGTTCTTGCGAATATCTACGAATTTCACCTCTACACTCGCAGTTCCACTCACCTCTCCCGGACTCGAGCTCTCCAGTATCGAAGGCAGTTCTGGAGTTGAGCTCCAGGATTTCACCCCCGACATAAAGAGCCGCCTACGTGCGCTTTACGCCCAGTAATTCCGATCAACGCTAGCCCCCTCCGTTTTACCGCGGCTGCTGGCCCGGAA
+
CCCCCGGGGGGGGGGGGGGGGGGGGGGGGGGGGGGGGGGGGGGEGGGGGGGGGGGGGGGGGGGGGGGGGGGGGGGGGGGGGGGGGGGGGGGGGGGGGGGGGFG7FGDFGFGFFGGGFFGFGFGGFCGGGFFFG:CEFGFFGFG?DGGGFGGGD>EGGGG88EEGC6>FGGFGGCFCEGG>EGCGFFG,:389D<B,<C8CCCCFCG::<*:DD4CG3D:@+@<F<528=CF50)579D)/++93DGCF6@<*1*:41(97<?5>*;8?C5*07*:5/)026<4:;(45>)()).(*08(((
@M03506:14:000000000-AKVR1:1:1101:24525:3074 2:N:0:49
ACTCAGGACTACAAGGGTATCTAATCCTGTTTGCTCCCCTAGCTTTCGCGCCTCAGCGTCAGTTGTGGTCCAGTGCGCCGCTTTCGCCACAGGTGTTCCTCCTGATATCTACGCATTTCACCGCTACACCGGGAATTCCACGCACCTCTCCCACACTCAAGCACGGCAGTTTCGCCTGCAGGCTCCGAGTTAAGCCCGGAGATTTCACAGGAGACTTACCGCACCGCCTACGCGCCCTTTACGCCCAATAATTCCCAACAACGCTGGCCCCCCCCGCATCACCCCCGCTCTCGGCACTACC
+
CCCCCGEEFFGGGGD<FFGGGFCFGFFECFGGGFGGGCEFFFGA<@FDG@FEECGGGGGDCFGG,CFEGGGGGG<FCF:@F@FEFCECFGGGGECEGGGGGGFFFFGGGGGGGGGEG,ECFGF7:C=EGCE+4@F,EDFGF8CEGE,>BDDFEFCE=DEF,,@E63C83473E5BEGGCDG6*>8CC;E18D@9988C*/:)53A9@9++/***/;+:8+/9>78).75*52))07>3500C*9>5*70+<4*9C7>1C=)))95**.*8))0)2?5(5*5<1(,(,)()()5(()708((
@M03506:14:000000000-AKVR1:1:1101:25167:3082 2:N:0:49
ACTCAGGACTACAAGGTTATCTAATCCTGTTTGCTCCCCTAGCTTTCGCGCCTCAGCGTCAGTTGTGGTCCAGTGCGCCGCTTTCGCTACAGGTGTTCCTCCCGATATCTACGCATTTCACCGCTACACCGGGATTTTCACGCACCTCGCCCACACTCAAGCACGGCAGTTTCGCCTGCAGTCTCCGAGTTAAGCCCGGAGCGTTCACAGATGGCTCAACGCACCGCCTACCCAGCCTTTACGCCCAATAAGTCCGCAACACTCCTGCCCCTCTCTCATTACCGCCGCAGCTACCACGCAG
+
C@CC@@C9C@FC,F9E;C9CFGGGGGAFEGCCCACF<CB,CFFGGGGGD:F7@CFDCCED@EFE<C6,9<CECF?,@FFEGGGGGGG,BF98<EEE:FFEGGDF7FE7,,9CFEC@7E9,A<=+CEGG<F7:+@+8,,CCEF,@88D,+C=CCEG6DEE,@9CFEC**@8,@C***1*1,?,,>DGC5:1*2?9,,/****)*33:E+++*2+****2*=3)9*))7)/*)**/0147/9+<99)7C):C+/1**1)-):@>**0<86857))*;++5*:9<<6-(-<()((*).6)0(((
@M03506:14:000000000-AKVR1:1:1101:10185:3098 2:N:0:49
ACTCAGGACTACAAGGGTATCTAATCCTGTTTGCTCCCCTAGCTTTCGCGCCTCAGCGTCAGATGTGGTCCAGTGCGCCGCTTTCGCCACAGGTGTTCCTCCCGATATCTACGCATTTCACCGCTACACCGGGAATTCCACGCACCTCTCCCACCCTCAAGCACGGCAGTTTCGCCTGCAGGCTCTAGGTTAAGCCTAGAGGTTTCACAGGTGACTTACCGCACCGCCTACGCGCCCTTTACGCCCAATAATTCCGAACAACGCTTGCCCCCCCCGCATTACCGCGGCTTCTTGCACCACG
+
CCCCCGGGGGGGGGGGGGGGGGGGGGGGGGGGGGGGGGGGGGGGGGGGGGGGGGGGGGGGGGGGGGGGGGGGGGGGGGGGGGGGGGGGGGGGGGGGGGGGGGGGGGGGGGGGGGGGGGGGGGGGGGGGGGGGGGGGGGGGGGGGGGFFFGGGGGGGGFGGGGFFDGGGGGGGGGGGGGGGGFGGGEGGGDCFGGGGFGFGGC:CEGGGGFDFE7ECFFFCDGGGGDBDGGFCDEFC9DF<+<19D5*<C@CF*=F4C(9*0>377C8>FF375):**,85))6(0(-)().)*64*1),(-
@M03506:14:000000000-AKVR1:1:1101:8849:3109 2:N:0:49
ACTCAGGACTACAAGGGTATCTAATCCCGTTTGCTCCCCACGCTTTCGTGCCTCAGCGTCAGGAAAGCCCCAGCGGGCTGTCTTCACTTTCGGCATTCCGATAGATATCTACGCATTCCACCGCTCCGCCTATCGTTCTACCCGCCTCTAGCTTCCTCAAGACTTGCAGTTTGCCCCGCGGTTCCCCGGTTGAGCCGGGGGATTTCACACGACACTTACAAGCCCGCCCACGCACCCTTTAAGCCCAGTGATTCCGATTCACGCCCGAGCCCCCTGTCTTACCGCGGCTGCTGGCCCAGTG
+
CCCCCGGGGGGGGGGGGGGGGGGGGGGGGGGGGGGGGGGGGGGGGGGGGGGGGGGGGGGGGGGGGGGGGGGGGGGGGGGGGGGGGGGGGGGGGGCGGGGGGGGGGGGGGGFGGGGGGGGGGGGGGGCCFGGEGGFGFGGGGGGGGDGGGGGGGEEGGGG?9ECFGGGGGGFGFGGGGGGGDGGGGGGG5BEEFGGGGGECEGDG6C+<CFGG=)?FFC?7:C<*97>5*1>E<5>5?<?@+:DCGFF)+30997D<3:D+*9)*18C5*55>B3?5C?FF).::1(,50)-.)5(*0.((,
@M03506:14:000000000-AKVR1:1:1101:7728:3147 2:N:0:49
ACTCAGGACTACAAGGGTATCTAATCCTGTTTGCTCCCCTAGCTTTCGCGCCTCAGCGTCAGACTCTGTCCAGATAGCCGCCTTCGCCACCGGTGTTCCTCCTGATATCTACGCATTTCACCGCTACACCAGGAATTCCGCTATCCCCTCCAGAACTCGAGTTCGCCAGTATTGAATGCAGGCTCTGGGTTAAGCCCAGAGTTTTCACGTTCAACTTAGCAAACCGCCTACGCGCCCCTTACGCCCAGTAATTCCGAAACACGCTTTCCCCCCCCGTATTCCCGCCGCCCCTGCCACGGAC
+
CCCCCGGGGGFGGDEFEFFDGCFGFGGGGGGGGGAFACFFGFFGFGDEGDCEGGGGGGFF@FFGFGFGGGGGGGGGGGGGGDEGG7FCFGGGDG==FFFGGGFGFD9EFGGDGGGGGCGF??CGEEEGFE+E7DDFFEAFF+@=D8>D>7C8,AFFDF6DED>CEGG6@,7,@:,@EEC9C6EF8FCE6D*89,@EFCF>F7,>,CG,9*;D?9>FF7BFG76CFD??C<5=C::8():=CC8<CEG5<<+6//2*/()*8.)9C887+625)1?*2(0<)..(4((),)(3)(,*1.(((
@M03506:14:000000000-AKVR1:1:1101:6341:3150 2:N:0:49
ACTCAGGACTACAAGGGTATCTAATCCTGTTTGCTCCCCACGCTTTCGCGTCTCAGCGTCAGTATCTGTCCAGAGGGCCGCCTTCGCCACCGGTGTTCTTCCTGATATCTACGCATTTCACCGCTACACCAGGAATTCCACCCTCCTCTCCAGTACTCTAGCCGCCCAGTATCCAATGCGCTTCCGTGGTTAAGCCCCGGGATTTCACATCAGCCTTAGATGGCCGCCTACCCGCGCTTTACGCCCCGTATTTCCGACCAACTCTCGCACCCTCCCTCTTACCGCGTCTCCCGCCCCGGAG
+
CCCCCGGGGGGGGGGGGGGGGGGGGGGGGGGGGGGGGGGGGGGGGGGEGGEGDGGGGGGGGGDEFGGGGCFGGGGGGGGGGGCGGGGGGGGGDFCFGGGGGGGG<FGGGGGGGGGGGGFGGGGGGGGFGGGGGDFFEGGGGGGGFEGGAFGGGFGGGGG8=EFEEGG6FG9@DFGGGGGEEC7BFEF9CEE,D7FGGGC5:D::CECG,4;;F*<:C84@++*A>555:*;7*)7/7D);+<*>DC*<EC*76FGG*,9*.)):7CE;*<D>)9E*0..+))5(4((71)-(0((1)0((-
@M03506:14:000000000-AKVR1:1:1101:18791:3153 2:N:0:49
ACTCAGGACTACAAGGGTATCTAATCCTGTTTGCTCCCCTAGCTTTCGCGCCTCAGCGTCAGTTATGGTCCAGTGCGCCGCTTTCGCCGCAGGTGTTCCTCCCGATATCTACGCATTTCACCGCTACACCGGGAATTCCACGCACCTCTCCCATACTCCAGCACCACAGTTTCGCCTGCAGGCTCTGAGTTAAGCCCAGAGATTTCACAGGTGACTTGTGGCGCCGCCTACGCGCCCTTGACTCCCAATACTTCCGAACCAACCTTGCACCCTCTGTCTTACCGCGGCTGCTGGCCCAGCG
+
CCCCCGGGGGGGGGGGGGGGFGGGGGGGGGGGGGGGGGGGEGGGFGGGGCGGDGGGGGGGGEGGGGFGGGGGGGGGGGGGGGG7FGGGGG7F7FFFEGFGGGGEGG=FGGGGFF7FGGGGGGGGGGGGGGDEGGGGGGG;FEE+=EGGEGCF,BEG,9DE?E6@GGGGDGCDFGGGGGFEGGG>@:D97E@FC7CC=C5ECFCECFFFFG4C<7<F+0;6*:5*9C3;*5:ED:DDB3.*+0*:9CG4*886=@D*907*7))/*<+9<=C>)9;+<)1+).43390>6)236(4/7)((-
@M03506:14:000000000-AKVR1:1:1101:11093:3163 2:N:0:49
ACTCAGGACTACAAGGGTATCTAATCCTGTTTGCTCCCCTAGCTTTCGCTCCTCAGCGTCAGTTCCGGCCCAGAGTGCCGCCTTCGCCACTGGTGTTCCTCCCGATATCTGCGCATTTCACCGCTACACCGGGAATTCCGCACTCCCCTACCGGACTCGAGTCACGGCAGTTTCGAATGGCCCCTCCACGTTAAGCGTGGAGATTTCACATCCGACTTGCCGAACCGCCTACGAGCTCTTTACGCCCAATAATTCCGGACAACGCTAGCCCCCTACGTATCACCCCGGCTTCTGGCACGTC
+
CCCCCGGGGGGGGGGGGGGGGGGGGGGGGGGGGGGGGGGGGGGGGGGGGGGGGGGGGGGGGGGGGGGGGGGGGGGGGGGGGGGGGGGGEGGGGGGGGGGDGGGFGGGGGGAGGGGGGGGGGGGGGFGGGGGGGCFGFGGGGGGGGFGGGGGGGGGGGGFGEGGGGGGGGGGFFGGFCCEGGGGGFGGEFEFC8A;CEEGE57EGGFF9FGFGGG=ED<6C6CD5C35;=<:6C))<(>*39+2*9CE:C*A7*9CG:375>4FCD/;@+.975)*1*(/3.)-((3(547(31-2*)*(,,
@M03506:14:000000000-AKVR1:1:1101:12866:3173 2:N:0:49
ACTCAGGACTACAAGGGTATCTAATCCTGTTTGCTCCCCTAGCTTTCGCGCCTCAGCGTCAGTAGTGGTCCAGTGCGCCGCTTTCGCCACAGGTGTTCCTCCCGATATCTACGCATTTCACCGCTACACCGGGAATTCCACGCACCCCTCCCACCCTCCAGCATTGCAGTTTCGCCTGCAGGCCCTGAGTTAAGCCCCGAGGTTTCACAGGTGACTTACAATACCGCCTACGCGCCCTTTACGCCCAATCACTCCGAACAACGCTCCCCCCCCCTGTCTTCCCTCGGCCGCTGGCCTCCAC
+
CCCCCGGGGGGGFGGGGFEFGGGGGGGGGGGGFGGGGGGGGGGGGGGGGGGGGGGGGGGGGGGGGGGGGGGGGGFGGGGGGGGGGGGGGGGGGGGGGGGGGGGGGDEGGGGGGGGGGGGGGGGGGGEFGGDGCECFGGGFGGGCGGGGGGGGGFGGGGGGGFFGGFGGG9E;EEGGGGG66DG::C>FFCG92=EFF*=5:CE6@E9C@CF>609CFFFFCFGCCCAA5CF*9;DD9)<3+37*9C*76*3)9*>9<,9*857C52*.*)9>))280)1+)),)((-7(0373((/*)(((
@M03506:14:000000000-AKVR1:1:1101:12413:3224 2:N:0:49
ACTCAGGACTACAAGGGTATCTAATCCCGTTCGCTCCCCTAGCTTTCGCGCCTCAGCGTCAGTGTCGGCCCAGCAACCCGCCTTCGCCGCAGGTGTTCCTCTTGATATCTACGCATTTCACCGCTACACCAAGAATTCCAGTTGCCCCTTCCGCACTCTAGTCGAGCAGTATCAGTTGACCTTTCCGAGTTAAGCCCGGAGATTTCACAACTGACTTGCACTGACCGCCTACGCGCCCTTTACGCCCAGTAAATCCGAACAACGCTTGCTCCCCCCGTATTACCCCCGGTTCTGGCCTGGG
+
CCCCCGGGGGGGGGGGGGGGGGGGGGFGGGGGGGGGGGGGGGGGFGGGGGGGFGGGGGGGGGGGGGGGGGGGGGGGGGGGGGGDGGGGGGGGGGGGGGGGGGGGGGGGGGGGGGGGEGGGGGGGEFGFGGFGCFGGGGGFGGFGGFGGGGGGDGGGGGGGCFG>EEGCGGCBECDGF,BFGGGGGGGC84>FBCGECGDE=:<CFFGF7CD*<>C9;:C6*2;9DDDFG3>?7>BC07B8C9C53CE>=G?F**09<6D75)79DEGFC**9.9*2*-):8-)6(3,0,0((1))2)*(((
@M03506:14:000000000-AKVR1:1:1101:6433:3228 2:N:0:49
ACTCAGGACTACAAGGGTATCTAATCCTGTTTGCTCCCCTAGCTTTCGCGCCTCAGCGTCAGTTGTGGTCCAGTGCGCCGCTTTCGCCACAGGTGTTCCTCCCGATATCTACGCATTTCACCGCTACACCGGGAATTCCACGCACCTCTCCCACACTCAAGCACGGCAGTTTCGCCTGCAGGCTCCGAGTTAAGCCCGGAGATTTCACAGGTGACTTACCGCCCCGCCTACGCGCCCTTTACGCCCAATACTTCCGAACCACGCTTGCCCCCCTCGTCTTACCGAGGCCTCTGGCCCCAAC
+
CCCCCGGGGGGGGGGGGGGGGGGGGGGGGGGGGGGGGGGGGGGGGGEGGEGEGGGGGGGGGGGGGGGGGGGGGGGGGGGGGGGGGGGGDGGGGGGGGGG<FFGGGGGGGFFGGGGCFEFGGGGG@+FFEFGEEF:F<FGGGGGGGG8EGGGGFGGGGG6CGGGGG6@**5@FFGGGGGGGG8ECFGG5?F*BF9<6CEGG55*><CC7+?FGG=EF7+=C5D)29C@@C*)*17>G><56+<55>E5):++*09><*-9*7>:C5?*.<@<>B)A?8,7*)-3(((47?),5)))*0)(((
@M03506:14:000000000-AKVR1:1:1101:10179:3275 2:N:0:49
ACTCAGGACTACAAGGGTATCTAATCCTGTTTGCTCCCCACGCTTTCGCACCTCAGTGTCAGTATCGGGCCAGTGAGCCGCCTTCGCCACTGGTGTTCTTGCGAATATCTACGAATTTCACCTCTACACTCGCAGTTCCACTCACCTCTCCCGAACTCGAAGATCGCCAGTATCGAAGGCAGTTCTGGAGTTGAGCTCCAGGATTTCACCCCCGACTTAACGACCCACCTACGTGCGCTTTACGCCCAGTGATTCCGAGCAACGCTAGCCCCCTTCGTGTTACCCTCGCTCTTGCCCCCAC
+
CCCCCGGGGGGGGGGGGGGGGGGGGGGGGGGGGGGGGGGGGGGGGGGGGGGGGGGGGGGGGGGGGGGGGGGGGGGGGGGGGGGGGGGGEGGGGGGGGGGGGGDGGGGGGGGGGGGFGGGGGGGFGGGGD9FBE:FFFFGGGGGGGGGGFGGGGGGGGGGGG>EFGGGGGGGGGGEGDGGGFC7DCFGGC>DGGGF6,@F?CFC8;=CFGGG4EG5ECG+=D59E:C)2=*8F3.):0C>*;CCCDEEFF<+*09D*7(1>34>D3/;<EF55;)*0/4)/().)(),02)((*))0))(,,
@M03506:14:000000000-AKVR1:1:1101:7147:3288 2:N:0:49
ACTCAGGACTACAAGGGTATCTAATCCTGTTTGCTCCCCACGCTTTCGTGCATGAGCGTCGGTGTTGGCCCAGAAGGCTGCCTTCGCCATCGGTGTTCCTCCACATCTCTACGCATTTCACCGCTACACGTGGAATTCCACCTTCCTCTGCCACACTCCAGCACCATAGTTTCGAGCGCAATTCCCAAGTTAAGCCCGGGGCTTTCACACTCGACTTGCGGCGCCGCCTGCGCACACTTTCCGCCCCGTAATTCCGATTTAAGCTCGCACCCTACGTATTACCGCGGCTGCTGGCACGTAG
+
CCCCCGGGGGGGGGGGGFGGGGGGGGGGGGGGGGGGGGGGGGGGGGGGGGGGGGGGGGEGGGGGGGGGGEFGFFGGGGGFGGGGGGGGEFGDGGGGGGGGGGGGGGGGGGGGGGGDGGGGGFGGGGGGGCFGGG?FGCCFGGGGGGGGGGGGGGGG8=DFDGGGFEGD=FD9E@?DEGGGDGGGFGGGCGEFGGGG*=EDCDECFCFGFFCFF7EG::FCDDGCDGEFD357D>EGF*10+3>D<5*8=/*769:<*4**1**2*3;@*75B>7@8;)/+)-6(1(4:(7:0)50*95.8(
@M03506:14:000000000-AKVR1:1:1101:10846:3298 2:N:0:49
ACTCAGGACTACAAGGGTATCTAATCCTGTTTGCTCCCCTAGCTTTCGCGCCTCAGCGTCAGACTCTGTCCAGATAGCCGCCTTCGCCACCGGTGTTCCTCCTGATATCTACGCATTTCACCGCTACACCAGGAATTCCGCTATCCCCTCCAGCACTCTAGCCTGTCAGTTTTGAATGCAGGCTCTGGGTTAAGCCCAGAGTTTTCACACCCAACTTAGCAGACCGCCTACGCGCCCTTCACGCCCAGTAATTCCGAACAACCCTTGCCCCCCCCGTATTACGGCTGCTGCTGGCCCGGCG
+
CCCCCGGGGGGGGGGGGGGGGFFGGGGGGGGGGGGGGGGGGFGFFGGGGGGGGGGGGGCFFG9A8FGGGGGGF9EFGGGE7FFGGGGGGGGGGFEGDGGGGGGGGGGGGGGGGGGGGGGGGGGGGGGGGGGC=EFGGGFFEGGGGG?D88ECC,DFFGGGCA,@8@DAF=;F:DEACCFFG6E,8EGGGFCFFGGGGFGCFC:E,==C,*;;CFG:?CACDGFCCDEF=<=*95>3:G4*5A<<C2:<?7<==F:6*8D*.))1>A6929*8)78?815A<A-(4(4:>)))).3*)0-(-
@M03506:14:000000000-AKVR1:1:1101:6453:3367 2:N:0:49
ACTCAGGACTACAAGGGTATCTAATCCTGTTTGCTCCCCTAGCTTTCGTTCTTCAGCGTCAGTAGTGGTCCAGCGCGCCGCTTTCGCCACGGGTGTTCCTGCAGATATCTACGCATTTCACCGCTACACCTGCAATTCCACGCGCCTCTCCCACACTCAAGCACAGCAGTTTCGGAAGCAGCCTCTGGGTTGAGCCCAGAGATTTCACCCCCGACTTGCCGCCCCGCCTCCGAACCCTTTACACCCAGTAATTCCTAACAACGCTGTCCCCCTACCTCTTACCGCCGCTGCCGGCCTGTAT
+
CCCCCGGGGGGGGGGGGGGGGGGGGGGGGGGGGGGGFGGGGGGGGGGGGGGGGGGGGGGGGGGGGGGGGGGGGFGGGGGDGGGGGGGGGGG>@FEGEEGGGGGFCEFGGGGGGGGGGGGCGGFGGGGGGFGFGGAGFF9FGGGGGGEEFGGG,6+@=DDFGEGGGFFCGFDFGGGGGGGGGGGGFFFD:8E@6D><@7E68CCF,=9,,17?C)=E<CFCDD)><)7B**8*957)4C@E7?7>*:*)++09*/72*.9+/<09<*19<9C))1;*22*<24534(-5103(7(,9.).).
@M03506:14:000000000-AKVR1:1:1101:15153:3372 2:N:0:49
ACTCAGGACTACAAGGGTATCTAATCCTGTTTGCTCCCCTAGCTTTCGCGCCTCAGCGTCAGTACCTGTCCAGGTAGCCGCCTTCGCCACCGGTGTTCCTCCCAGTATCTACGCATTTCACCGCTACACTGGGAATTCCACTACCCTCTCCAGGACTCAAGCCGCACAGTATCGGACGCAGTTCCCCGGTTGAGCCGAGGGATTTCACGTTCGACTTGAACGGCCGCCTACGCGCCCCTTACGCCCAATAATTCCGAACCAAGCTGGCCCCCTCCGCATTCACCCGGCTGCTGGCCCCGAC
+
CCCCCGGGGGGGGGGGGGGGGGGGGGGGGGGGGGGGGGGGGGGGGGGGGGGGGGGGGGGGGGGGGGGGGGGGGGGGGGGGGGGGGGGGGGGGGGGGGGGGGGGGGGGGGGGGGGGGGGGGGGGGGGGGGGGFGFGGGGGGFFGGGGFG?EGGGGGGCFFGGGGGG+BEFE97@@E>ECGCG>CGGGGGD>BEGGFGGC57:*C,<E9C=C4CGGGGGG=C6/CEGDBDC3:EC>BD9)7CCFGGGG5<C@7@@FF<5()/5))9*2*7;FDB)78:*(85)).-.(,.(.,49(4*0)-,(
@M03506:14:000000000-AKVR1:1:1101:17928:3401 2:N:0:49
ACTCAGGACTACAAGGGTATCTAATCCTGTTTGATCCCCACGCTTTCGAGCCTCAGTGTCAATACACGCCTAGTTAACTGCCTTCGCAATCGGTGTTCTATTACATATCTAAGCATTTCACCGCTACATGTAATATTCCATCCACCCCGCCTTGATTCCAGCCAAGCAGTACCACTGGCAGTTTCGCGGTTGAGCCGCGACATTGCTCCACTGACTTACAAAGCCACCTCTGCCCCCTTTACACCCAGTCAACCTGGACAACCCTTCCACCCTCTGTCTTACCGCGGCTCCTCTCCCGTGG
+
-@C@<EFGGGGFG<CFEGGGGFGFGDFF@FFFGGDAEFCFGGGGGGEGFFG7<F<,C@6CFADEFF@CGGGGFG,6EFFAFCGC<<CFG>FGGEGGGGDGG9BB,A<5FGGC,A9C?FGA<FGCG7@AA9A,,@=FFFCDFEFGC9+4@+46+,=7@,,6=,+46,+,6@@,,,,76,,,3@D;:3@=+@B:4:,@CC5***4,,,,52*;C6*,4=197+0209<4)=;64**.:1:59>+3>;C=4++3+*)*2*(2<).)***00<B*7<**++)1<)),(,((.-)(()).*))(((
@M03506:14:000000000-AKVR1:1:1101:19453:3410 2:N:0:49
ACTCAGGACTACAAGGGTATCTAATCCTGTTTGCTCCCCACGCTTTCGCGCCTCAGCGTCAATGTCGGTCCAGATAGCCGCCTTCGCCACCGGTGTTCTTCCCAATATCTACGAATTTCACCTCTACACTGGGAATTCCGCTATCCTCTCCCGAATTCAAGCCTGACAGTATCAAGTGCAGCCCCCAGGTTAAGCCCGGGAATTTCACACCTGACTGGCCAAACCGCCTACGCGCCCTTTACGCCCAGTAATTCCGAACAACTCTAGCCCCCTTCGTATTACCGCGGCTTCTGGCACTCAG
+
CCCCCGGGGGGGGGGGGGGGGGGGGGGGGGGGGGGGGGGGGGGGGGGGGGGGGGGGGGGGGGGGGGGGGGGGGGGGGGGGGGGGGGGGGGGGGGGGGGGGGGGGGG?DGGGGGGGGGGGGGGGFGGGGGGGGGGGGGGAFGDGEFGGGFGEFGGGEGGGGEGGGFGGGFGGFGAEGCFGGAFEEGGGGGFCGG@9DFGGGGGGDGFGG7?C*=CFCD*)42?CFDDBAE5):C)=CB<FCFC**1C85+<C8*/***(1/7@6C*+08C?<:7*;:*4)0444(-(()(),)*4:4*.(()
@M03506:14:000000000-AKVR1:1:1101:21096:3434 2:N:0:49
ACTCAGGACTACAAGGGTATCTAATCCTGTTTGCTCCCCTAGCTTTCGCGCCTCAGCGTCAGTTATGGTCCAGTGCGCCGCTTTCGCCACAGGTGTTCCTCCCGATATCTACGCATTTCACCGCTACACCGGGAATTCCACGCACCTCTCCCATACTCCAGCACCCCAGTTTCGCCTGCAGGCACGGTGTTAAGCCCAGAGATTTCACAGGTGACTTGTGGCGCCGCCTACGAGCCCTTTACTCCCCACAATTCCGAACAACGCTTGACCCCTCGGTATTACCACGGCCTGTGGCACAGCG
+
CCCCCGGGDGGGGGDGDFGGEGFGGGGGGGGGGGGGGFGGGGGGGGGGGEGG,BF<FGFFGGGGGGGGGGFGGGGGGGDGEGGFFGGGGGGE?FFGGFGFGFGGE+>FCEGFDGGED9FGGGF7FGGCGG>C@+@FCFFFGGGCEE8D6,@=,@883@DFCFGC,++@>G@FFEEGEDGGFCG,44=*4**65>CFCCE586AB?F@,=87*6:F?7CFFGFC=DDF3:58**))/4*8+3<*09:*.**11*929<13*).5<>E=)2=FE><*/2(70))4))((),)()02(*1).(-
@M03506:14:000000000-AKVR1:1:1101:21810:3446 2:N:0:49
ACTCAGGACTACAAGGGTATCTAATCCTGTTTGCTCCCCTAGCTTTCGCGCCTCAGCGTCAGTTATGGTCCAGTGCGCCGCTTTCGCCACAGGTGCTCCTCCCGATATCTACGCATTTCACCGCTACACCGGGAATTCCACGCACCTCTCCCATACTCCAGCACGGCAGTTTCGCCTGCAGACTCTGAGTTGAGCCCAGAGATTTCACAGGTGACTTACCGCACCGCCTACGCGCCCCTTCCCCCCAATAATTCCCAACAACCCTTCCCCCCCTCGCATTTCTGCGGCTGCTGTCACGTAC
+
CCCCCGGGGGGGGFGFGFGFGGGGGGGGGGGGFGGGGGGGGGGGGGGCGGGGGGGGGGGGGDGGGGGGGGGGGF@FGGGGGGFFGDGGGGGGGG,AEFFFGGCGC7CCGFGGGGGGCFGGGGGGEGGGGDFECF7FDGG9FEDEGE@>9DD8DCFGFDFGDCEGEEGGGCF9FED>EGGEFFGGFD99EEFGC?GGGCE,;CFGF=EGC7C;,+>C7@AC5C5CC)8571A=D>3D>)0**2*09C*.2+<//9**2(*/7>)*2;6.;4<>55?C*3;5).)))(,778<2<).*90(,(
@M03506:14:000000000-AKVR1:1:1101:19528:3463 2:N:0:49
ACTCAGGACTACAAGGGTATCTAATCCTGTTTGATCCCCACGCTTTCGCGCCTCAGCGTCAATGTCGGTCCAGTTGGCCGCCTTCGCCACGGGTGTTCTTCCCAATCTCTACGAATTTCACCTCTACACTGGGAATTCCACCAACCTCTACCGAATTCAAGCAAAGCAGTCTTGAATGCAATTCCAGGGTTGAGCCCTGGGCTTTCACATCCAACTTGCCAATCCGCATACGCGCCCTTTACGCCACGTAATGCCGAACAACGCTAGCTCCCTTCGTATTCCCGCTGCTCCCGGCCCGTAC
+
CCCCCGGGGGGGGGGGGGGGGGGGGGGGGGGGGGGGGGGGGGGGGGGDGGGGGGGGGGGGGGGGGGGGGGGGGGGGGGGGGGGGGGGGGGGGDEGGGGGGGGGG@FG,FEGGGGFDGGGGGGGGGGGFFGFGFAFFFGFGGGGCCCFG9FGCCG?EF8DGB8=88DFGFFGGGGGGFDGFFGFDEGCGD@FCDCGGCFF>@FDG?EFGG+AFG4D82:BEGC*0CCF):8=*7>BGFGF6+1/8C**.*2*)***19(>55>:5/2*929F@:*2**,.<).34(((0)*,(.(-).)(((
@M03506:14:000000000-AKVR1:1:1101:9373:3475 2:N:0:49
ACTCAGGACTACAAGGGTATCTAATCCTGTTTGCTCCCCACGCTTTCGTGCATGAGCGTCAGTTTTGACCCAGGGGGCTGCCTTCGCCATCGGTGTTCCTCCACATCTCTACGCATTTCACTGCTACACGTGGAATTCTACCCCCCTCTGCCAAACTCTAGCCTTGCAGTCTCCATCGCCATTCCCAGGTTGAGCCCGGGGATTTCACGACAGACTTACAAAACCCCCTGCCCACGCTTCCCGCCCCGTAATTCCGCTTAACGCTTCCACCCTACGTCATAACACTCCTGCTTGCCGGTCT
+
CCCCCGGGGGGGGGGGGGGGGGGGGGGGGGGGGGGGGGGGGGGGGGGGGGGGGGGGGGGGGGGGGGGGGGGFGGGDGGGEGGGGGGGGGGGGGGGGCGGDFFCGGGGGGGGGGGGGEFFGGGGGGFGGGGGF@FGGGGFGGG@C>EGE?D@FGFFGGGGFFDFGFGGGGGGGGGGGGGGC6E9DGGGF5DDF68CG5CC5E)4<CF7<CDDDC**01+;E+*;ED*8)**8**)./38<*+2*97:*02:C7*9:C*-***/09DCEF9=9B548*2()*))(),-(0-/((*.(*))(((
@M03506:14:000000000-AKVR1:1:1101:10059:3517 2:N:0:49
ACTCAGGACTACAACGGTATCTAATCCTGTTTGCTCCCCACGCTTTCGCACCTCAGCGTCAGTTGCGGACCAGTGAGCCGCCTTCGCCACTGGTGTTCTTCCCAATCTCTACGAATTTCACCTCTACACTGGGAATTCCACTCACCTCTTCCGAACTCGAGCACAGCAGTTTTGAAGGCAATTCCGAGGTTGAGCCTCGGGATTTCACCCCCAACTTGCTGCGCCGCCTACGTGCGCTTTACGCCCAGTAATTCCGAACAACGCTAGCCCCCTCCGTATTACCGCGGCTGCTGCCCCGTCG
+
CCCCCGGGGGGGGGGGGGGGGGGGGGGGGGGGGGGGGGGGGGGGGGGGGGGGGGGGGGGGGGGGGGGGCGGGGGCGFGGGGGGGGGGGGGGGGGGGGGGGGGGGGGFGGGGGGGGGGGGGGGFGGGGGGGGGGCGGGGGGGGGGFFEDFGGGEGCGFGGCGCEDCFGGGGGFGDGFG6F:EGGGFF5EEEC,D8:E:EGGC7CF?FGGGGGDG4AC8DFG>*/=*588=5F=GAFDFGEG+<*97:E:FF@7@FFGG:CC:4)CDE8@F@5>:**1/(5<)443;6>F>BBF4,(*0<(((
@M03506:14:000000000-AKVR1:1:1101:20781:3542 2:N:0:49
ACTCAGGACTACAAGGGTATCTAATCCTGTTTGCTACCCACGCTTTCGTGTCTCGGCGGCAGTGGCCGTCCAGATAGCCGTCTACACCGCAGGTGTTCCTCCCGCTATCTACGCATTTCACCGCTACACCGGGACTTCCGCTATCCTCCCCGGCACTCAAGCCTACCAGTTTTCGGCGAACCCTCCCACTTAAGCCGGGAGATGCCACACCAAACTTAGAAAACCACTTACACTCTCCGTTGTCTCACTTCTACGGAACCACGATTCCGGCCGTCATATCTCTGCTGCTGCTGCCCAGTCG
+
CCCCCGGGGGGGGGFGEGGGGGGFGGGGGGECFGGGG?FFGEGGGGFGEDGGGGGGCF+@+@CCG>86@E+8<FGF9ECF,@CFFA,BCF++@B,CB@,:,,+@+++8?B9,4:?7=,ABFBF+3@CD63:>+++6F,C7F:CC8?FC,@BE***52>D,2,4D,=>>8>>2,1*178**=/**/8A**=2+++<6:78>/7*+0+3C6*97***3C:=7:*****0)2**3**)*)*)*+****3+*+++*****1(9*)0.)110*3)).))***)/+)))63))1.).,))(195,)(
@M03506:14:000000000-AKVR1:1:1101:10377:3551 2:N:0:49
ACTCAGGACTACAAGGGTATCTAATCCTGTTTGCTCCCCACGCTTTCGCTCCTCAGCGTCAGTACCGGCCCAGAGTGTCGCCTTCGCTACTGGTGTTCCTCCCGATATCTGCGCATTTCACCGCTACACCGGGAATTCCACACTCCCCTACCGGACTCTAGTCATGGCAGTATCGGGTGGCCCCTCCACGTTGAGCGTGGAGATTTCACACCAGCCTCACCACACCGCCTACGAGCTCTTTACGCCCAATAAATCAGCACAACGCTAACTCACTACGTATACCCGCGTCGGCTGGCCCTTA
+
CCCCCGCCFGGGGGGCEEFFGGGGFFGGGGGGDFGG8FFGGGGGGGGG@FFG8FGGG7FCCEFFGFG@FFCFF8FFCGGGFGCF9CFFEGGGGFEGGGFEEFFF:CF7FFC<FGDG7<DBEGGGDFD9EF@7F@ECFFCFG8EGGGEEDEGFDC>>:?FCFCFCC;9D@EC,;EE*;:?5,D*BFE58C*;824,,/48**;C*<@GGGGGG***8*;6FF=*=>D:>E7):9))93C4C0<:C3>E5:8<9=*2**)2:)))95*/)+*2*)0++/.*<))62(,2.4.((0(,*)0(()
@M03506:14:000000000-AKVR1:1:1101:21563:3577 2:N:0:49
ACTCAGGACTACAAGGGTATCTAATCCTGTTCGCTCCCCACGCTTTCGCGTCTCAGCGTCAGTACCGTCCCAGAGAGCCGCTTTCGCCACGGGTGTTCTTCCTGATATCTGCGCATTTCACCGCTACACCAGGAATTCCACTCTCCTCTTCCGGACTCTAGCCAGATGGTTTCGGTCGACGTCTGGAGGTTGATCCTCCAGTTTCCACAACCGACCTACCTGGCCGCCTACACTCGTGTTACGCCCCATACACCCCGACAACTCTCGCCCCCCACGTATTCCCTCCGCGCCTGCCACGCTC
+
<CCCCGGGGGGGGGGCFFGGGGGGGGGFFGGFGGGGEEGGEFGG7DFGGGGCFGGFGEGDGCFGGGGGGGGGFCFCCFGGGGGGGGGGGGGGGGGGG9FGFGGG9FFGGGGFEGG>FFFFGGGGE7CFGGGG7A@DFGGGGADDFGGGGGGGG6CGGFCD;C6<@:DAFFA,EC*:AE7:EEEDG?7C*4<,,,?9,CCD?F7,>@7A?451/)/=)8A6>F5=<<A@E*7+5*)*(/02+:9<75*02**1)09))(/*7>)02+*):;53))1*/.964)))((,)()(-7(.*9>(,-
@M03506:14:000000000-AKVR1:1:1101:23393:3584 2:N:0:49
ACTCAGGACTACAAGGGTATCTAATCCTGTTTGCTCCCCTAGCTTTCGCGCCTCAGCGTCAGTTATGGTCCAGTGCGCCGCTTTCGCCACAGGTGTTCCTCCCGATATCTACGCATTTCACCGCTACACCGGGAATTCCACGCACCTCTCCCATACTCCAGCACGGCAGTTTCGCCTGCAGACTCCCATTTGAGCCGGGAGCTTTCACAGGTGACTTACCGCGCCGCCTACGCGCCCTTTACGCCCAATACTTCCGCACAACGCCCCCACCCCCTCTATTACCGCTGCTCGTTCCCCCGCG
+
CC@CCGGGGGGGGGGGCFGGGGGGGGGFFGGGGGGGGGGGGFGC<@FGGDFGGGFFGGFFGGGGGGGGGGGGGGGGGGGGDEECGCCFEEFGCEGGGFGGGGGGGGGEGGFGDFGGGGGGGG@E7FFGGGDGECCFDEGGGCEEGEFEFFF=3BFGDGGGEFGGE6C+@<,@EEGGGCGGGGGC8>56,,6,;:D<:*=CE),3+=<<9:;>679CC7BC3C)5<5DB5CFCCDE7(/)0+3*93*C):++1*1:351>5.7))):*)*)17))**2)0+)))((,2))/(()(.*)04((
@M03506:14:000000000-AKVR1:1:1101:25558:3588 2:N:0:49
ACTCAGGACTACAAGGGTATCTAATCCTGTTTGCTACCCACGCTTTCGTGCCTCAGCGTCAGTCGTGGTCCAGTAAGCTGTCTACACCACAGGTGTTCCTCCTGATATCTACGCATTTCACCGCTACACCAGGAATTCCGCTTACCTCTCCCACACTCAAGCATTCCAGTTTCCGGCGCACCCTCCCAGTTGAGCCGGGCGATTTCACTCCAGCATTAGAACACCGCCTACGCACTCCTTACGCCCCGTAATTCCGAACAACACTCGCTGCCTAAGTAATACCGCTGGTGGTGGCCATGCG
+
9CCCCGFGGEFGGGFGGFGGGGGGG<DEGGGGGGGGGFGGGE7FFGGCFEE<FGGFFGGGGGGEFFGGGFGGGGGGGFDGGGAFFFGGGGGGF<EGGGGGGGGGGGGGG9EFGCGEGAECGFGFEEGGGG7<C7,AB<FGGGGGGFFC,88D8DE6B=,@>E?=DFDFF:ECFGGCEGC>C++8DED98@DFG?GG>5:1@DEC@CCF,2;8<451=+=4+0?6/9>B5/=ADBA:65=+1=5C7**):E*7==*93()2)8)/08C:1<CFF*230)*+.670((()()(-)-3*74)(-
@M03506:14:000000000-AKVR1:1:1101:9744:3595 2:N:0:49
ACTCAGGACTACAAGGGTATCTAATCCTGTTTGCTCCCCACGCTGTCGCGCCTCAGTGTCAGAAACTGCCCAGCAGACCGCCTTCGCCACCGGTCTTCCTCCGGATCTCTACGCATTCCACCGCTACACCCGGAATTCCGTCTGCCTCTACAGTCCTCGAGTTTGACAGTCGGCACGGCAGATCCGGGGTTGAGCCCCGGACTTTCACCACACCCTTATCAAACCCCCTACGCGCCCTTCACGCCCCGTGATTCCGGACACCGCCCCCACCCCCCGCCTTACCGCGGCCTCGCGCCCCGAG
+
CCCCCGGGGGGGGGGGGGGGGGGGGFGGGGGGFGGGGGGGGGGGGGGGGGGGEGGGGGGGFGGGCFGGGGGGGGGGDGGGGGGGFGGGGGGGGGGGFEGGGGGGGGDFFGGGGGGGGGGGGGGGGEFGGGG>FGDFBFGGGGGGGGGGGGGGGGGGGGGGGFGFEAFDGGGGGGGGGGGGCCGGGGGGGGGD6:,AEEE53:5C7FFGFFG4AC=8>4@FGC>FC*)7:<F5C>@D1/5*+39C9C*)*2*)/9CC30C=).)1)//0*.9B5DCC*,)2,8>3366@().()(-)0)3-(
@M03506:14:000000000-AKVR1:1:1101:15469:3611 2:N:0:49
ACTCAGGACTACAAGGGTATCTAATCCTGTTCGCTCCCCACGCTTTCGCGTCTCAGCGTCAGTACCGTCCCAGAGAACCGCCTTCGCCACGGGTGTTCTTCCCGATATCTGCGCATTTCACCGCTACACCGGGAATTCCATTCTCCTCTTCCGGACTCTAGCCAGATGGTTTCCGCCGACAGCTCGAGGTTCAGCCTCGAGTTTTCACAGCAGACCTACCTGGCCGCCTACACGCTCTTTACTCCCAATAAATCCGGACCACGCTTGCCCCCTACGTATACCCGCGGATGCTGGCCCGGAG
+
CCCCCGGGGGGGGGGGGEGGGGGGGGGGGGGGGGGGGGGGGGGGGGGGGGGGGGGGGGGGGGCAFGGGGGGGGGGGGGGGGGGGGGGGGGGGGGGGGGGGGGGGGGGGGGGGGGGGGGGGGGGGEGGCGGGDEGD?FFGFGGGGGGGGGGGGGD+BCFFFGGDFF8EG,@CFFFGGGGCG58?:8EGGE8E+<EGG6C87EGGGFF9CFCFGC498*76==7<5CGFB59:FFF37:<??+<*09C@4CECFB467D:7*7)7DG::>F47:3*;/C29+)..(4-()().9*((785(((
@M03506:14:000000000-AKVR1:1:1101:14399:3620 2:N:0:49
ACTCAGGACTACAAGGGTATCTAATCCTGTTTGCTCCCCACGCTTTCGCGTCTCAGCGTCAGTAACGTCCCAGCGAGCTGCCTTCGCCATAGGCGTTCCTCCCGATATCTGCGCATTTCACCGCTCCACCGGGAATTCCACTCGCCTCTTCCGAACTCTAGTCCGGCAGTATCGACCGGCATCCCAGGGTTGAGCCCTGGCCTTTCACAGCCGACTTACCGGACCGCCTACACGCGCTTTCCGCCCCATGCTTCCGGCCAACGCTTGCCCCCTACGCATTACTGCTGCTCCGGCCCCGTCC
+
CCCCCGFGGGGGGGGGGFGGGGGGGGGGGGGGGGGGGGGGGGGGGGGGGGGGGGGFGGGGDGGAFGGGGFGGGGGEGGDCGGGGGGGGGGGG?FGEGGGAFFEGGGGGFGFGGGGGGGGGGG@FF+FFGGGGG:+DFFGGGGG@GGGGB9EFEGCEGGGGCGGGGGGGGCGD7CFGEGGG5C6CGEC?:=9C8FCFGCFC*;+>+=9FCCCDC3C87C@699CECDFEC7F+7@F)4/)*+<7<9:*7:0+9*99550<*)0)9781>C9<5)*2;*()/))))6))0,*4-)(()5)((,
@M03506:14:000000000-AKVR1:1:1101:21165:3637 2:N:0:49
ACTCAGGACTACAAGGGTATCTAATCCTGTTTGCTCCCCTAGCTTTCGCGCATCAGCGTCAGTTGTGGTCCAGTGAGCCGCTTTCGCCACAGGTGTTCCTCCCGATATCTACGCATTTCACCGCTACACCGGGAATTCCACTCACCTCTCCCACACTCTAGCACGGCAGTTTCCACAGCAGACTCTGAGTTGAGCCCAGAGATTTCACTGCGGACTTACCGCACCGCCTACGCGCCCTTTCCGCCCAATAATTCCTAATAACGCTTGCACCCTCTGTATTACCGCGGCTGCTGGCCCAGAG
+
CCCCCGGGGGGGGGGGGGGGGGGGGGGGGGGGGGGGGGGGGGGGGGGGGGGGGGGGGG@FGGGGGGGGFGGGGGGGGGGGGGGFGDEEGGGDEFFGGGGGGGGGGGGDFAFDBEGGGGGEGFGGGCFGGGEECFCFGGGGG9@3DD=DEFFE?CEEBD9=EEEGGGGEGCFFGGGG7BFCFGG,3;;9CGGGGDG61::FGC,=>FGG?FF*:?EGFDFGGDCEGGEA*/;=C>5C()02++/99>EFF6<6197*:)*+*/0)5;85FF<DFDFGG46<).4(,(()(0-)/517)76(,
@M03506:14:000000000-AKVR1:1:1101:11444:3688 2:N:0:49
ACTCAGGACTACAAGGGTTTCTAATCCTGTTTGCTCCCCTAGCTTTCGTGCCTCAGTGTCAGGCGTTGTCCAGGGACTCGCCTTCGCCACTGGTGTTCCTCTCGATATCTACGCATTTCACTGCTACACCGAGAATTCCAGTCCCCCCTCCAAACCCCCAGCAAGATAGTATTCAATGCAGTTTCCGGGTTGAGCCCGGAGATTTCACATCAAACTTACCCCGCCACCTACGCACCCTTTCCGCCCAGTGAATCCGCACAACGCTTGGGCCCCCTGTATTCCCTGCGCCGCCGGCGCCGTG
+
CCCCCGGGGGGGGGGGDCEGGG9FGGGGGGGGGGGGGGFGDFGGFGGGG@CFFGGGFFGGGGGGGGGGGGGGGGFFGGGGGGDEFGGGGGGDFGGGGGGGGGGC<EFGGGGGGGGGGDGCFFCFAFGGGGDGG7CFCGD;FEGG8DGG+CE,@=ED6ECECCE8?8,@3==9=@D=8><9BDC9;D>C>E>*@8:<DCCEC*:>;CC,,D?8?+>9+:8E*8)4>CFFD*6=)05C;/0+39CDCE*)<<+/07CC*7<*7@)7*2;51)75)1**<.*<5).),((0()2(.(())0(,(
@M03506:14:000000000-AKVR1:1:1101:17307:3695 2:N:0:49
ACTCAGGACTACAAGGGTATCTAATCCTGTTTGCTACCCACGCTTTCGTGTCTCAGCGTCAGAAGTGGTCCAGTAAGCTGTCTACACCACAGGTGTTCCTCCTGATATCTACGCATTTCACCGCTACACCAGGAATTCCGCTTACCTCTCCCACCCTCTAGCATTCTAGTTTCCGCTGCACCCTCCCAGTTAAGCCGGGCGATTTCACAACAGACTGGGAACACCGCCTACCCCCTCTTTACGCCCAGTAATTCCGAACAACGCCCGCTGCCTACGTATTCCCGGTGCTGCTGCCACGTAG
+
CCCCCGGGGGGGGGGGGGGGGGGGGGGGGGGGGGGGGGGGGGGGGGGGGGGGFGGGGGGGGGGGGGGGGGGGGGFGGGGGGGGGGGGGGGGGGGGGGGGGGGGGEGGGGGGGGGGGGGGGGGGGGGGGGG+EG@FGFGGGGGGGGGAECGGGGGEEFG?AFGFGFFGFGFEAF,3@EEGGGGGGGGGG,DEG,D9DGGC+3085DCCGFDGGCFFGGGFDDGCCDGEF:*;,1)8)65AC+</7DEEF7BFA88F6C1C75::C):CB85>F=DC*04=+))4(((-))18?F2<*0.-((
@M03506:14:000000000-AKVR1:1:1101:20310:3715 2:N:0:49
ACTCAGGACTGCAATGCTATCTCATCCTGTTTGCTCCGCTAGCTTTCGTGCCCCACCGTGAGAAGTCGTCCAGTTCGCCGCTCTCTCGACGTTCGTTCCTATCGATATGCACGCCTTTCACCCCCACGCCGGTACTCCCACCCCCCCCACCCACCACCAAGCACGTCCCTTTCGCAAGCCCCCCCCTAGTCCCGCCCGTACCACTCCCAGGTGACTTACCCGCCCGCCCACCCCCTCCGTCCGCTCATTCCTCTCTACACTCCCTCCCCCCCTCCTGTCGACCCTACTGCCTCGCCCTGCC
+
A,-,,;,--6-;,-,;-CC,<,,6;,,CF6C;,C;,C,BF++C6F<C,,:,,,6,68@F,,,,,66,,:,,8C,,,,@67@F+,,,C,B:++6,,8,B,C,,:=4FC+,,::++44+C,,,,,84=:+4++++++55A:EB+@=+8>B8C7@*@*@**,,,1,4C,***,,,>CE5/*/*****/1*2*+00+1*2******+++******0+20+*2*<7)/=7C@)*/<57)))(*)*/:17**:=<+@*//<*:)*217)1***)1)95)*2*+))*,,(((((*,*())-(10)(.(
@M03506:14:000000000-AKVR1:1:1101:24493:3723 2:N:0:49
ACTCAGGACTACAAGGGTATCTAATCCTGTTTGCTCCCCACGCTTTCGCGTCTCAGCGTCAGTTACGTCCCAGCGAGCTGCCTTCGCAATTGGTGTTCCTCCTGATATCTGCGCATTTCACCGCTACACCAGGAATTCCACCCGCCCCTTCCGCACTCTAGCCCGACAGTACCCACCGGCATTCGCGGGTTGAGCCCCCGCCTTTTCCAGCGGACTTAACGGACCGCCTCCACGAGCTTTACGCCCAATGTTTCCGGACACAGCTAGCCCCCTACAGATGACAGCCGCACGTCTCCTCTAC
+
CCCCCDEFFFFGGGGGDDFFCFGGGGCCAAFGFGGGGGGGFC7FCFAFC776@<F9E:8C@FFFGFCF8@FG8FCFGGCDFG?CCFFG+C9FG?F<FAF9,A=8<FA@EFGCE@C+:FFAFFFGCEGF=F7?B+EE<C;,A=@CEE+3@D>DEGG+>67<;9,@++43@;;,;:B5CE7C**<>5*45:E**5>+:@E*1*/3;++4=C767*)/:***<9>G737>B**)7<))149?F7+9C)1/82+0*17C<3?DG)))**++/0)7353/+3)/+))).((-0()(()((**.)..
@M03506:14:000000000-AKVR1:1:1101:11551:3747 2:N:0:49
ACTCAGGACTACAAGGGTATCTAATCCTGTTTGCTCCCCACGCTTTCGCGTCTCAGCGTCAGCAACGATCCAGAGGGCCGCCTTCGCCGCCGGTGTTCCTCCTGATATCTACGCATTTCACCGCTACACCAGGAATTCCACCCTCCTCTATCGCGCTCTAGCTGGCTAGTTTCGGATGCACTTCTGAGGCTGAGCCTCAGGCTTTCACACCCGACTTGACCAACCGCCTCCACGCCCTTTACGCCCAGTCAATCCGAACAACGCTTGCCCCCCCCGCCTTACCGCGGCTGCTGGCCCGGAG
+
CCCCCGGGGGGGGGGGGGGGGGGGGGGGGGGGGGGGGGGGGGGGGGGGGGGGGGGGGGGGGGGGGGGGGGGGGGGGGGGGGGGGGGGGGGGGGGGGGGGGGGGGGGAGGGDGGGGGGCFGGGGGDFGGGGGFGFFG@FFGGGGGGGGGGGGGGGGGEGGGGGGGGGGGFGGGGGGGEGGGGGGGGDF7EGGGGGGGGGGGGGGFFFGCFG5DGGGGD78?F<;EDGFFG*765)>99G:C7FDGDGC@<C76*9C5D(/*750C3;5>+/9.)1:/*,8*,.5:>(1>281)9(,*85,((
@M03506:14:000000000-AKVR1:1:1101:10389:3748 2:N:0:49
ACTCAGGACTACAAGGGTATCTAATCCTGTTTGCTCCCCTAGCTTTCGCGCCTCAGCGTCAGTTGTGGTCCAGTGCGCCGCTTTCGCCACAGGTGTTCCTCCCGATATCTACGCATTTCACCGCTACACCGGGAATTCCACGCACCTCTCCCACCCTCAAGCACGGCAGTTTCGCCTGCAGGCTCCGAGTTAAGCCCGGCGATTTCACCGGTGACTTACCGCACCGCCTACGTGCCCTTTCCGCCCAATACTTCCGACCCACCCTCTCCCCCCTCGTATTCCCGCGGCTCCTGCCACGCAC
+
CCCCCGGGGGGGGGGGGGGGGGGGGGGGGGGGGGGGGGGGGGGGGGGGGGGGGDGGGGFGGGGGGGGGGGGGGGGGGGGGGG7FGEGECGGGGGFGFGG<FGGGGGGGGGGGGGGDGCFGGGGGEEGCFGC@EGFG<FGGGGGCEG8=,DFGG,+@CFDFGGFGGGGGDGG9DE5>CFG?8FE2=C8CE8=2,1C6CEE5CCCC899F+:DD5CCF7DFGGC):D3<D*>F**.)13*5<+<5CD=*)::+9?FC*9():>;5*//*8;)973//*/-)+)).((((.,)-56,401.(((
@M03506:14:000000000-AKVR1:1:1101:24065:3751 2:N:0:49
ACTCAGGACTACAATGGTATCTAATCCTGTTTGCTCCCCACGCTTTCGCACCTCAGCGTCAACAACGGTCCAGTGAGCCGCCTTCGCCACTGGTGTTCTTCCGAATATCTACGAATTTCACCTCTACACTCGGAATTCCACTCACCTCTCCCGTGTTCAAGCGATGCAGTCTTAAAGGCAATTACGGGGTTGAGCCCCGGGCCTTCACCTCTCACTTACAAGGCCGCCTACGTGCGCTTTACGCCCAGTCATTCCGAACAACGCTAGCCCCCTCCGCATCTCCGCTGCTGCTGGACCGGGG
+
CCCCCGDFGGGGGGEGGGDEEGGGGG9FFGGGGGGCGGGFGGGGGGGEG7@FDEFFFGFEEGFGGGECGCCFGFGGGGGGGGGGGGGGGGFGGFFGGGGGF<CCBFG9?AEFGGGGCEA,5F,95?,AFGGGGDCFGGFGGGGFGGGFCFGGGGGGGGCA9,3=,=E9==DEDFGDFGFFGF7,@+C6E@EGG6DD5*=?EC*=,,,,,2?6,;<,1+4=+0**29;8*2;=5)=C(5)10<*1)1*8<++9*9:6D(9C))0//1/)2)90798/*(0*))),,((.)04.93(*)0,((
@M03506:14:000000000-AKVR1:1:1101:14898:3770 2:N:0:49
ACTCAGGACTACAAGGGTATCTAATCCTTTTTGATCCCCACGCTTTCGCGATTGACCGTCAGTAAGACGCTAGAAGGCTGCCTTCGCTTTTGGTATTCCGTATAATATCAGTGGATTTCACCCCTACACTATACGTTCTGCCTTCCTCTCATCTACTCGAGGTGCGCCGTTTCCAATGCAGTCCTAGGGTTGGGCCCCAGGGTTCAACATCAGACTAACGCAACCGGCTGCTCGCGCTTTACGCCCAGTAATTCCGGATAATGCTCGGGGTATCTGTATTACCGTTGCTGCTGGCACAGCG
+
CCCCCGGGGGGGGGGGGGGGGGGGGGGGGGGGGGGGGGGGGGGGGGGGGGGGGGGGGGGGGGGGGGGGGGGGGGGGGGGGGGGGGGGGGGGGGGGGGGGGGGGGGGGGGGGGGGGGGGGGGGGFGGGFGGGGGGGGGGGFFGGGGGGGGGGGGGGGGGGGDGGCGGGGGGGGFFFEGGGD9DFGGGGGFGGGGGGGGEGGGDDGCGGGFFGGGCCFFFFC5?8CFD43*2>+:>EGB<>E7CGC7EE@FEC4@F7970*169FG70;:E)).)02CF2@+649B(,4<<*.,).87F04(-
@M03506:14:000000000-AKVR1:1:1101:13261:3774 2:N:0:49
ACTCAGGACTACAAGGGTATCTAATCCTGTTTGCTCCCCACGCTTTCGCACCTTAGCGTCAGTATCGACCCAGGTCGCCGCCTTCGCCACCGGTGTTCCTCCCGATATCTACGAATTTCACCTCTACACCGTGAATTCCTCGACCCCCTTTCGTACTCAAGCCCTCCAGTTTCGGATGCACTTCCTCGGTTGAGCCGTGGGATTTCACACCCGCCTTACCGGCTCCCCTCCCTGCCCTCTACGCACTATAATTCCTCGCTACGTTTGCACCGCTTGCATTACCTGCTCTGCCGGCCCTTGG
+
-@-A@@@9D<CFFGC-6-CEFEC<F,<,CFGF?FCF8F,C67@F@CFC@FGGGGCC<F:C7EGACF:<C7@8E@FGBC,8:FEEFC,BB@8=:++B8,@?BE7>:==>E?AD7?F4FEF,AE5EE9?BFFE,,3AF,EF,C87+6>+>8>,9+@FB89E,>C:+,@CCF:;FF***;5C>D,,,<B;7C>:16CG0****47,0>C9++*2)/3:C**)=1)1***00**)*2)0*4*)*++/)**//<++89=*0*,7*)732**/*+?>))//**)*0.)..-((*)/)).4(/)).((
@M03506:14:000000000-AKVR1:1:1101:5803:3782 2:N:0:49
ACTCAGGACTACAAGGGTATCTAATCCTGTTTGCTCCCCTAGCTTTCGCGCCTCAGCGTCAGTTGTGGTCCAGTGCGCCGCTTTCGCCACAGGTGTTCCTCCCGATATCTACGCATTTCACCGCTACACCGGGAATTCCATGCACCTCTCCCACACCCAAGCACGGCAGTTTCCACTCACCGCCCCGCGTTGAGCCCGGAGATTTACCAGGCGACTTACCGCCCCGTCCACCCCCCCTCTCCGCCCACTCACTCCAAACAACGCCCGCACCCCCCGTATACCACCGGCCGCCGGCCCGCGG
+
CC<CCCEG-CDGGFFEF-C8F<EGDFEE9F<EF9FGD,B@FFECF@CCGGGE,:CFCGFEGCECFGFCCEE,EFFFGGG7@@,C?FGEBF<C85BBCCG9,F=F=+>=,B@FFECF:FGGDAFDCFG:AE===CE=FGC=,CB,63,=DF86,6=++3+4@AD<@8E+*5,3@D,@9,@8,8>*8>5*/*4*3>CF8*8=*)*11+1++*1**)*/*:/7*9)2>)))27/0*)8D19);**)//:;>***)*1***)9C)7)/5C8<*5<3.)**2(0+)-))-(-)(0((0(().),((
@M03506:14:000000000-AKVR1:1:1101:22027:3794 2:N:0:49
ACTCAGGACTACAAGGGTATCTAATCCCGTTTGATCCCCACGCTTTCGTGCCTCAGCGTCAATCATACCATAGTAAGCTGCCTTCGCAATTGGCGTTCTGTGACATATCTATGCATTTCACCGCTACTTGTCACATTCCGCCTACCTCTAGTACATTCAAGCCCATCAGTATCAAGGGCACTGCGATAGTTAAGCTACCGTCTTTCACCCCTGACTTAACAGGCCGCCTACGCACCCTTTAAACCCAATAAATCCGGATAACTCTTGGATCCTCCGTATTACCGCGTCCGCTGCCACGGAG
+
CCACCGFFFEGGGGGGDGFGGGFFGGFGGGFGGGGGG8@FGGGGCFGGGEEGCFGGGGGEGGGGGGFGGGFFGGAGGGFFGGGFGGG:@F@,CDEGGEGGGGGGGGGGFFFGEFGGGDGFFGD7+@F@EGGFG?;5?EF:FEE7DFEC,CEDDF@BDFDECFGGGGGGGGDCDFGF=+68+@=FCEC+@EEFFC,=A?ECF6DFGCAFAFGG*;CC<=CGF79CGG?>EGFCD)/)(*/<7:87C5A57CFFFFD5)23*86@7+++69*;;+:;*1,5C))-(((-.(0(-5((215(3-
@M03506:14:000000000-AKVR1:1:1101:9106:3815 2:N:0:49
ACTCAGGACTACAAGGGTATCTAATCCTGTTTGCTCCCCACGCTTTCGCGCCTCAGCGTCAATTACGGGCCAGATAGCCGCCTTCGCCACCGGTGTTCTTCCCAATATCTACGAATTTCACCTCTACACTGGGAATTCCACTATCCTCTCCCGCATTCAAGCTCATCAGTATCAAGCGCAGCCCCCAGGTTGAGCCCGGGAATTTCACGCCTGACTTGATAAGCCGCCTACGCGCCCTTTACGCCCAGTAATTCCGAACAACGCTTGCCCCCTTCGTATTACCGCCGCTTCTGGCCCGACG
+
CCCCCGGGGGGGGGGGGGGGGGGGGGGGGGGGGGGGGGGGGGGGGGGGGGGGGGGGGGGGGGGGGGGGGGGGGGGGGGDGGGGGGGGGGGGGGGGGGGGGGGGGGGGFEDFGGGFGGGGGGGGFFGGGGGGGGG?FGGGFGGGGGG=9@FGGGGGGGEFAFGFGG=EGFGDFGGGGGGGGECF5CEC*DDCCF8DCD7@EE4<8?B,B6FD*A4??D>=7777EFDE)A357C>:CBG4<CC577E;)2+<9BFGGG(1:)<)/*1*)0<FE3*8**()<6))22(-7,.--*3)1)5(((
@M03506:14:000000000-AKVR1:1:1101:5592:3860 2:N:0:49
ACTCAGGACTACAAGGGTATCTAATCCTGTTTGCTACCCACGCTTTCGTGTCTCAGCGTCAGTGATGGTCCAGAAAGCTGTCTACACCGCAGGTGTTCCTCCTGATATCTGCGCATTTCACCGCTACACCAGGAATTCCGCTTTCCTCTCCCATACTCAAGCCCTCCAGTTTTCCGCGCACCCTCCCAGTTGAGCCGGGAGATTTCACACGGAACTTAGAGAACCGCCTACACACTCTTTACGCCCAGTAACCCCGAACAACGCTTGCCGCCTACGTATTACCCCCGCTGCCTCCACGTAG
+
CCCCCGGEFGGGGGFGGFGGGCFGGGGGGGGGGGGGGGGGGGGGGFGGGGGGGGGGGGGGGGGGGGFGGGGGGGGFGGGGGGGGGGGGGGGGGGGGGGGGGGGFGGGGGGGGDGGGGGGGGGGGGCEGGGGGEGGGGGGGGGBFGGFGGGGGGGFGAFFGDFFFGGGGGDFD=FGGD6CEEEG8EGGG?:EC,@8FGG>C87FG=:CFF9DD*9CF8:19?>4CDD3>C7FFD4>C;F+++=7C)=E)3<9@*8<CD;GG45>C7A*8+))8)*2/0)=+.6)(((-895((*).0<5(4(
@M03506:14:000000000-AKVR1:1:1101:18580:3863 2:N:0:49
ACTCAGGACTACAAGGGTATCTAATCCTGTTTGCTCCCCACGCTTTCGCGTCTCAGCGTCAGTCACGTCCCAGAGTGCTGCCTTCGCCATTGGTGTTCCTCCTGATATCTGCGCATTTCACCGCTACACCAGGAATTCCACACTCCTCTTCCGGACTCGAGCTTGACAGTATCCACCCGCCTCCCGGGGTTGAGCCCCGGGCTTTCCGAGCAGACTTACCAAGCCGCCTACCCGCGCTTTGCGCCCACTGATTCCGGACCACGCTTGCCCCCTCCCCATTCCCTCGGCCTCTGGCCCGCAC
+
CCCCCGGGGGGGGGGGGFGGGGGGGGGGGGGGGGGGGGGGGGGGGGGGGGGGGGGGGGGGGGGGGGGGGGGGGGGGGGGGGGGGGGGGGGGGGD@FGGGGGGGGGGFFGGGGGGGGDFGGFGGGGGGGGFEGGGGGFGGGGGGGGEGFG=EFD>CGGGFFDDGGGGGGFG,CEEGGGGG6EECFGGGGGGEEG6EEFGGDGGGCCE,:=DD3AFGGCGFFD**=C353**7*155)3)0C++1/77*70+<=/9*95-)/)0)99:*)<:5>3582*,80)-5)4--)(0.()))/8)(-(
@M03506:14:000000000-AKVR1:1:1101:15504:3872 2:N:0:49
ACTCAGGACTACAAGGGTATCTAATCCTGTTTGCTCCCCACGCTGTCGCGCCTCAGTGTCAGAAACTGCCCAGCAGGCCGCCTTCGCCACCGGTCTTCCTCCGGATCTCTACGCATTCCACCGCTACACCCGGAATTCCGCCTGCCTCTACAGTCCTCGAGTCTGACAGTCGGCACGGCAGATCCGGGGTTGAGCCCCGGACTTTCACCACCCCCTTATCCGCCCACCTCCGCCCCCTTTCCGCTCCGCGATTCCTGACTACCCTCGCTCCCCCCGTCTCACCTCCGCTGCCGCACCCGAG
+
CCCCCFGGGGGGGGGGGFGGGGGGGGGGGGGGGGGGGGGGGGGGDGG@FCCGGGFGGGGGFGGFGFGFGGGGFFFEFGGGGGE:FGGGGGGG:FGEGGGGGGD7@=F<CEGGFGFDEGGGGFGDGGGGGGE:E@GGFFGGGGGGFGCGFFC,DECEEAED89FGGGGGFFF78EBEECCGGC9DFFD*881*?CE<FGGD*5:3;<1+<*:*=3??76*0*77:C*..**0:*))135>89+*1*2*)***))/;7:2*+*0)*0;*.*0).7/:**(8*))..(,4>353(0,-9).47(
@M03506:14:000000000-AKVR1:1:1101:19935:3873 2:N:0:49
ACTCAGGACTACAAGGGTATCTAATACTGTTTGCTCCCCACGCTTTCGCACCTCAGCGTCAGTACCGGGCCAGTGATCCGCCTTCGCCACTGGTGTTTTTGCGAATATCTACGACTTTCACCTCTACACTCGCAGTTCCACTCACCTCTCCCGGACTCCAGCTTCTCAGTATCAAGGGCAGTTCTCGAGTTGAGCGCCAGGATTTGACCCCTGACTGAAGAACGCGCCAACGGTCGATTTAATCCCGTTGGTTCCGAGCAACGCCATCCCCGATCGGGTGACTGCGGTCCGTTGCACGACT
+
8A6,,CFFGF<A@E<9-;,666<,<,,C<EDFGDGG<D,C6F@FEG,CGG:@E<FA,+BF,6CA,<@+C7:,@EDE96,6@@FB,6,F,:?98?,:,,C?+,>:+4B<?<@FEE+8B,,,9E,A??EFCF,++4@CF,,C:E=@F,@,38>88+3@88,,,,@,@EB9E=,3DFF9,61@EFGEG9*4*4*,,,,******;,2<,4,,**:5*5>+;B6CFC=5))0/2)*)))2(*11++***3/001*076**3(9*)75C3**)1)1))12*2(02(.)).(()()((),4**0,(-
@M03506:14:000000000-AKVR1:1:1101:14483:3893 2:N:0:49
ACTCAGAACTACAAGGGTATCTAATCCCGTTTGCTCCCCTGGCTTTCGCTCACTCAGCGTCAGTATTGGTCCAGGATGTCGCCTTCGCCACCGGTGTTCCTCCAGATATCTACGCATTTCACCGCTACACCTGGAATTCAGCATCCCTCTCCCAATCTCAAGCCATCCGGTATCAGACGCAGTTCCCTGTTTCAGCCGAGAGACTTCACGTCTGACTTAGTTGGCCGCCTACGAGCCCTTTATGTCTCGCAGTTACGTACAACGCTTGCCCCCCCCGTACTACTTCGGCCGCTGGCAGTGG
+
C@<@C@,C@EACECEFDEFFGFGGFG9@F<8;,;6CC<;F6,;CFFF:,,CFEFF,@,@F@F@F<F@@EF@<C@@CF@C,C7F76C<,:CCF7:8@?BF<6<FD,C9,B<FGCB+::4@,,CEF@@B:,,EA88,,,?,,,;=ED,,@D@ED@DFDF,>,>,@DFA,=+3@7+63EFFCE>>C>3;C,@,83,@9E,1***3;,>:@:?***4/;D?9@718:,0;54?5)6*8)).22*0++1+4+32**).1++2.2*)/)/9*/)*)2.)/*:*(0*(.-)))()-)49)79C)..4,
@M03506:14:000000000-AKVR1:1:1101:18415:3949 2:N:0:49
ACTCAGGACTACAAGGGTATCTAATCCTGTTTGCTCCCCACGCTTTCGCACCTCAGCGTCCAGTATGAGCCAGTGAGCCGCCTTCGCCACTGGTGTTCTTCCGAATATCTACGAATTTCACCTCTACACTCGGAATTCCACTCACCTCTCTCACCTGCTAGCTCGGCAGTCTTAAAGGCAATTCTGGAGTTGAGCTCCAGGCTTTCACCTCTAACTTACCAAGCCGCCTACGTGCGCTTTCCGCCCAGTAATTCCGAACAACCCTACCCCCCTCCGTATTACCGCCGCTGCTGGCCCCGAG
+
CCCCCGGGGGGGGGGGGGGGGGGGGGGGGGGGGGGGGGGGGDGGGGGGGGGECFGGGGGGGGGGGGGGFGGFGGGGGGGGGDCFGGGGGGGGGFGGGGGFGGGCFFGEFAGGFDGFGGGGGGCFE,FEG;?FCGGFFCFFFGGGGGGGFGGGGGGGFGFCFG,@8EGCEDGGG8DCGFF8@<<FFFFA,83>;DCEFGG?DDF@FCC7:CGDG:EE2:AGG>4?C9:;7CF5C;/:27>F+0*>DC5)<+<+;AFFC(/7)5759:*7E;C3)*;**4)+.6<00((04)2.),8*)),((
@M03506:14:000000000-AKVR1:1:1101:13763:3955 2:N:0:49
ACTCAGGACTACAAGGGTATCTAATCCTGTTTGCTCCCCACGCTTTCGCGCCTCAGCGTCAGTATCGGGCCAGTGAGTCGCCTTCGCCACTGGTGTTCTTCCGAATATCTACGAATTTCACCTCTACACTCGGAGTTCCACTCACCTCTCCCGAACTCAAGATATCCAGTATTAAAGGCTATTCCAGGTTTGAGCCCTGGGCTTTCCCCTCTAACTTAAATATCCGCCTACGCGCCCTTTACCCCCCGTAATTCCGAGCACCGCTAGCCCCCCCCGTTTTCCCTCGGCGGCTGGCCGCTAC
+
CCCCCGFGGG9FGCFFB-FCFG9FGGGGGGGFFGGDFGGGGGGEGFG@7@CFC:C<ECFBB:F9,C:CCF7CCE,C<6E7>CE==,B@BFEE,:4EFGGGFG@=?=+,CEAFCE,A=EFGGCBFCEFFFGG7:+4FGGFF,6E8DD=D?FGGCC+@,==DF9EC:FFC9D,3:=>,9,@@C@CG,@D,3@,6,*@,:7>95C6,1,,<,79>FF,AF*+,5++=DD5:*:A*9))>03)++4*2*1*.:**7/=F4C(9:))03):*)2)95)):8*()*)).).(434)(()((1).((-
@M03506:14:000000000-AKVR1:1:1101:14059:3990 2:N:0:49
ACTCAGGACTACAAGGGTATCTAATCCTGTTTGATCCCCGCACTTTCGAGCCTCAGCGTCAGTTACAGCTTCGTTAGCTGCCTTCGCAATCGGTGTTCTATGACATATCTAAGTATTTCACCACTACATGTCATATTCCGCCAACGGCAACTGTACTCTAGACCTGCAGTATCAATGGCAGTTTGTGGGTTAAGCCCACAGATTTCACCACTGACTTACCAGTCCGCCTACGCTCCCTTTAAACCCAATGAATCCGGATAACGCTTGCATCCTTCGTCTTATCGCGGCTGCTAGCACGAAG
+
CCCCCGGGGGGGGGGGGGGGGGGGGGGGGGGGGGGGGGGGGGGGGGGGGGGGGGGGGGEGGGGGGGGGGGGGGGGGGGGGGGGGGGGGGGGGGGGGGGGGGGGGGGCFGGGGGGGGGGGGGGGGFFGGGGGGGGGGGGGGGGGGGGGG6GGGFGF;FGFGCCGGGGGGGGGFGFGGGGGFGFF9DDCGGGDFGAFFG787EFGGGGFAFFF>C>EFGFF,B4?FC74579A?D;DDBF=EGGFGGD=>F8>:+:>):<DEFF=D5=*)++36677*22>F))-(-(-)(7(8642:7>0((
@M03506:14:000000000-AKVR1:1:1101:7991:4031 2:N:0:49
ACTCAGGACTACAAGGGTATCTAATCCTGTTTGATCCCCACGCTTTCGCGCCTCAGCGTCAATGTCGGTCCAGTTGGCCGCCTTCGCCACGGGTGTTCTTCCCAATCTCTACGAATTTCACCTCTACACTGGGAATTCCACCAACCTCTACCGAATTCAAGCAAGGCAGTCTTGAGTGCAATTCCAGGGTTGAGCCCTGGGCTTTCACCCCCAACTTGCCAAGCCGCCTACGCGCCCTTTACGCCCAGTAATTCCGACCGCCGCTAGCTCCCTTCGTATTACCGCGGCTGCTGGCCCGAAC
+
CCCCCGGGGGGGGGGGGGGGGGGGGGGGGGGGGGGGGGGGGGGGGGGGGGGGGGGGGGEGGGGGGGGGGGGGGGGGGGGGGGGGGGGGGGGGGGGGGGGGGGGGFGGGGGGGGCEGGGGGGGGGGGGFGGGGGGGGGGGFGGGFGGGGGFGGGG+B?=EGGGGFCEGGGGGGFCGFGGCA;E@;AFGGDGGEGGGGGGGFFGGGFCFC,9DDECEGGFFGDFGGGGFFGGFEDBEGFGFCCGDGGGGFC@C=?FD7C(/2)0)19:*7?@C>5**;*(006<<(-23>B)()6,4*5.(-(
@M03506:14:000000000-AKVR1:1:1101:12106:4046 2:N:0:49
ACTCAGGACTACAAGGGTATCTAATCCTGTTTGCTCCCCACGCTTTCGCGTCTCAGCGTCAGCAACGGTCCAGAGGGCCGCCTTCGCCGCCGGTGTTCCTCCTGATATCTACGCATTTCACCGCTACACCAGGAACTCCACCCTCCTCTACCGCGCTCCAGCTCGCCAGTTTCGGGCGCACTTCCGGAGCTGAGCCCCGGGCTTTCACACCCGACTTAACGAACCGCCTACACGCCCTTTACGCCCAGTCAATCCGAACAACGCCCGCACCCTCCGTCCTCCCCCGGCTGCTGGCACTCAG
+
CCCCCGGGGGGGGGGGGGGGGGGGGGGGGGGGGGGGGGGGGGGGGGGGGGGGGGGGGGGGGGGGGGGGGGGGGGGGGGGGGGGGGGGGGGGGGGGGGGGGGGGGGGGGGGGGGGDGEGGGGGGGGGGGGGGG>>EGGGGGGGGGGGFGGGGGEEGGGGGGGGFGGGGGGGGFGCEGGGGGGGGGGGG5CGGGGDGGGGG5CDCFC<:CCFDDE)CG57=GG3*CCGFEE<?+95>F>54<?E<DGD?)<CF48@F79:GCFF)9C*:7*8CD01;883):)(4(4,-7178)/4406)(()
@M03506:14:000000000-AKVR1:1:1101:14049:4065 2:N:0:49
ACTCAGGACTACAAGGGTATCTAATCCTGTTTGCTCCCCACGCTTTCGCACCTCAGCGTCAATATGTGTCCAGTGAGTCGCCTTCGCCACTGGTGTTCTTCCGAATATCTACGAATTTCACCTCTACACTCGGAATTCCACTCACCTCTCCACAATTCTAGCGATGCAGTCTTAAAGGCAATTCCGGCGTTGAGCCCCGGGCTTTCACCTCTCACTTACAAAGCCGCCTACGTGCGCTGTACGCCCAGTAATTCCCAACAACGCTACCCCCCCCCGTATTACCGCGGCGGCTGGCACGGGG
+
CCCCCGFG9FFGGECCFEFGGGGFGGFFFFAEFGGG8CFFGGGGGGGGGGGGGG?CFFGGCEG9FFGGGCFGDFEFEGGGGGGGGGEFGGGG8EBGG9FFGGEGGGGGGGGG7B?DFGFGFEGGFFGGDGGDCC=DFFCFGFGCFFFGDFFGGFDFFGGD;;E+==CEF,@A:FGADD8==@DFFGC+;CE8FCCDF5:C*@EG6=:CCCC86:998++0B0;ED)/:E38*;4)99C)=<C555C*50++10*:*2(*:)..7185;=>73)98*225<<AD,((-)(0(-0::7?B((-
@M03506:14:000000000-AKVR1:1:1101:8494:4077 2:N:0:49
ACTCAGGACTACAAGGGTATCTAATCCTGTTTGCTCCCCTAGCTTTCGCGCCTCAGCGCCAGTTGTGGTCTCGTGCGCCGCTTTCGCCACAGCTGTTCCTCTCGATATCTACGCCTTTCACCGCTACACCGGGAATTCCACGCACCTCTCCCACACTCCAACACGGCAGTTTCCCCGGCAGGCTCTAGGTTACGCCTACAGGCTTCACAGTTGATTTACCGCACCGCCTACGCGCCCTATACGCCCAATAATTTCGAACAACCCTCCGCCCCGTCGTTTCTGCTCGGCCGACGGCCCCAAT
+
-866,;F@CEFCFC<C-C@8AA@@@A<C@EF9E,6C,:BE<F@AF96@FFC@B:CDFE+F+FCFGEGGGG,,:C@:@C@C@FGGGGEBCF<<,9,,9AF<FE=F8<8:F9,,:C+AF5<F9FBCF:=E8:+>@+3,AFE,F>EC>+@F9DCFFD=:EEFC,AB+++@5*,7,7,@D5*CC58:8C8=@CEBF,*4*05*2+**3@2<<:00+1++1++12*1)29973C3?:<)5)())32+2>5EC5=C7B**2**,**.7)1*/*)/.).)1;:*,)3))..94(),),(.(,18)((,
@M03506:14:000000000-AKVR1:1:1101:13892:4081 2:N:0:49
ACTCAGGACTACAAGGGTATCTAATCCTGTTTGATCCCCACGCTTTCGCGCCTCAGCGTCAATGTCGGTCCAGTTGGCCGCCTTCGCCACGGGTGTTCTTCCCAATCTCTACGAATTTCACCTCTACACTGGGAATTCCACCAACCTCTACCGAATTCAAGCAAGGCAGTCTTGAATGCAATTCCAGGGTTGAGCCCTGGGCTTTCACATCCAACTTGCCAAGCCGCCTACGCCCCCTTTACGCCCAGTAATTCCGAACAACGCTACCACCCTTCGCATTACCGCGGCTGCCGGCCCGACA
+
CCCCCGGGGGGGGGGGGGGGGGGGGGGGGGGGGGGGGGGGGGGGGGGGGGGGGGGGGGFGGGGGGGGGGGGGGGGGGGGGGGGEGGGGGGGGDGGGGGGGGGGGGGGFGGGGGGGGFFGCFFGGGGGGGGGGGFGDGGGGFGGGGGGGGGGGG66BEDFGGGGGEDGGGGGGGGGDFFGGFFFFGGGFCDDEGCFGGFGGFGGGGGGGECFG?DC88:CFGFGGDC4:*:AEG)8DFGA6+473CC5703</*1?4C:DCFF3C<;*5<?*75**8*(016:4(4(-86:?()(,)))(((
@M03506:14:000000000-AKVR1:1:1101:18148:4086 2:N:0:49
ACTCAGGACTACAAGGGTATCTAATCCTTTTTGCTCCCCACGCTTTCGTGTCTCAGGGTCAGGAGTGCCCCAGTGAACTGCCTTCGCCTTTGGTGTTCCGCACGATATCAACGGATGTCACCCCTACACCGTGCGTTCCGTTCACCTCTAGCATCCTCAAGTCTTAGAGTATCGAACGCGGTTCCAAGGTTAGGCCCTGGAATTTAACGTTTGACTTTTAAGACCCCCTACGCACGCTTTACTCCCAATAAATCCGGATACCGCTCGAGCGTTCCGTATTCCCGCTGGTGCCGTCACGGCG
+
CCCCCGGGGGGGGGGGGGGGGGGGGGGGGGGGGGFGGGGFGFGGGGGGGFGGGGGGGGGGDFGGGGGGGGGGGGGGGGGGGGGGGFGGGDGGFGGGDAGGGDGGGGGGGGFGGGDGCFGGGF@FGGGGEFFG8FGGGGGGGGGGGGGG?=FGGGGGFGGGGEFF=DFEDF9FGG?EC=ECECCEGG:,3,@DCFDGGFGG6?CC,==CEDD*=>CGFFF9?7+0*7?BG<8*))./6C3;9++3>FG;F+0++1993(/:)<5C5*2.8)1)0*8:<1)0).)(4(()47)()-,107((-
@M03506:14:000000000-AKVR1:1:1101:19046:4110 2:N:0:49
ACTCAGGACTACAAGGGTATCTAATCCTGTTTGCTCCCCACACTTTCGTGCCACAGCGTCAATTGTTGGCCAGAGTATCGCCTACGCCACTGGTGTTCCTCCCCATATCTACGAATTTCACCGCTACACTGGGAATTCCATACTCCTCTCCACAATTCTAGACTAGCAGCTTCAAATGCAATTCCAGGGTTGAGCCCTTGGCTTTCACATCTGTCTATCCAATCCGCCAACGCTCCCTATCCTCCCAGTACTTCCGACCCATGCTTGCCCCCTACGTATTCTCTCCGCTGCCGGCACCAAG
+
CC@@BCEGFGGGGFFCF-6,EEFDCEFGGGGGGGFFDEGGGCGFCFC@FFGFGFG8F:,B@@FA<FF8<FGF6@FC,CF7@CCGFCEGFGGDDF8FEFF9AFE,AF@CFF<E=,EE,9FFGG+C=CFGGF,AE,=,9EFFA9E;EFFEBE,,@?,6@ECG;ADA8EF=D,7AEC9,EDFFCE,,=B8AE8,3@=8DEE@,,3,:,,7CC+*BC+5:++?C?*+1;*??*3@1;*3C90/>1<+;<=,;46,++1:**()*.))27++>F):281880)/+))-.2((0-)(,)(-))0(((
@M03506:14:000000000-AKVR1:1:1101:16112:4149 2:N:0:49
ACTCAGGACTACAAGGGTATCTAATCCTGTTTGCTCCCCACGCTTTCGTGCATGAGCGTCAGTACTAGCCCAGGGGGCTGCCTTCGCCATCGGTGTTCCTCCACATATCTACGCATTTCACTGCTACACGTGGAATTCCACCCCCCTCTGCCGTACTCCAGCCTCGTAGTTTCCAACGCAGTTCCCAGGTTGAGCCCGGGGCTTTCCCATCGTACTTGCGAGACCGCCCGCTCACGCTTTACGCCCAGTAATTCCACTTATCGCTTCCACCCTCCGTATTCCGGCGGCTGCCGGCACGTCG
+
CCCCCGCCGGGGGGGGGGGGGGGGGGGGG@AC@FGFGGGGEDGFFDFGGFEGGGGGGGGGGDF9FGDFGGGGGGCEGGGGGFGGGGGGGGGGGGGGGGGFGGGGGFFEFGFGG>7FFFGFFFGGGF99FEGGC7,EFEFGFGGGCEEE?39EEE>E+@F8FEGGGGG6E:3FFFD,<CGE5ABEEGEF*69BD6>,*4;58)4:C,,<=:4**2=CF:+*5C)CCD3>*).*1)970538<CCGC7C)+++0987**.2+**)*1**0+1970//*;(<C))((,(()-.((0(-1).,((
@M03506:14:000000000-AKVR1:1:1101:24321:4153 2:N:0:49
ACTCAGGACTACAAGGGTATCTAATCCCGTTTGCTCCCCTGGCTTTCGCGCCTCAGCGTCAGAAAGGGTCCAGCACGCCGCTTTCGCCACCGGCGTTCCTTCCGATATCTACGCATTTCACCGCTCCACCGGAGGTTCCGCATGCCCCTACCCCCCTCGAGGCCGCCAGTACCAAAAGCCGTTCCCCGGTTGAGCCGGGGGATGCCACCCCTGACTTGACTGCCCGCCACCGCGCCCTTTTAGCCTCGTGATGCGCAACAATCTGCGCACGGTTCGTCTGCCGCCGGCCGCTGGCACGACA
+
CCCCC88FGGGGGGGGGGGGGFFGGGGGGGFGCFFGGGDGGGGEF,ECFFDGFGC,ECFGE:9FEG?@FFFGFGGGGGFGGD?ECEFGDDDFDD=C+BF?@9E=@FCEGGCFFCEFDAGDFF:FFFEC@GGDCEC@,3,=@8+@CFGGC@F>FGGECE841=EFCCCDE6C,<<+2/**=:*2C*<65C4*4<+8CGDG5=)1**20<*57*20<E*2=F*0*:DC5)**)*)))/,>5++0*:C+*)/*2)**)1/()*0*/2*<85*8C)098C5()*.56(4,(7()((0((29)-4,
@M03506:14:000000000-AKVR1:1:1101:15889:4159 2:N:0:49
ACTCAGGACTACAGGGGTATCTAATCCTGTTTGCTCCCCTAGCTTTCGCGCCTCAGCGTCAGTTGTGGTCCAGAGAGCCGCTTTCGCCACCGGTGTTCCTCCTGATATCTACGCATTTCACCGCTACACCAGGAATTCCACTCTCCTCTCCCACACTCTAGCACGGCAGTTTCTGATGCAAGCTCCAAGTTGAGCCTGGAGGTTTCACAACAGACTTACCACACCGCCTACGCGCCCTTTACGCCCAATAATTCCGAACAACGCTCCCCCCCCCCGCATTACCGCGGCTGCCCGCCCGGAG
+
CCCCCGGGGGGGGGGGGGGGGGGGGGGGGGGGGGGGGGGGGGGGGGGGGGGGGGGGGGGGGGGGGGGGGGGGGGGGGGGGGGGGGGGGGGGGGEGDCFGFGGGGGFGGGGGGFGDGGFGFGGGGGGGGGFFGGG@FFGGGGGGGGGGGCGGGGGGGCGGFGGGGGDGECGC=CECDGGGGACGFGGGGGGGGGGGGFCF6FDG8CF,,5*;*;C,,4+98:C6598B4EDFC:);CB55C9C8CD58>:E+@49D4717*<>)13/2<C>55)1:**-.*)))-,(,0()((),4)0717(
@M03506:14:000000000-AKVR1:1:1101:11918:4171 2:N:0:49
ACTCAGGACTACAAGGGTATCTAATCCCGTTCGCTCCCCTGGCTTTCGCGCCTCAGCGTCAGTGTCGGCCCAGCAACCCGCCTTCGCCTCAGGTGTTCTTCCCAATATCTACGCATTTCACCGCTACACTGGGAATTCCAGTTGCCTCTTCCGCACTCTAGCTCGGCAGTTTCGAAAGACGTTCCGGGGTTGAGCCCCGGGCTTTCACTCCCGACTTACCGTGCCGCCTACGCGCTCCTTACGCCCATTAATGCGCAACAACGCTTTCCCCCCACGACTTCCCGCTGTAGCTGCCCGGCAG
+
CCCCCGGGGGGGGGGGGGGGGGGGGGGGGGGGGGFGCGGGGGGGGGGGDGGGDDFGGGGGGGGFGGCEGCGGGFGGFFGEGDGGGECC?FFGGGGGECEFCE=FDGGGFGGGGGGGGFFFFGEGGEGFGG9?FG=F@EGEG;FGGGGGGGCFEEGGGGGGGF,3=@CBEG9FFG?F9C,<447CFGC*;*>BFGGGGE5CEGGFEGGGFGFF*9:**26+1/855C>:CDFE3>:),)0:<+9CGE*)++3**1)*)-7*7:5CD5*9+*9)))***-75)-(46(7.)/).*(,*))-3,
@M03506:14:000000000-AKVR1:1:1101:12708:4181 2:N:0:49
ACTCAGGACTACAAGGGTATCTAATCCTGTTTGCTCCCCTAGCTTTCGCGCCTCAGCGTCAGTTGTGGTCCAGTGCGCCGCTTTCGCCACAGGTGTTCCTCCCGATATCTACGCATTTCACCGCTACACCGGGAATTCCACGCACCTCTCCCACACGCCAGCACGGCTGTCAGCGTTGCAGGCCTCGAGTTGAGCCCGAGGCCTTGACAACACTCCTACCGCACCGCCTACCTGCCCCTTAACCCCCCTCATTCCCGACAACGCCCCCCCCCTTCCTTCTTCCGCGGCTCCCTGCCCGCAC
+
CC9CCGGCCGGGGGGGGFFGGGGFGGGGGGGFGGGGCGGGCEFFGGGGGDGGGGGFGGGGGGGGGGGDGGFFDFAFEDFGG76CFCCFDF,CCFGEFGGGGGGDEGDEGFGGDFFGEFGGDGGGGCGFGGECF7>FGGGCCEGE>EFG9EGCFDCC8E:8+@,@@EG*5DF,,>BEC*ACGC*>,==5;<:BF,<:C**2:)*>@++3<>7*10**;*;EC<)*/17B5D5**/77?*)2++**9**)**19*****()*.7)1//*0:3)7)*2*+)1A)-66?(()()(()),*).-(,
@M03506:14:000000000-AKVR1:1:1101:17112:4200 2:N:0:49
ACTCAGGACTACAAGGGTATCTAATCCTGTTTGATCCCCACGCTTTCGTGCATCAGTGTCAATATTCGTGTAGCCAGCTGCCTTCGCAATTGGTGTTCTATGCCATATCTAAGCATTTCACCGCTACATGACATATTCCGCTGACCTCCACGGTATTCAAGATTGATAGTATCAATGGCAGTTTCCAAGTTAAGCCTGGAGATTTCACCACTGACTTACCAACCGACCTACCCACCCTGTAAACCCAGTGAATACGGATAACGCTTGCACCCTCCGCATTACCGCGGCTTCCTGCCCGGCG
+
CCCCCGGGGGGGGGGGGGGGGGGGGGGGGGGGGGGGGGGGGGGGGGGGGGGGGGGGEFGGGGGGGGCFFGGGGGGFGGGGGGGGGGGG>CGGGGGGGGGGGGGGGGGGGGFFGGGGFAFGGGDEGGGFFEGFAFGGGGGGGEGGGD9EFGGGGGGDFGGFGGGGFGFGGGG,=8DGGGGFGGFGGCGGFGGG9DFGD8DFGGFAFE8CAC7C?C,7CF8FDFGC*059:75,/**;=7*4,=CCFGGA?9C6++48*-5=/6)):;=3>F4>:9;?*.)1/;)63((705:)*)(00.-71
@M03506:14:000000000-AKVR1:1:1101:14498:4214 2:N:0:49
ACTCAGGACTACAAGGGTTTCTAATCCTGTTTGCTCCCCACGCTGTCGCGCCTGAGCGTCGGTAACGGGCCAGTGAGCCGCCTTCGCCACTGGTGTTCTTCCGAATATCTACGAATTTCACCTCTACACTCGGAATTCCACTCACCTCTCCCGTACCCAAGTCCTCTAGTCTCAAAGGCCGTTCCAGAGTTGAGCTCTGGGCTTCCACCTCTGACTTGAAGGACCGCCTGCGCGCGCTTTACGCCCAGTAATTCCGAACAACGCTCGCCCCCTCTGTATTACCGCTGCCGCTCGTACGCAG
+
CCCCCGFGGFGGGGGGGGGGGGGGGGGGGGFGFGGGGGGGGGGGGGGGGGCGGGGGGGGGGDGFGG@EGGGGGGGGGGGGGG7CFFGGGGGGGEGGGGGGGGGG@EFFGACFGCFFFGGGCF,FFGGGGBEFEGCF@DFBFBF?,@=E,@EGEFE6>@F?EGGFGF,EEGG;@FF9EBCCEEGGCC,9,2,?,<:<:C<,=C6:,=9CECFF,8;;C0?EFCFFFGDD*2.:CA:50)089E<CD5*)0++**9CFC(9*)0)1*;:>CBD>5**+3./+))6,-(()(01()(,*.70((
@M03506:14:000000000-AKVR1:1:1101:14265:4269 2:N:0:49
ACTCAGGACTACAAGGGTATCTAATCCTGTTTGCTCCCCACGCTTTCGTGCATGAGCGTCAGTATTCGTCCAGGTGGCCGCCTTCGCCACCGGTGTTCCTCTCGATATCTACGAATTTCACCTCTACACCGAGAATTCCCCCAACCTCTCCGATACTCAAGCCACGCAGTATCGAGTACACTTCCCAGGTCGAGCCCGTGGCTTTCCACTCCCACTTACGGTGCCGCCCTCCCTCGCTTCCCGCCCAGTACTTCCACCTAACACTTCCACCTTCCGTCTTGCCGTCGCTCCTGCCTCAGAC
+
CCCCCGGF9CC@FFFG>C<EGFG9AFGFGE9CF9<CECFGGDCGGFGEG8@DC9,6@C@F7FGFGGGGG7FCE,,C,<8FGGECGGC:E@EFFGCGGGGGD,4C,EFD9FGGG+9ADA?,A?EF<<F9<9+:C:+8FF9,464+6@,@,==EEEC>9E,D,=+=DEGC6:,,5A:D@,7@,,,@58@C*7,1>85@*=**858,,0,,,1*2,>9*+1;**0/*>)=)*)2*2)))377?+:1)7:*)3<+/64C**(*+/.)22+39+*0))***3.7*)).4,4(),)3,4(.*)9.))
@M03506:14:000000000-AKVR1:1:1101:12518:4275 2:N:0:49
ACTCAGGACTTCAAGGGTATCTAATCCCGTTCGCTCCCCTGGCTTTCGCGCATCAGCGTCAGTGTCAGCCCAGCAACCCGCCTTCGCCGCAGGTGTTCCTCTCGATATCTACGCATTTCACCGCTACACCGAGAATTCCAGTCGCCCCTTCTGCACTCTAGTCGCACAGTATCAGTTGACCTTTCCGAGTTAAGCCCGGAGATTTCACAACTGACTTGTGCTGACCGCCTACGCGCCCTTTACGCCCCGTAAATCCGACCAACGCTTCCACCCCCCGGTTTATCCTGGCTGCTGCCACCGC
+
CCCCCGGGGGGGGGGGGGGGGGGGGGGGGGGGGGGGGGGGGGGGGGGGGEGGGGGGGGFGGGGGGGGGGGGGGGFGGGGGGGGGGGGGGGGGGFGFGGGGGGGGGGDGG9FGFGGGGGGGGGGGEGGDGGFGE7CFBAF9,CF7EGCE6DG9FCFG9FFGFFC+:CGGC;FBFECFG,CFF;FEGCEECGGG9<?CFCE585:<<7++16CD?7FGGCAF7+++2*.)=C)C*)))2<B66<DCC*?)*/:).*:6)6)*)05/7;?)+**0>D:C*,)*-.)))))94)((/))*)1(-(
@M03506:14:000000000-AKVR1:1:1101:12846:4289 2:N:0:49
ACTCAGGACTACAAGGGTATCTAATCCTGTTTGCTCCCCTAGCTTTCGCTCCTCAGCGTCAGAACAGGCCCAGAAAGCCGCCTTCGCCACTGGTATTCCTCCCGATATCTACGCATTTCACCGCTACACCGGGAATTCTGCTTTCCTCTACCCGTCTCAAGTCTGCCAGTATCCGATGACCCCTCCCGGTTGAGCCGGGAGATTTCACACCAGACTTAACAAACCGCCCACAAGCCCTCTACACCCAGTAAACCCGGCACACGCTTGCCCCCTACGTCTTCCCGCGCCTGCTGGCACGCAT
+
CCCCCGGGGGGGGGGGGGGGGGGGGGGGGGGGGGFGFGGGGGGGGGGGGGGGGFGGGFCFCEFGGGGGGGGGGF?FC@FGGGGGGGGCGGGG8E<FGGGGGGGEGGGGGGGGG>7CE<FGGGGGGGGGGGGDG:FGGGGGGGGDF9BFG9CEGE=66DFGDFGCDFGGDEE7EGEEGEFG,@CFGGCECG88,@DFGDE>C?F7FGFG7DD4C?=F8=6FFF47DD5>*:8=5:AG07)00<*255*830C6*7*/),)*.0)17**0<)*<7CGCE(>*).4(22()().,9310=>(((
@M03506:14:000000000-AKVR1:1:1101:9829:4329 2:N:0:49
ACTTAGGACTACAAGGGTATCTAATCCTGTTTGCTCCCCACGCTGTCGCGCCTCAGTGTCAGAAACTGCCCAGCAGACCGCCTTCGCCACCGGTCTTCCTCCGGATCTCTACGCATTCCACCGCTACACCCGGAATTCCGTCTGCCTCTACAGTCCTCGAGTTTGACAGTCGGCACGGCAGATCCGGGGTTGAGCCCCGGCCTTTCACCACACCCTTATCAAACCACCTACGCGCCCCTTCCGCCCAGTGCTTCCGGACAACGCCCGCACCCCCCCTATTCACGCCGCTGATGGCACGGAG
+
CCCCCGGGGGGGGGGGGGGGGGGGGGGGGGGGGGGGGGGGGGGGGGGGGFGGGGGGGGGGGGFFGGGGGGGGGGGGGGGGGGGGGGGGGGGGGGGGGGGGGGGDCEGGGGGGCEGGGGGGGGGGEEGCFGGGDGGGGGGGGGGGGGGGGFGCEGGGDEEEEFG797EGFGG+@E8ECGG>C*=DFGCCEC81::EFG58C*<EF+=+=EFFCCDEC<8?F*:*?CCF>*00*/8;C>)<;*2*9DEE5?++**/9<7():)>)79=5<*0<5>G:*/(/+))..(((.,)()*,.**0(((
@M03506:14:000000000-AKVR1:1:1101:8591:4335 2:N:0:49
ACTCAGGACTACAAGGGTATCTAATCCCGTTTGCTCCCCTGGCCTTCGTGTCTCAGTGTCAGGAACTGTCCAGAGACCCGCCTTCGCCACTGGTCTTCCTCATGATCTCTACGCATTTCACTGCTACACCATGAATTCCAGTCTCCTCTCCAGTCCTCAAGCACCGCAGTATCGAATGCAGTTTCGGAGTTAAGCTCCGAAATTTCACACCCGACTAACGGCGCCACCTACACACCCTTTACGCCCAATGACTCCGAACAACGCTTGAGACCCCTGTATTCCCCTGCCTGCGGCCCCCACG
+
CCCCCGFGGGGGGGGGGCGGGFGGGGGGGGGGGGFGGGGG<FGGGGGGGGDGEGGGGGGGFGGGGGGGGGGGGGGGGGGDEGGGGGGG>FFGGGFFFGGCFGGGGGGGGCGGGGGGCGGGGGGGGGGGGGGGG9FGEGGG9EFCGGGGGGFG?3=EGGA?FD8DEEGGGGGGF6F?FF8EDFE;DGGGEGG93D9DF?ECG+@3,E;CCFC;E0**0*3***;7?<46FC),26?93<)+1:*C):800+>*1:6:)3D*)0.>C*1;F)>.7/**3)/+)))((-(0570()(()0.(((
@M03506:14:000000000-AKVR1:1:1101:11253:4339 2:N:0:49
ACTCAGGACTACAAGGGTATCTAATCCTGTTTGCTCCCCTAGCTTTCGCGCCTCAGCGTCAGTTATGGTCCAGTGCGCCGCTTTCGCCACAGGTGTTCCTCCCGATATCTACGCATTTCACCGCTACACCGGGAATTCCACGCACCTCTCCCATACTCCAGCACCACAGTTTCGCCTGCAGGCTCCGAGTTAAGCCCGGAGATTTCACAGGTGACTTCTGGCGCCGCCTACGCCCCCTTTCCGCCCCCTAATCCCGAACACCCCTTCCCCCCTCCTTACTCCCCGCGCCGCCGGCACCTCC
+
CCCCCGGGGGGGGGGGGGGGGGGGGGGGGGGGFGGGGGGGGGGGGGGGGGGGGGGFGGGG@FGGFGGGGGGGGGGGGGGGGGGGGGGGEGGGGGGGGGGGGGGGGGGGGGGGFGGGGGGGFEFGGDEGGGCFG7:8FFGGGGG7C68FDFFE,@DG=F=,,@>CCEGGGG,EFEGGGCEFFGE@DEG>EC8;,<DFGGG*?)=51=CF9+;C6+@91+3+;CDECDEB*95*5))99D)++3**9C*.:*0/**0**-9*)))11**8*5C>5D**0))3)..((((0(0(-)(-9B77((
@M03506:14:000000000-AKVR1:1:1101:18761:4348 2:N:0:49
ACTCAGGACTACAAGGGTATCTAATCCTGTTTGCTCCCCACGCTTTCGCACATCAGCGTCAGTACCGGGCCAGTGAGCCGCCTTCGCCACTGGTGTTCTTGCGAATATCTACGAATTTCACCTCTACACTCGCAGTTCCACTCACCTCTCCCGGACTCAAGATCGCCAGTATCGAGGGCAGTTCTGGAGTTGAGCTCCAGGCTTTCACCCCCGACTTAACAACCCGCCTCCGTGCGCTTTACGCCCAGTGATTCCGCGCAACGCTCCCCCCCGTCGTATTACCGCGGCGGCCGGCCTGAAG
+
CCCCCGGGGGGGGGGGGGGGGGGGGGGGGGGGGGGGGGGGGGGGGGGGGGGGGGGGGGGGGGGGGGGGGGGGGGGGGGGGGGGDGCGGEGGGGGGGGGGGGGGGGGGGFFGGGCCCFGFGGGGGGGGGGGGGDCFGFGGFGGGGGGGGGGGGG6>ECFFGG=CFGDEGGGGCF>FGGGGGGG,@FGGFFC8?>:?AFFFDC*<8<?CGGGGGG):CD7FGFGFGC)5>C*5*:>B79D);+<*1>E*<0+28@FDC/15*77)<5**0?@GB)1;*2(0C24919(35,)((.495..())
@M03506:14:000000000-AKVR1:1:1101:24416:4411 2:N:0:49
ACTCAGGACTACAAGGGTATCTAATCCTGTTTGCTCCCCACGCTTTCGCGTCTCAGCGTCAGTCACGTACCAGCGAGCCGCCTTCGCCACGGGTGTTCTTCCTGAGATCTACGCATTTCACCGCTACACCAGGAATTCCACTCTCCTCTTCCGGACTCTAGCCAGATGGCGTCCATCGACGTCTCGAGGTTGAGCCTCGAGTTTTCACAACGGTCCTATCTCGCCGCCTACACGCTCTTTACGCCCAATAAACCCCGACAACTCTCCCCCCCGACGTAGTACTGCGGCTGGTGGAACGGTC
+
CC6AC@GGGGGGGGG?7CC<CDGC@E9FGFEG,FEFGDFGGGG;6CEEGG+F7EECC@,8C,,,6EGEFCEGG,@+CED7FFC:E<EF=C>C+@7+BFFDCADCE,,:CF,ED7:+B,9<FAEE+@F,A:DF++F<,CCBFD,8DFFGGD39>1=@+3,<5:>:@@FCE,*35;*>:*,****2=D6*?:@F6:?:@FE*8?5>+++<77C)2*/:2+1+++2AD337*9F6C)./(*0+3:C*1>8>C8+**)*/)1<75))*0+*);:5))9=5:()/66))),(59)(()((*0),((
@M03506:14:000000000-AKVR1:1:1101:20334:4418 2:N:0:49
ACTCAGGACTACAAGGGTATCTAATCCTGTTTGCTCCCCTAGCTTTCGTCCCTCAGCGTCAGTTGTGATCCAGCGAGCCGCTTTCGCCTCGGATGTTCCTACGGATATCTACGCATTTCACCGCTACACCCGTAATTCCACTCGCCTCTCTCACACTCTAGCATGGTAGTTTCGTTAGCAGCCTCTGGGTTAAGCCCAGAGATTTCACTATCGACTTACCACACCGCCTACGGCCCCTTTACGCCCACTAATTCCGAGCCACGCTGGCCCCCTACTTATTACATCCGCCGCCGGCGCGTAG
+
CCCCCGGGGGGGGGGGGFGGGGGGGGGGFGGFGGGGGCGGGGGGGGGDGGGGGGGGGGGGDGGGGGGGGGGGGGEGGGGGGGGGGGGGGGGGDGGG?EFFGGGCFE>FGGGGGGCFEGFFGFGGEDFFFFCGGDGGFCFCCEFGGGGGGF9=9FFG?FEGFF,EFCD,@D;DFGGGFECCBFGGEF8?6FDECGF,@CC5D4,DACCFGG7=C7*1:CFF7?CED)6?EC5555)9:*;3111>)=A)0<+/67CF*4</)85C*85<C>GEF**++)*+).)).(,0(03(.(()7531(
@M03506:14:000000000-AKVR1:1:1101:10117:4432 2:N:0:49
ACTCAGGACTACAAGGGTATCTAATCCTGTTTGCTCCCCACGCTTTCGCACCTCAGCGTCAGTACCGGGCCAGTGAGCCGCCTTCGCCACTGGTGTTCTTGCGAATATCTACGAATTTCACCTCTACACTCGCAGTTCCACTCACCTCTCCCGGACTCGAAGGCTCCCAGTATCGAAGGCAGTTCTGGAGTTGAGCCCCAGGATTTCACCCCCGACTTAAGAGTCCGCCTACGTGCGCTTTACGCCCAGTGATTCCGAGCAACGCTAGCCCCCTTCGTATTACCCCGGCTGCTGGCACGCC
+
CCCCCGGGGGGGGGGGGGGGGGGGGGGGGGGGGGGGGGGGGGGGGGGGGGGGFGGGGGGGGGGGGGGGGGGGGGGGGGGGGGGGGGGGGGGGGGGGGGGGGGGGGGGGGGGGGDFGFGGGGGGGGGGGGGGGGGGGGGGGGFG@EEFGGGGGGGGGGGGGGGGGFGGGGGGGGG6CEDGGFGGGGGGGFGGCEGDGGGGGGG5CFCFCFFGGDDGGGDC+:C8CFFFEGDEGGF436D>:FG7>C5EFF8+*96C:*(/*))075;*8FFGFFDGD*.)78)5<(-(81.4?447D)04(,
@M03506:14:000000000-AKVR1:1:1101:12894:4437 2:N:0:49
ACTCAGGACTATAAGGGTATCTAATCCCGTTTGCTCCCCTGGCCTTCGTGTCTCAGTGTCAGGAACTGTCCAGAGACCCGCCTTCGCCACTGGTCTTCCTTACGATATCTACGCATTTCACTGCTACACCGTAAATTCCAGTCTCCTCTCCAGTCCTCAAGCACCGCAGTATGGAATGCAGTTTCGGAGTTAAGCTCCGAAATTTCACACCCCACTTACGGCTCCACCCACACACCCTTTACCCCCACAGAATCCGACACACCCTTGAGACCTCTGTCTTACCGCGCCTGCGCTCACAGAG
+
CCCCCFGFGFGGGFFGGGGGGFGDGEFFEGGGGGGGGGGGGG@GGFGGGFEGFGGGGFGGGFFDFGGGGGGGGGGGGGGGGGGGGGGGGGGGGGGGGGGGGAF,DG7FGFGGGGG=:FGGGGGGGGGFFFGGG7:ECEGFEEGCCFDD;EE;D;AFDCFGGEFFGGGGDE;,=8,3E,,3>7@>:B8@CECFAFGCFG+++98,3,5=,AD7>7*,5+4;/;**;*3;*:6://:*-*/5,9*29E8)**02+/0)9()*.)))*0**+)*7/*3+3)/<)6(470()-.(()(-)14)((
@M03506:14:000000000-AKVR1:1:1101:21442:4443 2:N:0:49
ACTCAGGACTACAAGGGTATCTAATCCTGTTCGCTCCCCACGCTTTCGCTCCTCAGCGTCAATATCGGCCCAGAGACCCGCCTTCACCACCGGTGCTCCTCCTGATATCTGCGCATTTCACCGCTACACCAGGAATTCCAGTCTCCCCTACCGAATTCTAGCCTGCCCGTATCGACTGCAGACCACATGGTTGAGCCACGGGTTTTCACCGTCGACGCGACCAGCCGCCTACGCACCCTTTCCGCCCCATCAATCCCGACAACGCCCCCGCCCTACGTCTTACCCCGGCTGCCTGCACGGC
+
CCCCCGGFGGGGGGGGGGGGGGGGGGGGGGGGGGGGGGGGGGGGGGGGGGGGGGGGGGGGGDFFFGFGGGGGGGGEGGGEGGGGGGGG9BGC=F:EEGGEGGGGCGFFGGFGGGGGGGGGGGGGGGG@FGGGDFFGGGGC=E9EDFGGGGFGCEGG?FFF3EE@DFGGGGG7EGFEABE;6AFF,@,=9,DFEE:FFEF>EC:*/=:?C*9?:C*=<C558)719C<DE5>E<))/(95CC+27358)2**0*1:9*,9C))7))*/):7D@:1*;8(7*--64(4(03)(,)))9)9(((
@M03506:14:000000000-AKVR1:1:1101:18183:4448 2:N:0:49
ACTCAGGACTACAAGGGTATCTAATCCTGTTTGCTCCCCTAGCTTTCGCGCCTGAGCGTCAGGACAGGCCCAGAGAGCCGCCTTCGCCACCGGTGTTCCTCCTGATATCTGCGCATTTCACCGCTACACCAGGAGTTCCACTCTCCCCTGCCTGCCTCTAGCCACCCGGTATCGAATGCAGGCCCGGGGTTGAGCCCCGGGTTTTCACACCCGACTTGAGCGGCCGCCTACGCGCGCTTTACCCCCAATAAATCCGGACAACCCCCGCCCCCCTACGTCTTACCGCTGCCGCCGGCCCCTC
+
CCCCCGGGGGGGGGGGGGGGGGGGGGGGGGGGGGGGGGGGCFGGGGGGGGGGGGGGGGGGGGGGGGGGGGGGGGGFGGGGGDGGGGGGDGGGGGGGGGGGGGGGGGCFGGGGGGDGGGGGGFGGGGGGGGFF:FCGGGGGGGGFGGGGGFGGGGGGGFCGCFF8FDECCGGFGEEC78ECD>GEE>G>E>EGGGFFGGE5ECC5CFGGGGGGD3EG**0+;)5C/5>BE5?GDBB<;D>8<C*29:?3:+<6@?49)-)/54)1*228C>3.75*2*..:().3((()-),-)((7>8((-
@M03506:14:000000000-AKVR1:1:1101:25441:4501 2:N:0:49
ACTCAGGACTACAAGGGTATCTAATCCTGTTTGCTCCCCACGCTTTCGTGCCTCAGCGCCAGTATCGGGCCAGTGAGCCGCCTTCGCCACTGGTGTTCTTGCGACTATCTACGAATTTCACCTCTACACTCGCAGTTCCACTCACCTCCCCCGAACTCAAGATCCTCAGTACCACAGGCAGTTCCGGAGTTGAGCTCCAGGAGTTCACCCCTGACTTAAAGACCCGACTACGCACCCTTTCCGCCCAGTGAATCCAAACAACGCTATCCCCCCTCCAATTACCTCCGCTGCTGTCACCAAC
+
CCCC<EFGGGGGFGF@FGFCDFFGFAFF<EDFDGGGE,BFEGGFGG<@E@@CFGGF87+@FGFEFFFGGGCGGGFGGDFGGGGCCDEG7BC=C:BFC@<FGGGG++4CFEE<?:F,DFA?59FGCEFCFC=+@+??FCA94,6,6@9,,@E>C+=+3=F8DA,73@BF?AF9,3,3@4C55:@D::*71*4,D1,,4,,1,*1,4,4:,*9/*;CFGFFFF7*05C).*))*1).1:580++/97/;)0++*197*0)1*;5))/:*039C))/;**(0:2:2))(4@1>9.<4>7**)(,
@M03506:14:000000000-AKVR1:1:1101:24118:4511 2:N:0:49
ACTCAGGACTACAAGGGTATCTAATCCTGTTTGCTCCCCACGCTTTCGTGCATGAGCGTCAGTGTTGACCCAGGGGGCTGCCTTCGCCATCGGTGTTCCTCCACATATCTACGCATTTCACTGCTACACGTGGAATTCCACCTCCCTCTGCCACACTCGAGTCTCCCAGTTTCAAACGCAGTCCCCAGGTTAAGCCCGGGGCTTTCACATCTGACTTAATAAACCGCCGCCGCACCCTTTACGCCCAGTAATTCCGATTAACCCCGTCACCCTACGTATTACCCCGGCTCCAGGCCCTTAG
+
CCCCCGCFGGGGGGGFEFGGGGFGGFGGGFFGGGGGCGGFFGGGGGGEGFGGGFGGGGGGGGGGEGGGGGGGFD7@CCBFDGGGG?FECECFGFFGFFF<FGGGCCFEFGGGGGGEGGFGCEGGA?FG??A,@C95FFFGGG8@,B>BFFG?8,=>D8@,6@F,6=88637DFAEGFCEGGE,3D6D68DGGG798C**@5D58>,,=98C7:+;91++,2=+=8)8;*))*2.))(17++0*115*)3++*01:4*37E6**9*1;58>=)0*C*2.*+64),(((0()(.)((*0).4)
@M03506:14:000000000-AKVR1:1:1101:18381:4555 2:N:0:49
ACTCAGGACTACAAGGGTATCTAATCCTGTTTGCTCCCCACACTTTCGCACCTCAGCGTCAGTACCGGGCCAGTGAGCCGCCTTCGCCACTGGTGTTCTTGCGAATATCTACGAATTTCACCTCTACACTCGCAGTTCCACCCACCTCTCCCGGACTCCAAGATCGCCAGTATCGAAGGCAGTTCTGGAGTTGAGCTCCAGGCTTTCACCCCCGACTTAACGACCCGCCTACGTGCGCTTTACGCCCAGGGATTCCTAGCAACGCTCGCCCCCTTCCTATTACCGCGCCGCCGCGCCCTCA
+
CCCCCGGGGGGGGGGGGGGGGGGGGGGGGGGGGGGGGGGGGGGGGGGGGGGGGGGGGGGGGGGGGGGGGGGGGGGGGGGGGGEGGGGGGGGGGGGGGGGGFGGGDFGGFEFGGDGGGGGGGGDGGGGGGCFFGGGGAEFCFFGGEGFGFGGGGG6CEGFGDAFCFEECG>E;;F>FCGDGGEGECE,<7>FGEFGG7EDGFF*@C9=CGGGGGG5CC569;</>C<):7*)=*871-75CF9:/>EGD5**))09>*47C*6597*/05>C7B)0;*.9+--64((4),3(-)4(1)0(((
@M03506:14:000000000-AKVR1:1:1101:11840:4615 2:N:0:49
ACTCAGGACTACAAGGGTATCTAATCCTGTTTGCTCCCCACGCTTTCGCGTCTCAGCGTCAGTATCCGACCAGGGGGCCGCCTTCGCCACAGGTGTTCCTCCCGATATCTACGCACTTCACCGCTACACCGGGAATTCCACCCCCCTCTTCGGTACTCTAGCTTGCCAGTTTCATGCGTCGTTCCTCGGTTGAGCCGGGGGATTTCACACATGACTTAACAAACCGCCTACACGCCCTTTACGCCCCATCATTCCGAACAACGCTTCCACCCTCCGTATTACCGGCGTCTCTGGCACCGAC
+
CCCCCGGGGGGGGGGFFGGGGGGGGGGGGGEFFGGF8FEFEEGEGGFGGGGG7FGGGEG7FGFFFGGGGDEDGCGDG>=FEGGGGFGGGEGGG<<FFGGGGGGGCGGGGGGGCFGGEGGFGFGEGGEGGFCGCGEFDGGGGCCEEGGGGGF8CAEECDEGFGFGGGGGFGDFCFGG7*=C:EGFGGGGGG8ECF?EG*=585A80CECCCCFC7?CCC@G>DDC3>;.55?FF5;99D)C+07*)**0**3*0/2*9,CG)5.)9E*0</97)9***,)<4>A6((-.().)7:)**049-
@M03506:14:000000000-AKVR1:1:1101:6934:4617 2:N:0:49
ACTCAGGACTACCAGGGTATCTAATCCTGTTTGCTCCCCACGCTTTCGTGCCTCAGCGTCAGTGCTGGTCCAGATGGCCGCCTTCGCCACGGGTGTTCCTCCCGATCTCTACGCATTTCACCGCTACACCGGGAATTCCACCATCCTCTACCGCACTCTAGCTCGCCAGTATCCACTGCAATTCCCAGGTTGAGCCCAGGGCTTTCACAACGGACTTAACAAACAGCCTACGCACGCTTTACGCCCAGTCATTCCGATTAACGCTTGCACCCTCCGTATTACGCCGGCTGCTGGCACGAAG
+
CCCCCGGGGGGGGGGGGGGGGG9FGFGFGFGGGGGGFGGGG7FFGGGGEDFGCFFFGGFFFCGGGGGGGDGGGDFGGGGGGGGGGFGGCGECFFFGEFC<DBCCFGGGFGAAGGDEGGFGGGGGG:FGGGGDCEGG8ADFGFGGE>FFGDFG6CEGGGGG,E;DEGGG>FCFGGGGGF?FFFCFF?C6EGGGGFGDFGGG55FGGGGEGFGGG3*?=7AECC7>5CFF6DF7C35)2<78@CD:D==<E+<7//:CD(/:**)9C=*59?G@3*;514)+6.((-((.373))(-*7.8((
@M03506:14:000000000-AKVR1:1:1101:25441:4633 2:N:0:49
ACTCAGGACTACAGGGGTATCTAATCCTGTTTGATCCCCACGCTGTCGCGCCTGAGCGTCAGTTACGAGCCAGTGAGCCGCCTTCGCCACCGGTGTTCTTCCCAATATCTACGAATTTCACCTCTACACTGGGAATTCCACTCACCTCTCTCGTACTCAAGTCCAACAGTTTCAATGGCAGTTCCGGAGGTGAGCTCCGGGCTTGTACCACTGACTTGGAAGACCTGCTGCGCGCGCTATACGCCCACTAATTCCGAACAACGCTAGCCCCGTTCGCATGACCGCTGCGTCTGGCACCAAG
+
CCCCCFGGFGGGFE<@FGGGGFFGGFGGFEFGGGGGGCGEGGGGGGGGGFGGGGGGGG7::FGGGGGGGGCEFGGGCEFGCFF7FFGCGEGGGGGEGGGGGGGGGFGGFFEFD><FF,F?AE@8EEGFGFFFGF?FGAFAEFDGFCCF?83EED8D69==D@>EFGGGC,7CAFFDGFFEEG27E8858*@85,3,218;*9*=*01:C+986>FC7C68+;87**))+2/1C)0535)12C*/75/)22+8***2135:8;>)78*)08<)8*;C*,)*)5((((()(04(0(.*1).(.
@M03506:14:000000000-AKVR1:1:1101:7255:4633 2:N:0:49
ACTCAGGACTACAAGGGTATCTAATCCTGTTTGCTCCCCTAGCTTTCGCGCCTCAGCGTCAGACTCTGTCCAGATAGCCGCCTTCGCCACCGGTGTTCCTCCTGATATCTACGCATTTCACCGCTACACCAGGAATTCCGCTATCCCCTCCAGAACTCTAGCCTGCCAGTATTGAATGCAGGCTCTGGGTTAAGCCCAGAGTTTTCACATTCAACTTAGCAAACCGCCTACGCGCCCTTTACGCCCAGTAATTCCGAACAACGCTTCCCCCCCCCGTATTCCCGCGGCTGCGGTCCCGGAG
+
CCCCCGGGGGGGGGGGGGGGGGGGGGGFGGGGGGGGGGGGGGGGGGGGGEGGGGGGGGGGGGGGDGGGGGGGGGGFGGGGGGGDGGGGGGGGGGDEGGGCGGGFGAFFGGGGGGGGEGGGGGGGGGGGDFGGGFCGGGGEFEDEGFGGGGGGGGEGGGGGFGGGGGF=EFFGEF;EFEGGGGGGGGFGFEGGCCC?@CGFD@:7CCGGGF@FGDFFD*9:8CFFFDEBGDFGGFFG9GA6+=/CD5*)+51;76><D(9C.))/1/*)27C>EGD5*(02-634;0(7978(.(4)07((,
@M03506:14:000000000-AKVR1:1:1101:7998:4635 2:N:0:49
ACTCAGGACTACAAGGGTATCTAATCCTGTTTGATCCCCACGCTTTCGTGCATCAGTGTCAATATTCGTGTAGCCAGCTGCCTTCGCAATTGGTGTTCTATGTCATATCTAAGCATTTCACCGCTGCATGACATATTCCGCTGACCTCCACGGCATTCAATATTGTTAGTATCAATGGCAGTTTCCAAGTTAAGCCTGGAGATTCCACCACTGACGTACCTACCCACCTACGCACCCTGTAAACCCAGCTAATCCGGATAACCCTTCCACCCTCCGTATTACTGCGGCTGCTGACCCGGAG
+
CCB8C<FGFDEDFG9FC6E<FFFCFFFGGEE,FFGGGC<F@F:FCGGGFGGGGGG?C<EFFGCCDCFGDGA<CAEEFEG<EFE,EFGEC@FFEF<EBBFGG9FGCE@<FGGGCGG9,EFGFGGGGGGFF9F<:@,@FG94==E7D,DDGFFGE6=+6@E8,@A=E,EFGGFFFFF,=813CECFEGD===;@9DCF==D,6+,7,62=,=@DF7@+3+*1+20@9*9@C>A>D5*;5?*45<+=C5*6,6,11;17)0/2+0)**0*2@A02)1**=()09?)))/(795()06(7>>0((
@M03506:14:000000000-AKVR1:1:1101:17414:4644 2:N:0:49
ACTCAGGACTACAAGGGTATCTAATCCTGTTTGATCCCCACGCTTTCGTGCCTCAGTGTCAATAATTGTGTAGCCAGCTGCCTTCGCAATTGGTGTTCTATGTCATATCTAAGCATTTCACCGCTACATGACATATTCCGCCGACCTCCACAGTATTCAAGACCTATAGTATCCATGGCAGTTTCCAGGTTAAGCCTAGAGATTTCACCACGGACTTACAGCCCCACACACGCACCCTTTAACCCCAGTTAATCCGGATACCGCTTCCACCCTCCGCATCACCGCTGCCTCCTGCACGGCG
+
CCCCCGGGGGGFFEG9CFGGGGGGGAFGDGGGGGGGDFGGGGDBFCGGGDGGGGGGEFGGFGGGGGGFFGGGGG9EFFFDFGF9@FGCEFFFGGFB:EECFFGGFA,BFGGGGGGGGGGFGGDDE@FFFGDGGFGGGGG,@E7CEGGGFFGCGFFGFG9@>FC8DFGGFGG9DEFGGGGGGDCFFG:DF8>E96>D@88,DD9EDDGG22++@6E*2+<@C*0:79@***347**)/8)11B8:CEG)4,1=+37)70*20A>))/3)++*.2881*()*),,(((45842(04>*9>((,
@M03506:14:000000000-AKVR1:1:1101:11608:4662 2:N:0:49
ACTCAGGACTACAAGGGTATCTAATCCTGTTTGATCCCCACGCTTTCGTGCCTCAGCGTCAGTTACAGTTTAGTAAGCTGCCTTCGCAATAGATGTTCTTGACAATATCTAAGCATCTCACCGCTACACTGTCAATTCCGCCTACCTCATCTGTACTCAAGCCAACCAGTATCAATGGCAGTTCACACAGTTAAGCTGTGGAATTTCACCGCTGACTTAATTAGCCGCCTACGCACCCTTTAAACCCAATAAATCCGGACAACGCTTGCACCCTCCGTATTACCGCGGCTGCTGGCACGGG
+
CCCCCGGGGGGGGGGGGGGGGGGGGGGGGGGGGGGGGGGGGGGGGGGGGFGGGGGGGGGGGGGGGGGGGGGGGGGGGGGGGGGGGGGGEGGGGGGGGGGGGGGGGGGGGGGGGGGGGGGGGGEGGGGGGGGGGGGFGGGGGGGGGGGGGGFGGGGGGGFGGGGDFGGGGGGFGGGGGGGGGFGGCEGGGGGGGGFGGGGFDGGG8FA=AFGGG>?EGG7CGGGGGGB@E9@C*:?D@CFGGCD7FGG>GGGFFCCFD>*=3::8C*=>5=CF55CEC?FF7446-,4.7D0<:2(/)*81(
@M03506:14:000000000-AKVR1:1:1101:19356:4681 2:N:0:49
ACTCAGGACTACAAGGGTATCTAATCCTGTTTGATCCCCACGCTTTCGTGCCTCAGTGTCAATAACAGTGTAGCAAGCTGCCTTCGCAATTGGTTCTCTGCGTCATATCTAAGCATTTCACCGCTACATGACGCATTCCGCCTACCTCCCCTGTATTCAAGACTGGTAGTATCAATGGCAGTTCCTTCTTTAAGCGAAAGTATTTCCCCCCTGCCTTCCCAACCAACCTACGCACCCTTTAACTCCAGTCAACCCGCATACCGCTTCCCCCCTCCGCATTCCCCTTCCCCCTGCCCCGGCT
+
CC@CCFCGGGGGGGCFCEEGGGGGGGGGGGGGCGGGGFGGGGGGGGGGGFCFGGGGFFGGGCFC6FFGGFFFGGEEGFFGGGGGGGGGGGGGGG@CFGGGF=CCEGC<FE9F9E9FG,,C<?@FEDE:FD<F+@FF?FE:C7@EFGGD8++=+AEF;DD;,=DAG8B9=93,,37,@8D8BEFG:FG89D;B,,@+6+@9DCEE:C,9,+3;:*:@7*3,*****3:*13;*9A:)-925;1+++4A)++>+0)21)(*/*)555CE;*75))1;**(07):.(.,()(0(4)2(*.),((
@M03506:14:000000000-AKVR1:1:1101:10384:4753 2:N:0:49
ACTCAGGACTACAAGGGTATCTAATCCTGTTTGCTCCCCTAGCTTTCGTTCCTCAGCGTCAGTAGTGGTCCAGCGCGCCGCTTTCGCCACGGGTGTTCCTGCAGATATCTACGCATTTCACCGCTACACCTGCAATTCCACGCGCCTCTCCCACACACAAGCACAGCAGTTTCGGAAGCAGCCTCTGGGTTAAGCCCAGAGATTTCACTCCCGACTTGCCGCACCGCCTACGAACCCTTTACACCCAGTAATTCCGAAACACGCTGGCCCCCTACGTCTTACCGCGCCTGCTGGCCCGTCC
+
CCCCCGGGGGGGGGGGGGGGGGGGGGGGGGGGGGGGGGGGGGGGGGGGGGGGGGGGGGGGGGGFFFFGGGGGGGGGGGGGGGGGGGGGGGGGGGGGGGGGGGGGGGGGGGGGGGGGGFGGGGGGGGGGGGDEFFGGGFFGGGGDGGGGFGGGGGGGGGCFFFFGFCFGGGGAFDEG>C>G,@FGGFGG>>C89<?FFDG,/991CF7E18?FG4EGGFF?CC):C35AE5@ED4<C:4FCCC*29=*)<9+9**2*90)*07))78*.85CB5*/*044*4:((46(71):()42*086((
@M03506:14:000000000-AKVR1:1:1101:25317:4762 2:N:0:49
ACTCAGGACTACAAGGGTATCTAATCCTGTTTGCTCCCCTAGCTTTCGCGCCTCAGCGTCAGTTGTGGTCCAGTGCGCCGCTTTCGCCACAGGTGTTCCTCCCGATATCTACGCATTTCACCGCTACACCGGGAATTCCACGCACCTCTCCCACACTCAAGCACGGCGGTTTCGCCTGCAGGCTCCGAGTTAAGCCCGGAGATTTCACAGGTGACTTAGCGCACCGCCTACGCCCCCTTTACGCCCACTAATTCCGAACCACGCTTGCCCCCCTCGTATTACCGCGGCTGCGGCCACGAAG
+
CCCCCGGGDGGGGGGGGFCFGGGGGGGGGGGGGGGGGGFFDGGGFFGFEGGGGGGFGGGGGGGGFGGDGGGGGGGGGGDGGGEGGGGGGGGGGGGGFGGGDGGGED:FFGFGGGCGGGCEBGGDGEGGGGGGGFFGGGGGGDE8=C?DB8D8FFCG,3DCFFGGC8>CEECGFGG8CCC6CDC=C5CEGGGCGGGG=5EGE:GC7CF?+:C*6*<C*2*37<)29))8*9)*1))937)A++1CD*8)0+3*98:C7()*7)./*2A:FFFFF)/**-0<-<2(,((5,)(,)-,)0)((,
@M03506:14:000000000-AKVR1:1:1101:6166:4783 2:N:0:49
ACTCAGGACTACAAGGGTATCTAATCCTGTTTGCTACCCACGCTTCCGTGTCTCAGCGTCAGTTGCGGTCCAGAGAGCCGTCTACACCACAGGTGTTCCTCCTGATATCTACGCATTTCACCGCTACACCAGGAATTCCACTCTCCCATCCCGCACTCTAGCCTTCCAGTTTCCGGCGCACCCTCCCAGTTGAGCCGGGAGATTTCACACCAGACTTAGTAGACCGCCCACACCCCCTTTACGCCCAGTACCTCCGAACCACGCTTGCTGCCTCCGTATTACCGCCGCTGCTCGCACGGTG
+
CCCCCGGGGGGGGGGGGGGGGGGGGGGGGGGGGGGGGGGGGDGGGGGGGGGGDGGGGGGGGGGGGGGGGGGGGGGGGGGGGGGGGGGGGGGGGGGGGGGGGGGGGGFGGGGGGGGGGGGGGGGECFG?GGGGGCFGFGGGGGGGGGGFGGGGEGEECDGCFGFGGGGGG=D,EFEGG6CEGGG*@CE,@F,7;,D8C5CC*5C?FC9C,;DGCD:6B7@+;7++8C>E*:B**).>><.+++/93=*)2C+7*19)13)17F:3**17@*25=*;**()3))9(((25(0()*-(/)0(((
@M03506:14:000000000-AKVR1:1:1101:14958:4794 2:N:0:49
ACTCAGGACTACAAGGGTATCTAATCCTGTTTGCTCCCCACGCTGTCGCGCCTCAGTGTCAGCAACGGCCCAGCAGAACGCCTTCGCCACTGGTATTCTTCCCGATCTCTACGCATTCCACCGCTACACCGGGAATTCCATCTGCCCCTACCGTGCCCTAGCTCGCCAGTCTGACCGGCAGCCCCGGAGTTGAGCCCCGGGATTTCACCAGCCACTTAACGGGCCACCTACGCGCCCTTTACGCCCAGTGATTCCGGACAACGCCCGCACCCTCCGTATTACCCCGGCTCCTGCCACGGAG
+
CCCCCGGGGGGGGGGGGGGGGGGGGGGGGGGGGGGGGGGGGGGGGGGGGDGGEGGGGGGGGGGFGGGGGGGGGGGGGCEGGGGEFGDGGGGGGGFGFGGFGGGGEGGFGGGGGGGGGGGGGDFGGEGGGGGGDD:DDFFGGGGGGGGGGGGFGFFGGGGGGG;CEGDECCFFFGGGGGGGGD>EEGGDGGG@FGGGGGGGGDC*CEFCGGGGGCGGGFFF3D3EGDFFFGF=C>ED>:?C9FDGD5*7<FC*9@F7C1<55><C)2:@CDDD39E5225+).6(((45()(.9(.*6)(((
@M03506:14:000000000-AKVR1:1:1101:9068:4827 2:N:0:49
ACTCAGGACTACAAGGGTATCTAATCCCGTTTGCTCCCCTGGCCTTCGTGCCTCAGCGTCAGGAACTGTCCAGAGACCCGCCTTCGCCACTGGTCTTCCTTACGATATCTACGCATTTCACTGCTACACCGTAAATTCCAGTCTCCTCTCCAGTCCTCAAGCACGGCAGTATCGAATGCAGTTCCGAAGTTAAGCTCCGAGATTTCACCCCCGACTTACCGCCCCGCCTACGCCCCCTTTACGCCCAATGAATCCCAACAACGCTTGCACCCTCTGTATTACCGCTGCCGCTGGCAACCAC
+
CCCCCGGGGGGGGGGGCEFGGGGFGFGGGGGGGGGGGGGGGGGGGGGGGCECFGGGGGGGGGGGGGGGGFGGGGGGGFGGGGGGGGGGGGGGGGGGGFGGGGGFGGDEFECGFGDEGGGGGGGGGGGGGGGGG7FG?FEGFGF9EDFF9@BEGGG8D8DGCFCG68+8@DFDGGDDGFFFFEC,=E6C+>;E,@FA,<5@*<D;DE;,,4?D*;4:*=?6//)*27>B515:8):D6).89C*9>CG)00+/**2*0(**07)C*:*)+*2).7*03)9949610,,.(),,072**)(,(
@M03506:14:000000000-AKVR1:1:1101:15418:4830 2:N:0:49
ACTCAGGACTACAAGGGTATCTAATCCTGTTTGCTCCCCTAGCTTTCGTTCCTCAGCGTCAGTAGTGGTCCAGCGCGCCGCTTTCGCCACGGGTGTTCCTGCAGATATCTACGCATTTCACCGCTACACCTGCAATTCCACGCGCCTCTCCCACACTCTAGCACAGCAGTTTCGGAAGCAGGCCCTGAGTTAAGCTCAGAGATTTCACTCCCGACTTGCCACACCGCCTACGAACCCTTTACACCCAGTAATTCCGAGCAACGCTGGCCCCCTACGCCTTCCCCCTGCTGCTCGCACGGAG
+
CCCCCGGGGGGGGGGGGGGGGGGGGGGGGGFGCAFGGGGFGGGGGGGGGFCFDGFGFGGGGGGGFGGGGFGGFGGGGGGFEGGGGGGGGGGGGGGGGGGGGGGGGFGGGGGGCGGD@EFFGCGG:FGGFGFGG<FGGGGGGGGGGGGGGGGGGGCE=@E,B73DE64@EACCAEE5CGGGFCECDGGEG9B9EFC,>,1,D<EFFGGGGGG?=58:>>+=DDCEG<AE55;C>4B<4*760CFGG=GFG7@//7:*C1D*..7>**5>F>DB5*;5*,82).((4(->:42:*,(/.)(--
@M03506:14:000000000-AKVR1:1:1101:12663:4849 2:N:0:49
ACTCAGGACTACAAGGGTATCTAATCCTGTTTGCTCCCCACGCTTTCGAGCCTCAGCGTCAGTTACAGACCAGAGAGCCGCTTTCGCCACCGGTGTTCCTCCATATATCTACGCATTTCACCGCTACACATGGAATTCCACTCTCCCCTTCTGCACTCAAGTCCTCCAGTTTCCAAAGCGTACAATGGTTAAGCCACTGCCTTTACCTTCAGACTTAAAGAACCGCCTGCGCTCGCTTTACGCCCAATAAATCCGGACACCGCTCGGGACCTCCGTATTACCGCGGCTGCTTGCCCGATCT
+
CCCCCGGGGGFFFFFFGFGGGFGGGGGGGGCFEEGGGGGGGGGGGGFDGFGDEFFC?CBFEGGGFGCGGGFCEFGGGFAFFGGGGGGGGGGGDGGGGGGGGDEGDG,:AFE,=CC=FGFFFGGGGGGGGGGGG8FFFGCGFEGC8DFE,@FG=8:DD88EFFGGFGC?FFC;DFCA88@>EGG6DEF6DCF,3E:DFEAF6*DFF,,7:>FDFGGGC79,=CC1;9;6:*)/9?;D3FF+ACCD)*3;?<C++;)):9D*)0>37887*077)*/;E143646(,11>(77-90(*0.(((
@M03506:14:000000000-AKVR1:1:1101:8676:4875 2:N:0:49
ACTCAGGACTACAAGGGTATCTAATCCTGTTTGCTCCCCACGCTTTCGTGCATGAGCGTCAGTATTGGCCCAGGGGGCTGCCTTCGCCATCGGTATTCCTCCACATCTCTACGCATTTCACTGCTACACGTGGAATTCTACCCCCCTCTGCCATACTCTAGCTCGCCAGTCACAAATGCAGTTCCCAGGTTAAGCCCGGGGATTTCACATCTGTCTTAACGAACCGCCTGCGCACGCTTTACGCCCAGTAATTCCGAGTAACCCTCCCACCCCCCGTACTACCGCGGCTCCTGGCCCGTCG
+
CCCCCGGGGGGGGGGGGGGGGGGGGGGGGGGGGGGGGGGGGGGGGGGGGGGGGGGGGGGGGGGFGF9FFGGGGGGGGGGGGGCCGGGGGGGGGGGGGFGGGGGGCCGGGGGGGGGGGGGGGGGGGGGFGGGF=C@F<FCGCFGGGDGG8EGGGADGDFEDGFE=EGCEGGD:EGGGGFGGGFFGG?F7D8>9,,@<F5*?8>EC,,=EF>FFGD,,==A97:**1:B85<F538>)4C5*+0*>DE5>E?7B*9*2/(/**0*1***0*57<))2*/4):))((-(27()-8)2(*052((
@M03506:14:000000000-AKVR1:1:1101:11511:4877 2:N:0:49
ACTCAGGACTACAAGGGTATCTAATCCTGTTTGCTCCCCACGCTTTCGCACCTCAGCGTCAATACTTGTCCAGTCAGTCGCCTTCGCCACTGGTGTTCTTCCGAATATCTACGAATTTCACCTCTACACTCGGAATCCCACTGACCTCTCCAAGATTCCAGTCATCTAGTTTCAAAGGCCGTTCCGGGGTTGAGCCCCGGGCTTTCACCTCTGACTTGAATAACCGCCTACGTGCGCTTTACGCCCAGTAATTCCGAACAACGCTAGCTCCCTCCGTATTACCGCGGCTGCTGGCACGGAG
+
CCCCCGGGGGGGGGGGGGGGGGGGGGGGGGGGGGGGGGGGGGGGGGGGGGGGFGGGGGGGGGGGGGGGGGGGGGGGGGGGGGGGGGGGGGGGGGGGGGGGGGGGEGGGGGGGGGGGGFGGGGGGGGGGGGGGGDGGGGGGGGGGGGGGFGGGGGGFGFGGGGGGGGGGDGGGGGGGFFGGGGGGGGDGGGEGGGGGGGGGGGGCFGGGGGGGGGFFFCB6FFDGFD:?GGFGGFF86DAG?FD3C58ACGDF@?>FDFGDFFFGC?5F9=CF5<=C:00<.)-(439;9@(2)5179B;32
@M03506:14:000000000-AKVR1:1:1101:10286:4877 2:N:0:49
ACTCAGGACTACAAGGGTATCTAATCCTGTTTGCTCCCCTAGCTTTCGCGCCTCAGCGTCAGTTGTGGTCCAGTGCGCCGCTTTCGCCACAGGTGTTCCTCCCGATATCTACGCATTTCACCGCTACACCGGGAATTCCACGCACCTCTCCCACACTCAAGCACGGCAGTTTCGCCTGCAGGCTCCGAGTTAAGCCCGGAGATTTCACAGGTGACTTACCGCACCGCCCACGCGCCCTTTACGCCCAATAATTCCGAACACCGCTTGCCCCCCCCGCTCTACCGCGGCTGCCGGCCCCAAG
+
CCCCCGGGGGGGGGGGGGGGGGGGGGGGGGGGGGGGGGGGGGGGGGGGGGGGGGGGGGGGGGGGGGGGGGGGGGGGGGGGGGGGGGGGGGGGGGGGGGGGGGGGGGGGGGGGGGGGGGGGGGGGGGGGGGGDGEGGGGGGGGGGGGGGGGGGGGGGGGGGFGGGGGGGGGFGFEEGDCFFGGGGGDG5EFEG@CFGGGG=EDEG9F9E?DCFF7C9F7FGGGGCC<BFC7@*9>@DBGF8++*>GG8<=87==827>1<C)57CDC8587<@E):C*()*)6<01,(8,)3(0(()8)-((
@M03506:14:000000000-AKVR1:1:1101:10891:4890 2:N:0:49
ACTCAGGACTACAAGGGTATCTAATCCTTTTTGCTCCCCACGCTTTCGTGTCTCAGTGTCAGGAAAGTCCCAGTGCACTGCCTTCGCCTTCGGTGTTCCACATGATATCAACGGATTTCACCCCTACACCATGTGTTCCGTGCACCTCTAACTCCCTCCAGTCCGGTCGTATCCATGGCACTTCCACCGTTAGGCGGTGGGCTTTAACCATAGACGCACCGAACCACCTCCCCACGCTTTACGCCCCATAAATCCGGCAAACGCTTGTGTCACACGTATTACCGCTGTCCCTGGACCGTAG
+
CCCCCGFGGGGGGC9FG@FGGGGGGGGGGDGGGGFGGDGGGEGGGGGGGGGFGGGFFGGGGGGGCGFGGGGG8FFGFGGGGFGGGEFFFGGGGGGFGGGGGGGGAFAEDFGGGG7BF@FFFFGGGFGFGC=FEFFDFGGEGFEFGGGGD9;AFGGF?FGFG;>=C@>CEEFFFGA9@>DFGG,@=FFGG,:>CGGE5447@CC@>97EFFG>?@E5?D8?7?DEC5;>=55/>58C@C=*5<7C:**)*2+*9=C))()20>))1//)2):0**<*;(9+)64(4(3))),5)((20740(
@M03506:14:000000000-AKVR1:1:1101:18137:4919 2:N:0:49
ACTCAGGACTACAAGGGTATCTAATCCTGTTTGCTCCCCACGCTGTCGCGCCTCAGCGTCAGAAACTGCCCAGCAGACCGCCTTCGCCACCGGTCTTCCTCCGGATCTCTACGCATTCCACCGCTACACCCGGAATTCCGTCTGCCTCTACAGTCCTCGAGTTTGACAGTCGGCACGGCAGATCCGGGGTTGAGCCCCGGACTTTCACCACACCCTTATCAAACCACCTACGCGCCCTTTACCCCCCGTGATTCCGGACAACGCTCCCCCCCCCCGTCCTCCCGCGCTCGCTGCACCGGGG
+
CCCCCGGGGGGGGGGGGGGGGGGGGGGGGGGGGGGGGGGGGGGGGGGGGDGGGGGGGGGGGGGGFGGGGGGGFFFGGGGGGGGGGGGGGGGGGGGGGGGFGGGDEGFGGGGGGGGGGGGGGGGGGGGGGGGGGCCGGGGGGGGGGGGGGGGGGGGGGGGCGFEGGGGGFGG>EGEDDGGEEGGGGGEEG7EG?9B?8E85:D=EFG+AC8C*79C8FC@E>*:FFD@D7C@ED3BGF3;8+<*9D=*051*)**209(/5).))*2*0/)9>3<C5*-./)((,-(,0(.3,7,(2))-,(
@M03506:14:000000000-AKVR1:1:1101:8520:4923 2:N:0:49
ACTCAGGACTACAAGGGTATCTAATCCTGTTCGCTCCCCTAGCTTTCGCGCCTGAGCGTCAGGTAAGGCCCAGAGATCCGCCTTCGCCACCGGTGTTCCTCCTGATATCTGCGCATTTCACCGCTACACCAGGAATTCCGATCTCCCCTACCTACCTCTAGCCGGGCAGTTTCGGGTGCAGGCCCGGGGTTGAGCCCCGGGTTTTCACATCCGACTTACCAAGCCGCCCACGCGCGCTTTACGCTCAATACATCCGGACCACGCTCGTCCCCTACGCCTCACCGCGTCTCCTGGCACGTAC
+
CCCCCGGGGGGGGGFFGGGGFGGGGFFGGGGGGGGGEGGGDGGGFGGGGEEGGFDFGGGGGGGGFGGGGDFGGGG8FGGFGGGGGGGG>FGEECGGGGGGGFGFGGFFGGGAGGFEGCFGGFGGGDGCFE<?CDGFGGG@:BE8FEGGF8DFFFGE9FFADFGGCCEEG:EF@@8*A8C?C6EEE*8*8:E:2,:?CGEE8D5=8:EC:C*5**=83+9E>6C:CCBF*9<555374));+<DD*:8479+7/@5*92C*)8)1*;*)277F)/A;*45*,,0423(.8)3>)(3*1>(((
@M03506:14:000000000-AKVR1:1:1101:23239:4928 2:N:0:49
ACTCAGGACTACAAGGGTATCTAATCCCGTTTGCTCCCCTGGCTTTCGCGCCTCAGCGTCAGTGTTAGACCAGCAACCCGTCTTCACCTCAGGTGTTCCTCTTGATATCTACGCATTTCACCGCTACACCAAGAATTCCGATTGCCCCTTCTACACTCTAGCTCGACAGTTTCACTTGGCCGTGCTTGGTTAAGCCCAGCGATTTCCCAAGTGACTTTTCAAGCCGCCTCCGCGCCCTTTCCACCCAGCCAACCCGAACAACGCTTCGTCCTCCCGCATTACCCCGGCTCCCTACACGTAG
+
CCCCCEGGFGCEGFFFE9@FGCGFGGGGGGCCFGGAEGGGEDFFFFFFG@FDCFFFFEFDCEGGGFGFGFGDGGGDGGGGFFGFD,9EFGFG<F=EFBFFGGGC<E9?BEFF7F:FFGGGGF+=:@FFFDGFFFGGGGAE7B++@DCGD=E=@FCFBFG8;=@AC6E+6@DFGEDG8,6DFGC3++,4>9>CC79?FGG,5*D85F,,,**5=:;C++4,=CD?FCE?/*/*2)))6))++=++27*)1*3)..1))(>C.5)595/)285)/*2*2(0*)69(,(()-)--))(*0),.(
@M03506:14:000000000-AKVR1:1:1101:15703:4929 2:N:0:49
ACTCAGGACTACAAGGGTATCTAATCCCGTTTGCTCCCCTGGCCTTCGTGCCTCAGTGTCAGGAACTGTCCAGAGACCCGCCTTCGCCACTGGTCTTCCTTACGATCTCTACGCATTTCACTGCTACACCGTAAATTCCAGTCTCCTCTCCAGTCCTCAAGCACCGCAGTATGGAATGCAGCTTCGGAGTCAAGCTCCGAAATTTCACACCCCACTTACGGCGCCACCTACGCACCCTTTACGCCCAATGAATCCGAACAACGCCGAACACATCTGTATTACCACGGCTGCTGCCACAGAC
+
CCCCCGGFGFGGGGGGGGDGGGGGGFFF;FGGGGGGFGGGGGGFGGGGGGGGGGGGGGGGGGG,CFG<FFGFF9FGGGGGGG@F?FED@EFAFGGGD<FGGGGF?DG8EFGFGGGGGFG<FGGGGACFGCGFDD@EEE,EEEE;DEAFGG8=FC?FFGG?FDDG?6C6==EF8D,@AEGF,,6,,6=+@EG@C,@6EGG++;F,DCCGGG7CECEGF7+1*;**:7?A,09*25><6*)95+/:CECA*++1+3>1*:DE?4)>)**)*)7))990<<7:4)6)4493()4)?)4**0(((
@M03506:14:000000000-AKVR1:1:1101:8335:4935 2:N:0:49
ACTCAGGACTACAAGGGTATCTAATCCTGTTTGCTCCCCTAGCTTTCGCGCCTCAGCGTCAGTTGTGGTCCAGTGCGCCGCTTTCGCCACAGGTGTTCCTCCCGATATCTACGCATTTCACCGCTACACCGGGAATTCCACGCACCTCTCCCACACTCAAGCACGGCAGTTTCGCCTGCAGGCTCCGAGTTAAGCCCGGAGATTTCACAGGTGACTTACCGCACCGCCTACGCGCCCTTTACGCCCAATAATTCCGAACAACGCTTGCCCCCCGCGCATTACCGCGGCTGCCGGCCCTGCC
+
CCCCCGGGGGGGGGGGGGGGGGGGGGGGGGGGGGGGGGGGGGGGGGGGGGGGGGGCFGGGGGGGFGGDGGGGGGGGGGGGGGGGGGGGGGGGGGGGGGGGGGGGGGDGGGGGGGGGGGGGGGGGGGGGFGGFG7CFGGGGGGG7EGGG?GGGFGGG?GGG?F8FEGGEEFGAECEE?FG?CGG,<CEEGFGCGGGGGECC85CC@@CFDGFGG+89:CFFCGCGGGEFE<FCD))>>D5<9C3C3E*7:8+68B>C*8G*7>>CD=C:CFDD:1::*-)2)64(-(-),52(),-)0)((.
@M03506:14:000000000-AKVR1:1:1101:11609:4947 2:N:0:49
ACTCAGGACTACAAGGGTATCTAATCCCGTTCGCTCCCCTGGCTTTCGCGCATCAGCGTCAGTGTCGGCCCAGCAACCCGCCTTCGCCGCAGGTGTTCCTCTCGATATCTACGCATTTCACCGCTACACCGAGAATTCCAGTTGCCCCTTCCGCACTCTAGTCGCACAGTATCAGTTGACCTTTCCGAGTTAAGCCCGGATATTTCACAACTGACTTGTGCTGACCGCCTACGCGCCCTTTACGCCCAGTCAATCCGAACACCGCTTCCTCCCCCCGTTTCACTCCTGCGGCGGGCCTGTG
+
CCCCCGFGFGGGGGGGGGGGGGGGGGGGGGGGGGGGGGGGGGGGGGGGGGGGGGGGGGFGCGFGGGEGDGGDGGGGGGGGGGGGGGGGGG7FGGGECGGGGGGGGG8BAAEFGDGDCEFGGGGGCEFGGFE7FG+>AFFD9EAEDGGGEGGFEGGGBDBEFAF5C5CCFF;<>C@DFG794=<?FC5C5BECGFF@FGED*>CCF++4=**6?CEGG7A+:C:+2;=:ED:?*>77()5C@9F35CED*0+***29)4*25)7<5*2)012)09E=C()0,).)..-/40(-)(-95)(.)
@M03506:14:000000000-AKVR1:1:1101:17022:4949 2:N:0:49
ACTCAGGACTACAAGGGTATCTAATCCTGTTTGCTCCCCTAGCTTTCGTTCCTCAGCGTCAGTAGTGATCCAGCTCGCCGCTTTCGCCACGGGTGTTCCTGCAGATATCTACGCATTTCACCGCTACACCTGCAATTCCACGAGCCTCTCTCACACTCAAGCACAGCAGTTTTGAGAGCAGCCTCTGGGTTAAGCCCAGCGATTTCACTCCCAACTTGCCGCACCGCCTACGAACCCTTTACACCCAGTAATTCCGAACCACGCTGGCCCCCTACGCATCACCGCGGCTGCTTGCACGCAG
+
CCCCCGGGGGGGGGGGGGGGGGGGGGGFFGGGGGGGGGGGDFGGGGGGGGGGFGFGGGFGGGGGGGGGGGGGGGGGGGGGGEGGGGGGGGGGDEGFFFCGGGGGCFGGGGGGGGGGGGGGGGGGGGGGGGFGGGGGGGFGGGDEGGGGEGCEGFGGFGGGGGFGGGGGGFFGGGGG?CFGDGF6DFFFGFG7EGGGFCD,@CC5EFCCDGFF,CGGGGFGCDCEGDD:2/5*95>38>AF7C7FG=8;70+*99*9*()*0>:D55*8EFC>)*/**-5*.4:(9((8()()*)-**0(--
@M03506:14:000000000-AKVR1:1:1101:10947:4969 2:N:0:49
ACTCAGGACTACAAGGGTATCTAATCCTGTTCGCTCCCCACGCTTTCGCGTCTCAGCGTCAGTACCGTACTAGAGAGCCGCCTTAGCCACGGGTGTTCTTCCTGATATCTGCGCATTTCACCGCTACACCAGGAATTCCACTCTCCTCTTCCGGACTCTAGCCTGATGGTTTCCACCGGCGTCTCGAGGTTGAGCCTCGAGTTTTCACCGCGGACCTACCAAACCGCCTACCCGCTCTTTACGCCCAATAAATCCGGACAACGCTTTCCCCCCACGTTTTCCCGCGCTTCCTGGCACGTAG
+
CCCCCGGGGGGGGGGGGGGGGGGGGGGGGGGGGGGGGGGGGGGGGGGGGGGGGGGGGGGGGGGGGGGGGGGGFFGGGGGGGGGGGGGGGGGGGGGGGGGGGGGGGGFGGFFGGGGGGGGGGGGGGGGGGGGGG?FGGGGFGGGGGGFGGFFGGGGGGGDGGGFFD6ECF7D@9EGGFG>EE>ECGC6E5BC7CCGGGG==*;C,>C7E7D>355CCFCAFC4CCFC37*7?*>37)4*=??F*97:856C:*790/7(/*)0)7C**9F@<)7):8:()*))5117()(),-*((*1),.(
@M03506:14:000000000-AKVR1:1:1101:21364:5001 2:N:0:49
ACTCAGGACTACAAGGGTATCTAATCCTGTTTGCTCCCCTAGCTTTCGCGCCTCAGCGTCAGTTATGGTCCAGTGCGCCGCTTTCGCCACAGGTGTTCCTCCCGATATCTACGCACTTCACCGCTACACCGGGAATTCCACGCACCTCTCCCATACTCCAGCACCACAGTTTCGCCTGCAGGCTCTGAGTTAAGCCCAGAGATTTCACAGGTGACTTGTTGCCCCGCCTACGCGCCCTTTACGCCCAATAATTCCGACCAACGCTTGCCCCCCCTGTATTACCGCGGCTGCTGTCCCCAGC
+
CCCCCGGGGGGGGGGGGGGGGGGEFGGGGGGGGGGGGGGGFFGGGGGGGGGGGGGGGGGGGGGGGGFGGGGGGGFGGGGGGGGGGGGGGG8FFGGGGGGGGGGGGFGGGGGG@GEGGGGGGGGGGGGGGGE7@>:FFFGGFGE@EGFGGGGGFFGGGGGDFC?FG?FBFGCFGDGGGGG?::EFGGF99BFG@9FGCEF5@4A;FGCG7:DC?71B@>B,2;*+25AED3AGG)5C>GF++2/9C=E3C++1/9:77(7*)08)***786D.)12*3)9+)6),((4;()-))),9*.((,
@M03506:14:000000000-AKVR1:1:1101:19817:5003 2:N:0:49
ACTCAGGACTACAAGGGTATCTAATCCTGTTTGCTCCCCACGCTTTCGTACCTCAGCGTCAATACATGTCCAGTGAGTCGCCTTCGCCACTGGTGTTCTTCCGAATATCTACGAATTTCACCTCTACACTCGGAATTCCACTCACCTCTCCATGATTCAAGCGATGCAGTCTTAAAGGCAATTCCGGGGTTAAGCCCCGGGCTTTCACCTCTAACTTACAACGCCGCCTACGTACGCTTTACGCCCAGTAATTCCGACCAACGCTAGCCCCCTCCGTTTTACCGCTGCTGCTGGCCCGGAG
+
CCCCCGGGGGGGGGGGGGGGGGGGGGGGGGGGGGGGGGGGGEGGGGGGGFGGDGGGGGGGGGGGGGGFGGFGGGGGFGGGCGGGGGGGGGGGGFFGGGGGGGGGGGGFGFGGGGFGGGGGGGFFGGGFF,?=+4@FGGGGGGGGGGEGFF8EGDC@FFCECFC6DEGGDE>FCCFGGA=8DGDFGCGG6@BF,@CFGGG5**:;<?FGGGFGGDFFG>FFF*1=)18:CD5CC6AGFG)=>CGGGGEFC79=68FFG(/:5>))9;*0C?D:)9CE/)01-4)(2(-529))04(*05((-
@M03506:14:000000000-AKVR1:1:1101:24180:5061 2:N:0:49
ACTCAGGACTACAAGGGTATCTAATCCTGTTTGCTCCCCACGCTTTCGCACCTCAGCGTCAGTACCGGGCCAGTGAGCCGCCTTCGCCACTGTTGTTCTTGCGAATATCTACGAATTTCACCTCTACACTCGCAGTTCCACTCACCTCTCCCGGACTCCAAGACTCCAAGTATCGGAGGCAGTTCTTGAGTTGACCTCCAGGTCTTCACCACGGACTTCAGAGTCCGCCTACGTGCTCTTTACGCGCTTTGAGTGTGAGCATCACTAGCCCTCTTCCTTTGCTGCTGGCCCGTCGCCTTCA
+
@@@@C<FFFFGGGFFFCFFDGGAEEAEAEAECFEF<FG7EFEE;FCFCGC@CE@FDF7:@BFCFFF@BCGG,CF@<ECFGEEFEAD>B?C==,5A<F?FC<DCGG745EFEGGG8AB,C<,9A=FFE9=CED7CFGB<FFF>,@DGC?CFFF+@8@+@=,,,@D=@DB,5@,,7@69+@5>>1@7,3EE,6@,D,D>=,,>;,,5DC7=029*)44)8+4++*12080*15?7.=*(;++522/72/5**0*)/*2*6:6**/**++**.2).9+0+)1<)))))).92)(4)(-/).().
@M03506:14:000000000-AKVR1:1:1101:12949:5071 2:N:0:49
ACTCAGGACTACAAGGGTAGCTAATCCTGTTTGCTCCCCACGCTTTCGCACCTCAGCGTCAGTACCGGGCCAGTGAGCCGCCTTCCCCACTGGTGTTCTTTCGAATATCTACGAATTTCACCTCTACACTCGCAGTTCCACTCACCTCTCCCGGACTCACGCTCCCCAGTATCGAAGGCAGCTCTGGAGTTGAGCCCCAGGATGTCACCTCCGACTTAGACCGCCGCTCACGTTCGTGGTCCGCCCCGAAACTCCGAGCCACGCTCGCGCCCTCCGTTTTCTCGGGGCGGTTGACCAGCGG
+
C89C@E<-6<@@@<EDE@@FFG@F@FE<CFGCEFG9CDEGGCG@@@EB7;FE8@EEFCBEG7CFGGC@CEE@FEEGCE8BC76,:,CFF7?E8,BF75CF,A?F,?7,?9FFG7,?+CAFEGF@?AA?F,A+4CC4EADFF==,=E,33=,@3=3=+@,,,=3=++B63,5,7:6,1+@DC*4DF9CA66@,@,,,1*=**;::DE,,0;6C*)=**+=1*2)=7)>)*)2*2.)*(*)/+37C*:*)**2)1*2*)()267077**8*.9:511::)0/)))(((()()((.()0/.,(,
@M03506:14:000000000-AKVR1:1:1101:25158:5073 2:N:0:49
ACTCAGGACTACAAGGGAATCTAATCCTGTTTGCTCCCCTAGCTTTCGTTCCTCAGCGTCAGTTGTGGTTCAGCGCGCCGCTTTCGCCACGGGTGTTCCTGCAGCTATCTACGCATTTCACCGCTACACCTGCAATTCCACGCGCCTCACCCACCCTCAAGCACAGCAGTTTTGCAAGCAGCCCCTGGGTTGAGCCCAGCCCTTTCACTCCCCACTTGACACACCGACAACGAACCCTATACACACCTCAATTCAAAACACCCCAGACCCCCCACTCCTCCCTCCCGCGCCCGACCCGCGG
+
C@@CCGGGFGEGG<FD7-CEFFCFGFC9@FCFG<EFCCFG<FF9FCG@EF<FC@C8FE@BC7FF,C::F,C9E@@FC@+@BFF,FCF=BFEEC@:+,<CEC,,,,A,BAE,CFGE?4CEFFEEGC+@AEEC?:,,8<?FGA>C++@++,8=,>E+B+:6D9F8DCGGG>,,,,:,,,3*@@6A****4DB8C,,2<*44,**,5,,4B=00**2?*:7*7+*2*::3>*).**7:C15089CCD***.*00**1***)**)))//**./)/07/:*0,**.(((---7()(,.--))),((
@M03506:14:000000000-AKVR1:1:1101:23793:5078 2:N:0:49
ACTCAGGACTACAAGGGTATCTAATCCTGTTTGCTCCCCACGCTTTCGTGCATGAGCGTCAGTGCAGGCCCAGGGGATTGCCCTCGCCATCGGTGTTCCTCCGCATATCTACGCATTTCACTGCTACACGCGGAATTCCATCCCCCTCTGCCGCACTCCAGCGATGCAGTCCCAAATGCAGTTCCCAGGTTAAGCCCGGGGTCTTCCCATCTGTCTTACATCACCGCCTGCGCACGCTTTGCGCCCAGTAATTCCGATTAACGCCTGCACCTCACGTACTACCGACTCCGCTGTCCCTGAC
+
CCCCCGFGD@EFGGGGFGGGGGGGGGGGGFEGFGFEGGGGGGGCGGGGG@EGFFGFFEGGCFGGFD<FFDCFGGCGEGG<EGGDGEGECCFGGFEGDGG<EFC@+C:,FFGGCGGFE<FFFFECGEGEFGGGC7CC<A>FCF@DFG6=63>=CE6CC388,9+@DCEC7C,,3<,,,@E7,3@DDF76DF9>;,6DGG=CE)*4,=+=ACFF<CGG7CF?7FGEGCE>7*;=5)>)3*.13<5C/:*5AC+*/127*-95*0)1);8>66F58*;/;:)7)-,((((),)((0(.*9*).(
@M03506:14:000000000-AKVR1:1:1101:22715:5095 2:N:0:49
ACTCATGACTACAAGGGTATCTAATCCTGTTTGCTCCCCACGCTTTCGCGTCTCAGCGTCAGTACCGTCCCAGAGAGCCGCCTTCGCCACGGGTGTTCTTCCCGATATCTGCGCATTTCACCGCTACACCGGGAATTCCACTCTCCTCTTCCGGACTCTAGCCAAACGGTTTCCACCGACCCTTCGAGGTTGAGCCTCGAGTTTTCACAGCGGACCTGCCTGGCCGCCTACACCCTCTTTCCGCCAAATAACTCCGGACACCGCTTGCCCCCTCCCAATTACCGCGGCGGCCGCCCTGCCT
+
CCCCCGGGGGGGGGGGDEGGGGGGGGGGGGGGFGGGGGGFGGGGGGGBF@FEBCFFGG@FFGGCGGGFFCFCEGGFFGGGGEECFCFECFFEG:+@BAFEF9=FEGG@9F99F=7:CEDFFEFEGGGGGGGGCG>F,DFFC;=BD8BFG=E,>7+8+@CGGGCFDGC>>@BCCFGFCC**1*,,54A,:CE8,:CC9ECGCF=<@C7+1+2/55C*0*02*29:DDD3**8+0))*(2*+:0**1*1.0<+**999),):<))11**0+0>5)7***()<))6(-(-),)((.,-)))(.)
@M03506:14:000000000-AKVR1:1:1101:9026:5098 2:N:0:49
ACTCAGGACTACAAGGGTATCTAATCCCGTTTGCTCCCCTGGCCTTCGTGCCTCAGTGTCAGGAACTGTCCAGAGACCCGCCTTCGCCACTGGTCTTCCTCATGATCTCTACGCATTTCACTGCTACACCATGAATTCCAGTCTCCTCTCCAGTCCTCAAGCGCCGCAGTATCGAATGCAGTTTCGGAGTTAAGCTCCGAAATTTCACACCCGACTTACGGCGCCACCTACGCACCCTTTACGCCCAACGCATCCGAACAACGCCTGGGCCCTCTTCATTACCTCGGCTCGCGCCCCCGAG
+
CCCCCGFFGGCGGEGFGGGGGGGGGFGGGGGGGGGGGFGGGGGGGGGGGDDGGGGFAFGGGFFFFGGGGGGGGGFGGGGGGGGGGCEGGEGFFFDFEGGFGGGGFFG9EGGGGGGGGGGGGFGCFF9B<E<F;FEFGGGCFGFFGGFG;EFGGD=DDGGF9,8>88>C6@BEGG?FFGG8DFDFGB++@ECFC7D7D<:C6+33,<7,,?97@>1;*=;C**):7C?)00)*1)8D;CA<+<**:==F*1*0)8C7717C:))))0;;*)*..*2+0.*<4).).-(0,)((0(,)))-4(
@M03506:14:000000000-AKVR1:1:1101:4628:5105 2:N:0:49
ACTCAGGACTACTGGGGTATCTAATCCAGTTCGCTCCCCTAGCTTTCGCGCCTGAGCGTCAGGTAAGGCCCAGAGATCCGCCTTCGCCACCGGTGTTCCTCCTGATATCTGCGCATTTCACCGCTACACCAGGAATTCCGATCTCCCCTACCTACCTCTAGCCGGGCAGCATCGGATGCAGACCCGAGGTTGAGCCCCGGGATTTCACACCCGACTTACCCAGCCGCCCGCCCGCCACTTACGCCCAATGAATCCGGACCACGCTCCCCACCTACGGCTTCCCGCCGCTGCCGCACCGTCG
+
AC-BCF8FGF<EEC<EFEFGGGGGGGAFGFGGGGCD@FCFGGGGEFGGG:C76DGGF>8FFDFGGFFGGGGGGGGC9FCEDF@C@FECFGCFGEE==FCD,=FE<FGGGGGGDGGG=FE,AFGGG:@FGGCFEG8EC8CFD@C3@6D>GCDDDAFG?AEF,,>68+:EC+@,5@5BC>,;,@9*44;EGE,>,,BF*::C?<5551++1*1)/1=*1+0A**;EF)7B*10*1)0)(*9++:73CGE3*<7**9<)9:C7>>071?:0;)18.*<8*()2(.421((02)((0((10)(-(
@M03506:14:000000000-AKVR1:1:1101:14502:5110 2:N:0:49
ACTCAGGACTACAAGGGTATCTAATCCTGTTTGCTCCCCTAGCTTTCGTTCCTCAGTGTCAGTTGCGATCCAGTCAGCCGCCTTCGCCACGGGTGTTCCTGCAGATATCTACGCATTTCACCGCTACACCTGCAATTCCACTGACCTCTCTCGCACTCGAGCGCGGCAGTTTTGAAAGCAGCCTCTGGGTTAAGCCCAGAGATTTCACTCCCAACTTGCCGCCCCACCCACGACCCCTTTCCGCCCAGTAATTCCGAGCACCGCTGGCCCCCCACGTATTCCCGCGGCTGCTGGCACGTCG
+
CCCCCGFGFFGFGFGGGECGGFGGGGGGGGFGGGGGEGEGGGGGGGGGGGGFFFFFGGGGGFFF@FCEFGEGFGGFGGGGDGGGGFGGGGGGGGGGEGGGFGGGGGGGG9FEFGGDFGGGGGGGGGGCFGCFGGCGCED9FFGGGGFGDC=DEE6E3D+DEG>8E?E>EGAFG8*,@CCGGGFFFCCFDGEGGGGCF,:,:*41,=:C77DCCFCEGGFFC))/:>A5*/>E8)<DB358+2>D5=*<CGE6?=C4*()/)8)7)1:5CFG>.)::24*<4<2691()()(.9((*181((
@M03506:14:000000000-AKVR1:1:1101:5094:5172 2:N:0:49
ACTCAGGACTACAAGGGTATCTAATCCTGTTTGCTCCCCACGCTTTCGTGCCTCAGCGTCAGTATCGGGCCAGTGAGCCGCCTTCGCCACTGGTGTTCTTGCGAATATCTACGAATTTCACCTCTACACTCGCAGTTCCACTCCCCTCTCCCGAACTCAAGATCTTCAGTATCAAAGGCAGTTCTGGTGTTGCGCTCCAGCATTTCACTCCTGACTTAAAGACCTGCCTCCCCACCCCTTACGCCCCGCGATTCCGTTCAACACTACCCCCCTTCGCACTGCCGCTGCTGCTCGCCCGAAG
+
CB9CCGDG9FFGG@FECE6CFGAFGGFFAFGFGGGF8CFFGGG@C8E:F@;FFE@,C:@@CBFC<CC7FFFGGE9,C6E@F7F?,6FC:FGF8?<EFFGE,,++++9?555F@7,=4<FF9FGGF,E;EEF@:F+CFFGGGGG,=EG6>DE8BE3BFE3D,,,@:,E93,,,65;,,,1,+@;C;95,,463,@8;:*,,,*>,,5=@,5A*,+15=C+1++;:**/;,*0**0.C2).*029*2//.*2*))1:*0)*+***1*324C)9>)*;1*-)*().(-(,5,)55*-,98.((,
@M03506:14:000000000-AKVR1:1:1101:22935:5174 2:N:0:49
ACTCAGGACTACAAGGGTATCTAATCCTGTTTGATCCCCACACTTTCGTGCCTCAGCGTCAGTTACAGTCTAGTAAGCTGCCTTCGCTATCGGTGTTCTTGACGATATCTATGCATTTCACCGCTACACCTTCAATTCCGCCTACCTCGTATGTACTCAAGTCAACCAGTATCAATTCCACTTCGACAGTTAATCTGCAGTATTTCACAACTGACTTAATTAACCGCCAACGTATCCTTTAAACCCACTAAATCCTGACAACGCTTGCCACCTACTTCTTACCCCCGCTTCTGGCCCGACA
+
CCCCCFFEFCDFEGGFGC@8E,@FFEEEGAFGGGGGE@F@FF@FCGGEC,8DFD<<,@8F@F<EFF,CCF<E,E<EA,CE8FEFG7BF:FEG7@@,@F?,9<B,8@FGFGEE<FB,E,9A,,,8++8:F,,,AFBFEF9ACEC@88D98@4=8@,@A,,,@E,,7AD8==@FFFEE,,76D,,@CF=CEF66@,,,,,,67:D::57:CFGF7+:;?++,+5+,***<*39*/*+0*+4:>:+***4),,,)++*+**2,1))/*3*)5+*)0*+5+)+4)/(/,,-)()-)*5)*).(((
@M03506:14:000000000-AKVR1:1:1101:4837:5179 2:N:0:49
ACTCAGGACTACAAGGGTATCTAATCCTGTTTGCTCCCCACGCTTTCGCGCCTCAGCGTCGGATCCGCCCCAGCCGGCCGCCTTCGCCACGGGTGTTCTTCCCGATCTCTACGCATTCCACCGCTACACCGGGAACTCCACAGGCCACTACCGTCTCCTAGAAAGACAGTATCCAAAGCATCCCCGGCGTTGCTCCCCTGCATTTCCCTCCTGCCTTATCCTCCCCCCCCCGCGCGCCTTACGCCCCTGAGTTCCCAACACCGCTTGCCCCTCCCGACTTCCGCCCGCCGCCGTCCCGCCG
+
-8BC@,8CDFGGGFGF>-,CEECFEEF9<;CFCEFC86,CCCC;,:C7FC:F@FF8F:@F@C+,@FE,,@@F68C+::@E7@,4EBFGCC>++@:F+,BEF<,=7FF,5FA?DE7+BE5,CD:++8FFG8++8>C+,@>,@,,,4*,*36@:>*148D,2,2,,5DFC,,2C9F??,86:,4,4/3**/B:@*++0*/0**00<CE+++09*+**+***3****1*07*)027)8C0).230*97**)/**/**2*2(1/08)1)/*.<)*))9A**,0/).(((-()()((0(()))(-4
@M03506:14:000000000-AKVR1:1:1101:25386:5216 2:N:0:49
ACTCAGGACTACAAGGGTATCTAATCCTGTTTGCTCCCCACGCTTTCGTGCATGAGCGTCAGTTTTGACCCAGGGGGCTGCCTTCGCCATCGGTGTTCCTCCACATCTCTACGCATTGCACTGCTACACGTGGAATTCTACACCCCTCTGCCAAACTCTAGCCTTTCAGTCTCCATCGCCATTCCCAGGTTGAGCCCGGGGATTTCACGACAGACTTACAAAACCGCCTGCGAACGCTTGACGCCCAGTACTTCCGATTAACGCTTGCACCCTACGTATTACCGCGGCTGCTGGCACGTAT
+
CCCCCGGGGGGGGCGFGFFFGGG9AFFDGGAFC,,F8@CEFFCGGCGGG8;DFGFFGGGEFC6<FG@FGGFGGC@@C@CDC<=ECFECGGCEEGGGEG9FGDGGGGGGGFGGD7F:F,CFGGFCFFFFFGEGGD9F<EFAD,,@=EF8EB9D=8DDBD;FGGG8,,7,67;B:DFFFGGC>ECACF7<+DC@B88:D981*;CF?EFFC7?DEFF?8+49CCCFC85.59)>).8DFDF/*+C<)**.<++*/1*/*(*7*9)5C5;>+*9@>4/12)*36))(44()(02,<(4*/.(()
@M03506:14:000000000-AKVR1:1:1101:8845:5217 2:N:0:49
ACTCAGGACTACAAGGGTATCTAATCCTGTTTGCTCCCCACGCTTTCGTGCATGAGCGTCAGTGTTATCCCAGGGGGCTGCCTTCGCCATCGGTATTCCTCCACATATCTACGCATTTCACTGCTACACGTGGAATTCTACCCCCCTCTGACACACTCTAGCCATACAGTCTCAAATGCAGTTCCCAGGTTGAGCCCGGGGATTTCACATCTGACTTCTATAACCGCCTGCGCGCGCTTTACGCCCAGTAATTCCGATTAACGCTTGCACCCTCCGTATTACCGCGCTTGCTTGCCCTTAG
+
CCCCCGGGGGGGGGGGGGGGGGGGGGGGGGGGGGGGGGGGGGGGGGGGGGGGGGGGGGGGGDGGGGGGGGGGGGGGGGGGGGGGGGGGGGGGGGGGGGA<FGGFFGGGGGGGGGGCCFGGGGDGGGGG8FG<FFGGGGGFGGFGEEGEFEFGGFFGCFGDEFGGGGFF87BADGGGDGGEBFE;EFEFC,@884DFFE59>?EFFGC:=DDGC+>C>+1:8==CC?DEC*;=C3B)25BC+</*7**80:+9*0?CD1***8))9**0+7*75*8:;(0<4<61>1()(0(.*)-0?)(.)
@M03506:14:000000000-AKVR1:1:1101:25434:5240 2:N:0:49
ACTCAGGACTACAAGGGTATCTAATCCTGTTTGCTCCCCTAGCTTTCGCGCCTCAGCGTCAGTAGTGGTCCAGTGCGCCGCTTTCGCCACAGGTGTTCCTCCCGATATCTACGCATTTCACCGCTACACCGGGAATTCCACGCACCTCTCCCACCCTCCAGCATTGCAGTTTCGCCTGCAGGCTCTGAGTTAAGCCCAGAGGTTTCACAGGTGACTTACACTACCGCCTACGAGCCCTTTACGCACACAAGTCCGGACAACGCCCCCCCCCCCCTGTTGAACACCGACGCTGGCTCAGAGG
+
@C<CCGGGDCFFGGGFGGDFEEEGGEFGGGGCEDGGFGGGGGGA,@EFGEGEGGGFEFGG7EGGGFFFGGGGFGGGGGGGFFFGGGGGGGFFGGGGDGG<FGGGGGGGGFDFGGG@CFGGGGGGEFGCGGGGGCF,FGGGGGGECG@FECFFFGD8@+3D?EFD@<CCCFBCGE5C5:FFGFG,:>ACFFDFCCFGFGFFGC<C>=C7,;<CC+,,4B9?*+2A<CB:C*55*))2:;4>C?<59*:):/*0**1)1,1A55)/98/0*)75)//*+)0+).),(-(),)((0:(**0),(
@M03506:14:000000000-AKVR1:1:1101:12098:5256 2:N:0:49
ACTCCGGACTACAAGGTTATCTAATCCTGTTTGCTCCCCACGCTGTCGCGCCTCAGTTTTAGAAACTGCCAAACAGACCGCCTTCGCTACCGGTCTTCCTCCGGATCTATACGCATTCCATCGCTACATCCTGAATGCCGTCTGCCTCTCCGATCCCCGCGCTTGTCAGTCCTCACGCCAGTACCGTGGGTGATCCCCTGATTTTTTCCGCACCCATCTCTAACAACCAACGCTCTCTTCAAGCCCAGTGTTTTTAGTCGTCGTTCCAACACCCCTCCTTATTCCAGGTTCCTTACCCGGG
+
66-6,,+-67-CC6;<6-CFF<F<EFC<FC<,6;6,C@,CF++B;@6,,++8,6;FG,E,,C,9C@,,,6,@,,C,C66++6,,96,,,+,++4+,,,,:5,+4+@=E,,C?:++6FF<5,5+@4@:E,4,,,C,C,,,+8@3+,,,6,,,@+6++,+33++58*4,,557,5@38,,1;*,,,264,**1*47,>,4<*,+5CF+2++*/)29**0*1<+++=**0)1/5*)).*.**+++2*1*:7++29<)***.0*)0))*12*+)*))/:**(8CA<5))))))/5(1))2)0(((
@M03506:14:000000000-AKVR1:1:1101:9059:5256 2:N:0:49
ACTCAGGACTACAAGGGTATCTAATCCTGTTTGATCCCCACGCTGTCGCGCCTGAGCGTCAGAAACGGGCCAGTGAGCCGCCTTCGCCACCGGTGTTCTTCCCAATATCTACGAATTTCACCTCTACACTGGGAATTCCACTCACCTCTCCCGTACTCAAGCCCTACAGTCTCAAAGGCAGTTCCAGAGTTGAGCTCTGGGCTTCCACCCCTGCCTTGAAGATCCGCCTGCGCGCGCTTTCCGCCCAGTAATTCCGAACAACCTTAGCCCCCTCCTCATTCCCGCGGCTGCTGCCCCCAGG
+
ACC<@FFDGGGGGGFC@FEFCFFGEGFDCFGGGGGFFGDEGGGGGGGGFEDCFGFFGGGEGGAE@FGEDFGDGFGDGGG:EF==FGG==FC@7@>F=FEGCFFGGGGGCDFGG+=,BF<FFG9EEFGGGFFGF,,A=?EFFFCFGC3>,DEGGFEGGGGGCD+6@=FFFGG;;C,E,DF,C@=,EA7,,@,E;DFF8AED6FCF,<E?E*7*4*0,=64E>=+<9*:?5*2*/03:;38/+3*9D*20<CF*0*02>(12)0)0*+093?>D>*;**-*+--51(1(),)-)9)(1>3,(-
@M03506:14:000000000-AKVR1:1:1101:22463:5263 2:N:0:49
TACTCAGGACTACAAGGGTATCTAATCCCGTTTGCTCCCCTGGCTTTCGCTCCTCAGCGTCAGTGTTGGTCCAGGATGCCGCCTTCGCCACCGGTGTTCCTCCAGATATCTACGCATTTCACCGCTACACCTGGAATTCCGCATCCCTCTCCCAATCTCAAGCCATCCAGTATCAGATGCAGTTCCCCGGTTAAGCCGAGGGATTTCACGTCTGCCTTAGTTGGCCACCTACGAGCCCTTTACGCCCAGTAATTCCGAACAACGCTTGCCCCCTTCGTATTCACGCGGCTGCTGTCACGAA
+
CCCCCGGGGGGGGGGFFGFFGGGGGGGGFGFGGDFFGGGCFFCFDGGGGG@CFGEEEFGGGGGGGGFGFGG@6EG7DECDEEFEFFEGFGGGGDFGGGCCFFGCFCGGG?FF<FFECGGGFGGGGFCGGGGFGF8EGGGGGDEECDFFFGGFG,@E?FG8=EF8DCC?DD==EEFG8;9CCE9;A,@CC7CEGG9<E5@CE4?,<9CGFF6*CC,4;:9F:FF?CGFFGFAC58)74*;*3+:<G*8>*<</68:>C(CCE4)))2;)299)./0;C4464)).4(2)2)(-9:)9@7604
@M03506:14:000000000-AKVR1:1:1101:21032:5282 2:N:0:49
ACTCAGGACTACAAGGGTATCTAATCCTGTTTGCTCCCCACGCTTTCGCACCTCAGCGTCAATATGTGTCCAGTGAGTCGCCTTCGCCACTGGTGTTCTTCCGAATATCTACGAATTTCACCTCTACACTCGGAATTCCACTCACCTCTCCACAATTCTAGCGATGCAGTCTTAAAGGCAATTCCGGAGTTGAGCCCCGGGCTTTCCCCTCTAACTTACAAAGCCGCCTACGTGCGCTTTCCTCCCAGTAATTCCGAACACCGCTTCCCCCCTCCGTATTACTCCCGCTCCTGGCTCGGAC
+
CCCCCGGGGGGGGGGGGGGGGGGGGGGGGGGGGGGGGGGGGGGGGGGGGGGGFFGGGGGGGGGGGGGGGGFGGGGGGGGGGGGGGGGGGGGGGGGGGFGGGGDGGGGGGGGGCFGGGGGGFGEGGFGGG;FCFCEFEFFEFF8EGGGGGGGGGGFGGGA=A@@@FEGFGEGGGGFAD9A8@FAFF?C+84@,,8@C?C5739C5,9,,479*<+55B>A7=86CD4884*0*228).:>5+=+322*03++;+;+*2(CE)7)95*19*8)7)7882()2)6)),(,71)-(/(.*0)-((
@M03506:14:000000000-AKVR1:1:1101:5720:5307 2:N:0:49
ACTCAGGACTACAAGGGTATCTAATCCTGTTTGCTCCCCTAGCTTTCGCGCCTCAGCGTCAGTTTCTGTCCTGATAGCCGCCTTCGCCACCGGTGTTCCTCCTGATATCTACGCATTTCACCGCTACACCAGGAACTCCGCTATCCCCTCCAGAACTCTAGCTTGCTAGTTTTGGATGCAGGCTCTGGGTTAAGCCCAGAGTTTTCACAACCAACTTAACAAACCGCCTACGCGCCCTTTACGCCCAGTAATTCCTAACACAGCTTGCCCCCCCCGTATTCCCGCCGCTTCGTGCCCGGAG
+
C@<CBEGGGGGFGFEEGCFGGGGGF,EFFGGGGGGGDFGGFEGGGGGGGGGG@FE6C@FCCF@CEGGGCFF<FDEGGGGEGCCCGGGGGGGFEFEEDFC<FCFFDGDGGGA<DCC:@EF,B<CFD7=EGGGGEDDGFCECGGED8@>DDEEFF,6DEGFFFGGAFGGD8@E9=,6,,4,,,,98DCE,DCEF;,7@8,@C><3<EG,,,;>7:955=FFGFGF,:5/:C*)*93)::9F??F3CGGDF6<<8*17*:<4<)))*0+2)+955:)**2()3)-4(-(,)()-()(-15:2(4
@M03506:14:000000000-AKVR1:1:1101:11197:5344 2:N:0:49
ACTCAGGACTACAAGGGTATCTAATCCTGTTTGCTCCCCACGCTTTCGTGCCTCAGCGTCAGTATCGGGCCAGTGAGCCGCCTTCGCCACTGGTGTTCTTGCGAATATCTACGAATTTCACCTCTACACTCGCAGTTCCACTCACCTCTCCCGAACTCAAGATCCTCAGTATCAAAGGCAGTTCTGGAGTTGAGCTCCAGGATTTCACCCCTGACTTAAAGACCCGCCTACGCACCCTTTACGCCCAGTGATTCCGAGCAACGCCAGCCCCCTTCGTATTACCCCCGTCGTCGGCCCTACG
+
CCCCCGGGGGGGGGGGGGGGGGGGGGGGGGGGGGGGGGGGGGGFGGGGGGGGGGGGGGGGGGGEEF@FEGGGGGGGGGGGGGGGGFGGGGGGGGGGGGGGGGGDEGGGGGGGGGBFGGGGGGGGGCFGGGGGD@FGGGGGGGGGGGFFGGGFGGGGGGGGGGGGFFFFEFG;EFGGGGFGDGGGCDFGGCGFGDGGFDCFGGGGGGCGGGGGFDGGGF678@C8*5ADC8FGC5=G01;FCC*9<5CF?@71:A+*/,9*08<)/?8>EE375*;:E<?E9A2((-4)3)(-.,7*).,((
@M03506:14:000000000-AKVR1:1:1101:4541:5347 2:N:0:49
ACTCAGGACTACAAGGGTATCTAATCCTGTTTGATCCCCACGCTGTCGCGCCTGAGCGTCAGAAACGGGCCAGTGAGCCGCCTTCGCCACCGGTGTTCCTCCCAATATCTACGAATTTCACCTCTACACTGGGAATTCCACTCACCTCTCCCGTACTCAAGCTCTACAGTCTCAAAGGCAGTTCCAGAGTTGAGCTCTGGGCTTTCACCCCTGACTTGAAGAGCCGCCTGCGCGCGCTTTACGCCCAGCAATTCCGACCAACGCTTGCCCCCTTCCTATTACCGCTGCTCCTGGCCCGAAC
+
CCCCCGGGGGGGGGGGGGGGGGFGGGGGGGGGGGGGGGGGGGGGGGGGGCGGGGGGGGGGGGGGGGGDGGGGGGGFGGGGGGGGGGGGGGGGD+FGCGFGGGGGGGGEFEEGGGEFDDEDFGGGFFGGGEEEGFCCFFGGGCEGGGFGGGDFCF=E?FGGGE@EAAFGFDE;DG9@A6C6CD7EEED78DFF;@DD8A,<:7=8>FGGGFGC:*>D7*8,4+868858**8*:55593>F+A**9C;)*2;///:*7(1*.77CC**0<?D5)02*0)12:AB06((7)*),)(.9.),,(
@M03506:14:000000000-AKVR1:1:1101:13372:5383 2:N:0:49
ACTCAGGACTACAAGGGTATCTAATCCTGTTTGCTCCCCTAGCTTTCGCGCCTCAGCGTCAGAAGTGGTCCAGTGCGCCGCTTTCGCCACAGGTGTTCCTCCCGATATCTACGCATTTCACCGCTACACCGGGAATTCCACGCACCCCTCCCACCCTCAAGCACGGCAGTTTCGCCTGCAGGCTCTCGGTTGAGCCTAGAGGTTTCACAGCTGACTTACCGCACCTCCTCTGCGCCCTTTACGCCCACTAATCCCGAACACCGCTTGCCCCCCCCGTCTTATCTCGTCTGTTGGCCCGACG
+
CC?CCGGGCFGGGGGGGFGGGGGGGGGGGGGGGGGGGEEC<@EFGGGGGEGGEGG8FGGEEEGDFCCCFFGFFGGGCGGGGGGFGGGDFGGGEFFGDGGGGGGGGDGGGFGGGGDEGGGDGGEGGCFGGGGG+>3DFGG;DGGGGG8EGGGGGGGG6DCCEGCFEDEEGGGEFEGGGFGG?FG,<6,=C*;B,>C:,,=,>C><>AFFGF*;?*8;;7ACDGDC)*0500=6=5>DB/.82:*5>CEEF?87*1**1(9E)0773//7<F3>))2/*(0:)))).:0<:3))*.59@E00-
@M03506:14:000000000-AKVR1:1:1101:13747:5412 2:N:0:49
ACTCAGGACTACAAGGGTATCTAATCCTGTTCGCTCCCCACGCTTTCGCTCCTCAGCGTCAGTGCCGGCCCAGACCACCGCCTTCGCCACCGGTGTTCCTCCTGATATCTGCGCACTTCACCGCTACACCAGGAATTCCGTGGTCCCCTACCGGACTCAAGTCACAGCAGTATCGGGTGGCGTCTCCAGGTTGAGCCTGGAGTTTTCACACCCGACTTGCCGAACCGCCTACGTGCTCTTTACGCCCAATGAATCCGGACAACGCTTGCCCCCTACGCATTTCCGCGGCTGCTGGCACTGC
+
CCCCCGGGGGGGGGGGGGGGGGGGGGGGGGGGGGGGGGGGGGGGGGGGGGGGGGGGGGGGGGGGGGGGGGGGGGGGGGGGGGGGGGGGGGGGGGGGGGGGGGGGGGGGFGGGGGGGGGGGGGGGGGGGGGGGGG?FGCFDAFEGGGDFGGGGGGEGEGGGCFGC;CFGF@FAFEGGEGGGDEEBEFGG6:6BEFCFFFDGFGGG7CFGGC47*8?EDDFFCDD5/755:D>EC))*4?79C7:DCEEE5CE@??FC5(7>55>7DC53CFG37>***()245.)(4()4)-,9)(5)9(()
@M03506:14:000000000-AKVR1:1:1101:16978:5413 2:N:0:49
ACTCAGAACTACAAGGGTATCTAATCCTGTTTGCTCCCCACGCTTTCGTGCATGAGCGTCAGTTACGAGCCAGTGAGCCGCCTTCGCCACCGGTGTTCTTCCCAATATCTACGAATTTCACCTCTACACTGGGAATTCCACTCCCCTCTCTCGTACTCGAGCCAACCAGTTTCAATGGCCGTTCCGGCGTTGAGCTCCGGGCTTTCACCACTGCCTTGGTTGTCCGTCTGCGCCCGCTTTCGCCCCAGCGATTCCGAACACCGCTCGCCCCCTCTGTATCACCTGGGCTGCTGGTACCGAA
+
<@6A,6,<EFCFCEFFGGFF<AEF<E9FE@F9F9@EDFCEFEGGGGCBCFG<EGEFF7@F@GEF9FGDGG:@EF9EFGFGGCGGF@,BFGG:=@+8?FAE,?FFGGG9A,55A+,:4C<CF9EAEBFFF9F8=F8F,CF,FEE8,46@,,,6>D+@83B,6AE=E+@+,77,@,>,EC9,55AFF+C*5BB7*1,,5=*=?D/:,,,44;CF,*,+3*=+*1*=:*)0=D6*2):)())*+**1C5*)***7)/>4*()*)0)1)**8*.)0.**+3)*+)-,)(((03.:7)((***-4-
@M03506:14:000000000-AKVR1:1:1101:11366:5418 2:N:0:49
ACTCAGGACTACAAGGGTATCTAATCCTGTTTGCTCCCCACGCTTTCGCACCTCAGCGTCAATATGTGTCCAGTAAGTCGCCTTCGCCACTGGTGTTCTTCCGAATATCTACGAATTTCACCTCTACACTCGGAATTCCACTTACCTCTCCACAGTTCTAGCGATGCAGTCTTAAAGGCAATTCCGGAGTTGAGCCCCGGGCTTTCACCTCTAACTTACAAAGCCGCCTACGTGCGCTTTACGCCCAGTAATGCCGAACAACTCTAGCCCCCTCCGTATTACCGCGGCTCCTGGCACGGCG
+
CCCCCGGGGGGGGGGGGGGGGGGGGGGGGGGGGGGGGGGGGGGGGGGGGGGGFGGGGGFGDGGGGGGGGGGGGGGGGGGGGGGGGGGGGGGGGGGGGGGGGGDGGGGGGGGGGGFGFGGGGGGGGGGGGGGGGGGGGGGGGGGGGGFFGFGGGGCFGGGGGGGGGGGGGGGGGFGGGFGGDDFGGGGGGGGCFFGGGGCEEGGGFFGG,*/2<+>DFFFGGCCGGGFFEGFDG6;CBGBGGF*1:E=AGGGC+:FDG;GE4>):>C:=GFG3<DEGFB>C-<43>1(.-)-.<:3*6>9(4
@M03506:14:000000000-AKVR1:1:1101:24963:5426 2:N:0:49
ACTCAGGACTACAAGGGTATCTAATCCTGTTTGCTACCCACGCTTTCGTGTCTCAGCGTCAGAAATGGTCCAGTACGCTGTCTACACCACAGGTGTTCCTCCTGATATCTACGCATTTCACCGCTACAACAGGAATTCCGCTTACCCCCCCCACCCCCGAGCACTCCCGTTTCCGCCGCACCCTCCCAGTTAAGCCGGGATATCTCACCATAGACGTAGAGCACCGCCCACCCACACTGCACGCCCAGTCACCCCCACCAACCCTCCACGTCTACCCATTACCGCCGTCCCTCGCCCGCAC
+
<<@CC8,C@FFGGGGDF<FGGACEF<,<CF9,,CFGGGCFFGGDFFFG<<,C@F<@A7BB@7@@FEFECFGGG,,,@6B:BF,C@CCE,B,,,:,:,69?FF8,,,,CE@FGGEG@EECDGG:BCEGF,A<<,?AAF?FFGG+@DD,++@@@8++6+++@>73,,87,@4,,DAE>*3**>CE8E>EG?8,,,>;6:55***5+1<9C*0**2+5***)12:*AC<55*5>C*)0*45*3+<*9<:*)30<7*)/)/,7*).)1*/*)0)*0)*++145+)).(3((0-),))(-)05(((
@M03506:14:000000000-AKVR1:1:1101:8028:5432 2:N:0:49
ACTCAGGACTACAAGGGTATCTAATCCTGTTTGCTCCCCTAGCTTTCGTTCCTCAGCGTCAGTTGTGGTCCAGTCAGCCGCCTTCGCCACGGGTGTTCCTGCGGATATCTACGCATTTCACCGCTACACCTGCAATTCCACTGACCTCTCTCGCACTCGAGCGCGGCAGTTTTGAAAGCAGCCTCTGGGTTAAGCCCAGAGATTTCACTTCCGACTTGCCGCACCACCTACGAACCCTTTACGCCCAGTAATTCCGAGCAACGCTGGCCCCCTACGTATTACCGCTGCTGCTGGCCCGTAG
+
CCCCCGFGGGGGGGGGGGGGGGGGGGGGGGGGGGGGGGGGGGGGGGGGGGGGGGGGGGEGGGGGFGGGGGGGGGGGGGGGGGGGGGGGGGGGGGGGGGGGGGGGGGEGGGGGGGGGGGGGGGGGGGGCFGGGGGGGGGFGGGGGGGGGGGFGGGGGGGGCEEGGGGGECGFFGFE9CGGGGDGGGGGDGGGG?CG<EFG,CCCFCC@FGGGGG:EEGFCC5D)=85:EG68E*)7D?F?F9C<<D5;<<:+/9FGG735*5;>C<;=>C)CDB7=**.9+-:<0((-).)2.),1*7594-
@M03506:14:000000000-AKVR1:1:1101:19074:5441 2:N:0:49
ACTCAGGACTACAAGGGTATCTAATCCTGTTTGATCCCCACGCTATCGCGCCTGAGCGTCAGTAATGAGCCAGTGAGCCGCCTTCGCCACCGGTGTTCTTCCCAATATCTACGAATTTCACCTCTACACTGGGAATTCCACTCACCTCTCTCATCCTCAAGCTAAACAGTTTCAATGGCAGTTCCGGAGTTTAGCTCCGGGCTTTCACCACTGACTTGGATAGCCGTCTGCGCGCGCTTTACGCCCAGTAATTCCCAACACCGCTACCCCCCTTCGCACTACCGCGGCTGCCTGCCCGAAG
+
CCCCCGGGGGGGGGGGGGGGGGGGGGGGGGGGGGGGGFGFGGGGG:FGGGDGGGGGGGFGGGGGGGCGGGGFGGGGGGGGGGGGGGGGGGGG@FEFGGGGFFGG<EFGGGFGGG8EAFGGGGCGGDGGGCFG88A8FGGGGGGGGF,,@FBFG:,@=E,@EFEGFFGFGGGFGFBGGC,=EGG9D6E7E88,@3,5DCEG5?EFF9,=?*;CE7,,:*@68F*BC)):C<@54):/3:=E9<**/=*)++20*1:*23D5))097**)15<D.22;*,)*,,4090239)1(*.(*57((-
@M03506:14:000000000-AKVR1:1:1101:12915:5442 2:N:0:49
ACGCAGGAGTACAAGGGTAGCTTATCTCGTTCGCTCCGCTGGCCTCCGCTCCTCAGCGTCAGTGCCGGCCCACCCACGCGCCTTCCCCGCAGGTGATCCTCTCGACATCTCCGCATCTCCCCGCCCCACCCAGAACTCCAGTTGCCCCTTCCGCACTCTAGTCGCCCAGTATCAGTTGACCTTTCCGAGTTAAGCCCGGAGATTTCACAACCGTCTTTTGCTTACCGACTCCCCTCTCTTTACGCCCACTCGATCCGAACACCGCTTGCTCTCCCTGTATTCCCGCGGACGCCGGCATGGG
+
6,-,,7@6-C@@F6,6-CF,<,,;EE,@,C<F,6F<@,BF++C,,,,6,,++6CF,C:,86B<,,,@CEC:?,6,CF+64+44,,,B,+4487B,,<5,95,<:<+C+=?,,@=+@+:A,AF7F+++8CF+5,,,,8F7,FFA3EG8FGDFF5**31<B,6,,*****/,,,1>>C<,,,?,<9A;/2C;89++9CFDC**)<9;1+=7C3****/**0+**2<*73)11)+*))1(06++<CD5*/0*00)0)9C5(/*))))1*;)2*?*97;*05*+-)))(44)()(()-()))(((
@M03506:14:000000000-AKVR1:1:1101:27236:5464 2:N:0:49
ACTCAGGACTACAAGGGTATCTAAGCCTGATTGCTACCCACGCTTTCCTGTAGCAGCGTCAGAAGTGGTCCAGTAAACTGTTTACATCATAGGTGTTCCTCCAGATACCAACGCATTTCACCGCTACACCATGAATTCCGCTTACCTCTTACCCTCTTTAGCATTCCAGCTTCCGCTGCAACTTCCTAGTTAACCCGTGTTACTCTCCATCTGACTGAGTCACCCGCTTACACTCTCTTACCGCTCAGCTATTCTCAACCACACTCCCCCCCTCTTTCTACACCCACTCTCTGCCAGTCAT
+
A,6,A,C-C6<666;--;C<FCFA,66CF,;6@EECFF,6@6@CCD<,C,C,,6,6676@CCA,,CCCF@,CCF,,,,,,<6,6<E6B,,6,CFBFC,,C,,44,:<,F,,4,++4=,,5@,,8@:+C,4=EE9E,5,9,@+@+,@,44,,9,9,+4,4=,6,67,,,,4,7=86++++6,,,76,,,7CE,,,,36++,52,,,,5,7+2+,?DE+=*,55+49*<3*3;?*+*+.*+,,19:)4*),,,1+++117*,:))9CC*)*)))2:*3+)/+)).(((()(*))1))*)))-)
@M03506:14:000000000-AKVR1:1:1101:11509:5464 2:N:0:49
ACTCAGGACTACAAGGGTATCTAATCCTGTTTGATCCCCACGCTGTCGCGCCTGAGCGTCAGAAATGAGCCAGTGAGCCGCCTTCGCCACCGGTGTTCTTCCCAATATCTACGAATTTCACCTCTACGCTGGGAATTCCACTCACCTCTCTCATCCTCAAGTCTTACAGTTTCAATGGCATTTCCGGAGCTGAGCTCCGGGCTTTCACCACTGACTTGGAAGACCGCCTGCGTGTCCTTTACGCCCAGTAATTCCCGACCACGCTGGCCCCCGTCGTCTTCACCCGCCTGCTGGCACGGAG
+
CCCCCGGFGGGGGGGGGGGGGGGGGGEFGGGGGGGGFFGGGGGGGGGGGGFFFGGGD@CFEGF<FGFFGGGGGFFFGGGGGFFFGGCGGGGGGGCFGGGGFCFDGGFGFF<?ECEF<E?<AF=FFGGGGGGDEFFGGGGGGGGGEFFGFG9DAEA=EFF8DFGGGGGAFFGGG:9DD8DDDFE9FE6+:+:73DC,49*:CDGGGF7,<**0,;CFB7)<1;*,;4?DG3455).*)+39<C3C)=*.C?CFB?00*47*0))1**25*87>)1;*1(0:))3)(-()(),(0.4**)(((
@M03506:14:000000000-AKVR1:1:1101:23026:5467 2:N:0:49
ACTCAGGACTACAAGGGTATCTAATCCTGTTCGCTCCCCACGCTTTCGCACCTCAGCGTCAGTTACTGCCCAGAGACCCGCCTTCGCCACCGGTGTTCATCCTGATATCTGCGCATTTCACCGCTACACCGGGAATTCCACGCACCTCTCCCACACTCAAGCACGGCAGTTTCGCCTCCAGGCTCCGAGTTAAGCCCGGACTATTCACAGGTGACTTACCGCACCGCCTACTCGCCCTTTACGCCCAACAATTCCGAAAAACCCTCCCACCCCGCGTTTCACCTCGGCTTCCGCACCCTCG
+
CCCCCGGGF9DFAEGF-CEFGCGCEEFD<F@FCDFCF@EGGGGGGF9B7,@CD@FFCEGGGGGG,CFCGGGGFDEGGCCCEEGGGGGGCGGGECFEGG,,55CCFEGGGF9E>FGG=F,A,,47FFGGGG@FCGGGC?F9>@EG=C@36DFGGFDG6@>C9,3,+@:E*D;,=5@>1*4,,=CEFEC5C**4<,,>:=*2*)+5<:@:+;*2008+++90*5/>C)08*>)+2)094)0+++*/9**0**209**2*()*))0578*0*09.0)221()+..))(,35()(4)(()0)(((
@M03506:14:000000000-AKVR1:1:1101:24824:5487 2:N:0:49
CCTCAGCACTACAAGGTTTTCTAATCCTGATCGCTCCCCACGCTTTCGCTCCTCAGCGTCAGTTACTGCCCAGAGACCCGCCTTCCCCACCGGTATTCCTCCTGATATCAACGATTTCCACCGCTACACCAGGACTTCCTGTCTCTACTGCATCACCTCAGTCTGCCCGTCTCCCCCTCACGCCAAAGGTAGATCCTTCGGTTTTTACTCCACACACAAAACCACACCTTCGACCACTCGTCGCCGAGATATTTCGCACGACACTACCACCCTACCTATTCCCTCCGCTATAGTCCTGTAG
+
6,6,66,;6C-;C-,--=,6CC966C<C,,66C,,,@<,66@@FGG,,F8C:,C,<<F6@:FEE96FED8,9,,,:EFE7+@B7,66,6+88@++,5<C,C,B,9,9,,:,A=A+A+,,9CE++4++,AEA,=4+47CF,,8,@D,,7@,98,3@B,,6,,7@,7@??E>6:D,,66>@,@,::8+,1,4,,,,3,37@E@0A8**,,5+**,****2:,***,/*26?*)**))16*)**2))*2*0**+0***9*-)*)).)*++)+)9))0**+-*+))))(((0,),)*))2**..)
@M03506:14:000000000-AKVR1:1:1101:5497:5512 2:N:0:49
ACTCAGGACTACAAGGGTATCTAATCCTGTTTGCTACCCACGCTTTCGCTCCTCAGCGTCAGTACCGGCCCAGAGTGCCGCCTTCGCCGCCGGTGTTCCTCCTGATATCTGCGCATTTCACCGCTACACCAGGAATTCCACACTCCCCTACCGGACTCAAGTCACCGCACTATCGAATGGCGTCTCCAAGTCGAGCCTGGAGTCTTCACCTCCGACTTACCACACTGCCTCCGCCTGCTTTCCTCCCAATAACTCCGGACCACGCACTCCCCCTACCCGTTACCCCGCGCCCTGTCCCCAC
+
CCCCCGGGGGGGGGGGGCFGFGCFGGGGFGGGFGGGGFGGGGGGGGGGGEGGGGFFGGFFGGFGGGGGGGDFG,FFFGGGGGG7FGCEEGGDEGGEGGGGDDGGGGGGGGGGEGGGGFFGDGGGGGGCFGFGGFD<BF=FFFGCFEGGG7DDGGGG8DF?E:ED,:CCC*5<,<BF,??,88CE;FFG6,6,6*4/:8::8;5+5+<+?7*>*7CE)/++*3**/*/??0):)))*,*)3++2****.:*29*6:<<1**)7)*5*/)<)*8))2;0(.:0(-)(,()()(4)()2)/((-
@M03506:14:000000000-AKVR1:1:1101:4132:5519 2:N:0:49
ACTCAGGACTACAAGGGTATCTAATCCTGTTTGCTCCCCTAGCTTTCGCGCCTCAGCGTCAGTTATGGTCCAGTGAGCCGCTTTCGCCACAGGTGTTCCTCCCGATATCTACGCATTTCACCGCTACACCGGTAATTCCACTCACCTCTCCCATACTCCAGCACGGCAGTTTCGCCTGCAGGCTCTGGGTTAAGCCCAGAGGTTTCACAGGTGACTTACCGCCCCGCCTACCCTCCCTTTACGCCCAATAATTCCGAACACCGCTCCCCCCCCTCGTATTACCGCGGCAGCTTGACCCCAA
+
C@CCCGFFFFGGGGGG;C<FFGFFCEGFGGGGCFGGFEFEEFFFGGGCC@FCCCG@F:BFEEGFGGF?FFEFFGF<FDF+@C@FGEGG:EGAFFCFCE<DECEECFGEFFFGGGG=F<,C?AFECCFFGGBF++@<,,C@?;B>@8EEFFF@FGFGFGGGB8DGC8CE6DAFA:EGG6;D:,@,@?,@,4BF,A9,:E@,,*5<<FD:7+*:,+1>+8+0/2)2:D:>GD4*1*0>;<+3+2*7DEG5=CFF*9C*1():))0735*);<DE>DG5;4@?)44(2((.-0(,7((*1)((-
@M03506:14:000000000-AKVR1:1:1101:6489:5522 2:N:0:49
ACTCAGGACTACAAGGGTATCTAATCCTGTTTGCTCCCCTAGCTTTCGCGCCTCAGCGTCAGTTATGGTCCAGTGAGCCGCTTTCGCCACAGGTGTTCCTCCCGATATCTACGCATTTCACCGCTACACCGGGAATTCCACTCACCTCTCCCATACTCCAGCACGGCAGTTTCGCCTGCAGGCTCTGGGTTAAGCCCAGAGGTTTCACAGGTGACTTACCGCCCCGCCTACGCGCCCTTTACGCCCAATCACTCCGCACCACGCTCGCCCCCCTCGTATTACCGCGTCCGCCCGCACGGCA
+
CCCCC@FGGGGGGGGCGGGGGGFFGGGGGGGFFGGGGGGGFFGGGGGDGGDGGGGGGGEGDGDFGGGG<FFEGFG9EGFGGGGGGGGG7FEEDFCF?FGCFGG>CF:FGGFFEGGGGGGGDFEGFGGGGF@7@FFE,CFGGDFGGGGF9FFGGECF798=FG?FGEGGGGGGG;EG7DF,@CE>FD;FF@EGF7EFG5:C57>C,=@FFG*4,2<@819<18C*:5>>=1)*85BD;<?60A3C<7;)2*3)1=55/75*7<8<CE*7E>55>)8:12)2--)(-(,)(0((.-3)0)(((
@M03506:14:000000000-AKVR1:1:1101:24288:5561 2:N:0:49
ACTCAGGACTACAAGGGTATCTAATCCTGTTTGCTCCCCACGCTTTCGCACCTCAGCGTCAGTATCGAGCCAGTGGGCCGCCTTCGCCACCGGTGTTCTTCCTAATATCTACGAATTTCACCTCTACACTAGGAATTCCACCCACCTCTCTCGAACTCAAGACTTGCTGTATCAAAGGCAGTTCCGAGGTTGAGCCCCGGGATTTCACCCCTGACTGGCAAATCCGCCTACGTGCGCTTTCCGCCCAGTGATTCCGAACAACGCTAGCCCCCTTCGTATTACCGCGGCTGCTGGCACGAGG
+
CCCCCGGGGGGGGGGGDGGGGGGGGFGGGGFGFGGGGGGFFDGGGGGGGGGGFGGGGGGGGGGGFGCFGGGGGFFGGGGGGGGEGGGGGGGGGCFGGFAFGGGGCGGEGCFGGGGDGFGFGGGGGGGGGAFFGGFFEDGGGGGGGGGGB8DFCGGCBDGEC9BFADFEED;FGCGG8EFFE?FFGGG>EEBC?CFGGGGGGD=F6CFGGGG4*;FGGCFCF4;<C8FBCDF=<4)9235;+3*/9*2>0+9@B@FGD6D*557)*1?F*795>****.)<54<(((()()-8622*9.(((
@M03506:14:000000000-AKVR1:1:1101:11644:5563 2:N:0:49
ACTCAGGACTACAAGGGTATCTAATCCTGTTTGCTCCCCACGCTTTCGTGCCTGAACGTCGGTGCTGGACCAGGAAGCCGCTTTCGCCACTGGTGTTCCTTCCGATATCTACGCATTTCACCGCTACACCGGAAATTCCGCTTCCCTCTTCCGCACCCTAGCTACGCAGTCTCGAATGCAATTCCCAGGTTGAGCCCGGGGCTTTCACACCCGACTTATGTAACCGTCTACGCACGCTTTACGCCCAGTCCTTCCGATCAACCCTTGCCCCCTCCGTATTCACGCGGCTTCTGGCACAGAG
+
CCCCCGGGGGGGGFGGGGGGGGGGGGDCFGGGGGGGCDGGGGGGGGGGGCFGGGGGGGGGGGE@FFGGFGGGGGDDFFGGGGEGGGGGGGGGCF8FFFFGGGGGGGGGGGFGGGGGEGGGGGGGGCECGFFGEEEGGGG8FC8>?DEGGGGGDE>CGGGGGG9FGGGGGEFGGGF6C,:D9ACGGGCFF@FGC?8DFE5?:DCE,+=@ECDGGDEEGFF9@+;AD<A>*9AFG3))->)809C*9CE4?+0877*7*1):)))/70;7+9*).7*2*(7<42.((-25(.,-930*/)((.
@M03506:14:000000000-AKVR1:1:1101:14955:5564 2:N:0:49
ACTCAGGACTACAAGGGTATCTAATCCTGTTTGCTCCCCTAGCTTTCGTGCCTCAGTGTCAGGAGTTGTCCAGGGACTCGCCTTCGCCACTGGTGTTCCACTTGATATCTACGCATTTCACTGCTACACCAAGTATTCCAGTCCCCCCTCCAACCCTCTAGCTGGGTAGTTTCCAATGCAGTTTCCGAGTTGAGCTCGGAGATTTCACATCCGACTTACCCTGCCACCTACGCACCCTTTACGCCCAGTGAATCCGAACAACGCTCGGGACCTCCGTATTACACCGGCTTCTGGCCCAGCG
+
CCCCCGGGGGGGGGGGGGGGGGGGGGGGGGGGGGGGGGGGFGGGGGGGGGGGGGGGGGGGGGGGGGGGGGGGGGGGGGGGGGGGGGGGGGGGGGGGGGGGFCGGGGGGGGGGGGGGGGGGGGGGGCGGGF7FCFGAFGGGFGGEFGGGGGGGFGGGGGGGG8EEFG>DCAFFCFC9FF8ADFFFGGGE8DCDDGF,<EEGG6FF,,@:EFFGGC8*7+0=7@FG49/*9;ACD6?D>4?CFG4C/**22+++1;CDG0DEFF0C*2:)*)9>5412;4@7)6)).((81)49427/73:1,
@M03506:14:000000000-AKVR1:1:1101:11874:5586 2:N:0:49
ACTCAGGACTACAAGGGTATCTAATCCTGTTTGCTCCCCACGCTTTCGCACCTGAGCGTCAGTCTTTGTCCAGGGGGCCGCCTTCGCCACCGGTATTCCTCCAGATCTCTACGCATTTCACCGCTACACCTGAAATCTTACCCCCCCCTACAAGCCTCCAGCCTCCCAGTTTGGAATCCAGTTCCCGGGTTGAGCCCGGGGCTTTCACACCCGACTTGCCCGCCCGCCGGCGTCGCCTCTCCGCCAAGACTTCCCGTTCACGCGTGCCCCCTCCCCGACGCCCCGGCGCCGTGCAGGCGCG
+
CCCCCG?GGGGGGGFFGGDGGGEFCFFDCFGGDGGGEDFGEEGGGGGG7;BFFGG8E@FGGFGGCFD<FDFGGCG+FC+FFG:FFFCFGE@@7F+DFGFFEGGCEFFGFFGGFECGG9FAEFDEECFGGGGG,,8@,,,,93@=C>8+@+:53,,*6@,,44*,,,688DC;,*,,,2,,45,?4<*/**64,,<*/*=C*)38+++++2*)*)1:***3**/2)).0*)):7)))-1)+**/191*)**+/9**11(279).11:/)*7)05****()*,-(((,()(.(-.((*))4(-
@M03506:14:000000000-AKVR1:1:1101:27358:5598 2:N:0:49
ACTCAGGACTACAAGGGTATCTAATCCCGTTCGCTCCCCTAGCCTTCGCGCCTCAGCGTCAGGTACGGCCCAGGGGGCCGCCTTCGCCACGGGTGTTCCTGCCGATCTCTACGCATTTCACCGCTACACCAGCCATCCCACCCCCCTCTACCGACCCCACGCTCCCACGTCTACATCGCACCCTCCCGTTTCAGCCGGGATCTTCCACTACGTCCTGTCATTGCCGCCTCCCCTCCCCTCACCCCCCGTAACTCCTCCCCACTCCTTCAACCACCCTCCTACCCCCCCCGTCTCGACTCGC
+
@B-6A@<EF-@C<ED-B-,CFEFDFG9FFEFGGGEFC8BECCCGF6F6::F+B:CAF@BFG7@FEFD+F:B@FF7F@>CCGECCDDEFE>+7+@>@CEF<F8,+++8,8A,C=E+38CAFFFFE7+@@CE<:>+@D,,@<A:CC:@:E6,;<>:>E*4:::?*A=@2,3/=+/7+3+***=:C=@E8*3++++098*****/AF+2+++***09/***)+*2*<*17;**)*1)0*(*)/11*1)/2)***01*6**(1*)))02++*+/*0)*/12()*)..((,(.(),,.3,4<)((-
@M03506:14:000000000-AKVR1:1:1101:19838:5608 2:N:0:49
ACTCAGGACTACAAGGGTATCTAATCCTGTTTGCTCCCCACGCTTTCGTGCATGAGCGTCAGTTTTGACCCAGGGGGCTGCCTTCGCCATCGGTGTTCCTCCACACCTCTACGCATTTCACTGCTACACGTGGAATTCTACCCCCCTCTGCCAAACTCTAGCCTTGCAGTCTCCATCGCCATTCCCAGGTTGAGCCCGGGGATTTCACGACAGACTTGCAAAACCGCCTGCGCCCGCTTTACGCCCAGTAATTCCGATTAACGCGTGCACCCTACGTTTTACCGCGCCCGCTGGCCCGTCG
+
CCCCCGGGGGGGGGGGGGGGGGGGGGGGGGGGGGGGGGGGGGGGGGGGGGGGGDFGGGGGGGGGGGGGGGGGGGGGGGGGGGGGGFGGEGGGGGGGGGGGGGGGGGGGGGGGGDEGGGGGGGGGGGGGGGGGGGGGDFGGGFGGGGGGGFGGEGFGFFFGBEGGGGGGGFGFGFFGFGGGGEAAFCCFCFCFFCDEGG5>8CCF,=CFG*5)/*=FG::CD706<<AE**)=9.)1-)02<9*79C57<9+***:6C<GC*10))2*)//05)*;82():)))-09()()4(5(6*0)-((
@M03506:14:000000000-AKVR1:1:1101:11870:5623 2:N:0:49
ACTCAGGACTACAAGGGTATCTAATCCTTTTTGCTCCCCACGCTTTCGTGCCTCAATGTCAGTAACAGAATAGTTAACTGCCTTCGCCGTTATTGATGTTCATCCATATATCTACGCATTTTACCGCTCCACATGGAGTTCCGTTAACCTCTTCTGTACTCTAGTATGACAGTATTACCAACTTCCGCGGGGTTGAGCCCCGATTTGCCACTGATAACTTATCGTACCATCTACGCACCCTTTACGCCCAATAATTCCGGATAACGTTTGCCACCTATGTGTTACCGCGACTGCTGGCACC
+
CCCCCGGGGGGGGGGGGGGGGGGGGGGGGGFGFGGGGGGGGGGGGGGGGEEGFGEGGGGGGGGGGGGGGGGGGGGGFGGFGGGGGGGGGGGGGGFFGFEFDGGGCGGGGGGGGGGGGGGGGGGGEGGGGGGGGGGGGGGGGFEGDEGGGGGGGGGDFACDGDFGGCGGGGGCFGGFGGGFFC8EFFDG6BEGGGEEFFE5CDEGGGGGGFFDF*>;8CACG+=59CFFGFF?+8><?GFC@FC+;=53C@8A6AFCCBFE)7<CC5CFC@*9==;8+4*2)..249?B9)4(>(-*))(5(
@M03506:14:000000000-AKVR1:1:1101:5859:5629 2:N:0:49
ACTCAGGACTACAAGGGTATCTAATCCTGTTTGCTCCCCACGCTGTCGCGCCTGAGCGTCGGTAACGGGCCAGTGAGCCGCCTTCGCCACTGGTGTTCTTCCGAATATCTACGAATTTCACCTCTACACTCGGAATTCCACTCACCTCTCCCGTACCCAAGTCCTCTAGTCTCAAAGGCCATTCCAGGGTTGAGCCCTGGGCTTTCACCCCTGACTTGAAGGACCGCCTGCTCGCGCTTTCCGCCCCGTAATTCCGAACAACGCTAGCCCCCCTCGTATTACCGCGGCCGTCGGCCCCAAC
+
CCCCCFGGGGGGGGFGFFGGGGGGGGGGGGGGGGGGGG@FGGGFGGGGGGGGGGGGGGGGGEGGGGGGGGGGGGGGGGGGGGG7FDGGFGGGGE<FEGGGGGGGGGGFF?FGGGGADGGFGGFF9FFGG9FFEG7DFGGGG9,,@=3D3>FDCGGCGGGE@CFD7EE9;EC,@,E3=:@@:DFGCCGGGG:EGCCEGDG*;CE,>CEGGGDCFF6CCF=CCD*,95B::>F++):83).*+3*7DC/<:E8)*=FC13CE?@>C5**0A7C))9;88()<)64220-<()((.-9*).-8(
@M03506:14:000000000-AKVR1:1:1101:21192:5635 2:N:0:49
ACTCAGGACTACAAGGGTATCTAATCCTGTTTGCTCCCCTAGCTTTCGCGCCTCAGCGTCAGTTGCGGCCCAGGCAGCCTCCTTCGACACAGGTGTTCCTCCCGATCTCTACGCATTTCACCGCTACACCGGTAATTCCACTGCCCTCTTCCGCACTCTAGCACGGCAGTTTTCGATGGCCCCTCCCGGTTGAGCCGGGAGATTTCACACCAACCACACCGCACCGCCTCCGCGCCCTTTACGCCCAGTACTCCCGAACCCCCCCAGCCCCCGACGTATCACCTCTCCCGCTGCCCCGTCT
+
CCCCCFGGGGGGGGDFGGCFFGCFGFFGGGGGCGGG8DFGFDFGFGFGGCEGCFGGGG@FGFFACF7FFGGGGGGGGGGGGGFCEGGGGGGGFGGEFFGGGGGGGGGGG,<F?FC7FFGGGFEG7:CEF:>:++@FDFGFFE8DFF8D@EGGGGEE@F,@5=9EEEE+@DBF,@BFAF*D8DC8CECEG1B1,8CEE*/*810<;A?C7D**1*;*1*://>3C59>B>*85C)))()7+03/*9=*0+37*19>)*()*).)1/2*.*7C5)):*2(0*)6.),)(0(0(()(,*00-1(
@M03506:14:000000000-AKVR1:1:1101:7538:5650 2:N:0:49
ACTCAGGACTACAAGGGTATCTAATCCTGTTTGCTCCCCTAGCTTTCGTTCCTCAGCGTCAGTAGTGGTCCAGCGCGCCGCTTTCGCCACGGGTGTTCCTGCAGATATCTACGCATTTCACCGCTACACCTGCAATTCCACGCGCCTCTCCCACACTCCAGCACAGCAGTTTCGGAAGCAGTCTCTGAGTTGAGCCCAGAGATTTCACTCCCGACTTGCCACACCGCCTACGACCCCTTTACACCCAGTAATTCCGAACAACGCTGGCCCCCTACGCCTTACCGCGGCTGCTGTCACGTAC
+
CCCCCG8FGGGGGC9FEGGFFFGGGFGGGGFGGGGCFGGGGGGGGGGCGFGE9FFG8+BFGEGFGGDFF9FFGGGGGGGDGGEGGGGFGEGGGEGCFFGFFGG,EEEFDFGGFGFFEBFGGG:FC7FGGGCCE<=F<,CFFGG>>EEGFGGC,AEGDGGGGGCC8?CFG7B=AG5CEDFGGDF9@C9EFFBC;EF?F,,,4*>9,=,=<F4?**4?576<785CDGD::*;ED):D(94F??>F9=8>A:<919209()*875CD5*>G>5;.98*/37*54(((,(7(5::7.57*.(,(
@M03506:14:000000000-AKVR1:1:1101:11558:5654 2:N:0:49
ACTCAGGACTACAAGGGTATCTAATCCTGTTTGCTCCCCTAGCTTTCGTGCCTCAGTGTCAGGAGTTGTCCAGGGACTCGCCTTCGCCACTGGTGTTCCACTTGATATCTACGCATTTCACTGCTACACCAAGTATTCCAGTCCCCCCTCCAACCCTCTAGCTGGGTAGTTTCCAATGCAGTTTCCGAGTTGAGCTCGGAGCTTTCTCATCCGACTTCCCCTGCCCCCCACGCACCCTTTCACCCCCCTGACTCCACACCACCCCCGGGCCCTCCTTATTTACGCCGTCTCCCGCCCCGAG
+
CCCCCGGGGGGGGFGGGFGGGGGGGGGGGGFFGGGGGGGGDGGGGGGGGGGGGGGGGGGGFGGFEGGAFGGGGFGDFGGGGGEFFFGGGGCGGFDECEGGGFF9?C9FFCF<FGGGGGGGGC9FFFG:FFFF8C@<C@ADCEFFGGGGGGG,@EG>=FB9@D>8DCD,@9CFCF=,=88DEDFADCE@+@+,,6@=A>E76+@DDA,@,=DGC5CEG+A,;**4;*:>*/8*9)018<80@++2;7*)***)+0***(1*)05>C**)*)17)/**+)*+)).--((.()4))-()).(6(
@M03506:14:000000000-AKVR1:1:1101:7497:5666 2:N:0:49
ACTCAGGACTACAAGGGTATCTAATCCTGTTTGCTCCCCACGCTTTCGCGCCTCAGCGTCAGTACCGTCCCAGCGAGCTGCCTTCGCCATCGGTGTTCCTCCTGATATCTGCGCATTTCACCGCTACACCAGGAATTCCACTCGCCTCTTCCGGACTCTAGCCCTGCAGTATCCACCGGCATTCAAGGGTTGAGCCCTTGACTTTCACAGCGGACTTACAGGGCCGCCTACGCGCTCTTTACGCCCAATGATTCCGGACAACGCTTGCCCCCTACGTATTACCGCGGCTGCTGGACGGTAG
+
CCCCCGGGGGGGGGGGGGGGGGGGGGGGGGGGGGGGGGGGGGGGGGGGGGGGCGGGGGGFGGGGGGGGGGGGGGGGGGGGFGGFGGGGGGGGGGGGGGGFGGGGGGGGGGGGGGGGGGGGGFGGEGG9FFFCFGGGGGGGGDGFGGGGGFGGGC>EGGFGCFBFGGG:EGGGGGGGGGDEEEFGFG79CFCEGFGFDGGDDDGFFFGC,:?GECECDC++;C*C<>>BE*)1<5:CBFFGDF*775;)*3+11***)-9C>;)7<*8>G?C3>7/*;79?46A((-3>00())((*))(((
@M03506:14:000000000-AKVR1:1:1101:9261:5684 2:N:0:49
ACTCAGGACTACAAGGGTATCTAATCCTTTTTGCTCCCCACGCTTTCGTCTCTCAGTGTCAGGGTCGTCCCAGCTAACTGCCTTCGCTTTTGGTGTTCCCGACGATATCAACGGATTTCACCCCTACTCCGTCGGTTCCGTTAGCCTCTAACGCCCTCTTAGCAGAGCAGTATTGTAAACAGGTCAAAGGTTAAGCCGATGAAGTATAATTTACACCTTACTCTACCACCGACTGACTCTTTACGCCTAATAAATCCTGGAAAAGCCCGGGACTCCTGTATCTCCGCACCTTCTGTCCAAC
+
CCCCCGFGGFGFGGC9FECFFG9EFGFA<FEFFFFFFC7AF:CFGCCGFGCC@EEEGGFFC,;,EFGGF,6@EGGFGGFFA,:EFGGGGGFGGG?FF@?E?EE:FDFDFG,EF7+:BAFECCFGF+EEF,=FG:+8@7EFDGEGFGGC,3DD6C>+3=D,>DDDC,+3DF;C,:,@7D,,@,,@<:5<=,7,,,3,@>8EC7,,>,=<<9::=>C,2?AF4@=CF+8ACD)*<).25?+0;@>D77*)*5+A+6+30)2+)/*****)/09))2*+3.0<5)))-3(0-)())).**/))(
@M03506:14:000000000-AKVR1:1:1101:13001:5702 2:N:0:49
ACTCAGGACTACAAGGGTATCTAATCCTGTTTGCTCCCCTAGCTTTCGTTCCTCAGCGTCAGTTGTGGTCCAGCGCGCCGCTTTCGCCACGGGTGTTCCTGCAGATATCTACGCATTTCACCGCTACACCTGCAATTCCACGCGCCCCTCCCACACTCAAGCACAGCAGTTTCGGAAGCAGCCTCTGGGTTGAGCCCAGAGATTTCACTCCCGACTTGCCACACCGCCTACGACCCCTTTCCACCCAGTAAGTCCGAGCCACGCCGCCCCCCTACGGCTTACCGCGGCTGCCGCCCCTGCG
+
CC@CCD<FDFGGG9FAFEAFGGCEFEE@FGGCGFGGFFFF@<EFCFFEGGFGGGF<FCCFCFFFD@CCFC<FEFFEGECCEGGGGGGE=FFE+FCBFFGGGGGF<F<ADC?DCEFFEEEGEFGC@@CEE:E,F=DFGFG;FEC7CC+@8EEECC>8BFFC,2,@3D?DDEF;EG8E*>1>,,?BFFFC:?8:?8<6CFFC,*C9;9::CCCFE5EED:+008*/CD>D5DAGC3<7:5>C+<7:C=8)++3*09**),)*0)./*/*0:79;)*2;*-.2.)5(33050)((.(,/0)-3-
@M03506:14:000000000-AKVR1:1:1101:16743:5753 2:N:0:49
ACTCAGGACTACAACGGTATCTAATCCCGTTCGCTCCCCTGGCTTTCGCGCCTCAGCGTCAGTGTCGGCCCAGCAACCCGCCTTCGCCGTAGGTGTTCCTCTTGATATCTACGCATTTCACCGCTACACCAAGAATTCCAGTTGCCCCTTCCTCACTCTAGCCGCGCAGTATCAGTTGACCTTTCCGAGTTAAGCCCGGAGATTTCACAACTGACTTGCTCTGGCCTCCTCCGCCCCCTTTACCGCCAGTAAATCCGACCAAACCTGCTCCCCCCCGGATTCCCCCGGCTGCCGCACCGGC
+
CCCCCGGGGGGGGGGGGCGGGGFGGGGGGGGGFGGGDGGGGGGGGGGGGGGGGGGFGGGG7FGGGGGCGGGGGGGGGGGGGDEGGCGGGGDCEGGGCGGFGGGGDAEFGGGGFCFEFFGGGGGG7EF9,A=,AC8FFFFCEGG9@D=?FGGG,2=DFCA9,=D+@CB5@@CGG:5@F@CFGGFFGG578FE9B>9<=5=5*),>;F7<+0*;=*+<@0:+0+0+*2*27C)*5)))4758+3:**2:)*+3=**:C/(/*.))*10*)+*28>D5=*(.*()))((()4)(()-())0,7(
@M03506:14:000000000-AKVR1:1:1101:15158:5784 2:N:0:49
ACTCAGGACTACAAGGGTATCTAATCCTGTTTGCTCCCCACGCTTTCGCGCCTCAGCGTCAGCAATGGCCCAGCGAGCCGCCTTCGCCACCGGTGTTCTTCCCGATATCTACGCATTCCTCGCTACACCGGGAATTCCACTCGCCTCTACCATGCTCTAGCCACACAGTTTCACCTGCGGCCCCGGAGTTGAGCCCCGGGATTTCACAAGTGACTTACGTAGCCGCCTACGCGCCCTTTACGCCCAGTGATTCCGGACAACGCTTGCACCCCCCGTTTCACCGCGGCTGCTGGCCCGGAGG
+
CCCCCGGGGGGGGGGGGGGGGGGGGGGGGGGGGGGGGGGGGGGGGGGGGGGGGGGGGGGGGGGGGGGGGGGGGGGDGGGGGGGGGGGGGGGGGCEGGGGGGGGGGGGGGGGGGGGGGGGGGGGCGGGGGG7FGDGFFGGG98BEGGGFGGGGGGGFGGGGGGGGGGGGCGCGCGGCGF5;EEEEGGCEG8FG6CCGGEE5=CE69CGF?FFDF7E97DF*9CFFGGD>55>=CB:C9<FFFGC59*//+30*@699393*57<73:8?F:D5@11**./<54(-((()()4:FF0<>B(((
@M03506:14:000000000-AKVR1:1:1101:23965:5786 2:N:0:49
ACTCAGGACTACAAGGGTATCTAATCCTGTTTGCTCCCCTAGCTTTCGTTCCTCAGCGTCAGTAGTGGTCCAGCGCGCCGCTTTCGCCACGGGTGTTCCTGCAGATATCTACGCATTTCACCGCTACACCTGCAGTTCCACGCGCCTCTCCCACACTCAAGCACAGCAGTTTCGGAAGCAGCCTCTGGGTTAAGCCCAGAGATTTCACTCCCGACTTGCCGCCCCCCCTACGAACCCTCTACTCCCAGTAATTCCGAACACCGCTGGCCCCCTCCGCCTTCCCCCGTCTCCGGCCCCCTTT
+
CCCCCCFFGGGGFFGGGGDFFGEGAGGGFFFGEGGGGGGGG<FFFGG:FFGGDGC8FFGGDCF<FFFFFGGG@FFF:FEFFGGGG@FG7F++@C:FEGA<CEB8FFCFGGFGGGDFGAFAFDCFG@FFGGF8FF,AAFFAE7C+@E=8DDE=DCCEGFD6@EFG6:E6CDFGGD5CE*AF68F6EC,,,?C897?>:C:,,*4,44=F,C8/78CE**;<)/):C)8@C*7/*0)><F);+<*2*A*9C707*9***-97)<3)1**.2<D@:*2*/()2)3((43,<?))()-757)-()
@M03506:14:000000000-AKVR1:1:1101:20432:5787 2:N:0:49
ACTCAGGACTACAAGGGTATCTAATCCTGTTTGCTCCCCTAGCTTTCGCGCCTCAGCGTCAGTTATGGTCCAGTGAGCCGCTTTCGCCACAGGTGTTCCTCCCGATATCTACGCATTTCACCGCTACACCGGGAATTCCACTCGCCTCTCCCATACTCCAGCACGGCAGTTTCGCCTGCAGGCTCTGGGTTAAGCCCAGAGGTTTCACAGGTGACTTACCGCACCGCCTCCGCGCCCTGTACCCCCACTAATTCCGAACAACGCCCCCCCCCCCCGTACTACCGCCGCTGCCGGCCCTGAG
+
CCCCCFEEFDGGGFFGGGGGGGGGGFGGGGGGGGGGGGGGGGGFFFGGGCGGCGGCFGGECGGFFFG8FGGGG<FFFGGDGEEFGGGGEGF<DAFGEGG9FFGE7CFFGGGGGG7FCFFGGGGGDEGFGGDGGECGFFGGG;F7EEEGGGGDBGFGFGGGGGGGD:6@><;A<CE>EFG:4DD,4,>,=:C799DFFGFE,/5:,,,=,0*467CE+2+<9D3C5)5;=*55D3@D0C)3+<*29CE7A6+977D<3(/*8@)9)**8*875>//*/()/6<B961(0(0(()(().0(((
@M03506:14:000000000-AKVR1:1:1101:11828:5808 2:N:0:49
ACTCAGGACTACAAGGGTATCTAATCCTGTTCGCTCCCCACGCTTTCGCGTCTCAGCGTCAGTACCGTCCCAGAGAGCTGCCTTCGCCATAGGTGTTCTTCCTGATATCTGCGCATTTCACCGCTACACCAGGAATTCCACTCTCCTCTTCCGGACTCTAGCCAAGTGGTTTCCGCCGACAGCTCGAGGTTGAGCCTCGAGTTTTCACAGCAGACCTCCCAAGTCGCGTACACGCTCTTTACACCCAATAAATCCGCACCACGCTCGCCCCCTACGTATTACCGCGGCTGCTGCCCCTGAT
+
CCCCCGGGGGFGFGGGDADFGFGGGGGGGGGFGGGGGGGFGGGGDGGGGGGGDFFGGGGEGCFGGGDGGDGFGGGGGGFGGGGEGGGCEECFCGGGEGGGGGGGGGGGGGCFGGGGGGEGFGGGGGGCF:FFG@EGGGCFEFFFFDDF9EC,886C6EEFFFGC=,EF?DF:=,@EGE>EB8F,58>5>:>7,1,:,9C**;C,;CCFFFGCC*4CG*)=*2*+;75)2:=EC;B>:CB?+<*2*::3C8+**12)*,)*0)7C<*2<CDGF)*;80,6<)6-(--4B1)()0.25).((.
@M03506:14:000000000-AKVR1:1:1101:21637:5844 2:N:0:49
ACTCAGGACTACAAGGGTATCTAATCCTGTTTGCTCCCCTAGCTTTCGTTCTTCAGCGTCAGTAGTGGTCCAGCGCGCCGCTTTCGCCACGGGTGTTCCTGCAGATATCTACGCATTTCACCGCTACACCTGCAATTCCACGCGCCTCTCCCACACTCAAGCACAGCAGTTTCGGAAGCAGCCGCTGGGTTGAGCCCAGAGATTTCACTCCCGCCTTGCCGCACCGCCTCCGAACCCTTTCCCCCCAGTAATTCCGCACCACGCTTCCCCCCTACGTCTTACCCCGCTCACCGGCACGGAG
+
CCCCC8FGGGFGGCC@CF<FFGCACEGFGCFFGFFGF<FFGFFGGGGGEFFGFGGGGFGGGGGGGGGG<CF9EFGGEGGGGGGGGGDGCC:C=BC>CFGCFGFGGA5BF5?D?@FF7FDEF9C7CCFGGEFGGCFFEFGFECC+@68C3D8DC88C,DD@EEF8?:DCC9>=D5*6@8EG,,4*4>EE*,>*?FCCF5//,*,,5=@:,;78=)?=D006/7)*:55:E*.2>)79:F58++*2):*5++31**:**-)*75)99**085C>3*2;*2)*.68(((()().(5(()7.(((
@M03506:14:000000000-AKVR1:1:1101:13018:5908 2:N:0:49
ACTCAGGACTACAAGGGTATCTAATCCTGTTTGCTCCCCACGCTTTCGCGTCTCAGCGTCAGTAACGTCCCAGCGAGCTGCCTTCGCCATAGGTGTTCCTCCCGATATCTGCGCATTTCACCGCTACACCGGGAATTCCACTCGCCTCTTCCAAACTCTAGTCCGGCAGTATCGACCGGCATCCCAGGGTTGAGCCCTGGACTTTCACAGCCGACTTACCGGACCGCCTACCCGCTCTTTACGCCCAATGATTCCGGACAACGCTTGCCCCCTCCGTATTACCGCGGCTGCTGGCACTCAC
+
CCCCCGGFGFGGGGGGGGGGGGGGGGGGGGGGFFFGGGGGGGGGGGGGGD@C:FFGGGGGFGGAGGGGGFGGGGGGGGGDGGGGGGGGGG?FCFGGFGGGG<FGGGGGGGGGGGGGGFGGGGGGCEGGGGGGGGGG8FFFGGGGEDEEDAFGGGEFEFGGGGGFGEC*:D9CC8BE?ECGG=6CF,>:E<<C68B@FFC7CDGGCE+=70<DECCG3;F6CG:EDGEDC3?*95B<3*/99CCDG5*<F<<8//:074557FDD5*8)27C:5/***.)24.4(((-)(84,9(4<@),((
@M03506:14:000000000-AKVR1:1:1101:4291:5928 2:N:0:49
ACTCAGGACTACAAGGGTATCTAATCCTGTTTGCTCCCCACGCTTTCGCGTCTCAGCGTCAGTATCCAACCAGGGGGCCGCCTTCGCCACCGGTGTTCCTCCCGATATCTACGCATTTCACCGCTACACCGGGAATTCCACCCCCCTCTTTGGTACTCTAGCTTGTCAGTTTCATGCGTCGTTCCCCGGTTGAGCCGAGGGATTTCACACATGACTTAACAGACCGCCTCCACGCCCTTTACGCCCAATGATTCCGAACAACGCTTGCACCCTCCGTATTACCGCGGCTGCTGGCACAGAG
+
CCCCCGGG9FCGGGFFE-C@ECEFGGGGGGGGGGGGGGGGGGGGFGGGGGDFCGGFGGFGGDFGDFGGGGGGGGGGDEGGGEFGGGGGGGGGGGDGEGGGGGGGEEFGGGGGGGGGGGGGGGGG=FEGGGEDEDDGGGGG9:+@:EGG:DFG6F,ECAFFGFCFDCEG7<?<EGF9BEGGE=C:=FGGDCE7FGCFDG=5:<CC9797<FGGGC?@FFBGF=C:FGE:5*)6C:57>3)8<<3*/*;.C?C76F:*9:DG?5))1;:<9@GE5C*8;()74><BF01)7::06(85?5(2,
@M03506:14:000000000-AKVR1:1:1101:24899:5948 2:N:0:49
ACTCAGGACTACAAGGGTATCTAATCCTGTGTGCTACCCACGCTTTCGTGTCTCAGCGTCAGTTACTGTCCAGAGAGCCGTCTACACCACAGGTGTTCCTCCTGATATCTACGCATTTCACCGCTACACCAGGAATTCCACTCTCCCATCCAGTACTCTAGCCCCCCAGTTTTCGGCGCACCCTCCCGGTTAAGCCGGGAGATTTCACACCAAACTTAGAGGACCCCCTACACACCCTTTACTCCCAGTAACCACGAACAACGCTTGCTGCCTACGAATTCACCCGGCCGCAGCCCCGTAG
+
CCCCCGGGGGGGGGGGGGFGGGGGGGGGGGCFCGGGGGGGGGGGCFGGGGGG,FFFFGGGGDGGGGGGGGGGGFGGGGFGGGGDGFGFGGGGGFFGGGFGGGGGGGGGGGGGGD@,B<CFFCCE@GGGGEFFDFGGGGGGGEGGFGFFDF=EEAFFGGCF,@D=+@EEEFFCGCD>?8EEEGEGGEGGG7C7;C?CECEGECC,19@FEFGGF<5<8*+=*74E**2)12;6**):1C=C+++;C786CCF86*175():7;)7**2:7/9F4*882,)*))))422>07-()((1))((-
@M03506:14:000000000-AKVR1:1:1101:14394:5974 2:N:0:49
ACTCAGGACTACAAGGGTATCTAATCCTGTTTGCTCCCCACGCTTTCGCACCTCAGCGTCAGTACCGGGCCAGTGAGCCGCCTTCGCCACTGGTGTTCTTCCGAATATCTACGAATTTCACCTCTACACTCGGAGTTCCACTCACCTCTCCCGGACTCGAGCTTCCCCGTATCAAAGGCAGTTCTGGAGTTGAGCTCCAGGATTTCACCCCTGACTTCAAAAGCCGCCTACGTTCGCTTTACGCCCCGTGATTCCGAGCCACGCTACCCCCCCTCGTTTTCCCGCGGTTGCTGGCACGCAC
+
CCCCCGEGGGGGGGFGGFGGGGAFFGDFGGFGGGGGGGGGGGGGCGCGGGEGCFEFGGGGGGGFGGGGEFGEGFGDFGGGDGEGGGGEEFGFFGFGGGGGGGGGGGF<FFGGG:EFGFGGGCFGGGGGFEFGDECGGGGGGGD@FFGGGGGF=@883@8ECGEDEFG,@CGCFG99E,@:8DFFGG,2@D8DECF7,CCEC*>D9:7C,;DF=6,>D+:=CF*AD)53/18*9);*,*28>F*//:*0::*)/**2*(/*))))/:*8=>D>))18;(7/).)-10-)4).)*.(*/0(,,
@M03506:14:000000000-AKVR1:1:1101:5594:6001 2:N:0:49
ACTCAGGACTATAAGGGTATCTAATCCTGTTTGCTCCCCTAGCTTTCGCACCTGAGCGTCAGGTAAGGCCCAGAGATCCGCCTTCGCCACCGGTGTTCCTCCTGATATCTGCGCATCTCACCGCTACACCAGGAATTCCGATCTCCCCTACCTACCTCTAGTCGGGCAGTATCGGATGCACGCCCGGAGTTGAGCTCCGGGTTTTCACCTCCGACTTGCCAAACCGCCGTCCTGCCCTGTACGCCCAACGAATCCGGCCAACGCCCCCCACCTTCGCTATTCGCGCGCGCCTGCCGTGCAT
+
CCCCCGGGGGGGGGEFFEGFGGGGGGGGGGGGGGGGGGGGGGGGGGGGGGGGGGGFGGGGGGGGGGGGGGGGGGGGGGGGGGGGGGCGEGGGGECFGGGGGGGFCFGFGGGGEGGGGGGGGGDGCFFGGGGG7FFEGFF@FGGCFFGGGFGGGFFC,D=D;=A>6CEGGG9@DECDE6CDCCE8@E8C>8B>9DF2<C>C:2;*=99=,9;C=5853:@6CF572/8)*20*1*998F4C7+*17CC)*/A)076)9():)7)//1*8?)1))*+**(01)),(((()(),,0(.))0(,-
@M03506:14:000000000-AKVR1:1:1101:11451:6002 2:N:0:49
ACTCAGGACTACAAGGGTATCTAATCCTGTTTGCTCCCCTAGCTTTCGCGCCTCAGCGTCAGTAGTGGTCCAGTGCGCCGCTTTCGCCACAGGTGTTCCTCCCGATATCTACGCATTTCACCGCTACACCGGGAATTCCACGCACCTCTCCCACCCTCCAGCATTGCAGTTTCGCCTGCAGGCTCTGAGTTAAGCCCAGAGGTTTCACAGGTGACTTACAACACCGCCTACGCGCCCTTTACGCCCAATAATTCCGAACAACCCCCCCCCCCTCTGCATTACCGCGGCTGCTGGCCCCGCG
+
CCCCCGGGGGGGGGGGGGGGGGGGGGGGGGGGGGGGGGGGGGGGGGGGGGGGGGGGGGGGGGGFGGGGGGGGGGGGGGGGGGGGGGGGGGGGCGFGGGGCFFGGGGGGGGGGGGGGGGGAFFGGGGGGGGGGGGGFFFFGGGGGGEBFGGGGGGGGGGGGGGCGCFFC9FAFG*8CEC9,:DE61>7CGGGFFCFGG7:FGG8@?C,9,;4?,?F;C>BF77*=<<>DGDFC))079<@<7C*9DGE52+<6/=0290C5:F)95C*8*0CEDG:6+-*<)6)(,4(0250)/(-*)0((-
@M03506:14:000000000-AKVR1:1:1101:5273:6006 2:N:0:49
ACTCAGGACTACAAGGGTATCTAATCCTGTTTGATCCCCACGCTTTCGTGCCTCAGCGTCAGGAAAGCCCCAGCCGGTTGTCTTCACCTTTGGCATTCCGATAGATATCTACGCATTCCACCGCTCCACCTATCGTTCTACCGGCCTCTAGCTTCCTCAAGACTCGCAGTATGCCCTGCAATTCCATGGTTGAGCCATGGGATCTCACAGAACACTTACAAGCCCGCCTACGCACCCTTTAAGCCCAGTGATTCCGACTAACGCTTGTACCTCTCGTATTACCGCGGCTACTGTCACGCGA
+
CCCCCGGGGFGGGGGGGGGGGGGGGGGGGGGGGGGGGGGGGGDGEGGGGGGGGFFDGDFFGGGGGGGGGGGGGGGGGGGGGGFGGGFGFGGFFEFGFFGGGGEFAEFFFGGGGGGGGGGGGGGGDFGGGGGGFGG@FGGGGGGGGGGGDGGGD8EGGGCGFFGEFFDDEGFGGFFGGGGGA:<FAFGGDFFGGGGGGFGGGGD*DFGF,;7CFCDFFGBEGGG7*8)::?)*)05C6C;C;FFD4CCF7CEAFA78C75C6@3DGCC)080*99F*;(7C29>096(73)(,6-.**7(,(
@M03506:14:000000000-AKVR1:1:1101:12665:6008 2:N:0:49
ACTCAGGACTACAAGGGTATCTAATCCCGTTTGCTCCCCTGGCTTTCGCTCCTCAGCGTCAGTGTTGGTCCAGGATGCCGCCTTCGCCACCGGTGTTCCTCCAGATATCTACGCATTTCACCGCTACACCTGGAATTCCGCATCCCTCTCCCAAACTCGAGCCATCCAGTATCAGACGCAGTTCCCCGGTTCAGCCGAAGGATTTAACGTCGGACTTAGTCGGCCGCCTACGAGCTCTTTTCGCCTCGTAACTGCGAAAAACTCTTGCCCCCCCCGTATTACCGCCGCCGCTGCCACTGCC
+
CCCCCGGFFFGGG@CE>FGFGGGGA9;66;@@B<,C<FCF<D8FGGDF@CDEFGEFFGGE76<FEFC8F,EFFF,CCF8+8@C@FDECFEGE7C7B:@AAF<<=<D9<BDGGCCFCCDC<FC@CFCEGCFDF?4=FFA;D+@EEGCFGCCBF8=@D9=EF=CEFCFBDCFF=3,@92:CE8;AE,BF75CG*>?F<8**=?<,><,,,42*/49=CF@:@+)158/:)5C)27)7))29+++)19:*)2*2)****)(1*5>)9:C+*<?*55>EC8(0<)6)(((()()-()(,29/4)(
@M03506:14:000000000-AKVR1:1:1101:21220:6017 2:N:0:49
ACTCAGGACTACAAGGGTATCTAATCCTGTTTGCTCCCCTAGCTTTCGTGCATCAGCGTCAGTTGTGGTCCAGTGAGCCGCTTTCGCCACAGGTGTTCCTCCCGATATCTACGCAATTCACCGCTACACCGGGAATTCCACTCACCTCTCCCACACTCACGCACGGCAGTTCCTATAGCAGTCTCTGATTCGACCCCAGAGATTTCACTACAGACTTACCGTACCGCCTACGCCCCCTTTACGCCCAATAATTCCAAACAACGCTCGCCCCACCTGCATTACCGCGGTTGCCGCCCTAGCC
+
<A68ACFFFGFFFAE@--C<@CCFGG9<CF@<6CF,6,BF,@F<,,;@E<,6EG8,CC686,<CC,C7@CEGG,,,6C6FCF,C<@C@@F<C86BF@@,,CEG+,++4?9,5=F,++,CFCEFG7+@9FA:+>+8A,A4EFGG8,DFGECF888+BF?B,,,3686>++33,7,,EC,;,3@C,E33,,5,3,*4**=:,10,,,=:C1+2*,4/1+++4****:55)**)*:3)1./)+3:7C)*/.*++******.9*)7)>**275)1))/*+*(/0--621((),)()0-,))).(,
@M03506:14:000000000-AKVR1:1:1101:18855:6020 2:N:0:49
ACTCAGGACTACAAGGGTATCTAATCCTGTTTGCTCCCCTAGCTTTCGCGCCTCAGCGTCAGTTATGGTCCAGTGCGCCGCTTTCGCCACAGGTGTTCCTCCCGATATCTACGCATTTCACCGCTACACCGGGAATTCCACGCACCTCTCCCATCCTCCAGCACGGCCGTTTCGCCTGCAGCCTCCAAGTTGAGCTTGGTGCTTTCACAGGTGACTTACCGCACCGCCTTCGCCCCCTTTCCTCCCAATAATTCCGCACCCCGCTTCCCCCCCCCCTATCACCGCGCCTCCGTCACCCACC
+
CCCCCGFFGGGGGGFEDGFFGGDFGGGGGGFGCGGGGGGG?FGGGGGGGFGGGGGFGGGGE7FEFGGGFGGGGECFEGFGGEGGGGGCFF=F8CAFBFGGGGG7,@FEGGFGGGCBCEEEFFCEGFGCDGD++>3A>FF9FEB+CC@FDGDGCF,>BFGF8C8FE6C+*33@54CCE:C6D,9BFGD6>2@@,,?;,,4,*+,1,44=,;*>++>CC+;+19)1:<>>5*;*9)7C()0++3*:C76.*++06=C4*(9*..)1)**);7DF3)**1-/+).((,((.4)2(0((/0.((-
@M03506:14:000000000-AKVR1:1:1101:10909:6043 2:N:0:49
ACTCAGGACTACAAGGGTATCTAATCCTGTTTGCTCCCCTAGCTTTCGCGCCGCAGCGTCAGTTATGGTCCAGTGCGCCGCTTCCGCCACAGGTGTTCCTCCCGATATCTACGCATTTCACCGCTACACCAGGAATTCCACGCACCTCTCCCATACTCCAGCACCACAGTTTCGCCTGCAGGCCCCGAGTTAAGCCCGCAGATTTTACAGGTGACTTGTGGCGCCGCCTACGCGCCCTTGAAGCCCAATCATTCCGAACACCGCTTGCACCCTCTCTACTACCACGGGCCCTGCCACAGCG
+
C<-BCG8@@DGAFEAC76ECF9@<9FCFFGFFF9C@C@FG<<EFF9FC>@7@++7+@FFEGCFFGFG8F<EECGGG7:CGGEG,ECFC=:FDF5BBB,55FGE7:FFEGE,5F@7+B9@,EECC:CFFGCF,C+AA<FDEFCC@CB8D==E=FA8D9<DF6<,:8EGEFCE9D@53;@EG:,71A8C:E*=9;1BFF****10C?++<<C5*A+3++2;+*/1/)))01*8CG)7)())*++***:*770+089:67,)*))71>*/)+09))12*+-*2))(,,,()()(,<07*976((
@M03506:14:000000000-AKVR1:1:1101:22724:6067 2:N:0:49
ACTCAGGACTACAAGGGTATCTAATCCTGTTTGCTCCCCTAGCTTTCGCGCCGCAGCGTCAGTTCTGGTCCAGTGCGCCGCTTTCCCTACAGGTGTTCCTCCCGATATCTACGCATCTCACCGCTACACCGGGACTTCCACGCACCTCCCCCACACTCAAGCACGGCCGCTCCGTCTGCCGGCTCCGAGTCACGCACGGAGCCGCCACATGATACTCACCGTACCGCCAACGCGCCCTTTACGCCCAATACACCCCAACAACCCTGCCCCCCCTCCCATCCCCGCGGCTGCTCGTCCTAAC
+
6,8ACFFECF@<FA@-86C,C,;CFGFECFG9,CFCECFG@@E@<@F6B+@F+@@+@7BF:@FF,6CAC,CC@FCD@@7FF+,:,,9,6BFE,:,58BFBF<F=:4:=FA<EECC++,:E9,+@=CF=F8B4+33,,C:==3C++@,@,=C6+@8E?FFD9@,@5CC*4*4*;:*;C*9,=C:*=***/4<C+*8//:C**)*2*///*2**+*<+**/2*1*:7/55*)./7)5/())0+3**//*)0+0*))1/*(/*)0.9<*5)/)955);**(1*(((((((0()(,*,-9))))(
@M03506:14:000000000-AKVR1:1:1101:20955:6092 2:N:0:49
ACTCAGGACTACAAGGGTATCTAATCCTGTTTGCTCCCCTAGCTTTCGTTCCTCAGCGTCAGTTGTGGTCCAGCGCGCCGCTTTCGCCACGGGTGTTCCTGCAGATATCTACGCATTCCACCGCTACACCTGCAATTCCACGCGCCTCGCCCACACTCAACCACAGCAGTTTTGGAAGCATCCTCTGTGCGGATCCCAGATATTTCACTCCCTACGTGCCGCACCGCCTCCGATCCCGTTCCACCCATCAATTCCGAGCAACGCCCGCCCCCCACGCATCACCGCGGTCGCCGCCCAGTAC
+
-AACC8,9DAEFG<CEC-6;CCC,CEEGGGCF,E,E,CCF8@@FCEA:C@FEFFA<EC@FEDG<EGEFEEGGGCCCEFGGEG,,:=:,8?FEEG+C8<?F<8F@FG9BAF??F:@+4:E,9<+C++8AFFGFF?=E9AFGF==8CEDE+B8=+4+68D68,1+;8D5D>@,,,4B,5D@4?6?,<EC25,*11**0,,5,,4,,,4:C,27760A*00)=9D5CD<;<:9):))0/,*00*2:C4*1):++**9CC*(72..))1*27C>7;)1/**(02))3(1(()()--0(3C).()-
@M03506:14:000000000-AKVR1:1:1101:12328:6094 2:N:0:49
ACTCAGGACTACAAGGGTATCTAATCCTGTTTGCTCCCCTAGCTTTCGCGCCTCAGCGTCAGTTACTGTCCAGAAAGCCGCCTTCGCCACCGGTGTTCCTCCTGATATCTACGCATTTCACCGCTACACCAGGAATTCCGCTTTCCCCTCCAGTACTCAAGTTCGCCAGTTTTGGATGCAGGCTCTGGGTTAAGCCCAGAGTTTTCACATCCAACTTAGCGAACCGCCTACGCCCCCTTTACGCCCAGAAATTCCGACCTACGCTTCCCCCCCCCGTCTTACCGCGGCTGCTGGCCCGGAG
+
CCCCCGGGGFGGGGGGGGGGGGGGGGFGGGGGGGGGGGGEFGGGGGGGGGGGGGG8FGGGGGGGGGGGGGGGGGGGGGGGGGGGGGGGGGGGGCFGGGGGGGGGDGGGGGGGFDCGFGGGGGGGGGGGGFFFCGGGEEFGGE7EFFGGGGGGFG9FGG;DEGBFEDCC+@@D=8:?FGG,;8>CCGFFFGGGFG>C*@C?FDFF7BFG:=97CG,1+*9:)/9EG:AE53.*2):C9/2>+498DC*)*0+/*1;CD(1*1<7<***)*0/087E*;,5*)64,9(0)3)-)<((/)7>6(
@M03506:14:000000000-AKVR1:1:1101:7678:6094 2:N:0:49
ACTCAGGACTACAAGGGTATCTAATCCTGTTCGCTCCCCTAGCTTTCGCACCTGAGCGTCAGAAACTTGCCAGGAGACCGCCTTCGCTTTCGGTGTTCCTCCGGATCTCTACGCATTTCACCGCTACACCCGGAATTCCGTCTCCCCCTCAAGTTCTCAAGTCTACCAGTTTTCGAAGACCTTTTCCGTTTAAGCCGGAAACTGTCTCTCCGAACTCGGCAGACCGCCTTCGCGCGCTTCACGCCAAATAAATCCGGACACCGCTTGCCCTCTACGTATTACCGTGTCTGCTGTCTAGTCG
+
CCCCCFGGD-FGGFFGGFGFGFGGGDGFAGFGGGDGGGD@FG8FEGGCFG7FF,C6CF@@F@,<FFGGEGG<D@FCFD@:7@@FGFGGGGFEGFGCFG9@EGE>FF4?AEFGFD@FCFGAFFG7:+@E8F7:FD@FFGGFDGGGFF+=+6>@D2=ED=DFFGF,:<BC63@,@E68,39@CFFFGG,156@DCFF8*=E7?F?7C?,=:*8)*5:5+1:5CC<=CC))**01*07)3C@*@EFCC5C)0++*09<))377).839C/7@?*0?7F82)0<5))-(.()./4<6-2**0-)(
@M03506:14:000000000-AKVR1:1:1101:15642:6113 2:N:0:49
ACTCAGGACTACAAGGGTATCTAATCCGGTTCGCTACCCTGGCTTTCGGGTCTCAGCGTCAGGATCGGCCCAGTCGGCCGCCTTCGCCACTGGTGTTCCACCCTATATCTGCCCATTTCACCGCTACACAGGCTATTCCACCGACCTCTACCGTCCTCCAGTTCCCCAGTCTCAGATGCAGTTCCGCGCTTGAGCCGCAGGATGTCACCTCTGACTTCAGCACCCGCCCACACCCTCCTTACGCCCCGCGAATCCGGCCAGCGCTTGCCCCACACTCTTTACCGCTGCTCCGGCCCTCCAC
+
A@CC8<FAFFFFEGG?@EFFF@,CCFF7@BCE:FFCEGGF,<FF@FGG@@<FGGGFGF@CCC,6:CF@F:+,6FF,@:FE7F::F7F:CE?A8EFFG9@9F<44EFB<FA,EFCF8FFGGDF7+@FGGF@=4+AD,,CAFD,++@>B=@,C=+@@E6,3,,,5@<,3,45,,73B,,@<@B;,7=**=*11*,>?F*::C**5+5++19*/0+15;D++++2*//>55**077))*47)0+3*5)*/)*28.5><)>()*).)//**)0)*))1;:*)1+--5(1((0)*)()(,/.)(((
@M03506:14:000000000-AKVR1:1:1101:24892:6120 2:N:0:49
ACTCAGGACTACAAGGGTATCTAATCCCGTTTGCTCCCCTGGCTTTCGCTCATCAGTGTCAGTGTTGGTCCAGGACGCCGCCTTCGCCACCGGTGTTCCTCCAGATATCTACGCATTTCACCGCTACACCTGGAATTCCGCGTCCCCCTCCCAAACTCAAGCCATCCAGTATCAGACGCAGTTCCCCGGTTAAGCCGCGGGATTTCACGTCTGACTTAGTTGGACACCTACGAGCCCTTTACGCCCCCTAATTCCGAAAAACGCTTGCCCCCTCCTCATTACCGCTGCCGTCGGCACGGAT
+
CCCCCGFGGGGGGGGGDFFGGGCFGGGFEFGGDGFGGGGGGGGGGGGGG;F:EGGGGFGGGGGGGGFGGGGGGFFGGGGDGGGGEFGGGGGGDGGGGGGGGGGGGGGGGG9BDEGDCFGGGGGGGGGGGGFFCEF9BFFEECGGG6?8@EGGCG,@>FF8BECFFFF8@DFFG7C9EDGECCFG:FGG5>>89>DF=*/?E38C6CCFEFG<7CC?:C6@:;*+294>FF?*1)<537)<99DCD5*)/2A0=@F43()/0.5998*0AFG))9*2*67+)6)49((7()-(0,3)75(((
@M03506:14:000000000-AKVR1:1:1101:14902:6127 2:N:0:49
ACTCAGGACTACAAGGGTATCTAATCCCGTTTGCTCCCCTGGCTTTCGCGCCTCAGCGTCAATGCCGGTCCAGGGTGCCGCCTTCGCCACCGGTGTTCCTCCAGATATCTACGCATTTCACCGCTACACCTGGAATTCCGCATCCCTCTCCCGGATTCAAGCCTTCCAGTATCGGACGTAGTTCCCGGGTTGAGCCCAGGGATTTCACGTTCGACTTAGCAGGCCGCCTACGCGCCCTTTACGCCCAGTACTTCCGACCAACGCTTGCCCCCCTCGTATTCCCCCGGCCGCTGGCACGCCC
+
CCCCCGGGGGGGGGGGGFGGGGGGGGGGGGGGGGGGGGGG8DGDGFGEGCGGDFGGGGGDGGGGGGGGGGGGGGGGGGGCEGEFGGGEGGGG>FCFGGGGGGGCGDGGGCFGFGGGGGGFE?FEGDFEGEFEFC8AFFGGGGDE@FFGDFFGC>EE8<9EFFCCDFF9DE>FGEGE:CEC,=FG7ECC8>:8E68@C5C5C5C8FFGFGC<FCGGGGC60+*7CCDA7*157CE3<6/.30<*9C5*)3++09FCGD,7/5)075;;<CFCBE3;*1(72)))(-,()(79()3,*1.-,(
@M03506:14:000000000-AKVR1:1:1101:9513:6129 2:N:0:49
ACTCAGGACTACAAGGGTATCTAATCCTGTTTGCTCCCCACGCTTTCGTGCATGAGCGTCAGTGTTGGCCCAGGAGGCTGCCTTCGCCATCGGTGTTCCTCCACATCTCTACGCATTTCACCGCTACACGTGGAATTCCACCTCCCTCTGCCACGCTCTAGCCAAGTAGTTTCGAGCGCAGTTCCCAAGTTAAGCTCGGGGCTTTCACCCTCGACTTGCTCGGCGGCCTGCGCACACTTTACGCCCAGTACTTCCGATTAACTCTCGCACCCTACGTATTACCGCGACTGCTGGCCCGCAC
+
CCCCCGGGGGGGGGGGGGGGGGGGGGGGGGGGGGGGGGGGGGGGGGGGGGGGGGGGGGGGGGGGGGGGGGGGGGGGGGGGGGGGGGGGGGGEGGGGGGGDAFGGGGFBFGGGGGGGGGGGGGGGGGGGGGGGGGGGFFFFGFEEGGGGGGGGGG+=CCGGGGGC8FFCGGFFG>FEGEGEEGGGGCA7EFEFAFFDFDG5EGGFGG,B,*9DD<E8DFF?C337<CDEEC:*9>5539F7:E<57E=>?F+87B73*4*:/8*2*0*7*.935CF5C)10)-),3((04).)),(*0)(((
@M03506:14:000000000-AKVR1:1:1101:21619:6137 2:N:0:49
ACTCAGGACTACAAGGGTATCTAATCCTGTTTGCTCCCCACGCTTTCGCGTCTCAGCGTCGGTATCCGACCAGGGGGCCGCCTTCGCCACAGGTGTTCCTCCCGATCTCTACGCATTTCACCGCTACACCGGGCATTCCACCCCCCTCTTCGGTACTCTAGCTTGCCTGTTTCATTTGTCTTTCCTCGGCTGAGCCGGGGGATTGCACCCCTGACTTAACCAACCGCCTACCCGCCCTTTCCCCCCAATCTTTCCGATCAACGCTCCCACCCTCCGTCTCCCCTCTCCCGCTGCCCTCAGC
+
CCCCCGGGGGGGGGGGDC@FFDF9FGFEFFFFFGE96CFGG@FGGGFFGGFGGGFFCEGGEGGDGFD:@CFFGGGG:FG7CGB:E<F=FFGGGFDFBF,CFFEFEE+BFFBFCB4FCFGFA?=FCCFFFG+=F+>FCD3F=@EGGECCGAF5:;:ECCC7,2>:DFF,,5<<=BF,,21>,5BF@,B=8*4*3;+*3*3*1)/:*+3<**/1:*002?*+***:*7<:**809)5)())3++**9/*.:*+*11**9()*9<3)***)*)*0)/**2(0*)(-(-((0(0(()(,9)0(()
@M03506:14:000000000-AKVR1:1:1101:6946:6160 2:N:0:49
ACTCAGGACTACAAGTGTATCTAATCCTGTTTGCTCCCCACGCTTTCGCTCCTCAGCGTCAGTGCCGGCCCAGACCACCGCCTTCGCCACCGGTGTTCCTCCTGATATCTGCGCATTTCACCGCTACACCAGGAATTCCGTGGTCCCCTACCGGACTCTAGCCATAGCAGTCTCGAGTGGCGTCTCCAGGTGGAGCCTGGCGTTTTCACACCCGACTTGCCAAGCCGCCTACGAGCTCTTTACGCCCAATAACTCCGGACAACGCTCCCCCCCTACGCATTACCGCGGCCGCTGGCCACTG
+
CCCCCGGGGGGGGGGFGGGGGGGGGGGGGGCGGGGGGGGGGGGGGGGGGGGGGGGGGGGGGGGGGGGGGGGGGGGGGGGEGGGGGGGGGGGGGGGGGGGFGFFFCGGGGGGGGG7FFFGDGGGGGGGCGGBFGFGFFGGGGEEGGGG?FGGGD6CECF9EFFFFCFFEGF;FCEGG5>75E>CE*>D98@D,>CFD;EEF8<CEDEF?CGCC=)?C<D4CCFC*CFFFG5BED)<DBD@CA<D<55:7:CCF*/*213<E@FFD3*;)/)9BE<*C*-)*-).4((()4.46>>(*00(()
@M03506:14:000000000-AKVR1:1:1101:26368:6171 2:N:0:49
ACTCAGGACTACAAGTGTATCTAATCCTGTTTGCTCCCCACGCTTTCGCACCTCAGTGTCAGTATCAGTCCAGCTAGTCGCCTTCGCCACTGGTGTTCCTTCCTATATCTACGCATTTCACCGCTACACTGGAAATTCCACTACCCTCTACCATACTCTAGCTTGCCAGTTTTGCATTCAGTTCCCAGGGTGAGGCAGGGGATTTCACATTCAACTCAACAACCCACCTCCGCGTGCTTTACGCCCAGTAATTCCGATCACTGCTTGCAACCTCTGTCTTACCGCGGCTGCGGGCACATAG
+
C@@BCF@FFGFGFGC--CFECCFFF<F<EDEDFGCAFDE,6+C@6,CEGG+@EEG@FFCCFFFCGCECFFGAD,CEEGD:FCGGE@C,6BFCCF8,,BCFF?,CA9F?FFFAEF,FG,AFFFC@++@BE,EE,,,,?E;,A@EFG8@=,>C@DDD8>@F,>@>CFCF9D4=,7D,>,,7:,@,37=3,++,66,,++6++59@6,@C:;=+<,2,@**9,**0*0;95E*/:>9))-7BC,=?*9*=)3?;8+@+*9,)2)+17@;+8++2)/7@02-*+-)(,3(75()(()-()00)6.
@M03506:14:000000000-AKVR1:1:1101:5131:6171 2:N:0:49
ACTCAGGACTACAAGGGTATCTAATCCTGTTTGCTACCCACGCTTTCGTGTCTCAGCGTCAGTTACTGTCCAGAGAGCCGTCTGCACCACAGGTGTTCCTCCTGATATCTACGCATTTCACCGCTACACCAGGAATTCCACTCTCCCATCCAGTACTCTAGCCCCCCAGTTTTCGGCGCACCCTCCCAGTTGAGCCGGGAGCTTTCACACCAAACTTAGGGGACCGCCCACACACCCTTTCCGCCCAGTAACTCCGAACACCGCTTCCTGCCTACGTATTACCGCGCCTCCTTGCCCTTGG
+
CCCCCGGGGGGGGGGGGGGGGGGGGGGGGGGGGGGGGGGGGGGGGGGGGGGGGGGGGGGGGGGGFGGGGGGGGGGGGGGGGGGGGGGGGGGGGGGGGGGGGGGGGG9FFGGGGGGGGGGGGGGGGGGGGGGGGGFGEGFGGGGDGGGGFFGGGGGGFGGFGGGGGGGGGCG9=FEGCEGGGGDGGGGGCFB>@DFCGG>EG*8:>C7CCCGG5?FEGCF?6DDECDF)*:>5>58DB5)<+<*>C=*.<02=6*9*),5C)0)9<8*0+*957*2/048+))-(49(71.((/),0))(((
@M03506:14:000000000-AKVR1:1:1101:12101:6172 2:N:0:49
ACTCAGGACTACAAGGGTATCTAATCCTGTTTGCTCCCCTAGCTTTCGCGCCTCAGCGTCAGTTGTGGTCCAGTGCGCCGCTTTCGCCACAGGTGTTCCTCCCGATATCTACGCATTCCACCGCTACACCGGGAATTCCACGCACCTCTCCCACACTCCAGCACGGCAGTTTCGCCTGCAGGCTCCGAGTTAAGCCCGGAGATTTCACAGGTGACTTACCGCACCGCCTCCGCGCCCTTTCCGCCCAATAATTCCGAACACTGCTTGCCCCCCCCGTATTCCCCCTGCCGCTGCCCACTAC
+
CCCCCGGGGGGGGGGGGGGGGGGGGGGGGGGGGGGGGGGGGGGFGGGGGGGGCGGGGGGGGGGGGGGGGGGGGGGGGGGGGGGCFCEFGGFGGGGGGGGGGGGG@EFFGGGGGGGGGGGCFGGGGGGGGFGGGDGGAFFCFGGGGGDDDDFF?GEGFC,@BE88E:EE5@57EEE5EDG8C:E8DEGEEGE;C9C?8:8:EGG7+9CF9:FD?+>+;+;F<D5:DGE07*0*9)7917:++<5CGG55*+<6=9C<C07=)**0*0+7CFF35/**/,)3)..(((()(0,(.(2C6)((.
@M03506:14:000000000-AKVR1:1:1101:6562:6174 2:N:0:49
ACTCAGGACTACAAGGGTATCTAATCCTGTTTGCTACCCACGCTTTCGTGTCTCAGCGTCAGAAATGGTCCAGTAAGCTGTCTACACCACAGGTGTTCCTCCTGATATCTACGCATTTCACCGCTACACCAGGAATTCCGCTTACCTCTCCCATCCTCTAGCATTCCAGTTTTCGCCGCACCCTCCCAGTTAAGCCGGGTGATTTCACGACAAACTTAGAACACCGCCGACCCACTCTTTACGCCCAGTAATTCCGAACAACGCTTGCGCCCTACGTATAACCCTGGCTTCTGCCACTACG
+
CCCCCGGGGGGGGC<ECFFGGGGGGGG9FEFFGGGGGFGFGGGGCCDGFFEFEFGFGGGGGGGGGGGGFGGFD<FEGGGF<FGGGGGGCGGGGGGGGGFFGFFGGDGGGGGGDGGGGFGGGGGGGGGFGGGGGGCF<FGFGCEEGE,@,9ED?EFGF9D9;FGGFFFADG;9=EC8AE6EGGG>EGEC6@@=A,DEEGD*:5D;,E,277CD*9C9+:9@9*8?97A4*))*))206>A7++*2>*=)3++*167*9(95))097?*<?)*.)*8*;3*<)-((((,).).)9)4*7)((-
@M03506:14:000000000-AKVR1:1:1101:26496:6207 2:N:0:49
ACTCAGGACTACAAGGGTATCTAATCCTGTTTGCTCCCCTAGCTTTCGCGCCTCAGCGTCAGTTGTTGTCCAGTTCGCCGCTTTCGCCACAGGTGTTCCTCCCGATATCTACGCATTTCCCCGCTACACCGGGAATCCCACGCCCCTCCCACACTCAAGCACGGCAGCTTCGCCTGCAGGCTCCCAGTTAAGCCCGGTGATTTCACAGGTGTCTTACCGCCCCGCCTACTCGCCCTTTACGCCCCATAATTCCTCACACTGCTTGCCCCCCCCGTCTTCTCGCCGCTGTGGGTACACAGTT
+
CCCCCECFGGGFF?CFGFFDGG,FFFFGGGGGGGGGGGGGGGGGGGGGGGG@FEFCGDGG7BEFFF,CEFF9<F,CCGG@F+FGGGGGGGGG,BFE@,C5FGFE,>+FFE,CDF+@BEG,AFG>>=:,AF7+@7+A,A,,8+>+@CG>GGC?6:5@F,,@4ACEG***5<D@EG589,4,B:C**,,=<2,,B?CC8**:@7EF+<79=F6*+:<9CC853<>/5C>>C*6*7>DD(0/<*:)99A@4++310***14****1*0*0/2)1)0>1*2,*+.8((-333()(()))**1(..
@M03506:14:000000000-AKVR1:1:1101:19962:6229 2:N:0:49
ACTCAGGACTACAAGGGTATCTAATCCTGTTTGCTCCCCACGCTTTCGTGTCTTAGTGTCAGAAACCGTCCAGATAGCCGCCTTCGCCACTGGTGTTCTTCCCAATCTCTACGTATTTCACCACTACACTGGGAATTCCACTATCCTCTCCGGTCCTCTAGCTGCCCAGTATCAAGTGCACTTCTTGAGTTGAGCTCAAGGCTTTCACACCTGACTATGACAACCACCTACACACGCTTTACGCCCAGTAATTCCGAACAACGCTCGCCCCCTCCGTCTTACCCCCGCTGCTGGCACGAAG
+
CCCCCGGGGGGGGGGGGGGGGGGGGGGGGGGGFGGGGGGGGGGGGGGGGGGGGGGGGGGGGGG,EFGFGGGGGFGGFGGGGG@FGFFGEGGGCEFGGGGGGGGG8F<?FFFGGG,EFFGGGGGGFGFFFFGGG?@F8EFGGF,EDGGGFGGEG>=ECDEGFDFFGG@F,@,:EDFD,3E:FGF@:;EFG;;,7@FFGG?C86,@FFG7;9+5<+53+?6<8CD1;C@?C*AFF6**:*:*>EDC)?C)<C,=+BFG33<=);))***8CBGFF*22/10>)6840-(80512)(3**0(((
@M03506:14:000000000-AKVR1:1:1101:20174:6231 2:N:0:49
ACTCAGGACTACAAGGGTATCTAATCCTGTTTGCTCCCCACGCTTTCGTGTCTTAGTGTCAGAAACCGTCCAGATAGCCGCCTTCGCCACTGGTGTTCTTCCCAATCTCTACGTATTTCACCACTACACTGGGAATTCCACTATCCTCTCCGGTCCTCTAGTCGCCCAGTATCAAGTGCATTTCTTGAGTTGAGCTCAAGGCTTTCACACCTGACTATGACAACCACCTACACACGCTTTACGCCCAGTAATTCCGAACAACGCTAGCCCCTTTCGCCTTCCCCCGGCCGCTGCCCCCAAA
+
CCCCCGGGGGGGGGGGGFGGGGGGGGGGGGGGGGGGGGGGGGGGGGGGGGGGGGGGGGGGGGGGGGGGGGGGGGGGGGGGGGGGGGGGDGGG@FGGGGGGGGGGGGGGGGGGGGGGGGGGGGGGFGGGGGFGGGGGGGGGGG?EEEGGGGGGGEEGFGGGAFGGGGGEF8=FFFGGGGGGGGFGGGGGCFGGFGG352D?,7<EFCF,@FGF7C@@8+3:<CDG*<@BCFF74/**0;5CFE*545*)C<7B6AGFDDG*50)<3**;84>.)*5**(.1).,39(9:()-2>(45:3(((
@M03506:14:000000000-AKVR1:1:1101:26854:6231 2:N:0:49
ACTCAGGACTACAAGGGTATCTAATCCTGTTTGCTCCCCACGCTTTCGCGGATGAGTGTCAGAACTGGCCCAGCGAGCCGCCTTCGCCACCGGTGTTCTTCCTGATATCTACGCATTCCACCGCTACACCAGGAATTCCGCTCGCCTCTACCAGTCTCTAGCCTTCCAGTATCCTATGCATGTCCGTAGTTGGGCCCCGGAATTTCACCAAGGACTTAAAAGGCCACCTGCCCGACCTTTACGCCCAGGAATACCGAACAACGCTGGCACCCTCCGGCTTACCGCGCCTGCTGGCACGGAG
+
CCCCCGGGGGFGGGGGGGCFGFGGFGFFGFGGGFGDGGFGGGGGGGCEDEG+7@FFFCFCG<DFGAEAECFFGGGGEGGGGDGGGGGGGDFCEFGGGGGDCFGGGFC@FFGGGD7=CGGGGGCCF4FFGGCFGGGGCADGE=@8CEGGDBDACGDE9E9E,2DF,@CA9AF73;,7<DA;ECF,7C,,4>D928E*=EEE5//>7,9C77*;:8FCC++@CGC**8=)*24C*)))-)*3<?/5C/87*:C?**2*>(>E)))17**)*/9:)****(.:))51(4()(0,4)225=)463
@M03506:14:000000000-AKVR1:1:1101:21615:6235 2:N:0:49
ACTCAGGACTACAAGGGTATCTAATCCTGTTCGCTCCCCACGCTTTCGCTCCTCAGCGTCAGTTCCAGCCCAGAGCGCCGCCTTCGCCGCTGGTGTTCCTCCTGATATCTGCGCATTTCACCGCTACACCAGGAATTCCACGCCCCCCTACTGGACTCTAGTCACGACAGTATCGGGTGGCGTCTCCAGGGTGAGCCTGGAGGTTTCACACCCGACTTATCGAACCGCCTCCGAGCTCTTTACGCCCAATAAATCCGGACAACGCCTGCCCCCTCCGTGGTACCGCGGCTGCTGTCACGTA
+
CCCCCGGGGGGGGFGGEEGGGGGGGGGGGGGGGGGGGGGGGGGGGGGGG@FEEGG8FFGGCGGGGGGFGGGGGGGGFGGEGGGEE=FCFGGCCFGGGGGGGGG8<FGGGGGGGGGGGGGGGFGGG@FCFGGGDGGGFGGGGG@+@+@EG7@FFGEGGGGGGGGGGG58C5EA,;ED5>?*CEGG*:<9E,*=*=*>CF=:8C5;67<+=+65CCCGGGFFCC36558D5*)/958C><@?C00/9EG3**0*9*0>5(9/).<C:*2)*7DF@9/**4)*--6-,-(03>019))2**,(,
@M03506:14:000000000-AKVR1:1:1101:25381:6236 2:N:0:49
ACTCAGGACTACAAGGGTATCTAATCCTGTTTGCTCCCCTAGCTTTCGCGCCTCAGCGTCAGTTATGGTCCAGTGAGCCGCTTTCGCCACAGGTGTTCCTCCCGATATCTACGCATTTCACCGCTACACCGGGAATTCAACTCACCTCTCCCATACTCCAGCACGGCAGTTTCGCCTGCAGGCTCTGGTTTAAGCCCACAGGTTTCACAGGTGACTCACCGCACCGACTACGCGCCCTTTACGCCCTACAACTCTGACCACAGCCCCCCCCCACCTCATCATCCTCGCTGTGGGACACACA
+
@@-A@AFGFGFGF-C9;C666EFEFFFGG<FFG,FCCFFF8FFECFFGGGCFFGCFGDCFCCFFGAEFFDCCAC9FFGG:CE,DG@C@,?,C<FGGGGDFEAFE77+@FFFGC+?+?F,A<,@7+7F:,?>C+++=85,,?=CF=>>ECG,DD@D?;,6,,@?D+@E6@:>3;88C7D5,,:@,@@<7,34,5>;6:=**,*5>,=C,1+/*4+5,+;)4*))2)).)*2)*)0)76/0+<01*11*0*++)9?7**.*+).)*1*2)1.>).)22/(12)).)))-.(0((),,2)).((
@M03506:14:000000000-AKVR1:1:1101:9746:6239 2:N:0:49
ACTCAGGACTACAAGGGTATCTAATCCTGTCTGCTCCCCACGCTGTCGCGCCTCAGTGTCGGCTAAAAGGACTCTTGCGAGTCCCACCGCCCAGCAGACCGCCTTCGCCACTGGTGTTCTTCCCGATCTCTACGCATTCCACCGCTACACCGGGAATTCCATCTGCCTCTACGGTGCCCAAGCGACACAGTCGCCGCGGCCGATCTGGGGTTGAGCCCCAGCCTTTCCCCGCGGCCTTATGCCGCCACCCACGCGCCCTTTACGCCCAGCGATTCCGGCCAACGCTCCCGCCCTCTGTATT
+
CCCCCGGGGGGGGGGGGGFGGGGGGGGGGGGGGGGGGGGGGGGGGGGGGDGEBFGGGGGGGGGGGGGGFGCGGGGG9FDEGGGGGFGGGGGGCCGGGGGGGGGFGGGEFGGGGGG8FGGFGGGGGDGDFGFGGGGGCCFGGGGGEGGGGGGGGGGGGGCCFFGGGG9CFFGGGGGGGFFGCEEECE55@BCG>EEGGGGGGG5:ECF?*>D:E4@CGGE=<*97*:F4?C319BDG(96+3?DC)5*72**0.>77>9):?*1/75:)/)1)09C?+()*40:(4(()-)-3>(87)0))-
@M03506:14:000000000-AKVR1:1:1101:8098:6284 2:N:0:49
ACTCAGGACTACAAGGGTATCTAATCCCGTTTGCTCCCCTGGCCTTCGCGCATCAGCGTCAGTGTCAGCCCAGCAACCCGTCTTCACCTCAGGTGTTCCTCTTGATATCTACGCATTTCACCGCTACACCAAGAATCCCGATTGCCCCTTCTGCACTCTAGCACAACAGTTTCACTTGGCCGTTCTGAGTTAAGCTCAGAGATTTCACAAGTGACTTGTCACGCCGCCTACGCGCCCTTTACGCCCAGTACATCCGAACAACGCTTTGTCCCTACGTATTCTCGCGGTCGCTGGCACGTAG
+
CCCCCGGGGGGGGGGGGGGGGGGGGGGGGGGGGGGGGGGGGGGGGGGGGGGGGGGGGGGGGGGGGGGGGGGGGGGGGGGGGGGGGGGGGGGGGGGGGGGGGGGGGGGGGGGGGGGGGFGGGGGGGGGGGGGGGGGFFGGG=CCGGFGFFGGGGGGGGGGGGEFGC=EGGGFFGGGGGG8DEEGGGGCACAGGGGGGGFGGGGGGFCA72;*5@EEGFFF,++3CCC?DGCF*:?>79CAFCFCCCC=4AF+176;:519E48)9<5*9<7CFF7;*2,9F)-)-(46.(0((0(3*9)244
@M03506:14:000000000-AKVR1:1:1101:9958:6284 2:N:0:49
ACTCAGGACTACAAGGGTATCTAATCCTGTTTGCTCCCCACGCTTTCGTGCATGAGCTTCAGTGTTGGCCCAGGAGGCTGCCTTCGCCATCGGTGTTCCTCCACATCTCTACGCATTTCACCGCTACACGTGTAATTCCACCTCCTTCTGCTACACCCTAGCCAAGTAATTTCGAGCGCAGTTCTCAAGTTAAGCTCGTGGCTTTCACACTCGACTTCCTCGGCCGCTGGCTCATCCTCCACGCACCGTACTTCCTATAATCGCTCGCCTCTTACCTATTATCTAGGCAGCTTGTTCGTTC
+
<A<CCG?EFGFCC9F@FC<<,C,<CC;C6CFFFG@FDGDEGCG@FFECE@CGFGGFF,CF,ECE66CCE,DFC,6,8@FCCE<CFGGG,6FCEGGEDFEGGFCFF?=FFG,F<C,C:<EF9BEGG7FFG+F<,:99CEFFE8E=D,77@;@,43,@8?FFGG8D,,@9,7,,7,3,1@>C68E;,,,,58,3@,@,4++4*9E:,2,5,*;*=*4:D7*,+7*C*)8/*)8*0*++7;**3*/)2**0=**.3+212.*+/0)****)*.9)**+++)*2-))).)..)),.*(.**<1(,
@M03506:14:000000000-AKVR1:1:1101:18779:6296 2:N:0:49
ACTCAGGACTACCAGGGTATCTAATCCCGTTCGCTCCCCTGGCTTTCGCGCCTCAGCGTCAGGAGGGATCCAGCAGCTCGCTTTCGCCACCGGCGTTCCTTCCGATATCTACGCATTTCACCGCTCCACCGGAAGTTCCAGCTGCCCCTATCCCGCTCGAGACTTGCAGTATCAAAGGCACTTCCCCGGTTGGGCCGGGGGCTTTCACCCCTGACTGGCCGGTCCGCCTACGCGCCCTTTAAGCCCCGTGAACCCGCACAACGTTCGCACGGTTCGCCTTACGGCTGCTGCTGGCCCGAAC
+
CCCCCGGGGGGDGGFGGGGGGGGGGGFGGGGGGGGGGGGG8FGGGGGGGGGGCFGFGGCFEGGGGGGDGGGGGGFFGFGGGGGGGGGGGGGGGDGGDGGGGGGGCEFGGGGCDE:FCFFAFG>F:EGGGG7F:CEG>FDF;DFGGGGGGFCFFGCGGGGDGCCD;<FEFFG@FF;;FEF<:C?CCGFEC:**=*8=:55*?D?;8C7CFG35=5<:7D>/C<9*7/0)*10*)).17))++2*2>**8:E5)*)19)(1/7739>**0;77)79C**4572.((-((0)).4),85@D396
@M03506:14:000000000-AKVR1:1:1101:10895:6309 2:N:0:49
ACTCAGGACTACAAGGGTATCTAATCCTGTTTGCTCCCCTAGCTTTCGCAGCTCAGCGTCAGTGATGGCCCAGATACCTGCTTTCGCCATAGGTATTCCTCCTGATATCTACGCATTTCACCGCTACACCAGGAATTCCAGTATCCCCTACCACACTCTAGTCCGGTAGTTTTCCTTGGCCTCTCCCAGTTGAGCCGGGAGCTTTCACACAAGACTTCCCGAACCGCCTACCTGCGCTTTACGCCTCGTGATTCCGAGTTCGCCTTACCACTTATGTTTTACCTCGGATGCTTGCACGTAG
+
CC<A<<FGGGFFGGFACFFF9;,CEA<GFEFGGGFF<F@FC<EFGG9FFF,CCEFGFC@FGGCF9ECC<<C@8CFF<EA9CFGGGCEGFG9FCF99CCCED8FG9,@E?FEGGDFDE<<EFFGGDF=94,+AFF@FFGGGFFGGG,,9@EGFC==C8==E9EC;+46+@6=,,,7,=,,=8@8@DG,=DDB9;D,,5::+3+3@DA,22*;3,*59++3,3*9EG48):*/=**)90:B5??*>D=*)1*+;7+1**(1/*))*/1+)+*201*+3<)*6)-3))(-)()(64<(*/0.((
@M03506:14:000000000-AKVR1:1:1101:12056:6316 2:N:0:49
ACTCAGGACTACAAGGGTATCTAATCCTGTTTGCTCCCCTAGCTTTCGTTCCTCAGCGTCAGTAGTGGTCCAGCGCGCCGCTTTCGCCACGGGTGTTCCTGCAGATATCTACGCACTTCACCGCTACACCTGCAATTCCACGCGCCTCTCCCACACTCTAGCACAGCAGTTTCGGAAGCAGGCCCTGAGTTAAGCTCAGAGATTTCACTCCCGACTTGCCACCCCGCCTCCGAACCCTTTACACCCAGTAATTCCGAGCAACGCTGGCCCCCTACGTCTTACCGCGGCTGCTGGCCCCTAG
+
CCCCCGGGGGGGGGGGGGGGGGGGGGGGGGGGGGGGGGGGGGGGGGGGGGFGGGGGGGGGGGFGGGGGGGGGGGEGGGGGGEGGGGGGGGGGGEGGGGGGGGGGCGGGGGFGGGGGGGGGGGGGGGGFGGGGGGGDFGGFGGCBEGGGGGGFFGGD8E@DGFGFFGGGGGFCFGDEEGGGGGEGCFG6E,@FCCF,DG6?F6E?9@,=1;FFG*:CC*;<CF5CC5>A=*.*))7C?4;@7+0CF5/02+</19:71(9*7).97:*8*7DBB3;**.01<>?0>(251),))(-*.)--(
@M03506:14:000000000-AKVR1:1:1101:16403:6339 2:N:0:49
ACTCAGGACTACAAGGGTATCTAATCCCGTTTGCTCCCCTGGCTTTCGCTCCTCAGCGTCAATGTCGGTCCAGAATGCCGCCTTCGCCACCGGTGTTCCTCCAGATATCTACGCATTTCACCGCTACACCTGGAATTCCGCATTCCTCTCCCGAATCCAAGCCATCCAGTATCAGACGCAGTTCCCCAGTTAAGCTGAGGGATTTCACGTCTGACTTAGTTGGCCGCCTACGAGCCCTTTACGCCCAGTAATTCCGAACAACGCTTACCCCCCCCGCATTACCGCGGCCTCGCGCCCGGGC
+
CCCCCGGGGGGGDDGFGGGGGGGGGGGGGGGGGGGGGGGGGGGGGGGGGGGGGGGGGGCGGGGGFGGEGGGGGGGGGGGGGEC@GGGGEGGDFCGECFGFGGCGEFGGGGGGGGG7FEFF<EEGGGGGGGGFDFBFGFGGGGE8FGGGFGGGGG8@CFCDEGD=DFGGGGG;FCE92+@:>CFFCE8FG@C9>;FFEFFFGD:DFFCF5;C4CCGFFGFFGGFG49B:C<;CDDFC<*59>EDD37*73+<F7=FF317*7>531;*9+99:BDGG*73/).6(,4()()4()345>3>((
@M03506:14:000000000-AKVR1:1:1101:9722:6413 2:N:0:49
ACTCAGGACTACAAGGGTATCTAATCCTGTTTGCTCCCCACGCTTTCGCACCTCAGCGTCAGTACCGGACCAGTGAGCCGCCTTCGCCACTGGTGTTCTTCCTAATATCTACGAATTTCACCTCTACACTAGGAATTCCACTCACCTCTTCCGGACTCGAGATTTGCAGTATCAAAGGCAGTTCCGAGGTTGAGCCTCGGGATTTCACCCCTGACTTACCAATCCGCCTACTTGCGCTTTACGCCCAGTAATGCCGAACCACCCTAGCCCCCTCCGCTTTACCGCGGCTTCTCGCCCGGAG
+
CCCCCGGGGGGGGGGGGGGGGGGGGGGGGGGGGGGGGGGGGGGGGGGGGGGGGGGGGGGGGGGGGGGGGGGGGGGGGGGGGGGGGGGGGGGGGGGGGGGGFGGGGGGGGGGGGGGGGGGGGG=FGGGFGGGGGGGGFFCGGGGGGGGGGGGFECGGGGCFG8EGGCCFC=DFGGDCCFGGEGGGGGCE6EFGECED?FE7>**=C?FFC;CC*;ECFDA,=C*=FDF>C*)+12;/./:3+1:*9C8:AC1+++;9)(9*00)95@8)87CB3CE5*()*).)(7((0,).)*--)5),4(
@M03506:14:000000000-AKVR1:1:1101:25396:6419 2:N:0:49
ACTCAGGACTACAAGGGTATCTAATCCTGTTTGCTCCCCACGCTTTCGCCCCTCAGCGTCAGTGTTGGTCCAGGATGCCGCCTTCGCCACCGGCGTTCCTCCAGATATCTACGCATTTCACCGCTACACCTGGAATTCCGCATCCCTCTCCCAATCTCAAGCCATCCAGTACCAGACGCAGCTCTCCGGTTAAGCCGAGGGAATTCACGTCCGACTTAGTTGGCCGCCTACGAGCCCTTTACGCCCATAAATTCCGAACAACGCTTGCCCCCCCCGCATTACCTCCGCTGCTGCCACGGAG
+
-,-A@E8CCFE<FGG97FDFFGFCFDGGGGGG8EEFGFGGFFGEGGGGGCFE,@FEFDC:@7E6C<E8@CE@F8DFFGGGCFECFGE=FFGGD+8CFGE,EFG8<BECGGAF7:+?FFCG9FFGGDGCFF@EF@@C5A>=C8B8F=,8DFGGF8FC9DFCDF+@,@D>DEC:;7@ECCD5B*@6,@DEC8EEGGGGG58E8*4*3=:FG4**2)***+11++0+7D355D4**5831*)2<:5C7>8)*+39@FF**(1*)7)95*27+9C0))*/*-7*-4.))(-5(732?)4*9BB(,
@M03506:14:000000000-AKVR1:1:1101:6297:6420 2:N:0:49
ACTCAGGACTACAAGGGTATCTAATCCCGTTTGCTCCCCTGGCCTTCGTGTCTCAGTGTCAGGAACTGTCCAGAGACCCGCCTTCGCCACTGGTCTTCCTTACGATATCTACGCATTTCACTGCTACACCGTAAATTCCAGTCTCCTCTCCTGTCCTCAAGCACGCCAGTATCGAATGCAGTTTCGGAGTTAAGCTCCGAAATTTCACACCCGACTTAGCGCGCCACCTACCCACCCTTTACCCCCACTGACTCCGAACAACGCTTTAGACCGCTGTTCTACCCCTGCTGCTGGCCCAACG
+
CCCCCGGGGGGFGGGGGGGGGGGGGGGGGGGGDGGGGGGGGGGGGGGGGGGGGGGGGGGGGGGGGGGGAFFGGFGFGFGGGGCGGGGGGGGGFGGGGGGGGGGGGGGGGGGGGGG@CGGGGGGGGGG@<FFGFGGDFGFGAFG9DDFGCGGFGGGGGFAF9DFFGG6>EGG,@=FF8DF8EAEFGGGGGECAECG9AAG6>7FGEF7EAFGGGGGG9C89DDCDDDDF=*6,9*85(1.0+1*25:E)=++)16C7)17::>)<7**97)*0))21*)*+.4)(-(-)3)))0((1.)(((
@M03506:14:000000000-AKVR1:1:1101:24839:6424 2:N:0:49
ACTCAGGACTACAAGGGTATCTAATCCTGTTTGCTCCCCACGCTTTCGCACCCCAGCGTCAATACCGGTCCAGCGAGCCGCCTTCGCCACTGGTGTTCTTCCGAATATCTACGAATTTCGCCGCTACACTCGGAATTCCACTCACCTCTACCGGATTCAAGCGATGCAGTCTTCACGGAAGTTCCGGGGTTGAGACGCGGGCTTTCACCCTCTACTTACAAAGCAGGCTACGCGTGCTTTACGCCCAGTAAGTCCGAACCACGCTAGCTCCCTTCGGATCACCGCGGCTGCCTGCACGGGC
+
AB-88CFGGFGC8CEE-E8CFA<DE<AFFCFFFAC,;FFFFGG;6@,8@@C@,@C@EE,@,FAFFGGD@FCF8,@+@66B7:BCFF,,,B,==FEGG9<EE5:8?F7,EFFFG:AEBFAFG7++@FFCD;FFGC@<F78DD,=>8,6>,8C8EE>CE:,,,5>+::*@A,,3,,769B**449;<E8*?1*=,1,,**3*:)8CF7++05****00::7C>****2)7*7<E5)0)(1*+<+*79**.+03*1/:*)(/*7))7*/8)+/087****(.*.,410(,)-0((*.(0))((-
@M03506:14:000000000-AKVR1:1:1101:3610:6440 2:N:0:49
ACTCAGGACTACAAGGGTATCTAATCCTGTTTGCTCCCCTAGCTTTCGCGCCTCAGCGTCAGTTATGGTCCAGTGCGCCGCTTTCGCCACAGGTGTTCCTCCCGATATCTACGCATTTCACCGCTACACCGGGAATTCCGCGCACCTCTCCCATACTCCAGCACCACAGTTTCGCCTGCAGGCTCTGAGTTAAGCCCAGAGATTTCACAGGTGACTTGTGGCGCCGCCTACGCGCCCTTTATGCCCAATACTTCCGAACAACGCTTGCACCCTCTGTATTACCGCGGCTGCTGTCCCAGCG
+
CCCCCGGGGGGGFGGGG<FGGGGGGGGGGEFGGGGGGGGGGGGGGGGGGGGGGGGGG>FGGGGGGGGGGGGGGGGGGGGGGGGGGGGGGG8FGGGGFGFFGGGGDFGFFGGGGGGGGGGGGGGGGGGGGGGG>EGGAFFFGEEEGGGGGGDFGGGGCCGGGGFGGFGGGGGGGGGGGGG,DFGDFEG:CFGE,>FGF7FGGDGGCGGGGGGGFCFG=78<87DEGGFEGGFGDBE54C4F7+*:C685*<+*9=D**4DEF7)9CE8:+=G38<;CG2*3:A)23>B:4338:)57=??:6
@M03506:14:000000000-AKVR1:1:1101:25036:6479 2:N:0:49
ACTCAGGACTACAAGGGTATCTAATCCTGTTTGCTCCCCACGCTTTCGCACCTCAGCGTCAGTACCGGGCCAGTGAGCCGCCTTCGCCACTGGTGTTCTTGCGAATATCTACGAATTTCACCTCTACACCCGCAGTTCCACCCACCTCTCCCGGACTCCAAGATCGCCAGTATCGAAGGCAGTTCTGGCGTTGAGCTCCAGGATTTCACCCCCGACTTAACGACCCGCCTAAGTGCGCTTGCCGCCCAGTTACTCCGCGCAACGCTCACCCCCTCCAGATTACCGCGGCTGAGGCCACTAA
+
CCCCCFF<FGGFFG<@@C@<EFGGFGGFGCFFGGFGGGGGGEGDC<FEGGGGCDFFFEG@FGFFGGGDE@FFFDFFGFFEGGCFGFEFDGGCGF<FGGGGFCF:F+BFGGGGGG@FF5FCFFGGGGG,=EFEGEEFFCCAF@EC6EEF6>8D+8@EEFGGF683@DEEE56=:@**@:CFF5;;>;=,5:88C=,,,,A6CCF,,=E=BC88*8*:986+:/1*:753>*)+9*9:(1)****/)*/):3+**17CC():@E)/)**)0<5EED/**(*+)63-(-(04)(.)-(1.7(,(
@M03506:14:000000000-AKVR1:1:1101:17120:6491 2:N:0:49
ACTCAGGACTACAAGGGTATCTAATCCTGTTTGCTCCCCTAGCTTTCGCGCCTCAGCGTCAGTTGTGGTCCAGTGCGCCGCTTTCGCCACAGGTGTTCCTCCCGATATCTACGCATTTCACCGCTACACCGGGAATTCCACGCACCTCTCCCACACTCAAGCACGGCAGTTTCGCCTGCAGGCTCCGAGTTAAGCCCGGAGATTTCACAGGTGACTTACCGCACCGCCTACGCGCCCTTTACGCCCAATAATTCCGAACAACGCTTGCCCCCCTCGTCTTACCGCGTCTGCTGGCCCGTCG
+
CCCCCGGGGGGGGGGGGEGGGGGGGGGGGGGGGGGGGGGGGGGGGGGGGGGGGGGGGGGGGGGGGGGGGGGGGGGGGGGGGGGGGGGGGGGFGGGFCGGGGGGGGGDGGGGGGGG:CFFGGGGGGGGGGGGGGGGFGGCFFGGGGGGFFFGGGGGGGGGGGGFGGGGGGGFFGCEGGGG6DGD68>C58EEGGDFFGG*:=DG9F79+17;CFFGFCCAFDGGGG3B@GGFGGB:393?67?CDGC87F++8697DC:CE)>:D<EE>FFFF@DGDA(.76<?093(<1)669:0*55(((
@M03506:14:000000000-AKVR1:1:1101:22552:6497 2:N:0:49
ACTCAGGACTACAAGGGTATCTAATCCTGTTCGCTCCCCACGCTTTCGCGTCTCAGCGTCAGTCACGTACTAGAGAGCCGCCTTAGCCACGGGTGTTCTTCCTGATATCTGCGCATTTCACCGCTACACCAGGAATTCCACTCCCCTCTTCCGGACTCTAGTCAGATGGTTTCCATCGGCGTCTCGAGGTTGAGCCTCGAGTTTTCACAACGGACCTACCTAACCGCCTACACGCTCTTTACGCCCAATAAATCCGGACAACGCTCGCCCCCTAACGAATCCCCTCGCTGCTGGCATGGTA
+
CCCCCGGGGGGFGGGGG@FFFGCGGDGGGFEFGDGGGGGGGGGGGGGGGGEGD@FFGECGDEFGGGGGGFGGFFDFGGGGGGG:EGG@FGGEFG7CCFGEGGGGG9FFGGGAFGG@?FGFGGGGGGG?CGFE7F,A5AFGGGF,=CBC>EFG668>=EGGCEF;ADGA6,@5@<FCFG58B@**<D6?EG7BFGCG6;:C:0/<EFGFE**9C*=:5F):>7CF<D:AEGFEC5)91CF+<CDG5*85C@@F**>C<635:)7)***02757)1**2()2(,.(((,)(.4./,0**0())
@M03506:14:000000000-AKVR1:1:1101:25243:6519 2:N:0:49
ACTCAGGACTACAAGGGTATCTAATCCCGTTTGCTCCCCTGGCCTTCGTGCCTCAGCGTCAGGAACTGTCCAGAGACCCGCCTTCGCCACTGGTCTTCCTTACGATATCTACGCATTTCACCGCTACACCGTAAATTCCAGTCTCCTCTCCAGTCCTCAAGCACGGCAGTATCGAATGCAGTTTCGAAGTTAAGCTCCGAGATTTCATACACGACTTACCGCGCCGCCTACGCTCCCTTTACGCCCAATCAATCCGAACAACGCTTCAGACCTCGTTATTACGTCTGCTGCTGCCCCAGAG
+
CCCCCGGGGGGGGGGGGGGFGGGGFF9FGGGFGGGGGFEFGGGFGGGGGFGGFGGGGGGGGG?<FFFCFGGGGGFFGFFEGGGGGGGGGEGFGFGDFGGGGGGDG@?BE<DFDG7CFG9DGFGGCBFGGDEFE:BF?FFFGCGAEFGG;E,,@EC8D8EG9=D?CCGGCEA,@=@=,3=EG77@:B67CFDGG,@=,4;CEDCEA72,,=*4?*;EDFFF*9)*/8;AEGFGD)88,52>+=7DGG55**3*/655<6775>BD<5**+19:?<**1(53)-((4((*)/8)/).*))((.
@M03506:14:000000000-AKVR1:1:1101:25591:6530 2:N:0:49
ACTCAGGACTACAAGGGTATCTAATCCTGTTTGCTCCCCACGCTTTCGCGTATCAGCGTCAGTATCCGTCCAGACGGCCGCCTTCGCCACCGGTGTTCCTCCCGATATCTACGCATTTCACCGCTACACCGGGAATTCCACCTTCCTCTCCGGTACTCGAGCTTGCCAGTTTCCGGCGCAGTTCCCTCGTTGAGCGGGGGGATGTCACACCAGACTTTGTCAGACGCGTACACGCCCTTTACGTCCATTCATACCAAACCACGCTTCAACCCTTCCTATTACTGACGCTGTGTGCCCGGCG
+
@CC@BFGGGGGGGGGCEGCGEGCFGGGGFG,CFGE<CFFCGGGC;DEEG:FCGFFFFE,CECECECFGGGGGGF,6BF7FFC:?64?CFFFECF7B?FC9,<CEC:FFFGGGGC:@4@FGG9:BB+C:B=FDGG7F<FF,EBFFFDGGCCE8+@@E,=*34@:C,D?EGG?B;CE*78==8=9,<,+2*14+;8CE5>5*/1;*3<:::9<FC<EE**/+*0*+295.1/.7C5@D47)+3:*21/2*++3**/**2.**))0)*2**2/*7)*2*+.*<<>))).-)4),(*.-*00(((
@M03506:14:000000000-AKVR1:1:1101:22283:6622 2:N:0:49
ACTCAGGACTACAAGGGTATCTAATCCTGTTTGCTCCCCACGCTTTCGCACATCAGCGTCAGTACCGGGCCAGTGAGCCGCCTTCGCCACTGGTGTTCTTCCGAATATCTACGAATTTCACCTCTACACTCGGAGTTTCACTCACCTCTCCCGGACTTGAGCTCTCCAGTATCAAAGGCAGTTCTGGAGTTGAGCTCCAGGATTTCACCCCTGACTTAGAAAGCCGCCTACGTGCGCTTTACGCCCAGTGATTCCGAGCAACGCTAGCCCCCTTCGGATTACCGCTGCTGCTGGCACGAAG
+
CCCCCGGGGGGGGGGGGGGGGGGGGGGGGGGGGGGGGGGGGGGGGGGGGGGGGGGGGGGGGGGGGGGGGGGEGFGGFFGEGGGGGGGGGGGGGGGGEGGGGG@@FGGGGGCGGGDGFGGGGGFFGFGGFFGG>BFGGGFDGAEFFG9D,8DFGG8E>ECCBEDC8@FGFCE=<CF,@BFFEFFFEGGCFFFG9EGC8EC6D*,>,:@:,;9**3<;=7C778CFC4?D5:FG*):)./8C?G/*9EEF6+;+1=7*91D*..7)***/@FGFEG?E*()2,84(1(-7:?70).(**)-(,
@M03506:14:000000000-AKVR1:1:1101:21808:6648 2:N:0:49
ACTCAGGACTACAAGGGTATCTAATCCCGTTTGCTCCCCACGCTTTCGTGCCTTAGTGTCAGGAATGAGCCAGTTATCTGCCTACGCCATCGGTGTTCCTCCCCATATCTACGGATTTCACTCCTACACAGGGAATTCCAATAACCTCTCTCATCCTCTAGCTTTGCAGTTTTGGTAATGTGTATCCGGTTGAGCCGAACGCGTTCACTACCAACTTACAATGCCACCTACGCAACTCTTTACGCCCAGTAATTCCGGTCAACGCTTGGATCTCCCCATTGACCGCGGCCGCTGTCACGCG
+
9CCCCGGGGGGGGGGGGGGGGGGGGGGGGGGGGGGGGGGGGGGGGGGGGGGGFFFFGGGGGGGGGGGGGGGGGGGGGGGFGGGGGGGGDGGGCGGGGGGGFDFEGGEGGGGGG>,CFGFE9<AFFFGGFGGDFFCF@EFGG9EFEEFF9ECD9A=EBDFG9=DF;FGGGGFGF86DF;EEA,@@CCFECEEGFC@=EEGGGG*@*199;9FC6*1=C7BC:CFG*;AA6;)*9)?DB>AGCG879E*:=<+3@@@F;97*)988DEGF*77@6*+**()3.-))((()-)-,7>(9*1:(-
@M03506:14:000000000-AKVR1:1:1101:18633:6667 2:N:0:49
ACTCAGGACTACAGGGGTATCTAATCCTGTTTGATCCCCACGCTGTCGCGCCTGAGCGTCAGATATGAGCCAGTGAGCCGCCTTCGCCACCGGTGTTCTTCCCAATATCTACGAATTTCACCTCTACACTGGGAATTCCACTCACCTCTCTCATCCTCAAGTCTTACAGTTTCAATGGCAGTTCCGGAGTTTAGCTCCGGGCTTTCACCACTGACTTGGAAGACCGCCTGCGCGCGCTTTACGCCCCGTAATTCCGAACAACGCTAGCCCCCTTCGTATTACCGCGGCTGCTTGCACGGCG
+
CCCCCGGGGGGGGFFGGGGGGGGGGGGGGGGGGGGGGGGGGGGGGGGGGGGGGGGGGGCFGGGGGGGGGGGGGFGGGGGGGGGGGGGGGGGGGGGGGGGGGGGGGGGGGGGGGGGGGGGFGGCGGGGGGGFGFFCEAF9DFFGFGGGGFGDFGFGFGGGGF=EGGFD99DFFCDFFF8D8B@EF;EED>BE,@,@,=@CCGDEG?F,=F9CFGFGFFFAC@F*,8)):/::598>3@3B5+3*9DC*)*/8)19:**()*07;D***9EFGF)9@C*()3)6),6((8(.()*.466)((-
@M03506:14:000000000-AKVR1:1:1101:12630:6669 2:N:0:49
ACTCAGGACTACAAGGGTATCTAATCCTGTTCGCTCCCCACGCTTTCGCTCCTCAGCGTCAGTACAGGCCCAGAGAACCGCCTTCGCCACCGGTGTTCCTCCTGATATCTGCGCATTTCACCGCTACACCAGGAATTCCGTTCTCCCCTGCCTGCCTCCAGCCTGCCCGTATCCACTGCAGGCCCGGGGTTGAGCCCCGGGATTTCACCGCGGACGCAACAGGCCGCCTCCGGGCTCTTTACCCCCACTAACTCCGGACCACGCCTGCGCCCTACGTCTTACCCGCGCCGCCGGCGCCTAG
+
CCCCCGGGGGGGGGGGGFGGGGFGGGGGGGGGGGCCCFGGGGGGGGGGGGGGGGGGGGGGGGGGGGGGGGGDGGGFGGGGDGGGGGGGGGGGGGDFGGGGGGGGGGGGGGGGCEGGGFFGGFGGG7F:FFFGEGCCBFFGGGGGGGGGGGGGGGGFFGGGGGGGGGGGGG6FGGFGEGG7DFGGCCCECBCGGGF:CEGGC:C*9CFF73C855C55)>ECDCGD377218C))0)4<6A+9*0/>5)*+2)09FD5()*.057*;*7C5CB;*2:*()2))4((,()()((0(,))),(.
@M03506:14:000000000-AKVR1:1:1101:8401:6676 2:N:0:49
ACTCAGGACTACAAGGGTATCTAATCCTGTTTGATCCCCACGCTTTCGTGCCTCAGCGTCAATTACTGTGTAGTAAGCTGCCTTCGCAATTGGTGTTCTATGTCATATCTAAGCATTTCACCGCTACATGACATATTCCGCTTACCTCCACAATATTCAAGACAAATAGTATCCATGGCAGTTTCTGAGTTAAGCTCAGAGATTTCACCACGGACTTACCTGCCCGCCTACGCACCCTTTAAACCCAGTGAATCCGGATAACGCTTGCACCCTCCGTATTACCGCGTCTGCTGGCACGGAG
+
CCCCCGGGGGGGGGGGGGGGGGGGGGGGGGGGGGGGGGGGGGGGGGGGGGGGGGGGGGGGGGGGGGGGGGGGGGGGGGGGGGGGGGGGGGGGGGGGGGGGGGGGGGGGGGGGGGGGGGGFGGGGGGGGGGGGGGGGGGGGGEGGGGGGGGGFFGFGEGFFGGGGGGGAFECBDFDFCFFGGGEGDGGFGDDG9DAACCGFGCCDDGGDGGGGED6@DGF?CGFG5>>>7;FE45BDA4;<FF>>F**0=CCA++298(:5+*.:DG*)>A40.:*333A6.176(1-)279<F>246)-,-
@M03506:14:000000000-AKVR1:1:1101:8245:6677 2:N:0:49
ACTCAGGACTACAAGGGTATCTAATCCCGTTTGCTCCCCTGGCCTTCGTGCCTCAGTGTCAGGAACTGTCCAGAGACCCGCCCTCGCCACTGGTCTTCCTTACGATCTCTACGCATTTCACTGCTACACCGTAAATTCCAGTCTCCTCTCCAGTCCTCAAGCACCGCAGTATCAAATGCAGTTTCGGAGTTAAGCTCCGAGATTTCACACCTGACTTACGACGCCACCTACGCACCCTTTACGCCCAATGAATCCGAACAACGCTTGATACCTCTGTATTACCGCGGCTGCTGCCACAGTG
+
CCCCCGGGGGGGGGGGGGGGGGGGGGGGGGGGGGGGGGGGGGGGGGGGGGGGGGGGGGGGGGGGGGGGGGGGGGGGGGGGGGGGGGGGGGGGGGGGGGGGGGGGGGGGGGGGGGGGGGGEFGFFCDGGGGGGGGGGGGGGGGGGGGCFGGGGGGGGGGGGGGGFFGGGGGFGGDFFFGCDDGGDFGE>EGFGDGGFECE6CDFGGGDFCGDGGDGFGGFFFDGG4??FFD;CGD:D;G)>CGGGGGEFG?CF+1><DFGG?@55*;;)+/:9@:ACF<FF<A)(-,(7(5226).*1)(.)
@M03506:14:000000000-AKVR1:1:1101:7720:6702 2:N:0:49
ACTCAGGACTACAAGGGTATCTAATCCTGTTCGCTCCCCACGCTTTCGCGTCTCAGCGTCAGTACCGTCCCAGAGAGCCGCCTTCGCCACGGGTGTTCTTCCTGATATCTGCGCATTTCACCGCTACACCAGGAATTCCACTCTCCTCTTCCGGACTCTAGCCAGATGGTTTCCGCCGACGTCTCGAGGTTGAGCCTCGAGTTTTCACAGCAGACCTACCTGGCCGCCTACACGCCCTTTACGCCCCATAAATCCGGACAACGCTATCCCCCTACGTATTACCGCCGCTGCTGGCACGTCC
+
CCCCCGGGGGGGGGGGGGGGGGGGGGGGGGGGGGGGGGGGGGGGGGGGGEGGCGGGGGGGGGGGGGGGGGGGGGGFGGGGGGGGGGGGGGGGGGDGGGGGGGGFDGGGGFGGGDGDGGGGGGGGGGGGGG7FGGGFGFCFGFFFFGGGGGFGG68EEGGGGGGCFFGGFGGGGGGCEEGGEGC>FGCEGEC,,5CC,:=5:=EC9C+<7CFFF<C8>CFGG***188:=3F?F3)*49?C<<39<7*0:E0*7@CCDFGG4>>C*;*9C9F35*;883B3).40(,(0-0,8)48D45:(,
@M03506:14:000000000-AKVR1:1:1101:8189:6708 2:N:0:49
ACTCAGGACTACAAGGGTATCTAATCCTGTTTGCTCCCCACGCTTTCGTGCATGAGCGTCAGTGTTATCCCAGGGGGCGGCCTTCGCCATCGGTATTCCTCCACATCTCTACGCATTTCACTGCTACACGTGGAATTCTACCCCCCTCCGACACACTCGAGCCATACTGTCTCAAATGCAGCTCCCAGGTTGAGCCCGGGGTTTTCCCCTCTGACTTATATCACCCCGCGCTCACTCTTTACGCACAATATTTGCGAATTACTTTCACCCCCTACCTCAACCCGCGTCAGTGGGCCGCTAT
+
CC9B<E<@@CDGFFGGCGFGF@9,<@@E<C66EE<FFF,,CFCG;F<FECE<<F<FFC::FGFECCCCF6CFGCG7CC++4+4<EEDFGG<FCEC7FDGA<AFDGG,BFEEFD@:F7?FAE<,9,CFFCFFFGGCCF9,@F8DE?EEC3++@8@CE8@*33;*>DF6,>DG,:A2>BCFF,,4B@>8<*62=2:B95*C78/*3;@+0*2*2+*0:::*0:*:?0*.)*/.**.*2)*9+++/9*2*)+3+1***/1()**0***++/+0)))1**+))+((-4-((.(8-.)(-/))((-
@M03506:14:000000000-AKVR1:1:1101:13173:6738 2:N:0:49
ACTCAGGACTACAAGGGTATCTAATCCCGTTTGCTCCCCTGGCTTTCGCTCCTCAGTGTCAGTGTTGGTCCAGGACGCCGCCTTCGCCACCGGTGTTCCTCCAGATATCTACGCATTTCACCGCTACACCTGGAATTCCGCGTCCCTCTCCCAAACTCGAGCCATCCAGTATCAGACGCAGTTCCCCGGTTAAGCCGAGGGATTTCACGTCTGACTTAGTTGGCCACCTACGCACCCTTTACGCCCAGTAATTCCGAACCACGCTTGCCCCCCCCGTATTACCGCGGCTGCTTGCCCGGGG
+
CCCCCGGGGGGGGGGGGGGGGGGGGGGGGGGGGGGGGGGGGGGGGGGGGGGGGGGGGGGGGGGGGGGGGGFGGGGGGGGGGGGGGGGGGGGGGGGGGGGGGGGGGGGGGF9FGGGGGGGGGGGGGCFGGGGGGAFGFFFFGDCGGGGGGGGGGG,DFGGGGGGGGGGGGGGFFGGGGED::EGGGGDCEGGGGFGFGECEC4CCC914CFG55+@CF7A9:FFGGFFAEDFE3).94C4@FF3<D=A>7+<*91:C71>*0;))*/*)<@:3<78CC05C)-)491(76.,)*,(*))(((
@M03506:14:000000000-AKVR1:1:1101:27555:6745 2:N:0:49
ACTCAGGACTACAATGGTATCTAATCCTGTTTGCTCCCCACGCTTTCGCACCTCAGCGTCAGTAATGGACCAGTGAGCCGCCTTCGCCACGGGTGTTCCTCCGAATATCTACGAATTCCACCTCTACACTCGGACTTCCACTCACCTCTTCCATACTTCAGCTCGACAGTATCAAAGGCAGTTCCAGAGTTTACCTCTGGGATTTCACCCCGTACTGATCGATCCGCCTTCGTTCGCTGTACCCCCAGAAAAGCGGAACAACGCGAGCATCCCTCCTATTCCCCCCGCTTCTGGCCCCCTG
+
C8CCC8,CDFACGG,-;CE,;,<CFEDFFFGG<FGCGGEGGGG>@EF@B;@7,;CEFCF7:BFAF@EF<<<FFFGFFGGEFC@B@:@?FC++@@FF=9,,<44>?FF9EAE,AF8<F,:F?FE<C,?4,A,+@F7@A?9AF9,@D8@D9,,@,@@F,6@D;,,@8>EECGG9,7@97866@89,,,=E:,387,4,,4@,,*,,,,5,4@**1;=*+++5**/4*/6)=*?F6);*(*23<+1*1/*8*20)))))1,)*.879):*8**995*0*0.*0))).((()-)()1))*)0(((
@M03506:14:000000000-AKVR1:1:1101:4130:6746 2:N:0:49
ACTCAGGACTACAAGGGTATCTAATCCCGTTTGCTCCCCTGGCTTTCGCGCCTCAGCGTCAGAAACCGGCCAGGAAGGCGCCTTCGCCATTGGTGTTCTTCCTGATATCTACGCATTTCACTGCTACACCAGGAATTCCCCTTCCCTCTCCGATCATCTAGCCTCGCAGTATCAGTCGCACTGCTTCGGTTGCGCCGACGCATTTCACGGCTGACTGACCAAACCGCCTACACGCCCCTTACGCCCCGTAACTCCGGCCAACGCTTGCCACCCCTGTCTTACCGCCGCTGCCGCCACTCAG
+
CC9CCD<FGGFF?FGGGGGFGGGGGGFGGFFFDGFEGFGGGGGGGGGGGG7F:BCEFGGGGGG9FGGGGGFCFFG8F:FEFEEFGGECCFFG8F?FFGGE?FFGGGGGGGEGGGDG:FDFEE9?FDG@AFGDG=FGEFDGGGFFFGFGFFFGGDE+3EE:DFGGF>EEEC;@D,,@9:@6CC?CDCEGCB>7,@ECE5EED4=8@F+=F3DD7CF7746+**9C53>>:5;+97>F())0+</*/**.2*;589<7<(/*)7.9C8*8<4CF3)*/<,/0-68(3(-5()3()(())),(,
@M03506:14:000000000-AKVR1:1:1101:7887:6747 2:N:0:49
ACTCAGGACTACAAGGGTATCTAATCCTGTTTGCTCCCCTAGCTTTCGCGCCTCAGCGTCAGTTGTGGTCCAGAGAGCCGCTTTCGCCTCAGGTGTTCCTCCCGATATCTACGCATTTCACCGCTACACCGGGAATTCCACTCTCCTCTCCCACACTCAAGCCCGGCAGTTTCCCCAGCAGACTCTGAGTTGAGCCCAGAGATTTCACTAGAGACTTGCCAAACCGCCTACGCGCCCTTTACGCCCAATAATTCCGAACAACGCTTGCACCCTCCGTATTACCGCCGCCGCTCGCCCCAAG
+
CCCCCGGGGGGGGGGGGGGGGGGGGGGGGGGGGGGGGGGGGGGGGGGGGGGGGGGGGGGGGGGGGGGGGGGGGGGGGGGGGGGGGGGGGGGGGGGGGGGGGGGGGGDGGGGGGGGGGGGGGGGGGGGGGGEGGGCFFGGGFFGGGGGGFGGGGGGGGFFDGGFGGGGGGD9CFFFGGGGGCGGFGGGFFFCFGFG<ECCEC7FF7EGGGFC7,BEFGFAC0;0A>DBFGDF*>>DG;5?C:CDDCEC>:?97*97*7(9:?F@DDCC@6@F>)***2,5A).9:09>5()4,)-9).)(-.
@M03506:14:000000000-AKVR1:1:1101:12979:6771 2:N:0:49
ACTCAGGACTACAAGGGTATCTAATCCTGTTTGATCCCCACACTTTCGTGCCTCAGCGTCAGTTACAGTCTAGTAAGCTGCCTTCGCTATCGGTGTTCTTGACGATATCTATGCATTTCACCGCTACACCGTCAATTCCGCCTACCTCGTCTGTACTCAAGTCAACCAGTATCAATTGCACCTCGACAGTTAAGCTGCCGTATTTCACAACTGACTTAATCAACCGCCTACGCACCTTTTAAACCCAATAAATCCGGACAACGCTTGCCACCTACGTATTCCCGCGGCTGCTGTCACGTAG
+
CCCCCGGGGGGGGGGGGGGGGGGGGGGGGGGGGGGGGGGGGGGGGGGGGGGGGGGGGGGGGGGGGGGGGGGGGGGGGGGGGGGGGGGGGGGGGGGGGGGGGGGGGGGGGGGGGFGGGFECGGGGGGGGGGGGGGGGGGGFDGGEGGGGEGGGGGGGGFC8DFGGFGGGGGGFCAEFGGFFFC?FCGGEGGGGFFFFG?CGGGGCFFFGGFGF@CDGFF+<@C*A*3:3=*;:CADG(;0,9C8C*:856@9AAFC7)(8C5F>DD*25@6C576C5:)96)6.(,4()-)-.)).*8<13(
@M03506:14:000000000-AKVR1:1:1101:7571:6782 2:N:0:49
ACTCAGGACTACAAGGGTATCTAATCCTGTTTGCTCCCCTAGCTTTCGTTCTTCAGCGTCAGTAGTGGTCCAGCGCGCCGCTTTCGCCACGGGTGTTCCTGCAGATATCTACGCATTTCACCGCTACACCTGCAATTCCACGCGCCTCTCCCACACTCAAGCACAGCAGTTTCGGAAGCAGCCTCTGGGTTGAGCCCAGAGATTTCACTCCCGACTTGCCGCACCGCCTACGAACCCTTTACACCCAGTAACTCCGCACAACGCTGGCCCCCTACGCCTTCCCGCGGCCGCTGCCACGTAC
+
CCCCCGGGGGGGGGGGGGGGGGGGGGGGGGGGGGGGGGGGGGGGGGGGGGGGGGGGGGGGGGGGGGGGGGGGGGGGGGGGGGGGGGGGGGGGGGGG7FGGGGGGGGFGGGGGGGGGGGGGGGGGDCEGGGGGGGGGGGGFGGGGGGGGGGGGGGDG?FFGFCDFFGGFG;CFGEEEEECFFGGGGFGDFGCEG6EGFFGFGG?EFGCG<CCF5C=C3*@FGG3CDCEED*)755>GF4@F9F7DFE@@CG+=*=9<*3)*)53/*1*82<DF>*;/*4@*),,-70()()(,5((*90-,(
@M03506:14:000000000-AKVR1:1:1101:7367:6796 2:N:0:49
ACTCAGGACTACAAGGGTATCTAATCCTGTTTGCTACCCACGCTTTCGTGTCTCAGCGTCAGTTACTGTCCAGAGAGCCGTCTACACCACAGGTGTTCCTCCTGATATCTACGCATTTCACCGCTACACCAGGAATTCCACTCTCCCATCCAGTACTCTAGCCCCCCAGTTTTCGGCGCACCCTCCCAGTTGAGCCGGGAGATTTCACACCAAACTTAGGGGCCCGCCTCCACACCCTTACGCCCAGCAACTCCGCACAACGCTTGCTGCCTACGTATTACCGCGGCTGCTGGCACGTAGT
+
CCCCCGGGGGGGGGGGGFGGGGGGGGGGGGGGGGGGGGGGGGGGGGGGGGGGGGGGGGGGGGGGGGGGGGGGGGGFGGGGGGGGGGGGGGGGGFGEGGGGGGGGGGGGGGGGGGGGGGGGGGGG>CGDG8DGGGGG8FG,=CFCDEGGGGGGDECA@;=;;DFGGGGGGGFGCFG8C67EGGDDGGGGFFGA>DFGGGC5C4<9:F@F7FDFC4CFFGAG6<3C<D>>E*878):>:5)<85<7>7:):*AF=69*/35*777***;=<=766CC0+6/+6)((((-)3>7))4,9554(-
@M03506:14:000000000-AKVR1:1:1101:19798:6801 2:N:0:49
ACTCAGGACTACAAGGGTATCTAATCCGTTTCGCTCCCCACACTTTCGAGCCTTAGCGTCAGGCAAGAGCCAGTAAGTCGCTTTCGCTACTAGTGTTCCTCCCAATATCAATGCATTTTACCGCTCCACTGGGAATTCCACTTACCCCCCTCTGCCTCAAGCCAAGCAGTATCTTTTGCCTTTCCGAGGTTGAGCCTCGGTCTTTAACAAAAGACTTGCAAAGCCGCCTACGCTTCTCTTTACGCCCACTAATTCCGGATAACGCTTGCAGCCCCCGTATTTCCGATGCTTCCGTCACGCC
+
CCCCCGGGGGGGGGGGGGGGGGGGGGFGGGGGGGGGGGGGGGGGGGGDGGGGGGGGGGGGGGGGGGGGGGGGGEC<FGGGGCFGGGGGGGGGGEFGGGGDCAFEGFG?EFCGFGGGGGGGFGGGGGGGGGFFGFFFFFGGGCEEDGDEEEEEGGG9DFFGGGD8DFFGGGFFGGGGCCFAAD9AEEGEC@DF,4DD89:54<EEFF7F7CCDC4FGG7@6+2;C4?4?GD?*:55:)+;9C+2**:8>*4+)+37:*(/:>@@<)2A@866657*/*,)2()-6(1(7(9).)4,7)),3(
@M03506:14:000000000-AKVR1:1:1101:6363:6803 2:N:0:49
ACTCAGGACTACAAGGGTATCTAATCCTGTTTGCTCCCCTAGCTTTCGTTCCTCAGCGTCAGTTGTGGTCCAGCGCGCCGCTTTCGCCACGGGTGTTCCTGCAGATATCTACGCATTTCACCGCTACACCTGCAATTCCACGCGCCTCTCCCACACTCAAGCACAGCAGTTTTGGAAGCAGCCTCTGGGTTGAGCCCAGAGATTTCACCCCCAACTTGCCACACCGCCTACGAACCCTTTACACCCAGTAATGCCGAACAACGCTGGCCCCCCACGCCTTACCGCGCCTGCTGGCCCGTAG
+
CCCCCGGGGGGGGGGGGGGGGGGGGGGGGGGGGGFGGGGGGGGGGGGGGGGGGGGGGGGGGGGGGGGGGGGGGGGGGGGGGGGGGGGGGGGGGEGGGGGGGGGG9DGGGGGGGGEGGGG9FGGE:FGGGFEBEECCFFGCFGGCGGEGGGGGFGCE=F:CCEFGGFG6EFG9DFGGGGFFFFGCFFF7C@8CE6EFGFFDFFG9FG7C76DD:D8:C76FC*7CC:>DG*;:C)8>?CF8+<>F<C;5FC@6@FG)53/*0)0>D8*0CFG))/:C>0):4::0(7(8,7<BF((*0),7(
@M03506:14:000000000-AKVR1:1:1101:3866:6808 2:N:0:49
ACTCAGGACTACAAGGGTATCTAATCCTGTTTGCTCCCCACGCTCTAGCGCCTCAGCGTCAGTCTCAGTCCAGATAGTCGCCTTCGCCACTGGTGTTCCTTCCGATATCTACGCATTTCACCGCTACACCGGAACTTCCACTATCCTCTACTGCACTCTAGTCAACCAGTATAAGTTGCAATTCCTAGTTTAAGCCCAGGGATTTCACAACTCACTCAATTAACCGCCTACGCTCCCCTTCCGCCCAGTAACTCCCCTTAACGCTCGCACCCTCTGTACTCCCGCGGCTCCTGGCCCCGCG
+
CC?CCGGGGGGGGGGGGGGGFGFEFFGGGGGGGGGGGGGGGGGGGGGGFG7FFGGFGCFGEGGGFFGGGFFE<FFGGGFGGGGGGGGGGGGGFGCGGGGGG?FF,?+@FEEGEGGGGGGGGCCF@7FGGGDGGD+AFECEGG8EFFGGEGGGFEFEGGGCFFGGGGGGGFDE,E=EGGGGA:9EFF7@,5EEFFCFGGGFCCFFEE,5BFGFFFC7849B7+=CCCEEC*;5D)/?2*0=*0/*:CE)3+>F71;**/7++/)15C5>*0>>)/*3+.0<2:(267(>>)1()(.7)),,(
@M03506:14:000000000-AKVR1:1:1101:25733:6822 2:N:0:49
ACTCAGGACTACAAGGGTATCTAATCCTGTTTGCTCCCCACGCTTTCGCACCTCAGCGTCAATATGTGTCCAGTGAGTCGCCTTCGCCACTGGTGTTCTTCCGAATATCTACGAATTTCACCTCTACACTCGGAATTCCACTCACCTCTCCACAATTCTAGCGATGCAGTCTTAAAGGCAATTCCGGAGTTGAGCCCCGGGCTTTCTCCTCAAACTTACAAAGCCGCCTACGTTCGCTTTACGCCCAGGAATTCCGAACACCGCCAGACCCCTCCGTATTACTGCGGCTGACGCCACGGAG
+
CCACCGGGGGGGGGGGGGGGGGGGGFGGGGGGGGGGGGGGGGDGGFGEGGEGGGGFGGGGDFGGGGGGEFGGGGGG@FGGGGGEFGGCEFGGGGCFGFGGGFEFE7F9<@FFG7,A?AEGGFFGGGGGGG8FE@+DFAFGGGGDFCFGGGGDEF8==DFFC8=6,+3@EFGCF,;3A,ADFEFGGFG66>BA;FGEDEEEE58:87,2?>D+,2<<8CFGDG*C4C)85?FGC);8>GF8?+*9CC*5***)0130*375)7)7)**)2.95)1*/;1>?<4))-,(),)((0((15591-
@M03506:14:000000000-AKVR1:1:1101:10386:6848 2:N:0:49
ACTCAGGACTACAAGGGTATCTAATCCTGTTTGCTCCCCACGCTTTCGCACCTCAGCGTCAATATGTGTCCAGTGAGTCGCCTTCGCCACTGGTGTTCTTCCGAATATCTACGAATTTCACCTCTACACTCGGAATTCCACTCACCTCTCCACAATTCTAGCGATGCAGTCTTAAAGGCAGTTCCGGAGTCGAGCTCCGGGCTTTCACCTCTAACTTACAAAGCCGCCTACGCGCGCTTTACGCCCAGTAATTCCGAACAACGCTAGCCCCCTCCGTATTACCTCGGCTGCTGCCACGGAG
+
CCCCCGGGGGGGGGGGGGDGGGGGGFCFGGGFGGGGGGGGGGGGGGGGGGGGFGGGGGGGGGGEGGGGGGGGGGGGGGGGGGGGGGGGGGGGGGGGGGGGGGGGGGGGGDGGGDFGGGGGGG<EFGGGGGGGGGDFFFGGGGGGGDGGGGGCD==EAFG;FFEGGGGFFFGGGGFGAE888DAGGGGDECGGECE63@@7>>CGFGGDCGFFFGGGCFFGDCGGGGFFGGFGGFEDFDBGFF<DCC57<C+==FC*907*77@DDEEF*8C@5D?8/3>+).6)8:?:(034?)(*1723,
@M03506:14:000000000-AKVR1:1:1101:14006:6849 2:N:0:49
ACGCAGGACTACAAGGGTATCTAATCCTGTTTGCTCCCCTAGCTTTCGCGCCTCTGCGTCACGTATGGTCCAGTGCGCCGCTCTCGCCACACGTGTTCCTCCCTATATCTATGCATTTCACCGCTCCACCCTGCATTCCACGCACCCCTCCCCTACTCCATCAACATACTTCCGCCTGCCCGCTCTCAGTTAAGCCCCGATCTTTCCCACGTTACATGTGCCTCCGCCCCCGCGCCCTCTCCGCCCGACAATTCCTCCACAAGCTCGCCCCATCTGTATTACGCCTGCCGCTCGCCGCGAC
+
6,-,,++-6;CCC<,;B6CC<6,,<,<C,C@FFG9FC,CE@,6;EFG7EC7+,B,,,6B::,,:<C@,C,,:C,FFC>7FE:+,CCC66B?,8BBB?5F<?=B,CFGD9<E,,A,,,@C,C,4@:+@EF,++8,,8,A4,A+@+68@@8@E++@+6,6@8,,,,6@,,,,7,4386@@F3,:9EGF,4,,,,,,,>D5***)41,,,,,*/9,*4+++3++;++*1).*)8/).5C6))2**)1*2*.*/:*0****(**)))176*0*5C74*0+0)1<))(,((,)()-,),(1.)(((
@M03506:14:000000000-AKVR1:1:1101:13414:6853 2:N:0:49
ACTCAGGACTACAAGGGTATCTAATCCTGTTTGCTCCCCACGCTGTCGCGCATCAGTGTCAGAAACTGCCCAGCAGGCCGCCTTCGCCACCGGTCTTCCTCCGGATCTCTACGCATTCCACCGCTACACCCGGAATTCCGCCTGCCTCTACAGCCCTCGAGTTTGACAGTCGGCACGGCAGATCCGGGGTTGAGCCCCGGACTTTCACCACACCCTTATCAAACCACCTACGCGCCCTTTACGCCCCGTGCTTCCGGCCCACGCTCGCACCCCCCCACTTCCCGCGGCTGCCGGCCGCCAG
+
CCCCCGGGGGGGGGGFGGGGGGGGGGGGGGGGGGGGGGGGGGGGGGGGGGGGGGGGGGCFGGFGFGGGGGGGGGGGGGGGGGGDGGGGGGGGGGGGFGGFGGGGGGG9FGGGGGGFFGFGGGGGGGGGGGGE:CFF<FFFEGD>8@EFG9DDGFDG8EGEDFEFFAFGGFGG588ECGE@E*<BGGGG5B7:FFF6EEEGGG5F7ACFGDG*:5:8769CFG*CC*5):7)*955<9<?++<5*/:*)*2*0*=F55()*5>))*2/)*0955)1**,)3.),2601)(),()((/))(,-
@M03506:14:000000000-AKVR1:1:1101:4168:6868 2:N:0:49
ACTCAGGACTACAAGGGTATCTAATCCTGTTTGCTCCCCTAGCTTTCGCGCTTCAGCGTCAGTACCTGTCCAGGTAGCCGCCTTCGCCACTGGTGTTCTTCCCGGTCTCTACGCATTTCACCGCTACACCGGGACTTCCGCTACCCTCTCCAGGACTCAAGCCGAACAGTATCGAAGGCAATTCCTCAGTTTAGCCGAGGGATTTCACCCCCGACTTGATCGGCCGCCTACGCGCCCTGTCCGCCCAATGATTCCGATCAACGCTCACCCCCCCCGCATTTCCTCCGCCCCTGCCCCGGAG
+
CCCCCGGGGGGGGGGGGFGGGGGGGGGGGGGGGGGGGGGGGGGGGGGGGGGGGGGDF7FEGDFFGGFFGGFG@@FFFGGGGGGGGGEFGFGGEFFFC@FGGGGGDGGGGGGGFG@7:FFDFDGEEEGGF:C:CE+=<FFGFG7CDCFG8@ECG8FG88,DFFGGGGGGGC;@EEGCECFG,,<EGFFCF,,,,5,>C@CC=*<8<=CF9*):575//:A:FG*/9)<>E*7/178795)3+0*1C:/00+3**1?F*(12/))1***1;>G539***-.2))-).(()(),(.(.*))(((
@M03506:14:000000000-AKVR1:1:1101:16715:6880 2:N:0:49
ACTCAGGACTACAAGGGTATCTAATCCTGTTCGCTCCCCACGCTTTCGTACCTCAGTGTCAGGTGTGGCCCAGCAAGCTGCCTTCGCCATTGGTGTTCCTTCCGATATCTACGCATTTCACTGCTACACCGGAAATTCCACTTGCCTCTGCCAACCTCAAGATGCCCAGTAGGAGACACAGTCTAGACGGTTGAGCCGCCAGATTTCGCATCTCACTTAAACATTCACCTACGTACGCTTTACGCCCAGTAATTCTTGATAACGCTTGGATCCTCCGTTTTACCCCTGCTGCTGGCACGTT
+
CCCCCGGGGGGGFFGGGGGGGGGGGGGGGGGGGGGGGGGGGGGGGFGGGGGGGGGGGGGGGGGGGGD@FGGGGGGGGGGGGGGGGGGGDFGFFGFGGGGGGGGGGGGGGGCGFGGEGGGGGGGGGFG9FFEFCGGGGGGGGGGGGGGGGGG?FDGC8FG8CFGGGGGGGGGGGGGFFF8FGDFFGFCFGGGG>:FFGGGGD>FGGFFGEGGG7CEFFFFFGGG?+=C8?6;<7A=DFGEGG7C<CCE>FBGFFFGC+4;4+;=*11:)8<79):+22()0,))-((()46)492(/)64:(
@M03506:14:000000000-AKVR1:1:1101:26503:6900 2:N:0:49
ACTCAGGACTACAAGGGTATCTAATCCTGTTTGCTCCCCACGCTTTCGCTTCTCAGCGTCAGTATCCGACCAGGGGGCCGCCTTCGCCACCGGTGTTCCTCCCGATATCTACTCATTTCACCGCTACACCGGGACTTCCACCCCCCTCTTCTGTACTCTACCTTCCCAGTTTCATGCTTCTTTCCTCGGTTGAGCCGGGGGGTTTCACACCTTACTTACCAATCCGCCTTCATGTCCTTTACGCCCATCGTTTCCGTACCACGCCTGCCCCCTTTTGTTCCACTCGGCTGCTCGCACGGTG
+
CCCC8<8FGGGGF<@@@6FFGDEAFFGGGGGGGGGGFD@FBCFFFGGGG,DFFF9CA7FGGGGD9AF7:F7+,6,+:>FCFGEGG@FG@G,@:F7FGC5FEECF:++8CFCG,AAEFEBFFF+FF7F,<DC:>++@CFD,3>CE:>CGGGG,7@AFFFAF,EEG,DFFEF?,<<B,<,=D,9:CG;;7*6;=,><FE5:**1:*;7+<CF52+:<:?:*+****9)57**/+***2);/3<<*7DG8)*2*)0):/*(978<5)1;*7;)17)*++3(0+-).)8((81512*((/7)(-(
@M03506:14:000000000-AKVR1:1:1101:18367:6906 2:N:0:49
ACTCAGGACTACAAGGGTATCTAATCCCGTTTGCTCCCCTGGCTTTCGCTCCTCAGTGTCAGTGTTGGTCCAGGATGCCGCCTTCGCCACCGGTGTTCCTCCAGATATCTACGCATTTCACCGCTACACCTGGAATTCCGCATCCCTCTCCCAATCTCAAGCCATCCAGTATCGGACGCAGTTCCCCGGTTAAGCCGAGGGATTTCACGTCTGACTTAGTTGGCCACCTACGAGCCCTTTACGCCCAGTAATTCCGAACAACGCTTGCCCCCCCCGCTTTACCCCGGCTGCGGGCACGGCG
+
CCCCCGGFGGGGGGFGGGGGGGGGGGGGGGGGGGGGGGGGDGGGGGGGGEGGGGGGGGGGGGGGGGGGGGGGGGGGGGGGGGGGGGGGGGGGGGGGGGGGGGGGGGGGGGGGGGGCCFGGGGGGGGGGGGFGFGFGGFG@EEEG@FFGEGGGG?FGCFG8DFGGGGGGFFFEGEGCGGGC8EFGDGGG5@EGCFGGGECGGCCE6C@E=DCCGC?F+;AFFFCC08>A*>=ECAFG@GFCEF5GGGE4?F9=6@7**4D*57)>32*7E:5@5DG**(7*-65(309<(7(,)-4)0.2(-
@M03506:14:000000000-AKVR1:1:1101:17559:6912 2:N:0:49
ACTCAGGACTACAAGGGTATCTAATCCTGTTTGCTCCCCACGCTTTCGTGCCTCAGCGTCAGTGTTGATCCAGATGGCCGCCTTCGCCACTGGTGTTCCTCCCGATCTCTACGCATTTCACCGCTACACCGGGAATTCCACCATCCTCTATCACACTCTAGCTTCCCAGTATCCATCGCCATTCCCAGGTTGAGCCCAGGGCTTTCACGACAGACTTAAGAAACCGCCTACGCACGCTTTACGCCCAGTAATTCCGAAAAACGCTAGCCCCCTTCGGATTACCCGGGCTGCCGGCCCGACG
+
CCCCCGGGGGGGGGGGGFGGGGGGGGGGGGGGGGGGGGGGGGGGGGGGGGGGGGGGGGGGGGFGGGFGGGGGGGGGGGGGGGGGGGGGGGGGGGGGGGGGGGGGGGGGGGGGGGDFGFGGGGGGGGGGGGGGGGEGCGGGGGGGGGFGGGGGGGGGDGGGCCFAFGGCGGGFGGGEGGGGGGFFAFFGF>DCF8DFG7FGGGDGGGGGC7DDD*:<@C=9+BCFFGE3//;CGFF<;<>5++1<CE*)+<+9*700C()20855<C:?FF<:;4CC*()/,4.,(,(0()82),()0),(-
@M03506:14:000000000-AKVR1:1:1101:9888:6943 2:N:0:49
ACTCAGGACTACAAGGGTATCTAATCCTGTTTGCTCCCCACGCTGTCGCGCCTCAGTGTCGGTTAAAGGACCCTTTCGGATCCGCTGCCCAGCAGACCGCCTTCGCCACTGGTGTTCTTCCGGATCTCTACGCATTCCACCGCTACACCCGGAATTCCATCTGCCTCTACAGTACCCGAGCCCCACAGTCGCCGCGTCCGATCTGGGGTTGAGCCCCAGACTTTCACCGCGGCCTTATGGTGGCCACCTACGCGCCCCTTACGCCCAGTGATTCCGGACCACGCCCGCGCCCCTGGTATTT
+
CCCCCGGGGGGGGGGGGGGGGGGGGGGGGGGGGGGGGGGGGGGGGGGGGGGGGGGGGGGGGGGGGGGGGGGGGGGGGGGGGGGGGGGGGGGGGFGGGGGGGGGGGGGGGGGGGFGGGGGGGGGGGGGGGGEGGGGFGFFGGGGGGGGGGGGG>CFCFFGGGF;CFCFGCGFFGGGGGGGEGDGG5EGDGGDEEGG8*/:E**?EGFGC5<<CCCCCDD3*>F>9:0===D>=DFD7<>460794C6A>=:A>@)95>(90)9:D3E;)+/2***<88(.*--31-2(7;F(40((*09):)
@M03506:14:000000000-AKVR1:1:1101:8954:6951 2:N:0:49
ACTCAGGACTACAAGGGTATCTAATCCTGTTCGCTCCCCACGCTTTCGCTCCTCAGCGTCAGTTACTGCCCAGAGACCCGCCTTCGCCACCGGTGTTCCTCCTGATATCTGCGCATTCCACCGCTACACCAGGAATTCCAGTCTCCCCTGCAGTACTCCAGTCTGCCCGTATCGCCCGCACGCTCACAGTTGAGCTGTGAGTTTTCACGAACAACGCGACAAACCACCTCCGAGCTCGTTACGCCCATTAATTCCGAACCACCCTTCCCCCCCCCTTATTACCGCCGCTCCTGGCACGGAG
+
CCCCCGGGGGGGGGGGGGGGGGGGGGGGGGGGGGGGGGGGGGGGGGGGGGGGFGGGGGGGGGGGGGGGGGGGGFGGGGGGGGGGGGGGGGGGGEGGGGGGGGGGFGGGGGGGGGGGGGGGGGDGGEGGGGGGGGFGGCGGA=>;EFGDGFGFGGGGGGGF?EFGGGFFGGGFDCEDC8ECGEG>E5EFFGG?FDEFGG,<DG7B,,,:E4)1/*/?DD)=:DDFGC:>*;5595574/8A*:*9C5;)09C*/6:**(/*075**2*58)).7<E**)13-)4,((-)()((04<**)-((
@M03506:14:000000000-AKVR1:1:1101:23758:6962 2:N:0:49
ACTCAGGACTACAAGGGTATCTAATCCTGTTTGCTCCCCTAGCTTTCGTGCCTCAGTGTCAGGACTTGTCCAGGGACTCGCCTTCGCCACTGGTGTTCCTCGACATCTACGCATTTCACTGCTACACCGAGAACTTCGGCCCCCCCTCCTACCCTCGAGCAACGTATGTTCCAATGCCACTTCGGAGCTGCCCACCGAGCTGACACATCCGATGTACACTCCCACCTACGCACCTCTTACGCCCAGAGCACTCGAAACACTCACGGCACGCCCGACTTTCCTCGTCTCCGTGCTAACCTGG
+
C?CCCF8FDFGFDF,6@CC<FFC,=FFFCFFGCE,ECFFGFECFGGG,C,8D<AE8EA,@6,C;,;;EE9,,;@BF@F,CCCEC,,6BFE@@8B,9,<EFFF7+87B?,<DG,@,A?5,AC@FDA?<FGG+8+,C,A@7>?+>CE+3==,636,,@6C+++1,3+35,3@@@,37,7>9,4,2:8>E*3>,,,,*1:*=5C*,,,4,,48***13+++++*01*;*))2*)/)0)*)21>**)/55*.0+*)0)9**3*51<0*1;*)*))0))***(*+.)-(-(.)-0,()()0)).(.
@M03506:14:000000000-AKVR1:1:1101:3323:7016 2:N:0:49
ACTCAGGACTACAAGGGTATCTAATCCTGTTTGCTACCCACGCTTTCGTGTCTCAGCGTCAGAAGTGGTCCAGTAAGCTGTCTACACCACAGGTGTTCCTCCTGATATCTACGCATTTCACCGCTACACCAGGAATTCCGCTTACCTCTCCCACCCTCTAGCACTCTAGTTTCCGCTGCACCCTCCCAGTTACGCCGGGAGATTTCACAACAGACTGGGAGCACCGCCTACACACCCTTTACGCCCAGTAATTCCGAACAACGCCCGCTTCCTACGTATTACCGCGGCTGCTGGCCCGTCG
+
CCCCCGGGGGGGGGGGGGGGGGGGGGGGGGGGGGGGGGFGGGGGGGGGGGGF@FGGGGGGGGCEFFFGGGGGGGGGGGGGGGGGGGGGGGGGGGGGGGGAFGGGGGGGGGFGGGGGGGGGGGGGGGGGGGGG7AEFGGGGGGGGGGGGGGCGEGGEFFCEGGGFGGFGGGDFFGGEGGGGGDECFGEFGFGF,ACCGCE58DF<,<DGGCDGDFGGF>FF49CDDG>;:?FGGF>*69A6+AD*5CC87;+8AAFGDFGG))0932?7*)974>CE;)904<<?>(9:25:))(4/0),((
@M03506:14:000000000-AKVR1:1:1101:11504:7054 2:N:0:49
ACTCAGGACTACAAGGGTATCTAATCCTGTTTGCTCCCCACGCTTTCGTGCCTGAGCGTCAGTGCTAGCCCAGGGGGCTGCCTTCGCCATCGGTGTTCCTCCGCATCTCTACGCATTTCACTGCTACACGCGGAATTCCACCCCCCTCTGCCACACTCAAGCTCGTCAGTTTCCATCGCCATTCCCAGGTTACGCCCGGGGCTTTCACGACAGACCCAACGAACCGCCTGCGCACGCTTTACGCCCAGCAATTCCGATCACCGCTCGCACCCTCCGTATTCCCCCCGCACCCGGCCCCGTG
+
CCCCCGGGGGGGGGGGGGGGGGGGGGGGGGGGGGGGGGGGGGGGGGGGGGGGGGGGGGGGGGGGGGGGGGGGGGGGGGGGGGGGGFGGGGGGGGGGGGGGGGGGGGGFFFFGGGFGGGGEGGBFGDGFGGGG@FEGDFA;FGEGGGGGGCE9@FFG?FCGGG6DECGFGDGCEAEGGCEC:?9BFC,=*BB9,=B=8CEGGGECCF7C5*C75*A*;*)217*>D<77CCF*953)43;F+<5CDG*)**;/9=:4*-)*)0)/)2*8/5C>3*/**()+))4((49>,)(,)-()))((-
@M03506:14:000000000-AKVR1:1:1101:9628:7055 2:N:0:49
ACTCAGGACTACAAGGGTATCTAATCCTGTTTGCTCCCCTAGCTTTCGCGCCTCAGCGTCAGTTATGGTCCAGTGCGCCGCTTTCGCCACAGGTGTTCCTCCCGATATCTACGCATTTCACCGCTACACCGGGAATTCCACGCACCTCTCCCATACTCCAGCACCACAGTTTCGCCTGCAGGCCCCGAGTTAAGCCCGGGGATTTCACAGGTGACTTGTGGCACCGCCTACGCGCCCTTTACGCCCAATAATTCCGAACAACGCTCGCACCCTCCGTATTACCGCGGCTGCTGGCACAAGC
+
CCCCCGGGGGGGGGGGGGGGGGGGGGGGGGGGFGGGGGGGGGGGGGGGGGGGGGGGG@FGEGGGGGGGGGGGGGGGGGGGGFEGGGGGGGGGGGGGGGGGGGGG7FGGGGGGGGGGGGGGGGGGEGGFFGEEGEE@FGGGGGGGGGFGGGGGGGFGGGGGEGGGG?8>DCFAFEGGGGGGGGGGGGE5CCCFGC?GGGG5C)3=6=9?@CGCFFGF7*23***=>CD3E5F7<7B<9C)<<E5CD585*0+/9=*713)/.73</C=>?<5>5C**2(00).4100,<1>()001*0.(,(
@M03506:14:000000000-AKVR1:1:1101:12445:7068 2:N:0:49
ACTCAGGACTACAAGGGTATCTAATCCTGTTTGCTCCCCTAGCTTTCGCGCTTCAGCGTCAGTTATGGTCCAGTGAGCCGCTTTCGCCACAGGTGTTCCTCCCGATATCTACGCATTTCACCGCTACACCGGGAATTCCACTCACCTCTCCCATACTCCAGCACGGCAGTTTCGCCTGCAGGCTCTGGGTTAAGCCACGAGGTTCCAAAGGTGACTTACCGCACCGCCTACGCGCCCTTTACGCCCAATAATTCCGAACAACCCCCCCCCCCCTCCTATTACCGCCGCTGCTGGACCGAAG
+
CCCCCGGGGGGGGGGGGFFGGGGCFGAFGGGGGGGGGGDGGGGGGGGGGGGGGGGGGGGGGGGGGCGGGGGGFGGGGGGGGGGGGGGGEGEFGGFGEGGGGGGGGGGGGGGGGGDGGCFGFGGGGGGGGGGGG7FEFGGFFGG,DD9DDGGGD88EFFGGGC@DE=EECEEAF:EGGFC:B85,3DFGGCE:>@BG,,4;*8=<,4,,,;CDCFFFFFFC*C)2/>AA=*)5DDEGFC:<<759CE5)2<C**@:9*,>7.<)118*8CDD5>3:**)1+).-(((3>()42)(,0))((,
@M03506:14:000000000-AKVR1:1:1101:18938:7069 2:N:0:49
ACTCAGGACTACAAGGGTATCTAATCCTGTTTGCTCCCCACGCTTTCGCGCCTCAGCGTCAGTATCGGACCAGGTCGCCGCCTTCGCCACCGGTGTTCTTCCCAATATCTACGAATTTCACCTCTACACTGGGAATTCCACGACCCTCTTCCGAACTCAAGTCTGCACGTATCAAACGCAGCCCCCAGGTTGAGCCCAGGAATTTCACGTCTGACTGTACAAACCGCCTACGCCCCCTTTACGCCCAGTCAATCCCAGTAACGCTAGCCCCCTTGGTCTTCCCCCGGCTGCTGGCACGGAG
+
CCCCCGGGGGGGGGGGGGGGGGGGGGGGGGGGGGGGGGGGGGGGGGGGGGGGGGGGGGGGGGGFGGGDGGGGGDGGGGGGGGGGGGGGGGGGGGGGGGGGGGGGGGGGG<FGGGDFGGGGGGGGC?FCFCBFGG8EFFFGGDDE>EGGDEGGEGGCFGGGCCCGCFFFCGC>@AEGGGG8*CCGDG8AE;D@?CGG==CFFGGGF7CFGGGG=779727++;C5935>C*)2))092)530A7<GCE5C6+1*1**0.9?FF51***0;45:772+A)/3).3(((-),)4.07<567(-(
@M03506:14:000000000-AKVR1:1:1101:14922:7073 2:N:0:49
ACTCAGGACTACAAGGGTATCTAATCCTGTTTGCTCCCCACGCTGTCGCGCCTCAGTGTCAGCAACTGCCCAGCTCACCGCCTTCGCCACCGGTGTTCTTCCGGATCTCTACGCATTCCACCGCTACACCCGGAATTCCATGAGCCTCTACAGTGCTCCAGCCCACCAGTATCACTGGCCGACTCGATGTTAAGCATCGAGCTTTCACCAGCGACTTGGCGGGCCACCTACGCGCCCTTTACGCCCAGTGATTCCGGACAACGCTCGCACCCTCTGTATTACCGACGCTGCTGGCCCAGAG
+
CC@CCGGGGGGGGGGGGGGGGGGGGGGGGGGGFGGGGGGGGDGGGGGGGGGGGGGGGGFGFGGFGGGCDGCFGFFGGGGGGGGGGFGGGGGGGGDGGGGGGGGG@FGDGGGGFGGFGFDGGGGGGGGGGGGGC7FBFGGCF;9DGGDFEGGGGGDFGGGGGDGGGGGGGGGFF7EGGGCEGGG5@DCF7FF@>CGGFEC,*@?@FGGGGCDF5)**:0;<<DDGGD@F60<EG33D6)0<@CCG7>CFFG7@4=7<3,17)5)57*/7*77))1*<+.*2)-4(((-76)4)60:*702(.
@M03506:14:000000000-AKVR1:1:1101:19831:7097 2:N:0:49
ACTCAGGACTACAAGGGTATCTAATCCTGTTTGCTCCCCACGCTGTCGCGCATCAGTGTCAGAAACTGCCCAGCAGGCCGCCTTCGCCACCGGTCTTCCTCCGGATCTCTACGCATTCCACCGCTACACCCGGAATTCCGCCTGCCTCTACAGCCCTCGAGTTTGACAGTCGGCACGGCAGATCCGGGGTTGAGCCCCGGACTTTCACCACACCCTTATCAAACCACCTACGCGCCCTTTACGCCCATTGATTCCGAACAACGCTTGCCCCCCCCGTATTACCGCTGCTTCTGGCACGGCG
+
CCCCCGGGGGGGGGGGGGGGGGGGGGGGGGGGGGGGGGFGGEGGGGGGGEGGGGGGGGGGGGGGGGGGGFGGGGGGGGGEDFGEFGGGGGGG:FFGAFFBFCFE@@FEFDGGDFEG@FGCGGGDEDE9FGDGCG>FBFFGGGGCEGFG@=FGEGF>C?6CGCEA=9FFGGCC*:8CGGGEEC9FCGEGD7CEFEGGGDGG5CED+:+AF**9EGEEG**<C>*<DD3;C*9=D:>D6D5C+A395:5)<<9*/9DC5()*)87512*)00*77C=*2(0A):9:B0(7.*.)/.3**)---
@M03506:14:000000000-AKVR1:1:1101:3788:7099 2:N:0:49
ACTCAGGACTACAAGGGTATCTAATCCTGTTCGCTCCCCACGCTTTCGCACCTCAGCGTCAGATCAGGCCCAGCTGGCCGCCTTCGCCTCAGGTATTCCTCCGGATCTCTACGCATTCCACCGCTACACCCGGAATTCTACCAGCCTCTGCCTGTCTCCAGCCGAGCAGTATCCCCTGGCCTCCCGGGGTTGAGCCCCGGGCTTTCACAGTGAGACTTACCCGGCCGCCTACGTGCGCTTTACGCCCAATAATTCCGAACAACGCTCGCACCCCCCGGATTACCGCGGCCGCGTGCCCGGG
+
CCCCCGGGGGGGGGGGGFGGGGGGGGGGGGGGGGGGGGGGGGGGGGGGGGGGFGGGGDGGGGFGGGGGGGGGGGGGGGGGGGGGGGGGGGGGGGGGGGGFFGGGG@G9EFGGGGGGGGGGGGDEFGGGGGGGGFGFGGGGGG8FFFGGFFGGGGGGAEGG,,DEGGG6<G9BFEFFF>7FGGGGDEGDGGG88,CCFGED=C=*+=?CEG77+67A778EDFDGGC>)118?<>5<().;*3:3/CGB**+*96*:7,9C::FCG51):>38>)8?*()14)-)49636)(10(-9)0(((
@M03506:14:000000000-AKVR1:1:1101:9838:7131 2:N:0:49
ACTCAGGACTACAAGGGTATCTAATCCTGTTTGCTACCCACGCTTTCGTGTCTCAGCGTCAGAAATGGTCCAGTAAGCTGTCTACACCACAGGTGTTCCTCCTGATATCTACGCATTTCACCGCTACACCAGGAATACCGCTTACCTCTCCCATCCTCTAGCATTCCAGTTTCTAGCGCACCCTCCCAGTTGAGCCGGGAGATTACACACCAGACTTAGAACACCGCCTACACACCCTTTACGCCCAGTAATTCCGAACAACGCTTGCTCCCTACTTCTCACCTCGCCTGCTGGCACTTCC
+
CCCCCGGGGGGGGGGGGGGGGGGGGGGGGGGGFGGGGGGGGGGGGGGGGGGGGGGGGGEGGGGEFGGFGGGGGGGGGGGGGGGGGGGGGGGGGGGGEGGGGGGGGGGGGGGGGG>EE,AEGGGGGGGFGGGGGGGGFFDGGGG7DFGGGGGFFGG8FGGD9DGFGGGGGGFAFGDA8=8CE>EFECEGCEDDCFGFE>>6CDC7DFFG?C797/:6:899CFFFGCD>*/;6C482(8=F++*1)*383+<;1@F*:(>*)2.95**8+*9>F*/++)/0)-().(()-).,9(,06),))
@M03506:14:000000000-AKVR1:1:1101:13390:7135 2:N:0:49
ACTCAGGACTACAAGGGTATCTAATCCTGTTTGCTCCCCTAGCTTTCGCGCCTCAGCGTCAGATGTGGTCCAGTGCGCCGCTTTCGCCACAGGTGTTCCTCCCGATATCTACGCATTTCACCGCTACGCCGGGAATTCCACGCACCTCTCCCACCCTCAAGCACGGCAGTTTCGCCTGCAGGCTCTAGGTTAAGCCTAGAGGTTTTACAGGTGACTTACCGCACCGCCTACGCGCCCTTTCCGCCCCACAATTCCGAACAACGCTTGCCCCCCCCGCATTACCGCGGCCTCTCCCCCGCAC
+
CCCCCGGGGGGGGGFGGGGGGGGGGGGGGGGGGGGGGGGGGGGGGGGGGGGGGGGGGGGGGGGGGFGGGGGGGGGGGGGGGGGGGGGGGGAFGGGGGGGGGGGGGGGGGGGGGGGGGGGGGGGGGGGGGDGGGECGFFGGGCEEGGFC9DGFGGGGCGCFCGFGGGDCEEF@GGG>EGGGGGGFFCFGCC<CFGGGGGFDF40*+2=FECFFC70AD+==<D)/:DBBECF*9@>D>C)@+</*9*/8**;1*9***(1/)8)95*/.0?FDF3:**47C>>B662933)(()((*0709(
@M03506:14:000000000-AKVR1:1:1101:20816:7142 2:N:0:49
ACTCAGGACTACAAGGGTATCTAATCCCGTTTGCTCCCCTGGCTTTCGCTCCTCAGTGTCAGTGTCGGTCCAGGATGCCGCCTTCGCCACCGGTGTTCCTCCCGATATCTACGCATTTCACCGCTACACCGGGAATTCCACTCACCTCTCCCACACTCTAGCACGGCAGTTTCTATAGCAGACTCTGAGTTGACCCCAGAGATCTCACTACAGACTTACCGCACCGCCTACGCGCCCTCTACGCCCAATAATTCCGAACCACGCTTCCCCCCTCCTTATTACCCCGGCTGCCGCCCCGGGC
+
CCCCCGGGGGGFGFGGGFEFFGGGGFFGGGFGGGGGGGGGGGGGGGGGGGGGGGGGGFFGGGGGGGGDFGGGGGCFGGGDEGEEGGDEFGCECFD?CGGEGGGF7=7CFG9FGGGEECE9FACGG7CFFGBCFG7EGGG;F=FDGG98,@3=DFCGD?FABB=A>@ECDE9BCE9EA;EFA6EFFGFFFCFDC,6@EG578?2,,==CFGFCG+45+++=/?)=CC>8**;*555C(1)2+</7CG55*+06*=C4C6<*)83)*2/9*.C>5/**+-*+).),-((5(.-()(,)))(((
@M03506:14:000000000-AKVR1:1:1101:12896:7177 2:N:0:49
ACTCAGGACTACAAGGGTATCTAATCCTGTTCGCTCCCCACGCTTTCGCTCCTCAGCGTCAGTTACTGCCCAGAGACCCGCCTTCGCCACCGGTGTTCCTCCTGATATCTGCGCATTCCACCGCTACACCAGGAATTCCAGTCTCCCCTGCAGTACTCCAGTCTGCCCGTATCGCCCGCACGCCCACAGTTGAGCTGTGAGTTTTCACGAACAACCCGACAAACCACCTACCACCTCTTTACGCCCAGTAATTCCGGACACCCCCCCCACCCTCAGTATTACTGCTGCTGTCGGCCGTGGG
+
CCCCCGGDEEGGFGGDCFGGGGGGF<FFGGGGGGGGGGCFFCGEGGGDG:ECGGEGGG@F@FGGGGGCECFCCEFGGGFEGGG@FFGGGGGEFECFGGFEFFFGGDF9FBCFGGEGGGGGFFGE=CGF@E@F7AFFGFEGGDDFGG8C8DEFGGGGF83DCEFGFEG=>CEGE6CEG>E*@@*:*6:?DDF@,1>=CG:@<:E9;@F?=9C7?4,*:1=*:<*1C9.5**0**/)*.66:+<*777;)0+9*//70)-95).)))2*0*)9))**++)1+))))).46,))))((/)0,,(
@M03506:14:000000000-AKVR1:1:1101:21424:7185 2:N:0:49
ACTCAGGACTACAAGGGTATCTAATCCTGTTTGCTACCCACGCTTTCGTTTCTCAGCGTCAGAAATGTCCCAGAAAGCTGCCTTCGCCATCGATATTCCTCCTAATCTCTACGGATTTCACTCCTACACTCGGAATTCCACTTTCCTCTAACACTCTCAAGCTGAACAGTTTCAATGGCAATTCCAGAGTTACGCCCTGGGCTCTCACCACTGACTTGTTCAACCGCCTACTATCCCTTTACGCCCACGACTTCCGAACCACGCTATCCCCCTTCTTCTTCCCACTGTCGCCTCCACGAAA
+
<CCCCEGFFGGFFFC@7F8CFFFGFFFFFFD<EFGFGGG9FEGGGG9C@FFFGFFFFC@FEG<,CFCFGGGFFDFGFCGEGGGGG@FCE@FG8FAEGGCFCFF<,CEFGFFDDFC?=FGGGFCFDGFFFE,A7B+AFEFEGFFGGGGGGG;FFGCG9D9=EGGGC,47DF;FGG9FF,DFDGGDFA8,,>@D9C>+++,++=F:<FGGCFFD6+@EGCC25+2@7*9@E7*,+++0)2+22<*?CGEF*1*8=FCGG;)*0):C<8/8+;3>5*;+3-=7)6().()0.)-()(.9))(4(
@M03506:14:000000000-AKVR1:1:1101:7964:7189 2:N:0:49
ACTCAGGACTACAAGGGTATCTAATCCCGTTTGCTCCCCTGGCCTTCGTGCCTCAGTGTCAGGAACTGTCCAGAGACCCGCCTTCGCCACTGGTCTTCCCCATGATCTCTACGCATTTCACTGCTACACCATGAATTCCAGTCTCCTCTCCAGTCCTCAAGCACCGCAGTATCGAATGCAGTTTCGGGGTTAAGCTCCGAAATTTCACACCCGACTTACGGCGCCACCTACCCACCCTTTACGCCCAATGAATCCGAACACCGCTTGGGACCTCGGTCTTACCGCGGCTGCTGGCACAGAG
+
CCCCCGGGGGGGGGGGGGGGGGGGGGGGDFDFGGGGGGGGGGGGGGGGFDGGGGGGGGGGGGGGGGGGGGGGGGGGFGFD>FGGGGGGGGGGGGGCGGGGGGFGGAFGG9FGGGGE7FGGGGGGGGGGGGGGGGGG9<EEEFE@FFFG9>EFGFFGGGFGGGGF8CGGGGGCF6?D8>,EDFGGGGCEGGGFGGCGGGGEEGG7EFCCF5?9CD5ED++:CD)?CC?A426**2:52>;<++8>/1*)=C+1+:C7C():)0.3/1;@DFF)06***(0A9223;(()(0-,)(39*).((
@M03506:14:000000000-AKVR1:1:1101:11181:7196 2:N:0:49
ACTCAGGACTACAAGGGTATCTAATCCTGTTTGATCCCCACGCTGTCGCGCCTGAGCGTCAGAAACGGGCCAGTGAGCCGCCTTCGCCACCGGTGTTCTTCCCAATATCTACGAATTTCACCTCTACACTGGGAATTCCACTCACCTCTCCCGTACTCAAGCTCTACAGTCTCAAAGGCAGTTCCAGAGTTGAGCTCTGGGCTTTCACCCCTGACTTGAAGAGCCGCCTGCGCGCGCTTTACGCCCAGTAATTCCGAACAACGCTAGCCCCCTGCGTATTACCGCGGCTGCTGGCCCTAAG
+
CCCCCGGGGGGGGGGGGGGGGGGGGGGGGGGGGGGGGGGGGGGGGGGGGGGGGGGGGGGGGGGGGGGGGGGGGGGGGGGGGGGGGGGGDGGGGGGGGGGGGGGGGGGDGGGGGGDGGGDGGGFGGGGGGGGFFFFGGGGGGGGGGGGGFG=DEGEGGGGD?8=FDFGGGGGEGGGGGG?FCFCFFGGGCDFG,D?,@FGFFGFGFGFCGFGFGGGGG*/CFDGGGCEDGFAEGEAGFD5CEC3<DE;:+++*1@:FG?CE)8.9<*84275@@**2;:>?>AAB(9()101))((*))(,,
@M03506:14:000000000-AKVR1:1:1101:25931:7228 2:N:0:49
ACTCAGCACTAGAAGGTTATCTAATCCAGTTTGATCCCCACGCTATCGTGCATCAGTGCCAATATTCGTGTAGCCAGCAGCCCCCGCAATTCGTGTTCTATGCCATATCACAGCTTTTCACTGCTACATGACATATTCCGCTGACCTCCCCGGTATTCACGTTTTATAGTCTCAATGGCACTGCCCAACTTAAGTCTGGCGGTTTGCCCACTGACTTAACATGCCAACAACGCTTCGTTTACACTACGCGAATCCATTTACGTCTTACCCCCTCCCCATTTATGTCTCTTCGTGCCACGCG
+
-8@CCG8--CE,;;@---;;@,CCDEE,,C@@<6FCE,CCFBFC6,6,C,,DFF@<,,,6,;,6,,<66C,;CCF,99,C,,6,++@+8,,,,96B,,C5C,,:,5,,:,,5:F,?:5EF,,9,A??,59?FF<:5?,,AFEEC899D,8B++16+4@,78,3,63@,@E,@=8,7,7=8,@,,36,++8,8;D33,75,+33;**7,,233,2422547++*,24;9:*)*:))/(*)/*++0+++0=*/>3=**+)++*)0**10100*0)121*2)0-))).)-92*6(.((***,4(
@M03506:14:000000000-AKVR1:1:1101:20195:7236 2:N:0:49
ACTCAGGACTACAAGGGTATCTAATCCTGTTTGCTCCCCACGCTTTCGCGTCTCAGCGTCAGTATCCAACCAGGGGGCCGCCTTCGCCACCGGTGTTCCTCCCGATATCTACGCATTTCACCGCTACACCGGGAATTCCACCCCCCTCTTTGGTACTCTAGCTTGTCAGTTTCATGCGTCGTTCCCCGGTTCAGCCGAGGGATTTCACACATGACTTAACTGAACGCCTCCCCGCCCTTTACGCCCCATGCCTCCGACTCACGCCTCTCCTCTCAGTATCACCGCGCCCTCTGCCCCCGCC
+
CC9CCGEFGGFFG@F@CCFFGGCAGGGEEFCFEFGGGFFCFGGGCDFGGCGGGGCEFCBFGCEFCF@,E<FGGC@:FBFEGG7:FFGC:FGC@::FFGGFFAF:BE+@FC,<DG@+?FGGGCCDECEFFFFCG>EDFEC=DEEGGG5EGAF7,@;EGFE9,=>D:DD@7<>;@2B,78CC>?CBC9<==:C*++5<C=C*89E69C7<06*2+*30?>*<*::+2>B5**)**.7>>))++3*57*8B*2246655)-)/<))*/2/)07*7*9+++)*+)).(-(()(.(.).,*))(((
@M03506:14:000000000-AKVR1:1:1101:9932:7238 2:N:0:49
ACTCAGGACTACAAGGGTATCTAATCCTGTTTGCTCCCCACGCTTTCGCACCTCAGCGTCAGTACCGGGCCAGTGAGCCGCCTTCGCCACTGGTGTTCTTCCGAATATCTACGAATTTCACCTCTACACTCGGAGTTCCACTCACCTCTCCCGGACTCGAGCTTCCCAGTATCAAAGGCAGTTCTGGAGTTGAGCCCCAGGATTTCACCCCTGACTTAAAAAGCCGCCTCCGTGCGCTTTCCGCCCAGTGATTCCGAGCCACGCTAGCCCCCCTCGTATTACCGCGGCTGCTGGCACGAAG
+
CCCCCGGGGGGGGGGGGGGGGGGGGGGGGGGGGGGGGGGGGGGGFGGGGGGGFGGGGGCFGGG9CFGEFGEGGGGCFGGGGGGGGGGGGGGGGGGGGGGGGGGGGGGGG9FGGGGGGF9FGGGGGGGGGGGGGGGGGGGGGFGDFGGGGGGGGG6EGGGEGGECGGGGGGCCGG;CCGGGCCFGGGGCGGFFGGGGFEDGG4DC@@FG7;4<CFGGDC=,+;5E8DEFE*;CF).)38B5++**1//5+++**/:97>D5977D*/1);?<5)9=E*()<992((((02)-4)4<*/),(-
@M03506:14:000000000-AKVR1:1:1101:20519:7256 2:N:0:49
ACTCAGGACTACAAGGGTATCTAATCCTGTTTGCTCCCCACGCTTTCGCGTCTCAGCGTCAGTATCCGACCAGGGGGCCGCCTTCGCCACAGGTGTTCCTCCCGATATCTACGCATTTCACCGCTACACCGGGAATTCCGCCCCCCTCTTCGGTACTCTAGCTTGCCAGTTTCATGCGTCGTTCCTCGGTTGAGCCGGGGGATTTCACACATGACTTAACAAACCGCCTACCCGCCCTTTACGCCCACTGATTCCGAACAACGCTTGCACCCTCTGTATTACCGCGGCTGCTGCCCCAGCG
+
CCCCCGGGGGGGGGGGGGGGGGGGGGGGGGGGGGGGGGGGGGGGGGGGGGGGGGGGGGGGGGGGGGGGGGGGGGGGGGGGGGGGGGGEGG?FGGGGGGGGGGGG@FFGGGGFGGGGGFGGGGGGGEG:<FEGED7FGGFGGC7CCEEGGGG>5CEEGGGGCCCCEGG9F8EFCC9<?EEGGGGGG?EG=C7*?+>CE*:E*9?C?E:C7FD4C>@+>*6CD75CCDEEE55*7))993<8+2775:C5AG7769:D5:5*)0<C7;*89@F@>F8CC)9+)..44(3>6)(,7)(100((-
@M03506:14:000000000-AKVR1:1:1101:13256:7272 2:N:0:49
ACTCAGGACTACAAGGGTATCTAATCCTGTTTGCTCCCCACGCTTTCGCACCTCAGCGTCAGTACCGAGCCAGTGAGCCGCCTTCGCCACTGGTGTTCCTCCGAATATCTACGAATTTCACCTCTACACTCGGAATTCCACTCACCTCTCTCGGACTCGAGATTGCCAGTATTAAAGGCAGTTCCGGGGTTGAGCCCCGGGATTTCACCCCTAACTTAACAATCCGCCTACGTGCGCTTTACGCCCAGTAATTCCGAACAACGCTAGCCCCCTTCGTATTACCGCCGCTGCTGCCACGTCT
+
CCCCCGGGGGGGGGGGGFFGGGGGGGGGGGGGGGGGGGGGGGGGGGGGGGGGCGGGGGGGGGGGGGGGGGGGGGGGGGGGGGGGGGGGDGGGGGGGGGGGGGGGGGGGGG9FGDEGGGGGGFE@EFGGGDFGGGGGDFGGGGGFGGGGCGGGGGGECF+DEGGGEGGGGGGGGGGGDEGGGD7FGG6CECGGCGGGGGGGGGGE9FC?EGDFGGGGGGFG7*;FGGFEGDF=CF5CBGFF+<CCDEC><EF6*=CDD(1*<F@DCEE?*57>B9ECC:FC>).(-(-<(5()/)(**)4(.
@M03506:14:000000000-AKVR1:1:1101:14073:7272 2:N:0:49
ACTCAGGACTACAAGGGTATCTAATCCTGTTTGATCCCCACGCTTTCGCGCCTCAGCGTCAATGTCGGTCCAGTTGGCCGCCTTCGCCACGGGTGTTCTTCCCAATCTCTACGAATTTCCCCTCTACACTGGGAATTCCACCACCCTCTACCGAATTCACGCAAGGCAGTCTTGAATGCAATTCCAGGGTTGAGTCCTTGGCTTTCACCCCCAACTTGCCAAGCCTCCTACGCGCCCTTTACGCCCCGGAATTCCGACAAACGCGCCCTCCATTCGTACTAACGCTGCGTCTGCGCCTTCC
+
CCCCCGGGGGGGGGF<FFGGGGFGGFGGGFFGGGGGGGGFEGGGGGFGGGEFFECDDFFCFGGFCFFEGCFC8FCC<ECCDC7FFGGGEGG7FGGCFB<FFFFE8FG,CFFFDC<FFFG,5BEFG9F9BFEFGBEFGGGGGGF+6@DC89DCCC8CDAB,,,>84+:::<D;EFC:=DCFGFFEGFD6:CD>F8,225,5,*,,,<,,44//*/?FD+BF?CC5**2A76/*):=51C=6+2**9**)/*17)/0**()*)))11**8*0*)**3++.)1)),--(()404(0)-)0)()(
@M03506:14:000000000-AKVR1:1:1101:6895:7279 2:N:0:49
ACTCAGGACTACAAGGGTATCTAATCCTGTTTGCTCCCCACGCTTTCGCGTCTCAGCGTCAGATACAGACCAGATGGCCGCCTTCGCCACTGATGTTCCTCCTGATATCTACGGATTTCACCCCTACACCAGGAATTCCACCATCCTCTTCTGTCCTCTAGTCACGCAGTATCCAAAGCACTTCCGGGGTTAAGCCCCGGGCCTTCACTTCAGACTTACGAAACCGCCTACACGCGATTTACGCCCAATAATTCCGAACAACGCTTGCACCCTCCGCATTACCGCGGCTGCTTGCACGGAG
+
CCCCCGGGGGGGGGGGGGGGGGGGGGGGGGFGGGGGGGGGGGGGGGGGGGGGGGGGGGGGGGGGGGGGGGGGGGGGGGGGGGGGGGGGGGGGFGGGGGGGGGGGGGGGGGGGGGGGGGGGGGGGGGGGGGGGGGGGGGGGGGGGGFFGGGGGGGGGGGDGGGGGGGGGDGG=FFEFFCFGG?DGGGGGGGGFGDGFGE>>EDC8<FFGGGGGG+>CCCFGD4CGDDEA*7==FBD3(851CG3DGGG5=8+90@CFGFGG?F>CCE*5+1>:FGGG*-75-:4,4(376B8.0,46452(-
@M03506:14:000000000-AKVR1:1:1101:25641:7279 2:N:0:49
ACTCAGGACTACAAGGGTATCTAATCCTGTTTGCTCCCCTAGCTTTCGTGTTTCAGCGTCAGTAATGGTCCAGTGAGCCGCTTTCGCCACAGGTGTTCCTCCTGATATCTACGCATTTCACCGCTACACCAGGAATTCCACTCACCTCTCCCATACTCAAGCCCGGCAGTTTCGTGTGCAGACTTCAGGTTGAGCCTGACGATTTCACCCACGACTTACCAAACCGCCTACACACCATTTACGCCCAATAATTCCGAACAACGCTTGCCCCCCTCTGATTACGTCTGCTGCTGCCCCGAAC
+
CCCCCGFGGGFGGGGGGGGGFGCFFFGGGGGGGGGGGGGGCFGGGGGGFGFGGGGGGFFEFGGGGGGGFGGGGGGGCGFEGGGGGFGEEG@FFFGACGGGGGGGGGGFGGGGGGG7C9,<EFFCE@EGGGGGGFGGGGGFADGGFGEGFGFGFC8FD8A=@D>FG6>66,>=EEGDGBEF9,6@,3=CA;,@:,,5,,<,40*5;EF7,0;*1*48*=A<@C4CG4?:*8A<8*:9,:6C@F3*2:/.22AA67@*23<*...9>C@3+0<)778*+)0+).((((-*))).0,(*)0,1(
@M03506:14:000000000-AKVR1:1:1101:19274:7282 2:N:0:49
ACTCAGGACTACAAGGGTATCTAATCCTGTTTGCTCCCCTAGCTTTCGCGCCTCAGCGTCAGTTACTGTCCAGAAAGCCGCCTTCGCCACCGGTGTTCCTCCTGATATCTACGCATTTCACCGCTACACCAGGAATTCCGCTTTCCCCTCCAGTACTCAAGTTCGCCAGTTTTGGATGCAGGCTCTGGGTTAAGCCCAGCGTTTTCACATCCAACTTAGCGAACCGCCTACGCGCCCTTTACGCCCAGTAATCCCGAACAACGCTGCCCCCCCCCGTCATACCCCGGCTGATGGCCCGGAG
+
CCCCCGGGGGGGGGGGGGGGGGGGGGGGGGGGGGGGGGGGGGGGGGGGGGGGGGGFGGGGGGGGGGGGGGGGGGGGGGGGGGGGGGGGGGGGCFGGGGGGGGGFFGGGGGGGGGGGDFGGGGGGEGGDG?4EEEGGGGGGGGGGGGFFEGGGGGGGGGGGGGFGDEGDGGGGGFG?ACFGGGDFGCFGG7CGCCFGGGG,;9CG5EGFE7;77?FG7D+,):CEGD>B=75*95)>99@8+23>):*.3:<B**21<()/)7)//**0255>5DGG:()*).42,((74)(-/),*0.7(-
@M03506:14:000000000-AKVR1:1:1101:9834:7297 2:N:0:49
ACTCAGGACTACAAGGGTATCTAATCCTGTTTGCTCCCCTAGCTTTCGCGCCTCAGCGTCAGTTGTGGTCCAGTGCGCCGCTTTCGCCACAGGTGTTCCTCCCGATATCTACGCATTTCACCGCTACACCGGGAATTCCACGCACCTCTCCCACACTCAAGCACGGCAGTTTCCCCTGCAGGCTCCGAGTTAAGCCCGGAGATTTCAACGGTGACTCACCGCCCCGCCTACGCGCCCTCTACGCCACCTCATTCCGTACACCGCTTGCCCCCCCCGCAGTACCCCCGCACCTGGCCATTGA
+
C<AB<CFGGGGGFGDFGGGGGFAFFCFGCEFGGGGGGGGFGGGGFGGGGGDGDGGGGD@C@FFGF@CFFGFC8F9ACEECGE7DFGGFGC,CEFGGGFFCFGCEEGGGGGG97CE@BAFFGGGG@GGFGGGGDE+DFG9;:C>EGGCFD=@=DGGD,DEG9CF?:>EG53@@E,,,;3;<8,*6=EE1816;,>9C;CE*3881;<:++8>C55CG+26/*:):7).8*75*9)85(5)2+0*)1**)2*+1/**0*3<5*)09);*)36*0))***()2).))(((.1)(.)(.*0))).
@M03506:14:000000000-AKVR1:1:1101:24613:7298 2:N:0:49
ACTCAGGACTACAAGGGTATCTAATCCTGTTGGCTACCCACGTTTTCGTGTCTCAGCGGCAGAAGTTGTCCAGTAAGCTGTCTATACCACAGGTGTTCCTCCGGATATCTACGCATTTCACCGCTTCACCAGGGATTCCGCTTATCTCACCCACCCGCCGGCACTCCAGTTACCGCCGTCCCTCTCCAGTTAAGCCGGGGGTGTTCGCACCAGTCTGGGAGAACCGCCTACAATCGCTTCATGCTCTGGCATGACGGACCACGCTTGCCTGTTCGCTAGGACCGCTGCAGTGCTCACAGGG
+
@<<@,CFGE-6C<CA--;6CE@CC<C,CE<6,6CFFA,6CCG,E,CCCC,;CE9@C,7+@C6CCA9,<@F,C@FFCCEEEF@<F,6CEGFGF@FF,?,?<FE+=,@,C,:,:A=:?,,:,9,@B7+8,59A,+++,4,9,@=@@7,6=,,,6D1+@+++++6++@3,,5,,,336++*4*5@,4,2,,12,;>,,,*=**3)*3*+*2/)2*1*2A*9)0**0+955)*95+0*)*(*0*++***<+/++09.*2*)()*00))///70***1****()*).(((-()()-.*)-0/))((
@M03506:14:000000000-AKVR1:1:1101:5028:7301 2:N:0:49
ACTCAGGACTACAAGGGTATCTAATCCTGTTTGCTCCCCACGCTTTCGTGCCTCAGCGTCAGTATCGGGCCAGTGAGCCGCCTTCGCCACTGGTGTTCTTGCGAATATCTACGAATTTCACCTCTACACTCGCAGTTCCACTCACCTCTCCCGAACTCAAGATCCTCAGTATCAAAGGCAGTTCTGGAGTTGAGCTCCAGGATTTCACCCCTGACTTACATACCCGCCTACGCACCCTTTACGCCCAGTGCTTCCGAGCAACGCTACCCCCCTTCGATTCCCCGCTGCCTCTCACCCGGTA
+
CCACCGGGGGGGGGGGGFFGGGCFGGGGGGGGGGGGGGDFGGGGGGGGGGGG9FGGGGFFGEGGGDGGGGDGGGG<EGFGEGGGGGGGDCGFFGGDCFFGGGECGCGGFFEFGGFGFFGFGGFGGFGFGGF+CC7?FFEE?FGFDFGGGGGGGD=BDFFG?,>8,3@D?FGDF8D@::7D8@9;FEGCFFGAD?F;?,@7CG69DCFGGF>CF76;EG+A++;0858B5<A/88DG<3;+<:8<D*A:05+;CA*1*,)2).77*:*015)..9C**)1+),.,(,3)(*50)))1))(((
@M03506:14:000000000-AKVR1:1:1101:6103:7311 2:N:0:49
ACTCAGGACTACAAGGGTATCTAATCCTGTTTGCTCCCCACGCTGTCGCGCCTCAGAGTCAGAAACTGCCCAGCAGACCGCGTTCGCCACCGGTCTCCCTCCGGATCCCTACGCATCCCACCGCTACACCCGGAATTCCGCCTGCCTCTACAGCCCGCGCGTCTGACAGTCGGCCCGGCCGAGCGTGAGGCGAGCCCCGGTCTTTGACCACTCACCGCTCCACCCACGTACGCGCCCCTCACGCCCCTTCATTCCGCACAGCGCTCGCACCCCCCGCCTGCCGCCCGCCGCCCGCAGTGCG
+
CC9@,C8@F-;CE-C--CE@E,E<@,6CF,C6<F,C,6C<66F,,8FDF:@@,@<,,CC;<C,6,CF9@9,:EF8E,@C@F+6+8,766?=@@+@F,FG,A4++?7:,:,?4+>?@+E8=8F+4+8=,3A@:7+:+73EA7CG73D,@,,@,,,+6+@:*@1**4,,,,,6**41*4=C:*3****3:3**2*2**/2*//7*+++3209F***<*1)0:)0*:*7>)*287C))/()08*A4795*)20+***:C*(1*))093C*)*.95.12*2,)*(,(-(-()(06,)46))8,)-
@M03506:14:000000000-AKVR1:1:1101:5791:7332 2:N:0:49
ACTCAGGACTACAAGGGTATCTAATCCTGTTTGCTCCCCTAGCTTTCGTTCCTCAGCGTCAGTAGTGGTCCAGCGCGCCGCTTTCGCCACGGGTGTTCCTGCAGATATCTACGCATTTCACCGCTACACCTGCAATTCCACGCGCCTCCCCCACACTCTAGCACAGCAGTTTCGGAAGCAGGCCCTGAGTTAAGCTCAGAGATTTCACTCCCGACTTGCCACACCGCCTGCGAACCCTTTTCACCCTGTAATTCTGAGCCACGCTGGCACCCTACGTCTTCCCACGGATGCTGCACAGTAG
+
CCCCCGGGGGDFGFFFGCFGGGGGGGFFGEGFGCEF<@CFFEGGGGGGEDEFFGEGGGGGGGGFGGGGGGGGGG7FEGCFGGGCFGGGGECGG@EFGDGGGGGGGC<FGGGCGEGGGGGGGGGGGGGGGGGGGDGFFFDFEEEGCGDEF8C+@EEE?FDGCFGFF:CFGG,@<CDCEGGFGGGDECCF6,6,?,>,:?80>CFF9CG?C+CC5*=CDG+2:6>E*)8>GG47D:DD?4?6+30:>C*<7+<*94***-**9;))*;*8;?C>FF;C;(7C-)().3()-7(.*)(9*046-
@M03506:14:000000000-AKVR1:1:1101:13065:7335 2:N:0:49
ACTCAGGACTACAAGGGTATCTAATCCTGTTTGCTCCCCACGCTGTCGCGCCTCAGCGTCAGAGACTGCCCAGCAGACCGCCTCCGCCACCGTTCTTCCACCGGATCTCTACGCATTCCACCGCTACACCCGGACTTCCGTCTGCCTCTACAGTCCTCGAGATCGACAGTCGGCACGGCAGCTCCGGGGTTGAGCCACGGACTTCCACTACACCCTTATCAAACCACCTCCCCGCCCTCTCCGACTCGTGACTCCCGACAACGCCCCCCCCCCCCCTACCACCGCGCCTGCTCCCCCGCCG
+
8C-8CC<FGCFDF9CF@C66CF<<F6,C6;<FAF9F<D@,66@,B@E@D+@CCF<@,+,8B:C@@<6,6,6FCE,6CFG@:F,,C>FGECFG,FG<FGGDFEDC+4=,C@<F@::+4CFFF<BFG@C,A?+8B++6,CF=@F,+@=9D,CEA:EF6,E+++,4,+5**43,**:1B***44*4?:C57*48*+>EC+*:**7*++++=+*;>*9*:**19***<1*00**8*1)))(/.2*A))9*/):*0.*16*)(11)))))/:>5>C<59**1(.0).1(49()-)((*.(*))(-(
@M03506:14:000000000-AKVR1:1:1101:4622:7335 2:N:0:49
ACTCAGGACTACAAGGGTATCTAATCCTGTTTGCTCCCCTAGCTTTCGCAGATCAGAGTCAGTGATGGTCCAGAAGACTGCTTTCGCCATAGGTATTCCTCCCGATATCTACGCATTTCACCGCTACACCGGGAATTCCATCTTCCTCTACCACACTCTAGCCTGGTAGTTTCCGTTGACCTCTCCCAGTTGAGCCGGGAGCTTTCACAACAGACTTACCAAACCTCCTACCTGCGCTTTACGCCTAGTGATTCCGAGTAACGCTTGCCACCTACGTATTCCCGCGGCTGCTGGCACGTGG
+
CC@C@FFGGGGGGGGGG<FGGGGGGGGGGGGGGGGGGGGG?FGGGGGGFGGGGGGFGGGFGGGGGDFGGGFFGGCGGGGGGGGGGGGECFFGGAFFDGAAFDFEGEEGGFGGGCCGGGGGFFGGEGGGFFGF>ECEDE;FGGGGG;,>FCFFGGG6,D9D9EGGF?=DFFG;AECGGDFG=FF,@DFGFF=D9,@F8>CCE>@CCG:,B5?CF7DC:78CG49=F?A)48?F6AFDBG5/7C3*>*=.<B7@+;@DCBGG+755CG8>F*2))0<=C?FC).)3730@13326(,*/74,-
@M03506:14:000000000-AKVR1:1:1101:10051:7343 2:N:0:49
ACTCAGGACTACAAGGGTATCTAATCCTGTTTGCCCCCCCGGCTTTCGTGCCTCAGTGTCAGGTGTTGTCCAGGGACTCGCCTTCGCCACTGGTGTTCCTCTCGATATCTACGCATTTCACTGCTACACCGAGAATTCCAGTCCCCCCTCCAAACCTCCAGCCAGGCAGTATTCAATGCATTTTCCGGGTTAAGCCCGGAGATTTCACCTCCAACTTGCCCCGCCACCTACGCACCCTTTACGCCCAGTGAAACCGAACAACGCTCGGGACCTCTGTATTACCCACTCTGCTGGCACAGAG
+
CCCCCGGGGGGGFGGGGFGGGFGGGGFFFGGGGGGGGGGGGGGGGGGGGCCGFGFFGFGGFEFGGGGGGGGGGFGFGGGFFGGGGGGGDEF8FGGGGGFFF,B?<8?CF?BFGD7@B9@FGFFAF9,EFFF@EEGGFFGADFGDEGGE8EGFFDGGFFDCFGGG?CFFE6FFCGFFGFFFGFGFCCC>E8B@95?EGGGCE),=BC,=0*8*:0<@7@6EFC<DGD);2*)/7)75:C58<E3CCC=7<:96*9CDD>C=:>>D3C578)77)2<+0<B<<>)()((0)944?7?<?)(.(
@M03506:14:000000000-AKVR1:1:1101:15858:7371 2:N:0:49
ACTCAGGACTACAAGGGTATCTAATCCTGTTTGCTCCCCACGCTTTCGCGCCTCAGCGTCAGGTACGGGCCAGGAAGCCGCCTTCGCCACCGGTGTTCCTCTCGATATCTACAGATTTCACCCCTACACCGAGAGTTCCACTTCCCTCTCCCGCCCTCCAGCGCGGTAGTTTCGAGCGCCATTCCTCAGTTAAGCCAAGGGATTTCACCCTCGACTTGCCAGGCCGCCTGCGCCCCCTTTACGCCCAGTAATCCCGACACACCCTCCCCCCCCCCCTATTCCCGCCCGCTCTCGCGCGGCG
+
CCCCCGGGCFGGGFDDEG8FGGFDDGFGGGFGGGFGGFGGGGGGEGGGGCEGC7CFGDCCGGGGFFFEEDGGGFDFFCGGGGGFGFDGCFGFEGD=FGFBF9BCBG,@FE,EGFACFCG9EGGG<DG:FGGDC>FD<FDAF=9ECFFD,DFF+8+BEGEFFF8+38>5*>,@C=*>CGGG**4?F9>,1BE;2CB886@:*2C*+=CF74195CGDG*:<+21:>97<5<FC3))1-78+0<*93=*)20+96@GD*()10;)15:87C>C7)/***(0+)64?2(()()-4*38)))(((
@M03506:14:000000000-AKVR1:1:1101:20863:7419 2:N:0:49
ACTCAGGACTACAAGGGTATCTAATCCTGTTTGCTCCCCTAGCTTTCGTTCCTCAGCGTCAGTTGTGGTCCAGCGCGCCGCTTTCGCCACGGGTGTTCCTGCAGATATCTACGCATTTCACCGCTACACCTGCAATTCCACGCCCCTCTCCCACACTCAAGCACAGCAGTTTTGGAAGCAGCCTCTGGGTTGAGCCCAGAGATTTCACTCCCAACTTGCCACACCGCCTACGAACCCTTTACACCCAGTAATCCCGAACAACGCTGCCCCCCTCCCTCTTACCGCTGCTGCTCTCCCGTAG
+
CCCCCGGGGGGGGGGGGGGGGGGGGGFGGGGGGGGGGGGGGGGGGGGGGGGGGGGFGGGGGGGGGGGGGGGGGGGGGGGEGGGGGGGEDEGGCGGFGGFFDGGGAEG,?FFGGGDCFAFGGGGGGGGFFFFGG<AD<?;;FED+8@=88DEF8@EGBFGFGFGGFFGGFCC@:@EFCD>E?FG6FGGGG@>C668@8?8,1;EGCCFCFGGGG6C8>1BCFGGGGD>A7CF**8>D;<A610**0:C5+0<7/=CD<():?>@G35*7*5755****.)3)).((((0))),/).75<.((
@M03506:14:000000000-AKVR1:1:1101:12808:7423 2:N:0:49
ACTCAGGACTACAAGGGTATCTAATCCTGTTTGCTCCCCACGCTTTCGCATCTCAGCGTCAGTGATGGACCAGTAGGCCGCCTTCGCCACTGGTGTTCTTGCGAATATCTACGAATTTCACCTCTACACTCGCAGTTCCACCTACCTCTTCCATACTCTAGCAAGACAGTATCGAAGGCAGTTCCAGGGTTGAGCCCTGGGATTTCACCCCCGACTTGAATCGCCGCCTACATGCGCCTTACGCCCAGTACTTCCGAACAACGCTAGCCCCCTTCGTATTACCGCGGCTGCTGGCACGAAG
+
CCCCCGFGGGGGGGGGGGGGGGGGGGGGFGGGGGGGGGGGGGGGGGGGGGGGFGGGGGEGFGGGGGGGGGGGGGGGGGGGGGGGGGGGGGGGGGGGGGGGGGGGGGGGGGFGG7EGGGGGGGFGGGGGGGGFGCFGGGF9FGFFFEFGGGGGGGDFGGGGGGGAE?DEFGGGGEG88>FGDGDFGCGFGG@EGGGF@F,>D5D6DFGGGFGDCCEEGFF?DGFG4CEEG3)+;@FG1/5?9FCDDEC)3@0==F:CC?G5FFE3D**6A?<37*0A;(06)).,(,(7()()050095,(-
@M03506:14:000000000-AKVR1:1:1101:25243:7425 2:N:0:49
ACTCAGGACTACAAGGGTATCTAATCCTGTTTGCTCCCCACGCTTTCGTACCTGAGCGTCAATCTCAGCCCAGGGGGCTGCCTTCGCCATCGGTGTTCCGCCACATCTCTACGCATTTCACTGCTACACGTGGCATTCCACCCCCCTCTGCCAGATTCAAGTCCCATAGTTTCAACTGCCATTCCCAGGTTAAGCCCGGGGCTTTCACAGCGGACTTGCGGGACCTCCTACGCACTCTTTACGCCCAGTAATTCCGATTCACGCTCTCACCCTCCGTATTACCGCGGCTGCTTGCACGTAC
+
CCCCCF@GFGGGGGGFGFGGGGGGGGGGGGGGGGGGGGGGGGGBFCGEGGGGGGGGGGCGGGGGFFAFFGGGGGGGGGGGGGGGGGEGGGGGGGGGGGGCG:CGGGGAEFFGGGGGFGDFGGGGGFGGGGGCFGGFFFFDF8+@6C3>8DFGDFG9EGFGGGGGG9F6@ED,E,,7E:CC8F7D;EAGFGBFGGFCEE>EED5C,<7CF+;D:/:*;CAEGC)*1*);=***/7:<720:+0*9<78>+<+0*9*2*-/+9=85*:*0<=<>:*2**,00).6(-((73)1)*.(*1)..(
@M03506:14:000000000-AKVR1:1:1101:16246:7426 2:N:0:49
ACTCAGGACTACAAGGGTATCTAATCCTGTTTGCTCCCCACGCTTTCGCGTCTCAGCGTCAGTATCCAACCAGGGGGCCGCCTTCGCCACCGGTGTTCCTCCCGATATCTACGCATTTCACCGCTACACCGGGAATTCCACCCCCCTCTTTGGTACCCCACCTTGTCAGTTCCATGCGTCGTTCCCCGGTTGAGCCGAGGGATTTCACACATCACTTAACAGACCTCCCACACCCCCCTTACGCCCAATCATTCCAAACCACCGCTTCCCCCCTCTCATCTCCCCGTCCGCCCGCCCAGAC
+
CCCCCF8EFEFGGG,FC<CFFCFGGGAFCGGGGGGFDGGGGGGGE<FC:+FFDFCCFFGGDCGF,CFGDFGGGEFCGEG@GG:FG7F=CFF:+>:=BFC5FFGDGC+>FF,FEG@=4EFFFEGGD:FGG=+>>>CGGFDFGGGC+C>E?==C?@E;,,1=*=DFFC>BF;D9,1?,=:AE*4AFCBC*=4**89EFGD8/*/0*<<+009*2+0<:F7FF*:7:*2)7**)*1)0>3)0*+3*15**)**+/**2**)120.7))*20+)9)8)2*2.*+)).((((0()(()(-)0)((-
@M03506:14:000000000-AKVR1:1:1101:17740:7430 2:N:0:49
ACTCAGGACTACAAGGGTATCTAATCCTGTTTGCTCCCCTAGCTTTCGCGCCTCAGCGTCAGTTATGGTCCAGTGAGCCGCTTTCGCCACAGGTGTTCCCCCCGATATCTACGCATTTCACCGCTACACCGGGAATTCCACTCACCTCTCCCATACTCCAGCACGGCAGTTTCGCCTGCAGGCTCTGGGTTAAGCCCAGAGGTTTCACAGGTGACTTACCGCACCGCCTACGCGCCCTTTACGCCCAATAATTCCTAACAACCCTCGCCCCCCTCGTATTACCCCCGCTGCTGGCCCCCAC
+
CCCCCGGGGGGGGGGGGGGGGGGGGGGGGGGGGGGGGGGGGGGGGGGGGEGGGGGGGGFGGGGGGGGGGGFGDGGGGGGGGGGGGGGGGGGGGGGGGGGGGGGGDGGGGGCGGGCFG<FFEGGGGFGGGGEDE7FFGGGDF9EFGGGGGGFFDGDGCFFDG?FGGGEGEGGDGGGGGGG6>8*,=EFCFFG7FGGE5CF5@FF6AF:B?C4>+;CFC@FFGD5CCC;)/18*>7)92<:8+<DGDEE3*++/*1**0.*+15)**2*7EBG:)1;**(7+)64((,4>;397)40*))(--
@M03506:14:000000000-AKVR1:1:1101:4801:7441 2:N:0:49
ACTCAGGACTACAAGGGTATCTAATCCTGTTTGCTCCCCTAGCTTTCGCGCCTCAGCGTCAGTAGTGGTCCAGTGCGCCGCTTTCGCCACAGGTGTTCCTCCCGATATCTACGCATTTCACCGCTACACCGGGAATTCCACGCACCTCGCCCACCCTCCAGCATCGCAGTTTCGCCTGCAGGCTCTTAGTTAAGCCCAGAGGTTTCACAGGTAACTTTCCACACCTCCTTGGCGCCCTTTAGGCCCATTCCTTCCCAACAAACCTTGCGCCCTCTGGTTTCGAGACTGTCATGGCGACAGG
+
@CCC<@8<CFF<F9CFEG@F<,;6;@FD@F<FGC6C,6BC@FGGFFF7::F@FCF86@F,BFF<,96,<C9,6CC9@CB@F+BCFE7=,?=FG66C=<,<F=,+@+47EBED7++@+:?<EFBF:CB,A,4FE++A>F,C7@@+3333++88=@GG8D8,@AF,,4>>E5>DFE5B7C>,68;8D?,=,,,4?FG6*,=/CC681,,,,+2;++>7++++3:****2)=+++*2)16)5<++*20/:)+20*/*9*2(9>)))*2++)*.1)7**3<-**-(((.(.).64)*,()).(-,
@M03506:14:000000000-AKVR1:1:1101:13527:7447 2:N:0:49
ACTCAGGACTACAAGGGTATCTAATCCCGTTTGCTCCCCTAGCTTTCGCTCATCAGCGTCAATATCGGTCCAGGATGCCGCCTTCGCCACCGGTATTCCTCCAGATATCTACGCATTTCACCGCTACACCTGGAATTCTGCATCCCTCTCCCGAGTTCAAGCCATCCAGTATCGGATGCAGTTCCCAGGTTAAGCCTGGGGATTTCACATCCGACTTAGTTGGCCGCCTACGAGCCCTTTACGCCCAGTAATTCCGAACAACGCTTTCCCCCCCCGTATTCCCGCGGCTGCTGGCCCGGAG
+
CCCCCGGGGGGGGGGGGGGGGGGGGGGGGGGGGGGGGGGGGGGGGGGGGGGGGGGGGGGGDGGGFGGGGGGGGGGGGGGGGGGGGGGGGGFGGGGGGGGDGGGGGGGGGGGGGGGGGGGGGGGGGDGGGGGGGCFGGGG9FCFGGGGGDGGFGGCDEGGFGGGGGGGGGG,CECEGCEGCGGF;DFGFGGGCADCGGGGG85CGFGGGGGFGGDGG7D@EFGFFFGBBEDFC35):;*;CFFGGGGDFDFGF4@C</4C7@>BDG**0<@FBEGG=89@62)5(-(->>5246(1*)04-,
@M03506:14:000000000-AKVR1:1:1101:4958:7448 2:N:0:49
ACTCAGGACTACAAGGGTATCTAATCCTGTTTGCTACCCACGCTTTCGTGTCTCAGCGTCAGAAGTGGTCCAGTAAGCTGTCTACACCACAGGTGTTCCTCCTGATATCTACGCATTTCACCGCTACACCAGGAATTCCGCTTACCTCTCCCACCCTCTAGCATTCTAGTTTCCGCTGCACCCTCCCAGTTAAGCCGGGAGATTTCACAACAGACTGGGACCACCGCCTACACACTCTTTACGCCCAGTACTTCCGAACAACGCTCCCTCCCTACGTATTACCGCCGCTCGCGGTCCGTAC
+
CCCCCGGGGGGGGGGGD@FGGGGGGGGGGGGGGGGFGGGGGGGGGGGGGGGGGGGGGGGGGGG9EDFGGGGGGGGGGGGGGGGGGGGGGGGGFGGGGGGGGGGGFGGGGGGGGGGGGGFGGGGGGDGGGGGGECFFFGGGGGGG?FGGEGGGGGGDEGFFGFFFGGGCGGFBEFGGGGEGFFEDG6CGFDE,,3@8CEDGC?FAEFFFFGGG,9D8?7*A**;CD9AF54A6FFD<>:ACFG7*:5=A?9+31;FCD,:*8:BG38*02)17.2882,*+-)6(3(17()-(0((10).,(
@M03506:14:000000000-AKVR1:1:1101:14999:7451 2:N:0:49
ACTCAGGACTACAAGGGTATCTAATCCTGTTTGATCCCCACGCTGTCGCGCCTGAGCGTCAGAAACGGGCCAGTGAGCCGCCTTCGCCACCGGTGTTCTTCCCAATATCTACGAATTTCACCTCTACACTGGGAATTCCACTCCCCTCTCCCGTACTCGAGCCTGACAGTTTCAAAGGCAATTCCGGAGTTGAGCTCCGGGCTTTCACCCCTGACTTGAAAGGCCGCCTGCCCGCGCTTTACGCCCCGTAATTCCCACCAACGCTCGCCCCCCTCGTATTCCCCCCGCTGCTCGCCCGCAC
+
CCCCCGGGGGGGGG@CCCFFGGGGGGGGGGGGGGGGGGGGGGGEEBGFFDGGFFGGGGCGGGGGFFF@CDFGGGFFFGGGGG::FDGGGGGEFE=FFGGGGGGGF<<,BF9EFGD<DEFEFGGGGAFDFGG8:=EF@EFGGGG,DE?E@FGGGF+C>DBDE=6DC6C,<4;,@,,E,@CFGFAF7C5*@>D9?EC7EGD9C5*,,:9:,CGCCFC9@7A+:07AC5A;1956<8>C;))2+?5>7:*)*2*)*1***(9*.)))1**0:;D3)15**,)+))4(,((0,),4*82/8)((,
@M03506:14:000000000-AKVR1:1:1101:7903:7451 2:N:0:49
ACTCAGGACTACAAGGGTATCTAATCCCGTTTGCTCCCCTGGCTTTCGCTCACTCAGCGTCAGTAGTAGTCCAGGATGCCGCCTTCGCCACCGGTGTTCCTCCAGATATCTACGCATTTCACCGCTACACCTGGAATTCCGCATCCCTCTCCTACACTCAAGCCATCCAGTATCAGACGCAGTTCCCCGGTTAAGCCGAGGGATTTCACGTCTGACTTAGTTGGCCGCCTACGAGCCCTTTACGCCCAGTAATTCCGAACCACGCTTCCCCCCCCCGTATTCCCCCGGCCGCTGGCCCGGG
+
CCCCCGGGGGGGGGGGGGGGGGGGGGGGGGGGGGGGGGGGGGGGGGGGGGGGGGGGGGGGGGGGGGGGGGGGGGGGGGGGGGGGGGGGGGGGGGGGGGGG9FFGGCGGGGGGGGGGGGGGGGGGGFEGGGFGGGDF<DFFCE@BEGEFFDGGGGGGGGGGGGGGGGGGGGGEEFEGCFGGGDGGCFCCC@CG>;FEFEC*=DGFFGGGGGCDCGGGG7F:FDDCGGAAGG3FG:5D1*)55+:*9**)23<48/*:*,**0<7*)**00)97<<EE2(.:2)58((-),0-9.123)8;9(
@M03506:14:000000000-AKVR1:1:1101:4845:7472 2:N:0:49
ACTCAGGACTACAAGGGTATCTAATCCCGTTTGCTCCCCTGGCCTTCGTGCCTCAGTGTCAGGAACTGTCCAGAGACCCGCCTTCGCCACTGGTCCTCCTCATGACCTCTACGCATTTCACTGCTACACCATGAATTCCAGTCTCCTCTCCAGTCCTCGAGCACCGCAGTATCGAATGCAGTTTCGAGGTTAAGCCTCGAAATTTCACACCCGACCTACGGCGCCACCTACGCACCCTTTACGCCCAATCAATCCGAACAACGCTTCAGCCCCCCGAACTATCGCGGCTGCACGCACACAA
+
CCCCCGEFFGGGGCGGEEFGGGGGGGGGCFGGGGFGGGGGFEGFGGDGGFGGGGGGGGGGGGGGGGGGGGCGGDGDFGGGGGGGGGGEGGGGFFGG9EGFGGGGAEFGGGGGGGGGGGGGGGFFFGGGGGGGGGEAGGFGG;BFFFGGGGGGGGGGGGG>EGCCECEGGGGFFEGDGGFF96@EFG+6?EDD;EGG8CCE,0D95EGGGCDG5*3*3;F5@?/=)):?64?*<DFC?G)0++*:55*.0+5=8+C5D()*08)95?87:/*))1***()/))6((((.(0,()-(/0)(--
@M03506:14:000000000-AKVR1:1:1101:11217:7475 2:N:0:49
ACTCAGGACTACAAGGGTATCTAATCCTGTTTGCTCCCCTAGCTTTCGCAGCTCAGCGTCAGTGATGGCCCAGATACCTGCTTTCGCCATAGGTATTCCTCCTGATATCTACGCATTTCACCGCTACACCAGGAATTCCAGTATCCCCTACCACACTCTAGTCCGGTAGTTTCCCTTGACCTCTCCCAGTTGAGCCGGGAGCTCTCACAAAAGACTTACCAAACCGCCTACCTGCGCTTTACGCCTAGTGATTCCGAGTATCGCTTGCCACCTACGTATTACCGCGGCTGCTGGCACGTAG
+
CCCCCGGGGGGGGGGGGGGGGGGGGGGGGGGGGGGGGGGGGGGGGGGGGGGGGGGGGGGGGGGGGGGGGGGGGGGGGGGGGGGGGGGGGGGGGGGGGGFGGGGGGGGGGGGGGGGGGGGGGGGGGGGGGGGGGGGGGGGFGGGGGGGGGGGDGGGGGGGFGGGGGDECGGGGGGGGGGCDFGGGCBFG?GF9=8FDGGG>EDFGGGGGG9CFGFGCBFFGD79F>D>AD<FGGFF4@GD8<EGD1:=AEF77=AFGC9GCC=85CC5FF*>5@*<C8)97:<2:;9(.45::F(:*1.((.
@M03506:14:000000000-AKVR1:1:1101:20600:7493 2:N:0:49
ACTCAGGACTACAAGGGTATCTAATCCTGTTTGCTCCCCACGCTTTCGCGCCTCAGCGTCAATGTCGGTCCAGATAGCCGCCTTCGCCACCGGTGTTCTTCCCAATATCTACGAATTTCACCTCTACACTGGGAATTCCGCTATCCTCTCCCGAATTCAAGCAACCCAGTATCAAATGCAGTCCCCAGGTTAAGCCCAGGACTTTCACATCTGACTTGGGTCGCCGCCTACGCGCCCTTTACGCCCAGTAATTCCGAACAACGCTCTCCCCCTTCGTATTACCGCCGCCTCTGGCACGAAG
+
CCCCCGGGGGGGGGGGGGGGGGGGGGGFGGGGGGGGGGGGGGGGGGGGGGGGGGGGGGGGGGGGGGGGGGGGGGGGGGGGGGGGGGGEDGGGFGDFGGFGGGGG?FGGGGFGGG@FGGGFGGGGGFGGGGFFFGFGGFGGEECEFGFFDFGGGG>ECFGGAEFGGGGGGFGBEDGGGFEGFC?BECGGFB>AEEE:EF5>*;1>,:,=,=CDG9?FGDA5C<DG<)):=<A5D33>>DF65<CGD*1)<++**1:**()*))0>D5*7:7575**::1;6)-.-1(-)()-,))80652(,
@M03506:14:000000000-AKVR1:1:1101:7724:7496 2:N:0:49
ACTCAGGACTACAAGGGTATCTAATCCCGTTTGCTCCCCTAGCTTTCGTTCTTCAGCGTCAGTAGTGGCCCAGCGCGCCGCTTTCGCCACGGGTGTTCCTGCAGATATCTACGCATTTCACCGCTACACCTGCAATTCCACGCGCCTCTCCCACACTCAAGCACAGCAGTTTCGGAAGCAGCCTCTGGGTGGAGCCCAGGGATTTCACTCCCGACTTGCCGCGCCGCCTACGAACCCTTCACCCCCAGTAATTCCGAACCACGCCGGCCTCCTACGTCTGCCCCCAGCTGCTTGCACGTTC
+
CCCCCGGGGGGGGGGGGGCFGGGDFGGGGGCEGGGGGGGGGGGGCGGGGGGFFGGDGFGGGGGFEGGCFF7:FFGGFDGGGGGCFGGGGGGGGGGGDGFGGGGGEGGGGGGGGDDECFEEG9F:>FGGFGGGFFFGEG;,F@EGDG>ECDFGFFDG,@@8:9CGCE?CD@,EFG>E*>CGGGGFDCFF6>*1*=C=E,8A*5F:FFG?<2*9C3E?D7+6)97>))77*9<**75765?*9A*/928)<+3*6=D49:C*.)09**/)*)*00*3;03.*)..(-((0,)5)*)-*0..((
@M03506:14:000000000-AKVR1:1:1101:14113:7504 2:N:0:49
ACTCAGGACTACAAGGGTATCTAATCCTGTTTGCTCCCCACGCTTTCGCACCTCAGCGTCAGTACCGGGCCAGTGAGCCGCCTTCGCCACTGGTGTTCTTGCGAATATCTACGAATTTCACCTCTACACTCGCAGTTCCACTCACCTCTCCCGGACTCGAGATCGCCAGTATCAAAGGCAGTTCTGGAGTTGAGCTCCAGGATTTCACCCCTGACTTAGCAATCCGCCTACGTGCGCTTTACGCCCAGTGATTCCGAGCAACGCTACCCCCCTTCGTATTACCCCCGCTGCTGGCACGACG
+
CCCCCGGGGGGGGGGGGGGGGGGGGGGGGGGGGGGGGGGGGGGGGGGGGGGGFGGGGGGGGGGGGGGGGGGGGGGGGGGGGGGGGGGGGGGGGGGGGGGGGGGDEGGGGGGGGGGGGGGGGGGGGGGFGFGGGGGGDGGGGGGGFFGFEFFGGGEGEGGDEEGGC6EGGGFCFFFGFGFGGGGGG;<CEGF?CFF7AF,A?FCG,5=EC6CD=0AF8D=FDGFG;):81/;CD)026C>FFDGGGGC@GFCF4B>**355)75<<8:48FC>57@8C1?GBFA(,(356BF??30*/82(-
@M03506:14:000000000-AKVR1:1:1101:7021:7504 2:N:0:49
ACTCAGGACTACAAGGGTATCTAATCCTGTTTGATCCCCACGCTTTCGCGCCTCAGCGTCAATGTCGGTCCAGTTGGCCGCCTTCGCCACGGGTGTTCTTCCCAATCTCTACGAATTTCGCCTCTACACTGGGAATTCCACCAACCTCTACCGAATTCAAGCAAGGCAGTCTTGAATGCAATTCCAGGGTTGAGCCCTGGGCTTTCCCATCCAACTTGCCAAGCCGCCTACGCGCCCGTTCCGCCCAGCAATTCCGAACCACGCTAACCCCCCTCGGATTACCGCCGCTGCCGGCCCGCAG
+
CCCCCGFGGGGGGGGGGFFGGGGGGGGGGFFGGGGGGGGGGGGGDFGGGGGGGGGGGGGGGGCC@FGCFFGGFC,C8FGGGGGG=DFFGGFGGGGGGGGGGGAEEGG9FFGGGGDGG?FAEG:CFFGGGACFFG:FGGG9FF,@EGDGGGFGD68BFGFGGGG?FCF,@:8,@@98CGGG,E,;@DCC*@DEFGF8;C,AE>DF,,,,4:8C,?F?C+8C>6CFF)>E**;*2)))6)2**2*99=?4*0***1*293C*7@>DG**7*5C53C=**()2)..(-(4>(.2,7>>))0(3(
@M03506:14:000000000-AKVR1:1:1101:24152:7519 2:N:0:49
ACTCAGGACTACAAGGGTATCTAATCCTGTTTGCTCCCCTAGCTTCCGCGCCTCAGCGTCAGTTGTGGTCCAGTGCGCCGCTTTCGCCACAGGAGTTCCTCCCGATATCCACGCATTTCACCGCTACACCGGGAATTCCACGCACCTCTCCTCCACCGAAGCACGGCAGTTTCGCCTGCAGTCTCCGACCTAAGCCCGACGCTTGCCCAGGGGACCTACCGCATCTCCTCTGCGCCTATTACGCCCATCACTGCCCTACACCTGTCTTCCCCCCTGGATTCCCTCCACTGCTGTCACGTAC
+
B<-,BF8EGGF@@CC<C<,;6666C<CDCFFCF<C,;6FC@CF9C,,6CC+6,8;@,7:FFGDFFEGGGG<,6EECF:,:FG@FF7@F:F,,,,4B<,5@9=CFE=@FD,:BF:4++99?,,@=++@:FF:B++365,C=,+@7+@=,,,8=,@8>,++5++@D**5@3@,7,***=85,,5,,59****1>:,:<87**3)*=*2++<5**575*99609)1*1*/1+**+7<)/(**+00**)2/):EF6***1*(*3.)0**0+*39>F55*;5(/3.-))(((0))5)0.)*1)((,
@M03506:14:000000000-AKVR1:1:1101:13484:7542 2:N:0:49
ACTCAGGACTACAAGGGTATCTAATCCTGTTTGCTCCCCTAGCTTTCGCGCCTCAGCGTCAGTTGTGGTCCAGTGCGCCGCTCTCGCCACAGGTGTTCCTCCTGATATCTACGCATTTCACCGCTACACCAGGAATTCCACGCACCTCTCCCACACTCCAGCACGGCAGTTTCGCCTGCAAGCTCCCAGTTGAGCCAGGAGATTTCACAGGTGACATACCGCGCCGCCTACGCGCCCTTTACGCCCACTCCTTCCGAACACCGCTCCCACCCCCGCTATTACCGCGCCGTCCGGCCCAGCG
+
CCCCCEGGFGGGGF9F;CFE9EFEGGGFEFFGGGGGG8FG@DFCFGCFGC@FFF86E:BFGDGGFDGGGCFGGFFF:@@F@CG@FCGGCCE=C?=C?FFEFGGFFE<<FABFFFEEFAFGAACFG:F9FE@FF7FA,CFGGGE8EGFFFGGGD8@EFFCFDG,D@6B+@,3,=CEGGCF6,,@,@CFC,??,68DC,=:**;6,,=<==:9>C>81B+?C?D3=//=>77)/:55D61?++<*9/:*):**1*9C3*,1:50)1/*:7*7/>)7***-0+-).(34(0()(-)(-)))((-
@M03506:14:000000000-AKVR1:1:1101:19398:7543 2:N:0:49
ACTCAGGACTACAAGGGTATCTAATCCTGTTTGCTCCCCTAGCTTTCGCGCCTCAGCGTCAGTTATGGTCCAGTGAGCCGCTTTCGCCACAGGTGTTCCTCCCGATATCTACGCATTTCACCGCTACACCGGGAATTCCACTCACCTCTCCCATACTCCAGCACGGCAGTTTCGCCTGCAGGCTCTGGGTTAAGCCCAGAGGTTTCACCGGTGACTTACCGCACCGCCTACGCGCCCTTTACCCCCAATAACTCCGAACAACGCTCCCCCCCCCCGCATTACCGCGGCTGCTGCCACGAAG
+
CCCCCGGGGGGGGGGGGGGGGGGGGGGGGGGGGGGGGFGGGGGGGGGGGEGGGGGGGGGGDGGGGGGGGGGGGGGGGGGGGDGDEGEGGG8EEFCFGGGGFGGGGGEEGG9FFFGGGGGGGGGGGGGGFFEGC7@FFGGFGEFGFGFG?FFGEDFGDGDG,8@FGDG6CFGCGEGGE8CFGCE6FGCFFEE7F7DFG>5,,;40>9@,,9<CGGGG7FFGDD5CDGF37*)*:)5C;C)<+0*27*/)2+0*/6>/7(5*00)9>C5>EDG@@):**(0/):>(-41D,7())).*9590,
@M03506:14:000000000-AKVR1:1:1101:9942:7545 2:N:0:49
ACTCAGGACTACAAGGGTATCTAATCCTGTTTGCTCCCCACGCTTTCGCGCCTCAGCGTCAGTACCGTTCCAGCGAGCTGCCTTCGCCATTGGTGTTCCTCCTGATATCTGCGCATTTCACCGCTACACCAGGAATCCCACTCGCCCCTCCCGGACTCAAGCCAGACAGTTTCCAGCGGCATTCACAGGTTGAGCCTGTGACTTTCACACCGGACTTATCTGGCCGCCTACTCGCTCTTTACGCCCACTGATTCCGGACAACGCTAGCCCCCTACGTATAACCGCGGCTGCTGGCCCGTAG
+
CCCCCGGGFGGGGGGGGFFGFGGGGF@FFFGGGFGGGGGGGGGGGGFGGGGEGGGGGG@CFGGFFGGGGGGGGGG>FGGGGGGGGGGGGGGGCFFEGEGFGGEGGGGGGGFGGGDEGFFGGGGGGCCFGGDFEFFGFGG8EGGGGC88DGGGDE+CCFGGEFGGGGGGGGGGGGFEG>7*1=,?EGGG5>?@FFEFCC;67C?F7CGGGF<4=CEE4@FDF77+;D55*2;+;5@*4C*<C?3C)22)2<+1/6C6)(9=)))1>C87;)9>3*;?@2=0.-.,42131<124(3*)0,1-
@M03506:14:000000000-AKVR1:1:1101:16819:7549 2:N:0:49
ACTCAGGACTACAAGGGTATCTAATCCTGTTTGATCCCCACGCTGTCGCGCCTGAGCGTCAGAAACGGGCCAGTGAGCCGCCTTCGCCACCGGTGTTCTTCCCAATATCTACGAATTTCACCCCTACACTGGGAATTCCACTCACCCCTCCCGTACTCGAGCCTGACAGTTTCAAAGGCAATTCCGGAGTTGAGCTCCGGGCTTTCACCCCTGACTTGAAAGCCCGCCTGCGCGCGCTTTACGCCCAGTAATTCCGAACAACTCTGCCCCCCTTCGCCTCACCGCTGCTGCTGGCCCGACC
+
CCCCCGGGGGGGGGCCFGGGGGCGEGDGGGGGFEGGGGGFGGGF@FGGGCGGEGGGGD@FFEFCFGF:EGGDCFF<EFGGGGE:FFGGDGGGC>=FBFGGGGGGFGGDGF<FDB=,4CFCFG,@AFGGGGFEGFFGAFFGG;FGGG,@+B@EEFEGGGEF>CEF6,D,,<;FFCE,@,@DCC,@;DE*=>,6;,?55C1*4::C,,,=:675:5C7+;*<77*=>DEF*18*17<<>))*+<753E;>000*/*279(1*)7):*++1;FGD5*C**()*.30(1(,<?),))(4*))(-(
@M03506:14:000000000-AKVR1:1:1101:8193:7562 2:N:0:49
ACTCAGGACTACAAGGGTATCTAATCCTGTTTGCTCCCCACGCTCTCGCGCCTCAGCGTCAGTTTCAGTCCAGGTGGCCGCCTTCGCCACTGATGTTCCTTCCGATCTCTACGCATTTCACCGCTACACCGGAAATTCCGCCACCCTCTACTGTACTCCAGTCGCTCAGTCTAAGCTGCAATTCCTAGGTTAAGCCCAGGGATTTCACAGCTCACTTGAACAACCGCCTACGCGCCCTTTACGCCCAGTAACTCCGATTAACGCTTGCACCCTCTGTATTACCGCGGCTGCTGGCACAGCG
+
CCCCCGGGGGGGGGGGGGGGGGGGGGGGGGGGGGGGGGGGGGGGGFGGGGGGGGGGGGGGGGGFGGGGGFFGGGFFGGGGGGGGGGGGGGGGCFGGGGGGGGFFGGGGGGGGGGGGGGGGGGGGGDGGGGGGEGGFFGGGGGGGGEGGGGGGFGGGGGGGGGGGGGGGGGGGGGGGGGGGGCGGC9C7FDGGGGGGGFFGGGGGDGFC:FGGGCGGGGAEGFGDDCDFGGFGGADG9DAG+ADD7>8FEC<=4=DCG?3C*9>3**/7+?GF>58<<)9?)6>6>6(5(56:?01</54,(
@M03506:14:000000000-AKVR1:1:1101:5526:7569 2:N:0:49
ACTCAGGACTACAAGGGTATCTAATCCTGTTTGCTCCCCACGCTTTCGCGCCTCAGCGTCAGTACCGGGCCAGTGAGCCGCCTTCGCCACTGGTGTTCCTCCTAATATCTACGAATTTCACCTCTACACTAGGAATTCCACTCACCTCTCCCGGACTCGAGACCCGCAGTATCGAAGGCAGTTCCGAGGTTGAGCCTCGGGCTTTCACCCCCGACCTGCAGGTCCGCCTACGCGCGCTTTACGCCCAGAAATTCCGAACAACGCTAGCCCCCTCCGACTTACCGCGGCTGCTGGACCGGCG
+
CCCCCGGGGGGGGGGGGGGGGGGGGGGGGGGGGGGGGGGGGGGGGGGGGGGGGGGGGGFGGGGGGGGGGGGGGGGGGGGGGGGGGGGGGGGGGGFFGGGGGGGGGGGGGGGGGGGGFFGGGGGGGGGGGGGGGGCGEGGGGGFFGGGGGGGGGECGGGGGE8+@8EGGG>FGGGG?CEFFEGGGGGGEGGF>8?CGFG8EEGGGCF9=9CC8CCE*<<FCC8FF=<8B:*)175>5,9@=++*7DE*7*0<*9@C75(9*.).978*68?DD5CC**(0*:<(8>(2>1)(3/(.*701(-
@M03506:14:000000000-AKVR1:1:1101:23388:7576 2:N:0:49
ACTCAGGACTACAAGGGTATCTAATCCTGTTTGCTCCCCTAGCTTTCGCGCCTCAGCGTCAGTTATGGTCCAGTGAGCCGCTTTCGCCACAGGTGTTCCTCCCGATATCTACGCATTTCACCGCTACACCGGGAATTCCACTCACCTCTCCCATACTCCAGCACGGCAGTTTCGCCTGCAGGCTCTGGGTTAAGCCCAGAGGTTTCACAGGTGACTTACCGCACCGCCTACTCGCCCTTTACGCCCAATAATTACGAACAACGCTCCCCCCCCTCGGATTCCCGACGCGCCTGGCCCGCAT
+
CCCCCGGGFGGGGGGGGEFFGDGGGGGGFGGGGGGGGFGGGGGGGGGGGGGGDEGGGGGGGGGGGGGGGGGGGGGGGGGGGGGFGGDEDGDFGGGGGGGGGGGGCEGGGGGGGGGFCFGGFFGGGGGGFGGGGGEC?DGGFGGGGFGG6BFFFFCE,=BFGGGFECGEGGGFGDD>CGGFG>ECFFGD>,>7DFDG;5DFFGC6E?FGFGGC88<C=+8CDDGGD33>E*)+*))24>?@99*151CFFCF=**0*1(1/5))798*02595))***(02,622((-)-)((.,(*0),4(
@M03506:14:000000000-AKVR1:1:1101:12384:7579 2:N:0:49
ACTCAGGACTACAAGGGTATCTAATCCTGTTTGCTCCCCTAGCTTTCGCGCCTCAGCGTCAGTTGTGGTCCAGTGCGCCGCTTTCGCCACAGGTGTTCCTCCCGATATCTACGCGTTTCACCGCTACACCGGGAATTCCACGCACCTCTCCCACACTCCAGCACGGCAGTCAGCGTTGCAGGCCTCGAGTTGAGCCCGAGGATTTCACAACACTCTTACCGCACCGCCTACGCGCCCTTTACGCCCACTAATTCCCACCAACCCTCCCCCCCTTCGTCTTACCGCGGCTGCTGGCTCGCAC
+
CCCCCGGGGGGGGGGGDCFGGGGGGFFGGGGGGGGGGGGGGGGGGGGGGGGGGGGGGGGGEGGGGGGGGGGGGGGGGGGGGGGGGGGGGGCGGGGGGGGGGGGGDGCGGGGGGGGGGGGGGGGGGGGGGGGGGCEGGGGGGGGGGGGFFGGGGGGGGGGGGGGGGDGGDFGGCGGCGGGGGGGGF8EDGGGFFFGGGG5CC3F+>FGGFFDGGGGC@CFDGGCC35>BEGFCDEF37C?87C*CCEG)2++01=7*2(**0<)>7F5);>D))2C:0(0/.6,(42(7,),)0.:*95(4(
@M03506:14:000000000-AKVR1:1:1101:21258:7580 2:N:0:49
ACTCAGGACTACAAGGGTATCTAATCCTGTTTGCTCCCCACGCTTTCGTGCCTCAGCGTCAGTATCGGGCCAGTGAGCCGCCTTCGCCACTGGTGTTCTTGCGAATATCTACGAATTTCACCTCTACACTCGCAGTTCCACTCACCTCTCCCGAACTCAAGATCCTCAGTATCAAAGGCAGTTCCGGAGTTGAGCTCCAGGATTTCACCCCTGACTTAAAGACCCGCCTACGCCCCCTTTCCGCCCAGTGCTTCCGACCCACGCAACCCCCCCTCGTTTTACCGCGCGTGCTCGCCCGCAG
+
CCCCCGGGGGGGGGGGGGGGGGGGGGGGGGGGFGGGGGGFGGGGGGGGGGGGGGDFGGGGDGGGGGGGGDGGGGGGGGGGGGGFGGGGGGGFFGFGGGGGFGGGGGFFFGFGFD=DFFECGGGGG,FFGGGFGBEFFGGGGDF,DG9FFE,DCC6EGGGFFGG8D8=DFDD@=,;,@F?EGDFCFG>7C*4>;CG@DFG9?>8D,2,=C;CG5>C;F++,1=<FF445ACF5C)5C;35++<57CE=:0++/9=71*()*08)9)2*0A@D.)/**/()2.521,,()(),(/47/>)(,(
@M03506:14:000000000-AKVR1:1:1101:16528:7588 2:N:0:49
ACTCAGGACTACAAGGGTATCTAATCCTGTTTGCCCCCCTAGCTTTCGCGCCTCAGCGTCAGTTGTGGTCCAGTGCGCCGCTTTCGCCACAGGTGTTCCTCCCGATATCTACACATTCCACCGCTACACCGGGAATTCCACGCACCTCTCCCACACTCCAGCACGGCAGTCAGCGTTGCAGGCCTCGAGTTGAGCCCGAGGATTTCACAACACTCTTACCGCACCGCCTACGCGCTCTTTACGCCCAATAATTCCGAACCACGCCCGCCCCCTTCGTACCCCCCCGGCTGGTGGCCCGCAC
+
CCCCCGGGGGGGGGGGGGGGGGGGGGGGGGGGGGFGGGGGDGGGGGGGGEGGGGGGGGGGGGGGGGGGGGGGGGGGGGGGGGGGGGGGDGEFGFGGGGGGGGGGGGGGGGGGDFFGFGGCFFGGFGGGGG>C7FGGFDC;EGGEEEFGGGGGGGGGCFFCDCCFEEG>E@FC;FEGGGGDG8EG8CC*=:@@FFGGGGCCEDCC+:+4+;>4C;E7::FGDC/*DDEF537:>5@)879C<C3C3EE:*<+64=C*/3)*0755*2/>CDDFB48*2(0/.49(-(4>()((0,45))-((
@M03506:14:000000000-AKVR1:1:1101:23895:7590 2:N:0:49
ACTCAGGACTACAAGGGTATCTAATCCTGTTTGCTCCCCACGCTTTCGCGTATCAGCGCCAGTATCCGTCCAGAAGGCCGCCTTCGCCACCGGTGTTCCTCCCGATATCTACGCATTTCACCGCTACACCGGTAATTCCACCTTCCTCTACGGTACTCGAGCTTGCCAGTTTCCGACGCAGTTCCCTCGCTGAGCGAGGGGCTTTCACATCAGACTTAACAGGCCGCCTACCCCCCCTTTACGCCCAGTGATTCCGAACACCGCTTGCACCTCCCGTATCACTGCGGCTGGTGTCACGGTG
+
CCCCCCEGGFFGFGCCEGCFFFFDFGFG<FFGFFFGFCFGGEEGGGGGGFFCCFCEFFGGD7C<EGFEECFEAAEGGGGGCCFCF<FFGGGCEFGCGGGGGGGGCC7FFFFGFGFGGFB9FCCFGGG:FF>C++@F@FF,CCEFG?EG,,66@C+4@DB68?EGFGDFFG,@FEG8C*5;4:=,>FCFC**=1ACGGGG5E)/AC79<C:C+29CC7:*3:71:3)85**)**)0)4))+++1*/:*)7<+**1:65-5>)))///*)39F))9C82(.*.5)))((8(5(.5(409.6(-
@M03506:14:000000000-AKVR1:1:1101:15440:7591 2:N:0:49
ACTCAGGACTACAAGGGTATCTAATCCTGTTTGCTACCCACGCTTTCGTGTCTCAGCGTCAGAAGTGGTCCAGTAAGCTGTCTACACCACAGGTGTTCCTCCTGATATCTACGCATTTCACCGCTACACCAGGAATTCCGCTTACCTCTCCCACCCTCTAGCACACCAGTTTCCGCCGCACCCTCCCGGTCAAGCCGGGAGATTTCACAACAGACTTGGAGCACCGCCTACACACTCTTTCCGCCCAGCAATTCCGACCAACGCTTGCGGCCTACGTATGACCGCGGCTGCTGGCACGTAG
+
CCCCCGGGGGDGGG?CECFGGGFGGGGGEGGGGGGGFGGGGGGC@EGGGFGGAFGCGGGGGGFGDCFDFGGGGGGGGGGGGGGGGGGFFGFGGGDGEGGGGGGGGFCGGFFC7CF?FGGGGEGGEGGGGGGGGGGGGGAFGEGGEFDF,8E?FEEE>D8DBEFGFGGG=EF;EGCGCC>@EGGFFGGGDG*@9DFCE@8*;CFCCFFEFFDFFFGFCGFFC450D<>>53)+08AC@FA;+=CCC55)**;**0:CD05*<:)5/1;>*8C))9C8;3=*).4-790)4B:4@(32=B(3.
@M03506:14:000000000-AKVR1:1:1101:13628:7618 2:N:0:49
ACTCAGGACTACAAGGGTATCTAATCCTGTTTGCTCCCCACGCCTTCGTAGTTGAGTGTCAGTACTTGTCCAGGTCGCCGCCTTCGCCACAGGTGTTCCTCCCGATATCTACGCATTTCACCGCTACACCGGGAATTCCACTCACCTCTCCCACACTCTAGCACGGCAGTTTCCACAGCAGACTCTGAGTTGAGCCCAGAGATTTCACTGCGGACTTACCGCACCGCCTACGCGCCCTTTACGCCCAATAATTCCGAACAACGCTTGCACCCTCTGTATTACCGCGGCTGCTGGCCCCGTG
+
CCCCCGGGGGGGGGGGGGGGGGGGGGGGGGFGGGGGGGGGGGGGGGGGGGGGGGGGGGGGGGGGGGGGGGGFGGGGGGGGGGGGGGGGGGGGGGGGGGGGGGGGGGGGGGGGGGGGGGGGGGGGGGGGGGGGGGGGGGGGG9FGGG9EEGGGEGGG,DFGGGGGGGGEGGGGGGGGFGGGGFG6DFGDAFGGGGGGGFEFGF;DGECC?8FCC9C?=8FC<5)>DCED/<A:9))99D)<@F3DDE5>=63==FGG<(7C4<3<*;*709D>)9*+<5B+).909(4;(73.622*0),--
@M03506:14:000000000-AKVR1:1:1101:6717:7628 2:N:0:49
ACTCAGGACTACAAGGGTATCTAATCCTGTTTGCTCCCCTAGCTTTCGCGCCTCAGCGTCAGTTGTGGTCCAGTGCGCCGCTTTCGCCACAGGTGTTCCTCCCGATATCTACGCATTTCACCGCTACACCGGGAATTCCACGCACCTCTCCCACACTCCAGCACGGCAGTTTCGCCTGCAGGCTCCCAGTTAAGCCGGGAGATTTCACAGGTGCCTTATCGCACCGCCTACGCGCCCTTTACGCCCAATAATTCCGAACAACGCTCGCACCCCCTGTATTACCGCGGCCGCTGGCCCAGCG
+
CCCCCGGGGGGGGGGGGGGGGGGFGGGGGGFGGGGGGGGGGGGGGGGGGGGGGGGGGGGGGGGGGGGGGGGGGGGGGGGGGGEGGGGGDFDGGGGGGGGGGGGGGGGGGFGGGGGGCFGGGGGGGGGGGGGGGGGGGGGGGGE@EGGGGGGGGGGGFGGGGGGGG6CGCFDCE5EBCGGFGCE6@EEECCE;;CFGD=E5EDF71A?9FC*;6*:CC689<CCE<5>BG*?*1)7DBG43+<C3D51>68+@*9CF3(1:)853/A:>5>G@5DEF85*<25<06393()-()-(*))(((
@M03506:14:000000000-AKVR1:1:1101:9459:7650 2:N:0:49
ACTCAGGACTACAAGGGTATCTAATCCCATTCGCTCCCCTGGCTTTCGCGCCTCAGCGTCAGTTCCGGTCCAGATGGCCGCCTTCGCCACCGGTGTTCTTCCCAATATCTACGCATTTCACCGCTACACTGGGAATTCCACCATCCCCTCCCGGACTCGAGCCAATCAGTATCGAGTGCAGTTCCTCGGTTGAGCCGAGGGATTTCACCCCCGCCTCGATCGGCCGCCTCCGCGCCCTTTACGCCCACTGTCTCCCAAACCACCTCGCCCCCTCCCTCATACCCCCGCTGCGTGCCCGCGG
+
CCCCCGGGGGGGGGGGGGGEFFFGEGCGGGGGGGEFGGGGFFGGGGGGGGDGCGFGGGEFGEGGGGGCEEGGFFFFGGGGCFGGFGEGGGFCFFGGEGGFGGGGGGFGFFGGGCGEEFGGGGCEEEE,,,8A4<EEGGGGGGG=8FDEDCGGEG8>+DEG8CGCF?D,@E,,@@8@C3B7@A,@F>FE546*,1?DE5CCE<6,5<<9+1):*)/;9*.;<C7**)8>5*8*/)07-)8++<79C5/)23+**17**(**0)012**885D;)****.)+-),.,(-),0(()4335>(-7
@M03506:14:000000000-AKVR1:1:1101:19823:7670 2:N:0:49
ACTCAGGACTACAAGGGTATCTAATCCTGTTTGATCCCCACGCTGTCGCGCCTGAGCGTCAGAAACGGGCCAGTGAGCCGCCTTCGCCACCGGTGTCCTTCCCAATCTCTACGAATTTCACCCCTCCACTGGGAATTCCACTCACCTCTCCCTTACTCAAGCTCTACAGTCTCAAACGCAGTTCCAGAGTTGAGCTCTGCGCCTTCACCCCTGACTTGAAGCGCCGCCTGCGCGCGCTTTCTGCCCCTTACTCACTCGCCCGGCCACCCCCCTCCGCATTCCCCCGCGTGCTCGTACGAAC
+
CCCCCFGFCFEE@A<@EFCFFGCE<FEFFFFFCFFG<,FGGDFF@FFFG:FFGE8<FECFFCFAFFGCCEGG@FFDFFF@CE=,F@EE7FB@:>+B,C<<F,BEEG<5BEFGG+<=4C<,5E,+?4CFFFCCE,FF,?,:F;3,@>>EGFGF,,@>DGBF9D,@=DA3@=,,@DGG,+14::9,E,,2,,,7;<8,32,,**4;C999,;?8:?,4+*/4+*)*12)22*;*))8>3>./++2*92*)0039**0**,1*).)))**0*0C.7*/**(0/-).(,-(02)((*4(187(((
@M03506:14:000000000-AKVR1:1:1101:11564:7675 2:N:0:49
ACTCAGGACAACAAGGGCATCTAATGTCTGTTGCTCCCCCTGTCTCCGTGCCTCAGTGTCAGGAACTGTCTAGACACCCGTCTTCGCCACTGTTCTTCCTTACGATCACTACGCATTTCACTGCTACACCGTTAATTCTAGCCTCTTCCCTAGTCCTGAAGCACCGCAGCATGGAAAGTAGTTTCGGAGTTAACCGCGGAAATTTCACACCCTACTGTCGCGGCCACCTACGCACCTCTTACGCTCAATCACCCCGAACAACCCTCGGCTCCTATTTACTCCCGCTGCTCCCGCCACGGCA
+
-A-,A6,EF-E8@9C<7-,,6C,6E,6,,,<C,F,F@F,++66C6F,766BDCF8@,,,,C,,;,;,,6,,<99,,,CF+,B,,C6F,,6EF6EG,FGG?6E4,,,,4B,C<=+,,,,:<EA,A<,C,,=+4+4+:,C,94,@EF,9@9@,@9@E;;,4,,@,@8CEE>+@,=@,>,D6,,3,7@C6+@8=9,,6+@+5*3*7,,72B,*/@**,,*20**))=<85;*2)*))))(2/++4***:*AF+87)5/)92C>))0*0**)*)*8)*++2)*0-,.7(((7:*,()(-)))(-,
@M03506:14:000000000-AKVR1:1:1101:14697:7684 2:N:0:49
ACTCAGGACTACAAGGGTATCTAATCCTGTTTGCTCCCCACGCTTTCGCGCCTCAGCGTCAGTTAAGGACCAGGTCGCCGCCTTCGCCACCGGTGTTCTTCCCAATATCTACGAATTTCACCTCTACACTGGGAATTCCACGACCCTCTTCCCCACTCAAGACCATACGTATCCAATGCAGCCCCCAGGTTGAGCCCAGGCATTTCACATCGGACTGTACATTCCGCCTACGCCCCCTTTACGCCCCCTCATCCCGCGCAACGCCACCCCCCTTCGTCTTACCCCGGCTGATGCCCCGAAG
+
<BABCF<CFGGGGGGGGFGGGGCGGGGGGGGGGGGGGGGGGEGGGGGGGGGECEGGGGFEEGGGGCAFFFGGFEGGGGGGGGGDGGGGGGGGGFGGGGGGGF8EBEF9EFGGCGDFGGGFGGGGFFFFCGGGC8:FFGGGG7CE>EGGCCG9F?E>=DFEG88F,@DCGFFCCFGEFFEEC,@B8CE5*;@7,5>FGGF5*32<CF:E,:?DC4:E4CF1:+1@>4>;/>FCD0)>;D)<5<*>D*/5**29*8FD)3//577C5//.853<>7;12-0*.4((-(4@B)()*).2))((,
@M03506:14:000000000-AKVR1:1:1101:17961:7703 2:N:0:49
ACTCAGGACTACAAGGGTATCTAATCCTGTTTGCTCCCCTAGCTTTCGCGCCTCAGCGTCAGTTATGGTCCAGTGCGCCGCTTTCGCCACAGGTGTTCCTCCCGATATCTACGCATTTCACCGCTACACCGGGAATTCCACGCACCTCTCCCATACTCCAGCACGGCAGTTTCGCCTGCAGACTCTGAGTTGAGCCCAGAGATTTCACAGGTGACTTACCGCACCGCCTACGTGCCCTTTACGCCCAATAATCCCGAACAACTCTCGCCCCCCTCGTATTCCCGCGCCTCGTCGAACACAA
+
@C@CCGGGFGGGGGCFGGGGFCCEFGFGFFFEGFFFGFEGFFGFDFGGGGFEGGGGFC8FEFGCGDGFGGGGGFGGDGDDEGGGGGGGGGGFFGGFFGGGGGDFEGEGGGGGFFC:BE?BFGGGGGF,AFCFG7FGGGBFGCGGGC8@EEEFGGFC,=?D,14D6:>EGGDGEE>E7CEFG?FFGG,@;E,;?6,D*7,?G*,,4=97C86?CCCFC7AC5CDGG))):C45*;)9(*.3<C3*C**0*0+***2/14D*)))2?+/7=>D@B5*8*(76)).(-(,0()((),(*0)(.(
@M03506:14:000000000-AKVR1:1:1101:12352:7746 2:N:0:49
ACTCAGGACTACAAGGGTATCTAATCCTGTTTGCTCCCCTAGCTTTCGTTCCTCAGCGTCAGTTGTGGTCCAGCGCGCCGCTTTCGCCACGGGTGTTCCTGCAGATATCTACGCATTTCACCGCTACACCTGCAATTCCACGCGCCTCTCCCACACTCAAGCACAGCAGTTTTGGAAGCAGCCTCTGGGTTGAGCCCAGAGATTTCACTCCCAACTTGCCGCACCGCCTACGAACCCTTTACACCCAGTAATTCCGAGCAACGCTGGCCCCCTACGTCCTACCGCGGCTGCTGGCACGTAG
+
CCCCCGGGGGGGGGGGGGGGGGGGGGGGGGGGGGGGGGGGGGGGGGGGGGGGEGGGGGGGGGGGGGGGGGGGGGGGGGGGGGGGGGGGGGGGGGGGGGGGGGGGGGGGGGGGGGGGGGGGGGGGGGGGGGFGGGGGGFGDGGGGGGG6@EGGGGEGDFFGGGFGGFGFGGGGGDGF9FGGGGG6::FGDGGGGGGGGGGCGGFFFFGGGGGGG;CCFFFGGG)><):A5557507D?GFC?FFGGG5>++07*=D**,7E)>;DGC5BF>D<5*C=*()2).46>99EFE0)6(8**...,
@M03506:14:000000000-AKVR1:1:1101:16322:7747 2:N:0:49
ACTCAGGACTACAAGGGTATCTAATCCTGTTTGATCCCCACGCTTTCGTGTATGAGTGTCAGTATAGGACCAGGTCGCCGCCTTCGCCACCGGTGTTCCTCCAGATATCTACGTATTTCACCACTACACCTGGAATTCCACGACCCTCTTCCTTACTCAAGTTTTGTAGTTTTGAATGCACTACCCGGGTTAAGCCCGGGGCTTTCACATCCAACTTACAAAAACACCTGCACACGCTTTACGCCCAATGATTCCCAACAACGCTATGCCCCCCCGTCTTACCGCCGCAGCTGGCACGCAG
+
CCCCCGGGGGGGGGGGGGGGGGGGGGGGGGGGGGGGGGGGGGGGGGGGGGGGGGGGGGGGGGGGGGGGGGGGGGGGGGGGGGGGGGGGGGGGGGGGGGGGGGG?CGGGGGGGGGGGGGGGGGGGGGGGGGGGGGFGGGGGGEEEGGGGFGGGGGGGC8EG9EEFGFGGGGGGGGGFGCC==DDGCF69CEEGGFGGCE5CEDGGG77E=@2?64CFD>AFGF**:;FA?8A7*+;)2>)@?F3<C*:5:+1@67:**.95>@.)*2*1+9C559EE8351)6:(,(-5(.02910*75(3(
@M03506:14:000000000-AKVR1:1:1101:13634:7758 2:N:0:49
ACTCAGGACTACAAGGGTATCTAATCCTGTTTGATCCCCACGCTTTCGCGCCTCAGTGTCAGTATTGGTCCAGGTAGTCGTCTTCACCACTGGCGTTCCTTCCGATATCTACGCATTTCACCGCTACACCGGACATCCCACTACCCTCTACCATGCTCTAGTTAAGCAGTTTAAGATGCACTTCGTAGGTTAAGCCCAGGGCTTTCACATCTTACTTGCTTTACCACCTATGCGCCCTTTACGCCCGGTAAATCGGATTACCGCTCTCACCTGCTGTATTACCGCGGCTCCTGACCCATGA
+
CCCCCGGGGGFGEFFF7;,,<@9<C<EFE,CFGG9C<@FGGGGGGGC:FECFC@F<CFGGFDGFE,,@@,C<FDE9EDCE@FF7FFEDFC@F?FG@FGGC<FFFC@:CFGGG7F7C?DE9?FGGEFGEFE=F=:>F<FFGGGGGCBED8>EE8DGGG,6=FAE=FDFFG,EFGFDFEG8D>EF93@DFGEG9;,,@:F5:CGF:?CG;,5*+D+;>++=9898=;+/?=2+0+)0:25ACC@**:E3)21=C68***,/0/;>))/*19**1)*+++)106<<:BB(7(0(.))(2)),(.
@M03506:14:000000000-AKVR1:1:1101:9914:7759 2:N:0:49
ACTCAGGACTACAAGGGTATCTAATCCTGTTTGCTCCCCTAGCTTTCGCGCCTCAGCGTCAGTGTTAGCCCAGATGCCCGCCTTCGCCGCTGGTGTTCCTCCCGATATCTACGCATTTCACCGCTACACCGGGAATTCCGACATCCTCTTCCACACTCTAGCCGACCAGTATCGAACGACCCGCCAGAGTTAAGCTCTGGTATTTCACATTCGACTTGGCCGACAGCCTACGCGCCCTTTACGCCCAGTAATTCCGAACAACGCTTGCCCCCCCCGCCTTACCGCGTCGCCTGGCACGGCG
+
CCCCCGGGGGGGGGGGGGFGGGGGGGGGGGGGFGGGGGGGGGGGGGGGGGGGGGGGGGGGDGGGGGGGGGGGGGGGGFFGGGGGGGGGGGGG>FGGEGGDGGDFEGGGGGGGGGGGGGGGGGGGGEGGGGGGGGDGFCFGEEGEGGDGGDCFGGGE>DEGCEGGEGGEGGGCEEG6CGEGGGGGGEG6CBCCE7CCFFGGG+CECEEECFDFG+3CD7;?F<GG)>AF*95*5:BD>GF6CE3DDE=5++39/@FGC?DGFFFGG585EF<>>C5/*(07)4(((((0()-,0(4*75>(-
@M03506:14:000000000-AKVR1:1:1101:25066:7762 2:N:0:49
ACTCAGGACTACAAGGGTATCTAATCCCGTTTGCTCCCCTAGCTTTCGCGCCTCAGCGTCAAGAACAGGCCAGGTAGTCGCCTTCGCCACTGGTGTTCCTCCCGCTATCTACGCATTTCACCACTACACCGGGAATTCCACTACCCTCTCCTGCCTTCGACTCGATCAGTATCGAATGTCCCTCCCCAGCTGAGCCGGGGGCCTCCCCACACGACGTATCTGACCGCCTTCGCGCCTTTTTCCACCCGTCACTCCTGGCCACGCGTGTCACCCACCTGTTAACGCCGCTCTAGTGCGCGAG
+
CCCCC,@E@FFGGGFGG-@FGGGGGGGGGEDF@EFGGGCF@@<FGGDFGC7FBFGGGEF@,CF98FAFGGG8F7C9FFGGGGGGC<?C:FGGEGGGG9F?<EEE+4@?E<EF=7?CGFAFCF@+AFFGGGGGCC4,?,AFFD883@,B,8DF8A@,3@8D+=++@3DB:FFGG66,,,,7>@,3:*@7*,@,4;DD***4:)=E*=**;5*1*)**)*+***0+97BE5****05/,*0<++**2**)/**.*/C*0(**)055)1*0**09)/**2(1+))),-(-)()(-*..*)),((
@M03506:14:000000000-AKVR1:1:1101:20602:7794 2:N:0:49
ACTCAGGACTACAAGGGTATCTAATCCTTTTTGATCCCCACGCTTTAGTGATTGACCGTCAGCAGAGCACTAGTAGACTGCTTTCGCTTTTGGTGTTCCGTGCAATTTCAATGGCCTTCACCTCTACACTGCACGTTCCGTCTACTTCTTACCCGCCCTAGTTCTTCCGTTTCCCACGCTGTCTCACCGTTGAGCAGTGAGATTTAAGATCAGCCTAGCAACACCGGCACCCTACGTCTTACGCCTAGTAATTCCATATCCTGCTTCTGGTCCTCCTATTACCCCCGCTGCTCGCACGCGC
+
CCCCCF<FGGFEFFE<;F,,;CCAC<CCC@C<FCFF9E<C@BCFGCF9CFCFFGFCC:,BFEGFDFGGGGF8@F<C,E,E<<FAF@FE<,B@:B,A:6C:6,49,,,,5,9,,,,9C?E,5<,AE,C9E,,,4==F?E:+9@=+@=E;4E9EF8>=+6>,4=;E,,@DE=8B8,6@D>6=+3,,7,@8C,@++4@<DAFC,+@,@,,,52+*4*54;7?,5*9E49*/*))**2/*-2)*,4*9)**;++1++;1++/3+++/**1+++22+0++*2)+46:)(((-77)4>*(()8)-2(
@M03506:14:000000000-AKVR1:1:1101:17733:7796 2:N:0:49
ACTCAGGACTACAAGGGTATCTAATCCTGTTTGCTCCCCTAGCTTTCGCGCCTCAGCGTCAGTTATGGTCCAGTGCGCCGCTTTCGCCACAGGTGTTCCTCCCGATATCTACGCATTTCACCGCTACACCGGGAATTCCACGCACCTCTCCCATACTCCAGCACGGCAGTTTCGCCTGCAGCCTCCCGGTTGCGCCGGGAGATTTCACAGGTGACTTACCGCGCCGCCTCCGCGCCCTTTACGCCCCATAATGCCGAACCACGCTCCCCCCCTCTGCATTCCCGCGCCTGCTGCCACCGAG
+
CC<CCGFFGGGFFG<DEFGGGG9<FFGGFFEFFGGGGGGGFFFDDEG7F7FEGG86ECCG7@FGGFFFCFGGGG9FEGGDECE7FGGFCCEFFFG9BFG9EFBF7=+@FGGG+@FCF<FDGGGG:CFGGGF:FE@FG<FGG+C+=E,DDFFGGD,=,=DFFG?F68:BE<93EEGGG8EGG,=,48:>C14C>CEDDEG*88*C++<@FG*;77F<@+8ECGCG<5:3**)*75)5-5)+0</7>5*)*0</*9*)/(557>5)/;*.*7DF)*;++)*+)),,-(()-)(2)).*0)(-(
@M03506:14:000000000-AKVR1:1:1101:15851:7817 2:N:0:49
ACTCAGGACTACAAGGGTATCTAATCCTGTTTGCTCCCCTAGCTTTCGCGCCTCAGCGTCAGTTGTGGTCCAGTGCGCCGCTTTCGCCACAGGTGTTCCTCCCGATATCTACGCATTTCACCGCTACACCGGGAATTCCACGCACCTCTCCCACACTCCAGCACGGCAGTCAGCGTTGCAGGCCTCGAGTTGAGCCCGAGGATTTCACAACACACTTACCGCACCGCCTACTCGCCCTCTACGCCCAATAATTCCGAACAACACTTGCCCCCTTCGTATTACCGCGGCTGCTGGCCCGTAC
+
CCCCCGGGGGGGGGFGGGGGGGGFGGGGGGGGGGGGGGGGGGGGGGGGGGGGGGGGGEEGGGGGGFEGGGGGGGFGGGGGGGGGGGGGGGGGGGGGGGGGFGGGGGGGGGGGGGGGGFFGGGGGGGGGGGDEGGEGGGGGGGG7EGGG98DFGF8CCCFG?CFFEGGGGGGGGFEGGGGGG6EGFG>CEGEGGCFFGEE=ED8>+=@CGGDCEGEGGFB7CDDG755B=DF+9B57<G)A9?3CDD*8*++9@B:6<?D=@F)/7++729D@.98C:()3)6<(30(.-0()).4*05(((
@M03506:14:000000000-AKVR1:1:1101:22211:7819 2:N:0:49
ACTCAGGACTACAAGGGTATCTAATCCCGTTTGCTCCCCTAGCTTTCGCGCCTCAGCGTCAATACCGGTCCAGGATGCCGCCTTCGCCACCGGTGTTCCTCCAGATATCTACGCCTCTCACCCCTACACCTGGAATTCCACATCCCTCTCCCGGATTCCAGCCTGCCAGTATCGGACGCCGTTCCTCGGCCCAGCCGCTGGATTTCACTTCCGACTTACTACGCCGCCTACCCGCCCTCTCCGCCCAGTACTTCCGACCAACGCTTCCCCCCCCCGCCTTACCGCCGCTCCCGGCACGTGG
+
9<9C<F89F9CFGG,-6FGF;C,CF@DEGFGF@FEEGFGG8<EFGGGD>F+C6CF@CFGG>:@,,CCF:CFCF<<CFG8+C:F@E<:F7?<:+8C7,B5?EFFFFGDCFAFG@E=F+AFC<,,++4FCFG?<,,4,57AFF8>EFFFF=E?E663++,@,DDCDDDBDC<9@,+3+@:E:E>9>@D@C58**4,68:5*=*;;9<@:7+:9:**/31++4++*18)08**0*9)514C586*)9/*2)22+*/9C/*()*.../9A86E)95)9*28()1)(.-((,5()(,8(().).(,
@M03506:14:000000000-AKVR1:1:1101:14239:7852 2:N:0:49
ACTCAGGACTACAAGGGTATCTAATCCCGTTCGCTCCCCTGGCTTTCGCGCATCAGCGTCAGTGTCGGCCCAGCAACCCGCCTTCGCCGCAGGTGTTCCTCTCGATATCTACGCATTTCACCGCTACACCGAGAATTCCAGTTGCCCCTTCCGCACTCTAGTCGCACAGTATCAGTTGACCTTTCCGAGTTAAGCCCGGAGATTTCACAACTGACTTGTGCTGACCGCCTACGCGCCCTTTACGCCCAGTAAATCCGAACAACGCTTTCTCCCCCCGTATTACCGCGGCCGCTGGCCCGCG
+
CCCCCGGGGGGGGGFGGGGGGGGGGGGGGGGGGGGGGGGGGGGGGGGGGGGGGGGGGGEGGGGGGGGGGGGDGGGGGGGGGGGGGGGGGGGGGGGGGGGDGGGGFGCGGGGGGGGGGGGGGGGGGGGGGGDCGG+CFGGGGGGGFGGFCDFCEGEGEGFACGEEEEE8DFF7<CCFFG7<FGGD?CE*4B:FCCCFGGG5:8EF77<FCDGGG>FFF78+++3@*2)0:*0:<)))-97?89**12:55<C6=4:<)37*))))18*)0*275CEE5-0*(-64(4()-)4()((/))-12
@M03506:14:000000000-AKVR1:1:1101:3706:7890 2:N:0:49
ACTCAGGACTACAAGGGTATCTAATCCTGTTTGATACCCACGCTTTCGTGCCTCAGCGTCAGTTACAGTTTTGTGAGCTGCCTTCGCAATCGGTGTTCTGTGTCATATCTAAGCATTTCACCGCTACATGACACATTCCGCCCACATCAAATGTACTCAAGATTGACAGTATCAATGGCAGTTTCTCGGTTAAGCCGAGAGATTTCAACACTAACTTATCATTCCTGCTACGCACCCTTTAAACCAAATGACTCCGGATAACGCCTGGATCCTCCGTCTTACCTCGGCGGCTTGACCGGAG
+
CCCCCGGGGGGGGGGGGGGGGGGGGGGGGGGGGGGGGGGGGGGGGGGGGGGGGGGGGGGGGGGGGGGGGGGGFGGGGGGGGGGGGGGGGGGCEGGGGGGFF9FGGGGGGGGGGFGGGGGGGGEGGGGGG,FGFGGGGGECFG@GGGGGGG9EFFGGGGGGGGGDFGGGGGGFGCCFC88=CFD;=AFEGGGG993D>@C+@=,@;@,,29*;,3D,5*<=FFGGF++/4:B5*5@9@96C,=:7?,;?9,B*++0/)(/58*)))3:)0+2;67EGE04E<<0)5(2)()4()((*18109
@M03506:14:000000000-AKVR1:1:1101:22244:7892 2:N:0:49
ACTCAGGACTACAAGGGTATCTAATCCTGTTTGCTCCCCTAGCTTTCGTTCTTCAGCGTCAGTAGTGGTCCAGCTCGCCGCTTTCGCCACGGGTGTTCCTGCAGATATCTACGCATTTCACCGCTACACCTGCAATTCCACGAGCCTCTCCCACACTCCGGCACGGCAGTTTTGGAAGCCGTCTCTGGGTTTAGCCCAGAGATTTCACTCCCAACTTGCCACACCGCCTACGAACCCTTTACACCCATTAATTCCGAACAACGCTGTCCCCCTACCTATTCCGCCCGCGTCTGGCCCCCAG
+
CCCCCGGGGGGGGGGGGGGGCFFFEGGGGGGGGGGGGGGGGGGGGGGGGGGGGGGGGDFEGGGGGFFGGG<<FGFFDFGGGGGGGGGGGGGFDFGGGGGGGFFCGGFFDFGGFGDEGGGGGFECGGGCFDFFGGGGDFGGGG+BC8DF8EGFFG6C?3,@+=EC>>EDCFCAFCB6C87:CCE8D;;C:FE*2,>FFFCC:45,5<1=,49*0*/,2;+72;;CGD>E/>=58=B)37.3+02>***)++37*92**(/*7@))7C*6C?G))1/*+)0<)6,((--)451(04)1))((-
@M03506:14:000000000-AKVR1:1:1101:5645:7893 2:N:0:49
ACTCAGGACTACAAGGGTATCTAATCCTGTTTGCTCCCCTAGCTTTCGCGCCTCAGCGTCAGTTGTGGTCCAGTGCGCCGCTTTCGCCACAGGTGTTCCTCCCGATATCTACGCATTTCACCGCTACACCGGGAATTCCACGCACCTCTCCCACACTCAAGCACGGCAGTTTCGCCTGCAGGCCCCGAGTTACGCCCGGAGTTTTCACAGGTGACTTACCGCACCGCCTACGCGCCCTGTACGCCCAATCATTCCGAACAACGCTTGCCCCCCTCGCATTCCCGCGGCAGCTGGCACGAAC
+
CCCCCGGGGGGGGGGGGCCGGGGGGGGGGGGGFGGGFGGGGGGGFGGGGFFG:FGGGDFGGGGGGGGGGGGGGGGGGGGGGGFGGGGFGGGGCFDGGGGGGGGGGFGEFGGCGGGGGGGFGGGGGGGGECDECCFGFGGGGGE@CE8DEGG?FFCEFGCFD?FGGDEGG@BFGGGGEGFFCGG8AB?CEFEG,=EEEE*>=**>+=EGG7C:FDFG@CFF*/9CC<EFE3<5D>BG93)3+0>D):;376<6*97<<?C*07537=CF?)90798**()2)))(-(-<()4,/(-0/)(-(
@M03506:14:000000000-AKVR1:1:1101:10435:7909 2:N:0:49
ACTCAGGACTACAAGGGTATCTAATCCTGTTTGCCCCCCTAGCTTTCGTTCTTCAGCGTCAGTAGTGGTCCAGCGCGCCGCTTTCGCCACGGGTGTTCCTGCAGATATCTACGCATTTCACCGCTACACCTGCAATTCCACGCGCCTCTCCCACACTCAAGCACAGCAGTTTTGGAAGCCGTCTCTGGGTTGAGCCCAGAGATTTCACTCCCAACTTGCCGCACCGCCTACCACCCCTTCACACCCAGAAATCCTGACCAACGCTGGCCCCCTACTAACTACCGCGGCTTCTCGCACGTAG
+
CCCCCGGGGGGGGGGGGGGGGGGGGGDGGGGGGGGGGGGGFGGGGGGGGGGGGGGFGGGGGDGGGGGGGGGGGGGGGGGGGGGGGGGDGGDGDGGGGGGFAFGGGGGGGGFGFE@FG,FFGGEGEEGGGG?DGGGGDFGFG@E8CEGGEGFGGGGGDF?DFFGGGGFFFFE;@8:?FGGGGGG,,>9E>?BE68ECF=F78*9,5<:C1><CF**5C1@?<C)>97:>/*0*9)<C>34*3<7*>EC)/22=*9*0*(9?4<7575*3C55)77@++.)067?;B(7)()(6*-0)0),.(
@M03506:14:000000000-AKVR1:1:1101:22353:7912 2:N:0:49
ACTCAGGACTAGAAGGGTATCTCATGCTTTTTGCTCCACCCGCTTTTGCCCATCAGTGTCAGTGTCGTACCAGCCAACTGCCTTCGCTTGTGGTGTTCCCGACGACTTCACAGTATTTCGCCACAACTCCAACGGTTCCGTTTTCCCCCAAACCCCCCCTAAGCGAGTAGTGTTACCGACTCCCGATGGGTTAAACCGATGTCGTTCACTACGTGCCTCACCTCCCCGCCACCCGTTCCTTCACGTCCACTATATCCAGGTACCGCTCCGCGAGTCTATATTGCCCATAGTGCCTGCCTAG
+
6C-8C<,CFG<,,-,--6,,,C,,C,,CF<,C+C,C,,;,8@:68D,;,;,,,;,,<,,;,C6E<C@:,,86:6,,66C8,C66C6,6,,BF7FB4C,C,CC7+++,,C5,5,,,,,,9,@+?F,?@E<E,94++468,+,448D=,@64+,+6A++6++@,>8>+38,,3,3,,@,**5**1,4***1>,*1,,,54?552,,41*0+++*22*/:+)0>*;**25)*18**).*(*)+++02>*/):+2)***::)**)*/**:*08>*))/10+.*0.)))))))(0.)/6)2))).,
@M03506:14:000000000-AKVR1:1:1101:21301:7913 2:N:0:49
ACTCAGGACTACAAGGGTATCTAATCCTGTTTGCTCCCCTAGCTTTCGTGCCTCAGTGTCAGGTATCGTCCAGGGACTCGCCTTCGCCACTGGTGTTCCACTTGATATCTACGCATTTCACTGCTACACCAAGCATTCCAGTCCCCCCTCCGATCCTCTAGCAAGGTAGTTTCCAATGCCATTTCCGAGTTGAGCTCGGAGATTTCACACTCGACTTACCTCACCACCTACGCCTCCTTTACGCCCAGTGACTCCGAACCACGCTGCGGGCCTCGGTATTACCGGCGCCGCTTGCACAGCG
+
CCCCCGGGGGGGGGGGGGGGFGGGGGGGGFGGGGGGGGGGGGGGDEFCGGGGGGGGGGAFGGGGGGGGGG7FFFGDGGGFEEGGFFGCFGGGGGGGGGFEFGGGGGGFFGGGCFGGGFFGGCEDGFGFFFCGGG8BECDC;FGGGFEE>EEGGCE>,6EE98=AEGB9@FE;FFGFDGGGGGGF8E>EE+>;9,@3D1@7C7@F,AE,,***43*1320A+2*=;F>B,*6*)))*76?=,,/9C5?:CCF=6AC*:2)*.855C**0:)7)0****.8:4)-(,363(7(()-44=*3((
@M03506:14:000000000-AKVR1:1:1101:16891:7925 2:N:0:49
ACTCAGGACTACAAGGGTATCTAATCCTTTTTGCTCCCCACGCTTTCGTGTTTCAGTGTCAGGGTCGCCCCAGCAAACTGCCTTCGCTTTTGGTGTTCCCGATGATATCAACGGATTTCACCCCTACTCCATCGGTTCCGTTTGCCTCTAACGCCCTCTTAGTATCGCAGTATTGGCAGCAGTTCAAAGGTTAAGCCGATGATCTTTAACCGCCAACTTACGTTACCACCTAATCACCCTTTACGCCCAATAAATCCGGGTACCGCCCGGGGATCCTGTCTTACCGCTCCTGCGTCCACCG
+
CB-A6CFFGGDFF@,CFGECEC<CFFAGAEF<FC@C@<CFGEEGGG9FCFFG8CCF9CCFFG8EF<FC@C::C,CE<FGFDFGGGDGGGG9?@F@F:F,9CBFGGGC<EGFE:>7FGGGCACF=FFFECGFGGGGGGGGGFG8EC,@EGGDFGGDC8ECFGAE8:FBEEC8;8DG,A9+@FG@;3@A;<7E9;;AC<>57>+,5>,2BFD:*=***2*04:/C,;DFFFD40*+*2;CFC*7++12?:=;FA6A1:*(/*.0)*98*)*)9>)9*;+.9+).-)28()(040)(())041(
@M03506:14:000000000-AKVR1:1:1101:4492:7940 2:N:0:49
ACTCAGGACTACAAGGGTATCTAATCCTGTTTGCTCCCCTAGCTTTCGTTCCTCAGCGTCAGTTGCGGTCCAGCGAGCCGCCCTCGCCACGGGTGTTCCTACAGATATCTACGCATTTCACCGCTACACCTGTAATTCCACTCGCCTCTCCCGCACTCTAGCACAGCAGTTTCGGCAGCAGCCTCCAAGTTAAGCCGGAAGATTTCACTACCGACTTGCCCCCCCGCCTACCAACCCTTTACGCCCAGAAATTTCAGCTCACGCTGCGCCCCCTCCCCCTCCCGGCGCCCCTGGCCCGCAC
+
CCCCCGGGGGGGGGGFCFFGGGGGGGGG<FGGFGGGFGGGGGGGDFGGGGGGGGGGGGGGGGGGGGGGGGGGCGGF7BEGGGGGGGGGGGEEECFEFGGDFGGC<F,CEFGFGGGEEGGGGGGGCFGGGGGG9AD,CFGGGGG8EGCC,8D8EEEG6<,5,@;A,38@F9CAF8CEG5CF6DGC:>E<C@,6;,>:*5*4:C<EFG9<9:FF=<E5CCAF**55C)5>**8**)0962)+3<*19E*)**3***22*)*+10099*/)/795778/*()*(4:((-()-)-1@(2*8:(-,
@M03506:14:000000000-AKVR1:1:1101:27198:7962 2:N:0:49
ACTCAGGACTACAAGGGTATCTAATCCTGTTTGCTCCCCACGCTGTCGCGCATCAGTGTCAGAAACTGCCCAGCAGACCGCCTTCGCCACCGGTCTTCCTCCGGATCTCTACGCATTCCACCGCTACACCCGGAATTCCGTCTGCCACTACAGCCCTCGAGTTTGACAGTCGGCACGGCAGATCCGGGGTTGAGCCCCGCACTTTCCCCCCACCCTTATCTAACCCCTTCACTGACCTGTCCGCCATGTGCTGCCGGAACACGCACGCACCCCCCTGCCTACCTCAGCTGCTCGCCTGGAT
+
CCCCCFFGGGGGGGFF;FFGGGGFGGGGFGFGFGFGGFGGEEGC,@@FFDGGGGGGGGGGGFGCE8FAED8EGGFCDEDCFEEGFC@CGEGGGGGGGGF,BFFCGEFFGFGEGDGGGCGGGB4>FDD:?FC>:7FFGAADD,,@F9,6>8B?F,@+,@6CCE6D=AEF,59*:E*3*>**412>FF*5/4:*++>:3=C*87*8>C+3C)9):9CG*C/+*2*0**.)*0/+*1*9(0)+3+*9***)+3+0**/7)()*)0)/55*8*))0)/:5*(0<)(.))(.?))4)*((1))41-
@M03506:14:000000000-AKVR1:1:1101:7283:7992 2:N:0:49
ACTCAGGACTACAAGGGTATCTAATCCTGTTTGCTCCCCTAGCTTTCGCGCCTCAGCGTCAGTTATGGTCCAGTGCGCCGCTTTCGCCACAGGTGTTCCTCCCGATATCTACGCATTTCACCGCTACACCGGGAATTCCACGCACCTCTCCCATACTCCAGCACCACAGTTTCGCCTGCAGGCTCCGAGTTAAGCCCGGAGATTTCACAGGTGACTTGTGGCGCCGCCTACGCGCCCTTTCCGCCCCATAATTCCGAACAACGCTTCCACCCTCTGTATTACCGCTGCTGCGGCCCCGTGC
+
CCCCCGGGGGGGGGGGGGGGGGGGGGGGGGFGGGGGGGGGGGGGGGGDGFGGFGGGGGGGEGGGGGGGGGGGGGGGGGGGGGGGGGGGGGFGGEGGGGGGGGGGGGGGGGGGGGGGGGGGGFFEEGGGGGGGGGCFBFGCFGGGEEGGCGFGGGGGGCFFDGGGGFGGC@DCFGGGEGFFCGGCGGG5EDGFCFGGGGG=:8,B9FE7++*0++>7:CA+>FCCGDBBC3)*95:96DFF+<73*:*06;+*9@CCD(7*75)95**9CFCE;**20.6?2<2(4(,)463(7-4)8)(((
@M03506:14:000000000-AKVR1:1:1101:19287:7998 2:N:0:49
ACTCAGGACTACAAGGGTATCTAATCCTGTTTGCTCCCCACGCTGTCGCGCCTCAGTGTCAGCTACTGCCCAGCAGGCCGCCTTCGCCACCGGTGTTCTTCCGGATCTCTACGCATTCCACCGCTACACCCGGAATTCCGCCTGCCTCTACAGTGCTCAAGCAAAACAGTTCGCACGGCCGACCCGGGGTTGAGCCCCAGGCTTTCACCGCACGCTTGTCCCGCCACCTCCGCGCCCTTTACGCCCAATGCTTCCGGACACCGCCCCCCCCCTCCTTCTTACCTCGTCTTCTTGCCGCGAG
+
CCCCCFFGGGGGGGGGGGGGGGGGGCGGGFGGGGGGGFG8FCEFFGGFGGGGGGGGFDFGGGGGCGGGGFGGGGGGGGGEGGEGGGGGGGCG7FGFBFGGDEGG74CFGAEGFGGGGFFCFGGGGGGGGGGGGGGFGGGGGGGFGGGGGFGA8EGDEEFC9C?FFGE8,,@DCEGGGDE?E5EGCGDDE818:8EFGGDGFGG6+3<CECD):):8<17<F=DD5)<:**0:*..97C?<+<*97*2):+86=FG*9(9*)073)2*7*87>7DE*+-9<2:743(()()).*.49)),(,
@M03506:14:000000000-AKVR1:1:1101:22637:8046 2:N:0:49
ACTCAGGACTACAAGGGTATCTAATCCTGTTTGCTCCCCTAGCTTTCGCGCCTCAGCGTCAGACTCTGTCCAGATAGCCGCCTTCGCCACCGGTGTTCCTCCTGATATCTACGCATTTCACCGCTACACCAGGAATTCCGCTATCCCCTCCAGAACTCTAGCCTGTCAGTATTGAATGCAGGCTCTGGGTTAAGCCCAGAGTTTTCACATCCAACTTAGCAGACCGCCTACGCGCCCTTTACGCCCAGTAATTCCGAACAACCCAACCCCCCCTCGCACTACAGCGGCTGCTGGCACGGAG
+
CC<CCFEFCDAFEF,<BFGGGGAFFFGGGFGGFGEFFFFGFFGFAFG7F+FFGGF<FDFEEGCFCFEFFGFFDFGDFGGGCFEEFFGG@CFG7F@BFGGFCFGFG?EGGGCFF7FCF?FFGACFCEGECFFFGDDFGFFFGEDEGGEGFDGG8,6@@D;A;DFG?D8FAEAFF8>FFF,7E89,@DCECDC+@;EC;7D5D@,7,@AE:+;9?FCF+4B98*9CC<56*C;5C)))6>)>CG*75EE5C+<*9****4DG)))1/;5)28C>5);:*4)*..)).30@(.())(451)((-
@M03506:14:000000000-AKVR1:1:1101:17516:8046 2:N:0:49
ACTCAGGACTACAAGGGTATCTAATCCCGTTTGCTCCCCTAGCTTTCGCGCATCAGCGTCAGTGTCGGCCCAGCAACCCGCCTTCGCCGCAGGTGTTCCTCTTGATATCTACGCATTTCACCGCTACACCAAGAATTCCAGTTGCCCCTTCCGCACTCTAGCCGCACAGTATCAGTTGACCTTTCCGAGTTAAGCTCGGCGATTTCACAACTGACTTGTGCTGGCCGCCTACGCGCCCTTTACGCCCAGTAAATCCGAACAACGCTTGCTCCCCCCGTATTCCCGACGCCGCTGCCACGGG
+
CCCCCGGFGGGGGFCCE<FGGGGGGGGGGGGGGGGCFGGGFFGFFCFFFEGECFG9FBBEEEFGFGGGGFGGGFCFCFGGFGECFCFCFGGDBFFAFFGGGGCFGF9<EFFGGGC:?EFGGGGGG>FGGGFGD>:FFFFGGGGAFGGGG8D,38+@CFD;3@EC6+@@64D@EFGGGGFGG9F99EEDGCEFCF9?DEC*=)=C8+2=CFDGGFGF>FFF7@CCGFEFGG:6<)3C(9@*<CD3CEE:5<CF*9CFG(*:3))9CC;)29:<)1:88,025)),(((04)(2)3(964(((
@M03506:14:000000000-AKVR1:1:1101:8567:8054 2:N:0:49
ACTCAGGACTACAAGGGTATCTAATCCTGTTTGCTCCCCTAGCTTTCGCGCCTCAGCGTCAGTTGTGGTCCAGTGCGCCGCTTTCGCCACAGGTGTTCCTCCCGATATCTACGCATTTCACCGCTACACCGGGAATTCCACGCACCTCTCCCACACTCCAGCACGGCAGTCAGCGTTGCAGGCCTCGAGTTGAGCCCGAGGATTCCACAACACCCTTACCGCACCGCCTACCCCCCCTTTACGCCCAATAATTCCGAACAACGCTCGCCCCCTTCGTATTACCGCGGCTGCTTCCCCGCAG
+
CCCCCGGGGGGGGGGGGGGGGGGGGGGGGGGGGGGGGGGGGGGGGGGGGGGGGGGGGGGGGGGGGGGGGGGGGGGGGGGGGGGGGGGGGGGGGGGGGGGGGGGGGGGGGGGGGGGGGGGGGGGGGCGGGGGGGEEDGGGGGGGGGGDFFGGGGGGG8EGGGGGGGGGCGGGEFGGCECEFGFGG8FCEEGEFFFGGGG*2?35>+4++2;957*8=F*)=C73CD35@:C4**)7DF3>8+<*1>EEF6+AF74:7<(>::7)9*/*0C:DF)7:8:(0+-4)(,(()()-,*))*.7(4(
@M03506:14:000000000-AKVR1:1:1101:11590:8068 2:N:0:49
ACTCAGGACTACAAGGGTATCTAATCCCGTTTGCTCCCCTGGCTTTCGCTCATCAGTGTCAGTGTTGGTCCAGGACGCCGCCTTCGCCACCGGTGTTCCTCCAGATATCTACGCATTTCACCGCTACACCTGGAATTCCGCGTCCCTCTCCCAAACTCAAGCCATCCAGTATCAGGCGCAGTTCCCCGGTTAAGCCGAGGGATTTCACGTCTGACTTAGTTGGCCACCTACGAGCCCTTTACGCCCAGTAATTCCGAACCACGCTTGCCCCCCCCGGATTACCGCCGCTGCTGGCCCGGGC
+
CCCCCGGGGGGGGGGGGGGGGGFGGGGGGGGGGGGFGGGGGGGGGGGGGGGGGGGGGGGGGGGGGGGGGGGGFGGGGGGGGGGGGGGGGGGGGGCGGGGEGGGGFGFGGGGGGGGGGFGGGGEGG>EGGGEGFBEGFGGGGGGGCEFG8DFFCFEGGGGG>EG8EFFGFGGFA,>DGDGGEGGGGGGDCE8C999DECEDG<FC:9<CE;<F5CFG7+;ACG*CC48;0*;E3B>D?F@C<C5DDC*7<++9*9:*9()17@)97*856@G377:C*-7*5<9((--)()45)((1.>(((
@M03506:14:000000000-AKVR1:1:1101:19563:8092 2:N:0:49
ACTCAGGACTACAAGGGTATCTAATCCCGTTTGCTCCCCTGGCTTTCGCTCCTCAGCGTCAATATCGGTCCAGAATGCCGCCTTCGCCACCGGTGTTCCTCCAGATATCTACGCATTTCACCGCTACACCTGGAATTCCGCATTCCTCTCCCGAATCCAAGCCATCCAGTATCAGACGCAGTTCCCCAGTTAAGCTGAGGGATTTCACGTCTGACTTAGTTGGCAGCCTACGAGCCCTTCACGCCCAGTAATTCCGAACAACGCTTACCCCCCCCGTATTACCGCCGCCGGTGCCCCGGAC
+
CCCCCGGGGGGGGGGGGFFGGGGGGGGGGGGGGGGGGFGGGGGGGGGGGGGGGGGGGGFGGGGGEGGGGGGGGGGGGGGGGGGGGGGGGGGG:FEFGGGGFGGGAFFFGFGGGGGGFGGGGGGGDGGGGFGG8<EFEFFGGGEEGGGGFFGFGGEBEFFG9ECDDEFGGGGCDCGDGGGGG;9AEFGGGB;B;FGGGGGGGG6?E?@?CFFCFDFF>7BC>F4E*/?FGFAE5))815A?+=5C55;A+++;81C<DBD5<F3)***)+9C53>E*2(0<)4)(-,4),)(,8(.*.)(-(
@M03506:14:000000000-AKVR1:1:1101:9581:8120 2:N:0:49
ACTCAGGACTACAAGGGTATCTAATCCTGTTTGCTCCCCACGCTTTCGTGCATGAGCGTCAGTATTGGCCCAGGAGGCTGCCTTCGCCATCGGTGTTCCTCCACATCTCTACGCATTTCACCGCTACACGTGGAATTCCACCTCCCTCTGCCATACTCCAGCATCGTAGTTTCAAGTGCAGTTCCCAGGTTAAGCCCGGGGATTACACGCCTGACTTGCGACGCCGCCTGGCCACCCCTTACGCCCAGTACTTCCGATTAACGCTCGCCCCCTACGTATTACCGCGGCTGCTGGCCCGTAG
+
CCCCCGGGGGGGGGGGGFFGGGGGGGGGGGGGFGGGGGGGGGGGGGGGGGGGGGGGGGGGGGGCGGGGGGGGGGFGDGGGGGGGGGDGGGGGGGGGGGGGGGGGGGGGGGGGGGGGEGGFGGGDCCCGGGGDEE@EFFGFGGFFFGGFG=BFD8EGEDF8DDFA@ED?6=@FFFFCDGFGFGGGGGGGFEFGGCEF?:8>5CEFGCCF5;CGGFGGG*=*15CEGDE>E*)*10:>7)8:073CDC5FFE+*6@F53(/:*@5)1A83*757:*;C*40?<<4(-((8(7:,0285<:((-
@M03506:14:000000000-AKVR1:1:1101:17238:8133 2:N:0:49
ACTCAGGACTACAAGGGTATCTAATCCCGTTTGCTCCCCTGGCTTTCGCTCATCAGTGTCAGTGTTGGTCCAGGACGCCGCCTTCGCCACCGGTGTTCCTCCAGATATCTACGCATTTCACCGCTACACCTGGAATTCCGCGTCCCTCTCCCAAACTCAAGCCATCCAGTATCAGATGCAGTTCCCCGGTTAAGCCGAGGGATTTCACGTCTGACTTAGTTGGCCACCTCCGAGCCCTTTACGCCCAGTAATTCCGAACAACGCTTGCCCCCCCCGCATTCCCGCGGCTGCTGGCCCGGCG
+
CCCCCGGGGGGGGGGGGGGGGGGGGGGGGGGGGGGGGGGGFGGGGGGGGGGGGGGGGGGGGGGGGGGGGGGGGGGGGGGGGGGGGGGGGGGGGCGGEFFGGGGGFGFGGGGGGGDGGCGGGGGGGGGGGGGGGFFGGGGGGEGGGGGGGGGFFGGGGGGGGGGGGGGGGGGFFAC9CFGFEGFDFEGGGECEFFGGGEGG5C@C,CFGFGGGGCFF7CAE727?DGFFG*;CD>D50*0+>?DGGGE@+C+66FF6*2C:<4.3*2;5<FFFF7?C*(.*)),(((4@>)()/,(*079((
@M03506:14:000000000-AKVR1:1:1101:6070:8163 2:N:0:49
ACTCAGGACTACAAGGGTATCTAATCCTGTTTGCTCCCCACGCTTTCGCACCTCAGCGTCAGTACCGGGCCAGTGTGCCGCCTTCGCCACTGGTGTTCTTCCGAATATCCACGAATTTCACCTCTACACTCGCAGTTCCACTCACCTCTCCCGGACTCAAGCTCGCCAGTATCAAAGGCAGTTCTGGAGTTGAGCCCCAGGATTTCACCCCTGACTTAACAAGCCGCCTACGTTCGCTTTACGCCCAGTGACTCCGAGCACCGCTCGCCCCCTTCGTATTACCGCCGCTGCTGCCACGAAA
+
CCCCCGGGGGGGGGGGGGGFFGGGGGGGGGGGGGGGGGGFGGGGGGGGGGGGFGGGGGGGGGGGGGGGGDD@GGGGGGGEGGGGGGGGGGGGGGGGFGGGGGGGGGGGGGGGGGGG7AFFGGFFGGGGGGFGDGGCGGADFGGGGGGGDFGGEEGEEGGGFGGGCEB+@E9FFEGGGFGGGGDGGGGGGGGGGC6,*=C>;F,>DFGGC45DDDGFG=CGFGD5FDDB5*;C*0.>1*08++:37C5<6CC*9=0594):).5)11/7CE3>702**(7<42>?>,3B>)4:@),9=>((-
@M03506:14:000000000-AKVR1:1:1101:9516:8178 2:N:0:49
ACTCAGGACTACAAGGGTATCTAATCCCGTTTGCTCCCCTGGCCTTCGTGTCTCAGTGTCAGGAACTGTCCAGAGACCCGCCTTCGCCACTGGTCTTCCTTACGATATCTACGCATTTCACTGCTACACCGTAAATTCCGGTCTCCTCTCCAGTCCTCAAGCACGCCAGTATCGAATGCAGTTTCGGAGTTAAGCTCCGAGATTTCACACCCGACTTAGCGCGCCACCTACACACCCTTTACGCCCAATGCATCCGAAAAACGCTTGAGCCCTCTGTATTACCGCGGCTGCTGTCACAGAA
+
CCCCCGGGGGGGGGGGGGGGGGGGGGEGGGGGGGGGGGGGGGGGGGGGGGGGGGFGFGGGGGGGGGFGGFFGGGGGGGGGDGGGGGDGEEGGGG9FFGGGGGFFGGGDCAFG7FGGGDA?FGGGGFGGGGCDFFD?FFDGCGGGGDFGGGGFGGGGFGGG9?DF8EDEEGADGGG8@D8DCEGGGDE+:CF;DFGCGGGG>D5A,EFGGGGGG4:84D+<?CGGDGDF6F;FFFFGBGFGGGGD:*/5*:+:7@6<C0)*.0)9*2*0<)28?C@++.*0)6)(2627()(5)).*/*)4)
@M03506:14:000000000-AKVR1:1:1101:8254:8181 2:N:0:49
ACTCAGGACTACAAGGGTATCTAATCCTGTTTGCTACCCACGCTTTCGTGTCTCAGCGTCAGTTGCGGTCCAGAGAGCCGTCTACACCACAGGTGTTCCTCCTGATATCTACGCATTTCACCGCTCCACCAGGAATTCCACTCTCCCATCCCGCACTCTAGCCTCCCAGTTTTCGCCGCACCCTCCCAGTTGCGCCGGGAGATTTCACCCCAAACTTAGACGACCTCCCACACACCCTTTACGCCCAGCAACTCCGAACAACGCCCCCAGCCTACGTATTACTCCGTCCGCTGGCTCGCAC
+
CCCCCGCGGGGGGGGGGGGGGGGGGCFGFFFFDGFGGFGGGGGEGGGGGGGF9FGGDGFGGGGGGGGGGGGGGGGGGGGGGGFGFCCFGGFEGFGFGFGGGFDGDFGGGFGDCFFFB,EEGGGGC+@?FE8FG7,AFGCFFEFFGD>,@@ED8EGG6@BFCEE8DFCF@@>,7@C6CEG6B8C*@:CC?@;E,:CG5=**:/<,9BCG,68CE*:+;F=@*:)*5)/0*;.*2>D<(*.0<EDD5=E4*2*)0*9<5:DC5>7))**.*095)78;2)/244)).(-<,77()(3*/0(--
@M03506:14:000000000-AKVR1:1:1101:4580:8231 2:N:0:49
ACTCAGGACTACAAGGGTATCTAATCCTGTTTGCTCCCCTAGCTTTCGCAGCTCAGCGTCAGTGATGGCCCAGATACCTGCTTTCGCCATAGGTATTCCTCCTGATATCTACGCATTTCACCGCTACACCAGGAATTCCAGTATCCCCTACCACACTCTAGCCTGGTAGTTTCCCTTGACCTCTCCCAGTTAAGCCGGGAGCTTTCACAAGAGACTTACCAAACCGCCCACCTGCGCTTTACTCCTATTGATTCCGAGTATCGCTTTCCACCTACGTATTACCGCGGCTGCTGGCACGTAG
+
CCCCCGGGGGGGGGGGGGGGGGGGGGGGGGGGGGGGGGGGGGGGGGGGGGGGGGGGGGFGGGGGGGGGGGGGGGGGGGGGGGGGGGGGGGGGGGGGGGGGGGGGGGGGGGGGGGGGGGGGGGGGGGGGGGGGDGGGCFGGFGGGGGGGGGGDFGFGFG9FFFGGGFFGCFFFGGFDA?FGGGGEGGFGFGGFCAFGGGGGGGGGFCFGGCFGCFGGGGF78CFGGGDE**):;6ACBDAGGG+@FG6++++3@CFG3:>FAF)*2;*9@7+;=>88;,93.:911(4>,)42)4029>2(,
@M03506:14:000000000-AKVR1:1:1101:25009:8244 2:N:0:49
ACTCAGGACTACAAGGGTATCTAATCCTGTTCGCTCCCCACGCTTTCGCTCCTCAGCGTCAGTATCGGCCCAGAGACCCGCCTTCGCCACCGGTGTTCCTCCTGAAATCTGCGCATTTCACCGCTACACCAGGAACTCCATTCCCCCCTACCGAACTCCATCCCGCCCGTACCGCCTGCAAGCCAGCCGCTAAGCCACGGGTTCTCACAGCCCACGCAACAAGCCGCCGACGCTCTCTGTCCGCTCAATACATCCGTACAGTGCTACGCCCCCACCCTTCACCGTAGCTGTCGACACGTAG
+
<@9BCGGGGGGFGFE9FFFCGGGGGGGGGGGGGCF@7,@CF@FFGGFE7FFGGDGGGG:F@EFGCDC7BCEGGGC8F7FFEF7CF@CC7:A:8@>BFFD9F=?F,,,,:9FE7C+@+CEE9E:C++>,A:F,=:A,,CFE,EFDFGGE6BE8+9?33;@3,=>@388:*****=*4;BCC,>7C,,/:8*:E88*>@6**::**3+:++259*<;*7)7C*9*59)))*).*/.)*,**0+35>CE==+++***99/(/*/*/**++)*0)8))2*285*).)(((())*).)-(*)0(((
@M03506:14:000000000-AKVR1:1:1101:3421:8246 2:N:0:49
ACTCAGGACTACAAGGGTATCTAATCCTGTTTGCTCCCCTAGCTTTCGCGCCTCAGCGTCAGTTATGGTCCAGTGCGCCGCTTTCGCCACAGGTGTTCCTCCCGACATCTACGCATTTCACCGCTACACCGGGAATTCCACGCACCTCTCCCATACTCCAGCACGGCAGTTTCGCCTGCAGACTCCCAGTTGAGCCGGGAGATTCCACAGGTGACTGACACCGCCGCCTACTCCCCCTTTCCGCCCAATAATTCTGACCCACGCTCGCCCCCTCCGTATTCCCGCGGCTGCCGTCCCAGCG
+
CCCCCGGGGGGGGGGGGGCGGGGGGGGGCGGGGGGGGGGGFFGGGGGGGGDGCFGGGGFGGGGGGGGGGGGGGFEEGGGGGGGGGDGGGGGGGFFFFGGGCFGGGGGGGFFGGGGGGGGCFGGEEEGGGGGDGDCFGGGGGCC+=>8D9DGGGFGDDGGFFFGG3@@:C@E@EGCCECFD82=,DFCEFB,6D:BCE5:*4*<++1==69*:0+>A+88+0*9CDC@)//8+0)0*,/78++11***708<@*9***)**0709*8:D*<C8)****()+)))(,(-)-)(.0,3/>F0(,
@M03506:14:000000000-AKVR1:1:1101:7302:8268 2:N:0:49
ACTCAGGACTACAAGGGTATCTAATCCTGTTTGCTCCCCTAGCTTTCGCGCCTCAGCGTCAGTTGTGGTCCAGTGCGCCGCTTTCGCCACAGGTGTTCCTCCCGATATCTACGCATTTCACCGCTACACCGGGAATTCCACGCACCTCTCCCACACTCCAGCACGGCAGTCAGCGTTGCAGGCCTCGAGTTGAGCCCGAGGATTTCACAACACTCTTACCGCACCGCCTACGCGCCCTTTCCGCCCAATAATTCCGAACAACGCTCGCCCCCTTCGTATTCCCGCGGCTGCCGGCACGAAC
+
CCCCCGGGFGGGGGGGGGGGGGGGGGGFGGGGGGGGGGGGGGGGGGGGGGGGGGGGGGGGGGGGGGGGGFGGGGGGGGGGGGGGGGGGGGGGGFGGGGFGFGGGGGCGGGGGGGGGGGGGGGGG7CEGGGGGG>CFGGGGGGGCGGFFCFGGCF+CGGGGGGGGGGGCEFF9AFCE*8>FGDE*>DEG=EE@4>FFFGE5C<F@C:+@E4>45*<CFFFFGD<EG35BGGF*3)>G955E+<CDCCE:=++*9=F4C?GG)85C*/2<E5CB)>FF*(0+)68?9(()(53()(4)7),-(
@M03506:14:000000000-AKVR1:1:1101:27505:8277 2:N:0:49
ACTCAGGACTACAAGGGTATCTAATCCTGTTTGCTCCCCTAGCTTTCGTTCCTCAGCGTCAGTTGTGGTCCAGCGCGCCGCTTTCGCCACGGGTGTTCCTGCAGATATCTACGCATTTCACCGCTACACCTGCAATTCCACGCGCCTCTCCCACACTCAAGCACAGCAGTTTTGGAAGCAGCCTCTGGGTTGAGCCCAGAGATTCCACCCCCAACTGGCCACACCGCCTACGAACCCTTTACACCCAGTAATTCCGAACAACGCTGCACCCCGACGTCTTACCGCGGCAGCTGGCCCGTAG
+
CCCCCGGGGGGGGGGGEGGGGGGGGFGGGFGFFFFFGGGGGGGGGGGGGGG@EFFGGGGGE7FDFGGGGGCF<FGGGGGGGGGGGGGGGGGGGGGF7EFD9BFFGFGGFGG,=FECGFGGGGGEEFEFG8FFFFGF9,CFGE87CECCEGGGGGCE7:@@??FGGGG6:DB7=DGGGGFE68>8FFGGCG7CE8FCCEGCE0,<,=<9,/1/:*=C*75;CD*:>538/95/9:DC3>?8FG>G*:F:0<9**0***-1*08))*;*)0)/7)/::/447)<(-(-3.(.-(0(1/0<((-
@M03506:14:000000000-AKVR1:1:1101:14762:8285 2:N:0:49
ACTCAGGACTACAAGGGTATCTAATCCCGTTTGCTCCCCTTACCTTCGTGCCTCAGCGTCAGGAACTGTCCAGAGACCCGCCTTCGCCACTGGTCTTCCTTACGATCTCTACGCATTGCACCGCCACACCGTAAATTCCAGTCTCCTCTCCAGTCCTCAAGCACGGCCGTATCGAATTCAGTTTCGAAGTTAAGCCCTGATATTTCCAACCGCACTTACCGCACCCCCCACGCCCCCCTTACGTCCCTTGCAACCCGACCAATGATAGACCATACGCTAACCCTGAGCGTCCGGCCCCTCC
+
-,-A,CCACE9CFF,CFCEFAECFGD@E@FGFG9<@6@CF,EFDF,CFFGGGGGGCFE@@,,CC,CF,9<AFC9E9@CAFGGD:FEEF@FG869:FE<E?F,B7,,,BF?EF7CGGG9,CFG@C+@C8C@7E+++@<,E,,@B;,@DE,@=;8FFG;9FF,,,6@CE++6333:DD?+:,,,,58++,3@,@EAF6*,,:,+@E,=,,,4/*1@E*0++<12)=D*.215=*2))1(7>6<?**/1**3*29*)25)()*8))**++*+*2))0***()*.((((../()((.(45.)(((
@M03506:14:000000000-AKVR1:1:1101:22105:8296 2:N:0:49
ACTCAGGACTACAAGGGTATCTAATCCTGTTTGCTCCCCTAGCTTTCGTTCCTCAGCGTCGGTAGTGGTCCAGCGCGCCGCTTTCGCCACGGGTGTTCCTGCAGATATCTACGCATTTCACCGCTACACCTGCAATTCCACGCGCCTCTCCCACACCCTAGCACAGCAGTTTCGGAAGCAGGCCCTGAGTTAAGCTCAGAGCTTTCACTCCCGACTTGCCACCCCGCCCACCAACCCTTTCCACCACGTAATTCCCCGCACCCCTGCCCCCCCACGTCCTACCTCCGCGCCTGCCCCCTTG
+
CCCCCGGGGGFGGGFGGFGGGGGGGGGFGGGFFGGGFGGGGGGGGGGGGGGGGGFGGGGGGGGGGGG8FGGGGGGGCEEEGGGGGGGGGG@:FCEGGGGGFFDGGFGGGGGGGGGGGGGFGGGGGCF?FGGFFDADFGG9FCEC=BEGD8EG?F8E+@DGFC9E>CD689;,@EE5A>AF6DEGEGC=82@;,BC9CFG7,01A5:,==>FGE7=89:CCGF**:):5**5**7)/27?8990:***)*;*001:**():)))17;*)2735))/*/()*).3)5,3B,)((0((1)),((
@M03506:14:000000000-AKVR1:1:1101:20734:8308 2:N:0:49
ACTCAGGACTACAAGGGTATCTAATCCTGTTTGCTCCCCACGCTGTCGCGCCTCAGTGTCAGAAACTGCCCAGCAGACCGCCTTCGCCACCGGTCTTCCTCCGGATCTCTACGCATTCCACCGCTACACCCGGAATTCCGTCTGCCTCTACAGTCCTCGAGTTTGACAGTCGGCACGGCAGATCCGGGGTTGAGCCCCGGACTTTCACCACACCCTTATCAAACCACCTACGCGCCCTTTACGCCCAGCGATTCCGGCCACCGCTCGCCCCCCCCGGTGTCCCGCCGCTGCGCGCCCGGCG
+
CCCCCFEGGGGGGGGGGGGGGGFGGGGFGGFFGGGFECFGGEG@@@<FGFGG:CFCFC,@CFF,FF<EFG8FFGCFFGGGGGGGGGG7BFEFEEGGGG?FF@F>:?:FFFFGGGGGGGFE9EFF@CGFGGGGC3:F,CF:F8@DGG?EG,EF8@DGGGE6+@+<933>:<FF6C:EGEC?EGGGGGEEE*1=8EG6F5=*=DG+>F+@+>9<CDE59*9EC7*99*)8:*7:9>3>6).++<9DDGD7*12).=F4C(9>))))/::)*)9@DGGE*()/).)(,((0,04-)-(/))(((
@M03506:14:000000000-AKVR1:1:1101:26400:8328 2:N:0:49
ACTCAGGACTTCAAGGGTATCTAATCCTGTTTGCTCCCCTAGCTTTCGTTCCTCAGCGTCAGTAGTGGTCCAGCGCGCCGCTTTCGCCACGGGTGTTCCTGCAGATATCTACGCATTTCACCGCTACACCTGCAATTCCACGCGCCTCTCCCACACTCTAGCACAGCAGTTTCGTAAGCAGGCCCTTAGTTAAGCTCAGAGATTCCACTCCCGACTTGCCACTCCGCCTACGCACCCTTTACACCCACTACTTCCTACCAACCCTCGCCCCCTACGCCTAGCCCCCGCTGTGTGCCCCTAG
+
BCCBCF<EGGGGGGCEGCFFGGGFGGGGGGGGGGGFGGGGFEFEEGGGGGEDAFGACFFGDFFFFA<FFGCGGG>FEDF7FEGCFEDG,?CFGFGGGCFGGGGFG,,CEFFGG7:?FGFFGG>FEEGFGF=,?EFG<,FEFEE8EEGG?EFG,@8>6@FGGEFFCFGF,E,=CE,87,<93@9CC*,,5@D;B9,5,,=99*,9,=C?:*;**/=EG7B6:DF*;>=>575=)28C1*.01++08*8)2++**1:**.96::)9C**)18<).1/**()*((((-(()3),,*,4*0)(((
@M03506:14:000000000-AKVR1:1:1101:21629:8333 2:N:0:49
ACTCAGGACTACAAGGGTATCTAATCCTGTTTGCTCCCCACGCTTTCGCGCCTCAGCGTCAGTATCGGTCCAGAGAGCCGCCTTCGCCACCGGTGTTCTTCCCAATATCTACGAATTTCACCTCTACACTGGGAATTCCACTCTCCTCTCCCGATCTCTAGTCATCCCGTTTCGAGCGCAGTTCCCAGGTTAAGCCCGGGGCTTTCACACCCGACAAAAACGACCGCCTGCGCGCCCTTTACTCCCAGCAAGTGCGAACAACGCTCGACCCCTCCGTCTTACGGCCGCCGCTGGCACGACC
+
<@<@@EGEDC@<CF@<FCC6FF,FGCD<,CFF@FGAEF6<FFF@@F9:FEEGGGFGGD:B::CEAC:FFG:DEFEGGCE7C@,FFGGCBFDDDGGEGGGGGDGEF<FEDEACCE<EDFGFFGFGFFGGGGG@@,4E<EFFGGGGGGCGEBD8CG?C@EE:,6@E83=8=@=3D6D6CCEGCCGGGC,C5>EFGGGCFGGG87*=,CGGG6*)/)=C/;):D3CE5DDBC*7:3.>C2)0+<+*?C**)*;*)***9C;G5@>))/A*)*8>)7*;5*(0:9B(((465(.3(),1*97(((
@M03506:14:000000000-AKVR1:1:1101:23271:8355 2:N:0:49
ACTCAGGACTACAAGGGTATCTAATCCTGTTTGCTCCCCACGCTGTCGCGCCTCAGCGTCAGCAACAGCCCAGCAGGCCGCCTTCGCCACTGATGTTCTTCCCGATCTCTACGCATTCCACCGCTACGCCGGGAATTCCACCTGCCTCTACTGTGCTCAAGCCTGACAGTTTAGAAGGCAGCCCTGCGGTTAAGCCGCAGGATTTCACCCCCTACTTATCAGGCCGCCTACGCGCCCTTCACGCCCACTGCTGCCGGACAACTCTCGCCCCCTCCGTCTTACCGCCGCCGCTGGCCCGGCG
+
CCCCCGGGGDFFGGFGGCFGGGGGGGGGGGGGGGGGGGFEGGGGGGGGGGGGGGFGGGCFGCG<EFEAFGGGGGFFCGEEGGEFGFGEEGGGFGGGFGGGGGGEGECFFFGGFDGCCFGGFG>FG:EGGGFGGCFCFFF9FGGCGF9F89DCCF9CFFGG9FF?C6DGG<>,@;CGG8,:CGGC8DC>C@:CCFG6/4*=:D8++AEFGFGG5DGC>:=FFG*:DGD5**)25)8D0/)*3054F:=):++/)1773()*0))20+*)/7C@)>=*1()2-.,49(4)()-(7((*.51((
@M03506:14:000000000-AKVR1:1:1101:4190:8361 2:N:0:49
ACTCAGGACTACAAGGGTATCTAATCCTGTTTGCTCCCCACGCTTTCGTGCATGAGCGTCAGTGTCAGCCCAGAGACCTGCCTTCGCCATCGGTATTCCCCCTGATATCTACGCATTTCACTGCTACACCAGGAATTCCAGTCTCCTCTGCCACACTCCAGCCTTGCAGTCCCAAATGCCATTCCCAGGTTAAGCCCGGGGATTTCACATCTGGCTTACAAAACCGCCTGCCCCCGCTTTACGCCCAGTAATTCCGACTAACGCTCGCCCCCTACGCTTTACCGCCGCTTCTGGCACTTCG
+
CCCCCGGGGGGGGGGGGGGGFGGGGCFGGGGGGGGGGGGGGG>FFGGGGFEGGFFGGGGGGGGFAFGGDGGGGGGGGDGGGGGGGGDFGGGCFCGGGGGGGGGGGGGGGGFFFGDFGGGFFG9EAEF@AGG<?A:EGGGGGGGGFADDFGGGGFFGGGGFFFGGG,69998AEF,@FEEECC8FFGGGCDDD9,@,DEGGGG8D9<:C7=;82+:19CFF7;FFGDB6:CF,*)2:9DDF79**::*505+;FFFFC(9:=?)C5=*7*7)8)7@8*(0*-48-7(33()366))*/0)),
@M03506:14:000000000-AKVR1:1:1101:14281:8374 2:N:0:49
ACTCAGCACTACTAAGGGTATCTAATCCTGTTTGCTCCTCACGCTTTCGCGCCTCAGCGTTAGTCCAGGCCCATCGAGCTGCCTTCGCCACCGGTGTTCCTCCGGATATCTGCGCCTTTCACCCCCACACCTGGAATCCCCCCCGCCTCTTCTGTCCCCTGCCCTTGCAGTACCCACCGGCATTCAAGGGTTGAGCCCTTGACTTCCACAGCGGACTAACAACGCCGCCTACGCTCCGCTAACCCACAATGATACCGGACACCGCCCCCCCTCTACCGCTTACCGAGCCCGACGGCATGTA
+
A66A,,,-6C;,C-,--C66C9C,CC,<,,;,,;,,,C,;,;EF@,@CF,+@+,,;C,+6,866,9,C,,,@,,9,C,,6C<@9CCF78,,,+78+8,CBFEE+>,4+,,?,54444@,A,B9,C++8++C,,,,,7,84+8+++6=+@C,7,58,@<,5+,,,,46863>=,,@E5CE*1**,4?,,,1,,*,6>,*,45:+1C++2<<4;*1/*)**3*0*2)187:*)29).*-*)**1**1*;)/+3=**2>*()*0)0)//*)*)1)75<++()286>((((),.-()-(/0)())
@M03506:14:000000000-AKVR1:1:1101:5987:8400 2:N:0:49
ACTCAGGACTACAAGGGTATCTAATCCTGTTTGCTACCCACGCTTTCGCTCCTCAGTGTCAGTACCGGCCCAGAGCGCCGCCTTCGCCGCTGGTGTTCCTCCTGATATCTGCGCATTTCACCGCTACACCAGGAATTCCACGCTCCCCTATCGGACTCCAGTCACAGCAGTATCAAGTGGCGTCCCCAGGTTGAGCCTGGAGGTTTCACACCTGACTTACCGAACCACCTACGAGCTCTTTACGCCCAATAAATCCGGACAACGCTTGCCCCCTACGGTTTACCGCGGCTGCCGGCCCGTA
+
CCCCCGGGGGGGGGGGGGFGGGGGGGGGGGGGGGGGGGGGGGDGGGGGGGGGGGGGGGGGGGGGGGGGGGGGGGGGGGGGGGGDGGGGGGGGGGGGGGGGGGGGGGGGGGGGGGGGGGGGGGGGGGGFGGFGGGFGGGGGG@EGGGGGGGGGGGGGGGGCFFGGGGGGGDECGGGGGGGGEGGGEEGGGFFCGGGGGGD5=FC:EFGGFGGGGFDCFG=9;3<=5>AFEC/?D))7(**<C+**1:8<*2+09*2>C07/77575C;089C>>)*;*(756(-5669E>56()((1071((
@M03506:14:000000000-AKVR1:1:1101:16512:8410 2:N:0:49
ACTCAGGACTACAAGGGTATCTAATCCTGTTTGCTCCCCTAGCTTTCGCGCCTCAGCGTCAGTTGTGGTCCAGTGCACCGCTTTCGCCACAGGTGTTCCTCCCGATATCTACGCATTTCACCGCTACACCGGGAATTCCACGCACCTCTCCCATACTCCAGCACGGCAGTTTCGCCTGCAGACTCCCAGTTGAGCCGGGAGATTTCACAGGTGACTTACCGCGCCGCCTACGCGCCCTTTACGCCCAATAATTCCGAAACACGCCCGCCCCCCCTTTTCTACCGCGGCTGCTGTCCCAGAC
+
CCCCCGGGGGGGGGGGGFGGGGGGGGGGGGGGGGGGGGGGGGGGGGGGGGGGGGGGGGFGGGGGGGGGGGGGGGGGGGGGGGGGGGGDGGGGGGGGGGGGGFEGGGEGGGGGGGGGGGGGGGGGGGGGGGGGGFGFFGGGGGGCEEGGFGGGGGGGGGGGDFCDEGGGGGFGF>EGGCFFG9C:CEFGEB@9D6DFEGG5EDEF@CGFGG4D?+<7@CFGGGGGC):BG<FCD3556D:A<<CD3CC):+0/0/:**()*05)11/8<*0>7)/**+)*3)6<2(,(045?>?-4***)((
@M03506:14:000000000-AKVR1:1:1101:5795:8427 2:N:0:49
ACTCAGGACTACAAGGGTATCTAATCCTGTTTGCTCCCCACGCTGTCGCGCCTCAGTGTCAGCTACTGCCCAGCAGGCCGCCTTCGCCACCGGTGTTCTTCCGGATCTCTACGCATTCCACCGCTACACCCGGAATTCCGCCTGCCTCTACAGTGCTCGAGCCCAGCAGTTCGCACGGCCGACTCGGGGTTGAGCCCCGAGCTTTCACCGCACGCTGACCGGGCCACCTATGCGCCCTTTCCGCCCCATGATTCCGGCCACCGCTCGCACCCTCCCTACTAACCCGGCTCCTGGCCCGGCG
+
CCCCCGGGGGGFGGGFGGGGGGGGGGFGGGGGGGGGGGGGGGGGGGGFFEGGGGGGGGGGGGGGGGGGGGGGGGGGGGGGGGGGGGGDEGGGEGCFFGGGFGGEGGGGFGGGCGGGCEG9FFGGGGG9FGGCFD+3FFFDFGG@CFGG8DEG?FDGGGGGCCGGGGGFFG9D?>EGDGGEEEC*=:=5:BE7:CFFFCE5=):@CC+CEGGDGDC*9<?G)>CEDG>4:**+0)770))3++*/1:8)203*/1:<D(9*).)/):*.1>5>)9/**)03))(((,-)()44??(*)0141
@M03506:14:000000000-AKVR1:1:1101:23571:8432 2:N:0:49
ACTCAGGACTACAAGGGTATCTAATCCCGTTTGCTCCCCTGGCCTTCGTGTCTCAGTGTCAGGAACTGTCCAGAGACCCGCCTTCGCCACTGGTCTTCCTTACGATATCTACGCATTTCACTGCTACACCGTAAATTCCAGTCTCCTCTCCAGTCCTCAAGCACGCCAGTATCGAATGCAGTTTCGGAGTTAAGCTCCGACATTTCACACCCGACTTAGCGCGCCCCATACACACCCCTTACGCCCAATGAATCCGAACAACGCGTGAGACCTCTTCATTACCGCGGCTGTTGGCCAAGCG
+
CCCCCGGGGGGGGGGGGFGGGGGGGGGGGGGGGGGGGGGGGGGGGGGGGGGGEFFGGFFFGGFEEFGFGGGGGGGFGGGGGGGGGGGGGGGGCE9BGGGFG9FF7AFEFGCFGD,FGEAFGFGGGGGCFGGA:C+EFCGGG;,9DFFGGFGCGC8EGGGGGGGGGG88=ECFECFDDDAF9E9DDEGEEE=9>5E,8C>E6C?A:F:=EDDGG>CE/B+,*;<D)8;):DF?C/58>):9CCFG)5*)*>C;+:<3*117?F:))1*)28DFF<++2)*2.).22(()4)(./(.0)).,(
@M03506:14:000000000-AKVR1:1:1101:3458:8451 2:N:0:49
ACTCAGGACTACAAGGGTATCTAATCCCGTTTGCTCCCCACGCTTTCGCGCATCAGCGTCAGTTCCGGTCCAGTGAGCCGCCTTCGCCACTGGTGTTCCTCCCAATATCTACGCATTTCACCGCTACACCAGGAATTCCACTCTCCTCTTCCGGACTCTAGTCAGATGGTTTCCATCGGCGTCCAGAGGTTGAGCCCAGAGTTTTCACAACGGACCTACCTAACCGCATACACGCTCTTTACGCCCAATAAATCCGGACAACGCTTGCCCCCTACGTATTATCGCGGATGCAGGCACGTAG
+
CC-CCFGFCFFFFFFGEEFGFFGGDG9FGAFGCFFGGGEEEGGGGFGGGGGE,CEDFEFGCCGGFGGGG@FGGGGDG8EFGG?FGGDEGEGG<CE=:<EFGFEGGGGCGGGFGGCCEGFG<EGG@FCEC=BEGCF8FGFGF,D,DD9DC>3@8EDC8?FFCF9E9@D>CE;:@;EEAE688:C**2>::>EF,,6,*,4,=4C,>1:41?*255?=C6)=*1*0215)*/2+0).51>*++017)2AF660*007)1():@FF)9/*)<)>B><8:;<@75)--49()4)(.*(3*7.32(
@M03506:14:000000000-AKVR1:1:1101:23340:8465 2:N:0:49
ACTCAGGACTACAAGGGTATCTAATCCCGTTTGCTCCCCTGGCTTTCGCTCCTCAGTGTCAGTGTCGGTCCAGGATGCCGCCTTCGCCACCGGTGTTCCTCCAGATATCTACGCATTTCACCGCTACACCTGCAATTCCACGCGCCTCTCCCACACTCAAGCACAGCAGTTTTGGAAGCAGCCTCTGGGTTGAGCCCAGAGATTTCACCCCCAACTCGCCACACCGCCTACGAACCCTCTACACCCATTAATTCCGAACAACGCTGGCCCCCTCCGCCTTACCGCTGCTTCTGGCACGTAC
+
CCCCCGGGGGGGGGGGGGGGGGGGGGGGGGGGGGGGGGGGGGGGGGGGGGGGGGGGGGGGGGGGGGGGGGGGGGGGGGGGGGDDGGGGGGGGGEGEGGGGGGGGGGGGGGGGGGGEGGGGGGGGGGGGGG@@DFDDFGGGGGG7EGGGGFGGFGCE8EGGEFFG?GGDFEECGFGG7DF6BFGGGCFG>FEGFFFF>7E580<FC?FFCFGGG4=E**/?*9*CG5>>*78C*;BDF<);+<7F<:C)+3+9*9F<52>>?F:59/*5@75;5*2*215*444<>(-5)*))1)4*=3.((
@M03506:14:000000000-AKVR1:1:1101:11380:8474 2:N:0:49
ACTCAGGACTACAAGGGTATCTAATCCTGTTTGCTCCCCACGCTTTCGCACCTCAGCGTCAACAACGGTCCAGTGAGCCGCCTTCGCCACTGGTGTTCTTCCGAATATCTACGAATTTCACCTCTACACTCGGAATTCCACTCACCTCTCCCGTGTTCAAGCGATGCAGTCTTAAAGGCAATTCTGGAGTTGAGCTCCAGGCTTTCACCTCTAACTTACAAAGCCGCCTACGTGCGCTTTACGCCCCGTAATTCCGAACAACGCTAGCCCCCTCCGTATTACCGCGTCTGCTGGCCCTGAG
+
CCCCCGGGGGGGGGGGGGGGGGGGGGGGGGGGGGGGGGGGGGGGGGGGGGGGGGGGGGGGGGGGGGGGGGGGGGGGGGGGGGGGGGGGCGGGGGGGGGGGGGGGGGGGGGGGGGFGGFFGGG9FFGGGG;FGGEEGFGGGGGGDFGCFDFFFGFGFDFGGGGGGFEECFFGGGCFFGGGGGGFFGFFGFDGGGGGFGGGGC>FDGGFGGGF7?7EDF7AF8DCFFGFFGGFGG6?C9DEG7+*2:7*55:EFCFF*/-<E)0.)9*::EF<B55CC*277)66619()-<44?7?*)).,(
@M03506:14:000000000-AKVR1:1:1101:5135:8486 2:N:0:49
ACTCAGGACTACAAGGGTATCTAATCCTGTTTGCTCCCCTAGCTTTCGTGCCTCAGCGTCAGAAGTTGTCCAGGGACTCGCCTTCGCCACTGGTGTTCCTCTCGATATCTACGCATTTCACTGCTACACCGAGAATTCCAGTCCCCCCTCCAACTCTCAAGCCGAATAGTATCCAATGCAGTTTCACAGTTAAGCTGTGAGATTTCACATCAGACTTACCCGACCGCCTACGCACCCTTTACGCCCAGGGAATCCGCACCACGCTTGGGAACTCTGTATTACCGCTGCTGCTGGCACAGAG
+
CCCCCGGGGGGGGGGGGGGGGGGGGGGGGGGGGGGGGGGGFGGGFGGGGGGGGGGGGGGGGGAAEEFGGGGGGGGFDFFFGDGDGFGGGGGGGGGGGFGFGGGGGGGGGGGGGGGGGGGGGGGGGGGGGGGCEFGGGGGGFGG8DF>C6@E8DGFG,@,@DFCGG=CFFFGDFFGCGCFEEFCEFAF7;@CC;EDEFGFFF+=CFGG722*=<?6DDGF6DDGD9?DFD*;7CBBGDFA8++/7C5;:*1848A*)*()*0)09DGE:E:*.0:9+3:=9)6)(-(,)))).)(-**)(..
@M03506:14:000000000-AKVR1:1:1101:17741:8488 2:N:0:49
ACTCAGGACTACAAGGGTATCTAATCCTGTTTGCTCCCCTAGCTTTCGTGCCTCAGTGTCAGGAGTCGTCCAGAGACTCGCCTTCGCCACTGGTGTTCCTCTCGATATCTACGCATTTCACTGCTACACCGAGAATTCCAGTCTCCCCTCCGACCCTCGAGCGAAATAGTATCCAATGCCATTTCCGAGTTCAGCTCGGACATTTCACATCAGACTTACCCCGCCACCTACCCACCCCTTACGCCCCTTAACTCCGAACAACGCTTGGGCCCTCTGGATCCCCGCCTCTGCTGGCACCGAG
+
CCCCCGGGGGGGGGGGGGGGGGGFGGGGGGGGGGGGGGGGDGGGGGGGGGGGGGGGGGGGDFGGGFGGGGGGCDGGGGGGGGGGGGGGGGGGGGGFGGGFGBFGFC<CFA<FGGGEGFFCFAFGGCC:F=CCEEGGGGGG9@F>EGGE?CG6EEGGFG>EBCEGC+>ECFG;E:E=EGG:,7=EFGCCGF8,@,>,@ED5*3,>,=:,<7C:,*>F98?4;7)//8;A=C4*C4.:7)83+CCCG5*2=<CB4/975,7CFF53*/;)*)1755;++)07,,3,(2(0.)5A6(3**.7((
@M03506:14:000000000-AKVR1:1:1101:13145:8489 2:N:0:49
ACTCAGGACTACAAGGGTATCTAATCCCGTTCGCTCCCCTAGCTTTCGCGCTTCAGCGTCAGTGTCGGCCCAGCAACCCGCCTTCGCCGCAGGTGTTCCTCTTGATATCTACGCATTTCACCGCTACACCAAGAATTCCAGTTGCCCCTTCCGCACTCTAGTCGAGCAGTATCAGTTGATCTTTCCGAGTTAAGCCCGGAGATTTCACAACTGACTTGCACTGACCGCCTACGCGCCCTTTACGCCCAGTACATCCGAACAACGCTTGCTCCTCCCGTATTCCCGCGGCTGCTCGCCCGGA
+
CCCCCGGGGGGGGGGGGFGGGGGGGGGGEGGGGGGGGGGGGGGGGGGGGGGGGGGGGGGGGGGGGGGGGGGGGGGFGGGGGGGCGGGGGGFGEEFGGGGGGFGGGGGGGFGGGGGGGGGGGGGGGDGGGG@DGEBFD99FFAFFGAFFCGGGGGDGEGGGGEEECEGGGF;BE7B,@D:DCFGGFGGDEFE;FFFGGDDD8C@F,B9=,;DGGGFFGGF6*;C9FGB:EC37<B39-77CGC>*95CDFFG*997451/75;477;8):*:<)52A>6>C:).812,5271(/)-7)89((
@M03506:14:000000000-AKVR1:1:1101:23488:8493 2:N:0:49
ACTCAGGACTACAAGGGTATCTAATCCTGTTTGCTCCCCACGCTTTCGTGCATGAGCGTCAGTATTGGCCCAGGGGGCTGCCTTCGCCATCGGTATTCCTCCACATCTCTACGCATTTCACTGCTACACGTGGAATCCTACCCCCCTCTGCCATACTCTAGTCCGCCAGTCACAACTGCAGTTCCCCGGTTAAGCCCGCGGATTTCACATCTGTCGTAACGGACCGACCGCGCACGCCTTACGCCCAGTAATGCCCACTTACCCTTTCCCCTGTCCACCTCCCACCGCCGCCGGTCAGTGC
+
-A8<<C8@EGG@G9@FGE,EGG,@,FF,FFGGGGFFGDCFFGGF;FF:FGGDF,9,C@6:6FG9@E,:6CCCFCD@BCCEEG9E,,?FC:F6,B<FFGG9CF<<<,,AFG,CBFC@+C?FF,<<,,C:FFE<@@,8<EFGC8=76@CEGCDED,,36E,7,2@,+CCC+43@9A4+46@<DE,>;,,4;:7>2<,8*7*:5):8@9<F+;C+9+1*2*0**)**)7)0/)7*))))(17*+</*<5/)0+3/*****(2+*10908+1+12))*23+).2((,(409)(02(>(())).)-
@M03506:14:000000000-AKVR1:1:1101:13592:8495 2:N:0:49
ACTCAGGACTACAAGGGTATCTAATCCTGTTTGCTCCCCTAGCTTTCGCGCCTCAGCGTCAGTTATGGTCCAGTGCGCCGCTTTCGCCACAGGTGTTCCTCCCGATATCTACGCATTTCACCGCTACACCGGGAATTCCACGCACCTCTCCCATACTCCAGCACGGCAGTTTCGCCTGCAGACTCCCAGTTGAGCCGGGAGATTTCACAGGTGACTTACCGCCCCGCCTACGCGCCCTTTACCCCCACTAATTCCGAACAACGCCCCCACCCTCTGGATTACCGCGGCTGCTGGCCCCGAG
+
CCCCCGGGGGGGGGGGGGGGGGGGGGGGGGGGGGGGGGGGGFGGGGGGGGGGGGGGGGGGDGGGGGGGGGDGGGGGGGGGGGGGGGGGGGCGGGGGGGGGGGGGGGGGGGGGGGGGEGGGGFGGGGGGGCFGGEEGGGGAFGGGGGGGGGGGCGGGFGFGFFCGGGGDGGG;DCGGGGGGGFGGGGGCC:952DFGEGG*=?A@>AFG975CFCFCC:FGDG):DC3>EDFEC)7C;7F@7<*29:88*+0*=@>C3(7*77)))2*0*8C>5C*++)0<)26((,(53)2:6:0*83(21
@M03506:14:000000000-AKVR1:1:1101:24673:8495 2:N:0:49
CGTCCTGACTACAAGGGTATCTAATCCCGTTCGCTCCGCTGACCTTCGTGCCTCAGCGTCTGGTACTGTCCAGAGCCGCGTCTCGGCTACTGGTCTTCCTTACGATATCTACGCATTTCACCTCCACTCCGTAAACTCCATGCTACTCTCCAGTCCCGAAGCACGGCAGTATCTAACGCAGCTCCGGAGCCCAGCCTCCAGTTTTCACTCCCCACTAAACGCACCGCCTACCCTCCATCTACGCACCAGCCAGCAGAACACAGGTGTGCTACCTCGTATTGCCGCTGCTGTAGCACACGCG
+
-,8,,,,-;@C,EE,--;;CF,,,6F,6,;6;,778C,8C+7<,6,,,C,,:,,;,;C8@,98,<6,,,:,,,6<,,+@:67F,9,B,CF,,C5C,C5,9<,B:C@,CA,,5DE7=CFFF,,59,AF;F::<,+8,,8:4,,66644>DD,=,3,,6++@++,3+3@@:@,8,,3,,+145*@,,4:*****,,,*,,,4,+,,51<C,+2C***,**)4*/)*/>))/:5*/*.2,+++3A*9*1/)***.)0*0*,2*)))**+3)+0**.*+/*,)<)-)((,-))0))*.)2).70(
@M03506:14:000000000-AKVR1:1:1101:17811:8512 2:N:0:49
ACTCAGGACTACAAGGGTATCTAATCCTGTTTGCTCCCCACGCTTTCGCGCCTCAGCGTCAATGTCGGTCCAGATAGTCGCCTTCGCCACTGGTGCTCTTCCCAATATCTACGAATTTCACCTCTACACTGGGAATTCCACTATCCTCTCCCGAATTCAAGCCCAACAGTATTAAGTGCAGCCCCCAGGTTAAGCCCGGGAATTTCACACCTAACTTATCAGACCGCCTACGCGCCCTTTACGCCCAGTAATTCCGAAAAACCCTAGCCCCCTTCGTATTACCGCCGCGTCTGAGACGAGG
+
CCCCCGGGGGGGGGGGGGGGGGGGGGGGGGGGGGGGGGGGGGGGGGGGGGGGGGGGGGGGGGGGFGGGGGGGGGGGGGGDGGGGGGGGGGGGGGGGGGGGGGGGGG8FGFGGGGGGFGGGGGGGGFGGGGGGGGGGGGGGGDGGGGGG9EGGGG8EGGGD9EFCD8CGFEGDFG9EEEFFGGGGEE6?FGGGGGGGCEEEDD6A?CGGGGGGGFCFFGFFG4?ECD?4=/=*>A>C;).>+<*:D5803@FFFF7*>,/7>:)*0;*)27C374822072).)32(()(),,)))2979((
@M03506:14:000000000-AKVR1:1:1101:4937:8516 2:N:0:49
ACTCAGGACTACAAGGGTATCTAATCCTGTTTGATCCCCGCACTTTCGAGCCTCAGTGTCAGTTATAGTTTCGTTAGCTGCCTTCGCAGTCGGTGTTCTATGACATCTCTATGTATTTCACCACTACATGTCATATTCCGCCAACGGCATCTATACTCAAGCCCTACAGTATCAATGGCAATTTCGCAGTTAAGCTGCGAGATTTCACCACTGACTTATAAGGCCACCTACGCTCCCTTTAAACCCAATGAATCCGGATAACGCTTGCATCCTTCGTCTTACCGCGGCTGCTGGCACGAAG
+
CCCCCGGGGGGGGGGGGGGGGGGGGGGGGGGGGGGGGGGGGGGGGGGGGGGGGGGGGGGGGGGGGGGGGFFGGGGGCGGGGGGGGGGGGGGGGGGGGGGFGGGGGGGGGGGGGGGGGGGGGGGFCCGGGGGGGGGGGGGGGGGGGGGGGGGGCFGGC?F8EGGGFGGFGGGEF8EFGGGGGGGGGGGGGGGGCFGGGGGEECCEFGFGGGG5CCGGGGFGCCCDFGFFGFFGG>DGFGFGFGGFGCE>GGGFFFFDC6DEFF>DDE5AFF>FFGCFG?FGFFBF>(()3584)58D=B(4(
@M03506:14:000000000-AKVR1:1:1101:14408:8529 2:N:0:49
ACTCAGGACTACAAGGGTATCTAATCCTGTTTGCTCCCCACGCTTTCGTGCATGAGCGTCAGTGTCAACCCAGGGACCTGCCTTCGCCATCGGTATTCCTCCTGATCTCTACGCATTTCACTGCTACACCAGGAATTCCAGTCCCCTCTGCCGCACTCCAGCTTTGCAGTCCCAAATGCCATTCCCAGGTTAAGCCCGGGGATTTCACATCTGGCTTACAAAACCGCCTGCGCACCCTTTACGCCCAGTAATTCCGATTAACGCTCGCCCCCTCCGTCTTACCGCTGCTGCTTGCACGTAG
+
CCCCCGGGGGGGGGFGGGGGGGGGGGGGGGGGGGGGGGGGGGGGGGGGGGGGGGGGGGEGGGGGGGGGGGGGGGGGGGGGGGGGGGGGGGGGGGGGGGGGGGGGGGGGGGGGGGGGGGGGGGGGGGGGGGGGGGFGGFEFGGGGGGGG?DGGGGGGGGGGGGFGGGGGGGGGDFGCFFGGGFGGGG9DFGGGGGGGFEGGCDEG6CCCC+9=FFGG7CFFFGFGGGB?:<FEC)))/*;CFGGGGD5F<>FF6CGG5:1***7<*/27*09:>**21(.:)6(((-,:.9))*)(*1.,(,
@M03506:14:000000000-AKVR1:1:1101:7660:8531 2:N:0:49
ACTCAGGACTACAAGGGTATCTAATCCTGTTTGATCCCCACGCTTTCGTGCCTCAGCGTCAATCATACTTTAGTAAGCTGCCTTCGCAATTGGTGTTCTGTGACATATCTATGCATTTCACCGCTACTTGTCACATTCCGCCTACCTCAAGTACATTCAAGCCTATCAGTATCAAAGGCACTGCGATAGTTAAGCTACCGTCTTTCACCCCTGACTTAGTAGGCCGCCTACGCACCCTTTAACCCCAATACATCCGGATAACGCTCGCATCCTCCGTATTACCGCGGCGTCTGGCACGGCG
+
CCCCCGGGGGGGGGGGGGGGGGGGGGGGGGGGGGGGGGGGGGGGGGGGGFGGGGGGGGFGGGGGGGGGGGGGGGFGGGGGGGGGGGGGGGAFGGGGGGGGGCGGGGGGGGGGGGGGGFGGGGDGGGGGGGGGGGFGFGGGEGGEGF@9,>FFFGGGGGDFFGGGGFGGGGFGGGGC88?C?DCGGEGGGGGGFGGGGG?=EDGGFA:EFCDGG+D,@8BAFF??F5@DE4@>DEBG>FF,,:+*;?EEC,,1=1C<C0CEFFDD*8:)=)2;*2**/..<2>A662(7()-(.(5**01(-
@M03506:14:000000000-AKVR1:1:1101:13896:8532 2:N:0:49
ACTCAGGACTACAAGGGTATCTAATCCTGTTTGCTCCCCACGCTTTCGCACCTCAGCGTCAGTACCGGGCCAGTGAGCCGCCTTCGCCACTGGTGTTCTTGCGAATATCTACGAATTTCACCTCTACACTCGCAGTTCCACTCACCTCTCCCGGACTCAAGGTCGCCAGTATCAAAGGCAGTTCTGGAGTTGAGCTCCAGGATTTCACCCCTGACTTAGCAATCCGCCTACGTGCGCTTTACGCCCAGTGATTCCGAGCCACGCTAGCCCCCTTCGTATTACCGTCGCTGCTGGCACGACG
+
CCCCCGGGGGGGGGGGGFGGGGGGGGGGGGGGGGGGGGGGGGGGGGGGGGGGGGGGGGGGGGGGGGGGGEGGGGGGGGGGGGGGGGGGDGGGGGGGGGGGGGGGGGFGGGGGGGGDGGGGGGGGGGGGGGGGGGGGFGGGGGGFFGFGDFGFDGCGGFGFGGFGGGGDEGGGGGGGG6CCGFGGGGGGGGGFGGGGGFFGG4DG,@BE:CDFGFGGGDAGCD76CDFFEGFGGFFGFG5@CCGGGGEFGGGF69FG*,3/9@5C5:*<C:>BBFGG83:6)).4(-45,5>?:23<?E((,
@M03506:14:000000000-AKVR1:1:1101:7006:8542 2:N:0:49
ACTCAGGACTACAAGGGTATCTAATCCTGTTTGCTCCCCTAGCTTTCGCAGATCAGCGTCAGTGATGGTCCAGTAGCCTGCCTTCGCCATAGGTATTCCTCCCGATATCTACGCATTTCACCGCTACACCGGGAATTCCAGCTACCTCTACCACACTCTAGCCTGGTAGTTTCCGTTGGCCTCCCCCAGTTGAGCCGGGAGCTTTCACAACAGACTTACCAAACCGCCTACCTGCGCTTTACGCCTAGTGATTCCGAGTACCGCTTGCCACCTACGTATTACCGCGGCTGCTGGCCGGTAG
+
CCCCCGGGGGGGGGGGGGGGGGGGGGGGGGGGGGGGGGGGGGGGGGGGGGGDFGGGGGGGGGGGGGGGGGGGGGGGGGGGGGGGGGGGGDGFGGGGGGGGGGGGGGGGGGGGGGEGGGGGGGGGGGGGGGGGGG>FGGGGGFGGGG?FGGGGGGGGGGFGGGFFFFFFCFGAGGCFDE88EGGFCGGGG>C>D,DDEGGCEGGG7EC@CGGCF>FFG7?FGG6FF?BBEGFGFAF<>D:F+=CDCEC)1598@FGGG91:*/7CGG=FFFGF40CC*)90)6.((((03<?36.84.0-(,
@M03506:14:000000000-AKVR1:1:1101:10843:8553 2:N:0:49
ACTCAGGACTACAAGGGTATCTAATCCCGTTTGCTCCCCACGCTTTCGCGCCTCAGCGTCAGGAGATGCCCAGAGACCCGCCTTCGCCACCGGTGTTCCTCCCGATCTCTACACATTTCACCGCTACACCGGGAATTCCAATCTCCTCTGCATCCCTCAAGAACGGCAGTATCGGCCGACGTTCTTCGGTTGAGCCGAAGGATTTCACGACCGACTTGCCATCCCGCCTACGCGCCCTTTACGCCCCGTGATTCCCCGCAACCCTTGCCCCCCCTGTCTTCCCGCGTCTCCCTGCCACGGC
+
CCCCCGGGGGGGGFGGGGGGGGGGGGGGGGGGGGGGGGGGGGGGGGGGGEGGGGGFGGGGGGGGEFGGGGGGGGGGGGGEGGGGGGGGGGGGGGGGGGGGFGGGGGGGGGGGGGGCGGGGGGGGGGGGGE>FFEGGGGGGDGG=FGGGEGGDEFFF8DG?CAFGE>EEGFDBF8>EGGGGEECFGFGGGGEG8CF?8E*:EFCCCF9AEGGGC):EC>?77>FFD5:BE5@*C5@DB5)+0A5CCE5<***)99>**(1*)8)90**0@@FF)1*2+)*0).((,(()().(0,.*)1(((
@M03506:14:000000000-AKVR1:1:1101:15883:8554 2:N:0:49
ACTCAGGACTACAAGGGTATCTAATCCTGTTTGCTCCCCTAGCTTTCGCGCCTCAGCGTCAGTTGTGGTCCAGTGCGCCGCTTTCGCCACAGGTGTTCCTCCCGATATCTACGCATTTCACCGCTACACCGGGAATTCCACGCACCTCTCCCACCCTCAAGCACGGCAGTTTCGCCTGCAGGCTCCGAGTTACGCCCGGAGATTTCACAGGTGACTTACCGCACCGCCTACGCGCCCTTTACGCCCAATAATTCCGAACAACCCTTGCCCCCCCTCTCTCACCGCTGCTGCTGGCAGGCAG
+
CCBCCGFE9@ECFG9@@FGGGDECGFFGGCFEDGEFGGGGGEGFGGGGFGGGECF,<FGGCCEFGGCCGGFFGFDG@FGGGGGGFGGGEGFCCEFGDFFFGGGDDGGGGFFGEGFDG?F<FGEDCFGGGGDGG+@DDFGCGCC7EG8ECFGGCG+@:D,,>C6DG6EBE@;,=@E546?,,:7,=:5*=B*4,4CCCC=*:)53+1<CFDG>++05;+;7CD3ECDEDDC:*937515)<+<77C5*7::99@@7>C(1*)0)120*)0077@)**2(1+.66((((.)).5)(4*))(,(
@M03506:14:000000000-AKVR1:1:1101:22840:8563 2:N:0:49
ACTCAGGACTACAAGGGTATCTAATCCTGTTTGCTCCCCACGCTTTCGTGCCTCAGCGTCAGTATCGGGCCAGTGAGCCGCCTTCGCCACTGGTGTTCCTGCGAATATCTACGAATTTCACCTCTACACTCGCAGTTCCACTCACCTCTCCCGAACTCAAGATCCTCAGTATCAAAGGCAGTTCTGGAGTTGAGCCCCAGGATTTCACCCCTGACTTAAAGACCCGCCTACGCACCCTTTACGCCCAGTGATCCCGAGCAACGCCAGCCCCCTTCGTCTTACCGCGGCTGCTGGCCCGAAG
+
CCCCCGFGGGGGGGEFGGGGGGGGGGGGGGGGGGGGGGGGGEEFGGGGGFGFEFFGGG@FGGGGGGFEGGGGGGGCGGCEGGGGGGGGEEFDGGGGGGGGGGGGGGGGGGGGGGG8FEFFGGDGGGGGGGADFGFGCGGGGCEFFC=EGGGGGEDGGGGGGFFFEDFFGGGFDDECFFGGGGFFGGF,3DD=CCFDF>E*8CGCACDGF>CCFGGG9DFF7CD6CDB:C4ACC)5C@C)01=CGDC*;2++:11>CC35E)7)5):*5E55B>*A*2(0:55231(4@6)80)32*.810(
@M03506:14:000000000-AKVR1:1:1101:4612:8577 2:N:0:49
ACTCAGGACTACAGGGGTATCTAATCCTGTTTGCTCCCCTAGCTTTCGCAGCTCAGCGTCAGTGGTGGCCCAGATACCTGCTTTCGCCATAGGTATTCCTCCTGATATCTACGCATTTCACCGCTACACCAGGAATTCCAGTATCCCCTACCACACTCTAGCCTGGTAGTTTCCCTTGACCTCTCCCAGTTAAGCCGGGAGCTCTCACAAGAGACTTACCAAACCGCCTCCCTGCGCTTTACGCCTAGTGATTCCGATTATCGCTTGCCACCTACGTATTACCGCGGCTGCTGCCACGTCG
+
CCCCCGGGGGGGGGGGGEGGGGGGGGGGGCFGGGGGGGGGFGGGGGGGGBFFCFGFGGGEGGGGGFGGGGGGGGGGGGGFGGGFGGGGGGCFDGGDFGGGGGGGFFCFGGFGFGGGGGGGGGECFGGFGGGGDG8FEDFG9FA;=EBFFDFGGGEGGGCFDEGF868EGGEGGGFFFC,@DFGFFGGGGFGFFDFD>E++3=3D9CFGFD*7C*:D<8FGF49CF4?DE*/**;4<(:5@7=>DD6=;CE+38:+2C(758@:<C8=5<*95><F52)*+---(-3(>;><?@)2*9;,((
@M03506:14:000000000-AKVR1:1:1101:21073:8579 2:N:0:49
ACTCAGGACTACAAGGGTATCTAATCCTGTTTGCTCCCCTAGCTTTCGTTCTTCAGCGTCAGTAGTGGTCCAGCGCGCCGCTTTCGCCACGGGTGTTCCTGCAGATATCTACGCATTTCACCGCTACACCTGCAATTCCACGCGCCTCTCCCACACTCAAGCACAGCAGTTTCGGACGCAGCCTCTGGGTTGAGCCCAGAGATTTCACTCCCGACTTGCCGCCCCGCCTACGAACCCTTTACACCCAGTAATTCCGAACAACGCTGCCCCCCCACGTCTTACCGCGGCTCCTGGCCCGTAC
+
CCCCCGGGGGGGGGGGGGGGGGGGGGGGGGGGGGGGGGGGFAGGGGGGGGGGGGGGGGGGGGGEGGGGGGGGGGGGGGGGGGGGGGGGGEGDFFEGGGGGGGGFCFGFFFFGGFEEEFGGGFGGGGGGGGGGGGGGGGGGGGGDDEEG>DFFDFGGCFGG?FGGGGGGCDD3@C>8*@>EG5C:FDGGFGGECCGC@CG5@FG?FF9E?CGG=5CC*;AE<D)=CDBB**7=70>G155<+<C7F58><9@B*9FC31CC5@B<*2*0C3<5))?:/6)*)).(4(-0-)-.).25))-,(
@M03506:14:000000000-AKVR1:1:1101:26670:8579 2:N:0:49
ACTCAGGACTACAAGGGTATCTAATCCTGTTTGCTCCCCACGCTGTCGCGCCTGAGCGTCGGTAACGGGCCAGTGAGCCGCCTTCGCCACTGGTGTTCTTCCGAATATCTACGAATTTCACCTCTACACTCGGAATTCCACTCACCTCTTCCGTACCCAAGTCCTCTAGTCTCAAAGGCCATTCCAGGGTTGAGCCCTGGGCTTTCACCCCTGACCTAAAGGACCGCCTGCGCGCGCTTTAAGCCCCGTAATTCCGAACAACGCTAGACTCCTTCGTATTCATCCGGCTGCTGGCGCCAAA
+
@CCCCGGGGGGEFFFFGGCFGGFGFCGGEGGG8FECEFGGGGG@;FFGGFEEFGGGDF+88CF@FGECGGGGGGGCGGFFCCFFGFCECFAFGE,BFFGG9FGDGGDEC99EE@EF=F<FF9,FGAFGGCFDGEC@8DDA,,8BFCB,,,8,363@CFFFBFCFGGDEFCE;<FA,,47,,@A3DFGGE78*36>FFF>F5C,=:77CFFG**214+*)4*:D,:))=59458=559C@*3+*2*2*.7*/)**277:3*)77)****3*9?7*</8()+)).)--()()(,).()))4((
@M03506:14:000000000-AKVR1:1:1101:13282:8592 2:N:0:49
ACTCAGGACTACAAGGGTATCTAATCCTGTTCGCTCCCCTAGCTTTCGCGCCTCAGCGTCAGGTGAGGCCCAGAGATCCGCCTTCGCCACCGGTGTTCCTCCTGATATCTGCGCATTTCACCGCTACACCAGGAATTCCGATCTCCCCTACCTACCTCAAGTCGAGCAGTATCGGGTGCACGTCCCGGGTTGAGCCCGGGATTTTCACATCCGACTTGCACGACCGCCTACGCGCGCTTTACGCCCCATAATTCCGGACAACGCTCGTCCCCTACGTGTTACCGCGGCCGCTGGCACGTAG
+
CCCCCGGGGGGGGGGGGGGGGGGGGGGGGGGGGGGGGGGGGGGGGGGEGGGGGGGGGGGGGGGGGGGGGGGGGGGGGGGGGGGGGGGGGGGGGFEGFFGGGGGGFGFFGGGGGGGGGGGGGGGGGGGGGGGGGFFFFGGGG8CFGGGGGGGGGFGGGGGGGGGGGGGGGGGCFGGEGGGCFGCFGGGGC>E7?CFFGGGG=DG6FGGGGFGGG<C8<CC9CF5=DDFB5*87C357;C5E+<DDGD*<6@97=?FFD<GE>F>G*;C);>G>@3;/04;*6<6?1,17(03(72?>=3,(,
@M03506:14:000000000-AKVR1:1:1101:13958:8598 2:N:0:49
ACTCAGGACTACAAGGGTATCTAATCCTGTTTGCTCCCCACGCTTTCGCGCCTCAGCGTCAGTATCGGGCCAGTGAGTCGCCTTCGCCACTGGTGTTCTTCCGAATATCTACGAATTTCACCTCTACACTCGGAGTTCCACTCACCTCTCCCGAACTCAAGATATCCAGTATCGAAGGCTATTCCAGGGTTGAGCCCTGGGCTTTCACCCCCGACTTAAATATCCGCCTACGCGCCCTTTACGCCCAGTAATTCCGAGCAACGCTAGCCCCCTCCGTATTACCGCGGCTGCTGGCCTCGAG
+
CCCCCGGGGGGGGGGGGGGGGGGGGGGGGGGGGGGGGGGGGGGGGGGGGGGGGGGGGGGGGGGGGGGGGGGGGGGGGGGGGGGGGGGGGGGGGGGGGGGGGGGGGGGGGGGGGGGGGGGGGGGGGGGGGCFGGEGGGGGGGGGGGGGGGGGFG6CEDFG?EGGGGGGGGGGGGGGG6>FGGGGGGGGGEGG7EGGGGGG5CGGF?,2<CDGGGDCCG7B,CG@FF<>>E35=D:DC;CAFGF5D<C;4C7<@4BFD5()*<>5DDC5;*<C>D*2*;15<)-.-90>>(01)),31*)-(,
@M03506:14:000000000-AKVR1:1:1101:4456:8615 2:N:0:49
ACTCAGGACTACAAGGGTATCTAATCCCGTTTGCTCCCCTGGCCTTCGTGCCTCAGTGTCAGGAACTGTCCAGAGACCCGCCTTCGCCACTGGTCTTCCTCATGATCTCTACGCATTTCACTGCTACACCATGAATTCCAGTCTCCTCTCCAGTCCTCAAGCACCGCAGTATCGAATGCAGTTTCGGAGTTAAGCTCCGGAATTTCACACCCGCCTTACGGCGCCTCCTTCGCCCCCTATACGCCCAATGAATCCGAACAACGCTAGGGACCTCCGTATTACCGCGGTGTCTGGCACCGAG
+
CCCCCGGGGFGGDGFCEF@EFCFGFG<FGEFFFFGGGDBEFGFEFGGGGGDG<EFCEFEGGFGGGGGGGGGGA,C<@EGCGGEGGFECGGGDFEEECFFFG<FBEBGGGDF,AFCG,EF9BGGG,5EFFGCFA<,9C<4F;EG9CEDD@>8D==ECFCF8@,=DGGCEGGADDCDFGG8=DFACABE6+88ECDD6DF++43@F,ECCAFC5>*8*<?>:99D5C*??A+;75):)49)<3<<7)1*5*5;@+1*27(9=7))/1**0/09>7**/2(0<<>)(-1()-.))*()9?)(,(
@M03506:14:000000000-AKVR1:1:1101:5786:8627 2:N:0:49
ACTCAGGACTACAAGGGTATCTAATCCTGTTTGCTCCCCACGCTGTCGCGCCTCAGTGTCAGCAACTGCCCAGCTAACCGCCTTCGCCACCGGTGTTCTTCCGGATCTCTACGCATTCCACCGCTACACCCGGAATTCCATTAGCCTCTACAGTGCTCAAGCCCAACAGTATCAGTGGCCGACTCGACGTTAAGCGTCGAGCTTTCACCACCGACTTGTCGCGCCACCTCCCCCCCCTTTACGCCCACTGATTCCGGACAACGCCCGCACCCTCCGGATTACCGCGGCCGCTGGCCCCGAG
+
CCCCCGGGGGGGGGGGGGGGGGGGGGGGGGGGGGGGGGGGGGGGGGGGGGGGFFGGGFGGGGGGGGGGGGGGGGGFGFGGGGGGGGGGGGGGGGGGGGGGGGGGGDGGGGGGGGGGGGGGGGGGGGGGGGGGCFGGGGGFGGAFFGGGFGGGGGGGFGFCDG?GGGGGGGGFFGGGFFGGEEG>CC,=CB@7>79*4:/?EGGFGCFGGF:D5):CD>1=9C/19))8:/)**)0/(/580<5CCE;)0308@FC<74D=5.)))1:78>D>)1***-7A)2),4((5()--)1:*)),(-
@M03506:14:000000000-AKVR1:1:1101:19780:8629 2:N:0:49
ACTCAGGACTACAAGGGTATCTAATCCTGTTTGCTCCCCTAGCTTTCGTTCTTCAGCGTCAGTAGTGGTCCAGCGCGCCGCTTTCGCCACAGGTGTTCCTCCCGATATCTACGCATTTCACCGCTACACCGGGAATTCCACGCACCTCTCCCACACTCAAGCACGGCAGTTTCGCCTGCAGGCTCCGAGTTAAGCCCGGAGATTTCACAGGTGACTTACCGCACCGCCTACGCCCCCTTTACGCCCAATACTTCCGAACACCGCTTGCCCCCCTCGTATTCCCGCGGCTGCTGGCACGAAG
+
CCCCCGGGGGGGGGGGGGFFGGGFGGGGGGGGGGGGGGGGFGGGGGGGGGGGGGGGGGFFGEGFFGGGGGCFFEEGGDGGGGGGGGGDGG?FGGGGGGGGGGGGGGGGGGDGGGCGGGGFGGGGGFGGGGGGCFCFGFFGGGGGGGFG9=FFGF6BBFGGGGFGGEDEGGG9ECEGGDF?D@G>E5C7=;;CBCCCEEE*=9F79@+9AFCF6:FCFCFE7D)=C7BB**5CD)7DF35<FCDDD5*.0<+117:7C?GG)7>DD*18+9DBE38C*(8+)..(-(4B(.()023*9)-3,
@M03506:14:000000000-AKVR1:1:1101:8832:8631 2:N:0:49
ACTCAGGACTACAAGGGTTTCTAATCCTGTTCGCTCCCCACGCTTTCGCGTCTCAGCGTCAGTACCGTCCCAGAGAGCTGCTTTCGCCATTGGTGTTCTTCCTGATATCTGCGCATTTCACCGCTACACCAGGAATTCCACTCTCCTCTTCCGGACTCTAGCCAGATGGTTTCCGATGACATCTCGAGGTTAAGCCTCGCGTTTTCACACCAGACCTACCTGGCCGCCTACACGCCCTGTACGCCCAATAAATCCGGCCAACGCTACCCCCCTACGTATTACCGCGGCTGTTGGACCCTAG
+
CCCCCGGGGGGGGGGGG<EFGGGGGGFGGGGGGGGGGGGGGGGGGGGGGGGGGGGGGGGGGGGFFFGGGGGEFGG<FGGGGGGGGGGGGGGFGFFGGGGGGGGGFGGFGGEFFDDFGGGGGGGGGDG:FFGCCFCFD?FGGGGFGGGGGGGGGDGGGGGG9DFGCF,9AGGGGGE>EEFGFAC,@>,78C@DC7EG3@E*=3*:=:@EF6DG6;CEG=FCGGFGGCE.5*;+>D:*,>.<<C5CGCE:CC?*9=2))4)*).75*1*0/7C5358**)9+64<<04(0()(,*,)*))(.(
@M03506:14:000000000-AKVR1:1:1101:6008:8642 2:N:0:49
ACTCAGGACTACAAGGGTATCTAATCCTGTTTGATCCCCACGCTGTCGCGCCTGAGCGTCAGAAACGGGCCAGTGAGCCGCCTTCGCCACCGGTGTTCTTCCCAATATCTACGAATTTCACCTCTACACTGGGAATTCCACTCACCTCTCCCGTACTCGAGCCTGACAGTTTCAAGGGCAATTCCGGAGTTGAGCTCCGGGCTTTCACCCCTGACTTGAACGGCCGCCTGCGCGCGCTTTACCCCCAGTAATTCCGAACAACGCTAGCCCCCTTCGTATTACCCCGGCCGCTGGCACGAAG
+
CCCCCGGGGGGGGGGGGFGGGGGGGGGGGGGGGGGGGGGGGGGGGGGGGGGGGGGGGGGGGGGGGGGGGEGGGGGFGGGGGGGGGGGGGGGGGDGGGGGGGGGFFFGGGGGGGGGGGGGGGGC@FGGGGCGGGGCGFGFGGGGGGF9D>=FGGGGGGGDGEEGGGGCFGG9BGGGGFGGG58@CFGGGGEGGGFD5>CGEE<CEFGGGCCDGGGFFDFFG*C<E37>A=5AGD5)99C@5++*2/*:)3@A6?F7<<,)*.0))1;=F8?D5)**/;?)C)-)(,((),)-(7((2=74>1
@M03506:14:000000000-AKVR1:1:1101:12881:8644 2:N:0:49
ACTCAGGACTACAAGGGTATCTAATCCTGTTTGCTACCCACGCTTTCGTGTCTCAGCGTCAGTTACGGTCCAGAAAGCCGTCTACACCACCGGTGTTTCTCCTGATATCTACGCATTTCACCGCTACACCAGGAATTCCACTTTCCTCTCCCGTACTCTAGTCCCTCAGTATTCACCGCACCCTCCCGGTTAAGCCGGGAGATTTCACAGCAAACTTAAAGAACCGCCTACACACCCTTTACGCCCAGTAACTCCGAACAACGCTCGCTCCCCACGTATTACCGCGGCTGCCGGCCCGTAG
+
CCCCCGGGGGGGGGGGGFGGGGDFGGGGGGGGGGGGGGGGGGGGGGGGGGGGGGGGGGGGGGGGGGGGGGGGGGGGGGGGGGGGFEGGFGGGGGGGGGGGGGGGGGGGGGGGGGGDGGGGGGGGGGGGGGGGGGGGFGGCFFFFGGGGGGFEGGGGGGGGFFGGGGGGGGGDFFGGGGGEGGG8DEECGECEGDFFGDGGGG,,DFCFECG7CGGGFG6FG7*;7D>E*:;CG6>DFC)>EFDDDG5)C9+946797(1*0.)19*28*55))**//(90)6)4;4()()-2.((/.8,((
@M03506:14:000000000-AKVR1:1:1101:9349:8651 2:N:0:49
ACTCAGGACTACAAGGGTATCTAATCCTGTTTGCTCCCCACGCTGTCGCGCATCAGTGTCAGAAACTGCCCAGCAGACCGCCTTCGCCACCGGTCTTCCTCCGGATCTCTACGCATTCCACCGCTACACTCGGAATTCCGTCTGCCTCTACAGCCCTCGAGTTTGACAGTCGGCACGGCAGATCCGGGGGTGCGCCCCGGACTTTCACCACACCCTTCTCAAACCACCTACGCGCCCTTTACGCCCAGTCATTCCGGCCAACCCCCGCACCCCCCGCATTCCCGCGGCCGCTGTCCCGGAG
+
CCCCCGGGGGGGGGGGGGGGGFGGGGGFGGGGEGGGGGGGGGGGGGGGGGGGGGGGGGGGGFFFGGGGGGGFGGGFFGGGGGGGGDEGGGGG7@CFDGGCGGDD@FEGGGGGCFFGGGGGGGGGEGGGGAAFDF:DCFGGGGG79EEGDDFGCEE@DD++6ECC79D9F<9CEGGDE*1;*52?AECE5*4=*:E8CE558CE62:+2<777ECEG007E::0<>DFDE*)*/)779D?++39D3=*)303089:*9(1*0))1*1*0:7C5))**/4)*)-,(--2.()(,)()2*.(4(
@M03506:14:000000000-AKVR1:1:1101:6205:8656 2:N:0:49
ACTCAGGACTACAAGGGTATCTAATCCCGTGCGCTCCCCTGGCTTTCGCGCATCAGCGTCAGTATCGGCCCAGTAGCCCGCCTTCGCCTCAGGTGTTCCTCCCGATATCTACGCATTTCACCGCTACACCGGGAATTCCAGCTACCTCTTCCGTACTCTAGTCTGCCAGTCTCAGCTGACCCTCCGGGGTGGAGCCCCGGGCTTTCACAGCCGACTTAACAAACCCCCTACGCGCACTTCACCCCCAATAATTCCGAACAACGCTTGCCACCTGCGTAGCACCGCCGCCCCTCACCCCGTT
+
-<6@@<DA6CFFCEFF7FFGFCDEEF<@BF;FFE:BFFFDC8AF,6EFC:+6@CFGD+6@@BA9ED@CF@@FGF99EEGGD=CCF<?FC:AEFFEE:CCBA<:>CG@GFAEFEGGGEDF,EG7F++C:DFE:@:@>>>D,3DFF=?DFF9EFE@@EFC;3,,7,=;9,@F,7<,5@,:E5,4,4A>:**1*4:C68*=E5C388@ECGG71**2::<CFCCFF55*0.5*.:DDB)-96+30*955*)039@?/001()/)0>3**/)<*27.**2;()*.5:4(((5,)(,)(,*0)(,(
@M03506:14:000000000-AKVR1:1:1101:22976:8662 2:N:0:49
ACTCAGGACTACAAGGGTATCTAATCCCGTTTGCTCCCCTGGCCTTCGTGCCTCAGCGTCAGGAACTGTCCAGAGACCCGCCTTCGCCACTGGTCTTCCTTACGATATCTACGCATTTCACCGCTACACCGTAAATTCCAGTCTCCTCTCCAGTCCTCAAGCACGGCAGTATCGAATGCAGTCTCGAAGTTAAGCCTCGACATTTCACCCCCGACTTACCGCGCCGCCTACGCACCCTTTACGCCCAATTAATCCGAACACCACTTCCCACCTCCTGATTCACGACCCTGCCGGCACCGCG
+
CCCCCGGGGGGGGGGGGGFDGGGGGGGGGGGGGGGGGGGG?FGGFGGGGFGGGGDCGGFGEGG<EFGGGGGGCFG8FGGGGGGCGFGGGGGGC,CFEGGFGGGG7FEGGGFGGG7FFFE,EGDGG7FEGGFAF@FDFGFFG;=,@EGGDFGFGDFFEGFGGGCFEDG6EFA;A8FGGFGGCD<E7,@1AD,,@EDFDF8E*9*77<;C,99CECEC*18C5C57CDD>5*)*/):)6*.3+<5D55*02+0**1:37:D5)7)923+9*/77)1**+)/0--64(-()()((0,43))(-(
@M03506:14:000000000-AKVR1:1:1101:3919:8662 2:N:0:49
ACTCAGGACTACAAGGGTATCTAATCCTGTTTGCTCCCCACGCTTTCGCACCTCAGCGTCAGTATCTACCCAGGTCGCCGCTTTCGCCACAGGTGTTCCTCCCGATATCTACGCATTTCACCGCCACACCGGGAATTCCACGCACCTCTCCCACACTCCAGCACGGCAGTTTCGCCTGCAGGCTCCCAGTTAAGCCGGGCGATTTCAAAGGTGCCTTCTCGCCCCGCCTACGCCCCCTTTACGCCCACTAATCCCCAACAACGCTCGCCCCCTCCGTATTACCCCGGCCGCCGGCCCAGTG
+
CCCCCGGGGGGFEGGGGCCAF@<@C@FGCAFGFGDFGGGGGEGEGGGEGGGG8CFCFFFFGGFDGF<FGGFF@CFGGGGGGECCCFFGGGG8FGGFEAGFGFGGGGDEGGGF+>FFGGFCFFFF+:F@GCCCFE7FGGGGF++8@EFGDFGFCG++,3>8>FEGG5>*@5;AE*BC9>FC,<*,=>8,,,?EGG?CE*?*=5CF@G:++;DGF4*3C*/?<C)>D5377*7=C5DG05)2:ECD<EE)23+*094*04C5))7<5//>559<)1*2;()34:>:0,()()-(0(1)0)(,,
@M03506:14:000000000-AKVR1:1:1101:10128:8668 2:N:0:49
ACTCAGGACTACAAGGGTATCTAATCCTGTTCGCTCCCCACGCTTTCGTACCCCAGTGTCAGGAGTAGCCCAGCAAGCTGCCTTCGCCATTGGTGTTCTTAGCAATATCTACGCATTTCACTGCTACACTGCTAGTTCCACTTGCCTCTGCTGTCCTCTAGCATGCCAGTACGTGATGCATCGACAGGGTTGAGCCCCACGATTTAACATCACACTTAACACGCCACCTACGCACGCTTTACGCCCAGTGCTTCCGGATAACGCTTGGACCCTACGTATTACCGCGGCCTCTTGCCCGTAG
+
CCCCCDGGGGGGGGGGGFFGGGGGGGCADFGGGGGGGGGGGGGGGGGGGFFGGGGGGGGGFGGCFGGGGFGGGGFGGGGFG?GGGGGDFGEFGGGGGGGGDCFCGFFGGGFGGGGGGGGGFCAFGGGGGGGGGGGGGGGGGGGGGGFFEGGGDGFB;DEGFGGFGGGGFGGGGGGGGGDGGGEGGGGG8DFCGGGF?CEEEC+@C,EGGGGGGGGGGGFGG5CEF49AFGFGGFFGB4;FCFGGCE*)0B+;+19CC(*/+6>GGGFBF4F>.CCE*,9C):)((((72)48626*0>(9(
@M03506:14:000000000-AKVR1:1:1101:15773:8672 2:N:0:49
ACTCAGGACTACAAGGGTATCTAATCCTGTTTGCTCCCCTAGCTTTCGTTCCTCAGCGTCAGTAGTGGTCCAGCGCGCCGCTTTCGCCACGGGTGTTCCTGCAGATATCTACGCATTTCACCGCTACACCTGCAATTCCACGCGCCTCTCCCACACCCAAGCACAGCAGTTTCGGAAGCAGCCTCTGGGTTAAGCCCAGAGATTTCACTCCCAACTTGCCGCACCGCCTACGAACCCTTTACACCCAGTAATTCCGAACCACCCTGGCCCCCTACGTCTTACCGCCGCCGCTGGCCCGTAG
+
CCCCCGGGGGGGGGGGGFGGGGGGGGGGGGGGGGGGGGGGGGGGGGGGGGGGGGGGGGGGGGGGGGGGGGGGGGGGGGGGGGGGGGGGGG@EGGGGGGGGGGGGGGGGGGGGGGGGGGGGGGGGGGGGGGGGGGEGGFGGGGGGGGDG?FGGGG6@+@CFCGCGGGGGCCGGGGDDEGGGGGGGG667@8CFFFFDGGC,:4CCFF9CCCFGC?E8C+:7DD):>CAE=9;=7FFGF472+00:FEGF67@6@FGFD<D*7;)***25CFG@53EC*,)/)6230(45(52()((*))(,(
@M03506:14:000000000-AKVR1:1:1101:13753:8693 2:N:0:49
ACTCAGGACTACAAGGGTATCTAATCCTGTTTGCTCCCCTGGCTTTCGTGCCTCAGCGTCAGGACTTGTCCAGGAACTCGCCTTCGCCACTGGTGTTCCTCTCGATCTCTACGCATTTCACTGCTACACCGAGAATTCCAGTTCCCCCTCCAAACCTCTAGCCCTGCAGGTTCTAATGCCGTTTCCAGCGTGGGCCTTGTGCTTTCCCCTCATCCTTTAAGAACCGCCTTCGCCCCCTTTTCGCCCCGTGAACCCGCCACACGCCCGGCACCCCTGGTATCACGCCGCTGCTCGCCACGCG
+
B<<C<,C<FEFC,6FFGFCFC,CEAEGCEFFG<,,CFFGF,,CFGFE:F,BF<@EFEFFC@@A,,CF<F<CF,E,FDFFGGGCGF7BF6CFCGGGG7FGGG<FEB8?,:5ED<>F:BCE9F,9A<F<,AF:@C@BFGGF,9=>,=>EGCGGF8,6D8DF,>,,@DD,,@,6>9,37:,@E@8@D?F,,,+8C+4::8,324+5E:A,2,*3*,+5>E7+5D78>F*?DC*2*:5)93)09++):::*8/=C5+)95)()*0)))1**)*)17)9/;*(*+)).-((,.2),)*,-7759(-
@M03506:14:000000000-AKVR1:1:1101:16257:8694 2:N:0:49
ACTCAGGACTACAAGCGTATCTAATCCTGTTTGCTCCCCTAGCTTTCGTGCATCAGCTTCAGTTCTGGTCCAGTGCGCCGCTTTCGCCACATCTTCTCCTCCCCTTATCTACGCACTTCACCGCTCCACCGTGCACTCCCCTCCCCCCTCCCACACTCCAGCACTGCCGTTTCTATATCTGTCTCTGAGTTCAGCCCAGTCATTTCCCACCATACTTACCGCCCCCCCTCCGCCCCCTTCCCGCCACTCCATTCCAACCAACCCTTCCACCCTCTGTCTTCCCTCCACGTCCGGCACATAC
+
6,6A6,,6D@-@@-,-8-BFG96,C,CC<FE<,F<F<F,E,6<6,CFB,,666C,,;,,C,C6<,6,CFC,,,,C,6@C7@+,9E@:,686,,C6,,66,9,4,,,,,,:A,,@F+7,A,,C+>>=F,?BB,9+A,CF8?B@C+=B=B88E3,6++,6,3@@8,,,=,+4+,5,@,,3@,,57E,3@:7,@,,,333,3,,5;,,2,2,**/4*=2:@BG4<)*)).01/8**)))4>)**:757**)20+*19:?*.9*.8)9***0+955.*2++.00))44.(,)(0,(),(17))))
@M03506:14:000000000-AKVR1:1:1101:14253:8700 2:N:0:49
ACTCAGGACTACAGGGGTATCTAATCCTGTTTGCTCCCCACGCTTTCGTGCCTCAGCGTCAGTATCGGGCCAGTGAGCCGCCTTCGCCACTGGTGTTCTTGCGAATATCTACGAATTTCACCTCTACACTCGCAGTTCCACTCACCTCTCCCGAACTCAAGATCTTCAGTATCAAAGGCAGTTCTGGAGTTTAGCTCCAGGATTTCACCCCTGACTTAAAGACCCGCCTACGCACCCTTTACGCCCAGTGATTCCTAGCAACGCTAGCCCCCTTCGTATTCCCGCGGCTGCTGGCACGAAG
+
CCCCCGGGGGGGGGGGGGGGGGGGGGGGGGGGGGGGGGGGGGGGGGGGGFGGGGGGGGGGGGGGGGGGGGGGFGGGGGGGGGGGGGGGGGGGGGGGGGGGGGGGGGFFFFGGGGGGGGGCGGEGGGGFGFFGGCFGGGF,CFGGGFEFFF8ECG6C=AAFF8DDFGGCCFGGC,ECF6CC8DCGG977DDC,3@FGG,,@D7:CF7FG7?*/**>D+=+=7@FCG<>8=48>D):51750><DDD58ACC+@+3;++)99@7>5C5*0AFC572@F617+).),(--5004?@707=>((4
@M03506:14:000000000-AKVR1:1:1101:18863:8705 2:N:0:49
ACTCAGGACTACAAGGGTATCTAATCCCGTTTGCTCCCCTGGCTTTCGCTCCTCAGCGTCAATGTCGGTCCAGAATGCCGCCTTCGCCACCGGTGTTCCTCCAGATATCTACGCATTTCACCGCTACACCTGGAATTCCGCATTCCTCTCCCGAATCCAAGCCATCCAGTATCAGACGCAGTTCCCCAGTTAAGCTGAGGGATTTCACGTCTGACTTAGTTGCCCGCCTACGAGCCCTTTACGCCCAGTAATTCCGACCAACGCTTACCCCCCCGTTTTACCGCCGCTGCTGGCCCGGACT
+
CCCCCGGGGGGGGGGGGGGGGGGGGGGGGGGGGGGGGGGG@FGGGGGEGCFGGGFFGGGGGGGGGGGGFGGGGGFGGGGGGGGGGGGGGGGGGGGGGGGGGGFGFGGGGGGGGGCFGGGGGGGGGGGGGGGGDCFGEGGFGEGGGGFGGGFGGCGGGGGGFFGGGGGGGGFEG7D,@6C;CCCGGGG>EEFCA7DACFGGDD,<EGGGFFFCC>FGGFAFFG+?FGFFGGFED3=DDGFFGFDDCCC)=+578=:6<(9C4B>CDE56FFG58CC**..08A1((71)4:0)9((95)(((
@M03506:14:000000000-AKVR1:1:1101:2492:8725 2:N:0:49
ACTCAGGACTACAAGGGTATCTAATCCTTTTTGATCCCCACGCTTTCGCAACTGATCGTCAGCAAAACCCTAGCAAGCTGCCTTCGCTTTTGGTGTTCCGTGTGATATCAACGCATTTCACCGCTACACCACACGTTCCGCTTGCCTCTGATTTGCTCTAGTCTTTACGTTTCCGATGCGGTCTCACAGTTAAGCCATGAGATTTAACATCAGACTATAAAAACCGAATACTTTCGCCTTACGCCCAGTAATCCCGGATAACGCCCGGGGTCTCTGTATTACCGCTGCGGCTGGCCTATCG
+
CCCCCCFGGGEFGFGFEDGFGGFAFCCEFGGFGGGGGGGGGGGCFDFEEDGGFFGGGGGGFGFCFGDGFEGGGGAFEFFFFF<CEF7EF@,97B@EFG9FE,:A<FFCFGGCCEC:BCFFDFCFFFGDFFGGFGGG8A@FFDE8+@@BFCFFFA,@9DDFGGG=AFGGED=@D,>CEECEDCEBFCEFGCCF9EGFCFFAA>7EEE,2:CFCCFF?F>AG+=C5D))/*2?C7+1*(*)*>CCC)>E4C+1;++28).*2=F)))1:5*)7))29++.*:))),,(-.(0(-7(84*)))-
@M03506:14:000000000-AKVR1:1:1101:9545:8741 2:N:0:49
ACTCAGGACTACAAGGGTATCTAATCCTGTTTGCTCCCCTAGCTTTCGTGCCTCAGCGTCAGACTCTGTCCAGGTAGCCGCCTTCGCCACCGGTGTTCCTCCTGATATCTACGCATTTCACCGCTACACCAGGAATTCCGCTACCCCCTCCAGAACTCTAGCTCGTCAGTATTGGATGCAGGCTCTGGGTTAAGCCCAGAGTTTTCACATCCAACTTAGCGAACCGCCTACGCACCCTTTACGCCCAGTAATTCCGAACAACGCTTGCCCCCCCCGCATTACCGCTGCTGCTGGCCCGGAG
+
CCCCCGGGGGGGGGGGGGFGGGGGGGGGGGGGFGGGGGGGGGGGGGGGGE7FFGGGGGGGGGFGGGGGGGGGGGGCFGGGGGGGGGGGGGGGGGGGGGGGGGGGGGGGGGGGGGGGGFGGGGGGGGGGGGGGGGGGFGFGGDGGFGGGGGGGGGGGGGFCCFGGGECEGGGECEFCFGFFC?ECFFEDDDECFFF6FGGDF+@EGG,B@FGGGGGECC+<CGCEGDEBEDFCD53C<C5><:3D:C85CFC84@F*7:DE5FEGDC=FCF:>>7EG*13=<<4(4(->,)3,)(45)71(-
@M03506:14:000000000-AKVR1:1:1101:4729:8768 2:N:0:49
ACTCAGGACTACAAGGGTATCTAATCCTGTTTGCTCCCCTAGCTTTCGCGCCTCAGCGTCAGTTGTGGTCCAGTGCGCCGCTTTCGCCACAGGTGTTCCTCCCGATATCTACGCATTTCACCGCTACACCGGGAATTCCACGCCCCTCTCCCACACTCAAGCACGGCCGTTTCGCCTGCAGGCCCCGAGTTCAGCCCGGAGATTTCACAGGTGACTTACCGCCCCGCCTACGCGCCCTTTCCGCCCAATAATTCCGACCAACTCTCGCACCCCTCTGTTACCCGCGTCTCCTGGTAGCACC
+
CCCCCDFFGGGGGGGGGFFGDGGGGFFGGGGGGGGGGGGGGFGGGGGGGCGGGEGGGEGGGDGGGGGGGGGFGGGGGGGGGGGGGGGGGG8C<EFGGFGGGGGGGGCCFGAEGGEGGGGGG?+>@CFGGGGDEFCEBFADGDC+@CEGDGG?DFEEFF,89CEGC>E**54@A:B>EE,DC65*4:*55:7,?,CG*181C9C?++1<1;FF7DCCF+2A5<)CG<55C*.*1)8C77:?9?CDD55)2+0*19>45(1*)0)2>+*0*857)*;*+)1+)..(,(,0,)-4)((**)..,
@M03506:14:000000000-AKVR1:1:1101:26014:8776 2:N:0:49
ACTCAGGACTACAAGGGTATCTAATCCTGTTTGCTCCCCTAGCTTTCGTTCTTCAGCGTCAGTAGTGATCCAGCTCGCCGCTTTCGCCACGGGTGTTCCTGCAGATATCTACGCATTTCACCGCTACACCTGCAATTCCACGAGCCTCTCCAACACTCAAGCACAGCAGTTTTGGAAGCATTCTCTGTGTTGAGCCAAGAGATTTCACTCCCAACTTTCCGCACCGCCTACGACCCCTTTACACCCAGTAATTCCCAACACCGTTCGCCCCCTACGTATTACCTCGACTACTGGCAGTTTA
+
6,8BCGGDGGGFF@<-@CAFEG9EEGEFFGFFFFAEFFEFE88FGGGEFG8FDG9<FF@FGGGGGEFFGGFGG?,9BFE7CCFGGGD::C>:CCE@CFAFFFDF,C<FEEFGFCE=+ABD,,8=CFGEEFDDGC,75A=;B=+@EE8D>@,,3,6>E?FC998E,@EFGC@==8BCACC8,7=,,7=,,54:;88<,,,@,*7@,;,,:8C4,;*,+++,3:4?)2/6**5**))/6:A++++*2:8)3;++11+**(*:.))/**/5*0)0)12*23*+..)))((.-)(-1)(*).)))
@M03506:14:000000000-AKVR1:1:1101:24419:8780 2:N:0:49
ACTCAGGACTACAAGGGTATCTAATCCTGTTTGCTCCCCACGCTTTCGCGCCTCAGCGTCAGTACCGGGCCAGTGAGCCGCCTTCGCCACTGGTGTTCTTGCGAATATCTACGAATTTCACCTCTACACTCGCAGTTCCACCCACCTCTCCCGGACTCGAAGATTGCCAGTATCAAGGGCATTTCTGGAGTTGAGCTCTAGGATTTCACCCCTTACTTAAGTACCCGCCTACGTGCGCGTTACCCCCGGTGATTCCTAGCAACCCCATCCCCCCTCGTGTTACCGCGCTCGCCTGCCCTAC
+
CCCCCGGGGGGGGGGGEFGGGGFGGFFGGGGGGGGG?FGGGGGCGGGGGGGEC:FGGGGGGGGGGGGGGDCEGFDDGFF@FGGGGCCFCE<F8E4BFF9D?FD7FGGFEF9FFGBFGGGGGG@FGFG9E4A+@:645?FDGFGGEEF89,@@CC=B6CCF,;BD,4D9,,7DFF;CF,***,,@AE,,52?FCF6D9E,,23>D799C,CG4:*>:=C8,+121=258**)*25)*27)3223*0**)11:)*1:*2.:<4B>*18;)8)1)7)*/*,)1().6((-.()-()(-*0)((.
@M03506:14:000000000-AKVR1:1:1101:14685:8805 2:N:0:49
ACTCAGGACTACAAGGGTATCTAATCCTGTTTGCTCCCCTAGCTTTCGCGCCTCAGCGTCAGTAGTGGTCCAGTGCGCCGCTTTCGCCACAGGTGTTCCTCCCGATATCTACGCATTTCACCGCTACACCGGGAATTCCACGCACCTCTCCCACCCTCCAGCATTGCAGTTTCGCCTGCAGGCTCTGAGTTAAGCCCACAGGCTTCAACCGTGACTTACAAACCCGCCCCCGCCCCCTGTACGCCCCACAATTCCCCACAACACCCCCCCCATCCCACTTACCCCCGCCTCTGCCCGCGCG
+
CCCCCGGGGGGGGGGGGEFGGGGGGGGGGGGGGGGGGGGGGGGGGGGGGGGG:FEFGGGGGGGGGGGGGGFGGGGGGGGFE7FGFEGGGGGGFGGGGGGGGGGDGGGGGGGGGGGGGGGDGGGF@EGGGGGGEGE8FGGGGDD@EGEC,DFGGGGG6DGGCGGGGFFC9EF,D5C:1*9,3DC::8>9DGG,,>FG5,**4;*=CE,,,*2/4*=>7:+=+**2*))2*)25)077().2<+*<9=8)*2*/1****,1/7:)/1**017>).*2*0(.<594(((.3()((/).*))(-(
@M03506:14:000000000-AKVR1:1:1101:24787:8806 2:N:0:49
ACTCAGGACTACAAGGGTATCTAATCCTGTTTGATCCCCACGCTTTCGTGCCTCAGTGTCAATAACAGTGTAGCAAGCTGCCTTCGCAATTGGTGTTCTGCGTCATATCTAAGCATTTCACCGCTACATGACGCATTCCGCCTACCTCCACTGTATTCAAGACTGGTAGTATCAATGGCAGTTCCTTCGTTAAGCGAAAGTATTTCACCACTGACTTACCAACCCACCTACGCACCCTTTAAAGCAAGTAAATCCGGATAACGCTTGCCCCCTCGGGATTCCCCCGTCTGCGAGCCCGGAG
+
CCCCCFGGGGGFFGG9FGGGGFGGGGGGGFFGGGGGFDGFGGGEFGGGGGGGGGGF@F<EGGGGEGG<CFG@FFCFEGGGGFFF9DGGGGGGDAEGDFF@FG:7CEGGF9FCA=9?E,CE,:F+FCFG?AE=CFEGDFC,CGGGGGGGFFGGGFG9=DD,DDEFGC9DGGG,E:EFGGGGG,==CD=8@8D7B9DG6++@<9:=<;CFGFGCGFCE9CAC7C9***3:7*;745?*87AE,4=+2,4;<,,=++2C),:56=38D*:>+;*.0:***(.2)).(---8().4)-7)))4;B
@M03506:14:000000000-AKVR1:1:1101:10609:8823 2:N:0:49
ACTCAGGACTACAAGGGTATCTAATCCTGTTTGCTCCCCTAGCTTTCGTTCTTCAGCGTCAGTAGTGGTCCAGCGCGCCGCTTTCGCCACGGGTGTTCCTGCAGATATCTACGCATTTCACCGCTACACCTGCAATTCCACGCACCTCTCCCACACTCAAGCACGGCAGTTTCGCCTGCAGGCTCCGAGTTAAGCCCGGAGATTTCACAGGTGACTTACCGCCCCGCCTACGCGCCCTTCCCGCCCAATTAGTCCGACAAACCGCTTCCCCCCCCGTATTACCCCGACTGCCGGCCCCCAC
+
CCCCCGGGGGGGGGGFGFFGGGGGGGGGGGGGFGGGCGGG8EFFGGGGGGGFEGGGGGGGCEGFGGGGGGGGGGGGGEGGGEGFGGGGGGGGGGEGGGGGGGGGGGGGGGGGFGGEGGGGGFFGGDC@FCF8FFEGGGFGGGGECEDGGGFF8AE6,@DGFCGGE8B8CDF9:?EGCFFD8EEFGGG556*5?99C:*8**)=C997EGGFG6CCFD7A6*3):5))7:75:5))9()7022*1>**.*++)/9**)(1*0)./)**)<?FD@)/**-8+)).(-(()().(5(-58)((-
@M03506:14:000000000-AKVR1:1:1101:13441:8824 2:N:0:49
ACTCAGGACTACAAGGGTATCTAATCCTGTTCGCTCCCCACGCTTTTGCGTCTCAGCGTCAGTACCGTCCCAGAGAGCCGCCTTCGCCACGGGTGTTCTTCCCGATATCTGCGCATTTCACCGCTACACCGGGAATTCCACTCTCCTCTTCCGGACTCTAGCCAGATGGTTTCCGCCGACAGCTCGAGGTTGAGCCTCGAGTTTTCACAGCGGACCTACCTGGCCGCCTACACGCGCTTTACGCCCATTAAATCCGGAACACGCCTGCCCCCTACGTATTACCCCGGCCTCTGGCCCTGAG
+
CCCCCGGGGGGGGGGGGGGGGGGGGGGGGGGGGGGGGGGGGGGGGGGGGGGGDGGGGGGGGGGGGGGGFGGGGGGFGGGGGGGGGGGGGGGGGGGGGGGGGGGGGGEGGGGGGGGGGGGGGGGGDGGFGGGGEECFGGGFGCFAFGGGGGGGGGGGGGGGEGGGFGGGGGGDFGGDGECG>EGFFBCEGEGFFGF?*:;CCFEEFE9C:C*):CEGG4FGG7C=FDED=*?6C).)375CEGDDDGG)+2086@F)/,)*07))*0*.A<FFF5C*;)/746).((()()(())3*))(..
@M03506:14:000000000-AKVR1:1:1101:9211:8871 2:N:0:49
ACTCAGGACTACAAGGGTATCTAATCCCGTTTGCTCCCCTGACCTTCGTGCCTCAGCGTCAGGAACTGTCCAGAGACCCGCCTTCGCCACTGGTCTTCCTTACGATATCTACGCATTTCACCGCTACACCGTAAATTCCAGTCTCCTCTCCAGTCCTCAAGCACGGCAGTATCGAATGCAGTTTCGGAGTTAAGCTCAGAGATTTCACACCCGACTTACCGCGCCGCCTACGCACCCTGTACGCCCAATGAATCCGAACAACGCTCGAGACCTCTGACTTACCCCGGCTGCTGGCCCGAAG
+
CCCCCGGGGGGGGGGGGGGGGGGGGGGGGGGGGGFGGGGGGGGGGGGGGGGGGGGGGGGGGGG@FGGGGGGGGGGGGGGGGGGGGGGGGGGGGGGGGGGGGGGGFGGGGGGGGGGGGGGGGGGGGGGGGGDFFEGGGGGGGGGGGGGGGGGGGGGGGGGGFFGGGGGEEFGCGDGGGGGGGGGF7CC6EGGGGFGGGGGCGF,=,=C:;FCDDDGG>>AF<DCEGDDE=C5/)):D<C)>@F*)2>E)0+37=BD)*()*7<:C3**7*)>>FF9++)0C44((,((7,)()).(*))-((
@M03506:14:000000000-AKVR1:1:1101:8417:8878 2:N:0:49
ACTCAGGACTACAAGGGTATCTAATCCTGTTTGCTCCCCTAGCTTTCGCGCCTCAACGTCAGTATCCGTCCAGAAGATCGCCTTCGCCACTGGTGTTCCTCCCGATATCTACGCATTTCACCGCTACACCGGGAATTCCATCTTCCTCTCCGGAACTCAATTCCCGCAGTATCAGCTGCACTTCCCGGGTTAAGCCCGGGGCTTTCGCAACCGACTTGCAGGAACGCCTACGCGCCCTTTACGCCCACTAATTCCGAGTAACGCTGGCCCCCTCCGCATTACCGCGGCTGCTGGCACGGAG
+
CCCCCGGGGGGGGGGGGFGGGGGGGGGGGGGGGGGGGGGGGGGGGGGGGGGGGGGGGGGGGGGGGGGGGGGGGGGGGGGGGGGGGGGGGGGGGGGGGGGGGGGGGGGGGGGGGGGGGGGGGGGGGGGGFDFGG>FGGGGGGGGGGGEFFGGGGEEGGGGGG,@FGGGGGGGGGFGGFGFCGGGGGGGGEEEFFDGCFEGGEG=AEFCE7<7;57C?*;FCC<D=FGBBG:F577;C;3F8+39DDGG3*2+79=:4C(1**15C3**7*.933<EG*(./6.631(()(),)),2267((3
@M03506:14:000000000-AKVR1:1:1101:9686:8893 2:N:0:49
ACTCAGGACTACAAGGGTATCTAATCCTGTTTGCTCCCCTCGCTTTCGCGCCTCAGCGTCAGTAGTGGTCCAGTGCGCCGCTTTCGCCACAGGTGTTCCTCCCGATATCTACGCATTTCACCGCTACACCGGGAATTCCACGCACCTCTCCCACCCTCCAGCATTGCAGTTTCGCCTGCAGGCTCTGAGTTAAGCCCAGAGGTTGCACAGCTGACTTACCCTCCCGCCTCCGCGCCCTTTCCGCCCCATCCTTCCGAGCACACCTCCCCCCCCCGTCCCTACCGTGCCCGCTGACCCTGCC
+
CC<BCCGFGGFFF@F97CCFC9FFFGAFAFECC@FF<FFG,@F@CFE:CFDGGGGAF78@FCFF9CFGE<FFGG@FGGGEGCFCF@CGEF=C,5AFFDFDF@FCCF:CFGGGGGFE:9FFGFEG@+F@F@C:=>+>FFFGGGG7?EDG9FGF84@E?EGG,,6<5,EC6E,7;>:CC5;<F1;,=ED72,,5,,2>868,4*>C,4?EE4*2+7=9@>6+***2:)))2/0*C))C>C)++<3D3**7:***9**/9(9:.))1*;*5*0).0)/**()3)43;(,-.(0,,)-.4))(,.
@M03506:14:000000000-AKVR1:1:1101:14726:8894 2:N:0:49
ACTCAGGACTACAAGGGTATCTAATCCCGTTTGCTCCCCTGGCCTTCGTGTCTCAGTGTCAGGAACTGTCCAGAGACCCGCCTTCGCCACTGGTCTTCCTCATGATCTCTACGCATTTCACTGCTACACCATGAATTCCAGTCTCCTCTCCAGTCCTCAAGCACCGCAGTATCGAATGCAGTTTCGGAGTTAAGCCCCGAGATTTCACCCCCGCCTTACGGCGCCACCTACACACCCTGTACGCCCAACGACTCCGAACGACGCTTCAGACCTCTGCTGTCCCCCGGCTCCTGGCCCAGAG
+
CCCCCGGGGGGGGGGGGGGGGGGGGGGGGGGGGGGGGGGG8FGGGGGGGGGGFGGGGGGGGGGGGGGGGGGGGGGGGGGGGGGGGGGGGGGGGGGGGGGGGGGGGGGGGGGGGGGGGGGGGGGGGGGGGADE;FGGFGGCFGGDDGGGGGGFFGFGGGGCFGGGGDGGGGG,EAFCFGGFAGFGGGG68CFFCFGGGGG+@687:E;,,4CDE*:43?F5;;C5DCB;C<)+2*8D@G)+5ACDGC/>*;C).5<C)(9C)8:C*:**+*250*3++)03))5(,42>7)1,0(.*0).(.
@M03506:14:000000000-AKVR1:1:1101:11548:8911 2:N:0:49
ACTCAGGACTACAAGGGTATCTAATCCTGTTTGCTCCCCTAGCTTTCGTGCCTCAGTGTCAGGAGTCGTCCAGGGACTCGCCTTCGCCACTGGTGTTCCTCTTGATATCTACGCATTTCACTGCTACACCAAGAATTCCAGTCCCCCCTCCGACCCTCTAGCAAGGTAGTTTCCAATGCCATTTCGGAGTTGAGCTCCGCGCTTTCATCTCCGACTTACCTCGCCACCTACGCACCCTTTACGCCCCGTGAGTCCGCACAACGCTTGTGACCTCGGTATTACGGCGGCTGCTGGCCCAGAG
+
CCCCCGEGFGGGGGGGGGGGGGGGGGGCCGGGGGGGFGGF?FGGDFGGGGGGGGGGFGGGGFG8FFFGGFGGG?FFGGFGGGGGGGGGGGEFGGGGGGGGGGFGGGGGGGEEGEECGGGGGGGGGGFGGGGG@B@FCFGGEFGFGGGGDEECEECGCD8DAFG,D+EAFFG;:EFFAFGE9E9==FD9CB7,7DG7C9**3@EECF?,,5=**3:CC@FGFF*:DD>A6*;57).:(*20>CDDCE5>7?*7@4*1)()*.7>DC=:)@/:*7<**2()3-)((-(-)(035?0(17)(.(
@M03506:14:000000000-AKVR1:1:1101:12985:8930 2:N:0:49
ACACAGGACTACAAGGGTATCTAATCCTGTTTGCTCCCCTAGCTTTCGCGCCTCAGCGTCAGTTGTGGTCCAGTGCGCCGCTTTCGCCACAGGTGTTCCTCCCGATATCTACGCATTTCACCGCTACACCGGGAATTCCACGCACCTCTCCCACACTCAAGCACGGCAGTTTCGCCTGCAGGCTCCGAGTTAAGCCCGGAGATTTCACAGGTGACTTCCCGCCCCGCCTACGCGCCCTTTACGCCCAACAATTCCGAACAACGCTTGCCCCCCTCGTATCACCGCCGCTGCTGGCCCCAAC
+
CCCCCGGGGGGGGGGGGGGGGGFGGGGGGGGGGGGGGGGGGGGGGGGGGGGGGGGGGGGGGGGGGGGGGGGGGGGGGGGGGGEGGGGGGGGGGFGGGGGGGGGGGGGGGGGGGGGGGGGGGGGGFCF?FGGGC:EG@DGEF=EGGGCFFGGGEDDGDGFC??EGGGGGG6CFGCEGGGCDC692DEC5EC@9;CFGGGG=CDC+97+2+2/;E789@+;6*1)295:@E3?5D<><337<+<73)=E3*;86/9F*1()*07))*1*)C?7:>);?5(<*.6134((7159))3475)4((
@M03506:14:000000000-AKVR1:1:1101:8541:8955 2:N:0:49
ACTCAGGACTACAAGGGTATCTAATCCTGTTTGATCCCCACGCTGTCGCGCCTGAGCGTCAGAAACGGGCCAGTGAGCCGCCTTCGCCACCGGTGTTCTTCCCAATATCTACGAATTTCACCTCTACACTGGGAATTCCACTCACCTCCCCCGTACTCAAGCTCTACAGTCTCAAAGGCAGTTCCAGAGTTGAGCTCTGGGCTTTCACCCCTGACTTGAAGACCCGCCTGCGCCCGCTTTACGCCCGGTCATTCCGAACAACCCTAGCCCCCTTCGTTTTACCGTCGCGTCTGGCACTCAA
+
CCCCCGGGGGGGGGGGGGGGGGGGGGGGGGGGGGGGGGGGGGGGGGGGGGGGGGGGGGGGGGGFGGGGGGGGGGGDFGGGGGGGFGDGDGGGGEFGEGGFGGG<=EDGGGGFGGGGGGGGFE9EFAFEFGGFF,:=FGGGGDGGFG>FEEGGCECEDGG?CFGFFEGFGGG,ECC,:@6:CCADFCGC:7E;9,DCFG9,=CFG@CFGG47FE8AF+*8?++*,*9?>E<A*8)01,)8AE7*:1**0:*;*7@D6C(/*)))1*28)0)75)0280(0:6.2(-((0403,0,2**)(((
@M03506:14:000000000-AKVR1:1:1101:16557:8982 2:N:0:49
ACTCAGGACTACAAGGGTATCTAATCCTGTTTGCTCCCCACGCTTTCGTGCATGAGCGTCAGTATTGGCCCAGGGGGCTGCCTTCGCCATCGGTATTCCTCCACATCTCTACGCATTTCACTGCTACACGTGGAATTCTACCCCCCTCTGCCATACTCTAGCCCGCCAGTCACCAATGCAGTTCCCAGGTTAAGCCCGGGGATTTCACATCGGTCTTAGCGAACCGCCTGCGCACGCTTTACGCCCAGTAATTCCGATTAACGCTTGCACCCTACGTATTACTGCGGCTGCTGCCACTCAG
+
CCCCCGGGGGGGGGGGGGGGGGFGGGGGGGGGGGGGGGGGGGGGGGGDGGGGGGGGGGGGGGGGGGCFGGGGGGGGGGGGGGGGGGGGGGGDGGGGGGFEFGGGGCFEFCEGGGGGCGGGGGGGGGGGGGGFGGGGGGGGGGGGEGGEG8EGGGGGGGGGCFGGGGGGDGFFGGGDECGGGGGGGGFFGFFFFGGFF5CD>C:E?:::==F5?DEGGC+A>)>EGGFFG3:EGFFGBDF=+<5<D>=)0<7/6@*>*,9**9)15527+7C:F**;;5B699)))4039.(36).*67(..
@M03506:14:000000000-AKVR1:1:1101:22632:8994 2:N:0:49
ACTCAGGACTACAAGGGTATCTAATCCTGTTTGCTCCCCACGCTTTCGCACCTCAGTGTCAGTATCAGTCCAGGTGGTCGCCTTCGCCACTGGTGTTCCTTCCTATATCTACGAATTTCACCGCTACACAGGAAATTCCACCACCCTCTACCATACTCTAGTTCGACAGTTTTGAATGCAGTTCCCAGGTTGAGCCCGGGGATTCCACCTCCAACTTACCGACCCATCTACGCGCGCTTTACCCCCAGTACTTCCGATTACCGATTGCTCCTACCTAATTACCGCGCCTGTTGCCACACAG
+
CCCCCGGGGGGGGGGGGGGGGGGFFGGGGGGGFGGGGGGGGGGGGGFEGGGGGGGGGGCFGGGGGCCFF,CCFGFGFEGGGG,CF,,6C,,,69BE,6CB@,B,F<ABAFGFF,9?@E<,C<CCEEGGG9<B,AFFFFFGFCCFE6=ED9EF?,6,7@DE9,,,+33=>DFFF?E;D;89@,E;:,=?EF,,8DF8D1+4:5*@,CFA,**37*41+:+97*//:;);FFA7))8)(18*+4***=:5+A+//*:CG(*5=*5*/***+19)*2*2+)1+))----(0-)))/68C?>(4(
@M03506:14:000000000-AKVR1:1:1101:27266:9010 2:N:0:49
ACTCAGGACTACAAGGGTATCTAATCCTGTTTGCTCCCCACGCTGTCGCGCCTCAGTGTCAGCAACTGCCCAGCAGACCGCCTTCGCCACCGGTGTTCTTCCGGATCTCTACGCATTCCACCGCTACACCCGGAATTCCATCTGCCTCTACAGTGCTCGAGCAAAGCAGTCTCGACGGCCTACTCGCCGTTGATCGTCGAGCTTTCACCGTTGACTGGCTCCGCCACCTACGCGCCCTTTCCGCCCAGGGATTCCGGCCAACGCCCCCACCCCCCGTAGTACCGCCTCTGCTGGCCGGGCG
+
CCCCCGGGGGGGFGFGGFGGGGGGGGGGEGGGGGGGGGGGFGGGEGFGGCEECECFGGGGFGFGGGGGGFGGGFGGGGGDFDGFGGGGGGGGGGGGEGGFGGGGGEG9F9EGGGEDGEB9FCEG:@CG<FCEGGGC<?FFFFF9=DDCFGADFE,;E9CC++CF,:DFFFFAEC,4@CEC*,12>5*4/=***,64CFEGED*++3+<C5>CE*59+78=<DGECCDFA*)*1))9(7)<:+/*>5?@**;>)9:CD0C*)757)**015C:)1/8;(01).)(((,),).)04?*).(4,
@M03506:14:000000000-AKVR1:1:1101:23287:9031 2:N:0:49
ACTCAGGACTACCAGGGTATCTAATCCCGTTTGCTCCCCTGGCCTTCGTGCCTCAGTGTCAGGAACTGTCCAGAGACCCGCCTTCGCCACTGGTCTTCCTTACGATATCTACGCATTTCACCGCTACACCGTAAATTCCAGTCTCCTCTCCAGGCCTCAAGCACCGCAGTATCAAATGCAGTTTCGGAGTTAAGCCCCGAGATTCCACGCCTGACTTACGGCGCCACCTACGCACCCTTTACCCCCAATGAAGCCGAAACACGCTTGGGCCCTCCGTATTCCCTGGGCCGCTGCCAAAGAG
+
CCCCCFGGGGGGGGGGGFGGGGFGGFGGGFGGGGGGGCFGGGGGGGGGGGGGGGGGGGFGGGGGGGGGGGGGGGGGFFFGGEGGFGGECCFDGGGGFGGFG9=F<ACGGFFGFGFGGGGGFFGGGGGGGFEFD:EFEGGGGGGGGG9FDFGAD,=CDFFDGFGGGCEEGGGDFGCADGFF,ED;EEG+@8>,>DFGGGGGGCFC,7,,;>*;ACE?C:A*1):7?C:F6FFG5)./(1)01<*0:5*:*++*000)/3)*.7>D58C5*57555**/850))).)(45()4()4:*)01(.
@M03506:14:000000000-AKVR1:1:1101:12350:9037 2:N:0:49
ACTCAGGACTACAAGGGTATCTAATCCTGTTTGCTACCCACGCTTTCGTGTCTCAGCGTCAGAAATGGTCCAGTAAGCTGTCTACACCACAGGTGTTCCTCCTGATATCTACGCATTTCACCGCTACACCAGGAATTCCGCTTACCTCTCCCATCCTCTAGCACTCCAGTTTCCGGCGCACCCTCCCAGTTAAGCCGGGAGATTTCACACCAGACTTGGAGCACCGCCTACACACTCTTTACGCCCAGTAATTCCGACCAACGCTCCCTGCCCACGCATTACCGCGGCAGCTGGCACTTCC
+
CCCCCGGGGGGGFFGGGGGGGGGGGGGGGGGGGGGGGGGGGGGGGGGGGGGGGGGGGGGGGGGGGGGGGGGGGGGFGGFFGGGGGGGGGGFGGGGGGGGGGGGGGGGGGFGGGGCGGGFGGGGGGGGGGGGGGGGGGFGGGGGGGGDEFGGGGGGGGGFGGGGGGFGGCFGGGGEGGGG=E6A>FGGFGFFCAACGG5C5C>FACFGFCGGGD>FGG*),2;*CFGFB7CF6F=855DCG?F*8C5*;<?CA+8@F3()*07>DCE*0*)5))2;:*4)*)).,---5(0,1),1*/)),)
@M03506:14:000000000-AKVR1:1:1101:11660:9060 2:N:0:49
ACTCAGGACTACAAGGGTATCTAATCCTGTTTGCTCCCCTAGCTTTCGCACCTGAGCGTCAGGTAAGGCCCAGGGATCCGCCCTCGCCACCGGTGTTCCTCCTGATATCTGCGCATTTCACCGCTACACCAGGAATTCCACTCTCCTCTTCCGGACTCTAGCCACGCGGTTTCCGTCGACGTCTGGAGGTTAAGCCCCCAGTTTTCACAACGGACCTGCATGGCCGCCTCCACGCTCTCTACGCCCAGTAAATCCGGACAACGCTCGTCCCCTCCGTATTCCCGCGGCTGCTGGCGCTTAC
+
CCCCCGGGGGGGGGGGGGGGGGGGGGGGGGGGGGGGGGGGGGGGGGGGGGGGGGGGGGGGGGGGGGGGGGGGGGGGGGGGGGG7FEGGDGGGGGGGGGGGGGGGFFFGGGGGGGGGGGFFGGGGBEGGGGGGG@FDFCGFG>EDFGGGGFGFGG6CEFGGGGG?DED>6@GEGGG6>CEE5=CF>F7CGBFFCCCC*=EE=6F,>C7C7*73C*:CG45?CF5:FDAEE34*9)8*4F/9+0/>D==)3+<*/9*/)29/<55)7**.20C@)71/*()+6)5((,-7()-)/3()0)(()
@M03506:14:000000000-AKVR1:1:1101:20468:9070 2:N:0:49
ACTCAGGACTACAAGGGTATCTAATCCTGTTTGCTCCCCACGCTTTCGCGCCTCAGCGTCAGTATGATGCCAGGTGACTGCCTTCGCCATCGACGTTCCTTCCGATCTCTACGCATTTCACCGCTACACCGGAAATTCCATCACCCTCTCATCTACTCTAGTCTAGCCGTTTGCGATGCACTTCCCAGGTTAAGCCCGGGGCTTTCACATCACACTCGCCAAACCGCCCACGTGCCCTTTACGCCCAGTTACTCCGATTCACCCTCCCCCCCTCGCTTTTACTGCCTCCGCTGGCCCCGAC
+
CCCCCGGGGGGGGGGGGGGGGGGGGGGGGGGGGGGGGGGGGGGGGGGGGGGGGGGFGGCFEGGGGGFGGGGGCGGGGGGFGGGGGGGGGGGG@FGGGGGGGGGEFEGFGGGGGGGGGGGGGGGGGGGGGGGGGEEGGGGGFGGGGGGGGGFGGDFGGGFGGCFFCE9FGCECEFEGGGGCGCEEGGCEEG9F;AD6:EEC>D8=8ECGFDC>C7<:DFD*8);FGGDD*3>*>A5FBF?6+<*<CE/7+2998FD<)-*+9@*9*;*7*)9>51***(.+)5)))()0()-,5((*))-((
@M03506:14:000000000-AKVR1:1:1101:27797:9081 2:N:0:49
ACTCAGGACTACAAGGGTATCTAATCCTGTTTGCTCCCCACGCTCTCGCGTCTCAGCGTCAGTCATCGTCCAGATCGCCGCCTTCGCCACCGGTGTTCCTCTCGATATCTACGAATTTCACCTCTACACCGAGAATTCCACGATCCTCTCCGAGACTCTAGCGTTGCAGTTGCGAGTGCACTTCCCCGGTTGCGCCGAGGGCTTTCCAATCGGACCTGCACCGCTGCCTACACGCGCTTTACGTACAGTAAGTCCCCACCACGTGTGCACCTCCTGTCTTACCGCGGCCTCTGTCTCACAG
+
CCCCCFCGGGGGGGG96CFGGGGGGEEFGFGGFGFCED6C@BCC,CC@7@@CCGFFGGGG>CCFFGGGFGGGG9EFGGGGCCE:FF>=FCFGEEGGCAFFF?FCFGGGGFGGGGF@+CFGFFG<<FFGGGGGG+@FA9ADFGEGGCFGE@FCEE>8EDFFAAEE6:+,,3@,,3@:CC7,,24,<D:9CEC*,41;5**>:8C/>7+111;*758*95FF*27C))))3*0290)1())8CF3*0:??A9+*11**1.9*505<4+:*3/2))*2+3.*+.)((34(0()(()))***.)-
@M03506:14:000000000-AKVR1:1:1101:4146:9102 2:N:0:49
ACTCAGGACTACAAGGGTATCTAATCCTGTTTGCTCCCCACGCTTTCGCGCCTCAGCGTCAGTTGCGGTCCAGATGGCCGCCTTCGCCACCGGTGTTCTTCCCAATATCTACGAATTTCACCTCTACACTGGGAATTCCACCATCCTCTCCCGCACTCAAGCCAGCCCAGTCTCAAGCGCAATTCCCGGGTTGAGCCCAGGCCTTTCACGCCTGCCTTGAGCCGCCGCCTGCGCGCCCTTTACGCCCAGTCATTCCGAACAACGCTTGCCCCCCCCGTCTTACCGCTGCTGCTCGCCCGTC
+
CCCCCGGGGGGGGGGFEEFGFGGFGGGGDFGGGGGGGGGGGGGGFGGGGGGG7FFGGGGGGGGGEFGGGGGGGGGGGGGGGGGGGGGGGGGGGGGGGGGGGGGG?GGGGFGGGGGGGGGGFEFFFGGGGGGGGG8DFEFFGGDFDEGGGGFGGGGGGGGGFGGGFGCE8C8C9FGGGDGGGC>CFC?E5E11CFGGGFFFFDEGFGGG?CCG6C*3>+)?C4*1)9>BC>>5>>@DBGFCFC>*9CEDCG+/9=DD9(*15)0))2*.*09@>):=*(7C().5(-()-)))))(9)864(
@M03506:14:000000000-AKVR1:1:1101:15234:9106 2:N:0:49
ACTCAGGACTACAAGGGTATCTAATCCTGTTTGATCCCCACGCTTTCGTGCCTCAGTGTCAATATTCGTGTAGTGAGCTGCCTTCGCAATTGGTGCTCTATGTCATATCTAAGCATTTCACCGCTACATGACATATTCCGCTCACCTCCACGGTATTCAAGCCAGATAGTATCAATGGCAGTTTCCGGGTTAAGCCCGGAGATTTAACCCCTGACTTACCTGCCCACCCACGCACCCTTTAAACCCAGTCAATCTGGTCAACCCTTCCACCCACCCTATCACCCCACCAGCTCGCCCGGAC
+
AC@CB<E@FGGDFC,68=EDFC@EFGEAFFDDDEFFEEFFGFG;@6C@F8,CEFE<<EE9EFCEA<FA,9;,EGF9ECFCFECEE,C688E6C@BEFGGFGGE<AEFCF?EF@F?FEFCE?FCE:FFE,,EGGFFGGGEEEGGGGGG8D8EC+D++47,,,,8,@8=,,7@4@44E8,@8@D8;E>+++83@39D=@>G+3+373,=9<*0**3DE97<9::*=C*?**39*865D518,,,+;9CC)3+011+++1)2+**./**0.+/>5.CC*/(/+-<(((((0(0()),().7((-
@M03506:14:000000000-AKVR1:1:1101:20112:9137 2:N:0:49
ACTCAGGACTACAAGGGTATCTAATCCCGTTTGCTCCCCTGACCTTCGTGCCTCAGCGTCAGGAACTGTCCAGAGACCCGCCTTCGCCACTGGTCTTCCTTACGATATCTACGCATTTCACCGCTACACCGTAAATTCCAGTCTCCTCTCCAGTCCTCAAGCACGGCAGTATCGACTGCAGTTTCGGAGTTAAGCTCCGAGATTTCACACCCGCCTTACCGCGCCGCCTACGCACCCTTTGCGCCCAATGAATCCGCACACCGCTTGAGACCCCTGTATTACCGCGGCTGCTGGCACAGCC
+
CCCCCGGGGGGGGGGGGGGGGGGGGGGGGGGGGGGGGGGGGGGGGGGGGGGGGGGGGGGGGGGDGGGGGGGGGGGGGGGGGGGEGGGGGGGGGGGGGGGGGGGGGGDGGGDGGGCFDCGGGGGGEGG9EGGGG+DFCGFGGGGGGGGGGGGG?FCDGGGFGGGGGDEC=D;EE=F+@BCFGGAFGCC+3*>BEFF,5@C***=;DE,BGD99?)C=50;64C)=C<5>E*)*))8<15?83<CDD5*868CF/*77*,)*)07D3*25<)9<)*/*0)99))919((0(0()0((*/)(((
@M03506:14:000000000-AKVR1:1:1101:14595:9148 2:N:0:49
ACTCAGGACTACAAGGGTATCTAATCCCGTTCGCTACCCTAGCTTTCGCGTCTCAGCGTCAGAAGACGTCCAGGACCTCGCTTTCGCCACGGGCGTTCCTTCCGATCTCAACGCATTTCACCGCTCCACCGGAAGTTCCAGGTCCCCCTACGTCCCTCCAGACGGGGCGCCCCGGCGCCCGTTCCCCGGTTGAGCCGGGGGATTTCCGCGACCGACCTCCCCATCCGCCTACCCCCCCTTTAAGCCCAGTTATTCCCACTAACGTTCGCACGGTTCGTCTTACCGCGGCCGCTGGCCCGCA
+
CCCCCGGGGGGGGGFGGFGGGGGGGGGGGGGGGGGGGGGGGGGGGFGGGGEGEGGGGEFEGEGGGGGGGGGGGGGGGGGGGGFGFGGGGGGG>GGGGGGGGGGGEGGFGGGGGGGFGGGGGGGGCGGGGGGG:F@FFGGGGGFGFGGGCGGGFDGGFCE>F<FDEGGG5?E*::EG=EGECGGGGGGCE*88+<EG5EECED;8+A+:CC)9CD*:)/9FGGGC<F5):*0:*7))(108++0*26:7*++*16C7*)*20)9*0;E:/)17)**1/(.*(.6:((-),89>3(-55),((
@M03506:14:000000000-AKVR1:1:1101:24702:9172 2:N:0:49
ACTCAGGACTACAAGGGTATCTAATCCTGTTTGCTCCCCTAGCTTTCGTCCCTCAGTGTCAGGAGTTGTCCAGGGACTCGCCTTCGCAACTGGTGTTCCACTTGATACCAACGCATTTCACTCCTACCCCAAGTATTCCATTCCCCCCTCCACCCTCCAACCAGGGAGGTTCCCAATGCCCTTCCGCAGTTGGCCCCGGAGATTTCACATCCGACTCACCCCGCCCCCTACGCACCCTTTCCCCCAGTGGCTCCGGACAACCCTCTGGACCCTCTTTATTCCCACGCCCACAGTCCCTAGG
+
CCCCCGGGGGGGGEEFDFFGGGGGGGGGGGGGGGGGGG;,@,EFG,@,,,B@,,66;C,6,C,C:E,,<<FFEA@<,6C,C:F79@@8+7,C,,,B,C?@?FC,,,,59,5,,84@:,,5,:,9AF5,A:B8=54C<@;=,4CFFC>+6@EG8=C+@8,,,66D6++++6,,,,@,=,@,,3,,@++1+4,,,,,4***4**:C7C,=:22**/:**;8=F?)5)/:)**2=8):9(70+++**/**00**067*)*-)1.))***3)+)2))18++)1+.))).(()()(().)*)1)((
@M03506:14:000000000-AKVR1:1:1101:22474:9193 2:N:0:49
ACTCAGGACTACAAGGGTATCTAATCCCGTTTGCTCCCCTGGCTTTCGTCTCTCAGTGTCAGTTGCAGTCCAGAACGCCGCCTTCGCCACCGGTGTCCCTCCAGATATCTACGCGTTTCACCGCTACATCTGGAATTCCGCGTTCCTCTCCTGCACTCACGCTTTCCAGTAGCAGACGCAGTCCCCCTGTTAAGCGGAAGGATTACACGTCTGACTTAGTAAGCCATCTACAGACCCTTTACGCCCAGTACTCCCGAACTACGCTTCCCCCCCGTGTATTTCCGCGGCCGCCGGCACAGAT
+
-6-A<C,CF<EEFEF@@FGGC<<,CCF,@C8@;FEFGFGD,CFGFEEFC,CE,C@FG9,;;CFGCFEG,68FFE@F@@CBE@,6CF@:F:<>CF@C,,C?FGG8,=:EEF9F+FFGFEDG5F:F>CG@,AEG9?BEBFF4++++6DE9;=8,,@@F,8,,31++==B;9E;,73>DFEDCC8,,<>;**726>,?*=E*7=6?7,4??/;9D*=,>7:@1+;7?C4A8+:;286)1(>4>7@DG3*/00++**/*/14C**/))1**0A7<@B)/::1?+).)-19(),.(()(,)0).()
@M03506:14:000000000-AKVR1:1:1101:6908:9228 2:N:0:49
ACTCAGGACTACAAGGGTATCTAATCCTGTTTGCTCCCCTAGCTTTCGTGCATCAGCGTCAGTTGTGGTCCAGTGAGCCGCTTTCGCCACAGGTGTTCCTCCCGATATCTACGCATTTCACCGCTACACCGGGAATTCCACTCACCTCTCCCACACTCGAGCACGGCAGTTTCTATAGCAGTCTCTGAGTTGAGCCCAGAGATTTCGCTACAGACTTACCGCACCGCCTACCCCCCCTTTACGCCCAATAATTCCGCACAACGCTTCCACCCTCTGTCTTACCGCGGCTGCTGCCACAGCG
+
CCCCCGGGGGGGGGGGGGGGGGGGGGGGGGGGGGGGGGGGGGGGGGGGGGGGGGGGGGGGGGGGGGGGGGGGGGGGGGGGGGGGGGGGGGGGGGGGGGGFGGGGGGGGGGGGGGGGGGGGGGGGGGGGGGGGGGCGFDGGGGGGGGGGGGGGGGGGGGEGECEGGGGGGGGFGGGGGAFGGCFFGGGGGGGFGGFGGGG5D>FACFGGGGGDGFFG>+8C5/8CDC>EEDF*2)0C1<>+3<CDGGGF6C+=*1C**27*.5)75*1)+7C3)9862)104<2-47(>(.876,3*=)..4
@M03506:14:000000000-AKVR1:1:1101:10857:9244 2:N:0:49
ACTCAGGACTACAAGGGTATCTAATCCTGTTTGCTCCCCTAGCTTTCGTGCCTCAGTGTCAGGAGTTGTCCAGGGACTCGCCTTCGCCACTGGTGTTCCGCTTGATATCTACGCATTTCACTGCTACACCAAGCATTCCAGTCCCCCTTCCAACCCTCGAGCAAGGTAGTTTCCAATGCCATTTCGGAGTTGAGCTCCGAGCTTTCACATCCGACTTACCTCACCACTTACGCACCCTTTACGCCCAGTGAATCCGACCCACGCTCGGGACCTCGGTCTTACTGCGGCTGCTGCCCCATAC
+
CCCCCGGGGGGGGGGGGGGGGGGGGGGGGGGGGGGGGGGGGGGGGGGGGGGGGGGGGGGGGGFGGGGGGGGGFGGGGGGGGGGGGGGGGGGGGGGGGFGGGGGGGGDFGGGGGGDGGGGGGGGGGGGGGFFGFGGGGGGGGGGGGGGGGGDCDF8E8DBEGGGE=D>FGGGCFAFADF?FF9EDFGGE6EGGFG6,DC>EECEDA9CGGGFGGDGGGGFF+;79C7A*,1?**))92CA,<@4:CEEACCCA6A6/9()*0..95EC>*)97)***/(0AAF).)-209:??F)1*8>(.(
@M03506:14:000000000-AKVR1:1:1101:24246:9252 2:N:0:49
ACTCAGGACTACAAGGGTATCTAATCCTGTTTGCTCCCCACGCTGTCGCGCCTCAGTGTCAGCAACTTCCCAGCAGACCGCCTTCGCCACCGGTGTTCTTCCGGATCTCTACGCATTCCACCGCTACACCCGGACTTCCATCCGCCTCTACAGTGCTCTAGCGCGGCAGTATCGACGGTCGACTCTACGTTCAGTGACGCCCTTTCCCCTGTGACTTGCCGCGCCTCCTACCGTCCGTGTCCCCCCCGTCATTCCGGTCCACCGCCCCCCCCCCCCCTATACCTGTGTTGCTCTACCCGCG
+
BB-6@F,EEFCEGDC9C;6CF,<CEGFAEGG,;CCGF<FCE:F@;FEEF7FE,:F<FGGF,C,,:FF6C<96CEAEF@,:@CCC<<:CEGE:74C,B<FEF<F@7+@?<5,C+@FFFDAFC=FCCBCF@F74>7+@,CBAEF,+8C>EF,C=,7=>,D,7,@+++@CE*=>,,4*4*****4**4;+=*45+255++4/5*)35+136;7*2<7<<DFFC3))2)*)7****)..1-*)2*30/1:*)2*2)/62*)(1*1*0))**.1))8))*/*()+).)))).*())-*))20),4(
@M03506:14:000000000-AKVR1:1:1101:20884:9254 2:N:0:49
ACTCAGGACTACAAGGGTATCTAATCCTGTTTGCTCCCCACGCTTTCGTGCCTCAGCGTCAGTACCGGGCCAGTGAGCCGCCTTCGCCACTGGTGTTCTTGCGAATATCTACGAATTTCACCTCTACACTCGCAGTTCCACTCACCTCTCCCGGACTCAAGATCTTCAGTACCAAAGGCGGTTCTGGAGTTGAGCTCCAGGATTTCACCCCTGACTTAAAGACCCGCCTACGCTCCCTTTCCGTCCAGTGATTCCGAGCACCGCTAGCCCCCTTCGTATTACCGCGTCTGCTGACCCCAAG
+
CCCCCGGGGGGGGGGGGGGGGGGGGGGGGGGGGGGGGGGGGGGGGGGGGGGGGGGGGGGGGGGGGGGGGGGGGGGGGGGGGGGGGGGFGGGGGGGGGGGGGGGGDGGGFGFGGG8EFFFGGGGGGGGGGGGGGDGGFGFGGGGGFGGGGGFGGGEGGGGEFEGGGGGCGFFFFCF@@FGG5:CEDFFCFGGGGGG,DG?FCF6ECGGG7DGG**1<CFFG8@FFF<>EGDF*))2)6C8F9?D9*5;)3<9//1:>D():.75C7/*/@?C)002*045C)))(-((81)647),*))(-(
@M03506:14:000000000-AKVR1:1:1101:7111:9291 2:N:0:49
ACTCAGGACTACAAGGGTATCTAATCCTGTTTGCTCCCCACGCTTTCGTGCATGAGCGTCAGTGTCAGCCCAGCGACCTGCCTTCGCCATCGGTATTCCTCCTGATATCTACGCATTTCACTGCTACACCAGGAATTCCAGTCTCCTCTGCCGCACTCCAGCCTTGCAGTCCCCAATGCCATTCTCAGGTTCAGCCCCGGGCTTTCACAACTGGCTTTCAGCAACGGCTGGCCACGCCTTTCGCCCAGCAATCCCGACTTACCCTCTCACCCCTCGGATTACCCCCGCAGCTGCAGCTGGC
+
@@-B8FFG@FFGDAE9FFEGFF9CEGGGAFFGEC9EEFFC:EFGCC9@FD;,CCC,CBFF7FFAFFF<EFE?,,@6:+@6C<FEFGGGDGGG7F,<9AEGGGF8ED9FEFGF,@?4?EFC<<EG?A99,,9<4+AEEEEF,9=>=DFD9,@,+6=>>C8,7@D,==DD,7,8,,>+,@?8@8=F,3E:,,4,,,358+@***44,<,=,2**,*41**4:+=+,2/)/4))**/.)(*0/++18*:3;*+*2)0*11-)*1*)22;*)+91)0*8**(0*.-)(((()()4.)((*)..((
@M03506:14:000000000-AKVR1:1:1101:22953:9307 2:N:0:49
ACTCAGGACTACAAGGGTATCTAATCCCGTTTGCTCCCCTGGCCTTCGTGCCTCAGCGTCAGGAACTGTCCAGAGACCCGCCTTCGCCACTGGTCTTCCTTACGATATCTACGCATTTCACCGCTACACCGTAAATTCCAGTCTCCTCTCCAGTCCTCAAGCACGGCAGTATCGAATGCAGTTTCGGAGTTAAGCTCCAAGATTTCACACCCGACTTACCGCGCCGCCTACGCACCCTTTACGCCCAAGGAATCCGAACAACGCTTGAGACCTATCTATTACACCGGCGGCTGCCACAGAG
+
CCCCCGGGGGGGGGGGGGGGGGGGGGGGGGGGGGGGGGGGGGGGGGGGGGGGGGGGGGGGGGGFGGGGGGGGGGGGGGGGGGGEGGGGGGGGGGGGGGGGGGGGG@FFGGGGGGGGGGGGGGGGGGGGGGGFGGGGFGGGGGDFGGGGDGGGGFDFGGGGGGFGGGGG>FGGFCF=FGGEFD,E78?7:EGFECGCFGF69FGGGEFF7?>7CCGGGGF,/:DEDGDEE*;CD>ED15.0CF5*9>5)//A)0/0)96)*87<DD*;:C7F3)*+++-87)-6)26(5()-(8(,9976((
@M03506:14:000000000-AKVR1:1:1101:17651:9308 2:N:0:49
ACTCAGGACTACAGGGGTATCTAATCCTGTTTGCTCCCCACGCTTTCGCGTCTCAGCGTCAGTTGTCTTCCAGGTGGCCGCCTTCGCCACAGGTGTTCCTCCTGATATCTACGAATTTCACCTCTACACCAGGAATTCCGCCACCCCCTCCGACACTCAAGCCTAACAGTATCGGACGCAGTTCCTTGGTTGAGCCAAGGGATTTCACGTCCGACTTAATAAGCCGCCTACACCCGCTTTACGCCCAGTAATTCCGACCCACGCTTCCACCCCCGGTATTACCGCGGCTCCTGGCACAGAG
+
CCCCCGGGGGGGGGGGGFGGGGGGGGGGGGGGGGGGGGGGGGGGGGGGGGGGGGGGGGGGGGGGGGGGGGGGGGGGGGGGGGGGGGGGDGGGGGGGGGGGGGGGGGFGGGGGGGFFGGGGGGGGGGGGGGGGGGFFGGGGEEEGGGGGGGGGCGGGGGFFD?6DGFFCGGGFG6C6CEGCEGAFFGGGG2DEGFGGFG>5CFGG?71,,;CD55EGDCACC+:<97>AE55E5)011)<5<F57<*8>CGD6*=C65()/.8)/9;*0<?C3)/**2(0+6:4003(0()((93156)42(
@M03506:14:000000000-AKVR1:1:1101:4381:9315 2:N:0:49
ACTCAGGACTACAAGGGTATCTAATCCTGTTTGCTCCCCTAGCTTTCGCGCCTCAGCGTCAGTTGTGGTCCAGTGCGCCGCTTTCGCCACAGGTGTTCCTCCCGATATCTACGCATTTCACCGCTACACCGGGAATTCCACGCACCTCTCCCACACTCAAGCACGGCAGTTTCGCCTGCAGGCTCCGAGTTAAGCCCGGAGATTTCACAGGTGACTTACCGCACCGCCTACGCGCCCTTACGCCCAATAATTCCGAACAACGCTTTCCCCCCTCGTATTACCCCCGCTCCTGGCACGACGT
+
CCCCCGGGGGGGGGGGGGGGGGGGGGGGGGGGGGGGGGGGGGGGGGGGGGGGGGGGGGGGGGGGGFGGGGGGGGGGGGGGGGGGGGGGGGGGGGGGGGGGGGGGGGGGGGFGGGGGGGGGGGGGCFGGGGGGEGGGGFGFFDDECEFGCGGFGGGGGGGGGGDGGEGEGFGFGGGGG>FCDGE8DEGECCECF@EFG=E5C8*A>C+977CGF7CC:7AC7CDGCCDDE3?7C)8DFGF6A*C7>5*)+02//82*/2)6>5>DC*07EFC>>7***,0+-4(((-()().))4(7)776(
@M03506:14:000000000-AKVR1:1:1101:3153:9316 2:N:0:49
ACTCAGGACTACAAGGGTATCTAATCCCGTTTGCTCCCCTGGCCTTCGTGCCTCAGTGTCAGGAACTGTCCAGAGACCCGCCTTCGCCACTGGTCTTCCTCACGATCTCTACGCATTTCACTGCTACACCGTGAATTCCAGTCTCCTCTCCAGTCCTCAAGCACGCCAGTATCAAATGCAGTTTCGGAGTTAAGCTCCGAAATTTCACACCTGACTTAGCGCGCCACCTACGCCCCCTTTACGCCCAATGAATCCGAACACCGCTTGCGACCTCTGTATTACCTCGGCTGCTGGCCCCGCC
+
CCCCCGGGGGGGGGGGGGGGGGGGGGGGGGGGGGGGGGGGGGGGGGGGGDGGFGGGGFGGFGDGGGGFGGGGGGFGGGGGGGGGGGGGGGGGGGGGGGGFGFGGEFGGGGGGGGGEEGGGGFGGGGGGGGGGG@GGFGADFGGFFGBFFGGGGGGGGGGG9FCFEGG8CGGFGGGGFGG8>EFCFEC+@EFGDFF,DFE9C+:EFGGGAC?CE7E7FD6907;CGC58:CF5C5BD@GF9EGDGGGG)04<88ADG*;DG)>3CD8@)*)9>5*+<0-9<-<9-4317(.48641*.)((-
@M03506:14:000000000-AKVR1:1:1101:14776:9326 2:N:0:49
ACTCAGGACTACAAGGGTATCTAATCCTGTTTGCTCCCCACGCTTTCGTATCTCAGCGTCAGGTACGATCCAGATGGCCGCCTTCGCCACTGATGTTCCTCCTGATATCTACGGATTTCACCCCTACACCAGGAATTCCACCATCCTCTATCGTCCTCTAGCTTTCCAGTATCCACTGCAGTTCCGGAGTTAAGCCCCGGGATTTCACATCAGACTTAGACAACCGCCTACATACGCTTTACGCCCAATAATTCCGAGCAACGCTTGCACCCTCCGTCTTACCGCGCCTGCTGCCCCGTAC
+
CCCCCGGGGGGGGGFGEGGFGGGGGGGGGGGGGGGGGGGGGGGGGGGGGGFGCFGGEEFGGGGGGGGGEGGGGEGGGGGGGGGGGGGEFFGDGGGGGGGGGFGFGGGGGGGGGGDGGGBEFGFGGGGGGGFDGGGGGFG;FFDEGGGGGG98CFGGGGGGGGCGCFFGAFDDG8=,===FGFGGGGDE+CE;,3@D6C?EGGGF6E,=CFG>GCFFDGFF7F*,;7?BE48?F+;6<D5;+A7DDED5:777:++*/,/555)9*/;:F?F355;8*(.1:B?09(()35126)(/)8(-(
@M03506:14:000000000-AKVR1:1:1101:19095:9339 2:N:0:49
ACTCAGGACTACAAGGGTATCTAATCCTGTTTGCTCCCCTAGCTTTCGCGCCTCAGCGTCAGTTATGGTCCAGTGCGCCGCTTTCGCCACAGGCGTTCCTCCCGATATCTACGCATTTCACCGCTACACCGGGAATTCCACGCACCTCTCCCATACCCCAGCACGGCAGTTTCGCCTCCAGACTCTGAGTTGACCCCAGAGATTTCACAGGTGACTTACCGCACCGCCTACCCGCCCTTTACTCCCACTACTACCGCACACCGCTCTCCCCCCCCGTGTCACCGCGCCTCCTGTCCCGACG
+
@CBCC8<FGGGGGFGFGEGGGGGFGGGGGGGGGGGGGGGDFGGFFG9FCCFGEGGFGGGGGGACFACGGGGDCFGGDGE:CFEFDEGDD?,C6CEFFGFA<8BC+7+8CE<FGGECF?FAF9CGGEECBE@EE7F8FFGAFCE7CC,=DC=C8BEF,,BE6CFECCE8>@;=DECEC*;,4,4,2>,,,6,,4,2,;*:;,;11,4<<9C5CG78+:+;C8C<C/)28*95*77DD9).++<*2C5*)*++1084))-CC)57>)**9AFD)5)*/*(0*).5(31(.-.(.)))*108(-
@M03506:14:000000000-AKVR1:1:1101:15846:9345 2:N:0:49
ACTCAGGACTACAAGGGTATCTAATCCTGTTTGCTCCCCACGCTTTCGCGTCCTAGCGTCAGAAACCGTCCAGATAGCCGCCTTCGCCACTGGTGTTCTTCCCAATCTCTACGTATTTCACCACTACACTGGGAATTCCACTATCCTCTCCGGTCCTCTAGTCACCCAGTACCAAGTGCATTTCTTGAGTTGAGCTCAAGGCTTTCACACCTGACTTGGATAACCGCCTACACCCGCTTTACGCCCAGTAATTCCCAACAACGCTAGCCCCCTTCGTCTTCCCCCGGCTGCTGGCACGACG
+
CCCCCGGGGGGGGGEFGGGGGGGGGGGGGGGGGGGGGGGGGEGGEFGGGGGGGGGGGGGGGGGGGGGGGDGGGGGGGGGGGGGGGGGGGGGGGGGGGGGGGFGGGGGGGGGGGGGFGGGGGGGGGGGGGGGG8BFFGGGGGGFFGGGFFGGGGGGGGGGGG=E8EGGGGGGGGGGGFGGGGGGGGGCCGGGGFGFDEGGEGGFGGGGGGC9CCFGFF8F6:=8?C?>5E466C)08():CFF7<DC*;<2;AACC4C83*.5073**9C495>C6:*(8F)6(,-70:;3(4?(-*9>4((
@M03506:14:000000000-AKVR1:1:1101:2313:9355 2:N:0:49
ACTCAGGACTACAAGGGTATCTAATCCTGTTTGCTCCCCACGCTTTCGCACCTCAGCGTCAGTAATGGACTAGTGAGCCGCCTTCGCCACTGGTGTTCCTCCGAATATCTACGAATTTCGCCTCTACACTCGGAATTCCACTCACCTCTTCCATACTCCAGATCGACAGTATCAAAGGCAGTTCCAGAGTTGAGCTCTGGGATTTCACCCCGTACTGATCGATCCGACTACGTGCGCTTTACGCACAGTAAATCCGAACAACGCTAGCCCCCCTCGTATTACCGCGGCGGCTGGCACGCAG
+
CCCCCGGGGGGGGGGGGGGGGGGGGGGGGGGGGGGGGGGGGGGGGGGGGGGGGGGGGGGGGGGFGGGGGGGGGGGGGGGGGGGGGGGGGGGGGGGGGGGGGGGGGGGGGGGGG>EFFGGGGGGFGGGGGFFFG+@EFFEFFEDGGGGGGFGGGGGF=EFGGCGGGGGGGGFFGGGEGG8DGFGFAFGGGGGF94DAGGGGCCFGC@EEEFG*1@EFCFFG4931;4)::<AG4)?C@GECGGGDGGGFGF7:8A*:*(1:@F)/*2*)2770)1;*;(8?)6<:B07),)(,)(-**0(9(
@M03506:14:000000000-AKVR1:1:1101:19482:9370 2:N:0:49
ACTCAGGACTACAAGGGTATCTAATCCTGTTCGCTACCCACGCTTTCGCTCCTCAGCGTCAGTTACAGACCAGAGAGTCGCCTTCGCCACTGGTGTTCCTCCACATCTCTACGCATTTCACCGCTACACGTGGAATTCCACTCTCCTCTTCTGTACTCAAGTCCTCCAGTTTCCAATGACCCTCCGCGGTTAAGCCGTGGGCTTTCACATCAGACTTAAAAGACCGCCTGCGAGCGCTTTACGCCCAATAATTCCGGCCAACGCTTGCCACCTCCCTATTCCCGCGGCTGCTGGCCCGTAG
+
CCCCCGGGGGGGGGGGGGGGGGFGGGGGGGGGGGGGGGGGGGGGGGGGGGGGCGGGFGFGGGFGGGGGGGGGGGGGGGGGGGGGGGGGGGGGFGCGCFGGGGGGGFGGGGGGGGGGGGGGGGGGGEGGGFF<CGFGFGGGGGG=FGFGGGGGGG8DFGGGGFDD6DDFCF9CFGG9FF8F8D=FE6E6+CGEFFGGGEG*:CCE6C7,,+;D?4:DCC6:CD*AFGFD*5AED:>C@G:=7@5CDG8)7<@?B@>4)(1/53))5**)3*9))*2**)00)62((43>6)-3)((/<@1(-
@M03506:14:000000000-AKVR1:1:1101:18447:9372 2:N:0:49
ACTCAGGACTACAAGGGTATCTAATCCTGTTTGATCCCCACGCTGTCGCGCCTGAGCGTCAGAAACGGGCCAGTGAGCCGCCTTCGCCACCGGTGTTCTTCCCAATATCTACGAATTTCACCTCTACACTGGGAATTCCACTCACCTCTCCCGTACTCAAGCTCTACAGTCTCAAAGGCAGTTCCAGAGTTGAGCTCTGGGCTTTCACCCCTGACTTGAAGAGCCGCCTGCGCGCGCTTTACGCCCAGTAATTCCGAACAACGCTAGCCCCCTTCGGACTACCGCGGCTGCTGGCACGAAC
+
CCCCCGGGGGGGGGGGGGGGGGGGGGGGGGGGGGGGGGGGGGGGGGGGGGGGGGGGGGCGGGGGGGGGGGGGGGGGGGGGGGGGGGGGGGGCFGGGGGGGGGGGGGGGGGGGGGFGGGGGGGGGGGGGGGG?FGGGGGGGGFGGGGGGGGGGGGGGGG9D=?,DEFGGGGGFGFFCFGGGCFEEG9<9FGG9CFFEDA9@<585E?,=C4?@C;D?GFFDCG<CD<48CFFEGDE),78A>CDC<75)++<8*8DF33/7FF53>*//075>5588*()248:9(-352564:8?*9;(-(
@M03506:14:000000000-AKVR1:1:1101:17284:9372 2:N:0:49
ACTCAGGACTACAAGGGTATCTAATCCTGTTTGCTCCCCTAGCTTTCGTTCCTCAGCGTCAGTTGCGGTCCAGCGAGCCGCCTTCGCCACGGGTGTTCCTACGGATATCTACGCATTTCACCGCCACACCTGTAATTCCACTCGCCTCTCCCGCACTCTAGCACAGCAGTTTCGGCAGCAGCCTCCAAGTTAAGCCTGGAGATTTCACTACCGACTTGCCGCACCGCCTACGAACCCTTTACGCCCAGTAATTCCGAGCAACGCTGGCCCCCTACGTCTTACCGCGGCTGCAGTCCCGTAG
+
CCCCCGGGGGGGGGGGGFGGGGGGGGGGGGGGGGGGGGGGGGGGGGGGGGGGGGGGGGGGGGGGGGGGGGGGGGGGGGGGGGGGGGGGGGGGGGGGGGFGGGGGGGGGGGGGGGGEGGGGE<FGGGGGGGGGGGGGFGFGGFGGGGGGDFEFGGCCCGFC;CECFFGGGGGGGGDGGGG6DFGGG8,=<DD;>FGGG=GFGGGGGFCFGGGGDGGGGFFGDG3>DC>3ACFEDFBD?GF<+29CDG5<7CF6/9>9/6DC555/1;*);>D3>7E*245:)6446(-7(8334)5*)).3,
@M03506:14:000000000-AKVR1:1:1101:28444:9380 2:N:0:49
ACGCAGGACCACAAGGGTATCTAATCCTTTTTGCTCCCCACGCTTTCGCTCCTCAGCGGCAATTTCCGCCCAGAGACCCGCCGTCGACACCGGTGTTCCTCCTGATATCTGATCATTTCACCGCTACACCAGGTATTTCAGTCTCCCCTACAGAATAGTACCTTGCTCTTATCGGCTGCTGGCCCGGTGTTCCGCCCGCGTTTCTCACAGCCGAAGCGTACAGCCCGCCCCCAGCTACTGACCCCCAATTATCACGCACCCCCCTTCCACCCGCAGTAACTCCGCGCCTTGCCCGCAGTTG
+
AC-6A8+BC--CC-,6-;CC,CFED,,C,,;F:E@FCD;F:++6,CCC:CD+6EF8CF+:++C,C,,6,,+@E8,,6DE++@++88+@87+@+F=FF<AE5,BBFFE@D9,,,7,,5,:,C58+>@=>,,83+53?,,:,,8E=E3D@>DG8>,39,4@3,@,E,5,3,5,,74@C>C*,,,@::C**1*1,,4**/****)3>;++=+:4<*)**27)*//*<7*))*))*/)77)06++39*1*?)*+0**02**-9*)))/10*03*2<))/**)/3).52?0()(),().-)7)42.
@M03506:14:000000000-AKVR1:1:1101:21299:9395 2:N:0:49
ACTCAGGACTACAAGGGTATCTAATCCTGTTTGCTCCCCTAGCTTTCGTTCTTCAGCGTCAGTAGTGGTCCAGCGCGCCGCTTTCGCCACGGGTGTTCCTGCAGATATCTACGCATTTCACCGCTACACCTGCAATTCCACGCGCCTCTCCCACACCCAAGCACAGCAGTTTTGGAAGCAGCCTCTGGGTTGAGCCCAGAGATTTCACTCCCAACTTGCCGCACCGCCTACGAACCCTTTACACCCCGTAATTCCGAACAACTCTGCCCCCCTCCGGCGTCACACGGCTGCTGCCACGGCG
+
CCCCCGGGGGGGGGGGGGGGGGGGGGGGGGGGGGGGGGGGGGGGGGGGGGGGGGGGGGCGGGGGGGGGGGGGGGGGGGGGGGGGGGGGGGGGEGGGGGGGGGGCEGGGGGGGFGEDC<EEFGGG@CGGGGFEGE9EFGGGGGGGGGEE,@DFGGDG++:+@@,3@CF6ECFFCGGGFGGGEFGGCFGEGGGG?FGGG,=CFF7,>@CGFGGDFD;:DGFGGGD5CCBB=8;5*.7735)++3CC5*8>*:C576>D<(9/5)):03+*1755;78**-)2((-)4((.37?84).2/)((,
@M03506:14:000000000-AKVR1:1:1101:9182:9410 2:N:0:49
ACTCAGGACTACAAGGGTATCTAATCCTGTTTGCTCCCCACGCTTTCGCGCCTCAGCGTCAATGTCGGTCCAGATAGCCGCCTTCGCCACCGGTGCTCTTCCCAATATCTACGAATTTCACCTCTACACTGGGAATTCCGCTATCCTCTCCCGAATTCAAGCAACCCAGTATCAAATGCAGTCCCCAGGTTAAGCCCAGGACTTTCACATCTGACTTGGGTCGCCGCCTCCGCGCCCTTTCCGCCCAGTACCTCCGAAACACGCTCGCCCCCTTCGTATTACCGCTGCTCCTGCCACGACG
+
CCCCCGGGGGGGGGGGGFGGGGGGGGGGGGGGGGGGGGGGDGGGGGGGGFGGDCFFGGGGGGGFFGGGGGEGFGGGGGGGGGCCFEEGGGGGGGGGGGGGGGGGGGFGG9B?@:F=FFGGGGFG9FFGGGF<FE,FCGFGGGEECFGGCFGG88@EDGGGGGGDFGGGGGGCDF9F,7EF,@F?FFE*:DCC,ECF@9FG>7<EGG?FF+CF@+,>9;*,:*1:CCDFG*;:5>A::C591:*17*C)0<+***11)()*7755*;:)?>D3>CEE@2<0:AF(1((.5*50)(496)(,(
@M03506:14:000000000-AKVR1:1:1101:10495:9423 2:N:0:49
ACTCAGGACTACAAGGGTATCTAATCCTGTTTGCTCCCCACGCTCTCGCGCCTCAGCGTCAGTATTTGTCCAGGTAGCCGCCTTCGCCACTGGTGTTCCTTCCGATCTCTACGCATTTCACCGCTACACCGGAAATTCCACTACCCTCTACAATACTCCAGCTCGCCAGTCTTCGTTGCAGTTCCTAGGTTAAGCCCAGGGCTTTCACAACAATCTTAACGAACCGCCTACGCTCCCTTCACGCCCACTAACCCCGATTAACCCTCCCCCCCTCTGTATTACCGCGGCTGCTGTCCCAGCG
+
CCCCCGGGFGFGGGGGGGGGGGFGGFGGGGGFGGFGGFGGGGGEEFDCG@FF:CGEFGGGGEGGFEFFCEFFGGFFGGEGGGGCE7FCGGGCFGGGGGGGGGGGCFFGGGFFCGGC:,EDFGGGG7FGFAFE7C:FEACFFGFGGGGGGCFG9BDFFGFG8A8D>CGE+@EACF:D7,;,6EB33>EC,>DFFCFFCCDGG4@,,<7,BFCF5*,,=C+<1?*4)55)**./785D(*60+=*9*:8)*++))09)59***0*90//)*7)))1*+3)8C)69111()3)4:F).**1.((
@M03506:14:000000000-AKVR1:1:1101:10067:9432 2:N:0:49
ACTCAGGACTACAAGGGTATCTAATCCTGTTTGCTCCCCTAGCTTTCGCGCCTCAGCGTCAGTTATGGTCCAGTGCGCCGCTTTCGCCACAGGTGTTCCTCCCGATATCTACGCATTTCACCGCTACACCGGGAATTCCACGCACCTCTCCCATACTCCAGCACCACAGTTTCGCCTGCAGGCTCTGAGTTAAGCCCAGAGATTTCACAGGTGACTTGTGGCGCCGCCTACGCGCCCTTTACGCCCAATAATCCCGAACCCCGCTCGCACCCTCTGTATTACCTCGGTTGCTGCCACAGAG
+
CCCCCGGGGGGGGGGGGGGGGGGGGGGGGGGGGGGGGGGGGGGGGCGGGGGGGGGGGGGGGGGGGGGGGGGGGFGGGGGGGGGGGDCGGGGGFGFGGGG,EGGGCBFGGGGGGGGGGGGGGGGGGGGGGGGGGCFCCFAFGGGEGECGDFGGGG8F=DCF69:EGGGFFE;@DCEG5:E:E6>,1,,5DFGCFFGGF78;8C9E1:,=,09C67,>87=0?FD5D<58CDF=D:>39C5C+<*95>EF68+=*99<D09*)00))/*.:@DBFC:83)89)64241(),7(.4)(*102((
@M03506:14:000000000-AKVR1:1:1101:21689:9495 2:N:0:49
ACTCAGGACTACAAGGGTATCTAATCCTGTTTGCTCCCCACGCTTTCGCGCCTCAGCGTCAGTCATGGACCAGGTTGCCGCCTTCGCCACCGGTGTTCTTCCCAATATCTACGAATTTCACCTCTACACTGGGAATTCCCCAACCCTCTTCCACACTCAAGTCTGGATGTATTAAGCGCAGTCCCCAGGTTGAGCCCAGGAATCCCACGCCTAACTGCCCAGACCGCCCACGCGCCCTTTACGCCCAGCCCTTCCGAGCAAGCCGAGCCCCCTCCTGCTCACCGCGGCCGCCGCACCGGAC
+
CCCCCGGGGGGGGDFGGFGGGGGGGGGGGGGGGGGGGGGGGGGGGGGGCFGGGGGGGGFGGGGGGGGGGGGGGGGGGGGGGGGEGGGGGGGECFGGGGFGGFFGGG<EFGGGGGGGGGGFFGFFGGGEGF<ECEDGGGD,AEEGEGFGGFGGGC8BB?BCDEEC9@9;DFDG8,=,=@+8BCF?,,:C@E98CFDF5E,1*3D,59CGEG4CC>CGC*0:8;*?*/)=*:;><;)83C)5+A>D3=*)*2;;)7<**-7*))./)2*)87>DB3;2+(9+)-.((,(8(.(()(()00(-,
@M03506:14:000000000-AKVR1:1:1101:24666:9508 2:N:0:49
ACTCAGGACTACAAGGGTATCTAATCCTGTTTGCTACCCACGCTTTCGTGTCTCAGCGTCAGTTACGGTCCAGAAAGCCGTCTACATCACCGGTGTTCCTCCTGATATCTACGCATTTCACCGTTACACCAGGAATTCCACTTTCCTCTCCCGCACTCGATTTCCTCAGTATTCGGCGCACCCTCCTGGTTGATCCGGGCGATTTCACCCCTAACTCAAAGAACCCCCTACACACACTGTACTCCCAGCACCTCCGACCAACGCTTCCGGCCTACGAATTACCTCGGCTCCCCGCCCTTAT
+
CCCCCGGFGGGGGGCFEEFCFGFGGGGGGEEFGFFEEF8FFGGGGG9FFGGGGGGFFGEGDGFGG9FGGGGFFF8<FE<FC@FF9C,<CBFGGC7CFFGCFEEEDFE9FGBE7CCGE<@5<5@,+@FFFF+4:AFFFA,,C>>EDFBEDD84++4+BF+6,7+6,:ED=C,@,=8,@+94+@CEDC,2<>,63,@,,@**47C5*=,,0;)*/8@C+0)=:8<F4*)259A+**0138*;+9+;95*/*2*))0*))-1*))))***/*)108<***()/6)6)50()()--),4).),..
@M03506:14:000000000-AKVR1:1:1101:16082:9508 2:N:0:49
ACTCAGGACTACAAGGGTATCTAATCCTGTTTGATCCCCACGCTGTCGCGCCTGGGCGTCAGAAACGGGCCAGTGAGCCGCCGTCGCCACCGTTGTTCTTCCCAATATCTACGAATTTCACCACTACACTGGGAATTCCACTCACCTCACCCGTCCTCAAGCTCTACAGTCTCCAACGCACTTCCATAGTGGAGCTCTATGCTTTCACCCCTGTCTTGACCAGCCTCCTGCCCCCGCTTTCCGCCCACTTATTCCCAACCACGCTCCCCCCCTTCTTATCCCCGCGGCTGCTGCACCGAAG
+
CCC<C<@FGGFFCA,;@-66,C9,<,6F@CEGE9EF9F<CCCE7FBC<F@FE7:,:E6++BC9<,CC,,@+,,6,9EFGC+C+@F:FG,=<C,B+8BF?,A,9,9,5,C@,:++,,45E,CE,A,,A,6,,,,,,,8777A,@=DD,D,>>D+@+336>E:9,@,,7@D,@=@A3D,3***3@E,,,,5;,,,=>1,,,,,25222<EC*/***54+++,**2CF*;560;*1.)/31)/03*11>C)*++**1**:(**).7)5*/8*79@.5C++-/+)5-,1(6)(0()0)(*.0((4
@M03506:14:000000000-AKVR1:1:1101:21131:9509 2:N:0:49
ACTCAGGACTACAAGGGTATCTAATCCCGTTTGCTCCCCTGGCCTTCGTGTCTCAGTGTCAGGAACTGTCCAGAGACCCGCCTTCGCCACTGGTCTTCCTCATGATCTCTACGCATTTCACTGCTACACCATGAATTCCAGTCTCCTCTCCAGTCCTCAAGCACCGCAGTATCGAATGCAGTTTCGGAGTTAAGCTCCGAAATTTCACACCCGACTTACGGCGCCACCTACACACCCTTTACGCCCAATGAATCCGAACAACGCTTGACACCCTCGTATTACCTCCGCTGTTGTCCCAGAA
+
CCCCCGGGGGGGGGGGGGGGGGGGGGGGGGFGGGGGGGGGGGGGGGGGGGGGFGGGGGGGGGCFGGGGGGGGGGGGGGGGGGGGGGGEGGGGGGGGGGGGGGGAGGGGGGGGGGGGGCFGGDGGCGFFGGGFDACFGGGGDCEEDFGGFGGG?DFGGEGDBGCECEGG6E;AE>FFGGGFFGFECGE>GG?9EGC9CFE>@C,EAFFGFD>9@CEGC8@7*99EDGFF6CF6C*8C2>4<C7C*:785F7EA+10)215*.>8D5E@)3*2))*11;()A).-)-(-)(0(,1.6*1/)1,
@M03506:14:000000000-AKVR1:1:1101:2841:9520 2:N:0:49
ACTCAGGACTACCAGGGTATCTAATCCTGTTTGCTCCCCACGCTTTCGCGCCTCAGCGTCAGTCTCGGTCCAGAGCGCCGCCTTCGCCACCGGTGTTCTTCCCAATATCTACGAATTTCACCTCTCCACTGGGAATTCCACGCTCCTCTCCCGATCTCTAGTCCCGCCGTTTCGAGCGCAGTTCCCAGGTTGCGCCCGGGGCTTTCACACTCGACAAACAGGACCGCCTGCGCTCCCTTTCCGCCCCGTAACTCCGAACAACTCCCCCCCCCTCCTGTTCAACGCGGCGGCGTGCACGCCT
+
CCCCCGGGGGGGGGGGGGGGGGGGGGGGGGGGGGGGGGGGGGGGGGGGGGGGGFGFGDGGGGGGCGGGGGCFECC?FGG+@CCF<F,4?FFCDC=FCGGGGGGGGCFFFGGG7FDF@FGDD95A=,A9AEEFC8EFCEFFGDE3=CDC;D8F++6>=DFGGGCEG66C8@B,:**>A>>:CECFCGG75?,6,4CE=E=EC3EFCGFGGF77**/39*)2995CF<7>5*7CD))C(*9+++/**/*.28:)=B**1(5*)))****)1.5>B3**+)1+)).,46()()((),-**0-((
@M03506:14:000000000-AKVR1:1:1101:8864:9525 2:N:0:49
ACTCAGGACTACAAGGGTATCTAATCCTGTTTGATCCCCACGCTGTCGCGCCTGAGCGTCAGATATGAGCCAGTGAGCCGCCTTCGCCACCGGTGTTCTTCCCAATATCTACGAATTTCACCTCTACACTGGGAATTCCACTCACCTCTCTCATCCTCAAGTCCAACAGTTTCAATGGCAGTTCCGGAGTTGAGCTCCGGGCTTTCACCACTGACTTGGAAGACCGCCTGCGCGCGCTTTACGCCCAGTAATTCCGAACACAGCTAGCCCCCTCCGTATTACCGCCGCTGCTGGCACGAAG
+
CCCCCGGGGGGGGGGGGGGGGGGGGGGGGGGGGGGGGGGGGGGGGGGGGGGGGGGGGGGGGGGGGGFFGGGGGGGGGGGGGGGGGGGGGGGGGGGGGGGGGGGGGGGGGGGGGGGGGGGGGGGGGGGGGGGGGGGGGGGGGGGGGGFGGGGGGGGGFGGGGDGFEFGGGGGFGGGGGGGDCGGGGGGGGGCDFGG,DCGGEGGGGGGGGDCCCGGGGGACFDFFGGFECFFCDEFD>D3C<CCDD=8>69?@4FG:72DG5)01*:96CFGFF3CE80:F<A>B62(5679?;(,*9:1((
@M03506:14:000000000-AKVR1:1:1101:7876:9559 2:N:0:49
ACTCAGGACTACAAGGGTATCTAATCCTGTTTGCTACCCACGCTTTCGTGTCTCAGCGTCAGTTACGGTCCAGAAAGCCGTCTACACCACCGGTGTTCCTCCTGATATCTACGCACTTCACCGCTACACCAGGAATTCCACTTTCCTCTCCCGTACTCTAGTCCCTCAGTATACGGCGCACCCTCCCAGTTGAGCCGGGAGATTTCACACCAAACCTAAAGAACCGCCTACACCCCCTTTACGCCCAGTAACTCCGAACAACGCCCCCTGCCTACGCATTACCGCGGCTGCTGGCACCGAG
+
CCCCCGGGGGGGGGGGGFGGGGGGGGGGGGGGGGGGGGGGGGGGGGGGGGGGGGGGGGGGGGGGGGGGGGEGGGCEFGGGGGGGGGGGGGGGGGGGGGGFGGGFGGCFGGCGGGDGGGGGGGGGGGEGGG=AFGGGGGGGGGFEGGGG;EFEEGGGGGFCGEGDDEFGGFGG:FGGGE>>EEGCGGGGGGGA>CGGGGG*@961>CFFGFDFGCGGGG;C>+86CC5>E3ACF45C9:A??@5DDGC@CG+*****1()*.))51:*8C)7)***;*-.*)6449(->2723:2307)-3(
@M03506:14:000000000-AKVR1:1:1101:26297:9598 2:N:0:49
ACTCAGGACTACAAGGGTATCTAATCCCGTTTGCTCCCCTGGCCTTCGTGCCTCAGCGTCAGGAACTGTCCAGAGACCCGCCTTCGCCACTGGTCTTCCTTACGATATCTACGCATTTCACCGCTACACCGTAAATTCCAGTCTCCTCTCCAGTCCTCAAGCACGGCAGTATCGAATGCAGTTTCGGATTTAAGCCCCTAGAGTTCACCCCCGACTTACAGCCCCGCCTCCGCCCCCTTTACGCCCAATGAATCCGAACAACGCTTGAGACCCCTCTATCACCGCGGCTGACGGCACAGAG
+
CCCCCGGGGGGGGGGGGFFGGGGGGGGGGGGGGGGGGGGGGFGGGGGGGFGGGGGGGGGGGGGGGGGGGGFGFGGGGGGDGGGGCCEGGGFGGGDGFGGDG9EDFFGGGGGGGGGE=,CFGGGDFFGGCFGGGGFGCFFG,CEB=DE?96@AGDFGFF9F,,,3+=CGGGGFGGGF,89EFCFAF+@7++@;,9,,5@*4DF,3=7,,,//;C7*:88A,****1))5:*)*9)2)69=89<<DCCEF6C?**997C(95)7)>*/5>840.)1;**-9+).(((-(),.((0((1)),..
@M03506:14:000000000-AKVR1:1:1101:10651:9604 2:N:0:49
ACTCAGGACTACAAGGGTATCTAATCCTGTTTGCTCCCCACGCTTTCGCACCTCAGCGTCAGTACCGGACCAGTGAGCCGCCTTCGCCACTGGTGTTCCTCCGAATATCTACGAATTTCACCTCTACACTCGGAATTCCACTCACCTCTTCCGGACTCGAGACTACCAGTATCAAAGGCAGTTCCGGGGTTGAGCCCCGGGATTTCACCCCTGACTTAATAGTCCGCCTACGTGCGCTTTACGCCCAGTACTCCCGAACAACGCTAGCCCCCTTCGCATCACCTCGGCTGCTGGCACGACG
+
CCCCCGEGGGGGGGGGGFFGGGGGGGFGGGGGGGGGGGGGGGGCFGGGGGGG8FGGGGGGGGGGGGGG>EGGGGGGGGGGGGCFGGGGGGGGG<BFEFGGG?CF@FGGGGGGGGDGGEGGGG<AFGGGGA<FEDEGGGGFGGG@EDFGGGGGGECCC==@6=CEFFDEGFFFG,EFDC7:34<DEEGCEB**8DF@@*:5?D=FGG:@9*:FFFGGCF6@7+3=:C).=/==255/()0C+<C395*7<:+**)9D51<E)<>DGC8)*)9<>*08*-5*)2,)3((.:3<))549?>(((
@M03506:14:000000000-AKVR1:1:1101:24466:9622 2:N:0:49
ACTCAGGACTACAAGGGTATCTAATCCTGTTTGCTCCCCTAGCTTTCGCGCCTCAGCGTCAGTTGTGGTCCAGTGCGCCGCTTTCGCCACAGGTGTTCCTCCCGATATCTACGCATTTCACCGCTACACCGGGAATTCCACGCACCTCTCCCACACTCAAGCACGGCAGTTCCGCCTGCAGGCTCCGAGCTAAGCCCGGAGATTTCACAGGTGACTTACCGCACCGCCTACGCGCCCTTTACGCCCAACAATTACGAGCACCGCTTGCCCCCCTCGTATTCCCGCGGCTGCTGCCCCGACG
+
CCCCCFGGGGGGGGFGGFGGGGGGGGGGGFGGGGGGGCEGFGFEFEFGGGGGGGGGGGFGGGGDFGGGGGGGG@FGGGDGEGGGGGDGGGGG8FFGGGGGGGGGGGCGGGAADGD+?FFGGGGGGGGGGGGGGCFFDFFFGGGGGG@DFGGGGF>GGFDEFGD?ECE>ED;,,4BGC5CFG,*48C>EG*=F;8CFGG*=83C9AFFFG+500+9;+;8C*/159C>@53)27;DC>D??+C5<</*0:@F0**2773<E)>>DG**7@:CB:1;:/4.0)6216((83)45:)(*).(-(
@M03506:14:000000000-AKVR1:1:1101:25503:9627 2:N:0:49
ACTCAGGACTACAAGGGTATCTAATCCTTTTTGCTCCCCACGCTTTCGTGTCTCAGGGTCAGGAGAGTCCCAGTGCACTGCCTTCGCCTTTGGTGTTCCGGTCGATATCAACGGATTTTACCCCTACACCGTCCGTTCCATGCACCTCTAACTCCCTCCAGCTTGGTCGGCTCCTTGTCACTTCCACCGTTTGACGGTGGGCTTTAACCAACGACGCACCATGCCCCCTCCACACGCTTTACGCCCAACAAATCCGGATACCGCTTGCGCCCGTCTTATTACCGCCGGTGCAGTCCCGTAG
+
CC?CCF?FFGGDFGFGG6CFGGDGFGGGGFFGGCFGGGGGGGGDEGGGGCFGAFFDGGFFGGGGGGGGGFGGGGGGGF@,@FFGGGGGC@9C<EEBFAF,FFFEGGGGGA<,=CC+BFGGGFFDDD@FFG7FF+@FCFGGFGG9EFDDFCFG,9DEDFC=DF=@86,3=+3>CEFA95<:DACBCCD?:F7,6,5*;A8*;9=,>=BCF4**4**/)50***+2*2):/*:6;))).*)/1197D5*)***)*0*93(1:)))11A5):)/0))***-/<))6<(((),.()*-(*)..((
@M03506:14:000000000-AKVR1:1:1101:15954:9638 2:N:0:49
ACTCAGGACTACAAGGGTATCTAATCCTGTTTGCTCCCCACGCTTTCGCACCTCAGCGTCAGTACCGGACCAGTTGGCCGCCTTCGCCACTGGTGTTCTAGCTAATATCTACGAATTTCACCTCTACACTAGCTGTTCCACCAACCTCTTCCGGACTCGAGATTGCCAGTATCGAAGGCAGTTCTGAGGTTGAGCTTCAGGATTTCACCCCCGACTTAACAATCCGCCTACGTGCGCTTTACGCTCAGTTATTCCGACCAACGCTAGCCCCCTTCCTATTACCGCGGCTGCTGCCACTAAG
+
CCCCCGGGGGGGGGGGGGGGGGFGGGGGGGFGGGGGGGGGGGGGGGGGGGGGGGGGFGGGCCFGGGGGEGGFGGGGGGGGGGDEGGGGGGGGCFGGGGGGFGGGGGGGGGGGGCCFFGGGGGGGFGGGGGGCFGGGGFGGGGGGEGGGGGGFECEGEGGGDDFGGGGGGGGGF=FFECF?8@EEFFGGDFGGGCF,4,,795,,3,2@C;DGDDE:DFA7:F868))05*5*2).)(555+=:<CE*0++<*9/:CC(9E).07<C*)28C3:*2*36=+56<(-,4)-534))(09)4()
@M03506:14:000000000-AKVR1:1:1101:28522:9674 2:N:0:49
ACTCAGGACTACAAGGGTATCTAATCCTGTTTGCTACCCACGCTTTCGCTCCTCAGCGTCAGTACCGGCCCAGAGTGCCGCCTTCGCCGCCGGTGTTCCTCCTGATATCTGCGCATTTCACCGCTACACCAGGAATTCCACACTCCCCTACCGGACTCAAGTCATCGCAGTATCGAATGGCGTCTACAAGTTGATCCTGGATCTTTCACATCCGACTTACGAAACCGCCTTCGAGCTCGTTACGCCCAACAACTCCGGACAACCATTTCCCCCTACGCTTTAACGCCGTTCTGGGCCGGTG
+
CCCCCFGGGGGGGGFDFE@FGGGGGFFGGGGGG9EGGGGFFGGGGGGGGGF@FFG@AFEGGDFGGGGGDECFGG8ECAFED7FGGFCGEEGGGGDFEFFDFFGGGGGGFC<FGDGECCFCFA@FCECGGGGGC7,D5EFGGGGGG8,@8DD?BC8ECGGED2>::,48C8:EFGEGG?F66*4>11;@<,64;7,>,,>,=+,1,,=CC++70:=C3C6<*157)*2:**)013)9(0)2;=9*95/)/*2)0)225(*/.))*9+3*+*0)7)1;:()/()))(-(0()((1)(*.)((-
@M03506:14:000000000-AKVR1:1:1101:23641:9690 2:N:0:49
ACTCAGGACTACAAGGGTATCTAATCCTGTTTGCTCCCCACGCTGTCGCGCATCAGTGTCAGAAACTGCCCAGCAGGCCGCCTTCGCCACCGGTCTTCCTCCGGATCTCTACGCATTCCACCGCTACACCCGGAATTCCGCCTGCCTCTACAGCCCTCGAGTTTGACAGTCGGCACGGCAGATCCGGGGTTGAGCCCCGGACTTTCACCCCACCCTTATCACACCACCTACGCGCCCTCTACGCCCCGTGATTCCGGACACACCTCTCACCCCCCGCATTACCGCGTCGGCTGCCACGGAG
+
CCCCCGGGGGGGGFGGGFGGGGGGGGGGGGFFGGGGGGGGGGGGGGGGGEGGGGFGFGGFGGG9EEFGGGGCGGFFFGGGGGGGGGGGGGFEFGGGFGDGGGEGC7F<E<FFFGDEFGGGGGGGGGGFGGGG+CCCFGGFGGGGGGFGGFEF?FGGGFGGG?ECG7>FCEFGCC*BEGG>CCCCFG*:C87CCGGCFGEE*9:6<C+C?*97=5;*9**3**:6C55>**7:<)>)37);+</CDGCB:8*70*20)(9:)))**2+)+17<)>E58352)6<(34(7,)4:D(,*1.(,,
@M03506:14:000000000-AKVR1:1:1101:10723:9692 2:N:0:49
ACTCAGGACTACAAGGGTATCTAATCCTGTTTGCTCCCCACGCTTTCGCGTCTCAGCGTCAGTATCCGACCAGGGGGCCGCCTTCGCCACAGGTGTTCCTCCCGATATCTACGCATTTCACCGCTACACCGGGAATTCCACCCCCCTCTTCGGTACTCTAGCTTGCCAGTTTCATGCGCCGTTCCTCGGTTGAGCCGGGGGATTTCACACATTACTTAACAAACCGCCTACACGCCCTTCACGCCCAATCATCCCGAACAACGCTTCCACCCTCTGTATTACCGCGTCTCCTGGCCACTAC
+
CCCCCGGFGGGGGGGGGFGGGGGGGA<EGFFGGGGGGGGGGGGGGGGGGGGGEGGGGGGGGGGD<FCFEGGGGGGGGGGGGGGGGGGGGFFEF?EDFGGGGGGGGCGGGGGGFGGGGGFGGGEG:FGBE:F7::CFFGFGGGGEECCEGFGFE@8EFGGGCGF;CGGGFEB@B9FEGGDEC:?CF9;ECC7CCEFCECEECDGF++ACCFG4+*<<**/AFGCFGGE3*1?+*.7D>D:0+<47FE*)**3*67***,7C45.3*;*7+/9>572+<)8C)643,2(7()))0.:4))(((
@M03506:14:000000000-AKVR1:1:1101:4250:9692 2:N:0:49
ACTCAGGACTACAAGGGTATCTAATCCTGTTTGATCCCCACGCTTTCGCGCCTCAGCGTCAATGTCGGTCCAGTCGGCCGCCTTCGCCACGGGTGTTCTTCCCAATCTCTACGAATTTCACCTCTACACTGGGAATTCCACCAACCTCTACCGAATTCAAGTAAGACAGTCTTAAATGCTATTCCAGGGTTGAGCCCTGGGCTTTCACACCTAACTTGTCAAACCGCCTACGCGCCCTTTACGCCCAGTAATTCCGAACAACGCCAGCTCCCTTCGTATTACAGCGGCTGCGGCCCCCACG
+
CCCCCGGGGGGGGGGGGGGGGGGGGGGGGGGGGGGGGGGGGGGGGGGGGGGGGGGGGGGGGGGGGGGGGGGGGGGGGGGGGGGGGGGGGGGEG@FFGGGGGGGGGGGCFGCGGGGGCFGGGFEGGGGGGGGGGGGGGGGGGGFCEGD?FFFGGGGG6DGGGFEGA9FGGGGGGGGDGFGGGGFGAFAF5DFD6CGFFEFE:C>F6?7:C*:;6CGE++=,:B>CFG:>5DA55:AD>3A+><5DD:*)00<*/972*4/*.55C)1*70925020*2,.+).)))(-)()(()(,)))-(,
@M03506:14:000000000-AKVR1:1:1101:16137:9710 2:N:0:49
ACTCAGGACTACAAGGGTATCTAATCCTGTTTGCTACCCACGCTTTCGTGTCTCAGCGTCAGTTACGGTCCAGATAGCCGTCTACACCACCGGTGTTCCTCCTGATATCTACGCATTTCACCGCTACACCAGGAATTCCACTATCCTCTCCCGCACTCGAAGTCATTCAGTATTCGGCGCACCCTCCCGGTTAAGCCGGGAGATTTCACACCAACCTTAAACAACCGCCTACACACCCTTTACGCCCAGTAACTCCGCACAACGCTTGCTGCCTACGTATTACCGCCGCTCCTGGCACGTC
+
CCCCCGGGGGGGGGFFGGGGGFGAFEGGGGGGGGGGGCFGGGGGGGGGGGFGGGGGGFFGGGGGGGDDGGGGGGGGGGGGGDGFGGGGGGGCCGGEGFGDFGF@FGGGGGGGGGGGGGGGGGGG7BEFFG@E:?EFGGGGGGGFGC9A=EE@BECEEGGFFEFD8FFGGFDFGE==DEGG6EGEFCGGGE>8>F9@6?C**2*<9:BCC7**:?*AFFFGDGCCFD>:E<::086C(7);80:*75C):++/6*:CD0CG3>35C5;5@FCF@=:8*4*+(649(-2)()(-9)(7.*(,-
@M03506:14:000000000-AKVR1:1:1101:21485:9752 2:N:0:49
ACTCAGGACTACAAGGGTATCTAATCCTGTTTGCTCCCCTAGCTTTCGCTCCTCAGCGTCAGTTACGGCCCAGAGACCCGCCTTCGCCACCGGTGTTCCTCCTGATATCTGCGCATTTCACCGCTACACCAGGAATTCCAGTCCCCCCTACCGACCTCTAGTCTGCCTGTACCTACTGCAAGTCCAGGGTTAAGCCCCTGGCTGTCCCCTCAGACGCGACCAACACCCCCCGAGACCTTTACCCCCAACAATTCGCTACCACACCTCCCCCCTCACTACTCACGCCACGCCTGCCCGTTGC
+
CCC@CF@FCFFGGD@6BFGG,C@FGGGGFFGGGGGGGFGGGGGGFFDGGGFG8FFGGGE@B:FFGECEEECFGFGFCC8CDGECFEFC7FE+>:4FCGGGFFDF,FDAEF9<@F:FEC<CFF@F7@FEC?FFE7:=8?;;=EG,=DCEGGGG6++3+@9<BEGG,,E,,@>FCD;FG9AFC72,,,@78>8F?7CC******4*1=,,,*:;,;:*8)8*)2*:1*))29)*).)119*A:?:6C553*;***1**1()0)))9**1)/)17)***+))+.64(.((.45(.<(,5)).((
@M03506:14:000000000-AKVR1:1:1101:22186:9753 2:N:0:49
ACTCAGGACTACAAGGGTATTTAATCCTGTTTGCTCCCCTAACTTTCGCGCCTCAGCGTCAGTAGTGGTCCAGTGCGCCGCTTTCGCCACAGGTGTTCCTCCCGATATCTACGCATTTCACCGCTACACCGGGAATTCCATGCACCTCTCCCACCCTCCAGCATTGCAGTTTCGCCTGCAGGCTCTGAGTTAAGCCCACAGGTTCCACAGGTGACTTACACCCCCCCCTACGCGCCCTTTACCCCCAATAATTCCGAACAACGCTCGCATCCGCTGACTTACCGCTGCCTCCGGCACCTGG
+
CCCCCGGGGGGGGGGGGGGGGGGGGGGGGGGGGGGGGGGGGGGGGGGGGGGGGGGFGGGGGGGGGGGGGGGGGGGGGGGGGGGGGGGGGGGGGGGGGGGGGGGGGDEFFGGGGGGEGCGGGGGGGGGGGGGGDEFFGGGGGDDCFGD,68>88DEE68CGGC?FFFGGG;;CFGGGGGGCCFG,DGCACCF9D;FC*,**87;D,44C,7?*,:AEF2??*2)2))):*9;CC)09(7)0++2*12/068:@*7CC*(977F@<*/*0*0>6)7/**(1069?:9(()(*)()(()))(,(
@M03506:14:000000000-AKVR1:1:1101:13406:9755 2:N:0:49
ACTCAGGACTACAAGGGTATCTAATCCTGTTTGATCCCCACGCTGTCGCGCTTGAGCGTCAGTTACGAGCCAGTGAGCCGCCTTCGCCACCGGTGTTCTTCCCAATATCTACGAATTTCACCTCTACACTGGGAATTCCACTCACCTCTCTCGTACTCAAGCTAAACAGTTTCAATGGCAATTCCGGAGTTGAGCTCCGGGCTTTCACCACTGACTTGGATAGCCGCCTGCGCGCGCTTTCCGCCCAGTCATTCCGACCAACGCTAGCCCCCTTCGTATTACCGCGGCTGACGGCCCGACC
+
CCCCCGGGGGGGGGGGGGGGGGFGGGGGGGGGFGGGGGGGGGGGGGGGGGGGGGGGGEEF@FGGGGGGEGGGGGGCGGGGGGGGGGGGGDGGGEEGC<FGGGGGFFGFFGGGGECFFGGFGG<FFGG9<FGG?E=EFFF9DEF8ECEFDF,,>AEE?DGF?GGF8DDEGGF,=EDGC37,@CEFFGC+34D;,3DEF6CCGC*1>C7BECCD,CCC88),:C6C<D45574*2=:D0<);+35>D5*77+<*17:FG955.)))11*)*)1>3*2/2()0-:>BF>0)()((0(,9))(((
@M03506:14:000000000-AKVR1:1:1101:5693:9788 2:N:0:49
ACTCAGGACTACAAGGGTATCTAATCCTGTTTGCTCCCCTAGCTTTCGTTCCTCAGCGTCAGTAGTGGTCCAGCGCGCCGCTTTCGCCACGGGTGTTCCTGCAGATATCTACGCATTTCACCGCTACACCTGCAATTCCACGCGCCTCTCCCACACTCTAGCACAGCAGTTTCGGAAGCAGGCCCTGAGTTAAGCTCAGAGATTTCACTCCCGACTTGCCACACCGCCTACGAACCCTTTACACCCAGTAATTCCGAGCAACGCTGCCCCCCTACGTCCTCCCGCTGCTGCTGGCCCCTTG
+
CCCCCGGGGGGGGGGGGGGGGGGGGGGG9FGGFGGGGGGGGGGGGGGGGGGGGGGGGGGGG>FGGGCFEFGGGFGGGGGGGGEGGGGGGGGGGGGGGGGGGGGGGGGGGGGGGGGGCEGGGFGGGEGGGGGGGGFDEGFEFGDEGGEE?FDFDFCGGGFGAFGFECC8DCCGF8BG5:CC?>CEECCC6?;@>?G7C9D,A6>,5BC@GGFFCGG8DCFGFF*AC<5BE3A574078*<8:C>FFEC:+:+978:*1,)*)77DG?*7@>GEDCFG84):).((-(-5))4)),4*))(((
@M03506:14:000000000-AKVR1:1:1101:18556:9806 2:N:0:49
ACTCAGGACTACAAGGGTATCTAATCCTGTTTGCTCCCCTAGCTTTCGCGCCTCAGCGTCAGTTATGGTCCAGTGCGCCGCTTTCGCCACAGGTGTTCCTCCCGATATCTACGCATTTCACCGCTACACCGGGAATTCCACGCACCTCTCCCATACTCCAGCACGGCAGTTTCGCCTGCAGACTCCCGGTTGAGCCGGGAGATTTCACAGGTGACTTCCCGCGCCGCCTACGCGCCCTTTCCGCCCAATAATTCCGAACAACCCTCGCCCCCTCTGTATTACCCCGGCTCCTCGCCCTAGG
+
CCCCCGGGGGGGGGGGGDGGGGGGGGGGGGGGGGGGGGGGGGGGGGGGGGGGGGGGGGGGGGGGGGGGGGGFGGGGGGGGGGGGGGGGGGGGGGGGGGGGGFGGGGGGGGGGGGGGGGGGGGGGGGGFGGGGGDG8FGGGGCEGGG8>EGGGGFFF=FDFFCCG>EGDEDD7E5EGEDGF:9C8DFFGGEE*<@FFEGGEEGGF7@9E+;C:F7CFG+;?DCCEDGE559?*9))>7/?0<:*19/*)03+/09FDD(9*)))1*/*)*0>>)9;@@)8+):A(4>056)4()((15).3(
@M03506:14:000000000-AKVR1:1:1101:23880:9809 2:N:0:49
ACTCAGGACTACAAGGGTATCTAATCCTGTTTGCTCCCCACGCTTTCGCGTCTCAGCGTCAGTATCCAACCAGGGGGCCGCCTCCGCCACCGGTGTTCCTCCCGATATCTACGCATTTCACCGCTACACCGGGAATGTCACCTCCCTCTTTGCTACTCTAGCTTGCCAGTTTCATCCGTCGTTCCCCGGCTGAGCCGAGGGATTTCACACATGACTTAACCGACCCCCTCCACGCCCTTTCCGCCCAACTATTCCGCACCACGCTTCCCCCCTACGCATTACAGCGGCGGCTGTCCCCGAG
+
<A-CCGCGGGDFFGGF@CE8FG9FGGGGGGGGGGGGGDGGGGGFFGGDEEBFFGFAFCCGD7EADFGFCFGGGD@77@FCFGG,CEDCCFF7+84BCFF<F,FCFC7>FE,5+C:+4AFFEF7E++38FD+:@+3@<,7FCF,@?EEFC9@7,7=BE:3@;,,7@:8D6<;,,5D,,*14>=*CCEF=**1**=+9E*=:83*<@++=E<*;+7807*09:)15))))**0*9)7137)++<*/***)**+01@F**37:>>3)***0*710)**2*-)1)))).((.()470()**)-(,
@M03506:14:000000000-AKVR1:1:1101:14552:9817 2:N:0:49
ACTCAGGACTACAAGGGTATCTAATCCTGTTTGCTCCCCACGCTTTCGCGCCTCAGCGTCAGCATTGGCCCAGCGAGCCGCCTTCGCCACCGGTGTTCTTCCCGATATCTACGCATTCCACCGCTACACCGGGAATTCCACTCGCCTCTACCAAGCTCTAGCCATGCAGTCTCACCTGCAGCCCCGGAGTTGAGCCCCGGGATTTCACAAGTGACTTACACGGCCGCCTACGCTCCCTTTACGCCCAGTGATTCCGGCCCACGCTCGCCCCCGCCGTCTCACCCCGGCTGCTGGCACGGAG
+
CCCCCGGGGGGGGGGFGFGGGGGGGGGGGFGEFGGGGGGGGGGGGGGFGGGGEGGGGGGGECFDGGGGGGGGFCFEEEGGGGEGGGGG>CFG+@CFECFFGGDGD:CFGDFGFGGDEGFGFGGGGGGGFGFG+==FDFFFD;D8@E6EG9EFC7@FDFE<@9BCDGGGCCD;@DFCCEFFGGGGEC*4*=,;9<EFG58:*::3+=CFC*7::7@+;CF7*79CC5>>*>@=<)77456++07D<E5<79+9*7**9(9*)75D<=/7*)/.)1***(8*.634,,(5(732?.(*0),((
@M03506:14:000000000-AKVR1:1:1101:10023:9860 2:N:0:49
ACTCAGGACTACAAGGGTATCTAATCCTGTTTGCTCCCCACGCTTTCGTGCCTGAGCGTCAATCTCAGCCCAGGGGGCTGCCTTCGCCATCGGTGTTCCGCCACATCTCTACGCATTTCACTGCTACACGTGGCATTCCACCCCCCTCTGCCAGATTCAAGTCCCATAGTTTCCACTGCCATTCCCAGGTTAAGCCCGGGGCTTTCACAGCGGACTTGGGGAACCGCCTACCGACTCTTTACGCCCAGTAATTCCGATTAACGCTCGCCCCCTACGTATTACCTCGGCTCCTGGCCCGTTG
+
CCCCCGGGGGGGGGGGGGGGGGGGGGGGGGGGGGGGGGGGGGGGGGGGGFGGGGGGGGGGGGGGEFGGGGGGGGGGGDGGGGGGGGGGEGGGGGGEFFFGGGGGG,EAEFFGGCEGGGGGGGGGGC9FGGGDFGGGEGCFGGDGEGGGG,EFFEEFCCDED:,;DFCEFFECFGGGGGGG6E9@FGGGFGGEGGGGGGGCCD5:CFFGGGGDG58*9*;57*9CF53>:C)*)).)4D*30<*1):C><7+=47**/-/:77))*/*)*07>3*AC>7*04)))-(()()-,7,4*)74(-
@M03506:14:000000000-AKVR1:1:1101:10280:9892 2:N:0:49
ACTCAGGACTACAAGGGTATCTAATCCTGTTTGCTCCCCACGCTTTCGTGCCTCAGCGTCAGTATCGGGCCAGTGAGCCGCCTTCGCCACTGGTGTTCTTGCGAATATCTACGAATTTCACCTCTACACTCGCAGTTCCACTCACCTCTCCCGAACTCAAGATCTTCAGTATCAAAGGCAGTTCTGGAGTTGAGCTCCAGGATTTCACCCCTGACTTAAAAACCCGCCTACGCACCCTTTACGCCCAGTGATCCCGAGCAACGCTAGCCCCCTTCGTTTCACCGCGGCTGCTGGCACGCAG
+
CCCCCGGGGGGGGGGGGGGFGGGGGGGGGGGGGGGGGGGGGGGGGGGGGGGGFGGGGGGGGGGGGGGDGGGGGCDGFGGGGGGGGGGGGGGGGFFGGGGGGGGGDGGGGGGGGGGGCGGGGGGGGGGGGEFGGGGGGGGCFFEFFFGGGGGG>=CEGGGGFGFGGFGGGGGGGDGFGGGGGGGGGFCCEGGGGFFEC68FGGGGDCFGG7DFGFGGFC69@FGCCD4B?CFCDDED?FFG77>DDECA65@F+;FGD237))0>58*78@DE)9C**(8+)-.(((()(.34)(-*/779(
@M03506:14:000000000-AKVR1:1:1101:18472:9895 2:N:0:49
ACTCAGGACTACAAGGGTATCTAATCCTGTTTGATCCCCACGCTTTCGCTCCTCAGTGTCAGTACCGGCCCAGAGCGCCGCCTTCGCCGCTGGTGTTCCTCCTGATATCTGCGCATTTCACCGCTACACCAGGAATTCCACGCTCCCCTACCGGACTCTAGCCACAGCAGTATCAGGTGGCGTCCCGAGGTCGAGCCTCGAAATTTCACACCCGACTTACCGAGCCACCTACGAGCTCTTTCCGCCCAATAAATCCGGACAACGCCCGCCCCCTCCGTGTTACCGCGGCCGCTGGCACGGA
+
CCCCCGGGGGGGGGFGGFGGGGGGGGGGGGGGFGGGGGGFGGGGGFGGGGGGGGFEFGGGGGGGGGGGGFGGGFGGGGGGGGGGGGDFFGGG:E?FGGDGEFFCGGGFGF9FEGGCEGGFFGGG7BBF8FDACFGGFGGFFCE+3@>EGGGGDGCEGFFGGFBFE,:DEGGG,DFGGC6CGGGG*1=ECEG,**4:C*<5C5=CC+AGFD4CE5*CD5=<*>C5559FFG)<CD))(09C@+:*7CED**<7@*267(95))83C**):8300)2*/-7*(-6)361)9D460425.6((-
@M03506:14:000000000-AKVR1:1:1101:18071:9905 2:N:0:49
ACTCAGGACTACAAGGGTATCTAATCCTGTTTGCTCCCCTAGCTTTCGTTCCTCAGTGTCAGTTGCGATCCAGTCAGCCGCCTTCGCCACGGGTGTTCCTGCAGATATCTACGCATTTCACCGCTACACCTGCAATTCCACTGACCTCTCTCGCACTCGAGCGCGGCAGTTTTGAAAGCAGCCTCTGGGTTAAGCCCAGAGATTTCACTTCCAACTTGCCGCACCACCTACGCACCCTTTACGCCCAGTAATTCCGAGCAACCCTGTCCCCCTACGTATTACCGCGGCTGCTGGCACGTAG
+
CC9CCGGGGGGGGFGGGGGGGFGFGGGGGGGGGGEFGGGGGGGGGGFGGGCGFFEEFFGGFGGGGGGGFDEFGGGFGGGGGGGGFGGC@@CCEFCFGGGGDDFFGGGGGGGFDEGGFFDFGFFEFBBEE@BCFFFFAFD9FGEGGFGFFFGGGDCEGGFF6EGDG>EBCFCFGF5;EFFFFCAFFGGGFEEGFFF?FF85,A?9,4,BFFGGGG?,;:A67<)57*):=7AE):BD0*=3>C3CD5:)232@@FF4C1<C:F)1*;+)3?9>.9/*2)9C)6)-((-04)(,086**74((
@M03506:14:000000000-AKVR1:1:1101:12795:10027 2:N:0:49
ACTCAGGACTACTAGGGTATCTAATCCTGTTTGCTCCCCTAGCTTTCGCGCCTCGGCGTCAGTTGTGGTCCAGTGCGCCGCTTTCGCCACAGGTGTTCCTCCCGATATCTACGCATTTCACCGCTACACCGGGAATTCCACGCACCTCCCCCACACTCAAGCCCGGCAGTTTCGCCTGCAGGCTCCGAGTTAAGCCCGGAGATTTCACAGGTGACTTACCGCACCGCCTACGCCCCCTTTACGCCCAATAATTCCGAACACCGCTTGCCCCCCTCGTATTCCCGCTGCTCCCGCCGCCTCG
+
CCCCCGGGGGGGGGGGGGGGFGGGGGGGFFGGGGGGGGGGGGGGGGGGGEGGGGGGGGGGGGGGGGGGGGGGGGGGGGGGGEGGGGGGGGFGGGFGGGGGGGGGEEFGGFGGFG+CFDGFFGGGGGGGGFFGGECFFGFFGGDCGGEG,:CGGG+BCFCF96*DEEGGCGEFC>EGGD=?G8C:<>C7CCE9<@CEFC=*C59FGGGGFGG*+2>CFGFC<D):DDDEG5?5<)071/760C5<CE=:F8:/*8CCDFG=)8)9):*7FFF>5/**2(02)).-((4>3*)(0(4))),(,
@M03506:14:000000000-AKVR1:1:1101:9463:10032 2:N:0:49
ACTCAGGACTACAAGGGTATCTAATCCTGTTTGCTCCCCTAGCTTTCGTTCCTCAGCGTCAGTAGTGATCCAGCTCGCCGCTTTCGCCACGGGTGTTCCTGCAGATATCTACGCATTTCACCGCTACACCTGCAATTCCACGAGCCTCTCTCACACTCAAGCACAGCAGTTTTGAAAGCAGCCTCTGGGTTAAGCCCAGAGATTTCACTCCCAACTTGCCGCACCGCCTACGAACCCTTTACACCCAGTAATTCCGAACAACGCTGGCCCCCTACGTATTACAGCCGCTGCTCGCACGTAG
+
CCCCCGGGGGGGGGGGGGGGGGGGGGGGGGGGGGGGGGGGGGGGGGGGGGGGGGGGGGGGGGGGGFDGGGGGGGGGGGGGGGFGGGGGGGGGGGGGGGGGGGGGGFFGGGGGGGGGGGGGGGGGGGGFGGFGGGGFGGGGGGGDEGGG8F3EBFGGGGGGGFGGGFGGGFFFFCCCFFGG?FFCFC?AD:BF99EGF>8,5?F,5:=FEFGFGFCFF>FDDGDGG4?EE345:;><?FFFGGGGGCC5?9E*1=F4D2>E5>5C***05)9;>*;;*48+6<2)5(-71)4)*-7)0).,.
@M03506:14:000000000-AKVR1:1:1101:29167:10050 2:N:0:49
CCTCAGGACTACAAGGGTATCTAATCCTGTTCGCTACCCACGCTTGCGCGCCGCAGCGTCGGAAGTGGTCCAGGGACTCGCCTTCGCCACCGGTGTCCCTCTCGATACCTACGCATTGCACCGCTCCAACGAGAGTCCCAGTCCCCCCCACCACCCTCCAGAACCACAGCACGGCACGCTCTTCCCCGGTTGCGCCGTGCGCTGTCACACGCCGCGCTTGGAACTGCCTACTGCCTCTTTATCCCTCTTGTACCCGCACAACGCTTCCTACCTTCGTCTTACCTCCTGTGCGTGCACGCAG
+
-6-,,,C9CC-CC-,EDAFGG,F99FFGGF9,6+;FE,69F7:EG,,+:+@+++++::,6@+6,=F9C,6,,C=:<D@FC+FE7E@7:7CDD:BF=,?,?E<E7,A=+5,,B+FED+,?,537:CGE,,,8+>+63,8:,,34;8,383**=,;CDGF*,B,48,,1,,4228=D*=C**3/3<+96*/*B**1*/?*8**7**2<+++*9)*/:*)))****<**0.+*)+**8*.**2++*2*+0)+2+**1*9)()*))57***)+*2)*0+::4:*.47)5(,)-/)()((*/)(((
@M03506:14:000000000-AKVR1:1:1101:7288:10051 2:N:0:49
ACTCAGGACTACAAGGGTATCTAATCCTGTTTGCTCCCCTAGCTTTCGTTCCTCAGCGTCAGTTGTGGTCCAGCGCGCCGCTTTCGCCACGGGTGTTCCTGCGGATATCTACGCATTTCACCGCTACACCTGCAATTCCACGCGCCTCTCCCACACTCAAGCACAGCAGTTTTGGAAGCAGCCTCTGGGTTGAGCCCAGAGATTTCACTCCCAACTTGCCACACCGCCTACGAACCCTTTACACCCCGTAATTCCGAACAACGCTGGCCCCCTACGCCTTACCGCGGCTGCTGGCACTGAC
+
CCCCCGFGGGGGGGGGGGGGGGGGGGGGGGGGGGGGGGGGGGGGGGGGGGGGGGGGGGGGGGGGGGDCGGGFGGGGGGGGGGGGGGGGGGGGGGGGGGGGGGGGGEDGGGFGGGGGGGGGGGGGGGGGGGGGFFGGFGGGGDGGGGEEGGCFGFGGFGGGFFGGGFGGFF;FCGGCGGGGGGGGGFEG8:C:EGGGF=:,;?E?>CFFCFCCGGGGGGFG:DFCGCDED<;*C)59(*0<9C7CFD*0:**78FFCG:GG)<>D3*/<=>DDB*;8*()1)532611>9)(5)((*/)()(
@M03506:14:000000000-AKVR1:1:1101:24445:10053 2:N:0:49
ACTCAGGACTACAAGGGTATCTAATCCCGTTCGCTCCCCTGGCTTTCGCGCATCAGCGTCAGTGTCGGCCCAGCAACCCGCCTTCGCCGCAGGTGTTCCTCTCGATATCTACGCATTCACCGCTACACCGAGAATTCCAGTTGCCCCTTCCGCACTCTAGCACAACAGTATCACTTGACCGTTCCGAGTTAAGCCCGGAGATTTCACAAGTGACTTGTTGCGTCGCCTACCTGCCGTTTACGCCCAGTAAAACCGAACAACGCTTGCCCCCCCCGCATTACCCCTGACGCTGGCCCGTATG
+
CCCCCGGGGGGGGGGGGEFGGGGGGFGGGFFDEGGGGGGGFGGGGGGGGDGGGGGDGGGGGGFGGGGGGGGGGGGGGGGGGGGGGGGG7FFGDGGFGGGGGDF@GCEFFGDGGGECFGGGGE>::CGFFC7C7CCFGGGCF,>9D8BFGGFDEGG>DGC7EAF8EGFE;CEFGG9;,?CGGECC8*=**6;CGGGG**4/:;>@9::@CC7+=C;C7CFCC)1=7>).29)+000)(1);07<<DC*)30+*/09792C60.7****)+.))59:**-):4)((((()()(()((1))-((
@M03506:14:000000000-AKVR1:1:1101:8932:10058 2:N:0:49
ACTCAGGACTACAAGGGTATCTAATCCTGTTTGATCCCCACGCTGTCGCGCCTGAGCGTCAGAAACGGGCCAGTGAGCCGCCTTCGCCACCGGTGTTCTTCCCAATATCTACGAACTTCACCTCTACACTGGGAATTCCACTCACCTCTCCCGTACTCGAGCCTGACAGTTTCAAAGGCAATTCCGGAGTTGAGCTCCGGGCTTTCACCCCTGACTTGAAAGGCCGCCTGCGCGCGCTTTACGCCCAGTAATTCCGAACAACGCTAGCCCCCTTCGTATTCCCGCCGCTGCTGGCACCAAG
+
CCCCCGGGGGGGGGGGGGGGGGGGGGGGGGGGGGGGGGGGGGGGGGGGGGGGGGGGGGGGGGGGGGGEGGGGGGGGGGGGGGGGGGGGGGGGGGGGGGGGGGGGGGGGGGGGGGGGGGGGGGGGGFGFFEFFGGGGGGDFGFGGFB>?9>FGGGGGFGGFGGGGGCFDGGEF7;FFG:,,:FAEGGG58EFC9>8=DFE*8<EFCFGGF<9FGGGFGF4A+77C<3>3CFACDE>CBG3FF7597C5)30<@77C4<:5*)70)3*10;?G>)90*0()7).,(((4:(733F(8*1).((
@M03506:14:000000000-AKVR1:1:1101:23248:10070 2:N:0:49
ACTCAGGACTACAAGGGTATCTAATCCTGTTTGCTCCCCTAGCTTTCGCGCCTCAGCGTCAGTTGTGGTCCAGTGCGCCGCTTTCGCCACAGGTGTTCCTCCCGATATCTACGCATTTCACCGCTACACCGGGAATTCCACGCACCTCTCCCACACTCAAGCACGGCAGTTTCCCCTGACCGCTCCGCGTTGAGCCCGGAGATTTCCCAGGAGACTTACCGCCCCGCCTACGCGCCCTTTACGCCCCATAATTCCGAACAACGCTCGCCCCCTCCGTCTTCCCCCTGCTGCTGGCACAGCG
+
CCCCCGGGGGGGGGGGGGGGGGGFGGGGGGGGGGGGGGGGGGGGGGGGGGGGGGGGGGGGGGGGGGGGGGGGGGGGGGGGGGGGGGGGCGFGGGGGEFGCGFGGGDCGGGGGGG7FFGGDGFFGGCGFFFF7FEGGGGGGGGGEEE>C98EDCFCEEFFG9FGFEGGEGFC@CFCGGGGG6CDCGEG*=:@EDFGGG*:=8C6<+2+3+2>DE5@@;+979D)5CD>D:/)*/..9>G5<3A**95*8*A@*09CDC6C*77.7*2*7*<D3)9*/1.>F-5.((-3>?47?@>69?)..(
@M03506:14:000000000-AKVR1:1:1101:12352:10074 2:N:0:49
ACTCAGGACTACAAGGGTATCTAATCCCGTTTGCTCCCCTGGCTTTCGCTCATCAGCGTCAGTGTCGGTCCAGGATGCCGCCTTCGCCACCGGTGTTCCTCCAGATATCTACGCATTTCACCGCTACACCTGGAATTCCACATCCCTCTCCCGAACTCAAGCCATCCAGTATCAGATGCAGTTCCCCGGTTAAGCCGAGGGATTTCACGTCTGACTTAGTTGGCCGCCTACGAGCCCTTTACGCCCAGTAATTCCGAACAACGCTTGCCCCCCCCGTATTACCGCGGCTGCTGGCCCGGGG
+
CCCCCGGGGGGGGGGGGGGGGGGGGGGGGGGGGGGGGGGGGGGGGGGGGFGGGGGGGGGGGGGGGGGGGGGGGGGGGGGGGGGGGGGGGGGGGGGGGGGGGGGGGFGGGGGGGGGDDGGGGGGGGGGGGGGGGGGGGGGGGGGGGGGGGFGGG6CGGFGGGFE?FGGGGGGFF7CFGGGCFGGGGGGGGGGEC<FGGGGGGGGDGGGGD6<8?:CEG=8@FGGG4CBED3AEC;=8?C5E1<7<9=8>CC7@69DFD4D5@>3CDE;5FFG>@G***-7+)6<:9>0)-04,9,(*))(((
@M03506:14:000000000-AKVR1:1:1101:21488:10076 2:N:0:49
ACTCAGGACTACAAGGGTATCTAATCCTGTTTGCTCCCCACGCTGTCGCGCATCAGTGTCAGAAACTGCCCAGCAGGCCGCCTTCGCCACCGGTCTTCCTCCGGATCTCTACGCATTCCACCGCTACACCCGGAATTCCGCCTGCCTCTACAGCCCTCGAGTTTGACAGTCGGCACGGCAGATCCGGGGTTGAGCCCCGGACTTTCACCACACCCTTCTCAACCCACCTACGCGCCCTTCACGCCCAGTGCTTCCGGACAACGCCCGCACCCCCCGTCTTACCGCCGCTGCTGGCACGGCG
+
CCCCCGGGGGGGGGGGGGGGGGGGGGGGGGGGGGGGGGGGGGGGGGGGGEGGGGGGGGGGGGGGGGGGGGGGGGGGGGGDGGGEGGGGGGGGGGFGGGGGGGGGEDDGGGGGGGDGGGGGGGDG7@FGGFFFCGCGFGGGGGCDFGGGGGGGFFGGGFGGGFEGFDGFFECCDECEGEC*B5FGG>CE=8*1BCGGGGEGCDED?CEGC=>5EDG*2*9CC**2537::7F7D))>>5F*+A*CFE=:6C+7@FC*1(75.07>/8*)*8DBEC8:2(./6>(-4(2)(.1)93<4@390(
@M03506:14:000000000-AKVR1:1:1101:10074:10103 2:N:0:49
ACTCAGGACTACAAGGGTATCTAATCCTGTTTGCTCCCCTAGCTTTCGCGCCTCAGCGTCAGTTATGGTCCAGTGCGCCGCTTTCGCCACAGGTGTTCCTCCCGATATCTACGCATTTCACCGCTACACCGGGAATTCCACGCACCTCTCCCATACTCCAGCACGGCAGTTTCGCCTGCAGACTCCCAGTTGAGCCGGGAGATTTCACAGGTGACTTACCGCGCCGCCTACGCGCCCTTTACGCCCAATAATTCCGAACAACGCTCCCACCCTCTGCATTACCGCGGCTCCTGCCACAGCC
+
CCCCCGFGGGGGGGGGGGGGGGFGGGGGGGGGGGGGGGGGGGGGGGGGGGGGFGGGGGGGGGGGGGGGGGGGGGGGGGGGG:F7FGGFGEFGFGGGEGGGGGDCFGEGGGGGFGGCFFGGGGGGGGGFGFGGGG7FGGGGGGG>EGFGGGGGCD8D=DEFGGCGEGGGG?;ACEGEEEFF6?F8EGCFG22;94D8?5:=CCC+A@:AG=5:<+++::A?DDD5DD)7:9?CD>3C9C)0<9*97E8;=+0/*1**/3>*)073*2*0*79).1;8+669).<:01,>6)-()((**),((
@M03506:14:000000000-AKVR1:1:1101:16381:10114 2:N:0:49
ACTCAGGACTACAAGGGTATCTAATCCTGTTTGCTCCCCTAGCTTTCGCGCCTCAGCGTCAGATGTGGTCCAGTGCGCCGCTTTCGCCACAGGTGTTCCTCCCGATATCTACGCATTTCACCGCTACACCGGGAATTCCACGCACCTCTCCCACCCTCAAGCACGGCAGTTTCGCCTGCAGGCTCTAGGTTGAGCCTAGAGGTTTCACAGGTGACTTACCGCACCGCCTACCCGCCCTTTACGCCCAATAATTCCGAACAACGCTGGCCCCCCCCGTATTACCGCGGCTGCTGGCCCGCAC
+
CCCCCGGGGGGGGGGGGGGGGGGGGGGGGGGGGGGGGGGGGGGGGGGGGGGGGGGGGGGGGGGGGGGFGGGGGGGGGGGGGGGGGGGGGGGGGGGGGGGGGGGGGGGEGGGGGGGGGGGFFFGGGGGGGGGDG7FDGGGFCEGGGGDG9FGFGGGEFGFFCFFFGEGGGGG9CEGGCCG?,<ECF6DEGFDFCCGF6?C69CGGEFC7CFGGC+>9:+/<<GCED)).5:A*953C>C)<CG:DG5*00+<98BFF7<GD:559C**88FCDE5?*14FG<F9(1125;B?)08?*)0(((
@M03506:14:000000000-AKVR1:1:1101:24021:10131 2:N:0:49
ACTCAGGACTACAAGGGTATCTAATCCTGTTCGCTCCCCACGCTTTCGCGTCTCAGCGTCAGTACCGTCCCAGAGAGCCGCCTTCGCCTCGGGTGTTCTTCCTGATATCTGCGCATTTCGCCGCTACACCTGGCATTCCGCTCTCCTCTTCCGGCCTCTCGTTATACGGTTTCCCCCGCCGTCTGGCGGTGACGCCTCCCGTTTTCACAGCCGACCTTTTTAACCCCCTCCCCGCTCTTTTCGCCCAATAACTCCGCACCACGCTTCCCCCCTCCTTCTTACTGAGCCGGCTGTCGCCTAG
+
B8ACCGFFFCF@FCD--C@EFGGGGGGCFEEEBC7@F8BFEFFGGGGD,@BGCGFGGEBB::@@D9@FCC@C8,E,6@@FGDFGGGGG,4,,@BFC?A,CB<F9FF9?<EFBCF++89C<@F:4F=F,=A,,A8,,853CF@8B8>AB9>DDG986C,6,+5*5D,>,:D6*;D,@*>*;EE5C*8,4*=**+*3=0A5*389CC9=:+2***)2?)*1+0**<:*7)1*0/*75)49BC+<DGD=*7:+00*17**(9*.87)7**9*8<:D*/*0)1+.:))))()-0(-7()*))(((
@M03506:14:000000000-AKVR1:1:1101:16422:10138 2:N:0:49
ACTCAGGACTACAAGGGTATCTAATCCTGTTTGATCCCCACGCTTTCGTGCATCAGTGTCAATATTCGTGTAGCCAGCTGCCTTCGCAATTGGTGTTCTATGTCATATCTAAGCATTTCACCGCTACATGACATATTCCGCTGACCTCCACGGTATTCAAGATTGATAGTATCAATGGCAGTTTCCAAGTTAAGCCTGGAGATTTCACCACTGACTTACCAACCCACCTACGCACCCTTTAAACCCACTGAATCCGGATAACGCTTGCACCCTCCGTATTACCGCGGCTCCTGGCACGGCG
+
CCCCCGGGGGGGGGGGGGGGGGGGGGGGGGGGGGGGGGGGGGGGGGGGGFGGGGGGFFFGGGGGGGGGGGGGGGGGGGGGGGGGGGGGEGGGGGGGGGGGGGGGGGGAFFGGGFGGGGGFGGGGGGGGGGGGGGGGFGGFFGDGGGFFGGGGGGGGGGGGGGFFCDGGGGGFDEGGE88?EFFFG9DFGGFGFCFGGGFGC?ECFGGGF?6:6DGGGFFFGFG99*<*@7CECDFGDFAFGG7CFGC)06>4+=8D?25C865DGGCFGFGAFG*883)+.777B>150)4?<(,*1)((-
@M03506:14:000000000-AKVR1:1:1101:2780:10141 2:N:0:49
ACTCAGGACTACAAGGGTATCTAATCCTGTTTGCTCCCCACGCTTTCGCGCCTCAGCGTCAATTACGGGCCAGATGGCCGCCTTCGCCACCGGTGTTCTTCCCAATATCTACGAATTTCACCTCTACACTGGGAATTCCGCCATCCTCTCCCGTCTTCAAGCGCCGCAGTATCATGCGCAATTCCCAGGTTGAGCCCGGGGATTTCACGCCTGACTTACAGCACAGCCTACGCGCCCTTTCCGCCCAGTAATTCCGAACAACGCTAGCCCCCTTCGTATTACCGCGGCTGCTGGCCCGAGG
+
CCCCCGGGGGGGGGGGGGGGGGGGGGGGGGGGGGGGGGGGGGGGGGGGGGGGGGGGGGEGGGGGGGGGGGGGGGGGFFGGGGGDGGGEFGGEGGDGGGGGGGGGGGGGGGGGGGGFAFFGGGGGGGGFGGGF8A=FFFG8FGGGGGGGGGGGGGG8EGF8E8>EGGGDDEG9ECGCC8EG5C:DGGG6FFFBE6CGG5:C8C8?6<@GFFGGGDFEGGFGFGGGGFFF*8;:DB:C1<4?+3157C=;<+2*/*:75<D55>>D72*9@<DE3*2/24562:),,2331)()0,-*)09((
@M03506:14:000000000-AKVR1:1:1101:23715:10167 2:N:0:49
ACTCAGGACTACAAGGGTATCTAATCCCGTTTGCTCCCCTGGCCTTCGTGCCTCAGCGTCAGGAACTGTCCAGAGACCCGCCTTCGCCACTGGTCTCCCTTACGATATCTACGCATTTCGCCGCTACACCGTAAATTCCAGTCTCCTCTCCAGTCCTCAAGCACGGCAGTATCGAATGCAGTTTCGGAGTTAAGCTCCGAGATTTCACACCCGACTTACCGCGCCGCCTACGCACCCTTCACGCCCACTAAATCCGAACAACGCTTGAGACCTCTGTATTACCGCGGCTGCTGTCACAGTG
+
CCCCCGGGGGGGGGGGGGGGCFFGGGGGCGGGGGGGGGGGFGGGGGGGGGGGGGFGGGGGGGGGGGGGGGGGGFGFGFFDGGGGGGGGGGGGGGGGGGGGFGGGF<FGFFFFFFG@FGGGGGGGGGGGFGGGFF7E<AFEDFCEG9DFBDDFGGGGGCGFCDBFGDD6CD,9E@8,,,=9E@,@EEEEGGFCFGGGFGGGDC*2=C<CEGDD55CEDFF8*59EC<5AGD)55).),*7*3<*9D=5)2++//09956CE.))95*87@)C))2++3677)4<?9(-5(<())-,*1*4)-
@M03506:14:000000000-AKVR1:1:1101:11998:10184 2:N:0:49
ACTCAGGACTACAAGGGTATCTAATCCTGTTTGCTCCCCACGCTTTCGTGCATGAGCGTCAGTGTCAGCCCAGAGACCTGCCTTCGCCATCGGTATTCCTCCTGATATCTACGCATTTCACTGCTACACCAGGAATTCCAGTCTCCTCTGCCGCACTCAAGCCTTGCAGTCCCAAATGCCATTCCCAGGTTAAGCCCGGGGCTTTCACATCTGGCTTACAAAACCGCCCGCCCACGCTTTACGCCCAGTAATTCCCTTTAACCCTCCCACCCTACGGAATACCGCGGCCTCTTGCCCCTAA
+
CCCCCGEGGGGGGGGGGGGGGGGGGGGGGGGGGGGGGGGGGGGGGGGGGFGGGGGGGGGGGGGGGGGGGGGGGGGGGGGGGGGFGGGGGEFGGGGGGGGGGGFGGGGGGGGGGGFCFGGGGGGGGGGGGGGGGGGGFGGFFGGDGGGFGGGGGGGGGFFFGGGGGGGGGGFGFGDEFGGFGGGGC9=DDDGGGGFCFGG+@CEG8CFG7+;DFGFCFFFCC7*;D4?>*9?*9>DGFCAF79>DDGE)329A@FC**-2+*/*****)*)17.*;**()1)-,-2-3535((*-6*0)(((
@M03506:14:000000000-AKVR1:1:1101:22384:10199 2:N:0:49
ACTCAGGACTACAAGGGTATCTAATCCTGTTTGCTCCCCTAGCTTTCGCGCCTCAGCGTCAGTTGTGGTCCAGTGCGCCGCTTTCGCCACAGGTGTTCCTCCCGATATCTACGCATTTCACCGCTACACCGGGAATTCCACGCACCTCTCCCACACTCAAGCACGGCAGCTTCGCCTGCAGGCTCCGAGTTACGCCCGGAGTTCTCACAGGTGACTTCCCGGCCCGCCTACGCCGCCTTTGCGCCCAATAATTCCCAACACCGCTTCCCCCCCTCGTCTTCCCTCTGCTCCTGGGACTCAC
+
CCCCCGGGGGGGGGGGGGGGGGGGGGGGGGGGGGGGGGGGGGGGGGGGGGGGGGGGGGGGGGGGGGGGGGGDGGGGGGGGGGEGGGGGGGGFFGGGFFGGGFGGGGD@EFGGGGGGGFFFGGGGGGGGGGGGDGEGGGGGGGG7=E8D9DFFGDCEECDF>CFGGGGGG*@FF58EG>F8DEG,=EC5?:8C,/BGEEC55*0++4=EGF4D6+9+;+;=:9)*93)0*/<53.)),*)<+39CDDC)*++1*9>*24C5)07)5?*/;<C55/;*/(0*))().()9</).).(*07(..
@M03506:14:000000000-AKVR1:1:1101:4028:10202 2:N:0:49
ACTCAGGACTACAAGGGTATCTAATCCCGTTTGCTCCCCTGGCTTTCGCTCCTCAGCGTCAATGTCGGTCCAGAATGCCGCCTTCGCCACCGGTGTTCCTCCAGATATCTACGCATTTCACCGCTACACCTGGAATTCCGCATTCCTCTCCCGAATCCAAGCCATCCAGTATCAGACGCAGTTCCCCAGTTAAGCTGAGGGATTTCACGTCTGACTTAGTTGGCCGCCTCCGCGCCCTTTACGCCCCTTAATTTCGAACAACGCTTACCCCCCCCCTCTTACCGCGGCCCATGGCACGGGG
+
CCCCCGGGGGGGGGGGGGGGGGGGGGFGGGGGGGGGGGGGGGGGGGGGGGGGGGGGGGGGGGGGGGGGGGGGGGGGGGGCFGGGF@FGEGGGGGGGGGDCFGGGFGGGGGGGGGGGGFGGFGGGGGGGGFGFCGFGGGGDGGG7DCFGFFFGGCEGGEGGFFGGGGGGGGGGGFGGGGGGG>CEEFFCEC=,@;;ACCFD;DGC6,::,AC4*7C?7C64=CFDFDEB=*)2*2851);C7@7DGC*)*<+9**229(//8)5/*:*0A9CEFGE5*(.3)).(((-)()(().,*95((-
@M03506:14:000000000-AKVR1:1:1101:22942:10210 2:N:0:49
ACTCAGGACTACAAGGGTATCTAATCCTGTTTGCTCCCCTAGCTTTCGTGCCTCAGCGTCAGAAGTTGTCCAGGGACTCGCCTTCGCCACTGGTGTTCCTCTCGATATCTACGCATTTCACTGCTACACCGAGAATTCCAGTCCCCCCTCCAACTCTCAAGCCGAATAGTATCCAATGCAGTTTCACAGTTAAGCTGTGAGATTTCACATCAGACTTACGCGACCGCCTACGCACCCTTTACGCCCTGTGAATCCGAACAACGCTTGGGTCTACCTGAATACTGCCGGTGTTGTCCCCGAG
+
CCCCCGGGGGGGGGGGEGGGGGGGGGGGGGFFFGGGGGGGGGGGGGCFG8CFGGGGGGEGGGGCCFGGFGGGGFGFGGGGGGGGFFGGDG,CEFGFCFG?FAF:FFFFGGGGGGGEGGGGGEFCFBCD<FEEECGG9EGGGFFGGG>E>EGGDFGFFDE8FGCEGDG6DD;;E8,@8EFF,@7@E9A,@,@DCGGC3B,@<;7,,=@:CCCCF7EE@DA*3;CE4CAAGD455)))/*0<<CGG7:*.+++19=C)7()*))))/8@@G)*)10+++.)2))))-.(),0((0.)*0)(,(
@M03506:14:000000000-AKVR1:1:1101:23366:10229 2:N:0:49
ACTCAGGACTACAAGGGTATCTTATCCCGTTTGCCCCCCTGGCCCTCGTGCCTCCGCCTCAGGAACTGTCCAGAGCCCCGCCTTCGCCACTGGTCTTCCTTACGATATCTACGCATTTCACCGCCACACCGCAAATCCCAGTCTCCTCTCCAGTCCTCAAGCACGGCAGTCACCAATGCAGTTTCGAAGTTCACCCTCGAAACTCCACACCCCACTTCCCCCGCCGCCCCCCCCACCTTACCGCACCATCCATCCGAACAACCCCCGACACCTCCGCACCCCGTCGGCTCCTGCCCCAGGG
+
@@-AB<,-6-CCF-C-;C@FD9,,C,=C,;,<,C,CDEGG,,,,,:CFC,,C6<,@C,,6:CEF8C,,6:96,,C,C7F+7@,BF,::BCCFFFC5FCA,B?F,<DF@EEFF?+=@+,C@?F+>+4@,?FF+=8@?,D@,,668663D6@=,,6@D>A,,7@8D88@:5D,,=,34<,@55@,,,3*,41,26,D8*1**,**5,=,=,**)*/=*+2;C*9:CD)=)*175C:)9:5)++3*))**)0+*)/*1*14D:)))9***)*./07C*:*()2(-(((((0()(.)(3*07(((
@M03506:14:000000000-AKVR1:1:1101:27844:10249 2:N:0:49
ACTCATGACTACAAGGGTATCTAATCCTGTTTGCTCCCCTAGCTCTCGTTCCTCAGCGTCCGTAGAGATCCAGCTCGCCGCTTTCGCCACGGGTGTTCCTGCAGATATCTACGCATTTCCCCGCTACAACCGCAATTCCACGAGCCTCTCTCACACTCAAGCAACGCAGTTTTGAGAGCAGACTCCTGGTTAAGCCGACAGTTTTCCCTCCCAACTGTCCACACCGCCGCCGTCCTCTTACACCCCGTAAACTCGCACAACCCGCCCACCACCCGCCTTTCCCGGCCTGTTGCTCCCCTGC
+
-68,A,;C-6CFF9@--;C,C,,C,;C6FEEEC,,,;,BE,CC<C@@FC86@,,,,6+8B+7;,B,6FFFGGD8,,6@@BC@@,CF@FCC>++@+@,,C,CB,,<,9,5?@F++@++:,,,B86++>=,A++464@FG9C,@+3+>,3,@9=FG,D,,6,3AD,4:CE>:@,@,*3,7*<D,4,<,,48C9,?,58****/2,15,,4,0*/***5*++7+27*:75)2).1)0.*.:B+0<74)/*0*/***09))37:35)5)*1)*8*8)*2*2()+64)((((.(/)./6<*)),((
@M03506:14:000000000-AKVR1:1:1101:6019:10254 2:N:0:49
ACTCAGGACTACAAGGGTATCTAATCCCGTTTGCTCCCCTGGCTTTCGCTCTCTCAGCGTCAATACCGGTCCAGGATGCCGCCTTCGCCACCGGTGTTCCTCCAGATATCTACGCATTTCACCGCTACACCTGGAATTCCGCATCCCTCTCCCGGATTCAAGCCATCCAGTATCAGACGCAGTTCCCCGGTTAAGCCGAGGGATTTCACGTCTGACTTAGTTGGCCGCCTACGAGCCCTTTACGCCCAGTAATTCCGAAACACGCTTGCCCCCCCGTATTACCTCGGCTGCTGGCCCGGAG
+
CCCCCGGGGGGGGGGGGEGGGGGGGGGGGGGGGGGGGGGGGGGGGGGGGFGGGGGGGGGGGGGGGGGGGGGGGGGGGGGGGGGGGGGGEGGGGGGGGGGGFGGGGGGGGGGGGGGGGGGGCGGGGGGGGGGGGGGGGGGGGGGGGFCGGGGGGGGCGGGGGGDGEDFGGFFGGFGGGGGGGGGGGGGF5EEGGGGG?EEGGDDCEEGGGGGG6<FFFFFGGGDCG8)85>)**7)>>F?EGGGCDE=DF++***:>C?7*)7><D*C>C?G>53=*;(7+)6).)32.(08:F2:*853-4
@M03506:14:000000000-AKVR1:1:1101:7286:10270 2:N:0:49
ACTCAGGACTACAAGGGTATCTAATCCTGTTTGCTCCCCTAGCTTTCGCAGATCAGAGTCAGTGACGGTCCAGAAGGCTGCTTTCGCCATAGGTATTCCTCCCGATATCTACGCATTTCACCGCTACACCGGGAATTCCACCTTCCTCTACCGCACTCTAGCCTAGACGTTTCCGTTGACCTCTCCCAGTTAAGCCGGGCGCTTTCACAACTGACTTACCAAACCTCCTACCTGCGCTTTACGCCTAGTGATTCCGAGTAACGCTTGCCACCTCCGTCTTACCGCGGCTGCTGTCACGTAG
+
CCCCCGGGGGGGGGGGG<FGGGGGGGGGGGGGGGGGGGGGGGGGGGGGGGGGGGGGGGGGGGGGGGDEGGGGGGGGGGGGGGGGGGGGGGCFGGGGGGGGGFGGGGGGGGGGGGGGGGGGGGGGDGG@FGGEGGEDEEGGGGGGGGGGGDFDEE>EEFGDFGGGGGGAEDF:DFGGGG7ECGG?FGFFCF9CEFDFGG>*=7:E:??C?4CFC:A<:FAF76CFGGAFFC/CF8;775551CDC3*35<<??=6CF:3>CF?3DDC8>C?C)<****(0:5A01((-80>?)?),29BF((
@M03506:14:000000000-AKVR1:1:1101:12067:10287 2:N:0:49
ACTCAGGACTACAAGGGTATCTAATCCCGTTTGCTCCCCTGGCCTTCGTGCCTCAGTGTCAGGAACTGTCCAGAGACCCGCCTTCGCCACTGGTCTTCCTTACGATCTCTACGCATTTCACTGCTACACCGTAAATTCCAGTCTCCTCTCCAGTCCTCAAGCACCGCAGTATCAAATGCAGTTTCGGAGTTAAGCTCCGAGATTTCACACCTGACTTACGACGCCACCTACGCACCCTTTACGCCCAATGAATCCGAACAACGCTTCACACCTCTGTATTACCGCGGCTTCTGCCACAGAG
+
CCCCCGGGGGGGGGGGGGGGGGGFGFGGGGGFEGGGGGGGGGGGGGGGGGGGGGFFFFFEGFDFGGGGGGGGGGGGGGGGGGGGGFGDFGGFEGGGGGGGGGGCGGGGGGC9AFFGGGGGGFGGGFDFGFGGG@FGFDGGGGG9EGGGGGGGGFGGCGG8DFCFGGGGGGGGG8>DFGG8CDDDDEGG>EGFFAAEGGDDGCEGGG7AEFCFGGGF7CFCGDDE>7AFG;AED?D<>8)><<*8)>C3CB+++3;9/()*)857*1*0+*97.5@+0)1<4490;6>D>)()9-)**).,,
@M03506:14:000000000-AKVR1:1:1101:3906:10290 2:N:0:49
[truncated: 42,539,221 more chars]
