# Supplementary material for: Differential responses of the acidobacterial community in the topsoil and subsoil to fire disturbance in Pinus tabulaeformis stands
Source: PeerJ. 2019 Dec 11;7:e8047. doi: 10.7717/peerj.8047 (PMC6911345; doi:10.7717/peerj.8047)
Supplement: Supplemental Information 46 — C, unburnt control; B, represents a repetitive sample; 20, subsoil (10–20 cm). [file peerj-07-8047-s046.gz › peerj-07-8047-s046]

@M03506:14:000000000-AKVR1:1:1101:16868:1061 1:N:0:50
NTGAACTCCTACGGGAGGCAGCAGTCGAGAATTTTTNNCNNNNNNNNAAACCCNNNNNNNGCGACGCNNNNNNNAGGATGANNNNNNNCGGGTTNNNNNNNNCTGTCATNNNNNNNNNNNNNNCGGTACGNNNNNNNNNNNNNNTTNNTANNNNNNNNAGNGGAAGNGANGNNNNNNNNTGTGNCANNNNNNNNNNNNNNNNNNNNNTNNNANGNNNNNNNNGGATTCNNNNNNNGTAAAGGNNNNNNNNNGGGCGCCGNNANNCNNGNNNNNNNNNTNGNGGCNTANNCNNNNNNCTNCA
+
#8BCCGGGGGGGGGGGGGGGGGGGGGGGGGGGGGGG##:########::DFGG#######::DFGGG#######::CFGGG#######::=FFG########::BDFGG##############::DFGGG##############6:##+:########:8#8@FF<#5@#6########66>>#1*#####################*###3#*########33*;*3#######2*21:CF#########*127<555##2##*##1#########0#1#)0*#01##*######0)#))
@M03506:14:000000000-AKVR1:1:1101:15403:1134 1:N:0:50
ATGAACTCCTACGGGAGGCAGCAGTCGAGAATTTTTGACNNNNNNNGAAACCCTNNNNNAGCGACGCNNCNNNGAGGATGANNNNNNTCGGATTGTNNANTNCTGTCATTGGGGAANNNGNTNCATACGTTAACTGCGTGTGCATTGATAGNNCNNNAAGAGGAAGAGACGGNNNNCNNTGTGCCAGCAGCCGCGGTAATACAGAGGTCTCAAGNNNNNNNCGGATTCNNNNNNNGTAAAGGGTGCGTAGGCGGCGCGGTAAGTCGGGGGTGANNTCTTGGAGCTTAACTCCGAAACTGCC
+
CCCCCGGGGGGGGGGGGGGGGGGGGGGGGFEGFGGGGGG#######::CFGGGG#####::DFGGGG##:###::CFGGGG######9:CFGEGGF##:#4#:BDGGGGGGGGGGG###:#:#:BFGEFGGGGGGGGGGGGGGGGGGGGGC##8###8:@FFGGGGGGGGGE####6##56>BFGGGGGGGGGGGGCEGGGGFEGGGGFGGGGE#######33;88C9#######*//9;CGGGG5:DEGGGGGGGGBGCEEGFFGGG*>=>/##21)19CF:E6?>B<F?>@ED>58?F)
@M03506:14:000000000-AKVR1:1:1101:9059:1172 1:N:0:50
ATGAACTCCTACGGGAGGCAGCAGTCGGGAATTTTGGGCAATGGGCGCAAGCCTGACCCAGCAACGCCGCGCGAAGGATGAAATCCCTCGGGATGTAAACTTCGCAAGAACGGGAAGAATAAGTAAGGGTTAATATCTCTTACGATGACGGTACTGTTTGTAAGCTCCGGCTAACTCCGTGCCAGCAGCCGCGGTAATACGGGGGGAGCAAGCGTTGTTNGGATTTACTNGGCGTAAAGGGCGCGTTGGCGGCCACCGCAAGTCGACTGTTAAATCCCCGGGCTTAACCCGGAAAGGTCAG
+
CCCCCGGGGGGGGGGDGGGGGGGGGGGGGFGGGGGFCFGGGGGGG@FGDDEGGDCFGGGGGGGGGGGEGGGGE:C@FFFFGGGGGFGFFGGGCGGGGFFGGGGGGGGGFGGDGGD@F@DCFGGFFCGGGGFGGGDEDFGFGCG@FGFCFFGGGGGGGGGGGGFFGGGGGD7@FCFGFFGGFGGGGGFGFGGGGGGDG9@EGGCGGGCEEGC:CGEGCCG#2*ACCFFEF#2**AECE@7<CC5:EC*/:ACDGG5CFFDDC=F9/*/9EG+9C*0<*01)1))CEF74-*86)0807?648
@M03506:14:000000000-AKVR1:1:1101:10130:1257 1:N:0:50
ATGAACTCCTACGGGAGGCAGCAGTCGGGAATTTTGGGCAATGGGCGAAAGCCTGACCCAGCAACGCCGCGTGAAGGATGAAGTATTTCGGTATGTAAACTTCGAAAGAATGGGAAGAATCAATGACGGGTACCATTTATAAGGTCCGGCTAACTACGTGCCAGCAGCCGCGGTAATACGTAGGGACCAAGCGTTGTTCGGATTTACTGGGCGTAAAGGGCGCGTAGGCGGCAATTCAAGTCATCTGTGAAATCTCCGGGCTTAACCCGGAACGGTCAGATGATACTGCTTTGCTAGAGTG
+
CCCCCGGGGGGGGGGGGGGGGGGGGGGGGEGGGGGEFGGGGGFGGGGGGGGGGGGGGGGGGGGGGGGGGGGGGEGGGGGGGGGGGGGGGGGGGGGGGGGGGGGGGGGGGCGGGGGGGGGGGGGGGGGGGGGGGGGGGGGGGGGGGGGGGGGGGGGGGGGFGGGGFCFGGGGGGGGDGGFGGGGGGGGGGGGGGCEGGGGGGEGGFGFGGGGGEEG>8C+:CEG>8>EDGDGGGEGGGCFGCGCGGGGG?FDFGG77CBG3CEGGGGCFGD:@DD5/>:FC*==GFFGFFDFF?FF7=69F6
@M03506:14:000000000-AKVR1:1:1101:18059:1322 1:N:0:50
ATGAACTCCTACGGGAGGCAGCAGCAAGGAATCTTCCGCAATGGGCGATGAGCCTGACGGAGCAACGCCGCGTGGGGGATGAGGCCCTTCGGGGTGTAAACCCCTTTTCTGTGGGAAGAAGATCTGACGGTACCACAGGAAGAAGGACCGGCTAACTACGTGCCAGCAGCCGCGGTAATACGTAGGGGCCGAGCGTTGTCCGGAGTTACTGGGCGTAAAGCGCGCGCAGGCGGCGGTGTTGGCCCGGCGTGAAAGCCGCCGGCTCAACCGGGGGGGGGCGGCGGGGACCGCACCGCTGGAG
+
CCCCCGGGGGGGGGGGGGCFGGGGGGGGGGGGGGGGGGGEGGGGGGGGGEGGGGGGGFDCFGGGGGGGGGGCFGGGGGGGGGGGGDFFFCGCEDGGEDD<EGDGCFG9FAE<DGGFFGGGGGGADFGCGDE@:<FFFGGFF7CFDDDCECFG*>FGEECFGFFFGCFCFGGGGGG*4<F<CFBFGGG**<FGEDDC*CEGAEC5:A0<C9C6C88CCEC:<8**2:*8:CEE*2:E*?/ACFF+*2*5C>EC*+<9*)/15CD==7977CE57)//5))1).7:*735(9),0)030850<
@M03506:14:000000000-AKVR1:1:1101:20292:1358 1:N:0:50
ATGAACTCCTACGGGAGGCAGCAGTTGGGAATCTTCCACAATGGACGAAAGTCTGATGGAGCAACGCCGCGTGAGCGATGAAGGCCTTCGGGTCGTAAAGCTCTGTTGTTAGGGAAGAACAAGTACCGGATTAACGGCCGGTACCTTGACGGTACCTAACCAGAAAGCGACGGCTTACTACGTGCTTGCAGCCGCGGTAATACGTAGGGGGCAAGCGTTGTCCTGAATTAGTGGGCGTAAAGTGCGCGTTGGCCGTCCCTTAAGTTTGTTGTGAAAGCCCACAGCTCAACCGCGGAGGGTG
+
CCCCCF9EGGGGGGG77@F@CGEFE<9CFGCGEFGFF,EFFFC<9FF7:FEFFGGCEFGGDFF@FDF@:FEG>,86>B=BFFGF?=,9FDGCEFG@<FFAEAFFFGGGF=,B,=E,FFG<,?F<5CD+:++8,,C+@+++=3FCCCCFCFC+<<F:D;,:D:,,,@7,*15:*<C*<@;F,=CF**,21?<72**1*4=1?9+17<;C*****2*;;;1**<9+2:+++<+<CG**:*/;/+++3:5/**2**+*12)*227*++0+22**)1**<*)*/*))2:7**)*73.8)0.>5@)
@M03506:14:000000000-AKVR1:1:1101:13171:1372 1:N:0:50
ATGAACTCCTACGGGAGGCAGCAGTCGAGAGGCTTCGGCAATGGGGGAAACCCTGACCGAGCGACGCCGCGTGGGGGATGAAGGCCTTTGGGTTGTAAACCCCTGTCATGAGGGAAGAAACGTCACCGTCCTAATAGAGCGGTGATTTGACGGTACCTCAAGAGGAAGCTCCGGCTAACTCCGTGCCAGCAGCCGCGGTAATACGGGGGGAGCAAACGTTGTTCGGAATCACTGGGCGTAAAGGGCGCGTAGGCGGCTCGGTAAGTGGGGTGTTAAATCTCCCGGCTCAACCGGGAACCTG
+
CCCCCGGFGGGGGGGGGGGGGGGGGGGGGGGGGGGGGGGGGGGGGGGGGGGGGGGGGGGGGGGGGGGGGGGGGGGGGGGGFGGGGGGGGGGGGGGGGGGGGGGGGGGGGGGGGGDFGGGGGGGGGGGGGGGGGFGGGGGGGGGGGGGGGFGGGGGGCCGGGGGGGGGGGGGFDGGGGGGGCFEFDGGFFGGGF:ECEGGGGGGGGGDEGC5>EGGGGGG*81;?EGGEFC7C7C=FGGD*:CGGGGGGEEGCDEGG88*):/CA?DCGFC/813:A7@77797E=31<?FFFFBB>3.7>)
@M03506:14:000000000-AKVR1:1:1101:11386:1427 1:N:0:50
ATGAACTCCTACGGGAGGCAGCAGTGGGGAATTTTGCGCAATGGGCGAAAGCCTGACGCAGCAATGCCGCGTGAAGGATGAAATCCCTCGGGATGTAAACTTCGTAAGTGTGGGAAGAACACAATGACGGTACCACACGTAAGCCCCGGCTAACTCCGTGCCAGCAGCCGCGGTAATACGGGGGGGGCAAGCGTTGTTCGGAATTACTGGGCGTAAAGGGCGCGTAGGCGGCTTTTCAAGTCGGGCGTGAAATCTCCAGGCTTAACCTGGAAGGGTCGTTCGATACTGTTAAGCTAGAGTG
+
CCCCCGGGGGGGGGGGGGGGGGGGGGGGGGGGGGGGGGGGGGGGGGGGGGGGGGGGGGGGGGGGGGGGGGGGGGGGGGGGGGGGGGGGGGGGGGGGGGGGGGGGGGGGGGGGGGGGGGGGGGGGGGGGGGGGGGGGGGGGGGGGGGGGGGGGGGGGGGGGGGGGGGGGGGGGGGGGGGGGGGGGGGGGGGGGGGGGGGGGGGEGGGGFGGGGGGGDGGGGGGGGGGGGGGGGGDGGGGGGFGEGGGGDEGF7>CCFGFGGGGGFFGGGGGGFGGGG4>DGG:)+:@CF<FB<F=4*66=6*
@M03506:14:000000000-AKVR1:1:1101:19855:1433 1:N:0:50
ATGAACTCCTACGGGAGGCAGCAGTGGGGAATATTGGACAATGGGCGCAAGCCTGATCCAGCAATGCCGCGTGAGTGAGGAAGGCCTTAGGGTTGTAAAGCTCTTTCGGCGGGGACGATGATGACGGTACCCGCAGAAGAAGCCCCGGCTAACTTCGTGCCAGCAGCCGCGGTAATACGAAGGGGGCGAGCGTTGTTCGGATTTACTGGGCGTAAAGGGCGCGCAGGCGGCGGACCAAGTCAGGCGTGAAAGCCCCGGGCTCAACCTGGGAACGGCGTCTGGGACGGGTTTGCTAGAGATC
+
CCCCCGGGGGGGGGGGGGGGGGGGGGGGGGGGGFGGFEFGGGGGGGGGGGGGGGGGGGGGGGGGGGGGGGGGGGCFFEFGGGGGGGAFGGGGGGGGGGGGGGGGGGGGGGGGGGGGGGCFGGFEGGGGGGFGFEDFFFGGGGFGFGGGGCFGGGEGGGGGGGGGGGGGGGDFGGGGGGGGCGGGGGGG>CGG>EGECCCCCECFGGFGFGCGCC88AEEEGCECEGGDGGDCE=CEFFF+3<9CFE29:C?FFC:*15CD*:9C?CG<:/:)/13*7)9*/<FF=)9B3<)466**/9***
@M03506:14:000000000-AKVR1:1:1101:9981:1441 1:N:0:50
ATGAACTCCTACGGGAGGCAGCAGTGGGGAATATTGGACAATGGGGGCAACCCTGATCCAGCCATGCCGCGTGAGTGATGAAGGCCCTAGGGTTGTAAAGCTCTTTTGTGCGGGAAGATAATGACGGTACCGCAAGAATAAGCCCCGGCTAACTTCGTGCCAGCAGCCGCGGTAATACGAAGGGGGCTAGCGTTGCTCGGAATCACTGGGCGTAAAGGGTGCGTAGGCGGGTCTTTAAGTCAGGGGTGAAATCCTGGAGCTCAACTCCAGAACTGCCTTTGATACTGAAGATCTTGAGTCC
+
CCCCCGGGGGGGGGGGGGGGGGGGGGGGFGGG,FFGFGGFGGGGGGGGEGGGGGGGGGGGGGGGGGGGGGGGGDEFEGGGGGGGGGGGFFGGGGGGCGGGGDFGGGGGGGGGGGGGGGGGGGGGGGGGGGGGGDFGG8FGGGFGGGEG@FGDGEFC<FFGGGFGGGGGGGGGGGDFGGG<FGGGGGGGGGGGGGCGFE8>CEGGGGGGGGGGGD>FGFECEGG/;EGGGG=::6+<?:C?FGGFGGEG;CGD7?ECC4<FF666:0<*<<+?<09?DFFGC*7?FFG*)015*=78??7**
@M03506:14:000000000-AKVR1:1:1101:17968:1458 1:N:0:50
ATGAACTCCTACGGGAGGCAGCAGTGGGGAATCTTGGACAATGGAGGAAACTCTGATCCAGCCATGCCGCGTGAGTGATGAAGGCCTTCGGGTTGTAAAACTCTTTTGGCGGGGACGATAATGACGGTACCCGCAGAATAAGCTCCGGCTAACTTCGTGCCAGCAGCCGCGGTAATACGAAGGGGGCTAGCGTTGTTCGGAATTACTGGGCGTAAAGCGTGCGCAGGCGGCTTCTCAAGTCAGGGGTGAAAGCCCAGAGCTCAACTCTGGAATTGCCTTTGAGACTGAGTGGCTTGAGTAC
+
@CCCCGGGGGGGGGGGGGGGGGGGGGGGGGGGGGGGGGGGGGGGGGGGGGGGGGGGGGGGGGGGGGGGGGGGGGGGGGGGGGGGGGGGGGGGGGGGGGGGGGGGGGGGGFGGGGGGGGGGGGGGGGGGGGGFEGGGGGGGGGGEG@CCGFGGGGGGGGFGGGGGGGGGGGGGGGGGGGGGGGGGGGFCFGGGG558CEGGGDGGGGGGGGGGGGGGGG5CCEGEEG5E8*8?CGCFG+7CCCFGGGG:899?C:FFC:<F+<6<7:C7<<FFF<D729::7=5C<=9@7FF05.8)8:FF6
@M03506:14:000000000-AKVR1:1:1101:17190:1462 1:N:0:50
ATGAACTCCTACGGGAGGCAGCAGTGGGGAATTGTTCGCAATGGGCGCAAGCCTGACGACGCAACGCCGCGTGGAGGACGAAGATCTTCGGGTCGTAAACTCCTGTCGAGTGGGAAGAATGGTTCGGGGGTGAATACCCTTCGGAATTGACGGTACCACTAAAAGAAGCCCCGGCTAACTCCGTGCCAGCAGCCGCGGTAATACGGGGGGGGCAAGCGTTGTTCGGAATTACCGGGCGTAAAGGGCTCGTAGGCGGCCAACTAAGTCGGATGGGAAATCCCCAGGCTTAACCTGGGAACTG
+
CCCCCGGGGGGGGGGGGGGGGGGGGGGGGGGGGFGGGGGGGGGGFGGGGGGGGGGCGGFGGGGGGGGGGGGGGGGGGGGGGGGGGGGGGGGGGGGGGEGGFGGGFCDGGGGGDFDGGGGGGGGGGGGGGGGGGGGG9DGGGGGGGGGFFGG7FCFFFGGGFGGGGGGGGFGGGGGGGGGGGGGGGG5<C>F6FGGGGGE>CCFCFGGGGGGGE>CCFC:58AFGGGDCCFG9AEGG5:9ECGGGGGGCE5CCGC5<C>GGG:7<CDCD:3*)*/*<*92C4<>AC:*)):8AFFFFF)7?*
@M03506:14:000000000-AKVR1:1:1101:18906:1480 1:N:0:50
ATGAACTCCTACGGGAGGCAGCAGTGGGGAATTGTTCGCAATGGGCGCAAGCCCGACGACGCAACGCCGCGTGGAGGATGAAGATCTTCGGGTCGTAAACTCCTTCCGATCGAGACGAATGGCCTCCGGGCTAACATCCTGGAGGAGTGACGGTACCGAGAGAAGAAGCCCCGGCTAACTCCGTGCCAGCAGCCGCGGTAATACGGGGGGGGCAAGCGTTGTTCGGAATTACTGGGCGTAAAGGGCTCGTAGGCGGCCAACTAAGTCATACGTGAAATCCCTCGGCTTAACCGGGGAACTG
+
CCCCCGGGGGGGGGGGGGGGGGGGGGGGGGGGGGGGGGGGGGGGGGGGGGGGGGGGGGGGGGGGGGGGGGGGGGGGGGGGGGGGGGGFGGGGGFGGGGGGGGGGGGGGGGGGGGGGGGGGGGGGGGGGGEGGGGGGGGGGGGFFGGGGGGFGGGFGGGGGGDGGGGGGGFGGCGGDGGGCFGGGCGGGDGGGFGGGGGCGC?CFGGG>EEGDGGGFGGGGGGGFGGEG5CFGCFCGGGGGGGGGGDGC=C5=DGGGGF3*AF46<D+:C:2<70CFGF:CGF>5EEF@)29<>3>B7>.?9
@M03506:14:000000000-AKVR1:1:1101:11977:1490 1:N:0:50
ATGAACTCCTACGGGAGGTAGCAGTGGGGAATATTGGACAATGGGGGCAACCCTGATCCAGCCATGCCGCGTGAGTGATGAAGGCCCTAGGGTTGTAAAGCTCTTTTGTGCGGGAAGATAATGACGGTACCGCAAGAATAAGCCCCGGCTAACTTCGTGCCAGCAGCCGCGGTAATACGAAGGGGGCTAGCGTTGCTCGGAATCACTGGGCGTAAAGGGTGCGTAGGCGGGTCTTTAAGTCAGGGGTGAACTCCTGGAGCTCAACTCCAGAACTGCCTTTGATACTGAGGAACTTGAGTCC
+
CCCCCGGGGGGGGGGGGGGGGGGGGGGGGGGG9FFFGGGGGGGGGGGGGGGGGGGGEGGGGGGGGGGGGFGGGGGGGGGGGGGGGGGGGGGGGGGGGGGGGGGGGGGGGGGGGGGGGGGGGGGGGGGGGGGGGGCFGGGGGGGGGGEGGGGFGGGGGGGGGGGGGGGGGGGGGGGGGGGFCGGGGGGGGGGEGGGDFGGGGGGGFGFGGGCCE>EDGGGFGG=ECEDGGGGGGGGGGGCCGCF6F=ADGG9EDFCGGFGF*<0<FGFG+9?7FGFFGFG7***3+9D=3*0(0/847)=F6
@M03506:14:000000000-AKVR1:1:1101:13511:1505 1:N:0:50
ATGAACTCCTACGGGAGGCAGCAGTGGGGAATTTTGCGCAATGGGGGAAACCCTGACGCAGCAACGCCGCGTGGAGGATGAAGTCCCTTGGGACGTAAACTCCTTTCGACCCGGACGATAATGACGGTACGGGTGGAAGAAGCCCCGGCTAACTCCGTGCCAGCAGCCGCGGTAATACGGGGGGGGCAAGCGTTGTTCGGAATTACTGGGCGTAAAGGGCTCGTAGGTGGCCAACTAAGTCAGACGTGAAATCCCTCGGCTTAACCGGGGCACTGCGTCTGATACTGGATGGCTTGAGGTT
+
CCCCCGGGGGGGGGGGGGGGGGGGGGGGGGGGGGGGGGGGGGGGGGGGGGGGGGGGGGGGGGGGGGGGGGGGGGGGGGGGGGGGGGGGGGGGGGGGGGGGGGGGGGGGGGGGGGGEGGGGGGGGGGGGGGGGGFGGGGGGGGGGGGGGGGGGGGGGGGGGGGGGGGG:FGGGGGGGGGGGGGGGGGGGGGGGGEGGFGGGDGGGGGGGFGGGGGGGGGGGGGEEEDGGGGFEF5:8??69CFGGGGGGF=?FCCFGFFGGGGG7<DCGGD*<DFDGGDDGGF??+/*9,:??>FFF)6?/5
@M03506:14:000000000-AKVR1:1:1101:8927:1508 1:N:0:50
ATGAACTCCTACGGGAGGCAGCAGTGGGGAATATTGCACAATGGGCGCAAGCCTGATGCAGCCATGCCGCGTGTATGAAGAAGGCCTTCGGGTTGTAAAGTACTTTCAGCGGGGAGGAAGGCGATAAGGTTAATAACCTTGTCGATTGACGTTACCCGCAGAAGAAGCACCGGCTAACTCCGTGCCAGCAGCCGCGGTAATACGGAGGGTGCAAGCGTTAATCGGAATTACTGGGCGTAAAGCGCACGCAGGCGGTCTGTCAAGTCGGATGTGAAATCCCCGGGATCAACCTGGGAACTGC
+
CCCCCGGGGGGFEGGFGGGGGGGGDFGGEGGG,FDECFFFFAFGGGEGGGGGFGGGFGGGFGCGFGGGGGG:FCECGGGGGGGGGGGGGFGGGCFFDGGGGGFGFEGGGFGGDGGEGGGGGG:EC=FFGAGAFGFFCFCDGGGGGGCFFACFGFGC>FGDGGFGEEFFCFGG7CEGGDG97F<F@FFGF7FGGGDEEECGEGGFECEGDGGDGGC*A;=8A7EFGGC88EF?FGF=::CGFE9=*:=9::CEGGGC55DGCGFGE*:9:5=0C7CFDBC**.072)1>4<),)055))9?*
@M03506:14:000000000-AKVR1:1:1101:21027:1562 1:N:0:50
ATGAACTCCTACGGGAGGCAGCAGTGGGGAATCTTGGACAATGGGGGAAACCCTGATCCAGCGACGCCGCGTGGGTGATGAAGGCCTTCGGGTCGTAAAGCCCTGTCGGGAGGGAAGAAACTCCTGCCGGTGAACAATCGGCGGGATTGACGGTACCTTCTAAGGAAGCACCGGCTAACTCTGTGCCAGCAGCCGCGGTAAGACAGAGGGTGCAAGCGTTGTTCGGAATTACTGGGCGCAAAGGGCGCGTAGGCGGTCCGCTAAGTTCGGTGTGAAATCCCCTGGCTCAACTGGGGAACTG
+
CCCCCGGGGGGGGGGGGGGGGGGGGFGGGGGGGGGGGGGGGGGGGGGGGGGGGGGGFDGGGGGGGGGGGDGFGGGGGGGGGGGGGGGGGGGGGGGCFGGGGGGGGGGFGGCFGGGFGGGGGFGGGGGGGGGGGGGGGGGGGGDEGGGCFFGGGGGEGGFGGCFGGGGGGGGGGDGGGGFFFCGGDGFGCFGGGGDCGC*?EDCGFFCFGGGGGFDGGGECE8EGGGGEGGGGGEGGGGGGDEGGGCCGC*:ED+CC?D)95*9=FCFCED7BGG>C7=C67..*74<:20?)<F>>3>:?@
@M03506:14:000000000-AKVR1:1:1101:8838:1643 1:N:0:50
ATGAACTCCTACGGGAGGCAGCAGTGGGGAATCTTGGACAATGGGCGCAAGCCTGATCCAGCCATGCCGCGTGAGTGATGAAGGCCCTAGGGTTGTAAAGCTCTTTCACCGGTGAAGATAATGACGGTAACCGGAGAAGAAGCCCCGGCTAACTTCGTGCCAGCAGCCGCGGTAATACGAAGGGGGCTAGCGTTGTTCGGATTTACTGGGCGTAAAGCGCACGTAGGCGGATCGATCAGTCAGGTGTGAAGTCCCATAGCTCAACTCTGGAACTGCCTTTGATACTGTCGAACTCGCGTAT
+
CCCCCGGGGGGGGGGGGEEFGGGGGGGGGEGF9FGFDFGGF9FFGGFGGGGGGGDFFGGGGGGCGGGGGGGEFGGGGGGGGGGGGGGFFGGGGGGGGGGFGGGGGGGAFGGG@EGGGGGGGGGGGDCFFCACFFGGGFFGGGGG+F@FG7BFGFF9:@+FGA<FGDGGGGGEF@FGGGGC@FGEFEEG7FFGGGCFFGGGCEG99CFG?CCEEEC*@C=C=8C*8CCC5C:*1/;*6CFGG?C7+3<7<C+<*277+)29?CCCC2<7:*<6<*2?C=FCDF8:<4*=<5.(.065)05)0
@M03506:14:000000000-AKVR1:1:1101:7961:1686 1:N:0:50
ATGAACTCCTACGGGAGGCAGCAGTGAGGAATTTTCCGCAATGGGCGAAAGCCTGACGGAGCAACGCCGCGTGAGGGATGAAGTCTCTAGGGATGTAAACCTCTGTTGGGAGGGACGAAGATCTGACGGTACCTCCTGAGGAAGCCCCGGCTAACTACGTGCCAGCAGCCGCGGTAATACGTAGGGGGCAAGCGTTATCCGGATTTACTGGGCGTAAAGAGCGCGTAGGCGGTTCCGTAAGTTGGTTGTGAAAGTTCGAGGCTCAACCTCGAAACTGCGTCCAATACTGCGCGGCTGGAGT
+
CCCCCGGGGGGGGGGGGGGGGGGGGGGDGGGGGGGGCFEEGGGGGGGDGGGGGGGGGGGGGGGGGGCFGGGGGGGGCGFGCFGEFGGGGGGCF8?FFFF,FFGGFFEGFEEGDFGG:=BFCFGGFCFEDFGEDCFGGFDCFGF<<FGD+BGGGGGGACGGGGGGCFGGGFGGGGCCF@@FFFC7:*<:ECFCFE8F88CF>E>/8CEF<+8C>C:C88?C:EEGG8CEEE=>1//CEFFGFG79A5C1;:?9>F<CGFDFGG*02=CFFDC3*77:CFD>DDEG7?FF97)(.)07<3.00
@M03506:14:000000000-AKVR1:1:1101:23180:1758 1:N:0:50
ATGAACTCCTACGGGAGGCAGCAGTGGGGAATCTTGCGCAATGGCCTAACGGCTGACGCAGCGACGCCGCGTGTGGGATGAAGCTCTTCGGAGTGTAAACCACTGTTGCCCGGGACGAATAGCTCGATTAATCGAGCCTGACAGTACCGGGTGAGGAAGCACCGGCTAACTCCGTGCCAGCAGCCGCGGTAATACGGGGGGGGCGAGCGTTGTCCGGAATCACTGGGCGTAAAGGGCGCGTAGGTGGTTTGATAAGGGTGTGGTGAAAGTCCGGGGCTCAACTCCGGATCTGCAGTTCCGC
+
CCCCCGGGGGGGGGGGGGGGGGGGGGGGGGEGGGGGGGGGGGGFGGCFGGGGGEGGGGGGGGGGDGD:FGGGGFFDGGEGGGGGGGFGGFEFFFGGGAFDCGCDGEFGGGGGGGCGGGGFCEDEGEC8<<CEGGGGG7FGFCFGGG9AEEDCFFFG@77FC<FDGG7BFGGGGGF>F@:FGGGFFEGGE>8E:C+ACEGDD*?ECC>?EGEGGGGGDCCFFGF++;;/:?C85ACECECEG5EE:FF5;:E779+:+807*1*2::9:C0CFGC3557*76@*2CB3507=4=*99**9))
@M03506:14:000000000-AKVR1:1:1101:12551:1771 1:N:0:50
ATGAACTCCTACGGGAGGCAGCAGTCGAGAATTTTTCTCAATGGGGGAAACCCTGAAGGAGCGACGCCGCGTGGAGGATGAAGGTCTTCGGGTTGTAAACTCCTGTCATTTGGGAACAAGTCGCTTACGTTAACTGCGTGAGCGTTGATAGTACCAGAAGAGGAAGGGACGGCTAACTCTGTGCCAGCAGCCGCGGCAATACAGAGGTCCCAAGCGTTGTTCGGATTCATTGGGCGTAACGGGTGTGTAGGTGGCGCCGTAAGTCGGGTGTGAAATTTCGGAGCTTAACTCCGAGACTGTA
+
CCCCCGGEFGGGFEFEEGGFGGGGGGGDEE@FGFGGDFGGGGDGGCFFFGFGGGGGAEGCAFCCEGGECDGFGGGGEFFGGFGG,C<EFGGEFGDGGCCFCFFFEGDEDD?FGDF<BFEAFFGGGG7FCFFGGGGFGGGGGGGGBCGGGGGFF<=A<CC>CFGF@FD*@><B@FCFCFECAFG?F<<FFCF<CE:F*8BEGGC9C:*BE6CGDCCE/;5CGG5EC5CECFCFGF*:CCC*:C5*>>EFF9+0>*6>55>DG*9FGD=DCDG:*::FG?F755)2:62/):/.8))00??*/
@M03506:14:000000000-AKVR1:1:1101:15929:1776 1:N:0:50
ATGAACTCCTACGGGAGGCAGCAGTGGGGAATTGTTCGCAATGGGCGCAAGCCTGACGACGCAACGCCGCGTGGAGGATGAAGGTCTTCGGATTGTAAACTCCTGTTGCCCGGGACGAAAGGCTTCGACCTAACACGTCGAAGTCTGACGGTACCGGGTGAGGAAGCCCCGGCTAACTCTGTGCCAGCAGCCGCGGTAATACAGAGGGGGCAAGCGTTGTTCGGAATTACTGGGCGTAAAGGGCGCGTAGGCGGCCCGCTAAGTCGAACGTGAAATCCCCGGGCTCAACCCGGGAACTGCG
+
CCCCCGGGGGGGGGGGGGGGGGGGGGGGGGGGGGGGGGGGGGGGGGGGGGGGGGGGGGGGGGGGGGGGGGGGGGGGGGGGGGGGGGGGGGGFGGGGGGGGGGGFGGGGGFGGGGEGGGGGGGGGGGGGGG>CFGGGDFGGGGCFGGGFGGGGG:<FGG<FGEFFFEFGFGGGGGGGFGGGGGGGGGGGGFGGBCGEECCFFGGGGGFGG>8?;FFG?CEGGGGGEGGGGGGGFGGGEGDFGGGDGCC5*>CCGGGC=>DDCCFGFC5<CC5>CCF7CF*17@B>*)*9:9517>>:FF4*.
@M03506:14:000000000-AKVR1:1:1101:22823:1788 1:N:0:50
ATGAACTCCTACGGGAGGCAGCAGTCGAGAATTTTTCTCAATGGGGGAAACCCTGAAGGAGCGACGCCGCGTGGAGGATGAAGGTCTTCGGGTTGTGAACTCCTGTCATTTGGGAACAAGTGGCGGTACCTAACTGCTACCGGCTTGATAGTACCAGAAGAGGAAGAGACGGCTAACCTGGTGCCGGCAGCCGCGGTAAAACAGAGGTCCAAGGCGTTGTTCGGACTCATTGGGCGTAAGGGGGTGGTAGGTGGCGCCGAAATTCGGGCGGTAAATCTCGTGGCTTAAGCCCCAAACGGCA
+
CCCCCGFCGGGGGGGGGGEGGGGFFFGECFEGGGGFCCE<CCFGCF>GGGGFGFEFGCGGGGGGGGGGGGG+>=7ECFFGGDFFGCCAEBBCA8@FE<DFGGFGGGFGF,CFEEFFGGGGGC,>FFGGEFGGGGGGGDGGGGGGCGGGGCGGGGGGG7,@CFG:DBF7:>ECD7BA<,,,,?BC:*F7**=<**4**4;+A+2*2<;02+3<+**:C58:C98/**1*+0<CG5*/2:C*<E***1*/3<*09**)*)1)1**3056)*9*))1*+*909*70/:00*-*)())7).))).
@M03506:14:000000000-AKVR1:1:1101:7863:1808 1:N:0:50
ATGAACTCCTACGGGAGGCAGCAGTCGGGAATTTTGGGCAATGGGCGAAAGCCTGACCCAGCAACGCCGCGTGAAGGATGAAATCCCTCGGGATGTAAACTTCGCAAGAATGGGAAGAATTAGTAGGGGTTAATACCCTCTATGATGACGGTACCATTTGTAAGCTCCGGCTAACTCCGTGCCAGCAGCCGCGGTAATACGGGGGGAGCAAGCGTTGTTCGGATTTACTGGGCGTAAAGGGCGCGTGGGCGGTCAGCACAAGTCAGTTGTGAAATCTCCGGGCTTAACTCGGAAAGGTCAA
+
CCCCCGGGGGGGGGGGGGGGGGGGGGGGGGGGGGGGGGGGGGGGGGGGGGGGGGGGGGGGGGGGGGGGGGGGGGGGGGGGGGGGGGGGGGGGGGGGGGGGGGGGGGGGDGGGGGGGGGGGGFFGGGGGGGGGGGGGGGGGGGGGGGGGGGGEGGGGFGGGGGGGGGGGDGGGGGGGGGGGGGGGGGFFGEEGGGGCGGGGGGGGGGGGGGGFGGGCGCFGCEGDGGGGGGFGFGEGDFDGGGGGG=EGGGGC5>7DE4CCCFF+<:<CFFD*?FC?F?><<@FCF4>4:7<05735@F@:?
@M03506:14:000000000-AKVR1:1:1101:16345:1822 1:N:0:50
CTGAACTCCTACGGGAGGCAGCAGTGGGGAATTGTTCGCAATGGGCGCAAGCCTGACGACGCAACGCCGCGTGGAGGATGAAGGTCTTCGGATTGTAAACTCCTGTTGCCCGGGACGAAATGCTTCGACCTAACACGTCGACGTTTGACGGTACCGGGTGAGGAAGCTCCGGCTAACTCCGTGCCAGCAGCCGCGGTAATACAGCTGGGGCAAGCGTTGTTCGGCATTACTGGGCGTAAAGGGCGCGCAGGCGGCCTTCTAGGTCGACCGTGAAATCACCGGGGGCAACCCGGGAACTGCG
+
-A@CCAEGFCCEFGGCFCF7C@EEED@FG,B<F<CED;8;6B<<E@GGEFCG?CC86:@@+++6:FFGGC@==FGGCCAFFCGG=?FGGG>:7+A?9,<FFFCFGF<9EFGE773=3++F,8<3C9C<>3@F,,88>>F<C**5@FFCCEGE7FECGD@FCFFG7<F,?F:CECE:<2?,=FDFFGGFFC+*::E*:?8EG9F7++3CEG5:;CFE:C**;9CE*1?E+@EGC5C87***3<*27**)/:C*/>E35)6*2+*3:7:)*9/87**+:*99*))**0>)3*0())8)0)9=7
@M03506:14:000000000-AKVR1:1:1101:11273:1848 1:N:0:50
ATGAACTCCTACGGGAGGCAGCAGTCGAGAATTTTTCTCAATGGGGGAAACCCTGATGGAGCGACGCCGCGTGGGGGATGAATGGCTTCGGCCCGTAAACCCCTGTCATTTGCGATCAAACCTTATGACCTAACACGTCGTAAGCTGATAGTAGCGGAAGAGGAAGGGACGGCTAACTCTGTGCCAGCAGCCGCGGTAATACAGAGGTCCCAAGCGCTGTTCGGATTCACTGGGCGTAAGGGTGCGTAGGCGGTCGGGTAAGTCGGACGTGAAATCTTCAAGCTTAACTTTGAAACTGCGT
+
CCCCCGGGGGGGGGGGGGGGGGGGGGGGGGGGGGGGGGGFGGGGGGGGGGGGGGGFGGGGGGGGGGGGGGGGGGGGGGGGGGGGGGGGGGGGGGGCGGGGGGGFGGGGFGEGGGGGGGGGGGGGGGGGGGGGGGGFGGGGGGGGGCFGFGGGGGGGGGGEFGFCC<FGGGDGC@@CFGGGGGGGGFCECGGGGGGGGCC9EGGFCEGGGGGGGGFG*?CEGGGGGGDF?+03;::8129@?>=E5>1>EEGGD=CD=39<69C+*)29CCE)37CEGFFG>FFGF?C@4**6*69?7*/7.
@M03506:14:000000000-AKVR1:1:1101:11117:1876 1:N:0:50
ATGAACTCCTACGGGAGGCAGCAGTGGGGAATTGTTCGCAATGGGCGCAAGCCTGACGACGCAACGCCGCGTGGAGGACGAAGATCTTCGGGTCGTAAACTCCTGTCGAGTGGGAAGAACGCTTCGGGGGCGAATAGCCTCCGGAATTGACGGTACCACTAAAGGAAGCCCCGGCTAACTCCGTGCCAGCAGCCGCGGTAATACGGGGGGAGCAAGCGTTGTTCGGATTTACTGGGCGTAAAGGGCGCGTAGGCGGCCACTGCAAGTCAATTGTGAAATCTCCGGGCTTAACTCGGAAAGG
+
CCCCCGGGGGGGGGGGGGGGGGGGGGGGGGGGGGGGGGGGGGGGGGGGGGGGGGGGGGGGGGGGGGGGGGGGGGGGGGGGGGGGGGGGGGGGGGGGGGGGGGGGGGGGGGGGGGGGGGGGGGGGGGGGGGGGGGGGGGGGGGGGGGGGGGGGGGGGGGGGGGGGGGGGGGGGGGGDGGGFGGGGGGGGGGGGGGGGGGCEGGFGGGGGGGGGGGFGGGCGGG*<EGEGGGFGGGFGGG5EE=FGGGD<GEEGGFGDE>GFGGGFGG9D+:??FGC?>BFF7=?GGFG3:6@A*6>BDFEFF
@M03506:14:000000000-AKVR1:1:1101:8630:1902 1:N:0:50
ATGAACTCCTACGGGAGGCAGCAGTGGGGAATATTGGACGATGGGGGAAACCCTGATCCAGCAATGCCGCGTGAGTGAAGAAGGCCTTAGGGTTGTAAAGCTCTTTCGGCGGGGACGATGGTGACGGTACCCGCAGAAGAAGCCCCGGCTAACTTCGTGCCAGCAGCCGCGGTAATACGGGGGGGGCAAGCGTTGTTCGGAATTACTGGGCGTAAAGGGCTCGTAGGCGGACAACTAAGTCAGACGTGAAATCCCTCGGCTTAACCGGGGAACTGCGTCTGCTACTGGATGGCTTGAGTGT
+
CCCCCGGFGAFGGGGGGGGGGGGGFGGGGGGGGGGFGEFFF@FGGGGGDFGGGGGGGGGGFGGFGGGGGGGCC=FGGGGGGGGGGGFGGFGGGGGGGGGFG<EEGGGGGGGGGGGGGCFGEFGFFGGGGGGGGGGGGFGGGGF8FFCGGCEGGFCGFGGGGGFGGGCGGCFG@C>CEFGGGEGGGCEGCGGGCEECFCCECG>CC9+<EFCE885A<EGG8CE:*:*A5C*::58@F679?FGG6C5<@FC:>F6FG59<CCF+<DGGGGC)**7CD>D*>*9+306<B*78)85@)98?/
@M03506:14:000000000-AKVR1:1:1101:14718:1933 1:N:0:50
ATGAACTCCTACGGGAGGCAGCAGTCGAGGATCTTCGGCAATGGGCGCAAGCCTGACCGAGCGACGCCGCGTGTGCGATGGAGGTCTTAGGGTTGTAAAGCTCTTTTACTGGGGACGATGATGACGGTACCCGGAGAATAAGCCCCGGCTAACTTCGTGCCAGCCGCCGCGGTAATACGAAGGGGGCGAGCGTCGGTCGGAATTACTGGGCGTAAGGTGCGCGTAGGCGTCGACCCAAGTCAGATGTGAAAGTTCTGGGCCTGACCCGGTGTCTGCACTTTTTATTCTGTTGCTTGACTCC
+
BC<<A<-CCEA<F;@;66@;B@FACEGGG:F8F9@@FC:7C6FA@87@FEGF<FG8C9+F:C:7:=B64+@4+8+58CBC=FGE+9C,C,E@4<:F98@<BC=D?<,C,,CB@+BF:@=<BFA<<F:FF:FEF><:*,EC;3FGC:3:F7C:<;F953*6<,,1**=C<F7FG7FB,2<CFEE8EGCE*:EC****/;/:5*;<F::E+:8E*8:*0++<C/**/**<::C*85*2:8F0+2:+<9+7+?+<:+<:9**/***0<6*)*)2)97*<?):C**1*+9**.:*-/=@*7)9*/
@M03506:14:000000000-AKVR1:1:1101:20480:1952 1:N:0:50
ATGAACTCCTACGGGAGGCAGCAGTCGGGAATTTTGGGCAATGGGGGAAACCCTGACCCAGCAACGCCGCGTGAAGGATGAAGTATTTCGGTATGTAAACTTCGAAAGAATAGGAAGAATTAATGACGGTACTATTTATAAGGTCCGGCTAACTACGTGCCAGCAGCCGCGGTAATACGTAGGGACCAAGCGTTGTTCGGATTTACTGGGCGTAAAGGGCGCGTAGGCGGCAGGACAAGTCACTTGTGAAATCTCCGGGCTTAACCTGGAACTGCCAAGTGATACTGTCGCGCTATAGTGG
+
CCCCCGGGGGGGGGGGGGGGGGGGGGGGGGGGGGGGGGCGGGGGGGGGGGGGGGGGGGGGGGGGGGGGGGGGGGGGGGGGGGGGGGGGCFGGGGGGGGGGGGGGGFGGGGGGGGGGGFGGFGGGGGGGGGGGGGGGGGGGGGGGGGGGGGGGGGGGGG7DFCFGGGGFGGGGGGDGFGGGGFGGG7:CGGGD7<@F5>B>*BCGGGGGGF>EEGEGGGGGGGG>EGCF>CEG85C@CG<+9?FGGGF<9?9?FGF7EECGCC7+2:CD5>E?<F2:D?GC>?*<<*086<39)8>)/99=)
@M03506:14:000000000-AKVR1:1:1101:16590:1954 1:N:0:50
ATGAACTCCTACGGGAGGCAGCAGTCGAGAATTTTTCTCAATGGGGGAAACCCTGAAGGAGCGACGCCGCGTGGAGGATGAAGGTCTTCGGGTTGTAAACTCCTGTCATTTGGGAACAATGCGCCGAATTTAACTGTTTCGGCGTTGATAGTACCAGGAGAGGAAGAGACGGCTAACTCTGCGCCAGCAGCCGCGGTAATACAGAGGTCTCAAGCGTTGTTCGGATTCATTGGACGTAAAGGGTGCGTAGGTGGCGTCGTAAGTCAGGTGTGAAATCCCGGGGCTTAACTCCGAAACTGCC
+
CCCCCGGGGGGGGGGGGGGGGGGGGGGGGCFGGGGGGGGGGGGFGGGGGGGGGGGG8FGGGGGGGGGGGGGGGGGGGGGGGGGGGGGGGGGGGGGGGGGGGGFFGGGGGGGGCEC@FGGGGCGGGGDGGGGGGGGGGGGGDEGGGGGFFGGGGGGGGGFGFEGGGGGGGDGGGGGGGBFFFFDGGGGGGGGCGGGDBC@EGGGGFFFGFFGGCCGEEGCEGGGGGD5C:C+:CFCECGGFFEGEGG5*;EEEF==D8>CDGCFG77EG949;>C*<C)275>5C=F494*1)577@56==0
@M03506:14:000000000-AKVR1:1:1101:16506:1973 1:N:0:50
ATGAACTCCTACGGGAGGCAGCAGTGGGGAATCTTGGACAGTGGGGGCAACCCTGATCCAGCAATGCCGCGTGAGTGATGAAGGCCTTCGGGTTGTAAAGCTCTTTCGGCGGGGAAGATGATGACGGTACCCGCAGAAGAAGCCCCGGCTAACTTCGTGCCAGCAGCCGCGGTAATACGAAGGGGGCTAGCGTTGTTCGGAATTACTGGGCGTAAAGGGCGCGTAGGCTGTGCTGTAAGTCAGGCGTGAAATCTCCGGGCTCAACCCGGGTATTGCGCTTGATACTGCGGCGGTGGAATGC
+
CCCCCGGGGGGGGGGGGGGGGGGGGGAFGBEG,EFCCCC6C@,FGGGEGGGGG<CF@FEGGDEFFCCFEG>F=CFFF,CFDEFGFGGGCDGGFGCB@FFFGE@FGGDC7:FFGGCF@8=FC=B=<>FF<<>FBF7**3>:3,<>1C@@7<*3:,,@14F@FG<C<CECCFDD<*17?,;C55?CED58/;FG*18E5</8;88<A@E:+*;EC1**<9=5EEGGCE59<8*<9CFE7CD+<<9?***12*<7:+02873)*:9+27*)2</)*0*<33CC5)/++/**(/04)00)7*7:*
@M03506:14:000000000-AKVR1:1:1101:17108:1988 1:N:0:50
ATGAACTCCTACGGGAGGCAGCAGTGGGGAATATTGGACAATGGGCGCAAGCCTGATCCAGCAATGCCGCGTGAGTGATGAAGGCCTTCGGGTTGTAAAGCTCTTTTGCCAGGGACGATGATGACGGTACCTGGAGAATAAGCCCCGGCTAACTTCGTGCCAGCAGCCGCGGTAATACGAAGGGGGCTAGCGTTGTTCGGAACTACTGGGCGTAAAGGGCGCGTAGGCGGTTTGACCAGTCAGGTGTGAAATTCCCGGGCTTAACCTGGGGGCTGCACTTGATACTGTCAGGCTTGAATTC
+
CCCCCGGGGGGGGGGGGGGGGGGGGGGGGGGGCGGGGGGGGGGGGGGGGGGGGGGGGGGGGGGGGGGGGGGEFFGGGGGGGGGGGGGGGGGGGGGGGGGGGGGGGGGGGGGGGGGGGGGGGGGGGGGGGDGGGGGGFGGGGGGGGGGGGGGGGGGGGGGGGGFGGGGGGEGGFEGGGGFFG@EGCGGGGGEGFGGGGGGGCEEGGG?@8;CDCCEGGGGGG5E8E5ECEGGGGGGGFGGGGGGFFFFGFFDFFG7CEEGGDGGGCFC<FGGFGGD=6;*>C76?FF*9<CB05:@FF6=**
@M03506:14:000000000-AKVR1:1:1101:15815:1998 1:N:0:50
ATGAACTCCTACGGGAGGCAGCAGTGAGGAATTTTGCGCAATGGGCGAAAGCCTGACGCAGCAACGCCGCGTGGACGATGAAGGTCTTCGGATCGTAAAGTCCTGTCGAGTGGGAAGAAAAATGCGAGGGCAAATACCTCTCGCATTCGACTGTACCACCAGAGGAAGCCCCGGCTAACTCCGTGCCAGCAGCCGCGGTAATACGGAGGGGGCCAGCGTTGTTCGGAATTATTGGGCGTAAAGGGCGCGTAGGCGGCCGGATAAGTCTGACGTGAAATCCCCAGGCCCAACCGGGGAACTG
+
CCCCCGGGGGGGGGGGGGGGGGGGGGGGGGGGGGGGGGGGGGGGGGGGGGGGGGGGGGGGGGGGGGGGGGGFGGGGGGGGGGGGGGGGGGGGGGGGGGGGGGGGGGGGGGGGGGGGGGGGGGGGGGGGGGGGGGFGGGFGGGGGGGGGGGGGGGGGGGGGGGGGGGGGGFGGCGGGGGGGGGGFFGGGGGGGGGDGGGGDGFC?FGGEEC*8:EEGGGEGGEGGGGGGD6E+<CGGGGGGGFGGG5:>EE5CGGGGE)7)1**2<FF7CFFB>DGGC6C7F@)*AF5@0D>?E57>55))9
@M03506:14:000000000-AKVR1:1:1101:16291:2017 1:N:0:50
ATGAACTCCTACGGGAGGCAGCAGTGGGGAATTGTTCGCAATGGGCGCAAGCCTGACGACGCAACGCCGCGTGGAGGATGAAGGTCTTCGGATTGTAAACCCCTGTTGCCCGGGACGAATGGCTTCGACCTAACACGTCGAAGTTTGACGGTACCGGGTGAGGAAGCACCGGCTAACTCTGTGCCAGCAGCCGCGGTAATACAGAGGGTGCAAGCGTTAATCGGAATTACTGGGCGTAAAGCGCGCGTAGGTGGTTCGTTAAGTTGGATGTGAAATCCCCGGGCTCAACCTGGGAACTGCC
+
CCCCCGGGGGGGGGGGGGGGGGGGGGGGGGGGGGGGGGGGGGGGGGGGGGGGGGGGGGGGGGGEGGGGGGGGGGGGGGGGGGGGGGGGGGGGGGCGGGGGGGGGGGGGGGGGGGGGGGGGGGGGGGGGGGGGGGGGGGGGGFFGGGGGGGGFGEGGGGFCCFFFGGGGFGCGGGGFGFFG9FCGFCFGGGGGDGGGGGEFCF7AFCCEEGGEFGGGGGEF?FG5;8EC?EFGGG5CGGCCGGGEE=EDGGG<DCE3C>DF*CFE:7CFGGGF7CDGGFGGD>DG*77@?FFFFF46<)**.
@M03506:14:000000000-AKVR1:1:1101:11134:2062 1:N:0:50
ATGAACTCCTACGGGAGGCAGCAGTCGAGAATTTTTCTCAATGGGGGAAACCCTGAAGGAGCGACGCCGCGTGGAGGATGAAGGTCTTCGGGTTGTAAACTCCTGTCATTTGGGAACAAGTGTCGGTACGTAACTGCTACCGGCTTGATAGTACCAGAAGAGGAAGAGACGGCTAACTCTGTGCCAGCAGCCGCGGTAATACAGAGGTCTCAAGCGTTGTTCGGATTCATTGGGCGTAAAGGGTGTGTAGGTGGCGCCGTAAGTCGGGTGTGAAATTTCGGAGCTTAACTCCGAAACTGCA
+
CCCCCGGGGGGGGGGGGGGGGGGGGGGGGGGGGGGGGGGGGGGGGGGGGGGGGGGGGGGGGGGGGGGGGGGGGGGGGGGGGGGGGGGGGGGGGGGGGGGGGGGGGGGGGGGGGGGGGGGGFGGGGGGGGGGGGGGGGGGGGGGGDEGGGGGGGGGGGGGFGGGGGFFGGGGGGGGGFGGGGGGGGGGGGGGGGGGGEGEGGGGGGGGGGGFGFGGGGGDG5<EGGGGCF7CFGGGGEE*AFGG27>EF+9C+2=FGGFGDCEF?<*>C5C=5:*:9CFC5D>5/*97@FFF:BB>3@FFF1
@M03506:14:000000000-AKVR1:1:1101:9502:2091 1:N:0:50
ATGAACTCCTACGGGAGGCAGCAGTGGGGAATCTTGCGCAATGGCCTAACGGCTGACGCAGCGACGCCGCGTGTGGGATGAAGCTCTTCGGAGTGTAAACCACTGTTGCCCGGGACGAACAGCTCGATTAGTCGAGCCTGACGGTACCGGGTGAGGAAGCACCGGCTAACTCCGTGCCAGCAGCCGCGGTAATACGGGGGGTGCGAGCGTTGTCCGGAATCACTGGGCGTAAAGGGCGCGTAGGTGGTTTGATAAGGGTGTGGTGAAAGTCCGGGGCGCAACCCCGGATCTGCCGTGCCGG
+
CCCCCGGGGFGGGGEGGGGGGGGGGGGGGGGGGGGGGGGGEGFG?CGGGGGEGGGGCFGGGGGGGGDF@FEE>FGGGDDFFFGF,FGGGGG:CFGGGGGGGFDFGFGFFDF?FEGGGGEDFGGBFGG8CFGFFFGCFGGGGGGC<*FCFGG<CFGFGFEFGFFGDG7FGGFFFGF:*<<FGGGGGGGDG>CE990;CCD:E*:*:>C5:C**2<0A8*:5CCGCF>FFCE8889CEGEDG*:EG797*;CCF*<:DE:9C7CD6F7<*<*09393=D35CD3>G5>7)-)74=*))057.)
@M03506:14:000000000-AKVR1:1:1101:7687:2112 1:N:0:50
ATGAACTCCTACGGGAGGCAGCAGTGGGGGATATTGGACAATGGGGGCAACCCTGATCCAGCAATGCCGCGTGTGTGAAGAAGGCCTTCGGGTTGTAAAGCACTTTTATCCGGAACGAAACGCGCAGGGCGAATAGCTTTGCGAACTGACTGTACCGGAGGAATAAGCACCGGCTAACTTTGTGCCAGCAGCCGCGGTAATACGAAGGTTTAAAGCGTTACTCGGAATTACTTGGCGTAAAGCGTGCGTAGGTGGTTTGTTATGTCTGTTTTGTAAGCTCCGGGCTCATCCTGGGAATGGG
+
CCCC@FDGGGFCGG7FGGDCGC<FEFA8@FFCFG@E,,@EFGGGC,@C7C@A@D8F<FFGDDCADGF8FCE6@F7CC,ECC8FF?,CFG<F7B::4C<5<94BFFGFFGGFCCE=F:FCFCD33+63+:+83@B<,,<DF9<:B3*@>9,,3@;9F@:7<*<CC<9FF:23<FCFGC:C,,7?EFG,BC@7FF7*1*1*/<:CFDC5*+3++3A<+2;EE5E:8E8/;F9F+++3CC=5*1<C5/**1*1*1?<E98750*+*3<*3*A:+79*00*1002))*:)97)29>6)7>F))9)
@M03506:14:000000000-AKVR1:1:1101:22722:2120 1:N:0:50
ATGAACTCCTACGGGAGGCAGCAGTCGAGAATTTTTCACAATGGGGGCAACCCTGAGGGAGCGACGCCGCGTGGAGGATGATGGCCTTCGGGTTGTAAACTCCTGTCATGCGGGAACAAGCAAGTGATAGTACCGCAAGAGGAAGAGACGGCTAACTCCGTGCCAGCAGCCGCGGTAATACAGAGGTCGCAAGCGTCGTTCGGATTCAGTGGGCGTAAAGGGTGCGTAGGCGGCGCGGTAAGTCGGGTGTGAAATCTGGGAGCTGAACGCCGACACTGCATTCGATACTGCCGTGCGTGAG
+
CC@C@FFGFAFFGGEGGCC,BF8FFGCF7@;E,EC,CC,,C,EF8;+@FFDDF<@F,,@B@FG++6FBFGGGG=FE:C=FF,B@C8=:EDFDCFCF,5?,5BE??E<?,CAFFCCECFGCAE,BBDD<<,E<E>C>C3@FFFFGGFC>FE>FCE:,>9,5>CCD,,>,5,3*:<74<<?FCB<CC7,9*<7<*=1**22*1;>E*A67+<FFD5?11*;@7C*2/:/*:CCEGC5*2?C:CE:CC5=/:*:0*03*<****25*+229*7*5579=6*9*0**<?=7)4**45)75)7<)0
@M03506:14:000000000-AKVR1:1:1101:20363:2126 1:N:0:50
ATGAACTCCTACGGGAGGCAGCAGTCGGGAATTTTGCGCAATGGACGAAAGTCTGACGCAGCAACGCCGCGTGAGGGATGAAGGCCTTCGGGTTGTAAACCTCTTTTATCAGGGAAGATGATGACGGTACCTGATGAATAAGTCACGGCTAACTACGTGCCAGCAGCCGCGGTAATACGTAGGTGACAAGCGTTGTCCGGATTTACTGGGCGTAAAGAGCGCGCAGGCGGTCGATCAAGTCGAGTGTGAAAGCCCACGGCTCAACCGGGGAGGGTCATACGATCCTTATCTACTCGAAGGC
+
<CCCCCFGFD-FFGGGGGGGGGGGGGGGGGGGGGGGGGGEGGGGGGGGGCEGGGGGGGGCEGGGGGGGEGGEFGGGGGGGGGGGGGGGGGGGGGGGCEGGGFFGGGGGGABFFGFGGFGGGGGGGGCGGDFCFFGGGCDFFGFGFC:CGGGGGGGGGGFGGFGFDFFGCBE7FCCCGGGFGGGGGCFF<FFGECC<CFDGGGGFFFDFGDFGGGCDF?=FGCG5CEDGGGEEEGCGG+*<?=CCE=<D9C7CFC=*;75C=CFC?4EDEG*7</>**9*29))****/-**-18@B>4<B.
@M03506:14:000000000-AKVR1:1:1101:9228:2129 1:N:0:50
ATGAACTCCTACGGGAGGCAGCAGTGGGGAATTTTCCGCAATGGGCGAAAGCCTGACGGAGTGACGCCGCGTGTGGGACGAAGGCCTTCGGGTCGTAAACCACTGTCAGTGGGAAAGAAGGGTGTCGGTGCTAATACCACCGGCATTTGACGGTACCTGCAGAGGAAGCCCCGGCTAACTCTGTGCCAGCAGCCGCGGTAATACAGAGGTCTCAAGCGTTGTTCGGATTCATTGGGCGTAAAGGGTGCGTAGGTGGCGCCGTAAGTCGGGTGTGAAATTTCGGAGCTTAACTCCGAAACTG
+
CCCCCGGGGGGGGGGGGGGGGGGGGGGGGGGGGGGGGGGGGGGGGGGGGGGGGGGGGGGGGGGGGGGGGGGGGGGGGGGGGGGGGGGGGGGGGGGGGGGGGGGGGGGGGEDFG,F@FGFGGGFGGGGGGGGGGGGGGGGGGGEGGGGGGGGGGGGGGGGGGG@FF@CCFGGGGGGGGGGGGGGGGGGCEGA:FGGGEG?EGG7?CEFFGGGGGGGGGGGGGEGGGGCEG0+0<CFG589*:A7CCCEDE7=EGGGGCDD7E=DG:*<DCD:BC*:+7*CF:?B5=>C?<FB<@<@7<5:67
@M03506:14:000000000-AKVR1:1:1101:19446:2137 1:N:0:50
ATGAACTCCTACGGGAGGCAGCAGTGGGGAATTTTCCGCAATGGGCGAAAGCCTGACGGAGTGACGCCGCGTGTGGGACGAAGGCCTTCGGGTCGTAAACCACTGTCAGTGGGAAAGAAGGGTGTCGGTGTTAACACCACCGGCATTTGACGGTACCTGCAGAGGAAGCCCCGGCCAACTCTGTGCCAGCAGCCGCGGTAAGACAGAGGGGGCAAGCGTTGCTCGGAATTACTGGGCGTAAAGGGCGCGCAGGCGGGATTGCAAGTCGGTCGTGAAATCCTTCGGCCCAACCGAAGAACGG
+
BC@CCF@@FGGGEGE77FEGGGFFEFGGDCCFAFGGGGGDCCGGFGGDGGGGGGGFGEFGGGGFFGGGECFFF:FEEDFDF:EG,8BBFFDGGGGCGGGGG8FFGFG,AFGFDDCCGGGGFGEDFG@C=+8F<FGCFFGGGC@EGGDF9EAB*F:FCCC:EG9FD@7<<FFEGGGEGCC@FGFFCCB@FGFCFFGG>E**;9@F?CCEG8E*88;FFGG8CC+<8EG*2<90<++;A=G*7*<C5:53?*/:)*:32))*:7D+:23/:)201/*/0=:0:66C5<*.1*)(7))).9F>)
@M03506:14:000000000-AKVR1:1:1101:21644:2201 1:N:0:50
CTGAACTCCTACGGGAGGCAGCAGTGGGGAATTGTTCGCAATGGGCGCAAGCCTGACGACGCAACGCCGCGTGGAGGATGATGGTCCTCGGGTTGTAAACTCCTGTTGCTCGGGAAGAATGGCTCCAACCTAACACGTTGGAGTATGACGGTACCGGGTGAGGAAGCCCCGGATAACTCTGGGCGAGCAGCGGCGGTAATACAGAGGGGGCAAGCGTTGTTCGGAATTACTGGGCGTCAAGGGCTCGTAGGTGGCCAACTAAGTCAAGCGGCAAATCACACGGGTTAACCGGGGAACTGCC
+
-8CC@@FFGFF<6FE,77@F;7EFC@FCCFGGF?6<CF7,@@EFFCEGGG@7FFGFGGG+@+@7+>+8+8@=:CCFG+E<,,C,5<F?FG>FEGGG9,CE,,,,,FE<<5CF:7B3BF8<58,B=+33,+3BF8B<7FFCC<<D<37@F:C>@*3@F71>F@@F:>B7F*C:*=:F,7<>,,+4*=**=C7***:C8ECCC:CC9<*8CG8*/;@5**:18+:8EG5E++3<6**:**1AF+CE=7*7C**<*:7DC)/7C<CC90+*21*)1)*+0*2**80*:)7=2*72)).)8)10)
@M03506:14:000000000-AKVR1:1:1101:17620:2217 1:N:0:50
ATGAACTCCTACGGGAGGCAGCAGTGGGGAATCTTGCGCTAATGCGGGAAACCGTGACGCAGCGACGCCGCGTGAGGGAAGAAGGCCTTCGGGTTGTAAACCTCTTTCAGGAGGGACGAAGCCACTCGGGTTAATAGCCCAGAGGGTGACGGTACCTCCAGAAGAAGCCCCGGCTGACTACGTGCCAGCAGCCGCGGTAATACGTAGGGGGCAAGCGTTGTCCGGATTTATTGGGCGTAAAGAGCGTGTAGGCGGCTAGATAGGTCCGTTGTGAAAACTCGAGGCTCAACCTCGAGACGTC
+
CCCCCGGGGGGGGGGGGGGGGGGGGGFGGCGGGGGCGGGGGGGGGGGGGGGGGGGGGGGGGGGGGGGGGGGGGGGGGGGGGGGGGGGGGGGGGGGGGGGGGGGGGGGGGFGGGGEGGGGGGGGGGFGGGGFEGGGGGGFGGGFFFGGGGGGGGGEGGGGGG9FFGGGFF:CFFGGGGGGGGGF+<FGGGGGGGGGGDGDGGGGFCG>5EGCEEFCCEEGGGGGGG>C=+7C+:EGFC:>E=?EDGG=CEF?997EDE797:CCC+:0C7CC:DGGGCFFGDF>EEFG??C>4@D>3:))))
@M03506:14:000000000-AKVR1:1:1101:16456:2224 1:N:0:50
ATGAACTCCTACGGGAGGCAGCAGTCGGGAATTTTGGGCAATGGGCGAAAGCCTGACCCAGCAACGCCGCGTGAAGGATGAAATCCCTCGGGATGTAAACTTCGCAAGAATGGGAAGAATTAGTAGGGGTTAATACCCCCTATGATGACGGTACCATTTGTAAGCTCCGGCTAACTCCGTGCCAGCAGCCGCGGTAATACGGGGGGAGCAAGCGTTGTTCGGATTTACTGGGCGTAAAGGGCGCGTAGGCGGTCAGCACAAGTCAGTTGTGAAATCTCCGGGCTTAACTCGGAAAGGTCAA
+
CCCCCGGGGGGGGGGGGGGGGGGGGGGGGGGGGGGGGGGGGGGGGGGGGGGGGGGGGGGGGGGGGGGGGGGGGGGGGGGGGGGGGGGFFGGGGGGGGGGGGGGGGGGGGGGGGGGGGGGGGGGGGGGGGGGGGGGGGGGGGFFFFGGGFGGGGGGGGFGGGGGFFFGGGGGGGGGGGGGGGGGGGGGGGGGGGGGGGGGGGGGGGGGGEGGGGGDGCCFGGG8>EFCGGGGGGGEEDEG+=EGEG5EDCFGGGGDGGFG4CFF?FGGGG7>?FGFGG?7DDD:=C4094DDBFD)>F67?=
@M03506:14:000000000-AKVR1:1:1101:13475:2234 1:N:0:50
ATGAACTCCTACGGGAGGCAGCAGTGGGGAATTGTTCGCAATGGGCGCAAGCCTGACGACGCAACGCCGCGTGGAGGATGAAGACCTTCGGGTCGTAAACTCCTTTCGATCGAGACGAATGGCCTCCGGGTTAACAGCCCGGACGAGTGCCGGTACCGAGAGAACAAGCCCCGGCTAACTCCGTGCCAGCAGCCGCGGTAATACGGGGGGGGCAAGCGTTGTTCGGAATTACTGGGCGTAAAGGGATCGTAGGCGGCCAACTAAGTCAGACGTGCAATACCCCGACTTAACCGGGGAACTG
+
CCCCCGGGGGGGGGGGGGGEGGGGFFGGE;FGGGGCDBEEEDCGGGGGGGGGGGGGGE@FGGDF7>FGGDDGGGGCFGCGFGGGGGGGGGGGAFDGCEFFGGFFGGFF7DFC@F8FCDF<BDFGGCFG77<CBDFGFGF7C@B**<F>1,,11CFE,11*1<:F,<C@FFF@1*1=1<FF9EECC8CF?5CECFC>/::CCFFGFECCEC>5CEGFFCEC:21AEC>E*<<CF+2;EC7*:7+95**//C6*9CCDD:)9=?<662<*2:+)***1:/*2*/0:*))0):=25))).7)7*
@M03506:14:000000000-AKVR1:1:1101:11012:2264 1:N:0:50
ATGAACTCCTACGGGAGGCAGCAGTGGGGAATTTTGGACAATGGGGGCAACCCTGATCCAGCGACGCCGCGTGAAGGATGAAGGTCTTCGGATTGTAAACTTCTTTTGGAGGGGATGAATGGCTTGGTGAATAGCCAAGCGTGACAGTACTCTCTGAATAAGCCACGGCTAACTACGTGCCAGCAGCCGCGGTAATACGTAGGTGGCAAGCGTTACTCGGAATCACTAGGCGTAAAGCGCAGGTAGGCGGTTTGGTAAGTCTGTTGTGAAAGCTCCCGGCTCAACTGGGAGAGGCCAACAG
+
CCCCCGGGGGGGGGGGGGGGGGGGGGGGGGGGGGGGGGGGGGGGGGGGGGGGGGGGGGGGGGGGGGGGGGGGGGGGGGGGGGGGGGGGGGGGGGGGGGGGGGGGGGGGGGGGGGGGGFGGGGGGGGGGGGFFGCFFGGGGGGGGGGGGGGGGGGGGGGGFGGGGGGGEDEGGGFGGGGGGFGGGGGGFGGGGF:CG?ECFCGGGGFGGCGGGGGGGFEGGEGGGGGCEFGFG8EEFGDDEGEECCGGGGGGGGGGGC?GGF7::CFFG?CA@FFFG5BDGDEF6:@GFFGD()5)7:>)75
@M03506:14:000000000-AKVR1:1:1101:11062:2343 1:N:0:50
ATGAACTCCTACGGGAGGCAGCAGTGGGGAATCTTGGGCAATGGGGGAAACCCTGACCCAGCGACGCCGCGTGGGGGATGAAGGCCTTCGGATCGTAAACTCCTGTCGAATGGGACGAAAAGGTTGCGGATGAACAATCCGCAATCCTGACGGTACCGTTAAAGGAAACCCCGGCTAACTCCGTGCCAGCAGCCGCGGTAATACGGGGGGGGTAAGCGTTGTTCGGAATTACTGGGCGTAAAGGGCTCGTAGGCGGCCCACTCAGTCAGACGTGAAATCCCCCAGCTTAACTTGGGAACTG
+
CCCCCFGGDEGGGDEEGDGECEGGGFFFGGGGGEGGGGGED@FAAFE:BGGFGGA@69C@FGGE@@CFG+@@@CFDGGGGFFGFEEDFGGGGGGGGGGCEFGGFFCGGGGGGGG,BFE:>>>FGCGGGGDGGGDEGFBFCCFEEGGFGGGFGGGFGGGFFCBG@FCGFDGEGEGEEDGECC<CFDGGGGGGGGGEGEGGG5CGGGGEDC>CCGG6+<CGEG?FG>EC*;8FG7008*?DGGFGG5E6C=*CFDGD3:>)9EC*0<*<CFCF5<3/:C?FGG>5*/5D*6**)*19<565)0
@M03506:14:000000000-AKVR1:1:1101:14526:2354 1:N:0:50
ATGAACTCCTACGGGAGGCAGCAGTGGGGAATCTTGCGCAATGGGCGAAAGCCTGACGCAGCGACGCCGCGTGCGGGAAGAAGGCCTTCGGGTTGTAAACCGCTTTCAGGAGGGACGAAGCTACTCGGGTTAATAGCCCAGAGGGTGACGGTACCTCCAGAAGAAGCCCCGGCTAACTACGTGCCAGCAGCCGCGGTAATACGTAGGGGGCAAGCGTTGTCCGGATTTATTGGGCGGAAAGAGCGTGTAGGCGGTTGTACAGGTGCGCTGTGAAAACTGGAGGCTTAACCTGCAGACGTCG
+
CCCCCE<F@FEFEEGGGEFGGGCFGFGGDC,C@,EEDFGGGGEA<FG:FEEG<@FDFCFGGGGGGGCFGCECCDGGGCECFDGGGGGGGGGGGGCGFGGGGDGGGGGGGGFGGEEGE:F:<FAC<FGGEGGFGGGFFF:>>A>C>FGGGCCFFFGFGGFGFG:CFGFGFEECCEG,CFCFCC27FC:8F>FFG5>EGGDFGGF@CF5E8EEGGGGCEGGG79CD52*33<<<C:8C7CCCFEC:C>CD*<A+)/:>87*:+09C+*2/*9A::*:+C::4>)0:75*16:*())0*<B0).
@M03506:14:000000000-AKVR1:1:1101:16297:2368 1:N:0:50
ATGAACTCCTACGGGAGGCAGCAGTGGGGAATTGTTCGCAATGGGCGCAAGCCTGACGACGCAACGCCGCGTGGAGGATGAAGATTTTCGGATCGTAAACTCCTGTCGAACGGGACGAATAGATCATGGGTGAACAGCCCGTAGTCCTGACGGTACCGTTAAAGGAAACCCCGGCTAACTCCGTGCCAGCAGCCGCGGTAATACGGGGGGGGTAAGCGTTGTTCGGAATTACTGGGCGTAAAGGGCTCGTAGGCGGCCAACTAAGTCGGACGTGAAATCCCTCAGCTTAACTGTGGAACTG
+
CCCCCGGGGGGGGGGGGGGGGGGGGGGGGGGGGGGGGGGGGGGGGGGGGGGGGGGGGGGGGGGGGGGGGGGGGGGGGGGGGGGGGGGGGGGGGGGGGGGGGGGGGGGGGGGGGGGGGGGGGGGGGGGGGGGGGGGGGGGGGGGGGGGGGGGGGCFGGGGGGGFGCCGGGGGGGGGEEGGDEEGGEEGFFCF<CGGGEEGD>FGDGGGGGGD>E88CFGGGCCEFEDG5FFGGD7EFEEGCGF99CG=GGECCDGEGGBD45:DF6>9CE<E>DC4576DFG?)/C@D6<>BBF7?F46?FF
@M03506:14:000000000-AKVR1:1:1101:24571:2382 1:N:0:50
ATGAACTCCTACGGGAGGCAGCAGTCGGGAATTTTGGGCAATGGGCGAATGCCTGACCCAGCAACGCCGCGTGAAGGATGAAATCCCTCGGGATGTAAACTTCGCAAGAACGGGAAGAATAAGTCTGTGTAAATACCACTGACGATGACGGTACCGTTTGTAAGCTCCGGCTAACTCCGTGCCAGCAGCCGCGGTAATACGGGGGGAGCAAGCGTTGTTCGGATTTACTGGGCGTAAAGGGCGCGTAGGCGGCCAGGGCAAGTCAGTTGTGAAATCGCCGCGCTCAACTCGGAAAGGTTAA
+
CCCCCGGGGGGGGGGGGGGGGGGGGGGGGGGGGGGGGEGGGGGGGGGGGGGGGGGGEGGGGGGGGGGGGGGGGGFGGGGGGGGEGGGGGGGGGGGGGGG?BFGGEEFGGGDGDEGGGGGFGGGF9FFDCGBFGGGFEFAFFFDGDGGF=3@FEFFCFGFFFGGGGACFECD@CC:?,@<1:@*>>FFGG:CFBFCE8EF9FC:@EE?C5E8@CG5;C8F?C8/;>+<<0A6>*>/:**22:7=*5CEC80:CGD5C*)9*2::7A*+0<**97>CF*)19)0):*0*)6C32057;5**/*
@M03506:14:000000000-AKVR1:1:1101:12076:2397 1:N:0:50
ATGAACTCCTACGGGAGGCAGCAGTCGGGAATTTTGGGCAATGGGCGAAAGCCTGACCCAGCAACGCCGCGTGAAGGATGAAATCCCTCGGGATGTAAACTTCGCAAGAACGGGAAGAATTAGTAGGGGTTAATACCCCCTATGATGACGGTACCGTTTGTAAGCTCCGGCTAACTCCGTGCCAGCAGCCGCGGTAATACGGGGGGAGCAAGCGTTGTTCGGATTTACTGGGCGTAAAGGGCGCGTAGGCGGCCAGCACAAGTCAGTTGTGAAATTTCCGAGCTTAACTCGGAACGGTCAA
+
CCCCCGGGGGGGGGGGEGGGGGGGGGGGGGGGGGGGGGGGGGEFGGGGGGGGGGGGGGGGGGGGGGGGGGGGGGGGGGGGGGGGGGFFGGGGEGGGGGGGGGGGG>FGGGGGGGGGGGGFGGGGGGFGGGGGGGGGGGGGDGGGGGGGGGGGGGGGFGGGGGGGGGFGGGGGDFGGGGGG7FFGFGGGGGGGGGGGGGGGFEGDGGGGG5@FGG8CGGGGGG8ECFFGCGG>;C?EGGGFCC=5EE5CCCCEGGEF8)90:AF99>FG7::?G>C+*/*97>:>+/:@A>5:5B5>5))8=
@M03506:14:000000000-AKVR1:1:1101:12419:2428 1:N:0:50
ATGAACTCCTACGGGAGGCAGCAGTCGGGAATTTTGGGCAATGGGCGAAAGCCTGACCCAGCAACGCCGCGTGAAGGATGAAATCCCTCGGGATGTAAACTTCGCAAGAACGGGAAGAATAAGTAGGGGACAATACCCCCTATGATGACGGTACCGTTTGTAAGCTCCGGCTAACTCCGTGCCAGCAGCCGCGGTAATACGGGGGGAGCAAGCGTTGTTCGGATTTACTGGGCGTAAAGGGCGCGTAGGCGGCCAGCACAAGTCAGTTGTGAAATCTCCGAGCTTAACTCGGAAAGGTCAA
+
CCCCCGGGGGGGGGGGGGGGGGGGGGGGGGGGGGGGGGGGGGGGGGGGGGGGGGGGGGGGGGGGGGGGGGGGGGGGGGGGGGGGGGGGGGGGEGGGGGGGGGGGGGDGEFGGGGFEGGGGGGGGGGGGGGGGGGGGGGGGDFFGCGFGGGGGGGGGGDGGGGGGGGGGGGEEGGGGCGGFFGGGGGGFFGGGGGGGCFGGGGGGGEGGGFFGGGGGGGGGDGD8CFFGGEGGGGEC5ACFGGGGGD59CFGD3:EG=?DGCFCGFGA>90:@FGGC7?FGG@E5767/)0>?>EFFF?FFF
@M03506:14:000000000-AKVR1:1:1101:10722:2497 1:N:0:50
ATGAACTCCTACGGGAGGCAGCAGTGGGGAATTGTTCGCAATGGGCGCAAGCCTGACGACGCAACGCCGCGTGGAGGACGAAGATCTTCGGGTCGTAAACTCCTGTCGAGTGGGAAGAACGCTTCGGGGGCGAATAGCCTCCGGAATTGACGGTACCACTAAAGGAAGCCCCGGCTAACTCCGTGCCAGCAGCCGCGGTAATACGGGGGGGGCAAGCGTTGTTCGGAATTACTGGGCGTAAAGGGCTCGTAGGCGGCCAACTAAGTTAGACGTGAAATCCCCAGGCTTAACCTGGGAACTG
+
CCCCCGGGGGGGGGGGGGGGGGGGGGGGGGGGGGGGGGGGGGGGGGGGGGGGGGGGGGGGGGGGGGGGGGGGGGGGGGGGGGGGGGGGGGGGGGGGGGGGGGGGGGGGGGGGGGGGGGGGGGGGGGGGGGGGGGGGGGGGGGGGGGGGGGGGGGGGGGGGGGGGFGGGFEGGGGGGEGGGGGGGGGGGFGGGGGGGGGGGGGGFGGGGGGGGGGFGGGGGGGGGGGGGFGGGGGGGGGCG=FGGGG0CEGGGGFECDDDGGCFGFGGGGGGFCDDECFFGGFFGGFD?BFFA7<5F:65F?
@M03506:14:000000000-AKVR1:1:1101:10288:2521 1:N:0:50
ATGAACTCCTACGGGAGGCAGCAGTGGGGAATATTGCACAATGGGCGCAAGCCTGATGCAGCGACGCCGCGTGAGGGATGACGGCCTTCGGGTTGTAAACCTCTTTCAGTATCGACGAAGCGCAAGTGACGGTAGGTACAGAAGAAGCACCGGCCAACTACGTGCCAGCAGCCGCGGTAATACGTAGGGTGCGAGCGTTGTCCGGAATTACTGGGCGTAAAGAGCTCGTAGGTGGTTTGTCGCGTTGTTCGTGAAAACTCACAGCTCAACTGTGGGCGTGCGGGCGATACGGGCAGACTGG
+
CCCCCGGGGGGGGGGGGGGGGGGGGGGGGGGG,EFFGGGGGGGGGGGGGGGGGGGGGGGGGGGGGGGGGGGGGGGGGGGGGGGGGGGGGGGGGGGGGGGGGGGGGGGGGGGGGGGGGGGGGGGGGGGGGGGGGGGGGGGGGGGGGGGGGGGGGGGGGGGGGGGGGGGGGGGGGGGGGGGGGGGGGGGGGGGGGGGGGGGGGGGGGGGGGGGGGGGGGGGGGFGGGGGGG*;EC?FCFGGGGGGGGGECF?EGGCFFF?GGGFGGG46DGFCFGGGEC3/)7>BEDF:7:GF0>>BD)))9<
@M03506:14:000000000-AKVR1:1:1101:7964:2545 1:N:0:50
ATGAACTCCTACGGGAGGCTGCAGTGGGGAATCTTGGACAATGGGGGAAACCCTGATCCAGCGACGCCGCGTGGGTGATGAAGGCCTTCGGGTCGTAAAGCCCTGTCGGGAGGGAAGAAACTCCTGCCGGTGAACAATCGGCGGGATTGACGGTACCTTCTAAGGAAGCACCGGCTAACTCTGTGCCAGCAGCCGCGGTAAGACAGAGGGTGCAAGCGTTGTTCGGAATTACTGGGCGGAAAGGGCGCGTAGGCGGTCCGCTAAGGTCGGTGTGAAATCCCCTGGCGCAACTGGGGAACTG
+
CCCCCGGGGGGGGGGGGGGGGGGGGGGGGGGGGGGGGGGGGGGGGGGGGGGGGGGGGCGGGGGGGGGGGGGGGGGGGGGGFFGGGGGGGGGGGGGCGGFGGGGGGGGGGGDGGGGGEFGGGGGGGGGFGGGGGGGGGGGGGGGGGGGGGGGGGGGGF:FFFFGGGGGGGGGGGGGGGGGGGGGGGFFFGFCGGGGGGGGGCFFFGGGGGGGGEGFGGGEGGGGFGGG58FFF9+<CDG)?CEGGGDEDE:EECFC3/7C9>EDGG*C7:C7>CCF7>=:*97FG55101>@?FFFE>D57?
@M03506:14:000000000-AKVR1:1:1101:23248:2564 1:N:0:50
ATGAACTCCTACGGGAGGCAGCAGTGGGGAATTTTTCGCAATGGGGGAAACCCTGACGAAGCAACGCCGCGTGGAGGATGAAGGCCTTCGGGTCGTAAACTCCTGTCGACCGGGACGAACGGAGTTGGGTCGAATACACCCGGCCATCGACTGTAACGGTGGAGGAAGCCACGGCTAACTCTGTGCCCGCAGCCGCGGTAACACGGAGGTGGCAAGCGTTGTGCGGAGTTACTGGGTGTAAAGGGCGGGGAGGGGGGTCGTTAAGTCTGGTGTGAAATCTCCCGGCGGAACTGGGGAACTG
+
CC9ACD<FFFFG@CFCFG7,BFDFGGGDE7;,CF<<F:B6:BF8C:+@@@CEB@<FE:F7@:@<FC+@>=C=BF=EF:8F?BF8,,9B5D7FEF>+B8=FC<<FC8FE7++=:F=CFB:7:+8@FAFFGGC*5D>DFD8F*>FD><,@FFFFGCD,<=FGF71<C7+=*=A:*=BF1,?7,7?CF+3*2**:CC8*/?1*2+3+***:C/*:8*+;CE=58**+28C*2;:90<?F*2)03<?CE5:7E**2C*/)*057:**/<*<*+2A?*97+*0:***0*5>))()04?453)7))*
@M03506:14:000000000-AKVR1:1:1101:23059:2565 1:N:0:50
ATGAACTCCTACGGGAGGCAGCAGTGGGGAATTGTTCGCGATGGGCGCAAGCCTGACGACGCAACGCCGCGCGGTGGATGAAGATCTTCGGGTCGTAAACTCCTTTCGATCTAGACGAACGGCTTCCGGGTGAACAATCCGGGAGAGTTACGGTACCGAGATAAGAAGCCCCGGTTAACTTCGTGCCAGCAGCCGCGGTAAAACGGTGGGGGCAATCGTTGTTCGGAATTCATGGGTGTAAAGGGCCCCCAGGTGGTCAACTTAACCAGACGTGCATTCCCTTGGCTTAACCGGGTAATTG
+
@CCCCFFGFGCEFC:F@:;FGCEEFCG86BGE8,<C<7++@7CF?<+CBC:<F@<<<,6@+7+6+7:+CC++7++6@B,?F<?,C9?FG++84>F433<F9A8?BF,3>9,3<<<>F+@+5++8BC8+**3**38,,@,311*>*11F,,,**@<6?CF:F*2?<,?,,4<*<*414,2>,?>***/0<*0;**:2/8?E5++018*1**8:/*2+<8CG**;9?8CEG6++32<*2*)+037+***)/27**A6*/**9++*2+00**1*)9**/*1:**9**+/>).0*.)))))0**1
@M03506:14:000000000-AKVR1:1:1101:14435:2575 1:N:0:50
ATGAACTCCTACGGGAGGCAGCAGTGGGGAATTTTGCGCAATGGGGGAAACCCTGACGCAGCAACGCCGCGTGGAGGATGAAGCTCCTTGGAGTGTAAACTCCTTTCGACCGGGAAAATAGTGATGGTACCGGTGGAAGAAGCACCGGCTAACTCTGTGCCAGCAGCCGCGGTAATACAGAGGGTGCGAGCGTTGTTCGGAATTATTGGGCGTAAAGGGCGCGTAGGCGGTATTGTAAGTCACCTGTGAAACCTCTGGGCTTAACTCAGAGCCTGCAGGCGAAACTGCAATGCTGGAGGGG
+
CCCCCGGGGGGGGGGGGGGGGGGGGGGGGGGGGGGGGGGGGGGGGGGGGGGGGGGGGGGGGGGGGGGGGGGGGGGGGGGGGFGGFGGGGGGGGGGGGAFFGGGGGGGGGGGGGGGDGGGGFFFFGGGGGFGGGEGGGGGCGGGGGGGGGGGGGGGGGGFGGGGGGGGGGGGGGCCGGGGGGGGGFFGGEGGGG7BF>CEG5E58++CFG88CE>EFFGD8EGCEEC5CGGE:EFFGGGGGCEF?96EF7+<EFCG=F?>GGC6+<CCCE>C?7C<CCFCDGBEGCFGFFDF7<?945F>>5
@M03506:14:000000000-AKVR1:1:1101:14343:2578 1:N:0:50
ATGAACTCCTACGGGAGGCAGCAGTGGGGAATTGTTCGCAATGGGCGCAAGCCTGACGACGCAACGCCGCGTGGAGGATGAAGGTCTTCGGATTGTAAACTCCTGTTGCTCGGGACGAAAAGCTTCGACCTAATACGTCGAAGTCTGACGGTACCGAGTGAGGAAGCCCCGGCTAACTCTGTGCCAGCAGCCGCGGTAATACAGAGGGGGCAAGCGTTGTTCGGAATTACTGGGCGTAAAGGGCGCGTAGGCGGCCTGCTAAGTCGAACGTGAAATCCCTGGGCTCAACCCAGGAACGGCG
+
CCCCCGGGGGGGGGGGGGGGGGGGGGGGGGGGGGGGGGGGGGGGGGGEGGGGGGGGGGGGGGGGGGGGGGGGGGCFGGGGGGGDFGGFCFGGGGGGGGGGGGGGFFGGGGGGFGGGGGGGGGFGGGDFGGGGGGGGGGGGGDGGGGGFGGEGCECGDG>FCFGGFFFFGGD7FFGGGGGGGGGGFGFFGG@CFGGGGGGGGGGGFFGCD**:EFGEGGGGG9EE58EFE@FEFFGGC=DFFEGGGGGGDEDFGDDCEFCF??D<CCCFGG5><77E79**7;>C*5>41*8?F5>>F3355
@M03506:14:000000000-AKVR1:1:1101:16134:2597 1:N:0:50
ATGAACTCCTACGGGAGGCAGCAGTCGAGAATTTTTCTCAATGGGCGAAAGCCTGAAGGAGCGACGCCGCGTGGAGGATGAAGGTCTTCGGATTGTAAACTCCTGTCATTCGGGAACAATTGTCGCGCGTTAACTGCGCGCGGCTTGATAGTACCGGAAGAGGAAGAGCCGGCTAACCCTGTGCCAGCAGCCGCGGTAATACAGAGGTCTCAAGCGTTGTTCGGATTTCTTGGGCGTAAAGGGTGCGTAGGCGGCGAGGTAAGTCGGAGGTGAAATCCCGGGGCTTAACCCCGGAACTGCC
+
CCCCCGGGGGGGGGGGGGGGGGGGGGGGGGGGGGGGGGGGGGGGGGGGGGGGGGGGGGGGGGGGGGGGGGGGGGGGGGGGGGGGGGGGGGGGGGFFG9FFGGGGGGGGGGGGGGGGGGGGGGGGDGGGGGGDFFGDGG7FGGGGGGGCGGGGGGGGEGCFFEFBGCGFGGGGGGDFGFGGF:CDC9:*9EGGCE>EEGCFEGG9C?FG8A0CCF6E/CEGFDEGEE5++<+C9C8:281;CGGGGC5CCEGEC57CEDC<EFG79*:)29:;>=F7::79>3@CE:CB<FF?BBB).)9*)
@M03506:14:000000000-AKVR1:1:1101:23527:2614 1:N:0:50
ATGAACTCCTACGGGAGGCAGCAGTGGGGAATATTGGACAATGGGCGCAAGCCTGATCCAGCCATGCCGCGTGGGTGATGAAGGCCCTAGGGTTGTAAAGCCCTTTCGGCGGGGAAGATAATGACGGTACCCGCAGAAGAAGCCCCGGCTAACTTCGTGCCAGCAGCCGCGGTAATACGAAGGGGGCTAGCGTTGCGCGGAATCACTGGGCGTAAAGCGCACGGAGGCGGATAGTTTAGTCAGAGGTAAAAGCCCAGGGCTCAACCTTGGAACTGCCTTTGATACTGGCTATCTTGAGTAA
+
CCCCCGGGGFGGGGGGGGGGGGGGGFFFGGGG<FFDGGFCFGGGGGGGGGGGFFFGFGFGGGGGGGGGGGGGGGD=CCFGFFGGGGGGGGGGGGGGGGGFGGGGGGF:CCFCDEDCEGFG9@@FAFEG7C:3*@**<BACFG?3*<FFCCECF,@CEGGG>CF<CFCEEC7CCFFDAFGFCEGGEGEG>>FEGGEE/::8EEG99CCF>FCE//?8FCEDG5:**:C58E58*<FG9:0+2<EF?*+*<+<:*2*9CFDD:*9A29FDFG?=6*9+07>7:?FGGF7?(*/)9998*)*1*
@M03506:14:000000000-AKVR1:1:1101:18696:2618 1:N:0:50
ATGAACTCCTACGGGAGGCAGCAGTGGGGAATATTGGACAATGGGGGCAACCCTGATCCAGCAATGCCGCGTGAGTGATGAAGGCCTTAGGGTTGTAAAGCTCTTTTGCCAGGGACGATGATGACGGTACCTGGAGAATAAGCCCCGGCTAACTTCGTGCCAGCAGCCGCGGTAATACGAAGGGGGCTAGCGTTGTTCGGAATTACTGGGCGTAAAGGGCGCGTAGGCGGTTTGACCAGTCAGGTGTGAAATTCCCGGGCTTAACCTGGGGGCTGCACTTGATACTGTCATGCTTGAATTC
+
CCCCCGGGGGGGGGGGGGGGGGGGGGGGGGGGFGGGGGGGGGGGGGGGGGGGGGGGGGGGGGGGGGGGGGGGGGGGGFGGGGGGGGGGGGGGGGGGGGGGGGGDGGGGGGGGGGGGDGGGGGGGGGGGGGGGGGFGGGGAFGGGGGGGGGGGGGGGGGGGGGCEFGGGGGGGEFEFGGGGF@CEGGGEFFGGG<EGGFGGGCGGGGGGGGGGGGE5E7CEGGGECGEFCGGCE=F7<CCEEFGGGDFC?F77C?CCEEGGGCFFG7CGFGEEDGGCC@G*7779<6:@<>*6=FFF)/9B*
@M03506:14:000000000-AKVR1:1:1101:10999:2661 1:N:0:50
ATGAACTCCTACGGGAGGCAGCAGTCGAGAATTTTTCTCAATGGGGGAAACCCTGAAGGAGCGACGCCGCGTGGAGGATGAAGGTCTTCGGGTTGTAAACTCCTGTCATTTGAGAACAAGGGGCCGAACGTAACTGCTTCGGCCTTGATAGTATCAGAAGAGGAAGGGACGGCTAACTCTGTGCCAGCAGCCGCGGTAATACAGAGGTCCCAAGCGTTGTTCGGATTCATTGGGCGTAAAGGGTGCGTAGGTGGCGCCGTAAGTCGGGTGTGAAATCTCGGGGCTTAACTCCGAAACTGCA
+
<CCCCGGGFFFGGGGGEEF;FFGGGFGGFG7FGGGGGFGGFGGGGGGGGEGCGGFGCFGGGGGGGGGGGGG7CFBFECEGFFCEGFFFGGG@FFEGGFGGGGGGAEEA,CEFGGCGGGGCGCFGGCFFFEFGGGGGGGEFGC:BFCE,DFCF;BCCCFFGG:FF@:CFFFGDGGGCFCFGGGGGGGGGFCGGECECCEEGCFFFDGGGEGCGGGGCE;CGG?CEGEGFF7<EDFFDGEC8CFGGG*:1;CEGGG*>8<DCGG4:?DED7755:>C97@><DBB55)9F4?/)<>7:59=F*
@M03506:14:000000000-AKVR1:1:1101:13198:2707 1:N:0:50
ATGAACTCCTACGGGAGGCAGCAGTGGGGAATTTTGCGCAATGGGGGAAACCCTGACGCAGCAACGCCGCGTGGAGGATGAAGTCCCTTGGGACGTAAACTCCTTTCGACCCGGACGATAATGACGGTACGGGTGGAAGAAGCCCCGGCTAACTTCGTGCCAGCAGCCGCGGTAATACGAGGGGGGCAAGCGTTGTTCGGAATTATTGGGCGTAAAGGGCGCGTAGGCGGTGCGGTAAGTCACCTGTGAAATCTCCGGGCTTAACTCGGAGCCTGCAGGCGAAACTGCCGTGCTTGAGGGT
+
CCCCCGGGGGGGGGGGGGGGGGGGGGGGGGGGGGGGGGGGGGGGGGGGGGGGGGGGGGGGGGGGGGGGGGGGGGGGGGGGGGGGGGGGGGGGFGGGGGGGGGGGGGGGGGGGGGGGGGGGGGGGGGGGGGGGGGGGGGGGGGGGGGGEGGGGGGGGGGGGGGGGGGGGGGGGGEGGGGGCEGGGGGCEGGFGGGGEGGGGEGGFGGDCGGGGEGGGGGGGDGCCCEEGGG:8CEGEGGGFFGGFF?FGDGF7*<F::>DGD*9FGCC<EDGEG7FEGFGGG337EFF*4C)3B)=?44)7)
@M03506:14:000000000-AKVR1:1:1101:7063:2831 1:N:0:50
ATGAACTCCTACGGGAGGCAGCAGTCGGGAATTTTGCGCAATGGACGAAAGTCTGACGCAGCAACGCCGCGTGAGGGATGAAGGCCTTCGGGTTGTAAACCCCTTTTATCAGGGAAGATGATGACGGTACCTGATGAATAAGTCACGGCTAACTACGTGCCAGCAGCCGCGGTAATACGTAGGTGACAAGCGTTGTCCGGATTTACTGGGCGTAAAGAGCGCGCAGGCGGTCGATCAAGTCGAGTGTGAAAGCCCCCGGCTCAACTGGGGAGGTTCATTCGATACTGATCGACTCGAAGGC
+
CCCCCGGGGGFGEGGGGGGGEGGGFGGGGGGGGGGFGGGGEFFGFFC@G,@FGFFDGGGGDFFGGDGGGGG>+,C<F=FGGDCFGGG@<+FGGGGGGFGFFFGGGGGGFGGG8@@EFGGGGGGG<FFGGGGGFGGFCEGGFFFG<>FGGGDC<F,<FFFGD9ACEFGGGDEGDGGG@,CFCF7FCC:E;FCECG7=+>EEECCG@FGGCC*=EE**<?FF=CCECCGGE*/2C5E6*<4<CE=EG=CF:<+<4:*CC><)*/9+0:64E5A;)*2+2177>F=****0)*0(.))))))0)
@M03506:14:000000000-AKVR1:1:1101:12271:2913 1:N:0:50
ATGAACTCCTACGGGAGGCAGCAGTGGGGAATTTTGGACAATGGGGGAAACCCTGATCCAGCCATCCCGCGTGAGTGAAGAAGGCCTTCGGGTTGTAAAGCTCTTTTGTCCGGAACGAAACGGTGGACGTGAATATCGTCCATTACTGACGGTACCGGAAGAATAAGCACCGGCTAACTACGTGCCAGCAGCCGCGGTAATACGTAGGGTGCGAGCGTTAATCGGAATTACTGGGCGTAAAGCGTGCGCAGGCGGCTTTGTAAGCCAGATGTGAAGTCCCCGGGCTTAACCTGGGAATGGC
+
CCCCCGGGGGGGGGGGGGGGGGGGGGGGGGGGGGGGGGGGGGGGGGGGGGGGGGGGGGGGGGGGGGGGGGGGGGGGGGGGGGGGGGGGGGGGGGGGGGGGGGGGGGGGGGGGGGGGGGGGGGGGGGGGGGGGGGGGGGGGGGGGGGGGGGGGGGGGGGGGGGGGGGGGGGGGGGGGGGGGGGGGGGGGGGGGGGGGGGGG@FGGFDFGGGGGGGGGGGGGGGGGGGGGGGGGFCFGGGDEFGGGAEGGD5CGGGGCE37FGG>CG:=D6=<@CDGGCF7<C)<:C37?):?AFFF>:>FF5
@M03506:14:000000000-AKVR1:1:1101:11726:2918 1:N:0:50
ATGAACTCCTACGGGAGGCAGCAGTGGGGAATTTTGCGCAATGGGCGAAAGCCTGACGCAGTAACGCCGCGTGGAGGATGAAGGCCTTCGGGTTGTAAACTCCTGTCGGGAGGAACGACGGAGAAGGGGTGATAAGCCCTGTTCTCCAGACGGTACCTCCAAAGGAAGCCCCGGCTAATTCCGTGCCAGCAGCCGCGGTAATACGGAAGGGGCGAGCGTTGTTCGGAATCATTGGGCGTAAAGGGCGCGTAGGTGGTCTTGTGTGTCTACCGTGAAAGCACACGGCTCAACCGTGTTAGGT
+
CCCCCGGGGGGGGGGGGGGGGGGGGGGGGGGGGGGGGGGGGGGGGGGGGGGGGGGGGGGGGGFGGGGGGGGGGGGGGGGGGGGGGGGGGGGGGGGGGGGGGGGGGGGGCEGGGGGGGGGGGDGGGGGGGGGGGGGGGGGGGGGGGGGGGGGGGGGGGGGGGCFGGGGFGCGGGGGGGGGG<FGGGGGGGGGGGGGGGGG>EGGGGGGEEEGGGGCGEGEGGECFGG8EGFF7FGGGGGCD5:FCECEGEG*/7<CG/?F*<CFFGGFF9FG@9FGF7/7C*.7CCBG3?47(<7>FF=9?*
@M03506:14:000000000-AKVR1:1:1101:22541:2958 1:N:0:50
ATGAACTCCTACGGGAGGCAGCAGTCGGGAATTTTGCACAATGGACGAAAGTCTGAGCCAGCAACTCCGCGTGAGGGACGAAGGCCTTCGGGTCGTAAACCTCTTTTCTCAGGGAAGATAATAGACGGTTCCTGAGGAATAAGCCACGGTTAACTAGGTGCCAGAAGCCGCGTTAATAGGTAGGGGGCGAGCGTTTTCCGGATTTACGGGGCGTAAAGAGACGTCAGGGGGTTTGTAAAGTCGGGGGGGAAAGCTCCGGGCTTACCCGGGAAATTGGATTGGAAACGGAACGTGTGGAAGG
+
CCCCCGGGGGGGGGGGGGGGGGGGGACGGGGG,EFG@,CFGGGG,EFCCGG9FDFGF,CACG,:C8CCFGGGCGG8CC,CCFCFG8FG,DFGF7FFGFG9EFCFGG9,9E,C8=FGEGGC,,8,:,B+8+8D,FCG+,,,C<7AFF8F+36=,,C<3,,8@>,,,3,5,@:F**33<7,,7,?CC:<********13++3*==C2<+/;>****/2*+0*2***2**0**::8*;0+A>7+3*:***)*25/*232+09)7>47+*2):C5>5**+****2)/0+)*),*.-0)07)**07
@M03506:14:000000000-AKVR1:1:1101:19270:2986 1:N:0:50
ATGAACTCCTACGGGAGGCAGCAGTCGAGAATTTTTCTCAATGGGGGAAACCCTGAAGGAGCGACGCCGCGTGGAGGATGAAGGTCTTCGGGTTGTAAACTCCTGTCATTTGGGAACAAGTCGCTTACGTTAACTGCGTGAGCGTTGATAGTACCAGAAGAGGAAGAGACGGCTAACTCTGTGCCAGCAGCCGCGGTAATACAGAGGTCTCAAGCGTTGTTCGGATTCATTGGGCGTAAAGGGTGCGTAGGTGGCGTCGTAAGTCGGGTGTGAAATTTCGGAGCTTAACTCCGAAACTGCC
+
CCCCCGGGGGGGGGGGGGGGGGGGGGGGGGGGGGGGGGGGGGGGGGGGGGGGGGGGGGGGGGGGGGGGGGGGGGGGGGGGGGGGGGGGGGGGGGGGGGGGGGGGGGGGGGGGGGGGGGGGGGGGGGGGGGFGGGGGGGGGGGGGGGGGGGGGGGGGGGGGA7AFFGGGGGGGGGGGGGGFGGGGGGF7FGGGGGEGGCEGGGGGGGGGGG9;CCCECE?CC7?C*;89ECFFGGGDECG=EGEGGEEDDEGFGGGD=;59F=<A9CG3*1*.:7CCGBFG35>E=47@AFF:@D>5>=@?)
@M03506:14:000000000-AKVR1:1:1101:22749:3000 1:N:0:50
ATGAACTCCTACGGGAGGCAGCAGTGGGGAATTTTGCGCAATGGGGGAAACCCTGACGCAGCAACGCCGCGTGGAGGATGAAGTCCCTTGGGACGTAAACTCCTTTCGACCAAGACGATTATGACGGTACTGGTGGAAGAAGCACCGGCTAACTCTGTGCCAGCAGCCGCGGTAATACAGAGGGTGCGAGCGTTGTTCGGAATTATTGGGCGTAAAGGGCGCGTAGGCGGCGCCACAAGTCACTTGTGACAACTCGGGGCCCAACTCAGCGCATGCAAGCGAAACTGTTGTGCTGGAGGAT
+
CCCCCFGFGGGGGGGGFGGDGGGGGGGGGGEGGGGFFGGGGECFC@FGEGGFGFFEFGGGGGGGGDGEGGEFGGGGGGGGFFGGGGGCAFFFGGDGGDD?FGFGGDFGG@FGFGGGGG+:C9FFFCDFDEGGGFFGG?FFG@FGGGGEGGGGGCGFEEDFG;CDGGGGEGGGBF@BCCFC,2*<<FGEEFFG:*=<CFCE;C5CFF++28CEEEECC+2CEGCCEG5FCE58*128CGF2<+:9F9CCD+<?4+<*17>3*/>5*9CF66C>)17667*19)):>4*0):<(*176)7)8)
@M03506:14:000000000-AKVR1:1:1101:19315:3006 1:N:0:50
ATGAACTCCTACGGGAGGCAGCAGTGGGGAATTTTGGACAATGGGGGCAACCCTGATCCAGCAATGCCGCGTGAGTGAAGAAGGCCTTCGGGTTGTAAAGCTCTTTTGTCAGGGAAGAAACGGCGGTTTCTAATACAGATCGCTAATGACGGTACCTGAAGAATAAGCACCGGCTAACTACGTGCCAGCAGCCGCGGTAATACGTAGGGTGCAAGCGTTAATCGGAATTACTGGGCGTAAAGCGTGCGCAGGCGGTTATATAAGTCAGATGTGAAATCCCCGGGCTCAACCTGGGAACTGC
+
CCCCCGGGGGGGGGGGGGGGGGGGGGGGGGGGGGGGGGGGGGGGGGGGGGGGGGGGGGGGGGGGGGGGGGGGGGGGGGGGGGGGGGGGGGGGGGGGGCFGGGGGGGGGGGGGGGGGGGGGGGGGGEFGGDCGGGGGGGFGEFGGGGGGGGGGGGEGFGFDFFGGGGFGGGGGG>FGGFGGGGGGGCFGGGGF:F7CE:@:FFGF<@FCDBEGGGGGG5;CFG+@EGGFDFG9FG=@EECEFFCE555CCEE:DGCD*7>FGG>C?::CCCFFGGFGGF4C*85C=>D?8C<7F>3F?3)**
@M03506:14:000000000-AKVR1:1:1101:15541:3014 1:N:0:50
ATGAACTCCTACGGGAGGCAGCAGTCGGGAATTTTGCGCAATGGACGAAAGTCTGACGCAGCAACGCCGCGTGAGGGATGAAGGCCTTCGGGTTGTAAACCTCTTTTATCAGGGAAGATAATGACGGTACCTGATGAATAAGTCACGGCTAACTACGTGCCAGCAGCCGCGGTAATACGTAGGTGACGAGCGTTGTCCGGATTTACTGGGCGTAAAGAGCGCGCAGGCGGTCGTTCAAGTCGAGTGTGAAAGCCCCCGGCTCAACTGGGGAGGGTCATTCGATACTGATCGACTCGAAGGC
+
CCCCCGGGGGGGGGGGGGGGGGGGGGGGGGGGGGGFGGGGGGGGGGGGGGGGGGGGGGGGGGGGGGGGGGGGGEGGGGGGGGGGGGGGGGGGGGGGGGGFGGGGGGGGGGGGGGFGGGGGGGGGGGGGGGGGGGGGGGGGGGGGGGGGGGGGGGGGGBFGGGGGGGGGGGGGGGGGGGGGGGGGGGGGGGDGEGGGFGGGGGGGGGGGGGGGGGGFGGGGGDGGEGG5CEEGG=CFGGFCCGCE9FC77C7C4:E3?BDCCE6CCFCGGDC>GDGGG4:>76@CEFGFAGFFF);).<E3)
@M03506:14:000000000-AKVR1:1:1101:24937:3080 1:N:0:50
ATGAACTCCTACGGGAGGCAGCAGTCGAGAATTTTTCTCAATGGGGGAAACCCTGAAGGAGCGACGCCGCGTGGAGGATGACGGCCTTCGGGTTGTAATCTCCTGTAATTTGGGAACAAGGCGCAGGTATTAACTGTCCCTGCGTTGATAGTACCAGAAGAGGCAGAGACGGCTAACTCTGTGCCAGCAGCCGCGGTAATACAGAGGTCTCAAGCGTAGTTCGGATTCACTGGGCGGAAAGGGTGCGTAGGTGGCGCGGTAAGTAGGGTGTGAACTTGCGGGGCTTAACGCCGAATCTGCG
+
@CCCC9CED@EG-,+BBFE7;CFG<EFGE@,CF<F,FGF@CF@,,B@+BFF@7FD<69,6CDFGGCF7+>C>@C74F,,:99+C7FF8EFCG<FEFG,,,,CE9FF,C,,B?FFDGDE8,,+@FG>EDFA<99,<,<33DA7<F3++3@,73C9CG:D::3,>*@:F732***>7>,2?,72<CFG7@@:2211*1:8*<E9<;,5;><2+B?F+112:*++/:*1*<F7+02**222)**2*:*/:9;5*+05*7;5)1:*7C+:?D69/7***309CCD)0:*)7*4/53;))).*0*)
@M03506:14:000000000-AKVR1:1:1101:8743:3082 1:N:0:50
ATGAACTCCTACGGGAGGCAGCAGTGGGGAATTGTTCGCAATGGGCGCAAGCCTGACGACGCAACGCCGCGTGGAGGATGAAGATCTTCGGGTCGTAAACTCCTTTCGATCGAGACGAACGGCCTCCGGGCGAACAATCCGGAGGAGTGACGGTACCGAGAGAAGAAGCCCCGGCTAACTCCGTGCCAGCAGCCGCGGTAATACGGGGGGGGCAAGCGTTGTTCGGAATTACTGGGCGTAAAGGGCTCGTAGGCGGCCAACTAAGTCAGACGTGAAATCCCCCGGCTTAACCGGGGAACTG
+
CCCCCGGGGGGGGGGGGGGGGGGGGGGGGGGGGGGGGGGEEGGGGGGGGGGGGGGGGGGGGGCCFEGGGGGGFGFGGCGGGGGGGGGGGGGGGGGGGGGGGGGGGGGGGGFGGGGGGGGGGGGGGGGGGDGGGGGGGGGGGGGEGGC<FFFEGFFGGGC:FEGGC<E7FGDGCCECE+:<F?8;CG>FC>CGGFGGGGEEGGGFGDDEEGG8C8;8>EEGGEGCEGG5A6CCFGFFCE5EEGGGD5EFE:***<EGGEDCFCFFF*<C?FFBFGFF7=72*70:55C@)*98DF:>>57F4
@M03506:14:000000000-AKVR1:1:1101:18422:3101 1:N:0:50
ATGAACTCCTACGGGAGGCAGCAGTCGAGAATCATTCGCAATGGGCGAAGGCCTGACGATGCGACGCCGTGTGAGCGAAGAAGGCCTTTGGGTCGTAAAGCTCTTTCGCCTGGGAACAAGAGAGGTTAGTTAACACCTAGCCGATTTGAGGGTACCAGGTAAAGAAGCACCGGCTAACTCCGTGCCAGCAGCTGCGGTAATACGGAGGGTGCAAGCATTAATCGGATTTATTGGGCGTAAAGGGCGCGTAGGCGGAAAGATAAGTCAGATGTGAAATCCTGGGGCTCAACCTCAGAACTGC
+
CCCCCGGGGGGGGGGGGGGGGGGGGGGGGGGGGGGGGGGGEGGGGGGGGGGGGGGGGGGGFGGFFGGGGGGGGGGGGGGGGGGGGGGGGGGGGGGGGGGGGFGGGGGGGGGGGGGGGFGGFGDCCFF9FFGGGGGGGGGGGGG@CDFGGGGCGGGGGGGCGDFGFCGFFECGGGEGGGFGGGGGGGGGGGGGGGGGGGGGGFGGGGGGG@CGGGGFGGG?GGGFEECEFGF0<FGCECCEFGFGGEEDEEE=FGGGC:5*<<DFFFGFFFGFGDGFGF4DFFFGGBFFBCF>FF9?*>FF7
@M03506:14:000000000-AKVR1:1:1101:17303:3103 1:N:0:50
ATGAACTCCTACGGGAGGCAGCAGTCGAGAATTTTTCACAATGGGGGAAACCCTGATGGAGCGACGCCGCGTGGGGGATGAATGGCTTCGGCCCGTAAACCCCTGTCATTTGCGAACAAATTGGTTCAATTAATAACTGAACCATTGATAGTAGCGAAAGAGGAAGGGACGGCTAACTCTGTGCCAGCAGCCGCGGTAATACAGAGGTCCCAAGCGTTGTTCGGATTCACTGGGCGTAAAGGGTGCGTAGGCGGTCGGGTAAGTCGGAGTGTAAATCTCACAGCTTAACTGTGAAACTGCA
+
CCCCCGGGGGGGGGGGGGGGGGGGGGGGGGGGGGGGGGGGGGGGGGGGGGGGGGGGGGGGGGGGGGGGGGGGGGGGGGGGGGGGGGGGGGGGGGGGGGGGGGGGGGGGGGGGGGGGGGGGGGGGGGGGGGGGGGGGGGG9FF:ACFGGGGFGGGGGEGFGCGGGGGGGGFGEEGGGF<CFDCFFFGGGGFGG7@@FG>EFFFGGGFGFF?CFEG>E;EE==FEGDGGGGGGGGGGGGDCFFGD:=CG58::9CE*9?@G*/+>+:*19*/2/*::<C*0*:)75+9DF<GFBFFFFF?B90
@M03506:14:000000000-AKVR1:1:1101:11697:3113 1:N:0:50
ATGAACTCCTACGGGAGGCAGCAGTCGGGAATTTTGGGCAATGGGCGAAAGCCTGACCCAGCAACGCCGCGTGAAGGATGAAATCCCTCGGGATGTAAACTTCGCAAGAACGGGAAGAATAAGTAGGGGACAATACCCCCTATGATGACGGTACCGTTTGTAAGCTCCGGCTAACTCCGTGCCAGCAGCCGCGGTAATACGGGGGGAGCAAGCGTTGTTCGGATTTACTGGGCGTAAAGGGCGCGTAGGCGGCCAGCACAAGTCAGTTGTGAAATCGCCGAGCTTAACTGGGAAAGGTCAA
+
CCCCCGFFGGGGGGGGGGGGGGGGGGGGGGGGGGGGGGEGGGGGGGGGGGGGGGGGGGGGFGGGGGDEGGGGGGGGGDCF@FGGGGGGGGGGDCFEFF9FGFFGCGDCDFGGGB+CFFCDCFGFFGGCGDFCF9=8D,FFFGGC<FGGGCDG?+,@>*3@D;CFGGDFF@@FGGG,,@FGDGFGGDCFFGGGGD:<*CCFGGEGGDEEDF6AF>**//;7C=CAE++3<EFGGE?85EFGGCE5CC5DD?>EDCCFF4977C>+3:+2<2=6*::+*)*/1.>:E***6*9<)07@FF*<?
@M03506:14:000000000-AKVR1:1:1101:10760:3115 1:N:0:50
ATGAACTCCTACGGGAGGCAGCAGTGGGGAATCTTGGACAATGGGCGCAAGCCTGATCCAGCCATGCCGCGTGAGTGACGAAGGCCTTCGGGTTGTAAAACTCTTTTGGCTGGGACGAAAAGGACGGTACCCGCACGACAGGTCCCGGCCGGCTCCGGGCCAGCAACCGCCGGCATACGAAGGGCCCTCGAGCCGTGAGAGTCGTATGGGCGTGACGGTTGTCGGGAGTGCTTGGCGGGAAAGGGGTGACAGCCCGGGGCTACGATCTGGGTTTGACTTCCAGGTTTAGTGTCTTGAATGC
+
8A--6FF9F9F<7FG7FGGGDCFF<F,<FFFF,6CF<C<FFFC<FGG@:F:C@F8FDGGFGGGGGGFGEFEECCF9EE,8?FGCC<FFFGDGFFGG<F<?FFG,FFAEGG?FFDGG7C7B74F,E+CC+B,,+8:3+++++:7@FA+3*****1*>>*1*4*1*6,,3*11<**4*?<+**=**/*/***28A****2*0++0*2*0;F8*****2/5;*:/388*/2**+3++/A:1)2**12*:1)*++<9**)*0)):***21:*+*0.**1+**2*****+**0-01)**17*)7*1
@M03506:14:000000000-AKVR1:1:1101:18761:3122 1:N:0:50
ACTCCTACGGGAGGCAGCAGTCGGGAATTTTGGGCAATGGGCGAAAGCCTGACCCAGCGACGCCGCGTGAAGGATGAAATCCCTCGGGATGTAAACTTCGCAAGAATGAGAAGAATAAGTAGGGGACAATACCCCCTATGATGACGGTATCATTTGTAAGCTCCGGCTAACTCCGTGCCAGCAGCCGCGGTAATACGGGGGGAGCAAGCGTTGTTCGGATTTACTGGGCGTAAAGGGCGCGTAGGCGGTCAGCACAAGTCAGTGGTGAAATCTCCGAGCTTAACTCGGAAAGGTCAACTGA
+
CCCCCGGGGGGGEGGGGGGGGGGGGGGG?EGGGGGGGGGGGGGEGGGGGGGGGGGGGGGGGGGGGGGGGGGGGGGGGGGGGGGFGFGGDGGGGGGGGGGGGGGGGGGGGGGGGGGGGGGGGGG>EGGGGGGGGGGGGGGGGGFGGGGC<FGGGGGGGGFGGGGGGGGEFGGGGGGGGGGFFGFCCGGGGGGGGGFGGGGGGGGGGGGGFG5C888FGGGDEFGGGGGGGGGEE5CFGDDEG*:EEGGGE=5769:587CDFGF7?FGGFF777;DGGEG:4@FF7=D59C>6F977*989*
@M03506:14:000000000-AKVR1:1:1101:12994:3181 1:N:0:50
ATGAACTCCTACGGGAGGCAGCAGTGGGGAATTTTGGACAATGGGGGAAACCCTGATCCAGCCATGCCGCGTGTGTGAAGAAGGCCTTCGGGTTGTAAAGCACTTTCGGACGGAACGAAATCGGCGAGGTGAATATCCCCGCTGGATGACGGTACCGTAAGAAGAAGCACCGGCTAACTACGTGCCAGCAGCCGCGGTAATACGTAGGGTGCGAGCGTTAATCGGAATTACTGGGCGTAAAGTGTGCGCAGGCGGAGTTGCAAGTCGAGGGTGAAAGCCCCGGGCTTTACTTGGGAATGGG
+
CCCCCGFFGFF9CFFGGGGC@CFFDFGGGFGGGGGGGCGGDFGGGGGGGGFGGGFFGGAFGGGGDFGGGGDGGFFGGFFFFGGGGGGFFGGGGGGEFGGG9<EFGGG7FFFGGGGGGEGEFCFDDE@FBFFGGGGGGCFGEEGEE>FFF9CCGGGGGGGFGCGGGGGGGG7FCFGGCFFC7<CGGGDCCBACGDGGGD5C7?78<E>ECCEGED5>E:;CCFGGG58EG?FGG655C:9EGFGGGGCGGGECC55):.CF7+:A9F57C)*.>36CCF71/..:*>/)4D4)/<:)/7)6.
@M03506:14:000000000-AKVR1:1:1101:17145:3182 1:N:0:50
ATGAACTCCTACGGGAGGCAGCAGTGGGGAATATTGGACAATGGGGGAAACCCTGATCCAGCAACGCCGCGTGGGGGACGAAGGCCTTCGGGTTGTAAACCCCTGTCAGATGGGGCGAATGGGCTGTAGTGAATAACTGCAGTCCTTGACGGTACCATCAGAGGAAGCCCCGGCTAACTCCGTGCCAGCAGCCGCGGTAATACGGAGGGGGCGAGCGTTATTCGGAATCATTGGGCGTAAAGGGCGCGTAGGCGGCCCCGTAAGTCTTGGGTGAAAGCCCTCGGCGCAACCGAGGAATTGC
+
CCCCCGGGGGGGGGGGGGGGGGGGGGGGGGGGCGGGGGGGGGGGGGGGGGGGGGGGGGGGGGGGGGGGGGGGGGGGGGGGGGGGGGGGGGGGGGGGGGGGGGGGGGGGGGGGGFGGGGCGGGGGGGGCGFGFFGGGGGGGGGGGGGGGGGGGGGGFGGGGGGGGGGGGFFGGGGG@FGGGGGGGGGGGGGGGGGEDGGDEGFGGE>CEGGGGE>8?EGG5FGGGGGCFEFG9ECGGGGGDGGGGGGGGGGCDGGGC27CD::<C+:CFCCE@D3=F:)9307@D=)9)7DF>:>E356?@*
@M03506:14:000000000-AKVR1:1:1101:18221:3183 1:N:0:50
ATGAACTCCTACGGGAGGCAGCAGTCGGGAATTTTGGGCAATGGGCGAAAGCCTGACCCAGCAACGCCGCGTGAAGGACGAAATCCCTCGGGATGTAAACTTCGCAAGAACGGGAAGAATAAGTGGAAGTTAATACCTTCCATGATGACGGTACCGTTTGTAAGCTCCGGCTAACTCCGTGCCAGCAGCCGCGGTAATACGGGGGGAGCAAGCGTTGTTCGGATTTACTGGGCGTAAAGGGCGCGTGGGCGGGCAGTGCAAGTCAGTTGCGAAATCTCCGGGCTTAACTCGGAAAGGTCAA
+
CCCCCGGGGGGGGGGGGGGGGGGFFGGGGGGGGGGFEEGGGGGGGGGGGGGGGGGGG8FGGGGGGGGGGGGGGGGGGGGGGGGGGGGFGGGGGGGGGGGGGGGGGGGGGGGGGGFDGGGGGGGGFGFGGGGFDFGGGGGGFFGGFGD9FEGGGGGGFGGGGGGGG9FFCFGGGGG9FCFGGCF@FGGFGCEGGGGGGFGGGEGGDGGGGG?CEC;;EEGCGDDEDGGGGCGGGC*8:F:CEDEGGGGGGGGG)7ECEFCGFGFC97E>FGG:)/9E>8FCD@D=*0:F)75(55575**06
@M03506:14:000000000-AKVR1:1:1101:10788:3186 1:N:0:50
ATGAACTCCTACGGGAGGCAGCAGTGGGGAATTTTGCGCAATGGGCTAACGCCTGACGCAGCAACGCCGCGTGGAGGATGAAGGTCCTTGGATTGTAAACTCCTGTCAGCAGGGAAAAAGCGACTCGGGTTAATACCTCGGGGAGTTGATTGTACCTGCAGAGGAAGCCCCGGCTAACTCTGTGCCAGCAGCCGCGGTAATACAGAGGGGGCAAGCGTTATTCGGAATTATTGGGCGTAAAGGGCGCGTAGGCGGCTTGGCAAGTGGCAGGTGAAATCCCTCGGCTTAACCGAGGGACGGC
+
CCCC<FGGEGDGGGGFGDGGGGGFGGGGGGGGGGGGGEGFEEGFGGGGGGGGGGGGGGGGGEGGGEC@CGGEEG7ECFFF8FCGFFEGGGG8EFAFFGGFGGGGFGGEFGCFGEFBFG,?FGGEGGGGGGGFCFGGGFCEDGDGG3>FCFCFFEA9FGGGGGECED7A3>FC7FC*>FEFCE<;<CF8B<FGG>8CCEBEGEEBFF+8;**?CCFDEGG*C<<CF>8;C+7C?FCF=:DGG?EEGCEG8>7>7EC3CBG3C9*/2:C*:7=)0**<C?49>087CF)7)*99@).)))))0
@M03506:14:000000000-AKVR1:1:1101:13006:3218 1:N:0:50
ATGAACTCCTACGGGAGGCAGCAGTTGGGAATCTTGGACAATGGGGGAAACCCTGATCCAGCCATGCCGCGTGAGTGATGAAAGCCTTCGGGTTGTAAAACTCTTTCGACGGGGACGATAATGACGGTACCCGTAGAAGAAGCTCCGGCTAACTTCGTGCCAGCAGCCGCGGTAATACGAAGGGGGCTAGCGTTGTTCGGAATTACTGGGCGTAAAGCGCGCGCAGGCGGTCTTCCAAGTCAGTGGTGAAAGCCCGGAGCTCAACTCCGGAACTGCCATTGAAACTGTAAGACTTGAGGAT
+
CCCCCGGGGGGGGGGGGGGGGGGGGGGGGGGGGGGGGGGGGGGGGGGGGGGGGGGGGGGGGGGGGGGGGGGGGGGGGGGGGGGGGGGGGGGGGGGGGGGFGGGGGGGGGGGGGGGGGGGGGGGGGGGGGDGGGGGGGGGGGGGGGGGGGGGGGGGGGGGGGGGGGGGGGGGGGGGGGGG@FGGGGGGGGGFGGGGGGGGGGCFG7CGGGGGGECCFFGGGGCEGEGGGGGGECFF<FFFGFCFEGGCFGFFGGFGGGFGDCEGGC>CCGGEFG<FE49CFDFF7C@>B)?=<FF496?)))
@M03506:14:000000000-AKVR1:1:1101:23310:3258 1:N:0:50
ATGAACTCCTACGGGAGGCAGCAGTGGGGAATATTGGACAATGGGGGAAACCCTGATCCAGCAATGCCGCGTGAGTGATGAAGGCCTTAGGGTTGTAAAGCTCTTTTACCCGGGAGGATAATGACAGTACCGGGAGAATAAGCCCCGGCTAACTCCGTGCCAGCAGCCGCGGTAATACGGAGGGGGCTAGCGTTGTTCGGAATTACTGGGCGTAAAGCGCACGTAGGCGGCTTGGTAAGTCAGAGGTGAAGGCCCGGGGCTCAACCCCGGAATTGCCGTTAATCCTGAAGCGCTAGAGTCG
+
CCCCCGGGGGGGGGGGGGGGGGGGGGGGGGGGGGGGGGGGDFGGF,@+@F<FEFGGGFGGGG8ECFGGGGGGGGGGGG9FGGGG8CFG<FG?FGGGGGGCGDEEGFE?EB4CEG7+@FGFCBFGG<FFGGG@@CEGGGGGAFF<FEEGGFGGGD9FEFFGGGGGGGGGGGGDFCGGG9C7FG7BCFDGGGFGFD@@EEEDCEFGGG?FFFGD>>*/CFEEGDGGGGGDEE**::/<:FD77:F9<FFG?F++9=EDGE3555C<C<*77C*8*2>E:5C37)/+<9C@2*)()8)00*9*.
@M03506:14:000000000-AKVR1:1:1101:11113:3258 1:N:0:50
ATGAACTCCTACGGGAGGCAGCAGTCGGGAATTTTGGGCAATGGGCGAAAGCCTGACCCAGCAACGCCGCGTGAAGGATGAAATCCCTCGGGATGTAAACTTCGCAAGAATGGGAAGAATTAGTAGGGGTTAATACCCTCTATGATGACGGTACCATTTGTAAGCTCCGGCTAACTCCGTGCCAGCAGCCGCGGTAATACGGGGGGAGCAAGCGTTGTTCGGATTTACTGGGCGTAAAGGGCGCGTAGGCGGTCAGCACAAGTCAGTTGTGAAATCTCCGGGCTTAACTCGGAAAGGTCAA
+
CCCCCGGGGGGGGGGGGGGGGGGGGGGGGGGGGGGGGGGGGGGGGGGGGGGGGGGGGGGGGGGGGGGGGGGGGGGGGGGGGGGGGGGGGGGGEGGGGGGGGGGGGDGGGGGGGGGGGGFGFGGGGGGGGGGGGGGGGGCCFGGGGGGFGGGGGGFGGGGGGGGFGFGGGGGGGGGGGGDFGGGDFGGGGGGDGGGGGGGGGGGGGGGEGFFFCE8CE*AFE=*:>EFDFGGD55:5=FC@CGGGC/>DGCCED5CG<=F:E=DFCF7:CFEFGFFGGFFGGF@**9:?2:7?)>)74=@F9
@M03506:14:000000000-AKVR1:1:1101:18830:3278 1:N:0:50
ATGAACTCCTACGGGAGGCAGCAGTGGGGAATTTTGCGCAATGGGGGAAACCCTGACGCAGCAACGCCGCGTGGAGGATGAAGTCCCTTGGGACGTAAACTCCTTTCGACCCGGACGATAATGACGGTACGGGTGGAAGAAGCCCCGGCTAACTTCGTGCCAGCAGCCGCGGTAATACGAGGGGGGCAAGCGTTGTTCGGAATTATTGGGCGTAAAGGGCGCGTAGGCGGGGCGGTAAGTCACCTGTGAAATCTCCGGGCTTAACTCGGATCCTGCAGTCGAAACTGCCGTGCTTGAGTGT
+
CCCCCGGGGGGGGDGGEEGGGGGFGFGFGDEGFGGDGGGD@BF<CG@:CFGGGG<FFCEGDFFGGGGGCGEEGGGGDFGFGFEFGGGGGGDFFGGGGEGGGGFGGGGGFGGGGGGGGGGEGGCFFGCCFDDG@FGG7FFGCFFGCF:@FGGFGGEGEGFGGGGCCEGGG@7FF7CG,?:*=FEEGGGGFGFDGE>?@<E>8*/CCFGG6C8>EE8C97C5/8=E5?E9C*****::*;D<<<ACF60*2<C?FE?>*<<3ECG:9FFC*)*8CD:?*9095))1:9>67/0-77*/7)1/*
@M03506:14:000000000-AKVR1:1:1101:7195:3285 1:N:0:50
ATGAACTCCTACGGGAGGCAGCAGTGGGGAATTTTGGACAATGGGGGCAACCCTGATCCAGCCATGCCGCGTGTGTGAAGAAGGCCTTCGGGTTGTAAAGCACTTTCGGACGGAACGAAATCGCGCGGGCGAATATCCCGCGTGGATGACGGTACCGTAAGAAGAAGCACCGGCTAACTACGTGCCAGCAGCCGCGGTAATACGTAGGGTGCGAGCGTTAATCGGAATTACTGGGCGTAAAGTGTGCGCAGGCGGCCGAGCAAGTCGAGTGTGAAAGCCCCGGGCTTAACTCGGGAATTTC
+
CCCCCGGGGGGGGGG@FGGGEE<FGGGGGFGFFGGFECGEEFGFGGGGCFGGGGGGGGGGGGGGGGGGEDGGFGGGGGGGG<FFGGGGGGGGGGGGFFGGGGGGGGGGGGGEGEGGG:CCFGGGGGGDGGGC:FEGGGGGGGGCECGFAFCEFGGGGGGEFGGC,CFFGGGE7FFEGG:<AFGGGG7CFGFGGGGGGGDCECGGGFGDEFGGG*:EGGG*/<F>EEEFF7CFGG=FG55*:C?E9CGGG=ECDCGGGEGGGCCFCFGGE77=F:7+C:GFGFFC*776<FF)7>350<)**
@M03506:14:000000000-AKVR1:1:1101:11850:3313 1:N:0:50
ATGAACTCCTACGGGAGGCAGCAGTGGGGAATTTTGGACAATGGGCGCAAGCCTGATCCAGCCATGCCGCGTGAGTGAAGAAGGCCTTCGGGTTGTAAAGCTCTTTCGGCGGGGACGAAAAGGTCCGTGTTAACACCACAGATCCATGACGGTACCCGCAGAAGAAGCACCGGCTAACTACGTGCCAGCAGCCGCGGTAATACGTAGGGTGCAGGCGTTAATCGGAATTACTGGGCGTAAAGCGTGCGCAGGCGGTCTACTAAGACAGGTGTGAAATCCCCGGGCTTAACCTGGGAACCTC
+
CCCCCGGGGGGGGGGGGGGGGGGGGGGGGGGGGGGGGGGGGGGGGGGGGGGGGGGGGGGGGGGGGGGGGGGGGGGGGGGGGGGGGGGGGGGGGGGGGGGGGGGGGGGGGGGGGGGGGGGGGGGGGDGGGFGGGGGGGGGGGGGGGGGGGGGGGGGGGGGGGGGGGFFFGGFGGCEGGGGGGGFFGGGGGGGGGGGEGGGGGGGG:FGGGGDGGGGEGEDEGGGFG*:E897EGGGGGDDGF7CEGGCD5==CCGGCC5CGGGC+<9FFF7C=C>F70*9CCDBG57C4<GF<@F)000)).
@M03506:14:000000000-AKVR1:1:1101:22148:3326 1:N:0:50
ATGAACTCCTACGGGAGGCAGCAGTAAGGAATATTGGTCAATGGACGCAAGTCTGAACCAGCCATGCCGCGTGGAGGATGAAGGTCCTCTGGATTGTAAACTTCTTTTATCTGGGAAGAAATCCACGAATTCTTTTGTGGTTGACGGTACCAGATGAATAAGCACCGGCTAACTCCGTGCCAGCAGCCGCGGTAATACGGAGGGTGCAAGCGTTATCCGGATTCACTGGGTTTAAAGGGTGCGTAGGGGGGCAGGTAAGTCAGTGGTGAAATCTCCGAGCTTAACCCGGCAACTGCAATTG
+
CCCCCGGGGGGGGGGGGGGGGGFFGGGGFFDGFGGCCFGGGGGFFFEGGGGGGGGGGFGFDGGFFGGGGGGGGG@FGEGGGGGG@FGGGGGGG<FGGEEGGGGFFGGGGGGGGFGDFGGGFGGGGGGGDGGFGGAFGCFDFGGGGGGGG@DGG?FGGGGGAF9FGGGGGGGDECFF><3CFFCECCFCCGFGFGGGGGGDC58EGGGDC9*CEGDG99ECCE5CGGFGFF@8*2>7+<<275CECEG**/**1::9FF6*:<7+293*09FFCC:?)0>D5?4EE**89)),776F*9**/
@M03506:14:000000000-AKVR1:1:1101:14147:3336 1:N:0:50
ATGAACTCCTACGGGAGGCAGCAGTCGAGAATTTTTGACAATGGGGGAAACCCTGATCGAGCGACGCCGCGTGGAGGATGAAGGTCTTCGGATTGTAAACTCCTGTCATTGGGGAACAAGGCGCAGATATTAACTGTATTTGTGTTGATAGTACCCGAAGAGGAAGAGACGGCTAACTCTGTGCCAGCAGCCGCGGTAATACAGAGGTCTCAAGCGTTGTTCGGATTCATTGGGCGTAAAGGGTGCGTAGGCGGCGCGGTAAGTCGGGGGTGAAATCTCGGAGCTTAACTCCGAAACTGCA
+
CCCCCGGGGGGGGGGGGGGGGGGGGGGGGGGGGGGGGGGGGGGGGGGGGGGGGGGGGGGGGGGGGGGGGGGFGGGGGGGGGGGGGGGGGGGGGGGGGGGGGGGGGGGGGGGGGGGGGGGGGGGGGGGGGGGGFGGGFGFGGGGGGGGGFGFGGDGGGGGGEGGFGGGGGGGGGGGGGGGGGGGGGGGGGGGGGGGGGGGCFGGGGGGGGGGGGGGGEEGGGDCE;:5CCCFGCFGGEECEGGEFGCEGEGCGGGDD5>GCECF<CDGG*7>>CFDGF4:DF5@5=4:FA7F?B5>@EF??*
@M03506:14:000000000-AKVR1:1:1101:7764:3342 1:N:0:50
ATGAACTCCTACGGGAGGCAGCAGTGGGGAATATTGGACAATGGGCGAAAGCCTGATCCAGCAATGCCGCGTGAGTGATGAAGGCCTTAGGGTTGTAAAGCTCTTTTACCCGGGATGATAATGACAGTACCGGGAGAATAAGCTCCGGCTAACTCCGTGCCAGCAGCCGCGGTAATACGGAGGGAGCTAGCGTTGTTCGGAATTACTGGGCGTAAAGCGCACGTAGGCGGCTATTCAAGTCGGGGGTGAAAGCCCGGGGCTCAACCCCGGAATTGCCCTCGAAACTAGATAGCTAGAATCT
+
CCCCCGGGGGGGGGGGGGGGGGGGGGGGGGGGGGGGGGGGGGGGGGGGGGGGGGGGGGGGGGGGGGGGGGGGGGGGGGGGGGGGGGGGGGGGGGGGGGGGGGGGGGGGGGGGGGGGGGGGGGGGGGGGGGGGGGGGGGGGGGGGGGGGGGGGGGGGGGGGGGGGGGGGGGGGGGGGGGGGGGGGGGGGGGGGGGGGGGGGGGGGGGGGGGGGGGEFGGGGGGD8FGGGGGGGGGGGGGGGGG=EEGGGGGGGGGGGGFGC=5=?:<7DE:5@FGFG:F<DD)7CEFGFFGF<7@FF@BFF7
@M03506:14:000000000-AKVR1:1:1101:6230:3417 1:N:0:50
ATGAACTCCTACGGGAGGCAGCAGTCGAGAATTTTTGACAATGGGGGAAACCCTGATCGAGCGACGCCGCGTGGAGGATGAAGGTCTTCGGATTGTAAACTCCTGTCATTGGGGAACAAGGTGCATACGTTAACTGCGTGTGTATTGATAGTACCCGAAGAGGAAGGGACGGCTAACTCTGTGCCAGCAGCCGCGGTAATACAGAGGTCCCAAGCGTTGTTCGGATTCGTTGGGCGTAAAGGGTGCGTAGGCGGCGCGGTAAGTCGGGTGCGAAATCTCGGAGCTTAACTCCGAAACTGCA
+
CCCCCGGGGGGGGGGGGGGGGGGGGGGGGG;FGGGGGGGGGGGGGGGGGGGGGGGGGGGGGGGGGGGGGGGGGGGGGGGGGGGGGGGGGGGGGGGGGGGGGGGGGGGGGGGGGGGGGGGGGGGGGGGGGGGGGGGGGGGGGGGGGGGFFACFGGGGGGGG7FFFGGGGGGGGGGGGGGGGGGGG@EGGGGGGGGGGGGGFGGGF?CFGFGFGGGGGEC8C=FEGGGGGG8FGGGGGGGDFGGGGGDEDGGGGGCCGEEGGEGCF?CEC:CC>*)9C>FFCGEFGG:D@>F45:5<>>?FF0
@M03506:14:000000000-AKVR1:1:1101:5848:3479 1:N:0:50
ATGAACTCCTACGGGAGGCAGCAGTTAGGAATCTTGGACAATGGGCGCAAGCCTGATCCAGCCATGCCGCGTGAGTGATGAAGGCCTTAGGGTTGTAAAGCTCTTTCAGCGGGGAAGATAATGACGGTACCCGCAGAAGAAGCCCCGGCTAACTTCGTGCCAGCAGCCGCGGTAATACGAAGGGGGCTAGCGTTGCTCGGAATCACTGGGCGTAAAGCGCACGTAGGCGGCTTCTTAAGTCAGGGGTGAAATCCTGGAGCTCAACTCCAGAACTGCCTCTGATACTGAGGAGCTTGCGGCC
+
CCCCCGGGGGGGGG7FEGGGGGFFGGGGGGGGGGFGCFGFDFGGGGGGGGEGGGGGGGCGGGGGGGGGGCFCGGGGGEGGGGGGGGGG@FDFFEFEFEEGFGGGGGGGGGGGDGGEGGGF<<<<FFGGGFGCF>FGGFEDFGGGGGGEGEGCFGGGGGGGGGGGGGFCFCGGGFGGGFGGGGGGGGGGGGG7:FEG9;CE>C>FGGGGCFGGGGGFF7:*:5:*;FGGDC:8*:EGGGDEFGC6FE5)*+<<:6CGC>C:*27?6:C<FGF)7*6CG**2*86<C?F4,><17FF?)7)85
@M03506:14:000000000-AKVR1:1:1101:12653:3488 1:N:0:50
ATGAACTCCTACGGGAGGCAGCAGTGGGGAATTTTTGGCAATGGGGGCAACCCTGACCAAGCAACGCCGCGTGGGTGATGAAGTCTCTTGGGACGTAAAACCCTTTCGACGGGGAAGAAAACCGCAAGGTTTGACGGTACCCGTAGAAGAAGCCCCGGCTAACTCCGTGCCAGCAGCCGCGGTAATACGGGGGGGGCAAGCGTTGTTCGGAATTACTGGGCGTAAAGGGCGCGTAGGCGGTGCGCTAAGTCGGATGTGAAAACTCTGGGCTCAACCCAGAGCCTGCATCCGAAACTGGCGT
+
CCCCCGGGGGGGGGGGGGGGGGGGGGGGGGGGGGGGGGGGGGGGGGGGGGGGGGGGGGGGGGGGGGGGGGGGGGGGGGGGGGGGGGGGGGGGGGGGGGGGGGGGGGGGGGGGGGFGGGGGGGGGGGGGGGGGGGGGGGGGGGGGGGGGGGGGGGGGGGGGGGGGGGGGGGGGGGGGGGEEFGFEGGGGGGGGGGGGGGGGGGCGGGGFEGD>FGGGGFGGGGGE>FGGGGGGEGGGGGGGG5EGDDCDGGFGG55C@@GDCFFGFGFFGFC>FGGGGFG4FFFGGFFFBGE3@>:=*<FB0
@M03506:14:000000000-AKVR1:1:1101:24023:3500 1:N:0:50
ATGAACTCCTACGGGAGGCAGCAGTCGGGAATTTTGGGCAATGGGCGAAAGCCTGACCCAGCAACGCCGCGTGAAGGATGAAATCCCTCGGGATGTAAACTTCGCAAGAACGGGAAGAATAGGTGGAAGTTAATACCTTCCATGATGACGGTACCGTTTGTAAGCTCCGGCCAACTCCGTGCCAGCAGCCGCGGTAATACGGGGGGAGCAAGCGTTGTTCGGATTTACTGGGCGTAAAGGGCGCGTAGGCGTCCACTGCAAGGCACTTGTGAAATCTCCGGGCTGAACCTGGAAAGGTCAA
+
-BCCCGGGGGGGGGGGEGGGGGGGGGGGGD7FGFGGGGGGGGGGGGGGGGGGGGGGGGGGGGGGGGGGEGGGGGGGGGGGGGGGDGGGGGGGDDGGFFGGGGGGGG7FFGGGGGGGGGGGGGGFGG@9FFGGFGGF?FGFFGFGGGGGGGGGGGGGGGFFG,=DFAFFGGFCGGGGGGGGGGFFFCFFGFEGGGE<;FDFGGGGGG>C>50AC8;AEGGGEGEGE@FG?CFCCE8/CF>7=5*>E55CC6C*)/10+96:+:**:**9C77*20:9*8>CG3BD55*)(00(0/*0)1*)*
@M03506:14:000000000-AKVR1:1:1101:8943:3501 1:N:0:50
ATGAACTCCTACGGGAGGCAGCAGTGGGGAATTGTTCGCAATGGGCGCAAGCCTGACGACGCAACGCCGCGTGGAGGACGAAGATCTTCGGGTCGTAAACTCCTGTCGAGCGGGAAGAAGGCTCCGCGGTTGAATAGACCGCGGAATTGACGGTACCGCTAAAGGAAGCCCCGGCTAACTCCGTGCCAGCAGCCGCGGTAATACGGGGGGGGCAAGCGTTGTTCGGAATTACTGGGCGTAAAGGGCTCGTAGGCGGCCAACTAAGTCGGATGTGGAATCCCCAGGCTTAACCTGGGAACTG
+
CCCCCGGGGGGGGGGGGGGGGGGGGGGGGGGGGGGGGGGGGGGGGGGGGGGGGGGGGGGGGGGGGGGGGGGGGGGGGGGGGGGGGGGGGGGGGGGGGGGGGGGGGGGGGGGGGGGGGGGGGFGGGGGGGGGGGGGGGGGGGGGGGEFDDGGGGGGGGGGGGGGGGGGGGGGGGGGGGGGGGGGGGGGGGGCFGGGGGGGGGGGGGGGGGGGGGGGGCEEEEGGGGGGCFCCC++<CEC>C5CFGGE6CE5=5DCED8>DGCGGGGGG<>D:D4:F7D==DDFFGG:F??782B55>@F:46
@M03506:14:000000000-AKVR1:1:1101:9883:3511 1:N:0:50
ATGAACTCCTACGGGAGGCAGCAGTCGGGAATTTTGGGCAATGGGCGAAAGCCTGACCCAGCAACGCCGCGTGAAGGATGAAATCTCTAGGGATGTAAACTTCGCAAGAATGGGAAGAATAAGCGAAAGCCAATACCTTTCGTGATGACGGCACCATTTGTAAGCTCCGGCTAACTCCGTGCCAGCAGCCGCGGTAATACGGGGGGAGCAAGCGTTGTTCGGATTTACTGGGCGTAAAGGGCGCGTAGGCGGCCACTACAAGTCACTTGTGAAATCTCCGGGTTGAACTCGGAACGTTCAA
+
CCCCCGGGGGGGGGGGGGGGGGGGGGGGGFGGGGGFGGGGGGGGGGGGEGCGGGGGGGGGGGGGGGGGGGGFGGGGG8FFEGGGGGGEGGGGGFGGGGGGGGGCGGEGGGGGGGGGGGGGGGGGGGGGCFGGFFGGGFFGCCF7DFDGFDCGGGFGGGGGGGFFGGGGGGGGGGGGGGGF*FFFFGDFGGDFCGGGCGGGFGGDGGGGGD?*8?CEECFFDEGGG6CFGFGF5CGCC=7<CEECGEGG5<CED::DG@D<CCF7+0CFG:C**7:3:B><<B)219C49C>B07)7)07:4
@M03506:14:000000000-AKVR1:1:1101:23365:3517 1:N:0:50
ATGAACTCCTACGGGAGGCAGCAGTAGGGAATCTTCCACAATGGGCGAAAGCCTGATGGAGCAACGCCGCGTGCAGGATGAAGGCTTTCGGGTCGTAAACTGCTTTTATATGTGAAGATTATGACGGTAGCATATGAATAAGGATCGGCTAACTCCGTGCCAGCAGCCGCGGTCATCCGGAGGATCCAAGCGTTATCCGGAATCACTGGGCGTAAAGAGTTGCGTAGGTGGCAGAGTAAGTTGTTAGTGAAAGCGTCCGGCTCAACCGGATAACCAATCTCAAAACTGCTAAGCTAGAGCA
+
CCCCC<FC9DCFFEG;7CCFGG@@@F<,;CFFF,C,CFFC,6,EECFGF:FFG,CF,CF<EE@<@77F@@:@C,,?F7EFFG?=FF,,,BF7FGF:4,:CFA9FGGG9<,C?F9F9<?EEAFGFC=CC=CGCGAFFGCD9<9,C,AFCF+FFC>F8CF<+3@>:<<C<C+:C><>;,2>F7CC*2?,B:FGGCFE,?BEG7*8+,:CFGFE8EC*;;7@;>9+1:EG*3:CEF:5CCF=7EC++1<97<+002:=9;))9:=3+<*077)*)**20*0*:C@*<<FFB2**-9)**/97*)
@M03506:14:000000000-AKVR1:1:1101:14608:3534 1:N:0:50
ATGAACTCCTACGGGAGGCAGCAGTCGAGAATCTTCGGCAATGGGCGCAAGCCTGACCGAGCGACGCCGCGTGGAGGATGAAGGCCTTCGGGTTGTAAACTCCCGTTGGGGGGGACCAATTCAATGAGGCAACCCCTGAGGAAGCACGGGCTAAGTTCGTGCCAGCAGCCGCGGTAAGACGAACCGTGCGAACGTTATTCGGAATCATTGGGCTTAAAGCGCGCGTAGGCGGCGGCGTAAGTGGAGGGTGAAATCCTATCGGCTCAACCGTGGAATCGCCTTTCAAACTGCGTCGCTGGAG
+
CCCCCGGGGGGGGGGGGGGGGGGGGGGGGGGGGGGGGGGGGGGGGGGGGGGGGGGGGGGGGGGGGGGGGGGFGGGGGGGGGGGGGGGGGGGGGGGGGGGGGGGGGGGGGGGGGGGGGGGGGGGGGGGGGGGGGGGGGGGGGGGGGGGGGGGGGGG@FGGGGGFGGGGGGGGGGGGGGGGGGGGGGGEGGGGGGGFGGGGGGGGGCCGFGGFGGGGGFGGGGDGGGGGGGGGG=CE5C/C=FCFGGGGG8=CCF+<7?67CCEGCEG696D/8C<F+9@FG35?EFF>F3CFFE5>>B)))7
@M03506:14:000000000-AKVR1:1:1101:16894:3553 1:N:0:50
ATGAACTCCTACGGGAGGCAGCAGTGGGGAATCTTGCACAATGGGGGAAACCCTGATGCAGCGACGCCGCGTGAGCGATGAAGCCCTTCGGGGTGTAAAGCTCTTTCGGCAGGGAAGATTATGACGGTACCTGCAGAAGCAGCTGCGGCTAACTACGTGCCAGCAGCCGCGGTAATACGTAGGCAGCAAGCGTTGTTCGGAGTTACTGGGCGTAAAGGGTGTGTAGGTGGCCTGCTAAGTTCCGTGTGAAATCTCCCGGCTCAACCGGGAGGGTGCGCGGAAAACTGGCGGGCTAGAGTAC
+
CCCCCGGGGGGGGGGGGGGGGGGGGGGGGGGGGGGGGFGGGGGGGGGGGGGGGGGGGGGGGGGGGGGGGGGGGGGGGGGGGGGGGGGGGGGGGGGGGGGGGGGGGGGGGGGGGGFFGGGGGGGGGGGGGGGGGGGGGGGGGGGGGGGGGGGGGGGGGGGGGGGGGGGGGGGEGC@FGGGGGGGEGGCFFFGGFEGEFFGGCG;C?FDFCGGGCEE>AF=0?:CFCGGGGGDFFE=87<69E9?E?F6CC??CC9+767<5CE*0CCEGD/:>DCG=<)19)05CF4:??DD>))07=F49*
@M03506:14:000000000-AKVR1:1:1101:13700:3570 1:N:0:50
ATGAACTCCTACGGGAGGCAGCAGTGGGGAATATTGGACAATGGGCGCAAGCCTGACCCAGCAACGCCGCGTGAAGGATGAAATCCCTCGGGATGTAAACTTCGCAAGAACGGGAAGAATAAGTAGGGGACAATACCCTCTATGATGACGGTACCGTTTGTAAGCTCCGGCTAACTCCGTGCCAGCAGCCGCGGTAATACGGGGGGAGCAAGCGTTGGTCGGATTTACTGGGCGTAAAGGGCGCGTAGGCGGTCAGCACAAGTCAGTTGTGAAATCTCCGAGCTTAACTCGGAAAGGTCAA
+
CCCCCGGGGGGGGGGGGGGGGGFGGGGGGGGG@FFEFEGFGGFGGGGGGGGGGGGGGGGGGGFFGGGGEGGGGEGFFGGGGGGGGGGGGGGGCFGGGFFGGGGGGCFGGGGEEE?@FGFFGFGGGGGGG7CFFGGFGGGGGCFFGGGGGGGG?FGGCFFFGGGGGGGGGDGGGGGFGFEGGEGGGGGGGGGDGGGCEG9CFGGG5C5E**22:CGGG*CGCC8C8<9C99CC=EGD:E7EEGGGGG*9EGGGGG=5<9FC*C:9<::D7DGF7:*<FFGG5:):74:=4:74)..)>FF41
@M03506:14:000000000-AKVR1:1:1101:17037:3604 1:N:0:50
ATGAACTCCTACGGGAGGCAGCAGTGGGGAATATTGCGCTAATGCGCGAAAGCGTGACGCAGCGACGCCGCGTGGGGGATGAAGGCCCTCGGGTCGTAAACCCCCTTCGCCAGGGACGAAGGGAGACTGACGGTACCTGGAGAAGAAGTCCCGGCTAACTACGTGCCAGCAGCCGCGGTAACACGTAGGGGACGAGCGTTGTCCGGAATTATTGGGCGTAAAGCGCGCGTAGGCGGTCGTGCAAGTCGGATGTGAAAATCCCGGGCTCAACCCGGGACCTGCACCCGATACTGCTCGACTC
+
CCCCCGGGGGGGGGGGGGGGGGGGGGGGGGGGGGGGGGGGGGGGGGGGGGGGGGGGGGGGDGDGGGGGGGGGGGGGGGGGGGGGGGGGGGGGGGGGGGGGGGGGGGGGGGGGGGGGGGGGGGGDGGGGGGGGGGGGGGFGGGFGGGGGGFGGGGGDGGGGGGGGGGGGGGGGGGGDGGGGGGFGGGGGGGGCEECEEGEEEGGGGGCEF:CGFGGGDGG=CFFGGGGGGGGGGGCE:CD*5/CFG9EDGEGGGGFFF?C46CDCED*CDDGFGDGGGFGC<FFFCBG>F3>6**9=BBF).
@M03506:14:000000000-AKVR1:1:1101:25778:3623 1:N:0:50
ATGAACTCCTACGGGAGGCAGCAGTGGGGAATCTTGCACAATGGAGGAAACTCTGATGCAGCGACGCCGCGTGAGCGATGAAGCCCTTCGGGGTGTAAAGCTCTTTCGACGGGAACGATAATGACGGTACCCGAAGAAGAAGCCGCGGCTAACTACGTGCCAGCAGCCGCGGTAATACGTAGGCAGCGAGCGTCGTTCGGAATTACTGGGCGTAAAGAGTGTGTAGGCGGTGCTCTAAGTAGGGGGTGAAATCTCCCGGCTCAACTGGGAGGGTGCGTTAGAAACTGGCAGGCTAGAGGAG
+
CCCCCFFGGFGDGGGGGGGGDGGGGGFFEGGCGGFGGGGGCFGGFGGEGGGGGGFGGCAEFGGCFEE@FGGCGGGEFGGGGGGFGGGEGGGEG4>FFGGFF<FDFG9CFGEFDGGG=:+BFDGGDEGEGGGEE+:@FA<EG<FD*>BEDCCBECFEGFGGGG7:FFFGFEE7CCC,?,CE<*=BBF@88:CE>*/:85CEG*:@FGGGFEC*18;5<+8E?97;?FFFCCE5:C+<?97C++075*29EFC+:7:7C@37*/99C*<*>7*0)*1:<)/7C46:?*:)(0)()0)0/*7))
@M03506:14:000000000-AKVR1:1:1101:7121:3629 1:N:0:50
ATGAACTCCTACGGGAGGCAGCAGTGGGGAATTTTGGACAATGGGGGCAACCCTGATCCAGCCATGCCGCGTGTGTGAAGAAGGCCTTCGGGTTGTAAAGCACTTTCGGCCGGAACGAAATCGCGCGATCTAATAAGTCGCGTGGATGACGGTACCGGAAGAAGAAGCACCGGCTAACTACGTGCCAGCAGCCGCGGTAATACGTAGGGTGCGAGCGTTAATCGGAATTACTGGGCGTAAAGTGTGCGCAGGCGGCTGAGCAAGTCGAGTGTGAAAGCCCCGGGCTTAACTTGGGAATTGC
+
CCCCCGGGFEGGGGGGGGGGGGGGFGGGGGDFGGGFECEFFGGGGGGGGGG,FGGGGGGGGGGGGGGGGGGGGGGGGGGFGD<FGGGGGGGGGGGGGGGGGGFGGGGGGGGGGGGGGGGGGGGGECCFCFFFGG9FGGGGGGGGGDFFGGGGGGEFEG7CE7FGGGGGFFGEGG*FGGGGC@F7<<,?CFGGDCEGGGGCFFFGGECGD8>CC5CECCGGGC@FGEGFGGGGGCF*::)*:EEFFGGGGGEGGECC=B<CC7**3:C*:6CFG0:+:?*CG@DGEFC)6:*6=FF)77?44
@M03506:14:000000000-AKVR1:1:1101:14991:3635 1:N:0:50
ATGAACTCCTACGGGAGGCAGCAGTGGGGAATCTTGCACAATGGGCGAAAGCCTGATGCAGCGACGCCGCGTGGGGGATGAAGCTTCTCGGAGTGTAAACCCCTTTCGATCCGGACGAATGCCCGCAAGGGAGTGACGGTACGGATATAAGAAGCCCCGGCTAACTACGTGCCAGCAGCCGCGGTAAGACGTAGGGGGCCAGCGTTGTTCGGAATTACTGGGTGTAAAGGGTTCGTAGGCGGTGCGGCAAGTCGGGAGTGAAATCTCTGGGCTCAACCCAGAGGCTGCTTCCGAAACTGGT
+
CCCCCGGGGGGGGGGGGGGGGGGGGGGGGGGGGGGGGGGGGGGGGFDEEGGGGGGGGGGFFEGGGGGGGGGGG@FGGGGGGGGGGGGGGGGGGGGGGGGGGGGGGGGGFFFGGGGGGGGDFGGGGGCEEFGFEGGGGGGGGGGGG@FGGGGGGFG<FGGGGDGGGGGGGGCGGGGGGGFFGGGGGGEGDCE@FEGEEG>EDGGGCGGEGGGGDEGFGGFGGF8CE7<CF7?*2C:1=E3<EGGD=EEG**:9C5ED*>*9<9*<9>FGGGGF:*2?CFD*9>>GG4>>)>F:F55>5*0)1
@M03506:14:000000000-AKVR1:1:1101:19564:3672 1:N:0:50
ATGAACTCCTACGGGAGGCAGCAGTGGGGAATTTTGGGCAATGGGGGCAACCCTGATCCAGCCATGCCGCGTGTGTGAAGAAGGCCTTCGGGTTGTAAAGCACTTTCGGACGGAACGAAATCGCACGGGCGAATATCCCGTGTGGATGACGGTACCGTAAGAAGAAGCACCGGCTAACTACGTGCCAGCAGCCGCGGTAATACGTAGGGACCAAGCGTTGTTCGGATTTACTGGGCGTAAAGGGCGCGCAGGCGGCGTGACCAGGCACGTGTGAAATCTCTGACCTGAACGCAGAACGGCC
+
CCCCCGCFGGGGGGC7@+@FGCFC@FFFEGGFGGGFGCFGGGGGF@FGGGGGGGGCGGGDFFGCGG?FGG:7FCFGGGGGGGF<E<,FFCEGGGDCEFG9?FGGGGGCC7:FCCFG@FGEF9FCEECG7>FGGE<<<@<<<B>>7,EC7F@FGGFCF@EE:FFG?CCFGGCCEEDGF:,<:FF7F<FFCF+<CEC**:8>E++;<<*AE6;8C@C*:;*::*<:8E8*<+<<<+;CCE3EE7CEG5EG**:C):5)*)19F9D=*5*1*9:9CDG77=0:766+29*))*.-0576>B>)7
@M03506:14:000000000-AKVR1:1:1101:12431:3677 1:N:0:50
ATGAACTCCTACGGGAGGCAGCAGTGGGGAATTGTTCGCAATGGGCGCAAGCCTGACGACGCAACGCCGCGTGGAGGACGAAGATCTTCGGGTCGTAAACTCCTGTCGAGCGGGAAGAACGCTTCGCGGGTGAATAATCCGCGGAATTGACGGTACCGCTAAAGGAAGCCCCGGCTAACTCCGTGCCAGCAGCCGCGGTAATACGGGGGGGGCAAGCGTTGTTCGGAATTACTGGGCGGAAAGGGCTCGGAGGCGGGCAACTAAGTCGGGTGGGGAATACCCAGGCTTAACGTGGGAACTG
+
CC@C<FEGDCFGGGGGGGGGGGGGCDCFDFGGDFGADGGDEFGFGFGGEEFCFFGGGGDGDECGGGGGGDGBFCFFCCFFGCECEGGGGGGGGGG@<<<FF=FGGFGGGGGCGCGGEDCDGGGEED<*F75>@>FGGCFGGGGG@FG?FGGGGF@E<FG:CBFFFFFFGCFGGGDG5@F+3<CAFG8<:CGFFGDGGGGGE?FGGGDGDCCGGCCE*81A:E=:CECA*<++<+0C55)*:*2*:=**12/:/5C3*73**+*<?*<CE)*8)/)53<**9;***)2).26(8)>D>FFF7
@M03506:14:000000000-AKVR1:1:1101:9940:3678 1:N:0:50
ATGAACTCCTACGGGAGGCAGCAGTAGGGAATTTTGCGCAATGGGGGAAACCCTGACGCAGCAACGCCATGTGAGGGATGAGGCATTTCGGTGTGTAAACCTCTGTCAGCAGGGAATAAAAGGCATCTTCGGAGGCATTTGAATGTACCTGCAAAGGAAGCCCCGGCTAACTTCGTGCCAGCAGCCGCGGTAATACGAGGGGGGCTAGTGTTGTTCGGAATCACTGGGCGTAAAGGGAGCGTAGGCGGGCTCTTAAGTTAGGTGTTTAATCCCGGGGCCCAACCCCGGACAGGCACCTAAA
+
CCCCCGGGGGGGGGGGGGGGGGGGGGGGGGGGGGGFGGGGGGGGGGGGGGGGGGGGGGGGGGGGGGGGGGGGGGGGGGGGGGGGGGGGGGGGGGGGGGGGGGGGGGGGGGGGGGGGGGGGGGGGGGGGGGGGGGGGGGGGGGGGGGGGGGGGGGGGGGGGGFFEGGGEGGGGGGGGGGFGGGGGGGGGGGGGGGGGGGGGGGGGGGGGGGGGGGFGGGGGGGGGGGGGGGGGGG@FGGGGEEGEGFGDGEEFFCFFG4CDGGGGFDGGCGG?FGGDCEC)9>>518<B>G31>:447:FF@
@M03506:14:000000000-AKVR1:1:1101:12366:3692 1:N:0:50
ATGAACTCCTACGGGAGGCAGCAGTGGGGAATATTGGACAATGGGCGAAAGCCTGATCCAGCAATGCCGCGTGAGTGATGAAGGCCTTAGGGTTGTAAAGCTCTTTTACCCGGGAAGATAATGACTGTACCGGAAGAATAAGCCCCGGCTAACTCCGTGCCAGCAGCCGCGGTAATACGGAGGGGGCTAGCGTTGTTCGGAATTACTGGGCGTAAAGCGCACGTAGGCGGCTTTGTAAGTTAGAGGTGAAAGCCCGGAGCTCAACTCCGGAATTGCCTTTAAGACTGCATCGCTAGAATTG
+
CCCCCGGGGGGGGGGGGGGGGGCGGGGGGFCG9EFEGFGGGGGGGGGGGGGGGGGDFGGGGGGGGGGGGEGGGDGFGGGGGGGGGGGGGGGGGGGGGGGGGGGFGGGGGGGGGGFGCGGGGGGGGGGGGGGGGGGGGGGGGGGFFGGGGGCBFGCGGGGGGGGGGGGGGGGGFGGGGGGGGGGGGGG8EEFGECEGGGGGGGGGFGGGGGGECCEDFDEEGGGGGGDGGGG5:69:FFF@CDEGGDFGGGGGG0:7EFDGCFG?F>?F=CEE3CFFGFGG*96CFFGFFFFFFFEF478@4
@M03506:14:000000000-AKVR1:1:1101:13188:3698 1:N:0:50
ATGAACTCCTACGGGAGGCAGCAGTGGGGAATTTTGCGCAATGGGGGAAACCCTGACGCAGCAACGCCGCGTGGAGGATTAAGGCCCTCTGGGTTGTAAACTCCTTTTATCTGGGAAGAAATCCATATATTCTTATGTGGTTGACGGTACCAGAGGAATAAGCACCGGCTAACTCCGTGCCAGCAGCCGCGGCAATACGGAGGGTGCAAGCGTTATCCGGATTCACTGGGTTTAAAGGGTGCGTAGGCGGGTAAGTAAGTCCGTGGTGAAATCTCTGAGCTTAACTCAGAAACTGCCGTGG
+
CCCCCGGGGGGGGGGGGGGGGGGGGGGGGDGGGGGGGGGGGGGGGGGGGGGGGGGGGGGGGGGGGGGGGGGGGGGGGDGGGGGGGGGGGGGGGGGGGGGGGGGGGGGGGGGGGGGGGGGGGGGGGGGGGGGGGGGGGGGGGGGGGGGGGGGGGGGGGGGGGGGGGGGGGGGGGGGGGGFGGGGGGGGGGGGGGGGGGGGGGGGGGGGGGGGGGGGGFGGGGGEGGGGGGGFE8CCFGECFGGGGGGGGGGGGGFGGGFGFFF<CFGGGGFFFFGFGGFGGGFFGF?*9:FB>:FF@FF>5>
@M03506:14:000000000-AKVR1:1:1101:17907:3715 1:N:0:50
ATGAACTCCTACGGGAGGCAGCAGTGGGGAATCTTGCGCAATTGGCGAAAGCCTGACGCAGCGACGCCGCGTGAGGGATGAAAGCCTTCGGGTTGTAAACCTCTTGCTGCAGGGACGAAGCGAAAGTGAGGGTACCTGCAGAAGAAGCCCCGGCTAACTACGCGCCAGCAGCCGCGGACAGTAGTCGGGGGCGAGCGGTGTTCGGAATTTTTGGGCGTAAAGCGCGCGTAGGTGGACGTGCAAGTAGGATGGGAAGACCAGGGGCTCAACTCCGTGCGCGGACTGCTTACTGCGGGGCTCG
+
<CCCCC9<C-C9@FGCFGGGEGCDD88CF7FF,;E,F6@@C:,CFCB76CF,6,CEEB@BCFFCBC7FC=>4>:CFG+47,?,C?8EEEFGEFGEFAE?<48BEF9,,:B,BF++3=+@+=F@>BFGGG,<C:D@FGGF3>C,@F,>:,DF<>*117>>FFF*<7FC<<+<F*C@C@<***+++0+28*8585*8CE*;E/*0:CE5*++++2**/:8**;998*2*8?:**2<8*0:***2++3+<76+0*96<**.**//*:*5A*+*+**91**0))/))**)**.*94*)))70))7
@M03506:14:000000000-AKVR1:1:1101:12241:3753 1:N:0:50
ATGAACTCCTACGGGAGGCACCAGTGGGGAATTGTTCGCAATGGGCGCAAGCCTGACGACGCAACGCCGCGTGGAGGATGAAGGTCTTCGGATTGTAAACTCCTGTTGCCCGGGACGAAGCGTCTCGACCTAACACGTCGAGGCTTGACGGTACCGGGTGAGGAAGCCCCGGCTAACTCTGTGCCAGCAGCCGCGGTAATACAGAGGGGGCAAGCGTTGTTCGGAATTACTGGGCGTAAAGGGCGCGTAGGCGGCCTTCTAAGTCGAACGTGAAATCCCCGGGCTCAACCCGGGAACTGCG
+
CCCCCGGGGGGGGGGGGGGGGGGFGGGGGFGGGGGGGGGGGGGGGGGGGGGGGGGGGGGGGGGGGGDGGGGGGGGGGGGGGGGGGGGGGGGGGGGGFGFGGGGGGGGGGGGGGGGGGGGGGGGGGGGFGGGGGGGGGGGGDGGGGGGGGGGGGGGGGGFGGGGGGGGCGGGGGGGGGFFGGGGGGGGGGGGGGGEGCE>FGGFGGGGGGGGGGGGGGEDEGGGGGCGGGFFGGFGGEGGF?FG=EDCDC5EGDGGG59C>CC>CFG555D5>FGF+:)>FGF>D5>FF<FD>:B55>46F5
@M03506:14:000000000-AKVR1:1:1101:18229:3770 1:N:0:50
ATGAACTCCTACGGGAGGCAGCAGTGGGGAATATTGCACAATGGGCGAAAGCCTGATGCAGCGACGCCGCGTGAGGGATGACGGCCTTCGGGTTGTAAACCTCTTTCAGCAGGGAAGAAGCGCAAGTGACGGTACCTGCAGAAGAAGCACCGGCTAACTACGTGCCAGCAGCCGCGGTAATACGTAGGGTGCGAGCGTTGTCCGGAATTATTGGGCGTAAAGAGCTCGTAGGCGGTCTGTCACGTCGGATGTGAAAGCCCGGGGCTTAACCCCGGGTCTGCAGTCGTTACGGGCAGACTAG
+
CCCCCGGGGGGGGGGGGGGGGGGGGGGGGGGGCGGGGGGGGGGGGGGGGGGGGGGGGGGGGGGGGGGGGGGGGGGGGGGGGGGGGGGGGGGGGGGGGGGGGGGGGGGGGGGGGGGGGGGGGGGGGGGGFFGGGGGGGGGGGGGGGGGGGGGGGGGGGGGGGGGGGGFGGGGGFGGGGGDGGGGGGGGGGCGGGGGGGGGGGGGGGDEDFCFCFGGGGEGGGGGGGGFG?>EGGGGGGGGGGGGG=7=DCEEFGG?7EFFGGGGGCDC6CGC:DDGG3>CGGF)<7;*.2>>?FBBE>@)97
@M03506:14:000000000-AKVR1:1:1101:7990:3810 1:N:0:50
ATGAACTCCTACGGGAGGCAGCAGTCGGGAATTTTGCGCAATGGACGAAAGTCTGACGCAGCAACGCCGCGTGAGGGATGACGGCCTTCGGGTTGTAAACCTCTTCTGTCAGGGACGATGATGACGGTACCTGACGAATAAGCCACGGCTAACTACGTGCCAGCAGCCGCGGTAATACGTAGGTGGCAAGCGTTGTCCGGATTTACTGGGCGTAAAGAGCGCGCAGGCGGTCGTTCAAGTCGCGTGTGAAAGCCCCCGGCTCAACTGGGGAGGGTCACGCGATACTGATCGACTCGAAGGC
+
CCCCCGGGGGGGGGGGGGGGGGGGGGGGGGGGGGGGGGGGEGGGGGGGGDFGGGGGGGGGGGGGGGGGGGGGGGGGGGGGGGGEEFGGGGGGGGGEGGGGGGGGGGGGGGGGG?FFGGGGGGGGGEGGGGGGGGGDGGGGGGGFFGGGGDGFGGGGGGGGGGGGGGGGGGGGGEGGGGEFFCEFFGGGCFGGG>EGGGGGC>5ECGGGFGGCCCECEFGGGEGGEGG5:8CEG:8@6ACFGGGGGD:CGFCE57FDEFGGCEFFFCEGGC*7D)/:5?GGD@DEGFG4)?>1BEDFFF@5)
@M03506:14:000000000-AKVR1:1:1101:6854:3814 1:N:0:50
ATGAACTCCTACGGGAGGCAGCAGTGGGGAATTTTGCGCAATGGGGGAAACCCTGACGCAGCAACGCCGCGTGGAGGATGAAGCTCCTTGGAGTGTAAACTCCTTTCGACCGGGACGATAATGACGGTACCGGTGGAAGAAGCACCGGCTAACTCTGTGCCAGCAGCCGCGGTAATACAGAGGGTGCGAGCGTTGTTCGGAATTATTGGGCGTGAAGGGCGCGTAGGCGGTGTTGTAAGTCACCTGTGAAACCTCTGGGCTTAACTCAGAGCCTGCAGGCGAAACTGCAATGCTGGAGGGG
+
CCCCCGGGGGGGGGGGGGGGGGGGGGGGGGGGGGGGGGGGGGGGGGGGGGGGGGGGGGGGGGGGGGGGGGGGGGGGGGGGGGGGGGGGGGGGGGGGGGGGGGGGGGGGGGGGGGGGGGGGGGGGGGGGGGGGGFEGGEEFGGGGGGGGGGGFGFGGGGGGGGGGFGGGGGGGGGGGGGGGGGGEFGGGCGGGEGGGGCGGCC5CEFGGGGGG8?EFGGGGGGG:CEGFGGEEEDGEGGGGFGFG6+:C?F?AFFGGF?CGGF*CG79>FC?40775*07CD3>55@CF)>4<?=690578.
@M03506:14:000000000-AKVR1:1:1101:11487:3830 1:N:0:50
ATGAACTCCTACGGGAGGCAGCAGTCGAGAATTTTTCTCAATGGGGGAAACCCTGAAGGAGCGACGCCGCGTGGAGGATGAAGGTCTTCGGATTGTAAACTTCTGTCATTGGGGAACAAGGTGCATACGTTAACTGCGTGTGCATTGATAGTACCCGAAGAGGAAGAGACGGCTAACTCTGTGCCAGCAGCCGCGGTAATACAGAGGTCTCAAGCGTTGTTCGGATTCATTGGGCGTAAAGGGTGCGTAGGCGGCGCGGTAAGTCGGGTGTGAAATCTTGGAGCTTAACTCCGAAACTGCA
+
CCCCCGGGGGGGGGGGGGGGGGGGGGGGGGGGGGGGGGGGGGGGGGGGGGGGGGGGFGGGGGGGGGGGGGGGGGGGGDGGGGGGGGGGGGGDGGGGGGGGGGGGGGGGGGGGGGGGGGGGGGGGGGGGGGGGGGGGGGGGGGGGGGGGGGGGGGGGGGGGGGGGFFDEGGGDGGGGGGGFGGGGFEGGGGFGGGGGGGCFGGGGGGGGFGFBCGFG8:EGGGGGCE5CFG+9@FGG=C5*<9CG5EGGDEGGGGGDD@GGE>F<09EGFDCEF07+29:C*)70*):@97=:BB>BBFFF4
@M03506:14:000000000-AKVR1:1:1101:10878:3830 1:N:0:50
ATGAACTCCTACGGGAGGCAGCAGTGGGGAATCTTGCGCAATGGGCGAAAGCCTGACGCAGCGACGCCGCGTGCGGGAAGAAGGCCTTCGGGTTGTAAACCGCTTTCAGGAGGGACGAAGCCACTCAGGTTAATAGCCGAGAGGGTGACGGTACCTCCAGAAGAAGCCCCGGCTAACTACGTGCCAGCAGCCGCGGTAATACGTAGGGGGCAAGCGTTGTCCGGATTTATTGGGCGTAAAGAGCGTGTAGGCGGCCAGATGAGTCTGCTGTGAAAACTCGAGGCTCAACCTCGAGCTGTCG
+
CCCCCGGGGGGGGGGGGGGGGGGGGGGGGGGGGGGGGGGGGGGGGGGGGGGGGGGFGGGGGGGGGGGGGGGGGGGGGGGGGGGGGGGGGGGGGGGGGGGGGGGGGGGGGGGGGGGGGGGGGGGGGGGGGGGGGGGGGGGCGGGGGGGGGGGGGGGGGGGGGGGGGGGGGGGGGGGGGGGGGGGGFCCFGGGGGGDGEEGGGGGFFFGGGGGGGGGGEGGEGGGGECCFGGFFCFCEGGGFGFGC=*CGGGGGGGGDGF*7:CFFC7<DC<??7CDGGFGDF>DC*7=4<C637BDB>FFF>
@M03506:14:000000000-AKVR1:1:1101:9931:3832 1:N:0:50
ATGAACTCCTACGGGAGGCAGCAGTGGGGAATTGTTCGCAATGGGCGCAAGCCTGACGACGCAACGCCGCGTGGAGGATGAAGACCTTCGGGTCGTAAACTCCTTTCGACCGAGAAGAATGGCCTACGACCTCATACGTCGTAGGCATGACGGTATCGAGGGAAGAAGCCCCGGCTAACTCTGTGCCAGCAGCCGCGGTAATACAGGGGGGGCAAGCGTTGTTCGGAATTACTGGGCGTAAAGGGTCTGTAGGTGGCCAACTAAGTCAGACGTGAAATCCCTCAGCTTAACTGGGGAACTG
+
CCCCCGGGGGGGGGGGGGGGGGGGGGGGGGGGGGGGGGGGGGGGGGGGGGGGGGGGGGGGGGGGGGGGGGGGGGGGGGGGGGGGGGGGGGGGGGGGGGGGGGGGGGGGGGGGGGGGGBB=CFGGGGGGGGGGGGGGGGGGGGGGGGGGGGGGGGGGGGFGGGGGGGGGGAFGGGGGGGGGGGGGGGGGGGGGGGGGGGCEEF?@GGGGGGGGGDFF5CECEGGGGGDCGGGGGGGGFC5CE=FGGFGGGGDGGGGGGFGFGG:?ECFGGGGFCDGGGFCFFF>5C?C6>F?AFFFEEEF?6
@M03506:14:000000000-AKVR1:1:1101:5473:3840 1:N:0:50
ATGAACTCCTACGGGAGGCAGCAGTCGAGAATTTTTCTCAATGGGGGAAACCCTGAAGGAGCGACGCCGCGTGGAGGATGAAGGTCTTCGGGTTGTAAACTCCTGTCATTTGGGAACAATGCGTAAATATTAACTGTATTTGCGTTGATAGTACCAGAAGAGGAAGAGACGGCTAACTCTGTGCCAGCAGCCGCGGTAATACAGAGGTCTCAAGCGTTGTTCGGATTCATTGGGCGTAAAGGGTGCGTAGGCGGCGCGGTAAGTCGGGGGTGAAATCTCGGGGCTTAACTCCGAAACTGCA
+
CCCCCGGGGGGGGGGGGGGGGGGGGGGGGGGGGGGGGFGGGGGGGGGDCFFEEEFGGGGGGCGGGGGGGGG@CGFGGGEFGGGGGFGA9FEGGGGDFGGFGGGGGGGFFGGGGGGGGGGGGGGGG7D@EF<FGGGGGGGGFGC7@F:3<DEGGGFFFFGGGGGGGGGGGGGGGGCDGGGCFGGGCFFFGGGCGGCE:CE9@FFCFGFG@FFGFGB8*=C?5CGGE*8<FFGDE5CE7CD*<:CCGGGCECC?<CEG=>3CEC=+<DGG*C>39*:<0=D4F3@7*86/.*9)))0777899
@M03506:14:000000000-AKVR1:1:1101:10609:3860 1:N:0:50
ATGAACTCCTACGGGAGGCAGCAGTGGGGAATTGTTCGCAATGGGCGCAAGCCTGACGACGCAACGCCGCGTGGAGGGTGAAGATCTTCGGGTCGTAAACTCCTTTCGATCGCGACGAATGGCCTCCGGGTGAACAATCCGGAGGAGTGACGGTACCGAGAGAAGAAGCCCCGGCTAACTCCGTGCCAGCAGCCGCGGTAATACGGGGGGGGCAAGCGTTGTTCGGAATTACTGGGCGTAAAGGGCTCGTAGGCGGCCAAGTAAGTCAGACGTGGAATCCCTCCGCTTCACACGGGACCTC
+
CCCCCGGGGGGGGGGGGGGGGGGGGFGGGCGGGGGGGGGGGGFGGGGGGGGGGGGGGGGGGGEFGGCCFGGFGGGGGGGGGFGFGGGFGGGGGGGGGGGGFGGGGGGGFFFG+@CFGCEDGGGGGGFDCGGG@C:AEFGGGGDCEFGGGGGGGGFGCFFGEGGGFC<<7:CGGGGF5?FFFGDGCGFFGGGEGCGG8EG5CFCGGGGGECCE88CFGDG*:8CFEE*:CFGGGGGFC:7CC5FCC=6DEE*CDGE):59F*<*++*3:?7<B*****90*9).*27*0(*9))08BE)).)
@M03506:14:000000000-AKVR1:1:1101:21230:3869 1:N:0:50
ATGAACTCCTACGGGAGGCAGCAGGGAGGAATATTGGTCAATGGACGCAAGTCTGAACCAGCAACGCCGCGTGAAGGACGAAGGCCTTCGGGTCGTAAACTTCTTTTGAGGGAGACGAGCAAGGACGGTATCCCTCGAATCAGCCACGGCTAACTACGTGCCAGCAGCCGCGGTAAAACGTAGGGCGCAAGCGTTGTCCGGAATTATTGGGCGTAAAGAGCTCGTAGGCGGCGTGTCACGTCGGTTGTGAAAGCCCGGGGCTTAACCCCGGGTCTGCAGTCGATACGGGCAGGCTAGAGGG
+
CCCCCGGGGGGGGGGGGEGGGGGGGGGGGGGGGGGFFGGGGGGGFGGGGGDFFGGGEGGGGGGGGGGGGGGGGGGGGGGGGGGGGGGGGGGGGEFCGGGGGGGFGGGGGGFGDGDGGGGGGGGGGGGGGGGGFGGGGGGGEGFGGGGGGGGGGGGAEGGGGGGGGCFFGGGGG7FFGGGGGGGGGGGGGGGGGF8>EC<EG*?;CG7:AE>CCEECFEFG69CGGC8CGDGD*/?87:FEC5:C>EGCGFFF:6C<5>)C5E<FFG?>E7CBC<7EC*9:<D)2*)7>;<327))/01/).
@M03506:14:000000000-AKVR1:1:1101:11975:3880 1:N:0:50
ATGAACTCCTACGGGAGGCAGCAGTCGAGGATCTTCGGCAATGGGCGCAAGCCTGACCGAGCGACGCCGCGTGCGCGATGAAGGCCTTCGGGTTGTAAAGCGCTGTCGAGGGGGAGGAAGCCGCAAGGTTGACCGACCCTTGGAGGAAGCACGGGCTAAGTTCGTGCCAGCAGCCGCGGTAGGACGAACCGTGCGAACGTTGTTCGGATTCACTGGGCTTAAAGGGCGCGTAGGCGGGTCGGCAAGTCTGGGGTGAAAGCCCCCGGCTCAACCGGGGAATTGCCTGGGATACTGCCGATCT
+
CCCCCGGGGGGGGGGEGGGGGGGGGGGGGGGGGGGGGGGGGGGGGGGGGGGGGGGGGGGGGGGGGGGGGGGGGGGGGGGGGGGGGGGGGGGGGDGGGGGGGGGGGGGGGGGGGGGGGGGGGGGGGGGGGFGGGGGGDGGGGGGGGGGGGGGGGGGGGGGGGGGGGGGGGGGGGGGEE:EC8CGFGGGGGGGGC8EDGGGGCFGGGGGCECE79@CFGFFGGGFGG5CEEEEDCEGGCEDGGGD77FGG7FFCD5CDFFFDC59:57ED=>60CCDED3957?FG?6*72*5)6@FFF>0))
@M03506:14:000000000-AKVR1:1:1101:19884:3907 1:N:0:50
ATGAACTCCTACGGGAGGCAGCAGTCGGGAATTTTGCGCAATGGACGAAAGTCTGACGCAGCAACGCCGCGTGAGGGATGAAGGCCTTCGGGTTGTAAACCTCTTTTCTCAGGGAAGATGATGACGGTACCTGAGGAATAAGCCACGGCTAACTACGTGCCAGCAGCCGCGGTAATACGTAGGTGGCGAGCGTTGTCCGGATTTACTGGGCGTAAAGAGCGCGCAGGCGGTCGTGCAAGTCGCGTGTGAAAGCCCCGGGCTCAACTGGGGAGGGTCACGCGATACTGCTCGACTCGAAGGC
+
CCCCCGGGGGGGGGGGGGGGGGGGGGGEGGEGGGGFGGGGGGGGGGGGG>FFGGGGGEGEFGGGGGGGDGGGGGGGGDFCFCGGGGGGGFDGGGGGGGFGGGGGGGGGFGFFGGGGGGDCFCGGGGGFFGGGGFGGGGGGFGGGGGGGGEGGGGGGGCFCF;FGE>FGGGGGE*FFGGGBFGGGFC@@EBF@F<*<CBB>:EGD@?:EGGGECEE5EC=FG8:C*:8=?E18CCED5+>CEEDECE*7+0+<9CFG*)1)*:79F*<C5CCBGGD?C@G:9).:CFFF9C@1>@F>)0<@)
@M03506:14:000000000-AKVR1:1:1101:18083:3927 1:N:0:50
ATGAACTCCTACGGGAGGCAGCAGTGGGGAATATTGGACAATGGGCGCAAGCCTGATCCAGCCATGCCGCGTGAGTGATGAAGGCCCTAGGGTTGTAAAGCTCTTTTGTGCGGGAAGATAATGACGGTACCGCAAGAATAAGCCCCGGCTAGCTTCGTGCCAGCAGCCGCGGTAATACGAAGGGGGCTAGCGTTGCTCGGAATCACTGGGCGTAAAGGGTGCGTAGGCGGGTCTTTAAGTCAGGGGTGAAATCCTGGAGCTCAACTCCAGGACCGCCTTTGATACTGCAGCTCTTGAGTTC
+
CCCCCGCEFGGGGGD7CCEGGGFFFFGGGBBF@FFFFEFD<AFFFGGDGGGGGDFGFGGFGGGEEFFFFEEFEFGFFADEGFGGGDGGFGGFGGEFEFE9FGGBFFE,:,:B:F:>C=EFG9FEFGCCD:FGEFE:8BD<B,FFFF>CEGCCCFAFGF<CF=:*FFCFCC>C:*>FAFF7<<FGEDGGBFFC:FEG9CEG78BFGGGC>CFE8:88C7CECGGGGE5+*:E1:CFGF9FEEFG6=EEGC037:6E>F4546+29:7+9E4C;1/7ED5*::4@?<47*5*).)*9?4?*/*
@M03506:14:000000000-AKVR1:1:1101:19356:3949 1:N:0:50
ATGAACTCCTACGGGAGGCAGCAGTGGGGAATTTTGCGCAATGGGGGAAACCCTGACGCAGCAACGCCGCGTGGAGGATGAAGTCCCTTGGGACGTAAACTCCTTTCGACCCGGACGATAATGACGGTACGGGTGGAAGAAGCCCCGGCTAACTTCGTGCCAGCAGCCGCGGTAATACGAGGGGGGCAAGCGTTGTTCGGACTTATTGGGCGTAAAGGGCGCGTAGGCGGTGCGGTAAGTCACCTGTGAAATCTCCGGGCTTAACTCGGCGCCTGCAGGCGAAACTGCCGGGCTTGAGTGG
+
CCCCCGGGGGGGGGGGGGGGGGGGGGGGGGGGGGGGGGGGGGFGFGGGGGEFGGGFGGGGGGGGGGGGGGGEGGGGGGGGGGGGGGGGGGGGGGC=DFGGGGGGGGGGDEGDGGGGGGEGCGGEGGGGGGGGGGGGG9FGGGGGGGGGGDGGGGGEFGGEGC@@EDGGGG7CFFGFCCCEGGGGCCGE>8*CECGGGGGGC*8<EFG+2AFG8*A*<@CE5EGGC5>FGGC88*82>A42<+<CECFF7+<+23:>C:5C5C*:9>FCE35>>C35>7DGG3)7/**727)43>55)0=B5
@M03506:14:000000000-AKVR1:1:1101:8025:3967 1:N:0:50
ATGAACTCCTACGGGAGGCAGCAGTCGAGAATTTTTGACAATGGGGGAAACCCTGATCGAGCGACGCCGCGTGGAGGATGAAGGTCTTCGGGTTGTAAACTCCTGTCATTTGGGAACAAGGCGTACGTATTAACTGTACGTGCGTTGATAGTACCAGAAGAGGAAGAGACGGCTAACTCTGTGCCAGCAGCCGCGGTAATACAGAGGTCTCAAGCGTTGTTCGGATTCATTGGGCGTAAAGGGTGTGTAGGTGGCGCGCTAAGTCGGGTGTGAAATTTCGGAGCTTAACTCCGAAACTGCA
+
CCCCCGGGGGGGGGGGGGGGGGGGGGGGGGGGGGGGGGGGGGGGGGGGGGGGGGGGGGGGGGGGGGGGGGGGGGGGGGGGGGGGGGGGGGGGGGGGGGGFFGEFFGGGGGGGGGGGGGGGGGGGGGGGGFGGGGGGGGDG>DGG7FGGGGGGGF=FCFGCFGGGGGGGGGGGDGGCA9,FCAFGGFGGGGGGGGGGEEGGGFFGGGGGGGGCGGGGE8ECEFGGGEGFGGGGGFFGEGDCCCEGG5EFGGC9CFFDGEGG=CD+<CEDGG53D>FGG4:*75>E6?C44>=)7<BDE*9=?
@M03506:14:000000000-AKVR1:1:1101:6737:3970 1:N:0:50
ATGAACTCCTACGGGAGGCAGCAGTCGGGAATTTTGGGCAATGGGCGAAAGCCTGACCCAGCAACGCCGCGTGAAGGATGAAATCCCTCGGGATGTAAACTTCGCAAGAACGGGAAGAATAAGCGAGAGTTAATATCTTTCGCGATGACGGTACCGTTTGTAAGCTCCGGCTAACTCCGTGCCAGCAGCCGCGGTAATACGGGGGGAGCAAGCGTTGTTCGGATTTACTGGGCGTAAAGGGCGCGTAGGCGGCCAGCACAAGTCAGTTGGGAAATCTCCGAGCTTAACTCGGAAAGGTCAA
+
CCCCCGGGGGGGGGGGGGGGGGGGGGGGGGGGGGGGGGGGGGGGGGGGGGGGGGGGGGGGGGGGGGGGGGGGGGGGGGGGGGGGGGGGGGGGGGGGGGGGGGGGGGGGGGGGGGGGGGGGGGGGGGGGGGGGGGGGGGGGGGGGGGEGGGGGGGGGFGGGGGGGGGGGGGGGGGGACGGGCG7BFGGGGGGGGGGGGG99EEDDG8EEGGGGGGE>CEFGCEEEECFGGGGGDEC=CFGGEGECEG=7?FGDCEEFC)27*5:79>C*:**)29D<:=7CCBFE6FF?2CDF555<>9766
@M03506:14:000000000-AKVR1:1:1101:18234:3976 1:N:0:50
ATGAACTCCTACGGGAGGCAGCAGTGGGGAATTGTTCGCAATGGGCGCAAGCCTGACGACGCAACGCCGCGTGGAGGATGAAGATTTTCGGATCGTAAACTCCTGTCGAATGGGACGAATAGGTCGCGGTTTAATATGCCGTGATCCTGACGGTACCGTTAAAGGAAACCCCGGCTAACTCCGTGCCAGCAGCCGCGGTAATACGGGGGGGGTAAGCGTTGTGCGGAATTACTGGGCGTAAAGGGCTCGTAGGCGGCCAACTAAGTCAGACGTGAAATCCCTCCGCTTAACTGGGGAACTG
+
CCCCCGGGGGGGGGGGGGGGGGGGGGGGGGGGGGGGGGGGGGGGGGGGGGGGGGGGGGGGGGGGGGGGGGGGGGFFGGGGFGGFGGGGGGGGGGGGGGGGGGGGGGGGGGGGGGGGGGGGGGGGGGGGGGGEGGFGGG9FCFGFF9FGGGGGGGGGGGFGFGGGGGGGGGGGGGGGGGGGGGGGFGGFGGGGFCEDG>E58@CFGGGGGGGG>G6@EE?C=E*@EDGD*<CGGGGGGGDGG5CC=EFDE>EF<CECG@55EFC6CDFCE*+7*95577:CF::*:@D)(;=6FF4BB@FF@
@M03506:14:000000000-AKVR1:1:1101:20203:3977 1:N:0:50
ATGAACTCCTACGGGAGGCAGCAGTGGGGAATTTTCCGCAATGGGCGAAAGCCTGACGGAGTGACGCCGCGTGTGGGACGAAGGCCTTCGGGTCGTAAACCACTGTCAGTGGGAAAGAAGGGTGTCGGTGCTAATACCATCGGCATTTGACGGTACCTGCAGAGGAAGCCCCGGCCAACTCTGTGCCAGCAGCCGCGGTAAGACAGAGGGGGCAAGCGTTGCTCGGAATTACTGGGCGTAAAGGGCGCGTAGGCGGGATGGCAAGTCGGTCGTGAAATCCTTCGGCTCAACCGAAGAACGG
+
CCCCCGGGGFGGGGGGDGGGGGGGFFCEEBCGGDGCGGGGGG<FFFEG+CEF?<FGGGG7CFGGGCCGEEG=FGGGGEGGFGGDGFGGGFGGGGGCCFGGGCFCE@FDFFGGGFFGGGGGGGFGGGGGGGD<<CFCFFGGGGDGGGGGGCGGGGGGGGGGGGGGGGGGGGGGGCF<FGGGF<CFGGGGGGGGGGGGGGGGGGGGFGGGGEEGGGGGGGGEGECGEGECGGCFGFGFGGGGEEEGGGGCG*>EGGEGG3CDD:46CCEDE>*857C7>BGC7*9CCB3),077:555>)).0
@M03506:14:000000000-AKVR1:1:1101:10673:3979 1:N:0:50
ATGATCTCCTACGGGAGGCAGCAGTGGGGAATCTTGCGCAATGGCCGCAAGGCTGACGCAGCGACGCCGCGTGTGGGATGACGGCCTTCGGGTTGTAAACCACTGTCGGGAGGAACGAATACTCGGCTAGTCCGAGGGTGACGGTACCTCCAAAGGAAGCACCGGCTAACTCCGTGCCAGCAGCCGCGGTAATACGGAGGGTGCGAGCGTTCTCCGGAATCACTGGGCGTAAAGGGCGCGTCGGTGGCCCGTTAAGTGGCTGGTGAAATCCCGGGGGTCAACTCCGGGGCCGCCGGTCAGG
+
CCCCC9FFFEEGC7FGGGGGGCFFFGGAECBFEFFE@CF@@FCGGGDGCFECEEGG8,BFFEG7CGEGGG@>C+ACCAFG@DGFE@CFGGGDGGGEE95EB<BDDFGF@F++@+D,F:CFFGCFEEGGCFGGFEC<>C>B>DGEGCF:FFGG7,3,4@C77F<<@FFCGG,,?*41=F,:FF>AFGGEC:85+++:8/*/1/;E:*:CCEG*/0+:C*:FFCFG7C5C*:/C59FC**)/1*/:>CG4C***2//*<@47C530*097+*39535*)0**0**<E)951/)(7087.;>4)
@M03506:14:000000000-AKVR1:1:1101:11758:4010 1:N:0:50
ATGAACTCCTACGGGAGGCAGCAGTCGGGAATTTTGCGCAATGGGCGAAAGCCTGACGCAGCAACGCCGCGTGAGGGATGAAGCCCCCCGGGATGTAAACCTCTTTTCTAAGGGACGATTATGTCGCTGCCCGAGGGATAAGCCACGGCTAACTACGTGCCAGCAGCCGCGGTAATACGTAGGTGGCAAGCGTTGTTCGGATTTACTGGGCGTAAAGGGCGCGTAGGCGGCGGGTCAAGTCAGGTGTGAAAGCTCCAAGCTCAACTTGGTCGGGTCAGCTGATACTGATGTGCTAGAGAGC
+
CCCCCGGGA<CFBCC;F@B@@@FFFGGGGEGECDFG<FF:C@FEFDC:@FCFDGFC<@CCCDG@EC+CF@@GGGEFF:EFC?C,,++4>CC@+@FFGCDF,>F,AB<,<,,B=BF+@:+3C3<,,3+8++@,+@5:**@<,?,8,5>1F@CAFGG,BFEE*,?C:<F7BCFD@F7FGGG<F:BF98;CF5FGGCGGC<EGG**<C?FFGGGGGG8*0+/8*CG58?8EEGE***:*29*+3++*00+1+CF+>+02+)2930*3*:0*+*+.179*5)**2*1++*:9>C*)9=6B***.)
@M03506:14:000000000-AKVR1:1:1101:13053:4019 1:N:0:50
ATGAACTCCTACGGGAGGCAGCAGTGGGGGATTTTCCGCAATGGGCGAAAGCCTGACGGAGTGACGCCGCGTGTGGGACGAAGGCCTTCGGGTCGTAAACCACTGTCAGTGGGAAAGAAGGGTGTCGGTGCTAATACCATCGGCATTTGACGGTACCTGCAGAGGAAGCCCCGGCCAACTCTGTGCCAGCAGCCGCGGTAAGACAGAGGGGGCAAGCGTTGCTCGGAATTACTGGGCGGAAAGGGCGCGGAGGCGGGATGGCAAGGCGGTCGTGAAATCCTTCGGCTCAACCGAAGAACGG
+
CCCCCGGGGGGGGGGGGGGGGGGGGGGGGGGGGGGGGGGGGGGGGGGGGGGGGGGGGGGGGGGGGGGGGGGGGGGGGGGGGGGGGGGGGGGGGGGGGGGGGGGGGGGGGFGGGGGGGGGGGGGGGGGGGGGGGGGGGGGGGGGGGGGGGG9FGGGGCFGGGGGGGGGGCGGGGGGDGFGCFGGGGGGGGGGGGGGGGGGDEGCFGGGGFGGGGC5CEG?CEG79AE5EFCFF9:CE==):5CFG*:C557CEGEEGD55D=*2+***1:)18796:>B*9*1**:.*75*)(8.)7)9)8)
@M03506:14:000000000-AKVR1:1:1101:15878:4027 1:N:0:50
ATGAACTCCTACGGGAGGCAGCAGTGGGGAATTGTTCGCAATGGGCGCAAGCCTGACGACGCAACGCCGCGTGGAGGATGAAGACCTTCGGGTCGTAAACTCCTTTCGATCGAGACGAATGGCTTCCGGGTGAACAATCCGGGAGAATGACGGTACCGAGAGAAGAAGCCCCGGCTAACTCCGTGCCAGCAGCCGCGGTAATACGGGGGGGGCCAGCGTTGTTCGGAATTACTGGGCGTAAAGGGCTCGGAGGCGGCCAACTAAGTCAAACGTGAAATCCCTCGGCTTAACCGGGGAACTG
+
CCCCCGGGGGGGGGGGGGGGGGGGGGGGGGGGGGGGGGGGGGGGGGGGGGGGGGGGGGGGGGGGGGGGGGGGGGGGGGGGGGGGGGGGGGGGGGGGGGGGGGGGGGGGGGGGGGGGGGGGGGGGGGGDEGEGGGGGGG<CEFEEGGGGGGGGGGG@FFECFGFGGGGGG:FGEEDGGCF@FGGGGGFGGGFGGGGEGG:CGGF9FGEGDGGC**2;@8CGGGFFDEE5CFD@?EGFGGC:=CFE55*95*2CD5=D8))9E6<6C*0*+*00*7C5C?C*99;CGF3387@D>3:3)7)09
@M03506:14:000000000-AKVR1:1:1101:13389:4045 1:N:0:50
ATGAACTCCTACGGGAGGCAGCAGTGGGGAATCTTGCGCAATGGCCTAACGGCTGACGCAGCGACGCCGCGTGTGGGATGAAGCTCCTCGGAGTGTAAACCACTGTTGCCCGGGACGAATAGCTCGATTAATCGAGCCTGACAGTACCGGGTGAGGAAGCACCGGCTAACTCCGTGCCAGCAGCCGCGGTAATACGGGGGGTGCGAGCGTTGTCCGGATTTACTGGGCGTAAAGAGCGCGCAGGCGGTCGTTCAAGTCGAGTGTGAAGGCCACCGGCTCAACTGGGGAGGGTCACTCGACA
+
CCCCCGGGGGGGGGGGGGGGGGGGGGGGGGGGGGGFGGGGGGGGGGGGGGGGGGGGGGGGGGGGGGGGGGGGGFGGGGGGGGGGGGGGGGGGGGGGGGGGGGGGGGGGGGGGGGGGGGGGGGGCGGGCG@FFGGGFGGGGGGGGGGAFGGG:FGGGGGGGFCFGGECFGGGGGG:EGGFCFFGGGGEGGGGGGFCFGGGGGC5EGGC5?:E>*<FGGE5;9@9FCGGGG**;8C@FFGCECEGGG=E78E=*>C7CA*9CC+5+<:+2+*:)99D5/)>CD:=CFF3)-75(05;7*75).
@M03506:14:000000000-AKVR1:1:1101:21689:4051 1:N:0:50
ACGAACTCCTACGGGAGGCAGCAGTGGGGAATTGTTCGCAATGGGCGCAAGCCTGACGACGCAACGCCGCGTGGAGGATGAAGATCTTCGGGTCGTAAACTCCTTTCGATCGGGACGAATGATCGGTGACCTAACACGTCATCGGAATGACGGTACCGAGAGAAGAAGCCCCGGCTAACTCCGTGCCAGCAGCCGCGGTAATACGGGGGGGGCAAGCGTTGTTCGGAATTACTGGGCGTAAAGGGCGCGTAGGCGGCCCTCTAAGTCGGACGTGAAATCCGTCGGCGCAACCGAGGAACTG
+
CCCCCGGGGGGGGGGGGGGGGGGGGGGGGGGGGGGGGGGGGGGGGGGGGGGGGGGGGGGGGGGGGGGGGGGGGGFGGGGGGGGGFGGGGGGGGGGGGGGGGGGGGGGGGFGGGGGGGGGGFFCGGGGEGGGGGGGGFGGGGGGGGGGGGGGGGGGGGGGGDGGFCFFGGFGGGFGGGGGGGGGGGGGGGGGGGGGGCGEGC<FFGGGGGGGGDG5EFG8CE*/<EGGG>FGGGGFGGG<EEGGGGEGGGE*:<<CGE;375?7:9:CDC)*.1*7C>/:7).):C>35>D:3))55@F476
@M03506:14:000000000-AKVR1:1:1101:23477:4055 1:N:0:50
ATGAACTCCTACGGGAGGCAGCAGTGGGGAATATTGGACAATGGGCGCAAGCCTGATCCAGCCATGCCGCGTGGGTGATGAAGGCCCTAGGGTTGTAAAGCCCTTTCGGCGGGGAAGATAATGACGGTACCCGCAGAAGAAGCCCCGGCTAACTTCGTGCCAGCAGCCGCGGTAATACGAAGGGGGCTAGCGTTGCTCGGAATCACTGGGCGCAAAGCGCACGTAGGCGGGTTCTTAAGTCAGGGGTGCAATCCTGGAGCCCAACTCCAGAATTGCCCCTGATACTGAGAATCTTGAGTCC
+
CCCCCGGGGGGGGGGGEGGGGGGGFGGGGGGFFGGEFGG@FEAFEFEGGGGGGGFFEEEFGGGGDFGGGGD:EGGEDDFGAFFGFDGFGGGGEF@FDFDFCEEFG,AFGGGGGG+CB8>FBFD,EFGGGEF9FCFE7<DFB77,<>CCE:FGGE@FG:*<F:FC<<F7CCFG:7::ACFGG*?EG5*1*18C88:8<9CGGE5C+A@CF>>**/:?C?E58*?ECFGFEE8*/:A97<:+9CGCGGC55<+<*:9DCFC<*/C5:0+9<09)**2<C<*19??:E**1,7*5?@FF*9=@1
@M03506:14:000000000-AKVR1:1:1101:8875:4079 1:N:0:50
ATGAACTCCTACGGGAGGCAGCAGTGGGGAATTTTGCGCAATGGGGGAAACCCTGACGCAGCAACGCCGCGTGGAGGATGAAGTCCCTTGGGACGTAAACTCCTTTCGACCCGGACGATAATGACGGTACGGGTGGAAGAAGCCCCGGCTAACTTCGTGCCAGAAGCCGCGGTAATACGAGGGGGGCAAGCGTTGTTCGGAATTATTGGGCGTAAAAGGCGCGTAGGCGGTGCGGTAAGTCACCTGTGAAATCCCCGGGCTTAACTCGGAGCCTGCAGGCGAAACTGCCGGGCTTGAGTGT
+
<CCCCC<FFFEDGGGGGCFFC@EGGGCGGGEGGGGEGG:FFGGGGGGGGGGGEDEGGGGGFGGFGGGEGGDEGEGGFFG=FAFGGFFFFGGFCFFCFGGGGGAFGFGE@=>+F:FGEGD@FFGGFGG>FCEDDFGDF9FEFF@F*>@F7*<FFGGF@4**@?F7FCF@C::CGGDF@GGGGGE8>ECG5@CG;CEG59;E>E8C::C@FE>E8CE@C9**:1:C?EG6CGGDDEGGGGG+CC?990<C79<EF0?F=>G3:C709*29C9C)7DD=4)9)95)2:=*137.,>>:>)90*9
@M03506:14:000000000-AKVR1:1:1101:23716:4080 1:N:0:50
ATGAACTCCTACGGGAGGCAGCAGTGGGGAATTGTTCGCAATAGGCGCAAGCCTGACGACGCAACGCCGCGTGGAGGATGAAGACCTTCGGGTCGTAAACTCCTTTCGATCGAGACGAATGGCTTCCGGGTAAACAATCCGGGAGAATGACGGTACCGAGAGAAGAAGCGCCGGCTAACTCCGTGCCAGCACCCGCGGCAATACGGGGGGGGCAAGCGTTGTGCGGATTTACTGGGCGTAAAGGGCTCGGAGGCGGCGAACTACGTTCGAGGTGAAATCCCTCGGCTTAACCTGGGAACTG
+
CCCCCG9F@-FFGGGFCCF7FGG@E<FFG7FFG<FFFGGGC;CCD,@@CG7F7:6,E@C@FGGGGCFG+::8@C=FC:=EA,C9=4B5:DCFGEGEGE7EEFDFFFF7@,,>@3<FCEFF<=<3BD,367F@EFF<CGF<CC@*>F<FCF:>BF:7FFCBB<CC,6CFG**F*<CE@7CE9,**1<CF@C8*;;CE>C*:>FGCFEE5C5CEC58EGC/218*+;8:**2+2+<+*AEG8C5CC***1/**:):E3=)9C:*:+*00*2**09>0<7****007*5*7)0*5*)>)))))1
@M03506:14:000000000-AKVR1:1:1101:24285:4094 1:N:0:50
ATGAACTCCTACGGGAGGCAGCAGTAGGGAATTTTCCGCAATGGGCGAAAGCCTGACGGAGCAACGCCGCGTGCAGGAGGAAGGCCTTCGGGTTGTAAACCGCTTTTAACGGGGACGATTTTGACGGTACCCGTAGAATAAGGATCGGCTAATTCCGTGCCAGCAGCCGCGGTCATACGGAAGATCCGAGCGTTATCCGGAATTACTGGGCGTAAAGAGTTGCGTAGGTGGCATAGAAAGCGAGCAGTGAAAGGTCCCGGCTCAACCGGGGATACATTGTTCGCACTACTAAGCTTGAGCT
+
CCCCCFEGFEFFEGGDGGGGGGGGEGGFCEFFGGGGGGGGGGGGGGGGGGGGGGGGGGGGGGGGGGG:CEGGGGFGGCFDGFFGGGFGGGGGGGGGFCC9,@CFEFGFGGGGGGEGGG7B+>FEFGGGFCGCFGGGCGF,@,DC,,CFGGGGG;CE7@<FDBGFCCCB:FCCFGGCFDG@FCFCACCFBFGGCEECGGGDEGCGDFGC6CGE5/*::CFC<EF>EEGGCE5;@9C99+*0:=E=5CFDC9<9CCCC+.935*1+0**15CE@*07909D*:@3*/>3)57957:**0)9)*
@M03506:14:000000000-AKVR1:1:1101:24799:4094 1:N:0:50
ATGAACTCCTACGGGAGGCAGCAGTGAGGAATTTTGGGCAATGGGCGAAAGCCTGATGCAGCCATTCCGCGTGGGGGAAGAAGGCCTTCGGGTTGTAAACCCCTTTCACGAGGGAAGAAAACTTACCTATTAATTGGGGGGGTGGTTGACGGTACAGTGATGAGAAGCACTGTCCAAGTACGCGCGGTCAGCCGGGGTTATACATAGGGTGTGGGCGTTAATGGGAGTAACGGGGGGGAAGGCGGGCGGGGGCGGACTTGTAAGACAGGTGGGGATGCCCCGGGGAAGGCCGGAGGAGAGG
+
CCCCCGGGGGGGGGDFGGGEGGGGGG,FFFGG<FGG+,;EFGGG8FC6@FF8FCFG,,CFDC8F,,<EEGGGG+@+@E7FGGGGGGGFGGGGGGGEGGG,E:CDGGG,,,8CGGGGGG<,,,5<,:,58,:,,<,@,,++*:*/*/;*++;C1*;A+0<A<++0+3*<0C8C<+++3+3:+/*2:888*;F6E***:/**3<+++0<0****2*;**2:E*0AEF85C+CCC57**/*/;*:*:*5*11/*2):*)/0**0+*3+0+2**2)9)1/*)*277):*)*.(1<>))0)).)))
@M03506:14:000000000-AKVR1:1:1101:12093:4114 1:N:0:50
ATGAACTCCTACGGGAGGCAGCAGTGGGGAATCTTGCGCAATGGGCGAAAGCCTGACGCAGCAACGCCGCGTGGAGGATGAAGGCCCTTGGGTTGTAAACTCCTGTCGGCTGGGAAGAAGTTGTTCGCGACTAATACTCGCGGACATTGACTGTACCAGCAAAGGAAGCCCCGGCTAACTCTGTGCCAGCAGCCGCGGTAATACAGAGGGGGCCAGCGTTATTCGGAATTATTGGGCGTAAAGGGCGCGTAGGCGGCCATGCGTGTCTTCCGTGAAATCCCTCGGCTCAACCGAGGACGTG
+
CCCCCGGGGGGGGGGGGGGGGGGGGGGGGGGGGGGGGGGGGGGGGGGGGGGGGGGGGGGGGGFGGGGGGGGGGGEGGGGGGGGGGGGGGGGGGGGGGGGGGGGGGGGGGDFFGGFGGGGGGGGGGFGGGEGGGGGGGGGCEGGGGGGGGGGGGGGGGGGFFGGGGGCGGFGGGDGEGGGGFFGGGGGGFG+=FFCEEC?CGGGGGG?CFDGGDGGGCG::ECFFGFCEF:?C9?EG5CC**/<CE5CDGGGGD65D:>C4<EG7EGGGGF9BCCF57@*9CFFGCD<:3CFBFB>:5>>@:
@M03506:14:000000000-AKVR1:1:1101:9244:4127 1:N:0:50
ATGAACTCCTACGGGAGGCAGCAGTGGGGAATTGTTCGCAATGGGCGCAAGCCTGACGACGCAACGCCGCGTGGAGGATGAAGGTCTTCGGATTGTAAACTCCTGTTGCCCGGGACGAAGCGTCTCGACCTAACACGTCGAGGCTTGACGGTACCGGGTGAGGAAGCCCCGGCTAACTCTGTGCCAGCAGCCGCGGTAATACAGAGGGGGCAAGCGTTGTTCGGAATTACTGGGCGTAAAGGGCGCGTAGGCGGCCTTCTAAGTCGAACGTGAAATCCCCGGGCTCAACCCGGGAACTGCG
+
CCCCCGGGGGGGGGGGGGGGGGGGGGGGGGGGGFGGGGGGGGGGGGGGGGGGGGGGGEEGDGGGGEGGEDGGGGGGGGGGGGGGEFGGGGGEFGGGGCFGGGGGGGGFG9EFCE7FGEGEGGGG:FCFGGGGGEFGGGGGDGCFGGGFGEGGGGGGGG<F*=7FCGGGCEEDECF7FGFGFCFGG?ED8CGG>CGGCCCC:?E:?:FGGDGG*;CGEC*;E@EE5EGF@FFG?FCGG=DC??CE5>C7E7CFCECC*<F*:+CFFD=3=DGFGCFF7995)575*8*/4*7,.7>7))*9.
@M03506:14:000000000-AKVR1:1:1101:22148:4127 1:N:0:50
ATGAACTCCTACGGGAGGCAGCAGTGGGGAATCTTGCGCAATGGCCTAACGGCTGACGCAGCGACGCCGCGTGAGGGATGAAGCTCTTCGGAGTGTAAACCTCTGTTGCCCGGGACGAACAGCTCGTTTATACGAGCCTGACGGTACCGGGTGAGGAAGCACCGGCTAACTCCGTGCCAGCAGCCGCGGTAATACGGGGGGTGCGAGCGTTGTCCGGAATCACTGGGCGTAAAGGGCGCGTAGGTGGTCTGATAAGGGTGTGGTGAAAGTCCGGGGCTCAACCCCGGATCTGCCGTGCCGG
+
CCCCCGGGGGGGGGGGGGGGGGGGGGGGGGGGGGGGGGGGGGGGGGGGGGGGGGGGGGGGGGGDGGGFGGGGGGGGGFGGGGGGFGGGGGGGGGGGGFGGGGGGGGGGGGGGGGGGGGGGDDFDFGEGGGGGGGGGGGGFGGGGGGGGGGGGGGGGGGGGGGGGGGGGGG9FFGGGGGGGFFGGGGGDGEGGFGGFDGCGGC555;EEEEEGGGGGGGEDGGGFGGG=CEGCFCECCC9ECEGGFF:CC<EEC++*<;4>*15:::<:CFGFGGGG3@<DF@FGD><B09*.@=DFDD>E)
@M03506:14:000000000-AKVR1:1:1101:23678:4133 1:N:0:50
ATGAACTCCTACGGGAGGCAGCAGTGGGGAATCTTGCACAATGGGCGAAAGCCTGATGCAGCGACGCCGCGTGAGCGATGAAGCCCTTCGGGGTGTAAAGCTCTTTCGACGGGAACGATAATGACGGTACCCGGAGAAGAAGCTGCGGCTAACTACGTGCCAGCAGCCGCGGTAATACGTAGGCAGCGAGCGTTGTTCGGAATTACTGGGCGTAAAGAGTGTGTAGGCGGTGTTCCCAGTCTGTTGTGAAATCTCCCGGCTTAATTGGGAGGTTGCAGCGGAAACTAGAATGCTAGAGGGG
+
CCCCCGGGGGGGGGGGGGGGGGGGGGGGGGGGGGGGGGGGGGGGGGGGDGGGGGGGGGGGGGGGGGGGGGGGGGGGGGFGFGGGFGGGGGGGGGGGGGG9CFGGGGGEGGGGGDEGGGGGGGGGGGGGGGGGGGGGGGGFGFFGGGGGGGGCF?FFGGGGGGGGGGGGGGDDGGGGGGGGGGGGGGGGEGGG?8EEFGEGECGFGGC:FGGGGGEDC9CEC@FFFFE6CEEGGGGG?9CFGGGG++*9@?FGG7?>EBGGDCG++*<CC7*7**2*29CGGB>E?F>*4CFB4=***108)
@M03506:14:000000000-AKVR1:1:1101:15833:4140 1:N:0:50
ATGAACTCCTACGGGAGGCAGCAGTCGAGAATTTTTCTCAATGGGGGAAACCCTGAAGGAGCGACGCCGCGTGGAGGATGAAGGTCTTCGGATTGTAAACTCCTGTCATTGGGGAACAAGGTGCATACGTTAACTGCGTGTGCATTGATAGTACCCGAAGAGGAAGAGACGGCTAACTCTGTGCCAGCAGCCGCGGTAATACAGAGGTCTCAAGCGTTGTTCGGATTCATTGGGCGTAAAGGGTGCGTAGGCGGCGCGGTAAGGCGGGTGTGAAATCTCGGAGCTTAACTCCGAAACTGCA
+
CCCCCGGGGGGGGGGGGGGGGGGGGGGGGGGGGGGGGGGGGGGGGGGGGGGGGGGGGGGGGGGGGGGGGGGGGGGGGGGGGGGGGGGGFGGGGGGGGFGGGGGGGGGGGGGGGGGGGGGGGGGGGGGGGGFGGGGGGGGGGGFDFGGGGGGGGFGGGGG7FFFGGGGGFFGGGGGGGGGCFGGGGGGGGGGGGGGGGGGGGGGGGGGGGGGGG??EECGGGGEGGG*@CF?FGGGGGDDGGCEGD5EGDEEGCEC>5>DGEEF+6CEGEDGEF>CCF4CFGEFGCFG4>GF45B5BDFF@*
@M03506:14:000000000-AKVR1:1:1101:10414:4151 1:N:0:50
ATGAACTCCTACGGGAGGCAGCAGTGGGGAATTTTGGGCAATGGCCGCAAGGCTGACCCAGCGACGCCGCGTGTGGGAGGAAGCCCTTCGGGGTGTAAACCACTGTCGGGGGGGACGAATGTCGGCAAGTGAATAGCTTGTCCGAGTGACGGTACCCCCAAAGGAAGCGCCGGCTAACTCCGTGCCAGCAGCCGCGGTAAGACGGAGGGCGCAAGCGTTGTTCGGAATTACTGGGCGTAAAGCGCGCGCAGGCGGGAAGATAAGGCTGGAGTGAAATTCCGGGGCTCAACTCCGGAGCTGC
+
CCCCCGGGGGGGGGGGGGGGGGGGGGGGGGGGGGGGGGGGGGGGGGGGGGGGGGGGGGGGGGGGGGGGGGGGGGGGGGGGGGGGGGGGGGGGGGGGGGGGGGGGGGGGGGGGGGGGGGGGGCGFGGGGGGGGGGGGGGGGGGGGGGCFGGGGGGGGGGGGGGGGGGGGGGGGGGGGGGGGGGGGGGGGGGGGGGGGGGGGGFGGGGGGGGGDGEEGGGEGGEFEGCCGGDFGGDC=CGGEGFFGEGGD5CGEDGGG=3D<+::F+*0CC5F/97CFGFC7F:>:5>3?BGFA4;33757;)
@M03506:14:000000000-AKVR1:1:1101:16051:4185 1:N:0:50
ATGAACTCCTACGGGAGGCAGCAGTGGGGGATATTGCGCAATGGGCGAAAGCCTGACGCAGCGACGCCGCGTGGGTGATGAAGGCCTTCGGGTCGTAAAGCCCTGTCGAGGGGAACGAAACGGTTCCGACCTAACACGTCGGGGCCCTGACGGTACCCCTAGAGGAAGCACCGGCTAACTCCGTGCCAGCAGCCGCGGTAATACGGAGGGTGCGAGCGTTGTTCGGAATCACTGGGCGTAAAGGGCGTGTAGGCGGTCCGTTAAGTCTGATGTGAAAGCCCGGGGCTCACCCCCGGAAGTG
+
CCCCCGGGGGGGGGGGGGGGGGGGGGGGGGGGDFGGGGGGGGGGGGGGGGGGGGGGGGGGGGGGGGGGGGGGGGGGGGGGGGGGGGGGGGGGGGGGGGGGGGGGGGGGGGGGCCFGGGGGGGGGGGGGGGGGGGGGGGGGGGGGGGGGGGGGGEFGGGGGCFGGGGGGGGGGGGGGGGCFGGGGGGGGGGGFGGGGGGGGGGGGGGECGC;88EEEGGEGGGGGGGD:CCCF:<;FGGDEGGGGGGGGGEFFFFED87DCE6D5ACF>FFC=:>7AGFGCG5@5EEDF?FF:@77B)8:09
@M03506:14:000000000-AKVR1:1:1101:7370:4195 1:N:0:50
ATGAACTCCTACGGGAGGCAGCAGTAAGGAATATTGGTCAATGGACGCAAGTCTGAACCAGCCATGCCGCGTGGAGGATGAAGGTCCTCTGGATTGTAAACTTCTTTTATCTGGGACGAAAAAGGGTCTTTCTAGATCAACTGACGGTACCAGATGAATAAGCACCGGCTAACTCCGTGCCAGCAGCCGCGGTAATACGGAGGGTGCAAGCGTTATCCGGATTCACTGGGTTTAAAGGGTGCGTAGGTGGGTTGGTAAGTCAGTGGTGAAATCCCCGTGCTTAACTTGGGAACTGCCATTG
+
CCCCCGGGGGGGGGGGGGGGGGGGGGGGGGGGGGGGGGGGGGGGGGGGGGGGGGGGGGGGGGGGGGGGGGGGGGGGGGGFGGGGGGGGGGGGGGGGGGGGGGGGGGGGGGGGGGGFGGFGGGGGGGGGGGGGGGFFGGGGGGGGFGGGGGGGGGGGGGGGGGGGGGGGGGGGGGGGGGFGGFGGGC:EGGGDFEGGGGGGGGDEBEDGGGGGGGEGEGGG8EGF9F99CG<C=FFGGGDGCEE=5=GGGGGGGGGGGFF>CFGGCFGC?=F6C9CGC)****1CGFGFFGF?56=FFF6=*
@M03506:14:000000000-AKVR1:1:1101:23090:4211 1:N:0:50
ATGAACTCCTACGGGAGGCAGCAGTCGGGAATTTTGGGCAATGGGCGAAAGCCTGACCCAGCAACGCCGCGTGAAGGATGAAAGCCCTCGGGATGTAAACTTCGCAAGAATGGGAAGAATGAACGAGCGCTAATACCGTTCGTGATGACGGTACCATTTGTAAGCTCCGGCTAACTCCGTGCCAGCAGCCGCGGTAATACGGGGGGAGCAAGCGTTGTTCGGATTTACTGGGCGTAAAGGGCGCGTAGGCGGCCAGCGCAAGTCAGTTGTGAAAGCTCCGGGCCTAACTTGGAAAGGTCAA
+
CCCCCGGGGFFGGGGGGGGGGGGGFFGGGGDGGGGGGDFGGGGGFGDCF>@FFCFFCFGGGGCCEEGDEGGGGDCFCFF=<FG,<,4:ECFGC7?B?F?FGEFCG+FB8EFGGGG8F8E9E9FFG:FGGGG>FEA<B:+>,33>CCEGGDDEFG:FFFBEFCAEGGCFGG:FGG>;FGGFGEFCGFC:@FGGGGGCC@CEE88E5>CEC8888CC8:*/<;C**;+0<@GC>551*:;CCDGGGGEED5EEG3:=<5>57/:2+:C9*<C:02**2:<91))0*2575)**))**00**9*
@M03506:14:000000000-AKVR1:1:1101:7299:4219 1:N:0:50
ATGAACTCCTACGGGAGGCAGCAGTGGGGAATTGTTCGCAATGGGCGCAAGCCTGACGACGCAACGCCGCGTGGAGGATGAAGACCTTCGGGTCGTAAACTCCTTTCGATCGAGACGAACGGCTTCCGGGTGAACAATCCGGAAGAGTGACGGTACCGAGAGAAGAAGCCCCGGCTAACTCCGTGCCAGCAGCCGCGGTAATACGGGGGGGGCAAGCGTTGTTCGGAATTACTGGGCGGAAAGGGCTCGTAGGCGGCCAACGCAAGTCGACTGGGAAATCTCAGGGCTTAACCCGGAAAGG
+
BCCCCGGGGGGGGGGGGGGGGGGGGGGGGGGGGFGGGGGGGGGGGGGGGGGGGGGGFGGGGGGGGGGGGGGGGGGFGCFGGGGGGGGGGGGGGGGGGGGGFFF<DGGGGGGGGGGGGGEGCGGC@FGFGGEGGGGGGGGGGGDGFFFCGGGGGGGGGGCGCECFGFGGGGFGGGGGGGGGGFEFGEGGGGGGFGDGGG*8*2ACEEGDEE>ED5:E8=C*::C+CEDEGGFCFGGG7?):5C=57:6>C2C:DFGDEBG*7CC=5730ACE)7446C:C0:9*<C><:1*@)6))7)>)85
@M03506:14:000000000-AKVR1:1:1101:11163:4222 1:N:0:50
ATGAACTCCTACGGGAGGCAGCAGTGGGGAATCTTGGGCAATGGGCGCAAGCCTGACCCAGCGACGCTGCGTGGGTGATGAAGGCCTTCGGGTCGTAAAGCCCTGTCGGGTGGAAAGAACGGTCCACTGACAAATAGTCAGTGGACGTGACGGTACCACCGAAGGAAGCACCGGCCAATTCCGTGCCAGCAGCCGCGGTAAGACGGAAGGTGCAAGCGTTGCTCGGAATCACTGGGCGTAAAGGGTGCGTAGGCGGCCTGGTAAGTCTGGCGTGAAAGCCCAGGACTCAGCCCTGGACGGG
+
CCCCCGGGGGGGGGGGGGGGGGGGGGGGGGGG,FGGGGGGGGGGGGGGGGGGGGGGGGGGGGGGGGGDGDGGGGGGGGGGGGGGGGGGGGGGGGGGGGGGGGGGGGGGGGBFGGGGGGGGGGGGGGFFGFGGFGGGGFGGGGGGGGGGGGGGGGGGFFGEGFGGGGGGGGGGGGGGGCECFGFFGGGGGGGGGGGGGGGGGGGGEGEGEGFGGGCGGGGGGGGGGGCGGGFFGGFGGECGDGGGGGEGG5CEGGGD=DGGGGGCEDG=FGGBD)9*:B4C<5FGC>7@?<?0)<>FF).7@
@M03506:14:000000000-AKVR1:1:1101:12276:4232 1:N:0:50
ATGAACTCCTACGGGAGGCAGCAGTGGGGAATTGTTCGCAATGGGCGCAAGCCTGACGACGCAACGCCGCGTGGAGGATGAAGGTCTTCGGATTGTAAACTCCTGTTGCTCGGGACGAAAAGCTCAGACCTAATACGTCGGAGTCTGACGGTACCGAGTGAGGAAGCCCCGGCTAACTCTGTGCCAGCAGCCGCGGTAATACAGAGGGGGCAAGCGTTGTTCGGAATTACTGGGCGTAAAGGGCGCGTAGGCGGCCTGCTAAGTCGAACGTGAAATCCCTGGGCTCAACCCAGGAACTGCG
+
CCCCCGGGGGGGGGGGGGGGGGGGGGGGGGGGGGGGGGGGGGGGGGGGGGGGGGGGGGGGGGGGGGGGGGGGGGGGGDGGGGGGGGGGGGGGGGGGGGGGGGGGGGGGGGGGGGGGGGGGGGGGGGGGGGGGGGGGGGGGGGGGGGGGGGGGGGGGGGGGGGGGGGGGGGGGGGGGGGGGGGGGGGGGGGGGGGGGGGDGGGGGGGGDGGGGGGGGGGGGCFGGGGGGDCFFGFFGEGGGGGGGDGGGGGDGDEGGGFFCF999:C5DEGGF7FFG7;>CD@3CC369:DEFF:FF>?FF>
@M03506:14:000000000-AKVR1:1:1101:17127:4242 1:N:0:50
ATGAACTCCTACGGGAGGCAGCAGTCGGGAATTTTGGGCAATGGGCGAAAGCCTGACCCAGCAACGCCGCGTGAAGGATGAAATCCTTCGGGATGTAAACTTCGCAAGAACAGGAAGAATAAGTAAGGGTTAATATCTCTTACGATGACGGTACTGTTTGTAAGCTCCGGCTAACTCCGTGCCAGCAGCCGCGGTAATACGGGGGGAGCAAGCGTTGTTCGGATTTACTGGGCGTAAAGGGCGCGTAGGCGGCCACCGCAAGTCGGTTGTGAAATCTCCGGGCTTAACCCGGAAAGGCTAA
+
CCCCCGGGGGGGGGGGGGGGGGGGGGGGGGGGGGGFGGGGGGGGGGGGGGGGGGGGGGGGGGGGGGGGGGGGGDGGGGGGG9DGGGGGGGGGGGGGGGGGGGGGGGGGGGGGGGGGGGFGGGGGGCFGGFEFFGGGGFGFGFGGGGGGGGGGGGFG@F<FGGGGGGGDGDGGGGGGGFGGGGGGGGCCGGGG@CEGGGGFGGGGGG>EEGCFGGGC>;C?8EGDEF7CFFGFG588:FGGDGGDGE=CEFGG3C5FCEC):CFFED5CG5E6D*:C*0>DCEFC=6CFAC:>35)75))07
@M03506:14:000000000-AKVR1:1:1101:12986:4282 1:N:0:50
ATGAACTCCTACGGGAGGCAGCAGTGAGGAATATTCCTCAATGGGCGAAAGCCTGATGGAGCGACGCCGCGTGGAGGACGAAGCCCTTCGGGGTGTAAACTCCTTTTACCAGGGATGACACGCTTCCTCGTGAGAGGGAGCTAGGACAGTACCTGGCGAATAAGCCTCGGCTAACTACGTGCCAGCAGCCGCGGTAATACGTAGGAGGCGAGCGTTGTTCGGATTTACTGGGCGTAAAGGGCGCGCAGGCGGCACGCTAAGTAAGGTGTGAAATCTCCCTGCTCAACGGGGAGGGAGCACT
+
CCCCCGGGGGGGGGGGGGGGGGGGGGGGGGGGCGGGGGGGGGGGGGGGGGGGGGGGGGGGGGGGGGGGGGGGGGGGGGGGGGGGGGGGGGGGGGGGGGGGGGGGGGGGGGGGGGGGGGGGGGGGGGGGGGGGGGGGGGGGGGGGGGGGGGGGGGGGGGGGGGGGGGGGGGGGGGGGGGGGCFGGGGGGGGGGGGCFGGGF@BFGGGGGGGGEGGCGGG=FEGCGGFGGGGGEDE*:CCFGDGGCE5>DGDEGG5>D*.937:DEFGGGCD7?*:>+:?FDGF@G7?DD>GB45BD30>F>9
@M03506:14:000000000-AKVR1:1:1101:18105:4291 1:N:0:50
ATGAACTCCTACGGGAGGCAGCAGTAACGAATATTCCGCAATGCGCGAAAGCGTGACGGAGCAATGCCGCGTGCAGGATGAAGCGGTTTCGCCGTGTAAACTGCTGTCAGGGGCAAGGAACACTGATCTGCCCCAGAGGAAGAGCCAGCTAACCCTGTGCCAGCAGCCGCGGTAAGACAGGGGGCTCGAGCGTTAATCGGAATCACTGGGCTTAAAGGGTGCGTAGGCGGACCAGTAAGCGTCCCGTGAAATCCCCCGGCTCAACCGGGGAACTGCGGGGCGAACTGCTGGTCTAGAGGAA
+
CCCCCGGGGGGGGGGGGGGGGGGGGGGGGGGGCGGGGGGGGGGGGGGGGGGGGGGGGGGGGGGGGGGGGGGGGGGGGGGGGGGGGGGGGGGGGGGGGGGGGGGGGGGGGGGGGGEGGGGGGFGGGGGGGGGGGGGGGGGGGGGGGGGGGGGGFGFGGGGGGGGGGGGGGGGGGGEGGGGGGGGGGGGGDFEGGGGGGGGGDC>CGGGGGGGECFC+CFAFEGD;>:EGGGGEECFG?CGGGGGGEC:D57CGGFCFDEDG*AFCGFEDEC5<C**39@GGG:)*/>CF2C64**19*?@4)
@M03506:14:000000000-AKVR1:1:1101:5701:4293 1:N:0:50
ATGAACTCCTACGGGAGGCAGCAGTAGGGAATTTTCCACAATGGACGAAAGTCTGATGGAGCAACGCCGCGTGCAGGATGAAGGCTTTCGGGTCGTAAACTGCTTTTATATGTGACGATTATGACGGTAGCATATGAATAAGGATCGGCTAACTCCGTGCCAGCAGCCGCGGTCATACGGAGGATCCAAGCGTTATCCGGAAGTACTGGGCGTAAAGAGTTGCGTAGGTGGCAGAGTAAGTAGGTAGTGAAAGCGTTCGGCTCAACAGAATAAACATTATCTAAACTGATCAGCTAGAGGG
+
CCCCCGGGGGGFGGGGGGGGGGGGGGGGGGGGGGGCGGFGGGGGGGGGGEGFCGGGGGGGGGGGGGGGGGGGGGGGGDGGGGGGGGGGGGDGGGGGGGGGFGFGGGGGGGGGGFGGGGGGGGGFGGGGFGGGGGFGGGGFGGGGGG@FGCFGCDFGGFGGFCFGGGGGGGGGFFCGGCFGGGGGGGGGFG7F<FGGFGGGGGGFFC9BC7FCEGDGDGC>C7CE8C55A@ECFDFGG?CDGDFCGGE*<::::*:18@CD5**A<*+26C<9*7CC>FC>7?6?EFGF)215*9=FFF?5)
@M03506:14:000000000-AKVR1:1:1101:6122:4315 1:N:0:50
ATGAACTCCTACGGGAGGCAGCAGTGGGGAATTTTCCGCAATGGGCGAAAGCCTGACGGAGTGACGCCGCGTGGGGGACGAAGGCCTTCGGGTCGTAAACCCCTGTCAGAGGGAAAGAAGGGTCGTACGGTGAACAGCCGCGCGATCTGACGGTACCTTTAGAGGAAGCCCCGGCCAACTCTGTGCCAGCAGCCGCGGTAAGACAGAGGGGGCAAGCGTTGCTCGGAATCACTGGGCGTAAAGCGTGCGCAGGCGGTTGTGTAAGACAGATGTGAAATCCCCGGGCTCAACCTGGGCAATG
+
CCCCCGFFGDFGGGDCGGGGGGGGCEFGGGEGGGGEFGGGGG9EEFGGGGGGCFGGGEG7FFFGGGGDFGGGEGGGGFEGGGGGFF,EBDFGFGGGFGFGGGGFFGCDBCDGGGGGGFFGGGFGEGGFGGEGEEEGF8FGGFGGGGGFFFGDGGGCF9CCABFGGGGGG7CGDF7<FCFFGGGGGFGGGGGGGGGGGEG5EGFFC8EFFGGEEEFG5ECGGG+ACG*;;<<ECFFFGGG=CFGGGCGGG=CEDGGG=DG5CG:<:*<9C*39**2+:@D29>BGGFD>)9<?4))))0)/7
@M03506:14:000000000-AKVR1:1:1101:18465:4343 1:N:0:50
ATGAACTCCTACGGGAGGCAGCAGTGGGGAATTTTGGACAATGGGGGCAACCCTGATCCAGCCATGCCGCGTGCGGGAAGAAGGCCTTCGGGTTGTAAACCGCTTTTGGCCGGGAAGAAAAGGCACTCAATAACACTGGGTGTTTTTGACGGTACCGGCAGAATCAGCACCGGCTAACTACGTGCCAGCAGCCGCGGTAATACGTAGGGTGCGAGCGTTAATCGGAATTACTGGGCGTAAAGCGTGCGTAGGCGGTTCGTTGTGTCTGTGGTGAAAGCCCCGGGCTTAACCTGGGAATGGC
+
CCCCCGGGGGGGGGGGGGGGGGGGGGGGGGGGGGGFGGGGGGGGGGGGGGGGGGGGGGGGGGGGGGGGGGGGGGGGGGGGGGGGGGGGGGGGGGGGGGGGGGGGGGGGGGGGGGFGGGGGGGGGGGGGGCFGGGGGGGGGGGGGGGGGGGGGGGGGGGGGGGGGGGGGGGGGGGGGGGGGGGG<FGGGGGGGGGGGGGDEGGGG@FFEGGGGGEGGGGGDFGGGG58FG?CFGGGGGGGGGGGGGGGG::EGGGGGCEGDCCDGGGDFGGGFG>C:F4C>C>EEG:C4.:/65FF@?56:)
@M03506:14:000000000-AKVR1:1:1101:20067:4392 1:N:0:50
ATGAACTCCTACGGGAGGCAGCAGTGGGGAATTTTCCGCAATGGGCGAAAGCCTGACGGAGTGACGCCGCGTGTGGGACGAAGGCCTTCGGGTCGTAAACCACTGTCAGTGGGAAAGAAGGATGTCGATGCTAACACCATCGGCATTTGACGGTACCTGCAGAGGAAGCCCCGGCCAACTCTGTGCCAGCAGCCGCGGTAAGACAGAGGGGGCAAGCGTTGCTCGGAATTACTGGGCGTAAAGGGCGCGTAGGCGGGATGGCAAGTCGGTCGTGAAATCCTTCGGCTCAACCGAAGAACGG
+
CCCCCGGGGGGGGGGGGGGGGGGGGGGGGGGGGGGGGGGGGGGGGGGGGGGGGGGGGGGGGGGGGGGGGGGGGGGGGGGGGGGGGGGGGGGGGGGGGGGGGGDGGGGGGGGGGFFGGGGGGFGGGGGDEFGGGGGFGGGGGGGGDEGGGGGGGGGGGGGGGFCEGGGGDG@FGGGGG7FGFGGGFGGGGG<FFGGGGGGGGG?FFGGGGGGGGGGGGGGDGCFGGGGGGGFFFF8CFGGECEFCGGGGG5EGGGGGG@)9CC<9CDCGG9E:756C:=>D*6@CE>CBFGF?D@B>))0>5
@M03506:14:000000000-AKVR1:1:1101:7457:4398 1:N:0:50
ATGAACTCCTACGGGAGGCAGCAGTCGGGAATTTTGGGCAATGGGCGAAAGCCTGACCCAGCAACGCCGCGTGAAGAATGAAATCCCTCGGGATGTAAACTTCGCAAGAACGGGAAGAATAAGTAGGGGACAATACCCCCTATGATGACGGTACCGCTTGTAAGCTCCGGCTAACTCCGTGCCAGCAGCCGCGGTAATACGGGGGGAGCAAGCGTTGTTCGGATTTACTGGGCGTAAAGGGCGCGTAGGCGGCCACCGCAAGTCGGGTGTGAAATCTCCGGGCTTAACTCGGAAAGGTCAA
+
CCCCCGGGGGGGGGGGGGE@B@8<C@BFEGCFGGGGGFGG@EGGGFCGGGEGDFFFGGGEFEGFFEGFCBFFDG@FGFG?FGCGGGGFFGGGC7FFFGFGGFFECGEGGGCGGDG7CDFFFGGECFGG:=>FF<<FFGFEEF7==C,@FFBFFGAFGGECFGFGGGGFG@EECAFEG@FF7C7;:CE@F7C7FG*F8+<?;EGGGDEEGF*;:EGC5EFCEECEGGGCFFC8*1:8C*?EC=C7C55CECEGD5***.95=EC?C3*1/7=FD7*A:675<3::C)*1.:33:387>?4?1
@M03506:14:000000000-AKVR1:1:1101:17348:4403 1:N:0:50
ATGAACTCCTACGGGAGGCAGCAGTGGGGAATCTTGCGCAATGGACGAAAGTCTGACGCAGCGACGCCGCGTGGGGGATGAAGGCCTTCGGGTTGTAAACCCCTGTTGCCCGGGACGAACTTCTCCTTTCGAGGAGATTGACGGTACCGGGTGAGGAAGCACCGGCTAACTCTGTGCCAGCAGCCGCGGTAATACAGAGGGTGCGAGCGTTGTCCGGAATCACTGGGCTTAAAGGGCACGTAGGTGGCGCGACAAGGCGGTGGTGACAGCTCGACGCTCAACGTCGAGTCGGCCACTGGTA
+
CCCCCGGGGGGGGGGGGEGCGFGFFGGGGGGFGGGGGGGG>CGGGGGGEGEFGGGGGGGGCGGGEGGGGDGFGGGGGGGGFFGGGFGGGGGGGGGGGGGGFDGFDFGGGGGGDGFEGGDEFEFGGGGFGA7D>F7F>FDFFGGGGGGGGGD<F7FFFFFFDGGG7FEGGG,?>FFCFG9BCF7=FFEEGE5EGFG7+2<CC*;8EEEGE*8CC<CEGD5*<<8+<@G=*2<F7CD55*9***:59C55CDG*>5*9*0>C**11:*+:C9+0*)1:5@*/0<:/1))055035@3)09)11
@M03506:14:000000000-AKVR1:1:1101:26159:4428 1:N:0:50
ATGAACTCCTACGGGAGGCAGCAGTGGGGAATTTTGCGCAATGGGGGAAACCCTGACGCAGCAACGCCGCGTGGAGGATGAAGCTCCTTGGAGTGTAAACTCCTTTCGACCGGGACGATAATGACGGTACCGGTGGAAGAAGCACCGGCTAACTCTGTGCCAGCAGCCGCGGTAATACAGAGGGTGCGAGCGTTGTTCGGAATTATTGGGCGTAAAGGGCGCGAAGGCGGTGTTGTAAGTCACCTGTGAATCCTTTGGGCTTAACTCTGAGGCTGTAGGCGAATAAGACATGCTGGAGGGG
+
CCCCCFFGGGFGFGGGECGGGG<<FGFG:7;;FGGG?EGEGEGGGG>@EGGGG8F8FCG6@CECFE>FGDG>C@@EFG,BFCFDCE<,F5E<FFEFG,<9@C,CEC,?FG:4@7FGGGEC@A<,B=CFFGGEGEGCCFAC,:F8>D*:1CCFCFGC9FFGC,>@7F<F*=FFE**<,?<,?<:F1FCGGEECCG*C8+2?**;AC<F:+;F5*2C5<+:*:?C*::>*:C*:?E*;9<*3CF7967:C@C+<*++*0/*/0**2+*+*+*<)*1/0*029))0*****,**))*9)))05.
@M03506:14:000000000-AKVR1:1:1101:11641:4440 1:N:0:50
ATGAACTCCTACGGGAGGCAGCAGTGGGGAATCTTGGACAATGGGCGAAAGCCTGATCCAGCCATGCCGCGTGTGTGAAGAAGGTCTTCGGATTGTAAAGCACTTTAAGTTGGGAGGAAGGGCAGTTACCTAATACGTAATTGTTTTGACGTTACCGACAGAATAAGCACCGGCTAACTCTGTGCCAGCAGCCGCGGTAATACAGAGGGTGCAAGCGTTAATCGGAATTACTGGGCGTAAAGCGCGCGTAGGTGGTTCGTTAAGTTGGATGTGAAAGCCCCGGGCTCAACCTGGGAACTGC
+
@CCCCGGGGCFFFGDCGCFEGGGGGGGFGGGG,C<FEEFGGGGGGGGDDGG@FGGGGGCGG8FGGGFFEGDFF=DFFFGGCGGEFECFFFGGGDGGGEGGAEF8=FFGGGCFGG8FED<FEGGGE<E<<<E<=<AFGGGCD?FGFBDGGACFCF7,CD+@=FFFF;FFGG7F7>FFGG9A;;,;;FGGGCFGFCDF>4BEFGCCF9>CBEGGFCG5*=58*1>CGB**5BFFEEF8C8DG=7?CEECD?EC5:9CC8=3C6C*<0:C46CEFGF70:FF5<>)**096<<>:5;FFFF4?0
@M03506:14:000000000-AKVR1:1:1101:23654:4441 1:N:0:50
ATGAACTCCTACGGGAGGCAGCAGTTGGGAATCTTGGACAATGGGGGAAACCCTGATCCAGCCATGCCGCGTGAGTGATGAAGGCCTTCGGGTTGTAAAACTCTTTCGACGGGGACGATAATGACGGTACCCGTAGAAGAAGCTCCGGCTAACTTCGTGCCAGCAGCCGCGGTAATACGGAGGGGGCTAGCGTTGTTCGGAATTACTGGGCGTAAAGCGCGCGCAGGTGGTCTTTCAAGTCAGTGGTGAAAGCCCGGAGCTCAACTCCGGAAATGCCATTGAAACTGTGAGACTGGAGGAC
+
CCCCCGGGGGGGGGGGGGGGGGGGGGGGGGGGGGGGGGGGFGFGGGGGGGGGGGGGGGGGGGGGGGGGGGGGGGGGGGGGGGGGGGGGGGGGGGGGGGGGGGGGGGGGGGGGGGGGGGGGEGDGGGGGGGFFGGGGGGGGGGFFFGGGGCGGGGGGGGGGGGGFGGGGGGGGDGGGGGFDGCEEGGGGCCFGDGGGGGEGGGGGCGCC6CFGGEGC:C5E=EEEGGGGGGGCEFCFGFDGGGGFE6CF7CFCCGGGD3556CCFGF+27C:>7DFFFFG:7*9?F*2*60*6=F/5773>)
@M03506:14:000000000-AKVR1:1:1101:17882:4461 1:N:0:50
ATGAACTCCTACGGGAGGCAGCAGTGGGGAATATTGGACAATGGGCGAAAGCCTGATCCAGCTATGCCGCGTGGATGAAGAAGGCCTTCGGGTTGTAAAGTCCTTTCGCCGCTGAAGATAATGACGGTAAGCGGAGAAGAAGCCCCGGCTAATTTCGCGCCAGCAGCCGCGGTGATACGAACGGGGCTAGCGTTGTTCGGATTTACTGGGCGTAAAGCGCACGTAGGCGGCTTGGCAAGCTGGGGGTGAAATCCCCGGGCTCAACCCGGTGACGGCCTCCAAGATAGCTAGGCTAGAGGAG
+
CCCCCFGGEFGGFE7F@FEFF@CEGGCEE76ECCF,C@FDGGGF8FGGCFGFFGF,EFGGGGGAAFGFGGGGDGCFGGAFF8CC=EDFF@8@FGDGAF<FGFGAFFGCFGGDFGGGD?EFFGFFD:@FF@FFGG=:+3<FDEGG7F+>F@:DF@CFEE*<FGCCFGD<FGGGE*=C9FFGF**<**<:*4FFC7EG>F8:*88@E<+2+/:*:***<7:E=5//;*19/88C**;E6F3*7<*5**>C:0+<*267/))9E5*3:CEDC)*<FDGGGF***06*+**14**()))0/9)7)
@M03506:14:000000000-AKVR1:1:1101:21125:4461 1:N:0:50
ATGAACTCCTACGGGAGGCAGCAGTGGGGAATTTTGGACAATGGGCGCAAGCCTGATCCAGCAATGCCGCGTGAGTGAAGAAGGCCTTCGGGTTGTAAAGCTCTTTTGTCAGGGAAGAAACGGGTGGGGCTAATATCCCCATCTAATGACGGTACCTGAAGAATAAGCACCGGCTAACTACGTGCCAGCAGCCGCGGTAATACGTAGGGTGCAAGCGTTAATCGGAATTACTGGGCGTAAAGCGTGCGCAGGCAGCTTTGCAAGACAGATGTGGAATCCCCGGGCTTAACCTGGGAACGGC
+
CCCCCGGGGGGGGGGGGGGGGGGGGGGGGGGGGGGGGGGGFGGGGGGGGGGGGGGGGGGGGGGGGGGGGGGGGGGGGGGGGGGGGGGGGGGDFDFFFGGGGGGGGGGGGGFGGGGGGF@DFFGGGGGDGGGGGGGGGFGGGGGGGGGGGGGGGGDGGGGGGCFGGEGGGGGGGGGGGGGGDGGCGGGG>FGGGGGGGGGGCFFFFGGGGFGGGGGGGCCGFGGGGEGCCFCGGGGGGGGG=FGGGGGGGEGDD5CDGFGGGGGGGFGGG7E?F*:<>6*2C@3==D:F<>FFFFF:9<)7)
@M03506:14:000000000-AKVR1:1:1101:15449:4469 1:N:0:50
ATGAACTCCTACGGGAGGCAGCAGTGGGGAATTTTGGACAATGGGCGCAAGCCTGATCCAGCAATGCCGCGTGAGTGAAGAAGGCCTTCGGGTTGTAAAGCTCTTTTGTCAGGGAAGAAACGGTTGGGGCTAATATCCCTATCTAATGACGGTACCTGAAGAATAAGCACCGGCTAACTACGTGCCAGCAGCCGCGGTAATACGTAGGGTGCAAGCGTTAATCGGAATTACTGGGCGTAAAGCGTGCGCAGGCGGTTTTGGAAGTCTGTCGGGAAATCCCCGGGCTCAACCTGGGAATGGC
+
CCCCCGGGGGGGGGGGGGGDGGGGGGFGECCFFGGGEFEFFFGFGGFGGGGGGGFGFGGGGGGCGFGCGGGFFFEGGGGGGCEFGGGAEFEGGGGGGGGGGGGGFFGGDFFFGFGGGGFGGGEFFEGDFG:DFFGGGGGGGGFFGGFGFGGGGGGGFGCGG9FFFFGGFDFCEGECCFCGGGGFFGGGGGFFF77=E**:CBFG:ECGEGGGCCGGGGG5CGGGGG>FFGGGGGGGGGGG5++1:C*985*:):C78)*2*3:FF*:CE72))957CFG*9../*./9<<;(<F50?:@45
@M03506:14:000000000-AKVR1:1:1101:20898:4470 1:N:0:50
ATGAACTCCTACGGGAGGCAGCAGTAGGGAATTGTTCGCAATGGGCGCAAGCCTGACGACGCAACGCCGCGTGGAGGACGAAGATCTTCGGGTCGTAAACTCCTGTCGAGTGGGAAGAACGCTTCGGGGGCGAATATCCTCCGGAATTGACGGTACCACTAAAGGAAGCCCCGGCTAACTCCGTGCCAGCAGCCGCGGTAATACGGGGGGGGCAAGCGTTGTTCGGAATTACTGGGCGTAAAGGGCTCGTAGGCGGCCAACTAAGTCGGATGTGAAATCCCCAGGCTTAACCTGGGAACTG
+
CCCCCGGGGGGGGGGGGGGGGGGGGGGGGGGGGGGGGGGGGGGGGGGGGGGGGGGGGGGGGGGGGGGGGGGFGGGGGGGGGGGGGGGGGGGGGGGGGGGGGGGGGGGGGGGGGGGGGGGGGGGDGGGGGGGGGGGGGFFFGGGGGGGGGGGGGGGDGGGGGGGGFGFGGGGGGGGGGGGGGGGGGGFFGGGGGD8CEGEDGGGGGGGGGEEGGDGCGGAEG;A?CG>EGGGDCGF5FGDGGGGGGG=FGGGGGGGGGFDGFGGF?FDGGG55DFCGC?G*9>>EGFG??F=2FFFFFFF@@
@M03506:14:000000000-AKVR1:1:1101:19383:4479 1:N:0:50
ATGAACTCCTACGGGAGGCAGCAGTTGGGAATCTTGGACAATGGGGGAAACCCTGATCCAGCCATGCCGCGTGAGTGATGAAGGCCTTCGGGTTGTAAAACTCTTTCGACGGGGCCGATAATGACGGTACCCGTAGAAGAAGCTCCGGCTAACTTCGTGCCAGCAGCAGCGGTAATACGAAGGGGGCTAGCGTTGTTCGGAATTACTGGGCGTAACGCGCGCGCAGGCGGATTTTCCAGTCAGTGGTGAAAGCCCTGAGCCCAACTCCGGAAATGCCATGGTAACTGTGAAACTGGTAGAT
+
@CCC@FGG@FFFEGEGCGG;;CCCFEGAFFGGGGGCFFGCCFGCGGDEGGGFGGCCE@FF@F<<99@<6+@FC7B<C<FGFGFDFCFGG<C7,8>FFGFFGFFAF9EF7?:FE7+@CBF@EGGDGC@FFCGC:BFECF9BDF@8B,@FC@@CE;=,CD7C<,7><F7,,5*<:*<D;C::::CEC:EE**,1<4:*2>7:***?C7+++8**:CE*2/?G58:**:CED**/*+<<++*3<FGGGFF3A??+20/*2)02*/9/>4+*275)/:>C66***0*+3=D84**67@*)**1**
@M03506:14:000000000-AKVR1:1:1101:20781:4514 1:N:0:50
ATGAACTCCTACGGGAGGCAGCAGTCAGGAATATTGCGCAATGGAGGAAACTCTGACGCAGCGACGCCGCGTGGGTGATGAAGGCCTTCGGGTCGTAAAGCCCTGTCGGAGGGGAAGAAAAGTCTGTTGGCTAATATCCAGCGGACCTTTGACGGTACCCTTAAAGGAAGCACCGGCTAACTCCGTGCCAGCAGCCGCGGTAAGACGGAGGGTGCAAGCGTTGTTCGGATTGACTGGGCGTAAAGGGCGTGTAGGCGGTTGGTCAAGTCGGGTGTGAAAGCCTGAGGCTCAGCCTCAGAAG
+
CCCCCGGGGGGGGGGGGGGGGGGGGGGGGGGGGGGGGGGGGGGGFGGGGGGGGGGGGGGFGGGGGGGGGGGGGGGEGGGGGGGGGGGGGGGGGGGGGGGGGGGGGCFFEGGGGGGDGGGGGGGGGGGGGGGFGGGGGGGGGGGGGGDGGGCGGGGGGGGGGGGGFGGGGGGGGGDGEGGGGFGGD@CEGGGGGGGGGGGGGGGGFGGG5CEGGEGG7FFGGEGGG?>EEE5EEGGGGGGE57=FGFGGEED*7CEDEFG3CE/<06CCCDGF*77E76FGGFFGGFGF(298@F4>)</96
@M03506:14:000000000-AKVR1:1:1101:10846:4530 1:N:0:50
ATGAACTCCTACGGGAGGCAGCAGTGGGGAATTTTGGACAATGGGCGCAAGCCTGATCCAGCCATGCCGCGTGCGGGAAGAAGGCCTTCGGGTTGTAAACCGCTTTTGTCAGGGAAGAAATCCCTTGGGATAATACCCCGGGGGGATGACGGTACCTGAAGAATAAGCACCGGCTAACTACGTGCCAGCAGCCGCGGTAATACGTAGGGTGCAAGCGTTAATCGGAATTACTGGGCGTAAAGCGTGCGCAGGCGGTTCTATAAGACAGATGTGAAATCCCCGTGCTCAACCTGGGAACTGC
+
CCCCCGGGGGGGGGGGGGGGGGGGGGGGGGGGGGGGGGGGGGGGGGGGGGGGGGGGGGGGGGGGGGGGGGGGGGGGGGGGGGGGGGGGGGGGGGGGGGGGGGGGGGGGGGGGGGGGGGGGGGGFFGGGGGGGGGGGGGGGGGGGGGGGGGGGGGGGGGGGGGGGGGGGGGGGGGDGGGGGGGGGGGGGGGGGGGGGGGGGFFGGEGDGGCEGGGGCEGGGFGGGGGCGGFGGGF=FGGDE5CFGCGGGGGGDCEEDG>FGGGC97=<<77C@D>FGGFFGG@):=>C*5755>FFF?@F=6
@M03506:14:000000000-AKVR1:1:1101:25927:4539 1:N:0:50
ATGAACTCCTACGGGAGGCAGCAGTGGGGATTCTTGCACAATGGGGGAAACCCTGATGCAGCGACGCCGCGTGAGCGATGAAGCCCTGCGGGGTGTAAAGCTCTTTCGTCAGGGAAGATAGTGACGGTACCTGGAGAAGCAGCCGCGGCTAACTACGTGCCAGCAGCCGCGGTAATACGTAGGCAGCAAGCGTTGTTCGGCGTTACTGGGCGTAAAGGGTGGGTAGGCGGTTCTTTATGGTTGGGGTGAAATCCCCGGGTTGACCCGGGAGGGTGCGCGGAACACAGAGGGCCTATCGCGG
+
@C<CCGAFFCFGGGGGGGGGGECEFGGF+B,CCFCCF9EF8FFG?B7@FFGGEF@@@9CEAC@FF@FG7BFCF@CE7EE:F?EF<+B,9FCF7F+8?@<,C5,,C,5+:>BGGGFGCFGE9,CFEG>FFEF,=DF8FFGCFBF,@F:FE7*C:3<<:FCCCCBFF:@<C7**4F:?2F@FB88CGEDGC8C5*1:*;FC8**/2;*09@*1*/:8/0<=***22+2AF5EEE*+:0<<*8++1:**2)/<++0++9*)))/**23*2>E):)7C/*9@))17)**)*0,/5()0)*1)))0
@M03506:14:000000000-AKVR1:1:1101:9157:4541 1:N:0:50
ATGAACTCCTACGGGAGGCAGCAGTGGGGAATTTTTCGCAATGGGGGCAACCCTGACGAAGCAATGCCGCGTGGATGATGAAGTATCTCGGTACGTAAAATCCTTTCGACGGGGACGAAACCGCAAGGTTGACGGTACCCGTAGAAGAAGCCCCGGCTAACTCCGTGCCAGCAGCCGCGGTAATACGGGGGGGGCAAGCGTTGTTCGGAATTACTGGGCGTAAAGGGTGCGTAGGCGGTTCTCTAAGCCGGATGTGAAAACTCTGGGCTCAACCCAGAGCCTGCATCCGAAACTGGAGGAC
+
CCCCCGGGGGGGGGGGGGGGGGGGGGGGGGGGGGGGGGGGGGGGGGGGGGGGGGGGGGGGGGGGGGGGGGGGGGGGGGGGGGGGGGGGGGGGGGGGGGGGGGGGGGGGGGGGGGGGGGGGGGGGGGGGGGGGGGGGGGGGGGGGGGGGGGGGGGGGGDGGGGGGGGGGGGGGGGGGGGGCFEGGGGGGGGGGGGGGFGGGCEGCFGGGGGGGFGCFFGGG88CFGGGGGGGEGGGGGG<GEGECFGGGGGGCCCFGFFGFGG=FGGGGGFGF59CGGFGGC4>FGFG?:DB0@FFF?>E))
@M03506:14:000000000-AKVR1:1:1101:20412:4542 1:N:0:50
ATGAACTCCTACGGGAGGCAGCAGTGGGGAATATTGGACAATGGGCGGAAGCCTGATCCAGCCATGCCGCGTGAGTGAAGAAGGCCTTATGGTTGTAAAGCACTTTAAGCGAGGAGGAGGCTACTTTAGTTAATACCTAGAGACAGTGGACGTTACTCGCAGAATAAGCACCGGCTAACTCTGTGCCAGCAGCCGCGGTGATACAGAGGGTGCAAGCGCGAATCGGATTTACTGGGCGTAAAGCGCGCGTAGGCGTCTAACTAAGGCAAACGTGAAATCCCCGAGCTTAACTCGGGAATTG
+
CC9@@FGGGFGGG@@;+@@FEG@<,CCFCGGGCE@@9F<,,;,CFFG+@C+,C9FFC,<C,,C,6@CE@:7@:,8<CE,CFG@FGCF,FFG8?<?F9?,E<,,BEF,,C,C?C:@:C+?77F<EF<?5EC?FAF9F,,,,5C9=FGBB,,3@FF,>D,+8>F@B9FGFGAA353>:*,>,,<>7FF,>CEGGFG7::7C**3>CF9+?C*1:CF?2BE**/**;ACEE*0+0<9+;C81?EF?+*:=CC5=C5+:1::57+3*<6<6>5C*0*/9**97>*73*:)1)<FFA=)7))7.)9
@M03506:14:000000000-AKVR1:1:1101:7242:4565 1:N:0:50
ATGAACTCCTACGGGAGGCAGCAGTGGGGAATATTGGACAATGGGCGAAAGCCTGATCCAGCCATGCCGCGTGAGTGATGAAGGCCTTAGGGTTGTAAAGCTCTTTTACCCGGGAAGATAATGACGGTACCGGGAGAATAAGCCCCGGCTAACTTCGTGCCAGCAGCCGCGGTAGTACGAAGGGGGCTAGCGTTGTTCGAAATTACTGGGCGTAAAGCGCACGTAGGCGGATCCTTAAGTCGGGGGTGAAATCCCGAGGCTCAACCTCGGAACTGCCTTTGATACTGGGGATATCGAGTCC
+
CCCCCGGGGGGGGGGGGGGGGGGGGGGGGEGGGGGGGGGGGGGGGGGGGGGGGGGGGGGGGGGGGGGGGGGGGGGGGGGGGGGGGGGGGGGGGGGGGGGGGGGGGGGGGGGGGGGGGGGGGGGGGGGGGGGGGGGGGGGGGGGGGGGGGGGFGGGGGGGGGGGGGGGGGGGGGGGGGGGCFGGGGGGGGGGGGGECFGGFGCFFFGGGGFGGGGECGGGGGGGGGGGGGGGGGGGGGGFEGGGGGGGDFFGGFFGGGFGGFGFGGGGGGGE@GGFFGFGGGFFFGFGFFG>?F?BBF@FFF
@M03506:14:000000000-AKVR1:1:1101:20989:4583 1:N:0:50
ATGAACTCCTACGGGAGGCAGCAGTGGGGAATTGTTCGCAATGGGCGCAAGCCTGACGACGCGACGCCGCGTGGAGGACGAAGATCTTCGGGTCGTAAACTCCTTTCGATCGAGACGAACGGCCTCCGGGTGAACAATCCGGAGGAGTGACGGTACCGAGAGAAGAAGCCCCGGCTAACTCCGTGCCAGCAGCCGCGGTAATACGGGGGGTGCGAGCGTTGTCCGGAATCACTGGGCGGAAAGGGCGCGTAGGTGGTCCTGTCAGTTGGTGGTGAAAGGCCGGGGCTCAACCCCGGGGCGG
+
CCCCCGGGGGFGGGGGGGGCFEDFGGGGGFGGGGGGGGGGDGFCFFEFDFGGGGGGGGGGGGGGGCEGGGGCGGCFGGGGGGC@FGGGGFG7BF@FGGGGGGGGGGGDGGGGGGGGGGGCEDEEGGGGGGG:C:<;F:F@C@EGGGEGGFGGGG@:CFC7=1BFCEFCE<1CC*8*A6CFG6:;:88<CFGGGGCEEEGGEGGG58C>>DEGGGCEGG=5CE9<E*2*;<+A<+;@EE)*/:CCEC59///:*+<<89**+3*0<2?:+*/)*9*+21*/*8)2:>)))*.(8))7))0)0
@M03506:14:000000000-AKVR1:1:1101:25724:4588 1:N:0:50
ATGAACTCCTACGGGAGGCAGCAGTGGGGAATTGTTCGCAATGGGCGCAAGCCTGACGACGCAACGCCGCGTGGAGGATGAAGATCTTCGGGTCGTAAACTCCTTTCGATCGAGACGAACGGCTTCCGGGTGAACAATCCGGGAGAGTGACGGTACCGAGAGAAGAAGCCCCGGCTAACTCCGTGCCAGCAGCCGCGGTAATACGGGGGGGGCAATCGTTGTTCAGAATTACCGGGCGTAAAGGGCTCGTAGGCGGCCAACAAAGTCAAAGGTGAAATCTCTCTGTCTAACCTGGGAACTC
+
@CCCCGGGGGFGGEGCEGGGGGGFCFGGGGGGGGGGGGGGGGGGGGDEGGGG@FGGGGE@GGGGGGGGGGGGGD>FDEGGGGGGGGGGGGGGGEEFFDDFBEF9EDFGGGDFDGF7FGGCE@=BF@FC@EG:@FFGFGGGGGC7CFGCFFFGCFGGGEGGDGFDGGDFFF7FC*<<7FFF97C***/<C5*:>C>?EGEE5<+98?8E58C**2/+2;;CFE*+9<9+C+2++/:/7:C8C=:7****:*:**+19*7)15**172<*<*+.9F:9:*7*2**+0**1):*(*)07))0<*
@M03506:14:000000000-AKVR1:1:1101:18197:4596 1:N:0:50
ATGAACTCCTACGGGAGGCAGCAGTGGGGAATCTTGGACAATGGGCGAAAGCCTGATCCAGCAATGCCGCGTGAGTGATGAAGGCCTTAGGGTTGTAAAGCTCTTTTACCCGGGAAGATAATGACTGTACCGGGAGAATAAGCCCCGGCTAACTCCGTGCCAGCAGCCGCGGTAATACGGGGGGAGCAAGCGTTGTTCGGATTTACTGGGCGTAAAGGGCGCGTAGGCGGCCTGTGCAAGTCAGTTGTGAAATCTCCGGGCTTAACTCGGAACGGTCAACTGATACTGCTCGGCTAGAGTG
+
-CC<CFFGF<EFEEGGCGGGECAEFDFEGGFF,CF@FGGGGGAFE@FG::FGFFFFF9FGGFEFFDFFCFGCE:CF<?FEF9F<<FFG@FEGFE7FDEFGGFEFF?A?F?FF@C=CCFFG9FECFF<FFGGDEEGEGGG<<A<AAF@:C@FECGGGGGF@ECCFFFCF@CE@>>FCFGGGEE@EGGGCA:C51AE:;9EG5;*A?9CFFG>C/C88+<:?EGEEG8*CEGCEGGGG??::<:00A:CFEGGC>E97:>)>55/++:9D*C:5//*:D>*:?@7+A77722*(.0))0690*
@M03506:14:000000000-AKVR1:1:1101:21340:4628 1:N:0:50
ATGAACTCCTACGGGAGGCAGCAGTGGGGAATATTGGACAATGGGCGCAAGCCTGATCCAGCTATGCCGCGTGGATGATGAAGGCCCTAGGGTTGTAAAGTCCTTTCGACGGGGAAGATAATGACGGTACCCGTAGAAGAAGCCCCGGCTAACTTCGTGCCAGCAGCCGCGGTAATACGGAGGGGGCTAGCGTTGCTCGGAATCACTGGGCGTAAAGCGCACGTAGGCGGACTCTTAAGTCGGTGGTGAAATCCTGGAGCTCAACTCCAGTACTGCCTTCGATACTGAGAGTCTCGAGTCC
+
CCCCCGGGGGGGGGGGGGGGGGGGGGGGGGEGGGGDGGGGGGGGGGGGGGGGGGGGGGGFGGGGGGGGGGGGGGGGGGGGGGG8FFGGGGGGGGGGGGGBFGGGGGGGGGGGGGGGGGGCGGFGGGGGGCGFEGGDCDCAFGFGGGGGGGGGGFGGGGGGGGGGFGFGGGDGGGGGGGGGCFGGGC<@CGGGGGGGGGGCEGGGGG9CFGGGGEGGFGGGGDGGGF>DCEEG56A:+9C9?=E=EG5<7<?7:6<7FFGG=FFGGC7CCC+9*:7CC?C7<79**0**)*9:F4FFF.*)/
@M03506:14:000000000-AKVR1:1:1101:13847:4642 1:N:0:50
ATGAACTCCTACGGGAGGCAGCAGTGGGGAATTTTGGGCAATGGGCGAAAGCCTGACCCAGCAACGCCGCGTGAGGGAGGAAATCCTTCGGGATGTAAATCTCACAAGCAAGGGAAGAGAGCTACGGGCTGAATAATCCCGTAGTGCGACGGTACCTTGCGTAAGCCACGGCTAACTACGTGCCAGCAGCCGCGGTAATACGTAGGTGGCAAGCGTTGTTCGGAATTATTGGGCGTAAAGGGCGCGTAGGCGGCTTGTTAAGTCGGCGGTGAAAGCCCGGGGCTCAACCCCGGAGGGTCAG
+
CCCCCGGGGGGGGGGGGGGGGGGGGGGGGGGGGGGGGGGGGGGGGGGGGGGGGGGGGFGGGGGGGGGGGGGGGGGGGGGGGGGFGGFGGGGGGGGGGGGGGGGGGGGGGGGGGGGGGGGGGGFGGGGGGGGGGFGCFGGGGGGGGFFCFEGGGGFGGGGGGFGFGGFGGGDGGGGGGGFECCGGF,CFGFFGGGGCCEGFGGFFGEGGGGGGGGG***;8EGEECF8@<CC?EGGCCE3CFE5CCGGDGGGD555<EFCCFGD?EG5)17EFFG:67)/39BD*:7*)375(8)7>B.))7
@M03506:14:000000000-AKVR1:1:1101:19199:4647 1:N:0:50
ATGAACTCCTACGGGAGGCAGCAGTCGAGAATTTTTCTCAATGGGGGAAACCCTGAAGGAGCGACGCCGCGTGGAGGATGAAGGTCTTCGGATTGTAAACTCCTGTCATTGGGGAACAAGGTGCATACGTTAACTGCGTGTGCATTGATAGTACCCGAAGAGGGAGAGACGGCTAACTCTGTGCCAGCAGCCGCGGTAATACAGAGGTCTCAAGCGTTGTTCGGATTCATTGGGCGTCAAGGGTGCGCAGTCGGCGCGGTAAGTCGGGCGTGAAATCTCGGAGCTTGACTCCGTCACTGCG
+
@CCCCACACFFGF@EGDDC@FDFFGGGGGA;FGFAFGGGAFGGGF>FEGGGF7<FFE@E<FF7@C7+FF7:BBCF4FBFFC<?=FEFGGGG7CFEF<???E,F<EGGFGG<=FG?C=,,:?FFF<ABEFGG?FA,,DFBCFGGGG9<<E,3FD=ACFG@F>7FDEE<>7C<B<:>,>,D2,DBFDEABC7F:CE7F148;9?9B,<=C9C+++5?E1*=8@CEG5;*9+::9CFGG**1;0+AFE5:)2>*+1**):)912**039C<*)*85**:*9DD*07564*).:*4;.))0**9)
@M03506:14:000000000-AKVR1:1:1101:5699:4664 1:N:0:50
ATGAACTCCTACGGGAGGCAGCAGTCGGGAATTTTGGGCAATGGGCGAAAGCCTGACCCAGCAACGCCGCGTGAAGGATGAAATCCCTCGGGATGTGAACTTCGCAAGAACGGGAAGAATAAGTCTGTGTTAATACCACAGGCGATGACGGTACCGTTTGTAAGCTCCGGCTAACTCCGTGCCAGCAGCCGCGGTAATACGGGGGGAGCAAGCGTTGTTCGGATTTACTGGGCGTAAAGGGCGCGTAGGCGGCCACCGCAAGTCAGTTGTGAAATCTCCGAGCTTAACTCGGAAAGGTCAA
+
CCCCCGGGGGGGGGGGGGGGGGGGGGGGGGGGGGGG7FGGGGGGGGGGGGGGGGGGGGGGGGGGGGGGGGGGGGGGGGGGGGGGGGGGGGGGGGGGGGGGGGGGGGGGGGGGGGFGGGGGGGGGGGGGGFFGGGGGGGGGGGGCFGGGGGGGGDGFFCGGGG9CFGGGGGDGGGGGGFFFGGGGFFGGFFGGGGGGGGFCGGGGGGGGGGCCFGDGGGGGGGGGGGGGGGGEGG=CEGGGGGGGGCCCC6EE>EEGGEG<EG*<CF?:FGGFDDFF79CDD)5EF47@4C)-.57@59BFF
@M03506:14:000000000-AKVR1:1:1101:22910:4667 1:N:0:50
ATGAACTCCTACGGGAGGCAGCAGTGGGGAATCTTGCGCAATGGGCGAAAGCCTGACGCAGCGACGCCGCGTGAGGGAAGAAGGCTTTCGGGTTGTAAACCTCTTTCAGGAGGGACGAAGCTACTCGGGTGAATAGCCCAGAGGGTGACGGTACCTCCAGAAGAAGCCCCGGCTAACTACGTGCCAGCAGCCGCGGTAATACGTAGGTCCCAAGCGTTGTCCGGATTTATTGGGCGTAAAGCGAGCGCAGGTGGGTTCTTAAGTCTGATGTAAAAGGCATGGGCTCAACCATTGTGTGCAA
+
CCCCCGGGGGGGGGGG7FGGGGGGGGGGGEGGGGGGGGGGGGGGFGGCFGGGGGGGGEGGGGGGGGGGGGGGGGDFGGGGGGGGGGGGGGGGGGGGGGFFFFFGGGGGGGGGGGGGEGE>EFF@FGGGGGGCBAEGF:8@FFGGDGGFGGGGFFGGGGFGGFGFD7:CFFEGG@EGFFFGGC@@FGGG+:CEGGGE*?CCFGFFFCEGGA>CFGFGE=C=EGDE8**<<FGGGEFCEEDEFGGEE*:CECG**:*/*70>+:*33*<:C7+/*2*95.9*0)0::)093*82**987)94*
@M03506:14:000000000-AKVR1:1:1101:9101:4686 1:N:0:50
ATGAACTCCTACGGGAGGCAGCAGTCGGGAATTTTGGGCAATGGGCGAAAGCCTGACCCAGCAACGCCGCGTGAAGGATGAAATCCTTCGGGATGTAAACTTCGCAAGAACGGGAAGAATAAGTAAGGGTTAATATCCCTTATGATGACGGTACTGTTTGTAAGCTCCGGCTAACTCCGTGCCAGCAGCCGCGGTAATACGGGGGGGGCAAGCGTTGTTCGGAATTACTGGGCGTAAAGGGGGCGTAGGCGGCCTACTAAGTCGGACGTGAAATCTCTCGGCTCACACGAGGAAATGCGTG
+
CCC9CGGC@EFGGGGCGGG@CGGGGFGGGGEFGGGFDGGGGGGGFFFDG7CGC@CFECFEFFGGFCEGC@CFE7CEGC=FFC9,CCAFFFFGECFAFFGF,C?CEGEGFC<4:F:BF<A,FCDFFGFFGGEG<FGF,<D><EFG<FGFGCCFCF<CD9>FFCFFCCGGGGEFGDFFC7>B*1>D:*?FF@BECE8FE@F9EEGDG58E:5*:8;;*:*:+*?5*;CC?CFF58:E=C*0<:*2=5:7<EDC=9:*0;97*0022:359:C5)7*:+*19D*7)2<**03)0(.))/08..)
@M03506:14:000000000-AKVR1:1:1101:15043:4693 1:N:0:50
ATGAACTCCTACGGGAGGCAGCAGTAGGGAATCTTCCGCAATGGACGAAAGTCTGACGGAGCAACGCCGCGTGAGTGATGAAGGTTTTCGGATCGTAAAACTCTGTTGTTAGGGAAGAACAAGTACGAGAGTAACTGCTCGTACCTTGACGGTACCTAACCAGAAAGCCACGGCTAACTACGTGCCAGCAGCCGCGGTAATACGTAGGTGGCAAGCGTTGTCCGGAATTATTGGGCGTAAAGCGCGCGCAGGCGGTCCTTTAAGTCTGATGCGAAAGCCCACGGCTCAACCGGGGAGGGTC
+
CCCCCGGGGGGGGGGEGGGDGGGGFGGGGGEGGGGGGGGGGGGGGGGGGGGGGGGGGGGGGGGGGGGGGGGGG7FFGGGGGFGGGGGGGGGGGGGGGGGGGGGGGGGGGGGGGGGGGGGGGGGGGGGCEEFFFGGGGGGGGGGGGGGGGGGGGGFGGGGGGGGGGGGGGGGGGCGGGFGGCFGGGGGGGG@FGGGEGCE*>CGG:CCE;EGCFFFC8EEGEGGGGEGG+:AFC<55>CCEGGGGGGEGGDGDDEE)2<F79E>F?:9?::C?55)/35DDG>EGGBC?<DF>)5;)8>>70
@M03506:14:000000000-AKVR1:1:1101:8025:4695 1:N:0:50
ATGAACTCCTACGGGAGGCAGCAGTTGGGAATCTTGGACAATGGGGGAAACCCTGATCCAGCCATGCCGCGTGAGTGATGAAGGCCTTCGGGTTGTAAAACTCTTTCGACGGGGACGATAATGACGGTACCCGTAGAAGAAGCTCCGGCTAACTTCGTGCCAGCAGCCGCGGTAATACGAAGGGGGCTAGCGTTGTTCGGATTTACTGGGCGTAAAGCGCGCGCAGGCGGCTATCCAAGTCAGTAGTGAAAGCCCGGAGCTCAACTCCGGAACTGCCATTGAAACTGTTTAGCTTGAGGAG
+
CCCCCGGGGGGGGGGGGGGGGGGGGGGGGGGGGGGGGGGGGGGGGGGGGGGGGGGGGGGGGGGGGGGGGGGGGGGGGGGGGGGGGGGGGGGGGGGGGGGGGGGGGGGGGGGGGGGGGGGGGGGGGGGGGGGGGGGGGGGGGGGGGGGGGGGGGGGGGGGGGGGGGGGGGGGGGGGGGGGGGGGGGGGGFGGGGGGGGGGGCEGGGGGGGGGGGGDGGGGGGEGGGGGDGGCEEGGGGFFGGGGGGCEFGDFFGDDCEEGGGGGGGGGGG<EBDGGFF4FGGF?FF=D=>FF9?FF45?F:)
@M03506:14:000000000-AKVR1:1:1101:5683:4699 1:N:0:50
ATGAACTCCTACGGGAGGCAGCAGTGGGGAATATTGGACAATGGGGGCAACCCTGATCCAGCAATGCCGCGTGAGTGATGAAGGCCTTCGGGTTGTAAAGCTCTTTTGCCAGGGACGATGATGACGGTACCTGGAGAATAAGCCCCGGCTAACTTCGTGCCAGCAGCCGCGGTAATACGAAGGGGGCAAGCGTTGTTCGGAATTACTGGGCGTAAAGGGCGCGTAGGCGGCTTATCAAGTCAGGCGTGAAATTCCCGGGCTCAACCTGGGGGCTGCGCTTGATACTGATGAGCTTGAATGC
+
CCCCCGGGGGGGGGGGGGGGGGFGGGGGGCEFFGGG?FGGGGGGGGGGGGGGGGGGGGGGGGGFGGGGGGGGGGGGGGGGGGGGGGGGGGGGGGGGGGGGGGGGGGGGGGGGGGGGGGGGGGGGGGGGGGGGGGGGGGGGGGGGFGGGGGGGGGGGGGFDGGFGGGGFGGGGGGGGGGGGGGGGGGGGGGGGGGGGGGGGC*BEFGGGGEFEECGFGDDECEGG5?CGGD8EEEGFCFGCCCFGGGGDCCCCGCFGGFDGGG49*9+9CG=ECCGEDEDCGFFGGFG@:FFFFFFF>@?F*
@M03506:14:000000000-AKVR1:1:1101:11297:4751 1:N:0:50
ATGAACTCCTACGGGAGGCAGCAGTGGGGAATCTTGCACAATGGGCGAAAGCCTGATGCAGCGACGCCGCGTGAGGGAGGAAGGCCTTCGGGTTGTAAACCTCTTTCAGGAGGGACGAAGCTACTCGGGTGAATAGCCCAGAGGGTGACGGTACCTCCAGAAGAAGCCCCGGCTAACTACGTGCCAGCAGCCGCGGTAATACGTAGGGGGCAAGCGTTGCCCGGATTTACTGGGCGTAAAGAGCGTGTAGGCGGCCAAACAGGTCCGTTGTGAAAACTGGAGGCTCAACCCCCAGACGTCG
+
CCCCCGGGGGGGGGGGGGGGGGGGGGGGGGGGGGGGGGGGGGGGGGGGGGGGGGGFGGGGGGGGGGGGGGGGGGGGGEGGGGGGGGGGGGGGGGGGGGGGGGGGGGGGGGGGGGGGGGGGGGGGGGGGGGGGGGGGG@FGGGGGGGGGGGGGGGGFGGGGGDGGGGGFGGGGGGGGGGGGGGGGGGGGGGGGGGGGGD5FCFC:9;EGEGGGGGGGGGGGGGGGECEFGGFFGGGGGDC5C?CCGEGGCCF?DE5DC50*2:C967E<+5:57C:CCF7FGFB**)9*40)-7)7)7@)<5
@M03506:14:000000000-AKVR1:1:1101:9146:4769 1:N:0:50
ATGAACTCCTACGGGAGGCAGCAGTCGAGAATTTTTCTCAATGGGGGAAACCCTGAAGGAGCGACGCCGCGTGGAGGATGAAGGTCTTCGGGTTGTAAACTCCTGTCATTTGGGAACAATGCGCCGAATTTAACTGTTTCGGCGTTGATAGTACCAGAGGAGGAAGAGACGGCTAACTCTGTGCCAGCAGTCGCGGTAATACAGAGGTCTCAAGCGTTGTTCGGATTCATTGGGCGTAAAGGGTGCGTAGGTGGCGTCGTAAGTCAGGTGTGAAATCTCGGGGCTTAACTCCGAAACTGCA
+
CCCCCGGGGGGGGGGGGGGGGGGGGGGGGGCGGGGGGGGGGGGGGGGGGGGGGGGGGGGGGGGGGGGGGGGFGGCGGGGGGGGGGGGGGGGGGGGGGGGGGGGGGGGGGGGGGGGGGGGGGGGGGGGGGGGGGGGGGGGGGGGGGGGGGGGGGGGGGGGGFGGGGGGGGGGGGGGGGGGGGGGGGGGGGGGGGGGCEGGGGGGGGGGGGGGGGGGGCGGGGGGDCC>FFGGGGGFGEGGDCGGG=CEGCGD70AFGGBGGCG4:FFCCCFFEDF7CC*:C<>:=E)*9<CF0<;535@4=7
@M03506:14:000000000-AKVR1:1:1101:14227:4787 1:N:0:50
ATGAACCCTACGGGAGGCAGCAGTCGGGAATTTTGGGCAATGGGCGAAAGCCTGACCCAGCAACGCCGCGTGAAGGATGAAATCCCTCGGGATGTAAACTTCGCAAGAACGGGAAGAATAAGTGAGAGTTAATATCTCTCACGATGACGGTACTGTTTGTAAGCTCCGGCTAACTCCGTGCCAGCAGCCGCGGTAATACGGGGGGAGCAAGCGTTGTTCGGATTTACTGGGCGTAAAGGGCGCGTAGGCGGCCACCGCAAGTCGACTGTGAAATCTCCGGGCTTAATCCGGAAAGGTCAGC
+
CCCCCGGGGGGGGGGGGGGGGGGGGGGGGGGGGGGGCGEFGGGGGGGDGGGGGGGGGGGGGGGGGGGGGGGGGGGGGGGGGGGGGGGGGGGCGGGGGGGGGGGGGGGGGGGGGDGEGGGGFGCFGGGGFGGGGGGC9FDGGGGDGGGGEG:FCFFFFGGFDGGGACFEEGG7CF<CFEGG7FCFGGGGFGGCEB7FCF?E7CEGG>88;@FGDGEGCFG5CCEGFGC<EFFFC=8*:@F55C5::55DGDGECEC9C77CE9*27C*9<CFBCCD9:4)<3)):+=*7)/825>5<684.)
@M03506:14:000000000-AKVR1:1:1101:13208:4790 1:N:0:50
ATGAACTCCTACGGGAGGCAGCAGTCGAGAATTTTTGACAATGGGGGAAACCCTGATCGAGCGACGCCGCGTGGAGGATGAAGGTCTTCGGGTTGTAAACTCCTGTCATTTGGGAACAAGGCGCACGTATTAACTGTGCGTGCGTTGATAGTACCAGAAGAGGAAGGGACGGCTAACTCTGTGCCAGCAGCCGCGGTAATACAGAGGTCTCAAGCGTTGTTCGGATTCATTGGGCGTAAAGGGTGTGTAGGTGGCGCCGTAAGTCGGGTGTGAAATTTCGGAGCTTAACTCCGAAACTGCA
+
CCCCCGGGGGGGEGGGEGG7CCFGGGGGDEGGGGGGGGGGGGGGGGGGCFGGGGGGDFGGGGGGGGGGEGGGGDGGGGGGGDGFFGGGGGGGGGGGGGGGGGGGGFGGGGGGGGEGGGGGFFGGGGGFFGGGGGGGGGGGGGGGGGGGCFGGF@FGGGGGEFFGGGGCGGGGGG>CGFGCEFGGGGGGGGGGGD@EEC79CFGGGCFGGCG9FFGGECEGCCGDC?/C+<<CGGGGEG58CFC=CEE*3AC<C=FGGFGG=EGCFG=C57/>27*<*9:DGDFG=?C84092:D>DFFF?/
@M03506:14:000000000-AKVR1:1:1101:25595:4836 1:N:0:50
ATGAACTCCTACGGGAGGCAGCAGTGAGGAATATTCCACAATGGGCGAAAGCCGGATGGAGCGACGCCGCTTGAAGGATGAAGCCCTTTGGGGTGTAAACTTCTTTTTTGGGGGATGATACGTTCGCGCAAGGGAACTAAGACAGTACCCCTAGAATAAGCGTCAGCTAACTACTTACCAGCAGCCGCGGAAATAAGTAGGAGGCGAGCGCTGTCCGGATTGACTGGGCGTACAGGGCGCGCAGGCGGCAGTGGCAGTACGGCGTGAAATCTTCCTGCTCTATGGGGAGGGTGCGCTGTAG
+
CCCCCAFGEEE9FCGG@@EGG@<F,E<6CFGGFF9F<6,6EFGF8F7CC::DC+@7C+CED<F@@C77CF+8C=<?CFF<D?,<9FE4FE@F>F@C<ECGGC,CA<F9+4@77++>BDFAFFG<B+@==3FFFE7>DC9,8>FFGGGG9@BE:CFFGFGCC*6:*1>;FFF<9,,7,?F92<,C,64**=*11CB:9;B9++***2*/*:*;8/++*/:;A863+25C***2*2<CC/)::CCEE5=DC*2:9**9*8****)/*)5/+*3***2A*76**0*3A)*09C5(0)..)5;=9
@M03506:14:000000000-AKVR1:1:1101:9433:4847 1:N:0:50
ATGAACTCCTACGGGAGGCAGCAGTGGGGAATCTTGCGCAGTGGGCGAAAGCCTGACGCAGCAACGCCGCGTGCGGGATGAAGGCCTTCGGGTTGTAGACCGCTTTCAGCAGGGACGAAATTGACGGTACCTGCAGAAGAAGCACCGGCCAACTACGTGCCAGCAGCCGCGGTAATACGTAGGGTGCAAGCGTTGTCCGGCATTATTGGGCGTAAAGAGCTCGTAGGCGGTTTAGCCAGTCGGGTGTGAAAACTTCAGGCTCAACCTGGAGATGCCACTCGAGACTGCTATGACTTGAGTC
+
CCC<CEEFCGAF;C:FCEECFBC6FF8C:;6CEAFCFGGEC@C@<DFGEGGGG<FAFEGGGGAFGGCC=FC=FCFED7FCFDGFEC@EABECFGGFEFG9FFG@GGGGFAFE?FFGG7:FGGGGGEGG7<FCFGGGBBFFFFGF7FGGGGDCFFDGDC:<CEECFGFGGG@C@<FF<FGCFGGCF@D69+/;;:>E97CE***<<0AC65C8>E>C7<8@FGEEEG>CED2:CCC++<D+31:=5=EC7+0<4CF*<=C4**7?E269C4C677769*>55:>FEFC))29>4@4*=*<B*
@M03506:14:000000000-AKVR1:1:1101:14250:4870 1:N:0:50
ATGAACTCCTACGGGAGGCAGCAGTGGGGAGTATTGGACAATGGGGGCAACCCTGATCCAGCAATGCCGCGTGAGTGATGAAGGCCTTAGGGTTGTAAAGCTCTTTCGACGGGGAAGATGATGACGGTACCCGTAGAAGAAGCCCCGGCTAACTTCGTGCCGGCAGCCGCGGTAATACGAAGGGGGCTAGCGTTGTTCGGATTTACTGGGCGTAAAGGGCGCGTAGGCGGTGCAATAAGTCAGGCGTGAAAGCCCCGGGCTCAACCCGGGAATTGCGCTTGATACTGTTGCGCTTGAATCC
+
CCCCCGGGGGGGGGGDGGGGGGGGGGGGGGGGGGGGGFGGGGGGGGGGGGGGGGGGGGGGGGGGGGGGGGGGGGGGGGGGGGGGGGGGGGGGGGGGGGGGGGGGGGGGGGGGGGGGGGGGGGGGGGGGGGGGGGDGGGGGGGGGGGGGGGGGGGGGGGGGGGGGGDGGGGGGGGGGGGGGGGGGGGGGGGGGEEGCFGCG8CEFGGFGGGGG>EC8EFGGGGGE>EGGGG=85<FGGFGGFGGGGG:CC5FGGDCCEBGG5CC+:DGGGG5>49DFCEG*C>FGGFGF<CF>F37:>)@F?
@M03506:14:000000000-AKVR1:1:1101:11178:4875 1:N:0:50
ATGAACTCCTACGGGAGGCAGCAGTCGAGAATTTTTCTCAATGGGGGAAACCCTGAAGGAGCGACGCCGCGTGGAGGATGAAGGTCTTCGGGTTGTAAACTCCTGTCATTTGGGAACAAGGCTGCGCAGTTAACTGCTGCGTAGTTGATAGTACCAGAAGAGGAAGAGACGGCTAACTCTGTGCCAGCAGCCGCGGTAATACAGAGGTCTCAAGCGTTGTTCGGATTCATTGGGCGTAAAGGGTGCGTAGGCGGCGCGGTAAGTCGGGTGTGAAATTTCGGAGCTTAACTCCGAAACTGCA
+
CCCCCGGGGGGGGGGGGGGGGGGGGGGGGFGGGGGGGGGGGGGGGGGGGGGGGGGGGGGGGGGGGGGGGGGGGGGGGGGGGGGGGGGGGGGGGGGGGGGGGGGGGGGGGGGGGGGGGGGGGGGGGGGGGGGGGGGGGGGGGGGGGGGGGGGGGGGGGGGGGGGGGGGGGGGGGGGGGGGGGGGGGGFGCEFGGGGGCGGDGGFGGGFFEGGCFF9ECEGGGCCC?ECFDGFGGDEE==DEFGECEGG3CEGFDGGC*7CCGEGFFDGG5<=BCDG?CFGGG@F**0:622*5:3)857?F*
@M03506:14:000000000-AKVR1:1:1101:15195:4880 1:N:0:50
ATGAACTCCTACGGGAGCCAGCAGTGGGGAATATTGGACAATGGGCGCAAGCCTGATCCAGCCATGCCGCGTGGGTGATGAAGGCCCTAGGGTTGTAAAGCCCTTTCGGCGGGGAAGATAATGACGGTACCCGCAGAAGAAGCCCCGGCTAACTTCGTGCCAGCAGCCGCGGTAATACGAAGGGGGCTAGCGTTGCTCGGAATCACTGGGCGTAAAGCGCACGTAGGCGGCTTTTTAAGTCAGGGGTGAAATCCTGGAGCTCAACTCCAGAACTGCCTTTGATACTGAGAAGCTTGAGTCC
+
CCCCCGGGGGGGGGGGGGGGGGGGGGGGGFGGGGGGGGGGGGGGFGGGGGGGGGGGGGGGGGGGGGGGGGGGGGGGGFGGGFEGFGGGGGGGFGGGGGGGGGGGGGGGGGGGGGGGGGGGGGGGGGGGGGGGGGGGCFGGGGGGEGGGGGGGFGGGGGGGGGGGGGGGGGGGGGGGGGGCCGGGGGGGGGGGGEGGGCEEGGGGGGGGGGGGGCEGGFGDE5:@F>E?8ECC=6ECCFDC++AFGGGGGCF9DCEFGFFCFGCF?7+9<F+<<>=ECF7CF**++/:94:=09675)<***
@M03506:14:000000000-AKVR1:1:1101:25099:4894 1:N:0:50
ATGAACTCCTACGGGAGGCAGCAGTGGGGAATATTGCGCAATGGGCGAAAGCCTGACGCAGCGACGCCGCGTGTGGGATGAAGGTCTTCGGATTGTAAACCACTGTCGGGAGGGACGAAGCTCTGACGGTACCTCCAAAGGAAGCACCGGCTAACTCTGTGCCAGCAGCCGCGGCAATACAGAGGGTGCAAGCGTGAAGCGGAATTACTGGGCGGAAAGCGCGCGTAGGTGGATAGTTAAGTTGGATGGGGACGCCACGGGCTCATGCTGGGAACTGCCGTCAAATCTGTCCAGCCAGTGG
+
BCCCCFGGFD9FFGG776@,,@<FFFGGDD@E9<FC97F+@,F8CCF+:CC,<FGG8BFG@:FG+8=F:+@=F8BFEG,CFCE<FBF,@F:+?BFFE,558E+?EBCF773++>+DFCGF+<CFFF9>FE7+,88<@CFB,:>FF,,@7***:F,7>C<C79=F,*4C,6:*4F7B*>,2F,F<72*/;C9<CCE58;00?8:/*+3A<E+//**/*:******2/*8C+2A/9+33+*32+++3C7****1/553*59)**)12*+*3:+09*/+*1*)10.:C***)**)1/9)850*0
@M03506:14:000000000-AKVR1:1:1101:14593:4903 1:N:0:50
ATGAACTCCTACGGGAGGCAGCAGTCGGGAATTTTGGGCAATGGGCGCAAGCCTGACCCAGCAACGCCGCGTGAAGGATGAAATCCCTCGGGATGTAAACTTCGCAAGAACGGGAAGAATAAGTAAGGGTTAATATCTCTTACGATGACGGTACTGTTTGTAAGCTCCGGCTAACTCCGTGCCAGCAGCCGCGGTAATACGGGGGGAGCAAGCGTTGTTCGGAGTTACTGGGCGTAAAGAGCGCGAAGGCGGCCACGGCAAGTCGACTGTGAAATCTCCGGGCTTAACCCGGAAAGGTCGG
+
CCCCCGGGFGGGGEGGGGECGEEFGGEEFBFGGFF9FGGGGGDFFFGGGGGGGGGGGFGGGGGGGEEG>F=FFGGGGFEGGGDFFFGFGEEGCGCGF?FFGGGGGGEGGGGCEG7EEDFCGFGFG9FFFGGGFFDFDC=DF7,BFFFFGEGGGGGFCFGA3@DC,7DFF>FGGGGGGGGCC:>ACCFFGGGGGGEF8+<B*CGGEG**:E*;*CECC;EFEG=*;?CFC?688*1/2AFFGGGEG=CDE57C355**0>9*::95C5CC*<@*:>9C@DDDE>*29CF<GE0<>7)0/755
@M03506:14:000000000-AKVR1:1:1101:6883:4904 1:N:0:50
ATGAACTCCTACGGGAGGCAGCAGTGGGGAATTGTTCGCAATGGGCGCAAGCCTGACGACGCAACGCCGCGTGGAGGACGCAGATCTTCGGGTCGTAAACTCCTGTCGAGTGGGAAGAACGCTTCGGGGGCGAATATCCTCCGGAATTGACGGTACCACTAAAGGAAGCCCCGGCTAACTCCGTGCCAGCAGCCGCGGTAATACGGGGGGGGCAAGCGTTGTTCGGAATTACTGGGCGTAAAGGGCTCGTAGGCGGCCAACTAAGTCGGATGTGAAATCCCTCGGCTTAACCGGGGAACTG
+
CCCCCGGGGGGGGGGGGGGGGGGGGGGGDFGGGGGGGGGGGGGGGGGGGGGGGGGGGGGGGGGGGGGGGGGGGGGGGGGGGGGGGGGGGGGGGGGGGGGGGGGGGGGGGGGGGGGGGGGGGGGGGGGGGGDGGGGGGGGGGGGGGDGGGGGGGGGGGGGGGGGGGGGGGEGGGGGGGGGGGGGGGGGGGGGGGGGGDGGGGGGGGGGGGGGGGEGGGGEEG:CGEG;CC?C+CCCCGGG=EGGGGGG:E:=FGGGG=@DF=EGGGGFDG>C@FFCGGFGGGFFG=:FDDF4>B@BEF3>??
@M03506:14:000000000-AKVR1:1:1101:21343:4909 1:N:0:50
ATGAACTCCTACGGGAGGCAGCAGTGGGGAATCTTGCGCAATGGGCGAAAGCCTGACGCAGCGACGCCGCGTGTGGGATGACGGCCTTCGGGTTGTAAACCACTGTCGGGAGGGACGAAGATCTGACGGTACCTCCAAAGGAAGCACCGGCTAACTCTGTGCCAGCAGCCGCGGTAATACAGAGGGTGCGAGCGTTGTCCGGAATCACTGGGCGTAAAGGGCGCGTAGGCGGCCTGATAAGTAGGGGGTGATATCCTGCGGCTTTACTGCAGGGCTGCCTCCTAGACTGTCCGGCTCGATC
+
CCCCCGGGGGGGGGGGGGGGGGGGGGGGG7FGGGGFG@FGEFGGGGGEGGGGGGGGGGGGGGGCFEGGCFCGGGGGGGGCGGGGGGGGG@FGGFEGGGFEGGGGDFGFFD:FFECGG7CE+=FF>CFC*FCFFGGGGGGGCEGCCFFGEGGCGGGGGGGGFFFDFFFF7FEEE:FEEGFGG@C<FGGEGGGGGGG5?EFGGGCEFD+<EFGFF5//*/09CE8CEE*/1:8:C**:6C>FCEFFGGGGGGF+0+37CF4<EGG*+:?FFGGFCDGGGFF4DF@9+**1.2@03757>:))0
@M03506:14:000000000-AKVR1:1:1101:8472:4927 1:N:0:50
ATGAACTCCTACGGGAGGCAGCAGTGGGGAATATTGGACAATGGGCGCAAGCCTGATCCAGCCATGCCGCGTGGGTGATGAAGGCCCTAGGGTTGTAAAGCCCTTTCGGCGGGGAAGATAATGACGGTACCCGCAGAAGAAGCCCCGGCTAACTTCGTGCCAGCAGCCGCGGTAATACGAAGGGGGCTAGCGTTGCTCGGAATCACTGGGCGGAAAGCGCACGTAGGCGGATTGTTAAGTCAGGGGTGAAATCCTGGAGCTCAACTCCAGAACTGCCTTTGATACTGGCAATCTCGCGTTC
+
CCCCCGGGGGGGGGGGGGGGGGGGFGGGGGGGGGGGGGGGGGGGGGGGGGGGGGGGGGGGGGGGGGGGGGGGGGGGGGGGFGGGGGEFGGGGFGGGGGGGGGGGGGGGGGDGGGGGGGGGGGGGGGGGFGGGGGGGGGGGGGGGGGEGGGGFGGGGGGCEGGGGGGGGGGDGEFCCB@FFGDGGGGGGGCEGE8EG9FGGGGGGGGGFGGGG*:CE@8EGGGGFGGGGGG5?EFFFG<><FGGGFE:CC6EFC6?:<57<6E0<?:FGF<F47C*9<6F77*977=FFFF776/=F)8)<;
@M03506:14:000000000-AKVR1:1:1101:22760:4942 1:N:0:50
ATGAACTCCTACGGGAGGCAGCAGTGGGGAATATTGGACAATGGGGGCAACCCTGATCCAGCAATGCCGCGTGAGTGATGAAGGCCTTCGGGTTGTAAAGCTCTTTTGCCAGGGACGATGATGACGGTACCTGGAGAATAAGCCCCGGCTAACTACGTGCCAGCAGCCGCGGTAATACGTAGGGGGCAAGCGTTGTCCGGATTTATTGGGCGTAAAGAGCGTGTAGGCGGATTCGTAGGTCCGCTGTGAAAACTCGAGGCTCAACCTCGAGACGCCGGTGGAAACCATCAGGCTAGAGTCC
+
CCCCCGGGGGGGGGGGGGCGGGGGGGGGGGGGGGGGGGGFGGGGGGGGGGGGGG@DCEGFGGFGGGGGGGG=CCFF6CAEDFFG?FEEGGGGFE=FGGFFGFFGGGGGGGGGGGFCFGEFGAFGEGGGCFFBFGFGGGGCFFAFEEE@FGGGGGFCB>FFFFFC<FEFGEFEGCGGGGEFGGEE@::B7:<@F<8FFFGGDE*<<BFFGFFG>:>5+<FGGCEE@FFDEC88*+2<CGDGFGGE5CCFFG7CFC65@BG>EF=?:>FCCDG))7C:C@CDC)4<?>F=?G44?>:4FFFF*
@M03506:14:000000000-AKVR1:1:1101:9818:4948 1:N:0:50
ATGAACTCCTACGGGAGGCAGCAGTGGGGAATCTTGGACAATGGGGGCAACCCTGATCCAGCAATGCCGCGTGAGTGATGAAGGCCTTCGGGTTGTAAAGCTCTTTTGCCAGGGACGATGATGACGGTACCTGGAGAATAAGCCCCGGCTAACTTCGTGCCAGCAGCCGCGGTAATACGAAGGGGGCAAGCGTTGTTCGGAATTACTGGGCGTAAAGGGCGCGTAGGCGGCTTATCAAGTCAGGCGTGAAATTCCCGGGCTCAACCTGGGGGCTGCGCTAGATACTGATTGGCTTGAATGG
+
CCCCCGGGGGGGGGGGGGGGGGGGGGGGGFGG,EFFGGGGGGGGGGGGGGGGGGGGGGGGGGGGGGGGGGGGGGGGGGGGGGGGGGGGGGGGGGGGGGGGGGGGGGGGGGGGGGGGGGGGGGGGGGGGGGGGGGGGGGGGGGGGGGGGGGGGGGGGGGGGGGGGGGGGGGGGGGDGGGGCEEGGGGGGGGGGFGGGGGGGG58FGGGGGGGGGGGFCGGGGGGGGGGGGGGGDGGC7EGFGGFFGGEDGC?FGGGFEBGG*:*3:<CFGFGEC3D/>>DDC4@F9FC*5**,0)7B>@B@6
@M03506:14:000000000-AKVR1:1:1101:14193:4953 1:N:0:50
ATGAACTCCTACGGGAGGCAGCAGTAGGGAATCTTGCACAATGGGCGCAAGCCTGATGCAGCGATGCCGCGTGAGGGATGAAGGCCCTCGGGTCGTAAACCTCTTTCAGTAGGGAAGAAGCCACCATCAAAGTGGTGACGGTACCTGCAGAAGAAGCCCCGGCTAACTACGTGCCAGCAGCCGCGGTAAAACGGAGGGGGCGAGCGTTGCCCGGATTTACTGGGCGTAAAGCGGGTGTAGGCGGTTCTCTAAGTCAGATGTGAACTCCTGCGGCCTAACCGCGGAACTGCATCCGATGCTG
+
BCCCCGGGGGGGGGGGGGGGGGGGGGGGGGGGGGGEGGGGGGGGGGGGGGGGGGGGGGCGGGGGFGGGGGGGGGGGGGGGGGGGFFGGGGGEGGGGGGGGGGGGFGFFFF<FFGGGGGGD8=EDEEACEE<F,<>FGAFGGEGGGGGFFGFC8FFFF@@FGD7@FC:,DB<FGGGGFGG7FGCBEGF:7<FFE**<CE@ECC*:C>*1:89FEG5>*+2++ACF5C*1/@7<ECG2>8C:F05C/:5*@F:77++*<7*0<3*9+:+*0*075)9=<)77<EBG5)9?)94:4)<:)))*9
@M03506:14:000000000-AKVR1:1:1101:19982:4958 1:N:0:50
ATGAACTCCTACGGGAGGCAGCAGTCGGGAATTTTGGGCAATGGGCGAAAGCCTGACCCAGCAACGCCGCGTGAAGGATGAAATCCCTCGGGATGTAAACTTCGCAAGAACGGGAAGAATAAGTAGGGGACAATACCCCCTATGATGACGGTACCGTTTGTAAGCTCCGGCTAACTCCGTGCCAGCAGCCGCGGTAATACGGGGGGAGCAAGCGTTGTTCGGATTTACTGGGCGTAAAGGGCGCGTAGGCGGCCAGCACAAGTCAGTTGTGAATCTCCGAGCTTAACTCGGAAAGGTCAAC
+
CCCCCGGGGGGGGGGGGGGGGGGGGGGGGGGGGGGGGGGGGGGGGGGGGGGGGGGGGGGGGGGGGGGGGGGGGGGGGGGGGGGGGGGGGGGGGGGGGGGGGGGGGGGGGGGGGGGGGGGGGCFGGGGGGGGGGGGGGGGGGGGGGGGGGGGGGGGGGGGGGGGGGDFGGGGGGGGGGGGGGGGGGGGGGCGGEGGGGGGGGGGGEGGGGGFGGGGDG?FGGC=CEDEGGGFFGGC=5FGGGGEEGE=DGGGGGEEGGFF:CGGCFFGGGCEF7F*+:*9)>@@G7@C795@6)05;9667*
@M03506:14:000000000-AKVR1:1:1101:9902:4961 1:N:0:50
ATGAACTCCTACGGGAGGCAGCAGTCGAGAATTTTTCTCAATGGGGGAAACCCTGAAGGAGCGACGCCGCGTGGAGGACGAAGGTCTTCGGATTGTAAACTCCTGTCAGTGGGGAACAAGTCGCTTACGTTAACTGCGTGAGCGTTGATAGTACCCGAAGAGGAAGAGACGGCGAACTCTGTGCCAGCAGCCGCGGTAATACAGAGGTCTCAAGCGTTGTTTGGAGTCATTGGGCGACAAGGGTGCGTAGGAGGCGCGGTGAGTCGGGTGTGAAATCTCGGAGGTTAACTCCGAAACTGCC
+
BCCCCCF9EFFFCFGGEGGEGGGFGGGGGG>FFCGGGEGGGFEGGEFFEFGGGGGFDFFGGGGCGECCE@>7CC:E7,DFG7==?9?FFDC@C@BFAEEFGGGCFFGF,5B<E:CEG8>BFBEG+BF8FFFGGGFFCGCFEEGGB++@CEEGGGGGGD7>*<D<FF::DF7@**1<CFGDF>FF,2CF:CGFE7:C/?8+<C:CFC>88CF7+<EC:**2;*;*+22++320+*21*19EFGCC**:*/22+9C5/:759*15+01*92778:**::4>F3).*27C*)**))..))1**)
@M03506:14:000000000-AKVR1:1:1101:21149:4992 1:N:0:50
ATGAACTCCTACGGGAGGCAGCAGTAGGGAATTGTTCGCAATGGGCGCAAGCCTGACGACGCAACGCCGCGTGGAGGATGAAGACCTTCGGGTCGTAAACTCCTTTCGACCGAGATGAATACCTGCCGGTTTAATACACCGGCGGGCTGACAGTATCGAGGGAAGAAGCCCCGGCTAACTCCGTGCCAGCAGCCGCGGTAATACGGGGGGGGCAAGCGTTGTTCGGAATTACTGGGCGTAAAGGGTTCGTAGGTGGCCAACTAAGTCAGACGTGAAATCCCTCAGCTTAACTGGGGAACGG
+
CCCCCGGGGGGGGGGGGGGGGGGGGGGGGGGGGGGGGGGGGGGGGGGGGGGGGGGGGGGGGGGGGGGGGGGGGGGGGGGGGGGFGGGGGGGGGGGGGGGGGGGGGGGGGGGGGGGGGGGGGGGDFGGGGGGEGGGGGGGGGGGGGGGGGGFFGGCCGEFFGGEFGGGGGGDGGECCEGGGGGGC*8FGGGFGGFGGGGEGGCCFFGGGGGGGGC@CGG8*:==@EGG**<<C7CFGFED8E=FGGC6<EEDGGCEFA>FGF6CFG7?>FGDB7*9C74CF*)7:6)216CF)@?FF)75).
@M03506:14:000000000-AKVR1:1:1101:6157:5037 1:N:0:50
ATGAACTCCTACGGGAGGCAGCAGTCGAGAATTTTTCTCAATGGGGGAAACCCTGAAGGAGCGACGCCGCGTGGAGGATGAAGGTCTTCGGGTTGTAAACTCCTGTCATTTGGGAACAAGTGCCGGTACGTAACTGCTATCGGCTTGATAGTACCAGAAGAGGAAGAGACGGCTAACTCTGTGCCAGCAGCCGCGGTAATACAGAGGTCTCAAGCGTTGTTCGGATTCATTGGGCGTAAAGGGTGTGTAGGTGGCGCCGTAAGTCGGGGGTGAAATCTCGGGGGTTAACCCCGAAACTGCA
+
CCCCCGGGGGGGGGGGGGGGGGGGGGGGGGGGGGGGGGGGGGGGGGGGGGGGGGGGGGGGGGGGGGGGGGGGGGGGGGGGGGGGGGGGGGGGGGGGGGGGGGGGGGGGGGGGGGGGGGGGGGGGGGGGGGGGGGGGGGGGGGGGGGGGGGGGGDGGGGGGGGGGGGGGGGGGGGGGGGGFGF9CGGGCGGGGGGGGEDEGGGFGGGGGG9<C?BFG;::8FC*?8E:9E?GGGGCEC87CGGCFGGE40<?+*7*9*7C7ECF+<CGG*)*8*97CCFFFF@3*287@):<:>37;>BFF*
@M03506:14:000000000-AKVR1:1:1101:18011:5038 1:N:0:50
ATGAACTCCTACGGGAGGCAGCAGTGGGGAATATTGGACAATGGGCGAAAGCCCGATCCAGCCATGCCGCGCGAGTGAAGAAGGCCTTAGGGTTGTAAAGCTCTTTCAGCGGGGAAGATAATGACGGTACCCGCAGAAGAAGTCCCGGCTAACTTCGTGCCAGCAGCCGCGGTAATACGAAGGGGACTAGCGTTGTTCGGATTTACTGGGCGTAAAGCGCGCGTAGGCGGATCGCTAAGTCAGGGGTGAAATCCCAGGGCTCAACCCTGGAACTGCCTTTGATACTGACGATCTGGAGATC
+
CCCCCGGGGGGGGGGGGGGGGGGGGGGGGGGGDGGFGGGGGGGGGGGGGGGGGGGGGGGGGGGGGGGGGGGGGGGGGGGGGGGGGGGGGGGGGGGGGGGGGFGGGGGGGGGGGGGGGGGGGGGGGGGGGGGGGGDGGGGGGGGGGGGGGGGGGGDFGGGGGGGGGGGGGGGGGDEGGGG>ECFGG:@FGGGGGGGGGGGGGGGGGGFGGGG5?EEE:EGGGGGGGGEFGGGDGGGDGGCFFGGFFE5CEFEGGGG:EF:C*C=FGFGCFC6?>*9FGFFFGFF9EFCF:DB<FFFF@F@4*
@M03506:14:000000000-AKVR1:1:1101:7940:5041 1:N:0:50
ATGAACTCCTACGGGAGGCAGCAGCGGGGAATATTGGACAATGGGGGCAACCCTGATCCAGCAATGCCGCGTGAGTGATGAAGGCCTTCGGGTTGTAAAGCTCTTTTGCCAGGGACGATGATGACGGTACCTGGAGAATAGGCCCCGGCTAACTTCGTGCCAGCAGCCGCGGTAATACGAAGGGGGCAAGCGTTGTTCGGAATTACTGGGCGTAAAGGGCGCGTAGGCGGCTTATCAAGTCAGGCGTGAAATTCCCGGGCTCAACCTGGGGGCTGCGCTTGATACTGATGAGCTTGAACGG
+
CCCCCGFGGFGFGGE@FCEGDGGGGEEDEC:FEGGGGGGGGGGGGGGGGEGGGGGGGGGGGGGGGGGGGGGFGGGFGFGGGA5FFGGFFFFEGGGGGCFGAFFGGGDGGEGGGGGGGG>GGGGFGGGGG:FFFGFGGGGGFFG87FEFFDFGGFDGGGGGFGCFFFFC@FGGG7F;FGGGCGGCFGGGGGCC<8EGEFGGEEFGGGGGGGGGGCCF:CD*:**:?EGG8>EE5699CCF9++AGFE*9=C?FGF+7CDDC*:7+:CCCGGG5/7CCD3C*9.9:E*:=4D47F*05:))7)
@M03506:14:000000000-AKVR1:1:1101:14169:5066 1:N:0:50
ATGAACTCCTACGGGAGGCAGCAGTGGGGAATCTTGCGCAATGGCCTAACGGCTGACGCAGCGACGCCGCGTGTGGGATGAAGCTCCTCGGAGTGTAAACCACTGTTGCCCGGGACGAATAGCTCGATTAATCGAGCCTGACGGTACCGGGTGAGGAAGCACCGGCTAACTCCGTGCCAGCAGCTGCGGTAATACGGGGGGTGCGAGCGTTGTCCGGAATCACTGGGCGTAAAGGGCGCGTAGGTGGTGTGATAAGGGTGTGGTGAAAGTCCGGGGCGCAACCCCGGATCTGCCGTGCCGA
+
CCCCCGGGGGGGGGGGGGGGGGGGGGGGGGGGGGGGGGGGGGGGGGGGGGGGGGGGGGGGGGGGGGGGGGGGGFGGGGGGGGGGGGGGGGGGGGGGGGGGGGGGGFGGGGGGGGGGGGGGGGGFGGGGGGGGGGGGGGGGGGGGGGGGGGGFGGGGGGGGGGGGGGGGGGGGGGGGGGFGGGGGGGGGDGGGGGGGGGGGGCGGGCEEGCGGGGGGG?CGEGFGGGGGGGDECGGGCGGG55CGGGGC*:A<C90>FFGG=CDCFFFDEFG7CDGGG:DDDB.:EEG3(>?AFFEFFF>@)
@M03506:14:000000000-AKVR1:1:1101:7981:5082 1:N:0:50
ATGAACTCCTACGGGAGGCAGCAGTCGGGAATTTTGGGCAATGGGCGAAAGCCTGACCCAGCAACGCCGCGTGAGGATGAAATCCCTCGGGATGTAAACTTCGCAAGAATGGGAAGAATTAGTAGGGGTTAATACCCTCTATGATGACGGTACCATTTGTAAGCTCCGGCTAACTCCGTGCCAGCAGCCGCGGTAATACGGGGGGAGCAAGCGTTGTTCGGATTTACTGGGCGTAAAGGGCGCGTAGGCGGTCAGCACATGTCAGTGGTGAAATCTCCTGGCTGAACTGGGAAAGGTGAAC
+
CCCCCGACEEGGGGE7:CFGGGGG@CFFE+C@FFF@7;EFGGGGGGGGDGGCFF<FGGGGGGFGGGEGGGGGGGGG<EFGFFGAFGEFFGGGGGFFCFGGGGGCFCFFFFFGCEFG?4EFGGGA,FGE>:FCAFGGGFGGFGG9@CFA::CE:CFFFGF=@@FFE,<:B7FCFGGGDGC*F*DFGCF7CFGC7*:FCFGGDBE8:CG8*2;;CG582:@?C8=EFG9CFFGCCCG=F?7E57:*:>EGGD5:7=CD+8>*AED<CF+>:CC=7>*30**0*)72*9<=)75(97559)*00
@M03506:14:000000000-AKVR1:1:1101:19437:5087 1:N:0:50
ATGAACTCCTACGGGAGGCAGCAGTGGGGAATATTGGACAATAGGCGCAAGCCTGATCCAGCCATGCCGCGTGAGTGATGAAGGCCCTAGGGTTGTAAAGCTCTTTTGTGCGGGAAGATAATGACGGTACCGCAAGAATAAGCCCCGGCTAACTTCGTGCCAGCAGCCGCGGTAATACGAAGGGGGCTAGCGTTGCTCGGAATCACTGGGCGTAAAGGGCTCGTAGGTGGCCAACTAAGTCAGACGTGAAATCCCTCGGCTTAACCGGGGAACTGCGTCTGATACTGGATGGCGTGAGGTT
+
CCCCCGGGGGGGGGGGGGGGGGGGGGFFGGGGGGGGGGGGGGGGGGGGGGGGGGGGGGGGGGGGGGGGGGGGGGGGGGG<FCGGFGGGGGGGGGGGGGGDFGGGFGGGGFGGGGGGGGGFGGGGGGGGGGGGGFEGGGGGGGCGGGGGGGGGGGGGGGG7FFGGEGGGGGGEF@CFFGGG:**<FGGGGGGGEDCEFGGGD>@EFGGGDCCGE>CFC+:EC85C>CEGGG86+:@C6A<<:7?7?=:CF5EEG+<9*8DG=5CC+:5<ED*759CC<)75CFF7?4*700)())8>35)<)
@M03506:14:000000000-AKVR1:1:1101:6345:5098 1:N:0:50
ATGAACTCCTACGGGAGGCAGCAGTAGGGAATCTTCCGCAATGGACGAAAGTCTGACGGAGCAACGCCGCGTGAGTGATGAAGGTTTTCGGATCGTAAAACTCTGTTGTTAGGGAAGAACAAGTACGAGAGTAACTGCTCGTACCTTGACGGTACCTAACCAGAAAGCCACGGCTAACTACGTGCCAGCAGCCGCGGTAATACGTAGGTGGCAAGCGTTGTCCGGAATTATTGGGCGTAAAGCGCGCGCAGGCGGTCCTTTAAGTCTGATGTGAAAGCCCACGGCTCAACCGTGGAGGGTC
+
CCCCCGGGGGGGGGGGGGGGGGGGGGGGGGGGGGGGGGGGGGGGGGGGGGGGGGGGGGGGGGGGGGGGGGGGGGGGGGGGGGGGFGGGGGGGGGGGGGGGGGGGGGGGGGGGGGGGGGGGGGGGGGGGGGGGGGGGGGGGGGGGGGGGGGGGGGGGGGGGGGGGGGGGGGGGGGGGGGGGGGGGGGGGGGDGGGGGGGGGGGGGFGGGGGGGGGGGGGGGGFFGGEGFCFGGGGGGGGGGGGGGEEGGGGGEGGGGGFCCGGGGDF:><FGFFDFGG?<C<EFGGE34)7>1)07>FFE>0
@M03506:14:000000000-AKVR1:1:1101:9892:5111 1:N:0:50
ATGAACTCCTACGGGAGGCAGCAGTAGGGAATCTTCCGCAATGGACGAAAGTCTGACGGAGCAACGCCGCGTGAGTGATGAAGGCTTTCGGGTCGTAAAACTCTGTTGTTAGGGAAGAACAAGTGCTAGTTGAATAAGCTGGCACCTTGACGGTACCTAACCAGAAAGCCACGGCTAACTACGTGCCAGCAGCCGCGGTAATACGTAGGTGGCAAGCGTTATCCGGAATTATTGGGCGTAAAGCGCGCGCAGGTGGTTTCTTAAGTCTGATGTGAAAGCCCACGGCTCAACCGTGGAGGGG
+
CCCCCGGGGGGGGGGGGGGGGGGGGGGGGGGGGGGGGGGGGGGGGGGGGGGGGGGGGGGGGGGGGGGGGGGGGGGGGGGGGGGGGGGGGGGGGGGGGGGGGGGGGGGGGGGGGGGGGGGGGGGGGGGGGGGGGGGGGGGGGGGGGGGGGGGGGGGGGGGGGGGGGGGFFFGGGGGGGGGGGGEGFGFGGGGGGGGGGGGGGGGGGFGGGFFGGGGGGGGGGGGGGD5C@FCGGFGGGGGGGGFFEGGGGGGGGFGFC>FGGGGCCDG*A:FFC*:7:6>4<FFGGFC8)94375>>).7<)
@M03506:14:000000000-AKVR1:1:1101:24577:5133 1:N:0:50
ATGAACTCCTACGGGAGGCAGCAGTAGGGAATCTTCGGCAATGGACGAAAGTCTGACCGAGCAACGCCGCGTGAGTGAAGAAGGTTTTCGGATCGTAAAACTCTGTTGTTAGAGAAGAACGTTGTGTAGAGTGGAAAATTACACAAGTGACGGTATCTAACCAGAAAGGGACGGCTAACTACGTGCCAGCAGCCGCGGCAATACGTAGGTGCCGAGCGTATTCCGGATTTATTGGGCGTAAAGCGAGCGCAGGGGGTGTAATAAGTCTGTTGTAAAAGCCAGTGGCTCAACCATTGTGGGC
+
CCCCCGGGGGGGGGGGGGGGGGGGGGFGGFFGGGGGGEG@FFGGFFGGGGGFFEGGG<@FGGGGGGCFGGG+CGFFGDDEGGGFFDFGFFG7FGGFFGGFGGGGD<F<FFGGGEFGGGGEE7FFGG3C<FC,C>FAACFGFG9FFFDGGGGEDCFF<EGGFDGGGGGF<:7DF7*5>BE;,,1@FG*?E7:<<,4<EE7EE5++1CB:CC++BE>*2:E**3<+3*;8*00ACGGFF5)5*/AC=*//?5*1)*29:)1*<+:++*+09*310**<*****.9F6)*049F(5*0*/*).)
@M03506:14:000000000-AKVR1:1:1101:22742:5143 1:N:0:50
ATGAACTCCTACGGGAGGCAGCAGTGGGGAATTTTGGGCAATGGGCGAAAGCCTGACCCAGCAACGCCGCGTGAGGGAGGAAATCCTTCGGGATGTAAACCTCACAAGCAAGGGAAGAGAGCTATGGGCTGAATAATCCCGTAGTGCGACGGTACCTTGCGTAGGCCACGGCTAACTACGTGCCAGCAGCCGCGGTAATACGTAGGTGGCAAGCGTTGTTCGGAATTATTGGGCGTAAAGGGCGCGTAGGCGGTTTGTTAAGTCGGCGGTGAAAGCCCGGGGCTCAACGCCGGAGGGTCAG
+
CCCCCGGGGGFCEGGGGGGGGGGGGGGGGGEGGGGGGGGGGFGFGGGEGGGGGGGGDFFGFGGGFFFGEGDGGG@FEGGGDGGGGGGGGGGGGGEGGGGGGGGGCFGGGDFFF7FFGGF<FFFGFGGGGCEGGGGGGFCBFFEFEGGGGGGGEE7@@CFG>FGG7FGCGEGD@EEGGGGGEFGFGGFFFCEGGG74**22C8?EFGFFGGEGC8C;CE/*<*?858+3:7+<8=C57AC@?5*>*117C=+>C7//C)709:C+*7:):DE57:**2.9)<).27=9F075(037>)775)
@M03506:14:000000000-AKVR1:1:1101:11380:5170 1:N:0:50
ATGAACTCCTACGGGAGGCAGCAGTCGGGAATTTTGGGCAATGGGCGAAAGCCTGACCCAGCAACGCCGCGTGAAGGATGAAATCCCTCGGGATGTAAACTTCGCAAGAATGGGAAGAATAAGGAGGGGTCAATAACCCTTTTGATGACGGTACCATTTGTAAGCTCCGGCTAACTCCGTGCCAGCAGCCGCGGTAATACGGGGGGAGCAAGCGTTGTTCGGATTTACTGGGCGTAAGGGGCGCGTAGGCGGCCAAACAAGTCACTGGTGAAATCTCCGGGCTTAACGTGGCACGGTCCAG
+
CCCCCGGGGGGGGGGGGGGGGGGGGGGGGEGGGGGFGGGGGGGGGGGGGGEFGGGGGGGGGGGGGGGGGGGGGDGGGGGGGGGGGGGGGGGGEGGFGGFGGGGGGGGGGGGDGGGGG8FGFGG<FGGGDGEFGGGCGFGFGGGGGGGGFGGGGGGGFFFCGGGGGGFFEGGGGCFEFGGGG7>FFGGG7FCGCGCC*?<9*;1*8CG>C;FGCGGE>EC?8*;;CCFGGGGGFEEGE***:EGEEGCD?F5C)754:7*/:A*++:+9<FC*::DE>?)/)7>CC6:)(183>FE))))/0
@M03506:14:000000000-AKVR1:1:1101:5894:5179 1:N:0:50
ATGAACTCCTACGGGAGGCAGCAGTCGAGAATTTTTCTCAATGGGCGCAAGCCTGAAGGAGCGACGCCGCGTGGGGGATGAAGGGTTTCGATCCGTAAACCCCTGTCATTTGTGAACAATGGTTAGTGTTTAAGAGATGCTGACTTGATAGTAATGAAAGAGGAAGGGACGGCTGACTCTGTGCCAGCAGCCGCGGTAATACAGAGGTCCCGAGCGTTGTTCGGATTCACTGGGCGGAAAGGGTGCGTAGGTGGCATAGCAAGTTGGATGTGAGAGCTCAGGGCTTAACCCTGAAATGGCA
+
CCCCCGGGGGGGGGC;FGGGGGCFFGGGGFEFGFGGGGGGGGCFGGGGGGGGGGGDEGGGGGGGGGGGGGGGEGGGG:FFGDGFGGGGGGFGGGGGGCFFFGGGGGGDFFGGGGFGGFGDCFGFGGGGCFCC9FFGGGGGA<=DFGG,><FFCFGGFFFFCCFGGGFDF<<@FGEFGGFGGGGGFGGGGFGEDFGGGG7B>9FFGFFCGCF>G3*C8;E*;E5:;C>9?E?CC5C5*:):FC=FE5EG=C5+9:62A67*<97E?*AF7DG?7*;69@FGGFFDF:7F-20(556*97*))
@M03506:14:000000000-AKVR1:1:1101:15081:5185 1:N:0:50
ATGAACTCCTACGGGAGGCAGCAGTGGGGAATCTTGCGCAATGGGCGAAAGCCTGACGCAGCGACACCGCGTGGGGGATGAAGGCCTTTCAGGTCGTAAACCCCTTTCGGCAGGGACGAAGCGATCTCGTGACGGTACCTGCAGAAGAAGCCTCGGCTAACTACGTGCCAGCAGCCGCGGTAACACGTAGGAGGCGAGCGTTGTCCGGAATCATTGGGCGTAAAGAGCGCGCAGGCGGCTTGGCAAGTCGGGTGTGAAATCCCGGGGCTCAACCCCGTGACTGCATCCGATACTGTCCGGG
+
CCCCCGGGGGGGGGGGGGGGGGGGGGGGGGGGGGGGGGGGGGGGGGGGGGGGGGGGGGGGGGGGGGGGGGGGGGGGGGGGGGGGGGGGGGGGGGGGGGGGGGGGGGGGGGDGGGGGGGGGGGGGGGFGGGGGGGGGGGGGGGGGGGGGGGGGGGGGGGGGGGGGGGGGGGGGGGGGGGGGEGGGGGGFGFGGFGEGGGGG5A?;FGGGEEFGG9FGGGGGGGGCCFGCEGGG=CGEGG:=EGGGG6C7<CGGGGGG9@CF77CEGGGC*9694<>CG>D356@F7@7?<DBB)981*)0>)
@M03506:14:000000000-AKVR1:1:1101:23269:5187 1:N:0:50
ATGAACTCCTACGGGAGGCAGCAGTGAGGAATCTTTCGCAATGGGGGCAACCCTGTCGAAGCAACACCGCGTGAAGGATGAAGGCGTTTTCGTTGTAAACTTCTTTTTTGAGGGAATAATTCTGAAGGTACCTCAAGAATAAGCATCGGCTAACTACGTGCCAGCAGCCGCGGTAAGACGTAGGATGCAAACGTTATCCGGAAATATTGGGCGTAAAGAGTTCGTAGGTGGTTTGTTAAGTAGAGCGTGAAAGACTTGAGCTCAACTCAAGGAAGGTGCTTTATACTGGCTCACTAGAGTA
+
CCCCCGGGGGGGGGGGGGGGGGGGGGGGGGGGGGGGGGGGGGGGGGGGGGGGGGGGGGGGGGGGFGGGGGGGGGGGGGGGGGGGGGFGGGGGGGGGGFGGGGGGGFGGGGGGGGGGGGGDGGGGGGGGGGCFCFGDFGGGAEDGGAFG:FFGGGGGGGGGGGGGGGGFFGGCCCCCFGGGECFGGF@CEGFC@:EF,2?*:CC*,?+?E+8>5CBEDFFF+>ACE68EEFG8F6?*A?F7<7<0++:9*::+2:6:76*7++9CEG7><CE@DG4E9FFCD44?+*:B>*7>6*1796?F?
@M03506:14:000000000-AKVR1:1:1101:7030:5193 1:N:0:50
ATGAACTCCTACGGGAGGCAGCAGTGGGGAATTTTGCGCAATGGGGGAAACCCTGACGCAGCAACGCCGCGTGGAGGATGAAGCTCCTTGGAGTGTAAACTCCTTTCGACCGGGACGATAATGACGGTACCGGTGGAAGAAGCACCGGCTAACTCTGTGCCAGCAGCCGCGGTAATACAGAGGGTGCGAGCGTTGTTCGGAATTATTGGGCGTAAAGGGCGCGTAGGCGGTGTTGTAAGTCACCTGTGAAACCTCTGGGCTTAACTCAGAGCCTGCAGGCGAAACTGCAATGCTGGAGGGG
+
CCCCCGGGGGGGGGGGGGGGGGGGGGGGGGGGGGGGGGGGGGGGGGGGGGGGGGGGGGGGGGGGGGGGGGGGGGGGGGGGGGGGFGGGGGGFGGGGGGGGGGGGGGGGGGGGGGGGGGCGGGGGGGGGGGGGGGGGGGGGGGGGGGGGGGGGGGGGGGGGGGGGGGGGGGGGGDGGGGGGGGGGGGGGGGGGCEGGFGGGGE5FGGGGGGGG>EEGFGGGGGEEGGGGGGGECEFC9@CFCFCCFCGGGFEFF?FFG?GFGDGGC7?CGGG@DCFDFFFDG@EDGFGFFG*5)7@?45BB>
@M03506:14:000000000-AKVR1:1:1101:4683:5204 1:N:0:50
ATGAACTCCTACGGGAGGCAGCAGTGGGGAATATTGGACAATGGGGGAAACCCTGATCCAGCCATGCCGCGTGAATGATGAAGGCCTTCGGGTTGTAAAGTTCTTTTGATGGGGACGATGATGACGGTACCCATAGAATAAGCTCCGGCTAACTTCGTGCCAGCAGCCGCGGTAATACGAAGGGAGCTAGCGTTGTTCGGAATTACTGGGCGTAAAGGGCGCGTAGGCGGTTTGACAAGTTGGATGTGAAAGCCCTGGGCTCAACCCGGGAATTGCATTCAAGACTGTTTTACTTGAATTC
+
CCCCCGGGGGGGGGGGGGGGGGGGGGGGGGGGGGGGGGGGGGGGGGGGGGGGGGGGGGGGGGGGGGGGGGGGGGGGGGGGGGGGGGGGGGGGGGGGGGGGGGGGGGGGGGGGGGGGGGGGGGGGGGGGGGGGGGGGGGGGGGGFFGGGGGGGGGGGGGGGGGGGGGGGGGGGGGGGGGGGGGGGGEGGGGFGFGGGGGGGGGGGFC9CFGGEGGGGGGGGGCCCECEGGGGG*:C<F7CFFGGD?F2CGF:FCAC5FFGF7:D?6>:CCD55*9CFCF7CF=?EGFG=>CFA*==BF?=4*
@M03506:14:000000000-AKVR1:1:1101:10237:5224 1:N:0:50
ATGAACTCCTACGGGAGGCAGCAGTGGGGAATGTTGGACAATGGGCGAAAGCCTGATCCAGCCATGCCGCGTGAGTGATGAAGGCCTTAGGGTTGTAAAGCTCTTTCAGTGGGGAAGATAATGACGGTACCCACAGAAGAAGCCCCGGCTAACTTCGTGCCAGCAGCCGCGGTAATACGAAGGGGGCTAGCGTTGTTCGGATTTACTGGGCGTAAAGCGCACGTAGGCGGATCGTTAAGTGAGGGGTGAAATCCCAGGGCTCAACCCTGGAACTGCGTTTCATACTGGCGATCTCGCGTCC
+
CCCCCGGGGAFGGEG@C@CGGGDEFGCGFGGGGGAFCGGGGGFGGGGGGFGGGGGGDGF<CFCFFGGGEEGFDGFCEEFGGGDGGCECFFFFGFCCFAFGDFGGGFFGGEEE?FGGGGFGGGFFFG@:FC?FEGGGFG8F8DF,:CFGGGGFFFBFG@EE<=<FFGFGGGGGGEGGGGGFGGEGGG@::FBFGEGGFFEGCE8:FFFFGGGGGG5C9<:E8EEFGFCCEGDGDC:FGFG9?CFCGGGDC??FGGGG65C3*7*9?F*0C3:6C79E*77<DF?:7@:?0>)9@:95).750
@M03506:14:000000000-AKVR1:1:1101:16107:5283 1:N:0:50
ATGAACTCCTACGGGAGGCAGCAGTCGGGAATTTTGGGCAATGGGCGAAAGCCTGACCCAGCAACGCCGCGTGAAGGATGAAATCCCTCGGGATGTAAACTTCGCAAGAACGGGAAGAATAAGTAGGGGTCAATACCCCCTATGATGACGGTACCGTTTGTAAGCTCCGGCTAACTCCGTGCCAGCAGCCGCGGTAATACGGGGGGAGCACGCGTTGTTCGGATTTACTGGGCGTAAAGGGCGCGTAGGCGGCCAGCACAAGTCAGTTGTGAAATCTCCGAGCTTAACTCGGAAAGGTCAA
+
CCCCCGGGFCEGEGGGGGGE;;FCEEGGG7EGGGGFGGGGFFFGFFEEDGCGGGGC@FGGGFFCFGGC>F:=FGGGGGGGDE?EFGGFFFGDCBFEFFFEFDGGG7C@FGFGDEFEFCGGDEEFFFGDFEGG9<FFDGFECFFC9<<3F:CFGGGC@:FCFDAEFCFGDGGGGCFFGGEC@FFGFF@FD,CEGGEGCFFGF87EGGEEEC*?GG/:CG8FG8C;CFFCC<EGGG:*:/0<*7CEG5CGCEGCD=5*C:F4CFCFFGG7?7C=7773:7CC)>)*+*:74C>3).)7)*966
@M03506:14:000000000-AKVR1:1:1101:7793:5300 1:N:0:50
ATGAACTCCTACGGGAGGCAGCAGTGGGGAATATTGGACAATGGGCGAAAGCCTGATCCAGCAATGCCGCGTGAGTGATGAAGGCCTTAGGGTTGTAAAGCTATTTTACCCGGGATGATAATGACAGTACCGGGAGAATAAGCCCCGGCTAACTCCGTGCCAGCAGCCGCGGTAATACGGAGGGGGCTAGCGTTGTTCGGAATTACTGGGCGTAAAGCGCACGTAGGCGGCTTTGTAAGTTAGAGGTGAAAGCCCGGGGCTCAACTCCGGAATTGCCTTTAAGACTGCATCGCTGGAATTG
+
CCCCCGGGGGGGGGGGGGGGGGGGGGGGGGGGGGGGGGGGGGGGGGGGGGGGGGGGGGGGGGGGGGGGGGGGGGGFGGGGGGGGGGGGGGGGGGGGGGGGGGGGGGGGGGGGGGGGGGGGGGGGGGGGGGGGGGGGGGGGGGGGGGGGGGGGGGGGGGGGGGGGGGGGGGGGGGGGGGGGGGGGGGGGGFGGGGGGGGGGGGG8@FFGGGGGGGGGGF8:CGGGGGGGGGGGGGF9::C+<ECCFGFC:FGG4C7CGFGD*79FG*947C*5DGGFF*::76@7CFGF4>B:34)8)?40*
@M03506:14:000000000-AKVR1:1:1101:7729:5307 1:N:0:50
ATGAACTCCTACGGGAGGCAGCAGTGGGGAATCTTTCGCAATGGGCGCAAGCCTGACGGAGCAACGCCGCGTGCAGGAGGAAGGCCTTCGGGTTGTAAACTGCTTTTATTGGTGAAGATTATGACGGTAGCCAATGAATAAGGGTCTGCTAACTACGTGCCAGCAGCCGCGGTCATACGTAGGACCCAAGCGTTATCCGGAATCACTGGGCGTAAAGAGTTGCGTAGGTGGCAAAGTGAGCAAATAGTGAAATGATGCGGCTTAACCGCATGTCCATTCTTTGAAATACTTAGCTAGAGTA
+
CCCCCGGGGGGGGGGGGGGGGGGGGGGGGGGGGGGGGGGGGGGGGGGGGGGGGGGGGGGGGGGGGGGGGGGGGGGGGDGGGGGGGGGGGGGGGGGGGGGGGGGGGGGGGGGGGGGGGGGGGGGGGGGGGGCGGGGGGGGGGGGGGGGGGGGGGGGGGGGGGGGGGGGGGGGGGGGFGGGGGGGGGGGGGGGGGGGGGGGGGGGFGGGGGGGGEGGDGGGFG?9EGGG5<CCCCCCFCCGGGCGGGGFGFGFG79FG7*<DGGDGGFGGGG*<?7>+C6**:47C+*:@9C8)***9*7@6*
@M03506:14:000000000-AKVR1:1:1101:21707:5313 1:N:0:50
ATGAACTCCTACGGGAGGCAGCAGTGGGGAATCTTGCGCAATGGCCTAACGGCTGGCGCAGCGACGCCGCGTGTGGGATGAAGCTCCTCGGAGTGTAAACCATTGTTGCCCGGGACGAATAGCCCGATTAATCGAGCCTGACGGTACCGGGTGAGGAAGCACCGGCTAACTCCGTGCCCGCAGCCGCGGTAATACGGGGGGTGCGAGCGTTGTCCGGAATCACTGGGCGTAAAGGGCGCGTAGGTGGTTTGATACGGGTGTGGTGAAAGTCCGGGGCCCAACCCCGGGTCTGCCGTGCCGG
+
ACCCCGEEFGFGGGGGDGDFGGGGGEGGDGEGFGFFGGCCGGGGFFG8AGG7CC7FDDGG:F@@FEFGGGGGGGFGGFFEFGCFCGG8BF7:CFFGFFCGGG,CFB?F<EFCCE7FGGEFCFA,:F>+@CFC=FDFFCCF:F:E>BF9>CCFGFFGFDFGF@C<7:1<7BFFG@FDDG+4:C@EGGGGGEG597:CCCCEC>CCG5>5C*/*AF7C5=8CFGGF?CE*:/2:*<285:)::75*<FGG86=003+9C597:C3=ED<*<CEF37):9)9C35>C/.))-95(*=70))<5)
@M03506:14:000000000-AKVR1:1:1101:18222:5317 1:N:0:50
ATGAACTCCTACGGGAGGCAGCAGTGGGGAATTTTGGACAATGGGGGCAACCCTGATCCAGCCATTCCGCGTGAGTGAAGAAGGCCTTCGGGTTGTAAAGCTCTTTTGTCCGGAACGAAACGGGTAGCGTGAATAGCGCTGCCTACTGACGGTACCGGAAGAATAAGCACCGGCTAACTACGTGCCAGCAGCCGCGGTAATACGTAGGGTGCGGGCGTTAATCGGAATTACTGGGCGTAAAGCGTGCGCAGGCGGTTTTGTAAGCCAGATGTGAAAGCCCCGGGCTCCACCTGGGAATGGC
+
CCCCCGGGGGGGGGGGGGGGGGGCFAFGGGGGGGGGGFGGGGGGGGGGGGGGGGGGGGGGGGGGGGGGFGGGGGGGGGGGGGGGGGGCGGGGGGGEGGGGDF@FGGGGGEGGGGGGGGGGGGGGEGEGGGGDGGGGGGGCGGFGFFGGGGGDGFEGGGGGGGGGGGGCGG7CCGGEFG9FGGGCFGFGGGGGGGGCE@EEGD@F:98EG@CEG5CGG8?8CEFGGCEGGGGGDE=FC8CEFGGGA7CDGGGDDGGCE@CGGFC739676=FFGCFC7)7*9@DGGFF).958?F@7))6))
@M03506:14:000000000-AKVR1:1:1101:15011:5326 1:N:0:50
ATGAACTCCTACGGGAGGCAGCAGTGGGGAATCTTGCGCAATGCGCGAAAGCGTGACGCAGCAACGCCGCGTGGGGGAAGAAGGCCTTCGGGTCGTAAACCCCTTTCAGGAGGGACGAAGGTAGGGCGGTTAATAGCCGACCCGATTGACGGTACCTCCACAAGAAGCCCCGGCTAACTACGTGCCAGCAGCCGCGGTAATACGTAGGGGGCAAGCGTTGTCCGGAATTATTGGGCGTAAAGAGCGGGTAGGCGGTGCGGTAAGTCGGCTGTGAAAGTCCAGGGCTCAACCCGGGGATGCG
+
CCCCCGGGGGGGGGGDG@FEGEFGGGGGGGDGGGGFFGGGGGFDFGGGGDGGGGGGGEGDGGGGGGGGGGGFGGGGGFFGGGGGGGGEFGGGGGE@DGGGCEDDFEGFCF8CFGGGGGCFGGFFFFGGGC7:FGFGGGEGFGGFFFFFDFGGGF:<F@:CGGGGGGB<<@>CCG8EGGGGGGCFGGCFGFGFCEG8:CEEFF9C<CE>8EDEGFGGG58?EE7A88:5<@CGGFGGGG38:9?F6:59?CEGDGGD*)>D7>7?+**9/1*0CF72C70*:)5=*)**.97,))..)7>F)
@M03506:14:000000000-AKVR1:1:1101:21590:5333 1:N:0:50
ATGAACTCCTACGGGAGGCAGCAGTGGGGAATCTTGCGCAATGGCCTAACGGCCGACGCAGCGACGCCGCGTGTGGGATGAAGCTCCTCGGGGTGTAAACCACTGTTGCCCGGGACGAATAGCTCGATTAATCGAGCCTGACAGAACCGGGGTAGGAAGCACCGGAGAACTCGGTGCCTGCAGCCGCGGTAATACGGGGGGAGGGAGGGTTGTCCGGATTAACTGGGCGTATAGGGGGCGTGGGGGGGTTGTGGGGGGTGTGGGGAAGGTGTGAGACTCCACGCCGGATCTGCGGTACTGG
+
CCCCCGGGGGGGGGGGGGGGGGGGGGGGGGGG<FGG<@FGGGGG8F<FG,CCF@FF@6FFGGCF+CFGGGGGG+D7FG<FGGGF,F,BFEG++@FGGGG9FDFGCFDG9:FGGGGCFGG<@3,<,8*8,*,,8*D*>F<CF,,@,@3,1*=:1=<<,?:*,+*=*1**4<<<**4**;++;*++:8:C5**1++<CEG55****1AE*C8**;++/:8*2++<+3:55C2**0<9:58)*/*:E*:53*2:2***18795/*****2*/9211*:+****2055:)37:5*4*)77))*10
@M03506:14:000000000-AKVR1:1:1101:15250:5338 1:N:0:50
ATGAACTCCTACGGGAGGCAGCAGTAGGGAATCTTCCGCAATGGGCGAAAGCCTGACGGAGCAATGCCGCGTGAACGATGAAGGCCTTCGGGTCGTAAAGTTCTGTTGTGGGGGAAGAAATCCTTTTCGGATAATACCCGGAGAGGTTTGACGGTACTCCACGAGGAAGCCCCGGCTAATTACGTGCCAGCAGCCGCGGTAATACGTAAGGGGCAAGAGTTGTCCGGAATCACTGGGCGTAAAGCGCACGTAGGCGGTTTAGCAAGGTAGGGGTGAAAGCTCTAAGCCTAACCTAGCAATT
+
CCCCCGFFFCDGGGGDGGGCEDGGCCFFGGGGGGGGDGGGEGGGGGGGGGFGGGGFGGGGGGGGCDGG:CGGGEGGFCFGFGEFFFGGDGGGGGDBF@DGGGG9FFGGGGGDGDFDGFGGFFFDFEGFGC7:FFCCFFCGGC:BEGGG97C,>BFFEFAFG77C:FB:E,>7<FCEGGG9FFC:2<<8EGGC+=FG8CE*?;C+CE+2*A86C5>8C*0<<EG7+;>8CF?++206*19:CECC95CCEE***/+)*0/>?9:<9***+9555972*9CF*)*++/*)(26,0*0*)/9**
@M03506:14:000000000-AKVR1:1:1101:4173:5342 1:N:0:50
ATGAACTCCTACGGGAGGCAGCAGTGGGGAATATTGGACAATGGGGGCAATCCTGATCCAGCCATGCCGCGTGAGTGATGAAGGCCCTAGGGTTGTAAAGCTCTTTTGTGCGGGAAGATAATGACGGTACCGCAAGAATAAGCCTCGGCTAACTTCGTGCCAGCAGCCGCGGTAATACGAAGGGGGCTAGCGTTGCTCGGAATCACTGGGCGTAAAGGGTGCGTAGGCGGGTTTTTAAGTCAGGGGTGAAATCCTGGAGCTCAACTCCAGAACTGCCTTTGATACTGAAGATCTTGAGTCC
+
CCCCCGGGGGGGGGGGGGGGGGGGGGGGGGGGGGGG?FGGGGGGGGGGGGGGGGGGGGGGGFGGGGGGGGGGGGGGGGGGGGGGGGGGGGGGGGGGGGGGGGGGGGGGGGGGGGGGGGGGGGGGGGGGGGGGGGGGGGGGGGGGGGGGGGGGGGGGGFCGGFGGGGGGGGEGCGGGGFGGCCFGGGGGGGGGG7CFEFEGEGGGGGGGGGFGCEEFFGGGGGGECEGF8EG8**CFGCF<9A?ECD=D8EGF7CCGGFFGGGGGGCCFGG7?FF6+76FGG?=FFBGFAGB.8*=F=:=97
@M03506:14:000000000-AKVR1:1:1101:15301:5360 1:N:0:50
ATGAACTCCTACGGGAGGCAGCAGTGGGGAATATTGCGCAATGGGGGAAACCCTGACGCAGCGACGCCGCGTGGGTGATGAAGGCCTTCGGGTCGTAAAGCCCTGTCGTAGGGGAAGAACCGGTGGACGGCTAATACCCGTCCGCCCTGACGGTACCCTACAAGAAAGCACCGGCTAACTCCGTGCCAGCAGCCGCGGTAATACGGAGGGTGCGAGCGTTGTTCGGAATTACTGGGCGTAAAGCGCGTGCAGGCGGCCGACTAAGTCAGGTGTGAAAGCCCGGGGCTCACCTCCGGAAGTG
+
CCCCCGGGGGGGGGGGGGGGGGGGGGGGGGGGGGGGGGGGGGGGGGGGGGGGGGGGGGGGGGGGGGGGGGGGGGGGGGGGGGGGGGGGGGGGGGGGGGGGGGGGGGGGFGGGGGGGGGGGGGGGGGGFGGGGGGGGGGGGGGGGGGGGGGGGGGGGGGGGGGGGGGAFGGGGGDGDGGGGGGGGGGGGGGGGGGGGGGGGGGFFGGCEGGGGGGDEGG5=EEGFDE8?FGGGG7CCC?7?CFGGGGGGGEGGGEGG*<D<GEDFG>?C:D0/***3:BFC35>EG:)087>2@FEF@5:)9
@M03506:14:000000000-AKVR1:1:1101:16115:5364 1:N:0:50
ATGAACTCCTACGGGAGGCAGCAGTCGAGAATCTTCGGCAATGGGCGCAAGCCTGACCGAGCGACGCCGCGTGTGCGATGAAGGCCTTCGGGTTGTAAAGCACTGTCGAGGGGGAGGAAGGGCAACTTGACCGACCCCCGGAGGAAGCACGGGCTAAGTTCGTGCCAGCAGCCGCGGTAAGACGAACCGTGCGAACGTTATTCGGATTCACTGGGCTTAAAGGGCGCGTAGGCGGCGACTCAAGTCGGGGGTGAAATCCTTCGGCTCAACCGGAGAAGTGCCTTGGATACTGGGTCGCTCG
+
CCCCCGGGGGGGGGGGGGGGGGGGGGGGGGGGGGGGGGGGGGGGGGGGGGGGGGGGGGGGGGGGGGGGGGGGGGGGGGGGGGGGGGGGGGGGGGGGGGGGGGGGGGGGGEGGGGGGGGGGGGGGGGGGGGGGGGGGGGGGGGGGDGGGGGGGGGGGFGGGGGGFEFG?CEGGGDGGGGGGGFGGGDEDGG@5:8EEGCGGFGGGGGEEF7<9@FGFGF+AFGGGGGGE>EEC?EDE5?DC76??+<*9CED*1:CDA9<7CFDGE*:0<CFBG9574;:*7B*<?F*74>7<FFF5)75)0
@M03506:14:000000000-AKVR1:1:1101:14353:5389 1:N:0:50
ATGAACTCCTACGGGAGGCAGCAGTAGGGAATTGTTCGCAATGGGCGCAAGCCTGACGACGCAACGCCGCGTGGAGGATGAAGATCTTCGGGTCGTAAACTCCTTTCGATTGGGACGAATTCCTCGGGGGTGAACAACTTCCGAGGTTGACGGTACCGAGAGAAGAAGCCCCGGCTAACTCTGTGCCAGCAGCCGCGGTAATACAGAGGTCCCGAGCGTTTGTCGGATCCACTGGGCGTAAAGGGTGTGTAGGAGGTCGCGTCAGTTGGCTGGGAAATCCAAGGGCTGAACCGTGGACCTG
+
CCCCCGCGGGGGFGEFEEFFE><F@EFGGGCFCFEDFEGG:B@D@,@C:FCFGGGGDCGGGGGGGGGDGGGEFDFGC+E=BEFGGDF9<F+>E==CFFGGFGD,?FFEEAFG8<DD:7FGGFG9FGC7FD*5DFGGGGCA,>B*F7F:FBFC>FFC:FC7CFGFCFG?F+4FGGGGCFCCF?@FG7CFCA6@EC8EED*8:<+23<CCCCFF8E5?EG=C**;C:85**2+33<**5C)**/<<5*:CEC7C>+258)1)>E)*::+*32<>**27/*296)0CEB0)(2/1)))..)0).
@M03506:14:000000000-AKVR1:1:1101:20348:5403 1:N:0:50
ATGAACTCCTACGGGAGGCAGCAGTGGGGAATTTTGCGCAATGGGGGAAACCCTGACGCAGCAACGCCGCGTGGAGGATGAAGTCCCTTGGGATGTAAACTCCTTTCGACCGGGAAGATGATGACGGTACCGGTGGAAGAAGCCCCGGCTAACTTCGTGCCAGCAGCCGCGGTAATACGAGGGGGGCGAGCGTTGTTCGGAATTATTGGGCGTACAGGGCGCGTAGGCGGTGCGGTAAGTCACCTGTGAAATCTCTGGGCTTAACTCAGAGCCTGCAGGCGACACTGCCGTGCTGGAGTGG
+
BCCCCGGFGGGGGGGDE7CFGGGFGGGGDCEFFGG9EFGGGGGGGGGECGGGGFGF8@FEGGGGGGGGGGE>FEGGDGGGGAFFFGGGGGGGGGGGGCFAEGGFGGGEFGGGDG7>:FEFGGGGGE7CDCFGCE@FFEF<>FFFCEEGEGCGFCFFC:*<D,:CFGGGDE*<FEFGFFGGD7FFEC5CEEC?//:;/0CEEE50<7<+<>FC:E5;EGEGG=E88CEGEE*/C5C:>;F0:9+A+<CFGGG?D?FF7:5CE*C?F?9*<CC?029:9)*11<5/:6C405)4))1/)895.
@M03506:14:000000000-AKVR1:1:1101:16657:5412 1:N:0:50
ATGAACTCCTACGGTAGGCAGCAGTCGGGAATTTTGGGCAATGGGCGAAAGCCTGACCCAGCAACGCCGCGTGAAGGATGAAGTATTTCGGTATGTAAACTTCGAAAGAATAGGAAGAATAAATGACGGTACTATTTATAAGGTCCGGCTAACTACGCGCCAGCAGCCGCGGTAATACGTAGGGACCAAGCGTTGTTCGGATTTACTGGGCGTAAAGGGCGCGTAGGCGGCTTGTCAAGTCACTTGTGAAATCTCTGGGCTTAACCCAGAACGGCCAAGTGAAACTGACATGCTAGAGTGC
+
CCCCCGGGGGGGGGGGGGGGGGGGGGGGGGGGGGGGGGGGGGGGGGGGGGGGGGGGGGGGGGGGGGGGGGGGGGGGGDGGGGGGGFGGGGGGGGGGGGFGGGGGGGGGGGGGGGGGGGGGGGGGGGGGGGGGGGGGGEGGGGGFGGGGGGGGGGGGGGGGGGDGGGGGGGGGGGGGGGGGGGGGGGGGGGGGCFEGGGEGGGEFCEGGGFGEGGDGGGGGGGGGGGGFGGGGGGGGFGGGGGGFGGFGGGC0:<EGFFGGGGFFGFFGFFGFG::=3>GCFFFGCBGFBGFF:==@*=BF*
@M03506:14:000000000-AKVR1:1:1101:13394:5414 1:N:0:50
ATGAACTCCTACGGGAGGCAGCAGTAGGGAATTTTTCACAATGGACGAAAGTCTGATGGAGCAACGCCGCGTGCAGGAGGAAGGCCTTCGGGTCGTAAACTGCTTTTAAGGGGGAGGATCATGACAGTACCCCTAGAATAAGGACCTGCTAACTACGTGCCAGCAGCCGCGGTCATACGTAGGGTCCAAGCGTTATCCGGAATTACTGGGCGTAAAGAGTTGCGTAGGTGGCAAAGTAAGCGATACATTAAATCTCACGGCCCAACCGGGAATTCATGTATCGAACTACTTAGCTATAGCA
+
CCCCCGGGGGGGGGGGGGGGGGGGGGGGGGGGGGGGGGGGGGFGGGGGGGGGGGGGGGGGGGGGGGGGGGGGGGGGGGGGGGGGGGGGGGGGGGGGGGGGGGGGGGGGGGGGGGGGGGCGGGGGGGGGGGGGGGGGGGGGGGGGGFGGGGGGFFGGGGGGGGGGGGGGGGGGGGGGGGGGGGGGGGGGCGGGGGDG<CEG7EFG@CGGGGGGEGGGGGG9CF?8EEGGGGGFFF6FG7:CFG5*:7CCAC?EGG?C7@FCE*)27C53*)::C4:00*?*:@)/*579226)9=F=*9=40
@M03506:14:000000000-AKVR1:1:1101:16891:5470 1:N:0:50
AGAACTCCTACGGGAGGCAGCAGTAGGGAATTTTCCACAATGGGCGAAAGCCTGATGGAGCAACGCCGCGTGCAGGATGAAGGCCCTCGGGTCGTAAACTGCTTTTGTCTGTGAAGAATATGACGGTAACGGACGAATAAGGATCTGCTAACTACGTGCCAGCAGCCGCGGTCATACGTAGGATCCAAGCGTTATCCGGAATTACTGGGCGTAAAGAGTTGCGTAGGTGGCAATGTAAGTAAATAGTGAAAGCCTGAGGCTCAACCTCTTCAACATTATTTAAACTGCATAGCTAGAATAT
+
CCCCCGGGGGGGGGGGGGGGGGGGGGGGGGGGGGGGGGGGGGGGGGGGGGGGGGGGGGGGGGGGGGGGGGGGGGGGGGGGGGGGGGGGGGGGGGGGGGGGGGGGGGGGGGGGGFGGGGGGGGGGGGGGGGGGGGGCEGGGGGGGGGGGDGGGGGGGGGGGGGGGGGGGGGGGGCGGGGGGGGGGGGGGGGGGGGGGGGGGGGGGGGGGFGGGGDFGGGGGF7CEEGEGGGFFCEEGCFFGFGGGFF?FGAFGDFGGGFGC5EGFGGGGFCFF7>7C7*:0C67E?BFFBGFFFFFF4@F4*
@M03506:14:000000000-AKVR1:1:1101:12831:5513 1:N:0:50
ATGAACTCCTACGGGAGTCAGCAGTGGGGAATTTTCCGCAATGGGCGAAAGCCTGACGGAGTGACGCCGCGTGTGGGACGAAGGCCTTCGGGTCGTAAACCACTGTCAGTGGGAAAGATGGGTGTCGGCGCGATAACCGCCGGCATTTGACGGTACCTGCAGAGGAAGCCCCGGCTAACTCTGTGCCAGCAGCCGCGGTAAGACAGAGGGGGCAAGCGTTGCTCGGATTCATTGGGTGTAAAGGGTGCGTAGGTGGCGTCGTAAGTCAGGTGTGAAATCTCGGTGCGTAACTTGGAAACTG
+
CCCCCGFCGGGGGGGGDGGGFGFGFGGGGGGGGGGGGGGGGGGGGGGEGGGFGGFGGGGGEEFGGGGGGGGEFGGGGGGGGEGGGGGGGGGGGGGGGCCF@=FFFGFGFFGGGFFGGFC?AFG7CFCC+=CGGGDGFFEDEFCEGGGGFDGG7BC<FG@CE?FFF:C:*=*<::::FGFG,CECFF:<+2A>:@:EGGGGEEC++*2+A>558:*;5E8CE*++AE*AEFFC9:6C**)3A?:C=:5CCA5:<?+1*7735C***:+*2*</:3:CCF7C*85/1)1.(1<<**0/*9580
@M03506:14:000000000-AKVR1:1:1101:14754:5531 1:N:0:50
ATGAACTCCTACGGGAGGCAGCAGTCGGGAATTTTGGGCAATGGGCGAAAGCCTGACCCAGCAACGCCGCGTGAGGGATGAAGGCCCTCGGGTCGTAAACCTCTGTCGGGAGGGAAGAATGGTTGCCGTTCGAACAGGGCGGGAACCTGACGGTACCTCCAAGGGAAGCACCGGCTAACTCCGTGCCAGCAGCCGCGGTAATACGGAGGGTGCAAGCGTTGTTCGGAATCATTGGGCGTAAAGCGCGTGTAGGCGGCTAGGCAAGTCGGTTGTGAAATCCCGGGGCCCAACCCCGGAATTG
+
CCCCCGGGGGGGGGGGGGGGGGGGGGGGGGGGGGGGGGGGGGGGGGGGGGGGGGGGGGGGGGGGGGGGGGGGGGGGGGGGGGGGGGGGGGGGGGGGGGGGGGGGGGGGGGGGGGGGGGGGGGGGGGGGGGGGGGGGGGGGGGGDGGGGGGGGGGGGGGGFGGGGGGGGGGGGGGGGGGGGGGGGGGGGGGGGGGGGGGGGG?FGGGCEGGEDGFGFFGGGGGGGGGECFGGGGFGFGGGGGGGGGGGGGGGGGGGGGE<DGFGGGGGGG5EDD<GGFFGGDEFGE:77<FB:E:5B55FFF
@M03506:14:000000000-AKVR1:1:1101:8169:5557 1:N:0:50
ATGAACTCCTACGGGAGGCAGCAGTGGGGAATTGTTCGCAATGGGCGCAAGCCTGACGACGCAACGCCGCGTGGAGGATGAAGACCTTCGGGTCGTAAACTCCTTTCGATCGAGACGAATGGCTTCTGGGTTAACAGCCTAGAGGAATGACGGTACCGAGAGAAGAAGCCCCGGCTAACTCCGTGCCAGCAGCCGCGGTAATACGGGGGGGGCAAGCGTTGTTCGGAATTACGGGGCGTAAAGGGCTCGTAGGGGGCCAATTAAGGCAGACGTGAAATCCCTCGGCCTAACCGGGGAACGG
+
CCCCCGFGF-@FC;@6F@FGGGC@CFCAFC@,C<F<E;FGG;E,F@CEGGGGCC<FFE@FEG@@CEC=FG>G=BCEGEGA,,E9F<BEFGGCFFG>A=C<<FDEFGDFGFGG77=C=B:FGFGGGAFBF8D<CA3,,><DF<FFFC,>FFEFGFGF?C>C*C>:CF@F:BCGF7BE<CFEC7CFF*1BF7F:FFEDEC8:*<<FG*8CCEECED8ECE;8E8:+/8AEG+C+**:8*/)*2ACFD52*:**/9**1:.*1+<:?9**2:*2)/94C7=F7665>*)*.(2)()75)).)))
@M03506:14:000000000-AKVR1:1:1101:18853:5567 1:N:0:50
ATGAACTCCTACGGGAGGCAGCAGTGGGGAATTTTGCGCAATGGGCTAACGCCTGGCGCAGCAACGCCGCGTGGAGGATGAAGGTCTTTGGATTGTAAACTCCTGTCAGCAGGGAAAAAGCGACCCGGTCTAATACGTCGGGGAGTTGATTGTACCTGCAGAAGAAGCCCCGGCTAACTCTGTGCCAGCAGCCGCGGTAATACAGAGGGGGCAAGCGTTATTCGGAATTATTGGGCGTAAAGGGCGCGTAGGCGGCTTGGCAAGTGGATGGTGAAATCCCTCGGCTTAACCGAGGAACTGC
+
CCCCCGGGGGGGGGGGGGGGGGGGGGGGGGGGGGGCGGGGGGGGGGGGGGGGGGGGGGGGGG?GGGGGGGGGGG:FF@GGG<?FGGGGGGGGGGFGGFGGGGGGGGGFGGGGGGGGGGGGGGDGGGDGGGGGCFGGGGGGGGGDEGGGGGGGGAFGGGGGG9FGGGGGGGGGGGGGFGGGGGG,FE,B@GFGC@7FGEGGG7<:EGGG*:CE8CGFGGGGGGGGG5EGGDFGCFFGC8CEGEFGGCEDGD5ED55D8:C*<97EFCGGGGG=::9CF?G6*7)1A@D?)769))8>FFF??
@M03506:14:000000000-AKVR1:1:1101:12220:5591 1:N:0:50
ATGAACTCCTACGGGAGGCAGCAGTGGGGAATTTTGGACAATGGGGGCAACCCTGATCCAGCAATGCCGCGTGTGTGAAGAAGGCCTTCGGGTTGTAGAGCACTTTTGTCCGGAAAGAAAACCTCCGTCCTAATACGGTGGGGGGATGACGGTACCGGAAGAATAAGCACCGGCTAACTACGTGCCAGCAGCCGCGGTAACACGTAGGGTGCAAGCGTTAATCGGAATTACTGGGCGTAAAGCGTGCGCAGGCGGTTCGCTAATACCGATTTGAAATCACCGGGCTTAACCTGGGAACTGG
+
CCCCCFGDDGGGGGGG:CC@F;@EG@GFG7@FFGGGG<F,6FFFFCEFFGGF@EFGGGGAFE8<@ECGBC@>F:DEGFAF9DFF?4CCAE:BGGGB<<<FFCFFFEFGGFE7FEDEFG?=F8=8,EFE@FFFDGG9=FFG7>CGDCCEGCGCFGGGEE5:880<F7<EGC8C5C*;CFFCFCF*;C@@EGGGG5CCC8EGG?<C8A*;C8C>F7@C?CEGCC985*;@6EE7328@**98*3:C=5EDCCCE<5E9?3C/C*)+0:+1/)*)2:C7:**2*)0/>)9)67655455:@4=)
@M03506:14:000000000-AKVR1:1:1101:10082:5607 1:N:0:50
ATGAACTCCTACGGGAGGCAGCAGTGGGGAATCTTGCGCAATGCGCAAAAGCGTGACGCAGCAACGCCGCGTGGGGGAAGAAGGCCTTCGGGTCGTAAACCCCTTTCAGGAGGGACGAAGCCCCGGGAGTGAATAGCTCTCCGGGGTGACGGTACCTCAATAAGAAGCCCCGGCTAACTACGTGCCAGCAGCCGCGGTAATACGTAGGGGGCTAGCGTTGTCCGGAATCATTGGGCGTAAAGCGCGCGTAGGCGGTCAGGTAAGTCCGGTGTGAAAGTCATAGGCTCAACCTATGAATGCC
+
CCCCCGGGGGGGGGGGGGGGGGGGGGGGGGGGGGGGGGGGGGGGGGGGGGGGGGGGGGGGGGGGGGGGGGGGGGGGGGGGGGGGGGGGGGGGGGGGGGGGGGGGGGGGGGGGGGGGGGGGGGGGGGGFGGGGGGGGGGGGGGGGGGGGGGGGGGGGGGGGGFGGGGGGGDGGGGGGGGGGGGGFGGGGGGGGGGGGGGDGGGGGCFFGGGGGGGGGGGGGGGGGGEEGGGGGGGFDCEGGCE?EDGGGEG==FEG9EFGGCFGC+2ADGCC@D>DFGFGDG=BFE?CF?FF779FF?FBFF
@M03506:14:000000000-AKVR1:1:1101:9007:5611 1:N:0:50
ATGAACTCCTACGGGAGGCAGCAGTGGGGAATATTGCGCAATGGGCGAAAGCCTGACGCAGCAACGCCGCGTGAGTGATGAAGGCCTTCGGGTCGTAAAGCTCTGTCGGAGGGAACGAATTCTCCTGAGGTTAACAGCCTCAGGAAGTGACGGTACCCTCAAAGGAAGCACCGGCTAACTCTGTGCCAGCAGCCGCGGTAATACAGAGGGTGCTAGCGTTGTTCGGAATCATTGGGCGTAAAGGGCGTGTAGGCGGTTTGTTAAGTCATGTGTGAAATCCCTCGGCTCAACCGGGGAACGA
+
CCCCCGGGGGGGGGGGGGGGGGGGGGGGGGGG,FGFGGGGGGGGGGGGGGGGGGGGGGGGGGGGGGGGGGGGGGGGGGGGGGGGGGGGGGGGGGGGGGGGGGGGGGGGGGGGGGGGGGGGFGGGGGGGGGGGGGGGGGGGGGGGGGGGFGGGGGGGGFBFGGFGGGGGGGGGGGGGGGGFGGGGGGFGGGGGGGEDEGGGGGGGGGGGGGGGGFGGGGGGGGFFEGCEGGGGGCFGGGDG*>FGEGGD=:6?FGGGGBDGGFGF?7AC+:09CGGCDBCD46>CEB*8<FFFEBFFFF@D)
@M03506:14:000000000-AKVR1:1:1101:6330:5614 1:N:0:50
ATGAACTCCTACGGGAGGCAGCAGTGGGGAATTTTGCGCAATGGGGGAAACCCTGACACAGCAACGCCGCGTGGAGGATGAAGTCCCTTGGGACGTAAACTCCTTTCGACCCGGACGATAATGACGGTACGGGTGGAAGAAGCCCCGGCTAACTTCGTGCCAGCAGCCGCGGTAATACGAGGGGGGCAAGCGTTGTTCGGAATTATTGGGCGTAAAGGGCGCGTAGGCGGTGCGGTAAGTCACCTGTGAAATCTCCGGGCTTAACTCGGAGCCTGCAGGCGAAACTGCCGTGCTTGAGTGT
+
CCCCCGGGGGGGGGGGGGGGGGGGGGGGGGGGGGGGGGGGGGGGGGGGGGGGGGGGGGGGGGGGGGGGGGGGGGGGGGGGGGGGGGGGGGGGGGGGGGGGGGGGGGGGGGGGGGGGGDGGGGGGGGGGGGGGGGGGGGGGGGGGGGGGGGGGGFGGGGGGGGGGGGGGGGGGGDGGGGGFGGGGGGGDGFGGGEGGGGDEE5FFCFFFFCGEG5AFGGGGGDEEGGGGGGGGGGGEGGFGG?ECGFGG7FCCGFFGGFDCCEG7CFGGGDG>DDFGFFGDC3>CE@GFFG)15FFF;FFF/
@M03506:14:000000000-AKVR1:1:1101:22813:5655 1:N:0:50
ATGAACTCCTACGGGAGGCAGCAGTAAGGGATATTGCACAATGGGCGAAAGTCTGACGCAGCAACGCCGCGTGAGGGATGAAGGCCTTCGGGTTGTAAACCTCTTTTCTCAGGGACGATGATGACGGTACCTGAGGAATAAGCCACGGCTAACTACGTGCCAGCAGCCGCGGTAATACGTAGGTGGCGAGCGTTGTCCGGATTTACTGGGCGTAAAGAGCGCGCAGGCGGTCGTTCAAGTCGCGTGGGAAAGCCCCCGGCTCAACTGGGGCGGGTCACGCGATACTGATCGACGCGAAGTG
+
CCCCCGGGGGGGGGGGGGGGGGGGGGGGGGGG?FGGGGGGFGGGGGGGGGGGFGGGGGGGGGGGGGGGGEGGGGGGGGGGGGFGGGGGGGDGGGDGGGDFDGGFFGGGFGGGGGGGGGGGGCGGGCGGGGGGGF8FAFGGADFDGFE77FGFGFFGDFFCG9FGGGFCFGEDGEEGF9*,7CCBCFF7CBEEC:CGGFEDD8C9,BCC?FGC8?>CGGFCE8?EGDDC88CGE*/*32:C+/5CEG*7*<*:C7:*:5)9*:=6?:CCGD*093)**0**)))***2*.0.()))0)07)*
@M03506:14:000000000-AKVR1:1:1101:18113:5671 1:N:0:50
ATGAACTCCTACGGGAGGCAGCAGTCGGGAATTTTGCGCGATGGGCGAAAGCCTGACGCAGCAACGCCGCGTGAGGGACGAAGGCCTTCGGGTCGTAAACCTCTTTTCTCAGGGAAGATGATGACGGTACCTGAGGAAGAAGCCACGGCTAACTACGTGCCAGCAGCCGCGGTAATACGTAGGTGGCGAGCGTTGTCCGGATTTACTGGGCGTAAAGAGCGCGCAGGCGGTTGGTCAAGTCGAATGTGAAAGCCCCCGGCTCAACTGGGGAGGGTCATTCGATACTGGTCGACTCGAAGGG
+
CCCCCGGGGGGGGGGFGGGGGGGGGGGGGGGGGGGGGGGGGGGGGGGGGGGGGGGGGGGGGGGGGGGGGGGGGGGGGGGGGGGGGGGGGGGGGGGGGGGGGGGGGGGGGGGGGGGGGGGGGGGGGGGGGGGGGGGGGGGGGGGGGGGGGGGFGGFGGGGGGGGGGGGGGGGGGGGGGGGGGGGGGGGGGGGGGGGGGGGGGGGGGGGGCFGGGGGGGGGGGGGGGGGGGGG>8CCFF+*+<ECFGGGGGGFC<EFDEFGGE5CGGGGGGG5DDGGGF6DDGFFGGFGF<7@FE:;FFFDE)
@M03506:14:000000000-AKVR1:1:1101:10426:5694 1:N:0:50
ATGAACTCCTACGGGAGGCAGCAGTGGGGAATTTTTGGCAATGGGGGCAACCCTGACCAAGCAACGCCGCGTGGATGATGAAGTCTCTTGGGACGTAAAATCCTTTCGACGGGGACGAAAACCGCAAGGTTTGACGGTACCCGTAGAAGAAGCCCCGGCTAACTCCGTGCCAGCAGCCGCGGTAATACGGGGGGGGCAAGCGTTGTTCGGAATTACTGGGCGTAAAGGGCGCGTAGGCGGCCCGCTACGTCGAACGTGAAATCCCTGGGCCCTACCCAGGAACTGCGTCAGCTACGGGCAG
+
CCC<CD@CFACEFDFCEGCE;@EEC,@EFGGGFGFFGG@DEDFGFGGC@F@CCFAC<CF<FDGCGCC7@BCCFEC9<=FDFE,EAFFFEEEFFD@:BFGGGC=FGFEE<CFDCFCE++FFEFFG7+38+88E:F=CGEGGEFF<>F*EF:>F:>FFCCEGE<<2C:<F:*C,?<FFG:FGG<=*4,?+;EEC**:CE>FF8*C;EEGGEEE*;+<9FFG5:1:5*2AE5?*5*2::*3C==5*:/>:);*::5**1/8F*+:*++62*:**)**/:CF<**07CC@5077))*9*))8;5)
@M03506:14:000000000-AKVR1:1:1101:6104:5741 1:N:0:50
ATGACTCCTCCGGGAGGCAGCAGTGGGGAATCTTGCACAATGGGGGAAACCCTGATGCAGCGACGCCGCGTGAGCGATGAAGCCCTTCGGGGTGTAAAGCTCTTTCGGCAGGGAAGATTATGACGGTACCTGCAGAAGCAGCTGCGGCTAACTACGTGCCAGCAGCCGCGGTAATACGTAGGCAGCAAGCGTTGTTCGGAATTACTGGGCGTAAAGAGTGTGTAGGCGGTGCTCTAAGTCTGTTGTGAAATCTCCCGGCTTAACTGGGAGGGTGCGGCGGACACTGGAGTGCTCGAGGATG
+
CCCCCGGGG9FGGGGGGGGGGGGGGGGGGGGGGGGGGGGGGGGGGGGGGGGGGGGGGGGGGGGGGGGGGGGGGGGGGGGGGGGGGGGGGGGGGGGGGGGGGGGGGGGGGGGGGGGGGGGGGGGGGGGGGGGGGGGGGGGGGGGGGGGGGGGGGGGGGGGGGGGGGGGGGGGGGGGGGGGCGGGGGGGGGGGCFG8EGGGGGGGGGGGGGGGGECCFFFGGGGGGGFFGGGGEGFFGGGGGGG0CFFGGG7:CFGGFGEGDGFGGEGGGCGGFGGCCDEGGD)7=F?F)2C7:*/<85>39?
@M03506:14:000000000-AKVR1:1:1101:23800:5776 1:N:0:50
ATGAACTCCTACGGGAGGCAGCAGTCGGGAATTTTGGGCAATGGGCGAAAGCCTGACCCAGCAACGCCGCGTGAAGGATGAAATCCCTCGGGATGTAAACTTCGCAAGAATGGGAAGAATGAACGAGCGCTAATACCGTTCGTGATGACGGTACCATTTGTAAGCTCCGGCTAACTCCGTGCCAGCAGCCGCGGTAATACGGGGGGAGCAAGCGTTGTTCGGATTTACTGGGCGTAAAGGGCGCGTAGGCGGCCAGCGCAAGGCAGTTGTGAAATCTCCGGGCTTAACTCGGAAAGGTCAA
+
CCCCCGGGGGGGGGGGGGGGGGGGGGGGG7FGGGGGGGG,CFFGGGEGGGGGGEFFGGGGGFGDGCGGGGGGGGGGGGGGGGGGGFGGGGGGGGGGGGC,C<FGGGGGFGGGGGGGGFGGGFFCEGGGGGGGGGGDFGGGGGGGFFGAGGGGGGGGGGGGGGGGFGGGGGGGGGGGGGG@CFGCFGGGGFEGGGBFEFFGGGGGGGGGGF?FDE/8EC8E=CEEC:<@9@CFGGEE5C>ECEECEGGGGGGGDCEGGDGGGD*/*1:0ACGFGC>77=FD33BC*/765::65)055**99
@M03506:14:000000000-AKVR1:1:1101:22586:5801 1:N:0:50
ATGAACTCCTACGGGAGGCAGCAGTGGGGAATCTTGCACAATGGAGGAAACTCTGATGCAGCGACGCCGCGTGAGCGATGAAGCCCTTCGGGGTGTAAAGCTCTTTCGGCAGGGACGATAATGACGGTACCTGAAGAAGAAGCTGCGGCTAACTACGTGCCAGCAGCCGCGGTAATACGTAGGCAGCAAGCGTTGTTCGGAATTACTGGGCGTAAAGAGTGTGTAGGCGGTTTTCTAAGTTTGGTGTGAAATCTCCCGGCTTAACTGGGAGGGGGCGCCGAAAACTGGAAGGCTTGAGTGG
+
CCCCCGGGGGGGGGGGGGGGGGGGGGGGGGGGGGGGGGGGGGGGFGCFGGGGGGGGGGGGGGGGGGGGGGGGGGGGGGGGGFGGGGGGGGGGGGGGGGGGGFFGGGGGGGGGGGGGGGGGGGGGGGGGFCFFGFGGGGGGGGGG7CFEDGGGGGGGGGGGGGGGGGGGGGGGFGCGGGGGGGGGGDEE7<:CF@@CGGGGGGGGD7@:FGGGGG5*<9@<@<CCFFGGGGG88ECCGFCFECEGEFGGFFEGG:CCC>5DG**:9CF<F<GFC)15C:))).)*:6FF?C?0478;)?F6.
@M03506:14:000000000-AKVR1:1:1101:8188:5814 1:N:0:50
ATGAACTCCTACGGGAGGCAGCAGTGGGGAATTGTTCGCAATGGGCGCAAGCCTGACGACGCAACGCCGCGTGGAGGATGAAGGTCTTCGGATTGTAAACTCCTGTTGCCCGGGACGAAGCGTCTCGACCTAACACGTCGAGGCTTGACGGTACCGGGTGAGGAAGCCCCGGCTAACTCTGTGCCAGCAGCCGCGGTAATACAGAGGGGGCAAGCGTTGTTCGGAATTACTGGGCGTAAAGGGCGCGTAGGCGGCCTTCTAAGTCGAACGGGAAATCCCCGGGCTCAACCCGGGACCTGCG
+
CCCCCGGGFGGGGGGGGGECGGGGGGGFCCFFGGGGG@FEFCFGFFFGGGGGGGFGGGEFFECFGGGGGGEFGD7AF:EFFDGF,EEFGFGEGGGFF<FFFFGEDEFGGGGGGGGGGDFGCCF:CFFG:CGGCFEFC@*@BFGEGGGGGDEFC*>BC74=FE*,=FFF1=FFFCGFFF:FCCFFGFCCEF6:EGGGE>8C<9FC?CCDGGCEFGFG2ACE598C8*ACCG7CCC;C=*9/<E*>E5:78=C9DC5C??6:FCFC9<*5=C*55)7+2<4*9)<C*.0*277())))))0))
@M03506:14:000000000-AKVR1:1:1101:22777:5815 1:N:0:50
ATGAACTCCTACGGGAGGCAGCAGTGGGGAATATTGGACAATGGGTGAAAGCCTGATCCAGCAATGCCGCGTGAGTGATGAAGGCCTTAGGGCTGTAAAGCTCTTTTACCCGGGATGATAATGACAGTACCGGGAGAATAAGCTCCGGCTAACTCCGTGCCAGCAGCCGCGGTAATACGGAGGGAGCTAGCGTTATTCGGAATTACTGGGCGTAAAGCGCACGTAGGCGGCTTTGTAAGTTAGAGGTGAAAGCCTGGAGCTCAACTCCAGAATTGCCTTTAAGACTGCATCGCTTGAATCC
+
CCCCCGGGGGGGGGGDGGGGGGF@FFGGGDCFFGGGFFGGGGGGGGGGGGGGGGGGEGGGGGGGGGGGGGGGGDGFGGGGGGGGGGGFGGGFGGGGGGGGGGGGGGGGGFGCFGFFGFFGGFEFGDEGGCGGGGEEFGGGFFGGFGCGGGGGGGGGGGGGGDFGFGGGGGGD>@FGGG@FEGGGGGEFGGDGFG@EGGGCEGGGGFGGGGCEG8E8<CECEEGGGGG9CG=**2@@?2:9CFFFG=7*<<<A<6CDC7FGC67C?C:7AGGFGGGFF4*:C=FCFFDFAF*(.7@F4)//0
@M03506:14:000000000-AKVR1:1:1101:22946:5827 1:N:0:50
ATGAACTCCTACGGGAGGCAGCAGTAGGGAATTTTCCACAATGGACGCAAGTCTGATGGAGCAACGCCGCGTGCAGGATGAATGCCTTAGGGTTGTAAACTGCTTTTCTCTGTGACGAATATGACGGTAGCAGAGGAATAAGGACCTGCTAACTACGTGCCAGCAGCCGCGGTCATACGTAGGGTCCAAGCGTTATCCGGAATTACTGGGCGTAAAGAGTTGCGTAGGTGGCAAGTTAAGCAGATAGTGAAATGACGAGGCTCAACCTCGTGTCCATTATTTGAACTGGCTAGCTAGAGAA
+
CCCCCGGGGGGGGGGGGGGGGGGGGGGGGGGGGGGFGGGGGGGGGGGGGGGGGGGGGGGGGGGGGGGGGGGGGGGGGGGGGGGGGGGGGGGGGGGGGGGGGGGGGGGGGGFGGGGGGGGGGGFGGGGGGGGGGGGGGGGGCCGFGFGGGGGGGDGGGGGFGGGGGGGGGGGGGGGGGGFFFGGGGGFGGGGGEFEFGGGGGGG7?F@EGFGGGGEFGFDGG?FEGGGG9C58F6@CC7CF9?FFE:F7CFC7*<CC8>D)>C9+3>*CFDG:FF*?767?:=7?C4>=?C).8???6*7=6
@M03506:14:000000000-AKVR1:1:1101:14152:5841 1:N:0:50
ATGAACTCCTACGGGAGGCAGCAGTCGGGAATTTTGGGCAATGGGCGAAAGCCTGACCCAGCAACGCCGCGTGAAGGATGAATCCCTCGGGATGTAAACTTCGCAAGAACGGGAAGAATTAGTAGGGGACAATACCCCCTATGATGACGGTACCGTTTGTAAGCTCCGGCTAACTCCGTGCCAGCAGCCGCGGTAATACGGGGGGAGCAAGCGTTGTTCGGATTTACTGGGCGTAAAGGGCGCGTAGGCGGCCTCCGCAAGTCAGTTGTGAAATCTCCGAGCTTAACTCGGAAAGGTCAAC
+
CCCCCGGGGGGGGGGGGGGGGGGGGGGGGGGGGGGGGGGGGGGGGGGGGGGGGGGGGGGGGGGGGGGGGGGGGGGGGGGGGGGGGGGGGGGGGGGGGGGGGGGGGGGGGGGGGGGGGGGGGGGGGGGGGGGGGGGGGGGGGGGGGGGGGGGGGGGGGGGGGGGGGGGGGGGGGGGGGGGGGGGGGGGGGGGGGGGGGFFGGGGGGGGGGFFGGGGGGGGGGGGGGGGGFGGGGGE5FGGGGGGG=CEGFGEGG*:CEEDGGGFCC>C7+97BDC?AD6CDGBBC7BGB>D@>EDF@FFFF4
@M03506:14:000000000-AKVR1:1:1101:3827:5858 1:N:0:50
ATGAACTCCTACGGGAGGCAGCAGTGGGGAATATTGGACAATGGGGGCAACCCTGATCCAGCAATGCCGCGTGAGTGATGAAGGCCTTAGGGTTGTAAAGCTCTTTTGCCAGGGACGATGATGACGGTACCTGGAGAATAAGCCCCGGCTAACTTCGTGCCAGCAGCCGCGGTAATACGAAGGGGGCGAGCGTTGTTCGGAATTACTGGGCGTAAAGGGCGCGTAGGCGGCGACCCGAGTCAGATGTGAAAGTCCTGGGCTTAACCTGGGGACTGCATTTGATACTGGGTTGCTTGAATTC
+
CCCCCGGGGGGGGGGEGGGGGGGGGGGGGGGGGFGADGGGGGGGGGGGGGGGGGGGGGGGGGGGGGGGGGGGGGGGGGGGFGGGGGGGGGGGFFGGGGGGGGGGGGGGGGGGGGGGGGGGGCDFGGGGGGDFGGFGGGGGFFF=DGGGGDGGGGGGGGFEGGGGGG7DFEGGGCGGGGGFFGGGEGGGGGGGEFD/;FEEGEG?FGFGGG8::?EFFGDECEG*:EGGGGGGG5:8E:C8C9FGGC77A:CGGG9C?FGGCG6A+:<CFGG))9DFG67*?49<?6FFF434)09F<F?**
@M03506:14:000000000-AKVR1:1:1101:13805:5895 1:N:0:50
ATGAACTCCTACGGGAGGCAGCAGTAAGGAATCTTCCACAATGGACGAAAGTCTGATGGAGCAACGCCGCGTGCAGGATGACGGTCTTCGGTTTGTAAACTGCTTTTATATGGGAAGATTATGACGGTACCATATGAATAAGGACCGGCTAACTACGTGCCAGCAGCCGCGGTAATACGTAGGGTCCAAGCGTTATCCGGAATCACTGGGCGTAAAGCGTGCGTAGGTGGGTGCTTAAGTGAGTTGTTAAATCGTGTGGCTCAACCATATCGATGCAATTCATACTGGGGGACTAGAGGAC
+
CCCCCGGDGD@FCC@CFEGGGGGFGFFGGDGG<FFFECGGGFFGGGEGGGEDGGGCGGGGGGGGGGDEFEFEDFFGCFA,ECCGFGGGGGGGGGGGGGGDGGFEFC9<EFFFGGDGGGGGGFGGFEFGFCGGGGFGFGGGGGFGGGGGGEBFFGGGGG?E=DFGCDFFEGEGECFGGDF<BABFGGGGGGF@FEGGGDE>EGGGGGFFGGGGEGGGGGGEGECEEEGGDGGEGGG?C::<97F<3+<5<?9+CGF*17>*:EF6:CED6*A5/1:C7B:CC@*::7>@())-<FFFFF>8)
@M03506:14:000000000-AKVR1:1:1101:26224:5901 1:N:0:50
ATGAACTCCTACGGGAGGCAGCAGTGGGGAATTTTGGGCAATGGCCGAAAGGCTGACCCAGCAACGCCGCGTGAGGGATGAAATCCTTCGGGATGTAAACCTCGCAAGTCAGGGAAGAATAAACGTAGCCTAACACGCTATGATATGACGGTACCTGACGTAAGCCCCGGCTAACTCCGTGCCAGCAGCCGCGGTAATACGGGGGGGGCAAGCGTTGTACGGAATTACTGAGCGTAAAGGGCGCGGAGGCGGCTTGGTCAGGCGAGTGTTACATTCCAGAGCTTAACTCCGGACAGCCGCT
+
<CCCCGFFGFGGGGGGDGGDGGGGGGFFD@FGEFFDGGGGGGGGGGDGG@FGGGGGGGGGGGGGGFFGGGGGGGFGGGGGGGFGFGFFAFGGDGDFFFGFGFGCGGG@FFFFCFCCFFGFGAFGGFFGCGGFG8BFGC:::BFGGFGGGD@FFGGGG7FEG:FFFGG>7C7CFDGB::751CC,>CFFGFCFF::*;+2;B*8E>CGGGGG>FG**/2+3;=C:>+092<+<6C:**1*3C5CED*:58EEGC*:7*=*>=*9E55:5<2A***70>8**/0*0<*:?)*0()57>50<7)
@M03506:14:000000000-AKVR1:1:1101:24271:5920 1:N:0:50
ATGAACTCCTACGGGAGGCAGCAGTGGGGAATTTTGGACAATGGGGGCAACCCTGATCCAGCGACGCCGCGTGAAGGATGAAGGTCTTCGGATTGTAAACTTCTTTTAGAGGGGATGAATGACTTGGTGAATAGCCAAGAATGACAGTACTCTCTGAATAAGCCACGGCTAACTACGTGCCAGCAGCCGCGGTAATACGTAGGTGGCAAGCGTTACTCGGAATCACTAGGCGTAAAGCGCAGGTAGGAGGTTTAGTAAGTCTGTCGTGAAAGCTCCCGGCTTAACGGGGAGTGGTCAACGG
+
CCCCCGGGGGGGGGGGGGGGGGGGGGGGGGGGGFGGEGGGGGGGGGDFGGGGGGFGEFGGGGGGGGDGGGEFGDGGGGGGGFGGGGGCGGGGGGGGGGGGGGGGGGGGGGGGGGGGGGFFCGFFGGGGGGGGGDFFFFGGGGGGGDFGGAFGGGGDGGGFGGACGGGGGGGGGGGGGDAFGGGGGGCE7*4FGGGFDGGCECBFFGFECGGGGGEG9@CC5EEFGGGDFGFE5=CEFDGGGGEACF57*:*0C6<CE=**:CFCFC:*A3<FFGDF95CCC50<+)))(17(5)//*97B7
@M03506:14:000000000-AKVR1:1:1101:21413:5925 1:N:0:50
ATGAACTCCTACGGGAGGCAGCAGTGGGGAATATTGCGCAATGGGCGAAAGCCTGACGCAGCCACGCCGCGTGGGCGATGAAGGCCTTTGGGTCGTAAACTCCTGTCGGCTGGGACGAAGTTGTTCGCTGTTAATCCCCGCTTGCCTTTATTGTCCTAGCAAACACAGCCTCACCTAGCTCCGGCCCACCCGCCGCTGCAAAACAGTCGAGGCCTGCGCTACTCGGTTGTATGTGGCGCACACGTAGGCTACGCGGCCATCCGGATCTTCCGTCACATCCCTCGACCCTGCACGGGCCGTC
+
CCCCCGGGGGGGEGGCGGGEGGGFGGFGGGGG9FFCFGGGGGGFGGCEGEGGGGGCGGGGGG8CFFGFGGGGG++,@>FFFFGGCF,E,C<FF,>FGGC,,:BFCF=@F:>F7@E,C=CF8,,33C+++@>93E3<8,<:F**3:,=,,73,,33,,73FF9,,,,,6,F,,,,,,,,,2C,***141**1<::4*//*+++***0++*****/+;F5/*2*<+**//*1++++03*2**/5*:0***+++*11*)*07*+//**/*200<56***0***1)8*/7)7(*734))))))))
@M03506:14:000000000-AKVR1:1:1101:6427:5959 1:N:0:50
ATGAACTCCTACGGGAGGCAGCAGTCGAGAATTTTTCTCAATGGGGGAAACCCTGAAGGAGCGACGCCGCGTGGAGGATGAAGGTCTTCGGGTTGTAAACTCCTGTCATTTGGGAACAAGTGCCGGTACGTAACTGCTACCGGCTTGATAGTACCAGAAGAGGAAGGGACGGCTAACTCTGTGCCAGCAGCCGCGGTAATACAGAGGTCTCAAGCGTTGTTCGGATTCATTGGGCGTAAAGGGTGTGTAGGTGGCGCCGTAAGTCGGGTGTGAAATTGCGGAGCTTAACTCCGAAACTGCT
+
CCCCCGCEFFGGGGGGGGGGGEGGGFGGGGGGGGGCGGGGGGGGGGEGG8CGGGGGFAFFFDEEBFGGGGG>FGEGG@<EFFFEEFFGGGDEGGCCFGGGGGFFAEGFFGEGCGCFFDGGF9F9>CCCGGGGF7<FFGFCDCF>@FDF,@<FFEFGGDEFGGGGGEFGCF:BF7<F,2?,>FG,@<FGCFFGGGGGGDCECGCFC<BFCCFGFGGE2;EEGG?8;E:F7FG9FFFE7=5*<F=7A*:*+AF?F561:)9D755:39E3*1/8**0<C*0*1.)/*9:*6C*53<5)7@49*
@M03506:14:000000000-AKVR1:1:1101:13317:5966 1:N:0:50
ATGAACTCCTACGGGAGGCAGCAGTGGGGAATCTTGCACAATGGACGAAAGTCTGATGCAGCGACGCCGCGTGAGCGATGAAGCCCTTCGGGGTGTAAAGCTCTTTCGACGGGAACGATAATGACGGTACCCGGAGAAGAAGCTGCGGCTAACTACGTGCCAGCAGCCGCGGTAATACGTAGGCAGCGAGCGTTGTTCGGAATTACTGGGCGTAAAGCGTGCGCAGGCGGCTTTGCAAGACAGATGTGAAATCCCCGGGCTCAACCTGGGAACTGCATTTGTGACTGCATGGCGAGAGTAG
+
CCCCCG-FEFGFFFBCGCFCGEGGFGGGGGCFDFFGGAFGGAFGG<CCCFGGGFGGGCFFGGGGGCEFGD@FGEGGGGDGG9E8F<FECFGGGFGFFFDFGGGGGGGCBFFD7+>FFB@BFCFDFEGFCFGCEGGGGFGGCFGGFFGCEGDBCGGFCF7CCFGGCCG77FGG:CE?F,F<CGDG@7:E8E*?22C8/+;8;*A<C9FEC558C5E8308CC5C>CEC=EGE>C?:+<9C**022<::C@?9:>??5CB<D*76CFG6*7>=)>*6+77*::*.++*2.-:@:>))0)7)**
@M03506:14:000000000-AKVR1:1:1101:20700:5974 1:N:0:50
ATGAACTCCTACGGGAGGCAGCAGTGGGGAGTTGTTCGCAGTGGGCGCAAGCCTGACGACGCAACGCCGCGTGGAGGACGAAGATCTTCGGGTCGTAAACTCCTGTCGAGTGGGAAGAACGCTTCGGGGGCGAATATCCTCCGGAATTGGCGGTACCACTAAAGGAAGCCCCGGCTAACTCCGTGCCAGCAGCCGCGGTAATACGGGGGGGGCAAGCGTTGTTCGGAATTACTGGGCGTAAAGGGCTCGTAGGCGGCCAACTAAGTCGGATGTGAAATCCCCAGGCTTAACCCGGGAACTG
+
CCCCCGGGGGGGGGGGGGGGGGGGGGGGGGGGGGGGGGGGGGGGGGGGGGGGGGGGGGGGGGGGGGGGGGGGGGGGGGGGGGGGGGGGGGGGGGGGGGGGGGGGGGGGGGGGGGGGGGGGGGGGGGGGGGGGGGGGGGGGGGGGGGGGGGGGGGGGGGGGGCFGGGGGGFGGGGGGGGGGGGGGGGGGGGGGGCEGGGEEDEFGGGGGGGGGGGGFGG;CGEFGGGECGGGGGFGGGGGDEGGGECGGGGCFD?CDCBDDFGGCF>EDG3CECFGFCFF9CFFGG>CFFGFF)7>E5>@?9
@M03506:14:000000000-AKVR1:1:1101:18297:5977 1:N:0:50
ATGAACTCCTACGGGAGGCAGCAGTCGAGAATTTTTGACAATGGGGGAAACCCTGATCGAGCGACGCCGCGTGGAGGATGAAGGTCTTCGGATTGTAAACTCCTGTCATTGGGGAACAAGGTGCATACGTTAACTGCGTGCGCATTGATAGTACCCGAAGAGGAAGAGACGGCTAACTCTGTGCCAGCAGCCGCGGTAATACGGGGGGGGCAAGCGTTGTTCGGAATTACTGGCCGTAAAGGGCTCGTAGGCGGCCAACTAAGTCAAGCGTGAAATCCCTCGGTTTAACCGGGGAACTGCG
+
CCCCCGGGGGGGGGGGGGGGGGGGGGGGGGGGGGGGGGGGGGGGGGGDGGGGGGGGGGGGGGGGGGGGDGGGGGGGGGGGGGDGGGGGGGGGGGGGGGGGGGGGGFGGGGGGGGGGGGGGGGGGGGGGGGF@FGGGGGGGGGGGGGGGGGGGGGGGGCFGDGGGDGGGGGGGGGGGGGGGGGCGGGGGG7FGGGGGGGGGGG>7FGGEGGGGGGGEEGGEG?E5*;*@9CFFF*2//;*CGGD5:7C9**:FDECCE49*<E709:+*<7*7*9:9:)9*9<51/)6*-:59E))).)*0.
@M03506:14:000000000-AKVR1:1:1101:26827:5983 1:N:0:50
ATGAACTCCTACGGGAGGCAGCAGTAGGGAATCTTCCACAATGGACGAAAGTCTGATGGAGCAACGCCGCGTGAGCGATGAGGGCCTTCGGGTCGTAAAGCTCTGTTGTTAGGGAAGAACAAGTACCGGAGTAACTGCCGGTACCTTGACGGTACCTAACCAGAAAGCCACGGCTAACTACGTGCCAGCAGCCGCGGTAATAAGTAGGTGGCAAGCGTTGTCCGGAATTATTGGGCGTAAAGCGCGCGCAGGCGGTCCGTTAAGTCTGAGGTGAAAGCCCACGGCTGAACCGTGGAGGGTC
+
CCCCCGGGGGGFGGGFFGGGGGGGGGGGGGGGGGGGGGGGGGGGGGGGGCFFFDGGFGGGGGFGGGGGGDEGGG@FCEGGGGGGGGGGGGGGBFGGGGGGGGFGFGGGFGGGGGGFGGGGGFGGGGFFEGG+<FG,CFFCFGGGFCFAFFE7BFGGGGF7BBFGGGFFC::FCEGGGGGGGC:<FFGF7CF7EGDGGEGEGF+2??>C>BCFG+8EEEGGEDGCEEECFFC7+<=*>EDCCE7>EE5<8EGGDEG)/0)9+:9?3?EFF*19C*>+*)***)):5))).*81<>:)7<;5)
@M03506:14:000000000-AKVR1:1:1101:21985:5983 1:N:0:50
ATGAACTCCTACGGGAGGCAGCAGTCGAGAATTTTTCTCGATGGGGGAAACCCTGAAGGAGCGACGCCGCGTGGAGGATGAAGGTCTTCGGATTGTAAACTCCTGTCATTGGGGAACAATGCGTAAATATTAACTGTATTTGCGTTGATAGTACCCGAAGAGGAAGAGACGGCTAACTCTGTGCCAGCAGCCGCGGTAATACAGAGGTCTCAAGCGTTGTTCGGATTCAATGGGCGTAAAGGGTTCGTAGGTGGCGTCGTAAGTCAGGTGTGAAATCGCGGGGCTGCACGCCGAAATTGGA
+
CCCCCGGGGFGGGGGGGGGGGGGGGGGGGFEFGGGGGGGGGGFGGGGDEGGGGFFGGCFGFGGGGGGGGGGEEFCFGEGGFGFFGFCFGGGGGGFGGAFGGCEFFFGFEFFGCEGGFFGGGGGGGEGFFGGGEFFGGGGGB=FD:FEGFGFEF7EFE>::::CFCED7BDFEEFCGGFCCEFFFCFF87<:FEE*C=8E+BFGE<+;CD@CDEFFEE;C*;<8E8C*0++3286CG7*7CGF5*0/:5;:><476D?3>)10CFFF9<<7+):2*A7)*)9:>CG3*9475:))8))1*)*
@M03506:14:000000000-AKVR1:1:1101:10655:5986 1:N:0:50
ATGAACTCCTACGGGAGGCAGCAGTGGGGAATTGTTCGCAACGGGCGCAAGCCTGACGACGCAACGCCGCGTGGAGGATGAAGACCTTCGGGTCGTAAACTCCTTTCGATCGAGACGAATGGCCTCCGGGTGAACAATCCGGAGGAATGACGGTACCGAGAGAAGAAGCCCCGGCTAACTCCGTGCCAGCAGCCGCGGTAATACGGGGGGGGCAAGCGTTGTTCGGAATTACTGGGCGTAAAGGGCTCGGAGGCGGCCAACTAAGCCCGACGGTAAACCCCACGGCCTAACCGGGGAACTG
+
CCCCCGGGGFGGGGGGGGGGGGGGGGGGGGGGGGGGFC7@FGGGGGEGGGGGGGFGGEGGGGGGGGGGFGGGGGGGGCGGGGFGGGGGFGEDECGFGGGFGGGGGGGGGGGGGGGGGGGCFGFGGGGEFGGGFGGGCF@FGGFGG7FCGGFEGFFBFG7**F*?<:AFCA1BC@C@CC:A@EEFFGGGGG6*88ED?EEEE@FCEEGGGGE55*AEECC1:E@<E8;1;CFC9EFF**/*2:CFDEF3:*/7D:53*53>56767*+**)*))*/*0*21>)85/))7(7<?EED>)85)1
@M03506:14:000000000-AKVR1:1:1101:6201:5991 1:N:0:50
ATGAACTCCTACGGGAGGCAGCAGTGGGGAATTTTGCGCAATGGGGGAAACCCTGACGCAGCAACGCCGCGTGGAGGATGGAGTCCCTTGGGATGTAAACTCCTTTCGACCAAGACGATAATGACGGTACTGGTGGAAGAAGCACCGGCTAACTCTGTGCCAGCAGCCGCGGTAATACAGAGGGTGCGAGCGTTGTTCGGAGTTATTGGGCGTAAAGGGCGCGTAGGCGGCGCGGTAAGTCACCTGTGAAATCTCCCGGCTCAACTGGGAGTCTGCAGGCGAAACTGCCGTGCTGGAGTAG
+
CCCCCGGGGGGGGGGGGGGGGGGGGGGGGGGGGGGGGGGGGGGGGGGGGGGGGGGGGGGGGGGGGGGGGGGGGGGGGGGGGGGGGGGGGGGGGGGGGGGGGGGGGGGGGGGGGGGGGGGGEGGGGGGGGGGGGGGGGGGGGGGGGGGGGGGGGGGGGGGGGGGGGGGGGGGGGGGGGGGGGGGGGGGGEGGGEFGGGGGGGGGCGFGGGGGGEDGGGGGGGGGGGGGDGGDGGGGE=EGFFFGGGGGGCFC9F?FGFBGGD56<E7EG5<EFGFDCDFDGGBF*CBFFBGBBEFF:5>)/*
@M03506:14:000000000-AKVR1:1:1101:20241:5995 1:N:0:50
ATGAACTCCTACGGGAGGCAGCAGTCGGGAATTTTGGGCAATGGGCGAAAGCCTGACCCAGCAACGCCGCGTGAAGGATGAAATCCCTCGGGATGTAAACTTCGCAAGAACGGGAAGAATAAGCGAGAGTTAATATCTTTCGTGATGACGGTACCGTTTGTAAGCTCCGGCTAACTCCGTGCCAGCAGCCGCGGTAATACGGGGGGAGCAAGCGTTGTTCGGATTTACTGGGCGTAAAGGGCGCGTAGGCGGTCAGCACAAGTCAGTTGTGAAATCTCCGGGCTTAACTCGGAAAGGTAAA
+
CCCCCGGGGGGGGGGGGGGGGGGGGGGGGGGGGGGGGGGGGGGGGGGGGGGGGGGGGGGGGGGGGGGGGGGGGGGGGGGGGGGGGGGFDGGGDGGGGFGGGGGGGGGGGGGGGGEGGGGGGGGGGGGGGGGGGGGGGGGGGGGGGGGGGGGGGGGGGGGGGGGGGGGGGGGGGGGGGGFGGGGGGGGGGGGGGGGDGGGGGGGGGGGGGFGGGGGGGGFGGGGGGGFGGGFCGGEG=FGGEGGGGEEGGGGGCG=5C47CFFCFGFCCFGEFGFGF*90>DE@=*/*9):<:7);>FF*//
@M03506:14:000000000-AKVR1:1:1101:20748:6009 1:N:0:50
ATGAACTCCTACGGGAGGCAGCAGTGGGGAATATTGGACAATGGGCGAAAGCCTGATCCAGCAATGCCGCGTGAGTGATGAAGGCCTTAGGGTTGTAAAGCTCTTTTACCCGGGAAGATAATGACTGTACCGGGAGAATAAGCCCCGGCTAACTCCGCGCCAGCAGCCGCGGTAATACGGAGGGGGCTAGCGTTGTTCGGAATTACTGGGCGTAAAGCGCACGTAGGCGGCTTTGTAAGTTAGGGGTGAAAGCCCGGAGCGCAACTCCGGAATTGCCTTTAAGACTGCATCGCTAGAATTG
+
CCCCCGGGGGGGGGGGGGGGGGGGGGGGGGGGGGGGGFGGGGGGGGGEGGGGGGGGCGFGGGGGGGGGGGGGGGGGGGGGGGGGGGGFGGCFGGGGGGGGGGGGGGGGGGGGDGGGGGFGGDGGGGCF?FGDGGGGGGGFFGGGG7FEEG@DF<FFGGGGGGGFGGGFGGGGBEFCCFGD7F7FE@FEFGGGG>EGGFGGCE*:EFFDFFGGGE:EEC5ECG=CFF5+?>CGD?CFG9FF79CC5EGD89CED6:DEBG3579CC<79C35:*97CF6CF>@=9<**7>CF0>F>B=F=**
@M03506:14:000000000-AKVR1:1:1101:13199:6009 1:N:0:50
ATGAACTCCTACGGGAGGCAGCAGTGGGGAATATTTCGCAATGGGCGAAAGCCTGACCCAGCCATGCCGCGTGGGTGATGAAGGCCCTAGGGTTGTAAAGCCCTTTCGGCGGGGAAGATAATGACGGTACCCGCAGAAGAAGCCCCGGCTCACTACGTGCCAGCAGCGGCGGTAATACGTACGGGGCTAGCGTTGCGCGGAACCACGGGGCGTAAAGCGCACGTAGGCGGCATCTTAAGTCAGGGGTGAAATCCGGGAGCCCAACTCCAGAACTGCCCTCGATACGGTGGAGCGTGAGTCG
+
CCCCCGGGGGGGGGGGGGGGGGGGGGGGGGGG,@F,CFGGGGGGGGG7FFGGGGGG,CCFGGDE,CFGGGGGGG@CFGGGGFFFFGCF,EFGG?FGGGG9AFGFGGGGGGBF+@F3CF9,=3=@<+83@:,>:F:FE?C8AF731*4:<**?,7,@:4=7*7,*22=*1=C*1**<CF5+3*::E*:8*/0:*****2::CC>E***:>D8:E**/+9?**2***;;9ECE*:++++02<?FGFGC/)23<<:0*1*79)*:C5520CE*+)0*0+*)*11))*/)*.4)).7).755=*)
@M03506:14:000000000-AKVR1:1:1101:12075:6013 1:N:0:50
ATGAACTCCTACGGGAGGCAGCAGTGGGGAATTGTTCGCAATGGGCGCAAGCCTGACGACGCAACGCCGCGTGGAGGATGAAGACCTTCGGGTCGTAAACTCCTTTCGATCGAGACGAATGGCTTCCGGGTGAACAATCCGGAAGAATGACGGTACCGAGAGAAGAAGCCCCGGCTAACTCCGTGCCAGCAGCCGCGGTAATACGGGGGGGGCAAGCGTTGTTCGGAATTACTGGGCGTAAAGGGCTCGTAGGCGGCCAACTAAGTCAGACGTGAAATCCCTCGGCTTAACCGGGGAACTG
+
CCCCCGGGGGGGGGGGGGGGGGGGGGGGGGGGGGGGGGGGGGGGGGGGGGGGGGGGGGGGGGEGGGGGCGGGGGGGGEGGGGGGGGGGGGGGGGGGGGGGGGGGGGGGGGGGEGGGGGGGGGGGGGGGGGGGGGGGGGGGDGGGGGGGGGGGGGGGGGGGGGGGG,FEFCGGGGGGGGGGFBEGFGGGGGGGGGGGGGGGCGGFGGGGGGGGGGGFGDCEEGGGGGG5CEGGFGGGGGDGCGCCEEGFGECFGGGGGBDFGGF67:FGGCEEDGGC:=F4CFFEE>5:?FFAEBF>B@5@@
@M03506:14:000000000-AKVR1:1:1101:12974:6014 1:N:0:50
ATGAACTCCTACGGGAGGCAGCAGTGGGGAATCTTGCACAATGGGCGCAAGCCTGATGCAGCGACGCCGCGTGAGGGATGACGGCCTTCGGGTTGTAAACCTCTTTCAACGTCGACGAAGCGAAAGTGACGGTAGGCGTAGAAGAAGCACCGGCCAACTACGTGCCAGCAGCCGCGGTAATACGTAGGGTGCGAGCGTTGTCCGGAATTACTGGGCGTAAAGAGCTCGTAGGTGGTTTGTCGCGTTGTTCGTGAAAACTCACAGCTTAACTGTGGGCGTGCGGGCGATACGGGCAGACTGG
+
CCCCCGGGGGGGGGGGGGGGGGGGGGGGGGGG,FFFGGGGGGGGGGGGGGGGGGGGGGGGGGGGGGGGGGGGGGGGGGGGGGGGGGGGGGGGGGGGGGGGGGGGGGGGGGGGGGGGGGGEGGGGGGGGGGGGGGGGGGGGGGGGGGGGGGGGGGGGDGGGGGGGGGGGGFGGGGGGGGGGGGGFGGGGGFEEGEGGGGGGGGGGGD>CFGG70<>FDEECCGGGE+CECEFGGG=/7ACCGGG=EG57FGGGGGG7FF:70<CDD<?CCCE?*;<GDBDGGFBD=B356D53>DB:)0<@F
@M03506:14:000000000-AKVR1:1:1101:16871:6016 1:N:0:50
ATGAACTCCTACGGGAGGCAGCAGTGGGGAATCTTGCGCAATGGCCTAACGGCTGACGCAGCGACGCCGCGTGTGGGACGAAGCTCTTCGGAGTGTAAACCACTGTTGCCCGGGACGAATAGCTCGATTAATCGAGCCTGACAGTACCGGGTGAGGAAGCACCGGCTAACTCCGTGCCAGCAGCCGCGGTAATACGGGGGGTGCGAGCGTTGTCCGGAATCACGGGGCGTAAAGGGCGCGTAGGGGGTTTGATAAGGGGGTGGTGAAAGTCCGGGGCTCAACCCCGGATCTGCCGTTCCGG
+
CCCCCGGGGGGGGGGGGGGGGGGGGGGGGGGGGGGGGGGGGGGGGGGGGGGGGGGGGGGGGGGGGGGGGGGGGGGGGGGGGGGGGGGGGGGGGGGGGGGGGFGGGGGGGGGGGGGGGDEGGFGFGGGGGGGGGGGGGGGGFGGGGGGGGGG*FFGGGCFFGGGGGGGGGGGGGGGGCGGGGGG7FFGGGGDGGGGGGEGGEC>>CCGGG:8C89CEGDGGG+C*;CCEE5?CCGGG5C)::5CE*>GDE*:<?:9>?>)9*:C*1:C:C*39DGGG3:*>C@>7*5/)(1*)96B.0.07)
@M03506:14:000000000-AKVR1:1:1101:13518:6051 1:N:0:50
ATGAACTCCTACGGGAGGCAGCAGTGGGGAATATTGGACAATGGGCGCAAGCCTGATCCAGCCATGCCGCGTGAGTGATGACGGCCTTAGGGTTGTAAAGCTCTTTCGACGGGGACGATAATGACGGTACCCGTAGAAGAAGCCCCGGCTAACTTCGTGCCAGCAGCCGCGGTAATACGAAGGGGGCTAGCGTTGTTCGGAATTACTGGGCGTAAAGCGCACGTAGGCGGATTGTTAAGTCGGGGGTGAAATCCTGAGGCTCGACCTCAGAACTGCCTTCGATACTGGCAATCTCGAGTCC
+
CCCCCGGGGGGGGGGGGGGGGGGGFGGGGGGG<FGFGGGGGGGGGGGGGGGGGGGGGGGGGGGGGGGGGGGGGGGGGGGGGGGGGGGGGGGGGGGGGGGGGGGGGGGGGGGGGGGGGGGGGGGGGGGGGGGGGGGGGGGGGGGGGGGGGGDFGGGGGGGGFEFGCGGGGGGGGGGGGFGGFGDGGGGGGGGGGGGEFGGGGGGGGGGGGGGGGGGFGGCEEGGFGGGGGG*2;=+A7:>:9CGCGE=58C:E7??DFFFGGFDEE3>F?F7=777<>FFGGFF*>BD?0*92FF=>)8674
@M03506:14:000000000-AKVR1:1:1101:23749:6057 1:N:0:50
ATGAACTTCTACGGGAGGCAGCAGTGGGGAATATTGCACAATGGGCGAAAGCCTGATGCAGCGACGCCGCGTGAGGGATGACGGCCTTCGGGTTGTAAACCTCTTTCAGCAGGGAAGAAGCGAAAGTGACGGTACCTGCAGAAGAAGCGCCGGCTAACTACGTGCCAGCAGCCGCGGTAATACGTAGGGCGCAAGCGTTGTCCGGAATTATTGGGCGTAAAGAGCTCGTAGGCGGCTTGTCACGTCGGGTGTGAAAGCCCCGGGCTCAACCTGGGAACTGCGTCTGGGACGGGGGGGGTAG
+
CCC@CGGGGGGGGGGGGGGDGGFGGGGGGGDGGGGDGFGFGGGGGGGGGGGGGGGGGGGGGGGGGGGGBCEGGGGGGGGGGGGGGGGGGGGGGGGGGFF9FFGGGGGGGD9=DGFGGD<FAB:FGGGGGD:CFGGGFFFGGFCFFFGGGGGGGGGGGGGGGE<FEFCGGEGGFGGGGE>CGGGDGFFEGFFEGCCFG8>>CCFGE*C*C7:+0@8FEC8=C++;F+ACCE@EF5EDE*7@?FF7:7>C=:C:DCC7EFF3C=5>=7ECF*A?DFFG*<4=450**7D:?4>9D:).5).75
@M03506:14:000000000-AKVR1:1:1101:18697:6063 1:N:0:50
ATGAACTCCTACGGGAGGCAGCAGTGGGGAATCTTGCGCAATGGGTGAAAGCCTGACGCAGCGACGCCGCGTGAGGGAAGAAGGCCTTCGGGTTGTAAACCTCTTTCAGGAGGGACGAAGCCACTCGGGTTAATAGCCCAGAGGGTGACGGTACCTCCAGAAGAAGCCCCGGCTAACTACGTGCCAGCAGCCGCGGTAATACGTAGGGGGCTAGCGTTGTCCGGATTTATTGGGCGTAAAGAGCGTGTAGGCGGCCAGGTAGGTCTGCTGTGAAAACTCGAGGCTCAACCTCGAGACGTCG
+
CCCCCGGGGGGGGGGGGGGGGGFGGGGGGGGGGGGGGGGGGGGGGGGGGGGGGGGGGGGGGGGGGGGGGGGGGGGGGGGGGGGGGGGGGGGGGGGGGGGGGGGGGGGGGGGGGGGGGGGGGGGGGGGGGGGGDGGGGGGGGFGGGGGGGGGGGGGGGGGGFGGGGGGGGGGGGGGGGGGGGGGGGGGGGGGGGDGGCEEFGGGEGFGGGGDGGGGGGGGGCEGGCC>CCFFGG5=EED*AGFGFGGGCFGGFGGGG=:GD:CF?FFGG+9C@F7FC7)CCCEB=*779?5<?FDF>:B8>:
@M03506:14:000000000-AKVR1:1:1101:9227:6082 1:N:0:50
ATGAACTCCTACGGAGGCAGCAGTGGGGAATTGTTCGCAATGGGCGCAAGCCTGACGACGCAACGCCGCGTGGAGGATGAAGACCTTCGGGTCGTAAACTCCTTTCGATCGAGACGAATGGCCTCCGGGTGAACAGTCCGGAGGAGTGACGGTACCGAGAGAAGAAGCCCCGGCTAACTCCGTGCCAGCAGCCGCGGTAATACGGGGGGGGCAAGCGTTGTTCGGAATTACTGGGCGTAAAGGGCTCGTAGGTGGCCAACTAAGTCAGACGTGAAATCCCTCGGCTTGACCGGGGAACTTC
+
CCCCCGGGGGGGGGGGGGGGGGGGGGGGGGGGGGGGGGGGGGGGGGGGGGGGGGGGGGGGGGEGGGGGGGGGGGGGGGGGGGGGGGGGGGGGGGGGGGGGGGGGGGGGGGGGGGGGFGGGGGGGGGGGGGGGGGGGGGGGGGGGGGGGGGGGGGGGGGGGEFGGGGGGGGGGGGGDGGGGGGGGGGGGFGGFGGGGGEGGGGGGGGGGGGGGGGGGGGGGGGGGGG>8?FGGGGGGGGDE5EGGG6CD8EGGGGGGG?FGGGGG<DGGGGGFGGGGF?GCDF@GE@).2CFBBBEB5))*/
@M03506:14:000000000-AKVR1:1:1101:22607:6085 1:N:0:50
ATGAACTCCTACGGGAGCAGCAGTCGAGAATTTTTGACAATGGGGGAAACCCTGATCGAGCGACGCCGCGTGGAGGATGAAGGTCTTCGGATTGTAAACTCCTGTCATTTGGGAACAAGGTGCACACGTTAACTGCGTGAGTATTGATAGTACCAGAAGAGGAAGAGACGGCTAACTCTGTGCCAGCAGCCGCGGTAATACAGAGGTCTCAAGCGTTGTTCGGATTCATTGGGCGTAAAGGGTGCGTAGGCGGCGCGGTAAGTCGGGGGTGAAATCTCGGAGCTTAACTCCGAAACTGCAT
+
CCCCCGGGGGGGGGGGGGGGGGGGGGGGGGGGGGGGGGFGGGGGGGGGGGGGGGGGGGGGGGGGEGGGGGFFGGGGGGGGFGGGGGGGGGCFGGGGGGGGGGGGGGGGGGGGGGGGGGGGGFFGGFGGGGGGGGGGGEGGGFGGGGGGGGGCFGFCGGGGGFGGGGGGGGGGCGF7FGFGFGGGGGGGGG7FGGCFDGG9FGGGCFF@FGG?EFGEGEEGGCE>EEGGGGEFGFG=C=DFGGFGDEEDECFEGGC):B5C:CG7:D=75>C@>:7:D4CFDBBF?F:96*96B>))17499
@M03506:14:000000000-AKVR1:1:1101:24948:6096 1:N:0:50
ATGAACTCCTACGGGAGGCAGCAGTGGGGAATCTTGCGCAATGGCCGAAAGGCTGACGCAGCGACGCCGCGTGTGGGAGGAAGCCCTTCGGGGTGTAAAGCACTGTCGCCCGGGACGAACACTCGCTTTCGAGCGGACTGACGGTACCGGGTGAGGAAGCACCGGCGAACTCCGTGACAGCATCCGCGGTAATACGGAGGGTGCGAGCGTTGTCCGGAATCACGGGGCGTAAAGGGCGCGTAGGCGCCGCGGGAGGTGAACGGTGAAGGCTTGGGGCTCGACGCCGCGTCGGGCGTCGAGC
+
CCCCCGGGGGGGGGGGGGGCFGGGGGGGGGGGAFGGA@FFGGGG<FG7FFE@FFGGC:FGFG@F::FCGGGGG?F+BF7FFGG?FGGGGGGG@FGGGGG,DBFGFG,DG73@CGGDEGG:F<,88F:FG,<CFCCFG::F:<<FF<*,1*<41CC:,=F7,4*=<<**::*002E5*;+3@*02<E>ED8/8++<C8;8*/;AECGG8EG*:C+0*?8*;+<C*:2?*:2***<<***1:*/::<C*)21:5)2*)207*+1*/:9F*C*+09**C5)/))))120/7(77())8085)).
@M03506:14:000000000-AKVR1:1:1101:19430:6117 1:N:0:50
ATGAACTCCTACGGGAGGCAGCAGTGGGGAATTGTTCGCAATGGGCGCAAGCCTGACGACGCAACGCCGCGCGGAGGATGAAGATCTTCGGGTCGTAAACTCCTTTCGATCGAGACGAACGGCCCGCCGGTGAATAATCGGCGGGAGTGACGGTACCGAGAGAAGAAGCCCCGGCTAACTCCGTGCTAGCAGCCGCGGTACTACGGGGGGGCACGCGTGGTTCGGAATTAGTGGGCGTAAAGGGCTCGTCGGAGGCCAACCACGTCCGACGTGAAAACCTACGGCTTAACCTGGGAACTGC
+
CCCCCGGFGGGGGGGGGGGGGGGGGC,,@;CFGGGGGCGFDGFGCCCEFEGGGGGGGGGEGGGGGDDFGGGGGGGECFGFGGF9?DDFFFCDFGGGFGGFFCGCGGD7DFGGFEGGG7FFGGCE:**3>FFCFF;FC@F:=E77F>FE>:CGGGCEF>8?E85CF88CFFGGEG8**<<F9CGGG>*00+038AEGGD8C*CECCEE:E5>E:5:8EG5C=C?EE5*;C2+3+7E=::/;5<<CEG5D**/*)*/*274****/:7*)*)1<D**<*07**/):=))0.*0)8)))).6**
@M03506:14:000000000-AKVR1:1:1101:20147:6120 1:N:0:50
ATGAACTCCTACGGGAGGCAGCAGTGGGGAATATTGGACAATGGGGGCAACCCTGATCCAGCAATGCCGCGTGTGTGAAGAAGGCCTTCGGGTTGTAAAGCACTTTTATCCGGAACGAAACGCGCAGGGTGAATATCCTTGCGAACTGACGGTACCGGAGGACTAAGCGCCGGCTAACTTCGTGCCAGCAGCCGCGGTATTACGTAGTGTTCAAGCGTTACTCGGAATTACTGGGCGTAAAGGGTGAGTTGTAGGTTGTTTAAGTCTGCAGTTAAATACCCGGGCTCACCCGTGGAATGGC
+
CCCCCD<@;E@EEGGGEEE@,@FGEC8<F@@C9CFC9;CD<CEF?FCEEFDEDE,@<EFF<EE@F,EF66CCCG7C,<,,9<6EFGC<E<7@C@+B5<C5?<FGGGG9?<F7F7:FC:+B:BCFC+867FG7FFGFGGF3=FGE+CFGGF@7<:@=7>**5>*>>C,>:7*<*<:B7CF9?F+**=,?*++:2<C<8EG*3+3**+**<0+<++<C;?E51<0;>C*1<?C:C+;@*:/**0+*2:*1++3<*+0:<:7C*<*0CCFF?*<**::9:9D4<;>*:)*1)*0(..../9974
@M03506:14:000000000-AKVR1:1:1101:18528:6121 1:N:0:50
ATGAACTCCTACGGGAGGCAGCAGTGGGGAATTTTGGACAATGGGGGCAACCCTGATCCAGCAATGCCGCGTGAGTGAAGAAGGCCTTCGGGTTGTAAAGCTCTTTTGTCAGGGAAGAAAAGGGAGTGGCTAATATCCATTCCTGCTGACGGTACCTGAAGAATAAGCACCGGCTAACTACGTGCCAGCAGCCGCGGTAATACGTAGGGTGCAAGCGTTAATCGGAATTACTGGGCGTAAAGCGTGCGCAGGCGGTTTCGTAAGTCTGTCGTTAAATCCCCGGGCCTAACCTGGGAATGGC
+
CCCCCGGGGGGGGGGGGGGGGGGGGGGGGGDGGGGGGGGGGGGGGGGGGGGGGGGGGGGGFGGGGGGGGGGGGGGGGGGGGGGGGGGGGGGGGGGGGGGGGGGGGGGFFFGGGGCEFFFGFGGFGGGGFGGGGGGGGGGGDFGGDGGGGGGGGGFGFFGGGGGFFGGGGGGGGGGGGGGCF:FFGGGGGGGGFEDDGEEEGGGGDFGCEGE8CFC5CEEECCGGGGGGGGFGDGG57CGE=E9==E=CEGGEGEG78B7CCECC97CD<7:)**9?FFGD9>;C5)958FF9>F@>?FFF)
@M03506:14:000000000-AKVR1:1:1101:7943:6142 1:N:0:50
ATGAACTCCTACGGGAGGCAGCAGTGGGGAATATTGGACAATGGGCGAAAGCCTGATCCAGCAATGCCGCGTGAGTGATGAAGGCCTTAGGGTTGTAAAGCTCTTTTACCCGGGATGATAATGACAGTACCGGGAGAATAAGCTCCGGCTAACTCCGTGCCAGCAGCCGCGGTAATACGGAGGGAGCTAGCGTTGTTCGGAATTACTGGGCGTAAAGCGCGCGTAGGCGGCTTTGTAAGTTAGAGGTGAAAGCCCGGAGCTCAACTCCGGAACTGCCTCTAAAACTGCATCGCTTGAATCC
+
CCCCCGGGGGGGGGGGGGGGGGGGGFGGGGGGGGGGGFGGGGGGFGGGGGGGGGGGGGGGGGG?EGGFGGGGGGGGGFGGGGGGGGGGGGCFGGGEFGFCFGGGGGGGG<FGEGGGGGGGGFGGGGFGGGCGCFEFGGFGGGGGGGGGGGGGGGGGGFFCFGGGGG<DGGGG@FGFG@CF>FGGGGGFBFG7FCEGFGGGDEGGGG@;@*:=ECEGG?EGGDGGEE5?ECG>86@GFEC<FFCCE=F3CF7?D7CDC<D37?D+7:F4CC:)/>6?5?*6>6/09<FF7FBB347>>?490
@M03506:14:000000000-AKVR1:1:1101:15089:6199 1:N:0:50
ATGAACTCCTACGGGAGGCAGCAGTGGGGAATATTGGACAATGGGCGCAAGCCTGATCCAGCAATGCCGCGTGAGTGATGAAGGCCTTAGGGTTGTAAAGCTCTTTTACCCGGGAAGATAATGACTGTACCGGGAGAATAAGCCCCGGCTAACTCCGTGCCAGCAGCCGCGGTAATACGGAGGGGGCTAGCGTTGTTCGGAATTACTGGGCGTAAAGCGCACGTAGGCGGCTTTGTAAGTTAGAGGCGAAAGCCCGGGGCTCAACCCCGGAATTGCCTTTAAGACTGCATCGCTAGAATTG
+
CCCCCGGGGGGGEGGGGGGGGGGGGGGGGFEGGGGGGGGGFGFGGGGGGGGGGGGFGGGGGGGGGGGGGGGGGCFEFFGGGGGGGGGGGGGGGGGGGGGGGDGGGGGGGGGGGGGGGGGGGGGGGGGGGGGGGGGGGGGGGGCFGGGGGGGGGGGGGGGGGGGGGGGGGGGGGGGGGGGG=CFGCCEGGGGGCE8FGGGGE8FEGGFGGGGGG>ECCCG*:8:CFGGGGGGGE?FCCEC+<?F7?C:7CE5E4CE<EFGG5*>+:CEGG3*.>*9?F4CF7@4?6**5<>F?@7D>*6*9/
@M03506:14:000000000-AKVR1:1:1101:17287:6221 1:N:0:50
ATGAACTCCTACGGGAGGCAGCAGTGGGGAATCTTGCGCAATGGCCTAACGGCTGACGCAGCGACGCCGCGTGTGGGATGAAGCTCTTCGGAGTGTAAACCACTGTTGCCCGGGACGAATAGCTCGATTAATCGAGCCTGACGGTACCGGGTGAGGAAGCACCGGCTAACTCCGTGCCAGCAGCCGCGGTAATACGGGGGGTGCGAGCGTTGTCCGGAATCACTGGGCGTAAAGGGCGCGCAGGTGGTTTGATAAGGGTGTGGTGAACGTCCGGGGCTCAACCCCGGATCTGCCGGGCCGG
+
CCCCCGGGGGGGGGGGGGGGGGGGGGGGGGGGGGGFGGGGGGGGGGGGGGGGGGGGGEGCGGGGGGGGGGGGGGGGGGGGGGFGGGGGGGGGGGGGFFGGGGGGGGGGGGGGGGGGGFGGGGGFGGGGGCGGGGGGGGGGGGGGGGGGGGGGGGGGEGGGGGGGGGGDGGG?FGGGGGGGGGGGGGGGGGCEGFGGGGEE>EGGGGGGGGDGGGGGGGEFGGGFF8CFG??*;EGGDGCE*:5EGGGD5*:CCE7*A>*//:CFF>F*:>E>C)<EG@<C44<75>9;(97>4*).)7)0)
@M03506:14:000000000-AKVR1:1:1101:18325:6223 1:N:0:50
ATGAACTCCTACGGGAGGCAGCAGTAACGAATCTTCCCCAATGGGCGCAAGCCTGAGGGAGCGACGCCGCGTGGAGGATGAAGTCCTTCGGGATGTGAACTCCTGTCAGGGGTTACCAAGTTCTGAGGAGCCCCAAAGGAAGAGGCGGCTAACTCTGTGCCAGCAGCCGCGGTAAGACAGAGGCCTCAAGCGTTAGGCGGAATCACTGGGCTTAAAGCGTGTGTAGGCGGATCGTTAAGTGCCTTGTGAAATCCCACGGCTTAACTGTGGAACGGCTGGGCATACGTGCGGTCTTGAGCCA
+
CCCCCGGGGGGGGGGEGGGGGGGGGGGGGGGGGGGGGGGGGGGGGGGGGGGGGGGFGFGDGGGGGGGGGGGGGGGGGGFGGGGFGGGGGGGGDFGGGGFGGGGGGGGGGGGGGGFFFGGGGGGGFFGGGGGGGGGGGGGGGG@FGFDGGGGGGGGGGGG9FFGGGGGGGGGGG:F@FGGGGGGGDDGFGGGGFFEF6CEGEDGGFG9CFGGGFGGDFFGGGGGFGGGF>EGGGCFGDDFGGGGGGCCDFF7CC?6C87DGGEFFGC?7CCF?F**19<<CDFFGG)08?)<:>E66*9:?0
@M03506:14:000000000-AKVR1:1:1101:25430:6227 1:N:0:50
ATGAACTCCTACGGGAGGCAGCAGTGGGGAATTTTCCGCAATGGGCGAAAGCCTGACGGAGTGACGCCGCGTGGGGGACGAAGGCCTTCGGGTCGTAAACCCCTGTCAGAGGGAAGGAAGGGTGTCGGCGTGAATAGCGCCGGCATCTGACGGTACCTTCAGAGGAAGCCCCGGCCAACTCTGTGCCAGCAGCCGCGGTAAGACAGCGGGGGCAAGCGTTGCTCGGAACCACTGGGCGTAAAGGGCGCGTAGGCGGGATGGCAAGTCGGTCGTGAAATCCTTCGGCTCAAACGAAGAACGT
+
9@C<@FGCF<FFEGG@FGGEFDGAF8EFFGGGFGFEGG,66C<8,CB:FEGGFF8CCFE,8,9<@F767@>=C+=>FGGCF+86,?BFFDC>?FCFFGGF<FFDCFFDFF@++BFEDF<D7+@:FF<+:*@@EGGGF9<7<><1<:,F;CGG@FFGG@9?<FCFF:CF7C:FF77:88E8E99<9C<@FFF>F8*:88EED@@0<8***/*:>5***/2*1*<?EC******038;**/*5*++*5*1?2::>+:58@DG*:56C:9**):BCDC***202/7>*09),**.))0.))070
@M03506:14:000000000-AKVR1:1:1101:27794:6241 1:N:0:50
ATGAACTCCTATGGGAGGCAGCAGTGGGGAATATTGGACAATGGGGGCAACCCTGATCCAGCAATGCCGCGTGAGTGATGAAGGCCTTAGGGTTGTAAAGCTCTTTTGCCAGGGACGATGATGACGGTACCTGGAGAATACGCCCCGGCTAACTTCGTGCCAGCAGCCGCGGTAATACGAAGGGGGCTAGCGTTGTGCGGAATTACTGGGCGTAAAGGGCGCGTAGGCGGTTTGACCATTCAGGTGTGAAATTCCCGGGATTAACTTGGGGGCGGCCGTTGATAATGTCAGGAGTGCATTG
+
CCCC<EFAFGGFFGGDGGGGGGGGFGFFGCEGFEFGFFGDCFFGGGGEGGGGGGGGGGFFF8CFFGFG:FGFF7C<CFGFGFGGGGGCGGGCC<FFGFFGGFGG<,EFGGGGGGGGE7?FFGGGGDFGFGFGEFGGFGFF<FC+>FCGGGCAFCFCFF++@FGFCF,@*>FFF@*@;?BE:CFEE7C**444**44*+=C8BFC9+?EE8/*/**AF:C**:?*2*8+*:2:*7<+++*+3:<:++35+<<C*0<C5><)**2++*+2+57;C)1*))1*10*++*20):9?4).7***0/
@M03506:14:000000000-AKVR1:1:1101:9881:6243 1:N:0:50
ATGAACTCCTACGGGAGGCAGCAGTCGGGAATTTTGGGCAATGGGCGAAAGCCTGACCCAGCAACGCCGCGTGAAGGATGAAATCCCTCGGGATGTAAACTTCGCAAGAATGGGAAGAATTAGTAGGGGCTAATACCCTCTATGATGACGGTACCATTTGTAAGCTCCGGCTAACTCCGTGCCAGCAGCCGCGGTAATACGGGGGGAGCAAGCGTTGTTCGGATTTACTGGGCGTAAAGGGCGCGTAGGCGGTCAGCACAAGTCAGTTGTGAAATCTCCGGGCTTAACTCGGAAAGGTCAA
+
CCCCCGGGGGGGGGGGGGGGGGGGGGGGGGGGGGGGGGGGGGGGGGGGGGGGGGGGGGGGGGGGGGGGGGGGGGGGGGGGGGGGGGGGGGGGGGGGGGGGGGGGGGGGGGGGGGGGGGGGGGGGGGGGGGGGGGGGGGGGGGGFGGGFGGGGGGGGGGGGGGGGGGGGGGGGEGGGGGGGGGGGFGGGGGGGGGEGDFGGGGGGGGGGGGGGGGGGGGGGGG5CCFGGGGGFEGE5EGGGGGDEEE7CEGEGGGGFGFGGGG7FGGGG?CEFF7FC>7FGGFFGGFF=2>@BB5)5>F=:7
@M03506:14:000000000-AKVR1:1:1101:13643:6280 1:N:0:50
ATGAACTCCTACGGGAGGCAGCAGTGGGGAATTTTGGACAATGGGGGCAGCCCTGATCCAGCCATTCCGCGTGAGTGAAGAAGGCCTTCGGGTTGTAAAGCTCTTTTGTCCGGAGCGAAACGGGTGGTGTGAATAGCGCCATCTACTGACGGTACCGGAAGAATAAGCACCGGCTAACTACGTGCCAGCAGCCGCGGTAATACGTAGGGTGCGAGCGTTAATCGGAATTACTGGGCGTAAAGCGTGCGCAGGCGGTTTTGTAAGCCAGATGTGAAATCCCCGGGCTTAACCTGGGAATGGC
+
CCCCCGGGGGGGGGGGGGGGGGGGGGGGGGGGGGGGGGGGGGGGGGGGGGGGGGGGGGGGGGGGGGGGGGGGGGGGGGGGGGGGGGGGGGGGGGGGGGGGGGGGGGGGGGGGGGGGGGGGGGGGFGGGGGGGFGGGGGGGGGGGGGGGGGGGGGGGGGGGGDGGFGGGGGGGGGGGGGFGGGGGGGGGGGGGGGGGGCCEFGGGFFGGGGGGGCGGG==EGGFGGGGF6FFGFGFGGGGG=CFG*CCCEEGG3CED=:*9EGCFCGFCG4F8F=>FGF4DC:DDE5<?AF4<>FF46@F@.
@M03506:14:000000000-AKVR1:1:1101:8006:6295 1:N:0:50
ATGAACTCCTACGGGAGGCAGCAGTCGGGAGTTTTGGGCAATGGGCGAAAGCCTGACCCAGCAACGCCGCGTGAAGGATGAAATCCCTCGGGATGTAAACTTCGCAAGAATGGGAAGAATTAGTAGGGGACAATACCCCCTATGATGACGGTACCATTTGTAAGCCCCGGCTAACTCCGTGCCAGCAGCCGCGGTAATACGGGGGGAGCAAGCGTTGTTCGGATTTACTGGGCGTAAAGGGCGCGTAGGCGGCCAGCACAAGTCAGTTGTGAAATCTCCGGGCTTAACTCGGAAAGGTCAA
+
CCCCCGGGGGGGGGGGGGGGGGGGGGGGGGGGGGGCGGGGGGCFGGGGGGGGGGGGGGGGGGGGGGGGGGGGGGGGGGGGGGGGGGGGGGGGEGGGGGGGGGGGGGGGGGGGGGGGGGGGGGGGGGGGGGGGFGGGGGGGGGGGGGGGGDGGGGGGGGGGGGGGGGFGGDGGGGGGGGGGGGGGGGGGGGGGGGEGEGFGGGGGGDEEGF?:CECEGGFGGGCGGGGGFFGGGE:EGCDF55EGGE5DGGGGGEEGFFGC6FFDFGEFGDC=DDGF:BCDGB:CF::FBDDFE:DFFFFF=
@M03506:14:000000000-AKVR1:1:1101:10458:6328 1:N:0:50
ATGAACTCCTACGGGAGGCAGCAGTGGGGAATTGTTCGCAATGGGCGCAAGCCTGACGACGCAACGCCGCGTGGAGGACGAAGATTTTCGGATCGTAAACTCCTTTCGATCGGGAAGAACAGCTATCGGGTGAATAGCCCGGAAGTCTGGCGGTACCGAGAGAAGAAGCCCCGGCTAACTCCGTGCCAGCAGCCGCGGTAATACGGGGGGGGCAAGCGTGGTTCGGAATTACTGGGCGTAAAGGGGTTGGGGGGGGCCAACTAATTCCGACGGGAAACCCCAAGGCTTACCCTGGGAATGG
+
CCCCCGGGGGGGGGGGGGGGGGGGGGGGGGGGGGGGGGGGGGGGGGGGGGGGGGGGGGGGGGGGGGGGGGGGGGGGGGGGGGGGGGGGGGGGGGGGGGGGGGGGGGGGGGGGGGGGGGGGGGFFGGGGGGFGGGGGFGFCGGDFGGGGGGGGGGDGGGGFFGGGGGGGGFCFGGGGDGGGGGGGGGDGGGGFGGGDGD>>EFCFFGGGGGG>8:*//A;*/:;0?8>/8:9+3CCE5578:*<CD*:)1**19*:):7CCC*76+230<*:)1)*>*)2>3>8CFFG4>*/,/)0<F@))/
@M03506:14:000000000-AKVR1:1:1101:24168:6329 1:N:0:50
ATGAACTCCTACGGGAGGCAGCAGTGGGGAATCTTGCGCAATGGCCTAACGGCTGACGCAGCGACGCCGCGTGTGGGATGAAGCTCTTCGGAGTGTAAACCACTGTTGCCCGGGACGAATAGCTCGATTAATCGAGCCTGACGGTACCGGGTGAGGAAGCACCGGCCAACTCCGTGCCAGCAGCCGCGGTAATACGGGGGGTGCGAGCGTTGTCCGGAATCCCTGGGCGTAAAGGGCGCGGAGGTGGTGTGATAAGGGCGTGGTGAAAGTCCGGGGCTCAACCCCGGATCGGCGGTGCGGC
+
CCCCCGGGA6EFGGGGGDECEGGGGGGGGGGGGGGGGGGGGGGGFGGGGGGGGDGGFF7FFGGCFGGGGGGGGGGGG@8FCEAFFGFFFGGDG:FEEGFFGGG?EGGAF9EFGGDEGGC8DFCCFGFF9FFCFFGGEGGGGGGEEG>GGGGFFFGGGGECFCCGGG*<:CF<FGE77<F,:?C:FF7:CE8CFCFGGEDGC>558*:8EE*/?<<EDGC5++0+A:5881*/;A+8**):*:5E5C=C**:0*++:C>95*:C7C:A*+2+*75DC)8CF97)/:7D32)537)).7@)))
@M03506:14:000000000-AKVR1:1:1101:4417:6335 1:N:0:50
ATGAACTCCTACGGGAGGCAGCAGTAAGGAATATTGCGCAATGGGCGAAAGCCTGACGCAGCAACGCCGCGTGCGGGATGAAGGCCCTCGGGTTGTAAACCGCTTTCAGTAGGGAAGAAAATGACGGTACCTACAGAAGAAGCCCCGGCCAACTACGTGCCAGCAGCCGCGGTAACACGTAGGGGGCGAGCGTTGTCCGGATTTATTGGGCGTAAAGAGCTCGTAGGCGGTTTCGTAAGTCGGATGTGAAAACTCCAGGCTCAACTCGGAGACGCCCTTCGATACTGCGATGCCTTGAGTC
+
CCCCCGGGGGGGGGGGGGGGGGGGGGGGGGGGGGGFGGGGEGGGGGGGGGGGGGGGGGGGGGGGGGGGGGGGDGGGGEGGGGGGGGGGGGGGGGGGGGGGFGGGGGGGGGFFGGDGGGGGGGGGGGGGGGGGGGFGGGGGFGG@CFGGGG7CFGGGCFCGGGGCGFGFGDGGGGGFGGG7FFGGE@7::EGGE*:*3A;5**;@C7AFGGGGC:>CFGGGGGDGGGGFEG:*8<CFFFFFFCE:*1+:7C+<C6C0+7*9C6*<CF7CGDE5C9):)0*>C@FCEF7B?)80))1/6*6*0
@M03506:14:000000000-AKVR1:1:1101:17006:6356 1:N:0:50
ATGAACTCCTACGGGAGGCAGCAGTGGGGAATATTGGACAATGGGCGCAAGCCTGATCCAGCCATGCCGCGTGAGTGATGAAGGCCTTAGGGTTGTAAAGCTCTTTTGTCAGGGAAGATAATGACGGTACCTGAAGAATAAGCACCGGCTGACTTCGTGCCAGCAGCCGCGGTAATACGAAGGGTGCTAGCGTTGTTCGGAATTACTGGGCGTAAAGCGCGCGTAGGCGGCTTAACAAGTCAGGGGTGAAATCCCACAGCTCAACTGTGGAATTGCCTTTGAAACTGTTGAGCTAGAGTGT
+
CCCCCGGGGGGGGGGGGGGGGGGGGGGGGGGGGGGGGGGGGGGGGGGGGGGGGGGGGGGGGGGGGGGGGGGGGGGGGGGGGGGGGGGGGGGGGGGGGGGGGGGGGGGGGGGGGGFGGGGGGGGGGGGGGEGGGGGGGCGGGGGGGGGGGGGGGGGGGGGGGGGGGGGGGGGGGGGGDFF:FGGGGGGGFFGGGEGGGGGGEGGGGFGFGGGGE>EGGFGGGGGGGGGGGGG5EFFGGFGGGGGGGGGGGFGFCFGGG3CGGGD+CFGGFGFFF4DFGFFGG*@FGFGFAF42;B4?*==F6
@M03506:14:000000000-AKVR1:1:1101:4523:6364 1:N:0:50
ATGAACTCCTACGGGAGGCAGCAGTCGAGAATTTTTCTCAATGGGGGAAACCCTGAAGGAGCGACGCCGCGTGGAGGATGAAGGCTTTCGGGTTGTAAACTCCTGTCATTTGAGAACAAGGCTCCGGAAGTAACTATTCCGGAGTTGATAGTATCAGAAGAGGAAGAGACGGCTAACTCTGTGCCAGCAGCCGCGGTAATACAGAGGTCTCAAGCGTTGTTCGGATTCATTGGGCGTAAAGGGTGCGTAGGTGGCGCGGTAAGTCGGGTGTGAAATTTCGGAGCTTAACTCCGAAACTGCA
+
CCCCCGGGGGGGGGGGGGGGGGGGGGGGGGGGGGGGGGGFGGFGGGGGGGGGGGGGGCEGGGGGGGGGGGGGGGGGGGGGGGGGGGGGGGGGGGGGGGFGGGGGGGGGGGGGGGGGGGGGFGDGGGGGGGFGGGGGC=FGG>FEEF9FCFGGGGGDFGGGCFFGGGGGGFGCG7EFGFG9CAFFFGFFGGGDCFGGGGDFCEFFC:7<EGGDFGGEC5CEFGGC8;EGCGGGG=DECC3EGGGF=EG5C*1<9CFDGE:7*2*<<C59CCC32:CC:*:5))<E*)269G?:EEB3)6961
@M03506:14:000000000-AKVR1:1:1101:20445:6405 1:N:0:50
ATGAACTCCTACGGGAGGCAGCAGTGGGGAATTTTGGACAATGGGCGCAAGCCTGATCCAGCCATGCCGCGTGCGGGAAGAAGGCCTTCGGGTTGTAAACCGCTTTTGTCAGGGAAGAAACGCGCTGAGCTAATACCTCGGCGTAATGACGGTACCTGAAGAATAAGCACCGGCTAACCACGTGCCAGCAGCCGCGGTAATACGAAGGGTGCAAGAGTTAATCGGAATTACTGGGCGTAAAGTGTGCGCAGGCTGCCTTGCAAGACCGATGTGAAATCCCCGGGTGTAAACGTGGCACCGC
+
CCCCCEEE@CFCGG7CC@DGGGDGGGFFG,@,EFGECE,CCFEFGGC7@FCD<FFGEFGGGCDF<EFGG>C@+?FCG7F7AE<E<F8FGGDDFFEG<FDGF:B>FEFG<F<?EEGGDFGFD>FC+@C:@@FDE9<F=FFFCFF:*5DC;CF@:@3D,?FFG9<:>D,:>:CE@:*6?,,,<<1FG7@+*?7<**1<CC>CF?CE**;8?8:8CF+*23+<?+</;8C88@F9C6;FC:5*:?+0<2+>5:*17*:*2**9++*3***)/)10**07*/*9C>3=*.196*9())0)06)70
@M03506:14:000000000-AKVR1:1:1101:18262:6408 1:N:0:50
ATGAACTCCTACGGGAGGCAGCAGTGGGGAATATTGGACAATGGGGGCAACCCTGATCCAGCAATGCCGCGTGAGTGATGAAGGCCTTAGGGTTGTAAAGCTCTTTTACCGGGGACGATGATGACGGTACCCGGAGAATAAGCCCCGGCTAACTTCGTGCCAGCAGCCGCGGTAATACGAAGGGGGCGAGCGTTGTTCGGAATTACTGGGCGTAAAGGGCGCGTAGGCGGCGACCCAAGTCAGATGTGAAAGTCCTGGGCTTAACCTGGGGACTGCACTTGATACTGGGTTGCTTGAATTC
+
CCCCCGGGGGGGGGGGGGGGGGGGGGGGGGGGGGGGGGGGGGGGGGGGGGGGGGGGGGGGGGGGGGGGGGGFGGGGGGGGGGGGGGGGGGGGGGGGGGGGGGGGGGGGGGGGGGGGGGGGGGGGGGGGGGGGGGGGGGGGGGGGGGGGGGGGGGGGGGGGGGGGGGGGGGDGEDFGGGG>FFEFE7FGEGGGCGGEEGEGDEGGGGCCFGGGGCGCFCEGGGDEGECGEGGGGCGGGGGCFGFFGGFGGGGGGGGGGFGGCGFGGGCDFGG>7<FGG)02>=?EFFCFBG3(<66F40*9*
@M03506:14:000000000-AKVR1:1:1101:12935:6417 1:N:0:50
ATGAACTCCTACGGGAGGCAGCAGTGGGGAATCTTGCTCAATGGGCGAAAGCCTGAAGCAGCGACGCCGCGTGCGGGATGAAGGCCCTCGGGTTGTAAACCGCTTTCAGCAGGGACGAAATTGACGGTACCTGCAGAAGAAGGCCCGGCCAACTACGTGCCAGCAGCCGCGGTAATACGTAGGGGCCTAGCGTTGTCCGGATTTATTGGGCGTAAAGAACTCGTAGGCGGTTTGGTGAGTCGGGTGTGAAATCTCCACGCTCGACGTGGAGGGGCCATCCGATACTGCCATGACTAGAGTC
+
CCCCCGGGGGGGGGGGGGGGGGGGGGGGGGGGGGGGGFGGGGGGGGGGGGGGGGGGGGGGGGGGGGGGGGGGDGGGGGGGGGGGGGGGGGGGGGGGGGGGGGGGGGGGGGGGGGFGGGGGGGGGGGGGGDGGGGGG9FGGGGGGGD7FGGEFGGGGGGCGGGGGGGFGGFGGFGGCCFGCGFGGGGGGG66CEG5EFFCG>;EFGGGDGGGGGCE>FGGGCFG@E5CCCE=>55CEG7CFGEGGFCEGG<CGG:<*+8<3:EDEGDGD57CBGD/:3)9CGFF5:=F9:CF>?:6*9FF/*
@M03506:14:000000000-AKVR1:1:1101:16292:6445 1:N:0:50
ATGTACTCCTACGGGAGGCAGCAGTGGGGAATATTGCGCAATGGGCGAAAGCCTGACGCAGCAACGCCGCGTGAGTGATGAAGGCCTTCGGGTCGTAAAGCTCTGTCGGAGGGAACGAATGCTCCTGAGGTTAACAGTCTCGGGAAGTGACGGTACCCTCAAAGGAAGCACCGGCTAACTCTGTGCCAGCAGCCGCGGTAATACAGAGGGTGCAAGCGTTGTTCGGAATCATTGGGCGTAAAGGGCGGGTAGGCGGTTTGTTAAGTCATTTGTGAAATCCCTCGGCTCAACCGGGGAACGC
+
CCCCCFFFGGGGGGGGGGGGGGFGFGGGGGGGCGGAFFGEGGGGGGGG@FGGFG<FGGGCCFGDDFGGGGGFGFEEFGGGA<<FGGGGGGGGGGGGGG+,<FEGGFGFD7@FDE,>FFFFFGGFGGFFEDFDGGGFGGCGGGG7::CFCGGGDG@B:FGC,>DFF:>:FGG:>FEGGFG;F<CFFF9CFGEG<=B7:CGG*3?9FF?C*8CGG<CFGG8;?/:<8CECCFG+<9CF5CCGCFGFG579:57EGGDDC5//*0*0+20*+*+*:7*<09>*69)1A:CE)6)(>)0;)).))
@M03506:14:000000000-AKVR1:1:1101:18145:6456 1:N:0:50
ATGAACTCCTACGGGAGGCAGCAGTGGGGAATATTGGACAATGGGCGAAAGCCTGATCCAGCAATGCCGCGTGAGTGATGAAGGCCTTAGGGTTGTAAAGCTCTTTTACCCGGGATGATAATGACAGTACCGGGAGAATAAGCCCCGGCTAACTCCGTGCCAGCAGCCGCGGTAATACGGAGGGGGCTAGCGTTGTTCGGAATTACTGGGCGTAAAGCGCACGTAGGCGGCTTTGTAGGTTAGAGGTGAAAGCCCAGGGCTCAACCCTGGAACTGCCTTTAAGAATGCAACGCCTGAACAA
+
CCCCBGGDGGGGGGGGGDGGGGFGGGGGGGGGGGG<EFGEGGGGGGGGGGGGGGGGGGGGFGGGCGGFEGGFFFEAFFGFGFGGFGGFGGGEFAGF9CFFFDGGG<EAF,F@:FGGGGGGFEDEFGAEFEGDGF7FEFGGFDGFFEGGGGCDFEFGEF@F@=@FGGFGG@>F7CF;BCEF*<FCFGGGEC,*1<CG><CEC51++:FG?FGGGCGGG7EDC8?;FD*<E8EEE6C<?+22C7F9:737:<?+*2ADF3DCECFD?*:DFFC?*99CD4C*:96++*215*918))55676)
@M03506:14:000000000-AKVR1:1:1101:8552:6466 1:N:0:50
ATGAACTCCTACGGGAGGCAGCAGTGGGGAATTGTTCGCAATGGGCGCAAGCCTGACGACGCAACGCCGCGTGGAGGATGAAGACCCTCGGGTCGTAAACTCCTTTCGATCGAGACGAACGGCCCCGGGGTGAACAATCCCGGGGAGTGACGGTACCGAGAGAAGAAGCCCCGGCTAACTCCGTGCCAGCAGCCGCGGTAATACTGGGGGGGGCAAGCGTTGTTCGGAATTACTGGGCGTAAAGGGCTCGTAGGTGGCCAACTAAGTCAGACGTGAAATCCCTCGGCTTAACCGGGGAACT
+
CCCCCGGGGGGGGGGGGGGGGGGGGGGGGGGGGGGGGGGGGGGGGGGGGGGGGGGGGGGGGGGGGGGGGGGGGGGGGGGGGGGGGGGGGGGGGGGGGGGGGGGGGGGGGGGGGGGGGGGDGGGGGGGGGGGGDGGGGGFGGGGEGGGGGGGGGGGGGGEFEGFGGCGGFGGGGDGGGGGFGGGFGEGGGGDGGGGGGG:88FFG7CGGGGGGGDEGGF8*2:*CFEC5CFGC79<6EFGEGEFFDGCDF=EGGECFGFGGFCGGCF<7?::?C<3CGFD7069AE)/.498)177)77;>)
@M03506:14:000000000-AKVR1:1:1101:15951:6472 1:N:0:50
ATGAACTCCTACGGGAGGCAGCAGTCGAGAATTTTTGACAATGGGGGAAACCCTGATCGAGCGACGCCGCGTGGAGGATGAAGGTCTTCGGGTTGTAAACTCCTGTCATTTGGGAACAAGGCGCACGTATTAACTGTGCGTGCGTTGATAGTACCAGAAGAGGAAGAGACGGCTAACTCTGTGCCAGCAGCCGCGGTAATACAGAGGTCTCAAGCGTTGTTCGGATTCATTGGGCGTAAAGGGTGTGTAGGTGGCGCCGTAAGTCGGGTGTGAAATTTCGGAGCTTAACTCCGAAACTGCA
+
CCCCCGGGGGGGGGGGGGGGGGGGGGGGGGGGGGGGGGGGGGGGGGGGGGGGGGGGGGGGGGGGGGGGGGGGGGEGGGGGGGGGGGGGGGGGGGGGGGGGGGGGGGGGCGGGGGGGGGGGGGGGGGGGGGGGGGGGGGFGFGGGGGGGGGGGGGGGFFFGFGGGGGGGGGGGGGGGGGGGGGGGGGGGDGGFGGDFEGEFFGGG@FF<CGGGCEGGEEGG8<CCCACF9@?FGGF8:=DCFFECECE7@<FEGGGGGFGGGGG7<<EGCC57:FD?7FCCC)5=6)*94:?:55)))0111
@M03506:14:000000000-AKVR1:1:1101:9914:6484 1:N:0:50
ATGAACTCCTACGGGAGGCAGCAGTGGGGAATTTTCCGCAATGGGCGAAAGCCTGACGGAGTGACGCCGCGTGGGGGACGAAGGCCTTCGGGTCGTAAACCCCTGTCAGAGGGAAAGAAGGGTGTCGGCGTGAATAGCGCCGGCACTTGACGGTACCTTCAGAGGAAGCCCCGGCCAACTCTGTGCCAGCAGCCGCGGTAAGGCAGAGGGGGCAAGCGTTGCTCGGAATTACTGGGCGTAAAGGGCGCGTAGGCGGGATGGCAAGTCGGTCGTGAAATCCTTCGGCTCAACCGAAGAACGT
+
CCCCCGGGGGGGGGGGGGGGGGGGGGGGGGGGGGGGGGGGGGFGGGGGGGGGGGGGGGGGGGGGGGGGGGGGGGGGGGGGGGGGGGGGGGGGGGGGGGFGGGGGGGGGGGGGGGGGGGGGGGGGGGGGGGFFGGGGGGGGGGGGGGGGGGGGGGGGGGGGGGGGGGGGGGGGGDGGGGGGGGGGGGGGGGFGGGEGGGGGGGGGGG>FFEGGGGGGGGGGGDE?CGDCGGGFFGGGGGDGGGGGGGGGG*:EDGGGGBDGGGF9>CEDGGCEGGGGGFFGGFFGGFC@FFFFEF)556@E0
@M03506:14:000000000-AKVR1:1:1101:25072:6518 1:N:0:50
ATGAACTCCTACGGGAGGCAGCAGTCGGGAATTTTGGGCAATGGGCGAAAGCCTGACCCAGCAACGCCGCGTGAAGGATGAAATCCCTCGGGATGTAAACTTCGCAAGAACAGGAAGAATAAGTAGGGGGCAATACCCCCTATGATGACGGTACCGTTTGTAAGCTCCGGCTAACTCCGTGCCAGCAGCCGCGGTAATACGGGGGGAGCAAGCGTTGTTCGGATTTACTGGGCGTAAAGGGCGCGTAGGCGGCCAGCACAAGTCAGTTGTGAAATCTCCGAGCTTACCTCGGAAAGGGCAA
+
CCCCCGGGGGGGGGGGGGGGGGGGGGGGGGGGGGGGGGGGGGGGGGGGGGGGGGGGGGGGGGGGGGGGGGGGGCFGGGGGGGGFCDGFFGGGGGEGGGFGGGGGGGGGGGGGGFGGGGG<EGFGGGGGDGGGGGGGGGGGGGGGCGGGFGGGGGGGGGGFGGGFGGGGGGGGGGGFFGGFFGGGFGGFGGGGDDEGGGDFGDGGGGGGGGFGGGCEEG5@GGCC8EC?C7+:EC1?E5>9CEGGGC5D5?EC3:EGGFGGFC*<9?+:ECEB>C7C**293))27/*/.20(8).7))05>
@M03506:14:000000000-AKVR1:1:1101:5240:6524 1:N:0:50
ATGAACTCCTACGGGAGGCAGCAGTCGGGAATTTTGGGCAATGGGCGAAAGCCTGACCCAGCAACGCCGCGTGAAGGATGAAATCCTTCGGGATGCAAACTTCGCAAGAACGGGAAGAATAAGTAAGGGTTAATATCCCTTATGATGACGGTACTGTTTGTAAGCTCCGGCTAACTCCGTGCCAGCAGCCGCGGTAATACGGGGGGAGCAAGCGTTGTTCGGATTTACTGGGCGTAAAGGGCGCGTAGGCGGCCACCGCAAGTCGGTTGTGAAATCTCCGGGCTTAACCCGGAAAGGTCAA
+
CCCCCGGGGGGGGGGGGGGGGGGGGGGGGGGGGGGGGGGGGGGGGGGGGGGGGGGGGGGGGGGGGGGGGGGGGEGGGGGGGGGGGGGGGGGGGGGGGGGGGGGGGGGGGGGGGGGGGGGGGGGGGGGGGGGGGGGGGGGGGGGGGGGGGGGGGGGGGGGGGGGGGGGGGGGGGGGGGGGGGGGGGGGGGGGGGGGGGGGGGGGGGGGGGGDGGGGGGGGGGGGGG6FGC:CFGGEC5C:FGGGGGGGGGGGDGEGGGFDGGG>FGGEGGGG?FFGF*9><3;BG5@FFAGE>3;3;FFFFF
@M03506:14:000000000-AKVR1:1:1101:9696:6526 1:N:0:50
ATGAACTCCTACGGGAGGCAGCAGTGGGGAATCTTGCGCAATGGCCTAACGGCTGACGCAGCGACGCCGCGTGTGGGATGAAGCTCCTCGGAGTGTAAACCACTGTTGCCCGGGACGAACAGCTCGATTTCTCGAGCCTGACGGTACCGGGTGAGGAAGCACCGGCTAACTCCGTGCCAGCAGCCGCGGTAATACGGGGGGTGCGAGCGTTGTCCGGAATCACTGGGCGTAAAGGGCGCGTAGGTGGTTTGATAAGGGTGTGGTGAAAGTCCGGGGCTCAACCCCGGATCTGCCGTGCCGC
+
CCCCCGGGGGGGGGGGGGGGGGGGGGGGGGGGGGGGGGGGGGGGGGGGGGGGGGGGGGGGGGGGGGGGGGGGGGGGGGGGGGGGGGGGFGGGGGGGGGGGGGGGGGGGGGGGGGGGGGGGGGGGGGGFGGGGGGGGGGGGGGGGGGGGGGGGGGGGGGGGGGGGGGGGGGGGGGGGGGGGGGGGGGGGGGGDFGGGGGGGGGGGGGGGGEEGGGGGGGGGFFGGDGGGGCCEGFGGGGGGEGEE:AF>CCGGGGGGGF5CCCDFGG9>FFFFGGGGGBFCF@>EEDGF1D?DF?BF@;;B)
@M03506:14:000000000-AKVR1:1:1101:24731:6531 1:N:0:50
ATGAACTCCTACGGGAGGCAGCAGTAACGAATCTTCCCCAATGGGCGCAAGCCTGAGGGAGCGACGCCGCGTGGAGGATGAAGTCCTTCGGGATGTAAACTCCTGTCAGGGGTTACCAAGTTCTGAGGAGCCCCAGAGGAAGAGGCGGCTAACTCTGTGCCAGCAGCCGCGGTAAGACAGAGGCCTCAAGCGTTAGGCGGAATCACTGGGCTTAAAGCGTGTGTAGGCGGATCGTTAAGTGCCTTGTGAAATCCCACGGCGTAACTGTGGAACGGCTGGGCATACTGGCGGTCTTGAGCCA
+
CCCCCGGGGGGGGGGGGGGGGGGGGGGGGGGGGGGGGGGFGGFFGGGGGGGGGGGGGGGGGGGGGGGGGGGGGGGGGGGGGGGGGGGGGGGGGGGGGGGGGGG<FGGGGGGGGGGGGGGGFGGGGGFGGEGCGGGGCGGGGGGGGGGGGGGGFCFFGGGGGG?EGGGGGGGGGGDGGGGGFGFCF@CFGGGGGGGGGFGGG5FCCCCFECFFEFE:CFEGGEGGGGGFEGG>EGEG=CDFGGCGGGGFFGFGGG<FEDD3*:DEGGFGGDG@GGDCD>C**07CCFD4:)74@@4@6?F)9
@M03506:14:000000000-AKVR1:1:1101:7183:6533 1:N:0:50
ATGAACTCCTACGGGAGGCAGCAGTGGGGAATATTGGACAATGGGGGCAACCCTGATCCAGCAATGCCGCGTGAGTGATGAAGGCCTTAGGGTTGTAAAGCTCTTTTACCGGGGACGATGATGACGGTACCCGGAGAATAAGCCCCGGCTAACTTCGTGCCAGCAGCCGCGGTAATACGAAGGGGGCGAGCGTTGTTCGGAATTACTGGGCGTAAAGGGCGCGTAGGCGGCGACCCAAGTCAGATGTGAAAGTCCTGGGCTTAACCTGGGGACTGCATTTGATACCGGGTTGCTTGAATTC
+
CCCCCGGGGGGGGGGGGGGGGGFFGGGGGFFGGGGAFFFGGGGGGEGGGGGGGGGGFGGGGGGGGGGGGGEGGGGFFFGGGGGGGGGGGGGGGGGGGGGGGGGGGFFGGGDGGGEGGGGGGGGGGGGGGEGGGGGGGGFGGGGGGGGGGGGGGGGGGGGGGGGGGGGGGGGGGGGGGGGFCEGGGFGGC>>ECGCGG78CECECFGGGGFFGG>E5CFGGCECE5C>98:85:5CEC*9<CCGGCC+>CCFGDF7CEFF<=FGGGC0CEGG@DCFGCFFGG69?FFDE0)7>@F6?))*=*
@M03506:14:000000000-AKVR1:1:1101:14981:6533 1:N:0:50
ATGAACTCCTACGGGAGGCAGCAGTGGGGAATATTGCACAATGGGGGCAACCCTGATCCAGCAATGCCGCGTGAGTGATGAAGGCCTTCGGGTTGTAAAGCTCTTTTGCCAGGGACGATGATGACGGTACCTGGAGAATAAGCCCCGGCTAACTCCGTGCCAGCAGCCGCGGTCAACCGGAGGAGCGCAGCGTTAGCCGGAATTACTGGGCGTAAAGAGGCGCGTAGGCGGCATAGTAAGCAGGCAGTGAAAGCGTGTGGCTCAACCATACAGCTCTTGTCTGAACTGCTAAGCTAGAGTC
+
CCCCCGGGGGGGGGGGGGGGGGGG,CFGGGGGGGGF,,CFGGGGG7F7FG8FGGGG,,EFG8@F9FGGGGGGG,C,CCFGGGGGGG<FGGGGGGGGGGGEG9FGGG9C=FGGGGGGGG+A?5,5CCG:++E,?F8B,B9<FAFGGGCFC+8DC,,,+33+@;,<,,<F<<*>51>,,,*<**<4*1*4111<*<1*+?*=**CEC@F?FF58/*;E?+**;*:EGGGGCGEG**<CFGGGF:FGE:CC<E7F7C59*09CGGGFGGGG6=640C*+29720*1<+)**,*9)9@@FFFF*1
@M03506:14:000000000-AKVR1:1:1101:4161:6552 1:N:0:50
ATGAACTCCTACGGGAGGCAGCAGTGGGGAATCTTGCGCAATGGGCGAAAGCCTGATGCAGCGACGCCGCGCGGGGGATGAAGCATTTCGGTGTGTAAACCCCTTTCGATCCGGACGAAACCCCGCAAGGGATTGACGGTACGGATATAAGAAGCCCCGGCTAACTACGTGCCAGCAGCCGCGGTAAGACGTAGGGGGCCAGCGTTGTTCGGAATTACTGGGTGTAAAGGGTTCGTAGGCGGTGCGGCAAGTTGGGAGTGAAATCTCAGGGCTTAACCCAGAGGCTGCTTCCAAAACTGCC
+
CCCCCGGGGGGGGGGGGGGGGGGGGGGGGGGGGGGGGGGGGGGGGGGGGGGGGGGGGGGGGGGGGGGGGGGGGGGGGGGGGGGGGGGGGGGGGGGGGGGGGGGGGGGGGGGGGGGGGGGGGGGGGGEGGGDGGFGGGGGGGGGGGDGGFGFGGGGFGGGGGGGGGGGGGFGGGGGGGGGGGGGGGGGGCDE@FGGGGGDEEGGGE5EEC@EGGGGCFGFGFCAEGE?FGGGG6CEGCF<<5EGEEGCG=*:<CEGG5<DGGG7F<*<*+*7<FG6<D7>DG4FF=5DE>FF:FF*7>FF?)
@M03506:14:000000000-AKVR1:1:1101:8949:6595 1:N:0:50
ATGAACTCCTACGGGAGGCAGCAGTCGGGAATTTTGGGCAATGGGCGAAAGCCTGACCCAGCAACGCCGCGTGAAGGATGAAATCCCTCGGGATGTAAACTTCGCAAGAACGGGAAGAATAAGGCTGTGTGAATATCACAGACGATGACGGTAGCGTTTGTAAGCTCCGGCTAACTCCGTGCCAGCAGCCGCGGTAATACGGAGGGTGCGAGCGTTGTCCGGAATCACTGGGCGTAAAGGGCGCGTAGGCGGCCTGATAAGTAGGGGGTGAAATCTTGCGGCTTAACCGCAAGGCTGCCTT
+
CCCCCGGGGGGGGGGGGGGGGGGGGGGGGFGGGGGGGGGGGGGGGGGGGGGGGGGGGGGGGGGGGGGGGGGGGGGGGGGGGGGGGGGGGGGGGGGGGGGGGGGGGGGGGGGGGGGGGGGGGGGGGGGGGGGGGGGGGGGGGGGGGGGGGGGGGGGGGGGGGGGGGGGGGGGGGGGGGGGGGGGGGGGGGGGGGGGGGGGGGGGGGGGGGGGGGGGGGGGGGGGGGGGGGGGGGGGGGGGGGGGGGGGGGGGGGGGG=@C7CFGGGGGGGGGFGGDGGFGGGEFGFFGF><>BFFFFF3>==
@M03506:14:000000000-AKVR1:1:1101:6137:6606 1:N:0:50
ATGAACTCCTACGGGAGGCAGCAGTGGGGAATCTTGCGCAATGGCCTAACGGCTGACGCAGCGACGCCGCGTGTGGGATGAAGCTCCTCGGAGTGTAAACCACTGTTGCCCGGGACGAATAGCTCGATTAATCGAGCCTGACAGTACCGGGTGAGGAAGCACCGGCTAACTCCGTGCCAGCAGCCGCGGTAATACGGGGGGTGCGAGCGTTGTCCGGAATCACTGGGCGTAAAGGGCGCGGAGGGGGTTTGATAAGGGTGTGGTGAAAGTCCGGGGCTCAACCCCGGATCTGCCGTGCCGG
+
CCCCCGGGGGGGGGGGGGGGGGGGGGGGGGGGGGGFGGGGGGGGGGGGGGEGGGGGGGGGGGEGGGGGGGGGGGGGGGGEGGDGFGG=FGGGGGEGGGGGGGGGGGGG9FFGGGGGGGGGGGG@FFGGGEGGGGGGGGGGFFGGGGGFEGGGGGGGGGGGGGGGGDEGFFGGGGF7FGGGGGGGGGGGGEDGFFFFGGGGG>EGG>EDE>EEGCGGG5CFFGCE7CGGGC=>FGGGGGGG5EEG**C18*A+:+7:FFGDEEG6:7<:<729CCDD:@3*778=EEGB:)*6@47>E3@3)
@M03506:14:000000000-AKVR1:1:1101:14000:6607 1:N:0:50
ATGAACTCCTACGGGAGGCAGCAGTGGGGAATATTGGACAATGGGCGAAAGCCTGATCCAGCAATGCCGCGTGAGTGATGAAGGCCTTAGGGTTGTAAAGCTCTTTTACCCGGGAAGATAATGACTGTACCGGGAGAATAAGCCCCGGCTAACTCCGTGCCAGCAGCCGCGGTAATACGGAGGGGGCAAGCGTTGTTCGGAATTACTGGGCGTAAAGGGCTCGTAGGCGGCCAACTAAGTCGGATGTGAAATCCCCAGGCTTAACCGGGGAACTGCATCCGATACTGGTTGGCTTGAATTC
+
CCCCCGGGGGGGGGGGGGGGGGGGGGGGGGGGGGGGGGGGGGGGGGGGGGGGGGGGGGGGGGGGGGGGGGGGGGGGGGGGGGGGGGGGGGGGGGGGGGGGGGGGGGGGGGGGGGGGGGGGGGGGGGGGGGGGGGGGEFFGGGG=FEFGGGGGGGGGGGGGGGGGGGGGGGGGGGEGGGGGGGGGGGGGFFGGFDGFGGGGGGGG7FCCEGGGEEEFGGGDCEEEEFGGGGGEC7CG6<*+31:C*/+2+?FC76C<8<3*6?0C9>*/777;F6FFGFF:C))/:/7))*0(6?))09*8*
@M03506:14:000000000-AKVR1:1:1101:15163:6614 1:N:0:50
ATGAACTCCTACGGGAGGCAGCAGTGGGGAATATTGGACAATGGGCGCAAGCCTGATCCAGCCATGCCGCGTGGGTGATGAAGGCCCTAGGGTTGTAAAGCCCTTTCGGCGGGGAAGATAATGACGGTACCCGCAGAAGAAGCCCCGGCCAACTTCGTGCCAGCAGCCGCGGTAATACGAAGGGGGCTAGCGTTGCTCGGAATCACTGGGCGTAAAGCGCACGTAGGCGGATCTTTAAGTCGGGGGTGAAATCCTGGAGCTCAACTCCAGAACTGCCTTCGATACTGAGGATCTTGGAGTC
+
CCCCCGGGGGGGGGGGGGGGGGGGGGGGGGGGGFGCFGGGGGGGGGGGGGGGGGGGGGGGGGGGGGGGGGGGGGGGGGGGGGGGGGGGGGGGGGGGGGGGGGGGGGGGGGGGGGGGGGGGGGGGGGGGGGGGGGGGGGGGGGGGGGGGGGGGGGGGGGGGGGGGGGGGGGGGGGGGGGGGGGGGGGGGGGGGGGGG?FGGGGF:CGGGGGFEGEEGGGGECCEGCCE?8EC5C7FFFGG?FCGGGGGGFDGGG?FCG4*97C=?C7000>775D=FGFGFG>9CGF7@:F62:FFFF950)
@M03506:14:000000000-AKVR1:1:1101:24763:6670 1:N:0:50
ATGAACTCCTACGGGAGGCAGCAGTCGAGAATTTTTCACAATGGGCGCAAGCCTGATGGAGCGACGCCGCGTGGGGGATGAATGGCTTCGGCCCGTAAACCCCTGTCATTTGCGAACAAATTGGTTCAATTAACACCTGAACCATTGATAGTAGCGAAAGAGGAAGGGACGGCTAACTCGGTGCCAGCAGCCGCGGTAAGACAGAGGTCCCGAGCGTTGTTCGGATTCACTGGGCGTAAAGGGTGCGTAGGAGGTGGGGTAAGTCGGATGTGAAAGCACGGATCTAAAGTCCGAAATGGCC
+
CCCCCGGEEFGGGGGFGGGDGGGFGGGGGGGGGGGGGGGGGGGGGGG>FGGGGGGGGGGGGGGGGGGGGGGGGGGGGGGGGFGGGFGFFGDD8>F:FEFFF@CFFG<?FFGGGGCFEE?=AFFC>CF==FFG<FG<7DFGGGGGGGGGGGGGG=,@*>CFFFFCGFGB,1<C@FEC,<<*4=@:7,28CCAFF@GG8CG+<<@C8<EFFFF8CC*:8;C*8<?GEGG+0+<:CGDGEED*<?C:7/:*;7:+*/**2<CD5CC<+9C)*/AF7>::4)295).2+***)2*675)0)9*)0
@M03506:14:000000000-AKVR1:1:1101:9435:6688 1:N:0:50
ATGAACTCCTACGGGAGGCAGCAGTCGAGAATTTTTCTCAATGGGGGCAACCCTGAAGGAGCGACGCCGCGTGGAGGATGAAGGCTTTCGGGTTGTAAACTCCTGTCATTTGGGAACAAGTTGCGAGTATTAACCGTGCTCGTATTGATAGTACCAGAAGAGGAAGGGACGGCTAACTCCGTGCCAGCAGCCGCGGTAATACGGGGGGGGCAAGCGTTGTTCGGAATTACTGGGCGTAAAGGGCTCGTAGGCGGCCAACTAAGTCAAACGTGAAATCCCTCGGCTTAACCGGGGAACTGCG
+
CCCCCGGGGGGGGGGFGGGGGGGGGGGGGGGGGGGGGGGGGGGGGGGGGGGGGGGGGGGGGGGGGGGGGGGFGGGGGGGGGGGGGGGGGGGGGGGGGGGGGGGGGFGGGGGGGGCFGGGGGGGGDGGGGGFGGGFGGGGGGGGGGGGGGGGGGFGGGGFGGGGGGFGGGGGGGGEGGGGGGGGGGGFGGGGGDGEEGGDC@FGGGGGGGGGGGGGG*;CEGGGGGGGGGGGFG=FGEGGFCFGGEFGDGCEGGG57*7<F67CEFGG>9>FFGFDF>/*2*85C5>DFF>@1@).7>7?F)
@M03506:14:000000000-AKVR1:1:1101:17437:6700 1:N:0:50
ATGAACTCCTACGGGAGGCAGCAGTGGGGAATTTTGGACAATGGGGGCAACCCTGATCCAGCCATTCCGCGTGGGTGAAGAAGGCCTTCGGGTTGTAAAGCTCTTTTGTCCGGAACGAAACGGGCGACGTGAATATCGTCGTCTACTGACGGTACCGGAAGAATAAGCACCGGCCAACTACGTGCCAGCAGCCGCGGTAATACGTAGGGTGCGAGCGTTAATCGGAATTACTGGGCGTAAAGCGTGCGCAGGCGGTTTTGCAAGCAGGATGTGAAATCCCCGGGCTTAACCTGGGAATGGG
+
CCCCCGGGFEFGGGGGEDGE@FFGFGGFGGEGGGGGCGGGGCFGGEGGDFFGGGGGGGGGGGGFGFFGFGGFGCCGGFGGGGCGGGGDFGGGGGGGGGFGGGGGDG9<F?FGGGGGGGGGDG7F:FEFFGGFFGGGCECAC<>FFGFCCGEG::5DBF>EEGGGGGGGG,>:7C<*C*?<FGGGGGGG*CF>FE7*C*/*3<FGGC:5?;*;EECE>8*:CCEGD8CFGG7@EE5CGGDE*<FEGEG<E55:3>CD57C4C7*<:*:C:<+)**2+*0***0.7>)*))*94)07)95)9)
@M03506:14:000000000-AKVR1:1:1101:25542:6714 1:N:0:50
ATGAACTCCTACGGGAGGCAGCAGTGGGGAATCTTGCGCAATGGGCGAAAGCCTGACGCAGCAACGCCGCGTGGGGGATGAAGGCTCTCGGGTTGTAAACCCCTTTCAGCAGGGACGAAATCGACGGTACCTGCAGAAGAAGCCCCGGCCAACTACGTGCCAGCAGCCGCGGTAATCCGTGGGGGGCAAGCGGTGTCCGGATTTATCGGGCGTAAAGAGCTCGTAGGCGGCTTGGCAAGTCGGGTGGGGAAACTCCAGGCTCAACCTGGAGAAGCCACTCCAGAGTGCTATGGCTAGCGTC
+
CCC@CC<FEDFGGGEFGDC7CEGFF<EE:,,C,6,FEEF@FCGGF8@FBECF86<F,,CCEDGFDCCGFEE>CFCFGG+F8<?B8<F8<:FGGGC?9?5?ECFGCGFFFC9FDCB+FECFF=FGG+FF<*F,=:>F@,@FCFC,*>C7*>CCFCF<:C77FFGGG>F7:E77**4,,,=<FE558:5CFD*/*1:;+<C8**200<0;E5*/2*A*2+;?78EE8CEFCE=*:EEC+299<EE=:E*1**1*9?<48<*CE*2A*9+7*9*)**2:*0***)0<*9096**)9>)*))08)
@M03506:14:000000000-AKVR1:1:1101:12586:6737 1:N:0:50
ATGAACTCCTACGGGAGGCAGCAGTGGGGAATCTTGCGCAATGGCCTAACGGCTGACGCAGCGACGCCGCGTGTGGGATGAAGCTCTTCGGAGTGTAAACCACTGTTGCCCGGGACGAACAGCTCGATTAATCGAGCCTGGCGGTACCGGGTGAGGAAGCACCGGCTAACTCCGTGCCAGCAGCCGCGGTAATACGGGGGGTGCGAGCGTTGTCCGGAATCACTGGGCGTAAAGGGCGCGTAGGTGGTTTGATAAGGGTGTGGTGAAAGTCCGGGGCTCAACTCCGGATCGGCCGTGCCGG
+
CCCCCGGGGGGGGGGGGGGGGGGGGGGGGGGGGGGGGGGGGGGGGGGGGGGGGGGGGGGGGGGGGGGGGGGGGGGGGGGGGGGGGGGGGGGGGGGGGGGGGGGGGGGGGGGGGGGGGGGGGGGDGGGGGGGGGGGGGGGGGGGGGGGGGGGGGGGGGGGGGGGGGGGGGGGGGGGGGGGGGGGGFDEGGGDGGGGGGGGGGGGGGGGGGGEGGGGGGGGGFEFGGGGGGC=GGGGG5*9EE57CGGGC/CGF7<CFGF4>CEG7CCECFD9@DGDCCBDC7FF7CED5<DB:@)7>>:FD.
@M03506:14:000000000-AKVR1:1:1101:27084:6764 1:N:0:50
ATGAACTCCTACGGGAGGCAGCAGTCGAGAATTTTTCTCAATGGGCGAAAGCCTGAAGGAGCGACGCCGCGTGGAGGATGAAGGCCTTCGGGTTGTAAACTCCTGTCATTTGAGAACAAGGTGCACCGGTTAACTGCCGGTGCATTGATAGTATCAGAAGAGGAAGGGACGGCTAACTCTGTGCCAGCAGCCGCGGTAATACGGAGGTCTCAAGCGTTGTTCGGATTCATTGGGCGTAAAGGGTGCGTAGGTGGCGCCGTAAGGGGGGTGTGAAATTGCGGAGCTTAACTCAGAAACTGCA
+
CCCCCGGGFGGGGGG>FGGDGGGGGGGEGCFGFFFGGDFFGGGGGGGGGGGGFGGGDGGFGGGGGGGGGGGGGGEGGEDFGGGDEGGFGGGGGGGGFGD<FFGGGFCFCEGGGFGGGGGGGCFGGGGGG@F:B=FGDFEGEECFG9FGGGGGGFAFGFGG?FGFGFGGFCCGGGGGGFF9FFGFGGG>7C,6FEGGE7EGGF7@FEE@F+<<CFCC:;:EFG?:>*23EF7CAEFGGGGCCFCCCEG9AE=FGFGGEFG7*/>+*9:5*9*8::C::*:5C55**9*0.:@.7=F:)**91
@M03506:14:000000000-AKVR1:1:1101:3325:6781 1:N:0:50
ATGAACTCCTACGGGAGGCAGCAGTCGGGAATTTTGGGCAATGGGCGAAAGCCTGACCCAGCAACGCCGCGTGAAGGATGAAATCCCTCGGGATGTAAACTTCGCAAGAACGGGAAGAATAAGTAAGAGTTAATATCTCTTATGATGACGGTACTGTTTGTAAGCTCCGGCTAACTCCGTGCCAGCAGCCGCGGTAATACGGGGGGAGCAAGCGTTGTTCGGATTTACTGGGCGTAAAGGGCGCGTAGGCGGCCACCGCAAGTCGACTGTGAAATCCCCGGGCTTAACCCGGAAAGGTCAG
+
CCCCCGGGGGGGGGGGGGGGGGGGGGGGGGGGGGGGGGGGGGGGGGGGGGGGGGGGGGGGGGGGGGGGGGGGGGGGGGGGGGGGGGGGGGGGGGGGGGGGGGGDGGDGGGGGGGGGGGGGGGGGGGGGGGGGFGGGGGEGGGGGGGGGGGGGCFGGGGGGGGGGGGGGGGGGGGGGGGGGGGGGGGGGGGGGGGGGGGGGGGGGGGGGGGGGGG5AGGGGGGEGGGGGGGGGGGGGCGGGGGGGGGE3=FGGD55FGDDGDGG?E*7CE7<BG>F<*0CDD@@C59FFF<D>@@BF46BF)
@M03506:14:000000000-AKVR1:1:1101:14563:6837 1:N:0:50
ATGAACTCCTACGGGAGGCAGCAGTGGGGAATTGTTCGCAATGGGCGCAAGCCTGACGACGCGACGCCGCGTGGAGGATGAAGATCTTCGGGTCGTAAACTCCTTTCGATCGGGAAGAACGGCTTCCGGATGAATAGTCCGGGAGTGTGACGGTACCGAGAGAAGAAGCTCCGGCTAACCCCGTGCCAGCAGCCGCGGTAATACGGGGGGAGCAAGCGTTGTTCGGAGTTACTGGGCGTAAAGGGCGCGTAGGCGGCCACCGCAAGTCGATTGTGAAATCTCCGGGCTTAACCCGGAAAGG
+
CCCCCGGGGGGGGGGGGGGGGGGGGGGGGEGGGGGGGGGGGGGGGGGGGGGGGGGGGGGGGGGGGEGGGGGGGGGGGGGGGGGGGGGGGGGGGGGGGGGGGGGGGGGGGGGGGGGGGGGGGGG:FGGGGGGGGFGGGGGGGGGGGGGGGGGGGGGGGGGGGGGGGGGGGGGGFGCGGGGGGGGGGGGGGGGGGGGGGG:8CFGGGGGGGGGGDGFFGGE?ECCFEGG*;8CFFCFFGGC8CGGGG5EDGG==DGGG=DDG5CD=EGG7CDG?F7DFF@*;*=?EG7CD06?>BFFFDE3@F
@M03506:14:000000000-AKVR1:1:1101:21787:6846 1:N:0:50
ATGAACTCCTACGGGAGGCAGCAGTAAGGGATATTGCGCAATGGGCGAAAGCCTGACGCAGCAACACCGCGTGGAGGATGAAGGCCTTCGGGTCGTAAACTCGTTTTGACGCTGACGAGGAAGGACGGTAGGCGTCGAAGAAGTCACGGCTAACTACGTGCCAGCAGCCGCGGTAAAACGTAGGTGGCGAGCGTTGTCCGGATTTACTGGGCGTAAAGGGTGTGCAGGCGGGTCATTAAGTGGTGTATGAAATCGCCCGGCTCAACCGGGCGAGGTTATGCCAGACTGATGGTCTAGAGAG
+
CCCCCGGGGGGGGGGGGGGGGGGGGGGGGGGGFGGGGGGGGGGGGGGGGGGGGGGGGGGGGGGGGGGGGGGFGGGGGGGGGGGGGGGGGGGGGGGGGGGGGGGGGGGGGGGGGGGGGGGGGGGGGFGGGGGGGGGGGGGGGGGGGGGGGGGGGGFGGGGGGGGGGGGGGEGGGGGEFGGGGGGGGGGFGGGGGGGGGGGGGGG>@FGGGGGGGEG>CGGGGCEGGGGGGGGD:5CF7C>@+<?CGF?7@<<+:CC3C>5D*5>CFF6CGD=@9<DEG72:*0*+:5*92*64=?*9@FF=>
@M03506:14:000000000-AKVR1:1:1101:16743:6907 1:N:0:50
ATGAACTCCTACGGGAGGCAGCAGTGGGGAATTTTGGACAATGGGGGCAACCCTGATCCAGCAATGCCGCGTGTGTGAAGAAGGCCTTCGGGTTGTAAAGCACTTTTGTCCGGAAAGAAAACCTCCGTCCTAATACGGTGGGGGGATGACGGTACCGGAAGAATAAGCACCGGCTAACTACGTGCCAGCAGCCGCGGTAATACGTAGGGTGCAAGCGTTAATCGGAATTACTGGGCGTAAAGCGTGCGCAGGCGGTTCGCTAAGACCGATGTGAAATCCCCGGGCTTAACCTGGGAACTGC
+
CCCCCGGGGGFGGGGGGGGGGGGGGGGGGGGGGGGGGGGGGGGGGGGGGGGGGGGGGGGGGGGGGGGGGGGGGGGGGGGGGGGGGGGGGGGGGGGGGGGGGGGGGGGGGGGGGGGGGGGGFGGGGGGFGGG9FGGGGGFGGGDEGEGGGGGGGGGGGGGGGGFGGGDGGGGGGGGGGGGGGGG>EEGGGGFGGGGGG8CGGFGEFGCEGGGGGEGGGGGGFCFGGECFEFGGGFGGGGGGGGFGGGGGGGGDGGGGGEGDEE3CFFED*C57:7?CCFGGGFF55>47ADFD:F>>4>FF=
@M03506:14:000000000-AKVR1:1:1101:4346:6946 1:N:0:50
ATGAACTCCTACGGGAGGCAGCAGTGGGGAATTTTGGGCAATGGGCGAAAGCCTGACCCAGCAACGCCGCGTGAAGGACGAAATCCCTTCGGGATGTAAACTTCAAAAGTTAGGGAAGAAATGCCTGAGGCGAATACCCTTGGGAGATGACGGTACCCAACGTAAGCCCCGGCTAACTACGTGCCAGCAGCCGCGGTAATACGTAGGGGGCAAGCGTTGTTCGGAATTACTGGGCGTAAAGGGCGCGTAGGCGGCACGGCAAGGCAGGAGTGAAAGCCCCGGGCTCAACCCGGGAAATGCT
+
CCCCCGGGGGGGGGGGGGGGGGG@CFFGECFFGGGFCCGGFFEFGGGDGCEFGDGGGGGGFGFGGGGF@FGGGGF,4EFEECGGFG@CFGGGGEECFGFG,,CFGFGGG9EFFCF84=ABEEFGGGGGDGDGG:FDFDFGGGDD@GG<FGG7CFC:3FCFFCFC,<FGGC<<*<BC:F9FFGDCFGCFGFGGG74*:*8CFCG?CFGGGGGGG8*CCG5*;08E>E8F?FGGFFFEE=GFFGDECECDDC=DCE=//.9C*:7**2:):7*)2*2<CF**)0)*/5C6(0<B)73))****
@M03506:14:000000000-AKVR1:1:1101:22077:7027 1:N:0:50
ATGAACTCCTACGGGAGGCAGCAGTCGGGAATTTTGGGCAATGGGCGAAAGCCTGACCCAGCAACGCCGCGTGAAGGATGGAATCCCTCGGGATGTAAACTTCGCAAGAACGGGAAGAATAAGTTGGTGTGAACATCACCATCGATGCCGGTACCGTTTGTAAGCTCCGGCTAACACCGTGCCAGCAGCCGCGGTAATACGGGGGGAGCAAGCGTTGGTCGGATTTACTGGGCGCAAAGGGCGCGGAGCCGGCCGCCGCAAGGCGATTGTGAAACCCTCGGTCTTAACCCGGAAGGGGCAA
+
CCCCCAEF6FCE;;FGC7B@FC<FGGC@C7CDF9F9+FA@C<FEEFGF7@:FEGGFGDFGGGC<FEC6=@:6CBC<C4CFC<<FCFGGG>G:F=4:C<E<FGG@C+64,B,===+@B3,A,,5<55=>FF7<FA98DFA8,,@B8,,+7@>FGE=:53,6FAFA3=7FCFGGG7,,,6<<,61>C7C,2<*<:FGEE9+?C8CE*?EEE>?;C5**/*2<**:5*3<+A<FCC5*2*/9;ECE5**1)*/**)**/:.>)*/1**)**/2+0*2*:*)17D))::4*94CB95)))0))05
@M03506:14:000000000-AKVR1:1:1101:7056:7039 1:N:0:50
ATGAACTCCTACGGGAGGCAGCAGTGGGGAATCTTGCGCAATGGCCTAACGGCTGACGCAGCGACGCCGCGTGTGGGATGAAGCTCTTCGGAGTGTAAACCACTGTTGCCCGGGACGAACAGCTCGATTAGTCGAGCCTGACGGTGCCGGGTGAGGAAGCACCGGCTAACTCCGTGCCAGCAGCCGCGGTAATACGGGGGGTGCGAGCGTTGTCCGGAATCACTGGGCGTAAAGGGCGCGTAGGTGGTTTGATAAGGGTGTGGTGAAAGTCCGGGGCTCAACCCCGGATCTGCCGTGCCGG
+
CCCCCGGGGGGGGGGGGGGGGGGGGGGGGGGGGGGGGGGGGGGGGGGGGGGGGGGGGGGGGGGGGGGGGGGGGFFGGGGGGGGGGGGGGGGGGGGGGGGGGGGGGGGGGGGGGGGGGGGGGGGGGGGFGGGGGGGGGGGGGGGGGGGGGGGEGFGGGGFGGFGGGGDEGGGGGGGFGGFGGGGGGGGGGGDGFFGGGGGGGDGGGGGECCCCGGGGGGDGFGGGGFGGDCEGGGGGGGGG5=EGFGGCF6E7C7C>FF*9=EGGGDFGG>?@GG)>).59CF>EGDG>?D6<6?DBD@>))
@M03506:14:000000000-AKVR1:1:1101:16946:7059 1:N:0:50
ATGAACTCCTACGGGAGGCAGCAGTTAGGAATCTTGGACAATGGGCGCAAGCCTGATCCAGCCATGCCGCGTGAGTGATGAAGGCCTTAGGGTTGTAAAGCTCTTTCAGCGGGGAAGATAATGCCGGTACCCGCAGAAGAGGCCCCGGCTAACTTCGTGCCAGCAGCCGCGGTAATCCGAAGGGTGCTAGCGTTGTTCGGAATCACTGGGCGTAAAGCGCGCGTAGGCGGTTTTTCAAGTCAGGGGTGACAGCCCACAGCTCAACTGTGGAATTGCCTTTGAAACTGTAAAACTAGAGTGT
+
CCCCCGGGGFCGGGGC@FG7FEFFFFF<E9@CFFC<E@FGEFA<CEGGGCGFGGFGDGGFGCCEGDFF@FGGGGGGG9FCD?EEFFCE9CFGGGEGG9FCDCFGGGGGEGEGGDGCFGGGGEF,<CFFFGGGEGBCEFGGGGGGCCEGGGGA7;DFEFFC:FFGGGFFGFFGCF*@,@C@CB@7FCEC@FGGCFEGGGGEE589C:FC*;>E>EE*CEEDGGGG5?CGGG?C5::+++::0<2*:=ECC+<FCFG58>DF6?*+:?C:?C06:CF?70*77?4+A**1)*1-9?44*/@?*
@M03506:14:000000000-AKVR1:1:1101:9181:7081 1:N:0:50
ATGAACTCCTACGGGAGGCAGCAGTCGAGAATTTTTCTCAATGGGGGCAACCCTGAAGGAGCGACGCCGCGTGGAGGATGAAGGCTTTCGGGTTGTAAACTCCTGTCATTTGGGAACAAGTTGCGAGTATTAACCGTGCTCGTATTGATAGTACCAGAAGAGGAAGGGACGGCTAACTCTGTGCCAGCAGCCGCGGTAATACAGAGGTCCCAAGCGTTGTTCGGATTCATTGGGCGTAAAGGGTGCGTAGGTGGCGCTGTAAGTCGGGTGTGAAATTTCGGAGCTTAACTCCGAAACTGCA
+
CCCCCGGGGGGGGGGGGGGGGGGGGGGGGGEGGGGGGGGGGGGGGGGGGGGGGGGGGGGGGGGGGGGGGGGFGDFFGGGGGGGGGGGGGGGGGGGGGGGGGGGGGGGGGGGGGGFFDFGGGGGGDGGGGGGGGGGGGGGGGGFCFGGGFGGGGGGGGGGGFGGFGGGGGGGGGGDGGGGGGGGGGGGGGGFFCGGGGGGGGFGFGGGGF9EGCCGGEGGGGGGGECEGGGGGGFGG5:>FGFEFEGGGCEE+9EFG5:CDFFG7CDGGCCEFFCCGFFG4>5:CFFDF>GF>)7)7>??F4
@M03506:14:000000000-AKVR1:1:1101:8047:7130 1:N:0:50
ATGAACTCCTACGGGAGGCAGCAGTGGGGAATTTTGCGCAATGGGGGAAACCCTGACGCAGCAACGCCGCGTGGAGGATGAAGTCCCTTGGGACGTAAACTCCTTTCGACCCGGACGATAATGACGGTACGGGTGGAAGAAGCCCCGGCTAACTTCGTGCCAGCAGCCGCGGTAATACGAGGGGGGCAAGCGTTGTTCGGAATTACTGGGCGTAAAGGGCGCGTAGGCGGCTCGCTAAGTCGGATGTGAAAACTCTGGGCTCAACGCAGAGCCAGCATTCGAAACTGACGCGCTCGAGTTG
+
CCCCCGGGGGGGGGGGGGGCCFGGGGGGGEFGGGG<FGGGGGGGGGGGEGGGGGGGGGGDGGGGGGGGGGGGGGFGGFF@FCGGGEEFGGGGFGGGCFGFGGGGGGGGGGGEGDEGGGDGGFDAEFGGGGGGGGGGGCGFGGGGGGFCDF@FFGCFGGGGGGGGGGGGGDFCF@FGFFGFGGGGDGE>*:EGECEGC9EEE5FC?CGGFCCCCC5:CFDGCEEG5CGGGC=58CC//*6<<552*:7:C+0200+*+62707*AC*:9>9E?7>>A5?>D:=FCG47*3C)257)0)5*5*
@M03506:14:000000000-AKVR1:1:1101:9087:7143 1:N:0:50
ATGAACTCCTACGGGAGGCAGCAGTGGGGAATTGTTCGCAATGGGCGCAAGCCTGACGACGCAACGCCGCGTGGAGGATGAAGATCTTCGGGTCGTAAACTCCTTTCGATCGAGACGAACAGCCTCTGGGTGAACAATCCAGAGGAGTGACGGTACCGAGAGAAGAAGCCCCGGCTAACTCCGTGCCAGCAGCCGCGGTAATACGGGGGGGGCAAGCGTTGTTCGGAATTACTGGGCGTAAAGGGCTCGTAGGTGGCCAACTAAGTCAGACGTGAAATCCCTCGGCTGAACCGTGGAACTG
+
CCCCCGGGGGGGGGGGGGGGGGGGGGGGGGGGGGGGGGGGGGFGGGGGGGGGGGGGGGGGGGGGFGGGGGG>FGGGGGGGGGGGGFGGGGGGGGGGGGGGGGGGGGGEGGGGGGGGGGGGGGGGFGGGGGGGGGGGGGGGGGFGGGGGGGGGGG>FGGGCCEGFFGGGGDGGGDGGGGGGGGEFFDGGGGGGGGGGGG>?EGGGGGGGGGGGGGFFGGEGGGFGGGGDFGGGGCCCFGGGDGGGGGGFEEGFDFFGCFGDGFGGGDFC<>6B*1*AFFC6CF)>:>5).>F<>)))09@F*
@M03506:14:000000000-AKVR1:1:1101:5248:7157 1:N:0:50
ATGAACTCCTACGGGAGGCAGCAGTAGGGAATCTTCCACAATGGGCGACAGCCTGATGGAGCAACGCCGCGTGAGTGAGGAAGGCCTTCGGGTCGTAAAGCTCTGTTGCCAGGGAAGAATAAGGGCCAGTTAACTGCTGGTCCGGTGACGGTACCTGAGAAGAAAGCCCCGGCTAACTACGTGCCAGCAGCCGCGGTAATACGTAGGGGGCAAGCGTTGTCCGGAATTATTGGGCGTAAAGCGCGCGCAGGCGGTCTTTTAAGTCTGGTGTCTAAGTGCGGGGCTCAACCCCGTGATGCAC
+
CCCCCGGGGGGGGGGGGGGGGGGGGGGGGGGGGGGGGGGGGGGGGGGGGGGGGGGGGGGGGGGGGGGGGGGGGGGGGGGGGGGGGGGGGGGGGGGGGGGGGGGGGGGGGGGGGGGGGGGGGGGGGGGGGGGGGGGGGGGGGGGGGGGGGGGGGGGGGGGGGGGGGGGGGGGGGGGGGGGGGGGGGGGGGGGGGGGGGGGGGGGGGGGGGGGGGGGGGGGGGGGE;EGGGGGGGGGGGGGGGGGGGGGGEGEGGGGGGF=FEGGGGGGGGG=?GGGGGFF<DDFGGFGF?GFBF>D@FF?BF
@M03506:14:000000000-AKVR1:1:1101:14025:7157 1:N:0:50
ATGAACTCCTACGGGAGGCAGCAGTGGGGAATTGTTCGCAATGGGCGCAAGCCTGACGACGCAACGCCGCGTGGAGGATGAAGATCTTCGGGTCGTAAACTCCTGTCGAACGGGGCGAAAAGATTGCGGGTGAGCAGCCCGCAGTCCTGACGGTACCGTTAGAGGAAGCCCCGGCTAACTCCGTGCCAGCAGCCGCGGTAATACGGGGGGGGGCAGCGGTGTTCGGAATTTCTTGGCGTGAAGGGCCTGGTGGCGGGCAAGCAAATGAGGCGGGAAAGCCCTCGGCGTCACCGGTGGACTG
+
CCCCCGGGGGGGGGGGGGGGGGGGGGGGGGGGGGGGGGGGGGGGGGGGGGGGFGGGGGDGGGDGGGGGDGGFGGFGGGGGGFGGGCFGGGGGFGGFGGGGGGGGGGGGGGDEGGGGG7FGGG7>FFGGEFGGGG8FGGFEGGGGGGG@:FGGGGGGGG:7FGGGGGGG:FGGGCE>E6C?CCCFGGGFFGGGGCEEEG8EGG+<FGGGGCGG**/8*2*;?*8+*1*2*++++2<9<81**:+6E51**2009AE<:5)1***++*+2+**8)9):9)*7/).**))0(*.,)775)))*)
@M03506:14:000000000-AKVR1:1:1101:11022:7160 1:N:0:50
ATGAACTCCTACGGGAGGCAGCAGTGGGGAATTTTCCGCAATGGGCGAAAGCCTGACGGAGTGACGCCGCGTGGGGGACGAAGGCCTTCGGGTCGTAAACCCCTGTCAGCGGGAAAGAAGGGTGTCGGCGTGAATAGCGCCGGCTCTTGACGGTACCATCAGAGGAAGCCCCGGCCACCTCTGTGCCAGCAGCCGCGGTAAGACAGAGGGGGCACGCGTTGCCCGGACTTACTGGGCGCGAAGGGCGCGTAGTCGGGATGGCAAGTCGGTCGTGAAATCATTCGGCTGAACCGAAGAACGG
+
CCCCCGGGGGGGGGGGGGGGGGGGGGGGGGGGCGGFFGGGGGGG<FGGG7F<FGGGGGDGG:FGGGGGGGGGGCGGGGCGCFG7BFGGGGGG@:FGGGGGGCGFGGC,8,8CF+C,@EF<,F3C33***@1**8;,>FF:::F@**?2F,2<ECC*<,,?F9<FG:44<F*F8CEE88;*A9C++3<CC>C6*1:EEG8:8++<+88+;**?*1*A8?8E88+0;E?*:9@<9CFGFC)*/:5=C5ED**/2*02>E:)57**0A:7<E)C:DG4**1:***1<C3*)(*/())080)87)
@M03506:14:000000000-AKVR1:1:1101:21199:7177 1:N:0:50
ATGAACTCCTACGGGAGGCAGCAGTGGGGAATCTTGCGCAATGCGCGAAAGCGTGACGCGGCAACGCCGCGTGGGGGGAGAAGGCCTTCGGGTCGTAGACCCCTTTCAGGAGGGACGAAGCCCTGGGAGTGAATAGCTTTCCGGGGTGACGGTACCTCAATAAGAAGCCCCGGCTAACTACGTGCCAGCAGCCGCGGTAATACGTAGGGGCTAACGTTGTCCGGAATTCATGGGCGGAAAGGCGCGGTAGGCCGGCAGGGAAATCCCGGTGTGAAGGTCTAGGGCCAACCCGTGGAAGGCG
+
CCCCCGGGGGGGGGGGGGGGGGGGGGGGGGGGGGGEGGGGGGGGGGGGGGGGGGGGGGGGGGGGGGGGGGGGGGGGGGGGGGGGGGGGGGGGG@FGGGGGGGGGFGGGGGGGGGGGGGGGGFGGGGGGGGGGGGGGGGGGFGGGGGGGGGGGGGGGGGGGGGGGCGFFGGGGGGGDGGFGGGGFFF7C5;FF@CEGGGGGGGGGGGGGGE:*/++/*2;A0<*:*/*0++3<@F****9CC******/**1+*/*)*)/)***++2+9*):.*:C?C9*0**11*5*0(1.-).8)/5)7)
@M03506:14:000000000-AKVR1:1:1101:16790:7183 1:N:0:50
ATGAACTCCTACGGGAGGCAGCAGCGGGGAATCTTGCGCAATGCGCGAAAGCGTGACGCAGCAACGCCGCGTGCGGGAAGACGGCTTTCGGGTTGTAAACCGCTTTCAGTTGGGGCGAAGCTTCCCCTGCGAATAGCCGGCTGGAGGGACAGTGCCTTCAGAAGAAGCGCCGTCTAACTACGGGCGCACACGCGCGGTGATATGATGGGGGCAAACGTTCTCCGGAGTGGTTTGGCGTAAAGCGCGTGAAGGCTCCCTGGGCAGTCTGGTCGGGACGCCCGCGGCTGAAGCCCGGGATGCG
+
CCCCCGGGGGGGGGGGGGGGGGGG,@:FDEGGGGGGACEGGGG<FEG:FGGG7FFGG?CECF<EFGGGGGGGG:FGG7>CE,8+>+@,,B7+BF:+C,@FGC+FFCF9C,<F,**8****=<,<,,,,*81C***?:B7***1*2+1=C***++<?9FC++00+<0+A*:*:?***<@+::C****/************20<+0+03<F8:**2**;****<9/8**;**<*0*1+*2)**++/*::D2*:+>+*/*021**2*02+2*2+))/)*1;))1)0:7@<),*)(08).))0.0
@M03506:14:000000000-AKVR1:1:1101:23919:7216 1:N:0:50
ATGAACTCCTACGGGAGGCAGCAGTGGGGAATATTGGACAATGGGCGCAAGCCTGATCCAGCAATGCCGCGTGAGTGAAGAAGGCCTTAGGGTTGTAAAGCTCTTTCGGCGGGGACGATGATGACGGTACCCGCAGAAGAAGCCCCGGCTAACTCCGTGCCAGCAGCCGCGGTACTACGGAGGGGGCTAGCGTTGTTCGGAATTACTGGGCGTAAAGGGCGCGTAGGCGGCGCGATAAGTTGGGCGGGACAGGCCCGGGCTCCACCCGGGGCCTGCGCTTGCTACTGTCGCGCTGCGCGTC
+
CCCCCGGGGGGGGGG@B:F;F@8FGGFGDD@F,EF,C@F<FCFFCGDGC:FFGGGFDGGCFGEEFFFEFGGGDEGEE9EFA8EDFFGG99=EFGCGFA5?EFGGGGGDE@FEECFFFE@FFFGCGGGFFEGFFDEB<3<<3>:FFFFFGFE<BFGGDFBCG,>FAFFGGGD*4**,,?C588CGGCE*:@C>*;5C8@8***AC+<C@+;EEE28@+@*8?5C?1:*<:>CEGG*?7CFEF96=*:*)/**/>5CG5>3)5C*0CF5D*9E)9D*2).//*)9+36*9<CF0.)))0))0)
@M03506:14:000000000-AKVR1:1:1101:5085:7230 1:N:0:50
ATGAACTCCTACGGGAGGCAGCAGTGGGGAATTTTCCGCAATGGGCGAAAGCCTGACGGAGTGACGCCGCGTGGGGGACGAAGGCCTTCGGGTCGTAAACCCCTGTCAGAGGGAAAGAAGGGCGCTGGCGTTAATAGCGCCGGTGTCTGACGGTACCTTCAGAGGAAGCCCCGGCCAACTCTGTGCCAGCAGCCGCGGTAAGACAGAGGGTGCAAGCGTTGCTCGGAATCACTGGGCGTAAAGGGCGCGTAGGCGGGATGGCAAGTCGGTCGTGAACTCCTTCGGCTCAACCGAAGAACGT
+
CCCCCGGGGGGFFGGGGGGGEGFFFFGGDD;FE@FFEGGGGCFGGGEGGGGGGGFFGCE:FGGFFEDGGGGF@CGDEGGGG+?FGGGDAEGGGGGDEB@EFGGECGFAFA>FG78=FGGG=BEEEGEDDGFGGFG;DF:>CFEGDF@BF@FEFGGGGGDFG99<:<FGDF:FGGGGGGGGCCC<FGGGGGGFGGG5CEGEE?C?FGGGFG*?E+A9E5?E8;CFGGEEFF?G9CGCF8CG5*<7C*:C::5:DCGD5>D3:6*9AFGC=D=<<*9=**27>49C*8>>BGF(<)55)?F3.
@M03506:14:000000000-AKVR1:1:1101:26750:7233 1:N:0:50
ATGAACTCCTACGGGAGGCAGCAGTTAGGAATCTTGCGCAATGGGGGAAACCCTGACGCAGCGACGCCGCGTGTGGGATGAAGGCCTTCGGGTTGTAAACCACTTTCAGGAGGGACGAAATTGACGGTACCTCCAGAAGAAGGCCCGGCCAACTACGTGCCAGCAGCCGCGGTAATACGTAGGGGCCTAGCGTTGTCCGGATTTATTGGGCGTAAAGAGCTCGTAGGCGTATCGGCCAGGCGGATGTGAAATCCCCACGCTCAACGAGGGGGGGCCATTCGAAACTGATGCGACTGGAGTC
+
CCCCCGFGGGGGGGGGGGGGGGGGFCFEFGGFFEFGGGGDEGGGGCFGGGGGGGGGF@FFDGGGGGGDCFFFFCDFGG8:EEBEGGGF9FEEGGGGGGGGCFGDGG<<DGFGGGGFGGEGGAAFGFECDECFAFFC<CFGCFFCFCFEEGGG:FFFCFFF*<:FFFFGCFCE*<<:>FFFGGGGC><ECC<C;*::C9C8*;*<C+97<**8:8*;:<CCC?:8AFGGE**;*:C8*2>**2::577CFFFC7+3/*)991*9+***)2)5>C3>*540:*65=*67*.:*(085345>66
@M03506:14:000000000-AKVR1:1:1101:17364:7235 1:N:0:50
ATGAACTCCTACGGGAGGCAGCAGTGGGGAATATTGGACAATGGGCGCAAGCCTGATCCAGCCATGCCGCGTGAGTGATGAAGGCCCTAGGGTTGTAAAGCTCTTTTGTGCGGGAAGATAATGACGGTACCGCAAGAATAAGCCCCGGCTAACTTCGTGCCAGCAGCCGCGGTAATACGTAGGCAGCGAGCGTTGTTCGGAATTACTGGGCGTAAAGAGTGTGTAGGCGGTGCTCCAAGTCTGGTGTGAAATCTCCCGGCTTAACTGGGAGGGTGCGCCGGAAACTGGAGTGCTCGAGGGG
+
CCCCCGGGGGGGGGGGGGGGGGGGGGGGGGGGGGGGGGGGGGGGGGGGGGGGGGGGGGGGGGGGGGGGGGGGGGGGGGGGGGGGGGGGGGGGGGGGGGGGGGGGFGGGGGGGGGGGGGGGGGGGGGGGGGGGGGGGGGGGGGGGGGGGGGGGGGGGGGGGGGGGGGGGGGGGGGGGGGGGGGGGGGGGGGGGGDEGGGGGGCFGGGGGGGGGCEGGGGFECCFGGGGGGGGGGGGDGGG:FGGGGGGGE7:FDFFFE;CCE=FFCFFGG4CDGDDE5:DDG55>*97?1<?4976>DDEE)
@M03506:14:000000000-AKVR1:1:1101:21462:7240 1:N:0:50
ATGAACTCCTACGGGAGGCAGCAGTGGGGAATCTTGCACAATGGAGGAAACTCTGATGCAGCGACGCCGCGTGAGCGATGAAGCCCTTCGGGGTGTAAAGCTCTTTCGACGGGAACGATAATGACGGTACCCGAAGAAGAAGCTGCGGCTAACTACGTGCCAGCAGCCGCGGTAATACGTAGGCAGCACGCGTTGTTCGGAATTACTGGGCGTAAAGAGTGTGTAGGCGGTGTTCCAAGTCTGTTGTGAAATCTCCCGGCTTAACTGGGAGGTTGCGGCGGAACCTGGGATGCTAGAGGCG
+
CCCCCFFGGGGGGGDGGGGGGGGGGGGGGGGGGGGGGFGGGGGGGGGGGGGGGGGGGGGGGGEGGGGFCGGGGGGGGGGGGGGGGGGGGGGGGGGGGGGGGGGGGGGGGEGGGGGGGGFGGGG9B>CCFCFGGGG<+>@@FGEFCGGGGGGGCFCFEF7C@FFGGGGGGGDGGGGFFGFGGGGG9BCF+<FG::CGGGGECEGGCGGGF58?:::*<<;CGGF8+<9F88:EECFEG+7<92CFFCCGF?9F:3<CFFGGDE*<F*ACFCCD**0/9:3)75)*/<F:<F6-7*/996:))
@M03506:14:000000000-AKVR1:1:1101:15878:7244 1:N:0:50
ATGAACTCCTACGGGAGGCAGCAGTGGGGAATTTTTCGCAATGGGGGCAACCCTGACGAAGCAACGCCGCGCGGGTGATGAAGTATTTCGGTACGTAAACCCTTTCGACGGGGACGAAACCGCAAGGTTGACGGTACCCGTAGAAGAAGCCCCGGCTAACTCCATGCCAGCAGCCGCGGTAATACGGGGGGGGCAAGCGTTGTTCGGAATTACTGGGCGTAAAGGGCGCGTAGGCGGTCTGCTAAGTTGGATGTGACAACTCTGGGCTTAACCCAGAGCCTGCTTCCATCACTGGCAAACT
+
CCC9BAEFEFGFGDGGGGGDEGFFGFDFEGGGGGGGGGGGCGCC8CCCGGFGGGFCF:F@CEGGGGE7>:F+7=C@CFG<,CF,,CFFEEGGGGGGG8FGDFGCFG:7FGDFGEGDGG:FGEFCEEFGGGCD@F@FGFFG:*6C,<:7><FFCFGGGGGGGCF7FG7<BEF::F7*=C5:8?F+<5EGCCEDGGGEFGEEGGGGCEGE8;C@0::EC5::8:8CC>C5:8:?*/+**1//7:99FC<:F6CF6C?7+*?C<<CC?<=4CCF4*/*2*7CFFFF+<874)**46*755*7)*
@M03506:14:000000000-AKVR1:1:1101:13499:7282 1:N:0:50
ATGAACTCCTACGGGAGGCAGCAGTGGGGAATATTGGACAATGGGCGAAAGCCTGATCCAGCAATGCCGCGTGAGTGATGAAGGCCTTAGGGTTGTAAAGCTCTTTTACCCGGGATGATAATGACAGTACCGGGAGAATAAGCCCCGGCTAACTCCGTGCCAGCAGCCGCGGTAATACGGAGGGGGCTAGCGTTGTTCGGAATTACTGGGCGTAAAGCGCACGTAGGCGGCTTTGTAAGTTAGAGGTGAAAGCCCGGGGCTCAACTCCGGAATTGCCTTTAAGACTGCATCGCTAGAATTG
+
CCCCCGGGGGGGGGGGGGGGGGGGGGGGGEGGFGGFGGGGGGGGGGGGGGGGGGGGGGGGGGGGGGGGGGGGGGGGGFGGGGGGGGGGGGGGGGGGGGGGGGGGGGFFGGGGGGGCFGGGGGGGGGGFFGFGEGGGGGGGGGGF7F:FGE@EGFGGFFFECGGGGGFGGGGGGCGFGGGECFGGGGGCGGGGGGEGGGGDEG8EFGGFFGGGGGDCFDEEG:CGGGGGGGEG86A+03:<EGGGFG?F<F9EFG57EFGG5:F6C*2*:C/7C<*974*:CF=:CB*8ACFB)5..6=4@*
@M03506:14:000000000-AKVR1:1:1101:14268:7286 1:N:0:50
ATGAACTCCTACGGGAGGCAGCAGTCGGGAATTTTGGGCAATGGGCGAAAGCCTGACCCAGCAACGCCGCGTGAAGGATGAAATCCCTCGGGATGTAAACTTCGCAAGAATGGGAAGAATTAGTAGGGGCTAATACCCTCTATGATGACGGTACCATTTGTAAGCTCCGGCTAACTCCGTGCCAGCAGCCGCGGTAATACGGGGGGAGCAAGCGTTGTTCGGATTTACTGGGCGTAAAGGGCGCGTAGGCGGTCAGCACAAGTCAGTTGTGAAATCTCCGGGCTTAACTCGGAAAGGTCAA
+
CCCCCGGGGGGGGGGGGGGGGGGGGGGGGGGGGGGGGGGGGGGGGGGGGGGGGGGGGGGFGGGGGGGGGGGGGGGGGGGGGGGGGGGGFGGGFGGGGFGGFGGGGGGGGGGGGGFGEGGDGGGGGGFGGGGFGGGGGGGGGGGGGGD@FFFGGGGGGGGGGGGGGGGGGGGDCGGGGGCFDFGGGGGGGFEEGGG>GGGGGGGGGGGEGGGG>EECCGCGEE?EGFDGGGGGGD:EC@FFG=G5ECEGEFGGG==FGF47CEFECFC7?0:6:7*:7BDCD>F=56:8)2)-3555FFF69
@M03506:14:000000000-AKVR1:1:1101:10932:7293 1:N:0:50
ATGAACTCCTACGGGAGGCAGCAGTGGGGAATCTTGCGCAATGGGCGAAAGCCTGACGCAGCAACGCCGCGTGGGGGATGAAGGCTCTCGGGTCGTAAACCCCTTTCAGCAGGGACGAAACTGACGGTACCTGCAGAAGAAGCCCCGGCCAACTACGTGCCAGCAGCCGCGGTAACACGTAGGGGGCAAGCGTTGTCCGGATTTATTGGGCGTAAAGAGCTCGTAGGTGGTTCGGTAAGTCAGGTGTGAAACCTCCAGGCTCAACCTGGGGACGCCACTTTATACCGCTGTGACCGGAGTC
+
CCCCCGGGGGGGGGGGGGGGGGGGGGGGGGGGGGGGGGGGGGGGGGGGGGGGGGGGGGGGGGGGGGGGGGGGGGGGGGGGGGGGGGGGGGGGGGGGGGGGGGGGGGGGGGGGGGGGGGGGGGGGGGGGGGGGGGGGFGGGGGGGGGGGGGGGGGGGGGGEGGGGGCFGGDGGGGGGGGG<FFGGGGDCFGGG>ECEGGEGCEEFCGGGGGGG>>E>CFGG?8:ECFGFGG=F:7EGFCGFCGGGGF<5A:FGD*AF807*2:*+:F?DE*2))9>57@D:**10<*17(/04***085:7)
@M03506:14:000000000-AKVR1:1:1101:14480:7298 1:N:0:50
ATGAACTCCTACGGGAGGCAGCAGTGGGGAATTGTTCGCAATGGGCGCAAGCCTGACGACGCAACGCCGCGTGGAGGATGAAGATCTTCGGGTCGTAAACTCCTTTCGATCGAGACGAACAGCTTTCGGGTGAACAATCCGGAGGTCTGACGGTACCGAGAGAAGAAGCCCCGGCTAGCTCCGTGCCAGCAGCCGCGGTAATACGGGGGGGGCAAGCGTTGTTCGGAATTACTGGGCGTAAAGGGCTCGTAGGCGGCCAACTAAGTCAGACGTGAAATCCCTCGGCTTAACCGGGGCACTG
+
CCCCCGGGGGGGGGGGGGGGGGGGGGGGGGGGGGGGGGGGGGGGGGGGGGGGGGGGGGGGGGGGGGGGGGGGGGGGGGGGGGGGGGGGGGGGGGGGGGGGGGGGGGGGGGGGGGGGGGGGGGGGGGGGGGGGGGGGGGGGGGGGGGGGGGGGGGGGGGFGEFGGGGGGGGGGGGGGGGGGGGGGGGGGGGGGGGGGGGGGGGGGGGGGGGGGGG>GGGEGGGGGGGEGGGGGGGGGGGGGGGGGC*CFGEGGGGG:55D4:CGGGFFGGGGFGGFE**;<C@@EGEG32:=>BFFE)>D46
@M03506:14:000000000-AKVR1:1:1101:17554:7325 1:N:0:50
ATGAACTCCTACGGGAGGCAGCAGTGGGGAATATTGGACAATGGGCGAAAGCCTGATCCAGCAATGCCGCGTGAGTGATGAAGGCCTTAGGGTTGTAAAGCTCTTTTACCCGGGAAGATAATGACTGTACCGGGAGAATAAGCCCCGGCTAACTCCGTGCCAGCAGCCGCGGTAATACGGAGGGGGCTAGCGTTGTTCGGAATTACTGGGCGTAAAGCGCACGTAGGCGGCTTTGTAAGTTAGAGGTGAAAGCCCGGGGCTCAACTCCGGAATTGCCTTTAAGACTGCATCGCTAGAATTG
+
CCCCCGGGGGGGGGGGGGGGGGGGGGGGGGGFGGGGGGGGGGGGGGGGGGGGGGGGGGGGGGGGGGGGGGGGGGGGGGGGGGGGGGGGGGGGGGGGGGGGGGGGGGGGGGGGGGGGGGGGGFGGGGGGGGGGGGGGGGGGGGGGGGGGGGGGGGGGGGGGGGGGGGGGGGGGGGEGGGGGCGGEGEGGGGGGFEGGGGGGEGGGGGGGGGGGGGDGGGGGGGGGGGGGGGCE*<FGGGFECGGFGGECCFGGGGDC83DDEFFF6C:FC555CGGGDFGGGFFFGBF?AGFB>@>DFF*1/
@M03506:14:000000000-AKVR1:1:1101:17073:7325 1:N:0:50
ATGAACTCCTACGGGAGGCAGCAGTCGAGAATTTTTCTCAATGGGGGCAACCCTGAAGGAGCGACGCCGCGTGGAGGATGAAGGTCTTCGGATTGTAAACTCCTGTCATTGGTGAACAAAAGCGCCGGTCAACTGCCGGTTGCCTTGATAGTAGCCGGAGAGGAAGAGACGGCTAACTCTGTGCCAGCAGCCGCGGTAATACAGAGGTCTCAAGCGTTGTTCGGATTCATTGGGCGTAAAGGGTGCGTAGGCGGCGAGGCAAGTCAGGTGTGAAATCCCGGGGCTTAACCCCGGAACTGCA
+
CCCCCGGGGGGGGGGGGGGGGGGGGGGGGGGGGGGGGGGGGGGGGGGGGGGGGGFGGGGGGGGGGGGGGGGGGGGGGGGGGGGGGGGGGGGGGGGGGGGGGGGGGGGGGGGGGGGGGGGGGGGGGGGGGGGGGGGGGGGGGGGGGGGGGGGGGGGGGGGGGGGGGGGGGGGGGG7CFGGGGGGGGGGGGGGGGGEGGGGGGGGGGGGGDGGGGGGG;AEGGGGGGE8FGFDFGGGGCCDGGGGGGGGGGGGGGGEGDDGG55DF?C7<EGGEFCFEF:>7)7@G55CF<7@055>>E4=F*
@M03506:14:000000000-AKVR1:1:1101:4391:7334 1:N:0:50
ATGAACTCCTACGGGAGGCAGCAGTCGAGAATTTTTCTCAATGGGGGAAGCCCTGAAGGAGCGACGCCGCGTGGAGGATGAAGGTCTTCGGGTTGTAAACTCCTGTCATTTGAGAACAAGCGTCGGTAAGTAACTACTACCGGCTTGATAGTATCAGAAGAGGAAGAGACGGCTAACTCTGTGCCAGCAGCCGCGGTAATACAGAGGTCTCAAGCGTTGTTCGGATTCATTGGGCGTAAAGGGTGTGTAGGTGGCGCCGTAAGTCGGGTGTGAAATCTCGGGGCTTAACTCCGAAACTGCA
+
CCCCCGGGGGGFFFGGGGD;FEGGFGGGGGGGGGFFGFFF,EFCFGGGG@EAFG<ECFCFFGGGGGGGGGGGGGGGGGGGGGGGCFGGCCGGFGDGGGGGGGGFGFCGGGGGGGGFGFGGFEGDGGF8CFGADDGGGGEAFFEGGEGGCFGGFCFCF9@F7FFG,:<FFCGG>FGGGGGGGFF?CFG>,=F4FFGGBCCC+?CFFEGFC99CB?FE5C8/A<CCE*297CEFFGFC:*CCFCCCEEGCF?7<CG7<CBGD::>90*>CE:>5222+?=**95@5*.>=4CB)07)>5=8*1
@M03506:14:000000000-AKVR1:1:1101:22760:7337 1:N:0:50
ATGAACTCCTACGGGAGGCAGCAGTGGGGAATCTTGCGCTAATGCGGGAAACCGTGACGCAGCGACGCCGCGTGGGGGAAGAAGGCCTTCGGGTTGTAAACCTCTTTCAGGAGGGACGAAGCTACTCGGGTTAATAGCCCAGAGGGTGACGGTACCTCCAGAAGAAGCCCCGGCTAACTACGTGCCAGCAGCCGCGGTAATACAGAGGTGGCAAGCGTTGTTCGGAATTACTGGGCGTAAAGGGCGCGTAGGCGGTCCGATAAGTCCCGTGTGAAATCCCTCGGCTCAACTGAGGAATGGC
+
CCCCCGGGGGGGGGGGGGGGGGGGGGGGGEGGGGGFGGGGGGGGGGGGGGGGGGGGGGGGGGGGGGGGGGGGGGGGGGGGGGGGGGGGGGGGGGGGGGGGGGGGGGGGGGGGGGGGGGGGGGGGGFFFGGFCGGGGGFGGGGGGGGGGGGGGGGGGGGGGGGGGGGGGGGGGGGGGGGGGGGGGGGGGGGGGGGGGEEGEGGGGFGGGGGGGGGGGGCCCGGGGGGGGGGGFGGDD=/9?EFGGGGGGGGG56EGDEFGCEEGGGFFFGGGFGGC<D4C645>G5>DFFG?06@@)5)6@)
@M03506:14:000000000-AKVR1:1:1101:12938:7364 1:N:0:50
ATGAACTCCTACGGGAGGCAGCAGTTTCGAATCATTCACAATGGGCGAAAGCCTGATGGTGCGACGCCGCGTGAGGGATGAAGGCCTTCGGGTTGTAAACCTCTGTCACCGGGGAAGAAACGCTTCAAGTTAATAGCTTGAAGCCTGACTTAACCCGGAGAGGAAGCAGTGGCTAACTCTGTGCCAGCAGCCGCGGTAATACAGAGACTGCAAGCGTTATTCGGATTCACTGGGCGTAAAGGGTGCGCAGGCGGCCGAGTGTGTGAGGCGTGAAAGCCCGGGGCTTAACCCCGGAATTGCA
+
CCCCCGGGGGGGGGGGGGGGGGGGGGGGGGGGGGGGGGGGGGGGGGGGGGGGGGGGGGGGGGGGGGGGGGGGGGGGGGGGGGGGGGGGGGGGGGGGGGGGGGGGGGGGGGGGGGGEGGGGGGGGGGGGGGGGGGGGGGGGGGGGGGGGGGGGGGGGGGDFEGGGGGGGGGGGGGGGFGFFFGGGGGGGGGGGGGGGGGGGGGGFGGGGGGGE<FGGCEGGCGGGGGGGFGFGGFGGEE<EFFGFGEEGEGGEGGGDE>GGGFG5CCGGCCEDDFFGG4CDDFFGE5CFF*8:D>>E>FFF9
@M03506:14:000000000-AKVR1:1:1101:26151:7374 1:N:0:50
ATGAACTCCTACGGGAGGCAGCAGTGGGGAATATTGGACAATGGGCGAAAGCCTGATCCAGCAATGCCGCGTGAGTGATGAAGGCCTTAGGGTTGTAAAGCTCTTTTACCCGGGATGATAATGACAGTACCGGGAGAATAAGCCCCGGCTAACTCCGTGCCAGCAGCCGCGGTAATACGGAGGGGGCTAGCGTTGTTCGGAATTACTGGGCGTAAAGCGCACGTAGGCGGCTTTGTAAGTTAGAGGTGAAAGCCCAGGGCTCAACCCCGGAATTGCCTTTAAGACTGCATCGCGTGAACAA
+
CCCCCFFGGGGGGGGGGGG7FGGGGGGGGFFGGGGGGGFGGGGGGGD@:CFGFGGGGGGGGGGGGGGGGD@FGFGEFFGGG9FFEGGGGGGGFGGGGFGGGGGDFGGFGFGGGGGGGGEEEGGGGGGGFFFGEEGGGGFFEGG<<:FGGGGGGGGGGCFDGGGGGGGGGEFDF:<F<?DCGGGGGG@78FGGG7CEGGEEEEF:@9@GGGGGGG*/@9:*:/?8?8?FGG5887A@++:0<+<C9C39CGCC7*:D5>C5=59C:CE<EDED**9+*9CG7?*++**087B1))07.74@)
@M03506:14:000000000-AKVR1:1:1101:7183:7385 1:N:0:50
ATGAACTCCTACGGGAGGCAGCAGTGGGGAATATTGGACAATGGGCGCAAGCCTGATCCAGCCATGCCGCGTGGGTGATGAAGGCCCTAGGGTTGTAAAGCCCTTTCGGCGGGGAAGATAATGACGGTACCCGCAGAAGAGGCCCCGGCTAACTTCGTGCCAGCAGCCGCGGTAATACGAAGGGGGCTAGCGTTGCTCGGAATCACTGGGCGTAAAGCGCACGTAGGCGGCTTGTTAAGTCAGGGGGGAAATCCTGGAGCTCAACTCCAGAACTGCCTTTGATACTGGCGCGCTTGAGTCC
+
CCCCCGGGGGGGGGGGGGGGGGGGGGGGGGGGGGGFGGGGGGGGGGGGGGGGGGGGGGGGGGGGGGGGGGGGGGGGGGGGGGGGGGGGGGGGGGGGGGGGGGGGGGGGGGGGGGDGGGGGGGFCFGGGGGGGGGGGGGGGGGGGGGGGGGGGGGGGGGGGGGGFGGGGGGGGGGGGGGGFFGEGGGGGDFGGGGGG7EED*;CG?FGGGGGEGEGDFGG55/8A@@EGGG58=EEFGFF:??CGGG*)/1C+0?CCE459*009CFGG6C?)**2+2*:CF46<?4>F2C)(0)8)))**1
@M03506:14:000000000-AKVR1:1:1101:19131:7389 1:N:0:50
ATGAACTCCTACGGGAGGCAGCAGTGGGGAATTGTTCGCAATGGGCGCAAGCCTGACGACGCAACGCCGCGTGGAGGATGAAGACCTTCGGGTCGTAAACTCCTTTCGATCGAGACGAACGGCTTCCGGGTGAACAATCCGGAAGAGTGACGGTACCGAGAGAAGAAGCCCCGGCTAACTCCGTGCCAGCAGCCGCGGTAATACGGGGGGGGCAAGCGTTGTCCGGAATTATTGGGCGTAAAGCGTGCGCAGGCGGTCAATTAAGTTGGGTGTTTAAGCCCGGGGCTCAACCCCGGTTCGC
+
CCCCCGGGGGGGGGGEEGGGGGGGGGGGGGCGGGGGGGGGGCDGFGGGGGGGGGGGGGGGGGGGGGGGGGGGGGGGGGGGGGG<FGGGGGGGGGGGGGGGGGGGGGGGFGGGGGGGGGCEGGGFFGGGGEGGGGFFGGGGGGDGEFGGGGGGGGCFGGGEGGGGGGCFGGGGGGGGFGGFFFECEGGFCGGGGGGGGGGG>FGGGCEGCEE>EGFFFC;;?;EFCD*:8CF+C+<EGE9:E:FGD5*18CCGDGEC:)9*+3:7C:FG?CCBDC*<7**255)*:595<C?17)0>77750
@M03506:14:000000000-AKVR1:1:1101:16893:7397 1:N:0:50
ATGAACTCCTACGGGAGGCAGCAGTGAGGGATATTGCGCAATGGGGGAAACCCTGACGCAGCGACGCCGCGTGGGTGAGGAAGTCCTTCGGGATGTAAAGCCCTTTTCTCGGGGACGATTCCAGACGGTACCCGAGGAATAAGCCCCGGCTAACTACGTGCCAGCAGCCGCGGTAATACGGGGGGAGCAAGCGTTGTTCGGATTTACTGGGCGTAAAGGGCGCGTAGGCGGCCACCGCAAGTCGACTGTGAAATCTCCGGGCTTAACCCGGAAAGGTCAGCCGATACTGCGGGGCTAGAGG
+
CCCCCGGGGGGGGGGGGGGGGGGGGGGGGGGGGGGGGGGGGGGGGGGGGGGGGGGGGGGGGGGGGGGGGGGGGGGGGGGGGGGGGGGGGGGGDDEGGGGGGGGGGGGGGGGGGGGGGGGGGGGGGGGGGGGGGGGGGGGGGGGGGGGGGGGGGGGCGGGGGGGGGGGGGGGGGEGDGGGGGGGGGGGGGCFFGGGDE5FGC:C8@FGGGGGGGEEEFGGGGC5>EEGGGGGG5EEFGGGGDCGE=5=DCFF<>EFGGFGGGGG=FCFGGGGFDGFGGFGGGFFG*7C@AGF>@377.<=@)
@M03506:14:000000000-AKVR1:1:1101:11805:7417 1:N:0:50
ATGAACTCCTACGGGAGGCAGCAGTGGGGAATTGTTCGCAATGGGCGCAAGCCTGACGACGCAACGCCGCGTGGAGGATGAAGATCTTCGGGTCGTAAACTCCTGTCGAGCGGGACGAGAGATCCGCGACCGAATACGTCTCGGGAGTGACGGTACCGCTAGAGGAAGCCCCGGCTAACTCCGTGCCAGCAGCCGCGGTAATACGGGGGGGGCTAGCGTTGTTCGGAATTACTGGGCGTAAAGGGCTCGTAGGTGGCCAACTAAGTCACTCGTGAAATCCCTCGGCTTAACCGAGGAACTG
+
CCCCCGGGGGGGGGGGGGGGGGGGGGGGGGGGGGGGGGGGGGGGGGGGGGGGGGGGGGGGGGGGGGGGGGGGGGGGGEGGGGGGGGGGGGGGGGGGGGFGGGGGGGGGGGGGGGGGGGGGGGGGGGGGGGGGGGGFGGGG>FGGGGGFGGGGGGGGGGGGGGGGGGFFFGGGGGGGGGGGGGGGFEGGGGGGGGGGGG/C>9EFGCCGGGGGGGFDGEG*:;FFGGDGGFGFFFGGGGGDE5CGDDFFGECFGGG3:5F<CF4CFGGGGGGFGF67C8C02/)>A:F>>GFFD:@EF@4?6
@M03506:14:000000000-AKVR1:1:1101:17487:7422 1:N:0:50
ATGAACTCCTACGGGAGGCAGCAGTCGGGAATTTTGGGCAATGGGCGAAAGCCTGACCCAGCAACGCTGCGTGAAGGATGAAGTATTTCGGTATGTAGACTTCGAAAGAATAGGAAGAATTAATGACGGTACTATTTATAAGGTCCGGCTAACTACGTGCCAGCAGCCGCGGTAATACGTAGGGACCAAGCGTTGTTCGGATTTACTGGGCGTAAAGGGCGCGTAGGCGGCAATTCAGGTCATCTGTGGAATCTCCGGGCTTAACCCGGAACGGTCAGATGTTACTGCTTTGCTAGAGTGC
+
CCCCCGGGGGGGGGGGGGGGGGGGGGGGGGGGGGGGGGGGGGGFGGGEGGGGGGGGGGGGGGGGGGGGGGGFGGGGGGFGGGFFFGFGGGGEFGGGGCFCDGGGGGCFDC9<FFGGGGGGGGGGFCGG7F@FGGGEGGGGFGGDEDGGGGGGGDFGFACF7E:FGFGGGGEGCCGGGGGFC:F@FFFG@CCF7FEG>FGGGGGGFECCGGGGECC*BFEECE5::>EGGGECEF<@FGGGGGGGGF<DF9E?*+3C8:<5CADDGG5DGC57*99C*5:?C/*0<*:B2:*)*9?F??9@*
@M03506:14:000000000-AKVR1:1:1101:25559:7449 1:N:0:50
ATGAACTCCTACGGGAGGCAGCAGTAGGGAATCTTGCGCAATGGGGGAAACCCTGACGCAGCGACGCCGCGTGCGGGATGAAGGCCTTCGGGTCGTAAATCGCTTTCAGCAGGGACGAAATTGACGGTACCTGCAGAAGAAGGCCCGGCCAACTACGCGCCAGCAGCCGCGGTGATACGTAGGGGTTTAGCGTGGTCGGGTATTATTGGGCGTAAAGAGCTCGTATGCGTTACGGCAAGTCGGATGTGAAATCCCGACGCTCAACGTGGAGGGGCCATTCGAAATCACTGAGAGTCTAGTG
+
C@CCC@FF96CCFGEFEGGDGGGGGGGCF8CFFFGGG:@FCF98E::7FFG@CFGGGGCEC@F7@FG+>F7F+=FGE=@CGCF,F<<BDFGGFGCFG8@,<>7,AFEFFD<FECF+=E7:,,3D9B:@CEFCFFF:,@F8,<,36F*5>>:C<BF:F***=C<FFF7*CF:C:8CFF7C:+8:>22/*2C7CG8*13**//:CCF?CGC>**:2ACFECF7+A/8**38*/18:*/7CC<<C5**/+*2<+00++*/7C)A*1+27:F=DC3CC9C7):0:/75***)):6:*)0*1**1*
@M03506:14:000000000-AKVR1:1:1101:21607:7493 1:N:0:50
ATGAACTCCTACGGGAGGCAGCAGTGGGGAATTGTTCGCAATGGGCGCAAGCCTGACGACGCAACGCCGCGTGGAGGATGAAGGTCTTCGGATTGTAAACTCCTGTTGCCCGGGACGAAGCGTCTCGACCTAACACGTCGAGGCTTGACGGTACCGGGTGAGGAAGCCCCGGCTAACTCTGTGCCAGCAGCCGCGGTAATACAGAGGGGGCAAGCGTTGTTCGGAATTACTGGGCGGAAAGGGCGCGTAGGCGGCCTTCTAAGTCGAACGTGAAATCCCGGGGCTCACGCCGGGACCCGCG
+
C@CCCGFGCFGGGGGEGCF;FGGGFFDFD>7@CFFED@B76;CFC8@+@@FGGD@EC:B7FFFEEFFGGGGGGDBFGCFFB?FFGGCG<FC:FGGFFF9FFEFCA5BEF9FCCFGG@FCGGG@EFFG<C7FCGDGGGG:FFEGG:FGGGGGGGGCE>E7BC:B<AFG:<:CCE1*C2<F?F<F9FEGGGG658*?C85:+02+A@FGC5C5C5*;CEEG8F?E5CE86<<7?8F5C5?C5=E5*:C55*:7FD5CD5?67C+7<0>/**9*0><FC*9D/)87C=)**(*.-75B)00<>5
@M03506:14:000000000-AKVR1:1:1101:19301:7499 1:N:0:50
ATGAACTCCTACGGGAGGCAGCAGTGGGGAATTTTGCGCAGTGGGGGAAACCCTGACGCAGCAACGCCGCGTGGAGGATGAAGTCCCTTGGGACGTAAACTCCTTTCGACCTGGACGATAATGACGGTACGGGTGGAAGAAGCCCCGGCTAACTTCGTGCCAGCAGCCGCGGTAATACGAGGGGGGCAAGCGTTGTTCGGAATTATTGGGCGTAAAGGGCGCGTAGGCGGTGCGGTAAGTCGCCTGTGAAATCTCCGGGCTTAACTCGGAGCCTGCAGGCGAAACGGCCGTGCTTGAGTGG
+
CCCCCGGGGGGGGGGGGGGGGGGGGGGGGGGGGGGGGGGGGGGGGGGGGGGGGGGGGGGGGGGGGGGGGGGGGGGGGGFGGGGGGGCGGGGGGGGGGGGGGGGGGGGGGGGGGGGGGGGEGGGGGGGGGGGGGGGGGGGGGGGFGGCFEGGGGGGGGGGGGGGGGGGGGGGGGGGGFGFGGGGGGGGGGGGGEEGGD?EG85CFF7F?FGGGCGGGGCEGGGGGGGGGGG:CEEGDE=DF?C:5CGGGG??EFFFGGEG:E599FFGDGCGDG**57FGD55:*:)>)4C.9))/9)999)
@M03506:14:000000000-AKVR1:1:1101:11007:7507 1:N:0:50
ATGAACTCCTACGGGAGGCAGCAGTCGAGAATTTTTCTCAATGGGGGCAACCCTGAAGGAGCGACGCCGCGTGGAGGATGAAGGCTTTCGGGTTGTAAACTCCTGTCATTTGGGAACAAGTTGCGAGTATTAACCGTGCTCGTATTGATAGTACCAGAAGAGGAAGGGACGGCTAACCCTGTGCCAGCAGCCGCGGTAATACAGAGGTCCCAAGCGTTGTTCGGATTCATTGGGCGTAAAGGGTGCGTAGGTGGCGCTGTAAGTCGGGTGTGAAATTTCGGAGCTTAACTCCGAAACTGCA
+
CCCCCGGGGGGGGGGGGGGGGGGGGGGGGFEGGFGGGGGGGGFGGGGGGGGGGGFFFGGGGGGGGGGGGGG>CGEGGCFFFGGGGGGGGGGGGD@FGGGG<EF9FFC9FGGGGEGGG?DEE9AFCFCEAFFC9DGGFDGD<@CEFGFFGGEEGGGGGG,@7FCFGGEC,<F@C@E7>,=<FCFFFG7*:::BCGGDCEEGFFFC9?BCGGGG?5*2;EEE5CC>*88C9@GDF=EEG5>/<CECCCED==E:>=C5C5>GG+:E+/:C7C::>72<09CGD))*:7*@<GF?DB:>>FF=9
@M03506:14:000000000-AKVR1:1:1101:23463:7516 1:N:0:50
ATGAACTCCTACGGGAGGCATCAGTTGGGAATCTTGGACAATGGGGGAAACCCTGATCCAGCCATGCCGCGTGAGTGATGAAGGCCTTCGGGTTGTAAAACTCTTTCGACGGGGACGATAATGACGGTACCCGTAGAAGAAGCTCCGGCTAACTTCGTGCCAGCAGCCGCGGTAATACGAAGGGGGCTAGCGTTGTTCGGAATTACTGGGCGTAAAGCGCGCGCAGGCGGTTTTTCAAGTCAGTGGTGAAACCCCGGAGCTCAACTCCGGAACTGCCATTGAAACTGTGAAACTTGAGGAG
+
CCCCCGGGGGGGGGGGGGGGGGGGGGGG:F<FFFGFGFGGFGGGGGGGGGGGGGGGCFGGFGGCGFFGGGDGDEGFFCFFGGGGGCGAFEEGGGGGFGG?FGGGGGGEFEGGGCECE7BFGF9FFGGGFCGGGFGGCFGDE<FCCFC@EBC7FGGGGGDDGGFGGGG<7CCE*<<F<FFG:*<*F:<CCGG@C@EGGCEEGEGGC@<FCFDC?EE5CF58C8?ECECEGCG5?CCCC0*0<0AFFDCC769+0:*)*)7C6749FGGGD)*019C6C?***96<:*016**)08*71)7).
@M03506:14:000000000-AKVR1:1:1101:15123:7519 1:N:0:50
ATGAACTCCTACGGGAGGCAGCAGTGGGGAATCTTGGACAATGGGGGAAACCCTGATCCAGCCATGCCGCGTGAGTGATGAAGGCCCTAGGGTTGTAAAACTCTTTCGGCGGGGACGATAATGACGGTACCCGCAGAAGAAGCTCCGGCTAACTTCGTGCCAGCAGCCGCGGTAATACGAAGGGGGCTAGCGTTGTTCGGAATTACTGGGCGTAAAGCGCGCGCAGGCGGTTCTTCAAGTCAGAGGTGAAAGCCCAGAGCTCAACTCTGGAATGGCCTTTGAGACTAGAGGACTTGGGTAC
+
CCCCCGGGGGGGGGGGGGGGGGGGGGGGGGGGGGGGGGGGGGGGGGGGGGGGGGGGGGGGGGGGGGGGGGGGGGGGGGGGGGGGGGGGGGGGGGGGGGGGGGGGGGGGGGGGGGGGGCCGGGGGGGGGGGFGGGGGGGGGGGFCFCCGG7FGGG@FGGFGEGGFFGGGGGEGGGGGGGGG7CEGGGCEGGGGGGGGGGGGGGGGGGGGFDFGGGGGFFDEGGGD?EGG>E**2AFF+:CC?9C7AF7CEGFFGGGG=@CC7CF6CGGCGC:FFG6FC/>DGFFFFFC))>>(.9FF6).*0
@M03506:14:000000000-AKVR1:1:1101:3570:7526 1:N:0:50
ATGAACTCCTACGGGAGGCAGCAGTGGGGAATTTTGGACAATGGGGGCAACCCTGATCCAGCAATGCCGCGTGTGTGAAGAAGGCCTTCGGGTTGTAAAGCACTTTTGTCCGGAAAGAAATCCCTTGGGTTAATACCCCGGGGGGATGACGGTACCGGAAGAATCAGCACCGGCTAACTACGTGCCAGCAGCCGCGGTAATACGTAGGGTGCAAGCGTTAATCGGAATTACTGGGCGTAAAGCGTGCGCAGGCGGTTGTGCAAGACCGATGTGAAATCCCCGGGCTTAACCTGGGAAGGGC
+
CCCCCGGG?FFGGGGGGGGGGGGGGGGGGGGGGGGGGGGGGGGGGGGDGGGGGGGGGFGGGGGGGGGFGGGGG7CGGGGGGGGGGGG8FGGGG::FGGGGGGGGFFFGGCEFGDEGGGGGGDFFGGGGGG:FFFGG88+CGGGGGGGGGGGGGGGCGGGGGGGFGG<CCCC8CEDGGGGGGGCFFGGGGGFGCEGGD:EEGCFF<@FDA8CEFGGFGEC=F7CG>8;8:C7FG6CGGG:8:FCCEGCDEEEGGGGG53CC?<0<=DC<=<E.:7797F<*955CC)96)076>::F:)8)0
@M03506:14:000000000-AKVR1:1:1101:7928:7529 1:N:0:50
ATGAACTCCTACGGGAGGCAGCAGTGGGGAATTGTTCGCAACGGGCGCAAGCCTGACGACGCAGCGCCGCGTGGAGGATGAAGATTTTCGGATCGTAAACTCCTGTCGAATGGGACGAAAAGATTGCGGGTTAACAGCCCGTGGTCCTGACGGTACCGTTAAAGGAAACCCCGGCTAACTCCGTGCCAGCAGCCGCGGTAATACGGGGGGGGTAAGCGGTGTTCGGAATTACTGGGCGTAAAGGGCTCGTAGGCGGCCAACTAAGTCGGACGTGAAATCCCTCAGCTTAACTGGGGAACTG
+
CCCCCGGGGGGGGGGGGGGGGGGGGGGGGFGGGGGGGGGGGGGGGGGGGGGGGGGFGGGGGGGGGGGGGGGGGGGGGGGGGGGGGGGGGGGGGGGGGGGGGGGGGGGGGGGGGGGGGGGGGGGGGGGGGGFEGGGGGGGGGGGGGGGGGCGGGGGGGGEGDGGGGGGGGGGGGGGGGGGGGGGGGGGGGGCFGGDGGGGGGGGGGGGGGEEG>EGGCE5CGCEFGG>EFEFFCFGGGD3*1AFGGD=3CECFG?EGGECFGCFCEGGGG3*09CC5>?FGG:FGGFDF279)*9>E7>>?=
@M03506:14:000000000-AKVR1:1:1101:25413:7540 1:N:0:50
ATGAACTCCTACGGGAGGCAGCAGTGGGGAATATTGGACAATGGGCGCAAGCCTGATCCAGCCATGCCGCGTGGGTGATGAAGGCCCTAGGGTTGTAAAGCCCTTTCGGCGGGGAAGATAATGACGGTACCCGCAGAAGAAGCCCCGGCTAACTTCGTGCCAGCAGCCGCGGTAATACGAAGGGGGCTAGCGTTGCTCGGAATCACTGGGCGTAAAGCGCACGTAGGCGGATCTTTTAGTCGGGGGTGAAATCTTGGAGCTCAACTCCAGAACTGCCTCTGATACTGAGGATCTTGGAGAC
+
CCCCCGFFGFGGGGGGGGGDGCEFGGGFGGGGGGGGGGGGGGGGGGGGGGGGGGGFGGGFFGGGGGGCEGGGGGGFGGGGGGGGC8FGGGGGGGGGGGGFG?FFFG9CFGGGCG8BFFAAFFGGEGDFFGG9FBFFDGGGG?FGGC*=FG>FFCGFE7FG:CBCGGGGGG@FGCEGFC8C8?ED>8EGGFGEGECEC?EEEC8C987CFGFCECE>E?E*2:828/C@EEE5:7+:+29<+CC=EGCCE?7+:0<CD7***292?C0*<CCFFDD6C@C****<A@**5*08:*/9?F4))
@M03506:14:000000000-AKVR1:1:1101:12884:7566 1:N:0:50
ATGAACTCCTACGGGAGGCAGCAGTAGGGAATATTGGTCAATGGATGGAAGTCTGAACCAGCCATGCCGCGTGCAGGAAGAAGGCCCTCTGGGTTGTAAACTGCTTTTGCCAGGGGATAAAATGACCTTGCGAGGTTAATTGAAGGTACCTGGTGAATAAGCCACGGCTAACTACGTGCCAGCAGCCGCGGTAATACGTAGGTGGCAAGCGTTGTCCGGATTTATTGGGTTTAAAGGGTGCGTAGGCGGCTTATTAAGTCAGTGGTGAAATACTCTAGCTCAACTAGAGGTGCCATTGATA
+
CCCCCGGGGGGGGGGGGGGGGGGGGGGGGGGGGGGGGGGGGGGGFGGGGGGGGGGGGGGGGGGGGGGGGGGGGGGGGGGGGGGGGGGGGGGGGGGGGGGGGGGGFGGGGGGGGGGGGGGGGGGGGGGGGGGGGGGGGGGGGGGGGGGGGGGGGGGGGGGGGGFGGDGDGGGGGGGGGGGGGGGGGGGGGGGGGGGCGGFFGGFCFGGGGFEBCGGFGDGC=ECDGFGGGGG*9+>FDGFGGGEGGEGGG5C*C7:7FFFGGC:?FFGGGCFFGGGGFFFDDFFFC@FFFGF:F)*8=?4@1
@M03506:14:000000000-AKVR1:1:1101:5332:7570 1:N:0:50
ATGAACTCCTACGGGAGGCAGCAGTGGGGAATTGTTCGCAATGGGCGCAAGCCTGACGACGCAACGCCGCGTGGAGGATGAAGGTCTTCGGGTTGTAAACTCCTGTTGCCCGGGACGAAAAGCTTCGACCTAACACGTCGAAGTCTGACGGTACCGGGTGAGGAAGCCCCGGCTAACTCTGTGCCAGCAGCCGCGGTAATACAGAGGGGGCAAGCGTTGTTCGGAATTACTGGGCGTAAAGGGCGCGTAGGCGGCCCGCTAAGTCGAACGTGAAATCCCCGGGCGCAACCCGGGAACTGCG
+
CCCCCGGGGGGGGGGGGGGGGGGGGGGGGGGGGGGGGGGGGGGGGGGGGGGGGGGGGGGGGGGGGGGGEGGGGGEFGEGGGCGGGGGGGGGGGGGGGGGGGGGGGFGGGFGGGGGGGGGGGGGGGGGGGGGGGGGGGGGGGGGGGGGGGDGGGGGGGGGGGGGGGGC<CFGGGGGGGGGGGGGGGGGGGGGGGGGGCGGGGG+:7CFGGEEGFGFGCEDGGGGGG*5<FGCFGGGGCEGGGGGGGEGGGGGGGGGCEFG:EGDF7>7CFGCFG:C<>?FG5::E5>D>;G:>FDFDF4447
@M03506:14:000000000-AKVR1:1:1101:8863:7594 1:N:0:50
ATGAACTCCTACGGGAGGCAGCAGTGGGGAATTTTGCGCAATGGGGGAAACCCTGACGCAGCAACGCCGCGTGGAGGATGAAGCCCCTTGGGGTGTAAACTCCTTTCGACCAAGACGATAATGACGGTACTGGTGGAAGAAGCACCGGCTAACTCTGTGCCAGCAGCCGCGGTAATACAGAGGGTGCAAGCGTTGTTCGGAATTATTGGGCGTAAAGGGCGCGTAGGCGGCGCCACAAGTCACCTGTGAAATCTCCGGGCTTAACTCGGAGCCTGCAGGCGAAACTGGGGTGCTGGAGTAT
+
CCCCCGGGGGGGGGGGGGGGGGGGGGGGGGGGGGGGGGGGGGGGGGGGGGGGGGGGGGGGGGGGGGGGGGGGGGGGGFGGGGGGGGGGGGGGGGGGGGGGGGGGGGGGGGGGGGGGGGGGGGCGGGGCFGGGGGGGGGGGGGGGGGGGGG>FGGGGGGGGGGGFFFFGGGGGGGDGGGGGGGGGGGGGGGGGF>EFFGGGDGGCFFGFGGGGGCEFGGGGECECEGGGGGDECCEGGGGGGG7C9CFGGG?FF+?FEB:DEGFCFDCDCCE3CFGFGFGCG5DGE6>)(181>FFF:7/0*
@M03506:14:000000000-AKVR1:1:1101:27198:7599 1:N:0:50
ATGAACTCCTACGGGAGGCAGCAGTGGGGAATTTTGGGCAATGGGCGCAAGCCTGACCCAGCAACGCCGCGTGAGGGAGGAAACCCTTCGGGATGTAAACCTCACAAGCAAGGGAAGAGCGCGTAGGGGCGAATACCCCCTGCGTCCGACGGTACCTTGCGTAAGCCACGGCTAACTACGTGCCAGCAGCCGCGGTAATACGTAGGTGGCACGCGGTGTGCGGAATTATTGGGCGTAAAGGGCGCGTAGGCGGTCTTGTAGGGCAGCTGTGAAAGCGCGGGGCGCAACCCCGGAGGGTCGG
+
CCCCCGGGGFFGGGGEGDFEGGGGFFGGGGGDFCFGGGGGGGGGGGGGDGGGGGGGFGGGGGFG@FE@FGGGGDGGGCGEEGG?F+?F8FCGGFCEGGFBFEE<FGGGGCFGGGGGGGCFGDG@C:7:C7FEEGG,3DDCEDFGFCFEGFDCFFG9BEF@CFGGGGGGGGG7CGF7F@FG8*;;<FGFGG5CE>GCECCFCF@CCE:CFD>+*1C*:8?/+;8*:58+++<CFGG8=E5:FGDEC::<:EGED5*/<9*;++**2>5*6:0*2:D6))9335)1:597(*)()7>DB:4:>
@M03506:14:000000000-AKVR1:1:1101:23120:7601 1:N:0:50
ATGAACTCCTACGGGAGGCAGCAGTGGGGAATTTTCCGCAATGGGCGAAAGCCTGACGGAGTGACGCCGCGTGTGGGACGAAGGCCTTCGGGTCGTAAACCACTGTCAGTGGGAAAGATGGGTGTCGGCGCGATAACCGCCGGCATTTGACGGTACCCGCAGAAGAAGCCCCGGCTAACTTCGTGCCAGCAGCCGCGGTAATACGAAGGGGGCTAGCGTTGTTCGGAATTACTGGGCGTAAAGGGCGCGTAGGCTGTGCTGTAAGTCAGGCGTGAAAGCCCCGGGCTCAACCTGGGAATTG
+
CCCCCGGGGGGGGGGGGGGGGGGGGGGGGGGGGGGGGGGGGGGGGGGGGGGGGGGGGGGGGGGCGGGGGGGGGGGGGGGGGDGGGGGGGGGGGGGGGFGGGGGGGGGGGGGGFFCFGFFGGGGGGGGGGGGEGGGGGFGGGGGGGGGGGGGGGGGGGGGGGGGGGFFGCFFGGGGGGFGGGGDGGGGGGGFFGGGGEGEGCGGGGGGGGGGG5CEFGG;E8?FFEGGCFEGGDCFGGG5:7CGCEECGGE*:DGGGGFC:F+:CFFGDF4FECDC*C4*9FFFGG5)7<D?B?@F>40<?*
@M03506:14:000000000-AKVR1:1:1101:16453:7632 1:N:0:50
ATGAACTCCTACGGGAGGCAGCAGTGGGGAATTTTGCGCAATGGGCTAACGCCTGACGCAGCAACGCCGCGTGGAGGATGAAGGTCTTTGGATTGTAAACTCCTGTCAGCAGGGAAAAAGCGAATCGGCCTAACACGCCGGTGAGTTGATTGTACCTGCAGAGGAAGCCCCGGCTAACTCTGTGCCAGCAGCCGCGGTAATACAGAGGGGGCAAGCGTTATTCGGAATTATTGGGCGTAAAGGGCGCGTAGGCGGCTTGGCAAGTGGATGGTGAAATCCCTCGGCTTAACTGAGGAACTGC
+
CCCCCGGGGGGGGGGGGGGGGGGGGGGGGGGGGGGGGGGGGGGGGGGGGGGGGGGGGGGGGGGGGGGGGGGFGGCFGFFGFGGGGGGGGGGGGGGGGGGGGGGGGGGGGGGGGGGGGGGGGGGGGGGGGGGFGGGGGGGGGGGGGGGGGGGGGGGGGGGGGGGGGGGGGGGGGGGGGGGDCFGGGGGGGGGGGGGGGGGGGFGFGGGDEEGG>FGGGEECFGFGG>5@C7C79FGGGGGG5CGGEGGG85EEFGGGG>DGGG=C?FEF?CG?GF=9CFFGCFBEGFG?ACF<*9>FF:FF=
@M03506:14:000000000-AKVR1:1:1101:11743:7657 1:N:0:50
ATGAACTCCTACGGGAGGCAGCAGTCGAGAATTTTTGACAATGGGGGAAACCCTGATCGAGCGACGCCGCGTGGAGGATGAAGGTCTTCGGATTGTAAACTCCTGTCATTGGGGAACAAGGTGCATACGTTAACTGCGTGTGCATTGATAGTACCCGAAGAGGAAGAGACGGCTAACTCTGTGCCAGCAGCCGCGGTAATACAGAGGTCTCAAGCGTTGTTCGGATTCATTGGGCGTAAAGGGTGCGTAGGCGGCGCGGTAAGTCGGGTGTGAAATCTCGGGGCTTAACTCCGAAACTGCA
+
CCCCCGGGGGGGGGGGGGGGGGGGGGGGGGGGGGGGGGGGGGGGGGGGGGGGGGGGGGGGGGGGGGGGGGGGGGEGGFGGGGGGGGGGGGGGGGGGGGGGGGGGGGGGGGGGGGGGGGGGGGGGGGGGGGGGGGGGGGGGGGGGGGGGGGGGGGGGGGGGGGGGGGGGGGGGGGGGGGGGGGGGGGGGGGGFGGGGGCEGGGGG9@CGGGGGGGFGGGGGGGG>EEGFEFGGGGGGGEDGGGGGGDGGEEGGGEEGGDDDE=FFGGGGCDEBCD>9:=FGGFE5E>FBB7=,575)7*99*
@M03506:14:000000000-AKVR1:1:1101:12162:7666 1:N:0:50
ATGAACTCCTACGGGAGGCAGCAGTAAGGAATATTGGTCAATGGACGAAAGTCTGAACCAGCCATGCCGCGTGAAGGATGAAGGCCCTCTGGGTTGTAAACTTCTTTTATCTATGAAGAAATGTCCTGTTTCTACGGGGTTTGACGGTAATAGATGAATAAGCACCGGCTAACTCCGTGCCAGCAGCCGCGGTAATACGGAGGGTGCAAGCGTTATCCGGATTTACTGGGTTTAAAGGGTGCGTAGGTGGGTTGGTAAGTCAGTGGTGAAATACTTTCGCTTAACGAAGGAACTGCCATTG
+
CCCCCGGGGGGGGGGGGGGGGGGGGGGGGGGGGGGGGGGGGGGGGGGGGGGGGGGGGGGGGGGGGGGGGGGGGGGGGGGGGGGGGGGGGGGGGGGGGGGGGGGGGGGGGGGGGGGGGGGGGGGGGGGGGGGGGGGGGGGGGGGFGGGGGGGGGGGGGGGGGGGGGGGGGGGGGFGGGFGGGGGGGGGGGGGGGGGGGGGGGGGGGGGGGGGGGGGGGGGGGGGGGGGGGGCEGGGGGGGGGGGGGGGGGGGEGGEGGFFDFCGGG40>ECE@FGGG=@DDGFFG9BD@BDFFFFFFFFFB*
@M03506:14:000000000-AKVR1:1:1101:24304:7678 1:N:0:50
ATGAACTCCTACGGGAGGCAGCAGTGGGGAATTTTGGACAATGGGGGCAACCCTGATCCAGCAATGCCGCGTGAGTGAAGAAGGCCTTCGGGTTGTAAAGCTCTTTTGTCAGGGAAGAAAAGGGAGTGGCTAATAGCCATTCCTGCTGACGGTACCTGAAGAATAAGCACCGGCTAACTACGTGCCAGCAGCCGCGGTAATACGAAGGTGGCAAGCGTTACTCGGAATTACGAGGCGTAGAGGGCCGGTAGGTGGCTTCGTAAGGCTGTGGTGAAAGCGCCCGGTCTAACGGCGCGAGGTC
+
CCCCCGGGGGGGEGGDDDGGGGGGGGCCEDEGGGGDCGGGFFGCGGGFEGGGGGGGG9FGGGGFFGGGGGG7CBCEGGGGGDFFEFDDADFECFEGGEGGFGGGGG,CEAGFFEGGGGFCAA@@8CFFGGGFGGGGGFGGGGGCFDFFFFECFEFFFGGGGGGCE=EGF?FG7@@@CC9;7BFGGC9BCF72FF7<B=**@;<FFGGGGG*9<EFCEGEC899EGGDGE?E**7CDE*)/*<CCC*>5EGC**0**2.7C*0*:+*3>E*207*9+:?)/).55/)**)*)-)7)))05;)
@M03506:14:000000000-AKVR1:1:1101:13015:7682 1:N:0:50
ATGAACTCCTACGGGAGGCAGCAGTGGGGAATCTTGCACAATGGGGGCAACCCTGATGCAGCGACGCCGCGTGAGCGATGAAGCCCTTCGGGGTGTAAAGCTCTTTCGACGGGAACGATAATGACGGTACCCGGAGAAGAAGCTGCGGCTAACTACGTGCCAGCAGCCGCGGTAATACGTAGGCAGCAAGCGTTGTTCGGAGTTACTGGGCGTAAAGAGTGCGTAGGCGGTCCTGTAAGTTTGGTGTGAAATCTCCCGGCTCAACTGGGTGGGTGCGCCGAAGACTGCAGGGCTTGAGTAT
+
CCCCCGGGGGGGGGGGGGGGGGGGGGGGGGGGGGGFGGGGGGGGGGGGGGGGGGGGGGGGGGGGGGGGGGGGGGGGGGGGGGGGGGGGGGGGGGGGGGGGGGGGGGGGFGGGGGGGGGGGGGGGGGGGGGGGGGGGGGGGGGGGGGGGGGGGGGGGGGGGGGGGGGGGGGGGGGGGGGGGFGGGGGGGGGGGGGGGFGGGGGGGGFGGGGGGGGGGGFFGGGGGGGGGGGGEDFGGGEGGGFGGCFFDCFG?DFGFFDDGGEDGFGFGD*:;CCGGD:9DC@3:C=C@2*>BD>)7;6@4*
@M03506:14:000000000-AKVR1:1:1101:10576:7684 1:N:0:50
ATGAACTCCTACGGGAGGCAGCAGTGGGGAATATTGCACAATGGGCGCAAGCCTGATGCAGCGACGCCGCGTGAGGGATGACGGCCTTCGGGTTGTAAACCTCTTTCAGTAGGGAAGAAGCGAAAGTGACGGTACCTGCAGAAGAAGCGCCGGCTAACTACGTGCCAGCAGCCGCGGTAATACGTAGGGCGCAAGCGTTATCCGGAATTATTGGGCGTAAAGAGCTCGTAGGCGGTTTGTCGCGTCTGCTGTGAAAGACCGGGGCTCAACTCCGGTTCTGCAGTGGGTACGGGCAGACTAG
+
CCCCCGGGGGGGGGGGGGGGGGGGGGGGGGGGEGGGGGGGGGFGGGGGGGGGGGGGGGGGGGGGGGGGGGGGGGGGGDGGGGGGGGGGGGGGGGGGGGGGGGGGGGGGGFFFGGGDGGGGGGGGGGGGGFEGGGGGGGGGGGGGGGGGGGGGGGGGGGGGGGGGGFGGFGGGGGGGGGGEFCGF:CFGEDGGGEGGGGGGGFGGGDG5CFGGFGGGGGD5;FGGGGGGGGGGGGG:5CDFGG=E:EEFFFFFG9EFF?GGGGGGGD5*AC?FGGDCDBC>FFFC<FFEDGD>BB<B>F?=6
@M03506:14:000000000-AKVR1:1:1101:21783:7712 1:N:0:50
ATGAACTCCACGGGAGGCAGCAGTGGGGAATCTTGCGCAATGGGCGAAAGCCTGACGCAGCAACGCCGCGTGGAGGATGGAGGCCCTTGGGTTGTAAACTCCTGTCGGCTGGGAAGAAGTTGTTCGCGACTAATACTCGCGGGCATTGACTGTACCAGCAAAGGAAGCCCCGGCTAACTCTGTGCCAGCAGCCGCGGTAATACAGAGGGGGCCAGCGTTATTCGGAATTATTGGGCGTAAAGGGCGCGTAGGCGGCCATGCGTGTCTTCCGTGAAATCCCTCGGCTCAACCGAGGACGTGC
+
CCCCCGGGGGGGGGGGGGGGGGGGGGGGGGGGGGGGGGGGGGGGGGGGGGGGGGGGGGGGGGGGGGGGGGGGGFGGGGGGGGGGGGGGGGGGGGGGFFGGGGGGGGGGGGGGGGGGGGGGGGGGGGGGGGGGFGGGGGGGGGGGGGGGGGGGGGGGGGGGGFGFGFGGGGGGGGGGGGFGGGGGGGGGGGGGGGGGGGGGGGGGGGGFCGGGGGFDEEGDGGGFGCEG+CECFCGDGCDCFGCEEGGG5CGEFDCDEECFGG3EGDFGCFGFGGGF*99C*8>DE>7?BGFFF5))07.75
@M03506:14:000000000-AKVR1:1:1101:17041:7712 1:N:0:50
ATGAACTCCTACGGGAGGCAGCAGTGGGGAATTGTTCGCAGTGGGCGCAAGCCTGACGACGCAACGCCGCGTGGAGGATGAAGGTCTTCGGATTGTAAACTCCTGTTGCCCGGGACGAAACGCTTCGACCTAACACGTCGAGGTTTGACGGTACCGGGTGAGGAAGCCCCGGCTAACTCTGTGCCAGCAGCCGCGGTAATACAGAGGGGGCAAGCGTTGTTCGGAATTACTGGGCGTAAAGGGCGCGTAGGCGGCCTTCTAAGTCGAACGTGAAATCGCCGGGCTCAACCCGGGAACTGCG
+
CCCCCGGGGGGGGGGGGGGGGGGGGGGGGGGGGGGGGGGGGGGGGGGGGGGGGGGGGGGGGGGGGGGGGGGFGGGGGGGGGGGGCGBFGGGGGGGGGGFGGGGGGDGGGGGGGGGGGGGGGGGGGGGFGGGGGGGGGGGG>CFGGGGGGGGGGGGGGGCFFGGGG7F+=CFGGC7FCFCFGEFCFGGGGGGGEGGGGGGGGGGG7CFDGGGEGG>C*A?;CEGGDCFGEGFFFGCGGG5FEF55C*:>EE599**1;)9:9CC?9557AD:>C*>FF)1*5>BGCFD?(*86@:77@:F?@
@M03506:14:000000000-AKVR1:1:1101:13560:7721 1:N:0:50
ATGAACTCCTACGGGAGGCAGCAGTAAGGAATATTGGTCAATGGACGCAAGTCTGAACCAGCCATGCCGCGTGGAGGATTAAGGCCCTCTGGGTTGTAAACTCCTTTTATCTGGGAAGAAATCCATCTTTTCTTGGGTGGTTGACGGTACCAGAGGAATAAGCACCGGCTAACTCCGTGCCAGCAGCCGCGGTAATACGGAGGGTGCAAGCGTTATCCGGATTCACTGGGGTTAAAGGGTTCGTAGGCGGGCAGGTAAGTCCGTGGTGAAATCTCTGAGCTTAAACCAGAAACTGCCATGG
+
CCCCCGGGGGGGGGGDGGGGGGGGGGGGGGGGGGGGGGGGGGGGGGGGGGGGGGGGGGGGGGGGGGGGGGGGGGFGGGGGGGGGGGGGGGGGGGGGGGGGGGGGGGGGGGFGGGFFGGGGGGGGGGGGGGGGGGCFGGDEGGGGGGGGD=FGFGDGFGGGGGGGGGGGGGGGGGGGDFCGGFFGGGGGEEEGGGGGGGGGC>EEEEGG?9CCCGEF;?EDC5C9+CC3>F*:**C7FC3**:CE6FGGGGCEG5CD<B*2+09C7DF<C=9*:**3:47<*9@++*003*.8;7FFFF*)5
@M03506:14:000000000-AKVR1:1:1101:16010:7732 1:N:0:50
ATGAACTCCTACGGGAGGCAGCAGTCGAGAATTTTTGACAATGGGGGAAACCCTGATCGAGCGACGCCGCGTGGAGGATGAAGGTCTTCGGATTGTAAACTCCTGTCATTGGGGAACAAGGTGCATACGTTAACTGCGTGTGCATTGATAGTACCCGAAGAGGAAGAGACGGCTAACTCTGTGCCAGCAGCCGCGGTAATACAGAGGTCTCAAGCGTTGTTCGGATTCATTGGGCGTAAAGGGTGCGTAGGCGGCGCGGTAAGTCGGGTGTGAAATCTCGGAGCTTAACTCCGAAACTGCA
+
CCCCCGGGGGGGGGGGGGGGGGGGGGGGGGGGGGGGGGGGGGGGGGGGGGGGGGGGGGGGGGGGGGGGGGGGGGGGGGGGGGGGGGGGGGGGGGGGGGGGGGGGGGGGGGGGGGGGGGGGGGGGGGGGGGGGGGGGGGGGGGGGGGGGGGGGGGGGGDFGGGGGGGGGGGGGGGGGGGGGGGGGGGGGGGGGGGGGGGGGGGGGGGGGGGGGGGGGEGGGGGGGEGCFCCFGGGGGEGD59CEFEGGGDEGGDGGGGFGGD=F0ADGDFDCEC7D7>@CFGBEE=@7F<7FD>BFEFFFF/
@M03506:14:000000000-AKVR1:1:1101:24303:7734 1:N:0:50
ATGTACTCCTACGGGAGGCAGCAGTGGGGAATTGTTCGCAATGGGCGCAAGCCTGACGACGCAACGCCGCGTGGAGGATGAAGATCTTCGGGTCGTAAACTCCTTTCGATCGGGACGAATGAGCGGTGACCTAACACGTCATCGGAATGACGGTACCGAGAGAAGAAGCCCCGGCTAACTCCGTGCCAGCAGCCGCGGTAATACGGGGGGAGCTAGCGTTGTTCGGATTTACTGGGCGGAAAGGGGGCGGGGGCGGCCAGCACAAGTCAGTTGTTGCATCTCAGAGCTCAACTCGGAACGG
+
CCCCCGGGGGGGGGGGGGGGGGGGGFCFGGGGF<FG<FGGGGGGGGGEGGGGGGGGGGGEGGGGCFGGGGGGGGGGGGGGGGGCGG9EB<FGE=E4,EFF9A?5FGFGGGGGGG>E@:F<=,,C>BFFGF<FFG:<:FF@FF;CEE:FCCF*>>*5?<<<@FGGE::FG,<<@CG*1<:,?,=1=*CCFC+;**18:81/C:+<:CCEGG*8/*<CF=**2*2+;?5**+3:9:88*:)*:*:*7*/7E***3:55*))1A7*:09<*02<9:2***1*22769+1*9)**(9*8.)7).8
@M03506:14:000000000-AKVR1:1:1101:3002:7735 1:N:0:50
ATGAACTCCTACGGGAGGCAGCAGTCGAGAATTTTTCACAATGGGGGCAACCCTGATGGAGCGACGCCGCGTGGAGGATGAAGGCCTTCGGGTTGTAAACTCCTGTCGTGCGGGAACAAGCAAGTGATAGTACCGCAAGAGGAAGAGACGGCTAACTCTGTGCCAGCAGCCGCGGTAATACAGAGGTCTCAAGCGTTGTTCGGATTCATTGGGCGTAAAGGGTGCGCAGGTGGTGGCGCAAGTCTGGTGTGAAATCTCGGAGCTTAACTCCGAAATTGCACCGGATACTGCGTGACTCGAG
+
CCCCCGGGGGGGGGGGGGGGGGGGGGGGGGGGGGGGGGGGGGGGGGGGGGGGGGGGGGGGGGGGGGGGGGGGGGGGGGGGGGGGGGGGGGGGGGGGGGGGGGGGGGGGGGGGGGGGGGGGGGGGGGGGGGGGGGDGGGGGGGGGGGGGGGGGGGGGGGGGGGGGGGGGGGGGGGGGGGGGGGGFGGGGGGGGFGGGGGGFGGG788EGGGGGGGGGG=C+ACGGGGGEEGCFC:8EGGGECEFGFFCFCE5CDGGG<FFGGGGGGDGGGCF@55CGGFGGG?BG=BG@F7*,8>:FBFF>@
@M03506:14:000000000-AKVR1:1:1101:6242:7736 1:N:0:50
ATGAACTCCTACGGGAGGCAGCAGTGGGGAATTTTGCGCAATGGGCTAACGCCTGACGCAGCAACGCCGCGTGGAGGATGAAGGTCTTTGGATTGTAAACTCCTGTCAGCAGGGAAAAAGCGAATCGGCCGAACACGCCGGTGAGTTGATTGTACCTGCAGAGGAAACCCCGGCTAACTCTGTGCCAGCAGCCGCGGTAATACAGAGGGGGCAAGCGTTATTCGGAATTATTGGGCGTAAAGGGCGCGTAGGCGGCTTGGACAGTGGATGGTGAAATCCCTCGGCTTAACCGAGGAACTGC
+
@CCCCGGGGGGCFGGGGGGGGCFFEFGGGGGGGGGGGGGGFGGGGEFGDFGGGGGFGGG>FGFGGGGGGGGGGGCFGFFGF9FFFGGGGGGDGFFFCFGGGGGGFFGFGGGGGGGGCGFGGGGGGGGGGGGGGGGGCGFGECEFCGFFF9FGGGDGGGGGGGGGGGCFGG<C::F7FGGGGGGGGGD7EGGGGEGFDGEG?7C<FGCGE>?EC@5;EGG5ECGGFEGFG7<?ECFF5:C5:9C==75DEC:CFEECEF<<++2AFGGF97C=**23?F*6C4>5EFGFAG=>BD35).9@4
@M03506:14:000000000-AKVR1:1:1101:4682:7782 1:N:0:50
ATGAACTTCTACGGGAGGCAGCAGTAGGGAATATTGGACAATGGGTGAGAGCCTGATCCAGCCATGCCGCGTGCAGGAAGAAGGCCTTCTGGGTTGTAAACTGCTTTTGCCAGGGGATAAAAAGCCCGTGCGCGGGAAATTGAAGGTACCTGGTGAATAAGCCACGGCTAACTACGTGCCAGCAGCCGCGGTAATACGTAGGTGGCAAGCGTTGTCCGGATTTATTGGGTTTAAAGGGTGCGTAGGCGGTTCTATAAGTCAGTGGTGAAATCCGGCATCTTCACTGTCGATGTGCCATTGA
+
CCCCCGGFGGGGGGGGEGGGGGGGGGGGGGGGGFGFGGGGGFGGGGGGGGCGGGGGGGFCGDGGGGGCFGGGGGGGGGGFGFGGGGGGGGGGGGGGGGGGGGGGGAEGGGGGGGGGGGGGGGGGGFEFFGDGGGGGFEFGGGFGGFFCDEGGGGGGGGGGGFCCFFGGGGGGGGGDFGGGGGFFGG>EGGDEGGGGGGGGFGGGGGGGGGGGGCEFFEE=**>BECGGG>:CFGFCCEGG=CAEG5?DDGC=DGGC79C7??CE?FE>979*09D53)0>F*9C7*27(*8AF**96*9@*
@M03506:14:000000000-AKVR1:1:1101:18001:7840 1:N:0:50
ATGAACTCCTACGGGAGGCAGCAGTGGGGAATTTTCCGCAATGGGCGAAAGCCTGACGGAGTGACGCCGCGTGTGGGACGAAGGCCTTCGGGTCGTAAACCACTGTCAGTGGGAAAGAAGGGTGTCGGTGCTAATACCATCGGCATTTGACGGTACCTGCAGAGGAAGCCCCGGCCAACTCTGTGCCAGCAGCCGCGGTAAGACAGAGGGGGCAAGCGTTGCTCGGAATTACTGGGCGTAAAGGGCGCGGAGGCGGGATGGCAAGCCGGGCGTGAAATCCTCCGGCTCAACCGAAGACCGT
+
CCCCCGFGGGFGGGGGGGGGGGGGGGGGGGGGGGGGGGGGGGGGGGGGGGGGGGGGGGGGGGGGGGGGGGGGEBFGGGGGGGGGGGGGGGGGGGGGGGGGGGGGGGGGGGGGGGGGGGGGGGFGGGBFEGGGGGGGFFGGGGGGGGGGGGGGGGDGGGGGGGGGGFFCDFCEEGGCFGFGFFEFCCFGFFGGGGGGGGGEGGF?FGGFGGGGEEEGGE8CE8E<;CCEFGGF9EFGCCCGC5:9C1:3E*:CDEGDE35DGC*0***9*)*77D<57/?F7*0:/775<4??33)7)))))
@M03506:14:000000000-AKVR1:1:1101:10821:7845 1:N:0:50
ATGAACTCCTACGCGAGGCAGCAGTGGGGAATATTGCGCAATGGACGAAAGTCTGACGCAGCGACGCCGCGTGTGGGATGAAGCTCTTCGGGGTGTAAACCACTGTTGCCCGGGAAGAACCTCCTGATTCATCAGGATTGACGGTACCGGGTGAGGAAGCACCGGCTAACTCTGTGCCAGCAGCCGCGGTAATACAGAGGGTGCGAGCGTTGTCCGGAATCACTGGGCGTAAAGGGCGCGTAGGTGGCTGGGTAAGTGTGCGGTGAAAGCCCGGGGCTCAACCCCGGGTCGGCCGTGCAGG
+
CCCCCGGGGGGGGGGGGGGGGGGGGGGGGGGGGGGGGGGGGGGGFGGGGGGGGGGGGGGGGGGGGGGGGGGGGGGGGGGGGGGGGGGGGGGGGGGGGGGGGGGGGGGGGGGGGGGGGGGGGFGFGGGGGGGGGGGGGGFGGGGGGGGGGGGEGGGGGGGGGGGGGGECFGFGGGGGGGGGGGFGGGGGGGDCGGFGGGGGGCGGGGGGGEGGGCGGGDCFFEG7FGCGGEEGFFGGGGGGEDGG99ED@EGG4?F=<F:*+/C7759:C<C>CDD=7)>=FFF==>C:9DEF37D:35<=.
@M03506:14:000000000-AKVR1:1:1101:19737:7854 1:N:0:50
ATGAACTCCTACGGGAGGCAGCAGTCGAGAATTTTTGACGATGGGGGCAACCCTGATCGAGCGACGCCGCGTGGGGGATGAAGGTCTTCGGATTGTAAACTCCTGTCATTGGGGAACAAGGTGCATACGTTAACTGCGTGTGCATTGATAGTACCCGAAGAGGAAGAGACGGCTAACTCTGTGCCAGCAGCCGCGGTAATACAGAGGTCTCAAGCGTTGTTCGGATTCATTGGGCGTAAAGGGTGCGTAGGCGGCGCGGTAAGTCGGGGGTGAAATCTCGGAGCTTAACTCCGAAACTGCA
+
CCCCCGGGGGGGGGGGGGGGGGGGGGGGGGFGGGGGGGGGGGGGGGGGGGGGGGGGGGGGGGGGGGGGGGGGGGGGGGGGGGGGGGGGGGGGGGGGGGGGGGGGGGGGGGGGGGGGGGGFGGGGGGGFGGGGGGGGGGGGGGGGFGGGGFGGGGGGGGGGGGGGGGGGGGDGGGGGGFFGFGGGGGGGGGGGGGDGGGGGGGFFGFGGGDFGGGFC*;EECGDEGGCFFDFFG=FE7**2AGEGGGGGGGGGGGGD8<<>E*7+ACEC*9CBDGC?CF7FCDBEF:F=<7=2;5)7@4BF*
@M03506:14:000000000-AKVR1:1:1101:25932:7870 1:N:0:50
ATGAACTCCTACGGGAGGCAGCAGTCGAGAATTTTTCTCAATGGGGGAAACCCTGACGGAGCGACGCCGCGTGGAGGATGAAGGTCTTCGGGTTGTAAACTCCTGTCATTTGGGAACAATGCTACCAAGTTAACTGTTTGGTAGTTGATAGTACCAGAAGAGGAAGGGACGGCTAACTCTGTGCCCGCAGCCGCGGTAATACAGAGGTCCCAAGCGTTGTCCGTATTCATTGGGCGTAAAGGGTGTGTCGGTGGCGCCGTATGTCGGGTGAGAAATCTCGGGGATTAACTCCGAACCGGCA
+
CCCCCGCGEGGG@;@FCGGEGGFFFFGD+<;EE<EG@EGFFDFCF>7FEG8CCCCF8@F:FC@FGGGGCGF=:78=FFFEGCGFGGFFFF++9B@FFC??FGFF@9BF<AF9ED,AB=FFD8FDFGC=D<F9?8D9FFGGEFA9DFGG9FCGGDGAFG<:E><,,@+@C7**@C:DGGGCF,@>9,6CCCC6CF8<EGGGGF@B:C7++2*+?:FGE**;++*//2<7+++3+:AE=EGGFFG*:2=*+*::C=6/:@GGG*2:+>7CFD*8>*79*/:7*))*2)*=AG*23)5)55)))
@M03506:14:000000000-AKVR1:1:1101:16687:7877 1:N:0:50
ATGAACTCCTACGGGAGGCAGCAGTGGGGAATTTTTCGCAATGGGGGAAACCCTGACGAAGCAACGCCGCGTGGAGGATGAAGGCCTTCGGGTCGTAAACTCCTGTCGACCGGGACGAACGTAGTCGGGTCCAATACACCAGGCTATCGACTGTACCGGTGGAGGAAGCCACGGCTAACTCTGTGCCAGCAGCCGCGGTAATACAGAGGTGGCAAGCGTTGTTCGGAATTACTGGGCGTAAAGGGCGCGTAGGCGGTTCGTTAAGTCCTGTGTGAAATCCCCCGGCTCAACTGGGGAACTG
+
CCCCCGGGGGGGGGGGGGGGGGGGGGGGGGGGGGGGGGGGGGGGGGGGGGGGGGGGGGGGGGGGGGGGGGGGGGGGGGGGGGGGGGFGGGGGGGGGGGGGGGGGGGGGGGGGGGGGGGGGGGGGCGGGGGGGGGGGGGGGGGGGGGGGGGGGEGGGGGGCEGGGDCGFG:CFGGGGCFGGGGGGGGGGGGGGGFGGGGGGDGGGFGCFFAEF>F6CGE8CG5CFEGCGG?++A9CECEGDC5CGGGGGGGEEDFGG*73D5C<5:DFGFG96:FF7:?><CFEEC37744?B@FFB)8>)9
@M03506:14:000000000-AKVR1:1:1101:23954:7941 1:N:0:50
ATGAACTCCTACGGGAGGCAGCAGTGGGGAATTGTTCGCAATGGGCGCAAGCCTGACGACGCAACGCCGCGTGGAGGATGAAGACCTTCGGGTCGTAAACTCCTTTCGATCGAGACGAATGGCCTCCGGGTGAACAATCCGGAGTAGTGACGGTACCGAGAGAAGAAGCCCCGGCTAACTCCGTGCCAGCAGCCGCGGTAATACGGGGGGGGCAAGCGTTGTTCGGAATTACTGGGCGTAAAGGGCTCGTCGGTGGCCAACTTATGCAGACGTTAAATCCCTCAGCTTAACTGGGGAACTG
+
<CCCCFCFFFGGFFGGGGF;FFEFGF@FEC;FG@GGGEFF:FEFFGFDCFGGFGE,C@@F:F@+C>FGFG:FFBCFG7FEFC9?FFGGG7CFFGCG8<+?FFGAFGF>+8B=733>+:7FB8FFGAF+3FG>F<FDADFCE7>B:B;FD@C@CF:F>C**1*4?7,3,@<CF7<<*=:C:CC*=<FB@+<++;C858*:C8E7EGE58?***?8**;*A;EEF9>5C*;8<@F:+AFC9/**++1/:DGE*:)**)*)***0*+20+*0*::>***:*?FF?52+9:?<:=47))..)8:*
@M03506:14:000000000-AKVR1:1:1101:27133:7946 1:N:0:50
ATGAACTCCTACGGGAGGCAGCAGTGGGGAATTGTTCGCAATGGGCGCAAGCCTGACGACGCAACGCCGCGTGGAGGATGAAGACCTTCGGGTCGTAAACTCCTTTCGATCGAGACGAATGGCTTCCGGGTGAACAATCCGGAGGAGTGACGGTACCGAGAGAAGAAGCCCCGGCCAACTCCGTGCAAGCAGCCGCGGTAATACGGGGGGGGCAAGCGTTGTTCGGAATTACTGGGCGTAAAGGGCACGTAGGTGGCCCACTAAGCCAACCGTGGAATCCATCGGACTAACCGTGGATGTG
+
CCCCCGGFEFGGFDEGCFGCG7@FGGF8F7@CEFFGFGGGGGGCCFEGGGGGGGGCFGGDEGD@FGEEEGGGGGCFGEG<F?FFFFGFFGGGG+FC=F7,EEFDFFGGGG@F7BF=FEGGCFGGCBFDGGEGGGCGG:FF*>7CED:FEFGDDF>*BE*:**<,?CCCFB=:=E7*1*<2,2<:FC*<78AEG>E588E/8<++;CCE5C8*:5*/;EE2*;89?EGGDF?7++<@A*9CCG7C5*///*25*29C*)*/2**022+****01*)**1970/***))0.9<05.<55*)01
@M03506:14:000000000-AKVR1:1:1101:4874:7946 1:N:0:50
ATGAACTCCTACGGGAGGCAGCAGTGGGGAATATTGCGCAATGGCCGCAAGGCTGACGCAGCGACGCCGCGTGTGGGATGACGCCTTTCGGGGTGTAAACCACTGTTGCCCGGGACGAACACGCCTTTTCGAGGGCGCTGACGGTACCGGGTGAGGAAGCACCGGCTAACTCCGTGCCAGCAGCCGCGGTAATACGAAGGGTGCGAGCGTTGTCCGGAATCATTGGGCGTAAAGGGCGCGTAGGTGGCGGGACAAGCGTGCGGTGAAAGCGCGGGGCGCAACCCCGAGTGGGCCGTGCGCG
+
CCCCCGGGGGGGGGGGGGGGGGGGGGGGGGGGGGGFGGGGGGGGGGGGGGGGGGGGGGGGGGGGGGGGGGGGGGGGGGGGGGGGGGGGGGGGGGGGGGGGGGGGGGGGGGGGGGGGGGGGGGGGGGGGFGGGFGDEGGGGDGGGGGGGGGGEDFFGFFGFFCGGGGDD?FGGGGGGGG+AFDFGGGDEG8EEGGGFGFGDEGGGGGE>ECEGGGGGGE8FGF7A+AFFG*:5CFFG=EGGGE5C<9C5C=ECG5AFFB**:CGEGFC7<75@G3DGD))/)0.1CB)78*505)70807))
@M03506:14:000000000-AKVR1:1:1101:23364:7969 1:N:0:50
ATGAACTCCTACGGGAGGCAGCAGTGGGGAATTGTTCGCAATGGGCGCAAGCCTGACGACGCAACGCCGCGTGGAGGATGAAGACCTTCGGGTCGTAAACTCCTTTCGATCGAGACGAATGGCCTCCGGGTGAACAATCCGGAGGAGTGACGGTACCGAGAGAAGAAGCCCCGGCTAACTCCGTGCCAGCAGCCGCGGTAATACGGGGGGGGCAAGCGTTGTTCGGAATTACTGGGCGTAAAGGGCTCGTAGGTGGCCAACTAAGTCAGACGTGAAATCCCTCGGCTTAACCGGGGAACTG
+
CCCCCGGGGGGGGGGGGGGGGGGGGGGGGGGGGGGGGGGGGGGGGGGGGGGGGGGGGGGGGGGGGGGGGGGGGGGGGGGGGGGGGGGGGGGGGGGGGGGGGGGGGGGGGGGGGGGGGGGGGGGGGGGGGGGGGGGGGGGGGGGGGGGGGFGGGGGGGG7<=FGGGGGGGGGGGGGGGGGGGGGGGG>9CGGGGGGGGGGGGCGGGGGGGGGGGGGGGGGEGGGGGDGEFGCCGGGGGGCGEFEEGGGGG75ED??<CFDCF?C66:CDEFGBDDGGG?GCD@FGGFG>?D?<DFFFFFFFF
@M03506:14:000000000-AKVR1:1:1101:16008:7976 1:N:0:50
ATGAACTCCTACGGGAGGCAGCAGTGGGGAATATTGGACAATGGGCGAAAGCCTGATCCAGCCATGCCGCGTGAGTGATGAAGGCCTTAGGGTTGTAAAGCTCTTTTGTCAGGGAAGATAATGACGGTACCTGAAGAATAAGCACCGGCTAACTTCGTGCCAGCAGCCGCGGTAATACGAAGGGTGCTAGCGTTGTTCGGAATTACTGGGCGTAAAGCGCGCGTAGGCGGTAATACAAGTCAGGGGTGAAATCCCGGAGCTTAACTCCGGAACTGCCTTTGAAACTGTATTGCTGGAGTGT
+
CCCCCGGGGGGGGGGGGGGGGGGGGGGGGFDGDFGFGFGGGGGGGGGGGGGGGGGGGGGGGGGGGGGGGGGGGGGGGGGGGGGGGGGGFGGGGGGGGGFGGGGGGGGGGGGGGGGGGGGGGGGGGGGGGGGGGGGGGGGGGGGGGGGGGGGGGGGGGGGGGGGGGGGGGGGGGGGGGGGGGGGGGGGGGGGGGGGGEFDGGGGGGGGGGGGGGGEGGGGGGGGGGGGGGGG5EGGGGGGGFFFGGGGGGCGGCGGGG:5<FGGGGGGGDG=@DF66CFGFGFF?FFG*)*1-@FF?4F?F/
@M03506:14:000000000-AKVR1:1:1101:25220:7985 1:N:0:50
ATGAACTCCTACGGGAGGCAGCAGTGGGGAATTTTCCGCAATGGGCGAAAGCCTGACGGAGTGACGCCGCGTGTGGGACGAAGGCCTTCGGGTCGTAAACCACTGTCAGTGGGAAAGAAGGATGTCGATGCTAATACCATCGGCATTTGACGGTACCTGCAGAGGAAGCCCCGGCCAACTCTGTGCCAGCAGCCGCGGTAAGACAGAGGGGGCAAGCGTTGCTCGGAATTACTGGGCGTCAAGGGCGCGTAGGCGGGATGGCAAGTCGGTCGTGAAATCCTTCGGCTCAAACGAAGAACGT
+
CCCCCGGGGGGGGGGGGGGGGGGGGGGGGGGGGGGGGGGGGGG,FFGGGGGGGGGGGGGGGGGGGGGGGGGGGGFGGGGGGGGGGGGGGFGGGGGGGFGGGGGFGFFCFFGGGFGGGFGGGFGGGGGFGGGGFGGGGGGGGGDC3:=FFGGEGGGGGGGGGCCGGFEDFGFGGGGGGGGFCFFGFGGGFCAFGGEGGGGC7++3388@FGD5CEC>FECGEE7EEGGE8FCFEFFC/:>*:CGGDEGGC**29<7D5)/>5:*31::*C>C3)*2:*1:6*9*:*)/04C*5>>))7)5<)
@M03506:14:000000000-AKVR1:1:1101:15729:7988 1:N:0:50
ATGAACTCCTACGGGAGGCAGCAGTGGGGAATATTGGACAATGGGCGCAAGCCTGATCCAGCCATGCCGCGTGAGTGATGAAGGCCCTAGGGGTGTAAAGCCCTTTTGTGCGGGAAGATAATGACGGTACCGCAAGAATAAGCCCCGGCTAACTTCGTGCCAGCAGCCGCGGTAATACGAAGGGGGCTAGCGTTGCTCGGAATCACTGGGCGTAAAGGGTGCGTAGGCGGGTCTTTAAGTCAGGGGTGAAATCCTGGAGCTCAACTCCAGAACTGCCTTTGATACTGATGATCTTGAGTTG
+
CCCCCGGGGGGGGGGGGGGGGGGGGGGGGGGGGGGG@EFGGGGGEFCCGEGGGGGGFCGGGGFG9FGGGGGGGCG?FGGGGGGFFGGGGGGF+BFGGGGGGFGGFGGGFFGGGGGCEFE9BFFGGGDGGD9>FCFG8<FCFDDD+>>>:<><CDCFE:D@FEC>FF7D:F<C<<FC@F@:,<F7<CG7=CF:F:CFEFEGCC5<EE778@CGG5/*AF5EGCCGCEGGGGDC**0<+<:<CEGGGG57;0+<7+3:F4FGC6030:C<FCF40099D=:007*998>F):9AF=FF*96**
@M03506:14:000000000-AKVR1:1:1101:5098:7993 1:N:0:50
ATGAACTCCTACGGGAGGCAGCAGTGGGGAATCTTGCACAATGGGCGAAAGCCTGATGCAGCGACACCGCGTGGGGGATGAAGCTTCTCGGAGTGTAAACCCCTTTCGACCCGGACGAATACCTCGCAAGAGGGGTGACGGTACGGGTATAAGAAGCCCCGGCTAACTACGTGCCAGCAGCCGCGGTAAGACGTAGGGGGCCAGCGTTGTTCGGAATTACTGGGTGTAAAGGGTTCGTAGGCGGTGTGGCAAGTCGGGAGTGAAGTCTCTGGGCTCAACTCAGGGACTGCTTCCGAAACTG
+
CCCCCGGGGGGGGGGGGGGGGGGGGGGGGGGGGGGGGGGGGGGGGGGGGGGGGGGGGGGGGGGGGGGGGGGGGGGGGGGGGGGGGGGGGGGGGGGGGGGGGGGGGGGGGGGGGGGGGGGGGGGGGGGGGGGGGGGGGGGGGGGGGGGGGGGGCCGGFEGGGGGDGGFGGGGGGGGGGGGGGGGGGGGGDGGFGG5>EGGGGEE5EG*;EEFGGGGDGG7FGGGG*1*<<EEGGGFGGEFDGFGGEGC7C7A?FCACG>7DCFCF+?E*<7C?GG4:6=<2:?F*:>FF8944@?BB)>B=/
@M03506:14:000000000-AKVR1:1:1101:27026:8006 1:N:0:50
ATGAACTCCTACGGGAGGCAGCAGTGGGGAATTTTGCGCAATGGGGGAAACCCTGACGCAGCAACGCCGCGTGGAGGATGAAGCCCTTTGGGGTGTAAACTCCTTTCGATCGGGACGAGTATGACGGTACCGGATGAAGAAGCACCGGCTAACTCTGTGCCAGCAGACGCGGTAATACAGAGGGTGGCAAGCGATGGTCGGAATTACGGGGCGTAAAGGGCGCGTAGGCGGTTCGTGAAGTCCTGTGTGAACACCCTCGGCTCAACTGGGGAACGTCCCAGGAAACTAGTGTGATTGAGTT
+
CCCC@FGE@;FDEFGGGGGEGGGFFFGDF7C@C<FAAFGGGGGGGGG@EGGFF8FFFCEG@@F@,@CCCGGGGGGGGCDFGGFD<FF,,5BCFCEFGGGEFGGG,FA:BFGGCFGG>F++B@<FFEDGGG,@F+8@,=DFGFGG7@>::FFGEGFFFF@,,?FGGF,=7C@FE7:2::B<:F<F@CEGFCF7<*2/;A7EG*2/<7:**8EE*1CC*07/?8/?EGDE:8=E5E=E*<CFG+<C?FG**3+0*2/1*07*/2969CCDFCC)75***)**2))0<5**)*9)1*1*1*/97
@M03506:14:000000000-AKVR1:1:1101:12727:8007 1:N:0:50
ATGAACTCCTACGGGATGCAGCAGTCGGGAATTTTGGGCAATGGGCGAAAGCCTGACCCAGCAACGCCGCGTGAAGGATGAAATCCCTCGGGATGTAAACTTCGCAAGAACGGGAAGAATAAGTAGGGGACAATACCCCCTATGATGACGGTACCGTTTGTAAGCTCCGGCTAACTCCGTGCCAGCAGCCGCGGTAATACGGGGGGAGCAAGCGTTGTTCGGATTTACTGGGCGTAAAGGGCGCGTAGGCGGTCAGCAGAAGTCAATTGTGAAATCTACGAGCTTAACTCGGAAAGGTCAA
+
CCCCCGGGGGGGGGGGGGGGGGGGGGGGGGGGGGGGGGGGGGGGGGGGGCGGGGGGGGGGGGFFGGGGGGGGGGGGGFGGGGGGGFGGGCGD=FCFFGGFFF@BF77FGGGGGDEFF?FGGGGGGGGCFEGGGGG8=F<CGFGGGGGGGGGFEGDGCFGGGFFFFGFGGCEGGFGGGGGFGGFGGGGGGFEEEGGGGG9>4BE@EGDEEE?C8CCGGC5EGEGGCE7FFGGGFG//21CFE5=EC*57C?=D7:7F6=2*<E*<<:<*ACEF7*:C**29/.):6=>@2::6:575.96<9
@M03506:14:000000000-AKVR1:1:1101:22204:8023 1:N:0:50
ATGAACTCCTACGGGAGGCAGCAGTAGGGAATTTTCCACAATGGGGGCAACCCTGATGGAGCAACGCCGCGTGCAGGATGAAGGCCTTCGGGTCGTAAACTGCTTTTATATGCGACGATTATCACGGTAGCATATGAATAAGGATCGGCTAATTCCGTGCCAGCAGCCGCGGTCATACGGAAGATCCAAGCGTTATCCGGAATTACTGGGCGTAAAGAGTTGCGTAGGTGGCAGAGTAAGCAAGGTATGAAAGCGTGTGGCTCAACCATACATCCATATTTTGAACTGCTCAGCTAGAGAG
+
CCCCCGGGGGGGGGGGGGGGGGGGGGGGGGGGGGGGGGGGGGGGGGGGGGGGGGGGGGGGGGGGGGGGGGGGGGGGGGGGGGGGGGGGGGGGGGGGGGFGGGGGGGGGGGGFFGGGGDGGGGFAFGGGGGGGGGGGGGGGFGGGDG7FGGGGGGGGGGGGGGGGGGGGGGGGGEGFFGGGGCGGGGGFCFFGGGEFFFGDDCEFGGGGDGGGEGGGGG@CG?<EEECEFCGGGGDFGGGGGFFFG0+*8CC?FDGDG>GGC54C64E3?=7/*2*6*9:>:BBC?7CFB78556*9?6?FB
@M03506:14:000000000-AKVR1:1:1101:12957:8036 1:N:0:50
ATGAACTCCTACGGGAGGCAGCAGTGGGGAATCTTGCGCAATGGCCTAACGGCTGACGCAGCGACGCCGCGTGTGGGATGAAGCTCCTCGGAGTGTAAACCACTGTTGCCCGGGACGAATAGCTCGATTAATCGAGCCTGACAGTACCGGGTGAGGAAGCACCGGCTAACTCCGTGCCAGCAGCCGCGGTAATACGGGGGGTGCGAGCGTTGTCCGGAATCATTGGGCGTAAAGGGCGTGTAGGCGGTCTGTTAAGTCATGTGTGAAATCCCTCGGCTCAACCGGGGCACGACGCATGAAA
+
CCCCCGGGGGGGGGGGGGGGGGGGGGGGGGGGGGGGGGGGGGGGGGGGGGGGGGGGGGGGGGGGGGGGGGGGGGGGGGGGGGGGGGGGGGGGGGGGGGGGGGGGGGGGGGGGGGGGGGGGGGGCFGCGGGGGGGGGGGGGGGGGGGGGGGFGGGGGGGGGGGGGGGGGGGGGGGGFGGGGGGFGGGGDEGGGGFFFGGGGGGGEGEGGGGEEGCFGGCEGGFGF<EFCE88*2CGC589CEFGGGGG>C56?CFGFCF*:79>9C*<CGDF?0>DG<FDGCFFDDEG)->7055))0>?*9
@M03506:14:000000000-AKVR1:1:1101:21005:8036 1:N:0:50
ATGAACTCCTACGGGAGGCAGCAGTGGGGAATCTTGCGCAATGCGCGAAAGCGTGACGCAGCAACGCCGCGTGGGGGAAGAAGGCCTTCGGGTTGTAAACCCCTTTCAGGAGGGACGAAGCTCGGACGGTGAATAGCCGGCTCGAGTGACGGTACCTCCAGAAGAAGCCCCGGCTAACTACGTGCCAGCAGCCGCGGTAATACGTAGGGGGCAAGCGTTGTCCGGAATCATTGGGCGTAAAGAGCGCGTAGGCGGTTCGTTAAGTCCTGTGTGAAATCCCCCGGCTCAACTGGGGAACGGG
+
CCCCCGGGGGGGGGGGGGGGGGGGFGGGEEEGGGGGGGGGGGGGGGGD@FGGGGGGGGGGGGGGGGGGGGGGGGGGGDGGGFGFGGGGGGGGGGGGGFFGFGGGGGGGGGGGGGGGGGGGGGGGFDGGGGGGGGFGG,>FGEGGGGGGGGGGEGGGGGFDGGGGGFFFCFEEGGGGGGFFGGEGGGGGGGFGGDGGGE>EG@?FFFGGGEGGGGDFECE8C+<CECEGC:FF?CFCG*585CEFGG=DEGGGCEGDEDD*?5CFC:?77:F*2?CEG79><5:CEDD=)*94/750<FBE)
@M03506:14:000000000-AKVR1:1:1101:23047:8058 1:N:0:50
ATGAACTCCTACGGGAGGCAGCAGTAGGGAATCTTGCGCAATGAGCGAAAGCTTGACGCAGCGACGCCGCGTGCGGGATGAAGGCCCTCGGGTCGTAAACCGCTTTCAGCAGGGACGAAATTGACGGTACCGGCAGAAGAAGGCCCGGCCAACTACGTGCCAGCAGCCGCGGTAATACGTAGGGGCCAAGCGTTGTCCGGATTTATTGGGCGTAAAGAGCTCGTAGGCGGTGCGGCAAGTCGACGGTGAAATCTCAACGCTACACGTGGAGGGGCCCGCCGAGAGTGCGGTGCCTTGGGTC
+
CCCCCAFDFGFFGGEGG>FEFC<FFGGF7FFE<FDFGGDFGGGFF9E7@@@C@,,C<BFCECFC::FCF@FCE:FDEFCFGGGG,B:DDFGGGEGGFGE98C7BEFGFFC<=FCGFGF@C<BFG=CE3@F9**>*FFFCC8,DFGGGG77:3*CFF*+4<F,?<+2<:BFEFGGG7975:+8;58*:E5:>CG5*;E7EEC8E?CFFDF5;E/:8;00:6CGGE58ECCEC*2>EE=GG9FC55CC/9AF+0003*+8CDD*)3AD**:7*5CCD>5)77C>)**0**(189)5*/9@:B4
@M03506:14:000000000-AKVR1:1:1101:21907:8068 1:N:0:50
ATGAACTCCTACGGGAGGCAGCAGTGGGGAATTTTTCGCAATGGGCGCAAGCCTGACGACGCCATGCCGCGTGGAGGACGAAGGTTTTCGGATCGTAAACCCCTTTCGCATGGGACGAAAAGATTGCGGGCTAACAGCTCATGGTCCTCACGGTTCCGGCAAAGGAACCCGGGGCTAAGTCCGTGCCAGCAGTCGTGGTGAATCGGGGGGGGTAAGCGTTGTGCGGACGTACTGGTAGTAAAGGGTTCACATGCCGTCACCCAAGCCCGGCGTGAACTTCCCCAGCTTAACTCGCGAACTC
+
CCCCCGGGGGGGGGGGGGGGGGGGGGFGGEGGF,C96+BFGGGGGGGGGGGGGGGG8,6+@F+C,CFGGGGGG7,9CE4CGGG@A,FFGGGGG:EFGGG,,4BF,B,?++3BFGGGGG=CF8+3,:,+53+5,,,,,,33,,7,3@,3,,3,*@*>3****4,,,24,*=*****=F7,,,,=*=<F7<80C++;8**2*22++2:*8?E8CGEF6+*/*/11+8>5/*2/*;C<++3*0<+<<C***++2+22+9*.*10*1:****:75)1)//*9*0*)0:7)**)2=)*7)8)).)*
@M03506:14:000000000-AKVR1:1:1101:13231:8070 1:N:0:50
ATGAACTCCTACGGGAGGCAGCAGTCGAGAATTTTTCTCAATGGGGGAAACCCTGAAGGAGCGACGCCGCGTGGAGGATGAAGGTCTTCGGGTTGTAAACTCCTGTCATTTGGGAACAATGGTTACGCGTTAACTGCGCGTGACTTGATAGTACCAGAAGAGGAAGAGACGGCTAACTCTGTGCCAGCAGCCGCGGTAATACAGAGGTCTCAAGCGTTGTTCGGATTCATTGGGCGTAAAGGGTGTGTAGGTGGCGCCGTAAGTCGGGTGTGAAATTTCGGAGCTTAACTCCGAAACTGCA
+
CCCCCGGGGGGGGGGGGGGGGGGGGGGGGGGGGGGGGGGGGGGGGGGGGGGGGGGGGGGGGGGGGGGGGGGGGGGGGGGGGGGGGGGGGGGGGGGGGGGGGGGGGGGGGGGGGGGGGGGGGGGGGGGGGGGGFGGGGGGGGGEFGGGGGGGGGGGGGGGGGGGGGGGGGGGGGGGGGCFGGGGGGGDFGGGFFGGGGGGGGGGGGGGGGGGGGGGGCEEECFGGGEGGGGGGGGGGGEDGFGGFGGGGFGGGGG6DDDDDD=F:CDGGEGGFFFGGGFFGG)5:C):@9:@:5>55;BF=9
@M03506:14:000000000-AKVR1:1:1101:15898:8072 1:N:0:50
ATGAACTCCTACGGGAGGCAGCAGTGGGGAATTGTTCGCAATGGGCGCAAGCCTGACGACGCAACGCCGCGTGGAGGATGAAGACCTTCGGGTCGTAAACTCCTTTCGATCGAGACGAACGGCTTCCGGGTGAACAATCCGGAAGAGTGACGGTACCGAGAGAAGAAGCCCCGGCTAACTCCGTGCCAGCAGCCGCGGTCATACGGGGGGGGCAAGCGTTGTTCGGAATTACTGGGCGTAAAGGGCTCGTAGGCGGCCACCTAAGTCAAACGGGAAATCCCTCGGCCTAACCGGGGACCGG
+
CCCCCGGGGGGGGGGGGGGGGGGGGFGGGGGGGGGGGGGGGGGFFGGGGGGGGGGGGGGDGGDEGGGGGGGGGGEAFEFGGGGGGGGGGGFBFGGGGGGGGGGGGGGGGADFGGGGGGGGGGGGGGGGGGGGGFGGGGFCEGC:F3DCF@FGDGFGGGFG>FFGGG7CG7CFEDG>FCFEGFGECGGFFG?FFEEGGGG*C?++;E>EGGGEGE>@FG***/;EEC8?88+9<EGFGE5?55CGEE6*:**:<65<EED*::>CC*<79>F)119E4=:6C40/17*8(0).5.573.5<>
@M03506:14:000000000-AKVR1:1:1101:7596:8086 1:N:0:50
ATGAACTCCTACGGGAGGCAGCAGTGGGGAATATTGGACAATGGGCGAAAGCCTGATCCAGCAATGCCGCGTGAGTGATGAAGGCCTTAGGGTTGTAAAGCTCTTTTGCCAGGGATGATAATGACAGTACCTGGAGAATAAGCTCCGGCTAACTCCGTGCCAGCAGCCGCGGTAATACGGAGGGAGCTAGCGTTGTTCGGAATTACTGGGCGTAAAGCGCGCGTAGGCGGCTTTGTAAGTTAGAGGTGAAAGCCCGGGGCTCAACCCCGGAACTGCCTTTAAGACTGCATCGCTTGAATCC
+
CCCCCGGGGGGGGGGGGGGGGGGGGGGGGGGGGGGGGGGGGGGGGGGGGGGGGGGGGGGGGGGGGGGGGGGGGGGGGGGGGGGGGGGGGGGGGGGGGGGGGGGGGGGGGGGGGGGGGGGGGGGGGGGGGGGGGGGGGGGGGGGFGGGGGGGGGGGGGGFGGGGGGGGGGGGGGGGGGGFGGGGGGECGGGGGFEGGGGGGDCGFGGGGGGFGEC8CFGGEGGGG5CEFGGGGEGGCC7CCGGG+CGGFFEGGGGGGGFGG=C=97CECCDEDD4=CFFFGGFFGGFGFBCFFFFFFF@F*0
@M03506:14:000000000-AKVR1:1:1101:24281:8091 1:N:0:50
ATGAACTCCTACGGGAGGCAGCAGTCGAGAATTTTTCTCAATGGGGGAAACCCTGAAGGAGCGACGCCGCGTGGAGGATGAAGGTCTTCGGGTTGTAAACTCCTGTCATTTGAGAACAAACTGGACGCAGTAACTACGCGTCCATTGATAGTATCAGAAGAGGAAGAGACGGCTAACTCTGTGCCAGCAGCCGCGGTAATACAGAGGTCTCAAGCGTTGTTCGGATTCATTGGGCGTAAAGGGTGCGGAGGTTGCGCCGTAAGTGGGGTGTGAAATTTCGGAGCTTAACTCCGAAACTGCA
+
CCCCCGGGGGGGGGGGGGGDGGGGGGGGGGGGGGGGGGGGGGGGGGGGGGGGDGGGGGGGGGGGGEGGGGGGGGGGGGGGGGGGGGG?FGGGGGGEGGGGGGGFFFGGGGGGGGGGGGGGGGGGGGGGGGGGGEGDFCFGCEGGGFGGGGGGGGFFGGGGGGGGGGGGGGGDGGCGGGGFGFCGGGCFGGGG7FGGEGGGGGGFGF*<<<FGGGFEEGGEGCE5*2;03AFFGFEE:CG*+<C*/*:)*:E:06//85<GG57<E=CDEGE5*:*<7*0>D7;==F**)?@BF>).5F=@1
@M03506:14:000000000-AKVR1:1:1101:4368:8095 1:N:0:50
ATGAACTCCTACGGGAGGCAGCAGTCGAGAATTTTTCTCAATGGGGGAAACCCTGAAGGAGCGACGCCGCGTGGAGGATGAAGGTCTTCGGGTTGTAAACTCCTGTCATTTGGGAACAAGTGCCAACAAGTGACTACTGTTGGCTTGATAGCACCAGAAGAGGAAGAGACGGCTAACTCTGTGCCAGCAGCCGCGGTAATACAGAGGTCTCAAGCGTTGTTCGGATTCATTGGGCGTAAAGGGTGCGTAGGTGGCGCCGTAAGTCAGGTGTGAAATTTCGGAGCTTAACTCCGAAACTGCA
+
CCCCCGGGGGGGGGGGGGGGGGGGGGGGGG;FGGGGGGGGGGGFGGGGGGGGGGGGGGGGFGGGGGGGGGGGCFFGGGGGGGGGGGGGGGGGGGGGGGFGGGGGGFGGGGGGGGGGGGGGGGGGGGGGFGGGGGGGGGGGGGGGFGGGGGGGGGGGG7FGGGGGGGGGGGGGGGGGGGGGGGGGGGGGFGGGGG7FGGGGGGGFFGGGGGGGGGFGCGGEFDCC5=EFCFGGFGGGGGGGGGGGG5C<8:EFCFGGGFCDG=4FF>C409<)::FFC=CGGFDEG67@>7=?BB>>D?86*
@M03506:14:000000000-AKVR1:1:1101:18842:8116 1:N:0:50
ATGAACTCCTACGGGAGGCAGCAGTGGGGAATTGTTCGCAATGGGCGCAAGCCTGACGACGCAACGCCGCGTGGAGGATGAAGATCTTCGGGTCGTAAACTCCTTTCGGTCGGGACGAATGATCGGTGACCTAATACGTCATCGGAATGACGGTACCGAGAGAAGAAGCCCCGGCTAACTCCGTGCCAGCAGCCGCGGTAATACGGGGGGGGCAAGCGTTGTTCGGAATTACTGGGCGTAAAGGGCGCGTAGGCGGCCTTCTAAGTCGTGCGTGAAATCCCTCGGCTTAACCGAGGACCTG
+
CCCCCGGGGGGGGGGGGGGGGGFGGGFGGGGGGGGGGGGGGGGGGGGGGGGGGGGGGGGGGGGDGGGGGGGGGGGGGGGGGDGGGGGGGGGGGGGGGGGGGGGGGGGGGGGGGGGGGGGGGGGGGGGGGGGGGGGGGGCGCFGCGEGGGGGGGGGGGGGGGGGGGGGGGFGGGDEGGGGEGGGGFGGGGGFDFGEGGGDGGGDEGEGGGGG>E8FGFGGGGEGGGGG5CGCFGGGGGGGGDFEGGGGGGG5EGGGD:@G4?AFFG>FDG3*5777CG?C67)7CGEG)4CBA:B@EF:5>5
@M03506:14:000000000-AKVR1:1:1101:23528:8119 1:N:0:50
ATGAACTCCTACGGGAGGCAGCAGTGGGGAATCTTGCACAATGGGCGCAAGCCTGATGCAGCGACGCCGCGTGGGGGATGAATGCCTTCGGGTTGTAAACCCCTTTCGGCAGGGACGAAGCGAAAGTGGCGGTACCTGCAGAAGAAGTCCCGGCTAACTACGTGCCAGCAGCCGCGGTAAGACGTAGGGGACGAGCGTTGTCCGGATTTATTGGGCGTAAAGCGCGCGCAGGCGGCCACGTAAGTCGGATGTGAAATCCCGGGGCTCAACCCCGGAACTGCATTCGATACTGCGTGGCTCG
+
CCCCCGGGGGGGGGGGGGGGGGGGGGGGGGGGGGGFGGGGGGGGGGGGGGGGGGGGGGGGGGGGGGGGGGGGGGGGGGGGGFGGGGGGGGGGGGGGGGGGGGGGGGGGGGGGGGGGGGGGGGGGGGGGGGGGGGGGGGGGGGGGGGGGGGGGGGGGFGGFGGGGGGGGGGGGGGGGGGD>FGGGGGCGGGGGG5CEEC>>CEDECCC;:FCCE?FGGGGGGGGGGGGGGEEGGGGCG5CE:E*A0<CG:EG?FFGGDFGFCCDEE35*<7CDGGGEGB**>6?<FFC?1DB<FFDBFE)<5
@M03506:14:000000000-AKVR1:1:1101:22583:8123 1:N:0:50
ATGAACTCCTACGGGAGGCAGCAGTAGGGAATCTTGCTCAATGGGCGAAAGCCTGAAGCAGCGACGCCGCGTGCGGGATGAAGGTCTTCGGATTGTAAACCGCTTTCAGCAGGGACGAAATTGACGGTACCTGCAGAAGAAGGCCCGGCCAACTACGTGCCAGCAGCCGCGGTAATACGTAGGGGCCTAGCGTTGTCCGGATTTATTGGGCGTAAAGAGCTCGTAGGCGGTTTGGTTAGTCAGGTGTGAAATCTCCACGCTCAACGTGGAGGGGCCACCTGATACTGCCATGACTTGAGGC
+
CCCCCGGGGGGGGGGGGGGGGGGGGGGGGGGGGGGGGGGGFGGGGGGGGGGGGGGGGGGGGGGGGGGGGGGGGGGGGGGGGGGGGGGGGGGGGGGGGGGCEGG:FGGGGGGGGGFGGGDFGGGGGGGGGGGGGGGGGGGG?FFFGGGGGGGGGGGGGGGGGGGGFGGEGGGEEC7EFDGGGFGGGEGG?GGGGGGEGGEEC:5C9C?CG5>EGGDGGFGGGGGGGGGFEGGGCEEGCFGGFFFGGG:>CFGFFFGC<FC<**10CDFGD9E>D35>*.5*9<4:+9FFBC4:=;F6744))
@M03506:14:000000000-AKVR1:1:1101:4715:8127 1:N:0:50
ATGAACTCCTACGGGAGGCAGCAGTGGGGAATATTGGACAATGGGCGAAAGCCTGATCCAGCAATGCCGCGTGAGTGATGAAGGCCTTAGGGTTGTAAAGCTCTTTTACCCGGGAAGATAATGACTGTACCGGGAGAATAAGCCCCGGCTAACTCCGTGCCAGCAGCCGCGGTAATACGGAGGGGGCTAGCGTTGTTCGGAATTACTGGGCGTAAAGCGCACGTAGGCGGCTTTGTAAGTTAGAGGTGAAAGCCCGGGGCTCAACTCCGGAATTGCCTTTAAGACTGCATCGCTAGAATTG
+
CCCCCGGGGGGGGGGGGGGGGGGGGGGGGDGGGGGGGGGGGGGGGGGGGGGGGGGGGGGGGGGGGGGGGGGGGGGGGGGGGGGGGGGGGGGGGGGGGGGGGGGGGGGGGGGGGGGGGGGGGGGGGGGGGGGGGGGGGGGGGGGGGGGFDGGGGGGGGGGGGGGGGGGGGGGGGGGGGGGGGGGGGGGGGGGGCFEGGGGGGGGGGGGGGGGGGGEEGGGGGGGGGGDGGGGDEFCEFGGCEGGGGGCDGGCEFFC<EEDD5C0<?C:7E3155CFCFFGFCFFGGFG?>CF?>4<D?FFF*
@M03506:14:000000000-AKVR1:1:1101:8841:8130 1:N:0:50
ATGAACTCCTACGGGAGGCAGCAGTGGGGAATTGTTCGCAATGGGCGCAAGCCTGACGACGCAACGCCGCGTGGAGGATGAAGACCTTCGGGTCGTAAACTCCTTTCGATCGAGACGAATGGCCTCCGGGTGAATAGTCCGGAGGAATGACGGTACCGAGAGAAGAAGCCCCGGCTAACTCCGTGCCGGCAGCCGCGGTAATACGGGGGGGGCAAGCGTTGTTCGGAATTACTGGGCGTAAAGGGCCGGTAGGGGGCCAACTAAGTCAGACGTGAAATCCCTGGGCTTCACCGGGGAACTG
+
@CCCCGGGGGGGDGGGGGGGGGGGGGGGGGGGGFGGGGGGGGGGGGGGGDGGGGGGGGGGGGDGGGGGGGGGGGCFGFGGGGGGGGGGGGGGGGGGGGGGGFFGGGGGGGGGGGGDGGGGGGGFGGFGGEFGGGGGGGGGGGEGGG:FCGGGDGFCCF7CCFGGF7FGGCECGECG@FGFGGGGGGGGGGGCE5ECCEC8E7FGFGGEGCCE5E*;;=A=EEGEC>>EC6<FGDGF7C<EG5FFCA*)27CEF*57CED4>FD+6:E::*<>DDG=>@FG*))21)28(*98>3)5)0769
@M03506:14:000000000-AKVR1:1:1101:16176:8156 1:N:0:50
ATGAACTCCTACGGGAGGCAGCAGTGGGGAATCTTGCGCAATGGGCGAAAGCCTGACGCAGCAACGCCGCGTGGGGGATGAAGGCTCTCGGGTTGTAAACCCCTTTCAGCAGGGACGAATCTGACGGTACCTGCAGAAGAAGCCCCGGCCAACTACGTGCCAGCAGCCGCGGTAACACGTAGGGGGCAAGCGTTGTCCGGATTTATTGGGCGTAAAGAGCTCGTAGGTGGTTCGGTAAGTCGGGTGTGAAACCTCCAGGCTCAACCTGGAGACGCCACCTGATACTGCTGTGACTGGAGTC
+
CCCCCGGGGGGGGGGGGGGGGGGGGGGGGGGGGGGFFGGGGGGGGGGGGGGGGGGGGGGGGGGGGGGGGGGGDGGGGGGGGGGGGGGGGGGGGGGGFGGGGGGGGGGGGGGGGGGGGGGGGGGGGGGGGGGGGGGGGGGGGGGGFGGGGGGGGGGGGGGGGGGGGGGGGGDGGGGGGGGFGGGGGGGGGGGGGEGEFGGGGGGCFCCCGGGGCCEFFGGGGGGGGGD<<E:;FGGEGDDEGGGGGGCDFC9FDCFGCFGG6:=9FFGGGFGFGDG*7>FFF)1<E*:?4C@:=?4@>)<))
@M03506:14:000000000-AKVR1:1:1101:10777:8178 1:N:0:50
ATGAACTCCTACGGGAGGCAGCAGTCGGGAATTTTGCGCAATGGGCGAAAGCCTGACCCAGCAACGCCGCGTGAAGGATGAAATCCTTCGGGATGTAAACTTCGCAAGGATGGGAAGAAGTGGTAGGGGCTAATACCCTCTATGATGGCGGTACCATTTGTAAGCTGCGGCTAACTCCGTGCCAGCAGCCGCGGTAATACGGCGGGAGCGAGCGGTGTTCGTAGTTACTGGGCGGAAAGGGCGCGTAGGCGGTCAGCACAAGTCAGTAGTGAAATCTCCGGGCGCAAATCGGAGAGGTCAA
+
CCCCCGGGGGGGGGGGGGGGGGGGG8FGGGGGGGGG,CGGGGGGGG>EG7FGGGGGG8FGGGGGGGGGGGGGG7FGGGGGGG<,:EFG9FG@+@FGGGGGGFGE?:+++,5BFGGGDFG,,,,55,BC7FGGG9FG,D,+,7,3,:C,,5+33@F=F,,,7@,F3,,@>1FCC<<72C<=*14,7C@FG:FGCF***?CF78*2C5*:***1*/*2:EGDE**/2<C:EC?5*:***111*:CC=5*98+:E/***31**2:*+0;:*00<4*:*<:@F)/))**01))9>65))0707)0
@M03506:14:000000000-AKVR1:1:1101:26364:8181 1:N:0:50
ATGAACTCCTACGGGAGGCAGCAGTAGGGAATCTTGCGCAATGGGCGAAAGCCTGACGCAGCGACGCCGCGTGAGGGAAGAAGGCCTTCGGGTTGTAAACCTCTTTCAGGAGGGACGAAGCCACTCGGGGTAATAGCCTAGAGGGTGACGGTACCTCCAGAAGAAGCCCCGGCTAACTACGTGCCAGCAGCCGCGGTAATACGTAGGGGTCAAGCGTTGTCCGGACGTATTGGGCGGAAAGAGCGTGTAGGCGGACAAGCAGGGCGGCAGTTAAAACTCGAGGCTCAACCTAGAGGCGGCG
+
CCCC9FCFFGGGGGDGGGG@FDEFGGCG7A<EFGGCFGGGGDGFFGEGG@FGGF@EFGEECCGGGDGF6>8=FFFFCCFEGDG<FFEEFGGDFGGDFGAFGGFGGA,<,:FGGEGGD@F:C3>F<DFG+++@BFFC<FGB@A9A7FECGGGGGGD;<FGCFF7FFCG,CFEFGGCGB9FGDFCFGGDGG7FCFE7E8CEDGGG@@8C>C/*8++3:?EC/+38E5/**;+<@FGF=589?F*6:5:=CFCCFGG*9*)9*****///)*)***2*3*)*1*8@5:596(9)(**1))7)7)
@M03506:14:000000000-AKVR1:1:1101:12157:8209 1:N:0:50
ATGAACTTCTACGGGAGGCAGCAGTGGGGAATTTTGCGCAATGGGGGAAACCCTGACGCAGCAACGCCGCGTGGAGGATGAAGTCCCTTGGGACGTAAACTCCTTTCGACCCGGACGATAATGACGGTACGGGTGGAAGAAGCCCCGGCTAACTTCGTGCCAGCAGCCGCGGTAATACGAGGGGGGCAAGCGTTGTTCGGAATTATTGGGCGTAAAGGGCGCGTAGGCGGTGCGGTGAGTCACCTGTGAAATCTCCGGGCTTAACTCGGGGCCGGCAGGCGAAACTGCCGTGCTGGAGTGG
+
CCCCCGGGGEGFGGGGGGGGEGGGGGGG7@CFGGG9FFGGGGGGGGGGGGGGGGGGGGGGGGGGGGGDFGGGGG7EFGGC8EEFDGFCFFFGFFEFGGGGGGGGFGFFGGGGGGGGGGGGDGGGGGGGGGGDGGGD7FFD@EF>@@FDGGGG7FF@FGGGGGGGE7FBFDGGGDEGGF@:FEEGGDG8>CGGCCG8FGGDC8E+<:EG@5CEGG58@98*2CE5C>C<EG*:5>EC5*9C+<9<+<+9C7+A>++*277<*:<C?C7<E)/7<))21777737C5*:*(9)(73*9)<:F3
@M03506:14:000000000-AKVR1:1:1101:23042:8225 1:N:0:50
ATGAACTCCTACGGGAGGCAGCAGTGGGGAATTTTGGACGATGGGGGCAACCCTGATCCAGCCATGCCGCGTGCGGGAAGAAGGCCTTCGGGTTGTAAACCGCTTTTGGTCGGGAAGAAAGGGTCACTCCTAATAAGGGTGATTGTTGACGGTACCGGCAGAATAAGCACCGGCTAACTACGTGCCAGCAGCCGCGGTAATACGTAGGGTGCGAGCGTTAATCGGAATTACTGGGCGTAAAGCGTGCGCAGGCGGTTCGTTGTGTCTGATGTGAAAGCCCCTGGTCTAACCTGGGAATGGC
+
CCCCCGGGGGGFGGGGGGDGGGFGCCF<CFGGGGEGEGFGG;FGGC@FEF<FFEGG<<FFFDGC<EGFG:=>:?7>BE:FFGGGCFFGGFEGGGG:@FFFEF@F@C9<FEGFGC+CB><DGCFGFFCFAFFFGGG9FGFA:BFFFGG7=:FFC3@:FCGGG>@FCFG?C:C:CFE:@F9,<BGGG7<:::+<CC@C:C>ED:@F:EFC5E5:8;/?C:CEFFGCGGGFGFGG?FG55?7=:C?EE5*>ECE*5=EC8)19:FGDF7+0+;C/***<7?4*9)0:+***.*).075)9:;6)
@M03506:14:000000000-AKVR1:1:1101:23353:8235 1:N:0:50
ATGAACTCCTACGGGAGGCAGCAGTCGGGAATTTTGCGCAATGGGCGAAAGCCTGACGCAGCAACGCCGCGTGAGGGATGAAGGCCTTCGGGTTGTAAACCTCTTTTCTCAGGGAAGATGATGACGGTACCTGAGGAATAAGTCGCGGCTAACTACGTGCCAGCAGCCGCGGTAATACGTAGGTGACGAGCGTGGTCCGGATTTACTGGGCGTAAAGAGCGCGCAGGCGGTCGTTCAAGTCGAGTGTGAAAGCCCCCGGCTCAACTGGGGGGGGTCACTCGATACTGATGGACTTGAAGGG
+
CCCCCGGGGGGGGGGGGGGGGGGGGGGGGGGGGGGGGGGGGEGGGGGEGGGGGGGGGGGGGGGGGGGGGGGGGFGGGEGGGFFGGGGGGGGGGGGCEGGGGGGFGGGGGDFGGGGFGGCDEGFGGGGGGGF=FFGGD@DGFFDGGGDECCGGGGGGGF<FGGG>EGGFFGGGG>@FGGGFFGGGGAEE8FFEC*=<C7CE5;5A7+<CGGGGCEGFCEG6EE58>CGGGGGEG*2;<:F<?5::CGC>EGCFF=F:8537:5=CF7EGGG*)<D/:C?7CC))2=FGFF*9:946F9@/<.
@M03506:14:000000000-AKVR1:1:1101:8894:8239 1:N:0:50
ATGAACTCCTACGGGAGGCAGCAGTGGGGAATTGTTCACAATGGGCGCAAGCCTGATGACGCAACGCCGCGTGGGGGATGAAGGCCTTCGGGTCGTAAACCCCTGTCGAATGGGACGAAAGACTCGCGAGTTAATACTTTGCGAGAGTGACGGTACCGTTAAAGGAAGCCACGGCTAACTCTGTGCCAGCAGCCGCGGTAATACAGAGGTGGCAAGCGTTGTTCGGAATTACTGGGCGTAAAGGGCGCGTAGGCGGCCTACTAAGTCAGACGTGAAATCCCCGGGCTTAACCTGTGAACTG
+
CCCCCGGGGGGGGGGGGGGGGGGGGGGGGGGGGGGGGGGGGGGGGGGGGGGGGGGGGGGGGGGGEGGGGGGGGGGGGGFGGGGGGGGGGGGGGGGGGGGGGGGGGGGGGFGGFGFGGGGGGGGGGGGGGEEGGCCCFGCFGGGFEGGGGGGGGGG:FF=FGGGGFGGGGGGGGDGGDFGGGGGGGGGGGGGGGGGGGGEEGGGGCGEGGGGGG6@CFGGEGEGGGGGGGGFFGFGGGD<8::9EECCCE:575+C3C@377ED?F>F>7*<@GD**:@G<DF)2/5D>27@<FF*7*9FF6
@M03506:14:000000000-AKVR1:1:1101:21484:8244 1:N:0:50
ATGAACTCCTACGGGAGGCAGCAGTGGGGAATTGTTCGCAATGGGCGCAAGCCTGACGACGCAACGCCGCGTGGAGGACGAAGACCTTCGGGTCGTAAACTCCTTTCGATCGAGACGAACGGCCTCCGGATGAACAATTCGGAGGAGTGACGGTACCGAGAGAAGAAGCCCCGGCTAACTCCGTGCCAGCAGCCGCGGTAATACGGGGGGGGCAAGCGTTGTTCGGAATTACTGGGCGTAAAGGGCTCGTAGGCGGCCAACTAAGTCAGCCGGGAAATCCCTCGGCTTAACCCGGGAACTG
+
CCCCCGGGGGGGGGGGGGGGGGGGGFGGGGGGGGGGGGGGGGGGGGGGGGGGGGGGGGGGGGGDGGGGGGGGGGGGGGGGGGGGGGGGGGGGGGGGGGGGGGGGGGGGGGGGGGGGGGGGGGGGGGGGGGGG8FGGGGGGGFGGGGGGGGGGGGGGGGEGGGGGGGGGGFGGGDGGGGGF7C>FFEGCCCFFEDGDEC>*;EGGGGGGGGGGG5CG5;;*8?FFGG>*AFFGGGF*5C7C=FGGGGCDE::CDF5<85C5F?CGG*<:9*:.>5)>4406605:5.150**-)83:5>360
@M03506:14:000000000-AKVR1:1:1101:12445:8247 1:N:0:50
ATGAACTCCTACGGGAGGCAGCAGTGGGGAATTGTTCGCAATGGGCGCAAGCCTGACGACGCAACGCCGCGTGGAGGACGAAGGTCTTCGGATTGTAAACTCCTGTTGCCCGGGACGAAAAGTCTCGACCTAACACGTCGAGATCTGACGGTACCGGGTGAGGAAGCCCCGGCTAACTCTGTGCCAGCAGCCGCGGTAATACAGAGGGGGCAAGCGTTGTTCGGAATTACTGGGCGTAAAGGGCGCGTAGGCGGCCTTCTAAGTCGAACGTGAAATCCCCGGGCCCAACCCGGGAACTGCG
+
CCCCCGGGGGGGGGGGGGGGGGGGGGGGGEGGGGGGGGGGGGGGGGGGGGGGGGGGGGGGGGGGGGGGGGGGGGDGGGGGGDGGGGGGGGGGGGGGGGGGGGGGGGGGGGGGGGGGGGGGGGGGGGGGGGGGGGGGGGGGCGGGGGGGGGGGGGGGGGCFGGGGFFGCGGGGGDEGGCFGGGGGGGGGGFGGG5:CC58@9FFCEFFECGGGFGGGGCEEGGGGG5FFGGGGGGGGEEGGGGGGGGG5/5C9<*:9CFGG?E>FADE57D5)957CC4CC3.5/*0/73756>E>576?@>
@M03506:14:000000000-AKVR1:1:1101:20863:8248 1:N:0:50
ATGAACTCCTACGGGAGGCAGCAGTCGGGAATTTTGCGCAATGGGCGAAAGCCTGACGCAGCAACGCCGCGTGAGGGATGACGGCCTTCGGGTTGTAAACCTCTTTTATCAGGGAAGATAATGACGGTACCTGATGAATAAGTCACGGCTAACTACGTGCCAGCAGCCGCGGTAATACGTAGGTGACAAGCGTTGTCCGGATTTACTGGGCGTAAAGCGCGCGCAGGCGGCCGTTCACGCCGAGTGTGAAAGCCCCCGGCTCAACTGGGGAGGGTCCCTCGATCCTGATCGACTCGACGCC
+
CCCCCGFFFFGGDCGGG>EEGGGGGGGG7+8CFFGAFGGC:FECDFE7CEFFFGGCGEGGGGGEGGGGGEGGGGGFGBFGCFE:FFGDFGGEFEGGG9EGGGGGGGG<EG,ADFCGECDG9FFFGEG:FGGGG@GGFFEGFFGGGGGCDECFG9EF7,5@>F<CGFGFEC7FFE7FGFG:FGDGD9FE;<EG:1*=CCC>ECEFF@CFFFGGGD5@7+*1:CEG*:C**:*:*2;:++7*::*:>CC7+++<4E*9C57>*103:*09C3*</1***002)))0/90*)28-<:))087))
@M03506:14:000000000-AKVR1:1:1101:15592:8259 1:N:0:50
ATGAACTCCTACGGGAGGCAGCAGTAGGGAATCTTCCGCAATGGACGAAAGTCTGACGGAGCAACGCCGCGTGAGTGATGAAGGTTTTCGGATCGTAAAACTCTGTTGTTAGGGAAGAACAAGTACGAGAGTAACTGCTCGTACCTTGACGGTACCTAACCAGAAAGCCACGGCTAACTACGTGCCAGCAGCCGCGGTAATACGTAGGTGGCAAGCGTTGTCCGGAATTATTGGGCGTAAAGCGCGCGCAGGCGGTCCTTTAAGTCTGATGTGAAAGCCCACGGCTCAACCGTGGAGGGTC
+
CCCCCGGGGGGGGGGFGGGGGGGGGGGGGGGGGGGGGGGGGGGGGGGGFGGGGGGGGGGGGGGGGGGGGGGGGFGGGGGGGGGGGGGGGGGGGGGGGGGGGGGGGGGGGGGGFFGGGGGGGGGGGGGGGGEGGGGGGGGGGGGGGGGGCGGGGGGGGGFGGGGGGFGGGGGGCEGGGGGGGGGGGGGGGGGGGGGGGGCEGGGGGDFDCFGGGG5EGEGGGGGEC58FFGFGFGGGGG3EF+9CCEGGDEGDDGG5:>>FFGCF9><CFGGF>D>+08F55>FDC)19)97;@;@3>3307
@M03506:14:000000000-AKVR1:1:1101:8197:8266 1:N:0:50
ATGAACTCCTACGGGAGGCAGCAGTGGGGAATCTTGCGCAACGGGCGAAAGCCTGACGCAGCGACGCCGCGTGGGGGAAGAAGGCCTTCGGGTTGTAAACCTCTTTCAGGAGGGACGAAGCTACTCGGGTTAATAGCCCAGAGGGTGACGGTACCTCCAGAAGAAGCCCCGGCTAACTACGTGCCAGCAGCCGCGGTAATACGTAGGGGGCAAGCGTTGTCCGGATTTATTGGGCGTAAAGAGCGTGTAGGCGGCCAGGTAGGTCTGCTGTGAAAACTCGAGGCTTAACCTCGAGCTGTCG
+
CCCCCGGGGGGGGGGGGGGGGGGGGGGGGGGGGGGGGGGGGGGGGGGGGGGGGGGGGGGGGGGGGGGGGGGFGGGGGGGGGGGGGGGGGGGGGGGGGGGGGGGGGGGGGGGGGGGGGGGGGGGGGGGGGGGFGGGGGGGGGGGGGGGGGGGGGGGGGGGGGGGGGGGGGGGGGGGGGGGGGFGGGGGGFGGGGGGGGDGGGGGEFGGGGGGGGGGGGDGGGGGGG5EGGGGGGG5CEGCFGGGGGEEGGGGFGGGGGFDFEGGGGFGCFGC?FDGD5@GDF>DG5FCFA**3@EFE5FFFF
@M03506:14:000000000-AKVR1:1:1101:25902:8266 1:N:0:50
ATGAACTCCTACGGGAGGCAGCAGTGGGGAATATTGCGCAATGGGCGGAAGCCTGACGCAGCGACGCCGCGTGAGGGACGAAGGCCTTCGGGTTGTAAACCTCTTTCAGCAGGGACGAAGCGCAAGTGACGGTACCTGCAGAAGAAGCACCGGCCAACTACGTGCCAGCAGCCGCGGTAATACGTAGGGTGCGAGCGTTGTCCGGAATTATTGGGCGTAAAGAGCTCGTAGGCGGTTTGTCGCGTCGACTGTGAAAACCCGAGGCTTAACCTCGGGCCTGCAGTCGATACGGGCAGACTCG
+
CCCCCGGGGCFGGGGEEGGGGGGGGGGGGGGGGFGFGGGGGGGFGGGDGGGGGFGGGGGGGGGGGGDGGGGGGGGGGDGGDGGGGGGGGGGGGGGGGGGGGGGGGGGGGGFFGEGGDGGGGGGGCECFAGGGGGGGGGGGGGGGGGGFCFGDGGEGGGGGFCFGGGGGGGGGGGGGGGGC<CGGCFGEEDEGGGCECEEGDGG;E5EFCGG7@E5CC8:88FGGGGCCEE=EFGG8EDD8<EFE*7E/5CG+23<*<.95E*7CCC*99FE*9<DDD357*.9+<;*7(7)()5).)7)).
@M03506:14:000000000-AKVR1:1:1101:12796:8276 1:N:0:50
ATGAACTCCTACGGGAGGCAGCAGTTGGGAATCTTGGACAATGGGGGAAACCCTGATCCAGCCATGCCGCGTGAGTGATGAAGGCCTTCGGGTTGTAAAACTCTTTCGACGGGGACGATAATGACGGTACCCGTAGAAGAAGCTCCGGCTAACTTCGTGCCAGCAGCCGCGGTAATACGAAGGGGGCTAGCGTTGTTCGGAATTACTGGGCGTAAAGCGCGCGCAGGTGGTCTTTCAAGTCAGTGGTGCAAGCCCGGAGCGCAACTCCGGAAATGCCATTGAAACTGTGAGACTAGAGGAC
+
CCCCCFGGGGGGCCE@EEC@CFDGFFGFGGCDFGF9FDCFFCGGGDECFGFGGGGGGFGGGGGGEGGGGEDFG:FFFEFCG<FF?FGFGGDFGGDFFGDEFFCCFGG++BB@:C>FG7FECFGFFDCFDGGGGCGGGGDEECFBFGDGDC7<CADFFF>:F;<:FFDFEEC><CC;@>F*<<:4CFGEF:CE::8<8C8C88*<CFGC<EFE88**0A=:EEEGCEEGGGGG+AC9C<DFF9A:<?CG+0<AC*2C5)9C*/95CGCCDG50)*2+967*:@7CCFG?6*9<47*/*6)))
@M03506:14:000000000-AKVR1:1:1101:15258:8288 1:N:0:50
ATGAACTCCTACGGGAGGCAGCAGTGGGGAATCTTGCACAATGGGCGAAAGCCTGATGCAGCGACGCCGCGTGGGGGATGAAGCTTCTCGGAGTGTAAACCCCTTTCGACCCGGACGAATACCTCGCAAGAGGGGTGACGGTACGGGTATAAGAAGCCCCGGCTAACTACGTGCCAGCAGCCGCGGTAAGACGTAGGGGGCCAGCGTTGTTCGGAATTACTGGGTGTAAAGGGTTCGTAGGCGGTGTGGCAAGTCGGGAGTGAAATCTCTGGGCTCAACTCAGAGACTGCTTCCGAGACGG
+
CCCCCGGGGGGGGGGGGGGGGGGGGGGGGGGGGGGGGGGGGGGGGGGGGGGGGGGGGGGGGGGGGGGFGGGGGGGGGGGGGGGGGGGFGGGGGGGGGGGGGGGGGGGGGGGGGGGGGGGGGGGGGGGGGGGGGGGGGGGGGGGGGGGGGFGGGGGGGGFGGGGGGGGFGGGGGGGGGGGGGGGGGGGGGGGGGCGCCEGGGGDGFC?5?EFCCGECFGGGFGGF:CCFCFEFGG=GGG:FGGGGGGEGC=:+>:<DGF9<5C70+:<CF*39F5C===F7C4<:E47?77*6@45)5@B)0
@M03506:14:000000000-AKVR1:1:1101:12382:8296 1:N:0:50
ATGAACTCCTACGGGAGGCAGCAGTGGGGAATTGTTCGCAATGGGCGCAAGCCTGACGACGCAACGCCGCGTGGAGGATGAAGATCTTCGGGTCGTAAACTCCTTTCGATCGAGACGAACGGCTTCCGGGTGAACAATCCGGGAGAGTGACGGTACCGAGAGAAGAAGCCCCGGCCAACTCTGTGCCAGCAGCCGCGGTAAGACAGAGGGGGCAAGCGTTGCTCGGAATCACTGGGCGTAAAGGGCGCGTAGGCGGGATGGCAAGTCGGTCGTGAAATCCCTCGGCTCAACCGAGGAGCGG
+
CCCCCGGGGGGGGGGGGGGGGGGGGGGGGGGGGGGGGGGGGGGGGGGGGGGGGGGGGGGGGGGGGGGGGGGGGGGGGDGGGGGGGGGGGGGGGGGGGGGGGGGGGGGGGGGGGGGGGGDGGGGEGGGGGGGGFGGGGGGGGGGGGGGGGGGGGGCGGGGGGDGGGGGGGGGGGGGGGGGGGGGG?GGGGG?8FGGGGGGG>GFGFFGGFEEGGDCGGGEEGGFGGGGGGGGGGFFGFC985CGGGECDEECEGGGGG@GDF=*0::9CE7EECGGCF4>C<6@CE:*<2FFFF>BF)<>:)
@M03506:14:000000000-AKVR1:1:1101:17779:8306 1:N:0:50
ATGAACTCCTACGGGAGGCAGCAGTGGGGAATTGTTCGCAATGGGCGCAAGCCTGACGACGCAACGCCGCGTGGAGGATGAAGATCTTCGGGTCGTAAACTCCTTTCGATCGAGACGAACGGCTCCCGTGCTAATCAACGGGAGAATGACGGTACCGAGAGAAGAAGCCCCGGCTAACTCCGTGCCAGCAGCCGCGGTAATACGGGGGGGGCAAGCGTTGTTCGGAATTACTGGGCGTAAAGGGCTCGTAGGCGGCCAACGAAGTCAGACGTGAAATCCCTCGGCTTAACCGGGGAACTGC
+
CCCCCGGGGGGGGGGGGGGFGGGGGGGGGGGGGGGGGGGGGGGGGGGGGGGGGGGGGGGGGGGGGGGGGGGGGGGGGGGGGGGGGGGGGGGGGGGGGGGGGGGGGGGGGGGGGGGGGGGGEEGCGGGGGGGGGGGGGGGGGGCGGGGGGGGGGGGGGGGGGGGGGGGGGGGGDGGGGGCGGGFGGGDGGGGGGGGGGED5@7EGEGGGGGGGEGFGG8==E8EGGD>FGGGGGGFGGGD=FFGGG6CDE5C=C55C8@*/*/*A*?7>?CG>D<FG7@9D4>55C35:);?,7>)5)76*7
@M03506:14:000000000-AKVR1:1:1101:18216:8309 1:N:0:50
ATGAACTCCTACGGGAGGCAGCAGTCGAGAATTTTTGACAATGGGGGAAACCCTGATCGAGCGACGCCGCGTGGAGGATGAAGGTCTTCGGATTGTAAGCTCCTGTCATTGGGGAACAATGCGTGACGGTTAACTGCCGTTGCGTTGATAGTACCCGAAGAGGAAGAGACGGCTAACTCTGCGCCAGCAGCCGCGGTAATACAGAGGTCTCAAGCGTTGTTCGGATTCATTGGGCGTAAAGGGTGCGTAGGCGGCGCGGTAAGTCGGGTGTGAAATCTCGGGGCTTAACTCCGAAACTGCA
+
CCCCCGGGGGGGGGGGGGGGGGGGGGGGGGGGGGGGGGGGGGGGGGGGGGGGGGGGGGGGGGGGGGGGGGGFGGGGGGGGGGGGGGGGGGGGGGGGGGGFGGGGGGGGGGGGGGGGGGGGGGGGGGGGGGGGGGGGGGGGGGGGGGCCGGGGGGGGGGGGGGGDGGGGGG@CFEDGGGGGGGGGGGGGGGGGGGGGCGDG?FFFGGFGF@F7<FGGGEEG=FGGC>ECFGGGGGGGEED5FCCCEGG5CECCDGDDEDGGGGG9<DGC*1:BC::77=F7<BEC=>CBAF?BEF@BDFFF/
@M03506:14:000000000-AKVR1:1:1101:14644:8337 1:N:0:50
ATGAACTCCTACGGGAGGCAGCAGTGGGGAATTTTTGGCAATGGGCGAAAGCCTGACCAAGCAACGCCGCGTGGATGATGAAGTATCTCGGTACGTAAAATCCTTTCGACAGGGACGAAGCCCGCAAGGGTCGACGGTACCTGTAGAAGAAGCCCCGGCTAACTCCGTGCCAGCAGCCGCGGTAATACGGGGGGGGCAAGCGTTGTTCGGAATTACTGGGCGTAAAGGGCGCGTAGGCGGTTCGCCAAGTTGGACGTGAAAACTCTGGGCTTAACCCAGAGCCTGCATCCAAAACTGGCAG
+
CCCCCGGGGGGGGGGGGGGGGGGGGGGGGGGGGGGGGGGGGGGGGGGGGGGGGGGGGGGGGGGGGGGGGGGGGGGGGGGGGGGGGGGGGGGGGGGGGGGGGGGGGGGGGGGGGGGGGGGGGGDGGGGGGGGGGGGGGGGGGGGGGGGFGGGGGEFGGGGGGGGGGGGGGGGGGGGGFGEGGGGDGFGEFGGGGGGGGGGGGG>>EECGGGGCGGGGGGGGGGGC88CGGDG5=C8CC?CG:CEG=:C5E00?6<CDEFG3:ECCFCGDFC:56C>E9>C*707*:)*14CFB4<))/9>@>
@M03506:14:000000000-AKVR1:1:1101:24667:8367 1:N:0:50
ATGAACTCCTACGGGAGGCAGCAGTGGGGAATCTTGGACAATGGGCGAAAGCCTGACCCAGCAACGCCGCGTGAAGGATGAAATCCCTCGGGATGTAAGCTTCGCAAGAACGGGAAGAATAAGTGGAAGTTAATACCTTCCAAGATGACGGTACCGTTTGTAAGCTCCGGCTAACTCCGTGCCAGCAGCCGCGGTAATACGGGGGGAGCAAGCGTTGTTCGGAGTTAGTGGGCGTAAAGGGCGCGTAGGCGGTCAGTGCAAGTCAGGTGTGAAATCTCCGGGCTTAACTCGGAAAGGTCAA
+
CCCC<F<E@6;CC@C7@BFGGGCDEF@FC7CFGDEFGFGFECEFFFGGGGGGGGGGGGCEEFFFGGFGGGDGGBCFGDFGFGGGF,:,CCB@FGCGC9EEEACEECCF<EECFE@CFB8<?,CF?BCFDGGAF,BAFGFEGFGGGAFGGGDFFE<FCFEFFGGGGGFF:>**>3@FGGG:FFFGGG7,7CF7F@EFGG?9;;CECEGDDGCGGD*;E=CCC=8*;8++0<;C*>E*:@FGEGGGGGGDGFGG)/:72/:7+<*<<>*2<*29**:?07:7D@:C5)*/:C31))).8116/
@M03506:14:000000000-AKVR1:1:1101:8055:8401 1:N:0:50
ATGAACTCCTACGGGAGGCAGCAGTGGGGAATATTGGACAATGGGGGCAACCCTGATCCAGCAATGCCGCGTGTGTGAAGAAGGCCTGCGGGTTGTAAAGCACTTTCAGTAGGGAAGAAAAGCTCGGGGCGAATATCCCCGGGTCTTGACGTTACCTAAAGAAGAAGCACCGGCTAACTCCGTGCCAGCAGCCGCGGTAATACGGAGGGTGCGAGCGCTAATCGGAATTACTGGGCGTAAAGGGTGCGTAGGTGGCAGGGTAAGTCGGATGTGAAATCGCCGAGCTCAACTCGGAACCGGC
+
CCCCCF<CFFDEF>EG7FEGGGGGG8FGGEEFGGGCGGGG<FGFGEGGGGFGGFCFCFGGGGFGGFGE>@F@CFGGGGFFGFGGGGGGGGGGGGGFGGFGGGGGGGGCGDACDEFG:EFGGGGGGDECGGFGGGGGGGGFGGGGGGGGGGDFGFFG9CBCEDEFGCCFF:FGD7FGDC?,,=FFFCACFCE7FFEGGGG5+<CGD5:55C>GED5CC=**2+<FGCECEFC?+785C:98CFGE:5:5;C5ACCC4CD3):C6E9:CC:<*0:*7+:F*/17>C*)09?4=A3<>>)7)).
@M03506:14:000000000-AKVR1:1:1101:11751:8412 1:N:0:50
ATGAACTCCTACGGGAGGCAGCAGTGGGGAATTTTGGGCAATGGGCGAAAGCCTGACCCAGCAGCGCCGCGTGAGGGAGGAAATCCTTCGGGATGTAAACCTCACAAGCAAGGGAAGAGAGCTCAGGACCGAATAAGTCCTGAGTCCGACGGTACCTTGCGTAAGCCACGGCTAACTACGTGCCAGCAGCCGCGGTAATACGTAGGTGGCAAGCGTTGTTCGGAATTATTGGGCGTAAAGGGCGCGTAGGCGGCTTTCTAAGTCGGTTGTGAAAGCCCGGGGCTCAACCCCGGAGGGTCGG
+
CCCCCGGGGGGGGGGGGGGGGGGGGGGGGGGGGGGGGGGGGGGGGGGGGGGGGGGGGGGGGGGGGGGGGGGGGGGGGGGGGGGGGGGGGGGGGGGGGGGGGGGGGGGGGGFGGGDGGGGGGGGGGGGGGGGEGGGGGGGGGGGGGGGGGGGGGGGGFGGGGGGGGGGGGGGGGGGGGGGGGGGGGGGGGGGGGGGGGGGGGGGGGGGGGGDGGGGEGGEGGGGGECCFGEFFGGGCCEGGGGDEGGGGGGGGGGGDGFGCFGGFGGGGGGGFF>DGFFGGGF>CFFGF7CEFF>@>EBFF)
@M03506:14:000000000-AKVR1:1:1101:12938:8443 1:N:0:50
ATGAACTCCTACGGGAGGCAGCAGTCGGGAATTTTGCGCAATGGGCGAAAGCCTGACGCAGCAACGCCGCGTGAGGGATGACGGCCTTCGGGTTGTAAACCTCTTTTGTCAGGGAAGATAATGACGGTACCTGGCGAATAAGCCACGGCTAACTACGTTCCAGCAGTCGCGGTACTACGTAGGTGGCAAGCGTTGCCCGGATTTACTGGGCGTAAAGAGCGCGCAGGCGGTCGTTCAAGTCGCGTGTGCAAGTCCCCGGCTCATCTGGGGCGGGTCACGCTACACTGATTGACTCGTAAGC
+
C@-A@FGEFFEFGE7CB:CG,B@,CC7FFFGGF<D,C:C7FBF@F,FGG@@FGFGGG@CC@@,CFCCFCCCFGEGD+:FGGG:FFCCEE7F:A=4B9858BBAFGE?,F,BFGCG,CD9,BF<,B:CFDCGEA,<++83F9=F@FGE7FFB:,=<F7,,2,7D,<,,3>*<*<<*7C<<F<<*?B@FGGGGCG*=*?21://A@F:C?8@F?**;*A+**:*2::*:*:8*:8**;?+::E5**:E1>:<+0*+0985DGE>*++2+2:)/)))1**/19*0)3*94*4*1,1@=)).))/
@M03506:14:000000000-AKVR1:1:1101:25397:8450 1:N:0:50
ATGAACTCCTACAGGAGGCAGCAGTGGGGAATTTTGGACAATGGGCGCAAGCCTGATCCAGCCATGCCGCGTGAGTGAAGAAGGCCTTCGGGTTGTAAAGCTCTTTCGGCAGGAACGAAATGGTTCGTGTTAATACCACGGACTGATGACGGTACCTGAAGAAGAAGCACCGGCTAACTACGTGCCAGCAGCCGCGGTAATACGTAGGGTGCAGGCGTTAATCGGAATTACTGGGCGTAAAGCGTGCGCAGGCGGTTTCTTAAGTCAGATGTGAAAGCCCCGGGTTTAACCTGGGGACTGC
+
CCCCCGGGGGGGGGGGGGGGGGGGFFGGGCGGGGGGGGGGGGGGGFBF:FGGGGGGGGGGGGGGGGGGGGGGGDFGGGGFGGGGGGGGGGGGGGGGGGFFGGGGGGGG+CFGGGGGGGDGGGGGGGGGGGGGFGGAFFGGGGGGGGGFGGGGGGGGGGGBFAFGGGGGGGFE**@:FGF9@FGGGCFFFGFFGDGCCBCEGGGGGFC;@BEGFGG5EEEDF7CGG5CCGGGCFGGCCE38CE7517=<=EGGDEG38.:DEGGCE*3*+2</2:7::)**/)0*2.*)576))7))77<F:
@M03506:14:000000000-AKVR1:1:1101:10557:8452 1:N:0:50
ATGAACTCCTACGGGAGGCAGCAGTGGGGAATTTTTCGCAATGGGGGAAACCCTGACGAAGCAACGCCGCGTGGAGGATGAAGGCCTTCGGGTCGTAAACTCCTGTCGACCGGGACGAACGTAGTCCGGCCCAATACGCCGGGCTATCGACTGTACCGGTAAAGGAAGCTCCGGCTAACTCTGTGCCAGCAGCCGCGGTAATACAGAGGGAGCAAGCGTTGTTCGGAATTACTGGGCGTAAAGGGCGCGTAGGCGGCCTAACAAGTCCCGGGTGAACTCCCCCGGCTCAACTGAGGAATGG
+
CCCCCGEGGGGGEEDGFGGGGGGGGGGGGDFFGGGGGGGGGFGGGGGEGGGGGGGGGGGGGGGGGGGGGGEFGECEGEGGGGGGGGGGGGGGGGGGFGGGFFDDGGFGGGGGGGGEGGEFGGGGEGGGGCFGGGGGFFCCCEECGF9FFGGEGGG@FGGFG:CFFGFGFGGGGGGGG:@CFGGGGGGDFGCFGGEGGG8CG9@CGFGG@>8EGD?FGE8CCE*+*8EECG?GGGG*281*15+<5==<E=5/>EG38)99A**3**3*73*81/*0**0**).>5<)5)*?6;*93))0<?
@M03506:14:000000000-AKVR1:1:1101:28524:8455 1:N:0:50
ATGAACTCCTACGGGAGGCAGCAGTCGAGAATTTTTCTCAATGGGGGAAACCCTGAAGGAGCGACGCCGCGTGGAGGATGAAGGTCTTCGGGTTGTAAACTCCTGTCATTTGGGAACAAGGCGCAGGCATTAACTGTACCTGCGTTGATAGTACCAGAAGAGGAAGAGACGGCTAACCCGGTGCCAGCAGCCGCGGTAATACAGAGGTCTCAAGCGCTGTTCGGATTCATTGGGCGTAAAGGGCGCGTCGGTGGCGCGGTACGTCGGGTGTGAAATTGCGGCGCTGAACTCCGAAACTGCA
+
CCCCCGGGGFGGGGGGGDF;@BDFCCFEGGFFGG<<F<<@@EG<@7CGGGGGCGACCC<6<C@+8@FC+F@@C@BFG,CFGFGGFCF?<D7BF@:FFC,<CE?FG,5CFGGGG7FFFGGGG<FEGGG+DDBCD3BE<FD9<CFGFG:CFA=FG9=F@F,@::FFGFGFC73@CFE7,2,*41*4?<FECF7<*:=<3=CF<CC@C>:C+?2<C9+;*;:;C?8>5*2++3<A?FFEE:5@C7**/*5)*:5/*27CE:C):/70*)2)29/<C**27***))01/.99(**.78)0.***0
@M03506:14:000000000-AKVR1:1:1101:14163:8457 1:N:0:50
ATGAACTCCTACGGGAGGCAGCAGTGGGGAATATTGCACAATGGGCGGAAGCCTGATGCAGCGACGCCGCGTGAGGGATGACGGCCTTCGGGTTGTAAACCTCTTTCAGCTCCGACGAAGCGAAAGTGACGGTAGGGGCAGAAGAAGCGCCGGCCAACTACGTGCCAGCAGCCGCGGTAAGACGTAGGGCGCAAGCGTTGTCCGGAATTATTGGGCGTAAAGAGCTCGTAGGCGGCCTGTCGCGTCGACTGTGAAAACCCGTGGCTCAACCATGTGGTCTGCAGTCGATACGGGCAGGCTA
+
CCCCCGGGGGGGGGGGGGGGGGGGGGGGGCGGGGGFGFGGGGFGGGGGGGGGGGGGGGGGGGGGGGGGGGGGGGGGGGGGGGGGGGGGGGGGGGGGGGGGGGGGGGGGGGFGGGGGGGGGGGGGGGCGGGGGGFGGGGGGGGGGGFGGGGGGGGGCFGFDGDEEFFDFGGGGGGGGGCEGGGFEAFGGGGGGGCEGGEGGGCFGG8E*A@C7CGCFE*:EGGFGFGGGECFC@EGGGDF96:CC=553?5>0:?+0<75>C**>5CFGGF>5*:??GFF0*9*C?FG@(/7?DF30;:)))
@M03506:14:000000000-AKVR1:1:1101:22797:8458 1:N:0:50
ATGAACTCCTACGGGAGGCAGCAGTCGAGAATTTTTCTCAATGGGGGAAACCCTGAAGGAGCGACGCCGCGTGGAGGATGAAGGTCTTCGGGTTGTAAACTCCTGTCATTTGGGAACAAGTGTCGGTACCTAACTGCTACCGGCTTGATAGTACCAGAAGAGGAAGAGACGGCTAACTCTGTGCCAGCAGCCGCGGTAATACAGAGGTCTCAAGCGTTGTTCGGATTCATCGGGCGTAAAGGGTGTGTAGGTGGCGCCGTAAGTCGGGGGGGAAATTTCGGAGGTTAACTCCGAAACCGCA
+
CCCCCGGGGGGGGGGGGGGGGGGGGGGGGDFGGGGGGGGGGGGGGGGGGGGGGGGGGGGGGGGGGGGGGGGFFGGGGGGGGGGGGGGGGGGGGGGGGGGGGGGAFGGGGGGGFGGFGGGGGGGGGGGGGGGGGGGGGGGGFFGGGGGGGGGGGEEFGGFFCFGGGGGGGCGGGGGGG@F9F<FF@CFGGGFGGGGG>EEGG?9;FGFG+B9+<9BE8/:==9ECEGC6@?E6?GGG**9*:CE:E=E>CEGCDFCDDEG)>CF+09E:*)*0)95C*@>FG5)**0**.*94>)))0).7)
@M03506:14:000000000-AKVR1:1:1101:28059:8465 1:N:0:50
ATGAACTCCTACGGGAGGCAGCAGTGGGGAATATTGGACAATGGGGGCAACCCTGATCCAGCAATGCCGCGTGAGTGATGAAGGCCTTAGGGTTGTAAAGCTCTTTTACCGGGGACGATGATGACGGTACCCGGAGAATAAGCCCCGGCTAACTTCGTGCCAGCAGCCGCGGTAATACGAAGGGGGCGAGCGTTGTTCGGAATTACTGGGCGTAAAGGGCGCGTAGGCGGCGACCCAAGTCAGATGTGAAAGTCCTGGGCTTAACCTGGGGACGGCATTTGGTACTGGGTTGCTTGAATTT
+
CCCCCGGGGFFFGFGEGGGEEGGGGGFGGBBFGGGCF9FFFFFCFDGECEFGCFEFFGCCEGGGFGCGGEDCFFFFGGGGFGFG=FGFGGGGGGGGGGGGGC?FDFDDGF@CEE+4>CFFFGFFGECFF:CFFDCB7CFFFFGG@CFGGGCC,DFGGFGEGGGGGGFA7FEG@CFFGFGGCFGGDD7B*:E51;>C:+;?*8*CC+<9?CEEE8C8C9*;CEG>>>E+:8CE8*/:78FF+CC7CFGGFGFGG?E7+97*::C7+222:<E57)//>;****0A:?FF19)2@=*9))19*
@M03506:14:000000000-AKVR1:1:1101:16807:8468 1:N:0:50
ATGAACTCCTACGGGAGGCAGCAGTTGGGAATCTTGGACAATGGGGGAAACCCTGATCCAGCCATGCCGCGTGAGTGATGGAGGCCTTAGGGTTGTAAAACTCTTTCGGCGGGGACGATAATGACGGTATCCGCAGAAGAAGCTCCGGCTAACTTCGTGCCAGCAGCCGCGGTAATACGAAGGGGGCTAGCGTTGTTCGGAATTACTGGGCGTAAAGCGTGCGCAGGCGGCCTTTCAAGTCAGTGGTGAAAGCCCGGAGCTCAACTCCGGAACTGCCATTGAAACTGTTTGGCTCGAGTAC
+
CCCCCGGGGGGGGGGGGGGGGGGGGGGGGGGGGGGGFGGGGGGGGGGDGGGGGGGGGGGGGGGGGGGGGGGBFGGEEFGGGGGGGGGGGGGGGGGGGGGGGGGGGGGGGGGGGGGGGGGGGGGGGGGGG+FGEFGGGFGGGCFGGGGGGGGGGGGGDFCEGGGGGGGGGGDGGGGGGGGGFGGGEGGGC@FGGDEGGGDG5*;F9CF7CCGGGECCGGEG8CGG58EGEGGGGGF@+<FGE?FFFGG*20:FGFGGGBD)030<E>EGEGC5<7FGGFFCFF?CC=F96DF?FF?>7>7@9
@M03506:14:000000000-AKVR1:1:1101:22171:8470 1:N:0:50
ATGAACTCCTACGGGAGGCAGCAGTCGGGAATATTGCCCAATGGCCGAAAGGCTGAGGCAGCAACGCCGCGTGCGCGATGAAGGCCTTCGGGTCGTAAAGCGCTTTTCGGGTGGATGAGACAGGACAGTACACCCGGAATAAGGTACGGCTAACTACGTGCCAGCAGCCGCGGTAAAACGTAGGTACCGAGCGTTATCCGGATTTACTGGGCGTAAAGCGCGTTCAGGCGGTTTGGCAAGTCGGGCATGAAATCTCTCGGCTCAACCGGGAGAGGTTGTCCGATACTGCTAGACTTGAGGG
+
CCCCCGGGGGGGGGGGGGGGGGGGGGGGGGGGGGGGGGGGGGGGGGGGGGGGGGGGGGGGGGGGGGGGGGGGGGGGGGGGGGGGGGGGGGGGGGGGGGGGGGGGGGGGGGGGGGGGGGGGGGGGGGGGGGGGGGGGGGGGGGGGGGGGGGGGGGGGGGFFGGGGGGGGGGGGGEEGGGGGGGGGGGGGGGGCG?EGGGGGEEGGGGGGGGGGGGGGGGGGGG:EEGFGGGG:E5E=CGGGCGCEGGGGFGG+?EFC+=GDGCC<9>FCGD*75DGGCF57:>DEGEGFB7F<==6=?=FFF
@M03506:14:000000000-AKVR1:1:1101:13189:8490 1:N:0:50
ATGAACTCCTACGGGAGGCAGCAGTGGGGAATCTTGCGCAATGGGCGAAAGCCTGACGCAGCAACGCCGCGTGGGGGATGAAGGCTTTCGGGTTGTAAACCCCTTTCAGCAGGGACGATTATGACGGTACCTGCAGAAGAAGGATCGGCCAACTACGTGCCAGCAGCCGCGGTAATACGTAGGGTCCAAGCGTTGTCCGGATTTATTGGGCGTAAAGAGCTCGTAGGTGGTTCGGTAAGTCGGATGTGAAAACTCGGGGCTCAACCCCGAGACGCCATCCGATCCTGCTGTGACCTGAGTC
+
CCCCCGGGGGGGGGGGGGGGGGGGGGGGGGGGGGGGGGGGGGGGGGGGGGGGGGGGGGGGGGGGGGGGGGGGGGGGGGGGGGGGGGGGGGGGGGGGGGGFGGGGGGGGGGGGGGGGGGFGGGGGGGGGGGGGGDFGFGGGGGGG:FGGGGGGGGGGGGGGGGGGFGGGGGGGGGGGGGGFFGGGFFGGCFGGGEEGGG>CA8C?CFGFGGGGGEGGG7CFCFGGEGDEGF8FECEGF=F?FEEEECGGGCF<D6<CDEGD**9?F7:DGGE55<CED)9D3)0*10:@74824***)..9/
@M03506:14:000000000-AKVR1:1:1101:15273:8504 1:N:0:50
ATGAACTCCTACGGGAGGCAGCAGTGGGGAATTTTGCGCAATGGGGGAAACCCTGACGCAGCAACGCCGCGTGGAGGATGAAGTCCCTTGGGACGTAAACTCCTTTCGACCCGGACGATAATGACGGTACGGGTGGAAGAAGCCCCGGCTAACTTCGTGCCAGCAGCCGCGGTAATACGAGGGGGGCAAGCGTTGTTCGGAATTATTGGGCGTAAAGGGCGCGTAGGCGGTGCGGTAAGTCACCTGTGAAATCTCCGGGCTTAACTCGGAGCCTGCAGGCGCAACTGCCGGGCTTGAGTGG
+
CCCCCGGGGGGGGGGGGGGGGGGGGGGGGGGGGGGFGGGGGGGGGGGGGGGGGGGGGGGGGGGGGGGGGGGGGGGGGGGGGGGGGGGGGGGGGGGGGGGGGGGGGGGGGGGGGGGGGGGGGGGGGGGGGGGGGGGGGGGGGGGGGGGGGGGGGGFGGGGGGGGGGGGGGGGGGGGGGGGGGGGGGGGGGGGGGCEGGGGGGDCCFFFGGGGGEGGGFG5CEGGEEGGGGGGDEGGECEGFFCFGCCEGCDG77+<7EFGGEFC9CC0>=CEBDGFCCF5CG)87>6<485)-755>)<6=)
@M03506:14:000000000-AKVR1:1:1101:19164:8512 1:N:0:50
ATGAACTCCTACGGGAGGCAGCAGTGGGGAATATTGGACAATGGGGGCAACCCTGATCCAGCCATGCCGCGTGAGTGATGAAGGCCTTCGGGTTGTAAAGCTCTTTTGGCGGGGACGATGATGACGGTACCCGCAGAATAAGCCCCGGCTAACTTCGTGCCAGCAGCCGCGGTAAGACGAAGGGGGCAAGCGTTGTTCGGAATTACTGGGCGTAAAGCGAGTGTAGGTGGTGGTCATAGTAAGGCGTGAAAGCCTCGAGCTCAACTCGGGAATTGCGCTTGATACTGGGGAGCTAGGGGAC
+
CCCCCGGGGGGFGGGGDFGGGGGGGCGGEGGGCFFGGGG<FGGGG;@GGGGDC@FFCEGGFEGGGGGFFCC>>BFCEFCFGAEGGFGCFGG@F=>?FGGCCFGGGGGEEGEGGGCFEECDGG9AFDFFFGGGGG7F@FF9@CFFFGFGGDGGGF;FGG@FEFGGEFGGECCE<*<CCC::F8CGCEE:EGGG***;8+2:8*C8+0+:AC88:://0+1*:/8+<CECFGG5*2<+<C*++3AC**27C5EEG6+*/7*55?7+:CFD*5*7**2+175**)*<2*29())-))*9)8@B5
@M03506:14:000000000-AKVR1:1:1101:17699:8520 1:N:0:50
ATGAACTCCTACGGGAGGCAGCAGTGGGGAATATTGGACAATGGGCGCAAGCCTGATCCAGCCATGCCGCGTGAGTGATGAAGACCCTAGGGTTGTAAAGCTCTTTTGTGCGGGAAGATAATGACGGTACCGCAAGAATAAGCCCCGGCTAACTTCGTGCCAGCAGCCGCGGTAATACGAAGGGGGCTAGCGTTGCTCGGAATCACTGGGCGTAAAGGGTGCGTAGGCGGGTCTTTAAGTCAGGGGTGAAATCCTGGAGCTTAACTCCAGAACTGCCTTTGATACTGAGGATCTTGAGTAC
+
CCCCCGGGGGFGGGGEGGGGGGGGGFGGGGGGGGGFFGGGFGGGGGGGGGFGGGGGGGGGGGDGFDGFFGGCEGGFGGGGGGGGGGGGGGFGGGGGGGGGGFFEGGGGGGGGGGGGGGGGGGGGGGGGGGGGGGGGDGGGGGGGGGDCCFFGGGGGGA>FGGGGGGGGGGGGGGGGGGGGGGGGGGGGFFGGGGGG99EDGEGFFC+<EF5*1/88E?=FD5?;EGGFGGGCE6<+<FF@??7C=E=CCC?F7CCFG:520+2<C*<D?F7<*0629?>*2/1<+*:??F)(6*/=@:@F7
@M03506:14:000000000-AKVR1:1:1101:6418:8520 1:N:0:50
ATGAACTCCTACGGGAGGCAGCAGTGGGGAATTGTTCGCAATGGGCGCAAGCCTGACGACGCAACGCCGCGTGGAGGATGAAGATCTTCGGGTCGTAAACTCCTTTCGATCGAGACGAATGGCCTCCGGGTGAATACTCCGGAGGAGTGACGGTACCGAGAGAAGAAGCCCCGGCTAACTCCGTGCCAGCAGCCGCGGTAATACGGAGGGTGCAAGCGTTGTTCGGAATCACTGGGCGGAAAGGGCGTGTAGGCGGCTTACCAAGTCTGGTGTGAAATCCCCTCGCCCAACGAGGGAACTG
+
CCCCCGGFGGGGGGGGGGGGGGFFFFFEGEGGFFGGGGGGGGGGGGGGGGGGGGGGGGGGGGGGGGGGGD=FGGFFGGGGG9EFGGGGAFDEGGGGGGGGGGGGGGGGFGGGDF<FGGGGDE8FFFFEGGGGGGGDFGGGGCGGGGGF@CGFGGGDC<CEGC@CGC:,F:*=<F@7FFCGGGGFGGFE7<?>EFGGEGGG5@9+ACC>CC;/:CFG58*:88@C8:EC8+<8++2*A*)1::ECE*:C8:CC>GGGGB:F6C:2:*9*77A?5**3:@:7*))2/.)04C>BFB@)07:)1
@M03506:14:000000000-AKVR1:1:1101:17150:8526 1:N:0:50
ATGAACTCCTACGGGAGGCAGCAGTGGGGAATATTGGACAATGGGTGAAAGCCTGATCCAGCAACGCCGCGTGAGGGATGACGGCCTTCGGGTTGTAAACCTCTTTCAGCGGGGACGAAGCGCAAGTGACGGTACCCGCAGAAGAAGCACCGGCTAACTTCGTGCCAGCAGCCGCGGTAATACGAGGGGGGCAAGCGTTGTTCGGAATTATTGGGCGTAAAGGGCGCGTAGGCGGTTTGACAAGTCTGATGTGAAATCTATGGGCTCAACCCATAGCCCGCATTAGAAACTGTCGGGCTTG
+
CCCCCGGGGGGGGGGGGGGGGGGGGGGGGGGGGFFAFGGGFGGGGGGGGGGGGGGGGGGGGGGGGGGGGGGGGGGGGGGGGGGDDGGGGGGGGGGGGGGFGGGGFGGGFGGGGGGGGGGGGGGGGCGGGGGGGGGGGGGGGDFGCGGGGFGGCECFFGG9FCBFFGC:FFGGFGGGGG7FGFFGCEGEGGGGGFGCEE>CEGGGGGG5EFGGGGGGG5C8@CFGGGGDGEGDFEEGEGGGCFCGGGGGGFFCGFDFC@*27CCFCCFC956>75>?6@GGGF55EFFFDFFB6=<BBED)<
@M03506:14:000000000-AKVR1:1:1101:18555:8531 1:N:0:50
ATGAACTCCTACGGGAGGCAGCAGTTAGGAATTTTGGGCAATGGGCGCAAGCCTGACCCAGCAACGCCGCGTGGGTGACGAAGGCCTTCGGGTTGTAAAGCCCTTTTCTGGGGGAAGATGATGACGGTACCCCAGGAAGAAGCACCGGCTAACTACGTGCCAGCAGCCGCGGTAATACGTAGGGTGCGAGCGTTGCCCGGATTTATTGGGCGTAAAGGGCGCGCAGGCGGGCACGCACGTCCGTTGTGAAATCGCCCGGCTCAACTGGGCGGGGTCAGTGGATTCGGCGCGGCTGGAGCAA
+
@B@ACGGGGGGGCDGDEGCFEFEFFDDGGGGGGFGGCFG@8F@FFG@EEGGGFFGGGFGFGGGFGCEGGGEFDGGGEGGGGGGGGGGGFGDCGGGGCGEGEGFGFGGGG,,AFCF7:=<FFGGGGGGGGGFFGGGGCFGGDDC?AFFGEG7>F9DGG@7>FGGGGFGAFDGGF*=CGFF9?F@CFCBC7FFECFEGGG@E***09CFFCGGE>?/*0<18EEEECE8:EC*?CEC5::C@5C5*3:/9+<AF***1A5)95:FFCG+7:5:>9)17*)*27*7+<<C)-).(5@E:)))))
@M03506:14:000000000-AKVR1:1:1101:21303:8538 1:N:0:50
ATGAACTCCTACGGGAGGCAGCAGTAGGGAATCTTGCGCAATGGGCGAAAGCCTGACGCAGCCATGCCGCGTGAATGATGAAGGTCTTAGGATTGTAAAATTCTTTCACCGGGGAAGATAATGACGGTACCCGGAGAAGAAGCCCCGGCTAACTTCGTGCCAGCAGCCGCGGTAATACGAAGGGGGCTAGCGTTGCTCGGAATTACTGGGCGTAAAGGGCGCGTAGGCGGATATCTAAGTTGGGGGTGAAATCCCGGGGCTCAACCCCGGAATTGCCTTCAAAACTGGATATCTTGAGTTC
+
CCCCCGGGGGGGGGGGGGGGGGGGGGGGGGGGGGGAEGGGGGGGGGGGGGGGGGGGGGGGGGGGGDGGGGGEGGGGGGGGGGGFGGGGGGGGGGGGGGGGGGGGGGGFGGGGGGGGGGGGGGGGGGGGGGGGGGGGGGGGGDGGGGGGGGGGGGGGGGEGGGGGGGGGGGGG@FGGGGG77CDFFGGGGGGE<FCEB@EG>EFGGGGGGGFD8CGCFGGGGGG8CEC6?E8:*A:CCCGGGG6EGD/>@E?CFF6>8>C7***3*9*7>D*)/**+:7D6*=9?647@B7?>?FB69;?F*
@M03506:14:000000000-AKVR1:1:1101:4545:8557 1:N:0:50
ATGAACTCCTACGGGAGGCAGCAGTGGGGAATTGTTCGCAATGGGCGCAAGCCTGACGACGCAACGCCGCGTGGAGGACGAAGATCTTCGGGTCGTAAACTCCTTTCGATCGGGAAGAACAGTCTCCGGGTGAACAATCCGGAGATGTGACGGTACCGAGAGAAGAAGCCCCGGCTAACTCCGTGCCAGCAGCCGCGGTAATACGGGGGGGGCAAGCGTTGTCCGGATTTATTGGGCGTAAAGAGCGTGTAGGCGGTTAGGTAGGTCCGTTGTGAAAACTCGAGGCTCAACCTCGAGACGC
+
CCCCCGGGGGGGGGGGGGGGGGGGGGGGGFGGGGGGGGGGGGGGGGGGGGGGGGGGGGGGGGGGGGGGGGGGGGGGGGGGGGGGFGGGGGGGFGGEFGGGCCFGGGGGGGGGGGGGGGGGGFGGEGGGGGGGGGGGGGGGGGGGGGGGGGGGGGGGGGGGGGGGGGGGGFG>FGGGDGGGGFFGGEGGGGGGGGGDEEEEEGCEFCDGGGGGCGGGFGGCEGGGEG58?6<9EGGF=EDEC*9EFFC9CECFGGEDEDGDGGFFGGC6:9?>*9*<*9CCFEFDG37437?07775BFDE3
@M03506:14:000000000-AKVR1:1:1101:14184:8561 1:N:0:50
ATGAACTCCTACGGGAGGCAGCAGTGGGGAATTTTGCGCAATGGGGGAAACCCTGACGCAGCAACGCCGCGTGGAGGATGAAATCCCTTGGGATGTAAACTCCTTTCGATAGGGAAGATAATGACGGTACCTATAGAAGAAGCCCCGGCCAACTCCGTGCCAGCAGCCGCGGTAATACGGGGGGGGCAAGCGTTGTTCGGAATTACTGGGCGTAAAGGGCGCGTAGGCGGCCTTCTAAGTCAGACGTGAAATCCCTCGGCTCAACCGCGGAACTGCGTCTGATACTGGAAGGCTTGAATCC
+
CCCCCGGGGGGGGGGGGGGGGGGGGGGGGGGGGGGGGGGGGGGGGGGGGGGGGGGGGGGGGGGGGGGGGGGGGGGGGGGGGGGGGGGGGGGGGGGGGGGGGGGGGGGGGGGGGGGGGGGGGGGGGGGGGGGGGGGGGGGGGGGGGGGGGGGGGGGGGGGGGGGGGGGFGGGGGGGGGGGGGGGGGGGGDFGGE>EGGGGDGEGGGGGGGGGGGGGGGGGGGGGGDGGGDEG>=<<@F7CFGGGFGGCCCGGCCFF4:@GCFGCF*77)*1*756497<79C=F7?FGF<C)4:@4;>4076
@M03506:14:000000000-AKVR1:1:1101:12214:8564 1:N:0:50
ATGAACTCCTACGGGAGGCAGCAGTGGGGAATCTTGCGCAATGGCCTAACGGCTGACGCAGCGACGCCGCGTGTGGGATGAAGCTCTTCGGAGTGTAAACCACTGTTGCCCGGGACGAATAGCTCGATTAATCGAGCCTGACGGTACCGGGTGAGGAAGCACCGGCTAACTCCGTGCCAGCAGCCGCGGTAATACGGGGGGTGCGAGCGTTGTCCGGAATCACTGGGCGTAAAGGGCGCGTAGGTGGTTTGATAAGGGCGTGGTGAGAGGCCGGGGCTCAACCCCGGATCTGCCGTGCCGG
+
CCCCCGCFGGGGGGGGGGGGGGGGGFGGGGGGGGGFGGGGGGGGGGGGGGGGGEGFFFGGGGGGGEEEGGGGDEGGGGGGGA<F=FGG9DGF>BCEGEG9F<?FFFFFD?EB@FCGGG>FGGG,FGDDFCEFGGGGGGGGFGGGGFFGGGG7FDGFF:FCC@BFG>@FGDEFEGFG*CFGGFGGECFG:888:+<CEEGGE5?EEC8/CC*/2<+*CCE86+0++:/8EEE>CFFGCE<E**:C9CG>*:EGGD9DF>CC:CD*5C*23*/.>D3*).194557A))5(174//55>55>)
@M03506:14:000000000-AKVR1:1:1101:2774:8573 1:N:0:50
ATGAATTCCTACGGGAGGCAGCAGTGGGGAATATTGCGCAATGGGCGAAAGCCTGACGCAGCGACGCCGCGTGGGTGATGAAGGCCTTCGGGTCGTAAAGCCCTTTCGCAGGGGAAGAATAAGCGGACGGATAATACCCGTTCGCCCTGACGGTACCCTGCAAGAAAGCACCGGCTCACTCCGTGCCAGCAGCCGCGGTAATACGAAGGGGGCAAGCGTTGTTCGGAATTACTGGGCGTAAAGGGCGAGTACGCGGCTTATCACGTCAGGCGCCAACTTCCCGGGCTACCCCCGCGGGCTC
+
CCCCCGGGEGGGGGGGGGG;FGGGGGDGG@FFCFDF9@@C+BE,C@CDD@:<FFGGGG7@F:+BGEGFGEGGGGCE:<FGGCEFGGEGCFEGGCGCE8DG?<BF,55FC+:FGGGEGGGFFG,BCEFCE7@F73=;B@::CFF:7<F7FCCGGE<<<<CA:+<92FF,5<FBFE7F*2<<<+CF8CGGCC?@CFCE8EE>*<:C51*;CEC/*1;5@C8?:/A9>**:CG7:?:+;:/)*2*+<=:7)/:=+9EGDGED*++2+*2//*9C5))1**07:*8)/*0))(*.4:B)7)8BB3
@M03506:14:000000000-AKVR1:1:1101:13513:8607 1:N:0:50
ATGAACTCCTACGGGAGGCAGCAGTCGGGAATTTTGGGCAATGGGCGAAAGCCTGACCCAGCAACGCCGCGTGAAGGATGGAATCCCTCGGGATGTAAACTTCGCAAGATTGGGAAGAATTAGTAGGGGTTAATACCCCCTATGATGACGGTACCTTTTGTAAGCTCCGGCTAACTCCGTGCCAGCAGCCGCGGTAATACGGGGGGAGCAAGCGATGTTCGGATTTACTGGGCGTAAAGGGCGCGTAGGCGGTCAGCACAAGTCAGTTGTGAAATCTCCGGGCTTAACTCGGAAAGGTCAA
+
9C@@CGCFFGEGGEG7FGDCFEGEFDGCE:FFFGG<@CFFDCFCGGCEEGEGGGGGGGCFGGGGGGGGGGEGGGGGGGGGGCEFFFF,BFC74=BFFFFGGFGGGF7F=FGG?FFCG<FGCFGGGCAEGGGGGGGCDG7=CDEG9@DFGG>FGGGCFGAFGGGGFGCGG7CEGFF;?EFGG7DFF@:CFGEFGGGGCFGGGEGECEC>E@6*:C*;EEC+8/;E???FGGGCEGCG*;7@*5C5:*/>EFGC):=FC7<96/:<7CF*<2:8D>7F:47CC::ECF=*67)33<7;)9767
@M03506:14:000000000-AKVR1:1:1101:4050:8609 1:N:0:50
ATGAACTCCTACGGGAGGCAGCAGTGGGGAATTTTGCACAATGGGCGAAAGCCTGATGCAGCAACGCCGCGTGTGTGATGAAGGTCTTCGGATCGTAAAGCACTTTCGACCGGGACGAACACCCCTTGGCTAACATCCAAGGGCCTGACGGTACCGGGAGAAGAAGCACCGGCTAACTCTGTGCCAGCAGCCGCGGTAATACAGAGGGCGCAAGCGTTGTTCGGAATTATTGGGCGTAAAGCGCGTGTAGGCGGCTTTGCAAGTCGGGTGTGAAATCCCTCAGCTTAACTGAGGAAGTGCG
+
CCCCCGGGGGGGGGGGGGGGGGGGGGGGGGGGGGGGGGGGGFGGGGGGGGGGGGGGGGGGFGGGGGGGGGGGGGGGGGGGGGGGGGGGGGGGGGGGGGGGGGGGGGGGGGGGGGGGGGDGGGGGGGGGGGFGFGGGGGGGGGGGGGGFGGGGGGGDEGGGGGGGGGGGGGGGGGGGGFGGGGGGFFGGGGGGGGGGGGGGGGGD7@>E5?EEGGGGGGGGCGGG*CF6CDGGGGFGGGGGGGE5E:=>FGGDGCEDGFGGGFFCCDEGCD*5*:C77?FC*7?C+9:?AGF>FFFFFFFB5
@M03506:14:000000000-AKVR1:1:1101:14284:8631 1:N:0:50
ATGAACTCCTACGGGAGGCAGCAGTGGGGAATCTTGCGCAATGCGCGAAAGCGTGACGCAGCAACGCCGCGTGGGGGAAGAAGGCCTTCGGGTCGTAAACCCCTTTCAGGAGGGACGAAGCCTTGGGAGTGAATAGCTCTCCGAGGTGACGGTACCTCAATAAGAAGCCCCGGCTAACTACGTGCCAGCAGCCGCGGTAATACGTAGGGGGCTAGCGTTGTCCGGAATCATTGGGCGTAAAGCGCGCGTAGGCGGTCAGGTAAGTCCGGTGTGAAAGTCAAAGGCTCAACCTTTGAACGCC
+
@CCBCFFE<FGGE>F;FCFGGGFG<FGFGGEGGGGGFGGECGFGEEE7C:FGGGGGGGGGGGEGGGGGGGG=CCGDG7BFEFGFFFFGFGEFGGGBFCEGEFCGF@FFDC=BFGCGGC<FEGAFCGG7BFB;EAFGGF9<FFG*FCFGGGGGEG::,7,<B;C:CFFD:<CEGDGGCGFGGE<+FFFFGGFFGGGGG88*A7CGFGGDE>E>E:F+:*;8;@FGD**;C?+0<7*85*1;*<FEEGCDC*7C7CCCE5CC<+0<C>+1:/:7D=70?F77*1*7E6C=)*)(9==@F/075
@M03506:14:000000000-AKVR1:1:1101:5137:8634 1:N:0:50
ATGAACTCCTACGGGAGGCAGCAGTGGGGAATTTTGGACAATGGGGGAAACCCTGATCCAGCCATTCCGCGTGAGTGAAGAAGGCCTTCGGGTTGTAAAGCTCTTTTGTCCGGAACGAAACGGTGGACGTGAATATCGTCCATTACTGACGGTACCGGAAGAATAAGCACCGGCTAACTACGTGCCAGCAGCCGCGGTAATACGTAGGGTGCGAGCGTTAATCGGAATTACTGGGCGTAAAGCGTGCGCAGGCGGTTTTGTAAGCCAGATGTGAAATACCCGGGCTTAACCTGGGAATGGC
+
CCCCCGGGGGGGGGGGGGGGGGGGGGGGGGGGGGGGGGGGGFGGGGGDCFGGGGGGGGGGGGGGGGGGGGGGGGGGGFGGGGGGGGGFGGGGGGGGGGGGGGFFFGGGGGGGGDEGGGGGGGGGGGGGGEGGGGDGGGGGGGGGDFFAFGGGGGGGGGGGGFGGGGGGAECGGGGCGGGGGGGFGEGGGFGGFCGGGG@EGGGG:@;CGGGG>8CBEGG=FFGGGGGCFGEFDGFGGG3;:CGGEGDDGGGEDGG5C>C*0<FGGGCCG*:17C>FC*2975<=>5D6>F*-84>)).<F)
@M03506:14:000000000-AKVR1:1:1101:20957:8648 1:N:0:50
ATGAACTCCTACGGGAGGCAGCAGTGGGGAATTTTGCGCAATGGGGGAAACCCTGACGCAGCAACGCCGCGTGGAGGATGAAGTCCCTTGGGACGTAAACTCCTTTCGACCGGGAAGATAATGACGGTACCGGTGGAAGAAGCACCGGCTAACTCTGTGCCAGCAGCCGCGGTAATACAGAGGGTGCGAGCGTTGTTCGGAATTATTTGGCGTAAAGGGCGCGTAGGCGGTGCGGTAAGTCACCTGTGAAATCTCCTGGCTTAACTGGGAGCCTGCAGGCGAAACTGCCGTGCTGGAGTGG
+
CCCCCGGGGGGGGGGGGGGGFGGGGFFGGGGGGGGEGGGGEGFGGGGGGEGGGGGGGGGGGGGGGEGG7FGGGGDGGCGGCCFGGGGGGGGGGGGGGGGGGGGGGGGDDGGGGGEGGGFFGFFGGGGGGGGGECEGFGGDFFGAFDGGGGCCGFGGGGGGFFGGFCFG7FGCCCFFBFGE<CFGGGGGC7BCGC*;CFCC5588:F++3:8ECECFG75?EGDEG5EFEGGGGGGGE*9CF+9+96CCCF9CCFCFF6F5=**0AD94C4A</5<FF)2)9>)7:?D4(189:FFF:.)8)
@M03506:14:000000000-AKVR1:1:1101:23745:8662 1:N:0:50
ATGAACTCCTACGGGAGGCAGCAGTAAGGGATATTGCACAATGGGCGAAAGCCTGATGCAGCAACGCCGCGTGGAGGAAGAAGGCCTTCGGGTCGTAAACTCCTTTTGACGCTGACGAGGAAGGACGGTAGGCGTCGAATCAGTCACGGCTAACTACGTGCCAGCAGCCGCGGTAAAACGTAGGTGGCGAGCGTTATCCGGATTTACTGGGCGTAAAGGGTGTGCAGGCGGGGGTCCAAGTGGTGGATGAAATCGCCCGGCTTAACCGGGCTAGGTTATGCCAGACTGGACTTCTAGAGTG
+
CCCCCGGGGGGGGGGGGGGGGGGGGGFGGGG8EFFCGGGGGGGGGGGGGGGGGGGGGGGGGGGGGGGGGGGGGGGGGGGGGGGGGGGGGGGGGGGGGGGGGGGGGGGGGGGGGGGGGFEGGGGGGGGGGDGGGCGDGFGGGGGGGGGGGGGGGGGGGGGGGGGGGGGGGGGGGFGGFGGGCCFGFC@FDF*<FCECCFGGG588@FFGGGGGGEEEFCFC=C:EGGFFGGDDE5/;5C7<:FG95*7CFC9CGFEDEEGGGCDG7*:D=)*0*90+2@7>*1*<*)964<)<*=F4@?F?F
@M03506:14:000000000-AKVR1:1:1101:23463:8678 1:N:0:50
ATGAACTCCTACGGGAGGCAGCAGTCGAGAATTTTTCTCAATGGGGGAAACCCTGAAGGAGCGACGCCGCGTGGAGGATGAAGGTCTTCGGGTTGTAAACTCCTGTCATTTGGGAACAATGCTTACGTATTAACTGTACGCGAGTTGATAGTACCAGAAGAGGAAGAGACGGCTAACTCTGTGCCAGCAGCCGCGGTAATACAGAGGTCTCAAGCGATGTTCGGATTCATTGGGAGTAAAGGGTGCGTAGGCGGCGTGGTGAGGCGGTTGGTAAATTTCGGACGTTAACTCCGAATCGTAA
+
CCCCCFFGGGGGGGEGC@FEGGGGGGGE@FGGGGCEAEGFGGGGGGGC@<C@FG8EC9@,<FFC7:FEGGG7FEEGG7=E@FFGGGFEFFDGGG:FF9F?FFGD8FFG@FFGGGFFFFF9E8E9FFGGGGGCGFFDFDDF+38383<E<FFACFEFCCC7@:CEG,@:,:<<FEFCCFECCFGGGFA7,,<FCC@F8*:99CFC9+*+4??9C9<B*==E++=8*;1+0++3C=/**2*0<FCFC:*/*5=9DGD3/))9*<<*:<E)*1/0**:<79>*/.)/*.2)):925)))0))))
@M03506:14:000000000-AKVR1:1:1101:21616:8700 1:N:0:50
ATGAACTCCTACGGGAGGCAGCAGTGGGGAATTTTGGACAATGGGGGCAACCCTGATCCAGCCATGCCGCGTGAGTGAAGAAGGCCTTCGGGTTGTAAAGCTCTTTCGGACGGGACGAAAAGGTTAGCGTGAATAACGCTGACTAATGACGGTACCGTAATAAGAAGCACCGGCTAACTACGTGCCAGCAGCCGCGGTAATACGTAGGGTGCGAGCGTTAATCGGAATTACTGGGCGTAAAGCGTGCGCAGGCGGTTCGCCAAGTCAGGTGTGAAATCCCCGGGCTTAACCTGGGAATTGG
+
CCCCCGGGGGGGGGGGGGGGGGGGGGGGGGGGGGGGGGGGGGGGGGGGGGGGGGGGGGGGGGGGGGGGGGGGGGGGGGGGGGGGGGGGGGGGGGGGGGGGGGGGGGGGGGGGGGGGGGGGGGGGGGGGGGGGGGGGGGGGGGGGGGGGGGGGGGGGGGGGGGGGGGGGGGGGFGGGGGGGGGG7CGGGFGFGGDGCEEGGGGFGGGGGGFGGGCGGE?*CGFGGGGCFGGGGFGGGG5CEFGFGE=CGGEE*):C5C@GDGG3:0C9:CDG?3CCFGB*7CEBDC)*<<*9)7@376)/=/
@M03506:14:000000000-AKVR1:1:1101:4832:8700 1:N:0:50
ATGAACTCCTACGGGAGGCAGCAGTAGGGAATATTGGACAATGGGTGAGAGCCTGATCCAGCCATGCCGCGTGCAGGAAGAAAGCCTTCTGGGTTGTAAACTGCTTTTCTCTGGGGATAAAATTCTCGTGCGCGGGAAATTGAAGGTACCAGAGGAATAAGCCACGGCTAACTACGTGCCAGCAGCCGCGGTAATACGTAGGTGGCAAGCGTTGTCCGGATTTATTGGGTTTAAAGGGTGCGTAGGCGGTTTTCTAAGTCAGCAGTGAAATACGGCAGCCCAACTGTCGAGGTGCTGTTGA
+
BB9CCGGGGCGEGGGGGGGEGC@FEGGGDGGGDGGDGGCDG@DCC@FFFDDDFC8E<FCFGGGGDFGFDGGFGDDDDEE@EGFCEF8C9,C<,:?:BFFGFGAFGGGGGCA<FFFCG7FGGAF,A<FC<<CEGGGG:F8BFGGGFFGG9FDCA<@DBDEGG,,@BGGGCCGGGF:CDFG*FFFEGGGED:C:EDC<E@BFGGE,FDCFG8C:B5=E;CE=CC92;BFFD=;EC:A<??C=:EGC=CCDG5/*90:70***2<F977?7E*0*29*/)<<**85*:62@195005F***19*
@M03506:14:000000000-AKVR1:1:1101:9296:8704 1:N:0:50
ATGAACTCCTACGGGAGGCAGCAGTGGGGAATTGTTCGCAATGGGCGCAAGCCTGACGACGCAACGCCGCGTGGAGGATGAAGGTCTTCGGATTGTAAACTCCTGTTGCCCGGGACGAATGGCTTCGACCTAACACGTCGAAGTTTGACGGTACCGGGTGAGGAAGCCCCGGCTAACTCTGTGCCAGCAGCCGCGGTAATACAGAGGGGGCAAGCGTTGTTCGGAATTACTGGGCGTAAAGGGCGCGTAGGCGGCCTTCTAAGTCGAACGTGAAATCCCCGGGCTCAACCCGGGAACTGCG
+
CCCCCGGGGGGGGGGGGGGGGGGGGGGGGGGGGGGGGGGGGGGGGGGGGGGGGGGGGGGGGGGGGGGGGGGGGGGGGFGGGGGGGGGGGGGGGGGGGGGGGGGGGGGGGGGGGGGGGGGGGGGGGGGGGGGGGGGGGGGGFGGGGGGGGGEGGGGGGGCFGGGGGGGGGGGGGGGGGFGGGGGGFFGGGGGGGGGGCEGGGFGGGGGGEGGEGGCGGEGGFGG>8?F8++CECFGGG=DGGGGEGGGDCEGGGGGGG)979C>AEGCGGG5F7CFGCFGCCDEGC>=?.732:>)7>?F*)
@M03506:14:000000000-AKVR1:1:1101:28042:8710 1:N:0:50
ATGAACTCCTACGGGAGGCAGCAGTAGGGAATTGTTCGCAATGGGCGCAAGCCTGACGACGCAACGCCGCGTGGAGGATGAAGACCCTCGGGTCGTAAACTCCTTTCGATCGAGACGAATCGCCTCCGGGTGAACAATACGGAGGAATGACGGTACCGAGAGAAGAAGCCCCGGCTAACTCCGTGCCAGCAGCCGCGGGAATACGGGGGGGGCCAGCGTTGTTCGGCATTACTGGGCGTAACGGGCTCGTAGGTGGCCAACGAAGACAGACGCGAAAACCCTCGGCTTAGCGGGGGGACGG
+
6BCC9FEFG<FFGGG7FEFGECGFGCACFAEDECFFGGGGDFFGGGG7:CEFFGG8CCGFG7FC+CFDEFGGCEFFFFGGGDEE8FFCCF7CE:B@FDEFFE@A?FGGG9FG7FC@BCFGG8F@CFFDEGGGG,F,>:,@<FFGDBFFCFFE7FGFCFC7@77B,,<C,,*4*<<<FAF,?FGGGF*+2CC>8AEGGD***;F7C5C>CE88:*8C8E;*8;8+;ECG*9<+A98F5C//5*/55C5*1*/:<+<C*)95**9****9:C5<)/9EC)9>5)7**53))*/(.0)))0))0
@M03506:14:000000000-AKVR1:1:1101:20312:8715 1:N:0:50
ATGAACTCCTACGGGAGGCAGCAGTGGGGAATATTGGGCAATGGGCGAAAGCCTGACCCAGCCACGCCGCGTGAGTGATGAAGGCCTTCGGGTCGTAAAGCTCTGTGGGGAGGGACGAACAAGCCTGGGGCTAATCACCCGGGACCTGACGGTACCTCCTTAGCAAGCACCGGCTAACCCTGTGCCAGCAGCCGCGGTAATACAGGGGGTGCAAACGTTGCTCGGAATCATTGGGCGTAAAGCGCACGTAGGCGGTCTGCTATGTCGAATGTGAAAGCCCTTGGCTCAACTGAGGAAGCGC
+
CCCCCGGGGGGGEGGGGGGGGGGFGGDGGGDGFFGCGGGGGGGGGGGGDGGGGGGGGGGGGGGGGGGG@GGECGGFGAFGGGG8FGGGGFGGFC@FFFGGGEGGFGGGGGGEDGDGDGGGGFGGGGGFGGGDGGGGGGGGGGCCGFFGGGGGGGGG@FFGGFCFGGGG7,FFEGGGGGGGFGGGGGFGGFCFGGGDGECEGFGGGGGGGGCEFG7:CFFC*::>>*88FC7CCFGGGEGEDGC=*/>98:*:6=C9C54*0+2<CG5*:DFBGF7?:?DC*?5??<C*,0/5FFF?>F)))
@M03506:14:000000000-AKVR1:1:1101:12169:8723 1:N:0:50
ATGAACTCCTACGGGAGGCAGCAGTCGGGAATTTTGGGCAATGGGCGAAAGCCTGACCCAGCAACGCCGCGTGAAGGATGAAATCCTTCGGGATGTAAACTTCGCAAGAACAGGAAGAATAAGTAAGGGTTAATATCTCTTACGATGACGGTACTGTTTGTAAGCTCCGGCTAACTCCGTGCCAGCAGCCGCGGTAATACGGAGGGGGCTAGCGTTGTTCGGACTTACTGGGCGTAAAGAGCACGTAGGCGGCTTTGTACGTTAGAGGTGAAAGCCCGGGGCCCAACTCCGGAATTGCCTT
+
CCCCCGGGGGGGGGGGGGGFEFGFGGGGGECFGGGFGGGGFGFFFCGGDGGGGGGCGG@FGGGGGGGGGGGGGEFCGFDGGGGGFGGGGGEGGGGGGGGGGGGDCGGGGFGGGGGGGGGGGGFF9DFGGGGCCFGGGGDGCFGGGFFG9:CFFCGGGGDCFFAF9;FGGCEFDCFGFGGGGD*>7*?CGGGGGGGFBCFGG>@EF7BBEC5EGD8CEGFFDCD*:C7@CG?FGGEEC8*+2:6CEG64CFGGGCCCC?7*/:7CE*CD6D9?*20:C)7CD:)*/0>73*533>))*/0/9
@M03506:14:000000000-AKVR1:1:1101:14363:8735 1:N:0:50
ATGAACTCCTACGGGAGGCAGCAGTGGGGAATTTTGCGCAATGGGGGAAACCCTGACGCAGCAACGCCGCGTGGAGGATGAAGTCCCTTGGGACGTAAACTCCTTTCGACCCGGACGATAATGACGGTACGGGTGGAAGAAGCCCCGGCTAACTTCGTGCCAGCAGCCGCGGTAATACGAGGGGGGCAAGCGTTGTTCGGAATTATTGGGCGTAAAGGGCGCGTAGGCGGTGCGGTAAGTCACCTGTGAAATCTCCGGGCTTAACTCGGAGCCTGCAGGGGAAACTGCCGTGCTGGAGGGG
+
CCCCCGGGGGGGGGGGGGGGGGGGGGGGGGGGGGGGGGGGGGGGGGGGGGGGGGGGGGGGGGGGGGGGGGGGGGGGGGGGGGGGGGGGGGGGGGGGGGGGGGGGGGGGGGGD@FEGGGGGGGGGGGGEGGGGDGGGFGGGGGGGGGCEGEGFGFGCEFCDGGGGGFGCFGEGGGGF9BFEGGGGGGGGFGFE>8:EGGGGE5C@?EGG?>F8:EDFGGGCE=CEEEEGGG=CCEGEE570C7:E?<+00<9C*+0;CB:DE*9<EGGGGDGEC495C;4)1.72:67@(CD1:<*))7)).
@M03506:14:000000000-AKVR1:1:1101:25816:8747 1:N:0:50
ATGAACTCCTACGGGAGGCAGCAGTCGGGAATTTTGGGCAATGGGCGAAAGCCTGACCCAGCAACGCCGCGTGAAGGATGAAATCCCTCGGGATGTAAACTTCGCAAGAATGGGAAGAATTGGTAGGGGTTAATACCCCCTATGATGACGGTACCATTTGTAAGCTCCGGCTAACTCCGTGCCAGCAGCCGCGGTAATACGGGGGGAGCAAGCGTTGTTCGGATTTACTGGGCGTAAAGGGCGCGTAGGCGGTCAGCACAAGTCAGTTGTGAAATCTCCGGGCTGAACCCGGAAAGGCCAA
+
CCCCCGGGGGGGGGGGGGGGGGGGGGGGGGGGGGGFGDFFGFGGGGGDEGGGGGGGGGGGGGGGGFE>EGGGGGGGGFGFGFGGGGG@FGGGGDGGGGGGGDGGGGDEFGGGFGGGEGGGAFGGGCFGGG7+FFGGGGFGGFGGGGGDCC@CCFGGCFFCGGFFGGG,>@EEGGC2?CFFFCFFFG,<BBEFDG7FGFCFGCCEGGGGD5@CECCCG5*<CG=**<CCG96CDG**:CG+:7E55C=DC95*/**7CFG*:E>C+2+:C*:@FDD7>67C/5)7*096(*037>).)))05
@M03506:14:000000000-AKVR1:1:1101:11330:8788 1:N:0:50
ATGAACTCCTACGGGAGGCAGCAGTGGGGAATTTTGGACAATGGGGGCAACCCTGATCCAGCCATGCCGCGTGTGTGAAGAAGGCCTTCGGGTTGTAAAGCACTTTCGGACGGAACGAAATCGCGCGGGCGAATATCCCGCGTGGATGACGGTACCGTAAGAAGAAGCACCGGCTAACTACGTGCCAGCAGCCGCGGTAATACGTAGGGTGCGAGCGTTAATCGGAATTACTGGGCGTAAAGTGTGCGCAGGCGGCCGAGCAAGTCGAGTGTGAAAGCCCCGGGCTCAACTTGGGAATTGC
+
CCCCCGGGGGGGGGGFGGGGGGGGGGGGGGGGGGGGGGGGGGGGGGGGGGGGGGGGGGGGGGGGGGGGDGGGGGGGGGGGGGFGGGGGGGGGGGGGGGGGGGGGGGGGGGGGGGGGGGGGGGGGGGGGGGGGGGGGGGFGGGGGGGGGGGGDG>=FGGGGGCFGFFGGEGGEGGDGGFCFGGCGDEFCGGGGFGGGGGECFDFFFFGGGCEGGDGGGGGGFGGGGGAC8FGCF?FGEE3;:CCEGFGGGDGC5:EDG@35EDDGCFG**>EBFC702)2975:5E@*9458)7?@FF5<4*
@M03506:14:000000000-AKVR1:1:1101:12368:8798 1:N:0:50
ATGAACTCCTACGGGAGGCAGCAGTCGAGGATCTTCCGCAATGGGCGAAAGCCTGACGGAGCGACACCGCGTACAGGATGAAGGCCTTCGGGTTGTAAACTGTTGTCACGCTATAGGAACCGCTTGGTGCTAATACCGCCAAGTCTGACTAAAGCGAGAGGAAGCACCGGCTAACTCTGTGCCAGCAGCCGCGGTAAGACAGAGGGTGCAAACGTTGTTCGGAATCACTGGGCATAAAGCGCACGTAGGCGGTCCGTTAAGTCAGGTGTGAAAGCCCCCGGCTCAACCGGGGAATGGCATT
+
CCCCCGGGGGGGGGGGGGGGGGGGGGGGGGGGGGGGGGGGGGGGGGGGGGGGGGGGGGGGGGGGGGGGGGGGGGGGGGGGGGGGGGGGGGGGGGGGGGGGGGGG9FGFGGGGGGGGGGGGGGGGGGGGGGGGGGFGGGGGGCGGAFGGGGGGGGGGGDGGGGGGGGGGGGGGGGGGFGGGGGGFGGFGGGGG>GED:FFGGGGFGGGGCFFFGGGECC=EGGEGG6FGFGGGGFGDE7FGGGDD=:67EFEEGGGGGF3>E<CECC<>EDGF7*97C>DDD35=64CF;3)17;>FF>5=6
@M03506:14:000000000-AKVR1:1:1101:18608:8813 1:N:0:50
ATGAACTTCTACGGGAGGCAGCAGTGGGGAATTTTGGACAATGGGGGCAACCCTGATCCAGCCATGCCGCGTGAGTGAAGAAGGCCTTCGGGTTGTAAAGCTCTTTCGGTAGGAACGAAACGGTTACGGTGAATATCTGTGACTAATGACGGTACTTACAGAAGAAGCACCGGCTAACTACGTGCCATCAGCCGCGGTAATACGTAGGGTGCGAGCGTTAATCGGAATTACTGGGCGCAAAGGGTGCGCAGGCGGTCTCGTAAGCTGGGTGTGAAAGCCCCGGGCTTAACCTGGGAATGGC
+
CCCCCGFCGGGGGGGGEDEGGGFGGGGFGGGGGGGG7EGCFGGGGGEGGGGGGGGFEFGGGGGGGGGGGGGEGGEGG?CEFGF8FGFFF7,>CFEFEB??EF?FFFFE7==C=FCFCFCCFD:FFGE:FG:B9CDDGDDBFDF<,CFAFDE:BFEGF9DFC9>>7<FGFECE*:*@FEB;FGGCF:;,:FFC:C7F8CE*C9FGGGFEE98B5*3=>E5ECGFCEEGGGG:<@?855*1:C?FE**/9*2:*7CG1:@CGF=*>F>CD:2:5577+:<*7*73*:)/92:B25>3)))/).
@M03506:14:000000000-AKVR1:1:1101:22925:8814 1:N:0:50
ATGAACTCCTACGGGAGGCAGCAGTGGGGAATATTGGACAATGGGCGAAAGCCTGATCCAGCAATGCCGCGTGAGTGGTGAAGGCCTTAGGGTTGTAAAGCTCTTTTACCCGGGAAGATAATGACTGTACCGGGAGAATAAGCCCCGGCTAACTCCGTGCCAGCAGCCGCGGTAATACGGAGGGGGCTAGCGTTGTTCGGAATTACTGGGCGTAAAGCGCACGTAGGCGGCTTTGTAAGTTAGAGGTGAAAGCCCGGGGCTCAACTCCGGAATTGCCTTTAAGACTGCATCGCTAGAATTG
+
CCCCCGGGGGGGGGGGGGGGGGGGGGGGGGGGGGGGGGGGGGGGGGGGGGGGGGGGGGGGGGGGGGGGGGGFGGGGGGGGGGGGGGGGGGGGGGGGGGGGGGGGGGGGGGGGGGGGGGGGGGGGGGGGGGGGGGGGGGGGGGGGGGGGGGGGGGGGGGGGGGGGGGGGGGGGGGGGGGGDFGGCGGGGGGGGGGGGGGGGDEGGGGGGGGCGGDGDGGGDEGEGGFGGGGGGECGCGFGGFFGDGF+9:<CGGCFGGDGD5F=96FGFEC5)7477C?DG7@?C967)8>?35>>569*94
@M03506:14:000000000-AKVR1:1:1101:5927:8822 1:N:0:50
ATGAACTCCTACGGGAGGCAGCAGTGGGGAATTTTGGGCAATGGGCGAAAGCCTGACCCAGCAACGCCGCGTGAGGGAGGAAATCCTTCGGGATGCAAACCTCACAAGCAAGGGAAGAGAGCTCAAGGCCGAATAAGCTTTGAGTCCGACGGTACCTTGCGTAAGCCACGGCTAACTACGTGCCAGCAGCCGCGGTAATACGTAGGTGGCAAGCGTTGTTCGGAATTATTGGGCGTAAAGGGCGCGTAGGCGGCTTGCTAAGTCGGCTGGGAAAGCCCGGGCCTCAACCCCGGAGGGTCGG
+
CCCCCGGGGGGGGGGGGGGGGGGGGGGGGGGGGGGGGGGGGGGGGGGGGGGGGGGGGGGGGGGGGGGGGGGGGGGGGGGGGGGGGGGGGGGDGGGGGGGGGGGFFGGGGCGGGGGGGGGGGGGFGGGGG8CCCFFGGFGGFG9FFFGDGGDGG7FFGGGGGGGGGGGGGGGGGGGGFFGGFEDFGFGGGGGDGCGBEEF9EF+<8C:@FC8FFGGGGGGG+*?::FC9EF?FGGG*7=CF755CEE:9:C9EG5E383C>CFFCCC5/7*2.2***2.><D)026:7?(9)355BB>5?EE
@M03506:14:000000000-AKVR1:1:1101:4792:8831 1:N:0:50
ATGAACTCCTACGGGAGGCAGCAGTGGGGAATTTTGCGCAATGGGGGAAACCCTGACGCAGCAACGCCGCGTGGAGGATGAAGTCCCTTGGGATGTAAACTCCCTTCGACCGGGAAGATGATGACGGTACCGGTGGAAGAAGCCCCGGCTAACTTCGTGCCAGCAGCCGCGGTAATACGAGGGGGGCGAGCGTTGTTCGGAATTATTGGGCGTAAAGGGCGCGTAGGCGGTGCGGTAAGTCACCTGTGAAATCTCTGGGCTTAACTCAGAGCCTGCAGGCGAAACTGCCGTGCTGGAGTGG
+
CCCCCGGGGGGGGGGGGGGGGGGGGGGGGGGGGGGGGGGGGGGGGGGGGGGEGGGGGGGGGGGGGGGGGGGGGGGGGGGGGGGGGGGGGGGGGGGGGGGGGGGGGGGGGGGGGGGFGGGGGGGGGGGGGGGGGGGGGGGGGGGGGGGGGGDGGGGGGGGGGGGGGGGGGGGGGGGGFGGGGGGGGECECGGGC>EEDFECEE5CFC+0@FFEEGGFGGGGGEEECEEGGGECCEGCE*CGGGGGFFEGC+<?FFFCGFGG6E4CEFDFG7?.>CDC4?FGC>>E=B>60<5()09?@F9:)
@M03506:14:000000000-AKVR1:1:1101:8165:8831 1:N:0:50
ATGAACTCCTACGGGAGGCAGCAGTAGGGAATTGTTCGCAATGGGCGCAAGCCTGACGACGCAACGCCGCGTGGAGGATGAAGACCTTCGGGTCGTAAACTCCTTTCGATCGAGACGAATGGCCTCCGGGTGAACAATCCGGAGGAATGACGGTACCGAGAGAAGAAGCCCCGGCTAACTCCGTGCCAGCAGCCGCGGTAATACGGGGGGGGCAAGCGTTGTTCGGAATTACTGGGCGTAAAGGGCTCGTAGGCGGCCAACTAAGCCAGACGGGAAATCCCTCCGCTTAACCGGGGAACGG
+
CCCCCGGGGGGGGGGGGGGGGGGGGGGGGGGGGGGGGGGGGGGGGGGGGGGGGGGGGGGGGGGGGGGGGGGGGGGGGGGGGGGGGGGGGGGGGDGGGGGGGGGGGGGGGGGGGGGGGGGGGGGGGGGGGGGGGGGGGGGGGGGGGGGGGGGGGGGGGGGGGCFACFDFGD@:CFGGDGGGGGGGGGGFFG7<FEGGGGGEEFFFFCEGGGGGGC>CCC;CEGG?CEG=FGGGCFGGGG7?==EGGGCFGGD5DFGGDDGFCFGC6*+2/*17*19:F6:DF?@*:@*71C*45<DF3>>))
@M03506:14:000000000-AKVR1:1:1101:22437:8838 1:N:0:50
ATGAACTCCTACGGGAGGCAGCAGTGGGGAATATTGCGCAATGGGCGAAAGCTTGACGCAGCGACGCCGCGTGAGTGATGAAGGCCTTCGGGTCGTAAAGCTCTGTCGGAGGGAACGAATGCTCCAGGGGTTAACAGCCTCAGGAAGTGACGGTACCCTCAAAGGAAGCACCGGCTAACTCTGTGCCAGCAGCCGCGGTAATACAGAGGGTGCAAGCGTTGTTCGGAATCATTGGGCGTAAAGGGCGTGTAGGCGGTTTGTTAAGTCATGTGTGAAATCCCCCGGCTCAACCGAGGAACGA
+
CCCCCGGGGGGGGGGGGGGGGGGGGGGGGGGGGGGGGGGGGGGGGGGGGGGGGGGGGGGGGGGGGGGGGGGGGGGGGGGGGGGGGGGGGGGGGGGEGGGGGGGGGGGGGEEGGGGGGGGGGGGGGGGGGGGGGGGGGGGGGGGGGGGGGGGGGGGGFGGGG?FGFGGGGGGGGGGGGGGGGGGGGGGGGGGGGGGGGGGGDGGGG?FGGGEGGCFGGGEEEGGGEEGE8@FAFCFGFEGGD5CFGGGDE7CFFGGG?BCDFGFF?0<>FG9@>F:C7@702.57:@DDFGFFF3.7:>@E)
@M03506:14:000000000-AKVR1:1:1101:11512:8857 1:N:0:50
ATGAACTCCTACGGGAGGCAGCAGTGGGGAATCTTGCGCAATGGCCTAACGGCTGACGCAGCGACGCCGCGTGTGGGATGAAGCTCTTCGGAGTGTAAACCACTGTTGCCCGGGACGAATAGCTCGATTAATCGAGCCTGACGGTACCGGGTGAGGAAGCACCGGCTAACTCCGTGCCAGCAGCCGCGGTAATACGGGGGGTGCGAGCGTTGTCCGGAATCACTGGGCGTAAAGGGCGCGTAGGTGGTTTGATAAGGGTGTGGTGAAAGGCCGGGGCTCAACCCCGGATCTGCCGTGCCGA
+
CCCCCGGGGGGGGGGGGGGGGGGGGGGGGGGGGGGCFGGGGGFFGGGGGGGGGFGCGGGGGGGGGGGGGGGGGCGGGFGGGGGGEGGGGGGGGGGGGFFGGGGGGGGGGCGGGGCFGGGGGGGBFGGGGGGGGGGGGGGGGGGGGGEGEGGGGGGGGGGGGGGGGGGGGGGGGGGGGGGGGGGGGGGEGGGGGGGGD>EGGGG>EGGGGGGGGGGGGEEFCFFGGDFDEGGDFFGGGGDG5:EG9CFGDC=C*<:CGFCGD5D=CC?7E455DGC=:<9CF:5:7>DD<D6>BFFE55<E0
@M03506:14:000000000-AKVR1:1:1101:8322:8858 1:N:0:50
ATGAACTCCTACGGGAGGCAGCAGTGGGGAATTTTCCGCAATGGGCGAAAGCCTGACGGAGTGACGCCGCGTGGGGGACGAAGGCCTTCGGGTCGTAAACCCCTGTCAGAAGGAAAGAAGGGTGTCGGCGTGAATAGCGCTGGCATTTGACGGTACCTTCAGAGGAAGCCCCGGCCAACTCTGTGCCAGCAGCCGCGGTAAGACAGAGGGGGCAAGCGTTGCTCGGAATCACTGGGCGTAAAGGGCGCGTAGGCGGGATGGCAAGTCGGTCGTGAAATCCTTCGGCTCGACCGAAGAACGG
+
CCCCCGGGGGGGGGGGGGGGGGGGGFGGGGGGGGGGGGGGGGGGGGGGGGGGGGGGGGGGGGGGGGGGGGGGGGGGGGGGGGGGGGGGGGGGFGGGGGGGGGGGGGGGGBDGGGGGGGFGGGFDGFGGDGFFGGGD:FGGGCCGGCEGGFGGDGGGGGFGGGGGGFGGGFGGGGGGEDFGGGGGGFFGGGEGFGGGCEGGGGGGGGGGGGGGGGGFGGGGGGFEEEG=F?9<:CFGGGG5ECFGE7:DE:EECGGDE5/9=FFGF*<CC15<DGFCG*?>C4=FC>5B(/72<3;@EF)5)
@M03506:14:000000000-AKVR1:1:1101:14616:8865 1:N:0:50
ATGAACTCCTACGGGAGGCAGCAGTCGAGGGTCTTCTGCAATGGGCGCAAGCCTGACAGAGCGACGCCGCGTGGGGGAGGAAGGCCTTCGGGTTGTAAACCCCTGTTGCCGGTTAAGAATGCGAGGGTGCCAATAGCGCTTCTCGTTGACAAAGGCCGGTGAGGAAACCACGGCTAACTACGTGCCAGCAGCCGCGGTAAGACGTAGGTGGCAAGCGTTGTTCGGAATCACTGGGCATAAAGCGCGCGTAGGCGGCGGAGTAAGTCGGGTGTGAAATCCCTCGGCTCAACCGAGGAACTGC
+
CCCCCGGGGGGGGGGGGGGGGGGGGGGGGGGGGGGGGGGGGGGGGGGGGGGGGGGGGGGGGGGGGGGGGGGGGGGGGGGGGGGGGGGGGGGGGGGGGGGGGGGGGGGGGGGGGGGGGGGGGGGGGGGGGGGGGGGGGGGCFGGGGGGGGGGGGGFGGGGGGGGGGGGGGGGGGGGGGGGGGGGFGGGGGGGGGGGGGGGGG7FGCEDGGGGGGGGGGGDGGGGGGDGFFCFFCFGGGFF7FGCECE5D8C=EFCGDGF<C:CFG+:CDG*:.9*:E799F6>BCEFDF7FFBEFF3>F)=4
@M03506:14:000000000-AKVR1:1:1101:5686:8866 1:N:0:50
ATGAACTCCTACGGGAAGGCAGCAGTGGGGAATCTTGCACAATGGGGGAAACCCTGATGCAGCGACGCCGCGTGAGCGATGAAGCCCTTCGGGGTGTAAAGCTCTTTCGGCAGGGAAGATGATGACGGTACCTGCAGAAGCAGCTGCGGCTAACTACGTGCCAGCAGCCGCGGTAATACGTAGGCAGCAAGCGTTGTTCGGAGTTACTGGGCGTAAAGGGTGTGTAGGCGGTCTTTTAAGTTTGGTGTGAAATCTCCCGGCTCAACCGGGAGGGTGCGCCGAATACTGAGGGACTCGAGTG
+
CCCCCGGGGGGGGGGGGGGGGGGGGGGGGGGGGGGGGGGGGGGGGGGGGGGGGGGGGGGGGGGGGGGGGGGGGGGGGGGFGGGGGGGGGGGGGGEGGGGGGGGGGGGGGGGGGGGGGGGFCFGGGGGGGGGGGFGGGGGGGGGGGGGDGGGGGGGGGGGGFGGGGGGGDGGGGEGGGGGGGDCGGGGGGFGGG=BFC@GGGGGDGGGGGGF5EGEGGGGGGGGGGGGGGGC8:CF@FFGFFFDFGGGGCFGFGGFG?FDD=5CC9<*7CG>DDDDG<BG3D375CF:794<?EFFF>FEFF
@M03506:14:000000000-AKVR1:1:1101:12718:8885 1:N:0:50
ATGAACTCCTACGGGAGGCAGCAGTGGGGAATACTGGACAATGGGCGCAAGCCTGATCCAGCCATGCCGCGTGAGTGATGAAGGCCCTAGGGTTGTAAAGCTCTTTTGTGCGGGAAGATAATGACGGTACCGCAAGAATAAGCCCCGGCTAACTTCGTGCCAGCAGCCGCGGTAATACGAAGGGGGCTAGCGTTGCTCGGAATCACTGGGCGTAAAGGGTGCGTAGGCGGGTCTTTAAGTCAGGGGTGAAATCCTGGAGCTCAACTCCAGAACTGCCTTTGATACTGAAGATCTTGAGTTC
+
CCCCCGGGGGGGGGGGGGGGGGGGGGGGGGGGGGGGGGGGGGGGGGGGGGGGGGGGGGGGGGGGGGGGGGGGGGGGGGGGGGGGGGGGGGGGGGGGGGGGGGGGGGGGGFGGGGGGGGGGGGGGGGGGGGGGG7FGGGGGGGGFGGGGGGGGGGGGGGGGGGGGGGGFGGGGGCFGGGGFCFEGGGGGGGGGGGGGGGGGGGGGGGGGGGGGGGGGGGGGGGGGGGGGGGGGD6FCF7DGDGGCCEEC8CFC7<CF6@GGGFGGGGGGCDGFCFFGG=D>C4@?FFF=<GF2F=@FFF=F4
@M03506:14:000000000-AKVR1:1:1101:22722:8921 1:N:0:50
ATGAACTCCTACGGGAGGCAGCAGTCGAGAATTTTTGACAATGGGGGAAACCCTGATCGAGCGACGCCGCGTGGAGGATGAAGGTCTTCGGGTTGTAAACTCCTGTCACTTGGGAACAAGGCGTGAGTATTAACTGTGCTCACGTTGATAGTACCAGAAGAGGAAGGGACGGCTAACTCTGTGCCAGCAGCCGCGGTAATACAGAGGTCCCAAGCGTTGTTCGGATTCATTGGGCGGAAAGGGTGTGTAGGTGGCGCCGTAAGTCGGGTGTGAAATTTCGGAGCTTAACACCGAAATTGCA
+
CCCCCGGGGGGGGGGGGGGGGGGGGGGGGGGGGGGGGGGGGGGGGGGGGGGGGGGGGGGGGGGGGGGGGGGFFECFEGDFGFGGGGGGGGGGGGGGGGGGDGGGGFGEGGGGGGGGGFGGGGGGGGGGGGGFGFGGGGGGFFGGD=>FGFGGGGFFGGGFFCFGFGGGCGGGGGGGFGFGGDGFFGGGGGGC:BECEGGGGGGG9CFGCFCF?E>E8=:EF+AE*C5CEGG7CDCC*2>5C55AC5CDFGGCF*778<3D5:5++9CD*1/.0:*2*9*93)0/642/6*02))05)*978
@M03506:14:000000000-AKVR1:1:1101:10087:8947 1:N:0:50
ATGAACTCCTACGGGAGGCAGCAGTCGAGAATTTTTCTCAATGGGGGAAACCCTGAAGGAGCGACGCCGCGTGGAGGATGAAGGTCTTCGGGTTGTAAACTCCTGTCATTTGGGAACAAGTGTCGGTACGTAACTGCTACCGGCTTGATAGTACCAGAAGAGGAAGAGACGGCTAACTCTGTGCCAGCAGCCGCGGTAATACAGAGGTCTCAAGCGTTGTTCGGATTCATTGGGCGTAAAGGGTGGGTAGGTGGCGCCGTAAGTCGGGTGTGAAATTTCGGAGCTTAACTCCGAAACTGCA
+
CCCCCGGGGGGGGGGGGGGGGGGGGGGGGFGGGGGGGGGGGGGGGGGGGGGGGGGGGGGGGGGGGGGGGGGFGGGGGGGGGGGGGGGGGGGGGGGGGGGGGGGGGGGGGGGGGGGGGGGGGGGGGGGGGGGGGGGGGGGGGGGGGGGGGGGGGGGGGGGGGGGGGGGGGGGGGGGGGGGGGGGGGGGGGGGGGGGGGEGGGGGGGGGGGCGGGGGGC=EEFGGGE>EGGGGGFGGGGDG8FGG:E**>CEG7CG:<EFGCCEDAFDECCD=>*:FCC=C<D>DGFF7@2C*..083<4@F/
@M03506:14:000000000-AKVR1:1:1101:21632:8952 1:N:0:50
ATGAACTCCTACGGGAGGCAGCAGTGGGGTATTGTTCGCAATGGGCGCAAGCCTGACGACGCAACGCCGCGTGGAGGATGAAGACCTTCGGGTCGTAAACTCCTTTCGATCGAGACGAATGGCTTCCGGGTGAACAATCCGGGAGAATGACGGTACCGAGAGAAGAAGCCCCGGCTAACTCCGTGCCAGCAGCCGCGGTAATACGGTGGGGGCAAGCGATGTTCGGAAGTACCGGGCGGAAAGGGCTCGTAGGCCGCTCACTAAGTCAGACGTGAAATCCGTCGTCTTAACCGGGGAGTGC
+
9C@CCFFGCFGGEDG7@FGGGGACCCGFF+,CFFGGGEGC:C@EFCGCFFCFCCFGG7:CEGF:FFEC7CFGEGE<7:F8<<EFEFGG<=FCFE7CFFCEEFFGG9EFDGFCCG8BCFCE8CDFEFG+C+@F7>CF<CG8C7*@F*3C;CFDGGGEEEB**1*?C:CF:2*4*<C<:<?C@,14<:F9BFF6E8CCGCECDF+2;C01*82:EEF>FG***2+<;**/*3+<+:8*2*)/*17=**7<E*:C*0+9?0)/0<:77:+*+*3)//******)075*07.)*/)0).)))))*
@M03506:14:000000000-AKVR1:1:1101:13187:8958 1:N:0:50
ATGAACTCCTACGGGAGGCAGCAGTGAGGAATATTCCACAATGGGCGCAAGCCTGATGGAGCGACGCCGCGTGAAGGAAGAAGGCCTTCGGGTTGTAAACTTCTTTTTTTGGGGATGACACGCCCCCTGATACGGGGATAGGACAGTACCCAAAGAATAAGCCTCGGCTAACTACGTGCCAGCAGCCGCGGTAATACGTAGGAGGCGAGCGTTGTCCGGATTTACTGGGCGTAAAGGGCGCGCAGGCGGCATACCAAGTACGAAGTGAAATCTCCTTGCTCAACGAGGAGGGTGCTTTGTA
+
CCCCCGGGGGGGGGGGGGGGGGGGGGGGGGGGGGGGGGGGGGGGGGGGGGGGGGGGGGGGGGGGGGGGGGGGGGGGGGGGGGGGGGGGGGGGGGGGGGGGGGGGGGGGDGGGGGGGGGGGGGGGGGGGGGGGGGGGGCEGGGGGGGGGGGGFGGGGGGGGGGGGGGGGGGGGGGGGGGGGGGGGGFGGGGGFGDGFGGGGGGGGGGGDGGGCGGGGGGGCCEECG?CEGGGECEFGGGGEGGGGGGGGGGDEGGGCFFGGGGDDECFCF>C9**:?FF<7DFFGGFDB9DBB.)76*09@1
@M03506:14:000000000-AKVR1:1:1101:4508:8967 1:N:0:50
ATGAACTCCTACGGGAGGCAGCAGTGGGGAATCTTGCACAATGGGCGAAAGCCTGATGCAGCGACGCCGCGTGGGGGATGAAGCTTCTCGGAGTGTAAACCCCTTTCGATCCGGACGAATACCTCGCAAGAGGGGTGACGGTACGGATATAAGAAGACCCGGCTAACTACGTGCCAGCAGCCCCGGGAAGACGTGGGGGATAGCGGTGTTCTGACTTACTGGGTGTAAAGGGTTCGGCGGCGGTGGGGCGAGTAGGGAGTGAAATATCTGGGGTCAACCCAGACGCTGCTCCCGGAACAGC
+
CCCCCEFG-;6@CGDGGCFDEFGGF<,,@FE6CFF9<,ECD9F8FCBEGCFFFEDFGEFG9C@BCCC@E7=FGDECC+4BFGG@FF?CGGF7C=AE?,BF=F8?,BFGC?=+8+C7@F:3<,3,::@F::,@,@FFE*,81C>@<***5,@,<FF7,,@2**4**7?,2?*4<*127<<:72*=F:*/2*;**1;;*:E***+2:*1:C8:+2<++02<C?+;*;*0:3++/*2****)**>E5C5*);5**)*3:C:C/*+*33*0*<:9:)1*:6?4*1)0*25*;(9*.)))07>)))
@M03506:14:000000000-AKVR1:1:1101:7268:8969 1:N:0:50
ATGAACTCCTACGGGAGGCAGCAGTAGGGAATCTTCCGCAATGGACGAAAGTCTGACGGAGCAACGCCGCGTGAGTGATGAAGGCTTTCGGGTCGTAAAACTCTGTTGTTAGGGAAGAACAAGTGCTAGTTGAATAAGCTGGCACCTTGACGGTACCTAACCAGAAAGCCACGGCTAACTACGTGCCAGCAGCCGCGGTAATACGTAGGTGGCAAGCGTTATCCGGAATTATTGGGCGTAAAGCGCGCGCAGGTGGTTTCTTAAGTCTGATGTGAAAGCCCACGGCTCAACCGTGGAGGGT
+
CCCCCGGGGGGGGGGGGGGGGGGGGGGGGGGGGGGGGGGGGGGGGGGGGGGGGGGGGGGGGGGGGGGGGGGFGEEFGGGGGGGGGGGGGGGGGGGGGGGGGGGGGGGGGGGGGFFGGGGGGGGGGGGGGGGGGGGGGGGGGGGGGGGGGGGGGGGGGGGGGGGGGGGGGGGFEGDGGGGGGGGGGGGGGFGGGGGGGGGGGGCFFFGFG@FGGGGGGGGGD8C<CEGGGFGGGGGECEDGGGGGGGGGGEEGG5?FCFGCGFGFEGFFGDEFGGGGGFGFGFDGEF:.4=F0@7>E)7>E.
@M03506:14:000000000-AKVR1:1:1101:23357:8971 1:N:0:50
GAACTCCTACGGGAGGCAGCAGTCGGGAATTTTGCGCAATGGGCGAAAGCCTGACGCAGCAACGCCGCGTGAGGGATGAAGGCCTTCGGGTTGTAAACCTCTTTTGCCAGGGACGATAATGACGGTACCTGAGGAAGAAGCCACGGCTAACTACGTGCCAGCAGCCGCGGTAATACGTAGGTGGCGAGCGTTGTCCGGATTTACTGGGCGTAAAGAGCGCGCAGGCGGTCGTGCAAGGCGCGTGTGAAAGCCCCCCGCCCAACCGGGGAGGGGCACGCGATACGGCCCGACTCGAAGGCAG
+
CCCCCGGGGGGGGDGGGGGGGCGGGGEFEFGGGGGGGGDGEFGGDGDFEGGGGGGCFEFGGGGGGGGGG:CCGGGGGGGFGGGGGGGGGGFFGGGGGGFFBFFFGGGGGGGECGG@EGCDFFGGGGGGG9<AFFF8@FFGCCFGGGGGGGCFGFEGGGGFFGGGFGGGGCCGGGGGGGCFGGGFGEF@:F:<C<EFEG5CEGGGDGGFG588CGGFDGDG5*/*158?/1:*8EDCF**/::EEEG7:+<?=DEG)8<)>*:C5=CCC*9:D>5DDD>))/.8*7))773)(8;>?:>))0
@M03506:14:000000000-AKVR1:1:1101:16906:9001 1:N:0:50
ATGAACTCCTACGGGAGGCAGCAGTCGGGAATTTTGCTCAATGGGCGCAAGCCTGAAGCAGCAACGCCGCGTGAGGGATGAAGGCCTTCGGGTTGTAAACCTCTTTTATCAGGGACGATTATGACGGTACCTGATGAATAAGCCACGGCTAACTACGTGCCAGCAGCCGCGGTAATACGTAGGTGGCAAGCGTTGTCCGGATTTACTGGGCGTAAAGAGCGCGCAGGCGGTCAAATAAGTCGAATGTGAAAGCCCCCGGCTCAACTGGGGCGGGTCATTCGATACTGTTCGACTCGAAGGC
+
CCCCCGGGGGGGGGGGGGGGGGGGGGGGGGGGGGGGGFGGGGGGGGGGGGGGGGGGGGGGGGGGGGGGGGGGGGGGGDGGGGGGGGGGGGGGGGGGGGGGGGGGGGGGGGGGFGGGGGGGGGGGGGGGGGGGGGGGGEGGGGGGGGGGGGDGGGGGGG7FGGGGFFGGGCFG@FEGGGFCCCFGGFGGGGGGEGGGGGGGGG7CGGGGFGGGEBEFFGGGGGGGDEDCGGGGGCFFGGGGGGG5CGGFF99ECAE3CDDDCGGGEFFD59*7537=DB7:C**2:@>*):B<)7.))07:)
@M03506:14:000000000-AKVR1:1:1101:24928:9001 1:N:0:50
ATGAACTCCTACGAGGCAGCAGTAAGGAATATTGGTCAATGGACGCAAGTCTGAACCAGCCATGCCGCGTGGAGGATGAAGGTCCTCCGGATTGTAAACTTCTTTTATCGGAGAAGAAACCCCTGAAATCTTTTAGGGTTGACGGTACCCGATGAATAAGCACCGGCTAACTCCGTGCCAGCAGCCGCGGTAATACGGAGGGTGCAAGCGTTATCCGGATTCACTGGGTTTCAAGGGAGCGTAGGTGGGCTGGTAAGTCAGTGGTGAAATCTCAGGGCTTAACTCGGAAACGGCCGTTGCT
+
CCCCCGGGGGGGGGGGGGGGGGGGFGGGFGGGGFGGGGFFGGGGEGGGGGGGGGFFCFGGGGGGGGGGGGGGGGG@FGFGFGEFGGGGGGEBFGEGFGGCFFGGGFGDGG>ECGGGGGGGGEDFFFF9EGGGGGFGGGGG7<FGGG?EDFC@EGAFGCDCDGGGGG7@C:DFDE+@7FDCEGGGGG788CGG*,6=B8BEDDEEFFGFCEEGG8CCGGEE=FGFF?85:*8+:::<**9CC55EE?+1::EEC6?FFFC7C<7??7+9:79=F2?*95*/**99+83)(7?(.07077))0
@M03506:14:000000000-AKVR1:1:1101:22756:9013 1:N:0:50
ATGAACTCCTACGGGAGGCAGCAGTCGAGAATTTTTCTCAATGGGGGAAACCCTGAAGGAGCGACGCCGCGTGGAGGATGAAGGTCTTCGGGTTGTAAACTCCTGTCATTTGGGAACAAGTGCCGGTACGTAACTGCTATCGGCTTGATAGTACCAGAAGAGGAAGAGACGGCTAACTCTGTGCCAGCAGCCGCGGTAATACAGAGGTCTCAAGGGTGGTTCGGAGTCATTGGGTGTAAAGGGTGCGTTGGTGGCGTCGGAAGTTGGGTGTGAAATCTCGGGGCTTAACTCCGAAACTTCC
+
CCCCCGGGGGGGGGGGGGGGGGGGGGGGGGGGGGGGGGGGGGGGGGGGGGGGGGGGGGGGGGGGGGGDGGGFGGGFGGFGGFGGGFGGGGEGGGGGGGG9BEFGGFFGFGGGGGGGFGGGGGGFGGGDGGGGGGGGGGDGFCGFFDFCFFGCEFDGE<FFFFGFFFCFFGE77BFC7;<DFFG9<?CCFFDCGDBCCC8FFG<<,:B8BEF9BC+3**//8<:E*/*22++:<C/:*2*3CEEFE*7**2CE<7:CE>D)*1>++:<C1CEFCC*:*9CCD>:**)*/)2*,))0))/***
@M03506:14:000000000-AKVR1:1:1101:14458:9020 1:N:0:50
ATGAACTCCTACGGGAGGCAGCAGTCGAGAATTTTTCTCAATGGGGGAAACCCTGAAGGAGCGACGCCGCGTGGAGGATGAAGGTCTTCGGGTTGTAAACTCCTGTCATTTGGGAACAAGGCGTACGTATTAACTGTACGTGCGTTGATAGTACCAGAAGAGGAAGAGACGGCTAACTCTGTGCCAGCAGCCGCGGTAATACAGAGGTCTCAAGCGTTGTTCGGATTCATTGGGCGTAAAGGGTGCGTAGGTGGCGTGGTAAGTCGGGTGTGAAATTTCGGAGCTTAACTCCGAAACTGCA
+
CCCCCGGGGGGGGGGGGGGGGGGGGGGGGGGGGGGGGGGGGGGGGGGGGGGGGGGGGGGGGGGGGGGGGGGGGGGGGGGGGGGGGGGGGGGGGGGGGGGGGGGGGGGGGGGGGGGGGGGGGGGGGGGGGGGGGGGGGGGGGGGGGGGGGGGGGGGGGGGGGGGGGGGGGGDGGEGGFEGGGGGGGGGGGGGGGGGGGGGGGGGGGGGGGGGGGGGG*;EEGGEEE>EF?@GGGFGGGGGGGGGG55C9CGGFGFFGEBCC?CFF<DGGGGGE*::EG?CGDEDGG@DFFGFFFFF@BBFF*
@M03506:14:000000000-AKVR1:1:1101:7733:9042 1:N:0:50
ATGAACTCCTACGGGAGGCAGCAGTGGGGAATTTTGACAATGGGCGCAAGCCTGACCCAGCCATGCCGCGTGCGGGAAGAAGGCCTTCGGGTTGTAAACCGCTTTTGTCAGGGAAGAAATGCTTCGGGCTAATAACCTGGAGTGATGACGGTACCTGAAGAATAAGCACCGGCTAACTACGTGCCAGCAGCCGCGGTAATACGTAGGGTGCAAGCGTTAATCGGAATTACTGGGCGTAAGGCGTGCGCAGGCGGTTGTGCAAGACAGATGTGAAATCCCCGGGCTCAACCTGGGAACTGCA
+
CCCCCGGGGGGGGGGGGGGGGGFFGGGGGGGGGGGGGGGGGGGGGGGGGGGGGGGGGGGGGGGGGGGGGGFGGGGGGGGGGGGGGGGGGGGGGGGGGGGGGGGFGGGGGGGGGGGGGGGGGGGGGGGGGGGGGGGGGGGGGGGGGGGGGGGGGGGGCCGGGGGGGGGGGGGGGGGGGGGGGGGGGGGGGGGGGGGGGGDFGGGGGGGGECGGGGGGEG=GFFGGCEGGFGGGGGEGCG3@FFGGEGGGGGGGGGGGG3CFGCFGGCGF+:FF7CFFCFFGGFF=C@C??CFFFFFFFFFF=
@M03506:14:000000000-AKVR1:1:1101:23787:9068 1:N:0:50
ATGAACTCCTACGGGAGGCAGCAGTGGGGAATATTGGACAATGGGCGAAAGCCTGATCCAGCAATGCCGCGTGAGTGATGAAGGCCTTAGGGTTGTAAAGCTCTTTTACCCGGGAAGATAATGACTGTACCGGGAGAATAAGCCCCGGCTAACTCCGTGCCAGCAGCCGCGGTAATACAGAGGTCTCAAGCGTTGTTCGGATTCATTGGGCGTAAAGGGTGCGTAGGCGGCGCGGTAAGTCGGGTGTGAAATCTTGGAGCTTAACTCCGAAACTGCATTCGATACTGCCGTGCTTGAGGAC
+
CCCCCGGGGGGGGGGGGGGGGGGGGGGGGGGGFGGCGGGGGGGGGGGGGEEGGGGGGGGGGGGGGGGGGGGGGGGGGGGGGGGGGGGGGGGGGGGCEFGGGGGGGGGGGGGGGGCEGGGGGGGGGGGGGGGGGGGGCFFGFFGGGGEGGGGFFGGGGGGGGGGGGGGGGGDGC7FGGGGGGGGFGGGGGGGGG7CFFFGEEEEG9FDGFFGGCGCGG?EEGEGE5?EGGEDGGGGCCCF:7C7=*>EGG<+<>7C:A6FG6C7+CDF<EG*7C776*9>C*=4://7@0D:(8>@F@F?:0
@M03506:14:000000000-AKVR1:1:1101:18550:9086 1:N:0:50
ATGAACTCCTACGGGAGGCAGCAGTCGGGAATTTTGGGCAATGGGCGAAAGCCTGACCCAGCAACGCCGCGTGAAGGATGAAATCCCTCGGGATGTAAACTTCGCAAGAATAGGAAGAATTAGTAGGGGCTAATACCCCCTATGATGACGGTACTATTTGTAAGCTCCGGCTAACTCCGTGCCAGCAGCCGCGGTAATACGGGGGGAGCAAGCGTTGTTCGGATTTACTGGGCGTAAAGGGCGCGTAGGCGGTCAGCACAAGTCAGTTGTGAAATCTCCGGGCTTAACTCGGAAAGGTCAA
+
CCCCCGGGGGGGGGGGGGGGGGGGGGGGGGGGGGGGGGGGGGGGGGGGGGGGGGGGGGGGGGGGGGGGGGGGGGGGGGGGGGGGGGGGGGGGEGGGGGGGGGGGGGGGGGGGGGGGGGGGGGGGGGGGGGGGGGGGGGGGGGGGGGGGGGGGGGGGGFGFGGGGDGGGGGGGGGGGFFGGGGGGGGGGGGGGGGGGEGGGGGCEGGGGGGGDG>;AEGGGGGGGDGGDFGGGGG8EEGCEEGGGGEEGGCED7EGGGFGCFG:FGF?FGCC=::CC:@FGG@FGGFG?4DDB5><@>9@?F
@M03506:14:000000000-AKVR1:1:1101:13486:9118 1:N:0:50
ATGAACTCCTACGGGAGGCAGCAGTGGGGAATATTGGACAATGGGCGAAAGCCTGATCCAGCAATGCCGCGTGAGTGATGAAGGCCTTAGGGTTGTAAAGCTCTTTTACCCGGGAAGATAATGACTGTACCGGGAGAATAAGCCCCGGCTAACTCCGTGCCAGCAGCCGCGGTAATACGGAGGGGGCTAGCGTTGTCCGGAATTACTGGGCGTAAAGCGTACGTAGGCGGCTTGGTAAGTTAGAGGTGAAAGCCTGGGGCTCAACCCCAGAATTGCCTTTAAGACTGCCTCGCTTGAACGG
+
CCCCCGGGGGGGGGGGGGGGGGGGGGGGGGGGGGGGGGGGGGGGGGGGGGGGGGGGGGGGGGGGGGGGGGGGGGGGGGGGGGGGGGGGGGGGGGGGGGGGGGGGGGGGGGGGGGGGGGGGGGGGGGGGGGGGGGGGGGGGGGGFGGGGGGGGGGGGGGGGGGGGGGGGGGGGGGGGGGGGGGGGGGGGGFFGGGGGFCCE8EDFGFGGGGGGGGEGGGGGGGGGGGGFCEGEEGGFE:FFGCFGGGC<EGGGGC6CFFGG5FGCC<CD5<*<FGFCC47CFFFGF?F.8C)4BF>>F?F@)
@M03506:14:000000000-AKVR1:1:1101:4059:9163 1:N:0:50
ATGAACTCCTACGGGAGGCAGCAGTCGAGAATTTTTCTCAATGGGGGAAACCCTGAAGGAGCGACGCCGCGTGGAGGATGAAGGTCTTCGGATTGTAAACTCCTGTCATTGGGGAACAAGTCGCTTACGTTAACTGCGTGAGCGTTGATAGTACCCGAAGAGGAAGAGACGGCTAACTCTGTGCCAGCAGCCGCGGTAATACAGAGGTCTCAAGCGTTGTTCGGATTCATTGGGCGTAAAGGGTGCGTAGGCGGCGCGGCAAGTCGGGTGTGAAATCTCGGAGCTTAACTCCGAAACTGCA
+
CCCCCGGGGGGGGGGGGGGGGGGGGGGGGGGGGGGGGGGGGGGGGGGGGGGGGGGGGGGGGGGGGGGGGGGGGGGGCFFGGGGGGGGGGGGGGGGGGGGGGGGGGGGGGGGGGGGGGGGGGGGGGGGGGGGGGGGGGGGGGGGGFGGGFGGGGGGGGGGG>FGGGGFGGGGGGGGGGCGGFGGGGGGGGGGFGGGEGGGGGGGGGGGGGGGGGGCEEEGC=FEGDEC9CGFGFGFGGG:FEG5CCGG*CGGFGGCD=BGCECGCGGGGCGED:FC7>*2>F>DG6?7=AGF8:)53367*1
@M03506:14:000000000-AKVR1:1:1101:25437:9166 1:N:0:50
ATGAACTCCTACGGGAGGCAGCAGTCGGGAATTTTGGGCAATGGGCGAAAGCCTGACCCAGCAACGCCGCGTGAAGGATGAAATCCCTCGGGATGTAAACTTCGCAAGAATGGGAAGAATGAACGAGCGCTAATACCGCTCGTGATGACGGTACCATTTGTAAGCTCCGGCTAACTCCGTGCCAGCAGCCGCGGTAATACGGGGGGAGCAAGCGTTGTTCGGATTTACTGGGCGTAAAGGGCGCGTAGGCGGCCAGCGCAAGTCAGTTGTGATATCTCCGGGCTTAACTCGGAAAGGTCAA
+
CCCCCGGGFDGGGGGGGGGGGGGGGGGGGGGGGGFFGGGGCGEFFGGGGEGGGGGGGGDGGGFGGGG:EEGGGGGFFFFGGGGDGG?<E=FGFG>GGDGFGFFGCFGGGGGDFFFFEGFAFGGGFGGEGGGGEGGFFGEB@CGGGGGGGGGGGCBFGGGGGGCF>DFGGGGC@CF?CE@FFGFFGGGG,=FGEF8FC@EGGDG7CEEGGGFGGGE58?;<?5*;8@F99@6;EEE=5:*:5CEE=>=>*9CE):CCFBC5E5CCF7FGFGGF*:DF*9*53B@:*6**)7>())8::96:*
@M03506:14:000000000-AKVR1:1:1101:16105:9178 1:N:0:50
ATGAACTCCTACGGGAGGCAGCAGTGGGGAATTTTCCGCAATGGGCGAAAGCCTGACGGAGTGACGCCGCGTGTGGGACGAAGGCCTTCGGGTCGTAAACCACTGTCAGTGGGAAAGATGGGTGTCGGCGCGATAACCGCCGGCATTTGACGGTACCTGCAGAGGAAGCCCCGGCTAACTCTGTGCCAGCAGCCGCGGTAAGACAGAGGGGGCAAGCGTTGCTCGGAATTACTGGGCGTAAAGGGCGCGTAGGCGGGATGGCAAGTCGGTCGTGAAATCCCTCGGCTCAACTGAGGATCGT
+
CCCCCGGGGGGGGGGGGGGGGGGGGGGGGGGGGGGGGGGGGGGGGGGGGGGGGGGGGGGDGGGGGGGGGGGGGGGGGGGGGGGGGGGGGGGGGGGGGGGGGFGGGGGGGGGGGGGGGGDFGGGGGGGGGGGGGGGGGGGGGGGGGGGGGGGGGGGGGGGGGGGGGGGGDGGGGGGDCFGGGGGGGGFFF>FGFGDDGGEGGGGGGGGGGGGGGGGFGGEEGCFFGGEGGGFFFGGGEEDECGGGD=EGC5=CGGCCC5)9FGCGGFFDCCED7CDFCF*996@CEEF32C?49?F@)9?>0
@M03506:14:000000000-AKVR1:1:1101:14568:9184 1:N:0:50
ATGAACTCCTACGGGAGGCAGCAGTAGGGAATCTTCCGCAATGGACGAAAGTCTGACGGAGCAACGCCGCGTGAACGATGAAGGCCTTCGGGTCGTAAAGTTCTGTTGTTAGGGAAGAACAAGTGCTAGTTGAATAAACTGGCACCTTGACGGTACCTAACCAGAAAGCCACGGCTAACTACGTGCCAGCCGCCGCGGTAATACGTAGGTGGCAAGGGTTGTCCGGAATTATTGGGCGTAAAGCGCGCGCAGCCGGCTTCTTAAGCCTGATGTGAAAGCCCCCGGCTCGACCGGGTGGGGG
+
CCCCCGGGGGGGGGGGGGGGGGGGGGAFGGGG@FGGGCEGGGGGGGGGGGGGGGGGGGGGGGGGGGGGGGGGG7D,CF7DG<FGGGGGCFGGG7FFGGG<EFGG<FG?FF,FFGGGGGFEFFG?E9@C?FFFGGGCGFC<5D<F=F8D,=<BFFGGEFG7FEC:F7>BAF::*5:FF:,>D,CB>CFG7>*>7<*<8**11<<9*5+=C?+;*CE>*/*;88+0;C21/00+<C9**898*:CC55*7?E=5)1CD*))2:2*<<*09C49@*0*+*9*C*8)>C>C)()81.)5))).8)
@M03506:14:000000000-AKVR1:1:1101:5884:9204 1:N:0:50
ATGAACTCCTACGGGAGGCAGCAGTGGGCAATTGTTCGCAATGGGCGCAAGCCTGACGACGCAACGCCGCGTGGAGGATGAAGATCTTCGGGTCGTAAACTCCTTTCGATCGAGACGAATTCCTCTGGGGTGGACAATCCCGGAGGTTGACGGTACCGAGAGAAGAAGCCCCGGCTAACTCCGTGCCAGCAGCCGCGGTAATACGGGGGGGGCAAGCGTTGTTCGGAATTACTGGGCGTAAAGGGCTCGTAGGTGGCCAACTAAGTCGGACGTGAAATCCGTCGGCTTAACCGGGGAACTG
+
CCCCCGGGGGGGGGCFGGGGGGGGGGGGFGGGGGGGGGGGGGGGGGGGGEGGGGGGGGGGGGGEGGGGGGGFGGGGGGGGGGGGGFGGGGGGGGGGFGGGGGGGGGGGGGGGGGGGGGGGGGGGGFFFGGGGGGGGGGGGGGG:FGFCFGGGGGGGFG7FFGGGGEGGGGDGGGGG7FGGGGGGGGGGFGGGDCEGGGGDCGGGGGGGGGGGGGFFGG;CEE5CEGGGGGGG7C?FFEDGG=FG5C29*:*ACFCC;>DCFDDFGGGGGGCBG34::*:7))0:EEC>?GFAFBB))0749
@M03506:14:000000000-AKVR1:1:1101:16751:9210 1:N:0:50
ATGAACTCCTACGGGAGGCAGCAGTCGGGAATTTTGGGCAATGGGCGAAAGCCTGACCCAGCAACGCCGCGTGAAGGATGAAATCCCTCGGGATGTAAACTTCGCAAGATTGGGAAGAATTAGTAGGGGTTAATACCCTCTATGATGACGGTACCTTTTGTAAGCTCCGGCTAACTCCGTGCCAGCAGCCGCGGTAATACGGGGGGAGCAAGCGTTGTTCGGATTTACTGGGCGTAAAGGGCGCGTAGGCGGTCAGCACAAGTCAGTTGTGAAATCTCCGGGCTTAACTCGGAAAGGTCAA
+
CCCCCGGGGGGGGGGGGGGGGGGGGGGGGGGGGGGGGGGGGGGGGGGGGGGGGGGGGGGGGGGGGGGGGGGGGGGGGGGGGGGGGGGGGGGGGGGGGGGGGGGGGDFGGGGGGGGGGGGGGGGGGGGGGGGGGGGGGGGGGGGGGGGGGGGGGGGGGGGGGGGGGGGGGGGGGGGGGGGGGGGGGG7FGGGGGGGGGFGGGCGGGGGGGGGGGGEGGGGGGGDGGGGGGGGGGGGGEFFGGGGGG5CDGGGEDGD<FFGD*CFFGGGDGFGF>FCEFF:DC>3C56:@97;<8;>:F?BFF
@M03506:14:000000000-AKVR1:1:1101:21203:9216 1:N:0:50
ATGAACTCCTACGGGAGGCAGCAGTGGGGAATATTGGACAATGGGGGCAACCCTGATCCAGCAATGCCGCGTGTGTGAAGAAGGCCTTCGGGTTGTAAAGCACTTTTATCAGGAACGAAACACGCAAGGTAAATACCCTTGCGGACTGACGGTACCTGAGGAATAAGCACCGGCTAACTTCGGGCCAGCAGCCGCGGTAATACGAGGGGTGCAAGCGTTACTCGGAATTACTGGGCGCAAAGGGTGCGCAGGTGGTTTTTTAAGTCCGTTGTGAAATCCTTGGTCTCAACCTGGGATGGCC
+
9@BCCFFEEGGGCCCFEEGBFECFGGDCF7,F<6E6EEF<FFDDFEDGGEGGGGGG<DFGGGGGFDFFF:CFGFDEA9FGGGGA<FEFGFG@FCCFGGGCAFF<CF9EFFGGC=FFGCCGCEFECGGE7FGGGGFFDFFFBEGGGDGFFGG7FCCFCFGC7FGFFGC9FFGC7:CFFFC,<**>BED7BFFCFGGGG*889CFGC*1*5?>EGGGGD=**2+<CC:?5:+:<EG5;C*>5>FC=F=E7*277*<C*28*9/C4<<7+91*:0/2*3:6C***)03/7=)00(7:@5))7))
@M03506:14:000000000-AKVR1:1:1101:5438:9217 1:N:0:50
ATGAACTCCTACGGGAGGCAGCAGTCGGGAATTTTGGGCAATGGGCGAAAGCCTGACCCAGCAACGCCGCGTGAAGGATGAAATCCCTCGGGATGTAAACTTCGCAAGAATGGGAAGAATGAACGAGCGCTAATACCGTTCGTGATGACGGTACCATTTGTAAGCTCCGGCTAACTCCGTGCCAGCAGCCGCGGTAATACGGGGGGAGCAAGCGTTGTTCGGATTTACTGGGCGTAAAGGGCGCGTAGGCGGCCAGCGCAAGTCAGTTGTGAAATCTCCGGGCTGAACTCGGAAAGGTCAA
+
CCCCCGGGGGGGGGGGGGGGGGGGGGGGGGGGGGGGGGGGGGGGGGGGGGGGGGGGGGGGGGGGGGGGGGGGGGGGGGGGGGGGGGGGGGGGGGGGGCFGGGGGGGGGGGGFGGGGGGGGGGGGGGGGGGGGGGGGGGGGGGGGGGGGGGGGGGGGGGGGGGGGFBFGGGGGGGGGGGGGGGGGGGGGGGGGGGGGGGGGGGGGGGCGGFF>CEGGGGGGGGEGGGGGGGGGFG5CGCFGGGGCEGGGGGGGGGGGF@GD550?F:?CF0:8FCFFCFCCDFBC*<FF47<4>3BF:7*?@
@M03506:14:000000000-AKVR1:1:1101:20301:9263 1:N:0:50
ATGAACTCCTACGGGAGGCAGCAGTCGGGAATTTTGGGCAATGGGCGCAAGCCTGACCCAGCAACGCCGCGTGAAGGATGAAATCCCTCGGGATGTAAACTTCGCAAGAACGGGAAGAATAAGTCTGTGTAAATACCACAGATGATGACGGTACCGTTTGTAAGCTCCGGCTAACTCCGTGCCAGCAGCCGCGGTAATACGGGGGGAGCAAGCGTTGTTCGGATTTACTGGGCGTAAAGGGCGCGTAGGCGGTCAGTGCAAGTCAGTTGTGAAAGCTCCGGGCTTAACCCGGAAAGGTCAA
+
CCCCCGGGGGGGGGGGGGGGGGGGGGGGGGGGGGGGGGGGGGGGGGGGGGGGGGGGGGGGGGGGGGGGGGGGGGGGGGGGGGGGGGGGGGGGGGGGGGGGGGGGGGGGGGGGGGGGGGGGGGGGGGGGGGGFGGGGGGGGGGGGGGGGGGGGGGGGFGGGGGGGFFFFGGGGGGGGGGGGGGFFGDCCFFEEGGGGGGGGGGGGEEGGDFGGCGCGGGGGGG58CF@FDFFGGGCCCGGGGGGGGGEGGCCGDGCGCFC>FECFFG+:CFEFGC*:7)>75@FEGFG7)18;37;:F*=F?
@M03506:14:000000000-AKVR1:1:1101:24029:9279 1:N:0:50
ATGAACTCCTACGGGAGGCAGCAGTCGAGAATTTTTGACAATGGGGGAAACCCTGATCGAGCGACGCCGCGTGGAGGATGAAGGTCTTCGGGTTGTAAACTCCTGTCATTTGGGAACAAGCGGCTTACGTTAACTGCGTGAGCCTTGATAGTACCAGAAGAGGAAGAGACGGCTAACTCTGTGCCAGCAGCCGCGGTAATACAGAGGTCTCAAGCGTTGTTCGGCTTCATTGGGCGTAACGGGTGTGTAGGTGGCGACGTCAGTCGGGTGTGAAATTTCGAGGCTTAACCTCGACACTGCT
+
@C<B@DGGF<FGGDEFECFGGGGGGECF@EGGGFGGDGGFFGGDFGGGGF@FGGGGC@@CFGGEFC>C7C7FDECAF:FGGG<EFFCF9BFCFC=FFF9<EFFGC?F9<?FGG+BEDFC@B@7FEFCGGGFFGDDG9EGEDF7F7<D=FFFGG,=@FC@FFC:37><FFEGC*5>B:FCCFE;;FG@BECGG:CC@EGGGGC+;C8CBBE+?CFFC8*/:CCC8:C8;970+<5CC*:7*:E5:C>EFFCD+*/0)*.91/:>0+/55*1/8C0:+:@G**0)**0*94*9:);3>;?***
@M03506:14:000000000-AKVR1:1:1101:28758:9282 1:N:0:50
ATGAACTCCTACGGGAGGCAGCAGTGGGGAATCTTGCGCAATGGGCGAAAGCCTGACGCAGCCATGCCGCGTGGATGATGAAGGTCTTAGGATTGTAAAATTCTTTCACCGGGGACGATAATGACGGTACCCGGAGAAGAAGCCCCGGCTTACTTTGCGCCAGCAGCCGCGGTAATACGAAGGGGGCTAGCGTTGCTCGGAATTACTGGGCGTAAAGGGAGCGTAGGCGGGTGGTTTAGTCAGAGGGGAAAGCTCAGGGCTAAACCTTGGAATTGCCTTTGATAATGGATATATTGAGTAT
+
CCCCCGGFFGGFGDGGGD@GG@CFCFGGGGGFCFGGFEEFGGGGGGDF+C@<F@E<E:FCG@FFGG<DC=B:FE7,CEGGFAFFG9CF9FFF9FFFFFAAAFBFFGBEEGGEG@++=@4BCDGGF7CF7>:B@E@G:CGC><>8<+@C:F*,,@C,>C::**>7DF>:*:F<FE772F@**<FG@7*:8EC:AEEGGGC5*?*@7CGGGG88ED5*<:*;ECC>?85+*:*/*/2;=8?FC?9+01*/*2**2+60*875=*9<676CCC+9:6=7*9**064<+1:@)0/-*98**99F*
@M03506:14:000000000-AKVR1:1:1101:26155:9284 1:N:0:50
ATGAACTCCTACGGGAGGCAGCAGTGGGGAATTGTTCGCAATGGGCGCAAGCCTGACGACGCAACGCCGCGTGGAGGATGAAGGTCTTCGGATTGTAAACTCCTGTTGCCCGGGACGAATGGCCACGACCTAACACGCCGTGGTGTGACGGTACCGGGTGAGGAAGCCCCGGCTAACTCTGTGCCAGCAGCCGCGGTAATACAGAGGGGGCAAGCGTTGTTCGGCATTTCTGGGCGTAAAGGGCGCGTAGGCGGCCCGCTAAGTCGAACGTGAACTCCCTGGGCTCAACCCAGGTACTGCG
+
CCCCCGGGGGGGGGGGGGGGGGGGGGGGGGGFFGGGDGGGGGGGGGCGEGGGGGGCC@FC@FGGGGGGEGGCCCF=FFGFGGGFEGGGGGGEGGGGGGFFFGGAFFEFGFGGDGGGG7>F8BB>DFGGCCGCCEFFE*:BCFGFGGCC9>CGGCFE7F<<:FB@<BF+=:BF*<*CAF@FGFGCEG?CCFG8EC*88:CEEF7CFFGGGGEGFF>EG****0:8*1:++<@+<6C=C8*;<7=CCCC5:CE9CC:/27C5/5F2?357*/::470+:6*>7:;D6<6??G>(0<)9*98*0
@M03506:14:000000000-AKVR1:1:1101:14867:9285 1:N:0:50
ATGAACTCCTACGGGAGGCAGCAGTGGGGAATATTGGACAATGGGGGCAACCCTGATCCAGCAATGCCGCGCGAGTGATGAAGGCCTTCGGGTTGTAAAGCTCTTTTGCCAGGGACGATGATGACGGTACCTGGAGAATAAGCCCCGGCTAACTTCGTGCCAGCAGCCGCGGTAATACGAAGGGGGCAAGCGTTGTTCGGAATTACTGGGCGTAAAGGGCGCGTAGGCGGCTTATCAAGTCAGGCGTGAAATTCCCGGGCTCAACCTGGGGGCTGCGCTTGATACTGATGAGCGTGAATGG
+
CCCCCGGGGGGGGGGGGGGGGGGGGGGGGGGGEFGFFGGGGGGFGGGGGGGGGGGGGGGGGGGGGGGGGGGGGGGGGGGGGGGGGGGGGGGGGGGGGGGGGGGGGGGGGGGGGGGGGGGGGGGGGGGGGGGCGGGGGGGGGGFGGGGGGGGGGGGGGGGGGGGGGGGGGGGGEGGGGGGFGGGGDGGGFGGG@FEGGGGGGCFGGCFEGF8E5:ECCCGDCEGGGGEAEEGD5FFGGGG+<?CC?EEDEDGG03<CEBDD5C*<CFG<C*:@GDDCDD)*54*+<*:7<**57)07)5/*0
@M03506:14:000000000-AKVR1:1:1101:25164:9297 1:N:0:50
ATGAACTCCTACGGGAGGCAGCAGTGGGGAATTTTGCGCAATGGGGGAAACCCTGACGCAGCAACGCCGCGTGGAGGATGAAGTCCCTTGGGATGTAAACTCCTTTCGATCGGGACGATTATGACGGTACCGGAAGAAGAAGCACCGGCTAACTCTGTGCCAGCAGCCGCGGTAATACGGGGGGTGCGAGCGTTGTCCGGAATCACTGGGCTGAAAGGGCGCGTAGGTGGTTTGATAAGGGTGTGGTGAAAGTCCGGTGCTCACCCCCGGATCTGCCGTGCCGACGGTCACACCGGAGGGG
+
CCCCCGGFGGGGGGGGDGGGGGGGGGGGGGGGGFGGGGGGGGGGGGEGEFGGGGGGGGGGGGGGGGGGGGGFFGGGGGGGGGGGFF8EFFDGGGGGGGFFGGGGGGGGGGGDEEEGGGCGGGGGGGDEFEGGGGGGGGGFGFFFDFEEGCFGGGGGGFGGFGGGGGGGGCEFFFEGFGFGGGDE8EGEC8>E>88E+<ECGECF?@C7CFG**2+3<@5E85E>58C+<8C@C5+AC<:FF75*:5*9+<C9:+:555C92C7+19:CE<*89>DG75CDD33*/0)0-*)-/))807>>)
@M03506:14:000000000-AKVR1:1:1101:6713:9300 1:N:0:50
ATGAACTCCTACGGGAGGCAGCAGTGGGGAATTGTTCGCAATGGGCGCAAGCCTGACGACGCAACGCCGCGTGGCGGATGAAGATTTTCGGATCGTAAACTCCTGTCGAATGGGACGAATAGATTGCGGGTTAACAGCCCGTGGTCCTGACGGTACCGTTAAAGGAAACACCGGCTAACTCCGTGCCTGCAGCCGCGGTAATACGGGGGGGGTACGCGTTTTTCGGAATTACTGGGCGTCACGGTCGCGTAGGTGGCCACGGCAAGGGCATGGTGGATCCGTCTGACTGCACGCGGACACG
+
CCCCCGGF<FECC@:F@C@@FF,6FF<DCC6EFGGGAFGE@C,;EDFGDCCGF8FEFC:FGG7FFC7FGCBFFG7CF4@FFFFFFFAFFCG+4@=F=>DGGFFF@5BEFGGGF,3B3@=F<>=3,@@CCC>FFCFFE8<*:FECFGD:,,?:*CBCGG6:1:,,242FC+=F<BFF*,?,,7=<*FC+08@E+:>*:518;99+;A5EE58?*;+/?E:/*18CEC5;*+<C+<6***)/:*:=77C7C5*/5+<5;)49*:)*:3***1:)0*****2**.)*2*:*)**().8))))).
@M03506:14:000000000-AKVR1:1:1101:13944:9323 1:N:0:50
ATGAACTCCTACGGGAGGCAGCAGTGGGGAATATTGCGCAATGGGCGAAAGCCTGACGCAGCGACGCCGCGTGAGGGATGACGGCCTTCGGGTTGTAAACCTCTTTCAGCAGGGACGAAGCGCAAGTGACGGTACCTGCAGAAGAAGGACCGGCCGACTACGTGCCAGCAGCCGCGGTAATACGTCGGGTCCGAGCGTTGTCCGGAAGTATTGGGCGTAAAGAGCTCGTAGGCGGTCTGTTGCGTCGGCTGTGAAAACCCAGGGCTCAACCCCGGGCCTGCAGTCCGTCCGGGCCTGCTAG
+
<CCCCGGGGGGGGGGGGGGGGGGGGGGGGGGGGFGGGGGGGGFGGGGGGGGGGGGGGGGGGGGGGGGGGGGGG@EDGGGEGGGGGDEGGGGGGGGGGFFDFGGGGFGGGGCFG@7FECEEGGGGGGGGGGGGGGGGGGFGGGFGGGGGGGGDGGGGGGGGGGGGCFGGGGFDF:=7:?E>FDFEF*/?EGGGDEEDGEEDEFFGG551A+<90CEGG=C8CG7CFCGCGEGGEGGGDEFF?7<*::EC8FE:CE9><.*75CF**25*+0*7*)5C3>DCG7407)*0()),)50))0)*/
@M03506:14:000000000-AKVR1:1:1101:3602:9329 1:N:0:50
ATGAACTCCTACGGGAGGCAGCAGTCGGGAATTTTGGGCAATGGGCGAAAGCCTGACCCAGCAACGCCGCGTGAAGGATGAAATCCTTCGGGATGTAAACTTCGCAAGAACAGGAGGAATAAGTAAGGGTTAATATCTCTTACGATGACGGTACTGTTTGTAAGCTCCGGCTAACTCCGTGCCAGCAGCCGCGGTAATACGGGGGGAGCAAGCGTTGTTCGGCTTTACTGGGCGTAAAGGGCGCGTAGGCGGCCACCGCAAGTCGGTTGTGAAATCTCCGGGCTTAACCCGGAAAGGTCAA
+
CCCCCGGGGGGGGGGGGGGGGGGGGGGGGEEGGGGGGGGGGGGGGGGGGGGGGGGGGGGGGGGGGGGGGGGGGGGGGGGGGGGGGGGGGGGGGGGGGGGGGGGGGG>FGGGGGGGGGDGGGGGGGGGGGFFGFGFGGGGGGGGGGGGGGGDGGGGGGGGGGGGGGGGGGGGGGGGGGGGGGGGGCGGGGGGEGGG*;FGGGGGGGGG5CFGGDEGGGGGGG=*;EGGGGCFGFEE5C*?C*7EDE=EDC9C7DEE7:>D5*>:<CCE<CDE47::CF4>G3:3CF6*84CB1)0)85=F49
@M03506:14:000000000-AKVR1:1:1101:26740:9330 1:N:0:50
ATGAACTCCTACGGGAGGCAGCAGTGAGGAATCTTCCGCAATGGGCGAAAGTCTGACGGAGCGACACCGCGTGAAGGATGAAGCCCTTTCCGGGTGTAAACTTCTGTTCTGAGGGACGAAATTTTTGACGGTACCTCAGGAGAAAGCATCGGCTAATTCTGTGCTAGCAGCCGCGGTAAGACAGAAGATGCAAGCGTAACTCGGAATTACTGGGCGTAAAGGGTCCGCAAGTTCTTTGCCACGTCTGGGGTAAAAGCACGTTGCTAAAGTGCGTGTATTCCCTGGAAACGAGAAAGGTTGA
+
CCCCCEDGGEFGGCCCCGGGGGCFFGG@,ECF@AFEDGGGGEEFGGC7BFCGGA<F,@CEEGGE7@EDGG7>C7FGGGCF8FGEFCG,FCGC@7F@FCFFA??FEGFGGFFEA7EEFCEEF8FADFEGAC@3:BF=FGF,3==<3@<DFC+@7BCCF9@A;EFF,@AC:DFGCC@F<C::<:C:C,22;?FEG:B<8**8+3;B*4;+B<CCF8CEBCG509/0;***/*2+0<+<<F7?CFE*:**9CEEE4??*8@FC/*1:0*+*+2<=CDCC4****1*<:)*18C:(..)97*9<)
@M03506:14:000000000-AKVR1:1:1101:4978:9340 1:N:0:50
ATGAACTCCTACGGGAGGCAGCAGTGGGGAATATTGGACAATGGGGGCAACCCTGATCCAGCAGTGCCGCGTGAGTGATGAAGGCCTTAGGGTTGTAAAGCTCTTTTGCCAGGGACGATGATGACGGTACCTGGAGAATAAGCCCCGGCTAACTTCGTGCCAGCAGCCGCGGTAATACGAAGGGGGCTAGCGTTGTTCGGAATTACTGGGCGTAAAGGGCGCGTAGGCGGTTTGACCAGTCAGGTGTGAAATTCCCGGGCTTAACCTGGGGGCTGCACTTGATACTGTCAGGCTTGAATTT
+
CCCCCGGGGGGGGGGGGGGGGGGGGGGGGGGGGGGGGGGGGGGGGGGGGGGGGFGGGGGGGGGGGGGGGGGGGGFFGGGGGGGGGGFGGGGGGGGGGGGGGAFGGGGGGGGGGGGGGGGGGGGGGGGGFEGGGGGGGGGGGGFGGGDFGGGGGGGFGGGG7DFGGGGGGGGGGCEFGGGGDEGGGGGG@GFGGCGGGGGGGGGGGGGGGGGGG5EFFG=EGGC85?EGEGGGCGFFECDFGFGGGGGGFDEGGGGDG>DGGFG7::<DFGGBGGGCCFDCF?FC9FF=9>B?FF4DF6=**
@M03506:14:000000000-AKVR1:1:1101:3239:9357 1:N:0:50
ATGAACTCCTACGGGAGGCAGCAGTGGGGAATTTTGGGCAATGGGCGAAAGCCTGACCCAGCAACGCCGCGTGAGGGAGGAAATCCTTCGGGATGTAAACCTCACAAGCAAGGGAAGAGAGCTCAGAGCCGAATAAGCTTTGAGTCCGACGGTACCTTGCGTAAGCCACGGCTAACTACGTGCCAGCAGCCGCGGTAATACGTAGGTGGCAAGCGTTGTTCGGAATTATTGGGCGTAAAGGGCGCGTAGGCGGCTTGCTAAGTCGGTTGTGAAAGCCCGGGGCTCAACCCCGGAGGGTCGG
+
CCCCCGGGGGGGGGGGGGGGGGGGGGGGGGGGGGGGGGGGGGGGGGGGGGGGGGGGGGGGGGGGGGGGGGGGGGGGGGGGGGGGGGGGGGGGGGGGGGGGGGGGGGGGGGGGGGGGGGGGGGFGGGGGGGGGGGGGGGGGGGGFGFGGGGGGGGGGGFGDGGGDGGGGGGGGGGGGGGGGGGGGGGGGGGGGGGGGGGGGGGGGEEFGGGGCGFGCGGGGGGGGGGGGGGCGFGGCEDGGGCEEGGGGGD9CGGGGGFGFCFGGCDCDG3C?7CFFD5DGGB:*:*>F?GD9F373>BFF)
@M03506:14:000000000-AKVR1:1:1101:28712:9366 1:N:0:50
ATGAACTCCTACGGGAGGCAGCAGTCGGGAATTTTGGGCAATGGGCGAAAGCCTGACCCAGCAACGCCTCGTGAAGGATGAAATCCCACGGGATGTGAACTTCGCAAGAACGGGAAGAATAAGCGAGAGTTAATATCTTTCGTGATGACGGTACCGTTTTTAAGCTCCGGCTAACTTCGTGCAAGCAGCCGCGGTAATACGGGGGGAGCAAGCGTTGCTCGGATTTACTGGGCGTAACGGTCGCGTAGTCGGCCAACACAGTTCAGTTGTGAAAGTTCCAAACTTAACTCGGACAGTTCCA
+
CCCCBEG<F<FG-8CG@@FECGFG<<F++@:F<E<,8CF<DE9,CC:CFC7FFF8EEGGG8FFGGC@F,C,C=EGEC<FFE,C6CF8,:C@+=CB=,BEFFGGCCCG>DF,>B++++AFE?E,,+B++8,,8,<CDFF,,@>D7=F,,>+3@BEAC+@,+8:>:AFC7@**3*@DF,@C<*>1?,>B8B:*C*114*?9<CC*1188>*86*/**;:*00;CE5C+9790<*;CC*:5CCCCE==/:5*<*:C=**/0CG*+*300370*2*:**2*1****8++00*.*)-8)))*1**1
@M03506:14:000000000-AKVR1:1:1101:19516:9381 1:N:0:50
ATGAACTCCTACGGGAGGCAGCAGTCGGGAATTTTGGGCAATGGGCGAAAGCCTGTCCCAGCAACGCCGCGTGAAGGATGAAATCCCTCGGGATGTAAACTTCGCAAGAACGGGAAGAATAAGTGAGGGTTAATATCTCTCGCGATGACGGTACCGTTTGTAAGCTCCGGCTAACTCCGTGCCAGCAGCCGCGGTAATACGGGGGGAGCAAGCGTTGTTCGGATTTACTGGGCGTAAAGGGCGCGTAGGCGGCCACCGCCAGTCGATGGTGAAATCTCTGGGCTTAACCCGGAAAGGTCAA
+
CCCCCGGGGGGGGGGGGGGGGGGGGGGGGGGGGGGGGGGGGGGFGGGGGGGGGGGGGGGGGGGGGGGGGGGGGGGGGGGGGGGGGGGGGGGGGGGGGGGGGGGGGGGGGGGGGGGGGGGGGGGFFGGFGGFCGGGDGFGAFEGDGGGGGGGGFGGGEGGGGGGGGF:FFGGGGGGGGGGGGGGGGGGGGGFGGGEEGGGGGGGGGGGGGGCFCEC88EFGGDEGGGFE<:F5CEE:C*?C*CE=*2:<=9EGGGCF58C)1>>EE75*/20/0:DFG4>F4>FC=?F@2/5;38:08=*)/
@M03506:14:000000000-AKVR1:1:1101:8700:9384 1:N:0:50
ATGAACTCCTACGGGAGGCAGCAGTGGGGAATTTTGCGCAATGGGGGAGACCCTGACGCAGCAACGCCGCGTGGAGGATGAAGTCCCTTGGGACGTAAACTCCTTTCGACCCGGACGATAATGACGGTACGGGTGGAAGAAGCCCCGGCTAACTTCGTGCCAGCAGCCGCGGTAATACGAGGGGGGCAAGCGTTGTTCGGAATTATTGGGCGTAAAGGGCTCGTAGGTGGCCAACTAAGTCAGACGTGGAATCCCTCGGCTTAACCGGGGAACTGCGTCTGATACCGGATGGCTTGAGTTC
+
CCCCCGGGGGGGGGGGGGGGGGGGGGGGGGGGGGGGGGGGGGGGGGGGGGGGGGGGGGGGGGGGGGGGGGGGGGGGGGGGGGGGGGGGGGGGGGGGGGGGGGGGGGGGGGGGGGGGGGGGGGGGGGGGGGGGGGGGGGGGGGG8FGGGGGGGGGGGGGGEGGGGGGGGGGGGGGGGGGGFGGGGGGGGGGGGGGGCFGGGEGGGGGG9EFCECC5@FGGG=FCC5;>EGGGGGGGGGGFF+<CCFE5<EC??F6CCG>DG*>CCG>CDGGD37CCFD5D37499<)*86<:0)8>))0=@*
@M03506:14:000000000-AKVR1:1:1101:8918:9386 1:N:0:50
ATGAACTCCTACGGGAGGCAGCAGTCGGGAATTTTGGGCAATGGGCGAAAGCCTGACCCAGCAACGCCGCGTGAAGGATGAAATCCCTCGGGATGTAAACTTCGCAAGAACGGGAGGAATAAGTGGAAGTTAATACCTTCCATGATGACGGTACCGTTTGTAAGCTCCGGCTAACTCCGTGCCAGCAGCCGCGGTAATACGGGGGGAGCAAGCGTTGTTCGGATTTACTGGGCGTAAAGGGCGCGTAGGCGGTCAGTGCAAGTCAGTTGTGAAATCTCCGGGCTTAACTCGGAAAGGTAAA
+
CCCCCGGGGGGGGGGGGGGGGGGGGGGGGEGGGGGGGGGGGGGGGGGDGGGGGGGGGGGGGGGGFGGGGGGGGGGGGGGGGGGGGGGGGGGG@FGGGGGGGGGGGGDFGGGGGGGGGGGGGGGFFGGGGGGGGGGGGGGGGGGGGGGGGGGGGGGDFGGCGGGGGGGGE7CFGGGGGGGGF>FGGGGGGFCFGGGGCFFGGGGGGGGGGGGGGG>CEGGGGG58CFGGDFFGGG8?E8:FED==EGGGGGDGCEGGG?GD+CFG?F<DEDGFG7C97B*1)8>*5?DFDCB177>F:=**1
@M03506:14:000000000-AKVR1:1:1101:7988:9394 1:N:0:50
ATGAACTCCTACGGGAGGCAGCAGTCGGGAATTTTGGGCAATGGGCGAAAGCCTGACCCAGCAACGCCGCGTGAAGGATGAAATCCCTCGGGATGTAAACTTCGCAAGAACGGGAAGAATAAGTGGAAGTTAATACCTTCCATGATGACGGTACCGTTTGTAAGCTCCGGCTAACTCCGTGCCAGCAGCCGCGGTAATACGGGGGGAGCAAGCGTTGTTCGGATTTACTGGGCGTAAAGGGCGCGTAGGCGGTCAGTGCAAGTCAGTTGTGAAATCTCCGGGCTTAACTCGGAAAGGTCAA
+
CCCCCGGGGGGGGGGGGGGGGGGGGGGGGGDGGGGGGGGGGGGGGGGGGGGGGGGGGGGGGGGGGGGGGGGGGGGGGGGGGGGGGGGGGGGGGGGGGGFGGGGGGGGGGGGGGGGGGGGGGGGGGGGGGGGGGGGGGGGGGGGGGGGGGGGGGGGGGGGGGGGGGGGGGGGGGGGFFGGGGGGDGGGGGGGGGGGGGGGGGGEEEGDEGGGCGGGGGGGGGGGGGGGGGFGGGGE=ECFGGGGGGGGGGGGE7EEGGFFFGF:CCF<7?CEF=CD?FBGG:@FC5;C?2C>2)735>F?:4
@M03506:14:000000000-AKVR1:1:1101:26380:9439 1:N:0:50
ATGAACTCCTCCGGGAGGCAGCAGTCGGGAATTTTGGGCAATGGGCGCAAGCCTGACCCAGCAACGCCGCGTGAAGGATGAAATCCCTCGGGATGTAAACTTCGCAAGAACGGGAAGAATAAGTAAGGGTTAATATCTCTTACGATGACGGTACTGTTGGTAAGCTCCGGCTAACTCCGTGCCAGCAGCCGCGGTAATACGGGGGGAGCAAGCGTGGTTCGGCTTTACTGGTGGGAAAGGGCGCGTGGGCGGCCTCGGCAAGTCGACTGTGAAATCGCCGGGTTTAACCCGGAAGGGTAAG
+
CCCCC<CF<=CFGGDCGEEFFDFGCFGFG:@FFFGGGGGGEFGGGDC7FEGGG?EACFAEDFGGFFGCEEDFG7FGFDGGGGGFGCE@FFEDFGG<<?FFG<EEGG7=8E=FECE=@FDABAEFD<BCG>F+<@,C,CFG9=D@+@FFEFE++@>@@=,@C>FFC;FFEECFGGFFGFGC1>>,<F?8CCFGGG=<ECCFFEEC**:CEGG8AG*****+:*/;:CC7++<+***80*7;5CC*C:*9***:3>G5*.*1*2:<5/**:0:7*::?*75C<))**0*94*89D>)<)))0*
@M03506:14:000000000-AKVR1:1:1101:8971:9451 1:N:0:50
ATGAACTCCTACGGGAGGCAGCAGTAACGAATCTTCCGCAATGCGCGAAAGCGCGACGGAGCGATGCCGCGTGCAGGATGAAGCCCTTCGGGGTGTAAACTGCTGTCAGGGTTTAGAAACACAATGATCAAACCCAAAGGAAGAGACGACTAACTCTGTGCCAGCAGTCGCGGTAATACAGAGGTCTCGAGCGTTAATCGGATTCATTGGGCTTAAAGCGTACGTAGGCGGATGTGCAGGCATCGTGTGAAATCCCCTGGCTCAACCAGGGAACTGCTCGGTGAACCGCACGTCTTGAGGC
+
CCCCCGGGGGGGGGGGGGGGGGGGGGGGGGGGGGGGGGGGGGGGGGGGGGGGGGGGGGGGGGGGGGGGGGGGGGGGGGGGGGGGGGGGGGGGGGGGGGGGGGGGGGGGGGGGGGGGGGGGGGGGGGGGGGGGGGGGGGGGGGGGGGGGGGGGGGGGGGGGGGGGGGGGGGGGGGGGGGGGGGGGGGGGGGGGGGGGGGGGGGGGGGGGGGGGGGGGGGGGGGGGGGGGGGGGDGGGGGG=EGGGGGG<FFG7FFGGGFGGGGGGGGGGGGGFGGCC4F>DGFEGGFGFFGFFFF5FFFFF5
@M03506:14:000000000-AKVR1:1:1101:8261:9456 1:N:0:50
ATGAACTCCTACGGGAGGCAGCAGTGGGGAATTGTTCGCAATGGGCGCAAGCCTGACGACGCAACGCCGCGTGGAGGATGAAGGTCTTCGGATTGTAAACTCCTGTTGCCCGGGACGAAAAGCCTCGACCTCATACGTCGAGGTCTGACGGTACCGGGTGAGGAAGCCCCGGCTAACTCTGTGCCAGCAGCCGCGGTAATACAGAGGGGGCAAGCGTTGTTCGGAATTACTGGGCGTAAAGGGCGCGTAGGCGGCCTGCTAAGTCGAACGTGAAATCCCCGGGCTCAACCCGGGAACTGCG
+
CCCCCGGDFGGFGGEDGGGEGGFGGGD<E;@EEGFGGCFGGGGFDFGGGGGGGGGGGGGGGGGGGGGGCFEFGGGGGGCFFGGDGGGGGGGGGGGGGFGGGCFC@FECGGGDGGGGDGGDGC8AFGGGGGGGGFGFGGGGEGGGGGGAFFGGGGGGFGCEGGGGGGFFECFGGGGGGDGGFFGGGGFGGFGFGGGGCGGGFCFGD?FC5EDEEGGGEGGGFGGDDEG6CFFFFDGGECDCF9EEGCEDE=ECDE=<8)>6CCFFFD>FGGGFG3>FFF6<D37=C)960083@D3>>FFF3
@M03506:14:000000000-AKVR1:1:1101:13492:9461 1:N:0:50
ATGAACTCCTACGGGAGGCAGCAGTGGGGAATCTTGCGCAATGGCCTAACGGCTGACGCAGCGACGCCGCGTGTGGGATGAAGCTCTTCGGAGTGTAAACCACTGTTGCCCGGGACGAACAGCTCGATTAGTCGAGCCTGACGGTACCGGGTGAGGAAGCACCGGCTAACTCCGTGCCAGCAGCCGCGGTAATACGGGGGGTGCGGGCGTTGTCCGGCATCACTGGGCGTGAAGGGCGCGTAGGTGGTTTGATAAGGGTGCGGTGAAAGTCCGGGGCTCACCCCCGGAGCTGCCGTGCCGC
+
CC?C@FFFFFCC@7:@CCFEFCFCFC,FEB@,<,C,CFGGGGG@FGAE,CFF@+@F@@@F@CE@FGEGBFDFG=A7@<<7FFFF8E9?FGGBB=AFCEA<F=D,:B<EFD@@EFCBC@CFF,D<>CFE<CBF=FGC:3D::CB@B<C9FE*5<4<7,33F7FCEGC*CFG<,<CF*1*27BFF7:<<>?*:>F@CGGGGEDGE8C*?EE:*2A++;E558+<9C?*;58***/<8*18)*/2/*0+5**22:*<+*35995*95>*<0+*0*/737)5CC*)):C>)<()034.7)7775)
@M03506:14:000000000-AKVR1:1:1101:18498:9481 1:N:0:50
ATGAACTCCTACGGGAGGCAGCAGTAACGAATATTCCGCAATGCGCGAAAGCGTGACGGAGCGATGCCGCGTGCAGGATGAAGCCCCTCGGGGTGTAAACTGCTGTCAGGGTTTAGCAGCTCAATGAGCATACCCAGAGGAAGAGACGGCTAACTCTGTGCCAGCAGCCGCGGTAATACAGAGGTCTCGAGCGTTAATCGGAGTCACTGGGCTTAAAGGGTGCGTAGGCGGACCCGCAAGTGCTTTGTGAAATCCCATGGCTTAACCATGGAATGGCTTGGCATACTGCGGGTCTTGGGGT
+
CCCCCGGGGGGGGGGGGGGGGGGGGGGGGGGGGGGGGGGGGGGGGGGGGGGGGGGGGGGGGGGGGGGGGGGGGGGGGGGGGGGGGGGGGGGGGGGGGGGGGFGGGGGGGGGGGGGFGGGG@FGGGGGGGGGGGGGGGGGGCFGGGGGGGDEFGGGGGGGFGGGGGGGGGGGGGGGDGGGGFGGGGGGGGGGGGDGGGGGGGGGEGGGGGGGGGFFGGGGGGGGGE>CGCEC88CCECEGGFGGFFGD>F?FGG?FGCFGG5CD6?CGGG>C9C7<CD?FGGF*<09**.5>B<7F6/*0<)
@M03506:14:000000000-AKVR1:1:1101:2837:9495 1:N:0:50
ATGAATTCCTACGGGAGGCAGCAGTGGGGAATCTTGCACAATGGGGGAAACCCTGATGCAGCGACGCCGCGTGAGCGATGAAGCCCTTCGGGGTGTAAAGCTCTTTCGGCAGGAACGATAATGACGGTACCTGAAGAAGAAGCTGCGGCTAACTACGTGCCAGCAGCCGCGGTAATACGTAGGCAGCAAGCGTTGTTCGGAGTTACTGGGCGTAAAGAGTGTGTAGGCGGTTCTCTAAGTTCGGTGTGAAATCTCACGGCTCAACTGGGAGGGTGCGCCGGAAACTGGAGGGCTCGAGTAG
+
CCCCCGGGGGFGGGGGGGGGGGGGGGGGGGGGGGGGGGGGGGGGGGGGGGGGGGGGGGGGGGGGGGGGGGGGGGGGGGGGGGGGGGGGGGGGGGGEFGFFGFGGGGGGGGGGGGGGGGGGGFGGGGCFDFGGGGGGGGGGFGGGGGGGGGGGFGGGGFGG<FGGGGGGGGGGGGGFGGGFGGGGGGGGFGGG<CCFCGGDEGGGCGCEGGGGCECEFGGCF9EFFGGGGGGEEFF7ECFF?CEE5=CDEC<9><F*<;DGEED??7?FGCEFD<C=DBCCD35*0@FFBGF9:F:B@D7>*
@M03506:14:000000000-AKVR1:1:1101:8413:9497 1:N:0:50
ATGAACTCCTACGGGAGGCAGCAGTGGGGAATACTGCACAATGGGCGAAAGCCTGATGCAGCGACGCCGCGTGAGGGATGACGGCCTTCGGGTTGTAAACCTCTTTCAGCTCCGACGAAGCGAAAGTGACGGTAGGGGCAGAAGAAGCACCGGCCAACTACGTGCCAGCAGCCGCGGTAATACGTAGGGTGCAAGCGTTGTCCGGAATTATTGGGCGTAAAGAGCTCGTAGGCGGCTTGTCGCGTCGGCTGTGAAAACCTGGGGCTCAACTCCGGGCCTGCCGCCGATACGGGCAAGCTAG
+
CCCCCGGGGGGGGGGGGGGGGGGGGGGGGGGGGGGGGGGGGGGGGGGGGGGGGGGGGGGGGGGGGGGGGGGGGGGGGGGGGGGGGGGGGGGGGGGGGGGGGGGGGGGGGGGGGGDGGGGGGGGGGGGGFGGGGGGGGGGGGFGGGGGGGGGEGGGGGGFFGGFFGGGGGGGGGGGGGGGGGGGG,FAEGGGGGFGGG>?CEGGGGGDGGGFGGDGGD8CEGGGGGGGDGGFGDGEGE5C8CEFGEC:C=5*7<:<C94CFFD7CC):C6FCFF3CDC)9**.)*::)793>0>>>FFF)/*
@M03506:14:000000000-AKVR1:1:1101:11259:9498 1:N:0:50
ATGAACTCCTACGGGAGGCAGCAGTGGGGAATTTTGGACAATGGGGGCAACCCTGATCCAGCCATGCCGCGTGAGTGAAGAAGGCCTTCGGGTTGTAAAGCTCTTTCGGTGGGAACGAAACGGTTACAGCTAACACCTGTGACTAATGACGGTACTCACAGAAGAAGCACCGGCTAACTACGTGCCAGCAGCCGCGGTAATACGTAGGGTGCGAGCGTTAATCGGAATTACTGGGCGTAAAGCGTGCGCAGGCGGTTACTTAAGTCAGGTGTGAAAGCCCTGGGCTTAACCTAGGAATTGC
+
CCCCCGGGGGGGGGGGGGGGGGGGGGGGGGGGGGGGGGGGGGGGGGGGGGGGGGGGGGGGGGGGGGGGGGGGGGGGGGGGGGGGGGGGGGGGGGGGGGGGGGGGGGGGGGGGGGGGGGGGGGGGGGGGGGGGGGGGGGGGGGGGGGGGGGGGGGGGGGGGGGFCFGGGGGGGGGGGGGGGGGGGGGGGGGFGGGGGGGGGGGGGGGGGGGGGGGGGGEE5EEGGGGEGFGGGGGGGGGGEFFGEGGGGDGDEGCECGBFGGG79EGFGFGGFGGGGGFG>F:>GGF5;A?=A4*.)9@@F*
@M03506:14:000000000-AKVR1:1:1101:15719:9518 1:N:0:50
ATGAACTCCTACGGAGGCAGCAGTAGGGAATTTTCCACAATGGACGAAAGTCTGATGGAGCAACGCCGCGTGCAGGATGAATGCCTTAGGGTTGTAAACTGCTTTTATAGGTGACGAATATGACGGTAACCTATGAATAAGCCTCGGCTAATTCCGTGCCAGCAGCCGCGGTCATACGGAAGAGGCAAGCGTTATCAGGAATTACTGGGCGTAAAGAGTTGCGTAGGCGGAATGGTAAGCAGGTAGTGAAAGCGTGGGGCTCAAACCCATACCCCTTAACTGAACTGCCAAGCTAAAAAAT
+
CCCCCGGGGGGCGGEFGGDGGGGCFCFGGGG@FGGGGGGDGDGAFGGG@:FFAFCFFCCDAEFFGGGDGFGGGGGGGGGFGGFG8FGGFGGGGGGFGFFCGGGGGGGGGGGGCGFGGEGGFFFGGGGGGGDFGFCFFGF<AE<BFGEEFGCFAA,35+3@<,+@=@EFDG7>+3;FGCGCFGGFGGGE**6>B78D,@BF7ECC9,;B7,=8CC*<9EGG+9:85CE6EE*88C8FD9C++::C+2<C?:0<*57*25<DCF*++2:/*9:?90*2942*2*0+29C*400(0)/****.0
@M03506:14:000000000-AKVR1:1:1101:20008:9527 1:N:0:50
ATGAACTCCTACGGGAGGCAGCAGTGGGGAATATTGGACAATGGGGGCAACCCTGATCCAGCAATGCCGCGTGAGTGATGAAGGCCTTCGGGTTGTAAAGCTCTTTCGGCGGGGAAGATGATGACGGTACCCGCAGAAGAAGCCCCGGCCAACTTCGTGCCAGCAGCCGCGGTAATACGAAGGGGGCTAGCGTTGTTCGGAATTACTGGGCGTAAAGGGCGCGTAGGCTGTGCTGTAAGTCAGGCGTGAAAGCCCCGGGCTCAACCTGGGAATTGCGCATGATACTGCGGCGCTTGAAGAC
+
CCCCCGGGGGFGGGGEGGGFGGGGGGGGE@FGGGGFGGGGGGGGGGGGGGGGGGGGGGGGGGGGGGGGGGGFFGGGGGGGFGGGGGGGFGGGGDDFFFGGGGGGGGGGEGEGGGGGGGDGGGGGGGGGGGGGCEGGGGGGGCGFFGGDCGG>FGFGFFGCFGFFGGGGGGGGECGG?CFG58CDEEGG5CFG;/8:CFGDEEGGGGGGGGGGGG>CCG5?EGG8CGDG+CCCF++0A+*3<<?CFGGDC*<+2:E5?5DD*/2AEFGGFGF?*00CDB)*9?F7+**98CE9>@FF496*)
@M03506:14:000000000-AKVR1:1:1101:7406:9557 1:N:0:50
ATGAACTCCTACGGGAGGCAGCAGTCGAGAATTTTTCACAATGGGGGCAACCCTGATGGAGCGACGCCGCGTGGAGGATGAAGGCCTTCGGGTTGTAAACTCCTGTCATGCGGGAACAAGCAAGTGATAGTACCGCAAGAGGAAGAGACGGCTAACTCTGTGCCAGCAGCCGCGGTAATACAGAGGTCTCAAGCGTTGTTCGGATTCATTGGGCGTAAAGGGTGCGTAGGTGGTGACGCAAGTCTGGTGTGAAATCTCGGAGCTCAACTCCGAAATTGCACCGGATACTGCGTGACCCGAG
+
CCCCCGGGGGGGGGGGGGGGGGGGGGGGGGEGGGGGGGGGGGGGGGGGGGGGGGGGGGGGGGGGGGGGGGGGGGGGGGGGGGGGGGGGGGGGGGGGGGGGGGGGGGGGGGGGGGGGGGGGGGGGGGGGGGGGGGGGGGGGGGGGGGGGGGDGGGGGFGGGGGGGGGGGGGGGGGGGGGGGGGGGGGGGGGGGGGGGGGGGGGGDFGDFFDGGGGEEEDEGGGFEDEECGGGGGCC+7?DEGGCGGGGGGGG7CEGG7=CF=E<ED=?FCGGDD5CF:FFGGFECCDGFBGFBE>>>=FD:>
@M03506:14:000000000-AKVR1:1:1101:2690:9574 1:N:0:50
ATGAACTCCTACGGGAGGCAGCAGTGGGGAATATTGGACAATGGGGGCAACCCTGATCCAGCAATGCCGCGTGTGTGAAGAAGGCCTTCGGGTTGTAAAGCACTGTTATCCGGAACGAAACGCGCAGGGTGAATAGCCTTGCGAACTGACGGTACCGGAGGAATAAGCACCGGCTAACTTCGTGCCAGCAGCCGCGGTAATACGAAGGGTGCAAGCGGTACTCGGAATTACTGGGCGTAAAGCGTGCGTAGGTGGTTTGTTAAGTCTGTTGTGAAAGCCCCGGGCTCAACCTGGGAATGGC
+
CCCCCGGGGGGGGGE@CEGGGGFGFFGGGDCF@CFFE<FFF9FGGCFECFGGCF@FFGG@FGFFCFEGGGEFC?CFFFFGCFGG8CCFGF@EGGGFFF<?FEFF,CBFFGGC+CE7CEFEGGCCEGECFGGGFGC9FEFFCDF7B:,FFGG@F<*73CECF:CBFGB@FAFC@F7FGGC;FEFFGBEC;FCGGEEEC8@G+@CF8;>CGFGGFGGCE//:E+<C88AC+9+<CFFGCGDG59?EC=EC*:EA*0:92)9<:0*<?FFC+:CFG*2C77*195@5C59?B*05>5776>?))
@M03506:14:000000000-AKVR1:1:1101:19420:9591 1:N:0:50
ATGAACTCCTACGGGAGGCAGCAGTCGAGAATTTTTCCCAATGGGGGAAACCCTGAAGGAGCGACGCCGCGTGGAGGATGAAGGTCTTCGGATTGTAAACTCCTGTCATTGGGGAACAAGTCGCTTACGTTAACTGCGTGAGCGTTGATAGTACCCGAAGAGGAAGAGACGGCTAACTCTGTGCCAGCAGCCGCGGTAATACAGAGGTCTCAAGCGTTGTTCGGATTCATTGGGCGTAAAGGGTGCGTAGGCGGCGCGGTAAGTCGGGTGTGAAATCTCGGAGCTTAACTCCGAAACTGCA
+
CCCCCGGGGGGGGGGGGGGGGGGGGGGGGGGGGGGGGGGGGGGGGGGGGGGGGGGGGGGGGGGGGGGGGGGGGGGGGGGGGGGGGGGGGGGGGGGGGGGGGGGGGGGGGGGGGGGGGGGGGGGGGGGGGGGGGGGGGGGGGGGGFGGGGGGGGGFGGGGGGGGGGGGGGGGGGGGGGGGGGGGGGGGGGGGGGGGGGGGGGGGGGGGFDCGGFGGGGCEEFCGGECEGFGGGGGGGEGDCFF5CE5=CEEEFGGGGGEDC=*>:<7ED/7=>*0*3:*CFC37*7;CB<>=773;>>FFF*
@M03506:14:000000000-AKVR1:1:1101:11250:9623 1:N:0:50
ATGAACTCCTACGGGAGGCAGCAGTCGGGAATTTTGGGCAATGGGCGAAAGCCCGACCCAGCAACGCCGCGTGAAGGATGAAATCCCTCGGGATGTAAACTTCGCAAGAACGGGAAGAATAAGTAAGAGTTAATATCTCTTATGATGACGGTACTGTTTGTAAGCTCCGGCTAACTCCGTGCCAGCAGCCGCGGTAATACGGGGGGAGCAAGCGTTGTTCGGATTTACTGGGCGTAAAGGGCGCGTAGGCGGCCACCGCAAGTCGACTGTGAAATCTCCGGGCTTAACCCGGAAAGGTCAG
+
CCCCCGGGGGGGGGGGGGGGGGGGGGGGGGGGGGGGGGGGGGGGGGGGGGGGGGGGGGGGGGGGGGGGGGGGGGGGGGGGGGGGGGGGGGGGGGGGGGGGGGGGGGGGGGGGGGGGGGGGGGGGGGGEGGGGFGGGGGGGGGGGGGGGGGGGGGGGGGGGGGGGGGGGGGGGGGGGGGGGGGGGGGGGGGGGGGGGGGGGGGGGGGGGGGGGGGEEEGG7CCEGDGGFGDFGDEGGEGFFGEEGGGCD=CEED5*>:BCCCG:CC>E3CFE6F77??=CDGFFGC?:@4CB9EE@@)9B:<
@M03506:14:000000000-AKVR1:1:1101:4445:9646 1:N:0:50
ATGAACTCCTACGGGAGGCAGCAGTGGGGAATATTGCGCAATGGACGAAAGTCTGACGCAGCAACGCCGCGTGAGGGATGACGGCCTTCGGGTTGTAAACCTCTTTCAGCAGGGACGAAGCGAGAGTGACGGTACCTGCAGAAGAAGGACCGGCCAACTACGTGCCAGCAGCCGCGGTAATACGTAGGGTCCGAGCGTCGTCCGGAGTTATTGGGCGTAAAGGGCTCGTAGGCGGTTCGTCAGGGCGGGAGTGACAACTCGGAGCTTAACTCCGAGCCCGGTTCCGATACGGGCAGCCTAA
+
CCCCCGGGGGGGGGGGGGGGGGGGGFG<FFGGGGG9C@FGGGGGA@FFGGEFFGGGFC@FGGCGGGGGGGGGG:CFGGGGGCGGBFGGGGGGGGGGGGGGGFGGFFGGCCFFGGGC@FGG@@BFGG>EGF=+>++3@,B>D<3D<FGF7,33*>FG:7>27F2,*6>C@:F:F7<:1F7*:><<FC781+?CF1C>>?5::C8EE8CE67<<+A>/?E*8::AG>F5****:0:C/C87;***:**:7?*:5C++*07**1:):C4+*30A**/173)*735)*+)*)(1707)75)))))
@M03506:14:000000000-AKVR1:1:1101:28793:9649 1:N:0:50
ATGAACTCCTACGGGAGGCAGCAGTCGAGGATCTTCGGCAATGGGCACAAGCCTGACCGAGCGACGCCGACTGTGCGATGAAGGCCTACGGGTTGTAAAGCACTTTGGCGGGGGAGGAAAGACAGAAAGGGTCTGACCTATTCCGAGAACAAGCAAGGGCTCAGTTCGTGCCAGCAGCCGCGGTAAGACGAACCGAGCGAACGGTGATCGGAATTACTGGGCTTAAAGGGCGCGTAGGCGGGCGACCAGGGCGGGGGTGAGGTCTTTCGGATCCACCGGCAACTAGCATTGGAGACTGGCC
+
CCCC<E6@@EGGG7F,+6,,@7CFEC@7+@@,6C<,C@:B+;,C,,,8,;CEF,,C<<7@@@C++6+:++4++:<FC?=BD9ABF,5,9B+:FGCCAE,<,A<<BEA,BFF7F:>CCF,33,,8?EFGG,>38,@<=,@F9,,8,<C:*>:<+*+,+=:7+*7FCC94*1*1<CF<+8*:C?>**2<++/*/8:*/**2*/?EC:8*0+;5*8*+<<9021***+0AE+;*:/7*2:***:55**1*9*/5C<>=7C>)***2*+*+2*9*))**0*.)11<)++77*)**)*)08??F4)
@M03506:14:000000000-AKVR1:1:1101:26435:9708 1:N:0:50
ATGAACTCCTACGGGAGGCAGCAGTCGAGAATTTTTCTCAATGGGGGAAACCCTGAAGGAGCGACGCCGCGTGGAGGATGAAGGCTTTCGGGTTGTAAATTCCTGTCATTTGGGAACAATGCTATTCGGTTAATTGCCGAGTAGTTGATAGTACCAGAAGAGGAAGAGACAGCTAACTCTGTGCCAGCAGCCGCGGTAATACAGAGGTCTCCAGCGTTGTTCGGATTCAATGGGCGTATAGGGTGCGTTGGTGGTGGGCTAAGTCAGGTGTGAAATTGCGGAGCTTAACTCCGAAACTGCT
+
CCCCC9EE9FGGGG@7CFEEFGGGGGGGGG;EFEFD@FFFEFGGGEECFGCDFFGGGFF,CFGGGGGGGDECFECEG7FFFEG8FFC8FEGDGGDGFFC,??F?BFEEAFFF<:A=FF8FCEGGFFDFGC>>D,,E<,>CBFGGGGF<AFFGGGGCB7,@<@F,53,@DEG?CE,>3@FBFGGF<@>8DE,>CEEGGDEFC?BF@FGGGG++<C<CB***=9/C*81<F+3ACDFE5?*0<<62:EE/*:::C=*1*09*/+230?9409:BG77<C4*9)..**)*14*9)7))0568**
@M03506:14:000000000-AKVR1:1:1101:17255:9733 1:N:0:50
ATGAACTCCTACGGGAGGCAGCAGTAGGGAATTTTGCGCAATGGACGAAAGTCTGACGCAGCAACGCCGCGTGCAGGAGGAAGGCCTTCGGGTTGTAAACTGCTTTTATCTGTGACGATTATGACGGTAGCAGAAGAATAAGGATCGGCTAACTCCGTGCCAGCAGCCGCGGTCATACGGAGGATCCGAGCGTTATCCGGAATTACTGGGCGTAAAGAGTTGCGTAGGTGTCTTGTTAGGTTTCTGTTTAAAGGCCAAGGCTCAACCTTGGAAATGATAGAAAAACCAGCAGGATTGAGTA
+
CCCCCGGGGGGGGGGGGGGGGGGGGGGGGGGGGGGCGGGGGGGGGGGGGGGGGGGGGGGGGGGGGGGGGGGGGGGGGDFDGGGGGGGGGGGGGGGGGGGGGGGFGGGGGGFGGGGGGDGGGGGGGGGGGGGGGGGGGGGAFFGGGGGGGGGGGFGFGFCGGGGGGGGGGGGGGGGGCFGGGGGGGGGGGGGGGGGGGGGGG8CGFCCFGGGGGGECEGGGGC7ECEEGGGF<@FC9<@GC<?GGGC<C?7A9CGECFFGGGGGGGG*7CGC<CFGGGFGF*96:CDGFFGFFF>?@FF?F9
@M03506:14:000000000-AKVR1:1:1101:18243:9737 1:N:0:50
ATGAACTCCTACGGGAGGCAGCAGTCGGGAATTTTGGGCAATGGGCGAGAGCCTGACCCAGCAACGCCGCGTGAAGGATGAAATCCCTCGGGATGTAAACTTCGCAAGAACGGGAAGAATAAGCGAGAGCTAATACCTCTCGTGACGACGGTACCATTTGTAAGCTCCGGCTAACTCCGTGCCAGCAGCCGCGGTAATACGGGGGGAGCAAGCGTTGTTCGGATTTACTGGGCGTAAAGGGCGCGTAGGCGGTCAGCACAAGTCAGTTGTGAAATCTCCGGGCTTAACTCGGAAAGGTCAA
+
CCCCCGGGGGGGGGGGGGGGGGGGGGGGGGGGGGGFGGGGGGGGGGGGGGGGGGGGGGGGGGGGGGGGGGGGGGGGGGGGGGGGGGGGGGGGDGGGGGGGGGGGGGGGGGGGGGGGGGGGGGGGGGGGGGGGGGGGFGGGGGGGGGGGGGGGGGGGGGGGGGGGGGGGDGGGGGGGGGGGGGGGGGGGGGGGEGC@EGGGGGGGGGGGGG?FGEEGGGGGGGGGGG?FGFGGGG/8:EFGGGGGGG=GGGGGGGC<CFGCFF:C9C+>F776>FGG7@GGG3)*56>F4FFB:)7>>FB67
@M03506:14:000000000-AKVR1:1:1101:25233:9739 1:N:0:50
ATGAACTCCTACGGGAGGCTGCAGTGGGGAATATTGGACAGTGGGCGAAAGCCTGATCCAGCAATGCCGCGTGAGTGATGAAGGCCTTAGGGTTGTAAAGCTCTTTTACCCGGGATGATAATGACAGTACCGGGAGAATAAGCCCCGGCTAACTCCGTGCCAGCAGCCGCGGTAATACGGAGGGGGCTAGCGTTGTTCGGAATTACTGGGCGTAAAGCGCGCGTAGGCGGCTTTGTAAGTTAGAGGTGAAAGCCCGGAGCTCAACTCCGGAACTGCCTTTAAGACTGCATCGCTAGAATTG
+
CCCCCGGGGGGGGGGGGGGGGGGGGGGGGGGGGGGGGGGGGGGGGGGGGGGGGGGGGGGGGGGGGGGGGGGGGGGGGCGGGGGGGGGGGGGGGGGGGGGGGGGGGGGGGGGGGGGGGGGGFGGGGGGGGGFGGGGGGFGGGGGGGGGGGGGGGGGGGGECFGGGGGGGGGGGGEGDGGGGGGGGGGGGGCFFG7CFFGGGGGGGFGGGGGGGGGGGGGGCGGGGEGGGGGGG*+<C+:?9<9CF?CC*+<<?DCF<CEC37CFGGFGGGD*7<CCFG4:D*7=:EBC:>7*45..<*0@46
@M03506:14:000000000-AKVR1:1:1101:21308:9789 1:N:0:50
ATGAACTCCTACGGGAGGCAGCAGTCGGGAATTTTGCGCAATGGACGAAAGTCTGACGCAGCAACGCCGCGTGAGGGATGAAGGCCTTCGGGTTGTAAACCTCTTTTCTCAGGGACGATGATGACGGTACCTGAGGAATAAGTCACGGCTAACTACGTGCCAGCAGCCGCGGTAATACGTAGGTGGCTAGCGTTGTCCGGATTTACTGGGCGTAAAGAGCGCGCAGGCGGTCGTTCAAGTCGAGTGTGAAAGCCCCCGGCTCAACTGGGGAGGGTCACGCGATACTGATCGACTCGAAGGC
+
CCCCCGFFGGGGGGGGGGGGGGGGGGGGGGGGGGGFGGGGGGGGGGGGGGGGGGGGGGGGGGGGGGGGGGGFGGGGGGGEGFGGGGGGGGGGGGGEGGGGGGGGGGGGGGGGGGGGGGGGGGGFGGGGGCGFFGDFGFGGGFGGGGGGGGGGDFGG7FC:FGGGGCFFGGGGCEE9BFGCFGGGGGGGFFEGF:84<EEGGGGGFFDECFFCEGEEG+8E8EECGEGGEG:?E7**69DG?E5CCGGGFGGFC*:>GBC9*:7?F*<DGD:)9C9CC?*1)775:?77):>2>55>4).7)
@M03506:14:000000000-AKVR1:1:1101:28656:9790 1:N:0:50
ATGAACTCCTACGGGAGGCAGCAGTGGGGAATATTGGACAATGGGCGAAAGCCTGATCCAGCCATGCCGCGTGGGTGAAGAAGGCCTTAGGGTTGTAAACCCCTTTCAGCGGGGAAGATAATGACGGTACCCGCAGAAGAAGTCCCGGCTAACTCCGTGCCAGCAGCCGCGGTAATACGGAGGGGACTAGCGTGGTTCGGAATTACTGGGCGTAAAGCGCACGTAGGCGGATTTGTAAGTCAGGGGAGAAATCCCGGGGCTTAACCTCGGAACTGCCTTTGATACTGCAAATATCGAGCCC
+
CCCCCGGGFGGGGGGDFDGGGG<FCF?FE@FFGGGEF<EFGGGGGGGE@CFGFGCG,C@CF8CFGGGFECC@CEFEGGGFGGGGCDFFGAFGEFGE9<FFGGGGGGG?<FGGGG7FGCFD9?FG,3BGC@ABC::@:>FG?BFGGCFGG>FGGC,:B*><C<B*DCFGG*=F<FCFFFGGCDCDE**:BF?*1*:*2:8C?5:@CCCFD>8CE5*89A/:85**2A5+:C2*;+03C7CC+3<*/:*/2*?72+<7835):*>E+:+*:5:)9*0+**2:7*/<C/>4)2*4*9=3)))0.
@M03506:14:000000000-AKVR1:1:1101:6656:9799 1:N:0:50
ATGAACTCCTACGGGAGGCAGCAGTGGGGAATTGTTCGCAATGGGCGCAAGCCTGACGACGCAACGCCGCGTGGAGGATGAAGATCTTCGGGTCGTAAACTCCTTTCGATCGAGACGAATGGCTTCCGGGTGAACAATCCGGGAGAGTGACGGTACCGAGAGAAGAAGCCCCGGCTAACTCCGTGCCAGCAGCCGCGGTAATACGGGGGGGGCAAGCGTTGTTCGGAATTACTGGGCGTAAAGGGCTCGTAGGTGGCCAACTAAGTCAGACGTGAAATCCCTCGGCTTAACCGGGGAACTG
+
CCCCCGGGGGGGGGGGGGGGGGGGGGGGGGGGGGGGGGGGGGGGGGGGGGGGGGGGGGGGGGGGGGGGGGGGGGGGGGGGGGGGGGGGGGGGGGGGGGGGGGGGGGGGGGGGGGGGGGGGGGGGGGGGGGGGGGGGGGGGGGGGGGGGGGGDGGGGGGGGGEGGGGGFGFGGGGGGGGGGGGGFFGGGGGGGGGGGDGEEECEGGGGGGGGGGGFGGGEGGEGGGEG=EFFFG7<8=E<?EFGFEEFGECEGG<CFE5>CCCFGGFCFG*?@CDGCDFG4C0):::37:C9AEFFF)<FFF
@M03506:14:000000000-AKVR1:1:1101:16593:9806 1:N:0:50
ATGAACTCCTACGGGAGGCAGCAGTCGGGAATTTTGGGCAATGGGCGAAAGCCTGACCCAGCAACGCCGCGTGAAGGATGAAATCCCTCGGGATGTAAACTTCGCAAGAATGGGAAGAATTAGTAGGGGACAATACCCCCTATGATGACGGTACCATTTGTAAGCTCCGGCTAACTCCGTGCCAGCAGCCGCGGTAATACGGGGGGAGCAAGCGTTGTTCGGATTTACTGGGCGTAAAGGGCGCGTAGGCGGCCAGCGCAAGTCAGTTGTGAAATCTCCGGGCTTAACTCGGAAAGGTCAA
+
CCCCCGGGGGGGGGGGGGGGGGGGGGGGGGGGGGGGDGGGGGGGGGGGGGGGGGGGGGGGGGGGGGGGGGGGGGGGGGGGGGGGGGGGGGGGGGGGGGGGGGGGGGGGGGGGGGGGGGGGGGGGGGGGGGGGGGGGGGGGGGGGGGGGGGGGGGGGGGGGGGGGFGGGGGGGGGGGGGGGGGGGGGGGCFFGGGGDGGGGGGGGGGGGGGGGGGGGGGFFCGEG8EFGEFGGGGEEGGGGGGGECEE3*9CC>ECC:7CDGGGGGGGFF:=4FF>9**>DGFFC5;7FBFEB:5)8@F=??
@M03506:14:000000000-AKVR1:1:1101:24674:9806 1:N:0:50
ATGAACTCCTACGGGAGGCAGCAGTCGAGAGGCTTCGGCAATGGGGGAAACCCTGACCGAGCGACGCCGCGTGCAGGATGAAGGCCCTTGGGTTGTAAACTGCTTTTGTTGGGGAAGAAATGCGATCAGGTGAACAATCTGGTCGTTTGACGGTACCCGACGAATAAGCTCCGGCTAACTCCGTGCCAGCAGCAGCGGTAACACGGGGGGAGCAAGCGTTGTTCGGAATCACTGGGCGTAAAGGGCGTGTAGGCGGTCTGGTAAGTGGGATGTGAAAGCCACCGTCTCACACGGGGATCTG
+
CCCCCGGGFCGGFGGGEGGGGGGGGGEGGGEGGGGGGGGGGGGDF>EEGGGDGFCFGGDGEGECGGGEEGEGGDGGGFGFGFFFGEF7EFFGGEGGGEGEFCFGAFFGGF,>7FCFGCFGCFFGDFGGGGGGFGFGGEFG9CFF7FFGEDFEGGGD,>FEFFDGGGCFGGFGGGGDDFGGGFFGGGGGGGFGG+8=EC8CEGDF5CCEGD>EGFCFFG8EE*2CCE>8*02AEE*:C5/:CG?E5EEGCEGGC+>D8)74?:7+0:<DCFE:6C7+2*79*78C*.*75D)557)77)7=6
@M03506:14:000000000-AKVR1:1:1101:6539:9846 1:N:0:50
ATGAACTCCTACGGGAGGCAGCAGTCGAGAATTTTTGACAATGGGGGAAACCCTGATCGAGCGACGCCGCGGGGAGGATGAAGGTCTTCGGGTTGTAAACTCCTGTCATTTGAGAACAAGGCGCATGTATTAACTGTACATGCGTTGATAGTATCAGAAGAGGAAGGGACGGCTAACTCTGTGCCAGCAGCCGCGGTAATACAGAGGTCCCAAGCGTTGTTCGGATTTATTGGGCGTAAAGGGTGAGTAGGTGGCGGCGTAAGTCAGGTGTGAAATGTCGGGGCTGAACGCCGAAACTGCA
+
CCCC<FCFCFGGGGDGFGGGGGF@FFGGGGFFFFFGCFGGGGGGFDGGGGGGGDGG9FDEGGGGEGGGDEF+CFFBCCFDFFEFEFEGGGDGFGEGD<FGGGGGGFFFF=FECFDC<BFGGGGGGGGG9F<,@FFFGGCFGFFGCFGGCEGGCEFGGGDCF,>,<:<:F::C:@CCFCE7>F,:CCFF77F7<FEE:EE+<E?GCF8@8<@:@C@CEGGC8<EE*;2++02<6*;*:8D*2+*0***2<9+39FC3*7>7***<C7C4<<:>>:*0*00*1..:E)960>>;@)5)06@**
@M03506:14:000000000-AKVR1:1:1101:22535:9849 1:N:0:50
ATGAACTCCTACGGGAGGCAGCAGTGGGGAATCTTGCGCTAATGCGGGAAACCGTGACGCAGCGACGCCGCGTGAGGGAAGAAGGCCTTCGGGTTGTAAACCTCTTTCAGGAGGGACGAAGCCACTCGGGTTAATAGCCCAGAGGGTGACGGTACCTCCAGAAGAAGCCCCGGCTAACTACGTGCCAGCAGCCGCGGTAATACGTAGGGGGCAAGCGTTGTCCGGATTTATTGGGCGTAAAGAGCGTGTAGGCGGCTAGATAGGTCCGTTGTGAAAACTCGAGGCTCAACCTCGAGACGTC
+
CCCCCGGGGGGGGGGGGGGGGGGGGGGGGGGFGGGGGGGGGGGGGGGGGGGGGGFGGGGGFEGGGGGGGGGG:C@FGEEGGGG8EFGFGGGGGGGGGGGGGGGGGGGGGGGGGEC@FGGGCEG><@<CFG<CDFFFGG8EC<FFFEGGGGGGGGGGCFCCFCFGGGEFFCEE:CFGGGGGGGGGGFFEFGGGGDEEECCDGCGG9<FE8>CCECGGGECEEFGE5;*;0:CC7CCF=C9CFEDFGG5C*7CCCEEG8)/*3+:C9F99:*:)5C:+756=555EEFDF<47(8.)075>;)
@M03506:14:000000000-AKVR1:1:1101:6493:9850 1:N:0:50
ATGAACTCCTACGGGAGGCAGCAGTGGGGAATCTTGCGCAATGGCCTAACGGCTGACGCAGCGACGCCGCGTGTGGGATGAAGCTCCTCGGAGTGTAAACCACTGTTGCCCGGGACGAACAGCTCGATTTCTCGAGCCTGACGGTACCGGGTGAGGAAGCACCGGCTAACTCCGTGCCAGCAGCCGCGGTAATACGGGGGGTGCGAGCGTTGTCCGGAATCACTGGGCGTAAAGGGCGCGTAGGTGGTTTGATAAGGGTGTGGTGAAAGTCCGGGGCTCAACCCCGGATCTGCCGTGCCGG
+
CCCCCGGGGGGGGGGGGGGGGGGGGGGGGGGGGGGGGGGGGGGGGGGGGGGGGGGGGGGGGGGGGGGGGGGGGGGGGGGGGGGGGGGGGGGCFGGGGGGGGGGGGGGGGGGGGGCEGGGGGGGFGGGGGGGGGGGGGGGGGGGGGGGGGGGGGGGGGGFGFGFGGGGGDF:FFGGGGGGGGGGGGGGGGEEGFFGGGGGGGGGGG>EDGEGGGFGGGEEGDFFGGGGFG5?CFCFD=EGG:EGG?EFC567+:<7CFF<DGEG*/20*::CFDGGECEGGGF@:EEGFFDFF4?EFD>FF)
@M03506:14:000000000-AKVR1:1:1101:18091:9855 1:N:0:50
ATGAACTCCTACGGGAGGCAGCAGTGGGGAATATTGGACAATGGGCGCAAGCCTGATCCAGCCATGCCGCGTGGGTGAAGAAGGCCTTAGGGTTGTAAACCCCTTTCAGCGGGGAAGATAATGACGGTACCCGCAGAAGAAGTCCCGGCTAACTCCGTGCCAGCAGCCGCGGTAATACGGAGGGGACTAGCGTTGTTCGGAATTACTGGGCGTAAAGCGCACGTAGGCGGATTTGTAAGTCAGGGGTGAAATCCCGGGGCTCAACCCCGGAACTGCCTTTGATACTGCAAATCTCGAGTCC
+
CCCCCGGGGGGGGGGGGGGGGGGGGGGGGFGGGGGGGGGGGGGGGGGGGGGGGGGGGGGGGGGGGGGGGGGGGGGGGGGGGGGGGGGGGGGGGGGGGGGGGGGGGGGGGGGGGGGGGGGGGGGGGGGGGGGGGGGGGGGGGGGGGGGGGGGGGGGGGGGGGGGGGGGGGGGGGDEGGGGGEEGGGFFFGFGGGGGGFGGGGGFFGGGGFFGG:EGFFGGGGGECGFGGGGEDEEFGGGGFGFGGGGGCEGGGGG65?DDG5E=<C95>EDEF<C=FGF*7:@49:=GF<C4)9*076>*)8
@M03506:14:000000000-AKVR1:1:1101:21357:9859 1:N:0:50
ATGAACTCCACGGGAGGCAGCAGTCGGGAATTTTGCGCAATGGGCGAAAGCCTGACGCAGCAACGCCGCGTGAGGGATGAAGGCCTTCGGGTTGTAAACCTCTTTTCTCAGGGAAGATAATGACGGTACCTGAGGAATAAGTCACGGCTAACTACGTGCCAGCAGCCGCGGTAATACGTAGGTGGCTAGCGTTGTCCGGATTTACTGGGCGTAAAGAGCGCGCAGGCGGTCGTTCAAGTCGAGTGTGAAAGCCCCCGGCTCAACTGGGGAGGGTCACTCGATACTGATCGACTCGAAGGCC
+
CCCCCGGGG@GGGGGGGGGGGGGGGGGGGGGGGGGGGGGGGGFFGGGFGGGGGGGGGGGGGGGGGGCFGGGGGDGGGGGGFGGGGGGGGGGGGEGGGGGGGGGGGGGGGGGGGGGGGGGGGGGGGGGGGGGGGGGFGGGGGGFGGGGGGEGGGGGGGFGGGGGGGGGGGGGGDGGCGGGGGGGGGFGGGGGGGDGGGGGGGGGGGGGGFGGGG>FGCFFGGEGGGGEGGGGGGGGGGFFF5C=?FGGFGFFFCEGGCDGGGFFGGGFGDGGE)97=CFGFF?FE?BCBACE>>EFFFD>4)
@M03506:14:000000000-AKVR1:1:1101:17622:9878 1:N:0:50
ATGAACTCCTACGGGAGGCAGCAGTCGAGAATTTTTCTCAATGGGGGCAACCCTGAAGGAGCGACGCCGCGTGGAGGATGAATGGCTTCGGCTTGTAAACTCCTGTCATTTGGGGACAATGCGTGCGCATTAACTGTGCGCACGTTGATAGTACCAGAAGAGGAAGAGACGGCTAACTCTGTGCCAGCAGCCGCGGTAATACAGAGGTCTCGAGCGTTGTTCGGATTCATTGGGCGTAAAGGGTGCGTAGGTGGCGCCGTAAGTCGGGTGTGAAATCCCGGGGCTTAACCCCGGGACTGCA
+
CCCCCGGGGGGGGGGGGGGGGGGGGGGGGGEGGGGGGGGGGGGGGGGGGGGGGGGGGGGGGGGGGGGGGGGFGGGGGGGGGGGGGGGGGGGGGGGGGGGGGGGGGGGGGGGGGGGGGGGGGGGGGGGGGGGGGGGGGGGGGGGGGGGGGGGGGGGGGGGGGGGGGGGGGGGGGEFGGGGGGGGGGGGGGGGFCGEGGGEGFGGGGGFGGFEF6EDGEEE;FFDGAEGCCGGGGFFE7EDGFGGFGEGDDEG9CFGGE>DGEGGGFGGGDGD>CDF+26CDDB>5E5F44C7<BB<)85::*
@M03506:14:000000000-AKVR1:1:1101:4096:9890 1:N:0:50
ATGAACTCCTACGGGAGGCAGCAGTGGGGAATTGTTCGCAATGGGCGCAAGCCTGACGACGCAACGCCGCGTGGAGGATGAAGACCTTCGGGTCGTAAACTTCTTCCGATCGAGACGAATGACTTCCGGGTGAACAATCCGGAAGAGTGTCGGTACCGAGGGAAGACGCCCCGGCTAACTCCGGGCCAGCAGCCGCGGAAATACGGGGGGGGCAAGCGTGGTTCGGAACTACTCGGCGTAAAGGGCTCGTAGGCGGGCAACGAAGGCAGACAGGAAATCCCGCGGCTTAACAGGGGCACTG
+
CCCCCFGFGECEC7FBF@CBFF8@CEFGGGCFCCEFEE7F+;C6C,@FC@@CDEGGGE:@@@:B+C7F@CEF+@:8+BFGFGEFC88,,+=FEF=+B<FED,8BF,CBC++@><A+B=FDFAFDCDF:BFFE<C,FF,@DC*FCFF,@7,@*<>,*7>=<*<C,<F,<C@FG7FG7*7C,FF7558:EGGF6C58C*/*2:9EFD5>*?>*?E:*;EC858**2*:C**3+3<+/2**1:**02**29E:5/*C55*<)3**/*/)20*/6)*/>609*70))**))..:=)9).)0.750
@M03506:14:000000000-AKVR1:1:1101:9493:9916 1:N:0:50
ATCAACTCCTACGGGAGTCAGCAGTAGGGAATCTTGCGCAATGAGCGAAAGCTTGACGCAGCGACGCCGCGTGCGGGATGAAGGCCCTCGGGTCGTAAACCGCTTTCAGCAGGGACGAAATTGACGGTACCTGCAGAAGAAGCCCCGGCCAACTACGTGCCAGCAGCCGCGGTAATACGTAGGGGGCGAGCGTTGTCCGGATTTATTGGGCGTAAAGAGCTCGTAGGCGGTTCGGCAAGTCGACGGTGAAATCTCCACGCTCAACGTGGAGGGGTCCGTCGATACTGCCGTGACTCGAGTC
+
CCCCCGGGGGGGGGGGGGGGGGGGGGGGGGGGGGGGGGGGGGGGGGGGGGGGGGGGGGGGGGGGGGGGGGGGGGGGGGGGGGGGGGGGGGGGGGGGGGGGGGGGGGGGGGGGGGGGGGGGGGGGGGGGGGGGGGGGGGGGGGGGGGGGGGGGGGGGGGGGGGGFGGGGDFEGBFGGFGG>FGGEGGDG5EGEEGGGGGGGGDECFGDFFGCCCECFGGGGGGEGGFEGEGGGGGGGGGGGGGEGGG79FGFGGGGGGFGD/:DFGG5CEDCBDD<EGFFFGFFGEFGFFG@9>>9@)7>F@
@M03506:14:000000000-AKVR1:1:1101:17010:9919 1:N:0:50
ATGAACTCCTACGGGAGGCAGCAGTCGGGAATTTTGCGCAATGGGCGAAAGCCTGACGCAGCAACGCCGCGTGAGGGATGACGGCCTTCGGGTTGTAAACCTCTTTTGTCAGGGAAGATAATGACGGTACCCGGCGAATAAGCCACGGCTAACTACGTGCCAGCAGCCGCGGTAATACGTAGGTGGCAAGCGTTGTCCGGATTTACTGGGCGTAAAGAGCGCGCAGGCGGTCGTTCAAGTCGCGTGTGAAAGCCCCCGGCCCAACTGGGGGGGGTCACGCGAGACTGATCGCGTCGAAGGC
+
CCCCCGGGGGGGGGGEGGGGGGGGGGGGGGGGGGGGGGGGGGGGGGGGGGGGGGGGGGGGGGGGGGGGGGGGGGGGGGGGGGGGGGGGGGGGGGGGGGGGFGGGGGGGGGGFGGGGGGGGGGGGGGGGGGGGGGGGGGGGGGGGGDGGGGGDCFGFGGGGFGFC,2=C<@F@<FDG,7<7CBFCFG+BB@7CED5;FGED5EGGGF7FGGD52CEF@:@CECEGGGDCEG/:?>8FCC703:*>55/99C:0**:/*>DD*>*:C5FFGC*75C954)117))*/0>))*0()0))))85)
@M03506:14:000000000-AKVR1:1:1101:27451:9923 1:N:0:50
ATGAACTCCTACGGGAGGCAGCAGTGGGGAATCTTGGACAATGGGCGCAAGCCTGATCCAGCCATGCCGCGTGAGTGAAGAAGGCCTTAGGGTTGTAAAGCTCTTTTGTCAGGGACGATAATGACGGTACCTGGAGAATAAGCCCCGGCAAACTTCGTGCCAGCAGCCGCGGTAATACGAAGGGGGCTAGCGTTGTTCGGACTTACTGGGTGTAAAGCGCACGTAGGCGGGTCGTTAAGTCAGGGGTGAAATCACGGAGCTCAACTCCCGAACTGACTTTGATACTGGAGAGCTAGAGGAT
+
CCCCCGDCFGFGGGGGGDGGG>FFFGGFGGGFGGGFGGGFFGCGGGGGEGGFGGGGGGGGGGGGGGGGGGGGGGGFGGDEEGGGGFDFGGGGFF+CFAFFE<FFGGFG,C?FGC7+@CCCC99F9FEFDC9,CEFGFG9BFFF@B@7+>+@F8FC9<@7BC;:+@FCFEFEGGGGCFGCFFCCFF7:88FC<:C*FEE71;*=CGGG?B:2*?<+3AA8*28CAECE+:5/*17CC58CC<CCD*:><5?E+*++**)C)*+2+2??<*)*0/<=<6*02:*8+<*:).9)2<7***18.)
@M03506:14:000000000-AKVR1:1:1101:5235:9924 1:N:0:50
ATGAACTCCTACGGGAGGCAGCAGTGGGGAATTTTGCGCAATGGGGGAAACCCTGACGCAGCAACGCCGCGTGGAGGATGAAGTCCCTTGGGACGTAAACTCCTTTCGACCCGGACGATAATGACGGTACGGGTGGAAGAAGCCCCGGCTAACTTCGTGCCAGCAGCCGCGGTAATACGAGGGGGGCAAGCGCTGTTCGGAATTATTGGGCGTAAAGGGCGCGTAGGCGGTGCGGTAAGTCACCTGTGAAATCTCCGGGCTTAACTCGGAGCCTGCAGGCGAAACTGCCGTGCTTGAGTGG
+
CCCCCGGGGGGGGGGGGGGGGGGGGGGGGGGGGGGGGGGGGGGGGGGGGGGGGGGGGGGGGGGGGGGGGGGGGGGGGGGGGGGGGGGGGGGGGGGGGGGGGGGGGGGGGGGGGGGGGGDGGGGGGGGGGGGGGGGGGGGGGGGGGGGGGGGGGGGGGGGGGGGGGGGGGGGGGGGGGGGGGGGGGGGGGGGGEGGCCGGG;?FGGGGFGGFGCEGGGGGGGDGGGGGGGECCCEG=CEG7?GGGFF?FFFFDFFGGGEGGGFGGG>9C5C:5CDG57?FDG)7>EFG?:DBBFFBFFF6?)
@M03506:14:000000000-AKVR1:1:1101:12968:9934 1:N:0:50
ATGAACTCCTACGGGAGGCAGCAGTGGGGAATTGTTCGCAATGGGCGCAAGCCTGACGACGCAACGCCGCGTGGAGGATGAAGATCTTCGGGTCGTAAACTCCTTTCGATCGAGACGAACGGCTTCCGGGTGAACAATCCGGAAGAGTGACGGTACCGAGAGAAGAAGCCCCGGCTAACTCCGTGCCAGCAGCCGCGGTAATACGGGGGGGGCAAGCGTTGTTCGGAATTACTGGGCGTAAAGGGCCCGTAGGTGGCCAACTAAGTCAGACGTGAAATCCCTCGGCTTAACCGGGGCACTG
+
CCCCCGGGGGGGGGGGGGGGGGGGGGGGGGGGGGGGGGGGGGGGGGGGGGGGGGGGGGGGGGGGGGGGGGGFGGGGGGGFFGGGGGGGGGGGGGGGFGGGGGGGGGGGGGGGDFGGGGGGGGGGGGGGGGGGGCFFGGGCGGGGGGGGGGGGGGGGGGFGGD7CFGGEF<FGGGGGGGGFGGGGGCCCFGGGGGCGEDGEEGFGGGEGGEECGEFFGGGECCGGEC8*AFGGGE6CFGG=EFFCEC*9E7=EDF+9C>G4ACC6?DGGG>C>DDGGDFDGGFFG5@*547/.7555)8>50
@M03506:14:000000000-AKVR1:1:1101:19299:9935 1:N:0:50
ATGAACTCCTACGGGAGGCAGCAGTAAGGAATATTGGTCAATGGACGCAAGTCTGAACCAGCCATGCCGCGTGGAGGATTAAGGCCCTCTGGGTTGTAAACTCCTTTTATCTGGGAAGAAATCCATATATTCTTATGTGGTTGACGGTACCAGAGGAATAAGCACCGGCTAACTCCGTGCCAGCAGCCGCGGTAATACGGAGGGTGCAAGCGTTATCCGGATTCACTGGGTTTAAAGGGTGCGTAGGCGGGTAAGTAAGTCCGTGGTGAAATCTCTGAGCTTAACTCAGAAACTGCCGTGG
+
CCCCCGGGGGGGGGGDGGGGGGGGGGGGGGGGFGGFGGGGGGGGGGGGGGGGGGGGGGGGGGGGGGGGGGGGGDGGGDGGGGGGGGGGGGGGGGGEGGGGGGFGGGGGGGGGGCFFGGGGGGGGGGGGGGGGGGFFFFGFGGCFGGGGGGGGGGFGGGGGGGGGGCFD:FGGGGGGGGGGGGGGCCFGGGGDGG8FGGGGGGGGCEDGGGEE8;>*BECGCGDGFG;EFFC5*3>F?C*::EEGEGGGCEGCCFFF?FGGGGG7=3AF?F7=:*;C:@FC79@C+8FF:DB078=*)<;)8
@M03506:14:000000000-AKVR1:1:1101:22310:9950 1:N:0:50
ATGAACTCCTACGGGAGGCAGCAGTGGGGAATTTTGCGCAATGGGGGAAACCCTGACGCAGCAACGCCGCGTGGAGGATGAAGGTCTTTGGATTGTAAACTCCTTTCGATCGGGACGATGATGACGGTACCGGAAGAAGAAGCACCGGCTAACTCTGTGCCAGCAGCCGCGGTAATACAGAGGGTGCAAGCGTTGTTCGGAATTATTGGGCGTAAAGGGCGCGTAGGCGGTTCGGCAAGTCTCTAGTGAAGTCTCTGGGCTCAACTCAGAGTCTGCTGGGGAAACTGCCGGGCTTGAGTGG
+
CCCCCGGGGGGGGGGGGGGGGGGGGGGGGGGGGGGGGGGGGGGGGGGGGGGGGGGGGGGGGGGGGGGGGGGGGGGGGGGGGGGGGGGGGGGGGGGGGGGGGGGGGGGGGFGGGGGGGGGGGGGGGGGGGGGGGGGGGGGGGGGGGGGGGGGGGGGGGGGGGGGGGGGGGGGGGGGGGGGGGGGGGGGGGGGGGGGFGGEGGG5?FGGGGGGGCEGGGFGGGDGE>EGGGGGG=EGDECFFG?ECFGCFFFGFG7CDGFGGFFFGFFCCF7C6DFFGGFGGGEECFFGF:D>().)80/1=5
@M03506:14:000000000-AKVR1:1:1101:9448:9980 1:N:0:50
ATGAACTCCTACGGGAGGCAGCAGTGGGGAATCTTGCGCAATGGCCTAACGGCTGACGCAGCGACGCCGCGTGAGGGATGAAGCTCCTCGGAGTGTAAACCTCTGTTGCCCGGGACGAACAGCTCGTTTATACGAGCCTGACGGTACCGGGAGGAAGCACCGGCTAACTCCGTGCCAGCAGCCGCGGTAATACGGGGGGTGCGAGCGTTGTCCGGAATCACTGGGCGTAAAGGGCGCGTAGGTGGGCTGATAAGGGGGGGGTGAAAGACCGGGGCTCAAGCCCGGATCTGCCGTGCCGTCT
+
CCCCCGGGGGFGGGGGGGGGGGGGGGFEGGGGGGGGGGGGGGGGGGGGGGGGGGGGGGGGGGGGGGDGGGGGGGGGGGGGGGGGGGGFGGGGGGGGGGGGGFFGGFGGGGGGGGGGGGGGGGGCFGG@CFGGGGFGGGGGGGGGEFCEFGG>ECC7<CBCF@E7C@C,<FCB1CCB::FFFFF1<E8/:8C97;*?EGGCG>E>GEE*;5;9<CC*2/6CG798C;?:>EEE@58*5:98==:C*::*2:+0:9CF5))9>17:+:<**2:3DD)*>=7**73*2)/<3**5))).7)0).
@M03506:14:000000000-AKVR1:1:1101:10483:10000 1:N:0:50
ATGAACTCCTACGGGAGGCAGCAGTGGGGAATATTGCACAATGGGCGCAAGCCTGATGCAGCGACGCCGCGTGGGGGATGACGGCCTTCGGGTTGTAAACCCCTTTCAGCACAGACGAAGCGCAAGTGACGGTATGTGCAGAAGAAGCACCGGCCAACTACGTGCCAGCAGCCGCGGTAATACGTAGGGTGCGAGCGTTGTCCGGAATTACTGGGCGTAAAGAGCTCGTAGGTGGTTTGTCGCGTTGTTCGTGAAAACTCACAGCTTAACTGTGGGCGTGCGGGCGATACGGGCAGACTGG
+
CCCCCGGGGGGGGGGGGGGGGGGGGGGGGGGGGGGFGGGGGGGGGGGGGGGGGGGGGGGGGGGGGGGGGGGGGGGGGGGGGGGGGGGGGGGGGGGGGGGGGGGGGGGGGGGGGGGGGGDGGGGDGGGGGGGGFGGGGGGGGGGGGGGGGGGGGGGGGGGGFFFGGGGGGFFGGGGEDFEGGGGGGGGGGGGCCE>EGEGGGGGGGGCFGGGGGGGGEE5:5<<CGFGE8*;E9FGGGGG8CEACE5:CGDGEFEGGGFGGGG47CF?>F7?FGGGD<39C3BED5))71DF?B)80)7)/7
@M03506:14:000000000-AKVR1:1:1101:7536:10007 1:N:0:50
ATGAACTCCTACGGGAGGCAGCAGTGGGGAATTGTTCGCAATGGGCGCAAGCCTGACGACGCAACGCCGCGTGGAGGATGAAGGTCTTCGGATTGTAAACTCCTGTTGCCCGGGACGAAATGCTTCGACCTAACACGTCGAAGTTTGACGGTACCGGGTGAGGAAGCCCCGGCTAACTCTGTGCCAGCAGCCGCGGTAATACAGAGGGGGCAAGCGTTGTTCGGAATTACTGGGCGTAAAGGGCGCGTAGGCGGCCTTCTAAGTCGAACGTGAAATCCCCGGGCTCAACCCGGGAACTGCG
+
CCCCCGGGGGGGGGGGGGGGGGGGGGGGGGGGGGGGGGGGGGGGGGGGGGGGGGGGGGGGGGGGGGGGGGGFGGGGGGGGGGGGGGGGGGGGGGGGGGGGGFGGGGGGGGGGGGGGGGGDGGGGGGGFGGGGGGGGGGGGGGGGGGGGGGGGGGGGGGFGGGGGGGFGGGGGGGGGGGGGGGGGGGGGGGGGGGGGGGGFGGGGGGGDGGGGGGGDEGGG=FGGG>>FFGGGGGGGGCDGGGGGGGGDGGD?CCGCCFGGFGGGGGDCC<1<FGGGG)2>DFF5=>4/84<9@:)>F@F63
@M03506:14:000000000-AKVR1:1:1101:10423:10013 1:N:0:50
ATGAACTCCTACGGGAGGCAGCAGTGGGGAATATTGGACAATGGGCGAAAGCCTGATCCAGCCATGCCGCGTGAGTGATGAAGGCCCTAGGGTTGTAAAGCTCTTTCAACGGTGAAGATAATGACGGTAACCGTAGAAGAAGCCCCGGCTAACTTCGTGCCAGCAGCCGCGGTAATACGAAGGGGGCTAGCGTTGTTCGGAATTACTGGGCGTAAAGCGCACGTAGGCGGATATTTAAGTCAGGGGTGAAATCCCGGGGCTCAACCCCGGAACTGCCTTTGATACTGGGTATCTCGAGTCC
+
CCCCCGGGGGGGGGGGGGGGGGGGGGGGGGGGGGGFGGGGGGGGGGGGGGGGGGGGGGGGGGGGGGGGGGGGGGGGGGGGGGGGGGGGGGGGGGGGGGGGGGGGGGGGGGGGGGGGGGGGGGGGGGGGGGGGGGGGGGGGGGGFGGGGGGGGGGGGGGGGGGGGGGGGGGGGGGGGGGGFGGGGGGGGGGGG<BEGGGGGGEGGGGGGGGGGGGGGGGGGEGGGGGGFEGG>CFGGGGGGGGGGGGGGFFCCCFGDGFGGGGGGFFGGDGGEGGGGCFCG>4@FGFGFBGFFFFFF6D@F=
@M03506:14:000000000-AKVR1:1:1101:15806:10025 1:N:0:50
ATGAACTCCTACGGGAGGCAGCAGTAGGGAATTTTCCACAATGGGCGAAAGCCTGATGGAGCAACGCCGCGTGAGGGATGAAGGTTTTCGGATCGTAAACCTCTTTGGAGCGGGAAGAACGGCTTGTGGGTGAACAATCCATAGGCGTGACGGTACCGCTAGAACAAGACACGGCTAACTCTGTGCCAGCAGCCGCGGTAATACAGAGGTGTCAAACGTTGTCCGGAATTATTGGGCGTAAAGGGCGCGTAGGCGGCCGGGTAAGTGAGATGTGAAAGCCCTGGGCTCAACCCGGGAATTG
+
CCCCCGGGGGGGGGGGGGGGGGGGGGGGGGGGGGGGFGGGGGGGGGGGGGGGGGGGGGGGGGGGGGGGGGGGGGGGGGGGGGGGGGGGGGGGGGGGGGGGGGGGGGGGGGGGGGGGGGGGDFGGGGGGGEGGGGGGGGFFGGGGGGGGGGGGGGGGGGGEGDGFFGDGGFG7ECGFGGC;F9CFGGEGGGCGGGGCGGGGGGFGGF+AFFGEF9::<EGCFGGGGEEGG?9E+<FFFGDEGFCFEEECE*7EC6:3C33CC*9+00<*3:+700*<095*/7:FC4*).6?3)).7BB)0*
@M03506:14:000000000-AKVR1:1:1101:20756:10033 1:N:0:50
ATGAACTCCTACGGGAGGCAGCAGTAGGGAATCTTGCGCAATGGGCGAAAGCCTGACGCAGCCATGCTGCGTGAATGATGAAGGTCTTAGGATTGTAAAATTCTTTCACCGGGGAAGATAATGACGGTACCCGGAGAAGAAGCCCCGGCTAACTTCGTGCCAGCAGCCGCGGTAATACGAAGGGGGCTAGCGTTGCTCGGAATTACTGGGCGTAAAGGGCGCGCAGGCGGACAGTTTAGTCAGAGGTGAAAGCCCAGGGCTCAACCGTGGAATTGCCTTTGATACTGATTGTCTTGAGTTC
+
CCCCCGGGGGGGGGGGGGGGGGGGGGGGGGGGGGGGGGGGGGGGGGGGGGGGGGGGGGGGGGGGGGGGGGGGGGGGGGGGGGGGGGGGGGGGGGGGGGGGGGGGGGGGGGGGGGGGGGGGGGGGGGGGGGGGGGGGGGGGGGGFFGGGGGGGGGGGGFGGGGGGGGGGDGGGGGGGGGGFGGGGGGGGGGGGGGGGGGGGGDFGGGGGGGGGGGEGGGGGGC5*CEGGGGEG=F<CG7CGG7CFFGGCFFGGGGGDGFGDGFGGGD*9EGEFGGGGGBF7D4@C+@C44CFDF47*9?FF*
@M03506:14:000000000-AKVR1:1:1101:26277:10038 1:N:0:50
ATGAACTCCTACGGGAGGCAGCAGTCGGGAATTTTGGGCAATGGGCGCAAGCCTGACCCAGCAACGCCGCGTGAAGGATGAAATCCCTCGGGATGTAAACTTCGCAAGAACGGGAAGAATAAGTGGAAGCGAATACCTTCCATGATGACGGTACCGTTTGTAAGCTCCGGATAACTACGTGCGAGCAGCCGCGGTAATACGGGGGGAGCAAGCGTTGTTCGGATTGACTGGGCGGAAAGGGCGCGGAGGCGGCCAGTGCAAGTCAGTTGTGAAATGTCCGGGCTGCACTCGGAAAGGTCAG
+
CCCCCGGFFFFFGGGCFGEFGEG@EFGGGEFGF<FCFCCEGGGGGGG7EGC@FGGGG,CFEEFFEDECC7FCEFD98CFFGGG99=AFCCFE7@?=BAF,9FFCF7F>ECFFCGC:CBD9DBF<C<<DB,+8C8<<EAFFGFCFF,@FGFD7<@DCF7CCAFFG9@,@F7*6*>D@,2>2BE*6:F7B,=E<FG@7*5?EEE788EDC**0:@8;;E*CC=C8>**<C:CE8*::/:*75C*7:C*:DG=EG)5550*20<?7:+*+*+::/**:+29:*9>):*)20)*8:)).7)1*0)
@M03506:14:000000000-AKVR1:1:1101:23603:10041 1:N:0:50
ATGAACTCCTACGGGAGGCAGCAGTGGGGAATATTGGACAATGGGCGCAAGCCTGATCCAGCAATGCCGCGTGAGTGATGAAGGCCTTAGGGTTGTAAAGCTCTTTTACCCGGGAAGATAATGACTGTACCGGGAGAATAAGCCCCGGCTAACTCCGTGCCAGCAGCCGCGGTAATACGGAGGGGGCTAGCGTTGTTCGGAATTACTGGGCGTAAAGCGCACGTAGGCGGCTGTGTAAGTTAGAGGTGAAAGCCCGGGGCTCAACCCCGGAATTGCCTTTAAGACTGCATCGCTAGAATTG
+
CCCCCGGGGGGGGGGGGGGGGGGGGGGGGGGG?FGGGCFGGGGGGGGGGGGGGGGGGGGGGGGGGGGGGGGGGGGGGGGFGGGGGGGGGGGGGGGGFGGCFGGGGGGGGGGGGGGGGGGGGGGGGGGGGGGGGGGGGGGGEFGFGEGGGGGGGGGGGGCGGGGGGGGGGGGGGGGGGGGGEGGGGGGGGGGGGGDGGGGGGGCGCFGGGGGGGEGGGGGGCEEGGCEFGGGG*:ECE<CCFEGGFGGGGGCF<2AC=DGG*:=C?<=DECE:D4CFDBC7CB=EC7DF<>FB>4;B?/*9*
@M03506:14:000000000-AKVR1:1:1101:11586:10044 1:N:0:50
ATGAACTCCTACGGGAGGCAGCAGTGGGGAATCTTGCGCAATGGGGGAAACCCTGACGCAGCGACGCCGCGTGCGGGATGAAGGCCTTCGGGTTGTAAACCGCTTTCAGCAGGGACGAAATTGACGGTACCTGCAGAAGAAGGCCCGGCCAACTACGTGCCAGCAGCCGCGGTAATACGTAGGGGCCTAGCGTTGTCCGGAATTATTGGGCGTAAAGAGCTCGTAGGCGGTTCGGCAAGTCGGATGTGAAATCTCCACGCTTAACGTGGAGGGGCCATTCGAAACTGCTGTGACTCGAGTC
+
CCCCCGGGGGGGGGGGGGGGGGGGGGGGGGGGGGGFGGGGGGGGGGGGGGGGGGGGGGGGGGGGGGGGGGGGGGGGGGGGGGGGGGGGGGGGGGGGGGGGGGGGGGGFGGGGGGGGGGGGGGGFGGGGGGGGGGGGDGGGGGGGFGGGGGGGGGGGGGGGGGGGGDGGGGGGCGGGGGGGGGGEGGGGGGGGGGEEGGGGGGGFGGF+<FGGGGGGGGGGFFCEGGCFE5:CDEGGGD5FFGGGGG?*<FC7FFFFG@GGCCDFGDCCE57B<DCED6CGGF>GGFCFA*12?6*0.57F5
@M03506:14:000000000-AKVR1:1:1101:28659:10056 1:N:0:50
ATGAACTCCTACGGGAGGCAGCAGTGGGGAATATTGGACAATGGGCGCAAGCCTGCTCCAGCCATGCCGCGTGAGTGATGAAGGCCCTAGGGTTGTAAAGCCCTTTTGTGCGGGAAGATAATGACGGTACCGCAAGAATAAGCCTCGGCTAACTTCGTGCCAGCAGCCGCGGTAATACGAAGGGGGCTAGCGTTGCTCGGAAGCACGGGGCGTAAAGCGCACGTAGGCGGACTCTTAAGTCAGGGGTGAAATCCTGGAGCTGAACTACGGAACTGCCTTTATTACTGGGAGTCTTGAGTTC
+
9B@CCGEGGC@C@CCCFECGCFCEFFGGGG@F9FG<F,CF,EFG<E@+CF:FFCA,CE,C,6,@CFFE7+@@B?FFE9FEGFG8FF:<CFGGFFGCFGC9?,+AEFFGEFFFGEGGDGGGGGFGFFG:==,B+@+@<DG<DA,,,>:+=<+><=,@@<F@7;F7<:,@<E7@CFC99FF7,<B@<BFC8FFGGECBE9BCEE*;78**:C*:CECC@:C5858FEC5+8:EC=?CFCED7E?C?5C:D8??F*+<CG7<*:+*++:+****0)*9A4@0**11<+9:)14;?)/0**)19=
@M03506:14:000000000-AKVR1:1:1101:20390:10057 1:N:0:50
ATGAACTCCTACGGGAGGCAGCAGTGGGGAATATTGGACAATGGGCGAAAGCCTGATCCAGCCATGCCGCGTGGGTGAAGAAGGCCTTAGGGTTGTAAACCCCTTTCAGCGGGGAAGATAATGACGGTACCCGCAGAAGAAGCCCCGGCTAACTCCGTGCCAGCAGCCGCGGTAATACGGAGGGGGCTAGCGTTGTTCGGAATTACTGGGCGTAAAGCGCGCGTAGGCGGACCTGCAAGTCGGGGGTGAAAGCCCGAGGCTCAACCTCGGAACTGCCTTCGATACTGCGGGTCTCGAGTCC
+
CCCCCGGGGGGGGGGGGGGGGGGGGGGGGGDGGGGFGGGGGGGGGGGGGGGGGGGGGGGGGGGGGFGGGGGFGGGGGGGGGGGGGGGGGGGGGGGGGGGGGGGGGGGGGGGGGGGGGGGGGGGGGGGFGGEFGGGGGGGGFFFGGGGGGGGGGFFGGC@FGGGGGGGGGGGGFEGGGGGGGGGGGGGDFGGGCEEGGGGGGGGGGGCCFGGGGD5>FFGGGGGGGGGGGG5EEFFGGGGGCC>EGGGG8FGF5EFGE>DCCGDGGGGGCGGFGGGGGFD=F3@FEFD?:5>(5.=F?DFF?
@M03506:14:000000000-AKVR1:1:1101:8472:10064 1:N:0:50
ATGAACTCCTACGGGAGGCAGCAGTGGGGAATTTTGGACAATGGGGGCAACCCTGATCCAGCCATTCCGCGTGAGTGAAGAAGGCCTTCGGGTTGTAAAGCTCTTTTGTCCGGAACGAAACGGTTTGCGTGAATAGCGCCGACCACCGACGGTACCGGAAGAATAAGCACCGGCTAACTACGTGCCAGCAGCCGCGGTAATACGTAGGGTGCGAGCGTTAATCGGAATTACTGGGCGTAAAGCGTGCGCAGGCGGTTTTGGAAGCCAGATGGGGAAGCCCCGGGCTTAAGCTGGGAATGGC
+
CCCCCGGGGGGGGGGDEGGGGGGGGGGGGGGGGGGGDEGGGGGGGGGGGFFGGGGGGGGGGGGGFGGGGGGGGGGGGFGGGGGGGFGFGGGGGGGGGGGGGGFFDFGGGGGGGGGGGGGGGGGFFGEGGGGGFFGGGDCFGGGGGGDCFGGDFGEFFGGGGGGGGGGGGGGGGG*CEGFGGGGFGGGGGFGGFG@<82?C7@?F+<*AC;>EGGGGGEDGGGGGD;;CCCFGGFGGGGGCCFCE7E5C8*:=<GG<*.<F*7:C*7CC**0)**9=5>5*>:@ECD4)6*9)9?>))))0)
@M03506:14:000000000-AKVR1:1:1101:7304:10076 1:N:0:50
ATGTACTCCTACGGGAGGCAGCAGTGGGGAATCTTGCGCTAATGCGGGAAACCGTGACGCAGCGACGCCGCGTGAGGGAAGAAGGCCTTCGGGTTGTAAACCTCTTTCAGGAGGGACGAAGCCACTCGGGTTAATAGCCCAGAGGGTGACGGTACCTCCAGAAGAAGCCCCGGCTAACTACGTGCCAGCAGCCGCGGTAATACGTAGGGGGCAAGCGTTGTCCGGATTTATTGGGCGTAAAGAGCGGGTAGGCGGCTAGATAGGTCCGGTTGGAAAACCCGAGGGCGAAACTCGGGACGTC
+
CCCCCGDFGGGGGGGEGGEGGEFGGCDFGFEFEEF@FFGGGGGGGGGGDGGGGGGGGFGGGGGGGGGGGGGGGGGGGGGGGGGGGFGGGGGGGGGEGGGGGGGGGGGGGGGFGDGGGGGGGGGGGFGGGGGGGFFCGGGGGGGGGDFGFGGGGGGGGGGE<:FG?F:@<FF:FGGGGDFGGDG:FFGGGE7<FBC5C8?>9C?*+<5*AEEEE8CFC*;8;CCEEC*;F9+<<?CFE/1A59+225*1:CCGG*>D?7<0<<*<0*0)*>*;)*2+*)*1)))1*.)),)0)*..)7))))
@M03506:14:000000000-AKVR1:1:1101:9836:10080 1:N:0:50
ATGAACTCCTACGGGAGGCAGCAGTCGAGAATTTTTCTCAATGGGGGAAACCCTGAAGGAGCGACGCCGCGTGGAGGATGAAGGTCTTCGGATTGTAAACTCCTGTCATTGGGGAACAATGCGCAAATATTAACTGTATTTGCGTTGATAGTACCCGAAGAGGAAGAGACGGCTAACTCTGTGCCAGCAGCCGCGGTAATACAGAGGTCTCAAGCGTTGTTCGGATTCATTGGGCGTAAAGGGTGCGTAGGCGGCGCGGTAAGTCGGGTGTGAAATCTCGGAGCTTAACTCCGAAACTGCA
+
CCCCCGGGGGGGGGGGGGGGGGGGGGGGGGGGGGGGGGGGGGGGGGGGGGGGGGGGGGGGGGDGGGGGGGGEGGGGGGGGGGGGGGGGGGGGGGGGGGGGGGGGGGGGGGGGGGGGGGGGGGGGGGGDGGGGGGGGGGGGGGGGGGGGGGGGGGFFGGGGGGGFFGGGGGGGGGGGGGFGGGFGGGGGGGGGGGGGGGGFFGGGGGGGGGFGGGFGGGGGGGGGGGEGGGGGDFGGGG:EGFEGGGG<CGGGD5CDEBDGC5FCC7CD*7CBFGGFGFCFF:7E=?:=AGF0:5>DEFFF7
@M03506:14:000000000-AKVR1:1:1101:3842:10109 1:N:0:50
ATGAACTCCTACGGGAGGCAGCAGTCGGGAATTTTGGGCAATGGGCGAAAGCCTGACCCAGCAACGCCGCGTGAAGGATGAAATCCCTCGGGATGTAAACTTCGCAAGATTGGGAAGAATTAGTAGGGGTTAATACCCTCTATGATGACGGTACCTTTTGTAAGCCCCGGCTAACTCCGTGCCAGCAGCCGCGGTAATACGGGGGGAGCAAGCGTTGTTCGGATTTACTGGGCGTAAAGGGCGCGTAGGCGGTAGCACAAGTCAGTTGTGAAATCTCCGGGCTTAACTCGGAAAGGTCAAC
+
CCCCCGGFGGGGGGGGGGGGGGGGGFGGGGGGGGGGGGGGGGGGGGGGGGDGGGGGGGGGGGGGGGGGGGGGGEGFGGGGGGGFFGDGGGGGFGGGGGGGGGGGGEGEGFGGGFCGGGGGGGFGGFGGGGDFGGGFGG9D8>9CFGGFGGDCGGGFFGGGCGGGFGGGGGG7FFGFGFGGDGGGGG7:EGGGGGGFGGGFEG8E/::CGFCF5CE>888E5CCE>FGGG7CFGG:=5C>FCEGGEGCCEGG=9CECC?<2:?CFF::C9CF6>*2+:*><D>37+12*)971;)7<@676*
@M03506:14:000000000-AKVR1:1:1101:8448:10115 1:N:0:50
ATGAACTCCTACGGGAGGCAGCAGTGGGGAATTTTGGACAATGGGCGCAAGCCTGATCCAGCAATGCCGCGTGAGTGAAGAAGGCCTTCGGGTTGTAAAGCTCTTTTGTCAGGGAAGAAACGGGTGGGGCTAATATCCCTATCTAATGACGGTACCTGAAGAATAAGCACCGGCTAACTACGTGCCAGCAGCCGCGGTAATACGTAGGGTGCAAGCGTTAATCGGAATTACTGGGCGTAAAGCGTGCGCAGGCGGTTTTGTAAGTCTGTCGTGAAATCCCCGGGCTCAACCTGGGAATGGG
+
CCCCCGGGGGGGGGGGGGGGGGGGGGGGGGGGGGGGGGGGGGGGGGGGGGGGGGGGGGGGGGGGGGGGGGGGGGGGGFCGGGGGGGGGGGGGGGGGGGFGGGGGGGGGGGGGGGGGGGGFGGGGGGGGGGGGGGGGGGGGGFGGGGGGGGGGGGGGGGGGGGGGGGGGGGFGGGGGGGGGGGFGGGGGGGGGGGGGGGGGGGGGFGGGGC8CFDFGGGGGGGGGGCGGGGGGFFGGGCDGGGGGGGGGCGGGGEG7C5CFFFGGGF7C7CG><7CFGFCGDFEGG3DF?GF:FFF:6>?F)
@M03506:14:000000000-AKVR1:1:1101:2296:10123 1:N:0:50
ATGAACTCCTACGGGAGGCAGCAGTCGAGAATTTTTCTCAATGGGGGAAACCCTGAAGGAGCGACGCCGCGTGGAGGATGAAGGTCTTCGGGTCGTAAACTCCTGTCATTTGAGAACAAGCGTCGGTAAGTAACTACTACCGGCTTGATAGTATCAGAAGAGGAAGAGACGGCTAACTCTGTGCCAGCAGCCGCGGTAATACAGAGGTCTCAAGCGTTGTTCGGATTCATTGGGCGTAAAGGGTGTGTAGGTGGCGCCGTAAGTCGGGTGTGAAATCTCGGGGCTTAACTCCGAAACTGCA
+
CCCCCGGGGGFGGGGGGGGGGGGGGGGGGGGGGGGGGGGGGGFGGGGGGGGGGGGGGGGGGGGGGGGGGGGGECGGGGGGGGGGGGGGGGGG=FFFGGGGFGGGFGGGGGFFGGGGGGGGGGGGGGGDGGGGGGGGGGGGGGGGGGGGGGCGGGGFGCGGGGGFGCCFGGGCF*C:?;:FGGGDCGCGFGFGGGGGCG8FGCFFEFG7CF?C<FGGGACEFCEGGGGFCFGGCF*?E85;9<=CE*:*+<<CGFGDE>DGE5C?CCEC*9EE7CF7CB>49)5C55>6<F4:55>;>*179
@M03506:14:000000000-AKVR1:1:1101:16911:10137 1:N:0:50
ATGAACTCCTACGGGAGGCAGCAGTGGGGAATATTGGACAATGGGGGCAACCCTGATCCAGCAATGCCGCGTGAGTGATGAAGGCCTTCGGGTTGTAAAGCTCTTTTGCCAGGGACGATGATGACGGTACCTGGAGAATAAGCCCCGGCTAACTTCGTGCCAGCAGCCGCGGTAATACGAAGGGGGCAAGCGTTGTTCGGAATTACTGGGCGTAAAGGGCGCGTAGGCGGCTTATCAAGTCAGGCGTGAAATTCCCGGGCTCAACCTGGGGGCTGCGCTTGATACTGATGAGCTTGAATGC
+
CCCCCGGGGGGGGGGGGGGGGGGGGGGGGGGGGGGGGGGGGGGGGGGGGGGGGGGGGGGGGGGGGGGGGGGFGGGGGGGGGGGGGGGGGGGGGGGGGGGGGGGGGGGGGGGGGGGGGGGGGGGGGGGGGGGGGGGGGGGGGGGGGGGGGGGGGGGGGGGGGGGGGGGGGGGGGGGGFFGGGFGGGGFGGGGGFFGGGGDGGGGGGGGBFGGECGECFGGGGGGGGDGGGGGGCFDC79DAFGGFGGGGGGGFCF?FCBDGCFF?CFGFGCGFD3CEGBGGGFFFG6C?<GFD=?:?>4*=*
@M03506:14:000000000-AKVR1:1:1101:24803:10140 1:N:0:50
ATGAACTCCTACGGGAGGCAGCAGTAAGGAATATTGGTCAATGGACGCAAGTCTGAACCAGCCATGCCGCGTGAAGGATGAAGGCCCTATGGGTTGTAAACTTCTTTTATACGGGAAAAAACTTCCGGTCGTGAACCGGAACTTATGGTACCGTAAGAATAAGGATCGGCTAACTCCGTGCCAGCAGCCGCTGTAATACGGAGGATCCAAGCGTTATCCGGATTTATTTGGTTGAAAGGGTGCGTAGGTGGGTTATTAGGACAGTGGTGAAAGCCTGTAGCTTAACGTGTGACATGCCTCT
+
-AAACDDFGEFEEFGGGCGFGGFGFGGF<E@EGGDDFCAFFGGDC<@B7CBFF<E9CC@GFFGG9CFFGECFD7D@D<FDFGG8F<?F<FFFGGC7BE<CF9FC<FDFFD9?F7:7FG?CCFCFGFE>C=+@BEF?<+:F78@,7:,>FF,>>D@E<>3>FG:9>:C@::F::FF9>C33<*,2*,>,>@**4<;,44C8CEC7*,<+9?+=813*3;<55:CGDFG++<+*3*390<D8F55*:C7C@9=55:CF?9**++9*2:**/0<*:5<FC1*00*9++*1)(0))***00/*)/
@M03506:14:000000000-AKVR1:1:1101:5325:10153 1:N:0:50
ATGAACTCCTACGGGAGGCAGCAGTCGAGGATCTTTAGCAATGCCCGAAAGGGTGACTATGCGACGCCGCGTGGAGGATGAAGGCCTTCGGGTTGTAAACTCCTGTCAGGGGGGAAGAAACTTTACCGGTTAAGAGCTGGTAAACTGACATCACCCCCAAAGGAAGCCACGGCTAACTCTGTGCCAGCAGCCGCGGTAAGACAGAGGTGGCAAGCGTTGTTCGGATTCATTGGGTGTAAAGGGCAGGTAGGTGGCTATGTAAGTCCGGTGTGAAATCCCAGGGCTCAACCCTGGAACTGCA
+
CCCCCGGGGGGGGGGGGGGGGGGGGGGGGGGGGGGGGGGGGGGGGGGGGGGGGGGGGGGGGGGGGGGGGGGGGGGGGGGGGGGGGGGGGGGGGGGGGGGGGGGGGGGGGGGGGGGGEGGGGGGGGGGGGGEGGGGGGGGGGGGDGGGGGGGGGGGGGGGGGGGCFGGGGGGGGGGGGGGGGGGGGGGGGGGGGGGGGGCGCFFFGGGGGGGGGGGGEGECFGGGEEGGGGGGGGGD5CFFGGGGGGGGFGGGGFGGGFGGFGGGCCGDCGC>FG7CF9CFGF@5:>C=?<3:FF@?FFFF*
@M03506:14:000000000-AKVR1:1:1101:15858:10166 1:N:0:50
ATGAACTCCTACGGGAGGCAGCAGTCGAGAGGCTTCGGCAATGGGGGCAACCCTGACCGAGCGACGCCGCGTGAGGGATGACGCCCTTCGGGGTGTAAACCTCTTTTCTGGGGGAAGAAAACCGTCGAGGTGAACAATCTCGGCGACTGACGGTACCCCAGGAATAAGCTCCGGCCAACTCCGTGCCAGCAGCCGCGGTAGTACGGGGGGAGCAAACGTTGTTCGGAATCACTGGGCGTAAGGGGCGCGTAGGCGGCCCCGTAAGTGGTGTGTGAAATCTCCTGGCTCAACCAGGGAATTG
+
CCCCCGGGGGGGGGGGGGGGGGGGGGGGGGGGGGGGGGGGGGGGGGGGGGGGGGGGGGGGGGGGGGGGGGGGGGGGGGGGGGGGGGGGGGGGGGGGGGGGGGGGGGGGGGGGGGGGGGGGGGGGGGGGGGGGGGGGGGGGGGGGGGGGGGGGGGGGGGGGGGGGGGGGGGGGGGGGGGGGGGGGGGGFFGGFGGDGGGG>CGGFGGDG>C5EDGFFGGGDFGCCEEDDFFGGGGFGGGGEC=CFGGGGGG/5<FDGGFGGCAD5FCCG?CA>>DG7*9C>FFFG67*<?F?())7>3)59*
@M03506:14:000000000-AKVR1:1:1101:20169:10174 1:N:0:50
ATGAACTCCTACGGGAGGCAGCAGTCGAGAATCTTGGGCAATGCACGAAAGTGTGACCCAGCGACGCCGCGTGGAGGATGACTGCCCTCTGGGTTGTAAACTCCTTTTGTCGGAGAAGAATGCCCCGCAAGGGGTTTGACGGTATCCGGGGAATCAGCCCCGGCTAACTACGTGCCAGCAGCCGCGGTAATACGTAGGGGGCAAGCGTTGTCCGGATTTATTGGGCGTAAAGCGCTCGCAGGTGGTTCGTCGCGTCGTGCGTGAAAGACCCCGGCTCAACTGGGGAGGGTCGTGCGATACG
+
CCCCCGGGGGGGGGGGGGGGGCGGGGGGGGGGGGGGGGGGGGGGGGGGGDGGGGGGGGGGGGGGGGGGGGGGGGGGGGGGGGGGGGGGGGGGGGGGGGGGGGGGGGGGGGGDGGGGGGGGGGGEGGGGGGGGGGGGGGGGGGGGGGGGGGGGGGGGGGGGGGGGGGGGGGGG<FFGGGGGCFFGGGG8BFGGGGGGGGDGGGGGGGGGGGGGGGGE>ECGGC+AFGGGEGGFGGGGGGGGGGGGGGGGGGGGGG=CC>3DGEGCCFGFFGGFGGGGGFGGFFFFG@GFB157<>ED3>:DF
@M03506:14:000000000-AKVR1:1:1101:8101:10187 1:N:0:50
ATGAACTCCTACGGGAGGCAGCAGTGGGGAATTTTCCGCAATGGGCGAAAGCCTGACGGAGTGACGCCGCGTGGGGGACGAAGGCCTTCGGGTCGTAAACCCCTGTCAGAGGGAAAGAAGGGTCGTACGGTGAACAGCCGCGCGATCTGACGGTACCTTCAGAGGAAGCCCCGGCCAACTCTGTGCCAGCAGCCGCGGTAAGACAGAGGGGGCAAGCGTTGCTCGGAATCACTGGGCGTAAAGGGCGCGTAGGCGGGATGGCAAGTCGGTCGTGAAATCCCTCGGCTCAACTGAGGAGCGG
+
CCCCCGGGGGGGGGGGGGGGGGGGGGGGGGGGGGGGGGGGGGGGGGGGGGGGGGGGGGGGGGGGGGGGGGGGGGGGGGGGGGGGGGGGGGGGGGGGGGGGGGGGGGGGGGGGGGGGGGGGGGGGGGGGGGGGGGGGGGGGGGGGGGGGGGGGGGGGGGGGGGGGGGGGGGGGGGGGGGGGGGGGGGGGGG6FGGDGGGGGGGGGGGGGGGGDGGGGGGGGGG<FEEGGFGGGGGGGGGGGGGGGGGE:EECGDGGGGFCGGG:CFCGGGGC<<DGGGFCFF@@=EDC@?D:<FFF><:@@)
@M03506:14:000000000-AKVR1:1:1101:25087:10203 1:N:0:50
ATGAACTCCTACGGGAGGCAGCAGTGGGGTATTGTTCGCAATGGGCGCAAGCCTGACGACGCAACGCCGCGTGGAGGATGAAGACCTTCGGGTCGTAAACTCCTTTCGATCGAGACGAATGGCCTCCGGGTGAACAATCCGGAGGAGTGACGGTACCGAGAGAAGAAGCCCCGGCTAACTACGTGCCAGCAGCCGCGGTAATACGTAGGGGGCAAGCGTTGTCCGGATTTATTGGGCGTAAAGAGCGTGTAGGCGGCTAGGTCGGTCCGTGGTGAAAACTCGAGGCTTAACCCGGAGACGT
+
CCCCC@@FFEFGGGGEG@;@;CF8FFFGG+CEFFGF<BF@7@AEDFGGGGEGGD@<8@F7:7@CCEFGECCCGGGGGDGG8FGGGGD,EBGG8@:CFG?EGFDGGGGG?<B@C<>C:FE?F=F8DECGDC+C@DFGGGG8FFEF7*>D<,7<FC:FFCEEEGFCF:CFCG7<C7<*=AFC,>FCG7*<8*;EF>8*:>*2?CCGG+AFGGDGDEFF***1829<EE**/+2<+<0*519*:=F7*:C)**00:+:CC</CC+**/9*):**011:<7@<C4))25)1))2/4)05).).8)
@M03506:14:000000000-AKVR1:1:1101:19498:10206 1:N:0:50
ATGAACTCCTACGGGAGGCAGCAGTGGGGAGTAGTGGACAATGGGCGCAAGCCTGATCCAGCCATGCCGCGTGAGTGATGACGGCCCTAGGGTTGTAAAGCTCTTTTGTGCGGGAAGATAATGACGGTACCGCAAGAATAAGCCCCGGCTAACTGAGTGTCAGCAGCCGCGGTAATACGAAGGGGGCCAGCCTTGCACGGAATCAATGGGCGTAAGGGGTGGGTTGGCGGGTAGTTAAGTTAGGGGTGAAATCCTGGAGCTCAACTTCAGCACTGCCGTTGATACCGAAGATTTTTATCTG
+
CCC@CFEF@FFGDEFE:FEFFF8C6CF@:C+6,,<66CF<C9CFC,6+:@:D<C<EC9FGG8FF,,C<@BF8C@FFF96C?6C77F+C:E,B:F:B,,?F9B,B,,?EF4,B:F+++,??EAA@9F:=<FFG:++63=<F,<,,:FCDE++73@,,,,73,,@:;,DF7C<C<<4@;CC<CC*<<7*1*<**+,>C++1:*;*:0+3<<**/****3;*/***1**:8?1C?**3+:+:0+0<CF*/1*++3*<+:8)07*+*+2*0000+*22*+2.1*95@+<)95(C5)****.**1*
@M03506:14:000000000-AKVR1:1:1101:10516:10216 1:N:0:50
ATGAACTCCTACGGGAGGCAGCAGTCGGGAATTTTGGGCAATGGGCGAAAGCCTGACCCAGCAACGCCGCGTGAAGGATGAAATCCCTCGGGATGTAAACTTCATAAGAACGGGAAGAATAAGTCCGTGCCAACACCACGGGTGATGACGGTACCGTTAGTAAGCTCCGGCTAACTCCGTGCCAGCAGCCGCGGTAATACGAAGGGGGCGAGCGTTGTTCGGAATTACTGGGCGTAAAGCGCACGTAGGCGGATCGATCAGTCAGGGGTGAAATCCCAGGGCTCAACCCTGGAACTGCCTT
+
CCCCCGGGGGGGGGGGGGGGGGGGGGGGGGGGGGGFDGGGGGGGGGGGGGGGGGGGGGGGGGGGGGGGGGGGGGGGGGGGGGGGGGGGGGGGGGGGGGGGGGGGGGGGGGGGGGGGGGGGGGGGGGGGGGGGGGGGGGGGGGGGGGGGGGGGGGGGGGGGGGGGGGGGGGGGGGGGGGGGGGGFGGGFGGGGGGGGGGGGGGGDEGGGGGGGGGEE8CCFGGG>C?FFGEFGGG8E5CFF=EEGGGGGGGGGGGE<EFCD9FDGGGGGEGEFFG7<F:DC<:FGGFGFBGF:>@?F@F)4=
@M03506:14:000000000-AKVR1:1:1101:15237:10217 1:N:0:50
ATGAACTCCTACGGGAGGCAGCAGTCGAGAATTTTTCTCAATGGGGGAAACCCTGAAGGAGCGACGCCGCGTGGAGGATGAAGGCTTTCGGGTTGTAAACTCCTGTCATTTGGGAACAAGTTGCACACGTTAACTGCGTGGGCATCGATAGTACCAGAAGAGGAAGGGACGGCTAACTCTGTGCCAGCAGCCGCGGTAATACAGAGGTCCCAAGCGTTGTTCGGATTCATTGGGCGTAAAGGGTGCGTAGGTGGCGCTGTAAGTCGGGTGTGAAATTTCGGAGCTTAACGCCGAAAGTGCA
+
CCCCCGGGGGGGGGGGGGGGGGGGGGGGGGGGGGGGGFFGGGGFGGGGGGGGGGGGGGGGGGGGGGGGGGGGGGGGGGGGGGGGGFGGGGGGGGGGGGGGGGGGGGGGGGGGGGGGGGGGGGGGGGGFFGGGGGGGGGGGGGGFGGGGGGGGGGGGGGGGGGGGGGGGCGGGGGEFGGGGGGGGGFFGGGGGDEEC=B8FGGGGGGGGGGGGGGGG/*?CGGGGGCEDFCGDFFFGGGGCFGGEEGG*;5E<>C6>EDD59?F9<DGGGG557:7?7@7CD)75C;>?<*51>355)/9=0
@M03506:14:000000000-AKVR1:1:1101:12140:10256 1:N:0:50
ATGAACTCCTACGGGAGGCAGCAGTGGGGAATATTGGACAATGGGGGCAACCCTGATCCAGCAATGCCGCGTGAGTGATGAAGGCCTTAGGGTTGTAAAGCTCTTTTACCGGGGACGATGATGACGGTACCCGGAGAATAAGCCCCGGCTAACTTCGTGCCAGCAGCCGCGGTAATACGAAGGGGGCGAGCGTTGTTCGGAATTACTGGGCGTAAAGGGCGCGTAGGCGGCGACCCAAGTCAGATGTGAAAGTCCTGGGCTTAACCTGGGGACTGCATTTGATACTGGGTTGCTTGAATTC
+
CCCCCGGGGGGGGGGGGGGGGGGGFGGGGGGGGGGGGGGGGGGGGGGGGGGGGGGGFGFGGGGGGGGEGGGEFGGFGGGGGFGGGGGGFFGGGGGGGDEGGFGGGGGGGGGGGGGGGGGGGGGGGGGGGGGGFGGGGGGGGGFGGGGGGGGGGGF;EGGGGCGGGGGGGGGGG@FGGGGFFGDEEGDEGGCC:8EGFGDEGCGGFGGGGGGGGGC@CGGGGGG?CGGGGD?EEGCECCFFEF?FFGCDCC+<:E?FG?FFCFGCGGFDG5E)997*:*:CGFFGFFG??G)75=@F7;*9*
@M03506:14:000000000-AKVR1:1:1101:8063:10262 1:N:0:50
ATGAACTCCTACGGGAGGCAGCAGTGGGGAATTTTGCGCAATGGGCTAACGCCTGACGCAGCAACGCCGCGTGGAGGATGAAGGTCTTTGGATTGTAAACTCCTGTCAGCAGGGAAAAAGCGAATTGGCCTAATACGCCAGTGAGTTGATTGTACCTGCAGAGGAGGCCCCGGCTAACTCTGTGCCAGCAGCCGCGGTAATACAGAGGGGGCAAGCGTTATTCGGAATTATTGGGCGTAAAGGGCGCGTAGGCGGCTTGGCAAGTGGATGGTGAAATCCCTCGGCTTAACCGAGGAACTGC
+
CCCCCGGGGGGGGGGGGGGGGGGGGGGGGGGGGGGGGGGGGGGGGGGGGGGGGGGGGGGGGGGGGGGGGGGGGGGGGGGGFGGGGGGGGGGGGGGGGGGGGGGGGGGGGGGGGGGGGGGGGGGGGGGGGGGGGGGGGGGGGFGGGGGGGGGGGGGGGGGGGGGGGGGGGGGGGGGGGGGGGGGGGGGGGGGGGGGGGGGEGGGGGGGGGGGGGGGGGGGGGGGGGGGC89:@FFGGGGGEGGGGGGGGG=CGGGGGDFDGGGFGGGGGGGFFGGCGFFF<C@BECFD?DCFBFFFFFFFF=
@M03506:14:000000000-AKVR1:1:1101:20177:10264 1:N:0:50
ATGAACTCCTACGGGAGGCAGCAGTGGGGAATTTTGGACAATGGGGGCAACCCTGATCCAGCAATGCCGCGTGTGTGAAGAAGGCCTTCGGGTTGTAAAGCACTTTTGTCCGGAAAGAAAGCTTCTGGGTTAATACCCTGGGAGGCTGACGGTACCGGAAGAATAAGCACCGGCTAACTACGTGCCAGCAGCCGCGGTAATACGTAGGGTGCGAGCGTTAATCGTAATTACTGGGCGTAAAGCGTGCGCAGGCGGTTTTGTAAGCCAGATGTGAAATCCCCGGGCTTAACCTGGGAATGGC
+
CCCCCGGGGGGGGGGGGGGGGGGGGGGGGGGGGGGFGGGGGGGGGGGGGGGGGGGGGGGGGGGGGGGGGGGGGGGGGGGGGGGGGDFGGGGGGGGGGGGGGGGGGGGGGGGGGGGGGGGG8FFGGGGGGFFGGGGGGGGGGGGGGGCFFFGGGGGFGGGGGGGCGGGGGGGGGGGGGFFGGEFFGGGGFGGGGGGGGGGEGCGG<CGDEGCEGGGGGEGDCFDG*;EGCF9<?CFCEEDGFGGGEGDDE5EGDGG/:7CDGG=E6FCFD*C@>>DFDFGGGDBGC@C:<>=))7;7@>F@5
@M03506:14:000000000-AKVR1:1:1101:9375:10270 1:N:0:50
ATGAACTCCTACGGGAGGCAGCAGTCGGGAATTTTGGGCAATGGGCGAAAGCCTGACCCAGCAACGCCGCGTGAAGGATGAAATCCCTCGGGATGTAAACTTCGCAAGAACGGGAAGAATAAGTCTGTGTAAATACCACTGACGATGACGGTACCGTTTGTAAGCTCCGGCTAACTACGTGCCAGCAGCCGCGGTAATACGTAGGGTGCAAGCGTTAATCGGAATTACTGGGCGTAAAGCGTGCGCAGGCGGTTATATAAGTCAGATGTGAAATCCCCGGGCTCAACCTGGGCACTGCATT
+
CCCCCGGGGGGGGGGGGGGGGGGGGGGGGDGGGGGGGGGGGGGGGGGGGGGGGGGGGGGGGGGGGGGGGGGGGGGGGGGGGGGGGGGGGGGGGGGGGGGGGGGGGGGGGGGGGGEGGGGGGGGGGGGGGGGGGGGGGGGGGGGD7FGGDGEGFGGCEFGGGGGFC>FGGDEFGGFCF@FGGGGGGGGGGFFGGGGGGGGGGGGFGGGGGGGGE:B8EGFF5CECFGGGGGGGCE8EEDGGG=E*:EE5CE5EC*1*260:C::+:CFGGGG?FGGFG3DDD37:9=<5(9@<:>5?F6=7F
@M03506:14:000000000-AKVR1:1:1101:2578:10293 1:N:0:50
ATGAACTCCTACGGGAGGCAGCAGTCGGGAATTTTGGGCAATGGGCGAAAGCCTGACCCAGCAACGCCGCGTGAAGGATGAAATCCCTCGGGATGTAAACTTCGCAAGAACGGGAAGAATAAGTAGGGGACAATACCCCCTATGATGACGGTACCGTTTGTAAGCTCCGGCTAACTCCGTGCCAGCAGCCGCGGTAATACGGGGGGAGCAAGCGTTGTTCGGATTTACTGGGCGTAAAGGGCGCGTAGGCGGTCAGCACAAGTCAATTGGGAAATCTCCGAGCTCAACTCGGAAAGTGCAA
+
CCCCCGGGGGGGGGGGGGGGGGGGGGGGGGGGGGGGDGGGGGGGGGGGGGGGGGGGGGGGGGGGGGGGGGGGGGGGGGGGGGGGGGGEFGGGGGGGGGGGGGGGGGGGFCFFGGGGGFGGGGGGGGFGGGGGGGGGGDDFFFGGGGGGFEGGGCFDFEGGGGGGGFCFEGGGGGGGGGCFGDGGGGFGGGGGEGCFEEGGGGGDGGGGGGGCGE;EGD8CGGGG8CGGFFCGGEGCEFDFGGGGEGEGGG=CDCGGGFFCCEGGFGDDF**8<CGC:@:5))):+09?2>B:>5@F****/
@M03506:14:000000000-AKVR1:1:1101:21289:10319 1:N:0:50
ATGAACTCCTACGGGAGGCAGCAGTGGGGAATTGTTCGCAATGGGCGCAAGCCTGACGACGCAACGCCGCGTGGAGGATGAAGGTCTTCGGATTGTAAACTCCTGTTGCCCGGGACGAATGGCTTCGACCTAACACGTCGAAGTTTGACGGTACCGGGTGAGGAAGCCCCGGCTAACTCTGTGCCAGCAGCCGCGGTAATACAGAGGGGGCAAGCGTTGTTCGGAATTACTGGGCGTAAAGGGCGCGTAGGCGGCCTTCTAAGTCGAACGTGAAATCCCCGGGCTCAACCCGGTAACTGCG
+
CCCCCGGGGGGGGGGGGGGGGGGGGGGGGGGGGGGGGGGGGGGGGGGGGGCGGGGGGGGGGGGGGGGGGGGEFGGGGEGGFGGGGGGGGGGGGGFGGGGGGGGGGGGGGGGGGGFGGGGFGGGGGGGGGGGGGFGGGFGGGFEFFFDCFGGGGGGGGD<FCCGGFGGFFGGGGEEDGDF9CGGGGGCFGCCFGGCG5EDGGGFF78CEGGGGF>;EA*:EF?;CEEG?FF9CCFGG=E<*<<****2)8:EFDGG7*)0:E+:?FGE3CD5>4CD<*00>D@:G*.278*.4@)50666F)
@M03506:14:000000000-AKVR1:1:1101:12304:10350 1:N:0:50
ATGAACTCCTACGGGAGGCAGCAGTGGGGAATCTTGCACAATGGGCGAAAGCCTGATGCAGCGACGCCGCGTGAGGGAAGAAGGCTTTCGGGTTGTAAACCTCTTTCAGAAGGGACGGAGCCACTCAGGTTAATAGCCGAGAGGGTGACGGTACCTTCAGAAGAAGCCCCGGCTAACTACGTGCCAGCAGCCGCGGTAATACGTAGGGGGCAAGCGTTGTCCGGATTTATTGGGCGTAAAGAGCGTGTAGGCGGCCATGCAGGTCCGTTGTGAAAACTCGAGGCTCAACCTCGAGACGCCG
+
CCCCCGGGGGGGGGGGGGGGGGGGGGGGGGGGGGGGGGGGGGGGGGGGGGGGGGGGGGGGGGGGGGGGGGGGGGGGGGGGGGGGGGGGGGGGGGGGGGGGGGGGGGGGGGGGGGGGGGGGGGGGGGGGGGGGGGGGGGGGGGGGGGGGGGGGGGGGGGGGGGGFGFGGGGGGGGGGGGGGGGGGGGGGGGGGGGGGGGGGGGGCGGGGGGGDEGGGGGGGGGGGEE5CGCGCFGGG=EDGGFGGGCC98CFGGGDGCFGGFFF=ECEFGG*)*:DGGFGDCEEEGFF?1>?:DB3)7>;B5
@M03506:14:000000000-AKVR1:1:1101:15318:10357 1:N:0:50
[truncated: 42,005,245 more chars]
