# Supplementary material for: Differential responses of the acidobacterial community in the topsoil and subsoil to fire disturbance in Pinus tabulaeformis stands
Source: PeerJ. 2019 Dec 11;7:e8047. doi: 10.7717/peerj.8047 (PMC6911345; doi:10.7717/peerj.8047)
Supplement: Supplemental Information 47 — C, unburnt control; B, represents a repetitive sample; 20, subsoil (10–20 cm). [file peerj-07-8047-s047.gz › peerj-07-8047-s047]

@M03506:14:000000000-AKVR1:1:1101:16868:1061 2:N:0:50
NTCTCTGGANNNNNNNNNNNNNNNNNNNNNNNNNNNNNNNNNNNNNNNNNNTNTCAGTNNNNNNNANNGTNCNNNNNNNNNNNNNCNNNNNNNGTCTTCCNNNNNNNCTCTACGNNNNNNNNNNNNNNNNNNNNNNNNNNNNNNNNNNNCNNCNTCNNNNNNNNCNNNANNNNNNNNTGCANTNNNNNNNNTAAGNCNNNAAATTNNNNNNNNNNNNNNCGNNGCCNNNNNNNNNNNNNNNNNNNNNANAGAATNNNNNNNACCNNTGNNNNNNNCGACTTNNNNNNNNCGCTTGCCNNNN
+
#8BCCGGG<##########################################:#6:CFF#######:##::#:#############:#######::BFGGG#######::BFFGD###################################+##+#36########5###5########*45*#*########66;*#*###42;::##############2/##*22#####################)#**00)#######)01##*)#######**(0*2########)-4.,3C)####
@M03506:14:000000000-AKVR1:1:1101:15403:1134 2:N:0:50
NCTCTGGACTACAGGGGTATCTAATCCCGTTNGCTCCCCTGGCCNNNNNNNCTCAGCGTCANGAACTGTCCAGAGNNCNGCCTTCGNNNNNNNTCTTCCTTTNNNNATCTACGCATNTCACCGCCACACCGTAAATTCCAGTNTNCNCNCCCGTCCTCAANCACGGCAGTATCGAATGCAATTTNGGAGNTAAGCCCCACGATCTCACACCCCGCCTACCGCGCCGCCCCACCTCCCCTTACTCCCCATGAATCCGACCAACACTCCAGACCNCCCTATTCCCNCNGNCGCTCGCCACGAC
+
#8A@@@FC<-C@69FGG@BFC<,FC,EFD<E#,:,6CFGG8CDG#######:,:6:@:6@:#:,C66CF9FECF@##:#6:C6CC,#######9:4DDFAE,####:94=+,9@7=#449AFFG++6A@C:,4C+?E?FC,,#+#6#6#83+3@E>8E,D#13=+DD+343,@8*@4DG,,,4,#*3=:#4*6**,;CG**1/,,,4=CFC?*)3*/*)=):)*2)).1))*1))1(17*+0*29:/5:2+9*09)9()*07)1***/+9C<#***2(9+)).#-#(#(.,(.(,/8;4(,
@M03506:14:000000000-AKVR1:1:1101:9059:1172 2:N:0:50
NTCTCTGGTCTACCGGGGTATCTAATCCCGTTTGCTACCCGCGCNNTCNNGCCTCAGCGTCAGTGTCAGCCCAGCAACCCGCCTTCGCCGCAGGTGTTCCTCTCGATATCTACGCATTTCACCGCTACACCGAGAATTCCAGTTGCCCCCTCTGCACTCTAGCCCCGCAGTATCGGCTGACCTTTCCGGGTTAAGCCCGGAGATTTCACAGTCGACTTCCGGTGGCCGCCTCCGCGCCCTTTACGCCAACTAACTCCGACCAACGCTTGCTCCCCCCGCTTTCCCGCGTCCCCTGGCACGG
+
#8A6BFGG-CEFGGGFGGE@FGGGGGGGGGGFGGGGEFGGGGGG##::##::CFGCGGGGGGGGGGGGGGGGGDF,CFGGGGGDEGGGGGGEEFEGDGGF<?,BBAFDGGGDGGCFE:FFGGGEFFCFEG,:@::@DBCGDBE=9CG8@C:@,7DCDEFAF,3D,@8E5@C9DF>C>5::8@9;EGGG=:BEGFFFFGDGGD5?+1+++++201AC<5*01/C=5<>5E3>*/7B599)*2<*:7>E)**2)/)0*715*735C*:;)*0*1?F=EC1)*,(6)54()(0((.,(1)).((
@M03506:14:000000000-AKVR1:1:1101:10130:1257 2:N:0:50
NTCTCTGGCCTACAAGGGTTTCTAATCCCGTTTGCTCCCCTGGCTTTCGCGCACTCAGCGTCAGTGTCGGCCCAGCAACCCGTCTTCACCTCAGGTGTTCCTCTCGATATCTACGCATTTCACCGCTACACCGAGAATTCCGATTGCCCCTTCCGCACTCTAGCAAAGCAGTATCATCTGACCGTTCCGGGTTAAGCCCGGAGCTTTCACAGATGCCTTGAATTGCCGCCTACGCGCCCTTTCCGCCAAGTAAATCCGCACAACGCTTGGTCCCTCCGCATTACCTCGGCCGCTGCCCCGG
+
#8BCCGGG-FFGGGGGGGGGEGGG<FGGGGGGGGGGGGGGGFFGGGGGGGGFFGGGCGGGGGGGGFGGGGGGGDFGGFGGGGGGGGGGGGGF@FG?FGGFGAFGGG<FGGGFFFFGECFGGGGGGGGGG9FFGGG>7DFGGCEGEDGBFGGGGGGGGGGFFADACD6EFGC==CCCFGGCGGFDCEGGG71CC8FGG?EGC7E*<?,=?DF=<C+0*+;CC*@@67855<>5CA))->5:CC7C5EG)*22**/*?D095>>)95*2<C3:@<FF**()::62<>42)4:((79())0,-(
@M03506:14:000000000-AKVR1:1:1101:18059:1322 2:N:0:50
TTCTCTGGACTACCGGGGTTTCTAATCCCGTTCGCTCCCCACGCCTTCGCGCCTCAGCGTCAGGGACGGCCCAGCTGGCCGCCTTCGCCCCAGGTGTTCTGCCTGATCTCTACGCATTTCACCACTACACCAGGCATTCCACCAGCCCCTACCGCCCTCAAGCGGTGCGGTCCCCGACGACCCTCCCCGGTTGAGCCGGGGGCCTTCACGCCGGGCCACCACCGCCGCCTGCGCGCGCTTTACGCCCAGTAACTCCGGCCAACCCCCGGACCCCACGTATTAACCCGGCCGCCTGCCCCGC
+
CCCCCGGG9FGGGGGGGGEGGGGGFGGGGGGGGGGGGGGGGGEGGGGGGGGGGGGGGGGGGGGGGGGGGGGGGGGGGGEGGGGGGGEGGGGGGFGFGFDFFGGFGDGGGFFGGDGD@FFG9AFFGFGGGFGEGDDEEGGGFGGGGGGGGGGGGEEGGGGGF,:*C5BE88CCE;:B5EG=GGG6CGGG=C*=1+02@7C5?55*;7?6CDFD>C589*)2/9D5DG.7E>:535)/(/)1132**2?7*+<8962>*()*)8>*9*2)/))07**2*()2(.).3(,7()((.(39)0((-
@M03506:14:000000000-AKVR1:1:1101:20292:1358 2:N:0:50
TTCCCCCGACTACAGGGGTTTCTAATCCTGTTTGCTCCCCACGCTCTCGCGCCTCAGCGTCAGTTACAGACCAGAGAGTCGCCTCCGCCACCGGTGTTCCTCCACACCTCTACGCATGTCACCGCTACACGTGGAACGCCACCCCTCTCTCATGTACCCAAGCCCCCCAGATTCCACTGCTCCCTCACTCGTGCGCCCTGGGCTTTCACCTTAGCATGACAGTACCGCCCGCTACCCCTCGATGCCCAATAACCTCGGCCAACCCTTCACCCCTACCCAGCTCCGCGTCCTCTGCCACGTC
+
8A6,,66+7+@C8C<--+CEEC,,CFFA@E@C,,C96,CCFEGGG,6C@@@@+@BFFF+,8,C@,C,<,C,DF,,<,B6CF+?B,CFFG+B,++8+4899BE,A<E+89,B,,+86+8E,5FD+@@@+A,+:6++,3++@+8@C6DE,DF,,,,,7>,6@8,*5:5:CCC5,=>9,,,,5,5,*,,,,,,*62**33**1398A8?EE+***323++**+2**+2*)8>55C)))2(7)*/****+;)*0+**)*21-C*)).**2*)+**))*2**,0/,))(,3(0()-)*))*0*(-,
@M03506:14:000000000-AKVR1:1:1101:13171:1372 2:N:0:50
TTCTCTGGACTACAAGGGTATCTAATCCCGTTTGCTCCCCTAGCTTTCGCGCATCAGCGTCAGTATTAGGCCAGAGACTCGCCTTCGCCACTGGTGTTCCTCCCGATATCTACGCATTTCACCGCTACACCGGGGATTCCAGTCTCCTCTCCTATACTCAAGCTTGGCAGTATGAGGTGCAGGTTCCCGGTTGAGCCGGGAGATTTAACACCCCACTTACCTAGCCGCCTACGCGCCATTTAAGCCCAGTGATTCCGCACAACGTTTGCTCACCCCGTATGACTGCGGTCGCTCGCACGGG
+
<CC8<F9<FFFGGGGGGGFGGGGGGGGGFGFGGGGFG@FGF@FGGGGGGGEGGGGGGGF@EGGGGGGGGGFGG@8EGGGGFGGGDFGGGGDGGDGGGGGFEFFCCFEGGGGFGGGGGEFGGGGDGGGGGGFCEEFGGFGFGGGGGCDFGFGGGGGGDA9,32DGGFEC?ECFDAFFC8CFGGG:ECFFGG7CE6,DFEGG548CC?7<<+*7C<5?FFFG<:C9*>AEGGECD)774).<++*20<*)*3<7@*;F6(9CB45)/;;5+*0767@**(00(.:))(()(.,()((1).(((
@M03506:14:000000000-AKVR1:1:1101:11386:1427 2:N:0:50
TTCTCTGGACTACAAGGGTTTCTAATCCCGTTTGCTCCCCTAGCTTTCGCGCCTCAGCGTCAGTGTTGGCCCAGCTACCCGCCTTCGCCGCAGGTGTTCCTCCGTATATCTACGCATTTCACCGCTACACACGGAATTCCAGTAGCCTCTTCCACACTCTAGCTTAACAGTATCGAACGACCCTTCCAGGTTAAGCCTGGAGATTTCACGCCCGACTTTAAAAGCCGCCTACGCGCCCTTTACGCCCGTTAATTCCGAACAACCCTTGCCCCCCCCGAATCCCCGCAGCCGCTGGCCCGGG
+
CCCCCGGGGGGGGGGGGGFGGGGGGGGGGGFGGGGGGGGGGGGGGGGGGGGGGGGGGGGCFGGGGGGFGGGGGGGGGGGGGGGGGGGGGGGGGGGGGGGGGGGGGGGGGGGGGGGGEEGGGGGGGGGGGGFDCGEGGGGGGGGAEGGGFGGGGGGDG8DFFGGDGFGFCGFF@@@?FGG8CCCFCFG7DGFCGFGGGG8C67EFGGGGF97CCG5*):+,=;+1;F>DGD3FC))9:<@FF:FDDG5)*2;5=FFF::57<)8*10;)<7C)0/8E*(./(,,((-(07.4(0(45))(-(
@M03506:14:000000000-AKVR1:1:1101:19855:1433 2:N:0:50
TTCTCTGGTCTACCCGGGTTTCTAATCCTGTTTGCTCCCCACGCTTTCGCGCCTCAGCGTCAGTATCGGTCCAGAGAGCCGCCTTCGCCACCGGTGTTCTTCCCAATATCTACGAATGTCACCTCTACACTGGGAATTCCACTCTCCTCTCCCGATCTCTAGCAAACCAGTCCCAGACGCAGTTCCCAGGTTGAGCCCGGGGCTTTCACGCCTGACTTGGTCCGCCGCCGGCGCGCCCTTTACGCCCAGTAAATCCGAACAACGCCCGCCCCCCTCGTATTACCCCGGCCGCTGGCCCGGA
+
CCCCCGGGGGGGGGGGGGGGGGGGGGGGGGGGGGGGGGGGGGGGGDGGGGGGGGGGGGGGGGGGGFCGGGGGGGGGGGGGGGGGGGGGGGGGGGGGGGGFGGGFGGGGGGGGGGGGG,FFGGGCEBFG<:5?ECCFFGGGGGGGFFDGGF@DGGGCEFGFC9EFGFCD6EGGGGFF?E+:CE@EGGG,,B>@8ECCCF5>CDE:F6CFGD6F>F68;7*3:CFC7DFFG)):)8)17C)@63C5D5*5:++98*275(//7?FCD*8)*)>DB3/;*()*5<42(,(04)(,8(-9.<;((
@M03506:14:000000000-AKVR1:1:1101:9981:1441 2:N:0:50
TTCTCTGGCCTACCGGGGTATCTAATCCTGTTTGCTCCCCACGCTTTCGTGCCTCAGCGTCAGTACCGGGCCAGTGAGCCGCCTTCGCCACTGGTGTTCTTGCGAATATCTACGAATTTCACCTCTACACTCGCAGTTCCACTCACCTCTCCCGGACTCAAGATCTTCAGTATCAAAGGCAGTTCTGGAGTTGAGCTCCAGGATTTCACCCCTGACTTAAAGACCCGCCTCCCCACCTTTTACGCCCAGTGATTCCGTGCAACGCCAGCCCCCCTCGTCTTCCCGCGGCTGCTGGCACCCA
+
@CCCCGGG-CFGGCGG7FGGFGGGFGGGGGGGGGGGGGGGFGGDGGGGGGGGGGGGGGGGGGGGGGFGDGCE7FGGFGGGGGGGGGGGGGGGGGGGGGGGGFGGGGGGGGAFGGGGGGGG<FGFGGGGFGA,4@CCFGGGFFFFF?EBF9DEGGD6CCGFG?99<CFCFGGGGF>;FGFF6E7ED><CDC:EF76>FC>F8C5,2<,:,;9CFF6CGGF9=C+:6*.>=D3**))26*)+59>CCE?)10+*/0*;4)15:@FD)*1)/)*0))*1/,.78)-:6(471)4?F7(>)9(48
@M03506:14:000000000-AKVR1:1:1101:17968:1458 2:N:0:50
TTCTCTGGACTACAGGGGTATCTAATCCTGTTTGATCCCCACGCTGTCGTGCATGAGCGTCAGTTACGAGCCAGTGAGCCGCCTTCGCCACCGGTGTTCTTCCCAATATCTACGAATTTCACCTCTACACTGGGAATTCCACTCACCTCTCTCGTACTCAAGCCACTCCGTCTCAAAGGCAATTCCAGAGTTGAGCTCTGGGCTTTCACCCCTGACTTGAGAAGCCGCCCGCGTACGCTTTACGCCCAGTAATTCCGAAAAACCCCCCCCCCCTTCTCATTACCGCGGCCGCCGTCCCGTA
+
CCCCCGGG9FFGGGGGGGGGGGGGGGGGGGGGGGGGGGGGGGGGGGGGGGGGGGGGGGGGGGGGGGGGGDGGGGGGGGGGGGG7FGCGGDGGGGGGFGGGGGGGFFFGGGGGFGDCFGGGGCGFFFGGGGGGD8E?,EFFGGFFFGGGG@EFGGG6DGGGGGFGFGBC,@=FGFEGCFCEG6@EAE3,,8DFACFG,@<@F7,,@,:;FGC4*31>85;CF*+4;<>4?))*)..:(9>*3+:875C7532*9*;02(/*)))**1*)2.)7:5*;+)*+))))(-2)3)(1)((1)0(,(
@M03506:14:000000000-AKVR1:1:1101:17190:1462 2:N:0:50
TTCTCTGGCCTACCGGGGTTTCTAATCCCGTCTGCTCCCCTGGCTTTCGCTCATCAGTGTCAGTGTTGGTCCAGGACGCCGCCTTCGCCACCGGTGTTCCTCCAGATATCTACGCATTTCACCGCTACACCTGGAATTCTGCATCCCTCTCCCGAATTCAAGCCATCCAGTATCGGATGCAGTTCCCAGGTTAAGCCTGGGGATTTCACACCCGACTTAGTTTGTCGCCTACGATCCCTTTACGCCCGGTAATTCCGAACAACCTTTGCCCCCCCCGTATTCCCCCCGCCGCTGGCCCGGC
+
CCCCCGGG-FGGGGEGGGGGGGGG<FGGFGFGGGGGGGGGGGFGGGGGGG7FGGGGGGGGGGGGGGGE<FEF9FGGGGGGGGGGGGGDECFFGGGGGGGGGGGGGGGCGGGGGCE+CFGCFGGGGGEGFGGGFD@<FFGGDDGGG8DEFDF=FEE+C?AEA7B+4EGEG9ECGG6B7C5C@,@BECGA,>;DFG9<DFGFGD**=9=F:C*1=C5CG76FF7;<*;))/1.C35)1879091;7C58)2:8<?=:CD6*:).8**++*09*0.9*8*,)::)-)(((.()-45((17.,((
@M03506:14:000000000-AKVR1:1:1101:18906:1480 2:N:0:50
TTCTCTGGACTACAGGGGTATCTAATCCCGTTTGCTCCCCTGGCTTTCGCTCCTCAGCGTCAGTATCGGTCCAGGATGCCGCCTTCGCCACCGGTGTTCCTCCGGATATCTACGCATTTCACCGCTACACCTGGAATTCCGCATCCCTCTCCCGAACTCAAGCCATCCAGTATCAGACGCAGTTCCCCGGTTAAGCCGCGGGATTTCACGTATGACTTAGTTGGCCGCCTCCGAGCCCTTTACGCCTAGTACTTCCGAACAACGCTTCCCCCCCCCCGTCTACCGCGGCCTCCGGCACGGG
+
CCCCCGGGGGGGGGGGGGGGGGGGGGGGGGGGGGGGGGGGGGGGGGGGGGEGGGGGGGGGGGGGGGGGGGGGGGGGGFGGGGGGEGFCGGGGGGGDGGGGFGGEGGGGGFDFGGGGG:FGGGGGGGGGGGFFGGDFGEGGFEEGEFB8@@EFF6C>CGGD?9EG6DGGF9FF:C9@98*CEG:EFFGEGCE8BF;DCE*7:7**=+:CGGGDF*>@FF6+@C+CDF5>59)*)0)/1>@*<?>5D=*)*3<*9*:75357))0)/1*)+0*079:?*()/.())((()()(()(,9).(((
@M03506:14:000000000-AKVR1:1:1101:11977:1490 2:N:0:50
TTCTCTGGACTACCGGGGTTTCTAATCCTGTTTGCTCCCCACGCTTTCGTGCCTCAGCGTCAGTACCGGGCCAGTGAGCCGCCTTCGCCACTGGTGTTCTTGCGAATATCTACGAATTTCACCTCTACACTCGCAGTTCCACTCACCTCTCCCGGACTCAAGATCCTCAGTATCAAAGGCAGTTCTGGAGTTGAGCTCCAGGATTTCACCCCTGACTTAAAGACCCGCCTCCGCACCCTTTATGCCCAGTCATCCCCATCAACGCTAGCCCACTCCGTATTACCGCTGCTGATGGCACCAA
+
CCCCCGGGGGGGFGGGGGGGGGGGGGGGGGGGGGGGEEGGGGGEGGGGGGGGGFGGGGGC@FEGGGGGGDFGGGGFFGGGGGGCFEGGGGGEFAFEFGGGGGGDEEEFFGGGGGGF@FGGGGG<FGGGGGFF=FCFGG9FFG,DDDG,=BDGGGCEGGFC@?AFDGFGCFEACF;EAA>CG:,;DEFCCFEC;A,<;C8EE>5DC,,,=CDCF*,,421,=++=D*)22C)*).):3>FGG+++*3AFF++1=@:>*,0:?*7*9**)009)0**2*()0(-).-44B162)*..7)*((,
@M03506:14:000000000-AKVR1:1:1101:13511:1505 2:N:0:50
TTCTCTGGACTACCGGGGTTTCTAATCCCGTTTGCTCCCCTGGCTTTCGCTCCTCAGCGTCAGAATTGGTCCAGGATGTCGCCTTCGCCACCGGTGTTCCTCCAGATATCTACGCATTTCACCGCTACACCTGGAATTCCGCATCCCTCTCCCAACCTCAAGCCATCCAGTATCAGACGCAGTTCCCCGGTTAAGCCGAGGGATTTCACGTCTGACTTAGTTGGCCACCTACGAGCCCTTTACGCCCAGTAAGTCCGAACAACGCTTTCCCCCCCCGTATTACCGCCGCTGCTGGCACGGA
+
CCCCCGGGGGGGGGGGGGEGGGGGGGGGGGGGGGGGGGGGGGGGGGGGGGGGGFGGGGGGGGGGGGGGGFGGGGGGGGGGGGGGGGGGGGGGGGGGGGGGFGGGGGGGGGGGGGGGGGGGGGGGGGGGGGGGGGFDGGGGGGGGGFFFGC@EDF@EE8DGGFGFGGGGGFGGCFGGCGGE5E>FGDGGGEGEC@EFFGDGGCEGGGFGFFFFCF+>:7A9C7++CF4F:*=755BGBDFFF+:D5>8)::9**1::C05=7<:C<;:)38C>D3E=:()2())),((0()(,))37)1(-(
@M03506:14:000000000-AKVR1:1:1101:8927:1508 2:N:0:50
TTCTCTGGCCTACAAGGGTATCTAATCCTGTTTGCTCCCCACGCTTTCGCACCTCAGTGTCAGTATCAGTCCAGGTGGTCGCCTTCGCCACTGGTGTTCCTTCCTATATCTACGCATTTCACCGCTACACCTGGAATTCTACCCCCCTCTACAAGACTCCAGCCTGCCCGTTTCGAATGCAGCTCCCAGGTTGAGCCCGGGGATTCCACATCCGACTTGCCAGACCCCCTGCTTGTGCTCTACGCCAAGTAATTCCGATCACGCCTTGCACTCTCCGCATCACCGCGGCTGCTGGCACCGG
+
CCCCCGCF<AFGGGGGGGDGGGGGDFGGGGGGGGGGGGGFGGGGGGGGGGGEGCFGGG<FFGG@FEFGGGGCAFFFFGGGGGGDFGFG:BCFGC<8<?CA9FCFFFEFEFG<EFFEGCEGGCG>F:CFF8=FCCCF<FFDFGGFFEEGEGFFGGCFF8DCGDE88,3>,6@:DE+8=EFGCF,>@D?6D788,,>,,@8;:91*=,5C,***,//:198,*4*,88))2))/*+**)0++5:+*/58)23+9**:>*-9*)))*12;6669*6*08:(0:()4,,79)4)(4)4(/)*,((
@M03506:14:000000000-AKVR1:1:1101:21027:1562 2:N:0:50
TTCTCTGGACTACTGGGGTATCTAATCCTGTTCGCTCCCCATGCTTTCGCGCCTCAGCGTCAGTACTCGTCCAGAGGGCCGCCTTCGCCACCGGTGTTCCTCCTGATATCTACGCATTTCACCGCTACACCAGGAATTCCACCCTCCTCTCCGGTACTCGAGTCTGCCAGTTTCCGGCGCAGTTCCCCAGTTGAGCCAGGGGATTTCACACCGAACTTAGCGGACCGCCTACGCGCCCTTTCGCCCCTGTAATCCCGAACAACGCTTGCCCCCTCGGCCCTACCGCGGCTCCCGGACCAGC
+
CCCCCGGGGGGGGGGGGGGGGGGGGGGGGGGGGGGGGGGGGGGGGGGFGGEGGGGDFGGGGGGGGGFFGGGEGGFFEEGGGGGGGGGGGDDGCEFGGGGGC<FGGGGFFGGGFGGGCEGGGGFGGGGGFGFGGGGGGGGGGGFGCFEGGGGDCDCCGGGGFGFF7DGGGGGGFFG8CCEE>CCDFGFGGDC,CDGGGGGDED=AF+=C?FG3:5EEGF4++:DCDGFFGD)*9507195:8+**//*)*++06*:7*45*355))/*)*02<))/*/(8*3((8(3(86.(()-()7)(((
@M03506:14:000000000-AKVR1:1:1101:8838:1643 2:N:0:50
TTCTCTGGCCTACCGGGGTTTCTAATCCTGTTTGCTCCCCACGCTTTCGCACCTCAGCGTCAGTAATGGACCAGTGAGCCGCCTTCGCCACTGGTGTTCCTCCGAATATCTACGAATTTCACCTCTACACTAGGAATTCCACACACCTCTTCCATACTCGAGATCGACAGTATCAAAGGCAGTTCCAGAGTTGAGCTCTGGGATTTCACCCCTGACCGCTCGATCCGCCTACGTTCCCTGTCCTCCCAGTAAATCCGCACAACTCGAGCCCCCTCGGTATTCTCGCGCCACCTCGTCCACC
+
CCCCCGGG9EFGGGGGGGFGGGGGGDGGDEGGGGGFGGG,FGGGGGGFGGGGG<FGGGGGGGGGGGGGGGGG?FGCEFFG>FGGGGGGGGGED?EGGGGGFGFE7CFFDFGDFG>F<+AFGFG9@CFFDF,,,6?F8FFEFE48@C>?EEAD,,@>?99+3@8@=@>@=@@C,@EEC9?@EGDFC,=,5,EFDD,,,4=A?5DF1?B@FCF>*/:8*))*)))4;*)853.0*;0*(*++5+7+;:=)6+5+1+:D)(9*<))*:**.1)*831/**-)1)))-(89)()(()((*.0(,(
@M03506:14:000000000-AKVR1:1:1101:7961:1686 2:N:0:50
TTCTCTGGACTACTAGGGTATCTAATCCCGTTCGCTCCCCTAGCTTTCGCGCCTCAGCGTCAGTTACAAGCTAGCAAGCCGCCTTCGCCACTGGTGTTCCTTGCGATATCTACGCATTTCACTACTACACCGCAAATTCCACTTGCCTCTCTTGCACTCCAGCCCCGCAGTATTGGACGCAGTTTCCAGGTTGAGCCTCGAACTTTCACAACCAACTTACGCAACACCCTACGCCCCTTTTACGCCCATTAAATCCGGACAACGCCTGCCCCCTACGTATCACCCCGGCTGCTGGCCCTGG
+
@CC<,CFCGGDCFFED<EFDFFGGGGF<FEFFCFG>@@FEEF<E<FAFGGGE:FFC<FFCEF@FGGAGGGGGGFGFCFFFFGGGGCDFEDG<E8EEECGGGGGGGGGE+CFDFED:C?AF<FCAFEFGGGGG7FGC,A4AFGEGDCFGGG@8@8EGG,33D,6DCEBEC6CG:A3DCF>CCE*>,;3@F,3@,>,DC?,=:9CGG,::BFFGGD5**:AGF*5*>*)2:<)*:>3),*.>7+;5C*2)*++9**299(**.../98E)855:))***(*+().(412),)(().(*)0,((
@M03506:14:000000000-AKVR1:1:1101:23180:1758 2:N:0:50
TTCTCTGGACTACCGGGGTTTCTAATCCTGTTTGCTCCCCACGCTGTCGCGCCTCAGTGTCAGAGACTGCCCAGCAGACCGCCTTCGCCACCGGTCTTCCTCCGGATCTCTACGCATTCCACCGCTACACCCGGAATTCCGTCTGCCTCTACAGTCCTCGTGTTTGACAGTCGGCCCGGCAGATCCGGGGTTGAGCCCCGTACTTTCCCCTCACCTTTATCAAACCACATACCTGCCCTCTACGCCCATCGATTCCCGACAACGCCCGCCCCCCCCGCATTCCCTAGCCTCTCGCCTCGGC
+
ABB@CFGGGGGD@FGGGGGGGGGGGGGGGGFFEFG<FFFGFGGGGCGG@FCFGCGFGGD<EFFE98EFA<FFDGDGGGEGGGG7FGGCB7FGC+>CFFGDGG8FC??CFDGEEDEED+E9FFFFG:FG,DF:+>::FFGGF3@,67BC,@,@>CF98EGD>74,@@@>9,,,*55*1>>E88*,,?:CEC1**5>+**//*/3/3<E=C**1:7C+**9+:**+2*7<*289**12(17/0+**)/8)0**07*2:*(1753>))8*)*097)18:*()*(-))))(0(/((0-(/.5--(
@M03506:14:000000000-AKVR1:1:1101:12551:1771 2:N:0:50
TTCTCTGGACTACAGGGGTATCTAATCCCGTTTGCTCCCCTGGCCTTCGTGTCTCAGTGTCAGGAACTGTCCAGAGACCCGCCTTCGCCACTGGTCTTCCTTACGATATCTACGCATTTCACTGCTACACCGTAAATTCCAGTCTCCTCTCCAATCCTCAAGCACCGCAGTATCGAATGCAGTTTCGGAGTTAAGCTCAGAAATTTCACACCCGCCTTACGCCGCTACTTACACACCCTTTACGCCCAAAGAACCCGAACAACTCTTGGGTTCTCTTTATGACCGCGGCTCCCGGCTAAGA
+
CCC?CG9FFFC<FGDC@GFGGGGGGFFE@EFGGG9F9CDBDFFGDGDGCFFEFGGFEGF,;<EFDGGGGEEGC<CEFGGGEGGFFFGGGGGG8,:99FF<DGDGF,B,><EFF@F,48CEDGG9EEGG9=FECFEF,AF;A,9@9>EA?=E=D,74@FGGF9F,=@CE>6=CD:=6AFE8EAA,@=+6@@@8FF99,@,,,?D9<7CFG9*0@D**3@ACC*/4/)8?,=87;?**(15CC?+*1=5=:2*0;)*1)(2:5..*2:EF+;*).2A:96*3)))((-()()-()(,5)),))
@M03506:14:000000000-AKVR1:1:1101:15929:1776 2:N:0:50
TTCTCTGGACTACAAGGGTATCTAATCCCGTTTGCTCCCCTGGCTTTCGCGCCTCAGCGTCAATGCCGGTCCAGGATGCCGCCTTCGCCACCGGTGTTCCTCCAGATATCTACGCATTTCACCGCTACACCTGGACTTCCGCATCCCTCTCCCGGATTCAAGCCTGCCAGTATCGGACGCAGTTCCCGGGTTGAGCCCGGGGATTTCACGTTCGACTTAGCGGGCCGCCTACGCGCCCTTTACGCCCAGTAATTCCGCACAACCCTTGCCCCCTCCGTATTACCCCGGCCCTCGGCACCGA
+
CCCCCGGGGGGGGGGGGGEGGGGGGGGGGGGGGGGGGGGGGGGGGGGGGGGGGDGGGGGGGGGGGGGGGGGGGGDFEGGGGGGGGGGGGEGGGGGGGGGGFGGGGGC,FFGGEDGGGFFGCBFEGFEGFGGGF@E,FGGGGGGCEGGGGEGGGGE+68EEDDGGGGGGGGFF7D8>CGEGECG?FGGGEEE7::?CFGGGGG*3*01:CCC7A8*=7*+0:7D=<<5BGD)**8579D);A+:*15E@C<+19*?*2(>*7).*/0:)<?D>EC5**,)2().)(4()-)((),(13.(((
@M03506:14:000000000-AKVR1:1:1101:22823:1788 2:N:0:50
TTCTCTGGACTACCGGGGTATCTAATCCCGTTTGCTCCCCTGGCCTTCGTGTCTCAGTGTCAGGAACTGTCCAGAGACCCGCCTTCGCCACTGGTCTTTCTCATGATCGCTACGCATTTCACTGCTACACCATGAATTCCAGTCTCCTCTCCAGTCCTCAAGCACCGCAGTATCGAATGCAGTTGCCGAGTTAATCCCCGATATTTCACACCCGCCTTACGGCGCCATCAACACCCCCTCTACGCCCAATGAATCCCAAACACGCGTGACACCTCTGCAATACCCTGGTTGCTGGTCATGT
+
@CBCC<FGCEGGGGCE7FCCFFGFFFG<FCCECF9AG<,B6C8CC@FDF<C,E<FCFGFGDGFGFF8FGGCC<E<E8@F?CEGGCE@FG=BEF@FFAG,:9C,,9FGG74B,FEF=+CEDFGGGF,?EFGGG9F:AA,4E@FF9,96>D,>=C,EFFGGA?9?8EG6B>+6FEGDEG=DAFCE9,@,4CE88C=,3,2@7**@*3,2==CFCE**=9/2,/9)=9DB5A*0==3A)(:)*5+2//2?)/;0/=@*0*,9*)))*)2:B*)*05*/<<2*+)),.()().0-4=9(0**)))
@M03506:14:000000000-AKVR1:1:1101:7863:1808 2:N:0:50
TTCTCTGGACTACACGGGTTTCTAATCCCGTTCGCTCCCCTGGCTTTCGCGCATCAGCGTCAGTGTCGGCCCAGCAACCCGCCTTCGCCGCAGGTGTTCCTCTCGATATCTACGCATTTCACCGCTACACCGAGAATTCCAGTTGCCCCTTCCGCACTCTAGTCGCACAGTATCAGTTGACCTTTCCGAGTTAAGCCCGGAGATTTCACAACTGACTTGTGCTTACCGCCCACGCGCCCTTTACGCCCTGTAAACCCGAACAACCCTCGCCCCCCCCGTATTACCGAGGCTGCTGCCACGG
+
CCCCCGGGGFGGGGGGGGGGGGGGGGGGGGGGGGGGGGGGGGGGGGGFGGGGGGGGGGGGGGGGFGGGDGGGGGGGGGFGGGGGGGGGGGG>GGGGGGGGFFDGEGGGEGGGGGGGEGGGGGGGGCGG@FDFGECCDFGG=;E==FGGGG?FGGECE5EFGFCGEGCE5D,@=>9>EF?FGG7FGGGECEGGGFFGDGGGD)=9@AGG?FF5=*0>++/=*CG++;=BGGEEC)77(9>G6CC7*2C>*;+/0**9337*85)9**2)/0)07<8EE>>*(5).-((),04?>),*764,,
@M03506:14:000000000-AKVR1:1:1101:16345:1822 2:N:0:50
TTCTCTGGCCTACCGGGGTTTCTAATCCCGTTTGCTCCTCTGGCTTTCGCGCCTCAGCGTCAATCCCGGTCCAGGATGCCGCCTTCGCCACCGGTGTTCCTCCAGATATCTACGCCTTTCACCGCTACACCTGGAATTCCGCATCCTTCTCCCGCGTTCAAGCCTCCCAGTATCGGCTCCAGTTCCCGGGTTGAGCCCTGGGATTTCACGTTCGACTTAGGAGCTCGCCTACGCCCCCCTTCCGCCCCTCAATTCCCACTCACCCCCGCCCCCCTCTCACTGCCCTCGCCTCCTGCCTCCC
+
6B-8@FC@96@FDF>C:C@CFGGF9FA,CB;C<;<,6E,CFEEF,,6,,8CFCFGCFCCFFG>E,C,BFGG:<6E,69,E@EGG,CFB:F?,77CB+4<BF9,:,E=?,?F?<+=>:=,,5EF+@+CCGGDFF<,ACAFF87+@>F,,E,>,>E3+5+@:9,D8D,,@,,7,,@4****165,?=;,**8*=88<,:*,2:5*+03C7+*2C6**=5*2+*+***2).1/0A*))1,))/****1:*)***)1**0*)**)))1*/1)*575:)*2*.*+.)).(.(7(043)(,*)*.((
@M03506:14:000000000-AKVR1:1:1101:11273:1848 2:N:0:50
TTCTCTGGACTACAGGGGTTTCTAATCCCGTTTGCTCCCCTGGCTTTCGTGCCTCAGCGTCAGGAAATGTCCAGAGACTCGCCTTCGCCACTGGTGTTCCACTCGATATCTACGCATTTCACTGCTACACCAAGTATTCCAGTCTCCCCTCCATTCCTCCAGCCGAATAGTATCCGACGCAGTTTCCAAGTTAAGCTTGAAGATTCCACGTCAGACTTACCCGACTCCCAACGCACCCTTACGCCCAGGGAATCCGACCAACGCGTGGGACTTTGGTATTACGCAGGCGGCTGGCAATGAG
+
CCCCCGGGFGGGGGGGGGGFGGGGGGGGGGGGGGGFGGGGGGGGGFGGDGGCGGGGGGG7FFGGFGGFGGGFFG<FFFFGFGGGGFGGGGGGGGGGGDGGGFEDDFGDEFADEFG7:=EGFGC<FCAFGGGCBFFGEGGG9E=E8EADEFGGCF;EF8E88,@DEE8E6FDG,3@8+31@:4;EFFC7,8@=;:ECGCDG,<9CC,,5:99C*32,*+4A;CD5C))1:*)4//8565)*++**213)***)2;C38(174)85)**)2)2)**+0*)1<)6((((-)(0,458<**))))
@M03506:14:000000000-AKVR1:1:1101:11117:1876 2:N:0:50
TTTTCTGGGCTACCAGGGTTTCTAAACCCGTTCGCTCCCCCTGCTTTCGCCCTTCAGCGTCCGTGTCGGCCCCCCAACCCCCCCTCGCCGCCGCTGCTCCCCCCCTTCTCCCCCCCCACTACCCACCCCCCCAGCATTCCCCTTTCCCCCCCCCCCCTCCACCCCTCCTGTCACTGGCTACCCTTTCGTGCTCACCCCCGACCCTCCCCCCTTCACTCTCTCGCGCCGCCGCCGCGCCCCTGTCGCCCCATCCCACCCCAGACCGCCGTCTCCCCCCCCGTCCCCCGCCCCCTCTCTCCCG
+
-A-,,;,---C<E-;;6B;<@C9,,,,;,+6;@7+6F+:C7+6,;EC;,,,8+<,,,C::,++::9C,++,7++8+,88C,4=+8?=+:4+4+++++,,8+B+@++,:,,3,8@+<3**,,8D>,**1*1=*41*?72<C,+++>99:E**2**2*//;*20*:C**/*020++++***+*2*3*22****;++02*2***)21*****)/)2*+002*0****)10)*7)*9).)(17***22**1)***0))***(/1))0*)**)/0*.658CC(7/((((,(,),),(),(0**(((
@M03506:14:000000000-AKVR1:1:1101:8630:1902 2:N:0:50
TTCTCTGGCCTACAGGGGTATCTAATCCCGTTTGCTCCCCTGGCTTTCGCTCCTCAGCGTCAGTAGTAGTCCAGGATGCCGCCTTCGCCACCGGTGTTCCTCCAGATATCTACGCATTTCACCGCTACACCTGGAATTCCGCATCCCTCTCCTACACTCAAGCCATCCAGTATCAGACGCAGTTCCCCGGTTAAGCCGAGGGATTTCACGTCTGACTTAGTTGGCCGCCTACGTGCCCTTTACGCCACGTAACTCCGAACAACGCTTGCCCCCCCCGTCTTCCCTCGGCTGCTGGCACGCA
+
CCCCCGGG-CCDFECGGGFGGGGGGFGFFBEFFGGGGFGGFFGGGGGGDGF8FGGGGGGGGGG<FEFGFEG9FGGGDGG@FGGG,<FEFGFGGGGGFFFGFGGGG,C9FDCGFGGF7FFGGG9?C:CCFFFGGEFC?FGGGGGGGDGEFCFFAGF8ECGGGGCFFGF@F,@,6E;A8396+@EGGGGG5>>4*,,@EGGD*1*4,0=<EFFFFD97++1<@7:02055*:)*/)0*3*8@F+29<E*)***))0**1(1*)05><8*8AF4>)98E8::/1.)..4()()-,0)(*)/(((
@M03506:14:000000000-AKVR1:1:1101:14718:1933 2:N:0:50
TTCTCTGGACTACCGGGGTAGCTAATCCTGATTGCTCCCCACGCTTTCGCGCCTCAGCGTTAATGTCGGTCCAGATAGCCGCCTTCGCCGCCGGTGTTCTTCCCCATATCTACGCATTTCACCTCTACACTTGGAATTCCGCGATCCACTCCCGAATTCAAGCAACCCAGTAACAAATGCAGTCCCCAGGTTAAGCCCCGGACTTTCACAATTGACTTGGGTCGCCGCCTCCTCGCCCTTTACCCCCAGTACTTCCCCTCTACGCTCGCCACCTACGTATCACCGCCGCGGCGGCCAGCAC
+
-8@CCF,-<-C,,668++@B,,6,C,,666,,,6C,,66@8BF+FEGGE@@@+B,<E,+8,8,6<,C@F:,@F8,9E,6=@F+,8,,,,++48F44B7F,E,C,,,4B<FF9FF74+@,7@,AAF,<F9,,,,:,C7AFAF++833>,@DDCC7+B>>C,,BC>C:D88@,;,2,,=,55,,,4::EF**6,2>;;6**4*)/=A9@F:7*0+*5++3*+*29/)1)8/95=5))),978<?C*9*/)580*9**2*(**)/019*/):)15>C3<*,*A(54.((()-)(()((1))((,
@M03506:14:000000000-AKVR1:1:1101:20480:1952 2:N:0:50
TTCTCTGGACTACTGGGGTTTCTAATCCCGTTTGCTCCCCTGGCTTTCGCGCACTCAGCGTCAGTGTCGGCCCAGCAACCCGTCTTCGCCTCAGGTGTTCCTCTCGATATCTACGCATTTCACCGCTACACCGAGAATTCCGATTGCCCCTTCCGCACTCTAGCGCGACAGTATCACTTGGCAGTTCCAGGTTAAGCCCGGAGATTTCACAAGTGACTTGTCATGCTGCCTACCCGCCCTTTACCCCCACTAAAACATAACAAACCTTGTTCCCTACGTACTACCGCGTCCCTTCGCACGT
+
CCCCCGGGGFGGGGGGGGGGGGGGGGGGGGGGGGGFGFGDGGGGFGGDCEGGGGGGGGGEGGGGGGGGGGGGGGGGGGGGGGFGG7FGGGGDCFFFFGGGGGGGGGG8FGGGGGGGG=FFFGGFGGGGGGGGDCEECCGGG?E7=B,=DEEFG,=68CBF9CDFGEDE:3:F@>>FCFCC6FFGD?CCC@,66>EC7CC5*:?**+=C+1;CEF@FGGFF;>C9+;++3**45)0)(1520A>>*+*0:**)0)*2/)*3)9*****990**12++/8)+(-62((()(0((1-(*))(((
@M03506:14:000000000-AKVR1:1:1101:16590:1954 2:N:0:50
TTCTCTGGACTACTGGGGTATCTAATCCCGTTTGCTCCCCTGGCCTTCGTGCCTCAGTGTCAGGAACTGTCCAGAGACCCGCCTTCGCCACTGGTCTTCCTTACGATCTCTACGCATTTCACTGCTACACCGTAGATTCCAGTCTCCTCTCCAGTCCTCAAGCACCGCAGTATCAAATGCAGATTCGGAGTTAAGCCCCGAGATTTCACACCTGACTTACGACGCCACCTACGCACCCTTTACGTCCAAGGAATCCGAACAACGCTTGATACCTCGTGATTACCGCGTCCGCTGGCTCAGA
+
CCCCCGGG<EGGGGGGGGGGGGGGGGGGGGGGGGFFGGGDFDFCFGGGGGGGGFFGGGGGGGGGGGGGGFGF<FFDGGDGGGGGGGGGGGGGG?FGGGG9EFGGGCFGEEE<EFGGGCFGGGGGGCAF,,A=FFEGEGGGGGGGGGDFDFGGF?6@FGFCCGG8=DCE++@FADC93@=AE8,6=DC=@=3DF8DECCC6++*3@ECEG95@,*,4<CAGG4CC?D45EC)475?<(:5@++7<FF;5++3;)0C48(/:.789);8>=**/0:7**()2-.4.(,-)().()-3D)9)()
@M03506:14:000000000-AKVR1:1:1101:16506:1973 2:N:0:50
TTCTCTGGACTACCGGGGTTTCTAATCCTGTTTGCTCCCCACGCTTTCGCGCCTCAGCGTCAATTACAGGCCAGATGGCCGCCTTCGCCACCGGTGTTCTTCCCAATATCTACGAATTTCACCTCTACACTGGGAATTCCGCCATCCTCTCCTGCATTCCAGCGTCGCAGTATCACACGCACTTCCCAGGTTGAGCCCGGGGATTTCACCCCTGACCTCCAGCACAGCCTACTCGCCCTTCACGCCCAGCAATTCCGAACAAACCTCCCCCCCTTCTCATATCCGCGGCGCCGGGCTCGAA
+
A<@6AFEFC@ECF<@FEE@@;ECFAGGGFGCE,C@FFFE@@FFGGGGFG7FGCGGGGG@FGGEFCFCF@FEGGGGGC8EEFGGD:CF:E:?F@BFEBFEFFGGGFFC8,@F?E7F,B4EFFGF,E<E,?,CEC,A<BDEFFGG++>BFF,DE>DFFF,EE9,@>+4+8@EG,533,4@EG8**,,6=EC72,6>,8C7*::<***<:++*//*2*+*2)=77D:57=5**)2*)))->>?*+*/*1:7**2)19?**(*:57)19**);.)7)1**0-*+)).)(-(),)-()(()).(((
@M03506:14:000000000-AKVR1:1:1101:17108:1988 2:N:0:50
TTCTCTGGACTACTGGGGTTTCTAATCCTGTTTGCTCCCCACGCTTTCGCGCCTCAGCGTCAATGTCGGTCCAGATAGTCGCCTTCGCCACTGGTGTTCTTCCCAATATCTACGAATTTCACCTCTACACTGGGAATTCCACTGTCCTCTCCCGAATTCAAGCCTGACAGTATCAAGTGCAGCCCCCAGGTTAAGCCCGGGAATTTCACACCTGACTGGTCAAACCGCCTACGCGCACTTTACGCCCAGTAGTTCCGAACACCGCCAGCCCCCTCTGTATTCTCCCGGCTGCTGGCCCGCA
+
CCCCCGGG@EDGGGGGGGGGGGGGGGGGGGGGGGGFGGGGGGGGGGGGGGGGG7CFGGGGGGGGFFGGGGGFCFGGGGGGGGGGGGGGGGGGGF<FFGGGGGGGF8=A<DGFGGGGGDGGGGGDGAGGCFGGGGGCFGFFFGGFGG8CF,@DFCGGG8@DGGFGGCGGGDFGGFFG8@8AGCFGDGG>ECFDCFEGG5EDDCECEBCF79CD6?,8>FF,8+0,8C4;EC>6/):C(9.<FGFC*5*)2<+7@7>>C17EF)>3D**8F3D3:5C*+6*<:))-)(,)()48))(*)032-
@M03506:14:000000000-AKVR1:1:1101:15815:1998 2:N:0:50
TTCTCTGGACTACAGGGGTTTCTAATCCTGTTTGCTACCCTAGCTTTCGCGCCTCAGCGTCAGTACCGGTCCAGGTAGCCGCCTTCGCCACCGGTGTTCCTCCCAATATCTACGCATTTCACCGCTACACTGGGAATTCCACTACCCTCTCCCGGACTCGAGCCGAACAGTTTCAAACGCAGTTCCCCGGTTGGGCCGGGGGATTTCACGCCAGACTTATACGGCCGCCTACGCCCCCTTTACGTCCAACACTTCCGAACAACCCTGGGCCCCTCCTCACTACCGCCGCTCCTCGCCCCGC
+
CCCCCGGGEGFGGGGGGGGGGGGGGGFFDGGGGGGGGGGGGGGGGGGGDECGGGGGGGGGGGGGGGGGGFGGGGGGGGGGGGGGGGGGEGGGGFCFGGGGGGG@FFFDGGGGGGG::FEGGGGGGG>FEFFF,F:E<FGC9EGGFGGGG=DFGG>8E6DFGGGGGG+@C,77EFFEGGECC*12=><EC8*=E5C5:?E=C3:**3<0+5***/**9:6?FF755<)):<)07;)79C5C8+:5*:E.++/)1*7CD(*/.77*12*)*0>)7/28*,**6.51(((02)(,0(-9))(,(
@M03506:14:000000000-AKVR1:1:1101:16291:2017 2:N:0:50
TTCTCTGGACTACCAGGGTTTCTAATCCTGTTTGCTCCCCACGCTTTCGCACCTCAGTGTCAGTATCAGTCCAGGTGGTCGCCTTCGCCACTGGTGTTCCTTCCTATATCTACGCATTTCACCGCTACACAGGAAATTCCACCACCCTCTACCATACTCTAGCTCGACCGTTTTGAATGCAGTTCCCAGGTTGAGCCCGGGGATTTCACCTCCAACTTAACGAACCACCTACGCGCGCTTTACGCCCAGTACTTCCGATTAACGCTTCCACCCTCTGTATTACCCCTGCTGCTGGCACAGA
+
CCCCCGGGGGGGGGGGGGGGGGGGGGGGGGGGGGGGGGGGGGGGGGGGGGGGGFGGGGGGGFGGGGGGGGGG9FFGGGGGGGGCGG<FCFCE869,BCFFCEGG9AFGBFGGGGGGGFD9FCG7FCGGGG?F884EFGGFGFF8+@EDFE9AEF@9DFGDG8F=DGEE+8B3@EDEEFGGG7FDFGGCF?>EE,,6DFD5*0*=@6CFG*;;7DFFFFAFCDCEGDF)78A<CA:C6DA8*<D*/:85*3<6F4>7/4D*7=FD)*;)+7:).7:8+-77)-66(,18304)0)(95?4((
@M03506:14:000000000-AKVR1:1:1101:11134:2062 2:N:0:50
TTCTCTGGCCTACTGGGGTATCTAATCCCGTTTGCTCCCCTGGCCTTCGTGTCTCAGTGTCAGGAACTGTCCAGAGACCCGCCTTCGCCACTGGTCTTCCTCATGATCTCTACGCATTTCACTGCTACACCATGAATTCCAGTCTCCTCTCCAGTCCTCAAGCACCGCAGTATCGAATGCAGTTTCGGAGTTAAGCTCCGAAATTTCCCACCCGACTTACTGCGCCACCTACACACCCTTTACGCCCACTGAATCCGAACAACTCTTGAGACCCCTGTATTACCGCGGCTGCTTGCACCGC
+
CCCCCGGG9FGGGGGGGDGGGGGGGGGGGGGGGGGGGGGGGGGGGGGGGGCFGEGGGGGGGGGGGGGGGGGGGGGGGGGGGGGGGGGGGGGGGGGGGGGGGGGGGGGGGGGGFFGEFGGGGGGGGFGFFGGGGGGDFGGGGGGGDFAFG,9DDGGGDFCCFFGGGGEGGGGGGG6F=FGG9FFGFGGGGGGFG8>9,@DE>DCGGGC,@8CCCCCE5C+,+5;***@>C<;GFFFD>56E,,=*9:C:*<9=A;;CD(/=:FF*>3C*+)/95*1;::*+-446((73,),40),***((,
@M03506:14:000000000-AKVR1:1:1101:9502:2091 2:N:0:50
TTCTCTGGCCTACTGGGGTTTCTAATCCTGTTTGCTCCCCACGCTGTCGCGCCTCAGTGTCAGAAACTGCCCAGCAGACCGCCTTCGCCACCGGTCTTCCTCCGGATCTCTACGCATTCCACCGCTACACCCGGAATTCCGTCTGCCTCTACAGCCCTCGAGTTTGACAGTCGGCACCGCAGATCCGGGTTTGATCCCCGTACTTTCACCACACCCTTCTCACACCACCCACGTCCCCTCTCGCCCCAGCTCTTCCTGATCACCCTCGACCTCACCACATCACCTCGGCCGTGGTCACGGC
+
BCBCCGFF-CFGGGGFGCFEGGGGGGGFGFFF<ED9DFFGGGGGGGGGDC:FEFECF<ED9@@EEFFGGGDGG8EF8CEDEEF7BFEC7CEFGE=F,EEF9FFGGC=FF9,AFFGGFCC?FEF7C+@F,F,@>+@++8ADF8D=+@D,@,9D3,@8>,3@B9D8FGBEA6D9E5CC9*4@>*;2<C=*=*4:*1,,>8*/*)/3+<C9+:C7578E<<40:++=DG)3**)2)0./(*7/0**195:)1*+)1*2**-*+1*)*1*/)*)1.0*8:+(.+).,(),(),.-()((0*0(,(
@M03506:14:000000000-AKVR1:1:1101:7687:2112 2:N:0:50
TTCTCTGGACTACAGGGGTTTCTAATCCTGTTTGCTCCCCACGCTTTCGTGCCTCAGTGTCAGTGCTGGTCCAGGTAGCCGCCTTCGCCACTGGTGTTCCTCCCGATCTCTACGCATTTCACCGCTCCACCGTGAATTCCACTACCCTCTCCCGCACTCTAGCTTGCCAGTTTCCATCTCCATTCCTGGGTTGAGCCCGGGCCCTTCACCACCGACCTCACCAACCACCCACCCCCGCTCTACGCCCACTAATTCCGTTTAACGCTTGCACCCCTCGTATCACTCTTGCCGTTCTCTCGCC
+
C8@CCGDF9C<CD@@-@@6@6EFDCFCCCF@F6C<CAF@,@@F+FGCG76CFFGGDGG,C9F,;,,C,6@EF<EEC@,,9CFGGEGF::BFGA,9,BB<,CEF@+4>FBEEAEC7++@F,A5,+46+49:B+9F:+8C4FFGA@,@>?F>,,@@+>+68DD8;EC8DDD,@,,@EDC9,@,,2,,3,,,+344,,@,7@*****496C92*3*//:)/)0//*257))A537*5))(9@8*+2*)12)7*+)*/0**)*3)8=35:*.**2)0)/:*(0:())-)))*)0(()((2*1,(-
@M03506:14:000000000-AKVR1:1:1101:22722:2120 2:N:0:50
TTCTCTGGACTACTGGGGTTTCTAATCCCGTTTGCTCCCCTGACCTTCGTGCCTCAGCGTCAGGAACTGTCCAGAGACCCGCCTTCGCCACTGGTCTTCCTTTCGATATGTACGTATTTCACTGCTACACCGTAAATTCCAGTCTCCTCTCCAGTCCTCAAGCAAGGCAGTATCGAATGCAGGTTCGGAGTTAAGCTCCCTGCTTTCACACCCGACTTACCTCGCAGCCTACGCATCCCTCACGCCCAATCCATCCGAACAACGCCTGCGCTGTCTTTTTTTCGGCTGCTGCTAGCTCATA
+
CCCCC9C<-CFCGG9-C:FECCFFC,@6@B@C<BECDFF@@@,C,C<CCFFFCC,,;,@C,B6,,CFG<F@C9FF,,E<@::BFC9,,?,=F=A6CFFGCGF,B:F?F7,C?,A,,:9:CD,,9<,5C?ED+A?F+C,994,CE,4@@D;EGC17,@D94@,,,,6@8D=8B,EC+8,69@D,6,@++6@+,7,,332<+,+,,72,,7<*3@**@97=C*+2*3*32=*/:CB)*/*/<*1;5*53)/+0)/1@5/2*20=A3>12.*8)))1<:+)*+((.((-()(042)))**/)).
@M03506:14:000000000-AKVR1:1:1101:20363:2126 2:N:0:50
GATAGGACTACCGGGGTATCTAATCCCGTTTGCTCCCCTAGCTTTCGCGCCTCAGCGTCAAGAACAGGCCAGGTAGTCGCCTTCGCCACTGGTGTTCTTCCCGATATCTACGCATTTCACCACTACACTGGGAATTCCACTACCCTCTCCTGCCTTCGAGTCGAACAGTATCGAATGACCCTCCCCGGTTGAGCCGGGGGCTGTCACACCCGACTCGCTCGACCGCCTGCGCGCTCTTTACGCCCAGTAAATCCGGGCAACGCTTGTCACTCACGTATTACCGCGCATGCTGGCACGTAGC
+
CCCCC8,EF<FEC@GEGGGGGCEEE,CFGGFBFFFFGGG8FGGGGGGGGGGGFE<CECF@@@F<FFG8C@<DFGCF6C+CBEE,CF7,:=,4FFGDD,5CFG774FF,,:EDC46@<5,CF=DE8F?F,,E8,4A85A,CECE8D,@=FFGF,@E@,++,6@+6+6+:DCFFEGGFFF@DD?*656514**2?D85854*3:*3+++43*:9*>C8*)0=)7):)9>>*9):<<)9(*1++**)1*27++3*8?)))(9:)7>G**;6+1**.2;0*))+))((,(,)(944)(.>:7(((
@M03506:14:000000000-AKVR1:1:1101:9228:2129 2:N:0:50
TTCTCTGGCCTACTCGGGTATCTATTCCCGTTTGCTCCCCTGGCTTTCGCGCATCAGCGTCAATCTCGGTCCAGGATGCCGCCTTCGCCACCGGTGTTCCTCCAGATATCTACGCATTTCACTGCTACACCATGAATTCCAGTCTCCTCTCCAGTCCTCAAGCACCGCAGTATCGAATGCAGTTTCGGAGTTAAGCTCCGAAATTTCACACCCGACTTACGGCGCCACCTACGCACCCTTCACGCCCAATCAATCCGAACAACGCTTGCGCGCTCCTTTTCACCGCGGCTGCTGTCACCGC
+
CCCCCGGG9FGGGGGGGGGGGGGGGGGGGGGGGGGGGGGGGGGFGGGGGGGGGGGGGGGGGGDGGDGGGGDE,FDDFGFFCGGGGGGGGGGGDEGGFGGGEFGGFGGGGGGGGGGGGEGGGGGFGGGGEGGGGFGGGGGGGGGFGGGFGDCD9DCFGCCF8?FDGGEEGDG;EGC+CC?FFA9EFGEGG*6DF:5EDFGG>4589FFFGC94?DCE48BCCDDEGGEBFG467B)235;F8+77CFD35**9F*?*),/::5FDD*;5*)))0/*/+)*+)-.),(4>1)(2)))2*/,(-
@M03506:14:000000000-AKVR1:1:1101:19446:2137 2:N:0:50
TTCTCTGGACTACCGGGGTTTCTAATCCCGTTTGCTCCCCACGCTTTCGCGCCTCAGCGTCAGGAATTGCCCAGAGACCCGCCTTCGCCACCGGTGTTCCTCCCGATCTCTACACATTTCACCGCTACACCGGGAATTCCAGTCTCCTCTGCAATCCTCAAGAACAGCAGTATCGATCGACGTTCTTCGGTTGAGCCGAAGGCTTTCACGACCGACTTGCCATACCGCCTACGTGCCCTTTACGCCCAGTAATCCCGAGCAACGCTTGCCCTCTCCGTCCGACCTCCGCCGCGGCCCCATC
+
@CCCCGGGGFGGGGGEGDEGGGGGGGGGGGGGGGFGGGGGFGEGEEGGGGDGCCCGCGGFDFCFCFFEFGGGGGFGGGFCBC7,BF@7?EGG@FFGFFFFEECFGGGGE9E9<FFGGGGGG<F7@F@CEGGGG>::,FFG,>,CDEGFGCGFCFFGGF;,@,,<D6EFF>B,<AC87D71>*4>DE,=;E1B88,::E55*9*55+<9<DD<E3*2/**+9**+250<EG@G7)013C@*3+01***)*23/1*:0/()2)0455;8);6D484***(.*((,(-8(88)4(0(())0((.
@M03506:14:000000000-AKVR1:1:1101:21644:2201 2:N:0:50
TTCTCTGGACTACAAGGGTTTCTAATCCCGTTTGCTCCCCTGGCTTTCGCTCCGCAGTGTCAGTGTCGGTCCAGGATGCCGCTTTCGCCACCGGTGTTCCTCAAGATATCTACGCATTTCACCACTACACCTGGAATTCCGCATCCCTCTCCCGCACTCGAGCCATCCAGTATCAGTCGCTGTTCCCCGGTTAAGCCGAGTGATGTCACGCTTGTCTTAGTTGTCCATCTTCGAGCCGTTTACGCCCTGTATTTCCGCACAACGCTTACCCTCTCTGTCTTTCTGCGGCTGCTTGCACAGC
+
-A-8C<@EAEC<@AFFGDGGGEFFGGDG<@6,C;E96,:B@,DFGGGA668C:,6+C6<C6,<6EC@FGE,@F8,CE8,,+++B@C=,FFGAECC=CC,<<9B<5,CC<?F<5A+@B7EE9@?=DFFCDDD<FC88,ACE,>8C6,@DE88,@=+6B+D+>86@,,6,3,@F7@CA,@+8+*43@EE,C@C859,5D5*/*25C,=C,=CD*55,5C7++;C7+01;++2+1*)2/()2*>=+:**2)*++*/0::*3>:)7)/);:0+)0*00;C?)*+)))).)()-)(-06)**/).(
@M03506:14:000000000-AKVR1:1:1101:17620:2217 2:N:0:50
TTCTCTGGACTACCGGGGTTTCTAATCCCGTTCGCTCCCCTAGCTTTCGCGTCTCAGCGTCAGTCACGTACCAGAGAGCCGCCTTCGCCACGGGTGTTCTTCCTGATATCTGCGCATTTCACCGCTACACCAGGAATTCCACTCTCCTCTTCCGGACTCTAGCCAGATGGTTTCCATCGACGTCTCGAGGTTGAGCCTCGAGTTTTCACAACGGACCTATCTAGCCGCCTACACGCTCTTCACCCCCAATAAATCCGGACAACCCTTGCCCCCTACGGATAACCGCTGCTGCTGGCACGTA
+
CCCCCGGG9EFGGGGGGGGGGGGGGGGGGGGGGGGEGGGGGGGGGGGGGGGGGGGGGGGGGGGGGGGGGGGGGGC@FEFGGGGEGGFGG:FGED>FEGFGGGGGFEGGGGGGFCEEGGCEGGGGGGGGGGG7BF7F8DGCAFGG=@D9D;B=EEED>4D9ECGF,D,EC6E9FGG,BFE,>EC1,,,24**,=,CCF,,/;?C89@EG?+29*78C38*+01+1+*.):737*)0)(187+3**/1?D50<?**:<)4**)5)*1**0+0908D5C5,)*()..(4()(0))/4(*)1-4(
@M03506:14:000000000-AKVR1:1:1101:16456:2224 2:N:0:50
TTCTCTGGACTACAGGGGTATCTAATCCCGTTCGCTCCCCTGGCTTTCGCGCATCAGCGTCAGTGTCGGCCCAGCAACCCGCCTTCGCCGCAGGTGTTCCTCTCGATATCTACGCATTTCACCGCTACACCGAGAATTCCAGTTGCCCCTTCCGCACTCTAGTCGCACCGTATCAGTTGACCTTTCCGAGTTAAGCCCGGCGATTTCACAACTGACTTGTGCTGACCGCCTACGCGCCCTTTACGCCCAGTAAACCCGAACAACGCCTGCTCCCCCCCTCTTACCGCGGCTGCTGACCCGG
+
CCCCCGGG-FFGGGGGGGGGGGGGFGGGGGGGGGGGGGGGGGGGGGGGGGGGGGGGGGGDGFGGCEGEGGGGGGGCCFGGEGGGGGGGGGGEGEFGGGGGCGGGGFDF@FFCFGGC@FDGGGGGGG=FFEGEFDFFCFGG=EGGDGFGGC@FC;63CEGGCGG7CGEG*:>F6,>DFF7EFGF9A;CG5:BBCAC<<EC5*:?C5CFFGC75<C+C::*<6>FCFG@EE3>E7BED6DF*CC*:7CE:**30**09<()/)))/)/*0*770)98CC(0*.))-.4(0()(-7:)*0).3,
@M03506:14:000000000-AKVR1:1:1101:13475:2234 2:N:0:50
TTCTCTGGACTACCAGGGTTTCTAATCCCGTTTGCTCCCCTGGCTTTCGCTCCTCAGCGTCAGTGTCGGTCCAGGATGCCGCCTTCGCCACCGGTGTTCCTCCAGATATCTACGCATTTCACCGCTACACCTGGCATTCCACATCCCTCTCCCGAACTCAAGCCATCCAGTATCAGATGCAGTTCCCCGGTTAAGCCGAGGGATTTCACGTCTGACTTAGTTGGCCGCCTACGAGCCCTTTACGCCCAGTACTCCCGCACAACGCTTCACCCCCCCGTATCACAGCTGCCGCTGGCACGGC
+
@CCCCGFGGGCCEDGFGEAFEGGGDEAF<FGG<FGFGFFEF<E?FFGFGG>FCFGEGGGGGGGGGGGGEGECGGG7FFGGGDEDGGGGGGGE>:CFFGGGCFGGGCDGGFFGGG@FGEG<EFA::F7CEEFBFD,A,EFA,EEFGGF,3>DEFGGGGD;,DFGGGGG=EF3>E:7EFA,99,<>F@,@CG>8E7;A@E555?*:00:BC*;*:7,>C:8=;D7CDFD>=C0CD)=>@FF?<ECD<*::53+*1*2*973=3)7CC*/)+*255<*:*(.7().).()03),()((1.9(((
@M03506:14:000000000-AKVR1:1:1101:11012:2264 2:N:0:50
TTCTCTGGCCTACCCGGGTTTCTAATCCTGTTTGCTTCCCTAGCTTTCGCAGATCAGCGTCAGTGATGGTCCAGTAGCCTGCTTTCGCCATAGGTATTCCTCCCGATATCTACGCATTTCACCGCTACACCGGGAATTCCAGCTACCTCTACCACACTCTAGCCTGGTAGTTTCTGTTGGCCTCTCCCAGTTGAGCCGGGAGCTTTCACAACAGCCTTACCAAACCGCCTACCTGCGCTTTACGCCTCGTGATTCCGATTAACGCTTGCCACCTACGTATTACCTCGGCTGCTGGCCCGTC
+
CCCCCGGG9EFGGGGGGGGGGGGGFGGGGGGGGGGGGGFGGGGGGGGGGGGGDGGGGGGGGGGGGGGGGGFGGGGGGGGGGGGGFGGGGGGCGGGGGGGGGGGGGGGGGGGGGGGGGDGGGGGEGEDGGGGEGGGDGGGGAFGGGGGCFGGGGGGGGGCGEGGFGGGGGGGGGGGGG9ECF8DF,DFEFCGGC76DFG55*<C,<?FFG77DF>,4CCFGFCGCFCEFC/)67A6F())=E+17<EG35**2;;20*(*/.9639CC3=)095*2<8,*+.).))5(.()-462(>.0(((
@M03506:14:000000000-AKVR1:1:1101:11062:2343 2:N:0:50
TTCTCTGGCCTACCGGGGTATCTAATCCCGTTTGCTCCCCTGGCTTTCGCTCCTCAGCGTCAATGTCGGTCCAGAATGCCGCCTTCGCCACCGGTGTTCCTCCAGATATCTACGCATTTCACCGCTACACCTGGACTTCCCCATTCCTCCCCCGAATCCAAGCCATCCAGTATCAGACGCCGTTCCCCAGTCACGCTGCGGGATCTCCCGTCTGCCTTAGTTGGCCTCCCACGAGCCCCTTACGCCCAGCAATTCCGAACAACTCTTACCCCCCCCCTCTTACCCCGGCCTCTGGCCCGGG
+
-BCCCGF@<6FEC6++@+@@AAFEGFF,FFC<E,C@CCFGFGGCG,FG@7C,@8<FCE@FGE,CC@CFG@@CC8,C<CFFGD7BF,,CEDGC@B@CFGFGC<F<FAFG9F9,A?F++?<A,E<+4448AFFGA,,,8=FG,@D=86EFG,+@@?C+6=><D<D?@9C?D9DG,@3@?F98***4=8DFGC8,>,1/*4*=:)3:*3<+*:/>GD+>*+02:+++>4*)17)=))8CB9.10007*:8)**2.*1*0*4<C>:)**+2*<)97BDGG*(7C22)3(4-),5,,02)070(,(
@M03506:14:000000000-AKVR1:1:1101:14526:2354 2:N:0:50
TTCTCTGGACTACCGGGGTTTCTAATCCTGTTCGCTCCCCACGCTTTCGCGTCTCAGCGTCAGTACCGTCCCAGAGAGCCGCCTTCGCCACGGGCGTTCTTCCTGATATCTGCGCATTCCACCGCTACACCAGGAACGCCACCCTCCTCTTCCGGACTCTAGTTATACGGTTTCCACCGACGTCTGGAGGTTAAGCCCCCAGTTTCCACAGCGGACCTGTACAACCGCCTACACGCTCTTTACGCACAACACCTCTCGCCACCCACTCTCCTCTACGTACCACCGCGGCTGTGGGCACGTC
+
-AAC@FGFGCF8CEGDCECEF9FF,CCFFGFGGGG7FFG6CCCB,BFFEGG@FBFFGGCF7CFDAGC:CFC76EE=<CEFGDGDGDCCEFF++@++8@B=E5EFFF<EEEF<<7=+B=,9,<>=C++FFF,+8+@F,+3+@@8@EFGGGCACE58:>5>,?92>;<5>:C2*4>BCCFDGG**;9;*+0**4;+<7+**=**551+4+36*1>)*:5>5<7:*22/7>E*)**08)(9>2++07**200*;)).9**-*2))0**2*)+02*8*+2*(**()),(-()-)((0((*))(3(
@M03506:14:000000000-AKVR1:1:1101:16297:2368 2:N:0:50
TTCTCTGGACTACCAGGGTATCTAATCCCGTTTGCTCCCCTGGCTTTCGCTCCTCAGCGTCAATGTCGGTCCAGAATGCCGCCTTCGCCACCGGTGTTCCTCCAGATATCTACGCATTTCACCGCTACACCTGGAATTCCGCATTCCTCTCCCGAATCCAAGCCATCCAGTATCGGACGCAGTTCCCCAGTTAAGCTGAGGGATTTCACGTCCGACTTAGTTGCCCGCCTACGAGCCCTTTACGCACAGTAATTCCCAACAACGCTTACCCCCCCCGTATTAACCCGGCTGCTGCCACGGG
+
CCCCCGGGGGGGGGGGGGGGGGGGGGGGGGGGGGGGGGGGGGGGGGGGGGFGGGGGGGGGGGGGGGGGGGGGGGFFGGGGGGGGGGGGGGGGGFGGGGGGFGGGCFFFFGFDGFGCFGGGGGGGGDGGGGGGGGGFGGGGGGGGEDGGGGGGGGDG8@FGC88FGFFFCGE;:EB8CCE8EE@FGGGCCGED,=;EGGGCCC:F?F?7=*;/7C8E4CACCFD+22):CG):C).7;<8AF7:DD*:5=:9*7*2:*2**05>35?*7E)9)79:8:4>6()).),(),0(-)))1997>(
@M03506:14:000000000-AKVR1:1:1101:24571:2382 2:N:0:50
TTCTCTGGACTACAAGGGTTTCTAATCCCGTTCGCTCCCCTAGCTTTCGCGCCTCAGCGTCAGTGTCGGCCCAGCAACCCGCCTTCGCCGCAGGTGTTCCTCTTGATATCTACGCGTTTCACCGCTACACCAAGACTTCCAGTTGCCCCTTCCGCACTCTAGCCGAGCAGTATCAGTTGACCTTTCCGAGTTAAGCTCGGAGATTTCACAACTGACTTGCACTGCTCGCCTTCGCGCCCTGTACGCCCAGTAATATCGAACTCCGCTTCCTCACCCCGTATCACCCTCGCTGCTCTCTCGG
+
CCCCCGGGGGGGGGCFFCFFDGGF<FGCEFGFGDG,ECGDFGG?FCEECCCEEGGGGGGEGGGGGGGD:C@CFFGCEEGGEEGE:FD:4@C7=CF@5BFC9EEG<?<?AFG9?++@F4+AFGAFCBCC,ACF=FA3FDFCAB@,3E=FG7@D,+@@3@D,3:;F*@@EC85=;E,>5,5>:DFC?FC9*>CCB7;,>F/*:)*5<9+<C@6*+2;A>+0+**+7*+2)*)=*9)5)(1./*3*:<58)/*3/6***2(*2))***2:)*0***//**(0*.(.)4,()()((.,)*1*4(-
@M03506:14:000000000-AKVR1:1:1101:12076:2397 2:N:0:50
TTCTCTGGACTACAGGGGTTTCTAATCCCGTTTGCTCCCCTGGCTTTCGCGCATCAGCGTCAGTGTCGGCCCAGCAACCCGCCTTCGCCGCAGGTGTTCCTCTTGATATCTACGCATTTCACCGCTACACCAAGAATTCCAGTTGCCCCTTCCGCACTCTAGCCGCACAGTATCAGTTGACCTTTCCGAGTTAAGCCCGGAGATTTCACAACTGACTTGTGCTGGCCGCCTACGCGCCCTTTACCCCCAGTCAATCCGACCAACGCTTGCTCCCCCCGCCTCTCCGCGGCCCCTGGCACGG
+
CCCCCGGGGGGGGGGGDGGGGGGGGGGGGGGGGGGGGGGGGGGGFGGGGGGGGGGGGGGEGGGGGGGGGGGGGFGGGGGFEGGGGGGGGGG7F@BFEGGGGGGGG9FEGGFFGGGGDGGGGDG@E+@CFGCGCFGGFFGGGGGF=EFGGGGGGEG>8@CDGFFFGE>EGDEAA@FGCFGFFEGG9BEG>BFGDGGG,::5CDECFF++<C=5+6FC7+8C>GF7*:;)*::*00799:)/*2*:*<:75?G4B?>>C>5*757C7828*)*997E5*()*,((.1((.(.((0((/0).(,
@M03506:14:000000000-AKVR1:1:1101:12419:2428 2:N:0:50
TTCTCTGGACTACCGGGGTTTCTAATCCCGTTCGCTCCCCTAGCTTTCGCGCCTCAGCGTCAGTGTCGGCCCAGCAACCCGCCTTCGCCGCAGGTGTTCCTCTTGATATCTACGCATTTCACCGCTACACCAAGAATTCCAGTTGCCCCTTCCGCACTCTAGCCGCACAGTATCAGTTGACCTTTCCGAGTTAAGCTCGGAGATTTCACAACTGACTTGTGCTGGCCGCCTACGCGCCCTTTACGCCCAGTAAATCCGAACAACGCTTGCCCCCCCCGTATTACCGCGGCTGCCGGCCCGG
+
CCCCCFFFFGGGGGGGGGFGGGGGFGGGGGGGGGGDGGGGGGGGGGGGGGGGGGGGGGGGGGGGGGGGGGGCFGGGGGGGGGGGGGGGGGG7FGGGGGGGGGGGGGGGGGGGGGGGGGGGGGGGGEGGFGGFGFGGFGGGGFGGGGGGGGGGGGGGGGFGGEGGGGDGGFGFCECFCFDFGGGGEGGGEC*CF@BFEF5E*:CCFF?CF7CGGGF8+;=C4?C:<CAEEGFEGDDD>D>E60*C<EEBC8+1**0:<>G=B)<CCEE>=>*/7):C?9>504).610)-7;BF(4).)49(
@M03506:14:000000000-AKVR1:1:1101:10722:2497 2:N:0:50
TTCTCTGGCCTACTGGGGTTTCTAATCCCGTTTGCTCCCCTAGCTTTCGCTCATCAGCGTCAATGTCGGTCCAGGATGCCGCCTTCGCCACCGGTATTCCTCCAGATATCTACGCATTTCACCGCTACACCTGGAATTCTGCATCCCTCCCCCGAATTCAAGCCATCCAGTATCAGACGCAGTTCCCAGGTTAAGCCTGGGGATTTCACGTCTAACTTAGTTGGCCGCCTACGAGCCCTTTACGCCCGGCAATTCCTACCAACGCTTGCCCCCCCCGTATTCCCCCCGCTGCTGGCCCGGG
+
CCCCCGGG9FGGGGGGGGGGGGGGGGGGGFGGGGGGGGGGGGGGGGGGGGGGGGGGGGDGGEEGGGGGGGGGGGGGEGGGGGGGGGGGGGGGGGGGDEEGGGFGGGGFGGGGGGGDEGFGGGGGDC=FFGGFGGGEFEEGFGGGGGGEE+@EGEEB@@@FGGGFFGGGGGG9D7BFFD>CEC7@FFFF6DGFFAFGEGFCGD*A6?F7FGC<,8,>FD4,=8:AC?>;><3;C3>C1556A9C*5/8)**:5)9:>*)**)/755**)*0>5DGGEE0)0()))((,0()(4))(*5>09(
@M03506:14:000000000-AKVR1:1:1101:10288:2521 2:N:0:50
TTCTCTGGCCTACCGGGGTTTCTAATCCCGTTTGCTCCCCTGGCTTTCGCTCCTCAGTGTCAGTGTTGGTCCAGGACGCCGCCTTCGCCACCGGTGTTCCTCCTGATATCTGCGCATTCCACCGCTACACCAGGAATTCCAGCCTCCCCTGCAGTACTCCAGTCTGCCCGTATCGCCCGCACGCCCACAGTTGAGCTGTGAGTTTTCACGAACAACGCGACAAACCACCTACGTGCTCTTTCCGCCCAGTAATTCCGGACACCGCTCGCACCCTACGTATTACCGCGCCCGCTGGCCCGTA
+
CCCCCGGG9FGGGGGGGGGGGGGGFGGGGGGGGGGGGGGGGGFGGGGGGGEGGGGGGGGGGGGFFGDGGGGFGGGFFGEGGGGGDGGGGGGGGGGGGGGGGGGGGGGGGGG@FDGGGGFGGGGGGGGGGFGGE=FGGGGGGFFGGG?BEGFFGCFCGDFFDGEGGGG9FGGGGGCEGGDECE>EGC5EECCGFG6F,=;=;CA?CGG7C*5CEDFGGG)*>)9*9>F>E5?GD).9(:7+0+:*/2:):+0**9*?FB*17)7>D*:>G5C587;C*,9?7)-4(47),)-4)((97.4((
@M03506:14:000000000-AKVR1:1:1101:7964:2545 2:N:0:50
TTCTCTGGACTACTAGGGTTTCTAATCCTGTTTGATCCCCACGCTTTCGCGCCTCAGCGTCAGTACTCGTCCAGAGGGCCGCCTTCGCCACCGGTGTTCCTCCTGATATCTACGCATTTCACCGCTACACCAGGAATTCCACCCTCCTCTCCGGTACTCGAGTCTGCCAGTTTCCGGCGCAGTTCCCCAGTTGAGCCAGGGGATTTCACACCGAACTTACGGGACCGCCCACGCGCCCTTTCCTCCCCGTCATTCCGAACAAAGCCTGCACCCTCTGTCTTCCCGCGGCTGCTGCCCCCGC
+
CCCCCGGGGGGGGGGGGGGGGGGGGGGGGGGGGGGGGGGGGGGGGDGFGGGGGGGGGGGGGGGGGGFGGGGGGGGGGGCFGGGGGGGGGGGGGGGGGGGGGCFGGGGFGGFGGGGE@FFGGGFGG@FGGGGGGGGGGGFFEGGE?8C?FDFGDDCEE8@>FEGGGGFD6D>FFGGEEEGEG572DF9?D::C,4::8,=C8D858+@FGFGGD<8**@F+*/)*7C>>C)8=/759;GFFG+***7*0782876>>*275)))*9*<7F:DF3***2.1+)623-1(0782().)*))-((
@M03506:14:000000000-AKVR1:1:1101:23248:2564 2:N:0:50
TTCTCTGGACTACAAGGGTATCTAATCCCGCTTGCTCCCCTGGCTTTCGCGCCTCAGCGTCAATGCCGGTCCAGGATGCCGCCTTCGCCACCGGTGGTCCTCCAGATATCTACGCATTTCACCGCTCCACCCGGACTTCCGCTTCCCTCCCCCGAACGCAATCCCGCTAGTTTCCTGTCCAGTTCCCCAGTTGATGCGGGGTACTTCCCCTAGGACTGAACTAACCGTCTACCGGCGCCTCCAGCCCAGTAATCCCGCACAACGCTCTCCCCCTCTGCATTTCCCTGCCCGCGGTGCCATC
+
9A-@ACFFCFCF<9,C--66FAFG9FD<E@+@BFDFCDDFF,CEC,@EC7+@:,CC@DCCFC7F<FFG7@@+6:CC,C,C@=F,:FFE,=?E:>8F+855C<E,,5:5C<EFB<C+B+@,CEF=FG+4?F<FC>+++A,>+6363@63@+3@CE6+@53*3*@@?:5*1=,2,>C9,6,545=;,25=8BC;;9,,1:*:C)*3++++******+3**)27*2<9<55CC79*)))())2****2*2)2++****2*()2)05/)C*)<?*.))88+)/0))64,.,)()-,)(,)).))(
@M03506:14:000000000-AKVR1:1:1101:23059:2565 2:N:0:50
TTCTCTGGACTACTGGGGATTCTAATCCCGTTCGCTCCCCTGGTTTTCGCACCTCAGTGTCAGAATTGGTCCAGGATGCCGCCTTAGCTACCGGTGTTCATCTTAATTTTTACGCATTTTCCTGTTAAACTTGGATTGCCGCATCCCTCACCAAATCTAAAGGCATTCAGAATCATAAGCAGTTCCCCGGGTAAGGCGAGGGATTAACTGTTTGAATAAGTTTGCCCTTTACAAGCACTCAACCACAAGAAATCCTGAATAAGCTTTGTCTCTCCCGTAACACTCCGTTTGCTGACAAGGC
+
-@-@,,<6<@66,C,--+,,;;;66,6,;8,6,,@,66,8;,,;E<FC:,,6+;C,CE,C,C@E,E@,66@<F,9CE<,,+6+,6,:,,,,:>+6788C5,C,,,CF,,,54A,,88+:,,5,,5C,:A,,949E,AA,9@+@CEFG,7,4,,,6,663EFD,,6@,7:,,,,,7,7,,3,,7ED,,@6B+@@:3,,*3***=,:,,,5+B2,*,2=+1,2++41*1/,;B,++*/(0;+*+*****)/+00@+*+*1*++;+*15+/31+3+*2**4)*(-.-((())0(.*4)9**(.-
@M03506:14:000000000-AKVR1:1:1101:14435:2575 2:N:0:50
TTCTCTGGACTACCAGGGTTTCTAATCCTGTTTGCTCCCCTAGCTTTCGCGCCTCAGCGTCAGTAGTGGTCCAGTGCGCCGCTTTCGCCACAGGTGTTCCTCCCGATATCTACGCATTTCACCGCTACACCGGGAATTCCACGCACCTCTCCCACCCTCCAGCATTGCAGTTTCGCCTGCAGGCTCTGAGTTAAGCCCAGAGGTTTCACAGGTGACTTACAATACCGCCTACGCCCCCTTTACGCCCAATACTTCCGAACAACGCTCCCACCCTCTGTATTACCGCGGCTGCTGGCTCATA
+
CCCCCGGGGGGGGGGGGGGGGGGGFGGFGGGGGGGGGGGGGGGGGGGGGGGGGGGGGGGGGGGGGGFGGGGGGGGGGGGGGGGGGGGGGGGGGGGGGGGGFGGGGGGDFGFFFGGCGGCGGGGGGEGEGGGGDGGGGGGGGGGGGGGBGGG8DFGGGGGGFFGFFF9EFGGFF7:CE>1:>FCE6689,,>;;,DC?FGF,?=AFGG@C7:40;9FGGFF77C+06))=<):7:)179;8+<:>7=C57*0)97?FD:C=))8))*2)2)27B3**+)0+.6<)((()40(-).(>)9<9)
@M03506:14:000000000-AKVR1:1:1101:14343:2578 2:N:0:50
TTCTCTGGACTACAGGGGTATCTAATCCCGTTTGCTCCCCTGACCTTCGTGCCTCAGCGTCAGGAACTGTCCAGAGACCCGCCTTCGCCACTGGTCTTCCTTACGATATCTACGCATTTCACCGCTACACCTGGAATTCCACGTCCCTCTCCCGGATTCAAGCCAACCAGTATCGGACGCAGTTCCTGGGTTGAGCCCAGGGATTTCCCGTTCGACTTAGCAGGCCGCCTACGCGCCCTTTACGCCCAGTAAGTCCGACCAACGCTTTCCCCCTCTGTCTTTCCCCGGCTGCTGTCCCCGA
+
CC<CCFFFGGGGGGGGGGGGGGGGEFGDGDFGGGGGGGGGGFGGGGGFFFDGFGGGGFFGGEGGGGGGFGGGGF9FGFFFGDFGGGGGGGGGGGFGGGGGGGGGF7FFCF<EEFGFGDGGGGGGEGGDCFG@FG@FF,FEGGDFGGGGFFGG,@CEGD9DEG9D??DCEDEFGFGGEDGEEG*@AFG:C8:CG6BEEG5ECDC8,4,,4*;CCC5CD48,+:>=)/)5>D>CDFEG05:FF+?*9*:)7++**/*2*()/0))*)*1)3/9>5):6+-1<))-6)(()(0(()))9)9(3-
@M03506:14:000000000-AKVR1:1:1101:16134:2597 2:N:0:50
TTCTCTGGACTACCGGGGTTTCTAATCCCGTTTGCTCCCCTGGCCTTCGTGCCTCAGCGTCAGTAACTGTCCAGAGACTCGCCTTCGCCACTGGTCTTCCTTACGATATCTACGCATTTCACTGCTACACCGTAAATTCCAGTCTCCTCTCCAGTACTCGAGCAAGGCAGTATCGAATGCAGTTCCGGGGTTCAGCCCCGGGAGTTCACATCCGACTTACCCCGCCGCCTCCGCCCCCTTTACGCCCAATGCATCCGAACAACGCTTGAGCCCTCTGTATCACCCAGTCCGCCGGCACCTG
+
CCCCCGGGGGGGFFGGGGGGGGGFGGGGGGGGGGGGGGGGGGFFGGGGGGCGG9FGEGGGGGGGGGGGGGGGGF,C<FFGGGGGGGF@CFGGGCGGGGGGGGCF7,B@4FGCGGFFGGGGGFFA<FGGGGGGGFC+@@4AF9@FGGGGGEGF,6EFGGG6BCEGGFDFGDFG8E=EGGGGF7@DFFG6CCCG,9EEFEGDCD**46,=@FC8FC*/:C=?>*/*7CE>55);).)/4<58+9:9C*8@**3)19DFGB3>))79/2*)*)*.8>56<)99))<,1(())),()((9).(,(
@M03506:14:000000000-AKVR1:1:1101:23527:2614 2:N:0:50
TTCTCTGGACTACAGGGGTTTCTAATCCTGTTTGCTCCCCACGCTTTCGCGCCTCAGCGTCAGTAACGGGCCAGTGTGTCGCCTTCGCCACTGGTGTTCTTCCGACTATCTACGAATTTCACCTCTACACTCGGAGTTCCACACACCTCTCCAGTACTCAAGATAGTCAGTATCAAAGGCAGTCCCAAGGTTGAGCCCTGGGCTTTTAACTCTGACTAAACTATCCGCCTACGTTCGCTGTACGCCCCTTGATCCCGCGCACCGCTAGCCCCCTCTCTCTTCTCCCCCATCCTGGCCCACA
+
CCCCCGD@FFGD<<CEE>FGEGG9F9FFFGGGE<EAFG<@FGCFDEGGGG7FGCGEFGCFFEFCCEGEDFGGEFFGGAFGGDGG7FFGGGDAFGGGGDFGGG,C4+@FCE<F<FD,BA9FGD,,=<FG?=FECE7=F<AFD9@CE++,663@,=@,,@DDCGGG8@,>AF;@:CFGCFC?FGG,,@CFD73@,@8D,@,93;@E86=:,555<:CEC+6C8:?,+*2)*7/;/))0/):*3<CFG*:8*2<*8::*9(9E>.87C5/0<)9<))**2)/2.))))(-)-)((*)(*.88?(
@M03506:14:000000000-AKVR1:1:1101:18696:2618 2:N:0:50
TTCTCTGGACTACCAGGGTTTCTAATCCTGTTTGCTCCCCACGCTTTCGCGCCTCAGCGTCAATGTCGGTCCAGATAGCCGCCTTCGCCACCGGTGTTCTTCCCAATATCTACGAATTTCACCTCTACACTGGGAATTCCGCTATCCTCTCCCGAATTCAAGCCTGACAGTATCAAGTGCAGCCCCCAGGTTAAGCCCGGGAATTTCACACCTGACTGGTCAAACCGCCGACGCGCCCTTTACGCCCAGTAATTCCGAACACCGCTAGCCCCCTTCGCATTACCGCTGCCGCGCGCACCCA
+
CCCCCGFF-ECFGGGGDGFFGGGGGGGGGGFFEFGEGCGEGGGGDGFGGGGGGGGFGGGGGCEEFFFFDGGDGGGGGGGGGGGEGGGGG>FFGCCCCFGGFFGGGGG8EFFGGGD8FCFEE9FFGG9EE@FECFEF=FFDF7EGG?8DGCFFG+=EGFF,6=FCFFGGG8;CFGDFF,@EG9?EEGGDECFFAFAF6C89?DCFGGG@C>6CG*:CF>AFC7*,;CABE))29:5<;5.;+32755C3E0+@**2291*:@).))2:)C@C07)*0/()*3).-3((03)(-)(-77>(((
@M03506:14:000000000-AKVR1:1:1101:10999:2661 2:N:0:50
TTCTCTGGCCTACAGGGGTATCTAATCCCGTTTGCTCCCCTGGCCTTCGTGCCTCAGCGTCAGGAACTGTCCAGAGACCCGCCTTCGCCACTGGTCTTCCTTACGATATCTACGCATTTCACCGCTACACCGTAAATTCCAGTCTCCTCCCCAGTCCTCAAGCACCGCAGTATCGAATGCCGTTTCGGAGTTAAGCCCCGAGATCTCCAACCCGACTTACGGCGCCCCCCACGCCCCCTTTCCGCCCTCTGAATCCGCACCACGCTCTGCACCTCTGTATTCCCCCCCCTGCGTGCCCTCC
+
CCCCCGFE-C<FFD8<CEGGFGGFCEF<FEG<FEGGGAFGFD<FGFEGCE,CFFGFGFGCGGGGGGGGGGFGG8,E<@FECCF:BG<CC:EEC=FFC<FFFGFGFFF,CFFBF=CF:FFG9<FCECCFGGG:F+@+A<FG;EEFDFGDG@CE8+6D>AE,,6BDFG>++33,7@8>AE?F65+@DD+*:*4,,,@EGGG>**48,=C952;5*)=C4*1A**>*72))/))25:)14C)23+2*97C)**2*/9*9/(/*.8<35/*)+*000*;906@7-)).((()(0(,)-(*)0(((
@M03506:14:000000000-AKVR1:1:1101:13198:2707 2:N:0:50
TTCTCTGGACTACAAGGGTTTCTAATCCTGTTTGCTCCCCTAGCTTTCGCGCCTCAGCGTCAGTTGTGGTCCAGTGCGCCGCTTTCGCCACAGGTGTTCCTCCCGATATCTACGCATTTCACCGCTACACCGGGAATTCCACGCACCTCTCCCACACTCAAGCACGGCAGTTTCGCCTGCCGGCTCCGAGTTAAGCCCGGAGATTTCACAGGTGCTCTACCGCCCCGCCTACGCGCCCTTTACGCCCATTCATTCCGAACAACGCTTGCCCCCCCCGCATTACCGCGGCTCCTGGCCAGCC
+
CCCCCGGGGGGGGGGGGGFFGGGGGGGGGGGGGGGGGGGGGGGGGGGGGGGGGFGGGGGGGGGGGGGGGGGGFGGGGGGGGGGDGGGGGDFFCEGGFGGGFFGGGGGGGFGGGFCGEEFGGGGGGFGGFGGCCFFGC8;A9@8EEGG,@EGGGGGCG6DFGDG6<665*@@C7F>CEGEF8EGG5BEGGEFEFFG?EGGG55/<CGGDF+:5AC+++3++029*)1)0*9):955)4C7;6+273:*5*++*1*;>7(5*7.5)1*2);?GF))/12()1()))(((0-)(3<8(*./(--
@M03506:14:000000000-AKVR1:1:1101:7063:2831 2:N:0:50
TTCTCTGGACTACCGGGGTATCTAATCCTGTTTGCTCCCCACGCTTTCGCGTCTCAGCGTCAGTCACGTACCAGAGAGCCGCCTTCGCCACTGGTGTTCCTCCCGATATCTACGCATTTCACCACTACACCGGGAATTCCACTACCCTCTCCTGCCTTCGAGTCGCTCAGTATCGAATTACCCTCCCCAGTTGAGCCGGGGGCTTTCACACCCGACTTGACCGACCGCCTGCCCCCCCTTTACGCCCAGGAAATCCGGACAACCCTCTTCCCCCCCCTCTTACCACGGCCGCCGGCACCTC
+
CCCCCGGGGGGGGGGGGGGGGGGGGGGGGGGGGGGFGGGGGGGGGGGGGGGGGGGGGGEFGGGGGGGGGGGGGG?FGGGGGGGDGGGGGGGGFGGGGGGGFGGGDEGEDGFG9<F=EGBEFGGGGCFGGGGGGGGGDCGGGGGGGGGGG,6DDDFFDGG8D6>DE++@:@CD=;B:@D*@FFGGFGE>,>>;>?:8=*=C5588;7FFG=<*/)*8)/7+*01*99))2*)**0))(/7*+0:*1>:0/*/))/:7)(*:@)5****)3=*)0)/2/()*.)54))(8(.21)((/).(23
@M03506:14:000000000-AKVR1:1:1101:12271:2913 2:N:0:50
TTCTCTGGACTACTAGGGTATCTAATCCTGCTTGCTCCCCACGCTTTCGTGCATGAGCGTCAGTTTCAGCCCAGAGACCTGCCTTCGCCATCGGTGTTCCTCCTGATATCTACGCATTTCACTGCTACACCAGGAATTCCAGTCTCCTCTGCCAAACTCCAGCCTTGCAGTCCCAAATGCCATTCCCAGGTTAAGCCCGGGGACTTCACATCTGGCTTACAAAGCCGCCTGCGCCCGCTTTACGCCCAGTAATTCCGATTAACGCTCGCACCCTACGTATTACCGCAGCTGCTGGCACCTA
+
CCCCCGGGGGGGGGGGGGGGGGGGGGGGGGGGGGGGGGGGGGGGGGGGGGGGGGGGGGGGGGGGGGGGGGGGGGGGGGGGGGGGGGGGGGGGCGGGGGGGGGGGGGGGGGGGGGGGGGGGGGGGGGGGGGGGGGFGGFGGGGGGGGGGGGGGGGGGGGGGGGGGGGFGGFGGGDFGFGGGCGEFAFCGGGB@DFF8FGGG+;EG6<,5@29CFGFFGCAGG7C9*A:4?/6CCA))8DFCGDCDGGC8*?CF@+27C07*=1;<<**.*7)7>G88*(*3444)(,(),)5.)).3)1(((
@M03506:14:000000000-AKVR1:1:1101:11726:2918 2:N:0:50
TTCTCTGGACTACAGGGGTTTCTAATCCTGTTTGCTCCCCACGCTATCGCGCCTCAGTGTCAGAACTGGTCTAGCTGGCCGCCTTCGCCACGAGTGTTCTCCCCCATCTCTACGCATTTCACCGCTACACGGGGAATTCCACCAGCCCCTCCCAGCCTCAAGTCCTGCAGTTTCTACCGACCTAACACGGTTGAGCCGTGTGCTTTCACGGTAGACACACAAGCCCACCTACGCGCCCTTTACCCCCCATGATTCCGAACAAGCCTCGCCCCTCCCCTATTCCCCTGGCGCCTGGCCCGGG
+
CCCCCGGGGGGGGGGGGGGGGGGFGGGGGGGGGFFGGGFGGGDGGGGGGGGGGGGGGGGGGGGGGGGGGGGFGFGGGGGGGGGGGGGGGGGGG@GGGGGGGGG>FEGGFGGGGGEGGGGGGGGGGGGEGGGCDGGGGFGDFG>E8DDEG@EGGGGGGCD8:?DEGG9C6D@C;CFCFFE*:*CC8CDG>C*>ECF?F=*4<*>7CFG7F4DG5*+++;5ED***2:=B=D67*0)/47<*<CD**:?)*287*97><0**)))//+2)*8*8>3*2*.)+.)).(((0..(-7(4*570((
@M03506:14:000000000-AKVR1:1:1101:22541:2958 2:N:0:50
TTCGCTGGACTACTGGGGTTTCTACTCCCGTCTGCCCCCCCAGTTTTCGCGCATCAGCGTCAACAATGGGCCAAGTAGCCGCTTTCGCCACTGGTGCTCCCGCTGACTTCTACGCATTTCACCACTACACCAGGAATACTACTACCCCCTCACCCCCTCCAGCCGAGCCGTTTACGCAGCCACTGCCCAGTTAAGCCGGGCTCCTCCACCTCCTACTCGACTAGCCGACGTCGTCTGTTTTACCACCAGTACACCCCGACCAAGCCCCCCCACTACTAACTACCTATTCTGCTACACGGTA
+
AA-A@,,6CFC,6C@--6+@,,C<,C,,,+;,;C<,,:7:++,,,6,<@BF:+8C,,C+,6B6,:,6,,,,C6,9C,CFG+++8,C,8++8BF,E4<<FG+++++4,:59CF,?++4+,C,5F,336,,,,+3++,,,3,,,,,=,36>C+8>,35+++@,7DF*3***4*61*?EC***,=0<:?,,12,6<++><*C**)**+0**=>7***++**)*1*1<*9))2)0:7))*(*0+2+000<5.2<+*/**//(9E)))*1*1)*0)))00++./<)).()))*./.)0))2))(-(
@M03506:14:000000000-AKVR1:1:1101:19270:2986 2:N:0:50
TTCTCTGGACTACAGGGGTTTCTAATCCCGTTTGCTCCCCTGGCCTTCGTGCCTCAGTGTCAGGAACTGTCCAGAGACCCGCCTTCGCCACTGGTCTTCCTTACGATCTCTACGCATTTCACTGCTACACCGTAAATTCCAGTCTCCTCTCCAGTCCTCAAGCACCGCAGTATCGAATGCAGTTTCGGAGTTAAGCCCCGAAATTTCACACCCGACTTACGACGCCACCTACGCTCCCTCTACGCCCAATGAATCCGAACAACGCTTGAGACCTCTGTATTACCCCGGCTGCTTGCCCCGA
+
CCCCCGGGGGGGGGGGGGGGGGGGGGGGGGGGGGGGGGGGGGGGGGFGGGGGGCGGGGGGGGGGFGFGGGGGGGDGGCFGGCGGGGGGGGGGGFGGGGGGGGFGFGGGGDFFGGGGGGGGGGGGGFFFCFGGEGEGFFEGGAFGGGGGGFDDGG8FGFG8F?FCGD=BEGGGEFGG?FFGGG,@3@EE6CGGGD;9,+@+*;*479E,,+;CE*;8DD8?8<C*):)?*9)<*))2:GF*0+27)C=55:A6*1>*)(17>5>)>E=5C)**)*0<64*<4)-.(44)()-()).*0/-((
@M03506:14:000000000-AKVR1:1:1101:22749:3000 2:N:0:50
TTCTCTGGACTACCGGGGTTTCTAATCCTGTTTGCTCCCCTAGCTTTCGCGCCTCAGCGTCAGTTATGGTCCAGTGCGCCGCTTTCGCCACAGGTGTTCCTCCCGATATCTACGCATTTCACCGCTACACCGGGCATTCCACGCACCTCTCCCATACTCCAGCACCACAGTCTCGCTGGCAGGCTCTGAGCCGAGCCCTGAGTTTTCACCAGTGACTCGTGGCGCCGCCCACGCGCTCTTCACGCCCAATAATTCCGCACAACTCTCGCACCCTCGGTATTACTGATGCCGCCCTGTCCGC
+
-8B,AFDGFC@8FEC7CEGGGGGGFFGGGGGFEGFGGEG7FDEFFGGFGGCDGGG@DEF:FECEAFFDGGGGF<FFGFGE7CFBFEC,?FFG<CFGGCFB,:FCCCFDFGFDG<FCEFFG?FGGCFEEGG?C+++3,8@;DC=@EE>,638@8CDDF,::>1,,5@DGG,6,@EC>E87:>C>B:2:CC,,,4::857****<9+:=C90**=0++;1)=7DD=<D3)>/;5)7>C(1)0+3=*/*:3**+/1*00*(7:553*:38)*.9)0****4)*)).)).)1-)(()((*0).-(
@M03506:14:000000000-AKVR1:1:1101:19315:3006 2:N:0:50
TTCTCTGGACTACCGGGGTTTCTAATCCTGTTTGCTCCCCACGCTTTCGTGCATGAGCGTCAGTGTTATCCCAGGGGGCTGCCTTCGCCATCGGTATTCCTCCACATATCTACGCATTTCACTGCTACACGTGGAATTCTACCCCCCTCTTACACACTCTAGCCACACAGTCTCAAATGCAGTTCCCATGTTGAGCCCGGGGATTTCACATCTGACTTATATAACCGCCTGCGCACGTTTTACGCCTAGTAATTCCGATTAACGCTTGCACCACACGTATTACCTCGGCTGCTGGCCCGTA
+
CCCCCGGGGGGGGGGGGGGGGGGGFGGGGGGGGGGGGGGGGGGGDGGFGGGGGGGGGGGGGDGGGGFGGGGGGGGGGEGEGGGGGG<FEGGGGGGFFFFGGGGGGGGFFGGGGFGG>FFGGGGACGGFGGDDGGGGCFFGGFGFGCEEE8,3,ED=C,DCFGFFFGCEEGGC7@;;C;9FGC,7,;DE,>EGFGGGG::*::CE6AGCFCB8,=>?87ADGGCFFC)8*25EC35C6*):CFG*>5*)20:4==7>C095)/9*9;A:1*28)*12/:4:4))))-(73)3().(*.0(-(
@M03506:14:000000000-AKVR1:1:1101:15541:3014 2:N:0:50
TTCTCTGGACTACCAGGGTTTCTAATCCCGTTTGCTCCCCTAGCTTTCGCGCCTCAGCGTCAAGAACAGGCCAGGTAGTCGCCTTCGCCACTGGTGTTCCTCCCGATATCTACGCATTTCACCACTACACCGGGAATTCCACTACCCTCTCCTGCCTTCGAGTCGATCAGTATCGAATGACCCTCCCCAGTTGAGCCGGGGGCTTTCACACTCGACTTGAAAGACCGCCTGCGCGCTCTTTACGCCCAGTAAATCCGGACAACGCCCGTCACCTTCGTATTACCGCGGCTGCTGTCCCGTT
+
CCCCCGGGGGGGGGGGGGGGGGGGGGGGGGGGGGGGGGGGGGGGGGGGGGGGGGGGGGGGGGGFGGGGGGGGGGGGGGGGGGGDGGGGGDGGGGGGGGGGGGGGGGGDGGGGGGGGGEFGGGGGGGGGGG8FCG7@FGGFFGGGGGGGGGGGGGGFGGGC?FGGG6@D+AFFDED8CF,<FGG8@CC>6*,@,@B8E5*41:85C6C9:+*0=*8*1**<4:7*;C>7EG3:/55D(587@+:/9C=:C<+06*07/4/:)07))/*.*.*76*+3*()0()6)(-(8954(/))2)023(
@M03506:14:000000000-AKVR1:1:1101:24937:3080 2:N:0:50
TTCTCTGGACTACCTGGGTTTCTAATCTCGCTTGCTCTGCTGGCGTTCGTGCCTCAGTGCCAGGAACTGTCTAGCGACCCGCCTTCGCCACTGGCCTTCCCAACGACCTCTTCGCATACTACTGCTTCACTGTAAACTCTAGTCTCATCTCCAGTCTTGTGGTCGGGCAGTATCGAATGCAGATTCGGAGTTAAGATCCGATATCACAGACTCGACCTACCACGCTACTTAACCATCCTTTTCGTCAAAAGAATCTCGAACTCGCGTGAGACGTTGGGTTGAATGCATCTGGGGGCCCAGA
+
-AC<@<,<-CC,E-,6--;@FCC,6;C,CF779,,;@,,;@F<@+8CC:,C,,,6@<,6C9,6:6,@F@,,,66,+++6@++@C:,CC,,,,:,,,:,5:,,4,,A++=,:,,+@7++,,9,,,9C5,,C,:4,4,,9,,,8;C,4,,7,,64=@D,,,,,63,638+=+>F,,66@8?75,,3,,5,@@8,>D;7F7,@5**4,,5,,*3*,*,*))/,*28*2*/5+;+++***.**+5+1)2*3)+4*.)++1+(0*.)*1)1:)*)2/)/**2(.*-())-)6*6*)))(()))(((
@M03506:14:000000000-AKVR1:1:1101:8743:3082 2:N:0:50
TTCTCTGGCCTACAGGGGTTTCTAATCCCGTTTGCTCCCCTGGCTTTCGCTCCTCAGCGTCAGTAGTAGTCCAGGATGCCGCCTTCGCCACCGGTGTTCCTCCAGATATCTACGCATTCCACCGCTACACCTGGAATTCCGCATCCCTCTCCTACACTCAAGCCATCCAGTATCAGACGCAGTTCCCCGGTTCAGCCGAGGGATTTCACGTCTGACTTAGTTGGCCTCCTACGAGCCCTTTACGCCCCGTAATTCCGAACAACGCTTCCCCCCCCCCTCTTCCGCCTCTTTCTTCTCACGC
+
CCCCCGGG@FGGGGGGGGGGGGGGCFGGGGGGGGGGGGGDFFGGGGGGGGGGGFGG8FGGGG7EGGFGFCFFGGGGGGGGGGGGGGGGGGGGGEGGG,EE<?E,,EFFFGGGGGGGGEGFGGEGDCFGFGGG8FCFF,=FDEE7@D,3@DEGGCGGGCDFFDGFDGGGGGGG8DFD6DGGDGC;FG?EE8BG*5,>:ECEE)*:,9F7CDCFCGGGDGF7:+7+27*;C4*=C)2>@D)C+=+1<EC):8?)7*0:*(*1>4)/)*/)35935CG=*-)*))6(((()(*)-*.)***).(
@M03506:14:000000000-AKVR1:1:1101:18422:3101 2:N:0:50
TTCTCTGGACTACCGGAGTTTCTAATCCTGTTTGATCCCCTTGCTTTCGCGCCTCAGCGTCAGGAATAAGATAGAAAACCGCCTTCGCCACCGGTGTTCTTCCACATATCTACGCATTTCACCGCTACTTGTGGAATTCCGTTTTCTCCTCCTACCCTCTAGATAGACAGTTTCAAATGCAGTTCTGAGGTTGAGCCCCAGGATTTCACATCTGCCTTATCTTTCCGCCTACGCGCCCTTTACGCTCAATAAATCCGATTAATGCTTTCACCCTCCGTCCTACCGCAGCTGCTGGCACGGG
+
CCCCCGCC-CFGGGGGGGEGGFGGFGGGGGFGGCGFGGGGGGGGGGGGGGGGG7BCFGGGGGGCFGGGFFGGEGAFGDGGGGGGGGGGGGGFEGFGGGGGGFDEG8FF,FGFD7F7BEFGGGGGE7BFEGGGGGGCGGGGGGGG?ECDFFGDG8DDC9FF9FDFADG9EGGGGFDFGGGF,DFFACC79ED7E?FFGFCG5>8?F?B:EDCFFG,>>CFF@CG?7?B4CD?6C4?G;D5F697*:*=)32+*11C8C(:::*1*29<*98CF5588*,)*,6<((((03)32?40C)7(9-
@M03506:14:000000000-AKVR1:1:1101:17303:3103 2:N:0:50
TTCTCTGGACTACCGGGGTATCTAATCCTGTTTGCTCCCCTAGCTTTCGTGCCTCAGCGTCAGAAGTTGTCCAGGGACTCGCCTTCGCCACCGGTGTTCCTCTTGATATCTACGCATTTCACTGCTACACCAAGAATTCCAGTCCCCCCTCCAACTCTCAAGCCGAATAGTATCCAATGCAGTTTCACAGTTAAGCTGTGAGATTTCACATCAGACTTACCCGACCGCCTACGCACCCTTTACGCCCAGTGAATCCGAAAAAACCTTGGGACCCTTGTATTACCGCGGTGACTGCCACATA
+
CCCCCGGGCGGGGGGGGGGGGGGGGGGGGGGGGGGGGGGGFGDGGGGGGGGGGGGGGGGGGGGGGGGGGGGGGGGGGGGGGGGGGGGGGGGGGGGGGGGGAFGGGGGGGGGFGGGGGGGGGGGGGGGGGGGGGGGGFFE?EGGCD,@BEGGEGCDFGC>FFDDFEG+++3EFCFGFFCGGGAFG@EGG:DAE;,7@CFE@CFCG7EE,,5+993,>D:@F4AD*7C>BCC3A*=BGFG39<2;3CCC>F79++9>CD65*).)***29F4*).***2-*<4)52,((0()(.*.(2)9())
@M03506:14:000000000-AKVR1:1:1101:11697:3113 2:N:0:50
TTCTCTGGACTACCGGGGTATCTAATCCCGTTCGCTCCCCTGGCCTTCGCGCCTCAGCGTCAGTGTCGGCCCAGCAACCCGCCTTCGCCGCAGGTGTTCCTCTTGATATCTACGCATTTCACCGCTACACCAAGAATTCCAGTTGCCCCTTCCGCACTCTAGCCGCACAGTATCAGTTGACCTTTTCGAGTTAAGCTCGGAGATTTCACAACTGACTTGTGCTGGCCGCCTACGCGCCCTTTACGCCCCGGAAATCCGAACAACGCTCGCCTCCCCCGTATTACCGCCGCCGCCTGCCCGG
+
CCCCCGAFFGGGGGGGGGEGGGGGGGGGGFGGGGGGGGGGGGGGGGGGGGGGDFGGGGGGGGDGGGGGGEGEGGGEGGFGG7FGGGFGFEECGGGGGEFE5FGGGGGGCGGGGGGGFF9EFGGGDB@FGGG<FG@FDCFGGGGADEDF6DFGCGEBE8FGGFGF>E>E8FGEGGGGGCF7,:EGG9D>C,,6;=6,;<E?:D=E9C9+1:*2=7;@FF*+2:@+*>A>*>B54>))(90?*<DC5CE>***.0):7721/757CDD*)*)9)8>=12(.*4244)(1)()((.((17).,2
@M03506:14:000000000-AKVR1:1:1101:10760:3115 2:N:0:50
CTCTTCTGCACTCCCGGGGTATCTAAGTTTTTTTCCTCCCCACGCTTCCGTGCATGACCGTCTGTTTAGGGCAAGTGGTCGCCCTCAACCCTCGTTCTCCATCACAACCTCTCGCAATTTACCCCTCCACGTGGGAACTCCCCCCCCTCCTCTCCTCCCCAGATCCCGTAGTCTCCAAGGCCATTCCCGAGTTCCGCTTTGGTCTTTCCACTCTAATTTGATACCCCTCTCCGCCCCGATTTCCACCAATTACTTCTGACCACCGTTCCCCCCCTCTGCTGTCCCTGGTCCGCCGGCCCGC
+
@<CC,,,<@-6,,-,67@+=,,,,66,,,,6C++,6;,C,,,+7+B,,6,6<,,<CC,C+8,,666,,,,:@<,9:,,<C++88+,:5BB,9,+:,,B,:5,C=5?E++,4,48+4++9,C,CEC+++4,4A=?+=3+,9A83>8+5++@>8,:33,,**6*4:D,,*4*4C,5;,,>9*1,,,,?C,/**6*5,***/2+**+19+<<+2+0;++23++++3+**))12.*))79())*2*2:*0:)*20==72**)*2)))*)*/0**0)03*;*)1+)))),)))(*.()(,)))-(,
@M03506:14:000000000-AKVR1:1:1101:18761:3122 2:N:0:50
TTCTCTGGACTACAGGGGTTTCTAATCCCGTTCGCTCCCCTGGCTTTCGCGCTTCAGCGTCAGTGTCGGCCCAGCAACCCGCCTTCGCCGCAGGTGTTCCTCTTGATATCTACGCATTTCACCGCTACACCAAGAATTCCAGTTGCCCCTTCCGCACCCTAGTCGCACAGTATCAGTTGACCTTTCCGAGTTAACCCCGGAGAGTTCACAACTGTCTTGTGCTGACCGCCTCCGCGCCCCTTTCGCCCCCTACACCCGAACAACGCCTCCTCCCCCCCTACTACCTCGCCGCCTGGCTCGC
+
CCCCCGGG-EFGGGGGGGGG;FGGGGGGGGGGGGGGGGGGGGD@FGGGGGDGGGGGGGGGFBFGEGGGCCFGD@D8FFGGGGGGGGGGGFE+=FEEFGCFEGG9F<F?FGGFGGGDGDGF<FFECC=F9DGG8D8<C,>;BDEEABDDD=D8DEE63+@:EGFGEEEEGFGFFGGFG9F,DF@C,6>C>*11B,,1,=85:/**5=:CE+2138+>7:=C;>C+1>A>EC:*1)7/43)***0**287**:)))*0>()*)).1)/1)*)*0)/*1:,.*(,.<?<>E()((),-*)).3(
@M03506:14:000000000-AKVR1:1:1101:12994:3181 2:N:0:50
TTCTCTGGACTACCGGGGTTTCTAATCCTGTTTGCTCCCCACGCTTTCGTGCATGAGCGTCAGTATTGGCCCAGAAGGCTGCCTTCGCCATCGGTGTTCCTCCACATCTCTACGCATTTCACCGCTACACGTGGACTTCCACCTTCCTCTGCCATACTCCAGCATCGTAGTTTCGAGCGCATTTCCCAAGTTAAGCCCGGGCCTTTCACACTCGACTTGCAACCCCGCCTGCTCACCCTTTACGCCCAGTAATTCCGCTTACCCCTCCACCCCTCCGTGTTATCGCGTCTGCCGGCACGTT
+
9BC@CGGGCEFG8CFDGGEGDFFGGGGA<<FFDE<FFFGE8FCEGGEDFC@GGF<,EAC@CB:F9FCG9CCFF8CFG@EG<FEGD<<F7?CEFEFDG7FF<ED,E<=F<5??ECE77F@95FF++++@FDEGGCC,E<E,7E8EFFC,EF,E,8D,8=,DC8C,,@+6,+@D,@+D9ECG:**5D;CE@:EF;:;E@C>ED4?CA:@,=8F6?4,49<=+;+0*97.=*10**++2(/)33AF*9*20C0+**8*?727*.)9***2.*)07.****-)2()).((()-.,4*((/))(.(
@M03506:14:000000000-AKVR1:1:1101:17145:3182 2:N:0:50
TTCTCTGGACTACTCGGGTTTCTAATCCCGTTCGCTCCCCTAGCTTTCGCGCATCAGCGTCAGTGTCAGCCCAGCAACCCGCCTTCGCCGCAGGTGTTCCTCCCGATATCTACGCATTTCACCGCTACACCGGGAATTCCACTGTCCCCTTCCAGCCTCGAGCCCCGCAGTATCCAAGGCAATTCCTCGGTTGAGCCGAGGGCTTTCACCCAAGACTTACGGGCCCGCCTACGCGCCCTTTACGCCCCATGATTCCGAATAACCCTCGCCCCCTCCGTCTTACCCCGGCCGCTGGCACGGC
+
CCCCCGGG-FEGGGGGGGFGGGGGGGGGGGGGGGGGGGGGGGGGGGGFGGGGGGGGGGGGGGGGGGGGGGFGFGGGGGGGGGGEFGGGGGGGGGGGGGGGFGGGGGGEEGGGGGGEGGGGFGGGDCGGGGC@DEG@FGGGGGG8EFGGGGFGGD7EGCFEEGGEGGDGEEG9;CFGGGFGCFGGGGGGG8EGDG6FG*8>E5E886CGG*7*:7FFG*/A577*)1)<E7:FCEEG>D;*++27DEE>E8C*97*:<(9=)79*98A5?)75>5CC*-8/4).((-()()--.(-*)1(-(
@M03506:14:000000000-AKVR1:1:1101:18221:3183 2:N:0:50
TTCTCTGGCCTACTGGGGTTTCTAATCCCGTTCGCTCCCCTAGCTTTCGCGCCTCAGCGTCAGTGTCGGCCCAGCAACCCGCCTTCGCCGCAGGTGTTCCTCTTGATATCTACGCATTTCACCGCTACACCAAGAATTCCAGTTGCCCCTTCCGCACTCTAGTCGAGCAGTATCAGTTGACCTTTCCGAGTTAAGCCCGTAGCTTTCGCAACTGACTTTCACTGACCGCCCACGCGCCCCTTACGCCCACTAAATCCACACAACGCCTGCTCCCCCCGGCTTCCCCCGGCCGCTGGCCGCG
+
CCCCCGGG-CEGGGFGGGGGEGGGGGGFGGGGFGGGFGGDGGGGGGGGGG@FECGFGGEEFGDGGGFGGGGGCFFF,=EFGGGGDFGGGC7+@C==FGF9?FFGFEFGDDGFGGGCFGG99F,?CBC:FDGFDDF<<9DFFFFF9D9>E8DDEE+@EGFFFGFF8+@CEFFC,@AFGBCDC?CF79FGECBE?7;DFCE*41*>;FG=C*99+;CGG++=;D>97*;>E<B5C).)-7>*8*20*/:5**2)))*27)*0875C9**7*.*9?DG8?1)*(,().((),)-()-,).)(((
@M03506:14:000000000-AKVR1:1:1101:10788:3186 2:N:0:50
TTCTCTGGCCTACCGGGGTATCTAATCCCGTTTGCTCCCCACGCTTTCGCGCCTCAGCGTCAGTACCGGTCCAGTGAGCCGCCTTCGCCACTGGTGTTCCTCCCAATATCTACGCATTTCACCGCTACACTGGGAATTCCACTCACCTCTCCCGGTCTCAAGCCAGGCAGTTTGGAGGGCAGTTCCTCGGGTAAGCCGAGGGATTGCACCTTCCACTTGCCACGCCGCCTCCGCGCCCTTTACGCCCAATAATTCCGACTAACGCTTCCCCCCTCGGTATTACCCCGGCGTCTGGCCCTGC
+
CCCCCGG9-CEGGGG>F>FEGGGFDGFGGGGGGCCECDFCGGGGGGGFCE:F@6B@EGGGGEDEFEFFGGGGCFGFGGFFFGGGGG7FGFGFGFF8?FG<,EFGCCEDFECEFFGGGCCF9FGDFBFEFGCGFGGGGGFD99;8DGG?EFFGFEEC>:E7D,9+@D6DGDGDFGD?@*C>DEF>EE,=E8*6:CF?CC=*C:*=F0A+<8*C?F7;77+=;767DG)):>5*9))1-)5;8+:5>>?D*2+186C>6?/>:4/5>*?5+5FE))2**()2))6)(,4>1)43)((0))(((
@M03506:14:000000000-AKVR1:1:1101:13006:3218 2:N:0:50
TTCTCTGGACTACTGGGGTTTCTAAGCCTGTTTGATCCCCACGCTGTCGCGCCTGAGCGCCAGATATGAGCCAGTGAGCCGCCTTCGCCACCGGTGTTCTTCCCAATATCTACGAATTTCACCTCTACACTGGGAATTCCACTCACCTCTCTCATCCTCAAGTCTTACAGTTTCAATGGCAGTTCCGGAGTTGAGCTCCGGGCTTTCACCACTTACTTGGAAGACCGCCTGCCCGCGCTTTTCGCCCAGTAATTCCGAACAACGCTAGCCCCCTTCTTGTTACCGCGGCTGCTGGCCCGAA
+
CCCCCGGGGGGGGGGGGGEGGGGGGGGGGGGGGGGGGGGGGGGGGGGGGGGGGGGGGGGGGGGGGGGGGGGGGGGGGGFGGDGDGGGGGGGGGGEGGGGGGGGGGFGGFGGGGGGGGGGGGGGGGGGGGGGGGGGGGGGGGGGGGGGFF@EFGGGGGGGGF,3@FFGGGGGGGGGGGGGGG>CEGG6EEGGGGGGGGGGGGD>8C,,,,=9C<+>CGG6CCC98*288:CF5*)0517;*;++:D:=):<96/9CG41*55)<<C8;:6?C@E);*+.*<949A0;>893(47:(3.)(((
@M03506:14:000000000-AKVR1:1:1101:23310:3258 2:N:0:50
ATCTCTGCACTACCTGCGAATCCTATCCTGTCCCCACCCTACGCTTCCGCACCTCAGCGTCAATATGTGTCCAGCGCCTCGCCCCCGCTACTGGTGCCTTACCGCATCTATACGAATCTCACCTCTACAATCGGCATTCCCCTCTCCTCTCCCCAACTCTAGCGTTTCACACTTAAATGCAGTGCTGGAGTCCCGCACCGGCCCCCCTCCCTTCACTTACAACCCAGCTTCCGTCTCCTCCACGACCTCTCATACCACACTACGCCACCCCTCTCACCTCTCCCCGCTGCCCCGCCCCTGG
+
-,8,AF,-;E9,,6,--87+FF,,,C,,,,C,,,;,@@FC,6,8,,,C:@E:FE<,;,:BFF:EF,,9CFFC6,,@++8,,8F,+@+4+8+:5,:,,,,,,,9++4+65,5,,,4?,+:9,<<,A,<,,,9,+++++7C,3@D>,,,7,33@,+68+,7=@,,++++73:;CD,,7,,2@,,,,,,,1D,22,,41414**//4/*=7*29*<*+0++320+0/<9))+**3*/)/(**0229*)210+<2***22*)*:)))*9**)*0C)7**+3(**)((,(((.(7((.(())0(-(
@M03506:14:000000000-AKVR1:1:1101:11113:3258 2:N:0:50
TTCTCTGGCCTACCGGGGTTTCTAATCCCGTTCGCTCCCCTGGCTTTCGCGCATCAGCGTCAGTGTCAGCCCAGCAACCCGCCTTCGCCGCAGGTGTTCCTCTCGATATCTACGCATTTCACCGCTACACCGAGAATTCCAGTTGCCCCTTCTGCACTCTAGTCGCCCAGTATCAGTTGACCTTTCCGAGTTAAGCCCGGAGATTTCACAACTGACTTGTGCTCACCGCCTACGCGCCCTTTCCCCCCATGAATTCCGAACAACGCCTCCTCCCCCCGCATTCCCTCGGCTGCTGTCCTCG
+
CCCCCGFG9FGGGGGGGGGGGGGGGGGGGGGGGGG@FGGGGGFGGGGGEGGGGGGGGGGGG7FGGGGGGGGGGGGG?EGGGGGGGGGGGGGEEEEFGGGGGGGGGFGCFGGFGGGGGGGGFGGGFGDFFFGF7F+FFFDFGDFE8ABFF8CFG9F;F783@AEFEE*33,D;:>,DCFCEG9CFF;?C5@FE9,2CE*?5:D5@E?CGG+2CGGCCC:=FFGF++;:DGG>5F)))-9>CFG*2*2:>7*****2:0(7*.7)9)**0*.*877C=*(0/(,)).)..(0((..:*/)).(
@M03506:14:000000000-AKVR1:1:1101:18830:3278 2:N:0:50
TTCTCTGGCCTACTGGGGTTTCTAATCCTGTTTGCTCCCCTAGCTTTCGCGCCTCAGCGTCAGTTGTGGTCCAGTGCGCCGCTTTCGCCACAGGTGTTCCTCCCGATATCTACGCATTTCACCGCTACACCGGGAATTCCACGCACCTCTCCCACACTCAAGCACGGCTGTTTCGCCTGCAGGCTCCGAGTTAAGCCCGGCGATCTCACAGGTGCCTTACCGCCCCGCCTACGCCCCCTTCCCTCCCATATATCCCGAAACACTGTTCCCCCCCTCCTCTCACCTCCGCCGCGCGCACGAA
+
CCCCCGGD-CCEGGF?FGEEEGGC9EFGGGFGFEFEFGGGGC@ECFGFGGGGGGGFFF+BCFFFGGG@FG,CFFF,<+@FGGCEFG:F:=FFGGG8FEDFFG,BF+78FGE,ED7=F:<<FFGDCF7C,848:+63<8D3,E+>+@C,@@DDFGG:ECD?E69@G83B*56:,,*B9**;:CE58DCG**44C;FD?=5C5/:?*;AEC*+*396CFC9<6>3*)17)2/)**)5C9/)8**9*7*/)+2+/1*00*,)*.))**00*2*97)7//14)+,-66)((),.-()(,/85((-
@M03506:14:000000000-AKVR1:1:1101:7195:3285 2:N:0:50
TTCTCTGGACTACCAGGGTATCTAATCCTGTTTGCTCCCCACGCTTTCGTGCATGAGCGTCAGTGTTGGCCCAGAAGGCTGCCTTCGCCATTGGTGTTCCTCCCCATCTCTACGCATTTCACCGCTACACGTGGAATTCCACCTTCCTCTGCCACACTCCAGCCACGTAGTTTCGAGCGCAATTCCCAAGTTAAGCCCGGGGCTTTCACACTCGACTTGCTCGGCCGCCTGCGCACACTTTACCCCCAGTCATCCCGATCAACGCTCTCACTCTCCGTTTTACCTCGCCTGCCGGCCCGTC
+
CCCCCCFGCFGGGGGGGGGFGGGGFFGGGFGGGGGFC8FEGGGGGGGG7ECFEFFGGFE:@CEGGGGGGGGG:@<FGGGGGGGGFGGGGGGGCBF@FGEGGGG,@=<F,AFFG@C,B@FGGGF@FFGDCGE=:BBFFEGGGGGF,,@4@A,@BDFFECG8=8DFF,3>@,@C,@C>8C>EE+4,7B<C<738,5@;DEE7C48>,<A,5=60:2/41C4CCFG5<D>3718=5>5D(9.<+0:*75E350+1=*79/,)*.)879//)3*219C8C*()+,-.2-4<)1)(()-,C))(--
@M03506:14:000000000-AKVR1:1:1101:11850:3313 2:N:0:50
TTCTCTGGACTACTGGGGTATCTAATCCTGTTTGCTCCCCACGCTTTCGTGCATGAGCGTCAGTGTTAGCCCAGGGGGCTGCCTTCGCCATCGGTGTTCCTCCAGATATCTACGCATTTCACTGCTACACCTGGAATTCCACCCCCCTCTGCCACACTCAAGCCTACCAGTTACAAGCGCAGTTCCCAGGTTAAGCCCGGGGATTTCACACCTGTCTTAGTAGACCGCCTGCGCACGCTTTACGCCCAGTACTTCCGCTTAACGCCTTCACCCTACGTATTACCGCGGCTGTCGGCACGTA
+
CCCCCGGGGGGGGGGGGGGGGGGGGGGGGGGGGGGGGGGGGGGGGGGGGGDFFGGGGGGGEGGGGGGGDGGGGGGDGEDGGGGCFFGGGGGGGGGGGGGGGFGGGGG99FFFGGEEDCFGGGGGGFGGGGGGGGGGGGGGFFGGCC8CGGGGGGGGGGG8D,EFFFGGGGGCCFG;CD6EC:@FFGGGGGGCF7AADEECECC*ACF@E:FDC<C6FCA7CG@FFG.)/:=CD>)229BECFFDGGG3C29*8*::C65C5*/*)80)3*2=4C@FD,*<(6<2(3(0450,1,(/.7((.
@M03506:14:000000000-AKVR1:1:1101:22148:3326 2:N:0:50
TTCTCTGGACTACCAGGGTTTCTAATCCTGTTTGGTCCCCACGCTTTCGTGCATCAGTGTCAATATTCGTGTAGCCAGCTGCCTTCGCAATTGGTGTTCTATGTCATATCTAAGCATTTCACCGCTACATGACATATTCCGCTGACCTCCACGGTATTCAAGACAGATAGTATCAATGGCAGTTTCCGAGTTAAGCCCGGAGAGTTCACCACTGCCTTACCTGCCCACCTACGACCCCTTCAAACCCAGTGAATCCGGATAACGCCTGCACCCTCCGTATTACCGCGGATGCTGGCCCGGC
+
8BCCCGGGCGGGGGGGGGFFGGGGDFFGGGGGGG>EFDGGGGECCF@FEFFGFGDFFGGGGG9@CFFGFFFGGGGGGGFFEFGGGGGGGE@EDEFFGGGGGGGFG?FGE@9E?FEFGGGGGCD77>C@C;E,AFGA9:9CEECEGG,@8EFFC6@FG=DCCADF888DFGGG8DEAGEG8>E@>,7=8C@FCD,D,,++4@9++35,5@79*,*,3C+;?77*,;C>@59*1***2:5?C,42BFC8)*25/11129(:E36=*)**5:;*.:51:*356>)-4:>B)()(.8).9))-4(
@M03506:14:000000000-AKVR1:1:1101:14147:3336 2:N:0:50
TTCTCTGGACTACCGGGGTATCTAATCCCGTTTGCTCCCCTGACCTTCGTGCCTCAGCGTCAGGAACTGTCCAGAGACCCGCCTTCGCCACTGGTCTTCCTTACGATATCTACGCATTTCACCGCTACACCATAAATTCCAGTCTCCTCTCCAGTCCTCAAGCACGGCAGTATCGAATGCAGTTTCGGAGTTAAGCTCCGAGATTTCACACCCGACTTACCGCGCCGCCTACGCACCCTTTACGCCCACTGCATCCGAACAACGCTTGAGACCTCTGTATTACCGCGGCGGCTGACACAGC
+
CCCCCGGGGGGGGGGGGGGGGGGGGGGGGGFGGGGGGGGGGGGGGGGGGGGGGGGGGGGGGGGGGGGGGGGGFGFGCGGGDGGGGGGGGGGGGGAFGGGGGGGGGGGGGGGGGGGGDGGGGGGGGGGGGGGGGGFFGGGGGGGGF>EEFEGC;FDEGGGGGGGGGDGG6EGGAF>CE@7DEFCFGGEC*@@DCDFGFFFGG4>E?CGGGGGGDC8EGGACGCDGDGDF55:FDFAG(7:8+<DDD*:7**+*1/><*(*:@FF3)/8)*)19>*0<+6=+6))),2952)-(7((2*9(3(
@M03506:14:000000000-AKVR1:1:1101:7764:3342 2:N:0:50
TTCTCTGGACTACAGGGGTATCTAATCCTGTTTGCTCCCCACGCTTTCGCACCTCAGCGTCAATACTTGTCCAGCGAGTCGCCTTCGCCACTGGTGTTCTTCCGAATATCTACGAATTTCACCTCTACACTCGGAATTCCACTCGCCTCTCCAAGATTCTAGCTATCTAGTTTCGAGGGCAATTCCGGGGTTGAGCCCCGGGCTTTCACCCCCGACTTGAATAGCCGCCTACGTGCGCTTTACGCCCAGTAATTCCGAACAACCCTAGCCCCCCCCGTATTCCCGCGGCTGCTGCACCGGG
+
CCCCCGGGGGGGGGGGGGGGGGGGGGGGGGGGGGGFGGGGGGGGGGGGGGGGGGGGGGGGGGGGGGGGFGGGFGGGGGGGGGGGGGGGGGGGGGGGGGGGGGGGGGGGGGGGGGGGGFGGGGGGGGGGGGGGGGGCGGGGGGGGGGEGGGGGGGGGGGGGGGGGGFGGG8EGGFCEDGGGFGGFGGGGGGGGGGGFFGCEGGGGGGGGGGFGGG**9CFGF77:D<)>E<DF<FFG;C.?E+:CDE8)2897F*7>C6*C:FF*1:C7?)938):?*-004)6),31:9)(,)5)*00(-4
@M03506:14:000000000-AKVR1:1:1101:6230:3417 2:N:0:50
TTCTCTGGACTACCGGGGTTTCTAATCCCGTTTGCTCCCCTGGCCTTCGTGCCTCAGCGTCAGGAACTGTCCAGAGACCCGCCTTCGCCACTGGTCTTCCTTACGATATCTACGCATTTCACCGCTACACCGTAAATTCCAGTCTCCTCTCCAGTCCTCAAGCACGGCAGTATCGAATGCAGTTTCGGAGTTAAGCTCCGAGATTTCGCACCCGACTTACCGCGCCGCCTACGCACCCTTTCCGCCCCACGAATCCGAACAACGCTTGGGACCTCTGTATTACCCGGGCTGCTGGCCACGA
+
CCCCCGGGGGGGGGGGGGGGGGGGGGGGGGGGGGGFGFGGGGFGGGFGGGGGGGGGGGGGGGGGDEFGGGGGFGGGGGGGGGGGGGGGGGGGFGGGGGGGGGGGGEFGEFGGGGGDGGGGGGGGGEDFDGGGG?ECF<FGFFGG=EFGG9EGFCEGFFDEBGGGGGGDGGGGGFB:CFCCG9FFAGGDGDEGG7>C9FGD;CEGGGGGGDDGG<5::CACCDD*)9:BGD5C/7)>><78@+:*>E8):C5;).965:*:7?5DGDE:E)*885CC+)0<2--6((()4>1?4),*)),2(
@M03506:14:000000000-AKVR1:1:1101:5848:3479 2:N:0:50
TTCTCTGGACTACAGGGGTTTCTAATCCTGTTTGCTCCCCACGCTTTCGCACCTCAGCGTCAGTACCGGGCCAGTGAGCCGCCTTCGCCACTGGTGTTCTTCCGAATATCTACGAATTTCACCTCTACACTCGGAGTTCCACTCACCTCTCCCGGACTCAAGCTCCTCAGTATCAAAGTCCGTTCTGGAGTTGAGCTCCAGGATTTCACCCCTGACTTAAGAAGCCGCTTACGTTCGCCTTACGCCCAGTGATTCCGAGCAACGCGAGCCCCTCTCTTCTTCCCGCGGACGTTGGCACGCA
+
@CCCCGGDCGFGGGGFFGFFGFGGGGGGGFFGGGCEFFGEFGEGGGGGGGG@F,C8C8FFFGCFGGGGGGGDFGFGFCFG7:FBFDGGGGGFGGGFFCFFF?FC:@FFFGGGGGGGFGGGGGGGGGFEFD<F7FGDEGGGGG,@,>D9BED?D>CCE6B@=@DFGGD>FC>F7ECF7E,3,5:D@8D9,3@@>F6,>?FFD**>,4BECFCGGFEC8=8C>D8=*0/8*98?CA)*/)./;=F5::*):8+*/**2963*).)9C*2):@<5)**0+6*A<242(((),0-().(0*/(-(
@M03506:14:000000000-AKVR1:1:1101:12653:3488 2:N:0:50
TTCTCTGGACTACTGGGGTATCTAATCCTGTTTGCTCCCCTAGCTTTCGCGCCTCAGCGTCAGACTCTGTCCAGATAGCCGCCTTCGCCACCGGTGTTCCTCCTGATATCTACGCATTTCACCGCTACACCAGGAATTCCGCTATCCCCTCCAGAACTCTAGCACGCCAGTTTCGGATGCAGGCTCTGGGTTGAGCCCAGAGTTTTCACATCCGACTTAGCGCACCGCCTACGCGCCCTTTACGCCCAGTAATTCCGACCAACGCTTGCCCCCCCCGTATCACCTCGGCTGCTGGCCCGTG
+
CCCCCGGGGGGGGGGGGGGGGGGGGGGGGGGGGGGGGGGGGGGGGGGGGGGGGGGGGGGGGGGGGGGGGGGGGGGGGGGGGGGGGGGGGGGGGGGGGGGGGGGGGGGGGGGGGGGGGGGGGGGGGGGGGGGGGGGGGCEFGGGGGFGGGGGGGGCFGGGGGGCFGGGGGGGGF:>E>EGGGFGG6EFEGCFCGGGGGGGGGGGGGFGCFGGGGC*8//BFG5CEGD:>ED>C/8BGFGFGC+25*=85/0<@F*:7*8):<).*/*;):;C>BCGD82)2(6<1)4,)4023:303)03((
@M03506:14:000000000-AKVR1:1:1101:24023:3500 2:N:0:50
TTCTCTGGACTACCGGGGTTTCTAATCCCGTTCGCTCCCCTAGCTTTCGCGCCTCAGCGTCAGTGTCGGCCCAGCAACCCGCCTTCGCCGCAGGTGTTCCTCTCGATATCTACGCATTTCACCGCTACGCCGAGAATTCCAGTTGCCCCGTCCTCACTCTAGCCCTGCAGTATCAGTTGACCTTTCCGAGTTAAGCCCGGTCATTTCACCATTGACTGTCATTGGCCGCCTACCCGCCCTTTACGCCCTGTCACTCCGAACCACCCTTCCTCCTCCCGTACTAACGCGCCGGCTAGCACGG
+
CCCCCGAFFGGFGGGGGGFGGGGGGGGGGFGGGGGEFEFGGGFFGGGGGD@FFDEEFGGGCCGFGAFECEGGGGGFGGGGE@CE?CCFGGGGGGGGGGGGDGBDF8D@CE<E<D@=FGCE9FGGGG7=FFFEEF++3>FCFFD9;;,DE*@C@*,3@,,,5=E?,,2>8DF,:;,>C9@9?,1?>E>5:8::,B;@CEGD823+1+2=<*0:7;+3++2<D++10*0):>)A*))/(9)*2+2:5E85*/A//*2?22)*).)**;/7*)*/702:/,.*(-))((-)(0(()((*0*4((
@M03506:14:000000000-AKVR1:1:1101:8943:3501 2:N:0:50
TTCTCTGGCCTACTGGGGTTTCTAATCCCGTTTGCTCCCCTAGCTTTTGCGCCTCAGCGTCAGTGTCGGTCCAGGAAGCCGCCTTCGCCACCGGTGTTCCTCCGGATATCTACGCATTTCACCGCTACACCTGGAATTCTGCATCCCTCTCCCGGATTCAAGCCATCCAGTATCGGATGCAGTTCCCAGGTTAAGCCTGGGGATTCCACATCCGACTTAGTTGGCCGCCTACGAGCCTTTTACGCCAAGTAATTCCGAACAACGCTTGCCCCCCCCGTATTCCCGCGCCTGCTGGCCCGGG
+
CCCCCGGG9FGGGGGGGGGGGGGGGGGGGGGGGGGGGGGGGGGGGGGGGGGGGGGGGGGGGGGGGGGGGGGGGGGGCGGGGGGGDGGGGGGGGGGGGGGGAEFGG>GFGGGGGGGGGFGGGGGGGGGDCFGGFFG<FGGGCCAEGGGFF=DFGGD=EEFGGGGFGGFFGGFFEEEGCEGGCEGGGGFGG>FGG79DFGFG54CCCGGGFG<CF95:7D6=FCC+7<)>>DAE*3)99**<E+**>5*)2<+*/1C77:<*.087CG80@?FF>DEG53768)43(44.()-,0)(*.5(((
@M03506:14:000000000-AKVR1:1:1101:9883:3511 2:N:0:50
TTCCCTGGACTACCGGGGTTTCTAATCCCGTTCGCTCCCCTAGCTTTCGCGCCTCAGCGTCAGTGTCGGCCCAGCAACCCGCCTTCGCCGCAGGTGTTCCTCTCGATATCTACGCATTTCACCGCTACACCGAGAATTCCAGTTGCCCCTTCCGCACTCTAGCCCTACAGTATCACTTGCCCGTTCCGAGTTAAGCCCGGAGACTTCACAAGTGACTTGTATTTGCCGCCTACGCGTCCTTTACGCCCAGTAAATCCCAACAACGCTTTCCCCCCCCGCCTTCTCGCTCCCTCTGGCCTGG
+
CCCCCGGD-;@EGFGEEFCFEGGGGGGGGGGGGGGGGGGGGGGCFGGGGGGGGGGGCFGGGGGGGGGDFDFGGGFGGGGGGGGCGGGCFGGC:FBFAFGFGGAFC8FC>FFGGFCCG@FFFGGCFGDGGGGGDEFGDEFGCFFFFFFF>>,5@>E5:*@A,,@DFF:E:FFF;7,>9>?;8D*C:C<::4;1;C?FGG55*)/*>:C7++2*4@F7@76AF+;+;DF3*>>**8))(1089:*:**2>**3994***.*:<5)1)1*0*9**0)/:82)*44)).(()()((),)*).)((
@M03506:14:000000000-AKVR1:1:1101:23365:3517 2:N:0:50
TTCTCTGGACTACAGGGGTTTCTAATCCCGTTTGCTACCCATGCTTTCGTGCCTTAGTGTCAGGAACGAGCCGGTTATCTGCCTACGCCACCGGTGCTCCTCCTAATATCTACGGATTTCACTCCTACACTAGGAATTCCAATAACCACTCTCATCCCCTAGCTGAGCAGGTTTGATAATTTGTATCCGGCTGAACCGGACGCTCTCACTAATAACTTACTCTGCCACCTACCTATCTCTTTACTCCCAGTAATTCCGGATAACACCTCGATTCCCCGCATGACCCGGGATTGATGTCCCG
+
-8A8,C@AEGFFF<E-B@,@FFF9EFFG<,;;CFCFGGGF<F<EGGGF,;,B6,,C,<@,,CF8EG,B@@7@+6+86C@@FFGGE<:@+8,:+@>+=,F=FGGG,F9F,F<9A++CB+CF<,C,<<A=<DGG:F,,9?F,9EEFG?D,@88@,,,6,,363,6==8D@,,+66,@,@6=:,,73,@E,+++8+,,5@+:**;8:**4,2:94,+5,5BA74++,*0)6,020**++*1+++4+++2>5*+++;++32.)*)0/0*+*.*0*)*2+3*9)*(())((()()((),)**1).(
@M03506:14:000000000-AKVR1:1:1101:14608:3534 2:N:0:50
TTCTCTGGACTACTAGGGTTTCTAATCCCGTTTGCTCCCCTAGCTTTCGCGCCTCAGCGTCAGCAGAGATCCAGCACGCCGCTTTCGCCACTGGCGTTCCTTCCAATCTCAACACATTTCACCGCTCCACTGGAAGTTCCGCGTGCCCCTGTCTCCCTCAAGCGACGCAGTTTGAAAGGCGATTCCACGGTTGAGCCGATAGGATTTCACCCTCCACTTACGCCGCCGCCTACGCGCCCTTTAAGCCCAATGATTCCGACTAACGTTCGCCCGGTTGGTCTTACCGCGGCTGCTGGCCCGC
+
CCCCCGGGGGGGGGGGGGGGGGGGGGGGGGGGGGGGGGGGGCFGGGGGGGGGGGGGGGGGGGGGGGGGGGGGGGGGGGGGGGDGGGGGGGGGGGGGGGGGGGGGGGGGFGGGGGGGGGGGGGGGGGGGGGGGGFGGFGGGGGGGGGGGGGGGGFGGGGGFGDGGGGGGEGEFGGGGGGGGD:E>FFFFEG8EEGFGGG5*?5CC;C6CGGGGGFCFGGFGG7DGCGFFGGB5C:>36)0*;C*?FFGFCFC)*07::8D73>F<C=8:53*007C**,892:A)8?F>25(154?F:44((
@M03506:14:000000000-AKVR1:1:1101:16894:3553 2:N:0:50
TTCTCTGGCCTACCGGGGTTTCTAATCCTGTTTGCTACCCACGCTTTCGTGTCTCAGTGTCAGTTACGGTCCAGAGAGCCGTCTACACCACCGGTATTCCTCCTGATATCTACGCATTTCACCGCTACACCAGGAATTCTACTCTCCCATCCCGTACTCTAGCCCGCCAGTTTTCCGCGCACCCTCCCGGTTGAGCCGGGAGATTTCACACGGCACTTAGCAGTCCACCTACACACCCTCTACTCCCAGTAACCCCCAACAACGCTGGCTCCCTCCTCACTACTGCGGCTGCCTGCACCTC
+
CCCCCGGGGGGGGGGGGGGGGGGGFFGGGGGGGGGGGGGG9FFGGGGGGGFGGGGGGGGGFGGGGGFEDFFEEGCGCGGGECF8,EEF8=FGGGGGGGGCDEGFF9BEFFGCGDGEFGGG9FGEGGGGGGGEEE4AFFGG9EDEFE8DFFFGGGG+C=D=@EGG8=CEE8@=7EFF6@@;EE@E*@CCC741>D8CG5CE=);CFGG9C7C<E5?=7>+9CC0+;<+=F<6C<)9C4DF**+:*26;5+2+/=*9*)(**858)9/*05.*.77*8*(/2))()))()-0(()))9)).44
@M03506:14:000000000-AKVR1:1:1101:13700:3570 2:N:0:50
TTCTCTGGACTACAAGGGTATCTAATCCCGTTCGCTCCCCTGGCTTTCGCGCTTCAGCGTCAGTGTCGGCCCAGCAACCCGCCTTCGCCGCAGGTGTTCCTCTTGATATCTACGCATTTCACCGCTACACCAAGAATTCCAGTTGCCCCTTCCGCACTCTAGTCGCACAGTATCAGTTGACCTTTCCGAGTTAAGCTCGGAGATTTCACAACTGAATTGTGCTGCCCGCCTCAGCGCCCTCTCCGCCCGGTCAGTCCCAACAACCCTTGCCTCCCCCGCATTCCCGCGGCTTCTGGCCAGC
+
CCCCCGGGGGGGGGGGGGGGGGGGGGGGGGGGGGGGGGGGGGDGGGGGGGGGGGGGGGGGGGGGGGGGGGGC,EGGGGGGDGGGGGGGGGG7FEGGEGGGEGGAFFEGGGGGGGGEGGGGGGG@FEEGDED7DAFCEF;>,=E;9FFGFC>@DEGCGDFGGD;53@CCCGECE@A,@DGC9EGAFF,A**>BCGGF7=C7C)?FF7,=ECCD<6+++2/+3:79**0)/90/*/;)(97:*:*9)28>*/*).)0*2)**07@***2)002*9<88>()*-4)),-,.(.((046*/)(((
@M03506:14:000000000-AKVR1:1:1101:17037:3604 2:N:0:50
TTCTCTGGACTACTGGGGTATCTAATCCTGTTCGCTCCCCTAGCTTTCGCGCCTCAGCGTCAGGTAAGGCCCAGAGATCCGCCTTCGCCACCGGTGTTCCTCCTGATATCTGCGCATTTCACCGCTACACCAGGAATTCCGATCTCCCCTACCTACCTCGAGTCGAGCAGTATCGGGTGCAGGTCCCGGGTTGAGCCCGGGATTTTCACATCCGACTTGCACGACCGCCTACGCCCGCCTTACGCCCAATAATTCCGGACAACGCTCGTCCCCTCGCTGTTACCCCGGCGGCTTGCCCGTG
+
CCCCCGGG-FFGGGGGGGGGGGGGGGGGGGGGGGGGGGGGGGGGGGGGGGGGGGGGGGGGGGGGGGGGGGFGGGFFFGGGGGGGGGFGGGGGGGGGFGGGAFFGGGGGGGGGGGGDEGGGGGGGGGGGCFGFCGFDGFFGGEEGCFGGGGGGC?FGGGGEEEGGGGGGGGGFFGGGGGGGFFFEGGF>>E@EG6CCFGGGG4CF6:9+<+26?3*=CDFGCDC5DD>>C*8C5<))-/)*2+09955)*0+966*C6;77))095*25*7<.72***()*,)))((()()(2)(-*092(,
@M03506:14:000000000-AKVR1:1:1101:25778:3623 2:N:0:50
TTCTCTGGACTACAAGGGTATCTAATCCTGTTTGCTACCCACGCTTTCGTGTCTCAGCGTCAGAAATGGTCCAGTAAGCTGTCTACACCACAGGTGTTCCTCCTGATATCTACGCATTTCACCGCTACACCAGGAATTCCGCTTACCTATCCCATCCTCTAGCATTCCAGTTTCTAGCGCACCCTCCCAGTTGAGCCGGGAGATTTCACACCAGACTTAGATCACCGCCTACACACTCTTTCCCCCCAGTACTCCCGAACAACTCTCGCGGCCTACTCACTACCGCGGCTGCCCGCCCTTC
+
CCCCCGGGFFFEFFDFD7E@@FFGGGGFFGGGGCCDFGG,ECFG;FEDCC<FGFDFGFEFGF7EEDGGCFF,,CCFFAF9CFEGFEFFEFEEGFFGGGGA@EEF=AFAFFE<?D+@EE,9EF<C7CFGGGFGG@DGFFGCED@CEFGGG94@,2,>DFFCF,@@8DCFFF;FEFCCF9C=>C6CCB+8,=F,6=,=,+@CCC8:,,@AEC>*@*,:?=8,++=CF4*:*/),*2*1(?4>,,+*22*):2;88+*/)/2*:AF*:33)*))07>8F6)*2))((-(()()420(-))0(((
@M03506:14:000000000-AKVR1:1:1101:7121:3629 2:N:0:50
TTCTCTGGACTACTAGGGTTTCTAATCCTGTTTGCTCCCCACGCTTCCGTGCATGAGCGTCAGTGTTGGCCCAGAAGGCTGCCTTCGCCATTGGTGTTCCTCCACATCTCTACGCCTTTCACCGCTACACGTGGAATTCCACCTTCCTCTGCCACACTCCAGCCAAGTAGTTTCGCGCGCAATTCCCAAGTTACGCCCGGGGCTTTCACCCTCGCCTTTCTCAGCCCCCTGCGCACACCTTACGCCCAGCACTCCCGATTAACGCCCGCCCCCTACGTATTACCGCGTCCGCCGGCACTGC
+
CCCCCGGGDFGGGGGFFGGGCGGGDGGGGGGGGGGGGGGGGGGGGGGGGGGGCFF<EFFEGGGGCFEE<<A@:FCGGGGCCGGGGGGDGFGGFGGGGGA<DCF@FFF<EFGFFGG7EFFC?FFGGGFFCG+EEG7CFFGA=ECFFFDEGFEFF8FGEFC=8,8D@,=DECD;DFG+=CCCGGGEFCFF6E3@FACC:@ECE9EE,=C?E**278*=C**1+;+A<4))=55=3))5(C0C@+6**::55*8)/)27)():)9F3D*2)/)/87)*2/4*+(.6-((4)(.(35(1C3)(()
@M03506:14:000000000-AKVR1:1:1101:14991:3635 2:N:0:50
TTCTCTGGACTACTGGGGTATCTAATCCCGTTTGCTCCCCTGGCTTTCGCTCCTCAGCGTCAGTGTCGGTCCAGGATGCCGCCTTCGCCACCGGTGTTCCTCCAGATATCTACGCATTTCACCGCTACACCTGCAATTCCACGCGCCTCTCCCACACTCAAGCACAGCAGTTTCGGAAGCAGCCTCTGGGTTGAGCCCAGAGATTTCACTCCCGTCTTGCCTCCCCGCCTACGAACCCTTTACACCCAGCAATTCCGCACCACCCTGGCCCCCCACGCCTTACCGCGGCCGCTGGCACTTC
+
CCCCCGGGGGGGGGGGGGGGGGGGGGGGGGGGGGGGGGGGGGGGGGGGGGGGGGGGGGGGGGGGGGGGGGGGGGGGGGGGGGGEEGGGGGDGGGEGGGGGGGGFG9FGFFGGGGGGGGCFGECGCFEGDFF<FGGGGGGFGFCEEE++@6>,DFGCG8F@FCG6D?:DEFGCCEECCECC,@FGGGGGGFGGGGGCCCFCD<CCCEGFFGG<FD,CFD4CG7;*/>38CG3?5B4>35>?3<:DFGE@5*2597::*(95.<0***2.A>F:3)*:*()0-),58>631)195((>8*().
@M03506:14:000000000-AKVR1:1:1101:19564:3672 2:N:0:50
TTCTCTGGACTACCAGGGTTTCTAATCCCGTTTGCTCCCCTGGCTTTCGCGAATCAGCGTCAGTGTCAGCCCAGCAACCCGTCTTCACCTCAGGTGTTCCTCTTGATATCTACGCATTTCACCGCGACACCAAGAATTCCGATTGCCCCTTCTGCACTCTAGCACAACAGTTTCACTTGGCCGTTCTGAGTTAAGCTCAGAGTTTTCACAAGTGACTTGTCACGCCGCCTACTCGCCCTTTACGCCCAGTAAATCCGAAAAACGCGTGTTCTCTACTGATTACCTGTGCTGTTGCACGGTA
+
CCCCCCFGGGFC<9E--6CF,CFFFDFGGGCFF7F@FD,BF@@8EGGC@7F+6@@ECFDF,@EGFDFGGGDFGEFFC@F:CFCEGGGF<,<<FFGGFEGGCDFAD,5BEGFCGFG7FCEFFCA+@++@BCFF8<F,,?EF?EB==99DGFDCDCD,@DCE99;A=D8BF,@;@DCD:>7,D<6BEFGCG,@@C,,;AFFDCD,5>E7:75;7=C,,5+*2=+=497??C756*;8C758<++2*1**:*?+1+*:972/*)8))92:)*07*/0+++.6?)))64)-)5*).1.)**)(--
@M03506:14:000000000-AKVR1:1:1101:12431:3677 2:N:0:50
TTCTCTGGACTACCGGGGTTTCTAATCCCGTTTGCTCCCCTAGCTTTCGCTCACTCAGCGTCAATGCCGGTCCAGGATGCCGCCTTCGCCACCGGTATTCCTCCAGATATCTACGCATTTCACCGCTACACCTGGAATTCTGCATCCCTCTCCCGGATTCAAGCCATCCAGTATCGGATGCAGTTCCCAGGTTAAGCCTGGGGACTTCACCTCCGACTTCGTTGGCCGCCTACGCGCCCTTTACGCCTAGTAATCCCGCACACCTCTTGCCCCCCCCGTCTCACCTCCGCCTCAGCCCGGG
+
CCCCCGGGGGGGGGGGGGGGGGGGGGGGGGGGGGGGGFFGG8CFGGGCGG@FGGGGGGGGEGGGGGGGEGFGCFFG7FFGF@GEEGGFGE:=FF@FCFGCFFFG,AFFB@FFCA?C@:=<AEFE:F:>B9F84F8FCGDFGAFFGG8EBF,=B8@6BE3@;<5<DG9EFFC@9DA+;>**>4,@FAECCFG8?FCCEFFGG45A*=?F,8*8,;**)22+2;7:CDFBGGF5CB)9;C3*23:CCEG)**09*9*224):>B)7*;01096?)<*CE95*.()4,)()()((0((*8)(((
@M03506:14:000000000-AKVR1:1:1101:9940:3678 2:N:0:50
TTCTCTGGACTACCGGGGTTTCTAATCCTGTTTGCTCCCCATGCTTTCGAGCCTCAGCGTCAATATGTGTCCAGTCAGCCGCCTTCGCAACTGGTGTTCTTGGGGATCTCTACGCATTCCACCGCTACACCCCCAATTCCACTGACCTCTCCACTATTCAAGACTCCCAGTTTTAGGTGCCTGTCCGGGGTTGGGCCCCGGGATTAAACACCTAACTTAAGAGCCCGCCTACGCTCCCTTTACGCCCAGTGATTCCGAACAACACTAGCCCCCCCCGTATTACCGCGGCTTCTGGCACGAA
+
CCCCCGGG<FGGGGGGGGGGGGFGFGGGGGGGGGGGGGGGGGGGGGGGGGGGGGGGGGGGGGGGGGGGGGGGGGGGGGGGGGGGGGGGDGGGGGGGGGGGGGGFGGGGGGGGGGGEGGGGGGGGGGGGGGGFGGGGGGGGFGGGGGGGGFGGGGGGGGGGC:FGGGGGGGGGGGCFGGGGGGGGG6CE8EGGEGGGCCEEGDEGGGGGGGFG64EGG+AFF=6C5DFFCC>;C>;D>CFGGGGDGEE>FGFF*@:CD3D=BFF**+26@@FD>D*:?:E6:45409(7()(.9<)97=(1,
@M03506:14:000000000-AKVR1:1:1101:12366:3692 2:N:0:50
TTCTCTGGACTACCGGGGTATCTAATCCTGTTTGCTCCCCACGCTTTCGCACCTCAGCGTCAATATGTGTCCAGTGAGTCGCCTTCGCCACTGGTGTTCTTCCGAATATCTACGAATTTCACCTCTACACTCGGAATTCCACTCACCTCTCCACAATTCTAGCGATGCAGTCTTAAAGGCAATTCCGGAGTTGAGCTCCGGGCTTTCACCTCTAACTTACAAAGCCGCATACGTGCGCTTTACGCCCAGTAATTCCGAACAACCCTAGCCCCCTCCTCATCACCGCCCCTGCTTCCACGAG
+
CCCCCGGGGGGGGGGGGGGGGGGFCFFFGGGGGGDFGGGGGGGGEGGFGGGGECFGGGGGGEGGGFFGGGGGGGGGGGGGEGGCEEFGGEGGGFF@FEGGGGGGE@GGEFGGFDF8FCFGGGG<FF9F<FEGFCEEFDEF9E,@FCF9F=ECCCFCEGGGG8EGGGGGGGGGFGGGGDGC8DGFGFF6++@EEC?,,<DE*@85,=9,<;;4C>AFFFFGDC=CFC)://2?4=):(:AGC7@**::>F:+;F4*09(1>3)7**220857)871::0*:).3,((()-)(()))296((,
@M03506:14:000000000-AKVR1:1:1101:13188:3698 2:N:0:50
TTCTCTGGACTACCGGGGTTTCTAATCCTGTTTGATCCCCACGCTTTCGTGCCTCAGCGTCAATGATTGTGTAGTGAGCTGCCTTCGCAATTGGTGTTCTATGTCATATCTAAGCATTTCACCGCTACATGACATATTCCGCTCACCTCCACAATATTCAAGGCAAATAGTATCCACGGCAGTTTCTGAGTTAAGCTCAGAGCTTTCACCACGGACTTACTTACCCGCCTACGCACCCTTTAAACACAGTGAATCCGGATAACGCTTGCACCCTCCGTATTGCCGCGTCCGCTGGCACGGC
+
CCCCCGGGGGGGGGGGGGGGGGGGGGGGGGGGGGGGGGGGGGGGGGGGGGGGGGGGGGGGGGGGGCGGGGGGGGGGFGGGGGGGGGGGGGGGGFGGGGGGGGGGGGGF<EFGGGGGGGGGGGFEGGGGGGGGCFGGGGGGGGGGGFGGDGEFECG,@DE,3,@DFFGGGFGGGGAFGGE>>EGGDFGC7EFF;CEFAFCF76,@CE9FFGC5@CCCC7+5DFFGCFDF5CAF4B4<=CF6@ECCC+*8*510+3C<G05*0+8558EF59F@FGGC/,)025549;()-),()(275*1(,
@M03506:14:000000000-AKVR1:1:1101:17907:3715 2:N:0:50
CTCTCTGGACTACCGGGGTTTCTAATCCTGTTCGCCCCCCTAGCTTTCGCGCCTCAGCGTCAGAACAGGCCCCGAGGTCCGCCCTCGCCACCGGTGTTTCTCCTGATATCCGCGCCCTTCACCGCTACACCAGGAATTCCGATCCCCCCTCTCTGTCTCGATCCGCGCAGTTTCCAATGCACCCCCGGGGGTGAGCCCCGGGCTTTTCCCTCCGCATTGCCCTTCCGCCGCGCTGCGCTTTGTGCCCACGAAACCCGGACACACCCCCCCCCCTACGCCTTTCCCCTGCTGCCGGCCCCTC
+
-,A@CG9F-;-@EE++CF+@F,;C,,;E9CC<FG>,6@CF+C,,,EDE,BCCC:6ECE+@6,BEF@@8,,8C+@+++4,:8CF+@F:+@:+E+4+4BC,:C5E,F9,,:,,+A+++3@<,3,@+@+3@BC7C<:+88@CF,>*3*7:B1**16C,,?<F,B4,4,4**3=1,3>++++3+2+***3*****2*;1<;A*/*9/2;7++<6:5CD*2***+202*995;*)0*)))1(1)213**2<:?5**85)*1),1:))0/9**)/7)87/*;*(7*())).3.780.,0-()))(((
@M03506:14:000000000-AKVR1:1:1101:12241:3753 2:N:0:50
TTCTCTGGACTACTGGGGTATCTAATCCCGTTTGCTCCCCTGGCTTTCGCGCCTCAGCGTCAATGCCGGTCCAGGATGCCGCCTTCGCCACCGGTGTTCCTCCAGATATCTACGCATTTCACCGCTACACCTGGAATTCCGCATCCCTCTCCCGGATTCAAGCCTTCCAGTATCGGACGCAGTTCCCGGGTTGAGCCCGGGGATTTCACGTTCGACTTAGAAGGCCGCCTACGCGCCCTTTACGCCCAGTAATTCCGCACAACGCTTGCCCCCTCTGTATTACCTCTGCCGCTGGCACAGA
+
CCCCCGGGGGGGGGGGGGGGGGGGFGFEFFGGGGGGGGGGFGGGGFGGGGGGGGGGGGGGGGGGGGGGGEGGGGFGGCGGGDCEEGGGGGGFGEEGEEGGGFFGGGGGGGGGGDG:FGGGGGGEGGDGGGGFFG:=AFFGGG7EEGGGGDGGFGGGCEGGGGGGGG9DCCC9EGGD5CEE*=;EECACEGEEE,?EF:C=CGGC00<9FGGG68EGGDFCDFCCFGFF5CBGGFDC9GFDFC>*1*15C87*9*:CC,CC@)5/5?;)29C37)8*0)*<<<44)))0.*43.,354?.4(
@M03506:14:000000000-AKVR1:1:1101:18229:3770 2:N:0:50
TTCTCTGGACTACTGGGGTATCTAATCCTGTTCGCTCCCCACGCTTTCGCTCCTCAGCGTCAGTAATGGCCCAGAGATCCGCCTTCGCCACCGGTGTTCCTCCTGATATCTGCGCATTTCACCGCTACACCAGGAATTCCGATCTCCCCTACCACACTCTAGTCTGCCCGTATCGAATGCAGACCCGGGGTTAAGCCCCGGGCTTTCACATCCGACGTGACAGACCGCCTACGAGCTCTTTCCGCCCAATAATTCCGGACAACGCTCGCACCCTACGTATTACCTCGGCCGCCGGCCCGTC
+
CCCCCGGG9FGGGGGGGGGGGGGGFGGGGGGGGGGGGGGGCGGGGGGGGGFGGFGGGGGFFGGGGGGGGGGGGGGGGGGGFGGEFGGGGGGGGGGCFFGG9FFGFGFFGGGGFGGEGFFGFGGGG7:FGGGGGGGGGFFGGG8EGGGGGGGGGFGGGCGFG9FFGFGGGGGG:FEFGGGGAFGGGFDEECEGGC,>FGGDGDGGFFG7@CDGGD88CDE5F+*2>3;>C9):<))9(94@C+;/9EE@**<?F4DFG>*:>5@CC*;7C)7)0/*;*.*+5)-6)517:)-7)405))((,
@M03506:14:000000000-AKVR1:1:1101:7990:3810 2:N:0:50
TTCTCTGGACTACCGGGGTATCTAATCCCGTTTGCTCCCCTAGCTTTCGCGCCTCAGCGTCAAGAACAGGCCAGGAAGTCGCCTTCGCCACTGGTGTTCCTCCCGATATCTACGCATTTCACCACTACACCGGGAATTCCACTTCCCTCTCCTGCCTTCGAGTCGATCAGTATCGCGTGACCCTCCCCAGTTGAGCCGGGGGCTTTCCCACGCGACTGGAACGACCGCCTGCGCGCTCATTACGCCCAGCAAATCCGCACCACGCTGGCCACCTACGCATTACCCCGGCTGGCTGCCTGTC
+
CCCCCFFFGGGCGGEGGDFEGGGGGEGGGGGGGGGFGGGGGCFGGGGGGGGCF@ECFFFGGGGFGGGGGGGGGFGGFCFF7FG:FFFFGGCDFDGFFFA@<EFGDCFGGGAFGGGGEC<EEGGDGFDGDFDCEEEGGFDFGGAF?DFGGDFGGFE,@EF=D734@E+DE6E;:CC:*5CEECE,1>EGGC>D?7>>8?E553C=F+++A**)*1/:3))**2/2>9))7*)*).)),1)+++2//*:):*0))**0/()/)5531/*0:)9<:*+0*(0*-)6<((()-)((0(,9)*).)
@M03506:14:000000000-AKVR1:1:1101:6854:3814 2:N:0:50
TTCTCTGGACTACCGGGGTTTCTAATCCTGTTTGCTCCCCTAGCTTTCGCGCCTCAGCGTCAGTAGTGGTCCAGTGCGCCGCTTTCGCCACAGGTGTTCCTCCCGATATCTACGCATTTCACCGCTACACCGGGAATTCCACGCACCTCTCCCACCCTCCAGCATTGCAGTTTCGCCTGCAGGCCCTGAGTTAAGCCCAGAGGTTTCACAGGTGACTTACACCACCGCCTACGCGCCCTTCCCCCCCAATAATTCCGAACAACCCCCGCACCCCCCGTATTCCCCCGGCTGCTGGCCCCGG
+
CCCCCGGGGGGGGGGGGGGGGGGGFGGGGGGGGGGFGGGGGGGGGGGGGGGGGGGGGGGGGGGGGGGGGGCGGGGGGGGGGGGGGGGGGGGGGGGGGGGGGGGGGGGGGGFGGGGBFCGGGGGGGGGGGGFCFGGDGDGFGGGGGGGEFGGF,1DGGCGGG?FGCF9CGFGGGGEEGGGGFGCC**/CFG,@CBCFFG,A,8*CFCC7:7>FGD73@F+<F*7*:C)2:*);*7)93CD8A09*1:C):08*9/*:*(**)07*/:?7E>D3B3**24<F7).3(,,)()4()52C)5(,(
@M03506:14:000000000-AKVR1:1:1101:11487:3830 2:N:0:50
TTCTCTGGACTACTAGGGTTTCTAATCCCGTTTGCTCCCCTGGCCTTCGTGCCTCAGCGTCAGGAACTGTCCAGAGACCCGCCTTCGCCACTGGTCTTCCTTACGATATCTACGCATTTCACCGCTACACCGTAAATTCCAGTCTCCTCTCCAGTCCTCAAGCACGGCAGTATCGAATGCAGTTTCGGAGTTAAGCTCCAAGATTTCACACCCGACTTACCGCGCCGCCTACGCACCCTTTACGCCCAATGCATCCGAACAACGCTTGAGACCTCCGTATTACCGCGGCCGCTGGCCACGC
+
CCCCCGGGGGCGGGGGGGGGGGGFGGGGFGGGGGGGGGGDFGCGGGGGGGGGGGGGGGGGGGGGGGGGGGGGGGGGGGGGGGGCEDFGGGEGGFGGGGGGGGGGGGGGGGGGGFD7FFGGGGGGGEGGGGFEGFGGGGGGGGFFGGGGGFGGGFG?EGGGCEGGGGGGGDFDFGE??FGGGEFGGGGECEEGGFGFFGGGGF>F;@AFGG>CEGCC9CFGDCD?5<?A5*8CG>87:DFG9FFDCCE>FGG4=4CCD07:3)7)98?FEF*=5*0**(07(-:216,0(),1)3(1)/4((
@M03506:14:000000000-AKVR1:1:1101:10878:3830 2:N:0:50
TTCTCTGGCCTACCCGGGTATCTAATCCTGTTTGCTCCCCTAGCTTTCGCGCCTCAGCGTCAGTACCGTCCCAGAAAGCCGCCTTCGCCACGGGTGTTCTTCCTGATATCTGCGCATTTCACCGCTACACCAGGAATTCCACTTTCCTCTTCCGGACTCTAGCCAAATAGTTTCCGCCGACAGCTCGAGGTTGAGCCTCGAGTTTTCACAGCAGACTCATCTGGCCGCCTACACGCTCTTTACGCCCAATAAATCCGGACAACGCTTCCCCCCTACGCATTACTGCGGCCGTCGGCACCTC
+
CCCCCGGG-EFGGGGGGGGGGGGGGGGGGGGGGGGGGGGGGGGGGGGGGGGGGGGGGGGGGGGGGGGGGGGGGGFGGGGGGGGDGGGGGGGGGDGGGGGGGGGGGGGGGGGGGGG+?CEFGGGGGGCFGGGGGGGGGGGGGGGGGFFFGGFGGC=8CGGFCBEGGG6FGACGFGGG7E7EG8EFFFEGGDG7FF6CCCFDG45ACCCCGG7C658:*CF7:777DGFFGDBG*.7D:D>C+2:<CGEFFFD*9*29D(/:75))>88785<BB<5C5,):(.:)).4)2)4()(->).(((
@M03506:14:000000000-AKVR1:1:1101:9931:3832 2:N:0:50
TTCTCTGGCCTACAGGGGTTTCTAATCCCGTTTGCTCCCCTGGCTTTCGTCTCTCAGTGTCAGTTATGGTCCAGAATGCCGCCTTCGCCACCGGTGTTCCTCCAGATATCTACGCATTTCACCGCTACACCTGGAATTCCGCATTCCTCTCCCACACTCAAGCCATCCAGTATCAGACGCAGTTCCCCAGTTAAGCTGAGGGATTTCACGTCTGACTTAGTTGGCCACCTACCGACCCTTTACGCCCAGTAATTCCGAACAACGCTTGCCCCCCCTGTATGACAGCGGCTGCTGGCACAGC
+
CCCCCGGG-EFGGGGGGGGGGGGGGGGFGGGGGGGGGGFGGGGGGGGGGGGGGGGGGGGGGGGGGGGGGGGGGGGGGGGGGGGGGFGGGDFGGGGGGGGGFGGGGGGGGGGGGGGGGGGGGGGGGGGGGGGGGFFGGGGGGGGGGGGGGGGGGGFEGFFFGFFGGGGGGGGFGG9DGGGGGGGGGFGGG>:DFGGGGGFGGGGGFFFGFGGGFFGGGG>FFGFGFGFFFGAC*2?C9DFGFGGDGGG>5C7;@+;F6(1C).7)7C8<5<0;D)**/)10).6)),(7,)(,),3<)9,4(
@M03506:14:000000000-AKVR1:1:1101:5473:3840 2:N:0:50
TTCTCTGGACTACCGGGGTTTCTAATCCCGTTTGCTCCCCTGGCCTTCGTGTCTCAGTGTCAGGAACTGTCCAGAGACCCGCCTTCGCCACTGGTCTTCCTTATGATATCTACGCATTTCACTGCTACACCATAAATTCAAGTCTCCTCCCCAGTCCTCAAGCACGGCAGTATCAAATGCAGTTTCGGAGTTAAACCCCGAGATTTCCCACCCGACTTACCGCGCCGCCTACGCACCCTTGACGCCCAATGAATCCGACAAACGCTTGATACCTCTGTATTACCGCGCCTGCTGGCCCAGG
+
CCCCCFGFGGGG?EFDGGFEGGGGGGGFD@,C,;EFFF@CFFGFGGGGFFGFFFGF<EGGGGGGFGGEGEFGGFFDFGFGG7FGGGGGEGGFGGGGGGGFEGD9FG9FDF?EGGDDCF,<@EFGGGG,EEEFCGGGGGC,A,,CDEEDC,++@86BE,,78A9EFCE>EEDGC:,723@ED=FGCFG7CCCCBC,3,@C**;*DCAF,,=DGCCEGGGFGG4C=D55DG>5C5=38(:;C9?DDDE5)2*+0**2*71/*<5FGG5C)2*289*+++.*::>:9:;9),)-4<3(/))41(
@M03506:14:000000000-AKVR1:1:1101:10609:3860 2:N:0:50
TTCTCTGGCCTACAAGGGTTTCTAATCCCGTTTGCTCCCCTGGCTTTCGCTCCTCAGCGTCAATGCCGGTCCAGGATGCCGCCTTCGCCACCGGTGTTCCTCCAGATATCTACGCATTTCACCGCTACACCTGGAATTCCGCATCCCTCTCCCGGATTCAAGCCATCCAGTATCAGACGCAGTTCCCCGGTTAAGCCGAGGGATTTCACGTCTGACTTATTTGGCCGCCTACGAGCCCTTTACGCCCAGTAATTCCGAAACACGGTTTCCCCTCCCCTCTTCACCGCGCTGCCTGCCCTGG
+
CCCCCGGG9FGGGGGGGGEGGGGDFGGEFGGGGGGFGGGGFGGFFGGGGGGGGGGGGGGGGGEFGGGGEGGGGGGDFF<FGGGGCG@GCFCFG@FEFGAF9AFFG<FDFGGGG@FC@FGGGGFGD=FCFGGGF8F8FFFGGGGGGGC8DDEEFG6>B6E8E8@DFFG,,@DB;EEF9:6@EGGGGFGGDDED:CCDFC*?CC?E8CC?@FFFFGCF=:+++;@C6CB:C35F3)0/49)88?>7*C*)/::*/8*:2,/*).8*)*20<9*70C*;*()*.)),-(-)77(()).*)0(.-
@M03506:14:000000000-AKVR1:1:1101:21230:3869 2:N:0:50
TTCTCTGGACTACAAGGGTATCTAATCCTGTTCGCTCCCCACGCTTTCGCTCCTCAGCGTCAGTAATGGCCCAGAGATCCGCCTTCGCCACCGGTGTTCCTCCTGATATCTGCGCATTTCACCGCTACACCAGGAATTCCGATCTCCCCTACCACACTCTAGCCTGCCCGTATCGACTGCAGACCCGGGGTTAAGCCCCGGGCTTTCACACCCGACGTGACAAGCCGCCTACGAGCTCGTTACGCCCAATCATTCCGGACAACCCTCGCGCCCCCGGTTTGATCCCTGCTTCCGGCACGCG
+
CCCCCGGGFGGGGF<EFEGGGGGGGGGEFFFGF@FFGGGGDDGGGDGGGGG?FGCDFDG6FFGFEGGGGGFGGGGG<FE@EGGGGGFGCEFGGGGGG7FFFGGGGGGGAEBEFCGEFFGG9AGCEFEGGGGGDCD8AFGGG7@C83@DB>+DD?83B=D9DFGF9DEGFDE+@DC+:CCFF69CCF>E>74*:>DEEFE5EDGG8<C+CF45>)/:DD3=7C764<;ECC)*7)072C):/*1**2::***00*0**-**))0*/2*0CDG).)***-)5(.)))(,0,0))0((/)),((
@M03506:14:000000000-AKVR1:1:1101:11975:3880 2:N:0:50
TTCTCTGGACTACTGGGGTATCTAATCCCGTTTGCTCCCCTAGCTTTCGCGCCTCAGCGTCAGAAGAGGTCCAGCAGCTCGCTTTCGCCACCGGAGTTCCTTCCGATATCAACACATTTCACCGCTCCACCGGAAGTTCCAGCTGCCCCTACCTCCCTCCAGATCGGCAGTATCCCAGGCAATTCCCCGGTTGAGCCGGGGGCTTTCACCCCAGACTTGCCGACCCGCCTACGCGCCCTTTACGCCCAGTGAATCCGACCAACTTTCGCACGGTTCCTCCTCTCCTCGCGCCTGTCCGCCA
+
CCCCCGGGGGGGGGGGGGGGGGGGGGGGGGGGGGGGGGGGGGGGGGGGGGGGGGGGGGGGGGGGGGFFGGGGGGGGGGGGGGGGGGGGGGGGGG7FFFGGGGGGGEFGEGDGGGGGGGGGGGFGGCFFGGGCGEEGFGFGDGGGGGGGGGGGGGGC>DFGGCGGGD+BEGFGFGG?,4*@,@FFGFFF>CECC88DF5?5CDEC=EG7=FCGGDFCFC*C9D7EDD3>:C@G*.0C;55*8C*/CGGD=<6=67CFD:357@E**20)8)/.01*/+6@*.(),()(),)(,.,-*9)(((
@M03506:14:000000000-AKVR1:1:1101:19884:3907 2:N:0:50
TTCTCTGGACTACTGGGGTTTCTAATCCCGTTTGCTACCCTAGCTTTCGCGCCTCAGCGTCAAGAACAGGCCAGGAAGTCGCCTTCGCCACTGGTGTTCCTCCCGATATCTACGCATTTCACCACTACACCGGGAATTCCACTTCCCTCTCCTGCCTTCGAGTCGAGCAGTATCGCGTGACCCTCCCCAGTTTATCCGGGGGCTTTCACACGCGACTTGCACGACCGCCCGCGCGCTCCTTACGCCCAGTAAATCCGGACCACGCCCGCCCCCTCCGCATTCCCGCGGCCGCTGGTCCGGG
+
CCCCCGGGGGGGGGGGGGGDGGGGGGGGGGGGGGGGGFFCGDCGGGGGGGGGGGGGGGGDFGGGFGGGGGGGGGGFFGGGGGGGEGDGGGDDFGGGGGGD9BEGGGCB>FFGD=@@F=?AAFFDGGFFCGCFEDE@<EGGGGCFGFGGGDFEDFGFGFFCG8DF=>E6>FBC,=C61B5CFD,,@EEE<>B,,,,,5;*::5EEC6F?F+;8=7*/)<?F=61*9>>B5))11))1-93F9<C5*C*3*2+96?>*91*7)777D5C585).5)***(85:):4(3(.()-0)((*//4((
@M03506:14:000000000-AKVR1:1:1101:18083:3927 2:N:0:50
TTCTCTGGACTACCGGGGTTTCTAATCCTGTTTGCTCCCCACGCTTTCGTGCCTCAGCGTCAGTATCGGGCCAGTGAGCCGCCTTCGCCACTGGTGTTCTTGCGAATATCTACGAATTTCACCTCTACACTCGCAGTTCCACTCACCTCTCCCGAACTCAAGATCTTCAGTATCAAAGGCGGTCCTGGAGTTGAGCTCCAGGATTTCACCCCTGACTTATATACCCGCCTACGCACCCTTTCCGCCCCGTGATTCCGTCCTACCCTAGCACCCTCCGTATTACCTCCGCTGCTGCCGCGCC
+
CCCCCGFG-6CFFGD:EC:+BFFFAEEGGGGGGGFGCFGC<FCFC@FGEGDGGAFCFDCGEGGFFGG,:F@CCFCEEGGGGGGG>FDCG>F,=EFCFEEFG9FE:+8+FCEGGFGGGC?E9FGGF,,CE4,A:FEGGGGFFC>F,8>38,@8F>E6E?EC,,,5<,EFG7,,,8,,2@,@>@EGGGG7,2:8>;>@1<<,1*8,,=1,<*8C?5*>7@++312@CF)=E>3:7>396D:F6<D*/A8;*;87:F>*0)*1)1/*1+*0<*CF.*2;*4)2.)-44),.4.(3)))1)71((
@M03506:14:000000000-AKVR1:1:1101:19356:3949 2:N:0:50
TTCTCTGGACTACCGGGGTATCTAATCCTGTTTGCTCCCCTAGCTTTCGCGCCTCAGCGTCAGTTGTGGTCCAGTGCGCCGCTTTCGCCACAGGTGTTCCTCCCGATATCTACGCATTTCACCGCTACACCGGGAATTCCACGCACCTCTCCCACACTCAAGCACGGCAGTTTCGCCTGCAGGCTCCGAGTTAAGCCCGGAGATTTCACAGGTGACTTACCGCACCGCCTACGCGCCCTTTACGCCCACTCATCCCGCACCACGCTTGCCCACCTCGTCTCACCGCGGCTGCTGGCCCGAC
+
CCCCCGGGGEFG@FC7BCFGGGGGGGGGGGGGGGGGGGGEGGGGGGGG>EFGGGGGGGGGGGCGGGGGGGGGGGGGGGGGGGGCFGGGGGFEFFGGGGFDFEGGD7FG@EE,FFDGEGGCGF9FGGGGGGFFEGGEGGGF9D8E8CE?EC8F8EEDEGGFC6FGFE>EE88F>>E5CGC:?,:*0=CG8*=:?C+>C**:5>587C772+;C?C7EFF+99CD57/55>C)2>B)179)*<:7*7:C:***)1*:5*795))87CAE7A?F))1*;8,)2(-).-4()-.(,90(*0),4(
@M03506:14:000000000-AKVR1:1:1101:8025:3967 2:N:0:50
TTCTCTGGACTACTGGGGTTTCTAATCCCGTTTGCTCCCCTGGCCTTCGTGTCTCAGTGTCAGGAACTGTCCAGAGACCCGCCTTCGCCACTGGTCTTCCTTACGATATCTACGCATTTCACTGCTACACCGTAAATTCCAGTCTCCTCTCCAGTCCTCAAGCACGCCAGTATCGAATGCAGTTTCGGAGTTAAGCTCCGAAATTTCACACCCGCCTTAGCGCGCCCCCTACACACCCTTTACGCCCAATGAATCCGAACAACGCTTGAGCCCTCTGAATTACCGCTGCTGCCGGCACAGC
+
CCCCCGGGGGGGGGGGGGGGGGGGGGGGGGGGGGGGDFGGGGGGGGGGGGGEFFGFGGGCFFGGFFGGGGFGGGFDGGGGGDGGGG7FGEGGGGGGGGGGGGAF<=FGDGGGFDGCFGGGAF?FGGGG=BFFGGCGAFGGGGGGFD9DFF@?FCDFDFGGG9,,4=EFC+DDGGG?DF8FG9@>D@8E6C8DEF;E7CFC:C8EA9B<<FCC57*4/;>,;7C=<9):*))/25*9;DFE82C*>*/85B<+++:*)(*1)7:9C/87C4*)7DFCC)*35)6<4-()(0)))-(957(8(
@M03506:14:000000000-AKVR1:1:1101:6737:3970 2:N:0:50
TTCTCTGGACTACTCGGGTTTCTAATCCCGTTCGCTCCCCTGGCTTTCGCGCCTCAGCGTCAGTGTCGGCCCAGCAACCCGCCTTCGCCGCAGGTGTTCCTCTTGATATCTACGCATTTCACCGCTACACCAAGAATTCCAGTTGCCCCTTCCGCACTCTAGCCGCACAGTATCCGTTGACCTTTCCGAGTTAAGCTCGGAGATTTCACAACTGACTTGTGCTGGCCGCCTACGCGCCCTTTACCCCCCGGAAACCCGAACCACGCTTCCCCCCCCGGTGTTCACGCGCCTCCTGGCCCGG
+
CCCCCGGGGGGGGGGGGGGGGGGGGGGGGGGGGGGCGGGGGGFGGGGGGGGGGGGGGGGEGGGGGGGGGGGGGGGDGGGGGGGGGGGGGGGEGEGGGGGGGGGGGGGFEGGGGGG@CGFGGGGGGFEGGGG?FGGFFGGGGFGGGGGGGDGFGGGGGGFA;<FG6E>E5,9,;D,3A>C5BD7DEFGGGGDEFCBC,8C7EG597EG+AFF36C7EFCAC*;F9FGF:E<=*95>)490*8+*:*3;5*1*.)0*97(95>))7*/*)*0*)09:C*(.*--)).(,)-8<,73)*7)4;(
@M03506:14:000000000-AKVR1:1:1101:18234:3976 2:N:0:50
TTCTCTGGACTACTAGGGTTTCTAATCCCGTTTGCTCCCCTGGCTTTCGCTCCTCAGCGTCAATATCGGTCCAGAATGCCGCCTTCGCCACCGGTGTTCCTCCAGATATCTACGCATTTCACCGCTACACCTGGAATTCCGCATTCCTCTCCCGAATCCAAGCCATCCAGTATCCGACGCAGTTCCCCAGTTAAGCTGAGGGATTTCACGTCCGACTTAGTTGGCCGCCTACGAGCCCTTTACGCCCAGTAATTCCCAACACCGCTTACCCCCCCCTGTTTACCGCGGCCGCCGGCACGGG
+
CCCCCGGG9FCFGGGGGGGGGGFGFGGGGGGGGGGDGGGGGGGGGGGGGG7FE<FFEFGGCGGGGFGGGGGGFGFFFGGGDGG@GGCGGGGGGGG:?F9FDGGG<ACFGGFFFFE+=CEGFGGGGGGG<AFFFCFGFGGGFGEGGGGGGB,DDG6EGGGGGECF?3BFG9DDFD,6+>:C58@EGDFG,C8E9;FGG6FGGGD,D62,479D*)*4)7+<:@F64CA>G9)=C))/3>)02<7**7C)*++*//2>*)**.).)9:C)3?FF>)::*()+-.6<(0(.(),()((1)8(4-
@M03506:14:000000000-AKVR1:1:1101:20203:3977 2:N:0:50
TTCTCTGGACTACCGGGGTTTCTAATCCCGTTTGCTCCCCACGCTTTCGCGCCTCAGCGTCAGGAATTGCCCAGAGACCCGCCTTCGCCACCGGTGTTCCTCCCGTTCTCTACACATTTCACCGCTACCCCGGGGATTCCAGCCTCCTCTTCAACCCTCAAGAACAGCAGTATCGAGCGACGTTCTTCGGTTGAGCCGAAGGATTTCACGACCGACTTTCCCTCCCGCCTCCGCGCCGTTTACCCCCAGTACATCCCCGCCACGCCTCCCCACCCCCTCGTCCCGCGGCCGCCTGCCCCGG
+
9BCCCA,F<F@FCF+@FG+CFFEFEFEFGCEGG;9,CFGG87@:,CFF@FCCG,,9CC@@BCFGF@F<<@DG,C,66FFF+:F7FDF@FCDFCEFC:FGGGFGG:,,:+5,CBE<,BAFGGFGGG++@,=F:7B+8>FEF9E,>:>C,@8,7;,3DC6D8F,,@EGGF,47,<D5:***1C8:B8B;:*1*;:6+<<*/1?D*31<@+=/3)11?E//*3**0*/C:3E3)*).0/9).*+*2**:E)/++/*/:C*(9*)07))/*)/<D)8****-7*4(4<99()-)(()(-9>FF9(
@M03506:14:000000000-AKVR1:1:1101:10673:3979 2:N:0:50
TTCTCTGGCCTACCGGGGTTTCTAATCCTGTTTGCTCCCCACGCTGTCGCGCCCCAGTGTCAGCAACGGCCCAGCAGAACGCCTTCGCCACTGGTATTCCTCCCGCTATCTACCCACTCCACCGCCCCACCGGGAATGCCATCTGCCCCCACCGTCCGCTAGCTCGCCAGTCTGACCGGCCTCCCCGGAGTTGACCCCCGGGTTTCGCCCCGCCCCTTAATGGGCCACCTCCCCGCCCGTTCCGCCCAGCCCTTCCGGACAACGCCCCCCCCCCCCCTATTCCTGCCACCTCTGGCCCTGG
+
8,<@A9@ED9E,6C+@+@+8BCEGE,C96E<<FFFA,,C6CFF>:,@@F,+@C++,,F,<E<F,6F,7+:CFECG,C<EE+BCCBF<F,4?4B<,,9,5,<CFF7+@+4BF<E,8:+?FFEEA+@++@++833@73,3=7@FF>3ECF63**3:,**58C**>;=:BEG82<,><2<***3=CCC8*2*1*+51+00/*/*)**2+***1)7*)/2**)3*****9)8:4)=*)0>4))*202*1C*01**.).2>9(**).)))*2)1)107<E**3)+.).)).()))(,*4)*)0(((
@M03506:14:000000000-AKVR1:1:1101:11758:4010 2:N:0:50
AGGACTGTCGTGGTCGGTTATCTGATTTCCTATGCTTACCTAGGTTTCGCGGCGTGACTGTGAGCATAGACCATGACCTTGGCTTCGGATGTTCTTCTCCCCACGATATCAATGCATTTCAACACCACACCGGGAATTTCCCTTATCTGCCCTGCCTTCCATCCGTCCCGGATGAACGGACCACGCCAAGTTTGGCCGTGTCACTTCTCACTCAACTCGCCCCCCACCCTGCCAGCTCTTCCAGTCCATCCGAGCAGCGCATAGCTTGCTCGTATCACCGGAGCCTCGCGCCAGTCACTAA
+
-,-,8C,-6-98,9,6+7,8,;6,;C,;,6<6,,;C,,;6,,66C,;F:B++778+,,,66,<C,6,6F,,,,,,6,6,,,,,,CF+,,6+:5,,,9<,,,8,++++++C,59:AF,,,C,,C=F+D+,++++4++37,998,,,,7,,,3,6,,,6,,,366,33,3++3++@,,,,**@E7**1*9*D,@,2*,5***,*,4>,0,,1+++*0=+*)2)*1*))85/*)**))*)9*3<+*:2<@=+0*))097*():35)2*+0)1*:)0*00+))/(((,((()(0(,)-)0/*)),
@M03506:14:000000000-AKVR1:1:1101:13053:4019 2:N:0:50
TTCTCTGGATTACCCGGGTATCTAATCCCGTTTGCTCCCCACGCTTTCGCGCCTCAGCGTCAGGAATTGCCCAGAGACCCGCCTTCGCCACCGGTGTTCCTCCCGATCTCTACACATTTCACCGCTACACCGGGAATTCCAGTCTCCTCTGCAACCCTCAAGAACAGCAGTATCGATCGACGTTCTTCGGTTGAGCCGAAGGATTTCACGACCGTCTTGCCAGCCCGCCTACCGCCCCTTTACGCCCAGCAATCTCGGCCAACGCTTGCCCCCCTCGTCTTTCCGCGCCGGCTGCCCCAGG
+
CCCCCGGGGGGGGGGGGGGGGGGGFGGGGGGGGGGGGGGGGGGGGGGGGGGGGGGGGGGGGGGGGGGGGGGGGGGGGGGGGGGGGGGGGGGGGGGGGGGGGGGGGGGGGGFCGFGGFGGGGGGGGFEGGGGGGGGGGGGGGGGGGGF,D=FGGGGGGFGD69EGGGDFGGGGGC8G>6@EE5CFFFCCGGEGEEGFGC5?CD=@CF?9@<*:CC/=C36E<+*/973)**.70))19C7*2<C35*:):**)/)*2*(**)0)*);*);;GF:C8**,.:()))(,-),.(-)((*.0-,(
@M03506:14:000000000-AKVR1:1:1101:15878:4027 2:N:0:50
TTCTCTGGACTACCGGGGTTTCTAATCCCGTTTGCTCCCCTGGCTTTCGCTCCTCAGTGTCAGTGTTGGTCCAGGATGCCGCCTTCGCCACCGGTGTTCCTCCAGATATCTACGCATTTCACCGCTACACCTGGAATTCCGCATCCCTCTCCCAATCTCAAGCCATCCAGTATCAGATGCAGTTCCCCGGTTAAGCCGAGGGATTTCACGTCTGACTTAGTTGGCCGCCTACGCGCCCTTTACGCCCCGTAATTCCGACCAACCTTTGCCCCCCCCGTATTACCGCGGCTGCTGGCCGGCG
+
CCCCCGGGGGGGGGGGGGGGGGGGGGGGGGGGGGGGGGGGGGGGGGGGGGEGGGGGGGGGGGGGFFGGGGGGGGEFGGGGGGGGGGGGGGGGGGGGGGGGFGGGFFGGGGGGGGGFGGGGGGFGGGCGGGGFGCGGFEFGFGGGGGGCFEGGGDFGGFGGGGGF=AFGGGGF:<E;EFGGGGFGGG@FEGEEGDGGGGGECG8FF9ECGGGGG<7<CC6?FCFEF6=AGDDCG))90C52<9:9DGC)*2/).6C7<:)*0)7**+36CFG@EGEE*,.A(-66-9B)7>(-63(*)),((
@M03506:14:000000000-AKVR1:1:1101:13389:4045 2:N:0:50
TTCTCTGGACTACTGGGGTATCTAATCCCGTTTGCTCCCCTAGCTTTCGCGCCTCAGCGTCAAGAACAGGCCAGGTAGTCGCCTTCGCCACTGGAGTTCCTCCCGATATCTACGCATTTCACCACTACACCGGGAATTCCACTACCCTCTCCTGCCTTCGAGTCGATCAGTATCGAGTGACCCTCCCCAGTTTAGCCGGGGCCCTTCCCACTCGCCTTGAACGACCGCCTGCGCGCTCTTTACGCCCCGGCAATCCGGACAACGCCCGCACCCCCCCTCTCACCTCTGCTGCCGGCCCGGG
+
CCCCCGGGGGGGGGGGGGGGGGGGGGGGGGGGGGGGGGGGGGGGGGGGGGGGGGGGGGGGGGGGGGGGGGGGGFGGGGGGGGGGGGGGGGGGGGGFFGFGFFGGGGEGGGGGGGGGGGGGGGGGGF@DFGGDGEG7FGGGFFGGGGGGD8DDFE8FGFGGGGCDEE@D>FGF,@@@CEGCGG>:;CGGGDF9,@,EDE>ED)*==CF,CCG4A3*:<CFD4;7AD9:5E3)/)7>D(7<FG+:5CEC)7**7<?CF52*:3)87C*:0?3D@BC8C*():(.<8)()))*)5)419).(((
@M03506:14:000000000-AKVR1:1:1101:21689:4051 2:N:0:50
TTCTCTGGACTACCGGGGTTTCTAATCCCGTTTGCTCCCCTAGCTTTCGCGCCTCAGCGTCAATACCGGTCCAGGATGCCGCCTTCGCCACCGGTGTTCCTCCAGATATCTACGCATTTCACCGCTACACCTGGAATTCCACATCCCTCTCCCGGATTCAAGCCCTCCAGTATCGGACGCAGTTCCTCGGTTGAGCCGAGGGATTTCACGTCCGACTTAGAGGGCCGCCTACGCGCCCTTTACGCCCAGTAATTCCGACCAACGCTTGCCCCCCCCGTATTACCCGCGCTGCTGGCACGGG
+
CCCCCGGGGGGGGGGGGGGGGGGGCFGGGGGGGGGGGGGGGGGGGGGGGGEGDGGGGGGGGGGGGGGGGGGGGGGGGGGGGGGGGGGGGGGGGGGGGGGG9FGGGGGGGGGGGGECFEFGGGGGGGGGGGGGGFCGGGGGGGG?DDGCGGGGGGGGDEGGGGGGGFEEGFGG:EEEEGGG*::DFF:@EEEGG,:?:::C8C=F*AC+</0:*)**/97?7>D*/53>C/8**0)175>6<+**12:5E09*9=0?2()/)08CCE*);6C5><85*()*.)).(,()()-4)4(9)9-1(
@M03506:14:000000000-AKVR1:1:1101:23477:4055 2:N:0:50
TTCTCTGGACTACCGGGGTTTCTAATCCTGTTTGCTCCCCACGCTTTCGCACCTCAGCGTCAGTACCGGGCCAGTGAGCCGCCCTCGCCACTGGTGTTCTTGCGAATATCTACGATTTTCACCTCTACACCCTCAGTTCCACTCACCTTTCCCGGACTCAAGATTCCCAGTATCAAGGGCAGTCCTGGAGTTGAGCTCCAGGTTTTCCCCCCTGACTTACGAACCCGCCTCCGTCCGCTTTACGCCCAGTGATTCCGACCAACGCTAGCCCCCTTCTTATCACCGCGTCTTCGCTAACGCA
+
CCCCC@<9F<AD<<:BCEGGGGGFCFFGGGEFFFFFFF?FFFEGGFFGEEGGECA6CF@FCCFG9DEFGGGCCFFGC@E,=C=+C8+@FCBFGGDEGEFFG,<:F+>4FFFDG<++B=FC?A,,8=FDCGAF+DA,,8,,,8DD8,6,,88,6+++33DGGFC97D3E,@F@AD>9,@*8*3;,>;C66>,252D,,2:,,2,,1AF,004>ECCGF>6078*/)9552/)*)0))(95*8A:3>**07:<@70:C<0)/.).19/*)3)*559200-*<6)-((,4)4)(6)((*)/(-(
@M03506:14:000000000-AKVR1:1:1101:8875:4079 2:N:0:50
TTCTCTGGCCTACTGGGGTATCTAATCCTGTTTGCTCCCCTAGCTTTCGCGCCTCAGCGTCAGTTGTGGTCCAGTGCGCCGCTTTCGCCACAGGTGTTCCTCCCGATATCTACGCATCTCACCGCCACACCGGGACTTCCACGCACCTCTCCCACACTCAAGCACGGCAGTTTCGCCTGCAGGCTCCGAGTTAACCCAGGAGATTTCCCAGCTGACTTACCCTCCCGCCAACGCGCCTTTTCCCCCCAATATCTCCGATAACCTCTTGCCTCCTCCTCATTCTCGTGCCTTCTGCTACGCA
+
CCCCCGGFFFGGDG,CDFGGGGGF9FFGGGGGGGGGC@FGFGGGFFGGCC7:@FFGGCE@EF7FFFGCFE9FFGGFCFGGCFFGFF:,CCG8A8ECFGFF<B=FC,FFDGGCGFGGGGGGCF8::+6FEDG7F7EBDDFGGGEGGGGC?,3DFCFGDC68,9D@6C5*8E8;:C5BCEF>,:EE,=EC=4*4,,,1=4*A3**=;A++00**32<?+++<<**1*/05:)):*.7929)+<+2*2*/0**+**12:59**)*9**2+*<)*07*02*.*0).)6((.)(*))1.)***-((
@M03506:14:000000000-AKVR1:1:1101:23716:4080 2:N:0:50
TTCTCTGGACTACTAGGGTATCTAATCCTGTTTGCTCCCCTAGCTTTCGCGCCTCAGCGTCAGTTTCTGTCCAGATAGCCGCCTTCGCCACCGGTGTTCCTCCTGATGTCTACGCATTTCACCGCTACACCAGGAATTCCGCATCCCTCCCCCAATCTCAAGCCATCCAGTATCAGCTGCAGTTCCCCGGTTAAGCCGAGTGACTTCACGCCTGACTGACGTCGCCGCCTACGAGCCCTTTACGCCCTGCAATTCCGCACACCGCTTGCCCCCCCCGCATTACCGCTGCTGCCGGACCGCC
+
-A@@<FFEEFFFAFFG9EEF<FCCGGGGGGGGG@FFGDF:FG,<FECGEC+@:BFGCE:6@C:<6F6,@FFFFDCFA<@CCDF:,C,B:6?C>+8+BFE@9,:F<<F,:@,C?=F@:+9CA<?+@+@F9=FF,++AF<FF,@@+@DG,,+6@=++7D8E:===+66DF,,,,,6,E,31<,D<BFG6?C*5**7,7@:*41*>,>,=CFF**=*,>?+),*:*4C*5):5369.))(750++:*95:)2***9*0*>(>CE5B3)*/)/?D..788*()*().--((0-/)))-())0(((
@M03506:14:000000000-AKVR1:1:1101:24285:4094 2:N:0:50
TTCTCTGGACTACAGGGGTTTCTAATCCCGTTCGCTCCCCACGCTTTCGTGCCTTAGTGTCAGCAATGAGCCAGTAGACTGCCTACGCCATCGGTGATCCTTCTAATATCTACGGATTTCACTCCTACACTAGAAACTCCATCTACCTCTCTCATGCTCAAGCTTATGAGTTCGAACAATGTATCCCCGGTTTAGCCGGGACCTTTCACTTCTCGCTTTCCATGCCACCTACGCAACTCGTTCCCCCCAGTAATTCAGGATAACCCCCGGACCTCCCGTATGACAGCGGCTGCCTGCACGG
+
@,8ACGGGFE9<C<<@;F;F@EFFGDEGGGGGGGGCFEGGGDE7BGCF>FGGGGG9<FAFA<FGGFFFGGFEDGGGEFFGGGG9FG7EGGCE:CB,,99<<FFGGCD9@ECFEC,7C?C<E<,C=<EGFFCC,,,9,C?FC,;ECC,4@9EFC=A7EDG8DGG8D89DAEFGCEFF,@D,@,@=EADFC+@++@EA?C++*;*@7<,275+;E8:CDF*,+5B9G**;F4)4*:)9>9**41*2**3)/B9:6:2C+1*3)+6;***)*)/.5C8CC95*,,)))).)-5(()()28)521
@M03506:14:000000000-AKVR1:1:1101:24799:4094 2:N:0:50
ATCACTGGCGGGCTGGGTTTTCCTATTCTCTCTGCACCCTTTCGTTCCTTGGCTTCGGGACTGGTCCATTGCGCTGCCTCCGCCTTGGCTACTCCCCTCTACCCCAACTCTTTGCACTTCTACGCTTGAACGGCTATTCCCCTCTCCCATCCTCTCGTCTAGTACGGCAGTTAGCAGTTCCCTGCTTGGGTTCGGGCCTTGCACTTCGGACTGGCCAACCCGACTCCGCATGCTTCCCCCTCAGCACACTACAGTAACCCTACCACTCCCCGCTTTCACTCCGCCGCTGGTCCGGACGCAG
+
-,-,8E,--++++@6---,,CF,,,<6,66C,,,;,C,F,666,C,,9,,,,:,9,+,+++,,69,C,,,6,,++@4,,,4+B4,,,,,,5,5,:,+,+,,:C4++8?<F,,,,CF,A,C,,C=C+8+,,5,++3@,,A9333@FGG,6C,@,6,3++@,62,3,+****,,,,,,@5,,69,,,,5,*>1*,****=4,40<++=A**89)**3***.25C3*/167E))*****.2)**/19*+*)**+))02**-**0))**++)*0*)))**0)1+-.(-(-1)451471(9))(,,
@M03506:14:000000000-AKVR1:1:1101:12093:4114 2:N:0:50
TTCTCTGGACTACAAGGGTTTCTAATCCCGTTTGCTACCCACGCTTTCGCGCATCAGCGTCAGTTCCGGCCCAGGGGACCGCCTTCGCCACTGGTGTTCCTCCCAATATCTACGCATTTCACCGCTACACTGGGAATTCCGCCCCCCTCTTCCGGACTCGAGCCTTGCAGTTTCTTCCGCACGTCTTCGGTTGAGCCGAGGGATTTCACGGAAGACACGCATGGCCGCCTACGCGCCCTTTACGCCCAATAATTCCGACTAACGCTGCCCCCCCTGGTCTAACCGCGACTGCTGGCACTAG
+
CCCCCGGGGGGGGGGGGGGDGGGGGGGGGGGGGGGGGGGGGGGGGGGGGGGGGGGGGGGGGGGGGGGGGGDGGGGGGGGGGGGGGGGGEGFGF?FGFGGGGGEG8FGGFFGFGGGCGFGGGFFEGGGGGGGGGGGGGGGGGGGGGGGEGGFFGGG6EGGD5AEEGF?DC:BFFGGGGGGG>EGFF,=EFE*=E9F@EE5551?F*2<9CFGDC5*6*<:CDGG*7C:)>D36>@>39DEGCCCCGD55*2+/**22*()*)*9*/*;)*)9>)/***,*+)).(((3)-7,4*5,*)*())
@M03506:14:000000000-AKVR1:1:1101:9244:4127 2:N:0:50
TTCTCTGGCCTACAGGGGTATCTAATCCCGTTTGCTCCCCTGGCTTTCGCGCCTCAGCGTCAATGCCGGTCCAGGATGCCGCCTTCGCCACCGGTGTTCCTCCAGATATCTACGCATTTCACCGCTACACCTGGAGTTCCGCATCCCTCTCCCGGATTCAAGCCTTCCAGTATCGGGCGCAGTTCCCGGGTTGAGCCCGGGGATTTCACGTTCGACTTAGAAGGCCGCCTACGCGCCCTTTCCGCCCTGGAATTCCGAACAACTCTTCCCCCCCCTGAACTACCGCTGTTGCTGGCGCATC
+
CCCCCGGG-EEGFFGGGGGGGGGGGGGGGGGGAGFGGGGGGGGGGGGGGGGGGGGGFGGGGGGG9EGDCFGEGFGD8CEDCCBCFGFEGDGGEGGEFEGFF9FEFGCEFGFEEGD7FC<EGGGFGDDGEFFFGAB,8<FF+BEGGGGFF8DCFDGD+AFEC;FGGAEEFGG9DA58EGDG5*4DDCGG5*4:C,>E=C:58D=C*<E7:7F**9*1*1@FF7:5**.):*0:*)091<B*3+:**:2)**2)*)**2412)7.*:32*+)2)))**1()+.551190),/)6/)(*))(((
@M03506:14:000000000-AKVR1:1:1101:22148:4127 2:N:0:50
TTCTCTGGACTACTGGGGTTTCTAATCCCGTTTGCTCCCCTGGCTTTCGCTCACTCAGCGTCAGTGTTGGTCCAGGATGCCGCCTTCGCCACCGGTCTTCCTCCGGATCTCTACGCATTCCACCGCTACACCCGGAATTCCGCCTGCCTCTACAGTCCTCGAGTCTGACAGTCGGCACGGCAGATCCGGGGTTGAGCCCCGGACTTTCCCCACCACCTTATCCGACCACCTACGCGCCCTTTACGCCCAGGGATTCCCGTCCACCCCCGCCCCCCCCGGATTACCCCGGCTGCTGGCCCGC
+
CCCCCGGGGGGGGGGGGGGGGGGGGGGGGGGGGGGGGFGGGGGGFGGGGG@FGGFGGGGGGGGGFGGGGGGGGGFGGGGGGGGGGGGGGGGGGGGGGGFFGGGGGGFEGGGGGFGGGGGGGGGGGGGGGGGGGGGGDFCGGGGGEDGGGGGDGDF>DEEGGDC@E,D9AFCFG+>CEGG5E5C59>FGGGD1:C:8F6CCEG:5/?FG+6<DE5*;:9FFGGC5>C5>GGF6*).14DFGG6*:5:C:5**).)*2*)1*0)77*11)/757)9:CC()*,(.4924)()(,0:0*8)2((
@M03506:14:000000000-AKVR1:1:1101:23678:4133 2:N:0:50
TTCTCTGGACTACAGGGGTTTCTAATCCTGTTTGCTACCCACGCTTTCGTGTCTCAGCGTCAGAAGTGGTCCAGTAAGCTGTCTACACCACAGGTGTTCCTCCTGATATCTACGCATTTCACCGCTACACCAGGAATTCCGCTTACCTCCCCCACCCTCTAGCATTCTAGTTTCCGCTGCACCCTCCCAGTTAAGCCGGGAGATTTCACAACAGACTGGGAACACCGCCTACACACTCTTTACGCCCAGTAATTCCGCACAACGCTCGCTGCCCACCTCTATACGCCGCTGCTGCCCCGTC
+
CCCCCGGGFGGGGGGGGGGGGGGGGGGGGGGGFGGGGGGGGGGGGGGFGGGFFGGGFGGGGGGFGFGGGEFGGGGGGGGGGGGGDGGGGFG,E?FGECFGFFEAFFGABEFFGGGEGGGGCEGGG7=FGFFEGGFGGC9E=77CEGGGG84@CCECGGGGCFGFF8FGGA9ACFGGGGGGGG?E++@EF,,>9E,5@>CE?5*@AF,,=9?D7FF539*7;4:8C<E;*9?,*);C@GF+1=F5C/=8525188+:>(:CD:7)9*:7?)>@@*0/*,)3.)).,(,81:13)))1)),-(
@M03506:14:000000000-AKVR1:1:1101:15833:4140 2:N:0:50
TTCTCTGGACTACAAGGGTTTCTAATCCCGTTTGCTCCCCTGACCTTCGTGCCTCAGCGTCAGGAACTGTCCAGAGACCCGCCTTCGCCACTGGTCTTCCTTACGATATCTACGCATTTCACCGCTACACCGTAAATTCCAGTCTCCTCTCCAGTCCTCAAGCACGGCAGTATCGAATGCAGTTTCGGAGTTAAGCTCCGAGATTTCACACCCGACTTACCGCGCCGCCTACGCACCCTTTACGCCCAATTAACCCGAACAACCATTGAGACCTCTGTATTACCGCGGTCGCTGGCACCGA
+
CCCCCGGGGGGGGGGGGGGGGGGGGGGGGGGGGGGGGGGGGGGGGGGGGGGGGFGGGGGGGGGGGGGGGCGGGGGGGGGG7FG@FFDFGGGGGGFFGGGGGGFGFCFGGGGGGGGGGGGFFCGGD+FGGGGGGGGGGGGGGGGGGGFFFGGGGFGGGEFFGFGGGGGGGE8>=FEFGDDFFGGGGG86+@CFGGGD,@FGG>EGFC=CFGFDED8CCGAF4C)4)CBAGG:FGB)/6D:?F@>DG5C3**+10*2931):>4)**+09E7*67*8<@)*<:)6),195()-4@<(7)1(-(
@M03506:14:000000000-AKVR1:1:1101:10414:4151 2:N:0:50
TTCTCTGGCCTACCGGGGTTTCTAATCCTGTTTGCTCCCCACGCTTTCGCGCCTCAGCGTCGGATCCGGCCCAGCCGGCCGCCTTCGCCACGGGTGTTCCTCCCGATCTCTACGCATTCCACCGCTACACCGGGAATTCCACCGGCCTCTACCGGTCCCTAGAAAAACAGTATCCAAAGCAGCTCCGGAGTTGAGCCCCGGAATTTCACTCCAGACTTATCTTCCCGCCCGCTCGCGCTTTACGCCCAGTACTTCCGAACAACGCTTGCGCCCCCCGTCTTACCGCCGCTGCTGGCCCCGC
+
CCCCCGGG-EFGGGGGGGGGGGGGGGGGGGGGGGGGGGGGGGGGGGGGGGGGGEGGGGGGGGGEGGGGGGDFGGGGGGGGGGGGGGGGGGGGGGGGGGGGGGGGGGGGGGGGGGDEFEGGGGGGGDEGGGGGGGGGGFGGGGGEEGEEDG9CGGECEGGG9C:+>88CFGGEFGG+CFGCFFG*>FGEGG8@A@?EFCG5EDEGG7::<*:<67787**2:70+2<@FE))7))09;DF8=+:*97:@5++08*2:*-/C3.5>D*/);5>DD)?C*-57<4>(((-0,)496)./5>(--
@M03506:14:000000000-AKVR1:1:1101:16051:4185 2:N:0:50
TTCTCTGGACTACCGGGGTATCTAATCCTGTTTGCTCCCCACGCTTTCGCGTATTAGCGTCAGTCACCGTCCAGAGGGCCGCCTTCGCCACCGGTGTTCCTCCTGATATCTACGCATTTCACCGCTACACCAGGAATTCCACCCTCCTCTCCGGGACTCGAGTCCGCCAGTTTCCAATGCACTTCCGGGGGTGAGCCCCGGGCTTTCACATCAGACTTAACGGACCGCCTACACGCCCTTTACGCCCCGTGCTTCCGAACCACCCCCGCCCCCCCCCTCTTACCCCCGCCGCTGCCCCGGG
+
CCCCCGGGGGGGGGGGGGEGGGGGGGGGGGGGGGGFGGGGGGGGCEGGGGGGGGFGGGGGGGGGGGGGGGGGGGGGGGGGGGGGGGGGGGGGGGGGGGGGGGGGFGGGGFFGGGGGGGGGAFGGGGGGGGGGGDGEGGGGGGGDGGGGGEFGGE:EEFGGGGGGGGGGDG8>=FGGFGGCDDFEGGCEG7CEE5C@F5CEGGGECFGCFF*>+>6C4>4+095*1>:3/*7CGF3)45)800>*9CE3:C8))9CF*,1>)0)/1*:5:7C@;7?E5,70)).4(-()-)(,)(,1))(((
@M03506:14:000000000-AKVR1:1:1101:7370:4195 2:N:0:50
TTCTCTGGACTACTAGGGTATCTAATCCTGTTTGATCCCCACGCTTTCGTGCCTCAGTGTCAATATATGCGTAGCCAGCTGCCTTCGCAATTGGTGTTCTATGTCATATCTAAGCATTTCACCGCTACATGACATATTCCGCTAACCTCCACAATATTCAAGACTGATAGTATCAATGGCAGTTCCCAAGTTAAGCTCGGGGATTTCACCACTGACTTACCAACCCACCTACGCACCCTTTAAACCCAGTGAATCCGGATAACGTTTGCCCCCTCCGTATTACCTCGGCTGCTGCCCCGGA
+
CCCCCGGGGGGGGGGGGGGGGGGGGGGGGGGGGGGGGGFGGGBGGGGGGGGGG<FGGGGGGGGGGGGGGGGGGGGGGGGCFGGFGGGGGGGGGGGGGG9FFGGGGGGGGGGCGAFGGFGGGGFGGG@CBFFGGFAFGGFGGGGDEGEDDGGC?FGGGGGGFCFGFGGG;FGGGG;DFFFFDECFGGGGFFGGFDD8=8=8ED>CFDFFGCFDF+9DGGCCD>5CGD>E5FFGCD*C)@FGF7C7C?E4FCCFFFGCC6*:);=**5*2+*0):)*3B(.*.)).)3(.4>(,93)5).(-(
@M03506:14:000000000-AKVR1:1:1101:23090:4211 2:N:0:50
TTCTCTGGACTACAAGGGTTTCTAATCCCGTTCGCTCCCCTGGCTTTCGCGCATCAGCGTCAGTGTCGGCACAGCAACCCGCCTTCGCCGCAGGTGCTCCTCTCGATATCTACGCATTTCACCGCTACACCGAGACTTCCAGTTGCCCCTTCCGCACTCTAGCCGCGCAGTATCAGTTGACCTTTCCGAGTTACGCCCCGCCATTTCCCAACTGCCTTGCGCTGGCTCGCTCTTCTCCCTTTGCCCCCCGGAAATCCGACCACCTCCTCCTCCACCCTGTTTTCTGCGGCTTCTGGCCGTG
+
-A@CCDFFGCF86@,6<@CFCCGGDGGCEEC@E;FFGG,@ECFGGFFFFGGGCFGGFC+8@FGG9FFGGD+@EFGECFFFGGGD75C:F@FC7FF8F,CE<FGF@<FD+??FGDD7C?FFEF,4>:B:=DF+6=:+E3>F9DF9,,63D+@D?EGC88>A;FFGGC@E8*><F:;><D,,?9<99,<:5::*?5:C==*2*)*/5=F7277>*0+2*0)<97/1)*0)*17***02-*0*3+***+2<***)))*29(**)))/***0*7*))*20;()+))(-).)0()((.))0).(-(
@M03506:14:000000000-AKVR1:1:1101:7299:4219 2:N:0:50
TTCTCTGGACTACTGGGGTTTCTAATCCCGTTCGCTCCCCTAGCTTTCGCGCCTCAGCGTCAGTGTCAGCCCAGCAACCCGCCTTCGCCGCAGGTGTTCCTCTCGATATCTACGCATTTCACCGCTACACCGAGAATTCCAGTTGCCCCTTCTGCACCCTAGCCCCGCAGTATCGGCTGACCTTTCCGGGTTAAGCCCGGAGATTTCTCAGTCGACTTGCGTTGGCCGCCTACGAGCCCTTTAGCCCCCGAAATTCCGAACAACGCTGCGCCCCCCCGCTTTACCGCGGCTGCTGGCCCGG
+
CCCCCGGGDEGGGGGGGGGGGGGGAEFFFGGGGGG7FGGGGGGGGGGGGGGGG7FGCFFGGEGGGGGGGGGGGGGCFGGGGGGGGGGGGGG7FGFGGCCC5?:BBEFFGFGAAFGG:F9FFGDFC@=><AFGGGC:FGGGGGGF,@DGFF,DE,@;D,@@,@DFG>6**@3,,<>8@D>FGFCG9EGCG@CEF,?CF=EE=5*=;=<+1+:@FD=?7C4<)85:7F)7EC3=4)7*47FF60***3;)2**0.)*::5>*0.5<75E)*))0<<EE:9)*-,-:A:>>(0(,)))950,71
@M03506:14:000000000-AKVR1:1:1101:11163:4222 2:N:0:50
TTCTCTGGCCTACAGGGGTATCTAATCCTGTTTGCTCCCCACGCTTTCGTGCCTCAGCGTCAGTTGCCGTCCAGAGAGTCGCTTTCGCCGCCGGTATTCCTCCTGATATCTACGCATTTCACCGCTACACCAGGAATTCCACTCTCCCCTCCGGCACCCCAGCCTCGCAGTTTCTAGCGCCCTTCCAGGGCTGAGTCCTGGGCTTTCACGCCAGACTTACCAGGCCGCCTACGCACCCTTTACGCCCAGTGATTCCGACCCACTCTTGCCCCTTCCGTCTTACCTCTGCCGCTGGCACGGG
+
CCCCCGGG9FGGGGGGGGEEFFGGGGGGGGGGGGGCFGGGGGGGGGGGGGFEGGGGGGGGGGGGGGGGGGGGGGGFGEGGGGGGFGGGGGGGGGGCFGGF<FGFGAFAEGEGGGC=FFGGGG<FGEEGGGGGCCF8F,DEGGGGCCFFG=BEEC>+@3>C+@DE?FEEGGED=ECAFGEGGGG6DFCC6::CE:,>CC9EC*CCC?=9ADGGDC9EFG++;:;5DC:BC*7F<D@G9*78F9FDDC:):<+*/0::0-)/)05**<@4@)6)<5C:*4572).8)83))*(,)3(*)/-(,
@M03506:14:000000000-AKVR1:1:1101:12276:4232 2:N:0:50
TTCTCTGGACTACAAGGGTATCTAATCCCGTTTGCTCCCCTGGCTTTCGCGCCTCAGCGTCAATGCCGGTCCAGGATGTCGCCTTCGCCACCGGTGTTCCTCCAGATATCTACGCATTTCACCGCTACACCTGGAATTCCACATCCCTCTCCCGGATTCAAGCCAACCAGTATCGGACGCAGTTCCTGGGTTGAGCCCAGGGATTTCACGTTCGTCTTAGCACGCCGCCTACGTGCCCTTTACGCCCCTTAATTCCCGCCAACGCCTGCCCCCTCCATATTACAGCGGCCACTGGCACCAC
+
CCCCCGGGGGGGGGGGGGGGGGGGGGGGGGGGGGGGGGGGGGGGGGGGGGGGGGGGGGGGGGGGGGGGGGGGGGGGGGGGGGGDFFGGGEEGGGFEGGGEAFGFGGGGGGGGGGGEGGGGGGGGGGGGGFFGGGG?CFDG,E8DFGGF88DDDGG+BEFCGFGFGGGEGDACCG+@6:>8:3C,2B:?67>CE?FFCF5?AD*A?EFCED8;8C**8CA7CF**)1):*2):>))5,9);C77*97C)**+/6*::*()2..5*9*;.;)9FE):**.*0)).)))()()((/)(18?6(,
@M03506:14:000000000-AKVR1:1:1101:17127:4242 2:N:0:50
TTCTCTGGACTACAAGGGTTTCTAATCCCGTTCGCTCCCCTAGCTTTCGCGCTTCAGCGTCAGTGTCAGCCCAGCAACCCGCCTTCGCCGCAGGTGTTCCTCTCGATATCTACGCATTTCACCGCTACACCGAGAATTCCAGTTGCCCCTTCTGCACTCTAGCCCCGCAGTATCGGTTGACCTTTCCGGGTTAAGCCCGGAGATTTCACAACCGACTTGCGGTGGCCGCCTACGCGCCCTTTCCGCCCAGTAAATCATAACAACCTTTGCTCTCCCCTTCTCTCCGTGGCCGTTGTCACGG
+
CCCCCGGG9EGGGGGGGGGGGGGFCGGGGGGGGGGGGGGGGGGGGGGGGGGGGGGGGGGGGGGGGGGGGGFFGGGGGGGGGGGGGGGGGGGGGGFGGGGGGGFFG@F@FGGGGGGGGGGGGGGGGGEGGGGGEGGGGGFGFGGGGGCFD7DGGAAEGGGGGGFFCC>EGDE9<DC5;:C?CGGGGCC7E8CE5@BCAFGCCCD6EGGGGGGD5<=8CCAEG)9C<<>>EDFG57><9C@EC6*:5:*05*3******)*2)*/**+39<=*9/986*(0*))).4(,)(0(()(-***.((
@M03506:14:000000000-AKVR1:1:1101:12986:4282 2:N:0:50
TTCTCTGGACTACAGGGGTTTCTAATCCCGTTCGCTCCCCTAGCCTTCGCGCCTCAGCGTCAGGTTCGGCCCAGGGGGCCGCCTTCGCCACGGGTGTTCCTGCTGATCTCTACGCATTTCACCGCTACACCAGCAATTCCACCCCCCTCTACCGTCCTCTAGCTCGCCAGTCTAAAGTGCCCCCTCCCCGTTGAGCAGGGAGATTTCACACCTTACTTAGCGTGCCGCCTGCCCGCCCTTTACGCCCCGAAAATCCGACCAACGCTCGCCTCTTACGTATAACCCCGGCTGCTGGCACGTA
+
CCCCCGGGGGGGGGGGGGGGGGGGGGGGGGGGGGGGGGGGGGGGGGGGGGGGGGGGGGGGGGGGGGGGGGGGGGGGGGGGGGGGGGGGGGGEGGGGGGGFGFGFGGGGGGGGGFGGGGGGGGGGGDCFGGGGFGGBFGGGGGGGGGGGGGGGGGEEEEEGGCFFGDGECCFFF?GCCFGG,:=E5EGGGGE@CF?FCFFG;C*=CFG+AFFDGC+<F*9+:CG5>CEFECFF*85C9DFFG+:3CEE@***.)17DD?C5>5DGC/;3E@75)*+<*(9C).:?(42),)43?:(*)9(((
@M03506:14:000000000-AKVR1:1:1101:18105:4291 2:N:0:50
TTCTCTGGACTACTAGGGTATCTAATCCCGTTTGCTCCCCACGCTTTCGTGCCTCAGCGTCAGGAAAGCCCCAGCGGGCTGTCTTCACTTTCGGCATTCCGATAGATATCTGCGCATTCCACCGCTCCACCTATCGTTCTACCCGCCTCTAGCTTCCTCTAGACCAGCAGTTCGCCCCGCAGTTCCCCGGTTGAGCCGGGGGATTTCACGGGACGCTTACTGCTCCGCCTACGCCCCCTTTACGCCCAGTGATTCCGGTTAACGCCCGAGCCCCCTGTCTTACCTCCGCTGCCGGCCCCTG
+
CCCCCGGG<FGGGGGGGGGGGGGGGGGGGGGGGGGGGGGGGGGGGGGGGGGGGFG?GGGFGGGGGGGGGGGGDGGGGGGGGGGGGGFGGGGGGGGEEGGGGGGEG9FFGGGGGGGGGGGGGGGDG:FGFGGGGCEFGGGFFEGF8EGEGGEEFD:FGEGGGGGGC6@D8@FFGDGGE5:@58CBFGEG8BBBE6CCFCEC53*;@+<<?>C<*9CGDG@GFF*<CDFDG5)*/7551D:*+<**/::):<+1*12C6,5*)97*9*2)/0))05::*.6+))).))(03590)(())0,4,
@M03506:14:000000000-AKVR1:1:1101:5701:4293 2:N:0:50
TTCTCTGGACTACTGGGGTATCTAATCCCGTTCGCTCCCCACGCTTTCGTGCCTTAGTGTCAGGAATGAGCCAGTTATCTGCCTACGCCATCGGTGTTCCTCCTAATATCTACGGATTTCACTCCTACACTAGGAATTCCAATAACCTCTCTCATCCTCTAGCTGAGCAGTTTAGATAATGTTTATTCGGTTGAGCCGAACGCTTTCACTACCTACTTACTCTGCCACCTACGCAACTCTTTACGCCCAGTACTTCCGGATAACGCTTGGATCCCCCGTCTGACCGCTGCTTATGGCTTGG
+
<CCCCFGGGGGGEGFFGGGGGGGFGGGFGGGGGGGCEEGGGGGGGDGGGGGDCFGGGGGGGGGG?FFDFEFGGGGGGGGGGDDF<FCFGEGFGDCGGGGDCFEFGCFCFGGGGGGDEGFGGGCFFGGGFEBFCFFCFGCFFGF8DDFGGGGGGFFF9DE=BFFGGGDG8DDBFFDDGFC8;DFGGGE,@,@CEG,D=+@1@CCC@EAEECCFFGGGGGFGGCC7>FFFFGAE4*:*(**5>C>87*/65:F+/:@FFF)*.)/;5**=E3*;);**240*41)639;)4>0)*).*8)(,,
@M03506:14:000000000-AKVR1:1:1101:6122:4315 2:N:0:50
TTCTCTGGACTACAAGGGTATCTAATCCTGTTTGCTCCCCACGCTTTCGTGCATGAGCGTCAGTGCAGGCCCAGGGGATTGCCTTCGCCATCGGTGTTCCTCCGCATATCTACGCATTTCACTGCTACACGCGGAATTCCATCCCCCTCTGCCGCACTCCAGCCGTGCAGTCACCAATGCAGTTCCCAGGTTGCGCCCGGGGCTGTCACATCTGTCTTACACAACCGCCCGCGCTCGCTTTCCGCCCCGTGTCTCCGAGCACCGCTGCACCGCTCTTGCCTACCGCGGCCGCTGGCACAGG
+
A@CCCGGGDC9DFFGFGGF8CDC9,CCFGGGGGGG9FFGEF@FC7C<F@F<FCFFC<FCFG@7FFEA,F@FFGGD:7CFGGCC9FFCGGECE@7FCCGGGAEFE:4?,5?5CF@C7BEFCCGDE9,,C<B:>CF@C+=BFF;D@88BE6D,@9C+@8CFGGGGFGGCE?CCAFF,@4,@CBEF;CCG7D88,61*=CC:CE)*3/A9<CC7C9+553:;A+**//2)):))*)7)*(17;*+255E:)7*;))977/()*))7)9*/)0/2)0)/*+)/+6)(,-((.()(-)(35)1(.(
@M03506:14:000000000-AKVR1:1:1101:18465:4343 2:N:0:50
TTCTCTGGACTACAGGGGTTTCTAATCCTGTTTGCTCCCCACGCTTTCGTGCCTCAGCGTCAGTGTTAGCCCAGGGGGCTGCCTTCGCCATCGGTGTTCCTCCGCATCTCTACGCATTTCACTGCTACACGCGGAATTCCACCCCCCTCTGCCACACTCCAGCTCGCCAGTTTCCATGGCCATTCCCAGGTTAAGCCCGGGGCTTTCACCCCAGACACAACGAACCGCCTACGCACCCCTTCCGCCCCGTAATTCCCATTAACCTTCCCCCCCCACGTATTACCCTCGCCGCTGCCCCTGT
+
CCCCCGGG9FGGGGGGGGGGGGGGGGGGGGGGGGGGGGGGGGGGGGGGGGGGGGGGGGGGGGGGGGGGGGGGGGFGGGGGGGGGGGGGGGGGGGGGGGGGGGGGGDGGFGGGGGGGGGGFFFGFGGGGGGGGGGDGGGFGGGFGEEGEG@DFGGG6C?CF?FGCFDGGGG6<@FGEE,A>GFFFFGG?EDECBC?CGG8?CDG8C6FDFF*C5CCFFG)CC57C7<)0:*)**0)9(9)*;*91/*:)1*/))1:?*.*2*1972+<)*))7:)*2*-)0()))()(81)(3)((/)8(()
@M03506:14:000000000-AKVR1:1:1101:20067:4392 2:N:0:50
TTCTCTGGACTACTAGGGTTTCTAATCCCGTTTGCTCCCCACGCTTTCGCGCCTCAGCGTCAGGAATTGCCCAGAGACCCGCCTTCGCCACCGGTGTTCCTCCCGATCTCTACACATTTCACCGCTACACCGGGAATTCCAGTCTCCTCTGCAACCCTCAAGAACAGCAGTATCGATCGACGTTCTTCGGTTGAGCCGAAGGATTTCACGACCGACTTGCCATCCCGCCTACGCGCCCTTTACGCCCAGTAATTCCGAGCACCGCTTGCCCCCCCTGTCTTACCGCGGCTGCTGGCACCGA
+
CCCCCGGGGGGGGGGGGGGGGGGGGGGGGGGGGGGGGGGGGGGGGGGGGGGGGGGGGGGGGGGGGGGGFGGGGGCGGGGGGGGGGGGGGGGGGGGGGGGGEGGGGGGGGGGGGGGFGAFGGGGGGGEGGGG@FGFG8FGGGGGGD=DEGGGGFGGGDGGD8CFGGGGGGGGGFDEG5FGGGGGGGCGGGEEEEGGFGGEG=D,<CC?CFF3)>>CECDFGGFFGGF3>E<5CDB>GFG>E8<FGGGG)7+3*/9CC0()>:).9D5*7CFD3B)***)9A)).:167),)46)),*)9(4(
@M03506:14:000000000-AKVR1:1:1101:7457:4398 2:N:0:50
TTCTCTGGACTACAGGGGTTTCTAATCCCGTTCGCTCCCCTGGCTTTCGCGCATCAGCGTCAGTGTCAGCCCAGCAACCCGCCTTCGCCGCAGGTGTTCCTCTTGATATCTACGCATTTCACCGCTACACCAAGAATTCCAGTTGCCCCTTCTGCACTCTAGCCGCGCAGTATCAGTTGACCTTTCCGAGTTAAGCCCGGAGATTTCACAACCGACTTGCGCTGGCCGCCTACGCGCCCTTTACGCCCAGTAAATCCGAACAACGCTTGCTCCCCCCGTATTACCTCGGCTGCTGGCACGG
+
CCCCCGGGGGGGGGGGGGGGGGGGGGGGGGGGGGGGGGGGGGGGGGGGGGGGGGGGGGGGGGGGGGGGGGGGGGGGGGGGGGGGGGGGGGGGGGGGGGGGFGGGGGGGGGFGGGGGGGGGGGGGGEGGGGGGGGGGGGGGGGGGGGFFFFGFGGGGGGGGGGGGDEGGGGEGGGFFGGGCGEEGGCFEGGFGDFFGGGGGGDC89F?FGG*5:CCEDCAG3CDEDGFFGG@ED:<59C>=;+:CDGGBC*3**9:FC>37@37F)*/7AF:@FGGGG97*,.).6)453>(-.))7:5?1(
@M03506:14:000000000-AKVR1:1:1101:17348:4403 2:N:0:50
TTCTCTGGCCTACCCGGGTTTCTAATCCTGTTTGCTCCCCACGCTGTCGCGCCTCAGTGTCAGCAACTGCCCAGCAGGCCGCCTTCGCCACCGGTGTTCTTCCGGATCTCTACGCATTCCACCGCTACACCCGGAATTCCACCTGTCTCTACAGTGCTCAAGCCCGCCAGTATCAGTGGCCGACTCGACGTTACGCGTCGAGCTTTCACCACCGACTCGTCGCGCCACCTACGTCCCCTTTCCGCCCAGTGATTCCGGACAACGCTCGCTCCCTCTGTATTACCACGGCTGCTGGCACAGG
+
CCCCCGDG-FGGGGGGGG:@FDFEGGGCEAEFGFGGG?DFCFGGGGGGGG+B:@CF<CEFGFGGFGGGGGFGGGGGGGDB:CFGGGFEFGGGGGGCFGGBEFF+@CE@9FD<FGGE:FFGGF?FGFGGGG,@F@:=F8;FDGG@=,@DFEGGDFD;DFDC99:@CG+@CG8AFGCGGGCEGGGG>CD5EEGGG*:CEGGG55EG8FF+40;CCC::)*0:7D<*9DBECG?E*.)*495*++2*/:*)*++1****73*27)0)7*25C)1.)2;*<-*24)).),4)(0(19?(*)1(3(
@M03506:14:000000000-AKVR1:1:1101:26159:4428 2:N:0:50
TTCTCTGGACTCCCGGGGTTTCTAATCCTGTTTGCTCCCCTAGCTTTCGCGCCTCAGTGTCAGTAGTGGTACAGTGCGTCGCTTTCGCCACAGGTGTTCCTCCCGATATCTACGCATTTCACCGCTACACTGGGAATTCCACGCACCTCTCCCTGCCTCCAGCATTTCAGTTTAGCCTGTAGGTCCAGCGTTAAGCCCAGAGGTTTCACATGGTACTTATAATCACTCCTACACTCCCTTCACCACAAATCATTCCGAATAACGCACGCAACCTCTGTATTACCGCCGGTGCCTGCACCGG
+
-ACCC9@C<EF,,6@CD:8@,CFEDE@<CEAC,<C,CF,BF,;,C@EEC,CBCFEFF,6CCF9CEA6CF<,,6,,:<@,C@FF<,C6BCF@,44,=<C,CF5?==F7+:55B9<C+:CEGGGFG7+:+C,,7,AAFDF9DCFC73C6BF,>D8,,,>=D,,@,,73;C,7@;,,,@7B,,,,4,,,,4,5B@B5,>,*,,,3*,,22,=@+;,0,,+4+,=++,+2+4,09?*;+*5549*+**0**)*++;7++:203*:A0*/*/0*))07**0+-*+)).)((()(.(()))*09(((
@M03506:14:000000000-AKVR1:1:1101:11641:4440 2:N:0:50
TTCTCTGGACTACTGGGGTTTCTAATCCTGTTTGCTCCCCACGCTTTCGCACCTCAGTGTCAGTATCAGTCCAGGTGGTCGCCTTCGCCACTGGTGTTCCTTCCTATAGCTACGCATTTCACCGCTACACAGGACATTCCACCACCCTCTACCATACTCTAGCTCGACCGTTATGAATGCAGTTCACAGGTTGATCCCGGGGCTTTCACTACATACTTACCGAAACACCTACGCGCCCTTAACGCCCAGTAGTTCCCATTACCGATAGCACCCTCTTTCTTACCTCGTCTTCTGGACTAGC
+
CCCCCFFGGGGFFGGGGGGGGFFFFGGGFGGGGGGAFGFGGGGGEGGGGGGGECEFGGGGGFGGFEFFGFFEFFGCE<6EFDG,,E@F7,BEA,,BECCEEE9BE9E<?@AEG7F,?F,AE,AFE7:+5EF,,,+9,5EEFFF,@+C6D8EF,=;9,,6@FEF,9++++3+++6@9,72<;,,7,,@=,34;,,3,778CEDCE,45B:7+3,+5,1++,*127/8;F5*;7*))/().=++:3)/*7*<+***2*0-*39**/***.0/*.)*220)0+.)...)(),)(6*6)*)*(((
@M03506:14:000000000-AKVR1:1:1101:23654:4441 2:N:0:50
TTCTCTGGACTACCAGGGTTTCTAATCCTGTTTGATCCCCACGCTGTCGCGCCTGAGCGTCAGATACGAGCCAGTGAGCCGCCTTCGCCACCGGTGTTCTTCCCAATATCTACGAATTTCACCTCTACACTGGGAATTCCACTCACCTCCCTCGTCCTCAAGTCTCACAGTTCCAATGGCATTTCCGGAGTTGAGCTCCGGGCTTTCACCACTGACTTGACAGCCCCCCTGCGCCCGCTTTACGCCCCGGAATTCCGAACAACGCCAGCCCCCTCCGTCTTTCCGCCGCTCCTCGCCCGTC
+
CCCCCGGGGGGGGGGGGGGGGGGGGGGGGGGGGGGGGGGGGGGGGGGGGGGGGGGDGGGGGGFFGGGFDEEGGGGGGGGGEGGFEGFGGGGGGGGGGGGDGFGGGGFFDGGEECF8FGGGFFG,4=EFCFGG8B,EFFGFEEEF8@EFGGGEDEEEECFE>D=DEGFGG8@F,@;EFFGGGDFC;CE>*58D;7,:37<*8CG5F6:,=C6CC*4>C>=:*+*,*2)./:55<))91C>*;+:*9C50**:))/CGG0*:>FF57*/)2)90));?*,0*().)-((79.((0,4357(-(
@M03506:14:000000000-AKVR1:1:1101:17882:4461 2:N:0:50
TTCTCTGGACTACAGGGGTATCTAATCCTGTTTGCTCCCCACGCTTTCGCACCTCAGCGTCAGAAATGCGCCAGTTGGCCGCCTTCGCCACTGGTGTTCTTCCGAATATCTACGAATTTCACCTCTACACCCGGAATTCCGCCAACCTCTCGCATCCTCTAGCCTAGCAGTCTTGAAGGCAGTTCCCGGGTTGAGCCCGGGGCTTTCACCCCCAACTTGCCAAGCCGCCTACGTTCGCTTTACGCCCCGTAAATCCGAACAACTATCTCCCCTGTCGTATTACCGCGGCCGCTGGTGCGCC
+
@CCCCGGG-;EFGCCGGGGEGDGG,EFG9FGGGGGGGGGCFGCFGGGGGGGGEFGGGGEGGGGGGCGGFEGDECFDFGFGGEGEFGFEDFFAGGFGGGGGGGGGECBD?DFAFGCE8<FEGEF,FFAEBF,8=:++?AFDG8C+@D8@E=DCECCEE9EFE8E,3<8@<D,><DCE6396B8EGGAF55*>B*,?CFEC4*?*:,,0++01)218:*+::CC**/:53:D:69))*(7)2;C:CDGG):1*.)*07911>)5>4*3+*+**00*3+*(8C34))-41.-),,)-,9)*1((
@M03506:14:000000000-AKVR1:1:1101:21125:4461 2:N:0:50
TTCTCTGGACTACTGGGGTTTCTAATCCTGTTTGCTCCCCACGCTTTCGTGCATGAGCGTCAGTGCAGGCCCAGGGGATTGCCTTCGCCATCGGTGTTCCTCCGCATATCTACGCATTTCACTGCTACACGCGGAATTCCATCCCCCTCTGCCGCACTCTAGCCATGCAGTCACAAATGCAGTTCCCAGGTTAAGCCCGGGGATTTCACATCTGTCTTGCAAAGCCGTCTGCGCACGCTTTACGCCCAGTAATTCCGCTTAACGCTTTCACCCTACGTACTAACGCGGATGCTGGCCCGCT
+
CCCCCGGGGGGGGGGGGGGGGGGGGGGGGGFGGGGGGGGGGF@FGGGGGFCG@DFFFGGGGGDCEFGFGGGGGFDGG@@GGGFEGGGGGGGGGGGGGGGGGFFEGDGGAFG9FGGDEGCEFFFGFCFGGECEGD4=FEFGG,C@=DGBEGFFDGGEGGGFCAB?FFFGGGGG@E;C,EG7CGCCEGGADC>>E,>F@CG>5?E*89B@71161;<@CD++*2+0**.)1;)<<)291)>88<CDD7?35+<@?7**2(**.*1*/8*)0/*0<3C5*(1*4<5,-1()()(,*),*).(((
@M03506:14:000000000-AKVR1:1:1101:15449:4469 2:N:0:50
TTCTCTGGACTACAGGGGTTTCTAATCCTGTTTGCTCCCCACGCTTTCGTGCATGAGCGTCAATCTTGACCCCGGGGTCTGCCTTCGCCATCGGTGTTCCTCCACATCTCTACGCATTTCACTGCTACACGTGGACTTCTACCCCCCTCTGCCAGATTCTAGCCTTGCAGTCGCCATCCCCATTCCCAGGCTGAGCCCGGGCATTTCACGACCGCCCTACACAACCGCCTGCTCACGCCTTCCGCACCGTAACTCCGCTTAACGCCTGCACCCTCCCTATGCCCACTGCCGCTGGCCCGTC
+
CCC8,CE<CEFCE<,C-@@FCGGFEFGGFFGFE<F<EF<F8FE7,8DF:CFGCGFGGGEGGGEFGDFGG8FC,+@@E6?=ECCFGGGGGGGEFGG>@FDGCDFGFGE=,,:BEF7??:FDFGF?F?AE=,+==+44EFA@@EECE>63B,@,@8883,@=,,@@F8,@=:>@3@CCEG6DF,,33@:,,>*3@5,5,4*4**44><@7<*5?*C5*)10:7***/1)5C<)29@4:1<.21+**/*1)*2;>)/2C*(/*)*8*1*;);)9)09C**(*+)-),)-()))-()(-7.)(-,
@M03506:14:000000000-AKVR1:1:1101:20898:4470 2:N:0:50
TTCTCTGGACTACTGGGGTTTCTAATCCCGTTTGCTCCCCTAGCTTTCGCTCATCAGCGTCAATCTCGGTCCAGGATGCCGCCTTCGCCACCGGTATTCCTCCAGATATCTACGCATTTCACCGCTACACCTGGAATTCTGCATCCCTCTCCCGAATTCAAGCCATCCAGTATCGGATGCAGTTCCCAGGTTAAGCCTGGGGATTTCACATCCGACTTAGTTGGCCGCCTACGAGCCCTTTACGCCCAGTAATTCCGAACCACGCTTGCCCCCCCCCTATTACCGCGGCTGCTCGCCCGGG
+
CCCCCGGGGGGGGGGGGGGGGGGGGGGGGGGGGGGGGGFGGGGGGGGGGGGGGGGGGGGGGGGGGAEGGGGGGGGGFGGGGGGGGGGGGGGGGGGGGGGGGGFGC?FFGGGCFGGGGGGGGFGGGEGGGGGGFGGGGGG9AEGGGGGGFGGGGGGGGGFDDGFFGGD>DGFA=EGEGGGGFGDADEGGF7DE99EGGFCCF58?FFE@CFDGGGC*5?AGFCDCFG>B=3);*5>D655AF?F3DE?):@+666>>*19*)07>D8C)A@<555E=*()+6444(4,)479:/)()))-2(
@M03506:14:000000000-AKVR1:1:1101:19383:4479 2:N:0:50
TTCTCTGGACTACCGGGGTTTCTAATCCTGTTTGATCCCCACGCTGTCGCGCCTGAGCGTCAGTAATGAGCCAGTGAGCCGCCTTCGCCACCGGTGTTCTTCCCAATATCTACGAATTTCACCTCTACACTGGGACTTCCACTCCCTTCTCTAATCCTCAAGTTTCACAGTTTCAATCGTATTTCCGGATTTGAGTGCTCGCCTCTCACCACTGACTTGAAAAACCGCCTTCGCGAGCTCTACGCCCTGCACTCCCAAATAATCAGCTCCCCCTTTCCATTACTGCGCCTTCCGCCCTCGA
+
CC9BBCGGFGGF<E@FCEGCFFFCACE<@<E,CC<,6,,:FFF@FFFG<C7+@:FCEE@6@,@F9FGGAD<FGCFF9<EF7FC@@=,:B,BCF+@B+BAE?EEGCCG,,9FBE<@,,+C?EF9?EAEFEE9E88,,AAAFCF,3,633@@9:,,8@@DB,3,@:EDDF=,6DDF,,2,+,74<B:,;@***33@55@;,,@**1*1;2:*;9<<,5;8/,;++4*:8A*9)0<).)6))++11597*)***0*)*1*.>+*****+390)157):8+)/<)-54))(.,0(45((*))(((
@M03506:14:000000000-AKVR1:1:1101:20781:4514 2:N:0:50
TTCTCTGGACTACCGGGGTATCTAATCCTGTTTGCTCCCCACGCTTTCGCGTCTCAGCGTCAGCAACGATCCAGAGGGCCGCCTTCGCCGCCGGTGTTCCTCCTGATATCTACGCATTTCACCGCTACACCAGGAATTCCACCCTCCTCTATCGCGCTCTAGCTGGCTAGTTTCGGATGCACTTCTGAGGCTGAGCCTCAGGCTTTCACACCCGACTTGACCAACCGCCTACACGCCCTTTACGCCCAGTCAATCCGAACAACGCTTGCACCCTCCGTCTTACCGCGGCTGCTGGCCCGGG
+
CCCCCGGGGGGGGGGGGGGGGGGGGGGGGGGGGGGGGGGGGGGGGGGGGGGGGEGGGGGGGGGGGGGGGGGGGGGGGGGGGGGGGGGGGGGGGGGGGGGGGGGGGGGGGGGGGGGGGGGGGGGGGGGGGGFCGGGGGGGGGGGGGGDGGGGGGGDGEGGGGGGGGGGGGFGGGGCEDEGGGGEEGGG778CGE5E6CCFFGGGD:6+:AFGDEGCC399CCGGFGDE>EC:EDF@G(9BFE?7*CEEBC8946*:F32CE)555CEE>F=7F>7CE>-.244<>:>63>53:)229)7(((
@M03506:14:000000000-AKVR1:1:1101:10846:4530 2:N:0:50
TTCTCTGGCCTACCAGGGTTTCTAATCCTGTTTGCTCCCCACGCTTTCGTGCATGGGCGTCAGTGCAGGCCCAGGGGATTGCCTTCGCCATCGGTGTTCCTCCGCATATCTACGCATTTCACTGCTACACGCGGAATTCCATCCCCCTCTGCCGCACTCCAGCTCTACAGTCACAAATGCAGTTCCCAGGTTGAGCCCGGGGATTTCACATCTGTCTTATAGAACCGCCTGCGCACGCTTTACGCCCAGTACTTCCGATTACCGCTTGCACCCTACGTATTACCCCGGCTGCTGCACCGTC
+
CCCCCGGG-EFGFGGGGGGGGGGGGGGGGFGGGGGFGGGGGG7FGGGGGGGGGGGGGGCGGGGGGGGFGGGGGGGGG7FFFGGGGGGGGGGGGGGGGGGGFGGGD7FGEFGGGGGFGGGGGGGGFGGGFG7FGDGDGGGGCFGFGGEGGGGGGGEGGGGGCCG6@@EFG?>F7EA9>CDF,DCE;ECAEC,,,<FCCCECEDGG:CCFGC7DC>FG=GFG7++2;8)):>3C)555197*1<>DD5C3CFC*7=FD3(7*8**/5*:)AFGFFGCF*,*<()<)(((04)(,)4)*).(.-
@M03506:14:000000000-AKVR1:1:1101:25927:4539 2:N:0:50
TTCTCTGGACTACAAGGGTTTCTAATCCTGTTTGCTACCCACGCTTTCGTGCCTCAGCGTCAGTTATGGTCCAGAAAGCCGTCTACACCACCGGTGTTCCTCCTGATATCTACGCATTTCACCGCTACACCAGGAATTCCACTTTCCTCTCCCACACTCTAGTCCCTCAGTATCCGCCGCACCCTCCCGGTTGAGCCGGGCGACTTACCACCCAACCTAAAGAACCGCCCCAACACCCTCTCAGCCCAGTCACCACCAACAACGCCCGCCCCCTCCGTACACCCGCTGCCTCGCCCACCCC
+
-ACCCFGGDG@,FG,-6-,;8FF@CFFFA<F@FFGEF9FC,@+C,@6;6;,,C<FGGG:@BCFF,C<,CEG@F<9,CE,EFGG<FGEF@<@@@CG7,BFE?<,B,A5?9?FFGDE@C@,AFC,+C>F@FC8+,+A4F,FF,,@,@FC,D9ECFG,+@DE,3,@98DAF?=,,@,7@+3==>ED8+64@E*5*5,,:,149**4*4/,,4+29*95/*0)+**22;*))2))**.0/4>.*****2*;)*++*1**9*(*15;53)2*):))08/*2*-)1()(-(1,0().)0(47)8((-
@M03506:14:000000000-AKVR1:1:1101:9157:4541 2:N:0:50
TTCTCTGGCCTACAGGGGTATCTAATCCTGTTTGCTCCCCTAGCTTTCGTGCCTCAGCGTCGGTATCTGTCCAGAAAGCCGCCTTCGCCACCGGTGTTCCTCCTGATATCTACGCATTTCACCGCTACACCAGGAATTCCGCTTTCCCCTCCAGAACCCTAGTCCTCCAGTTTCGGATGCAGGCTCTGGGTTGAGCCCAGAGTTTTCACATCCGGCTTCGAGAACCGCCTACGCACCCTTTCCGCCCAGTAATTCCGAACAACGCTTGCCCCCCCCGTCTTACCGCGCCTGCTGCCCGCGG
+
CCCCCGGG9FGGGGGGGGGGGGGGGGGGGGGGGGGGGGGGGGGGGGGGGGFGGGGGGGGGGGGGGGGGGGGGGGGGGGGGGGGGGGDGGGGGGGFGGGGG9EFGGFFGGGGGGGGGGGGGFGGGGGGGGGGGGDGGGGGGGGGDFGFFGGGGGFEBFEEG,DGGGGGGGFFAAFG+CECGGGFEF>FFDDGGG86CFCGG,/=;,:@@?9CDFGGE7D):?4?:CC5;CGBGGF3C@D0*81;*/CC:F8F*987FF055.5>9CE:7;)9@)>8:*(.>()).473)3)-()))10)(-(
@M03506:14:000000000-AKVR1:1:1101:20412:4542 2:N:0:50
TTCTCTGGACTACCAGGGTATCTAATCCTGTTTTTTCCCCATGCTTTCGCACCTCAGCGTCAGTGTTAGGCCAGATGGCTTCCTTCGCCATCGGTATTTCTCCAGATCTCTACGCAGTTCACCGCCACACCCGCAATTCGACCATCATCCCCCACCCTCTAGCTAACCAGTAGCGCATGCACTTCCCGAGTTAAGCCCGGGGATGTCACATTTGACTTAATTAGCCGCCTACGCTCGTCTTACTCGCAGTACATCCGCTTAGACCTTGCTCCCTCTGTCTTACCTAGGTCGCTAGCACTGA
+
A,-A,CFDCC-6C-,6@-;<F<E<FF<FFFCCF,,86;E,,;;<F,6C@@;F+,;,;CF,,666<,,9<,9,CCEGGG,F,C,FFFDCC,8E::B,6C,C?E<?D,,:,9??,444+8,,C,,++4++,@++@+++8,7+,>BC8F,,3,@D++@+3+63,,7D=AE=F8>,7DEEE6AEE,,4,3,*34367,,3,*1147C5*04,1B+2,=7,1==++7++;;)0/*.*:)59>))**02*0*:):/+*1975D1**)****++*3/:6)***36*3:)..)))))*(()--97?)()
@M03506:14:000000000-AKVR1:1:1101:7242:4565 2:N:0:50
TTCTCTGGACTACTAGGGTTTCTAATCCTGTTTGCTCCCCACGCTTTCGCACCTCAGCGTCAGTACCGGGCCAGTGAGCCGCCTTCGCCACTGATGTTCTTGCGAATATCTACGAATTTCACCTCTACACTCGCAGTTCCACTCACCTCTCCCGGACTCGATATCCCCAGTATCAAAGGCAGTTCCGAGGTTGAGCCCCGGGATTTCACCCCCGACTTAAGGCTCCGCCTACGTGCGCTTTACGCCCCGTAATTTCGAACAACGCCAGCCCCCTTCGTACTACCGCGGCGGCTGGCACGAC
+
CCCCCGGGGGGGGGGGGGGFGGGGEGCFGGGGGGGGGGGEGGGGGGFGEGGGGCGGGGGGGGGGGGGGGGGG7FFFGGGGGGGGGGGGGEGGGGGGGGGGGGGFGGGGGGGGGGGGGGGGGGGFGGGGGGGGGGGGGGGGGG9EGGC,=DGGGG>>EEGGD?C+@7E?:C8F:A3DFFE?:;4BEGECE77D>EFF@*A98C5*C6CCFFF5CDCCCDF7F=*3;*2:1*)2*<05(1)*1+2*1>E5*2?:F*:C<?*A>?4)//:5CFG58>8@*8):0<<8(3()()((0(-*)*,4(
@M03506:14:000000000-AKVR1:1:1101:20989:4583 2:N:0:50
TTCTCTGGACTACCAGGGTTTCTAATCCTGTTTGCTCCCCACGCTGTCGCGCCTCAGTGTCAGTCACTGCCCAGCTGGCCGCCTTCGCCACCGGTCTTCTGCCGGATCTCTACGCATTCCACCGCTACACCCGGCATTCTACCAGCCTCTACAGTACTCAAGTCTCACAGTAGTCGCGGCAGACCCGGGGTTGAGCCCCGGCCTTTCACCACAAACTTACAAGACCCACTACGCGCCCTTTACGCTCAGGGATTCCGGACCACCCTCGCCCCCCCCGCTTTCCTACGGTCGCCGGCACTGC
+
CCCCCGGGGGCFDFFCGGGGGGGGGGGGGGFGGFGFGGGGGG:FGCEEF<:B78CFFGGGGGFGGGGGGGGE@FFFFGGGEGGGGGGGDFGGD@FFG<CC9EC:>F+@EAFCFCF@FGD<FFF>F=FGGGAF:>FCDFF9FF98=D+6>>9D9=DBD8B88,3@<E,@87B,3@;5@*CE>**64D:=87=1*+3<*2CEE):8+<7:FC**2<GFGG9+270*24))*2)+150145)*03:*9*;):**..)9FC;35>))***2)/)90)9C55()*,)).),-),0(-)-(5))(,.
@M03506:14:000000000-AKVR1:1:1101:25724:4588 2:N:0:50
TTCTCTGGACTACCAGGGTTTCTAATCCCGTTTGCTCCCCTGGCTTTCGCTCACTCAGCGTCAGTGTTGGTCCAGGATGCCGCCTCCGCCACCGGTGTTCCTCCAGATATCTACGCATTTCACCGCTACACCTGGAATTCCGCATCCCTCTCCCAATCTCAAGCCATCCAGTATCAAGCGCAGTTCCCCGGTTAAGCCGAGGGATTTCACGTTTGACTTAGTTGGACGCCTACGAGCCCTTTACGCCCAGTAACTCTTATCAACGCTTGCCCCCCCCCATTTCCCTCGGCAGCCTGCCCGG
+
BBCCCGGGGGGCG<FGGDDF>FFGGGGGGGGCCFCGG@CFCGFGGFGGGGGG:<CEGGGGGGEGEGEGFFGGGGGGGGGGEFCFG,CF7F@CFC=>BFCFF@E,=EAEGG99F?FEGGC<A?FFGG7F79BFC88A,,?;FFGC=CG,@88=8,,7DG,@FD,@6,,73,6CEAD,;@CC+++3,>,<@CEE*8;EGGGD54/A==CC9CF8,*/,+++4@@D7**).=7):<>3*2C3:6<DCC=C3*;2***2*:)0+1984*1;);>D?))121()*).)-56()()(,)(.*0)((2
@M03506:14:000000000-AKVR1:1:1101:18197:4596 2:N:0:50
TTCTCTGGTCTACTGGGGTTTCTAATCCCGTTCGCTCCCCTGGCTTTCGCACTTCAGCGTCAGTGTCGGCCCAGCAACCCGCCTTCGCCGCAGGTGTTCCTCTTGATCTCTACGCATTTCACCGCTACACCCAGAATTCCAGTTGCCCCTTCCGCACTCTAGCCGAGCAGTATCAGTTGACCGTTCCTAGTTAAGCCCGGAGATTTCACAACTGACTTGCACATGCCGCCTACGCTCCTATTACGCCCCGTCACTCCGAACAACGCTTCTCCCGCCCGGCTTAACTGGGCTGCTGGTCTTG
+
C@C@CFA@-C@,C@F<-76@FCFDGGGGD,;66@@,,7D@FG,<F<,C,;,@FFE@,EFC@C:96@CB+C:7@FFG<@C:FCC@FFGG:FG7BBFG?FGF,E?DF9F,AFGDGFG@77CAEE<++++8CGA++A8F,EAB9EFFGGCGGG8,==+6+4@A,:,@C6+4CG,3,@,,@@,@DF54;B,,5>D;;2,>DF5*/)*55=,,4:096C+5:CF?*;7+06A)*2:7;5B517)+0+**178)**277)*22()*5))*)2*0**0*8)28?()*,,))).)),)(-),)9.*)))
@M03506:14:000000000-AKVR1:1:1101:21340:4628 2:N:0:50
TTCTCTGGACTACAGGGGTATCTAATCCTGTTTGCTCCCCACGCTTTCGCACCTCAGCGTCAGTACCGGGCCAGTGAGCCGCCTTCGCCACTGGTTTTCTTGCGAATATCTACGAATTTCACCTCTACACTCGCAGTTCCACTCACCTCTCCCGGACTCGAGACTCTCAGTATCGAAGGCAGTTCTGGAGTTGACCTCCCGCCTTTCCCCCCCCCCCTACCCCCCCCCCCCCCTCCCCCCCCCGCCCCCCCCCCCCCCCCCCCCCCCCCCCCCCCCCTCCCCCCCCCCCCCCCGCCCCCCC
+
CCCCCG9FFGGGGGGGGDGGGGGGFGGGGGGGG<FGFGGGGGGGFDGFEGCGGFG@EGGGGDFFEGCFEEGGGFGD@FGGGGGCGGFEE@FGEFF,?FGGFGGG7CF=E,@FGFGGGFFGGGGEE=FGFE,?FCB=CE4FBG9D?EGFB9D3>EG6ECFEFG?>9@;DCCA,<E:E7@1@,*1,3,,2,3,6>:,>,=D******,=,AFC<E)*=)/)/****19)8E/):5)091D)/**9)92C)*:85>)9D51CGE)87<8C3=DGED5EG>(./,-7BF9>DBE>F509D@573>
@M03506:14:000000000-AKVR1:1:1101:13847:4642 2:N:0:50
TTCTCTGGACTACCGGGGTATCTAATCCCGTTCGCTCCCCTGGCTTTCGCGCATCAGCGTCAGTATCGGCCCAGTAGCCCGCCTTCGCCTCAGGTGTTCCTCCCGATATCTACGCATTTCACCGCTACACCGGGAATTCCAGCTACCTCTTCCGTACTCTAGCCTGCCAGTATCGGCTGACCCTCCGGGGTTGAGCCCCGGGCTTTCACAGCCGCCTTAACAAGCCGCCTACGCGCCCTTTACGCCCAATAATTCCGACAAACGCTTGCCACCTACGTATTACCTACGCCGCTGGCACGTA
+
CCCCCGGGGGGGGGGGGGGGGGGGGGGFGGGGGGGGGGGGGGGGGGGGGGGGGGGGGGGGGGGGGGGGDGGGGGGGGGGGGGGGDGGGDFGGGGGFFEGGDFGGGGDFGBFFGGGGGGFFGGGGGGDGFGGDEGCFFFGGGGGCFGGGGGGGGGGCEFFGGGGGGGGGGEGCGG>CCFGGF69EGGGGGGGGGG?CF7CGC<CEC6C?FD**:5*17>6C:>C*7C3>EGB6<@)>>CD8@CD*9C55=CE*8*;CFB)*))0198;);?>F>*+0*4*3()44))(8()-45905;?(.(
@M03506:14:000000000-AKVR1:1:1101:19199:4647 2:N:0:50
TTCTCTGGACTACCCGGGTATCTAATCCCGTTTGCTCCCCTGACCTTCGTGCCTCAGCGTCAGGAACTGTCCAGAGACCCGCCTTCGCCACTGGCCTTCCTTACGATATCTACGCATTTCACCGCCACACCGTAAATTCCAGTCTCCTCCCCAGTCCTCGAGCCCGCCCGTATCGAATGCAGTTTCGGCGTTAAGCTCCCGCATTTCACACCCGACTTCCCGCGCCTCCTACGCACCCTTTACGCCCCATCAACCCGAACTACGCTTGCTACCTCTCTATGACCTCGGCTGCCGCTCCCGA
+
@CCC@E@F9<EFGG<C@:F7FGCEFGGGGGFEGGFFGGGFF6,EFFGG@FCG@@CEF@@@B,F8@FFF?FGCE,@@FD<FGGGCFGFCFCFD8C=E@FEFCFA<=@=B+?@F<+CC?:<@FF,?C+4CB:FE:CCD,9A=AEFGGD,76,@8,+66D,>=B>E+8>+++54+3:*46,4@,7EE7D8C4>1*1*,1,,5**)*:*,,+4+295C*//9+921::<C).A**<*)071D)*++*1*:*./****)299(9E)*)*1/:;****)*3+*5/+)).,40()()(()(()).(-,
@M03506:14:000000000-AKVR1:1:1101:5699:4664 2:N:0:50
TTCTCTGGACTACAGGGGTATCTAATCCCGTTCGCTCCCCTAGCTTTCGCGCCTCAGCGTCAGTGTCGGCCCAGCAACCCGCCTTCGCCGCAGGTGTTCCTCTTGATATCTACGCATTTCACCGCTACACCAAGAATTCCAGTTGCCCCTTCCGCACTCTAGCCCCGCAGTATCAGTTGACCTTTCCGAGTTAAGCTCGGAGATTTCACAACTGACTTGCGGTGGCCGCCTACGCGCCCTTTACGCCCAGTAAATCCGAACAACGCTTGCCCCCCCCGTATTACCGCGGCTGCTGGCCCGG
+
CCCCCGGGEFGGGGGGGGGGGGGGGGGGGGGGGGGGGGGGGGGGGGGGGGGGGGGGGGGGGGGGGGGGDGGGGGGGGGGGGDGDGGGGGGG:FGGGGGGGFGGDG9EFGGFGGGGGFGGGGGGGGGCG9E=D,DFCFCFGGFF9@99DFF8=FGGGG6BFEFGGGGDGGEBFAEGFCC,DGGFFFGGGGDFEFDDFFGDGC5C:CCCGGDFGGGGFDF=FD3855CFEGGFGF3><;C:G877C<5?5>F0=9/>F*(//.07>3EEE8)*).98EE1>=?044<19)7B6>@447>F12(
@M03506:14:000000000-AKVR1:1:1101:22910:4667 2:N:0:50
TTCTCTGGACTACAGGGGTATCTAATCCTGTTTGCTCCCCACGCTTTCGAGCCTCAGTGTCAGTTACAGGCCAGAGAGCCGCTTTCGCCTCCGGTGTTCCTCCATATATCTACGCATTTCACCGCTACACATGGAATTCCACTCTCCTCTCCTGCACTCAAGTCTCCCAGTTTCCAATGCACACAATGGGTGAGCCACTGCCTTTTACATCAGACTTAAGAAACCACCTTCTCGCGCTTTACGCCAAAAAATCACGGACAACACTTGGGACCCAAGTATTACCGCGTCTGCGGGCACCTAG
+
<CCCCGGGGGGGGGGGGDEEGCEGGGGGGGGGGGGGGGGGGGGGGGGGGGGGGGGGGGGDFGGGGFGFGGGGGDGGGGGGGGGGDGGGCGGGFGFEGGGGGFFGGGGG,<?FCEGDGECFEFAFG:FCGGF8AF?E<F9CDECGGFFGFF849,DFGFGGFFDCDFFDFGGGFD9FGGDFFGEGG6@A84@C+;FGGFFDF5,@,2,E:=ECE5F6+@AFGDGG*35*,**,5*)2(:8CCC8*8*3)***)2*2271C2;))1*2<687<))/1;+6*<5>6(,-(.())()(-)5)(.)
@M03506:14:000000000-AKVR1:1:1101:9101:4686 2:N:0:50
TTCTCTGGCCTACTAGGGTATCTAATCCCGTTTGCTCCCCTAGCTTTCGCGCCTCAGCGCCAATACCGGTCCAGGATGCCGCCTTCGCCACCGGTGTTCCTCCAGATATCTACGCATTTCACCGCTACACCTGGAATTCCACATCCCTTTCCCGGATTCCAGCCTGCCAGTATCGGACGCAGTTCCTCGGTTGAGCCGAGGGATTTCACGTCCGACTTAGTAGGCCGCCCACGCGCCATTTCAGCCCCGTAAATCCGAACGACGCTTGCCCCCCCCCTATTAACGCCGCCGCTGGACTGGA
+
CCCCCGGF-C@EGFGFGGGGGGFGGGG,EFFGGGGGGFGFFCEFAFFGGGGGGGGGGGBFGGG8EFFFGGGEGGGCFFFGEGGF7F?7FEGGDDE=FGGFGDGDG9EFGDFEFGG=FFCFGFFFE+@FGG@FEFFE5AFA9DG8DGGB,,8EF6E6E6F8C9?D=,>D<8>7;E6++5*@ECCGGG7ECCEGGGGGAE*:84**<?C:E<7*5)*/171+;;++**285))*)))/-).<A+**0:*)*2*))*00)(/*)0)))22.109)>7*/*()3)))--(-.-)(,)(,*.1(.(
@M03506:14:000000000-AKVR1:1:1101:15043:4693 2:N:0:50
TTCTCTGGACTACAGGGGTTTCTAATCCCGTTTGCTCCCCACGCTTTCGCGCCTCAGCGTCAGTTACAGACCAAAGAGTCGCCTTCGCCACTGGTGTTCCTCCACATCTCTACGCATTTCACCGCTACACGTGGAATTCCACTCTTCTCTTCTGTACTCAAGTCCCCCAGTTTCCAATGACCCCCCACGGTTGAGCCGTGGGCTTTCGCATCAGACCTAAAGGACCGCCTGCGCGCGCTTTACGCCCAATAATTCCGGACAACGCTTGCCACCTACGTACTTCTGCCGCCGCTGGCCCGCC
+
CCCCCGGGGGCFGFGFGGBCGGGGFGGGGGGGGGFFGFGGGGEGEGGGGGGGGGGGEGGGGGGGFGGGGCGG@<CFGGGGDEE:?FFGGEE@8@EF,CFGCEF8A8,EFFGFGCF+CF<FG9FCCE:C,ACEEEGFF8ED9E,@DB=,E@@ECA@,>EF,@DFGC8DEGG>DAFGADD,@9:C++>818:*@>D:CC>*1*2;FGF0=7:<5=C6C*0*3;>*;5CA>=D8C3))149>8*3>5**:5C66766?*90/*))093*2)*0*/5>+<:4?54)4).4)52<09)((17<2((
@M03506:14:000000000-AKVR1:1:1101:8025:4695 2:N:0:50
TTCTCTGGACTACCGGGGTTTCTAATCCTGTTTGATCCCCACGCTATCGCGCCTGAGCGTCAGTAATGAGCCAGTGAGCCGCCTTCGCCACCGGTGTTCTTCCCAATATCTACGAATTTCACCTCTACACTGGGAATTCCACTCACCTCTCTCATCCTCAAGCTAAACAGTTTCAATGGCAGTTCCGGAGTTGAGCTCCGGGCTTTCACTACTGACTTGGATAGCCGCCTGCGCGCGCTTTACGCCCAGTAAATCCGAACAACGCTAGCCCCCTTCGTCTTACCGCCGCTGCCGGCACGCA
+
CCCCCGGGGGGGGGGGGGGGGGGGGGGGGGGGGGGGGGGGGGGGGGGGGGGGGGGGGGGGGGGGGGGGFGGGGGGGFGGGGGGGFGGGGGGGGGFFGGGGGGGGGGGGGGGGGGGFGGGGGGGFGGGGGGGGGGDFFFFEFGGGGGGGG9DFFGGGGEG=D8FGGG9FGGGGGGGCCEGFFEGFCFGG>GEGG7??9EC*:CC>CCCCFGCGFC1>DFA6<F+8C48;C<FF35)).>>889CCGGGE539@**CGG(*:)777<8*)<)9B5)2;*2)/4--4(-(.2)49)((1)0,,,
@M03506:14:000000000-AKVR1:1:1101:5683:4699 2:N:0:50
TTCTCTGGACTACAGGGGTTTCTAATCCTGTTTGCTCCCCACGCTTTCGCGCCTCAGCGTCAATTACGGGCCAGATAGCCGCCTTCGCCACCGGTGTTCTTCCCAATATCTACGAATTTCACCTCTACACTGGGAATTCCACTATCCTCTCCCGCATTCAAGCTCATCAGTATCAAGCGCCGCCCCCAGGTTGAGCCCGGGAATTTCACGCCTGACTTGATAAGCCGCCTACGCGCCCTTTACGCCCAGTAATTCCGAACAACCCTTGCCCTCTTCTTATTACCGCGGACGCCTGCCCGGA
+
CCCCCGGGGGGGGGGGGGFGGGGGGGGGGGGGGGGGGGGDFGGGGGGGGGGGGGGGGGGGGGGGGGGGGGGGGGGGGGGGGGGGGGGGGGGGFEFGGGGGGGGGGGGGGFG9AFGFGGGGGGGFFGGGGGCGCCFFG?A9FFDEAFGGGDFGGGGGGGFFGF9,@EFGG?>@=CC,,@C++4@EDG>EG*>,4,>CFGGGGDEG67<19>5CFGGG774<DFF7CFBEGD5697.7410;<EF3DEE>C<+/6/277(*/)).*10;??FF)5*<++)*3.)6<?>(),0(()((18>(((
@M03506:14:000000000-AKVR1:1:1101:11297:4751 2:N:0:50
TTCTCTGGACTACCGGGGTTTCTAATCCTGTTCGCTCCCCACGCTTTCGCGTCTCAGCGTCAGTATCGTCCCAGAGAGCTGCCTTCGCCATTGGTGTTCTTCTTGATATCTGCGCATTTCACCGCTACACCAGGAATTCCACTCTCCTCTTCCGGACTCTAGCCACACGGTTTCCGTCGACGTCTGGAGGTTGAGCCTCCAGTTTTCACAACGGACCTGTTTGGCCGCCTACACGCTCTTTCCGCCCAGTAAATCCGGGCAACGCTTGCCCCCTCCGGATTCCCCCGGCGGCGCGCCCGTT
+
CCCCCGGGGGGGGGGGGGGGGGGGGGGGGGGGGGGGGGGGGGGGGGGGGGGGGGGGGGGGGGGGGGGGGGGGGGCFGGGGFGGGGGGEGGFGGGGGGGGGGGGGGGGGGGGGGGGGGGGGGCGGDEEGGGGGGD?FGGGGFCFGGGGGGGGGGGDGGGGGGGGGGG6BED:FE,@8CGGDGGGGGGGGCECGFGFGFGGGFGGFGCFGGGFDDGEGG;F9CF;C<D:>E>):*.7<3C)@<+0*1=8)*0<=F=FFG03CB3)))**);/77BC***()*4)63(((),0(()(43))3((
@M03506:14:000000000-AKVR1:1:1101:9146:4769 2:N:0:50
TTCTCTGGCCTACCAGGGTTTCTAATCCCGTTTGCTCCCCTGGCCTTCGTGCCTCAGTGTCAGGAACTGTCCAGAGACCCGCCTTCGCCACTGGTCTTCCTTACGATCTCTACGCATTTCACTGCTACACCGTAAATTCCAGTCTCCTCTCCAGTCCTCAAGCACCGCAGTATCAAATGCAGTTTCGGAGTTAAGCCCCGAGATTTCACACCTGACTTACGACGCCACCTACGCACCCTTTACGCCCAATGAACCCGAACAACGCCTGAGACCTCTGTATTACCGCATCTGCTGGCCCCGA
+
CCCCCGGG-EEGGGGGGGGGGGGGGGGGGGGGGGGGGGGGGGGGGGGGGGGGGGGGGGGGGGGCFGGGGFGGGGFGGGGGGGGGGGGGGGGGGGGGGGGGGGGGGGGGGGGGGGGDGDGGGGGGGGGGGGFCGGGGGDGA=EFFGFEFGFGGFC;BFGGFGCGFGG>EEEEADFAFGGGGGFGGGD8@=+@DFEFE@FECEDCCFEFGGGGDGF86CE+=9*@EGG48:2)<<>)/.CFG6++*1=CB5:A+8+9D5(95)..11**)2)*=5F6+3-@F<<A4(,()(*))*),/).,((
@M03506:14:000000000-AKVR1:1:1101:14227:4787 2:N:0:50
TTCTCTGGATTACTGGGGTATCTAATCCCGTTCGCTCCCCTAGCTTTCGCGCATCAGCGTCAGTGTCAGCCCAGCAACCCGCCTTCGCCGCAGGTGTTCCTCTCGATATCTACGCATTTCACCGCTACACCGAGAATTCCAGTTGCCCCTTCTGCACTCTAGCCCCGCAGTATCGGCTGACCTTTCCGGGTTAAGCCCGGAGATTTCACATTCGACTTGCGGTGGCCGCCTACGCGCCCTTTACGCCCAGGAACACCGAACAACCCTTGCCTCCCCCGTATTACCCGCGCTGCCGGCACCG
+
CCCCCGGGGGGGGGGGFGGEGGGGDGGGGGFGGGGGGGGGGEGGGGGGDGGGGGGGGGGGGGGGGGGGGGGGGGGFGGGGGGGGGGGGGGECECFGGDGG9?,BEFGFFGF9FFGGEGGGGGGGGGGGGGGGGGGGAFGGGGG98EGDGFCFEGGGGAFFGGFD@CGGGGGFFECCGGGCCFFGF;FEE7CEFFFFEGGE*CCF7EFDF>++4+<A*28C<CD57D:)/95:C3>)25.**+:C***758*075*0901*7@?F*8;)*)**)98=EF7/(().)(()459(0(())0(((
@M03506:14:000000000-AKVR1:1:1101:13208:4790 2:N:0:50
TTCTCTGGACTACTGGGGTATCTAATCCCGTTTGCTCCCCTGGCCTTCGTGTCTCAGTGTCAGGAACTGTCCAGAGACCCGCCTTCGCCACTGGTCTTCCTTACGATATCTACGCATTTCACTGCTACACCGTAAATTCCAGTCTCCTCTCCAGTCCTCAAGCACCGCAGTATCGAATGCAGTGTCGGAGTTAAGCTCCGAAATTGCACACCCGACTTACGGCGCCACCTTCACAACCTTTACGCCCATTTAACCCGAACAACTCTTGCGACCCTAGTTTTACCGCGTGTTGCGGCACCGA
+
BCCCCGGGFGGFEE<C<FGEFGF@FE<6CFGCCFGGG8CCFGGGGGGGDFCC@E<EDGC@<CGCFGGF9CF8FC,<CEFFCDGGEGGCCCFEGGGGDD?<?A?FGGDFFCFGFC+F:@FF9E?FGGFDFGGGFFE7FEGGFAFF;>DF,EE8BEFBEG;F,@EF=E6CGDED:,B8,@899,6,7@+1=+@@DFF,7,54@;CFG,,,22;****4;/9CD9C54?4)A*)30*+0(1;+5<+*//8)*2++++*21(1*.))*:+A=+)1.))*2*./<94A4(3()(0(.*(())0(--
@M03506:14:000000000-AKVR1:1:1101:25595:4836 2:N:0:50
TTCTCTGCACTCCTGGGGATTCTAATCCCGTTCGCTCCCTTAGCCTTCGCGCCTCAGCGTCAGGTTCGGCCTAGGGGGCCGCCTTCCACATGGGTGTAGCGGCTGAGCTCCATGCATTTCACCGCCACACTATCAATTCCACCCCCCTCTACGGACCTCTACCTGTGCATTCTACAGTGCACCCTCCCAGGTGAGCAGGGAGATTTCACTCCTCACTTGCACTCCCCACTGCGCGCACTTTCCGCCCAGTAAATCCGGACAAAGCCCGCCCCCTACCTACTATCTCATGCGCCAGCCCGCT
+
8CC@CF9----,,C<9-+,86@9,CCE,6,6;C,+,66,,CFG,F9F9DF7+@F,,6C@FE,,C,:<@F68,,9,:+++7+7@C:9,,:B,5,4B749,:+87@+,8,A5,B?,,?,:?A<AFC7+3+A3,3,CC@CE;,C93=+@C88D9D**5>:>8,E7B9,>2,D,6,,,5;,6,=BF6*AFG58>*4,,2:,,*7*1*=9+<9:+;;<*58+3;:67>CC<3)**/2*)89(9<+23*1/*:)2:<***29)-/*8))*02/)/)1))/*12)1+)-..)))*)*(,.(,*))(((
@M03506:14:000000000-AKVR1:1:1101:9433:4847 2:N:0:50
TTCTCTGGCCTACAGGGGTTTCTAATCCTGTTTGCTACCCACGCTTTCGCTCCTCAGCGTCAGTACTGGCCCAGAGCACCGCCTTCGCCACCGGTGTTCCTCCTGATATCTGCGCATTTCACCGCTACACCAGGAATTCCGTGCTCCCCTACCAGACTCAAGTCATAGCAGTCTCGAGTGGCATCTCCCGGTTGAGCCTGAAGTTTTCACACCCGACTTGCTAAACCGCCCACGAGCTCTTTACGTCCAATAAACCCGTACAACGCTCGCACCTCACGTATTACCCAGTCCGTCGGCACGC
+
CCCCCFCF-EFFFFGGEGGGGGGGC9EFGGGGGGGGGGGCFGGG7@FGGGBEFEFGGGGGDEC@EFGGGC<C@FEFC8CFGDDFGGGGGGGGCEFGGGGGGGGGGGEDFFFG9FFEFFFCE@FFE7CF<,A<ECCFCFGGF>>++@DFGG+D3,@DFGGGG8@DAA,7DG9EC,E>ECF8+:?AF,<9,*>:CEE?F=1;,2<2,=CF,550778*9CBDFCC7?*)):7)*:=38:D4+CF7:/*2>C++)/**09,**7)*9>E8)*)17B*/224574:AB2()),1)(0(()0)-(,
@M03506:14:000000000-AKVR1:1:1101:14250:4870 2:N:0:50
TTCTCTGGGACTACAAGGGTTTCTAATCCTGTTTGCTCCCCACGCTTTCGCGCCTCAGCGTCAATTCCAGGCCAGATGGCCGCCTTCGCCACTGGTGTTCTTCCCAATATCTACGAATTTCACCTCTACACTGGGAATTCCGCCATCCTCTCCTGGATTCAAGCGCAACAGTATCAAGCGCAATTCCCGGGTTGAGCCCGGGGCTTTCCCGCCTGACTTATTGCACCGCCTACGCGCCCTTTACGCCCAGTAAATCCGAACAACGCTCGCCCCCCTCGTATTACCGCGGCTGCCGGCACGC
+
CCCCCGGGGDGGGGGGGGGGGGGGGGGGGGGFGGGGGGGGGGGGGGGGGGGGGGCGFFFGGGG7FGGGGGGGGGGGGGGGGGGGEGGGGGGGGGGGGGGGGGGGGGGGGGGGGGGGGGFFGGFF@FFGGGF9F8EF,EGGGGGGGGGGGGDGGGGG?FGFCFEF@EE8@E=F:DFCFCG>C6CCEGGGGG7@**>DGGFG>DG=C5CF,;5CCDF*0+14@+197CA:EGECFFF30DDC8<*:CGGBC8<*9*0?D1D5>3)7):*)*05)><***-0*,()-6(4)(.7(04(5))-((
@M03506:14:000000000-AKVR1:1:1101:11178:4875 2:N:0:50
TTCTCTGGCCTACTGGGGTTTCTAATCCCGTTTGCTCCCCTGGCCTTCGTGCCTCAGCGTCAGGAACTGTCCAGAGACCCGCCTTCGCCACTGGTCTTCCTTACGATCTCTACGCATTTCACTGCTACACCGTAAATTCCAGTCTCCTCTCCAGTCCTCAAGCACGGCAGTATCGAATGCAGTTTCGGAGTTAAGCCCCGAAATTTCACCCCCGACTTACCGCGCCGCCTACGCCCCCTTTACCCCCAACTAATCCGAACAACCCTTGAGCCCTCTGTATTCCCGAGGCCGCTGGCACCGA
+
CCCCCGGG9FGGGGGGGGGGGGGGGGGGGGGGGGGGGGGGGFGGGGGGGGGGGGGGGGGGGGGGGGGGGGGGGGGGGGGGGGGGGGGDGGGGGGFGGGGGGGGG@FDGGGGGGGEGGFGGGGGGGGGGGGGGFGG7FGGGGGGF8;FGGEGGGG;EFCE8>=FGDDCEEEFGGD8FGCGGFGGGCFEE>:>DBC9,,4@5C>8,;C?,,*;CE*:::5+,2*/*18537C3C8:)17D.8<97*>CE@***0<=DGD?**)))*122.<:*).020+6@7))).((-)(.(4)(-C)*(-,
@M03506:14:000000000-AKVR1:1:1101:15195:4880 2:N:0:50
TTCTCTGGACTACAAGGGTATCTAATCCTGTTTGCTCCCCACGCTTTCGCACCTCAGCGTCAGTACCGGGCCAGTGAGCCGCCTTCGCCACTGGTGTTCTTGCGAATATCTACGAATTTCACCTCTACACTCGCAGTTCCACTCACCTCTCCCGGACTCAAGCTTCTCAGTATCAAAGGCAGTTCTGGAGTTGAGCTCCAGGATTTCACCCCTGCCTTAAAAAGCCGCCTACGTGCGCTTTACGCCCAGTTATTCCGAACAACTATCGCCCCCTTCGTATTACCGCGGTCTCTTGCCCACA
+
CCCCCGGGGGGGGGGGGGGGGGGGFGFGGGGGGGGGGGCEGGGGGGGGGGGGGFGGGGGGGGGGGGGGGGGGGGGGGGGGGGGGCFGGGGGGGGGFFGGGGGGGGGGGGGGGGGGGGGGGGGF@EGFFGGDGDGEGGGGCAFGFGEDFGDFFDC>CEEGGFG?DF73EGGGGGGGGFC?8CEGGFGFFFGGGGF:EEE@?FC:DFCG:E7>DFD,4?CF,=>DEGGF4CD>GCF)76))331+*:7:)70+*9**:*(**).0**++)27CDD);@*8)*.)).(-,0-)()1)5*)9)((
@M03506:14:000000000-AKVR1:1:1101:25099:4894 2:N:0:50
TTCTCTGGACTACAGGGGTATCTAATCCTGTTTGCTCCCCACGCCTTCGCACCTCAGTGTCAGTATCAGTCCAGGTGGTCGCCGTCGCTACTGGTGTTCCTTCCTATATCTACGTATTTCTCCGCTCCACAGGTACTTCTCCCAACTCCTACCATACTCTAGCTTGCTAGTTCTGAATGCTGTTCCCAGGTTGATCTCGGGGCTTTCACATCCTATGTTACAAACCCACACACTGCCTTTGACCCACATCAATTCTCATTAACGCGTGCACCCTCATTACCACATCTGCTGCGGCGCCACC
+
ABCCC9A@FGFGGGC9@:FECCE9CFEECGF9F8DCGFFFFDC7,CFE8FCFG,FFFGEC9EEEF9D<FFEEDEFE<FFF@EC:8:BE,,86,,:4A,<<?,?=,A95,@<,,:,,:4,,,,,8F:>F,:,:,,,59,F;,C,=4@,,,484,,@=89DD9=,,,,+,@,69,,,7,,,,,7EFAE,,,8,8,3,@,,,+3+*@4C,779+2625,45+=++=,/*****:*9)/*(0+,,1+*0,4)0++*13;+1/++1+2*/3/)*);A:C8*+)*+)))()).*)1)))(()))-3(
@M03506:14:000000000-AKVR1:1:1101:14593:4903 2:N:0:50
TTCTCTGGACTACAAGGGTTTCTAATCCCGTTCGCTCCCCTAGCTTTCGCGCTTCAGCGTCAGTGTCAGCCCAGCCACCCGCCTTCGCCGCAGGTGTTCCTCTCGCTATCTACGCATTTCACCGCTACACCGAGAATTCCAGTTGCCCCTTCTGCACTCTAGCCCCGCAGTATCGGCTGACCTTCCCGGGTTCAGCCCGGAGATTCACACGTCAACCTCCGGTGGACGCCTCCTCGCCCTTTCCCCCACTTAATTCCGACAAACGTTGGTCCTCCCCGTGTAACGCCGGCTGTGGTACCCG
+
CCCC8EGGDEFGGFDFGGFECGGGDFGG8FDF@FFEG@FBF<EFFGG<@FDGFGGGGGGCC7CFFFGG9@FGGFF,@<EGGDEGGGGGGGF@CC4BFFFG,BCFC+8B+4,5AFEF@75AEFF4==+4,AFF7F7=A?,CF,,879=F++6,,29=,,,<99E,,@@B*:@C;=@5@>;>F82D,,5;C@:*,1,<C5C//9C*5+2++*)2**30*0)/23115*))/9)**).*2)0:6+22***0**2/****0(125))**0*0*)2/*00;;(.*(().((()-7(()((***-)(
@M03506:14:000000000-AKVR1:1:1101:6883:4904 2:N:0:50
TTCTCTGGACTACCAGGGTATCTAATCCCGTTTGCTCCCCTGGCTTTCGCTCACTCAGCGTCAGTGTTGGTCCAGGATGCCGCCTTCGCCACCGGTGTTCCTCCAGATATCTACGCATTTCACCGCTACACCTGGAATTCCGCATCCCTCTCCCAATCCCAAGCCATCCAGTATCAAGCGCAGTTCCCCGGTTAAGCCGAGGGATTTCACATCCGACTTAGTTGGCCGCCTACGCGCCCTTTACCCCCAGTCATTCCGAACCCAGCTTCCCCCTCCCGTCTTACCCCGGCTGCTGGCCCGG
+
CCCCCGGGGGGGGGGGGGGGGGGGGFFGGGGGGGGGGGGGGFGGGGGGGGGGGGGGGGGGGGGGGGGGGGGGGGGGGGGGGGGGGEGGGGGGGGGGGGGGGGGGGGFGGGGGGGGGGGEFGFGGGGDGGGGGEGGGGGGGFGGGGGGGGGFFFGGDFG,D>EFGGFFFGGGGCCFFFGGGGGGCFFFGGGGGGGG79CC5=?CCE6C77:DF<4/=>D:E>:198CAB*9)*2:))4C>EC6***<:)/22*190::87*)))**231+09>>);*A(056,)),(-)-<((7),*0)-(,
@M03506:14:000000000-AKVR1:1:1101:21343:4909 2:N:0:50
TTCTCTGGACTACAGGGGTTTCTAATCCTGTTTGCTCCCCACGCTGTCGCGCCTCAGCGTCAGCAACGGCCCAGCAGACCGCCTTCGCCACCGATGTTCTTCCCGATCTCTACGCATTCCACCGCTACACCGGGAATTCCATCTGCCTCTACCGTCCTCGAGCCGGACAGTCTAGGAGGCAGCCCTGCAGTTAAGCCGCAGGATTTCACCCCCTACTTAGCAGGCCGCCCACCCCCCCTTTACGCCCCTTGATTCCGGCCCACCCCCCGCCCCCCGCGATTACCCCGGCCGCTGTCACCGC
+
CCCCCGD9FGGFGGDFGGGGGGGFFGGGGGGGG8FFFGGG?FCFE,CCFF:FGCGDFGFFGGGGGFE7@FFGGCFFEFFGGGGGGG7FE7CFC7BBFGDF<<FEFE7FCFF9FFGGC7FFFGDDGB:FGGGGG+C=DFFDCFGF,@CCCC9E9CG8ECGG8@C?*C5E>CFG79>:?,488A5EEGFG?FGCFF?CG=C=8)3+5AC@729>EG5@2:*+***1)9))1))**0))-1.*<0?**127***1**2?04>5)055/*/.*))079?**,)2,4<A717)(0(-)--2**.((
@M03506:14:000000000-AKVR1:1:1101:8472:4927 2:N:0:50
TTCTCTGGACTACAAGGGTTTCTAATCCTGTTTGCTCCCCACGCTTTCGCACCTCAGCGTCAGTATCGGGCCAGTGAGCCGCCTTCGCCACTGGTGTTCTTGCGAATATCTACGAATTTCACCTCTACACTCGCAGTTCCACTCACCCCTCCCGAACTCGAGATTGCCAGTATCAAAGGCAGTTCTGGAGTTGAGCTCCAGGATTTCACCCCTGACTTAACAATCCGCCTACGTTCGCTTTACGCCCAGTGATCCCGAGCAACGCTCCCCCCCGTCGTATTACCGCGGCTGCCGGCACGGA
+
CCC,BFGGEGGGGGFFGGGGGGGGGFFGGGGCFGGGGGGGGGGGGGGGGGGGGGGGGGGGGGFGGFEGGGGGGGGGGGFGGGGGGGGGGGGGGGGGGGGGGGGGGEGGDCFFGGEFGGGGFFGGGGFGCF,:AF+??EFGGGC,@C8,@>8CGGCEEGGEE=DFFGAGFFGGFFGDFF,:@8@;CGFFFF:BE,>D@?69875EG?F@?DCGF*,,4=CFGCF909B?::>G3)0063=EFCFDDE*)/29+**22*475)07/)/*)1.757)2*/,)2.)6A31()-7(1)405080(,
@M03506:14:000000000-AKVR1:1:1101:22760:4942 2:N:0:50
TTCTCTGGACTACAAGGGTATCTAATCCTGTTCGCTCCCCACGCTTTCGCGTCTCAGCGTCAGTACCGTACTAGAGAGCCGCCTTAGCCACGGGTGTTCTTCCTGATATCTGCGCATTTCACCGCTACACCAGGAATTCCACTCTCCTCTTCCGGACTCTAGCCTTATGGTTTCCACCGGCGTCTCGAGGTTGAGCCTCGAGTTTTCACAGCGGACCTACTAACCCGCCTACACACTCTTTACGCCCAATAAATCCGGCCAACGCTTCCCCCCTACGTTTTACCGAGGCCGCCGGCACGTC
+
A@<ABFFGGGGGGDFE9EF<EFFAEGFGGGFFGGEGGGGGGGGGGDFEFGEGEGFDGGGG:FCFFGFGGGGGGG,,E@7E@FCEFD<?FBFEGGGGGEEFGD,FGGGDCFDGFGGEEGF<F<FEC7FCGE<AFF7FGGGGFGGGFG,9=FA3@+=BECFGGFGC9,3@F,7@D7,,A:C8EE51=F?C*1>CFC:?:6CC5*>:9,,,=:+*2/:EDDF?*+3+;*0)//7E4)**.9=0C+27*:*5::C?6*22/4):5>7*1**)+855;3//C:)2,)))((,)()-(),-9))(.(
@M03506:14:000000000-AKVR1:1:1101:9818:4948 2:N:0:50
TTCTCTGGCCTACAAGGGTTTCTAATCCTGTTTGCTCCCCACGCTTTCGCGCCTCAGCGTCAATTACGGGCCAGATAGCCGCCTTCGCCACCGGTGTTCTTCCCAATACCTACGAATTTCACCTCTACACTGGGAATTCCACTATCCTCTCCCGCATTCAAGCTCATCAGTATCTAGCGCAGCCCCCAGGTTGAGCCCGGGAATTTCACGCCTGACTTGATCAGCCGCCTACGCGCCCTTTTCGCCCAGGAATTCCGAACAACGTTTGCCCCCTCCGTATTACCGCGGCTGCCGGCACGTC
+
CCCCCGGG9FGGGGGGGGFGGGGGGGGGGGGGGGGGGGGGGGGGGGGGGGGGGGGGGGGGGGGGGGGGGGGGGGGGGGGGGGGGGGGGGGGGGGGGGGGGGGGGGGGGGGGGGGGGGFGGGGGGGFGGGGGFEGGFGFCGGGGGDFGGGFGGGCEGGEGGGGGDF9DFGFGFCF,,@EDGG5EFGGGCECDCD@CCFGGE5DEEGGGGF44CFDFGDC4+;+1<CGBFGG3?3).)4C);++*1*:C)1**)0):7*(**))7)*2;)0*77>C*;::4C2<2>(70),)43),-C5>6(,
@M03506:14:000000000-AKVR1:1:1101:14193:4953 2:N:0:50
TTCTCTGGACTACAAGGGTATCTAATCCGGTTCGCTACCCTGGCTTTCGGGTCTCAGCGTCAGGATCGGCCCAGTCGGCCGCCTTCGCCACTGGTGTTCCTCCCGATATCTGTCCATTTCACCGGTACACCGGGAATTCCACCGACCTCTCCCGTCCTCAAGTTCCCCATTATCGGATGCAGTTCCGCGTTTAGGCCGCAGGTTTTCACACCTGACTTAGATAACCGCCTACCCCCCCTTCCCCCCCAGTGATCCCGGGCAACCCCGCCCCCTCCCTATTTACCGCGCCTCCTGCCACGTC
+
@@C@,CCCECC,EF<FGGFEFEFGEFGFE>FFE@CCCEGGGG<EGG8CBF7C:CC<EFCFC7FDF8CFFGGDCE@EG:F=6CFC@E@FE,BEFCG8BFCCEFGCF7>:4?9<9CB,EF,,,CA@7C:C?;FFC@@F==F9,C8@=CD:BF8D6@DEGEGGGC3@FG9@>,@9:D5B*8*,42A2>C=EG*1*4,,@01**=)*>A*<7CC7*=<*>:+;9***+00)7/9)0*)8/().;*0*01CGF*038**2*9()*)))*/**72)CE)****-0+)).),2>)-0(.),(2)112(
@M03506:14:000000000-AKVR1:1:1101:19982:4958 2:N:0:50
TTCTCTGGACTACCGGGGTTTCTAATCCCGTTCGCTCCCCTAGCTTTCGCGCATCAGCGTCAGTGTCGGCCCAGCAACCCGCCTTCGCCGCAGGTGTTCCTCTTGATATCTACGCATTTCACCGCTACACCAAGAATTCCAGTTGCCCCTTCTGCACTCTAGCCGCACAGTATCAGTTGACCTTTCCGAGTTAAGCTCGGAGATTCACAACTGACTTGTGCTGGCCGCCTACGCGCCCTTTACGCCCAGTAAATCCGACCAACCCTTCCCCCCCCCGTATTACCGCGGCTGCCGGCACGGG
+
CCCCCGGGGGGGGGGGGGGGGGGGGGGGGGGGGGGGGGGGGGFGGGGGGGGGGGGGGGGGGGGGGGGCGGGGGGGGGGGGGGGGGGGGGGGDGGGGGGGGGGGGGGGACGFGFGGGGGGGGGGGGGGGGGGG@G@@FFGGGGGGGGGGGGGGGGGGGGGGG7FGGECGGFGFGGG9CFDGGFFGGGGE>GGG9CEFEF=EGD*9ECGGGGGGGCFGG7F+;7769F38ED3:<>)719;E+0:55:*)23<7*/:F50)2)73**28)2)2077ECE()74266(-()()-()(-9.71((
@M03506:14:000000000-AKVR1:1:1101:9902:4961 2:N:0:50
TTCTCTGGGCTACCGGGGTTTCTAATCCCGTTTGCTCCCCTGGCCTTCGTGCCTCAGCGTCAGGAACTGTCCAGAGACCCGCCTTCGCCACTGGTGTTCCTTACGATATCTACGCATTTCACCGCTACACCGTAACTTCCAGTCTCCTCTCCAGTCCTCAAGCACGGCAGTATCGAATGCAGTTTCGGAGTGAAGCTCCGAGATTTCACACCCGACTTACCGCGCCGCCTACGCACCCTTTACGCCACATGCCTCACAACAACGCTTGCAACCTCTCTATACACCGTGCGCGTGGCCCAGC
+
CCCCCGGG-CCDEGE7@F@FBFFGCC@FGFG?FEE@E@FCFGDFGCC@CEFGDEFGGG:@@FCE<FFCFGG<6CFE<<CFFGBEGCCEC:F,=BE,B:EFFGGFFAF@>EGG?DFFG><<@E5+@=BFF@A@ECB+AF=CFE@3,;33>E>DDDDDD=E8E?D@FGG>@63=,@E8,,@DEF@;7E:4333,2>;@2,DC8*;5,,4,4+*2*:8*)96+2:<5393):*)*/8))4*);8?0*92*)*+3/)*9**,**))))/2*)*029:4*+*)*<)5.21((),0((0-4).)(,(
@M03506:14:000000000-AKVR1:1:1101:21149:4992 2:N:0:50
TTCTCTGGACTACTGGGGTATCTAATCCCGTTTGCTCCCCTGGCTTTCGTTCCTCAGTGTCAGTTGCAGTCCAGAACGCCGCCTTCGCCACCGGTGTTCCTCCAGATATCTACGCATTTCACCGCTACACCTGGAATTCCGCGTTCCTCTCCTGCACTCAAGCCACACCAGTATCAGACGCAGTTCCCCAGTTAAGCTGAGGGATTTCACGTCTGACTTAGTTGGCCACCTACGAACCCTTTACGCCCAGAAATTCCGAACAACGCTTGCCCCCCCCGCATTCCCCCGGCTCCCGGCACGG
+
CCCCCGGGGGGGGGGGGGGGGGGGGGGGGGGGGGGGGGGGGGFGGGGGDGGGGGGGGGGGGGGGGGGGGGGGGGGGGGGGGGGFGC7FGGGGGEFGGGGGGFGGGGGEGGGGGGGGGEGGGFFEDG>EGG8=EFGGGGGGGGGCEGGGG;8@FGGFGFGGGGGGCGFGGF?FCFGGGCFEEDEEFGGGGDEF,,;EFECCFFEEGDFG7>C;F4*>:>8C74BFGFFFGFFGGEFG;38897CFCECE5**)/1::D?3*..)17C5>*7*9>DECE9)23,))5((.73((0(,))0,((
@M03506:14:000000000-AKVR1:1:1101:6157:5037 2:N:0:50
TTCTCTGGACTACAAGGGTATCTAATCCCGTTTGCTCCCCTGGCCTTCGTGTCTCAGTGTCAGGAACTGTCCAGAGACCCGCCTTCGCCACTGGTCTTCCTTACGATCTCTACGCATTTCACTGCTACACCGTAAATTCCAGTCTCCTCTCCAGTCCTCAAGCACCGCAGTATCGAATGCAGTTTCGGGGTTAAGCCCCGAGATTTCACACCCGACTTACGGCGCCACCTACCCCCCCTTTACGCCCAATGAATCCGACCAACGCTCGAGACCTCCTTATTACCCCGGCTGCGTGCCCACG
+
CCCCCGGGGGGGGGGGGGGGGGGGGGGGGGGGGGGGGGFGGGGGGGGGGGGGGGGGGGGGGGGGGGGGGGGGGGFFGGGGGGGGGGGGGGGGGGGGGGGGGGGGGCFGFGGGGGGDGGGFFGGGGGGGFGGGG@CDGFGGCEGGGGGGGAFGFGGGGGG8DCGGGECEEGEGGGEGGGGGF89EAACC6CGGGGGGGGDGD*4DE,<CF9FGGG*=D9FGGGGCDG55FC4?*))1,>A=++:*7:CB7*27*609)():)))1CE*)*0*0)6A**.*04)6>(8()()-3)((*7??2(
@M03506:14:000000000-AKVR1:1:1101:18011:5038 2:N:0:50
TTCTCTGGACTACTGGGGTATCTAATCCTGTTTGCTCCCCACGCTTTCGCGCCCCAGCGTCAGTATCGGGCCAGTTGGCCGCCTTCGCTTCTGGTGTTCCTCCGAATATCTACGAATTTCACCTCTACACTCAGAATTCCACCAACCTCTCCCGATCTCCAGATCGTCAGTATCAAAGGCAGTTCCAGGGTTGAGCCCTGGGCTTTCACCCCTGACTTAGCGATCCGCCTACGCGCGCTTTACGCCCAGTAAATCCGCACAACGCTAGTCCCCTTCGTATTACCTCGGCTGCTGGCACTAA
+
CCCCCGGG-FGGGGGGGGGGGGGGGGGGGGGGGGGGGGGGGGEGGGGGGGGGGGGGGGGGGGGGGGGGGGGGGGGGGGGGGGGGGGGGGGGGGGGGGGGGGFGGGGGGGGGGGGGFGGGFFFDGGGFGGGGGGGGGGGGGGGGGGGGGGDEEFG6=ECGGGGGGGGGGCGGGGGDGCFGFGGGGGFFGC>GGE6DCFC@CCC,DFFGGGGGGGGGGGFA,+2>*/7A:>D)65=BD(>5;8+:CG:C>F8+8*=>CC()C3))/)/8)<@7))5*;E,.*4)6)))(),.3(95(9)/()(
@M03506:14:000000000-AKVR1:1:1101:7940:5041 2:N:0:50
TTCTCTGGACTACAGGGGTTTCTAATCCTGTTTGCTCCCCACGCTTTCGCGCCTCAGCGTCAATTACGGGCCAGATAGCCGCCTTCGCCACCGGTGTTCTTCCCAATATCTACGAATTTCCCCCCTACACTTGGAATTCCACTATCCCCTCCCGCATTCAAGCTCATCAGTATCAAGCGCCGACCCCAGGTTGACCCCGGGAACTTCCCGCCTGACTTGCTAAGCCGCCCACTCGCCCTTTACCCCCAGACTACCCCACCTACCCCTGCCCCCCTCCTCTGCCCTCCGCTCCTGCCACCCC
+
@C<@CFAD9@9ECDFGDGCGGCAF<FFGCFFFF@FFGGG,EFF@FFFGEDFEE@FGCGGGEGGGGGGGGG@F>CDFGCGGGGG@7FC7=CCD::4@BFGEF9EFG,==9,55,:6=,BEEAF<+F:FFF:<,,:,55DFD,CDD,@,,6@CCCEGCCEFFC:E:83,@,3E9<E9,29*3***>*>:E:4?,6,,><5C7*)**31:+2:C<*9*+27*+++10*2))/))/*0)969)*3+:*7**)***)*)**/()*)66*1/;)177)0/**2()0.)).((()()(())(*)1(((
@M03506:14:000000000-AKVR1:1:1101:14169:5066 2:N:0:50
TTCTCTGGACTACTGGGGTTTCTAATCCTGTTTGCTCCCCACGCTGTCGCGCATCAGTGTCAGAAACTGCCCAGCAGACCGCCTTCGCCACCGGTCTTCCTCCGGATCTCTACGCGTTCCACCGCTACACCCGGAATTCCGTCTGCCTCTACAGCCCTCGAGTTTGACAGTCGGCCCGGCAGATCCGGGGTTGAGCCCCGGACTTTCACCACACCCTTATCAAACCACCTACGCGCCCTTTCCGCCCAGGGATTCCGGACAACGCCCGCCCCCCCCCTCCTCGCGCACGTGCTGGCCCCGC
+
CCCCCGGGGGGGGGGGGGEGGGGGGGGGGGGGGGGGGGGGGGGGGGGGGGGGGGGGGGGGGGGDGGGGGGFGGGGFGGGFGGGEGGGGGGGGGGGGGGGGFAFG7F:FGGGGGGGFGCFGGGGGGGDG?CD@>>F+CFGGGGGGGGGFGGGGFCGGE6DECEGECA;FFGCFECE*=EGGEG5FC9,=:CC75+?EFGGE=):CFDF?FG4C*7?E3CF7F77+79F>C5)<5@>D>3)2A+:CDGG37**0)0>*0,9E:)779/:DG3C5>DC=*1)*,((-(-(.,)(-84,1)7(((
@M03506:14:000000000-AKVR1:1:1101:7981:5082 2:N:0:50
TTCTCTGGACTACTCGGGTATCTAATCCCGTTCGCTCCCCTGGCTTTCGCGCATCAGCGTCAGTGTCAGCCCAGCAACCCGCCTTCGCCGCAGGTGTTCCTCTCGATATCTACGCATTTCACCGCTACACCGAGAATTCCAGTTGCCCCTTCTGCACTCTAGTCGCACAGTATCAGTTGACCTTTCCGAGTTAAGCCCGGCGATTTCACAACTGACTTGTGCTGCCCGCCTACGCGCCCTTTACGACCAGCAAACCCGCACAAACCTGGCTCCCTCCGTACTACCGCGGCTGCTGCCACTG
+
@CCCCGGFCFCFGGGDEEEEFGGGGF9DEFFEGGD@EFFFFCCFFGGF@FEGGCEGGGG@CFEFFEGFGF<@@EE@FG@FEGG@CFFEEGG7=CFGE+<BAFGGGGGGDGFFGGEF74FAFEFGGDFE?C,=FFGCGEDF,D@EDF,,3+88@=8DGCC9E7CA8;C**@EC:EDAFC9;DFF9ACEGG*18B@FFEGGG*/**=:+::;**+;CCD+*=*:+1**2:CD>*>>DG6)0**00***/)**/)09*91()1077**2;0*<27>9*;/()/(24<((()()(,),.*)080)
@M03506:14:000000000-AKVR1:1:1101:19437:5087 2:N:0:50
TTCTCTGGACTACCGGGGTTTCTAATCCCGTTTGCTCCCCTGGCTTTCGCTCATCAGTGTCAGTGTTGGTCCAGGACGCCGCCTTCGCCACCGGTGTTCCTCCAGATATCTACGCATTTCACCGCTACACCTGGAATTCCGCGTCCCTCTCCCAAACTCAAGCCATCCAGTATCAGACGCAGTTCCCCGGTTAAGCCGAGGGATTTCCCGTCTGACTTAGTTGGCCACCTACGAGCCCTTTACGCCCAGTGATTCCGCGCAACGCCAGCCCCCTTCGTCTTACCTCTGCCTCCGGCCCGGC
+
CCCCCGGGGGGGGGGGGGGGGGGGGGGGGGGGGGGGGGGGGGGGGGGGGGGGGGGGGGGGGEGGGGGGGGGGGGGGGGGGGGGGGGGGGGGGGGGEGGGGGGGCFGGFFGGGGGG:FFGGGGFGGFFGCFGFGFBFGGGGGEGGGGGGG@FGF?@FE<EF,E?FFDEFFFF9DEEC9D*43:E;DFFFGEG@EG9<FGE*:5E*C?9+=*29**9CF@6EC@FFF<FFFG?F<@)92*)28<:D*:C>*A+9F42?4()/).7)1**0;;D)7/20*.):,).,6))0)*.))(-)8@(-(
@M03506:14:000000000-AKVR1:1:1101:6345:5098 2:N:0:50
TTCTCTGGACTACAAGGGTTTCTAATCCTGTTTGCTCCCCACGCTTTCGCGCCTCAGCGTCAGTTACAGACCAAAGAGTCGCCTTCGCCACTGGTGTTCCTCCACATCTCTACGCATTTCACCGCTACACGTGGAATTCCACTCTTCTCTTCTGTACTCAAGTCCCCCAGTTTCCAATGACCCTCCACGGTTGAGCCGTGGGCTTTCACATCAGACTTAAAGGACCGCCTGCGCGCGCTTTACCCCCAATAATTCCGGACAACGCTTGCCACCTACGTATTACCGCGGCTCCTGGCCCGCT
+
CCCCCGGGGGGGGGGGGGGGGGGGGGGGGGGGGGGGGGGGGGGGGGGGGGGGGGGGGGGGGGGGGGGGGGGGGGGGGGGGGGGGGGGGGGGGGGGGGGGGGGGGGGGGGGGGGGGGGGGGGGGGGGGGGGDFGGGDFFGG9FGGGGGGGGGGGGGGGGGGG8>9EFGGGDEFGGGGFFG9FGG?FDFFGEFGG??DFGGGD9@FF?C,,++;<>F:CCAFCGG6FGEFGDFGGF3<05);@CF**2?5*0<*0/:C43**)05)5E8>=67?F5+</,*+.))6(-(),)(-),(*07(((
@M03506:14:000000000-AKVR1:1:1101:9892:5111 2:N:0:50
TTCTCTGGCCTACTAGGGTATCTAATCCTGTTTGCTCCCCACGCTTTCGCGCCTCAGTGTCAGTTACAGACCAGAAAGTCGCCTTCGCCACTGGTGTTCCTCCATATCTCTACGCATTTCACCGCTACACATGGAATTCCACTTTCCTCTTCTGCACTCAAGTCTCCCCGTTTCCAATGACCCTCCACGGTTGAGCCGTGGGCTTTCACCTCAGCCTTAAGAAACCACCTGCACTCGCTTTACGCCCCATAATTCCGGATAACGCTTGCCACCTACGATTTTCCCTGCCTCCTGGCACTTT
+
CCCCCGGG-CFGGGGGGGGGGGGGGGGGGGGGGGGGGGGGGGGGGGGGGGGGGGGGGGCGGGGGGGGGGGGGFGGGGGGGGGGGGGGGGGGGGGGGGGGFEFEFGFFGDGGGGGGD>FGGGGGGGEGGGG9FFGGFGGGGGGGGGFCDGCFFGGGGCDGGGGGG8,DF+=@CFGG,C7,@DGF>363,3+@E684<E>;+4;EGE?,,7*2;CG,,9>AF7:=6?CF>E6/0*20*(:?::,+*1*3)2+*21:@@*37*)8A*2*1026*/<*<0*()/.)-5))50(/,(.)(1)9())
@M03506:14:000000000-AKVR1:1:1101:24577:5133 2:N:0:50
TTCTCTGGACTACCGGGGTTTCTAATCCTGTTTGCTACCCACGCTTTCGAGCCTCAGTGTCAGTTACAGTCCAGAGAGCCGCTTTCGCCACCGGTGTTCCTCCATATATCTACGCATTTCACCGCTACACATGGAATTCCACTCTCCTCTACTGCACTCAAGTCTAACAGTTTCCAATGCACACAATGTTTGAGCCACAGCCTTTTACATCATACTCATTAAACCACCCGCGCTCGCTTTACGCCCAATAAATCCGGACACCGCTCGGTACCTACGTCTTGCACTGCTTGCTTGCACGTCG
+
CCCCCGGGGGGEGGG>GGGGGGGGGGGGGGGGGFGGGFGFC7FGGD<C:<<FGGDCFGGFFGGGGGGGCGFEG8F<E@7C@FGCGGFGC7BDEGFFEFGGGGFGGGGCCGGFFGD7?CCC?CE:F>FGGGAD9E,CF=E,EEGF=E8@DFGGC,9EECFF=DFGCFD,8ECFADFGEGFGGGEGG6E:3=D,@DFCFE,,:;CGFFCFE7++2+,;*=+,529?*;?**)5*94?8:GF57=**15A)*+51:C<3)/7E))095**./)99/:<E0(75).))-,)*)0(.1407=.4(-
@M03506:14:000000000-AKVR1:1:1101:22742:5143 2:N:0:50
TTCTCTGGACTACTGGGGTTTCTAATCCCGTTCGCTCCCCTGGCTTTCGCGCATCAGCGTCAGTATCGGCCCAGTAGCCCGCCTTCGCCTCAGGTGTTCCTCCCGATATCTACGCAGTTCACCGCTACACCGGGAATTCCAGCTACCTCTTCCGTACTCTAGTCCGCCAGTATCGGCTGACCCTCCGGGGTTGAGCCCCGGGCTTCCACCGGCGACTTAACAACACGCCTACGCGCCCTTCACACCCAACACTCCCGAACAACGCTCACCACCTACGGATTCCCGTGCGCGCTGGCCCGCG
+
9CCCCGGGGG<@FFGFFGGGDGGGFFGFA@FGGGGDFGDGGFGG8<FGGGGGGGGGGGGGGGGGGGCGCCGGGGCFFG9E@@FGF9CECFBCFF?CBFEC<EGE>F@CEGGCFGC++8<FFFG:+@FEGG,@@DC@FFGGGGG,3>8,E=DFFGGC>F9,@:;F,*@*4*DFAFE>EGGC,D9EG>55:B8:=+2<C***3)//=*0<7<></)*:<**+2****75)**.:75<33C3**3***1*5A**)/)2*)-):)84))**)+0*))*22/,)*())),.()(.-451(*)0-((
@M03506:14:000000000-AKVR1:1:1101:11380:5170 2:N:0:50
TTCTCTGTACTACTGGGGTATCTAATCCCGTTCGCTCCCCTGGCTTTCGCGCATCAGCGTCAGTGTCGGCCCAGCAACCCGCCTTCGCCGCAGGTGTTCCTCTCGATATCGACGCATTTCACCGCTACACCGAGAATTCCAGTTTCCCCTTCAGCCCACTAGCCAAACATTAACACTTGACCCTTCCCAACTAAGCCCGCGGATTTCACCATTGCATTACTTTGCCGCCCAAGCCTCCATTCACACCTGTTCATCCGAACAACTCTTTCCCCCCCCGTACCTCTGCGGCCGTCGCTGCTTG
+
@C@<8C<-<CF<F9DDGEGGGAE@,C,FGGG86FG@F@F7FEEG<CFCCGGGG7EGGGCFCFCE,6FCC7:F:<@CECFE:::8CCF74==8=:FF?F,:BE5EC89B=FGFGGG+BCFG?F,+>F@CFF,6::+=CFGF,,85,3;EF,@8,2,,+,*,@,,:9E,*,,7,,@,2,5<,>9,?4,,45,*22,,,5=C=*)***2199*00++5+2;++21+2+0))2)0**))*.1)3<+*2*+2)+++*1*:7*-1:@7>6*+0*3*00>)*//()1()))))(0,.4()((*)))..
@M03506:14:000000000-AKVR1:1:1101:5894:5179 2:N:0:50
TTCTCTGGACTACCGGGGTATCTAATCCTGTTTGCTCCCCTAGCTTTCGTGCCTCAGTGTCAGGTGTTGTCCAGGGACTCGCCTTCGCCACTGGTGTTCCTCTTGATATCTACGCATTTCACTGCTACACCAAGAATTCCAGTCCCCCCTCCAAACCTCCAGCACAGCAGTATTCAATGCCATCTCAGGGTTAAGCCCTGAGCTTTCACATCAAACTTTCTATGCCACCTACGCACCCCTTACGCCCAGTGACTCCGAACAACGCCCGGCACCCCTGTCTTCACGCCGCTGCTCGCCCACC
+
CCCCCGGGGGEFGGFEFG@FFGGGDEFGGGGGGGGGGGGGGGDGGGGGGGGGG,EFGGGFGFGGCFGGGGGGGGGDF@FGGGGDCDDGGCFFGGE?FGGD,?FFGCFFGFFFFDFEFGFFGGEFFF<FEGGGFGGGG,4AFFFG=FFGG+BCG?FGGGGG?FF8FDCFE?,,7,33=CA8=DG,@;CFFCDFGGGGGCFDG*,;DAECE>C7,=9DFCEGGGF:FFFFGFA679;DB4);4,C<D5E5CFCA67:8C(*=58)))*275.557*:*2.0<<>)5(4()-)((/)(/071((
@M03506:14:000000000-AKVR1:1:1101:15081:5185 2:N:0:50
TTCTCTGGACTACCGGGGTATCTAATCCTGTTCGCTCCCCTAGCTTTCGCGCCTGAGCGTCAGGTAAGGCCCAGAGATCCGCCTTCGCCACCGGTGTTCCTCCTGATATCCGCGCATTTCACCGCTACACCAGGAATTCCGATCTCCCCTACCTACCTCTAGCCTGACAGTATCGGATGCAGTCACGGGGTTGAGCCCCGGGATTTCACACCCGACTTGCCAAGCCGCCTGCGCGCTCTCTCCGCCAACTGATTCCGGACAAAGCCCGCCCCCTCCGTCTCACCGCGGCTGCTGCCCGGTG
+
CCCCCGGGGGGGGGGGGGGGGGGGGGGGGGGGGGGGGGGGGGGGGGGGGGGGGGGGGGGGGGGGGGGGGGGGGGGGGGGGGGGGGGGGGGGGGGGGGGGGGGGGGGGGGGGGGGGGGGGGGGGGGGGGGGGGGEGGGGGGGGGGFGGGGGGFGGGGG,;EG9EGGFDGFCFGFGGEEG7EEFEGGGGGGDCGGFFFD5CEE3CC6+4@FFGG55*CD54CCFF*C355577E3>EG6CF+<+2CCC1.**0/96CCF07CDF)*9*2):01)09*/*4)2,)-,(40)7)23)4)*))(-(
@M03506:14:000000000-AKVR1:1:1101:23269:5187 2:N:0:50
TTCTCTGGACTACTGGGGTATCTAATCCTGTTTGCTCCCCACGCTTTCGTTCTTGAGTGTCAGTAAAGACCCAGCAGGCTGCCTTCGCTTTTGGTGTTCCTCTGTATACCTACGGATATTACCCCTACGCACAGAATTCCACCTGCCTCTGTCTTACTCTAGTGAGCCAGTATAAAGCACCTTCCTTGAGTTGAGCTCAAGTCTTTGACGCTCTACTTAACCAACCACCTACGAACTCTTTACGCCCAATACTTCCGGATAACGTTTGCATCCTACTTCTTACCGCAGTAGCTGGCACGTT
+
CCCCCGGGGGGGGGGGGGGGGGGGFGGGGGGGGGGGGGGDGGDGEEGGGCGGGGGGGGGGGGGGGGGGGGGGGGCFGFGFGGFGFGFGGGCGGDFGGGGGGGGFGGGGGGGGGGGGGGG<FE<FFCCFEGGFCDEFGGGFCEFFF8EGG,EEDFGGFAFGG,4@8EF8@?FFFGDADFGGCGGGFFFGFFGGAFG?A,EE==8DFGCCC6>C>C,,2B@F<*9@57@5*;*,/944>:8?EB>D4:8)=2A)1+1**(**)1**20<=?7D=A;>++1++).)6,(,>(/))1),*.*3,(
@M03506:14:000000000-AKVR1:1:1101:7030:5193 2:N:0:50
TTCTCTGGACTACCAGGGTATCTAATCCTGTTTGCTCCCCTAGCTTTCGCGCCTCAGCGTCAGTAGTGGTCCAGTGCGCCGCTTTCGCCACAGGTGTTCCTCCCGATATCTACGCATTTCACCGCTACACCGGGAATTCCACGCACCTCTCCCACCCTCCAGCATTGCAGTTTCGCCTGCAGGCTCTGAGTTAAGCCCAGAGGTTTCACAGGTGACTTACAACCCCGCCTACGCGCCCTTTACGCCCAACAATTCCGAACAACGTCCCCACCCCCTGTATTACCGCGGCTGCCGGCCAAGA
+
CCCCCGGGGGGGGGGGGGGGGGGGGGGGGGGGGGGGGGGGGGGGGGGGGGGGGGGGGGGGGGGGGGGGGGGGGGGGGGGGGGGGGGGGGGGGGGGGGGGGGGFGGGGGGGGGGGGGGGGGGGGCCEGGGGGGGGGGGGGGGGGGGGEDG,>FGFGGGGGGGGGGGA,E9CDFC7*@EEGG6EGG>FFFCEGGG,6D8EG,@F;,=:7EF++9?<,CB@AFFGC*1:8D5*:?<35<;3888:7<:EGEG5;>=7DG60*:5<>/***02.7<)12//.*2-6)2(3()2)(()4,/))(((
@M03506:14:000000000-AKVR1:1:1101:4683:5204 2:N:0:50
TTCTCTGGACTACCGGGGTTTCTAATCCTGTTTGCTACCCACGCTTTCGCGCCTCAGCGTCAATGTCGGTCCAGTTGGCCGCCTTCGCCACGGGTATTCTTCCCAATCTCTACGAATTTCACCTCTACACTGGGAATTCTACCAACCTCTACCGAATTCAAGTAAAACAGTCTTGAATGCAATTCCCGGGTTGAGCCCAGGGCTTTCACATCCAACTTGTCAAACCGCCTACGCGCCCTTTACGCCCAGTAATTCCGAACAACGCTAGCTCCCTTCGTATTACCGCGCCAGCTGGCATGAA
+
CCCCCGGGGGGGGGFFGGGGGGGGGGGGGGGGGGGGGGGGGGGGGGGGGGGGGGGGGGGGGGGGGGGGGGGGDGGGGGGGGGGGGGGGGGGEDGGCGGGGGGGGGGGGGGGGGGGGGGGGGGGGGGGGGGGGFGGGDGGGGGGFGGGGGGGGGGCCGGGGGGGGGCCCFGGFGGFDCCGGGFFF7E?ECGGGEF??GFCDG>EF5<FGGG8?,;?E8CFFGF776C:A=DDGGF5D@D:8<979D5*0A<CFF*7:C63=:.<CG5?0A*7)843C;:)0(-6)(,2)-)(4?27D)*())
@M03506:14:000000000-AKVR1:1:1101:10237:5224 2:N:0:50
TTCTCTGGCCTACAGGGGTTTCTAATCCTGTTTGCTCCCCACGCCTTCGCACCTCAGCGTCAGTACCGGACCAGTGAGCCGCCTTCGCCACTGGTGTTCTTCCTAATATCTACGAATTCCACCTCTACACTAGGAGTTCCACTCACCTCTTCCGGACTCGAGATCGCCAGTATGAAAGGCAGTTCCAGGGTTGAGCCCTGGGATTTCACTCCTCATTTAACGATCCGCCTACGTCTGGTTCCCGTCTAGTCACACCGACCAACGCTCGCCCCCTTCGTATTCCCACGCCAGCTGGCACCAA
+
CCC<CGGG9FFEGGCFCE;FGGGFGGFGGFFEGFFFEEG76F:CFFDFCGGGC@EF<FEGGGGGCFGGGCGGFFGGCFGG>:@6FEFECFGGF?FEF7FFGGGG9FFAGGFFGGG8F7EF9FF<F@FFF8,A9?8=,AA,,@;8,64,4C=D,6CEGGG6B@,@D8CEGGGGGGGC<D,,,3@7<;D<3*4@*@,,,*5CC4D:,2:C7+54,45,+4+4@D*4;*/87*52*8)*(*/>+02*2=/)+231++2/76):<)0*9*2.?5D))1*2;(.24.))),-7,.(-)((*0*(((
@M03506:14:000000000-AKVR1:1:1101:16107:5283 2:N:0:50
TTCTCTGGACTACCGGGGTTTCTAATCCCGTTCGCTCCCCTAGCTTTCGCTCCTCAGCGTCAGTGTCAGCCCAGCAACCCGCCTTCGCCGCAGGTGTTCCTCTTGATATCTACGCATTTCACCGCTACACCATGAATTCCAGTTGCCCCTTCTGCACTCTAGCCGCCCAGTATCAGTTGACTTTTCCGAGTTAATCTCGTAGATTTCACAACTGATTTTGTCGTGCAGCCTTCGCGCCCTTTCTTCCCATTAAATCCATACGTAGCTTGTGCCCCCCGTTTTTCCCACGCTCCTTGCCCGG
+
6@<AC<6@ECFG8CEGDFC+6C@CFFG9C@6E,6@@;+,6FFG?EGF<:,,,@,6C8,C@7666CCE,6EDGF8,C@<E@@B:@:EEDCB:+@=F,:BB,,:BE9EFFAA9EFFEFB:E<F5AFCBCF9BEF,CFAFAFFFCC,,@,668,DD2@@==6@3@3,6+++5D,;,@,5,3,,@<,>7D,**4DEGG,>EFF*4*=D79CFGC**,21,++1,22*4**)+0;F97.):()2C@?+1+155+0<//40**)*3))****3**)******:75*.(-())))(),()()29).((
@M03506:14:000000000-AKVR1:1:1101:7793:5300 2:N:0:50
TTCTCTGGACTACTGGGGTTTCTAATCCTGTTTGCTCCCCACGCTTTCGCACCTCAGCGTCAATATGTGTCCAGTGAGTCGCCTTCGCCACTGGTGTTCTTCCGAATATCTACGAATTTCACCTCTACACTCGGAATTCCACTCCCCTCTCCACAATTCTAGCGATGCAGTCTTAAAGGCAATTCCGGAGTTGAGCCCCGGGCTTTCACCTCTAACTTACAAAGCCGCCTACGTGCGCTTTCCGCCCATTAATTCCAAACAACGCTCGCCCCCCCCCTATTCCCGCGGTCGCTTGCACGGG
+
CCCCCGGGGGGCGGGGGGGGGGGG@FFFGGGGGGGFGGGGGGFCGFDGGGGGGFGGGGGGGCEFEEGG9FGFGGGGGGGGEEGCCFDCECGGGGG8FCCAFFFEGCG<FGGCGGEFGGGGAEFFG@EGGG<FFEE+AFAF9E;E,DEFG8@8,ADC@F;EDFGDDDEGG89FGDFG8EFFCFG9DEGD;7@@EC,@D*8@E5>>FFF<C>CCA*,,=9A,++*,;CBFEDBFC5=*.)0*/+299=*.*++18*0:*.078>))/**8C>3@:/1**7F?)))43((),)(,)((/**-((
@M03506:14:000000000-AKVR1:1:1101:7729:5307 2:N:0:50
TTCTCTGGACTACCGGGGTTTCTAATCCCGTTCGCTCCCCACGCTTTCGTGCCTTAGTGTCAGTAATGGGCCAGTAGACTGCCTACGCCATCGGTGTTCCTTCTAATATCTACGGATTTCACTCCTACACTAGAAATTCCATCTACCTCTCCCATACTCTAGCTAAGTAGTTCAAATAATGGACATGCGGTTAAGCCGCATCATTTCACTATTTGCTCACTTTGCCACCTACGCAACTCTTTACGCCCAGTGATTCCGGATCACGCTTGGGTCCTATGTTTGACCGCGGCTTCAGGCCCGC
+
CCCCCGGGGGGGGGGGGGGGGGGGGGGGGGGGGGGGGDGEFGGGGGGGGGGGGGGGGGGGGGGGGGGGGGGCFFG9AEFGFGGGGGGGG+CFDGGGGG9FGGGFFCGGGGGGGDEGEEAEGGFGFFGCFGGFG9:E<F=EF;EFGGGDGGG=FGFFFFGFBAGGCDEGFDGGGGA,=E8FGGGGCGFGGDGEG7DFGCGE8C3AFFG:E?++@;A,2<=22=C:=DF*=*;=C65DBFFGFC8F<=EACBC*+:CF73)*.));**3)*:*77DC<+)/0.3):31(70)(,04)20)-4(
@M03506:14:000000000-AKVR1:1:1101:21707:5313 2:N:0:50
TTCTCTGGACTACAAGGGTTTCTAATCCCGTTCGCTCCCCTGGCTTTCGCGGTTCAGCGTCAGGTGCAGCCCAGTCGGCCGCCTTCGCCACCGGTCTTCCTCCGGATCTCTACGCATTCCACCGCTACACCCGGCATTCCGTCTGCCTCTACAGCCCTCGAGTTTGACAGTCGGCACGGCAGATCCGGGGTTGGGCCCCTGGCTTTCACCACACCCTTATCACACCACCTACGCGCCCTTTCCGCCCAGTCATTCCGGACAACGCCCGCACCCCCCGCATTACCGCGCCGTCTGCGCCCGC
+
CCCCCFFGCFGFG-CCEF<ECFGA<FFEEEGEGF@FGEF:F8@<8<EE@CEE@GEFGGGGGEG?F8EEFEE@EFDG,+:CFGGCGGCE7FBGGE:@8<9<B<EEC74@FFFGGCF:F:<?FGGGG7CCFFDC7++8+CFCEBEG+@@9:3,D9CFB8DDE>E,@=A;,,EDC*@E**1;C8::FG?F7CEC8**38=*=*****3+2+<>=/*1;?/*)3*:*+2/77C*9F3)7D9<58C+**9ED)/<6*/*2:63*:;5FC3*:78><587C=*(.*,))),((),.(4)34)))(-(
@M03506:14:000000000-AKVR1:1:1101:18222:5317 2:N:0:50
TTCTCTGGACTACCAGGGTTTCTAATCCTGTTTGCTCCCCACGCTTTCGTGCATGAGCGTCAGTGTCAGCCCAGAGACCTGCCTTCGCCATCGGTATTCCTCCTGATATCTACGCATTTCACTGCTACACCAGGAATGCCAGTCTCCTCTGCCGCACTCAAGCCTTGCAGTCCCAAACGCCATTCCCAGGTTGAGCCCGGGGCTTTCACATCTGGCTTACAAAACCGCCTGCGCACGCTTTACGCACAGTAATTCCGATTAACCACCCCACCCTACGTATTACACCGGCTGCTGGCACGGC
+
CCCCCGGG<FFGGGGFEEGGGGGGGGGGGGGGGGGGGGGGGGFGGGGGGG@FGGGGGGGGEGGGGGGGGGGGGGGGGGGGGGGGGGGGGGDGGFG8FFGGGGGGG9FGGDGGFGGGGGGGGFGFGGGGFGGGGC+<F,4FFFGGFGGGGG,@B6EBEEGDDF9==9DFGF3D,=EGGGDE=CC;@DF,D+,435:E?9*;E>?5,7:7:CFF,=CCF*?6+=C=DD))*:3:<>)99C>*;C78C*=B620***2*0->CB***2:8)/<C@B*8C8</+.:>)-(37()-().,7)9(((
@M03506:14:000000000-AKVR1:1:1101:15011:5326 2:N:0:50
TTCTCTGGACTACAGGGGTATCTAATCCTGTTTGCTCCCCACGCTTTCGCGTCTCAGCGTCAGTAACGTCCCAGCGAGCTGCCTTCGCCATAGGTGTTCCTCCCGATATCTGCGCATTTCACCGCTACACCGGGAATTCCACTCGCCTCTTCCGAACTCTAGTCCGGCAGTATCGACCGGCATCCCAGGGTTGAGCCCTGGACTTGCACAGCCGACTTACCGGACCGCCTACTCGCTCTTTACCCCCAATCATTCCGGACAACCTCTGCCCCCTCCGTCTCACCCCCGCTGCTGCCCCGCC
+
CCCCCEFGGGGGFFGGGGGDFCGGFGFGGGFGGGGGGGGGGGGGGDCFGGEFGGGGGGGGGGEGFGGDGGCCFGGGGGGGFGGFGFGGGGG=EEFFGDEECFGGGG@+@AFFGDGGDGGGFFEFC+@F<?F7C+@><FAFCGDFC>C8CFFGG6+:>5;EGGAFDEGGGCF;7DC*;:?8C5?C8::CC:,<B<696=**C*8+5+=??C*9CC*=)9@G4*95977):>BC*95/(10<<<C**2:3***)***:*-*2>>>***3)+97))7*;*4)/())((,,04.(-/))*))((-
@M03506:14:000000000-AKVR1:1:1101:21590:5333 2:N:0:50
TTCTCTGGACTACAGGGGTATCTAATCCTGTTTGCTCCCCACCCTGTCGCGCATCAGTGTCAGAAGCTGCCCAGCAGCCCGCCTTCGCCACCGGTCTTCCTCCGGATCTCTACGCATTCCACCGCTACACCCGGAATTCCGCCTGCCCCCACAGCCCTCGTGTTTGACAGTCGGCACGGCAGATCCGGGGCTGAGCCCTGGCCTTTCACCCCTCCCCTAACAACCCCCCTACGCGTCCTCTCACCCCATGCGTTTCGCCCAACCCACCCACCCCCCACCTTAACGCTCGCGCCTGCCCTGG
+
-8-8AF9-6;-,,;;@-+8BFGF9,C@C9,EF,6F,F,D,,6,8CFE8,9++866EFC,;6<,@,C<@F@@EE<E,C,::+7@@6,,,68,C6+FFE?<B9CBB+++@?EE@F?F@+F5F,,A+C4@+,4,8::+33FFE3B8C+@86++@=+15++5D>+,6:,3,,,,4,*@*85C*;***45<,*/C*4;8>+5C**/**550A++0*2**/*10)*2***1*)85/):*))),).++2***1:3**+).0)2*(*/))0*9*;)8)955)**/()*.)))((()(),43(4*))(,(
@M03506:14:000000000-AKVR1:1:1101:15250:5338 2:N:0:50
TTCTCTGGACTACCGGGGTATCTAATCCCGTTCGCTCCACTAGCTTTCGCACCTCAGCGTCAGTAATTAGCCAGAAGCCCGCCTTCGCCACGGGTGTTCTCCACGATATCTACGCATTTCACCGCTACACCGTGAATTCCAGCTTCCCCTCTAACACTCAAGTGAAGTAGTTTCAGTGGCAATTTCTAGTTTAAGCCTAGAGCTTTCACCCCTGACTCGCTTACCCGCCTCCGTGCGCTTTACGCCCAGTGACTCCGGCACTCGCTCCACTCCTACCTCATACACAGCGTGCTGGCTCGTT
+
-<CCC,,-CCFGC-@@7@FFCFCCGC9,6,;C;7FG<+,;CE9,EDCDCE7:FCFGFC:F7,8CFC,EEFFGGG@ACF,<:::FCFFEG7FG7+87@FF9<FAB++BB+C<,A?7FGGGGG,7@B+>F@EGGG86+8CDDCF8,@,@8DFEG9BD86,>D8CCCEGBAD:EA:F9;,5,3>ECE,7,,@,75E7E,3@6?CCGG>,<,=*;;94:,;1)*/**,*2))**)11)05,))*=2+****)*0+***0**,/:547/)1*)+0*))039*)1+-).))).)(.,(...5)/,,4
@M03506:14:000000000-AKVR1:1:1101:4173:5342 2:N:0:50
TTCTCTGGACTACTGGGGTATCTAATCCTGTTTGCTCCCCACGCTTTCGTGCCTCAGCGTCAGTACCGGGCCAGTGAGCCGCCTTCGCCACTGGTGTTCTTGCGAATATCTACGAATTTCACCTCTACACTCGCAGTTCCACTCACCTCTCCCGGACTCAAGATCTTCAGTATCAAAGGCAGTTCTGGAGTTGAGCTCCAGGATTTCACCCCTGACTTAAAAACCCGCCTACGCACCCTTTACGCCCAGTGATTCCGAGCAACGCTAGCCCACTCCGTATTACCGCGGCTGCTGGCACCAA
+
CCCCCGGGGGGGGGGGGGFFGGGGGGGGGGGGGGGGGGGGGGGGGGGGGGGGGDGGGGGGGGGGGGGGGGGGGEFCFFGGGGGGGGDGGGGGGGGGFGGGFFGGGGGGGGGGGFGGGGGGFGGGGGGGGGCGGGGGGGGGGGGFGGFEFGGGGGEEGGGGFGCF8EDFFFFG:FEF,EGGGGGFGF,<EDCFGGGG,7@6:4DC?FGFGFFDCF?CDFFE7@C55C>>E<>GGFFG>DFF>77CDDGEF8+**1:FD6CCF:49<?5.<:5)85*;*(.2(64)-3(09),:F)(976(.(
@M03506:14:000000000-AKVR1:1:1101:15301:5360 2:N:0:50
TTCTCTGGACTACCGGGGTTTCTAATCCTGTTTGCTCCCCACGCTTTCGCGTCTCAGCGTCAGTATCGGTCCAGGAAGCCGCCTTCGCCGCCGGTGTTCCTCCTGATATCTACGCATTTCACCGCTACACCAGGAATTCCGCTTCCCTCTCCCGTACTCTAGCCGACTAGTTTCGAGCGCACTTCCGGAGGTGAGCCCCGGGCGTTCACACCTGACTTAGTCGGCCGCCTGCCCGCGCTTTACCCCCCGTAATTCCGACCCACCCCCGCCCCCTCCCTATCACCCCCGCCGCGGGCACGCG
+
CCCCCGGGGGGGGGGGGGGGGGGGGGGGGGGGGGGGGGGGGGGGGEGGGGGGGGGGGGGGGGGGGGGGGGGGGGGGGGGGGGGGGGGGGGGGDGCGGGGGGGGGGFGGGGGFGFGDGGFGGGGGGDGGFD<FFFF8FFGGGGEGGGFGG8FDFGG8CCFAFGGG5:EGDFGG@F:5?CG5*::<EGGGEG7E80;@FC=5E/?*:EG?C:CD6C*<:>49CFG55C3<E*8F9>)/1))*2+:*9AED:88))0?CC0)1)8>*1*:0:.77;/88*(*0)).,(-(.(.(4)(-))0-(,
@M03506:14:000000000-AKVR1:1:1101:16115:5364 2:N:0:50
TTCTCTGGACTACCGGGGTTTCTAATCCCGTTTGCTCCCCTGGCTTTCGCGCCTCAGCGTCAGAAGGGACCCTGCATGCCGCTTTCGCCACCGGCGTTCCTTCCGATATCTACGCATTTCACCGCTCCACCGGAAGTTCCGCATGCCCCTATCCCCCTCGAGCGACCCAGTACCCAAGGCACTTCCCCGGTTGAGCCGAAGGATTTCACCCCAGACTTGAGTCGCCGCCTACGCGCCCTTTACGCCCCTTGAATCCGAATAACGTTCGCACTGTTCGTCTTAACGCGGCTGCTGGCACGCA
+
CCCCCGGGFGGGGGGGGGGGFGGGFGGGGGGGGGGGGGGGGGGGGGGGGGGGFEGGGGGGGGGFGGGGFGGGFGGGGGGGGGCGGGGGEGGGC@FGGCGGGGGGGCGDGGGGGGGGGGGGGGGGG+@FGFFGEF+>FCFGGEECGG6EFBEDFFGGGEG58CC5;EGG=@CG,CFF5C?=:;;?+2<CC8=1:98FG*:=C5*3<CF9FFGGGD*8***<4:D5>D5>GDBGGE)59)7;+0*/7E53*2**99DF3(97F*0**0*)::9))?+<*-75()).,(-.(7((64,77F:(,
@M03506:14:000000000-AKVR1:1:1101:14353:5389 2:N:0:50
TTCTCTGGACTACCAGGGTTTCTAATCCCGTTTGCTCCCCTAGCTTCCGTGTTTCAGAGTCAGGAATCGTCCAGGATGCCGCCTTCGCCACCGGTGTTCCCCTCGATCTCTACGCATTTCACTGCTCCACCGAGAATTCCGCATCCCCCTCCGATCCTCTAGCCACGCAGTATCGGCTGCCGTTCCCCGGTTACGCCCTGGGATTTCACAGCTGCCTGACGCGACCACCCCCACCCCCCTACCGCCCATGCCATCCGAACAACGCCCGGGACCTCTGAACAACCGCGGCTGCTGCCTCCGC
+
CCCCCF<EGGGGFGGCD;E@FFGGFFFFFC;CFFGGFFGGGEGG9FGGECCCFFGGGCEFGGG?FF@FFGAEGGFF<<FFFGGF:FCF@7FGG>F+BFGG,4AFG7:,,BAA,AF:C=AC5CF,B9,,AEEEDFC+F<ED8C=C6D,DEDEG+CCC+3669,@@,@CEEC+3@E:>++@8,*4:,>,,4BE7*,*;===C*2,,00=,,2?D78+;9*)+/2/*19)7**)2)8)*().2*19))*2)**+071***-/:)57))*/7::)07*<++.*+..(((-()(0(4)).**0(((
@M03506:14:000000000-AKVR1:1:1101:20348:5403 2:N:0:50
TTCTCTGGACTACAGGCGTTTCTAATCCTGTTTGCTCCCCTAGCTTTCGCGCCTCAGCGTCAGTAGTGGTCCAGTGCTCCGCTTTCGCCACAGGTGTTCCTCCCGATATCTACGCATTTCACCGCCACACCGGGAATTCCACGCACCCCTCCCACACTCCAGCACGGCAGTTTCGCCTGCATGCTCTGAGTTAAGCCCCGAGAGTTCACAGGTGACTCATCACCACGCCTATGCTCCCTTTACCCCCAACAATTCCGAACAACGCTCCCCCCCGTCGCATTACCTGCGACGCTGGCGCGCA
+
8@CCCGFFFCF8<D8F-6,+@FDFFCFG,<FFGGCCGGGGGDFC,CCEFFGGCCCGGFCEGFCFGGGGGGGEFCGGG,FGGGCCC96B?@7<E,CEAC6?AECEGGD7+,5<?B:CC+F,ABFD7++4A+C@7@7FDDFFFCCCC6++6+3E@=FGD,,5@9,,@@>>EG,,7AE**6CF8,=25?,42>2@;,2>85:**)**+4CA71+10*+5;D4+++***2))10)+*++2)1)++2***1*)**/)*10:>(**)00))/*)2)1))//;*()/-))).).)(0227(1C))-(,
@M03506:14:000000000-AKVR1:1:1101:16657:5412 2:N:0:50
TTCTCTGGACTACCAGGGTTTCTAATCCCGTTCGCTCCCCTGGCTTTCGCACTCAGCGTCAGTGTCGGCCCAGCAACCCGTCTTCACCTCAGGTGTTCCTCTCGATATCTACGCATTTCACCGCTACACCGAGAATTCCGATTGCCCCTTCCGCACTCTAGCATGTCAGTTTCACTTGGCCGTTCTGGGTTAAGCCCAGAGATTTCACAAGTGACTTGCCAAGCCGCCTCCGCGCCCTTTACGCCCAGTCAACCCAAACAACGCTTGGTTCCTACGTATTACCGCGGCTGCTGGCGCGTAG
+
CCCCCGGG-CFGGGGGGGGGGGGFFFGGGGGGGGGGGGGGGGDGGGGGGGGGGGGCFGGGGDFGGGGGGGGGGGGGGGGG7CFGGGGGGGGGGFGGGGGGGGGGFF8EGGGGGGGGEFFEGFECBCGGGGE@EE7FDGF8FEGGFFCDDBE?EEGEB@FFDEADCAFE,@;FC;E>CC6EGE1*<EAE6B*@B7BFF>G5:D,>>CFFGF*44C?BCF+8;0;CCGFB=*.CC):5355C+<571:C43+36/5<*9(9*>F:)*//)3)269*<8*3@+)6)-3(93()(4)((/7)(((
@M03506:14:000000000-AKVR1:1:1101:13394:5414 2:N:0:50
TTCTCTGGACTACTGGGGTTTCTAATCCCGTTCGCTCCCCACGCTTTCGTGCCTTAGTGTCAGCAATGGGCCAGTAGACTGCCTACGCCATCGGTGTTCCTTCTAATATCTACGGATTTCACTCCTACACTAGAAATTCCATCTACCTCTCCCATGCTCTAGCTAAGTAGTTCGATACATGAATTCACGGTTGAGCCGTGAGATTTAATGTATCGCTTACTTTGCCACCTACGCAACTCTTTACGCCCATTAATTCCGGATTACGCTTGGACCCTACGTTTGACCGAGGCTGCTGGCCCGT
+
CCCCCGGGGGGGGGGGGGGGGGGGGGGGGGGGGGGGGGGEGGEGGGGGGGGGGGGGGGGGGGGGGGGGGGGGGGGGGGGGGGGFGGGGGCGGGGGGGGGGGGGGDGGGFGGGGGGDGGGGGGGGGGG9AFFG9AFEGAFEFGGGGGGGGCFGGGGFD8DEGGGGFFGGGGGGDECGFGFDF8FGFFGGC+@7=ECGGC+1:97,@FC7;EGDFGCEFG>,?FC,=:A>7FFFCA4950*;;C77C5::*,>+:@+:F()*8)0;3*/88>FFA29=8(0*(())4(()-7(()344)),4-
@M03506:14:000000000-AKVR1:1:1101:16891:5470 2:N:0:50
TTCTCTGGACTACTGGGGTTTCTAATCCCGTTCGCTCCCCACGCTTTCGTGCCTTAGTGTCAATAATAGGCCAGTACCCTGCCTACGCCATCGGTGTTCCTACTAATATCTACGGATTTCACTCCTACACTAGTAATTCCAGGTACCTCTCCCATATTCTAGCTATGCAGTTTAAATAATGTTGAAGAGGTTGAGCCTCAGGCTTTCACTATTTACTTACATTGCCCCCTACGCAACTCTTTACGCCCAGTAATTCCGGATAACGCTTGCATCCTACGTATGACCGCGTCTGGCCGCACGG
+
CCCCCGGG9FGGGGFGGGGGGGGGGGGGGGGGGGGGGGGGGGGGGGGGGGFGGGGGGGGFGFGGGGGGGGGFGGGGGGGGGGGGGGGGGGGGGGGGGGGGGGGGGFGGCGFFGGGGGGGGGGGGGGGGDGG8=FCFGGFGGFGGCCFFGGGGF8DGCFGCGGAFCGGGGGGGGG;EFF,,,EFGFFEFG8FFF?FGGGD,,+DF?<<:CGGGCFCEFF7A8FF,+4*3:0@C5>>CAFFGC:+=9EG4:,>+=BCFFF:*/86C*8C;C)7A6*0+?2)<)6).(.9B151(.)()0)-((
@M03506:14:000000000-AKVR1:1:1101:12831:5513 2:N:0:50
TTCTCTGGACTACAGGGGTTTCTAATCCCGTTTGCCCCCCTGGCCTTCGTGCCTCAGTGTCAGGAACTGTCCAGAGACCCGCCTTCGCCACTGGTCTCCTTACGATCTCTACGCATTTCACTGCTACACCGTACATTCCAGTCTCCTCTCCAGTCCTCAAGCACCGCAGTATCATATGCAGTTTCGGAGTTAAGCCCCGCGATTCCACCCATGATTTACGACCCCACCTACGCACACTTTCCGCCTCATGCATCCGAGCAACGCTTTCCCCACCCGTCTTACCGCTGCTGCTCGCCCAGAC
+
CCCCCGG9EFGCEGGGE:BFCGG@@E9FGFGFGEFF<FEEGF8<<FGGFEEGGGGF@FGG<C98<EDGGGGGFDADCFCC:CCCFFDGC7BFC8FAFF9EFG<@<<EFEFGGDFGC@B9AFG<FFGGG?FBFG++<B,,4,CFC;D9BE8==BFG8,,@DCFDFFGEE+66,,,,727=,7@=ECE+++@F=;,,@CE****:D,,<,,33*=C,1:=C**)/*2*0.;7A5/)))(2+>+0*****/3++*190**()2055)*/*/<7*.)1**2-)*)..,-9(.)0))*,()0.(4(
@M03506:14:000000000-AKVR1:1:1101:14754:5531 2:N:0:50
TTCTCTGGACTACCAGGGTATCTAATCCTGTTTGCTCCCCACGCTTTCGCGTCTCAGCGTCAGTCACCGTCCAGAAGGCCGCCTTCGCCGCTGGTATTCCTCCCGACATCTACGGATTTCACCCCTACACCGGGAATTCTGCCTTCCTCTCCGGGACTCTAGCCAGGCAGTTTCAGATGCAATTCCGGGGTTGGGCCCCGGGATTTCACAACCGACTTGCCTAGCCGCCTACACGCGCTTTACGCCCAATGATTCCGACCAACCCTTCCACCCTCCGAATTACCGCGGCCGCTGGCCCGGG
+
CCCCCGGGGGGGGGGGGGGGGGGGGGGGGGGGGGGGFGGGGGGGGGGGGGGGGDGGGGGGGGGGGGGGGGGGGGACGGFGGGGGGGGGGGGGGGGGGGGGGGGGGGGGGGGGGGGGGGGGGGGGGGGGGGGGCE7:DFFGGGGGGGGGGGGGGGGCGGG7EAGGGGFFCCD;FGGCAC7EFDG?>FGDEG@EGEGG=EGEECC5CCCCGFGGGG5ED3?FCDFFFGDDGDB6>?>G9GBEFC>DC7:>:*+9=6FGC2)*05>*5*2)**?.<7:E>()14)64419)-)-10,(/)0(((
@M03506:14:000000000-AKVR1:1:1101:8169:5557 2:N:0:50
TTCTCTGGACTACCGTGGTTTCTAATCCCGTTTGCTCCCCTGGCTTTCGCTCCTCAGCGTCAGTGTTGGTCCAGGAGGCCGCCTTCGCCACCGGTGTTCCTCCAGATATCTACGCATTTCACCGCTACACCTGGAATTCCGCATCCCTCTCCCAAACTCTAGCCATCCAGTATCAGACGCAGTTCCCCGGTTAAGCCGAGGGATTTCACGTCTGACTTCGTTGGCTACCTACTCGCCCTTTACGCACAGTAATGCCAACCCACGATTGCCTCCCCCGTATTCCCGCGGCTCCCGCCCTGGA
+
CB@6ACAC9C@EFC7:<F,DFC<E<FA9FGGGFG9,66:@AD<<DF8F:B,@@FGGAE:CFCCCFC@A@F9CFDD,,@@6CGGF:FGEGEGF7=+7?F<E,,BF?<<9,5,:<DFCBFFAFEG+@:FFGFGGFGGGGD=C=@CGGG,,DFGGF8,DDFGFG,6DDDGGF?GG;E;9EF76B:CCGF3A:7CG>G?7EE*9=/C6C?C9B4?D6FF;D++/224;4*/;2*++*)2:@3.*3+0//*2)0+0@9*0>*.*/)))))*1)<6*)0*:?*()*(.),4(-.(0((),().)(((
@M03506:14:000000000-AKVR1:1:1101:18853:5567 2:N:0:50
TTCTCTGGCCTACCAGGGTATCTAATCCCGTTTGCTCCCCACGCTTTCGCGCATCAGCGTCAGAACCGGTCCAGCGAGCCGCCTTCGCCACTGGTGTTCCTCCCAATATCTACGCATTTCACCGCTACACTGGGAATTCCACTCGCCTCTCCCGGCCTCAAGCACAGCAGTCTGGCTGGCAGTTCCTCGGTTAAGCCGATGGAGTTCACCATCCCCTTCCCAAGCCGCCTCCGCGCCCCTTACGCTCTATACTTCCGAATAACGCCTCCCCCACCTTTATGACCGCCGCCCCTGCTCCCCC
+
CCCCCGCF-CFGGGGFGGGGGGGFGGGGGGGGGEGGGGGGFGGGGGGGGGGGGGGGGGGGGEGFCFGGGGGG9AE@6@FFGGGEGGGGGCF?EEFBEFGGGGGGDG=FGGGGGCEFCFEFFGGEECFEGGGGG,C8FGGGCFAFDEEEGGFFC78EGGGF,,DF,@8D6<DFGGD,9B7E,:4DCFC?C>BC*>,5>=:*/8**3=C?CCCDGG*AFC)=;**/:85BED):D>57>9)2;EFGG*A)+03*9***/-*277?>G*;)27C>))*2+.*2)).,(-35(8((041**/(--
@M03506:14:000000000-AKVR1:1:1101:12220:5591 2:N:0:50
TTCTCTGGACTACAAGGGTTTCTAATCCTGTTTGCTCCCCCCGCTTTCGTGCATGAGCGTCAGTATTTGCCAAGGTGGCTGCCTTCGCCATCGATATTCCTCCACATCTCTACGCGTTTCACTGCTACACGTTGAATTCTACCCCCCTCTGCCATACTCTAGCCAGCCAGTCACCAATGCAGTTCCCAGGTTAAGCCCGGGGATTTCACGTCGGTCTCAGCTAACCTACTCACCTCGCTTTCCGCCCCGCAATCCATCTGAGCCCTTCCCCCCTACGCTTTACCCGCGCCTCCGTCTGGTC
+
CCCCCGC9<<-C,-@<F7FG@FFE,C9<E,66E<C@<6CB+@@F7:8C,C<@@@<9<F766BFG,,C@<EF,:E<,CCFFF7,6EF776,?FE,,,@9F9EGF<E@D8F,C5,++8++><<AFEC,A9,F8A,A7<EE;E9F>F6CEGDF8,@,@>DGGFAFG=,=>BD?DFC9,343<DE9:3<>D<,@>3,7,,,4C**;**,<FF?*;DECC5C+;+2++ACF+)3*/+*0*1(9)8*++/3*?)***)))***.:+/*)***0)*)0).1*2*(0*,))).((76)3(),(/))())
@M03506:14:000000000-AKVR1:1:1101:10082:5607 2:N:0:50
TTCTCTGGCCTACTGGGGTTTCTAATCCTGTTTGCTCCCCACGCTTTCGCGCCTCAGCGTCAGTACCGTTCCAGCGAGCTGCCTTCGCCATTGGTGTTCCTCCTGATATCTGCGCATTTCACCGCTACACCAGGAATTCCACTCGCCCCTTCCGGACTCAAGTCAGGCAGTTTCCAGCGGCATTCATAGGTTGAGCCTATGACCTTCACACCGGACTTACCTGACCGCCTACGCGCGCTTTACGCCCAATGCTTCCGCACAACCCTCCCCCCCTCCGTATTACCGCCGTCGCCGACACTGC
+
CCCCCGGG<FFGGGGGGGGGGGGGGGGGGGGGGGGGGGGGGGGGGGGGGGGGDCFGGGGFGGGGGGGGGGGGGGGGGEEGGGGGGGFDGGGFGGF@FGGGGGFFGGGGGGGGGGG7FGCFCGGGGFEGE@C<FDD@@FGGGGFGGG6BEG=DGC8ECEGGGDFGG7>FG6:EEC>@FGD@GECFFCGG77>D>,,>DFGDCGF,><C?C7F:*8/?DC++;C;*0;>:5/)=7:)9155/:90*/5*7*2+)96><D()2)))*/**)/77)5)*;:-)*()6)(,(0()(4)(-)).)),
@M03506:14:000000000-AKVR1:1:1101:9007:5611 2:N:0:50
TTCTCTGGCCTACAAGGGTTTCTAATCCTGTTTGCTCCCCACGCTTTCGCGTCTCAGCGTCAGTATCCAACCAGGGGGCCGCCTTCGCCACAGGTGTTCCTCCCGATATCTACGCATTTCACCGCTACACCGGGAATTCCACCCCCCTCTTTGGTACTCTAGCTTGCCAGTTTCATGCGTCGTTCCCCGGTTGAGCCGAGGGATTTCACACATGACTTAACAACCCCCCTCCACGCCCTTTACTCCCAACTATTCCGAACAACCCTACACCCCTCCGTATTACCCCGCCTCCTGCCCCCAC
+
CCCCCGGG-EFGGGGGGGGGGGGGGGGGGGGGGGGGGGGGGGGGGGGGGGGGGGGGGGGGGGGGGGGGGGGGDGGGGGGGGGGGGGGGGCFGGGGGGGGGGGGGGEFGEGGFGGF=F>FGGFGCGGGGGGGG7ECEGGGGGGGGEGDGGGGGGGGGGFGAEFGGEFFGFGGG7>>F,;>EGGG5CEFGG>*:CF8@E58:C)/=A?FGGCF30*0CC:BCC>GC5D)7CC):25)/47)*+<>*:FGF**0)1*:7*-**.)7*/**00)50>*;8*()*,).)(-30,),,),(*)0(((
@M03506:14:000000000-AKVR1:1:1101:6330:5614 2:N:0:50
TTCTCTGGACTACCGGGGTATCTAATCCTGTTTGCTCCCCTAGCTTTCGCGCCTCAGCGTCAGTTGTGGTCCAGTGCGCCGCTTTCGCCACAGGTGTTCCTCCCGATATCTACGCATTTCACCGCTACACCGGGAATTCCACGCACCTCTCCCACACTCAAGCACGGCAGTTTCGCCTGCAGGCTCCGAGTTAAGCCCGGAGATTTCACAGGTGACTTACCGCCCCGCCTACGCGCCCTTTACGCCCACTAATTCCGACCAACGCTTTCCCCCCTCGTCTTACCCTGGCTGCTGCCCCGAA
+
CCCCCGGGGGGGGGGGGGGGGGGGFFGGGGGGGGGGGFGGGGGGFGGGGGGGGGGGGGGGGGGGGGGGGGGGGGGGGGGGGGGGGGGGGFGGGGGGFGGGFGGGGGGDGGGGGGGGGGDGGGGGGGDCFFGFGGGDFFFGFDEGGGGGGFGGGGGGGCG8EGFGGGCG@EFC2>>CECGCFGGGCFEDGGFEEC9<FG8**/*=7CF+A7FCG6EGGGFF6DD57<>D=<3C>>)917.8<7:*CGG>**<)1/?FF:)>:>>DC**)36=5>C*;8,)*(-6(,).),8(8:?)9))-1(
@M03506:14:000000000-AKVR1:1:1101:22813:5655 2:N:0:50
TTCTGGACTACCAGGGTTTCTAATCCCGTTTGCTCCCCTAGCTTTCGCGCCTCAGCGTCAAGAACAGGCCAGGAAGTCGCCTTCGCCACTGGTGTTCCTCCCGATATCTACGCATTTCACCACTACACCGGGAATTCCACTTCCCTCTCCTGCCTTCGAGTCGATCAGTATCGCGTGACCCTCCCCAGTTGAGCCGGGGGCTTCCACACGCTACTTGAACGACCGCCTTCGCGCTCTTTACGCCCTGTAAACTCGGACAACGACCGCCACCTCCGCCTTACCGCGGCTGCGCGCACAGATT
+
CCCCCGGGGGGGGGGGFFGGGGGFGFGGGGGGGE@FGGGGGGGGGDGGGGGGGGGGGGGGGGGGGGGGGDGGGGGGGGGCFGGGFGGGGGCFGGGGGGGGGGGGGGGGGGFFGFGDGGGF9<F8FEFGGGCE7CEEGGGGGADDFFF8E@EEGGGEG88DFDEG>EDCCF>@CEGGEGGGF,*>EE>5<DF9>,2*4=*7858*<+++199**:?CF7FE*9C5>C@)**7AC>>78**0<**/)*19+++***1*/-9*85)/98*)275))****,.+5(4(4(-),7((0437))())
@M03506:14:000000000-AKVR1:1:1101:18113:5671 2:N:0:50
TTCTCTGGACTACCGGGGTATCTAATCCCGTTCGCTCCCCTGGCTTTCGCGCCTCAGCGTCAAGAACAGGCCAGGACGCCGCCTTCGCCACTGGTGTTCCTCCCGATATCTACGCATTTCACCACTACACCGGGAATTCCACGTCCCTCTCCTGCCTTCGAGTCGACCAGTATCGAATGACCCTCCCCAGTTGAGCCGGGGGCTTTCACATTCGACTTGACCAACCGCCTGCGCGCTCTTTACGCCCAGTACATCCGGACAACGCCCGCCACCTACGTATTACCGCGGCCGCTGGCACGTC
+
CCCCCGGG<FGGGGGGGGGGGGGGGGGGGGGGGGGGGGGGGGGGGGGGGGGGGGGDFGEGGGGGGGGGGGGGFGG@FGGGGGGDGGDEGEGGECGGFGGGFGGGGGGGGGGFGGGGGGGFFGGGGGGGGGGGGGEFGGGGAFGGGGGGGGGGGGGGGGGGGGGGGDGGGGGFGGE5FGFGGGGGGGGGG7F@BCGGGGGGDGGEGGG+?:FGFC+;CCF7DG<CDD5>E*)7)<))(9<CC973CCE):<9*9/*9705:)0)9D*:>E5)<>5+2*(*3.)))(-,)1)-()3(7)=(4(
@M03506:14:000000000-AKVR1:1:1101:10426:5694 2:N:0:50
TTCTCTGGCCTACAGGGGTTTATAATCCCGTTTGCTCCCCTGGCTTTCGCGCCTCAGCGTCAATGCCGGTCCAGGACGCCGCCTTCGCCACCGGTGTTCCACCATATATCTTAGCATTTCACCGCTACACCGGGAATTCCCCATCCCTCTCCCGGATTCCAGCCTGCCAGTAGCGGACGCCCTTCCTGGGGTGAACCCAGGCATTTCAGTCTCGACCTAGCCGGCCGCCTCGGACCACTTTACTCCAAACACTTCCACACGCACCTCCCCCGTCCCGCCTTACACGGCGCCCCCGCACGGC
+
C86,ACF-CCF<6-6--+B+8,,,C,6,,,CC<6C,C,6CED8,C,CF,6@:@,8CE@@@:,,6<F<CGF@CE,<D,676=:F,=,::,,+B++@++8EF,,BA,5,:9,:,,,C?F@:,7@FF@C+@7D<++++333C9,@,,6,@,@,@DFGGC+*6,,5@:,,@D,,@>,>1****4***,52,4<8*4**++32;:8**0AFF@+1+21*+///*+**)17)))1<)**).1(*/+<0***+0/+*1)**2**-**)0)/)*2)*09).*/8/()/(..---(.,)((.((1).(7(
@M03506:14:000000000-AKVR1:1:1101:6104:5741 2:N:0:50
TTCTCTGGACTACAAGGGTTTCTAATCCTGTTTGCTACCCACGCTTTCGTGTCTCAGCGTCAGAAATGGTCCAGTAAGCTGTCTACACCACAGGTGTTCCTCCTGATATCTACGCATTTCACCGCTACACCAGGAATTCCGCTTACCTCTCCCATCCTCGAGCACTCCAGTTTCCGCCGCACCCTCCCAGTTAAGCCGGGAGATTTCACAACAGACTTAGAGCACCGCCTACACACTCTTTACGCCAAGTAATTCCGAACAACGCTTGCTGCCTACGTATTACCGCGGCTGCCGGAACGCG
+
CCCCCGGGGGGGGGGGGGGGGFGGGGGGGGGGGGGGGGGGGGGGGGGGGGGGGGGGGGGGGGGFGGGGGGGGGGGGGGGGGGGGGGFGGCFFFGGGGGGGFGGFGGGGGGGGGGGGGGGGGGFGGGGGGGGGGGG8FDFGGGGGGGGGGGGGFGFGGGGGGGDGGGGGGGGEGFAEGGGG6CGGGGGGFFFFAE;EFGEC5DGGGE@FGGCDCFG,22BEGGGFG*:?C*.ACA6C(*95+4C5*C*::?<==8CGC;75>)./<8=)20>68D+;;:*0.).4(49.-)-1)(,)))(((
@M03506:14:000000000-AKVR1:1:1101:23800:5776 2:N:0:50
TTCTCTGGACTACTGGGGTTTCTAATCCCGTTCGCTCCCCTGGCTTTCGCGCATCAGCGTCAGTGTCGGCCCAGCAACCCGCCTTCGCCGCAGGTGTTCCTCTCGATATCTACGCATTTCACCGCTACACCGAGAATTCCAGTTGCCCCTTCCGCACTCTCGCCGCGCAGTATCCGTTGACCTTTCCGAGTTAACCCCGGAGATTTCCCAACTGACTTGCCCTGGCCGCCCACGCGCCCTTTACCCCCCGTAAACCCGTCCAACCCCGCCCCCCCCCTACTTCCCTCCGCTCGCTGCCCCG
+
CCCCCGGGGGGFGFGEFGFGGGGFGGGGGFGGGGDCGGGGFD@FGFGGGGGGGGDGFGGGGGGGDGGGGGEC:FD@<FFGGGGGGGGGDGG+CFFGFFF?<FAF:EECCFCFFFGCFGGGFCGCG77:=:B3CF+>=FGFFADBA;FFG83@E>EEGGGA,;*:8E>>C8=,;F,:/?E5B<=,AFEE**4*?9+<*13/*1C*<+<+0**1*9@FCFF7*9**1*7)5))29)./1D5?*<::*<85/287<)*9*(**))*0//*)*))08)::?()2)))).4()()-37(4*))(((
@M03506:14:000000000-AKVR1:1:1101:22586:5801 2:N:0:50
TTCTCTGGACTACCGGGGTTTCTAATCCTGTCTGCTACCCACGCTTTCGTGTCTCAGCGTCAGTGGCCGTCCAGATAGCCGTCTACACCGCAGGTGTTCCTCCCGATATCTACGCCTTTCACCGCTACACCGGGAATTCCGCTATCCTCTCCGGCACTCAAGCCTTCCAGTTTTCGGCGCACCCTCCCAGTTAAGCCGGGAGATTTCACACCAAACTTAGAAAACCGCCTACACACTCTTCTCGCCCAGCACTTCCGAACAACGCTTCCTCCCTACGTATTCCCTCGGCTGCCCGCACGTA
+
CCCCCGGGGGGGGGGFFE@FFFFGCGGGGGDGGGGGGGGGGGGGEGDDEFF@EFFGGGEGGGGGCGGG@FCGGGGFGGDGC=FG?GGGGGG7FFFDEGGGFFGGCGC:4FGGGGG+,??FFGGGGGGGGGC@C7=F,7=F3B>EEGGGG,@@>CE>EFGGCCGG,@EF7E,@A;EGGEEE8?CE*=;=,C,?;+<CFG5**)*81AC9F:FG=**;>C?<CG7**>:DED>C*7*90>?F++0*1C5>5**))/90*-*:B)7<5**)<7*8>4+2*(*2()...2(0-)(()((1)0((.
@M03506:14:000000000-AKVR1:1:1101:8188:5814 2:N:0:50
TTCTCTGGACTACTGGGGTATCTAATCCCGTTTGCTCCCCTGGCTTTCGCGCCTCAGCGTCAATGCCGGTCCAGGATGCCGCCTTCGCCACCGGTGTTCCTCCAGATATCTACGCATTTCACCGCTACACCTGGAATTCCGCCTCCCTCTCCCGGACTCAAGCCTTCCAGTATCGGACGCAGTTCCCGGGTTGAGCCCGGGGATTTCACGTTCGACTTAGAAGCCCGCCCACGCGCCCTTTCCGCACTGTACTTCCGAACAACCCCTGCCCCCCCCCTATTCCCCACCGCCGCGGCCCAGC
+
C?CCCGG<EEFGGGEFGGGDFFGFCFGCGEC@@BF@FGDCGFCDG<<FFGGFC:@FFGFGGGGFEFEGC@FFGGGF<<CFF>C=FGDEF:CFGGGGECDG<AFGF<F?FGGFG=7CFC?F?FF:C+=FEGFCE=?<DDD;:@3>EGDFG8F@E8>>+@D3DFD6:9FF9EF,3:*87>5C>EG2>DCCD7E*:>6:8EGG8C3/*<@7E<CFGD****1<*0:+*/)0:))1/7.99)72+2:*9*8)23+*/*:7C(*:;55*/*1)27C@B)***()<))-)(.()()(()((1).,4,
@M03506:14:000000000-AKVR1:1:1101:22777:5815 2:N:0:50
TTCTCTGGACTACCCGGGTTTCTAATCCTGTTTGCTCCCCACGCTTTCGCACCTCAGCGTCAATACCAGTCCAGTGAGCCGCCTTCGCCACTGGTGTTCTTCCGAATATCTACGAATTTCACCTCTACACTCGGAATTCCACTCACCTCTCCTGGATTCAAGCGATGCAGTCTTTAAGGCAATTCTGGAGTTGAGCTCCCGGCTTTCACCTCTAACTTACAAATCCGCCTACGTGCGCTTCACGCCCCGCAATTCCGAATAACGCTAGCTCCACCCGTCTTACCGCGGCTGTCGGCCCCGA
+
CCCCCGGGGGGCGGGDGDGDGGGGFGGGGGGGFCGCFFGGGGFGGGGGGGGGG8@FCFGGGGEGCFGGGEGGGCGGDFGGGGGFGGCGFGFGGFFCFEGGGGGGDEGGGGFGGGGEF+AEGGGGGGCGGGGGGG7@EGGGGGGGGGF,=,@8FGGCFCFADCFECFGD8=EDEG,,,@88@FCFA@C,,@4@9A,@9CD*:CEG*,AEEC**22>,5:8EG72,;D;):7BFDA6C(5>C*<**2*=)/*=)0*2**(9556=59*;)<*2))*08*()/-)-(-2-)()(,1((9)7(4(
@M03506:14:000000000-AKVR1:1:1101:22946:5827 2:N:0:50
TTCTCTGGACTACCGGGGTTTCTAATCCCGTTTGCTCCCCACGCTTTCGTGCCTTAGTGTCAGAAATGAGCCAGTCACCTGCCTACGCCATCGGTGTTCCTCCCTATATCTACGGATTTCACTCCTACACAGGGAATTCCAGTGACTTCTCTCATTCTCTAGCTAGCCAGTTCAAATAATGGACACGAGGTTGAGCCTCGTCATTTCACTATCTGCTTAACTTGCCACCTACGCAACTCTTTACGCCCAGTAATTCCGGATAACGCTTGGACCCTACGACTGACCGCGGCTGCTGTCCCGC
+
CCCCCGGGGGGGGGGGGGGGGGGGGGGGGGGGGGGGGGGGGGGGGGGGGGGGFGGGGGGGGFGAFEFGGGGGGGGGGFGGGGFGGGGGGGGGGGGGGGGGGFGGGGGGGGGGGGFGGGFGFFEDGGGG<EF<D@DCGGGGCEGCFF,@EFC;,@CFA==FFDFFCCFCGFGGC,>DCGFGEF8DFB68@7@D8<8CF68?FDFFGCFGF>7?=;F,+5?:+DC9C7BF9CFF**9)96?AFCD:?=E4=*0;=67@>19=B)+;3*/2C:7/;7*0A()*,48(((()()((.),0?)4,(
@M03506:14:000000000-AKVR1:1:1101:14152:5841 2:N:0:50
TTCTCTGGACTACTAGGGTATCTAATCCCGTTCGCTCCCCTAGCTTTCGCGCCTCAGCGTCAGTGTCGGCCCGGCAACCCGCCTTCGCCGCAGGTGTTCCTCTTGATATCTACGCATTTCACCGCTACACCAAGAATTCCAGTTGCCCCTTCCGCACTCTAGCCCCGCAGTATCAGTTGACCTTTCCGAGTTAAGCTCGGAGATTTCACAACTGACTTGCGGAGGCCGCCTACGCGCCCTTCACCCCCAGTAAACCCGAACACCGCTTGCGCCCCCCTTATTACCGCGGCGCCTGGCCCCG
+
CCCCCGGGGGGGGGGGGGGGGGGGGGGGGGGGGGGGGGGGGGGGGGGGGGGGGGGGGGGGGGGGFGGGGGGGGGGEEGGGGGGGGGGGGGGEGGGGGGGGFFGGGAFGFGEGGGGGGGGGGGGGGCCGGGGGGGGCDGGGGGGFFGGGGGGGGGG6EEGGGGGEFG5ECGGCDGFFGGGGGGGGGGGGGGGEDGFG,0AE=C*<CFG7EG*96*3A>DAG)5)29C5@GG:5F3:)(18*A*99*2:8**296**09()/.5)9/:/)18).818C5(0+.).64(-)()((0(-*5),-(
@M03506:14:000000000-AKVR1:1:1101:3827:5858 2:N:0:50
TTCTCTGGACTACTGGGGTTTCTAATCCTGTTTGCTCCCCACGCTTTCGCGCCTCAGCGTCAATGTCGGTCCAGATAGCCGCCTTCGCCACCGGTGTTCTTCCCAATATCTACGAATTTCACCTCTACACTGGGAATTCCGCTATCCTCTCCCGAATTCAAGCAACCCAGTATCAAATGCAGTCCCCAGGTTAAGCCCAGGACTTTCACATCTGACTCGGGTCGCCGCCTACGCGCCCTTTACGCCCAGTAATTCCGAACAACGCCCGCCCCCTTCGTATTACCGCGGTTTCTGGCCCGAA
+
CCCCCGGGGGGGGGGGGGFGGGGGGGGGGGGGGFGFGGGGGGGGGGGGGGGGGGGGGGGGGGGGGGGGGGGGGGGGGGGGGGGGGGFGGGGGGGGGGGGGGGGGGGGGDFFFGFGGGGGGGGGGGGGGGGGGFFFFGGGGGG7EDDFGGFGGGGGGGGGFGGGGGGFEGGGGGGGGGGGGG7EFE?FGE>EFECCFGD5EF>FFFC,=CF>4CDGC>@>5?6C5)75:=9DFCA)249BGGG75CE535+<66*:DC0DGFFF)9**8CBD@3)2284.*5)64(9(0(.(./63CF5,((
@M03506:14:000000000-AKVR1:1:1101:13805:5895 2:N:0:50
TTCTCTGGACTACCGGGGTATCTAATCCTGTTCGCTCCCCACGCTTTCGTACCTCAGTGTCAGGAGTAGCCCAGCAAGCTGCCTTCGCCATTGGTGTTCCTAGCAATATCTACGCATTTCACTGCTACACTGCTAATTCCACTTGCCTCTGCTGTCCTCTAGGCACCCAGTATGAATTGCATCGATATGGTTGAGCCACACGATTTAACAACTCACTTAAGCACCCACTTACGCACGCTTTACGCCCAGTGATTCCGGATCACGCTTGGACCCTACGTATTACCGCGATTGCTGGCCCGTA
+
CCCB@FEGGGEGFGGGGGGDGGGFGFFC9FECGECBFGDE@FCCEGFFGG@GE<FGGGGGGGFFCFGFCF<<<DFE8FGGGGFGGF7CGEGGFEGGGGG9<?FCFGA<CFGGGGGGGGGGGGGGGGGGGFG9FGEDFGECGGFFAFDFG,4@EFFDBFEFGGCFGCDEDGGDGED9EFGFGCAEGGG>EDFG>FGFDEFFGDC8DFC,E;C5,AF8B+B,?<DF7*3@,5=7DE>C=5)=FF+75=8>EBF676CFG>1*))21*?/.C4755C**;16C:4)6209)()()/6(*)0(-(
@M03506:14:000000000-AKVR1:1:1101:26224:5901 2:N:0:50
TTCTCTGGACTACTAGGGTTTCTAATCCTGTTTGCTCCCCCAGCTTTCGCGCATCAGCGTCAGTGTTTGCCCAGGTGCCCGCCTTCGCCACTGGTGTTCCTCCCGATATCTACGCATTTCACCGCTACACCGGGAATTCCACCACCCTCTTCCACACGCTAGCCTGCTAGTATCGAGCGGCCTTCCAGAGTTCAGCTCTGGACTTTACCCACCGACTTAACAAGCCGCCTACGCGCCCTTTACGCCCCGTAATGCCGAAAACCGCTTCCCCCCCCCGTATTATCTCGGCTCCCGTCACTGG
+
-ABBCGFFDGGGFGFGFF8EFFGFEGFGGDE,;CFEGGGC+@FC@@@FGEGG>,+CFFG@CGGFGGG,CFF@<E@C8AEGCFGGGGGG@:FGGEG,FFFGGG8,@:F+@EE9?D@++8,C@F,?FGEE9EC7FE7FA8F,C6D,@=B+@,6@DCD,++368+@8,@8EE,@83=8**@C**4*2:,,,4:E,>C,B?C?CF+,5,:<,=***/8*:93@+0+2;CC):/*)**805(/);+<C9C**)2;8))**2)(1*..)))1*)+.7).)/:*-8*()).-6()(0(-)-(*)0))(
@M03506:14:000000000-AKVR1:1:1101:24271:5920 2:N:0:50
TTCTCTGGACTACAGGGGTTTCTAATCCTGTTTGCTCCCCTAGCTTTCGCAGATCAGAGTCAGTGACGGTCCAGAAGGCTGCTTTCGCCATAGGTATTCCTCCCGATATCTACGCATTTCACCGCCACACCGGGAATTCCACCTTCCTCTACCGCACTCTAGCCTAGCAGTTTCCGTTGACCTCTCCCCGTTAAGCCGGCAGCTTTCCCGACAGACTTATTAAACCTCCTACTTGCGCTTTACGCCTAGTCTATCGTAGTAACTCTTCTCACATACTTATCACCGCTGCTGCCGCCACGTC
+
CCCCCGFGFGGGGGFFEEGGCAFDE<9FDGGGFGGFFFFG8@@EG<EFEFCFEGGCG9,FEF<C@,C@CFEGGGGGD86C@FDAFCGC:FFGGFEGFFGEGCF7:,@+8E,,?4FEGGF<,,?F7B::EGDGDC77FAGGGGCF8FGGGGCDFG6@=+@3@=;FC88DFAFAAFA>CFC6E673,@39**6@BD9,,*1*19*:C=4,=9*7:)<:;+++++22:4=;/*=F*+2+().*3+1**1*0*++***:*2,5//***009*+12*)*3<+.0<)).3(1,.(0)))-(17>(8(
@M03506:14:000000000-AKVR1:1:1101:21413:5925 2:N:0:50
TTCTCTGGTCTACCTTGGATTCTTATCCTGTTTGCTCCCTACGCTTTCGCACCTCCGTTCCTGTACCAGTCCAGCTCCTCCCCCTCTCCTCTTCTGTCCCATCTTATCTCTTCTCATCTCTCCACCACTCTTGCTCTTCCGCCCCCCTCTTCTCGACTCCACCCTTTCTGTTTCTTCTTCCCGTCCTCAGTTCTGCCGTTGCCCTTCCCTCTCTCTCCGCCCGCCCGCTTTCCCTCACTTTCCGCCTCACCCTTCCCCCTTACGCCGCCCCCATCTCCCTCCCCCCTTCTCCCGGAGTCTG
+
A@@,BF,--;C,;;,---,,CFD,,C,,;,C,,,C<E@F,,6,6,6,C,BF@F@6,66,,,,,C,,CFCE@F9C,,,,:6,8C+6BC8,,9EE@,,,6CC,A4,,,,:9,,,95EF<,CA,CF,A,,9=8,,,,,9CB,C+@@C+@E86,=E@,+48++,,,7+36@F,EA==3,3C,,@,,63=+@,,,,C;,@;34+1++,584;7:+*3,43,*3*4*/***1))*1),+/+0-;6+++2*/7*2+**))2;F0(2*)))*1/*):.9))**++.):.(41((()(*..)(().)().
@M03506:14:000000000-AKVR1:1:1101:6427:5959 2:N:0:50
TTCTCTGGACTACCGGGGTATCTAATCCCGTTTGCTCCCCTGGCCTTCGTGTCTCAGTGTCAGGAACTGTCCAGAGACCCGCCTTCGCCACTGGTCTTCCTCATGATCTCTACGCATTTCACTGCTACACCATGAATTCCAGTCTCCTCTCCAGTCCTCAAGCACCGCAGTATCGAATGCAGTTTCGGAGTTAAGCTCCGAAATTTCACACCCGACTTACGGCCCCACCTACACACCATTTACGCCCCATGAAAACGACCAACGACTGAGCCCCTCGTTTTCACGCGGACTGTGCCCGAGC
+
CCCCCGDFFFEGGGGDGGCFGGGGGGGAEFGGGGGGGGGGGGGGGFGGGGGGGEEDFGGGGGFGCFFFGGG<FGDGGGGF@EGEGGFGGDEGC8CCEFFFGF9<<EFGGGGFGGGGGGFF<FGGG9EF<EFD,,FFFGGGGGGGGFFGB,@DD8EEGFGG=CGGGGGC66@;,@EF,D=EEE=>=D+@>+4DB3>,5AFGG+*@A,=,2+9CCDE*;;+5**3*1)08=0/4*;//6**31:@>CE8)*25*+++2/4)*).<<38:.<)*.)1**/4)/()))(((.()((/6)0)0-7(
@M03506:14:000000000-AKVR1:1:1101:13317:5966 2:N:0:50
TTCTCTGGACTACCGGGGTATCTATTCCTGTTTGCTCCCCACGCTCTCGTGCATGAGCGTCAGTACAGGTCCAGGGGATTGCCTTCGCCATCGGTGTTCCTCCGCATATCTACGCATTTCACTGCTACCCGCGGAATTCCATCCCCCTCTACCGTACTCTAGCCATGCAGTCACAAATGCAGTTCCCAGGTTGAGCCCGGGCATTTCACATCTGTCTTGCAAAACCGCCTGCGTACGCTTTACGCCCAGTAATTCCGAACAACGCCCGCTGCCTCCGTATTACCGCGGCTGCAGGCCACTC
+
<<9@CFAEGGEFGGGGCF7C@CFE,;EC@E,CFGGGGGG,CF:F@,CFBFCFDEAC@<@F:@FFGFAEF6FF,EEFEFFFGFF<FF?B:,BF::F,BCFAC<FFFG+B,@FFG7=FC+:CF,ACFFGG,98=+>@7@AA=,EFD8DE=+63EF6++@@>;39@@9,6,45>FFF9E95=FAFE;:D32@*,,21:<D7?*:)*,5=71=++;9C,>CF+9>7+*2*8>E*=C5.:D;38?*+0/5>EB52+0*8:*7(/*5?F)7*:3C)))0*+/*4)*()))(-()()((0((/)0(((
@M03506:14:000000000-AKVR1:1:1101:20700:5974 2:N:0:50
TTCTCTGGACTACAGGGGTTTCTAATCCCGTTTGCTCCCCTAGCTTTCGCTCATCAGCGTCAATCTCGGTCCAGGATGCCGCCTTCGCCACCGGTATTCCTCCAGATATCTACGCATTTCACCGCTACACCTGGAATTCTGCATCCCTCTCCCGAATTCAAGCCATCCAGTATCGGATGCAGTTCCCAGGTTAAGCCTGGGGATTTCACATCCGACTTAGTTGGCCGCCTACGAGCCCTTTACGCCCAGTACTTCCGAACAACGCTTCCCCCCCCCGGATTCCCGCGGCTGCTGGCCCGGG
+
CCCCCGGGGGGGGGGGGGGGGGGGGGGGGGGGGGGGGGGGGGGGGGGGGGCGGGGGGGGGGGGGGGGGGGGGGGGFGGGGGGGGGGGGGGGGGGGGGGGF<FGGFGGGGGGGGGGGGGGGGGGGGGGGGGGFGGGGGGGGGGGGGFGGGGGGGEGGGGGGGGGGFGGCD8EAFGGEGCE69DE;EEECF*D@FCFGFGFGGGGCF677EC9C?D5@GGACFGGGGGFFGGEGD>3D;GFCFFGDGDG5CFF4*9:7>05C3)773*/)87>D>DG*:()/())52925()-462(1.726(
@M03506:14:000000000-AKVR1:1:1101:18297:5977 2:N:0:50
TTCTCTGGCCTACAGGGGTATCTAATCCCGTTTGCTCCCCTGGCTTTCGCTATTCAGCGTCAGTGTTGGTCCAGGATGCCGCCTTCGCCACCGGTGTTCCTCCAGATATCTACGCATTTCACCGCTACACCTGGAATTCCGCATCCCTCTCCCAATCTCAAGCCATCCAGTATCAAGCGCAGTTCCCCGGTTAAGCCGAGGGATTTCACGCTTGACTTAGTTGGCCGCCTACGAGCCCTTTACGCCCAGTAATTCCGAACAACTCTTGCACCCCCCGTACTACCGCGGCCGCTCGCCCTGC
+
CCCCCGGC-EGGGGGGGGGGGGGGGGGGGGGGGEGGGGGGGG@GGGGGGGGGDGGGGGGGGFFGGFGGGGGGGGGF8CEFGEGGGGGGGGGGGGFGCEGGGFGGGGFGGGEAFCE7CCEGGGFFGGC>FFGF8AEEGGGG=E>8CDF=E,DF??8BEDF,DGGGGFGGFG=FDF;DEFGDE+;>FCFGEC33*@>CGG>*:7=,50=CEFFGC88EFG+:;+:?*75>E8)**)2>7C5@+0:CDEG37:+9=@GF4(177:F*:<+*0*25<7CG*43*-):?13()7)41)(,1)0(((
@M03506:14:000000000-AKVR1:1:1101:26827:5983 2:N:0:50
TTCTCTGGACTTCAGGGGTTTCTAATCCTGTTTGCTCCCCACGCTTTCGCGCCTCAGCGTCAGTTACAGACCAGAAAGCCGCCTTCGCCACTGGTGTTCCTCCACATCTCTACGCATTTCACCGCTACACGTGGAATTCCGCTTTCCTCTTCTGCACTCAAGTCCCCCAGTTTCCAATGACCCTCCACGGTTGAGCCGTGGGCCTTCCCATCAGCCTTAAAGGACAGCCGGCGGGCGCTGTACGCACAATAATTCCGGACTACGCCTGCCACCCACGTATTACCGCGGCTGATGGCACGGA
+
CCCCCFGGGGG,CFEDFGFFGGGFFGGGGGGGGFGEGGFGGGGGGCCFGGCFGGGGGGGGGCG@FGGGGGGFGFGC@FGGGEEEGGGGGEFGGFGFGEFG<FGCF,EF,BDEGGGGGEGGGC9==CGE9FGF,C7D?==F8EGGGGGGGGFFCFG;FEE,@FGG8=BE6=DFCGGGF9CFEFEFGGGG5**>C6BFGC81:*=*144,0;+*,*,504;0+4*CD0))*))12)0/-78*10*9C*:):++1**2*7;3*)0955*:)*7**)*//:2)+(--),(4.4)-(*).*)*(,(
@M03506:14:000000000-AKVR1:1:1101:21985:5983 2:N:0:50
TTCTCTGGACTACTGGGGTTTCTAATCCCGTTTGCTCCCCTGGCCTTCGTGCCTCGGTGTCAGGAACTGTCCAGAGACCCGCCTTCGCCACTGGTCTTCCTTACGATCTCTACGCATTTCACTGCTACACCGTAAATTCCAGTCTCCTCTCCAGTCCTCAAGCACCGCAGTATCAAATGCAGTTTCGGAGTTAAGCCCCGACATTTCACACCTGACTTACGACGCCACCGACGCCCCCTTTACGCCCCATGACGCCTAAAAACTCTTGAGACTCTGGTATTCACGCGACGCCAGGCCACGC
+
CCCCCGGGGGGGGFGGGGGGGGGGGGGGFGFGGGEEGGGGGFCFGGGGGGF@FFGDEGGGGGGFEFCEF9FFGDEFGG@FCGGGGGGG,B=,FFEDFEFEFCFGGFGGFFGFGGGD=:FFG<<9FFCEFGGGF<F<FCFFEAEE,@,=DCE,=84>DDDGCDFDGFCC++3,6EEGFCDF9=FG89=86CEDFG,<EGGG5**4E:E:F7>CC4,D:C@C47D*5)58C):C))))698*+4@**1*)****).*/*-*+**8**0A*+)5***+++.*3))))((()()(()((*))(((
@M03506:14:000000000-AKVR1:1:1101:10655:5986 2:N:0:50
TTCTCTGGCCTACCGGGGTATCTAATCCCGTTTGCTCCCCTGGCTTTCGCTCCTCGGCGCCAGTGTCGGTCCAGGATGCCGCCTTCGCCACCGGTGTTCCTCCAGATATCTACGCATTTCACCGCTACACCTGGAATTCCGCATCCCTCTCCCGAACTCAAGCCATCCAGTATCAGATGCCGTTCCCCGGTTAAGCCGAGGGATTTCACGTCTGTATTAGATGGCCGCATACGAGCCCTTACGGCCCAGAGATCCCCAACAATGCCTGCCCCCCCCGTTTCCCCCGCGCGTCGGCGCCGGG
+
ACABCGGGCGGFFFEGGGGGGGGFGGGGFFGGGGGAFCDGGGF<FGGGGGGGGEFGGG@EF>CGCCFCGGGEGGGFFGGCFFGCFG7FGEEGGFGCCCEGFGGF8?E,5E<,CF7?:4?FGGGEGCCGGGCFGGCCD,=DFGG7>DF8D8DEF>E86DFFG?B:,,@DFFC=@A;>C;C?,4=EG?:7:*4=;C?FGGE5*)**5+:<+**97/1+1+3::::09*77*9)+*)09(*)*++**)22)***0*****(1:5)***+0**<7)<D58:-)+)).3((2)47((0(()))((-
@M03506:14:000000000-AKVR1:1:1101:6201:5991 2:N:0:50
TTCTCTGGACTACAGGGGTTTCTAATCCTGTTTGCTCCCCTAGCTTTCGCGCCTCAGCGTCAGTTATGGTCCAGTGCGCCGCTTTCGCCACAGGTGTTCCTCCCGATATCTACGCATTTCACCGCTACACCGGGAATTCCACGCACCTCTCCCATACTCCAGCACGGCAGTTTCGCCTGCAGACTCCCAGTTGAGCCGGGAGATTTCACAGGTGACTCACCGCGCCGCCTACGCGCCCTTTACGCCCAATAACTCCGAACAACGCTCGCACCCTCTGTCTTACCGCGGCGGCTGGCACAGC
+
CCCCCGGGGGGGGGGGGGGGGGGGGGGGGGGGGGGGGGGGGGGGGGGGGGGGGGGGGGGGGGGGGGGGGGGGGGGGGGGGGGG>GGGGDGGFGGGGGGGGGGGGGGGEGDFFEFGGGDGGGGGGGGGGFFGGEGEGGGGGGGEDDDEGGGGGGGFGFFGGGGDGGGE88>73AEEGEC758EGGDDFC6>CC?CEFF:EC*:8*>:FFFGGCFDCFF+8<57DEC5<BC9>GGFBG>DBC6+?*7>E@*;F=?=FCD1*:3)<>D*8)/)9><7C80-*3.).((715()(,),,9)*(2(
@M03506:14:000000000-AKVR1:1:1101:20241:5995 2:N:0:50
TTCTCTGGACTACCGGGGTATCTAATCCCGTTCGCTCCCCTGGCTTTCGCGCCTCAGCGTCAGTGTCAGCCCAGCAACCCGCCTTCGCCGCAGGTGTTCCTCTTGATATCTACGCATTTCACCGCTACACCAAGAATTCCAGTTGCCCCTTCTGCACTCTAGTCGCACAGTATCAGTTTACCTTTCCGAGTTAAGCCCGGAGATTTCACAACTGACTTGTGCTGACCGCCTACGCGCCCTTTACGCCCAGTAAATCCGAACCACGCTTGCTCCCCCCGTCTTACCGCGGCCTCTGGCACGG
+
CCCCCGEGGGGGGGGGGGGGGGGGGGGGGGGGGGGGGGGGGGGGGGGGGGGGGEGGGGGGGGGGGGGGGGGGGGGGGGGGGGGGGGGGGGGGGGGGGGGGGGGGGGGGGGGGGGGFGGGGGGGGGCGGGGGGFGGGGGGGGGFGGGGGGFGGGFD9FCGGGCFG6ECEGFGGGGCCFG,5@FDGGGGD5*:C,:?EECEGDGDGCFGGGGGGG4EFCC==9C11:C;B51:**.8)(9>=F677*:E5CF@*947CC1C=E))**/*)*8*/058CE1>*(-542(-)(8(,).,*9)41(
@M03506:14:000000000-AKVR1:1:1101:20748:6009 2:N:0:50
TTCTCTGGACTACCGGGGTATCTAATCCTGTTTGCTCCCCACGCTTTCGCACCTCAGCGTCAATATGTGTCCAGTGAGTCGCCTTCGCCACTGGTGTTCTTCCGAATATCTACGAATTTCACCTCTACACTCGGAATTCCACTCACCTCTCCACAATTCTAGCGATGCAGTCTTAAAGGCAATTCCGGAGTTGAGCTCCGGCCTTTCACCCCTAACTTACAAAGCCGCCTACGTGCGCTTTACGCCCAGTCACTCCGAACAACGCTAGCCCCCCCCGTATTACCGCGGCTACTGGCCCGGG
+
CCCCCGGGFGGGGGDGGGGGGGGGGGGGGGGGGGGGGGGGGGGGGGGGGGGGGGGGGGGGGGGGGGGGGGGGGFGGGGFGGGGGDGFEGGGGGGFCGEGGGGGGGDGGGGEFECECFGFGGGGGGGGGGGGGGGEGFFDFGFEGGGGCFBFGGGGGGGFGGDFGGGG6FEBDGGFFDEFCEFD;CAEG6+@FA7@EEGF7E**4D7C:FGGGFGFGF@AC>>*=;4?B583*/;5C>55889CGDGGAFF90*829>95/).73<5?5A54)0):E52.2(-.6(3()4)(.64)*0544(
@M03506:14:000000000-AKVR1:1:1101:13199:6009 2:N:0:50
TTCTCTGGACTACAAGGGTTTCTAATCCTGTTTGCTCCCCACGCTTTCGCACCTCAGCGTCAGTACCGGGCCAGTGAGCCGCCTTCGCCACTGGTGTTCTTGCGAATATCTACGAATTTCACCGCTACACCCGCAGTTCCACTCACCTCTCCCGGACTCAAGCTCCTCAGTATCAAGGGCAGTTCTCGAGTTGAGCCCCAGGATTTCACCCCTGACTTACGAAGCCGCCTACGTGCGCTTTACGCCCAGTGGTTCCGAGCAACGCTAGCCCCCTCCGTATTTCGCCGGCTGCGGCCCCGAG
+
CCCCCGGGGGGGG<EFGGGEFGGGEGGGGFGGGGGGGGGG,FFGGGGGGGDGGFGGGGGGGGGGFE<FGEGGGG@EAFDGCGGGGGGGGGG8FFGGFGGGG,?++7CFGGGGGG:AFGGGFGG+CFGFGG<4443+@FGECE>@8DD3DBF?D@+>CEGGGDD,353DFFGGCE;D667EDGGGG@,156>BCGDF8>**:::F9CGGG72:**0>7:@+***19;:=*:):C8)1(/8=8001CEGBG?+)00CF5:/:5)7>D5/)<?9)<)***-0:().(,4(010,()-()))(((
@M03506:14:000000000-AKVR1:1:1101:12075:6013 2:N:0:50
TTCTCTGGACTACCGGGGTTTCTAATCCCGTTTGCTCCCCTGGCTTTCGCTCCTCAGCGTCAGAATTGGTCCAGGATGTCGCCTTCGCCACCGGTGTTCCTCCAGATATCTACGCATTTCACCGCTACACCTGGAATTCCGCATCCCTCTCCCAACCTCAAGCCATCCAGTATCAGACGCAGTTCCCCGGTTAAGCCGAGGGATTTCACGTCTGACTTAGTTGGCCGCCTACGAGCCCTTTACGCCCAGTACTTCCGAACAACGCTTGCCCCCCCCGTATTACCGCGGCTCCCGGCACGGG
+
CCCCCGGGGGGGGGGGGGGGGGGGGGGGGGGGGGGGGGGGGGGGGGGGGGGGGFGGGGGGGGGGGGGGGGGGGGGGGGGGGGGGGGGGGGGGGDGGGGGGGGGGGGGGGGGGGGG7FGGGGGFGGGGGGGGGGGFGGGGGFEGGGGGGGGGGGGG>EGGGE?EFGGGGGGFCFGGGGGGGG>CCGAEFGGEE>FDFC5*4CCE,<?,=CFFFCGCFGDFDG77E*8>>7DBFGFBGFGF?FF>5<7CB5+<*9*2:C0*:3)7DG8C52/>>>):CC6>64AA<((3)33(()(-9550-(
@M03506:14:000000000-AKVR1:1:1101:12974:6014 2:N:0:50
TTCTCTGGACTACCCGGGTTTCTAATCCTGTTCGCTCCCCACGCTTTCGCTCCTCAGCGTCAGTTACTGCCCAGAGACCCGCCTTCGCCACCGGTGTTCCTCCTGATATCTGCGCATTCCACCGCTACACCAGGAATTCCAGTCTCCCCTGCAGTACTCCAGTCTGCCCGTATCGCCCGCACGCCCACAGTTAAGCTGTGAGTTTTCACGCTCAACGCGACAAACCACCAACGACCTCTTTACGCCCAGTAATTCCGGACACCGCTCGCACCCTCCGTATTACCCAGGCTGCTGGCACGTT
+
CCCCCGGGGGGGGGFGGGGGGGGGGGGGGGGGGGGGGGGGGGGGGGGGGGGGGGGGGGGGGGGGGGGGGGGGGGDGGFGGGGGGGGGEGGGGGGGGBFGC<FFFGGGGGGGGGGG7FGGFGGGGGGGGFGGGFEDGGGGCEGGCFGGGGGGFBEFFGGGGGGG?8,@>DE@:EFDGGGGG55*BFG>EEB9BFFB7>C;,9@;,4=F9FF***)A8>DA73DG7CC5>**):*))99F6+<:><DEG)*3<786::6(**.0)1C=5):5)7)7*2*-)242<9()(.-..,/4(1>7<?(
@M03506:14:000000000-AKVR1:1:1101:16871:6016 2:N:0:50
TTCTCTGGACTACCGGGGTTTCTAATCCTGTTTGCTCCCCACGCTGTCGCGCCTCAGTGTCAGAAACTGCCCAGCAGACCGCCTTCGCCACCGGTCTTCCTCCGGATCTCTACGCATTCCACCGCTACACCCGGAATTCCGTCTGCCTCTACAGTCCTCGAGTTTGACAGTCGGCACGGCAGATCCGGGGTTGAGCCCCGGACGTTCACCACACCCTTATCAAACCACCTACGCTCCCTTTTCGCCCAGGGATCCGGGCCACCGCCCGCACACCCCCTATAACCGTGGCCGCGTGCACGGG
+
CCCCCGGG-FGFGGGGGGGGGFGFGGGGFGGGGGGGGGGGGGGGGGGGGGGGGEFFGGDGGGGGGGGGGGGGGGGGGGGGGGGGGGGDGGGGECGGGGGGGCFDEGGGGGGGGGGGGEF,EEFEGGGGGGFFGGGGGGGGGGGGGGGGFCFFGCEGFGFE6?@3@=FGF6DF5CGGGGCED*5CEC,=CGG7E+5>FFE5E5C5A:760:*9/1;EC*9::>F+*9FF=*0<*)01,7)+0+*)9187F**7))2*),)*))))/*2)2)))098E*()0))).(,(71)-()--1)1(3(
@M03506:14:000000000-AKVR1:1:1101:13518:6051 2:N:0:50
TTCTCTGGACTACCGGGGTTTCTAATCCTGTTTGCTCCCCACGCTTTCGCACCTCAGCGTCAGTACCGGACCAGTTGGCCGCCTTCGCCACTGGTGTTCTAGCTAATATCTACGAATTTCACCTCTACACTAGCTGTTCCACCAACCTCTTCCGGACTCGAGATTGCCAGTATCGAAGGCAGTTCTGAGGTCGAGCCTCAGGATTTTACCCCCGACTTAACAATCCGCCCTCTTGCGCTTTAAGCCCATGAATTCCGACCAACCCTAGCCCCCTGCTTTTTACCGCTGCCACCGGCACTTC
+
CCCCCGGGGGGGGGGGGGGGGGGFFGGGGGGGGGGEGGGGGGGGGGGGGGGGGFGGGGGGEGEGGGFGGE7FEGGGGGGGGGGGGGGGGGGGGGGCFGGGFF9FFGGFGFGGGGGFGGGGGFGFGGGGGGDFEFGFGFCE9C@FDEGGGGEDD6@>EEFF8+3D<,;E9FCEAF+D6@CDGEGGAFA7EGG>B**=1,1,1*,:,0,=??F*75:81C69+;7CG*08*))1*24+65)*/<7**CG4**0*/97*0875.0)1**2)85C37)*2+)*+.8>)-4(0(),))(,7)5())
@M03506:14:000000000-AKVR1:1:1101:23749:6057 2:N:0:50
TTCTCTGGACTACAGGGGTTTCTAATCCTGTTTGCTCCCCACGCTTTCGCGCCTCAGCGTCAGTATCGGTCCAGAGCGCCGCCCTCGCCACCGGTGTTCTTCCCAATATCTACGAATTTCACCTCTACACTGGGAATTCCACGCTCCTCTCCCGATCTCTCGCCACCCCGTCCCAGACGCAGTTCCCAGGTTGAGCCCGGGGCTTTCACACCCGACGTGACAAGCCGCCTACGAGCCCTTTACCCCCAATAAGTCCGTGCAACCCTTCCTCCCTACGTATTCCCGAGCCTGCTGTCTCGTC
+
CCCCCGGGGGG?FGFFGGFGGGGGGGGGGGGGGGGGGGGEGGGGGGGDGGGGG7FGFGGGGGGGFFGGGGGEGGDGDGGGGGFEG?CEGCFGGGEGGGGFGGGGGEGGEFFGGGGGGGGGGGFEFGGG9=,FGFCFFFG=9DGGEDEFF,,D8C88E,EA9:EGGGGGGEEGGGGFCGGGGG/6>C?,>7ECCF2:CF8CE7C**=C+418*=CCG3<>CC*:EGD5):*8F5).)(108<?7*2:C>**+**1:C3.*/.9)*/C;);*:?E<+;*,*3()),,(-)-)((9))9**(((
@M03506:14:000000000-AKVR1:1:1101:18697:6063 2:N:0:50
TTCTCTGGACTACAGGGGTTTCTAATCCTGTTTGCTCCCCACGCTTTCGCGTCTCAGCGTCAGTCACGTACCAGAGAGCCGCCTTCGCCACGGGTGTTCTTCCTGATATCTGCGCATTCCACCGCTACACCAGGAATTCCACTCTCCTCTTCCGGACTCTAGCCAGATGGTTTCCGCCGACGTCCCGAGGTTGAGCCTCGAGTTTTCACCGCAGACCTACCTGGCCGCCTACCCGCCCTTTACGCCCAATAAATCCGGACCACCCTAGCCCCCTACCTATTACCCCGGCTGCTGCCACGTC
+
CCCCCGGG<FGGGGGGGGFGGGGGGGGGGGGGGGGGGGGGGGGGGGGGGGGGGGGGGGGGGGGGGGGGGGGGGGGGGGGGGGGGGGGGGGGGGGGGGGGGGGGGGGGGGGFGGGGGGGGGGGGGGGGGGGGFDGFGGGGGGGFGFGGGGGGGFGDEGEGGGFGGGGFGGFFG6FDEGEECEE9E*>:*=EE78,?AF?E5*958C7CC?*1C*88CDC=EFFGFFF>3C956*7)9(1788+:*17?>*;8*86>CD>*/)08****.<7C37)1/*.*25).-(1()()43)8)/)*,((
@M03506:14:000000000-AKVR1:1:1101:9227:6082 2:N:0:50
TTCTCTGGCCTACTAGGGTATCTAATCCCGTTTGCTCCCCTGGCTTTCGCTCATCAGTGTCAGTGTTGGTCCAGGACGCCGCCTTCGCCACCGGTGTTCCTCCAGATATCTACGCATTTCACCGCTACACCTGGAATTCCGCGTCCCTCTCCCGAACTCAAGCCATCCAGTATCAGACGCAGTTCCCCGGTCAAGCCGAGGGATTTCACGTCTGACTTAGTTGGCCACCTACGAGCCCTTTACGCCCCGTAATTCCGAACAACGCTTGCCCCCCCCGAATTACCGCGGCTGCTGGCCCGGC
+
CCCCCGGG-EFGGGGGGGGGGGGGGGGGGGGGGGGGGGGGGGGGGGGGGGCGGGGGGGGGGGGGGGGGGGGGGGGGGGGGGGGGGGGGGGGGGGGGFGGGGGGGGDGGGGGGGGGGGGGGGGGGGGGGGGGGFGGFGFGGFEGGGEEFGGGGGGGGGGGGGGGGGGGGGGFGGGGFGGDE5CEGGFEGGGEEDFFGCECECGG=CCEFGGGGDC7FCGACGGF6D6FAFF6<8>EGB5?CE7CGGGE):A8539FG:(1*57:57C5);FFF39EE*()/-)49(((79)(462(9))(,(
@M03506:14:000000000-AKVR1:1:1101:22607:6085 2:N:0:50
TTCTCTGGACTACCGGGGTTATCTAATCCCGTTTGCTCCCCTGGCCTTCGTGCCTCAGTGTCAGGAACTGTCCAGAGACCCGCCTTCGCCACTGGTCTTCCTCATGATCTCTACGCATTTCACCGCTACACCGTAAATTCCAGTCTCCTCTCCAGTCCTCAAGCACGGCAGTATCGAATGCAGTTTCGGAGTTAAGCTCCGAGATTTCACACCCGACTTACCCCGCCGCCTACGCACCCTTTCCGCCCACTGAATCCGAACAACGCTTGAGACCCCCGTATTACCGCGGCCGCTGCCCCTG
+
CCCCCGGG<FGGGGGGGGFGGGGGGGGGGGGGGGGGGGFGGGGGGGGGGGGGGGEFGGGGGGGGGGGGGGGGGGGFGGGGGGGGGGGGGGGGGGFFDGGGGGGGGEAFGGGGGGGGGGGDFFGGGGGGGGGFGGGGGGGGGGGGGGGFGGGGEGFFGGGGCFGFGGGCDCEGGCEGGCGGFCFGGGCEC:BCF,3EC:CEE;5?8,2D@7+91;*=DDE7D8*4)/88=)5**.:5,:B*;C*0*5?>G**)7**26(**7557)2*.20*.*1***()23,.)6((),0,-.,()0)(((
@M03506:14:000000000-AKVR1:1:1101:24948:6096 2:N:0:50
TTCTCTTGACTACAAGGGTATCTAATCCTGTTCGCTCCCCACGCTGTCGCGCATCAGCGTCAGCTACTGCCCAGCAGACCGCCTTCGCCACCGGTCTTCTTCCGGATCCCTACGCATTCCCCCGCTACACCCGGCATTCCCTCTGCCTCTTACGCGATCGATCACGGTCGTATCGACGGCCGACTCGGGGTTGAGCCCCCTGCTTACCCCGTTGACCTACCCGCCTGCCCACGCGCCCCTCACGGCAATTCCTTCCGGCCCCCGGCCCCCACCGCCTACTCCCCCCGGCTTCCGCACCTGG
+
A@A,,,,6-C-CFGFFD@FGC@@,=CC<EFFG,@F,,@6CC@6@@6BE<,C77,+C<FFG,6B,96C:,,:,CFG,C,C@:F>,,,,8B4,,+@4+B?FC,,5+8+B4,,,:AC7+4+:,,,4>+++8,33+++++63@F,,@D8,>3D,3,,++***6*>,6*4=E*4*4<,<::5=**=******2****13<+2/;***2+++30+*1*:7:9**/<**159*556*)*)7))-))**/9**/*0+++*/****()*.)</)/*<83)7)1=?*,0+)((((,1)()(()-()).(((
@M03506:14:000000000-AKVR1:1:1101:19430:6117 2:N:0:50
TTCTCTGGCCTACAGGGGTTTCTAATCCCGTTTGCTCCCCTGGCTTTCGCTCCTCAGCGTCAGTGTTGGTCCAGGATGCCGCCTTCGCCACCGGTGTTCCTCCAGATATCTACGCATTTCACCGCTACACCTGGAATTCCGCATCCCTCTCCCAAACTCAAGCCATCCAGTATCAGACGCCGTTCCCCGGTTACGCCGAGGGCTTTCACTTCTGACTTAGTTGGCAGCCTACGAGCCCTTTCCGCCCAGTAATTCCGCACAACGCTTTCCCCCCCCTCTTCCCGCTGCTGCTGCCCCGGAC
+
CCCCCGGG9FGDGGGGDEFECGGF9FFFFGGGGGDEGECGGFFGGGFGDEBEF<FFCFEGCF:EFGGFFFGDFGFFGGGGEGGGGFFGGGGGG:BFCEFGDFGGG9FGGGGGGGGGGCFCFFGCCFGEFGGFF<AFF8BFFGGECFGGC8DGFG8@D@DD8?FGECCDDDF,;E>EC?6@+@?3DDGGGECG5,*::CE*8)*=A+0<C+1>CF+>C+1<CG+26*8AFGACC>>D(/)*3+**1*:):@<*98C:9(1CB:3)/*1)<6C.578**(00)6((--1))).))).9)0-(,
@M03506:14:000000000-AKVR1:1:1101:20147:6120 2:N:0:50
ATCTCTGGCCTACCGGGGTATCTAATCCTGTTTGCTCCCCACGCTTTCGGGCTTCAGTGTCAGTGCTGGTCCAGTTAGCCGCCTTCGCCACTGGTGTTCCTCCCGATCTCTCCGCATTTCACTGCTTCACCGCGAATGCCACTCCTCTCTACCGCACTCTAGCTGTCCAGTCTCCTCTGCCCTTCCTGTGTTGAGCCCTGGGATTTCACAGCACACTTAAACAACCACCTTCGCACCCTTTACCCCCGTTTCTTCCTAGTAACACTTTCGCTCTTCTCCTTACCGCGCACCCCGCCCCGAC
+
-8ACCC<CFGG,6C+@++@C,,EC,6,,,CC,C,C@,,,8FFE7FFGGC+6+6;,,99<<,<CFFCFDFC<FC,6,,<:,@+7B:E=,B:FF,,C?,,CBFE<,+,@>EAE,,+4+4+:A,E9,CC,C,99=++483,7AEF@,=,,,3,,33@6+3333,,37,73@,<,,3@E,1>,,4,<83D,,,,3,,5,8D5,,**4>C,,,DF+*4*,40++,42;,**.):8)3/)))(9)9<@>*758)2*0)1/:70)*0//**0<3*2)*00/:++)*+))(.((4)()(-)((10),((
@M03506:14:000000000-AKVR1:1:1101:18528:6121 2:N:0:50
TTCTCTGGACTACAAGGGTATCTAATCCTGTTTGCTCCCCACGCTTTCGTGCACGAGCGTCAGTTTTGACCCAGGGGGCTGCCTTCGCCATCGGTGTTCCTCCACATCCCTACGCATTTCACTGCTACACGTGGAATTCTACCCCCCTCTGCCAAACTCTAGCCTCGCAGTCTCCATCGCCATCCCCAGGTTAAGCCCGGGGCTTTCCCGCCAGACTTCTGCAACCGCCTGCGCCCGCTTCACCCCCAGTAATTCCCATTCACCCTCGCCCCCCCCCTTTTCACCTGTTCCCCGCGCCTGG
+
CCCCCGGGGGGGGGGGGGGGGGGGFGFGGGGGGGGGGGGG@FGGGGGGGGGGFGGEGGGGGGGGGGGDCGGGGGGGGGGEGGGGGGEGGDGGG:FGFFFGFGGGF8FGGGGGGGG?@CFFGGGDFFEGFGGGDCFGGFGGGFFGGGC>CE8@B,@=D@E3DEFF7:+>8:3>3@A@<E>GDEG,@C*444D9>,;DECEGCC*:823+3/)5*)3AF+++2+:+*;.;EG5C57)>(1)2*09**2:)*00*1****-:E*18**2*)*)/0))1:*,)+).)--),1)/)))--).0((,
@M03506:14:000000000-AKVR1:1:1101:7943:6142 2:N:0:50
TTCTCTGGACTACAGGGGTTTCTAATCCTGTTTGCTCCCCACGCTTTCGCACCTCAGCGTCAATACCAGTCCAGTGAGCCGCCTTCGCCACTGGTGTTCTTCCGAATATCTACGAATTTCACCTCTACACTCGGAATTCCACTCACCTCTCCTGGATTCAAGCGATGCAGTTTTAAAGGCAGTTCCGGATTTGAGCTCCGGGCTTTCACCTCTAACTTACAAAGCCGCCTACCCGCGCTTTCCGCCCAGTAATTCCGAACCACGCTAGCCCCCTCCGTATTCCCGCGGCTGCCGGCCCGGG
+
CCCCCGFFFGFGGGFGGEGEGGGFDGGFGGGFGGGFEGG@FGEGGGGGGGGGG@F@FDGGGGGGGGG9EFGGGGGFGF@GGGGGGG<FGGGFECFCFEDFGGGDGCFDCAFGGDFFGG<FF<FGCEGGGG9FFFC+AFCGCFFFGG?,@DFCD8D,;,==D8@?>=CGFGEFCGGFFGA8B=8@EFGDA+>DAF*6;@65*95::,ACGCDGCG9CC94=:CF,<85)77)6*))8(9;EC++:9:8):<@999FG44<5)777D515C)95B<EE5,0*,)6)(--;7)(-)-(/))(((
@M03506:14:000000000-AKVR1:1:1101:15089:6199 2:N:0:50
TTCTCTGGACTACCGGGGTTTCTAATCCTGTTTGCTCCCCACGCTTTCGCACCTCAGCGTCAATATGTGTCCAGTAAGTCGCCTTCGCCACTGGTGTTCTTCCGAATATCTACGAATTTCACCTCTACACTCGGAATTCCACTTACCTCTCCACAATTCTAGCGATGCAGTCTTAAAGGCAATTCCGGGGTTGAGCCCCGGGCTTTCGCCTCTAACTTACAAAGCCGCCTACCTGCGCTTTACCCCCAGTAATTCCGCACCACGCCAGCCCCCCCCGTTATCCCCGCGCCGCTGGCCCGGC
+
CCCCCGGGGGGGGGGCGGGGEGGGGGGGGGGGGGFFGGEGGGGGGGGGGGEGDEEFGGGGGGCGCFGGGGGGGGGGGGGGGGGGGGFDE>FGFGGGGGGGGGGGC:FFGGGGGDCFGGFGGFFFGGG;FGFGGGGGFFCEFGFGGGGGF9EGGGGGGGGGFGFGCFCGGGFGGGFGGAECFGGFF;CE>EEB5C8EDGGDGGGDGF0?5DC5,0,AFFFG>D70*;=2:35**2**,1.A:3**9CC5A0<*002:*457)7)*9*/)*<5:>)*:*4)24)),44(7()(()(,*.)(-(
@M03506:14:000000000-AKVR1:1:1101:17287:6221 2:N:0:50
TTCTCTGGACTACTGGGGTATCTAATCCTGTTTGCTCCCCACGCTGTCGCGCCTCAGTGTCAGAAACTGCCCAGCAGACCGCCTTCGCCACCGGTCTTCCTCCGGATCTCTACGCATTCCACCGCTACACCCGGAATTCCGTCTGCCTCTACAGTCCTCGAGTTTGACAGTCGGCACGGCAGATCCGGGGTTGAGCCCCGGACTTTCACCACACCCTTATCAACCCACCTACGCGCCCTTTACGCCCAGTGATTCCGGCCAACGCCCGCACCCCCCGTCTTACAGCGGCCGCTGGCACGGG
+
CCCCCGGGGGGGGGEGGGGGGGGGGGGGGGGGGGGGGGGGGGEGGGGGGGDGGGGGGGGGGGGGGGGGGGGGGGGGGGGGGGGDGGFGGGEGGGGGGGGGGFGGGEGGGGGGGGGGGGGGGFGGGGGGGGGGDGEGGGGGGGFGGGGGGGFGGGE?CAFE6>:;EGEFEFE:C>CCEGGGGGG9@FG>8EG>EDCCF7E=EGEC67A9@C=FC>8C*96EF7D*5<)8547CC3))4C@E60:3DGD3=<@=B=0:>():))8CD**8:<)7.9:8C():0)))).(.()(35(-579(4,
@M03506:14:000000000-AKVR1:1:1101:18325:6223 2:N:0:50
TTCTCTGGACTACCGGGGTATCTAATCCCGTTTGCTCCCCTGGCTTTCGTGTCTCAGCGTCAGCGCATCCCCAGCGACCTGTTTTCACCATCGGCGTTCCAAACGATATCTACGCATTTCACCGCTCCACCGTTTGTTCCAGTCGCCCCTAGATGGCTCAAGACCGCCAGTATGCCCAGCCGTTCCACAGTTACGCCGTGGGATTTCACAAGGCACTTAACGATCCGCCTACACACGCCTTAAGCCCAGTGACTCCGCCTAACGCTTGCGGCCTCTGTCTTCTCGCCGCTGCTGGCTCAGA
+
CCCCCGGGGGGGGGGGGGGGGGGGGGGGGGGGGGGGGGFGGGGGGFGGGGGGGAFGFFFFCF:EFGDGGGGGGGGGGGGGGGGGFFFBFGDFCEECCBFCGF9FG7CFGGGGGGGGGFGGFFGCGCFDGGGGGGGDGGGGGGGG+=6CCD@CEGGFG?FG9F9FGGG5CG8F:EGCFG9FGGECFGFFG@FGD,*A?E?CEG*<*=C+<CFDGGAE4<6EFC*275>F=38C4?434C.;EC:F7<C:*308*9CGD(/*0))19*;)*85><7*+3.=+)))-(,(09:,(0)(/)04(.
@M03506:14:000000000-AKVR1:1:1101:25430:6227 2:N:0:50
TTCTCTGGACTACTAGGGTATCTAATCCCGTTTGCTCCCCACGCTTTCGCGCCTCAGCGTCAGGAGATGCCCAGTGACCCGCCTTCGCCACCGGTGTTCCTCCCGCTCTCTACACATTTCACCGCTACACCGGGTATTACAATCTCCTCTGCATCCCTAAAGAACGGCAGTCTCCGCCGACGTTTTGCGGTTGAGCCGAAGGATTTCACCACCGGCTTTCCATCCCGCCTACGTCCTCTTACCGCCCCGTGTTTCCGACCAAAACCTTGCCCCTCTGTTTTTCACTCGCTCTTCGCACCGT
+
@CC@,6<C@FG8@FC--CCF<FDDFF<<EC<C8,FAF,6BFGGDGGGGEB:+6:F8C,@FE@BD,@C@ECAFFC,,:,,,+@::,6,B,B=F7==F@C,,,CF+>+8@B,:?E98,BEFF<,5?7:>:EEE+@C+6,9,9=;=,@@3@=F,=D=,DD@,6,,7=6E+B4;D,,@,>@E>:**;5,*,,4BCGGCF6C:8**:89@61==*2*/)*/5))3*0*+*/.8**7:*))1-:*+++*/)*2)***0))00*()/8).9**29264))*2*+)10.-(.)-))-7((1)(*.)(((
@M03506:14:000000000-AKVR1:1:1101:27794:6241 2:N:0:50
TTCTCTGGACTACCGGGGTATCTAATCCTGTTTGCTCCCCACGCTTTCGCGCCTCAGCGTCAATGTCGGTCCAGATAGCCGCCTTCGCCACCGGTGTTCTTCCCAATATCTACGAATTTCACCTCTACACATGGAATTCCGCTATCCTCCTCCGAATTCAAGCCTGACAGTATCAAGTGCTGCACCCAGGTTAAGCCCGGGAAGTTAACACCTGACTGGTCAAACCGCCTACTCGCCTTCTACGCCCAGTACTACCGAACAACGCTACCCCCCGTCGTATTCACGTGTATGCTGGACCAGC
+
CCCCCGGGGGG,@C:+@@@FFAFE@DA@EEFGFGGGFF8BDFG>,FFE:CFGGF@<FFGGGGGAD<CE@FFFGGFGGGG8FG7FFFGDGFGFGGDFEBFDGGAFC8FFFCF9FFGFFDGGGFAEFCCECG,,86A<,7C8AEGGE>,733,@,@C+6=9,36>DFF6>9,@;EFF;<5,,,,<,5,*4@@8;B7;D<FEGCCGC8,,4:+69E*8,0860@@0+;<):2*)**)55(*8++22*)*:)*32*9*:*)495>:0)1//)*0/.))2;:,)*(6))(..)(*).9)8*)0(.(
@M03506:14:000000000-AKVR1:1:1101:9881:6243 2:N:0:50
TTCTCTGGCCTACTAGGGTTTCTAATCCCGCTCGCTCCCCTGGCTTTCGCGCATCAGCGTCAGTGTCAGCCCAGCAACCCGCCTTCGCCGCAGGTGTTCCTCTCGATATCTACGCATTTCACCGCTACACCGAGAATTCCAGTTGCCCCTTCTGCACTCTAGTCGCACAGTATCAGTTGACCTTTCCGAGTTAAGCCCGGAGATTTCACAACTTACTTGTGCTTACCGCCTACGCGCCCTTTACGCCCAGTAAATCCGAACAACGCTTGCTCCCCCCGTATTCCCGCGGCTGCTTGCACGG
+
CCCCCGGG-EFGGGGGGGGGGGGGGGGGGGGGGGGFGGGGGGGGGGGGGGGGGGGGGGGGGGGFGGGGGGGEAFGGGGGGGGGGGGGGGGGGGDGGGGGGFGGGGCGGGGGFGGGGGDGGGGGGGEGEDGGG:F:CAFFGGFGFGGGGGGGGGGGCF,DFGFGGGGECCFCF7EFFGFFGGG<C9DCEEGCEG:?CFG5E*?*C;CC797*C6+++17+=<FG++;;)>D>5FEB)-C7CCC7D35C>:/26***0993537)/)2/.27*947CGG2)*2()6)(,0(0(()))27/),,
@M03506:14:000000000-AKVR1:1:1101:13643:6280 2:N:0:50
TTCTCTGGCCTACCAGGGTATCTAATCCTGTTTGCTCCCCACGCTTTCGTGCATGAGCGTCAGTGTCAGCCCAGAGACCTGCCTTCGCCATCGGTATTCCTCCTGATATCTACGCATTTCACTGCTACACCAGGAATTCCAGTCTCCTCTGCCGCACTCAAGCCTTGCAGTCCCAAATGCCATTCCCAGGTTAAGCCCGGGGATTTCACATCTGGCTTACAAAAACGCCTGCGCACGCTTTACGCCCAGTAATTCCGATTAACCCCCGCACCCTACGTATTCCCTCCGCCGCTGGCCCGTA
+
CCCCCGGG9FGGGGGGGGGGGGGGGGDGFGGGGGGGGGGGGGGGGGFGGGGGGGGGGGGGGGGGGGGGGGGGGGGGGGGGGGGGGGGGECFGEGGFGGFGGGGGGGGGGGGGGGGGGGGGGGGDGGGGGGGGFFC8FFGGGGGG,=EGGGGGGEECGCD,@EGDFGGGDCFGFGG?=@=C?EFGGCFC8@GGG7;;EFG>ED5AG6FGF77CB:;F*@69CF>,*;/)=*5:)))939)/31C5<5*.=<<+;AD@*(>*<****/2)2)9583**/(1<,)))).,83),37(,5>52(-
@M03506:14:000000000-AKVR1:1:1101:8006:6295 2:N:0:50
TTCTCTGGACTACAAGGGTATCTAATCCCGTTCGCTCCCCTGGCTTTCGCGCATCAGCGTCAGTGTCAGCCCAGCAACCCGCCTTCGCCGCAGGTGTTCCTCTCGATATCTACGCATTTCACCGCTACACCGAGAATTCCAGTTGCCCCTTCTGCACTCTAGCCGCACAGTATCAGTTGACCTTTCCGAGTTAAGCCCGGAGATTTCACAACTGACTTGTGCTGGCCGCCTACGCGCCCTTTACGCCCAGTAAATCCGAACACCGCTTGCTCCCCCCGTTTCACCGCGCCTCCTGGCCCGG
+
CCCCCGGGFGGGGGGGGGGGGGGGGGGGGGGGGGGGGGGGGGGFGGGGGGGGGGGGGGGGGGGGGGGGFGGGGGGGGGGGGGGGGGGGGGGGGGGFGGGGFFGGGGGGDGGDFGGGGGGFGGGDEG=EGGGG7C:FG<DGGGGGGGA?FFGGFGF9FGGFGGGGGGGG>DFG7<FFCFG,DFFCAFECEGGG9A?FFDGGCC=?FGGGGFC5F;GGGGFF*>CECGF5EDAEGFBD6C>CG6*:*1?>:88***2:*(1:>:)11**):>*9;CE=82.*5).6.((.(0((0(5*7),7-
@M03506:14:000000000-AKVR1:1:1101:10458:6328 2:N:0:50
TTCTCTGGCCTACAAGGGTTTCTAATCCCGTTTGCTCCCCTAGCTTTCGGTTCTCAGCGTCAATGTCGGTCCAGGATGCCGCCTTCGCCACCGGTGTTCCTCCAGATATCTACGCATTTCACCGCTACACCTGGAATTCCGCATCCCTCTCCCGAATTCAAGCCATCCAGTATCCGACGCAGTTCCAAGGTTAAGCCTTGGGATTTCACGTCGGACTTAGTTGGCCGCCTACAACCCCTTTACGCCCAGTAATTCCGAACAACGCTTGCCCCCCCCGTTCTCCCGCGGCCGCCTCCCCGGG
+
CCCCCGFG-FFGGGGGGGFGGGGGGGDGGGGGGGGGGGGGGGGGGGGGGGGGGFGGGGGGGGGGGGGGGGGGGGGDFGGGGGGDGGGGGGGGGGGGGGGGGGGGGGGGGGGGGGGGCF9DFGGGGGEGGGGGGGGFFFGFCEGEGGGGGGGGGE6>EGGGGGGGGGGFF?DCFGFDGGGGGG>DCGGCFGFGFCFGGCGDGFFGDEFGGGGG=D*859A+;C76CCBEC>5GF69D;DFGC9>*>E::*3+=?6:*9(7C)5)97**)2<CFE<EE*-)0()6.(,-)-)((0((*))(((
@M03506:14:000000000-AKVR1:1:1101:24168:6329 2:N:0:50
TTCTCTGGACTACCGGGGTTTCTAATCCTGTTTGCTCCCCACGCTGTCGCGCATCAGTGTCAGAAACTGCCCAGCAGACCGCCTTCGCCACCGGTCTTCCTCCGGATCTCTACGCATTCCACCGCTACACCCGGAATTCCGTCTGCCTCCACAGCCCTCGAGTTTGACAGCACGCACGGCCGATCCGCGGTTGCGCCCCGGACTCTCCCCACCCCCTCATCAACCCACCTCCCCGCCCTTTACGCCCAGGGCTTCCGGTCCACGCCCACACCCCCCGGTTCAGCCCAGCTTCCGACACGCC
+
CCCCCGGD9FGFFGGGGGGGGC,CFGGGFD9<CEGGGDEGGD@@CECGF@:7B::FFCEF@FAAC<EFFG<FG8@FGCF,@:FFGD7,,88EE7+@FA?99<=4>FFG<?CFGGGCFG9@E9F7FFCGFGF:F7FGG8F9F>3D69,6D,@EDE,36,33@E>AC79CAF,,,41BEC5:884B*=C*31=*1**385CE=/*1*++*070//1:5)*)<:?:***))2*)2/88)(1.*+209CEC>**2))07CD0)2)19*)*/):07>)7:C81)*(.).((..())-/,(1.5(((
@M03506:14:000000000-AKVR1:1:1101:4417:6335 2:N:0:50
TTCTCTGGACTACCGGGGTTTCTAATCCTGTTTGCTACCCGCGCTTTCGCTCCTCAGCGTCAGTACCGGCCCAGAGTGCCGCCTTCGCCGCCGGTGTTCCTCCTGATATCTGCGCATTTCACCGCTACACCAGGAATTCCACACTCCCCTACCGGACTCAAGTCCTCGCAGTATCGAATGGCGTCTCCGAGTTGAGCCTGGAGTTTTCACATCCGCCTTACGAAACCGCCTACGCGCTCTTTACGCCCAATCAATCCGGACAACGCTCGCCCCCTACGTGTCACCCCGGCTGCACGCACGC
+
CCCCCGGGFGGGGGGGGGFGGGGGGGFGGGGGGGGGGGGGGGGGGGGGGGGGGGGGGGGGGGDGGGGGGGGG@FGGGGGGGGGGECFGGGGGDGGGGGGGGGGGGGGGFGGGGGGGGGGGGGGGGGGGFGGGGGG,FFGG9DGGGGGGGGGGGGD>EGF?D?G?,:DBECEG7C9CGCE6CGGGGDCF=*B@:<9AEFEFGGGGGGFEEG7CF5:*/<>GFCFDCC:5=C>525)11)08C:*?*:E>E*;4)**;<9:*7B)798*.*))0<58*;17C,(45.(-)(0(-)((10)(4(
@M03506:14:000000000-AKVR1:1:1101:17006:6356 2:N:0:50
TTCTCTGGACTACCGGGGTTTCTAATCCTGTTTGATCCCCGTGCTTTCGCGCCTCAGCGTCAGTTGTCGTCCAGATAGCCGCCTTGCCACCGGTGGTTCTGGCAATTACTACGAATTTCCACTCTTCCTTAACAATTCCGCTATCCCCCCCCGCACCCTAACCCAACAGTTTCAAAAGCAATTTCACCATTGACCTGTGGGGTTTCACCCCCGCCCTTTTAACCCTCCTCAGCGCCTCTTTCCCCACAGAATTTCGAAACACCCTAGCACCCCTCGGTTTCCCCGCGGCTGCGTGCCCGTC
+
CCCCCGGGGGGGGGGGGGGGGGGGFGGGGGGGGGGGGGGGDG;FGGGGGGGGGGGGGGGGGGGGGGGGGFGGGGEGGGGG+F+B,,,B,5B+B+++B9EA,,,,C,,,,5,,++A,BF,9,C,9,,,,,4,,8,85A,C,4+++6@DG68B+++*5*4*,,4,31;C88,,2=,;C,?,,?;F,5,,,,,6,6,,5,4>8C)/3*++++;:)*)*19*)+00*+1*)8*2*+0)0)(*032+0*9*:)/2<***:**(1*050)***)+19:7****(.1)),,((4)4)(()(,*)0(((
@M03506:14:000000000-AKVR1:1:1101:4523:6364 2:N:0:50
TTCTCTGGACTACCGGGGTTTCTAATCCCGTTTGCTCCCCTGGCCTTCGTGCCTCAGTGTCAGGAACTGTCCAGAGACCCGCCTTCGCCACTGGTCTTCCTTACGATCTCTACGCATTTCACTGCTACACCGTAAATTCCAGTCTCCTCTCCAGTCCTCAAGCTCGGCAGTATCGAATGCAGTTTCGGAGTTAAGCTCCCAAATTTCACACCCGACTTACCGCCCCACCTACGCACCCCTTACGCCCCATCAACTCGCACAAAGCATGTGACACCTCTATCTCCCAGGCATGTGGCACCGC
+
CCCCCGFGGGGGGGGGDGEGGGGGGGDFGGFGGGGF<FGGGGDGGGGGGGFFFAFFGFDCFFGGDEGGGGGGGGGGGGGGGGEFGG7FGGGGCFGGGGGGG9EGDFGCFDGGGDCECFGGGGGFGCAF9FCBEFDFGGG;EG=FFGGCGFFCD=@EEGFGFFGE??EGG6,,7@3+@=,,3,,5EC6?+33,>,ED9A,*3043:,2,@FGGDC*=49FFFC4:<)/0:56?<>)):G5FF+>555C)/***1)*21(//)))0*+3*+**/****2)09)).41())(0)(*-)7)?,(-
@M03506:14:000000000-AKVR1:1:1101:20445:6405 2:N:0:50
TTCTGTGGCCTACCGGGGTTTCTAATCCTGTTTGCTCCCCACGCTTTCGTGCATGAGCGTCAGTGCAGGCCCAGGTGATTGCCTTCGCCATCGGTGTTCCTCCGCATATCTACGCATTTCACTGATACAGGCGGAATTCCATCCCCCTCTTCCGCACTCCAGCCATCCAGTCACAGATGCGGTTCCCAGGTTAAGCCGGGGGCGTTCCCTTCTTCCTTGCACGGGCCCCTCGGCTCGCTGTACTCCCATCGCATGCGGTTCAACGCCGTACCCCTCTTTCTCTCCGTGTTGCTTTGCGGTC
+
CCCCCE,6-;C6,CF7FD67C<C@<CF<<EC9CF,,6C,BFEGE7FFFFGC7<ED9FFE@FF@C6E9FCCGG@F7696<E<C,,CE<,,B7,BBCFG:C<@?,@78=4,BFEFFE+CFFC,CE9,:?,,,,++++3+A=F96=EFGCCC,,@>1@>EGGF8,>:?@,@<,7,5,E,4@,,*34CC,,4D*6,,,?CG>5*:C**/*/*+0**+*+3:**+9***/9))*1)*/))/-))*2+**23:>C82))0**),/2)******)/)1)//*2*4*+.66)(((0(.1)*))**0(4(
@M03506:14:000000000-AKVR1:1:1101:18262:6408 2:N:0:50
TTCTCTGGACTACAGGGGTTTCTAATCCTGTTTGCTCCCCACGCTTTCGCGCCTCAGCGTCAATGTCGGTCCAGATAGCCGCCTTCGCCACCGGTGCTCTTCCCAATATCTACGAATTTCACCTCTACACTGGGAATTCCGCTATCCTCTCCCGAATTCAAGCAACCCAGTATCAAATGCAGTCCCCAGGTTAAGCCCAGGACTTTCACATCTGACTTGGGTCGCCGCCTACGCGCCCTTTCCGCCCAGTAATTCCGAACAACGCTCGCCCCCTCCGTATTACCCCCGCTGCTGGCCCCAA
+
CCCCCGGGGGGGGGGGGGEFGGGGGGGGGGGGGGGGGGGGGGGGGGGGGGGGGCGGGGGGGGGGGGGFGGGGGGGGGGGGGGGGGGGGDEGGGCFGGFGGGDFGFGCEGGGGFFGFGFFFCGGDGGDAEGGF8=F8EFFAFGGGGFFGGFFFFE6CCFFA>DCFGGGCEGFFFGG9EA7AFFGGGGFGGFGGGEAF?FFF5CGGGCCFG7:C7:;>C+*4796*185>E<.=78AD;3B?<+:C5CC>5<?*=@GC445C:753C885C<C@BG***-)2().9(-()40,9?005)0(--
@M03506:14:000000000-AKVR1:1:1101:12935:6417 2:N:0:50
TTCTCTGGCCTACAGGGGTTTCTAATCCTGTTTGCTCCCCACGCTTTCGCTCCTCAGCGTCAGTACCGGCCCAGAGTGTCGCCTTCGCTACTGGTGTTCCTCCCGATATCTGCGCATTTCACCGCTACACCGGGAATTCCACACTCCCCTACCGGACTCTAGTCATGGCAGTATCGGGTGGCCCCTCCACGTCGAGCGTGGAGATTTCCCCCCCGCCTCCCCAAACCGCCTACGAGTCCTTTCCGCCCAATAACTCCGGCCCACGCCAGGCCCCTACTGCTTCCCGCGGCTGCTGGCCCGG
+
CCCCCGGG9FGGGGGGGGFGGGGGGGGGGGGGGGGGGGGGGGGGGGGGGGGGGFGGGGGGGGGGGGGGGGGGGGGGGGGGGGGGGGGGDCEGGGFGGDFGFGGGGGG7FGGGGGGCEEGGFFGGGGGGGGGGGGGCF8BFFDDEGGGGGGGG?E?6CEDDFDGGGGE9:8CCGC@*@CC>8FC:;EGGCF*1;*44=**2CC8+0:+1+;*)29C*11)*19<5<<FEGG>*95)/-*90<+*:*:835**)**2?7(9*)))178*)*7C@>)*2*)*+.-)).--0()((.,.*05(-(
@M03506:14:000000000-AKVR1:1:1101:16292:6445 2:N:0:50
TTCTCTGGACTACAAGGGTATCTAATCCTGTTTGCTCCCCACGCTTTCGCGTATCAGCGTCAGTATCCGACCAGGGGGCCGCCTTCGCCACAGGTGTTCCTCCCGATATCTACGCATTTCACCGCTCCACCGGGAATTCCACCCCCCTCTTCGCTACTCTAGCTCGCCAGTTTCATGCGTCGTTCCCCGCTTGAGCCGAGGGATTTCACACATGTCTTTACAAACCGCCTACACGCCCTTTCCGCCCAATGATTCCTACCAACCCTTGCCCCCCCTCTATTACCGCTGCTGCTGCCACCGG
+
<CCCCGA9@9@CE@6-C@C,CECECCEF9E<;<CEFGFD:6CF7FCFF@CCE:FGF9<6B@,8CAGED,CCGG8FC:F+>+>@FCGCFGE:B4,EFGEGG9,?++48@:,A?EF@+48AFEG,+@B+@AE>C++=3DDDFEF,88B8C8,,@:*@EC8:<>7>E,*>:E?FF>;,<=;5/:C5859C6:*1=3*<>C*:/*)10;C799FC*<9++*:*0:**+1*7)770C65BD23)*3+0195C)*0<@B=DC*.*2)00*/;A50)27))***,10))).(-(.9)),)))/)*(-(
@M03506:14:000000000-AKVR1:1:1101:18145:6456 2:N:0:50
TTCTCTGGACTACTAGGGTTTCTAATCCTGTTTGCTCCCCACGCTTTCGCACCTCAGCGTCAATATGTGTCCAGTAAGTCGCCTTCGCCACTGGTGTTCTTCCGAATATTTACGAATTTCACCTCTACACTCGGAATTCCACTTACTCCTCCGATGTTCAAGCGATGCTGTCTTAAAGGCAATTCTAGGGTTCAGCCCTGGGCTCTCACCTCTATCTTACAAAGCCGCTCACGTGCGCTTTACGCCCAGTAATTCCGAACAACGCTGTCCCCCTCCGTATTACCGAGGCTGTTGGCGCTGG
+
C@BC<FGGDFGGGGFGGG<FCAEEEEDFDFGEF,6FFFGCCGG7FCFDG7;FB<C<EFG,F7FFFGCFFFGGFCEF9CF<7BBCF9,:CC,C@8EDAFFDFFFBF,?F,,:,AC,,=,EFG9E9AF9,,,CFFC7=FFF9E>FAEE=,99@@CGGGC8D,=,,6+@+@3,,CDFF,@3,@=,6@,,6@8=EF,5@A8@8,+C,33A,,E>*;C8,3+?+,<+7,77****/2//0*-):*=,1/7*3)729+;6C+20*25.)/:8*0+/*07CC8*,):.))60(45(8((*.(*))(-(
@M03506:14:000000000-AKVR1:1:1101:8552:6466 2:N:0:50
TTCTCTGGACTACCGGGGTTTCTAATCCTGTTTGCTCCCCTGGCTTTCGCTCCTCAGCGTCAGTGTTGGTCCAGGATGCCGCCTTCGCCACCGGTGTTCCTCCAGATATCTACGCATTTCACCGCTACACCTGGAATTCCGCATCCCTCTCCCAAACTCCAGCCATCCAGTATCAGACGCAGTTCCCCGGTTAAGCCGAGGGATTTCACGTCTGACTGAGTTGGCCACCTACGAGCCCTTTACGCCCAGTAATTCCGAACAACGCTTGCCCCCCCCAGTATTACCGCGGCTGCCGGCCCGG
+
CCCCCGGGGGGGGGGGGGFFGCFGGCFGFFGGGGGGGGFGCGGGGGGGGGGGGFGFFFGGGGEGGGGGGGGGGGGFGGGGGGGGGGGGGGGGGGGGEGGGEGGGECGGGGGGGCGGGGGGDFFG7FGGGGGFGFG8EEGFGEGGGGCFG8DCGFFEF9D?=DFGFGG6ECGGAAF9CEGG5EEGGEGGGGC>EFGGGEGG55:,=FDFGG5FF31>>+)+;;FFFGFFFC)+:8>DBF:F+<D3C1*)*30*9*::*(*2.)./1;:75/9:>DC8*-7C49)64<730720)(433)404
@M03506:14:000000000-AKVR1:1:1101:15951:6472 2:N:0:50
TTCTCTGGACTACCAGGGTATCTAATCCCGTTTGCTCCCCTGGCCTTCGTGCCTCAGTGTCAGGAACTGTCCAGAGACCCGCCTTCGCCACTGGTCTTCCTTACGATCTCTACGCATTTCACTGCTACACCGTAAATTCCAGTCTCCTCTCCAGTCCTCAAGCCCGGCAGTATCGAATGCAGTTTCGGAGTTAAGCTCCGAAATTTCACACCCGACTTACGGCCACACCTACACCACCTTTACGCCCAATGAAACCGCACAACGCTTCAGACCTCTGGATTACCGCTGCTCGTGGCACCGG
+
CCCCCGFGGGGGGGGGGGGGGGGGGGGGGGGGGGGGGGGGGGGGGGGGGGGGGGGGGGGGGGGGGGGGGGGFGFGCCFGGGGGGGGGGGGGGGGGGGGGGGGGGGGGGGGGGGGGGGGGGGGGFGGGGFGGDGGGGFFGAEGGGGGGGCDFGAEGGGGGFGGGGGGGG8EDFGF=888DFDA=DFG6+6@ECGCCFC<CCED*;AFGC77CDGG>8D>+:94?*)1)/C6AFGF4*6D)++41/5:C5*+0+1+2;70CE;))1)*1)2**05*+0+3*3.8ABBB(50))().())*4((
@M03506:14:000000000-AKVR1:1:1101:9914:6484 2:N:0:50
TTCTCTGGACTACTGGGGTTTCTAATCCCGTTTGCTCCCCACGCTTTCGCGCCTCAGCGTCAGGAGATGCCCAGAGACCCGCCTTCGCCACCGGTGTTCCTCCCGATCTCTACACATTTCACCGCTACACCGGGAATTCCAATCTCCTCTGCATCCCTCAAGAACGGCAGTATCGGCCGACGTTCTTCGGTTGAGCCGAAGGATTTCACGACCGACTTGCCACCCCGCCTACGCGCCCTTTCCGCCCAGTAATTCCGAGCAACCCTTGCCCCCCCTCCCTTCCCGCGGCGGCTGTCCCGGC
+
CCCCCGGG9FFGGGGGGGFEEGGGGGFGGGGGGGGFGGGGGGCFCFFGGGEGDFEGGGGGGGGF@FFGGGFFGFFEFGGGGFG@GGFEDGGGGGGCGGGGDGGGGGFEBFGGGGGCFAEGFGGGGDGGGGGGGGGCGGFGGGDG9FFDFGDFEFGGGGGGCFFC?:BE5CCFCC>CCECEGECEFFCGG*B7>CGGFGCGCDCGG?G7CC3CCD**7**<C7*/9<)7C57F*>5C657F6+0*95*)2<9*8*?CC:5C:5@*9*2)<?:F>)***-706(4:(44)4)(,)-(0)9(((
@M03506:14:000000000-AKVR1:1:1101:25072:6518 2:N:0:50
TTCTCTGGACTACTGGGGTATCTAATCCCGTTCGCTCCCCTAGCTTTCGCGCCTCAGCGTCAGTGTCGGCCCAGCAACCCGCCTTCGCCGCAGGTGTTCCTCTTGATATCTACGCATTTCACCGCTACACCAAGAATTCCAGTTGCCCCTTCCGCACTCTAGCCGCACAGTATCAGTTGACCTTTCCGAGTTAAGCTCGGAGATTTCACAACTGACTTTTGCTGGCCGCCTACGCGCCCTTTACGCCCAGTAAATCCGAACAACGCTCGCCCCCCCCGTATTACCGCCGCTGCTGGCGCGC
+
CCCCCGGGGGGFGGGGGGEGGGGGGGGGGGGGGGGGGGGGGGGGGGGGGGGGGGGGGGGGGGGGGFFGGGGGGGGGGGGGGFGGCGFDEGGDGDGFFGFGGGDFGCFFGGFDFFG@=FFGFFG=CFGGGGGGC@,>FAFG9EGGFGFFGGGGG6EGG6>DFEAFEECC8,,=@E,3EFCGGGGGGFE*4>D*DGGGCGGCDG:,<FFGGF*8<D?CFC+4?FGG*:A3=C8:C)75057*;00:*:8<*8+/*8:090**0.0C)/;)2.770>*:?;>5(,56<((),)(-)))0))(((
@M03506:14:000000000-AKVR1:1:1101:5240:6524 2:N:0:50
TTCTCTGGACTACTGGGGTATCTAATCCCGTTCGCTCCCCTAGCTTTCGCGCTTCAGCGTCAGTGTCAGCCCAGCAACCCGCCTTCGCCGCAGGTGTTCCTCTCGATATCTACGCATTTCACCGCTACACCGAGAATTCCAGTTGCCCCTTCTGCACTCTAGCCCCGCAGTATCGATTGACCTTTCCGGGTTAAGCCCGGAGATTTCACAACCGACTTGCGGTGGCCGCCTACGCGCCCTTTACGCCCAGTAACTCCGAACAACGTTTGCCCCCCCCGCCTTACCCCCGCGTCCGCACCGG
+
CCCCCGFGGGGGGGGGGGGGGGGGGGGGGGGGGGGGGGGGGGFGGGGGGGGGGGGGGGGGGGGGGGGGGGGGGGGGFGGGGGGDGGGGGGGGGGFGGEGGDG<FGFFGGGECGGGGEGGGFGGCFF=B=EFF=C7>FCGFFFEEFGGGGGGGGEFFFCDEFCFFFG>EG*@;;=BC:B56B,BF<>EEGDEEGD=CCFCE*)?EFFFFG7CDC:EE)78ECDD57CF@ED;*7.531><88C7F*/5<*229=**>7(9*5)8*)**.***95)/:8()*-4)84(-7950-)(4)).4(,
@M03506:14:000000000-AKVR1:1:1101:9696:6526 2:N:0:50
TTCTCTGGCCTACAGGGGTTTCTAATCCTGTTTGCTCCCCACGCTGTCGCGCCTCAGTGTCAGAAACTGCCCAGCAGACCGCCTTCGCCACCGGTCTTCCTCCGGATCTCTACGCATTCCACCGCTACACCCGGAATTCCGTCTGCCTCTACAGCCCTCGAGTTTGACAGTCGGCACGGCAGATCCGGGGTTGAGCCCCGGACCTTCACCACACCCTTATCCAACCACCTACGCGCCCTTTACGCCCAGTGCTTCCGGACAACGCTCGCACCCCCCGTATTACCGCAGCGGCGGGCACGGC
+
CCCCCGGG-EGGGGGGGGGGGGGGGGGGGGGGGGGGGGGGGGGGGGGGGGDGGFGGGGGGGGGFGGGGGGGGFGGGGGGGGGGGGGGGGGGGGGGGEGGGGFGGEGGGGFGGGGGFFEGGFGGGGGCFGGGGCFG7FFGGGFGGGGGGGFGGCFGGGGGEECF6C;BF9DFGECE5CGEECGGGGGGEGG:CG?EFFCGEC95*AFGFCFCF5DGG3<4?F7*+2<.<:5)C3>D<0D);E?D5D=CBE<6*6*077(*:))73C8C8C>D5><GGE()*(.64((()()(()((15>(((
@M03506:14:000000000-AKVR1:1:1101:24731:6531 2:N:0:50
TTCTCTGGACTACCGGGGTTTCTAAACCCGTTTGCTCCCCTGGCCTTCGTGCCTCAGTGTCAGGAACTGTCCAGAGACCCGCCTTCGCCACTGGTCTTCCTCATGATCTCTACGCATTTCACCGCTCCACCGTTTGTTCCAGTCGCCCCTAGATGGCTCAAGACCGCCAGTATGCCCAGCCGTTCCACAGTTAAGCCGTTGGATTTCCCAAGGCACTTAACTCTCCGCCTCCCAACCCTTTTAGCACAGTGCTTCCCCGTAAACCTTGAGGCCTCTGTCTTCCCGTGGCGGCGGTGCCGGA
+
CCCCCGGGGGGGGGGGGGEFGGGGGGGGGGGGGGGGGGEFGGFGGGGGGGGGGGGGGGGGGGGGGFGFFFGGGGGGGGGFGGEGEGGGGGFCFFGEFDFGGGDGD9<9FFGFGGGGGEEGGFAFGF@FGGGGGGGGGGGGGGGGGGGEGCD=?E:8ECFFF=DFGEEGGGDD7CCFGGGFGG@CDCFGE@>@;;FGGGC9AC6D7,:,,*84CC6,*08:7++4;C5:CC)/*))*(*)*++32++5;*5<***20*.)2).)***<*9?*7)9@++)*+)))(((-)25(,52().)(-(
@M03506:14:000000000-AKVR1:1:1101:7183:6533 2:N:0:50
TTCTCTGGACTACCGGGGTTTCTAATCCTGTTTGCTCCCCACGCTTTCGCGCCTCAGCGTCAATGTCGGTCCAGATAGCCGCCTTCGCCACCGGTGTTCTTCCCAATATCTACGAATTTCACCTCTACACTGGGAATTCCGCTATCCTCTCCCGAATTCAAGCAACCCGGTATCAAATGCAGTCCCCAGGTTAAGCCCAGGACTCTCACATCTGACTTGGGTCGCCGCCTACGCGCCCTTTACGCCCCGCACTTCCGCACAACGCTCGCCCCCTTCGTCTTACCGCGGCTGCCGGCCCGAA
+
<CCCCGGGGFGGFGGGGG7FFFFGGGGGGGGFGGGGGGGGGGEGGGGGGGGGG@GGGGGGGGGGGGGGGGGE@EAFGFGGEGG@EGGGGGGGGGBCEFGGFGGGG8FC?FGGGGGGCGGACGFFGGGGGFF<EF,>FFGGGE+@EGGGCDFGGEGDGGGGG73<DFGGEECGGEFGEACGF7<:>DFF>F,D9,>;C9D55*8C6<C7CF7C7+9C>:A?4DFEDD5=EC>F<5>C0/);+A779*:):*2).92>71753)79D*;.*<3)<DEE/.)*(.).46(79)(8)((9)826(
@M03506:14:000000000-AKVR1:1:1101:14981:6533 2:N:0:50
TTCTCTGGACTACTTGGGTTTCTAATCCCGTTCGCTCCCCACCCTTTCGTGCCTCAGCGTCAGCACTGAGCCAGTGACCTCCCTACGCCATCGCTGTTCCTCCTCATATCTACGGACTGCACTCCTACACTATGAATTCCAGTTACCTCTCTCATGCCCTAGCTTAGCAGTTCCGACAATAGCTGTATGGTTGAGCCACTCGCTTTCACTCCCTCCTTACTATGCCGCCTACGCGCCCCCTTACGCCAACCAATTCCGGATAACCCTTGAACCCTCCGTGTGACCGCGGCTCCTGGCCCGG
+
B8<6CF,--C6@CF,;-@88CFA@<F6;@6C@F7F,F:F@,7,,,C,E,;,,,6;,,,+8B,CA,6,,9:<FE,:,,<CE,6C,,C,8+6=<6,,8696,5,9E,,C,5CE,:,,@++,AF859F?E4,,,:,,9C5,E4,49,9=D9,,8,6,@,@,@D8=D8,,6,3,7,,,6=1B>D3,2,=E36=ED,+,@8,,5,3@++*;A,2++*4;,3*<+<@@2,;**97*)=*6))(/)**2;C*7E)**/)0)++3()*))/9*;*)***)0*0//(.*(-.49>0)(5((0()*))-20
@M03506:14:000000000-AKVR1:1:1101:4161:6552 2:N:0:50
TTCTCTGGACTACAAGGGTATCTAATCCTGTTTGCTCCCCTAGCTTTCGTTCCTCAGCGTCAGTAGTGGTCCAGCGCGCCGCTTTCGCCACGGGTGTTCCTGCAGATATCTACGCATTTCACCGCTACACCTGCAATTCCACGCGCCTCTCCCACACTCAAGCACAGCAGTTTTGGAAGCAGCCTCTGGGTTAAGCCCAGAGATTTCACTCCCAACTTGCCGCACCGCCTACGAACCCTTTACACCCAGTAATTCCGAACAACGCTGGCCCCCCACGTCTTACCGCGGCCCCTGTCACGTA
+
CCCCCGGGGGGGGGGGGGFGGGGGGGGGGGFGGGGGGGGGGGGGGGGGGGGGGGGGGGGGGGGGGGGGGGGGGGGGGGGGGGFGGGGGGGGGGGGGGGGGGGGGGGGGGGGGGGGC@FGGGGGEGGGGGGGGEGFFGGGGFFGGGGGCEFGCFFGGG@E:6?FGGGFFGCEGGCFEGGFG?DGGCFDFFGGGCFFGFFGCDCFE9FF9F:DGGG?CC08=FD<55>).=*0CC).7(>>*<CF*:68>C++/967>*(7:)<F<5*8)*.>@E58C>45*()6>6915(),,)1.76*-((
@M03506:14:000000000-AKVR1:1:1101:8949:6595 2:N:0:50
TTCTCTGGACTACTGGGGTTTCTAATCCTGTTTGCTCCCCACGCTGTCGCGCCTCAGCGTCAGCAACAGCCCAGCAGGCCGCCTTCGCCACTGATGTTCTTCCCGATCTCTACGCATTCCACCGCTACACCGGGAATTCCACCTGCCTCTACTGTGCTCTAGCCTGACAGTTTAGAAGGCAGCCTTGCGGTTAAGCCGCAAGATTTCACCCCCTACTTATCAGGCCGCCTACGCGCCCTTTACGCCCAGTGATTCCGGACACCGCTCGCACCCCCCGTATTACCGCGGCTGCTGGCACGGG
+
CCCCCGGG-EGGGGGGGGGGGGGGGGGGGGGGGGGGGGGGGGGGGGGGGGGGGGGGGGGGGGGGGGGGGGGGGGGGGGGGGGGGGGGGGCGGGFGGGGGGGGGGGGGGFGGGGGGGGGGGGGGGGGGGGGGGGGGGGGGGFGGGGGGGGGFGGGGGGGGGGGGGGFDGGGGGGGGGGGGGGGGGGFCEEGGGDG,DD5CCEGCGDGC@FGGDGG5EFGFGCDGCCDFE=C:?C>5CB37C89?**::7F8<**97:79*C@)75C=CB=)73>)?8*4.:06<-((-7;)(1740C)*(34
@M03506:14:000000000-AKVR1:1:1101:6137:6606 2:N:0:50
TTCTCTGGACTACCGGGGTTTCTAATCCTGTTTGCTCCCCACGCTGTCGCGCATCAGTGTCAGAAACTGCCCAGCAGGCCGCCTTCGCCACCGGTCTTCCTCCGGATCTCTACGCATTCCACCGCTACACCCGGAATTCCGCCTGCCTCTACAGCCCTCGAGTTTGACAGTCGGCACGGCAGATCCGGGGTTGAGCCCCGGACTTTCACCACACCCTTATCAAACCACCTACGCGCCCTTTCCGCCCAGTCATCCCGGACCACGCTCGCACCCCCCGTATTACCGCGGCTTCTGCCACGGC
+
CCCCCGGGDF@FAFCFGD@CEEGGGGGGCFACEFFGGGFCEFGEGGGGGGGGGGGFGGGGGGGCFGGGFGFF@FGFGFEG@FGGGFGGGGGGGGFFGGAF?FECEGEC9FFGGGGGGDGFFGFEGEEEGGGGC77>>=DFGGGGFGFGG7@EDFF6CDDCE>:;A9CFGGGG5EG>CECEC5*98B:C*BE7C+?C@5ECCCEC+C?FC:6FFCGD3C:?GFC+6C)87*/<*7)59DB8++277/?57++*9*29C9<*8;F53**78)9:7<EE*35>(-521>3565(2*).*)12-(
@M03506:14:000000000-AKVR1:1:1101:14000:6607 2:N:0:50
TTCTCTGGACTACCGGGGTTTCTAATCCCGTTTGCTCCCCTAGCTTTCGCTCATCAGCGCCAATCTCGGTCCAGGATGCCGCCTTCGCCACCGGTATTCCTCCAGATATCTACGCATTTCACCGCTACACCTGGAATTCTGCATCCCTCTCCCGAATTCAAGCCATCCAGTATCGGATGCAGTTCCCAGGTTAAGCCTGGGGATTTCACATCCGACTTAGTTGGCCGCCTACGAGCCCTTTACGCCCAGTAATTCCGAACACCTCTTTCCCCCTCCGTATTCCAGCGGCTGCCGGCCAGGG
+
CCCCCGGGGGGGGGDGGGGGGGGGGGGGGGGGGGGGGGGGFFGGGGGGGGFGFGGGGGGGGGGGGFFGFEFGGGGCGGGGGGGGGGGGGGGGGGGGGGGGGGGGGGGGGGGGGGGDGGFFGGGGGGGGGGGGGGGFGGGGGGGGGFGGGGDEGED>EE=:DDGGGGGGGGGFFCEC7*@EFEEGGGGGGGGGGCGGGGGG5CC5@FGGFDBF6D5CGDF?@DFGG<BEGD:?*5>GFG59A9CCC78<=C+*/9DDFF<5:))*99?*09=FB)*8*()2().)),()-)((.(()).-14
@M03506:14:000000000-AKVR1:1:1101:15163:6614 2:N:0:50
TTCTCTGGACTACCAGGGTATCTAATCCTGTTTGCTCCCCACGCTTTCGCACCTCAGCGTCAGTACCGGGCCAGTGAGCCGCCTTCGCCACTGGTGTTCTTCCGAATATCTACGAATTTCACCTCTACACTCGGAGTTCCACTCACCTCTCCCGGACTCCAAGATCCTCAGTATCGAAGGCAGTTCTGGAGTTGAGCTCCAGGATTTCACCCCCGACTTAAAGATCCGCCTACGTGCGCTTTACGCCCAGTGATTCCGAGCAACGCTAGCCCCCTTCGGATTAACGAGTCTGCGGGCCCGA
+
CCCCCGGGGGGGGGGGGGGGGGGGGGGGGGGGGGGGGGGGGGFGGGGGGGGGGFGGGGGGGGGGGGGGGGGGGGGGEGGGGGGGGGGGGGGEGFEFGGGGGGGGGGGGFG9FGGGGGGGGGGGGGGGGGGGGGGGGGGGGFEFGFGGFGFGEGGGGGCFGFCGFGGGGGGGG7CFEDCGDGFGGGGGEG,DG6;;DDAFF6FGDE9CECGG>EDG5D5AG7F+=CGFFFDEGGBA9=C58EC7:CCE>=8C6@47:0(1*7>FC3EC5577?>3:6*()1--))-((.(0:2@(-1>31((
@M03506:14:000000000-AKVR1:1:1101:24763:6670 2:N:0:50
TTCTCTGGACTACTGGGGTATCTAATCCCGTTTGCTCCCCTGGCTTTCGTGCCTCAGCGTCAGGAAATGTCCAGAGACTCGCCTTCGCCACTGGTGTTCCTCTCGAGATCTACGCATTTCACTGCTACACCGAGAATTCCAGTCCCTCATCCGACCCTCTAGCAGGGGAGTTTCCAATGCCATTTCGGAGTTGAGCTCCGGGCTTTGCCATCAGACTCACCCAACCACCTACACACACCTTACGACCAGTGCATCCGCAAACACCCAGGGCCCTTGGTATAACCTGCGGCGTGGGCCGTCG
+
CCCCCGGGGGG8FFGCFGGCFGGGF9EFDFF8F@F<FFFFCDG<@CFFBF@CFGGGCFGF7BFGDGDGGGGGGGGD8E6FFDCFGGFGD@CFFGGFFCFFCE,BFC,4DFC9?=EBFCG,,?FCFFFGGGC@FG++EEFG,;,,4=,@,CF,4+4@8?F899>A8D6+6@+>,7@9CGD66,,EC;DC@7*:57,,<2D**3*4:,,,4;+;,2A,?*),2;*5*?))/*00*0*/,2)*5=7***3:7C+1;+:**(9*)0)****)2)*))**2+-1+)))()((0()(,)((*))((-
@M03506:14:000000000-AKVR1:1:1101:9435:6688 2:N:0:50
TTCTCTGGCCTACTGGGGTTTCTAATCCCGTTTGCTCCCCTGGCTTTCGCTATTCAGCGTCAGTGTTGGTCCAGGATGCCGCCTTCGCCACCGGTGTTCCTCCAGATATCTACGCATTTCACCGCTACACCTGGAATTCCGCATCCCTCTCCCAATCTCAAGCCATCCAGTATCAAGCGCAGTTCCCCGGTTAAGCCGAGGGATCTCACGTTTGACTGAGTTGGCCGCCTACGAGCCCTTTACGCCCAGTAATTCCGAACAACGCTTGCCCCCCCCGTATTACCGCGGCTGCTGGCTCGTG
+
CCCCCGGG-CFGGGGGGGGGGGGGGGFGFGGGGGGGFGGGGGGGGGGGGGGCGGGGGGGGGGGGGGCGGGGGFGGGGGCFGGGGGGGGGGGGG7FGGGGGGGGGFFGGDGFGGF7+BCCAFGGFCFBFFGDGGFF8FGGGF7BEEGF8=@D=FFDFFAFF=CGGGDDFDGGGGGGD6BEGG6@FFD?FC@CCEF9EGCECE5=E*<<?FDCF;<7BF+;CF:1<6FD>ED5FG3>5094*+<CDG==35<9*=*:C<6CE)<@DCE*8F6C5>DGG585*5)66(4;)4.,8),(7))--,
@M03506:14:000000000-AKVR1:1:1101:17437:6700 2:N:0:50
TTCTCTGGACTACAGGGGTATCTAATCCTGTTTGCTCCCCACGCTTTCGTGCATGAGCGTCAGTGTCAGCCCAGAGACCTGCCTTCGCCATCGGTGTTCCTCCTGATATCTACGCATTTCACTGCTACACCAGGAATTCCAGTCTCCTCTGCCGCACTCCAGCCTTGCAGTCCCACATGCCATTCCCAGGTTCACCCCGGGGATTTCACATCCGGCTTGCAAAACCGCCTGCGCACGCTTTACGCCCAGTCATACCGATTAACGCTCGCACCCCACGTATTCCGCCCGCTGCTGGCGCGCG
+
CC9B8CE9-6CCF<8FDE@FFFGFDGFCCFGGACCFFDFG?FEGCGGDGFFC<F,CAFEFE@EGGGG<FG@FF<FFFEGGCGCF,C7FGGGEG7FEGGAFGGG8F<FAADG,,AC7FGFEFGGDGGFG9FGD@BG8=8FFBFGGEGF,@EC,,@>8BEFFG8DDGGCFDFGGGGG,6>=,D,@FG9,A8FFF99,3@++*@*8A:<,22+=>?C5?D?):C7+ACD;::C>GD))1,5):*4@<3:*)/0+***2*13)15/*9D5;B=)>))//?52:+()6.(,()(),(/.(9))(((
@M03506:14:000000000-AKVR1:1:1101:25542:6714 2:N:0:50
TTCTCTGGACTACAAGGGTATCTAATCCTGTTCGCTCCCCACGCTTTCGCTCCTCAGCGTCAGTAATGGCCCAGAGATCCGCCTTCGCCACCGGTGTTCCTGCTGATATCTGCGCATTTCACCGCTACACCAGGCATTCCGTGGTCCCCTACCGGACTCTAGCCATAGCAGCCTCCAGTGGCATCTCCAGGCTGAGCCTTGAGTTTTCACACCCGACTTGCCAAGCCGCCTACCAGCCCTTTACCCCCACCACATACGTACAACGCCTCCCCCCACCGCCTTACCCCTGCCGCTCGTCCGG
+
-AC,BF,6CF-,@F,6C@CE8EEFA<6EFCFGGGECG:FFG@+F;C8E7FEGGCA,CCF@CFEFGG,CFE,@F,6E,,@,,CF,:9,?7=7F::6@,BC555BB,,:EAF@ACCG:+8<F9,C7C7+@<F,:4++,5,,CE6+6=E,@F@FFG>++@CF@,@E,,,,@8,,,5:D,A?E66CF9@,3,33,*63,@CE6,,4,>,5,,=F+;C)**1))4=C+,2C>):/)/*))03*:*50+2*03:7*27))**2(*+7)*2)::.*07>))*2*7)*--)(,(,)-.((.4(/0)1(-
@M03506:14:000000000-AKVR1:1:1101:12586:6737 2:N:0:50
TTCTCTGGCCTACCCGGGTATCTAATCCCGTTTGCTCCCCTGGCCTTCGTGCCTCAGTGTCAGGAACTGTCCAGAGACCCGCCTTCGCCACTGGTCTTCCTCATGATCTCTACGCATTCCACCGCTACACCCGGAATTCCGTCTGCCTCTACAGTCCTCGAGTTTGACAGTCGGCACGGCCGATCCGGAGTTGAGCCCCGGACTTTCACCCCACCCTTATCAAACCACCTACGCGCCCTTTACGCCCAGCGATTCCGGACCACGCCCGCACCCCCCCTATCACGCCGGCTGCTGGCACGCG
+
CCCCCGGG9FGGGGGGGGGGGGGGGGGGGGGGGGGGGGGGGGGGGGGGGGGGGGGGGGGGGGGGGGGGGGGGGGFGGGGGGGGGGGGGGGGGGGGGGGGGGGGGGGGGGGGGGGGDGGGGGGGGGGGGGGGGGGGGGGGGGCGFFFGGGGFGDGFEGGGG6EFEGGGGFGGGGGD6:CC>EGEGGEEGCEGGGFFGG5A581::ECF?FG*/*9?CFG4CFDG+CD))20/C*..917);<+:*/:5)1*1000?>*(**)05*)/:./87<5DGD*()+.)-(.((.3)(-)4(C:??((
@M03506:14:000000000-AKVR1:1:1101:27084:6764 2:N:0:50
TTCTCTGGACTCCTGGGGTATCTAATCCCGTTTGCTCCCCTGGCCTTCGTGCCTCAGTGTCAGGAACTGTCCAGAGACCCGCCTTCGCCACTGGTCTTCCTTACGATCTCTACGCATTTCACTGCTACACCGTAAATTCCAGTCTCCTCTCCAGTCCTCAAGCACCGCAGTATGGAATGCAGTTTCGGAGTTCAGCTCCGAAATTTCACACCCCACTTACGGCGCCACCTACCATACCTTTACGCCCAATGAATCCGAACAACCCTTTGACCCTCCGTCCTACTCGAGCCGCTGACCACGG
+
CCCCCGGGFGG,FGEFGGGGGGGGGFGFFGGGG7E@FGCEGFDGGGGGG@@7D@FGGFDGFFFGEEFGGFFGGDFGGE,CF7EBGGFG7FFFGGGGFGGFGGGGCCFGDDDGFF:FEEGFDGG,5FFGGGF7=FEGGCB=AFGGGD,,,,,@,A=DDFGGFFFFGFGG6ECFGG8,@9,DGA@,@,6===>,,73=3@644++,57,2,?79C5:>FC6<>C**77))48;8*/+*/91C;++*:*/>7++;C67C)(7=>F)**0*)+/**)*/*2()*-5>))((.-)(,)--*))(,(
@M03506:14:000000000-AKVR1:1:1101:3325:6781 2:N:0:50
TTCTCTGGACTACTGGGGTTTCTAATCCCGTTCGCTCCCCTAGCTTTCGCGCATCAGCGTCAGTGTCAGCCCAGCAACCCGCCTTCGCCGCAGGTGTTCCTCTCGATATCTACGCATTTCACCGCTACACCGAGAATTCCAGTTGCCCCTTCTGCACTCTAGCCCCGCAGTATCGGCTGACCTTTCCGGGTTAAGCCCGGCGATTTCACAGTCGACTTGCGGTGGCCGCCTACGCGCCCTTTCCGCCCAGTAAATCCGAACACCGCTTGCTCCCCCCGTATTACCCCGGCTGCTGGCACGG
+
CCCCCGGGGGGGGGGFFGGGGGGGGGGGGGGGGGGFGGGGGGGGGGGGGGGGGGGFGGGGGGGGGGGGGGGGGGGFGGGGGGGGGGGGGGGEDEGGFGGGAFFGGGFGGGFFGGGGGGGGGGGGGEGGGGGCE:7FGGGGGGGEGGDGGGCFFFF;:CFCF7DFGGGGCE8=@F5CEEGFGFGGGGGGCEBE>,2<EF***1*:ACCEG+:79>:CDG=E)5>*1>>)7CB5DE>3;D7**0*29:;)**26@?7CC;C53))*)/15/)29?*;CEFD*4(4:A(,),>>B@02*7)514
@M03506:14:000000000-AKVR1:1:1101:14563:6837 2:N:0:50
TTCTCTGGACTACTGGGGTATCTAATCCCGTTCGCTCCCCTAGCTTTCGCACTTCAGCGTCAGTGTCAGCCCAGCAACCCGCCTTCGCCGCAGGTGTTCCTCTTGATATCTACGCATTTCACCGCTACACCAAGAATTCCAGTTGCCCCTTCTGCACTCTAGCCCCGCAGTATCGGTTGACCTTTCCGGGTTAAGCCCGGAGATTTCACAATCGACTTGCGGTGGCCGCCTACGCGCCCTTTACGCCCAGTAAATCCGAACAACGCTTGCCCCCCCCGGATCACCGCCGCTGCAGCACCGG
+
CCCCCGGGGGGGGGGGGGGGGGGGGGGGGGGGGGGEGGGGGFGGGGGGGGGGGGGGGGGGGGGGGGGGGGGDGGGGGGGGGGGGGGGGGGGGGGGGGGGGGGGGGGGGGGGGGGGGGGGGGGGDGFGGGGGG:FGFGGGGGGGGGGEGFCDEEEFGGGGGGCFGGGGGDGGGCFGGGGGGGGGG799C>CGEGDFGGGGGE<CCFGG7=C8FGG68CDFGGG5*9CFECCBGGE539C@EDC*77E8B*;@*09>F<6</08:F<?C>FF*)795CE()*((.,((-)()((0((*.)(33
@M03506:14:000000000-AKVR1:1:1101:21787:6846 2:N:0:50
TTCTCTGGACTACCGGGGTATCTAATCCCGTTCGCTCCCCATGCTGTCGTGTCTGAGCGTCAGATGCGAGCCAGGACGCCGCCTTCGCCTCTGGGGTTCCTCCGGATCTCTACGCATTTCACCACTACACCCGGAATTCCACGTCCCTCTCTCGCTCTCTAGACCATCAGTCTGGCATAACCTCGCCCGGTTGAGCCGGGCGATTTCATACACCACTTAATGACCCGCTGGCACACCCTTTACGCCCAGTAAATCCGGACAACGCCCGCCACCTACGTGTTACCGCGGCTGCTGGAACGCA
+
CCCCCGFGCGGGGGGGGGGGGGGGGGGGGGGGGGGGGGFGGGFGGGGGFFGCFFGGGGGEGGGFGDCCFEGGGGGDFGGGGGGG7<DGGGGGGGGDFGGGGGFGEGGDFCDFGGG7FFGFFGGGGGGGGGGGGGDEFFGGGCGGGG6DFGGFCEG>FF?<BCCFFGGGGGGFGGC:>EGGGGGF5EGGGGG>86,<8*3CEG8C8ECG@C@CGFFFC76C:>D?<73.*1)**/09()8@0<739:?)500/78:CC(*1).<7)/1):>)872<CC3)<0.)6((43239:4?0//7:0(
@M03506:14:000000000-AKVR1:1:1101:16743:6907 2:N:0:50
TTCTCTGGACTACAGGGGTATCTAATCCCGTTTGCTCCCCACGCTTCCGTGCATGAGCGTCAGTATTGGCCCAGGGGGCTGCCTTCGCCATCGGTATTCCTCCACATCTCTACGCATTTCACTGCTACACGTGGAATTCTACCCCCCTCTGCCATACTCTAGCCCGCCAGTCCCCAATGCAGTTCCCAGGTTAAGCCCGGGGATCTCACATCGGTCTTAGCCAACCGCCTGCTCACGCTTTCCGCCCAGTACTCCCGATTAACGCTTGCACCCTACGTATTACCGCTGCTGCTGCCCCGTC
+
CCCCCGGFAFGGGFFFGGGGGGGGGGFAFEFFGCFFFGEGGGGGGGGGGG,FFFEF8AFFGGGGFGG<FGFGGFFGGGGGGGGGGGGGGGGGGGGFGGGGFGFDGFFFGGFGGGGGDCFGGGGFGGGGGGDGFG:,FGFAFGGGGEGGGGFFGGGDF=FG9DC8@EGG8EC@,@D>EGFFAFGGFGGGF>FGGG?C8CGGDGCG5?G,B*+;:<***2;++*;:C53):<)**+*2(95C8+7*7*:)*<<*9*6>3():)17*11CFG4C))1*/1,9E24)-(,(79652?2)*)0(4-
@M03506:14:000000000-AKVR1:1:1101:4346:6946 2:N:0:50
TTCTCTGGACTACCGGGGTATCTAATCCCGTTCGCTCCCCTGGCTTTCGCGCATCAGCGTCAGTGTCGGCCCAGCAACCCGCCTTCGCCTCAGGTGTTCTTCCCAATATCTACGCCTTTCACCGCTACACCGGGAATTCCAGTTGCCCCTTCCGCACTCTAGCTCGGCAGTTTCAAAAGCAGCTCCCGGGTTGAGCCCAGGGCTTTCACTCCTGTCTTGCCGTGCCGCCCACTCTCCCCTTCCGCTCAGTACTTCCGAACACCCCGCTCCCCCGCCCTAGTGTCGTGCCTGCTGTCCCCGC
+
<CCCCFG?9C-CFGGCFG@CFFGFGGGGC7CCFD76EBGG8F,C6E,E:FB7@FCFFFGFEECGCFF:FG=FCEF<FFGCFGGGEFFGG7=4F,<B<F,EFEFG<DFEEFGGFFD+BC,?FG9FFE7F9D,8+@=>FB,DF,@F8,EFGG,::9EE:CFG;@EFGG*@CEFFCE@EFGF5B,,?>?;5*4::4::9EC5FE/*C8+21=;7*+21<:70<F37*5/.):)0:*7*9,>7FF2779/*):++***2**(1:3)))1**)2<*)7)*/*,.*))..-(-)4*).))-2)1((-
@M03506:14:000000000-AKVR1:1:1101:22077:7027 2:N:0:50
TTCTCTGGACTACCGGGGTTTCTAATCCCGTTCGCTCCCCTAGCTTTCGCGCCTCAGCGTCAGTGTCAGCCCAGCAACCCGCCTTCGCCGCAGGTGTTCCTCTCGATATCTACGCATTTCACCGATACACAGAGAATTCCAGTTGCCCCTTCTTACCCCTCGCTCCGCAGCATCGGTTGACCTTTCCGGGTTATGCCCTGAGACTGCACAATCGACTTTCTGCTGCCGGCTGCGCCCTTCTTCCGTCCAGTTAATCCCACCTACGACGTCTCCCCACGTCCTGCCGTCGCCTCGCGGACTG
+
@CCCCGCF@;CE<F@7FC6+@CAFGEEFGGGGGGE6@:@CF8FFFGGGGGGGG,CEGGF@BCGE9E<FFDFG,CA,6ECCCFECF<F7FGGG@F?EFCF9??BFB8?EFGFC9<F+?F<EEFGE++8@9B<8=D8<F,@;,;C=A9,68>,=C,,,6,63++@*5;*4*5*62D5>7BED,>7,1=9****6*,4,4*+2<*++5+03<7**3>6***+=+2++;2;8*93*/))*-))*+0***+275+3*/**:7,*2))/0***)202)/**02(./(()(((-)-81(.,,))),-(
@M03506:14:000000000-AKVR1:1:1101:7056:7039 2:N:0:50
TTCTCTGGACTACTGGGGTTTCTAATCCTGTTTGCTCCCCACGCTGTCGCGCCTCAGTGTCAGAAACTGCTCAGCAGACCGCCTTCGCCACCGGTCTTCCTCCGGATCTCTACGCATTCCACCGCTACACCCGGAATTCCGTCTGCCTCTACAGCCCTCGAGTTTGACAGTCGGCACGGCAGATCCGGGGTTGAGCCCCGGACTTTCACCACACCCTTATCCAACCACCTACGCGCCCTTTCCGCCCAGTGATTCCGGACCACGCTCGCCCCCCCCGTATTCCCCCGGCCGCGGCCCCGGG
+
CCCCCGGGFGFGGGGGGGGGGGGGGGGGGGFGGGGGGGGGGGGGGGGGFGGGGGGGGGGGGGGGGGGGGGDGGGGGGGGGGGGGGGGGGGGGGGGGGGGGGGGGGGGGGGGGGGGGGGGGGGGCGGGGGGGGGGGGGGGGGGGGGGGGGGGGGFGGGGGG>EC>CCGGGGCA:CGDGGGG8?FBCGGGGE8@E?CGDGEEC5CCCGGGGG*C>DEC<F6CC*2<C*.>ECFGC>BC;DDG89*99CC3E+380=DFFF*7)08*9*;):)1<>DGEC1)*.)68:3(.-),1)4(15;(91
@M03506:14:000000000-AKVR1:1:1101:16946:7059 2:N:0:50
TTCTCTGGACTACTAGGGTATCTAATCCTGTTTGATCCCCACACTTTCGCGCCTCAGCGTCAGTTGTCGTCCAGATAGCCGCCTTCGCCACCGGTGTTCCTGCTAATATCTACGAATTTCACCTCTACATTAGCAATTCCGCTATCCCCTCCGACACTCTAGTTTTACAGTTTCAAAGGCAATTCCACAGTTCAGCTGTGGGCTTTCACCTCTGACTTGACAAACCGCCTACGCGCTCTTTACGCCCAGTGCTTCCGACCAACCCCTGCACCCTGCGTATCACCGCGGCTGCTGGCACGTC
+
CCCCCGGFCE-E<FFFGFFFGGFGEGGGGGGGGGFGGDGFFGGEGGGGGGGGGCGGGGGGGEECDD@FCFFGGG9F9FCFGGGFDGGGGGGFE>>F:BFGGDCF<EE9C?DEFGFEFFCEEGGGGGGGGGCFFGGGGFGGGDCGGG88?88@E6CE>8DGA===DDFCFCFG,6@,:3=D>,AEG,,<EG9D,@3,7,7139*:DG<22;*0,4,5;+99*=B,CC?)CD56*?83(:)+1279DE5);2<=F=:63()*).7*1**)*)945F*;*4)*,6:((((.()((/,43)14((
@M03506:14:000000000-AKVR1:1:1101:9181:7081 2:N:0:50
TTCTCTGGACTACAAGGGTATCTAATCCCGTTTGCTCCCCTGGCCTTCGTGCCTCAGTGTCAGGAACTGTCCAGAGACCCGCCTTCGCCACTGGTCTTCCTCATGATCTCTACGCATTTCACTGCTACACCATGAATTCCAGTCTCCTCTCCAGTCCTCAAGCACCGCAGTATCGAATGCAGTTTCGGAGTTAAGCTCCGAAATTTCCCACCCGACTTACAGCGCCACCTACGCACCCTTTACGCCCAATGAATCCGAACAACGCTTGGTACCTCTGTATTACCGCGGCGGCTGGACCAGA
+
CCCCCGGG9FGGGGGGGGGGGGGGGGGFGGGGGGGGGGGGGGGGGGGGGGGGGGGGGGGGGGGGFGGGGGGGGGGGGGGGGGGGGGGGGGGGGGGFGGGGGGGGFGFGGGGGGGGGGGGGGGGGGGGGFEGGGGGGGGGGGGGGGDGFGGGGG8=EDADFDFGGDGDD>EG9EE668>DEGD=FGGG6+BBFG=DDDEC6+=6DEF:,,4ADGGCEGGFDC99:C>AB7*6<:?BGFDF,A@7*8C:)*=6687C6)6**)5A3C885;0096*3<<<69<)).(41)4)-()-(*)0,(.
@M03506:14:000000000-AKVR1:1:1101:8047:7130 2:N:0:50
TTCTCTGGACTACTAGGGTATCTAATCCTGTTTGCTCCCCTAGCTTTCGCGCATCAGCGTCAGTTTCTGTCCAGAAAGCCGCCTTCGCCACCGGTGTTCCTCCTGATATCTACGCATTTCACCGCTACACCAGGAATTCCGCTTTCCCCTCCAGAACTCGAGCTCGTCAGTTTCGAATGCTGGCTCTGGGTTGAGCCCAGAGTTTTCCCATCCGACTTAGCGAGCCGCCTACGCGCCCTTTACGCCCAGTAATCCCGAACAACCCTTGCCCCCCCCGTATTACCGCGGCTGCTGACACGAC
+
CCCCCGGGGGEGGGGGGGGGGGGC<FFGGGGGGGFFFGGGF,CFGGGGGGGGG@FGGGGGGGGGGGGGGGGGFGFFGGGGGGGGGGGGGGGGGGGGGGGGGGGFGE?BEFEGGGGEGGGGGFGGGGEGGFFGCFCEDF;FGGGG8EFDC3@EFFG?DAD8E6@6=ECGF6F9EGC69B6E9D6CC8::<CCE*@6,@FCCCFFGF,:,42=;=?5CC78,?<95/:>E*:57/))8;GDC8+2*1>8:F:+*99:*9-)*)))**0*08)97<7*2:()0().)(0(71)(,68)2/)-1,
@M03506:14:000000000-AKVR1:1:1101:9087:7143 2:N:0:50
TTCTCTGGCCTACTGGGGTATCTAATCCCGTTCGCTCCCCTAGCTTTCGCGCCTCAGCGTCAGTGTCGGCCCAGCAACCCGCCTTCGCCGCAGGTGTTCCTCTCGATATCTACGCATTTCACCGCTACACCTGGAATTCCGCGCCCCTCTCCCAAACTCAAGCCATCCAGTATCAGACGCAGTTCCCCGGTTAAGCCGAGGGATTTCACGTCTGCCTTAGTTGGCCACCTACGAGCCCTTTACGCCCAGTAATGCCGAACAAAGCTTGCTCCCCCCGTATTACCGCGCCTGCTGGCACGGG
+
CCCCCGGG-EFGGGGGGGGGGGGGGGGGGGGGGDGCGGGGGGGGGGGGGGGGGGGGGGGGGGGGGGG@FGGGGGGGGGGGGGGGGGGEGGGGGGGGGGGGFFGFGFGGGGGGGFGCFFGGGFGGGEE7DDFGGGC=FGGGGGEGGGGCG@8:DGGFEFFF?FFGGGGFGCGGGGGFGGGGCG7CFGGFEECEC,>?EE5=5<;8C+<::F09**++7@AFGG7EFC@::5)+9;)13D@FG+?5CCGFC++1**06)(//)7)*0<?4:*:775CE82@G:))-((-)45:B).(/)9((,
@M03506:14:000000000-AKVR1:1:1101:5248:7157 2:N:0:50
TTCTCTGGACTACAAGGGTATCTAATCCTGTTTGCTCCCCACGCTTTCGCGCCTCAGCGTCAGTTACAGTCCAGAGAGCCGCCTTCGCCACTGGTGTTCCTCCACATCTCTACGCATTTCACCGCTACACGTGGAATTCCGCTCTCCTCTTCTGCACTCAAGTCTCCCAGTTTCCAGTGCATCACGGGGTTGAGCCCCGCACTTAGACACCAGACTTAAAAGACCGCCTGCGCGCGCTTTACGCCCAATACTTCCGGACACCGCTTGCCCCCTACGTATTACGCCGGCGCCTGGCACGTGG
+
CCCCCGGGGGGGGGGGGGGGGGGGGGGGGGGGGGGGGGGGGGGGGGGGGGGGGGGGGGGGGGGGGGGGGGGGGGGGGGGGGGGGGGGGGGGGGGGGGGGGGGGGGGGGGGGGGGGGGFFGGGGGGGEGGGGGGGGGGGGGGGEGGGGEGGGGGGGGGGGG8EFGGGGGGGGGCGGGGGGGGGGGFGGGDGGGGGGGGGGGGGEDFG9:EGGGFGFFGG6C:CCFGCEAEFFCDFFGFDDG9C75CEGFFC+9F9**)-9E55))18;>C?3>)**10)*3-4((,--7()--8((*/51(-
@M03506:14:000000000-AKVR1:1:1101:14025:7157 2:N:0:50
TTCTCTGGACTACAGGGGTATCTAATCCCGTTTGCTCCCCTGGCTTTCGCCCCTCAGCGTCAGTGTTGGTCCAGGATGCCGCCTTCGCCACCGGTGTTCCTCCAGATATCTACGCATTTCACCGCTACACCTGGAATTCCGCATCCCTCTCCCAATCTCTAGCCATCCAGTATCCGATGCAGTTCCCCGGTTAAGCCGCGGGATTTCACGTCTGACTTAGTTGGCCGCCTACGTGCCCTTTACGCCCAGCAATTCCGACCAACGCTTGCCCACCCCCGACTACCGCCGGCGCTGCGCCGGG
+
CCCCCGGGGGGGGGGGGGGGGGGGGGGGGGGGGGGGGGGGGF@GFGGGGGGGGFGGGGGGGGGGGGGGGGGGGGGGGGGGGGGGDGFFG@FEGGE@FGGGFGGFGGGGGGGGGGGGGDDEGFFEFG+@FGGEA<FFGGG?EE@CEFGGG88DD8=3@9FGGFFGGGGGGGFFFG,@EEE6,,@3@E6:8:C@57DFCE*=EGG5C?:+9CD3CC?FD:CCCF7?6655C7):C))9(0?*8CF*9*:37*2)96C763)/)8>CG=/5CFF))1:854)*(-(.(((.()(()-()0)(,(
@M03506:14:000000000-AKVR1:1:1101:11022:7160 2:N:0:50
TTCTCTGGTCTACCGGGGATTCTAATCCCGTTTGCTCCCCTGCCCTTCGCACCTCAGCGTCAGTGTTGGTCCAGGATGTCGCCTTCGCCACCGGTGTCCCTCCCGAACTCTACACATCTCACCGCCACACCGGGCATCCCACTCTCCTCTGCATCCCTCAAGCACGCCACACGCCGCCGACGTTCTTCGGTCGCGCCGCAGCACTTCACCCCCACCTTCCCACCCACCCTCCCTCCCCTCCCCGCCCTTCCATTCCGCCCCACCACTCCCCCCCTCCCCCTCCCTCCGTCCCCGGCGCGGG
+
-,66AFC<-C<EEEBCCC+BFFA@;E,66,CC,,C,E<FCC@,C6E,C9B,6+CF,@C@:,,8@,C@,F6C,C<,:,,C,:,C,8F=FE7FF++48859=5EFF:++@FF,,<,AF,,CEFED7C+8?,+@=+3+3D,33=,@DADF9>9,@;,@DF,,5@,,@:++@**,5*5@*7*=*4:4*4BFCFD**1*3*=:3*:)0*0+3090*)*)*292):9C*:7*)0:*):/))*-9F***973E85****1/:0*(*:)))/12+)201.)1***(0*3(,4((-.()(-5(()))(,(
@M03506:14:000000000-AKVR1:1:1101:21199:7177 2:N:0:50
TTCTCTGGACTACTGGGGTTTCTAATCCTGTTCGCTCCCCACGCTTTCGCGCCTCAGCGTCAGTACCGTTCCAGCGAGCTGCCTTCGCCATTGGTGTTCCTCCTGATATCTGCGCATTTCACCGCTACACCAGGAATTCCACTCGCCCCTTCCGGACTCAAGCCAGGCAGTTTCCAGCGGCATCCATAGGTTGAGCCTATGACTTTCACACCGGACTTACCTGACCGCCTACGCGCGCTTTCCCCCCACTTAGTCCGGACAACGCCCGCCCCCCCCGAATTCCCCTGCCGCGCTGCCGTAC
+
CCCCCGGG-EFGGGGGGGGGGGGGGGGGGGGGGGGGGGGGGGGGGGGGEGGGEFGGGGGGGGGGFGGGGGGGGGGGGGGGGGGFGGGGGGGGFFGFFGGGEGGGGGGGGGGGFGGGDGGGGGGGGGDEGGGGFG7FCADGGGGGGEEEEGGGGG6BEGGGG,,5D6BED>DBCFGGFFECG598DCGGFEFGFGFFGFGG7>CGECCFG7DCED8EGGAF8FGC6<337*)2*0>C;DF5E+*09:855*+111:C31*:7.)))/*0/8)8))*/*()*(.4)(((0.)(()(()))(((
@M03506:14:000000000-AKVR1:1:1101:16790:7183 2:N:0:50
TTCACTACACGACATGGGTATCTAATTCTGTTTGCACCCCATCCCTTCTCGTCGCAGCGTCAGGCACGTCCCGCCGCGCTCCCCACTCGAGTTCCTCCCCTTCTCTTCTCTTCGCACTTCCCCACCACGACATCCACTCCACTCTCCCCTCCCGCACTCCCGCAGGACCGTACCCACCCCCCTCCCGGGGTCGAGCCCCGTGCTCTCAGACCTAACTAACCCACCCGCCTCCACTCGCTCTCCGTCCCTCGAGACCAGCCAACCCCCCCCCCTCTCACCCTCACACGGGCCCCGGCATGTG
+
-,-,8F9--C-666,---,,=F,,,C,C,,C<6,C,C,C+,666;;,C,C,:C+6+,+8FFGD8F,C,,:@,+++@+@+@,+C,,8<<,4+C+,95,488,,BF9,,,,:,5,+@B:+,C,4A,C+:=++@B+5,A,83@,@,DD,@,6,+53++++33,,*@*******16*4?,4;E**=*8*13>**18B***12******3+<+27**+0+02*7CF***/983=*)2274*(/)*/+7)1:?)+2*)))19919F)))*72*)201).***+-)21-(.).()()--)(()))..)
@M03506:14:000000000-AKVR1:1:1101:23919:7216 2:N:0:50
TTCTCTGGACTACTGGGGTATCTCATCCTGTTTGCTCCCCACGCTTTCGCGCCTCAGCGTCAGTGCCGGTCCAGCTGGCCGCCTTCGCCACCGGTGTTCTTCCCAATATCTCCGACTTTCACCTCTACTCTGGGCATTCCTCCCTCCTCTCCCGGACTCACACCCCGACAGTTTCCAGCGCACTCCCCGGGTCGAGCCCGGGCCCTTCCCGCCCACCTTCTCCCCCCTCCCACGCCTCCCTTCCCCCCACCCCTTCCGAACACCCCCTCCCCCCCCCGTCTTCCCCCCCCTCTCTGCGAGG
+
<CCCCGC99EF8FG96CCFCGGG,<EFGGGGGGFGDFGFG?C+6BFGFCF@FE@FECF@@@::FCCC:7@CF98,C<CFG@EGGEECFF7FG++C@GEGFFEF,,:?,:ED,5+866+,CAFGFGG9F,AF?E8,,8EDD,CB+=DEFF=D=D63+@=D,>2,@+;+*C*3,,,3,7,@*>**4D,=5*44C**3*3*3/*2?:*:77A<D<5)****0+*0*2*C)7:7.**)<*(94*8+***:?3***)))*22,**0))1)*2)287;31*//(.*(())((()(0,()()0*)(((
@M03506:14:000000000-AKVR1:1:1101:5085:7230 2:N:0:50
TTCTCTGGACTACAAGGGTTTCTAATCCCGTTTGCTCCCCACGCTTTCGCGCCTCAGCGTCAGGAGATGCCCAGAGACCCGCCTTCGCCACCGGTGTTCCTCCCGATCTCTACACATTTCACCGCTACACCGGGAATTCCAATCTCCTCTGCATCCCTCAAGAACGGCAGTATCGGCCGACGTTCTTCGGTTGAGCCGAAGGATTTCACGACCGACTTGCCACCCCGCCTACGCCCCCTTTACGCCCAGTGATTCCGAGCACCGCTTGCCCCCCCCGTCTTCCCGCGGCTGCTGGCCCAGG
+
CCCCCGGCFFGGGGGEFGFFCGGCDEDF,FFFGGGGGGC@FECEGGGGGDGGDEGGGFGEGG7D@FCGGFGGFGGG8<F@FGGGEFFGGCEF7=>CFGGGDGGGD=CFFGGGGGGCFGGFGGFEGGGGGGGEDG:BFGFGG;B@@EEGGGCGDFEFFGG6CGA6@+3BCEGFFFCEGC9*>EE>FF9CC7CGC88>EEGDED6CCGFGC2*/578EDC7CGC4/9>)075<F33)/-/7;8FC*9*:)C+3*/*0:*,7*))8))18>FFD)<)**2-)/2)),(((),)-4?)(*73(((
@M03506:14:000000000-AKVR1:1:1101:26750:7233 2:N:0:50
TTCTCTGGACTCCCAGGGTATCTAATCCTGTTTGCTCCCCACGCTTTCGCTCCTCAGCGTCAGTACCGGCCCAGGGTGCCGCCTTCGCTACTGGTGTTTCTCCCGATATCTGCGCATTTCACCTCTACCCCGGGAATGCCACCCCCCCCTCCCGGCCTCAAGTCACAGCAATTTCGAATGGCCCCCCCACGCTGCTCGTGGCGATTTCCCATCCGTCTTGCCGAAACGCCTACGAGCCGTTTACGCCCAATAAATCTGGGCCACTCTAGGCCCTGCCGGATTATCGCGTCGGCTGACAAGG
+
-BCCCGGGGGG,CFEGGGFEEGGFGGGGGGGGGDFGGGGGGEGGGGDFGG,CF<EGDFGGFGGFGFGGG@7FEDGEEGGGGGGGGFDBFEGGGGGGFE@F@BCFF>7FEDFG9:FGGDAFG?F,,,:C,AF@CE:FG,;,=D,+6@+>43**343*>CC,?9D,<9?F,1,,,1;2::C,,=?EEEGD*=7*3C*++221;)**1:*++*27:C8*1<)307)2)/0.7))1*))5())2*0*2/**7***/*97**.**))0/*2+/<*207****(0*-())6(()()((0(,*)*)(.
@M03506:14:000000000-AKVR1:1:1101:17364:7235 2:N:0:50
TTCTCTGGACTACAGGGGTTTCTAATCCTGTTTGCTACCCACGCTTTCGTGTCTCAGCGTCAGAAGTGGTCCAGTAAGCTGTCTACACCACAGGTGTTCCTCCTGATATCTACGCATTTCACCGCTACACCAGGAATTCCGCTTACCTCTCCCACCCTCGAGCACTCCAGTTTCCGGCGCACCCTCCCAGTTACGCCGGGAGATTTCACACCAGACTTGGAGCACCGCCTACACACTCTTTACGCCCAGTAATTCCGAACCACGCTCGCTGCCTACGTATTACCGCGGCTGCGCGCACCAC
+
CCCCCGGGGGGGGGGGGGGGGGGGGGGGGGGGGGGGGGGGGGGGGGGGGGGGGAFGGGGGGGGGGGGGGGGGGGGGGGGGGGGGGGGGGGGGGGGGGGGGGGGGGGGGCGGGGGGDCGGGGGGGGGGGGGGGGGGGGGGGGGGGGGGGGFGG?EGGGGGG6EGGCEGGFGGFFGGDGGGEGE:C:FGGDDG>F,4;EGCCGG*:C9C,<=DGCD5CF7ACFFFFFGFEGC3E*.*:,>B7CCC3>CG>C8+*97:CC<775;>3D**)*)*000+2*,9?(.)63((04.-2)(7<35(4,
@M03506:14:000000000-AKVR1:1:1101:21462:7240 2:N:0:50
TTCTCTGGACTACTGGGGTTTCTAATCCTGTTTGCTACCCACGCTTTCGTGTCTCAGCGTCAGAAATGGTCCAGTAAGCTGTCTACACCACAGGTGTTCCTCCTGATATCTACGCATTTCACCGCTACACCAGGAATTCCGCTTACCTCTCCCATCCTCTAGCATCCCCGTTTCCGCCGCACCCTCCCAGTTAAGCCGGGAGATTTCACCACCGACTTGGCACCCCGCCTACACCCTCTTTACCCCCTGTACTTCCGACCAACGCTTGCTCCATATGTTTTACCCTGGCTCCTGGCCCTTC
+
CCCCCGGGAGGFGGFGGGEGGGGGFGGGGGGGGGGGGGGGGGGGGGGGGGFGGFFGGGGGGGGFFDGGGGGGGGGGCFECFGFGGGFFFGFFGG<AFGGGGGGGDFGF,FGCFGGFEGGGGGGGGGGG9FG+EF+,AAFAEEDEGGFFFED@FDDECFGGG,7E,@E,+@C8@DFEGG6C+=EE+4CE?CD;,7DAEG57*/*525:,2*3;*;CC4?=,*2;7CD;>*1.=*;4/(85;C++*0=8)/<+*0*:**4):))7*922)***0)*+++-*3,6<7(),)().:)),5)80((
@M03506:14:000000000-AKVR1:1:1101:15878:7244 2:N:0:50
TTCTCTGGACTACAAGGGTATCTAATCCTGTTTGCTCCCCTAGCTTTCGCGCCTCAGCGTCAGTTACTGTCCAGAAAGCCGCCTTCGCCACCGGTGTTCCTCCTGATATCTACGCATTTCACTGCTACACCAGGAATTCCGCTTTCCCCTCCAGTACTCAAGTTTGCCAGTTTTGGATGCAGGCCCTGGGTTACGCCCAGCGTTTTCACATCCAACTTAGCAAACAGCCTACGCGCCCTTTACGCCCAGTACTCCCGAACAACGCTTGCCCCTCCCGCATTATCGCGGATGCTGGCATGTA
+
CCCCCFFGGGGGFG@<FCFAFFFGGFGG<E<<F8FFCFEG@DFGGGGGCGGCCEEGGGG6FFEGCFCCFC9FFF,@CFEGEECC,CFEC7FF>77FFF?F,ABEA<F,@FGFGDCEDCFCAE,9EAFGGFFGF+D,AFGEDEC+@EADGFGEGFE9,@;,@,7,7E>,D?F;E=8CDDE=9DFG+>DFG7D8D,::*189,<*347CC::+;,;,<C+8<CCDEC;?)=486CBE:1:8FFGGCDG*);5<+;+0990CC34;3)/*)*/20)188*()2(6-6,8()()-1@>:C)*(--
@M03506:14:000000000-AKVR1:1:1101:13499:7282 2:N:0:50
TTCTCTGGCCTACTGGGGTTTCTAATCCTGTTTGCTCCCCACGCTTTCGCACCTCAGCGTCAATATGTGTCCAGTAAGTCGCCTTCGCCACTGGTGTTCCTCCGAATATCTACGAATTTCACCTCTACACTCGGAATTCCACTTACCTCTCCGCAATTCTAGCGATGCAGTCTTAAAGGCAATTCCGGAGTTGAGCCCCGGGCTTTCACCCATTACTTACAAACCCGCCCACGTTCCCCTTACGCCCAGTAATTCCGACCAACGCTACCCCCCTCCCTACTACCGCGCCCGCTGGCTCGGA
+
CCCCCGGG-FAFFGFFFGBFEGFFFGCFGGEFGEGFGGFGGGFGGGGGGGGGGGGGGGGECGGGGGFGGGGGGGC,EFGGGGGGGGGGGGEFC@G@EFGGFFG:=,B?EFGFGBEGG@EFFGG<FFCFGGFGGCG7F@;F9EGFCFGGG9EFDC=EC=DGCGGGGF+@8A>FFCFFFG8D8==E<CCD6>@FFG6@GC54*3@CEC,,,4**,+5>+:+:CGG,/78B=)8C38);(20A:+47CCC55+5666*;>?):B>E*9*/)*81)8)*;*37*5)6:(((),)(-)(4C))(-(
@M03506:14:000000000-AKVR1:1:1101:14268:7286 2:N:0:50
TTCTCTGGACTACAAGGGTTTCTAATCCCGTCCGCTCCCCTGGCTTTCGCGCATCAGCGTCAGTGTCGGCCCAGCAACCCGCCTTCGCCGCAGGTGTTCCTCTCGATATCTACGCATTTCACCGCTACACCGAGAATTCCAGTTGCCCCTTCCGCACTCTAGTCGCACAGTATCAGTTGACCTTTCCGGTTTAAGCCCTGAGATTTAACAACTGCTTTGGGCTTACCGCCTACTCTCCCTTTCCCCCCAGCAAATCCGAAAAACCCTTTCTACCCCCGTATTGCCGCGGCTTGCTGCCCGG
+
CCCCCGGGGGGGGGGFGGGGGGGGGGGFFGGEGGGGGGGGGGGGGGGGGGGGGGGGGGGFGGGGGEGGGGFEEGGGGGGGGGGGEGFGGGG>FGGGGGGGFF,BFFGGGGGAFGGGGGGFFGE?FEGGFGG:@FGDG9FGECFDAFGGDB8D,;E6E*@FGFEE58*>8<DDFGGGFDC:FF@F,BE**14;EGF>>=,/*0+3><2147**+*++13/+**01*2;ADC)*2/)*.9:8+<*7978)***).02*2-5*)..1**0)+1**12;589E77()6.4(.454(.(-0*)2(1
@M03506:14:000000000-AKVR1:1:1101:10932:7293 2:N:0:50
TTCTCTGGCCTACTGGGGTATCTAATCCTGTTTGCTACCCACGCTTTCGCTCCTCAGTGTCAGTACCGGCCCAGAGCGCCGCCTTCGCCGCTGGTGTTCCTCCTGATATCTGCGCATTTCACCGCTACACCAGGAATTCCACGCTCCCCTACCGGACTCCAGTCACAGCAGTATCAAGTGGCGTCTCCAGGTTGAGCCTGGAGGTTTCACACCTGACTTACCGAACCACCTACGAGCCCTTTACGCCCAATAAATCCGGACAACTCTTGCCCCCTACGTGTTCCCCGCGCTGCTGGCCCGC
+
CCCCCGGG-FGGGGGGGGGGGGGGGGGGGGGGGGGGGGGGGGGGGGGGGGGGGGGGGGGGGGGGGGGGGGBFGGGGGGGGGGGGGGGGGDGGGCFFGGGGGGGGGGGFFGGGGEGEGGGGGGGGGFCFGGGGGGGGGGGGGGGGEEGGGGGGGGGGGEGGFGGGGGDGFGGBEFGGGGGEFGGGGEGG7DEEGGGGGGCFC*<E:=CGGGGGE<CCGG6<7687)9>FFGFDF>5D>55*;<CD5EGFG88?6B**933*77>D*0+/09F4)9:**30:50))4(()-.(477?*)011(
@M03506:14:000000000-AKVR1:1:1101:14480:7298 2:N:0:50
TTCTCTGGACTACTGGGGTTTCTAATCCCGTTTGCTCCCCTGGCTTTCGCTCCTCAGCGTCAGTGTTGGTCCAGGATGCCGCCTTCGCCACCGGTGTTCCTCCAGATATCTACGCATTTCACCGCTACACCTGGAATTCCGCATCCCTCTCCCAAACTCAAGCCATCCAGTATCAGACGCAGTTCCCCGGTTAAGCCGAGGGATTTCACGTCTGACTTAGTTGGCCGCCTACGAGCCCTTTACGCCCCGTACTTCCGAACAACGCTTGCCCCCCCCCTATTACCGCAGCTGCTGGCCCGGG
+
CCCCCGGGGGGGGGGGGGGGGGGGGGGGGGGGGGGGGGGGGGGGGGGGGGGGGGGGGGGGGGGGGGGGGGGGGGGFGGGGGGGGEGGGGDGGGGGGGGGGGGGGGGFGGGGGGGGGGGGGGGGGGGGFGGGGGFFGGGGGGGGGGGGGFGGGGGGFGGGGGGGGFDFGGGGGGGGGGGGGGDGGGGGGGGEGE7DGGGDEGGGGFGCGGGGGGGGGG7F7CCF09C>BEC:EG>AG>GF?<?CDDEG):AE37BDGG?*>D45CD;E:CFC3@GGG*4)2)6<B31(.()(.083/))(4(
@M03506:14:000000000-AKVR1:1:1101:17554:7325 2:N:0:50
TTCTCTGGACTACCGGGGTTTCTAATCCTGTTTGCTCCCCACGCTTTCGCACCTCAGCGTCAATATGTGTCCAGTAAGTCGCCCTCGCCACTGGTGTTCTTCCGAATATCTACGAATTTCACCTCTACACTCGGAATTCCACTTACCTCTCCACAATTCTAGCGATGCAGTCTTAAAGGCAATTCCGGAGTTGAGCCCCGGGCTTTCACCTCTAACTTACAAAGCCGCCTACGTTCGCTTTACGCCCAGTAATTCCGACCAACGCACCCCCCCTCCGTATTCCCCCGCCGCCTGGCACGGG
+
CCCCCGGGGGGGGGGGGGGGGGGGGGGGGGGGGGGGGGGGGGGGGGGGGGGGGGGGGGGGGGGGGGGGFGGGGGGGGGGGGGGGGGGGGGGGGGGGGGGGGGGGGEGGGGGGGGGGGFGGGGGFGGGGGGBFGGG7DFGGGGGGGGGGA>@EDCCFFGGG9=FG6=CC=EDCAFGF8BAEG6?ECF6;:8EF,@C?CF*@EDCEFD74BC6;9CFACGFGGGF;CC>B**02*.);(/8@F7@D5C55C<7@79DD7:)*))0*)**)*0>).)28*()0()6<2(3)()4(0(-/)9(-(
@M03506:14:000000000-AKVR1:1:1101:17073:7325 2:N:0:50
TTCTCTGGACTACCAGGGTTTCTAATCCCGTTTGCTCCCCTGGCCTTCGTGCCTCAGCGTCAGTAGCTGTCCAGAGACTCGCCTTCGCCACTGGTCTTCCTTACGATATCTACGCATTTCACTGCTACACCGTAAATTCCAGTCTCCTCTCCAGCACTCGAGCAAGGCAGTATCAAGTGCAGTTCCGGGGTTAAGCCCCGGGATTTCACACCTGACTTGCCTCGCCGCCTACGCACCCTTTCCGCCCAATGAATCCGAACCACGCTTGACACCTCTGTATTCCCGCGTCTCCTGGCACAGA
+
CCCCCGGGGGGGGGGGGGGGGGGGGGGGGGGGGDGGGGGGGGGGGGGGGGGGGGGGGGGGGGGGGGGGGGGGGGGGFGGGGGGGGGCGGGGGFDGGGGGGGGGGGFEGGGGGGGGGGGGGGGGGGGGGGGGGGGGFGD=FGGGGCGGGGGGFFGGGG8DFEEGG@FDFGGGG::DAC>=8EFGDDEGDGGGGFFGGD?C7EC8>ECFFGGGD6@FGG:?FFCC5DDB>E3>FGD5C1CFGC+;5<7EF*008?6>0>1**).8*9827F):?77CF+)*3-)68:03)(0(-/52746.((
@M03506:14:000000000-AKVR1:1:1101:4391:7334 2:N:0:50
TTCTCTGGACTACAAGGGTATCTAATCCCGTTTGCTCCCCTGGCCTTCGTGTCTCAGTGTCAGGAACTGTCCAGAGACCCGCCTTCGCCACTGGTCTTCCTCATGATCTCTACGCATTTCACTGCTACACCATGACTTCCAGTCTCCTCTCCAGTCCTCCAGCACCGCAGTATCGAATGCAGTTTCGGAGTTAAGCCCCGAGTTTTCACACCCGACTTCACGCCCCACCTAAACACTCTTTCCGCCACAAGACTCCGAACAACGCTCGATACCTATGTACTAGCGCGCCTGCTTGTACAGA
+
CCCCCCD96CFCEF@@DFGGGCE9D@FGGEAFGEGDDF8FFDFGGFGGFGCFECFFAFG<<EFGGGCGD,;FGFGF8C@,FGGG7FC::8B<C,BE9<FGEF?FGGCF<F?@FCGECFGGGGG9DC<FC4AB?FF8FE9A9=@EDCD=E9F?A=EF,@F,@FC8DF>ECC3A,=CDDB8ED,7@,E=+3+@@;:=A,6+@6?+5,7=AFCF5C*5@*/+2*/9***32*2/0*8+8**+,,44*1**):**.88*0812=5)2)1;*0/)<7)0+00./+)-)(-4()(),()).**1.))
@M03506:14:000000000-AKVR1:1:1101:22760:7337 2:N:0:50
TTCTCTGGACTACAAGGGTATCTAATCCCGTTTGCTCCCCTAGCTTTCGCGCCTCAGCGTCAGTGTCGGTCCAGGAAGCCGCCTTCGCCACCGGTGTTCCTCCGGATATCTACGCATTTCACCGCTACACCCGGAATTCCGCTTCCCTCTCCCGAACTCAAGCCCGTCAGTTTCCCGTGCCATTCCTCAGTTGAGCCGAGGGATTTCACACGGGACTTACCGGACCGCCTACGCGCCCTTTACGCCCAGTCATTCCGTACAACGCATTCCACCTCCGTATTACCGCTCCTCCTGGCCCTTT
+
CCCCCGGGCGGGGGGGGGGGGGGGGGGGGGGGGGGGGGGGGGGGGGGGGGGGGGGGGGGGGGGGGGGGGGGGGGGGGGGGGGGGGGGGGGGGGGGGGGGGGGGGGGGEGGGGGGGGGGGGGGGGD@>C<FGGGDCCGGGGGGGGGGGGG=DFGEG>GDFGG6DFGGGGEEFGGGGG>>EGG7FFGG:EF@;DFG,>@GGECGG=6?7+C7CCEC*?C48+01:*)9>:E*.:7@5)-9.*320*9EEEG+07**:>6)155*)))/*)2**177E*2,8=:)49(3()(9(.0)(5))(()
@M03506:14:000000000-AKVR1:1:1101:12938:7364 2:N:0:50
TTCTCTGGCCTACAAGGGTATCTAATCCCTTTTGCTCCCCACGCTTTCGTGCCTGAGCGTCAGCAATTGTCCAGGTAGCCGCCTTCGCCTCTGGTATTCCTCACGATATCTACGCATTTCACTGCTACACCGTGAATTCTGCTACCCTCTCCAATGCTCTAGCCGTGTAGTTTGAGGTGCAATTCCGGGGTTAAGCCCCGGGCTTTCACGCCTCACACACTCGGCCGCCTGCGCACCCTTTACGCCCAGTGAATCCGAATAACGCTTGCAGTCTCTGCATTACTGCGGCTGCTGGCACAGG
+
CCCCCGGG-EFGGGGGGGGGGGGGGGGGGGGGGGGGGGGGGGGGGGGGGGGGGGGGGGGGGGGGGGGGGGGGGGGGGGGGGGGGGGGGGGGGGGGFGGGGFGGGGGGGGGGGGGGGGEGGGGGGGGGGGGFEEFGGGGGGGGGGFDFFG=,@D?FFGAEFGGGGGGGGGFGGFFGGGDFGGGGFFGGGGGGGGFGFGGGGDDGGG?FGFFGGCGGGGG>CCDFEGDEFGD3FG>BC@DFGFGGGGGE57+<@6*:CC63:>443<C8@F?C69:F7+)1C4AF)))209>>F??(*)17?(
@M03506:14:000000000-AKVR1:1:1101:26151:7374 2:N:0:50
TTCTCTGGACTACTGGGGTTTCTAATCCTGTTTGCTCCCCACGCTTTCGCACCTCAGCGTCAACAATCGTCCAGTAAGTCGCCTTCGCCACTGGTGTTCTTCCGAATATCTACGAATTTCACCTCTACACTCGGAATTCCACTTACCTCTCCGATGTTCAAGCGATGCAGTCTTAAAGGCAAGTCCGGGGTTGAGCCCTGGGCTTTCACCTCTAACTAACAAAGCCGCTTACTTGCGCGTTACGCCCAGTACTTCCGCACAACGCTAGCCCCATCCGGCTTACTGCGGCGTCTGGCCCGGG
+
CCCCAFF?EFF8FFAFGGGFGGGFF<EDFGFAFGGGFGGG8FFGFCFGG,,@FFF8FFGGDCFGGGGFFFFCFFEAFGGCBCC,BFC7:,BEFGBFGDFGG<E:=BCBF<BEECEGGDFFCF,CFA?E,99ED+C@FFFEGGDFCF>,>=ED6CGEBDFF,7>6=@EEEG3@=,>D,EDGG8+@EGD6:7C7*,4,,@DC@CE<5,,,5=CDC;,<8+66881:84)2**0<+++36)0*/:37*7?5/+0*1**2*,1:>F35)18)009B)*;**()*-).)))(0(0(()(.*))(((
@M03506:14:000000000-AKVR1:1:1101:7183:7385 2:N:0:50
TTCTCTGGACTACCAGGGTATCTAATCCTGTTTGCTCCCCACGCTTTCGCACCTCAGCGTCAGTACCGGGCCAGTGAGCCGCCTTCGCCACTGGTGTTCTTGCGGATATCTACGAATTTCACCTCTACACTCGCAGTTCCACTCGCCTCTCCCGGACTCAAGCTCGCCAGTATCAAAGGCAGTTCTGGAGTTGAGCTCCAGGATTTCACCCCTGACTTAACAAGCCGCCTACGTGCGCTTTACGCCCAGTGATTCCTAGCAACGCTAGCCCCCTTCGAATTACCGCGGCGTCTGTCCGGAA
+
CCCCCGGGFGGGGGGGGGGGGGGGGGGGGGGGGGGGGGGGGGGGGGGGGGGGGGGGGGGGGGGGGGGGGGGGDGGFFGGGGGGGGGGGGGGGGGGGGGGGGGGDGGGGGGGGGGGGGGGGGGGGFGGGGGFGGG>EFGGGGGGGGEECE8DFGDGGGDFGGGGGGGGGGGDFFGFFFC6FFGCFGGGG?EFFF:DG;??FGGFFCGF<EGGGGD@ECC+<CFGED*>B77:EDA5315>8C+7*7EGB=+<*=4DC*-*<7@><9;:3C@GFBD6;*()+-.64,4;.,)((785*4),((
@M03506:14:000000000-AKVR1:1:1101:19131:7389 2:N:0:50
TTCTCTGGCCTACCGGGGTTTCTAATCCTGTTTGCTCCCCACGCTTTCGCGCCTCAGCGTCAGTTATAGGCCAGAAAGTCGCCTTCGCCACTGGTGTTCCTCCACATCTCTACGCATTTCACCGCTACACGTGGAATTCCACTTTCCTCTCCTACACTCCAGTCAACCAGTTTTGGATGCGAACCGGGGTGGAGCCCCCGGCTTCAACACCCAACTCAACTGACCGCCCCCCCCCCCTTTACGCCCACTAATTCCCGACACCCCTCCCCCCCCCCCTCCCCCCCCTCCCTCCGCCCCCCCC
+
CCCCCGGG-EEGGGGGGGFGGGGGGGGGGGGGGGGGGGGGGGGGGGGGCGEGGDGEGGGGGGGGGGGGGGCFGGGFDFEFGGGFGF=F@:FGECEBFGGGGEFAF,BFCFFCGGGE:FFGGGG@C4=C@F74,?@<F=;F9D,,EFG9D,DGG9E8D,8,6,7@,3D88@>=;=887ECF>E6E>33@EC*4:,=?C5*=*://*=:CCCGDC*:A7*)*;*:CF)5<*)0*/7))4)03+<*11:/)0++**1:**(1*)0)9*1*78>C3><E**4)*(-(-42(),),-)((1)0(4,
@M03506:14:000000000-AKVR1:1:1101:16893:7397 2:N:0:50
TTCTCTGGACTACCAGGGTATCTAATCCCGTTCGCTCCCCTAGCTTTCGCGTATCAGCGTCAGTGTCAGCCCAGCAACCCGCCTTCGCCGCAGGTGTTCCTCTCGATATCTACGCATTTCACCGCTACGCCGAGAATTCCAGTTGCCCCTTCTGCACTCTAGCCCCGCAGTATCGGCTGACCTTTCCGGGTTAAGCCCGGAGATTTCACAGTCGACTTGCGGTGGCCGCCTACGCGCCCTTTACGCCCGGTAAATCCGAACAACGCTTGCTCCCCCCGTCTGACCGCGGCCGCTGTCCCGC
+
CCCCCGGGGGGGGGGGGGGGGGGGGGGGGGGGGGGGGGGGGGGGGGGGGGGGGGGGGGGGGGGGGGGGGGGGGGGGGGGGGGGGGGGGGGGGGGGGGGGGFGEFGGGGGGGGGGGGGGGGGGGGGGEGGGGGCGGGGGGGGGGGGGGGGGGGGGGGGGGGFGGGGGGGGGGFFEGGGGGGGGGGGGGGDDEGCCGGGDEG53=FCFG:CFFGGG5ED*9935DDG<4;=CD575BC>G:5E+?C7E=D*1:>7?*2>>DG>7@<58?B*<*1<7?C5(0*4()-((()()(4<19**/.((
@M03506:14:000000000-AKVR1:1:1101:11805:7417 2:N:0:50
TTCTCTGGACTACCGGGGTTTCTAATCCCGTTTGCTCCCCTGGCTTTCGCTCCTCAGTGTCAATACCGGTCCAGGATGCCGCCTTCGCCACCGGTGTTCCTCCAGATATCTACGCATTTCACCGCTACACCTGGAATTCCGCATCCCTCTCCCGGATTCCAGCCATCCAGTATCACACGCAGTTCCTCGGTTAAGCCGAGGGATTTCACGAGTGACTTAGTTGGCCACCTACGAGCCCTTTACGCCCAGTATTTCCGAACAACCCTCGCCCCCCCCCTATTCCCGCGGTCGCTGGCCCGGG
+
CCCCCGGG-EFGGGGGGGEGGGFGGGGGGGGGGGGGGGGGGGGGGGGGGGGGGGGGGGGGGGGGGGGGGGGGGGGGGGGGGGGGGGGGGGGGGGGGGGGGFGGGGGGGGGGGGGGGGGGGGGGGGGGGGGFGGE8<FEFGGGG=EGGFG8FGGGG>E+@DFC6;CCFFGGFFC=@EFGGGG5@CFGCEGGG@E?EFGG5CGDEFG,:+=C3<CF7C>CAFC+302;AFE;AFD3>D>GF6E+:5C5C37+0*0*2:709=D5)*1**.:75B<D?=*()+))))-49)()-3B64<)741,
@M03506:14:000000000-AKVR1:1:1101:17487:7422 2:N:0:50
TTCTCTGGACTACTAGGGTTTCTAATCCCGTTTGCTCCCCTGGCTTTCGCGCTGTCAGCGTCAGTGTCAGCCCAGCAACCCGTCTTCACCCCAGGTGTTCCTCTTGATATCTACGCATTTCACCGCTACACCAAGAATTCCGATTGCCCCTTCTGCACTCTAGCAAAGCAGTATCATCTGACCGTTCCGGGTTAAGCCCGGAGATTCAACAGATGACTTGAATCCCCGCCTACGCGCCCTTTACGCCGAGTAAATCCTAACAACGCTTGGTCCCTACGTATTACCGCGACTGCTGGCCCGC
+
CCCCCGGGGGGFEGFGGGFGGGGG<EFFGGGGGDGCFGGDFF@AEEGDCGGGGGGGGGGGGGGGGGGGDFFGGGGG8EGGGGGGGGGFFDGG7@FFGECFC<<FFFFGGGGGGGGGEFGGE?EA@@:CF=F@FFF@FFDEGFEGCGDAFGGFC9=>9@,=DAAF8A,88@,8@@FFF9DE,@DEEEDFGGGG8DFFC,*1C7?*5=C,,+49,+,>C++<?<F,*;))48./5))),).:92+2:58)*120****2):C@@*>DE5585C=//<7@4)+..<:),,5(.-(.)42)0(-(
@M03506:14:000000000-AKVR1:1:1101:25559:7449 2:N:0:50
CTCTCTGGACTACCGGGGTTTCCAATCCTGTTCGCTCCCAATGCATTCGCTCCTCAGCGTTAGTTCCGGCACAGAGTGCCGCCTCCGCCACTGGCTTTCCCCCCGATATCTGCTCATTTCACCGCTACACAGGGAATTCCGCACCCCCCTCCATTACTCGAGTCCCGGCAGTTTCGCCTGCCCCCTCCACGTCAAGCGTGGATATTATACATCCGACTAGCTGAACCGCCTACCAGTCCCCTACCACCACTAATCCCGTACCACCCACGAACGCTTCGTATCCCCGCCTGACCGCGCACGT
+
6,<@<9C<-C-,C@7@FF@:F<,,6CC@,EFGGCGCFBF,;,,,,<<CCF,C+;,;C@CB,,8EF,6,+7+7C,,C@<CF7FCF,6+8B+CFF,,494,:5,@+@+48>?,85,5,CF9,?F,4+3+85>,,,+3,,7C3:C8+6+5>C@*3,,,733>*,*7D,,4*;>C2,,2**1/*,0:*:88C*:1****++=35*/0++4+++3++29**95.35*2+*20)29)*0))*.*)+*2/**+3>78+0)***2(1*.59***2)/))0)9***()*.())-,(0()(./((1)0,((
@M03506:14:000000000-AKVR1:1:1101:21607:7493 2:N:0:50
TTCTCTGGACTACAGGGGTTTCTAATCCCGTTTGCTCCCCTGGCCTTCGTGCCTCAGCGTCAGGAACTGTCCAGAGACCCGCCTTCGCCACCGGTGTTCCTCCAGCTATCTACGCATTTCACCGCTACACCCGGCATTCCGCATCCCTCCCCCGGATTCAAGCCTTCCAGTACCGGACGCGGTCCCCGGGTTGAGCCCGGGGACTGCATGTCCGCCCTAGAAGGCCGCCTACGCTCCCTTTACGCCCAGGTATTCCCTACAACCCTGGCCCCCCCCGTCCTACCTCGGCCGCTCGCTCAGC
+
8AA6@FFF-;EECC6@CCF:@EFF@F@FCFGGGGCFGECFGG?F<C@E,F8@E,C@CFDEC:FF@FGFCEECF@@,CEGGGGG76CCF:6BFGDC=FDGFG9F@,,9C<<FGFG:7F+5C,B?4:4@FFD<+4:+84E;C8CC+=,@,3+@EG+34+;@;CGGGCCFC=EDF,3**@C*8>8**=C,*8CCBEC+5***/3)**2**++2:*<5*:)))*00:*CC)7**0:5@5*,C)+++:*5:83**+**1*2*)*709)****.;)975)**/-)*()4()5()()(()(-)))-(.
@M03506:14:000000000-AKVR1:1:1101:19301:7499 2:N:0:50
TTCTCTGGCCTACTGGGGTTTCTAATCCTGTTTGCTCCCCTAGCTTTCGCGCCTCAGCGTCAGTTGTGGTCCAGTGCGCCGCTTTCGCCACAGGTGTTCCTCCCGATATCTACGCATTTCACCGCTACACCGGGAATTCCACGCACCTCTCCCACACTCAAGCACGGCAGTTTCGCCTGCAGGCTCCGAGTTAAGCCCGGAGATTTCACAGGCGACTTACCGCACCGCCTACGCCCCCTTTACGCCCAACACTTCCGAACAACTCTTGCCCCCCCCGTATTACCCCGGTCGCTGGCCCGAC
+
CCCCCGGG-FFGGGGGGGGGGGGGGGGGGGGFFGGGGGGGGGGGGGGGGGGGGGGGGGGGGGGGGGGGGGGGGGGGGGGGGGGGGGGGGGGGGGGGEFGGGGGGGGGGGGGFFGGGGGGGGGGGGGGGGGGGGG@EFDFGGGGGGGGGF@FGGGGGG?EGFFCFGG>EEEDCCFDDEEGF68FGFGGGDCG@<<,;EGGG=DGG79@C97CD=)=CDC6CGGG*97)8C5:C/)))->3*+22*7CE>C5C)96CC<,**)7@*00+/<:FF37==81)*.).4((-)-)40<((*).-3(
@M03506:14:000000000-AKVR1:1:1101:11007:7507 2:N:0:50
TTCTCTGGCCTACCAGGGTATCTAATCCCGTTTGCTCCCCTGGCCTTCGTGCCTCAGTGTCAGGAACTGTCCAGAGACCCGCCTTCGCCACTGGTCTTCCTCATGATCTCTACGCATTTCACTGCTACACCATGAATTCCAGTCTCCTCTCCAGTCCTCGAGCACCGCAGTATCGACTGCAGTTTCGGAGTTAAGCTCCGAAATTTCACACCCGACTTACAGCGCCACCTACGCACCCCTTACGCCCACTGAATCCGAACCACTCTTGGGACCTCCGTATTACCGCGGCCGCTCGCAAAGC
+
CCCCCGGG-CEFGGGGGGFGGGFGEFFGGFGGGGGFGGGGGGGFGGGGDGGGGGGGGGGGGGGGGGGGDGG8EFGEGGDEEEGCBFGEGDGGGFFGGGGGGGAFFFFFGGGGGGG@CGGGGGFGGBFFFGGGGGFFGFFFGGFF,CFGGGGG9DCEGGDEECCGGG>C8CBB8CBF6CEC=@,@EE>+6+8,5@BD9@?76=CFG7;FGG557>E*7>+,+*44:78?FGAFD>651*)*30059/*859<68+@D5(9:35;*72+6<@F>D<6*2:5C04).417)3)(4)(-)))(((
@M03506:14:000000000-AKVR1:1:1101:23463:7516 2:N:0:50
TTCTCTGGACTACTGGGGTTTCTAATCCTGTTTGATCCCCACGCTGTCGCGCCTGAGCGTCAGAAATGAGCCAGTGAGCCGCCTTCGCCACCGGTGTTCTTCCCAATATCTACGAATTTCACCCCTACACTGGGAATTACACTCACCTCTCTCATCCTCAAGTTTCACAGTTTCAATGGCCGTTCCGGAGCTGAGCTCGGGCATGTCCCCACTGACTTGCAAAACCGCCTGCGAGCGCTTTACGCCCCTTAATTCCGCACAGCGACACCCCCCTCAGTCTTACTCAGGCTGCTGACCACAA
+
CCC@CE9FFFGFGGG-<F@FEGGFFGGGGGGGFFGFFEFFCBFEGGGFG8@FCECECE:@BFE<AFFGFFFF8FGGGGCG7CE7CFGD:,6EFFC:B,5CF<FCF=FFFCAF,+?8<9,,CFC,6?4=<,AF=8AE8EFFDG;BFFE,@BD,@,,,@EDF82>3,,7,,6@ADGGG8A8@,+@C,43@>**3@C,,3@**4**4,,,,,1*9,2,,++/,*+4=C*0)*2)/>))),))**<**9**)22+9@BGG4,):))0/)*:5;575)1**2-*3.)5<))..,.((/3)069(.,
@M03506:14:000000000-AKVR1:1:1101:15123:7519 2:N:0:50
TTCTCTGGACTACCGGGGTTTCTAATCCTGTTTGCTCCCCACGCTGTCGCGCCTGAGCGTCGGTAACGGGCCAGTGAGCCGCCTTCGCCACTGGTGTTCTTCCGAATATCTACGAATTTCACCTCTACACTCGGAATTCCACTCACCTCTCCCGTACCCAAGTCCTCTAGTCTCAAAGGCCATTCCAGAGTTGAGCTCTGGGCTTTCACCTCTGACTTGAAGAACCGCCTGCGCGCGCTTTACGCCCAGCAATTCCGAACAACGCTAGCCCCCTTCGTGTTACCGCGGCACCTGGCACGTA
+
CCCCCGGGGGGGGGGGGGFGGGGGGGGGGGGGGGGGGGGGGGGGGGGGGGGGGGFFGGGGGGGGGGGGGGGGGGGGGGGGGGGGGGGGGGGGGGGGGGGGGGGGGGGGGGGGGGGGGGGFGGGGGGGGGGDEGEGGGGFGGGCFFGFFGGGGGGGGGGG?:@FGFFGGGGGFEFFGEBEG,4CD:ECGFFGGGF?C7,>,,*;E5CF7,:CCCCCEDCAC7>@+*2)2C35:):)<>G5CFFDCD1?7**0)01CF<(**)08)C*:)08<:<9@6@3)14).4((7)()(().(*)12(,
@M03506:14:000000000-AKVR1:1:1101:3570:7526 2:N:0:50
TTCTCTGGACTACTGGGGTTTCTAATCCTGTTTGCTCCCCACGCTTTCGTGCATGAGCGTCAGTGTTATCCCAGGGGGCTGCCTTCGCCATCGGTATTCCTCCACATCTCTACGCATTTCACTGCTACACGTGGAACTCTACACCCCTCTGACACACTCTAGCCGTGCAGTCACCAATGCCATTCCCAGGTTAAGCCCGGGGATTTCACATCGGTCGTGCACAACCGCCTGCGCCCGCCTTACGCCCAGCATATCCGACTCACGCTCGCACCCTACGTCGTGCCGCGGCTGCTGGAGCGGA
+
CCCCCFGGGFFEEFFGGGGGGGGGGGGGGGGGGGGGGGDCFFGEDGGGGGGGGFFGFFGGGGGFGGGGAFFGGGFGCEF@FGGGGGGGEG7<FEGGGGGFAF<FE<=FAEAF?@F7FF9EGGFDEGGGGGGGFFDGGGGG9E9E?8BFGC8A;DEGGDGG9EFGE=CCGGGC,9@E@?CGCGFFA;C,:8@3>,E9CC>;>9**4,=FGGFFCD88):5C:7+*CD>358FE<))26D)A*09CD5*.5*****:><()*)0/*1**08575)1*/A2)*-(,,232>;)3(0),/))4((
@M03506:14:000000000-AKVR1:1:1101:7928:7529 2:N:0:50
TTCTCTGGACTACTGGGGTTTCTAATCCCGTTTGCTCCCCTGGCTTTCGCTCCTCAGCGTCAATATTGGTCCAGGATGCCGCCTTCGCCACCGGTGTTCCTCCAGATATCTACGCATTTCACCGCTACACCTGGAATTCCGCATCCCTCTCCCAAATCCAAGCCATCCAGTATCGGACGCAGTTCCCCAGTTAAGCTGAGGGATTTCACGTCCGACTTAGTTGGCCGCCTACGAGCCCTTTACGCCCAGTCATTCCGAACAACGCTTACCCCCCCCCTATCACCGCGGATGCTGGCCCGGC
+
CCCCCGGGGGGGGGFGGGGGGGGFGGGGGGGGGGGGGGGGGGGGGGGGGGGGGGGGGGGGGGGGGGGGFGGGGGGDGGGGGGGGGGGGGGGGGDGGGGGGGGGCGGGGGGGGGGGGEGCEGGGGGGGGGGGGGGGFGGGFGGGGG@FEFDF8FGFGFGGGGFFFGGGGGGFFFGCCCEECEDCGGG?F>EEDE:FFGGEFCD>F6C:DGG0?EGDGGDACGGGGFGEFE3>F738C>55:39:5C:E@GG+1/8?:40DGBF@55C;)39DF>/::*-7+))640(-0(0(./),9).(((
@M03506:14:000000000-AKVR1:1:1101:25413:7540 2:N:0:50
TTCTCTGGACTACACGGGTTTCTAATCCTGTTTGCTCCCCACGCTTTCGCACCTCAGCGTCAGTACCGGGCCAGTGAGCCGCCTTCGCCACTGGTGTTCTTCCGAATATCTACGAATTTCACCTCTACACTCGGAGTTCCACTCACATCCCCCGGACTCCAAGATCCTCAGTATCTGAGGCAGGTCTGGAGTTGAGCTCCAGGTTCTCACCCCCGCATTAAAGATCCGCCTACGTGCGCTCTACGCCACGTGATGCCGGCCCACGCTCACCCACTTATGCTTAGCGCGGCTGCGTGCACGC
+
<C9CCGGGGGGGGGGGGGGGGCFFFFGGGGEGGFCGGG8FAFGGGGGGDGGGGGGGGGGGGGGGGGGDGGCFEGGGGGFGGFGGGCDGGGGGGG?FGCGGGFFF7+FDEFGGGGGGGGEFF,CDFFFGFGCEGD7F@FGGFGDF8D,,68,6C66=CEGCE?,::C?;D9DA:=9,2>74*8**@BA?C,>EC,,DC,2=67?,1,0,4+??*C**)2)+1:+<:C*)7*0**:546))**2?*5*/)/*2)))2*0()*))0*)/*)2**0)1*++)*+.)).)-2)(0(-.(-18:.((
@M03506:14:000000000-AKVR1:1:1101:12884:7566 2:N:0:50
TTCTCTGGACTACCCGGGTTTCTAATCCTGTTTGATCCCCACACTTTCGTGCCTCAGCGTCAGTTACAGCCTAGTAAGCTGCCTTCGCTATAGGTGTTCTTGACGATATCTAAGCATTTCACCGCTACACCGTCAATTCCGCCTACCTCATCTGTACTCAAGCTCATCAGTATCAATGGCACCTCTAGTTGAGCTAGAGTATTTCACCACTGACTTAATAAGCCGCCTACGCACCCTTTAAACCCAATAAATCCGGACAACGCTTGCCACCAACGTCTTACCGCGCCTCCTGCCCCGTACC
+
CCCCCGGG-EFGGGGGGGGGGGGGFGGGGGGGGGFGGGGGGG7FGGGGGGGGGDGFGGGFGGGGGGGGGGGGGGGGGGGGGGGGGGGGG@FFFFFFGEFGGGDGGCE:FGGGGGCFGCEGGGGGGECFFFGFEGEEFGGF8>CGDFF?EFDDCFFFFAEG8FC,@DFFFGF9DFG,=@@DBDFD?DA9E;8E=DEFFF?;,?CCE;<EGGC:FFGF>+<,?+?C?>BFEG4**395(*)>,=CDCECAG?,=86D/*.)*.25*1*360;*))1***,0+).16>;95(0()).,/).4((
@M03506:14:000000000-AKVR1:1:1101:5332:7570 2:N:0:50
TTCTCTGGACTACTAGGGTTTCTAATCCCGTTTGCTCCCCTGGCTTTCGCGCCTCAGCGTCAATGCCGGTCCAGGATGCCGCCTTCGCCACCGGTGTTCCTCCAGATATCTACGCATTTCACCGCTACACCTGGAATTCCGCATCCCTCTCCCGGATTCAAGCCTGCCAGTATCGGACGCAGTTCCCGGGTTGAGCCCGGGGATTTCACGTTCGACTTAGCGGGCCGCCTACGCGCCCTTTACGCCCAGCAATTCCGAACAACGCTTGCCCCCCCTGTACTACCGCGGCTGTGGGCCCGGA
+
CCCCCGGGGGGGGGGGGGGGGGGGGGGGGGGGGGGGGGGGGGGGGGGGGGGGGGGGGGGGGGGGGGGGGGGGGGGGGGGGGGGGGGGGGGGGGGGGFGGGGGFGGCFDEFGFGCEFGGGGGGGGGGGGGGGFFC,8FGGGCEGGGGGGGEFGGG=8BCCC;,ECDGGGGGBFCFEEECDECCEEGFFGGGGGC68FFFGDDDDCCEECGC7FFDGGG3ACG<CGCDE3=D>C*0.79D:F6+27C58BG**0*6*02(9C555)//1)2?FF5<**25F+-)549(,)()(,),4*.)(-(
@M03506:14:000000000-AKVR1:1:1101:8863:7594 2:N:0:50
TTCTCTGGCCTACCAGGGTATCTAATCCTGTTTGCTCCCCTAGCTTTCGCGCCTCAGCGTCAGTTATGGTCCAGTGCGCCGCTTTCGCCACAGGTGTTCCTCCCGATATCTACGCATTTCACCGCTACACCGGGAATTCCACGCACCTCTCCCATACTCCAGCACCACAGTCTCGCCTGCAGGCTCCGAGTTAAGCCCGGAGATTTCACAGGTGACTTGTGGCGCCGCCTACGCGCCCTTTCCGCACAATAATTCCGAACAACCCTTGCACCCCCTGTATTACCGCGGCTGCTGGCCCCGG
+
BCCC<FGG-EEGGGFGEGC@FGGGGG<EFGGGGGGGGGGEG8EGGGGGGGGGGCFAFGGGGGGGGDGG?FDFGGFFCFGGGGGEGGGEGCFFGGFFECGFGGGDD@F:FFGGGGGGGGGAFGGCGGGGGGG>ECC+F=,FFG8BEEGGGGGGGFG8DGDFGCFFGC:DFCC,7CCCC>F>EFFG6FC5=*>>FC,>>?CE?)4AFDGCG7>420+>::A=F37=5>>B555C7<3>;GF8<+:<<*:5C+7**9:*0(*1))0*78F48*08>)2215=C)4))(,4.153(04(97.(-(
@M03506:14:000000000-AKVR1:1:1101:27198:7599 2:N:0:50
TTCTCTGGACTACTGGGGTTTCTAATCCCGTTTGCTCCCCTGGCTTTCGCGCCTCAGCGTCAGTATCGGCCCAGTAGCCCGCCTTCGCCTCAGGTGTTCCTCCCGATATCTACGCATTTCACCGCTACACCGGGAATTCCAGCTACCTCTTCCGTACTCCAGTCCTGCAGTATCAGCCGACCCTCCGGGGATGAGCCCCGGGCTTTCACAGCTGACTGACAAGTCCGCCTACGCGCCCTTTACGCCCAATAATTACGAACAACTGTTGCCACCTCCGTAGTTACGCGGCTGTCGGACCGTA
+
CCCCCGG9<FG,@FGGGGGGGGGGGGGFGCCF8FGGGFGGCDG?GGGGEFEFG7F<ECG:FEEFAEFGGGC+8EF<FDE<FGGGGGGFDCCGGFFC:BCFB9BFF+FEGGGGF@FCFC?,C9FGFFGGDF,=+FFEDFDFC9,DFG,63=DEEGDDEFG,D@FD6EDC?8DCFCG>E8CEEG7,;8:7E8*=B:8,,*=*:C**;<CC<:;5CC+*2+)29@4+*:3):*.01..)-)76+3?**/*)**+19*:;*,9*55)0*33*A***7****()*,))-((4323(,*(()))(,(
@M03506:14:000000000-AKVR1:1:1101:23120:7601 2:N:0:50
TTCTCTGGACTACCAGGGTTTCTAATCCTGTTTGCTCCCCACGCTTTCGCGCCTCAGCGTCAAATGTGGGCCAGATGGCCGCCTTCGCCACCGGTGTTCTTCCCAATATCTACGAATTTCACCTCTACACTGGGAATTCCGCCATCCACTCCCACCTTCCAGCGCCGCAGTATCAAGCGCAATTCCCAGGTTGAGCCCGGGGCGTTCACGCCTGACTTCCAGCCCAGCCTCCGCGCCCTTTCCGCCCCGTAATTCCGAACAACGCCACCCCCCTTCCTATTACCCCAGCCGCTGGCACGAC
+
CCCCCGGGGGGGGGGGGGFGGGGGEFGGGGFGGGGGGGGGGGGGEGGGDGGGGEEGGGGGGGG9FGE9FDFGGGGGGFFGGGGGGGGCFDCGGGEGGGGGGGGGFEF<FFGGGGGGGDGCEGGFGEEFFC?=AEFCEFGGGGGGGGGGG9DD8FGGGGGGG,D@EGD6CC:,<FD;@CCC:*@>,?D<FFDCFEFGGF*74)/*::EFC7<G6>FGFC*CCDG5945FC<)15;)99>7;C+:CDGG):1:.)/:CF(17).>19*:5;>33)92;*.03).-),((0(),(0(3C)61(-
@M03506:14:000000000-AKVR1:1:1101:16453:7632 2:N:0:50
TTCTCTGGACTACAAGGGTTTCTAATCCCGTTTGCTCCCCACGCTTTCGCGCCTCAGCGTCAGAACCGGTCCAGCGAGCCGCCTTCGCCACTGGTGTTCCTCCCAATATCTACGCATTTCACCGCTACACTGGGAATTCCACTCGCCTCTCCCGGCCTCAAGCAAAGCAGTTTGGACGGCAGTTCCTCAGTTAAGCCGAGGGATTTCACCATCCACTTGCCAAGCCGCCTACGCGCCCTTTACGCCCAATAATTCCGAATACCGCTTGCCCCCTCTGTATTACCGCGGCTGCTGGCCCCGC
+
CCCCCGGGGGGGGGGGGGGGGGGGGGGGGGGGGGGGGGGGGGGGGGGGGGGGG>GGGGGGGGGGGGGGGGGGGGGGGGGGGGGGGGGGGGGGGGGGGGGGGGGGGGGGGGGGGGGGGGGGGGGGGGGGGGGFGGG@DGGGGGGGGGGEGGGGGGGGGGGFGGGGGFGGGFFGGFG?FGGGGGGFGFCGGFGFGFDFG5=7CD88FCGFFF=7F<6FF7A+87*AFGFFG*>F<@>D>C@6C0:*1>E;*2297*:CC?755*0/)*258FGFB/;@6.*9))6<266)4791))(9))-,(
@M03506:14:000000000-AKVR1:1:1101:11743:7657 2:N:0:50
TTCTCTGGCCTACAGGGGTTTCTAATCCCGTTTGCTCCCCTGACCTTCGTGCCTCAGCGTCAGGAACTGTCCAGAGACCCGCCTTCGCCACTGGTCTTCCTTACGATATCTACGCATTTCACCGCTACACCGTAAATTCCAGTCTCCTCTCCAGTCCTCAAGCACGGCAGTACCGAATGCAGTTTCGGAGTTAAGCCCCGAGATTTCACACCCGACTTACCGCCCCGCCTACGCCCCCTTTACGCCCAATGAATCCGAACAACGCCTGAGACCCCTTCATTATCCCGGCTGCTGGCCCCAA
+
CCCCCGGG9FGGGGGGGGGGGGGGGGGGGGGGGGGGGGGGGGGGGGGGGGGGGGGGGGGGGGGGGFGGGGGGGGGGGGGGGGGGGGGGGCGGGDGGGGGGGGGGGGGGGGGGGGGGGGGGGGGGGGGGFGGGGGCGGFGFGGGG8DDEG=EGCEDFGFGGGFGFFEEGGGF9,==CEEGCFGGGCFGDCGCFGGGGFGGGED5@FEG:2+;?EGCEDD+=CD3*/15>=*5A53)99C.ACFGDDCEB*0<***2>9(//05F))*0.*):9)****(1+6))-).()-)40/:(C))4((
@M03506:14:000000000-AKVR1:1:1101:12162:7666 2:N:0:50
TTCTCTGGACTACCGGGGTATCTAATCCCGTTTGATCCCCACGCTTTCGTGCCTCAGTGTCAATAACAGTGTAGCAAGCTGCCTTCGCAATTGGTGTTCTGCGCCATATCTAAGCATTTCACCGCTACATTACGCATTCCGCCTACCTCCACTGTATTCAAGACCGGTAGTATCAATGGCAGTTCCTTCGTTAAGCGAAAGTATTTCACCACTGACTTACCAACCCACCTACGCACCCTTTAAACCCAGTAAATCCGGATAACGCTTGCACCCTCCGTATTACCGCGGCTGCTGGCACTGG
+
CCCCCGGG-FFGGGGGGGGDGGGGGGGGGGGGGGGGGGGGGGGGGGGGGGGGGGGGGGGGGGGGGGGGGGCGGGGGGGGGGGGGFGFGEGGGGGGGGGGGFGGGGGGGDFGGGGGGGGGGGGGGGGGGGG,EFFDCGGGEGGGGDGDGGGFGGGDGGGGDCCDGGGGGGGGGCFEFGGFGFGGGCFGGGGGGGGGDGGEGGGGGFCCFGFDCFFGGGG>F7DDGGD:EGFAGD>;C0DF?CG7FFG/==EEF++@CC>GEDFF3CCE3C*9559FE:4):8)6),94;>51()5(9)9(5(
@M03506:14:000000000-AKVR1:1:1101:24304:7678 2:N:0:50
TTCTCTGGACTACCGGGGTATCTAATCCTGTTTGCTCCCCTAGCTTTCGCAGCTGAGTGTCAGTAATGGTCCAGGTACCTGCTTTCGCCATCGGTGTTCCTCCCGATATCTGCGCATTTCACCGCTACACCGGGAATTCCAGTACCCTCTCCCATACGCAAGCCTCGCAGTATCTGTTGACCTCTTCCACTTAAGCCTGGAGCTTTCACAACAGACTTACGAACCCACCTCCCTGCCCTCCACCCCCAGTAATTCCGAGTAACGCTTGCCCCCTGCTGTTCACCCTCGCTGCTGGCCCGTA
+
ACCCCGAFDGGCFFG7:FC@FEEFGGGEFFGGFFFCGCFGGG?@FFFFBCEGDCFGGGGGGDGGGGGFCFDCC8E@FFFAFGFGFGGGGGG8:CFCBFGGGAEGCCCGFFA<,7@CCFDGGFF7B>+C?FGC:FGDAE9==>DE=,9,DDEEFEFEC,3+==DD,=@CCCB;AFGGFG,;9FC,<7@C,,3@3@,7D,,7,;>C125,55;7>4,/2+10:C8?C8)2=*)*2A4;(8)/*2**17*:5@F66*2*0(127F?*3*2)/)*)0)2*+.*0))6).((.,.-(0..*0),4(
@M03506:14:000000000-AKVR1:1:1101:13015:7682 2:N:0:50
TTCTCTGGCCTACTGGGGTATCTAATCCTGTTTGCTACCCACGCTTTCGTGCCTCAGCGTCAGTTATGGTCCAGTAAGCTGTCTACACCACAGGTGTTCCTCCTGATATCTACGCATTTCACCGCTACACCAGGAATTCCGCTTACCTCTCCCATACTCAAGCCCTGCAGTCTTCGGCGCACCCTCCCAGTTGAGCCGGGAGATTTCACACCAAACTTACAGGACCGCCCACGCACCCTTTACGCCACGTAACTCCGAACAACGCTTGCTGCCTACCTATTACCCCGGCTGCTGGCCCGTT
+
CCCCCGGG9FFFGGFGGGGGGGGGGFGGGGGGGGGGGGGGGGGGGGGGGGGGGGGGGGGGGGGGGGGGGGGGGGGGGGGGGGGGDEFGGGGGDGGGGGGGFGGGGGGGGGGGGGGGGGGGGGGGGGGGGGGGGGFFGGGGFEGGEGGCDCFGGGGFGGGAFFFGGGFFFGGGGGGG6EEEEEGGFFGGGCFCE:CFGCEGDD*DFFEFG7977;,;CG*<89F,*:6?G)=G<>3<(8=F9++*9E*0/2A))1CF*(/*))0)9*2)@4>*<*+;*,*+)-6>0:0540(-/,(74;>3.
@M03506:14:000000000-AKVR1:1:1101:10576:7684 2:N:0:50
TTCTCTGGACTACCGGGGTATCTAATCCTGTTCGCTCCCCATGCTTTCGCTCCTCAGCGTCAGTTACAGCCCAGAGACCTGCCTTCGCCATCGGTGTTCCTCCTGATATCTGCGCATTTCACCGGTACACCAGGAATTCCAGTCTCCCCTACTGCACTCTAGTCTGCCCGTACCCACTGCAGACACGGAGTTGATCCCCGGTCTTTCACAGCAGACGCGACAACCGCCCTACGAGCCCTTTCCCCCCAAAAATCCCGGATAACGCTTACGCCCTCCGTATTCCCGCGCTCGCTGGCCCGTC
+
CCCCCGGG-EFGGGGGGGEGGGGGGGGGGGGGGGGGGGGGGGFGGGGGGGEGGGGGGGGGGGGGGGGGGGFGGGGGGGGGEGGGGGGGGGGGGGGGGGGGGGGGGGGGGGGFGFEEFEGGCFGEGGDCFGGGGGG@EEGGGEEE=EGGGGCDD?FDFADEF,EFFFGFGCEGGGD,7D?E,@E,,@+@5CE?9,,@EGDCC;CCFFG,4++*,25:/:):CD)*7))21).2*0))(1)2+0**2**)2*/)))*2/3)/)**9>8;)059))9*:/,):()).(-(),)(-72,1)7(2(
@M03506:14:000000000-AKVR1:1:1101:21783:7712 2:N:0:50
TTCTCTGGACTACCAGGGTATCTAATCCCGGTTGCTACCCACGCTTTCGCGCCTCAGCGTCAGTTCCGGCCCAGGGGACCGCCTTCGCCACTGGTGTTCCTCCCAATATCTACGCATTTCACCGCTACACTGGGAATTCCGCCCCCCTCTTCCGGACTCGAGCCTTGCAGTTTCTTCCGCACGTCCTCGGTTGAGCCGAGGGATTTCACGGCAGCCACCCATGGCCGCCTTCGCCCCCCTTTCCCCCCATCATTCCTGACAACGCTGTCCCCCCCTGTTTCACCGCGCGTCCCGGCCCCAG
+
CCCCCGGGGGGGGGGGGGGGGGGGGGGGGGGGGGGGGGGGGGCFGGGGGGEGGGGGFFFEGGGGGGGGDFGGGGGGGDGGGGGGDFGGGDGGGGGGGGGGDDEGGGGGGGGGGGG7FGFGGFFF>FGGGFGGGGFGDFGGGGGGCCG+>C9=@EG5CEGGG7EG@F8DGE;F,;;,,?;E*:=FGG5C*C*;*0<CCEGDG):F60++<*5)2)*;**)2/***7C@DE*)+/))14))/*+**26?)***/10:C>)*+**))1/2)<)75))/**)*3))-.-31.(0,(.(())07((
@M03506:14:000000000-AKVR1:1:1101:17041:7712 2:N:0:50
TTCTCTGGACTACAGGGGTATCTAATCCCGTTCGCTCCCCTGGCTTTCGCGCATCAGCGTCAGTATCGGCCCAGTAGCCCGCCTTCGCCTCAGGTGTTCCTCCCGATATCTACGCATTTCACCGCTACACCTGGAATTCCGCATCCCTCTCCCGGATTCAAGCCTTCCAGTATCGGACGCAGTTCCCGGGTTGAGCCCGGGGATTTCACGTTCGCCTTAGCAGGCCGCCGACGCGCCCTTTACGCCCAGTAATTCCGCACAACGCTGCCCCCCTCCGTCTTACGCCGGCTGCTCGCCCAGC
+
CCCCCGGGGGGGGGGGGGGGGGGGGGGFGGGGGGGCCGGGGGGGGGGGGGGGGGGGGGGGGGGGGGGGGGDGDGGGFFFGGGGEGGGGGGGGGGGCEGGGGGGGGGGGGGFGCFGEGGGGGGGGGGGGGGGFFEGGGGGGCGGGGFFGG8FFGGDDEEGGFGGG,@EB,37FEFE5>G;E>:*2DGGGCC8CC6CFFF=CCD*;*<EFF<>C:D82**/<*2>5CC7B=))/1))9(75*80:7<5*)*+3=6*CD7(1>:5))11/)2><)7)**22)13-51((4)4.(,))().7(((
@M03506:14:000000000-AKVR1:1:1101:13560:7721 2:N:0:50
TTCTCTGGACTACTAGGGTTTCTAATCCTGTTTGATCCCCACGCTTTCGTGCATCAGCGTCAATAATTGTGTAGTAAGCTGCCTTCGCAATTGGTGTTCTATGTCATATCTAAGCATTTCACCGCTACATGACATATTCCGCTTACCTCCACAATATTCAAGACAAATAGTATCCATGGCAGTTTCTGAGTTAAGCTCAGAGATTTCACCACGGACTTACTTGCCCGCCTACGCACCCTTTAAACCCAGTGAATCCGGATAACCGTTGCACCCTCCGTATTCACGCGGCCGCTGGCACGGG
+
CCCCCGDGCEAFGGGGGGGGGGGGGGGFGGGGGGGGGGGGGGGGGGGGGGGGGGGGGGGGGGEGCFGGDFCFGCEGGGGGGGGGGGGGGGGGGGFGFGGGFGGGGFGGGFGGGGFGGFEG<F<?CFDGGGGGGGGFFFGF8EDGDFEFFGGGGCFDF;;=BCCF888DFFDF=DFGGGG88EFEC9DDABFE=:ED,,9A,+,@AECFG7F==++4@F+<++==F>55C9*,3:5?4C>DF7C>FFG>5<1;==:DDFDE3A=*)/*)3=F))*3=:35*/))1(((.()--7((9)68>(
@M03506:14:000000000-AKVR1:1:1101:16010:7732 2:N:0:50
TTCTCTGGACTACAAGGGTATCTAATCCCGTTTGCTCCCCTGACCTTCGTGCCTCAGCGTCAGGAACTGTCCAGAGACCCGCCTTCGCCACTGGTCTTCCTTACGACATCTACGCATTTCACCGCTACACCGTAAATTCCAGTCTCCTCTCCAGTCCTCAAGCGCGGCAGTATCGAATGCAGTTTCGGAGTTAAGCTCCGAGATTTCACACCCGACTTACCGCGCCGCCTACGCACCCTTTACGCCCAATGAATCCGAACAACGCTTGAGACCTCTGTATTACCGCGGCTGCTGGCACAGA
+
CCCCCGGGGGGGGGGGGGGGGGGGGGGGGGGGGGGGGGGGGGGGGGGGGGGGGGGGGGGGGGGGGGGGGGGGGGGGGGGGGGGGGGGGGGGGGGGGGGGGGGGGGFGGGGGGGGGGGGGGGGGGGGGGDGGGGG@FGFGGGGGGGGGGGFGGGGGGGGGGGFG6CCGGGGFFCFE8FGGGFCFGGGCGGGGGGGGGG?FGGDE>DEFGFDFGGGCGG:FGGDG=DG>EGGDGDB)93D@6@+?CCEG@FCE*1*>FCB3C3747/*/.0<4?@FGC+.9F<49<196847,:77:DF?08(
@M03506:14:000000000-AKVR1:1:1101:24303:7734 2:N:0:50
TTCTCTGGACTACCGGGGTATCTAATCCCGTTCGCTCCCCTAGCCTTCGCGCCTCAGCGTCAGTGTCGGCCCAGCAACCCGCCTTCGCCGCAGGTGTTCCTCTTGATATCTACGCATTTCACCGCTACACCAAGAATTCCAGTTGCCCCTTCCGCACACTAGCCGCACAGTATCAGTTGACCTTTCCGAGTTCAGCTCGCATATTTCACAACTTACTTTTCCTGGCCGCCTACGCTCCCTTTACCCCCATTAACGCCGACCACCGCGTGCCCCCCCCGCATTACCCTGCCGCCCGGCACGG
+
<CCCCF<9FGFGFEGEEGF;@FGGACFFDFC@ECG;FCG:F<,;FEGC@F@FBCCE<EC:BBFCFCF@+@6C:C=CCFGGDEG7?FFGCG77FFFEAC,A<?CFFCFEFA,,C@F78:,C,<EFFF7EFD,383A=>EF;DCD,3@,8D8>@,+@@C+3:D,,:@::EE89FCFGGG9,,,:EDDEF>;*=:,52C76C*=*;131=CC+*/++0>1;+4+::+0;55:5)*2)8*4/<@C+*2*+207C9@44*)9,/*)..*):*)*0*)7)?:?()*,(..)5).(03(.(0)7.910
@M03506:14:000000000-AKVR1:1:1101:3002:7735 2:N:0:50
TTCTCTGGACTACCAGGGTATCTAATCCCGTTTGCTCCCCTGGCCTTCGTGCCTCAGTGTCAGGAACTGCCCAGAGATCCGCCTTCGCAACTGGTCTTCCTCACGATATCTACGCATTTCACTGCTACACCGTGAATTCCGATCTCCTCTACAGTCCTCGAGTCACGCAGTATCCGGTGCAATTTCGGAGTTAAGCTCCGAGATTTCACACCAGACTTGCGCCACCACCTGCGCACCCTTTACGCCCACTGAACCCGAACCACGCTTGAGACCTCTTGATCACCGCGGCTGCTGCCACAGA
+
CCCCCGGGGGGGGGGGGGGGGGGGGGEFGGGGGGGGGGGGGGGGGGGGGGGGGGGGGGGGGGGGGGGGGGGGGDGGGGGGGGGGGGGGGGGGGGGGGGGGGGGGGGFGGGFCGCGEGDFGGGGEGGGGGGFDEFFFGGGGFCEG8EGGGFFEG=@FEDF>E+7D8ECCEGGGGGGCEEGCGGFFGGF>>7CGGFFFFGFG5@CFG;CFGGGC>F5DD7*=*;;?GFF?:9)A)8>DFGFFCFD3CGDE*<968/5C5(9E)<F59*/)*)11.*<++)*3.).2-(-)40(468)*)9(1(
@M03506:14:000000000-AKVR1:1:1101:6242:7736 2:N:0:50
TTCTCTGGACTACCGGGGTTTCTAATCCCGTTTGCTCCCCACGCTTTCGCGCATCAGCGTCAGAACCGGTCCAGCGAGCCGCCTTCGCCACTGGTGTTCCTCCCAATATCTACGCATTTCACCGCTACACTGGGAATTCCACTCGCCTCCCCCGGCCTCAAGCAAAGCAGTTTGGACGGCCGTTCCTCGGTTAAGCCCAGGGATTTAAACATCCACTTGCCAAGCCGCCTACGCGCCCTTTCCGCCCCATAATTCCGACTCAAGCCTCCCCCCTACTTATTCCCCTGGCCAGTGCCCCGGA
+
CCCCCFAFGGGGFAFGGGGGGGGGGGGFFGCGGDG9FFFGGGGGEGFFFGDDC@FFGF@@FEG9CF8FGGGGCFGGG=FEGGEGGGGDGDGGGFF8FE?FGDGGFA==ADA9,AFCC7AF<5E:7+@CF:,3BF?@FD,BAD,,8B>>B,>+@@DG**@,>9FF?F,D8:DF;75BCEDG85:CFG+<EC***0+>+**:@**0<2+++20*37<@:F4+7:>CFDB>**02*0))41)2<+2**/:)/***9**273)*)/)*0*<)15C>>5**+)*3))-5(,,),)((0..00)(-(
@M03506:14:000000000-AKVR1:1:1101:4682:7782 2:N:0:50
TTCTCTGGACTACTGGGGTTTCTAATCCTGTTTGATCCCCACACTTTCGTGCATCAGCGTCAGTTACAGTCTAGTAAGCTGCCTTCGCTATCGGTGTTCTTGACGATATCTAAGCATTTCACCGCTACACCGTCAATTCCGCCTACCTCGTCTGTACTCAAGTGCTGCAGTATCAATGGCACATCGACAGTTAAGCTGCAGGATTTCACCACTGACTTATAGAACCGCCTACGCACCCTTTCAACCCAATACATCCGGACAACGCTTGCCACCTACGTATTACCGCGGCTGCTGGCACGTA
+
CCCCCFGFGGGGGFGGGD:FGGGFGFDF9FFGGFGGGGGGGGGGGGFG>GG@FFGFFGEGGGGFGFGAFGGGGGGGGA<E<FFGG9<6BFGFGGGCCFGFFGGGC7E=FGGGGGGFCFFFCF<FGGGGGGFGGDGGGGGCF7+@EFGGGGGGGGGGGCFGGFD=,=,@?,7A,E@>:EEDFGGCGC8EGEF;D7@7<7,,3+:6,@;C::FFFFFFCCAFG7CF8*:?C;*7?555(188<,41+;*.:+0)/1+>C13=>FFGDCE@*)**020+2,6:76<)((()474:?0(*)9:1(
@M03506:14:000000000-AKVR1:1:1101:18001:7840 2:N:0:50
TTCTCTGGACTACAAGGGTATCTAATCCCGTTTGCTCCCCACGCTTTCGCGCCTCAGCGTCAGGAATTGCCCAGAGACCCGCCTTCGCCACCGGCGTTCCTCCCGATCTCTACACATTTCACCGCTACACCGGGAATTCCAGTCTCCTCTGCAACCCTCAAGAACAGCAGTATCGATCGACGTTCTTCGGTTCAGCCGACGGATTCCACGCCCCCCTCGCCATCCCGCCTACGCGCCCTTTCCGCCCAGCAATCCCGCCCAACCCCTGCCCCCCCCGCCTTCCCCCCGCTGCCGCCGCCGC
+
CCCCCGGFGGFGGGGGFEGGGGGGGGGGGGGGGGGGGGGGGGGGGGGGGGEGGCGGFGGGGGCFGCAFGGGGG<FG8FGGGGGD=DFCEGGGGC+@>@BF9FGDG7CFDFEFFFGE8F<FFGGGG:>C9FDF7=F:FCFGGDEEFCE9F,,DFCGFGGFC?,3DFF88:>,3,@3@,,=E5>*>E><=C:BE*,6CGC:**/3*3++=CD):5)**9*0>D330>F).><5CCD5D9D)02+0*>*:32**)*)*2*4)*.))*1**0/8*>>D8**(8*(,4(.3(7(.--)42))0(((
@M03506:14:000000000-AKVR1:1:1101:10821:7845 2:N:0:50
TTCTCTGGACTACCGGGGTATCTAATCCTGTTTGCTCCCCACGCTGTCGCGCCTCAGTGTCAGCAATAGCCCAGCAGGCCGCCTTCGCCACCGGTGTTCTTCCGGATCTCTACGCATTCCACCGCTACACCCGGAATTCCACCTGCCTCTACTATGCTCGAGCCAGGCAGTCTGCACGGCCGACCCGGGGTTGAGCCCCGGGCTTTCACCGCACACTTCCCCAGCCACCTACGCGCCCTTTACGCCCCGTGATTCCGGCCAACGCTCGCCCCCTCCCGATCACCTCCGCCGCTGCGACAAC
+
CCCCCGFG-EGGGGGGGGGEGGGGGF9FGGGGGGGGGCGGFGDGECGGGGGGGCGGGGGGGGGGGGGDFGGGGGGFFGGGGGGGGDGGGGGFGGGGGGGGGGGGGGGGGGGFFGGGGEGGGGGGG:FGGFGGGGG:FFEF=DGGCGGGGGEFGFFGGGGGGGGGG>>FDEGDEFGFFGGGGGEEGGGGDE8E8F?FCF:5//2*;AE9CFGG=<*;2:*3CF5C<D)7**)+*8779/)2<+?59E5)*1*)0*2:C6C*))0*1**.*0>@5)***()2(-3(..4<()((.9()))-(.
@M03506:14:000000000-AKVR1:1:1101:19737:7854 2:N:0:50
TTCTCTGGCCTACTGGGGTATCTAATCCCGTTTGCTTCCCTGGCCTTCGTGCCTCAGCGTCAGGAACTGTCCAGAGACCCGCCTTCGCCACTGGTCTTCCTTACGATATCTACGCATTTCACCGCTACACCGTAAATTCCAGTCTCCTCTCCAGTCCTCAAGCATGGCAGTATCGAATGCAGTTTCGGAGTTAAGCTCCGAGATTTCACACCCGACTTACCGCGCCGCCTACGCACCCTTTACGCCCAATGAATCCGAACCACGTCTGCGTCCTCTTTATTACCGCGGCTGCTGACCCAGG
+
CCCCCGGG9FFEGGGGGGGGGGGGGGGGGGGGGGGGGGGGGGGGGGGGGGGGGGGGGGGGGGEGGGGGGGGGGGGGGGGGGGGGGGGGGGGGGGGGGGGGGCCGGFGGGGGGGGG7F@FGGGGGGGEGGGGGGGDGFGGGGGGGFGGGGDGGGGFDCFGGGFGGGGGGGGFFCFEGDDFGGFFGGFCC+B3DF:FFFGFDGD5C9CGGFFGDECEGGD6EFCC5DGFFC38F3))2:3:CC9C3DEE5E@@=47CF)(>C3>F:**2)2.*05*+++-10.)6)((()()(-0).*)0((-
@M03506:14:000000000-AKVR1:1:1101:25932:7870 2:N:0:50
TTCTCTGGACTACTGGGGTTTCTAATCCCGTTTGCTCCCCTGGCCTTCGTGTCTCCGTGTCAGGAACTGTCCAGAGACTCGCCTTCGCCACTGGACTTCCTTACGATATCTACGCATTTCACTCCCACACCATGAATTCCATCCTCCTCCCCAGTCCTCAAGCACCGCAAACACGAACGCAGTTTCGGAGTTAAGCCCCGAGATTGCACTCCCGCCTGACGGCTCCACCTGCCCACCCTCTCCGCCACACGAACCAGGCCAACCCTCGCGCCCACTCCTGTACCGCGCCCGCCGGACCTGC
+
C,AACC9C@EAFC<6--76+8CFG,;C@F,C,C@<FG8C,CD,CE@FFCF<CF9F,6C6C6CF,CC6E9CF?FGAFFE,6,7@@:E,88,86C,,BE,C5CF,A?DFG79F9,,+4B7E9,9E,4,:AB+@9,,AFFFCC@,,4,,9D,684=86,,E,@,,@=EGCC6++,,6+>8++5>?+3,,8@C7*4;7,58931*34:;,,,<+;4C4*:5*2=*):*>8)=G*)*2))*//)***219:*)0**.))1*1,*:8))*1**0*))0)*2**.*+).62(1()-)(()(())),.(
@M03506:14:000000000-AKVR1:1:1101:16687:7877 2:N:0:50
TTCTCTGGACTACACGGGTATCTAATCCCGTTTGCTCCCCTAGCTTTCGCGCCTCAGCGTCAGTGTCGGTCCAGGAAGCCGCCTTCGCCACCGGTGTTCCTCCGGATATCTACGCATTTCACCGCTACACCCGGAATTCCGCTTCCCTCTCCCGAACTCAAGCCCGCTAGTTTCCTGTGCAGTTCCCCAGTTGAGCCGGGGGATTTCACACAGGACTTAACGAACCGCCTACGCGCCCTTTACGCCCAGTAATTCCGAAAACCGCTTGCCCCCCCTGTATTCCCGCGGCTGCTGGCCCAGA
+
CCCCCGFGFGGGGGFGGGFGGGGGGGGGGGGGGGGGGGGGGFGGGFGGGGGGGEGGGGGGGGGGFGGGGGGGGGGGGGGGGGGGGGGGGGGGGGGGGGGGGGGGDGGGGFGFGGGGGGFGGGGGGGGGGGDFGGGGGGGGGGGGGGGGGGGGGGDEEECFGGGGGDGG:CDAFGGGGGFGFFFGGGGGGDFFFCFGFD5:EDGCCFGGFDGGGG5;CC@FF:*:D>;@ED):*))96C76C7C5D5E@=<946BGFD(**8)793*858)*)7)/:*.896)).1(1718((/4,7)<6B(
@M03506:14:000000000-AKVR1:1:1101:23954:7941 2:N:0:50
TTCTCTGGACTACTAAGGTATCTAATCCCGTTTTCCCCCCTGGCTTTCGCTCATCAGTGTCAGTGTTGGTCCAGGCCGCCGCCTTCGCCACCGGTGTTCCTCCAGATCTCTACGCATTTCACCGCTACACCTGGCATTCCGCGTCCCTCTCCCAAACTCAAGCCATCCAGTCTCAGACGCAGTTCCCCAGTTAAGCTCAGGCATTTCACGTCTGCCTTAGTTGGCCACCTACGACCCCTTTCCTCCCAGTACTTCCGACCAACCCCCGCCCCCCCCCTTCTCCCCCCGTTCCTGCCCCTGC
+
CCCCCGEF<FFFGF@6C-C<EFG9<FECGEGFD,EEGDGGG@<FFGGFFGEF:EF,6F9FDEEFGGGCDFFGGFF,@@+FEEGDGG7FGDGGF@@:FFFGFFFE,9E,CFD@FFCEFCBA9FF4CB=C,6A,6,,AFAFD:C=CEB>9E=>8E=,6DCFG6,:EF98E,,7,@C,,2@;C3:@,,5,=<6?E,,,;D,<1=*41,=C7C**2A*,>C=2AFC:+0*/2;<A72))24558<+2+:2C>6<:**9C77():))8****0:>D357EE5()*)).4-(,),).(/6(950(((
@M03506:14:000000000-AKVR1:1:1101:27133:7946 2:N:0:50
TTCTCTGGACTCCTAGGGTATCTAATCCCGTTTGCTCCCCTGGCTTTCGCTCCTCAGTGTCAGTGTTGGTCCAGGACGCCGCCTTCGCCACCGGTGTGCCTCCAGATATCTACGCATTTCACCGCTACACCTGGAATTCCGCGTCCCTCTCCCACACTCAAGCCAGCCAGAACCAGACGCAGTTCCCCGGTTAAGCCGAGGGATCTCACGTCTGACTTAGTTGGCCACCTACGTACCCTTTACGCTCAGGACTTCCGCACAACGCTTGCCCCCCCCCTTTCACCGCTGCTGTGCGCACGGG
+
CCCCCFGF<FC,FFG<AFFCDEFGEEEFFFGGGGGFGFF@FFDEC6@;FCEGGCEGGDFFFFGFCC,E<@FEEFGCFGGEG@GFGFGGGFGGCGDEF,C<FAFGGGGGAEG<EF@F@7EFFFF7C+@CEFG8?8:8FCC,=CCBC=>93,@DDF,+B,@DC,,6@,@:@,,8,@B:6D5@C>1@,,3=@C>CE?;7EG*7?5;0*=AA:CCF**+5;1+4@1@+42;;**2<58*967*82+79D*C>*03)6*2*5(927)))9*175?F53<*1*()+).))(4()(/)-))->5),4(
@M03506:14:000000000-AKVR1:1:1101:4874:7946 2:N:0:50
TTCTCTGGACTACAAGGGTATCTAATCCTGTTTGCTCCCCACGCTGTCGCGCCTCAGTGTCAGCAACTGCCCAGCAGGCCGCCTTCGCCACCGGTGTTCTTCCGGATCTCTACGCATTCCACCGCTACACCCGGAATTCCGCCTGCCTCTACAGTGCTCAAGCCAACCAGTTCGCACGGCCGACTCGGGGTTGAGCCCCGAGCTTTCACCGCACGCTTGTCCCGCCCCCTACGCGCCCTTTACGCCCAATGCTTCCGGACAACCCCCGCACCCTTCGTCTTACCGCGGCCGCTGCCACCGC
+
CCCCCGGGEGGGGGGGGGGGGGGGGGGGGGGGGGGFFGGGGGFGGEGGGGGGGCGGGFDEFGFGGGGGGGGGGDEFGFGGGGGGGGGGGGGGGGGEGGGGGGGGDGEGGGGGGGGGDGGGFGGGGG7FGGGDGEEGFGGGGGGGFFGGGGDEFFADG,@,@EF+8:+6AFACACE5@CEEE?EG5CGDGC*=1<8CGGGGCDEEFCC197>C5CE=55):CCD=CC)8215=<>5C6>.*+3?CGE875*8)76C<>01:5.7*/*:7E)9@@****.)28-42(((.()-3)1(1)*(4(
@M03506:14:000000000-AKVR1:1:1101:23364:7969 2:N:0:50
TTCTCTGGACTACAGGGGTTTCTAATCCCGTTTGCTCCCCTGGCTTTCGCTCATCAGTGTCAGTGTTGGTCCAGGACGCCGCCTTCGCCACCGGCGTTCCTCCAGATATCTACGCATTTCACCGCTACACCTGGAATTCCGCGTCCCTCTCCCAAACTCAAGCCATCCAGTATCAGACGCAGTTCCCCGGTTAAGCCGAGGGATTTCACGTCTGACTTAGTTGGCCACCTACGAGCCCTTTACGCCCAGTAATTCCGAACAACCTCTGCCCCCCCCCTATTTCCCCGGACGCTGCCACGGG
+
CCCCCGGGDGGGGGGGGGFFGGGGGGGGGGGGGGGGGGGGGGGGGGGGGGEGGGGGGGGGGGFGGGGFGGGGGGGGGGGGGGGGGGFGGGGGGGGDGGEGFGGFDFFFFGGGGGGGGGGGGGGGG7FGGGGFGGGCGGGGGG7EGGEGGGGFFGCEGFGFGGGGGFG88<,DAF9A6EE558CGGGGGGE1=C9;CFGECEGE639:EFFGCC37E+:+=FFG?DDA8FF6<*88C6FF6E?C*9CE>5<F4/87C9675))0*2*3)<99)75=C*(.+-)))),()()-,),(/01((,
@M03506:14:000000000-AKVR1:1:1101:16008:7976 2:N:0:50
TTCTCTGGACTACTGGGGTTTCTAATCCTGTTTGATCCCCACGCTTTCGCGCCTCAGCGTCAGTTGTGTGCCAGATAGCCGCCTTCGCCACCGGTGTTCCTCCTAATATCTACGAATTTCACCCCTACATTAGGAATTCCGCTATCCCCTCACACACTCCAGCAATACAGTTTCAAAGGCAGTTCCGGAGTTAAGCTCCGGGATTTCACCCCTGACTTGTATTACCGCCTACGCGCGCTTTACGCCCCGTAATTCCGACCAACGCTAGCACCCTTCGTATTACCGCGGCTGCTGGCCCGCA
+
CCCCCGGGGGGGGGFGGGGGGGGGGGGGGGGGGGGGGGGGGGGGGGGGGGGGGGGGGGGGGGGGGGGDGGGGGGGGGGGGGGGGGGGGGGGGGGGGGGGGGGGGGEGFGGGGGGGGGGGGGGGGGGGGFFGFGGDCFGGGFGGGGGGFGCEGGGGGGEFFGGGGCFEGGGFGAFGFGFGGGGGFGGDEEGGGCEGF9CFGEDEGC?:=FFD4EDFFGGFFFGG7FDDEGD)68B5DBC);8:>3<EE3EEE)79:FF<)2<7>GD=80<?*<5728C:7C8-<B:6(;()-4:03D5>(,(
@M03506:14:000000000-AKVR1:1:1101:25220:7985 2:N:0:50
TTCTCTGGACTACTGAGGTTTCTAATCCCGTTTGCTCCCCACGCTTTCGCGCCTCAGCGTCAGGAATTGCCCAGAGACCCGCCTTCGCCACCGGTGTTCCTCCCGATCTCTACACATTTCACCGCTACACCGGGAATTCCAGTCTCCTCTGCAACCCTCAAGAACATCAGTATCGATCGACGTTCTTCGGTTCAGCCGAAGGATTTCACGACCGCCTTGCCATCCCGCCTACCTCCCCTTTCCGCCCAGTAATTCCCCGCACCGATTGCCCCCCCCTTCTTACCCCGGCTGCTGCACCCGG
+
CCCCCGGGGGGGGGGGGGGGGGGGGGFGGGFGFEGGGGGGGGGGDCGGGG:FG,FGGGGGGGGGGGCFFGFGGGGGGGGGGGGGEG7FFGGGGDC4CFGGFAFGGGGGFGG9FCEGGFGGFFGGGCCGFFGD+3CBDGGGGGGG8B99E;8=BDGGG8DEC9;4@?,:C9,=:E6+@@E5EEG*,655**BC*>,;8CE*:DF1,4=7,*2CG8*?DD)+0216>F5:5756***9(/.0+0219/*)*03**1:C*()17)7))*2.C=C>>):**(09)653(,-)()-4)4)*)0(((
@M03506:14:000000000-AKVR1:1:1101:15729:7988 2:N:0:50
TTCTCTGGACTACAAGGGTTTCTAATCCTGTTTGCTCCCCACGCTTTCGTGCCTCAGCGTCAGTATCGGGCAAGTGAGCCGCCTTCGCCACTGGCTTTCTTGCGAACATCTCCGACTTTCACCTCTACACCCGCAGTTCCCCTCCCCTCTCCCGAACTCAAGATCTTCAGCACCACAGCCAGTTCTGGAGTTGACCCCCAGCATTTCCCCCCTGCCTATAAAACCCGCCTCCCCACCCTTCCCGCCACTTGCTCCCGATCACCGCCCGCCCCCTCCTAATTACCGCGGCTTCTGCCCCGAA
+
6,66,<E@F@-CAECEGC;E6,CF,CFC9<EF,,,,CFG,,6++8@<6@C9,6;6;C@:,,8,CE,<@76F+6:CC,,C@+@@F66,C,,B,E,,,:4FF<<,CF+++,,,,,76+8+,5@E<,4,9,,A,+@:B+8,DC,DDB+C>,=,@,=++3>,@A6CA,3C7@:3,8,@D:@D,*,,@,E,,@33D,,,,2,4;*4*,15,=,<04C5***22+++++31<.52*)/*.):;*8C****/:*)0++*/*7CD1):5)0*)/*0:7C)>)/**)*+))-6(2(.()(.0))*)0,((
@M03506:14:000000000-AKVR1:1:1101:5098:7993 2:N:0:50
TTCTCTGGACTACCGGGGTTTCTAATCCTGTTTGCTCCCCTAGCTTTCGTTCCTCAGCGTCAGTAGTGGTCCAGCGCGCCGCTTTCGCCACGGGTGTTCCTGCAGATATCTACGCATTTCACCGCTACACCTGCAATTCCACGCGCCTCTCCAACACTCCAGCACAGCAGTTTCGGAAGCAGTCTCTGAGTTGAGCCCAGAGATTTCACTCCCGACTTGCCACACCGCCTACGAACCCTTTACACCCAGTAATTCCGAACAACGCCGGCCCCCTCCGCCTTACCGCCGCTGCTCGCACCGA
+
CCCCCGGGEFGGGGGGGGGGGGGGGGGGGFGGGGGGGGGGGGGGGGGGGGGGGGGGGGGGGGGGGGGGGGGFGGGGGGGGGGGGGGGGGGGGGGGGGGGFGGGGGGGDFGGGGGGGGGGFGGGGGGGGGGGGGGGGGFGFCFCGGGGGGDEGGGGFGGF8DDFGGGGGCCGDCCECG>7D,==DGFCFGGG?>FCFGGFGDCF9FFCGGCCCCCED51;FGGG6CDD:EC)09:FGFGFGGFG7CGGFG++*74?CC(>E35>7C*:)2<CBFD*;C(.1().4(2(0()((/-4D7)(((
@M03506:14:000000000-AKVR1:1:1101:27026:8006 2:N:0:50
TTCTCTGGACTACCGGGGTTTCTAATCCCGTTTGCTCCCCTAGCTTTCGCGCCTCAGCGTCAGTGTCGGTCCAGGAAGCCGCCTTCGCCACCGGTGTTCCTCCGGATATCTACGCATTTCACCGCTACACCCGGAATTCCGCTTCCCTCTCCCGTACTCAAGCCCGCTAGTTTCCTGTGCAGTTCCCCAGTTGAACCGGGGGATTTCACACTGGACCTAACGCACCGCCTACGCGCCCTTTATGACTCTTAATCTCGAACACCGCTTGCAACCTCTCTCATTATAGCGGCTGCTGCCCAAT
+
CCCCCGGGGGG,6CF>C@@CFFFDCEECFFFF,BEFGG,B<DCFECC@CFGCEFEFFGGEEEFAE,CCGBFCF,<DFCEFEFEG7D,BC:BGGFGGBCCA,CDC+@FFGGG,CFEEDGGGFEFBCFCEGG<+=:7=DFFBC>6@CD?F8DDC6@,@8DDGCF?D*@BEECFFGFDGGGGG@E,BF,<,,8,,,,,1*4:C/)38897?FCG49*2**2/<**)/C53.>*):<).)-)78@+*2*++*+3+/1*207)**0))))/*)192?.**+*)/3-).))-)8(),4)))0)034(
@M03506:14:000000000-AKVR1:1:1101:12727:8007 2:N:0:50
TTCTCTGGCCTACTAAGGGTTTCTAATCCCGTTCGCTCCCCTGGCTTTCGCGCTTCAGCGTCAGTGTCGGCCCAGCAACCCGCCTTCGCCGCAGGTGTTCCTCTTGATATCTACGCATTTCACCGCTACACCAAGAATTCCAGTTGCCCCTTCCGCACTCTAGTCGCCCAGTTTCAGTTGACATTTCCGAGTTAACCTCGGAGATTCTCCAATTGACTTGTGCTGACCGCCTACGCGCCCTTTACCCCCAGTACATCCGACCAACGATTCCTCCCCCCGTCTTCCCGCGCCCGCCGCCCTC
+
CCCCCGGGCFDFGGDGG9FGGDGGGGFGGGGFFFGGC8FCFFCFGGGFGEGGDGGGGGGD:FCCG<FE,CFCFGFCF,@ECCFGGFCFGGGG+>:FFFFEE<F9F9?FG9E<EFCCFCC<@EEFDF:CFFCF7<D,AFG9=C;EFEC9FFD@?FGCCE8@E9@CGC++:*@,3@;,2,25;E,@D9DE8**>4:?,254*49*/8C,,12:*=CC;+3:<F*:F+28)/C35/8.:6/>E=:2*2+0.:8*07*2**4CC:.7CG8*08**/9<8C5()*(42)).(),)(()4(/)0-(.
@M03506:14:000000000-AKVR1:1:1101:22204:8023 2:N:0:50
TTCTCTGGACTACTGGGGTTTCTAATCCCGTTTGCTCCCCACGCTTTCGTGCCTTAGTGTCAGAGATGAGCCAGTAGACTGCCTACGCCATCGGTGTTCCTGCTAATATCTACGGATTTCACTCCTACACTAGCAATTCCATCTACCTCTCTCACTCTCTAGCTGAGCAGTTCAAAATATGGATGTATGGTTGAGCCACACGCTTTCATACCTTGCTTACTCTGCCACCTACGCAACTCTTTACGCCCAGTACTTCCGGATAACGCTTGGATCTTCCGTATGAACGCGGCTGCTGGCTGGG
+
CCCCCGGGCFGGGGGGGGGGGGGGGGGGGGFGGGGGGGGGGGGGGGGGGGFGGGGGGGGGGGGGGGGGGGGGGGGGGGGGGGGFGGGGGGGGGGGGGGGGCFFG<EFGAEFFGGGGGGGGGFFDEGGGCGCFGFG9FFEGGGGGGGGFGFFAFFAFGC8@FFGFCFFGG8DAAFA3EF,EF8DC8FFGGGGG68BED?ECCDDGCFFDCFF7CFFGCDAGF+297969CD*<*9>G=7A9CC+5@C4::C<C+=+2C()*2)+*:8=>F8<*6:+1?(A*/(/)7(,)()(47446>)(((
@M03506:14:000000000-AKVR1:1:1101:12957:8036 2:N:0:50
TTCTCTGGCCTACCGGGGTTTCTAATCCTGTTTGCTCCCCACGCTTTCGCGTCTCAGCGTCAGTATCCAACCAGGGGGCCGCCTTCGCCACCGGTGTTCCTCCCGATATCTACGCATTTCACCGCTACACCGGGAATTCCACCCCCCTCTTTGGTACTCTAGCTTGTCAGTTTCATGCGTCGTTCCCCGGTTGAGCCGAGGGATTTCACACATGACTTAACAGACCGCCTACCCGCCCTTTACGCCCAATTATTCCGGACAACGCTCGCACCCCCCCTCTCACCGCGCCCGCCTGCCCGCG
+
CCCCCGGG-FGGGGGGGGGGGGGGGGGGGGGGGGGGGGGGGGGGGGGGGGGGGGGGGGGGGGGGGGGGGGGGGGGGGGGGGGGGGGGGGGGGEGFGGGGGGGGGGGGGGGGGGGGCGGGGGGGGGGGGFGGGGGGEGGGGGGGGGGGGGGGFFGGGGFCDC?EFGGDFGGGDFGFGGGDCGGEEGFGGGCG7C?CGGGGGGD;8?FF9:7<3C*+<DC@7CC>*15<<=>BG*).7357C0+:*7:5)**+*9/?FF1**)7@/<*;.C)7>>GGC*,)2().4((2)4)-9)((*008(-
@M03506:14:000000000-AKVR1:1:1101:21005:8036 2:N:0:50
TTCTCTGGCCTACAGAGGTTTCTAATCCCGTTTGCTCCCCTAGCTTTCGCGCCTCAGCGTCAGTGTCGGTCCAGGAAGCCGCCTTCGCCACCGGTGTTCCTCCGGATATCTACGCATTTCACCGCTACACCCGGAATTCCGCTTCCCTCTCCCGAACTCAAGCCCGCTAGTTTCCTGTGCCGTTCCCCAGTTGAGCCGGGGGATTTCACACAGGACTTAACGAACCTCCTACGCGCTCTTTACGCCCACTGATCCCGGACAACGCTTGCCCCCTACGTATTCCGCCGGCTCCGGTCACGTA
+
ACCCCFGF-CEFGGGGFFFFFGGGGGGGGGGGGCFAFFGGG8FGGGGGGGGGGGGGGGGGDGDGF9EFGGEGGGG?EFGGGGGGGGGDGEGFEDGGGGGGGGGGGDGGGGGG,AFGGCDBGGD@@F7FGG8FGGEGGFEGFGCGGDF,BDG?FG>8C,@EF,D;+5C58@>=EFCFFFCFGGGEGFFFFE<<FBFFGDGC855C@67=E+;CFC5AF7@7>//19))8:5=ECE>D;D3@CCCDGD*5**3*8*:*7()*))0/9?*);9457)*:*46+4).((((02.(,),(9)633.
@M03506:14:000000000-AKVR1:1:1101:23047:8058 2:N:0:50
TTCTCTGGACTACAGGGGTTTCTAATCCTGTTCGCTCCCCACGCTTTCGCGTCTCAGCGTCAGTACCGGCCCAGAGTGCCGCCTTCGCTACGGGTGTTCCTCCCGATCTCTGCGCATTTCACCGCTACACCGGGAATTCCACACTCCCCTACCGGACCCAAGTAACCGCAGGCACGGCGCGCCCCGCCACCTTGAGCCTGGAGATTTCATCGTCCACCTGCCGAACCGCCTACTCGCTGTTTCCGCCCACTACATGCGGACAAAGATCGCCCCCCACGTACTCACCTGCCCGCTGGCCCCC
+
CCCCCGFG9;E@AA89BF@FCFFFC@@E,CEEFE@FFBF:EFCEGGGAGGG@@FDC<FCF7@@FE@<,C7:F@F@AFGAFFGGCFAF@FC=4B:F:FGFGGFFGDGGEFGGG,@FFGGGGGGECDFEFGFC7+3+=@DFCEFF:3D,@6>+DFE**@:>,*;5,,2,*@EC**,24:5:*1=*3?*:CED**0<7+<*****;+;++3+2**2****20+29)*1977E>):2*)*(*)23<***:8>CC=F)6**9()257)*20+**)/0))1:C(0*(,-).()).).()30)).(((
@M03506:14:000000000-AKVR1:1:1101:21907:8068 2:N:0:50
TTCTCTGGACGACTTGGATATCTAATCCCGTTCCCTCCCTTGGCTTTCGCTCCTCAGCGTCAATGTCGGTCCAGAACGCCGCCCTCGCCACCTCTGTTCCTCCAGATATCTTCGCATTTCACCCCTAGACCTCGAACTCCCCATTCCTCTCCCGAATCCAACCCATCCAGTATCGTACGCAGTGGCCCAGTCAAGCTTCTTAATCTCTCGCCCGACCTCCTGCCCCGCCGACTCTCCCCTGCCGCCCATCCATTCCACCCCCTCCCTCCCCCCTCCATCCTCCCCGGTGTCCGCGCCCGTC
+
@,8A,CC-6-8+6FC---,<CF96,C,6FEE,,66,,B@,C6@EE,,C,,8@6@E9EF78@,,,<,68+@:7CE,6,6,76CF++C@B+,84,,:,559,C,,B,,C<,,:,,+++++,,,@,=F+=,8:8,,+4,,44A,@=@,7@>9DCFD6CE+=BF,,6ACF,::,@><A>@,@:;*51,,*,1@,,22,6,5,,,,5,2,,5,,2*)*14:)2)***0*//).:))/))1*(7)**/2C31/)***)9*:C>2*1)))/9*00*7975)***-**,-(,4-()-),))(-)))(,(
@M03506:14:000000000-AKVR1:1:1101:13231:8070 2:N:0:50
TTCTCTGGACTACCGGGGTATCTAATCCCGTTTGCTCCCCTGGCCTTCGTGTCTCAGTGTCAGGAACTGTCCAGAGACCCGCCTTCGCCACTGGTCTTCCTCATGATCTCTACGCATTTCACTGCTACACCATGAATTCCAGTCTCCTCTCCAGTCCTCAAGCACCGCAGTATCGAATGCAGTTTCGGAGTTAAGCTCCGAAATTTCACACCCGACTTACGGCGCCACCTACACCCCCTTTACGCCCAATGCATCCGAACAACGCTTTAGACCTCTGTATTACCCCGGTCTCCGCCCCAGA
+
CCCCCGGG-EFGGGGGGGFGGGGGGGGGGGGGGGGCFGGGGGFGGGGGGGGGGGGGGGGGGGGGGGGGFGGGFGGGGGGGGGGGGGGGGGGGFFFFGGFGGGGGG9<FFFGGGCE:FCEGGGGFGGGGGGGGGGGGFFGGGFCEDGGGG;EEAFDGFFG9DGGFGGGGCCE,@FCGGGGGDEDFCDC=>E8CCGFG7CGC+78DGGFFGCGGG7:?CDF747C5<D>DC*)<>F45:D888+:5<EGF58>)9*79*4**).)))*/.016*976++.*3-.6A4((0(0()*,(1)0(-(
@M03506:14:000000000-AKVR1:1:1101:15898:8072 2:N:0:50
TTCTCTGGACTACAAGGGTATCTAATCCCGTTTGCTCCCCTGGCTTTCGCGCCTCAGCGTCAATGCCGGTCCAGGATGCCGCCTTCGCCACCGGTGTTCCTCCAGATATCTACGCATTTCACCGCTACACCTGGAATTCCGCATCCCTCTCCCAATCTCAAGCCATCCCGTATCAAGCGCAGTTCCCCGGTTAAGCCGAGGGATTTCACGTTTGACTTAGTTGGCCGCCTACGACCGCTTTCCGCCCAGTAATTCCGCACAACGCTTGCCCCCCCCGTTGTACCGTCGCTGCTGGCCATGG
+
CCCCCGGGGGGGGGGGGGGGGGGGFFGGGGGGGGGGGGGGGGFGFGGGGGGGGEGGGGGGGGGGGGGGGFGGFGGGDGGGGGGGEGFGGGGGGGGGGGGGGGFGGGGGGGGGGGGDGCFGGGFEEBFGC@FFGDCFGFGGGGGGGGCFF@DDED8DDEGGGCFGF9DC3AF:@:,ECGG5BCCEFCFC8EC:CCEGFG858);*0+49:<70=C+57CCCFF7?4<5BEC3:*..9(/0:@+**1:85:E<4**2*9():)7@3D5E)8)9>)95:*()*-.:9(((0-)(-))(*)),.(
@M03506:14:000000000-AKVR1:1:1101:7596:8086 2:N:0:50
TTCTCTGGACTACCGGGGTATCTAATCCTGTTTGCTCCCCACGCTTTCGCACATCAGCGTCAATGCCGGTCCAGTGAGCCGCCTTCGCCACTGGTGTTCTTCCGAATATCTACGAATTTCACCTCTACACTCGGAATTCCACTCACCTCTCCCGGATTCAAGCGATGCAGTCTTAAAGGCAGTTCCGGGGTTGAGCCCCGGGCTTTCACCTCTAACTTACAAAGCCGCCTACGCGCGCTTTACGCCCAGTAATTCCGCACCACGCTAGCCCCCCCCGTATTACCGCGGCGGCTGGCACGGG
+
CCCCCGGGGGGGGGGGGGGGGGGGGGGGGGGGGGGGGGGGGGGGGGGGGGGGGGGGGGGGGGGGGGGGGGGGGGGFFGGGGGGGGGGGGGGGGGGGGGGGGGGGGGGFGGGGGGGGGCGGGGGGGGDGFFCFFGGGGGGGGGGGFFGDFFGGGGGCGGGGGGGGGGGG7EGGGG9CFGGGGGGFCFGGGGEEGGGGGGEDGCEGGFGGGG*7CGFGFGFGG7=CCD>BCD>?CB5)2D@GG7:*95CDC<FF8FG76(1:)7>3C8*)2)9<3/8:8:57()49:92)()(-<>(*09(2(
@M03506:14:000000000-AKVR1:1:1101:24281:8091 2:N:0:50
TTCTCTGGACTACAAGGGTTTCTAATCCCGTTTGCTCCCCTGGCCTTCGTGCCTCAGTGTCAGGAACTGTCCAGAGACCCGCCTTCGCCACTGGTCTTCCTCATGATCTCTACGCATTTCACTGCTACACCATGAATTCCAGTCTCCTCTCCAGTCCTCAAGCACCGCAGTATGGAATGCAGTTTCGGAGTTAAGCTCCGAAATTTCACACCCCACTTACGGCTCCACCTCCGCACCCTTTACGCCCAATGCATCCGCACAACGCTTGCGACATATGTCTGACCGCTGCTGCTGGCACAGC
+
CCCCCGFGGGGGGGGGGGGGGGGGGGGGGGGGFEGGGGGGGGFGGGGGGGGGGGGGGGGGGGGGGEFGGGGDFGCFFGGGGDGGGGGGGGGGGGGGCFGGCGGGF9EFDFFGGDFGGDAFGGGGGGGGFGGFCCF9EFFGGGGGGGDEG,@EEC=FGGGG8DFGGGE>=6>DA8D;D9AF;FGGFG68=EGF=D9A8=FG6>+,@EFEF<FDC>CC92=AC?D;C4;FC9*;<B)95C6C,:C4CEG357>);@CCD()*.;:):8E:*0>7)*+++)*2))..(44)2),3),(*094((
@M03506:14:000000000-AKVR1:1:1101:4368:8095 2:N:0:50
TTCTCTGGACTACTGGGGTTTCTAATCCCGTTTGCTCCCCTGGCCTTCGTGCCTCAGTGTCAGGAACTGTCCAGAGACCCGCCTTCGCCACGGGTCTTCCTTACGATCTCTACGCATTTCACTGCTACACCGTAAATTCCAGTCTCCTCTCCAGTCCTCAAGCACCGCAGTATCAAATGCAGTTTCGGAGTTAAGCTCCGAAATTTCACACCTGACTTACGGCGCCACCTACGCACCCTTTACGCCCAATGAATCCGAACAACGCTTTAGACCTCTGTATTACCGCTGCTGCCTGCACCGA
+
CCCCCGGGFGGGGGGGGGGGGGGGGGGFGGGGGGGGGGGGGGGGGGGGGGGGGGGGGGGAFFAFGGGGGGGGGGGGGGGGGGGGGGGGDCFEGGGGFFGGGGGGGGGG@FGGGGGGGGGFGGGGGG<FF:FCFDFFFFGFAFGFADFFGAFFGGDFGGG9DGFFGGGGE=BAAF>DFGGGDF8@EGEGG7BECFFF<CDEDG>F;FFGGGFDGFCFGGAGGD4*)9:;CF)08:39(9.0A7FCDG=>58@6*72*/4DC))))9==)+*97)0<A<:*34)-42>(.4)4))))*))((,
@M03506:14:000000000-AKVR1:1:1101:18842:8116 2:N:0:50
TTCTCTGGACTACCGGGGTTTCTAATCCTGTTTGCTACCCACGCTTTCGTGTCTCAGCGTCAATGCCGGTCCAGGATGCCGCCTTCGCCACCGGTGTTCCTCCAGATATCTACGCATTTCACCGCTACACCTGGAATTCCACATCCCTCTCCCGGATTCAAGCCTTCCAGTATCGAACGCAGTTCCTCGGTTAAGCCGAGGGATTTCACGCACGACTTACAAGGCCGCCTACGCGCCCTTTACGCCCAGTAATTCCCACCAACCCTTTCCCCCCCCGTATTCCCGCGGCTCCTGTCACGGG
+
CCCCCGGGGGGGGGGGGGGGGGGFGGGGGGGGGGGGGGGGGGEGGGGFGGGGGFGGGGGGGGDGGGGGGGGGGGGGGGGGDGGEGGGGGGGGEGEGGGGGGAF==<FAFFFGC7:+CEGGGGGCGGGG9EGCEG8FGGGGGGGGGGGC>BFGGGG+BEGF9CFCEADDGDEGGGD5CCGGG*@F?D?ECC>CE?;CEE5?8)4C*=<7CC5:CC*/:2;+2107CF57573CC:5<;C3CC7?7DEEF50<***22*)*15)8*1A*/</>>7C=C8()*(-6739()(0((),)**14((
@M03506:14:000000000-AKVR1:1:1101:23528:8119 2:N:0:50
TTCTCTGGACTACCGGGGTATCTAATCCTGTTCGCTCCCCTAGCTTTCGCGCCTGAGCGTCAGGTAAGGCCCAGAGATCCGCCTTCGCCACCGGTGTTCCTCCTGATATCTGCGCATTCCACCGCTACACCAGGAATTCCGATCTCCCCTACCTACCTCGAGCCACGCAGTATCGAATGCAGTTCCGGGGTTGAGCCCCGGGATTTCACATCCGACTTACGTGGCCGCCTGCGCGCGCTTTACGCCCAATAAATCCGGACAACGCTCGGCCCCTCCTGCTTACCCCGGCTGCTGGCCCGGT
+
CCCCCGGGFFGGGGGGGGGGGGGGGGGGGGGGGGGGGGGGGGGGGGGFGGGGGGGGGGGGGGDGGGGGGFGGGGDGFGGGFGGGGGGGGGGGGGGGFFGGGGGGGGGGGGGGGGGGGGGGGGGGGGGGGGGGCEGFFG;FFEEGGGGGGGGGC,=FF?FEG;B8@FEGDEGCFGGC76CFGFFGG?ECEC7CE?CCCFGGGCCC8?C7CCFGGG8?D*@F*2559>>DGG>*9>351C);8+2*7EG3/*29=B>DG0*C3)))1*2.*0*73****))+.-),((()()41/5::)0-(-
@M03506:14:000000000-AKVR1:1:1101:22583:8123 2:N:0:50
TTCTCTGGACTACAGGGGTTTCTAATCCTGTTTGCTCCCCACGCTTTCGCTCCTCAGCGTCAGTCACGGCCCAGAGTGCCGCCTTCGCTACGGGTGTTCCTCCCGATATCTGCGCATTTCACCGCTACACCGGGAATTCCACACTCCCCTACCGGACTCAAGTCATGGCAGTATCAGGTGGCCCCTCCACGTTGAGCGTGGAGATTTCACACCTGACTAACCAAACCGCATACGAGCTCTTTACGCCCAATAATACCGGACCACCTAAGGCCCACTCGTATTACCGCCGCTGCTGCGCCCC
+
CCCCCFFG-FFFFGCFFEBFFGGGFGGGGGGGGGGGGGGDGGGGGGGGG>CGGGGFE8CFEGGGGGGGGGGGGGGGGGGGGGGGGGGGGDEEEE=BFCFEGFFGC@FD7<FGGGGGG7AF?EEEC::FFGGGG7FEFGG99=,B8=EFDEFGGG+BEGGFG,@EFFECC?EC,DC@FFFD>E?FGD8C=CEC8ECCF5==8D5+5+4C?7FGGGG60+;CC7;*>FF>E)0/>>593/<CFF7**:/5C80)9*202()*))7D**2)3)*.0***0()23(.6)1()(.(4<??*))(((
@M03506:14:000000000-AKVR1:1:1101:4715:8127 2:N:0:50
TTCTCTGGACTACAGGGGTTTCTAATCCTGTTTGCTCCCCACGCTTTCGCACCTCAGCGTCAATATGTGTCCAGTAAGTCGCCTTCGCCACTGGTGTTCTTCCGAATATCTACGAATTTCACCTCTACACTCGGAATTCCACTTACCTCTCCACAATTCTAGCGATGCAGTCTTAAAGGCAATTCCGGAGTTGAGCCCCGGGCTTTCACCTCTAACTTACAAAGCCGCCTACGTTCGCTTTACCGCCAGTACTTCCGAACAACCCTAGCACCCTCCGTATTCACCAGGCTCCTGGCCCGGC
+
CCCCCGGGFGGGGFGGGGGGGGGGFGGGGGGGGGGGGGGGGGGGGGGGGGGGGGGGGGGGGGCFGGGGAFGEFFGGGGGGGGGGGGGGGGGGEGGGGGGGGGGGCFGFAFGGG?CFG7FGGGF<FGGGGG<?A7F7AEFGFGGGGGFGGGFGGGGGAD;E9@CEGGGG9D6AECF;FGFGGG?D9,@+5::D3,>?CEE5C>GGFFF?FGC?97AFCD49884;*;?4=C;E*).*/95C89>**23>EE9+A6+;*(**)..*96*)<*2<5*;:*-)*,)))..(.()(())(*))(-,
@M03506:14:000000000-AKVR1:1:1101:8841:8130 2:N:0:50
TTCTCTGGCCTACCGGGGTATCTAATCCCGTTTGCTCCCCTGGCTTTCGCTCCTCAGTGTCAGTGTTGGTCCAGGATGCCGCCTTCGCCACCGGTGTTCCTCCAGATATCTACGCATTTCACCGCTACACCTGGAATTCCGCATCCCTCTCCCAAACTCAAGCCATCCAGTATCAGACGCAGTTCCCCGGTTAAGCCGAGGGATTTCACGTCTGACTTAGTTGGCCACCTACGAGCCCTTTACGCTCGGTAATTCCGAACAAACGTTGCCCCCCCCGTATCCCCCGGCTGCCCGCCATGGA
+
CCCCCGGG-CFFGGGGGGGCGGGGGGGGGGGGGGGFGGGFFFGGGGGGGD@DGGGGGGDGGGAFFFDECFFGGGGGFGGGGGGEEGGGGCEGE>CGGGGGFGGGGGGF<FGGGGGDEGCF,CAFGGCGGGGGGF:@F=FFGDGECFGGFDGEGG,@?DEGFCDDFEGE88EC:F999@EC6:1EFCGFGD:C5,6D?E5:5CEC6,BCE68*=9>+2+@9CC+30*;=57)C538C;C;A<<C*7*2)*2*)1*:*9337.0.**2*78*25)18:C?>=1..-((-0(),(),(1)))()
@M03506:14:000000000-AKVR1:1:1101:16176:8156 2:N:0:50
TTCTCTGGACTACCAGGGTTTCTAATCCTGTTTGCTACCCACGCTTTCGCTCCTCAGTGTCAGTACCGGCCCAGAGCGCCGCCTTCGCCGCTAGTGTTCCTCCTGATATCTGCGCATTTCACCGCTACACCAGGAATTCCACGCTCCCCTACCGGACTCCAGTCACAGCAGTATCAGGTGGCGTCTCCAGGTTGAGCCTGGAGGTTTCACACCCGACTTACCGAACCACCTACGAGCTCTTTACGCCCAATCAATCCGGACAACGCTTCCCCCCCCCGTTTCACCCCGCCTGCTGCCCCCC
+
CCCCCGGGGGGGGGGGGGGGGGGGGGGGGGGGGGGGGGGGGGGGGGGGGGFGGGGGGGGGGGGGGGGGGGGGGGGGGGGGGGGGGGGGGGGGDGGGGGGGDGGGGFG9FGGGGGGGGGGGGGGDGGGGGGGFGGEGGGGGGGGGEGGGGGGGGGCCGGGGGFGF9FA9D8CFGAEGGFGFGFEGGGGFGGF@FF?F?FF:;<:CE,BGCFFGEGE5DDDC>C5=)88):<5<*7)*())+2<7CC5E)*/2)06*:7(75;))1)2*5*09F371*27)*,)66<(,7(5((.,,*0)-((
@M03506:14:000000000-AKVR1:1:1101:10777:8178 2:N:0:50
TTCTCTGGGCTACCGGGGGTTCTAATCCCGTTCTCCCCCCTGGCTTTTGCCCATCAGCGTCAGTTTCGGCCCAGCAACCCGCCTTCGCCGCCGGGGTTTCCCTCGGTATTTACGCCTTTCCCCCCTCCCCCGAGAATTCCCGCTGCCCCCTCCCCCCTCCAAGCGACCCATATCAGTTGGCCGTTCCGAGTTAAGCCCGGGGATTTCACACATCCACTTTCCTAACCGCCTACGCGCCCTTTACTCCCAGTAAATCCGAACAACGCTTTCCCCCCCCGTTTTACCGCGGCTGCTGGCTCCC
+
86BC<6,C-;-6,C:+@F+FFA6,C,,CF:FF<,,,;BFG+,,C6EF,,,,,6,C,66+8=6,9,C,,@:,@=<,,,:,B++@FF9+4B+++8@++3@+C<>5F@+33+,3,:+36::F=,3@33**3*3@<*5*>,@,@,6*1*1=C8*:?C***:***<++3***/***200+<<+<+:+5*;:C5*211+++++:C**1/*2<+++22*3**+*2*<7::+*288/9;*9)>)4>B8C67>*<E5632*9*:CD0**<>)C)5*)*10/7<88?(0*((.3.((50.(3:,)20)),(
@M03506:14:000000000-AKVR1:1:1101:26364:8181 2:N:0:50
TTCTCTGGACTACTGGGGTTTCTAATCCTGTTTGCTCCCCACGCTTTCGCGTCTCAGCGTCAGTACCGTCCCAGAGAGCCGCCTTCGCCACGGGGGTTCTGCCCGACATCTGCGCATTTCACCGCTACACCGGGAATTCCACTCTCCTCTTCCGCACCCTAGCCAAATGTTTTCCCCCGACTACTCGAGGGTACGCCCGCAGATTCCACAGCGGACCCGCTTGTCGGCCAACCCTCTCTTCACGCCCACTAAATCGGGACAACCCTTGCCCCCGCCCTCTCCCCCCGGCTCCCGACGCCTC
+
86BCCGGGGGF,FFG-;@::FFGGFFFGFGFCFFCA9AFC,8+8,8FFE>@@:6<EFGFGDEGGGG9FGGD:<E8F@C@,@EECCEDG=CG:74++8@EC,,=F7>+8+=,,ABE:++C<<BDEEGDF,=FCE:++3,FC,7@DFF89,,7,,***4***44>8,,6,1,,7,4,,4:7*=815+?/237**2+33****/)*2<+++3*/*2)*:)*)*1*/*:5);5))//))/(>/+++25/**)/*+9/6:*/-):)))*1**)+)2.7)***,0*((((,(,)45((0-,9))-3(
@M03506:14:000000000-AKVR1:1:1101:12157:8209 2:N:0:50
TTCTCTGGACTACAAGGGTATCTAATCCTGTTTGCTCCCCTAGCTTTCGCGCCTCAGCGTCAGTTGTGGTCCAGTGCGCCGCTTTCGCCACAGGTGTTCCTCCCGATATCTACGCATTTCACCGCTACACCGGGAATTCCACGCACCTCTCCCACACTCAAGCACGGCAGTTTCGCCTGCAGGCTCCGAGTTAAGCCCGGAGATTTCACAGGTGACTCACCGCACCGCCTACGCGCCCTTTACGCCCAATAATTCCGAACAACGCTTGCCCCCCTCGTACTACCGCGGCTGCTGGCCCGCA
+
CCCCCGGG-EFGGGGGGGGGGGGGGGGGGGGGGGGGGGGGGGGGGGGGGGGGGGGGGGGGGGGGGGGGGGGGGGGGGGGGGGGGGGGGGGGGGGGGFGGGGGGGG@FCFGGGGGGGGGGGGGGGGGGGGGGGGDDCFFGGGGGGGGGFGGGGGGGGGGFGFGGGGGEGCGGGGGGGGGGGGGGGFGD5CEF@FCBFGGGG:CEGFFGGGGDFGGFGG>FGGCG5DGD:=9>GGD>C(>B?8CD5DEE32*+*0*:>D(97.759<5?3;:CF>D*:*()*-.6.(3(77:9<).,>))((-
@M03506:14:000000000-AKVR1:1:1101:23042:8225 2:N:0:50
TTCTCTGGACTACCGGGGTATCTAATCCTGTTTGCTCCCCACGCTTTCGTGCCTGAGCGTCAGTTTCAGCCCAGGGGGCTGCCTTCGCCATCGGTGTTCCTCCGCATCTCTACGCATTTCACTGCTACACGCGGACTTCCACCCCCCTCTGCCACACTCTAGCTCGCCAGTGTCAAATGCCATTCTCAGGTTGACCCCGGTGCTTACACATCTAACACAACAAACCGCCTGCGCACCCCTTTACCCCCGTAAATTCGGTTCAAGCACTCACCATCCGTAATACCCCCGCTGGTGGCACGTT
+
CCCCC,C@CECCD-7+@C:,;CCC@EFGFDFGG@,;@@,@CFC7F@FGG6C,6E<EFGGGDGEF9F,6@AED8@<C7:C:6,CDA,C7?CCFGGB+8+,,5944?FCED,,CFECEF:?EFG9,,C?FCF=::FD+3CBAACD88CCB>:>6696,>,,DF7>5EG>>58>,2,,,4,9CCFGC7,>9CGG,,>,>,:5=:3871120=0001+5A6FFFC***/9>D**.2)7BG0*)18+**238)*1*00**0*(1/)1*****)+.7)*0+//()*-.)3(-(8(0(().(209(.(
@M03506:14:000000000-AKVR1:1:1101:23353:8235 2:N:0:50
TTCTCTGGACTACCCCGGGTTTCTAATCCCGTTTGCTCCCCTAGCTTTCGCGCCTCAGCGTCAAGAACAGGCCAGGAAGTCGCCTTCGCCACTGGTGTTCCTCCCGATATCTACGCATTTCACCACTACACCGGGAATTCCACTTCCCTCTCCTGCCTTCAAGTCGATCAGTATCGAGTGACCCTCCCCAGTTGAGCCGGGGGCTTTCACACTCGACCTGAACGACCGCCTGCGCGCTCTGTACGCCCAGTAACTCCGGACCACGCCCGTCACCTCCGTATTCCCGCTGCTGCTGGCCCGT
+
CCCCCGGGGGGGGGGGGGGFGGGGCDFGGGDGGGGGGGGGGG8FFGGFEGGGGGGF<FGGGGC:FFGGGGGGGGGFGGD@FGGGGGGGGGDGGFCFGGGGGGGGGGEC7FGFDGGG:FFEFGGGGFG8FFGGGDGC+>:;EDF9EFDGCG@FGFGFGG=D=9=DC6C@DE9F7DE8+DE*@CFC8DEGD,>BB9?CFG*@E)3C:C?FCCFDCF8:))2*2*2*5C:BEG:=55DGF))A+3:C*7:@E58=6*:>F0)*7)7<*/10:875749**(0*(5)-)(4)-.2)*306))-((
@M03506:14:000000000-AKVR1:1:1101:8894:8239 2:N:0:50
TTCTCTGGCCTACAAGGGTATCTAATCCTGTTTGCTCCCCACGCTTTCGTGCATGAGCGTCAGTGTTAGCCCAGGGGGCTGCCTTCGCCATCGGTGTTCCTCCACATCTCTACGCATTTCACTGCTACACGTGGAATTCCACCCCCCTCTCCCATACTCAAGCCTTCCAGTATCAGACGCAGTTCCCAGGTTAAGCCGGGGGATTTCACGTCTGACTTAGTAGGCAGCCCACGCCCCCTTTACGCCCAGTAATTCCGAACAACGCCTGCCACATCCGTATTACCCCTGCTGCCGCCCCACC
+
CCCCCGGG9ECEFGGGGGEGGGGGGGFFFGFGGGGGCG<FGGGGGGGGGGGGGGGGGFGGGDGGGGGGGGGGGGGE:BF@FCFEFGDGCCGGEDCCFGGGGFF8FEFFAFGCFGGGGFGGGFGCCFAFF:FGGDGFG8FGCGGEEC>ECDGFD8=DFDGG8D9DGA9FEGCF:EF,,@?>BEEGGGGFFGG,@@CD,*1*=D88CF9+1;D5;99+;C:9:+239*).:*0>/8)94D):+C79C5E5E+<F//0:4-7EBFFCC*;)2)*/)*0*2-7=()--(,()(0)))((1))((,
@M03506:14:000000000-AKVR1:1:1101:21484:8244 2:N:0:50
TTCTCTGGACTACTGGGGTTTCTAATCCCGTTTGCTCCCCTGGCTTTCGCTCCTCAGCGTCAGTGTTGGTCCAGGATGCCGCCTTCGCCACCGGTGTTCCTCCAGATATCTACGCATTTCACCGCTACACCTGGAATTCCGCATCCCTCTCCCAATCTCAAGCCATCCAGTATCAGACGCCGTTCCCCGGTTAAGCCGAGGGATTTCACGCCTGACTTAGTTGGCCGCCCACGAGCCCTTTACGCCCAGTAATTCCGACCCACGCCTGCCCCCCCCCGATTACCGCGGCGGCTGGCCCGGG
+
CCCCCGGG<FGGGGCGGGGGGGGGGGGGGGGGGGGGGGGGGGGGGGGGGGCFGEADFFGGGGGGGGGG8FGGGCGDFGDGGGGGDGGGDCFGGGGGGGGGEGFGFGFGGGGGGGGGCF9EGGGGGGDGFGGGGGFEFCGGGDG7EFGGF,DGFGG8F=@=EDFGGGFGGGF9ED=E,D9++59:DF9EEGE@:,?DF>*7=D8C8,=CGD*:***>2:6<CFF6C<>>*))=5>BG0F4@8AC**:2)*<+1=**2043*)857<*27*795>D:5*()2(-44(((0()-()(-*))-((
@M03506:14:000000000-AKVR1:1:1101:12445:8247 2:N:0:50
TTCTCTGGACTACCGGGGTTTCTAATCCCGTTTGCTCCCCTGGCTTTCGCGCCTCAGCGTCAATACCGGTCCAGGATGCCGCCTTCGCCACCGGTGTTCCTCCAGATATCTACGCATTTCACCGCTACACCTGGAATTCCGCATCCCTCTCCCGGATTCAAGCCTTCCAGTATCGGACGCAGTTCCCGGGTTGAGCCCGGGGATTTCACGTTCGCCTTAGAAGGCCGCCTCCGCGCCCTTTCCGCCCAGTAATTCCGAACAACCCTGTCCCCCCCTGTATCTCCGCGCCGTCTGCCCCCAC
+
CCCCCGGG-CFGGGGGGGGGGGGGAFGGGGGGGGGGGFGGGGGGFGGGGGGGGGGGGGGGGGGGFGGGGGGGGGGFGGGGGGGEEGGGGGGGGGGGGDFGGGGGFGGDGGGDGGGGGGGGGGFFGGDGGGGGGGGGF@FGGGGGGGGGGGGFGEGDEEFGGGGGGGGGGGF,EFEG>5:*BC52>CCEDGGGGDGCGFEDCD58CEGGGGFGGD*ACD?CG*:A*CB5EC)*953<9DEGF9CGDE*)*2+/*1>F*475)0)*1;*)+07F@)***./<)).-,03)-)(-)()2))(((
@M03506:14:000000000-AKVR1:1:1101:20863:8248 2:N:0:50
TTCTCTGGCCTACCGGGGTATCTAATCCCGTTTGCTCCCCTAGCTTTCGCGCCTCAGCGTCAAGAACAGGCCAGGTAGTCGCCTTCGCCACTGGTGTTCCTCCCGCTATCTACGCATTTCACCACTACACCGGGAATTCCACTACCCTCTCCTCCCTTCTAGTCGACCAGTCTCGATTGACCCTCCCCCGTGGAGCCGGGGCCTTTCACACTCCATCTGACAGACCCCCTGCGCGCGTTTTCCTCCCTGGAAATCCTGACAACCCCTTCTACCCTCCTATTCGCTCCGCCGCTCGTCCGTC
+
9ACCCGFGD6CCFF>BCC@;8FF9,,EFGGGGGEDA<C<FFC8CFFGGGGGEEC@F<FE:CGFGFGG,C,C@<,@CFCGGGGEG@FFE@,C4C4E<FGGDF?B?7+>+?EGGF7++B=?,AFGEE<EG<AE:++>8A=F99@,3@=,7>,,@@,6+@F=,,75E++++433,73,31,44DF,,34;C**>***,,4?5EE3:/3++11+2**00++2+<+**2*12)*))*)))11)):8+**20A)3**)*127250+**)***2)**299*3**(*2))(-,,()(.(4)(,)05((,
@M03506:14:000000000-AKVR1:1:1101:15592:8259 2:N:0:50
TTCTCTGGACTACCGGGGTTTCTAATCCTGTTTGCTCCCCACGCTTTCGCGCCTCAGCGTCAGTTACAGGCCAAAGAGTCGCCTTCGCCACTGGTGTTCCTCCACATCTCTACGCATTTCACCGCTACACGTGGAATTCCACTCTTCTCTCCTGCACTCAAGTCCCCCAGTTTCCAATGACCCTCCACGGTTGAGCCGTGGGCTTTCACATCAGACTTAAAGGACCGCCTGCGCGCGCTTTACGCCCAATATTTCCGGACCACCCTTGCCACCTCCGTATGACCCCGCCTGCCTGCCCGTT
+
CCCCCGGGGGGGGGGGGGGGGGGGGGGGGGGGGGGGGGGGGGEGGGGGGGGGGDEGGGGFGGGGGFGGFFGGGGGGGGGGGGGGGGGGG@FGFEFFGGGF<FFGGFFGEGGGGGGDGDGGGGGEGGGGGGG=FFGFEGGGGG=DDGGGGFGGGFGGGGG8?EDFGCGD6ED=FGGGFFCCE?FCFGDGCGEEC6,>DCC117DFFG7,=:=;9C9CFF+1BC*,;C:DEG35)85<450:C+C3C>=8=8C***0:50**)85*78*)+00*.98C:(80(.<:((-)45(,).)1))-,,
@M03506:14:000000000-AKVR1:1:1101:8197:8266 2:N:0:50
TTCTCTGGACTACCGGGGTATCTAATCCTGTTCGCTCCCCACGCTTTCGCGTCTCAGCGTCAGTACCGTCCCAGAGAACCGCCTTCGCCACGGGTGTTCCTCCCGATATCTGCGCATTTCACCGCTACACCGGGAATTCCATTCTCCTCTTCCGGACTCTAGCCAGATGGTTTCCGCCGACAGCTCGAGGTTAAGCCTCGAGTTTTCACAGCAGACCTACCTGGCCGCCTACACGCTCTTTACGCCCAATAAATCCGGACAACCCTTTCCCCCTCCGTATAACCGCGGCTGTTGCCACGTC
+
CCCCCGGGGGGGFGGGGGGGGGGGGGGGGGGGGGGGGGGGGGGGGGGGGGGGGGGGGGGGGGGGGFGGGGEGGGEGGGGGGGGGGGGGGGGGGGGGDGGGGGGGEEFEGGGFGGGGGGCGGGGGGGGGGGGGGGGFG7EFFGGGFGGGGCGGGGGCEEGAFGGGGGG?FGGGGGGE5E=EGEGG+B=:C>BBFCFGGGGG*:AC+=9FG7>FGG?GFF4?CCFC54@DC53?*55C195<0+**1>EBC*+9B6?*),*255.*/**)+1C5:)***,.2))).(4()(.(.*))***(((
@M03506:14:000000000-AKVR1:1:1101:25902:8266 2:N:0:50
TTCTCTGGACTACCAGGGTATCTAATCCTGTTCGCTCCCCACGCTTTCGCTCCTCAGCGTCAGTATCGGCCCAGAGACCCGCCTTCGCCACCGGTGTTCCTCCTGATATCTGCGCATTTCACCGCTACACCAGGAATTCCAGTCTCCCCTACCGAACTCCAGTCTGCCCGTATCGACTGCAGGCCCGAGGTTAAGCCCCGGGTTTTCACAGTCGACGCGACAAACCTCCTACGCGCCCTCTACGCCCAATAATTCCGTACAACGCCCGCACCCACCGGTTCACCTCGCCCGTCGGCCCTTC
+
CCCCCGGGGGGEFGGGGGGGGGGGGGGGGGGGGGGGGGGGGGGGGGDGGGEGGCGGGGGGGGGGG@F:CGGGGGGGFGGGGGGGGGGGGEFGDE@EGGGCAFG@GGGGGFGFGGGGGGGGFDE7FFGF9FG7E7@FFGFFG==>=FEFB6BEFGCCEED,@CEFGA;>@?EC,DE5C5EF9CFGGGG5?:EFC<E?<*4*/)33*2A+<++;9*CGDDD=3C)*93.8C*9<*)05(9<*23CC7*83:*+/187?4)*/)19)9/25*)15>*/;*()2().))(3)-)(()-(/)0(.(
@M03506:14:000000000-AKVR1:1:1101:12796:8276 2:N:0:50
TTCTCTGGCCTACTGGGGTATCTAATCCTGTTTGATCCCCACGCTGTCGCGCCTGAGCGTCAGATACGAGCCAGTGAGCCGCCTTCGCCACCGGTGTTCTTCCCAATATCTCCGAATTTCACCTCTACACTGGGAATTCCACTCTCCTCTCTCGTCCTCAAGTCTCACAGTTTCAATGGCATTCCCGGCGTTAAGCCCCGGTCTTTCACCACTGACTTGAAAGCCCACCTGCCCGCGCTCTCCGCGCGGTAATTCCCACCAACTCTCGCCCCCCTCGCATTCCTCGCGCTGCGTGCACGCA
+
<CCCCG9E-;-CD@,C@@FFGGGC<FEEGFGGGGFGFGGG<C7F;@FGCFFF@FFDDGGGG7F,CEFGF:+@C@CEFGFFGCGG7F<@:,8F:>>:FBECF<FGG,?<EAE,C77?C<FGFGF,=FAFAECFC<:?A=,;=E>E=DDDF>@EGGGG>+@=8A=E,@9E899DDA9;E,<66@E,@:+4**3>**2,,=;7?):CFCGFG8;??855+1*<*++***05:*;**)293:)*225)1*2)*:*)1/:7*4510<)*20+)/.*7))*1*(0/-)6)6(()()-()-(/84,((
@M03506:14:000000000-AKVR1:1:1101:15258:8288 2:N:0:50
TTCTCTGGACTACCGGGGTTTCTAATCCTGTTTGCTCCCCTAGCTTTCGTTCCTCAGCGTCAGTAGTGGTCCAGCGCGCCGCTTTCGCCACGGGTGTTCCTGCAGATATCTACGCATTTCACCGCTACACCTGCAATTCCACGCGCCTCTCCCACACTCCAGCACAGCAGTCTCGGAAGCAGTCTCTGAGTTGAGCCCAGAGATTTCACCCCCGACTTGCCACACCGCCTACGAACCCTTTACCCCCAGTCATTCCGAACAACCCTGGCCCCCTACGTCTGACCGCGGCTGCTGCCACGTT
+
CCCCCGGGGGGGGGGGGGGGGGGGGFGGGGGGGGGGGGGGGGGGGGGGGGGGGFGFGGGGGGGGGGGGGGGGGGGGGGGGGGGGGGGGGCFGGGGGGGGGGGGGGGGGGGFGGFGGFDGGGGGDGGGG9FFFGGGFFFGGGGGGCEECEEGFD7E8ECFCC6CFGFEF,DFG7EGF5>7D6:,?>FCG9,?,6>2>EC5=4/4B,1,1=*;CEDC:C36CD+;*:D50C5)*1)8997.8<+*29EEEC<+9=6::C(*7>:5*98C>@FGE5)*2137*().((42),),494)7)/(,,
@M03506:14:000000000-AKVR1:1:1101:12382:8296 2:N:0:50
TTCTCTGGCCTACTGGGGTATCTAATCCCGTTTGCTCCCCACGCTTTCGCGCCTCAGCGTCAGGAGATGCCCAGAGACCCGCCTTCGCCACCGGTGTTCCTCCCGATCTCTACACATTTCACCGCTACGCCGGGAATTCCAGTCTCCTCTGCATCCCTCAAGACCGGCAGTATCGGCCGACGCTCCTCGGTTGAGCCGAGGGATTTCACGACCGACTTGCCATCCCGCCTACGCGCCCTTCACGCCCAGGGATTCCGAGCAACCCTTGCCCCCCCTCTCTTCCCGCGCCTGCTGGCCCGTG
+
CCCCCGGG-EFGGGGGGGGGGGGGGGGGGGGGGDGGGGGGGGGGGGGGGGGGGFGGGGGGGGGGGGGGGGGGFGGGGGGFGGGGGGGGGDGGGCFGFGGGFGGGGGGGFGDFFGGGGGGGFGGCGGGGGGGGEGEEFFGGGGFGGGGGGAFFFDGFGGGCE9E,DE5E>EFC,>CCEGGDGEG5CE6CGEGDG6EFFG=CE<?FD6C<EFGGGDEG37?F4C7FFDBEE3):>DFG;GFG6C47CFE>5*2).77FF2/75))*1**8EFG@:)2**.0+-)).((()-),.).(9@>(-(
@M03506:14:000000000-AKVR1:1:1101:17779:8306 2:N:0:50
TTCTCTGGACTACCGGGGTTTCTAATCCCGTTTGCTCCCCTGGCTTTCGCTCCTCAGCGTCAGAATTGGTCCAGGATGCCGCCTTCGCCACCGGTGTTCCTCCAGATATCTACGCATTTCACCGCTACACCTGGAATTCCGCATCCCTCTCCCAACCTCAAGCCATCCAGTATCAGACGCAGTTCCCCGGTTAAGCCGAGGGATTTCACGTCTGACTTAGTTGGCCGCCTACGAGCCCTTTACGCCCAGCAATCCCGAACAACGCCTGCCCCCCCCCTATCACCGCCGCCGCCGGCCCGGG
+
CCCCCGGGGGGGGGGGGGGGDGGGFGGGGGGGGGGGGGGGGGGGGGGGGGGGGDGGGGGGGGGFGFGGGEFGGFFGFFGGGGGFGGGGGGGGGFGGGGGGGGGFGFGGCFCEGFGGGCCFGGGGGGGGGGGGEFEEFEFGDGGGGDGFGFDFGFGGGFGC8DGGCFGFG9>CAD9@9>188E:DFGGGGCBE*,>DGECCEG*4,<@FECCCDC9EC:6E7@7+6C>EG<);*77C;D48C:CDGG*)/*0)*)9>CB5C5)773*0)/7DFEGGG*1)0)))4(4(),.,37((775,70
@M03506:14:000000000-AKVR1:1:1101:18216:8309 2:N:0:50
TTCTCTGGACTACCGGGGTTTCTAATCCCGTTTGCTCCCCTGGCCTTCGTGCCTCAGCGTCAGGAACTGTCCAGAGACCCGCCTTCGCCACTGGTCTTCCTTACGATATCTACGCATTTCACCGCTACACCGTAAATTCCAGTCTCCTCTCCAGTCCTCAAGCACGGCAGTATCGAATGCAGTTTCGGAGTTAAGCCCCGAGATTTCACACCCGACTTACCGCGCCGCCTACGCACCCTTTACGCCCAAGGAATCCGAACAACGCTTGATCCCTCTGACTTCCCGCGGCTGCTGACGACCG
+
CCCCCGGGGGGGGGGGGGGGGGGGGGGGGGGGGGGGGGGGGGFGGGGGGGGGGGGGGGGGGGGGGGGGGGGGGGGGGGGGGGGGGGGGGGGGGGGGGGGGGG9FFGGGGGFFGGG>CGGGGGGGGGGGGGGGFGC+FDGGFGGG8ACGGE?DFGGGGGGGGCEGFGDEDEGGFGGCFDCF;CGGGGEGE@>CEE9D@FEEEDE=?1@7C7*:*)=?CDFGC*3*):855*)7*0)14D)2+2**9C=)*2*)86DC3,*575>55C*)****868*+)*+.))(((,7()(().)0))(-(
@M03506:14:000000000-AKVR1:1:1101:14644:8337 2:N:0:50
TTCTCTGGACTACTGGGGTTTCTAATCCTGTTTGCTCCCCTAGCTTTCGCGCCTCAGCGTCAGTTATTGTCCAGGAAGCCGCCTTCGCCACCGGTGTTCCTCCTGATATCTACGCATTTCACTGCTACACCAGGAATTCCGCTTCCCCCTCCAATACTCTAGCCTGCCAGTTTTGGATGCAGGCTCTGGGTTAAGCCCAGAGTTTTCACGTCCAACTTGGCGAACCGCCTACGCCCCCTTTACGCCCAGTAATTCCGCACAACGCTTGCCCCCCCCGTCTTACCGCCGCTGCTGCCACGGG
+
CCCCCGGGGGGGGGGGGGGGGGGGGGGGGGGGGGGGGGGGGGGGGGGGGGGGGGGGGGGGGGGGGGGGGGGGGGGGGGGGGGGGGGGGGGGGGGGGGGGGGGGGGGGGGGGGGGGGGGGGGGGGGGEG@FFCFE?FGGGGGGGGGFGGGEGGGGGGFGGGGCCFFGGFFGFGDF,@EGGG9,@CDCGG6FGGB7CAFGCFCGG7DC,:C4;CE*91;8=6?5)*:7?>:*8?55)26DD6C7:*1:E>G+<*8=*:4(7C))8));C3CF*.7CEE*4):(-6.(-(.4)29)5)1)010-
@M03506:14:000000000-AKVR1:1:1101:24667:8367 2:N:0:50
TTCTCTGGACTACAAGGGCTTCTAATCCCGTTCGCTCCCCTAGCTTTCGCGCCTCAGCGTCAGTGTCAGCCCAGCAACCCGCCTTCGCCGCAGGTGTTCCTCTTGATATCTACGCCTTTCACCGCTACACCAAGAATTCCAGTTGCCACTTCCGCACTCTAGTCTAGCAGTATCAGTTGACCTTTCCGAGTTAAGCCCGGAGATTTCACAAAGGACTTGCACCGACCGCCTACGCGCCCCTTCCGCCCAAGTAATCCGCACAACGCTTGCTCCCCCCGTCTTCCCGCGGGCCCTGGCACGG
+
@,@@CFFG96;CFFGC<F,CF8CE@AEFDF<FF7@,CFF78C<8EEFFFEEC@,B<F?EFFDGFA,<,CF8@EFFFCGG,@@F88CC,=@F7C7EFFCAFEGC<9@?@9E,B<=:+BFCCECGGGCFCFFF<:?AFC,;>;CF99;9,@FG891=B8EGFFGFA:8>BFFGFFGGGFDDGG,E,9BAEEG*@>DEGF58?*;*=DCFGGGG*,*00***,*;**21=>E7./;3=907)*10*0***7**2*1*:0*(*255;C3**)*8:8)31:?(7*(-):<(703)((0361)5<<9
@M03506:14:000000000-AKVR1:1:1101:8055:8401 2:N:0:50
TTCTCTGGACTACCGGGGTATCTAATCCTGTTTGCTCCCCACGCTTTCGCGCCTCAGCGTCGGATCCAGCCCAGCCGGCCGCCTTCGCCACTGGTGTTCCACTTGATATCTACGCATTTCACTGCTACACCAAGTATTCCAGTCCCCCCTCCAACCCTCTAGCTGGGTAGTTTCCAATGCAGTTTCCGAGTTTAGCTCTGAGATTTCACATCCGCCTTACCCTGCCACCTACTACCCCTTTCCCCCCAGTAATTCCGATTACCCCTCGCCCCCCCCGTACTACCGCGTCGGCATCCAAGGG
+
-BCCCGCGGCGGFFEGGGDGGGC@F9@F9D<D<EDFFFFGGDGGCEGFGBCC@@@EFE7FEGD7@@D,C8FGGGDFE7FCFDE@@9=7C:BE<EFFB+BDDFCFGGC9A5B9?BFCF=?BFFB5>D<FDFFDFF,5,CFF,==EDFGG8@>C><DG+,45@9>3EF533@@D;:DBC9,<,,,?CDF5;***,,6,11,=,+,,5=B,<71;0/*3:3*<CCC*1C49C5)<*+182>>=C+0*0/*)*0<**1:77(//;*/2*;=)*)*.))/2*()*-.-(,49>(),()((*)0)-1
@M03506:14:000000000-AKVR1:1:1101:11751:8412 2:N:0:50
TTCTCTGGACTACCGGGGTTTCTAATCCCGTTCGCTCCCCTAGCTTTCGCGCTTCAGCGTCAGTGTCAGCCCAGCAACCCGCCTTCGCCGCAGGTGTTCCTCCCGATATCTACGCATTTCACCGCTACACCGGGAATTCCAGCTACCTCTTCCGTACTCTAGCTCGCCAGTATCGGTCGACCCTCCGGGGTTGAGCCCCGGGCTTTCACAACCGACTTAGAAAGCCGCCTACGCGCCCTTTACGCCCCACAATTCCGACCAACCCTCTCCACCTACGTACTACCGCGGCTGCTGGCCCGTT
+
CCCCCGGG-FGGGGGGGGGGGGGGGGGGGGGGGGGGGGGGGGGGGGGGGGGGGGGGGGGGGGGGGGGGGGGGGGGGGGGGGGGGGGGGGGG7FEGGGGGGGGGGGGGDGGGGFGGEGGGGGGGGGGDGGGGGGDGGGGGGFGGGGGGGGFCGGGE>ECFAG7C:DGG5>ECCFFEGGGD=EGECFEEE=E8EG++>@FG7=DE:8CGCF7*9EG=*)9@?*?><CFDDG57C<:>D6DFF62795=C):*/7F6CGF()*.5>*/0*)*)*8F<+<C,/*-))((-(),.-362(*5<,-(
@M03506:14:000000000-AKVR1:1:1101:12938:8443 2:N:0:50
TTCCCTGGCCTACTAGGGTTTCTAATCCCGTTTGCTCCCCTAGCTCTCTCGCTTCAGCGTCAACAACAGGCCAGGTAGTCGCCTTCGCCACTGCTGTTCCTCCCGATATCTACGCATTTCACCACTACACCGCGAGTTCCACTACCGTCTCCTGCCTTCGAGTCGATCAGTATCGCGTGACCCTCCCCAGTTGAGCCGCGGGCTCCCACGCGCGACTTGAACGCCCGCCTGCGCGCCCTTTCCGCCCAGCAAAACTGGACAACCCTTGCCACACCCGCCTTACCACGGCCGCTGTCACTTT
+
<@B,6@,6-C-CF@C66-6CFCDAEFCFDFE<@6,,66C,C,66E,<F,68F,<;C,CFBF@,,CFFGG,@@FC7FC<E,+C@FC<@C,,86,,95C<C,,CFC:,4@+?<<?,=4+?5A5@5=AF<F=AA:+64+8@,9@,8,D8+6@=3@9=,6E8=++,,,63>>?FGAF:EGC@9?DACC*>>E6*,,6>8@61***2*3**27C):2:9*?C<996<5*)9)7*/0/)7)/./0*0+*9<=5)*/*)0)0**,*7).)**2*)+0**0*2/*()/,.(5).(),),4)3(*0=-.-
@M03506:14:000000000-AKVR1:1:1101:25397:8450 2:N:0:50
TTCTCTGGACTACCGGGGTATCTAATCCTGTTTGCTCCCCACGCTTTCGTGCATGAGCGTCAGTGTTAACCCAGGGGGCTGCCTTCGCCATCGGTGTTCCTCCACATATCTACGCATTTCACTGCTACACGTGGAATTCCACCCCCCTCTGCCACACTCAAGTCTCCCAGTTTCAAACGCAGTTCCCAGGTTAAGCCCTGGGCTTTCTCATCTGACTCAAGAAACCGCCTGCGCACGCTTTACGCCCAGTAATTACTCTTAACGCTTGCACCCTCCGTATTCCCGCTGCTGCTGGCAGGTT
+
CCCCCGCGFGG8EGGGGDFGGGGFFFGGGGGGGGFGGGGEGGGCGGGGEGGGGGGGGGGGGGGGDGGGGGGGGFDFCC:FEGGGFCFGCEFFGGGCFGG?FGGGGGGGFGGGGGEFEEGFGDGE<EF;=FCAAF@FCGE,ACFEEGE8EFFGEEFFC:6@,@DFAFFCD?D9=CED:>CCEEAFGGFD6BFCFF9F,:,1:;,=CFF,B+2+==,>C+;6;8;EFD:>/25C):8D(CBC*+29D5:55+<79?*2*)2A6*=<C**8;0*<B*1/14)::).529(0(0),0:(97)(.)
@M03506:14:000000000-AKVR1:1:1101:10557:8452 2:N:0:50
TTCTCTGGCCTACTAGGGTATCTAATCCCGTTTGCTCCCCTAGCTTTCGCGCCTCAGCGTCAGTGTCGGTCCAGGAAGCCGCCTTCGCCACCGGTGTTCCTCCGGATATCTACGCATTTCACCGCTACACCCGGAATTCCGCTTCCCTCCCCCGAACTCAAGCCAAACAGTTTCCCGGGCCATTCCTCAGTTGAGCCGAGGGATTTCACACGGGACTTGTTACGCCGCCTACGCGCCCTTTACGCCCAGTCATTCCGAACAACGCTTGCCCCCCCCGTATTACCGCGGCTGCTGGCACGCC
+
CCCCCFGF-EFGGGGGFFFGGGGGGGGGGGGGGGGGGGGGGGFGGGGGGGEGG7FEFGGGGGGGGCFDEFEG9FGGGGGGGGGGGFFFGCGGCEBFEFGGGGGGG7=?FFG<FDGE+:ACFGGCGFGGCFFGDG=@D=F98CE++@DFG+@EEGC8C8;DE,>DF8DFGF5@@EGGC***>*=;FF7,,62,;C:,CE:E:38C6?FFF;F>C)3?*;=:?C*=3C5BEC>CDEEGFG38?0:*9>C07309*8CFD(5C))755**)1)*07)2**4):0))6(33)4)((022559(((
@M03506:14:000000000-AKVR1:1:1101:28524:8455 2:N:0:50
TTCTCTGGACTACCGGGGTTTCTAATCCCGTCTGCTCCCCTGGCCTTCGTGCCTCAGTGTCAGGAACTGTCCAGAGACCCGCCTTCGCCCCTGGTCTTCCTTACGATCTATACGCTCTTCACTGCTACACCGTCAATTCCAGTCCCCTCTCCAGTCCTCAAGCACGTCAGCAGCGCATTCAGTGTCGGGGTTAAGCTCCGACCTTGCACACCTGACTTACCCCGCAACCTCCGCACCCTGTACGCCCACCGACTCCTAATAACCCCTCACACCTCCGTCTTACGCCGGCCGCCACCACCGG
+
CCCCCGGGEGF8EFC:BE6@@FFFCFF@FBF,,:@<FGDCEFFG<A<CFEFGFEFFFGEEF<EF<<CFE@EEFF,6,:CF@EFGGGGGD,@F<,,C?5CEG@E<?D7B,,,CFF7++:5FFG9,CFA;=FEF=++4A,AA@,,64@,,=,,,7,73@,,,3=E@?>,@=3,3,6++46+7@,,,77A+*@4*6,,>,2171*14,,==6C47,2,5::8C2***:)))2*)2>3))68.*+0**7**)**20077*:)*+*1/****)2.*))**/*,7*(.)-19()()-3)(,94<(7(
@M03506:14:000000000-AKVR1:1:1101:14163:8457 2:N:0:50
TTCTCTGGACTACCGGGGTTTCTAATCCTGTTCGCTCCCCACGCTTTCGCTCCTCAGCGTCAATATCGGCCCAGAGACCCGCCTTCGCCACCGGTGTTCCTCCTGATATCTGCGCATTTCACCGCTACACCAGGAATTCCAGTCCCCCCTACCGAATTCTAGCCTGCCCGTATCGACTGCAGACCACATGGTTGAGCCACGGGTTTTCACAGTCGACGCGACAGGCCGCCTCCTGACCCTTTCCCCCCAATAATCCCGGCCAACGCTTGCGCCCTACGTCTTACCGCCGCCGCTTGCCCGT
+
CCCCCGGGGGGGGGGGGGGGGGGFGGGGGGGGFGGGGGGGGGGGGGGGGGGGGGGGGGGGGGGGGGGGGGGGGGFGGGGGGGGG:FFGGEGFGDFFGGGGFGGGGGGGGGGGGGGGEECFFGG>FECFEGGFGDFGGGGGGCGGGGGDGGEGD1C>C:BFGDCFGGGGGGGGF:>FECEC9EGFGFC:CCDFF5B<CF+6:5EG55CF7C+;9*/*>C3*)9):FCB)19)*1))*.*7*237C**:5*;0)//**2(1*7))****0/7)5>D=*;(0*(-).566)()(-.((*)/.3(
@M03506:14:000000000-AKVR1:1:1101:22797:8458 2:N:0:50
TTCTCTGGACTACCAGGGTATCTAATCCCGTTTGCTCCCCTGGCCTTCGTGTCTCAGTGTCAGGAACTGTCCAGAGACCCGCCTTCGCCACTGGTCTTCCTCATGATCCCTACGCATTTCACTGCTACACCATGAATTCCAGTCTCCTCTCCAGTCCTCAAGCACCGCAGTATCGAATGCAGTTTCGGAGTTAAGCTCCGAAATTTCACACCCGACTTACGGCGCCACCTACAGACTCTTTCCGCCCGATGAATCCGACCAACCCTTGCGCCATCTGTATTACCGCGGCTCTTTACACACT
+
CCCCCGGGCFGGGGGGGGGGGGGGGGGGGGGGGGGGGGGGGFGGGGGGGGGGGFGGGGGGGGGGGGGGFGGEAGCGGGGG>EGEGGGGGGGGGGGGGGGGFGGGGGGGFGGDFFGGGGGGGGGGGGGGGGGGCAFC9FFGFCEFEGFGGEGGGGF>EDGG8EGGGG6CEGG9DE>BECGGGGA>AFCEEGEDDFFGFDECGCE?FFGGGFF9E5*:D7BCC>D*75)8C88?*)+2);++5+2/3=5>E@*+677*28)*))8**885+.)0)1232.=E6))-47,52)((*))269)((
@M03506:14:000000000-AKVR1:1:1101:28059:8465 2:N:0:50
TTCTCTGGACTCCAAGGGTTTCTAATCCTGTTTGCTCCCCACGCTTTCGCGCCTCAGCGTCAATGTCGGTCCAGATAGCCGCCTTCGCCACCGGTGTTCTTCCCAATATCTACGAATTTCACCTCTACACTGGGAATTCCGCTACCTTCTCCCGAATTCAAGCAACCCAGTATCAAATGCAGTCCCCAGGTTAAGCCCAGGACTTTCACATCTGACTTGGGTCGCCGCCTCCGCGCCCTTACCGCCTAGTAATTCAGCACACCGCTCCCCCCGCACGATTTCCCGCGGCTGAGGGAACGAA
+
-CC8@FGFAFE,EFFDGGFGEFGGGFGGCGGGGGGGGGGDFGGGEGGFEGEDCEEFG8FCC@BFGFGFG+BBEGC,@@D<@CCFEED77:CFG:FCGGFFFFE?EC<FGD@@<7?,,A<?CFGC8AFCF?FCCDGGGFFEFGGG+@,,6,E=8=C>EFGGFGC8DEE+@EGFCGGGAFD,37@DCFFGE*DEGG9EEGFFE7*,25,=B95*5=?9FFFG4:4?)268*18*8AEDB)5F6+65):*.2+39*1:**):EF5.))**01)<.))//2-):84))-((07)((),,*))-((
@M03506:14:000000000-AKVR1:1:1101:16807:8468 2:N:0:50
TTCTCTGGACTACTGGGGTATCTAATCCTGTTTGATCCCCACGCTGTCGTGCCTGAGCGTCAGTTACGAGCCAGTGAGCCGCCTTCGCCACCGGTGTTCTTCCCAATATCTACGAATTTCACCTCTACACTGGGAATTCCACTCACCTCTCTCGTACTCGAGCCAAACAGTTTCCATGGCAGTTCCGGAGTTGAGCTCCGGGCTTTCACCACTGCCTTGAAAGGCCGCCTGCGCACCCTTTACGCCCCGGTATTCCCATCAACCCTCGCCCCCTTCCTACTACCTCCGCTTCCTGCCCCGC
+
CCCCCGGGGGGGGGGGGGGGGGGGFGGGGGGGGGGGGFGGGGGGGFGGGGGGGGGGGGGGGDGGGGGGGGGGFGGGGGGGGGGGEGGGGGGGGFCGCGGGGGGGG8D,@FD9FFE8<DFGFGF,FEFGGGGFGGGGG<CFGGDF?GGFG9B,6=E>FFGGGGDG?F8D,DCFFF,,@916,+5@CFDE6*C>;ABF9?F5>CEEGGFGGGGGCF,A*:),9++,*7):=85/:5))(*)5++2/:=EE*:*.)*:>*)*00/)2>0*)2./>)/*0*)*+)).4))(720((/))*74(((
@M03506:14:000000000-AKVR1:1:1101:22171:8470 2:N:0:50
TTCTCTGGACTACTGAGGTTTCTAATCCCGTTCGCTCCCCTAGCTTTCGCGTGTCAGCGTCAGGTGCAGTCCAGGTGGCCGCTTTCGCCACTGGTGTTCCTCCGGATATCTACGCATTTCACCACTACACCCGGAATTCCACCACCCTCTACTGCCCTCAAGTCTAGCAGTATCGGACAACCTCTCCCGGTTGAGCCGCGAGATTTCATGCCCGACTTGCCAAACCGCCTGACCGCGCTTTACGCCCAGTAAATCCGGATAACGCTCGGTACCTCCGTTTTCCCGCGTCTGCTGGCCCGTT
+
CCCCCGGGFGGGGGGGGGGGGGGGGGGGGGGGGGGGGGGGGGGGGGGGGGGGGGGGGGGEGGGCGGGGGGGGGGGGGGGGGGGGGGGGEGEFGGGGGGGGDGGGGEGDGGGGGGGGGDGGGGGGGGGGFGGGGGGFGFGGGGGGGGGDGGGGGGGGFDGGGGFFFG9CFGFG,EEDEGGFGGGGGGGGGCGGGFECFG*;*8859:E7CFFFGG*?CDFD6C6?FGEDG35C*6>D;GFDGFGCDEGB5<:6=FGGG11*7=?3C/:)/7*<4:0CE3;?(48)((-),72)*).9)7(-(
@M03506:14:000000000-AKVR1:1:1101:13189:8490 2:N:0:50
TTCTCTGGCCTACCAGGGTTTCTAATCCTGTTTGCTACCCACGCTTTCGCTCCTCAGTGTCAGTGCTGGCCCAGAGATCCGCCTTCGCCACCGGTGTTCCTCCTGATATCTGCGCATTTCACCGCTACGCCAGGAATTCCGATCTCCCCTACCAGACTCAAGTCACAGCAGTATCGGATGGCGTCTCGGGGTTGAGCCCCGAGTTTTCACATCCGCCTTCCCGACCCACCTACGAGACCTTTACGCCCAATCAATCCGGACAACGCTTGGCCCCTAAGTATGTCCTCGCGTCCTGGCCCGG
+
CCCCCGGG9FFGGGGGGGGGGGGGGGGGGGGGGGGGGGGGGGGGGGGGGGGGGEGGGGGGGGGGGGGGGGGFGGGGGGGGGGGGGGGGGGGGGEGGGGGGGGGGGGGFEGGGGEGGGGGGGGGGGGGGGGGCCDFCFGGGG+CGGGFGGGFGGGGGGGGGFEEGGGCFGGGGCEDGDEDEFGEGEEGEGG7C1*,58?FD*4C:=FC9,:@C?<C*:156029558>8>G;6DB)*()0+:<7*<C*7*;*)96*:7(9*5.<7)/*.*)*)79***,*+)6)).)65(),()426)0(((
@M03506:14:000000000-AKVR1:1:1101:15273:8504 2:N:0:50
TTCTCTGGACTACTGGGGTTTCTAATCCTGTTTGCTCCCCTAGCTTTCGCGCCTCAGCGTCAGTTGTGGTCCAGTGCGCCGCTTTCGCCACAGGTGTTCCTCCCGATATCTACGCATTTCACCGCTACACCGGGAATTCCACGCACCTCTCCCACACTCAAGCACGGCAGTTTCGCCTGCAGGCTCCGAGTTAAGCCCGGAGATTTCACAGGTGACTTACCGCACCGCCTACGCGCCCTTTACGCCCAATAATTCCGCACAACGCTTGCCCCCCTCGTATCACCGCGGCTGCTGCCCGGAA
+
CCCCCGGGGGGGGGGGGGGGGGGGGGGGGGGGGGGGGGGGGGCGGGGGGGGGGDGGGGGGGGGGGGGGGGGGGGGGGGGGGGEGGGEGGCFDGGGGGGGFGGGGGEGGGGGGGGGGDFGGGGGGGDGGGGGGDGGGGGGGGGGGGGGGG=DCGGGCGEG8CCFGGGDE>EFGGGGGGDGGGGFG,D=G*8E@,>;FGFCG*:C?@C@ECDGCFG+ACFFGGDCCGGFFE3>CDDDGFG:F+<F5C5E;FF8?49FGF(1C>))9CE8>GFG3)98?>?37().4(4(.779:??2D))((,
@M03506:14:000000000-AKVR1:1:1101:19164:8512 2:N:0:50
TTCTCTGGTCTACAGGGGTTTCTAATCCTGTTTGCTCCCCACGCTTTCGAGTCTTAGTGTCAGAAACCGTCCAGATAGCCGCCTTCGCCACTGGTGTTCTTCCCAATCTCTACGTATTTCACCACTACACTGGGGATTCCACTATCCTCGCCGGTACTCGAGCTGCCCAGTCTCAAGCGCATTTCTCGAGTTGAGCCCGAGGCTTTCACGCCTGACTATGACAACCACCTACACTCGCCTTACGCCCAGTAACTGCGAACAACGCTTGCCCCCTTCTTCTTACCGAGGCTGCTGGCAACAC
+
CCCC,CCA--<C;CEDGGGGE9F<AFGCFCC@E8<,,CDFEFECCEFGGGFFFFFFEF@FEF<<,,;CFCCFFGGGGAFGEGC@@CFGGGGEF?9AFFEF9,5,A=B=FGGFGGG9<4CEEFFCFCCFFGG9BE++4A,CB,E8;@=,>+@C>EE+@=D=>CEEGGGF=D>,,=36ACED+@CF,>;E6C;CF,,@,45>*9E,<CFFFGC*C?8<C+B=>C7,79>FEG4?4A+8(1)3*+2/9=CE5+30*109D(57).0))/;58:C5)78*+66+6)60((()()(-)4(7)*(.-
@M03506:14:000000000-AKVR1:1:1101:17699:8520 2:N:0:50
TTCTCTGGACTACCGGGGTTTCTAATCCTGTTTGCTCCCCACGCTTTCGTGCCTCAGCGTCAGTAACGGGCCAGTGAGCCGCCTTCGCCACTGGTGTTCTTGCGAATATCTACGAATTTCACCTCTACACTCGCAGTTCCACTCACCTCTCCCGTACTCAAGATCCTCAGTATCAAAGGCAGTTCTGGAGTTGAGCTCCAGGATTTCACCCCTGACTTAAAGACCCGCCTACGCACCCTTTACCCCCAGTGATTCCGCGCAACGCTCGCCCCCTTCGTACTCCCCCGGCTGCTGGCCCGCA
+
CCCCCFGGGGGGFGEGGGGGGGGGGGGGFGGGGGGGGGGGGGDEGGGGGGGDFDGGFGGGGGGGGGGGGGGGEGGGGGGGGGCG?FGGGGGGGGGGG>FGGGGFDFFFAE9FGGGGGGGGFFFFGGGGGFEA@EEGEF@FFGFFCFDFFGGGGGGGCCDG8FF?D9DFGFEGCFDFFCFCEEFEGGGGAFCEEC8EA,DFGGGC?CFGGCFD54:CFGCC:8+0?C):=<DC<B>C:D)<9E>*;:C5*++//7>C61):5).)):8):DD>:<**1..*()5.((,)(),2)4(947(((
@M03506:14:000000000-AKVR1:1:1101:6418:8520 2:N:0:50
TTCTCTGGACTACTGGGGTTTCTAATCCTGTTTGCTCCCCACGCTTTCGCGTATCAGCGTCAGTATCCGTCCAGAAGGCCGCCTTCGCCACCGGTGTTCCTCCCGATATCTACGCATTTCACCGCTACACCGGGAATTCCACCTTCCTCTCCGGTACTCGAGCTTGCCAGTTTCCGGCGCAGTTCCCTCGTTGAGCGAGGGGATTTCACACCAGACTTGGATAGCGGCCTACACGCTCTTTACGCCCCGTGATTCCGAACAACGTCTTCCGCCCCCGGTTTACGCTGTCGCTTGCACGCGG
+
<CCCCGCFE<FGFFGGFGGDGFGGGGGGCGCFG?FF9FEEEE@FGGGCGGGGGGFEEGFGGG7FGGFFCFFBFGACE8FFE@FGGCCCFCFGGEB:BF?@<FF?F@++4,C9<FGCECFFG9A4B@CG,3AFFD7FC<,DFFFD,@8>FGFGECC8EFF6B@ECFGFG9@CE,;,*414*44AB,=1,,8B8*A++3*=5CGCGG?CC+277*988DF?+***+2)05**)*955C(*00A+***/*./*2))12**,*2))))1*2)<**0))1*/4)*4()(((-),)(()(,**.,((
@M03506:14:000000000-AKVR1:1:1101:17150:8526 2:N:0:50
TTCTCTGGACTACAAGGGTATCTAATCCTGTTTGCTCCCCCAGCTTTCGCGCCTCAGCGTCAGTTATGGTCCAGTGAGCCGCTTTCGCCACAGGTGTTCCTTCCGATATCTACGCATTTCACCGCTACACCGGAAATTCCACTCACCTCTCCCATACTCAAGCCCGACAGTTTCTAATGCGGGCTATGGGTTGAGCCCATAGATTTCACATCAGACTTGTCAAACCGCCTACGCGCCCTTTACGCCCACTAATCCCGAACAACGCTTGCCCTCCCCGTATTCACCCGGCTCCTGTCACGCA
+
<CC8CGFCFEFGGGGGGDFGGGG<CFFGDFEGGFEDGGGGGGGGGGGGGGGGGGGGGGGGGGGFGGGFG<FGGGFFGDEFCEFGGGGGGCE,CEGGFEFFGGGGGGGEBFGGGGGGG7FCAFAFGGGFGGGFF+F=AFGFAFFEEGGFGFGC?1=8D,@,@FGFGGGEGGFG,;CACGGGGGGEGGFGGGFG5FCFC*,;EFGGDFGCGGGGGG6:879=:+12;*0:*95EGB)9,9)03+*97CGEC8C@F6:7C()>5579C:E:C7C)7**22-7*,-)6)3,7>>1:F2)**/-,(
@M03506:14:000000000-AKVR1:1:1101:18555:8531 2:N:0:50
TTCTCTGGACTACCGGGGTATCTAATCCGGATCGCTCCCCACGCTTTCGCGCCTCAGCGTCAGCAAAGCTCCAGGCAACCGCCTTCGCCACTGGTGTTCCTCCCGATATCTACGCATTCCACCACTACACCGGGAATTCCATCGCCCCCCATCTTGCTCCCGTCGCGCCGTCTCCGCTGACCCCGCCCATTTGAGCCGAGCGATTTCACAACGGACGTTCGTGCCCGCCTGCGCTCCCTTTACGCCCACTCAATCCGCGCAACGCTCGCCCCCTCCCTATTACCGCCGCTGCTCGCCCGTG
+
CCCCC<FFDCFFFG77FCGD8FEGGFGGCFFCEFG?F@CCFGEGG>FGED:@FCFFGF7FF7FFGGGGG6EF8==DF@F=@FE74FE7=+B?B,9B<CGC<,BCE@FGGFFF<7FEFCGCGGD,AF?E,,AFEFC+=@FGDG,=CE8C@E7,@FCFE=E8*;,1*:*:EEG7;AE*=C5:F6FG*BEG*+5++58CE=5*:3?**1++<**773;8)1)21*9*/C)7E*0*)))/-5<+8:7*9=C3***0/**29(9*)0)))/;)8>DDF58**(0+-)69(((070(-))())0(-(
@M03506:14:000000000-AKVR1:1:1101:21303:8538 2:N:0:50
TTCTCTGGACTACCGGGGTTTCTAATCCTGTTTGCTCCCCACGCTTTCGCGCCTCAGCGTCAGTATCGGGCCAGTGAGTCGCCTTCGCCACTGGTGTTCTTCCGAATATCTACGAATTTCACCTCTACACTCGGAGTTCCACTCACCTCTCCCGAACTCAAGATATCCAGTTTTGAAGGCAATTCCGAGGTTGAGCCCCGGGATTTCCCCCCCAACTTAGATATCCGCCTTCGCGCCCTTTACCCCCAGCAATTCCGAGCAACGCCATCCCCCTTCCTATTTCTCCCGCTCGCGGCTGGAA
+
CCCCCGGG-EFGGGGGGGGGGGGGGGGGGGGGGGGGGGGGGGGGGGGGGGGGGFGCGGGGGGGGGEGGGGGGCFGGGGGGGGGGGGGGGEGGFFFEFGGGGGGGGEGGFFGGGGDGGGFFFGF9=FFGGG9=+@CFGGGG9E;>DGFGGFGDGGCEGFG,@,3@7:EFCCDC=F,CFGGGGCCFFFG5CCBCCF><FFEG*)8?,97,=F7CE:CG*;*++31:CC:>E*)2*7)7293C<+:*2:C):*2.767:60)5)759C**0<)*77<*;*-*3-).)).(01)(,)(-5).(((
@M03506:14:000000000-AKVR1:1:1101:4545:8557 2:N:0:50
TTCTCTGGACTACAAGGGTATCTAATCCTGTTCGCTCCCCACGCTTTCGCGTCTCAGCGTCAGTCACGTACTAGAGGGCCGCCTTAGCCACGGGTGTTCTTCCTGATATCTGCGCATTTCACCGCTACACCAGGAATTCCACTCTCCTCTTCCGGACTCTAGTCAGATGGTTTCCATCGGCGTCTCGAGGTTGAGCCTCGAGTTTCTACACCGGACCTACCTAACCCCCTAAACGCCCTTTACGCCCAATAACTCCGGACAACGCTTGCCCCCCCCGTATTCCCGCGGCAGTCGGCCCGGG
+
CCCCCGGGDGGGGGGGGGGGGGGGGGGGGGGGGGGGGGGGGGEGGGGGGGGGGGGGGGGGGGGGGGGGGGGGGGGGGDEGGGGGGGGGGGGGFCFFGGGGGGGGGGGGGGGGGGGGGGGGEGGDGGGGGGGFEE+,DFCDGFGF8DGGGGGGFGGGGGGGGGGGFFCFCFCFFGGGFEG*@@EGEF878C8D6@,4::8:*8A87,,1=D**=C5=C<*<50@CD*)0:9:**/09(9:F+<CDD=EF523=60:CC1**7)737*;>;?FF)):**4563))2,2;)4)(()-()7)(((
@M03506:14:000000000-AKVR1:1:1101:14184:8561 2:N:0:50
TTCTCTGGACTACCCGGGTTTCTAATCCCGTTTGCTCCCCTAGCTTTCGCGCCTCAGCGTCAATACCGGTCCAGGATGCCGCCTTCGCCACCGGTGTTCCTCCAGATATCTACGCATTTCACCGCTACACCTGGAATTCCACATCCCTCTCCCGGATTCAAGCCTTCCAGTATCAGACGCAGTTCCTCGGTTGAGCCGAGGGATTTCACGTCTGACTTAGAAGGCCGCCTACGCGCCCTTTACGCCCAGTAATTCCGAACAACGCTTGCCCCCCCCCTCTCACCGCGGCTGCTCGCACGGG
+
CCCCCGGGGGGGGGGGGGGGGGGGGGGGGGGGGGGGGGGGGGGGGGGGGGGGGGGGGGGGGGGGGGGGGGGGGGGGGGGGGGGGGGGGGGGGGEFGGGGGGGGGGGGGGGGGGGGGGGGGGGGGGEFEGGGFGGGGGGGGGGGGGGGGGEGGGDG6CEGAEFGGGGGGGGGGGGGGFGGGGGGGGG7EGGGDGFCGGGGDECCC8CEFCFGGFC7CDCCG=DCFFDBAEGDFDD5709:C?7>CDC875+<*9*2:*:5:>4@<)**.*907<DE=*-36().3((,)(8(-0),9)80((
@M03506:14:000000000-AKVR1:1:1101:12214:8564 2:N:0:50
TTCTCTGGACTACCAGGGTTTCTAATCCTGTTTGCTCCCCACGCTGTCGCGCCTCAGTGTCAGAAACTGCCCAGCAGACCGCCTTCGCCACCGGTCTTCCTCCGGATCTCTACGCATTCCACCGCTACCCCCGGAATTCCGTCTGCCTCTACAGTCCTCGAGTTTGACCGTAGGCACGGCAGATCCGGGGTTGAGCCCCGGACTTTCACCACGCCCTTATCAACCCACCTACGCGCCCGTTACGCCCAGTAATTCCGGACCACGCCCGACCCGCCCCAACTCCGACCGTCGCGGCACGCGG
+
CC9@CEFG-CFFFFFGGGGFGGGGGGGGGGGGGCFCEFFEFFEGGGGFGGGDG:EFG,@EFECAFFFG,FC@,CCFEGGFFDEGEGGGD:CFGB4CEF?D,FFGGG7BFEFEGFF::F9,,EF:E7:C,E+C:7++8A,FF@@F6;>988,@,ADDFCF>B7::A9F;,*@*5@:,,69EEE>EFFFCD7C7*>?FC58C8):*+=<1C:6F*)*19C6C>:**2>3.7*)<<B5527):C*C*9*?>*0+/*/:2*(9*7)7*1**.*)10)9CC*,)*.-)(,,()-.-()-().)(((
@M03506:14:000000000-AKVR1:1:1101:2774:8573 2:N:0:50
TTCTCTGGACTACAGGGGTATCTAATCCTGTTTGCCCCCCACGCTTTCGCGCCTCAGCGTCATTTACGGTCCAGATAGCCGCCTTCGCCACCCGTGTTCTTCCCAATCTCCCCGAATCTCACCTCTACACTGCCAATTCCACTATCCTCCCCCGCATCCCACCTCATCAGTATCAACCGCAGCCCCCAGGTTGACCCCGGGAACTTCCCCCCTGACTTTCCCAGCCCCCTCCCCGCCGTCTACGCCCCGCCATCCCGCACCACGCCCTCCCCCCTCCTCTCTCCGCCGCCTCTCGCACCGC
+
-6@AC<FF9F-6E9F<-+8,CC<9CF<FFCFECF,,CCF++@+@FECF,@+FF@EC,CF@7C,,,6C,,,B:E<,9,,CFCBFFE@4CF??C,+B::,C9,CFD<F8,,C,,8:CF:+:A?FF,?5?;AF,:,,,,3,9FFGG@ED8,@,@CD6@++@>,3,683,5D:C3,,7>,1@*@B*=EEEGCGC2,,,,5CG***)3:0++3601)/*0++2+22**3**..:75**0)72))*2*:*9=E)***8))/1/()*))79C@?)/7>D5)*2*,)3.)),(-()(0(-)(37)7,(-
@M03506:14:000000000-AKVR1:1:1101:13513:8607 2:N:0:50
TTCTCTGGACTACCGGGGTTTCTAATCCCGTTCGCTCCCCTGGCTTTCGCGCCTCAGCGTCAGTGTCAGCCCAGCAACCCGCCTTCGCCGCCGGTGTTCCTCTCGATATCTACGCATTTCACCGCTACACCGAGAATTACAGTTGCCCCTTCTGCACTCTAGTCGCACAGTATCAGTTGACCTTTCCGAGTTAAGCCATGTGATTTCAAAACTGACTTGTACTAACCTCCTACGCGCCCTTTACGTCCAGTAAATCCGAACAACGCTTTCCCCCCCCGTATTACCCCAGCTGCTGGCATGC
+
CCCCC<@9-CEFCA:FC@@:,CE,CEFAFEGGEFC;ABGCFE@FCFEFC7@@C@:FGDFC7BC6CF<6ECFBFFGEFFGGGDG7C9,,8>B+C76@84C<B<,EC@CC+8CEDC++::<CFF5=FCFGCGD>+3@FCD,@:BGCAA>D8::DFAF;:3DFG,@7@C5**,?@;C;;:DC,,4:BAF,/;7=B;=<,E,1+++1>9@7:++257++<C+;1+++++2=+0*29C>)1(1<*;C7:9*;55+0*9=***41C@>)5)//0****)):**-0/(.6)-((),524?:0*))-()
@M03506:14:000000000-AKVR1:1:1101:4050:8609 2:N:0:50
TTCTCTGGACTACCAGGGTTTCTAATCCTGTTTGCTCCCCATGCTTTCGCGTCTCAGCGTCAATAGCCGTCCAGATGGCCGCCTTCGCCACCGGTGTTCCTCCCCATATCTACGAATTTCACCTCCACTTGGGGAATTCCGCCATCCTCTCCGGTATTCAAGCTCGGCAGTTTCGGGCGCACTTCCTCAGTTAAGCTGAGGGATTTCACACCCGACTTGCAAAGCCGCCTACACCCGCTTTCCCCCCAATAATTCCGACCAACGCTCGCACCCTCCGTCTTACCGCGGCTCCCGGCCCACA
+
CCCCCGGGGGGGGGGGGGFGGGGGGGGGGGGGGGGEGGGGGGGGGGGGGGGGGDGGGGGEGGGGGGGGGGGGGGGGGGGGGGGGGGGGGGGGGGFEFGEGFGGGGGGGCGDGFGGA<7FFFGGGG,?FFDAC?EG:<FFGGGGCEGEEG;FGGG6BDDG,@FF8FECGGGG9DDGGEGE>8@78EGGGGGECFF99CF6CFG5<CEFFFCGGGG5=57AFCFC+2*).:*8C6?)1(10/1+2*2C87:0A*9*2?*8)2)75*1;*.8)9:D3**24)2--:219(0-)(()-(1))(((
@M03506:14:000000000-AKVR1:1:1101:14284:8631 2:N:0:50
TTCTCTGGACTACTGGGGTTTCTAATCCTGTTCGCTCCCCACGCTTTCGCGCCTCAGCGTCAGTACCGTTCCAGCGAGCTGCCTTCGCCATTGGTGTTCCTCCTGATATCTGCGCATTTCACCGCTACACCCGGAATTCCACTCGCCCCCTCCGGACTCAAGTCAAGCAGTCTCCAGCGGCATTCAAAGGTTGAGCCTTTGCCTTTCACACCGGACTTACCTGCCCGCCTACGACCGCTTTACGCCCACTCATTCCGGCCAACCCTAGCCCCCTACGTATTACCGCGTCCGCTGGCACGTC
+
CCCCCGFGGGGGFA,C@CC@B<FG9FFAF9FGGGGGGGGGGGBFE:DFC:@FE::@CDE6F:FGEG9@DFGFCCGEGGGGGGGCAF<:F:,E?9BFEBFGGFFFGC<EFEGDGGGGGG<FGDFCFF7C==D+>:+6<AAFD>>EFGGGG+63>?++5:D83,,@D,,@FFG,@EGF,D5:E55BC9<E,8:?<,266,,0=+1>9C?:179CE78EC66E6D*08;5>G*8C5.)92D0A;+:*7CEFC6*7/9::D>)1).0*9*2)85*07)*2;.*+(.4)-,1)()((.-(*)*(((
@M03506:14:000000000-AKVR1:1:1101:5137:8634 2:N:0:50
TTCTCTGGACTACTAGGGTATCTAATCCTGTTTGCTCCCCACGCTTTCGTGCATGAGCGTCAGTTTCAGCCCAGAGACCTGCCTTCGCCATCGGTGTTCCTCCTGATATCTACGCATTTCACTGCTACACCAGGAATTCCAGTCTCCTCTGCCAAACTCCAGCCTTGCAGTCCCAAATGCCATTCCCAGGTTAAGCCCGGGGATTTCACATCTGGCTTACAAAACCGCCTGCGCACGCTTTACGCCCAGTAATTCCGCTTACCGCTCGCCCCCTACGTATAACCTCGGACGCTGGCACGTG
+
CCCCCGGGDCCEFFGFGGEGGGGGGGFEEFGFGGGCGGGGGGGGGGGGGGGGGGGGFFGGGGGGGGGGGG8FCFFFGGGGGGGGGGGGGGGGDDGGEEGFGGGGGGFGEGGGGCFBF79BFF?FC<<;ADDFCGGFFABFFGAE=9EFGGEF9D?FFGC?D8B+@EFGGFGFGDG=F9=AE,@DF;8888EBDGFCF6@6:0:CFGC7EFCGGF7DGD*25=C;9959CDFF5>4C2):*8+195=*8=21++3:@*(21>)7*9/18=)7@3)*@*4*3).:()4()(.30<1-*)/4,(
@M03506:14:000000000-AKVR1:1:1101:20957:8648 2:N:0:50
TTCTCTGGCCTAAGGGTTTCTAATCCTGTTTGCTCCCCTAGCTTTCGCGCCTCAGCGTCAGTTGTGGTCCAGTGCGCCGCTTTCGCCACAGGTGTTCCTCCCGATATCTACGCATTTCACCGCTACACCGGGAATTCCACGCACCTCTCCCACACCCCAGCACGGCAGTTTCGCCTTCAGGCTCCCAGTTAACCCAGGAGATCTCACAGGTGACTCACCGCACCCCCTACGCGCACTTTCCGCCCAACAATTCCGAACCACGCCCCCCCCCCGCGTATTACCGCTGCTGCTGGCACAGAGG
+
CCCCCGFD-CAGGGDG<FGGGGFEF9FDEEFFEEGGGGGCGGGGDF:@+CFFGGEFGGFE:FEGGDGFCFFGFGGDGGEGGCFG=FGGD8,EEECGGGGGGGGDEGEFFBDD74F+ABEFEFFGCFFGD:+>B@C=FFAFGC+@@3>96@D,DEC34:>:D6DG5E>E83ECCE81*6999E6ECFE?EB;B,>B*;/*/,*,1>9AC:4;<7C;+;C559)5:*)))19):)8)99*/+3*997*;5:*<**92/*-)257)*1*1)2)))0)*2/()+--(-(-()5F:))4,97)(((
@M03506:14:000000000-AKVR1:1:1101:23745:8662 2:N:0:50
TTCTCTGGACTACTGGGGTTTCTAATCCCGTTCGCTCCCCATGCTGTCGTGTCTGAGCGTCAGTTGCGAGCCAGGACGCCGCCTTCGCCTCTGGGGTTCCTCCGGATCTCTACGCATTTCACCACTACACCCGGAATTCCACGTCCCTCCCTCGCACTCTAGAAGTCCAGTCTGGCATAACCTAGCTCGGTTAAGCCGTGCGCTTGCATACCCCACTTGGACCCCCGCCTGCACACCCTTCCCGCCCAGAAAATCCGCATAACGCCCCCCACCGCCGCTTTACCGCGTCTCCCGCCACGCC
+
CCCCCGGGFGGGGGGFGGGGGGFEFFFGGGGGGGGFFDFGGGGGGGGGGGGGGGGFGGGGGGGGGGGGCFGGGGGFFGDGGGGGGFFGGEGGG8FGFGFFGEFGGGGGGGGFGFDFFCFEGGGGGGGGGGG>>F+><BFGGGGGGGGE?++,@683@CF739;9,@CGG,7EEFGGGFCFGGFGFB,5=*16=,,>C?/?ED*=8*:<C7C*+/***28+765>CC8;E3):091/49.;**259**0***)0*9D<0)/7*6/9*:)::)7))2/2(.:()-4491)()(.)4().0(-(
@M03506:14:000000000-AKVR1:1:1101:23463:8678 2:N:0:50
TTCTCTGGACTACTGGGGTTTCTAATCCCGTTTGCTCCCCTGGCCTTCGTGCCTCAGCGTCAGGAACTGTCCAGAGACCCGCCTTCGCCACTGGTCTTCCTTACGATCTCTACTCATTTCACTGCTACACCGTAAATTCCAGTCTCCACCCCAGTCCTCAAGCACGGCCGTATCGAATGCAGTTTCGGAGTTCAGCTCCTAAATCTAACACCCGACTTACCACGCTGCCTACGCCCCCTTTACGCTCAACGCATCCCACACACGCTCAAGCCCTCCTGATCTCCGCGGCATGTGGCTTAGG
+
6B<CCGGGF9<<CF<<-68CCDFF<EGC<;CF8@AA9@,CF@@<,CEDFFCC@DF8CD@F:FGFD,CE9CC6@F,,9@FC7CGCF9D::CCFF,6,6FAEFF,B,,4,9:@<5,9EEFGFD9<<,:,,9FF7,:?<@,;A;,C>D9D,,,@@+@,4>CDFGG?DDEC6++33=,++636@BE,,77:@?333,E,,97,,,+37,2,,77*/***1/*+=*+;*9*0),2+,2))).):*5<+***30++*))0)9*4**))0/5:*)+**)0****)*+)))-,-(5(0((/)5<)).))
@M03506:14:000000000-AKVR1:1:1101:21616:8700 2:N:0:50
TTCTCTGGACTACTGGGGTTTCTAATCCTGTTTGCTCCCCACGCTTTCGTGCATGAGCGTCAGTGTTGACCCAGGGGGCTGCCTTCGCCATCGGTGTTCCTCCACATCTCTACGCATTTCACTGCTACACGTGGAATTCCACCCCCCTCTGCCACACTCAAGCTCGCTAGTTTCAAGCGCAATTCCCAGGTTAAGCCCGGGGATTTCACACCTGACTTGGCGAACCGCCTGCGCACGCTTTACGCCCAGTAATTCCGATTAACGGCCCCCACTTCCGTATTCCCGCGGCTTCTGGCCCGCA
+
CCCCCGGGDGGGGGGGGGGGGGGGGGGGGGGGGGGGGGGGGGGGGGGGGGGGGGGGFGGGGGGGGGGEGGGGGGGGGGGGGGGGGFGGGGGGDGGGGGGGGGGGGGGGFGFEGGDGGGGGGGGGGGGGGGGEEFE<FGGGGAFGG6C>EEF9BFG?6,>8>DE8DGGGDEDGGGDCEFGGGDGGGGGGGGGGFCCDG*;*C58C@,=CFGCCC<*>>CB6CDGEDCDE5*.:/..91C>G8?:575/)*3+*9*:>C0<E344*)*2)*))0)*+38))2:)6<:>174),,/6)<.)((,
@M03506:14:000000000-AKVR1:1:1101:4832:8700 2:N:0:50
TTCTCTGGACTACAAGGGTTTCTAATCCTGTTTGATCCCCACACTTTCGTGCCTCAGCGTCAGTTACTCCTTAGTAAGCTGCCTTCGCTATCGGTGTTCTGGACGATCTCTAAGCATTTCACCGCTACACCGTCCATTCCGCCTACATCATCAGTACTCAAGTTCCCCAGTATCAACAGCACCTCGACAGTTGAGCTGCCGTATTTCACTGCTGACTTAGAAAACCGCCTACGCACCCTTTAAACCAAATAAATCCGGACAACGCTTGCCACCTACGTATTACCGCCGCTGCTGGACTGAA
+
CCCCCGGGFGGGEF9-E6EFGGGFEFDGEGFGGFGFFGGCFFFEFCGAFCDGGGGGCEGG:@:FFGGG<CFAEEGAFDGGGCDDFFFD@FGFGGGGGGGGF,CF@FGGGG9B<F,5?EG,FGF7FEEGFD<@F@@CGGGG:+>8C8,,>EDGFCDFG;>FD,7@DGG?DEF9==,>8D8?88,,@+6CG7>,,@BEACC6C3:D@AFFF?+957,8CC9:D>+47*:@CC*,95)?@*)<,,:18C*8*+5/11;4),75>FA<7CEF=4:*)*++*.*0,5<-,3(8(8-().,*)*())
@M03506:14:000000000-AKVR1:1:1101:9296:8704 2:N:0:50
TTCTCTGGCCTACCGGGGTTTCTAATCCCGTTTGCTCCCCTGGCTTTCGCGCCTCAGCGTCAATGCCGGTCCAGGATGCCGCCTTCGCCACCGGTGTTCCTCCAGATATCTACGCATTTCACCGCTACACCTGGAATTCCGCATCCCTCTTCCGGATTCAAGCCTTCCAGTATCGGACGCAGTTCCCGGGTTGAGCCCGGGGATTTCACGTTCGACTTAGAAGGCCGCCTACGCGCCCTTTACGCCCAGGAATTCCGAACAACGCTTGCCCCCTCCGTCTTCCCGCGGCCGCTGGCACCGA
+
CCCCCGGG-EFGGGGGGGEGGGGGGGGGGGGGGGGGGGGGGGGGGGGGDGGGGEGGGGGGGGGGGGGGGGGGCGFGGGGGGGGGGGGGG>GGGGECFFGGGGGGGGGGGGGGGGGCGGGGGGGGGGGGGGG?GG:FDFGEGGDGGGGGGGGGGGD6B>DGGEGGGGGGGCEC:FE>CGGGGGEFGGGGGGGD>8CFFGGGDD5*A9CGGGG<*12A3C69*>F=CF@>>5BGDE>C9G)*0+:9DEG3C**)?4D>745:37@CD*;5C@F>5)/**-.*()).2(-)(.79)((9)/(((
@M03506:14:000000000-AKVR1:1:1101:28042:8710 2:N:0:50
TTCTCTGGACTACAAGGGTATCTAATCCCGTTTGCTCCCCTGGCTTTCGCTCCCTCAGCGTCAGTGTTGGTCCAGGATGCCGCCTCCGCCACCGGTGTTCCTCCAGATATCTACGCATTTCACCGCTACACCTGGAATTCCGCATCCCTCTCCCAATCTCAAGCCATCCAGTATCAGACGAAGTTCCCCGGTTAAGCCGAGGGATTTCACGTCTGACGTAGTTGGCCGCCTATGAGCCCTTTACGCCAAGGAATTTCCACCAACGCTATCCCCCCCCGAATTAACGTCGCTGCGGGCACGG
+
C@@@CGAFF@E,;CFCFGFF8<EFGFFE<F,,CFGG9CCECCFEF@FG>;FD:DFGEFFG,BFF9E@FFDFCFG8@7@@E8F:@@,EC7FEGFEECGGFGGGAFFF99FFFCEFGGCEE?FF,,@CFC+CECFF8E,EEG,8@C8B,,>>DDG=DDFGAFAFBDFG9FFD9D8D9,7@EE+@++7;E4:*8@CCCD7,**=C*:C69:FC8*=8E,+/)2/7@+**;:*:0*+;6+)7)*=6****2)***0))*02)03).)1*1/0*/9<)1**:()*(,)).,()()(-)-4)))((,
@M03506:14:000000000-AKVR1:1:1101:20312:8715 2:N:0:50
TTCTCTGGCCTACAGGGGTATCTAATCCTGTTTGCTCCCCACGCTTTCGCACCTCAGCGTCAGTATCTACCCAGGTCGCCGCCTTCGCCACCGGTGTTCCTCCCGATATCTACGAATTTCACCTCTACACCGGGAATTCCGCGACCCTCTTTAGTACTCTAGCCTGCCAGTTTCGGGTGCACTTCCTCAGTTGAGCCAAGGGCTTTCACATTCGACATAACAGACCGCCTACGGGCGCTTTAACCCCAATGATTCCGAGCAACGTTGCCACCTCCCGCTCTACCGACGCCTCTGGCACCGG
+
CCCCCGGG9EGGGGDFGGGGGGGGCAFFGGGGGCGFEGGGGGGDGGGGGGGGGGFFGFGGF7CFFFDFGGFDEF7CF7FGGGGGFE7C=CEGG>>FEEGFF<FGGG@4FFFFGGE@FFGGGGF,??CGF:FGEGC+FDGGFG8+@:+>B7,DEEECD,@:B,,DC>8DD,6@,@5CEC**,<CD9><9>B@2,,,<:6:C=*ACC+++=7C+4++=83+1<F***2)0CC5C9)871)0;/30*278):*+***7*24)*.)))**/)+*9>)****()*(.-),(()(..4),)*)1(((
@M03506:14:000000000-AKVR1:1:1101:12169:8723 2:N:0:50
TTCTCTGGCCTACCGGGGTATCTAATCCTGTTTGCTCCCCACGCTTTCGCACCTCAGCGTCAATATGTGTCCAGTAAGTCGCCTTCGCCACTGGTGTTCTTCCGAATATCTACGAATTTCACCTCTACACTCGGAATTCCACTTACCTCTCCACAATTCTAGCGATGCAGTCTTAAAGGCAATTCCGGAGTTGAGCCCCGGTCATTCCCATCTAACCTACAAACCAGCCTACGTGCGCTTTTCGCACCGTCATTCACTACAAAGCCAGCCCCCCTGTGCTATCTGCGCCTCCTGTCCCGGG
+
CCCCCGG9-CDEGGGGDFGGGGGGCCGFGGGDGCE9FFGGCFDCFCFGGGG7FCFECFGGGGGGD<FFGFGGCGFCFFF9CFGCFFFDC??F8<EDEFFG95,BF@FF,@<FF@F8FDEEFGCEFGGGFG9FD+@:FF=FFGFGFFDGGGGGGG8>DD;D=,,@+66+3@F,6@;DA=9D?D,>AC?6CE>7,@,<,1@75*=*5=,,,*+3,2,,*16<0;6,**)0*0/=CA532):/*+;)/2?)*4*84@F*:2*+)*****0);)9>)/**3)1+)).))-()-)((0,.6)*-(,
@M03506:14:000000000-AKVR1:1:1101:14363:8735 2:N:0:50
TTCTCTGGACTACAGGGGTTTCTAATCCTGTTTGCTCCCCTAGCTTTCGCGCCTCAGCGTCAGTTGTGGTCCAGTGCGCCGCTTTCGCCACAGGTGTTCCTCCCGATATCTACGCATTTCACCGCTACACCGGGAATTCCACGCACCTCTCCCACACTCAAGCACGGCAGTTTCGCCTGCAGGCTCCGCGTTAAGCCCGGAGATTTCACCGGTGACTTACCGCCTCGCCTACGCGCCCTTTACGCCCAATAATTCCCAACAACCCTTCCCCCCCTCGCATCACCTCCGTCGCCGTCAGTCC
+
CCCCCGGGGGGGGGGGGGGGGGGGGGGGGGGGGGGFGGGGGGGGGGGGGGGGGGDGGGGGGGGGGGGGEGGGGGGGGGGGGGGGGGDGGDFGGGGGGGGGGGGGGGGGGG?FGGGGEFGGGGGGGFGGGFCFGGGGGGGGGGGEEGGEGEF,>A68E6DGGGG6FC5:*:4>3EEGCBEDFCFGEFEC=8:8*:,+>5=5=CGC7+A@+*1//)*+*2*<C*1**1<>:55C33))477;@<**/C8>5*<?=?>**)**005*1*;);.*0>)**:(.7,,,4)(()()-()-(1))).,
@M03506:14:000000000-AKVR1:1:1101:25816:8747 2:N:0:50
TTCTCTGGACTACAAGGGTATCTAATCCCGTTCGCTCCCCTAGCTTTCGCGCTTCAGCGTCAGTGTCGGCCCAGCAACCCGCCTTCGCCGCAGGTGTTCCTCTCGATATCTACGCATTTCACCGCTACACCGAGACTTCCAGTTGCCCCTTCCGCACTCTAGTCGCACAGTATCAGTTGACCTTTCCGAGTTAAGCCCGGAGATTTCACAACTGACTTGTCCTGCCCGCCTACGCGCCCGTTACGCCCAGTAAATCCGAACAACCCTTGACCTCCCCTGTCTACCCGCGCTGCGTGCCTGG
+
CCCCCGEGGGG<FFGGGGGFFGGGGGGEFGGGGFGEGG<BFF@FEGDGCFEGDGGGGGCFFBFFCFGDGGGG7FDE@GA7FGGGGGGGGGCFGF=EGGGFF9ECFGGGGGG,EFGGGDFCCFAF7CGGGGFGGDE+5<DFFBE9EFDFFGGGGCEGC?4@EGG,@E5CEG;,7<,6BG,DGFCF;,D*;8FE,CEE?FGGDG*@@CC++;07C47CDD=F*+++**2)/8):9)))-).*2*7C**:>C*09/9*:F075)).9*/*8*0****/;*47+,-6<)(()(7(,)((*)))--
@M03506:14:000000000-AKVR1:1:1101:11330:8788 2:N:0:50
TTCTCTGGCCTACAAGGGTATCTAATCCTGTTTGCTCCCCACGCTTTCGTGCATGAGCGTCAGTGTTGGCCCAGAAGGCTGCCTTCGCCATTGGTGTTCCTCCACATCTCTACGCATTTCACCGCTACACGTGGAATTCCACCTTCCTCTGCCACACTCCAGCCAAGTAGTTTCGAGCGCAATTCCCAAGTTAAGCCCGGGGCTTTCACACCCGACTTGCCCCGCCGCCCGCGCACACTTTACGCCCCGTAATTCCGATTCACGCCCCCCCCCCCCGTATTCCCGCGGCTGCCGGCACGTC
+
CCCCCGGG@GGGGGGGGGGGGGGGGGGGGGGGGGGGGGGGGGGGGFGGGGFGGGGGGGGGGGCGGFGGGGGGGGGGGDFGGGGGGGGGGGGGDFFFGGGGFGF8FFEF<EFFFGGCFEGGGGGGGEEE<F:FG7EDE5,A,EFFGFGGGGGFFFC8CFGG,AEFD,,>66>F8FEDDGCE+@@9FFFCCFC,EA9EFC8@C55181?@F9F*41:?C:97***19D):7))=)7.C0>)+32?7DGE)***.7*::*(9*99=**;:)*)/07)*::4.*45<4((,043(()(4C)73.-
@M03506:14:000000000-AKVR1:1:1101:12368:8798 2:N:0:50
TTCTCTGGCCTACAGGGGTTTCTAATCCCGTTTGCTACCCTAGCTTTCGCACCTCAGCGTCAGATATGGTCCAGTGAGCCGCTTTCGCCACCGGTGTTCCTCCAGATATCTACGCATTTCACCGCTCCACCTGGAGTTCCGCTCACCCCTGCCATCCTCGAGCCCGCCAGTATCAAATGCCATTCCCCGGTTGAGCCGGGGGCTTTCACCCCTGACTTAACGGCCCGCCTACGTTCGCTTTATCCCCTGTCATTCCGAACAACGGTTCCCCCCTCTGTCTTCGCGCGCCTGCCTGCCCAGG
+
CCCCCGGG-FGGGGGGGGGGGGGGGGGGGGGGGGGGFGGGGGFGGGGGGGGGGGGGGGGGGGDCFFGGGGGGGGGGGGGGGGGGGGGGGGGGGGGGGGGGFGGGGFFFGGGGEDG@F?EGGGGGGCGGGGGGGG:FFGGGGG7CGGGDGFFEDGGGGGFA6CGGGGGG+@,,@EF9,EFEG6E;<EEGG>>CB8,DF;57E)=/C<FFG*<DC**<>C81:DD*<D375*):*0)9())2*+2*238)*0+*96:C*(*::))))2;)0*9>))**+)10-)(-,,()(.,())-9)))(,
@M03506:14:000000000-AKVR1:1:1101:18608:8813 2:N:0:50
TTCTCTGGACTACCGGGGTTTCTAATCCTGTTTGCTCCCCACGCTTTCGTGCATGAGCGTCAGTGCTGGCCCAGGAGGCTGCCTTCGCCATCGGTGCTCCTCCACATCTCTACGCATTTCACTGCTACACGTTGCATTCCACCTCCCTCTGCCGCCCTCAAACCCTCGCAGTCCTGAATGCCATTCCCAGGTTAAGCCCGGGGCTTTCACACCCACCTTTCGAGCCCCCCTGCGCACCCTTTCCGCCCATTAACTCCCTCTCACCTCCCCACCCTCCGTCTTACCGCCGCTGCTGGCCCGC
+
C8C<CA,F9EEFFGFGGG@FCFGFFGGFGGFFFFFFGGGCFFGGGGGFEFFGGG<<FGGGGDEG,@@CC78@,:CD:,BCFEG<FA,FF?FF=7FE+C?<,:E=F8,BA,,,:+88B+AAFG9F@<<F,,8E,:+8?,7ACEF?DFGDFG8ED@C+@CF,,@,6@EG8C8+>@EG,AE@7EF@95>,@,>D,@@72>,****/*=,,4,1+;7D5*94)+2*/*/)=)*>7175@<6C)/:?***2:B**0*19*0*(**0)/:*+*0*0*75D***-8*43:>:(()(.-(5?)*.)-4(
@M03506:14:000000000-AKVR1:1:1101:22925:8814 2:N:0:50
TTCTCTGGACTACAGGGGTTTCTAATCCTGTTTGCTCCCCACGCTTTCGCACCTCAGCGTCAATATGTGTCCAGTAAGTCGCCTTCGCCACTGGTGTTCTTCCGAATATCTACGAATTTCACCTCTACACTCGGAATTCCACTTACCTCTCCACAATTCTAGCGATGCAGTCTTAAAGGCAATTCCGGAGTTGAGCCCCGGGCTTTCACCTCTAACTTACAAAGCCGCCTACGTGCGCTTTACGCCCAGTAATTCCGAACAACGCTAGCCCCCTCCGTATTACCGCGGCTGCTTGCACGGG
+
CCCCCGGGFGGGGGGGGGEGGGGGGGGGGGGGGGGGGGGGGGGGGGGGGGGGGEGGGGGGGGGGGGGGGGGGGFGGFGGGGGGGGGGGGGGGGGGGGGGGGGGGGGGGFGGGGGGGGGGGGGGGGGGGGGGFFGDFGGGGGGGGGGGGGGGGCGGGGGGGGGGGCGEGGGGFGGGGGGFEGGGGFGGGGGGGG,@FEGGGDDGDCCFGGGCCFGGFF79CGC?6C8?AC<??D;5D>DBGGGF*>7CBFE+3+;:DF:5C@?FDCC556.*)7>5?CBFGF94A112593(3)))1*9<90
@M03506:14:000000000-AKVR1:1:1101:5927:8822 2:N:0:50
TTCTTTGGACTACAGGGGTTTCTAATCCCGTTTGCTCCCCTGGCTTTCGCGCCTCAGCGTCAGTATCGGCCCAGTAGCCCGCCTTCGCCTCAGGTGTTCCTCCCGATATCTACGCATTTCACCGCTACACCGGGAATTCCAGCTACCTCTTCCGTACTCTAGCACGCCAGTATCGGCCGACCCTCCGGGGTTGAGCCCCGGGCTTTCACAGCCGACTTAGCAAGCCGCCTACGCGCCCTTTCCGCCCAATAATTCCGAACACCGCTTGCCCACTACGTATTACTGCGCCCGCGTGCTCGTA
+
CCCCCGGGFGGGGGGGGGGGGGGGGGGGGGGGGGGGGGGDGGGGGGGGGGGGGEGGGGGGGGGGGGGGGGGGGGGGGGGFEGGGGGGGGGGGCGGGGGGGGGGGEGGGDGGGGGGGGGGGGGGGGGEGGGFCFEGGGGFGGGCDGGGGDGGGFEGGG+3@BCGGGGGGGGFFAFEC5BC5>CC8@CCEGDEC58B8@=CED3:C5CG?CF77=D*CDD6:CF*:>CDFGC>C9>33>GBGF+0/7:CE5CC??*0:*(*:5)0758*)1)*).2<C*(*05-.)))(0-)-()((*)9((,
@M03506:14:000000000-AKVR1:1:1101:4792:8831 2:N:0:50
TTCTCTGGACTACTAGGGTTTCTAATCCTGTTTGCTCCCCTAGCTTTCGCGCCTCAGCGTCAGTTGTGGTCCAGTGCGCCGCTTTCGCCACAGGTGTTCCTCCCGATATCTACGCATTTCACCGCTACACCGGGAATTCCACGCACCTCTCCCACACTCCAGCACGGCAGTTTCGCCTGCAGGCTCTGAGTTAAGCCCCGAGATTTCACAGGTGACTTACCGCACCGCCTACGCGCCCTTTCCGCCCAATAATTCCGAACAACGCCCGCCCCCCCGCTATTTCCCTGTCCGCTGGCCCGAA
+
CCCCCGGGCFGGGGGFGGGGGGGGGGGGGGGGGGGGGGGGGGGGGGGGGGGGGGGGGGGEGGGGGGGGGGGGGGGGGGGGGGCFGGGEGGGGCGGGGGGGGGGGGGGGGGFFCGGGGGGGGGGGGGGGFGGGGGG>FFFGFFGGDGEFGFDDGGGCE@FGGGGGGGDGEGDGGGCGGGGG6E>GCFGCD@>FFGFGF5/5?9EF?CFGF+7*=*09C+2<CDGE):8AEDDGDBFG>G<FG+:**2*)2*+9/*:>6075))855/:)/)1>E3/**()*.)).)))/.)(45((*)77(-
@M03506:14:000000000-AKVR1:1:1101:8165:8831 2:N:0:50
TTCTCTGGACTACCGGGGTTTCTAATCCCGTTTGCTCCCCTGGCTTTCGCTCCCTCAGCGTCAGTGTTGGTCCAGGATGCCGCCTTCGCCACCGGTGTTCCTCCAGATATCTACGCATTTCACCGCTACACCTGGAATTCCGCATCCCTCTCCCAACCTCAAGCCATCCAGTATCAGACGCAGTTCCCCGGTTAAGCCGAGGGATTTCACGTCTGACTTCGTTGGCCGCCTACGAGCCCTTTACGCCCAGTAATTCAGAACAACGCTTGCCCCCCCCGCATTTCCGCCGCTGCTGGACCGG
+
CCCCCGGGGGGGGGGGGGFEGGGGGGGGGEFGGDGGGGGGGGGGGGGGGGGGGGGGGGGGGGGGFGGGGGGGGGGGCFGGGGGGGGGGDGGGGGGGGGGGGCGGGGFCGDFGGGGGGGGGGGG?FGEGGFGGGGGGFGGGFFEGGE>FGGGCFF?F+@3D8EFGGGGFGGGEDGFCC9CGGGGGE;DCFGDG>C9;FGG5CGC;8CCFGGC4CFGFGG++:>GG4CFFGGDEG@F5>DFD*37:9EC@CEC?*9CF7):+05)118;)*76@FG5::(0*-4))-(()-7(-)54*))((-
@M03506:14:000000000-AKVR1:1:1101:22437:8838 2:N:0:50
TTCTCTGGACTACAGGGGTTTCTAATCCTGTTTGCTCCCCACGCTTTCGCGTCTCAGCGTCAGTATCCGACCAGGGGGCCGCCTTCGCCACAGGTGTTCCTCCCGATATCTACGCATTTCACCGCTACACCGGGAATTCCACCCCCCTCTTCGGTACTCTAGCTTGCCAGTTTCATGCGTCGTTCCTCGGTTGAGCCGGGGGATTTCACACATGACTTAACAAACCGCCTACACGCCCTTTACGCCCAATGATTCCGAACAACGCTTGCCCCCTCTGTTCTACCGCGGCTGCCGGCACCGG
+
CCCCCGGGCGGGGGGGGGGGGGGGGGGGGGGGGGGGGGGGGGGGGGGGGGGGGGGGGGGGGGGGGFGGGEGGGGGGGDEGGGGGGGGGGGGGGGGGGGGGGFGGGDGGGGGGGGGGGGGGGGGGG7FEFGGGGDEGFGGGCGFGGGEGGGGFFEGGG7C<FCDE,=FGF?2C7CCFCGGCEGGGGGFAEEEEEGFGCECGGGEGG+<CE7C<?F??>C?+C7C=FGF):95*07>D:D)0<+:/>CC37;+9*8*:7(9CD)0/>CC)*)9)7/;*3)*+.)..(-(720(,),(1))--(
@M03506:14:000000000-AKVR1:1:1101:11512:8857 2:N:0:50
TTCTCTGGCCTACTAGGGTTTCTAATCCTGTTTGCTCCCCACGCTGCCGCGCCTCAGTGTCAGAAACTGCCCAGCAGACCGCCTTCGCCACCGGTCTTCCTCCGGATCTCTACGCATTCCACCGCTACACCCGGAATTCCGTCTGCCTCTACAGTCCTCGAGTTTGACAGTCGGCACGGCAGATCCGGGGTTGAGCCCCGGACTTTCACCACACCCTTATCAAACCCCCTACGCGCCCTTTACGCCCAGTGATTCCGGACATCGCGCCCACCCCCCGTATTACCGCTGCTGCTGTCCCGGG
+
CCCCCGGG-FFFGGGGGG@FGGGGGGGGGGGGGGGFGGGDFGCF7CFFGGGGGDGGGGGGGGGGGGGGGGGGGGGGGFGGGGGGCFGGD@FGCFCFGEGGCGGGGGGG<,EEECFGGCFEFGGGGGDG9FFGGGGGGEAF:@FD+7@FGFGGGGGFGGDEGDGGGC9EFGFGGGGGGCGGG>59FFGGDD@CC8ECFC=EC3?89E7+<CFF55EC5*6?CF7+2>)0:>:C3DBD2CE68:?9CEG:*+3*1*0*2(**0*117*1)/)1777E*/1)2())68;()46))).)*)/((-
@M03506:14:000000000-AKVR1:1:1101:8322:8858 2:N:0:50
TTCTCTGGACTACAGGGGTTTCTAATCCTGTTTGCTCCCCACGCTTTCGCGCCTCAGCGTCAGGAGATGCCCAGAGACCCGCCTTCGCCACCGGTGTTCCTCCCGATCTCTACACATTTCACCGCTACACCGGGAATTCCAATCTCCTCTGCATCCCTCAAGAACGGCAGTATCGGCCGACGTTCTTCGGTCGAGCCGAAGGATTTCACGACCGACTTGCCATCCCGCCTACCCGCCCTTTCCGCCCCGTGTTTCCGAGCAACGCTTGCCCCCCCTGCCTTACCGCGGCCGCGCGCCCAGA
+
CCCCCGGGFFGGGGGGGGGGGGGGGGGGGGEGGGG9FGGGGGEGGGGGGGGGGGGGGGGGGGGGGGGGGGGGGGGGGGGGGGGFFGGGGGGFGGGDGGGGGGFGG>@FFFG9FDFG8EGGGGGEGCGGCFFC:+:+AFGGGGFGDFFFFGGGCFDF?EECD9A:@:86EEF;5@>>@8:CGGGCCE?FGEGGG5ECEGG5=)<<>?9<FG*95)*:)7BF6::C<C3@GC)2*)09,9)8++2*9C5)128))):*1(/>))8)/8*);:<5>)::*(8<))58?1()-0(-.((7)8(((
@M03506:14:000000000-AKVR1:1:1101:14616:8865 2:N:0:50
TTCTCTGGACTACCGGGGTTTCTAATCCCGTTTGCTCCCCTAGCTTTCGCGCCTCAGCGTCAGGTACCGACCAGAGAGTCGCTTTCGCCGCCGGCGTTCTTCCCGATCTCTACGCATTTCACCGCTCCGCCGGGAATTCCACTCTCCCCTCCGGCCCTCAAGCAAAGCAGTATCGGGCGCAGTTCCTCGGTTGAGCCGAGGGATTTCACACCCGACTTACCCCGCCGCCTACGCGCGCTTTGTGCCCAGTGATTCCGACGAACGCTTGCCACCTCCGTCTTCCCCCGGCTGCCGGCCCGTC
+
CCCCCGGGGGGGGGGGGGGGGGGGGGGGGGGGGGGGGGGGGGGGGGGGGGGGGGGGGGGGGGGGGGGGFGGGGGFGGGGGGGGGGGGGGDGGGGGGGGGGGGGGGGGGGGGGGGGEGDGFEFGEFCFGEGGGC@<CFGGGGGFGGGGGGGGEC>GGGD5,C?FCGFGGFGGC+>38=EGG88:9CC7C=CEC?ACEFE5:CDEFD+C+229C>5:EDC6?*99/9D5>E*8?*..1(/0*/+27C7665<+/*9?F*()*0)79C*8);?775**21()*44)1(-303)(4)3(7).-(,
@M03506:14:000000000-AKVR1:1:1101:5686:8866 2:N:0:50
TTCTCTGGACTACTGGGGTATCTAATCCTGTTTGCTACCCACGCTTTCGTGTCTCAGCGTCAGTTACGGTCCAGAAAGCCGTCTACACCACCGGTGTTCCTCCTGATATCTACGCATTTCACCGCTACACCAGGAATTCCACTTTCCTCTCCCGCACTCGAGTCCCTCAGTATTCGGCGCACCCTCCCGGTTGAGCCGGGAGATTTCACACCAAACTTAAAAGACCGCCTACACACCCTTTACGCCCATTAACTCCGAACAACGCTTGCTGCCTACGTATTACCGCTGCTGCTGCACCTCA
+
CCCCCGGGGGGGGGGGGGGGGGGGGGGGGGGGGGGGGGGFFGGGGGGGGGGGGGGGGGGGGGGGGGFGGGGFFGGGGFGGGGGGGGGGFGGGGGGGGGGGGGGGDEGGGGGGGGGGGGGGGGGGGGGGGGGGGGGFGGGGGGGGGG>DGFGGGGGGEEGGGEDECFFGF?FBF=EFCE6E>EGGGFGGGGGGDFFGGCEE=7E?CFGGG=FD5<8EGG=FGFGGGGFBCD)=FFFG2CFFE9DDDCC)*+<*9879<;5*;)>3C88)1=765*+;*(*2()6)(-()().863)*0.(((
@M03506:14:000000000-AKVR1:1:1101:12718:8885 2:N:0:50
TTCTCTGGCCTACCGGGGTTTCTAATCCTGTTTGCTCCCCACGCTTTCGTGCCTCAGCGTCAGTATCGGGCCAGTGAGCCGCCTTCGCCACTGGTGTTCTTGCGAATATCTACGAATTTCACCTCTACACTCGCAGTTCCACTCACCTCTCCCGAACTCAAGATCTTCAGTATCAAAGGCAGTTCTGGAGTTGAGCTCCAGGATTTCACCCCTGACTTAAAGACCCGCCTACGCCCCCTTTACGCCCACTGATCCCGCACAACCCTAGCCCCCTCCTGCTACCCACTGCCGCTGCCCCGCC
+
CCCCCGGG<FGGGGGGGGGGFGGGGGGGGGGGGGGGGGGGGGGGGGGGGGGGGGGGGGGGGGGGGFFFGGGGGGGFGGGGGGGGGGCEGEGGGGGCFFGGGGGDC@FGAFGFGGDFGGGGGGGGGGGGGGGGGGGGGGGGCGGGGGF3@DFGGCECEFG,D9>9FFGG,9>,7@A,,3AFCEC@AFCEC7D@@CCF,,D7,;1D,4=,<29459,>+:89:CC?**):C75**:)/.<5<++;9CCE)**0*1*:*9()*)))***2)30>)./22*))2)..(),().)(,)((*07(((
@M03506:14:000000000-AKVR1:1:1101:22722:8921 2:N:0:50
TTCTCTGGACTACTGGGGTTTCTAATCCCGTTTGCTCCCCTGGCCTTCGTGTCTCAGTGTCAGGAACTGTCCAGAGACCCGCCTTCGCCACTGGTCTTCCTTACGATATCTACGCATTTCACTGCTACACCGTAAATTCCAGTCTCCTCCCCAGTCCTCAAGCACCGCAGTATCGAATGCAGTTTCGGAGTTAAGCTCCGAAATTTCACACCCGACTCACGGCGCCAACTAAACACCCTTTACGCCCAATGTATCCGACAAAAGCTTGGGACCTCGGTATTACCCCCGCCTGCGGCACCGA
+
CCCCCGGGCFGGGGGGGGCFEGCFGGFGGEGGGGGGGGGGGGCGEFGGGGGGGCFFGFAFFGGF@@FGFGGGGGGGGF@F@FGGG9FGGGGCFGFGGGGGGGGGGFGGGG,F<BEGGFFFFGGFFBEEFGGGGFGGF9EFGGBCDFE>8@@68=6@8;D4>,9=E?@8C>EDC:EFCGD89EEG:DEGEC:EED9ADCDE>78,,:E,,2*<*/8*;/9C7CD54)5)/*/+0;BF<5>GC++1*2/5:8@*9**0*()*0))*1++.;)*57F62*-)/65)).((8(70()-(/0)(-(
@M03506:14:000000000-AKVR1:1:1101:10087:8947 2:N:0:50
TTCTCTGGCCTACAGGGGTTTCTAATCCCGTTTGCTCCCCTGGCCTTCGTGTCTCAGTGTCAGGAACTGTCCAGAGACCCGCCTTCGCCACTGGTCTTCCTCATGATCTCTACGCATTTCACTGCTACACCATGAATTCCAGTCTCCTCTCCAGTCCTCAAGCACCACAGTATCGAATGCAGTTTCGGAGTTAAGCTCCGAAATTTCACACCCGACTTACGTCGCCACCTACACACCCTTTACGCCCAATGAATCCGAACAACGCTTGAGACCTCTGTATCACCGCGGCTGCTGGCACAGC
+
CCCCCGGG-FFGGGGGGGGGGGGGGGGGGGGGGGGGGGGGGGGGGGGGGGGGGGGGGGGGGGGDGGGGGGGGGGGGGGGGGGGGGGGGG>FGGGGGGGGGGGFCGGGGGGGGGGGEGGGGGGGFGGGGGGGGGGCFGFFGGGGFFGFCGAEGGGGGGGGC8EFEFGGGGFGAEGC6AFFGGGDF,,CCEEEBD=;@=A,+CDCD,@CFGGGCEGEGGC+EF*/C7CE>1;9F466C@DF6<@C74CC>CGF+++;6<(:CA44755CF8)**)223+67?)6)42;(79314@:?*.9(((
@M03506:14:000000000-AKVR1:1:1101:21632:8952 2:N:0:50
CTTTTCCGGGCAGCGCGGTTTGTTATTCCTCTTGCTCCCCTTGCCTTTGCTCCTCCCCCTGGTTGTTGTGTTCGGCATCCCCCCTCGCTCCCCGGCTTGCTCCCTACTTCTCCTCATGTTTCAACCATCCCCGTCGCTCCCCACCCACCCCCCCCTCCCAATCCCTCCACCTACACGTTGTCGCCTCCCCTCGTGCCCGCCGAGCGTACTGACGTCTGACATTGTGCGCCTCGCGCGCCGTCCTCACCTACATACCGTATCAACACATCCCCCCCCCTCCGTCTCATCCTGGTTGCCAGCC
+
6A-@@<,-++++,-8+++8@F,CC,,,,<,,,C6,,66D,,,6,;,C,,;6;C6CA,,+8,,:,886,,,:,<,+++8E,,:@:8?F+4B+4+++48+++,:B79:,,,5E,,7,,8,:8A,,,7,+,8,>++3+683,38>,8+@++6>+*B***1**4,,251,6*,4,6,,+2****3<**3*****+***3*3:8**/**2*******+12****3*2020:B5**)*1)0)())*2*)**0103++)*9*0*(1*)*14*/*0<)1)))*:*()*(-.(())1)1.())-***),(
@M03506:14:000000000-AKVR1:1:1101:13187:8958 2:N:0:50
TCTCTGGACTACAAGGGTTTCTAATCCCGTTCGCTCCCCTAGCCTTCGCGCCTCAGCGTCAGGTTCGGCCCAGGGGGCCGCCTTCGCCACGGGTATTCCTGCTGATCTCTACGCATTTCACCGCTACACCAGCAATTCTACCCCCCTCTACCGTCCTCTAGCTTACCAGTTTACAAAGCACCCTCCTCGTTGAGCAAGGAGATTTCACTTCGTACTTGGTATGCCGCCTGCGCGCCCTTTACGCCCAGTAAATCCGGACAACGCTCCCCTCCTACGTATTACCGCGGCTGCTGCCACGTAG
+
CCCCCGGGGGGGGGGGGGGGGGGGGGGGGGGGGGGGGGGGGGGGGGGGGGGGGGGFGGFGGGGGGGGGGGGGGGGGGGGGGGGGGGGFGGGGGGGGGGGGGGFFGGGCFGGGGGGGGGGGGGEGGGGFGGFGFEFFFGGGGGGGGGGGFFGGGGGGEGGGGGGGFGGGGE;7DEFGFFGGGCAFGGGFG*;::EFGFFCFGCG9FFFGGGGGGFGG7@F:@FDFF507**85<3>)(>?CCCGDDGD5<7?**19DD?GD>>.5/;:3:5C<7*9*2,*06493101;(.-.9)2077224
@M03506:14:000000000-AKVR1:1:1101:4508:8967 2:N:0:50
TTCTCTGGACTACCGGGGTTTCTAATCCTGTTTGCTCCCCTAGCTTTCGTTCTTCAGCGTCAGTACTGGTCCAGCGCGCCGCCTTCGCCACGGGTGTTCCTGCAGATATCTACGCATTTCACCGCTACACCTGCAACTCCACGCGCCCCTCCCACACTCAAGCACAGCAGATTCGGAAGCCGCCTCTGGGTTCAGCCCAGAGATTTTACTCCCTACACGCCACGCCGCCTACGAACCCCTTACAACCCGTAATTCCCACCACCGCCGCCCCCCCCCACTCTCCGCTGCTGATGGCACCGAG
+
<@6<BF<6---;66@B+77:FFC,CFFG<C@EEFGCCCDBC,66FEFFC@CE,,6C,<78B67CE,,6FFFFC,,+C+:+@C+68C,BBC?7::FF>7EE?9<E,,5<?FC<<<@?F+7?,CF:FE+CFFE>DG@9D8=,,88@3B++@87CGG6CEGF6,9,:,,8,,:,,,>*,11;:,/=***,,1<C7:,2;FC**3/:+5+++3+3**253*;5=>3**)1)75/)2*0)1(/)**+***+2)*/*0.=>**)*2.)0)1/*)2))))18/*(.:)449B(-5))))*).**.(((
@M03506:14:000000000-AKVR1:1:1101:7268:8969 2:N:0:50
TTCTCTGGACTACCGGGGTTTCTAATCCTGTTTGCTCCCCACGCTTTCGCGCCTCAGTGTCAGTTACAGACCAGAAAGTCGCCTTCGCCACTGGTGTTCCTCCATATCTCTACGCATTTCACCGCTACACATGGAATTCCACTTTCCTCTTCTGCACTCAAGTCTCCCAGTTTCCAATGACCCTCCACGGTTGAGCCGTGGGCTTTCACATCAGACTTAAGAAACCACCTGCGCGCGCTTTCCGCCCAATAATTCCGGATAACGCTTGCCCCCTACCTATCACTGCGCCTGCCGCCCCGCC
+
CCCCCGGGGGGGGGGGGGFGGGGGFGGGGGGGGGGGGGGGGGGGGGGGGGGGGEGGGGGGGGGGGGGGGGGGGGFGGGGGGGGEGGGGGDGGGGGGGGGGGGGGGGGGEGGGGGGGGGGGGGGGGCFG9FDDEFFGGGFGGGGDGGDEAFGGGDGGGFFGGC=DADE8DFEFAFGGCDDFDDFCGGGGDE88@D,@:9C*:9*=>CE,,+:C?C,>*=F,=B8FCGA5**)4/8):6)8*3+2*9E*)*0<*96C:70**0*6*)*;);4*.8/***,*9)-6-)51)4)-1)-4C8;(((
@M03506:14:000000000-AKVR1:1:1101:23357:8971 2:N:0:50
TTCTCTGGACTACCCGGGTTTCTAATCCCGTTTGCTACCCTAGCTTTCGCGCCTCAGCGTCAAGAACAGGCCAGGAAGTCGCCTTCGCCACTGGTGTTCCTCCCGATATCTACGCATTTCACCACTACACCGGGAATTCCACTTCCCTCTCCTGCCTTCGAGTCGAGCAGTATCGCGTGACCCTCCCCAGTTGAGCCGGGGGCGTTCACACCCGACTTGCACGACCGCCGGCGCGCTCTTTACGCCCTGTAAATCCGGAACACGCCCGCCACCTCCCTAGTACCCCGGCTGCGGCCCCCTG
+
<CCCCGGGEEGGGGGGGGGGGGGGFGGGGGCGGGGGGGFGGGGGGGGGGGGGEFGGGGGGGGGGGGG?FCGGFGGGFFGGG@FGGGGGGGGGGFGD=F?FFEFGDDGGGGGGGFGG@FGGDDFGF=AEFGGCC77BFFFDDCDAGGGGGGGGGGGGGGDDE8,=@CEB8@;CFG>EEC9CBE63*>CECCCCFCEFGE*?E3:*::5CGC7*:D*:D94CD457CC33C))2105C3539+3**9C8):<:**12*)(/*)0>CD**)/89>49*2*(**.))))-(04)(()(,))0(4(
@M03506:14:000000000-AKVR1:1:1101:16906:9001 2:N:0:50
TTCTCTGGACTACCAGGGTTTCTAATCCCGTTTGCTCCCCCAGCTTTCGCGCCTCAGCGTCAAGAACAGGCCAGGAAGCCGCCTTCGCCACTGGTATTCCTCCCGATATCTACGCATTTCACCACTACACCGGGAATTCTGCTTCCCTCTCCTGCCTTCGAGTCGAACAGTATCGAATGACCCTCCCCAGTTGAGCCGGGGGCTTTCACATTCGACTTATTTGACCGCCTGCGCGCTCTTTACGCCCAGTAAACCCGGACAACGCTTGCCACCTACTATTTACCGCGGCCGCCGGACCGTA
+
CCCCCGGGGGGGGC@EGGGGEGGGGGGGGGGGGGGGGGGGGGGGGGGGGGGGGGGGGGGGGGGFGGGGGGGGFGCGF<EGGGGGGGGGGGGGGFGGFGGGGGGEGGGGGGGGGGG>FEGGGGGGGFGGDGFFGDGEGGGGGGGGGGFGGCFGG8EGGGGF6F??6EFGE?;FFGGCFGCGC<9@CEECCCDB,;BFGE*::3CECC?7CFCCFF7C3>AGGG7+CF>EG55=)7)9(95C9+29DCE@*<AF***1)2):)7735*/);?GF>7+++)*3.65>?>1)(0(,)-(/).4((
@M03506:14:000000000-AKVR1:1:1101:24928:9001 2:N:0:50
TTCTCTGGACTACAAGGGTTTCTAATCCTGTTTGATCCCCACGCTTTCGAGCCTCAGTGTCAATAATTGTGTAGCAAGCTGCCTTCGCTATCGGTGTTCTATGTCATATCTAAGCATTTCACCGCTACATGACATATTCCGCTTACCTCCACAACATTCAAGACTGATAGTATCAACGGCAGTTTCCGAGTTAAGCCCGGAGATTTCACCACTGACTTACCAGCCCACCTACGCTCCCTTCAAACCCAGGGAATCCGGATAACGCTTGCACCTTCCGCATTCCGTCCGCGGCTGTCCCGTG
+
CCCCCGGGGGGGGGFCFGFFGGGGCDFGGFGGGGGGGGGGGGGGGGGGGGGGGFGGGGGGGGGGGGGGGGGGGGGDFEGGG8FFGF@G7FGGGGGGGGGGGGGGGFCGGGGGGGC9FFGGGGGGGGGEEFGCF,CFGGFCFGGGGGF9BFGG,=A?D8,E;,=E98,@EA;9,@,>D6@EEGGFGGGG6CFEGGACFG69CC5DFFFFGGG5EFFC:B:C*82,3?F4?FF,78BD2*/>,=F7C**)*4/:;4=DD93=36=558E)C6C5)2+0;()/()6(,.()(.,,8-(*)*((-
@M03506:14:000000000-AKVR1:1:1101:22756:9013 2:N:0:50
TTCTCTGGACTACCAGGGTATCTAATCCCGTTTGCTCCCCTGGCCTTCGTGTCTCAGTGTCAGGAACTGTCCAGAGACCCGCCTTCGCCACTGGTCTTCCTCATGATCTCTACGCATTTCACTGCTACACCATGAATTCCAGTCTCCTCTCCAGTCCTCAAGCACCGCAGTATCGAATGCAGTTTCGGAGTTAAGCCCCGAGATTTCACACCCGACTTACGACGCCACCAACGCACCCTTTACGACCAATCAACCCGAAAAACGCTGTAGCATCAGGTATACCCGCTGCTGCTGCCACAGG
+
CCCCCGGGFGGGFGGECGGGGGGGGGGFGEGGGGGGGGGGGGCFGGGGGGGGGFGGGGDGGFGGGGGGGDGGGFG?FGGC@EC@CFGGG7FFFGAFGFGGFFGG9,BFGGFFGF7FFFFEGGFFGCGGGGABCFFFFGGGAF@FF,@9DAEGG8=BFGGG8EFFFE>G>++C=CCFG8?D99EG8DEGEG88E==D8?89CDC6;CCEGG**4;**<*8:*/9=D)??74;5CD8)71)<>+15*/*)*+*29;5*)(1*)))))**)2***1230+)*+.))(,(-796)5).)*0=(((
@M03506:14:000000000-AKVR1:1:1101:14458:9020 2:N:0:50
TTCTCTGGACTACCGGGGTTTCTAATCCCGTTTGCTCCCCTGGCCTTCGTGCCTCAGTGTCAGGAACTGTCCAGAGACCCGCCTTCGCCACTGGTCTTCCTTACGATCTCTACGCATTTCGCTGCTACACCGTAAATTCCAGTCTCCTCTCCAGTCCTCAAGCACGGCAGTATCGAATGCCGTTTCGGAGTTAAGCTCCGAAATTTCACACCCGACTTACCACGCCACCTACGCACCCTTTACGCCCAATGAATCCGAACAACGCTTGAGACCTCTGTCTTACCGCGGCTGCTGGCACAGC
+
CCCCCGGGGGGGGGGGGGGGGGGGGGGGGGGGGGGGGGGGGGGGGGGGGGGGGGGGGGGGGGGGGCGGGGGGGGGGGGGGGGGGGGGGGDGGGGFGGGGGGGFGGFGGGGGGGGGFGGGGGGGGGGGGGGGGGFGGGGGGFGGGGGFGFFGGGGGGGGGGGFGGGGGGGDFFFGE?FGFF,34@@CEEEGGFGGAFFFGGCGCECCGCFDGGGGGGGGFGGFFCCF:DG5FGDE3DBGAEF7@9DGG>52<6@4CFC:DD3.7)>=*)2)10<CF03-*9-640161)4>(2)3(1)932(
@M03506:14:000000000-AKVR1:1:1101:7733:9042 2:N:0:50
TTCTCTGGACTACCGGGGTTTCTAATCCTGTTTGCTCCCCACGCTTTCGTGCATGAGCGCCAGTGCAGGCCCAGGGGATTGCCTTCGCCATCGGTGTTCCTCCGCATATCTACGCATTTCACTGCTACACGCGGAATTCCATCCCCCTCTGCCGCACTCCAGCCGTGCAGTCACAAATGCAGTTCCCAGGTTGAGCCCGGGGCTTTCACATCTGTCTTGCACAACCGCCTGCTCACGCCGTACGCCGAGTAATTCCGATTAACGCTTGCACCCTCCGTATGCCTCCGGCTGGTGGCAGCGC
+
CCCCCGGGFGGGGGGGGGFGGGGGGGGGGGCFFGGFGGGGGGGGEGGGGGGGGGGGFGGGGECGEFFFGGGGGGGFEDGGGFGGGGGGGDEGGGGGGGGGFGGGGGGCDGFGGGGGGGGGGGGGGGGGFGD7+@FBFGGGGGGGG?>EGGGGGDG6C>CFFFGGGECCFGGG7DCF,BCGFGGGGGGGGFFFEFFFGGGGGG**=+?CGG7C7F@FGFFG*2+*:C7>E*)**09F6D>*2/75<C*)12:677FC415*7/1*)/;)***08>*;/37=()..),(0(),()(-74)(,(
@M03506:14:000000000-AKVR1:1:1101:23787:9068 2:N:0:50
TTCTCTGGACTACAAGGGTATCTAATCCCGTTTGCTCCCCTGGCCTTCGTGCCTCAGCGTCAGGAACTGTCCAGAGACCCGCCTTCGCCACTGGTCTTCCTTACGATATCTACGCATTTCACCGCTACACCGTAAATTCCAGTCTCCTCTCCAGTCCTCAAGCACGGCAGTATCGAATGCAGTTTCGGAGTTAAGCTCCAAGATTTCACACCCGACTTACCGCGCCGCCTACGCCCCCTTTACGCCCAATGAATCCGAACCACGCTTGCGACCTCTCCATTCCCGCGGCTCCTGGCCCGGC
+
CCCCCGGGCGGGGGGGGGGGGGGGGGGGGGGGGGGGGGGGGGGGGGGGGGGGGCG?EGGGGGGGGGGGGGGGFGCFGGGGGGGCGGCGGDECFGGGGGGGGFFGGFGGGGGGF7F:FGGGFGGEFGGGFGGGEF7BFFG=EFFGFFGGGGGGFCFGGFGGCGC=DE>CEGF,@FG+@889DA,@,@C66BCFGFCG76D789,3=@FEGFFGG7*:99ACF<4*:9)2:/)=*8))6C89C+@*9:8>=F+6*109)-*2)0)*)*2.*0)0)/3@6(*3)).)((-)-)(,),,9))39-
@M03506:14:000000000-AKVR1:1:1101:18550:9086 2:N:0:50
TTCTCTGGACTACAGGGGTTTCTAATCCCGTTCGCTCCCCTGGCTTTCGCGCCTCAGCGTCAGTGTCAGCCCAGCAACCCGCCTTCGCCGCAGGTGTTCCTCTCGATATCTACGCATTTCACCGCTACACCGAGAATTCCAGTTGCCCCTTCTGCACTCTAGTCGCACAGTATCAGTTGACCTTTCCGAGTTAAGCCCGGAGATTTCACAACTGACTTGTGCTGACCGCCTACGCGCCCTTTACGCCCACTAAATCCGAACAACGCTTCCCCCCCCCGTATTACCGCGGCTGCTGGCACGG
+
CCCCCGGGGGGGGGGGGGGGGGGGGGGGGGGGGGGGGGGGGGFGGGGGGGGGGGGGGGGCGGGFGGGGGGGGGGGFGGGGGGGGGGGGGGG:C@FGGGGGGG9FE@FGEGFFFGGFEGGGGGGGGGEGGGGEFGGGGGGG9AEE8FFGGGEDFGGFGDGGGGFGGGGGCEFCCFGFFFGDGGGGGGGEC7D>>:,DEC=5?C5@9<EGFCFCCF7CFGAFCFFC7FFEGD>EGAED1178FC7C<EGBE*86))*:9,5/55)/)/;)*0*8)9CGG>3*((.-)(2<0@(,.))*00,(,
@M03506:14:000000000-AKVR1:1:1101:13486:9118 2:N:0:50
TTCTCTGGACTACCGGGGTATCTAATCCTGTTTGCTCCCCACGCTTTCGTACCTCAGCGTCAACAGTCGTCCAGTGAGCCGCCTTCGCCACTGGTGTTCTTCCGAATATCTACGAATTTCACCTCTACACTCGGAATTCCACTCACCTCTCCGACGTTCAAGCGAGGCAGTCTTAAAGGCAATTCTGGGGTTGAGCCCCAGGCTTTCACCTCTAACTTACCAAGCCGCCTACGTACGCTTTACGCCCAGTAATTCCGGCCAACGCTAGCCCCCCCCGTATTACCCGCGCTGCCGCCCCGGG
+
CCCCCGGG-EGGGGGGGGGGGGGGGGGGGGGGGGGGGGGGGGGGGGGGGGGGGCGGGGGGGGGGGGGGGGG:CEFGGGGGGGGGGGGGG:FGGGGGGGGGGGGGGEGGGGGGGGGGGGGGGGGCGGGGGGCCGGDGFGGFGGGGGGFGGEGFGGGGEGGGFFGDCECGCC:@EFGACCCCDG63@EGGFGEEEGCFGEECE<=<E697@?2?F7,12=6C4@F5FDBDCD3**.*:6C:*A9**95*)53<**/:?FB)/0)79<**0<:DFD)::8,)2,)622((.476()4(1))(4(
@M03506:14:000000000-AKVR1:1:1101:4059:9163 2:N:0:50
TTCTCTGGACTACCGGGGTTTCTAATCCCGTTTGCTCCCCTGACCTTCGTGCCTCAGCGTCAGGAACTGTCCAGAGACCCGCCTTCGCCACTGGTCTTCCTTACGATATCTACGCATTTCACCGCTACACCGTAAATTCCAGTCTCCTCTCCAGTCCTCAAGCACGGCAGTATCGAATGCAGTTTCGGGGTTAAGCTCCGAGATTTCACACCCGACTTGCCGCGCCGCCTACGCACCCTTTCCGCCCAATGAATCCGAACAACGCTTGAGACCTCTGTATTACCGCGGCTGCTGGCACCGA
+
CCCCCGGGGGGGGGGGGGGGGGGGGGFGGDFGGGGGGGGGGGGGGGGGGGGGGGGGGGGGGGGGGGGGGGGGGGGGGGGFGGGGGGGGGGGGGGGFGFGGGGCF=7FEFGGCF@CCFGGGFGGGGGGDFGGGEGDGFDGFGFGGADFGC,@8EFFGGGEAFGGFFGGG66DCCCE?76@FFAFF7EC>*BEEGFB,,,:;;>*;>CEC,89D7D*?83*CCGC*8235C7:EGB3<1<<6C+0975C)*;8@44><7<CCB5>5DD5)0)1?F*+++)13646)46659>3:FF0C)/,1(
@M03506:14:000000000-AKVR1:1:1101:25437:9166 2:N:0:50
TTCTCTGGACTACCAGGGTTTCTAATCCCGTTTGCTCCCCTAGCTTTCGCGCCTCAGCGTCAGTGTCGGCCCAGCAACCCGCCTTCGCCGCAGGTGTTCCTCTCGATATCTACGCATTTCACCGCTACACCGCGAATTCCAGTTGCCCCTTCCGCACTCTAGCCGCGCAGTATCAGTTGACCTTTCCGAGTTAAGCCCGGAGATTTCACCACTCACTTGCGCTGGCCGCCTACGCGCCCTTTACGCCCAGAAAATCCGAACAACGCTTGCTCCCCCCGTATTACCGCGTCAGCTGTCACGG
+
<CCC<FFGFFGDGGGFCEEFGGGFGGFGGCFGDEGGGFGGFGGGCFGACEGCEEBFGDG@CFG9CFFGGEFD:EFCF@F@CC@FCFDGGGG:C7FC?FCG<E?E:FEFC9FEFFECCEGGF,?CF@FC@FGG73>:F<FEEFGC=9=DG7,:D6::C+>D9EBDEE*:8:C9=>DFGFF7C?ECC,<?*4:*,5+>65?7=CGCF++:A***3**>+1+=)7)/97;3>G3**)796D>EC6*0**27>8*)9)**02/:.7)*)*20*0*/)/*/1(751.4-.4-.3)((/)(*9/503
@M03506:14:000000000-AKVR1:1:1101:16105:9178 2:N:0:50
TTCTCTGGACTACAGGGGTATCTAATCCCGTTTGCTCCCCACGCTTTCGCGCCTCAGCGTCAGGAATTGCCCAGAGACCCGCCTTCGCCACCGGTGTTCCTCCCGATCTCTACACATTTCACCGCTACACCGGGAATTCCAGTCTCCTCTGCAATCCTCAAGAACGGCAGTCTCGATCGACGATCCTCAGTTGAGCCGAGGGATTTCACGACCGACTTGCCATCCCGCCTACGCGCCCTTTACGCCCAGTAATTCCGAGCAACGCTTGCCCCCTCTGTCTTACCGCGGATCCGGGCCCAGA
+
CCCCCGGGFFGGGGGGGGGGGGGGGGGGGGGGGGGGGGGGGGGGGGGGGGGGGGGGGGGGGGGGGGGGGGGGGGGGGGGGGGGGGGGGGGGGGGGGGGGGACFGGGEGGGGGGGGGGGGGGGGCEGGFGGGGEDG7FGFBGFFGGGGFCBFD;,7DFAAGFGGGGGGGEEG,@ECFGFGGGGGGGGGFC7E,6>C?FGCGGCECFFGGGGGGGGGGGGF7CCFGCFD:EGDG<>BGFGF8EGG3/:CEG3<@?4CFD63*)))9C8;7CFF>55E*6<F9))).4((.(7(.)-())0,6(
@M03506:14:000000000-AKVR1:1:1101:14568:9184 2:N:0:50
TTCTCTGGACTACCGGGGTATCTAATCCTGTTTGCTCCCAACGCTTTCTCGCCTCAGCGTCAGTTACAGCCAAGAAAGTCGCCTTCGCCACTGTTTTTCTTCCAAATCTCTACGCATTTCACCCCTCACCTTGGATTTCCACTTCCCTCTTCTGCACTCAAGTTCCCCAGTTTCCAATCACTCTCCCCGGTTTAGCCGCGGGCTTTCACATCAGCCTTAAACACCCACCTCCCCGCGCTTTTCCCCCAATAATTCCGGCAAACCCTTTGCACCTCCCTTTTACCCCGCCTGCTGCCACCTC
+
@@@6,;C--;66,-@FF@@76;6F66FC,6CE,;@,FEF,;6@@FGF,,6,B@,,;;67B:,BF<,96,,C,,6CF<6E6,@8B?<,BF,8,F,,5B,C,9EFEE?DF9B,,5+8+B=<,<@<,6++9,A5,,,,,C<F,,,4>,,=,,64@;,@,@,>,@E,3,7,@=+6F,:7,,,6@D8@=8DF6@GED+,;;@;*4**4:FGF,=778,*,02;A7+*+*2/)8AD)*558)())12+**2AC)22+*/9:>*(9*))0*1*2)+909)****(*0)).2(-2)0)-46,)*)1(4(
@M03506:14:000000000-AKVR1:1:1101:5884:9204 2:N:0:50
TTCTCTGGACTACCGGGGTTTCTAATCCCGTTTGCTCCCCTGGCTTTCGCTCCTCAGCGTCAGTATTGGTCCAGGATGCCGCCTTCGCCACCGGTGTTCCTCCGGATATCTACGCATTTCACCGCTACACCTGGAATTCCGCATCCCTCTCCCAAACTCAAGCCAACCAGTATCGGACGCAGTTCCCCGGTTAAGCCGAGGGATTTCACGTCCGACTTAGTTGGCCACCTATGAGCCCTTTACGCCCAGTATTTCCGAACAACGCTTCCCCCCCCCGTATTACCGCGGCCGCTGGCACGGC
+
CCCCCGGG9EGGGGGGGGGGGGGFGGGGGGGGGGGGGGGGGGGGGGGGGGGGGGGGGGGGGGGGGGGFFGGGGGGFGGGGGGGGCCDEFGGGGGGGGGGGGGGGGGDGGGGGGGGGGGGGGGGCGGCFCGGFGGFGGGGGGGGGC=FGGGGGGGFFFCFAF6FGGGGGGFF9<DEGGGGGD*;,>>C>C7CEEG;CEGEGDGEGFFGCE4CF:CEE3<6FG7F6CCFFGC)+2*9*1758E+055C5)*<A*/1?F*27CD@5<C*A)AFGEDGGD5()*.)6<(-(7().6)-(5)1-3-
@M03506:14:000000000-AKVR1:1:1101:16751:9210 2:N:0:50
TTCTCTGGACTACTGGGGTTTCTAATCCCGTTCGCTCCCCTGGCTTTCGCGCCTCAGCGTCAGTGTCAGCCCAGCAACCCGCCTTCGCCGCAGGTGTTCCTCTCGATATCTACGCATTTCACCGCTACACCGAGAATTCCAGTTGCCCCTTCTGCACTCTAGTCGCACAGTATCAGTTGACCTTTCCGAGTTAAGCCCGGAGATTTCACAACTGACTTGTTCTGACCGCCTAAGCGCCCTTTCCGCCCCTTAAATCCGACCAACGCTTGCTCCCCCCGTATTACCGCGCCTGCTGGCACGC
+
CCCCCGGGGGGGGGGGGGGGGGGGGGGGGGGGGGGGGGGGGGGGGGFGGGEGGFGGGGGGGGGGGDFGGG8FFGGGGGGGGGGGGGGGGGG@FDFFGGGGFGGGGGGGGFEGFGGGGGGGGGGGGGGGGGGGFG:FCFGC@DFDFGGFGE=@9,DFG7FFGCCF>ECGEDFF,=>EF9FGGGGGGGGGGE>C,DFFFFG/:5*8;BFGGG=C09CG+7*4+;CF=+;:EC55*).2,908;+*2*AC>7*06@BFGGFG5@D4<>58)27*9)*;*:2.*,(.:43,>()((.:)*7)<?,
@M03506:14:000000000-AKVR1:1:1101:21203:9216 2:N:0:50
TTCTCTGGGCTACAGGGGTTTCTAATCCTGTTTGCTCCCCACGCTTTCGTGCTTCAGTGTCAGTGCTGGTCCAGGTAGCCGCCTTCGCCACTGGTGTTCCTCCCGATCCCTACGCATTTCACTGCTACACCGGGAATTCCACTACCCTCTACCGCACTCTAGCTTTCCCGTATTCACTGCCATTCCCAGGTTGAGCCCAGGGATTTCACAACGGCCTTAAAAAACAACCTACGCACCCTGTACGCCCAGTAATTCCGAGTACCGCTTGCCCCCTCCGCATAATCCCGGTCTCGTGCCCGAC
+
CCCCCEFG-C-,@CC9;F;CFAEFFFGGGGGFFFFFFGGGGGDF7CE,FFGG@EDFFDFGFFFFGGCDGGGDCCFGF9DFGGGC,CFDCFGGFFGFG@CECBCC7@CC,B<AF@CC+@AEFFDFGFE=EF8+6C@+E=?E,8,4@DEGGCE==+6=B>FF,,7,7=B9,+668,53BC,,,,,;355,87@,8,>DD*3,*0*,,<C@F+>DED*4*;6?7=8:/*)2=*;<*0>G63.*>+3/>EG)*2+*1*?20,118*9*1:*7*)9579*;C(.5-))-))()-)(.)(,*).-6(
@M03506:14:000000000-AKVR1:1:1101:5438:9217 2:N:0:50
TTCTCTGGACTACTGGGGTATCTAATCCCGTTCGCTCCCCTGGCTTTCGCGCATCAGCGTCAGTGTCGGCCCAGCAACCCGCCTTCGCCGCAGGTGTTCCTCTCGATATCTACGCATTTCACCGCTACACCGAGAATTCCAGTTGCCCCTTCCGCACTCTAGCCGCGCAGTATCAGTTGACCTTTCCGAGTTAAGCCCGGAGATTTCACAACTGACTTGCGCTGGCCGCCTACGCGCCCTTTACCCCCAGTAACTCCGACCCACGCTCTCCCCCCCCCGATTACCGCGGCCGCGTGCCCGG
+
CCCCCGGGFGGGGGGGGGGGGGGGGGGGGGGGGGGGGGGGGGGGGGGGGGGGGGGGGGGGGGGGGGGGEGGGGGGGGGGGGGGGGGDGGGG=FCFGGGGGGGFGGCFGGGFGFGDFFCFFGGGGGGDG?FGGGEE+C<CFFFFGFGDGGFFFGGEEG>8DFFGGEG>ECC:F7FF;FEFDGGCFCCEEDGGGCG+AE5*=*7*=+9<+2+2/=C+8;+*47>CC>*87=<75<5)),9>CEF*2*387**3****22(/*))07/88)19*0.7:C:9)*,(-3)(()(0(-7(,)0)4(,
@M03506:14:000000000-AKVR1:1:1101:20301:9263 2:N:0:50
TTCTCTGGACTACAGGGGTTTCTAATCCTGTTTGATCCCCACGCTTTCGCGCATCAGCGTCAGTGTCGGCCCAGCAACCCGCCTTCGCCGCAGGTGTTCCTCTTGATATCTACGCATTTCACCGCTACACCAAGAATTCCAGTTGCCCCTTCCGCACTCTAGTCGAGCAGTATCAGTTGACCTTTCCGAGTTAAGCCCGGACATTTCACACCTGACTTGCACTGACCGCCTACGCGCCCTTTACGCCCTGTAAATCCGAACAACGCTTCCCCCCCCCGTCTCACCGCGGCTGCTGGCACGG
+
CCCCCGGG<FGGGGGGGGGGGGGGFGGGGGGGGGGGGGGGGGGGGGDFGGGGGGGGGGGEEEGGGGGDGGGGGGGGGGGGGGGGEGGGGGGFFEAFGGGGGGGGGEFFGGGGGGGCGGGGG9FFE@CFGCGFGCFF<FGGGFGGGGGFF?FDDEEGGGGGGCFGGDEEGCB=AFFFECAGGFGG?F7CE@*>EEGF8=EG*)4A,=@:C7**:6CEG+*1*0000*;5E))**=>)(>>/0<*?*78)*126B*:C<(9*..59)2*)*/207CEGG0)*.3-5:2(.4>9(7)345),((
@M03506:14:000000000-AKVR1:1:1101:24029:9279 2:N:0:50
TTCTCTGGACTACTGGGGTATCTAATCCCGTTTGCTCCCCCGGCCTTCGTGTCTCAGTGTCAGGAACTGTCCAGAGACCCGCCTTCGCCACTGGTCTTCCTTATGATATCTACGCATTTCACTGCTACACCATAAATTCCAGCCTCCCCTCCAGTCCTCAAGCCCCGCAGTATCGAATGCAGTTTCGCGGTTACGCCTCCCAATTTCCCACCCGACCTACGCCGCCCCTCACACCACCTTCATGCCCATCGACACCGAACACCGCCTGTACCCCCTGTATCCCCCCGGTCTCTGCGCACTC
+
-A<A@FFGDFG,C@F@@EFEF9FFGG9EFFGGGG9EC<D,@F@FGGCC<E,C;6<@FCFFEE99FGF,CFC<FGGGGGFFFCEEFF<F7BF6CFFAEF<?,C?C?9D,?5C,?D+4=FE5EB<<FF,4=:EBFE9EF9E9;E,+9,,+6>==,,=EGDG8F8B+6+6>+36,336+6>8=CECF7;81CE*566**5,3,*0,,,55,4*;*C4*/)//<*))*)))0*/):;A.*,202+<*2*<C670*)))//9,)1))0)1*8:+/*9*/*1*)*+)))-(4(.(.(.162).)((,
@M03506:14:000000000-AKVR1:1:1101:28758:9282 2:N:0:50
TTCTCTGGACTACCCGGGTATCTAATCCTGTTTGCTCCCCACGCTTTCGAGACTCAGCGTCAGTAACGGACCAGTATGTCGCCATCGCCACTGGTGTTCTTCCGAATATATACGAATTTCATCTCTACACTCGGAGTTCCACATACCTCATCCGTACTCAAGTTCGCCAGTATCATAGTCAATTCCAAGGTTGAGCACTGGCCTTTCACCTCTCACTAAACTATCTGCCTACGATCCCTTTACGCCCAGAGATTCCGAGCACTGTTATCCCTCTCCGCATTACCGCGGCTGTCTGCTCGAC
+
-BCCCGGG96C,,-C+::@CDFE,ECE<C@E,CA,CCCD,6@C+FGGFEGC,@F,66<7FFCEDF<<C7F++CE9EFGFDE,@,6:B:=::<<F9,4:,BFFEF==F<C,9BAF?EE+E5C,9@<C?=AA<<A+F78=7A=,,>,6@;D,>,,6D,@=EF,273,+6@6+6E83,,@=2=;DGC;,@<F+8E,,3@,5<,,*4:D,,7@790@*3,259C*5+,5+9692+43));20?7CF8*/**2***)++31*(1*)22*++++138A4C8**()2,))-(((0(0((*).**9,2(
@M03506:14:000000000-AKVR1:1:1101:26155:9284 2:N:0:50
TTCTCTGGACTACCGGGGTTTCTAATCCCGTTTGCTCCCCTGGCTTTCGCGCATCAGCGTCAATACCGGTCCAGGATGCCGCCTTCGCCACCGGTGTTCCTCCAGATATCTACGCATTTCACCGCTACACCTGGAATTCCACATCCCTCTCCCGGATTCAAGCCTGCCAGTATCGGACGCAGTTCCTGGGTTGACCCCAGGGTTTTCACGTTCTACTTAGCGGTCCGCCTCCGCGCCCTTCACCCCCATCACTCCCGACTAACGCTTGCCCCCTCTGTTCTACCGTCGCTGCTGGCACATC
+
@6<@CFFGFFG?@CFD@FCFGGGGAFFCFEFGGEGFGFGGGGD<DCEGGGGGGGGFFGGC@BFFF@<@ECCE,C<DEFGGGGGGGGFGG:BFEEBF@FFCDDFFEE<<@FFEFFEGGCFGDEGDDCFG?AEGF8@FG8BDEDGF8>?8DD,D8EG++3>AFFCDGGF>@6,@:::5@E981*4?E?<,<B2;*,,1=58/:C*=8=G7+>C5E*><771+0)1111)7*/)*)))/(77F*<0*9*:;**+*/**191)*074/)2;)*)977<**+-*+.-)62((8()(4?0(97=(),
@M03506:14:000000000-AKVR1:1:1101:14867:9285 2:N:0:50
TTCTCTGGACTACTGGGGTTTCTAATCCTGTTTGCTCCCCACGCTTTCGCGCCTCAGCGTCAATTACGGGCCAGATAGCCGCCTTCGCCACCGGTGTTCTTCCCAATATCTACGAATTTCACCTCTACACTGGGAATTCCACTATCCTCTCCCGCATTCAAGCTCATCAGTATCAAGCGCAGCCCCCAGGTTGAGCCCGGGAATTTCCCGCCTGACTTGATAAGCCGCCTACGCCCCCTTTACGCCCAGTAATTCCGAACAACGCTTCCCCCCTTCGTATTACCGCGGCCGCTGGCACGAA
+
CCCCCGGGGGGGGGGGGGGGGGGGGGGGGGGGGGGGGGGGGGEGGGGGGGGGGGGGGGGGGGGGGGGGGDGGGGGGGGGGGGGGGGGGGGGFGGGEGGGGGGGGGGGGGGGGGGGFGGGGGGGGGGFGGGGGGGGGGGGFGGGGGGGGGGGGGDGGGGGGG,@DF8=DFFF9DAF9EC>8E>EGGGCGECF9,,2<6CGCE48@FGE,,85C*7*>CFBCCC+<DGF>:/5C5)))-)78<CD5<EE3500@F/?F<1*:37>5<88)@70)7);8*.)2244449(73)((0((9)9-((
@M03506:14:000000000-AKVR1:1:1101:25164:9297 2:N:0:50
TTCTCTGGACTACAAGGGTATCTAATCCTGTTTGCTCCCCACGCTGTCGCGCATCAGTGTCAGAAACTGCCCAGCAGACCGCCTTCGCCACCGGTCTTCCTCCGGATCTCTACGCATTCCACCGCTACACCCGGAATTCCGTCTGCCTCTACAGCCCTCGAGTTTGACAGTCGGCACGGCAGATCCGGGGTTGAGCCCCGGACTTTCACCCCACCCTTACCCAACCCACTACGCTCCCTTCACTCCCAGCGATTCCCGACAACGCTCGCCCCCCCCGCATCACACCGGCGCCCGGCCCTGC
+
CCCCCGGGFGG?FGFFFGFFGGGGGGGGGGGGDFGGGFGC<FCEBFGECGGGGGGDGGGGFGGGGGGGGGGGGGGGFFFGGGEFGGFF@CFGGCFGEGGGGGGEGGGGGDGG9?C:=FFGGGGG@+:CEE8FGF@FFGGD,>DFGGGGG89DBEGGGFGECE,3@=FCFGGGGGGGGGGE>EG,8CF5C:B::A+>CCEGDD8*5+C@7>*:*)*87*)+9*2:DD5):5<FD>)*3C)3*+0*:CFFF5C3))2**43:>)8)9*C>=)10<)8C8()1(),-(-,)()(-)4())0(.(
@M03506:14:000000000-AKVR1:1:1101:6713:9300 2:N:0:50
TTCTCTGAATACCCGGGGTTTTTACCCCCGTTGGCCCCCTTGCCTTTCGCGCATAAGCGTCATGGCGGGCCCACCACCCCGCCTCCGCCGCTGTCGTTCCCCCCGCAACTCCCCCATGCACCCCCAACCCGGAAAATCCCACTTCCCCCTTCCGCACCCCACCCCACCAGCACACCTGTCCCTTCCCCGTTAAACCCGGGGCTTTACCCACTTGCCTCCGAGTGGGCCCCCCAGGCGCTCCTCCCCCTGTGAGTCCGGTACACGGCTACTCCCCCCCGTATACGCCGCTCACTGTCACAGC
+
9C<BC@F-<;@,CE@C@:C7,,9;,,6F+:F,6,,,6+@+;EE,,6,,88+@@,,,6,+8B,6,,96+++C+++4,:?BEEF6?+,+8++8++8,+33,8,,@3++++8,83>55*8,,,,8*<:***1>****1,7::2,+++055:*1+022**3*3*3/:CG*1****200***+++300+88*****2;0+8*2/**)*/++3:+9C<+*2+**)*)/1*1*))*))1))01()8*/+0**55)*+3**1*2*()*0***)*/)*/29)>*?*(./(.).4(()(7-)/)):**))(
@M03506:14:000000000-AKVR1:1:1101:13944:9323 2:N:0:50
TTCTCTGGACTACTGGGGTTTCTAATCCTGTTCGCTCCCCACGCTTTCGCTCCTCAGCGTCAGTTTCGGCCCAGAGACCCGCCTTCGCCACCGGTGTTCCTCCTGATATCTGCGCATTTCACCGCTACACCAGGAATTCCAGTCTCCCCTACCGAACTCTAGTCTGCCCGTATCGACTGCAGGCCCGGGGTCGAGCCCTGGGTTTTTACAGCCGACGCCACAGATCGCCTACGCGCTCCTTACGCCCCCAAATGCCGGCCAAGGCCCGGCCCCTACGGATCAACGCCCACACTGCACCGGG
+
CCCCCGFGFGCFGGE9FGEFGGGFAFFFGGGGGGGGGGGGGGGGGGGGDC:FFFGG<FEGGFGGGFGFCE@BCGGGGGGGGGGGGGGGGGGGGG+@B=FF<FGGFFF?AF9EF=C@GC9FGGGEGGGGEFFD=>A8F<EC,3EC9ECDEEFFE6E6C,@,;E>FEGGFGEGE@D:5@*@@9@FGGG89EEC*=88?*>C=F5C*****:77;:5=*)))217*+*2)55*)*9).C,1)0:<>*/:*.*/*0/**2>()/)))**2*.*)/079***()*(.)((4()-)(-..)0).,((
@M03506:14:000000000-AKVR1:1:1101:3602:9329 2:N:0:50
TTCTCTGGACTACAAGGGTTTCTAATCCCGTTCGCTCCCCTAGCTTTCGCGCTCCAGCGTCAGTGTCAGCCCAGCAACCCGCCTTCGCCGCAGGTGTTCCTCTCGATATCTACGCATTTCACCGCTACACCGAGAATTCCAGTTGCCCCTTCTGCACTCTAGCCCCGCAGTATCGGTTGACCTTTCCGGGTTAAGCCCGGAGATTTCACAACCGACTTGCGGTGGCCGCCTACGCGCCCTTTACGCCCAGTCAATCCTAACCACCCTTGCTCCCCCCGTCTTACCGCGGCTGCTGCCACGG
+
CCCCCGGGFGGGGGGGGGGGGGGGGGGGGGGGGGGGGGGGGGGGGGGGGGGGGGGGGGGGGGGGGGGGGGFGGGGGGGGGGGGGGGGGGGGGGGAFFGFGGGGGG8FFEGFCGFGEGEGGGGGGGE7F?FGGDCECDFGGG9E;8B3DFFCGFGGGGCGFC7EFFE6CE:EFFECGEGG?FFFDGGEEGGCBEFDCGGGGCD59@9C@FG4DGGGD)C87C<C5D*<.:CF5<)7<6<)88EC75E8DCF<*1*2**)*377=5*;8)@FC//5CEE(7*(-)63(4)(04(0)4*0).((
@M03506:14:000000000-AKVR1:1:1101:26740:9330 2:N:0:50
TTCTCTGGACTACAGGGGTTTCTAATCCCGTTTGCTCCCCACGCTTTCGTCCATGAGTGTCAGCACATTCCCAGCATCCTGCTTTCGCTTTTGGCGTTCCATCGTGGTTCAACGGATTTTACCCCTACACACGACATTCCAGATGCCTCTGCATGGCTCAACCTTGCTTGTTTCCAGGACATACACTCCGTTGAGCGCCGTGCTTTTACCCCAGACGTCGCACAGAACCTGCGCACCCTCTACGCTCTGTAAGTTCGAGTAACCCTGAAATCTCTTCTCTGACCGCGGTCGCATGCACCGA
+
ACCC<@CFCA-,CFF@-CFGGGGGCG9EFFEF8,EFFE@FEEGGCFDF:E@@FFFFFECGFG,66@EF9E9FAD@CE6<FFFA,<CFCBFFG,F@FGGG,CFFCFGE,D9?@,=+CF+95E??E<FFFFGFD7=FG?ECFG,@99@,;,E88>=@=8D,,6A=,=9D,,6>B=E7@=,@DCG,6@>9C:+@F6D,@+**4@9CF,C,5,;**=7,=)2)4/7)**0)0**)2))0),*8**0:*9*3)+3:*****/47+)0*****)+*219*+00)*3.)).,((0()-3)(-979:9(
@M03506:14:000000000-AKVR1:1:1101:4978:9340 2:N:0:50
TTCTCTGGACTACAGGGGTTTCTAATCCTGTTTGCTCCCCACGCTTTCGCGCCTCAGCGTCAATGTCGGTCCAGATAGCCGCCTTCGCCACCGGTGTTCTTCCCAATATCTACGAATTTCACCTCTACACTGGGAATTCCGCTATCCTCTCCCGAATTCAAGCCTGACAGTATCAAGTGCCGCCCCCAGGTTAAGCCCGGGAATTTCACACCTGACTGGTCAACCCGCCTACGCGCCCTTTACGCCCCGTAATTCCGAACAACGCTACCCCCCTTCGTATTACCGCGGCCGCTGGCACGAA
+
CCCCCGGGGGGGGGGGGGFGGGGGGCGGGGGGGGGGGGGGGGGGGGGGGGGGGGGGGGGGGGGGGGGGGGGGGGGGGGGGGGEFGGGGGGGEF>FFGGGGGGGGGGGGFGGGGGGGGGGGGGGFCGGGGGFGGGGGGGGGGGGGGGGGGGGGGGGGGFGGGDFFGGGGGFFGFGGGGGG7,4C5CEGGGGFFFDFGCFEGGD=CFGFGGGGGGGGGFCFGGDF+5*8A=5BCC>@DFGFCEEF<<C*):;/75/:CFFGG7FF))2?)*09<)7**;.):,-:4:;>:6)(-),49)=3((
@M03506:14:000000000-AKVR1:1:1101:3239:9357 2:N:0:50
TTCTCTGGACTACTGGGGTATCTAATCCCGTTTGCTCCCCACGCTTTCGTGCCTGAACGTCGGTGCTGGACCAGGGAGCCGCTTTCGCCTCAGGTGTTCCTCCCGATATCTACGCATTTCACCGCTACACCGGGAATTCCAGCTACCTCTTCCGTACTCTAGCTCGCCAGTATCGGTCGACCCTCCGGGGTTGAGCCCCGGGCTTTCACAACCGACTTAGCAAGCCGCCTACGCGCCCTTCACGCCCAATAAGTCCGAACAACGCTTGCCACCTCCGTATTACCGCGGCCGCTGGCACGCC
+
CCCCCGGGGGGGGGGGGGGGGGGGGGFGGGGGGGGGGGGGGGGGGGGGGGGGGGGGGGGGGGGGGGGGGGGGGGGGFGGGGGGGGGGEE>FEDFGGGGCGCCFGGEEGGGGGGGDEGGGGGGDCFGGGGGGGCGGGFGDGFFFGGGGGGFGFFGFGGFGGGFGCFCEGGGGGFFCEGGGGGEGGGDGGDGBEDD88F5CE55?8@EF9A7;/ADCGGDFCF7:*57>EG<>G:))/4C5@*29<CFC:C88**0:C99*/)5@G38*7@;*/7<***(.*.:<.-3-)-),-7((/)*((,
@M03506:14:000000000-AKVR1:1:1101:28712:9366 2:N:0:50
CTCTCTGGACTACTGGGGTATCTAATCCCGTTCGCTCCCCTGGCTTTCGCGCCTCAGCGTCAGTGTCGGCCCAGCAACCCGCCTCCGCCGCAGGTGTTCCTCTTGATCTCTACGCATTTCACCGCTACACCAAGAATTCCAGTTGCCCCTTCCGCACCCTAGCAGCACAGCATCAGTCGAACTGTCCGAGTTCAGCTCGTAGTTTTCACAACTTACTGTGACTGTCTGCAGACGCGTCCTTCACGCCCAGTCAATCCGCACCACGCTTACTCCCACCGCATTACCTCTGCGCCTGGCACGA
+
-8886CFGAFF,<6,-EBC6ECDF9,CCFCC<F;CGCCD7F@E8,,CFEGFFDCFFF8FGCGGF6FFD7@F:EFEFCFCFGED,,:@,B>=:>:,,5BFF<,,,5AB,9:5,A+4@FG9FFF9:+6++,8,+=<,,,CBF3D@DDFC@@+>D81=C>+48@,,,,::F::D:,533<,*3*=1,5DD5**46=C,>;C5=:**,,,4=C+;1++0>++3+112+*0+1++)+*.)/,)0;C:64>C5)*/3*1*009(**03)**2*./)*16*;0/(.*((-.))-*.7(,0(-*.)51(
@M03506:14:000000000-AKVR1:1:1101:19516:9381 2:N:0:50
TTCTCTGGACTACAAGGGTATCTAATCCCGTTCGCTCCCCTAGCTTTCGCACTTCAGCGTCAGTGTCAGCCCAGCAACCCGCCTTCGCCGCAGGTGTTCCTCTTGATATCTACGCATTTCACCGCTACACCAAGAATTCCAGTTGCCCCTTCTGCACTCTAGCCCCGCAGTATTGGTTGACCTTTCCGGGTTAAGCCCAGAGATTTCACAATCGACTTGCGGTGGCCGCCTACGCGCCCTTTCCGCCCAGTAAATCCCAACAACCCTTTCTCCCCCCTTCTCTCCGCGCCCGCTGGCCCGG
+
CCCCCGFGFGGGGGGGGGGGGGGGFGGGGGGGGGGGGGGGGGCCGFGGGGGGGGGGGGGGGGGGGGGGGGGGGGGGGGGGGGGGGGGGGGGEGGGGGGFFEEFGGCFGGGGGGFFFEGGGGGGEGEDGGGGGFGGGGGGG,EFFGC9DGGFGFGGGGFG=EDGFGGGGGEG,DFGCGGGFGG7FE;CGGGG>EGGGEG>EFF6;D==@GFFCGGGG4D*=D4DGDFFBEDB*8AA)(7<EG6*:CE5)**0***:**)**07)/*/*8+02@FDGC*()*.))).(,)()(-)((/.0(-(
@M03506:14:000000000-AKVR1:1:1101:8700:9384 2:N:0:50
TTCTCTGGACTACAGGGGTTTCTAATCCCGTTTGCTCCCCTGGCTTTCGCTCCTCAGTGTCAGTGTCGGTCCAGGATGCCGCCTTCGCCACCGGTGTTCCTCCAGATATCTACGCATTTCGCCGCTACACCTGGAATTCCGCATCCCTCTCCCGAACTCAAGCCATCCAGTATCAGACGCAGTTCCCCGGTTAAGCCGAGGGATTCCACGTCTGACTTAGTTGGCCACCTACGAGCCCTTTCCGCCCAATCATTCCGAACAACCCTTGCCCCCCTCGTATTACCGCGGCCGCTGGCCCAAA
+
CCCCCGGG@CFGGGGGGGGGGGGGGGFFGGGGGGGGGGGGGGFGGGGGGGGGGGGGGGGGGGGGGGGGGGGGGGGCFGGGGGGGGGGGGGGGGGGGGGGGFGGGGGGGGGGGGGGEGGFGGGDEGGGGGGGGGGGFGGGGGGDGDGGGG@FGGGGEGGGFGGGGGGGGGGEFGF9DCFEGGE*@DFDCEGCECF9;FEE58<:CCFFFF3FGCG?FGGACGGGGFGF8:*;<>:)13>@?E+*175::A8*?697:4:C5355*1*8)<@F>35*8*,56()6967;54)-,.-45).(((
@M03506:14:000000000-AKVR1:1:1101:8918:9386 2:N:0:50
TTCTCTGGACTACCGGGGTATCTAATCCCGTTCGCTCCCCTAGCTTTCGCGCCTCAGCGTCAGTGTCGGCCCAGCAACCCGCCTTCGCCGCAGGTGTTCCTCTTGATATCTACGCATTTCACCGCTACACCAAGAATTCCAGTTGCCCCTTCCGCACTCTAGTCGAGCAGTATCAGTTGACCTTTCCGAGTTAAGCCCGGAGCTTTCACAACTGACTTGCACTGACCGCCTACGCGCCCTTTACGCCCAGTAAAGCCCGACAACGCTTCCTTCGCCCGCATTACCTCGCTTGCTGGCCCGG
+
CCCCCGGG<FDFFGGGDGGGGGGGFGGGGDFGGGGCGEGGGFGGGGGGGGGGECCEGGGGGEGGGGGGGGGGGGG@<FGGDFEGGGGGGGD:BEE<EFGGCEGGGEFADGFGGGDF@FCFGGD?FG7F<FGGGGCFGGGGGFG9=DGGGGGD?EEEEGFGGCBF3:*8;@;;,7;?CE25D??FG;CG5:B8F72;,7?EC9*=CF++=C*9<*39;76@49C6>DA)CDBC9)7)(10*;C*:**2)*/2864*00()28)5<)88:*/**1*8*:()*(,))-)))()-(0:)2)),4(
@M03506:14:000000000-AKVR1:1:1101:7988:9394 2:N:0:50
TTCTCTGGACTACTCGGGTATCTAATCCCGTTCGCTCCCCTAGCTTTCGCGCCTCAGCGTCAGTGTCGGCCCAGCAACCCGCCTTCGCCGCAGGTGTTCCTCTTGATATCTACGCATTTCACCGCTACACCAAGAATTCCAGTTGCCCCTTCCGCACTCTAGTCGAGCAGTATCAGTTGACCTTTCCGAGTTAAGCCCGGAGATTTCACAACTGACTTGCACTGAACGCCTACGCGCCCTTTACGCCCCGTAAATCCGAACACCGCTTGCTCCCCCCGTATTCCCGCGGCTGCTGCCCCGC
+
CCCCCGGGGGGGGGGGGGGEFGGGGGGGGGGGGGGGGGGGGGGGGGFGGGGGGGGGFGGGGGGGGGGGGGGGGGGGGGGGEGGGGGGGGGGEGGGFFGGG,EFGGGGGGGGGGGGGGGGGGGGGGGGGGGGGGGGDGFFGCDGDCGGGGGGGFGGGGDFGGGGGGDGEEDGCEFFGGGGGG6BFGGGEEGFGG@B7DEGGG?5F?=C<C8FDFF+>C1*+*;7+0*0)2:F7*)0)-9BCFG*C<=E5*8;>)0*2>;<5>:)*/2:<C3*999*?C25*(5).5:15(71(.54*0)49(
@M03506:14:000000000-AKVR1:1:1101:26380:9439 2:N:0:50
TTCTCTGGACTACCGGGGTATCTAATCCCGTTCGCTCCCCTAGCTTTCGCGCCTCAGCGTCAGTGTCAGCCCAGCAACCCGCCTTCGCCGCAGGTGTCCCTCTCGATATCTACGCATTTCACCGCTACACCGAGCATTCCAGTTGCCACTTCTGCACTCTAGCCCTGCAGTATCGGCTGACCTTTCCGGGTTAAGCCCGGATCTTTCAACGTCGCCTTCCAGAGCCCGCCTACGCCCCCTCTCGCCCCCGCCACTCCGACCACCGCTCCCCACCCCCCGTTACCCCGCGCGGCGGGCTCGG
+
CCCCCGFFFFG8CCC77FECGGGCGGGGGGCEEEEGGGDGECCFGGFEGFD+CFGGGGGGG7CF9CE<AFF@,@CF8=FEGDDGGGGGGC>7BFGGG,59B4A=+,,:>A@FGF77C+C<EFFE@CCCGFAF+>+>FFFDF,8,,3@,>,,4,,3,4,,,,7;FG,68@FF,,@@5*:CFGF,?,D,A*>441,,>,/*//**5++14++/:77/C3**22::C*0))2)0*9)))(1)******2;:*1*).)*2*(1*.057):*)*0*)898=*(7*((-6,(()(),()(()))---
@M03506:14:000000000-AKVR1:1:1101:8971:9451 2:N:0:50
TTCTCTGGACTACTGGGGTTTCTAATCCCGTTCGCTCCCCACGCTTTCGTACCTGAGCGTCAGAACAAGCCCAGCTGCCTGTTTTCACCTTCGGCGTTCCGATAGATATCTACGCATTTCACCGCTCCACCTATCGTTCCGACAGCCTCTACTTGCCTCAAGACGTGCGGTTCACCGAGCAGTTCCCTGGTTGAGCCAGGGGATTTCACACGATGCCTGCACATCCGCCTACGTACGCTTTAAGCCCATTGAATCCGATTAACGCTCGAGACCTCTGTATTACCGCGACTGCTGGCACCGA
+
CCCCCGGG<FGGGGGGGGCFGGGGGGGGGGGGGGGGGGGGGGGGGGGGGGGGGGGGGGGGGGGGGGGGGGGGGGGGGGGGGGGGGGGGGGGGGGGGGGGGGGGGGGGGGGGGGGGGGGGGGGGGGGGGGGGGGGGGGGGGGGGGGGGGGFGGGFGGGGGGGGGGGGGGGGCFGGGGGGDEE6=DGDGGC@F98EFFGDGGGGGDGGGGGGGDE3EG27AF4*:FGGFFGGFGGF4<9DBGGFG>7C=4*3<*16C2C6CE)**1)*275>5>76<+<67::<A>06;E>>27@7>G4/(,-
@M03506:14:000000000-AKVR1:1:1101:8261:9456 2:N:0:50
TTCTCTGGACTACCGGGGTTTCTAATCCCGTTTGCTCCCCTGGCTTTCGCGCCTCAGCGTCAATGCCGGTCCAGGATGCCGCCTTCGCCACCGGTGTTCCTCCAGATATCTACGCATTTCACCGCTACACCTGGAATTCCGCATCCCTCTCCCGGATTCAAGCCAACCAGTATCGGACGCAGTTCCCGGGTTGAGCCCGGGTCTTTCACGTTCGACTTAGCAGGCCGCCTACCCGCCCTTCTCCCCCAGTCATTCCGAACAACGCTCGCCCCCTCTGTCTTACCGCTGTCGCGCGCACAGG
+
CCCCCGCFE@@FFDCGFGFGGGGGCFG<FEDFGCAFGGG@FF<EGFGGFCBCC:BFGG@FDFGGAFAF:@C>FFGGG,<<FEE:FEDEGGGGGDC=?CFFA?EE8FCFAFGFFGG7F=EE7EE=CFGGFGD<>D:FDCAAFE>EEFF,@DF?CE++6+>EFFGCGFFCGGDG7E>CECEG8::ECGGCEE@EEF8ACC55C)**5<7:95>F7**;<CBC>CF*357<7/76*009(9)**+**2:8;*0+186>**4**)8)));*)/7D5:);@6<*9))..,4(0-*(4)(,7BB04(
@M03506:14:000000000-AKVR1:1:1101:13492:9461 2:N:0:50
TTCTCTGGTCTACAGGGGTTTCTAATTCTGTTTGCTCCCCACGCTGTCGCGCCTCAGTGTCAGAAACTGCCCAGCATATCGCCTCCGCCACTGGTCTTCCTTCGGATCTCTACGCATTCCACCGCTACACACGGACCTCCGTCTGCCTCTACAGCCCTCGAGTTTTACATTCGGCCCGCAAGATCCGGGGTAGAGCCCCGGACTTTCACACCACCCTCATCAAGCCACCTACTCGCCCTTCCCCCCCAGTGTCCCCCGACAACGCCGGCCCCCACCGTATTCTCTGCGCGTCCGGCACCGG
+
<@<,86,@-@E<FG@<BF6CFGG<,C,,CCCFGGG<FC,,CFFGC,B6CCF7FB6C6C,@9<FFFC@ECF,:F<,,,C,,BFEG,C@FB+,,:,:,CF9B,,C,,,,@59:FFFCF@GFGG,E7>B:CD8,8+++4+6,ACDF,+,6@F@ADDCG68==?+6@?,,,6@3>FCGC+48****467@,*414**5;1,*/==4*8+2:+<+**1/*8C/5:770+**.8C5FG4?5<2978267*)*:)1++***2*)4>=>))/1*:)*)1))):**4)*())).),.-)(4),()))(((
@M03506:14:000000000-AKVR1:1:1101:18498:9481 2:N:0:50
TTCTCTGGACTACACGGGTTTCTAATCCCGTTCGCTCCCCACGCTTTCGTGCCTCAGCGTCAGATTCGGCCCAGCTGCCTGTCTTCACCATCGGCGTTCCTCTAGATATCTACGCATTTCACCGCTCCACCTAGAGTTCCAGCAGCCTCTACCGACCTCAAGACCCGCAGTATGCCAAGCCATTCCATGGTTAAGCCATGGGATTTCACAAAGCACTTGCGGGTCCGCCTACGCACCCTTTACGCCCAGTGACCCCGATTAACGCTCGAGACCTCCGTATTACCTCGGCTGCTGGCACAGA
+
CCCCCGGGGGGFGGGGGGGGGGGGGGGGGGGFGGGEGGGGGGGGEGGGGGGGGGGGGGGGGGGGGGGEFGGGGGGGGGGGGGGGGGFGGGGGGGGGFGGGGGGGFGGFFGGGGDCF:FEFFGGED+@FGGGGGFGGGGGGGCED?8DDFFDDFECEG@=?FGGGGDCE6::,7;EFGCFGGFEEGCDFAFGGFGFGGFG?C76DF9:,4C=FFGD=8CFG<CDECF33=C)*185C>G)@8C**9/:)20+98**9>,>E)681C5;)/7*077E**-)*.)<A2225?)3:),35)9.((
@M03506:14:000000000-AKVR1:1:1101:2837:9495 2:N:0:50
TTCTCTGGACTACTAGGGTATCTAATCCTGTTTGCTACCCACGCTTTCGTGTCTCAGCGTCAGTGATGGTCCAGAAAGCTGTCTACACCGCAGGTGTTCCTCCTGATATCTACGCATTTCACCGCTACACCAGGAATTCCGCTTTCCTCTCCCATACTCGAGCCCTCCAGTTTCCGGCGCACCCTCCCAGTTGAGCCGGGAGATTTCACACCGAACTTAGAGAACCGCCTACACACTCTTTACGCCCAGTAACTCCGAACAACCCTTGCTGCCTCCGTATCACCGCGGCTGCTGGCACGTA
+
CCCCCGGGGGGGGGGGGGGGGGGGGGGGGGGGGGGGGGGGGGGGGGGGGGGGGGGGGGGGGGGGGGGGGGGFGGGFEFGGGGGGGGGGGGGGGGGGGGGGGGGGGGFGGGGGGDGDGGGGGGGGGEGGGGGFGGF@GF9FFGGE6>DFGGGGEFGFEGFEGGGGGGGGCFD9DFFGGGGGDGCEFFEEGGGG9EGCGGE>:CEFGGGGGFC??DEEG7FGFFG+0<>BGGEG6);<8FAFGFG3*::>*399F*:7*4<EB))*/;;784:4)9+/*-0C(6<2(1279)4<)),C)*,(,
@M03506:14:000000000-AKVR1:1:1101:8413:9497 2:N:0:50
TTCTCTGGACTACAGGGGTATCTAATCCCGTTTGCTCCCCACGCTTTCGCTCCTCAGCGTCAATTTCGGCCCAGAGACCCGCCTTCGCCACCGGTGTTCCTCCTGATATCTGCGCATTTCACCGCTACACCAGGAATTCCAGTCTCCCCTACCGAATTCTAGCTTGCCCGTATCGGCTGCAGGCCCGGAGTTGAGCCCCAGGTTTTCACAGCCGACGCGACAAGCCGCCTACGAGCTCTTTACGCCCAATAATTCCGGACAACGCTCGCCCCCTACCTATTACCGCGGCCGCTGGCCCGGG
+
CCCCCGGGGGGGGFFGGGGGFFGGGGGGGGGGGGGFGGGGGGGGGGGGGGEGGGFGGGGGGGGGGGGGGGGGGGGGGGGGGGGGGGFGGGGGGCFGFEGGGGGGGFGGGAFGGGGGGGGGGGGGGGGGGF8FFGGADFGGGGGGGG9DEFFCGEGGGFFGGFGGGGFFG>EEFF8CG8EEFFFD5CG>*:12;7BCGFG=C4>C@FFCF77<F<=C355>CC5CCFDDEG3:57)99FF9E+:7DEG>**2*/*0?7(*::5FCD5*8:)17;)*1*.@+6)6>:9289)46.(-*.0(((
@M03506:14:000000000-AKVR1:1:1101:11259:9498 2:N:0:50
TTCTCTGGACTACCGGGGTTTCTAATCCTGTTTGCTCCCCACGCTTTCGTGCATGAGCGTCAGTGCTGGCCCAGGAGGCTGCCTTCGCCATCGGTGTTCCTCCACATCTCTACGCATTTCACTGCTACACGTGGAATTCCACCTCCCTCTGCCACACTCCAAGCTACCCAGTCTCAAGCGCAATTCCTAGGTTAAGCCCAGGGCTTTCACACCTGACTTAAGTAACCGCCTGCGCACGCTTTCCGCCCAGTAATTCCGATTAACGCCCGCCTCCTACGGATTACCGCGGCTGCTGGCCCGG
+
CCCCCGGG-EFGGGGGGGGGGGGGGGGGGGGGGFGFGFGGGGGGGGGGGGGGGGGGGGGGGGGGGGGGGGGGGGGGGGGGGGGGGGGGGGGGGGGGGGGGGGGDGGGGGFGGGGGEGGEEFGGGGGGGFGGGGGGGGGGGGGGGGGGGGDGFFGGGGGGG8@EGFGGG8=DDGGFDFCFGGGGEECFGAD?EE,,ECCF58;CEG7FD:>>FEF<,02BFGFF7:FADGD>7D;)7:DA=E5+>3C=DE5C@*=0:74*2.)*:**/5:5))0<CCG?)*,3<2<(-8-5(4;))*0)44(
@M03506:14:000000000-AKVR1:1:1101:15719:9518 2:N:0:50
TTCTCTGGACTACTGGGGTTTCTAATCCCGTTTGCTCCCCACGCTTTCGTGCCTTAGCGTCAGAAATGAGCCAGTACCCTGCCTACGCCATCGGTGTTCCTCCCAATATCTACGGACTTCACTCCTACACTGGGCATTCCAGGTACCTCTCTCATTCACTAGCTCGGCAGTTCAGATAATGTGTATGGGGTTGAGCCCCACGCCTTCACTACCCGCTTACCATGCCGCCTACGCAACCCTTTCCGCCCAGTAATTCCGCATAACGCTTGCCTCTTCCGTCTGACCGCGTCTTCTGGCACGG
+
C8CCCGEGF<ECGGF<FC+@CFFGAFGA<7CC@;ADFEFBFGGGG7CFGC@CE<FF,<BFEG:<E,E<FED,CFECFCGECFFEGCEGFGGGD::F=FDBFFEEC<?=?FFFEGDE+>=FGG9,E?F:FGF<FF,?AEFCEE>>;>AEFEF?F,7,,,@AE9DD,3@EEE=FGGADFCFAFGEFC9:DGGG76D:F:@+*@D**3@?,,+5*1*1;*/*,;C8,;DB/5CBGDE35,*:*00++*==>C;C++33@*(*20066*88557<BFC+<+(0*(().(((04)2(/6:*9))((
@M03506:14:000000000-AKVR1:1:1101:20008:9527 2:N:0:50
TTCTCTGGACTACTGGGGTATCTAATCCTGTTTGCTCCCCACGCTTTCGCGCCTCAGCGTCAATTACGGGCCAGATGGCCGCCTTCGCCACCGGTGTTCTTCCCAATATCTACGAATTTCACCTCTACACTGGGAATTCCGCCATCCTCTCCCGTCTTCAAGCGCCGCAGTATCATGCGCAATTCCCAGGTTGATCCCGGGGATTCCACGCCCGCCTTACCGCACAGCCTACCCGCCCTTTCCGCCCAGCACTTCCGACCAACCCTAGCCCCCCCCGTATGCCCGCGCCTGCCGCCACGCC
+
CCCCCFGGCFFGGGFGFGCCGGGGGDGEGGGDGGFGGGGGGGFG@F<FECGGGCGCFGGGGGGGCFGGGDFEGGDEEGGGGGGEBFGGG7@FGGGGGGFDGGGGDDFFEFFFFF@,4F9<5F<<FF9FGF<FE@AFFCEFF7C@CFGGG3=DF>@BEDGG,=DCEG8:>C:,3:B9@DCDC5C,<,<,>>;,6D,><C5E*/*;*++=?CCC55/?55;6*:CEGC4>GD)00.)7(9)0++2**:E@C5C)))9C31555))*1**)<5<B@)**2-):()-((-4)4)-:41(1)0(((
@M03506:14:000000000-AKVR1:1:1101:7406:9557 2:N:0:50
TTCTCTGGACTACCGGGGTATCTAATCCCGTTTGCTCCCCTGGCCTTCGTGCCTCAGTGTCAGGAACTGCCCAGAGATCCGCCTTCGCAACTGGTCTTCCCCACGATATCTACGCATTTCACTGCTACACCGTGAATTCCGATCTCCTCTACAGTCCTCGGGTCACGCAGTATCCGGTGCAATTTCGGAGTTGAGCTCCGAGATTTCACACCAGACTTGCGTCACCACCTCCGCACCCTTTACGCCCAATGAATCCGAACCACGCTTGAGACCTCTGTATTCCCGCGGCTGCTGGCCCCGC
+
CCCCCGGGGGGGGGGGGGGGGGGGGGGGGGGGGGGGGGGGGGGGGGGGGGGGGGGGGGGGGGGGGGGGGGGGGGGGGGGGGGGGGGGGGGGGGGGGGGGGAGGGGGGGGGGGGGGGEGFGGGGGGGGGGGGGGGGFGGGGGCGEGGGGGGGGGFFGGGGGGDGGGGGGGE=DCEDEDCEGGGGGFGGG5CCGGGFF9FFG*9;5DFFFGFGDFFFC8DFGGG4*:>A>E4)29=>D@G3FC7:*91:55;F*=7CCC(*:)0<*1/8)867F3*<+<4*:9).<(3(5(012),(*)0(((
@M03506:14:000000000-AKVR1:1:1101:2690:9574 2:N:0:50
TTCTCTGGACTACAGGGGTTTCTAATCCTGTTTGCTCCCCACGCTTTCGTGCCTCAGTGTCAGTGCTGGTCCAGGTAGCCGCCTTCGCTACTGGTGTTCCTCCCGATCTCTACGCATGTCACTGCTACACCGGGAATTCCACTACCCTCTACCGCACTCTAGCTTGCCAGTATCCATTGCCATTCCCAGCTTGAGCCCGCGGCCTTCACTACAGTCTTAACAAACCACCCACGCACCCTTAACTCCCTGCAATTCCGCCTTACCCTCGCTCCCTCCCTATTACCGCGGTCGCTGACCCGAA
+
<CCCBFGGGC<FGGGFFB86BFFE9F9<E,CEFG9F<CFEFGCGFCDGGGCFGFGGGGFFE<FGFGCFGGGGA@96EFFEEG@BBFFE,F:F<,:,B66:F9FFCD7:8FGD<=+8:+5C<5,5C??;,4,87:FFCGFGDDGFFGCFF,CDGE+@>CD9=9F8CFFGA88BFA3>ECEFF79@:7,2:,@3DC,5,@**495*=,,,4+48C2,,+11,+1*,/CAFG*=C))))(*)3+3;@CG5)2**1/*:C*(*1)/)22+*.1)*.7**/*,0+))))(((0(.(-)((2))(-(
@M03506:14:000000000-AKVR1:1:1101:19420:9591 2:N:0:50
TTCTCTGGACTACTGGGGTTTCTAATCCCGTTTGCTCCCCTGACCTTCGTGCCTCAGTGTCAGGAGCTGTCCAGAGACCCGCCTTCGCCACTGGTCTTCCTTACGATATCTACGCATTTCACCGCTACACCGTAAATTCCAGTCTCCTCTCCAGTCCTCAAGCACGGCAGTATCGAATGCAGTTTCGGAGTTAAGCTCCGAGATTTCACACCCGACTTCCCGCGCCGCCTACGCACCCTTTCCGCCCAATGAATCCCAACAACCGCTCAGACCACCCGACTACCCTGGCCGCTGCCACCGG
+
CCCCCGGG9FGGGGGGGGFGGGGGGGGGGGGGGGGGGGGGGGGGGGFGGGGGGGGGGGGGGGGGGGGFGGGGFFGGGGGCCGGEGGGGF@EGDGGGGGGGGGGGGGGGGGGGGGGGGGGGGGGCEFGGGGGGG7CCFGGGCFGGGGGGF9EFFCFGGGGGG,D=@EEGGEG9@EB+A=?FCCFEFFEDC+8,@D;E,<8AGDG>A,=CCCGCEDCE?5+084?/?DE>C*:ED))26>5<6+**1*:;*;86**:>6)0:5)7*)**.2)*)0****(0*40.(.)(.(.(()-(1)*,,(
@M03506:14:000000000-AKVR1:1:1101:11250:9623 2:N:0:50
TTCTCTGGACTACCGGGGTTTCTAATCCCGTTCGCTCCCCTAGCTTTCGCGCCTCAGCGTCAGTGTCAGCCCAGCAACCCGCCTTCGCCGCAGGTGTTCCTCTCGATATCTACGCATTTCACCGCTACACCGAGAATTCCAGTTGCCCCTTCTGCACTCTAGCCCCGCAGTACCGGCTGACCTTTCCGGGTTAAGCCCGGAGATTTCACAGTCAACTTGCGGTGGCCGCCTCCGCGCCCTTTACCCCCCGTAAAACCGCACCACGCTTGCCCCCCCCTCCCTACCGCCGCTGCGTGCCCGG
+
CCCCCGGG<FGGGGGGGGGGGGGGGGGGGGGGGDGFGGGGGGGGGGGGGGDGGCFFGGGFGGGGGGGGGGGGGGGGGGGGGGGGGGGGGGG>FC=EFGGGAE,BC?FGGGGGGGDFGGCE9FGGGGGG9FFCCBDGGEFG9DDFDGGGGDDFD9CCFAFFGGGFGGCEGGCG,2*>C5CCFGFFFFGGGDEE50+>EECD:5C8;AGGEFGGG++5+2+3951:3C@@750*9)0)(7>5@C7:*6CB*2*)))**1-):5)09***)*0*00>:88()*(()(,,(.()((7(477)4((
@M03506:14:000000000-AKVR1:1:1101:4445:9646 2:N:0:50
TTCTCTGGCCTACCGGGGTATCTAATCCTGTTCGCTACCCACGCTTTCGCTCCTCAGCGTCAGGTAAGGCCCAGAGAGCCGCCTTCGCCACCGGTGTTCTTCCTGATGTCTGCGCATTCCACCGCTACACCAGGAGTCCCGCTCTCCCCTGCCTACCTCTAGTCTGCCCGTATCGGAAGCAGGCTCGGAGTTAAGCTCCGAGTTTTCACTCCCGACTTGACGAACAGCCTCCGAGCCCTTTCCGCCCAATAACTCCGAACGACGCCGGGACCCTACGTATTACCGCGCCTGCTGCACCGCC
+
BC<@<CFF-EE@<@FGGG+BCEAFEFGGGGGGFFD@@FG<EC@FGGC<:CFGE,<@@FEC@6C<,9CEAEFBBAE,,BF8:C>F:,=FC,::C:CGFCFGGEG9?AC9?E<<?C:4CFG,?E,6F:4C<F,+3+=+D,CAFGGG+E,@EF8@>E7D::DF9,5E:FGG38@F,5:>5>C5::C5,6=4*4C@CC;1,=<CGGFEGCC1C7DGG3/=)/9E****1)07:5)//507>9F*0+2*/:5):*<=F*>F<(/57557)**)1.7>B>8*839E()6)((-)15(4)2)*)0-(,
@M03506:14:000000000-AKVR1:1:1101:28793:9649 2:N:0:50
TTCTCTGGGCTCCAAGGGTTTCTAATCCCGTTCGCTTTCCTGGCTTTCGCGCCCCAGCGTCAGACGGGATCCAGCGTGTCGCTTTCGCCACCGGCGTTCCTTCCGCTATCAACGCATTGCACCCCTCCCTCGGAAGTTACACACGCCCCTCTCTCCATCCAGGCGGCCAGTACCGACTGCTATGTTCCTCTTGAGCTGAAACACTGCACTCACGACTGGCTCGTCTCGCTACTCGCGCGTTACGCAACGCGATTCAGCACACCCACCGCTCGGTTCGTTCTCGTCACCCCGGCGCCAGGAA
+
<<6,BF9F-CC,,-C---,,66EDC<,,,,6;@C+C,,C;EC8ECF6C,,@F@CC@C8::6,@,,+,8@+F,,,CF:F=,8C7CFEB,=CCE+>+47>?BFFGG7+4@F,,:,84>73,,95,+++@C+,,6+++@,,@9,,,8+++5:@*,6@@E77E5,@,*4C88=:,?,,*6**2*++=+5+111++5?+3C+0+<0***+0++=:**<*;/*)8***)*/*8)**)*20.<(902*******.2**).0**0)*2))0)**2)*)/))*22*,)1()(((((*.)(()((107(-(
@M03506:14:000000000-AKVR1:1:1101:26435:9708 2:N:0:50
TTCTCTGGACTACTGGGGTATCTAATCCCGTTTGCTCCCCTGGCCTTCGTGTCTCAGTGTCAGGAACTGTCCAGAGACCCGCCTTCGCCACTGGTCTTCCTCATGATCTCTACGCATTTCACTGCTACACCATGAATTCTCGCCTCCTCTCCAGTCCTCACGCACGCCAGTATCAAATGCAGCTTCTGAGTTAAGCCCCGACATTGCACACACGCCTCTGCGCTCCAGCTACGCACACTCCCAGCACAATGAATCCGAACAAGCCCTGAGCCCTCTGTTTTACCTAGGCTGTCGGCACAGA
+
<@CCCGFGGGGCGCFGFF:FFGGGDC<EDFFFFECCE@DGGG,8CF<FCF8FG,6CCFGFFCF<FF8EFFG,EFGFG6,66@FF@E@,@:@@<?FECGGAFADFA,9F?FAFGE7:=@FA<,C,,5<A9:FC=<,A<<C,,8+@=E,==>E,4@DFGG99,,8++@ED8>DF,@DF8;,,3=,3@=,7E933@,,,,+4;++*5<,<;9?7****4;/*,;*9**)2)0*+4*)020;;****2;=C4*5;1+1+8)/2>).)***2.0)*8)98*3-*3.)..-))0,0(,*((1).3,(
@M03506:14:000000000-AKVR1:1:1101:17255:9733 2:N:0:50
TTCTCTGGACTACAGGGGTTTCTAATCCCGTTCGCTCCCCACGCTTTCGTGCCTTAGTGTCAGTAATGGGCTAGTAGACTGCCTACGCCATCGGTGTTCCTTCTAATATCTACGGATTTCACTCCTACACTAGAAATTCCATCTACCTCTCCCATACTCAATCCTGCTGGTTTTTCTATCATTTCCAAGGTTGAGCCTTGGCCTTTAAACAGAAACCTAACAAGACACCTACGCAACTCTTTACGCCCAGTAATTCCGGATAACGCCCGGATCCTCCGTATGACCGCGGCTGCTGGCACGG
+
CCCCCGGGGGGGGGGGGGFGGGGGGGGGGGGGGGGGGGGGGGGGEGGGGGGGGGGGGGGGGGGGGGGGGGGGGGGGCCGGGGGGGGGEGGGGGGGGGGGGGGGCGGGGFGGGGGGDECAFGGGGGGGGGGGGGGCGFGGGGGGGGGGFGGGGGDG8FDGGCGCFGGGGGFDF@FEFGGFGGGGFGAFFDF=@D8DE?=EFFC@<DAF;ACCFFFGG=9CFGGDG57FF*;9CD4B7@*4>DF+B*:C>?:A1B>@DF@955B4>*/*283758F?@F65=1:4949;@>5(2))275)5?1
@M03506:14:000000000-AKVR1:1:1101:18243:9737 2:N:0:50
TTCTCTGGACTACAGGGGTTTCTAATCCCGTTCGCTCCCCTGGCTTTCGCGCATCAGCGTCAGTGTCGGCCCAGCAACCCGCCTTCGCCGCAGGTGTTCCTCTCGATATCTACGCATTTCACCGCTACACCGAGAATTCCAGTTGCCCCTTCCGCACTCTAGTCGCACAGTATCAGTTGACCTTTCCGAGTTAAGCCCGGAGATTTCACAACTGACTTGTGCTGACCGCCTACGCGCCCTTTCCGACCAGCACCTCCGACCACCGCTTCCCCCCCCCGTATTCCCGCGGCTCCTGCCCCGC
+
CCCCCGGGGGGGGGGGGGGGGGGCFFGGGGGGGGGGGGGGGGGGGGGGGGGGGGGGGGGGGGGFGGGGGGGGGFGGGGGGGGGGGGFGGGGEGEFEGEGGGDEFFGFD>FCFFFGCFFFGEFGDD@CFFFGCF:C7E=FG=DCEAFFGGGGGGDGEE*>FGCFGEG5EGGG9AFEFE9=7DFDEFFFEDB;E,>9C6*:*/)/@;<7+1+09+7+00:6A*;CE+8;>C<559>:)(>>:*+*0//285**7))*19(1:55)71:8)*)*8@GEED3)*,()-.34)(8((0(.*)8(((
@M03506:14:000000000-AKVR1:1:1101:25233:9739 2:N:0:50
TTCTCTGGACTACAAGGGTTTCTAATCCTGTTTGCTCCCCACGCTTTCGCACCTCAGCGTCAATATGTGTCCAGTGAGTCGCCTTCGCCACTGGTGTTCTTCCGAATATCTACGAATTTCACCTCTACACTCGGAATTCCACTCACCTCTCCACAATTCTAGCGATGCAGTCTTAAAGGCAGGTCCGGAGTTGAGCTCCGGGCTTTCACCTCTAACTTACAAAGCCGCATACGCGGGCTTTACGCCCAGTAATTCCGAACAACGCCATCCCCCTCCGTATTACCTCCGCCACTGGCCCGGG
+
CCCCCGGGGGG8FGGGGGGGGGGGGGGGGGGGGGGGGGGGGGGGGGGGGGGGGGGGGGGGGGGGGGGGGGGGGGFGGGGGGGGGGGGGGGGDGGGGGGGGGGGGGGGGAFGGFFGGGGGFFGGFCEGGCA?<:FCE<B?F;EFGCG89=CE,,A,>FAFGFGF+@DCCCFGFEGD;FD8@FC+D=EEE6@ECC,>8@C?C>DGCD7?FFC*;,*22:+*<8@F:DC45*/0<84))(228A2;**/*)/30996*20,>C)857)*8005C359C?*(0:44A<))(),)(())(1)512,
@M03506:14:000000000-AKVR1:1:1101:21308:9789 2:N:0:50
TTCTCTGGACTACCGGGGTTTCTAATCCCGTTTGCTACCCTAGCTTTCGCGCCTCAGCGTCAAGAGCAGACCAGAAAGCCGCCTTCGCCACTGGTGTTCCTCCCGATATCTACGCATTTCACCACTACACCGGGAATTCCGCTTCCCTCTTCTGCCTTCGAGTCGATCAGTATCGAGTGACCCTCCCCAGTTGAGCCGGGGGCTTTCACACTCGACTTGAACGACCGCCTGCGCGCTCCTTACTCCCAGTAAATCAGGCCAACGCTAGCCACCTACGTCTTCCACCTGCTGCCGGCACGTC
+
CCCC@FFF-CFGGGGGGGGGGGGGFGGGGGG?FFGGGGGGGGGGGGGGGGGGECGFFGGF@FCFGGGFCFGFFGF8@ECFECCFGGFEGGD<FFEEEDGGGFCEEDEGEFEFEGGEGGGGGGDECEFFGEGE=>>=FCDGGGD@EFGGG8DFDFFCEFFFCGFCEECFGGCFGG*>C@FFGG,2=EEECEDDCG6:,C:C=DC=*+=CGGFCFF*:57?F*>F*9CB:CD):5>5C>G)3<+00:+276++7=4:2*.*:.757C*/)<)*08*0+:,)24)-)).,)().)0(3>)0(,,
@M03506:14:000000000-AKVR1:1:1101:28656:9790 2:N:0:50
TTCTCTGGACTCCAGGGGTATCTAATCCTGTTTGCTCCCCACGCTTTCGCACCTCAGCGTCAGTACAGGGCCAGTGAGCCGCCTTCGCCACTGGTGTTCTTCCTAATATCTACGAATTGCACCCCCACATTAGGAATTCCACTCACCTATTCCGGACTCGAGATTTGCCGTATCAAAGGCAGTTCCGAGGATGAGCCCCGGGATTGCACACTCGACTTTCTAATCCGCCTAATTGCGCTTTACGCCTAGGAATACAGATCTACCATATCCCCCTACGTCTTACCGCCGCTGCTGGCACGGG
+
<C@CCGCFD@F,@FFCGDGEGGGFGGGFFEFGGGFGG<@FGGGGD:FFEGFG7@F8FGGFCEEFEF,CF7BC@DG9<ED,@7@F79C@7CEAFGAFGGCFGCFF,EE9BEA9CF7<=+,,95F+++6@C,,?,:,AA=;F,@D@DG,4,88,4=+63+,+313+7=;D,=6>,@@9,;C,3@@33@@C*:*,6@B7,1*9;*:?F,==0+**,2C=4*+++3+4*1))*/)+++1+,7;**++/*:*)2*+9@*2*06*+*1@7*3+*+**)))/1/4<:449(,((0()((),(1)/44(
@M03506:14:000000000-AKVR1:1:1101:6656:9799 2:N:0:50
TTCTCTGGACTACCGGGGTTTCTAATCCCGTTTGCTCCCCTGGCTTTCGCTCCTCAGTGTCAGTGTTGGTCCAGGATGCCGCCTTCGCCACCGGTGTTCCTCCAGATATCTACGCATTTCACCGCTACACCTGGAATTCCGCATCCCTCTCCCAATCTCAAGCCATCCAGTATCAGATGCAGTTCCCCGGTTAAGCCGAGGGATTTCACGTCTGACTTAGTTGGCCACCTACGAGCCCTTTACGCCCAGTAATTCCGAACACCGCTTGCCCCCCCCGTATTCCCCCGGACGCTGGCACGGC
+
CCCCCGGGGGGGGGGGGGGGGGGGGGGGGGGGGGGGGGGGGGGGGGGGGGGGGGGGGGGGGGGGGGGGGGGGGGGGGGGGGGGGGGGGGGGGGGGGGGGGGGGGGGGGGGGGGGGGGGGGGGGGGGGGFFGGGCF8FFGGGGGGGEGGGGGGGGFGGCFFCFGGGGGGGGGGGGGGGFGGGGGGGGGFEE@EDFGGFE;CEDEG6CGGCFFGGGGGGGFG7CFCFGFFG<;F:3)86GFEC?CDDEC37+39F?C:<0*:>5))):57CFG3@CCEC3502)))((()()(4)(-9)6(,(
@M03506:14:000000000-AKVR1:1:1101:16593:9806 2:N:0:50
TTCTCTGGACTACAAGGGTATCTAATCCCGTTCGCTCCCCTGGCTTTCGCGCATCAGCGTCAGTGTCGGCCCAGCAACCCGCCTTCGCCGCAGGTGTTCCTCTCGATATCTACGCATTTCACCGCTACACCGAGAATTCCAGTTGCCCCTTCCGCACTCTAGCCGCGCAGTATCAGTTGACCTTTCCGAGTTAAGCCCGGAGATTTCACAACTGACTTGCGCTGGCCGCCTACGCTCCCTTTACCCCCCGCAAATCCGAACAACGCTTGCCCCCCCCGTCTTACCGCTGCCGCTGGCACGG
+
CCCCCGGGGGGGGGGGGGGGGGGGGGGGGGGGGGGGGGGGGGGGGGGGGGGGGGGGGGGGGGGGGGGEGGGGEGGGGGGGGGGGEGGGGEG+>FFGGGGGGFEGGGGCGGGAFEGGGGGDCGGGG+FF?FGE7=7:FCGG9=FGDGCFD7DGCCC6C6EGCEGGCG>EGG8F@ADFGGGGFFFGGGGG5:BE,>,C85C=CDDG+@9CACFG?C?FC7A+)/9CGC@EEC>5F55*-C:6CC7**2;5*:*.)52761*:>))9)585*.0))1?8820*4(-<?(3)3)((802))).-(
@M03506:14:000000000-AKVR1:1:1101:24674:9806 2:N:0:50
TCTCTGGACTACTGGGGTTTCTAATCCCGTTTGCTCCCCTAGCTTTCGCGCATCAGCGTCAGTATTGGGCCAGACAGGCGCTTTCGCCACCGGCGTTCCTCCTGATACCTACGCATTTCACCGCTACACCAGGAATTCCCCTGTCCTCTCCCATACTCAAGTCTGGCAGTTTGGACTGCAGAGCCCCGGGTGAGCCGGGGGCTTTCACATCCCTCTTACCAGACCGCCTACACGCCCTTTACGCCCCGGGATTCCGAATAACCCTCGCTCCCCCCCTGCTACCGCGCCGTCTGCCAGCGCG
+
8A-AAFGGGGGGGGF9@++CFGAFECAEFGGFGFGGGFEFG8FGFFGGGEGGCC86E@@FGGGGFGGFCD<:@ECCFGF:B>F7F=BB@F@EF+74CGFFGGGF9AF,BF9<+C??FFFGGGCGCFGCFFFGFFGG@DG?GCGGF8EDE@D88DFF9F98:=@D7:DFGGCC73,,@@7D33*>:8E5*>CEF=EF=5*4588:@7?CF7<CC**22*1CF****/)5**)25))*43)3++*1)=*0***07?F*5(*2**)12**0*)/8)7***-)+.5(((,(),)-(0-7*))-,-
@M03506:14:000000000-AKVR1:1:1101:6539:9846 2:N:0:50
TTCTCTGGACTACAAGGGTATCTAATCCCGTTTGCTCCCCTGGCCTTCGTGCCTCAGTGTCAGGAACTGTCCAGAGACCCGCCTTCGCCACTGGTCTTCCTTACGATATCTACGCATCTCACCGCTACACCGTAAATTCCAGTCTCCTCTCCAGTCCTCAAGCACCGCAGTATCAAATGCAGTTTCGGAGTTAAGCCCCGAGCTTTCACACCGGACTTACGCCGCCACCTACGCATCCTTTACTCCAAATGACTCCGAACATCCCTTGGGCGCCCTGTTACACCGCCGCTGCTGCCACCCG
+
CCCCCFGDG<CEEGGGGGGFCFGGGGGGGGGGGGGGGG<FF@DDEFFCFGFFGGGGGGGGFFA<FGG<E<EFEGCFGGGFEGDCFDDEGFGDCGGGFCF<ECGGGCFGDGFGGGD:=CC9@<?B@CBCFG?CFG=FGAEEF9E,=DEFC,E?DFCE@F9,@,==DD>68=BFACGGAEA8932DDE+63>+3B,7ED7C5:D*:,,7@AB9>**::4*+<4*:54):0*0)=/0.1:*;EF++++<+/0+53**0*1(9E>*0*1+00+7*)))***.*+--.490()4)(1)))*/9(((
@M03506:14:000000000-AKVR1:1:1101:22535:9849 2:N:0:50
TTCTCTGGACTACAAGGGTATCTAATCCTGTTTGCTCCCCACGCTTTCGCGTCTCAGCGTCAGTCACGTACCAGAGAGCCGCCTTCGCCACGGGTGTTCTTCCTGATATCTGCGCATTTCACCGCTACACAAGGAATTCCACTCTCCTCTTCCGGCCTCTAGCCAGATGGTTTCCATCGACGTCTCGCGGTTGAGCCTCGAGCTTTCACCACGGACCTATCTAGCCGCCTACCCGCTCTTTCCGCCCAACAAACCCGGCCCACGCTTTCCCCCTACCATTTCCCCCGCTTGTCTGACCGTC
+
CCCCCGFGFGGGGGFGGGGGGGGGGGGFGGGGGGGGGGCFFGGGGGGGGGGGG@DGAFGGGGGGGGFEGFGGGGEGGGGGDDFBGGDFDEGC7F>@>FGGGFF?E<FGF9AAEFD@:=,A9EFCC:>FFD,+A,A<=FFDAFDC,6DDFA9FGGC+BCGFDGDGGG>9A8DFCFF,@@78C>EGDE6*1**1::>C80CA*/**110,1*29:C5E:76FFC><CC5>=/:C*839())20+2*/*:3**287)7C),)*)77)>8*)<F=@))/**,*+))).((()()((*))*0)(,-
@M03506:14:000000000-AKVR1:1:1101:6493:9850 2:N:0:50
TTCTCTGGACTACTGGGGTTTCTAATCCTGTTTGCTCCCCACGCTGTCGCGCCTCAGTGTCAGAAACTGCCCAGCAGACCGCCTTCGCCACCGGTCTTCCTCCGGATCTCTACGCATTCCACCGCTACACCCGGAATTCCGTCTGCCTCTACAGCCCTCGAGTTTGACAGTCGGCACGGCAGATCCGGGGTTGAGCCCCGGACTTTCACCACACCCTTATCAAACCACCTACGCGCCCTTTACGCCCAGTGATTCCGGCCCACGCTCGCACCCCCCGCATCACCGCCGCTCCTGGCCCGGC
+
CCCCCGGGGGGGGG<FGGFGGGGGGGGGGGGGGGGGGGGGGGGGGGGGGGEGGGGGGGGGGGGGGGGGGGGGGGGGGGGGGGGGGGFGGGGGGGGGGGGGGGGGGCFGGGGFGGGGGGGGGGGGGGGECFGGGGGGGGGGGGGGGGGGGEGGGFGGECGGGGCE9EGGGGGGGGG>EGDCEGGFGGGG=C@CE8<CEGD7EGEEFGFCGC*::DGGGF6C>:C7C75@EC@C3>5C9D788CF*CE5)*3<9F*076()*.8>)C*:;C)5>DGDG*(./(.4:,7(04)((),(*0),4(
@M03506:14:000000000-AKVR1:1:1101:18091:9855 2:N:0:50
TTCTCTGGACTACTAGGGTTTCTAATCCTGTTTGCTCCCCACGCTTTCGCGCCTCAGCGTCAGTACCGGACCAGTGAGCCGCCTTCGCCACTGGTGTTCTTCCTAATATCTACGAATTTCACCTCTACACTAGGAATTCCACTCACCTCTTCCGGACTCGAGATTTGCAGTATCAAAGGCAGTTCCGGGGTTGAGCCCCGGGATTTCACCCCTGACTTACAAATCCGCCTACGTTCTCTTTACCCCCAGTAATTCCGAACAACCCTAGTCCCCCCCGCATTACCGCGCCTGCCGGCCCGGG
+
CCCCCGGGGGGGGGGGGGGGGGGGGGGGGGGGGGGGGGGGGGGGGGGGGGGGGGGGGGGGGGGGGGGGGGGGGGGGGGGGGGGGGGGGFGGGGGGGGGGGGGGGGGGGGGGGGGGGGGGGGGGDFC9EFE<FGGCG=FGGGGCFFGGGGGDGGGDEGDGCGGGGAFCGGFD9EFGGFGGGGCGFGGGCEGCEGF8DDG**8C8ECFFFGGGGCGDFFCAFFFGECCAF*9:6C=)7(:AFC+7*221)*3+0=*::*(9C3))*/*2)39CF)):58()1(6<9(-4)()(()((7)7;>2
@M03506:14:000000000-AKVR1:1:1101:21357:9859 2:N:0:50
TTCTCTGGACTACCAGGGTATCTAATCCCGTTTGCTACCCTAGCTTTCGCGCCTCAGCGTCAAGAACAGGCCAGAAAGCCGCCTTCGCCACTGGTGTTCCTCCCGATATCTACGCATTTCACCACTACACCGGGAATTCCGCTTCCCTCTCCTGCCTTCGAGTCGATCAGTATCGAGTGACCCTCCCCAGTTGAGCCGGGGGCTTTCACACTCGACTTGACCGACCGCCTGCGCGCTCTTTACGCCCAGTAAACCCGGCCCACGCTGCCCCCCTCCGTCTTACCTCCGCTGCTGGCTCGTC
+
CCCCCGGG9FGFGGGCGGGFGGGGGGGGGGGGGGGGGGGGGGGGGGGGGGGGGGGGGGGGGCGF<FFGGGGGGGGGGGGGGGGGGGGGGDFGFFGGFGGGGGGGG7FEGFGFGGGGGGFGGGGGGGCF8FFGGG7FGFGGGGGGGGGGGGGGGGGFEAFG=DGGGDEGEGDBFG+>FGG7FDCC:>EG68C9?7?>CCE>C<E=57EFCCGCEF*=C<AG*C)*9DBEGG>=3))>1C7E?9><C*:7*0+86**/54)*)00)7**)2)*).)11*3):89<0)505()(.))(*))(--
@M03506:14:000000000-AKVR1:1:1101:17622:9878 2:N:0:50
TTCTCTGGACTACTGGGGTTTCTAATCCCGTTTGCTCCCCTGGCCTTCGTGCCTCAGTGTCAGGAACTGTCCAGAGACCCGCCTTCGCCACTGGTCTTCCTCATGATCTCTACGCATTTCACTGCTACACCATGAATTCCAGTCTCCTCTCCAGTCCTCAAGCACCGCAGTATCGAATGCAGTCCCGGGGTTAAGCCCCGGGATTTCACACCCGACTTACGTCCCCACCTACGCACCCCTTCCGCCCAATGAATCCGAACAACCCCCGACACCTCTCTATTACCGCGGCTCCCGGCACAGG
+
CCCCCGGGGGGGGGFGGGFGGGGGGGGGGGGGGGGGGGGGGGGGGGGGGGGGGGGGGGGGGGGGGGGGGGGGGGGGGGGFEGGGGGGGGGGGGGGGGGGGGGGGGGGGFGGGGGGGGGGGGGGGGGGFGGGGGGGGGGGGGGGGGGGGGFGGGGGGGGGGFGGFFGGGGG8FGG>FGFGF,DF=,D>EEGEG+EFGGF>CEC*C?EF7,=C>ED>C<<6?C8**19?;:*0<*.)2(9)3:*0/87:)/86*97CG3,**0;.*1/8>5)1;F*;C*.*0).<<43(89)(-)-45)).(,
@M03506:14:000000000-AKVR1:1:1101:4096:9890 2:N:0:50
TTCTCTGGACTACAACGGTATCTAATCCCGTTGGCCCCCCTGGCTTTCGCTCCTCAGCGTTAGTCGTGGTGCAGGAGGCGGTCTTCGCCACCGGTGTGCCTCGAGAAATCTACGCAGTTCACCGCTACACCTGGAATTCCGCATCTCCCTCCCACACTTAAGCCAATCAGTATCAGACGCAGTTCCCCAGTTAAGCCGAGCGATTGCTCGTCCGATTGATTTGGCGACCTCCGAGCCCTTTTCGCCTACTACTTCTGACACATCGGTTTGCCTCCCGACTGCTCGCTGCTTCCCGCACGCG
+
8ACC@A,6-6;C<F@-6+BF,,,6<E<<C;,,,,6,:+86+:C@F<<E,:,<+,,,66@6,,86,+:::,,C<6@@,BC7B4+8CCDCE+4B:+488+,,,9+B+4B<55:,5AC+8CFGF9AC>C7@AACF,633>,,9,6+337,,,@,3678+4,,7,,,,53,4,E>C@FE9,,4:8C*,4,,,,*62,5,,,****1*=C*+++*)**)**:*6+0*:3*)).*)/*/75)-*)*++*)*/*0*2+*0*?**)*+))02/**)*)*1/2***()*(())-(()()).)(->B>9((
@M03506:14:000000000-AKVR1:1:1101:9493:9916 2:N:0:50
TTCTCTGGACTACCGGGGTTTCTAATCCCGTTCGCTCCCCTAGCTTTCGCGCATCAGCGTCAGTACCGGCCCAGAGAACCGCCTTCGCTACGGGTGTTCCTCCCGATCTCTGCGCATTTCACCGCTACACCGGGAATTCCATTCTCCCCTACCGGACTCGAGTCACGGCAGTATCGACGGACCCCTCCACGTTGAGCGTGGAGATTTCACCGTCGACTTGCCGAACCGCCTACGAGCTCTTTACCCCCAATCAATCCGGCCAACGCCCGCCCCCCACGTATTACCGCCGCTGCCTGCCCCC
+
CCCCCGGG9FGGGGGGGGGGGGGGGGGGGGGGGGGGGGGGGGGGGGGGGGGGGGGGGGGGGGGGGGGGGGGGGGGGGGGGGGGGGGGGGGGGGGGGGGGGGGGGGGGGFGGGGGDCGGGFGGGDEGCFGGGGGC<@FGFGGGGGFGGGGG7DFCC8EGGGFCFFFGGEEGCFF7CECEEE5EGGGGGGGGCFCFFG?ECGG<*+;9+<FCFG5*:*775+:6C53CB@GD)*057*,))+<0::*3/>C**)06:CF07*).57<//88>9D51**:(0*-5:AA?0)(7(()(.2)).((
@M03506:14:000000000-AKVR1:1:1101:17010:9919 2:N:0:50
TTCTCTGGACTACTAGGGTTTCTAATCCCGTTTGCTCCCCTAGCTTTCGCGCCTCAGCGTCAAGAACAGGCCAGGTAGTCGCCTTCGCCACTGGTGTTCCTCCCGATATCTACGCATTTCACCACTACACCGGGAATTCCACTACCCTCTCCTGCCTTCGAGTCGATCAGTATCGCGTGACCCCCCCCAGTTGAGCCGGGGGCCTTCAACCGCGACTTGAACGACCGCCTGCGCCCTCTTTACGCCCCGCACATCCGGACCACCTTTCCCACCCTCGTACTCCCGCCGCCCCCGGCCCCGC
+
CCCCCGGGGGGGGGGGGGFFGFFFEFGGGGGGGGGFGGGGGGGGGGGGGGGGGEGGGGG@@FGFGGGGGGG@EDDFGGGGGGGGCFGGGGGGGCAFGGGGCFGGGGGGCFGGGFGE7@FGFGGGGGGGGGGCFF+4EFB,@CDCGGGGG@EFGFGFGAF=B8>D+A8EEGE;,33>@E5*DF>*@E*=:=,,,,4:C5C5858*:6?++*2/*)*2)*/+297*/9)7C*):)0.)(10+++2**18)2**)0*9**(**)0.7*++*00*.7**/*()/4).1((()()((.(()))11,
@M03506:14:000000000-AKVR1:1:1101:27451:9923 2:N:0:50
TTCTCTGGACTACCATTGTTTCTAATCCTGTTTGCTCCCCACGCTTTCGCACCTCAGCGTCAGATCTGGACCAGTTCGCCGCCTTCGTCACTGGTGTTCTTCCCAATATCTACGAATTTTACCCCTACACTGGGAATTCCACTACCCTCTTCCACCCTCACGGCCGCCAGTATCACATGCAGTTCGTGTGTGTACCTCCGGGATTTCACCCCGTACTTCACGACCCGCCTACGTGATCCTTACGCCCAGTACACCCGAACAACTCCTGCCCCCGCCCTATCCTCGCGCCAGCCCGCCGCAC
+
BCC,,<,<FGF8FFC--CFCFFFF,<F@FFEECFFC96,8CC+7,B,C776+7,6CE<FFEGGGC8EAEC<,6C,C,,@C+@:B:CD,,,8F,B9BB:<<E,,B,,BF9,5A??+9A+:,CB,,9=+A8FF=E8,=F<;,E9=4,,64@=,=4,,6+6B,,,+++6+3@=,8,353@,484,7,7++4,6@6,@,,,454**1484=:,*3)/**=28+,2*2:)1))*/:2*.)*(3+1>CC/*1:@F2+*/**1)3)*).0**++)+01)0)*2*-8+)().-4()-)(-)(()0)(-3
@M03506:14:000000000-AKVR1:1:1101:5235:9924 2:N:0:50
TTCTCTGGACTACCGGGCTATCTAATCCTGTTTGCTCCCCTAGCTTTCGCGCCTCAGCGTCAGTTGTGGTCCAGTGCGCCGCTTTCGCCACAGGTGTTCCTCCCGATATCTACGCATTTCACCGCTACACCGGGAATTCCACGCACCTCTCCCACACTCAAGCACGGCAGTTTCGCCTGCAGGCTCCGAGTTAAGCCCGGAGATTTCACAGGTGACTTACCGCACCGCCTACGCGCCCTTTACGCCCAATAATTCCGAACAGCGCTTGCCCCCCTCGTATTCCCGCGGCTGCTGGCACGAA
+
CCCCCGGGGGGGGGGGGGGGGGGGGGGGGGGGGGGGGGGGGGGGGGGGGGGGGGGGGGGGGGGGGGGGGGGGGGGGGGGGGGGGFGGGGGGGGGGGGGGGGGGGGGGGGGGGGGGGGCGGGGGGGGGGGGGGGGGGGFGGGGGGGGCDFGGGFGGGG?FGFGGGFEC*;5?;@FGGGCFGGGGG8BECCEFEF9;?FF=>5>=F+=CCFGGCF<FEGFCGCDG5CDDBGCEGCBB),/7*<+:7<CGE=2C**8>C41/:54:7</2)29<FFG==:6:*()63170)356:?>0*)/(-(
@M03506:14:000000000-AKVR1:1:1101:12968:9934 2:N:0:50
TTCTCTGGCCTACCGGGGTATCTAATCCCGTTTGCTCCCCTGGCTTTCGCTCACTCAGTGTCAGTGTTGGTCCAGGACGCCGCCTTCGCCACCGGTGTTCCTCCAGATATCTACGCATTTCACCGCTACACCTGGAATTCCGCGTCCCTCTCCCAAACTCAAGCCATCCAGCATCAGACGCAGTTCCCCGGTTAAGCCGAGGGATTTCACGTCTGACTTAGTTGGCCACCTCCGACCCCTTTACGCCCCGTCATTCCTCACAACGCTTGCCCCCCCCGTATTACCCTGGCTGCCGCCCCGG
+
CCCCCGGG-EGGGGGGGGGGGGGGGGGGGGGGDFGGGFGGGFGGGGGGGGDGGGGGGGGGGGGGGGGGGGGGGGGGGGGDEGGGFGGGGGDGGGGGGGGGGFGGGGAFGGFGGFGGEEGGGGGGGGCCGGGFG8DG8DGGGCGCEBEG,@@FFFFD,:,,4A@EGGGGGGF@6<88E99*8;1>>;F?FGDE:*<,A6:5ED:?003@+;*2/0@+;:+1:CGGFF;4C45*95.)298=;3*0*5C)**1)).*::)*A>66D3**087>F)C5CC;)*,.-4)())(0(43(-7)0711
@M03506:14:000000000-AKVR1:1:1101:19299:9935 2:N:0:50
TTCTCTGGACTACTAGGGTTTCTAATCCTGTTTGATCCCCACGCTTTCGTGCCTCAGCGTCAATGATTGTGTAGTGAGCTGCCTTCGCAATTGGTGTTCTATGTCATATCTAAGCATTTCACCGCTACATGACATATTCCGCTCACCGCCACAATATTCAAGGCAAATAGTATCCACGGCAGTTTCTGAGTTAAGCCCAGAGATTTCACCACGGACTTACTTACCCGCCTACGCACCCTTTAACCCCAGTGAATCCGGATAACGCTTGCACCATCCGTACTACCGCGGCTGCTGGCAGGGG
+
BCCCCGGG@FFGGGGG9FGGGGGGGGGGGGGGGGGGGGGGGGGGGGGGGGGGGGGGGGGGGGEGGGGGGGGGGGGGGGGFGGGG<FFEEFEFFFGGGEFFFGGADGGGGGG9FDD<FGGFGGFGGGDEGGGEFFGGGFGFGGD8EFG+@8+4>EGGG,=EDFDDFF?CCFFGGGFGGGGDGGGGDCFGGDGGGFAC,+@AF?E73,@FDC59*;5C>?67CFFGC;4/=CBFDB))6??<C,=+018)/?9=F+:*)655>BF*:CE3*9=F7*<E*,8*-))(-(()()416:(7))(((
@M03506:14:000000000-AKVR1:1:1101:22310:9950 2:N:0:50
TTCTCTGGACTACCGGGGTTTCTAATCCTGTTTGCTCCCCTAGCTTTCGCGCCTCAGCGTCAGTTGTGGTCCAGAGAGCCGCTTTCGCCTCAGGTGTTCCTCCCGATATCTACGCATTTCACCGCTACACCGGGAATTCCACTCTCCTCTCCCACACTCAAGCCCGGCAGTTTCCCCAGCAGACTCTGAGTTGAGCCCAGAGACTTCACTAGAGACTTGCCGAACCGCCTACGCGCCCTTTACGCCCAATAATTCGGAACAACCCTTGCACCCTCTTTATTACCCCGGCTGCGTGCACAGA
+
CCCCCGGGGGGGGGGGGGGGGGGGGGGGGGGGGGGGGGFGGGGGGGGGGGGGGDGFGGGGGGGGGGGGGGGGGGGGGGGGGGGGGGGGGGGGGGGGGGGGGGGGGGDEGGGGGGGGGGCEGGGGGGGGGFFFGGGGGDGGGGFGEFGFF,>EFFG6CFFGGGGEGGEGDGGGGGGGGGGGGGCGGGGGGGC;?EGFGGFGCD8:,=CFC@7797<FF+*<<DC5DDBE:5BF3>>>9/)28?FDD:=55*8**9>*2(1C>))*10;)</C?3*8*+)*3-).6(3()()-3.(-9)/)((
@M03506:14:000000000-AKVR1:1:1101:9448:9980 2:N:0:50
TTCTCTGGCCTACCAGGGTATCTAATCCTGTTTGCTCCCCACGCTGTCGCGCCTCAGTGTCAGAAACTGCCCAGCAGGCCGCCTTCGCCACCGGTCTTCCTCCGGATCTCTACGCATTCCACCGCTACACCCGGAATTCCGCCTGCCTCTACAGTCCTCGAGTCTGACAGTCGGCACGGCCGATCCGGGGTTGAGCCCCGGCCTTTCACCACACCCTTATCAGCCCACCTACGCGCACCTTACGCCCAGTGATTCCGGACAACGCCCGCCCCCCCCGTATCACCGCGGACGCTGGCACGGG
+
<CCCCGGG@EGGGGFGGCFGFFGGGFCFFCFGG8FFGGGGGGGGGCFG<FF:FCCFGFGCEFCFDFGDGGFFGGDGC7FFEGGGGGGGGGGFG=CFCFGGGGFFGD7><FGDF<F:CFGDFCA7FGEECFFGGC7+><>FBCCEEBD@D==@DF=EFG;+@@4DF9DECC,,3:CCCEEE5*4=CEF*8:=*:+5<CGGGG)?=@+A+1;>GFDGGG*9CF*:+CCF3:*6C7709-1)*<+*/95?5:8966*>C<>3*)5>35*/):)/5.9?E*4>C())((-,)(0,4)-(*06(4(
@M03506:14:000000000-AKVR1:1:1101:10483:10000 2:N:0:50
TTCTCTGGACTACAGGGGTATCTAATCCTGTTCGCTCCCCGCGCTTTCGCTCCTCAGCGTCAGTTACTGCCCAGAGACCCGCCTTCGCCACCGGTGTTCCTCCTGATATCTGCGCATTCCACCGCTACACCAGGAATTCCAGTCTCCCCTGCAGCACTCCAGTCTGCCCGTATCGCCCGCACGCCCCCAGTTAAGCTGCGCGTTTTCACGAACAACGCGACAAACCACCTACGAGCCCTTTACGCCCAGTAACTCCGGACAACGCTCGCACCCAACGTATTCCCGCGGCCGCTGGCCCGTC
+
CCCCCGGG-FFGGGGGGGGGGGGGGGGGGGGGGGGGGGGGGGGGGGGGGGGGGGGGGFGGGGGFGGGGGGGGGGGGGGGGGGGEEGGGGDGGGDGGGGGGGGGGFFGFFGGGGGGGGGGGGGGEGFGGCFFDFCFGGDCGGDFGAEDGGG7DF?FBFGGG?EEEGFGFGDEGCD:EEE>5*:?EC8*=5*4?;C,AE,,4*1*=E*2+215)>CCF8D3><C)*/9:>=467<55)(1<C8FCDGGG)53+**1CCD>755)><D*;5C)>:>***2,.+.))5(40)()(,)(-9)0,--
@M03506:14:000000000-AKVR1:1:1101:7536:10007 2:N:0:50
TTCTCTGGACTACCGGGGTTTCTAATCCCGTTTGCTCCCCTGGCTTTCGCGCCTCAGCGTCAATGCCGGTCCAGGATGCCGCCTTCGCCACCGGTGTTCCTCCAGATATCTACGCATTTCACCGCTACACCTGGAATTCCGCATCCCTCTCCCGGATTCAAGCCTTCCAGTATCGGACGCAGTTCCCGGGTTGAGCCCGGGGATTTCACGTTCGCCTTAGAAGGCCGCCTACGCGCCCTTTACGCCCAGTAATTCCGAACAACGCTTGCCCCCTCTGCACTCCCGCGGCCGCTGGCACAGG
+
CCCCCGGGGGGGGGGGGGGGGGGGGGGGGGGGGGGGGGGGGGGGGGGGGGGGGGGGGGGGGGGGGGGGGGGGGGGGGGGGGGGGGGGGGGGFGGGGGGGGGGGDGCGGGFGCGGGGGGGGGGG7FFGGGGGGGGGGGGGGGGG@CFG?CDFCFGDGGGCFFCFFFCGGGGGCFGGC7C>EGCE;@EFGCGEGG8<F97EGGG=GGCE+95F5***29D??*>D:DGEFDCECD5:G1CEGCC7/CEGFC3:64@F>*4CE>5>/9EGFGFG>)/:*<)0+)(..((-)-)((.-(9)*(((
@M03506:14:000000000-AKVR1:1:1101:10423:10013 2:N:0:50
TTCTCTGGACTACCGGGGTATCTAATCCTGTTTGCTCCCCACGCTTTCGCACCTCAGCGTCAGTACCGAGCCAGTGAGCCGCCTTCGCCACTGGTGTTCCTCCGAATATCTACGAATTTCACCTCTACACTCGGAATTCCACTCACCTCTCTCGGACTCGAGATACCCAGTATCAAAGGCAGTTCCGGGGTTGAGCCCCGGGATTTCACCCCTGACTTAAATATCCGCCTACGTTCGCTTTACGCACAGTAATTCCGAACAACGCTCGCCCCCTTCGTATTACCGCCGCTGCTGGCACGAC
+
CCCCCGGG9FGGGGGGGGGGGGGGGGGGGGGGGGGGGGGGGGGGGGGGGGGGGFGGGGGGGGGGGGGGGGGGGGGGGGGGGGGGGGGGGGGGGGGGGGGGGFGGGGGGGGGGGGGGGGGGGGGEGGFGGG9FFGCEGGGGGGFGGGGGGDGGGGGGEDGGFGGGGGGGGFFFEFGGGDGDFGGCFFEGEEC7C,?FGFE=EGEGFGG9@CGG5<CFFFFGGF+1;@D>G<37C..96));C+>*>*:):+<6=FDCC(**.)0))2/)2><:))0*28>*()6)(,(07.(-7:0D>7(-(
@M03506:14:000000000-AKVR1:1:1101:15806:10025 2:N:0:50
TTCTCTGGACTACAAGGGTTTCTAATCCTGTTTGCTCCCCTACCTTTCGCGCCTCAGCGTCAGAATTGGACCAGATAGCCGCCTTCGCCACAGGTGTTCCTCCAGATATCTACGCATTTCACCGCTACACCTGGAATTCCGCCATCCTCTACCAATCTCTAGCCGAGCAGTATGAAATGCAATTCCTGGGTTGAGCCCAGAGCTTTCACATCTCACTTACCCGGCCGCCTACGCGCCCTTTACGCCCAATAATTCCGGACAACGTTTGACACCTCTGTATTACCGCTGCTGCTGGCCCCGG
+
CCCCCGFFGFGGGGFFGGGGGGGGGFGGGGGGGGGGFGGGGGGGGGGGGGGGGGGGGGGGGGGGGGGGFGFECGEFFGGGGGGGGGGGECEFFGGGGGGGFGGFFFGGFGFGGFGDEGFEGGFCE@FGFGCEEFFGGCGFEEGGGGGFFFFFGG8EFCEGGGGECCCEGGGGGGFEAFFF,D,@AEEF??:CE,@D?C8C,9,@,@EAC:2?FFDGCDF79D;C<D5BE3;FGFFD>C3E022*9>EB*C+767D*7;*>@F@3788)+9*0.2;F:6*<))44((()348842,9)0,-(
@M03506:14:000000000-AKVR1:1:1101:20756:10033 2:N:0:50
TTCTCTGGACTACTAGGGTTTCTAATCCTGTTTGCTCCCCACGCTTTCGCGCCTCAGCGTCAGTATCGGGCCAGTGAGTCGCCTTCGCCACTGGTGTTCCGCCGAATATCTACGAATTTCACCTCTACACTCGGCATTCCACTCACCTCTCCCGAACTCAAGACAATCAGTATCAAAGGCAATTCCAAGGTTGAGCCCTGGGCTTTCACCTCTGACTAAACTGTCCGCCTGCGCGCCCTTTACGCCCAGTCATTCCGAGCAACGCTAGCCCCCTCCGTATTACCGTGCCTGCTGTCCCGCC
+
CCCCCGGG<FGGGGGGGGGGGGGGGGGGGGGGGGGGGGGGGGGGGGGGGGGGGDGGGGGGGGGGGGGGGGGGGGGGGGGGGGGGGGGGGGGGGGGGGGGGGGGGGGGGGGGFGGGGGG95FGGGGGFGGGEFGCGGEFGFFGFFGGGFFDGED=E6EFF8@EGGC6DGGGGFEC;C9FFGG5CAF9D,E7,D8@FGGCEGG>EFGGCGE;;/<9?FGF*,0=DFD6AE575*1>AG6D)*0<C*5CE)*3+96=>760/>7)75D?*0@?D@B<***-):(-644(.)41)894)7)99((
@M03506:14:000000000-AKVR1:1:1101:26277:10038 2:N:0:50
TTCTCTGGACTACAAGGGTATCTAATCCCGTTCGCTCCCCTAGCTTTCGCGCCTCAGCGTCAGTGTCGGCCCAGCAACCCGCCTTCGCCGCAGGTGTTCCTCTTGATATCTCCGCATTTCACCGCTAAACCAAGAATCCCAGTTGCCCCTCCCGCACTCTAGCCGAGCAGTATCAGTTGACCTTTCCGAGTTAAGCCTGGAGATTTCACAATGGCTTGGCACTGGCCGCCTGCGCGCCATTTTCGTCGAGTAAACCCGACAAACGGGTGCGCCCCCCGTTATACCGCGGCTGCGTGCAGGG
+
CC@@,;C@C@-CEGFCFGECCEFFFFF<CCEGGG7CGCF7C<,8FG<<:CCE>F7FEDGBFCEFFF,BFEGGEGG@FFFECGEG7,:6C@:+48,9CBF5,C:<EFG9A<,,,46:FFG,,C<=7@++CEFF7=FCD,>,A=@,,9983+++6@=CE@?CC,3@EC**@DF,,7@A<;7D,DG,2,,=141>FC,,,,4:8*,5,,==:>4*0***2))+*2*+0;0>*85**55509):++**)*:)*/00967*19GD)).95**8*89>)1**11.*(()))-()(),3)7:3<))(,
@M03506:14:000000000-AKVR1:1:1101:23603:10041 2:N:0:50
TTCTCTGGACTACCAGGGTATCTAATCCTGTTTGCTCCCCACGCTTTCGCACCTCAGCGTCAATATGTGTCCAGTAAGTCGCCTTCGCCACTGGTGTTCTTCCGAATATCTACGAATTTCGCCTCTACACTCGGAATTCCACTTACCTCTCCACAATTCTAGCGATGCAGTCTTAAAGGCAATTCCGGGGTTGAGCCCCGGGCTTTCACCTCTAACTTACAAAGCCGCCTACGTGCGCTTTACGCCCAGTAATTCCGACCACCGCTAGCCCCCTCCGCTTTACCTCGGCTGCTGGCACGGC
+
CCCCCGGGGGGGGGGGGGGGGGGGGGFGGGFGGGGGGGGGFGGGGGGGGGGEGGGGGGGGGGGGAFGGFGFGGGGG<<FFGEGGEGGGGDFGG@GGGGGGGFGG@G7DFGGGGGGGGGGGGFF?FGFFFEEF7F+@FGGGEADFFGDFGFGGGGCDGGGGF:DE6D8EFGGF9=;>DF8@D?CDECEC6+@EGG?DCFC54*=5:,<:?C979C,>7FAGCC4,;FEEE<DGG;)C1DD*87::**:3:C9B48>DGF3/)5)1>CE)+8<>3<:?:()2-6A<)54>(0-,9)(/)14>(
@M03506:14:000000000-AKVR1:1:1101:11586:10044 2:N:0:50
TTCTCTGGCCTACCGGGGTATCTAATCCTGTTCGCTCCCCACGCTTTCGCTCCTCAGCGTCAGTACCGGCCCAGAGTGCCGCCTTCGCTACTGGTGTTCCTCCCGATATCTGCGCATTTCACCGCTACACCGGGAATTCCACACTCCCCTACCGGACTCGAGTCACAGCAGTTTCGAATGGCCCCCCCACGTTCAGCGTGGAGATTTCACATCCGACTTGCCGACCCGCCTACGCGCTCTTTACGCCCAATAATCCCCGACAACGTTAGGCCCCTCATTCATCTCCCCGCGCCTCGACCGC
+
CCCCCGGG-EFFGGGGGGGGGGGGGGGGGGGGGEGEGDGGGGGGDG@GEG@FGGGGGGGGGGGGGGGGGGGGGGGGGGGGGGEFCF@FGGGGGFFFGEFGAFGDGGGCFGGFGGGDGCGGGFGGGDGGGF=@:+F==DFGGFFGGGGGGFFGFGG8EGG>E?FGFGDB5,>2D@FC*=,,6=FFC*8CEGDFF*?+>*/==78+;+++<:C*098*)170:995)95):D5570)1,));<C77*:8:***)***2*(/*55)*)**.25*0)7*2*)*3))))))4)()-()((*)0(,(
@M03506:14:000000000-AKVR1:1:1101:28659:10056 2:N:0:50
TTCTCTGGACTCCTGGGGTATCTAATCCTGTTTGCTCCCCACGCTTTCGCACCTCAGCGTCAGTATCGGGCCAGTGAGCCGCCTTCGCCACTGGTGTTCTTGCGAATATCTACGAATCTCACCTCTACACATGCAGTTCCACTCACCTCTCCCGAACTCAAGACTCCCAGTATCCAAGGCAGTTCTGGAGTTGCGCTCCAGGATTTCACCCCTGACTTACGAGTCCGCACACGTGCGCTTTACGCCTCGGGATTCCGAGCAACCCCACCCCTCCTCCTACCCACGCGGCCGCTCGCCCGGG
+
-A<CCFFEEFD,F9<FDECBEFFFGGGFFGGG<EF<FF,B<CGDGGGGGG@+@CF8F,CFGGGC,C<,@+6@,@FG998C::CFGG<FFEC8F=FFC:?,C,,@+FFFGC,?CD7DDC:9C?FF8,FF9A7,8=FF?,9A;9,@,@DBE,3@@++8=@A=DE98,,7DD8==,,@;<,++33,,,7,@@8DFG788EC8,,08:,9@EFF*7:4850+4,1*9*2:))*).;)0)2(2)3*4189**)5**80)0*919C>@)2***)/7C).*22*(*+((,,--()(),-)((17)(((
@M03506:14:000000000-AKVR1:1:1101:20390:10057 2:N:0:50
TTCTCTGGACTACCGGGGTTTCTAATCCTGTTTGCTCCCCACGCTTTCGCGCCTCAGCGTCAGTACCGGGCCAGTGAGCCGCCTTCGCCACTGGTGTTCTTCCTAATATCTACGAATTTCACCTCTACACTAGGAATTCCACTCACCTCTCCCGGCCTCGAGACCCGCAGTATCGAAGGCAGTTCCGCGGTTGAGCCTCGGGCTTTCACCCCCGACTTTCAGGTCCGCCTACGCCCTCTTTACGCCCAGCAATCCCCAACAACGCTCCCCCCCTCCGTCTTACCCCCGCTGCCGGCCCCGG
+
CCCCCGGGFFGGGGGDGGFFGGGGGGGGGGGGG@FGGGGGGGGGGDGCCFGGGGGGGGGDGGGGGGGGEGGGGGGGGGFGGGGGGGGGGGGGF8F@FGGFFGGGDGG<ACFCGGG,=DEGFGG<F=FGFGAAAACFCFFGDGGGGG89D>BEGGE+++3=CEGGF6:EEEGA;C>*:E5E6*=DFC>*=E41=8?FGFGDE3?**3=:=><<EC*=D3*<:**3097:7*5?5>)9(5)+++2**::):**.*)29<1*A))0)9**)27D:7)2;*()*(-)(,2()()(()-,5)7(-(
@M03506:14:000000000-AKVR1:1:1101:8472:10064 2:N:0:50
TTCTCTGGACTACTCGGGTTTCTAATCCTGTTTGCTCCCCACGCTTTCGTGCATGAGCGTCAGTGTCAGCCCAGAGACCTGCCTTCGCCATCGGTATTCCTCCTGATATCTACGCATTTCACTGCTACACCAGGAATTCCAGCCTCCTCTGCCACACCCCAGCCTGCCAGTCCCCAATGCCATTCCCAGGTTAAGCCCGGGGCGTTCCCATCTCGCTTACAAAACCGCCTGCGCACGCTTTACTCCCAGTAATTCACACTAACGCCCGCCCCCTCCGTACTCCCCCGCCCGCCCGCCTGGC
+
CCC@CGGFFGGGGGGDGGGECGGGFGGGGGGGGGGGGFFGGGGGGDFGGGFGGGGGFG@FFGGCDEDCFGGGGGE@EEGGGFG9FGGGGCEG::F@DFFGFFG,AA,EEEFG<?@7F7?A<EFEFECE9FFDD77AF,AEEA,99DF,6,,@ECF8E+>C68DEF,,633>BFG,,+@=DG?E,=CD,,@@;,,,7@E69:*@*4**,4;+?1+,=*26C++*/C550C*5A2>):93)C*+:*?E=>70+*9*:2*.0*)/9*1*2):)97:9*;*2)*--(.,,()(0--)(,9>0(((
@M03506:14:000000000-AKVR1:1:1101:7304:10076 2:N:0:50
TTCTCTGGACTACAGGGGTATCTAATCCTGTTTGCTCCCCACGCTTTCGCGTCTCAGCGTCAGCAACGATCCAGAGGGCCGCCTTCGCCGCCGGTGTTCTTCCTGATATCTGCGCATTTCACCGCTACACCAGGAATTCCACTCTCCTCTTCCGGACTCTAGCCAGATGGTTTCCATCGACGTCTCTAGGTTGAGCCTCGCGTTTTCACAACGGACCTATCTAGCCGCCTACCCGCTCCTTACGCCCAATAAATCCGCACATCGCTTCCCCCCTCCGTATTACCGCGGCTGCCGGCACGTG
+
CCCCCGGGGGFGGGFGGGGGGGCAEDFGGFFGGGGGCFFGGEGGGGFFGGGGGGGGGGGGGGDFEGG@FDFGGG9CFCFFGGGEEGDEDGDD=E>FFGGGGF<FFEDGFEFG9FG++@E9<FF7+3C:BD@7F+@@DFGAFGGGGFGGFGDCECEBCGGGF7DDFG6B9,4@@C,?CB>:E5=ED>,4<BCGCFF?:8EC*1*3=*A1+2*::C8/5<*2>C+<77>D5*.:*77<9D)020*7<*17**+*18D7)()/)*09D**)+0958C*85()2,)-)31371)4<)40>3)(..
@M03506:14:000000000-AKVR1:1:1101:9836:10080 2:N:0:50
TTCTCTGGACTACCGGGGTTTCTAATCCCGTTTGCTCCCCTGGCCTTCGTGCATCAGCGTCAGGAACTGTCCAGAGACCCGCCTTCGCCACTGGTCTTCCTTACGATATCTACGCATTTCACCGCTACACCGTAAATTCCAGTCTCCTCTCCAGTCCTCAAGCACGGCAGTATCGAATGCAGTTTCGGAGTTAAGCTCCGAGATTTCACACCCGACTTACCGCCCCGCCTACGCACCCTTTACGCCCAATGAACCCGAACAACGTTTCACACCTCTGTATTACCCCCGCTGCTGGCACCTC
+
CCCCCGGG9FGGGGGGGGGGGGGGGGGGGGGGGGGGGGGGGGGGGGGGGGGGGGGGGGGGGGGGGGGGGGGGGGGGGGGGGGGGGGGGGGGGGGGGGGGGGGGGGCGG7FFGGGGGGEGGGGGGGGEEGGGGGGEGGCFGFFE@9;EGGFGGGGGGDFGFGFGGGG6CE>FFGFCFFFFFDGFGGGGD>BEFGFCA99DEGGE5DEE@7CF*7)=:D/BGF<)*2CDB**)0*53D;3>80+**95?3C;+984>DD9/*.8>)**2)2*277*2036*<)6A<(((71)(())(9)*-((
@M03506:14:000000000-AKVR1:1:1101:3842:10109 2:N:0:50
TTCTCTGGACTACAAGGGTTTCTAATCCCGTTCGCTCCCCTGGCTTTCGCGCCTCAGCGTCAGTGTCAGCCCAGCAACCCGCCTTCGCCGCAGGTGTTCCTCTCGATATCTACGCATTTCACCGCTACACCGAGAATTCCAGTTTCCCCTTCTACACTCTAGTCGCACAGTATCAGTTGACCTTTCCGAGTTAAGCCCGGAGATTTCACAACTGACTTGTGCTACCGCCTACGCGCCCTTTACTCCAAGTAAATCAGAACAACGCTCTCCCCCCCCCTATGACCGCGCCCTCTGGCACGGC
+
CCCCCGGGEFGFFGGGGGFGGGGGGGFGGGGGGGGDFEGEGGFFGGGGGGGGGEGFGGGGGGGGGGGFFGFGCGGGGGGGGGGGGGGDGGC+FGGGGGGD,EEFEGGFCG,CCDFE@FC<FGFEGGGGGGGG@EFGGGGGGFFG=FAFG@B,DFFFC=DF;FFGCC:EGFFGGG9E,@FGEC9CFEFGEGF:E7,>DCE5:CCCE?FFGC6*=4;>77*10;:CG58:E3507:)99));+<7**++)33+*9*2*2):74?:)98*)3)9@FDGD*-7<)).56>9)-)(.0),0)/(,(
@M03506:14:000000000-AKVR1:1:1101:8448:10115 2:N:0:50
TTCTCTGGACTACTGGGGTTTCTAATCCTGTTTGCTCCCCACGCTTTCGTGCATGAGCGTCAATCTTGACCCAGGGGGCTGCCTTCGCCATCGGTGTTCCTCCACATCTCTACGCATTTCACTGCTACACGTGGAATTCTACCCCCCTCTGCCAGATTCTAGCCTTGCAGTCTCCATCGCCATTCCCAGGTTGAGCCCGGGGATTTCACGACAGACTTACAAAACCGCCTGCGCACGCCTTACGCCCAGTACTTCCGATTAACGCTTCCACCCTACGTATACCCGTCGCGGCTGGCCCGTC
+
CCCCCGGGGGGGGGGGGGGGGGGFFGGGGGGGGGGFGGGGGGGGGGGGGGGGGGGGGGGGGGGGGGGFGGFGGGGGGGGGGGGGGGGGGGDGGGGGGGGGGGGGGGGGGGGGGGGGGGGFCGCCFGGGGGGGGGGCFGGGGGGDFGGGGGGGGGGFGGGFGFGFGGDGF?EGF<F>FFGGGGGADDFGFC,@@86<DGEGGGGGGGGGGC:C:DCF4FAGGGF55C:>C9)*).)17))2:CC5<*:BF8C*9=GF9:DC5*9/7:C)09C>51*/*(/+)).,(,(.-)4()-(/.)4((
@M03506:14:000000000-AKVR1:1:1101:2296:10123 2:N:0:50
TTCTCTGGACTACCGGGGTATCTAATCCCGTTTGCTCCCCTGGCCTTCGTGTCTCAGTGTCAGGAACTGTCCAGAGACCCGCCTTCGCCACTGGTCTTCCTCATGATCTCTACGCATTTCACTGCTACACCATGAATTCCAGTCTCCTCTCCAGTCCTCAAGCACCGCAGTATCGAATGCAGTTTCGGAGTTAAGCCCCGAGATTTCACCCCCGACTTACGGCGCCACCCACACCCCCTTCACGCCCAATGAATCACAAAAACGCTTGATACCTCTGTATTACCGCGGCTGCTGGCACCGA
+
CCCCCGGGGGGGGFEGGGGGGGGGGDFFGGGGGGGGGGGGGGGGGGGGGGGGGGGGGGGGFGGGGGGGFFGFGCGGGGGGGGGGGGGGGFEG8FGGGGGGGGGGFGGGGGGGGFECCGGFFGGCF<FFGGGGGGFFFFFGGGGGGGGGFDGGGGFGG;DFFGGGGGGDEEEGGGEGGFCFCGFEFEE6CEGGCC9C69C7*08:ECEFA*;3=D5CCC6C58<*>C>>C78CDB3C6C53*227<CE@C6E@**0**.9*))8)11;5A*006*2+<4@F25AABBB36>(29045)/((,
@M03506:14:000000000-AKVR1:1:1101:16911:10137 2:N:0:50
TTCTCTGGACTACAGGGGTTTCTAATCCTGTTTGCTCCCCACGCTTTCGCGCCTCAGCGTCAATTACGGGCCAGATAGCCGCCTTCGCCACCGGTGTTCTTCCCAATATCTACGAATTTCACCTCTACACTGGGAATTCCACTATCCTCTCCCGCATTCAAGCTCATCAGTATCAAGCGCAGCCCCCAGGTTGAGCCCGGGAATTTCACGCCTGACTTGATAAGCCGCCTACGCGCCCTTTACGCCCAGCAATTCTCAACAACGCTTGCCCCCTTCCTATTCCCGCGGCTGCCGGCACGAA
+
CCCCCGGGGGGGGGGGGGGGGGGGGGGGGGGGGGGFGGGGGGGGGGGGGGGGCFGGGGGGGGGGGGGGGGGGGGGGGGGGGGGDGGGGGGGGGCF+FGGGGGGGGGGGGGGGFFGEFGGGGGGFGGGGGGG?FFGGGGGG;AGGFGGGGCDD88EEGGGGGGGFG?BCEGG9CEFGGGG68*@DG:CEEFC9BD8F?CG5CD*4,=9,1*9?=C:FGG*=:7FGF>DFED>EDF)9(7)8+0CDGGG)55@46=C**)20=:>3)/:3E?D@3)2;*./0))),,4339)((0(())0(((
@M03506:14:000000000-AKVR1:1:1101:24803:10140 2:N:0:50
ATCTCTTTACTACTAGGGTTTCTAATCCTGTTTGCTCCCCACGCTTTCGTGCCTCAGTGTCAGTTATAGTTTAGCGAGCTGCCTTCACAATCGGTGTTCTGTGTCATATCTAAGCATTTCACCACTACATGACACATTCCGCCCGCCTCAACCACACTCAAGATTATCAGTAACAACTGCAGTTCTTCAGTTAAGCTGCAGGCTTTCACCACTGACCTAATCAACCACCCACTCACTCCTGAAACCCAATAACTCCACATAACGCTTTGCTCCTCCGCATCACAGCTGCATCTAGCATGGC
+
-A<AB,C-CCE,6EEEF9CCC9D<C6;,CCCFG,C<FC,BABEGG:868C,B,CFGFE,,,<,CFA<C,,CFF,<+6+:+,,C,EF,CFFFG,8@,@FEFAFFF,ABA,CFFGFDAA,5E99E,A8<EF,??E9F85A,;,@8B=C>>6>EF,=D?C8BF8,,,4E;,64>;@=;DF,,,637,@@,=@D;;,,,73=D,,++6,1@<AC?C6+,5+5*,5++,4;**@*3@*@A9*5*,,2*2=413*4,//+28*(20+42*)*/)5+:+06:**(.2().))()0())1+)1+**..(
@M03506:14:000000000-AKVR1:1:1101:5325:10153 2:N:0:50
TTCTCTGGACTACAGGGGTTTCTAATCCTGTTTGCTCCCCTTGCTTTCGCAGCTCAGTGTCAGTAATCGGCCAGTGAGGCGCCTTCGCCACTGGTGTTCCTCTCGATATCTACAGATTTCACCCTTACACCGAGAATTCCCCTCACCTCTCCGATACTCAAGCCATGTAGTTTCCAATGCAGTTCCAGGGTTGAGCCCTGGGATTTCACACCGGACTTACATAGCCACCTACCTGCCCTTTACACCACATGAATCCGAACTACTCTTTCCCCCCCTTTCTTACCGCGGCGCCGGGCCCAGA
+
CCCCCGGGFGGGGGGGGGGDGGGGGGFGGGGGGGGGGGFGFFGGGGGGGGGGGFGGGGGGGGGGGGGGGGGGGGGGGGGGGGGGGGGGFGGGGGGGGGGGGGGGGGGGCF9<FGGGGGFFFGGGGGGGGGGGGDEGGFFGFGGDGFG?F@GG+@EGGFFE8DEEEDD@=E,FCFGG,;DFAFAFGG7AFCDF+:DCG*D5FG,<D9;,7=C7CD**/?+<FGF:48AFC8FF**4;(59CFCCCFG*)AB+8CFC*)/::)*)+2:<*09*80)1C*)/0.).8,((),0(,.(,))714(
@M03506:14:000000000-AKVR1:1:1101:15858:10166 2:N:0:50
TTCTCTGGACTACTGGGGTATCTAATCCTGTTTGCTCCCCCAGCTTTCGCACTTCAGCGTCAGGAACAGCCCAGAAGCTCGCCTTCGCCAACGGTGTTCCTCCAGATATCTACGCATTTCACCGCTACACCTGGAATTCCAGCTTCCTCTACTGTCCTCAAGCCTCGCAGTTTGGAGCGCAATTCCCTGGTTGAGCCAGGAGATTTCACACACCCCTCACGGGGCCGCCTACGCGCCCCTTACGCCCAGTGATTCCGCACAACGTTTGCTCCCCCCGTCCTCCCGCGCCGCCCCGCCCTGG
+
CCCCCGGGGGGGGGGGGGGGGGGGGGGGGGGGGGGEGGGGGGGGGGGGGGGGGGGGGGGGGGGGGGGGGGGEFGGGGGGGGGGGGGGGGGGFD7FGCFGGFFGFDCFGGGGGGFGGEEGGEFGECCGGGGGGGGFGF<FECFGGGGGGGFGGGFGGGFFAF=FFCF>EGGGGGGGG8EEGG8C9DACFGFFCEFFGFFGGCDFFDCGDFDF*:C**:*2CFGG*:<3;EDAFC5)/47D5A7>3DEC57F6B4/2:<?3=BF:C9C8)+*29;3=5?(.:0-(4-,-)()(,)(->>)(,(
@M03506:14:000000000-AKVR1:1:1101:20169:10174 2:N:0:50
TTCTCTGGACTACAGGGGTTTCTAATCCGGATCGCTCCCCACGCTTTCGCTCCTGAGTGTCAGGACCAGTCCAGGATGCCGCCTTCGCCGCTGGTGTTCCTCCGGATCTCTACGCATTCCACCACTACACCCGGCATTCCGCATCCCCCTACTGGCCTCCAGTTCGCCCGTATCGCACGACCCTCCCCAGTTGAGCCGGGGTCTTTCACGCACGACGCGACGAACCACCTGCGAGCGCTTTACCCCCACTAAATCCGGACAACGCTTCCCCCCTCCGCATTACCGCGGCTGCTGCCCCGTC
+
CCCCCGGGCGGGGGGGGGGGGGGGGGGGGGGGGGGGGGGGGGGGGGGGGGGGGGGGGGGGGGGGGGGGGGGGGGGGGGGGGGGGGGGGGGGGGGGCFGGGGGECF@FGFGGGGGGDGFGGGGGGGGFFGGGCGG7FBEGGGGCGGGGCEG78C9CGGFGGCFGCGGDGGGGCEFCC5EC58EGCGGGGFE<BC9FFGG8EGGG=+=FFFDCD=)*27))*1))*>C)3:09=)0572C)/A+0*2>=)**<66/><705:))))1*2)27C3>C8E*(.*2)).,(()(0706))*)0(4,
@M03506:14:000000000-AKVR1:1:1101:8101:10187 2:N:0:50
TTCTCTGGACTACCGGGGTTTCTAATCCCGTTTGCTCCCCACGCTTTCGCGCCTCAGCGTCAGGAGATGCCCAGAGACCCGCCTTCGCCACCGGTGTTCCTCCCGATCTCTACACATTTCACCGCTACACCGGGAATTCCAGTCTCCTCTGCATCCCTCAAGAACGGCAGTATCGGCCGACGCTCCTCAGTTGAGCCGAGGGACTTCACGACCGACTTGCCATCCCGCCTACGCGCCCTTTCCCCCCAGCGCTCCCGAGCAACCCTTCCCCCCTCTGCTTCTCGGCGGCTCCTGGCCCCGC
+
CCCCCGGGGGGGGGGGGGGGGGGGGGGGGGGGGGGGGGGGGGGGGGGGGGGGGGGGGGGGGGGGGGGGGGGGGGGGGGGGGGGGGGGGGGGGGDGGGGGGGGGGGEDG8EFGGGGFG9FGGGGGGFGGFGG>EGGCF@CGGGDG8FFGDFFGGFGGGFFFGGGGGGCE8*>C@DEEEDEEGCE8CECFCFG+?>8>?=5*=3***=EFGF5CED/CC<?CF7:FGG:>E3.C7:<C6>7*<+**2:EB***)0))7/()25).*120);<FBF3C60)00.)6((41)23,292(/.7(((
@M03506:14:000000000-AKVR1:1:1101:25087:10203 2:N:0:50
TTCTCTGGACTACCGGGGTATCTAATCCTGTTCGCTCCTCACGCTTTCGCGTCTCAGCGTCAGTCACGTACTAGAGACCCGCCTTAGCCACGGGGCTTCTTCCTGATATCTGCGCACTTCACCGCTACACCAGGAATTCCACTCTCCTCTCCCGGACTCGAGTCAGACGGTTTCCATCGACGTTCCGAGGTTGTGCTTCGAGTTGTCACACCTGCCCTCCCTATCCCCCGCCCCCGCCTTTACACCCCAGCACTCCGCAAAACGCTTCCCCCCTACCACTCACCCCGGCTGCTGCCCCGTC
+
@CCCCGFGC@F,,E+6@FCFAFFDEEFCDF@6C7:,CF,@CFGG7@,;@FGEG@FFGGC@@F,,C<CBCFGG<EC<,,:ECFEGDFD9<<F+@C++7,=<<<BEFF<B<AE?F=@++@7EFGGED++4=FEG,@+3A,CF,,3,3,33@;,@8C+++@>+:?EFEGD,;*>*5@>>,6;,:*4*,,/**4*=B**>,4+***+3+4ACFC*8*;*=F4)21**+22)8*1)2).))(1./+0:****)***)))29*(/*)))/9**)+)27))*/*))+((,(((-)3>(:6:)1)7(,(
@M03506:14:000000000-AKVR1:1:1101:19498:10206 2:N:0:50
TTCTCTGGACTACCGGGGTTTCTAATCCTGTTTGCTCCCCACGCTTTCTTGCCTCAGCGTCAGTAACGGGCCAGTGAGCCGCCTTCGCCACTGGTGTTCTTGCGAATATCTACGAATTTCACCTCCACACCCGCAGTTCCTCCCACCTCTCCCGCACTCACGCTCTTCAGTATCCAACGCAGTCCCGGGGTTGAGCGCCAGGTGTTCACCCCTGCCTTCAAGACCCGCCTCACCCCCCGTTACGCCCCGGTGTTCCCACCCACGCCTGCCCCACGCCCATTCACGATGAAGCGGCCCGGCA
+
C8C@CG,C-C-,@FG77++@F6EEFG@FF,@6C@96<,C,CC+7B,:E,C9F,,C8<@F66,BCC,9,6@C+B<C,EF8E@7=,,=7:B,,,CF5=,,<,9,5>+8+FFGGFF7:F<7,9,5,,4,:FF7+4+4+66,9F,C,B88CGF,DCD>+88+43,,,+589DC,@@EEFFC,454=:,>24**4:B8,,,**3*38++0*49::<C*2*0*3*02@D67*7):*)+*))1,/)/*/**9*18/*2))02*0)**))01)**)2)9)0)***-)*)).62(())*)).(,)8)-(-
@M03506:14:000000000-AKVR1:1:1101:10516:10216 2:N:0:50
TTCTCTGGACTACAAGGGTTTCTAATCCTGTTTGCTCCCCACGCTTTCGCACCTCAGCGTCAGTAATGGACCAGTGAGCCGCCTTCGCCACTGGTGTTCCTCCGAATATCTACGAATTTCACCTCTACACTCGGAATTCCACTCACCTCTTCCATACTCCAGATCGACAGTATCAAAGGCAGTTCCAGGGTTGAGCCCTGGGATTTCACCCCTGACTGATCGATCCGCCTACGTGCGCTTTACGCCCAGTAATCCCGAAACACCCTCGCCCCCTCCGTATTACCCCGGCTGCCGGACCGGG
+
CCCCCGGG-FGGGGGGGGGGGGGGGGGGGGGGGGGGGGGGGGGGGGGGGGGGGGGGGGGGGGGGGGGGGGGGGGGGGGGGGGGGGGGGGGGGGGGGGGGGFGGGGGGGGGGGGGGFGGGGGGGGGCFFGGFGGGG7DFGE=EEFDGEEGGGFGFGGGGGGFGFGGFCEEG>FAFGGGEFFGGAEECCF@CFFE6DG6FFFC>CGGGGGGG57FFGGGGFFGGGGGDAFGG4CC//9>C:C=7C<DE5)C+<A=6@<*()*)0)*)*/)2<DEFD*;*477:)66((-),0,1)-()))(,(
@M03506:14:000000000-AKVR1:1:1101:15237:10217 2:N:0:50
TTCTCTGGACTACCGGGGTTTCTAATCCCGTTTGCTCCCCTGGCCTTCGTGCCGCAGTGTCAGGAACTGTCCAGAGACCCGCCTTCGCCACTGGTCTTCCTCATGATCTCTACGCATTTCACTGCTACACCATGAATTCCAGTCTCCTCTCCAGTCCTCAAGCACCGCAGTATCGAATGCAGTTTCGGAGTTAAGCTCCGACATTTCACACCCGACTTACAGCGCCACCTACGCACACTTTACGCCCAATGAATCCGAACAACGCTTGGGACCTCTGTATTACTCCGCCTGCTGCCACAGA
+
CCCCCGGGGGGGGGG@FGFGGGGGGGGGGGGGGGGGGGGGFGGGGGGGGGGGGGGGGGGGGGGGGGGGGGGFGGDGGGGFGDGGGGGGGGGGGFGA?DFGFGGGGGGGAFFGFGGGGGGGGGGGGGGGGGFF9?DGCFGGGGFGAFGGGDGGFGGGGGGGCFGFGGGGGG>FGFEGGCCFDFADAFG>EGGGDF9ECFFCE5:8,<BFGF>77DEGGD6?C4<?C)657DFFGAAG(>50;977C5=A58A=8***9(1:7)./3*;>E)*5)2+<F4*+454)),,08)(4)5)5)94(,
@M03506:14:000000000-AKVR1:1:1101:12140:10256 2:N:0:50
TTCTCTGGACTACTGGGGTTTCTAATCCTGTTTGCTCCCCACGCTTTCGCGCCTCAGCGTCAATGTCGGTCCAGATAGCCGCCTTCGCCACCGGTGTTCTTCCCAATATCTACGAATTTCACCTCTACACTGGGAATTCCGCTATCCTCTCCCGAATTCAAGCAACCCAGTATCAAATGCAGTCCCCAGGTTAAGCCCAGGACTTTCACATCTGACTTGGGTCGCCGCCTACGCGCCCTTCACGCCCAGCAACTCCGAACAACGCTCGCCCCCTTCGTATTACCGCGGCCGCTGGCCTGAC
+
CCCCCGGG9FFDGGFGGGGGGGGGGGGGGGGGGGGGGGFGGGGGGGGGGEGGGGEGGGGGGGGGGC@CGGGDF@FFFGGGGGGE@CFGGGFGGCGGGGGFFAFGAFEFGGF<ECG,FD<FFDG<<<AFF@FFFEDCEEGGEGEGEGFCF;@DGE>EEGGFFCFCDDCGCGBFFFDFGAFGGGFCFDD1;FFEC,@F6@F5:7DFGFD,:CFFGG?9++*429;EG7>>G*5?C>:C;D5**397CFG3C*2))0:<3(*:5)7)9*;>EEG>DG*C>(0*()).-49)()(-),4*)*(.(
@M03506:14:000000000-AKVR1:1:1101:8063:10262 2:N:0:50
TTCTCTGGACTACTGGGGTTTCTAATCCCATTCGCTCCCCTGGCTTTCGCGCCTCAGCGTCAGTACCGGTCCAGGTAGCCGCCTTCGCCACCGGTGTTCTTCCCAATATCTACGCATTTCACCGCTACACTGGGAATTCCACTCGCCTCTCCCGGCCTCAAGCAAAGCAGTCTGGACGGCAGTTCCTCGGTTAAGCCGAGGGATTTCACCATCCACTTGCCAAGCCGCCTACGCGCCCTTTACGCCCAATAATTCCGAATAACGCTTGCCCCCTCTGTATTACCGCGGCTGCTGCCACAGC
+
CCCCCGGGGGGGGGFGGGGGGGGGGGGGGGGGGGGGGGGGGGGGGGGGGGGGGGGGGGGGGGGGGGGGGGGGGGGGGGGGGGGGGGFDEGGGGGGGGGGGGGGGGGGGGGGGGGGEGEGGGGGGGGDEFGGGGGGGGGFGCGGC?EGGGGGGGG6EEEFGC?FG6CGGGGFGGGGGEGEGG5EBDG:CGGG:8;BFGG=ECDCD*=FGGF4DGF8C>D=C9:<*:FEFGG3:9>>C9<58?FC<DGG3*2<0=*CFG(>=)=F5DEC5G9<FE7=*+.0A))62390.(),49))1)6(.(
@M03506:14:000000000-AKVR1:1:1101:20177:10264 2:N:0:50
TTCTCTGGACTACAGGGGTATCTAATCCTGTTTGCTCCCCACGCTTTCGTGCATGAGCGTCAGTGTCAACCCAGGGACCTGCCTTCGCCATCGGTATTCCTCCTGATCTCTACGCATTTCACTGCTACACCAGGAATTCCAGTCCCCTCTGCCGCACTCCAGCTTTGCAGTCCCAAATGCCATTCCCAGGTTAAGCCCGGGGATTTCACATCTGGCTTACAAAACCGCCTGCGCCCGCCTGACGCCCAGTAATTCCGATTAACGCCTGCCCCCTCCGGTCTAACGCGGCTGCTGCCCCTGG
+
CCCCCGGGEFGGGGGGGGGGGGGGGGGGFGGGGGGGFGFGCGEGGGGGGGGGGGGGGGGGGGGGGGGGGGGG7FGGFGGGGGGGGGGGGGDGGGGGGGFGGAFGGGGF,FEEF@C7BFF<EGA9F9?FF8FFGG?FFGGG9FFGF?FFGCBFFGGGG6DDE8EE8A9EADF@E89D?EGGGGGG:D==?:@DDGCGGGDG>C58DFEGF7C7:CFGGGFGC+4=6*2?=7/,))))69)=***2/5?:*?+***2;*,*/)*019*0)*)1.)1/1*()*,))-,4()3)(-)))1004((
@M03506:14:000000000-AKVR1:1:1101:9375:10270 2:N:0:50
TTCTCTGGACTACCGGGGTATCTAATCCTGTTTGCTCCCCACGCTTTCGTGCATGAGCGTCAGTGTTATCCCAGGGGGCTGCCTTCGCCATCGGTATTCCTCCACATATCTACGCATTTCACTGCTACACGTGGAATTCTACCCCCCTCTGACACACTCTAGCCATACAGTCTCAAATGCAGTGCCCAGGTTGAGCCCGGGGATTTCACATCTGACTTATATAACACCCTGCGCACGCTTTACGCCCAGTAATTCCGATTAACGCTTGCACCCTACGTATTACCGCGGCTGCTGGCACGTT
+
CCCCCGGGAFFGGGGGGGGGGGGGGGGGGGGGGGGGGGGGFGGGGGGGGGGGGGGGGGGGGGGFGGGGGGGGGGGGGGGGGGGGGGGGGGGGGGGGGGGGGGGGGGGGFGGGGGGGGFFGGGGGGGGGGGGGFGGGGGGGGGGGGGGGGF8AFE88C?EGGGCFGCFD6<FGEFFFGCFFGGG6EFGGGFF9C?66@;CEGGGCFC97?>+81B?F77@FCFGCC*))*:;573)1(:3CCFFDGGEEC00=67F7>(*:@8@*)/;5;4C4:C*A*(*<46<<:9(5()46F)4359<:(
@M03506:14:000000000-AKVR1:1:1101:2578:10293 2:N:0:50
TTCTCTGGACTACAAGGGTATCTAATCCCGTTCGCTCCCCTGGCTTTCGCGCTTCAGCGTCAGTGTCGGCCCAGCAACCCGCCTTCGCCGCAGGTGTTCCTCTTGATATCTACGCATTTCACCGCTACACCAAGAATTCCAGTTGCCCCTTCCGCACTCTAGTCGCACAGTTTCAGTTGACCTTTCCGAGTTAAGCTCGGAGATTTCACAATTGACTTGTGCTGACCGCCTACGCGCCCTTTACGCCCAGTAAATCCGAACAAAGCTTGCCCCCCCCGTATTACCGCGGCTTCGTGCCCGG
+
CCCCCGGGGGGGGGGGFDGGGGGGGGGGGGGGGGGGGGGGGGGFGGGGGGGGEGGFGGGGGGGGGFFEEGGGGFGGGGGGGGGGGGGGGGGGEGGGEFGGFGGGGGGCGGGGGGGGDCGGDFFGGCFFGGGFFGFFBFGGCFFFFGFFGGGCGED+CCFGGGD7;EBCGFCBADF9EF,:9DFGGGGDCBEEFG,A7AEG:DD6FF7,<D6*=6@FGDFG4+2+;CFEE/.>FE3)4)8:*<*295:>EC<FFF7:F9*:;5)*20A/27*0<)?EG>)*..:46(()-)4(8>(15).4(
@M03506:14:000000000-AKVR1:1:1101:21289:10319 2:N:0:50
TTCTCTGGACTACAGGCGTTTCTAATCCCGTTTGCTCCCCTGGCTTTCGCTCATCAGTGTCAGTGTTGGTCCAGGACGCCGCCTTCGCCACCGGTGTTCCTCCAGATATCTACGCATTTCACCGCTACACCTGGAATTCCGCATCCCTCTCCCGGATTCAAGCCTTCCAGTATCGGACGCAGTTCCCGGGTTGAGCCCGGGGATTTCACGTTCGACTTAGAAGGCCGCCTACGCGCCCTTTACGCCCAGAAATTCCGAACAACGCTCTCCCCCTCTGGATTACCTCCGCCGCTGCCACAAC
+
CCCCCGGG9FGGGGG<FGFGGGGFGGGGGGFFDFGFFGGEGGFGGGGGGG@<CGGGGGGGGGGGGGGGGGGGFGGFGGGGEGDFEGGDEGGGGGGDGGGGGG@BFGGGDGGGGGGEDGGGGGFGGGGGGFGGGFD8FGGGFGDEGFFGGGGFCE6B6>FGEAFGGGGGGDDBCC6C7EE>E>7DFEDGGGC7::,AC7E:E)*3=EACGFGFGDGC3*:=7+:=DGF35<:F3>3D057*+22*9>C3**2)*9CG<8DG))0/7;*)3)9D@):*+)*3..4)))(8()-451(*)0(((
@M03506:14:000000000-AKVR1:1:1101:12304:10350 2:N:0:50
TTCTCTGGACTACTGGGGTTTCTAATCCTGTTCGCTCCCCACGCTTTCGCGTCTCAGCGTCAGTACCGTACTAGAGAGCCGCCTTAGCCACGGGTGTTCTTCCTGATATCTGCGCATTTCACCGCTACACCAGGAATTCCACTCTCCTCTTCCGGACTCTAGCCACACGGTTTCCATCGGCGTCTCGAGGTGGAGCCTCGAGTTTTCACACCGGACCCGCATGGCCGCCTCCACGCTCTTTACCCCCAATAAATCCGGACAACCCTTGCCCCCTCCGTATTCCCGCCGCCGCTGCCCGGTC
+
CCCCCGGG-FFGGGGGGGGGGGGGGGGGGGGGGGGGGGGGGGGGGGGGGGGGGGGGGGGGGGDGFGGGGGGGGGGGGGGGGGGGGGGGGGGGEGGGGGGGGGGGGGFFFGGGGGGECFGGGGGGGDGGGGGCGGGGFGGGGGGG9EGFFGGGGGGGC@FGGG9FADFEGD>F*EFC7DGEECEC:FF65EE*6*,<;CFG5CGCF+++4C*97C*8)*)=9DDCFC).:C)**85D1*)3++0*2:=>5>C4B47*)(*:35>*10;)<?<0<9*2/840.)))(((03)(-)((/))((-
@M03506:14:000000000-AKVR1:1:1101:15318:10357 2:N:0:50
[truncated: 42,005,245 more chars]
