# Supplementary material for: Differential responses of the acidobacterial community in the topsoil and subsoil to fire disturbance in Pinus tabulaeformis stands
Source: PeerJ. 2019 Dec 11;7:e8047. doi: 10.7717/peerj.8047 (PMC6911345; doi:10.7717/peerj.8047)
Supplement: Supplemental Information 48 — The first C, unburnt control; The second C, represents a repetitive sample; 20, subsoil (10–20 cm). [file peerj-07-8047-s048.gz › peerj-07-8047-s048]

@M03506:14:000000000-AKVR1:1:1101:9136:1066 1:N:0:51
NTGAACTCCTACGGGAGGCAGCAGTGAGGAATTTTCGGCNNNNNNNGCAAGTCNNNNNNNGCAACGCNNNNNNNAGGATGANNNNNNNCGGGTTGNNNNNNNCTTTTCTNTGNNNCNNNNNNNGACGGTANNNNNNNNNNNNNNCCNGGCTNNNNNNNTGNCAGCAGCCNCGNNNNNNNGAAGGGGNNNNNNNNTTNTNNGANNNNNTGNGCGTNNNNNNNCCGTAGGNNNNNNNATCAGTCNNNNNNNANATCCCAGGNCCCNACCCNNNNNNNNNCTCNGATNCTNNCGNNNNNGAGTG
+
#8BCCGGGGGGGGGGGGGGGGGFGGGGGGGGGGGGGGGG#######::CFFGG#######::CFFGG#######:6CFFGG#######::DEGGC#######::BFGGC#9B###4#######:8BFGGE##############::#:@F=#######:5#88>CF<BE#33#######6*6@CEG########6*#6##6*#####1*#1313#######*33=8CE#######*1*1C90#######2#21:EF+6C#1*/#*1:D#########01*#00/#)*##1)#####0)0))
@M03506:14:000000000-AKVR1:1:1101:16752:1090 1:N:0:51
ATGAACTCCTACGGGAGGCAGCAGTCGAGAATTTTTCTCNNNNNNNGAAACCCNNNNNNNGCGACGCNNNNNNNAGGATGANNNNNNNCGGATTGNNNNNNNCTGTCATTTGGGNANNNNNNNTGCGCGTNNACNNNNNNCNCNTTNATAGNNNNNNNAGAGGAAGAGACGGNNNNNNNTGTGCCAGNANCCNNGGTANNACNNANNTCTCAAGNNNNNNNCGGATTCNNNNNNNGTAAAGGGTGNGTNGNCGGCGCGGTAAGTCGGGNGNNNNNTNTCGGAGCTTAACCCNNNANCTGCA
+
CCCCCGGEFGGGGGGGGGGGGGGGGGGGGGGGGGGGGFG#######::CEGCG#######::CFGGG#######::CFGGG#######::CCFGC#######::DFGGGGGFFD#:#######::DBDFC##::######:#:#:3#:@DF#######:8>FFGGGFGGCGG#######66DFFCFC#6#16##66*6##63##4##44;CECB#######/338BCC#######22/9F9CEG*#2/#2#*15C5*7DD55C<<95D#1#####2#)1/9>7566>@4*)###0#.07))
@M03506:14:000000000-AKVR1:1:1101:13034:1136 1:N:0:51
ATGAACTCCTACGGGAGGCAGCAGTCGAGAATTTTTCTCNNNNNNNGAAACCCTNNNNNAGCGACGCNNCNTNGAGGATGAANNNNNTCGGGTTGTANACTNCTGTCATTTGGGAANNNGNTNCGCGCGTTAACTGCGCGCGCATTGATAGNNCNNNAAGAGGAAGAGACGGNNNNCNNTGTGCCAGCAGCCGCGGTAATACAGAGGTCTCGAGNNNNNNNCGGATTCNNNNNNNGTAAAGGGCGCGTAGGTGGCGCGGTAAGTCGGGTGTGANNTTTCGGAGCTTAACTCCGAAACTGAA
+
CCCCCGGGGGGGGGGGGGGGGGGGGGGGGGGGGGGGGGG#######::CFGGGG#####::DFGGGG##:#9#:CDFGGGGG#####::CFGGGGGG#:BF#:BFF@EGGGGGGGG###:#4#::BFGGGGGGGGGGGGGDGGGGGGGGGG##*###66@FGGGGGGGGGGG####6##66CFCFGGGGGGGGGGGGGGFGGGGGGF<F?@6C>#######222**;<#######22;DFGGGGEEEGEEE+9C07C7<C5=CF7/=D*>CB7##1*)1>D>EE*6CF9F@)7>>B5F7*1
@M03506:14:000000000-AKVR1:1:1101:8985:1144 1:N:0:51
ATGAACTCCTACGGGAGGCAGCAGTAGGGAATCTTGCGCAANGNNNGAAAGCCTNNCGNAGCCATGCCNCGTNAATGATGAAGGTCNTAGGATTGTANAATTCTTTCAGCGGGGACGATAATGACGGTACCCGCAGAAGAAGCCCCGGCTAACTNNGTGCCAGCAGCCGCGGNAANACGAAGGGGGCTAGCGTTGCTCGGAATTACTGGGCGTANNNNGNNCGTAGGCNNNNNNNTTAGTCAGAGGTGAAAGCCCAGGGCTAAACCGTGGAAAAGCCTTTGATACTGGACAGCTTGAGTAA
+
CCCCCGGCFGFGGGGGGGGGGGGGGGGGDFGGGGGFGGGEE#:###96CFGFGG##:9#:CFFGAFGG#::C#::CFFEGCCCEGC#,:CD=FGFGG#:CFFGGGGFGGGGGGDGGGGFEEFGGA:CBBB9FEC:::AFGGGGFGFGCGGGGGC##66@F>,DFG7FFGGCG#64#66<CF*FC<CCCFGGG@@E*+<C8*;8:EFFGD*AG*8####1##22*8CE?#######122>FGGC?9=07<0++2:FGGFG<6C*9C<*9=C56**02C?>G>?=7C@FFFF?())957//=*
@M03506:14:000000000-AKVR1:1:1101:9314:1150 1:N:0:51
ATGAACTCCTACGGGAGGCAGCAGTCGGGAATTTTGCGCAANGGGNGAAAGCCTGACGCAGCAACGCCNCGTNAGGGATGAAGGCCNTCGGGTTGTAAACCTCTTTTCTCAGGGACGATCATGACGGTACCTGAGGAATAAGTCACGGCTAACTACGTGCCAGCAGCCGCGGNAANACGTAGGTGGCTAGCGTTGTCCGGATTTACTGGGCGTANANNGNNCGCAGGCGNNNNNNCAAGTCGAGTGTGAAAGCCCCCGGCCCAACTGGGGAGGGTCACTCGATACTGATCGACTCGAAGGC
+
CCCCCGGGGGGGGGGGGGGGGGGGGGGGGGGGGGGGGGGGG#:CF#:CFGFGGGGGGGGGGGGGGGGG#:DF#:CFGEFGGGGGGG#:DFFGGGGGGGAEFFGGGGGGGGGGGGGGGGGGGGGGGGGGGGGGGGGGFFGGGGGGGGGGGGGGGGGGGGGGGFFGGGGGGGGG#6>#*5@C@FGGGGGGFGGGFGGGGGGCCGGGGGGGG7EGGC#3##3##*28CFGGC######1*2>:+:5ECEFGG7907:ACEEG>*:<CG*<>=D:5CD<C*9C7/057E?79A*.()057)<@))
@M03506:14:000000000-AKVR1:1:1101:18485:1159 1:N:0:51
ATGAACTCCTACGGGAGGCAGCAGTCGAGAATTTTTGACAANGGGNGAAACCCTGACCGAGCGCCGCCNCGGNGAGGAGGAAGGTTNTCGGTTTGTAACCTCCTGTCATTGGGGAACAAGGGGCATAGGTTAACGGCTTGTGTATTGTAGTTACCCGAAGTGGAAGGGCCGGNAANCCCTGGGCCGGCACCCGCGGTACTACGGGGGGTGGGGGNGNNTNNGGGAATTTNNNNNNGTAAAGGGCGGGTAGGGGGCGGGTTCGGTAGCCGGTGAAATCCCCTGCCCCACCTGGGGGCTGGAG
+
CCCCCGGGGGGGGGGGGGG@FGGGGGGGGGGGGGGGGEGGG#:DF#,:D6FG:,,6,,+7+6++++@@#6,,#,,:C,,8B:E,9,#:+:94B=+9AE,55E<,5?,5CBFGGDG74B,B4+4++3,,,C,C,5++++8@,3:,C<33,,,,37>,:F:<+8,7,@F7*3@7#*6#6******6******4**1=F*B425+***:8:C**2**#2##*##*2*/22++######/*2**<?5:C*21*1**117/*0)/*2)/**375):>FD*2:)9*00)**)97(*9050))000).
@M03506:14:000000000-AKVR1:1:1101:9360:1222 1:N:0:51
ATGAACTCCTACGGGAGGCAGCAGTGGGGAATTTTGCGCAATGGGGGAAACCCTGACGCAGCAACGCCGCGTGGAGGATGAAGTCCCTTGGGACGTAAACTCCTTTCGACCAAGACGATAATGACGGTACTGGTGGAAGAAGCACCGGCTAGCTCTGTGCCAGCAGCCGCGGTAATACAGAGGGTGCGAGCGTTGTTCGGAATTATTGGGCGTAAAGGGTGCGTAGGCGGCGCAGCAAGTCACCTGTGAAATCCCCGGGCTTAACTCGGGGCCTGCAGGCGAAACTGCTGTGCTGGAGTAT
+
CCCCCGGGGGFGGGGGGGGGGGGGCFGGGGGGFGGGGGGGGGGGGGGGGGGGDGGDGFFGGGGGGFGGGGGGGGGGGGGGGGGGGGGGGGGGGGEEGGGGGGGGGGGGGGGGGGGGGGGGGGGGGGGGGGGGGGFGGGFGGGGGGGGGGGGGGFGGGGGFGGGGFFGGGGDGGGDGGGEGGGGGGGGG>FFGFFDGGFGGEGG@E9+<CCGEEGGFGFGGGGGCEEEGGGGGGGEECFGGGGFCFFGGG?F7DC67E339ECFGG7<7C)737*>5CFFDGFFG5*0=2C@:=FF64>)0*
@M03506:14:000000000-AKVR1:1:1101:22071:1233 1:N:0:51
ATGAACTCCTACGGGAGGCAGCAGTGGGGAATTTTCCGCAATGGGCGAAAGCCTGACGGAGTGACGCCGCGTGGGGGACGAAGGCCTTCGGGTCGTAAACCCCTGTCAGAGGGAAAGAAGGGTGTCGGCGTGAATAGCGCCGGCATTTGACGGTACCTGCAGAGGAAGCCCCGGCCAACTCTGTGCCAGCAGCCGCGGTAAGACAGAGGGGGCAAGCGTTGCTCGGAATTACTGGGCGTACAGGGTTCGGAGGGGGTGCGGTAAGTGGGAAGTGAAAGCGCTGGTCTTAACGCAGGGGGTG
+
CCCCCFGFGGGGGGGEEEGCGGGFEFGGDC;FFGGGGGGGGD9FDFCFEEGGFGGGGEE,FFFEGGFGGGCF@FGDGC:F@FGGGGFEGGGGGCC=F<=FC>:<DGFFGCFGGGFGCC<F@@@@BF<F::@FECCFGGGG7>::*<,7C9<FFFFFGGGGGGF**<FGC::FGD7C/;8A7+C@9+<<858*;8?88CEEGG9C888658CCD8;CEGEGG8+3:>E5;@CC+<@5*?91*2<7=7=5CC55C*:)*077>21C00097*<>C4CC>*7))7<5*/09)2*()08<>>;)7
@M03506:14:000000000-AKVR1:1:1101:11056:1235 1:N:0:51
ATGAACTCCTCGGGAGGCAGCAGTTGGGAATCTTGGACAATGGGGGAAACCCTGATCCAGCCATGCCGCGTGAGTGATGAAGGCCTTCGGGTTGTAAAACTCTTTCGACGGGGACGATAATGACGGTACCCGTAGAAGAAGCTCCGGCTAACTTCGTGCCAGCAGCCGCGGTAATACGAAGGGGGCTAGCGTTGTTCGGAATTACTGGGCGTAAAGCGCGCGCAGGCGGTCTTCCAAGTCATAGGTGAAAGCCCGGAGCTCAACTCCGGAACTGCCATTGAAACTGTTGGACTTGAGGATG
+
CCCCCGGGGGGGGGGGGGGGGGGGGGGGGGGGGGGGGGGGGGGGGGGGGGGGGGGFGGGGGGGGGGGGGGGGGGGGGGGGGGGGGGGGGGGGGGGGGGGGGGGGGGGGGGGGGGGGGGGGGGGGGGDGGGGGGGGGGGGGGGGGGGGGGGGGGGGDGGGGGGGGGGGGGGGGGGGGGGFGGGGGGGGGGGGDEFGGGGGGGGGGGGGGGFGGGGGGGGGGGGGGGGDGGEGD7?99CG7<FCCEG?6CCFFGGGGC8BC7EF=?C>CDCDGDFDFGCFGCFFF??F**.C:)*/*=9<4)0
@M03506:14:000000000-AKVR1:1:1101:14769:1241 1:N:0:51
ATGAACTCCTACGGGAGGCAGCAGTGGGGAATATTGGACAATGGGCGCAAGCCTGATCCAGCCATGCCGCGTGGATGATGAAGGCCCTAGGGTTGTAAAGTCCTTTCGGCGGGGAAGATAATGACGGTACCCGCAGAAGAAGCCCCGGCTAACTTCGTGCCAGCAGCCGCGGTAATACGAAGGGGGCTAGCGTTGCTCGGAATCACTGGGCGTAAAGCGCACGTAGGCGGCTTTTTAAGTCAGGGGTGAAATCCTGGAGCTCAACTCCAGAACTGCCTTTGATGCTGAGAAGCTTGAGTCC
+
CCCCCGGGGGGGGGGGGGGGGGGGGGGGGGGGGGGGGGGGGGGGGGGGGGGGGGGGGGFGGGGGGGGGGGEFEGGGGGGGGGGGGGGGGGGGGGGGGGGGGGGGGGGGGGGGGGFGGFGGGGGGGGGGGGGGGGEGDGGGGGGGGGGGGDEGGGGGGGGGGGGGGGGGGGGGEGGGGGG7FCGGGGGCGGFGEGEGFGGGGGG9FGGGGGGGEEEGGGGGGGGGFFEFEE?*CEFGGGGG7EGFFEDGFFGGGGGFGFFG*00<FFGGGCFFFDFG56DGGFF+3*7@?7F???*.009@?
@M03506:14:000000000-AKVR1:1:1101:22806:1300 1:N:0:51
ATGAACTCCTACGGGAGGCAGCAGTGGGGAATCTTGCGCAATGGGCGAAAGCCTGACGCAGCGACGCCGCGTGAGGGAAGAAGGCCTTCGGGTTGTAAACCTCTTTCAGGAGGGACGAAGCCACTCGGGTGAATAGCCCAGAGGGTGACGGTACCTCCAGAAGAAGCCCCGGCTAACTCCGCGCCAGCAGCCGCGGTAATACGGGGGGGGCAAGCGTTGTTCGGAATTACTGGGCGTAAAGGGCTCGTAGGCGGCCAACTAAGTCAGACGTGAAATCACGCAGCTTAACTGGGGAACTGTG
+
CCCCCGGGGGGGGGGGGGGGGGGGGGFCDCFGGFGGGGGGGGGGGGCGGEGGGGGGGGGGCFGGDBFGGGGGGGGGGGGGGGGGGGGGCDFGGGGEGFGCFFFGGFCFCGFGGGGGGGGDCGGGFEGGG<@CCCFGD<FFG7>FEGGGGGGGCFFGFGGGC@FFGGG,=FECCCEGFGGFG*1<F<FFGGGGDGGGGGEC7@8AGG>E?DE>EGGG:?*;C<C8;88C7+3<+*:E=CCGGGG5A5:/*:=+9=E9:7>7+7<:A*+7<>5597*0**9**))201:*6F65>37:>6*18
@M03506:14:000000000-AKVR1:1:1101:17994:1344 1:N:0:51
ATGAACTCCTACGGGAGGCAGCAGTCGAGAATTTTTCTCAATGGGGGAAACCCTGAAGGAGCGACGCCGCGTGGAGGATGAAGGTCTTCGGGTTGTAAACTCCTGTCATTTGGGAACAAGGTACGCGCGTTAACTGCGCGCGCATTGATAGTACCAGAAGAGGAAGAGACGGCTAACTCTGTGCCAGCAGCCGCGGTAATACAGAGGTCTCGAGCGTTGTTCGGATTCATTGGGCGTAAAGGGTGCGTAGGTGGCGCGGTAAGTCGGGTGTGAAATTTCGGAGCTTAACTCCGAAACTGCA
+
CCCCCGGGGGGGGGGGGGGGGGGGGGGGGGGGGGGGGGGGGGGGGGGGGGGGGGGGGGGGGGGGGGGGGGGGGGGGGGGGGFGGGGGGGGGGGGGGGGGGGGGGGGGGGGGGGGGGGGGGGGGGGGGGGGGGGGGGGGGGGGGGGGGGGGGGGGGGGGGGGGFGGGGGGGGGGGGGGCCFGGGGGGGGGGGGGGGGGGGGGGGGGGGGGGFFCGDGEGGEGGGDCGGFGC?9EGGECC<FGGGEGEE5CEGGGG*95>CDEGC<:DE)*9:BDGGGFFFGG>:C66>=A*6:B:>B>*969
@M03506:14:000000000-AKVR1:1:1101:14873:1377 1:N:0:51
ATGAACTCCTACGGGAGGCAGCAGTGGGGAATATTGGACAATGGGCGCAAGCCTGATCCAGCCATGCCGCGTGAGTGATGAAGGCCCTAGGGTTGTAAAGCTCTTTCACCGGAGAAGATAATGACGGTATCCGGAGAAGAAGCCCCGGCTAACTTCGTGCCAGCAGCCGCGGTAATACGAAGGGGGCTAGCGTTGTTCGGAATTACTGGGCGTAAAGCGCACGTAGGCGGATCGATCAGTCAGGGGTGAAATCCCAGGGCTCAACCCTGGAACTGCCTTTGATACTGTCCATCTGGAGTTT
+
CCCCCGGGGGGGGGGGGGGGGGGGGGGGGGGGGGGGGGGGGGGGGGGGGGGGGGGGGGGGGGGGGGGGGGGBCEGGGGGGGGGGGGGGGGGGGGGGGGGGGGGGGGGGGGGGGGGGGGGGGGGGGGGGGCFGGDEGGGGGGGGGGGGDGEGFGGDCBFGGGGGGGGGGGGGGGGGFGGGGDGGGGGGGFFGGGGGGGGGCGGG?AFGGGGFEGCEFFFGGDGGCGGG+:*:8*1A@65=<<+A6E575@FF7C6C<EFGG*:0AFC5F7F*9FD6076FF767F9**8<*/.11/6@5))1
@M03506:14:000000000-AKVR1:1:1101:18441:1396 1:N:0:51
ATGAACTCCTACGGGAGGCAGCAGTCGGGAATTTTGCCCAATGGACGAAAGTCTGAGGCAGCAACTCCGCGTGAGGGATGACGGCCTTCGGGTTGTAAACCTCTTTTCTCAGGGAAGATCCAAGACGGTACCTGAGGAATAAGCCACGGCTAACTACGTGCCAGCAGCCGCGGTAATACGTAGGTGGCGAGCGTTGTCCGGAATTACTGGGCGTAAAGAGCGCGCAGGCGGCTGGTCAAGTCCGACGTGAAATCTCCCGGCTTAACTGGGAAATTGCATCGGCAACTGATCGGCTTGAAGG
+
CCCCCGGGGGGGGGGECFFGGGGGGGGGGGGGGGGFGGGGGGGGGGGGGGGGGGGGGGGGGGGGGEDFBCGGGGGGGDGGGGGGGGGGGGGGGGGGCGGFGGGGGGGBEFGGGGGFDFDGGCFGGFGEGGGDGGGGFGGGGGGGEFGGGGGEGGGGGGDCGFGGG@CFGDGGGGGDFGGFGGGGFG78ECG>1C8FGEEEG>@F:EGGGGFGC*:CFE08?CEECEGDE582:CC*<9>6<9?AEGG)*::9C++?+8DGGG:F77<>F5*6*:C9CF7F*7)*:5>?<:F637)7@F)@?
@M03506:14:000000000-AKVR1:1:1101:17916:1414 1:N:0:51
ATGAACTCCTACGGGAGGCAGCAGTCGAGAATTTTTCTCAATGGGGGAAACCCTGAAGGAGCGACGCCGCGTGGAGGATGAAGGTCTTCGGATTGTAAACTCCTGTCATTGGGGAACAAGGTGCATACGTTAACTGCGTGTGCATTGATAGTACCCGAAGAGGAAGAGACGGCTAACTCTGTGCCAGCAGCCGCGGTAATACAGAGGTCTCAAGCGTTGTTCGGATTCATTGGGCGTAAAGGGTGTGTAGGTGGCGCCGTAAGTCGGGTGTGAAATTTCGGAGCTTAATTCCGAAACTGCC
+
CCCCCGGGGGGGGGGGGGGGGGGGFGGGGFFGGGGFGGGGGGGGGGGGGGGGGGGGGGGGGGGGGGGGGGGGGGEGGEGGGGGGGGGGGGGEGGGGGG9EFGGGF<ECFFAEFFGGGGGGGGGGGGGGGGGGGGGGGGGGGGGGGGFGGGGGGGGGGGEGEGGGGGGGGGGGGGCFEGGGGFFG@CAFGGGGGGGDC:EGGD9CFGC++?CFGC9C:EEGFFED*;:+9E7AEGDC>GC87CEF==:F?CG905CC:>DGC/5C95>)*):5>7>FC674953CCF7*)294;555:*74)
@M03506:14:000000000-AKVR1:1:1101:15018:1415 1:N:0:51
ATGAACTCCTACGGGAGGCAGCAGTGGGGAATATTGCACAATGGGCGGAAGCCTGATGCAGCGACGCCGCGTGAGGGATGACGGCCTTCGGGTTGTAAACCTCTTTCGACAGGACGAAGCGTGAGTGACGGTACCTGGAGAAGAAGCGCCGGCCAACTACGTGCCAGCAGCCGCGGTAAGACGTAGGGCGCGAGCGTTGTCCGGATTTATTGGGCGTAAAGAGCACGCAGGCGATTTGGCAAGTCGGATGTGAAAACCCGGAGCCCAACTCCGGACCTGCATCCGAAACTGCCCGACTAGG
+
CCCCCGGGGGGGGGGGGGGGGGGGGGGGGGGGGGGGGGGGGGGGGGGGGGGGGGGGGGGGGGGGGGG@FGGGGGGGGGGGGGGGGGGGFGGGFGGGGGGGGGGGGGGGGGGGGGGGGGGGGEGGGGGGGGGGFGGGGGGGGFGGGGGGGGGGGGGGGGGGGGGGGGGGGGGGGGGGGGGGGGG:CFGGGGGGEGGGGGDGGGGGGEGCFGGGGGGG*?EFGGGGGGGDGDCGD*:E:FGGGGGGGGGGGGCGGF?C@@GGGGGE*17>CFFFGDGGD;CFFFFFC:379FF?FFBDEEFF)
@M03506:14:000000000-AKVR1:1:1101:17722:1435 1:N:0:51
ATGAACTCCTACGGGAGGCAGCAGTGGGGAATCTTGGACAATGGGGGAAACCCTGATCCAGCCATGCCGCGTGAGTGATGAAGGCCCTAGGGTTGTAAAACTCTTTCGGCGGGGACGATAATGACGGTACCCGCAGAAGAAGCTCCGGCTAACTTCGTGCCAGCAGCCGCGGTAATACGAAGGGGGCTAGCGTTGTTCGGAATTACTGGGCGTAAAGCGCGCGCAGGCGGTCCTTCAAGTCAGAGGTGAAAGCCCAGAGCTCAACTCTGGAATGGCCGTTGAGACTAGAGGACTGGGGTAG
+
CCCCCGGGGGGGGGGGGGGGGGGGGGGGGGGGGGGGGGGGGGGGGGGGGGGGGGGGGGGGGGGGGGGGGGGGGGGGGGGGGGGGGGGGGGGGGGGGGGGGGGGGGGGGGGGGGGGGGGGGGFGGGGG@FGGGGGGGGGGFGGGGGGGGGGGGGGGGGGGGGGGGGDGGGGGGGGG@FCGGGGGGGGGGGGGGGDEGGEGGECGGGGGFFGGGGGGGGGDEEEDCGGGDCE8CEFGG6CG<FFF<CFEC@C?95:EDG455+0*<7CFG7<A4*7CF4)95<)/:E?7).2>?5)7;:D:3)
@M03506:14:000000000-AKVR1:1:1101:10340:1437 1:N:0:51
ATGAACTCCTACGGGAGGCAGCAGTCGGGAATTTTGGGCAATGGGCGAAAGCCTGACCCAGCAACGCCGCGTGAAGGATGAAATCCTTCGGGATGTAAACTTCGCAAGAATGGGAAGAATTAGTAGGGGTTAATACCCCCTATGATGACGGTACCATTTGTAAGCTCCGGCTAACTCCGTGCCAGCAGCCGCGGTAATACGGGGGGAGCAAGCGTTGTTCGGATTTACTGGGCGTAAAGGGCGCGTAGTCGGCCAGCACAAGTCAGTTGTTAAATTTCCCGGCTTCACTCGGGAAGGTAAA
+
CCCCCGGGGGGGGGGDEGGGGGGGCFF@EFEGGGGC:;FFGFEGGFGECGGFCEFFFFGCFGCGGGGGGGGGG:CFGEEFEGGGAC<EFGGGCCFGCEEGFGFEGEGGGCFGGCFGGGEFGFGGGDA@FEDF,CCBADFE+@EFFGFGGGDFGEFFFGGGFGFG9FFGGEGGGGGDGGCG*>7,,16DCFFC*=E*BE9?@EED7EEEGC00CC;CGGDFDE5;CCFFFC?;C>2/*1:<5E*1CCE</<CEDD*95<09*/*++2<FC*19**:+**0*1;B57)7*)08()...7)***
@M03506:14:000000000-AKVR1:1:1101:10170:1522 1:N:0:51
ATGAACTCCTACGGGAGGCAGCAGTGAGGAATTTTCCGCAATGGGCGAAAGCCTGACGGAGCGACGCCGCGTGTGGGAAGAAGGCCTTCGGGTCGTAAACCACTGTCGTAGGGGACGATAATGACGGTACCCTTGGAGGAAGCCCCGGCTAACTACGTGCCAGCAGCCGCGGTAAGACGTAGGGGGCAAGCGTTGTTCGGAATTATTGGGCGTAAAGCGCTCGTAGGCGGGATTGGAAGTCCGTGTTGAAAGACCTCGGCTCAACTGAGGGACCGGCTCGGATACTCTAATTCTTGAGGCA
+
CCCCCGGGGGGGGGGGGGGGGGGGGGGGGGGGGGGGGGGGGGGGGGGGGGGGGGGGGGGGGGGGGGGGGGGGGGGGGGGGGGGGGGGGGGGGGGGGGGGGGGGGGGGGG8FGGGGDECEDGFFFFGGGGGGGFGGGGGGGGGGGGGGGGGGGGGFGGGFGGGGGGGGGGGEGF7FFACGFGGGGGG5?EGGGE?8CFGGC5?FFFFG?@FGGGGDFGGGGGGECG5CFCGG5ECCFFG:8CF5CGGGFF+395CEDFFGDF=4EG*+2<5E>CDGGG@<DC385CB48<*/-/9@?*977.
@M03506:14:000000000-AKVR1:1:1101:17144:1536 1:N:0:51
ATGAACTCCTACGGGAGGCAGCAGTGAGGAATTTTCCACAATGGACGAAAGTCTGATGGAGCAACGCCGCGTGCAGGAAGACGGCCTTCGGGTTGTAAACTGCTTTTATTTGGGAAGATTATGACGGTACCAAATGAATAAGGATCGGCTAACTACGTGCCAGCAGCCGCGGTAATACGTAGGATCCAAGCGTTATCCGGAATTACTGGGCGTAAAGCGTACGTAGGTGGATGTTTAAGTGAGATGCGCAATCTGGCGGCTCAACCGTCTAGACTGTGTCTCATACCGGGCATCGTGAGGG
+
CCCCCGFGGGGGGGGGGCGGGGGGGGGGGGGGGGGGGGGGGGGGGGGCCGDFDGGGGFGGGGGFFGGGGGGCEFGGEGGGGGGDGGGGGGGGGGGGGEGGEGGGGGGFGGG9FGCFGFFFGGGGGGGGGGGFFGGGFFFGGG@DAAFGG7FFFGGGFGGFCFEFFGGGDGGGFE>FGGGCFFGG<<FG?,><=FE,BEGGC*BCFG;ECCFG:CC5+<:EGC83?CCGG58<8ACF?+?2<<9+0+<C5CC76?CCFFGGEGFCF559>958>D7+29FC77=CF7*805>(0))07)54)
@M03506:14:000000000-AKVR1:1:1101:20909:1565 1:N:0:51
ATGAACTCCTACGGGAGGCAGCAGTCGAGAATTTTTGACAATGGGGGCAACCCTGATCGAGCGACGCCGCGTGGAGGATGAAGGTCTTCGGATTGTAAACTCCTGTCATTGGGGAACAAGGTGCATACGTTAACTGCGTGTGCATTGATAGTACCCGAAGAGGAAGAGACGGCTAACTCTGTGCCAGCAGCCGCGGTAATACAGAGGTCTCAAGCGTTGTTCGGATGCATTGGGCGTAAAGGGTGCGTGGGCGGCGCGGTAAGTCGGGTGTGAAAGCTCGGAGCTGAACTCCGAAACTGCA
+
CCCCCGGGGGGGGGGGGGGGGGGGGGDGGGGGGGGGGFGGGGGGGGGDGGGGGGGGCGGGGGGGGGGGGGGCFGGGGGGGGGGGGGGGGGGDCFGGGGGFF9FGGGGGDGGGGGGGFG@GGGGGDEGGGGFGGGGFEFCCFGGCGCFEFGFGAE,@FGDGGGGGGGFGFGEGDGGFFGD@FFGGFF?:@:FFE*8FCEE99FGGGCGEFGD2?+CB;?=*2<;E;**2++3<EE5C**1*:CEFE57D*/::<7*>:BG3*/9<+15<:C*<C7:+969CD@>**/*/(7627)07)*@/*
@M03506:14:000000000-AKVR1:1:1101:8364:1566 1:N:0:51
ATGAACTCCTACGGGAGGCAGCAGTGGGGAATTTTGCGCAATGGGGGAAACCCTGACGCAGCAACGCCGCGTGGAGGATGAAGTCCCTTGGGACGTAAACCCCTTTCGACCGGGAAGACACTGACGGTACCGGAAGAAGAAGCACCGGCTAACTCTGTGCCAGCAGCCGCGGTAATACAGAGGGTGCGAGCGTTGGTCGGCATTACTGGGCGTAAAGGGCGCGTAGGCGGCGCGGTATGTTACTTGGGAAACCTCCTGGCTCACCTGGGAGCTGGCAGGCGAAACCGCCGCCCCGGAGTGG
+
CCCCCGG9C-6<FC:;+:BGGG@FEFFGGDG8@@@<C:+@7:<<F,@FGGGF7FE,C@FGDG,8C@:B77+@7+BFFEGGGFE<,<BE,EFC@?FGGFFG,BBFF,5CC46::FEEEE,>>AFFFGD8>F<>FE@FG,FCCFGGFC:FF7*<FCECCFGGDEGGECGG77CF@<B:C:2,2FCE<F*8=?E5:85*2</**2*0++32A*2*28C59+8CG58**/2<*:**15?:*;*300++<++**<**9C*9*9*1*+*3/9+1*97BG*0/70))1)5*:)/.3C)(0))0)005)
@M03506:14:000000000-AKVR1:1:1101:20870:1618 1:N:0:51
ATGAACTCCTACGGGAGGCAGCAGTGGGGAATTTTGCGCAATGGGGGAAACCCTGACGCAGCAACGCCGCGTGGAGGATGAAGTCCCTTGGGACGTAAACTCCTTTCGACCCGGACGATAATGACGGTACGGGTGGAAGAGGCCCCGGCTAACTTCGTGCCAGCAGCCGCGGTAATACGAGGGGGGCAAGCGTTGTTCGGAATTATTGGGCGTAAAGGGCGCGTAGGCGGTGCGGTAAGTCACCTGTGAAATCTCCGGGCTTAACTCGGAGCCTGCAGGCGAAACTGCCGTGCTTGAGTGT
+
CCCCCGGGGGGGEGGDGGGGEGEFFGFGGGGGGGGEFCEGCFCGGGD:CFFF7,FFFEGGEGGGFGGGGGGGGGGGGGFFCFFA?DFFGGGGFFGCFF@F9FGGGGF:FFEFGGDEGGGGGGGGGGGGGGGGGFEGGCGCCGGGF7CFGCCCFG9,16CGFFGGGGGFEGDGCCE<CCF7FEE5?>>C*;;:2***2ACEC>8C@+<EFFFGG:EFGCEGGGD??EGGGGGGDEECD*70<<?++<<<:C9+:<+2:3))/:699CFGD7>)19C5FF*1))7*78CF?30,0.@?)/9?*
@M03506:14:000000000-AKVR1:1:1101:19065:1638 1:N:0:51
ATGAACTCCTACGGGAGGCAGCAGTCGAGAATTTTTCTCAATGGGGGAAACCCTGAAGGAGCGACGCCGCGTGGAGGATGAAGGTCTTCGGATTGTAAACTCCTGTCATTGGGGAACAATGCGTAAATATTAACTGTATTTGCGTTGATAGTACCCGAAGAGGAAGAGACGGCTAACTCTGTGCCAGCAGTCGCGGTAATACAGAGGTCTCAAGCGTTGTTCGGATTCATTGGGCGTAGAGGGTGTGTTGGCGGCGCGGTAAGTCGGGGGGGAAATTTCGGAGCTTAACTCCGAAACTGGA
+
CCCCCGGGGGGGGGGGGGGGGGDCFGGCEGGGGGGGGGGGGGGGGGGGGGGGGGFF<EGGGGGGGGG7FG7CCFGFGGGGGGF8EDFCEFGFEGFGGGGGEFGGGFGGD<FCGGGGGFGGGGGGGGCGCFDAFGGCFDFGFFFGGCED=@<FCCGFEG@F@AFGGGGGGGGGGGGGDFGCF,,?>FFCFA,?CFGB:CCFFFGGF?7?C9CE9CC*==EGGFC>12;97CCE8=5C785C9ECEE*2**27+9:5C=<997**+39*>*)*0)**+09:CG)):E4*84>*))77)7**))
@M03506:14:000000000-AKVR1:1:1101:14912:1643 1:N:0:51
ATGAACTCCTACGGGAGGCAGCAATGGGGAATCTTGCGCAATGGGCGAAAGCCTGACGCAGCGACGCCGCGTGGGGGATGAAGCTTCTCGGAGTGTAAACCCCTTTCGACCCGGACGAAACGCCCGCAAGGGCTTGACGGTACGGGTATAAGAAGCCCCGGCTAACTACGTGCCAGCAGCCGCGGTAAGACGTAGGGGGCCAGCGTTGCTCGGAATTACTGGGCGTAAAGGGTTCGTAGGCGGTGCGGTAAGTCGGAAGTGAAATCTCTGGGCTTAACTCAGAGGCTGCTTTCGAAACTGC
+
CCCCCGGGGGFFGGGGGGGGGGGGGGGGGGGGGGGGGGGGGGGGGGGGGCGGFGGGGGGGGGGGGGGGGGGGGGGGGGGGGGGGGGGGGGGGGGGGGGGFFGG@FGGGGGGGGGGGGFGGGGGGGEEGGGGGGGGGGGGGGFGGGGGG7CFF?GGGFFEGGG7CGGGGGGGGG>FFGGGGGGGEGGGC?:9CEGGGGCCEEGGGGEG5C+<C:?5CCFGGFGFGCE>CFFDC:CCGCFF=CEG755CD=5=FDFCC=EG7EGC7F7<C77<F:77FFFCFD@=?EBGF?*166>:45798*
@M03506:14:000000000-AKVR1:1:1101:19261:1683 1:N:0:51
ATGAACTCCTACGGGAGGCAGCAGTGGGGAATCTTGCGCAATGGGCGAAAGCCTGACGCAGCAACGCCGCGTGGGGGATGAAGGCTTTCGGGTCGTAAACCCCTTTCAGTGGGAACGAAACTGACGGTACCCACAGAAGAAGGACCGGTCAACTACGTGCCAGCAGCCGCGGTAACACGTAGGGTCCGAGCGTTGTCCGGATTTATTGGGCGTAAAGGGCCCGTAGGCGGCTTGATAAGTCGGGTGTGAAAACTCCAGGCACAACCTGGAGACGCCACCCGATACCGTCCTGGCTTGAGTC
+
CCCCCGGGGGGGGGGGGGGGGGGGGGGGGGGGGGGGGGGGGGGGGGGGGGGGGGGGGGGGGGGGGGGGGGGBFGDGGGGGGGGGGGGGGGGGGGGGGGGGGGGGGGFGGGGGGGCEGGDGGGGDGGGGGGGGFGGGGGGGGGGGGGGGGGDFGGGGGGGGGGGGGGGGGGGGCGGGGGGCFFGGCFGGGEEGEGDEGGGGEGGGGGGFGFCEEDD*<FCGG*:8:>EC8EC58>*<79:CFGEG**27:7+9D63226*1//9:CDF4=06797C55>FDD)7*/)*)-)8<?>@)5)96*
@M03506:14:000000000-AKVR1:1:1101:13134:1754 1:N:0:51
ATGAACTCCTACGGGAGGCAGCAGTCGAGAATTTTTGACAATGAGGGAAACCCTGATCGAGCGACGCCGCGTGGAGGATGAAGGTCTTCGGATTGTAAACTCCTGTCATTGGGGAACAAGGTGCATACGTTAACTGCGTGTGCATTGATAGTACCCGAAGAGGAAGAGACGGCTGACTCTGTGCCAGCAGCCGCGGTAATACAGAGGTCTCAATCGTCGTTCGTACTCATGCGGCGTAACGGGCGCGTTGGCGTTGCGGTAAGTCACCTGTGAAACCTCTAGGCTTAACCGAGCGCTTGCC
+
CCCCCGGGGGGGGGGEEGGGGGGGGGGGDDCFGGGFG7EFFG9FAFGGGGGGGGGFCFGGGGGCGGGG>EDGGG,47?FFFDFCFGFGGGGGGFGGGGGGFFFGGE8EDFCFGGECEGGGFGGGGG<F8DFFGGGF@@FGEGG,<FD>C<FGGGGFGGGCF:7>DGGGFGGGGGG@F<FFFGFFGC7EC7BF*<:FC*;EC9+47:CB++22;+?BC**?EC/3*/2<<C++128*2***2:>55*1/*/*3//:)8:CD*29C?*+9+*<)**2<CFC47*963?C=40),<)7D3)0))
@M03506:14:000000000-AKVR1:1:1101:14349:1756 1:N:0:51
ATGAACTCCTACGGGAGGCAGCAGTGGGGAATATTGCGCAATGGGCGAAAGCCTGACGCAGCGACGCCGCGTGGAGGATGAAGGTCTTAGGATTGTAAACTCATGTCAGATGGAAAGAAAAGTTCATGTTTAATAGACGTGAAATATGACGGTACCATCAGAGGAAGCACCGGCTAACTTCGTGCCAGCAGCCGCGGTAATACGAAGGGTGCAAACGTTATTCGGAATCACTGGGCGTAAAGGGTGCGTAGACGGTGTGTTCAGTTGGGTGTTAAAGGCGCCGGCCTATCCGGAGTACCGC
+
CCCC<EFGGGGGGGGGGGGGGCCF<@FGGGGGGGGGG@CFE@FGGFGGGDE<FDGC8CF+@BFCFE@@CEG@C7B=BC<F8FEFAEGGCGDABCGGF?5BF?,,CEBA<:BFGFGGGGGGEGFB@A<@AFFGGGFGCFGGGGG=3<99FFCEGGGFGC,D@:FF7:,>C@FCFC71<CE;<F,*6<9:FFGGGGGG*1=BC9C**4CCE@5BEFGGGC681:7865::6@E++:ED=:>8EFG52:*1;AC5*A=D*)**2+*+37+**1:87C7+*9D)7))1:)9))2)-)07)96*))
@M03506:14:000000000-AKVR1:1:1101:21238:1763 1:N:0:51
ATGAACTCCTACGGGAGGCAGCAGTGGGGAATTTTGGACAATGGACGCAAGTCTGATCCAGCCATGCCGCGTGCGGGAAGAAGGCCTTCGGGTTGTAAACCGCTTTTGTCAGGGAAGAAAAGTCTGGGGCTAATATCCTCGGACGATGACGGTACCCGCAGAAGAAGCCCCGGCTAACTTCGTGCCAGCAGCCGCGGTAATACGAAGGGGGCTAGCGTTGCTCGGAATCACTGGGCGTAAAGCGCACGTAGGCGGCTTTTTAAGTCAGGGGTGAAAGCCTGGAGCGCAACTCCAGAACTGC
+
CCCCCGGGGGGGGGGGGGGGGGGGGGGGGGGGGEGGGGGGGGGGGGGGGGGGGGGGGGGGGGGGGGGGGGGGGGGGGGGGGGGFFFGGGFGGGGGGGGGFGGGGGGGGGGCGGGGGGFFGGGGGGGGGGGCFDFEEDGFGGGCFGGGGGGGGGD@FDCECFGGDGGGG:CCE@:FG:C;EC1C<CFFFGGFFF7E@EECEGGGF8E8CEEEEEFC6*2;CE@E>EECFGGGF?C5EGGGG5?C5*:*1AFCEFEEGGBF4ECF7+*0:FFEBGDC7*706C)77F)75>30.9?0*))***
@M03506:14:000000000-AKVR1:1:1101:10016:1765 1:N:0:51
ATGAACTCCTACGGGAGGCAGCAGTGAGGAATTTTCCACAATGGGCGAAAGCCTGATGGAGCAACGCCGCGTGCAGGATGACGGCCTTCGGGTTGTAAACTGCTTTTATCTGTGACGAATTTGACGGTAGCAGATGAATAAGGATCGGCTAACTCCGTGCCAGCAGCCGCGGTCATACGGAGGATCCAAGCGTTATTCGGATTGACTGGGCGTAAAGAGTTGCGTAGGTGGTAGTGTAAGCGAATAGTGAAATCTTGTGGCTCAACCATAAACACATTATTCGAACTGCATTACTCGAGAA
+
CCCCCGGGGGGGGGGGGGGGGGGGGGGGGGGGGGGGGGGGGGGGGGGGGGGGGGGGGGGGGGGGGGGGGGGGGGGGGGGGGGGGGGGGGGGGGGGGGGGGGGGGGGGGGGGGGGGGGGGGGGGGGGGGGGGGGGGGGGGGGGGGGGGGGGGGGGGGGGGGGGGGGGGGGGGGGGEGGGGGGGGGGGGGGGGGGDGGGGGG>EEGGGGGGGGGGGGGGGGGGGFGGEGGGGGGGGGGGGFCGGGE55FCGGFFGCGGGFGGC>FFFG>76CFFCFCGFFGGDFFCEF:??FFFFFFFFFFFB
@M03506:14:000000000-AKVR1:1:1101:10336:1798 1:N:0:51
ATGAACTCCTACGGGAGGCAGCAGTGGGGAATCTTGCACAATGGGGGAAACCCTGATGCAGCGACGCCGCGTGAGCGATGAAGCCCTTCGGGGTGTAAAGCTCTTTCGTCAGGGACGATAATGACGGTACCTGGAGAAGCAGCTGCGGCTAACTACGTGCCAGCAGCCGCGGTAATACGTAGGGGGCAAGCGTTGTCCGGATTTATTGGGCGTAAAGAGCGTGTAGGCGGCCAGGCAGGTCCGCTGTGAAAACTCGAGGCTCAACCTCGAGAGGTCGGTGGAAACCGGTTGGCTAGAGTCC
+
CCCCCGGGGGGGGGGGGGGGGGGGGGGGGGGGGGGGGGGGGGGGGGGGGGGGGGGGGGGGGGGGGGGGGGGGGGGGGGGGGGGGGGGGGGGGGGGGGGGGGGGGGGGGGGGGGGGGGGGGGGGGGGGGGGGGGGGGGGGGGGGGGGGGGGGGGGGGGGGGGGGGGGGGGGGGGGGGGGG:FGGGGGGDGGFGGGEGGGGGGGGGGGGGGGGGEGGGGGGGGCGGGGGGGGGGGG5*>EGGGGEEGGEDFF7<FGGGGFG:CEGGGGGGGGDFGGFFDE)9CF*+:>G)73<;F?F>4?F?F
@M03506:14:000000000-AKVR1:1:1101:10461:1821 1:N:0:51
ATGAACTCCTACGGGAGGCAGCAGTGGGGAATTGTTCGCAATGGGCGCAAGCCTGACGACGCAACGCCGCGTGGAGGACGAAGGTCTTCGGATTGTAAACTCCTGTTGCCCGGGACGAAAAGCTCCGACCTAATACGTTGGAGTCTGACGGTACCGGGTGAGGAAGCCCCGGCTAACTCTGTGCCAGCAGCCGCGGTAATACAGAGGGGGCAAGCGTTGTTCGGAATTACTGGGCGTAAAGGGCGCGTGGGCGGCCTACTAAGTCGGACGTGGAATCCCCGGGCTCAACCCGGGAACCGCG
+
CCCCCGGGGGGGGGGGGGGGGGGGGGGGGGGGGGGGGGGGGGGGGGGGGGGGGGGGGGGGGGGGGGGGGGGGGGGGGGGGGGGGGGGGGGGGGGGGGGGGGGGCFFCFGGGGGGGGGGEEGGGFGGGGGGGGFGGGGFGGGGGGGGGGGGGGFFGGGG<F>FGGFGGGGDEGGEGFGFGGCGFGGCGGGGGFGGGGEGE?FFFFFFFGGGGG5CCE8EG:CGGGGGGGFE+:CFFDEGGGGGGGGGE)?7EAD5CGC49*?EF?FDCCE7/)*/7<=?DDD5>E5766:G37B:>)))8>)
@M03506:14:000000000-AKVR1:1:1101:20725:1824 1:N:0:51
ATGAACTCCTACGGGAGGCAGCAGTCGAGAATTTTTCTCAATGGGGGAAACCCTGAAGGAGCGACGCCGCGTGGAGGATGAAGGTCTTCGGGTTGTAAACTCCTGTCATTTGGGAACAAGTGCCGGTACGTAACTGCTACCGGCTTGATAGTACCAGAAGAGGAAGAGACGGCTAACTCTGTGCCAGCAGCCGCGGTAATACAGAGGTCCCAAGCTTTGTTCGGATTCATTGGGCGTAAAGGGTGCGTAGGTGGCGCCGTATGTCGGGGGTGAAATGTCGGGGCTTAACTCCGAAATTGCA
+
CCCCCGGGGGGGGGGGGGGGGGGGGGGGGGGGGGGGGCFGGGGGGEGGGGGGGGGGFGGGGGGGGGGGGGGGGGGGGEGGGFF8?<CFGGGGGFGGGGGGGGG<BEF?FGGGGGGG<FGDFCEFEG=FEFGFGE9FGGGGGEEGGGGGGGGGGFGCCC7C,@FGEEGEC,17>FGGG9,@FFGGCF<;:7,7:FGDGEGD@F99,<*+44;<CB8FDFFF898*/1CC<9CFCE=?2?58?CC*A5C5*1:<FGF5E5)12*2+29*)*125<F*3297C<)7*/)C6<F7)077.)8@=9
@M03506:14:000000000-AKVR1:1:1101:15951:1855 1:N:0:51
ATGAACTCCTACGGGAGGCAGCAGTGGGGAATCTTGCGCAATGGCCGCAAGGCTGACGCAGCGACGCCGCGTGTGGGATGACGGCCTTCGGGTTGTAAACCACTGTCGGGAGGAACGAATACTCGGCTTGCCGAGGGTGACGGTACCTCCAAAGGAAGCACCGGCTAACTCCGTGCCAGCAGCCGCGGTAATACGGAGGGTGCGAGCGTTGTCCGGAATCACTGGGCGTAAAGGGCGCGTAGGTGGCCCGTTAAGTGGCTGGTGAAATCCCGCGGCTCAGCTGCGGGGCTGCCGGTCATAT
+
CCCCCGGGGGGGGGGGGGGGGGGGGGGGGGGGGGGGGGGGGGGGGGGGGCFCFCF8FGGGDGGGGGGGGGGGGFGGGGFGGGGGGGGGGGGGGGGEFFGGGGGGGGGGGGGGGGGGGGEFGGGGGGGGGGGGGGGGGGGF@FFFFGGGGGDFGGGGFGFGGGGG>CGCFGEGEGGGCEGDFFFGGGGGGDGFGFGGGGGGCGEGEGGG8EGEFCEGGG=?F?GGGGGGGGGGFGGEGGD:EEGFG5*9@EG6CC7>F?G5EGC7+9C7<0<>DCGED@GC766CC>D>07@<>>;B)5**1
@M03506:14:000000000-AKVR1:1:1101:20332:1859 1:N:0:51
ATGAACTCCTACGGGAGGCAGCAGTGGGGAATCTTGCGCAATGGGCGAAAGCCTGACGCAGCGACGCCGCGTGAGCGATGAAGGCCTTCGGGTTGTAAAGCTCTGTGGGGAGGGAAGAATAAGGCTTGGCTAATATCCAAGTTGATGACGGTACCTCCTTAGCAAGCACCGGCTAACTCTGTGCCAGCAGCCGCGGTAAGACAGAGGGTGCAAACGTTGTTCGGAATTACTGGGCGTAAAGCGAGTGTAGGCGGCTAAGTAAGTCGGGCGTGAAATCCCAAGGCGCAACCGTGGAAGTGTA
+
CCCCCGGGGGGGGGGGGGGGGGGGGGGGGGGGGGGGGGGGGGGGGGEDFGGGGGGGGGGGGGGGGGGGGGGGGEEGGGGGGFFFGGGFGGGGGGGCDFGGDGGEFCGFGG@FGGDGGFFAFGAFGDFGGGGGGGGGGFGGGGGFCFGGGGGGGEGGGGGGGGGDGGGGGGGEGGGFFDFFCFDGGFGFGGFF>CCFGGGGGF<8C@*88EGF<7:C;FGG:<;ECEFFECGGFGC::E5@GGE*>EGFFGD?C=5)C/>C99CF0CCD:DGFC3:7*)02*8:**.95(*.3>>>=F?F01
@M03506:14:000000000-AKVR1:1:1101:7585:1862 1:N:0:51
ATGAACTCCTACGGGAGGCAGCAGTGGGGAATCTTGCACAATGGGGGAAACCCTGATGCAGCGACGCCGCGTGAGCGATGAAGCCCTTCGGGGTGTAAAGCTCTTTCGGCAGGGAAGATTATGACGGTACCTGCAGAAGCAGCTGCGGCTAACTACGTGCCAGCAGCCGCGGTAATACGTAGGCAGCAAGCGTTGTTCGGCGTTACCGGGCGTCAAGGGTGTGTAGGCGGCCCGCTAAGTTCCGTGTGAAATCTCCCGGCTCAACCGTGGGGGTGCGCGGAATACTGACGGGTTAGCGTGC
+
CC?A@FEGG-CEGGGFGGGGGGFCFFGFGEGG9CF@<FFFGA@FF;E:,C@@FC<A9FGAFFGEEGDFGGDECCFFG:<8?FGGGF@<FFGGCEEF<AFAF,B,CFFGEF:FFC7FGFFEFGGGGDCGDGGGFDFGFGBDF7C><,FCG@F7FCFCCFC@D<CCAFF:CFGEE7*FGG7B,:FEFC78BCGC<<*=C95?*2:C;*+1:CEGC**/0+;8C:CGF7FF5C*885?8*:7CFG?53C:599<CC+3208CDC=6+*2*1:)*>C))*55)9)0.+<F>4(103.8)8675))
@M03506:14:000000000-AKVR1:1:1101:19362:1876 1:N:0:51
ATGAACTCCTACGGGAGGCAGCAGTGGGGAATTTTGCGCAATGGGCTAACGCCTGACGCAGCAACGCCGCGTGGAGGATGAAGGTCTTTGGATTGTAAACTCCTGTCGACCGGGAAAAAGCGAATCGGCCTCATACGCCGGTGAGTTGATTGTACCGGTGGAGGAAGCCCCGGCTAACTCTGTGCCAGCAGCCGCGGTAATACAGAGGGGGCAAGCGTTATTCGGAATTATTGGGCGTAAAGGGCGCGTAGGCGGCCTGGCAAGTGGAAGGGGAAAGCCCTCGGCTTAACCGAGGAACTGC
+
CCCCCGGGGGGGGGGGGGGGGGGGGGGGGGGGGGGGGGGGGGGGGGGGGGGGGGGGGGGGGGGGGGGGGGGFGGGGGGGGGGGGGGGGGGGGGGGGGGGGGGGGGGGGGGGGGGGGGGGGGGGGGGGGGGGGGGGGGGGGGGGGFGGGGGGGGGGGGGFGGGGGGGGGGFGGGGGGGGGGGGGGGGGGGGGGGGGGGGGGGGGCE7FGGGGGGGGDG?EG5<AA6>EG?C?EGG=EEGGDFGGGGGGGGGGGGGGGC:CF=F4FCFGFGGG)C<CF*57>FFBEE39FA>B>;:DEFFFF*
@M03506:14:000000000-AKVR1:1:1101:11161:1898 1:N:0:51
ATGAACTCCTACGGGAGGCAGCAGTGGGGAATTTTGCGCAATGGGCTAACGCCTGACGCAGCAACGCCGCGTGGAGGATGAAGGTCTTTGGATTGTAAACTCCTGTCAGCAGGGAAAAAGCGAATCGGCCTAACACGCCGGTGAGTTGATTGTACCTGCAGAGGAAGCCCCGGCTAACTCTGTGCCAGCAGCCGCGGTAATACAGAGGGGGCAAGCGTTATTCGGAATTATTGGGCGTAAAGGGCGCGTAGGCGGCTTGGCAAGTGGATGGTGAAATCCCTCGGCTTAACCGAGGAACTGC
+
CCCCCGGGGGGGGGGGGGGGGGGGGGGGGGGGGGGGGGGGGGGGGGGGGGGGGGGGGGGGGGGGGGGGGGGGGGFGGGGGGGGGGGGGGGGGGGGGGGGGGGGGGGGGGGGGGGGGGGGGGGGGGGGGGGGGGGGGGGGGGGGGGGGGGGGGGGGGGGGGGGGGGGGGFGGGGGGGGGGGGGGGGGGGGGGGGGDGGGGGGGGGGGGGGGGGGFGFGGGGGGGGGGGGFGGGFFDGEGGGFGGGEGGGEECEGGGG5BDDGFFGGGGGGGGFGFFGFFGGGF>EGFGFFGF63BEEFF4=*
@M03506:14:000000000-AKVR1:1:1101:10064:1911 1:N:0:51
ATGAACTCCTACGGGAGGCAGCAGTTAGGAATCTTGGGCAATGGGCGAAAGCCTGACCCAGCAACGCCGCGTGGGTGACGAAGGCCTTCGGGTCGTAAAGCCCTTTTGCACGGGAAGATAATGACGGTACCGTGCGAATAAGCCCCGGCTAACTACGTGCCAGCAGCCGCGGTAATACGTAGGGGGCGAGCGTTGTCCGGATTTATTGGGCGTAAAAGGCTTGTAGGTGGCCACGCCAAGTCGGATGTGAAATCTCCCGGCTCAACTGGGAGGGGTCCTTCTATACTGCTGGACTTGACGG
+
CCCCCGFGGGGGGGGGGGGGGGFGGEGGGGGFEGGG?FFDGGGGGGGGGEGDDAFGGGGGGGGGGGGGEGGGGGGEEFDGGGGGGGGGDFGFFEECGFFCGFGGGFGFGGEFGEGCGGFFGG9FFEGGGGGGC>FGGEEGGGGGFGGGGGGGGGGGG@>F@F>FCGGFGGGG<FGGCFFFG@CECGGGGC>EC>EC<CECE*/<:+<<@EF:8CE5CE8FGFGFEFCC@FGCFGGCCE3FFC15*:=DC+<<7+:C7?53C:1?<*29CFGE/9<*9)0;:*10C?79<FFB)864?B0<7
@M03506:14:000000000-AKVR1:1:1101:11010:1934 1:N:0:51
ATGAACTCCTACGGGAGGCAGCAGTGGGGAATCTTGGACAATGGGGGCAACCCTGATCCAGCCATGCCGCGTGAGTGATGAAGGCCTTCGGGTTGTAAAGCTCCTTTGGCGGGGACGATGATGACGGTACCCGCAGAATAAGCTCCGGCTAACTTCGTGCCAGCAGCCGCGGTAATACGAAGGGAGCTAGCGTTGTTCGGAATTACTGGGCGTAAAGGGCGCGTAGGTGGCTTGGCAAGTTGGATGTGAAAGCCCAGGGCTCAACCCTGGAATTGCATTCAAGACTGCCTTGCTTGAATTC
+
CCCCCGGGGGGGGGGGGGGGGGGGGGGGGGGG,FFGGGGGGGGGGGGGGGGGGGGGGGGGGGGGGGGGGGGGGGGGGGGGGGGGGGGGGGGGGGGGGGGGGGG,EFGGGGGGGGGGGGGGGGGGGGGGGGGGGGGGGGGGGGGGGGGGGCGGGGGGGGFGGGGGGGGGGGGGGGGGGGGGCEGGGGGGGGGGGGGEFGGDGEGGGGGGGGGGEGGGGGGGGGGGGGGGGGG>FEEGEECGGGGGGGGGGGGGGGGGG@GGGCGGGGEGFGGFFFGGGFGGGF?GGBGFFGF:49?F>4FF6
@M03506:14:000000000-AKVR1:1:1101:15120:1935 1:N:0:51
ATTAACTCCTACGGGAGGCAGCAGTGGGGAATTTTGGACAATGGGCGAAAGCCTGATCCAGCAATGCCGCGTGTGTGAAGAAGGCCTTCGGGTTGTAAAGCACTTTTGTCCGGAAAGAAAACCTCCGCCCTAATATGGTGGGGGGATGACGGTACCGGAAGAATAAGCACCGGCTAACTACGTGCCAGCAGCCGCGGTAATACGTAGGGTGCAAGCGTTAATCGGAATTACTGGGCGTAAAGCGTGCGCAGGCGGTCCGCTAAGACAGATGTGAAATCCCCGGGCTTAACCTGGGAACTGC
+
CCCCCGGGGGGGGGGGGGGGGGGGGGGGGGGGGGGGGGGGGGGGGGGGGGGGGGGGGGGGGGGGGGGGGGGGGGGGGGGGGGGGGGGGGGGGGGGGGGGGGGGGGGGGGGGGGGGGGGGGGGGGGGGGGGEGGFGGGGGGGGGGGGGGGGGGGGGGGGGGGGGGFGGGGGGGGGGGGGFGGGGGGGGGGGGG>EGGGGEDGGDGCCFGGGGGG7:FEGGGGGGGGGGGFGGGGGGGG*9*=FGDCEGD=EG53C=/:>>DEGCFC=<CFFGB>>CC>89F<D:DEBFFBCB)5:)>FFFF=
@M03506:14:000000000-AKVR1:1:1101:17397:1943 1:N:0:51
ATGAACTCCTACGGGAGGCAGCAGTGAGGAATTTTCCGCAATGGGCGAAAGCCTGACGGAGCGACGCCGCGTGTGGGAAGAAGGCCTTCGGGTCGTAAACCACTGTCGAAGGGGACGATTATGACGGTACCCTTGGAGGAAGCCCCGGCTAACTACGTGCCAGCAGCCGCGGTAAGACGTAGGGGGCAAGCGTTGTTCGGAATTATTGGGCGTAAAGAGCTCGTAGGCGGGATTGGAAGTCCGTGTTGAAAGACCTCGGCTCACCTGAGGGACCGGCGCGGATACTCTAATTCTCGAGGCA
+
CCCCCGGGGGGGGGGGGGGGGGGGGGGGGGGGGGGGGGGGGGGGGGGGGGGGGGGGGGGGGGGGGGGGGGGGCFFGGGGGGGGGGGGGGGGGGGGGGFGGGGGGGGGGGGGGGGGGGGGGGGGGGGGEFGFGGGGGGGGGGGGGGGGGGGGGGGGGGGGFGGFFGGGGGGGG<FFGGGGFFGGGGG:EGGGGGEGGGGGGDDGGGGGGFGGGGCGGGFGFFFGGEGGGGGGGGGGGGFGGG7CFGGDDCC++7F:F6;DGEE9+*9A7CDGFCCGGC:DC))0/616@)*/6F**)0>35)
@M03506:14:000000000-AKVR1:1:1101:11942:2008 1:N:0:51
ATGAACTCCTACGGGAGGCAGCAGTGGGGAATATTGCACAATGGGCGCAAGCCTGATGCAGCGACGCCGCGTGAGGGATGACGGCCTTCGGGTTGTAAACCTCTTTCAGTATCGACGAAGCGCAAGTGACGGTAGGTACAGAAGAAGCACCGGCCAACTACGTGCCAGCAGCCGCGGTAATACGTAGGGTGCGAGCGTTGTCCGGAATTACTGGGCGTAAAGAGCTCGTAGGTGGTTTGTCGCGTTGTTCGTGAAAACTCACAGCTCCACTGTGGGCGTGCGGGCGATACGGGCAGGCTGG
+
CCCCCGGGGGGGGGGGGGGGGGCGGGGFGGGGCFGFGGGGGGGGGGGGGGGGGGGGGGGGFGGGGGGGGGGGGGGGGGGGGGGGGGCFEGGGGEGEGGGGGGGGGGGGGFGAFF7FEGGGGCGGEGGGGGGGEFGGGGGGFGGGGGGGFGGDEGGGGGGGGGGGGGGGGCCGC:@CEFCGDFFGCBCEG@FFDCGEECCEGGGGGGCGGG7CFGGGG?=EC7:EFFF8*2;C:<FCFC5;?E5C5C5DFC***+::+84*++2ACFCCECCFC7DGGE5)*<B5E>)<(17(5;5B)8FFE
@M03506:14:000000000-AKVR1:1:1101:7355:2008 1:N:0:51
ATGAACTCCTACGGGAGGCAGCAGTGGGGAATTGTTCGCAATGGGCGCAAGCCTGACGACGCAACGCCGCGTGGAGGATGAAGATTTTCGGATCGTAAACTCCTGTCGAATGGGACGAACAGATTGCGGGTTAACAGCCCGCGGTCCTGACGGTACCGTTAAAGGAAACCCCGGCTAACTCCGTGCCAGCAGCCGCGGTAATACGGGGGGGGTAAGCGTTGTTCGGAATTACTGGGCGTAAAGGGCTCGTAGGCGGCCAACTAAGTCATACGTGAAATCCCTCAGCTTAACTGGGGAACTG
+
CCCCCGGGGGGGGGG>@FGCFGCFGFFGG;@EFAGGGEGGEG9EFGGGGGEGGGGGGGGGGGGGGGGGGGGGGGEGGCFG,CFGGFGGGGGDGGDAEFGGGGGGGGGGDGGGGFGGGGDGGGGGGDFG>CGGCFFGGGGGGGGGFEEGGCFGGGGGGGC7<CFFG7CEGFDEECGGGGGGGGGGGGGGGFGGGGDECDGG*+0AFGGGEEGE>E?C?EGGG;@CEGG=EF?FCGEFGGG5CFFGCE6FGC=FGFGGC>35=670AFDGGG?)095*07?96)77+0*0-C?)945).7>41
@M03506:14:000000000-AKVR1:1:1101:13335:2016 1:N:0:51
ATGAACTCCTACGGGAGGCAGCAGTGGGGAATATTGCGCAATGGGCGAAAGCCTGACGCAGCGACGCCGCGTGTGGGATGACGGCCTTCGGGTTGTAAACCACTGTCGGGAGGGACGAATGCGCCGCAAGGCGAGTGACGGTACCTCCAAAGGAAGCACCGGCTAACTCCGTGCCAGCAGCCGCGGTAATACGGAGGGTGCGAGCGTTGTCCGGAATCACCGGGCGTAAAGGGCGCGTAGGCGGCTTGATAAGTAGGGGGTGAAATCCTGCGGCTTAACCGCAGGGCTGCCTTACAAACTG
+
CCCCCGGGGGGGGGGGGGGGGGGGGGGGGGGG<FGGGGGGGGGGGGGGGGGGGGGGGGGGGGGGGGGGGGGGGFGGGGGGGGGGGGGGGGGGGGG@FGGGGGGGGFGGGGGGGGGGGGGGGGGGGGGGGGGGGGGGFGGGGEGGGFGGCGGGGGGGGGGGGGGGGGGGGGGGGGGGGGGGGGEDGG88EFGGGGGGGGEEDGGGGGGDG*AEGD*8CFFG*:EGGG8?>FGFEECEG=DGGGGD5CCD87<?DCFGGEGGCEGCF7?FFFFDD5)57=F><>@5E@*.,*<<*1)1*1)0*
@M03506:14:000000000-AKVR1:1:1101:20833:2024 1:N:0:51
ATGAACTCCTACGGGAGGCAGCAGTGGGGAATATTGCACAATGGGCGCAAGCCTGATGCAGCGACGCCGCGTGAGGGATGACGGCCTTCGGGTTGTAAACCTCTTTCAATAGGGACGAAGCGTAAGTGACGGTACCTATAGAAGAAGCACCGGCCAACTACGTGCCAGCAGCCGCGGTAATACGTAGGGTGCGAGCGTTGTCCGGAATTACTGGGCGTAAAGAGCTTGTAGGTGGTTTGTCGCGTTGTTCGTGAAAACCGGTGGCTTAACCCTCGGCGTGCGGGGGTTACGGGCAGTCTGG
+
CCCCCGGGGGGGGGGGGGGGGGGGGGGGGEEGGGGFGGFGGGGGGGGGGGGFGFGGFGGFFFGGGGGGGGGFFDGGGGGGGGEEGGGGGEGGGGGGGGGGGGGGGGGGGFFFGGGGGGGC7>FEGGGGGGGDFCFCFGGGGFGCCG<C<FG>@CGEFG7FFGG>DFGGGF:<<:<F<B@7B>,=?<F7C::@EF7B?8EEGD+1:5?FF+0<E6:@*:8;5CFGG<+2*3CCC98;=CDE+/5:EC59C?>:5<*C7?DDG*7>FF7CG*<)0195*))1*85C/)))(*)4)7>:))08?
@M03506:14:000000000-AKVR1:1:1101:19946:2103 1:N:0:51
ATGAACTCCTACGGGAGGCAGCAGCAGGGAATCTTGCGCAATGGGCGAAAGCCTGACGCAGCAACGCCGCGTGGGTGATGAAGGCCTTCGGGTCGTAAAGCCCTTTTCTGGGGGACGAAGAACTGACGGTACCCCAGGAAGAAGCCACGGCTAACTACGTGCCAGCAGCCGCGGTAATACGTAGGTGGCAAGCGTTGTCCGGCGTTAGTGGGCGTAAAGCGCGCGCAGGCGGGTCGGTAAGGCTATGGGGAAAGGGCCCGGCTCAAATGGGTGAGTGCCGCGGCGGCTGCCGGGCTGGAGG
+
CCCCCGGG@FGGGGEEFEGEGGGGGGGFC8@EFGCDFEG@FFGG?<CEFEGGGGCGECFDFGC<E:FGGGD@CCF4CDEFECGD8EFFGGGGGGGGGFF<9=DFFF,C?BFEBGGFCCE@FFDFCCCCEGCG<<>FGGC@:<BFG<FGGC@FC:7D@BFGFFE;7CF3::<ECF11<,,7=FFFC>B84=:CCC818*<+;C*?*:E*A+/85E8*;*<+:58*::>:>>EG*7*8CC7*<<E60<?48:*/C5*//0)9E5)10*+*3CC)/*9A7@*))7>**)/06*)().))0))5>
@M03506:14:000000000-AKVR1:1:1101:14870:2113 1:N:0:51
ATGAACTCCTACGGGAGGCAGCAGTCGAGAATTTTTCTCAATGGGGGAAACCCTGAAGGAGCGACGCCGCGTGGAGGATGAAGGTCTTCGGGTTGTAAACTCCTGTCATTTGGGAACAAGGCGTACGTATTAACTGTACGTGCGTTGATAGTACCAGAAGAGGAAGAGACGGCTAACTCTGTGCCAGCAGCCGCGGTAATACAGAGGTCTCAAGCGTTGTTCGGATTCATTGGGCGGAAAGGGTGCGGAGGTGGCGCGGTAAGTCGGGTGTGAAATTTCGGAGCTTACCTCCGAAACTGCA
+
CCCCCGGGGGGGGGGGGGGGGGGGGGGGGGGGGFGGGGGGGGGGGGGGGGGGGGGGGGGGGGGGGGGGGGGFFGGGGGGGGGGGGGGGGGGGGGGGGGGGDGGGGFGGGGGGGGFGGGGFEGGGGGGGGGGGGGGGGGGGG<FECCCGGGFFGGGGGGGGFGGGGFGGFFGEGDGGGGGGCFFGG?F7FCF7:*=FB8EFCGGGFFFEEGGGGGFEEDGGGDGG*/AF?F79C7*8*//1:F=FG5C)*>=:7EFDCDGG=*90<7CD75/7CF*A***9C@)::?D)40??>@3>:6F?6
@M03506:14:000000000-AKVR1:1:1101:18328:2147 1:N:0:51
ATGAACTCCTACGGGATGCAGCAGTCGAGAATTTTTCTCAATGGGGGAAACCCTGAAGGAGCGACGCCGCGTGGAGGATGAAGGTCTTCGGATTGTAAACTCCTGTCATTGGGGAACAATGCGCAAATATTAACTGTATTTGCGTTGATAGTACCCGAAGAGGAAGAGACGGCTAACTCTGTGCCAGCAGCCGCGGTAATAAAGAGGGCTCAAGCGTTGTTCGGATTCATTGGGCGTAAAGGGCGCGTAGGCGGCGAGGGAAGGCGGGTGTGAAATTTCGGAGCTTACAACCGAACCTGCA
+
@8B9CDGFFGGG@CGGGGFG<F<FF8;C@<FFGGGEFCFDFGGG8CCFFGGGEFGGG<CFFFGEDC@C@CF>F7E8FCCEFFE89?FCB<C+B+A?FEGGDCFADEFFAE,AEGEGGGGG<@FFCE7EF,AAFDEGF?DFCA,==+6FFGFGAB,35@<:@F,,3,5,33>7*<>C?;:D2@FF>C:D,,<<FGGC888CC+>+22***+=2?CC:;8*3*+1*2;*2+3:+0:8?:**;++**:=E3*/*+9::)*)93=G**/979CDEB>*:2*1:93)8=*7*).*0-)05)75<4.
@M03506:14:000000000-AKVR1:1:1101:9756:2156 1:N:0:51
ATGAACTCCTACGGGAGGCAGCAGTGGGGAATTTTGCGCAATGGGGGAAACCCTGACGCAGCAACGCCGCGTGGAGGATGAAGTCCCTTGGGACGTAAACTCCTTTCGACCGGGAAGATACTGACGGTACCGGAAGAAGAAGCACCGGCTAACTCTGTGCCAGCAGCCGCGGTAAGACAGAGGGGGCAAGCGTTGCTCGGAATCACTGGGCGTAAAGGGCGCGTAGGCGGGATGGCAAGTCGGTCGTGAAATCCCTCGGCTCAACCGAGGAACGTCGGCCGATACTGCCGTTCTTGAGGGG
+
CCCCCGGGGGGGGGGGGGGGGGFGGGGGGEGGGGGGGGGGGGGGGGGGGGGGGGGGGGGGGGGGGGGGGGGGGGEGGGGGGGFGGGGGGGGGFFGGGGGGGGGGGGGGCFGGGGGEGDFGGGGGGGGGGGGGGGGGGGGFGGGGGGGGGGGGGFGGGGGGGGGGGGGGGGGGGGGCFGFGFGGGGGGGFGFGECEG7CGGGGGGGGGGGGGGGGGGGGD5CCECECCCGGGCEEFGGCGGGGD:EEGGGGEFD6E<CBDC5CF6C<GGDDCFGGFGGFGCD>>CC*0*:D@<FFF??FF>)
@M03506:14:000000000-AKVR1:1:1101:18295:2159 1:N:0:51
ATGAACTCCTACGGGAGGCAGCAGTGAGGAATATTGGACAATGGGGGCAACCCTGATCCAGCCATGCCGCGTGAGTGATGAAGGCCTTCGGGTTGTAAAACTCTTTTAGATGTGACGATGATGACGGTAACATCAGAAAAAGCTCCGGCTAACTTCGTGCCAGCAGCCGCAGTAATACGAAGGGAGCGAGCGTTGTTCGGAATCACTGGGCTTAAAGCGTGCGTAGGTGGATTGGTAAGTAAGGAGTGAAATCCCAGGGCTTAACCCTGGAACTGCCCTTTAGACTGCCTGTCTGTAATTC
+
CCCCCGCFFGGGGGGCFEGGGGGGGGGGGGGG@EEGGGGGCGGGGGGGGGG8@FGGG<FGGGGGGGGGEGGGGGGFFGGGGGGGG<FFFGDGGGG@FFGFGGGAFGGGGGGGGGGGGDEGGGFGFGGGGGGGCFGFFGGGFD,C>FFGDFCFGGGFGGFGGCEGGGFGFGGG7FFGFGCGG:@FGGGGGC>FGGG:FGEDGC*C9FCB+**=CCGGFF5=?EEGDGC<<8@<<:6AF76+<<?6+:*7CFG?C++9+8CDG5*CCCECC<E:C**+*)2*9==<+96?<=4)98?*///9*
@M03506:14:000000000-AKVR1:1:1101:12210:2163 1:N:0:51
ATGAACTCCTACGGGAGGCAGCAGTGGGGAATTTTGCGCAATGGGGGAAACCCTGACGCAGCAACGCCGCGTGGAGGATGAAGTACCTTGGTACGTAAACTCCTTTCGACAGGGACGATAATGACGGCACCTGTAGAAGAAGCCCCGGCTAACTTCGTGCCAGCAGCCGCGGTAATACGAGGGGGGCAAGCGTTGTTCGGAATTATTGGGCGTAAAGGGCGCGTAGGCGGCGTGGCAAGTCTCCTGTGAAAACTCCGGGCTCAACTCGGAGCCTGCAGGAGGGGCTGCCCTGCTGGAGTGT
+
CCCCCGGGGGGGGGGGGGGGGGGGGGGGGGGGGGGGGGGGGGGGGGGGGGGGGGGGGGGGGGGGGGGGGGGGGGCGGGGGGGGGGGGGGGGGGGGGGGGGGGGGGGGGGGGGGGGGGGGGGGGGGGGGGGGGGGGGGGGGGGG,<FFGGGGGGGGGGGFGGGGFGCFFGGGGGGGGGGGGGGGGGGGGGGGGGCEEGGGECEGFFF?9CCDGG>CFCGGGGDE>CGEFGGGGGGGECFGGGGGFFGFGCEF7>6CGGBGGEGF+72:<EGEBGDC=9@CCD:>GE>C::GFFF449)59<0
@M03506:14:000000000-AKVR1:1:1101:16215:2190 1:N:0:51
ATGAACTCCTACGGGAGGCAGCAGTGAGGAATTTTCCGCAATGGGCGAAAGCCTGACGGAGCAACGCCGCGTGAGGGATGAAGTCTCTAGGGATGTAAACCTCTGTTGGGAGGGACGAAGATCTGACGGTACCTCCTGAGGAAGCCCCGGCTAACTACGTGCCAGCAGCCGCGGTAATACGTAGGGGGCAAGCGTTGTCCGGAATTATTGGGCGTAAAGAGCTCGTAGGCGGTTTGTTACGTCCGCCGTGAAATCCCAGGGCTTAACCCTGGGCTGTCAGTGGATACGGGCAGACTAGAGG
+
CCCCCGGGGGGFGDGGGGGGGGGGGGGGGGGGGGGGGGGDGGGGF@@@FFEGGGACFFEFDGFDFGGGGGDBFCFCEG,BFFGGGGFGGFGGGGEFA<FGGGGCFGGGGGDFDGECFCBFE,?FFEFDDGFC=,C<DDCGGGDFCFFFDCDCGAFF9FGG,D7,><7F:FGGDEFFGFGCCC9CC7:*4*<CFE:<8;FEG>8*AC9CFCFCCGGG58:7@E+<8ECC8@88EGGE6C:+::EE=EGGEG*:>+A9@9<3*7<5+:FFD4639*9C0*02CFFC0**01>>3)).<?F4=>
@M03506:14:000000000-AKVR1:1:1101:24371:2201 1:N:0:51
ATGAACTCCTACGGGAGGCAGCAGTAGGGAATCGTGCACAATGGGGGAAACCCTGATGCCGCGACGCCGCGTGCAGGAAGAAGGCCTTCGGGTTGTAAACTGCTTTTATGAGGGACGATTATGACGGTACCTCATGAATAAGGGGCTGCTAACTACGTGCCAGCAGCAGCGGTAATACGTAGGCCCCAAGCGTTATCCGGAATTACTGGGCGTAAAGTGCGCGTAGGCGTTTTTGTAAGTCGGTCGTTAAATCTCAGGGCTTAACCCTGAGACCGCGAGCGATACTACAAGAAGTGATTTT
+
CCCCCGGGGGGGGGGGGGGGGGGGGGGGGGFGGEFGGGGGGGGGGGGGGGGGGFGGFFGGGGGEEGGGGGGGGGGGGGGGGGGCFGGGGGGGGGGGGGGFFGGGGFFGGGGGGGEGGGGGGCFDGGG7FEG,BDEFF9@FGGGGGGD7F@CEFGGGG@7FCE7@CFGGGGGGGGE9F,@FCCFEEEFEDA7=<<8F9+1=CECB9EGGGGGG>>>C+<EFCCEGCCCFGECEG58CC9>0AC=5752/;CEC7++:<<D3*:9?G7CFGF6=6997DFD))))**1*/26=(7<F?7*/9?
@M03506:14:000000000-AKVR1:1:1101:11775:2222 1:N:0:51
ATGAACTCCTACGGGAGGCAGCAGTGGGGAATATTGGACAATGGGGGAAACCCTGATCCAGCAATGCCGCGTGAGTGAGGAAGGCCTTAGGGTTGTAAAGCTCTTTCGCGCGCGACGATGATGACGGTAGCGCGAGAAGAAGCCCCGGCTAACTTCGTGCCAGCAGCCGCGGTAATACGAAGGGGGCGAGCGTTGTTCGGAATTACTGGGCGTAAAGGGCGCGCAGGCGGCTCTTCAAGTCAGGCGTGAAAGCCCCGGGCTCAACCTGGGAATGGCGCATGGGACTGGAGGGCTAGAGTTC
+
CCCCCGGGGGGGGGGGGGGGGGGGGGGGGGGG<FGGGGGGGGGGGGGGGGGGGGGGGGGGGGGGGGGGGGGGGGGGGGGGGGGGGGGGGGGGGGGGGGGGGFGGGGGGGGGGGGGGGGGGGGGGGGGGGGGGGGGGGGGGGGGGGGGGGGGGGGGGGGGGGGGGGGGGGGGGGGGGGGGFGGGDEGGGGGGGGEGGGGGCGGGGGGGFFGGGGE8CGFEGGGGGGGGDGGGGGFFGEF>EDGGGGGGGDGFFDGGGGFGGGGDCCFGFFGFF569=D>)*97>*:)9;(*71:).7**/1*
@M03506:14:000000000-AKVR1:1:1101:13717:2224 1:N:0:51
ATGAACTCCTACGGGAGGCAGCAGTCGAGAATTTTTCTCAATGGGGGAAACCCTGAAGGAGCGACGCCGCGTGGAGGATGAAGGTCTTCGGGTTGTAAACTCCTGTCATTTGGGAACAAGTCGTACGTAGTAACTGTACGTGCGTTGATAGTACCAGAAGAGGAAGAGACGGCTAACTCTGTGCCAGCAGCCGCGGTAATACAGAGGTCTCAAGCGTTGTTCGGATGCATTGGGCGTAAAGGGTGTGTAGGTGGCGCCGTAAGTCGGGTGTGAAATCTCGGGGCTTAACTCCGAAACTGCA
+
CCCCCGGGGGGGGGGGGGGGGGGGGGGGGGGGGGGGGGGGGGGGGGGGGGGGGGGGGGGGGGGGGGGGGGGGGGGGGGGGGGGGGGGGGGGGGGGGGGGGGGGFGGGGGGGGGGGGGGGGGGGFGGGGGGGGGGGGGGGGGGGGGGGGGGCGFGFFFGFFFGGGGGGGGGGGGGGGGGGFDFGCFGGFGGGGGGEGEE>FFGGFGGGFGFGGGGGGEGDACGGGDG*8CFGGGGGGGD/:EFG0::EF+<FFFFGDDEGG=ECFFGGDEDEB7:7C:7CCFDEC77979**4B3@EDFFF9
@M03506:14:000000000-AKVR1:1:1101:8750:2249 1:N:0:51
ATGAACTCCTACGGGAGGCAGCAGTCGAGAATTTTTGACAATGGGGGAAACCCTGATCGAGCGACGCCGCGTGGAGGACGAAGGTCTTCGGGTTGTAAACTCCTGTCATTTGGGAACAAGGCGTAGGTATTAACTGTGCCTACGTTGATAGTACCAGAAGAGGAAGAGACGGCTAACTCTGTGCCAGCAGCCGCGGTAATACAGAGGTCTCAAGCGTTGTTCGGATTCATTGGGCGTAAAGGGTGTGTAGGTGGCGCGCTAAGTCGGGTGTGAAATTTCGGAGCTTAACTCCGAAACTGCA
+
CCCCCGGGGGGGGGGGGGGGGGGGGGGGGGEGGGGGGEGGGGGGGGGGGGGGGGGGGGGGGGGGGGGGGGGGGGGGGGGGGGGGGGGGGGGGGGGGGGGGGGGGGGGGGGGGGGGGGGGGGGGGGGGGGGGGGGGGGGGGGGGGGGGGGGGGGGGGGG@FGFGGGGFGGGGGDGDGGGGGGGGGGGGGGGGGGGGGGGD9+<EFGGGGGGGGGGFGGGDEGGEEEEDFFGGGGGGG58D*<C7*:EGGFGDEDFGGGFGGDCFGFDE3CDGEFGGG7=><DDDGGFGFAC=55<5@5=BF*
@M03506:14:000000000-AKVR1:1:1101:8267:2258 1:N:0:51
ATGAACTCCTACGGGAGGCAGCAGTCGAGAATTTTTCTCAATGGGGGAAACCCTGAAGGAGCGACGCCGCGTGGAGGATGAAGGTCTTCGGATTGTAAACTTCTGTCATTTGGGAACAAGGTGTGCGCGTTAACTGCGCGCGCATTGATAGTACCAGAAGCGGAAGAGACGGCTAACCCCGTGCCAGCAGCCGCGGTAATACAGAGGTCTCAAGCGTTGCTCGGATCCACTGGGCGGAAAGGGTGCGTAGCCGGCGCGGCAAGTCGGGCGTGAAACCTCGGAGCTTAACCCCGAACCGGCA
+
CCCCCGGGDFDEC;+C7@@;FB<8FF;FC<@CF<FG<CFE@C<,8,@@@@6F@FGGD,FGGGGCGCF+@F+4@::FC:FGGC9,9C5F59C848,B5,95F,EEAFFC95CBA+,BB=,<,EA?+E::6FF7FFA,EFG>++@>CFF93@,@9,7@>3?C,**51=F:FA:CC:1>:*4*1=FGGG,*9<FFFC88CEC+<F?GGG8F*AGG7<C8C*:*<+2*1:**2+90**2:*2//C**:**/1;/*+95=3509)1/9<9**75)>@*9*+9)21C)5*:0:*)*)(05))))05)
@M03506:14:000000000-AKVR1:1:1101:16289:2291 1:N:0:51
ATGAACTCCTACGGGAGGCAGCAGTCGAGAATTTTTCTCAATGGGGGAAACCCTGAAGGAGCGACGCCGCGTGGAGGATGAAGGTCTTCGGGTTGTAAACTCCTGTCATTTGGGAACAATGCGCAAATATTAACTGTATTTGCGTTGATAGTACCAGAAGAGGAAGAGACGGCTAACTCTGTGCCAGCAGCCGCGGTAATACAGAGGTCTCAAGCGTTGTTCGGATTCATTGGGCGTAAAGGGTGCGTAGGCGGCGCGGTAAGTCGGGTGTGAAATCTCGGGGCTTAACTCCGACACTGCG
+
CCCCCGGGGGGGGGGGGGGGGGGGGGGGGGGGGGGGGGGGGGGGGGGGGGGGGGGGFGGGGGD7FCFGGGGGGGEFGGGGGFGGGGGGGGGGFFGGGGGGGFGGGGGGGGGGGGGFGGGGDGGGGGGGGGGGGGGGFFGGGGGGGDEFGGGGGGGGGGGFGFGGGACFCFGGGGGGGGFGGFFFFFF74>FGDGG7*=8FDGFCCB7?BFC9C92B*?GE8;5E?E5C9<++<FF8/:D*:EGF=**1;>CCCECG5>CGC560+9=<2/287*:+*/*9*75/:>D*)29)<@).8?F65
@M03506:14:000000000-AKVR1:1:1101:23989:2321 1:N:0:51
ATGAACTCCTACGGGAGGCAGCAGTAGGGAATTTTCCACAATGGGCGAAAGCCTGATGGAGCAACGCCGCGTGCAGGATGAAGGCCTTAGGGTTGTAAACTGCTTTTATCTGTGACGAATATGACGGTAGCAGATGAATAAGGATCGGCTAACTCCGTGCCAGCAGCCGCGGTCATACGGAGGATCCAAGCGTTATCCGGAATTACTGGGCGTAAAGAGTTGCGTAGGTGGCAGAGTAAGTGGGTAGTGAAAGCGTTCGGCTCAACCGAATAAACATTCTCTAAACTGCTCAGCTACAGGG
+
CC@CCGGGGGGGGDGEB:FFGD8FGGGAFGFGGGGGGGGG<FFGGGGE:FCFFGGCGGGGFGFGGGGGGG7FEEGGG:EF<AFFGFGG,CFGGGEGC<FGGGGGGGGGGGGGGCGG:=CCEFFGGGGGGGGDECFGB9FGDGGG9F:7=FCGGGGGDGGGFGGGGGGGGGFDGGDFB9DFG7F:D<F,8CCC=CEG=?:5::FFCC<98CFEC**:C19A9+>*35**<+;C8E5CCD*C:?FD>+1>C?C2>?EGE>*>E599<5EC=GE:7::CC***0913?476,29)7997*96:)
@M03506:14:000000000-AKVR1:1:1101:8051:2355 1:N:0:51
ATGAACTCCTACGGGAGGCAGCAGTGGGGAATCTTGCGCAATGGGCGAAAGCCTGACGCAGCGACGCCGCGTGGGGGATGAAGCTTCTCGGAGTGTAAACCCCTTTCGACCGGGACGAAACGCCCGCAAGGGCTTGACGGTACCGGTATAAGAAGCCCCGGCTAACTACGTGCCAGCAGCCGCGGTAAGACGTAGGGGGCCAGCGTTGCTCGGAATTACTGGGCGTAAAGGGTTCGTAGGCGGTGCGGTAAGTCGGAAGTGAAATCTCTGGGCTTAACTCAGAGGCTGCTTTCGAAACTGC
+
CCCCCGGGGGGGGGGGGGGGGGGGGGGGGGGGGGGGGGGGGGGGGGGGGGGGGGGGGGGGGGGGGGGGGGGGGGGGGGGGGGGGGGGGGGGGGGGGGGGGGGGGGGGGGGGGGGGGGGGGGGGGGGGGGGGGGGGGFGGGGGGGGGGGGGGGGGGGGGGGGGGGGGGGGGGGGGGGFCGGGGGGGGGDGGGGGGFGGGGGGGGGGDEGC?CEGG5FGGD?7CGGGEEEFGGGFGGGGGFE65EGDEGGG55<:CE:8)>6EF7EG7CDGFGFGGFGC87CF6*AF>FF6CF9=B5>BEFF*
@M03506:14:000000000-AKVR1:1:1101:19539:2359 1:N:0:51
ATGAACTCCTACGGGAGGCAGCAGTAGGGAATTTTCCGCAATGGGCGAAAGCCTGACGGAGCAACGCCGCGTGCAGGAGGAAGGCCTTCGGGTTGTAAACTGCTTTTAAGGGGGACGATTATGACGGTACCCCTAGAATAAGGATCGGCTAATTCCGTGCCAGCAGCCGCGGTCATACGGAAGATCCGAGCGTTATCCGGAATTACTGGGCGTAAAGAGTTGCGTAGGGGGCAGGTAAAGCGAGCAGTGAAAGATCCCGGCTCAACCGGGGGTACATTGTTCGAACTCACCAGCTAGAGCA
+
CCCCCGGGGGGGGGGGGGGGGGGGGGGGGGGGGGGGGGGGGGGGGGGGGGGGGGGGGGGGGGGGGGGGGGGGGGFGGGGGGGGGGGGGGGGGGGGGGGGGGGGGGGGGGGGGGGDGGGGGGGGGGGGGGGGGGGGFFGGGGGGGGCGGGFEGGGGGGGGGGGGGGFFCEGGGGGGGGGGGDGGGFGGGGGGGCCCGGFGGGGGGGCFGGGGGGGGC9CGFFFFC:EGC*:CCCGGFGGGGGEEEECGDFEGFF6C:+7D:EEC??76CEGGF3**9:=C0>4>F6FD=3953>F4@6**9)
@M03506:14:000000000-AKVR1:1:1101:8069:2400 1:N:0:51
ATGAACTCCTACGGGAGGCAGCAGTGGGGAATTTTGCGCAATGGGGGAAACCCTGACGCAGCAACGCCGCGTGGAGGATGAAGTCCCTTGGGACGTAAACTCCTTTCGACCGGGAAGATACTGACGGTACCGGAAGAAGAAGCACCGGCTAACTCTGTGCCAGCAGCCGCGGTAATACAGAGGGTGCGAGCGTTGTTCGGAATTATTGGGCGTAAAGGGCGCGTAGGCGGCGCGGTATGTCACCTGTGAAATCTCCTGGCGCACCTGGGAGCCTGCAGGCGAAACTGCCGTGCTGGAGTGG
+
CCCCCGGGFGGGGGGGGGGGGDFGGGGGGGDFGGGGGGGGEEGGGGGECGGGGGGGGGGGGGGGGGGGEGEFCFGFGDEGGFGFGGGGGGGGCFGGGGGGGGGGGGGDGGDGEGGGGGGGGFGEGEGGCFFGGEGEGFGGGGGGGFEGGEGGGGGGCDF9FECGFGGGGGGGGGGGGFFFGGGDGGGGGGGGCCEGGFEDE*;C?FCC+;FE>C8*<FDC=58C5CCGGGDDDEEEECG7<???CF?FGGFFCE?*0?FF**)***<C5**)***:D?*)9);=*/**.956;FF?>@6).
@M03506:14:000000000-AKVR1:1:1101:16651:2433 1:N:0:51
ATGAACTCTTACGGGAGGCAGCAGTGGGGAATCTTGCACAATGGGGGCAACCCTGATGCAGCGACGCCGCGTGAGCGATGAAGCCCTTCGGGGTGTAAAGCTCTTTCGGCAGGGAAGATTATGACGGTACCTGCAGAAGCAGCTGCGGCTAACTACGTGCCAGCAGCCGCGGTAATACGTAGGCAGCAAGCGTTGTTCGGAGTTACTGGGCGTAAAGGGTGCGTAGGCGGCCCTGTAAGTATGGTGTGAAATCTCCCGGCTTAACTGGGAGGGTGCGCTATAGACTGCGGGGCTCGAGTGG
+
CCCCCGGGGGGGGGGGGGGGGGGGGGGGGGGGGGGGGGGGGGGGGGGGGGGGGGGGGGGGGGGGGGGGGGGGGGGGGGGGGGGGGGGGGFGGGGGGGGGGGGGGGGGGGGGGGGGFGGGGGGGGGGGGDGFGGGGGGGGGGFFGGGGGGGGGGGGGGGGGGFGGGGGGGGGGGGGGGGGGGGGGGGGFGGGGCFEFFGEGCE:CGGFGGFGGGEGGGGGGDGGGGGGGGGG>EGGGFFDACFGGFFCGGFFGFGGGFED35=CFFFGGG::@DGGCGEDD36@?+7D??GB9:57>@>*85
@M03506:14:000000000-AKVR1:1:1101:21889:2444 1:N:0:51
ATGAACTCCTACGGGAGGCAGCAGTCGAGAATTTTTCTCAATGGGGGAAGCCCTGAAGGAGCGACGCCGCGTGGAGGATGAAGGTCTTCGGGTTGTAAACTCCTGTCATTTGGGAACAAGTGCCGGTACATAGCTGCTACCGGCTTGATAGTATCAGAAGAGGAAGAGACGGCTAACTCTGTGCCAGCAGCCGCGGTAATACATAGGGCTCGAGCGTGGTTCGGATGCAGTGGTTGTAAAGGGTGCGGAGGTGGCCTCGGACGTCAGGGGGGGTATGCCGGGGCGTGACTGAGTGTCTGCG
+
CCCCCGGGGGGGGGGEGGGGGGGGG,F;FGGGAFGFGFGGGGGGGGGGG:FGGEGGGG<FGFGGGGGGDGGGGD4<FGGGGGGFFGGGGGGGEGGEGGG95:EFGGG,,,BFFGFG+E<E?95,3>+6+:?<,B,C<=,E<>++3+8,,,,@,,33@,,5,,3DFC,,>CCFC*><,7,>,2@F,<2;FGG7*<EDE7*+>+++?+<+++;****1**22*3888*/0+03<;+*2:<*+0:5*:*:95*7:9E6*<5<***1*2/2C*)*))1*0*/*13))**0)5(2/)0****0**)
@M03506:14:000000000-AKVR1:1:1101:13423:2453 1:N:0:51
ATGAACTCCTACGGGAGGCAGCAGTTAGGAATTTTGGGCAATGGGCGCAAGCCTGACCCAGCAACGCCGCGTGGGTGAAGAAGGCCTTCGGGTTGTAAAGCCCTTTTCTGAGGGAAGATGATGACGGTACCTCAGGAAGAAGCACCGGCTAACTACGTGCCAGCAGCCGCGGTAATACGTAGGGTGCGAGCGTTGCCCGGATTTATTGGGCGTAAAGGGCGCGTAGGCGGCCACGCACGTCCGTTGTGAAATCGCCCGGCTCAACTGGGCGGGGTCAGCGGATACGGTGTGGCTCGAGCAA
+
CCCCCGGGGGGGGGGGGGGGGGGGGGGGGGGGGGGGGGGGGGGGGGGGGGGGGGGGGGGGGGGGGGGGGGGFGGGGGGGGGGGGGGGGGGGGGGGGGGGGGGGGGGGGGGGGGGGGGGGGGGGGGGGGGGGFGFGGGGGGGGGGGGGGGGGGGGGGGGGGGGGGGGGGGGGGCCFGGGGGGGGGFGFEGGGGGGGGGGGGGBECFGGGGGGGGGEGFGGGGGGGGGGGGGGGGGGGEEGFGDCEGE7C<A<EGGGGGFGG*:>F6CCGGGGFGG3=4>CDG>>:7;G44DD?F)/87BE>7
@M03506:14:000000000-AKVR1:1:1101:11774:2480 1:N:0:51
ATGAACTCCTACGGGAGGCAGCAGCGGGGAATTGTTCGCAATGGGCGCAAGCCTGACGACGCAACGCCGCGTGGAGGATGAAGGTCTTCGGATTGTAAACTCCTGTTGCTCGGGACGAAGCGCTTCGATCTAACACGTCGAAGTTTGACGGTACCGGGTGAGGAAGCCCCGGCTAACTCTGTGCCAGCAGCCGCGGTAATACAGAGGGGGCAAGCGTTGTTCGGAATTACTGGGCGTAAAGGGCGCGTCGGCGGCCTTCTAAGTCGAACGTGAAAGCCCCGGGCGCAACCCGGGAACTGCG
+
CCCCCGFGGGGGGGGCEGGDGGGGFCCDGG@GGGEFGGGFCEFCGGEGGGGGFGGGGGGGGGFCEGGGGDD@FEFGGFGGFEGGGGDGFG>=FGFEGGGFGGFCFCFFCEGGGEGGG7<FBF7@FGGFCFCE;FGEGGGCGCFFFGC@F>FGGGCF7:<FFGABFCF+<FF7:CEFF9F:CFEGGEFGFG6;8ECDEECC<CCG+<8C8CGDFFEG8C=EFA8E>*8<FFG?E=FGE*7*00::>EG)*27CCEE327C79FF++**1*9:5<3:05)/*>3:E*795;G:9ED5.5)/77
@M03506:14:000000000-AKVR1:1:1101:23125:2528 1:N:0:51
ATGAACTCCTACGGGAGGCAGCAGTGGGGAATTTTGGACAATGGGCGCAAGCCTGACCCAGCCATGCCGCGTGCAGGATGAAGGCCTTCGGGTTGTAAACTGCTTTTGTACGGAACGAAACGGCTCTTTCTAATAAAGAGGGCTAATGACGGTACCGTAAGAATAAGCACCGGCTAACTACGTGCCAGCAGCAGCGGTAATACGTAGGAGGCAAGCTTTGTTCGGTCTTATTGGGCGTAAAGCGAACGCAGGCGGCCGTATTAGTCCAGGGTGACAGTCTCCGGCATAACCGGAAAAGGAA
+
CCCCCGGFFGGGGGGFDCGFGGFGGG8FCF7EFFG9FGGGGGGGGFF@FEGFFFGGGFGGGGGCF<<<CFECFGGFGFG<F9D,FFCECFGGEFCFFGGGGGGGGDC9?FDCG:F7CFCGGGGG:+CFFBAFFGG<AFA<FF+DGGFGFGEEFF@GD<3+@C,EF9FFC7FGD:@FGFFECFFGFG9?*DFF,:B*BEECEGGGC9:*+5***23*+51<3*31=**/2<F:@+2CE=5*A??E***/;7*5):2)8.9*2+2++*<C+95>***+29*:*6755<))-2995)7)))7).
@M03506:14:000000000-AKVR1:1:1101:15915:2538 1:N:0:51
ATGAACTCCTACGGGAGGCAGCAGTGGGGAATTTTGCGCAATGGGGGAAACCCTGACGCAGCAACGCCGCGTGGAGGATGAAGTCCCTTGGGACGTAAACCCCTTTCGACCGGGAAGATACTGACGGTACCGGAAGAAGAAGCACCGGCTAACTCCGTGCCAGCAGCCGCGGTAATACAGAGGGTGCGCGCGTTGGTCGGAATTATTGGGCGTAAAGGGCGCGTAGGCGGCGCGGTATGTCACCTGTGAAATCGCCTGGGTCAACTGGGAGCTTGCAGGCGAAACTGCCGTGCTGGAGTGG
+
CCCCCGGGGGGGGGGGGGGGGGGGGGGGGGGGGGGGFCFGGGGGGGGGGGGGGGGGC@FGGGEGC@FGGGGGGC:,FGEGGGG<FG8FBFGGDGGGGGG9,BFGGGGGCF>FGCG7FGAFGGGA==FF@F<:7+@7<DBC:FF@FC:FD<7<F>F,><77*7?CF76@CFDG:<CFFGFFAECG*=<:*::?2*8*;08ECCC6+30CFG/*/:*::<=EEEG/*:*0:1:**2?22;7F70<++2:C7?0CF*//2<**27/+3*+2:*:309C**94D3.)/:=C4.)0,)0900>?F3
@M03506:14:000000000-AKVR1:1:1101:13557:2550 1:N:0:51
ATGAACTCCTACGGGAGGCAGCAGTAGGGAATTTTCCACAATGGGCGAAAGCCTGATGGAGCAACGCCGCGTGCAGGATGAAGGCCTTAGGGTTGTAAACTGCTTTTATCTGTGACGAATATGACGGTAGCAGATGAATAAGGATCGGCTAACTCCGTGCCAGCAGCCGCGGTCATACGGAGGATCCAAGCGTTATCCGGAATTACTGGGCGTAAAGAGTTGCGTAGGTGGCAGAGTAAGTGGGTAGTGAAAGCGTTCGGCTCAACCGAATAAACATTATCTAAACTGCTCAGCTAGAGGA
+
CCCCCGGGGGGGGGGGGGGGGGGGGGGGGGGGGGGGGGGGGGGGGGGGGGGGGGGGGGGGGGGGGGGGGGGGGGGGGGGGGGGGGGGGGGGGGGGGGGGGGFGGGGGGGGGGGGGGGGGGGGGGGGGGGGGGGGGGGGGGGGGGGGGGGGGGGGGGGGFGGGGGGGGGGGGGGGGGGGGGGGGG7DFGGGGGGGGGGGGGGDFGGGGFGFGGGGGGGGGGGGGGECECFGGFGE=GFGGGGGGGGFGFFGGFGF=C8>DGGCDFFF=DEGE@FF=CGFGC>=@?FFFFBG44?F*7??FF)
@M03506:14:000000000-AKVR1:1:1101:18863:2562 1:N:0:51
ATGAACTCCTACGGGAGGCAGCAGTCGAGAATTTTTCTCAATGGGGGAAACCCTGAAGGAGCGACGCCGCGTGGAGGATGAAGGTCTTCGGGTTGTAAACTCCTGTCATTTGGGAACAAGTCGTACGTATTAACTGTGCGTGCGTTGATAGTACCAGAAGAGGAAGAGACGGCTAACTCTGTGCCAGCAGCCGCGGTAATCCATAGGTCTCAAGCGTCGTTCGGATTCATTGGGCGTAAAGGGTGCGTATGCGGCGCGGTTAGTCGGGTGGGAAATCTCGGAGCTTAACTCCGAACCTTCC
+
CCCC@E@FFGGGEEDEEGGGGGG8FGDFGGGGGGGGGGGDFGGFGGG+,FFFGGGGCFCEFGGEGGGGGGGGDGG@CFGGGDGGGGGGGGGGCFFFGFFGDFEFGEGFGGFCECDFFFGFGGGGGGGDFDFA<FFGGAFGGGGGCFFDFG97@FFCCG7D<FDDFGGGGGGGGGEFCCF,?,,7>;,*,,=44C7:CE8C+5++,++5++?BC+>3;*83:/8*/1*90CCG6CCC*:5:?C*C75*98*:C9=55*))/*2*3+9*9*/:>7**2*/*29)8CC6DB<FF7755).)/9)
@M03506:14:000000000-AKVR1:1:1101:20915:2563 1:N:0:51
ATGAACTCCTACGGGAGGCAGCAGTAGGGAATTTTCCGCAATGGGCGAAAGCCTGACGGAGCAACGCCGCGTGCAGGAGGAAGGCCTCCGGGTTGTAAACTGCTTTTGTCTGCGACGATTATGACGGTAGCAGAAGAATAAGGATCGGCTAATTCCGCGCCAGCAGCCGCGGTCATACGGGAGATCCGAGCGTTAACGGGAATTACGGGGCGTAGAGAGTCTGGTAGGTGGCGGGGAAAGCGAGCAGTGAAAGATTCCGGCTCAACAGAAGTCACTTTGTTCGAAGTCTGCCGCGGGATCC
+
CA@CCFFGGGEEFGFGGCGFGE,E;EGG@GDEFGD@F7@CCCGF8@CEE@6EC<@8F:@CCCFF<@C:F@=+>7<F,B@,C<F@FCG8E>FEGG:FCFFF,5CEEFE<B<EFFEE7>F7,:,<5AF>B<+8CAF@F,,<BFE,FE@<FDFEBC,7>FGDEE:CF,>FC7:*1F:FCB,<*<FF7C::B71*1<***+*::;CC++<//8*:?C8*;++/++++20<<8<+*0*2**1///*7*:*/00<AC77*+230975:DGG7<4**0*0*20:9**0*)**)**)**,))).)))))
@M03506:14:000000000-AKVR1:1:1101:19687:2582 1:N:0:51
ATGAACTCCTACGGGAGGCAGCAGTCGAGAATTTTTGACAATGGGGGAAACCCTGATCGAGCGACGCCGCGTGGAGGATGAAGGTCTTCGGATTGTAAACTCCTGTCATTGGGGAACAAGGTGCATACGTTAACTGCGTGTGCATTGATAGTACCCGAAGAGGAAGAGACGGCTAACTCTGCGCCAGCAGCCGCGGTAATACAGAGGTCTCAAGCGTTGCCCGGATTCATTGGGCGTAAAGGGTGCGTAGGCGGCGCGGTAAGGCGGGTGTGAAATCTCGGAGCTTAACTCCGAAACTGCA
+
CCCCCGGGGGGGGGGGGGGGGGGGGGGGGGCGGGGGGGGGGGGGGGGGGGGGGGGGGGGGGGGGGGGGGGGGGEEGGGGGGGGFGGGGGGGGGGGGGGGGGGGGGGGGGGGGGGGGGGGGGGGGGGGGGGGGGGFGGGGGGGGGGGGFGGGGGGGGGGGGGGGGGGGGDGGGGGGGGGGGGGGGGGGGFFFFGGGGGG7BFEGGGGGGFGGGFFCEGGGD++;?*2?FFC?C?CFG5CCFGGGFEEEDEGGGGGGDGF315C=6CCE3*1:>F77CD877F;3>*97?BC=7>3)0<BFF*
@M03506:14:000000000-AKVR1:1:1101:17658:2589 1:N:0:51
ATGAACTCCTACGGGAGGCAGCAGTGGGGAATTTTGCGCAATGGGCTAACGCCTGACGCAGCAACGCCGCGTGGAGGATGAAGGTCTTTGGATTGTAAACTCCTGTCAGCAGGGAAAAAGCGAATCGGCCTAACACGCCGGTGAGTTGATTGTACCTGCAGAGGAAGCCCCGGCTAACTCTGTGCCAGCAGCCGCGGTAATACAGAGGGGGCAAGCGGTATTCGGAATTATTGGGCGTAAAGGGCGCGTAGGCGGCGTGGCAAGTGGATGGTGAAATCCCGCGGCTTAACCGAGGAACTGC
+
CCCCCGGGD9FFEGGGGGGGGGGGGGGGGC;CFFG<FGGGGGGGGGGGGGGGGGFGGGGGGGGFGGGGGGGCFGCFGFGGC9FFFEFGGGGFGGGGFGGGFGGGFGGEFGGGGGGFDEFECGGGEGGGGDGFFFGGGEFCGGC@DFCCF,FFGGFGGFFFFAFFFCFED<>FGG*BFGG,FCEGDGFG7FF7<FCFG7C8C9?CFGG:D5>C5@CFG5CE5+<8F>EC?CC?FGG=E=):=C?C*:/987EGCEE)*8<D5:0A:>C4<DE7F749:B*27>55=>D)67*4<:DD@.)7*
@M03506:14:000000000-AKVR1:1:1101:12812:2605 1:N:0:51
ATGAACTCCTACGGGAGGCAGCAGTGGGGAATATTGGACAATGGGCGCAAGCCTGATCCAGCCATGCCGCGTGGGTGATGAAGGCCCTAGGGTTGTAAAGCCCTTTCGGCGGGGAAGATAATGACGGTACCCGCAGAAGAAGCCCCGGCTAACTTCGTGCCAGCAGCCGCGGTAATACGAAGGGGGCTAGCGTTGCTCGGAATCACTGGGCGTAAAGCGCACGTAGGCGGCTTTTTAAGTCGGGGGTGAAATCCTGGAGCTCAACTCCAGAACTGCCTTCGATACTGAGAAGCTCGAGTCC
+
CCCCCGGGGGGGGGGGGGGGGGGGGGGGGGGG9FFGGGGGGGGGGGGGGGGGGGGGGGGGFGGGGGGGGGGGGGGGGGGGGGGGGGGGGGGGGGGGGGGGGGGGFGGGGGGGGGGGGGGGGGGGGGGGGGGGEGGGGGGGGGGGGGGGGGGGFFGGEFGGGGGGGGGGGGGGGGGCGGGEGGGEEGCEGGGGGGGG<FGGGGGGGGFGFGGGGCGFGGGGGGGFFGDGGGGGCEGGGGCFFECGGGEGGGGGDGGFC>4DCCDFD:CFGG?FG>FGFFGGGFFGGFFFFDF?:6FDBBFF@
@M03506:14:000000000-AKVR1:1:1101:13321:2617 1:N:0:51
ATGAACTCCTACGGGAGGCAGCAGTGGGGAATATTGGACAATGGGGGCAACCCTGATCCAGCAATGCCGCGTGTGTGAAGAAGGCCTTCGGGTTGTAAAGCACTTTTGTCCGGAACGAAACGCGCTTGGTGAATAGCCAGGTGAACTGACGGTACCGGAAGAATAAGCACCGGCTAACTTCGTGCCAGCAGCCGCGGTAATACGAAGGGTGCAAGCGTTACTCGGAATTACGGGGCGTAAAGGGTGCGTAGGTGGTTTTTTAAGTCCGTTGTGAAATCCCTGGGCTCAACCTGGGAATGGC
+
CCCCCGGGGGGGGGGGGGGGGGGGGGGGGGGG<FGGGFGGGGGGGGGGGGGGGGGGGGGGGGGGGGGGGGGGGGGGGGGGGGGGGGGGGGGGGGGGGGGGGGGGGGGGFGGGGGGGGGGGGGGGGGGGGFGFFGGGGGGGGGFGGGGGGGGGGGGGGGGGGFGGGGGGGGGGGGGGGGGGGGGGGGGGGGGGFGGGGGGGGGGGCFEGCFGDCFGGGGE55AFGGGEGGC9**2:EC*9EFCEECGCDEGGGGGG>275CCFGCFGED:DEFGGGF>FCFFFFGG>F447:05))77)9:5
@M03506:14:000000000-AKVR1:1:1101:18306:2629 1:N:0:51
ATGAACTCCTACGGGAGGCAGCAGTCGAGAATTTTTCTCAATGGGGGAAACCCTGATCGAGCGACGCCGCGTGGAGGATGAAGGTCTTCGGATTGTAAACTCCTGTCATTGGGGAACAAGGTGCATACGTTAACTGCGTGTGCATTGATAGTACCCGAAGAGGTAGAGACGGCTAACTCTGTGCCAGCAGCCGCGGTAATACAGAGGTCTCAAGCGTTGTTCGGATTCATTGGGCGTAAAGGGTGCGTAGGCGGCGCGGTAAGTCGGGTGTGAAATCTCGGAGCTTAACTCCGAAACTGCA
+
CCCCCGGGGGGGGGGGGGGGGGGGGGGGGGGGGGGGGGGGGGGGGGGGGGGGGGGGGGGGGGGGGGGGGGGFGGGGGGGGGGGGGGGGGGGGGGGGGGGGGGGGGGGGGGGGGGGGGGGGGGGGGGGGGGGGGGGGGGGGGGGGGGFGGGGGGFFGGGEGGGGGGGGGGGGGGGGGGGGGGGGGGGGGGGGGGGGGEGGGGGGGDGGGGGGGGGGGEEECGGGG58?EGCF?CCFEEG3CGGEFGGGDGGGGGGGGC:DD:CF?+9:DCDCD>DD+2/?DFB@E*9:?<DFDFFD:)*099
@M03506:14:000000000-AKVR1:1:1101:15139:2642 1:N:0:51
ATGAACTCCTACGGGAGGCAGCAGTCGAGAATTTTTCTCAATGGGCGAAAGCCTGAAGGAGCGACGCCGCGTGGGGGATGAAGGGTTTCGATCCGTAAACCCCTGTCATTTGCGAACAAACCTTATTATTGAATAGATGATGAGCTGATTGTAGCGAAAGAGGAAGGGACGGCTAACTCTGTGCCAGCAGCCGCGGTAATACAGAGGTCCCGAGCGTTGTTCGGATTCACTGGGCGTAAAGGGTGCGTAGGTGGCGGGGTAAGTTTGATGTGAAATCTCCGGGCTTAACCCGGAAAAGGCA
+
CCCCCGGGGGGGGGGGGGGGGGGGGGGGGGGGGGGGGGGGGGGGGGGGGGGGGGGGGGGGGGGGGGGGGGGGGGGGGGGGGGGGGGGGGGGGGGGGGGGGGGGCGGGGGGGGGGGGGDGFGGGGGGGGGFGGGGGGGFGGGGGGGGGFFGGGGGGGEGGGGGGGGGGGGGGGGGGGGFCGGGGGGFGGGGGCCCEGGEGGGGGGGGGGGFCGGGCEGGGG8EC8?>>FGGGFGFGGEGDGGGE*:7*>ECE9CEGGC:D95EGGF7CCFFGFGGD+7**0>@F57;C=4C)2:>BD4@@>.
@M03506:14:000000000-AKVR1:1:1101:10849:2703 1:N:0:51
ATGAACTCCTACGGGAGGCAGCAGTGGGGAATATTGGACAATGGGCGCAAGCCTGATCCAGCCATGCCGCGTGAGTGATGAAGGCCCTAGGGTTGTAAAGCTCTTTCACCGATGAAGATAATGACGGTAGTCGGAGAAGAAGCCCCGGCTAACTTCGTGCCAGCAGCCGCGGTAATACGAAGGGGGCTAGCGTTGTTCGGAATTATTGGGCGTAAAGAGCGTGTAGGCGGCTTCACAGGTCCGCTGTGAAAACTCGAGGCTCAACCTCGAGCCGTCGGTGGAAACCGTGTAGCTAGAGTCC
+
CCCCCGGGGGGGGGGGGGGGGGGGGGGGGGGG,FFFFGGGGGGGGGGGGGGGGGGGGGGGGGGGGGGGGGGGGGGGGGGGGGGGGGGGGGGGGGGGGGGGGGGGGGGGGGGD@FDGGGGGGGFGGGGEFGGGGGGGGGGGGGGGGGGGGGGGGGGGGGFGGGGGGGGGGGGGGGGGFFGGGGGGGGGGGGGGFGDGG9EGGGGGGGGGFGGGGGGFGFCCCCC;@CFGCEGG=EFGFGGGGGDEGGGGGGFGC7EDGFGGC6CCFGFGEDC>9<C=5:C7C3=CA7D:0954=FF@4?B?@
@M03506:14:000000000-AKVR1:1:1101:22176:2715 1:N:0:51
ATGAACTCCTACGGGAGGCAGCAGTAGGGAATCTTGGACAATGGGGGAAACCCTGATCCAGCCATGCCGCGTGAGTGATGAAGGCCTTCGGGTTGTAAAACTCTTTCGGCGGGGACGATAATGACGGTACCCGCAGAAGAAGCTCCGGCTAACTTCGTGCCAGCAGCCGCGGTAATACGAAGGGGGCTAGCGTTGTTCGGAATTACTGGGCGTAAAGCGCGCGCAGGCGGCCTTTCAAGTCAGGGGTGAAAGCCCGGAGCACAACTCCGGAATTGCCTTTGAAACTGTCAGGCTCGAGTAC
+
CCCCCGGGGGGGGGGGGGGGGGGGGGGGGGGGGGGGGGGGGGGGGGGGGGGGGGGFGGGGGGGGGGGFFGGGE:FGGGGGGGGGGGGFFGGGGGEGGGGGGGGGGGGGGGGGGGEEEGFGGGGGGGGGGGGFBFGGGFGGGGGGFGGGGGGGGFFGCG::FGGGGGFGEGC<FGGFGGG@FGGCCCDEFGGE;*5:FGEG>?5@9@?F?FGD*:;5EF55C=*::ECEEE*28+++3+:<<+<***29;9:ED=5CC377*2>7CCC7E:C)7C7F**20*@FFCFC6):@0@).0<>*)1
@M03506:14:000000000-AKVR1:1:1101:15460:2724 1:N:0:51
ATGAACTCCTACGGGAGGCAGCAGTGGGGAATCTTGCGCAATGGCCTAACGGCTGACGCAGCGACGCCGCGTGTGGGATGAAGCTCTTCGGAGTGTAAACCACTGTTGCCCGGGACGGATAGCTCGATTAATCGAGCCTGACGGTACCGGGTGAGGAAGCACCGGCTAACTCCGTGCCAGCAGCCGCGGTAATACGGGGGGTGCGAGCGTTGTCCGGAATCACTGGGCGGAAAGGGCGCGTCGGTGGGTTGATAAGGGTGTGGTGAAAGTCCGGGGCTCAACCTGGGCACGGCGCGCGAAA
+
CCCCCGFFFFGGGEGGGGGEFGGGGGGGDCGGGGGGGGGGGGGGGGFGCFEGEGEDFGGGGGGGGEEFEDEFECFGGCFGGEGG@FFGGFGEGGGGGGGGGGGGGGGGGFFGGGGGGGGGEFGGGGGGGGGGGCEFGGGG@FGGGGGGGGGGGGGGGGCGGCFGGGGFGGGCCGGFGGFGFGFG@EBCGGEGGGGGDDGEGCCDG8CCG8;EC:@CCCCGFGGGF*8CE*:8C58CC*/:2*2:7AE):5:C>9<7<><DG5>*/*+*<>77C<DGC35C*)0<C4*).7.33.5..8)7)
@M03506:14:000000000-AKVR1:1:1101:14706:2725 1:N:0:51
ATGAACTCCTACGGGAGGCAGCAGTCGAGAATTTTTCTCAATGGGGGAAACCCTGAAGGAGCGACGCCGCGTGGAGGATGAAGGTCTTCGGGTTGTAAACTCCTGTCATTTGGGAACAAGACGTACGTATTAACTGTACGTGCGTTGATAGTACCAGAAGAGGAAGAGACGGCTAACTCTGTGCCAGCAGCCGCGGTAATACAGAGGTCTCAAGCGTTGTTCGGATTCATTGGGCGTAAAGGGTGCGTAGGTGGCGCGGTAAGGCGGGTGTGAAATTTCGGAGCTTAACTCCGAAACTGCA
+
CCCCCGGGGGGGGGGGGGGGGGGGGGGGGGEGGGGGGGGGGGGGGGGGGGGGGGGGGGGGGGGGGGGGGGGGGGGGGGGGGGGGGGGGGGGGGGGGGGGGGGGGGGGGGGGGGGGGGGGGGGGGGGGGGGGGGGGGGGGGGGGGGGGFGGGGGFGGGGGGGGGGGGGGGGGGGDGGGGGGGGGGGGGGGGGGGGGGGGGGGGGGGGFGGGGGGGGGGGGCFCEEC?ECC0<C?FGGGEGGGEE*::C5:CGFFFFGG@GCE=F+0>EG/C*7>*:?F?DFG)<=C:>6<7@?F3<::FB4*
@M03506:14:000000000-AKVR1:1:1101:16536:2731 1:N:0:51
ATGAACTCCTACGGGAGGCAGCAGCTAGGAATCTTGGGAATGCGCGAAAGCGTGACCCAGCAACGCCGCGTGGGCGATGAAGGCCTTCGGGTCGTAAAGCCCTTTTGCAGGGGACGATAGTGACGGTACCTTGCGAATAAGCCACGGCTAACTACGTGCCAGCAGCCGCGGTAATACGTAGGTGGCAAGCGTTGTCCGGATTTACTGGGCGTAAAGGGCGTGCAGGCGGTCTGTTAAGTTCAGGGTGAAAGCTCCCGGCTCAACTGGGAGAGGTCCTTGGATACTGGCAGACTTGAGGGAG
+
CCCCCGGGGGGGGGGGGGGGGGGGGGGGGGGGGGGGGGGGGGGGGGGGGGGGGGGGGGGGGGGGGGGGGGGGGGGGGGGGGGGGGGGGGGGGGGGGGGGGGGGGGGGGGGGGGGGGGGGGGGGGGGGGGGGFCGGGGGGGGGGGGGGGGGGGGGGGGGGGGGGGGGGGGGGDGGGGGGCFGGGGGGGGGGGGFEGGGGGGGGGGGGGGGGD88ECFFGGGGGGFGGGGGG=CFGGGGCC7C?GGGGGGG7CGF6CFGFGG=<FGC9FG6D5BGFDGFBGG6*02C@DFBD3:46=FFFD35
@M03506:14:000000000-AKVR1:1:1101:20675:2784 1:N:0:51
ATGAACTCCTACGGGAGGCAGCAGTGGGGAATTGTTCGCAATGGGCGCAAGCCTGACGACGCAACGCCGCGTGGAGGATGAAGATCTTCGGGTCGTAAACTCCTTTCGATCGAGACGAATTCCCTGGGGGTGAATACCCTCTGGGGTTGACGGTACCGATAGAAGAAGCCCCGGCTAACTCCGTGCCAGCAGCCGCGGTAATACGGGGGGGGCAAGCGTTGTTCGGAATTACTGGGCGTAAAGGGCTCGTAGGCGGCCAACTAAGTCCGACGCGAAATCCCTCGGCTTAACCGGGGACCTG
+
C<CCCGGGGGGGEDE;:@CEGCEFFGGGDEG<FGGGFGGGGGGGFCC:C@EFGGGGGC:FEFBE:CGGGGGCEGECE7EBF9FGCFFEGGGGGGCCGDBBFGFGFGGGFGGGGGFGCG7FEFFCE<<D@:F:BFGFA@:CCFGGEDGFDGGGGGGGGG7*=*=CFFFGG7*4=*CCF:<AFEFC:**<<ECGFGDGGGEE8<<FGGDGECGCG5FE*CG**;89CEG88CFGF+08*/9EC5EGGG6CGCC*9C=DC))9:C66+20**)*0)19C3>C>F6):5>*8):68>735))))0
@M03506:14:000000000-AKVR1:1:1101:14036:2819 1:N:0:51
ATGAACTCCTACGGGAGGCAGCAGTGGGGAATTGTTCGCAATGGGCGCAAGCCTGACGACGCAACGCCGCGTGGAGGATGAAGGTCTTCGGATTGTAAACTCCTGTTGCTCGGGACGAAACGCTTCGACCTAACACGTCGAAGTTTGACGGTACCGGGTGAGGAAGCCCCGGCTAACTCTGTGCCAGCAGCCGCGGTAATACAGAGGGGGCAAGCGTTGTTCGGAATTACTGGGCGTAAAGGGCGCGTAGGCGGCCTTCTAAGTCGAACGTGAAATCACCGGGCCCACCCCGGGCACTGCG
+
CCCCCGGGGGGGGGGGGGGGGGGGGGGGGGGGGGGGGGGGGGGGGGGGGGGGGGGGGGGGGGGGGGGGGGGGGGGGGGGGGFGGGGGGGGGGGGGGGGGGGGGGGGGGGEGGGGGGGGGGGGGEGGGGGGGGGFCFGCGFFGGGGGGGGGGGGGGGGGFGGGGGGGGGCFGB@F7CGFG@FGGGGGGGGGGGGGGGGCGCFF9FEFGDGEG5EFGGEEECECCECE5CFGG?FFFGG*>*<EEGGGGGGDEFGGG3E)9*?:CCCDE<FD7F*C*AC*9CDEDD5>D)8DE9>7).)))10
@M03506:14:000000000-AKVR1:1:1101:16516:2824 1:N:0:51
ATGAACTCCTACGGGAGGCAGCAGTCGAGAATTTTTGACAATGGGGGAAACCCTGATCGAGCGACGCCGCGTGGAGGATGAAGGTCTTCGGATTGTAAACTCCTGTCATTGGGGAACAAGGTGCATACGTTAACTGCGTGTGCATTGATAGTACCCGAAGAGGAAGAGACGGCTAACTCTGTGCCAGCAGCCGCGGTAATACAGAGGTCTCAAGCGTTGTTCGGATTCATTGGGCGTAAAGGGTGGGTAGGCGGCGGGGTAAGTCGGGTGTGAAGTCTCGGAGCTTAACTCCGAAACTGCA
+
CCCCCGGGGGGGGGGGGGGGGGGGGGGGGGGGGGGGGGGGGGGGGGGGGGGGGGGGGGGGGGGGGGGGEGGGGGEGGGGGGFGGGGGGGGGGGGGGGGGGGGGGGGGFGFGGGGGGGGGGGGGGGGGFGGGGFGGGGGGEGGGGGGGGGGGGGGFFFDEEFGGGGGGGGGGGGDGGGCFFGGFFFCGFFGFGGGGGGDEGGFGG9CFF:9CCCEFGEGECFFEG?5*<C7:FFE=E*:<89EC67*29:CC9DE5)*8<DD+9+39CC7D*7>>*<C@**1077*):?<*84B>>))6@40
@M03506:14:000000000-AKVR1:1:1101:7127:2858 1:N:0:51
ATGAACTCCTACGGGAGGCAGCAGTAGGGAATATTGGACAATGGGCGCAAGCCTGATCCAGCCATGCCGCGTGGGTGATGAAGGCCCTAGGGTTGTAAAGCCCTTTCGGCGGGGAAGATAATGACGGTACCCGCAGAAGAAGCCCCGGCTAACTTCGTGCCAGCAGCCGCGGTAATACGAAGGGGGCCAGCGTTGCTCGGAATCACTGGGCGTAAAGCGCACGTAGGCGGCTTTTTAAGTCGGGGGTGAAATCCTGGAGCTCAACCCCAGAAGTGCCTTTGATACTGAGAAGCTCGAGTCC
+
CCCCCGGGGGGGGGGDGGGGGGGGGEFGGGGGGGGGGGGGGGGGGGGGGGGGGGGGGGGGGGGFEFGGGGGFGEGFGGGGGGGGGGGGFGGGFGGGCFGGGGGGGGGGGGGGGGGDGGGGGGFFFEGGGGG?EFGGGGGGGGFFFDGGGGGGGFFGGCC7FFGGGGFGGDFF<@@9FGGDFGGGGGD5CFGGGGGGEFGGGEGFGCCEGFFGG>>>CGDCECE>CFGGGGGG=6CFF8CFC*:EED5/*0+<*<?FF>D<666AC*1*2/*)*2*0?@F*2*/++*:4:CFB66)85>65/
@M03506:14:000000000-AKVR1:1:1101:22070:2877 1:N:0:51
ATGAACTCCTACGGGAGGCAGCAGTCGAGAATTTTTCTCAATGGGGGAAACCCTGAAGGAGCGACGCCGCGTGGAGGATGAAGGTCTTCGGATTGTAAACTCCTGTCATTTGGGAACAAGGTGTGCGCGTTAACTGCGCGCGCATTGATAGTACCAGAAGAGGAAGAGACGGCTAACTCTGTGCCAGCAGCCGCGGTAATACAGAGGTCTCAAGCGTTGTTCGGATTCATTGGGTGTAAAGGGTGCGGAGGCGGCGCGGTAAGCCGGGTGTGAAATTGTGGAGCTTAACTCCGATCCTGCA
+
CCCCCGGGGGGGGGGGGGGGGGGGGGGGEGGGGFGGFGGGGGFGGGGFGGGFGGGGGFGGGGGEEGGGGGGGGGDFFEGGGFGGEFGGFGGEGGGGGGGGFGGGGGGCA?BEFEFFFFGGGFGGGFGCGC@>DGG<DF7FDFGGCCCDCGGGGB;FB,3?<FFCFFFFGCGEGGGCFE@ECG,FEC:FCFF7CGGCG88FDBF99FFEGGGGDGGE**22*:CG88*<:9+:CG/2:<:9?EGGGGD98=E5DGC3*7<<2C6++7C<:3>>CD:+:0*2**02:)>*6C6,.0))0/9)0
@M03506:14:000000000-AKVR1:1:1101:23820:2951 1:N:0:51
ATGAACTCCTACGGGAGGCAGCAGTAGGGAATTTTCCGCAATGGGCGAAAGCCTGACGGAGCAACGCCGCGTGCAGGAGGAAGGCCTTCGGGTTGTAAACTGCTTTTGTCTGCGACGATTATGACGGTAGCAGAAGAATAAGGATCGGCTAATTCCGTGCCAGCAGCCGCGGTCATACGGGAGATCCGAGCTTTATCCGGAATTACTGGGCGTAAAGAGTTGCGTAGGTGGCAGGTAAAGCGAGCAGTGAAAGACTCCGGCTCAACCGTATGCCCCTTTTTCGAACTCAACATCTAGAGCA
+
CCCCCGEGC<EGEGEEFGGEGGGFGFGGGG@@@EFFGGGEG@FC8E:F@CFFGG@<EGGDC7F<<6@@FF@C>@7<C=FG7F@:@F<FFFGDGG7?A,<FFFCFFGCCFGGFFGDCF=:B+C<?<FEFGEGDGGF,DFGGFF@@GCFGGGDGG@C,6<F7@F7FF:F:>C:@C<FGFGF>7<CFGGGGD@F*>CFCE9CE7C*4<BG?@;FCC5**<+*32<7C88:80<*2CC*1++?F+:C5EG6?8CE7>EG>GF:)***3CCFG***.7***15**0).2:>C42*.,)/=**9?*)
@M03506:14:000000000-AKVR1:1:1101:6648:2953 1:N:0:51
ATGAACTCCTACGGGAGGCAGCAGTGGGGAATTGTTCGCAATGGGCGCAAGCCTGACGACGCAACGCCGCGTGGAGGACGAAGACCTTCGGGTCGTAAACTCCTTTCGATCGAGACGAACGGTCTCCGGGTGAACAATCCGGAGGAGTGACGGTACCGAGAGAAGAAGCCCCGGCTAACTCCGTGCCAGCAGCCGCGGTAATACGGGGGGGGCAAGCGTTGTTCGGAATTACTGGGCGTCAAGTGCTCGTAGGTGGCCAGCTAAGCCAGACGTGAAATTCCTCGGCTTCACCGGGGAACTG
+
CCCCCGGGGGGGGCGE@CECGEDGGCF8F@@DFGGGFCGFGGGGGGGGDGGGFFFFGGGCFGECFEEEEGDGGGCGGEGGGGGGDGGGGGGGGEGGFGDG<FGGGCFEGA<:=FCCGGECDEGGE<FEGGGEGFGGG@CFGGEEGECEFABFE<CFFGGGG<7<CCFGG7FCDFFCFFGG7<?C>C59EGGGFGECGG5*8@FFGGGDE::>E>E>E*;88CFFCCEEFFGGFGG5=E9**2<+209*/*17CF63*)9<*A>EGG60:057**CE*6*:C*77ED35(20-5.><3))7*
@M03506:14:000000000-AKVR1:1:1101:15655:2956 1:N:0:51
ATGAACTCCTACGGGAGGCAGCAGTGGGGAATCTTGGACAATGGGCGCAAGCCTGATCCAGCCATGCCGCGTGAGTGATGAAGGCCTTCGGGTTGTAAAACTCTTTTGGCGGGGACGATAATGACGGTACCCGCAGAATAAGCTCCGGCTAACTTCGTGCCGGCAGCCGCGGTAATACGAAGGGGGCTAGCGTTGTTCGGAATTACTGGGCGTAAAGGGCGCGTAGGCGGCCGCCTTTGTCAGGTGTGAAAGCCCCAGGCCCAACCTGGGAATTGCACTTGGGACGGGGTGGCTTGAGTTG
+
CCCCCGGGGGGGGGGGGGGGGGGGGGGGGGGGFGGGGFGGGGGGGGGGGGGGGGGGFGGGGGGGGGGGGGGGGGGFGGGGGGGGGGGGGGGGGGGGGGGGGGGGGGGFGGGGGGEEGGGGGGGGGGGGGGGGGGGGGFGGGCGDGGGEE7<FFGGGGGFGGGGGEEEGGG@EFFEGGFGGGDGGGGG>CFFGE*?EFGGGGCFCEFCGGGGGGDGGGGGCCCEECCG?8E=CC5EECEGCFFCGFFFGCCFFG=FDEEGF*:C=CDGFFCC?5<CF*7:*?F>=F59BB7>BF475)9=**
@M03506:14:000000000-AKVR1:1:1101:11875:2969 1:N:0:51
ATGAACTCCTACGGGAGGCAGCAGTGGGGAATTGTTCGCAATGGGCGCAAGCCTGACGACGCAACGCCGCGTGGAGGATGAAGATCTTCGGGTCGTAAACTCCTGTCGAATGGGACGAACGGGTCGCGAGCAAACAACTCGCGGCCGTGACGGTACCGTTAAAGGAAACCCCGGCTAACTCCGTGCCAGCAGCCGCGGTAATACGGGGGGGGCAAGCGTTGTTCGGAATTACTGGGCGTAAAGGGTGCGTAGGCGGTTCGCTAAGTTGGATGTGAAAACTATGGGCTCAACCCATAGCCTG
+
CCCCCGGGGGGGGGGGGGGGGGGGGGGGGGGGGGGGGGGGGGGGGGGGGGGGGGGGGGGGGGGGGGGGGGGGGGGGGGGGGGGGGGGGGGGGGGGGGGGGGGGGGGGGGGGGGGGGGGGGGGGGGGDGGGGGGGFGGGGGGGGGGGGGGGGGGGGGGGGDGGGGGGGGGFGGGGGGGFC?:FGCCGGGCEGGGGGGGGCGDDGGGGGGGGGGDE8EEGGGGCGCEGGECGDCEFFDGGCGDCFF5FEDC:CCDFEG:)7CECDCFG+*<*+99C7?7*76777FG4*72CF(>>)./7760
@M03506:14:000000000-AKVR1:1:1101:14196:2989 1:N:0:51
ATGAACTCCTACGGGAGGCAGCAGTGGGGAATTGTTCGCAATGGGCGCAAGCCTGACGACGCAACGCCGCGTGGAGGATGAAGGTCTTCGGATTGTAAACTCCTGTTGCTCGGGACGAAAAGCTCCGACCTAATACGTCGGAGTCTGACGGTACCGGGTGAGGAAGCCCCGGCTAACTCTGTGCCAGCAGCCGCGGTAATCCAGAGGGGGCGAGCGTTGTTCGGAATTATTGGGCGTAAAGCGCTCGTAGGCGGGATTGGAGGTCCGTGTTGAAAGACCTCGGCTCAACTGAGGGACCGGG
+
CCCCCGDFFGGGGEGFGGGCGGGGGGGGG@@EGGGFFGGGEEGFGGDGGEGGGGGGFEF@FGGGGGGGGGDFEFFFGFFGFCGCECFCFFF?FGDEAEEE<<FADFFAF<FGDGEGGCFGGF8,B<F:<FFGFGGGCFFD>F:FFAF;;FGGFCFEDGEFEFGGGFF@F7FD7*4FF,<CCFEGGGFG8FFGDEC82/*<+0+:<*@EECCG5>8C*2:?*<;C*8*A@F++<:;E5?CFCGG=EDED5EGG3:EC*)949ED/:7E5=F=:7>*?9599C5;C:596(*)2:3)5:;B>)
@M03506:14:000000000-AKVR1:1:1101:17751:3013 1:N:0:51
ATGAACTCCTACGGGAGGCAGCAGTGGGGAATCTTGGACAATGGGCGCAAGCCTGATCCAGCCATGCCGCGTGAGTGATGAAGGCCTTCGGGTTGTAAAACTCTTTTGGCGGGGACGATAATGACGGTACCCGCAGAATAAGCTCCGGCTAACTTCGTGCCAGCAGCCGCGGTAATACGAAGGGGGCTAGCGTTGTTCGGAATTACTGGGCGTAAAGCGTGCGCAGGCGGCTTCTCAAGTCAGGGGTGAAAGCCCAGAGCTCAACTCTGGAATTGCCTTTGAGACTGAGTGGCTTGAGTAC
+
CCCCCGGGGGGGGGGGGGGGGGGGGGGGGGGGGGGFGGGGGGGGGGGGGGGGGGGGGGGGGGGGGGGGGGGGGGGGGGGGGGGGGGGGGGGGGGGGGGGGGGGGGGGFGGCGGGGGGGGGGGCGDGGGGGGGGGGGGFGGGGGFGGGGGGEGGGGGGGGGGGGEGGGGGGGGGGGFGGGGGGGGGGGGGGGGEGGGGGGG5CGGGFCFFGGGEC*@FGG:*?EGGDGD8?E8E6:EFEFFGFGG=CAD*9CGG=:9C4DG7?F?FC?*:C?:>CF+:8C>777*<76):FFFF45)09FF6
@M03506:14:000000000-AKVR1:1:1101:9080:3014 1:N:0:51
ATGAACTCCTACGGGAGGCAGCAGTGAGGAATTTTCCGCAATGGGCGAAAGCCTGACGGAGCGACGCCGCGTGTGAGAAGAAGGCCTTCGGGTCGTAAACCACTGTCGAAGGGGACGATATTGACGGTACCCTTGGAGGAAGCCCCGGCTAACTACGTCCCAGCAGCCGCGGTAATACGTAGGGGGCCAGCGTTGCTCGGAATTACTGGGCGTAAAGGGTCCGTAGGCGGTGTGGTACGTCGGGAGTGAAATCTCTGGGCTTAACTCAGAGGCTGCTTTCGAAACGGACGTGCTAGAGTGG
+
CCCCCD9FGGCCEGGGF7CCFGFFEEFEGFG@AFGGGEGGGE9FF,@@CC@EC<<EFBF@C@BFC:FGGGG:C@,,5CF8<AED8=FGDD:FGGGCFGGGGG7FCEG<?FCB:+>:@BCF:<<B9=7FFG9F933@3@:+@FF@BF**55>C7F;CFA,11<FBF>GGE:<FCF7FFGG,7*FE<EGCGGFEE***3<;CGGGG?9CEFGC*:8C>CGEG6*?@8:5CE5*:/A*0<+/;AEEG*2*90:9<7C+2AFGFG56F::AD7CG33**/*1*2935=E)7)4953@50@**96)
@M03506:14:000000000-AKVR1:1:1101:12005:3059 1:N:0:51
ATGAACTCCTACGGGAGGCAGCAGTCGAGAATTTTTGACAATGGGGGAAACCCTGATCGAGCGACGCCGCGTGGAGGATGAAGGTCTTCGGATTGTAAACTCCTGTCATTTGGGAACAAGGCGCGCGTATTAGCTGTGCACGCGTTGATAGTACCAGAAGAGGAAGAGACGGCTAACTCTGCGCCAGCAGCCGCGGTAATACAGAGGTCTCGAGCGTTGTTCGGATTCATTGGGCGTAAAGGGTGCGTAGGTGGCGCGGTAAGTCGGGTGTGAAATTTCGGAGCTTAACTCCGACACTGCA
+
CCCCCGGGGGGGGGGGGGGGGGGGGGGGGGGGGGGGGGGGGGGGGGGGGGGGGGGGGGGGGGGGGGGGGGGGGGGGGGGGGGGGGGGGGGGGGGGGGGGGGGGGGGGGGGGGGGGGGGGGGGGGGGGGGGGGGGGGGGGGGGGGEGDFDGGGGFGGCFGGGGGGGGGGFFGGGGGGGGGGGGDGCGGGFFGGGEGGGGEC@CGGGGGGGGGGFEC:8?CGFGGGDGGG7?FCGGGGEGGGGGG*:CECEGG7=C=5A7CD7/90+973*7/)**22:**29@>769:79D*453)0.)64*
@M03506:14:000000000-AKVR1:1:1101:25335:3077 1:N:0:51
ATGAACTCCTACGGGAGGCAGCAGTAGGGAATCTTGCGCAATGGGCGAAAGCCTGACGCAGCCATGCCGCGTGAATGATGAAGGTTTTAGGATTGTAAAATTCTTTCACCGGGGAAGATAATGACGGTACACGGAGAAGAAGCCCCGGCTAACCTAGTGCCAGAAGACGCGGTAATACGTAGGGGGCCAGCGTTGCTCGGACTTAGGGGGCGTACAGGGCGCGTAGGCGGATAGTGTAGTCAGAGGGGAGAGCCCAGGGTAAAACCGTGGTGAAGACTTTGATCTTGGAACTGTGGAGTAA
+
CCCCCAFCFGGFGGGDFGGGGGGGG9C,BEGG,CF,F7CEGGGGG8CFCG7CFGGG,:,7@FCF,EAGGECFG,C<FFFGGGGGA,CE9EF<FGGGGGGDE<FGFGGG<,BFFEFGDG?<<FFC,BFG=+55>:+@@<,,33D>+8>7<++,,,35@3=,,3@,@F,5@FGCF1*,77<,,4=7B@C*CFFC*4B:9+41C**+3++*2*1:8***<CE*:CE**:*+/5//*000<:7:+000AF*):*/:**1*/7/9<+:++***:D5)**:+09C>0==7+9?45*9:4@6)17))*
@M03506:14:000000000-AKVR1:1:1101:14127:3093 1:N:0:51
ATGAACTCCTACGGGAGGCAGCAGTGAGGAATTTTCCGCAATGGACGCAAGTCTGACGGAGCAACGCCGCGTGCAGGAGGACGCTTTTCGGAGTGTAAACTGCTTTTCTGTGGGACGAGGATGGACGGTACCACAGGAAGAAGCCCCGGCTAACTACGTGCCAGCAGCCGCGGTAATACGTAGGGGGCGAGCGTTGTCCGGAGTTACTGGGCGTAAAGGGCATGCAGGCGGTCCGACACGTTTTGTGTGACAGCGGGTGGCTTAACTACCCGAGGATACGAAAGACGGTAGGACTTGAGGG
+
CCCCCGGGGGGGGGGGGGGGGGGGGGGGGGGGGGGGGGGGGGGGGGGGGGGGGGGGGGGGGGGGGGGGGGGGGGGGGGGGGGGGGGGGGGGGGGGGGGGGGGGGGGGGGGGGGGGGGGGGGGGGGGGGGGGGGGGGGGGGGGGGGGGGGGGGGGGGGGGGGGGGGGGGGGGGGGGGGGGGGGGGGGGGGGGGGDGGGGGGGGGECFFFGGFGGGGDCGGGGGGGGGGG5EG88:E=EEGG0ACGGFGGGFC3>CEGG@DGC:<CFFFDCFGF)1CC*8*C<:)265DE:*<:796=**9<)
@M03506:14:000000000-AKVR1:1:1101:21286:3113 1:N:0:51
ATGAACTCCTACGGGAGGCAGCAGTAGGGAATCTTGGACAATGGGGGAAACCCTGATCCAGCCATGCCGCGTGAGTGATGAAGGCCTTCGGGTTGTAAAACTCTTTCGGCGGGGACGATAATGACGGTACCCGCAGAAGAAGCTCCGGCTAACTTCGTGCCAGCAGCCGCGGTAATACGAAGGGGGCTAGCGTTGTTCGGAATTACTGGGCGTAAAGCGCGCGCAGGCGGCCTTTCAAGTCAGGGGTGAAAGCCCGGAGCTCAACTCCGGAATTGCCGTTGAAACGGTCAGGCTCGAGTAG
+
CCCCCGGGGGGGGGGGGGGGGGGGGGGGDGFGGGGGGGGGGGGGGGGGGGGGGGGGGGGGGGGGGGGGGGGGGGGGGGGGGGGGGGGGGGGGGGGGGGGGGGGGGGGGGGGGGGGGGGGGGGGGGGGGGGGGGGGGGGGGGGGFGGGGGGGGGGGFGGGGGGGGGGGGGGGGGGGGGGGGGGGGGGGGGGGGEGGGGGGG8CEGDCFG6FGGGGGFFGEGG8CCGGGGGGDCG6E?CGFGG7<?FG5C5<FG475>=3<C7<=F?*<6*7C:59=7F)7**)03<)/)-/7:FF)707*.*
@M03506:14:000000000-AKVR1:1:1101:17130:3145 1:N:0:51
ATGAACTCCTACGGGAGGCAGCAGTCGAGAATTTTTCTCAATGGGGGAAACCCTGAAGGAGCGACGCCGCGTGGAGGATGAAGGTCTTCGGATTGTAAACTCCTGTCATTTGGGAACAAGGTGTGCGCGTTAACTGCGCGCGCATTGATAGTACCAGAAGAGGAAGAGACGGCTAACTCTGTGCCAGCAGCCGCGGTAATACAGAGGTCCCAAGCGTTGTTCGGATTCATTGGGCGTAAAGGGTGCGTAGGCGGCGCGGTAAGTCGGGGGTGAAATCTCGGAGCTTAACTCCGCAACTGCA
+
CCCCCGGGGGGGGGGGGGGGGGGGGGGGGGGGGGGGGGGGGGGGGGGGGGGGGGGGCGGGGGGDGEGGGGGGGGGGGGGGGGGGGGGGGGGGGGGGGGGGGGGGGGGGFGGGGGGGGGGGGGGGGGGGGGGGGGGGGGGGGGGGGGGGGGGGGGGGGGGGGGGGGFGGGCFGGGGGGGFFFGGCGGGGGGGGGEEG*CGGGGGGFFGGC<EFGGGGCEGECGGECG5EC:CFC=CEE=9FFFC=EGEGD5><D=5<*7CC*/>+3CED*5*)19:<*77<F:55>)0@<:@0))))7)??7
@M03506:14:000000000-AKVR1:1:1101:14439:3164 1:N:0:51
ATGAACTCCTACGGGAGGCAGCAGTGGGGAATTGTTCGCAATGGGCGCAAGCCTGACGACGCAACGCCGCGTGGAGGATGAAGATCTTCGGGTCGTAAACTCCTGTCGAGCGGGACGAACACCTATCCGGCTAACATCCGGGAAGGCTGACGGTACCGCTAAAGGAAGCCCCGGCTAACTCCGTGCCAGCAGCCGCGGTAATACGGGGGGGGCAAGCGTTGTTCGGAATTACTGGGCGTAAAGGGCTCGTAGGCGGACAACTAAGTCGGACGGGAAATCCCCAGGCTCAACCTGGGAACTG
+
CCCCCGGGGGGGEEGCF@FFGGGGFGGGGEEFFFGGGDGGEGGFGFCCCEGGGGGGGGGEGGGEGGFEGGGGGGCFGGDGFCGGAEFFGGDEGGGGGFFGGGGGCFGGFGGGGDFGE>C<@A7DF>@FCEGDGGG:FGFEEEGGGGGDECEGGGGGCFC74*CFGGGFG@EFGDG>EGGFGGEGGGFFFFGGGGGGGEEE8EFFF>EGDGGDGCCCCC22:CFCEGDCC6CCCEFGGG3CEEFGE7CCCCGG3<:C*0)*1AC6FCFDGCCB)97*/7:*7>:=C55>2>::FFF:)976*
@M03506:14:000000000-AKVR1:1:1101:9315:3168 1:N:0:51
ATGAACTCCTACGGGAGGCAGCAGTCGAGAATTTTTCTCAATGGGGGAAACCCTGAAGGAGCGACGCCGCGTGGAGGATGAAGGTCTTCGGATTGTAAACTCCTGTCATGAGGGAACAAACCTACGCGTTTAACTGATGCGTAGCTGATAGTACCTCAAGAGGAAGAGACGGCTAACTCTGTGCCAGCAGCCGCGGTAATACGTAGGCAGCGAGCGTTGTTCGGAATTACTGGGCGTAAAGCGCGCGCAGGCGGTCCTTCAAGTCAGAGGTGAAAGCCCAGAGCTCAACTCTGGAATGGCC
+
CCCCCGGGGGGGGGGGGGGGGGGGGGGGGGGGGGGGGGGGGGGGGGGGGGGGGGGGGGGGGGGGGGGGGGGGGGGGGGGGGGGGGGGGGGGGGGGGGGGGGGGGGGGGGGGGGGGGGGGGGGGGGGGGGGGGGGGGGGGGGGGGGGGGGGGGGGGEFGGGGGGGGGGFGGGGGGGGGGGGGGGGGGGGDGGGGGGGGGDGFGGGGGGGGGGGGGGGEGGGGGGGGDGGCF77CFGDEGGGFGGGGGEGEGGGGGGD5BC:EFF9EGGGGGGFG=FFF:3DFF>*39D410749?FFF??F4
@M03506:14:000000000-AKVR1:1:1101:9940:3169 1:N:0:51
ATGAACTCCTACGGGAGGCAGCAGTGGGGAATCTTGGACAATGGGGGCAACCCTGATCCAGCAATGCCGCGTGAGTGATGAAGGCCTTCGGGTTGTAAAGCTCTTTTGCCAGGGACGATGATGACGGTACCTGGAGAATAAGCCCCGGCTAACTTCGTGCCAGCAGCCGCGGTAATACGAAGGGGGCAAGCGTTGTTCGGAATTACTGGGCGTAAAGGGCGCGTAGGCGGCTTATCAAGTCAGGCGTGACATTCCCGGTCCCAACCTGGGGGCTGCGCTTGATACTGATGAGCTTGAATGG
+
CCCCCGGGGGGFGGGGGGGCGGFGGFGFGC@F<FFF,CFGGGFGFECGGGGFEFFGGGGGGFFGGEEFFGG=FF@FFDGDFCD<FGFEFFEGGFGGGGFGGGGGGGGGGGGGG>DFDGGGGGCFGG:CFEEGGGGGEBFEGFF3FGFFGGDFGGFF+F>CFEFGGGCFGGCGG7FGFGG>FGGDCECE*<FD<FGE>CCCE>GGG@FFFCG8CCGGGFEGEG8:>>*<EEDGG+:C9<C<9CCFCC=CA*3AC?+0/</5*:CC596CCDC:37*5<>C5>>*0?6C*676467)<@F?F)
@M03506:14:000000000-AKVR1:1:1101:22470:3173 1:N:0:51
ATGAACTCCTACGGGAGGCAGCAGTCGAGAATTTTTGACAATGGGGGACACCCTGATCGAGCGACGCCGCGTGGAGGATGAAGGTCTTCGGGTTGTAAACTCCTGTCATTTGGGAACAAGGCGGATGTATTAACTGTACATGCGTTGATAGTACCAGAAGAGGAAGAGACGGCTAACTCTGTGCAAGCAGCCGCGGTAATACAGAGGTCTCAAGCGTTGTACGGATTAATGTGGCGCAAAGGTGTTGTAGGCTGCGCGCTGGGTCGGGTGTGATAATTAGCAGCTTAACTCCGAAACTGCC
+
CCCCCE@FCFGEFEGGGGG;@C8F<FE,8,,;@DF,C;CAE@EDFCGG+CED+@FG9FGCGEE7:@F:FC@FGG,BCF8FF9,<=<,C<DGGFGGGC9A,,:E9F:?FCFA9F@EDF<3,3+@:F7FGAF9DGG9CFCFFF9,@+@C@,3@E;,7=,5,6DFGGFC7A,2:**5*,6>2<FCCB,7,1=,,6<FEGC@:BF<24,2=29<++<+9?**:A+3*1***0+++++358*1)2+7+22*:99?++*:55*.//*290:95CF<*57*0+01*9*/1*2*:*-:*))))77*1/0
@M03506:14:000000000-AKVR1:1:1101:12701:3201 1:N:0:51
ATGAACTCCTACGGGAGGCAGCAGTGAGGAATTTTCCGCAATGGGCGAAAGCCTGACGGAGCGACGCCGCGTGTGGGAAGAAGGCCTTCGGGTCGTAAACCACTGTCGAAGGGGACGATAATGACGGTACCCTTGGAGGAAGCCCCGGCTAACTACGTGCCAGCAGCCGCGGTAAGACGTAGGGGGCAAGCGTTGTTCGGAATTATTGGGCGTAAAGCGCTCGTAGGCGGGATTGGAAGTCCGTGTTGAAAGACCTCGGCTCAACTGAGGGACCGGCTCGGATACTCTAATCCTTGAGGCA
+
CCCCCGGGGGGGGGGGGGGGGGGGGGGGGGGGGGGGGGGGGGGGGGGGGGGGGGGGGGGGGGGGGGGGGGGGGGGGGGGGGGGGGGGGGGGGGGGGGGGGGGGGGGGGGGGGGGGDFCFGGGGGGGGGGGGGGFFFFFFGFFGFCGGGGGDEGFGGGGGGGGGGGFEFEGGGGGGGGGG4<FFGGGGGGGGE>GEGC:CGCCEFFFC+<8FECE*CFC8EC*://*;F>EG>5CCCFGGGFCC=FFF5CFFG4ACG6<CCF*9A:?FGGGG3FDDCCDDDG0.5C@D4):B)*01@=FFF3
@M03506:14:000000000-AKVR1:1:1101:11373:3209 1:N:0:51
ATGAACTCCTACGGGAGGCAGCAGTGGGGAATCTTGCGCAATGGGCGAAAGCCTGACGCAGCGACGCCGCGTGAGGGAAGAAGGCTCTCGGGTTGTAAACCTCTTTCAGAAGGGACGAAGCCACTCGGGTTAATAGCCCAGAGGGTGACGGTACCTTCAGAAGAAGCCCCGGCTAACTACGTGCCAGCAGCCGCGGTAATACGTAGGGGGCAAGCGTTGTCCGGATTTATTGGGCGTAAAGAGCGTGTAGGCGGCTAGGTAGGTCCGTTGTGAAAACTCGAGGCCCAAACTCGGGACGCCG
+
CCCCCFGGGGGGGGGGGGGGGGGGGGGGGGGGGGGFGGGGGGGGGGGGGGGGGFFFGGGGGGGGGGGGGGGGGGGGGGGEGGFEGGGGGGGGGGGGGGF?FGGGGGGGGGGGGGGGGGGGGGGGGGGGGGEGGGGGGGGGGGGGEGGGGGGG:::F9DCFGC<CFGF=FFGC<CFGGGGF@AAFF9,C7C:CEDE>ECEC7C>9<FGGGGC/;8882;EEGGGE8;?@@EC9CGC8*:5@FGGEC:CG=CFCCC2/*)5C79<9?CE5+1:BCCFC*79D4)77*8*0(97<))0.)).))
@M03506:14:000000000-AKVR1:1:1101:20686:3212 1:N:0:51
ATGAACTCCTACGGGAGGCAGCAGTGGGGAATATTGCGCAATGGGCGAAAGCCTGACGCAGCGACGCCGCGTGTGGGATGACGGCCTTCGGGTTGTAAACCACTGTCGGGAGGGACGAATGCCCCGCAAGGGGAGTGACGGTACCTCCAAAGGAAGCACCGGCTAACTCCGTGCTAGCATCCGCGGTAATACGGAGGGTGCGAGCGTTGTCCGGAATCACTGGGCGTAAAGGGCGCGTAGGCGGCCTGATAAGTAGGGGGGGAAATCCTGCGGCTTAACCGCAGGGCTGCCTTCTAAACTT
+
CCCCCECEEFFG@CF>FEGEEEGGFCGFFGGGGGGGGGGCCEFC,,@CGGGGGGFFF:C@FEEGE:@CECEFGCFCECGCF9F=FGGFFGFGGGGCGGGGFDFDDGA77=FCCFG7FC+>AC<,D7CCC@7<EGGFCCGEEFFF9@,FCFFG7F?<,?<FFGEGGDC,?:F*=1*,24,,7<5:/*28E@+@C>E58*;8C8/?CCECGEF?88E8CE7+<:*/;CCE5/A+:5*:CE555CEG>EEG*3+<7<CGCB7)**1::*<*<0<75577FFGGG)5*/)9)(1)4@F9**/)/*
@M03506:14:000000000-AKVR1:1:1101:9989:3228 1:N:0:51
ATGAACTCCTACGGGAGGCAGCAGTGGGGAATATTGGACAATGGGCGCAAGCCTGATCCAGCCATGCCGCGTGGGTGATGAAGGCCCTAGGGTTGTAAAGCCCTTTCGGCGGGGAAGATAATGACGGTACCCGCAGAAGAAGTCCCGGCTAACTCCGTGCCAGCAGCCGCGGTAATACGGAGGGGACTAGCGTTGTTCGGAATTACTGGGCGTAAAGCGCACGTAGGCGGATTTGTAAGTCAGGGGTGAAATCCCGGGGGTCAACCTCGGAACTGCCTTTGATACTGCAAGTGTCGAGTCC
+
CCCCCGGGGGGGGGGGGGGGGGGGGGGGGGGG,FGGGGGGGGGGGGGGGGGGGGGGGGGGGGGGGGGGGGGGGGGGGGGGGGGGGGGGGGGGGGGGGGGGGGGGGGGGGGGGGGGGGGCGGGGGGGGGGGGGGGGGGGGGGGGFGGGGGCCGGGGGGGGGGGGGGGGGG*<BFFGGGGGG7CEGGGG8FGGGCGGGFGGGGDFGGGGGDGGGGGEGGGGGGEGGGGGGGGCC*C9EGFF09?G?FGGG@9<9:66>CEG)2:CCGF?CGG=336DF4*:C7B?G79FFD>FB*=*75@FFB
@M03506:14:000000000-AKVR1:1:1101:19834:3233 1:N:0:51
ATGAACTCCTACGGGAGGCAGCAGTGGGGAATCTTGCACAATGGGCGAAAGCCTGATGCAGCGACGCCGCGTGAGCGATGAAGCCCTTCGGGGTGTAAAGCTCTTTCGACGGGAACGATAATGACGGTACCCGGAGAAGAAGCTGCGGCTAACTACGTGCCAGCAGCCGCGGTAATACGTAGGCAGCGAGCGTTGTTCGGAATTACTGGGCGTAAAGAGTGTGTAGGCGGTGCTCCCAGTCTGTTGTGAAATCTCCCGGCTTAACTGGGAGGGTGCAGCGGAAACTAGAGTGCTAGAGGGG
+
CCCCCGGGGGGGGGGGGGGGGGGGGGGGGGGGGGGGGGGGGGGGGGGGGGGGGGGGGGGGGGGGGGGGGGGGDGGGGGGGGGGGGGGGGGGGGGGDGGGGGGGGGGGGGGGGGGGGGGGGGGGGGGGGGGGGGGGGGGGCGGGGGGGGGGGGGGFGGGGGGGGGGGGFGGCEGGGGGGGCEFDGG7EGGGGGEEEE59EGGGGGGG7FFGGGGECFF+*0@9ECCGGGGGGGG?CEF:9+<EGGGGGGGGFFCECFGFGGGCF7C>FGF*:>CD3=479DG:):CFG?AF?>64*6=FF:)
@M03506:14:000000000-AKVR1:1:1101:7751:3242 1:N:0:51
ATGAACTCCTACGGGAGGCAGCAGTGGGGAATATTGGACAATGGGCGAAAGCCTGATCCAGCAATGCCGCGTGAGTGATGAAGGCCTTAGGGTTGTAAAGCTCTTTTACCCGGGATGATAATGACAGTACCGGGAGAATAAGCTCCGGCTAACTCCGTGCCAGCAGCCGCGGTCATACGGAGGATCCAAGCGTTATCCGGAATTACTGGGCGTAAAGAGTTGCGTAGGTGGCATTGTAAGTCGGTAGTGAAAGCGTGGGGCTCAACCCCATATACATTATCGAAACTGCAAAGCTAGAGGA
+
CCCCCGGGGGGGGGGGGGGGGGGGGGGGGFGGGGGGGGGGGGGGGGGGGGGGGGGGGGGGGGGGGGGGGGGGGGGGGGGGGGGGGGGGGGGGGGGGGGGGGGGGGGGGGGGGGGGGGGGGGFGGGGGGGGGGGGGGGGGGGGGFGGGGGGGGGGDFGFGGGGGGGGGGGGEEGGGGGGGGGGGGFGGFDFGGEGGGGGGGGDGFGGGGGGGGGGCDGGFGGFGGEGGGGGGDFDCF7:*<9CGE:*:>ECE:CFCCGEDGC*/<<<6CE36):7>?D47CG@;6:@*=<C=>654@???F)
@M03506:14:000000000-AKVR1:1:1101:20231:3245 1:N:0:51
ATGAACTCCTACGGGAGGCAGCAGTGGGGAATCTTGCGCAATGGCCTAACGGCTGACGCAGCGACGCCGCGTGTGGGATGAAGCTCTTCGGAGTGTAAACCACTGTTGCCCGGGACGAATAGCTCGAGTAATCGAGCCTGACAGTACCGGGGGAGGAAGCACCGGCTAACTCCGTGCCAGCAGCCGCGGTAATACGGGGGGTTCGAGCGTTGTCCGGAATTACTGGGCGGAAAGGGCGGGTAGGTGGTTTGAGAAGGGTGTGGTTGAAGGCCGGGGGTCAAGCCCGGATCTGCCGTGCCGG
+
CCCCCGGGGGGGFEFGGDGGGGCGCFGGEGGG<FFGFCF:FEGGGGGGGFCD>+@EFDE>7:CF:FEEGGG>CGFGE8<?<?E8,BFCGGGCFECFG<E<=E=FGGGFC<FCFFGGGGGGGDFGGG>+@<9<@FC<+C,@,DC9,@FFGGD*<7=FEG+*FC<:7C7FFF?E,*=**29CCFCC>588*:*/C:+;8>5C***//;6CGE>C8+</?*8*+0<++0;8C5=*:A55*:)22*/702**2**+*1<DF:***/7***0*+**093C*)0**9*1*:>).(16:*95)00)8.
@M03506:14:000000000-AKVR1:1:1101:7985:3281 1:N:0:51
ATGAACTCCTACGGGAGGCAGCAGTCGAGAATTTTTCTCAATGGGGGAAACCCTGAAGGAGCGACGCCGCGTGGAGGATGAAGGCCTTAGGGTTGTAAAGCTCTTTCAGCGGGGAAGATAATGACGGTACCCGCAGAAGAAGCCCCGGCTAACTTCGTGCCAGCAGCCGCGGTAATACGAAGGGGGCTAGCGTTGCTCGGAATCACTGGGCGTAAAGCGCACGTAGGCGGCTTTCTAAGTCAGGGGTGAAATCCTGGAGCTCAACTCCAGAACTGCCTTTGATACTGGAGAGCTTGAGTCC
+
CCCCCGGGGGGGGGGGGGGGGGGGGGGGGGGGGGGGGFGGGGGGGGGGGGGGGGGGGGGGGGGGGGGGGGGFGGGGGGGGGGGGGGGGFGGGGGGGGGGGGGGGGGGGGGGGGGGGGGGGGGGGGGGGGGGGGGGGGGGGGGGDFGGGGGGGGGGGGGCGCGGGGGFGGGGGDGGGGGGGGECFGGCGGFGGCGGGGGGGGGGGGGF?EGGGG5887CEGGCC8CFEFGGGG*<FGD?FFGCGGGDEDGC+97CE0CFGG6CF+::CCCGG?<FDCFFFFGF=7?=F4:54?)8?F<;=79
@M03506:14:000000000-AKVR1:1:1101:7789:3289 1:N:0:51
ATGAACTCCTACGGGAGGCAGCAGTGGGGAATTTTGCGCAATGGGGGAAACCCTGACGCAGCAACGCCGCGTGGAGGATGAAGTCCCTTGGGACGTAAACTCCTTTCGACCGGGAAGATACTGACGGTACCGGAAGAAGAAGCACCGGCTAACTCTGTGCCAGCAGCCGCGGTAATACAGAGGGTGCGAGCGTTGTTCGGAATTATTGGGCGTAAAGGGCGCGTAGGCGGCGCGGTATGTCACCTGTGAAATCTCCTGGCTCAACTGGGAGCTTGCAGGCGAAACTGCCGTGCTGGAGTGT
+
CCCCCGGGGGGGGGGGGGGGGGGGGFFGGGGGGGGFGGGGGGGGGGGGGFGGGGGGGGGGGGGGGGGGGGGGGGGGGGGGGGGGFFGGGGGGGGGGGGGGFGGGGGGGGGGGGGGGGGGGGGGGGGGGFEGGGGCGGGGFGGGGGGGGGGGEGGGFFFFGGGGGGGGGGGGE=FEGGGAF9FGCCGEGECEGC*8CFGGGGGGGF7EFGGFGGGG>CFD5EGGGGCCFEGGGEEGGGGGGG?EFGGC*<CGGGFCFC:4DFFCFGGC<FC5><FCCDFCD<>35EFDF1<305;9?:::>*
@M03506:14:000000000-AKVR1:1:1101:17546:3295 1:N:0:51
ATGAACTCCTACGGGAGGCAGCAGTGGGGAATTTTGCGCAATGGGCTAACGCCTGACGCAGCAACGCCGCGTGGAGGATGAAGGTCTTTGGATTGTAAACTCCTGTCAGCGGGGAAAAAGCAACCGTACCTCATACGTACGGAAGTTGATCGTACCCGCAGAGGAAGCCCCGGCTAACTCTGTGCCAGCAGCCGCGGTAATACAGAGGGGGCAAGCGTTATTCGGAATTATTGGGCGTAAAGGGCGCGTAGGCGGCCTGGCAAGTGGAAGGTGAAATCACGCGGCTTAACCGAGGAACTGC
+
CCCCCGGGGGGGGGGGGGGGGGGGGGGGGGGGGGGGGGGGGGGGGGGGGGGGGGGGGGGGGGGGGGGGGGGGGGFGGEGGGCFGGGGGGGGGGGFGGGGGGGGGGGGGGGGGGGDGGGGGGGGGGGGGGGGGGGGGGGGGGGGGGGGGGGGGGGGGGGGGGGGGGFGGG>FFFGDGGGGGGFGCGGGGGGGGGGGGGGGGGEGCGGGGGGGGGGFGD?ECFGFGGDGCCFGCCCDFC:>ECFFGGEEC:5EGGDGG=>FGD*CF?FGF+C59FC7?C@*9*0>=E7<?:F=;3>>>F@6F4
@M03506:14:000000000-AKVR1:1:1101:8498:3311 1:N:0:51
ATGAACTCCTACGGGAGGCAGCAGTCGAGAATTTTTCTCAATGGGGGAAACCCTGAAGGAGCGACGCCGCGTGGAGGATGAAGGTCTTCGGGTTGTAAACTCCTGTCATTTGGGAACAAGACGTACGTATTAACTGTACGTGCGTTGATAGTACCAGAAGAGGAAGAGACGGCTAACTCTGTGCCAGCAGCCGCGGTAATACAGAGGTCTCAAGCGTTGTTCGGATTCATTGGGCGTAAAGGGTGCGTAGGTGGCGCCGTAAGTCGGGTGTGAAATTTCGGAGCTTAACTCCGAAACTGCA
+
CCCCCGGGGGGGGGGGGGGGGGGGGGGGGGGGGGGGGGGGGGGGGGGGGGGGGGGGGGGGGGGGGGGGGGGGGGGGGEGGGGGGGGGGGGGGGGGGGGGGGGGGGGGGGGGGGGGGGGGGGGGGGGGGGGGGGGGGGGGGGGGGGGGGGGGGGGGGGFGGGGGGGGGGGGGGGGDGGGGGGGGGGGGGGGGGGGGGGGGGFGGGGGGGGFGGGGGGEGGCFCEGGGGGGGGGGGGCC5DEFGGFE:>9EEE:FGFGEDGGE*9EFGGGCDC>CFFGGBGFC33:6?F4<C?BB5B@>F4@/
@M03506:14:000000000-AKVR1:1:1101:11409:3314 1:N:0:51
ATGAACTCCTACGGGAGGCAGCAGTCGAGAATTTTTCTCAATGGGGGAAACCCTGAAGGAGCGACGCCGCGTGGAGGATGAAGGTCTTCGGATTGTAAACTCCTGTCATTGGGGAACAAGGTGCATACGTTAACTGCGTGTGCATTGATAGTACCCGAAGAGGAAGAGACGGCTAACTCTGTGCCAGCAGCCGCGGTAATACAGAGGTCTCAAGCGTTGTTCGGATTCATTGGGCGTAAAGGGTGCGTAGGTGGCGCGGTAAGTCGGGTGTGAAATTTCGGAGCTTAACTCCGAAATTGCA
+
CCCCCGGGGGGGGGGGGGGGGGGGGGGGGGGGGGGGGGGGGGGGGGGGGGGGGGGGGGGGGGGGGGGGGGGGGGDGGGGGFFGGGGGGGGGGGGGGGFGGGGGGGGGGGGGGGGGGGGGGGGGGGGGGGGFGGGGGGGGGGGGGGGGGGFGGGGGGGGDGGGGGFGGGGGGGGGGGGGGGGGDGGGGGGGGFGEGGGEEGGGGFGGGGGGGFCGFE:CGGGGGCEGDF:CEGGGGGGG55CFGGGEGGGGG:CFFGDD3DC:C9ADGD5>EFCC>FGFCFG>>EF4>F4>F0B@5))*///
@M03506:14:000000000-AKVR1:1:1101:12020:3319 1:N:0:51
ATGAACTCCTACGGGAGGCAGCAGTGGGGAATATTGCGCAATGGGCGAAAGCCTGACGCAGCGACGCCGCGTGGGGGATGAAGCTTTTCGGAGTGTAAACCCCTTTCGACCCGGACGAATGACCCGCAAGGGTTTGACGGTACCTGCAGAAGAAGCCCCGGCCAACTACGTGCCAGCAGCCGCGGTAATACGTAGGGGGCGAGCGTTGTCCGGAATTAGTGGGCGGAAAGAGCTCGTAGGCGGTTTGGCAAGTCGGGTGTTAAAACTCCGGGCTCAACTCGGAGACGCCACTCGATCCTTC
+
CCC<CGGGGGGGGGGGGGGGGGGGGGGGGGGG9FFFGGGGGGGGGGGED@CGFGDGFGGGGGECGGGGGGGFGGGGGGGGGGGGGGGFFGDFGGGGFEGGGCFGFFGGGGGGGGGEFGCFFGGGGGGDECGG>F::CECFEGGFF,FGFFFG?FFGGFGD:CFCFGGGFG=<7FFFCCCFC5*1:CCC++0;F@*A>>88:/1**:C5CFGD5**2<9+30C=****//86*;06:EC386*::E5*7+0<=7EGC5)1)*+2<+C?C65CDG37+20*;D35:*)*.3>82?55<).**1
@M03506:14:000000000-AKVR1:1:1101:11003:3338 1:N:0:51
ATGAACTCCTACGGGAGGCAGCAGTCGAGAATTTTTCTCAATGGGGGAAACCCTGAAGGAGCGACGCCGCGTGGAGGATGAAGGTCTTCGGGTTGTAAACTCCTGTCATTTGGGAACAAGTCGTACGTAGTAACTATACGTGCGTTGATAGTACCAGAAGAGGAAGAGACGGCTAACTCTGTGCCAGCAGCCGCGGTAATACAGAGGTCTCAAGCGTTGTTCGGATTCATTGGGCGTAAAGGGTGCGTAGGTGGCGCCGTAAGTCGGGTGTGAAATTTCGGAGCTTAACTCCGAAACTGCA
+
CCCCCGGGGGGGGGGGGGGGGGGGGGGFGGEGGGGGGGGGGGGGGGGGGGGGGGGGGGGGGGGGGGGGGGGEFGFFGGGGGGGGGGGGGGGGGGGGGGGGGGGGGGGGGGGGGGGGGGGGGGGGGGGGGFGGGGGGGGGGGGGGG@FCEEGFGFFGGGGGCCFGGGFGGGGGGGGFG9FFGGGFFFGGFGCCEGGGGGGGFGGGGGGGGGGGGDGG>CGEGFCGGGC6F:CFGGGGCEDGFGGA5E>DEECC4AAGCBC7EEG+<CEDE<>>FGGCCFFGGDEG6)076F@>35)<:97@9
@M03506:14:000000000-AKVR1:1:1101:15900:3352 1:N:0:51
ATGAACTCCTACGGGAGGCAGCAGTGGGGAATTGTTCGCAATGGGCGCAAGCCTGACGACGCAACGCCGCGTGGAGGATGAAGATCTTCGGGTCGTAAACTCCTTTCGATCGAGACGAACGGCCCCCGGGTGAACAGCCTGGGGGAGTGACGGTACCGAGAGACGAAGCCCCGGCTAACTCCGGGCCAGCAGCCGCGGTAATACGGGGGGGGCAAGCGTTGCTCGGAGTTAATGGGCGTAAAGGGCGAGGAGGCGGTCGTATAAGGCTGGTGCTGAATCACTCGGCGTAACTGGGGGACTG
+
CCCCCGFEFGGGGGGGGGGGGCCFFFGGDGGGGGGFFGCCFCFGFGGGGGGCFAFEFGEGBCF@C>C:F7F@CG><EF<EEGADEFF9F@:CFCFFFDCGDCF9,CFGGGFGGGFGGGF7@F@EFCFGG7<BFGC=CBFCFD@B:=C*<FGGEGFEFE*<*<F+1**C@+<CEEG5EFGFGGGC8EEGC*AC*28*:5?EA+0+2??C5*:??*@CACCC**0<8:?*;*++3<?*:5)21:97CCE)*2/*5*/12<)>5*2<:**0**0)***3****0*7A:))0433)9).))0)))
@M03506:14:000000000-AKVR1:1:1101:6522:3367 1:N:0:51
ATGAACTCCTACGGGAGGCAGCAGTCGAGAATTTTTCTCAATGGGGGAAACCCTGAAGGAGCGACGCCGCGTGGAGGATGAAGGTCTTCGGGTTGTAAACTCCTGTCATTTGGGAACAAGTCGCACGTATTAACTGTACGTGCGTTGATAGTACCAGAAGAGGAAGAGACGGCTAACTCTGTGCCAGCAGCCGCGGTAATACAGAGGTCTCAAGCGTTGTTCGGATTCATTGGGCGTAAAGGGTGCGTAGGCGGCGCGGTAAGTCGGGTGTGAAATCTCGGAGCTTAACTCCGAAACTGCA
+
CCCCCGGGGGGGGGGGGGGGGGGGGGGGGGGGGGGGGGGGGGGGGGGDGGGGGGGGGGGGGGGGGGGGGGGGGGGGGCFGGGGGGGGGGGGGGGGGGGGGGGGGGGGGFGGGGGGGGGGGGGGGGGGGGGGGGGGGGGGGGGGGGGGGGGGGGFFGG7FGGGGGGGGGGGGGGGGGGGGGGGGGGGGGGGGGGGGGG>CFFGGGFFFFGGGGFFGGBEGGGGGGEDEGFGGGGGGGGGDGCGGGEEGG==EGDGGGG>GGC*99CCG32CEFGCD+:@CFFDFE=?79):=?FF38:BF=*
@M03506:14:000000000-AKVR1:1:1101:21531:3379 1:N:0:51
ATGAACTCCTACGGGAGGCAGCAGTGGGGAATATTGGACAATGGGCGCAAGCCTGATCCAGCCATGCCGCGTGGGTGATGAAGGCCTTAGGGTTGTAAAGCCCTTTCGGCGGGGAAGATAATGACGGTACCCGCAGAAGAAGCCCCGGCTAACTTCGTGCCAGCAGCCGCGGTAATACGAAGGGGGCTAGCGTTGCTCGGAATCACTGGGCGTAAAGCGCACGTAGGCGGCTTCTTAAGTCAGGGGTGAAATCCTGGAGCTCAACTCCAGAACTGCCTTTGATACTGGGAGGCTGGAGTCC
+
CCCCCGGGGGGGGGGGGGGGGGGGGGGGGGGGFGGGGGGGGGGGGGGGGGGGGFGGGGGGGGGGGFGGGGGFGGGGGGGGGGGGGGGGGGGGGGGGGGGGFGFGGGGGGGGGGGGGGGFGGGGGGGGGFGGGGDFGCCGGGGGCGGGGGDGGGGGGGGGGGGFFGGGGGGCGEGG<<FC>FGGGGCECFGGGGEEG7@EGGGGGCEFGGGFGGGG><FGEGGGGGGGFGGE>CCGG?FDF9?GFGGGGGF7FCGCC8>FGFFGGGGGGGF+.2:=F<6C:C@6CC=CF8CB;F5))876??
@M03506:14:000000000-AKVR1:1:1101:21162:3381 1:N:0:51
ATGAACTCCTACGGGAGGCAGCAGTGAGGAATTTTCCGCAATGGGCGAAAGCCTGACGGAGCGACGCCGCGTGTGGGAAGAAGGCCTTCGGGTCGTAAACCACTGTCGCAGGGGACGATTATGACGGTACCCCTGGAGGAAGCCCCGGCTAACTACGTGCCCGCAGCCGCGGTAAGACGTAGGGGGCAAGCGTAGTTCGGGATTATGGGGCGTACGGAGCTCGTAGGCGGGAAGGGCAGTCCGTGTTGAAAGAACGCGGCTGAAGGAAGGCACGGGCTGGGATCCGCAAGTGCCGGAGGCG
+
CCCCCGGGGGGGGGGGGGGGGGGGGGGGGGGG@FGFGGGGGGGGGGEGG:F,CFGGGGEEGGGGGGGGGGGGGGGGGG8FFGG88FGGGGGD,8@CFGGG<<FGGG9F++8>FCFEFF+=C<@@FG:F>+,,++*88873<:@,>*****1,,733*6<E7,4*11***<C*=**?<C:1*/;88EG****11/2*+2;E**/*++++2/*:CE**///*0+1:/;;FEEE>**;C*;500+:1**2/0++0***/*7))***++**2:C*)*1>ED3**1))1073)3)9)4*5)).7))
@M03506:14:000000000-AKVR1:1:1101:11609:3441 1:N:0:51
ATGAACTCCTACGGGAGGCAGCAGTCGAGAATTTTTCTCAATGGGGGAAACCCTGAAGGAGCGACGCCGCGTGGAGGATGAAGGCTTTCGGGTTGTAAACTCCTGTCATTTGGGAACAAAGCCTTACGGTAACTGCGTGGAGGTTTGATAGTACCGAAAGAGGAAGAGACGGCTAACTCTGTGCCAGCAGCCGCGGTAATACAGAGGTCTCAAGCGTTGTTCGGATTCATTGGGCGTAAAGGGCGCGTAGGCTGCGGGGTAAGTCGGGTGTGAAATCTCAGGGCTCAACCCTGAAACTGCA
+
CCCCCGGGGGGGGGGGGGGGGGGGGGGGGGGGGGGGGGGGGGGGGGGGGGGGGGGGGGGGGGGGGGGGGGGGGGGGGGGGGGGGGGGGGGGGGGGGGFGGGGGGGGGGGGGGGGGGGGGGGGGGGGGGGGGGGGGGGGGGGGGEGGGCGFGGGGGGGGGGGGGGGGGGGGGGGGGGGGGGGGGGGGGGGGGGGGGGCGGGGGGGGGGGGGGGGGGGGCEEGGGGGGGGGGGGGGGGGGCCGGGGECGGCEGGGGGGEFCGEEGGGGGGFGC>7::ACFDFGF@EF@FF?GFFFF?=FFFF*
@M03506:14:000000000-AKVR1:1:1101:9122:3481 1:N:0:51
ATGAACTCCTACGGGAGGCAGCAGTGGGGAATATTGGACAATGGGCGAAAGCCTGATCCAGCCATGCCGCGTGGGTGAAGAAGGCCTTAGGGTTGTAAACCCCCTTCAGCGGGGAAGATAATGACGGTACCCGCAGAAGAAGCCCCGGCTAACTCCGTGCCAGCAGCCGCGGTAATACGGAGGGGGCTAGCGTTGTTCGGAATTACTGGGCGTAAAGCGCGCGTAGGCGGACCTGCAAGTCGGGGGGGAAAGCCCGAGGCTCAACCTCGGAACTGCCTTCGATACTGCGGGTCTCGAGTCC
+
CCCCCGGGGGGGGGGGGGGGGGGGGGGGGGGG,FGGGGGGGGGGGGGGGGGGGGGGGGGGGGGGGGGGGGGGGGGGGGGGGGGGGGGGGGGGGGGGGGGGGGGGGGGGGGGGGGFGGGGGGGGGGGGGGGFGGGGGGGGGGGGGGGGGGGGGGGGGGGGGGGGGGCFFGGGGGGGGGGGGEGEGGGDGFEGG5AEEFFGGEEGFGGGGGGGGE5?CFGGGGGGGGDGGGGGGEGGFFFFGGGGEGE*)8CGGGGGG=7DG*7*<EGCDGD*5>6F6FFFFFF?EGFGFFGB43>@647=@F
@M03506:14:000000000-AKVR1:1:1101:9928:3497 1:N:0:51
ATGAACTCCTACGGGAGGCAGCAGTCGAGAATTTTTCTCAATGGGGGAAACCCTGAAGGAGCGACGCCGCGTGGAGGATGAAGGTCTTCGGGTTGTAAACTCCTGTCATTTGGGAACAAGTCGTACGTAGTAACTGTACGTGCGTTGATAGTACCAGAAGAGGAAGAGACGGCTAACTCTGTGCCAGCAGCCGCGGTAATACAGAGGTCTCAAGCGTTGTTCGGATTCATTGGGCGTAAAGGGTGCGTAGGTGGCGCGGTAAGTCGGGGGTGAAATTTCGGCGCTTAACTCCGAAACTGCC
+
CCCCCGGGGGGGGGGGGGGCGGGGGGGGGGGGGGGGGGGGGGGGGGGGGGGGGGGFGGGGGGGGGGGGGGGGGGFGGGGGGGGGGGGGGGGGGGGGGGGGGGGGGGGGGGGGGGGGGGGGGGGGGGGGGGGGGGGGGGGGGGGGGGDGGGGGGGGGGGGGGFGGGGFGGGGDGGGGFGGGGGGGGGGGGGGGGGGGGGGGGGGGGGGGGGGGGGGDCEDGGGGGCE8CFGGFGGGGGCCGCGD=CEGGEGGFGGGGGFCGCCC+3CEC*975*>FFG=F*C)75>>3=A:14:3)<B*/*)
@M03506:14:000000000-AKVR1:1:1101:7266:3524 1:N:0:51
ATGAACTCCTACGGGAGGCAGCAGTTAGGAATTTTCCGCAATGGGCGAAAGCCTGACGGAGCAACGCCGCGTGGGTGATGAAGACCTTCGGGTTGTAAAGCCCTGTCGGAGGGGAAGAATCATGACGGTACCCTCCAAGAAAGCCCCGGCTAACTACGTGCCAGCAGCCGCGGTAATACGTAGGGGGCAAGCGTTGTCCGGATTTATTGGGCGTAAAGAGCGTGTAGGCGGCTTTACAGGTCCGCTGTGAAAACTCGAGGCTCAACCTCGAGCTGTCGGTGGAAACCGTAAAGCTAGAGTC
+
CCCCCGGGGGGGGGGGGGGGGGGGGGGGGGGGGGGGGGGGGGGGGGGGGGGGGGGGGGGGGGGGGGGGGGGGGGGGGGGGGGGGGGGGGGGGGGGGGGGGGGGGGGGGGGGGGGGGGGGGGGGGGGGGGFFFGGGGGGGGGGGGGGGGGGGGGGGGGGGGGGGGGGGGFGGCEFFEGFGGG9CGGGGGGFGGGGGGGGFEGCCEF9EGGGGGG?CEGGFGGGGGGGGGGGGGGG?FFGGFFGGEGCEGGCF9CFFGE:<35*9EGGG*6<E79CCFGFG5CEF+27*8(9@:FF=?=FFF6
@M03506:14:000000000-AKVR1:1:1101:13796:3535 1:N:0:51
ATGAACTCCTACGGGAGGCAGCAGTGAGGAATTTTCCGCAATGGGCGAAAGCCTGACGGAGCGACGCCGCGTGTGGGAAGAAGGCCTTCGGGTCGTAAACCACTGTCGAAGGGGACGATTATGACGGTACCCTTGGAGGAAGCCCCGGCTAACTACGTGCCAGCAGCCGCGGTAAGACGTAGGGGGCAAGCGTTGTTCGGAATTATTGGGCGTAAAGAGCTCGTAGGCGGGATTGGAAGTCCGTGTTGAAAGACCTCGGCTCAACTGAGGGACCGGCGCGGATACGCTAATTCTTGAGGCA
+
CCCCCGGGGGGGGGGGGGGGGGGGGGGGGGGGGGGGGGGGGGGGGGGGGGGGGGGGGGGGGGGGGGGGGGGGGFGGGGGGGGGGGGGGGGGGGGGGGGGGGGGGGGGGGGGGGGGGGGGGGGGGGGGGGGGGGGGGGGGGGGGGGGGGGGGGGGGGGGGGGGGGGGGGGGGGGGGGGFGGGGEGGGGDEGGGCEGGGGGGGGGGCFGGGGGG>EGGGGGGGGEGGGGGGGGDE?FGGGGGFGGGGGGGFGGG4CG4FFGGGGDGFCE>CFEDG5>>DD9DD<5C?)*),97:@=9*/<45)
@M03506:14:000000000-AKVR1:1:1101:7746:3587 1:N:0:51
ATGAACTCCTACGGGAGGCAGCAGTGGGGAATCTTGCACAATGGGCGAAAGCCTGATGCAGCGACGCCGCGTGGGGGATGAAGCTTCTCGGAGTGTAAACCCCTTTCGACCGGGACGAATACCTCGCAAGAGGGGTGACGGTACCGGTATAAGAAGCCCCGGCTAACTACGTGCCAGCAGCCGCGGTAAGACGTAGGGGGCCAGCGTTGCTCGGAATTACTGGGTGTAAAGGGTTCGTAGGCGGTGTGGCAAGTCGGGAGTGAAATCTCTGAGCTTAACTCAGGGGCTGCTTCCGAAACTG
+
CCCCCGGGGGGGGGGGGGGGGGGGGGGGGGGGGGGGGGGGGGGGGGGEGGGGGGGGGGGGGGGGGGGGGGGGGGGGGGGGGGGGGGGGGGGGGGGGGGGGGGGGGGGGGGGGGGGGGGGGGGGGGGGGGGGGGGGGGGGGGGGGGGGGGGFGGGGGGGGGGGGGGGGGGGGGGGGGGGGGGGGGGGGGGGGGGFGGGGGGGGGGGGGEEGFGGGGDGGGFGGGGGGEGGGGFEGGGEEFGEFGEE=:CGGFGGGGGGE<D5E79FCF*AFFF7CC?C=F:>*?CGDG>236)=6)5)5>**
@M03506:14:000000000-AKVR1:1:1101:19605:3595 1:N:0:51
ATGAACTCCTACGGGAGGCAGCAGTCGAGAATTTTTGACAATGGGGGAAACCCTGATCGAGCGACGCCGCGTGGAGGATGAAGGTCTTCGGGTTGTAAACTCCTGTCATTTGGGAACAAGGCGTATTTATTAACTGTAAGTACGTTGATAGTACCAGAAGAGGAAGAGACGGCTAACTCTGTGCCAGCAGCCGCGGTAATACAGAGGTCTCAAGCGTTGTTCGGATTCATTGGGCGTAAAGGGTGTGTAGGTGGCGCGCTAAGTCGGGTGTGAAATTTCGGAGCTTAACTCCGAAACTGCA
+
CCCCCGGGGGGGGGGGGGGGGGGGGGGGGGGGGGGGGGGGGGGGGGGGGGGGGGGGFGGFGGGGGGGGGGGCFGEGGGGGGGGGGGGGGGGGGGGGGGGGGGGGGFGGGGGGGGGGGGGGGGGDEG?CFGGGGGGGGGGGFGGGGGGGGGGGGFGGGFFGGFGGGGGGGGGG@FGGFGF;FF@FFGGGGGGGGGGGEEGG9EFC9:*B7?FEDFGECEEGFC8>8;8++<?CFGFG**7*:9C7CC57EGG?FGGGC:)):/9<CDDGGG*50*0:>=:CG>5727>B):=?D>D558@*/
@M03506:14:000000000-AKVR1:1:1101:18956:3616 1:N:0:51
ATGAACTCCTACGGGAGGCAGCAGTGGGGAATCTTGCGCAATGGGCGAAAGCCTGACGCAGCAACGCCGCGTGGGGGACGAAGGCCTTCGGGTTGTAAACCCCTTTCAGCAGGGACGAACATGACGGTACCTGCAGAAGAAGCCCCGGCCAACTACGTGCCAGCAGCCGCGGTAAGACAGAGGGGGCAAGCGTTGCTCGGAATTACTGGGCGTAAAGGGCGCGTAGGCGGGATGGCAAGTCGGTCGTGAAATCCTTCGGCTCAACCGAAGAACGGCGATCGATACTGCTGGTCTTGTGGGG
+
CCCCCGGGGGGGGGGGGGGGGGGGGGGGGGGGGGGGGGGGGGGGGGGGCGGGGGGGGGGGGGGGGGGGGGEGGGGGGGGGGEEGFGFGGGGGGGGGGGEGGGGGGGGGGGGGGGGFGGGGGGGGGGGGGGGGGGGGF>FGGGGCGGGGGGGGGGGGGGGGEFGGGGGGGGGGGGGGGGCFEFGGGGE*ACFEGEGGGGGGGDGG79C?F>*::8CFGGGC?CE>?EGFCEGCEGGFG6C+<:CEC5CD?C+<76+*377)/:*<:<*):CC)*)**10)*1.)*/=714<)4=/7F*/).)
@M03506:14:000000000-AKVR1:1:1101:25833:3630 1:N:0:51
ATGAACTCCTACGGGAGGCAGCAGTGGGGAATATTGGACAATGGGCGAAAGCCTGATCCAGCAATGCCGCGTGTGTGAAGAAGGTCTTCGGATTGTAAAGCACTTTCGACGGGGACGATGATGACGGTACCCGTAGAAGAAGCCCCGGCTAACTTCGTGCCAGCAGCCGCGGTAATACGAAGGGGGCTAGCGTTGCGCGGATTGACTGGGCGTAAAGGGCGTGTAGGCGGTTTGTACAGTCAGACGTGAAATTCCTGGGCTCAACCTGGGGGTTGCGTTTGAGAGTGGCGAGCTTGAGGTT
+
CCCCCGFGDEGFGGG>FGGGGGGGGGGGGGGGGGGGE@EFGGGGCFBCCFGGGGGGGGGGGGGC<<FGGGD:FFEGFGGGGEGGGGGECDFGGGGGGGFGFGF8=F94?FG7CCGDGGEEFAFGGGGGGCEF=FFEGDFD<FFFDEGGGGGGFFDC*,@F*DFGGF:FFFEDGEF@@FGFGEGEG>CCCG,<4*:**:ECE>EGGDECFGGGEE>FFFGE=/?/*<@+88::**22+<:@<C?7<=:7*>+::+2:9654*1*375+9F7=@)19*75*)1*)2+)*)()038;65;9)/)
@M03506:14:000000000-AKVR1:1:1101:6745:3644 1:N:0:51
ATGAACTCCTACGGGAGGCAGCAGTGAGGAATATTGGACAATGGGGGCAACCCTGATCCAGCCATGCCGCGTGAGTGATGAAGGCCTTCGGGTTGTAAAACTCTTTTAGATGTGACGATGATGACGGTAACATCAGAAAAAGCTCCGGCTAACTTCGTGCCAGCAGCCGCGGTAATACGAAGGGAGCGAGCGTTGTTCGGAATCACTGGGCTTAAAGCGTGCGTAGGCGGATTAGTAAGTAAGAAGTGAAATCCCAGGGCTTAACCCTGGAACTGCTTTTTAGACTGCTTGTCTGGAATTC
+
CCCCCGGGGGGGGGGGGGGGGGGGGGGGGGGGGGGFGGGGGGGGGGGGGGGGGGGGGGGGGGGGGGGGGGGGGGGGGGGGGGGGGGGGGGGGGGGGGGGGGGGGGGGGGGGGGGGGGGGGGGGGGGGGGGGGGFGGGGGGGGGGGGGGGGGGGGGGGGGGGGGGGGGGGGGGGGGGGGGGFEEGGGGGGGGGGGGGGGGGGGGGGGGGGGGGGGGGFGGGGCGC>>EGGGECG?FGFGGFFGGGFGGGGGGGGFFGGFGCEGFFD7CDFGF)**9CFFGGGFFFFFFFAGF:FFF466?F*
@M03506:14:000000000-AKVR1:1:1101:5924:3646 1:N:0:51
ATGAACTCCTACGGGAGGCAGCAGTTGGGAATTGTTCACAATGGACGAAAGTCTGATGACGCAATGCCGCGTGGAGGATGAAGTACCTTGGTACGTAAACTCCTTTCGACAGGGACGATTATGACGGTACCTGTAGAAGAAGCCCCGGCTAACTTCGTGCCAGCAGCCGCGGTAATACGAGGGGGGCAAGCGTTGTTCGGAATTATTGGGCGTAAAGGGCGCGTAGGCGGCGTGGCAAGTCTCCTGTGAAAACTCCGGGCTCAACTCGGAGCCTGCAGGAGGGACTGCCATGCTGGAGTGT
+
CCCCCGGGGGGGGGGGGGGGGGGGGGGGGGGGGGGGGGGGGGGGGGGGGGGGGGGGGGGGGGGGGGGGGGGGGGGGGGGGGGGGGGGGGGGGGGGGGGGGGGGGGGGGGGGGGGGGGGGGGGGGGGGGGGGGGFGGGGGGGGGGGGGGGGGGGGGGGGGGFGFGGGGGGGGDEEGGGGGFGGGGGGGGGGGG88CGGGG>C8FCFGGFGGGGGGGFFGGGDGGGGGEGGGGGGGGGGGGGGGFFGGFGFC?9DGGFGBGGGGGCEFGGC3CFG*45CF4<CDE5CFF:?F=79*=:FFFF*
@M03506:14:000000000-AKVR1:1:1101:5651:3646 1:N:0:51
ATGAACTCCTACGGGAGGCAGCAGTGAGGAATTTTCCGCAATGGGCGAAAGCCTGACGGAGCGACGCCGCGGGTGGGAAGAAGGCCTTCGGGTCGTAAACCACTGTCGAAGGGGACGATATTGACGGTACCCTTGGAGGAAGCCCCGGCTAACTACGTGCCAGCAGCCGCGGTAAGACGTAGGGGGCAAGCGCTGTCAGGCATTATTGGGCGTAAAGCGCTCGTAGGTGGATCGACAAGTCCGCAAGCAAAGCCCCGGGCTCAACTCGGGAATCCGAGTGGAAACTGTCGCTCTTGAGGGA
+
C@@CCGEGFGGFGGDFF:FCFG?FGGAFCF@CFFFEFCFEB,CFGGGGE:FGGGFGGGEEEGGGGGGD7FF+@@FGE=EEFEG8BF8E?BFFFGGGFGGFGGGGG,FFGGCFDE>CFC8@FF9FGCGGECCFGF:8FGG@FGF8BFGBF7<FFGFFFFGDFCFGCFG*17<BFGGFCFE*:>E>CE>EF*;E*2CEF+AC*/0+:+3+3;8C85>FFFEEA=E:*1*0<8*CCE=EGGGG9CC*7:EG=FGF*0/58:)9*1>CC*<753*<>=C5*)95D4*+78F=>G3(8)/9*7)5.
@M03506:14:000000000-AKVR1:1:1101:20980:3654 1:N:0:51
ATGAACTCCTACGGGAGGCAGCAGTGGGGAATTTTTCGCAATGGGGGCAACCCTGACGAAGCAACGCCGCGTGGATGATGAAGTATTTCGGTACGTAAAATCCTTTCGACGGGGACGAAACCGCAAGGTTGACGGTACCCGTAGAAGAAGCCCCGGCTAACTCCGTGCCAGCAGCCGCGGTAATACGGGGGGGGCAAGGGTTGTTCGGAATTACTGGGCGAAAAGGGCGCGTAGTCGGCTTGCTAAGTTGGATGGGAAAACTTTGGGCTAAACCCAGGGCCTGCATCCAAAACTGGCGAGG
+
CCCCCFGGGFGGDFGEGGGGGGGGGGGGGGGGGGGGGGGEGDGEFGGGGG?FFFGGGGDGGGGC@CFEGGE@CEFFGGGGGGGFGDFEGGGGGEGFEF<FGGGGGGFGGEEGEGGGGGGGE8FEGGCGEGFGCF7FD:FCEE7<@9DFFAFF@BEFG7FFG9>,F**<@,77FFC@FEGCCB@A9+@5?EGG>E*8***/**:*8<;CE*;+:C7@8*;**1:*0;5AE8EC***3::7**//CC++*<C++*0*18<F4C7*<CG7*:*3=*2*/*)*11)):7B:63*900/*)).0)0
@M03506:14:000000000-AKVR1:1:1101:16019:3656 1:N:0:51
ATGAACTCCTACGGGAGGCAGCAGTGGGGAATTGTTCGCAATGGGCGCAAGCCTGACGACGCAACGCCGCGTGGAGGATGAAGGTCTTCGGATTGTAAACTCCTGTTGATCGGGACGAATGGGCTCCGGCCTAATACGGCGGAGCAATGACGGTACCGATTGAGGAAGCCACGGCTAACTCTGTGCCAGCAGCCGCGGTAATACAGAGGTGGCAAGCGTTAATCGGAATTACTGGTCGTAAAGCGTGAGCAGGTGGTTCTATATGACAGATGTGAAATTCCAGGGATCAACCTGGGAACTG
+
CCCCCEFAFGGFGGGGDDEGGE@FFFGFCFGFGGGGGGGDGGGGGFGGDGCC@FGGG76@CFG:>:C:FCCFCC:EFGGFGEEAF9BEABGEGGGFFFGGGGGFDGGCDGGFEFCFCF@BDFCA<F@7@+@C<FF@A<BEG7@FGGFG,?,<<FFF:<F7<C::CFFFA<2<CC7F:FFFFGFGFFCGFGGGGGGEGDGCEFFGGCGFD3;860AF*;*;=CFGCDG58FCCFG6++:CGGF?+:>7*/6C?3*35*8C*<:7+<C+0<<+9CD7909*02*10*)*0,*0())0)09)6/
@M03506:14:000000000-AKVR1:1:1101:13509:3660 1:N:0:51
TTGAACTCCTACGGGAGGCAGCAGTGAGGAATTTTCCGCAATGGGCGAAAGCCTGATGCAGCGACGCCGCGTGAGGGAAGAAGGCTTTCGGGTTGTAAACCTCTTTCAGGAGGGACGAAGCTACTCGGGTTAATAGCCCAGAGGGTGACGGTACCTCCAGAAGAAGCCCCGGCTAACTACGGGCCAGCAGCCGCGGTAATACGTAGGGGGCAAGCGTTGTCCGGATTTATTGGGCGTAAAGAGCGTGGAGGCGGCCAGATAGGCTCGGTGGGAAAACGCGAGGCTCAACCTCGGGACGCCG
+
CCCCCGGGGGGGGGGGGGGGGGGGGGGGGGGGGGGE@;FGGGGGGGGGGGGGGGGGGGGGGGGGGGGGGGGGGCGFGGGGGGGGGFGDGGGGGGGGGGGEG8FGGGGCFF,CFCFGGGG++8B=BFGGG=FGG9DEGGGCGC@EG:7<<<FGGEGGFCGG@D>,F7:FFG@GCBFGFC;FC**1=:<;+2=FGC*://89:7*0<8AEGC>C*/AE*A88@98C*2;++00+<C881/9C?:**/**)2*:*):7D5@*0++2+09:CC3*)/27E<79)).8**)*92>;:B)08>B>))
@M03506:14:000000000-AKVR1:1:1101:6669:3662 1:N:0:51
ATGAACTCCTACGGGAGGCAGCAGTCGAGAATTTTTCTCAATGGGGGAAACCCTGAAGGAGCGACGCCGCGTGGAGGATGAAGGTCTTCGGATTGTAAACTCCTGTCATTTGGGAACAAGGTGTGCGCGTTAACTGCGCGCGCATTGATAGTACCAGAAGAGGAAGAGACGGCTAGCTCTGTGCCAGCAGCCGCGGTAATACAGAGGTCTCAAGCGTTGTTCGGATTCATTGGGCGTAAAGGGTGCGTAGGCGGCGCGGTAAGTCGGGTGTGAAATCTCGGAGCTTAACTCCGAAACTGCA
+
CCCCCGGGGGGGGGGGGGGGGGGGGGGGGGGGGGGGGGGGGGGGGGGGGGGGGGGGGGGGGGGGGGGGGGGGGGDGGGGGGGGGGGGGGGGGGGGGGGGGGGGGGGGGGGGDFGGGGGGGGGGGGGGGGGGGGGGGGGGGGGGGGGGGGGGGGGGGGGGGGGGGGGGGGGGGGGGGGCFFGGGGGGGGGGGGGGGGGGGGGCFFGFGGGFFGFGGG58CEGFEGG5CFEFGFGGGG58CFCFEGGEE585EGCC55E>GGEGG7CDEGCCC>F7D70@7FGB::=4CF<GF?E>).</7?*
@M03506:14:000000000-AKVR1:1:1101:21756:3671 1:N:0:51
ATGAACTCCTACGGGAGGCAGCAGTGGGGAATTTTGCGCAATGGGGGAAACCCTGACGCAGCAACGCCGCGTGGAGGATGGAGTCCCTTGGGACGTAAACTCCTTTCGACCGGGAAGATAATGACGGTACCGGTGGAAGAAGCACCGGCTAACTCTGTGCCAGCAGCCGCGGTAATACAGAGGGTGCGAGCGTTTTTCGGAATTAGTGGGCGTGAAGGGAGCGTAGGCGGTGCGGTAAGTCATCTGCGAATTCTCCTGGCTTAACTTGGAGCCAGCAGGCGAAACTGCCGTGCGGGAGTGG
+
CCCCCGGAFFFGECC,@+@@FGGGE<FFGGC8DFFGDGDCCFGF<FC+@CF6,,C,EFECC+C8@CE:FEGGGG,9?F,B=EA?,5,CBFFDEFGEGCFF<=CDFEFC7::FCE@>@B,BBCFGACGF7+>CEGE7F,DFGC,C3D:FG>FFC,@;B3@FG7CF@:,:<F*<1:CFCF9,CFCDFC*:8<EG/**;*3:58*8:++<:;FC5:***<8A*1/:**1/AE5C?*:**>*2++<+0<9+/*:*/*33:0)*7020+<*+:+9*)**120)*)7)0:=*:*3).35)))))00.
@M03506:14:000000000-AKVR1:1:1101:13024:3682 1:N:0:51
ATGAACTCCTACGGGATGCAGCAGTGGGGAATTGTTCGCAATGGGCGCAAGCCTGACGACGCAACGCCGCGTGGAGGATGAAGATCTTCGGGTCGTAAACTCCTTTCGATCGAGACGAATGGCCTCCGGGTGAACAATCCGGAGGAATGACGGTACCGAGAGAAGAAGCCCCGGCTAACTCCGTGCCAGCAGCCGCGGTAATACGGGGGGGGCAAGCGTTGTTCGGAATTACTGGGCGTAAAGGGCTAGTAGGCGGCTAACTAAGTCAGACGTGAAATCCCTCGGCTTAACCGAGGAATGG
+
CCCCCGGGGGGGGGGGGGGGGGGGGGGGGGGGGGGGGGGGGGGGGGGGGGGGGGGGGGGGGGGGGGGGGGGGGGGGGGGGGGGGGGGGGGGGGGGGGGGGGGGGGGGGGGGGGGGGGGGGGGGGGGGGGGGGGGGGGGGGGGGGGGGGGGGGGGGGGGGG7:CFGGGGGDGGEGGGGGGGGGGGCFGDFGGGGGGGGGGGGGGGGGGGGGGGGGCGGG=EEGGCCED8CCEECFGGGGCEEF9FGGGFGDF779=DDFD4?FG?FGGGG>?B<5<E>=>9>;@>E@CD?7@<3..574:?;
@M03506:14:000000000-AKVR1:1:1101:6088:3687 1:N:0:51
ATGAACTCCTACGGGAGGCAGCAGTAGGGAATATTGCGCAATGGAGGAAACTCTGACGCAGCGACGCCGCGTGAGTGATGAAGGCCTTCGGGTCGTAAAGCTCTGTCGGAGGGAACGAATGCTCTTGAGGTTAACAGCCTCAGGAAGTGACGGTACCCTCAAAGGAAGCACCGGCTAACTCTGTGCCAGCAGCCGCGGTAATACAGAGGGTGCAAGCGTTGTTCGGAATCATTGGGCGTAAAGGGCGTGTAGGCGGTTTGTTAAGTCATGTGTGAAATCCCCCGGCCCAACCGAGGAACGA
+
CCCCCGGGGGGGGGGEGGGGGGGGGFGGGGGGGGGGGGGEEGGGGGGEFGGGGFGGGGGGGGGGGGGEGGGGGGGGGGGGGGGGGGGGGGGGGGGGFGGGGFGGGGGGGGGGGGGGGGGGGGGCFGGGGGGGFGGGGGGGGGGGGGGGGFGGGGGG9BC*DFFGGGG@FFGGEGGDGGGGGGFGGFGGGGGCGGGGGG*8BF?<<<BCFDEEGFGGCE8CE*C?CE5CG+A7CFGGGCC8CFFC>ECCGE*:C6:72>39E2:9CGCGCF+9CC*C7*22*0855>).25;(85:B307>)
@M03506:14:000000000-AKVR1:1:1101:12694:3693 1:N:0:51
ATGAACTCCTACGGGAGGCAGCAGTCGGGAATTTTGGGCAATGGGCGAAAGCCTGACCCAGCAACGCCGCGTGAAGGATGAAGTATTTCGGTGTGTAAACTTCGAAAGAATAGGAAGAATTAATGACGGTACTATTTATAAGGTCCGGCTAACTACGTGCCAGCAGCCGCGGTAATACGTAGGGACCAAGCGTTGTTCGGATTTACTGGGCGTAAAGGGCGCGTAGGCGGCGCTGTAAGTCACTTGTGAAATCTCCGGGCTTAACTCGGAACGGTCAAGTGATACTGCAGTGCTAGAGTGC
+
CCCCCGGGGGGGGGGGGGGGGGGGGGGGGGGGGGGGGGGGGGGGGGGGGGGGGGGGGGGGGGGGGGGGGGGGGGGGGGGGGGGGGGGGGGGGGGGGGGGGGGGGGGGGGGGGGGGGGGGGGGGGGGGGGGGGGGGGGGGGGGGGGGGGGGGGGGGGGGCGGGGGGGGGGGGGGGGGGGGGGGGGGGGGFGGGGGGGGGGGGGGGGGGGGGGGGGGGGGDEGGGGGGGFGDGGGGGGGGGEGGGC9CGGGGGGGGGGG@GDEFGGGGFGG3EEG595C=*CFFFGGFFFFGFFFF49@4FF6
@M03506:14:000000000-AKVR1:1:1101:17040:3700 1:N:0:51
ATGAACTCCTACGGGAGGCAGCAGTCAGGAATATTGCGCAATGGAGGAAACTCTGACGCAGCGACGCCGCGTGGGTGATGAAGGCCTTCGGGTCGTAAAGCCCTGTCGGGAGGGAAGAAAAGCTTGTTGGCTAATATCCAGCGAGCCTTTGACGGTACCTTCAAAGGAAGCACCGGCTAGCTCCGTGCCAGCAGCCGCGGTAAGACGGAGGGTGCAAGCGTTGTTCGGATTGACTGGGCGTAAAGGGCGTGTAGGCGGTTCGTTAAGTCGGGTGTGAGAGCCCGGGGCTCAGCCCCGGAAG
+
CCCCCGGGGGGGGGGGEFD@FGGGGGGGG@FFCFFECEGGFFFGDCCFFGGGGGGGFFGGGEGGGGGGDGCFEGGEGDGGGGGFEFGGGGGGGGGFFGGGFGCDGGGGGG7>FGGGGFFGGGGFCGGFGGGGFGGGGGGGFFGGGCCBEGGGGGGGGGGCGGGFGGGGGGDFFFEFGG@F:CCFGGGGEGGGFFGGGGGGGG5FC?EGGGGGEG>+:CCEC/:*;CGDEE5A@FGF*A4C:5*2CEEGG*::<EGGGF7)/C>***3?:CGF4D95:**95)85E3C:2*7(0))8>>)7<
@M03506:14:000000000-AKVR1:1:1101:24749:3703 1:N:0:51
ATGAACTCCTACGGGAGGCAGCAGTGGGGAATCTTGCACAATGGGCGAAAGCCTGATGCAGCGACGCCGCGTGGGGGATGAAGCTTTTCGGAGTGTAAACCCCTTTCGATCCGGACGAATGCCCGCAAGGGATTGACGGTACGGATATAAGAAGCCCCGGCTAACTACGTGCCAGCAGCCGCGTTAATACGTAGGGGGCCAGCGGTGTTCGGAATTACTGGGTGTAAAGGGTTCGTAGGCGGTGCGGCAAGTTTGGAGTGAAATCTCAGTGCCCCACCCAGGGACGGCTCCCAAAACTGCC
+
CCCCCGGGCEFGGGGGGGGGGGGGFGGGGDGGGGGGGGGGGGGGDFDEG>@FFGGGGGGGFGGGFFGCGGGGGCGGGGDGGFGGCFGGGGDGGGGGFCDCFGGGGGGGFEFDG@GDGFGFGGG?EGGDGGGGFFFGGGGGC@CCFCGGGGGC9F:FCG7CFEEFF9FFEFEGGG,*2<FBFFE12**+3CEG65*:C>EGGFDG**:*;+;8E**3A@+<C5***0+<9:;8*C*;>89?75C7=557*25<*+3*+89<CFG+CG+*30+977*:5)775)01:)))-1)-7.7406**0
@M03506:14:000000000-AKVR1:1:1101:14949:3755 1:N:0:51
ATGAACTCCTACGGGAGGCAGCAGTGGGGAATATTGGACAATGGGGGAAACCCTGATCCAGCAATGCCGCGTGAGTGAGGAAGGCCTTAGGGTTGTAAAGCTCTTTCGCGCGCGACGATGATGACGGTAGCGCGAGAAGAAGCCCCGGCTAACTTCGTGCCAGCAGCCGCGGTAATACGAAGGGGGCGAGCGTTGTTCGGAATTACTGGGCGTAAAGGGCGCGCAGGCGGCTCTTCAAGTCAGGCGTGAAAGCCCCGGGCTCAACCTGGGAATTGCGCTTGAAACGGGCTTGCTAGAGATC
+
CCCCCGGGGGGGGGGGGGGGGGGGGGGGGGGGGGGGGGGGGGGGGGGGGGGGGGGGGGGGGGGGGGGGGGGGGGGGGGGGGCGGGGGGGGGGFGGGGGGGGGGGGGGGGGGGGGGGGGGGGGGGGGGGGGGGGGGGGGGGGGGGGGGGGGGGGGGGGGGGGGGGGGGGGGGGGGGGGGGGGGGGGGGGGGGG?ACEGGGGGGGGGGGGGGGGGGGGGGGGGGGGGGGGGGGGGGGGGFGGDCGGGGGGGGC?4EGGDDGC/CGFGCECFG>F44CFCDD3FFFF7>G>0549F6*94??**
@M03506:14:000000000-AKVR1:1:1101:11808:3758 1:N:0:51
ATGAACTCCTACGGGAGGCAGCAGTGGGGTATCTTGCGCAATGGCCTAACGGCTGACGCAGCGACGCCGCGTGTGGGATGAAGCTCCTCGGAGTGTAAACCACTGTTGCCCGGGACGAATAGCTCGATTAATCGAGCCTGACGGTACCGGGTGAGGAAGCACCGGCTAACTCCGTGCCAGCAGCCGCGGTAATACGGGGGGTGCGAGCGTTGTCCGGAATCACTGGGCGTAAAGGGCGCGTAGGTGGTTTGATAAGGGTGTGGTGAAAGTCCGGGGCTCAACCCCGGATCTGCCGTGCCGG
+
CCCCCGGGGGGGGGGGGGGGGGGGGGGGGGGGGGGGGGGGGGGGGGGGGGGGGGGGGGGGGGGGGGGGGGGGGGGGGGGGGGGGGGGGGGGGGGGGGFGGGGGGGGGGGGGGGGGGGGGFGGGEGGGGGGGGGGGGGGGGGGGGGGGGGGGGGGGGGGGFGGGGGGGGGGGGCGGGGGGGGGGGGGGGGEGEGGGGGGGGGGGCECEGG>EGGGGGGEGGGGGGGGGGDCE8CFGGGGGGECEE3<F75CEEF+:7CF7DEGG::*<:9>:BC<CGG@GF6?5CE)9)(166BFB)7:3>)
@M03506:14:000000000-AKVR1:1:1101:8315:3772 1:N:0:51
ATGAACTCCTACGGGAGGCAGCAGTGGGGAATTTTCCGCAATGGGCGAAAGCCTGACGGAGCAACGCCGCGTGAGGGATGAAGTCTCTAGGGATGTAAACCTCTGTTGGGTGGGACGAAGATCTGACGGTACCACCTGAGGAAGCCCCGGCTAACTACGTGCCAGCAGCCGCGGTAATACGTAGGGGGCGAGCGTTATCCGGATTTACTGGGCGTAAAGAGCGCGTAGGCGGTTCCGTAAGTTGGTTGTGAAAGTTCGAGGCTCAACCTCGAAACTGCGTCCAATACTGTGGGGCTTGAGG
+
CCCCCGGGGGGGGGGGGGGGGGGGGGGGGGGGGGGFGGGGGGGGGGGGGEGGGGGGGGGGGGGGGGGGGGGGGGGGG7FGGGGGGGGFGGGGGGGGGGGGGAFFGFFGGGGGGGGGGG@FFGCGGGGGGGGGFGGGGGGGGGGGG@FGGGGGGGGGGGGGFEGGGGGGGGGGGGGGGGGGFGDCFDGGGGGGGGG>EGGGGGDGEFGGGGCFGGE*CCGFGGGGGGGEEFGD5CCGE+9CF<CCGGGCCE:C7CCC+5CFGEG6<7:7+>E)9<)<>7DD)73+<)0*60*8EFDB4<:F)
@M03506:14:000000000-AKVR1:1:1101:15622:3784 1:N:0:51
ATGAACTCCTACGGGAGGCAGCAGTGGGGAATTTTGCGCAATGGGCTAACGCCTGACGCAGCAACGCCGCGTGGAGGATGAAGGTCTTTGGATTGTAAACTCCTGTCAGCAGGGAAAAAGCGAATCGGCCTAACACGCCGGTGAGTTGATTGTACCTGCAGAGGAAGCCCCGGCTAACTCTGTGCCAGCAGCCGCGGTAATACAGAGGGGGCAAGCGTTATTCGGAATTATTGGGCGTAAAGGGCGCGTAGGCGGCTTGGCAAGTGGATGGTGAAATCCCTCGGCTTAACCGAGGAACTGC
+
CCCCCGGGGGGGGGGGGGGGGGGGGGGGGGGGGGGGGGGGGGGGGGGGGGGGGGGGGGGGGGGGGGGGGGGFFGGGGFGGGGGGGGGGGGGGGGGGGGGGGGGGGGGGGGGGGGGGGGGGGGGGGGGGGGGGGGGGGGGGGGGGFCGGGGGGGGGGGGGGGGGGGGGGGGGGGGGDGGGFGGGGGGGGGGFFFGGGGGGGGGGGGGGGGGEGGGGGG==EGGGGGGDCCFGGFGGGGEDCGGGGGGGDCEEGFGED8>GGFCDCCFF4CFCFGGG?F*9*7>@7C59F>DF>@E::))9@4
@M03506:14:000000000-AKVR1:1:1101:21485:3835 1:N:0:51
ATGAACTCCTACGGGAGGCAGCAGTCGAGAATTTTTCTCAATGGGGGAAACCCTGAAGGAGCGACGCCGCGTGGAGGATGAAGGTCTTCGGATTGTAAACTCCTGTCATTGGGGAACAAGGTGCATACGTTAACTGCGTGTGCATTGATAGTACCCGAAGAGGAAGAGATGGCTAACTCTGTGCCAGCAGCCGCGGTAATACAGAGGTCTCAAGCGTTGTTCGGATTCATTGGGCGTAAAGGGTGCGTAGGCGGCGCGGTAAGTCGGGTGTGAAATCTCGGAGCTTAACTCCGAAACTGCA
+
CCCCCGGGGGGGGGGGGGGGGGGGGGGGGGGGGGGGGGGGGGGGGGGGGGGGGGGGGGGGGGGGGGGGGGGGGGGGGGGGGGGGGGGGGGGGGGGGGGGGGGGGGGGFGGGGGGGGGGGGGGGGGGGGGGGGGGGGGGGGGGGGGGGGDGGGGGFGGGEGGGGGDGFGFFGGFGGGGGGGGFGFGGGFGGGGGGGGGCEGGGGGGGG8FGGGCGGG*=EEFGG>>CEGFG+9CF5E5C3CFG=CGGGDEGGGGGGGDFDDGEGFCDGGEGGFGGGGC6FCGF3CF476AFF:DD7>@=6?/
@M03506:14:000000000-AKVR1:1:1101:22861:3861 1:N:0:51
ATGAACTCCTACGGGAGGCAGCAGCAGGGAATCTTGCACAATGAGCGCAAGCTTGATGCAGCGATGCCGCGTGAGGGATGAAGGCCTTCGGGTCGTAAACCTCTTTCAGTAGGGAAGAAGCCACGGGACACCGTGGTGACGGTACCTGCAGAAGAAGCCCCGGCTAACTACGTGCCAGCAGCCGCGGTAAAACGTAGGGGGCGAGCGTTGCCCGGATTCACTGGGCGGAAAGCGGGTGTAGGCGGTCCATTAAGTCTGATGTGAAATCTCACGGCCCAACCGTGGAATTGCATCCGATACC
+
CCCCCGGGGGGGGGGGGGGGGGGGGGGGGGGGGGGGGGGGGGGGGGEFGGGGGGGGGGGGGGGGCFGGGGGGGGGGGGGGGGGGGGGGGFGG4CFFGGGGGGFGGGFGGGGGGGGFGGGGGGGFCGGGDFGCEGGGGGGGGGGGGGGGGGGGGGFGCF<FEEGG7FCFGGCCBCFG?:F7B7DF7*FCCFFGGD=:E>GGGGGGGGGECE598EE5C50ACE7;@E8*2:EC8CEE::CFFC65CC=C?99<DE0:+*2:9:CC?7?732+17CDEC59D5)0*2)2=44F)*1))07>5)
@M03506:14:000000000-AKVR1:1:1101:12774:3889 1:N:0:51
ATGAACTCCTACGGGAGGCAGCAGTGAGGAATTTTCCGCAATGGGCGAAAGCCTGACGGAGCAACGCCGCGTGAGGGATGAAGTCTCTAGGGATGTAAACCTCTGTTGGGTGGGACGAAGATCTGACGGTACCACCTGAGGAAGCCCCGGCTAACTACGTGCCAGCAGCCGCGGTAATACGTAGGGGGCGAGCGTTATCCGGATTTACTGGGCGTAAAGAGCGCGTAGGCGGTTCCGTAAGTTGGTTGTGAAAGTTCGAGGCTCAACCTCGAAACTGCGTCTAATACTTCGGGGCTTGAGT
+
CCCCCGGGGGGGGGGEGGGGEGGGGGGGGGGGGGGGGGGGGGGGGGGGGGGGGGGGGGGGGGGGGGGFGGGGGGGGGGGGGFFGGGGEGGGGGGGGGGGFGFGGGGGGGDFEFEGGGEGGGFAFGCFCFGGFGGF@FACGCCGGCCF7CCCGEGA=FGGGGGGGFG7@@EEG@F<FF<FGG:FA<FGGCECEGE8885CGEG>EG+AF99?C*?G>8=CFFGGGG>EEGCEGECCFEGC*:3<EGE*/;7C?CG+*<5*0/7*:CG77<0*)*C5CFFDCD@3::/:9-*<:>D:>4>>78
@M03506:14:000000000-AKVR1:1:1101:25567:3894 1:N:0:51
ATGAACTCCTACGGGAGGCAGCAGTGGGGAATCTTGCACAATGGGCGAAAGCCTGATGCAGCGACGCCGCGTTGGGGATGAAGCTTTTCGGAGTTTAAACCCCTTTCTACCCGGACCAATGCCCCGCAAGGGGACTGACGGTACGGGTATAAGAAGCCCCGGCTAACTACGTGTCATCAGCCGCGGTAAGACGTAGGTGGCCAGCGCTTCTCGGAATTACTGGGTGTAAAGGGTTCGTAGGCGGGGCGGCAATTCGGGAGCTAAATCTCTTGTCTCAACTGTGTGCCTGCTTTCGAAACTC
+
<C@CCFEFACFE@FGGGEG,B@CFFFGGGCFEG,E6FF@CFCCDFFEGEE7AFF,<ECFF<C+++7@B@F7:4C47>FFFGF<FFFEGGFEEGG,9?FGDCEE7EFE,<FFGGGG7+BFF=B<<CFC:CG7CEC+,@@@<5@CF>@<C<DFF9CC:CF*>11:FGC:CF7:4+,4?,2,<:7BF7@F7C,+<CCF>*0+*28@**2*;*;+3A*/2:87<9:65**/<@F++*2CGE=F=*9:5**/7*:5C*<<C*)/5C**3:0<*A>7=:>*0*95*2**+**29379)*1)075@**
@M03506:14:000000000-AKVR1:1:1101:15998:3944 1:N:0:51
ATGAACTCCTACGGGAGGCAGCAGTCGAGAATTTTTCTCAATGGGGGAAACCCTGAAGGAGCGACGCCGCGTGGAGGATGAAGGTCTTCGGATTGTAAACTCCTGTCATTGGGGAACAAGGTGCATACGTTAACTGCGTGTGCATTGATAGTACCCGAAGAGGAAGAGACGGCTAACTCTGTGCCAGCAGCCGCGGTAATACAGAGGTCTCAAGCGTTGTTCGGATTCATTGGGCGTAAAGGGTGCGTAGGCGGCGCGGTAAGTCGGGTGTGAAAGCTTGGAGCTTAACTCCGAAACTGCA
+
CCCCCGGGGGGGGGGGGGGGGGGGGGGGGGFGGGGGGGGGGGGGGGGGGGGGGGGGGGGGGGGGGGGGGGGGGGGGGGGGGGGGGGGGGGGGGGGGGGGGGGGGGGGGGGGGGGGGGGGGGGGGGGGGGGGGGGGGGGGGGGGGGGGFFFGGGGGGGGFEGGGGGGGGGGGGGGGGGGGGGGGGGGGGGGGCFGGGCEEFGGGGGGGFCFFFFGGGBEEEEGEE?589F+AFDGGGEE3CFGCGGEGCEGGGGGGGC>DDDGG+39CG:D5>*?C+9**296FFC@>?AG6:5>>B5@FF9
@M03506:14:000000000-AKVR1:1:1101:10883:3946 1:N:0:51
ATGAACTCCTACGGGAGGCAGCAGTGGGGAATATTGGACAATGGGGGCAACCCTGATCCAGCGATGCCGCGTGGGTGAAGAAGGCCTTCGGGTTGTAAAGCCCTTTAGGTTGGGAAGAAGTGTGATAGGAGATAATGTTATCACATTGACGGTACCGACAGAATAGGCACCGGCAAACTCTGTGCCAGCAGCCGCGGTAATACAGAGGGTGCGAGCGTTAATCGGAGTTACTGGGCGTAAAGGGCGCGTAGGCGGTGAGATGGGTGTGATGTGAAAGCCCCGGGCTTAACCTGGGAAGCGC
+
CCCCCGGGGGGGGGGGGGGGGGFGGGGGGDGG,FGGGGGGGGGGGGGGGGGGGGGGGGGGGGGGGGGGGGGGGGGGGGGGGGGGGGGGGGGGGGGGGGGGGGGGGGGGGGGGGGGGGGGGGGGGFFGGGGGGGGGGGGGGFGGGGGGGGGGGGGGEFGGGGGGGFGGGGGFFEGGDGGGGGGGGFGGGGGGFGGGDGGGGGGGGGGGGGEEGGEGGGEGGGGGGGGGEGFCCFFGFEEDECFGGGG5DCEGG4EC1?>FC<CCG6C5CC*+9>:C9DFF7CB>5=:*06:?<F5F>)..7)
@M03506:14:000000000-AKVR1:1:1101:6899:3954 1:N:0:51
ATGAACTCCTACGGGAGGCAGCAGTCGAGAATTTTTCTCAATGGGGGAAACCCTGAAGGAGCGACGCCGCGTGGAGGATGAAGGTCTTCGGGTTGTAAACTCCTGTCATTTGGGAACAAGTGCCGGTACCTAACTGCTACCGGCTTGATAGTACCAGAAGAGGAAGGGACGGCTAACTCTGTGCCAGCAGCCGCGGCAATACAGAGGTCTCAAGCGTTGTTCGGATTCATTGGGCGTAAAGGGTGCGTAGGCGGCGAGGTAAGTCGGGCGGGAAATCTCGGGGCTTAACCACTGACCTGGA
+
CCCCCGE<EFGGGDGGGGGGGEGGGCEGF<@FFGGFGGFGGGGGGEEEGFFCFFFFGGGFGCCFFGCGGDGG@F:FGBFDFEFGGFFFGGGGGGGGGGGGGGGD=FF<E<FFG:E=@E<FFGGGGDF@FGGG8FGFGGFGFGC:3CECFAFE<=><<BAEAFFGCCGCFGGGGDGGFE?,<FFGGGGEGGGGEEGC**:<<F;>FF>CC9+C7E?*22CGF?EG>:5EF7@C?*/2::5*2:7**/*9CC*<75>C*.57+96:+97/*)*)))*0:7>*95>55)29)*91))*)0*).)
@M03506:14:000000000-AKVR1:1:1101:17657:4002 1:N:0:51
ATGAACTCCTACGGGAGGCAGCAGTTAGGAATCTTGCGCAATGGGCGAAAGCCTGACGCAGCGACGCCGCGTGCGGGATGAATGCCTTCGGGTTGTAAACCGCTTTCAGCAGGGACGAAATTGACGGTACCTGCAGAAGAAGCCCCGGCCAACTACGTGCCAGCAGCCGCGGTAATACGTAGGGGGCGAGCGTTGTCCGGATTTATTGGGCGTAAAGAGCTCGTAGGTGGTTTGGTAAGTCGGATGTGAAATCTCCGGGCTCAACCTGGCGGGGTCATTCGAGACTGCTATGACTAGAGTT
+
CCCCCGGGGGGGGGGGGGGGGGGGGGGGGGGGGGGGGGGGGGGGGGGGGGGGGGGGGGGGGGGGGGGGGGGGGGGGGGGGGGGGGGGGGGGGGGGGGGGGGGGGGGGGGGGGGGGGGGGGGGGGGGGGGGGGGGGGGGGGGGGGGGGGGGGGGGGGGGFGGGGGGGGGGGGGCC7FCGCFGGGGGGGGDECEEGEGGGGEC?CC@CEFGGCEGGGGGFG6<FGGGGGFGGGGGGGDFGGGGGD5EGGGGGGF>:E75<3<EFGF60CDF*7:DGCGFF7CCFFEGFG?A7=<7?49?46@6
@M03506:14:000000000-AKVR1:1:1101:19332:4016 1:N:0:51
ATGAACTCCTACGGGAGGCAGCAGTGGGGAATATTGCGCAATGGGCGAAAGCCTGACGCAGCCATGCCGCGTGTGTGAAGAAGGCCTTCGGGTTGTAAAGCACTTTCAGAGGGGAGGAAACGGTGCTGGCTAATATCCAGCGCACTTGACGCTACCCTCAGAAGAAGCACCGGCTAATTCCGTGCCAGCAGCCGCGGTAATACGGAAGGTGCAAGCGTTAATCGGAATTACTGGGCGTAAAGCGCGCGTAGGCGGCTTCGTAAGTCGGGTGTGAAAGCCCCGGGCTCAACCTGGGAACGGC
+
CCCCCGGGGGGGGGGGGGGGGGGGGGGGGDGGGDFDGGGGGGGGGGGGGEGGGGGGGGGGGGGGGGGGGGGGGGGGGGGGGGGGGGGGGGGGGGGGGGGGGGGGGGGGGGGGGGGGEGGGGGGGGGGGGGGGGGGGGGGGGGGGGGGGGGGGGGGGFGGGGGGGGGGGGGGGGDGCFGGCGGGGGFGGGGGGGGGEGEGGEFFFGDGGC?6CCFGGDEGGGGGGGE>FFC@7?FC5EGG=GFGGGGGDCEGGGGGG8>CGCFGDGGGGDFGFGG7?>5F9558=DDGF)>F?44:)935>)
@M03506:14:000000000-AKVR1:1:1101:11555:4043 1:N:0:51
ATGAACTCCTACGGGAGGCAGCAGTGGGGAATCTTGCACAATGGAGGAAACTCTGATGCAGCGACGCCGCGTGAGCGATGAAGCCCTTCGGGGTGTAAAGCTCTTTCGGCAGGAACGATAATGACGGTACCTGCAGAAGAAGCTGCGGCTAACTACGTGCCAGCAGCCGCGGTAATACGTAGGCAGCAAGCGTTGTTCGGATTTACTGGGCGTAAAGAGCGCGCAGGCGGTCGTTCAAGTCGAGTGTGAAAGCCCCCGGCTCAACTGGGGAGGGTCATTCGATACTGATCGACTCGAAGGC
+
CCCCCGGGGGGGGGGGGGGGGGGGGGGGGGGGGGGGGGGGGGGGGGGGGGGGGGGGGGGGGGGGGGGGGGGGGGGGGGGGGGGGGGGGGGGGGGGGGGGGGGGGGGGGGGGGGGGGGGGGGGGGGGGGGGGGGGGGGGGGGGGGGGGGGGGGGGGGGGFGGGGGGDGGGGGGGGGGGGGGGGGGGGGGGGGGCGGGGGGGDGGGGGGGGFGGGGGFGGGGGGGDGDGGGGGDEGGGGDDEFECGGGFGFGFGFECGGEGGGGF??:?FGG*8CGG?<?CCC6B5C?7/:>>0)57F>?BB)
@M03506:14:000000000-AKVR1:1:1101:15315:4085 1:N:0:51
ATGAACTCCTACGGGAGGCAGCAGTGAGGAATTTTCCGCAATGGGCGAAAGCCTGACGGAGCGACGCCGCGTGTGGGAAGAAGGCCTTCGGGTCGTAAACCACTGTCGAAGGGGACGATAATGACGGTACCCTTGGAGGAAGCCCCGGCTAACTACGTGCCAGCAGCCGCGGTAAGACGTAGGGGGCAAGCGTTGTTCGGGATTATTTGGCGTAAAGCGCTCGTAGGCGGGATTGGAAGTCCGTGTTGAAAGACCTCGGCTCAACTGCGGGACCGGCTCGGAGACTCTAATTCTTGAGGCA
+
CCCCCGGGGGGGGGG@C:CFGGGGAFGFFF<FGGGFDGGF@FCFCFEE7FFFFFFGGDGGGGGGGGGGGG@FC8DCGCFGFFFFGGGGGGGDGEEGGGFGGEGGGGGG7+CC@GEGGDEGGFGGGEGGGGEGGGGFGGEG::DFGGGGGGC,@FGG:FFFGGGFGFGGGGGGFEEGGGGGFDE@7C8/8EFC;8EAF?CE5:*;0+:+<ACEGED>FGGGG5*/*;5EG>E887:@FADGC<E7CF7>+3<:>?*9+8<3/A*<C*+9*17<C3D=179C))5CC*27<7*698***0?F)
@M03506:14:000000000-AKVR1:1:1101:21637:4098 1:N:0:51
ATGAACTCCTACGGGAGGCAGCAGTCGAGAATTTTTGACAATGGGGGAAACCCTGATCGAGCGACGCCGCGTGGAGGATGAAGGTCTTCGGATTGTAAACTCCTGTCATTGGGGAACAAGGTGCATACGTTAACTGCGTGTGCATTGATAGTACCCGAAGAGGAAGAGACGGCTAACTCTGTGCCAGCAGCCGCGGTAATACAGAGGGGGCAAGCGTTATTCGGAATTATTGGGCGTAAAGGGCGCGTAGGCGGCTTGGCAAGTGGGTTGGGAAATCACTCGGCTTAACCGAGGAATTGCC
+
CCCCCGGGGGGGGGGGGGGGGGGGGGGGGGGGGGGGGGGGGGGGGGGDGGGGGGGGEFGGGGGGGGGFEDGBCGFFGFGEFFEGGGGGGGGGCEGGGGGGGG@FFFGGGGG8FGGG7EFFGGDFFGGGGGGGEFGGGGGGGGAABDFGFGGGGF,@CFGGGGGFGGFGGGCCC@<FFGGGGGGG?FFGGGC@FCDGGG>FFF99BCCD71?>AFDE58EDE+ACCE8CC9CE+:CEGC3CF9CE5CCCDEC6CCG58>D6<9DEFF*)*9*)/29<7*2::)0*2)>@):)(7:5.))11/
@M03506:14:000000000-AKVR1:1:1101:17058:4101 1:N:0:51
ATGAACTCCTACGGGAGGCAGCAGTTAGGAATCTTGGACAATGGGCGCAAGCCTGATCCAGCCATGCCGCGTGGATGATGAAGGCCCTAGGGTTGTAAAGTCCTTTCGGCGGGGAAGATAATGACGGTACCCGCAGAAGAAGCCCCGGCTAACTTCGTGCCAGCAGCCGCGGTAATACGAAGGGGGCTAGCGTTGCTCGGAATCACTGGGCGTAAAGCGCACGTAGGCGGCTTTTTAAGTCAGGGGTGAAATCCTTGCGCTAAACTCCAGAACTACCTTTGATACTGAGAAGCTTGAGTTC
+
@CCCCGGGGGGGG;CGEGGGGFFGGGGGGFGGGFGGFFGGGGGGGGGGGGGFDGGGF9FGGGGGGGGGG>EFGGCEGGDGGFGGGFGGGGGGGGGG9CEEGGGFGEFGDGGCCFFBF8<FCDFGCEGGGFGGGGGGCFFCFGGGGGGGGGG7EFGGCGC6:<FFGGGG@FFGE:CGGGG*<:F7<EGCCC?8?CCE:?*:*;8CF+9:E5***/*/<:ECCC:@*;:?:8*8*<+<=+:CC7+:*:E<*+0<*3+*+)19**)+2*3*<0259*C?<@7:**90<FDF)277?F6).)0*1
@M03506:14:000000000-AKVR1:1:1101:11816:4110 1:N:0:51
ATGAACTCCTACGGGAGGCAGCAGTCGGGAATTTTGGGCAATGGGCGAAAGCCTGACCCAGCAACGCCGCGTGAGGGATGAAGGCCCTCGGGTCGTAAACCCCTGTCGGGAGGGGAGAACGGTTGCCGTTCAAACAGGACGGGTGCCTGACGGTACCTCCAAAGGAAGCACCGGCTAACTCCGTGCCAGCAGCCGCGGTAATACGGAGGGTGCAAGCGTTGTTCGGAATCATTGGGCGTAAAGCGCGTGTAGGCGGCTTGGCAAGTCGGTTGTGAAAGCCCGGGGCCCAACCCCGGAATTT
+
CCCCCGGGGGGGGGGGGGGGGGGGGGGGGGGGGGGGGGGGGGGGGGGGGGGGGGGGGGGGGGGGGGGGGGGGGGGGGGGGGGGGGGGGGGGGGGGGGGGGGGGGGGGGGGGGGGGGGGGGGGGGGGGGFGGGGGGGGGGGGGGGGGGGGGGGGGGGGGGGGGGGGGGGGGGGGGGGGGGGG@FGGGGGGGGGGGGGGGGGGGGGGGGGGGGGGGGGGGEGEGGGGGGGCF7ECFGGGGGECFGGGGGGGGGGGGGD=>DGGGFGGFCCEC5BCDFG7BF<C:DGG@D>1<B:EBEE3BF?*
@M03506:14:000000000-AKVR1:1:1101:14324:4121 1:N:0:51
ATGACTCCTACGGGAGGCAGCAGTGGGGAATTTTGCGCAATGGGGGAAACCCTGACGCAGCAACGCCGCGTGGAGGATGAAGGTCTTTGGATTGTAAACTCCTTTCGATCGGGACGATTATGACGGTACCGGAAGAAGAAGCACCGGCTAACTCTGTGCCAGCAGCCGCGGTAATACAGAGGGTGCAAGCGTTGTTCGGAATTATTGGGCGTAAAGGGCGCGTAGGCGGTGCGGTAAGTCTCTAGTGAAATCTCCGGGCTCAACTCGGAGCCTGCTAAGGAAACTGCCGTGCTTGAGTGTG
+
CCCCCGGGGGGGGGGGGGGGGGGGGGGGGGGGGGGGGGFGGGGGGGGGGGGGGGGGGGGGGGGGGGGGGGGGGGGGFGGGGGGGGGGGGGGFGGGGGGGGGGGGGGGGGGGGGGGGGGGGGGGGGGGGGGGGGGGFGGGGGGGGGGGGGGGGGGGGGGGGGGGGGGGGGGGGGGGGGGGGGGGGGGGFGGGFGEGGGGGE5EG7CFCCFGGGDEGGGGGEGGGDGDFGGCCCEGGDEF?C9E?CFGFGFFGFFCCDEEC5*?=CEFEGGDG>F7DCD8DGG4?CC4D:>D3458?5@9?FF
@M03506:14:000000000-AKVR1:1:1101:13138:4145 1:N:0:51
ATGAACTCCTACGGGAGGCAGCAGTGGGGAATATTGCACAATGGGCGAAAGCCTGATGCAGCGACGCCGCGTGAGGGATGACGGCCTTCGGGTTGTAAACCTCTTTCAGCAGGGAAGAAGCGAAAGTGACGGTACCTGCAGAAGAAGCGCCGGCTAACTACGTGCCAGCAGCCGCGGTAATACGTAGGGCGCAAGCGTTGTCCGGAATTATTGGGCGTAAAGAGCCCGTAGGCGGCTTGTCACGTCGGGTGTGAAAGCCCGGGGCTTAACCCCGGGTCTGCATTCGATACGGGCTAGCGAG
+
CCCCCGGGGGGGGGGGGGGGGGGGGGGGGGGG9FGFGGGGGGGGGGGGGGGGGGGGGGGGGGGGGGGGGGGGGGGGGGGGGGGGGGGGGGGGGGGGGGGGGGGGGGGGGGGGGGGGGGGGGGGGGGFAFFGGGGGGGGGGGFFFFGGGGGGGGDCFBEGGDGGFGGGGGGGGGEGGGG7CGGGGGGGGGCFFEGGFGEGGGGGGGE5CFGGFGGGGGGGCGG?>C2@EGGGGGDG55EDFC?CC6CCGG5C*1+ACF)97EEGGD):6A>?)7CC=CE**:**<3*2*,75<3)>FF:))0
@M03506:14:000000000-AKVR1:1:1101:7020:4148 1:N:0:51
ATGAACTCCTACGGGAGGCAGCAGTCGAGAATTTTTCTCAATGGGGGAAACCCTGAAGGAGCGACGCCGCGTGGAGGATGAAGGTCTTCGGGTTGTAAACTCCTGTCATTTGGGAACAAGTGTCGGTACGTAACTGCTACCGGCTTGATAGTACCAGAAGAGGAAGAGACGGCTAACTCTGTGCCAGCAGCCGCGGTAATACAGAGGTCTCAAGCGGTGTTCGGATTCATTGGGCGTAAAGGGTGTGTAGGTGGCGCCGTGAGGCGGGGGTGAGATTTCGGAGCTTAACTCCGAAACTGCA
+
CCCCCGGGGGGGGGGGGGGGGGGGGGFFGGGGGFGFGFGFFFGGGE@FGFFEEDFDGGGGEFGGGGGGGGE4@FFFGGGGGEGGGGFDFGGGGGCFGGFGCFGGGGGFG9FFFGFG78EFAEFGGDFFGGGGFGGGGGGGGGGG@FCCFFGFGCDF7FFG7D7FGFFFF:<CG*CC<,?AF<,7=;CFFC:CCGGC:CG9<9+??<CFG9CBFGFE*ACE;C/*/21@:+<C?CCEECC*<FG7::C50<C26=CGE@7)*29*:DE:*)*./*2<*/2>35>EG4*947F2))008F97?
@M03506:14:000000000-AKVR1:1:1101:6528:4153 1:N:0:51
ATGAACTCCTACGGGAGGCAGCAGTCGAGAATTTTTCTCAATGGGGGAAACCCTGAAGGAGCGACGCCGCGTGGAGGATGAAGGTCTTCGGATTGTAAACTCCTGTCATTGGGGAACAAGGTGCATACGTTAACTGCGTGTGCATTGATAGTACCCGAAGAGGAAGAGACGGCTAACTCTGTGCCAGCAGCCGCGGTAATACAGAGGTCTCAAGCGTTGTTCGGATTCATTGGGCGTAAAGGGTGCGTAGGTGGCGTCGTAAGTCAGGTGGGAAATCTCGGGGCTTAACTCCGAAACTGCA
+
CCCCCGGGGGGGGEGGGGGFGGDCGECFDECFFFFGGGGGCFFCGGGDEGGGGGGFFEFC8FE@EGG@@FGF@F:FCFGGCFGGGGGDGGGGGGFGDGFFGGGGCEEGGGFDGEGGGGGG@FGGGGGGGGGGGGGGG>FFGGFGGGFGGGFGGGGFEG7:7FFGFGFF:FGGGGGGG@FGGGGGGFFGGGGGGGGGGGGGCFFGCGGGGGFFGGGE;CGE8FGC*C*22<F7EFFEGGG=+0ACEGGGGG5<==CDGFD>5C4FGGGD?<*.99/<?6FFFBEGG)776C6))<@)7FFF9
@M03506:14:000000000-AKVR1:1:1101:6119:4160 1:N:0:51
ATGAACTCCTACGGGAGGCAGCAGTGAGGAATTTTCCGCAATGGGCGAAAGCCTGACGGAGCGACGCCGCGTGTGGGAAGAAGGCCTTCGGGTCGTAAACCACTGTCGAAGGGGACGATAATGACGGTACCCTTGGAGGAAGCCCCGGCTAACTACGTGCCAGCAGCCGCGGTAAGACGTAGGGGGCAAGCGTTGTTCGGAATTATTGGGCGTAAAGCGCTCGTAGGCGGGATGGGAAGTCCGTGTTGAAAGACCTCGGCTCAACTGAGGGACCGGCTCGGATACTCTAATGCTTGAGGCA
+
CCCCCGGGGGGGGGGGGGGGGGGGGGGGGGGGGGGGGGGGGGGGGGGGGGGGGGGGGGGGGGGGGGGGGGGGGGGGGGGGGCGGGGGGGGGGGGGGGGGGGGGGGGGGGGGGGGGGGGGGEFGGGGGGGGGGGGGGGGGGGGGFGGGGGGEGFGGGGGGGGGGGFDDFGGGGGGGGGGGGGGGGGGGDGGGG5?GGFGGDCEF8EFGGGGGGEGGGGGG5:8CCEGGGGGG*C*1AF8D??FEFGGFGGFGFCFF4C>GGCE*96>FGFGGF3C:CD5>DD::GGFGF):*)/9B?:F;3.
@M03506:14:000000000-AKVR1:1:1101:15515:4190 1:N:0:51
ATGAACTCCTACGGGAGGCAGCAGTGGGGACTATTGCGCAATGGGCGAAAGCCTGACGCAGCAACGCCGCGTGAGTGATGAAGGCCTTCGGGTCGTAAAGCTCTGTCGGAGGGAACGAATGCTCTTGAGGTTAACAGCCTCAGGAAGTGACGGTACCCTCAAAGGAAGCACCGGCTAACTCTGTGCCAGCAGCCGCGGTAATACAGAGGGTGCAAGCGTTGTTCGGAATCATTGGGCGTAAAGGGCGTGTAGGCGGTTTGTTAAGGCCTGTGTGCAATCCACCGGCTCAACCGAGGACAGG
+
CCCCCGDFGGGGGGGGDGG;FGEFFFGGGF+CFDGFFGGGGGGFCG:FEGGGGGGGGGGCFGGGGCFEEGGEEGGGGFCFGA<?FGFGFFCEFFGGGFGAEEFFFGGGGEC@FEGGGGGF,EFGFGGCFGFGGGGGDG7DGGEFGFGF?9FFGE@FFGAFGFGCDFFBF7FF*1CFD<FGFEEC;FFCGGCFGGG*8CEEEGCFGGFFGD88*<FFC=GGG8FFGG*;;0+0<EC57/C*:5?FCCE5E5>EFDGG*8*1CE*CF*79+*39:4*<2**>*95:*75@<*<?EBB35))))
@M03506:14:000000000-AKVR1:1:1101:11303:4219 1:N:0:51
ATGAACTCCTACGGGAGGCAGCAGTGGGGAATTTTGCGCAATGGGCTAACGCCTGACGCAGCAACGCCGCGTGGAGGATGAAGGTCTTTGGATTGTAAACTCCTGTCAGCAGGGAAAAAGCGAATCGGCCTAACACGCCGGCGAGTTGATTGTACCTGCAGAGGAAGCCCCGGCTAACTCTGTGCCAGCAGCCGCGGTAATACAGAGGGGGCAAGCGTTCTTCGGAATTATTGGGCGTAAAGGGCGCGTAGGCGGCTTGGCAAGTGGAGGGTGAAATTCGTCGGCTTAACCGAGGAACTGG
+
CC@@BE@FF<<CFGBGGCFB@CFFFGF8C@;CECC,@@@::BFGFCDD,CF:CEFGDCEG:@66@@@@F@FGG:FGFG,EF9FCF?,EE?F<?B,5,BFECFG?FEFDGAGFGEGGDFG:FFGE:C83BFGDFGGG:>+6C+@>>>*737,7DFG<FGD,,,>:,,@CFFCGGEFGGAFGEF:<CFGGC7F7F<CF8:*AE?<9CC@FGGGEGG>*?88C*99:ED8*+0<+:C=8=:)*:2CCCGC<:CGGGGG)*0><GF**CCC*/7>77*0+**2**).*7)9:::66:@B3)566)
@M03506:14:000000000-AKVR1:1:1101:18454:4221 1:N:0:51
ATGAACTCCTACGGGAGGCAGCAGTGAGGAATTTTCCGCAATGGAGGCAACTCTGACGGAGCAACGCCGCGTGCAGGAGGACGGCCTTCGGGCTGTAAACTGCTTTTCTGTGGGAAGAGCGAGGACGGTACCACAGGAACAAGCCCCGGCTAACTACGTGCCAGCAGCCGCGGTACTACGTAGGGGGCGAGCGTTGTCCGGAGTTACTGGGCGTAAAGGGCACGCAGGCGGTTGTGTCAGTTTGCGGGGACAGTGGGCGGCTTAACTGCCCAAGGGTCGCAAAGACGGCACGACTGGATAG
+
CCCCCGGGGGGGGGGGGGGGGGGGGGGGGGGGGGGGGGGGGGGGGGGGGGGGGGGGGGGGGGGGGGGGGGGGGGEGGGGGGGGGGGGGGGGGGGGGGFGGGGGGGGGGGFFCDDFGGGGGGCEGGGGGGGGGGGFGGFGGGGFCFGGEDGEGGGGF7CGFFCFGGGGGGGGCFCF*?FFGGFFGGGGGEGCCGGEGGGGGD*C?@CCFGGGGE*:?CF7CC*;EE>EE5CE:CEEGGG7+3<?FFEEGE5*:C+<FE5C)*:3+<C?>+*/099<C*.9C7>>C?FDD>))4:D3>F4**0
@M03506:14:000000000-AKVR1:1:1101:17484:4223 1:N:0:51
ATGAACTCCTACGGGAGGCAGCAGTCGAGAATCTTCGGCAATGGGCGCAAGCCTGACCGAGCGACGCCGCGTGGAGGACGAAGGCCTTCGGGTTGTAAACTCCTGTCGAGGGGGAAGAAGGCCCCGCGAGGGGCTTGACTGATCCCTGGAGGAAGCACGGGCTAAGTTCGTGCCAGCAGCCGCGGTAAGACGAACCGTGCGAACGTTATTCGGAATCACTGGGCTTAAAGCGCGTGTAGGCGGGACGGCAGGTCGGTCGCTGAAAGCCCCCGGCTCAACCGGGGAACGGGCTCCGGACGGA
+
CCCCCGGGGGGGGGGGGGGGGGGGGGGGGGGGGGGGGGGGGGGGGGGGGGGGGGGGGGGGGGGGGGGD@FGGGGGGEGGGGGGGGGGGGGGGFGGGGGGGGGGGGGGGGGGGGGDGGGGGGGFGGGGGGGEGGGGFGGGGGCFGGGGGGGCGGGGFFGGGGGGGFC?FFGGGCFGG5@CGGGDGGGGGGGGGGECEGE>5?CGEE58;FGGCGCEFFGG7CFCF*;CF7@7585*::@CFF=GG57>D5**29C=D*793*:)AFCFFGGGE353/769DG>>*27<;6<)()050)0)))
@M03506:14:000000000-AKVR1:1:1101:13949:4258 1:N:0:51
ATGAACTCCTACGGGAGGCAGCAGTGAGGAATTTTCCGCAATGGGCGAAAGCCTGACGGAGCAACGCCGCGTGAGGGATGAAGTCTCTAGGGATGTAAACCTCTGTTGGGTGGGACGAAGATCTGGCGGTACCACCTGAGGAAGCCCCGGCTAACTACGTGCCAGCAGCCGCGGTAATACGAAGGGGGCGAGCGTTGTTCGGAATTACTGGGCGTAAAGGGCGCGCAGGCGGCCTATCAAGTCAGGCGTGAAAGCCCCGGGCTTAACCTGGGACTTGCGCTTGGGACTGATGGGCTAGAGG
+
CCCCCGGGGGGGGGGGGGGGGGGGGGGGGGGGGGGGGGGGGGGGGGGGGGGGGGGGGGGGGGGGGGGGGGGGGGGGGGGGGGGGGGGGGGGGFGGGGGGGGGGGGGGGGGGGGGGGGGGGGGGGGGGGGGGGGGGGGGGGGGGGGCFGGGGGGGGGGGGGGGGGGGGGGGGGGGGGGGGGGGGGGGGGGGEGGGGEEEGGGGGGGGGGGGGGGGCDEGGGGCGGGGGGGGGGGCEFFC:FGGFFGFFCCE5CFGGG*<CGEG3=F7<7CDFFF<*9:7<CC@>5C>C4:*=4@)0))77@)
@M03506:14:000000000-AKVR1:1:1101:14713:4301 1:N:0:51
ATGAACTCCTACTGGAGGCAGCAGTGAGGAATTTTCCGCGATGGACGCAAGTCTGACGGAGCAACGCCGCGTGCAGGAAGACGGCCTTCGGGTTGTAAACTGCTTTTCTGTGGGAAGAGCAAGGACGGTACCACAGGAACAAGCCCCGGCTAACTACGTGCCAGCAGCCGCGGTAATACGTAGGGGGCAAGCGTTGTCCGGAGTTACTGGGCGTAAAGGGCACGCAGGCGGTTGTGTCAGTTTGCGGGGACAGTGGGTGGCTTAACTGCCCAAGCGTCGCAAAGACGGCACGACTGGAGAG
+
CCCCCGGGGGGGGGGGGGGGGGGGGGGGGGGGGGGGCGGGGGGGGGGGGGGGGGGGGGGGGGGGGGGGGGGGGGGGGGGGGGGGGGGGGGGGGGGGGGGGGGGGGGGGGGFGGGGGGGGGGGGGGGGGGGGGGGGGGGGGGGGGGGGGGGDGGGGGGGGGGGGGCGGGGGGGGEGDGGGGFGGGGGDEEGGGDFGGGGGGGGGGGGGGGFGGGGEGGGG5CGGGG>5:>GGE*CEEEF>FF9EGGGC<E=C=FCEGGBGGFDF6CFFGC<EFGGFC93<D3)0<+)>>>3@6).8<F))/0
@M03506:14:000000000-AKVR1:1:1101:14471:4328 1:N:0:51
ATGAACTCCTACGGGAGGCAGCAGTGGGGAATCTTGCGCAATGGACGAAAGTCTGACGCAGCAACGCCGCGTGGGGGGTGAAGCTTCTCGGAGTGTAAACCCCTTTCGACCCGGAAGAATGTCCGCAAGGATTTGACGGTACGGGTATAAGAAGCCCCGGCTAACTACGTGCCAGCAGCCGCGGTAATACGTAGGGGGCCAGCGTTGCTCGGAATTACTGGGCGTAAAGGGTCCGGAGGCGGTGTGGTAAGTCGGAAGCGAAATCTCTGAGCTTAACTCAGAGGCTGGCCGCGAAACGGCC
+
CCCCCGGGGGGGGGGGGGGGGGGGGGGGGGGGFGGGGGGGGGGGGGGEGGGGGGGGGGGGGGGGGGGGGGGGGGGGGGGGGGGGGGGGGGGDGGGGGGGGGGEGGGGGGGGGGGCEGGGGGGGGFGGGGGGFGFFGGGGGFEEEGGGGGGGGGGFF5ECEGCECGFGGGFFGGGGGGGGGDEGGCC>C:CF29@GDGGCCECFGE8EGFF>CE*A8C?FG?FCE?>82EF=CF*1*:EG=CECG7EGFF+<?7CC5*7*)//)*20<>C>C?FFFG=***27*52)90(1)4>5BB>))70
@M03506:14:000000000-AKVR1:1:1101:20770:4348 1:N:0:51
ATGAACTCCTACGGGAGGCAGCAGTGGGGAATATTGGACAATGGGGGAAACCCTGATCCAGCCATGCCGCGTGAGTGATGAAGGCCTTCGGGTTGTAAAGCTCTTTCGCACGCGACGATGATGACGGTAGCGTGAGAAGAAGCCCCGGCTAACTTCGTGCCAGCAGCCGCGGTAATACGAAGGGGGCAAGCGTTGTTCGGAATTACTGGGCGTAAAGGGCGCGTAGGCGGTGCGCTAAGTCAGATGTGAAAGCCCTGGGCTCAACCCGGGAATTGCATTTGATACTGGCGTGCTCGAATCC
+
CCCCCGGGGGGGGGGGGGGGGGGGGGGGGGGGGGGFGGGGGGGGGGGGGGGGGGGGGGGGGGGGGGGGGGGGGDFGGGGFCGGFGFGGGGGGGGGGGGGGFGGGGGEGEGGGGGCGGGGFFGGGGGGGGDCFGGGGGGGGEGGGCEEGGGGDGGGGGGGGGGGGGGGGEGDGGGGGGGGGGGGGGDG*BFGGGGGGGGGGDEEFDFFCFGGGGG>FFG5CEGGGGGGGGDC8CEG=5=D+++2<CGGGCGGGCE=CC:DFCFGGCGGDEDC:569E7877:/*9?676?<)4)<?@B4679
@M03506:14:000000000-AKVR1:1:1101:11723:4376 1:N:0:51
ATGAACTCCTACGGGAGGCAGCAGTGAGGAATTTTCCGCAATGGGCGAAAGCCTGACGGAGCGACGCCGCGTGTGGGAAGAAGGCCTTCGGGTCGTAAACCACTGTCGAAGGGGACGATAATGACGGTACCCTTGGAGGAAGCCCCGGCTAACTACGTGCCAGCAGCCGCGGTAAGACGTAGGGGGCAAGCGTTGTTCGGAATTATTGGGCGTAAAGCGCTCGTAGGCGGGATTGGAAGTCCGTGTTGAAAGACCTCGGCGCAACTGAGGGACCGGCTCGGACGACCTAATTCTTGAGGCC
+
CCCCCGGGGGGGGEF7CFGCGGGGGGGGGGGGFGGGGGGCFCFGGGG7FGGGGGGGFGGDGGGGCFEGGGGGGFGGGFBEGFGGGGGGGGGGG@CFC<DFEFGEDGGGFFGGGCEGGGFCEGFFFGGGGGGGFE<FFFEGGGGGGGG@CEEGFGCGEFCE7,?FFFGGGGGGGG7FGFG@FGGDGGC5C@>CEEG5E+;E?E5+:@E?6CFECC85CFGD5CECGG>C?G=5CCCF6FGFFEEFFC7C799:0:>467CD*:C7:F6C<C*8D*9=D3*/7))**)).,**.*=7@@?4<.
@M03506:14:000000000-AKVR1:1:1101:11504:4377 1:N:0:51
ATGAACTCCTACGGGAGGCAGCAGTGGGGAATATTGGACAATGGGCGCAAGCCTGATCCAGCCATGCCGCGTGTGTGAAGAAGGCCTTCGGGTTGTAAAGCACTTTTGTCCGGAAAGAAAAGCATTCGGTTAATACCCGGGTGTTCCGACGGTACCGGAAGAATAAGCACCGGCTAACTTCGTGCCAGCAGCCGCGGTAATACGAAGGGTGCAAGCGTTACTCGGAATTACTGGGCGTAAAGCGTGCGTAGGTGGTTCGTTAAGTCTGTCGTGAAAGCCCCGGGCTCAACCTGGGAATGGC
+
CCCCCGGGGGGGGGGGGGGGGGGGGGGGGGGG<FGFGGGGGGGGGGGGGGGGGGGGGGGGGGGGGGGGGGGGGGGGGGGGGGGGGGGGGGGGGGGGGGGGGGGGGGGGGGGGGGGGGGGGGGGGGGGGGGGGGGGGGGGGGGGGGGGGGGGGGGGGGGGGGGGGGGFGGGGGGGGGCGGGGGGGGGGGGGGGGGGGGGGGGFGF@FGGGGGGGGFGGG8EGFGGGECEGDGGGGGGGGDCFGGGGEGGGGGDGGGGGFGGGG9FGGGGGGGFD><9>?FGGBDCEECF77@?FFFFFFFF4
@M03506:14:000000000-AKVR1:1:1101:13860:4385 1:N:0:51
ATGAACTCCTACGGGAGGCAGCAGTGGGGAATCTTGCGCAATGGCCTAACGGCTGACGCAGCGACGCCGCGTGTGGGATGAAGCTCTTCGGAGTGTAAACCACTGTTGCCCGGGACGAATAGCTCGATTAATCGAGCCTGACGGTACCGGGTGAGGAAGCACCGGCTAACTCCGTGCCAGCAGCCGCGGTAATACGGGGGGTGCGAGCGTTGTCCGGAATCACTGGGCGGCAAGGGCGCGTAGGTGGGTGGATAAGGGTGGGGGGGAAGTCCGGGGGTCAACCGCGGATGGGCCGCGCCGG
+
CCCCCGGGGGGGEEGDB@;BFCEGEFGGGC@FFFCECCGFCFFGG<FFFGGEGEGGGGGGGEF@GGGGEGDCC4BBF@EFGDGFGGBEFGGFGGFFAECFCDDF,AB<F<?BFFCFECEAD<<@>FGFEEGGFCF@EFFFCFGDGF:=BFGFC:<F7F7:BCFCFF<FFEC9C<FFE<FFGGACFCGGG8:C9<F@EEGGE>88?EGDGCC?8@9CGCGC9+3<@E5;:**::CC8/:/C/*:5+3A)1*/*00+:CF7**:C5:9*750+95>7C/)/1>*0*2.9)())(.)8)0)57:
@M03506:14:000000000-AKVR1:1:1101:6829:4396 1:N:0:51
ATGAACTCCTACGGGAGGCAGCAGTGGGGAATCTTGCGCAATGGCCGAAAGGCTGACGCAGCGACGCCGCGTGTGGGAGGAAGCTCTTCGGGGTGTAAACCACTGTTGCCCGGGACGAAACTCTCCTTTCGAGGGGATTGACGGTACCGGGTGAGGAAGCACCGGCTAACTCTGTGCCAGCAGCCGCGGTAATACAGAGGGTGCGAGCGTTGTCCGGAATCACTGGGCGTAAAGGGCGCGTAGGCGGCTCAGTAGGGTTGCGGTGAAAGCCCGGGGCTCCACCCCGGGTCGGCCGTGGCAA
+
CCCCCGGGGGGGGGGGCEGGGGGGGGGGGGGFGGGFGGGGGDGGGFGGGGGGGGGFGGGGGGDEFGGGGGGGGGFGGGGGGFFGFGGGGGGGCFGGGGFGGFGFFGGGAFGGGGCDGEEGGGG=<FFGFGG7FGC@CFGF@FGEGGGGGGGGCC:E,=7CC=FFEGG7FFGGGGG,BFAFGGFCGGGGGCE5CCEEECFGGGGGDEE8>:EC*AE5C8CGGFGGGGECGEGEGGF8EC5E/:5EFDCC?EDGG+0:E5*<=CCEE3CD7*08C775D7**9>>E:.)89<B>EED)8575*
@M03506:14:000000000-AKVR1:1:1101:7179:4400 1:N:0:51
ATGAACTCCTACGGGAGGCAGCAGTCGAGAATTTTTGACAATGGGGGAAACCCTGATCGAGCGACGCCGCGTGGAGGATGAAGGTCTTCGGATTGTAAACTCCTGTCATTTGGGAACAAGGTGCACACGTTAACTGCGTGTGCGTTGATAGTACCAGAAGAGGAAGAGACGGCTAACTCTGTGCCAGCAGCCGCGGTAATACAGAGGTCTCAAGCGTTGTTCGGATTCATTGGGCGTAAAGGGTGTGTAGGTGGCGCGCTAAGTCGGGTGTGAAATCTCCGGGCTCAACTCGGAGCCTGCC
+
CCCCCGGFGGGGGDCGGGGEGGGGGGGGDGGFGFGGGGGF@@<F8CF7FGGGEGGFGECFGGGGGEGGE@@CFGCFGGGGGFGCGGGFEGG7CFFFGGGEFGDF8AFFCGGAFFGGGCFFDDBDFGGGEGFFGGGGGGC+CFGG>@F+@CGFCCCFCFAFCCGGGGDFFFGF**>FECBEFCGG,DECFCFGGGGECG7C+9;CC7;CFGG<BF:CCEGGFEEE8CCC+0<+8CC8>87*:+5>*2:1+<0<*:FDE@GDC/>:?*>C/)*87**30*;C<3557@G4(**,7)75)5)<)
@M03506:14:000000000-AKVR1:1:1101:25417:4410 1:N:0:51
ATGAACTCCTACGGGAGGCAGCAGTGGGGAATTTTGGACAATGGGCGCAAGCCTGATCCAGCAATGCCGCGTGTGTGAAGAAGGCCTTCGGGTTGTAAAGCATTTTTGTCCGGAAAGAAAACGCTCTGGTTAATACCCGGGGCGGATGACGGTACCGGAAGAATAAGCACTGGCTAACTACGTGCCAGCAGACGCGGTAATACGAAGGGTGCAAGCGTTACTCGGAATTACTGGGCGGAAAGCGTGCGCAGGCGGTTAGCTAATACAGATGGGAAATACCCGGGCTTTACCTGGGAACTGC
+
9CCCCGGGGCFGG7C77@FBFGGGGGFGEGECFFGGGGGGGFA,6ECEGGGGGGGGGCFFFGG@@FEE@@:FEFGGGGGDAF<,CF9,C,:F4BCFG9<9AF,F9FD=FFGGGG77AFFFGCCCCFDFGAAFDFF9=F::7FC@CC:FGGECCFEFFDC*=:F2C2:<C@,3<FFFFC99FGFG*4,+8CF+=*=*::8C7CFF*2;81*2;8995CE*;*+21/*;EC+<CC6@C5*)?**0:E51C55=EC*:1*)*20:7+<7+:+*+)*001*****85*C39)6:/)*8)095)=7
@M03506:14:000000000-AKVR1:1:1101:9473:4417 1:N:0:51
ATGAACTCCTACGGGAGGCAGCAGTCGAGAATTTTTCTCAATGGGGGAAACCCTGAAGGAGCGACGCCGCGTGGAGGATGAAGGTCTTCGGGTTGTAAACTCCTGTCATTTGGGAACAAGTGCCGGTACGTAACTGCTACCGGCTTGATAGTACCAGAAGAGGAAGAGACGGCTAACTCTGTGCCAGCAGCCGCGGTAATACAGAGGTCTCAAGCGTTGTTCGGATTCATTGGGCGTAAAGGGTGTGTAGGTGGCGCCGTAAGTCGGGTGTGAAATTTTAGAGCTTAACTCTGAAACTGCA
+
CCCCCGGGGGGGGGGGGGGGGGGGGGGGGGGGGGGGGGGGGGGGGGGGGGGGGGGGGGGGGGGGGGGGGGGGGGFGGGGGGGGGGGGGGGGGGGGGGGGGGGGGGGGGGGGGGGGGGGGGGGGGGGGGGGGGGGGGGGGGGGDGGGGFGGGGGGGGGGCFGGGGGGGGGGGGGGGGGGGGGGGGGGFGGGGGGGGGGGGGGGGGC7CFGFGGGGGGGGGGGGGGDCEFGGGGGGGGEE3CFGG2AEGGGGGCCFGD*7DGEEC:EC=D1<7:7FCFGFG>4)/:C4C79CFA?FBFFF6**
@M03506:14:000000000-AKVR1:1:1101:11261:4454 1:N:0:51
ATGAACTCCTACGGGAGGCAGCAGTAGGGAATCTTGCGCAATGGGCGAAAGCCTGACGCAGCGACGCCGCGTGGGGGATGAAGCTTTTCGGAGTGTAAACCCCTTTCGACCGGGACGAAACGCCCGCAAGGGAATTGACGGTACCGGTAGAAGAAGCCCCGGCTAACTACGTGACAGCAGCCGCGGTAAGACGTAGGGGGCCAGCGTTGCTCGGAATAACTGGGCGTAAAGGGTCCGAAGGCGGTGTGGCAAGTCGGGAGTGAAATCTCGTGGCTTAACCCAGGGACTGCTTCCGAGAGTG
+
CC<CCGFGGGGGGGGCGGGGGGEFGFGGGGGFGGGGGGGGGGGFGGGGCFECFFGGGDGGGDEGGGGGGGGC@FGGGGGGGGGGGGGCCFCCFGGFFGGG@C@FGFD:DFGGCEEGGGGGEFGFCFGGGCFGEFCFFG,C:CFCFCFC:C9BEF7F,<FGE7:<B<FGCFCFG*;C+;8EC@EGD8C5*A+9;;@FGGGGGEGGGGGGGGGGEEE;FFF+<CCGFGEE88:@EGCGG*>=EGGG5=CDE**37+<CGE)/:**+0*<*2*/8C3<**1*0*)0:E)*..**6/))0))))*
@M03506:14:000000000-AKVR1:1:1101:12937:4456 1:N:0:51
ATGAACTCCTACGGGAGGCAGCAGTGGGGAATATTGGACAATGGGGGAAACCCTGATCCAGCAATGCCGCGTGAGTGAGGAAGGCCTTAGGGTTGTAAAGCTCTTTCGCGCGCGACGATGATGACGGTAGCGCGAGAAGAAGCCCCGGCTAACTTCGTGCCAGCAGCCGCGGTAATACGAAGGGGGCGAGCGTTGTTCGGAATTATTGGGCGTAAAGGGCGCGTAGGCGGCCTGGCAAGTGGAAGGTGAAATCCCTCGGCTTAACCGAGGAACTGCCCTCCAAACTGCTTGGCTTGAGTCC
+
CCCCCGGGGGGGGGGGGGGGGGGGGGGGGEGG9FGGGFGGGGGGGGGGGGGGGGGGFGGGGGGGGGGGGGGGGGEFGFGGGGGGGGGGGGGGGGGGGGGGGGGGGGGGGGGGGGGGGGGGGGGGGGGGGEGGGGGGDGGGGGGGGGGGGDEGGGFFGGFGGGGGGGFGGGGGEGGGGGGGGGGGGGGGDEGGGEGEGFGG;8CFGFGFEGGC*?589F=CGDG5CEGGGGGEGGGGGFGEGGFGCG?CGF79>6<7C<CDGE4<FFGCED5>CCGFDFFCD>@GGFGFFGFFFFFFF?4=6
@M03506:14:000000000-AKVR1:1:1101:21904:4486 1:N:0:51
ATGAACTCCTACGGGAGGCAGCAGTAAGGAATATTGGTCAATGGACGCAAGTCTGAACCAGCCATGCCGCGTGTAGGATGAAGGTCCTACGGATTGTAAACTACTTTTGTACGGGAAAAAACCCCTTGTTTCTACGAGGGCTGACGGTACCGTAAGAATAAGGATCGGCTAACTCCGTGCCAGCAGCCGCGGTAATACGGAGGATCCAAGCGTTATCCGGATTTACTGGGTTTAAAGGGTGCGTAGGTGGAATGTCAAGGCATTGGTGAAAACCTATAGCTTAACTATAGAACTGCCATTT
+
CCCCCGGGGGGGGGGGGGGGGGGGGGGGGFGGGGGFGGGGGGGFGGGGGGGGGGGGGGGGGGGGFGGGGGEGGGGGGGFGGGGGGGGGGGGGGGGGGGGGGGGGGGGGGGGGGGGGGGGGGGDEGGGGGGGGGGGGGGEFFGGFGGGGGGGGGGGGGGGGGGGGGG7CGGDFGGGGDFFDGGGGGFG78BFGEECGCFGCEC@8?><<:CGEEECEGCEDCEE9EC7<ACF8*<CFDFG87C*1:=5*9C>FFGGGGFG*7:*+3*+1<CCFF3<6*/*0**10<@74)2*.11**)09=*
@M03506:14:000000000-AKVR1:1:1101:9137:4499 1:N:0:51
ATGAACTCCTACGGGAGGCAGCAGTTGGGAATCTTGGACAATGGGGGAAACCCTGATCCAGCCATGCCGCGTGAGTGATGAAGGCCTTCGGGTTGTAAAACTCTTTCGCGCACGACGATAATGACGGTAGTGCGAGAAGAAGCTCCGGCTAACTTCGTGCCAGCAGCCGCGGTAATACGAAGGGGGCTAGCGTTGTTCGGAATTATTGGGCGTAAAGCGCGCGCAGGTGGTTTCTTAAGTCTGATGTGAAAGCCCACGGCTCAACCGTGGAGGGTCATTGGAAACTGGGAGACTTGAGTGC
+
CCCCCGGGGGGGGGGDGGGGGGGGGGGGGGGGGGGGGGGGGGGGGGGGGGGGGGGGGGGGGGGGGGGGGGGGGGGGGGGGGGGGGGGGGGGGGGGGGGGGGGGGGGGGGGGGGGGGGGGGGGGGGGGGGGGGGGGGEFFGGGGGGGGGGGGGGGGFGGCGGGGGGGGGGGGGGDGGGGGFGEGGGGGGGGGGGGGEGGGGCECFGG70CEFEE>CCCEDEEDGGGGDFFFCGDFGGGGCCCCFEFGGGGFF9FFGCCEGGEGGGGGGGGGGF3<974=CGG?9EE?G46C>:>=@F??B?4
@M03506:14:000000000-AKVR1:1:1101:21397:4506 1:N:0:51
ATGAACTCCTACGGGAGGCAGCAGTAGGGAATTTTCCGCAATGGGCGAAAGCCTGACGGAGCAACGCCGCGTGCAGGAGGAAGGCCTTCGGGTTGTAAACTGCTTTTGTCTGCGACGATTATGACGGTAGCAGAAGAATAAGGATCGGCTAATTCCGTGCCAGCAGCCGCGGTCATACGGGAGATCCGAGCGTTATCCGGAATTACTGGGCGTAAATAGTTGCGTAGGTGGCAGGTAAAGCGAGCAGTGAAAGACTCCGGCTCAACCGGAGGCACCTTGTTCGAACTCACCAGCTAGAGCA
+
CCCCCGGGGGGGGGGGGGGGGGGGGGGGGGGGGGGGGGGGGGG@FGGGGCFGGGGDGGGGGGGDGEGGEGGGGGGFGEEGGGGGFGGGGGGGGGGGGEGGGGGGGGGGGGGGGGGGGDGGGGGGGGGGFGGFDGGGGGGGFGFGFGFGGGGGGF=FGG:CGGGGGGGGCFGGEFGGGGGG@CEDFCEG7FGGGEEFFFGGGCCGFGGF6FC8ED>C+9CFGGGDC5CEFG5CEEEC7<FGFC5EEC*:C9:?>CEGFF3>EEG6CFGDE):3>55*2<:FFFFGGFGFAG:)8>@4=*96)
@M03506:14:000000000-AKVR1:1:1101:15279:4509 1:N:0:51
ATGAACTCCTACGGGAGGTAGCAGTGGGGAATTGTTCGCAATGGGCGCAAGCCTGACGACGCAACGCCGCGTGGAGGATGAAGATCTTCGGGTCGTAAACTCCTTTCGACCGAGATGAATTTCCGCCGACCTAACACGTCGGCGGAGTGACAGTATCGAGGGAAGAAGCCCCGGCTAACTCTGTGCCTGCAGCCGCGGTAATACAGGGGGGGCAAGCGTTGTTCGGAATTACTGGGCGTAAAGCGCTCGTAGGTGGATCGACAAGTCCGCAAGCAAAGCCCCGGGCCCAACTCGGGAATCC
+
CCCCCGGGGGGGGGGGGGGGGGGGGGGGGGGGGGGGGGGGGGGGGGGGGGGGGGGGGGGGGGGGGGGGGGGGGGGGGGGGGGGGGGGGGGGGGGGGGGGGGGGGGGGGGGGGGGGGGGGGGGGGGGGGGGGGGGGGGGGGGGGGGGGGGGGGGGGGGGGGGGGGGGGGGFGGGGGGDFGGGGGGGGGGGGGFGFGGGG8CEGFGGGGGGGDGGGFEEGEEGGGGDE>ECC7:EFFFGGGGGGGGDEG3:*:ADGGG5?FD5EGDFFE7:)>BGGGG:FG47B5EC>D)8FB1/0737)769
@M03506:14:000000000-AKVR1:1:1101:9185:4512 1:N:0:51
ATGAACTCCTACGGGAGGCAGCAGTCGAGAACTTTTCTCAATGGGGGAAACCCTGAAGGAGCGACGCCGCGTGGAGGATGAAGGTCTTCGGATTGTAAACTCCTGTCATTGGGGAACAACGTGCATACGTTAACTGCGTGTGCATTGATAGTACCCGAAGAGGAAGAGACGGCTAACTCTGTGCCAGCAGCCGCGGTAATACAGAGGTCTCAAGCGTTGTTCGGATTCATTGGGCGTAAAGGGTGCGTAGGGGGCGCTGTAAGTCGGGTGTGAAATTTCGGAGCTTAACTCCGAAACTGCA
+
CCCCCGGGGGGGGGGGGGGGGGGGGGGGGGGGGGGGGGGGGGGGGGGGGGGGGGGGGGGFGGGGGGGGGGGFGGEGGFGGGGGGGGGGGGGDGGGGGGGGGGGGGGFGGGGGGGGGGGGGGGGGGGGGGGGGGGGGGGGGGGGGGGGFDFGGGGGGGGGGGGGGGCFGGGGGGGGGGGGGGGGGGGGGGGGGGGGGGDGGGGFFFCFGG9FFGGGGEGDGCFGGGDCF+<CFGEGGECGGGGGGGCED8EE*7555::3>C<>+ADGGFD557:CC7@DGG)<GCFCF2CFFF>EDEFF*1
@M03506:14:000000000-AKVR1:1:1101:18870:4544 1:N:0:51
ATGAACTCCTACGGGAGGCAGCAGTTAGGAATCTTGGACAATGGGCGCAAGCCTGATCCAGCCATGCCGCGTGAGTGATGAAGGCCTTCGGGTTGTAAAGCTCTTTAGTCCACGAATATAATGACTGTAGTGGAAGAATAAGCCCCGGCTAACTTCGTGCCAGCAGCCGCGGTAATACGAAGGGGGCGAGCGTTGTTCGGAATCACTGGGCGTAAAGAGTGCGTAGGCGGTTATGAAAGTTAGGAGTGAAAGCCCAGGGCTCAACCTTGGAATTGCTCTTAAAACTACATAACTCGAATTC
+
CCCCCGGGGGGGGGGGGGGGGGFGGGGGGGGGGGGFGGGGGGGGGGGGGGGGGGGGGGGGGGGGGGGGGGGGGGGGGGGGGGGFGGGGGGGGGGGGGGGGGCGGGGGGGGGFGGGGGFGFGGC9FFGGGGGGGCGGFGFGGGGGGGGGGGCFGGGGGG7FFGFGGGGGGGGGGGGFGGGCEGGGGEEGGDFGGGEFFFEGDDGGFGGCGGDGGECGGFGGGFGGECEG8EGGGEGC<CGECC+C9CFGGGGG4:EDFFGGGCFGGGGGFGFFG:6C7BCCG?=79?FFDF=>FFFF456F*
@M03506:14:000000000-AKVR1:1:1101:24250:4563 1:N:0:51
ATGAACTCCTACGGGAGGCAGCAGTCGAGAATTTTTCTCAATGGGGGAAACCCTGAAGGAGCGACGCCGCGTGGAGGATGAAGGTCTTCGGGTTGTAAACTCCTGTCATTTGGGAACAATGCGAACGTATTTACTGTACGTTCGTTGATAGTACCAGAAGAGGAAGAGACGGCTAACTCTGTGCCAGCAGCCGCGGTAATACAGAGGTCTCAAGCGTTGTTCGGATGCATTGGGCGTAAAGGGTGCGTAGGCGGCGCGGTAAGGCGGGTGTGAGATTTCGGAGCTTAACTCCGCAACTGCA
+
CCCCCGGGGGGGGGGGGGGGGGGGGGGGGGGGGFGGGGGGGGGFGGGGGGGDGGGGGGGGFGGGGGGCECGFGGEGGDGGGGGGGGGGGGGGGGGGGGGDCFGFFG8FGAFFF7?FFGF9FFGDF+@>FFGGGEGGCA,FFGGGGFGFGGGGGFEDFFGGC,,,<CGGFFFDCC7>?;FE<FEFCEGGGF:7BF8F*:CFF9FGFFFGC?+?<9+B88C*3<C>*88*C?C9FG*?7C*;FFG6CEEGCEE6DGDG*7CC=5C+27EGCD577**2:**9C)8*0)*9)**5)..7))/**
@M03506:14:000000000-AKVR1:1:1101:26142:4567 1:N:0:51
ATGAACTCCTACGGGAGGCAGCAGTGAGGAATTTTCGGCAATGGACGCAAGTCTGACCGAGCAACGCCGCGTGCAGGAGGAAGGTCTTCGGATCGTAAACTGCTTTTCTCTGGGACGAGTAAGGACGGTACCAGAGGAACAAGCCCCGGCTAACTACGTGCCAGCAGCCGCGGTAATACGTAGGGGGCGAGCGTTGTCCGGAGTTACTGGGCGTAAAGCGCACGCAGGCGGTGCTGCGCGCTTGGGGTTACAGCTCTCGGCTCAACCGGGAGAGCGCCTCGAGAACGGGCGCACTGGTGGG
+
C9CCCGGGGGGGGDEGGGGGGGFGGGGGFGEGGGGGGGGGGGGGGGGGGGGFCAFGG,@CEGGGGG7@CFGGEF7FFBFEDEEF,CBFFF:FCCEFCB<CFG?FF?FF<FFFGDFDFGGF8DCDGGEGF@EGGGFGFGFGCCGG7FGGCGG*<>=BCFCFC*;<@D7F@B7CCG<=7,,<C?FFGC<*:**881;*239>ECEAFG??FF5CCE?E8<<=G*/::EECD*::EEC96*1?**:CCDED**++26<6<=3CE=D+<C*1*9/)***/)019C))**0))()0())))0/.)5
@M03506:14:000000000-AKVR1:1:1101:20897:4572 1:N:0:51
ATGAACTCCTACGGGAGGCAGCAGTGAGGAATCTTCCGCAATGGGCGAAAGCCTGACGGGGCGACGCCGCGTGTGGGATGAAGTCCTTCGGGATGTAAACCACTGTTGGTGGGGAAGACAAATGACGGTACCCACCGAGAAAGCCCCGGCTAACTACGTGCCAGCAGCCGCGGTAATACGTAGGGGGCTAGCGTTATCCAGAATTACTGGGCGTAAAGCGCGTGTAGGCGGCTGGTTAAGTGTGATGTGAAATCTTCGGGCTCAACCCGAAAACTGCATTGCAAACTGGCCTGGCTAGAGG
+
CCCCCGGGGGGGGGGGGGGGGGGGGGGGGGGGGGGGGGGGGGGGGGGGGGGGGGGGGGGGGGGGGGGGGGGGGGGGGGGGGGGGGGGGGGGGGGGGGGGGGGGFGGGGGGGGGGGDGGGGGGGGGGGGGGGFFGGGGGGGGGGGGGGGGGGDGGGGGGGGGDGGFGGGGGGGGGEGGGGGGGGDEEGGGCFGGGDCGGGGGGGGGGEFGDFGGGEEGGGGGGGGGGGGGGGGGGGF7CFGGGGGF?CCGGGFGGGGG>DGGEDF?FCDC)55CG<7*9>CF?B?C5>7:<4>FFF4*5**)
@M03506:14:000000000-AKVR1:1:1101:14011:4594 1:N:0:51
ATGAACTCCTACGGGAGGCAGCAGTGGGGAATCTTGCGCAATGGGCAAAAGCCTGACGCAGCAACGCCCCGGGGGGGATGAAGGCCCCCGGGTGGTAAACCCCTTTCACCAGGGACGAAGTGGAGGGTACCTGCGGAAGAAGCCCCGGCCACCTACGTGCCAGCAGCCGCGGTAATAGGTAGGGGGCGAGCGTGTCCCGGATTCATGGGGGGTAAGGGGTGGGTGGGCGGGGGGGTAGGTCGGGGGTGAATTTTCGGGGTTTAACTCGGAAATGTAATTCGATGCGGCCGTGCTTGAGGAC
+
CCCCCGGGGGGGGGGGGGGGGGGGGGGGGGGGGGGGGGGGGGGG88,CA8,F@,:,,,,+67E,66C66+8+@FEGF<+1<?E68+1**:EGG**;EGFGGG5CG6,,,3<AE**/2:**;,,2/;>*,090,,2*:*/;,+<AF5E>EEE*/*++/28@*+32*0;*2*:5**1+++0+3<CEDC*8*/*:E81*0+:?*:*+3<+3A5*:*22+<E****/**::*:*//8>5/5**++:>*1*/1;622:9+9C3)/*:*A7*+*5755*2*+*1:0**/0*)18(9)()0/9)0)9)
@M03506:14:000000000-AKVR1:1:1101:14543:4595 1:N:0:51
ATGAACTCCTACGGGAGGCAGCAGTCGAGAATTTTTGACAATGGGGGCAACCCTGATCGAGCGACGCCGCGTGGAGGATGAAGGTCTTCGGATTGTAAACTCCTGTCATTGGGGAACTAGGTGCATACGTTAACTGCGTGTGCATTGATAGTACCCGAAGAGGAAGAGACGGCTAACTCTGTGCCAGCAGCCGCGGTAATACAGAGGTCTCAAGCGTTGTTCGGATTCATTGGGCGTGAAGGGTGCGTAGGCGGCGCGGTAAGTCGGGTGTGAGATCTCGGCGCGTAACTCCGAGACTGCG
+
CCCCCGGGGGGGGGGGCGGGGGGGF<FFGGGGDGGEFFGGGGGGGGGDGGGGGGGGGGCFGGGGGGGGGGGGGG7<FGGGGGGGFGGGGGGCF:FGGGGA@FGGGGGA5@FGGGGG=5D?BFGA=B<FGFGDF>,>=C8C===FBFA<CFGCA<=FFB3*5<FA,>CF@7>7>5C<7<FGGCFFC,>::<:,4CCCBC7CE;FF9EFB+?<9<CFECCGG*01:*;/9:<@CCGDGE*78FCC6C=ED**:?DC/9*855**99?D*9:C:>:*:<4@DGC))/*01)476?>75>@FF5)
@M03506:14:000000000-AKVR1:1:1101:14393:4629 1:N:0:51
ATGAACTCCTACGGGAGGCAGCAGTGGGGAATATTGGACAATGGGGGCAACCCTGATCCAGCGATGCCGCGTGGGTGAAGAAGGCCTTCGGGTTGCAAAGCCCTTTAGGTTGGGAAGAAGCTTGTGAGAAGAAAGGTTCATAAGTTGACGGTACCGACAGAATAAGCACCGGCAAACTCTGTGCCAGCAGCCGCGGTAATACAGAGGGTGCGAGCGTTAATCGGAATTACTGGGCGTAAAGGGCGCGTAGGTGGTGACGTGTGAAGTATGTGAAAGCCCCGGGCTTAACCTGGGAAGTGCA
+
CCCCCGGGGGGGGGGGGGGGGGGGGGGGGGGGGGGGGFGGGGFGGGGGGGGGGGGGGGGGGGGGGGGGGGGGGGGGGGGGGGGGGGGGGGGGGGGGGGGGGGGGGGGFGFGGGGGGGGGGGGFGGFCFGGGGGGGGGFGGGGGGGGGGGGGGGGGGGGGGGGGGGGGGGGGGGGGGGGGFGGGGFGGGGGGGGGGEGGGGEFFGCFGG@EGGEEEEGGGGCGGGGGGGGFGGGC*?:EGGFGEEGEGG57CCDGEGGFGDGFGGCC97+2<@DFDF4:<7D@DGDFFFF>42>>FFFFF@1
@M03506:14:000000000-AKVR1:1:1101:10195:4637 1:N:0:51
ATGAACTCCTACGGGAGGCAGCAGTCGAGAATTTTTCTCAATGGGGGAAACCCTGAAGGAGCGACGCCGCGTGGAGGATGAAGGTCTTCGGGTTGTAAACTCCTGTCATTTGGGAACAAGGCGTACGTATTAACTGTACGTGCGTTGATAGTACCAGAAGAGGAAGAGACGGCTAACTCTGTGCCAGCAGCCGCGGTAATACAGAGGTCTCAAGCGTTGTTCGGATTCATTGGGCGTAAAGGGTGCGTAGGTGGCGCGGTAAGTCGGGTGTGAAATTTCGGAGCTTAACTCCGAAACTGCA
+
CCCCCGGGGGGGGGGGGGGGGGGGGGGGGFFGGGGGGGGGGGGGGGGGGGGGGGGGGGGGGGGGGGGGGGGFGGFGGGGGGGGGGGGGGGGGGGGGGGGGGGGGGGGGGGGGGGGGGGGGGGGGGGGGGGGGGGGGGGGGGGGGFEGGGGGGGGGGGGGGGGGGGGGGGGGGGGGGFGGGGGGGGGCFFFFFGGGDCEGGGGGGFGC<CGF?GDFGE*?EGGCG58CGDFFGGGFGCECF?9ECEGEDGGGCCCFGEDGGGDGG+CEGGGEEG7D7CF773).**9:94CF)>)).7*6**
@M03506:14:000000000-AKVR1:1:1101:5127:4664 1:N:0:51
ATGAACTCCTACGGGAGGCAGCAGTAGGGAATTTTCCACAATGGGGGCAACCCTGATGGAGCAACGCCGCGTGCAGGATGAATGTCTTCGGATTGTAAACTGCTTTTCTCTGTGACGAATATGACGGTAGCAGAGGAATAAGGACCTGCTAACTACGTGCCAGCAGCCGCGGTCATACGTAGGGTCCAAGCGTTATCCGGAATTACTGGGCGTAAAGAGTTGCGTAGGTGGCATGGTAAGCGAATAGTGAAATGACGGGGCTCAACCCCGTGCCCATTATTTGAACTGCCAAGCTAGAGAA
+
CCCCCGGGGGGGGCEGGGGGGGGGGGGGGGFGGGGGGGGGGGGGGGGGGGGGGGGGGGGGGGGGGGGGGGGGGGGGGGGGGGGGGGGGGGGGGGGGGGGGGGGGGGGGFGGGGGGGGGG8FGGGGGGGGGGGGGGGGGGGGGGGGGGGGGGGGGGGGGFGGGGGGGGGGGGGFG7FFGGGGGGGGGGGGGGGGDGGGGGGGDGGFEFGGGGGGGDCFFGGGGG5*;E5<6@EC78CFGGGFC5EEGCC:C+<CCEGD>GGGCCCFFGCEC755CF<FFGG*9*+3/?=?<@?>FFF=??@:
@M03506:14:000000000-AKVR1:1:1101:15864:4666 1:N:0:51
ATGAACTCCTACGGGAGGCAGCAGTCGAGAATTTTTCTCAATGGGCGAAAGCCTGAAGGAGCGACGCCGCGTGGGGGATGAAGGGTTTCGATCCGTAAACCCCTGTCATTTGCGAACAAACCTTAGCATTTAAAAGATGTTGAGCTGATTGTAGTGAAAGAGGAAGGGACGGCTAACTCTGTGCCAGCAGCCGCGGTAATACAGAGGTCCCAAGCGTTGTTCGGATTCACTGGGCGTAAAGGGTGCGTAGGTGGCTGGGTAAGTTTGATGTGAAATCTCCGGGCTTAACCCGGAAATGGCA
+
CCCCCGGGGGGGGGGGGGGGGGGGGGGGGGGGGGGGGGGGGGGGGGGGGGGGGGGGGGGGGGGGGGGGGGGGGGGGGGGGGGGGGGGGGGGGGGGGGGGGGGGGGGGGGGGGGGGGGGGGGGFGGGGGGGGGGGGGGDFFGFFGGGGGCGGGGGGGGFFGGGGGGGGGGGGGDEEGGGGGGFFFGGGFFGCGGEEGGGGGGGDGGGGGGDFDFGG>*;CED9A>8CEFEGE9CF58/:D=FG=*:5CC=EGFGGF5*.9DG6F??:FC?F+=7>>+:6:7C)5**09B97:2@B>@4=?<)
@M03506:14:000000000-AKVR1:1:1101:23894:4676 1:N:0:51
ATGAACTCCTACGGGAGGCAGCAGTGGGGAATCTTGCGCAATGGACGCAAGTCTGACGCAGCCACGCCGCGGGAGTGAAGAAGGCCTTCGGGTTGTAAAGCTCTGTCGCGCGGGACGAAAAGCTAGGGAGTGAAGAGCTTCCGATTGTGGCGGTCCCGCGAGAGGAAGCACCGGCTATCTCCGTGCCAGCAGCCGCGGTAACACGGAGGGTGCAAGCGTTGCGCGGATTTATTGGGCGGAAAGGGTAGAGAGGTGGTCTCATTTGTCTGGGGTGAAAGCCTTGGGCTTACCTGAAGAAGGG
+
-A@CCFFG9ECEGGGEGDFBBGFGGGGGDC@F<FFFFB@CF6FF@E:FGFDEF,@9E@C@:F<8@@FFF@B+@CFGFGDE?<FFG,E,5BFFGGGBDEFGE?<F9F9DFC+CFCE>:EEG7F<,,,3@8@3F,E,?FFF89F:F*>DFF*4<<F**2=:CF14CC7+<E60AC*8:E+8903:*8*::C;8C*AE*8*:8?+<ACC8:EG/;5+<<*/2/:=**2C5**+<9+06@*:)1*/:5>:</++0/><F:C*:*0+*0<F<>CF6777<+2=>*077CCFF>)*/.*)994<)0)
@M03506:14:000000000-AKVR1:1:1101:23592:4677 1:N:0:51
ATGAACTCCTACGGGAGGCAGCAGTCGAGAATTTTTCTCAATGGGGGAAACCCTGAAGGAGCGACGCCGCGTGGAGGATGAAGGCTTTCGGGTTGTAAACTCCTGTCATTTGGGAACAAAACTCGCAAGAGCTTGATGGTACCAGAAGAGGAAGAGACGGCTAACTCTGTGCCAGCAGCCGCGGTAATACAGAGGGTGCGAGCGTTGTTCGGAATTATTGGGCGTAAAGGGCGCGTAGGCGGTGCGGTAAGTCACCGGTGAAATCTCCTGGCTTAACTGGGAGCCTGCAGGCGAAACTGCC
+
CCCCCGGGGGGGGGGGGGGGGGGGGGGGGGGGGGGGGGGGGGGGGGGGGGGGGGGGGGGGGGGGGGGGGGGGGGGGGGGGGGGGGGGGGGGGGGGGGGGGGGGGGGGGGGGGGGGGGGGGGGGGGGGGGGGGGGGGGGGGGGGGGGFGGGGGGGGFGGGGGDGGGGGGGGGGGGGGFDCDFGGGGGGFGGFFGGGGGGGGGGEGC7CCGGGGGGFFGCF79*;:E5CFGGGGG5?8=C3?EC/CGEGGG*9C>EFG859<FG7C+0:237FF4CFG7774D55555<),9>>B:5836=?)
@M03506:14:000000000-AKVR1:1:1101:15182:4720 1:N:0:51
ATGAACTCCTACGGGAGGCAGCAGTCGAGAATTTTTCTCAATGGGGGAAACCCTGAAGGAGCGACGCCGCGTGGAGGATGAAGGTCTTCGGGTTGTAAACTCCTGTCATTTGGGAACAAGTCGTACGTAGTAATTATACGTGCGTTGATAGTACCAGAAGAGGAAGAGACGGCTAACTCTGTGCCAGCAGCCGCGGTAATACAGAGGTCTCAAGCGTTGTTCGGGTTCATTGGGCGTAAAGGGTGTGTAGGTGGCGCTGTAAGTCGGGTGTGAAATTTCGGAGCTTAACTCCGAAACGGCA
+
CCCCCGGGGGGGGGGFGGGGGGGGGGGGGFCFGGGGGGGGGGGGGGGGGGGGGGGFGGGGGGGGGGGGGGGGGGFGGGGGGFGGGGGGFGGGGGGGGCGGGGGGGGGGGGGGGGGGGGGGGGGGGGGGGGGGGGGGGGGGGGGGGGGGGGGGGGGGGGFGGGGGGCFGGGGDGGGGGGGGGGGGGGGGGGGGGGGGGDEGGGGFGGGGFGGGGGGGGEGEGGCEGFCCC7CGGGGGGG:FGFGGGEEGGGGFGGGC=>55?FC99CGG>DGFGGFFFFFCD)<CC47697F:@>D3.).50
@M03506:14:000000000-AKVR1:1:1101:19840:4737 1:N:0:51
ATGAACTCCTACGGGAGGCAGCAGTGAGGAATTTTCCGCAATGGGCGCAAGCCTGACGACGCAACGCCGCGTGGAGGATGAAGATCTTCGGGTCGTAAACTCCTTTCGATCGAGACGAATTCCTCGGAGGTGAACAATCTCTGAGGTTGACGGTACCGAGAGAAGAAGCCCCGGCTAACTCCGTGCCAGCAGCCGCGGTAATACGGGGGGGGCAAGCGTTGTTCGGAATTACTGGGCGTAAAGGGCTCGTAGGCGGCCAACTCAGTCGGACGTGAAATCCCTCGGCTTAACCGGGGAAATG
+
CCCCCGGGGGGGGGGEGGGGGGGGGGGGGGGGGGGGGGGGGGGGGGGGGGGGGGGGGGGGGGGGGGGGGGGGGG7CGGGGGGGGGGGGGGGGGGGGGGGGGGGGGGGGGFGGGGGGGGGGGGGGGGGGGGGGGFGGGGGGGGGAFGGGGGGGGGGGGGEGGDDGGGGGGF<FFEDGGGGGGGGG7CGGGGGGGGGGDGGEGGGGGEEGGGGGGGGCGGEGE58EGGGGGGGGFCGGGGGC*79CEGFGEEECC6EG57D*:*:CC::7=C*<*1>C0*C7D)):7:C)8CF25>:>:3)/9
@M03506:14:000000000-AKVR1:1:1101:23435:4740 1:N:0:51
ATGAACTCCTACGGGAGGCAGCAGTGGGGAATATTGGACAATGGGCGCAAGCCTGATCCAGCAATGCCGCGGGAGTGAGGAAGGCCTTAGGGTTGTAAAGCTCTTTCGGCGGGGACGATGATGACGGTCCCCGCAGAAGAAGCCCCGGCCCACTTCGCGCCAGCAGCCGCCGCAATACTAAGGGGGCGAGCGTTGTTCGGATTTACTGTGCGTGAAGGGCGCGTAGGCGGGCCGGTTTGGCGATGTTGACAGCCCAGGGCTCAACTTGGGACCGGCGCCCGCATCGGCTGGACTGGGGTTG
+
-8@68EFF<FFF@,@FCC;,CF<<CECE+,,,;CC,C,C,,,,;@@FGFCFGF?EF,6EEFGE<C,E<@FF+@B>4C:CFFEFDG?BFEA=?:==8,,<?EFFCCGF7+B++:+3@C7@F;FFF:F7F**>F7<7F<?,,?<,F7CF*<*1=CF,,4*4:**1=C8EGGC*:***2+<+3<+8*51**:>CE?**;/+85*85C7+++0371?*2102**2:EG*:CFE5*1:22**/**37**/*2:++3<5****)1***0+**+001*)/)95)0)1C0.**.9:()0(0*0)))0))
@M03506:14:000000000-AKVR1:1:1101:4732:4743 1:N:0:51
ATGAACTCCTACGGGAGGCAGCAGTCGAGGATCTTCGGCAATGGGCGCAAGCCTGACCGAGCGACGCCGCGTGTGCGATGAAGGCCTTCGGGTTGTAAAGCACTGTCGAGGGGGAGGAGAGTCCGCAAGGACCTGACCTATCCCTGGAGGAAGGACGGGCTAAGTTCGTGCCAGCAGCCGCGGTAAGACGAACCGTCCAAACGTTGTTCGGAATCACTGGGCTTAAAGGGCGCGTAGGCGGGCTTCCAAGTCGGTGGTGAAATCTTTCGGCTCAACCGGAAAAGTGCCGCCGATACTGGGG
+
CCCCCGGGGGGGGGGGGGGGGGGGGGGGGGGFGGGGGGGGGGGGGGGGGGGGGGGGGGGGGGGGGGGGGGGGGGGGGGGGGGGGGGGGGGGGGGGGGGGGGGGGGGGGGGGGGGGGGGGGGGGGFGGGGGGGGGGGGGGG?EGGGGGGGGGGGGGGGEGGGGGGGGGGGGGGGGGGGGGGGGGGGEGGGGGGGGGGGGGFGFE@*;;CGGGGGGFCFFFGGGFF6<CCCECEDEGGECGGGGCCGGFGFFCGGEGDEBGFF7>9FG?FDGEFD7C6CDDD7<>EFB7=9DDB350518)>.
@M03506:14:000000000-AKVR1:1:1101:21416:4747 1:N:0:51
ATGAACTCCTACGGGAGGCAGCAGTAGGGAATTTTCCGCAATGGGCGAAAGCCTGACGGAGCAACGCCGCGTGCAGGAGGAAGGCCTTCGGGTTGTAAACTGCTTTTGTCTGCGACGATTATGACGGTAGCAGAAGAATAAGGATCGGCTAATTCCGTGCCAGCAGCCGCGGTCATACGGGAGATCCGAGCGTTATCCGGAATTACTGGGCGTAAAGAGTTGCGTAGGTGGCAGGTAAAGCGAGCAGTGAAAGACTCCGGCTCAACCGGAGGCACATCGTTCGAACTCACCAGCTAGAGCA
+
@CCCCGGGGGGGGGGGGGGGGGFGGGGGG8FGGGGGGGGGEFFDFGGGGGGGGGGGGGGGGGGGGGGGGGGGFGFFGCEGDGGGGGGGGGGGGGGGGCFGGGGGGGGGGGGGGGEGE7FDGGGGGGGGFGGGGGGGGGGFCGGGGGGDGGDFGGGGGGGGGGGGGGGGGGGGGGDGEGGCGEGGGCGGDGGGGGGGGG>EECFCFGFGDFFGGGC87CGGFC?*:ECGGG=FCEGFF+CFGEDGD*:DFFC9>EGFGFGG=>39CD67C):)1*C=?/>C<>>G6@F43<53>FFF*9?B)
@M03506:14:000000000-AKVR1:1:1101:17170:4806 1:N:0:51
ATGAACTCCTACGGGAGGCAGCAGTCGAGAATTTTTCTCAATGGGGGAAACCCTGAAGGAGCGACGCCGCGTGGGGGATGAAGGACTTCGGTTCGTAAACCCCTGTCACCTGGGAACAATTCCTGCAACCTAACACGTTGCAGGTTGATAGTACCAGGAGAGGAAGGCACGGCGAACTCTGTGCCAGCAGCCGCGGTCATACAGAGGTGCCAAGCGTTGCTCGGATTTATTTGGCGTACAGGGTGCGTAGGTGGTGATGCAAGTCGGGAGTGAAAGCGCGGCGCCTAACCCCGGAAGGGCC
+
CCC@CCEFFGFGEDGGGEGFCFFFGA@CG8,CFFAEC6<CCF<EFCB@EFGGGGFGGGGGEEFEG:7@FCC>CCEGGGGGG9,E,=AFEGGF@F7FE8FFFGGGF@FFFCBFG@FF<FFFDFGGGGGGG?FF<EGG:>C,CC<FFGFDCACFF;;9<C:7,@:CE:<FCFEDE*1CF<:<9:?FFF:*<FFGGGDGE*:0<9+<++8<C+*0@8**2;8*<9C8:E/+0<0<@?FEEE58C?=0:5EC*>72*1:F7BGD+?FA+7CD*/:5C*?+0)117))/*)*)(*04<55).)73)
@M03506:14:000000000-AKVR1:1:1101:7435:4859 1:N:0:51
ATGAACTCCTACGGGAGGCAGCAGTCGAGAATTTTTCTCAATGGGGGAAACCCTGAAGGAGCGACGCCGCGTGGAGGATGAAGGTCTTCGGATTGTAAACTCCTGTCATTGGGGAACAAGGTGCATACGTTAACTGCGTGTGCATTGATAGTACCCGAAGAGGAAGAGACGGCTAACTCTGTGCCAGCAGCCGCGGTAATACAGAGGTCTCAAGCGTTGTTCGGATTCATTGGGCGTAAAGAGCGCGCAGGCGGCTGGTCAAGTCCGATGTGAAATCTCCCGGCTTAACTGGGAAATTGCA
+
CCCCCGGGGGGGGGGGGGGGGGGGGGGGGGGGGGGGGGGGGFGGGGGGGGGGGGGGGGGGGGGGDCEGGGGFFGGGGG8FGGGGGGGGGGGFGGGGGGGGFGGGGGGGGGGGGGGGGGGGGGGGGGGGGGFGGGGGGGGGGGGGGGGGGGGGGGCDFEFGGGFFFFGGGGEEBFGGGGGGFGFGGGGFGGGF7FGGGGGGGGGGFDGGDG9EDGFEB8C=F@EEG5C9:7CCCG58*:9CGGG6>CGGGCEEGG53CD5:C<CA:FGD5DE?:>D?78*:5).2>:7F9CF:>56.*9099
@M03506:14:000000000-AKVR1:1:1101:20964:4861 1:N:0:51
ATGAACTCCTACGGGAGGCAGCAGTGGGGAATATTGGACAATGGGGGCAACCCTGATCCAGCCATGCCGCGTGAGTGATGAAGGCCTTCGGGTTGTAAAGCTCTTTTGGCGGGGACGATGATGACGGTACCCGCAGAATAAGCCCCGGCTAACTTCGTGCCAGCAGCCGCGGTAAGACGAAGGGGGCTAGCGTTGTTCGGAATTACTGGGCGTAAAGCGCGTGTAGGCGGTTGCCAAAGTCGGGGGTGAAAGCCTTGAGCTCAACTCAAGAAATGAACGCGATACCTGGGGACTAGGGGAC
+
CCCCCGGGGGGGGGGGGGGGGGGGGGGGGGGGGGGGGGFGGGGGGGGGGGGGGGGGGFGGGGGGGGGGGGGGGGGGGGGGG9?FGGGGGGGGGGGGGGGGGGGFGGFGGGGGGGDGGCCFGFGFGGGGGGFCEFFDFBFGGGGGGFEGGGGGFFGFGG<FGGG><FDGGDGCGGGGGGEFE>CECGGGGFGGE5CCFFGEECG8?FFGGFFGG85CCFG:E*:;:@FGGG5*?FGCD?FGF==E**:D;?9+2A+2+*2*3399::9CFGFFC*09:**19))/*)29<*7,).66))8.)
@M03506:14:000000000-AKVR1:1:1101:16693:4886 1:N:0:51
ATGAACTCCTACGGGAGGCAGCAGTGAGGAATTTTCCGCAATGGAGGCAACTCTGACGGAGCAACGCCGCGTGCAGGAGGACGGCCTTCGGGTTGTAAACTGCTTTTCTGTGGGAAGAGCGAGGACGGTACCACAGGAACAAGCCCCGGCTAACTCCGTGCCAGCAGCCGCGGTAATACGGGGGGAGCAAGCGTTGTTCGGATTTACTGGGCGTAAAGGGCGCGTAGGCGGTCAGCACAAGTCAGTTGTGAAATCTCCGGGCTTAACTCGGAAAGGTCAACTGATACTGTGCTACTAGCGT
+
<CCCCGGG@FEFFGD7CFG7BEGFGFFFGG8FFGFFFGGE7@FFCFDEGGGGGGGFACF:CEFEFE:FEFGFFFFGGGGGGGDCEEGFGGD7FFFGCGGFGGGGGFGGGG<@<CFGFGGGGGGDGGGGGCFGFGGGFGGGGCGFGGGEGGE7:FGAECGFGCCFGGGFGEG<F<=FFGGFGEGFDGGGCGGF5C8?CGF8?C*;<CF?E6C>E888CCF5C8EEGGECGGGGG5CF<CF*ACEFCG<:EEFG*03:FFDDGGD5C7CCCC*)*)*7>F*9C=6+0*0*)216*8=?4*).0
@M03506:14:000000000-AKVR1:1:1101:17456:4910 1:N:0:51
ATGAACTCCTACGGGAGGCAGCAGTGGGGAATTTTGCGCAATGGGGGAAACCCTGACGCAGCAACGCCGCGTGGAGGATGAAGTCCCTTGGGACGTAAACTCCTTTCGACCGGGAAGATACTGACGGTACCACCTGAGGAAGCCCCGGCTAACTACGTGCCAGCAGCCGCGGTAATACGTAGGGGGCGAGCGTTATCCGGATTTACTGGGCGTAAAGAGCGCGTAGGCGGTTCCGTAAGTTGGTTGTGAAAGTTCGAGGCTCAACCTCGAAACTGCGTCCAATACTGCGAGGCTTGAGTGC
+
CCCCCGGGGGGGGGGGGGGGGGGGGGGGGGGGGGGGGGGGGGGGGGGGGGGGGGGGGGGGGGGGGGGGGGGGGGGGGGGGGGGGGGGGGGGGGGGGGGGGGGGGGGGGGGGGGGGGGGGGGGGGGGGGGGGGGGGGGGGGGGGGGGGGGGGGGGGGGGGGGGGGGGGGGGGGGCEGFGGGGGGGGGGGGGGGEGGGGGGGGDGGGGGGCGGGGGGFGGGGGGGCEEGGGDEGDGGFGGGCCFGGGGDDGGGGGGGGGFGG5CGFGGGGGCC<CFGGGBDGCFFGGFFFBDE;)8FE>@FF*
@M03506:14:000000000-AKVR1:1:1101:9624:4915 1:N:0:51
ATGAACTCCTACGGGAGGCAGCAGTGGGGAATATTGGACAATGGGGGAAACCCTGATCCAGCCATGCCGCGTGTGTGATGAAGGCCTTCGGGTTGTAAAGCACTTTCGCACGTGACGATGATGACGGTAACGTGAGAAGAAGCCCCGGCTAACTTCGTGCCAGCAGCCGCGGTAATACGAAGGGGGCGAGCGTTGTTCGGAATTACTGGGCGTAAAGGGCGCGTAGACGGCGATCCGAGTCAGATGTGAAAGTCCTGGGCTTAACCTGGGGACTTCATTTGATACTGGATTGCTTGAATTG
+
CCCCCGGGGGGGGGGGGGGGGGGGGGGGGGGG9FGGGGGGGGGGGGGGGGGGGGGGGGGGGGGGGGGGGGGGGEGGGGGGGGGGGGGGGGGGGGGGFGGGGGGGGGGGGEEGDFGGGGGGGGGGGGGGGGGGGGGGGGGFGGGFGGGGGGGGGGGGGGFFGGGGGGGGGGGGFGGGGGCF7<CCGEDGCECFG88;CFEDCCDE9@EFGGGG5*A8F?*58:*88C>E8C5C/*21**7;*+A<+<C7:E7:0:0:9)*/CAC7<*A5=>=)9*0+27*22/@+<*290:*(19*97)*7*
@M03506:14:000000000-AKVR1:1:1101:10301:4937 1:N:0:51
ATGAACTCCTACGGGAGGCAGCAGTGGGGAATCTTGCGCAATGGGCGAAAGCCTGACGCAGCGACGCCGCGTGGGGGATGAGGCTTTTCGGAGTGTAAACCCCTTTCGACCGGGACGAAACGCCCGCAAGGGAATTGACGGTACCGGTAGAAGAAGCCCCGGCTAACTACGTGCCAGCAGCCGCGGTAAGACGTAGGGGGCCAGCGTTGCTCGGAATAACTGGGCGTAAAGGGTCCGTAGGCGGTGTGGCAAGTCGGGAGGGAAATCTCTGGGCTTAACCCAGGGGCGGCTTCCGAAACTG
+
CCCCCGGGGGGGGGGGGGGGGGGGGGGGGGGGGGGEGGGGDGGGGGGGGGGGGGGGFGGGGGGGGGGDGGGFFGGGGGGGGGGGGGGGGGGGGGGGGGGGGGGGFGGGGGGGGGGGGGEGDFDGGGDG7@FCCFGGFGGGGGGGGGDGGGGGGGFGGGGGGGGDGFFFGGGGGGC7CGGGCFGEEGG*;C7+?:CFCC>ECEGFFGGGEGCFGGGE>9FFDEEF>C1:8C9:EGGFG89?CFDD*:5*;5*0>201C>/5*7*:*:+:FCF?*59FC=C>F)75=B<.3559@:>B53@FF
@M03506:14:000000000-AKVR1:1:1101:9689:4937 1:N:0:51
ATGAACTCCTACGGGAGGCAGCAGTCGAGAATTTTTGACAATGGGGGAGACCCTGATCGAGCGACGCCGCGTGGAGGATGAAGGTCTTCGGATTGTAAACTCCTGTCATTGGGGAACAAGGTGCATACGTTAACTGCGTGTGCATTGATAGTACCCGAAGAGGAAGAGACGGCTAACTCTGTGCCAGCAGCCGCGGTAATACAGAGGTCTCAAGCGTTGTTCGGATTCATTGGGCGTAAAGGGTGCGTAGGCGGCGCGGTAAGTCGGGTGTGAAATTTCGGAGCTTAACTCCGAAACTGCA
+
CCCCCGGGGGGGGGGGGGGGGGGGGGGGGGGGGGGGGGGGGGGGGGGGGGGGGGGGGGGGGGGGGGGGGGGGGGGGGGGGGGGGGGGGGGGGGGGGGGGGGGFGGGGGGGGGGGGGGGGGGGGGGGGGGGGGGGGGGGGGGGGGGFGGGGGGGGGGGGGGGGGGGGGGGGGGGGGGGGGGGGGGGGGGGGGGGGGGEGGGGGGGGGGGGGGGGCFGCEGCGGGGCCECFGGGGGFGECCFGGGGGGGGGGGCGGGGD@DGE=73AC5C:C>@FFGFGFGGC5@CF4CF2:9475@BEFFF0
@M03506:14:000000000-AKVR1:1:1101:8396:4977 1:N:0:51
ATGAACTCCTACGGGAGGCAGCAGTCGAGAATTTTTGACAATGGGGGCAACCCTGATCGAGCGACGCCGCGTGGAGGATGAAGGTCTTCGGATTGTAAACTCCTGTCATTGGGGAACAAGGTGCATACGTTAACTGCGTGTGCATTGATAGTACCCGAAGAGGAAGAGACGGCTAACTCTGTGCCAGCAGCCGCGGTAATACAGAGGTCTCAAGCGTTGGTCGGATTCATTGGGCGTAAAGGGTGCGTAGGCGGCGCGGTAAGTCGGGTCGGAAATCTCGGAGCTTAACTCCGAACCTGCA
+
CCCCCGGGGGGGGGGGGGGGGGGGGGGGGGGGGGGGGGGGGGGGGGGGGGGGGGGGGGGGGGGGGGGGGGGGGGDFGDFGGGFGFEGGGGGFGCFGGDGGGGGGGGGGGDCGGGGGGGCGGGGGGGCFGFGGGGGGFGFGGDFFFGGGFGFFAFFGGDGGCFGFGGFGFGGGGG77FFGGCFFCFFGGGGFCGGBFEEDGGGGGGGGGGGGG+C?EBCE*;AECCECF+A9+<7*:=85ECGEGGGG//>EGD*:9CEG7=CD<CCED*)*)9*)0:FFGG@:EF4CB<7?4:)0)8>FF)
@M03506:14:000000000-AKVR1:1:1101:8194:4997 1:N:0:51
ATGAACTCCTACGGGAGGCAGCAGTGAGGAATTTTCCGCAATGGGCGAAAGCCTGACGGAGCAACGCCGCGTGAGGGATGAAGTCTCTAGGGATGTAAACCTCTGTTGGGTGGGACGAAGATCTGACGGTACCACCTGAGGAAGCCCCGGCTAACTACGTGCCAGCAGCCGCGGTAATACGTAGGGGGCGAGCGTTATCCGGATTTACTGGGCGTAAAGAGCGCGTAGGCGGTTCCGTAAGTTGGTTGTGAAAGTTCGAGGCTCAACCTCGAAACTGCGTCCAATACTGCGGGGCTTGAGT
+
CCCCCGGGGGGGGGGGGGGGGGGGGGGGGGGGGGGGGGGGGGGGGGGGGGGGGGGGGGGGGGGGGGGGGGGGGGGGGGGGGGGGGGGGGGGGGGGGGGGGGFGGGGGGGGGGGGGGGGGGGGGGGGGGGGGGGGGGGGGGGGGGGGGGGGGGGGGGGGGGGGGGGGGGGGGGGGGGGGGGGGGGGGGGGGGGGGGGGGGGGGGGGGGGGGGGGGGGGGGGFGGGGGGGGGGGGGGCGGGGGFFCCECCE7CFFGGG?BFGGGGGGCFGGGE>FGDGC=DGGFFGGFFFFGFFF:DE5>>F/
@M03506:14:000000000-AKVR1:1:1101:17978:5020 1:N:0:51
ATGAACTCCTACGGGAGGCAGCAGTGGGGAATTTTGGACAATGGGCGCACGCCTGATCCAGCCATTCCGCGTGCAGGATGAAGGCCCTCGGGTTGTAAACTGCCTTTGTACGGAACGAAACGGTACTCTCTAATACAGGGCGCTAATGACGGTACCGTAAGAATAAGCACCGGCTAACTACGTGCCAGCAGCCGCGGTAATACGTAGGGTGCGAGCGTTAATCGGAATTACTGGGCGTAAAGCGTGCGCAGGCGGTGATGTAAGACAGAGGTGAAATCCCCGGGCTCAACCTGGGAACTGC
+
CCCCCGGGGGGGGGGGGGGGGGGGGGGGGGFGGGGGGGGGGGGGGGGGGGGGGGGGGGGGGGGGGGGGGGGGGGGGGGGGGFGGGGGGGGGGGGGGGGGGFGGGGGGGGGDGGGGGGGGGGGGG+FEGGGGGGGGGGGGGGGGGDGGGGGGGGGGGGGGGDDGGGGFCFGGGGGGGGGGGGGGGGGGGGGFGGGG7CCGDFGGGGGFGGGGDG>EGGEEGF7CCEG58CF79C6FF=:DGGFEE:CEGGGGEDEE)/7::EGD?CCFCC*:?C>C?FFFG7)72:7362F7>FFF)0<?@4
@M03506:14:000000000-AKVR1:1:1101:5355:5048 1:N:0:51
ATGAACTCCTACGGGAGGCAGCAGTGAGGAATTTTCCGCAATGGGCGAAAGCCTGACGGAGCGACGCCGCGTGTGGGAAGAAGGCCTTCGGGTCGTAAACCACTGTCGAAGGGGACGATAATGACGGTACCCTTGGAGGAAGCCCCGGCTAACTACGTGCCAGCAGCCGCGGTAAGACGTAGGGGGCAAGCGTTGTTCGGAATTATTGGGCGTAAAGCGCTCGTAGGCGGGATTGGAAGTCCGTGTTGAAAGACCTCGGCTCAACTGAGGGACCGGCTCGGATACTCTAATTCTTGAGGCA
+
CCCCCGGGGGGGGGGGGGGGGGGGGGGGGGFGGGGGGGGGEGGGGGGGGGGGGGGGGGGGGGGGGGGGGGGGGFGGGGGGGGGGGGGGGGGGGGGGGGGGGGGGGGGGGGGGGGGGGDCGGGGGGGDGGGGGGGGGGGGGGGGGGECFGGGGGFFGGGGGGGGGGGGGGGDGGGFGGGD=FGGDEGGGCGGG8?EGGGGCCCFGGCGGGDFGGGGGGGGGG55CEGGGGGGEEFGC?CFGGGGFFGFCGGG7CFGGGEDGDGFGGGGGGGGFGG9:DEGDDB3*A=DF<GFFF??BF6..)
@M03506:14:000000000-AKVR1:1:1101:21178:5085 1:N:0:51
ATGAACTCCTACGGGAGGCAGCAGTGGGGAATCTTGCACAATGGACGAAAGTCTGATGCAGCAACGCCGCGTGGGGGATGAAGCTTCTCGGAGTGTAAACCCCTTTCGACCCGGACGAATGCCCGCAAGGGTTTGACGGTACGGGTATAAGAAGCCCCGGCTAAATACGTGCCAGCAGCCGCGGTAAGCCGTAGGGGGACAGCGTTGCTCGGAATCACTGGGCGTAATGGGTTGGTAGGCGGTGCGGCAAGGCGGGCGTGTAATTCATGGGCGCAATCCCGGGGCTGCTTCCGGGACTGGT
+
CCCCCGGGGGGGGGGGGGGGGGGGGGGGGGGG@FGGCGGGGGGG@FGB@CGCFGGGGEGGGGGGFGGGGGGGGCCGGGGGGGGDA?BFFGG=:FGGGGGF<=FFGG<F++@:FCEGGGGC<=,:8@++@<+,8@<,E:C3@3*3FF@,@;F>>3DF*1<4*1CB,,,?*7,**,7:C7+:4*4<*4FG+0?1:C>EG>/***/:1:?8+2;E5?8++0<C8**::5C*<98::*:*+0/+/:/:*:5)2:E5CGG3*0CG:7>++2+0<0:)))7C*95**)5>55*).28)7))07>4)*
@M03506:14:000000000-AKVR1:1:1101:19250:5091 1:N:0:51
ATGAACTCCTACGGGAGGCAGCAGTCGGGAATTTTGCGCAATGGACGAAAGTCTGACGCAGCAACGCCGCGTGAGGGATGAAGGCCTTCGGGTTGTAAACCTCTTTTCTCAGGGAAGATAATGACGGTACCTGAGGAATAAGCCACGGCTAACTACGTGCCAGCAGCCGCGGTAATACGTAGGTGGCGAGCGTTGTCCGGATTTACTGGGCGTAAAGAGCGCGCAGGCGGTCGTACAAGTCGCGTGTGAAAGCCCCCGGCTCAACTGGGGAGGGTCACGCGATACTGTTCGACTCGAAGGG
+
CCCCCGGGGGGGGGGGGGGGGGGGGGGGGGGGGGGGGGGGGGGGGGGGGGGGGGGGGGGGGGGGGGGGGGGGGGGGGGGGGGGGGGGGGGGGGGGGGGGGGGGGGGGGGGGGGGGGGGGGGGGGGGGGGGGGGFFGGGGGGGGFGGGGGGGGGGGGGGGGGGGGGGGGGGGGGGGGGGGGGGDGGGGGGGGGGDGGGGGGGGGGGGGGFFGCECEFGGGGGGGDCGGGGG85:CFGGGGGGGDCEGEGGFCFFGGGCDGG=ECGGGGFED7;<DDGDFGFD5@=EFGFFFD07>D>);>5)
@M03506:14:000000000-AKVR1:1:1101:14111:5117 1:N:0:51
ATGAACTCCTACGGGAGGCAGCAGTCGAGAATTTTTCTCAATGGGGGAAACCCTGAAGGAGCGACGCCGCGTGGGGGATGAAGGTCTTCGGGTTGTAAACTCCTGTCCTTTGGGAACAGGTGTCGGTACCTAACTGCTATCGGCCTGATAGTACCAGAAGAGGACGAGACGGCTAACTCTGTGCCAGCAGCCGCGGTAAGACAGTGGTCGCAAGCGATGTTCGGTTTCAGTGGGCGTAAAGGGTGTGTGGGTGGCGCCGGATGTCGGGGGGGGAATCGTAGGGCACAACTCTGCTGCAGCG
+
CCCCCGGGGGGGGGGDGGGGGGGGG,6@FGEG9FFGG,FFGGGGGGGGGGGGGGGG89,CFGGGGGGGGGGFGG++FF?FGGGGGGGGGGGEG=FGGGGF,FFGCG<,C558,=FC>EGF83,,++83+,3,3B>F=,F,33CF+C+,3,,7@D,@,35D,,,,**5*5*1=*FCF?2F,>,@9,2>C+=:<F*:7C1*+2549,0*<+*/2***28**2+0::/;*+0+<2*528EC3*<+5*1CEG*:52*:*)*8C)**1<CGCC5D5))/9**.1**0.*1)*)(*1)9*/)*00)0
@M03506:14:000000000-AKVR1:1:1101:25114:5126 1:N:0:51
ATGAACTCCTACGGGAGGCAGCAGTGGGGAATTGTTCGCGATGGGCGCAAGCCTGACGACGCAACGCCGCGTGGAGGACGAAGATCTTCGGGTCGTAAACTCCTTTCGATCGGGAAGAACGGCTGCCGGGTGAATAATCCGGCAGAGTGACGGTACCGAGAGAAGAAGCCCCGGCTAACTCCGTGCCAGCAGCCGCTGTAATACGGAGGGGGCTAGCTTTGCTCGGAATCACTGGGCGTAAAGCGCACGTAGGCGGGTTGTGAAGTTGGGGTGGAAATCCTGGTGCTCTACTCCAGGACTC
+
CCCCCGGGGGGCEE7BFGGECGGGGA8DGBFFGGGGG7F@:F@7FF77:BC<FGC8,6C+@+>C7FF@FE+@BC@FEDFGGGGGFGGGGFGG<:CFAC<<AFFG9B,>DFCE+:@>FDFFEDGDGGGEGGGGDCF9ACF,1>:<CFCFFGGDGEBBF71CEE:FF,:<,+*=F@EDDCEC+08;;8A7+;**8;***:?FFFG7C8;EECC*:8C8E+++++298C***<+2<?C5FEGE5C99CC*9=A6:D+:<*0///*03+*+239E)))/<:9>*069+**:8)*0.)))))))))
@M03506:14:000000000-AKVR1:1:1101:17999:5135 1:N:0:51
ATGAACTCCTACGGGAGGCAGCAGTGGGGAATATTGGACAATGGGGGCAACCCTGATCCAGCAATGCCGCGTGAGTGATGAAGGCCTTCGGGTTGTAAAGCTCTTTCGGCGGGGAGGATGATGACGGTACCCGCAGAAGAAGCCCCGGCTAACTTCGTGCCAGCAGCCGCGGTAATACGAAGGGGGCTAGCGTTGTTCGGAATTACTGGGCGCAAAGGGCGCGTAGGCTGTGCTGTAAGTCAGGCGTGAAATCCCCGGGCTCAACCTGGGAATTGCGCATGATACCGCGGCGCGGGAAGGG
+
CCCCCGGGGGGGGGGGGGGGGGGGGGGGGGGGFGGGGGGGGGGGGGGGGGGGGGGGGGGGGGGGGGGGGGGGGGGGGGGGGGFGGGGGGGGGGGGGGGGGGGGGGGGGGGGGGGGGGGGGGFFGGGGGGGGGGGGGGFFGGGGGGGGGGGGGGGFGGGFGGGGGGGGGGGGGGGGGGGGGGGGGGGGGFGGG8EEGGGGGGGGGCDGF?CCEEGGGG6CEEDGGEEGFDC86+<?FGC7EF7<ECC7)*2<?CC+9?>DG5=6+:9CCFF=44*7</53<DFF7+)1)47>>5)3:;5>3)
@M03506:14:000000000-AKVR1:1:1101:19793:5154 1:N:0:51
ATGAACTCCTACGGGAGGCAGCAGTGGGGAATTTTTCGCAATGGGGGCAACCCTGACGAAGCAATGCCGCGTGGATGATGAAGTATTTCGGTACGTAAAATCCTTTCGACAGGGACGAAACCGCAAGGTTGACGGTACCTGTAGAAGAAGCCCCGGCTAACTCCGTGCCTGCAGCCGCGGTAATACGGGGGGGGCAAGCGTTGTTCGGAATTACTGGGCGTAAAGGGTGCGTGGCGGCTTTCTAAGTTGGATGTGAAAACTCTGGGCTCAACCCAGAGACTGCATCCAAAACTGGAGAGCT
+
CCCCCGGGGGGGGGGGGGGGGGGGGGGGGGGGGGGGGGGGGGGGGGGGGGGGGGGGGGGGGGGGGGGGGGGGGGGGGGGGGGGGGGGGGGGGGGGGGGGGGGGGGGGGGGGGGGGGGGGGGGGGGGGGGGGGGGGGGGGGGGGGGGGGGGGGGGGGGDGGGGGGGGGGGGFGGGGGGGGGGDGGGGGGGGGGGGDEGGFGAEGGGGGGGGGGGGGGGGGGGGGGFGEC>5EEGGGGCGG=FF7C99<CFGFFG?:DC47DF9C:FGFGGG?)>DGGGFGGF6)<9@463>7:)=?FF@E>/
@M03506:14:000000000-AKVR1:1:1101:5329:5170 1:N:0:51
ATGAACTCCTACGGGAGGCAGCAGTGAGGAATTTTCCGCAATGGGCGAAAGCCTGACGGAGCGACGCCGCGTGTGGGAAGAAGGCCTTCGGGTCGTAAACCACTGTCGAAGGGGACGATAATGACGGTACCCTTGGAGGAAGCCCCGGCTAACTACGTGCCAGCAGCCGCGGTAAGACGTAGGGGGCAAGCGTTGTTCGGAATTATTGGGCGTAAAGCGCTCGTAGGCGGGATTGGAAGTCCGTGTTGAAAGACCTCGGCTCAACTGAGGGACCGGCTCGGATACTCTAATTCTTGAGCCG
+
CCCCCGGFAC<EFGGDGEEFGGFFFGFGFGEEFGGGGGGGEEGG@CC@F+@FGGGGGGG@FEGGGGGGFEGGGDFCECFGEEGCGEFEDFCFGGGGGFGCFFGGGGGFGG@EFGGFEGGGGDACBCCFG:3>F@FCFCGGGGGCFDCE@F@CFGC>>CFGGFFGGGGGGGGDGG7,,<FF*=<CGGEGGFFGCEEC@+8:;?E+:CGFGGCEGDECF+::EG5:8:;E>CC***2;907C7CG*7FC9C9CGG**2<0*9:CFGFDF>+7*7C<5*))9C3555<***-**.9B?*9?).)
@M03506:14:000000000-AKVR1:1:1101:9676:5188 1:N:0:51
ATGAACTCCTATGGGAGGCAGCAGTTAGGAATTTTCCGCAATGGGCGAAAGCCTGACGGAGCAACGCCGCGTGGGTGATGAAGACCTTCGGGTTGTAAAGCCCTGTCGAAGGGGAAGAACCATGACGGTACCCTCCAAGAAAGCCCCGGCTAACTACGTGCCAGCAGCCGCGGTAACACGTAGGGGGCGAGCGTTATCCGGATTTACTGGGCGTAAAGCGCGTTAAGGCGGTCGGCCAAGTTGGGGGTGAAATCTCAGGGCTCAACCCCGGACATGCCTCCAATCCTGTCCGACACGGGTG
+
CCCCCGGGGGGGGGGGGGGGGGGGGGGGGFFGGGGGGGGGGGGGGGGGDGGGGGGGGGGGGGGGGGGGGGGGGGGGGGGGGGGGGGGGGGGGGGGGGGGGGGGGGGGGGGGGGGEGGGGGGGGGGGGGGGGGGGGGFGGGGGGGGGGGGGGGGGGGGGGGGGGGGGGGGGGGGGGDGGGGGGG@FF*4=88>CEE?:F+CC*CC+++23<8*?*8?89@C**:*C*<9:EG*:C?EECC=9+<6CE5)25C9*++*+*215**300:1*1/55)*36)*2*099*0:?)*)())))0))75
@M03506:14:000000000-AKVR1:1:1101:9496:5192 1:N:0:51
ATGAACTCCTACGGGAGGCAGCAGTGGGGAATTTTCCGCAATGGGCGAAAGCCTGACGGAGTGACGCCGCGTGTGGGACGAAGGCCTTCGGGTCGTAAACCACTGTCAGTGGGAAAGATGGGTGTCGGGGCTAATACCTCCGGCATCTGACGGTACCTGCAGAGGAAGCCCCGGCCAACTCTGTGCCAGCAGCCGCGGTAAGACAGAGGGGGCAAGCGTTGCTCGGAATTACTGGGCGTAAAGGGCGCGTAGGCGGGATGGCAAGTCGGTCGTGAAATCCCTCGGCTCAACCGAGGAACGT
+
CCCCCGGGGGGGGGGGGGGGGGGGGGGGGGGGGGGGGGGGGGGGGGGGGGGGGGGGGGGGGGGGGGGGGGGGGGGGGGGGGGGGGGGGGGGGGGGGGGGGGGGGGGGGGGGGGGGGGGGGGGGGGGGGGGGDGGGGGGGGGGGGGGGGFFGGGGGGGGGGGGGGGGGGGFFDGGGEEGGGGGGGGGGGGGGGGGGGGGGGGGDGGGFGGGGGGG5FGG8EEG+A?C8E>FFGGGCFFEDE*:FFECGDGE=EGFGGG><DEGGGGCFCG9A5CDCGGFD9<FFGGF3@<G@?E>BEFFFF)
@M03506:14:000000000-AKVR1:1:1101:5570:5204 1:N:0:51
ATGAACTCCTACGGGAGGCAGCAGTGGGGAATCTTGCGCAATGGGCGAAAGCCTGACGCAGCGACGCCGCGTGCGGGAAGAAGGCCTTCGGGTTGTAAACCGCTTTCAGGAGGGACGAAGCCACTCGGGTTAATAGCCCAGAGGGTGACGGTACCTCCAGAAGAAGCCCCGGCTAACTACGTGCCAGCAGCCGCGGTAATACGTAGGGGGCAAGCGTTGTCCGGATTTATTGGGCGTAAAGAGCGTGTAGGCGGCCAGACAGGTCCGTTGTGAACACTGGAGGCTTAACCTCCAGCTGTCG
+
CCCCCGGGGGGGGGGGGGGGGGGGGGGGGGGGGGGGGGGGGGGGGGGGFGGGGGGGFGEGGGGGGGGGGGGGDGGGGGGGGGGGGGGGGGGGGGGGGGGGGGGGGGGGGGGGGGGGGGGGGGGF8FGGGGDGGGGFGGGGFGGGGGGFFGGGGGGEGGGGGGGGGGG=@FGGGCCFGGFGGFGC<FGGGGGGGGGGGGGGFCFFGGGE5EEGDGGGGGGGGGGGGGGGGGFGGGCG5CDE?26FEEGGGGGGD=CCGFDF=?FEFGGC?3C@7>*3*=FGGFF7*577409(<;@9??F6>
@M03506:14:000000000-AKVR1:1:1101:11405:5213 1:N:0:51
ATGAACTCCTACGGGAGGCAGCAGTGGGGAATTTTGCACAATGGGCGAAAGCCTGATGCAGCAACGCCGCGTGTGTGATGAAGGTCTTCGGATCGTAAAGCACTTTCGACCGGGACGAACAAGCCTGGCCACACCAGGCCCTGACGGTACCGGGAGAAGAAGCACCGGCTAACTCTGTGCCAGCAGCCGCGGTAATACAGAGGGTGCAAGCGTTGTTCGGAATTACTGGGCGTAAAGGGCGCGTAGGCGGCCTTCTAAGTCGAACGTGAAATCCCCGGGCTCAACCCGGGAACTGCGTCCG
+
CCCCCGGGGGGGGGGFGGGGGGGGGGGGGCFGGGGGGGGGGGGGGGGGGGGGGGGGGFGGGGGGGGGGGGGFFCFGGFGGGFFGGGGGGGGDGGGGGGGGGGGGGFGGGGGGGE@EFGGGGGFGGGGCGGGG@FEGDEGGG<D<CFGGGGFGGGFDGGGGCFGCFGGGGC7BFEGGFF9<:<<:A7F8@7F74?CC+<73+</81;CG+ACEEEEG5<E=E*;EEG7<F8CGC58/CC*AEGG*7:748===369:C@G7+:DEGDGGFFC=FFFGGFGC)8F+2>DD05)(7:6=D5)).
@M03506:14:000000000-AKVR1:1:1101:20005:5213 1:N:0:51
ATGAACTCCTACGGGAGGCAGCAGTAGGGAATTGTTCGCAATGGGCGCAAGCCTGACGACGCAACGCCGCGTGGAGGATGAAGACCTTCGGGTCGTAAACTCCTTTCGATCGAGACGAATGGCCTTCGGGCGAACAGCCCGGAGGAATGACGGTACCGAGAGAAGAAGCCCCGGCTAACTCCGTGCCAGCAGCCGCGGTAATACGAAGGGGGCGAGCGTTGTTCGGATTTACTGGGCGTGAAGGGCGCGCGGGCGGCGATCATTTGTCAGGCGTGAACTCCCCGGGATCAACCGGGTAATG
+
CCCCCGGGGGGGGGGGGGGGGGGFFFGEGCGGGGGGGGGGEGGGGGGGGCFGGFGFGGEGGCEGEGGG:EGCFGGGGGGFGG9BEFG<CGGGGGCGGCFGGGDFGGGG<CFCGF87CEFGGGGGGGGFCE:FEF@7:FFFCFGGEGGGGCF*CFE<,4<:**1?FEFEG=<FECG@:::C<+:CFG*<CFFGGGGGCC*:E9+<E5@CDE5CC85?E52;EG5@CC5C5EE<EEFG5C/*1:EGG5*)8:**9*:)*)975*?++*<?+:*?57<******.8>=3))(0/()07:)))1/
@M03506:14:000000000-AKVR1:1:1101:18557:5215 1:N:0:51
ATGAACTCCTACGGGAGGCAGCAGTGAGGAATCTTCCGCAATGGGCGAAAGCCTGACGGAGCGACGCCGCGTGTGCGATGAAGTCCTTCGGGATGTAAAGCACTGTCGGAGGGGAAGACAAAAAAGACGGTACCCTCCAAGAAAGCCCCGGCTAACTACGTGCCAGCAGCCGCGGTAATACAGAGGGTGCGAGCGTTGTTCGGAATTATTGGGCGTAAAGGGCGCGTAGGCGGCGCGGTATGTCACCTGTGAAATCTCCTGGCTCAACGGGGAGCTTGCAGGCGAAACTGCCGTGCTGGAG
+
CCCCCGGGGGGGGGGGGGGGGGGGGGGGGGGGGGGGGGGGGGGGGGGGGGGGGGGGGGGGGGGGGGGGGGGGGGGGGEGGGGGGGGGGGGGGGGGGGGGFGGGGGGGGGCGGGGGGGGGGGFGGGDFFDGGFGGGGGGGGGGGGGGGGGGGGGDCGGGGGGGGGGGGGGGGGGGGGGDCFGGGGGGGGGDGEGDE*CEEGGGGGGGG7CCGFGFG8EEFGGGGGEGEGGGGGGGGGEGGDGG?GCGGGGGGGGGEDC?F>CFGFGFFF*9CEDGGDDFGGGF):5<DDB7@<@@7><@@7<
@M03506:14:000000000-AKVR1:1:1101:15667:5217 1:N:0:51
ATGAACTCCTACGGGAGGCAGCAGTGGGGAATTTTGCGCAATGGGGGAAACCCTGACGCAGCAACGCCGCGTGGAGGATGAAGTCCCTTGGGACGTAAACTCCTTTCGACCCGGACGATAATGACGGTACGGGTGGAAGAAGCCCCGGCTAACTTCGTGCCAGCAGCCGCGGTAATACGAGGGGGGCAAGCGTTGTTCGGAATTACTGGGCGTAAAGGGCTCGTAGGCGGCCAACTAAGTCAGACGTGAAATCCCTCGGCTTAACCGGGGAACTGCGTCTGATACTGGATGGCTTGAGGGT
+
CCCCCGGGGGGGGGGGGGGGGGGGGGGGGFGGGGGGGGGGGGGGGGGGGGGGGGGGGGGGGGGGGGGGGGGGGGGGGGGGGGGGGGGGGGGGGGGGGGGGGGGGGGGGGGGGGGGGGGGGGGGGGGGGGGGGGGGGGGGGGGGGGGGGGGGGGGGGGGGGGGGGGGGGGGGGGGGGGGGGGGGGGGGGGGGGGCGGGGGGGDGGFGGGGGGGDG5FGGGGFGGGDGD?CGGGDFF8C6CEG7CDFGGGGG?FGGGGDDCCFEFFFCEGGGC)**9+>BG3D**+<7DFFG?657.77?F).
@M03506:14:000000000-AKVR1:1:1101:19950:5266 1:N:0:51
ATGAACTCCTACGGGAGGCAGCAGTGGGGAATTTTGCGCAATGGGCTAACGCCTGACGCAGCAACGCCGCGTGGAGGATGAAGGTCTTTGGATTGTAAACTCCTGTCAGCAGGGAAAAAGCGAATCGGCCTAACACGCCGGTGAGTTGATTGTACCTGCAGAGGAAGCCCCGGCTAACTCTGTGCCAGCAGCCGCGGTAATACAGAGGGGGCAAGCGTTATTCGGAATTATTGGGCGTAAAGGGCGCGTAGGCGGCTTGGCAAGTGGATGGGGAAATCCCTCGGCTTAAACGAGGAACTGC
+
CCCCCGGGGGGGGGGGGGGGGGGGGGGGGDGGGGGGGGGGGGGGGGGGGGGGGGGGGGGGGGGGGGGGGGGFGGDGGGGGGGGGGGGGGGGFGGGGGGGGGGGGGGFGGGGGGGGGGGGGGGCGDGGGGGGGGGGGGGGGGGGGGGGGGGGGGGFGGFGGGGGGGGGFFGGGGDGGGGGGGGGGGGGGGGGGGGGGGGGGCEDFF9ECGGGCC>5*;;CECFFGGCEF6CEFGFFGGG<EFGCEE:CC*:>EFECD8<DDDC0:7>A6+9=4*9/>F?F**70**)))-0917:)7)<)94
@M03506:14:000000000-AKVR1:1:1101:19408:5282 1:N:0:51
ATGAACTCCTACGGGAGGCAGCAGTGAGGAATTTTCCGCAATGGGCGAAAGCCTGACGGAGCAACGCCGCGTGCAGGAGGACGGCCTTCGGGTTGTAAACTGCTTTTCCCAGGGACGAGCAAGGAGCGTACCTGAGGAACAGGCTCCGACGAACTCCGGAGCGGCAGCCGTGGTAATCTGTGGGCGGCCAGCGGCGGTCGGACTGATAGGGCGAAAGGCGTTCGCAGGCGGTGAGCTAAGTGAGAGCTGACAGTGCGTCGTTTGTCTGCGCTGAGTCCTCGAGGATTACCGGTGGTGCGGG
+
CCCCCGGGGGGGGGGGGGGGGGGGG<@,CFGG8FGGGGGGGGGG,FGGGGG,FGGGGGGGGG,FGGGGGGGGG7FGGG,CF7FGGGGGGGGGGGGGGGGGG,EF9F,5,,CF7+D+@F73+,:+,,+@6+++,,:F+,,,:,@F,>*@*C**>*,,7******=*CFG***=<<2<:,,,?,+=*4***2CG***:**/2:C8**A++308E8*:**2*:E*;?8CC**88E***+++0++++3++*2<9*+0+2C*))1*****03*+9/))/*029*:*))1*)2*4*.7)))0)*055
@M03506:14:000000000-AKVR1:1:1101:13157:5288 1:N:0:51
ATGAACTCCTACGGGAGGCAGCAGTGGGGAATTGTTCGCAATGGGCGCAAGCCTGACGACGCAACGCCGCGTGGAGGACGAAGATCTTCGGGTCGTAAACTCCTTTCGATCGGGAAGAACGGCTGCCGGGTGAATAATCCGGCAGAGTGACGGTACCGAGAGAAGAAGCCCCGGCTAACTCCGTGCCAGCAGCCGCGGTAATACGGGGGGGGCAAGCGTTGTTCGGAATTACTGGGCGTAAAGGGCTTGTAGGCGGCCAACTAAGTCCGACGTGAAATCCCCAGGCTTAACCTGGGAACTG
+
CCCCCGGGGGGGGGGGGGGGGGGGGGGGGGGGGGGGGGGGGGGGGGGGGGGGGGGGGGGGGGGGGGGGGGGGGGGGGGGGGDGGGGGGGGGGGGGGGGGGGGGGGGGGGGGGGGGGGGGGGGGGGGGGGGGGFGGGGGGGGGGGGGGGGFGGGGGGF<:F@FFGGCGGG::FGDGGGGGF@FGCEEGGGGGGGGGGGDEEE7EGGGGGGGGGGGFECE;*:?FGGGD*;@GGGG68CD7/A5CCEGFDGG?F*2:DEB)9=*>+<:CFGDE573C5>BGG6<47C5*7:CFAFF>>565?9
@M03506:14:000000000-AKVR1:1:1101:21495:5298 1:N:0:51
ATGAACTCCTACGGGAGGCAGCAGTGGGGAATTGTTCGCAATGGGCGCAAGCCTGACGACGCAACGCCGCGTGGAGGATGAAGACCTTCGGGTCGTAAACTCCTTTCGATCGAGACGAATGGCTTCCGGGTGAACAATCCGGGAGACTGACGGTACCGAGAGAAGCAGCCCCGGCTAACGCCGTGCCAGCAGCCGCGGTAATACGGGGGGGGCAGGCGTTGTTCGGAATTACTGGGCGTAAAGGGCCCGTAGGCCGCCAAATACAGCAGCCGGGACATCCCTCCGCCTAACCGGGGGGCTG
+
BCCCCGGGGGGGGGGGGGGGGGGGGCFCFGCFGGGGGGG7FGGGGDFGDGGGGGGFGGGGGGDDFFFEFGGCEG7FFGGGGDFFFFF?,FCEFGGGGGGGFFFGGFDG=FGDEFFC=FEFGFGGG=833CFF<<FFGC:F*:*<5C*?DFFGCGGEGF**:*FFF,?FC*:<F>@:<FC*<<CGEC5:+*;C>8*8CG8CE@?EEEC*8E*?EE*8*:;:**:@>C:8C63+0<FG//1***3<=**)*22*/++1*.9>*<:9+*3***2)))1*/9*95)0*/)*0:7FB373))))8)
@M03506:14:000000000-AKVR1:1:1101:10436:5308 1:N:0:51
ATGAACTCCTACGGGAGGCAGCAGTGGGGAATTGTTCGCAATGGGCGCAAGCCTGACGACGCAACGCCGCGTGGAGGATGAAGATCTTCGGGTCGTAAACTCCTTTCGATCGAGACGAATGGCCTCTGGGCTAATCACCAGAGGAATGACGGTACCGAGAGAAGAAGCCCCGGCTAACTCCGTGCCAGCAGCCGCGGTAATACGGGGGGGGCAAGCGTTGTTCGGAATTACTGGGCGTAAAGGGCTCGTAGGTGGCCAACTAAGTCAGACGTGAAATCCCTCGGCTTAACCGGGGAACTGC
+
CCCCCGGGGGGGGGGGGGGGGGGGGGGGGGGGGGGGGGGGGGGGGGGGGGGGGGGGGGGGGGGGGGGGGGGGGGGGGGGGGGGGGGGGGGGGGGGGGGFGGGGGGGGGGGGGGGGGGGGGGGGGGGGGGGGGGGGGGGGGGGGGGGGGGGGGGGGGGGGGGGGGGGGGGGGGGGGGGGGGGGGCFGGGGGGGGGGGGGGGGGGFDEGGGGGGGGGGGGGGGGGGGGGGGGGGGGGGGGGGGGGGGGGGGGGGGG=FFFGGGGFG:DFGGGGFGG3CFFCFGFFGEF<FFFFB:D@>EF:**
@M03506:14:000000000-AKVR1:1:1101:13707:5343 1:N:0:51
ATGAACTCCTACGGGAGGCAGCAGTGGGGAATTTTGCGCAATGGGGGAAACCCTGACGCAGCAACGCCGCGTGGAGGATGAAATCCCTTGGGATGTAAACTCCTTTCGATAGGGAAGATAATGACGGTACCTATAGAAGAAGCCCCGGCTAACTTCGTGCCAGCAGCCGCGGTAATACGAGGGGGGCAAGCGTTGTTCGGAATTATTGGGCGTAAAGGGTGCGTAGGCGGCCTGACAAGTCTGATGTGAAATCTATGGGCTCAACCCATAGCCTGCATCGGAAACTGTCGGGCTTGAGTAT
+
CCCCCGGGGGGGGGGGGGGGGGGGGGGGGGGGGGGGGGGGGGGGGGGGGGGGGGGGGGGGGGGGGGGGGGGGGGGGGGGGGGGGGGGGGGGGGGGGGGGGGGGGGGGGGGGGGGGGGGGGGGGGGGGGGGGGGGGGGGGGFGGGFGGGGGGGGGGGGGGGGGGGGGGGGGGGGGGGGGGGGGGGGDGGGGGG8EGG5CEEGDGG?FGGGCGGGGCGFGGG5=CGEG5EEGGCGGGFG?FFFFG7FGGGGGGGGGGGG?FGGGGFGGGGG4C46CCFFB7DG3)7CFGFFGDFFBFB4<F*9
@M03506:14:000000000-AKVR1:1:1101:22120:5344 1:N:0:51
ATGAACTCCTACGGGAGGCAGCAGTGGGGAATCTTGGACAATGGAGGAAACTCTGATCCAGCCATGCCGCGCGAGTGATGAAGGCCTTCGGGTTGTAAAACTCTTTTGGCGGGGACGATAATGACGGTACCCGCAGAATAAGCTCCGGCTAACTTCGTGCCAGCAGCCGCGGTAATACGTAGGGGGCAAGCGTTATCCGGATTTACTGGGCGTAAAGAGCGCGTAGGCGGTTCCGTAAGTTGGTTGTGACAGTTCGAGGCTCAACCCCGAAACTGCGTCCAATACTGCGGGGCTGGAGTGC
+
CCCCCGGGGGGGGGGGGGGGGGFDFGGGGGFGGGGGGGGGGGGGFFGGGGGGGGFGGGGGGGGGGGGGGGGGGGGGDFFFCEFFFGGGGGGGGGGGGGGFGGGGGGGGGGGGGGFDEDEGEFGGCGGGGGGGGGGGGGGGGGFGFC@@GGGGGG@;CGF7FAFGFGGGGGGG<CEFGGGBFGGGDECGGGGGGGCGGGGGEGG?<ECGGCFGECEGGGGFGGGG>EGGGGGGGGGF**9FCFD==AEGCFCF:9EGF:DGGG49FCGGGCE:DCD6D>DGG4?6<FGF0CD()073.87<6
@M03506:14:000000000-AKVR1:1:1101:4133:5350 1:N:0:51
ATGAACTCCTACGGGAGGCAGCAGTCGAGAATTTTTCTCAATGGGGGAAACCCTGAAGGAGCGACGCCGCGTGGAGGATGAAGGTCTTCGGGTTGTAAACTCCTGTCATTTGGGAACAAGACGTACGTATTAACTGTACGTGCGTTGATAGTACCAGAAGAGGAAGAGACGGCTAACTCTGTGCCAGCAGCCGCGGTAGTACAGAGGTCTCAAGCGTTGTTCGGATTCATTGGGCGTAAAGGGTGCGTAGGTGGCGCGGTAAGTCGGGTGTGAAATTTCGGAGCTTAACTCCGAAACTGCA
+
CCCCCFFGEF9EFGGGGDGEGGGGG<FGFFGGGGGC@FGGDGFFGGGGF@F,@C<E<F8C@CE@FEGEG@F+C@CFEFEGFFGCAFCEFFEGGG@FGFCFGCDGGGGG9FFCGCFF<?<FCEGFGGGEFFGGC?FFFGGGGGFGGEFC<FAFGGGGFFGCCFGGC7,3@D@FEDC:F;FGGGGGGGGGFC,6<FGG8B*?+?CCGCFGBFFFGGDC38CC3+;>*2*<0<:<8F@EE:**+<C>E=CDCC*0*:69:)9>:**3+9:DF7=720*<*975C@)56?C*9C=5@>5>@*/?9
@M03506:14:000000000-AKVR1:1:1101:26202:5380 1:N:0:51
ATGAACTCCTACGGGAGGCAGCAGTGGGGAATATTGGACGATGGGGGCAACCCTGATCCAGCGATGCCGCGTGAGTGAAGAAGGCCTTTGGGTTGTAGAACTCTTTCACCTGCGAAGATAATGACGGTAGCAGGAGAAGAAGCACCGGCTAACTCTGTGCCAGCAGCCGCGGTAAGACAGAGGGTGCTAGCGTGGTTCGGAATGACTGGGCGTAAAGGGCGCGTAGGCTGATGATCAAGTTAGGTGTGAAAGCCCCGGGCTTAACCTGGGAACTGCATTTAATACTGATTGACTGGAGAGG
+
CCCCCGGGGGGGGGGGGGGEGGGGGGGGGFGGGGFFGGGGGGGGGGGGGGGGGGGGGGGGGGGGFGGGGGGGGGGGGGFGGGGGGGGGGGGGEGGGGGGGGGGGGGF<FGGGGGEFFGGGGGFDDGGGGGGGGFGGGGGGFGGGGGDGGDDFGFFDGGGCF=FFFGDFE@FGGGGFGGGGC@CGG@7<@FFGG*=<*?CC8CFEF@CCFGFGG>5CFG*;CEGGEDEG6F*<@?EG784<EFFFFGCDCCGGG:CGE@C7*:6A?>+7AC*)97F+>F0:7@B777*@):@7=*95.<FD)
@M03506:14:000000000-AKVR1:1:1101:6033:5382 1:N:0:51
ATGAACTCCTACGGGAGGCAGCAGTCGAGAATTTTTCTCAATGGGGGAAACCCTGAAGGAGCGACGCCGCGTGGAGGATGAAGGTCTTCGGGTTGTAAACTCCTGTCATTTGGGAACAAGTGTCGGTACGTAACTGCTACCGGCTTGATAGTACCAGAAGAGGAAGAGACGGCTAACTCTGTGCCAGCAGCCGCGGTAATAAAGAGGCCTCAAGCGTTGTTCGGATTCATTGGGCGGAAAGGGTGCGTAGGTGGCGCCGTAAGTCGGGTGTGAAGTCTCGGGGCTTAACTCCGAAACTGCT
+
CCCCCGGGGGFGGGGGGGG>FFGGGGGFFGGGGGGFGGGGGGGGGGGGGGGGGGGGGGGGGGGGGGGGGGGGGGEGF@E@FCF,B<DFGGGDFEE=FGFGDGGGE?EEFGGGGGGG7F8F,5C@FCFFE+DGF+<F@DDFFGGGDGE,@C<D3=,,@F:F>FGGCFFF73FF7>*7DF9,>,,77<F7BEFCCEGEBCB+++2;24**4?8C?:FGED5:;?EE*?8C@@9CGF8**19CCG56**21/:ECC5*)/.9DGCG7+9CD=7*57**3:42>C377C)0*):@))).0)****
@M03506:14:000000000-AKVR1:1:1101:21742:5386 1:N:0:51
ATGAACTCCTACGGGAGGCAGCAGTCGAGAATTTTTCTCAATGGGGGAAACCCTGAAGGAGCGACGCCGCGTGGAGGATGAAGATCTTCGGGTTGTAAACTCCTGTCATTTGGGAACAAGGTGTGCGCGTTAACTGCGCGCGCATTGATAGTACCAGAAGAGGAAGAGACGGCTAACTCTGTGCCAGCAGCCGCGGTAATACAGAGGTCTCAAGCGTTGCTCGGATTCGTTGGGCGTAAAGGGTGCGTGGGTGGCGCGGAAAGCAGGGTGTGAAATTGCGGAGCTTAACTCCGTAACTGCA
+
CCCCCGFGGGGGGGGGGGGCGC@FE<BFC,@CFEEFGGGFFG<@@7CE@FEC@ECG,F@FFGCEFGBFG7F:CGG@FFF=89E,CBA<FFFE?FFFE<,CEDAFCEFEGGFGFF<=BE8E<AEB>?CCCCFC<<=EFFCE7FCFECDB;;FFFCBD7<A,DDFF:FD7>B*4FB@F@=F9BF@FFFGFCF7FEGCE5:E?9B:C:6@CCC+99<6C;EE5+<:8:C5F*<8CFGGGGECFGE5*:5>7*2::5EFD57995/**+275*9*)*00<>*:77>;*:?79.09)0.0../6*9
@M03506:14:000000000-AKVR1:1:1101:23947:5401 1:N:0:51
ATGAACTCCTACGGGAGGCAGCAGTGGGGAATCTTGCGCAATGGGCGAAAGCCTGACGCAGCAACGCCGCGTGGAGGATGAAGGTCCTTGGATTGTAAACTCCTGTCGGCCGGGAAGAAGTTCATCGAGGCTCATACCTTCGGTGATTGACTGTACCGGCAAAGGCAGCCCCGGCTAACTCTGTGCCAGCAGCCGCGGTAATACAGAGGGGGCAAGCGTTATTCGGCATTATTGGGCGTAAAGGGCGCGTCGGCGGCCTGTCAAGTCTCTCGTGAAATCCCTAGGCTTAACTGAGGACGTG
+
CCCCCGGGGGCGGGGGGGFGGGGFGFFCEGCGFGGFGEGGGGFGGGGGGCGGFFGGGDDDGGCFGDGGGGFEGG@EFEGFGGGFGFGCGFFFGGFGEFFGGF<FGGGGDEFCCGGCGGGCFGGGGGGF<FCEFFF9FEGGFF>FGGGGCFFFGGFEACDGEEFFF,6>FFCCEFG@FGGG9<FFGCGEDGCGDFEG>EEGGGGG7CFCC8E*88/;CCE5:8+2CF**:+9+<CEGGE5**:?C=5C<***295=CE5DCC0*0<::*::?)/*9*:8:90)**00*0)2=:B*/705.75
@M03506:14:000000000-AKVR1:1:1101:17983:5408 1:N:0:51
ATGAACTCCTACGGGAGGCAGCAGTGGGGAATCTTGGACAATGGGCGAAAGCCTGATCCGGCAATGCCGCGTGTGTGAAGAAGGCCTTCGGGTTGTAAAGCACTTTTGTCCGGAAAGAAAACCTCCGCCCTAATATGGTGGGGGGATGACGGTACCGGAAGAATAAGCACCGGCTAACTACGTGCCAGCAGCCGCGGTAATACGTAGGGGGCGAGCGTTGTCCGGAGTTACTGGGCGTAAAGCGCACGCAGGCGGTGCTGCGCGTTTGGGGTTACAGCTCCCGGCTCAACCGGGAGGGCGG
+
CCCCCGGGGGGGGGGGGGGGGGGGGGGGGDGGGGGGGGGGGGGGGGGGGGGGGGGGGGGGGGGGGGGGGGGGGGGGGFGGGGGGGGGGGGGGGGGGGGGGGGGGGGGGGGGGGGGGGGGGGGGGGGGGGGGGGGGGGGGGGGGGGGGGGGGGGGGGGGGGGGGGGGGGGGFGGDGGGGGGGGE>EGGGGGGGGGGGGGGGGGGGCFGGGGGGGGGEG8CCGGCGGEGGGGGGGGGGGGDEFGGGGGGGDECE3:C78D>F?EC7*95>EGG)9<*27<D<F>DGGED*4*8;DF)8)857)
@M03506:14:000000000-AKVR1:1:1101:6529:5408 1:N:0:51
ATGAACTCCTACGGGAGGCAGCAGTCGAGAACTTTTCTCAATGGGGGAAACCCTGAAGGAGCGACGCCGCGTGGAGGATGAAGGTCTTCGGGTTGTAAACTCCTGTCATTTGGGAACAAGTGTCGGTACGTAACTGCTACCGGCTTGATAGTACCAGAAGAGGAAGAGACGGCTAACTCTGTGCCAGCAGCCGCGGTAATACAGAGGTCTCAAGCGTTGTTCGGATTCATTGGGCGTAAAGGGTGTGTAGGTGGCGCCGTTCGTCGGGTGTGAAATTTCGGAGCTTAACTCCGAAACTGCA
+
CCCCCGGGGGGGGGGGGGGGGGGGGGGGGGGGGGGGGGGGGGGGGGGGGGGGGGGGGGGGGGGGGGGGGGGGGGGGGGGGGCCFGGGGGFGGGGGGGGGGGGGGFGGGGFFGGGGGGGGGGGGGGGGGGGGGGGGGGGGGGGGGGGGGGGGGGFFFFCFGGGGGGGFDFGGGDGGGGGGGGF9FFGGGGGGGGGGGGCEFCCGGGGGGGGCFFFGGCECECCEGDEDGGGGGGGGG5ED:EFG6=:C*+A+39*:DE@D5>*7>E<CD5DE@7:*+C=FGD)7:0)*94D@7:>)>)@FF4
@M03506:14:000000000-AKVR1:1:1101:6839:5438 1:N:0:51
ATGAACTCCTACGGGAGGCAGCAGTCGAGAATTTTTCACAATGGACGAAAGTCTGATGGAGCGACGCCGCGTGGAGGATGAAGGTTTTCGGATTGTAAACTCCTGTCACTGCCGAACAAGGCTGCGCGATTGAACATTTCGCGCAGTTGATGGTATGCGGAGAGGAAGGGACGGCTAACTCTGTGCCAGCAGCCGCGGTAATACAGAGGTCTCAAGCGTTGTTCGGATTCATTGGGCGTAAAGGGTGCGTAGGCGGCGCGGTAAGTCGGGTGTGAAATCTCGGAGCTTAACTTCGAAACTG
+
CCCCCGGGGGGGGGGGGGGGGGGGGGGGGGGGGGGGGGGGGGGGGGGGGGGGGGGGGGGGGGGGGGGGGGGGGGGGGGGGGGGGGGGGGGGGGGGGGGGGGGGGGGGGGGGGGGGGGGGGGGGGGGGGGGGGGGGGGGGGGGGGGGFGGFGGGGGGGGGGGGGGGGGGGGGGGGGGGGGGGGGGGGGGGGGGGGGGGGGDGGGGGFGGGGGGFFGGGGGEGGGFEGCGEGGGGGGFGGDGGCFGGGGDGCEEDDED=>CDDGGCE:<CDDGEDGGCF*??FF>C=DF:2:8AFFEFF3>F?
@M03506:14:000000000-AKVR1:1:1101:25062:5460 1:N:0:51
ATGAACTCCTACGGGAGGCAGCAGTGGGGAATCTTGCACAATGGAGGAAACTCTGATGCAGCGACGCCGCGTGAGCGATGAAGCCCTTCGGGGTGTAAAGCTCTTTCGACGGGAACGATAATGACGGTACCCGAAGAAGAAGCTGCGGCTAACTACGTGCCAGCAGCCGCGGTAATACGTAGGCAGCAAGCGAAGTGCGGAATTACTGGGAGTAAAGAGTGTGTAGGCGGTGCTGCAAGCCTGGTGTGAAATCTCCAGCCTGAGCTGGGAGGGTGCATTCGAACCTGGAATGCGAGAGGTT
+
CCCCCGGGEGGGGGGGGGGGGDGG66FGEFFFCFFEDEGGGGG@9C@FGG@CFGGGGGGGGFGGGGDCEGGGG7FEFGFGG,C8EGGFFGGGDGGGGGGCE9FEFGD:++6CF7@GGG7+CC<AFC:+DFA,@FGD:CF<A<,><ACGGE*3,D,,:D,*6>FDFGCCC7<7F7*,,?F::FED?:*+2<*<**442+:/*/*++3C+8****+++32@<<:@:<970?8/C87+0++:**00:0*/*++3+*+3*+0*1702*3:C**9:579C=*9>*2*)*2)0.(**.1).).85/)
@M03506:14:000000000-AKVR1:1:1101:6471:5475 1:N:0:51
ATGAACTCCTACGGGAGGCAGCAGTTAGGAATTTTCCGCAATGGGCGAAAGCCTGACGGAGCAACGCCGCGTGGGTGATGAAGACCTTCGGGTTGTAAAGCCCTGTCGGAGGGGAAGAATCATGACGGTACCCTCCAAGAAAGCCCCGGCTAACTACGTGCCAGCAGCCGCGGTAACACGTAGGGGGCGAGCGTTATCCGGATTTACTGGGCGTAAAGCGCGTTAAGGCGGTCGGCCAAGTTGGGGGTGAAATCTCAGGGCTCAACCCTGGAACTGCCTCCAATACTGGTCGACTCGAGGG
+
CCCCCGGGGGGGGGGGGGGGGGGGGGGGGGGGGGGGGGGGGGGGGGGGGGGGGGGGGGGGGGGGGGGGGGGGGGGGGGGGGGGGGGGGGGGGGGGGGGGGGGGGGGGGGGGGGGGGGGGGGGGGGGGGGGGGGGGGGGGGGGGGGGGGGGGGGGGGGGGGGGGGGGGFGGGGGGGGGGGGGGGGGGGGGDEGGCEEFGGGGGGGGGGGDGGGGGECFGGGGGEGGGGGGGGGGGGGGGGGGGGGGGGGGGC?FG9>7@GGG:7CCFG*A754>CFFGFGGFF60<?G=3:?;>B).<))))
@M03506:14:000000000-AKVR1:1:1101:4770:5484 1:N:0:51
ATGAACTCCTACGGGAGGCAGCAGTCGAGAATTTTTCTCAATGGGGGAAACCCTGAAGGAGCGACGCCGCGTGGAGGATGAATGTCTTCGGATTGTAAACTCCTGTCATTGGGGAACAATGCGCAAATATTAACTGTATTTGCGTTGATAGTACCCGAAGAGGAAGAGACGGCTAACTCTGTGCCAGCAGCCGCGGTAATACAGAGGTCTCAAGCGTTGTTCGGATTCATTGGGCGTAAAGGGTGCGTAGGCGGCGCGGTAAGTCGGGTGTGAAATCTCGGAGCTTAACTCCGAAACTGCA
+
CCCCCGGGGGGGGGGGGGGGGGGGGGGGGGGGGGGGGGGGGGGGGGGGGGGGGGGGGGGGGGGGGGGGGGGGGGGGGGGGGGGGGGGGGGGGGGGGGGGGGGGGGGGGGGGGGGGGGGGGGGGGGGGGGGGGGGGGGGGGGFGGGGGGGGGGGGFGGGEGGGGGGGGGGGGGGGGGGGGGGGGFGGGGGGFFGGGGGGGGGGGGCFGGGGGGGGGGEGGEFGGGE>ECCFGGGGCE7EGGCFGGGGGDGGGGGGEGEBGDEEF?FDGGCDE:>*:E**09F:D=F?DFAGF7DDE>5@96/
@M03506:14:000000000-AKVR1:1:1101:4884:5496 1:N:0:51
ATGAACTCCTACGGGAGGCAGCAGTGAGGAATTTTCGTCAATGGGGGCAACCCTGAACGAGCAACGCCGCGTGCAGGAAGAAGGTTTTCGGATCGTAAACTGCTTTTCTCTGGGACGAGAACGGACGGTACCAGAGGAATCAGCCCCGGCTAACTACGTGCCAGCAGCCGCGGTAATACGTAGGGGGCAAGCGTTGTCCGGATTTATTGGGCGTAAAGCGCACGCAGGCGGTCTGCCAAGTTCGGAGTGACAGTTTGCAGCTTAACTGGGAAAGGTCTTCGAAAACTGGGGGACTGGAGAC
+
CCCCCGGGGGGGGGGGGGGGGGGGGGGGGGFGGGGGGGGGGGGGGGGGGGGGGGGGGGGGGGGGGGGGGGGGGGGFGGGGGGGGFGGGGGGGGGGGGGGGGGGGGGGGFGGGFGGGFEGGGGGGFGGGGGFGGGGGFGGGGGGGGGGGGGGGFFGFGGGGGGGGG?EGGGEDFCF:AFG<2?<FG7CEDFGGGGGCEGFCGEG59FGCE?FGGGEEGGGGGGGEEEGGD5CCGEFEF6>50CFGGGGGF+<:CCFC+97CCG*<<?+:6D06C<FGCFCFF)75E:CF0*01)7F.5?.9)
@M03506:14:000000000-AKVR1:1:1101:4712:5507 1:N:0:51
ATGAACTCCTACGGGAGGCAGCAGTGGGGAATTTTGGGCAATGGCCGCAAGGCTGACCCAGCGACGCCGCGTGTGGGAGGAAGCCCTTCGGGGTGTAAACCACTGTCGGGGGGGAAGAATGTCTTCATGGTGAACAGCCATGGGGAGTGACGGTACCCCCAGAGGAAGCGCCGGCTAACTCCGTGCCAGCAGCCGCGGTAATACGAGGGGGGCAAGCGTTGTTCGGAATTATTGGGCGTAAAGGGTGCGTAGGCGGTCGGACAAGTCTGATGTGAAATCTATGGGCTCAACCCATAGTCTG
+
CCCCCGGGGGGGGGGGGGGGGGGGGGGGGGGGGGGGEGGGGGGGGGGGGGGGGGGGGFGGGGGGGGGGGGGGGFGGGGGGGGGGGGGGGGGGGGGGGGGGGGGGGGGGGDGGGGGGGGGGGGGGGGGGGGFFGGGGGGGGGGGGGGGGGGGGGGGGGGFEGGGGGGFGGGDGGDGEGFGGGGGFGGGGGGGGGGGGGGGGGGGGGDGGGEGGGECGGGGGEEFGECEEG8<EGFGGGGDCECFCEGGGGGGGGGEG/<)9=EGFF7<FGGG?C>FC>?CFFB@D6)*)4=??077?FF4**
@M03506:14:000000000-AKVR1:1:1101:16818:5518 1:N:0:51
ATGAACTCCTACGGGAGGCAGCAGTCGGGAATTTTGCGCAATGGGCGAAAGCCTGACGCAGCAACGCCGCGTGAGGGATGAAGGCCTTCGGGTTGTAAACCTCTTTTCTCAGGGAAGATGATGACGGTACCTGAGGAATAAGTCACGGCTAACTACGTGCCAGCAGCCGCGGTAATACGTAGGTGACGAGCGGTGTCCGGATTTACTGGGCGTAAAGAGCGCGCAGGCGGTCGTTCAAGTCGAGTGTGAAAGCCCCCGGCTCAACGGGGGAGGGTCACTCGATACTGATCGACTTGAAGGG
+
CCCCCGGGGGGGGGGGGGGGGGGGGGGGGCCGGGGGGGGGGGGGGGGGGGGGGGGGGGGGGGGGGGGGGGGGGGGGGGGGGGGGGGGGGGGGGGGGGGGGGGGGGGGGGGGGGGGGGGGGGGGGGGGGGGGGGFGGGGGGGGGGGGGGGFGGGGGGGGGGGGGGGGGGGCCGFEGG9C@FGGGFCFFG@CBE*=BFGFGE4BE9:9FGFF;88CCFCCC@8CCCEGC*/8:*:7CFGC*:<E5C?F?7+AEFGDFD8>C3:EF?C*1CCD5:DGDC*/2:5<)7>4C=4*>?@:>FF:66)
@M03506:14:000000000-AKVR1:1:1101:10447:5542 1:N:0:51
ATGAACTCCTACGGGAGGCAGCAGTCGAGAATTTTTGACAATGGGGGAAACCCTGATCGAGCGACGCCGCGTGGAGGATGAAGGTCTTCGGATTGTAAACTCCTGTCATTGGGGAACAAGGTGCATACGTTAACTGCGTGTGCATTGATAGTACCCGAAGAGGAAGAGACGGCTAACTCTGTGCCAGCAGCCGCGGTAATACAGAGGTCTCAAGCGTTGTTCGGATTCATTGGGCGTAAAGGGTGCGTAGGCGGCGCGGTAAGTCGGGTGTGAAATCTCGGAGCTTAACTCCGAAACTGCA
+
CCCCCGGGGGGGGGGGGGGGGGGGGGGGGGGGGGGGGGGGGGGGGGGGGGGGGGGGGGGGGGGGGGGGGGGFGGGGGGGGGGGGGGGGGGGGGGGGGGGGGGGGGGGGGFGGGGGGGGGGGGGGCFGGGGGGGGGGGGGGGGGGGGGGGGGGGGGGGGGGGGGGGGFGGGGGGGGGGGGGGFGGGGGGGGGFGGGGGGGGGGGG?CEFGGGG+9FGECGC=FGGECGGGGG?FGGGGECD7CEFGGGDEGDFDGGGDDGGGCG?:CEG5>EEF7:FG*:5C:>E6FF=<G48>BFB>4671
@M03506:14:000000000-AKVR1:1:1101:13847:5549 1:N:0:51
ATGAAACTCCTACGGGAGGCAGCAGTGGGGAATATTGGACAATGGGCGAAAGCCTGATCCAGCAATGCCGCGTGAGTGAGGAAGGCCTTAGGGTTGTAAAGCTCTTTCGGCGGGGACGATGATGACGGTACCCGCAGAAGAAGCCCCGGCTAACTTCGCGCCAGCAGCCGCGGTAATACGAAGGGGGCGAGCGTTGTTCGGATTTACTGGGCGTAAAGGGCGCGCAGGCGGCTATCTTTGTCAGGCGTGAAAGCCCCGGGCTTAACCTGGGAACTGCGCTTGAGACGGGATGGCTAGAGAG
+
CCCCCGGGGGFGGGGGGGGGGGGGGGGGGGCFFGGGGGGGGGGGGGFGGGGGGGGGGGGGGGGGGGGGGGGGFGGGGGGGGGGGGGGEGGGGGGGGGGGGGGGGGGGGGGGGGGGGGGGGGGGGGGGGGGGGGGGGFGGGFGGGGGGGGGGGGGGGGGGGGFGGEFFFGGGGGCEGGFGGFGEDGGGGCEGGECEG8CGEG>8CCGGFGGGGGGEEEF?CCEGGGGGD5EECC=CFFFGF9:?EGGGGGDFCGG:<EBGGEEDGGG?:CDF>4CCG7;C5<>>D*9DB99),5.8*846*)
@M03506:14:000000000-AKVR1:1:1101:20013:5558 1:N:0:51
ATGAACTCCTACGGGAGGCAGCAGTCGAGAATTTTTCTCAATGGGGGAAACCCTGAAGGAGCGACGCCGCGTGGAGGATGAAGGTCTTCGGATTGTAAACTCCTGTCATTGGGGAACAAGGTGCATACGTTAACTGCGTGTGCATTGATAGTACCCGAAGAGGAAGAGACGGCTAACTCTGTGCCAGCAGCCGCGGTAATACAGAGGTCTCAAGCGTTGTTCGGATTCATTGGGCGTAAAGGGTGCGTAGGCGGCGCGGTAAGTCGGGTGTGAAATCTCGGAGCTTAACTCCGAAACTGCA
+
CCCCCGGGGGGGGGGGGGGGGGGGGGGGGGGGGGGGGGGGGGGGGGGGGGGGGGGGGGGGGGGGGGGGGGGFGGGGGGGGGGGGGGGGGGGGGGGGGGGGGGGGGGGGGGGGGGGGGGGGGGGGGGGGGGGGGGGGGGGGGGGGGFGGGGGGGGFGGDEDFFAEFGGGGGGGGGGGGGGGGGGGGFGGGGGGGGGGGGGGCEGGGFGGGGFGGGGGEEGGCFGGC5CGG7FFFGGGG5CCGFEFGGGDGGGG7EC9CDCDGCFFGGGGCG*5*::?7@*9505**7>=AC6:DD)<8==6*
@M03506:14:000000000-AKVR1:1:1101:9462:5575 1:N:0:51
ATGAACTCCTACGGGAGGCAGCAGTCGAGAATTTTTGACAATGGGGGAAACCCTGAAGGAGCGACGCCGCGTGGAGGATGAAGGTCTTCGGGTTGTAAACTCCTGTCATTTGGAAACAAGCGCCGGTACGTAACTGCTACCGGCTTGATAGTACCAGAAGGGGAAGAGACGGCTAACTCTGTGCCAGCAGCCGCGGTAATACAGAGGTCTCAAGCGTTGTTCGGATTCATTGGGCGTAAAGGGTGTGTAGGTGGCGCCGTAAGTCGGGTGTGAAATTTCGGAGCTTAACTCCGAAACTGTA
+
CCCCCGGFGGGGGGGGGGGGGGGGGGGGGGGGGGGGGGGGGGGGGGGGGGGGGGGGGGGGGGGGGGGGGGGGGGGGGGGGGGGGGGGGGGGGGGGGGGGGGGGGGGGGFGGGGGGGGGGGGGGGGGGGGGGGGGGGGGGFGGGGGGGGGFGGCCCEG7FGGGGGEFFGFGGG>FDGGC@FG@CFFGFF8FFF7BEFGGCCEGGGFFGGF?C+<FFG8EG/A7CE>EGCEGCCFG58*/1/ACG7=EC79FFFGGFCEFGGE=C029CG:D772:*<*0>FG@DD6)01)?*25>;B5****
@M03506:14:000000000-AKVR1:1:1101:22600:5578 1:N:0:51
ATGAACTCCTACGGGAGGCAGCAGTTGGGAATCTTGGACAATGGGGGAAACCCTGATCCAGCCATGCCGCGTGAGCGATGAAGGCCTTCGGGTTGTAAAGCTCTTTCGCCAGGGACGATAATGACGGTACTTGGATAAGAAGCCCCGGCTAACTTCGTGCCAGCAGCCGCGGTAATACGAAGGGGGCTAGCGTTGTTCGGAATTACTGGGCGTAAAGCGCGCGCAGGCGGCTTTGCAAGTCAGGGGTGAAAGCCCGGAGGTCAACCCCGGGACTGCCTTGGAAACTGTATCGCATGCGTCG
+
-BCC@FEFGCF<FFG@@FCGEGCGGF<F+,6C@F<@CFF86E<FE77@CDFGG<FFFGF@FGF8ECFFFEGGGGGGGEEC96,,C4=<EG>EGGEGFAAFFDGGFGGCGG>FFGC+6FEG=<E,8=@BEE,5EC8,,B5ED<FGDE:ECFFGFF<<<5@CCFFGGGG:C:C7>FE9F;@CF<BEC::CEF7B=<8<B9**C*48:<+<C88:CGE5<EGECC88:8*?E8CE/?++0::++0<*5*:)2C++20/>8)))*223<**9CC*)1***9***9679**2*.**())0)))00)
@M03506:14:000000000-AKVR1:1:1101:7952:5579 1:N:0:51
ATGAACTCCTACGGGAGGCAGCAGTCGAGAATTTTTCTCAATGGGGGAAACCCTGAAGGAGCGACGCCGCGTGGGGGATGAAGGACTTCGGTTCGTAAACCCCTGTCACCTGGGAACAATTCCTGCAACCTAACACGTTGCAGGTTGATAGTACCAGGAGAGGAAGGCACGGCTAACTCTGTGCCAGCAGCCGCGGTAATACAGAGGTGCCAAGCGTTGTTCGGATTTATGGGGCGTAAAGGGTGCGTAGGTGGTGATGCAAGTCGGGTGTGAAATCCCGGAGCCTAACTCCGGAATGGCC
+
CCCCCGGGGGGGGGGGGGGGGGGGG<FCGGGGCGGGG<FFFGGGGCGGGGGGGGGG@FEGGGCGGGGGGGGGGCGEGGGGGGGGFGGGGGGCFGGGGGGCGEGGGGFCF>FFFGGGFGGFC,,3>FC9DDCF8<CFGECFGCFGG>F7FGGGCGG;F33*@<F7FA*>BF@:<<FGG;CEB@;<FGGGCGG<FC:FEGD999;E:7E>B?FF+88EAECCC95C*:C9C9+<A=C51:3;99:0/:C<*:E9CFEF<*::+0:009CD/9:5**:+:)29C)):*)60(**,75<:)96;)
@M03506:14:000000000-AKVR1:1:1101:18928:5604 1:N:0:51
ATGAACTCCTACGGGAGGCAGCAGTGGGGAATATTGGGCAATGGGCGCAAGCCTGACCCAGCCATGCCGCGTGAGTGATGAAGGCCTTCGGGTCGTAAAGCTCTGTGGGGAGGGAAGAAACGCCGTATGGCTAATATCCATGCGGTTTGACGGTACCTCCTTAGCAAGCACCGGCTAACTCCGTGCCAGCAGCCGCGGTAATACGGAGGGTGCAAACGTTGCTCGGAATCATTGGGCGTAAAGCGCACGTAGGCGGCCTGTTCAGGCGGATGTGAAAGCCCCGGGCTCAACCCGGGAAGTG
+
CCCCCGGGGGGGGGGEGGGGGGFGGGGGGGGGGGGGGGGGGGGGGGGGGGGGGGGGGGGGGGGGGGGGGDGFGGGGGFFGGCFGGGEGGGGGGGGFDFGGGGGGGGGGGGDGGGGGGGGFFGGDFGFFFFGGGGGFGGGGGGFGGCGGGCFGGGGGDGGGFFCGGGGGGFGGGGGGGGG;CCGCFGCFGGGGGGGGGGGGGGGGFGGGGGEGGDCFF8FC=E+<8C**;A+<CFFDFE1:E5?7C5CGGF:=D+:<*83C0C*<+*:<CD*002*<09*7*8>E55>><C?7:D3B35569
@M03506:14:000000000-AKVR1:1:1101:18887:5622 1:N:0:51
ATGAACTCCTACGGGAGGCAGCAGTGGGGAATATTGGGCAATGGGGGAAACCCTGACCCAGCGACGCCGCGTGGGTGATGAAGGCCTTCGGGTCGTAAAGCCCTGTCGGGAGGAACGAATGATCTTACGGCGAATAGCCGTGAGGTGTGACGGTACCTCCGAAGGAAGCACCGGCCAACTCCGTGCCAGCAGCCGCGGTAAGACGGAAGGTGCAAGCGTTGCTCGGAATCACTGGGCGTAAAGGGTGCGTAGGCGGTCTCTCAAGTCTGGCGTGAAAGCCCAGGGCTCAGCCCTGGACGTG
+
CCCCCGGGGGGGGGGGGGGGGGGGGGGGGEEF9FGGFGGGGGGGGGGGGGGGGGG8FEGGGGGGGGGGGGGGGGGGGGGGGCFGGGGGGGGGGGGGGGGGGGGGGGGGEGGGGGGGGCEGFDGGGGGGGDGCEEFGGGGGG:*>CGFGGGG7FFGGGGGGGDGDGGGGGD@FGGGGGCGGFGGGGGGGCFGGGGGGGGGDEGGGGCE*C50<CF+:CEEEGGGFEG88CFCFGFG5FECEEEFG=FEGGE=C3CE)/.9>C6*A?DF7C>?D><<*2@F*9).A55FFFGF?DFF5<575)
@M03506:14:000000000-AKVR1:1:1101:18326:5651 1:N:0:51
ATGAACTCCTACGGGAGGCAGCAGTGGGGAATTTTGCGCAATGGGGGAAACCCTGACGCAGCAACGCCGCGTGGAGGATGAAGTCCCTTGGGACGTAAACTCCTTTCGACCGGGAAGATGATGACGGTTCCGGTGGAAGAAGCACCGGCTAACTCTGTGCCAGCAGCCGCGGTAATACAGAGGGTGCGAGCGTTGTTCGGAAGTATTGGGCGTAAAGGGCGCGTAGGCGGTGTGGGAAGTGACCTGTGGAATCTCCGGGCTCAACTCGGAGCTTGCAGGCGAAACTGCCGTCGCGGAGGGG
+
CCCCCGGGGGGGGGGGGGGGGGFGGGGGGGGGGGGFGGGGGGGGGGGGGGGGGGGGGGGGGGFGGGGGGGGGGGGGG78FDFFFA,BFGGGFFGGGGGFFGGGFGFGDGDC=CFEGGGGGFCF<DGGGCCCFE@@GFGCD@DF8<@FEG><CFFGGGGFFGCGFFG7<CEEGE7::FFG<@FGGFFGG@FEC?*/;8EEGE88:@C?9C5ED*81AFG*1:*/:CED6CC?8CE**2<C<+++3<E+983<+9+<*:BD:/77+2::>E)*0*97C*/95D3)5//:F<G@())0;5))))
@M03506:14:000000000-AKVR1:1:1101:22381:5657 1:N:0:51
ATGAACTCCTACGGGAGGCAGCAGTCGAGAATTTTTCTCAATGGGGGAAACCCTGGAGGAGCGACGCCGCGTGGAGGATGAAGGTCTTCGGGTTGTAAACTCCTGTCATTTGGGAACAAGTCGTACGTAGTAACTGTACGTGCGTTGATAGTACCAGAAGAGGAAGAGACGGCTAACTCTGTGCCAGCAGCCGCGGTAATACAGAGGTCTCAAGCGTTGTTCGGAGTCATTGGGCGTAAAGGGTGCGTAGGTGGCGCGGTAAGTCGGGTGTGAAATTTCGGAGCTTAACTCCGAAACTGCA
+
CCCCCGGGGGGGGGGGGGGGGGGGGGGGGGGGGGGGGGGGGGGGGGGGGGGGGGG<FEGGGGGGGGGGGGGFFGGGGDGGGGGGGGGGGGGGGGGGGGGGGGGGGFFGCGGGGGGGGGGGGGGGGGGGGGGGGGGGGGGGGCGGGDGGGGGGGGGGFFAFFGGGGGGGFGGGGEGGGGGGGGGGGCE7,CFFEEGGGGGF99CGGFGFGGGF?F?E5:EECF;*//;CFGFGDFFGGCD8EGDEGGGDECEFFGGGEDGGC=FFFDG5:<:5*7:E:*><D).:07C*6DF)>D@@D*/1*
@M03506:14:000000000-AKVR1:1:1101:22229:5678 1:N:0:51
ATGAACTCCTACGGGAGGCAGCAGTGGGGAATTTTGCGCAATGGGGGAAACCCTGACGCAGCAGCGCCGCGTGGAGGATGAAGTCCCTCGGGACGTAAACTCCTTTCGATCGGGACGATTATGACGGTACCGGAAGAAGAAGCCCCGGCTAACTTCGTGCCAGCAGCCGCGGTAATACGAGGGGGGCGAGCGTCGTTCGGAATTATTGGGCGTAAAGGGTGCGTAGGCGGTTTGGTAAGTCTTATGTGAAATCGATGGGCTCAACTCATAGACTGCATGAGAAACTGCCGGGCTTGAGTAT
+
@BCCCGGGGGGGGGGGGGGEGGFFEFGGGGEGGGGGGGG7CEGGGDGGGGGGGDGFCEGEGGGGGGDGGGGGGGEGGGGGGGGGAAF?FEGGFCCFGGFGFFFGGGGG<FFCFGGGGGECCFGGG>GGGGGGG@FGFGGFCFFGGDGGGBFGGGFC@AFEFFFF?FG@<FDGG7=C<<FFFBCEGGGG*8>EE55?EGGGGG;6<++<ECFGGGD*++;2;CEEEGG?CCE>EEDF++9<7C+<FFGGF?79C*29E@**:*2+2*<:97+*0:DFCBGCG477CF:4.C3;DB5@:FF4*
@M03506:14:000000000-AKVR1:1:1101:6110:5678 1:N:0:51
ATGAACTCCTACGGGAGGCAGCAGTGAGGAATCTTCCGCAATGGGCGAAAGCCTGACGGAGCAACGCCGCGTGTGGGATGAAGTCCTTCGGGATGTAAACCGCTGTCGAGAGGGAAGATAGTGACGGTACCTCTCAAGAAAGCCCCGGCTAACTACGTGCCAGCAGCCGCGGTAATACGTAGGGGGCGAGCGTTACCCGGATTTACTGGGCGTAAAGCGCGTGTAGGCGGCTGGCCAAGCGTGGTGTGAAATCTTCGGGCTTAACCCGAAAACTGCACTGCGAACTGGCCTGGCTTGAGGG
+
CCCCCGGGGGGGGGGGGGGGGGGGGGGGGGGGGGGGGGGGGGGGGGGGGGGGGGGGGGGGGGGGGGGGGGGGGGGGGGGGGGGGGGGGGGGGGGGGGGGGGGGGGGGGGGGGGGGGGGGGGGGGGGGGGGGGGFGGGGGGGGGGGGGGGGGGGGGGGGGGGGGGGGGGGGGGGGGGGGGGGGGGGGGGDGCEGGGGGGGGC;EGG7@FGGGGGGEFFGGGGCEEFFGFGGDEGGGGCCFFE5EE5CFDF?E?F?FGGEDDCC<9<FDD5CEBF4?FG?FGCD5C5<C?B4*,.5))0.9)0
@M03506:14:000000000-AKVR1:1:1101:23888:5679 1:N:0:51
ATGAACTCCTACGGGAGGCAGCAGTAGGGAATTTTCCGCAATGGGCGAAAGCCTGACGGAGCAACGCCGCGTGCAGGAGGAAGGCCTTCGGGTTGTAAACTGCTTTTGTCTGCGACGATTATGACGGTAGCAGAAGAATAAGGATCGGCTAATTCCGTGCCAGCAGCCGCGGTCATACGGGAGATCCGAGCGTTATCCGGAATTACTGGGCGTAAAGAGTTGCGTAGGTGGCAGGTAAAGCGAGCAGTGAAAGACTCCGGCTCAACCGGAGGCACATTGTTCGCAGTCACCAGATAGAGCA
+
CCCCCGGGGGGG@EG7FGGGGG8FFGGACF<EGGGGGDGCGDCCGG7:+FFFFFGGGGGCGGGCGGGGGGGCCG?GGCFC7EFE8F?EGGGDFEGFA5?<FGFAEFGFFGGGGGDEEEGEFFGGFDCFFC<<D<DAFCFFGGGG9CFGGCCCDFGCGFGGGFGGGG7>FFCF:CFGFFGG7**4<<BF*=C:FF8FFDEGE5FGFGFFGGG>:/A8:C=F++<8*AC5++:**::CFF7FGGGEGEC>+0<+:?67<<3/*29662:D=>=>**5:7@7:CB5**)9?):6<F8**8=*/)
@M03506:14:000000000-AKVR1:1:1101:22764:5705 1:N:0:51
ATGAACTCCTACGGGAGGCAGCAGTTAGGAATTTTCCGCAATGGGCGAAAGCCTGACGGAGCAACGCCGCGTGGGTGATGAAGACCTTCGGGTTGTAAAGCCCTGTCGGAGGGGAAGAATCATGACGGTACCCTCCAAGAAAGCCCCGGCTAACTACGTGCCAGCAGCCGCGGTAACACGTAGGGGGCGAGCGTTATCCGGATTTACTGGGCGTAAAGCGCGTTAAGGCGGTCGGCCAAGTTGGGGGAGAAATCTCAGGGCTCAACCCTGGAACTGCCTCGAATACTGGTGGACTCGAGTG
+
@CCCCGGGGGGGGGGGGGGCGGGGGGGGGGFCFFGGGGGECFGFCGGGEEGGGGGGGGGGGGGGGGGGGGGGF>CCGGGGGCFGFFFGGFGGGGEGGCEGDGGGGGGGGFGGGGCCE8FGFDGFGGGGGGGF,DFCGFGGGGGG<FGGGGGGGFGGGGF7:FFFFGGGGGGGDCFGFGGGFGGGCF7CEGG>E?EC5FCEGGG>FG?FGGGGG:*:*ACCCE88:*AFGC=/87EEEC4C+<EFGC5)25ACD+0:EF*9**56<<77=CD4*7*29.*2*))3*9CFDG)-))*).)0*0
@M03506:14:000000000-AKVR1:1:1101:12871:5706 1:N:0:51
ATGAACTCCTACGGGAGGCAGCAGTCGAGAATTTTTCTCAATGGGGGAAACCCTGAAGGAGCGACGCCGCGTGGAGGATGAAGGTCTTCGGATTGTAAACTCCTGTCATTGGGGAACAAGGTGCATACGTTAACTGCGCGTGCATTGATAGTACCCGAAGAGGAAGAGACGGCTAACTCCGTGCCAGCAGCCGCGGTAATACGGGGGGAGCAGTGGTTGTTCTGCTTTACTGGGCGTAAAGGGCGCGTAGGCGGCCAGCGCAAGTCGGTTGTGAAATCACCGGGCTTAACCTGGAAAGGTC
+
CCCC<@<CFGFGGGEGGGGGE76E<,B@7EC@FEDFDCFFGGGGG7F+6C8FCFFGF9,,CDB7@+@@@++84:=8EGD8FCFFGGEB5D:+CFGGC<@<?EEEF<EFA@FCDBFEGF@B?BF?F<<5>BAAF9F9DFG@@FGGGCEFC<BFD,,8FGC:*@,,3:3,,>*6*1>F<,7DEFFGF9<CBAFFF71<**1BC;FEDG5**:EF*++23CEGGD+<+2<9<+3AFEGG1:<*<7AEG57)*:*<5CGDCF1)*21>E**)2/:7D*0<>6*2*.011)9).**)0).9*7)0/
@M03506:14:000000000-AKVR1:1:1101:15269:5715 1:N:0:51
ATGAACTCCTACGGGAGGCAGCAGTTAGGAATTTTCCGCAATGGGCGAAAGCCTGACGGAGCAACGCCGCGTGGGTGATGAAGACCTTCGGGTTGTAAAGCCCTGTCGGAGGGGAAGAACCATGACGGTACCCTCCAAGAAAGCCCCGGCTAACTACGTGCCAGCAGCCGCGGTAACACGTAGGGGGCGAGCGTTATCCGGATTTACTGGGCGTAAAGCGCGTTAAGGCGGTCGGCCAAGTTGGGGGTGAAATCTCAGGGCTCAACCCTGGAACTGCCTCCAATACTGGTCGACTCGAGTG
+
CCCCCGGGGGGGGGGGGGGGGGGGGGGGGGGGGGGGGGGGGGGGGGGGGGGGGGGGGGGGGGGGGGGGGGGGGGGGGGGGGGGGGGGGGGGGGGGGGGGGGGGGGGGGGGGGGGGGGGGGGGGGGGGGGGGGGGGGGGGGGGGGGGGGGGGGGGGGGGGGGGGGGGGGGGGGGGGGGGGGFGGGGGGGGGGGGEEEGGGEGGGGGGFFGGGGGE:CGGFEEG5CGFGFDEG8EGGDGGGF+<<CEGG7EGGGGD+:CFGGD=CCFGFGDDFFG46FGF4FFF6CCFFBB7795>75@:D?@
@M03506:14:000000000-AKVR1:1:1101:23529:5725 1:N:0:51
ATGAACTCCTACGGGAGGCAGCAGTGGGGAATTTTGGGCAATGGGCGAAAGCCTGACCCAGCAACGCCGCGTGAGGGAGGAAATCCTTCGGGCTGTAAACCTCACAAGCAAGGGAAGAGAGCTACGGTCTGAATAATCCCGTAGTGCGACGGTACCTTGCGTAAGCCACGGCTAACTACGTGCCAGCTGCCGCGGTAATACGTAGGTGGCCAGCCTTGATCGGAATCATTGGGCGCACAGGCCGTGTAGGCCGCTTTTTAAGTCGGCTGTGAAAGCCCGGGGCCCACCCCCGGAGCGGCCG
+
CCC@CGGGFGFFGGGGGGGGGG?FGGGGE@;CEFGE:CF8DCE8@FEEGGGGGG?FG8EFGGGGGEG@7CF>CFEAB:EEFGG<FFFFFDEG+@CFEFC,,B<A4<<4BE8?=F,B4=BACCGC9:+,8>FGFAFDFFC,BF:>>CFG>FD*6DCGGA=BCG*>:,@BF7:*4<>FFC,*2=FFFGG+?,=FCEDF3B+<BB5B*;<+8;*<;8**00+<<**1/;+2+++3;:8*7*9****2*1:4+++2)2*/*9CF6AC<C5CFE4C***::*75C)))*:7*7(97())))0))).
@M03506:14:000000000-AKVR1:1:1101:26270:5745 1:N:0:51
ATGAACTCCTACGGGAGGCAGCAGTCGAGAATTTTTCTCAATGGGGGAAACCCTGAAGGAGCGACGCAGCGTGGAGGATGAAGGTCTTCGGATTGTAAACTCCTGTCATTTGGGAACAAGGTGTGCGCGTTAACTGCGCGTGCACTGATAGTACCAGACGAGGACGAGACGGCTAACTCTGTCCCAGCAGCCGCGTTAATACAGAGGTCTCAAGCGCGTATCCGATTCATTGGGCGTATCGGGCGCGTAGGCGGCGCGGTAAGTCGGGTGTGACATCTCGGTGCTTAACTCCGCAACTACA
+
CC9CBFEF<FDF7C7E@EGFFCA@FG,BFFFFFFFCEG9EFG<<@C>@,;@CFGGC,,6CE@FCGCC+8FE?CFD@EE8<FEACEFCCFCG7@CCGGCCDEGFF,BEDFFGAFD@FFCCFEF,:4C=FGGDF=C?B<FGG+@F@,,,@=9FGG9FF,,+@:F7***5*55>F*>:B,,@CF<@@::7BCEFE*44**4=+?C;C:B1?9;F+?9B>E***20+;CC*<E@<EGGF8*:**:***275C*/5A55E55)75>**+37*)1)/8C*:+2/7**))*00*140*.))0)8))0)
@M03506:14:000000000-AKVR1:1:1101:22443:5745 1:N:0:51
ATGAACTCCTACGGGAGGCAGCAGTCGAGAATTTTTCTCAATGGGGGAAACCCTGAAGGAGCGACGCCGCGTGGAGGATGAAGGTCTTCGGATTGTAAACTCCTGTCATTGGGGAACAAGGTGCATACGTTAACTGCGTGTGCATTGATAGTACCCGAAGAGGAAGAGACGGCTAACTCTGTGCCAGCAGCCGCGGTAATACAGAGGTCTCAAGCGTTGTTCGGATTCATTGGGCGTAAAGGGTTCGTAGGCGGCGCGGTAAGTCGGGTGTGAAATCTCGGAGCTTAACTCCGAAACTGCA
+
CCCCCGGGGGGGGGGGGGGGGGGGGGGGGGGGGGGGGGGGGGGGGGGGGGGGGGGFFGGGGGGGGGGGGGGGGGGGGGGGGGGGGGGGGGGGGGGGGGGGGGGGGGGGGGGGGGGGGFGGGGGGGGGGGEFGGGGGGGGGGGGGGGFEGGGGGGGGGGDGGGGFFCFGFFGGGGGGGGGDFFGCGCFGGGGGGGGGGGGGGGGG?FC::FGGCCFGCC:C;CEG;E5<9C7+<=FEGGGFFC5CFEE7CCCCDEGGGFGG=:FC<<EGGGCDC>C9>*2C555:=@GF4FF8@BD37F?=*
@M03506:14:000000000-AKVR1:1:1101:5587:5750 1:N:0:51
ATGAACTCCTACGGGAGGCAGCAGTTGGGAATCTTGGGCAATGGGCGCAAGCCTGACCCAGCGACGCCGCGTGGGGGATGAAGGCCTTCGGGTTGTAAACCCCTGTCAGGAGGGACGAAGCCGCAAGGTGACGGTACCTCCAGAGGAAGCCCCGGCTAACTACGTGCCAGCAGCCGCGGTAAGACGGAGGGGGCGAGCGTTGTACGGAATTACTGGGCGTAAAGCGCGTGCAGGCGGCTTTGCACGTCCCGTGTGAAAGCCTACGGCTCAACGGTGGGAGGCCGCGGGATACTGCGAGGCG
+
CCCCC9C@@CFFGCF@F+BFEEDFEFDCFGGFD<EF,,@@<@EEF8FEGGGGGDFFG<CFGGGGGGGEGGC=F:+7+=FGGF?FG,BFCFEDGGCF5@AF<FFFFEGDEFCECGG<EFGFG><F7F:@FCFGC:FCGGFEG:FCGGGFGGCFEE<C*=F,?FFG<FB19FCEGFG::FFFG*<<<8*//C>//:8:C5?ED8:+2;?*ACFG+:@<CCCEEC59A5/?EC5*AF*?E*>=<9+A+:=>CC=:<*/:+*:4*32:7DD)*7<@*CD*).9C5>):C)9>2)724=9>@338)
@M03506:14:000000000-AKVR1:1:1101:22943:5759 1:N:0:51
ATGAACTCCTACGGGAGGCAGCAGTGGGGAATATTGCGCAATGGGCGAAAGCCTGACGCAGCAACGCCGCGTGAGTGATGAAGGCCTTCGGGTCGTAAAGCTCTGTCGGAGGGAACGAATGCTCTTGAGGTTAACAGCCTCAGGAAGTGACGGTACCCTCAAAGGAAGCACCGGCTAACTCTGTGCCAGCAGCCGCGGTAATACAGAGGGTGCAAGCGTTGTTCGGAATCATTGGGCGGAAAGGGCGTGTAGGCGGTGTGTTAAGTCATGTGTGAAATTCCCCGGCCTAACGGAGGAACGA
+
CCCCCGGGGGGGGGGGGGGGGGGGGGGGGGGGGGGGGGGGGGGGGFGGGGGGGGGGGGGGGGGGGGGGGGGGDGGGGGGGGGCFGGGGGGGGEGGFFGF9EBFGGFFFFGGGGGFGCFGGGGGGFGGGGGGGGGGGGGGF8>>FEFGGGGGGGGGGGGGGGGGGGGGBF?B@FGGGGGG9FCFGDFFGFGG7F=EEGGEECGF+?9>EGGE?C:C@8=AE*/1@EGC*;E<FF?E=GG9=*/7CECE7CCC9>CGD*)9C56:9E007EF7@:FDF7*022*.7C3))(*0(008:7>FF)
@M03506:14:000000000-AKVR1:1:1101:12700:5771 1:N:0:51
ATGAACTCCTACGGGAGGCAGCAGTGGGGAATCTTGCACAATGGACGAAAGTCTGATGCAGCAACGCCGCGTGGGGGATGAAGCTTCTCGGAGTGTAAACCCCTTTCGACCCGGACGAATGCCCCGCAAGGGGACTGACGGTACGGGTATAAGAAGCCCCGGCTAACTACGTGCCAGCAGCCGCGGTAAGACGTAGGGGGCCAGCGTTGCTCGGAATTACTGGGTGTAAAGGGTTCGTAGGCGGTGCGGCAAGTCGGGAGTGAAATCTCTGGGCTCAACCCAGAGGCTGCTTCCGAAACTG
+
CCCCCGGGGGGGGGGGGGGGGGGGGGGGGGGGGGGGGGGGGGGGGGGGGEGGGGGGGGGGGGGGGGGGGGGGGGGGGGGGGGFGGGGGGGGGGGGGGGGGGGGGGGGGGGGGGGGGGGGGGGGGGGGGGGGGGGGGGGGGGEGGGGGGGGGGGGGFFFGGGGGGGGGGGGGGGFFGGGFGGGGGGGGDGGGGGEGFGGGGGGGGGGEGGGFGGGG5FEFGG?FG@CCC+3<EGCGCE/9CDCEG=EGDGC*:C?GGGFCGGG><EGG=7CCFF**:*7<C33>EGF35:706=@:5)<D67
@M03506:14:000000000-AKVR1:1:1101:20361:5837 1:N:0:51
ATGAACTCCTACGGGAGGCAGCAGTGGGGAATCTTGCACAATGGGGGAAACCCTGATGCAGCGACGCCGCGTGAGCGATGAAGCCCTTCGGGGTGTAAAGCTCTTTCGGCAGGGAAGATTATGACGGTACCTGCAGAGGCAGCTGCGGCTAACTACGTGCCAGCAGCCGCGGTAATACGTAGGCAGCAAGCGTTGTTCGGAGTTACTGGGCGTAAAGGGTGCGCAGGCGGTCCTGTAAGTATGGTGTGAAATCTCCCGGCTTAACTGGGAGGGTGCGCTATAAACTGCGGGACTAGAGTGG
+
CCCCCGGGGGGGGGGGGGGGGGGGGGGGGGGGGGGGGGGGGGGGGGGGGGGGGGGGGGGFGGGGGGGGGGGGGGGGGGGGGGGGGGGGGGGGGFGGGFGGGGGGGGGGGGGGGGGGGGGGGGGGGGGGGGGGGGGGGGGGGGGGGGGGGGGGGGFGGGGGGGAFGGGGGGGGEEGGGGGGGGGGGDGGCCGGG7EGFFGGGGEGFGGGGGGGGCECCFGGGEGEDGGGGG:8:CG@C?7<CGGF?FGDFGEFCCFGGFGDG7FGGGGGGFGBG*5AD>)974/<E?C667B4B>??=FFF:
@M03506:14:000000000-AKVR1:1:1101:21554:5841 1:N:0:51
ATGAACTCCTACGGGAGGCAGCAGTGGGGAATATTGGACAATGGGCGCAAGCCTGATCCAGCAATGCCGCGTGAGTGATGAAGGCCTTAGGGTTGTAAAGCTCTTTTACCCGGGATGATAATGACAGTACCGGGAGAATAAGCCCCGGCTAACTCCGTGCCAGCAGCCGCGGTAATACGGAGGGGGCTAGCGTTGTTCGGAATTACTGGGCGTAAAGCGCACGTAGGCGGCTTTGTAAGTTAGAGGTGAAAGCCCAGGGCTTAACCCTGGCATTGCCTTTAAGACTGCATCGCTAGAATCG
+
CCCCCGGGGGGGEGGDGGGGGGGGGGGGGFGGDGGFFDEFFGGGGGGGGGGGGGGGGGGFFGGGGFFFGGEFFFGFFDFGGGFGGFGFGGGGFFFGGGGGGFFGG9FFGFGGGGCFGGGGGDGGCFFGFFGGGDFEC<FB9B9F=FEGGGGGGGG7FFFGGGGGGGGGGGGGEEGGGFFECFGGGGGC;EFFFGGGGF7BCBFCCF+<FGGGE>CAC:CGEGGF8;EGEGG*?+A9CCDG+<?E7C<<C+A+*:CF=FD3FCCCFDGGFC*7*:D+:B:C*08+6*6)57=())8:46@77
@M03506:14:000000000-AKVR1:1:1101:18839:5857 1:N:0:51
ATGAACTCCTACGGGAGGCAGCAGTGGGGAATCTTTCACAATGCAGGCAACTCTGATGCAGCGACGCCGCGTGAGCGATGAAGCCCTTCGGGGTGTAAAGCTCTTTCGACGGGAACGATAATGCCGGTCCCCGAAGAAGAAGCTGCGGCTAACTACGTGCCAGCAGCCGCGGTAATACGTAGGCAACCAGCGTACTTCGGAATTACTGGGCGGAACGAGTGTGTAGGCGGTGCTCTACGGCTGTCGTGAAATCCCCTGCCTCCACTGGGCGGGGGCGGCCGAATCCTGGGTTCTCGCGGCT
+
-AA<@CEGEF9@CF7@7:C;FF88FD8EB,6CCEE,CCFEFF9,6,C+;CDGG<FD,,CEGFF7FFCGE77FG=FFB+4=<?FFGGCFG7BC7::CE,BFFFGGG<?+B::@++FFC+B=BFE,,++@+6=D:7+@7<AFF,@8,D<@>C>DFF,FE<,6>BCFFF@FF7@<<*CFBFCCE<FGF**+*444<**2<CEGE*;<9CC++2;/*****/*2;<C8++++/***2+++++/2>**:9*:3<*++*+3>*)**++/0:*+221:77))/))1)9))1:/20(1)-7?*)).)))
@M03506:14:000000000-AKVR1:1:1101:24277:5876 1:N:0:51
ATGAACTCCTACGGGAGGCAGCAGTGGGGAATTGTTCGCAATGGGCGCAAGCCTGACGACGCAACGCCGCGTGGAGGATGAAGACCTTCGGGTCGTAAACTCCTTTCGATCGAGACGAATGGTCTCTGGGTGAACAATCCGGAGAAGTGACGGTACCGAGAGAAGAAGCCCCGGCTAACTCCGTGCCAGCAGCCGCGGTAATACGGGGGGGGAAAGCGTTGTTCGGAATTACTGGGCGTAAAGGGTTCGGAGGCGGCCAACTAAGTCAGACGTGAAATCGCTCAGCGTAACTGGGGAACGG
+
CCCCCGGGGGGGGGGGGGGGGGGGGGGGGEEFGGGGGGGGGGGGGGCFFGGGGGGGGGGGGGDGGGGGGGGGGGEGGDGGGGGFCFGEFGGGGGGGGGGGGGGGGGGGGDFDEGGGGEEGGGGGCGGFGGGGFFGGGGGGGGGECGGGC9DFCGGGGGCGDC7<FFGGGGEFGGGGGFFCE@F@F@GGGGGGGGDGEGGE>CFDFGDCEEE***2;FG8AC;89CG>8F?C?CCCFFC//72CDG*29C55=DECG=@GD=67<+232ADGF*/7AC*0*15>7:?).(*)-9@4@:73)0
@M03506:14:000000000-AKVR1:1:1101:11264:5880 1:N:0:51
ATGAACTCCTACGGGAGGCAGCAGTGGGGAATTGTTCGCAATGGGCGCAAGCCTGACGACGCAACGCCGCGTGGAGGATGAAGACCTTCGGGTCGTAAACTCCTTTCGATCGAGACGAATGGCCTCCGGGTGAACAGTCCGGAGGAGTGACGGTACCGAGCGAAGAAGCCCCGGATAACTCCGTGCCAGCAGCCGCGGTGATACGGGGGGGGCAAGGGGTGCTCGGAATTACTGGGCGTAAAGGGGGGGAAGGTGGTTGTTTAAGTCCGGTGTGGACTCTCGTGGCTCAAGCTGGGAATGG
+
CCCCCGGGGGGGGGGGGGGGGGGGGGGGGGGGG9F@<@FGGGGGGGGGGGGGGGGGC:@6CF+C6CFGGGGGG7+4BF<FGGG<BFGGGGGEGCFGGGGA?FGGGG9F+,,@3BFGGGE,B,B,,:,63383:,3<>838*>>:**>,>,>*5F@F9**4*44**1,,5F<<1**=F9<,,7=*;*:<@CCG6*:***:*;<++*;88CECECEFF*1::=*+38>***+<@EG85*/9/:CCFC**)1*:*5<69/)/95*7E+*30C):75**+*1509)0/*)/))**)09)7))096
@M03506:14:000000000-AKVR1:1:1101:15323:5893 1:N:0:51
ATGAACTCCTACGGGAGGCAGCAGTCGGGAATTTTGGGCAATGGGCGAAAGCCTGACCCAGCAACGCCGCGTGAAGGATGAAATCCCTCGGGATGTAAACTTCGCAAGAACGGGAAGAATAAGTAGGGGACAATACCCCCTATGATGACGGTACCGTTTGTAAGCTCCGGCTAACTCCGTGCCAGCAGCCGCGGTAATACGGGGGGAGCAAGCGTTGTTCGGATTTACTGGGCGTAAAGGGCGCGTAGGCGGCCAGCACAAGTCAGTTGTGAAATCTCCGAGCTTAACTCGGACAGGTCAA
+
CCCCCGGGGGGGGGGGGGGGGGGGGGGGGGGGGGGGGGGGGGGGGGGGGGGGGGGGGGGGGGGGGGGGGGGGGGGGGGGGGGGGGGGGGGGGFGGGGGGGGGGGGGGGGGGGGGGEGGGGGGGGGGGGGGGGGGGGGGGGGGGGGGGGGGGGGGGGFGGGGFGFGGGGGGGGGGGGGGGGGGGGGGGGGGGGGGGGD@CFGGGGGGEGDGGGGGCEGGDGGG=>CFFGGGGGGGEG5C>CGGEEGGCCGGGGGGDCFFG:FFFFGG:FGFGFGFGF*9*9C).*?B:F27>?))057=6?*
@M03506:14:000000000-AKVR1:1:1101:4715:5899 1:N:0:51
ATGAACTCTTACGGGAGGCAGCAGTCGAGGATCTTCGGCAATGGGCGCAAGCCTGACCGAGCGACGCCGCGTGTGCGATGAAGGCCTTCGGGTTGTAAAGCTCTTTTGCCCGGGAAGATAATGACGGTACCGGGAGAATAAGCTCCGGCTACCTTCGTGCCAGCAGCCGCGGTAATACGAAGGGGGCTAGCGTTGTTCGGAATTACTGGGCGTAAAGCGTGCGCAGGCGGCTTTCCAAGTCAGTGGTGAAAGCCCGGAGCTCAACTCCGGAAATGCCATTGAAACTGTAAAGCTTGAGAAA
+
CCCCCGGGGGGGGGGGGGGGGGGGGGGGGGGGGGGGFGGGGGGGGGGGGGGGGGGGGGGGGGGGGGGGGGGGGFGGGGGGGGGGGGGGGGGGGGGGGGGGGGGGGGGGGGGGGGGGGGGGGGGGGGGGGGGGGGGGGGGGGGGGGGGGGGGGGGGGGGDGGGGGGGGGGGGGGGGGGGGGFGGGGGGGGGGGCEGGGFEDEGGGGGGGGGGGGCGFGFGGGGEGCEGGGGGGCGC<CGGGFEFCGGGGGGGD4CFDG>DGCFF+00<DGGDE3>C76/CFF66CE=>*5C46@4=5>?>F)
@M03506:14:000000000-AKVR1:1:1101:8042:5927 1:N:0:51
ATGAACTCCTACGGGAGGCAGCAGTGGGGAATTGTTCGCAATGGCCGCAAGGCTGACGCAGCGACGCCGCGTGTGGGATGAAGGCCTTCGGGTTGTAAACCACTGTCGGGGGGGGCGAATACCTGGCTTCGAATAGGAGACCAGGGGTGACGGTACCTCCAAAGGAAGCACCGGCTAACTCCGTGCCAGCAGCCGCGGTAATACGGAGGGTGCGAGCGTTGTCCGGAATCACTGGGCGTAAAGGGCGCGTAGGCGGTCGCGTAAGTCACTTGTGAAATCCCGGGGCTCAACTCCGGGGCTG
+
CCCCCGGGGGGGGGGEGGGGGGGGGGGGGGGGGGGGGGGGGGGGGGGGGGGGGGGGGGGGGGGGGGGGGGGGGCFGGGGGGGGGGGGGFGGGGGGGGGGGGGGGGCGGGGGGGGGGGGGGDGGGGGFG>FEGFFGGGFFFGFFGDGDGEGCEGGCCFGFFFGFGGGFGGGGFEDG>EGGGFGGC5;EDFG6EF>EGGGEGEFGGGGGCECEGGGGDEGG*8C99EEGCFDGGFGGEFE9C>5CC=EGGGGCEDFED?DGDCED>FGGDDC+9FFFE77:FD>EDG><<<F?2?9B:>@53<
@M03506:14:000000000-AKVR1:1:1101:5802:5955 1:N:0:51
ATGAACTCCTACGGGAGGCAGCAGTGGGGAATTTTGCGCAATGGGGGAAACCCTGACGCAGCAACGCCGCGTGGAGGATGAAATATCTTGGTATGTAAACTCCTTTCGATGGGGAAGATTATGACGGTACCCATAGAAGAAGCCCCGGCTAACTTCGTGCCAGCAGCCGCGGTAATACGAGGGGGGCAAGCGTTGTTCGGATTTATTGGGCGTAAAGGGTGCGTAGGCGGTTTGGCAAGTCTTATGTGAAATCTTCGGGCTCAACCCGAAGCCTGCATAAGAAACTGCCGGGCTTGAGTAT
+
CCCCCGGGGGGGGGGGGGGGGGGGGGGGGGGFFGGGGGGGGGGGGGGGGGGFFGGGFGGGGGGGGGGGGGGEGGGFGGGGFGGGGFGGGGGFGGGGGGGGGGGGGGGGGGGGGGGGGGGGGGGGGGGGGFGGFFFGGECFGGCFGGGGGCGCGAEFGCGG7CEGGGGCFFGG@CFGGGGGGGGCGGGD:CFGCC:*1:CEEE>FG:9CF5CE>CCG995@*C*;>CCFEGDEG=EFC<C@EFGGF73:FG++*0CGG:3CC5=EG4CDGCE:CF*/2=*2>6BFG?>?7<59)75BFF@44
@M03506:14:000000000-AKVR1:1:1101:5138:5958 1:N:0:51
ATGAACTCCTACGGGAGGCAGCAGTGAGGAATTTTCGGCAATGGGCGCGAGCCTGACCGAGCAACGCCGCGTGCAGGGGGACGCTTTTCGGAGTGTAAACTGCTTTTCCCAGGGACGAGCAAGGACGGTACCTGGGGAAGAAGCCCCGGCTAACTACGTGCCAGCAGCCGCGGTAATACGTAGGGGGCAAGCGTTGTCCGGATTTATTGGGCGTAAAGCGCATGCAGGCGGTCCTGTAAGTTTGAAGTGACAGTTTCCGGCTCAACCGGGAAAGTGCTTTGAGAACTGCAGGCGTTTAGTG
+
CCCCCGG9CFGGGGGGGDGGGGGGF8FF8EGGEGGF7FGFCEGG8,@F:CFGEGFDGGGGDGGGGDEGEB@GGGFG?@FGGGGCGGGGGGGGGGGG9F9FGCFCGGGGGGGGFCDFCFGDCFFGFG7:FBFGFGFDEBCEF@FGGFCEGGGGGGGCGEE7*FFFGGFFGGG<CCDBCE7@E9EEEGGCEGGGE2/8CEFCE8*;C+0<2+*8*2:11@FGDGGGG?98>EC:C*<CF?:@3<99C+0:CEF<9FFFC69DE5DCFC*)CC*)*/22:67C7=)/A6C@2:?0))8.))*/1
@M03506:14:000000000-AKVR1:1:1101:11469:5963 1:N:0:51
ATGAACTCCTACGGGAGGCAGCAGTGGGGAACATTGGACAATGGGCGCAAGCCTGATCCGGCAATGCCGCGTGAGTGAGGAAGGCCTTAGGGTTGTAAAGCTCTTTCACCCGCGACGATGATGACGGTAGCGGGAGAAGAAGCCCCGGCTAACTTCGTGCCAGCAGCCGCGGTAATACGAAGGGGGCGAGCGTTGTTCGGATTTACTGGGCGTAAAGGGCGCGCAGGCGGCCCATCATGTCGAGTGTGAAAGCCCCGGGCTCAACCTGGGAACTGCGCTTGAAACGGGTGGGCTAGAGATC
+
CCCCCGGGGGGGGGGGGGGGGGGGGGGGGGGG<FFGGGGGGGGGGGGGGGGGGGGGGGGGGGGGGGGGGGGGGGGGGGGGGGGGGGGGGGGGGGGGGGGGGGGGGGGGGGGGGGGGGGGGGGGGGGGGGGGGGGGGGGGGGGGFGGGGGGCGGGGFGGGGGFGGGGGGGGGGGGGGGGGGGGGGGGGGGGGG?GGGFGGGEGEFGGGGGGGGGGGFGGGGGGGGDGGGGGEEGDFGCGF+A=CEFGGGFGFCGGGGGEDD=FF90939FD=6DGGGGFGDG;)9<<7BBGFF)7FF4?96*
@M03506:14:000000000-AKVR1:1:1101:8908:5966 1:N:0:51
ATGAACTCCTACGGGAGGCAGCAGCAGGGGATCTTGCGCAATGGGCGAAAGCCTGACGCAGCAACGCCGCGTGGGTGACGAAGGCCTTCGGGTCGTAAAGCCCTTTTCTGGGGGACGAAGATCTGACGGTACCCCAGGAAGAAGCCACGGCTAACTACGTGCCAGCAGCCGCGGTAATACGTAGGTGGCAAGCGTTGTCCGGAGTTATTGGGCGTAAAGCGCGCGCAGGCGGTCCGGTAAGTCTATGGTGAAAGCGCTCGGCTTAACTGGGCGAGGGCCGTGGAGACTGCCGAGCTGGAGG
+
CCCCCGGGGGGGGGGGGGGGGGGGGGGGGGGGGGGGGGGGGGGGGGGGGGGGGGGGGGGGGGGGGGGGGGGGGGGGGGGGGGGGGGGGGGGGGGGGGGGGGGGGGGGGGGGGGGCEGGGGGGGGGGGGGGGGFFDEGFGGGGGDGGGGGGGGG,<FGGGGGGGGGGF<FGGGG>=FEF9BEFFGGGGGG>AFGGGGG5FCEG8CEGCFGG?FFGGGGCGGGGGGGGGGEEE58EEED:<*<<FGF7CG:?7C*ACDG:DGDE*:C7?*:CC>GDCGGEGGC@DCGFG4>F4(55:>FF4>E
@M03506:14:000000000-AKVR1:1:1101:14123:5977 1:N:0:51
ATGAACTCCTACGGGAGGCAGCAGTGAGGAATTTTCCGCAATGGGCGAAAGCCTGACGGAGCGACGCCGCGTGTGGGAAGAAGGCCTTCGGGTCGTAAACCACTGTCGAAGGGGACGATAATGACGGTACCCTTGGAGGAAGCCCCGGCTAACTACGTGCCAGCAGCCGCGGTAAGACGTAGGGGGCAAGCGTTGTTCGGAATTATTGGGCGTAAAGCGCTCGTAGGCGGGATTGGAAGTCCGTGTTGAAAGACCTCGGCTCAACTGAGGGACCGGCTCGGCTACTCTAATTCTTGAGGCC
+
CCCCCGGGGGGGGGGGGGGGGGGGGGGGGGGGGGGGGGGGGGGGGGGGEEGGGGGGGGGGGGGGGGGGGGGGGGGGGGGGGGGGGGGGGGGGGGGGGGGGGGFGGGGGGFGGGGGGGGGGGGGGGGGGGGGGGGGGGGGGGGGGGGGGGGGGGGGGGGGGGGGGGGGCGGGGGGFGFGGGGGGGGGGGFGGGGEGGGGGGEGGGDFGGGGGGGGDFFDGGGGGGGGGGGGGE5:FGGCFGGCGGGGFGFGGGFGG4CBGGGGGGGFEDFGGFGGGEGEDDD)):?FC74:=4F?*97?85)
@M03506:14:000000000-AKVR1:1:1101:8520:6000 1:N:0:51
ATGAACTCCTACGGGAGGCAGCAGTGGGGAATTTTGCGCAATGGGCTAACGCCTGACGCAGCAACGCCGCGTGGAGGATGAAGGTCTTTGGATTGTAAACTCCTGTCGGCAGGGAAAAAGCAACTCGGCCTAACACGCCGGGAAGTTGATTGTACCTGCGGAGGAAGCCCCGGCTAACTCTGTGCCAGCAGCCGCGGTAATACGTAGGGGGCCAGCGTTGTTCGGAATTACTGGGTGTAAAGGGTTCGTAGGCGGTGTGGCAAGTTGGGAGTGAAATCTCTGGGCTCAACCCAGAGACGGG
+
CCCCCGGGGGGGGGGGGGGGGGGGGGGGGGGGGGGGGGGGGGGGGGGGGGGGGGGGGGGGGGGGGGGGGGGDGGGGGGGGGGGGGGGGGGGDFGF<FGGGGGGGGGGGGGGGGGGGGFGGGGGGGGGGGGGGGGGGFEGGGGDGGGGGFFFGGFGGGGGGGGGGDGCFFFEGGGGGGGGGFGGGGGGGGGGGGGGGGGE5?GGGGGGGGGGGGDFGG?CGGFGGG5CFCF7CGGG8E8C:CEGGGFFDGC=EGDGGGFDGF:65C7<<ECE:C*:C78?FFFFGGF<F2C>BDFF>7>DF)
@M03506:14:000000000-AKVR1:1:1101:9878:6007 1:N:0:51
ATGAACTCCTACGGGAGGCAGCAGTCGAGAATTTTTCTCAATGGGGGAAACCCTGAAGGAGCGACGCCGCGTGGAGGATGAAGGTCTTCGGGTTGTAAACTCCTGTCATTTGGGAACAAGTCGTACGTAGTAACTATACGTGCGTTGATAGTACCAGAAGAGGAAGAGACGGCTAACTCTGTGCCAGCAGCCGCGGTAATACAGAGGTCTCAAGCGTTGTTCGGATTCATTGGGCGTAAAGGGTGCGTAGGCGGCGCGGTAAGTCGGGTGTGAAATTTCGGAGCTTAACTCCGACACTGCA
+
CCCCCGGGGGGGGGGGGGGGGGGGGGGGGGGGGGGGGGGGGGGGGGGGGGGGGGGGGGGGGGGGGGGGGGGGGGGGGEGGGGGGGGGGGGDGGGGGGGGGGGGGGGGGGGGGGGGGGGGGGGGGGGGGGGGGGGGGGGGGGGGGFGGFGGGGGGFGG?FGGGGGGGGGFGGGGGDGGGGGGFCCFCGGFGGGGGGGEEGFFFFGGGCC@EGGGGFE3=EC8FGGGG><9FGGGGGGGGGFFGEGGGGGDGGGDCDG5BGGGCF+2<EDCGGFFC*<F**CC@:CF):=AGF?FF)77)69*
@M03506:14:000000000-AKVR1:1:1101:19531:6017 1:N:0:51
ATGAACTCCTACGGGAGGCAGCAGTGGGGAATTTTGCGCAATGGGGGAAACCCTGACGCAGCAACGCCGCGTGGAGGATGAAGTACCTTGGTACGTAAACTCCTTTCGACAGGGACGATAATGACGGTACCTGTAGAAGAAGCCCCGGCTAACTTCGTGCCAGCAGCCGCGGTAATACGAGGGGGGCAAGCGTTGTTCGGAATTATTGGGCGTAAAGGGCGCGTAGGCGGCGTGGCAAGTCTCCTGTGAAAACTCCGGGCTCAACTCGGAGCCTGCAGGAGGGACTGCCATGCTGGAGTGG
+
CCCCCGGGGGGGGGGGGGGGGGGGGGGGGGGGGGGGGGGGGGGGGGGGGGGGGGGGGGGGGGGGGGGGGGGGGGGGGGGGGGGGGGGGGGGGGGGGGGGGGGGGGGGGGGGGGGGGGGGGGGGGGGGGGGGGGGGGGGGGGGGFGGGGGGGGGGGGGGGGGGGGGGGGGGGGGGGGGGGGGGGGGGGDGGFGGGC;FGGGGGGFFGGGGGGGG5/@CFGE=GGGECDGGGGGGGGDGGGDG9FFFGF:7?EFCGFCCDCDGC7EF*3C=):BDGGG4;F*>BD7EFG?(9*,)97@@>FF:
@M03506:14:000000000-AKVR1:1:1101:26876:6026 1:N:0:51
ATGAACTCCTACGGGAGGCAGCAGTGGGGAATATTGCACAATGGGCGCAAGCCTGATGCAGCGACGCCGCGTGAGGGATGACGGCCTTCGGGTTGTAAACCTCTTTCAGTATCGACGAAGCGCAAGTGACGGTAGGTACAGAAGAAGCACCGGCCAACTACGTGCCAGCAGCCGCGGTAATACGTAGGGTGCGAGCGTTGTCCGGAATTACTGGGCGTAAAGAGCTCGTAGGTGGTTTGTCGCGTTGTGCGTGCAAACTCACCGCTCAACTGTGGGCGTGCGGTCGATACGGGCAGATCGG
+
CCCCCGGGGGGGGGGEGGCFGGFFGGGGGFEGFFGGGGGGFGFEFGG@FEEGFFGGGFGGCECF@FEFFDGGGGECEEGGGGGGGGGGGGDFEFGB<,E?F=FGGGFGGFGG,CF7=+38>FEE>FEBE>FGFGEC8@A>FCC,>@@FFG@C:><*6>D,>F>=<:,::<3<,<CB7*14FFFG<::EG51*=*/*:C8:C9<E52**+9<C7?/8C:=5CC?F*0A88/CE<CG/5C7@?CCC775**+2CD*/*+57976/::955<9?)*0*:<@D51>>*/7)7<53175.))*)..
@M03506:14:000000000-AKVR1:1:1101:12917:6049 1:N:0:51
ATGAACTCCTACGGGAGGCAGCAGTCGAGAATTTTTCTCAATGGGGGAAACCCTGAAGGAGCGACGCCGCGTGGAGGATGAAGGTCTTCGGGTTGTAAACTCCTGTCATTTGGGAACAAGTGCCGGTACGTAACTGCTACCGGCTTGATAGTACCAGAAGAGGAAGAGACGGCTAACTCTGTGCCAGCAGCCGCGGTAATACAGGGGTCTCAAGCGTCGTTCGGATTCATGGGGCGTAAATGGTGCGTAGGCGGCCCGGTAAGTGGGGTGTGAAATCTCGGAGCTTAACTCCGCAACTGCA
+
CCCCCFFGFGCGE7C@@FC;6CGAFGGGGGGGGFFFF<FDD@FCEGGGGFFGEGGF<EFGFC::@:F@FC@FC7BEC@FGGGG?FD<F<B7@EEEFGGGGFFEFEEFAEGFG9:,BF<FGGGGFC>C+C+FA,+=>CAFFGGGGG@BFE=<FFFGG?,D,DC>CGFFFCF@FFCBBF;9BFFGC,;FFC,<2CC@@EE@FF;?CF*8*1CFC9<F88**1;=*/;*;FGC+0*:**/8*;C7<0<7:DE57<)1*)2))1:C=F+*//*/*77*:FCFCCGD5ED6:4>*=?E:>E@@46*
@M03506:14:000000000-AKVR1:1:1101:19658:6070 1:N:0:51
ATGAACTCCTACGGGAGGCAGCAGTGGGGAATCTTGCGCAATGCGCGAAAGCGTGACGCAGCAACGCCGCGTGCGGGAAGACGGCCTTCGGGTTGTAAACCGCTTTCAGTTGGGACGAAGCTTCGCCGGTGAATAGCCGGCTGGAGTGACGGTACCTTCAGAAGAAGCCCCGGCTAACTACGTGCCAGCAGCCGCGGTAATACGTAGGGGGCTAGCGTTGTCCGGAATCATTGGGCGTAAAGCGCGTGGAGGCGGCCCGATAAGTCCGCTGTGAAAGTCCAGGGCTCAACCCTGGGATGCC
+
CCCCCGGGGGGGGGGGGGGGGGGGGFGGGGGGGGGCCGGGGGGGGGGGGGGGGGGGGEGDGGGGGGGGGGGGGGGGGFEGGGGGGGGGGGGGGGGGGGGGGGGGGGGFGFFGGGGGGGGGGGGGGGGGGGGGGGGGGGGGGGGGFGGGGGGFGGGGGGGGGGGGGGGGGGFGGGGGGGGGFEFDFFGGGGGFGGGGGEGGGFGGCFFEGGGGGGGFGGDECCGEG58CC?9CCDGGGEDECF955/*1*:CED=G5EBD55CDGGGGGEDC@G7F9?@D7*/7CC:5*59>:>FFF@4>>7
@M03506:14:000000000-AKVR1:1:1101:7715:6089 1:N:0:51
ATGAACTCCTACGGGAGGCAGCAGTGGGGAATATTGCGCAATGGGCGAAAGCCTGACGCAGCAACGCCGCGTGAGTGATGAAGGCCTTCGGGTCGTAAAGCTCTGTCGGAGGGAACGAATGCTCTTGAGGTTAACAGCCTCAGGAAGTGACGGTACCCTCAAAGGAAGCACCGGCTAACTCTGTGCCAGCAGCCGCGGTAATACAGAGGGTGCAAGCGTTGTTCGGAATCATTGGGCGTAAAGGGCGTGTAGGCGGTTTGTTAAGTCATGTGTGAAATCCCCCGGCTCAACCGAGGAACGA
+
CCCCCGGGGGGGGGGGGGGGGGGGGGGGGGGGGGGGGGGGGGGGGGGGGGGGGGGGGGGGGGFGGGGGGGGGGGGGGGGGFGGGGGGGGGGGGGGGGGGGGGGGGGGGGGGGGGGGGGGGGGGGGGGGGGGGGGGGGGGGGGGGGGGGGGGGGGGGGGDEGGGGGGGGGGGGGGGGGGGGGGGGGGGGGGGGGGGGGGGGGGGGGGGGGGGGGGGGGGCGGGGG>EEGGGGEFGG5EGGC57E?=EGGGCFFGGGG:BGGEFG?CC?FFGEFFCFEDF?CDFFDGF:58C??@>3>;4<E)
@M03506:14:000000000-AKVR1:1:1101:13747:6096 1:N:0:51
ATGAACTCCTACGGGAGGCAGCAGTGAGGAATTTTCCGCAATGGGCGAAAGCCTGACGGAGCGACGCCGCGCGTGGGAAGAAGGCCTTCGGTTCGTATACCACTGTAGAAGGGGACGATAATGACGGTATCCTTGGAGGAAGCCCCGGCTAACAACGTGCTAGCAGCCGCGGTAAGACGTAGGGGGCAAGCGATGTTCGGAATTATTGGGCGTAAAGGGGTCGTAGGTGGCTTGCTATGTCAGACGTGATATCCCTCAGCTTAACTGGGGATCTGCGTTTGAGACTGCCGTTCTTAAGTGC
+
BC-A<AC<EF@<CCDE@:CFGG8FD@F<<EEFGGGC67@@FCGGF@66+@CFFG?F<,@66CC@@FGDGD7+@FCECFGDG?FG4,5BFDC4?FF:,,BFEBC8<F,C<,:B+83+8+>+3@F9,+3@++:3@CF,3<>7FB7BD*@>FE*,,,7:<>***7,,3?C,C7::<<C:,7=F*44*4:*?**/***/C9:A*;**2+0<++;/*/***+38:8;EGC5>F?*0;*28F90*+3<+?+*2***3002+9:>FFCCF79*+2*1*)9**+).*/*0):?76)())(08***10**
@M03506:14:000000000-AKVR1:1:1101:19510:6158 1:N:0:51
ATGAACTCCTACGGGAGGCAGCAGTGGGGAATCTTGCACAATGGGGGAAACCCTGATGCAGCGACGCCGCGTGAGCGATGAAGCCCTTCGGGGTGTAAAGCTCTTTCGGCAGGAACGATAATGACGGTACCTGAAGAAGAAGCTGCGGCTAACTACGTGCCAGCAGCCGCGGTAATACGTAGGCAGCAAGCGTTGTTCGGAGTTACTGGGCGTAAAGCGTGCGCAGGCGGTTTCTTAAGTCAGATGTGAAAGCCCCGGGCTTAACCTGGGAACTGCGTTGGAAACTGGGAGCCGCGAGTGT
+
CCCCCGGGGGGGGGGGGGGGGGGGGGGGGGGGGGGGGGGGGGGGGGGGGGGGGGGGGGGGGGGGGGGGGGGGGGGGGGGGGGGGGGGGGGGGGGGGGGGGGFGGGGGGGGCFGDDGGGGGGGGGGGGGGGGGGC@<ACGF8EGEGGGGGGGGGGGGGGCGGGGGGGGFEGGGGGGG<:F:FGGGGEGGCFGGGE7CFG8C88EGGGGGGGGGGGGG7CE8;EEDEEEEGG:EGFC+<EGGG7:+A9EF7?FG4C7DEE<C5/*:<C<FC5*)/0*+/)9)*)13:BD?17>()035055>*
@M03506:14:000000000-AKVR1:1:1101:9592:6182 1:N:0:51
ATGAACTCCTACGGGAGGCAGCAGTGGGGAATCTTGCACAATGGGCGAAAGCCTGATGCAGCGACGCCGCGTGGGGGATGAAGCTTTTCGGAGTGTAAACCCCTTTCGATCCGGACGAATGCCTCGCAAGAGGAGTGACGGTACGGATATAAGAAGCCCCGGCTAACTACGTGCCAGCAGCCGCGGTAATACGTAGGGGGCCAGCGTTGTTCGGATTTATTGGGCGTAAAGAGCTCGTAGGCGGTTTGGCAAGTCGGGTGTGAAAACTCCGGGCTCAACTCGGGTACGCCACGCGTTTCTG
+
CCCCCGGGGGGGGGDEGGG@EGGGGGGGDCEGGGGEFFFGGGGGGGGGGGGGGGGGGGGGGGDGGCGGGGGGGGGGGEGGGCEGFAFGGGGGGGGGFGGGG=EFGGGGGGFEFG7:@+@FDGGGGGGGGGFFGGEF8FGGDGFGGG7:<9@;@FFFGGFG>7:F:AFGGGGGFFF@FCF>BF*F<5:5:7+<ECGDG*CEDCCFCE>EEGFGG5;8;9+3<++2;:8**;C+**00AE5FE?7C5CE3*0+<>9A98@GD57C9::0C6**)1//5*9>CF)8*28*)(1717).).))**
@M03506:14:000000000-AKVR1:1:1101:5732:6186 1:N:0:51
ATGAACTCCTACGGGAGGCAGCAGTCGAGAATTTTTCTCAATGGGGGAGACCCTGAAGGAGCGACGCCGCGTGGAGGATGAAGGTCTTCGGGTTGTAAACTCCTGTCATTTGGGAACAAGTGCCGGTACGTAACTGCTACCGGCTTGATAGTACCAGAAGAGGAAGAGACGGCTAACTCTGTGCCAGCAGCCGCGGTAATACAGAGGTCTCAAGCGTTGTTCGGATTCATTGGGCGTAAAGGGTGTGTAGGTGGCGCCGTAAGTCGGGTGTGAAATTTTAGAGCTTAACTCTGAAACTGCA
+
CCCCCGGGGGGGGGGGGGGGGGGGGGGGGGGGGGGGGGGGGGGGGGGGGGGGGGGGGGGGGGGGGGGGGGGEGGGGGGGGGGGGGGGGGGGGGGGGGGGGGGGGGGGGGGGGGGGGGGGGGGGGGGGGGGGGGGGGGGGGGGGGGGGGGGGGGGGGGGGGGGGGGGGGGGGGGGGGCC@CFFGFFGGGGGGGDFGGEGGGGGGGFGGGGGGGGGCEEGGCECGGGG>ECGGGGGGG7C5:CGE:CEG5CEGCGFFGC@GG5:D0ADEG2>:>7CC+;6>>C:FC+7C?<FFDFB4=7@FF6
@M03506:14:000000000-AKVR1:1:1101:8782:6194 1:N:0:51
ATGAACTCCTACGGGAGGCAGCAGTGAGGAATTTTCGGCAATGGACGCAAGTCTGACCGAGCAACGCCGCGTGCAGGAGGAAGGTCTTCGGATCGTAAACTGCTTTTCTCTGGGACGAGGACGGACGGTACCAGAGGAACAAGCCCCGGCTAACTACGTGCCAGCAGCCGCGGTAATACGTAGGGGGCGAGCGTTGTCCGGAGTTACTGGGCGTAAAGCGCACGCAGGCGGTGCTGCGCGTGTGGGGTTACAGCGCCCGGCTCAACCGGGAGAGCGCCTCGAAGACGGCCGCGCTTGAGGG
+
CCCCCGDGA9EFGGDGGGG,6;FGGGGEGDCFFGGCB@+67EFD@EFG@@FC<CEFFGGE:BBEFCCFGEGFGGEGG7CFC<B=FE<EFFE?C>EF<F+BFBFGCF<A<FFFGFGFGGGGCGGDGGGGGGFCEGGECGFCCFGC<FGGGGG@FGGGGGC:@FFFGC<FGGGEGG7<:92C72<CB7FDGGGGE88CE?:>>;EC;+A0<:@CCE*/;:C8=5?CE***8:E:CC99CC7E:**2C=G)//C9CE*):<D5*:<+09C<=CC>*79/9)9C<))*1.171)01))))8)).7
@M03506:14:000000000-AKVR1:1:1101:21371:6208 1:N:0:51
ATGAACTCCTACGGGAGGCAGCAGTGAGGAATTTTCCGCAATGGGCGAAAGCCTGACGGAGCGACGCCGCGTGTGGGAAGAAGGCCTTCGGGTCGTAAACCACTGTCGAAGGGGACGATAATGACGGTACCCTTGGAGGAAGCCCCGGCTAACTACGTGCCAGCAGCCGCGGTACGACGTAGGGGGCAAGCGTTGTTCGGAATTATTGGGCGTAAAGCGCTCGTAGGCTGGATTGGAAGTCCGTGTTGAAAGACCTCGGCTCAACTGAGGGACCGGCTCGGCTACTCTAATTCTTTCGGCC
+
CCCCCGGGGGGGGGGGGGGEGGGGGGGFGGFGGGGGGGGC:FEEFFFFEGGGGGGCGEGGGGGGGGGGGGFGGGGGGGGGG,E8FGGGGFFGGGEFFDFGGGGGFGGFGEGGGGDGG:F::FAFGGGGGGGGGGCCFGGDFGGGGGGGGGG,FG@F7FFGG?FGGGGGGGGGFC*<*C@FGGGDGGGGGGGG8;CCF7EDCEGF7CFGGGGGGG5:+<:=EEEGCGGC+A=8CEFD6@*<CF/:5E64@FFGGFFGFFDGGG49E7<7+97:7DDEC5<3))7=6649)2=A67*0*053)
@M03506:14:000000000-AKVR1:1:1101:3779:6208 1:N:0:51
ATGAACTCCTACGGGAGGCAGCAGTCGGGAATTTTGGGCAATGGGCGAAAGCCTGACCCAGCAACGCCGCGTGAAGGATGAAATCCCTCGGGATGTAAACTTCGCAAGAATGGGAAGAATTAGTAGGGGTTAATACCCCCTATGATGACGGTACCATTTGTAAGCTCCGGCTAACTCCGTGCCAGCAGCCGCGGTAATACGGGGGGAGCAAGCGTTGTTCGGATTTACTGGGCGTAAAGTGCGCGTAGGCGGCCAGCACAAGTCAGTTGTGAAATCTCAGGGCTGAACTCGGAAAGGTCAA
+
CCCCCGCEFDC@FEEECGGGGGGFFGCGGGG<EFGFFEGGG,CECFDGGEGCGGGGDDEFGGCFGGF@F7@FGGGDGGGCFFFGF<<5FFEGDEGGDFGDFFGGGEGGCEFFFGFAFF@BAEFGGFGGDGGGFGFDFGGCGGCGFG,F9FGGF@AFF,@DGGFGCFFFFGGC7::2?>>FBEGCCFFGFGGCFDBFDG?+=8*=CD8**28E5?E:E=FGGE88CFF?GG6@@C*:2AF7:7CEGGDDCCE5C:=*;?9C7*:9:CFCCCCB7*??*9*07@B6*0994?)87))))/*/6
@M03506:14:000000000-AKVR1:1:1101:18024:6210 1:N:0:51
ATGAACTCCTACGGGAGGCAGCAGTGAGGAATTTTCCGCAATGGGCGAAAGCCTGACGGAGCGACGCCGCGTGTGGGAAGAAGGCCTTCGGGTCGTAAACCACTGTCGAAGGGGACGATAATGACGGTACCCTTGGAGGAAGCCCCGGCTAACTACGTGCCAGCAGCCGCGGTAAGACGTAGGGGGCAAGCGTTGTTCGGAATTATTGGGCGTAAAGCGCTCGTAGGCGGGATTGGAAGTCCGTGTTGAAAGACCTCGGCCCAACTGAGGGACTGGCGCGGATACTCTAATCCTTGCGGCC
+
CCCCCFGGFGGGD@FFGGGGGGGGGGGGFGGGGFGGGGG7:CFFGGGGEGGGGGGGGGGDGGDGFFGFEG@@C?FEGFFEGFGFFGGGGGG7F:FFGCDGFFGGGFG7DFGGDGEECCEG:=FFCGDGGGGFFF8C8FDGFGGGC<FGGC*FGGGGDFGGG9FFFGDFC@:FG7*:?FE=F:CCCCE58CCC8CEEC9C>***+32<<+*A52:**<CCG888*;A?98?E:=6CF9+2+0AEGFG*7+3<CFGC*<57<*:**:77CF*:)9*1C*)1953)1<7D?)*/)9409)087)
@M03506:14:000000000-AKVR1:1:1101:23203:6216 1:N:0:51
ATGAACTCCTACGGGAGGCAGCAGTGGGGAATCTTGGACAATGGGGGAAACCCTGATCCAGCCATGCCGCGTGAGTGATGAAGGCCCTAGGGTTGTAAAACTCTTTCGGCGGGGACGATAATGACGGTACCCGCAGAAGAAGCTCCGGCTAACTCTGTGCCAGCAGCCGCGGTAATACAGAGGGTGCGAGCGCTGTTCGGAATTATTGGGCGTAAAGTGCGCGTAGGCGGCGCGGTATGTCACCTGTGAAATCTCCTGGCTCAACTGGGAGCTTGCAGGCGAAACTGCCGTGCTGGCGTGG
+
CCCCCGGGGGGGGGGGGGGGGGGGGGGGGGGGGGGGGGGGGGGGGGGGEGGGGGGGGGGGGGGGGGGGGGGGGEGGGGGGGGGFGGGGGGGGGGGGGGGGGGGGGGGGGGGGGGGGGGGGCGGGGGDGGGGGGGGGGGGGGGGGGGGGGGG,FGGGEGGGFGGGGGGGGGGGGE7CFGFFCFGGEGGGEEGGGGG89CEGGDFGF7EFFFGG>E8@F+ACEGEEGDGG5CEGEGGD*860++<AFCCF+<39>C?FF@GF*+*<FDCCGCE7DF4**9CCDB3E54:4:DF>EFFF)5;@3
@M03506:14:000000000-AKVR1:1:1101:6699:6234 1:N:0:51
ATGAACTCCTACGGGAGGCAGCAGTCGAGAATTTTTCTCAATGGGGGAAACCCTGAAGGAGCGACGCCGCGTGGAGGATGAAGGTCTTCGGATTGTAAACTCCTGTCATTGGGGAACAAGGTGCATACGTTAACTGCGTGTGCATTGATAGTACCCGAAGAGGAAGAGACGGCTACCTCTGTGCCAGCAGCCGCGGTAATACAGAGGTCTCAAGCGTTGTTCGGAGTCATTGGGCGTAAAGGGTGCGTAGGCGGCGCGGTAAGTCGGGTGTGAAATCTAGGAGCTTAACTGCGAAACGGCA
+
CCCCCGGGGGGGGGGGGGGGGECGGGGGGGGGGGGGG<EGDFGGGGGGGGFGGFFGFFFCGGGGGGGCCB>4FFEGGB<FGDFDFGGGGGF@FGFGGFEGGGFFGGGGGGGGGDEDFGEFGGGGFFFFA>FFFGCEFGGG7FFCFC9A@EDFDBFGGGDDGGGGCGGFGGGGCGE,?9>CDDFF@FGGGFFFGGGGGE@CFF9CFGFBFGGF9CGGE=EECFGE**20AGGGGGFG7CD5EFEEGGGGGGEGGD*>=@GG5**3+95<C5=>:**3*9*279?C*7:49>*)8)5)8)8>)
@M03506:14:000000000-AKVR1:1:1101:14092:6244 1:N:0:51
ATGAACTCCTACGGGAGGCAGCAGTGAGGAATTTTCCGCAATGGGCGAAAGCCTGACGGAGCGACGCCGCGTGTGGGAAGAAGGCCTTCGGGTCGTAAACCACTGTCGAAGGGGACGATATTGACGGTACCCTTGGAGGAAGCCCCGGCTAACTACGTGCCAGCAGCCGCGGTAAGACGTAGGGGGCAAGCGTTGTCCGGAATTATTGGGCGTAAAGCGCTCGTAGGTGGATCGACAAGTCCGCAAGCAAAGCCCCGGGCTCAACTCGGGGATCCGTGTGGAGACTGTCGATCTTGAGGGG
+
CCCCCGGGGGGGGGGGGGGGGGGGGGGGGGGGGGGGGGGGGGGFGGGGGGGGGGGEGGGDGGGGGGGGGGGGGGGGGGGGGGGGGGGGGGGGGGGGGGGGGGGGGGGGGCFGGGGGGGGGGGGGGFGGGGGGGGGFFGGGGGGGGGGGGBFGGGGGGGGGGGGGGGGGGGGGGECCFGG@CGFGGGDEDGGGEEGG?FEE;8FCFCFGG5CEG>C><FGG?=CCEGGCC8F+CE5?EGGCEECGE*>FGFFCDGGGGDGC*2CCF>:57CC@3<5ACF5C3?)<EFGB)98(5>=69?@>)
@M03506:14:000000000-AKVR1:1:1101:7143:6256 1:N:0:51
ATGAACTCCTACGGGAGGCAGCAGTGGGGAATCTTGCGCAATGCGCGAAAGCGTGACGCAGCAACGCCGCGTGGGGGAAGAAGGCTTTCGGGTTGTAAACCCCTTTCAGTTGGGACGAAGCTCCGTCGGTGAATAGCCGGCTGGAGTGACGGTACCTTCACGAGAAGCACCGGCTAACTACGTGCCAGCAGCCGCGGTAATACGGGGATCCAAGCGTTATCCGGATTTACTGGGTTTAAAGGGTGCGTAGGTGGAATGTCAAGTCAGTGGTGAAAACCTATAGCTTAACTATAGAACTGCC
+
CCCCCGGGGGGGGGGGGGGGGGGGGGGGGGGGGGGFGGGGGGGGGGGGGGGGGGGGGGGGGGFGGGGGGGGGGGGGGGGGGGGGGGGGGGGGGGGGGGGGGGGGGGGGGFGGGGGGGGGGGGGGGFGGGGGGGGGGGGGGGGGGGGGGGGDGGGGGGGGGGGGGGGGGGGGGGGGEGGGGGGGGGGGGGGGGGGGGGGGGFGGGGGGGEGG6@FGGGGGGGGGG*;CCFGGGGDCE*<CFFFDFG5CCEECFFGCFGFGGGGGFGGG77><FFCGFF5FCDFFGGFGFA79<077@FFFF?
@M03506:14:000000000-AKVR1:1:1101:5087:6269 1:N:0:51
ATGAACTCCTACGGGAGGCAGCAGTGGGGAATATTGGACAATGGGCGCAAGCCTGATCCAGCCATGCCGCGTGGATGATGAAGGCCCTAGGGTTGTAAAGTCCTTTCGGCGGGGAAGATAATGACGGTACCCGCAGAGGAAGCCCCGGCTAACTACGTGCCAGCAGCCGCGGTAATACGTAGGGGGCGAGCGTTATCCGGATTTACTGGGCGTAAAGAGCGCGTAGGCGGTTCCGTAAGTTGGTTGTGAAAGTTCGAGGCTCAACCTCGAAACTGCGTCCAATACTGCGGGGCTTGAGTGC
+
CCCCCGGGGGGGGGGGGGGGGGGGGGGGGGGGGGGGGGGGGGGGGGGGGGGGGGGGGGGGGGGGGGGGGGGGGGGGGGGGGGGGGGGGGGGGGGGGGGGGGGGGGGGGGGGGGGGGGGGGGGGGGGGGGDGGGGGGGGGCGGGFGGGGGGGGGGGGGGGGGGGGEGFGGGGGGDGGGFGFFFGGGGDDCEEGGGG>FGDGECEGGGFGCFGGGEGFD+88CEGGD>EGGGEGEGGEGEGGCCFCFEG3CF+<FFGGEFG:=FFGFFGCE76@GGGGGBGGCFF7FFFF0D31>DFD>@09/
@M03506:14:000000000-AKVR1:1:1101:20655:6272 1:N:0:51
ATGAACTCCTACGGGAGGCAGCAGTGAGGAATTTTCCGCAATGGGCGAAAGCCTGACGGAGCAACGCCGCGTGAGGGATGAAGTCTCTAGGGATGTAAACCTCTGTTGGGAGGGACGAAGATCTGACGGTACCTCCTGAGGAAGCCCCGGCTAACTACGTGCCAGCAGCCGCGGTAATACGTAGGGGGCAAGCGTTATCCGGATTTACTGGGCGTAAAGAGCGCGTAGGCGGTTCCGTAAGTTGGTGGTGAAAGTTCGAGGCTCAACCTCGAAACTGCGTCCAATACTGCGGGGCTGGAGG
+
CCCCCGGGGGGGGGGGGGGGGGGGGGGGGGGGGGGGGGGGGGGGGGGGGGGGGGGGGGGGGGGGGGGGGGGGGGGGGGGGGGGGGGGGGGGGGGGGGGGGGGGGGEFGGGGGGGGGGGDGGGGFGGGGGGGGGGGGGGGGGGGGGGGGGGGGGGGGGGGGGGGGGGGGGGGGGGEGEGFGG<CFGGGGGGGFFDCCGGGGGGEEEFGGGGGGGE:*A@FFC6CDGCEGGGGDEGGGGGGCE7EFGG*9EGF<DGFGC5FGEEFGFGFG65C>C<DE7?D57@DCFFGFFGEB3>B3;D>@3
@M03506:14:000000000-AKVR1:1:1101:15509:6279 1:N:0:51
ATGAACTCCTACGGGAGGCAGCAGTGGGGAATCTTGCGCAATGGCCGAAAGGCTGACGCAGCGACGCCGCGTGTGGGATGAAGCATCTCGGTGTGTAAACCACTGTTGCCCGGGACGAACAGCTTCTTTCGAGGAGCCTGACGGTACCGGGTGAGGAAGCACCGGCTAACTCCGTGCCAGCAGCCGCGGTAATACGGAGGGTGCGCGCGTTGTCCGGAATCACTGGGCGTAAAGGGCGCGTAGGTGGCGCGGAAAGTCCACGGTGAAAGCTTGGGGCTCAACCCCGAGTCGGCCGTCGATA
+
CCCCCGGGGGGGGGGGGGGGGGGGGGGGGGGGGGGFGGGGGGGGGGGGGGGGGGGGGGGGGGGGGGGGGGGGGGGGGGGGGGGGGGGGGGGGGGGGGGGGGGGGGGGGGGGGGGGGGGGGGGGGGGGGGGGGGGGGGGGGFGGGGGGGGGGGGGGGGGGGGGGGGGGGGGGGGGGGGGGGGGGGGGGGGGEEGFGGGGGGGEEGGGGGGGEGGGGGGGDFGGGGGGGFG8:8=FGGGGGG/>EE?FF*C5:E9:CC+**2<EG17*<CC4A?CDGDC57CDFF5:77<2C>0:3>>DE)5)
@M03506:14:000000000-AKVR1:1:1101:16872:6327 1:N:0:51
ATGAACTCCTACGGGAGGCAGCAGTGGGGAATCTTGCGCAATGGGCGAAAGCCTGACGCAGCAACGCCGCGTGGGGGACGAAGGCCTTCGGGTTGTAAACCCCTTTCAGCAGGGACGAAAATGACGGTACCTGCAGAAGAAGCCCCGGCCAACTACGTGCCAGCAGCCGCGGTAATACGTAGGGGGCAAGCGTTATCCGGATTTACTGGGCGTAAAGAGCGCTTAGGCGGTTCCGTAAGCTGGTTGTGAAAGTTCGAGGCTCAACCCCGACACTGCGTCCAATACTGCTGGGTTGGCGTGG
+
CCCCCGGGGGGGGGGDGGGGG@EGGGFFDGEGGFFFGGGGEEGGGFGGGGGGGGGGFGGGGGGGGGGGGG7C:FGGDGGGGGGEFFGGGGGDFFCGGGGGGDGGGGGGCGG<BBGGGEEGGGGGGGGGGGDGAFGG9FB:<FGD7>EGGGDGFCFGGCEGFGFGGGGGGGGGGGDGFFGGCF>;C8EGFFGG*1;@CGGEEEEG7++3<CE>CG5C++;CCE5C*:<C:8/*C6*0/;7+<?6:+*2*C<FFCFFG5>)9*29<F4***)/8<<*9C571***<7*:@)2)(..)0)).))
@M03506:14:000000000-AKVR1:1:1101:13033:6329 1:N:0:51
ATGAACTCCTACGGGAGGCAGCAGTCGAGAATTTTTCTCAATGGGGGAAACCCTGAAGGAGCGACGCCGCGTGGAGGATGAAGGTCTTCGGGTTGTAAACTCCTGTCATTTGGGAACAAGGTGTGCGCGTTAACTGCGCGCGCATTGATAGTACCAGAAGAGGAAGAGACGGCTAACTCTGTGCCAGCAGCCGCGGTAATACAGAGGTCTCAAGCGTTGTTCGGATTCATTGGGCGTAAAGGGTGCGTAGGCGGCGCGGTAAGTCGGAGGTGAAATCTCGGAGCTTACGTCCGAAACTGCA
+
CCCCCGGGCFCECEE;F@ECGGGGGGGGGGGGGFGGGGGFC,FCGGGGEGGGEGGGEFG,EFGGGGGGGGG=F=?EG@DFFGG@EFF9?DFCFGCE@E<<EBFFD,BB9FGGGGGFFGFGGGGFDGEGCFEEGGGGFCG:CCC*@*@>,7ECDGGCCFBF7FCFAFDFCGGEC@FFFCC<?@FE2FACGGGGG:8FC8*;C9?E7?C3:CGCGGCE*;C:CGGG*//ACF:+<:=E55/;F7C:*7ECEGDCDD=DGBCC**7<C3CD*9=>**2A:6:D*))20<D)(004))))0*940
@M03506:14:000000000-AKVR1:1:1101:25487:6329 1:N:0:51
TTGAACTCCTACGGGAGGCAGCAGTAGGGTATTTTCCGCAATGGGCGAAAGCCTGACGGAGCAACGCCGCGTGCAGGAGGAAGGCCTTCGGGTTGTAAACTGCTTTTAACGGGGACGATTATGACGGTACCCGTAGAAAAAGGATCGGCTAATTCCGTTACAGCAGCCGCGGTCATACGGAAGATCCGAGCGTGTTCCGGAAGTACATGGCGTAATGAGGTGCGTAAGTGGCATGTCAAGCGATAAGTGAAAGATCCCGGGTCCACCGTGGGCACATCGTTCGACCTCACAAGCCTGTGCA
+
-ACCCCGF@FFGF@CF@@,,BEE8CD<9@,CCE,E,FCC:FGGF8CC:@+:FGCDGG7CCFGC@F77C+@+8@8:5F84B7C<@C88E<BBB=FCF,B?,C<<,B,BEE9B@EG+@3+8,B9AFA+@>D:CFCFB7<3,@3++<,<>CC7:<FFDFG7,*6,2,D7,,1*4<<7<<,<C*<<*CC,F***=@C**4+58:***<02++0@*:*12*9@0*<*3?C;*;@@CEGGF+++23<:55*2+2<9C9C69*+)//*29*<4*/*1*0*29*:)/1*)7**))),*)).))/7*94*
@M03506:14:000000000-AKVR1:1:1101:7596:6334 1:N:0:51
ATGAACTCCTACGGGAGGCAGCAGTCGAGAATTTTTCTCAATGGGGGAAACCCTGAAGGAGCGACGCCGCGTGGAGGATGAAGGTCTTCGGGTTGTAAACTCCTGTCATTTGGGAACAAGTGCCGGTACGTAACTGCTACCGGCTTGATAGTACCAGAAGAGGAAGAGATGGCTAACTCTGTGCCAGCAGCCGCGGTAATACAGAGGTCTCAAGCGTTGTTCGGATTCATTGGGCGTAAAGGGTGTGTAGGTGGCGCCGTAAGTCGGGTGTGAAATTTCGGAGCTTAACTCCGAAAATGCA
+
CCCCCGGGGGGGGGGGGGGGGGGGGGGGGGFGGGGGGGGGGGGGGGGGGGGGGGGGGGGGGGGGGGGGGGGGGGGGGFGGGGGGGGGGGGGGGGGGGFGGGGG<FFGGFGGGFGGGGGGGGGGGGGGGGGGGGGGGGGGGGGGGGEGCCFGGGGGGGGGGGGGGGFEGF,@FGDFGGGGGGGGGGGGGFDGGEDGGDE@FECFGGBEFGGGGE?FGEC?*=CGG5;EF<CFFF=FEG558<CECC:C7EFFGGGEGC@GG=CCEC3=D2>EE:7CF76>*/)57C4C*67@0733<3*/**
@M03506:14:000000000-AKVR1:1:1101:15091:6340 1:N:0:51
ATGAACTCCTACGGGAGGCAGCAGTGGGGAATCTTGCACAATGGGCGAAAGCCTGATGCAGCGACGCCGCGTGGGGGATGAAGCTTCTCGGAGTGTAAACCCCTTTCGATCCGGACGAATGCCTCGCAAGAGGAGTGACGGTACGGATATAAGAAGCCCCGGCTAACTACGTGCCAGCAGCCGCGGTAAGACGTAGGGGGCCAGCGTTGTTCGGAATTACTGGGTGTAACGAGCTCGTAGGCGGTTTGTCGCGTCGTTCGTGAAAACCGGCGGCTTAACCTTCAGCTTGCGCTCGCTCCGG
+
<CCCCGGGGGGGGGGGGGGGGGAFGGGGGGGGGGGDGFFGGGGGGGGGGGGGGDGGGGGGGGGGGGEF=FEGGEGGGFEGFFGGGGGGDGFGGEGGGGGGGGGGGGGGGGGGDDGGGG7FDFGGGEEEGGGDGFEFFCFGGGGGGGGBFGFFGGGGG:FGGGGGGCGGGGDGEGCGGFGGDGGGGDG*A6@FCC@CCEGEGEGFGDE5EGFGGG*CFE+CFC?C;?*9C+A;?EGGGGG=5FED55CCF+:CDC73?7<DC:DGDFG3*7*)9C3:07CGF4;?+7:4(7>()57)))0;3
@M03506:14:000000000-AKVR1:1:1101:5727:6343 1:N:0:51
ATGAACTCCTACGGGAGGCAGCAGTAAGGAATATTGGTCAATGGACGCAAGTCTGAACCAGCCATGCCGCGTGTAGGATGAAGGTCCTACGGATTGTAAACTACTTTTGTACGGGAAAAAACCCCTTGTTTCTACGAGGGCTGATGGTACCGTAAGAATAAGGATCGGCTAACTCCGTGCCAGCAGCCGCGGTAATACGGAGGATCCAAGCGTTATCCGGATGTACTGGGTTTAAAGGGTGCGTAGGTGGAATGTCAAGTCAGTGGTGAAAACCTATAGCTTAACTATGGAACTGTCATTG
+
CCCCCGGGGGGGGGFCFGGGGGGGGGGGGGGGGGGFFFGGGGGFGFGGGCGGGGGGGGGGGGF@EFGGEGGGG@FGGFGFGFGGGGGGGGCF7FEFGGGGGGFGFGGFGGGFGGGGFFECEDGGFGGFFFEFFGG7FCEBFGG,CGGGC<FEFGDCFCCAFFGC<DCFCGGGEGCFGGGEGFGG7FFGGGGGGCGFGGGGCDB@CFFFGGGDGEGGGGED5E*?E;3>CCAAA+33C77AGD575*:>9*:+:C+2+70*39*?+9CCFGF=FDC+29*0:@=??8:@AF*)9)/*/90=*
@M03506:14:000000000-AKVR1:1:1101:12899:6348 1:N:0:51
ATGAACTCCTACGGGAGGCAGCAGTGAGGAATTTTCCGCAATGGGGGAAACCCTGACGGAGCGACGCCGCGTGTGGGAAGAAGGCCTTCGGGTCGTAAACCACTGTCGAAGGGGACGATATTGACGGTACCCTTGGAGGAAGCCCCGGCTAACTACGTGCCAGCAGCCGCGGTAAGACGTAGGGGGCAAGCGTTGTCCGGAATCATTGGGCGTAAAGCGCTCGTAGGTGGATCGGTAAGTCTGCGAAGAAAGACCTGGGCCCAACTCAGGGAACGGCGTGGATACTATCGATCTTGAGGCA
+
CCCCCGGGGGGGGGGGGGGGGGGGGGGGGGGGGGGGGGGGGGGGGGGGGGGGGGGGGGGGGGGGGGGGGGGGGEFGGGGGGGGGGGGGGGGGGGGEFGGGGGGGGGGGGFGGGGFGGFGGGGGGGGGGGGGGGGGGGGGGCGGGGGGGGGGFGGFGGGGGGDGGFFFFGGGGGFEGGGG*<FGGGG>CF:CGCEGGGG:E8**AEFCGGGGGGGE>?FGGEGDCEGGGGG5+<CEGC*>:FFGFGGGG5<CCFGG*;FGC*:5=CFG*<FF>4C7><>DGGFFG+9:9)*0(0>*8*97:)
@M03506:14:000000000-AKVR1:1:1101:7401:6348 1:N:0:51
ATGAACTCCTACGGGAGGCAGCAGTGGGGAATTTTGCGCAATGGGGGAAACCCTGACGCAGCAACGCCGCGTGGAGGATGAAGTCCCTTGGGACGTAAACTCCTTTCGACCGGGAAGATACTGACGGTACCGGAAGAAGAAGCTCCGGCTAACTCCGTGCCAGCAGCCGCGGTAACACGGGGGGAGCAAGCGTTGTTCGGAATCACTGGGCGTAAAGGGCGTGTAGGCGGTCAAGTAAGTGGAATGTGAAAGCCCCCGGCTTACCCGGGGATCTGCATCCCAAACTGCTTGGCTTGAGTAC
+
CCCCCGGGGGGGGGGGGGGGGGGGGGGGGGGGGGGGGGGGGGGGGGGGGGGGGGGGGGGGGGGGGGGGGGGGGGGGGGGGGGGGGGGGGGGGGGGGGGGGGGGGGGGGGGGGGGGGGGGGGGGGGGGGGGGGGGDGFGGGGGGGGGGDDGGGGGGGGGGGGGGFGGGGGGGGGGGGGGFGGGGGGGDGFGGGGGGGGGGGGDG6+<EFGGGG:EC5CFGDE?GGCFECCEGGC9CGDGGGGGGGGGGGF979C75CCECD*>FFDCG):C7>GGGGFFCFG65:EFCFA>FB4)7:.6F?*
@M03506:14:000000000-AKVR1:1:1101:8567:6359 1:N:0:51
ATGAACTCGGGAGGCAGCAGTCGAGAATTTTTCTCAATGGGGGAAACCCTGAAGGAGCGACGCCGCGTGGAGGATGAAGGTCTTCGGATTGTAAACTCCTGTCATTGGGGAACAATGCGCAACGGTTAACTGCCGTTGCGTTGATAGTACCCGAAGAGGAAGAGACGGCTAACTCTGTGCCAGCAGCCGCGGTAATACAGAGGTCTCAAGCGGTGTTCGGATTCATTGGGCGTAAAGGGTGCGTAGGCGGCGCGGTAAGTCGGGTGTGAAAGCGCGGAGCTTAACTGCGAAACTGCATTCG
+
CCCCCGGGGGGGGGGGGGFGGGGGGFGFGGGGGGFFDFCCDGGEEGFGG8FFDFGGFGGGGGGCFDC>FC:EFFEFEGCFF?EFAFCEGGGGGGGGGF8?FGGGGGGGGGCE@EFEGCEGGGCGDGGGFGGGCCB=FGGGFEGB=FECFGAEFG7C:FGGGGGGG7CC::F<?,,<<,,,CCC:FF,:B*<CB*B:2;BFCFG8BC;49B+:*2:C5ECGGEE+00<E?CCE=/1;C7*;:E7**:72=E5CGGEDC3F*3=75/9*9+2+*2)):7>CC9/*03**11)5-)19/9?497
@M03506:14:000000000-AKVR1:1:1101:13642:6373 1:N:0:51
ATGAACTCCTACGGGAGGCAGCAGTGGGGAATATTGGACAATGGGCGCAAGCCTGATCCAGCAATGCCGCGTGAGTGAAGAAGGTCTTCGGATTGTAAAGCTCTTTCGACGGGGACGATGATGACGGTACCCGTAGAAGAAGCCCCGGCTAACTTCGTGCCAGCAGCCGCGGTAATACGAAGGGGGCTAGCGTTGCTCGGAATGACTGGGCGTAAAGGGCGCGTAGGCGGTTCGTACAGTCAGACGTGAAATTCCCGGGCTCAACCTGGGGACCGCGTTTGATACGTGCGGGCTTGAGTTC
+
CCCCCGGGGGGGGGGGGGGGGGGGGGGGGGGGGGGGGGGGGGGGGGGGGGGGGGGGGGGGGGGGGGGGGGGGGGGGGGGGGGGGGGGGGGGGDGGGGGGGGGGGGGGGGGGGGGGGGGGGGGGGGGGGGGGFGGGGGGGGGGGCFGGGGGGGGGDGGGGGGGGGGGGGGGGGCFGFGGGGGDGGGGGGGGGGGGGGGGGGGGGGGGGGGGGGGGDGGGGGGGGGGGGGGGEGGGGGGGGGGGGGGGGGGFGGFG9FGBDGGGGGGGGGFGGBDGDDGFCDDFFGGFGF?GF>F:5DFFF@4
@M03506:14:000000000-AKVR1:1:1101:6630:6405 1:N:0:51
ATGAACTCCTACGGGAGGCAGCAGTAAGGAATCTTCCACAATGGACGAAAGTCTGATGGAGCAACGCCGCGTGCAGGATGACGGTCTTCGGATTGTAAACTGCTTTTGTATGGGAAGATTATGACGGTACCATGCGAATAAGGACCGGCTAACTACGTGCCAGCAGCCGCGGTAATACGTAGGGTCCAAGCGTTATCCGGAATCACTGGGCGTAAAGCGTGCGTAGGCGGATGTTTAAGTGTGATGTTAAATCGTGGGGCTCAACCCTGTCGTTGCATCGCATACTGGGCATCTAGATGAG
+
CCCCCGGGGGGGGGGGGGGGGGGGGGGGGGGGGGGGGGGGGGGGGGGGGGGGGGGGGGGGGGGGGGGGGGGGGGGGGGGGGGGGGGGFGGGGGGGGGDGGGGGGGGGGGGGGGGFFGGGGGGFGGGGGGGGGFGGGGGGGGGGGGGGGGDGGGGGGGGGGGGGGGGGFECGGFFGGGGGGGGGEGCEGGGGGGGGGGGGGGGGGGGGGGFFGGGGGGGGGGGGGGGGGGGGGECFCFCFGGGGGGFGGGFGGGGGF57>GGGDGGGGDGFGFG<5=F=>DC:DGGF=??C4()9B7**9/)
@M03506:14:000000000-AKVR1:1:1101:17525:6413 1:N:0:51
ATGAACTCCTACGGGAGGCAGCAGTAGGGAATCTTCCACAATGGACGCAAGTCTGATGGAGCAACGCCGCGTGAGTGAAGAAGGTTTTCGGATCGTAAAGCTCTGTTGTTGGTGAAGAAAGATAGTGAGAGTAACTGCTCATTATTTGCCGGTAATCAGCCAGAAAGTCACGGCTAACTACGTGCCAGCAGCCGCGGTAATACGTAGGTGGCAAGCGTTGTCCGGATTTATTTGGCGTAAAGCGAGCGCAGGCGAAAAGATAACGCAGATGTGAAAGCCCTCGGCTTCACCGAGGAATAGC
+
CCCCCGGGGGGGGGGGGGGGGGGGGGGGGGGGFGGGGGGGGGGGFGGGGGGGGGGFGGGGGGGFG>FGGGGEG7FFGGGFG?FGGGGFGGG:FEGGGGFGGGGGGEGGFGGGGGGGGFGGGGCFGCFGGGDFFCGGGGGGCFFDFGFFCEGGGGGGGGFFFGGFAFGGGGGGGGGGGGGGGGGGGEGGG,6CGGGGGEEEGFF8<CF8CG5F,:;FG5*?EF9>EE5*CFG9+=CGGGG*:C?ECGGGC5CCCG*1*5D5CEC+*1*9C6CFGG*0:?D39;BGG3)))0015>D)7?*6*
@M03506:14:000000000-AKVR1:1:1101:13781:6437 1:N:0:51
ATGAACTCCTACGGGAGGCAGCAGTGGGGAATATTGGACAATGGGGGGAACCCTGATCCAGCCATGCCGCGTGTGTGAAGAAGGCCTTATGGTTGTAAAGCACTTTAAGCGAGGAGGAGGCTCTTTTGGTTAATACCCAAGATGAGTGGACGTTACTCGCAGAATAAGCACCGGCTAACTCTGTGCCAGCAGCCGCGGTAATACAGAGGGTGCGAGCGTTAATCGGATTTACTGGGCGTAAAGCGTGCGTAGGCGGCTTTTTAAGTCGGATGTGAAATCCCCGAGCTTAACTTGGGAATTG
+
CCCCCGGGGGGGGGGGGGGGGGGGGGGGGGGGGGGGGGGGGGGGGGGGGGGGGGGGGGGGGGGGGGGGGGGGGGFGGGGGGGGGGGGGGGGGGGGGGGGGGGGGGGGGGGGGGGGGGGGGGGGGGGGGGGGGGGGGGGGGGGGGGGGGGGGGGGGGGGGGGGGGGGGGGGGGGGGGGGGGGGGGGGGGGGGGGGGGGGGGGFGFFFGGGGGGGGGGGGGGG=?FGGEGGGGGGGGGGGGGGGGGGGDDGGGGGGGDGDGCGFGC9:CDG97BGGGGFF:FF5BCGFGF<FF<=?FFF4@4/
@M03506:14:000000000-AKVR1:1:1101:22294:6446 1:N:0:51
ATGAACTCCTACGGGAGGCAGCAGTCGAGAATTTTTCCCAATGGGGGAAACCCTGAAGGAGCGACGCCGCGTGGAGGATGAAGGTCTTCGGATTGTAAACTCCTGTCATTTGGGAACAAGGTGTGCGCGTTAACTGCGCGCGCATTGATAGTACCAGAAGAGGAAGAGACGGCTAACTCTGTGCCAGCAGCCGCGGTAATACAGAGGTCTCAAGCGTTGTTCGGATTCATTGGGCGTAAAGGGTGCGTAGGCGGCGCGGTAAGTCGGGTGTGAAATCTAGGAGCTTAACTCCGAAACTGCA
+
CCCCCGGGGGGGGGGGGGGGGGGGGGGGGGGGGGGGGGGGGGGGGGGGGGGGGGGGGGGGGGGGGGGGGGGGGGGGGGGGGGGGGGGGGGGGGFGGGGGGGGGGGGFGGGGGGGGGGGGGGGGGGGGGGGGGGGGGGGGGGGGGGGGGGGGGGGFGGGGGGGGGGCFGGGGGGGGGGGGGGGGFGFGFGGGGDEECEGGGGGGGF?FGCCFFFFDEECE/CFCEGEEFFGFFF5FGDCD=FGGGEDGDCGGFDGGD=DDGCC43<<G3*>:>F7:F>?*:*)):*0*14:*4B>3)7=@F*
@M03506:14:000000000-AKVR1:1:1101:5195:6446 1:N:0:51
ATGAACTCCTACGGGAGGCAGCAGTGGGGAATATTGGACAATGGGCGCAAGCCTGATCCAGCCACGCCGCATGAGTGATGAAGGCCCTAGGGTTGTAAAGCTCTTTTGTGCGGGAAGATAATGACGGTACCGCAAGAATAAGCCCCGGCTAACTTCGTGCCAGCAGCCGCGGTAATACGAAGGGGGCTAGCGTTGCTCGGAATCACTGGGCGTAAAGGGTGCGTAGGCGGGTCTTTAAGTCAGGGGTGAAATCCTGGAGCTCAACTCCAGAACTGCCTTTGATACTGAAGATCTTGAGTTT
+
CCCCCGGGGGGGGGGGGGGGGGGGGGGGGGGGGFGGFFGGGCGGGGGGGGGGGGGGGGGGGGGFGGGGGGGGGGGEGGGGFGGGGGEGGFGGFFGGGGGGGGGGDFGGGGGGGGDGGGGGGGGGGGGGGGGGGGGGGGGGGGGGGGGGGGGGGFGGGGGGGGGGGGGGGEGGGDGGGGGGGGGGGGGEFGGGCEGGCFGGGGDGGGGGGGGG/8EGGFCG8CE/;EEFDGECE6AFFFGGGGGGGGGDC6:C:CCGF@D:*+7+:>0*<C7@FGGFGFGGGFFGFB>7)**<?B4=6977*
@M03506:14:000000000-AKVR1:1:1101:23833:6452 1:N:0:51
ATGAACTCCTACGGGAGGCAGCAGTGGGGAATTGTTCGCAATGGGCGCAAGCCTGACGACGCAACGCCGCGTGGAGGATGAAGATTTTCGGATCGTAAACTCCTGTCGAATGGGACGAAAAGATTGCGGGTTAACAGTCCGTAGTCCTGACGGTACCGTTAAAGGAAACCCCGGCTAACTCCGTGCCAGCAGCCGCGGTAATACAGAGGGTGCTAGCGTTGTTCGGAATTATTGGGCGTAAAGCGCTTGTAGGCGGCTTGTTAAGTCTCGTGTGAAATCCCCAGGCTTAACCTGGGAAGGG
+
CCCCCGGGGGGGGGGGGGGGGGGGGGGGGGGGGGFGGGGGGGGGGGGGGGGGGGGGGGGGGGGGGGGGGGGEGGGGGCFGGGGFGGGGFGGGGGGGGGGGGGGGGGGGGGGGGGGGGGGGGGGGGGGGGGGGGGGGDGGGGGGDEFGGGCFGGGFGGGGGGGGGGGGGGGGDGGGGGGGGGFCGG7FGGFFFGGGGGG8CCGGGGC@FGGEGGG?:8CCGGEFGGGG:CGG7C<?FFGG57=9<EE=D=7C?GGGGG:DD*+*0A><7?F:<7C>E7?7*0.5CF>G42:93=)<F@6))7
@M03506:14:000000000-AKVR1:1:1101:13280:6470 1:N:0:51
ATGAACTCCTACGGGAGGCAGCAGTCGAGGATCTTCGGCAATGGGCGCAAGCCTGACCGAGCGACGCCGCGTGCGCGATGAAGGCCTTCGGGTTGTAAAGCGCTGTCGAGGGGGAGAAAGCCGAAAGGTTGATCTATCCCTGGAGGAAGCGCGGGCTAAGTTCGTGCCAGCAGCCGCGGTAAGACGAACCGTGCGAACGTTGTTCGGATTCACTGGGCTTAAAGGGCGCGTAGGCGGGTTACCAAGTCAGGGGTGAAATCTTTCGGCTCAACCGGAAAAGTGCCCCTGATACTGGTAGTCT
+
CCCCCGGGGGGGGGGGGGGGDGGGGGGDGGGGGGGGGGGGGGGGGGGGGGGGGGGGGGGGGGGGGGGGGGGGGGGGGEGGGGGGGGGGGGGGEFGGGGGGGGGFGGGGGGGGGGGGGGGGGGGGGGGGGGGGGGGGGGGGGGFGFGEEFGGGGGGGEGGGGGGGGGGEGGGGGGGGGGGGGGGGGGGDGGGG55?*:EEGCGGGGGGCCCCE9:FFGGGGGFGGGGDGGGG58:<CEEG8ECFFGG<C<CFGGGGG+=FDGGGFGCEG==<5DDD5)75FCFFFGFFF<F?>F@4**6*76
@M03506:14:000000000-AKVR1:1:1101:10041:6487 1:N:0:51
ATGAACTCCTACGGGAGGCAGCAGTGAGGAATTTTCCGCAATGGGCGAAAGCCTGACGGAGCGACGCCGCGTGTGGGAAGAAGGCCTTCGGGTCGTAAACCACTGTCGAAGGGGACGATATTGACGGTACCCTTGGAGGAAGCCCCGGCTAACTACGTGCCAGCAGCCGCGGTAAGACGTAGGGGGCAAGCGTTGTCCGGGATTATTGGGCGTAAAGCGCTCGTAGGTGGATCGATAAGTCTGTGAGGGAATGCCTGTGCTCATCTCAGGAACGCGTGCGGCTACTATCTCGCTTGAGGCA
+
CCC9CGGFFGGGEF7,C@BBFDGGEFGGFGGGGGGAFEGFF7;<EC++@:F?FFEGGECCGDCGFEGGGE7@F?F=CFEFF8F<<,B?E<:@GGGECFDFEE+E<,FD=+CCCF@FFEC=FDGGCGGGCBFGCGCF8,CCFF>8@<CFGGE:,D3><F,<:<FFF>FCGGEGG*=<,>B*FF@CFE?*;5*A8A*;:CE8**:;<+<C+*8*C*8*9+1*1*:*2;CEF5E+3:2*/2:EFGFCF795*//*9++:+/2?9C7++*:>F:+09*9:)09DD5)2:)?65**,0).8)9@>)
@M03506:14:000000000-AKVR1:1:1101:15296:6502 1:N:0:51
ATGAACTCCTACGGGAGGCAGCAGTCGGGAATTTTGCGCAATGGGGGAAACCCTGACGCAGCAACGCCGCGTGGAGGATGAAGTCCCTTGGGACGTAAACTCCTTTCGACCGGGAAGATACTGACGGTACCGGAAGAAGAAGCACCGGCTAACTCTGTGCCAGCAGCCGCGGTAATACAGGGGGTGCGAGCGTTGTTCGGAATTATTGGGCGTAAAGGGCGCGTAGGCGGCGCGGTATGTCACCTGTGAAATCTCCTGGCTCAACTGGGAGCTTGCAGGCGAAACTGCCGTGCTGGAGTGG
+
CCCCCGGGGGGGGGGGGGGGGGGGGGGGGGGGGGGGGGGGGGGGGGGGGGGGGGGGGGGGGGGGGGGGGGGGGGGGGGGGGGGGGGGGGGGGGGGGGGGGGGGFGGGGGGGGGGGGGCGGGGGGGGGGGGGGGGGGGGGGGGGGGGGGGGGFGFFFGGGGGGGGGGGGGGGGBFGFGGGGGGGGGGGGGGGGGCECFFEGGEFF?<FFGGGG:CGGGFCE5CGGGGDFGEGGGGGG5EGFF?FG?EEG79FFG7?FGFGG6CC9:*AFG4CBG4FGG@79575=5@>@:D04)<FF@F)0)
@M03506:14:000000000-AKVR1:1:1101:21891:6514 1:N:0:51
ATGAACTCCTACGGGAGGCAGCAGTGGGGAATATTGCGCAATGGGCGAAAGCCTGACGCAGCGACGCCGCGTGGGGGATGAAGCTTTTCGGAGTGTAAACCCCTTTCGACCCGGACGAATGACCCGCAAGGGTTTGACGGTACGGGTATAAGAAGCCCCGGCTAACTACGTGCCAGCAGCCGCGGTAATACGTAGGGGGCCAGCGTTGCTCGGAATTACTGGGCGTAAAGGGTTCGTAGGTGGTGCGGCAAGTTGGGAGTGAAATCTCTGGGCTTAACCCAGAGGCTGCTTTCAAAACTGC
+
CCCCCGGGGGGGGGGGGGGGGGGGGGGGGGGGGGGFGGGGGGGGGGGGGGGGGGGGGGGGGGGGGGDGGGGGGGGGGEGGGGGGFFGGGGGCGGGGGGGGGGGGGGGGGGGGGGGGGC@@<FFGGGGFFGFGFGGGGGGGEEGGGGGC,CFGFGGGFFGDEGGGFGGFCEGGGGGGFGGG55?EGE5>EGGG@FGGGDGGGDGGGGGGG+<?E8CEF@CGC6C;?2:C*:?EC6CEECGGCFGGGGGDE57:*3AFE4C<F+:C7:<*3*2719*<:BC57))**)/<(*7:**==?59**
@M03506:14:000000000-AKVR1:1:1101:16598:6522 1:N:0:51
ATGAACTCCTACGGGAGGCAGCAGTGGGGAATATTGCGCAATGGGCGAAAGCCTGACGCAGCGACGCCGCGTGGGGGATGAAGGCCTTCGGGTTGTAAACCCCTTTCAGCAGGGACGAAGCGAAAGTGACGGTACCTGCAGAAGAAGCGCCGGCTAACTACGTGCCAGCAGCCGCGGTAACACGTAGGGCGCAAGCGTTGTCCGGAATTATTGGGCGTAAAGAGCTCGTAGGCGGTCTGTTGCGTCCGCTGTGAAAACTCGGGGCTTAACCCCGAGCCTGCAGTGGATACGGGCAGACGAG
+
CCCCCGGGGGGGGGGGGGGGGGGGGGGGGGGGGGGGGGGGGGGGGGGGGGGGGGGGGGGGGGGGGGGGGGGGGGGGGGGGGGGGGGGGGGGGGGGGGGGGGGGGGGGGGGGGFGGGGGGGGGGGGGGGGGGGGGGGGGGGGFGGGGDGGGGGGGGGDGGGGGGGGGGGGCGGGGGGGGGGGGGGGGCGGGGGG5EGEGGGGGGGGGGF?FGG:FFGGG5=EGGGFGDEE>CEFCEC5;CFCGFCECGGCGGGGCCGGFCD=CDGE3=FGGGFDDGGGFGGG4:CCF*66CF:BEEEFF)77
@M03506:14:000000000-AKVR1:1:1101:8643:6536 1:N:0:51
ATGAACTCCTACGGGAGGCAGCAGTGGGGAATTGTTCACAATGGGCGCAAGCCTGATGACGCAACGCCGCGTGGAGGATGAAGGTCTTCGGATTGTAAACTCCTGTTGCCCGGGACGAATGTCTTCGACCTAACACGTCGGAGAGTGACGGTACCGGGTGAGGAAGCCCCGGCTAACTCTGTGCCAGCAGCCGCGGTAATACAGAGGGGGCAAGCGTTGTTCGGAATTACTGGGCGTAAAGGGCGCGTAGGTGGCCTTCTTAGTCGAACGTGAAATCCCCGGGCGCAACCGGGGAACTGCG
+
CCCCCGGGGGGGGGGGGGGGGGGGGGGGGGGGGGGGGGGGGGGGGGGGGGGGFGGGGGGGGGGGGGGGGGGGGGCFGGGGGGGFGGGGFGGEGEGGGGGGFFGGGGFGFGGGGGGGGGGGFGFFDFGGDGGGGGGGGFDECGGGGFGGGGGGGFFGGG*>EEGGG@@4FEFEEGGGGG?FGFGGGGGGGGGGEGEC58E+C:C?CFGGGEGGGGGG*::ECGGGECGG++0<6CFGGCDCFGDCC*C/:E=CDGGC+/0*++:<+175CDC@DFFC7?**/7@>*)751D)3775>@FF?>
@M03506:14:000000000-AKVR1:1:1101:3802:6566 1:N:0:51
ATGAACTCCTACGGGAGGCAGCAGTGGGGAATCTTGGACAATGGGGGAAACCCTGATCCAGCCATGCCGCGCGAGTGATGAAGGCCCTAGGGTTGTAAAACTCTTTCGGCGGGGACGATAATGACGGTACCCGCAGAAGAAGCTCCGGCTAACTTCGTGCCAGCAGCCGCGGTAATACGAAGGGGGCTAGCGGTGTTCGGAATTACTGGGCGTAAAGCGCGCGCAGGCGGTCCTTCAAGTCAGAGGTGAAAGCCCAGAGCCCAACTCTGGAATGGCCTTTGAGACTAGAGGACGGGGGTAG
+
CCCCCGGGGGGGGGGGGGGGGGGGGGGGGGGGGGGGGGGGGGGGGGGGGGGGGGGGGGGGGGGGGGGGGGGGGGGGFFGGGGGGGFGGGGGGGGGGFGGGGGGGGGGGGGGGGGGGECCGDCFGGGGFGGFGGGGGGGFGFGGFGGGEEFGGGFGEEFFGGGFGGGGGGGGGEGGGGGGGGGGDEDDG5A3?*;EGGGGGGGGGGGGGCFC:EEEGGCCDEGEE8CEEEE/?GDF7CCF9EEG?CF63CG9<CC*>FFD**2<5=CC*A<<?:CFFC*00?455C4:<2*<1.)8353>.)
@M03506:14:000000000-AKVR1:1:1101:18584:6573 1:N:0:51
ATGAACTCCTACGGGAGGCAGCAGTCGAGAATTTTTCTCAATGGGGGAAACCCTGAAGGAGCGACGCCGCGTGGAGGATGAAGGTCTTCGGGTTGTAAACTCCTGTCATTTGGGAACAAGGTGTGCACGTTAACTGCGCGCGCATTGATAGTACCAGAAGAGGAAGGGACGGCTAACTCTGTGCCAGCAGCCGCGGTAATACAGAGGTCTCAAGCGTTGTTCGGATTCATTGGGCGTAAAGGGTGCGTAGGCGGCGCGGTAAGTCGGGTGTGAAATCTCGGGGCTTAACTTCGAAACTGCA
+
CCCCCGGGGGGGGGGGGGGGGGGGGGGGGGGGGGGGGGGGGGGGGGGGGGGGGGGGGGGGGGGGGGGGGGGGGGGGEGGGGGGGGGGGGGGGGGGGGGGGGGGGGGGGGGGGGGGGGGGGGGGGGGGGGGGGGGGGGGGGGGGEGGGGGGGGGGGGFGGGGGGCGGEGGGGGGGGGGGGGGGGGGGGGGGGGGGGGGGGGGGGGGGGGGFGGGGGGC=E8CCE>8EEE9FEGGGFECGDFFCEEGCGGDE7FGCCDGFGG5C9<0CGD7C7<C*:?7*79<>:C*7<*67BBEF00>?F@9
@M03506:14:000000000-AKVR1:1:1101:4321:6581 1:N:0:51
ATGAACTCCTACGGGAGGCAGCAGTGGGGAATCTTGCGCAATGGACGAAAGTCTGACGCAGCGACGCCGCGTGGGTGATGAAGGCCTTCGGGTTGTAAAGCCCTGTGGGGAGAGACGAATAAGTGCAGCCTAATACGTTGCATGATGACGGTATTTCCTTAGCAAGCACCGGCTAACTCTGTGCCAGCAGCCGCGGTAAGACAGAGGGTGCAAACGTTGTTCGGAATTACTGGGCGTAAAGCGTGTGGAGGCGGCCACGTAAGTCGGATGTGAAAGCCCTGGGCTCAACTCAGGAAGTGCA
+
CCCCCGGGGGGGGGGGGGGGGGGGGGGGGGGGGGGGGGGGGGGGGGGGGGGGGGGGGGGGGGGGGGGGGGGFGGGGGGGGGGGGGGGGGGGGGGGGGGGGGGGGGGGGGGGGGGGGDDGGGFGGGGGGGFGGGGGGGGGGGGGGGGGGGGGGGGGGGGGGGGGGGGGGGGGGGGGGGGGGGGGGGGGGGGGGGGGGGGEFFGGGGGGGGGGGGGFGEG5CGGGGEGGGFFGGGFGGEEDGGGGGGGGGGGGGGGG5*<7D6=7<FDGD5C?FG=GFC:D4CFFF6>6=?C?2?::>F?FB4
@M03506:14:000000000-AKVR1:1:1101:7197:6582 1:N:0:51
ATGAACTCCTACGGGAGGCAGCAGTGAGGGATATTGCACAATGGGCGCAAGCCTGATGCAGCAACGCCGCGTGCCCGATGAAGGCCTTCGGGTCGTAAAGGGCTTTTCGAGCTGAAGAGGACGGGCTGTAAGCTCGGAATAAGTGTCGGCTAACTACGTGCCAGCAGCCGCGGTAAACCGTAGGACGCAAGCGTTATCCGGAGTTACTGGGCGTAAAGGGCGGGCAGGCGGTTCGCCAAGTGGGGTGTGAAAGCTCCCAGCGTACCTGGGAGAGGCCATTCCAAACTGACGGACTGGCGGG
+
CCCCCGFGGGGFGG:CC7@FDGAFFFF9CFCGCFFGGGGGGGGG,EFG7@:C,C<FGAFEFFA@DEFBCCFFGGGGCBEDD<,C8=FG@F7FE::>BE?9ECEFEF,AFGFGGGGFEFFC<<=7+@FFF<=DF>FEE@7<B9=@<@=<+FCCFCGCG@FFGDFC323DCEEGE*<*22C<:=7<,2=E7FG*41=<F9B*8/:EFF:CCFC51/8>5:<;8C*:8EC8E5?E8*:=7E);+<9=EEEGGDCE77+0<)*9A*97*90:C*2<DD32*)2*;@4CC@DFA6>95))8>4>DF
@M03506:14:000000000-AKVR1:1:1101:3983:6587 1:N:0:51
ATGAACTCCTACGGGAGGCAGCAGTCGAGAATTTTTCACAATGGGGGAAACCCTGATGGAGCGACGCCGCGTGGGGGATGAAGGGCTTCGGCTCGTAAACCCCTGTCAGCCACGAACAATGTGCCGGTGTGAATAGCATCGGCATTGATAGTAGTGGGAGAGGAAGGGACGGCTAACTCTGTGCCAGCAGCCGCGGTAATACGGGGGGGGCAAGCGTTGTTCGGAATTACTGGGCGTAAAGGGCTCGTAGGCGGCCAACTAAGTCAAACGTGAAATCCCTCGGCTTAACCGGGGAACTGCG
+
CCCCCGGGGGGGGGGGGGGGGGGGGGGGGFFGGFGGGGGGGGGGGGGGGGGGGGGGGGGGGGGGGGGGGGGGGGGGGGGGGG9FGGGGGGGGFGGGGGGGGGGDGGGGFGGGGGGGGGGGGGGGGGGFGGGGGGGFGG9CGEGGEGFF<FGFGGEGGFGGEGGGGGEGGGGGGGGGGGGGGGGGGGGGGGGG>FGGEEGFGFFG>EEGGG*?:FFE;CEGDGGGGG88E?GFGGGD=5<87CGG6CEGG=EFGG*91.9CE6C<<CFC69*7*7DE7/>7F>5C=)*06C>>DF>D5:@F5
@M03506:14:000000000-AKVR1:1:1101:15579:6590 1:N:0:51
ATGAACTCCTACGGGAGGCAGCAGTGAGGAATTTTCCGCAATGGACGCAAGTCTGACGGAGCAACGCCGCGTGCAGGAGGACGCTTTTCGGAGTGTAAACTGCTTTTCTGTGGGACGAGGATGGACGGTACCACAGGAAGAAGCCCCGGCTAACTACGTGCCAGCAGCCGCGGTAATACGTAGGGGGCGAGCGTTGTCCGGAGTTACTGGGCGTAAAGGGCATGCAGGCGGTCGGACGCGTGTTGTGTGACAGCGGGTGGCTTACCTACCCGAGGATACGAAAGACGGTTGCACTTGAGGG
+
CCCCCGGGGGGGGGGGGGGGGGGGGGGGGGGGGGGEGGGGGGGGGFGCGGEFFGGGGGEGGGGGGGGGGGGGGGEGGG7FGFGDC@FGGGGFFGGGGGGGGCFGGGGGGGFGGGGGGGEGGGG7=>F@=BF<D,3D<FFCFEFGCF<EFFEG@CFG:7,>FFAD>B3FEE@FE*FC,22127FEGGCCE58:ECEGGGFGEC58???9@CEF8*:C59F=5*8C6CE85?ECEGD5C8CG5**0A25>FC7<7FCCE>GGE*96+03*0*25<DD*766**0)/*./8-*.(/*=?F*)))
@M03506:14:000000000-AKVR1:1:1101:23410:6599 1:N:0:51
ATGAACTCCTACGGGAGGCAGCAGTGGGGAATCTTGCGCAATGGGCGAAAGCCTGACGCAGCGACGCCGCGTGGGGGAAGAAGGCTTTCGGGTTGTAAACCCCTTTCAGGAAGGACGAAGCCACTCGGGTTAATAGCCCAGAGGGTGACGGTACTTCCAGAAGAAGCCCCGGCTAACTACGTGCCAGCAGCCGCGGTAATACGTAGGGGGCAAGCGTTGTCCGGATTTATTGGGCGTAAAGAGGGTGTAGGCGGCCATGTAGGTCCGTTGTGAAAACTCGAGGCCCAACCTCGAGACGCCG
+
CCCCCGGGGGGGGGGGGGGGGGGGGGGGGGGGGGGGGGGGGGGGGGGGGGGGGGGGGGGGGGGGGGGGGGGGGGGGGGGGGGGGGGGGGGGGGGGGGGGGGEGGGGGGGGGGGGGGGGGGGGGGGGGGGGEGGGGGGGGGGGGDGGGGGGGGGGGGGGGGGGGGGGGFGGDDGCFGGG@ACFC7FGGGGG>CEDEGGGGCFGGG9>CGGGGDFFCCEGGGCFGG5CE?FG++AEFCEE38CC7*1:E<:EGFGGD<8:FC+AC7<*:9+>=>*:CGGFGD*5>C*8CF(/0(7>:.;DB85
@M03506:14:000000000-AKVR1:1:1101:6618:6607 1:N:0:51
ATGAACTCCTACGGGAGGCAGCAGTGAGGAATTTTCCGCAATGGGCGAAAGCCTGACGGAGCGACGCCGCGTGTGGGAAGAAGGCCTTCGGGTCGTAAACCACTGTCGAGGGGGAAGATATTGACGGTACCCCTGGAGGAAGCCCCGGCTAACTACGTGCCAGCAGCCGCGGTAAGACGTAGGGGGCAAGCGTTATTCGGAATTATTGGGCGTAAAGCGCTCGTAGGCGGGACAGGAAGTCCGTGAAGAAAGACCTGGGCTCAACCCAGGGACCGGCACGGATACTCTTGTTCTTTAGGCA
+
CCCCCGGGGGGGGGGGGGGGGGGGGGGGGGGGGGGGGGGGGGGGGGGGGGGGGGGGGGGGGGGGGGGGGGGGGGGGGGGGGGGGGGGGGGGGGGGGGGFGGFGGGGGGGGGGGGGGGGGGGGGGGGGGGGGGGGGGGGGGGGGGGGGGGGGFGGGGGGGGGGFGGGGFCCFGGGGGCFECFFEGGGGC>EGG*8CFGGGGDDGFGGGGGGFGGCGFGGCECGGGGGGGCEGD=FGGGC7+<CCEFC:*+<?CCFFG6@D402*<:*2>CCEFCCDG))/7C:5C6=4=2>=2*****1)0*
@M03506:14:000000000-AKVR1:1:1101:23018:6612 1:N:0:51
ATGAACTCCTACGGGAGGCAGCAGTGAGGAATCTTCCGCAATGGGCGAAAGCCTGACGGAGCGACGCCGCGTGTGGGATGAAGTCTTTCGGGATGTAAACCACTGTCGGAGGGGAAGACAAAAAGGACGGTACCCTCCAAGAAAGCCCCGGCTAACTACGTGCCAGCAGCCGCGGGAATACGTAGGGGGCAAGCGTTATCCAGATTTACTGGGCGTAAAGCGCGTGTAGGCGGCCGGTTAGGTGTGATGTGAAATCTTCCGGCCTAACAGGAAAACTGCATTGCAAACTGCACTGGCTCGG
+
CCC<CGGGGGGGGGGGGGGDGG@FGGGFCFFGGGGFE;FCGDEGGGEG7C:CC8CED@@C@EGEEGGGGGG4>F=CF8FFGGG,EEABFGGC:++,CFFEGGFG<C,BCE@BEDF7CEDD,,:BCF8DFGC<FAFC7<A:F7F:FF7FFFGG*>E@CGCCFGGGGGGFFGGGEGG*4:<BF8CFGGD5C5*:5CEEC?83<<6CE7++A+<EFGCEED:::8**:?;:@FDE85*/7/>86???C*+2<+3723+0<=DC=*1**2+002*)9**:CF*::84C9/:5)0/))/).7<4))
@M03506:14:000000000-AKVR1:1:1101:21603:6629 1:N:0:51
ATGAACTCCTACGGGAGGCAGCAGTCGAGAATTTTTCTCAATGGGGGAAACCCTGAAGGAGCGACGCCGCGTGGAGGATGAAGGCCTTCGGGTTGTAAACTGCTGTCGTTTGGGAACAAGTGCTGCTGCGTAACTGCTACCGGCGTGATAGTACCCGGAAGAGAAGGGACGGGCAACTCTGTGGCAGGCGGCGCGGGAATACAGAGGGCTGAAGCGGTAGTTGGAATTAATGGGGGGAAAGGCGGAGGAGGCGGGTTGGCGAGGTGAAGGTGAAAGTCCGCGGCTTCAACCTGGAAATGTC
+
CCCCCGGGGGGGGGGGGGGGGGGGG,C;FFGGGGGC6,CFGGGGGGG7FGGGGGGG899FFG:F:FGGGGGGG=,CFGEFGGGG8FFGGGGGGGGGGGGG?,CFCFC+B=4BFGGG=FF<F,,,8,,,58BFE7,39,C,,@BF+<<*,3@33,,,**5**,2,>,,*>@<F**44*,2,7,,+44*****4*/1C5*:*++0<C68;*;**0<+*2CC*<00<+<+<++0<+:5***1;*:*****)/*//1:*)/07D*:95*7+*<<??*9F+2*2*).)**.**)2).)5)/0*900
@M03506:14:000000000-AKVR1:1:1101:8483:6634 1:N:0:51
ATGAACTCCTACGGGAGGCAGCAGTCAGGAATATTGCGCAATGGAGGAAACTCTGACGCAGCGACGCCGCGTGGGTGATGAAGGCCTTCGGGTCGTAAAGCCCTGTCGGGAGGGAAGAAAAGCTTGTTGGCTAATATCCAGCAAGCCTTTGACGGTACCTTCAAAGGAAGCACCGGCTAGCTCCGTGCCAGCAGCCGCGGTAATACGGGGGGAGCAAGCGTTGTTCGGATTTACTGGGCGTAAAGGGCGCGTAGGCGGCCAACACAAGTCAGTTGTGAAATCTCCGAGCTTACCTCGGAAA
+
CCCCCGGGGGGGGGGGGGGGGGGGGGGGGGGGGGGFGGGGGGGGGGGGGGGGGGGGGGGGGGGGGGGGGGGGGGGGGGGGGGGGGGGGGGGGGGGGGFGGGGGGGGGGGGGGGGGGGGGGGFGGGGGGGGGGGGGGGGGGGGGGGGGCGGGGGGGGGGGGGGGGGGFGGGGGGGGGGGGGGGGGGFFEGGGGGFGGGGGG@EGGFGFGGEGGGGD>FFGGGG5EGGGG>EGGGGGGGGGE555>CFGGGDEEDDEGGFDGEGGCE<5<<7C@C*2<>6D7>F@GF)176D)6)/**0755)
@M03506:14:000000000-AKVR1:1:1101:8778:6637 1:N:0:51
ATGGAACTCCTACGGGAGGCAGCAGTCGGGAATTTTGCCCAATGGACGAAAGTCTGAGGCAGCAACTCCGCGTGAGGGATGACGGCCTTCGGGTTGTAAACCTCTTTTCTCAGGGAAGATCCAAGACGGTACCTGAGGAATAAGCCACGGCTAACTACGTGCCAGCAGCCGCGGTAATACGTAGGTGGCGAGCGTTGTCCGGAATTACTGGGCGTAAAGAGCGCGCAGGCGGCTGGTCAAGTCCGACGTGAAATCTCCCGGCTTAACTGGGAAATTGCATCGGAAACTGAGCGGCTTGAAG
+
CCCCCGGGGGGGGGGGGGGGGGGGGGGGGGGGGGGGGGGGGGGGGGGGGGGGGGGGGGGGGGGGGGGGGGGGGGGGGGGGGGGGGGGGGGGGGGGGGGGGGGGGGGGGGGGGGGGGGGGGGGGGGGGGEGGGGGGGGGGGFGGGGFGGGGGGGGGGGGGGGGGGGGGGGGGGGGCFCGFGFGCFGGGGGFEFGG:FEGGGGGG7:BGCFGGGGGEGE8FEG8**:?EGGGGG=*?C:CD6?+<9=C=D85*:>CF?9?57CED5CFGFGF=>G*:7C6:CCEF=55*197)(07)5754??
@M03506:14:000000000-AKVR1:1:1101:27962:6642 1:N:0:51
ATGAACTCCTACGGGAGGCAGCAGTGGGGAATATTGGACAATGGGGGCAACCCTGATCCAGCAATGCCGCGTGAGTGATGAAGGCCTTAGGGTTGTAAAGCTCTTTCGCCCGCGAAGACGATGACGGTAGCGGGAGAAGAAGTCCCGGCTAACTTCGTGCCAGCAGCCGCGGTAATACGAAGGGGGCGAGCGTTGTTCGGATGTACTGTGCGTAAAGGCCGCGTAGGCGGCGATTTCAGTAGCGGGTGCAAGCTCCGGGCTCACGCTGGGTATGGTGCGGGATCCTGGTCGGACGTAGGTC
+
68<<<CE@CE<E@FGGGDGGGGCCEF887CGE9@CCDFFCFFGFG@CFBF,CB,CF,,C<FFGF@@E8++6+8BC?CF<6E,,<=,55,,C=4ECBA9,,,CFE?FE7+B+4F:=+4748>FFCDF+C7=<@F+:+>,@FCG,,,,5:**6,5>,@*5@*>,D:7F,,5<1::=*C2CF7<CC::7F5:C*/2*:;*+1*28*C<<C?+++/2;8*0+*2**1:8CE+:***1:E*++:+++<5**2)*<<+90A*/0)1/*9+*/2*2**1**73:9/))))27874(*),))0))))**
@M03506:14:000000000-AKVR1:1:1101:12832:6643 1:N:0:51
ATGAACTCCTACGGGAGGCAGCAGTGGGGAATCTTGCACAATGGAGGAAACTCTGATGCAGCGACGCCGCGTGAGCGATGAAGCCCTTCGGGGTGTAAAGCTCTTTCGGCAGGAACGATAATGACGGTACCTGCAGAAGAAGCTGCGGCTAACTACGTGCCAGCAGCCGCGGTAATACGTAGGCAGCAAGCGTTGTTCGGAATTACTGGGCGTAAAGAGTGTGTAGGCGGTTCTCTAAGTTCGGTGTGAAACCTCCCGGCTCAACTGGGAGGGTGCGCCGGAAACTGGAGGGCTCGAGTAT
+
CCCCCGGGGGGGGGGGGGGGGGGGGGGGGGGGGGGGGGGGGGGGGGGGGGGGGGGGGGGGGGGGGGGGGGGGGGGGGGGGGGGGGGGGGGGGGGGGGGGGGGGGGGGGGGCFEFGGGGGGGGGGGGGGGGGGGGGGGGGGGGGGGGGGGGDGGGGGGGGGGGGGGGGGGGGGGGGGGGGGGGGGGGGGGGGGCFGGGGGGGGGGFGGGGGGGEEEFFCCEEFGGGGGGGGEGGGGFFFGEGGGGGGGGGGFGDFF5C>DG5CFCFGGGG4EEGGGDDBDGDBEGGFGFFGDFFFFFDFF)*
@M03506:14:000000000-AKVR1:1:1101:17298:6656 1:N:0:51
ATGAACTCCTACGGGAGGCAGCAGTGAGGGATTTTGCGCAATGGAGGAAACTCTGACGCAGCGACGCCGCGTGCGGGATGAAGCCTTTCGGGGTGTAAACCGCTGTCAGTGGGGAAGAGTAGGGACGGTACCCACTGAGGAAGCCTCGGCTAACTACGTGCCAGCAGCCGCGGTAAGACGTAGGGGGCGAGCGTTGTCCGGAATCACTGGGCGTAAAGAGCTCGGAGGCTGGGTTGCGCGTCGGGTAGTAAATTTCTCTGCTCAACGGAGACATCATCTGCGATACGGCAACTCTTGGGGG
+
CCCCCGGGGGGGGGGGGGGGGGGGGGGGGGGGGGGGGGGGGGGGGGGGGGGGGGGGGGGGGGGGGGGGGGGGGGGGGGGGGGGGGGGGGGGGGGGGGGFGGGGGGFGGG@FGGGGGGGGDGGGGGGGGGGGGGGGGGGGGGGGGGGGGGGGGGGGGGGGG>FGGFGGGGGGGGG7FCFGGEGGGGGGGEEGGGCEDG7<EGGG>EFC?C88CE>8C@FGF6+<>**:/CFGCA*8E5E3C*:C***29<<C+*2<>09CCC77<<7=D*)*0229FG=CFFEEF5;C)1))47B44**0).
@M03506:14:000000000-AKVR1:1:1101:16645:6670 1:N:0:51
ATGAACTCCTACGGGAGGCAGCAGTCGAGAATTTTTCTCAATGGGGGAAACCCTGAAGGAGCGACGCCGCGCGGAGGATGAAGGTCTTCGGATTGTAAACTCCTGTCATTTGGGAACAAGGTGCATACGTTTACTGCGTGTGCATTGATAGTACCAGAAGAGGAAGAGACGGCTAACTCTGTGCCAGCAGCCGCGGTAATACAGAGGTCTCAAGCGTTGTTCGGATTCATTGGGCGTAAAGGGTGTGTAGGTGGCGCCGTAAGTCGGGTGTGAAATTTCGGAGCTTAACTCCGAACCTGCA
+
CCCCCGGGGGGGGGGGGGGGGGGGGGGGGGGGGGGGGGGGGGGGGGGGGGGGGGGGGGGGGGGGGGGGGGGGGGGGGGGGGGGGGGGGGGGGGGGGGGGGGGGGGGGGGGGGGGGGGGGGGGFGGGGGGFGGGGGGGGGGGGGGGGGGGGGGGGGGGGGGGGGGGGGGGGGGGGGGGGGGGGCFGGGGGGGGGGGGGGDCCGGGGGGGGGFGGGGD88EEGGGG5>8CFGGGGGGE>E3:EFDGGEGG?EFFGGGDGDGGG55<EDDG>DEFCF7EC?FGC<>GF@GFB7@)<@>)877@7
@M03506:14:000000000-AKVR1:1:1101:18552:6689 1:N:0:51
ATGAACTCCTACGGGAGGCAGCAGTCGAGAATTTTTCTCAATGGGGGAAACCCTGAAGGAGCGACGCCGCGTGGAGGATGAAGGTCTTCGGATTGTAAACTCCTGTCATTGGGGAACAAGGTGCATACGTTAACTGCGTGTGCATTGATAGTACCCGAAGAGGAAGAGACGGCTAACTCTGTGCCAGCAGCCGCGGTAATACAGAGGTCTCAAGCGTTGTTCGGATTCATTGGGCGTAAAGGGTGCGTAGGCGGCGCGGTAAGTCGGGTGTGAAATCTCCGGGCTTAACCCAGAGGCTGCT
+
CCCCCGGGGGGGGGGGFGGGGGGGGGGECGGGGGGGGGGGGGGGGGGCFFGGGGGGGEF<EFG@FGGEGGGGGGEGG@FGGGGGEFFFFEGGGGBFCGCFGGGGGGGGGGGF8=CCFFFF@FFGGGCFFGGGGGG9CCGGGGFGGDDFGGGGGGDFEFGGGGCGGGG7:7BEE7FGECAC<DFGGGFGGCFGFGGGGGGGGFGG9CBFGGGG9CDGBCCG57*88/;F9EFD6ECE::/:C+*::5E<*:CFGDEDCEDGG5=3CDCG5<C>*:CFFF:*17<==>7@B7;(7>>:BFFF6
@M03506:14:000000000-AKVR1:1:1101:3677:6692 1:N:0:51
ATGAACTCCTACGGGAGGCAGCAGTCGAGAATCTTCGGCAATGGGCGCAAGCCTGACCGAGCGACGCCGCGTGGAGGACGAAGGCCTTCGGGTTGTAAACTCCTGTCGAGGGGGAAGAAGGCCCCGCAAGGGGCTTGACTGATCCATGGAGGAAGCACGGGCTAAGTTCGTGCCAGCAGCCGCGGTAAGACGAACCGTGCGAACGCTATTCGGAATCACTGGGCTTAAAGCGCGGGTAGGCGGGCCGGCAGGTCAGATGCTGGAGTCCTCCGGCTGAACCGGCGAAGGGGGGCGGATACGA
+
CCCCCFFFGFCEFGEFFGEEGCFFCDEGGGD9EFGG@FGDC<FGFFGGDDCFF8CFEFGDFGGGGGGEGGGGGGE,FEDGEFGG8FFCFGGG8FBCFFGGGFA,BFC7<CGGGGEGGGCG<F7CEDEGGG7@F77<FFFGGG,33,73?CB@@:EFF:FFD*:<,<?CCFGGGCCCFBF+FC8/>>5:C++*2:C8C/;5*22CC*;**++*2CC5<<<:0**;*/++20+*::***/*/<:E5*::5*7***<+0<*2*3<*1**+*+*285))**10*17):*0))4))-).5))./75
@M03506:14:000000000-AKVR1:1:1101:23116:6736 1:N:0:51
ATGAACTCCTACGGGAGGCAGCAGTGAGGAATTTTCCGCAATGGACGCAAGTCTGACGGAGCAACGCCGCGTGCAGGAAGACGGCCTTCGGGTTGTAAACTGCTTTTACCAGGGAAGAGAATGGACGGTACCTGGTGAATAAGCCCCGGCTAACTACGTGCCAGCAGCCGCGGTAATACGTAGGGGGCGAGCGTTGTCCGGAATTATTGGGCGTAAAGCGCACGCAGGCGGGTCGCTAAGTTCGAAGTGACAATCAACGGCTTAACCGGTGAACGAGTTCGAAAACTGGCGGACTGGAGAG
+
CCCCCGGGGGGGGGGGGGGGGGGGGGGGGGGFGGGGGGGGFGGGGGGGGGGGGGGGGGGGGGGGGDGEGGGGGGGGGGGGGGGGGGGGGGDCGGGGGFGGGGGGFFFGGGGGGGGG@DGGGGGGGGGGGGGCFGGGGGFFGGGFFGGEGGGGGGDCFGGGGGGGGFEFDCGGGGGEFFF7?FGGGGGGGGCGGCECC<:EG*88+<FEDGGGG*?E8@GGCGECECEEGGD*1=C8CCDE+<CED7:D67C9FFFF?)77:5C6A:C5E7E:70//)0977)075)7=:*)3)5<).).95
@M03506:14:000000000-AKVR1:1:1101:24769:6740 1:N:0:51
ATGAACTCCTACGGGAGGCAGCAGCGAGGAATCTTCCGCAATGGGCGAAAGCCTGACGGAGCGACACCGCGTGTGGGATGAAGTCTTTCGGGATGTAAACCACTGTTGGAGGGGAAGACAAAGGACGGTCCCCTCCGAGAAAGCCCCGGCTAACTACGTGCCAGCAGCCGCGGTAATACGTAGGGGGCGAGCGTTATCCAGATTTACTGGGCGTAAAGCGCGTGTAGGGGGCTGGGTAGGTGGGGTGTGAAATCTGTGGGCACAACCCGAACACTGCAGTACAGACTGGCATGGCGAGAGG
+
ACCCCGGGG-CFGDGEGGGGGGFGGGEGEEFGEGGGGGGFDCFGFFCGEDGG?E8FGGEC7CEEGEGCCCE4:BDEGGGGGGGEED<,?FGG>+:EFGGGGGCAFG,,BA?=CFCCFFAF8AB<B8B+F+>DE,3+8<:F:FDFGC7:<:CF@CFFEFFG>*;FB7<:AF@<*4<<?FDFFCFGEC7*::EC82//@+0AF<F?<CC?98C>52:*;C?EGE:C;@FF**:**2;*:+58<E55**:9*<0+2<?D<9*97*9*09*9E<5))*0+2****1/++)*9(*04)84)).05)
@M03506:14:000000000-AKVR1:1:1101:6772:6741 1:N:0:51
ATGAACTCCTACGGGAGGCAGCAGTGGGGAATTGTTCGCAATGGGCGCAAGCCTGACGACGCAACGCCGCGTGGAGGATGAAGATCTTCGGGTCGTAAACTCCTTTCGATCGGGACGAATGATCGGTGACCTAATACGTCATCGGAATGACGGTACCGAGAGAAGAAGCCCCGGCTAACTCCGTGCCAGCAGCCGCGGTAATACGGGGGGGGCAAGCGTTGTTCGGAATTACTGGGCGTAAAGGGCGCGTAGGCGGCCTTCTAAGTCGTGCGTGAAATCCCTCGGCTTAACCGAGGAACTG
+
CCCCCGGGGGGGGGGGGGGGGGGGGGGGGDGGGGGGGGGGGGGGGGGGGGGGGGGGGGGGGGGGGGGGGGGGGGGGGGGGGGGGGGGGGGGGEGGGGCGGGGGGGGGGGGGGGGGGGGGGGGFGGGGGGGGGGGGGGGGGGGGGGGGGGFGGGGGGGGGDGGGGGGGGGGGGGGGGGGGGGGGGGGGGGGGGGGGGGGGGGGGGGGGGGGGGGG5EGGGGGGGGGGGCFGGGGGGGGG<=5EGGGGGGGGEGDG=<E5CGGGGFGGGGGGGFGGGGGFG6CFFGGB3::DF<>>EE>)7@6
@M03506:14:000000000-AKVR1:1:1101:26338:6746 1:N:0:51
ATGAACTCCTACGGGAGGCAGCAGTGGGGAATATTGGACAATGGGCGAAAGCCTGATCCAGCCATGCCGCGTGGGTGAAGAAGGCCTTAGGGTTGTAAACCCCTTTCAGCGGGGAAGATAATGACGGTACCTGCAGAAGAAGCCCCGGCTAACTCCGTGCCAGCAGCCGCGGTAATACGGAGGGGGCTAGCGTTGTTCGGAATTACTGGGCGTAAAGCGCGCGTAGGCGGACCTGCGAGTCGGGGGGGAAAGCCCGAGGCTCAACCTGGGAACTGCCTTCGATACTGCGGGTCGTGAGTCC
+
9CCCCFFFFGGGGCE;7CFCGGGGGGGDGDFGFFGFFFG8AE<F887CFGEGGC@FFFGGGDGF<<FFFGDFFDFFGGFGGEG8EFGG?EFGGGGFGFCF@FGF@FA,<CFGGG@FGG9,D@FGFCCFGC<,F=,FCGGGC@<<DBCFEG>FGGGGG:FGFGGG::CCC**<<CBFC@FE7::FDGC7*;@EE*1;8CCG5CEC7F+<EG582:55AFG58?EGCECF8E*/?*0**:>:6*:/==*9:C***2:>E37)*09+:D+*//0<7CCF5*2*9302:*:4:3:()).0/;F=/
@M03506:14:000000000-AKVR1:1:1101:28036:6750 1:N:0:51
ATGAACTCCGACGGGAGGCAGCAGTGGGGAATTGTTCGCAATGGGCGCAAGCCTGACGACGCAACGCCGCGTGGAGGATGAAGGTCTTCGGATTGTAAACTCCTGTTGCTCGGGGCGAAACGCTTCGACCTAACACGTCGAAGTTTGACGGTACCGGGCGAGGAAGACCCGGCTAACTCTGTGCCAGCAGCCGCTGTAATACAGAGGGAGCAAGCGTCGTTTGCAATAACTGGGCGTAAAGGGCGCGTAGTCGTCCTTCTACGTCGAACGGTAAATCCACGGGCTCAACACGGCACCCGCG
+
C9@CCGG<<-@FGDGGDEFC7BFCGDFGGEGFFFGFCFCC@CE,@DC@FFGCEFGFG,@@77>B@EGCGDEGCE7<:8:<?AAEGFF9E<FGG:<F9FDFFGGG8FA<<FGC@@ECEEGD78CFFE@FE@C,8DFB*FC7*=FGFFG?,61=FF97FC**<<F>F8*;A8EEE8E?<7@+<++<:98*;628>**8AF?F?9+A++8C*8***;:C**12C*2+<+3+2+++3:*1****+<5C:5*)*2/<)***//?7?+/A*1**1)*.*/2+76*9*)0:C5*61*),)))).)0<5
@M03506:14:000000000-AKVR1:1:1101:24898:6763 1:N:0:51
ATGAACTCCTACGGGAGGCAGCAGTCGAGAATTTTTCACAATGGGCGAAAGCCTGATGGAGCGACGCCGCGTGGGGGATGAATGGCTTCGGCCCGTAAACCCCTGTCATTTGCGAACAAACCTCATTATTTAAAAGATGATGAATTGATGGTAGCGAAAGAGGAAGGGACGGCTAACTCTGTGCCAGCAGCCGCGGTAATACAGAGGTCCCAAGCGTTGTTCGGATTCACTGGGCGTAAAGGGTGCGTAGGTGGTGGGGAAGGTCTGATGTGAAATATCCGAGCTTAACTCGGAAACGGCA
+
CCCCCFGGGGGGGGGDGGGGGGGGFGGGGE@EGFGGGGGGGGGGGGDCGEGGG,FGFGGFGGGGGGDGGGD:CEGGGCCFFFGAE8<AEFGGGGG>FDFGGGGFFF<@AFFGGFGFEGF8<FD@FGCFG9<==F>EDCGG@FGFC=BCGFGGFGFGGDGG?BF>7CECCFGGE7CFF<,:FFGGGGEGFGFGGDEDEGDG+<9<+85<8+;<?8*;C*:2AFEC8*C?<77C85FE*:**<CEF55C985C2*/:C=DG*/*/30***20<6>2*<**:D907*/)2=4*7:))0.;)<))
@M03506:14:000000000-AKVR1:1:1101:12760:6790 1:N:0:51
ATGAACTCCTACGGGAGGCAGCAGTCGAGAATTTTTGACAATGGGGGAAACCCTGATCGAGCGACGCCGCGTGGAGGATGAAGGTCTTCGGGTTGTAAACTCCTGTCATTTGGGAACAAGGCGCAGGTATTAACTGTACGTGCGTTGATAGTACCAGAAGAGGAAGGGACGGCTAACTCTGTGCCAGCAGCCGCGGTAATACAGAGGTCCCAAGCGTTGTTCGGATTCATTGGGCGTAAAGGGTGCGTAGGTGGCGCGGTAAGTCGGGTGTGAAATTTCGGAGCTTAACTCCGAAACTGCA
+
CCCCCGGGGGGGGGGGGGGGCGGGGGGGGGGGGGGGEGGGGGGGGGGGGGGGGGGGGGGGGGGGGGGGGGGGGGDGGGGGGGGGGGGGGGGGGGGGGGGGGGGGGGGGGGGGGGGGGGGGGGGGGGGGGGFGGGGGGGGGF@FF@FGGFGGGGGGGGGGF<FGGGGCGGGGGGGGGGGGGGCCFGFCFDFGFGGGGGGGGGGGGGGGGGGGGGFFEEEGEGGGGC*A@EF7C8CFG:E<@EGC>EEGG=EC+95CDGBDGCED9+*:C=D:;F*:E*90C5;B566FF>*@:EF:@DF==1
@M03506:14:000000000-AKVR1:1:1101:19101:6818 1:N:0:51
ATGAACTCCTACGGGAGGCAGCAGTGAGGAATTTTCCGCAATGGACGCAAGTCTGACGGAGCAACGCCGCGTGCAGGAGGACGGCCTTCGGGTCGTAAACCACTGTCGAAGGGGACGATAATGACGGTACCCTTGGAGGAAGCCCCGGCTAACTACGTGCCAGCAGCCGCGGTAAGACGTAGGGGGCAAGCGGTGTTCGGAATTATTGGGCGTAAAGCGCTCGTAGGCGGGATTGGAGGTCCGTGTTGAACGACCTCGGCTCAACCGAGTGACCGGCTCGGATACTCTAATTCTTGAGGCC
+
CCCCCGGGGGGGGDGGECEEEGFGFGCDFDGGGGGEECG@EFGGFEBE:FCEFGAFGCBEFGCECCFFGGCCFEGGGGGGG7BFGGGGGGGD4F=CDC@F=FG8FFC@F+:F7FC:FGGGECD9D:FB<3EBFDFF?3:FCDFBFGGGGGGFGGFFFFFFGGFGCFFGGCEC<FDFGCEF::<CD*:EG**;*28AAF8CE85CF9FC+*/:8*;CF+8?;C/:8;>FGGC*8C6C?@DGGC7*2:*99?65*:73+)/35:*+:**)2/*/::):35*//)8*<7C*)*14****1<FF)
@M03506:14:000000000-AKVR1:1:1101:24894:6829 1:N:0:51
ATGAACTCCTACGGGAGGCAGCAGTGAGGAATATTGCGCAATGGGCGAAAGCCTGACGCAGCGACGCCGCGTGGGGGATGAAGGTCTTCGGATTGTAAACCCCTTTCGGGAGGGAAGATGGGACGGGCAACCGTTCGGACGGTACCTCCAGAAGCAGCCACGGCTAACTTCGTGCCAGCAGCCGCGGTAATACGAAGGCGGCAAGCGTTGTTCGGATTTACTGGGCGTAAAGGGAGCGTAGGCGGTTTGGTAAGCCCTCCGGGAAATCTTCGGGCTCAACCCGGAAAGTTGGGAGGGGACG
+
CCCCCGGGGGGGGGG>CDGGGGGGGGFGGGGGGGGFGDGGGGGGGGGGGGGFGGGGGGCFGGGGGGGEFGEGGGGGGGGGGGGGB<EDFGGEDEG?FGFF8FEFG,:CFGCFGGGGG@FGGGGGGGGGGGGGGGGGGDFGEDFCFGGGGFGGGCFCGFEGGGGGDFCFGCFGGGGGDGGGCGGGGGGEEGGFGGDFGGGGGEC5;CE2*8*8CEG*;E6FF9<+8FG*1;CFFGGGGGGEEGDE==5/AEC77667*059EGD*59C>?CCFDDD*7?DCDF@GE)1747/5>)7.7573)
@M03506:14:000000000-AKVR1:1:1101:10065:6838 1:N:0:51
ATGAACTCCTACGGGAGGCAGCAGTGGGGAATTTTGCGCAATGGGGGAAACCCTGACGCAGCAACGCCGCGTGGAGGATGAAGTCCCTTGGGACGTAAACTCCTTTCGACCGGGAAGATACTGACGGTACCGGAAGAAGAAGCACCGGCTAACTCTGTGCCAGCAGCCGCGGTAATACAGAGGGTGCGAGCGTTGTTCGGAATTATTGGGCGTAAAGGGCGCGTAGGCGGCGCGGTATGTCACCTGTGAAATCTCCTGGCTCAACTGGGAGCTTGCAGGCGAAACTGCCGTGCTGGGGGGG
+
CCCCCGGGGGGGGGGGGGGGGGGGGGGGGGGGGGGGGGGGGGGGGGGGGGGGGGGGGGGGGGGGGGGGGGGGGGGGGGGGGGGGGGGGGGGGGGGGGGGGGGGGGGGGGGGGGGGGGGGGGGGGGGGGGGGGGGDGGGGGGGGGGGGEGGGGGGGGGGGGGGFGFFGGGGGGGGGGGGGFFGGGEGGGGGGGGGGGGGGGGGGGGGC7CGGG?EGFGFDCECGGGGGGGGGGGGGEEGGGG7<CCGGFFGGGGGGDFFFGFFGGGGGGG<EFGFGGGFGGG@>ECFG?BG),5>FF)))8)
@M03506:14:000000000-AKVR1:1:1101:11087:6853 1:N:0:51
ATGAACTCCTACGGGAGGCAGCAGTGGGGAATTGTTCGCAATGGGCGCAAGCCTGACGACGCAACGCCGCGTGGAGGATGAAGATCTTCGGGTCGTAAACTCCTTTCGATCGGGAAGAACGGCTGCGGGGTGAATACTCCCGCAGAGTGACGGTACCGAGAGAAGAAGCCCCGGCTAACTCCGTGCCAGCAGCCGCGGTAATACGTAGGGGGCCAGCGTTGCTCGGAATTACTGGGCGAAAAGGGTCCGTAGGCGGTGTAGCAAGTCGATAGTGAAATCTCTGGGCTTAACCCAGAGGCTG
+
CCCCCGGGGGGGGGGGGGGGGGGGGGGGGFGGGGGGGGGGGGGGGGGGGGGGGGGGGGGGGGGGGGGGGGGGGGGGGGGGGGGGGGGGGGGGGGGGGGGGGGGGGGGGGGGGGGGGGGGGGGGEGGGGGGGGGGGGGGGGGGGGGGGGGGGGGGGGGGFFFFGGGGGGGFGGGGGGGGGGGGGGGGGGGGGGGGGGGGGGGGGGGGGGGGGGGGGGDEGGGG?7EGGEGGGCGGEGGGCCCEFEGGF<CFGGGFEGGDGGFGGFGGFG:5=>7FFFG4C7:FFGGFC@BFFFFBFFFFFFF
@M03506:14:000000000-AKVR1:1:1101:14654:6859 1:N:0:51
ATGAACTCCTACGGGAGGCAGCAGTGGGGAATTTTTCGCAATGGGGGCAACCCCGACGAAGCAACGCCGCGTGGATGATGAAGTATCTCGGTACGTAAAATCCTTTCGACGGGGAAGAAAACCGCAAGGTTTGACGGTACCCGTAGAAGAAGCCCAGGCTAACTCCGTGCCAGCAGCCGCGGTAATACGGGGGGGGCAAGCGTTGTTCGGAATTACCGGGCGTAAAGGGCGCGTAGGCGGTTCGCTAAGTTGAATGTGAAAACTCTGGGCTTAACCCAGAGCCGGCATTCAATACTGGCGG
+
CCCCCGGGGGGGGGGGGGGGGDEGGFGGGGGFGGGGGEEGGGGGGGGGGFGGEEGGGGEGGGGGGEGCGDGGEGFGDG99FFFFGGF@FFGGGEGEFGFDFGGGGGGGGGGGDGEEEF8FCDEGG7@CFGGGGGGCFC@C,@C>CCFG9DFAE:F,=CFG?FFDGGGGGGGGGCC24C@FCFC7BBEFF8::EE88*:*;CGGGCEGGEEDE@+<7+;1:CC:EEECFE5EEDE*:*+9?75C:*/*9EC9<*<:*<7:2ACC6E*<CF7=F<:FF<.94*))*1<CD)*94@*)**/7@7
@M03506:14:000000000-AKVR1:1:1101:3916:6859 1:N:0:51
ATGAACTCCTACGGGAGGCAGCAGTGGGGAATATTGCACAATGGGCGCAAGCCTGATGCAGCCATGCCGCGTGTATGAAGAAGGCCTTCGGGTTGTAAAGTACTTTCAGCGGGGAGGAAGGCGATAAGGTTAATAACCTTGTCGATTGACGTTACCCGCAGAAGAAGCACCGGCTAACTCCGTGCCAGCAGCCGCGGTAATACGGAGGGTGCAAGCGTTACTCGGAATTAATGGGCGTAAAGCGCACGCAGGCGGGCTGTCAAGTCGGATGTGAGATAAACGGGCTTCACCTGGGCACTGC
+
CCCCCGGGGGGGGGGGEEGGGCCF<EGDFGGGGGGGGGGCG<FGGGGGGDG<F@F<EFGGGFGC@8<<FCFGCFGCFGGCFD8F<CFGGG7FGFBBFGGG<BFD<?FFFFGDGGGGDEGGEDFGGFFGFB,<EFFD=D9F=3773+:@BFGCFF@,>:7>:FG@FF7,@>:>:FFGGCF,@CFF71<:*5<FA7*<E:CEFCCFE>>C>/:8:9:**;CE*++8885*+<+<9+*22*//:A?=5*21::=57/*)1)C5<A76<*1951*)***+2*2*28)//)*)-2*2)00))0))*
@M03506:14:000000000-AKVR1:1:1101:20705:6872 1:N:0:51
ATGAACTCCTACGGGAGGCAGCAGTGGGGAATTTTTCGCAATGGGCGCAAGCCTGACGAAGCAACGCCGCGTGGAGGATGACGGCCCTCGCGGTCTTAAACTCCTGTCTAGCGGGACGAATGTCATTTGGGTGAACAATCCAAGTGAGTGACTGTACCGCTGGAGGAAGCTCCGGCCAACTCCGTGCCAGCAGCCGCGGTAATACGGAGGGAGCAAGCGTTACTCGGAATTACTGGGCGTAAAGGGCGCGTAGGCGATTTTGTAAGTCTTGTGTGAAAGCCCAAAGCCTAACTTTGGAAGG
+
CCCCCGGGGGGGGGGGGGGGGGGGGGGGGGGGGGGGGGGGGGGGGGGGGGGGGGGGGGGGGGGGGGGGGGGGGGGGGGGGGGGGGGGGGGGGGGGGGGGGGGGGGGGGGFGGGGGGGGGGGGGGGGGGGGGDGFGGGGGGGGGGGGGGGGGGGGGGGGGGGGGGGGGGGGGGGGGGGGGGGGGGGGGGGGGGGGGGGGGGGGGGGFGEGGGGGGGGFGGCGGG+CEEEGECFGGGGGGGCCE=<CGCGC=:EDG?D577DEGFDCF+:CDEFGGGGG4*47>>==5C43C?<?4444)9<)
@M03506:14:000000000-AKVR1:1:1101:10221:6888 1:N:0:51
ATGAACTCCTACGGGAGGCAGCAGTGGGGAATCTTGCACAATGGGCGAAAGCCTGATGCAGCGACGCCGCGTGGGGGATGAAGCTTCTCGGAGTGTAAACCCCTTTCGACCGGGACGAATGCCTCGCAAGAGGACTGACGGTACCGGTATAAGAAGCCCCGGCTAACTACGTGCCAGCAGCCGCGGTAAGACGTAGGGGGCCAGCGTTGCTCGGAATTACTGGGTGTAAAGGGGTCGTAGGCGGTGTGGCAAGTCGGGAGTGAAATCTCTGAGCTTAACTCAGGGCCTGCTTCCGAAACTG
+
CCCCCGGGGGGGGGGGGGGGGGGGGGGGGGGGGGGGGGGGGGGGGGGGGGGGGGGGGGGGGGGGGGGGGGGGGGGGGGGGGGGGGGGGGGGGGGGGGGGGGGGFGGGGGGGGGGGGGGGGGGGGGGGGGGGGGGGGGGGGGGGGGGGGGGGGGGGGFGGGGDGGGGGGGGGGGGGGGGGGGGGGGGGGGGGGGCFFDGGGGGDGDEEGGGGGGGGGDFCFGGGGCEGF7FGGD*A5EGGGC9CEGGEGE*:FFCFD853</:>CFGCFG79**9CGFFF7:*)6>@C36FF2@4)))).9=
@M03506:14:000000000-AKVR1:1:1101:19923:6921 1:N:0:51
ATGAACTGCTACGGGAGGCAGCAGTGGGGAATTTTGCGCAATGGGGGAAACACTTACGCATCAACGCCGCGTGGAGGAAGAAATCCCTTGGGATGTAAACTCCTTTCGACCGGGACGACTATGACGGTACCTGAAGAAGTAGCCCCGGCTAACTTCGTGCCAGCAGCCGCGGTAATACGAGGGGGGCATGCGTTGTTCCGAATTTTTGGGCGTAAAGGGCGCGTAGGCGGTTTGACAAGTCTGCTGTGAAAGCTATGGGCTCAACCCATAGCCTGCATTAGATACTGTCGGGCTTGAGTAG
+
-A@C9AC-@FC<BCEG+:@FGC,F<@F@7FGG8FGF,6++@FEFG,:+BF<,9C,<99C,,@C,9B++>FF:++=,?F,,E=<<FDFG94,,,ACFF,CC,EF<BF?@++@C+:+@+8+BBFA9<3+B<:,,,33,,3@,@FFGG**>CCF,3?<,5>***7>*FF,344=7<:*F@F:FCF@=:C5:*;+?/;:2;++***2:+0<88C*81:E*<7CCEE8?*:5+**1*;:EF++9<9+<++++0++3+*++*<)*101*+*029**062:4C58*>*0*3<***)*)-5)).)/1**
@M03506:14:000000000-AKVR1:1:1101:12599:6923 1:N:0:51
ATGAACTCCTACGGGAGGCAGCAGTGGGGAATCTTGCGCAATGGCCTAACGGCTGACGCAGCGACGCCGCGTGTGGGATGAAGCTCTTCGGAGTGTAAACCACTGTTGCCCGGGACGAATAGCTCGATTAATCGAGCCTGACGGTACCGGGTGAGGAAGCACCGGCTAACTCCGCGCCAGCAGCCGCGGTAATACGGGGGGTGCGAGCGTTGTCCGGAATCACTGGGCGTAAAGGGCGCGTAGGTGGTTGGATAAGGGAGGGGTGAAAGTCCGGGGCCCAACCCCGGAGCGGCCGTGCCGG
+
@CCCCGAFFGGFGGEGFGGGGGGGGFGGEGGGGGFFGGGDGGGGGGGGFEGGGGGGFGGGEGC@CECFGGGGGGGFG@AFDFGGGGGGFGG:EFFFGFCGGCFGGGGGGGGGGG@FEF+BBDF,C@@FC7DFGGGF7F@ECFGGGFGGGGG7C7BG,=FF7BCGGGC:<F9FFGDGGGC:CCF@GGEEGCC897CGGEGEGCEGECCEGEGGGGGGECGF?+@9@CE58:?E*<CC*:3C*:EE?C=/;*:<*++:?F****9EE:?C?0:*9CDE3)95*7)::5D8(9>0>35@DD55)
@M03506:14:000000000-AKVR1:1:1101:8087:6928 1:N:0:51
ATGAACTCCTACGGGAGGCAGCAGTCGAGAATTTTTGACAATGGGGGAAACCCTGATCGAGCGACGCCGCGTGGAGGATGAAGGTCTTCGGATTGTAAACTCCTGTCATTGGGGAACAAGGTGCATACGTTAACTGCGTGTGCATTGATAGTACCCGAAGAGGAAGAGACGGCTAACTCTGTGCCAGCAGCCGCGGTAATACAGAGGTCTCAAGCGTTGTTCGGATTCATTGGGCGTAAAGGGTGCGTAGGCGGCGCGGTAAGTCGGGTGTGAAATCTCGGAGCTTAACTCCGAAACTGCA
+
CCCCCGGGGGGGGGGGGGGGGGGGGGGGGGGGGGGGGGGGGGGGGGGGGGGGGGGGGGGGGGGGGGGGGGGGGGGGGGGGGGGGGGGGGGGGGGGGGGGGGGGGGGGGGGGGGGGGGGGGGGGGGGGGGGGGGGGGGGGGGGGGGGGGGGGGGGGGGGCFGGGGGGGGGFEGGGGGGGGGGGGGGGFGFGGFGGGGGGGGFGG9CFGGFGGFGGGGC=ECGGGGDEEG7A::FFCEEGDFGGGDGEGGGGGGGG=5EFGGGCF9<CEG=CGDCCC+?BDFGF>E:6:@AFBFFE307FFF9
@M03506:14:000000000-AKVR1:1:1101:27753:6944 1:N:0:51
ATGAACTCCTACGGGAGGCAGCAGTGGGGAATATTGGACAATGGGCGCAAGCCTGATCCAGCCATGCCGCGTGGGTGATGAAGGCCCTAGGGTTGTAAAGCCCTTTCGGAAGGGAAGATAATGTCGGTACTCGCAGAAGAAGACCCGGCCAACTCCGTGCCAGCAGCCGCGGTAAAACGGGGGGAGAAAGGGTTGTGCGGATTTACTGGGCGTAAAGGGCGCTGTGGCGGCCACCTCAAGAAGATTGGGAAACCTTCGGGTATAACCCGGGAAGGTGAGCAGAGACTGCGGTGCGCGTGTG
+
CCCCCGGGGEGGG7CFGG@EGGGG9FGGGGGG@EAEFGGGGGGGDGGGGGG8FDG8<FFFFFGGAC8CFCGFFEG+BF,EDFGCFD7FCFGGFFCFEEFFD,BCFGG:+++@F>ABFF9FFCF85,+8,B,,8+@BF8DA<C,,,@7C+83,5,,@FFF>*E,6F,,@*CE***6,7::*<CCC>5**88*A*2*/*+2*2*2<3:CFFG**2:?8<C5*****1+2*:**2*****+*++*++30+**:+***2*+87</2*2:>+//)*./1*09*>F0)0**8C).*0(0.).0)800
@M03506:14:000000000-AKVR1:1:1101:11141:6946 1:N:0:51
ATGAACTCCTACGGGAGGCAGCAGTGGGGAATTTTGGGCAATGGGCGAAAGCCTGACCCAGCAACGCCGCGTGAAGGATGAAATCTTTCGGGATGTGAACTTCGCAAGAATAGGAAGAATAAGCACAGGATAATACCCTGTGTGATGACGGTACTATTTGTAAGCTCCGGCTAACTACGTGCCAGCAGCCGCGGTGATACGGGGGGAGCAAGCGTCGTTCGGCGTTATTGGGCGGAGAGGGCGCGTAGGCGGCGGGACAGGTGACTTGTGAAAGCTCCGGGCTGAAGTAGGAAGGGTCAAG
+
CCCCCGGGGGGGGGGGGGGGGGGGG,FFGGGG<FGG7FGGGGG<FGGGGGGG8FGGG8FGGGGGGGGGGGGGG@,FGG=FG,,,C<FFGGGG:FGG?FGG9BFC+84=,,5,CFG,EFG,85,CFG<FG<5DFGG?,B,,875BFG9,,8F3+838FC,,@CFG9,83+8C3>,37,@<3@53>?FGGG:FGCG***@;;;8*BCC>C8C*01*/**2C*;*/*/*2*0<9**:****9***2/:/*9*<CECG2)/0***+*3+:?:00+/***+*09CC)7****1-*7)*)07)..*1
@M03506:14:000000000-AKVR1:1:1101:11264:6955 1:N:0:51
ATGAACTCCTACGGGAGGCAGCAGTGGGGAATCTTGCGCTAATGCGGGAAACCGTGACGCAGCGACGCCGCGTGAGGGAAGAAGGCCTTCGGGTTGTAAACCTCTTTCAGGAGGGACGAAGCTACTCGGGTGAATAGCCCAGAGGGTGACGGTACCTCCAGAAGAAGCCCCGGCTAACTACGTGCCAGCAGCCGCGGTAATACGTAGGGTGCAAGCGTTACTCGGAATTACTGGGCGTAAAGGGTGCGTAGGTGGTTGTTTAAGTCTGCTGTGAAAGCCCCGGGCTCAACCTGGGAATGGC
+
CCCCCGGGGGGGGGGGGGGGGGGGGGGGGECGGGGCFGGGGGGGGGGGGGGGGGGGGGGGGGGGGGGGGGGGGGCFGGGGGGGGFGGGGGGGGGGGGGFGGGGGGGGGGGGGGGGGGGGGGGGGGGGGGGGGGGGGGGGGGGGGGGGGGGGGGGGGGGGGGFGGGGGGFFGEFDFGGGGGGDFFGGGGGGGGGGGGGGGGFCGGFCEGGFGGDCFGGGG5=9CEGGDGGGGFEFFGGDCGGGGD:>*9CGGGGFGGGF<F?7CFGFFFG7+12*:0:4997>355@FF2F@0)7>)))/9.
@M03506:14:000000000-AKVR1:1:1101:5631:6966 1:N:0:51
ATGAACTCCTACGGGAGGCAGCAGTCGAGAATTTTTCACAATGGGGGAAACCCTGATGGAGCGACGCCGCGTGGGGGATGAATGGCTTCGGCCCGTAAACCCCTGTCATTCGGGATCAATGCCTGCGGCATAATACGTTGCAGGTTGATAGTACCGGAAGAGGAAGGGACGGCTAACTCTGTGCCAGCAGCCGCGGTAATACAGAGGTCCCAAGCGTTGTTCGGATTTACTGGGCGTAAAGGGTGCGTAGGTGGCGGGGTAAGTCGGGTGTGAAATCTCGGAGCTTAACTCGGAAACTGCA
+
CCCCCGGGGGGGGGGGGGGGGGGGGGGGGGGGGGGGGGGGGGGGGGGGGGGGGGGGGGGGGGGGGGGGGGGGGGGGGGGGGGGGGGGGGGGGGGGGGGGGGGGGGGGGGGGGGGGGGGGGGDGGGGGGGCGGFGGGGGGGGG@FGGGFGGGGGGGGGDGGFGFGGGGGGGGGDGGGGFFFGGGDFGGGGGFGDGGGCEEGGGGGCFGGCC8EFFDGEGGGGGGGEEGF+A99ECGEG8>CFD7>CEG<CED0*CCDC@GD=?DC:CGG*>7>*:7+29DFFEFE66*94*0(0.)<49***
@M03506:14:000000000-AKVR1:1:1101:22599:6972 1:N:0:51
ATGAACTCCTACGGGAGGCAGCAGTGGGGAATCTTGCGCAATGGGCGAAAGCCTGACGCAGCAACGCCGCGTGGGGGATGAAGGCCTTCGGGTTGTAAACCCCTTTCAGCAGGGACGAAATTGACGGTACCTGCAGAAGAAGCCCCGGCCAACTACGTGCCAGCAGCCGCGGTAATACGTAGGGGGCAAGCGTTGTCCGGATTTATTGGGCGTAAAGAGCTCGTTGGCGGCTGGGCAATGCGGGTGTGAACACTTCTGCCTTAACCTGGAGCGGCCACCCGACATCGCAATGGCTTCAGTC
+
@CCCCEFFG9FA@@FEF@@@FCGFFCCEFG;CFEGGFGG:FFGFGFC7@FDGFFGFGCEECCFEEEFG7=FFE>FEC7@FGGGCFFGGED7:B+=FGG?C?4CFC,58,5BFFGF7>3>CD9,B<CFF7+:<D,DEF<FF8<:<>:FE*CC:CFG<7<FG7C<FE<CFDEC*4**<9FFF,=FGE55/;:CGGDCE?9?E*8;++<<3+8**2/CC+<CGGC;C*2;F58****;8F**++:C5*5*10+++00<*+1*0++*30207*9*)77757<**95)***18,)))0)0))*1/*
@M03506:14:000000000-AKVR1:1:1101:6400:7027 1:N:0:51
ATGAACTCCTACGGGAGGCAGCAGTGGGGAATTTTGCGCAATGGGGGAAACCCTGACGCAGCAACGCCGCGTGGAGGATGAAGTCCCTTGGGACGTAAACTCCTTTCGACCGGGACGATAATGACGGTACCGGTGGAAGAAGCCCCGGCTAACTTCGTGCCAGCAGCCGCGGTAATACGAGGGGGGCGAGCGTTGTTCGGAATTATTGGGCGTAAAGGGCGCGTAGGCGGTGTGGTAAGTCACCTGTGAAACCTCTAGGCTTAACCTAGAGCCTGCAGGCGAAACTGCCGTGCTGGAGTGT
+
CCCCCGGGGGGGGGGGGGGGGGGGGGGGGGCGGGGGGGGGGGGGGGGGGGGGGGFDGGGEGGGGGGGGGGGGGGEFGGGGGFGGGGGGGGDFFGGGGCFGGGGGGGFCFFGGGGDGGGDGCGGGGGGGEGGGGGCGGGGFFFCCFGGGGEEDCFFFEGGGGF?GGGGG@FCG@F<FGGGCECGCCEGG588C/CEEGGEGGEGGFFGGGGGG588*+<E58:CE5CCFGG?8/7CGEFGFGGF9??GG???CFFGG74CFFFGD7FGGDFGFG4*:C:DDDFED==CFFGE>FFFFF@4<1
@M03506:14:000000000-AKVR1:1:1101:11308:7028 1:N:0:51
ATGAACTCCTACGGGAGGCAGCAGTGGGGAATCTTGCACAATGGGCGAAAGCCTGATGCAGCGACGCCGCGTGGGGGATGAAGCTTCTCGGAGTGTAAACCCCTTTCGACCCGGACGAATACCTCGCAAGAGGGGTGACGGTACGGGTATAAGAAGCCCCGGCTAACTACGTGCCAGCAGCCGCGGTAAGACGTAGGGGGCCAGCGTTGTTCGGAATTACTGGGTGTAAAGGGTTCGTAGGCGGTGTGGCAAGTCGGGAGTGAAATTTCTGGGCTCAACTCAGAGACTGCCTCCGAAACTG
+
CCCCCGGGGGGGGGGGGGGGCGGGGGGGGGGGGGGGGGGGGGGGGGGGGGGGGGGFGGGGGGGGGGGGGGGGGGGGGGGGGGGGGGGGGGGEGGGGGGGGGGGGGGGGGGGGGGGGGGGGGGGGGGGGG@FGGGGGGGGGGGGGGGGGGGGGGGGGGGGGGGGGDCC:CEGGGFGGGGFGG:8CEGGD8@0AEC5CDEEGGGGGGGACEGGCGGCCF+<EECGGFGGF7CCFGGDFE/7:EFEEEGGGGG*<9C?DGF)9CFFC7:?::??FGF*:9F52:6<7?FF977),975:>E@F4
@M03506:14:000000000-AKVR1:1:1101:4918:7050 1:N:0:51
ATGAACTCCTACGGGAGGCAGCAGTGAGGAATTTTCCGCAATGGACGCAAGTCTGACGGAGCAACGCCGCGTGCAGGACGACGGTCTTCGGATCGTAAACTGCTTTTCCCAGGGACGAGAAGGGACGGTACCTGGGGAACAAGCCCCGGCTAACTACGTGCCAGCAGCCGCGGTAATACGTAGGGGGCAAGCGTTGTCCGGATTTATTGGGCGTAAAGCGCCCGCAGGCGGTCGCGTCAGTTTGGGGTGACAGCTCCCGGCTTAACCGGGAGAGGACCTCGAAGACGGCGTGACTTGAGGG
+
CCCCCGGGGGGGGGGGGGGGGGGGGGGGGGGGGGGGGGGGDFGGGGGGGGGGGGGGGGGGGGGGGGGGGGGGGGGGGGGGGGGGGGGGGGGGGGGGGGGGGGGGGGGGGGGGGGGGGGGGGGGGGGGGGGGGGGGGGGGGGGGGGGGGGG7CGGGGDGFFGGGFGGGGGGGGGEGGGGGGFGGGGGGGEGGGGGGGGGGGGGGGCFGGGGGGGGGCFGGEGGGGGGGGGGGGGGGGGGGD<CCEGGCD=5?FFGGGEFGGGGGC?FFDGGEBDGGGD)*7C307*8D30C775>?BFF?7>
@M03506:14:000000000-AKVR1:1:1101:15913:7054 1:N:0:51
ATGAACTCCTACGGGAGGCAGCAGTCGAGAATTTTTCTCAATGGGGGAAACCCTGAAGGAGCGACGCCGCGTGGAGGATGAAGGTCTTCGGGTTGTAAACTCCTGTCATTTGGGAACAAGTGCCGGTACGTAACTGCTACCGGCTTGATAGTACCAGAAGAGGAAGGGACGGCTAACTCTGTGCCAGCAGCCGCGGTAATACAGAGGTCTCAAGCGTTGTTCGGATTCATTGGGCGTAAAGGGTGTGTAGGTGGCGCCGTAAGTCGGGTGTGAAATTTCGGAGCTTAACTCCGAAACTGCA
+
CCCCCGGGGGGGGGGGGGGGGGGGGGGGGGGGGGGGGGGGGGGGGGGGGGGGGGGGGGGGGGGGGGGGGGGGGGGGGGGGGGGGGGGGGGGGGGGGGGCGGGGGGGGGGGGFGGFGGGGGGGGGGGGGGGGGGGGGGGGGGGGGGGGDEGGGGGGGGFGGGGGFGGGGGGGGGGGGGFGGGGGGGFGGCGGGGEEGGGDDGGFG9FGGCGGGGGGG;8EEFGGGGG5@79?FGGCDE5DEC?EFECEC:CCEGG=C55DGE5CFFD*<AG5@7>:FD?775>E=*9:*6>@?))05:?F?/
@M03506:14:000000000-AKVR1:1:1101:22262:7074 1:N:0:51
ATGAACTCCTACGGGAGGCAGCAGTGGGGAATATTGGACAATGGGCGCAAGCCTGATCCAGCCATGCCGCGTGAGTGATGAAGGCCCTAGGGTTGTAAAGCTCTTTTGTGCGGGAAGATAATGACGGTACCGCAAGAATAAGCCCCGGCTAACTTCGTGCCAGCAGCCGCGGTAATACGAAGGGGGCTAGCGTTGCTCGGAATCACTGGGCGTAAAGGGTGCGTAGGCGGGTCTTTAAGTCAGGGGTGAAGTCCTGGAGCTCAACTCCAGAACTGCCTTTGATACTGAAGATCTTGAGTTC
+
CCCCCGGGGGGGGGGGGGGGGGGGGGGGGGGGFGGGGGGGGGGGGGGGGGGGGGGGGGGGGGGGGGGGGGGEGGGGGGGGGGGGGGGGGGGGGFGGGGGGGGGGGGGGGFGGGGGGGGGGGGGGGGGGGGGGGGGGGGGGGGGCFGGGGGGGGGGGG<FGGGGGGGGGGGGGGGG9CFE7FGGGGGGCFGGGGGGGGGGGGGGGGGGGGGGGGGEGGGGGGGGGGGGGGGGD=6+<FCGGGGGGGGDGGG?FGGGGC@GFCC49CC7CFG+7DFC6<@GDD@FFF@GF<44<*96FF@*1*
@M03506:14:000000000-AKVR1:1:1101:13373:7101 1:N:0:51
ATGAACTCCTACGGGAGGCAGCAGTGGGGAATTTTGTGCAATGGGCTAACGCCTGACGCAGCAACGCCGCGTGGAGGATGAAGGTCTTTGGATTGTAAACTCCTGTCAGCAGGGAAAAAGCAAATCGGCCTAACACGCCGGTGAGTTGATTGTACCTGCAGAGGAAGCCCCGGCTAACTCTGTGCCAGCAGCCGGGTAATACAGAGGGGGCAAGCGTTATTCGGAATTATTGGGCGTAAAGGGCGCGTAGGCGGCTTGGCAAGTGGATGGTGAAATCCCTCGGCTTAACCGAGGAACTGCC
+
CCCCCGGGGGGGGGGGGGGGGGGGGGGGGGGGGGGGGGGGGGGGGGGGGGGGGGGGGGGGGGGGGGGGGGGGGGGGGGGGGGGGGGGGGGGGGGGGGGGGGGGGGGGGGGGGGGGGGGGGGGGGGGGGGGGGGGGGGGGGGGGFGGGGGGGGGGGGGGGGGGGGGGGGGGGGGGGGGGGGGGGGGGGGGGGGGGGGGGGGGGGGGGGGGGGGDGGGEDGFFGGGE;ECFFGGGFGGGECGGGGGGGGGGGDFDGGCE:DDF?FGGGCFFGGFG4FCF?FGGFFGG3CBFG>;BEEFF?FF5
@M03506:14:000000000-AKVR1:1:1101:8625:7132 1:N:0:51
ATGAACTCCTACGGGAGGCAGCAGTGGGGAATATTGCGCAATGGGCGGAAGCCTGACGCAGCGACGCCGCGTGCGGGATGAAGGCCTTCGGGTTGTAAACCCGCTTTCACCAGGGACGAAGCGAGAGCGACGGTACCTGGGGAAGAAGCGCCGGCTAACTACGTGCCAGCAGCCGCGGTAATACGTAGGGCGCAAGCGTTGTCCGGAATTATTGGGCGTAAAGAGCTCGTAGGCGGCCTGTCGCGTCGGCTGTGAAATCCTGGGGCTTAACCCCGGGCGTGCAGTGGATACGGGCTGTCTG
+
CCCCCGGGGGGGGGGGGGGGGGGGGGGGGGGGGGGGGGGGGGGGGGGGGGGGGGGGGGGGGGGGGGGGGGGGGEGGGGDGGGGGGGGGGGGGGGGGGGGFGGGGGGGGGGFGGGGFGGGGGGDGGGGGGGGGGEGGGGGGGGGGGGGGGGGGGGGDGGGGGGGGFGGGGGGGGGGGGGGGECFGGGGGGEGGGGGGGGGGGGG7CC58@EECF+CFGGDGEGGCGFEFGGGGGGGG5CGGFGC7>C7):=FCFG:FFFDFGDGGGGDFECFFFDDGGEG19>FF0/>?)24::BD:B4766
@M03506:14:000000000-AKVR1:1:1101:6230:7141 1:N:0:51
ATGAACTCCTACGGGAGGCAGCAGTCGGGAATTTTGCCCAATGGACGAAAGTCTGAGGCAGCAACTCCGCGTGAGGGATGACGGCCTTCGGGTTGTAAACCTCTTTTCTCAGGGAAGATCCAAGACGGTACCTGAGGAATAAGCCACGGCTAACTACGTGCCAGCAGCCGCGGCAATACGTAGGTGGCGAGCGTTGTCCGGAATTACTGGGCGTAAAGAGCGCGCAGGCGGCTGGTCAAGTCCGATGTGAAATCTCCCGGCTTAACTGGGAAATTGCATCGGAAACTGATCGGCTTGAAGG
+
@CCCCGAFGGGGGGC@CEGGGGFGGGGGGGGGGGGGCEG@FGGGGGGC7:FFEFGGGGGEGG<EE9FGGEGEBBFEGGD,CEF>7=?FDFFGGGGGGCFGGGGGGGGD<FGAFG7FC8?EFFGGDE7+FEEGGGGGGE=@=FFGGFFGED7FCFGGGED,><FCFFFCFGD7CEF<:F,B?ECC>FB@EEEDE:@CEB+8B8EFF9FG@EF5ECC8CCEF@EGEGGGDGCE5=GDFCFDC92<>*::7C9:+*<<CC4C3EEGFFFFF6C*99**:C4FD357*:)2*5:=<:3)<B))*9
@M03506:14:000000000-AKVR1:1:1101:21296:7153 1:N:0:51
ATGAACTCCTACGGGAGGCAGCAGTGGGGAATCTTGCGCAATGGGGGAAACCCTGAAGGAGCGACGCCGCGTGGAGGATGAAGGTCTTCGGATTGTAAACTCCTGTCATTTGGGAACAAGGTGTGCGCGTTAACTGCGCGCGCATTGATAGTACCAGAAGCGGAAGAGACGGCTAACTCTGTGCCAGCAGCCGCGGTAATACAGAGGTCTCAAGCGCTGTTCGTATCCAGTGGGCGTAAAGGTTGCGTGGGCGGCGCGGTAAGTCGGGTGGGAATTCTCGGAGCTTAACCTCGAACGTGGA
+
BCCCCG<@CFGGDEG@@@CCGGGGGGGGE@66FC@,E@F:+,C<6::+@CEGGFCEE,CCFDFFED@FC:=>:@8?C:,E@FFEEC,CFD:CF:F,CDF9FEEECBFFE@F?FC<<=FDC@CBDCEG+=C+8DDFGFG7FCFG:>:>>;,@@BFFDFCFG,<:BEEGGG,*=ECF@,>CC9F9:<9F7CCFGGGGE1**+++<:EG8C*<++<@9C8C8C99C/;0*<0+30855:CC3*00+2**:7**15C5*9EFGD156<2*5C*/7)*2*+*10<C))*2)**.**.0)05).))0
@M03506:14:000000000-AKVR1:1:1101:7028:7167 1:N:0:51
ATGAACTCCTACGGGAGGCAGCAGTGGGGAATATTGCGCAATGGGCGCAAGCCTGACGCAGCGACGCCGCGTGGGGGATGACGGCCTTCGGGTTGTAAACCCCTTTCACCTCCGACCAAGCCCCGTGTTTCTGCGCGGGGCGAGTGTAGGGGGGGAAGAAGCACCGGCTAACTACGTGCCAGCAGCCGCGGTAATACGTAGGGTGCGAGCGTTGTCCGGATTTATTGGGCGTAAAGGGCTCGTAGGCGGCTTGGCGCGTCGGGAGTGAAAGCCCGCTGCTTAACGGCGGGTTGGCTTCCGG
+
CCCCCGGGGGGGGGGEGGGGGGGGGGGGGGGGGGGCCGGGGGGGGGGGGGGGGGGGGGGGGGGGGGGGGGGGGGGGGGGGGGGGGGGGGGGGGGGGGGGGGFGGGGGGFFGGGGGGGGGGGGGEGGGGGGGAFFGGGGGGGGDGGGGGFGGGCE>CCCCEGCFFGEGGGGFGGGGG8CGG?FGFFF>EEGGGGEFFFG+<CEGGGGG*:8CC888@CEEC5CF?+<CGC5?ECEEFFGG@F>E2AEGGGC*:5*678<)9*=)*2CF*<:C:7>C:7BCFF4@7*75BBG3()8/).5657
@M03506:14:000000000-AKVR1:1:1101:6005:7168 1:N:0:51
ATGAACTCCTACGGGAGGCAGCAGTAGGGAATCTTGCGCAATGGGCGAAAGCCTGACGCAGCAACGCCGCGTGGAGGAAGACGGCCTTCGGGTTGTAAACTCGTTTTGCGTCTGACAAGATAGGATGGTAGGACGCGAATAAGTCACGGCTAACTACGTGCCAGCAGCCGCGGTAAAACGTAGGTGGCGAGCGTTATCCGGATTTACTGGGCGTAAAGGGTGTGCAGGCGGGGGGTCAAGGGGGGTATGAAATGGCTCGGCTTAACCGGGCAGCGGTATGCCAGACTGGCCTGTCTGGGGG
+
CCCCCGGGGGGGGGGGGGGGGGGGGGGGGGGGGGGGGGGGGGGGGGGGGGGGGGGGGGGGGGGGGGGFGGGGGGGGGGGGGGGGGGGGGGGGGGGGGGGGFGGGGGGGGGGEDGGGGGGGGGGGGGFGGGGGFGGGGDGGGGGGGGGDGGGGGGGGGGGGGGGFC,@CFGGGG<BF?@:CFFEFGGCGGGC>EEGC:CGGGG58C+0<ECGGGGCEC7EE@5:?E@CF5CEEDCC=EGF6+:C*::>FGFF7:FFGD)9<E=CCFFGGGG5:DC>EG@***1*7*)*<?472)1)*155)0
@M03506:14:000000000-AKVR1:1:1101:12502:7197 1:N:0:51
ATGAACTCCTACGGGAGGCAGCAGTGAGGAATTTTCCGCAATGGGCGAAAGCCTGACGGAGCGACGCCGCGTGCGGGAAGAAGGCCTTCGGGTCGTAAACCACTGTCGAAGGGGACGATATTGACGGTACCCTTGGAGGAAGCCCCGGCTAACTACGTGCCAGCAGCCGCGGTAAGACGTAGGGGGCAAGCGTTGTCCGGAATTATTGGGCGTAAAGCGCTCGTAGGTGGATCGACAAGTCCGCAAGCAAAGCCCCGGGCTCAACTCGGGAATCCGTGTGGAAACTGTCGATCTTGAGGGG
+
CCCCCGGGGGGGGGGGGGGGGGGGGGGGGGGGGGGGGGGGGGGGGGGGGGGGGGGGGGGGGGGGGGGGGGGGGGGGGDGGGGGGGGGGGGGGGGGGGGGGGGGGGGGGFGGGGGDGGGGGGGGGGGGGGGGGGGGGGGGGGGGGGGGGGGGCGGGGGGGGGGFGGGGGGGGGGGD?FGGGGGGGGGGGDFGGGGDGFGGGCECC?FGGGGGGEGGGGGGG;8CECGGGGGE9+5;*:87CGGG5CCCCCFGFFFFDGFDGCFG9?*:<5D5DGFGE537FGF=CC*?46*0(00*9*).0)
@M03506:14:000000000-AKVR1:1:1101:16899:7228 1:N:0:51
ATGAACTCCTACGGGAGGCAGCAGTCGAGAATTTTTCTCAATGGGGGAAACCCTGAAGGAGCGACGCCGCGTGGAGGATGAAGGTCTTCGGATTGTAAACTTCTGTCATTGGGGAACAAGGTGCATACGTTAACTGCGTGTGCATTGATAGTACCCGAAGAGGAAGAGACGGCTAACTCTGTGCCAGCAGCCGCGGTAATACAGAGGTCTCAAGCGTTGTTCGGAGTCATTGGGCGTACAGGGTGCGTAGGCGGCGCGGTAAGTCGGGTGTGAAATCTTGGAGCTTAACTCCGAAACTGCA
+
CCCCCGGGGGGGGGGGGGGGGGGGGGGGGGEGGGGGGGGGGGGGGGGDGGGFGGGGDGFGGGGGGGGGGGGGGG@FGGGFGGGGGGGGGFGGGDGGGGGGGGGGGGGGGGGGGGGGGGGGGGGGGGGGGGGGGGGGGGGGGGGGGGFGGGGGGGGGGGGGGCCF7CFGGGG@FGDFGFGGGGGGGGGGFFCCFCEGDGGGFGGGGGGG89BFDFCEEGGG5ED5;*;CFFEFDCGG*?);CF*C55CD=:*05**):<DD5=DE?CGGG<*0**0:*9:F4))0*9C*.C*8E@))869@*
@M03506:14:000000000-AKVR1:1:1101:11696:7237 1:N:0:51
ATAAACTCCTACGGGAGGCAGCAGTCGAGAATTTTTCTCAATGGGGGAAACCCTGAAGGAGCGACGCCGCGTGGAGGATGAAGGTCTTCGGGTTGTAAACTCCTGTCATTTGGGAACAATGCGTAAATATTAACTGTATTTGCGTTGATAGTACCAGAAGAGGAAGAGACGGCTAACTCTGTGCCAGCAGCAGCGGTAATACAGAGGTCTCAAGCGTTGTTCGGATTCATTGGGCGTAAAGGGTGCGTAGGCGGCGCGGTAAGTCGGGTGTGAAATCTCGGGGCTTAACTCCGAAACTGCA
+
CCCCCGGGGGGGGGGGGGGFGGGGGGGGGGDGGGGGGGGGGGGFGGGGGGGFGGGGFGGGGGGGGGCFGGGEFGGGGGGGGGGGGGFGGGGGGGGGGGGGCGFGGG?DFGGFGGFGGGGGGGGGGGGGGGGFGGGFG9?FGFDGEGGGGGGGGC@FGGFFFGGGFGGFGGGGCCFEFC9CFGFGFGGGGCG,6<CGEEDGGFGFGFGGFCFBBF9B8=EE=7*8=EECFCFCF5CEC5>C?CCFC=ECC7*<CEEDCBGGCC4+<3C3*)*00*0+0/:95B::55C=>7?:E)))8@/7*
@M03506:14:000000000-AKVR1:1:1101:6236:7238 1:N:0:51
ATGAACTCCTACGGGAGGCAGCAGTCGAGAATTTTTGACAATGGGGGAAACCCTGATCGAGCGACGCCGCGTGGAGGATGAAGGTCTTCGGGTTGTAAACTCCTGTCATTTGGGAACAAGGCGCACGTATTAACTGTGCGTGCGTTGATAGTACCAGAAGAGGAAGGGACGGCTAACTCCGTGCCAGCAGCCGCGGTAATACGGGGGGTGCGAGCGTTGTCCGGAATCACTGGGCGTAAAGGGCGCGTAGGTGGTTTGATAAGGGTGTGGTGAAAGTCCGGGGCTCAACCCCGGATCGGCC
+
CCCCCGGGGGGGGGGGGGGGGGGGGGGGGGGGGGGGGGGGGGGGGGGGGGGGGGGGGGGGGGGGGGGGGGGGGGGGGGGGGGGGGGGGGGGGGGGGGGGGGGGGGGGGGGGGGGGGGGGGGGGGGGGGGGGGGGGGGGGGGDGGGGGFGGGGGGGGGGFGGGGGGGGGGGGGGGGGGGGGGGFGGGGGGGGFGGGGGGGGGGGGGGGGGGGGGGGGG5CEFCEEGGGGCGGGGGFGG=DGGGGGGCED5CEGGGG*2<>*+:CFGGGGGGGFGC>C>FDGG:55*76?<0<(0<<<35>>5
@M03506:14:000000000-AKVR1:1:1101:21980:7240 1:N:0:51
ATGAACTCCTACGGGAGGCAGCAGTCGAGAATTTTTCTCAATGGGGGAAACCCTGAAGGAGCGACGCCGCGTGGAGGATGAAGGTCTTCGGATTGTAAACTCCTGTCATTGGGGAACAATGCGCAAATATTAACTGTATTTGCGTTGATAGTACCCGAAGAGGAAGAGACGGCTAACTCTGTGCCAGCAGCCGCGGTAATACAGAGGTCTCAAGCGTTGTTCGGATTCATTGGGCGTAAAGGGTGCGTAGGCGGCGCGCTAAGTCGGGTGTGAAATCTGGGAGATTAACTCCGAAACTGCC
+
CCCCCGGGGGGGGGGGGGGEGGGGGGGGGGGGGGGGGFGGGGGGGGGGGGGGGGGGFGGGGGGGEDGEGGGFGGGFGGGFGGGGGGGGGGGGGGGGGGFF?FFGFGGGGGGGCEEGGGGGGCFEGGGGGGGFFFGGDEEGFFFGGGGFGGGGGGCGG@C@CCEFDC,@BFD:FFEFG@>EFGGG;FFGGGG>FDCFGGEGGGFGGGGGGG9>?EFECCE8CFGGGE8<CF?96:5CCE7CCCGED=EGG=5CD5=C8:)1:E43A77D*1*7***+29**0).**128429?33)0<=FF)
@M03506:14:000000000-AKVR1:1:1101:14160:7256 1:N:0:51
ATGAACTCCTACGGGAGGCAGCAGTGGGGAATTGTTCGCAATGGGCGCAAGCCTGACGACGCAACGCCGCGTGGAGGACGAAGATCTTCGGGTCGTAAACTCCTGTCGAGCGGGAAGAACGCTTCCCGGGTGAATAATCCGGGGAATTGACGGTACCGCTAAAGGAAGCCCCGGCTAACTCCGTGCCAGCAGCCGCGGTAATACGGGGGGGGCAAGCGTTGTTCGGAATTACTGGGCGTAAAGGGCTCGTAGGCGGCCAACTAAGTCGGACGTGCAATCCCTCGGCTTCACCGGGGAACTG
+
CCCCCGGGGGGGGGGGGGGGGGGGGGGGGGGGGGGGGGGGGGGGGGGGGGGGGGGGGGGGGGGGGGGGGGGGGGFGGGGGGGGGGGGGGGGGGGGGGGGGGGGGGGGGGGGGGGGGEGGGGGGGEGGGGGGGGGGGGGCGGGGGGDGGGGGGGGGDGGE7FGGGFGGGG>FGEGGGGGGGGGGCFGFFGGGGG58?E>:ECFGGGGGDCGG5EGFGFG88CCC9EEG8F+CC?FGGFG58C*<FE5CFGEEFDGGDC75*/:76C201:7*8***2:@*CC9:EC)7<(;?A5:DFB:769
@M03506:14:000000000-AKVR1:1:1101:11394:7267 1:N:0:51
ATGAACTCCTACGGGAGGCAGCAGTGGGGAATTTTGCGCAATGGGGGAAACCCTGACGCAGCAACGCCGCGTGGAGGATGAAGTCCCTTGGGACGTAAACTCCTTTCGACCGGGAAGATACTGACGGTACCGGAAGAAGAAGCACCGGCTAACTCTGTGCCAGCAGCCGCGGTAATACAGAGGGTGCGAGCGTTGTTCGGAATTATTGGGCGTAAAGGGCGCGTAGGCGGCGCGGTATGTCACCTGTGAAATCTCCTGGCTCAACTGGGAGCTTGCAGGCGAAACTGCCGTGCTGGATGGG
+
CCCCCGGGGGGGGGGGGGGGGGGGGGGGGGGGGGGFGGGGGGGGGGGGGGGGGGGGGGGGGGGGGGGGGGGGGGGGGGGGGGGGGGGGGGGGGGGGGGGGGGGGGGGGGGGGGGGGGGGGGGGGGGGGGGGGGGGDGGGGGGGGGGGGGGCG?DGGGGGGGGGGGGGGGGGGGEGGGGGGGGGGGGGGGGGGCEGGGGGGECFCGGGGGGGGEEGGFFGDGGGG8CECE>CEGEG8EFFFGCCFGF<7A99FF7?FE4C<0<7?FGG4C573<FFGGF5<DD:EC?>?0)81356@>4).7
@M03506:14:000000000-AKVR1:1:1101:23180:7270 1:N:0:51
ATGAACTCCTACGGGAGGCAGCAGTGAGGAATTTTCCGCAATGGTCGCAAGACTGACGGAGCAACGCCGCGTGCAGGAGGACGCTTTTCGGAGTGTAAACTGCTTTTCTGTGGGACGAGGATGGACGGTACCACAGGAAGAAGCCCCGGCTAACTACGTGCCAGCAGCCGCGGTAATACGTAGGGGGCGAGCGTTGTCCGGAGTTACTGGGCGTAAAGGGCACGCAGGCGGTGCGGCGCGTTTCGCGGGACAGCGGCGGGCTTAACTCTCCGAGGATGCGAAAGACGGCGGCACTTGAGGG
+
CCCCCGGGGGGGGGGGGGGGGGGGGGGGGGGGGGGGGGGGGGGGGGGGGGGGGGGGGGGGGGGGGGGGGGGGGGGGGGGGGGGGGGGGGGGGGGGGFDGGGGGGGGGGGGGGGGGGGDGGGGGGGGGGGGGGGGGGF=FFGGGGFGGGGGGDFFGGGGGGGGGGGGGGGGGGGGGGFGGGFGFGGGGGGGGGGEGGEGGGGGGGGGG7?CGGGEG5CCGGGFGGGGDCGGG*C=EGGGGG/>CFEEG)*:CC7**9*87C1:*7C:<:+76>DGGCCF5DD>3*7?C3(9@0)))6=?;FF
@M03506:14:000000000-AKVR1:1:1101:9543:7279 1:N:0:51
ATGAACTCCTACGGGAGGCAGCAGTGGGGAATTTTGCGCAATGGGCTAACGCCTGACGCAGCAACGCCGCGTGGAGGATGAAGGTCTTTGGATTGTAAACTCCTGTCAGCGGGGAAAAAGCAACCGTACCTCATACGTACGGAAGTTGATTGTACCCGCAGAGGAAGCCCCGGCTAACTCTGTGCCAGCAGCCGCGGTAATACAGAGGGGGCAAGCGTTATTCGGAATTATTGGGCGTAAAGCGCACGTAGGCGGCTTTGTAAGTTAGAGGTGAAAGCCCAGGGCTTAACCCTGGAATTGC
+
CCCCCGGGGGGGGGGGGGGGGGGGGGGGGGDGGGGGGGGGGGGGGGGGGGGGGGGGGGGGGGGGGGGGGGGGGGDGGGFGGGGGGGGGGGGGGGGGGGGGGGGGGGGGGGGGGGGGGGGGGGGGGGGFGGDGFFGGGGGGDCCEGGGGGGGGGGFFCGGGGGGGGGGGDGGGGGDGFGGGGGFFGFGGGGGGGGGGGGGGFGGEFGGGEEGGE;EFGEGGGCGGGEGGGC?FGGGGGGDGGGGGGCEGAEFGGGGGG3*:<EGGFGFGGGGFGGGCFF*9FF>EGF*?AF664;@FFF?@*
@M03506:14:000000000-AKVR1:1:1101:8815:7291 1:N:0:51
ATGAACTCCTACGGGAGGCAGCAGTGGGGAATATTGGACAATGGGCGCAAGCCTGATCCAGCCATGCCGCGTGGGTGATGAAGGCCCTAGGGTTGTAAAGCCCTTTCGGCGGGGAAGATAATGACGGTACCCGCAGAAGAAGCCCCGGCTAACTTCGTGCCAGCAGCCGCGGTAATACGAAGGGGGCTAGCGTTGCTCGGAATCACTGGGCGTAAAGCGCACGTGGGCGGCTTTTTAAGTCAGGGGTGAAATCCTGGAGCTCAACTCCAGAACTGCCTTTGATACTGAGAGGCTTGAGGCC
+
CCCCCGGGGGGGDGGDGGGEGGGGGGGGGGGGFGGGFGGGGGFGGGGGGGGGGGGGGGGGGGGGGGGGGGGFGGGGGGGGGFGGFGGGGFGGFGGGFGFGGGGGGGGGGGGGGG:7FCGGFFGGGGGGG7FGGE@FGGGGGGFGGDGGGGGGGG<FEEFGFGGGGGG><FFGFGFGCEG5>EGGGGGEGFEGGGDEGC5EEEG906@CFFGGGDECGCGDEGGG*;>CC5?G8<<CC?><++2*7CE3;?7AC+27<57C6E*36>+97<<8CCD6CF***18<CFF@?7::BF5.)))).
@M03506:14:000000000-AKVR1:1:1101:9469:7310 1:N:0:51
ATGAACTCCTACGGGAGGCAGCAGTCGAGAATTTTTCTCAATGGGGGAAACCCTGAAGGAGCGACGCCGCGTGGAGGATGAAGGCTTTCGGGTTGTAAACTCCTGTCATTTGGGAACAAGGCTGTGCGGTTAACTGCCGCGTAGTTGATAGTACCAGAAGAGGAAGAGACGGCTAACTCTGTGCCAGCAGCCGCGGTAATACAGAGGTCTCAAGCGTTGTTCGGATTCATTGGGCGTAAAGGGTGCGTAGGTGGCGCCGTAAGTCGGGTGTGAAATTTCGGAGCTTAACTCCGAAGGTGCA
+
CCCCCGGGGGGGGGGGGGGGGGGGGGGGGGGGGFGGGGGGGGGGGGGGGGGFGGGGGGGGGGGGGGGGGGGGGGGGGGGGGGGGGGGGGGGGGGGGGGGGGGGGGFGFGFGGGGGGGGGFGGGGGFGGGGGGGGGGCGGGGG:FGGGCFGGGGGGFGGDB:CFFFFFCCD@GFC@<F@GGGG;AFGGG?FFFGGGGGDEGGGFGCGF49CC?9:FEE8:C8CECEGCFFFGFF7CCEECC?CE:>GGGEC5:7CFDGF:D==<<9>57AD5>D*0C*979D3>DGF7B47@)77)8)0<4)
@M03506:14:000000000-AKVR1:1:1101:17368:7316 1:N:0:51
ATGAACTCCTACGGGAGGCAGCAGTGGGGAATCTTGCACAATGGACGAAAGTCTGATGCAGCAACGCCGCGTGGGGGATGAAGCTTCTCGGAGTGTAAACCCCTTTCGACCCGGAAGAATGCCCGCAAGGGTATGACGGTACGGGTATAAGAAGCCCCGGCTAACTACGTGCCAGCAGCCGCGGTAATACGTAGGGGGCCAGCGTTGCTCGGAATTACTGGGCGTAAAGGGTCCGTGGGCGGTGTAGCAAGTCGATAGTGAAATCTCTGGGCTTAACCCAGAGGCTGCTAACGAAACTGCT
+
CCCCCGGGGGGGGGGGGGGGGGGGGGGGGGGGGGGGGGGGGGGGGGGGGGGGGGGGGGGGGGGGGGGDGGGGGGGGGGGGGGGGGGGGGGGGGGGGGGGGGGGGGGGGGGGGGGDGGGGGGGGGGGGDGGGGGGGGGGGGGGGGGGGGFGGGGGGGFGGGDGGGGGGGGGGGGGGGGGGGGGGGG7FGFGGGFFGGGDGGGGGGGGEGC9EGGGGGGGGCFCGGC8ECEF52A=E*7C3;CEEGGEC>:CCFGGCGFD*:?FD7+03;CDDFGGG7:BGD5.>GC:G>>C4855))07=**
@M03506:14:000000000-AKVR1:1:1101:23778:7318 1:N:0:51
ATGAACTCCTACGGGAGGCAGCAGTCGAGAATTTTTCTCAATGGGGGAAACCCTGAAGGAGCGACGCCGCGTGGAGGATGAAGGTCTTCGGATTGTAAACTCCTGTCATTTGGGAACAAGGTGTGCGCGTTAACTGCGCGCGCATTGATAGTACCAGAAGAGGAAGAGACGGCTAACTCTGTGCCAGCAGCCGCGGTAAGACGTAGGGGGCAAGCGTTGTCCGGAATTATTGGGCGTAAAGCGCTCGTAGGTGGATCGATAAGTCTGTGATGAAATGCCTGGGCTCAACTCAGGAACGCGT
+
<@CC@EFDFFGGD@:F::@7FEDFFG,BF8@FG9FGDCFD<@FC@CF7FGGGGGGC@CFGGFG7@:B@7:@FG7,C?FFGFCGC=FGGCEGCFBGAF<BAF@EFFGGGGFGC<C,8DE=F88EF@B@CCFGGDFGDCEFFC:CCFCF=FCFFGGCGGGGGG,DF7F7>:<B*<**722<,<@BFFGGCFFE=CEE*:7B++2;**/;C*CCE*A8?/8*:@E=C**1<<+++<5CCG:DFFGGDD5ECE/:C=FFCEB***20A+29:F7+9*02+*10:C>)/7574(*1))7)).)0))
@M03506:14:000000000-AKVR1:1:1101:6921:7323 1:N:0:51
ATGAACTCCTACGGGAGGCAGCAGTGGGGAATTGTTCGCAATGGGCGCAAGCCTGACGACGCAACGCCGCGTGGAGGATGAAGGTCTTCGGATTGTAAACTCCTGTTGCTCGGGACGAAAAGCTTCGACCTAACACGTCGAGGTCTGACGGTACCGGGTGAGGAAGCCCCGGCTAACTCTGTGCCAGCAGCCGCGGTAATACAGAGGGGGCAAGCGTTGTTCGGAATTACTGGGCGTAAAGGGCGCGTAGGCGGCCTTCTAAGTCGAACGTGAAATCCCCGGGCTCAACCCGGGAACTGCG
+
CCCCCGGGGGGGGGGGGGGGGGGGGGGGGGGGGGGGGGGGGGGGGGGGGGGGGGGGGGGGGGGGGGGGGGGGGGGGGGGGGGGGGGGGGGGGGGGGGGGGGGGGGGGGGGGGGGGGGGGGGGGGGGGGGGGGGGGGGGGGGGGGGGGGGGGGGGGEGGFGGGGGGGGFGGGGGGGGGGGGGGGGGGGGGGGGGGGGGGGGGGGGGGGGGGGGGGDGECEGGGGGG>CCFGGGGGGGGGDGDGGGGGE5C=EFGGD<E6C7FGGGGD57=DCFGF:C*<67C:DGGFGFBC>(;DBF>?FF@
@M03506:14:000000000-AKVR1:1:1101:23039:7347 1:N:0:51
ATGAACTCCTACGGGAGGCAGCAGTGGGGAATCTTGCGCAATGGGCGAAAGCCTGACGCAGCGACGCCGCGTGAGGGATGAAGGCCCTCGGGTTGTAAACCTCTTTCGGCAGGGACGAAGCGAAAGTGACGGTACCTGCAGAAGAAGCCCCGGCTAACTACGTGCCAGCAGCCGCGGTAAGACGTAGGGGGCGAGCGTTGTCCGGAGTCATTGGGCGTAAAGCGCGCGCAGGCGGCCCGGTAAGTCGGATGTGAAATCCCACGGCTCAACCGTGGAACTGCATTCGATACTGGCGGGCTAG
+
CCCCCGGGGGGGGGGGGGGGGGGGGGGGGGGGGGGGGGGGGGGGGGGGGGGGGGGGGGGGGGGGGGGGGGGGGGGGGGGGGGGGGGGGGGGGGGGGGGGGGGGGGGGGGGGGGGGGEGEGGGGGGGGGGGGEFGGGGGGGGGGGGGGG<FFGCEEDGGGFGGFG7FFGGGGGGGGGGGGGGGGG8FGGGEGGGGGGD28CEF7CDC*AFGF7CFG8EECEECEGGGGGE*?EGGE5*:DG5EEGG+CGE*>AC7CCC47<FECGECC7CCG@7FDC=6CFGF?0:@>F?C?))7B>BE3>@
@M03506:14:000000000-AKVR1:1:1101:24769:7354 1:N:0:51
ATGAACTCCTACGGGAGGCAGCAGTTAGGAATTTTGGGCAATGGGCGCAAGCCTGACCCAGCAACGCCGCGTGGGTGACGAAGGCCTTCGGGTTGTAAAGCCCTTTTCTGAGGGAAGATGATGACGGTACCTCAGGAAGAAGCACCGGCTAACTACGTGCCAGCAGCCGCGGTAATACGTAGGGTGCGAGCGTTGCCCGGATTTATTGGGCGGAAAGGGCGCGCAGGCGGCGACGCACGTCCGTTGGTAAATCGTCCGGCTCAACTGGGCGGGGGCAGCGGTGACGGCGGGGGTTGAGCAA
+
CCCCCGGGGGGGGGGGGGGGGGGGGGGGGGGGGGGGGGGGGGGGGGGGGGGGGGGGGGGGGGGGGGGGGGGGGGGGDGGDGECFGGGGGGGGFEGGGGGGGGGGGCFG9FFFFGGGGDCFFFGFGGG@C+AEFFGGFGGGGGFGGGEGGGGGGAFCEGGDGDFCFGGGGGGG7=F992F,@,<7?FEGGGGGCFGDGGGEEB8BC7CFCF55**2:;CG***:CEGGGGECCEGD*5?<*:A=E<*5/++<C>=/**)))12*<C7<DF4*595)*175DD5)2+)9)()),)0)./9??)
@M03506:14:000000000-AKVR1:1:1101:17414:7373 1:N:0:51
ATGAACTCCTACGGGAGGCAGCAGTGAGGAATTTTCCGCAATGGAGGCAACTCTGACGGAGCAACGCCGCGTGCAGGAAGACGGCCTTCGGGTTGTAAACTGCTTTTCTGTGGGAAGAGCAAGGACGGTACCACAGGAAGAAGCCCCGGCTAACTACGTGCCAGCAGCCGCGGTAATACGTAGGGGGCAAGCGTTGTCCGGAGTTACTGGGCGTAAAGCGCACGCAGGCGGTCGCGTAAGAGTGCGGGGACAGTGGGCGGCTTAACTGCCCAAGAGTCGCACAGACCGCGCTACCAGAGGG
+
CCCCCGGGGGGGGGGDGGGGGGGGGGGGGGGGGGGGGGGGGGGGGFGGGGGGGGGGGGGGGGGGGGGGGGEGGGGGGFGGGGGGGGGGGGGGGGGGDDGGGGGGGGGGGGGCFCFGGGGGGGGGGGGGGGGGGGGGGGGFGGGGDFGEGGG7FGGGGGGGGGGGGF7FFGGDG:F@FGGGFDDGGGGGGGGGGGDCCFGEG8CGDGG?9FGEEGGG5@FECCGGGGGGGE=8=ECE7?*;CF9:?GGGGD5EFCCGGFDGGGGFGGGG6C*)***009379;):+0*03C)()))000735
@M03506:14:000000000-AKVR1:1:1101:10771:7388 1:N:0:51
ATGAACTCCTACGGGAGGCAGCAGTCGGGAATTTTGCCCAATGGACGAAAGTCTGAGGCAGCAACTCCGCGTGAGGGATGACGGCCTTCGGGTTGTAAACCTCTTTTCTCAGGGAAGATCCAAGACGGTACCTGAGGAATAAGCCACGGCTAACTACGTGCCAGCAGCCGCGGTAATACGTAGGTGGCGAGCGTTGTCCGGAATTACTGGGCGTAAAGAGCGCGCAGGCGGCTGGTCAAGTCCGATGTGAAATCTCCCGGCTTAACTGGGAAATTGCATCGGAAACTGATCGGCTTGAAGG
+
CCCCCGGGGGGGGGGGGGGGGGGGGGGGGGGGGGGGGGGGGGGGGGGGGGGGGGGGGGGGGGGGGGGGGGGGGGGGGGGGGGGGGGGGGGGGGGGGGGGGGGGGGGGGCGGGGGGGGGGGGGGGGGGGGGGGGGGGGGGGGGGGGGGGGGGGGGGGGGGGGGGGGGGGGGGGGFEGGGGGGGGGGGGGGGGGGGGGGGGGGGGGG9<ECGGGGEGDFGGGGGGGGDGGGGGCEEEEGFCGFGDCEGGGCCFFGFFG95>DGGGG?F7DGG6?FGC777CCCB>=CFCF<C@?)7;)0>)9F
@M03506:14:000000000-AKVR1:1:1101:8503:7422 1:N:0:51
ATGAACTCCTACGGGAGGCAGCAGTGGGGAATTTTGCGCAATGGGGGAAACCCTGACGCAGCAACGCCGCGTGGAGGATGAAGTCCCTTGGGACGTAAACTCCTTTCGACCGGGAAGATACTGACGGTACCGGAAGAAGAAGCACCGGCTAACTCTGTGCCAGCAGCCGCGGTAATACAGAGGGTGCGAGCGTTGTTCGGAATTATTGGGCGTAAAGGGCGCGTAGGCGGCGCGGTATGTCACCTGTGAAATCTCCTGGCTCAACTGGGAGCTTGCAGGCGAAACTGCCGTGCTGGAGTGG
+
CCCCCGGGGGGGGGGGGGGGGGGGGGGGGGGGGGGGGGGGGGGGGGGGGGGGGGGGGGGGGGGGGGGGGGGGGGGGGGGGGGGGGGGGGGGGGGGGGGGGGGGGGGGGGGGGGGGGGGGGGGFGGGGGGGGGGGGGGGGGGGGGGGGGGGGGGGGGGGGGGGGGGGGGGGGGGGGGGGGGGGGGGGGGGGGGGGGGGGGGGGGGGGGFGGGGGDCGGGGGGGGGGDGGGGGGEGGEGGGFC?99FGFFGFGFG:FGGFGGGFG?GC?<57C@DFG54?GGG>@EEFGFFDDF:)7:>@65)
@M03506:14:000000000-AKVR1:1:1101:22475:7464 1:N:0:51
ATGAACTCCTACGGGAGGCAGCAGTCGAGAATTTTTCTCAATGGGGGAAACCCTGAAGGAGCGACGCCGCGTGGAGGATGAAGGTCTTCGGGTTGTAAACTCCTGTCATTTGGGAACAAGGCGTGCGCGTTTACTGCGCGCAGATTGATAGTACCAGAAGAGGAAGAGACGGCTAACTCTGTGCCAGCAGCCGCGGTAATACAGAGGTCTCAAGCGTTGTTCGGATTCATTGGGCGTAAAGGGTGCGTAGGGGGCGCGGTAAGTCGGGTGTGAAGTTGCGGAGCTTAACTCCGAAACTGCA
+
CCCCCGGGGGGGGGGGGGGGGGGGGGGFGGEFGFGGGGGGGGGGGGGGGGGGGGGFGGGGGGGGGGGGGGGGFGFGGGGFGGGGGGGGGGGGGGGGFGGGGGGGGGGGGGFGGGGGGGDGGDG>FGGDG>FGGGGGGGGGGGGGCA<AFFFCC=CFGGGC77FGFFGFEFCCE7<F@ACGFEGGGGGGGGGGGGGGGCEFDGGGGFC+*<FEFF6A;8CAF+8CE8*<C7@@6CEGCE<@CC5*:5C7=EC*9CED=DGC5*7++95C57:;:>*2?*;7575CC?*94C@:>55)8@=79
@M03506:14:000000000-AKVR1:1:1101:12843:7484 1:N:0:51
ATGAACTCCTACGGGAGGCAGCAGTGGGGAATCTTGCACAATGGGCGAAAGCCTGATGCAGCGACGCCGCGTGGGGGATGAAGCTTCTCGGAGTGTAAACCCCTTTCGATCCGGACGAATGCCTCGCAAGAGGAGTGACGGTACGGATATAAGAAGCCCCGGCTAACTACGCGCCAGCAGCCGCGGTAATACGTAGGGGGCCAGGGTTGTTCGGAATTACTGGGGGTAACGGGTTCGTAGGCGGGGTGGCAAGTTGGGAGTGAAATCTCTGGGCTCAACCCAGAGGCGGACTCAATAACTG
+
CCCCCGCGEGGGGGGGEGGCGFGGGGGGGFGFGGGCGGGGGGGFF@CEGGGGGGGGGGFGGFGGGGDGFGGECEEEGEEC8FFFFGFGFGG@EGEF<,EFFCFFDGGG<FFGGEEGG@C@CFGGFGGEGEGGGGEGG9FGECGGGEG@ECFFFG<FC,FF<CGF*CCF@EFGGGGGDG+++FGG>E:**079C3<E*8C8858F*;*28CCFEGE5C8C9CCG:*:?80+;?ECEF5CF:5<ED***1C*209<C><>*9*:*3+2:*<:E?G4*:9***/)5**)*)-))(.))*17=F0
@M03506:14:000000000-AKVR1:1:1101:4114:7496 1:N:0:51
ATGAACTCCTACGGGAGGCAGCAGTGGGGAATTGTTCGCAATGGGCGCAAGCCTGACGACGCAACGCCGCGTGGAGGATGAAGGTCTTCGGATTGTAAACTCCTGTTGCCCGGGACGAAAAGTTTCGACCTAACACGTCGAGATCTGACGGTACCGGGTGAGGAAGCCCCGGCTAACTCTGTGCCAGCAGCCGCGGTAATACAGAGGGGGCAAGCGTTGTTCGGAATTACTGGGCGTAAAGGGCGCGTAGGCGGCCTTCTAAGTCGAACGTGAAATCCCCGGGCTCAACCCGGGAACTGCG
+
CCCCCGGGGGGGGGGGGGGGGGGGGGGGGGGGGGGGGGGGGGGGGGGGGGGGGGGGGGGGGGGGGGGGGGGGGGGGGGGGGGGGGGGGGGGGGGGGGEGGGGGFGFGGGGGGGGGGGGGGGGGGGGGGGGGGGGGGGGGGGGGGGGGGGGGGGGGGGGGGGGGGGGGGGGGGGGGGGGGGGGGGFDFGGGGEGGGGGGGFGDGGGGGEGGGGGGGEGEEGGGGGGGFGG9EGGDFGEEDGCF=CCGGGDGGGGGCD;:CFGDGFGD:C5C75*9CGGFFFG5:EE57??FB9B35>@FF47
@M03506:14:000000000-AKVR1:1:1101:19266:7507 1:N:0:51
ATGAACTCCTACGGGAGGCAGCAGTGGGGAATTGTTCGCAATGGGCGCAAGCCTGACGACGCAACGCCGCGTGGAGGATGAAGGTCTTCGGATTGTAAACTCCTGTTGCCCGGGACGAAAAGCTTCGACCTAACACGTCGAGGTCTGACGGTACCGGGTGAGGAAGCCCCGGCTAACTCTGTGCCAGCAGCCGCGGTAATACAGAGGGGGCAAGCGTTGTTCGGAATTACTGGGCGTAAAGGGCGCGTAGGCGGCCTTCTAAGTCGAACGTGAAATGCCCGGGGTCAACCCGGGAACTGCG
+
CCCCCGGGGGGGGGGGGGGGGGGGGGGGGGGGGGGGGGGGGGGGGGGGGGGGGGGGGGGGGGGGGGGGGGGGGGGGGGGGGGGGGGGGGGGGGGGGGGGGGGGGGGGGGGGGGGGGGGGGGGGGGGGGGGGGGGGGGGGGGGGGGGGGGGGGGGGGGGGGGGGGG>CFFGGGGGGGGGGGGGGGGGGGGGGGGGGGGGGGDGDGGGGGGGD5FGFG>EGGGGGGGDGGGGGGEFCE78CGGGCGGCEDECGGGGEGGFDFFGGGCD*973/0*9>:*1755>:*28*=A<>>FFFFF6697
@M03506:14:000000000-AKVR1:1:1101:9701:7512 1:N:0:51
ATGAACTCCTACGGGAGGCAGCAGTCGAGAATTTTTGACAATGGGGGAAACCCTGATCGAGCGACGCCGCGTGGAGGATGAAGGTCTTCGGATTGTAAACTCCTGTCATTTGGGAACAAGGTGCACACGTTAACTGCGTGTGCATTGATAGTACCAGAAGAGGAAGAGACGGCTAACTCTGTGCCAGCAGCCGCGGTAATACAGAGGTCTCAAGCGTTGTTCGGATTCATTGGGCGTAAAGGGTGCGTAGGCGGCGCGGTAAGTCGGGTGTGAAATCTCGGAGCTTAACTCCGCAACTGCA
+
CCCCCGGGGGGGGGGGGGGGGGGGGGGGGGGGGGGGGGGGGGGGGGGGGGGGGGGGGGGGGGGGGGGGGGGGGGGGGGGGGGGGGGGGGGGGGGGGGGGGGGGGGGGGGGGGCEGGGGGDGGGGGGGGGGGFGGGGGGGGGGFGGFGGGGGGGGGGGGGG7FCGGGGGFGGGGGGGGGGGGGFFGGGFFGFECFEEGGGGGGGF?FGEFGCEFGGGEGGGGGGGGG>6+CCGGFFGGGGCFF=CGGD5CC=FCEGC=>CCC*6<:CEDEG=:>F*:>F7C*.7E66CBACFD:)0.;FFF0
@M03506:14:000000000-AKVR1:1:1101:16488:7524 1:N:0:51
ATGAACTCCTACGGGAGGCAGCAGTAGGGAATCTTGGACAATGGGGGAAACCCTGATCCAGCCATGCCGCGTGAGTGATGAAGGCCTTCGGGTTGTAAAACTCTTTCGGCGGGGACGATAATGACGGTACCCGCAGAAGAAGCTCCGGCTAACTTCGTGCCAGCAGCCGCGGTAATACGAAGGGGGCTAGCGTTGTTCGGAATTACTGGGCGTAAAGCGCGCGCAGGCGGCCTTTCAAGTCAGGGGTGAAAGCCCGGAGCTCAACTCCGGAATTGCCTTTGAAACTGTCCGGCTCGAGTAC
+
CCCCCGGGGGGGGGGGGGGGGGGGGGGGGGGGGGGGFGGGGGGGGGGGGGGGGGGGGGGGGGGGGGGGGGGGGGGGGGGGGGGGGGGGGGGGGGGGGGGGGGGGGGGGGGGGGGGGGGGG7FF9FGGGGGGGGGDEEGGGGGGGGGGGGGDGGGGGGG7EFGGGGGGGGGEGGEGGGGGG7FEGGGGGFFFGGDGGGGGGGDGFF?EGGFGGGGGFEGGEGGGGDEDGGGGGCEFG7EGGGGGGGGEG8?EEGA7CD5<D6<C6?:C6:D555FGGG?DCF4@FF6F4<*79>B>D)00.7
@M03506:14:000000000-AKVR1:1:1101:25291:7525 1:N:0:51
ATGAACTCCTACGGGAGGCAGCAGTGGGGAATTGTTCGCAATGGGCGCAAGCCTGACGACGCAACGCCGCGTGGAGGACGAAGACCTTCGGGTCGTAAACTCTTTTCGATCGAGACGAACGGCCTCCGGGTAAACAATCCGGAGGAGTGACGGTACCCGCAGAAGAAGCCCCAGCTAACTTCGTGCCAGCAGCCGCGGTAATACGAAGAGGGCTAGCGTTGCTCGGAATTACTGGGCGTAAAGAGCACGTAGGCGGATTTGTAAGTAAGGGGTTAAATCCCGGGGCTCAACCTCGGAACTC
+
CCCCCGFGGGGGGDGGEEGEGGGGFGGGGEGGGGGGGGGGGGGGGGGGGGGGGGGGGCGGGGGGGGGG>FGCCEGFGGGGGGEGGGG9FFGGFGGG<EAFCG9FFGC>FBFGGGGGGG7FGGGGGGGDD>@>DFG,@DEGGD*C:FFGGGGDFEFGGGEGGEE7CFFEFFFGEGGC<C<FCF<:**A988CC6FCEG5E5>C9<CC8**2:EGFG5@?88?8+3CE*CF6+3:CCC5:/::=C+*:<D=:**9EE)*51*<<DC?7+*0*05*)*<**2208>G*.)).*7.)7<;..))*
@M03506:14:000000000-AKVR1:1:1101:6204:7531 1:N:0:51
ATGAACTCCTACGGGAGGCAGCAGTGAGGAATTTTCGGCAATGGACGCAAGTCTGACCGAGCAACGCCGCGTGCAGGAGGAAGGTCTTCGGATCGTAAACTGCTTTTCTCTGGGACGAGGACGGACGGTACCAGAGGAACAAGCCCCGGCTAACTACGTGCCAGCAGCCGCGGTAATACGTAGGGGGCGAGCGTTGTCCGGAGTTACTGGGCGTAAAGCGCACGCAGGCGGTGCTGCGCGTTTGGGGTTACAGCTCCCGGCTCAACCGGGAGAGCGCCTCGAAGACGGCAGCACTTGAGGG
+
CCCCCGGGGGGGGGGGGGGGGGGGGGGGGGGGGGGGGGGGGGGGGGGGGGGGGGGGGGGGGGGGGGGGGGGGGGGGGGGGGGGGGGGGGGGGGGGGGGGGGGGGGGGGGGGGGGGGGGDGGGGGGGGGGGGGGGGGGGGGGGGGGGGGGGGGGGGGGGGGGCGGGGGGGGGGGGGGGGGGGGGGGGGGGGGGGGG>>FGGGCEEGGGGFFGGGGE>>FGGGGGGGGCEGGGECGG?EGGE:>5A5EG3*:A9C76*3<DGC5C6+0:<EG*<5DFEDB37*5)/*8C52))2))0<FFFF@
@M03506:14:000000000-AKVR1:1:1101:5149:7563 1:N:0:51
ATGAACTCCTACGGGAGGCAGCAGTCGAGAATTTTTCTCAATGGGCGAAAGCCTGAAGGAGCGACGCCGCGTGGGGGATGAATGGCTTCGGCCCGTAAACCCCTGTCATTTGTGAACAAATTGCTTCACCTAACACGTGTAGCATTGATTGTAACGGAAGAGGAAGGGACGGCTAACTCTGTGCCAGCAGCCGCGGTAATACAGAGGTCCCAAGCGTTGTTCGGATCCACTGGGCGTAAAGGGTGCGTAGGCGGTCGGGTAAGTCTGACGTGAAATCTCCGAGCTTAACTCGGAAACTGCG
+
CCCCCGGGGGGGGGGGGGGGGGGGGGGGGGGGGGGGGGGGGGGGGGGGGGGGGGGGGGGGGGGGGGGGGGGGGGGGGGGGGGGGGGGGGGGGGGGGGGGGGGGGGGGGGGEGGGGGGGGGGGGGGGGGGGGGGGGGGGGGGGGGFFFGGGGGGGGGGGGGGGGGGGGGGGGGGGGGGGGGGGGGGGGGGGGGGGGGGGGGGGGGGFGGF9A9CFFGGGGGGGGGGGGGGGGGGGGGGGGDGGCC=5CC8=EGGGGCGBDG=EGEGGGDCDGDG<*<:@CF5).:*/:FAFF05)8>FFFF>
@M03506:14:000000000-AKVR1:1:1101:22930:7574 1:N:0:51
ATGAACTCCTACGGGAGGCAGCAGTCGAGAATTTTTCTCAATGGGCGAAAGCCTGAAGGAGCGACGCCGCGTGGGGGATGAATGGCTTCGGCCCGTAAACCCCTGTCATTTGCGAACAAATTGATTCACTTAACATGTGTATCATTGATTGTAGCGGAAGAGGAAGGGACGGCTAACTCTGTGCCAGCAGCCGCGGTAATACAGAGGTCCCAAGCGTTGTTCGGATTCACTGGGCGTAAAGGGTGCGTAGGTGGCGAGGTAAGTTTGATGTGAAATCTCCGGGCGTAACCCGGAAACGGCA
+
CCCCCFFGGGGGGGGEGGGEGFFGGGGGGGEGGGGGGGG<FGG<FGGEGGGGGGGGGGGGFFEGCGGEGGGGGDEGGCFGGGGGDGGDFEGGGGGEGGG9ACFGFFGFFF<FCCEGGGGFFGGGGGGDFGFAEB<FFGGFCBCE<DCECFGGGGGGGGEGGFFDFDEGD:C7FF:FFGGFGFG9:F7CFGFE7F@FGGGGGDC?@+AE*AFFGGF81:CE*<ECEECFEGFGFGGGGE38C75*2*:DCEE?*5C)*0)99<FGDFF>0:<6**0A07**175:*753(*.4B>DE5)).)
@M03506:14:000000000-AKVR1:1:1101:5214:7581 1:N:0:51
ATGAACTCCTACGGGAGGCAGCAGTGGGGAATCTTGCGCAATGGGCGAAAGCCTGACGCAGCGACGCCGCGTGTGGGATGACGGCCTTCGGGTTGTAAACCACTGTCGGGAGGAACGAATACTCGGCTTCGAATAGGAGCCCGAGGGTGACGGTACCTCCAAAGGAAGCACCGGCTAACTCCGTGCCAGCAGCCGCGGTAATACGGAGGGTGCGAGCGTTGTCCGGAATCACTGGGCGTAAAGGGCGCGTAGGTGGCCCGTTAAGTGGCTGGTGAAATCCCGGGGCTCAACTCGGGGGCTG
+
CCCCCGGGGGGGGGGGGGGGGGGGGGGGGGGGGGGGGGGGGGGGGGGGGGGGGGGGGGGGGGGGGGGGGGGGGGGGGGGGGGGGGGGGGGGGFGGGGGGGGGGGGFFDGGGGGGFGGFGGGGGGGGGGGG:FCGFFFGGGGGG:CEGGGGGGGGGGG,?<FGGGGGGGGGGGGGE7CGFFGGGGGEGGFFGGGGGCEE8:ECGFGEGDEGGGGG58EC/;?CECEGGGC?CFGFFGDEGEGGGGDGGGGG557?EG8>FDCCD5<7CG5*:<9<F?FBFF<>BGGFCFFGFAF)7BDDDDE
@M03506:14:000000000-AKVR1:1:1101:14683:7582 1:N:0:51
ATGAACTCCTACGGGAGGCAGCAGTAGGGAATATTGGACAATGGGCGAAAGCCTGATCCAGCGACGCCGCGTGAGGGATGAAGGCCTTCGGGTTGTAAACCTCTGTTGTTGGGAAAGAAGCCGGGTGCATAACCCGGTGACGGTACCCAACGAGGAAGCCCCGGCTAACTACGTGCCAGCAGCCGCGGTGAGACGTAGGGGGCGAGCGTTATCCGGATTCACTGGGCGTAAAGGGCGCGTAGGCGGTTACGTAAGGCCGATGTGAAAAGTCACGGCTCAACGGTGATCGGGCAACGGATAC
+
CCCCCGGGGGGGGGGGGGGGGGGGGGGGGGGGGFGGGGGGGGGGGGGGGGGGGGGGGGGGGGGGGGGGGGGGGGGGGGGGGGGGGGGGGGGGGGGGGGGGGGGGGGGGGGGGGGGGGGGGGGGGGGGGGGGGGGGGGGGGGGGGGGGGGGGGGGGGGGGGGGGGDGGGGGGGGGGGGGGGGGGGGGGGGGGGGGGGGGGGGGGECGGGCGDFGFGGGGGGGGGGDFGG::8CFFDDGGG5CGGFGG5C?CEGGGG4@@DD5EGG<7ACFF7*79<5)5C=4)5*/):*-*03))..5)0.)
@M03506:14:000000000-AKVR1:1:1101:18848:7611 1:N:0:51
ATGAACTCCTACGGGAGGCAGCAGTAACGAATCTTCCGCAATGCACGAAAGTGTGACGGAGCGACGCCGCGTGTAGGACGAAGCCCTTCGGGGTGTAAACTACTGTCAGGGGTTAGAAAGTTCTGATCAACCCCAGAGGAAGGCACGGCTAACTCTGTGCCAGCAGCCGCGGTAAGACAGAGGTGCCGAGCGTTAGGCGGAATCACTGGGCTTAAAGCGTGTGTAGGCGGATCGTTAAGTGCCTTGTGAAATCCCACGGCTCAACCGTGGAACTGCTGGGCATACTGGCGGTCTGGAGCAA
+
CCCCCGGGGGGGGGGGGGGGGGGGGGGGGGGGGGGGGGGGGGGGGGGGGGGGGGGCGEGGGGGGGGGGGGGGGGGGGGGGGFGGGGGGGGGGGGGGGGGGGGGGGGGGGGCFEGGGGFGGGGGGGGGGGGGGGGGGFFGCEFGGGGGGGGGGGGGGGGFGFGGGFGGGGGGGGGGGFGFDGE<FGGGGGFGGGEG:EFGEGGGGGGGGGGGGGGGFFGGGGGGGGGCGGGGGGCFG==FFGGGGGGGG7<CC7EGFF@DGGG*2?DGGFDE*9CFCGF6CFF:+AB7FFG>F3>4)95>)0
@M03506:14:000000000-AKVR1:1:1101:15406:7652 1:N:0:51
ATGAACTCCTACGGGAGGCAGCAGTGGGGAATCTTGCACAATGGGCGAAAGCCTGATGCAGCGACGCCGCGTGGGGGATGAAGCTTCTCGGAGTGTAAACCCCTTTCGATCCGGACGAATGCCTCGCAAGAGGAGTGACGGTACGGATATAAGAAGCCCCGGCTAACTACGTGCCAGCAGCCGCGGTAATACGTAGGGGGCCAGCGTTGTTCGGAATTACTGGGTGTAAAGGGTTCGTAGGCGGTGTGGCAAGTTGGGAGTGAAATCTCTGGGCTCAACCCAGAGACGGCTTCCAAAACGT
+
CCCCCGGGGGGGGGGGGGGGGGGGGGGGGGGGGGGGGGGGGGGGGGGGGGGGGGGGGGGGGGGGGGGGGGGGGGGGGGGGGGGGGGGGGGGGGGGGGGGGGGGGGGGGGGGGGGGGGGGGGGGGGGGGGGGGGGGGGGGGGGGGGGGDGGGGGGGGGGGGGDGGGGGGGGGGGGGGGBFGCGGGGGGDGFEFGGGGGGGGGGECGG8CGGGFGD5?GGFFFFGG88/CF?EGGGGFGDFGCFCE5=5CEF=FF7?FGF9DGGDFGGF7C><@G45=*97*9@@*:75>:3<94?*9/55).
@M03506:14:000000000-AKVR1:1:1101:3278:7661 1:N:0:51
ATGAACTCCTACGGGAGGCAGCAGTCGAGAATTTTTCTCAATGGGGGAAACCCTGAAGGAGCGACGCCGCGTGGAGGATGAAGGTCTTCGGATTGTAAACTCCTGTCATTGGTGAACAAGGTTCATACGTTAACTGCGTGTGCATTTATAGTACCCGAAGAGGAAGAGACGGCTAACTCTGTGCCAGCAGCCGCGGTAATTCAGAGGTCTCAAGCGTTGCTCGGATTCATTGGGCGTAAAGGCTTCGTAGGCGGCGCGGTAAGTCGGGTGTGTAATCTCGGAGCTTAACTCCTAAACTGCC
+
-ACCCGCGGGDDF;BC:7@CGGFGFGGDFGGFGGGCC@FCGFGGF;+@FGF6@C,:CFECFGEGGDGEGGC@>+4E:FFFGF,BBFEFFGG>F:8C<FGG,C5F=FEEFEAG,AF<?FG8DG,E,BFFGGAFFFF9FCFGG<=FF9,3CB<@DA<DF+>@:FD<CG<,>FFGD3<:FFFC;@FEGEC*25D7**4<*4*2++52,57BEF<9+9B83:=*>>EB***<<:<7+**:CE**<7*<*2><6/5C):5<EFGC*172C*/)29*.**:?:@FFF3:E*/:*67*5*94*/9?F8
@M03506:14:000000000-AKVR1:1:1101:25022:7683 1:N:0:51
ATGAACTCCTACGGGAGGCAGCAGTGGGGAATTGTTCGCAATGGGCGCAAGCCTGACGACGCAACGCCGCGTGGAGGATGAAGACCTTCGGGTCGTAAACTCCTTTCGATCGAGACGAATGGCTTCCGGGTGAACAATCCGGGAGAATGACGGTACCGAGAGAAGAAGCCCCGGCTAACTCCGTGCCAGCAGCCGCGGTAATACGGGGGGGGCAAGCGTTGTTCGGAATTACTGGGCGGAAAGGGCTCGTAGGCGGCCAACTAAGTCAGACGTGAAATCCCTCGGCTTAACCGGGGAACTG
+
CCCCCGGGGGGGGGGGGGGEGGGGGGGGGFGGGGGGGGGGGGGGGGGGGGGGGGGGGGGGGGGGGGGGGGGGGE=<F>FGGGGFFGGGGGGGGGGGGGGGFFGFGGGGGGGGGGGGGFFGGGC=BFGGGGGGFFGFGGFGGGGFGGCFGG9:EGFGFGEFCCFFFFGG:@<CFDCFGGGGFGGFFGGF75CGFGGDGG*:E+AFEGGGDCGD>C5CFG*;EE=C/?EE569EFFC55:):5CFED5E/**1>CCGG*<5CA?C?C*<7CDC>FGFGC8F99:)::)7)3C4<D>B>@35)9
@M03506:14:000000000-AKVR1:1:1101:4186:7697 1:N:0:51
ATGAACTCCTACGGGAGGCAGCAGTGGGGAATTTTGCGCAATGGGGGAAACCCTGACGCAGCAACGCCGCGTGGAGGATGAAGTCCTTCGGGACGTAAACTCCTTTCGATCGGGACGATAATGACGGTACCGAGGGAAGAAGCCCCGGCTAACTTCGTGCCAGCAGCCGCGGTAATACGAGGGGGGCGAGCGTTGTTCGGAATTATTGGGCGTAAAGGGCGCGTAGGCGGGTCAGCAAGTCCGGGGTGAAATCCTTCGGCTTAACCGGAAAAGTGCCTTGGATACTGCTGACCTCGAGGGG
+
CCCCCGGGGGGGGGGGGGGGGGGGGGGGGGGGGGGGGGGGGGGGGGGGGGGGGGGGGGGGGGGGGGGGGGGGGGGGGGGGGGGGGGGGGGGGGGGGGGGGFGGGGGGGGGGGGGGGGGGGGGGGGGGGGEGGGGGGGGGGGGGGGGFEGGGGFCDFGFFEGGGGGGGGGGGGGGE9FCFFFEEGEGGGGC?E8;>8CFCGEE5CEGFGGGFGECEDGFGGGDEGGGGGGDGGCCCFFCDFFGGGGG5<=6E9:EC>CFGDCEFGFGGGGGGF<*:70**9CF?FC?FF4C41?495375>)
@M03506:14:000000000-AKVR1:1:1101:25710:7700 1:N:0:51
ATGAACTCCTACGGGAGGCAGCAGTCGAGACTTTTTGACAATGGGGGAAACCCTGATCGAGCGCCGCCGCGTGGAGGATGAAGGTCTTCGGGTTGTAAACTCCTGTCATTTGGGAACAAGGCGTGAGTATTAACCGTGCTCGTATTGATAGTACCAGAAGAGGAAGGGAAGGATAACCCTGTGCCAGCAGCCGAGGTAATACATAGGTCTCAAGCTGTGGTCGGTTGCCTTGGGCGTACAGGGTGATTAGGGGGGCCTGGAAGTCGGGTGTCAAATTCGGGAGCTCAACTCTGAACCTGCC
+
@CC<B@CE<FCGGF7@@F;,B;FFEFCC7;+CFFC9CF,F9F9DG7:@CECC7FF6CDC7CFF+@FC++:>@>+,CC+E?B,C,B5CFA<:F<FFGGG9,,5E<=?F5FFEFFC,B?<FF,BC+=+=8:@CAAC<F+BF+,+8+@7F,=,@@F9FCF<FCCF>FCCCC,,**6,>FC,,,27,<?F7*,,2:*41:;<+<?B4+,+45B++?CB+++35*308**1/*++30+7*:=8)*+**:C:+*0<:*)/*/203**+22<5*)*1*)2*:+***07)0**)2*(*1)1**)05))0
@M03506:14:000000000-AKVR1:1:1101:23586:7702 1:N:0:51
ATGAACTCCTACGGGAGGCAGCAGTAGGGAATTGTTCGCAATGGGCGCAAGCCTGACGACGCAACGCCGCGTGGGGGATGAAGATCTTCGGGTCGTAAACTCCTTTCGATTGGGACGAATTCCCTGGCGGTGAACAATCTCGGGGGTTGACGGTACCGAGAGAAGAAGCCCCGGCTAACTCCGTGCCAGCAGCCGCGGTAAGACTGGGGTGGCCAGCGTTGGTCGGAATGACGTGGGGGAAAGGGGTCGTAGGCGGCCGAGTAAGGCAGACGTAAAAGCCTTGGGCTCAAGCGGGGAAGTG
+
CCCCCGGGGGGGGGGGGGGGGGGGGAFGGGGGG<FEGGGGGGGGGGGEGGGGGGGGGGD@FG@FGEFGGGGGG=++@C@FGGGG,BFGFGGGB>FGGGG95>FG,FGF<,EFG8FGGGD,>FAFGG7,@CF:@<,3>:8;,,*<C*<C<C,*:<CF2=*F:F*?::7,<FG*/::EGG6+<CC*A8;C@CCF8FG*/CE88+<++<555*:E**+/*/2/85C+?E:8*+++;*;/*/)17/7*::/*:7**1+>):<C)*:790*00**08**/*0**00*)<5)*))2*,)8.)).066
@M03506:14:000000000-AKVR1:1:1101:22911:7707 1:N:0:51
ATGAACTCCTACGGGAGGCAGCAGTCGAGAATTTTTGACAATGGGGGAAACCCTGATCGAGCGACGCCGCGTGGAGGATGAAGGTCTTCGGATTGTAAACTCCTGTCATTGGGGAACAAGGTGCATACGTTAACTGCGTGTGCATTGATAGTACCAGAAGAGGAAGAGACGGCTAACTCTGTGCCAGCAGCCGCGGTAATACAGAGGTCTCAAGCGTTGTTCGGATTCATTGGGCGTAAAGGGTGCGTAGGAGGCGCGGTAAGTCGGGTGTGAAGTTTCGGGGCTTACTTACGAAATTGCA
+
CCCCCGGGGGGGGGGGGGGEGGGFFGGGGG;FGGGGGGGGGGEFGG>FGGGGGGGGEGCFGDGGGGGCCGEFGGDFGCFFGFG8FFDFGGGBFGGGGGFGGGGFGGGFEFFFFCC+=AF<FG@FGGDCFFGGGDG99FFCFGGGGDEGGGGGGGFFG7,DFFFGFG:FCGG*F<FF79F9FCFGGBFGGGGFEG7:CEEC9;FF9CCBCFGG?FGGGD==FE8C5*89@CCFD5C5E=9FFFGG5/>D5/5+0*2>=3)//*0<+>597C:577*<?/**)).**)264*/-)<).)*/9*
@M03506:14:000000000-AKVR1:1:1101:20234:7711 1:N:0:51
ATGAACTCCTACGGGAGGCAGCAGTGGGGAATATTGGACAATGGGGGCAACCCTGATCCAGCAATGCCGCGTGAGTGATGAAGGCCTTAGGGTTGTAAGGCTCTTTCGCCCGCGACGATGATGACGGTAGCGGGAGAAGAAGCCCCGGCTAACTTCGTGCCAGCAGCCGCGGTAATACGAAGGGGGCGAGCGTTGTTCGGATTTACTGGGCGTAAAGGGCGCGTAGGCGGCCCTCCTTGTCGCGTGTGAAAGCCCCGGGCTCAACCTGGGAATGGCGCGCGAAACGGGGGGGCTGGAGTTC
+
CCCCCGGGGGGGGGGGGGGGGGGGGGGGGFGGGGGFGGGGGGGGGGGGGGGGGGGGGGGGGGGGGGGGGGGGGGGFGGGGGGGGGGGGGGGGGGGGGGGGGGGGGGGGGGGGGGGGGGGGGGGGGGGGGGGGGGDGGGGGGGGDFGGGGGGGGGFFGGFGGGGGGGGGGGGGGGGGGGGGGGGGGGGG>CGG8:EGFGGGGGDGGFFGGGGGGDCEGGGGEGGGEGGGGG5CEFGEGFF9EEFGEGEGC?FFDGFDEEGDC:>FFGCGCC:9*2>6C@GDG>B5=FDBB55;@5>EFF))*
@M03506:14:000000000-AKVR1:1:1101:15189:7776 1:N:0:51
ATGAACTCCTACGGGAGGCAGCAGTAGGGAATCTTGGACAATGGGGGAAACCCTGATCCAGCCATGCCGCGTGAGTGATGAAGGCCTTCGGGTTGTAAAACTCTTTCGGCGGGGACGATAATGACGGTACCCGCAGAAGAAGCTCCGGCTAACTTCGTGCCAGCAGCCGCGGTAATACGAAGGGGGCTAGCGTTGTTCGGAATTACTGGGCGTAAAGCGCGCGCAGGCGGCCTTTCAAGTCAGGGGTGAAAGCCCGGAGCTCAACTCCGGAATTGCCTTTGAAACTGTCAGGCTCGAGTAC
+
CCCCCGGGGGGGGGGGGGGGGGGGGGGGGGGGGGGGGGGGGGGGGGGGGGGGGGGGGGGGGGGGGGGGGGGGGGGGGGGGGGGGGGGGGGGGGGGGGGGGGGGGGGGGGGGGGGGGGGGGGGGGGGGGGGGGGGGGEGGGFGGGGGGGGGDGGGGGGGGGGGGGGGGGGGGGEGGGGGGGGGGGGGGGGGGGGGGGFFGGGGFGGGGGGGGGDGGCEGGGGGGGGGGCCGGGGFGDF@>FFCFGGGGGGGGFGGCDG)CDD679C>FGGG5:F<FGG=C>F69<EFFB<*6:?05<55?F6
@M03506:14:000000000-AKVR1:1:1101:16185:7790 1:N:0:51
ATGAACTCCTACGGGAGGCAGCAGTCGAGAATTTTTCTCAATGGGGGAAACCCTGAAGGAGCGACGCCGCGTGGAGGATGAAGGTCTTCGGGTTGTAAACTCCTGTCATTTGGGAACAAGTCGTACGTAGTAACTGTACGTGCGTTGATAGTACCAGAAGAGGAAGAGACGGCTAACTCTGTGCCAGCAGCCGCGGTAATACAGAGGTCTCACGCGTTGTTCGGATTCATTGGGCGTAAAGGGTGCGTCGGTGGCGCGGTAAGTCGGGTGTGAAATTTCGGAGCTTAACTCCGAAACTGCA
+
@CCCCGGFGGGGGGGGGGGGGCFGGGGGGGGGGFGGGEFGGGGGGGD@FGCFGGGGGGCFGGGGGGGGGGDGGGCFEEFF=FGGGGFGA<BCFGEGCAAFGGGFFGGGGGFGGGGGGFDEFECFGFGGGGGGDGGGF9FFFGFGGDGCGGCAFGG9@<<FCFGD7FCGCFC@CC:FG<F9C<FGF;FFG:<CECGG18*<EGG?FG7<8FDG+CFE=8=EECEGD**0+3<CE=F=*//*+<CFE55/*1>EDGCCEDC)2:90<75C:CE>0;*2:?75C@):2<:@A*=:))0)7*/9*
@M03506:14:000000000-AKVR1:1:1101:17247:7807 1:N:0:51
ATGAACTCCTACGGGAGGCAGCAGTGGGGAATATTGGACAATGGGGGCAACCCTGATCCAGCCATGCCGCGTGTGTGAAGAAGGCCTTCGGGTTGTAAAGCACTTTTGTCCGGAAAGAAAAGCATTCGGTTAATACCCGGGTGTTCTGACGGTACCGGAAGAATAAGCATCGGCTAACTTCGTGCCAGCAGCCGCGGTAATACGAAGGGTGCAAGCGTTACTCGGAATTACTGGGCGTAAAGCGTGCGTAGGTGGTTCGTTAAGTCTGTCGTGAAAGCCCCGGGCTCAACCTGGGAATGGG
+
CCCCCGGGGGGGGGGGGGGGGGGGGGGGGEGGGGGGCGGGGGGGGGGGGGGFEGGGGGGGGGGGGGGGGGGGGGFFGGGGGGGGGGGGGGGGGGGGGGGGGGGGGGGGEGGGGGG7EGGGGGGFADGGGEEGGGGGGGGGGGGGGGGGGGGGGGGFGGGGGDEEGGGGFGGGGGFGGGGF,CEF>FFGFFGGGGGGCGDGFC@E@=EEGGEGGGGFEGGGG9CEGE8CCFFGGGGGDECCGGGEE5ECEGGGCEGDF?<CGGFGGGGGGGGFG:3+*)2975@GCE*93545<:>)<)69)
@M03506:14:000000000-AKVR1:1:1101:15396:7815 1:N:0:51
ATGAACTCCTACGGGAGGCAGCAGTCGAGAATTTTTGACAATGGGGGAAACCCTGATCGAGCGACGCCGCGTGGAGGATGAAGGTCTTCGGATTGTAAACTCCTGTCATTGGGGAACAAGGTGCATACGTTAACTGCGTGTGCATTGATAGTACCCGAAGAGGAAGAGACGGCTAACTCTGTGCCAGCAGCCGCGGTAATACAGAGGTCTCAAGCGTTGTTCGGATTCATTGGGCGTAAAGGGTGCGTAGGCGGCGCGGTAAGTCGGGTGTGAAGTCTCGGAGCTTAACTCCGAAACTGCA
+
CCCCCGGGGGGGGGGGGGGGGGGGGGGGGGGGGGGGGEGGGGGGGGGGGGGGGGGGGGGGGGGGGGGGGGGGGGGGGGGGFFGGGGGGGGGGGGGGGGFGGGGGGGGGGGGGGGGGGGGGGGGGGGGGGGGGGGGGGGDFGGGGGDFFGGGFCEGGGGGGGGGGGGGGGFGGGGGFFGGCFGGGGGGGGGGFGGGGGCEG9BBC9CGGG9EFGGGGEGEEG@EE5;5<2:<9@FGGGGGGFFEGCCD5CCEGDGGG8B)9:*>+<D5DGG*5:7*<:@CC3)7=CFF?>7F)0)5;>*94/
@M03506:14:000000000-AKVR1:1:1101:19221:7829 1:N:0:51
ATGAACTCCTACGGGAGGCAGCAGTGGGGAATCTTGCACAATGGGCGAAAGCCTGATGCAGCGACGCCGCGTGGGGGATGAAGCTTTTCGGAGTGTAAACCCCTTTCGACCCGGACGAATGCCCCGCAAGAGGACTGACGGTACGGGTATAAGAAGCCCCGGCTAACTGCGTGCCAGCAGCCGCGGTAAGACGTAGGGGGCCAGCGTTGCTCGGAATTACTGGGTGTAAAGGGTTCGTAGGCGGTGTGGCAAGGCGGGAGTGAAATCTCTGGGCTCAACCCAGAGTCTGCTTCCGAAACTG
+
CCCCCGGGGGGGGGGGGGGGGGGGGGGGGGGGGGGGGGGGGGGGGGGGGGGGGGGGGGGGGGGGGGGGGGGGGGGGGGGGGGGGGGGGGGGGGGGGGGGGGGGGGGGGGGGGGGGGGGDGFGGGGGGGGGGGGGGGGCFFGG>FGGGGGGGGGGGGGGGGGGGGGGGGGGGGGGFFGGGGGGGGGGGGGGGFG;FGGCEGDGGFFGCEGGGGGGGGFGCGGGGGFEEC:CFGG=FCGCGFGGGGGGEDGGGFG*:CEF3C5C:?9>FGC>CFG5*:>7FC<B:*:7>/4:6-*6::BFB47
@M03506:14:000000000-AKVR1:1:1101:4311:7842 1:N:0:51
ATGAACTCCTACGGGAGGCAGCAGTGGGGAATATTGGACAATGGGCGCAAGCCTGATCCAGCAATGCCGCGTGAGTGAGGAAGGCCTTAGGGTTGTAAAGCTCTTTCACCCACGACGATGATGACGGTAGTGGGAGAAGAAGCCCCGGCTAACTTCGTGCCAGCAGCCGCGGTAATACGAAGGGGGCGAGCGTTGTTCGGATTTACTGGGCGTAAAGGGCGCGCAGGCGGCGATCTTTGTCAGGCGTGAAAGCCCCGGGCTTAACCTGGGAATGGCGCTTGGGACGGGCTCGCTAGAGATC
+
CCCCCGGGGGGGGGGGGGGGGGGGGGGGGGGGGGGDFFGGGGGGGGGGGGGGGGGGGGGGGGGGGGGGGGGFGGGGGGGGGGGGGGGGFGGGGGGGFGGGGGGGGGGGGGGGGGGGGGGGGGGGGGGGGGGGGGGGGGGGGGGGGGGGGGGGGGGFGFGGGGGGGGGGGGGGEEGGGGGFCGGGGGGGGGGGGGGCCFGGGGDGG7CGGGGGG588FGGGGGGGGGGGGGGGGEGEFGGFGGGGGGGGDFFF<=5/?>DGG54FF:+0:F*7CDGGGFGCF>F=FECD>)71>)85*9=6*
@M03506:14:000000000-AKVR1:1:1101:12174:7891 1:N:0:51
ATGAACTCCTACGGGAGGCAGCAGTAAGGAATATTTGTCAACGGACGCAAGTCTGAACCAGCCATGCCGCGTGGAGGATGAAGGTCCTCTGGATTGTAAACTTCTTTTACCTGGGAAGAAATCCACAAATTCTTTTGTGGTTGACGGTACCAGATGAATAAGCACCGGCTAACTCCGTGCCAGCAGCCGCGGTAATACGGAGGGTGCAAGCGTTATCTGGATTCACTGGGTTTGAAGGGTGCGTAGGTGGGTTGGTAAGTCAGTGGTGAAATCACCAGGCTAAACTTGGAAACTGCCATTG
+
CCCCCGGGGGGGGGGGGGGGGGGGGGGCFGGG9FG<6FGGG<FGC:F@FGD@FGGGGADFGGFGCFGGGGGGGGGGGGGGGGGGGGGGGCFGEFFEEFGFF<EFAGCFC?5AFGFECECFDGFGGG8=AFGA??FEFEEF=+8F=BFCFFCFG<,5<FDBFGFFE8CF::CCFG9@FG@C@,3DCFFGEG<*F**@DBED@E*C<E72+?FEE**29+>7;+<:CCG99B915*33=<5*/*:ECEGCGGEECEDD?=DF+A>C9F?FF6+9C*0:0)974))++1:7:**35*=F:?*/1
@M03506:14:000000000-AKVR1:1:1101:17058:7898 1:N:0:51
ATGAACTCCTACGGGAGGCAGCAGTGGGGAATTTTGCGCAATGGGGGAAACCCTGACGCAGCAACGCCGCGTGGAGGATGGAGGTCTTTGGATTGTAAACTCCCTTCGACCGGGACGATTATGACGGTACCGGTGGAAGAAGCACCGGCTAACTCTGTGCCAGCAGCCGCGGTAATACAGAGGGTGCAAGCGTTGTTCGGAATTATTGGGCGTAAAGGGCGCGTAGGCGGTGTCGCAAGTCCGTGGTGAAATCTCCAGGCTCAACTTGGAGTCTGCCGCGGAAACTGCGGTGCTAGAGTGG
+
CCCCCGGGGGGGGGGGGGGGGGGGGGGGGGGGGGGGGGGGGG9FFGGGGGGGGGGDGEGGGGGGGGGGGGGEGGGGGGGGGGGGGGGGGGGGGGGGGGGGGGGGGGGGGGGGGGGGGGGGGGGGGGGGGGGGDGGGGGGGGGGGGGGGGGGGGGGGGFGGGFGGGGFGGGGGGGGGGGGGFFGGGGGGGGGG88CGDCEEGGG?FGC9EGGGGGEGGGGCEEGGGGGGGG8>CGEGGGGGGGGCFG=C9FGGD+<CCFFGGDGFGCFFGGG:FGFFFDDDGF>EC=>61757D6F?47@?)
@M03506:14:000000000-AKVR1:1:1101:2770:7907 1:N:0:51
ATGAACTCCTACGGGAGGCAGCAGTCGAGAATTTTTCTCAATGGGGGAAACCCTGAAGGAGCGACGCCGCGTGGAGGATGAAGGTCTTCGGGTTGTAAACTCCTGTCATTTGGGAACAAGTGCCGGTACGTAACTGCTACCGACTTGATAGTACCAGAAGAGGAAGAGACGGCTAACTCTGTGCCAGCAGCCGCGGTAATACAGAGGTCTCAAGCGTTGTTCGGATTCATTGGGCGTAAAGGGTGTGTAGGTGGCGCCGTAAGTCGGGTGTGAAATTTTAGAGCTTAACTCTGAAACTGCA
+
CCCCCGCFEGFFGGGGGGGFGGGGGGGGGFFGGGGGGGGGGGGGGGGGGGGGGGGGGGGGGGGGGGGGGGGGGGGGGEAFGGGGGGCCFEGEGGGGGGGGGGGGGFGGDGGGGFFEFDGGGGGGGGGGGGFGFGGDFFFFGEGGGGGFFFGGGGGG@FFCFGFCFGGFEGGEEGGGGGGGFGGG;BGFFFFFECGGCEGG9FB9FGGGFFFGGCFE*;888CEEEE*<A<EFGGGD5?<CFG50:=E*<CF99CFGC3CD57CF+/>D=D*):00A**2>F@=CC@>?AGB>?B47*8@F/
@M03506:14:000000000-AKVR1:1:1101:9326:7907 1:N:0:51
ATGAACTCCTACGGGAGGCAGCAGTCGAGAATTTTTGACAATGGGGGCAACCCTGATCGAGCGACGCCGCGTGGAGGATGAAGGTCTTCGGATTGTAAACTCCTGTCATTGGGGAACAAGGTGCATACGTTAACTGCGTGAGCGTTGATAGTACCCGAAGAGGAAGAGACGGCTAACTCTGTGCCAGCAGCCGCGGTAATACAGAGGTCTCAAGCGTTGTTCGGATTCATTGGGCGTAAAGGGTGCGTAGGCGGCGCGGTAAGTCGGGTGTGAAATCTCGGAGCTTAACTCCGAAACTGCA
+
CCCCCGGGGGGGGGGGGGGGGGGGGGGGGGGGGGGGGGGGGGGGGGGGGGGGGGGGGGGGGGGGGGGGGGGGGGGGGGGGGGGGGGGGGGGGGGGGGGGGGGGGGGGGGGGGGGGGGGGGGGGGGGGGGGGGGGGGGGGGGGGGGGDGGGGGGGFGGD@FCGGGGGGGGFGGGGD@EGGGGGCDGGGGGGGGGGGGGGGGGGGGGFGGGGGGGGGGGEGGGGGGGEEGFGFGGG=E*?DGGEGGGGGDC=*6DEEGC@GGEEFCFGGGEGGECCFC:8CC<775*6??AC=7>B35@?BF1
@M03506:14:000000000-AKVR1:1:1101:3844:7908 1:N:0:51
ATGAACTCCTACGGGAGGCAGCAGTGGGGAATCTTGCACAATGGGGGCAACCCTGATGCAGCGACGCCGCGTGAGCGATGAAGCCCTTCGGGGTGTAAAGCTCTTTCGGCAGGGACGATAATGACGGTACCTGCAGAAGCAGCCGCGGCTAACTACGTGCCAGCAGCCGCGGTAATACGTAGGCAGCGAGCGTTGTTCGGAGTTACTGGGCGTAAAGGGTGTGTAGGCGGTTTTCTAAGTTTGGTGTGAAATCTCCCGGCTCAACCGGGAGGGTGCGCCGAAAACTGGGAGCCTAGAGTGG
+
CCCCCGGGGGGGGGGGGGGGGGGGGGGGGDCFGGGFGGGGGGGGGGGGEGGGGGGGGGGFGGGGGGGGGGGGGCGGGGGGGFGGGGGGGGGGGGGGGGCGGGGGGGGGGGGGGGGFGDGGGGGGGGGGGGGGFFGGGGGGGFCGGGGGCEEGGGGGGF:CFCGEFGGGGGGGG7CEFGGCFF5FFGGG*8CGEGGEFGGCEE*;<<ECCGDG8**:9@ECG=5@<:@@CECCCC?E79>9+++>:E:CC+9:C9<>F@DG*76677EGD3:><*7*).9DC).:7)*0(27()0609F475
@M03506:14:000000000-AKVR1:1:1101:5461:7928 1:N:0:51
ATGAACTCCTACGGGAGGCAGCAGTGGGGAATATTGGACAATGGGCGCAAGCCTGATCCAGCAATGCCGCGTGAGTGATGAAGGCCTTAGGGTTGTAAAGCTCTTTCGCCCGCGACGATGATGACGGTAGCGGGAGAAGAAGCCCCGGCTAACTTCGTGCCAGCAGCCGCGGTAATACGAAGGGGGCGAGCGTTGTTCGGATTTACTGGGCGTAAAGGGCGCGTAGGCGGCGCCGCAAGTCGAGTGTGAAAGCCCCAGGCTCAACCTGGGAGGTGCGCTCGAGACTGTGGTGCTGGAGTTC
+
CCCCCGGGGGGGGGGGGGGGGGGGGGGGGGGGGGGGGGGGGGGGGGGGGGGGGGGGGGGGGGGGGGGGGGGGGGGGGGGGGGGGGGGGGGGGGGGGGGGGGGGGGGGGGGGGGGGGGGGGGGGGGGGGGGGGGGGGGGGGGGGGGGGGGGGGGGGGGGGGGGGGGGGGGGGGGGGGGGGGGGGGGGGGGGGGE>EGGGGGGGD?FGFGGGGGGGGGGGGGGGGGGGGGGGGGDEGEDCD9FGGGEEFGFGEGGCGGDEGGC67<ECEFGGFBG37CDFD5C3<FE=DFBD)16?@F>F6?*
@M03506:14:000000000-AKVR1:1:1101:13975:7935 1:N:0:51
ATGAACTCCTACGGGAGGCAGCAGTTGGGAATCTTGGACAATGGGGGAAACCCTGATCCAGCCATGCCGCGTGAGTGATGAAGGCCTTCGGGTTGTAAAACTCTTTCGACGGGGACGATAATGACGGTACCCGTAGAAGAAGCTCCGGCTAACTTCGTGCCAGCAGCCGCGGTAATACGAAGGGGGCTAGCGTTGTTCGGAATTACTGGGCGTAAAGCGTGCGCAGGCGGCCTTTCAAGTCCGTGGTGGAAGCCCGGAGCTCAACTTCGGAACTGCCATTGAAACTGTTTGGCTTGAGTAC
+
CCCCCGGGGGGGGGGGGGGGGGGGGGCFGGGGFGGGDFGGGGGGGDEGGGGGGGGGGAGGGGFGGGGGGGGGG=@FFGGGGGGGGGGGGGGGGGGGGGGGGGGGGGGCGEEGGGGGGG:?CFGGFGGGGC9FGFGGEFFGG@CFDD7FG7CCGGGAFFC:FBCFC@FGCE<F@FF;CCC:CCFGGE>CEGGGGF*4BFEGDDFF<ECCCFGE?CEGFGG8/8EDEEGG5CCEGDECFGGFG+::>::**:909CCC=)7C6?C+*2+::D57D*79F4*::46++*0*)0<6:F>7./9**
@M03506:14:000000000-AKVR1:1:1101:9856:7955 1:N:0:51
ATGAACTCCTACGGGAGGCAGCAGTGGGGAATCTTGCACAATGGGCGAAAGCCTGATGCAGCGACGCCGCGTGAGCGATGAAGCCCTTCGGGGTGTAAGGCTCTTTCGACGGGAACGATAATGACGGTACCCGGAGAAGAAGCTGCGGCTAACTACGTGCCGGCAGCCGCGGTAATACGTAGGCAGCGAGCGTTGTTCGGAATTACTGGGCGTAAAGAGTGTGTAGGCGGTGCTCCCAGTCTGTTGTGAATTCTCCCGGCTTAACTGGGAGGGTGCAGCGGAAACTAGAGTGCTAGAGGGG
+
CCCCCGGGGGGGGGGGGGGGGGGGGGGGGGDGGGGFGFGGGGGGGGGGDEGGGGGGGGGGGGGGGGGGGGGGGGGGGEGGGGCFFGGGG@EGGGGGFFCGGDGGGGG@FFGGDGGFCEFGGGGDFCGGFCGGGGGGGGGG@EFGGGEGGGGGGEFGGGG7FFGGGGGFEGCECB@CGF8:9:EF?>*?EE>E*AEGD7?EE*;C7<ACC5*/:5CCC9C<EGDE7<<<>>*2:9<EFG*+<CFGFDC<E7+0?CE:*0571:>7<CFGF*/)995C76CD38)20*0*->9AFFF77FF:)
@M03506:14:000000000-AKVR1:1:1101:9322:7982 1:N:0:51
ATGAACTCCTACGGGAGGCAGCAGTCGAGAATTTTTGACAATGGGGGAAACCCTGATCGAGCGACGCCGCGTGGAGGATGAAGGTCTTCGGATTGTAAACTCCTGTCATTGGGGAACAAGGTGCATACGTTAACTGCGTGTGTATTGATAGTACCCGAAGTGGAAGGGACGGCTAACTCTGTGCCAGCAGCCGCGGTAATACAGAGGTCCCAAGCGTTGTTCGGATTCATTGGGCGTAAAGGGTGCGTAGGCGGCGCGGTAAGTCGGGTGTGAAATCTCGGGGCTTAACCCAGAGGCTGCT
+
CCCCCGGGGGGGGGGGGGGGGGGGGGGGGGFGGGGGGGGGGGGGGGGGGGGGGGGGGGGGGGGGGGGGGGGGGGGGGGGGGGGGGGGGGGGGGGGGGGGGGGGGGGGFGGGGGGGGGGGGGGGGGGGGGGGGGGGGGGGGGGGGGGGGGGGGGGCGGDEFGGGGGGGGGGGGGGGGGGGGGGGGGGGGGGGGGGGGGEGGGGGGGFGGGGGGGGGGCED8CCEG>CCGGFGGGFFGECDFF7CGGDGG=EGGD5CGGDGGDCFGFDGGGGGFFCFC>BDFDEDGE>FFA7>8FFFFDFFB/
@M03506:14:000000000-AKVR1:1:1101:8708:7985 1:N:0:51
ATGAACTCCTACGGGAGGCAGCAGTGGGGAATATTGTACAATGGGGGAAACCCTGATCCAGCGACGCCGCGTGTGTGAAGAAGGCCTGCGGGTTGTAAAGCACTTTTAGTGGGGATGAAATGTGCAGGGTTAATACCTCTGCATTTTGACCTAACCCACAGAAAAAGCACCGGCTAACTCTGTGCCAGCAGCCGCGGTAATACGGAGGGTGCAAGCGTTAATCGGAATTACTGGGCGGAAAGCGTGGGCCGATGGTTGGCTAAGGCAGACGTGAAATCACCGGGCTCAGCCTGGGAAGTGC
+
CCCCCFGGGGGGGG7CCGGGGEFGGGGGGGGFEGGG,,<CEFGGCCC:C@AFGGG8FFFCFFDCF@EFGGGGGGGGGEE<FFFFFFF@FGCE6B+F<FA,,,BEF<FF8<CEFG+BFDDD9FFGG9DGGFFFGFCGGAFG8CFFGGGEG<F<FE?F@FGC>GE@<:<FECFC:FFCFFGFC9C9CF2,8FFF2*413C:BF2>EFGCE*/;*39+*12;8C0+28C8FF7<+3+8CC5):E7*2/**1**2*)A/*3))*3<00***1*2*0*73:**227>)7*)*93*).5774).97/
@M03506:14:000000000-AKVR1:1:1101:17272:7987 1:N:0:51
ATGAACTCCTACGGGAGGCAGCAGTCGAGAATTTTTCTCAATGGGCGAAAGCCTGAAGGAGCGACGCCGCGTGGGGGATGAATGGCTTCGGCCCGTAAACCCCTGTCATTTGCGAACAAATTGACTCACCTAACACGTGTGTCATTGATTGTAGCGGAAGAGGAAGGGACGGCTAACTCTGTGCCAGCAGCCGCGGTAATACAGAGGTCCCAAGCGTTGTTCGGATTCACTGGGCGTAAAGGGTGCGTAGGCGGTCGGGCAAGTCTGACGTGAAATCTCCGGGCCTAACCCGGAAACTGCG
+
CCCCCGGGGGGGGGGGGGGGGGGGGGGGGGGGGGGGGGGGGGGGGGGGGGGGGGGGGGGGGGGGGGGGGGGGGGGGGGGGGGGGGGGGGGGGGGGGGGGGDFGGGGGGGGGGGGGGGGGGGGGGGGGGGGGGGGGGGGGGGGGGGFGGGGGGGGGGGGGGGGGGGGGCFGGGG7FGGGGGGGFFG?EGGGGGGGGGGGDGGGGGGGGGGEFF?FGGGC=EGGGGG5CCFFFF6FGGGGCFC?CGGGGGEGGGGGGGGFGGCCFCEGGFGG:)5C>FGF*:9:B=CFFF?CF1@:3:5@FFB
@M03506:14:000000000-AKVR1:1:1101:9989:8005 1:N:0:51
ATGAACTCCTACGGGAGGCAGCAGTGGGGAATTTTGCGCAATGGGGGAAACCCTGACGCAGCAACGCCGCGTGGAGGATGAAGTCCCTTGGGACGTAAACTCCTTTCGACCGGGAAGATACTGACGGTACCGGAAGAAGAAGCACCGGCTAACTACGTGCCAGCAGCCGCGGTAAGACGTAGGGGGCCAGCGTTGCTCGGAATTACTGGGCGTAAAGGGTTCGTAGGCGGTGCGGTAAGTCGGAAGTGAAATCTCTGGGCTTAACTCAGAGGCTGCTTTCGAAACTGCCGTGCTAGAGTGC
+
CCCCCGGGGGGGGGGGGGGGGGGGGGGGGGGGGGGGGGGGGGGGGGGGGGGGGGGGGGGGGGGGGGGGGGGGGGGGGGGGGGGGGGGGGGGGGGGGGGGGGGGGGGGGGGGGGGGGGGGGGGGGGGGGGGGGGEGGGGGGGGGGGGGGGGGGGGGGGGGGGGGGGGGGGGGGGGGGGGGGGGGGGGGGGGGGGGGGGGGGGGGGGGGGGGGGGGGGGGGGGGGCFGGGGGGEDEEEECFFGGGCEEFGCFGC7:CFGFGGGCGGGGFGGGGFGGGGFFGGG>@GGFG*,CDFEFFF6?FF*
@M03506:14:000000000-AKVR1:1:1101:8190:8022 1:N:0:51
ATGAACTCCTACGGGAGGCAGCAGTGAGGAATTTTCCGCAATGGGCGAAAGCCTGACGGAGCGACGCCGCGTGTGGGAAGAAGGCCTTCGGGTCGTAAACCACTGTCGAAGGGGACGATTATGACGGTACCCTTGGAGGAAGCCCCGGCTAACTACGTGCCAGCAGCCGCGGTAAGACGTAGGGGGCAAGCGTTGTTCGGAATTATTGGGCGTAAAGAGCTCGTAGGCGGGATTGGAAGTCCGTGTTGAAAGACCTCGGCTCAACTGAGGGACCGGCGCGGATACTCTAATTCTTGAGGCA
+
CCCCCGGGGGGGGGGGGGGGGGGGGGGGGGGGGGGGGGGGGGGGGGGGGGGGGGGGGGGGGGGGGGGGGGGGGGGGGGGGGGGGGGGGGGGGGGGGGGGGGGGGGGGGGGGGGGGGGGGGGGGGGGGGGGFGGGGGGGGGGGGGGGGGGGGGGGGGGGGGGGGGGGGGGGGGGGGGGGGFGGGGGGGGGGGGEEEGGGGG5EFGGGGGGGGGGGGGGGGGGGGGGGGGGGGGGCFGGGGGGGEGF=GGEGG7<EGCGEGGFDFGGDGGGGGFGGGGDBGDGBB=E?6*<CFAF4@FFF4>8
@M03506:14:000000000-AKVR1:1:1101:8021:8044 1:N:0:51
ATGAACTCCTACGGGAGGCAGCAGTGGGGAATATTGGGCAATGGGCGAAAGCCTGACCCAGCCACGCCGCGTGAGTGATGAAGGCCTTCGGGTCGTAAAGCTCTGTGGGGAGGGACGAATAAGTCCGGTCTTAATACCACCGGGCCCTGACGGTACCTCCTTAGCAAGCACCGGCTAACCCTGTGCCAGCAGCCGCGGTAATACAGGGGGTGCAAACGTTGCTCGGAATTATTGGGCGTAAAGCGCACGTATGCGGTTTGTTCAGTCGGATGTGAAAGACCTTGGCTCAACCGAGGAACTG
+
BCCCCGFGEF<@GGCCF7,@F;EGCFEFGGEF9FGFFGFF<,FGCEGEGEGE8FFFFGGFGFGGGGDFGCC:FEE<AFCFGEC8@<EEDC:FGECCEE<AFGGFFGFFGG@FEGGCFG:CFCGGCGG@::BB,8EFGGB<CFGGEC@FFFGGEGG73,?,:<CGG9,5FFFGG7<C:CCC:+<<:FG98@FFGGGGDC?E*<<9@F*88CCEEC++1CGG5E7AA>*;A+<++<F**:D8*/<EE:CD5:*09<EG;5*52?*++:+*/1*)0:2?D***0)*:<?*9?9?:B)>;>:5)1
@M03506:14:000000000-AKVR1:1:1101:17995:8059 1:N:0:51
ATGAACTCCTACGGGAGGCAGCAGTGGGGAATTTTCCACAATGGGCGAAAGCCTGATGGAGCAACGCCGCGTGCAGGATGAAGGCCTTAGGGTTGTAAACTGCTTTTATCTGTGACGAATATGACGGTAGCAGATGAATAAGGATCGGCTAACTCCGTGCCAGCAGCCGCGGTCATACGGAGGATCCAAGCGTTATCCGGAATTACTGGGCGTAAAGAGTTGCGTAGGTGGCAGAGTAAGTGGGTAGTGAAAGCGTTCGGCTCAACCGAATAAACATTATCTAAACTGCTCAGCTAGAGGA
+
CCCCCGGGGGGGGGGGGGGGGGGGGGGGGGGGGGGGGGGGGGGGGGGGGGGGGGGGGGGGGGGGGGGGGGGGGGGGGGGGGGGGGGGGGGGGGGGGGGGGGGGGGGGGGGGGGGGGGGGGGGGGGGGGGGGGGGGGGGGGGGGGGGGGGGGGGGGGGFDGGGGGGGGGGGGGGGGGGGGGGGGGGGGGGGGEFGEGCFGGGGGFGGGGGCFGGEGGGFFGFFFGGGGGGCFGFE88?FFFDF?FEGE:?9FFFCEDGFGGECGF9*7CCDE)*:*<:?F77*@CF4D?7:=25)9BF@@>5
@M03506:14:000000000-AKVR1:1:1101:6196:8063 1:N:0:51
AATGAACTCCTACGGGAGGCAGCAGTAGGGCATCTTCCGCAATGGACGAAAGTCTGACGGAGCACCGCCGCGTGCGTGATGAATGCTTTCGGGTCGTAAAACTCTGTTGTTAGGGACGAACAAGTGCTAGTTGCATAAGCTGGCACTTTGACGGTACCTAACCAGACAGACACGGCTAACTACCTGTCAGCAGCCGCGGTACTACGAAGTCAGCACTCGTTATTTGAAATAATTAGGCGCAAATCGCGCGCAGGAGGCTTGTTACACCCTATGCCAATGCCCATGGCTCAGCCGTGGAGGG
+
C<@<CC9C@C<C6BF7,6+,6B,E<C6,,,,,;FGGGEEEG:B<C,;6+@6@,;F,,CB+,+6:,,@6+67C6@,+8BE<5C<,CF<FGGG+494+6B<F,555,,<C,:FG<?,B+CEG78338,CF9,,53,,<,E>,E<,+,@,>F,,><+53@<FG:,D,3,*,@,,@,C*>:*?>F92,,?,222,2<,24*1=***5;?;*4:*+++??<++3*;*;++++3+<0+0<++0+)***/+<://E5=ED****)/0*2*++*+***2)***+20*9*7<6*)9),*))075)))).0
@M03506:14:000000000-AKVR1:1:1101:10200:8090 1:N:0:51
ATGAACTCCTACGGGAGGCAGCAGTGGGGAATTTTCCGCAATGGGCGAAAGCCTGACGGAGTGACGCCGCGTGTGGGACGAAGGCCTTCGGGTCGTAAACCACTGTCAGTGGGAAAGAAGGGTGTCGGTGCTAATACCATCGGCATTTGACGGTACCTGCAGAGGAAGCCCCGGCCAACTCTGTGCCAGCAGCCGCGGTAAGACAGAGGGGGCAAGCGTTGCTCGGAATTACTGGGCGTAAAGGGCGCGTAGGCGGGATGGCAAGTCGGTCGTGAAATCCTTCGGCTCAACCGAAGAACGT
+
CCCCCGGGGGGGGGGGGGGGGGGGGGGGGGGGGGGGGGGGGGGGGGGGGGGGGGGGGGGGGGGGGGGGGGGGGGGGGGGGGGGGGGGGGGGGGGGGGGGGGGGGGGGGGGGGGGGGGGGGGGGGGGGGGGGGGFGGGGGGGGGGGGGGGGGGGGGGGGGGGGGGGGGGGGGGGGGGGGGGGGGGGGGGGGGGGGGGGGGEEGGGGGGGGGGGGDGGGGGGGGDGGGGGGGGGGGGGGGGEGGGFGGGGGEEGGGGGGFDGGG:EFCFDEC=>CDDCC?GGF?FGGBF@?DF?FF37B?FF7
@M03506:14:000000000-AKVR1:1:1101:17423:8090 1:N:0:51
ATGAACTCCTACGGGAGGCAGCAGTGAGGAATTTTCCGCAATGGGCGAAAGCCTGACGGAGCGACGCCGCGTGTGGGAAGAAGGCCTTCGGGTCGTAAACCACTGTCGAAGGGGACGATTATGACGGTACCCTTGGAGGAAGCCCCGGCTAACTACGTGCCAGCAGCCGCGGTAAGACGTAGGGGGCAAGCGTTGTTCGGAATTACTGGGCGTAAAGGGCGTGTAGGCGGTGCGGTAAGTCGGGCGTGAAATCCCCGGGCTCAACCCGGGGCGGTCGTTCGAAACTGCCGTGCTAGAGTGG
+
CCCCCGGGGGGGGGGGGGGGGGGGGGGGGGGGGGGGGGGGGGGGGGGGGGGGGGGGGGGGGGGGGGGGGGGGGGGGGGGGGGGGGGGGGGGGGGGGGGGGGGGGGGGGGGGGGGGGGGGGGGGGGGGGGGGGGGGGGGGGGGGGGGGGGGGGGGGGGGGGGGGGGGGGGGGGGEGGGGGGFGGGGGGEGEGGGGEEGGGGGGGGGGGGGGGGGEGDGGGGGGGEFGGGGD85EGGGGGGGGGDGGGGDCFGGGGGGGFGGGGFDGGGGGGGBGD3CC>CFD7):E?:F?G>>D@*9967@)
@M03506:14:000000000-AKVR1:1:1101:26392:8100 1:N:0:51
ATGAACTCCTACGGGAGGCAGCAGTCGGGAATTTTGGGCAATGGGCGAAAGCCTGACCCAGCAACGCCGCGTGAAGGATGAAATCCCTCGGGATGTAAACTTCGTAAGAACAGGAAGAATAAGTGGGGGACAATACCCCCCATGATGACGGTACTGTTTGTAAGCTACGGCTAACTCCGTGCCAGCAGCCGCGGTAATACGGGGGGAGCAAGCGTTGTTCGGATTTACTGGGCGTAAAGGGCGCGTAGGCGGCCACGACAAGTCACTGGTGAAATCTCCGGGCGTAACTCGGAACGGTCAA
+
BCCCCGGGGGGGEGGCGGGGGGGGGGGDEFFGGGGGGGGCFGGGGGGCFGGGGGGGGFG@FGGGGGGGGGGDC7FEGGGGGGGFFFFFF>CEEGGGGGGGGCFDFGGGGFF=?DB<<BFGGGGEGGGGGGGGFDFG,FF7CFEGGDFFGGGGFGDCCFCEGGGGFC,7*CFDGGGGGGGFFD@BFGCGGDG7CE*=BE9?8:EEGGEDG5*CE>CEEACFEGC/;@<<<+0;F5/::C>E5CC=C:=58+:E3*15C55C*::<CG7*:?*19*?+09*CDDF*>)95-7.:).)7B@559
@M03506:14:000000000-AKVR1:1:1101:4811:8103 1:N:0:51
ATGAACTCCTACGGGAGGCAGCAGTGGGGAATTTTGCGCAATGGGGGAAACCCTGACGCAGCAACGCCGCGTGGAGGATGAAGCCCCTTGGGGTGTAAACTCCTTTCGACCGGGAAAATTATGATGGTACCGGTGGAAGAAGCACCGGATAACTCTGTGCCAGCAGCCGCGGTAAGACAGAGGTCCCGAGCGTTGTTCGGATTGATTGGGCGTAAAGGGTGTGTAGGAGGGCGGGTAAGTGGGGGGGGAAATCTCACAGATTAACTGTGAAACTGAGCTTGATCCTGCCTGGCTAGAGTAG
+
@C<CCGFEFGGGGGE7@@6@FC@FF8F@C;F8CDEAE+@C:7FFCC:@@<FDBC<FC7C@@@,<F@+CB+:@=F:CFC<E4?FF4+?=4BBEGGGG9DFD,?,A8<F:+8+>:7+3,=,>FEFF,FDGFFFCG+F7<3<::,>,36CF*:>,7DC;>@FCAAEGGF7CCFDGG7F,?F?CFFG,=?FCC**1:*2*20::*1**30+<@C5CCECFGGE*;ECF7@99*C**2::CC8DG+<:7*:*1:**0?++20):*++:9+:FFFF0000:+94*2957+<**/469-).951****
@M03506:14:000000000-AKVR1:1:1101:20133:8105 1:N:0:51
ATGAACTCCTACGGGAGGCAGCAGTGGGGAATTTTGCGCAATGGGGGAAACCCTGACGCAGCAACGCCGCGTGGAGGATGAAGTCCCTTGGGACGTAAACTCCTTTCGACCCGGACGATAATGACGGTACGGGTGGAAGAAGCCCCGGCTAACTTCGTGCCAGCAGCCGCGGTAATACGAGGGGGGCAAGCGTTGTTCGGAATTACTGGGCGTAAAGCGTGCGCAGGCGGTTCTATAAGACAGATGTGAAATCCCCGGGCTCAACCTGGGAACTGCATTTGTGACTGTAGAGCTGGAGTAC
+
CCCCCGGGGGGGGGGGGGGGGGGGGGGGGECGGGGCGGGGGGGGFGGGGGGGGGGGGEGGGGGGGGDCFGGGGGGGGGGGGGGGGGGGGGGGGGGGGGGGGGGGGGGGGGGGGGGGGGGGGGGGGGGGGGGGGGGGGGGGGFGGGGDDGGGGGGGGECFGGGGGGGGGGGGGFCEFGGGGGDECEGGCFGFGEGGGDFEGD5E@+<FF6@EGEGGGGGGGGGGEDGDDEE8:8C7FC<D<CG6?FC<D+9<FG?FGG355**>E6DFGGGF?CCGGGFG7CFFC7@:?A:6<FFF4@4)/1
@M03506:14:000000000-AKVR1:1:1101:15982:8128 1:N:0:51
ATGAACTCCTATGGGAGGCAGCAGTGAGGAATTTTCCGCAATGGGCGAAGGCCTGACGGAGCAACGCCGCGTGAGGGATGAAGTCTCTAGGGATGTAAACCTCTGTTGGGTGGGACGAAGATCTGACGGTACCACCTGAGGAAGCCCCGGCTAACTACGTGCCAGCAGCCGCGGTAATACGTAGGGGGCGAGCGTTATCCGGATTTACTGGGCGTAAAGAGCGCGTAGGCGGTTCCGTAAGTTGGTTGTGAAAGTTCGAGGCTCAACCTCGAAACTGCGTCCAACACCGCGGGGCTTGAGG
+
CCCCCGGGGGGGGGGGGGGGGGGGGGGGGGGGGGGGGGGGGGGGGGGGGGGGGGGGGGGGGGGGGGGGGGGGGGGGGGGGGGGGGGGGGGGGGGGGGGGGGGGGGGGGGGGGGGGGGGGGGGFDGGGGGGGGGGGGFGGGGGGGGGGGGGGGGGGGGGGDGGGGGGGGDGGGGGGGCGGGGFGGGGGGGGGGGGGGDGGGGGDGEGGGGGGGGGE>8AFGGGEDEEEGGGGGG=EGECGEF<FFGGFDGGGGGGFF?><CE5F=CFFFGGGF:5C7D?C5D::F+0>D;C51:3)08>F:)
@M03506:14:000000000-AKVR1:1:1101:15359:8136 1:N:0:51
ATGAACTCCTACGGGAGGCAGCAGTGGGGAATCTTGGACAATGGGCGCAAGCCTGATCCAGCCATGCCGCGTGAGTGATGAAGGCCTTCGGGTTGTAAAACTCTTTTGGCGGGGACGATAATGACGGTACCCGCAGAATAAGCTCCGGCTAACTTCGTGCCAGCAGCCGCGGTAATACGAAGGGGGCTAGCGTTGTTCGGAATTACTGGGCGTAAAGCGTGCGCAGGCGGCTTCTCAAGTCAGGGGTGAAAGCCCAGCGCTCAACTCTGGAATTGCCTGTGAGCCGGAGTGGCTTGAGTAC
+
CCCCCGGGGGGGGGGGGGGDGGGGGGGGGGGGGGGGGGGGGGFGGGGGGGGGGGGGGGGGGGGGGGGGGGGGGGGGGGGGGGGGGGGGGGGGGGGFGGGGGGGGGGFEFGGGGGGGDGGGCEFGFGGGGGGGGGGGCGGGGGGGFGGGGGGFGGGGGGGGGG7FFGGGGGGGGGFGGGGGCCFDFGG5CGGGGCCG>@5CCCGDFGFCGGGGGGE5FGGGC8:CGG>:C58>:ECGEFCGGFCECEGGC++39==FE)9D5EGF?7:C96CFGGCEF4*294*0:))0(17:))05>4018
@M03506:14:000000000-AKVR1:1:1101:21029:8144 1:N:0:51
ATGAACTCCTACTGGAGGCAGCAGTCGAGAATTTTTCACAATGGGGGAAACCCTGATGGAGCGACGCCGCGTGGGGGATGAATGGCTTCGGCCCGTAAACCCCTGTCATTTGCGAACAAATTGGTTCAATTAACACCTGAACCATTGATAGTAGCGGAAGAGGAAGGGACGGCTAACTCTGTGCCAGCAGCCGCGGTAATACAGAGGTCCCAAGCGTTGTTCGGTTTCACTGGGCGTAAAGGGTGCGTAGGCGGTCGGGTAAGTCTGATGTGAAACCTCACAGCTTAACTGTGAAACTGCA
+
CCCCCGGGGGGGGGGGGGGGGGGGGGGGGGGGGGGGGGGGGGGGGGGGGGGGGGGGGGGGGGGGGGGGGGGGGGGGGGGGGGGGGGGGGGGGGGGGGGGGGGGGGGGGGGGGGGGGGGGGGGGGGGGGGGGGGGCFGGGGGGGGGCBFGGGGGGGGGGGGGGGGGCGGGGGGG>CFFFGGGGGGGGGGGGGFGGGGGDEGGGGGGGGGGGGGDFF>2CEEGGGGGGGFGGGGGGGGGGD8?CEGGEGD=EEFDGGGGFGGGCF<?:F>CC+=CF:CF:C7C:FGFFFF>7@.*0=F?6@@*
@M03506:14:000000000-AKVR1:1:1101:22148:8159 1:N:0:51
ATGAACTCCTACGGGATGCAGCAGTGGGGAATATTGGACAATGGGCGCAAGCCTGATCCAGCCATGCCGCGTGAGTGATGAAGGCCCTAGGGTTGTAAAGCTCTTTTGTGCGGGAAGATAATGACGGTACCGCAAGAATAAGCCCCGGCTAACTTCGTGCCAGCAGCCGCGGTAATACGAAGGGGGCTAGCGTTGCTCGGAATCACTGGGCGTAAAGGGTGCGTAGGCGGGTCTTTAAGTCAGGGGTGAAATCCTGGAGCTCAACTCCAGTACTGCCTTTGATACTGAAGATCTTGAGTTC
+
CCCCCGGGGGGGGGGGGGGGGGGGGGGGGGGGCFGGGGGGGGGGGGGGGGGGGGGGGGGGGGGGGGGGGGGGGGGGGGGGGGGGGGGGGGGGGGGGGGGGGGGGGGGGGGGGGGGGGGGGGGGGGGGGGGGGGGGGGGGGGGGGGGGGGGGGGGGGGGCFGGGGGGGGGGGGGGGGGGGGGGGGGGGGGGGGGGGGGGGGGGGGFGGGGGGEEGGGGGGDGE=?EGGGGGGEEFFGGGGGCEFG5EGGGGGGGG9>6554C7CC67FF62+97>77C?F7*8@EFFF6<G4<FFFF8?9@*
@M03506:14:000000000-AKVR1:1:1101:18490:8169 1:N:0:51
ATGAACTCCTACGGGAGGCAGCAGTGGGGAATCTTGCGCAATGGGCGAAAGCCTGACGCAGCGACGCCGCGTGGGGGAAGAAGGCCTTCGGGTTGTAAACCTCTTTCAGGAGGGACGAAGCCACTCGGGTTAATAGCCCAGAGGGTGACGGTACCTCCAGAAGAAGCCCCGGCTAACTACGTGCCAGCAGCCGCGGTAATACGTAGGGGGCAAGCGTTGTCCGGATTTATTGGGCGTAAAGAGCGTGTAGGCGGCCAGGTAGGTCTGCTGTGAAAACTCGAGGCTTAACCTCGAGCTGTCG
+
CCCCCGGGGGGGGGGGGGGGDGGGGGGGGGGGGGGGGGGGGGGGGGGEGGGGGGGGGGGGGGGGGGGGGGGGGGGGGGGGGGGGGGGGGGGDGGGGGGGGGGGGGGGGGGGGGGGGGGGGGGGGGGGGGGGGFGGGGGGGGGGGGGGGGGDFGGGGGGGGGGGFGGGFFEGGGGGFGGGGGGGGGFFGGGGGGGGGGDEGGFGGFGGGGGGGCEGEEGEGGGGG>ECECF7A<EGG5CGGFC6:C:CDCEFFGD5D=3<F?CF:+:6:<CF?CFGG4)97*73EEFG4<*=?F>DEFFF=7
@M03506:14:000000000-AKVR1:1:1101:6656:8184 1:N:0:51
ATGAACTCCTACGGGAGGCAGCAGTCGGGAATTTTGCCCAATGGACGAACGTCTGAGGCAGCAACTCCGCGTGAGGGATGACGGCCTTCGGGTTGTAAACCTCTTTTCTCAGGGAAGATCCAAGACGGTACCTGAGGAATAAGCCACGGCTAACTACGTGCCAGCAGCCGCGGTAATACGTAGGTGGCGAGCGTTGTCCGGAATTACTGGGCGTAAAGAGCGCGCAGGCGGCTGGTCAAGTCCGACGTGAAATCTCCCGGCTTAACTGGGAAATTGCATCGGAAACTGATCGGCTTGAAGG
+
CCCCCGGGGGGGGGGGGGGGGGGGGGGGGGGGGGGFGGGGGGGGGGGGGGGGGGGGGGGGGGGGGGGGGGGGGGGGGGGGGGGGGGGGGGGGGGGGGGGGGGGGGGGGGGGGGGGGGGGGGGGGGGGGGGGGGGGGGGGGGGGGGGGGGGGGGGGGGGGGGGGGGGGGGGGGGEEEGGGGGGGGFCFFGGGGGGGGEGGGGEDGGF9ECFDGGC*A>E?GGGGGDDEGEGGG8CE?CGFGFGCC=5>DGGCGGFFFGFGG=:CFFGGGGGC4DFCCF672>BBGGFGF27@?D5@7BF6@F
@M03506:14:000000000-AKVR1:1:1101:26106:8190 1:N:0:51
ATGAACTCCTACGGGAGGCAGCAGTAGGGAATCTTCCACAATGGACGCAAGTCTGATGGAGCAACGCCGCGTGAGTGAAGAAGGTTTTCGGATCGTAAAGCTCTGTTGTTGGTGAAGAAAGATAGTGAGAGTAACTGCTCATTATTTGCCGGTAATCAACCAGAAAGTCACGGCTCACTACGTGCCAGCAGCCGCGGTAATACGTAGGTGGCAAGCGTTGTCCGGATGTATTGGGCGTAAAGCGAGCGCAGGCGGAAAGATAAGTCAGATGTGAAAGCCACCGGCTTAACCGAGGAATAGC
+
CCCCCGGGGGGGGGGEECGGGGGGGGGGEGEFFGGGGGGGGGFGGDECEEGFFGGGGFGFFFFGGGDEEGC@::F?FGGGGFGF,FCC9=C:CBFBFFFFFGGDDCFCFFGG:FFFGGFFFFDGGFD9FFGE9ECFFCA9FEAFDAFFGGGGGGGF9FGGGGGG8FGF9DFGGG7+8>FAC:@>FDF7::>CCCGGGEEDFGGFFGCG;EC6B98;CCCEEGGEG5B*?E7>;C*:CEDGEG75CGEGE=ED):CGC357CF7C0:+::::@7::<C?C**))1C5D))*/(0.7>)/=60
@M03506:14:000000000-AKVR1:1:1101:4888:8210 1:N:0:51
ATGAACTCCTACGGGAGGCAGCAGTGGGGAATTTTGCGCAATGGGCTAACGCCTGACGCAGCAACGCCGCGTGGAGGATGAAGGTCTTTGGATTGTAAACTCCTGTCAGCAGGGAAAAAGCGAATCGGCCTAACACGCCGGTGAGTTGATTGTACCTGCAGAGGAAGCCCCGGCTAACTCTGTGCCAGCAGCCGCGGTCATACGTAGGGGGCAAGCGTTATCCGGATTTACTGGGCGTAAAGAGCGCGTAGGCGGTTCCGTAAGTTGGGTGTGAAAGTTCGAGGCGCAACCTCGAAACTGC
+
CCCCCGGGGGGGGGGGGGGGDFDFGGGGGE@GGGECEGGGGGA<FDGGFFGEEGGEFECC@FDGGGGC@FGFCFGGGCFF8BCFFGGGGGGGGGFGBFGGGGGGGGGGGGFGGGGFGGEFGGGDGGFGGGGGFGGGGGGGGFG+DGC9<FFGGGGGGGG?FGGG,@:FFFGDFGCCFGFG<9CFFFFCF:CFCFGEGC*3CFGG?FEDG8EGGGGFEEGE;EGG>*8:C?FGGGF==*9;=EFFGGGGECGGFG57EDDCCF3=F*+7*97)**;+?BC*954:E)9515>77;:5))1**
@M03506:14:000000000-AKVR1:1:1101:25613:8214 1:N:0:51
ATGAACTCCTACGGGAGGCAGCAGTGGGGAATCTTGCACAATGGGGGAAACCCTGATGCAGCGACGCCGCGTGAGCGATGAAGCCCTTCGGGGTGTAAAGCTCTTTCGGCAGGAACGATAATGACGGTACCTGCAGAAGAAGCTGCGGCTAACTACGTGCCAGCAGCCGCGGTAATACGTAGGCAGCAAGCGTTGCTCGGAATTACTGGGCGTAAAGAGTGTGTAGGCGGTTCTCTAAGTGCCGTGTGCAATCTCCCGGCTTAACCGGGAGGGTGCGCGGAAAACTGGAGGGCGGGAGTAG
+
CCCCCGFGCFFGD@FEGGG@FEGGGGGGGDGG?<F<FFFGCEDCEE:CFGGGGGFEDFGGGGGFGD:C@FEFE>FG>@8FF9ECAD,BCGGGGF:FFF?FFGGGG9FEG7CFG7FFGD7F=@DCFCDEG>FGGCFFFFF8<,<FFC*F:FC>FC97<FGCG9FGFG@BF@@CCCEGGF@2CCFFCEECCA*=F*:B0<ED>G86:FFG6CF>:EE89+;@E:9E::7685/2;A+002:E+0<5:7*1+<+379<0*)/9EE*<?*/CCC7>G7*55>57)75**0??8*)45)5:)5<61
@M03506:14:000000000-AKVR1:1:1101:5896:8217 1:N:0:51
ATGAACTCCTACGGGAGGCAGCAGTGAGGAATTTTCCGCAATGGGCGAAAGCCTGACGGAGCGACGCCGCGTGTGGGAAGAAGGCCTTCGGGTCGTAAACCACTGTCGAAGGGGACGATAATGACGGTACCCTTGGAGGAAGCCCCGGCTAACTACGTGCCAGCAGCCGCGGTAAGACGTAGGGGGCAAGCGTTGTTCGGAATTATCGGGCGTAAAGCGCTCGTAGGCGGGATTGGAAGTCCGTGTTGAAAGACCTCGGCTCAACTGAGGGACCGGCTCGGATACTCTAATTCTTGAGGCA
+
CCCCCGGGGGGGGGGGGGGGGGGGGGGGGGGGGGGGGGGGGGGGGGGGGGGGGGGGGGGGGGGGGGGGGGGGGGGGGGGGGGGGGGGGGGGGGGGGGGGGGGGGGGGGGGGGGGGGGGGGGGGGGGGGGGGGGGGGGGGGGGGGGGGGGGGGGGGGGGGGGGGGGGGGGGGGGGGGGGGGGGGGGGGGGGGGGGGGGGGGGGGGGGGGGGGGGGEGGGGGDGEEGGGGGGGEGGGGGGGGG7CEGFGFGGGGGGGGGFGGCEGFFFGGGGGFFGDEC7DGG<;CE4C=:CFFFFFFFFFF3
@M03506:14:000000000-AKVR1:1:1101:18505:8217 1:N:0:51
ATGAACTCCTACGGGAGGCAGCAGTGGGGAATTTTGGACAATGGACGCAAGTCTGATCCAGCCATGCCGCGTGCGGGAAGAAGGCCTTCGGGTTGTAAACCGCTTTTGTCAGGGAAGAAAAGTTTGGGGCGAATACCCTCGAATGATGACGGTACCTGAAGAATAAGCACCGGCTAACTACGTGCCAGCAGCCGCGGTAATACGTAGGGTGAAAGCGTGAATCGGAATTACTGGGCGAAAAGCGTGCGCAGGCGGTTCGATATGACAGCTGTGAAATCCCCGGGCGCACCCGGGGAACGGG
+
CCCCCGGFGGGGGGGGGGGGGGGGGGGGGGGGGGGFFEGGGGGGGGGGGGGGGGGGGGFFGGGGGGFGGGGGGGGGGGGGGGGGGGFFGGGDFGGGGGGCGEGFGGF<4FAFDGG<FGG8=F<FFGFEDGGGEEGGCGFECGEFGGCBFCE*35CF;CCFAC7:CFFF@FFEDE:F,<<F@FG@FBCCG+<F7CEEG@8BE+2CC9CEGE>*<9+;*2*/;@FC581;CCC9:C585*1C*<>E/A*1:5=5):E)/0)/0:)<70+**2007:C+*/*99>555)).())-)8)0)085)
@M03506:14:000000000-AKVR1:1:1101:7568:8218 1:N:0:51
ATGAACTCCTCGGGAGGCAGCAGTCGGGAATTTTGGGCAATGGGCGAAAGCCTGACCCAGCAACGCCGCGTGAAGGATGAAGTATTTCGGTATGTAAACTTCGAAAGAATGGGAAGAATCAATGACGGTACCATTTATAAGGTCCGGCTAACTACGTGCCAGCAGCCGCGGTAATACGTAGGGACCAAGCGTTGTTCGGATTTACTGGGCGTAAAGGGCGCGTAGGCGGCAATTCAAGTCATCTGTGAAATCTCCGGGCTTAACCCGGAACGGTCAGGGGATACTGTTTTGCTAGAGTGCG
+
CCCCCGGGGGGGGGGGGGGGGGGGGGGGEGGGGGGGGGGGGGGGGGGGGGGGGGGGGGGGGGGGGGGGGGGGGGGGGGGGGGGGGGGGGGGGGGGGGGGGGGGGGGGFGGGGGGGGGGGGGGGGGGGGGGGGGGGGGGGGEGGGGGGGGEGGGGGGGGGGGGGGGGGGGGGGGGGGGGGFGGGGGCGGGGGGGGGCFGGGGEGGGFFGGGGGG>FGGGGGGGGGGGGGDGGGGGGGGGCFGFEAFGFC?CFGCCFGGFGGGGGFGGGG5CGDGDGGF?*19>?ECFC6)95>*8B==84=B
@M03506:14:000000000-AKVR1:1:1101:6005:8285 1:N:0:51
ATGAACTCCTACGGGAGGCAGCAGTCGAGAATTTTTCTCAATGGGGGAAACCCTGAAGGAGCGACGCCGCGTGGAGGATGAAGGTCTTCGGGTTGTAAACTCCTGTCATTTGGGAACAAGTCGTACGTATTAACTGTACGTGCGTTGATAGTACCAGAAGAGGAAGAGACGGCTAACTCTGTGCCAGCAGCCGCGGTAATACAGAGGTCTCAAGCGTTGTTCGGATTCATTGGGCGTAAAGGGTGCGTAGGCGGCGCGGTAAGTCGGGTGTGAAATCTCGGAGCTCAACTCCGAAATTGCA
+
CCCCCGGGGGGGGGGGGGGGGGGGGGGGGGGGGGGGGGGGGGGGGGGGGGGGGGGGGGGGGGGGGGGGGGGGGGGGGGGGGGGGGGGGGGGGGGGGGGGGGGGGGGFGCGGGGGGGGGGGGGGGGEGGGGGGGGGGGGGGGGFGF7FFFGGGGGGGGGGGGGGGGGGGGGGGGEEGGGFFGFEFGGGFGGGDGCGGGGEFF9CFG7EF+>?EFGDEEGGGGGEEGE8<CFCFGCGDEGGCFFGGGGGGGGDGDEEGEBGGEDGFFDG3=<>>>:F9**:7CEED=70?:*92@35>F?@F*
@M03506:14:000000000-AKVR1:1:1101:15411:8348 1:N:0:51
ATGAACTCCTACGGGAGGCAGCAGTCGAGAATTTTTCTCAATGGGGGAAACCCTGAAGGAGCGACGCCGCGTGGAGGATGAAGGCTTTCGGGTTGTAAACTCCTGTCATCTGGGAACAAAACCCGCAAGGGCTTGATAGTACCAGAAGAGGAAGAGACGGCTAACTCTGTGCCAGCAGCCGCGGTAATACAGAGGTCCCGAGCGTTGTTCGGATTCATTGGGCGTAAAGGGCGCGTAGGCGGCGGGGTAAGTCTGGTGTGAAATCTCGGAGCTCAACTCCGAAATTGCACTGGATACTGCT
+
CCCCCGGGGGGGGGGGGGGGGGGGGGGGGGGGGGGGGGGGFGGGGGGGGGGGGGGGGGGGGGGGGGGGGGGGGGCFGGGFGGGGGGFFGGGGGGGGGGGGGGGGGGGGGGGGGGGGGGGGGGGGGGGGG@FGGEFDGGGGGGGGGAFGGGGFFGGGGGGGGEGGGGGGGGGGGGGGGGGGGGGGGDCFGGGGGGGGGGGG7EGD<8BCGGDEEEGGCEGGGGCE::EGGGG>ECG8CGGGGGGEEEGGG+<+:CF4FFGGGCG?EGFGGGG35769<7CGGF>EG=>4)0975;96FFFF4
@M03506:14:000000000-AKVR1:1:1101:5251:8383 1:N:0:51
ATGAACTCCTACGGGAGGCAGCAGTGGGGAATCTTGCACAATGGAGGAAACTCTGATGCAGCGACGCCGCGTGAGCGATGAAGCCCTTCGGGGTGTAAAGCTCTTTCGACGGGAACGATAATGACGGTACCCGAAGAAGAAGCTGCGGCTAACTACGTGCCAGCAGCCGCGGTAATACGTAGGCAGCAAGCGTTGTTCGGAATTACTGGGCGTAAAGAGTGTGTAGGCGGTGTTCTAAGTCTGTTGTGAAATCTCGCGGCTTAACTGGGAGGGTGCGGCCGCGACTGGAACGTAGGAGTAT
+
CCCCCGGFGGGGGGGGGGGGGEE<FCFGGGGGAAF<F<CEGGGGFFG7EFFCFFAEEF,<FGEGGGGGGEGGGFEFE+C,<ECEFGGFGEFGEGGEFGGFFGF<FGGGG@=>C+=+BF@FGCFFCCEEGGF?FGGGG83@CGEG7FGEEE*<5FGFEFC@>FCC>,@CCFGGEGGGFFFGGFGGGGCG7CFF=<EGGCGGGCGF:?CCGGFGGGG5<9EEFFFFCGGGGCCEGG7C?+0<02<<9CCD9+2+20+**099E579+>FCCCC><7**/77)1.757:CF?FF1)))01)./*
@M03506:14:000000000-AKVR1:1:1101:7516:8385 1:N:0:51
ATGAACTCCTACGGGAGGCAGCAGTGGGGAATTTTTCGCAATGGGGGAAACCCTGACGAAGCAACGCCGCGTGGAGGATGAAGGCCCTCGGGTCGTAAACTCCTGTCGACCGGGACGAACGTAGTCGGGTCCAATACACCCGGCTATCGACTGTACCGGTGGAGGAAGCCACGGCTAACTCTGTGCCAGCAGCCGCGGTAATACAGAGGTGGCAAGCGTTGTTCGGAATTACTGGGCGTAAAGGGCGCGTAGGCGGTTCGTTAAGTCCTGTGTTAAATCCCCCGGCTCAACTGGGGAACTG
+
CCCCCGGGGGGGGGGGGGGGGGGGGGGGGGGGGGGGGGGGGGGGGGGGGGGGGGGGGGGGGGGGGGGGGGGGGGGGGGGGGGGGGGGGGGGGGGGGGGGGGGGGGGGGGGGGGGGGGGGGGGGGGGGGGGGGGGGGGGGGGGGGGGGGGGGGGGGGGGGFGGGGGGGGGGGGGGGGGGG9FCCGFGGGGGGEGGGGCCGGGGGGGG7CGFEFGGCC>E;CECGGGGGGGGCEGEFFFEGGGGGGGGGGGGDGD?EDGEGGCFFGGGFFDFGF7**<>?FFDF>CGDD@>GFFFFFF>D>49
@M03506:14:000000000-AKVR1:1:1101:18804:8398 1:N:0:51
ATGAACCTACGGGAGGCAGCAGTGGGGAATCTTGGACAATGGGCGCAAGCCTGATCCAGCCATGCCGCGTGAGTGATGAAGGCCTTCGGGTTGTAAAACTCTTTTGGCGGGGACGATAATGACGGTACCCGCAGAATAAGCTCCGGCTAACTTCGTGCCAGCAGCCGCGGTAATACGAAGGGGGCTAGCGTTGTTCGGAATTACTGGGCGTAAAGCGTGCGCAGGCGGCTTCTCAAGTCAGGGGTGAAAGCCCAGAGCTCAACTCTGGAAATGCCATTGAAACTGTGGGACTTGAGGATGG
+
CCCCCGGGGGGGGGGGGGGGGGGFGGGGGGGGGGGGGGGGGGGGGGGGGGGGGGGGGGGGGGGGGGGGGGGDGFFFGGFGGGGGGGGGGGGGGGGGGGGGGGGGGGGGGGGGGGGGGGGGGGGGGGGGGGGGGGGGGGGGGGGGGGGGDGGGGGGGGGGGGGFGGGGGGGGGGGGGGGGGGGGEGGCCGGEEEEFGGGGGF6EGGFDGGD*?GGGGGGGGGGGGGGGGG8EGFEC?FCDGGGGDGGGG@FGC5>F4FF>FCFG<C0<4779BGCFFGFFFFFB?F*>:19::6BBFF69@)
@M03506:14:000000000-AKVR1:1:1101:5830:8424 1:N:0:51
ATGAACTCCTACGGGAGGCAGCAGTAGGGAATATTGGACAATGGGCGAAAGCCTGATCCAGCGACGCCGCGTGAGGGATGAAGGCCTTCGGGTTGTAAACCTCTGTTGTTAGGAAAGAAGCCGGGTGCATAACCCGGTGACGGTACCTAACGAGGAAGCCCCGGCTAACTACGTGCCAGCAGCCGCGGTGAGACGTAGGGGGCGAGCGTTATCCGGATTCACTGGGCGTAAAGGGCGCGTAGGCGGTTACGAAAGTCCGATGTGAAAAGTCACGGCTCAACTGTGATCGTGCATCGGATAA
+
CCCCCGGGGGGGGGGGEGGGGGFGGGGGEGDGGGGEGGGGFGGFFGGGGGGGGGGGGGCFFGGGGGGGGGGEGECFGGGEFDFFFFEFGGGGFEGGGGGGGGGGGGGGFFCFGFGGGGFGGGGGGGGGGGGGGGGGGGGGGGGGGGGGGGGGGGGGGGGGGGGGGGGGGGGGGGGGGGGGGGGGGGGGGGGGGGGFGFGGGGGGGGGEGGGGGGGGGGGGGGGGGGGGGCEGGGGGGGGGDGGGGGGGGGGGGG=>FFGGEDFCCFCGGG76DDD7/87FF6<<FBDF1C41F4@:DDD>*
@M03506:14:000000000-AKVR1:1:1101:22979:8439 1:N:0:51
ATGAACTCCTACGGGAGGCAGCAGTGGGGAATCTTGCGCAATGGCCTAACGGCTGACGCAGCGACGCCGCGTGTGGGATGAAGCTCTTCGGAGTGTAAACCACTGTTGCCCGGGACGAATAGCTCGATTAATCGAGCCTGACGGTACCGGGTGAGGAAGCACCGGCTAACTCCGTGCCAGCAGCCGCGGTAATACGGGGGGTGCGAGCGTTGTCCGGAATCACTGGGCGTAAAGGGCGCGTAGGTGGGTTGATAAGGGTGTGTGGAAAGTCCGGGGCTCAACCTGGGGATTGCGCGCGAAA
+
CCCCCGGGGGGGGGGGGGGGGGGGGGGGGGGGGGGGGGGDGGGGGGGGGGGGGGGGGGGGGGGGGGGGGGGGGGGGGGFGGGGGFFGGGGGDGCFGGGGGGGGGGGGGGGGGGGDGGEEGFGGGGGGGGGGDFGGGGDFFGGGGEDFGGDFFGFGGFF7FFFGFGGEFCFGGFGGFGGGGGGGGD:CEGCEGDEFFG5CCGEGECCE8C8*:/+<CE:EFFCF9@*8;E*8*;:CE5:):*:5C<6*):**3*+32070C=E705*2*:>+9<DDG95<=>.)3:>C)(*724))8).))0
@M03506:14:000000000-AKVR1:1:1101:16947:8453 1:N:0:51
ATGAACTCCTACGGGAGGCAGCAGTGGGGAATCTTGCGCAATGGCCTAACGGCTGACGCAGCGACGCCGCGTGTGGGATGAAGCTCTTCGGAGTGTAAACCACTGTTGCCCGGGACGAATAGCTCGATTAATCGAGCCTGACGGTACCGGGTGAGGAAGCACCGGCTAACTCCGTGCCAGCAGCCGCGGTAATACGGGGGGTGCGAGCGTTGTCCGGAATCACTAGGCGTAAAGGGCGCGTAGGTGGTTTGATAAGGGTGTGGTGAAAGTCCGGGGCTCAACCCCGGATCTGCCGTGCCGG
+
CCCCCGGGGGGGGGGGGGGGGGGGGGGGGGGGGGGGGGGGGGGGGGGGGGGGGGGGGGGGGGGGGGGGGGGGGGGGGGGGGGDGGGGGGGGGGGGGGGGGGGGGGGGGGGGGGGGGGGGGGGGDFGGGGGGGGGGGGGGF>FEEGGGGGGGFFGGGGGGGGGGGGGGGGGGGGGGGGGGGGCFGGGGGGGGGGGGGGGGGGGGDE*CEG5C>:<<;E8?5EFGC9CFGGGG5FGDGGDDE/>7*2<CG*6:+:??FGF*9CCD*:C?>CCFFGDGDC@FF77)1CB>5:<?AB?B3>E3))
@M03506:14:000000000-AKVR1:1:1101:24849:8473 1:N:0:51
ATGAACTCCTACGGGAGGCAGCAGTCGAGGTTCTTCGTCAAGGGCGACAATCCTGACCAATCACCGCCCGTTAGGCGAGCAAGGCCGTCGGTGTGAAAAGCATTTTCGGGGGGAAGAAACGCCCGGGAGAGTCGGATTGACACCCGGAGGAAGCACGGTGTGAGTGGGTGGTAGAATCCCCGGTATAACAGAGGTGTGCGGCGTTATGTGGAGTAATGGGGCTGGCAGGGCGCGTATCCGGTCCTAGTAGTCTCGCGTGTATGCGCCGGCGTGGACCGGGAGATGGCGCGGATATCCGTGG
+
CCCCCGFGFFFFGGGFGGG;BFFG6CF,@F@,,C,CF,,,,,,8,+++6+9C<<,,,,,9,6,,,6@+76+,,,:6@C+4+,,C,:+++4+4+B+,,C5,,:,,<,,++@@>::8=<8:,**4C**4****30***/*;C9++*2**/:E****2*****2*2<++*2*;**<:3C?9F+***2*230<++0+/+*+*+***1:**1+2:C:*++3+3+2*******/:C*8*::*/*:*:*1*+++2++<023<3*)/9*+*+/**1*)2.))*+0))97))2+9*)())(7)/0*)))0
@M03506:14:000000000-AKVR1:1:1101:25977:8477 1:N:0:51
ATGAACTCCTACGGGAGGCAGCAGTGAGGAATTTTCCGCAATGGACGCAAGTCTGACGGAGCAACGCCGCGTGCAGGCCGAAGGTCTTCGGGTCGTAAACTGCTTTTACCAGGGAAGAGAATGGACGGTACCTGGTGAATAAGCCCCGGCTAACTACGTGCCAGCAGCCGCGGTAATACGTAGGGGGCGAGCGTTGTCCGGATTTATTGGGCGTAAAGGGCACGCAGGCGGTACATTAAGCTCAGGGTTACAGTCATCAGCTTAACTGATGAATTGCCTAGAAAACTTGGGGCATGGAGAG
+
CCCCCGGGFF@FEGGCFGGCEGGFEGGGGGGFFFGGGGGGGEG8<EBFGG:CFFFFEECC+@EGFCE76CCFFCGE@FFEGGCCFC<BFCCGGG7FFGG9FG<5,<BFFEF@@@DFEDCFDC,CDA+3B7BB<FC=<B>AEGC<FF:FC@FFGGGGCFGCDEF@CGG,>F:CG<ECDCBF,?:BE*:*18>EG*2:*+<8*//*03<CGGG8:***;+<58@*A>>/*?EE***+0<<>CC+6<:CFF*/+<=+<:+/:9FCFCFC+*0*+*20*+*0:***/:*.*/6*.()00)))09@
@M03506:14:000000000-AKVR1:1:1101:4830:8483 1:N:0:51
ATGAACTCCTACGGGAGGCAGCAGTGGGGAATATTGGACAATGGGCGAAAGCCTGATCCAGCCATGCCGCGTGGGTGAAGAAGGCCTTAGGGTTGTAAACCCCTTTCAGCGGGGAAGATAATGACGGTACCCGCAGAAGAAGTCCCGGCTAACTCCGTGCCAGCAGCCGCGGTAATACGGAGGGGACTAGCGTTGTTCGGAATTACTGGGCGTAAAGCGCACGTAGGCGGATTTGTAAGTCAGAGGTGAAATCCCGGGGCTCAACCTCGGAACTGCCTTTGATACTGCAAATCTCGAGTCC
+
CCCCCGGGGGGGGGGGGGGGGGGGGGFGGGGGGGGGGGGGGGGGGGGGGGGGGGGGGGGGGGGGGGGGGGGGGGGGGGGGGGGGGGGGGGGGGGGGGGGGGGGGGGGGGGGGGGGGGGGGGGGGGGGGGGGGGGGGGGGGGGGGFGGGGGGDFFFDC@BFFGGGGGGGGGGGGGGGGGGGGGGGGGGG7FFGGCEEGGGGEGGGFFFGFGGGGGCECCGGEEGGFCCFEGEGCCFGGGGG:FFFG=FF79EFFGFDG3CC=CGGGF65ED5>)*7F96C>7/*20*26):9:F41.)7=)1
@M03506:14:000000000-AKVR1:1:1101:17633:8487 1:N:0:51
ATGAACTCCTACGGGAGGCAGCAGTAGGGAATTTTCCGCAATGGGCGAAAGCCTGACGGAGCAACGCCGCGTGCAGGAGGAAGGCCTTCGGGTTGTAAACTGCTTTTGTCTGCGACGATTATGACGGTAGCAGAAGAATAAGGATCGGCTAATTCCGTGCCAGCAGCCGCGGTCATACGGGAGATCCGAGCGTTATCCGGAATTACTGGGCGTAAAGAGTTGCGTAGGTGGCAGGTAAAGCGAGCAGTGAAAGACTCCGGCTCAACCGGAGGCACATTGTTCGAACTCACCAGCTAGAGCA
+
CCCCCGGGGGGGGGGGGGGGGGGGGGGGGGGGGGGGGGGGGGGGGGGGGGGGGGGGGGGGGGGGGGGGGGGGGGGGGGGGGGGGGGGGGGGGGGGGGGGGGGGGGGGGGGGGGGGGGGDGGGGGGGGGGGGGGGGGGGGGFGGGGGGGGGGGGGGEGGGGGGGGGGGEGGGGGGGGGGGGGGGGGGGGGGGGGGGGGGGGGGGGGGGGGGGGGGGGGGGCFGGECGGGGGGGFGGGGGGGGGCEDGFFGGGGGGG7+6CGEGGGFGGGG3CDDDGFG?C:7?EGGFCFBGFDFF49?F64)
@M03506:14:000000000-AKVR1:1:1101:13112:8522 1:N:0:51
ATGAACTCCTACGGGAGGCAGCAGTGGGGAATTTTGCGCAATGGGGGAAACCCTGACGCAGCAACGCCGCGTGGAGGATGGAGACCCTTGGGATGTAAACTCCTTTCGATCGGGACGATTATGACGGTACCGGAAGAAGAAGCCCCGGCTAACTACGTGCCAGCAGCCGCGGTAAGACGTAGGGGGCAAGCGTTGTCCGGAATCATTGGGCGTAAAGCGCTCGTAGGTGGATCGGTAAGTCTGCAAGGAAAGACCCGGGCCCAACTCGGGGAACCGTGTGGATACTACCGATCTTGAGGTA
+
CCCCCGGGGGGGGGGGGGGGGGGGGGGGGG7FGGGGGFGGGGGGGGGGGGGFGGGGGGGGDGGGGGGGGGGGCEGGGGGGFGG8FGGFFGGG=EGFGGGFFGDGFGGGFCGGGG7FGGEDGFFGGGGGDCEGECCCGFFGGGCGGGGGGGCFGGGGGGEFFDGG?FGGGGGGG>*,77C17CEDGG5?8@GEG8CGF?EEGCCECFEF+1@ECE*A9?CEE5C2CECCF5C9CCCCC*7+<C?9C9CDF6+:*:05*>35*1**2*+<CG*)177C<F<D3*7+79**(/)())***0.)*
@M03506:14:000000000-AKVR1:1:1101:25040:8539 1:N:0:51
ATGAACTCCTACGGGAGGCAGCAGTTTGGAATTTTGGACAATGGACGAAAGTCTGATCCAGCGACGCCGCGTGCACGAAGAAGGCCTTCGGGTTGTAAAGTGCTTTTGGCAGGAACGAATTTTTGACGGTACCTGCAGAATAAGAGGTTGCTAACTCTGTGCCAGCAGCAGCGGTAATACAGAGACCTCAAGCGTTACCCGGAATCATTGGGCGTAAAGCGTACCGATAGGTGGTTTATTAAGTTTTTGGTAAAAGCCAGAAGCTCAACTTCTGCGTTTGCTCAAGATACGGATAGACTAG
+
CCCCCGFGGGGGEDGGGGGGGGGGGGGGGGGGGGGGGGGGGGGGGGGGGGGGGGGGGGGGGGGGGGGGGGGGGGGGGGEGGGGGGGGGGGGGGGGGGGGDFFF9FFEGGGGGGGGGGGGDFGGGDGFDGGGGGGCG@FFGGGGGGGFFFGGCFGGFFFFFGGGGGGGGGGGGGDGGGGG9<AFGGGGGGGGGGCEGEGFFGEEGGGGGGFFCCE>GEFGGGGGGDGCCEG6:EGE*>CFG7??FFGF*EECCDFG*C)27=EFG6CCGGGCFGFFGC3<DG=9:0=FFFG)(87)0697?4
@M03506:14:000000000-AKVR1:1:1101:9168:8541 1:N:0:51
ATGAACTCCTACGGGAGGCAGCAGTCGAGAATTTTTCTCAATGGGGGAAACCCTGAAGGAGCGACGCCGCGTGGAGGATGAAGGTCTTCGGATTGTAAACTCCTGTCATTGGGGAACAATGCGTGATGGTTAACTGCCGTCGCGTTGATAGTACCCGAAGAGGAAGAGACGGCTAACTCTGTGCCAGCAGCCGCGGTAATACAGAGGTCTCAAGCGTTGTTCGGATTCATTGGGCGTAAAGGGTGCGTAGGCGGCGCGGTAAGTCGGGTGTGAAATCTCGGGGCTTAACTCCGAAACTGCA
+
CCCCCGGGGGGGGGGGGGGGGGGGGGGGGGGGGGGGGGGGGGGGGGGGGGGGGGGGGGGGGGGGGGGGGDGFGEFGGGGGGGGGGGGGGGGGGGGGGGGGGGGGGGGGGGGGGGGGGGFGGGGGGGGGGGGGGGGGGGGGGGGGGGGGGGGGGGCFGGEGEGGFFGGGCEGGDGGGFBFGGGGGGGGGGGGGGGGGGCEFGGGFGGGGGG9+::CGE5CEF:?EEG59<CFFFFCEGGG8A75*11:5AEGGGEGGC)9D5*7?9DEGEDCB7*7+***9<>>=54**-**.7>@@:*@40
@M03506:14:000000000-AKVR1:1:1101:5855:8568 1:N:0:51
ATGAACTCCTACGGGAGGCAGCAGTCGAGAATTTTTCTCAATGGGGGAAACCCTGAAGGAGCGACGCCGCGTGGAGGATGAAGGTCTTCGGGTTGTAAACTCCTGTCATTTGGGAACAAGTCGTACGTAGTAACTGTACGTGCGTTGATAGTACCAGAAGAGGAAGAGACGGCTAACTCTGTGCCAGCAGCCGCGGTAATACAGAGGTCTCAAGCGTTGTTCGGATTCATTGGGCGTAAAGGGTGCGTAGGTGGCGCGGTAAGTCGGGGGTGAAATTTCGGAGCTTAACTCCGAAACTGCA
+
CCCCCGGGGGGGGGGGGGGGGGGGGGGGGGGGGGGGGGGGGGGGGGGGGGGGGGGGGGGGGGGGGGGGGGGGGGGGGFGGGGGFFGGGGGGGGGGGGGGGGGGFGGGGGGGGGGGGGGGGGGGGGGGGGGGGGGGGGGGGGGGGGGGGGGGGGGGGGGGGGGC:FFGGGGGGG>FGCFGGD;C@FFFGGGFGEEDGEEC9EGF@CG8?EF9;FCCG8=C8CFEGGE599@FGGFGG5CDGGGD*A2CCC5:0>CFG55CD*:C9?DCD5<E>C*:9CF*97)7*A?:B976?D)0076FF1
@M03506:14:000000000-AKVR1:1:1101:14262:8602 1:N:0:51
ATGAACTCCTACGGGAGGCAGCAGTCGAGAATTTTTGACAATGGGGGAAACCCTGATCGAGCGACGCCGCGTGGAGGATGAAGGTCTTCGGGTTGTAAACTCCTGTCATTTGGGAACAATGGTTATGCGTTAACTGCGCGTGACTTGATAGTACCAGAAGAGGAAGAGACGGCTAACTCTGTGCCAGCAGCCGCGGTAATACAGAGGTCTCAAGCGTTGTTCGGATTCATTGGGCGTAAAGGGTGCGTAGGCGGCGCGGTAAGTCACCTGTGAAATCTCCGGGCTTAACTCGGAGCCTGCA
+
CCCCCGGFGGGGGGGEGGGGGGGGGGGGGGGGGGGGGGGGFGGGGGGEGGGGGGGGFGGGGEGGGGGGGGGGGGGGGEGGGGGGGGGGGGGGGGGGGGGGGGGGGFGGAFGGFGGGGGGGFGGGGGDGGGDEGGGGGGEGGGGGGGFFGGFGFDGFGGFGFFGFGGFGGGGGGGGGFGGGGGGGGGGGGGGGGGGGCCGFGGFCFGGGGGGGGGGGCEEEFFGGC8C@CGEFGGGGEED=E9=FDGGGGGGGGEEGDBDG574A+0<9?<09CC>EC4FFGF>CE)C7)07,0)007)55)
@M03506:14:000000000-AKVR1:1:1101:19882:8643 1:N:0:51
ATGAACTCCTACGGGAGGCAGCAGTGGGGAATCTTGCACAATGGACGAAAGTCTGATGCAGCAACGCCGCGTGGGGGATGAAGCTTCTCGGAGTGTAAACCCCTTTCGACCCGGAAGAATGCCCGCAAGGGTATGACGGTACGGGTATAAGAAGCCCCGGCTAACTACGTGCCAGCAGCCGCGGTAATACGTAGGGGGCCAGCGTTGCTCGGAATTACTGGGCGGAAAGGGTCCGTAGGCGGGGTAGCAAGGCGATAGGGAAATCTCTGGGCTTAACCCAGAGGCTGCTAACTAAACGGCT
+
CCCCCGGGFFGGGGGGGGGGGGGGGGGGGGGEGGGFGGGGGGGGGGGGGGGGGGGGGGGGGGGGGGGGGGGGGGGGGGGGGGGGGGGGGGGGGGGFGGGGGEGGGGGGGGGGGGGGGGGGGGGGGGGGGGEFGGGGGGGGGGGGGFEGGGGFGGG@GGGGGEGGGGGGGFGFFFGGGGFGGGGGCGGGCFGGGFGGGGGCEFFCEGGDFFEGGGGGGGCFGG=E*:C*AFGGFCE*:?CFEG**::EGGGC*75*)*7**:5C002:>FD=:D4<?79F*1)):CFD3):=(*/)<F)73)
@M03506:14:000000000-AKVR1:1:1101:10344:8647 1:N:0:51
ATGAACTCCTACGGGAGGCAGCAGTGGGGAATCTTGGACAATGGGCGCAAGCCTGATCCAGCCATGCCGCGTGAGTGATGAAGGCCTTCGGGTTGTAAAACTCTTTTGGCGGGGACGATAATGACGGTACCCGCAGAATAAGCTCCGGCTAACTTCGTGCCAGCAGCCGCGGTAATACGAAGGGGGCTAGCGCTGTTCGGAATTACTGGGCGTAAAGCGTGCGCAGGCGGCTTCTCAAGTCAGGGGTGAAAGCCCAGAGCTCCACTCTGGAATTGCCTTTGAGACTGAGAGGCTTGAGTAC
+
CCCCCGGGGGGGGGGGGGGGGGGGGGGGGGGGGGGGGGGGGGGGGGGGGGGGGGGGGGGGGGGGGGGGGGGGGGGGGGGGGGGGGGGGGGGGGGGGGGGGFGGGGGGGGGGGGGGGGGEDGGGGGGGFGGGGGGGGGGGGGGGGFGGGGGGGGGGGGGGGGGGGGGGGGGGGGGGGGGGGGGGGGGGDGGGGGAEGGGGGE5EGGFGGGGGDC>EFGGEGEEDGGGD58CE>=F7<C7C:C7?CFE5D@?EF*:C/:)>D?6*<FFG7EF+9FFC+*8>*27@5F**).7@63)8>7/96*
@M03506:14:000000000-AKVR1:1:1101:24630:8664 1:N:0:51
ATGAACTCCTACGGGAGGCAGCAGTGAGGAATTTTCCGCAATGGGCGAAAGCCTGACGGAGCAACGCCGCGTGAGGGATGAAGTCTCTAGGGATGTAAACCTCTGTTGGGAGGGACGAAGATCTGACGGTACCTCCTGAGGAAGCCCCGGCTAACTACGTGCCAGCAGCCGCGGTAATACGTAGGGGGCAAGCGTTATCCGGATTTACTGGGCGTAAAGAGCGCGTAGGCGGTTCCGTAAGTTGGTTGTGAAAGTTCGAGGCTCAACCTAGAAACTGCGTCCAATACTGCGGGTCTGGAGT
+
CCCCCGGGGGGGGGDGGGGGGGGGGGGGGG@FGGGGGGGGEGEGGGGGGGGGGGGDGGGGGGGGGGGGGGGGGGGGGGGGGDGGCFGGGGGGGGGGGCGDFG?FGGFGFGGGGGGGGGGGGGFGGGGGGGGGGFFG?FFGGGGGGDFGGGGGCFGGGGG,>FCGGGGGGGGGGGGDGFFGGGCFEGEEGGGGGGGCGF@EE>C*C+C@FEFFFGGG*/:98?CGGEEEGFGG=C/CC2*;E<CGGGFDC5CFF+30+)9CCEGGF4C<+*+97>FFF6</)<:EFFG9)279E.7))7/)/
@M03506:14:000000000-AKVR1:1:1101:15960:8678 1:N:0:51
ATGAACTCCTACGGGAGGCAGCAGTCGAGAATTTTTGACAATGGGGGAAACCCTGATCGAGCGACGCCGCGTGGAGGATGAAGGTCTTCGGATTGTAAACTCCTGTCATTGGGGAACAAGGTGCATACGTTAACTGCGTGTGCATTGATAGTACCCGAAGAGGAAGAGACGGCTAACTCTGTGCCAGCAGCCGCGGTAATACAGAGGTCTCAAGCGTTGTTCGGATTCATTGGGCGTAAAGGGTGCGTAGGCGGCGCGGTAAGTCGGGTGTGAAATCTCGGAGCTTAACTCCGAAACTGCA
+
CCCCCGGGGGGGGGGGGGGGGGGGGGGGGGGGGGGGDGGGGGGGGGGGGGGGGGGGGGGGGGGGGGGGGGGGGG?FGGGGGGGGGGGGGGGFGGGGGGGGGGGGGGGGGGGGGGGGGGGGGGGGGGGGGGGGGGGGGGGGGGGGGFGFGGGGGGGGGGEGEGGGGGGGGGGGGD7FFGGGGGGGGGGGGGGGDGGGGG>F@FGGCFGGGGGGGDGGGGEEGGEGG>EEFGGGDCFGEDCCFGEFGGEGDECFDGGGGFGGC=C+A7ED>DCDG7*<F=>C35>CEFD?AGFF@55<>FFF9
@M03506:14:000000000-AKVR1:1:1101:3600:8682 1:N:0:51
ATGAACTCCTACGGGAGGCAGCAGTGAGGAATTTTCCGCAATGGGCGAAAGCCTGACGGAGCGACGCCGCGTGTGGGAAGAAGGCCTTCGGGTCGTAAACCACTGTCGAAGGGGACGATTATGACGGTACCCTTGGAGGAAGCCCCGGCTAACTACGTGCCAGCAGCCGCGGTAAGACGTAGGGGGCAAGCGTTGTTCGGAATTATTGGGCGTAAAGAGCTCGTAGGCGGGAGTGGAAGTCCGTGTTGAAAGACCTCGGCTCAACTGAGGGACCGGCGCGGATACTCTAATTCTTGAGGCA
+
CCCCCGGGGGGGGGGGGGGGGGGGGGGGGGGGGGGGGGGGGGGGGGGGGGGGGGGGGGGGGGGGGGGGGGGGGGGGGGGGGGGGGGGGGGGGGGGGGGGGGGGGGGGGGGGGGGGGGGGGGFGGGGGGGGGGGGGGGGGEGFGGGGGGGGGFGGGGGFGGGGGGGGGGGGGGGGGGGGG:EFGGGGGCFGGGC>C*CFCECEGGFCDGGGGGEDGFGFFGCFGCECEGGGGG5CFGGGCE?CE5=7CFCFGGGGC4ABGGEGGGGC6CDFG55/9E3799DE>*<***):929*67*)<50
@M03506:14:000000000-AKVR1:1:1101:11179:8685 1:N:0:51
ATGAACTCCTACGGGAGGCAGCAGTGGGGAATTTTGCGCAATGGGGGAAACCCTGACGCAGCAACGCCGCGTGGAGGATGAAGTCCCTTGGGACGTAAACTCCTTTCGACCAAGACGATAATGACGGTACTGGTGGAAGAAGCGCCGGCTAACTCTGTGCCAGCAGCCGCGGTAATACAGAGGGTGCGAGCGTTGTTCGGAATTATTGGGCGTAAAGGGCGCGTAGGCGGCGCGACAAGTCACCTGTGAAATCTCCGGGCTTAACTCGGAGCCTGCAGGCGAAACTGTCGTGCTGGAGTAT
+
CCCCCGGGGGGGGGGGGGGGGGGGGGGGGGGGGGGGGGGGGGGGGGGGGGGGGGGGGGGGGGGGGGGGGGGGGGGGGGGGGGGGGGGGGGGGGGGGGGGGGGGGGGGGGGGGFGGGGGGGGGGGGGGGGGGGGGGGGGGGFGGGGGGGGGGGGGGGGGGGGGGGGGGGGGGGGGGGGGGGGGFGGGGGEGGGEEGGGGGG5CFGGGGGGGGGGGGGGGGGGDEGGGGGGGGGGGGGGGGGGGDGGGFGGGGFGGGGG>GD5FGGGGGGDDEEDGGFGFGGG3BGEFGFFGFBFFFFFF??*
@M03506:14:000000000-AKVR1:1:1101:22868:8779 1:N:0:51
ATGAACTCCTACGGGAGGCAGCAGTGGGGAATCTTGCGCAATGGGCGAAAGCCTGACGCAGCGACGCCGCGTGAGCGATGAAGGCCTTCGGGTTGTAAAGCTCTGTGGGGAGGGAAGAATAAGGCTTGGCTAATATCCAAGTTGATGACGGTACCTCCTTAGCAAGCACCGGCTAACTCTGTGCCAGCAGCCGCGGTAAGACAGAGGGTGCAAACGTTGTTCGGAATTACTGGGCGTAAAGCGCGTGTAGGCGGCTAAGTAAGTCGGGCGTGAAATCCAACGGCTCAACCGGGGAAGTGCA
+
CCCCCGGGGGGGGGGGGGGGGGGGGGGGGGGGGGGGGGGGGGGGGGGGGGGGGFGGGGGGGGGGGGGGGGGGGGGGGDGGGGGGGGGGGGGGGGGGGGGGGFGFGFGGGGEGGGFGGGGGGGGFGCGGGGGGAFGGGGGFGGGGGGGGGGGGGEGGGGGFDFFGGFF7DFEFGDGGGGGGFGGGGGGGGGGGGGGGGGEGFGEC@EGGGEEFGF5;;CGG*<EGGEDFGGFGG*:EGGGFF+>EGCCCE90<9CEDE4>:FFG:9CEDEG5@DG*<06***)0*/)0*(28(08553766*
@M03506:14:000000000-AKVR1:1:1101:16712:8791 1:N:0:51
ATGAACTCCTACGGGAGGCAGCAGTAAGGAATATTGGTCAATGGACGCAAGTCTGAACCAGCCATGCCGCGTGAAGGATGAAGGCCCTCTGGGTTGTAAACTTCTTTTATCTGGGACGAAAAACAGGGATTCTTCCTTGCTCGACGGTACCAGAGGAATAAGCACCGGCTAACTCCGTGCCAGCAGCCGCGGTAATACGGAGGGTGCAAGCGTTATCCGGATTTACTGGGTTTAAAGGGTGCGTAGGTGGGTTGGTAAGTCAGTGGTGAAATCTCCGGGCTTAACTCGGAAACTGCCATTG
+
CCCCCGGGGGGGGGGGGGGGGGGGGGGGGGFGGGGFFGGGGGGGGGGGGGGGGGGGGGGGGGGGGGGGGGGGGGFGGGGGGGGGGGGGGGGGGGGGGGGGGGGGGGGGGGGGGGGFGGGGGGGGGGGGGGGGGGGGGGGGGGGDGGGGGGG9FGFGCFGGGGGGGGDGGGGGFGGGGGGGGGFGGGGFGGGGEGGG9,;=EEGGFDGGGGGDGDGGEFGDC8EGGGGGGCGGG6CGGGDFECE=5CCFFFEEGGGGCFGG?CGGGFGGGC7@CGGED3))54)<?B=@:G@9?FF4:96B4
@M03506:14:000000000-AKVR1:1:1101:27642:8796 1:N:0:51
ATGAACTCCTACGGGAGGCAGCAGTGGGGAATCTTGCACAATGGAGGAAACTCTGATGCAGCGACGCCGCGTGAGCGATGAAGCCCTTCGGGGTGTAAAGCTCTTTCGACGGGAAAGATGATGACGGTACCCGGAGAAGAAGCTGCGGCTAACTACGTGCCAGCGGCCGCGGTAATACGTAGGCAGCGAGCGTTGTTCGGAATTACTGGGCGTAAAGAGTGTGTAGGTGGTGTTCAAAGCCTGGTGTGGAATCTCCCGGCTTAACTGGGGGGGTGCGACGGATAATGGAATGCGTGAGGGG
+
ACCCCGGGFFGGGCCGG@FGGGGGGCGDGEGGGGGGGGGGGFGFFG@@FGG<CEF<FGFGGGEG@FEG::FGGEC,@FCGFCC=,CFFCFDEFFE@<<EFGCFCE<BF@:F7:+>FDDFFDEGFFECEF+<>=:>@@,DFDED,7D:C:C@DC9,DFF7FCC7@FF*<FEC:CF@::BC,<FGCACFE5ECECEGGGF8*A;*3+++3<EFGG>:C<AFF+2<A+<@0<CGFGEC+<+2*2+0*+*19*3<97?C*0.7C*12<+:CFF):BDDD=>)9C<))209C?26*4/0)0)75>7
@M03506:14:000000000-AKVR1:1:1101:13293:8808 1:N:0:51
ATGAACTCCTACGGGAGGCAGCAGTCGAGAATTTTTGACAATGGGGGAAACCCTGATCGAGCGACGCCGCGTGGAGGATGAAGGTCTTCGGGTTGTAAACTCCTGTCATTTGGGAACAAGGCGCACGTATTAACTGTGCGTGCGTTGATAGTACCAGAAGAGGAAGGGACGGCTAACTCTGTGCCAGCAGCCGCGGTAATACAGAGGTCCCAAGCGTTGTTCGGATTCATTGGGCGTAAAGGGTGTGTAGGTGGCGCGCTAAGTCGGGTGTGAAATTTCGGAGCTTAACTCCGAAACTGCA
+
CCCCCGGGGGGGGGGGGGGGGGGGFGGGGGGGGGGGGDFGGGGGGGGGGGGGGGGGGGGGGGGGGGGGGGGCGGGGGGGGGGGFGGGGGGGGGGGGGGDGGGGGGGGGGGGGGGGGGGGGGGGGGGGGGGGGFD@FBDGGGGGGGGGGGGGGGGGGGFFGGGGGGGGGGGEEGGGGGGFFGGGGGAEGGGGGGGEGGGGEFGGFGGGCGGGGD>8CCCCCEGEDCCGFEGGFFFEGEC5=EEECGEGFGFGGGGGGGFD<5CDFGGDGEDC)::CC7@FGD3):C6:?AFFBD3>>>7411
@M03506:14:000000000-AKVR1:1:1101:7046:8818 1:N:0:51
ATGAACTCCTACGGGAGGCAGCAGTGGGGAATTGTTCGCAATGGGCGCAAGCCTGACGACGCAACGCCGCGTGGGGGATGAAGGTCTTCGGATTGTAAACTCCTGTTGCTCGGGACGAAACGCTTCGACCTAACACGTCGAAGTTTGACGGTACCGGGTGAGGAAGCCCCGGCTAACTCTGTGCCAGCAGCCGCGGTAATACAGAGGGGGCAAGCGTTGTTCGGAATTACTGGGCGTAAAGAGTTGCGTAGGTGGCAGGTAAAGCGAGCAGTGAAAGACTCCGGCTCAACCGGAGGCACAT
+
CCCCCGGGGGGGGGGGGGGGGGGGGGGGGGGGGGGGGGGGGGGGGGGGGGGGGGGGGGGGGGGGGGGGGGGGGGGGGFGGGFGGGGGGGGGGGGGGGGGGGGGGGGGGGGGGGGGGGGGGGGGGGGGGGGGGGGGGGGGGGGGGGGGGGGGGGGGGGGGGGGGGGGGGGGGGGGGGGGGGGGGGGGGGGGGGGGGGGDEGGGGGDGGGDGE5CFFE?EGGGGGGGGGGDGFFGGGGG5CGGGGGGGGG*:CEFGGGFFGGD?FGFDCCDDGFF>CFGFGFGFFGE)>??D>BD337:5::7
@M03506:14:000000000-AKVR1:1:1101:11568:8818 1:N:0:51
ATGAACTCCTACGGGAGGCAGCAGTGGGGAATCTTGCGCAATGGGCGAAAGCCTGACGCAGCGACGCCGCGTGAGGGAAGAAGGCCTTCGGGTTGTAAACCTCTTTCAGGAGGGACGAAGCCACTCGGGTTAATAGCCCAGAGGGTGACGGTACCTCCAGAAGAAGCCCCGGCTAACTACGTGCCAGCAGCCGCGGTAATACGTAGGGGGCAAGCGTTGTCCGGATTTATTGGGCGTAAAGAGCGTGTAGGCGGCTGCACAGGTCCGCTGTGAAAACTCGAGGCTCAACCTCGAGCTGTCG
+
CCCCCGGGGGGGGGGGGGGGGGGCGGGGGGGGGGGFGEGGGGFGGGGGGGGGGGGGGGGGGGGGGGGGGGGGGGGGGEGGGFGGGGGGGGGGGGGGGGGGGGGGGGGGGFGGGGGGGGGGGGGGGGGGGGDGFFFGGFGGGGGGGGGGGGGEF@FGGGGGGGGGFFGGFGGGGGGGGGGGGGGGGGGGGGGGGGEGEECGGDCACFGGDGGGCGGGGGGGGGEEE5CFFGCEFGGD:8C;<<7CE7CD=FFGGGGG*57CCFFG6=:CC9CFC*0+2<CC<>EGGFF*:5)4@D;7BFFFF
@M03506:14:000000000-AKVR1:1:1101:3154:8821 1:N:0:51
ATGAACTCCTACGGGAGGCAGCAGTGGGGAATATTGGACAATGGGCGAAAGCCTGATCCAGCAATGCCGCGTGGGTGAAGAAGGTCTTCGGATTGTAAAGCCCTTTCGGCGGGGACGATGATGACGGTACCCGCAGAAGAAGCCCCGGCTAACTTCGTGCCAGCAGCCGCGGTAATACGAAGGGGGCTAGCGTTGCTCGGAATGACTGGGCGTAAAGGGCGCGTAGGCGGCTCATAGAGTCGGGCGTGAAATTCCTGGGCGTAACCTGGGGGCTGCGTTCGATACCTATGGACTGGAGTGG
+
CCCCCGGGGGGGGGGGGGGGGGGGGGGGGGGGGFGGGGGGGGGGGGGGGGGGGGGGGGGGGGGGGGGGGGGGGGGGGGGGGGGGGGGGGGGGGGGGGGGGGGGGGGGDGGGGGGGGGDCFGGGFGGGGGGGGGEGGGGGGGGGGGGGGGGGGGGFGGGGE7FFGGGGGGGGGGGG?CGFFGGGGGGGDG@EG;EGGCFEDCCGGGGCFGDGGEEDFGGGGG=EEECEFED*:CCF7CEC7C*CE5CC<CGGF>?<CFFD**:<CEGGGGGG@GDDEGF*/C)*/76FF)::)6*7>05)7)
@M03506:14:000000000-AKVR1:1:1101:3262:8822 1:N:0:51
ATGAACTCCTACGGGAGGCAGCAGTGGGGAATTTTGCGCAATAGGGGAAACCCTGACGCAGCAACGCCGCGTGGAGGATGAAGTCCCTTGGGACGTAAACTCCTTTCGACCCGGACGATACTGACGGTACGGGTGGAAGAAGCACCGGCTAACTCTGTGCCAGCAGCCACGGTAATACAGAGGGTGCGAGCGTTGTTCGGAATTATTGGGCGTAAAGGGCGCGTAGGCGGTGCCACAAGTCACCTGTGAAATCTCCCGGCTCAACTGGGAGCTTGCAGGCGAAACTGTGGTGCTGGTGTTG
+
CCCCCGGGGGGGGGGGGGGGGGGGGGGGGDGGGGGGGGGGEGGGGGGGGGGGGGGGGGGGGGGGGGGGGGGGGGGGGGGGGGGGGGGGGGGGGGGGGGGGGGGGGGGGGGGGGGGGGGGGGGGFGGGGGGGGGGGGGGGFGGGGGGGGGGGGGGGGGGGGGFGGGGGGGGGGGGGGGGGGGGGGGDGGDGGGCFE/8CEGEDGFGGGGGGGD8::AFGGGGEGE5EDCEGGGGCC6C5DGC?CCFGGG7ECFGGFGGFGD*ACCF*6DECCDG**:*1CDC>FCE@FFAC:BFFF@)7)))
@M03506:14:000000000-AKVR1:1:1101:10439:8823 1:N:0:51
ATGAACTCCTACGGGAGGCAGCAGTTGAGAATTTTTCTCAATGGGGGAAACCCTGAAGGAGCGACGCCGCGTGGAGGATGAAGGTCTTCGGGTTGTAAACTCCTGTCATTTGGGAACAAGGCGCGTGTATTAACTGTGCACGCGTTGATAGTACCAGAAGAGGAAGGGACGGCTAACTCTGTGCCAGCAGCCGCGGTAATACAGAGGTCCCAAGCGTTGTTCGGATTCATTGGGCGTAAAGGGTGTGTAGGTGGCGCGCTAAGCCGGGTGTGAAATTTCGGAGCTTAACTCCGAAACTGCA
+
CCCCCGGGGGGGGGGGGGGGGGCGGGGGGGGGGGGGGGGGGGGGGGGGGGGGGGGGGGGGGGGGGGGGGGGGGGGGGGGGGGGGGGGGGGGGGGGGGGGGGGGGGGGGGGGGGGGGGCGGGGGGFGGGGGGGGGGGGGGGGGGGGGGGGGGGGGGGGGCFDFGGGFGGGFEFGGDGGGGGGGGGGGGFGGGGEGGGGDGGGGGGGGGGGGGGGGDGE5CGFGGGGCGGFG<0@=CGEE<GG?E*/*:CCFC<C5FG85DGEC770/7<:CC>D*7<CF7C<35C6?>44C=:@5)5:F46*
@M03506:14:000000000-AKVR1:1:1101:4697:8870 1:N:0:51
ATGAACTCCTACGGGAGGCAGCAGTGGGGAATTGTTCGCAATGGGCGCAAGCCTGACGACGCAACGCCGCGTGGAGGATGAAGATCTTCGGGTCGTAAACTCCTTTCGATCGGGACGAATGATCGGTGACCTAATACGTCATCGGAATGACGGTACCGAGAGAAGAAGCCCCGGCTAACTCCGTGCCAGCAGCCGCGGTAATACGGGGGGGGCAAGCGTTGTTCGGAATTACTGGGCGTAAAGGGCGCGTAGGCGGCCTTCTAAGTCGTGCGTGAAATCCCTCGGCTTAACTCAGGAACTG
+
CCCCCGGGGGGGGGGFGGGDGGGGGGGGGGGGGGGGGGGGGGGGGGGGGGGGGGGGGGGGGGGGGGGGGGGGGGGGGGGGGGGGGGGFGGGGGGGGGGGGFGGGGGGGGGFGEGGGGGGGGGGGGGGGGGGGGGGGGGGGGGGGGGDG7>FGGGGGGGDFGGGGGFFFCFGGGGGGGGGGGGGGGGFFGFGCGGGGGGEGGGGGDGGGGGGGGGFGFGEGGGGGGGGDCFGDC+<FGDGDG=CFC5*9C*:EDGGCE>GGFG>ECCCDG3:<GDDGFFFFF@FG5BG5>7B)**/5))7<*
@M03506:14:000000000-AKVR1:1:1101:13488:8875 1:N:0:51
ATGAACTACGGGAGGCAGCAGTCGAGAATTTTTGACAATGGGGGAAACCCTGATCGAGCGACGCCGCGTGGAGGATGAAGGTCTTCGGGTTGTAAACTCCTGTCATTTGGGAACAAGGCGCACCTATTAACTGTAGGTGCGTTGATAGTACCAGAAGAGGAAGAGACGGCTAACTCTGTGCCAGCAGCCGCGGTAATACAGAGGTCTCAAGCGTCGTTCGGATTCATTGGGCGTAAAGGGTGCGTAGGCGGCGTGGTAAGTCGGGTGTGAAATTTCGGAGCTTAACTCCGAAACTGCATTC
+
CCCCCGGGGGGGGGGGGGGGGGGGGGGGGGGGGGGGGGGGGGGGGGGGGGGGGGGGGGGGGGGGGGGGGGGGGGGGGGGGGGGGGGGGGGGGGGGGGGGGGGGGGGGGGGGGGGGGGGGGGGGGGGGGGGGGGGGGGGGGGGGGGEEGGGGGGGGGGFGGGGGGGGGGGGGGGGGGGGGGGGGGGGGGGGGGEFEDGGGGGGGGGGGGGGFGGGGGED;EG=E8EFCFGDGGGEGDCGGGGGGGEE5CFGGEGEGGFBCFCFGG=/7DGDE4>7D+9BDCG>)9EB?=:GD:)76BF==4*
@M03506:14:000000000-AKVR1:1:1101:23504:8896 1:N:0:51
ATGAACTCCTACGGGAGGCAGCAGTTGGGAATCTTGGACAATGGGGGAAACCCTGATCCAGCCATGCCGCGTGAGTGATGAAGGCCTTCGGGTTGTAAAGCTCTTTTACCCGGGAAGATAATGACTGTACCGGGAGAATAAGCCCCGGCTAACTTCGTGCCAGCGGCCGCGGTAATACGAAGGGGGCTAGCGTTGCTCGGAATCACTGGGCGTAAAGGGTGCGTAGGCGGGTCTTTAAGTCAGGGGTGAAATCCTGGAGCTCAACTCCAGAACTGCCTTTGATACTGAGGATCTTGAGTTC
+
CCCCCGGGGGFGGGGGGGGGGGGGGGGDGGGGGGGGGGGGGGGGGGGGGGGGGGGGGGGGGGGGGGGGGGGGGGGGGGGGGFGGGGGGGGGGGGGGGGGGGGGGGGGGGGGGGEGGGGGGFGGGGGGGFDGGGGDGGFGGGFGGGDGGGGGGGGGGGGFFGGFGCEGGGGGGGDG@FGGGGGDFGGGDGGGGGGGCGFGGGGGGGGFGGGGGG5:8CFGFGGGGGGD?EGD8C6FFFCDGGFGFDGEDF67?:+<DGFFG669+27CFGG?@GGGCFFF7FF??E4F*4C?B4?*=4?FB*
@M03506:14:000000000-AKVR1:1:1101:13077:8903 1:N:0:51
ATGAACTCCTACGGGAGGCAGCAGTCGAGAATTTTTCTCAATGGGGGAAACCCTGAAGGAGCGACGCCGCGTGGAGGATGAAGGTCTTCGGGTTGTAAACTCCTGTCATTTGGGAACAAGGCGTACGTATTAACTGTACGTGCGTTGATAGTACCAGAAGAGGAAGAGACGGCTAACTCTGTGCCAGCAGCCGCGGTAATACAGAGGTCTCAAGCGTTGTTCGGATTCATTGGGCGTAAAGGGTGCGTAGGTGGCGCGGTAAGTCGGGTGTGAAATTTCGGAGCTTAACTCCGAAACTGCA
+
CCCCCGGGGGGGGGGGGGGGGGGGGGGGGGGGGGGGGGGGGGGGGGGGGGGGGGGGGGGGGGGGGGGGGGGGGGGGGGGGGGGGGGGGGGGGGGGGGGGGGGGGGGGGGGGGGGGGGGGGGGGGGGGGGGGGGGGGGGGGGEGGGGGGFGGGGGGGGGGGGGGGGGGGGGGGGGGGGGGGGGGGGGGGGGGGGGEGEEDGGGGGGGGGGGGGGGGGCCC=FGG8:EEFFFFFFGGGGCGC9CEGGGGDGGG9DCGGGBDGGC=0<CED*9/8>>>F7FCGG)7C677=4:F2B:@DEFF@*
@M03506:14:000000000-AKVR1:1:1101:17662:8922 1:N:0:51
ATGAACTCCTACGGGAGGCAGCAGTGGGGAATCTTGCGCAATGGGCGAAAGCCTGACGCAGCGACGCCGCGTGGGGGATGAAGCTTTTCGGAGTGTAAACCCCTTTCGACCGGGACGAAACGCCCGCAAGGGAATTGACGGTACCGGTAGAAGAAGCCCCGGCTAACTACGTGCCAGCAGCCGCGGTAATACGTAGGGGGCCAGCGTTGTTCGGAATTACTGGGTGTAAAGGGTTCGTAGGCGGTGCGGCAAGTTGGGAGTGAAATCTCGGGGCGCAACCCAGAGACGGCTTCCAAAACGG
+
CCCCCGGGGGGGGGGGGGGGGGGGGGGGGGGGGGGGGGGGGGGGGGGGGGGGGGGGGGGGGGGGGGDFGGGGGGGGGFCEGFGGGGGGGGGGGGGGGGGGGGGGGGGGGGGGGGGGGGGGGGG7FFG>FGGGFFCGGFGGDGFGGGGEGDFGGGGGGGG7FGGGGEGDCFGFGGGCGGFGGDDGEGGGGGGFF<FFGGGGGCCE*8;8E;;:CE5?CFGCFFGGFE:<A9FGDFGFGE4CEFGDC5*9CG5C<+<CG@9<AF7<9:?*99=DCC)/)0C*955*:@4719)3564==>4).
@M03506:14:000000000-AKVR1:1:1101:15011:8922 1:N:0:51
ATGAACTCCTATGGGAGGCAGCAGTCGAGAATTTTTGACAATGGGGGAAACCCTGATCGAGCGACGCCGCGTGGAGGATGAAGGTCTTCGGGTTGTAAACTCCTGTCATTTGGGAACAAGGCGCGGCTATTAACTGTAGTCGCGTTGATAGTACCAGAAGATGAAGGGACGGCTAACTCTGTGCCAGCAGCCGCGGTAATACAGAGGTCTCAAGCGTTGTTCGGATTCATTGGGCGTAAAGGGTGTGTAGGTGGCGCGCTAAGTCGGGTGTGAAATTTCGGAGCTTAACTCCGAAACTGCA
+
CCCCCGGGGGGGGGGGGGGGGGGGGGGGGGGGGGGGGDGGGGGGGGGGGGGGGGGGGGGGGGGGGGGGGGGGGGCGGGGGGGGGGGGGGGGGGGGGGGGGGGGGFGGGFGGGGGFFGGGGGGGGGGGDFGFCFGGGGGGGGGGGGGGGGGGGGCCFGGGGF,>>FFGGGGGGGCCGGGGGGGGGDCGGCFF:CCCFEEEGGGGGGGGGGGF9FGDGGGG8FFGG5C>C<FGGGG;:78*;CFG0:>=4<<CFG*2)/73C7=FE?7:<*95>7**<7@CF))7==6:F>F4437<B>F6?*
@M03506:14:000000000-AKVR1:1:1101:12205:8928 1:N:0:51
ATGAACTCCTACGGGAGGCAGCAGTAGGGAATATTGGACAATGGGCGAAAGCCTGATCCAGCGACGCCGCGTGAGGGATGAAGGCCTTCGGGTTGTAAACCTCTGTTGTTAGGAAAGAAGCCGGGTGCATAACCCGGTGACGGTACCTAACGAGGAAGCCCCGGCTAACTACGTGCCAGCAGCCGCGGTAATACGAGGGGGGCAAGCGTTGTTCGGAATTATTGGGCGTAAAGGGTGCGTAGGCGGTCTGACAAGTCTGATGTGAAATCTATGGGCTCAACCCATAGTCTGCATCGGAAAA
+
CCCCCGGGGGGGGGGGGGGGGGGGGGGGGGGGGGGGGGGGGGGGGGGGGGGGGGGGGGGGGGGGGGGGGGGGGGGGGGGGGGGGGGGGGGGGGGGGGGGGGGGGGGGGGGGGGGGGGGGGGGGGGGGGGGGGGGGGGGGGGGGGGGGGGGGGGGGGGGGGGGGGGGGGGGGGGFCCGGGGGGGGGGGGGDFFGGGGGGGGGGGGGGGG81CEFFEGDE5C7<CCFGGG>E=FGGGGGGGEGGGGGGEGCFFFCED*09DCFGGGGGGGFGGBGGCFFFDFF:BEG46=2C?<F4FB:3.5)
@M03506:14:000000000-AKVR1:1:1101:9365:8928 1:N:0:51
ATGAACTCCTACGGGAGGCAGCAGTCGGGAATTTTGCGCAATGGACGAAAGTCTGACGCAGCAACGCCGCGTGAGGGATGAAGGCCTTCGGGTTGTAAACCTCTTTTATCAGGGAAGATAATGACGGTACCTGATGAATAAGTCACGGCTAACTACGTGCCAGCAGCCGCGGTAATACGTAGGTGACAAGCGTTGTCCGGATTTACTGGGCGTAAAGAGCGCGCAGGCGGTCGTTCAAGTCGAGTGTGAAAGCCCCCGGCTCAACTGGGGAGGGTCATTCGATACTGATCGACTCGAAGGC
+
CCCCCGGGGGGGGGGGGGGGGGGGGGGGGGGGGGGGGGGGGGGGGGGGGGGGGGGGGGGGGGGGGGGGGGGGGGGGGGGGGGGGGGGGGGGGGGGGGGGGGGGGGGGGGGGGGGGGGGGGGGGGGGGGGGGGGGGGGGGGGGGGGGGGGG:FGGGGGGGGGGGGGGGCGGGGGGGFGGGGGGGGGDGGGGGGGEEEGFGGDGDGGGGCGGGGGGCFFG=FGGGGGGGGGEC>EGEFGFGGGE57?F+297AFF7:DGFGG57DCFFGGFDC3)7CG:=C>F?FDC*:7)*.(0<BF:5)))
@M03506:14:000000000-AKVR1:1:1101:19069:8929 1:N:0:51
ATGAACTCCTACGGGAGGCAGCAGTCGGGAATTTTGGGCAATGGGCGAAAGCCTGACCCAGCAACGCCGCGTGAAGGATGAAATCCCTCGGGATGTAAACTTCGCAAGAATGGGAAGAATTAGTAGGGGTTAATACCCCCTATGATGACGGTACCATTTGTAAGCTCCGGCTAACTCCGTGCCAGCAGCCGCGGTAATACGGGGGGAGCAAGCGTTGTTCGGATTTACTGGGCGTAAAGGGCGCGTAGGCGGCCAGCACAAGTCAGTTGTGAAATCTCCGGGCTTAACTCGGAAACTGCGT
+
CCCCCGGGGGGGGGGGGGGGGGGGGGGGGGGGGGGGGGGGGGGGGGGGGGGGGGGGGFGGGGGGGGGGGGGGGGGGGGFGGFGGGGGGGGGGGGGGFGGGGGGGGGGGGFGGGGFGGGGGGCFGGGGGGGG?FFGGGGGGGFFGFGGGGGGGGGGGCGFGGGGGGGGGDGGGGGGFGGGFDGGGGGAFFECGGGGDDGFFFGGGGGGCGFGGGGACE?FGGCDGGGCGC<FGGGGC7@C9EGCDE:=DGFGGGEGG=)9*:EDC7><CG7=FFFGE*9>7<).5/<*9:C:?F3)7BFFE)
@M03506:14:000000000-AKVR1:1:1101:22229:8933 1:N:0:51
ATGAACTCCTACGGGAGGCAGCAGTGGGGAATTTTGCGCAATGGGGGAAACCCTGACGCAGCAACGCCGCGTGGAGGATGAAGTCCCTTGGGACGTAAACTCCTTTCGACCCGGACGATAATGACGGTACGGGTGGAAGAAGCCCCGGCTAACTTCGTGCCAGCAGCCGCGGTAATACGAGGGGGGCAAGCGTTGTTAGGAATTATTGGGCGTAAAGGGCGCGGTGGCGGTGCGGTAAGTCACCTGTGAAATCACCGGGCTCAACTCGGCGCTTGCAGGGGGAGTGGCGGCGCTGGAGGGG
+
CCCCCGGGGGGGGGGGGGGGGGGGG8F,FFGGFGG,EFGGGGGGG,FFGGFGGFGGGGEGGG8FGGCGGGGGGC,CCFEGGGGG9F?F,AF,EEGGGGFEBFFGGG9:<++6CEEGGG7BCF<C>FB833+++83*D:FGGCF,*>FGGGD@:B@F7,11*7:FGGG7FC*=14*?FB*FE:EC?EG5*:@8:*:CF+<8+3+0<F7:9**?/*//<9*/?*****2*?E/C*:*;=**3<9+<CG0*+:7+*+<C=>)3:**3A*+177:7)**2*95)/))**)10(9)-))0))0)0<
@M03506:14:000000000-AKVR1:1:1101:24809:8949 1:N:0:51
ATGAACTCCTACGGGAGGCAGCAGTGGGGAATATTGGACAATGGGCGCAAGCCTGATCCAGCAATGCCGCGTGAGTGATGAAGGCCTTAGGGTTGTAAAGCTCTTTCGCCCGCGACGATGATGACGGTAGCGGGAGAAGAAGCCCCGGCTAACTTCGTGCCAGCAGCCGCGGTAATACGAAGGGGGCGAGCGTTGTTCGGATTTACTGGGCGTAAAGGGCGCGTAGGCGGCGGACCAAGTCGAGTGTGAAAGCCCCGGGCTCAACCTGGGAGGTGCGCTCGAGACTGGTTGGCTGGCGTGC
+
CCCCCGGGGEFGGGGGGGGGGGGGGGGGGFGGGGGDGGGGGGGGGGGGGDGGGGGGGGGGGGGGGGGGGGGFGDFGGGGGGFGGFGGGGGGGGFGGGGGDGFGGGGGGGGGGGGGGGGGGGGEGGGGGGGGGEGGGGFFGGGGFCEGGGGGGGFFGGGFGGGGGGGGGGGGGGGGGFFGGGGDGGEDGGGGGGDEEGFGGC>GGDC9FFFGGGGEGFGDGG=C?CEDG8EEEGGG8FFFFCCGC9C+::CCE7CCCGD<C>57FFGGGGF67593+18//1)7***2>)>DF:4@E0<;))
@M03506:14:000000000-AKVR1:1:1101:14052:8952 1:N:0:51
ATGAACTCCTACGGGAGGCAGCAGTAGGGAATATTGCGCAATGGGCGAAAGCCTGACGCAGCAATTCCGCGTGGAGGACGAAGTTTCTTGGAATGTAAACTCCTTTCGGTGGTGACGATAATGACGGTAGCCACAGAAGAAGCACCGGCTAACTACGTGCCAGCAGCCGCGGTAAGACGTAGGGTGCAAGCGTTGTCCGGAATTATTGGGCGTAAAGCGTTCGTAGGCGGTTTGCCAAGTCTGGCGTTAAAGCCCGAGGCTCAACCCCGGCATGGCATCGGAAACTGGCAAGCTAGAGTGT
+
CCCCCGGGGGGGGGGGGGGGGGGGGGGGGGGGGGGGGGGGGGGGGGGGGGGGGGGGGGGGGGGGGGGGGGGGGGGGGGGGGGGGGGGGGGGGGGGGGGGGGGGGGGGGGGGGGGGGGGGGGGGGGGGGGGGGGGGGGGGGGGGGGGGGGGGGGGGGGGGGGGGGGGGGGGGGGGGGGGG:FGGGGGGGGGFGGGGGGGGGCEGGGGGCGGGGGGDGGGGEGGG8CGGGGGGGGGDGF<7<FGGG?EEDGFFGGGGD8>GCFCDGGF*7*>E)C<FFF*>DGEFDGFGFFGFFFF*79?9=*
@M03506:14:000000000-AKVR1:1:1101:24591:8966 1:N:0:51
ATGAACTCCTACGGGAGGCAGCAGTTAGGAATTTTCCGCAATGGGCGAAAGCCTGACGGAGCAACGCCGCGTGGGTGATGAAGACCTTCGGGTTGTAAAGCCCTGTCGGAGGGGAAGAATCATGACGGTACCCTCCAAGAAAGCCCCGGCTAACTACGTGCCAGCAGCCGCGGTAACACGTAGGGGGCGAGCGTTATCCGGATTTACTGGGCGTAAAGCGCGTTAAGGCGGTCGGCCAAGTTGGGGGTGAAATCTCATGGCTCAACACGGGAACTGCCTCCAATACTTGTCGGCTCGAGTG
+
BCCCCGGGGFGGGGGGGGGGGGGGGGFGGGGGGGGGGGGGGGGGFFGGGGGGGGGGGGDGGGGGGGGGGGGGGGGFEGGGGGGGGGGGGGGGGGEGGGGGGGGGGGGGGGCGDGFEGFGFGGGGGG7FFFGFGGGGGGGGGGGGGGGGCGGCFFGGGGGFGGGDGGGGGGGGGGGGGGGCFCCGGG>ECCEGGGDEGGFGGGGGGGGGFDGGGGE8EFGGGG8E5FGGFGGGDGGGEE48+3<<ECECC=+0>FCFE*:9*:7CEG+9*9CB35F?FFC45)0<0<:*6*9-<5)7)))05
@M03506:14:000000000-AKVR1:1:1101:14068:8994 1:N:0:51
ATGAACTCCTACGGGAGGCAGCAGTGGGGAATATTGGACAATGGGCGCAAGCCTGATCCAGCCATGCCGCGTGAGTGATGAAGGCCTTAGGGTTGTAAAGCTCTTTTGTCAGGGAAGATGATGACGGTACCTGAAGAATAAGCACCGGCTAACTTCGTGCCAGCAGCCGCGGTAACACGAAGGGTGCTAGCGTTGTTCGGAATTACTGGGCGTAAAGCGCGCGTAGGCGGCTTTTCAAGTCAGGGGTGAAATCCCACAGCTTAACTGTGGAACTGCCTTTGAAACTGTAAAGCTTGAGTGT
+
CCCCCGGGGGGGGGGGGGGGGGGGGGGGGGGGGGGGGGGGGGGGGGGGGGGGGGGGGGGGGGGGGGGGGGGGGGGGGGGGGGGGGGGGGGGGGGGGGGGGGGGGGGGGGGGGGGGGGGGGGGGGGGGGGDGGGGGGGGGGGGGGGGGGGGGGGGGGGGGGGGGGGFGGGGGGGGGGGGGGGGGGGGGGGGGGGG@:FGGGGDGGGGGGGGGGGGGGGG5EGGGGGGGGGGGGEFCFGGGGGGGFGGGGFFCEFEGGGFGGGGGGGGGGGGC?FCGGGFGGGF??E6FFFGFAFF=F@???*
@M03506:14:000000000-AKVR1:1:1101:8103:9071 1:N:0:51
ATGAACTCCTACGGGAGGCAGCAGTCGAGAATTTTTCTCAATGGGGGAAACCCTGAAGGAGCGACGCCGCGTGGAGGATGAAGGTCTTCGGGTTGTAAACCCCTGTCATTTGGGAACAAGGTGTGCGCGTTAACTGCGCGGGCATTGATAGTACCAGAAGAGGAAGAGACGGCTAACTCTGTGCCAGCAGCCGCGGTAATACAGAGGTCTCAAGCGTTGTTCGGATTCATTGGGCGTAAAGGGTGCGTAGGCGGCGCGGTAAGTCGGGTGTGAAATCTCGGGGCTTAACTCCGAAACTGCA
+
CCCCCGGGGGGGGGGGGGGGGGGGGGGGGGGGGGGGGGGGGGGGGGGGGGGGGGGGGGGGGGGGGGGGGGGFGGGGGGGGGGGGGGGGGGGGGGGGGGGGGGGGGGGGGGGGGGGGGGGGGGGGGGGGGGGGGGGGGGGGGGGGGGGGGGGGGGGGGGGGGGGGGGGGGGGGGGGGGGGGGGGGGGGGGGGGD@EGECGGFGGGGGGGGGGGGGFGEGGCEFEGGC8EGGGEFGGGC5CGGGGGGGGCGGGGGGGGDDGG5CFFDDEG:D55>DC7:=:CFFEEE:*=4*90>))777BF*
@M03506:14:000000000-AKVR1:1:1101:22997:9077 1:N:0:51
ATGAACTCCTACGGGAGGCAGCAGTGGGGAATCTTGCACAATGGACGAAAGTCTGATGCAGCAACGCCGCGTGGGGGATGAAGCTTCTCGGAGTGTAAACCCCTTTCGACCCGGAAGAATGCCCGCAAGGGTATGACGGTACGGGTATAAGAAGCCCCGGCTAACTACGTGCCAGCAGCCGCGGTAATACGTAGGGGGCCAGCGTTGCTCGGAATTACTGGGCGTAAAGGGTCCGTAGGCGGTGTAGCAAGTCGATAGTGAAATCTCTGGGCTTAACCCAGAGGCTGCTAACGAAACTGCT
+
CCCCCGGGGGGGGGGGGGGGGGGGGGGGGGGGGGGEGGGGGGGGGGGGGGGGGGGGGGGGGGGGGGGGGGGGGGGGGGGGGGGGGGGGGGGGGGGGGGGGGGGGGGGGGGGGGGGGGGGGGGDGGGGGGGGGGGFCFGGGGGGGGCGGGGGGGGGFFGGGGGGGGGGGGGGGFGGGGGGGGGGGBGGGGGGGFDEGGGGE5CFE8EEGFCGEGGFGGGGFGGFEEECFFGG>GGGF=C5EE5*2:CFFC+::*75DCE7CGCCFD7CCFGFF<FFG7?*>C>FEC>FD27*.7>7:B?790
@M03506:14:000000000-AKVR1:1:1101:17933:9115 1:N:0:51
ATGAACTCCTACGGGAGGCAGCAGTAAGGGATATTGCACAATGGGCGAAAGCCTGATGCAGCAACGCCGCGTGGAGGAAGAAGGCCCTCGGGTCGTAAACTCCTTTTGACGCCGACGAGGAAGGACGGTAGGCGTCGAATCAGTCACGGCTAACTACGTGCCAGCAGCCGCGGTAAAACGTAGGTGGCGAGCGTTATCCGGATTTACTGGGCGTAAAGGGTGTGCAGGCGGGGGGCCAAGTGGTGTATGAAATCGCTCGGCTTAACCGGGCTAGGTTATGCCAGACCGGACTTCTAGAGTG
+
CCCCCGGGGGGGGGGGGGGGGGGGGGGGGGGGGGGGGGGGGGGGGGGGGDGGGGGGGGGGGGGGGGGGGGGGGGEFGGGGGFFFGGGGGGGGD@GGGGGGGGGGGGGGGGGGGGGGGGGGDCFGGGGGGGGGGGGGGEFGGFGGGGGGGGGGGGGGGGGGDFGGGGFGGGGGGEGGGGGGGGGDGGGFC*CCGEEEFGGGGGEE?:C?FGGGGEGGEFGC88:>7CF=8ECEEC*:*;5@<?FEG/+:@9F7C?E3:><C5/9+:*ACGGCECGG+>@>77?FC*.*),1)2?*1***99=
@M03506:14:000000000-AKVR1:1:1101:3700:9133 1:N:0:51
ATGAACTCCTACGGGAGGCAGCAGTGGGGAATCTTGCGCAAATGCGGGAAACCGTGACGCAGCGACGCCGCGTGGGGGAAGAAGGCCTTCGGGTTGTAAACCTCTTTCAGGAGGGACGAAGCTACTCGGGTTAATAGCCCAGAGGGTGACGGTACCTTCAGAAGAAGCCCCGGCTAACTACGTGCCAGCAGCCGCGGTAATACGCAGGGGGCAAGCGTTGTCCGGATTTATTGGGCGTAAAGAGCGTGTAGGCGGCTTGGTAGGTCTGCTGTGAAAACTCGAGGCGCAACCTCGAGCTGTC
+
CCCCCGGGGGGGGGGGGGGGGGGGGGGGGGGGGGGGGGGGGGGGGGGGGGGGGGGGGGGGGGGGGGGGGGGGGGGGGGGGGGGGGGGGGGGGGGGGGGGGGGGGGGFFGGGGGGGGGGGGGGGGGCFGGGFGGGGGGGGFGGGGGGGGGGGGGGGCCCGGGGGGGGGGFGGGGGGGGFGFGGGGGGGGGGGGGGGGGGEGGGGGEEGGGGGGGGGCEGGE;CFGEE*:CDFCGGGGGGGDGC7>EGCCG6AFGGC3C>GGECFG9C9C97C@FFGGFFFDD@>DG7C>2><(5<>7:>FF*
@M03506:14:000000000-AKVR1:1:1101:21031:9147 1:N:0:51
ATGAACTCCTACGGGAGGCAGCAGTCGAGAATTTTTCTCAATGGGGGAAACCCTGAAGGAGCGACGCCGCGTGGAGGATGAAGGTCTTCGGGTTGTAAACTCCTGTCATTTGGGAACAAGTGCCGGTACGTAACTGCTATCGGCTTGATAGTACCAGAAGAGGAAGAGACGGCTAACTCTGTGCCAGCAGCCGCGGTAATACAGAGGTCTCAAGCGTTGTTCGGATTCATTGGGCGTAAAGGGTGCGTAGGCGGCGCGGTAAGTCGGGTGTGAAATCTCGGGGCCTAACTCCGAAACTGCA
+
CCCCCGGGGGGGGGGGGGGGGGGGGGGGGGDGGGGGGGGGGGGGGGGGFGFGGGGGGGGGGGGGGGGGGGGGGGGCGGGGGGGGGGGGGGGGGGGGGGGGGGGGGGGGGGGGGGGGGGGGGGGGDGGGGGGGGGGGGGGGFGGGGDFFGGGGGGGDGGFEFFFGGGGGGFCC:EEFFGFFCEGGFCCFGGGGGGGGGGGDEGGFC<CFGGFGGGGE8ECGCG=EDE>F9E<CFCGG*8D=EGGF5CEGE*:?)5=DC>3>C5CECCGG59:>77>E>*:*9>>57>*/8**5>B:5:BF?*
@M03506:14:000000000-AKVR1:1:1101:12088:9153 1:N:0:51
ATGAACTCCTACGGGAGGCAGCAGTCGAGAATCTTCCGCAATGGACGCAAGTCTGACGGAGCGATACAGCGTGATGGATGAAGTGCTTCGGTACGTAAACATCTTTTATGTGGGACGAAATTATTGACGGTACCACATGAATAAGGGGCTCCTAACTCTGTGCCAGCAGGAGCGGTAATACAGAGGCCCCAAGCATTATCCGGAATCACTGGGCGTAAAGGGTGTCAAGGCGGTCATGTTAGTCGTTCGTAAAATCCGTGGGCTCAACCTACGGCTCGCGAGCGAAACGGCATGACCTGAG
+
CCCCCGGGGGGGGGGGGGGGGGGGGGGGGGGGGGGGGGGGGGGGGGGGGGGGGGGGGGGGGGGGGGGGGGGGGGGGGGGGGGGGGGGGGGGGGGGGGGGGGGGGGGGGGGGGGGGGGGGGFGGGGGGGGGGGEGGGGFGGGGGGGGGGGEGGGGGGGGGGGGGGFGGGGGGFGGGGDGCFGBFFGGDGDGGGGGGGGFFCGEGGGGGGGFGGFFEGDGFGGGFGGGG++CCCEE5AGGFGGGGGGFEDGGGDFFCCGB7CDE3::*9C:*0<DGG*955<958/*<>)(9025>*))157@
@M03506:14:000000000-AKVR1:1:1101:11398:9158 1:N:0:51
ATGAACTCCTACGGGAGGCAGCAGTGGGGAATCTTGCGCAATGGGCGAAAGCCTGACGCAGCGACGCCGCGTGGGTGATGAAGGCCTTCGGGTTGTAAAGCCCTGTGGGGAGAGACGAATAAGTCGGAGCTAATACCTACGGCGATGACGGTATCTCCTTAGCAAGCACCGGCTAACTCTGTGCCAGCAGCCGCGGTAAGACAGAGGGTGCAAACGTTGTTCGGAATTACTGGGCGTAAAGCGTGTGTAGGCTGCCGCGCAAGTCGGATGTGAAATCCCCGGGCTCAACCCGGGAAGTGCC
+
CCCCCGGGGGGGGGGGGGGGGGGGGGGGGGGGGGGFGGGGGGGGGGGGGGGGGGGGGGGGGGGGGGGGGGGFGGGGGGGGGGGGGGGGGGGGGGGGGGGGGGGGGFGGGGFGGGGGGGGGGGGGGGGGGGGGGGGGGGGGGGGGGGGGGGGGGGGGGGFFGGFFGGGGFGGGGGGGGGGGGGGGGGGGGGGFGGGGGGGFGGCFGGGGGGGFGCFG;FGGGGGGD?FEGG79EGGG=8D=EGE*/AFC97EGGGGGGFGGGGGGFGD3EG?=F7:CCFFGGFBGC56F?FFBFF)7B79F*
@M03506:14:000000000-AKVR1:1:1101:17182:9166 1:N:0:51
ATGAACTCCTACGGGAGGCAGCAGTCGAGAATTTTTCTCAATGGGGGAAACCCTGAAGGAGCGACGCCGCGTGGAGGATGAAGGTCTTCGGATTGTAAACTCCTGTCATTGGGGAACAATGCGTAAATATTAACTGTATTTGCGTTGATAGTACCCGAAGAGGAAGAGACGGCTAACTCTGTGCCAGCAGCCGCGGTAATACAGAGGTCTCAAGCGTTGTTCGGATTCATTGGGCGTAAAGGGTGCGTAGGCGGCGCGGTAAGTCGGGTGTGAAATCTCGGAGCTTAACTCCGAAACTGCA
+
CCCCCGGGGGGGGGGGGGGGGGGGGGGGGGGGGGGGGGGGGGGGGEGDGGGGGGGGGGGGGGGGGGGGGGGGGG:FGGGGGGGGGGGGGGGGEGGGGGGGGGGGGGGGGGGGGGGGGGGFGGGGGGGGGGGFGGFGGGGGGGGGGGGGGGGGGGGGGGGGDGGGGGGGGGGGGGGGGGGGGGGFGGG@FF>FFGDGGGGGGGGGGGGGGGGFFFGGE=EGCFGG>E>EGGGGCDCGGEGGGGGGGGGDAEGDDGEGGFGG=EFCCDGC1918*0*+:8:CF3BGFFGF40=>FF>DFFFF*
@M03506:14:000000000-AKVR1:1:1101:4685:9170 1:N:0:51
ATGAACTCCTACGGGAGGCAGCAGTCGAGAATTTTTCTCAATGGGGGAAACCCTGAAGGAGCGACGCCGCGTGGAGGATGAAGGTCTTCGGGTTGTAAACTCCTGTCATTTGGGAACAAGTGCCGGTACATAACTGCTACCGGCTTGATAGTACCAGAAGAGGAAGAGACGGCTAACTCTGTGCCAGCAGCCGCGGTAATACAGAGGTCTCAAGCGTTGTTCGGATTCATTGGGCGTACAGGGTGCGTAGGTGGCGCGGTAAGTCGGGTGTGAAATTTCGGTGCCTAACTCCGCAACTGCC
+
CCCCCGGGGGGGGGGGEGGGGGGGGGGGGGGGGGGGGGGGGGGGGGGGGGGGGGGGGFGGGGGGGGGDGEGGGGGGGGGGGFGGEGGGGGGGGGGGGGGGGGFGGGGGGGGGGGGGGGGGGGGGGGGGGGGGGGGDEGGGGGEGGGGGGFEGCCF<FG:F>CGGGGGGGGGGGGDGGG9FGGDDCF7CGGGG>EECEDDGGD9EGGGCFGGGFF9EBEGGGGGGDEEGFGGG6C887E);CFEFDCECEE5CFFGGGB3D5/*0</*7*/>)2:>ECF>><.7****03FB0))0)8:7=7
@M03506:14:000000000-AKVR1:1:1101:24301:9177 1:N:0:51
ATGAACTCCTACGGGAGGCAGCAGTTGGGAATTGTTCACAATGGACGAAAGTCTGATGACGCAATGCCGCGTGGAGGAAGAAGGCCTTCGGGTTGTAAACTTCTTTTATGTGGGAAGATTATGACGGTACCACATGAATAAGGGCCTGCTAACTACGTGCCAGCAGCCGCGGCAATACGTGGGGCCCGAGCGTTATCCGGTATTATTGGGCGTAAAGAGTACGTAGGCGGTTATGCAAGACAATGGGTAAATCTCCGAGCTCAACTCGGAACTCGCCTTTGTGACTACCTAACTTGTCGAA
+
CCCCCGGGGGGGGGG7FEGEGGGGFGGGGGGGGGGGGFFGGGGGGGEGDGGGGGGGGGGGGGGGGGGGGGGFEGFGGCGGGGGGGFGFGGGGGGGGGFGGGGGGFGGGGGFEFGDFFGGGGGGGGGGGGGGGGGGGGFGGGGFG>FDGGGGGGGG<FGDCCFGGGGCFGD:FDCEFGGGFCDGGGGE@CFG@FFGGGGGGGDGGGDGGGGGGGC8EEFGEGGGGGGGGGD**:CFF++:8666C??*9C6<+2<EFC>C5:CCFFDED=D*7C7<E57>FFF>:F**/.*90)/6@=7BF)
@M03506:14:000000000-AKVR1:1:1101:2737:9178 1:N:0:51
ATGAACTCCTACGGGAGGCAGCAGTGGGGAATTGTTCGCAATGGGCGCAAGCCTGACGCAGCAACGCCGCGTGGGGGATGAAGGCTTTCGGGTTGTAAACCCCTTTCAGCAGGGACGATTGTGACGGTACCTGCAGAAGAAGGACCGACCAACTACGTGCCAGCAGCCGCGGTAATACGTAGGGTCCGAGCGTGGTCCGGATTTATTGGGCGTAAAGAGCTTGTAGGCGGCTCAGTTAGTCGGATGTGAAAACTCGTGGCTCAACCCCGATACGCCATCCGATACTGCGGTGGCGTGAATC
+
CCCCCG<@<F9FECDDGG@@F7CFFE8CCCGGGFFG9@FCEGG<6EEGC:BF7C@FF,CFC7C,CCFFEGG=@CB@EFECCF9A8,B<9BCCFGGEGFEFA?FGGFGGGFFDF>7FED7>+C,3<B+8@@EGFCF<F<FF,,@F7<C*5<F7FEE:16<C7<7FC<CFD7*<14CFFFFCFGDE+C<8??5:>*:C+A8:*/*<+A<:9*@E>88CFFFFC+0;9+<<*?C/?+;+9EF+<7:::C+;+<EGD++1*777*+0+:D:*:5*)97C5)09C3..*1/2=1)7;E:)0)7.71
@M03506:14:000000000-AKVR1:1:1101:8127:9183 1:N:0:51
ATGAACTCCTACGGGAGGCAGCAGTGGGGAATTGTTCGCAATGGGCGCAAGCCTGACGACGCAACGCCGCGTGGAGGACGAAGATCTTCGGGTCGTAAACTCCTTTCGATCGGGAAGAACGGCTGCCGGGTGAATAATCCGGCAGAGTGACGGTACCGAGAGAAGAAGCCCCGGCTAACTCCGTGCCAGCAGCCGCGGTAATACGGGGGGGGCAAGCGTTGTTCGGAATTACTGGGCGTAAAGGGCTTGTAGGCGGCCAACTAAGTCCGACGTGAAATCCCCAGGCTTAACCTGGGAACTG
+
CCCCCGGGGGGGGGGGGGGGGGGGGGGGGGGGGGGGGGGGGGGGGGGGGGGGGGGGGGGGGGGGGGGGGGGGEGGGGGGGGGGGGGGGGGGGGGGGGGGGGGGGGGGGGGGGGGGGGGGGGGGGGGGGGGGGGGGGGGGGGGGGGGGGGGGGGGGGFGGGGGGGGGGGG7FEGGGGGGGGGGGGGGGGGGGGGGGGGGGGGFGGGGGGGGGGGGFGFGG*:8EFGGGEFGGGGGFGGGGC5FGFGG6DEGFFGGGDE)/>FGFGD*+:EDGF)95F>FFFGFFCGFG?:DBBFFF@>FFF4
@M03506:14:000000000-AKVR1:1:1101:26885:9191 1:N:0:51
ATGAACTCCTACGAGAGGCAGCAGCAAGGGTTTTTCCGCAATGGGGGCAACCCTGACGGAGCAACGCCGCGTGCGGGATGACGCCTCGTGGGGTGTAAACCGCATTTGCCGGGGAAGAGAACGGACGGTACCCGGCGCATGAGGACCGGCTAACTACGTGCCAGCGGCCGCTGTAATACGCAGGGTCCGGGCGTTGTCCGGAGGGACGGGGCGTAAAGCGCGCGCGGGCGGCACGGGAGGGGTCACGGGAACGCCCGGTGCTAACGCGGGTGGGTCGTCGCAACCCGGCGGGGGTGCGGCC
+
CCCCCFGACAFGGDF+@BEFGDGGGEEFFG,CB6DE9B;@7BCCD,+@FCEGGGFG8FECGGGG?ECE=++4+,:CF7+B,9B:+9=++B=F:>FFF<,A3=7++883D,@CEEE+8FG<F,>::*@:FGC,>FEC@****7?:241<BC:<F7CC?:F7*47:;*:*:*/*:*+3+<C8*1*/*82:8*:8*1:1/++2**8*/8:*:*?ED***22+2:C*::*/8*:885=*1**1**/:**01*/*2/>2C)*.9>7+*03//)*)/)/71*9)*1)8>E*)).()0()).))05.)
@M03506:14:000000000-AKVR1:1:1101:18548:9193 1:N:0:51
ATGAACTCCTACGGGAGGCAGCAGTGGGGAATTTTGCGCAATGGGCTAACGCCTGACACAGCAACGCCGCGTGGAGGATGAAGGTCTTTGGATTGTAAACTCCTGTCGACCGGGAAAAAGCGAATCGGCCTCATACGCCGGTGAGTTGATTGTACCGGTGGAGGAAGCCCCGGCTAACTCTGTGCCAGCAGCCGCGGTAATACAGAGGGGGCAAGCGTTATTCGGAATTATTGGGCGTAAAGGGCGCGTAGGCGGCCTGGCAAGTGGAAGGTGAAATCCCTCGGCTTAACCGAGGAACTGC
+
CCCCCGGGGGGGGGGGGGGGGGGGGGGGGGGGGGGGGGGGGGGGGGGGGGGGGGGGGGGGGGGGGGGGGGGGGGGGGGGGGGGGGGGGGGGGGGGGGGGGGGGGGGGGGGGGGGGGGGGGGGGGGGGGGGGGGGGGGGGGGGGFGGFGFGGGGGGGGGFFGGGGGGGGGGGGGGGGGGGGGGGGGFGGGGGGGGGGGGGGGGGGGGGGGGGGGGGGG;EGFCCFG8EGFGG7CGGGGGGGGDFGGGGGGEGGGGGGG5FCFF*:FD?FFGG6C*9CC47F4;5:E)>:A=?9>B)).0/=6
@M03506:14:000000000-AKVR1:1:1101:15959:9201 1:N:0:51
ATGAACTCCTACGGGAGGCAGCAGTGGGGAATATTGGACAATGGGCGCAAGCCTGATCCAGCAATGCCGCGTGAGTGATGAAGGCCTTAGGGTTGTAAAGCTCTTTTACCCGGGATGATAATGACAGTACCGGGAGAATAAGCCCCGGCTAACTCCGTGCCAGCAGCCGCGGTAATACGGAGGGGGCTAGCGTTGTTCGGAATTACTGGGCGTAAAGCGCACGTAGGCGGCTTTGTAAGTTAGAGGTGAAAGCCCGGGGCTCAACTCCGGAATTGCCTTTAAGACTGCATCGCTAGAATTT
+
CCCCCGGGGGGGGGGGGGGGGGGGGGGGGFGGEFGFGGGGGGGGGGGGGGGGGGGGGGGGGGGGGGGGGGGGGGGGGGGGGGGGGGGGGGGGGGGGGGGGGGGGGGGGGGGGGGGGGGGGGGGGGGGGGGGGGGGGGGGGGGGGGGGGGGGGGGGGGGGGGGGGGGGGGGGGGGGGGGGGGGGGGGGGCGGGGGGGGGGGEEGGGGGGGGGGGGGCFGGGGGGCGGGGGGGG5CFGGGFEGGGGGGGCGGGGGGGGGEGGGGGGG77C=D=>CGGFGBDGGFFGGFGFFGF:)57>6FF**
@M03506:14:000000000-AKVR1:1:1101:15660:9210 1:N:0:51
ATGAACCCCTACGGGAGGCAGCAGTGAGGAATTTTCCGCAATGGACGAAAGTCTGACGGAGCAACGCCGCGTGCAGGAGGACGGCCTTCGGGTTGTAAACTGCTTTTCCGGGGGAAGAGCAAGGACGGTACCACAGGAACAAGCTCCGGCTAACTACGTGCCAGCAGCCGCGGTAATACGTAGGGGGCGAGCGTTGTCCGGAGTTACTGGGCGTAAAGGGCACGCAGGCGGTTGTGTCAGTTTGCGGGGACAGCGGGGGGCGTAACGTCCGTAGGGTCGCAAAGGCGGTAGGACAGGAGGG
+
<CCCCG-86DFGC@FCCB@;F@6E@C@@C<6C@CF9F@F+6BFG?E@7C,@C9@CCAC@6F7,,67+@CCFF=F,CFCG::<FCC4+B,B=CFG7C<FAF??A<C,5A,8+8+@>=C=B8FGG7FGGCG@*3,,8:F:>,@FCC,,3>:CCF7B9FGG<F7:,,4CCG:FC@71:*72,=772**:*:E5CGG///1+2;E8EEFG9C78588:*2/<CC5*2A:*CCC8C/2:?E=+*33+0<+:*):2*:C*:C*))9**95/****//)//**2.)))7:EC@G>2))(*00))))0)
@M03506:14:000000000-AKVR1:1:1101:19726:9224 1:N:0:51
ATGAACTCCTACGGGAGGCAGCAGTCGAGAATTTTTGACAATGGGGGAAACCCTGATCGAGCGACGCCGCGTGGAGGATGAAGGTCTTCGGGTTGTAAACTCCTGTCATTTGGGAACAAGGCGCATGTATTAACTGTGCGTGCGTTGATAGTACCAGAAGAGGAAGAGACGGCTAACTCTGTGCCAGCAGCCGCGGTAATACAGAGGTCTCAAGCGTTGGTCGGATTCATTGGGCGTAAAGGGGGTGTAGGTGGCGCGATAAGTCGGGGGGGAAATTTCGGAGCTTAACTCCGAAATCGCA
+
CCCCCGGGGGGGGGGGGGGGGGGGGGGGGGGGGGGGGGGGGGGGGGGGGGGGGGGGFGGGGFGGGGGGGGGGGGGGGGCFGGGGGGGGGGGGGGGGGGGGFGFFGGFDGFGFGDGGGGGGGFGGGGGGGFGGGGDFGGGGFGGGCCCFFGGGGGFCCC@FCFGGGGGGGGGGGBCFG9B;FCCCFCFCCEG,=EGDECEGFCGGGGGFCB+?CGGDC*:*;@CE*/*3220+AGCG783/03**:>E7CGF+>77>/5///:C?+*:7*)*7755+2/:9)).**)2*)0*,.)).)*8<>
@M03506:14:000000000-AKVR1:1:1101:14754:9232 1:N:0:51
ATGAACTCCTACGGGAGGCAGCAGTGGGGAATCTTGCACAATGGAGGCAACTCTGATGCAGCGACGCCGCGTGAGCGATGAAGCCCCTCGGGGTGTAAAGCTCTTTCGGCAGGGACGATAATGACGGTACCTGAAGAAGAAGCTGCGGCTAACTACGTGCCAGCAGCCGCGGTAATACGTAGGCAGCGAGCGTTGTTCGGAATTACTGGGCGTAAAGAGTGTGTAGGCGGTGCTCTAAGTTCGGTGTGAAATCTCCTGGCTTAACTGGGAGGGGGCGCCGAAAACTGGAGTGCCCGAGCGG
+
CCCCCGGGGGGGGGGGGGGGGGGGGGGGGEGGGGGGGGGGGGGFGDGGGGGGGGGGGGGGGGGGGGGGGGGGGGGGGGGGGGGDGGGGGGGGGGGGGGGGGGGGGEGCGGGGGGGFGDGGGGGGGGGGGGGGGGGGGGCGGGCFFFGGGGGGFGGGGGGGGGGGGGGGGGGGFEGGBFGGGCCCFGGE@ECF>5*;A9CGGGGGG+<AFGGD8C8;<76AFFFG9FGCEE8CC7CF7<C9975=>EE5@C9C7+<DFF*9:F6?+0+9/0/)9)9*9>D39>>EG?7F?CF(**)0.7)7)
@M03506:14:000000000-AKVR1:1:1101:16138:9247 1:N:0:51
ATGAACTCCTACGGGAGGCAGCAGTCGAGAATTTTTGACAATGGGGGAAACCCTGATCGAGCGACGCCGCGTGGAGGATGAAGGTCTTCGGATTGTAAACTCCTGTCATTGGGGAACAAGGTGCATACGTTAACTGCGTGTGCATTGATAGTACCCGAAGAGGAAGAGACGGCTAACTCTGTGCCAGCAGCCGCGGTAATACAGAGGTCTCAAGCGTTGTTCGGATTCATTGGGCGTAAAGGGTGCGTAGGCGGCGCGGTAAGTCGGGTGTGAAATCTCTGAGCTTAACTCAGAGGCTGCT
+
CCCCCGGGGGGGGGGGGGGGGGGGGGGGGGGGGGGGGGGGGGGGGGGGGGGGGGGGGGGGGGGGGGGGGGGGGGGGGGGGGGGGGGGGGGGGGGGGGGGGGGGFGGGGGGGGGGGGGGGGGFGGGGGGGGGGGGGGGGGGGGGGGGGGGGGGGGGGGGGGEGGGGGGGGGGGGGGGGGGGGGGGGGGGGGGGGGGGGGGGGGGGGGGGFGGGGGGGCGGGGGGGGCEGGGGGGG=GEGDCEGGGGGGGGGGGGGGGG></>EDFFDEGFDC@FGFG7@GCGFFGG?FFAFF>FF=3>FFF?
@M03506:14:000000000-AKVR1:1:1101:19100:9253 1:N:0:51
ATGAACTCCTACGGGAGGCAGCAGTGGGGAATATTGGACAATGGGCGCAAGCCTGATCCAGCAATGCCGCGTGAGTGAGGAAGGCCTTCGGGTTGTAAAGCTCTTTCGGCGGGGACGATGATGACGGTACCCGCAGAAGAAGCCCCGGCTAACTTCGTGCCAGCAGCCGCGGTAATACGAAGGGGGCGAGCGTTGTTCGGATTTACTGGGCGTAAAGGGCGCGCAGGCGGCGATCATTTGTCAGGCGTGAAAGCCCCGGGCTCAACCTGGGAACAGCGCTTGAAACGGGATTGCTAGAGAT
+
CCCCCGGGGGGGGGGGGGGGGGGGGGGGGGGGGGGGGFGGGGGGGGGGGGGGGGGGGGGGGGGGGGGGGGGFGEGGGGGGGGGGGGGGGGGGGGGGGGGGGGGGGGGGGGGGGGGGGGGGGGGGGGDFGGGGGGGGE>FFGGFGGGGGGGGGFG9FGGGGGGGGGGGGGGGGEGGGFFGGGDEGEG8C5EGG>;ECE@EGCC>CGGFGGGGGEEGGGCGGGDCECGGGGD=C:EECCGGGFFG??CGGE55ACCGGGFGG=*96<C=CCCG)79DFFD<5*8)<C=GB0*8::**09*/0*
@M03506:14:000000000-AKVR1:1:1101:2642:9260 1:N:0:51
ATGAACTCCTACGGGAGGCAGCAGTCGAGAATTTTTCTCAATGGGGGAAACCCTGAAGGAGCGACGCCGCGTGGAGGATGAAGGCTTTCGGGTTGTAAACTCCTGTCATTTGGGAACAAGGTGCACGCGTTAACTGCGCGAGTATTGATAGTACCAGAAGAGGAAGAGACGGCTAACTCTGTGCCAGCAGCCGCGGTAATACAGAGGTCTCAAGCGTTGTTCGGATTCATTGGGCGTAAAGTGTGCGTAGGTGGTGCGGTATGTCGGGTGTGAAATCTCGGAGCTTAACTCCGAAATTGCA
+
CCCCCFFFFGGGG>C@FE@BFFFGFGGGFF@@9C@FFGG<CFFGGGECEGGGGFFGCFD,FDCCGGCGGEF:CCCDF:EFGGGF8=BFGCECFGE?@?FE<,BE<,B?DFGEEEFAEEDFAFF<=5B7FFCC7>AFGGDDGGGFCEF;FEFGEAF;DGFF7:DCC<,,6DCEEGE7<FF@FGFF9CE8:FCCCEEF88EG9C++,>CBCFGCFGCC1;8;8CCE*?*<:+CFGC*?:?*1A+9<??CD*7727C*7C>3C5*902>*7:D5@7:7:*97773>:*9:72:*)7553)*9**
@M03506:14:000000000-AKVR1:1:1101:13143:9277 1:N:0:51
ATGAACTCCTACGGGAGTCAGCAGTCGAGAATTTTTCTCAATGGGGGAAACCCTGAAGGAGCGACGCCGCGTGGAGGATGAAGGTCTTCGGGTTGTAAACTCCTGTCATTTGGGAACAAGGCGTACGTATTAACTGTACGTGCGTTGATAGTACCAGAAGAGGAAGAGACGGCTAACTCTGTGCCAGCAGCCGCGGTAATACGTAGGTGGCGAGCGTTGTCCGGATTTACTGGGCGTAAAGCGCGCGTAGGCGGCTTTTTAAGTCCTGTCGTGAAAGGTCGCGGCCCAACTGCGACAGTGC
+
CCCCCGGGGGGGGGGGGGGGGGGGGGGGGGGGGGGGGGGGGGGGGGGGGGGGGGGGGGFGGGGGGGGGGGGGGGFGGEFFGGGGGGGGGGGGGGGGFGGGGGGGGGGGFGGGGGGGGGGGGGGGGGGGGGGGGGGGGGGGF8FFCFFFCGGGGFGGGGGGGFGGF@FGFGGGGDGGGG9FGGG9FFGGGGGGGGGG>ECCEDG9FEDGGGGGGGGGGGEECFEEGGDFCGGGGFGGGEDGGFCEGGEGGGGGGEG3*906=FDG?FGFGG=FD*>ACFFCDBEGG)9B:3504B>B:.*1*
@M03506:14:000000000-AKVR1:1:1101:4717:9280 1:N:0:51
ATGAACTCCTACCGGAGGCAGCAGTGGGGAATCTTGCGCAATGCGCGAAAGCGTGACGCAGCAACGCCGCGTGGGGGAAGAAGGCTTTCGGGTTGTAAACCCCTTTCAGTTGGGACGAAGCTCCGCCGGTGAATAGCCGGCTGGGGTGACGGTACCTTCAGAAGAAGCACCGGCTAACTACGTGCCAGCAGCCGCGGTAATACGTAGGGTGCAAGCGTTGTCCGGAATTATTGGGCGTAAAGAGCGTGTAGGCGGCTCGATTAGTCCGCTGTGAAAGTCCAGGGCTCAACCCTGGAATGCC
+
CCCCCGGGGGGGGGGGGGGGGGGGGGGGGGGGGGGGGGGGGGGGGGGGGGGGGGGGGGGGGGGGGGGGGGGGGGGGGGGGGGGGGGGGGGGGGGGGGGGGGGGGGGGGGGGGGGGGGGGGGFGGGGGGGGGGGGGGGGGGGGGGGGGGGGGGGGGGGGGGGGGGGGGGGGGGGGGGGGGGGGGGGGFGGGGGGGGGG>CGGFGGEGGGGGDGFECFGGGGGGFGGGGGGCC?FGGGGEDGGGGGGG5CECCGGGGGE3>>CCCFE7<D:CC7FDGGGFGGGFFGGFGF?4>FFF@>4*9F6
@M03506:14:000000000-AKVR1:1:1101:9040:9283 1:N:0:51
ATGAACTCCTACGGGAGGCAGCAGTGAGGAATTTTCCGCAATGGAGGAAACTCTGACGGAGCAACGCCGCGTGCAGGAGGACGGCCTTCGGGTTGTAAACTGCTTTTCTCAGGGACGAGCAAGGACGGTACCTGAGGAAGAAGCCCCGGCTAACTACGTGCCAGCAGCCGCGGTAATACGTAGGGGGCGAGCGTTGTCCGGATTTATTGGGCGTAAAGCGTCCGCAGGCGGTCAAGCAAGTTCGAGGTGACAGTGCGCGGCTTCACTGCGCAAGGTCCTCGAAAACTGCGGGACTTGAGGG
+
CCCCCGGGGGGGGGGGGGGGGGGGGGGGGGDGFGGGGGGGGGGGGGGGGGGGGGGGGGGGGGGGGGGGGGGGGGGGGFGGGGGGGGGGGGGGGGGGGGGGGGGGGGGGGGGG@EFGGGGGGGGGGGGGGGCGGGGGGGGGGGGGGGGGCGGGGGGGGEGGGGGGGFGGGGGEGCCFGAFGGGGEGGGGGCEEEGGGDGFGE*;*+<9<?CC>8:8EFGG=8CGGGGDGGGGEECGGGCGGCGFEGGCCFFGGGGGGG>)CGECGCC:FC3*7CDGFC@7><8FGGFG?)*59)07??745>
@M03506:14:000000000-AKVR1:1:1101:11605:9291 1:N:0:51
ATGAACTCCTACGGGAGGCAGCAGTAGGGAATTTTCCGCAATGGACGAAAGTCTGACGGAGCAACGCCGCGTGCAGGATGACGGCCTTCGGGTTGTAAACTGCTTTTCTCAGGGACGAGCAAGGACGGTACCTGAGGAAGAAGCCCCGGCTAACTACGTGCCAGCAGCCGCGGTAATACGTAGGGGGCGAGCGTTGTCCGGATTTATTGGGCGTAAAGCGTCCGCAGGCGGTCAAGCAAGTTCGAGGTGACAGTGCGTGGCTTAACCGCGCAAGGTCCTTGAAAACTGCTCGACTTGAGGG
+
CCCCCGGGGGGGGGGGGGGGGGGGGGGGGGGGGGGGGGGGGGGGGGGGGGGGGGGGGGGGGGGGGGGGGGGGGGGGGGGGGGGGGGGGGGGGGGGGGGGGGGGGGGGGGGGGGGGGGGGGGGGGGGGGGGGGGGGGGGGGGGGGFFEGGGGGGGGGGGGGGGGGGGGGGGGGGGGGGGGGFGFGGGGGGGGGGGGGGGGGGDEEFGGGGGGGGGGGGGGGGGGG5?CEGGGGEGGGGGGGGGGEGGDGGFFFGFGGGFGGGGCFFGGGEDE)7DG?C@FFGFFFE@**2:=?BFF:?F?5B
@M03506:14:000000000-AKVR1:1:1101:12416:9309 1:N:0:51
ATGAACTCCTACGGGAGGCAGCAGTTAGGAATTTTCCGCAATGGGCGAAAGCCTGACGGAGCAACGCCGCGTGAGTGATGAAGACCTTCGGGTTGTAAAGCTCTGTCGGAGGGGAAGAACACAATGACGGTACCCTCCAAGAAAGCCCCGGCTAACTACGTGCCAGCAGCCGCGGTAATACGTAGGGGGCGAGCGTTATCCGGATTTACTGGGCGTAAAGCGCGTTAAGGCGGCCGACAAAGTTGGTGGTGAAATTTCAGGGCTCACCACTGAACCGGCCCCCACTACTCGTCGGCTTGTG
+
AC9-@FEGGGFFGCGG::;;FGCDGGDCFFFFGEFGGEF@:@E<EFCCCFDGGGF<FGGCGGGCFEGGGGGEGDC55,EF9FF<DFEFGFGDGGCCGBFFFFFGCEGDE:FEGG7CG8<DFF=D<EAFECC@:FGGGGGF9F<>DFGGGCFG7@CFAFG7>FGGGGG77FF::FCF:<CCGFG@@FGCEF*88:CEGGGCF/C8;?69::9@5AE?5*1+<*::/:8C:CEGD*/8>EDC703?E675?1/+*2+20=:FG=>0*7+9+9<)*2**).C9)0)C*7664*045>@F>:>)9
@M03506:14:000000000-AKVR1:1:1101:8633:9346 1:N:0:51
ATGAACTCCTACGGGAGGCAGCAGTGGGGAATATTGGACAATGGGCGCAAGCCTGATCCAGCCATGCCGCGTGAGTGATGAAGGCCCTAGGGTTGTAAAACTCTTTCGGCGGGGACGATAATGACGGTACCCGCAGAAGAAGCTCCGGCTAACTTCGTGCCAGCAGCCGCGGTAATACGAAGGGGGCTAGCGTTGTTCGGAATTACTGGGCGTAAAGCGCGCGCAGGCGGTCCTTCAAGTCAGAGGTGAAAGCCCAGAGCTCAACTCTGGAATGGCCTTTGAGACTAGAGGACTGGGGTAG
+
CCCCCGGGGGGGGGGGGGGGGGGGGGGGGGGGGGGGGGGGGGGGGGGGGGGGGGGGGGGGGGGGGGGGGGGGGGGGGGFGGGGGGGGGGGGGGGGGGGGGGGGGGGGGGGGGGGDGGGGGGFGGGGGGGGGGGGGGGGGGGGGGGGGGGGGGGGGGGGGGGGGGGGGGGGGGGGGFGFGGGGGGGGGGGG6EGCEGGGGGGGGGC?GGGGGGGGG@EGGDGGGGGGECEGGCEF99CGG7<<EFGGECCEGGFFGFC559+7FE6*<DCFF@DF:669C0C4>*<**/<F4())0>FB)00
@M03506:14:000000000-AKVR1:1:1101:6810:9349 1:N:0:51
ATGAACTCCTACGGGAGGCAGCAGTTAGGAATTTTCCGCAATGGGCGAAAGCCTGACGGAGCAACGCCGCGTGGGTGATGAAGACCTTCGGGTTGTAAAGCCCTGTCGGAGGGGAAGAATCATGACGGTACCCTCCAAGAAAGCCCCGGCTAACTACGTGCCAGCAGCCGCGGTAACACGTAGGGGGCGAGCGTTATCCGGATTTACTGGGCGTAAAGCGCGTTAAGGCGGTCAGCCAAGTTGGGGGTGAAATCTCAGGGCTCAACCCCGGAACTGCCCCCAATACTGGTCGACTCGAGTG
+
CCCCCGGGGGGGGGGGGGGGGGGGGGGGGGGGGGGGGGGGGGGGGGGGGGGGGGGGGGGGGGGGGGGGGGGGGGGGGGGGGGGGGGGGGGGGGGGGGGGGFGGGDGGGGGGGGGGGGGGGGGGGGGGGGGGGGGGGGGGGGGGGGGGGGGGGCGGDFGGGGGFEGGGFGGGGGGCGGGGGGGGGGGGGGGGGGGGGGFGGGCEGGGF7<CEGGGDCFGGGEEGGGGGGGDGGGGGGGGCF+9<FGGG9=F6C:++::7CCDG5+<<C**1:75D6EGF*7DD>F6<*=?GF>3<>3>))*0
@M03506:14:000000000-AKVR1:1:1101:17127:9353 1:N:0:51
ATGAACTCCTACGGGAGGCAGCAGTGGGGAGTCTTGCGCAATGGCCTAACGGCTGACGCAGCGACGCCGCGTGTGGGATGAAGCTCTTCGGAGTGTAAACCACTGTTGCCCGGGACGAATAGCTCGATTAATCGAGCCTGACGGTACCGGGTGAGGAAGCACCGGCTAACTCCGTGCCAGCAGCCGCGGTAATACGGGGGGTGCGAGCGTTGTCCGGAATCACTGGGCGTAAAGGGCGCGTAGGTGGTTTGATAAGGGGGTGGTGAAAGTCCGGGGCTCAACCCCGGATCGGCCGTGCCGA
+
CCCCCGGGGGGGGGGGGGGGGGGGGGGGGGGGGGGGGGGGGGGGGGGGGGGGGGGGGGGGGGGGGGGGGGGGGFGGGGGGGFGGGGGGGGGGGGGGGGGGGGGGGGGGGGGGGGGGGGGGGGGFGGGGGGGGGGGGGGGGGGGGGGGGGGGGGGGGGGFGGGGGGGGGGGGGGGGGGGGGGGGGGEGGGGDGGGGGGGGGGCEDGEEEGCEGGGFCEGG5CGFFGFEGG8=?FFDEGGGG=CCE9EG<*:ECFFCGCF)>=GGEGGC7E*39>DDGC37D*)02A>7)47>6:5@55>5>)
@M03506:14:000000000-AKVR1:1:1101:9292:9403 1:N:0:51
ATGAACTCCTACGGGAGGCAGCAGTCGAGAATTTTTGACAATGGGGGCAACCCTGATCGAGCGACGCCGCGTGGAGGATGAAGGTCTTCGGATTGTAAACTCCTGTCATTGGGGAACAAGGTGCATACGTTAACTGCGTGTGCATTGATAGTACCCGAAGAGGAAGAGACGGCTAACTCTGTGCCAGCAGCCGCGGTAATACAGAGGTCTCAAGCGTTGTTCGGATTCATTGGGCGTAAAGGGTGCGTAGGCGGCGCGGTAAGTCGGGTGTGAAATCTCGGAGCTTAACTCCGAAAGTGCA
+
CCCCCGGGGGGGGGGGGGGGGGGGGGGGGGFGGGGGGGGGGGGGGGGGGGGGGGGGGGGGGGGGGGGGGGGFGGGGGGGGGGGGGGGGGGGGGGGGGGGGGGGGGGGGGGGGGGGGGGGGGGFGGGGGGGGGGGGGGGGGGGGGGGGFGGGGFGGGGGGGFGGGGGGGFCCGGGGGGGGFGGGGGGFFFGGGGGGGGGGGGGGGGFG<CGGGFGFGE=EGGGED8:?FGFFFDGGGGGDG9+AFEEECEG5C5C59*57D**7+39=D:D5B>:CC*=:CFBEC6):99F?)75)7)*981
@M03506:14:000000000-AKVR1:1:1101:11697:9430 1:N:0:51
ATGAACTCCTACGGGAGGCACCAGTCGAGAATTTTTCTCAATGGGGGAAACCCTGAAGGAGCGACGCCGCGTGGAGGATGAAGGTCTTCGGGTTGTAAACTCCTGTCATTTGGGAACAAGGCGTACGTATTAACTGTACGTGCGTTGATAGTACCAGAAGAGGAAGAGACGGCTAACTCTGTGCCAGCAGCCGCGGTAATACAGAGGTCTCAAGCGTTGTTCGGATTCATTGGGCGTAAAGGGTGCGTAGGTGGCGCGGTAAGTCGGGTGGGAAATTTCGGAGCTTAACTCCGAAACTGCA
+
CCCCCGGGGGGGGGGGGGGGGGGGGGGGGGGGGGGGGGGGGGGGGGGGGGGGGGGGGGGGGGGGGGGGGGGGGGGGGGGGGGGGGGGGGGGGGGGGGGGGGGGGGGGGGGGGGGGGGGGGGGGGGGGGGGGGGGGGGGGGGGGGGGGGGGGGGFGGGGFFGGGGGGFGGGGGGGGGGGGGGGGGGGGGGGGGGGGGGDGFGGGFGFGGGFGGCFGGGGGGDFEG5;CF??C?FF=52:C5CCGGGGG3;EG?CG09EEDC:CF9C<=C5>5)*7*9CFFGD)5509*9)0/.85>))=F4*
@M03506:14:000000000-AKVR1:1:1101:11048:9437 1:N:0:51
ATGAACTCCTACGGGAGGCAGCAGTCGAGGATCTTCGGCAATGGGCGCAAGCCTGACCGAGCGACGCCGCGTGTGCGATGAAGGCCTTCGGGTTGTAAAGCACTGTCGAGGGGGAGGAAGCCGCAAGGTTGACCTATCCCTGGAGGAAGCACGGGCTAAGTTCGTGCCAGCAGCCGCGGTAAGACGAACCGTGCGAACGTTGTTCGGAATCACTGGGCTTAAAGGGCGCGTAGGCGGTTCATCAAGGCGGGGGTGAAATCTTTCGGCTTAACCGGAAAAGTGCCGGGGATACGGATGAACT
+
CCCCCGGGGGGGGGGGGGGGGGGGGGGGGGGGGGGGGGGGGGGGGGGGGGGGGGGGGGGGGGGGGGGGGGGGGGGGGGGGGGGGGGGGGGGGGGGGGGGGGGGGGGGGGGGGGGGGGGGGGGGGGGGGGGGGGGGGGGGGGGGGGGGGGGGGGGGGGFCFGGFGGGGGGGGGGGGGDGGGGGGEFGGGGGECFEEDGGG8FCEGFGG5?CE98<FGFG6C6F?FGGDCE::8CEGEGE98+<9+:C+9*:ECD/C<9=CDGGF7CDCC5096*7CCDF47*98F*7>>930,)7))59FF*
@M03506:14:000000000-AKVR1:1:1101:23543:9449 1:N:0:51
ATGAACTCCTACGGGAGGCAGCAGTTAGGAATTTTCCGCAATGGGCGAAAGCCTGACGGAGCGACGCCGCGTGTGGGAAGAAGGCCTTCGGGTCGTAAACCACTGTCGAAGGGGACGATATTGACGGTACCCTTGGAGGAAGCCCCGGCTAACTACGTGCCAGCAGCCGCGGTAAGACGTAGGGGGCAAGCGTTGTCCGGAATTATTGGGCGTAAAGCGCTCGTAGGTGGATCGACAAGTCCGCAAGCAAAGCCCCGGGCTCAACTCGGGAATCCGTGTGGAAACGGTCGAGCTTGAGGGG
+
CCCCCGGGGGGGGGGGGGGGGGGGGGFGGGFGGGGGGGGGGGGGGGGGGGGGGGGGGGGGGGGGGGGGGGGGGGGGGGGGGGGGGGGGGGGGGGGGGGGGGGGGGGGGGGGGGGGEGGGGGGFGGGGGGGGGGGFGGGGGGGGGGGGGGGGFFFGGGGFGGGGGGGGGGGGGGGDGGGG<FGGGGGGGFEGGGGGGFGGG>C8<EGGFGGGG:EE>ECECGDGGGGGEFGGFECEEEC5+<9CGG5=FCCFC7CFDEFG<C54CFGD>=D*77CGG7<FFDF?7?0CB?C:())08>F45)
@M03506:14:000000000-AKVR1:1:1101:24368:9455 1:N:0:51
ATGAACTCCTACGGGAGGCAGCAGTGGGGAATCTTGCGCAATGGGAGAAATCCTGACGCAGCAACGCCGCGTGGGTGATGAAGGTCTTCGGATCGTAAAGCCCTGTCGGAGGGGAAGATGCTTACGCCGTCTAACAGATGGCGTAGGTGACGGTACCCTCAAAGGAAGCACCGGCTCACTCTGTGCCAGCAGCCGCGGTAATACGGGGGGGGCAAGCGTTGTTCGGAATTACTGGGCGTAAAGGGCTCGGAGGCGGCCAATTAAGTCAAACGGGACATCCCCTGGCTTAACCGGGGAACTC
+
CCCCCGGGGGGFGGGGGGGGGGGGGG,,C@CEDFFCGEGGGGGGGGGG<FEGDGGFGGGGGGGGGGGGGGGFGGGGGDGGGCCFFF9AFGGGGDGGFEGGGGGGGG?=FFFDG77FGGGG9AFGGF7FEF:<FFFGGDFCEFGGGDGGEGF7>:>FGFCF<CCFF7>FGCEG>@@F*<7FCF:CFGG@FFF7CFGC8:CECCGF>E5ECGG58>*;*C;E8*89;C;EGF7C:EG=CCD=EFG7=*:CC*1:>*:3877C++*+92CC97939****12**.)/54*0)**.5775)5;/*
@M03506:14:000000000-AKVR1:1:1101:18658:9460 1:N:0:51
ATGAACTCCTACGGGAGGCAGCAGTGGGGAATTGTTCGCAATGGGCGCAAGCCTGACGACGCAACGCCGCGTGGAGGATGAAGGTCTTCGGATTGTAAACTCCTGTTGCCCGGGACGAAAAGTCTCGACCTAACACGTCGAGATCTGACGGTACCGGGTGAGGAAGCCCCGGCTAACTCTGTGCCAGCAGCCGCGGTAATACAGAGGGGGCAAGCGTTGTTCGGAATTACTGGGCGTAAAGGGCGCGTAGGCGGCCTTCTAAGTCGAACGTGAAATCCCCGGGCTCAACCCGGGAACTGCG
+
CCCCCGGGGGGGGGGGGGGGGGGGGGGGGGGGGGGGGGGGGGGGGGGGGGGGGGGGGGGGGGGGGGGGGGGGGGGGGGGGGGGGGGGGGGGGGGGGGGGGGGGGGGGGGGGGGGGGGGGGGGGGFGGGGGGGGGGGGGGGGGGGGGGGGGGGGGGGGGGGGGGGGGGC7FGGGGGFFGGGGGGGGGGGGGGGGGGGGGGGGGGGGGGGDGGGFFGDG5CEGGG8EEFG:C7CFG=CEEDGGGCEEGGDC=CFGEEG5?*>?<7+<7:FC</>DDFGGFGG<;DG*7>=:FD>FF37>FF?5
@M03506:14:000000000-AKVR1:1:1101:16378:9466 1:N:0:51
ATGAACTCCTACGGGAGGCAGCAGTGAGGAATTTTCCGCAATGGGCGAAAGCCTGACGGAGCGACGCCGCGTGTGGGAAGAAGGCCTTCGGGTCGTAAACCACTGTCGAAGGGGACGATAATGACGGTACCCTTGGAGGAAGCCCCGGCTAACTACGTGCCAGCAGCCGCGGTAAGACGTAGGGGGCAAGCGTTGTTCGGAATTATTGGGCGTAAAGCGCTCGTAGGCGGGATTGGAAGTCCGTGTTGAAAGACCTCGGCTCAACTGAGGGACCGGCTCGGATACTCTAATGCTTGAGGCA
+
CCCCCGGGGGC9FGGGGGGGGGGGFEGFFDCGGGGGGGGG7;FGGGGGCCGCDFGGGCCGGGGCGEGDGGGFE?CFDBFGGAEGFGEGGGGGGGGGGFGFGGGGGGGGFGEEGGGGG>FEEGGFGFEGGGFGG8FC<FGGGGFFCCCGGGGGGGGGGCFGFGGGGGGFGDGCCCCC,?CFGGG>CDGCCGCEE>EGGDGGCA::9AGFFGGGGC58CFCE5CEEEGGGGGGDCC@FG+0AC7:AE:CF9+3<FEF*@@GDAE*<CCFFFG5)7DDGGFGGG:5=?4*8-*/)7***0?45)
@M03506:14:000000000-AKVR1:1:1101:11719:9534 1:N:0:51
ATGAACTCCTACGGGAGGCAGCAGTGAGGAATTTTCCGCAATGGACGAAAGTCTGACGGAGCAACGCCGCGTGCAGGAGGACGGCCTTCGGGTTGTAAACTGCTTTTCTCAGGGACGAGCACGGACGGTACCTGAGGAAGAAGCCCCGGCTAACTACGTGCCAGCAGCCGCGGTAATACGTAGGGGGCGAGCGTTATCCGGAATTACTGGGCGTAAAGCGCACGCAGGCGGTCTACCAAGTTCGGGGTGACAGTTTTCGGCTCAACCGAGAAAGTACTTTGAAAACTGGTAGACTTGAGGA
+
CCCCCGGGGGGGGGGGGGGGDGGGGGGGGGFGGGGGGGGGGGGGGGGGGGGGGGGGGGGGGGGGGDGGGGGGGGGGGGGGGGGGGGGGGGGGGGGGGGFGGGGGGGGGEFGGGGGGGGGGGGGGGGGGGGGGGGFGG8FGGGGGGGGGGGGGGGCFGGFBDFGGGGGFGGEFF@CEFDGG::<:CGGGG8CEGGGGCGGGC8C@?FFGGGF5C:>EGGGGGGGGGGGGGGDCCEGGFGGC:??EGGGGDCGD=:CCGF35ECDFEFGC:DE>G<:EGFGGGFF??@<7::746@4@?46F)
@M03506:14:000000000-AKVR1:1:1101:26851:9561 1:N:0:51
AAACTCCTCCGGGAGGCAGCAGCTAGGAATCTTGGGAATGGGCGAAAGCCTGACCCAGCAACGCCGCGTGGGCGATGAAGGCCTTCGGGTCGTAAAGCCCTTTTGCAGGGGAAGATGATGACGGTACCTTGCGAATAAGCCACGGCTAACCACGTGCCAGCAGCCGCGGTAATACGTAGGTGGCAAGCGTTGTCCGGATTTACTGGGCGTAAAGGGCGTGCAGGCGGTCTGTGAAGTGCAGGGTGAAAGCTCACGGATCAACTGGGAGAGGTCCTGGACTCCTGGCGGAAGTGAGGGGGGG
+
CCCC9FFG-FFDCFFGGGGGGGG@EF,FFGGGGGG<ECDDGGGGGGEGFGFFCGGGGGDDGGFEC:@FBF+CEEE7FFGAGCF,BEGGE?BFFFGGG9,BFGGAF<FGEGCFEGFDCF<AEFCGCGG,,<F8FGGGFCFFFFGCDFE:FG,7<FFE7D,,@D<>><@FGGG*;,<C,7<*?::++<*4;F*=CFF7::BECG++<682?CEC899ECCEGG898*:8=8?:9+:+<09*@CF52CCCF9C962<5C*)19CEC<69:**/*)907+0)02*9*<FFG3,)).9*9)8@37<
@M03506:14:000000000-AKVR1:1:1101:18402:9599 1:N:0:51
ATGAACTCCTACGGGAGGCAGCAGTGAGGAATTTTCGGCAATGGGGGCCACCCTGACCGAGCAACGCCGCGTGCAGGAGGACGCTCTTCGGAGTGTAAACTGCTTTTCTGTGGGACGAGTTTCGGACGGTACCACAGGAAGAAGCCCCGGCTAACTACGTGCCAGCAGCCGCGGTAATACGTAGGGGGCAAGCGTTGTCCGGAGTTACTGGGCGTAAAGCGCCCGCAGGCGGTTTTTCAAGTGTGAGGTGACAGCTGCTCGCTTAACGAGCGGAGTGCCTCGCAGACTGAGGGACTTGAGG
+
CCCCCGGGGGGGGGGFGGGGGGGGGGGGGFGGGGGGGGGGGGGGGDGGGGGGGGGGGGGGGGGGGGGGFGGGGGGGGGGGGGGGCGGGGGGGGGGGGGGGGGGGGGGGGGGGGGGGGGGGGGGGGGGGGGGGGGGGCFGFEGFFG>FGGGGGGGGFGFGGGDFGGFGGGGGGGDFFGGGGDFFGGGFGG5FFGGGD*;CFGG>E;FFC??FGGGCEGDFGCEEEC>>EGDG>::*8=C:EGE7EGGCFFGGGGG7FG?4*:C*:=>CG*958<9C7*6::CBB*::5)5*0-7)84**/)0
@M03506:14:000000000-AKVR1:1:1101:15104:9599 1:N:0:51
ATGAACTCCTACGGGAGGCAGCAGTCGAGAATTTTTCTCAATGGGGGAAACCCTGAAGGAGCGACGCCGCGTGGAGGATGAAGGTCTTCGGGTTGTAAACTCCTGTCATTTGGGAACAAGGTACGCGCGTTAACTGCGCGCGCATTGATAGTACCAGAAGAGGAAGAGACGGCTAACTCTGTGCCAGCAGCCGCGGTAATACAGAGGTCTCGAGCGTTGTTCGGATTCATTGGGCGTAAAGGGTGCGTAGGTGGCGCGGTAAGTCGGGTGTGAAATTTCGGAGCTTAACTCCGAAACTGCA
+
CCCCCGGGGGGGGGGGGGGGGGGGGGGGGGGGGGGGGGGGGGGGGGGGGGGGGGGGGGGGGGGGGGGGGGGGGGGGGGGGGGGGGGGGGGGGGGGGGGGGGGGGGGGGGGGGGGGGGGGGGGGGGGGGGGGGGGGGGGGGGGGGGGGGGGGGGGGGGGGGGGGGGGGGGGGGGGGFFGGGGGGGGGGGGGGG>FGGGCEFGGGGGGGGGGGGGGGGCEEGGGGGE5A6<CGGGGGGGGCGGGGGGGEDEEGCFGFGGDDG5:DCFDGGGGGFG>*9>B*>C>:C66C42DB0;))7:*@F6
@M03506:14:000000000-AKVR1:1:1101:13323:9600 1:N:0:51
ATGAACTCCTACGGGAACAGCAGTGGGGAATATTGGACAATGGGCGCAAGCCTGGTCCAGCAATGCCGCGTGAGTGAGGAAGGCCTTAGGGTTGTAAAGCTCTTTCGCCCGCGACGATGATGACGGTAGCGGGAGAAGAAGCCCCGGCTAACTTCGTGCCAGCAGCCGCGGTAATACGAAGGGGGCGAGCGTTGTTCGGATTTACTGGGCGTAAAGGGCGCGCAGGCGGTTCTGTTTGTCGAGTGTGAAAGCCCCGGGCTCAACCTGGGAATGGCGCTCGAAACGGCGGGACGAGAGATCG
+
CCCCCGGGGGGGGGGGGGGFGGGGGGGGGGGGGGGFGGGGGGGGGGGGGGGGGGGGGGGGGGFGGGGGGGFF@FFGDGGGGGGGGCFGGGGFGGGGGGGGGGGGGGGGGGGGGGGGGGGGGGGGGGGGGGGGGGGGGGGGGGGFGGGGGGGGGGGDGGGGGGGGGGGEFGGGG>FGGGGDEGGGGGGGGGGE:EECFGGG5ECFGFGFGGGEEEFGGGDGCGGGCGGGGCE:CFFD?CFGECGFGFGDCEGG5:*9EEDGCC=?=FGCF40)7CFGC@DGD::7*7)<0D39)7@BD54*8
@M03506:14:000000000-AKVR1:1:1101:24916:9606 1:N:0:51
ATGAACTCCTACGGGAGGCAGCAGTCGAGAATTTTTCTCAATGGGGGAAACCCTGAAGGAGCGACGCCGCGTGGAGGATGAAGGTCTTCGGGTTGTAAACTCCTGTCATTTGGGAACAAGTGCCGGTACGTAACTGCTACCGGCTTGATAGTACCAGAAGAGGAAGGGACGGCTAACTCTGTGCCAGCAGCCGCGGTAATACAGAGGTCCCAAGCGTTGTTCGGATTCATTGGGCGTAAAGGGTGTGTAGGTGGCGCCGTAAGTCGGGTGTGAAATTTCGGCGCTTAACTCCGAAACTGCC
+
CCCCCGGGGGGGGGGGGGGGGGGGGGEFGCGGGGGGGGGGGGGGG@FGEGGFGGGG,FFGGGGGGGGGGGGGGGDGGGGGGGGGGGGGGGDDGGGGGGGGFGGGGGGF?AFGGDFGFFCFGGGGGGGGGGF9CBFF@DFFCCGDEDFCFGGFECFC<FDFFCAC7C<FGGGGGEGGGGCFFCFGFGGGGG7:B:BC:CEGGE;<EEGC@ECCF>FE*;CE*<EE5C8E7C:<CFFGG59;9<52:*:77+<:65=7;>GGG:DC:DC5*9E>:F*AF@F7C)555.994C63@E:55//*)
@M03506:14:000000000-AKVR1:1:1101:7976:9607 1:N:0:51
ATGAACTCCTACGGGAGGCAGCAGTGGGGAGTTGTTCGCAATGGGCGCAAGCCTGACGACGCAACGCCGCGTGGAGGACGAAGACCTTCGGGTCGTAAACTCCTTTCGATCGAGACGAACGGTCTCCGGGTGAACAATCCGGAGGAGTGACGGTACCGAGAGAAGAAGCCCCGGCTAACTCCGTGCCAGCAGCCGCGGTAATACGGGGGGGGCAAGCGTTGTTCGGAATTACTGGGCGTAAAGGGCTCGTAGGTGGCCAACTAAGTCCGACGTGAAATCCCTAGGCTTAACCTAGGAACTG
+
CCCCCGGGGGGGGGGGGGGGGGGGGGGGGGGGGGGGGGGGGGGGGGGGGGGGGGGGGGGGGGGGGGGGGGGGGGGGGGGGGGGGGGGGGGGGGGGGGGGGGGGGGGGGGGGGGGGGGGGGGGGGGGGGGGGGGGGGGGGGGGCFG:FGFGGGGGGGDGDGDFGGGGGGFFFCCEEGGFGG?FGGGGGGGGCFGGGGGGGGCGGGGGGGGGDEEGFGGE:CE=*CCEG*:ECFGFGGFDDGGGGCGG=FG5CFGGGGGFF*:?<FGGGFC3E><DGGF=DFGF4CFFG@DGF<FFFF)9)<9
@M03506:14:000000000-AKVR1:1:1101:13754:9612 1:N:0:51
ATGAACTCCTACGGGAGGCAGCAGTCAGGAATATTGCGCAATGGAGGAAACTCTGACGCAGCGACGCCGCGTGGGTGATGAAGGCCTTCGGGTCGTAAAGCCCTGTCGGAGGGGAAGAAAAGCTCGCTGGCTAATATCCGGCGGGCCTTTGACGGTACCCTCAAAGGAAGCCACGGCTAACTTCGTGCCAGCAGCCGCGGTAAGACGAAGGAGGCGAGCGTTACTCGGAATTACTAGGCGTAAAGCATGGGCAGGCGGTTCGGTAAGTCTGGTGTGAACGCCCCCGGCTCAACTGGGAGAG
+
CCCCCGGGGGGGGGGGGGGGGGGGGGGGGGFGGGGDGGGGGGGGGGGGGGGGGGGGGGGGGGGGGGGGGGGGGGGGGGGGGGGGGGGGGGGGGGGGGGGGGGGGGGGGGGGGGGGGGGGGGFGGGGGGGGGGGGGFGGGGGDFEEGGGGGGGGGGGGGGGGGCAFGF@EGGGFGGG5EGGF?FFGGCEGGGGGGGGGDCEGCGGDC85*;E*8;EGGEEECEGG7<EG5:FG?CFFGGGG5=5E?FG*+:CC*7EDE:))15<=:<?*A:<)2*7*29*9D))2:<)7,7*)./))405);
@M03506:14:000000000-AKVR1:1:1101:16319:9622 1:N:0:51
ATGAACTCCTACGGGAGGCAGCAGTGGGGAATCTTGCGCAATGCGCGAAAGCGTGACGCAGCAACGCCGCGTGGGGGAAGAAGGCTTTCGGGTTGTAAACCCCTTTCAGTTGGGACGAAGCTTCGCCGATGAATAGTCGGTAGGAGTGACGGTACCTTCACAAGAAGCACCGGCTAACTACGTGCCAGCAGCCGCGGTAATACGTAGGGTGCAAGCGTTGTCCGGAATTATTGGGCGTAAAGAGCGTGTAGGCGGCTCGATTAGTCCGCTGTGAAAGTCCAGGGCTCAACCCTGGAATGCC
+
CCCCCGGGGGGGGGGGGGGGGGGGGGGGGGGGGGGFGGGGGGGGGGGGGDGGGGGGGGGGGGGGGGGGGGGGGGGGGGGGGGGGGGGGGGGGGGGGGGGGGGGGGGGGGGGGGGGGGGGGGGGGGGGGGGGGGGGGGGGGGGGGFFGGGGGGGGGGGGGGGGFG@FGGGGGGDGGGGGGGGGGGGGGGGGGGFGGGGGGGG?FE:CFEEGGGGGGDEGGGEFEEGC>FGGGCEGFFGGGG*09ECGEGGE?FCGGG=DG36?7FC:CDE:EDDDFGG=CCF@FGEFG6)9@?FFFF?4@B4
@M03506:14:000000000-AKVR1:1:1101:18368:9633 1:N:0:51
ATGAACTCCTACGGGAGGCAGCAGTAAGGGATATTGCGCAATGGGCGAAAGCCTGACGCAGCAACGCCGCGTGGAGGATGAGGCCCCTTGGGGCGTAAACTCCTTTCGACTCGGAAGATAATGACGGTACGAGTGGAAGAAGCGCCGGCTAACTCTGTGCCAGCAGCCGCGGTAATACAGAGGGTGCGAGCGTTGTTCGGAATTATTGGGCGTAAAGGGCGCGTAGGCGGTGCCACAAGTCACTTGTGAAATCCCCGGGCTTAACTCGGGGCCTGCAGGCGAAACTGTGGTGCTGGAGGGG
+
CCCCCGGGGGGGGGGDGGGGGGGGGGGGGGGGGGGFGGGGGGGGGGGGDGGGGGGGGGGGGGGGGGGGGGGGGDGGGGGGFGGGGGGGGGGGGFGGGGGFEFGGFFEGGGGGGGCFGGGGGGGGGGGGDEGCGCGGGGGFGEGEGGGGGGEFFGGGFFFFGCFG@FFFCGFGG:*FCGG9FGFCBFCEG8EC:8CGGFGGECEFFFFGGG8C?E>FFGDEEGGCECE6?CEEECC@FCFFG7<0:<FGFGG?CG6CEEGDCC4<ECFDGDE>C*95*6CDG3B*:=D/4C>16FFF:55))
@M03506:14:000000000-AKVR1:1:1101:6441:9639 1:N:0:51
ATGAACTCCTACGGGAGGCAGCAGTGGGGAATCTTGCGCAATGGGCGAAAGCCTGACGCAGCGACGCCGCGTGAGGGAAGAAGGCCTTCGGGTTGTAAACCTCTTTCAGGAGGGACGAAGCCACTCGGGTTAATAGCCCGGAGGGTGACGGTACCTCCAGAAGAAGCACCGGCTAACTACGTGCCAGCAGCCGCGGTAATACGTAGGGGGCAAGCGTTGTCCGGATTTATTGGGCGTAACGAGCGGGTAGGCGGCAAGGTAGGTCCGTGGTGAAAACTCGAGGCTCAACCGCGAGACGGCG
+
CCCCCGGGGGGGGGGGGGGGGGFDFGGGGGGGGGGGGGGGGGGGGGGGDGGEGFGGGGGGGGGGGGGGGGGGGGGGGGGGGGGGGGGGGGDGGGGGGGGGGGGGGGGGGGGGGGGGGGDEGGDGGFGGGGGGGDGGGFFFFCEGGGD7>FGGGEF;FGCFGGGG@FF,<AFGGGGFGGGGG@FGGFCFGGGGGCCGGC5FFGG6CFCEEEG5CE>>8*/2CC8C**;++<+:A=*2*/9******/7DE=/<<7*)*.**+29A?9E4*)*0*9*<*6795)3E*09F?F)1<).)).055
@M03506:14:000000000-AKVR1:1:1101:23267:9639 1:N:0:51
ATGAACTCCTACGGGAGGCAGCAGTCGAGAATTTTTCTCAATGGGGGCAACCCTGAAGGAGCGACGCCGCGTGGAGGATGAAGGTCTTCGGGTTGTAAACTCCTGTCATTTGAGAACAAGTGCCGGTACGTAACTGCTACCGGCTTGATAGTATCAGAAGAGGAAGAGACGGCTAACTCTGTGCCAGCAGCCGCGGTAATACAGAGGTCTCAAGCGTTGTTCGGATTCATTGGGCGTAAAGGGTGCGTAGGTGGCGTCGTAAGTCGGGTGTGAAATTTCGGAGCTTAACTCCGAAACTGCA
+
CCCCCGGGGGGGGGGGGGGGGGGGGGGGGGGGGGGGGGGGGGGGGGGGGGGGGGGGGGGGGGGGGGGGGGGGGGGGGGGGGGGGGGGGGGGGGGGGGGGGGGGGGGGGGGGGGGGFGGGGGGGGGGGGGGGGGGGGGGGDFGGGGGGGGGGGGGGGGGGGGGGFGGDFGGGGEGGGGGGFGGGGGGGFGGGGGGGGGGGGFD9CEGGGCFGGGGGGEGG8FGGGGDGCGCCFGGGGGGGDFGDC5EEGE=EFCFFDEDGGGFG7EGDDGGEBGFGGF=C4DBDEGF>@>7=45:E:>BFF7
@M03506:14:000000000-AKVR1:1:1101:27675:9693 1:N:0:51
ATGAACTCCTACGGGAGGCAGCAGTGGGGATTTTTGCGCAATGGGCTAGCGCCTGACGCAGCAACGCCGCGTGGAGGATGAAGGTCTTTGGCTTATAAACTCCTGTCAGCAGGGAAAAAGCGAATCGGCCTAACACGCCGGTGAGTTGATTGTACCTGCAGTGGAAGCCCCGGCTAAATCTGTGCTAGCAGCCGCGGTAATACAGCGGGGGCAAGCGTTATACGGAATTACTGGGCGTAAAGGGCGAGTAGGCGGCTTGGCAAGGGGATGGTGAAATCCATCGGCGTTACCGAGGAATCGC
+
CCCCCGFD?FGGE7FCCEE@B@FCFCD@@,,C@<FFF:C6+@<<,C<FF<FF>CFFGGGEGGCCEC@=>CC:@CB4CBA8,5C,BF?BEEF,?FFFA<,:<9??F?=AE,5B+C<EAAEC,4+8+B,BFFCFFFGFG:+@+5@+33@F9@@BFA,FGG7,:,6>F@35D1>7<B<FC,@,CF@FC,,?,:BFGG*CCEGG+25;,+4?*?*:C8@5**1:F++0CE5;+0+0<0;85C<*10?5*2*1227C*:C):5/9+39:*>5CGDC?F*9CC*6*:@B5*)1),*14).)0))*..
@M03506:14:000000000-AKVR1:1:1101:24786:9710 1:N:0:51
ATGAACTCCTACGGGAGGCAGCAGTCGAGAATTTTTCTCAATGGGGGAAACCCTGAAGGAGCGACGCCGCGTGGAGGATGAAGGTCTTCGGGTTGTAAACTCCTGTCATTTGGGAACAAGTCGTACGTAGTAACTGTACGTGCGTTGATAGTACCAGAAGAGGAAGAGACGGCTAACTCTGTGCCAGCAGCCGCGGTAATACAGAGGTCTCAAGCGTTGTTCGGATTCATTGGGCGTAAAGGGTGTGTAGGTGGCGCCGTAAGTCGGCTGTGAAATCTCGGGGCTTAACTCCGAAACTGCA
+
CCCCCGGGGGGGGGGGGGGGGGGGGGGEFFCGGGGGGGGGGGGGGGGGGGGGGGGGGGGGGGGGGGGGGGGGGGGGGGGGGGGGGGGGGGDGGGGGGGGGGGGDEGFFGGGGGGFEGGGGGGGGGGGFFGGGGGGGGGGGAFFFGGGGGGFGGGFFFCAFFGGGGGGGFFGGECFFFGGFFGGGGFDGGGGDGEGGGGDBC9;CCF72B@FFGGGCCCEE5>88EGEFGGEFFGGG5CD8EFG=EEDC+<C<4==<8@DDEEF<995)2C:@CFFGFF=FDB@**.*99F7)55755*8?/
@M03506:14:000000000-AKVR1:1:1101:14072:9721 1:N:0:51
ATGAACTCCTACGGGAGGCAGCAGTGGGGAATCTTGCGCAATGGGCGAAAGCCTGACGCAGCGACGCCGCGTGAGGGAAGAAGGCTCTCGGGTTGTAAACCTCTTTCAGAAGGGACGAAGCTCCTCGGGTGAATAGCCCAGAGGGTGACGGTACCTTCAGAAGAAGCCCCGGCTAACTACGTGCCAGCAGCCGCGGTAATACGTAGGGGGCAAGCGTTGTCCGGATTTATTGGGTGTAAAGAGCGTGTAGGCGGCTAAATAGGTCCGGTGCGAAAACTCGAGGCTCAACCTCGAGATGCCG
+
CCCCCGGGGGFGGGGGGGGGGGGGFGFGGGGGGGGGGDGGGGGGGGGGGGGGGGGGGGGGGGGGGEGGGGGFEGGGGGGGGGGGGFGFGGGGDGGCGEFFGGGGGGGGGGGFGEGGGGGFGGEG,DFGGGGGGGGFFFFGGDGGGGEFGE<FFF<FGFGGGGGGGGG<FGGDGCEGGGCGGBFGGGGFFG:FGGGGEEE?CFGAFGDEEGGDGGGG8CEG9CEGE:*2<+<CGFC=CGFCGFGGC*:1:9EGGGG:EF:*<<4+32*)15EFD<D54?FC*>D7/546(C9(0))0)**9)
@M03506:14:000000000-AKVR1:1:1101:20747:9753 1:N:0:51
ATGAACTCCTACGGGAGGCAGCAGTGGGGAATATTGGACAATGGGGGAAACCCTGATCCAGCAATGCCGCGTGAGTGAGGAAGGCCTTAGGGTTGTAAAGCTCTTTCGCGCGCGACGATGATGACGGTAGCGCGAGAAGAAGCCCCGGCTAACTTCGTGCCAGCAGCCGCGGTAATACGAAGGGGGCGAGCGTTGTTCGGAATTACTGGGCGTAAAGGGCGCGCAGGCGGCTCTTCAAGTCAGGCGTGAAAGCCCCGGGCTCAACCTGGGAATGGCGCATGGGACGGGAGGGCCAGAGTGC
+
CCCCCGGGGGGGGGGGGGGGGGGGGGGGGGGGGGGCFGGGGGGGGGGGGGGGGGGGGGGGGGGGGGGGGGGGFEGFGGGGGGGGGGGGGGGGGGGGGGGGGGGGGGGGGGGGGGGGGGGGGGGGGGGGGGGGGGFFEFFFGGGGGGGGGGGGGGGFGGGGGGGGGGGGGEGEFGGGFCFGFEGGGGGGDGGG?AC8EFGGGGGGGGDCFGGG*?*59C?EC=CEEG8CEGE*;FF?E+?9EFGGGGCDG*<CGEFDGFGGC=FDFFCFGGFFC402175*9@F?7)9@0951>).87>***
@M03506:14:000000000-AKVR1:1:1101:16882:9765 1:N:0:51
ATGAACTCCTACGGGAGGCAGCAGTGGGGAATATTGGACAATGGGCGAAAGCCTGATCCAGCCATGCCGCGTGAATGATGAAGGCCTTAGGGTTGTAAAGTTCTTTTGCCAGGGAAGATAATGACGGTACCTGGAGAATAAGCACCGGCTAACTTCGTGCCAGCAGCCGCGGTAATACGAAGGGTGCTAGCGTTGTTCGGAATTACTGGGCGTAAAGCGCGCGTAGGCGGTGATGCAAGTCAGGGGTGAAATCCCGGAGCTTAACTCCGGAACTGCCTTTGAAACTGCATTGCTGGAGTGG
+
CCCCCGGGGGGGGGGGGGGGGGGGGGGGGGGGGGGGGGGGGGGGGGGGGGGGGGGGGGGGGGGGGGGGGGGGGGGGGGGGGGGGGGGGGGGGGGGGGGGGGGGGGGGGGGGGGGGGGGGGGGGGGGGGGGGGGGGGGGGGGGGGGGGGGGGGGGGGGGGGGGGGGGGFGGGGGGGGGGGGGGGGGGGGGFGGBEGGGGGGGGGGFGGGGGGGGGGGGGGGGGGGGGGGGCCGGGGGGFGGGGGGGGGGGGCEFGFGG:DDGC>9<CGGGGGFDGGGG*::F6BEGFF?7F?8BFFF:>?:)
@M03506:14:000000000-AKVR1:1:1101:18327:9777 1:N:0:51
ATGAACTCCTACGGGAGGCAGCAGTAGGGAATCTTGCGCAATGGGCGAAAGCCTGACGCAGCCATGCCGCGTGAATGATGAAGGTCTTAGGATTGTAAAATTCTTTCAGCGGGGACGATAATGACGGTACCCGCAGAAGAAGCCCCGGCTAACTTCGTGCCAGCAGCCGCGGTAATACGAAGGGGGCTAGCGTTGCTCGGAATTACTGGGCGTAAAGGGCGCGTAGGCGGATGTCTTAGTCAGAGGTGAAAGCCCAGGGCTCAACCTTGGAACAGCCTTTGATACTGGACATCTTGAGTAC
+
CCCCCGGGGGGGGGGGGGGGGGGGGGGGGGGGGGGGGGGGGGGGGGGGGGGGGGGGGGGGGGGGGGGGGGGGGGGGGGGGGGGGGGGGGGGGGGGGGGGGGGGGGGGGGGGGGGGGGGGGGGGGGGGGGGGGGGGGGGGGGGGGGGGGGGGGGGGGGGGGGGGGGGGGGGGGGGGGGGGGGGGGGGGGGGGGGGGGGGDEGGGGGGGGGGGGGGEGGGGGDEGGGGGGDGGGGGFGGGFGGGGGFGGDFDFFGFGGGFGGCEGGGGF7CGG?CC4ED:FGG??FFFFF0767FFFFFFBF/
@M03506:14:000000000-AKVR1:1:1101:18287:9798 1:N:0:51
ATGAACTCCTACGGGAGGCAGCAGTGGGGAATTGTTCGCAATGGGCGCAAGCCTGACGACGCAACGCCGCGTGGAGGATGAAGATCTTCGGGTCGTAAACTCCTGTCGAATGGGACGAACGGGTCGCGAGCAAACAACTCGCGGCCGTGACGGTACCGTTAAAGGAAACCCCGGCTAACTCCGTGCCAGCAGCCGCGGTAATACGGGGGGGGTAAGCGTTGTTCGGAATTACTGGGCGTAAAGGGCTCGTAGGCGGCCAACTAAGTCAGACGTGAAATCCCTCAGCTTAACTGGGGAACTG
+
CCCCCGGGGGGGGGGGGGGGGGGGGGGGGGGGGGGGGGGGGGGGGGGGGGGGGGGGGGGGGGGGGGGGGGGGGGGGGGGGGGGGGGGGGGGGGGGGGGGGGGGGGGGGGGGGGGGGGGGGGGGGGGGGGGGGGGGGGGGGGGGGGGGGGGGGGGGGGG=FGGGGGGGGGGGGGGGGDGGGGGGGGGGGGGGGGGGGGGGEGGGGGGGGGGGGG>EGGGCGEEFFGGGDGFGGGGFGFG9E*>FGEC69C*CCDCECD@D7FG<<EFG7F=F>*9<GC@FGG@@*<9D*-:82@FFEEEF6*
@M03506:14:000000000-AKVR1:1:1101:6691:9798 1:N:0:51
ATGAACTCCTACGGGAGGCAGCAGTAAGGAATATTGGTCAATGGGCGGAAGCCTGAACCAGCCATGCCGCGTGCAGGAAGACGGCCCTACGGGTTGTAAACTGCTTTTATACCGGAATAAACCTCTTTACGAGTAAAGAGCTGAATGTACGGTAAGAATAAGGATCGGCTAACTCCGTGCCAGCAGCCGCGGTAATACGGAGGATCCAAGCGTTATCCGGATTTATTGGGTTTAAAGGGTGCGTAGGTGGTTCTTTAAGGCAGGGGTGAAAGACGGTAGCTTAACTATCGCAGTGCCTTTG
+
CCCCCGGGGGGGGGGGGGGGGGGGGGGGGGGGGGGGGGGGGGFGGGGGGGGGGGGGGGGGGGGGGGGGGGGGGGGGGGGGGGGGGGGGGGGGGGGGGGGGGGGGGGGGGGGGGGGGGGGGGGGGGGGGGGGGGGGGGGGGGGGGGGGGGGGGGGGGGGGGGGGGFGGGGGGGGGGGGGGGFFGGGGGFGGGGGGGGGGGGGCGGCCCGG9CEGEE8<7?EEEEF?EFGGFEE*+@EGGGGG5>EEGGFGGGGFGFGFF7**077ECC)**+**7C=9)99CBFE76:?41)(.7978B?4*
@M03506:14:000000000-AKVR1:1:1101:24726:9847 1:N:0:51
ATGAACTCCTACGGGAGGCAGCAGTAGGGAATTGTTCGCAATGGGCGCAAGCCTGACGACGCAACGCCGCGTGGAGGATGAAGACCTTCGGGTCGTAAACTCCTTTCGATCGAGACGAATGGCCTCCGGGTGAACAATCCGGAGGAATGACGGTACCGAGAGAAGAAGCCCCGGCTAACTCCGTGCCAGCAGCCGCGGTAATACGGGGGGGGCAAGCGTTGTTCGGAATTACTGGGCGTAAAGGGCTCGTAGGCGGCCAACTAAGTCAGACGTGAAATCCCTCGGCGGCACCGGGGAACGG
+
CCCCCGGGGGGGGGGGGGGGGGGGGGGGGECGGGGGGGGGGGGGGFCEFGGGGGGGGFGGGGGGGFGDDFGGGGGGGGGGGDFGGGGGGGGGFEEFGGGGGGGGGFEGFFGGGGG@EDEDGGFGGGGGEFDCCGGGG9F<<FBFDEFCFFFGCFDCCGE@C@CCBAB:FCEFGE7:@F@CCBCCED*BFGGF>;8*:C2*/<FFGGGGGDGG5EFGC=EEGCEGGD85E+3++<<8:8/CE59?5:E*:5*AD+2CC)97CG7C?C+::>0059<CD?:C*)0>=)9)(1)-5>3).0).)
@M03506:14:000000000-AKVR1:1:1101:11858:9854 1:N:0:51
ATGAACTCCTACGGGAGGCAGCAGTCGAGAATTTTTCTCAATGGGGGAAACCCTGAAGGAGCGACGCCGCGTGGAGGATGAAGGTCTTCGGGTTGTAAACTCCTGTCATTTGGGAACAAGTCGTACGTAATAACTGTACGTGCGTTGATAGTACCAGAAGAGGAAGAGACGGCTAACTCTGTGCCAGCAGCCGCGGTAATACAGAGGTCTCAAGCGTTGTTCGGATTCATTGGGCGTAAAGGGTGCGTAGGCGGCGCGGTAAGTCGGATGTGAAATCTCGGAGCTTAACTCCGAAACTGCA
+
CCCCCGGGGGGGGGGGGGGGGGGGGGGGGGGGGGGGGGGGGGGGGGGGGGGGGGGGGGGGGGGGGGGGGGGGGGGGGEGGGGGGGGGGGGGGGGGGGGGGGGGGGGGGGGGGGGGGGGGGGGGGGGGGGGGGGGGGGGGGGGGGGGGGGGGGGGGGG@FGGGGGGGGGGGGGGGGGGGGGGGGGGGGGGGGGGGGGGEEGGGGGGGGGGGFGGGGGGGGGGGGEEGGGGGGGGGGGE=DGGGGGGCECEGGGGGGGGFGGGCFFFDGDGDC@GDFDF?FGFE@DF:CF9DFFB:@BB4@F/
@M03506:14:000000000-AKVR1:1:1101:6978:9897 1:N:0:51
ATGAACTCCTACGGGAGGCAGCAGTCGGGAATTTTGCGCAATGGGCGAAAGCCTGACGCAGCAACGCCGCGTGAGGGATGAAGGCCTTCGGGTTGTAAACCTCTTTTGCCAGGGACGATAATGACGGTACCTGGTGAATAAGTCACGGCTAACTACGCGCCAGCAGCCGCGGTAATACGTAGGTGACTAGCGTTGTCCGGATTTACTGGGCGTAAAGAGCGCGCAGGCGGTCGTTCAAGTCGAGTGTGAAAGCCCCCGGCTCAACTGGGGAGGGTCACTCGATACTGATCGACTCGAAGGG
+
CCCCCGGGGGGGGGGGGGGGGGGGGGGGGGGGGGGCGGGGGGGGGGGGGGGGGGGGGGGGGGGGGGGGGGG>FGGGGGGGGGGGGGGGGGGGGGGGGGGGGGGGGGGGGGGGGGGGEGGGGGGGGGGGGGGGGG@FGGGGGGGGGGGGGGGGGGGGGGGGGGGGGGGGGDGGGDGFGGFGGGGDGGGGGGGGG7CFFGGECCGGFGGGFFFG5ECGGFCCGGGGGEGGGG=ECCEFF7CF?CEGEG:C@CAF>GFGGEC7*/6+0*<CGCAEGGGG4<FCF455CFG?67),0))<4?BE)
@M03506:14:000000000-AKVR1:1:1101:15691:9903 1:N:0:51
ATGAACTCCTACGGGAGGCAGCAGTGGGGAATCTTGCACAATGGGCGAAAGCCTGATGCAGCGACGCCGCGTGGGGGATGAAGCTTCTCGGAGTGTAAACCCCTTTCGACCCGGACGAATGCCCCGCAAGGGGACTGACGGTACGGGTATAAGAAGCCCCGGCTAACTACGTGCCAGCAGCCGCGGTAAGACGTAGGGGGCCAGCGTTGCTCGGAATTACTGGGTGTAAAGGGTTCGTAGGCAGTGTGGCAAGTCGGGAGTGAAATCTCTTGGCTCAACCCAGAGTCTGCTTCCGAAACTG
+
CCCCCGGGGGGGGGGGGGGGGGGGGGGGGGGGGGGGGGGGGGGGGGGGGGGGGGGGGGGGGGGGGGGGGGGGGGGGGGGGGGGGGGGGGGGDGGGGGGGGGGGGGGGGGGGGGGGGGGGGGGGGGGGGGGGGGEGGGGGGGGGGGGGFGGGGGGGGGFGGGGGGGGGGGGGGFGGGGGGGGGGGGGGGGGGGGGGDGGGGGGGGFGE5/8CGGGECFGGGFGGGGGGG??CFEGG5EG48ECE57EEFG5CF7CFGGF)C5E>C9DFC?*+9>>9+*17**8;FG8:*47=9FFF>@FE==
@M03506:14:000000000-AKVR1:1:1101:20839:9912 1:N:0:51
ATGAACTCCTACGGGAGGCAGCAGTCGAGAATTTTTCTCAATGGGGGAAACCCTGAAGGAGCGACGCCGCGTGGAGGATGAAGGTCTTCGGATTGTAAACTCCTGTCATTGGGGAACAATGCGTAAATATTAACTGTATTTGCGTTGATAGTACTCGAAGAGGAAGAGACGGCTAACTCTGTGCCAGCAGCCGCGGTAATACAGAGGTCTCAAGCGTTGTTCGGATTCATTGGGCGTAAAGGGTGCGTAGGCGGCGGGGTAAGTAGGGGGTGCATTCGCGGAGTTTAATGCCGACAATGCA
+
CCCCCGGGEGGGGGCGGGGGGGGGGGGGGD@FFFGGGCGDGGCFEGGEGGGGGGGFGGGGGGGGGGGCGGGGGGGGCC==FFFFEFEGGGGFGGGGFFGFFGGGCF,CEA9AFC7CFFGGC8FF@FGFCGGDFFFGGGG<9BFC@FEFGFEFFF,9FEFGCFCDGCGGGEFGD7FGGD9,<FG,?AF7EGG,C<C731;<CF9<<>C@8BCC9BFG85::ED5*2;>+3<+285;::CCD+<*:ECGGGG5+):*/*)9)527<+:C5*)/8*9*+:/*1)..*2*:*-*9))7)5)9/61
@M03506:14:000000000-AKVR1:1:1101:13876:9917 1:N:0:51
ATGAACTCCTACGGGAGGCAGCAGTCGGGAATTTTGGGCAATGGGCGAAAGCCTGACCCAGCAACGCCGCGTGAAGGATGAAATCCCTCGGGATGTAAACTTCGCAAGAACAGGAAGAATAAGTAGGGGACAATACCCCCTATGATGACGGTACTGTTTGTAAGCTCCGGCTAACTCCGTGCCAGCAGCCGCGGTAATACGGGGGGAGCAAGCGTTGTTCGGATTTACTGGGCGTAAAGGGTGCGTAGGCGGCGCGGTAAGTCGGGTGTGAAATCTCGGAGCTTAACTCCGAAACTGCATT
+
CCCCCGGGGGGGGGGEGGGGGGGGGGGGGGGGGGGGGGGGGGGGGGGGGGGGGGGGGGGGGGGGGGGGGGGGGGGGGGGGGGGGGF?EFGGGGGGGGGGGGGGGGGGGGGGGGGGGGGGGGGGGGGFGGGGGFGGGCGGGGGGGGGGGGGGGGGGGGGGGGGGGGGGGDGGGGGGGGGGGGGGGGGGGGGGGGGGDGGGGGGGGGGGGGFDFGGACC8@FEG5EGGGGCFFFFG?EEEGGGGCEGEEDGDEEGEGDGFD9CAFEGD=DEGCF7CD?FFG175>FG=>64C>9B7)9@=F?F
@M03506:14:000000000-AKVR1:1:1101:3579:9931 1:N:0:51
ATGAACTCCTACGGGAGGCAGCAGTGGGGAATATTGGACAATGGGCGCAAGCCTGATCCAGCAATGCCGCGTGAGTGATGAAGGCCTTAGGGTTGTAAAGCTCTTTCGCCCGCGACGATGATGACGGTAGCGGGAGAAGAAGCCCCGGCTAACTTCGTGCCAGCAGCCGCGGTGATACAGAGGGGGCAAGCGTTATTCGGAATTATTGGGCGTAAAGGGCGCGTAGGCGGCCTGGCAAGTGGAAGGTGAAATCCCTCGGCTTAACCGAGGAACTGCCCTCCAAACTGCTTGGCTTGAGTCC
+
CCCCCGGGGGGGGGGGGGGGGGGGGGGGGGGGGGGGGGGGGGGGGGGGGGGGGGGGGGGGGGGGGGGGGGGGGGGFGFGGGGGGGGGGGGGGGGGGGGGGGFFGGGGGGGGGGGGGGGGGGGGGGGGGGGGGGGGGGGGGGGFGGGGEDGGGGGGGGGGGFGGGGGGGGGGGFEFGGGGGGGGGGGGGGGGGEGGGGCCFEGEFGFFGG>GGEGE*+<EGGGGGEGGGGG*CEGGF6<CCEFGGGGD6<FCG77AF6)><*/>FDFEGGGEFC6CCC4*9>>@GCFG?<76:?::B47@6=
@M03506:14:000000000-AKVR1:1:1101:10889:9942 1:N:0:51
ATGAACTCCTACGGGAGGCAGCAGTGGGGAATTGTTCGCAATGGGCGCAAGCCTGACGACGCAACGCCGCGTGGAGGATGAAGATTTTCGGATCGTAAACTCCTGTCGAATGGGACGAACGGATTACGGGTTAATACCCTGTGGTCGTGACGGTACCGTTAAAGGAAACCCCGGCTAACTCCGTGCCAGCAGCCGCGGTAATACGGGGGGGGTAAGCGTTGTTCGGAATTACTGGGCGTAAAGGGCTCGTAGGCGGCCGACTAAGTCAGACGTGAAATCCCTCAGCTTAACTGGGGAACTG
+
CCCCCGGGGGGGGGGGGGGGGGGGGGGGGGGGGGGGGGGGGGGGGGGGGGGGGGGGGGGGGGGGGGGGGGGGGGGGGGGGGGGGGGGGGGGGGGGGGGGGGGGGGGGGGGGGGGGGGGGGGGGGDGGGGGFGGGGGG<F@FGGGGGGGGGGEGGGGGG@FEGGGFGGGGGGGGGGGGGGGGGGGGGGGFGGGGGGGGGC>>CGGGGGGGGGDGG?FFEEEGCCCGGGDGG?CFGGGGGGDGGFGGGGGG55=DCGG5@D<5C<FF><:<*<><D5A7BC<D)75C6C4<DBAFFFE7>@F*
@M03506:14:000000000-AKVR1:1:1101:14281:9951 1:N:0:51
ATGAACTCCTACGGGAGGCAGCAGTAGGGAATCTTGCGCAATGGGCGAAAGCCTGACGCAGCAACGCCGCGTGGGGGATGAAGGCTCTCGGGTTGTAAACCCCTTTCAGCAGGGACGAAATTGACGGTACCTGCAGAAGAAGCCCCGGCCAACTACGTGCCAGCAGCCGCGGTAATACGTAGGGGGCGAGCGTTGTCCGGATTCATTGGGCGTAAAGAGCTCGTAGGCGGCGTGGCAAGTCGGATGTGAAAACTCCAGGCTCAACCTGGAGCCGCCATTCGATACTGCTATGGCTAGAGTC
+
CCCCCGFGGGGGGGGGGGGGEGDGGGGGGGGGGGGGGGGGGGGGGGGDCEGDCCGGGGGGGGGGGGGGGGGGGGGGCF7CFGGFGGGGGGCGGGGGGGGGGECFFGGGGFGGGGGGGGGGGGGGDEGGG@EGGGGGFFEFFGGE*<FECEGGGGGGGGGGGCFGGGGGGGGD<CGFGGG,<FGDCFDC1?EGGEGE7CEGG8>FFE7@F58?G>C8CGGFGGGGGGGGCGE*/58*2C<:::EC=:AF7E7?*<+7EFG:*299:FG<*>F4CDDCG>7DGF4:C@>?)299:5@=76@F?
@M03506:14:000000000-AKVR1:1:1101:9243:9952 1:N:0:51
ATGAACTCCTACGGGAGGCAGCAGTGGGGAATCTTGCACAATGGGCGAAAGCCTGATGCAGCGACGCCGCGTGGGGGATGAAGCTTCTCGGAGTGTAAACCCCTTTCGATCCGGACGAATGCCTCGCAAGAGGAGTGACGGTACGGATATAAGAAGCCCCGGCTAACTACGTGCCAGCAGCCGCGGTAATACGTAGGGGGCCAGCGTTGTTCGGAATTACTGGGTGTAAAGGGTTCGTAGGCGGTGTGGCAAGTTGGGAGTGAAATCTCTGGGCTCAACCCAGAGACGGCTTCCAAAACTG
+
CCCCCGGGGGGGGGGGGGGGGGGGGGGGGGGGGGGGGGGGGGGGGGGGGGGGGGGGGGGGGGGGGGGGGGGGGGGGGGGGGGGGGGGFGGGGGGGGGGGGGGGGGGGGGGGGGGGGGGGGGFGGFGGGEEGGGGFGGGGGGGGGGGDEFGGGGGGGGFGGGGGGGGGGGGGGGGGGGGGGGGGGGGGGGGFGC<CGGGGGGGCFGGCE>EGGGGGGGGGGGGGGGGGGD9EGGGFGEGGGGGGD5CGGGD603+0?FDGGEFDE7DCGGGG?FGCEFFDCGE>FFFFFFG)4594?4:569
@M03506:14:000000000-AKVR1:1:1101:7871:9960 1:N:0:51
ATGAACTCCTACGGGAGGCAGCAGTGAGGAATCTTCCACAATGGACGAAAGTCTGATGGAGCAACGCCGCGTGCAGGAAGACGGCCTTCGGGTTGTAAACTGCTTTTGTAATCGAAGATTATGACGGTAGATTGCGAATAAGGACCGGCTAACTACGTGCCAGCAGCCGCGGTAATACGTAGGGTCCAAGCGTTATCCGGAATCACTGGGCGTAAAGCGTGCGTAGGCGGAAATTTGCGTGAAATGCGAAATCCGGTGGCTCAACCATCTGGACTGTATTTCATACGGGATTTCTAGAAAA
+
CCCCCGGCGGGGGGGGDGGGGGGGGAFFDFFGFGGGCEGGGGGGGEG@CGGAAGGGGFGFDGGGDEEDG>FEGGGECGGDFGGGGGGFGFC@EFGGCAFGGFF9F9FEEFCFGC<FFG9FFAE<ABEGD@FGAEGGD+@FGFGGGGGCCCFFFGF,@FEG79FGGCC<FC@7>FGCCCFE:C@7:BFGCF7CF:E>E+48ECFGFFGGGF8>88:B++:E=EEGEGDGG8=GC+0<9FD*:/AEF+<DE*>C*27<8:C<*+9??*=C+0+/*9CGF*20:9F999CE9D54*098=*6*)
@M03506:14:000000000-AKVR1:1:1101:11918:9962 1:N:0:51
ATGAACTCCTACGGGAGGCAGCAGTGAGGAATTTTCCGCAATGGACGAAAGTCTGACGGAGCAACGCCGCGTGCAGGAGGACGGCCTTCGGGTTGTAAACTGCTTTTCTCAGGGACGAGCAAGGACGGTACCTGAGGAAGAAGCCCCGGCTAACTACGTGCCAGCAGCCGCGGTAATACGTAGGGGGCGAGCGTTGTCCGGATTTATTGGGCGTAAAGCGTCCGCAGGCGGTGTGGCAAGTTCGAGGTGACAGTGCGCGGCTTCACTGCGCAAGGTCCTCGAAAACTGCGGGGCTTGAGGG
+
CCCCCGGGGGGGGGGGGGGGGGGGGGGGGGGGGGGGGGGGGGGGGGGGGGGGGGGGGGGGGGGGGGGGGGGGGGGGGGGGGGGGGGGGGGGGGGGGGGGGGGGGGGGGGGGGGGGGGGGGGGGGGGGGGGGGGGGGGGGGGGGGGGGGGGGGGGGGGGGFFFGGGGGGGGGGGFGDGGGGGGGGGGGGGGGGGGGGGGGGGGE8CGGC+CGGGCCCGGGGGGGGGGGEEGGGGGGGGGFG?FGGGGEDFGCED<<CC:CDGC57CGFGD*:>77FFC4>CD>:CEFCF?GF9)07>BFFFF
@M03506:14:000000000-AKVR1:1:1101:15767:9970 1:N:0:51
ATGAACTCCTACGGGAGGCAGCAGTGGGGAATATTGGACAATGGGGGAAACCCTGATCCAGCAACGCCGCGTGGGGGACGAAGGCCTTCGGGTTGTAAGCCCCTGTCAGATGGGGCGAAGGGGCTGTAGTGAATAACTGCAGTCCTTGACGGTACCATCAGAGGAAGCCCCGGCTAACTCCGTGCCAGCAGCCGCGGTAATACGGAGGGGGCGAGCGTTATTCGGGATCATTGGGCGTAAAGGGCGCGTAGGCGGCTCCGTAAGTCTTGGGTGAAAGCCCTCGGCTCAACCGAGGAATTGG
+
CCCCCGGGGGGGGGGGGGGGGGGGGGGGGGGGFFGFGGGGGGGGGGGGGGGGGGGGGGGGGGGGGGGGGGGGGGGGGGGGGGGGGGGGGGGGGGGGGGGGGGGGGGGGGGGGGGGGGGGGGGGGGGGGGGGGGGGGGGGGGGGGGGGGGGGGGGGGGGGGFGGGGGFGCFFGFGGGGGGGGGGGGGGGGGGGGGGGGGDGGGGGGGGGGGGGGGGGG8ECEGGGGDECFFGGGGGGG:<C5?CGDC5C*5:EGGGG85DC5:5FFC:F9FG>DFFCDF<F*5)A5)9?29<;5><.5<:?)
@M03506:14:000000000-AKVR1:1:1101:4848:10014 1:N:0:51
ATGAACTCCTACGGGAGGCAGCAGTCGGGAATTTTGCCCAATGGACGAAAGTCTGAGGCAGCAACTCCGCGTGAGGGATGACGGCCTTCGGGTTGTAAACCTCTTTTCTCAGGGAAGATCCAAGACGGTACCTGAGGAATAAGCCACGGCTAACTACGTGCCAGCAGCCGCGGTAATACGTAGGTGGCGAGCGTTGTCCGGAATTACTGGGCGTAAAGAGCGCGCAGGCGGCTGGTCAAGTCCGATGTGAAATCTCCCGGCTTAACTGGGAAATTGCATCGGAAACTGATCGGCTTGAAGG
+
CCCCCFF<EFFGGEEGEGGGGGGGGGGGGEGGGGGFFDGGGGGGFFGEGGGGGGGGGFFEGGFFGDGGGGGGGGGGGEGGGGGDGGEFGGGGFGGGGD<?FGGDGGGGGGGGGG<AEGGGFGGCGGGGGGGGGGGGGGGGDFGGFGGGGGGGGGGGGGGGG7@FFCFFGDGGGGCCCFFGGGGEGGGGGGGGE7ECCFFEGGGFFFFGFGGFEGCEFG7CE==?EG5=ECE*/:8@A7DC9CCCG55C@F77CGGGG4<3**)0<>CC+CC6*:7CFFGFGFDG5)79-:@?))703.7=F
@M03506:14:000000000-AKVR1:1:1101:13347:10047 1:N:0:51
ATGAACTCCTACGGGAGGCAGCAGTCGAGGATCTTCGGCAGTGGGCGCAAGCCTGACCGAGCGACGCCGCGTGCGCGATGAAGGCCTTCGGGTTGTAAAGCGCTGTCGAGGGGGAGGAAGACCCGCAAGGGTTTGACCTATCCCTGGAGGAAGCACGGGCTAAGTTCGTGCCAGCAGCCGCGGTAAGACGAACCGTGCGAACGTTGTTCGGAATCACTGGGCTTAAAGGGCGCGTAGGGGGGCCTCCCAGTCCGGGGTGAAAGCTTTCGGCTTAACCGGAAAAGTGCCTTGGATACTGTAG
+
CCCCCGGGGGGGGGGGGGGGGGGGGCGGGEGGGGGFGCGGGGGGGGGGGGGGGGGGGGGGGGEGEEGGGGGGGGGGGGGGGGGGGGGGGGGGFGGGGGGGGFGGDGFGGEGGGGGGGGGGGGGGC@F@BFG<EEGFFGGGFFGGECFC77FGF@EGGDGGGGGGACGCFFGFGGGGFGGG*?ECEE?9CE8?E8C88?E*:EEC:C88:CC8CFECF+@=58*;F79:FCECEEC5/;*/17*5==**2<+3>E5CE5D<9C>6CCF7CDEFD*:+::)//77EC=7@)??29?F)7=***
@M03506:14:000000000-AKVR1:1:1101:19119:10055 1:N:0:51
ATGAACTCCTACGGGAGGCAGCAGTGGGGAATCTTGCACAATGGGGGAAACCCTGATGCAGCGACGCCGCGTGAGCGATGAAGCCCTTCGGGGTGTAAAGCTCTTTCGACAGGGAAGATTATGACGGTACCTGCAGAAGCAGCTGCGGCTAACTACGTGCCAGCAGCCGCGGTAATACGTAGGCAGCAAGCGTTGTTCGGAGTTACTGGGCGTAAAGAGTGTGTAGGCGGCCTATTAAGTTCCGTGTGAAATCTCCCGGCTCAACCGGGAGGGTGCGCGGAATACTGACGGGCTAGAGTGG
+
CCCCCGGGGGGGGGGGGGGGGGGGGGGGGGGGGGGGGGGGGGGGGGGGGGGGGGGGGGGGGGGGGGGGGGGGGGGGGGGGGGGGGGGGGGGGGFGFFGGGGGGGGGGGGGGGGGFGGGGDFGGGGGGGGGGGGGGGGGFGGGGGGGGGGGGGGGGGGGGGGGGGGFGGGGGGGGGGGGGGGGGGGGGG@FGG<FEECFGGGGGFGG@9FFFGGG>CFGGFFFGGCFFGGG=?EGF?E?FFG+0:<=6DGCF?DGG7F><<5CCEFGGGG37@DDDEDBGC3:3CCFFF7DFFFE546@=F)
@M03506:14:000000000-AKVR1:1:1101:12619:10066 1:N:0:51
ATGAACTCCTACGGGAGGCAGCAGTCGAGAATTTTTCTCAATGGGGGAAACCCTGAAGGAGCGACGCCGCGTGGAGGATGAAGGTCTTCGGGTTGTAAACTCCTGTCATTTGGGAACAAGGCGCAGGTATTAACTGTACCTGCGTTGATAGTACCAGAAGAGGAAGAGACGGCTAACTCTGTGCCAGCAGCCGCGGTAATACAGAGGTCTCAAGCGTTGTCCGGATTCATTGGGCGTAAAGGGTGCGTAGGTGGCGCGGTAAGTCGGGTGTGACATTTCGGAGCTTAAGTCCGAAACTGCA
+
CCCCCGGGGGGGGGGGGGGGGGGGGGGGGGDGGGGGGFFGGGGFGGGGGGGGGGGGGGGFGGGGGGGGGGGGGGGFGGGGGGFGGGGGGGGGGGGGGGGGGCGGGGGGGGGGGGGGGGFGFGGGGGGGFFGGGGGGGGGGGGGGG7C@FFGGGGGGGCFFGGFFGGGGGGGGGGGGGGGGGGGGFGGGGGG@:FCGGGGGGGGGGGGGGFFGG?FGDGDGGFGC>CEGGGGGGC@EG*9=FCDFEGGDCGD0CFGGGFGGGDGGFGDGGDEFG*?+2=FGG>FGGFF4):067>:DF6*/1
@M03506:14:000000000-AKVR1:1:1101:18167:10084 1:N:0:51
ATGAACTCCTACGGGAGGCAGCAGTGGGGAATATTGCGCAATGGGCGAAAGCCTGACGCAGCGACGCCGCGTGTGGGATGACGGTCTTCGGATTGTAAACCACTGTCGGGAGGGACGAATGCGCCGCAAGGCGAGTGACGGTACCTCCAAAGGAAGCACCGGCTAACTCTGTGCCAGCAGCCGCGGTAATACAGAGGGTGCGAGCGTTGTCCGGAATCACTGGGCGTAAAGGGCGCGTAGGCGGCCTGGTAAGTAGGGGGTGAAATCTTGCGGCTCAACTGCAAGGCTGCCTCCTAAACTG
+
CCCCCGGGGGGGGGGGGGGGGGGGGGGGGGGGGGGGGGGGGGGGGGGGGGGGGGGGGGGGGGGGGGGGGGGGGGGGGGGGGGGGGGGGGGGGGGGGGGGGGGGGGGFGGGFGGGGGGGGGGGGGGGGGGGGGGGGGGGGGGGGGGGGGGGGGGGGFGGGGGGGGGGGGGGGGGGGGGGGGGGGGGGEEGGGGGDFGGGGGGGGGGGEGGEGGGGGGGGGFGGGGFGCGGGGGGGDGGGDGGGGGGGEFGG7EFE7CFEGGGGGCFGG79?FEGG3C67CGGFBCF>FF?C>?4>>=6FFFF
@M03506:14:000000000-AKVR1:1:1101:15808:10102 1:N:0:51
ATGAACTCCTACGGGAGGCAGCAGTAAGGAATATTGGACAATGGTCGCAAGACTGATCCAGCCATGCCGCGTTCAGGATGACAGCGCTCAGCGTTGTAAACTGCTTTTGTTTGGGAAAAAATCCCTGGTTTCTACCGGGGTTGATTGTACCAAGAGAATAAGGGACGGCTAACTTCGTGCCAGCAGCCGCGGTAATACGAAGGTCCCAAGCGTTATCCGGATTTATTGGGTTTAAAGGGTGCGTAGGCGGACTGTTAAGTCAGTGGTGAAAGCTCCATGCCTAACATGGAAATTGCCATTG
+
CCCCCGGGGGGGGGGGGGGGGGGGGGGGGGGGEFGFGGGGGGGGGGGGGGGGGGGGGGGGGGGGGGGGGGGGGGGGGGGGGGGGGGGGGGGGGGGGGGGGGGGGGGGGGGGGGGGGGGGGGGGGGGGGGGGGGGGGGGGGGGGGGGGGGGGGGGGGGGGGGGFGGGGGGGGGGGGGGGGGGGGGGFGGGGGGGGGGGGGGGGGGFGGGGGGGGGD8CFGGGECEGGFGGG8EGFEFFGD85CE:EEGGGDDGDFFGFFGGC?:2<CE<EGC67>7E<*:CFFFFG?7<:<FDF?646**77
@M03506:14:000000000-AKVR1:1:1101:8613:10149 1:N:0:51
ATGAACTCCTACGGGAGGCAGCAGTGGGGAATCTTGCACAATGGAGGAAACTCTGATGCAGCGACGCCGCGTGAGCGATGAAGCCCTTCGGGGTGTAAAGCTCTTTCGACGGGAAAGATGATGACGGTACCCGGAGAAGAAGCTGCGGCTAACTACGTGCCAGCAGCCGCGGTAATACGTAGGCAGCGAGCGTTGTTCGGAATTACTGGGCGTAAAGAGTGTGTAGGCGGTGTTCCAAGTCTGGTGTGAAATCTCCCGGCTTAACTGGGAGGGTGCGCCGGAAACTGGAATGCTCGAGGGG
+
CCCCCGGGGGGGGGGGEGGGGGGGGGGGGGGGGGGGGGGGGGGGGGGGGGGGGGGGGGGGGGGGGGGGGGGGGGGGGCFGGGGGGGGGGGGGGGGGGGGGGGGGGFFGGGGGGGGGGGGGGGGGGGGGGGGGGGGGGGGGGGGGGGGGGGGGGGGGGGGGGGGGGGGGGGGGGDGGGFGGGGGGGGGGGGEG8CEG50?CCEGFGFFGGG>E8CCCF7;:?<CGFFGGGGED8E9C9CD+:CCG9**799<9DDG=EBGGG579:CGF=*:@GC5:DD*7<5.2C?C@1DF>*7*78>ED)
@M03506:14:000000000-AKVR1:1:1101:10173:10152 1:N:0:51
ATGAACTCCTACGGGAGGCAGCAGTGGGGAATATTGCGCAATGGGCGAAAGCCTGACGCAGCGACGCCGCGTGGGGGATGAAGGCCTTCGGGTTGTAAACCCCTTTCAGCAGGGACGAAGCGCAAGTGACGGTACCTGCAGAAGAAGCGCCGGCTAACTACGTGCCAGCAGCCGCGGTAATACGTAGGGCGCAAGCGTTGTCCGGAATTATTGGGCGTAAAGAGCTCGTAGGCGGTCTGTTACGTCCGCTGTGAAATCCCAGGGCTTAACCCTGGGCTGGCAGTGGATACGGGCAGATTAG
+
CCCCCGGGGGGGGGGGGGGGGGGGGGGGGGGGGGGFGGGGGGGGGGGGGGGGGGGGGGGGGGGGGGGGGGGGGGGGGGGGGGGGGGGGGGGGGGGGGGGGGGGGGGGGGGGGGGGGGGGGGGGGGGGGGGGGGGGGGGGGGGGGGGGGGGGGGGGGGGGGGGGGGGGGGGGGGGGGGGGGGG7CFGGGGGGGDEGGGGGGGGGGGGGGGGGGGGGGGGGGGGGGGCFGGGGGGGGGGGGGGDGC:CCDG=C:CEFGGFGGFGGGGGGGGGFF4CGGG4*/9@>:CF662076>B75)/*97
@M03506:14:000000000-AKVR1:1:1101:12656:10152 1:N:0:51
ATGAACTCCTACGGGAGGCAGCAGTGGGGAATCTTGCACAATGGGGGAAACCCTGATGCAGCGACGCCGCGTGAGCGATGAAGCCCTTCGGGGTGTAAAGCTCTTTCGGCAGGGAAGATTATGACGGTACCTGGAGAAGCAGCTGCGGCTAACTACGTGCCAGCAGCCGCGGTAATACGTAGGCAGCAAGCGTTGTTCGGAGTTACTGGGCGTAAAGGGTGTGTAGGCGGTTGTTTAAGTTTGGTGTGAAATCTCCCGGCTCAACTGGGAGGGTGCGCCGAATACTGAATGACTAGAGTGC
+
CCCCCGGGGGGGGGGGGGGGGGGGGGGGGGGGGGGGGGGGGGGGGGGGGGGGGGGGGGGGGGGGGGGGGGGGGGGGGGGGGGGGFGGGGGGGGGGGGGGGGGGGGGGGGGGGGGGGGGGGGGGGGGGGGGGGGGGGGGGGGGGGGGGGGGGGGGGGGGGGGGFGGGGGGGGGGDGGGGGGGGGGGGGGGGGGFFGGGGGGDGGGGG?EGGGGEGCFGGDFGGGGGGGGGGGEEEGFCCD<CFGDGGGGGGCFCCEFGEGG==DCGFFGGCGEDCGDGECDC37FGFF@AC?AFFBFFFFF*
@M03506:14:000000000-AKVR1:1:1101:14650:10161 1:N:0:51
ATGAACTCCTACGGGAGGCAGCAGTCGAGAATTTTTGACAATGGGGGAAACCCTGATCGAGCGACGCCGCGTGGAGGATGAAGGTCTTCGGGTTGTAAACTCCTGTCATTTGAGAACAAGGCGCATGTATTAACTGTACATGCGTTGATAGTATCAGAAGAGGAAGGGACGGCTAACTCTGTGCCAGCAGCCGCGGTAATACAGAGGTCCCAAGCGTTGTTCGGATTCATTGGGCGTAAAGGGTGCGTAGGTGGCGCCGTAAGTCAGGTGTGAAATCTCGGGGCTTAACTCCGAAACTGCA
+
CCCCCGGGGGGGGGGGGGGGGGGGGGGGGGGGGGGGGGGGGGGGGGGGGGGGGGGGGGGGGGGGGGGGGGGGGGGGGGGGGGGGGGGFGGGGGGGGGGGGGGGGGGGGGGGGGGGGGGGGGGGGGGGFGGGGGGGGGGGGGGGGGGGGGGGGGGG9FGGGGGGGGGGGGGDGGG@FCFGGGGGGGGGFGGGGGGGGGGDGGGGGGGGB@FGGGGFG*;EGG??EE>5@ECCGFFGGCCDGGGGGGGE78:EGG5CGGFD575>C+0<CCF?>F*:CD**CFFFD=FF44*/5<BB3BFF?*
@M03506:14:000000000-AKVR1:1:1101:2291:10163 1:N:0:51
ATGAACTCCTACGGGAGGCAGCAGTGAGGAATTTTCCGCAATGGGCGAAAGCCTGACGGAGCGACGCCGCGTGTGGGAAGAAGGCCTTCGGGTCGTAAACCACTGTCGAAGGGGACGATTATGACGGTACCCTTGGAGGAAGCCCCGGCTAACTACGTGCCAGCAGCCGCGGTAAGACGTAGGGGGCAAGCGTTGTTCGGAATTATTGGGCGTAAAGAGCTCGTAGGCGGGATTGGAAGTCCGTGTTGAAAGACCTCGGCTCAACTGAGGGACCGGCGCGGATACTCTAATTCTTGAGGCA
+
CCCCCGGGGGGGGGGGGGGGGGGGGGGGGGGGGGGGGGGGGGGGGGGGGGGGGGGGGGGGGGGGGGGGGGGGGGGGGGGGGGGGGGGGGGGGGGGGGGGGGGGGGGGGGGGGGGGGGGGGGGGGGGGGGGGGGGGGGGGGGGGGGGGGGGGGGGGGGGGGGFGGGGGGGGGGGGDFFGGCGGGGGGGGGGCEE*:EFEGGEEFG?+CFGGDECEEC:?@8+0A*8CC9EGGEECCGGDCGGFCFG*:7FGCCCG*2A>DGF**37:FGGGD3D5CEDD)>C5<CGBCFFFFFFFB76F))0
@M03506:14:000000000-AKVR1:1:1101:3036:10177 1:N:0:51
ATGAACTCCTACGGGAGGCAGCAGTGGGGAATTTTGCGCAATGGGGGAAACCCTGACGCAGCAACGCCGCGTGGAGGATGAAGTCCCTTGGGACGTAAACTCCTTTCGACCGGGAAGATACTGACGGTACCGGAAGAAGAAGCACCGGCTAACTCTGTGCCAGCAGCCGCGGTAATACAGAGGGTGCGAGCGTTGTTCGGAATTATTGGGCGTAAAGGGCGCGTAGGCGGCGCGGTATGTCACCTGTGAAATCTCCTGGCTCAACTGGGAGCTTGCAGGCGAAACTGCCGTGCTGGAGTGT
+
CCCCCGGGGGGGGGGGGGGGGGGGGGGGGGGGGGGGGGGGGGGGGGGGGGGGGGGGGGGGGGGGGGGGGGGGGGGGGGGGGGGGGGGGGGGGGGGGGGGGGGGGGGGGGGGGGGGGGGGGGGGGFGGGGGGGGGGGGGGGGGGGGGGGGEGGGGGGGGGGGGGGGGGGGGGGEEGGFGGGGGGGGGGGGGDGCEEEFFEGGGF8FFGGGGGGGGGGGFGD:8CECEGGGGEGGGDCGFGG++CCFCGGFFEFG77CFFGG6CFFGGGGGGGDGGGGGFGDCB@GGB7*3DEBFFFF:@4)/
@M03506:14:000000000-AKVR1:1:1101:4649:10201 1:N:0:51
ATGAACTCCTACGGGAGGCAGCAGTGAGGAATTTTCCGCAATGGGCGAAAGCCTGACGGAGCAACGCCGCGTGAGGGATGAAGTCTCTAGGGATGTAAACCTCTGTTGGGAGGGACGAAGATCTGACGGTACCTCCTGAGGAAGCCCCGGCTAACTACGTGCCAGCAGCCGCGGTACTACGTACGGGGCAAGCGTTATCCGGATTTACTGGGCGTAAAGAGCGCGTAGGCGGTTCCGTCAGTTGGTTGTGAAAGTTCGAGGCTCAACCTCGAATCTCCGTCCACTACTGCGTGGCTGGAGT
+
@CCCCFG9FDEF@FCEGEDGC,CCCFC@F8<F@FC99CGC+CFFGGGECECFFGG8F@FB+:FGGGGCCCCEE7F8F@,BF<F?F<EF9FFG,BFAE,@EGF,5,C??8CFGG78==++87FGGDFFCCFGCDEGFA>9,+,68FGGDD>FBC7FC;FCD:FFFGGGD@F:@F7FG7F9FCBE*=B7*:E*4<FEECCGF5EG8*<FCEFFCACGG*;+<0@CEEE/8;CG5*:?8*<***0+0+:7*C*3<*<FGF5CF**/A<67*+>:5**1A*0/190;99)2/)?3(037FBB>)6
@M03506:14:000000000-AKVR1:1:1101:14867:10206 1:N:0:51
ATGAACTCCTACGGGAGGCAGCAGTGGGGAATATTGGACAATGGGGGAAACCCTGATCCAGCGACGCCGCGTGTGTGAAGAAGGCCTGCGGGTTGTAAAGCACTTTTAGTGGGGATGAAATGTGCAGGGTTAATACCTCTGCATTTTGACCTAACCCACAGAAAAAGCACCGGCTAACTCTGTGCCAGCAGCCGCGGTAATACAGAGGGTGCAAGCGTTAATCGGAATTACTGGGCGTAAAGCGTGCGTAGACGGTTACATAAGTCGGGTGTGAAAGCCCCGGGCTCAACCTGGGAATGAC
+
CCCCCGGGGGGGGGGGGGGGGGGGGGGGGGGGGGGGGGGGGGGGGGGGGGGGGGGGGGGGGGGGGGGGGGGGGFFGGGGGGGGGGGGGGGGGGGGGGGGGGGGGGGGGGGGGGGGGGGGGGGGGGGGGGGGGGGGGGGGGGGGGGGGGGGGGGGGGGGGGGGGGGGGGGGGGGGGGGGGDFGGGGGGGGGGGGGGGGGGGGFGGGGFCGEGDGGGGGEGGFGFGGGGFGCFGGGGGEEGCFG7EEGGGGEDEFEGGGDGGGFFGGCEGGFGEGGGGGFGC<BEG53C6,473F;F>@>6?*
@M03506:14:000000000-AKVR1:1:1101:6821:10223 1:N:0:51
ATGAACTCCTACGGGAGGCAGCAGTCGAGAATTTTTCTCAATGGGGGAAACCCTGAAGGAGCAACGCCGCGTGGAGGATGAAGGTCTTTGGATTGTAAACTCCTGTCAGCAGGGAAAAAGCGAATCGGCCTAACACGCCGGTGAGTTGATTGTACCTGCAGAGGAAGCCCCGGCTAACTCTGTGCCAGCAGCCGCGGTAATACAGAGGGGGCAAGCGTTATTCGGAATTATTGGGCGTAAAGGGCGCGTAGGCGGCTTGGCAAGTGGATGGTGAAATCCCTCGGCTTAACCGAGGAACTGC
+
CCCCCGGGGGGGGGGEGGGGGGGGGGGGGGFGGGGGGGGGGGGGGGGGGGGGGGGGGGGGGGGGGGGGGGGGGGGGGGFGGGGGGGGGGGGFGGGGGGGGGGFGGGGGGGGGGGGGGGGGGGGGGGGGGGGGGGGGGGGGGGGFGGGGFGGGGGGGGGGGGFGGGGGGGGGGGGEGGDFFGGGGGGGGGGGGGGGGGGGDFGGGGGDCEGG>EGGGGEEEGGFGGDCFC7CFGF=FCEGGCFCGGGGGEGGGGGGGC5DDGGGGCFGG9CFFGFGFC*729)7CGFDF9C64D>B@>59?*
@M03506:14:000000000-AKVR1:1:1101:3418:10240 1:N:0:51
ATGAACTCCTACGGGAGGCAGCAGTGGGGAATCTTGCGCAATGGGCGAAAGCCTGACGGAGCAACGCCGCGTGAGGGATGAAGTCTCTAGGGATGTAAACCTCTGTTGGGAGGGACGAAGATCTGACGGTACCTCCTGAGGAAGCCCCGGCTAACTACGTGCCAGCAGCCGCGGTAATACGTAGGGGGCAAGCGTTATCCGGATTGACTGGGCGTAAAGAGCGCGTAGGCGGTTCCGTAAGTTGGTTGTGAAAGTTCGAGGCTCAACCTCGCAACTGCGTCCAATACTGCGGGGCTGGCGG
+
CCCCCGGGGFFGGDGGGGGGGGGGGGGGGGGGGFFGGGGGGGGFGGGGGGGGGGGGGGGGGEGGGGGGGGGG7?FFEEGGGGGGGFFGGFGGGGGGDFFFDGGGGGGGGEEGGGGGGEGGGAFGGGGGGGG>>DEFGDFFC7C,>BFGGGGECFFGGGGCFGGFFGGGF@GGGG<F7FCGGCFGGGGGGEGGGGEDE5CCEGGDG*:CGGGGGECGEEFGCEC*:ECG5F8?E5EGCE*?FG+<C=*5AEF9>F970<DGGG4C69C4<C7.>57CF@GGC.5:<9<*67;>>3>)<>)<)
@M03506:14:000000000-AKVR1:1:1101:2845:10251 1:N:0:51
ATGAACTCCTACGGGAGGCAGCAGTGGGGAATCTTGCGCAATGCGCGAAAGCGTGACGCAGCAACGCCGCGTGGGGGAAGAAGGCCTTCGGGTTGTAAACCCCTTTCAGGAGGGACGAAGCCCGGACCGTTAATAGCGGATCCGGGTGACGGTACCTCCAGAAGAAGCCCCGGCTAACTACGTGCCAGCAGCCGCGGTAATACGTAGGGGGCAAGCGTTGTCCGGAATCCTTGGGCGTAAGGAGCGTGTAGGCGGTCCGGTAAGTCGGCTGCGAACGTCCAGGGCTCAACCCCGGGGTGCC
+
ACACCGGGGGGGGGDGGCGDGGFGGGFGGDGGFGGEFGGECEGFEGGGCFEFGGGGGGGGGGGGGDFECFEGGGGGGGGGEGFGGGGGFFGEGGGGGC<<8BFAFFFGFGCCGGGGGGGDEFGGG>FEEGDGGFGDFG7<EEFD@CGD:FGGEGEGGGGFCFDFFGGGCEGGEGG>@FFDFG8*;@908:EF>CGEE::ECCGG99C5C*8>E>FFGCECCFFGG>EFG++0:C5:=C7C*3A1/:E/CC+<==EC8)1)/**9:CE377/)/1>*)8>CCF)757<*)2<1))7.).)75
@M03506:14:000000000-AKVR1:1:1101:16522:10273 1:N:0:51
ATGAACTCCTACGGGAGGCAGCAGTGGGGAATTTTGCGCAATGGGGGAAACCCTGACGCAGCAACGCCGCGTGGAGGATGAAGTCCCTTGGGACGTAAACTCCTTTCGACCGGGAAGATACTGACGGTACCGGAAGAAGAAGCACCGGCTAACTCTGTGCCAGCAGCCGCGGTAATACAGGGGGTGCGAGCGTTGTTCGGAATTATTGGGCGTAAAGGGCGCGTAGGCGGCGCGGTATGTCACCTGTGAAATCTCCTGGCTCAACTGGGAGCTTGCAGGCGAAACTGCCGTGCTGGAGTGG
+
CCCCCGGGGGGGGGGGGGGGGGGGGGGGGGGGGGGGGGGGGGGGGGGGGGGGGGGGGGGGGGGGGGGGGGGGGGGGGGGGGGGGGGGGGGGGGGGGGGGGGGGGGGGGGGGGGGGGGGGGGGGGGGGGGGGGGGGGGGGGGGGGGGGGGGGGGGGGGGGGGGGGGGGGGGGGGGGGGGGGGGGGGGGGGGGGEEGGGDEGGGGFGG??EGGGGGGGGGGGGGGGEGGGGEEE=EGEGGGEGFGGDGGGGGGGGGGGGFGG6FGGFDEFG<C:CCFGGFFDGF3CE@GFBGF9DFFF4@F:)
@M03506:14:000000000-AKVR1:1:1101:26450:10287 1:N:0:51
ATGAACTCCTACGGGAGGCAGCAGTGGGGAATCTTGCGCAATGGGCGAAAGCCTGACGCAGCGACGCCTCGTGGGGGAAGAAGGCTTTCGGGTTGTAAACCCCTTTCAGTAAGGACGAAGCCACTCGGTTTAATAGCCCAGAGGGTGACGGTACTTCCAGAAGAAGCCCCGCCTAACTACGTGCCAGCAGCCGCGGTAATACGTAGGGGGCAAGTGTTATCCGGATTGAGTGGGCGTAACGAGCGGGTAGGCGGTTAGGTAGGTCAGTATTGAACACTCGCTGCTCAACCTCTAGACGCCG
+
@CCCCECFAFGFGEDGGCFGDC,@CF8EE7BEFFF9FFCCCFC,,68C+6@CCFC,EFDC7F+:C7F7,?CFDEC7FE>FGF,:FBBFACF7FC>??,,CFGFGGGF<D,8CF8,:3@+BF,=FAF7F:F>FEFFCEGFGG?F**@C*,5FF:C,@FC>,?:?:?FF7F<<*=C:FFAF7*4+7<FGCCB::41*4***+3A:<F8C5*8**2*23<?+++2**2*/*0+3+;****2>*727C5*/9C5*+)/*/*0*2<+/3A**20*29C:*+9997/).:6/*/(*/(****9))))
@M03506:14:000000000-AKVR1:1:1101:26487:10287 1:N:0:51
ATGAACTCCTACGGGAGGCAGCAGTTAGGACTTTTCCGCAATGTTCGAAAGCCTGACGGAGCAACGCCGCTTGGGTGATGAAGACCTTCGGGTTGTAAAGCCCTGTCGGATGGGAAGAATCATGACGGTACCCTCCAAGAAAGCCCCGGCTAACTACGTGCCAGCAGCCGCGGTAACACGTAGGGGGCTATCGTTATCCGGCTTTACTTTGCGTAAAGCGCTTTAAGGCGGCCGGCCACGTTGGGGGTGACATCTCCTGGCTCCACCCTTGCACTCCCTCCAATCCCTGTCGCCTCTCGTC
+
<BC<<FGGGGFFF7:CEFC@EG8CFEAEFA,CFGGGGGGECGC,6C6,,,+CCFE,C::BCFC,C+@@+C+FF,C=FEFGF9C,CFFGGDGEE?CFCACFDGFG,EFF7444=?,?B?,B?9F9EF::FBFGGDFGGDC,3,:BFGC::FE+,>F,>5::FFA<C<>DF@FEFF7*D,?FGG>**7FB*=<>74=*=EFE**4B,+<<+++3*/***+<*?*11+0++2*:*::8?=**/20:**1*1**+<:?7C+07***9*<5=DC4*)9CC+9.0>C))<*7*).*0(.))54..0)
@M03506:14:000000000-AKVR1:1:1101:11788:10287 1:N:0:51
ATGAACTCCTACGGGAGGCAGCAGTGAGGAATTTTCCGCAATGGGGGCAACCCTGACGGAGCGACGCCGCGTGGAGGACGAAGTCCTTCGGGATGTAAACTCCTTTTGCCCGGGAAGAACACAATGACGGTACCGGGTGAATAAGCCTCGGCTAACTACGTGCCAGCAGCCGCGGTAAGACGTAGGAGGCAAGCGTTGTTCGGAATTACTGGGCGTAAAGCGTCCGTAGGCGGGTCGGTAAGTGGATAGTTAAAACCCGGGGCTCAACCCCGAGGGTGCTATCCAGACTGCCGGTCGGGAG
+
CCCCCGGGGGGGGGGGGGGGGGGGGGGGGGGGGGGGGGGGGGGGGGGGGGGGGGGGGGGGGGGGGGGGGGGGGGGGGGGGGGGGGGGGGGGGGGGGGGGGGGGGGGGGGGGGGGGGGGGGDGGGGGGGGFGGGGGGGGGGGGGGGGGGGGGGGGDGGGGGGGGGGGGGGGGGGGGGGGGGGGGGGGGGGGGGGGGGEEGCGGGDGGGGGGGGGGGGGGGG7*;CCGFFGGGGGGEGGD5=ECGGGCG7F+<CG7FFCDDGEEGDGGCCFGGFGGGGC@D>7*0+:?75>C@:5@>D)0<)7
@M03506:14:000000000-AKVR1:1:1101:2472:10288 1:N:0:51
ATGAACTCCTACGGGAGGCAGCAGTTAGGAATTTTGGGCAATGGGCGCAAGCCTGACCCAGCAACGCCGCGTGGGTGACGAAGGCCTTCGGGTTGTAAAGCCCTTTTCTGAGGGAAGATCGTGACGGTACCTCAGGAAGAAGCACCGGCTAACTACGTGCCAGCAGCCGCGGTAATACGTAGGGTGCGAGCGTTGCCCGGATTTATTGGGCGTAAAGGGCGCGCAGGCGGCTACGCACGTCCGTTGTGAAATCGCTCGGCTCAACTGGGCGGGGTCAGCGGATACGGCGTAGCTGGAGCAA
+
CCCCCGGGGGGGGGGGGGGGGGGGGGGGGGGGGGGGGGGGGGGGGGGGGGGGGGGGGGGGGGGGGGGGGGGGGGGGGGGGGGGGGGGGGGGGGGGGGGGGGGGGGGGGGGFGGGGGGGGGGGFFGGGGGGGGGFGGGGGGGGGGGGCEGGEGGGGFGGGGGFGGGGGGGDGGEGECGGGECGEGGGGGGGGGE>CCFGGC@E8CCG?FD*8ECCCCGGGGGGGGGE5CEEEGG6=8/*)/2:E=CCCDCGGFDGFFG>7**2>+*2C<FGGFGGGC4<CDC)57FFGFFGF9)9FFFFFF5
@M03506:14:000000000-AKVR1:1:1101:4731:10289 1:N:0:51
ATGATCTCCTACGGGAGGCAGCAGTCGAGAATTTTTCTCAATGGGGGAAACCCTGAAGGAGCGACGCCGCGTGGGGGATGAAGGACTTCGGTTCGTAAACCCCTGTCACCTGGGAACAATTCCTGCAACCTAACACGTTGCAGGTTGATAGTACCAGGAGAGGAAGGCACGGCTAACTCTGTGCCAGCAGCCGCGGTAATACAGAGGTGCCAAGCGTTGTTCGGATTTATTGGGCGTAAAGGGTGCGTAGGTGGTGATGCAAGTCGGGTGTGAAATCCCGGAGCCTAACTCCGGAAGGGCC
+
CCCCCGGGGGGGGGGGGGGGGGGGGGGGGGGGGGGGGGGGGGGGGGGGGGGGGGGGGGGGGGGGGGGGGGGGGGGDGCFGGGGGGGGGGGGEEGGGGFGGGGGGGGGGGGGGGGGGGGGGGGGGGGGGGGGGGGGGGG8,FFGFGGGFGGGGGGGGGGGGGGGGGG>C:FEGGE*CF?FFGGGGGGGGGGGFECEC1CEFFGCFFGGEEGFFFCGGCEGGGGGD>E>CCCC+AFGGCEGGGGGGG5:78*5CCFGGF?CFFCCFFGG)*)2)*2??:6*>3)0:CFC<27@:>DD:.)7;)
@M03506:14:000000000-AKVR1:1:1101:17563:10301 1:N:0:51
ATGAACTCCTACGGGAGGCAGCAGTTAGGAATTTTGGGCAATGGGCGAAAGCCTGACCCAGCAACGCCGCGTGGGTGATGAAGGCCCTCGGGTCGTAAAGCCCTTTTCCCAGGGAAGATGATAACGGTACCTGGGGAATCAGCCCCGGCTAACTACGTGCCAGCAGCCGCGGTAATACGTAGGGGGCAAGCGTTGTCCGGATTTATTGGGCGTAAAGCGCTCGCAGGTGGTTCGATGCGTCGTGCGTGAAAGCCCCCGGCCCACCTGGGGAGTGTCGTGCGATACGGTCGAACTGGCGGCC
+
CCCCCGGGGGGGGGGGGGGGGGGGGGGGGGFGGGGGGGGGFFGGGGGGGGGGGGGGGGGGGGGGGGGGGGGGGGGGGG<FGGGGGGGGGGGGGGGGGGGGGGGGGGGGGGGGGGGCFFGGGGGGGGGGGGGFFGGGGGDGGGGGGGGGGGGGGGGFEGGGGGGGGGGGGGGGFFGGCDGGGGGGGGGGGGFGCFEGGGGGC*;+@FDFGGGGGGE5CDEDEGDC5CGGFFGG@EDFFGGCEEGDGGE<8EFC4FGGGFDD*1<*7*<47C5>CFG9C5577>:EG>C5:C308@=6)3>55
@M03506:14:000000000-AKVR1:1:1101:7417:10312 1:N:0:51
ATGAACTCCTACGGGAGGCAGCAGTGGGGAATTTTGCGCAATGGGCTAACGCCTGACGCAGCAACGCCGCGTGGAGGATGAAGGTCTTTGGATTGTAAACTCCTGTCGACCGGGAAAAAGCGAATCGGCCTCATACGCCGGTGAGTTGATTGTACCGGTGGAGGAAGCCCCGGCTAACTCTGTGCCAGCAGCCGCGGTAATACAGAGGGGGCAAGCGTTATTCGGAATTATTGGGCGTAAAGGGCGCGTAGGCGGCCTGGCAAGTGGAAGGTGAAATCCCTCGGCTTAACCGAGGAACTGC
+
CCCCCGGGGGGGGGGGGGGGGGGGGGGGGGEGGGGGGGGGGGGGGGGGGGGGGGGGGGGGGGGGGGGGGGGGGGFGGGGGGGGGEGGGGGGGGGGGGGGGGGGGGGGGGGGGGGGGGGGGGGGGGGGGGGGGGGGGGGGGGGGGGFGGGGGGGGGGGG>FFFGGCGGFEFGGGGCCGGGGGFFFGGGGGEGGGGGGGCGGGGGGGGGGGGGGGGFFG==EGGGGG5AC8:<9@FGGGGGGFFFGGGGG?5=CFGGGGBFGFFGGEG?CE4E@GGGDG7<96>DCE<DF<F?0)7>E4:)=6
@M03506:14:000000000-AKVR1:1:1101:20652:10335 1:N:0:51
ATGAACTCCTACGGGAGGCAGCAGTGGGGAATTTTCGGCAATGGACGCAAGTCTGACCGAGCAACGCCGCGTGCAGGAGGAAGGTCTTCGGATCGTAAACTGCTTTTCTCTGGGACGAGTAAGGACGGTACCAGAGGAACAAGCCCCGGCTAACTACGTGCCAGCAGCCGCGGTAATACAGAGGGTGCGAGCGTTGTTCGGAATTATTGGGCGTAAAGGGAGCGTAGGCGGCGCGGTAAGTCACCTGTGAAATCTCCCGGCTCAACCGGGAGGCTGCAGGCCAAACTGCCGTTCTGGAGTT
+
CCCCCGFAFFFFGGGGGEGE;@@FFGGGGGGGEFFFE@7F:C@@CCC7C@@FFEFGGGGGGGGGGGGGDCFFGGGGGGEC:FG7BF?F<ABFEFDFE=F?D<DFFCFCFEEFFGGDGGDGGAFGGGGGFFG=AFCFFGC@FCC@<FCFDEFFCCEFF>FFGFG?@C@AFEGDEGGE9FF:F,,1411;C*<FG8E8**<CE588:C9?7@>>E*/;FCEG*85CE>>*CE**?7ECC=592<F7<0A:@<:+:9+7745):*><E4:<ED5>)*9:C64DD))165:724)()0.**089)
@M03506:14:000000000-AKVR1:1:1101:6536:10338 1:N:0:51
ATGAACTCCTACGGGAGGCAGCAGTCGAGAATTTTTCTCAATGGGGGAAACCCTGAAGGAGCGACGCCGCGTGGAGGATGAAGGTCTTCGGGTTGTAAACTCCTGTCATTTGGGAACAAGTCGCACGTATTAACTGTACGTGCGTTGATAGTACCAGCAGAGGAAGAGACGGCTAACTCTGTGCCAGCAGCCGCGGTAATACAGAGGTCTCAAGCGTTGTTCGGATTCATTGGGCGTAAAGGGTGCGTAGGCGGCGCGGTAAGTCGGGTGTGAAATCTCGGAGCTTAACTCCGAAACTGCA
+
CCCCCGGGGGGGGGGGGGGGEGGGGGGFGEFGGGGGGFGGGGGGGEGGGFGEGGGFFFGGGGGGGGGGGGGGGDFFGGGGGGGGFFFGGGEGGGGGGGGGGGGGGGGGFFGGGGGGGGGGGGGGGGGGGGGGFGGGGGGFEGGGFFF@FGGGGGGGG,@FGGGF>EGGCEFGGCGFGGGGGFFGF@7B@FGGGGGGGCEGG<EGFFFFG9<CEGDCE8CEFFGG>E5FFGGGF=CE=5C8C:5EG5ED5=EF5CECCDGG5CFCCDGD/>C@FC77*9CFD:BGF?>697@BF)05>FFF/
@M03506:14:000000000-AKVR1:1:1101:27820:10350 1:N:0:51
ATGAACTCCTACGGGAGGCAGCAGTCGAGAATTTTTCTCAATGGGGGAAACCCTGAAGGAGCGACGCCGCGTGGAGGATGAAGGTCTTCGGGTTGTAAACTCCTGTCATTTGGGAACAATGCGAACGTATTTACTGTACGTTCGTTGATAGTACCAGAAGAGGAAGAGACGGCTAACTCTGTGCCAGCAGCCGCGGTAATACAGAGGTCTCAAGCGTTGTTTGGAGTCATTGGGCGGAGAGGGTGCGTAGGCGGCGCGGTAAGTCGGGTGTGAAAGTGCGGAGCTTAACTGCGACACTGCA
+
CCCCCGGGGGFFGEGGGGGFGGGGGGGFGGEGGGGFGGGGFFGGGGGGGGGEDGFGFFGGGGGGEGGEFGCFGGGGGGFGGGGFGGCCFGGGFGGGGGGEDGGGG?FAFGGFFEFGFGGEE,@CEFGBFFFGGGGGGCDD,@<CC,@FGCCCFEFFGGCEFGCG:@AG?<@EFC:FGBFC<,@D,>:@BEGFDCE@18B9C++BFGGG+;B99+?C;C?885<?+23<+A++3=58*/)2::EGC5/11:C+CC5<C>7C55D<+7C)29CB0:*+0*2/75:56?*9)2*.8>)85)1/*
@M03506:14:000000000-AKVR1:1:1101:17996:10353 1:N:0:51
[truncated: 38,381,905 more chars]
