# Supplementary material for: Differential responses of the acidobacterial community in the topsoil and subsoil to fire disturbance in Pinus tabulaeformis stands
Source: PeerJ. 2019 Dec 11;7:e8047. doi: 10.7717/peerj.8047 (PMC6911345; doi:10.7717/peerj.8047)
Supplement: Supplemental Information 49 — The first C, unburnt control; The second C, represents a repetitive sample; 20, subsoil (10–20 cm). [file peerj-07-8047-s049.gz › peerj-07-8047-s049]

@M03506:14:000000000-AKVR1:1:1101:9136:1066 2:N:0:51
NACTTCTGGNNNNNNNGNNNNNCNNNNCNTNNNNNNNNCNNNNNNNNNNNNACCCCAGNNNNNNNAATTGACNNNNNNNNCGCCTTNNNNNNNGGTGTTCNNNNNNNTATCTACNANNNNNNNNNNNNNNNNNNNNANNNNCNNNNNNNCTTCNATANNNNNNNTCNCCNNTNNNCNAGGCAGTNNNNNNNGTGANCCNNGGGATNTNANNNNNNNNNNAGCGTCCNNCNNCNNNNNNNNNNNNNNNCNCGAACNNNGNNNAACCCTCNNNNNNNCCGCAATNNNNNNNCTCCTGGCNNNC
+
#8ACCGF9F#######=#####6####:#:########6############:::FE:7#######:66,CFF########:9CF,?#######4,:4BCE#######+::?DAF#:####################6####+#######++6@#36+#######55#33##6###*#31**4=,#######*64*#44##*24*4#4#/##########/*2*:59##2##*###############0#*/)))###(###)09*/*)#######*2-)*(,#######0-()()*)###(
@M03506:14:000000000-AKVR1:1:1101:16752:1090 2:N:0:51
NACTTCTGGNNNNNNGGGGNTNCTAATCCCNNNNNNNCCCCTGGNNNNNNNGCCTCAGNNNNNNNAACTGTCNNNNNNNCCGCCTTNNNNNNNGGTCTTCNNNNNNNTATCTACGCNTNTCNNNGCTNCACNNTNNANNCCANNNNNNNCTCCAGTCCNNNAGCACNGCANTNNNGAATGCAGTNNNNNNNTTAAGCCNCGAGATTTCANACNNNNNNNACCGCGCNGCNCCNNNNCCNNNNANNCCCAATGAANNNGNNNAACGCTTNNNNNNNCCTTATTNNNNNNNCTGCTGGCCAAG
+
#8BCCFGGG######6:CF#:#=CFGGGGG#######::CFGGG#######6:CFFFA#######::CFGGF#######::CFCGC#######::BFFGG#######::DFGDFDC#:#49###9:9#886##:##8##883#######8+6D@D;9F###66DC;#6:@#8###**6@:EFF@#######144*4>,#448:*4BGG7#/2#######*12:CDD#)2#)*####-1####/##227:CE:*0###,###)0952*7#######2*()/66#######)-()4)7>)(.(
@M03506:14:000000000-AKVR1:1:1101:13034:1136 2:N:0:51
NACTTCTGGACTACCGGGGTTTCTAATCCCGTTTGCTCCCCTGGNNNNNNNGCCTCAGTGTCAGGAACTGTCCAGNNACCCGCCTTNNNNNNNGGTCTTCCTNNNNATATCTACGCNTTTCACTGCTACACCGTAAATTCCANTNTNCTCTCCAGTCCTCAAGCACGGCAGTATCGAATGCAGTNTCGGNGTTAAGCCCCGAAATTTCACACCCGACTTACCGCCCCACCTACGCGCCCTCTACGCCCAATGAACCCGACCAACGCCCGAGANCCCTGACTTTNCNCNGCTCCCGCCCCAC
+
#8BCCGGGG-EFGGGGGGGGGGGGGGGGGGGGGFGGGGGGGGGG#######::DDFGGGGGGGGGGGGGGGGGGG##:CFGGGGGG#######::BFGGGGG####:4:BDGGGGG#:9FFGGFGGGGGGGGGGG>FGGGFG#+#4#66DDFGGFGGGGGGGGGCFDGGGGGGGGEC67<E7<7#6@CD#6@DGFD,,*=?CE*=,=1BDGDGGCEGG>FFDC5)95>CDF+88>36C@C*AFF3CGB5;*7=6C**,7*))093*8<1)))#1*/;()+)6)#-#-#,0((0(-)))((,
@M03506:14:000000000-AKVR1:1:1101:8985:1144 2:N:0:51
NACTTCTGGACTACCGGGGTTTCTAATCCTTTTTGCTCCCCACGNNNNNNCGCCTCAGCGTCAGTAACGGGCCAGTNAGTCGCCTTCGCNACNGGTGTTCTTCCNAATATCTACGAATTTCACCTCTACACTCGGAGTTCCACTNCNCTCTCCCGTACTCAAGATGTCCAGTATCAAAGGCTGTTCCAAGGTTGAGCCCTGGGCTTTCACCTCTGACTAAGACATCCGCCTACGCGCCCTTTACGCCCAGTAATTCCGAGCACCGCTACCCCNCTGCGTATTACCGCGCCTCATCGCTCGT
+
#8ACCFGEGG@FF9,@FE@@@FGGGFGGGF,EFGGFGEF8F<CF######::C<CFAA@FGGGGGDGGGEGGGGC:#,6:FFGGGGFGC#::#,:DF@FFFFGG#:4BDFGGFD@7F8F,A9FGCGEGGGGD@?FC:CCFGGG,#+#6+8@?>C8>>EFFA6,,,@D>CCFFCCD9:EC6DCCFGCDA,@@CF>86::@FC*=E6FG7EFGFG*5>B8=,;*8=@6ADG*5CF>B)655CF7F>CC:55*+1*9:*>:3:)0)19=E)*07<#11/:-0*(,69),9)-0((/))*..80,
@M03506:14:000000000-AKVR1:1:1101:9314:1150 2:N:0:51
NACTTCTGGACTACCCGGGTATCTAATCCCGTTTGCTACCCTAGNNNNNNCGCCTCAGCGTCAAGGGCAGGCCAGANAGCCGCCTTCGCCACNGGTGTTCCTCCCGATATCTACGCATTTCACCACTACACCGGGAATTCCGCTNCCCTCTCCTGCCTTCGAGTCGATCAGTATCGAGTGACCCTCCCCAGTTGAGCCGGGGGCTTTCACACTCGACTTGAACGACCGCCTGCGCGCCCTTTACGCCCACTACATCCGGCCAACCCTAGCCACCTCAGTCCTCGGCTGGCCTCTGGCCCGG
+
#8ACCGGGGGGGGGGGGGGGGGGGGGGGGGGGGGGGGFGGGG@F######::DF<FGGGGGGGGG8CGGGGDGGGG#6CFGGGGGGGGGGGG#:4BFFGGGGGGGGGGGGGGGFGGGGGFGGFGGGGFGGGGDFGG7FFGGGGE#6@DFFEFGGFEGGCFE6@ED8E8D:9@,<EEGG9EGFFGGGGEG,B2B79:AFGGGGGGGCCFFCFF*9=5CCE7*6>EDC:>EG)*1>B3()8=66:F*:*85*06)/0>F,7*)0)/*/27*)9*5***3(/2))-(((,)(0(.)()*/)(-(
@M03506:14:000000000-AKVR1:1:1101:18485:1159 2:N:0:51
NACTTCTGGACTACTGGGGTTTCTAATCCCGTTTGCTCCCCTGGNNNNNNCGCCTCAGCGTCAGAAGAGGTCCAGCNCGTCGCTTTCGCCACNGGCGTTCCTTCCGATATCTACGCATTTCACCGCTACACCAGGAATTCCACCNCCCCCTCCCACACTCCAGCACGGCCGTTTCGCCTGCAAGCTCCCAGTTGCGCCAGGAGATTTCACAGGTGACATACCGCGCCGCCCACGCGCCCGTTACGCCCAATCACCCCGAACAACGCCCCCACCCCCTGTCTTCTCGCCGCGCCTCGCCCGA
+
#8ABCGGGGGGGGGGGGGGGGGGGGGGGGGGGFGEFFGGEGGGG######::DFGG8FFEGGGGGFGGFGGGGFGG#:CFGGGGGGAGGGGG#9BDFGGGGGGGGCGCFGFE9<?FFECGFGGF7CCEGGEGGGDGCE=EFCC,#3@D+@+@=AEFEG8@8D?D8DC>C+@>:FF:*8@:D17DG8ECF:D6B,,/=EC==**,=,9+<;+;C09<7+1+9C**)1=85<)295@)4DD*/*//1*:)2*2)0)*1)-)*8>5D)8*0*8)8B3*1*,9<).))6(()4>((0((*5)(((
@M03506:14:000000000-AKVR1:1:1101:9360:1222 2:N:0:51
NACTTCTGGACTACCCGGGTTTCTAATCCTGTTTGCTCCCCTAGCTTTCGTGCATCAGCGTCAGTTATGGTCCAGTGCGCCGCTTTCGCCACAGGTGTTCCTCCTGATATCTACGCATTTCACCGCTACACCGGGAATTCCACGCACCTCTCCCATACTCCAGCACAGCAGTTTCCCCTGCAGGCCCCGAGTTAAGCCCGGGGATTTCACAGGGGCCTTGCTGCGCCGCCTACGCACCCTTTACGCACAATAATTCCGCACAACGCTCGCACTCTCCGCTTCACCCCGTCTGCTCGCACGC
+
#8BCCFGGGGEFGGFGGGGFGGFGFGGGGGCFGGGGFGEGGGGGGGDFGEF@CG<F?9FFGEGGFGGGGGCGGEGGGGGGGGGGEFGGGFCF8EFGFGGGGCFG,9BF<FGGFFFGGEGGG,@FGGGGGGG,>FGGCGGGGGGGG8C=FGGGGGGGCFGGGGFG8@FGEGFFG:E,5@C+@C6>>GGGGC8E1>EED1:?CD**449,BD=C5***1*62;;CD)7>EG3)*9)5*477CF+**//*8:*0**1::C7*2))09):*7*777)90<*-)*4(9>A(-0(.(,*))970(((
@M03506:14:000000000-AKVR1:1:1101:22071:1233 2:N:0:51
NACTTCTGGACTACTAGGGTATCTAATCCCGTTTGCTCCCCTGACCTTCGTTCCCCAGTGTCAGTTGCGATCCAGTCAGCCGCCTTCGCCACGGGTGTTCCTGCAGATATCTACTCATTTCCCCGCTACACCTGCAATTCCTCTGACCTCTCTCGCACTCGAGCCCGGCAGTTTTGAAAGCAGCCGCTGGGTTAAGCACAGAGATTTCACCTCCAACTTATCCACCCACCTACGACGCCTTCACTCCCCCACACTCCTCGCACCGCCGCCCCCCCCTTCTCTCTCGCCGCTCCGGCCACCC
+
#8@CCE9EF9;;FFGGFC<@E,6<CFFGG8FFFE;E6@FFFG@DCGGGE6FDFG9FFEFCFEC,CCFFED,9BC@CC,,CF:FGC@FFCFFFC>>+@@CFEF9FF@,ECF<EFF,5B9?@E,9ECE==F,9A,,A,,C:,?,64@>>EGGG=,@8C+36=6,@=+6@E68+8,,7875,3@:C,,*@*C*>,8:,9<,D,<*,,>:,,,2*04;,,2*+,+4+,**)05CA+;;3)()0*3+222=*7//*)0)*00)**)))9)8*)*0).)1/2*(0+).4,8-3),.(,0(().0(((
@M03506:14:000000000-AKVR1:1:1101:11056:1235 2:N:0:51
NACTTCTGGACTACCGGGGTATCTAATCCTGTTTGATCCCCACGCTATCGCGCCTGAGCGTCAGTAATGAGCCAGTGAGCCGCCTTCGCCACCGGTGTTCTTCCCAATATCTACGAATTTCACCTCTACACTGGGAATTCCACTCAACTCTCTCATCCTCAAGTCCAACAGTTTCAATGGCAGTTCCGGAGTTGAGCTCCGGGCTTTCACCTATGACTTGGAAGACCGCCTGCGCGCGCTGTACGCCCAGTAATTCCGAACAACGCTAGCCGCCTTCGTATTCCCGCGGCTTCTTGCCCGC
+
#8BCCGGGGDFGGGGGGGGGGGGGGGGGGGGGGGGGGGGGGGGGGGGGGGGGGGGGGGGGEFGGGGGFEFGGGGGGGGGGGGGGGGGGGGGGGGCFEGGGGGGGGGGGGGGGGGGGGGGGGGGGGGGGGGGDGGFGGGGGGGG9@FGG9E;FFFGGGGGGGGGGGGGGGGGFGFGFFGGG,<EGGCFGGGGGGCGGGG8CGGGGGGGGGGGFGFGGG7BFCFCF6CA>=CB5CBFGB<>E*:CCFEG):*<9=6**2(1:>>FD<:1)19F)8>**+,0*.5))5((.(.((0))2*/)((
@M03506:14:000000000-AKVR1:1:1101:14769:1241 2:N:0:51
NACTTCTGGACTACCGGGGTTTCTAATCCTGTTTGCTCCCCACGCTTTCGCACCTCAGCGTCAGTACCGGGCCAGTGAGCCGCCTTCGCCACTGGTGTTCTTGCGAATATCTACGAATTTCACCTCTACACTCGCAGTTCCACTCACCTCTCCCGGACTCAAGCTTCTCAGTATCAAAGGCAGTTCTGGAGTTGAGCTCCAGGACTTCACCCCCGACTTACAAAGCCGCCTACGTGCGCTTTACGCCCAGTGATTCCGCGCACCGCCAGCCCCCTTCGTATTACCGCGGCCGCTGGCACGA
+
#8BCCGGGG9FGGGGGGGGGGGGGGGGGGGGGGGGGFGGGGGGGGGGGGGGGGGEGFGGGGGGGGGGGGGGGGGGGGGGGGGGGGEGGGGGGGFGFFGGGGGGGGGEGGFGDGFGEGGCFGGGGGGFGGGGGGFEGGCFCGDGGFFGGGGCGGFGGEGCGFFFFGGGFGFGDGGFFG;CFFFG:E;:7D9FG6DG,<CFGDFGF*AEF<?FG5)**293C+:;6*CA37C)=;.79:GB=EG*:/*8):8<=F4:FF>**>5)995*8*73555*;64<CF:<4<29)3B(()4(9>:)4(
@M03506:14:000000000-AKVR1:1:1101:22806:1300 2:N:0:51
CACTTCTGGACTACTCGGGTATCTAATCCCGTTTGCTCCCCTGGCTTTCGCTCCTCAGTGTCAGTGTTGGTCCAGGATGCCGCCTTCGCCACCGGTGTTCCTCCAGATATCTACGCATTTCACCGCTACACCTGGAATTCCGCATCCCTCTCCCAATCTCAAGCCATCCAGTATCAGACGCAGTTCCCCAGTTAAGCTGAGGGATTTCACGTCTGACTTCGTCGGCCACCTACGAGCCCTTTACGCCCAGTAATCTCGAACAACCCTTCCCCCTCCCGCAGTATAGCGGCTGCTGGCACGG
+
9CCCCGGFGGFGGGAECEGGGGGGGAFGA@FFFF@FGAECBFGGGFF@FEDGGFFDFEGCFGGCGC6CEDF9FGC@FGCFE:FF@GDF:BFGDEEFEGEC<@FF,A<<FGFG<FCGF+@FFGGFE7+==F@FCEFF<<FFGCEDGE8DGGDFG=833,3@;=>,6=DGGGGF8=,E,3DECGECFC7<D@E:>FG9;A<C8@E5CCFFFFGCE7E,:>994C**):?):?A+*))*(:.<57++*7=.7BFF+1++2(26)85**;2?*)0)01:C52)/(-)))))0,<,(0,)9..,(-
@M03506:14:000000000-AKVR1:1:1101:17994:1344 2:N:0:51
CACTTCTGGACTACCAGGGTTTCTAATCCCGTTTGCTCCCCTGGCCTTCGTGCCTCAGTGTCAGGAACTGTCCAGAGACCCGCCTTCGCCACTGGTCTTCCTTACGATATCTACGCATTTCACTGCTACACCGTAAATTCCAGTCTCCTCTCCAGTCCTCAAGCACGGCAGTATCGAATGCAGTTTCGGAGTTAAGCTCCGAAATTTCCCCCCCGACTTACCTCGCCACCTCCGCCCCCCTTACGCCCAATGCACCCTAACCACGCCCGAAACCTCTGAATTACCTCGTCCGCTGCCCCGA
+
CCCCCGGGGGGGGGGGGGGGGGGGGGGGGGGGGGGGGGGGGGGGGGGGGGGGGGGGGGGGGGGGGFGGGGGGGGGAFGGGGGGGGGGGGGGGGGGGGGGGGGGGGGFGGGGGGGGG:FEGGGGGGGGGGGGGGGFE<<FFG,4EGEFFEGFGGGCFGC=AAF9DFGGEEC6FFFGEC8FFGGGFGGGG6CEGFGGGC@@CC+:8:;9,,2*;@C=*9)/9CF+=*7>BEGF*5;D*6)>*:*07/>87*1*)/9*9/(96>)9F>E*)*))))2*0+,*+)6<AA-).,)-,7,4<8)(((
@M03506:14:000000000-AKVR1:1:1101:14873:1377 2:N:0:51
CACTTCTGGACTACCGGGGTTTCTAATCCTGTTTGCTCCCCACGCTTTCGCACCTCAGCGTCAGTAATGGACCAGTGAGCCGCCTTCGCCACTGGTGTTCCTCCGAATATCTACGAATTTCACCTCTACACTCGGAATTCCACTCACCTCTTCCATACTCCAGATCGACAGTATCAAAGGCAGTTCCAGGGTTGAGCCCTTGGATTTCACCCCTGCCTGATCGATCCGCCTACGTCCGCTTTCCGCCCAGTCATTTCGAACAACGCTAGTCCCCTTCGTATTACCCCTGCTCCTTCCCCTC
+
9CCCCGGGGEGGGGGGGGGGCFGGGGGGGGGGGFGGFFGGGGG:FGGGGDGGGGFGGGGCFGEEGGGGFEGGGFGGFGFEEFGGEEGGGGGGGFEGGGGGGGGGGDCGGGGFGEFGFFGGGCGEFGGFGDECEGCFEDGG;,E;=FGGFGFGGAFGGGGGGG=CEGGGECC>FGFCC99:CFEGGGFFFFDF6CF6<F@4,0,,4=<EFFG4C?@,*;A,0=5=6CD47:)=D3.*/9BECC77*:C3=CF*0/0*2(77>@4C)?=3/*:*01;*2(8*(.2)6(,)-83))()*0).(,
@M03506:14:000000000-AKVR1:1:1101:18441:1396 2:N:0:51
CACTTCTGGACTACCGGGGTTTCTAATCCCGTTTGCTCCCCTAGCTTTCGCGCCTCAGCGTCAAGAATGGGCCAGGTAGCCGCCTTCGCCACTGGTGTTCCTCCCGATATCTACGCATTTCACCACTACACCGGGAATTCCGCTACCCTCTCCCACCTTCAACCCGCTCAGTCTCCGATGCAACTTCCCAGTTATGCCGGGAGATTGCACGTCGGACTTGACCAGCCGCCTGCGCGCTCTCTCCGCCCAGTGACCCCGCATAACGCTCCCCACCTCCGTCTTCCCCCTCCGGCTGGCCCCG
+
CCCCCGGGGGGGGGFGGGGEGGGFGFGG@CCEFFGGGGGGGGGFGGA,C@@@FGCF,EFCGGGEFD8EFFDDGGGGGFFGGGGGGGGGCFEGGF<FDGGGG<FGGGDGGG,?@FFGC:CCFGFFFDFFGF8E>==+3ABFGGE7CGDF@D,DFD,88DBF9=,,@:*33@BF,@CB7**4*<7,1?D?FCGF9<,19<8CE)*39E++<DGFGD?*5589*>=FFGFDGG>*9)7/()78+3*21//):*+****0/41*)./*9C=3*.*)8<***()*(--)((-)(0((0(,1))((-
@M03506:14:000000000-AKVR1:1:1101:17916:1414 2:N:0:51
CACTTCTGGACTACTGGGGTTTCTAATCCCGTTTGCTCCCCTGGCCTTCGTGTCTCAGTGTCAGGAACTGTCCAGAGACCCGCCTTCGCCACTGGTCTTCCTCATGATCTCTACGCATTTCACTGCTACACCATGAATTCCAGTCTCCTCTCCAGTCCTCAAGCACCGCAGTATCGAATGCAGTTTCGGAGTTAAGCCCCGAAATTTCACACCCGACTTACGGCGCCACACACACACCCCTTCCGCCCACTGAACCCGAACAACGCTTGAGACACCTTCTTTACTCCCGCTGCTGGCCCAC
+
CCCCCGGGGGGGGGGGGGGFGGGGGGGGFGGGGGGGGGGGGGGFFFGGGGGGGGFGGGGGGGGGGFGGGGGCFGGAFGGGGGGGGGGGGGGGFGCEFGGGGGGGFAAFGGGGGGGGGGGGGGGGGGGGGG?FGCFGGAFFFFG4=EFFFG9FFGFDF=,,@FCFGGGCGGD:=:E>6@,8>9=,3;D6=B7BBD9=,,4@898;;=725=97*@??;9A,:*9*)?44:*)/155C<C)*30**/*==E7*0*/***()15>)1):*)*00)0*:C*)0+).)))),0-7;()4)0..434
@M03506:14:000000000-AKVR1:1:1101:15018:1415 2:N:0:51
CACTTCTGGACTACCGGGTTTCTAATCCCGTTCGCTCCCCTAGCTTTCGCACCTGAGCGTCAGGTAAGGCCCAGAGATCCGCCTTCGCCACCGGTGTTCCTCCTGATATCTGCGCATTTCACCGCTACACCAGGAATTCCGATCTCCCCTACCTACCTCTAGTCGGGCAGTTTCGGATGCAGGTCCGGAGTTGAGCTCCGGGTTTTCACATCCGACTTGCCAAATCGCCTGCGTGCTCTTTACGCCCAATAAATCCGGACAACGCTCGCGCCCTACGCCTTACCGCGGCTGCTGGCACGTA
+
CCCCCGGGG9FGGGGGGGGGGGGGGGGGGGGGGGGEGGGGGGGGGGGGGGGGGGGGGGGGGGGGGGGGGGGGGGGGGGGGGGGGGGGGGGGGGGGGGGGGGGGGGGFGGGGGGGGEGGGGGGGGGGGGGGGGGGGGGGGGG73CFGGGGGGGGGGGDFGGGGGGGCGGGGGGGGGGDC7EFGGGGGECGGEGGGGF9CGE:DGG=E?FGGGGG::E<D4CFFG6CFF:C5AE5@:CBF?GC+019:E):*<*0=FDC9:>).<DD5A)*)/7>D*85()7(4::(,()4)-()).9@@1:(
@M03506:14:000000000-AKVR1:1:1101:17722:1435 2:N:0:51
CACTTCTGGACTACCGGGGTTTCTAATCCTGTTTGCTCCCCACGCTGTCGCGCCTGAGCGTCGGTAACGGGCCAGTGAGCCGCCTTCGCCACCGGTGTTCTTCCGAATATCTACGAATTTCACCTCTACACTCGGAATTCCACTCACCTCTCCCGTACCCCAGTCCTCTAGTCTCCAAGGCCATTCCAGAGTTGCGCTCTGGGCTTTCACCTCTGACTTGAAGTCCCGCCTGCGCGCGCTTTACGCCCAGTAATTCCGAACAACGCCAGCCCCCTTCGTCTTACCGTGGCTTCCGGGCCCC
+
CCCCCGGGGGGGGGGGGGGGGGGGCFGGGGGGGGGGGGGGGGGGGGGGGGGGGGGGGGGGGGGGGGGGGGGGGGGGGGGGGGGGGGGGEGGGFGGGDGGCFGFGGEGGGGGFGGGDDFGGGGGGGGGDFGF9FGGGEFGFGFGAFFFGGF;FGGGGGGGGGGGEFFGF7@;@F,D,=,9DCEEFGGC=2,2?;7,///;79DCFF7CCCFF62;CFFG6+**:=+3)8=5)18<51().11:7:*::;*;0=@0:*:25*))77)**0:>F))1***-8*.-)).((0().(.),)))-(,
@M03506:14:000000000-AKVR1:1:1101:10340:1437 2:N:0:51
CACTTCTGGACTACTCGGGTATCTAATCCCGTTCGCTCCCCTGGCTTTCGCGCATCAGCGTCAGTGTCGGCCCAGCAACCCGCCTTCGCCGCACGTGTTCCTCTCGATATCTACGCATTTCACCGCTACACCGAGAATCCCAGTTGCCCCTTCCGCACTCTAGCCGCACAGTATCAGTTGACCTTTCCGATTTAAGCCCGGATATTTCACAACTTACCTTTGCTGGCCGCCTACGCGCCCTTTCCTCCCCCTCAATCCCAACCACGCTCCTCCCCCCCGTCGTACTCCGCCTGCTGGCACG
+
CCCC<FFGFCCF<FFGCGCF@FGGDEGGGA,C<E@FEGGGGGFFGG8@FB:FECG7<CFE@F7F<9F9FD+C7FEGFGGCGEGG@BE<CEGC7+7FEFGAFGG9,4BFE>EEFFFGC?CEG,CF@F7+>=D,+@C=@D,@F,BD=F=FGGCFF,56+3*<,23EEEG5>C8F7,;,=2,,6,,65<;CD7*=B,2,4,AC*9*3;CFE+:;6/*++0*2+++:@7*))*9)**8)1()7C5E4*:<+7:**))72>73*+.7)*/2:>*)*)./;:893:(((.82))()-(.(,*))()(
@M03506:14:000000000-AKVR1:1:1101:10170:1522 2:N:0:51
CACTTCTGGACTACCGGGGTTTCTAATCCCGTTTGCTCCCCTAGCTTTCGCTCCTCAGCGTCAGAACAACCCCAGATGATCGCCTTCGCCACTGGTGTTCCTCCCGATATCTACGCATTTCACCGCTACACCGGGAATTCCATCATCCTCTGATTGCCTCAAGAATTAGAGTATCCGAGCCGGTCCCGCAGTTTAGCCGAGGTCTTTCAACCCGGACTTCCAATCCCTCCTACGACCGCTTCACCCCCCATACTTCCGAACCACGCTCCCCCCCTCCCTCCCACCGCGTCCGCTGGCTCGC
+
CCCCCGGGGFFFGGGGGGGGGGGGGGGGGGEGGGGGEGGGGGGGGGGGGGGGGCFGGGGGGGGDFGGGGGGGGGGFEGGDGGGGGGGGGGGGGGGGEGGGGGGFFGCGGCGGFGGGGGG9DAGGGFFGGGGG@FD+@FGGGGGG9FAEGGGE9DGFGGFE8=E,,@EGGFEFCFGGDG+3>ECCEGG*:11>,,69B6***:*4+=:@71@C*)/*:C6<>F+4;D))290<C))/39>*:*22*225***))1*0::3*.))***/)*09B)>/*2(.*(,(4:(2)(.(,7,().),-(
@M03506:14:000000000-AKVR1:1:1101:17144:1536 2:N:0:51
CACTTCTGGACTACCGGGGTATCTAATCCTGTTCGCTCCCCACGCTTTCGTACCTCAGTGTCAGGTGTGGCCCAGCAAGCTGCCTTCGCCATTGGTGTTCCTTCCGATATCTACGCATTTCACTGCTACACCGGAAATTCCACTTGCCTCTGCTCACCTCAAGATGCCCATTATGAGACCCAGCCCAGACGGTTGATCCGCCACACTTCCAATCTCCCTTCAACATCCCCATACGTACGCCTTACGCCCAGTAATTCCGGTAACAGCATTGACCTTACTTCTTACCTCGCCTCCTGTCCTC
+
CACC<FFGFFFFFGGGGGGGE@FFF9DG,,CCEFGGGF7FFGGGCFGFECGCGGFGFGECGGFGCFCFGGFGEGCF@E<@CEFGGGGFCGC7EEFFGFE<95CF@7BCF7?5,CFGC7CFGA?<DF<FGGGF:BF@FE,,C;EGG9EF@D88E,,6>D3@,@,9D=,@@,,9,,7,6,@+35:,++5,5:3*6@*<,,,,5*=*:*,5A*++,351*2;9**2=6*8),:)4*.;C7:)3*0:***;)=**;@@77:)**)0)**+*)3*09*2+0+,/0).4-)()1()-4)((*162)-
@M03506:14:000000000-AKVR1:1:1101:20909:1565 2:N:0:51
CACTTCTGGACTACCCGGGTTTCTAATCCCGTTTGCTCCCCTGACCTTCGTGCCTCAGCGTCAGGAACTGTCCAGAGACCCGCCTTCGCCACTGGTCTTCCTTACGATATCTACGCATTTCACCGCTACACCGTAAATTCCAGTCTCCTCTCCAGTCCCCAAGCACGGCAGTATCGAATGCAGTTTCGGGGTTAAGCTCCGAGACTTCCCACCCGACTTACCGCGCCGCCTACGATCCCCTTACGCCAAATGAACCCCAACAACGCTTGGGACCTCCGCATTACCGCGGCTGCTGGCCTAC
+
CCCCCGGGGGGGFEAFGGGFGGGGGGGGGG7EFFEF<FF@@FCDFGGGFGGGGGGGGGGG7CFGGCFFFEEGFFG@FGG<FEDGEGGGGGDGFCCFGFGGGFFGGGF@==FFDEGD+CF9@FGF7CFGGGGG7A@FCGGGG,;EG,@D,4@F8,3@DG,=>=8+=DEEE6E,,<EEG,<CFGFGGF:7E**3**?CF,2AED*:*0=,,**2:::*9C5A:**:)2=./)8**).*,9<*2**297E3**+*/9:DC(**0))1):*)*0*.)/0+*(01((-)6:>)(5(,3))*.),.(
@M03506:14:000000000-AKVR1:1:1101:8364:1566 2:N:0:51
TACGTCTGGACTACCGGGGTTTCTAATCCTGTTTGCTCCCCGAGTCTCCGCGCCTCACCGGCAGTTGTGGTCCAGTGTGCCGCCTTCGCCACCGGTGCTCCTCCTGATATTTTCGCTTTTCATCGCTACACCAGGAATACCACGCACCCCTCCCACACTCGAGCACGGCTGTTTCGCCTGCAAGCTCCCCGTTGAGCCAGGTCACGTCACAGGTGACATACTGCCCCGCCTACTCTCCTTTCACGCCCAACAAACCCGAACAACCCTCGCCACCCCCATATCACCGTGGCTGGCGGCACGC
+
-8-88EECD<<F<@F++6+6@,;CCFECF9,,6C@CECGCF7+@,,;,C@76+6B,6,:,++8:,66C=,CEF<,9:9EC<CD+CCF@FC++:44+4+?:5?9EAA,CFG<5,C@C++6AA,,,,+::>,F,+,33,=,,@,3+@+@++8:+>@6B:+,4*,*5@F>88**6<,24=E=*,:,<ECFF5**=6/1307+/*2+0+*2*2*++*2+0;;:C*1+3*17>5C)27*)*.01+<+27*:@5:*/)))*190)*0).5*/*78<))7****()0)-))(,,),00()(,))89(,
@M03506:14:000000000-AKVR1:1:1101:20870:1618 2:N:0:51
CACTTCTGGACTACCGGGGTTTCTAATCCTGTTTGCTCCCCTAGCTTTCGCGCCTCAGCGTCAGTTGTGGTCCTGTGCGCCGCTTTCGCCACAGGTGTTCCTCCCGATATCTACGCATTTCACCGCTACACCGGGAATTCCACGCCCCTCCCCCACACTCAAGCTCGGCAGTTTCTCCCGCAGGCTCCGCGTTAATCCTGGAGATTTCACAGGTGACGTACCCCCCCCCCTCCGCGCCCTCTACGCCCCATATGTCCTCACAACCCTCCCCCGCCCCGCAGTCCCGCCGCCCGCGGTTCTC
+
CC9ACECFGFCFGG8@CFDFEBGGCFGGGG,FF9,CEGGGGGCCFF<FFCCCFEE7FDGEGEGGFCFGGEFGG,@::E@@F:F@F7E?FGDB8=FEGFGAEEFGGE7=+CFE@FFE++4<FGGF@F=CFGCF+>+::F>;>9,3@+688B7CECEG5>,@6939,5@5=EC>E:>2:D,=CEDE=BFG**14B?*++41++2*+5+4=+;++*2+02*0*97**)/.)/>>*9>))(9>:@*2**2?D5**8***2:)*+))**1**)*)*)))2*:95*(,().(-)()(()(().)()-
@M03506:14:000000000-AKVR1:1:1101:19065:1638 2:N:0:51
CACTTCTGGACTACACGGGTATCTAATCCCGTTTGCTCCCCTGGCCTTCATGCCTCAGCGTCAGGAACTGTCCAGAGACCCGCCTTCGCCACTGGTCTTCCTTACGATATCTACGCATTTCACCGCTACACCGTAAATTCCAGTCTCCTCTCCAGTCCTCAAGCACGGCAGTATCGAATGCAGTTTCGGAGTTAAGCTCCTAAATTTCACACCCCACTTACCGCGCCGCCCACGCACCCCCTACGCCCCATGAACTCGCACAAACCTCTAGACCCCCGTGATATCTCCCCAGCTGGCCCTC
+
CCCCCGGFGGFGGGGEECCFCGGGGFGGGGCFFC@FFGGGGGGGGGGGCEEGGFGFGGGGCGGG@FFGGGGAFGC<F8FDGEGGGCGGGGDCGGGFEGGGGGC,AFF,?:ECAFGGGGCFGECFGGGGGFGGDDFEFGGFDE9ECDCF,8;EG,8CEDEGCFEF8E6+@8+@9=FCFFC6EFG,ACAC::CCBFFGE7DF,AC,5@,,,=9*47*19;+=C;**)7?)5C:5/)07(92*3*/*/:2<5*;5*8**0()27>)**22)01:*/**;*45*(.))).)*()((),(2).(((
@M03506:14:000000000-AKVR1:1:1101:14912:1643 2:N:0:51
CACTTCTGGACTACTGGGGTTTCTAATCCTGTTTGCTCCCCTAGCTCTCGTTCCCCAGCGTCAGTTGCGGTCCAGCGAGCCGCCTTCGCCACGGGTGTTCCTACAGATATCTACGCATTTCACCGCTACACCTGTAATTCCACTCGCCTCTCCCGCACTCTAGCCCAGCAGTTTCGAAAGCAGCCTCGGAGTTAAGCCCAGGGATTTCAACTCCGACTTACCGCCACGCCTACGAACCCTTTACCCCCAGTAATCCCGATCAACGCTCGCCCCCTCCGCATTCACGCGGCCGTTGGCTCGT
+
CCCCCGGGG<CFFGGDGGGGCGGFDFGGFGGGGGGG@FEFGGGGGG9EFGGFGF,C<@@@C:@FGAF9FEGGGGGGGDGE@C>:=,,6C7BEGGGGFGGDDFGGC?FC?9,,:AFE+8@EFFF?EEEGGGGE:FGFFFFFG;E=ED6@8E8FGGGD6C8E,@;E6,,,@8@;DADGCD5CGGD8>DC7*C8EC,2,>8*64*/44=9@9++++2**:))4;CD5)):)*:)/7>B*(75;;+::*2*5/*00*=*:*-**7>67/C*)*0>33)***()*--4)6(.),.,()(-*6)56(
@M03506:14:000000000-AKVR1:1:1101:19261:1683 2:N:0:51
CACTTCTGGACTACCGGGGTTTCTAATCCTGTTCGCTCCCCACGCTTTCGCGTCTCAGCGTCAGTACCGTCCCAGAGAGCCGCCTTCGCCACGGGTGTTCTTCCTGATATCTGCGCATTTCCCCGCTACACCAGGAATTCCGCACTCCCCTACCAGACTCAAGCCATGACAGTATCGGGTGGCGTCTCCAGGGTGAGCCTGGAGTTTTCCCACCCGACTTATCAAGCCGCCTACGGGCCCTTTACGCCCAAAAAACCTGTCCACCCCCCGGACCCTAAGTTGTGCAGCGGCGCCGCTCCCC
+
CCCCCGGGGGGGGGGGGGGGGGGGGGGGGGGGGGGGGGGGGGGFGGGGGEGGGGCGGGGGGGGGGGGGGGGGGGGGGGGGGGGDGGGFGGGGGEDGGGGEGGGGGGFGGGGGEC@FFGEGG,CE@CEEFFFGGFFG,@FFFFEGGDGCFE7FEC8EGFCF67EFGGCEGG,><:9?*>CGGGC:CE*CFC++3=13=+=7=F=CC*+++2**79?CC>)20*;9>D?51C5*1))*3>:CAF*2?CG>5**))0//7(03)07***/)20).77***(02)))(6))0()(()(()))(((
@M03506:14:000000000-AKVR1:1:1101:13134:1754 2:N:0:51
CACTTCTGGCCTACCGGGGTATCTAATCCTGTTTGCTCCCCTAGCTTTCGCGCCTCAGCGTCAGTTGTGGTCCAGTGCGCCGCTTTCGCCACAGGTGTTCCTCCCGATATCTACGCATTTCACCGCTACACCTGGAATTCCACGCACCTCTCCCACCCCCAAGCACGGCAGTTTCGCCTGCAGGCTCTAGGTTAAGCCTATAGGTTTCACAGGTGACTTACCGCCCCGCCTACTCGCCCTTTACGCCTACTGTCTACGACCATCCCTTTACACCTCTCTCTTATCCTGCCTTCTGGTCCAG
+
CCC<CGGFF-=FFD@@FCFF;FAC9FFFGGG6FE@FADDFCFFEG<CEEFFCG7,CFEEFBFGGGFGGGFGGGGGGCF7@FCG7F7D7FEGGCFFGGGGFA<FCG>7++@FFDGGG+@+,<AFGG>CGGCFG,A,A,?,,CCA@ECEE8EE?8=,,6:+@+4,8<DC>C*@6,2>1*>CFFFF>86=F,,?,=9CC,4>69+,0><E:7CF+*0++9C8+CG<*938)>C)*7*)/(1)*207>***)2*3***0**,/*8))2*;0*3*****880(*+).6))))*(0))/).***,))
@M03506:14:000000000-AKVR1:1:1101:14349:1756 2:N:0:51
CACTTCTGGCCTACCGGGGTATCTAATCCTGTTTGCTCCCCACGCTTTCGTGCCTCAACGTAAGGAATGAGACAAGAAGCTGCCATCGCCGTTGGTGTTCCTCCCGAGATCCACGCATTTTACCGCTACGCCGGGAATTCCACTTCTCCCTCTCACCCGCTAGCACGACAGTTTTCATTGCCGTACTCCGGTTAGGCCGGAGCCTTGAACAACGAACTTACCATACCGTCTACCAAACATCTCCCACTAGTGCTTCCGAATAACTTTTGTACCTTTCGTATTATCGCGGCCGCAGGACGAC
+
@8C8A6C<E-CDFFE@@C:CC8CFG9F<<E<CFCAE,@<<@,8+@@BF,6;8,CC,,CF:D,EF8CEG,@@,C,C6,C,,,,,,,,:6,B+>BFC:DFFGGCEFEFGEGGDGFCGC7F+C,E9E@C:C7++++6>CC8,,EACB,E9D,,6@@,@,4:+@6+3:DF8*5;EDG3,6=9,5,,4*1*1=:E71BEE68CG*:9*;*0+0371CC<5394:++00:7C48:DF***)2(/0++<*0*22.6+90*0*:6(**).96*9+9+)*977AED27E(25)-(,)()((0(-))0,((
@M03506:14:000000000-AKVR1:1:1101:21238:1763 2:N:0:51
CACTTCTGGACTACAGGGGTTTCTAATCCTGTTTGCTCCCCACGCTTTCGCACCTCAGCGTCAGTACCGGACCAGTGAGCCGCCTTCGCCACTGGTGTTCTTCCGAATATCTACGAATTTCACCTCTACACTCGGAGTTCCACTCACCTCTTCCGGACTCAAGCTTCCCAGTATCAAAGGCAGTTCTGGAGTTGAGCTCCAGGATTTCCCCCCTGACTTAAAAAGCCGCTGCCGTGCGCTTTACGTCCAGGGATTCCCACCAGCCCTATCCCCCTTCGTATTACCGCGCCTCCGAGTCCGC
+
CCCCCGFGGGGGGGGGEBFGEGFGGGGGGFDGGGGGGGGGGGGGC@FFFCGGGGGGGGGGCCFFGGGGGGGGGGGGFCFGGGGGGGGGDC:FGCFFGGGEFFFGGGGGGFGGGGGGFFF,CEFGDEFGGGFAEFGCCFGG@BFFEGGE>FGGGGEG6?+,@1=D8EFGGGGGGAF,@9C?D,CFG;;E43@EFAEFA9<<8*8*,,4,,*4*=?8F4+=,:+=A*9;EG30**)22(9)**1:+*0/)1+*))0*20,**0))**2*.+/9/7):8C65:(,).620>(.((0(()0))4(
@M03506:14:000000000-AKVR1:1:1101:10016:1765 2:N:0:51
CACTTCTGGACTACCGGGGTATCTAATCCCGTTCGCTCCCCACGCTTTCGTGCCTCAGTGTCAGAAACGAGCCAGTGGCCTGCCTACGCCATCGGTGTTCCTCCCTATATCTACGGATTTCACTCCTACACAGGGAATTCCAGCCACCTCTCTCGTTCTCGAGTAATGCAGTTCGAATAATGTGTTTATGGTTGAGCCACAAGATTTCACTATTCGCTTACACTACCACCTACGCAACTCTTTACGCCCAGTCAATCCGAATAACGCTTGGATCCCCCGTCTGACCGCGGCCGCTTGCCGG
+
CCCCCGGGGGGGGGGGGGGGGGGGGGGGGGGGGGGGGGGGGGGGGGGGGGGGGGFGGGGGGGGGGGGGGGGGGGGGGGGGGGGGGGGGGGGGGGGGGGGGGGGGGGGGGGGGAFGGGGGGGGGGGGGGGGGFGGGGGGGGGGFFGGGGGGGGFGGGFGGGGGGGGDGFGGGGGGGGGGEGGGFGGGGFGGDGFGFFGGGFCGGFGGFFC9@FGFF6DDFGF7*,*;F4FGFGGFDGF:)0ACFGGGDEDGCA=AD7DD3*:57CF587EF:)19E*;93:(4,6.2(7(.0()--*07(1(
@M03506:14:000000000-AKVR1:1:1101:10336:1798 2:N:0:51
CACTTCTGGACTACCCGGGTATCTAATCCTGTTCGCTCCCCACGCTTTCGCGTCTCAGCGTCAGTACCGTCCCAGAGAGCCGCCTTCGCCACGGGTGTTCTTCCCGATATCTGCGCATTTCACCGCTACACCGGGAATTCCACTCTCCTCTTCCGGACTCTAGCCAAACGGTTTCCACCGACCTCTCGAGGTTGAGCCTCGAGTTTTCACAGCGGCCCTGCCTGGCCGCCTACACGCTCTTTCCGCCCACTCAATCCGGACAACGCCTGCCCCCTACGTATTACCTCCGCCGCGTGCCCGT
+
CCCCCGGGGFFGGGGGGGGGGGGGGGGGGGFGGGGGEGGGGGGGGGGGGGGGGGEGGGGGGGGGGGGGGFGGGGGGGGGGGGGGGGFGGGGGGEGEGGGGGGGGGGGGEGGGGGGGGGGGGGGGGGEEEFFGCGGGGGGFFCFFGFGGCEAFGFG>CEEGGGCGGGGGGGGCGGGFGGGGGGGEGFGGDE>EGCFFGC978/:08@GGGGGGFD5*7C>GF<D+CC>>7CD5F4?D1/8;CF7C3E=BG**))/2>C>D*7B54):*02>GFFGGGD()+-24<A))04>(,)((1)).((
@M03506:14:000000000-AKVR1:1:1101:10461:1821 2:N:0:51
CACTTCTGGACTACCCGGGTTTCTAATCCCGTTTGCTCCCCTGGCTTTCGCGCCTCAGCGTCAATACCGGTCCAGGATGCCGCCTTCGCCACCGGTGTTCCTCCAGATATCTACGCATTTCACCGCTACACCTGGAATTCCGCATCCCTCTCCCGGATTCAAGCCTTCCAGTATCGGACGCAGTTCCCGGGTTGAGCCCGGGGATTTCACGTCCGCCTTAGTAGGCCGCCCTCGCGCCCTTTCCGCCCAGTAATTCCGAACAACGCTTCCCCCCTCTGTTTCACCGCGGCTCCTGGCCCCC
+
CCCCCGGGGGGGGGGGGGGGGGGGGFGGGGGGGGGGGGGGGGGGGGGGGGGGGGGGGGGGGGGGAFFGGGGGGGGGGGGGGGGGGGGFGGEEGGGGGGGGGGGGGFGGCGGGGGGGGGGGGGGGGGGGGGGGADFFGGGGGGGECGGGGGGFGGGD6@CFCFFGGGGGCCCFGCE*1@CEEEGGGG?FC88:E*248FGGDD=8CCFFEG*0=>E*95)3;**+:477=C:*>:579)5*;?***:;>*@2**9:FF(1A>3)/58:5*0*55C***.*+6))47?B5()((05)*))-((
@M03506:14:000000000-AKVR1:1:1101:20725:1824 2:N:0:51
CACTTCTGGACTACCGGGGTTTCTAATCCCGTTTGCTCCCCTGGCCTTCGTGCCTCAGTGTCAGGAACTGTCCAGAGACCCGCCTTCGCCACTGGTCTTCCTTACGATCTCTACGCATTTCACTGCTACACCGTAAATTCCAGTCTCCTCTCCAGTCCTCGAGCACCGCAGTATCGAATGCAGTTTCGTAGTTAAGCTCCGAAATTTCACACCCGACTTACGGCGCCACCTACGCACCCTTTACGCCCAATGAATCCGAACAAAGTGTCATCCCTCCGGATGACCGCGTCAGCTGGCACGA
+
@CCCCFGGGGGGGEEEGG77CBFGGGGGEG@@FFEFEG<@:F<CAF9CFE<6CF9F<,<CCFF9<E<FGGEFGG8AF@@DFF7F7BFGGGGGGEAFGFGGGGAF<<DFGDG9@ED@@CEGFFFGFGA,CFCFCGGDFFA?EF;@A7@>@>4=8DFFGFFG=C6ACGGG6++3@AE6=CGG;DG>DFGE,@@>,@B,,,<@5?EECFE?FC77>**=7C?CGD45)/>>E4=?FFFDBG:/0<+:*2:)1;86FF**22*:5)7*9++9+/***9<;59):3(()(,->(<(-45(*00)(,
@M03506:14:000000000-AKVR1:1:1101:15951:1855 2:N:0:51
CACTTCTGGACTACCGGGGTTTCTAATCCTGTTTGCTCCCCACGCTGTCGCGCCTCAGTGTCAGCAACGGCCCAGCAGAACGCCTTCGCCACCGGTATTCTTCCCGATCTCTACGCATTCCACCGCTACACCGGGCATTCCATCTGCCCCTACCGTGCCCTAGCTCGCCAGTATGACCGGCATCCCCGCAGCTGAGCCGCGGGATTTCACCAGCCCCTTAACGGGCCACCCACGCTCCCTCTACGCCCACTGCATCCGCACAACGCTCGCCCCCCCCGTCTTCCCGCGGCTGCTCGCCCCC
+
CCCCCGGGGCGGGGGGG7FE:FFGGGGGGGFFGDFGFGCFEGGDGGGGGFFDGGGEGGGGGGGFGGG<F@7FFGFGGGGFGGGGGGGGGGGDGDEFDFFEGCCCGDCFGGFGGFGGGD=FGGGGGGGCE9FCE@@7CFFG;F8CFGFGCFF8DA+@8C*@D:4D;AEGGE*7>C9;:D?CGC*B>:@CEG*1C+<*>?:E*7*8:C+ACFFF*98*1*7+*:**1<>3=C)**))*(9)*2**25EC>5*0)*0*20(*/0).99E*8?8)07)/8*(0*,().((,71B((0))*))-(,
@M03506:14:000000000-AKVR1:1:1101:20332:1859 2:N:0:51
CACTTCTGGACTACCGGGGTTTCTAATCCTGTTTGCTCCCCACGCTTTCGCGTCTCAGCGTCAGTCACTGTCCAGAAGGCCGCCTTCGCCACCGGTGTTCCGCTTGATATCTACGAATTTCACCTCTACACCAAGCATTCCACCTTCCTCTCCAGGACTCTAGCTATGCAGTTTCGAGTGCACTTCCACGGTTGATCCGTGGGATTTCACGCCCGACTTACTTAGCCGCCTACAGGCGTTTTACGCCCAGTATTTTCGAAAAACGTTTGCACCCTCTGTCTTACTGCGGCTGCTGGCACAG
+
CCCCCGGGGFFGGG@FEGGFFGGGFGGGGGFGGGDAFGGGGGGDGGDFEGGGGGFGGGGDGGGGGGGGGFGGGGGGGGGG@FGF@@FGCGGGGGGGGGGGGGGGG?A,EGGGGG?F@8CCE?<,=FGGGGGGFFF7FCE,ADFGGGGF,@,,@,=@=D=8DGGG8EADFEFGGGFCEEGC9E,,@C,@CEGGGGF,,=,*4*:,,,01118*79E:5957CF+41:)8:C:C4/)0,))**27C**::*/39**2*04*:))09)207**:*.**2*.7?9AB9))))4)((05:<)))((
@M03506:14:000000000-AKVR1:1:1101:7585:1862 2:N:0:51
CACTTCTGGACTACCGGGGTTTCTAATCCGGTTTGCTACCCACGCTTTCGTGTCTCAGCGTCAGTTGCGGTCCAGAGAGCCGTCTACACTACCGGTATTCCTCCTGATATCTACGCCTTTCACCGCTACACCAGGAATTCTACTCTCCCATCCCGCACCCTAGCCCGTCCGTACTCCGCGCACCCCCCCGGTTCAGCCTGGCGATTTCCCACGCAACTTCCCGGGCCGCCCAACCCCCCTTTACGCCCACTACACCCGACTACGCCTCCCTGCCCCCGACCCACCCCGGCGCCAGGCTCGG
+
C@C@CC@E9ECEFEDFGG:CFFGF<FFGG:+@BC;EF9FC<,B@FF:9E:6C<EFGGGGCFG@CF,6C@@FGGFFEF<C=EB8BA,FEF,?,E+@FGEGGCGGGG?C9CEEGGE+C+9@,C9FF7:+4>FG?CF>F85AF,C,:@B8=8@CD,6+>@+8:CF??DGCE@**@;*@D@395:*=EE*4?=:*8:*2+1;*A5***2:*++*09*)/*9**+*2*:C)0)*))2*..9().**+2**2:725*)0)*29(1*)))*98C)*)0).92/1()*((.4((-0()(,),(*00(-(
@M03506:14:000000000-AKVR1:1:1101:19362:1876 2:N:0:51
CACTTCTGGACTACCCGGGTTTCTAATCCCGTTTGCTCCCCACGCTTTCGCGCCTCAGCGTCAGTTCCGGTCCAGTGAGCCGCCTTCGCCACTGGTGTTCCTCCCAATATCTACGCATTTCACCGCTACACTGGGAATTCCACTCACCTCTCCCGGACTCAAGCCAAGCAGTTTGGAGGGCAGTTCCTCGGTTAAGCCGAGGGATTTCACCTTCCACTTGCCAGGCCGCCTACGCGCCCTTTACGCCCACTACTCCCGAATAACGCTTGCCCCCTCTGTATTCCCCCCGCCTCTGGCACAC
+
CCCCCGGGGGGGGGGGGGGGGGGGGGGGGGGGGGGGGGGGGGGGGGGGGGGGGGGGCGGGGGGGGGGGGGGEGGGGGGGGGGGGGGGGGGDGGGGGFGGFGEFGGGGGGGGGGGGGGGEGGGGGGGGEGGGFFGCFGGFDFDG9DDFGGGGGGEC6EGEGG7FFGGGGGGGGFEGEGG5>GEGGFGGGGGDGGGGFC?CG5CC5C6CE9CGFCFG7:7+=CCF6*:>BG:B7C>5)9G@8*<>:*:?>***0)9**1475)7=F3EC;*)*077*;:2/+)6).5(3)-7((7()*9),((
@M03506:14:000000000-AKVR1:1:1101:11161:1898 2:N:0:51
CACTTCTGGACTACAAGGGTTTCTAATCCCGTTTGCTCCCCACGCTTTCGCGCATCAGCGTCAGAACCGGTCCAGCGAGCCGCCTTCGCCACTGGTGTTCCTCCCAATATCTACGCATTTCACCGCTACACTGGGAATTCCACTCGCCTCTCCCGGCCTCAAGCAAAGCAGTTTGGACGGCAGTTCCTCGGTTAAGCCGAGGGATTTCACCATCCCCTTGCCAAGCCGCCTACGCGCCCTTTCCGCCCAATAATTCCGAATAACGCTTGCCCCCTCTGTATTCCCGCGGCCGCTGCACCAG
+
CCCCCGGGGGGGGGGGGGGGGGGGGGGGGGDGGGGGGGGGGGGGGGGGGGGGGGGGGGGGGGGGGGGGGGGGGGGGGGGGGGGGGGGGGGGGGGGGGGGGGGFFGGGGGGGEFGGGGGGGGGGGGGGGGGGGGGGGGGFFGFGGGGGGGGGGGGGGGCEGGGGGGFFFGFFFGGGGFFGCDGEGCFFCEG7C>89?C?=EC:EEEFECFGFFC>**:C5*87D+9CF>CDE57)>)77@5;?*21CG@E8CFF@7CF>DE:3*7*:/<8>GF>G*;*)99...).(-533((0,1)))((,
@M03506:14:000000000-AKVR1:1:1101:10064:1911 2:N:0:51
CACTTCTGGACTACCGGGGTTTCTAATCCCGTTTGCTCCCCCAGCTTTCGCGCCTCAGCGTCAAGAACAGGCCAGGAAGTCGCCTTCGCCACTGGTGTTCCTCCCGATATCTACGCATTTCACCACTACACCGGGACTTCCACTTCCCTCTCCTGCCTTCAAGTCCAGCAGTATCGAATGACCCCTCCCAGTTTAGCCGGGAGATTCACCATCCGACTTGCCGTGGCCACCTACAAGCCTTTTCCTCCTAACACATCCTCACAACACCCTCCCCCCACGTCTCACCGCCCCGGCGCACCAC
+
CCCCCGGGGCGFGGG7CFGE>FFGGGFGGG7FEFCF;EFFEFGGG8FFEFD@CE@FGEFDCCFG9FGGGDCFGFFFCA@=FGGGGGGGCFCFFGEAFEFFC9F=FEFEGGFGGGGGD+?FDFCEFG<E@8FD7C:++ADDD,EDCFFF,3>D3E88ECB,>FF;@F9,@DC;EFC5C?6DFFCGE5*=5D@6,,,5>7*7:)**:,14,CF:FD5*293++;)*2)..3>A**;60)9)++3**2+3)*33)0)/271*+1.70/**.*)*0<*/2/23/-((6-2(),.(()(,/)0(.(
@M03506:14:000000000-AKVR1:1:1101:11010:1934 2:N:0:51
CACTTCTGGACTACACGGGTTTCTAATCCTGTTTGCTCCCCACGCTTTCGCGCCTCAGCGTCAGTATCGGTCCAGAGCGCCGCCTTCGCCACGGGTGTTCTTCCCAATCTCTACGAATTTCACCTCTACACTGGGAATTCCACCAACCTCTACCGAATTCAAGCAAGGCAGTCTTGAATGCAATTCCAGGGTTGAGCCCTGGGCTTTCACATCCAACTTGCCAAGCCACCTACGCGCCCTTTACGCCCAGTCATTCCGACCAACGCTAGCTCCCTCCGTCTTATCCCTGCTGCCGGCCCCC
+
CCCCCGGGGGGGGGGGGGGGGGGGGGGGGGGGGGGGGGGGGGGGGGGGGGGGGGGGGGGGGGGDGGGGGGGGGGGGGGGGGGGGGGGGGGGGGEEGEGGGGGGGGGGGGFGGGGC@FGGGGGGGFGDGGFFGGG?FGGGGGGGGGFGEEGGGGGDG6CEGGGFGGFBCCFGGGGGGG,EAEG7DDDGGGCCEFEF6DF>FCGGG=FFG9FGGGD6,94ACDGFFGGFFCF;CGFFG>G5::6>CC5E)/*A*6=07:7C*.).59**0*)*9?5@82(85,1)).),),)()1(().0(((
@M03506:14:000000000-AKVR1:1:1101:15120:1935 2:N:0:51
CACTTCTGGACTACCCGGGTTTCTAATCCTGTTTGCTCCCCACGCTTTCGTGCATGAGCGTCAGTATTGGCCCAGGGGGCTGCCTTCGCCATCGGTATTCCTCCACATCTCTACGCATTTCACTGCTACACGTGGAATTCTACCCCCCTCTGCCATACTCTAGCCCGCCAGTCACAAATGCAGTTCCCAGGTTAAGCCCGGGGATTTCACATCTGTCTTAGCGGACCGCCTGCCCACGCTTTACGCCCAGTAATTCCGATTAAGTCTGTCACCCTACGTATTACCGACGCTTCTTGCACGC
+
CCCCCGGGGEGGGGGGGGGGGGGGGGGGGGGGGGGGGGGGGGGGGGGGGGGGGGGGGGGGGGGGGGGGFFGGFGGGGGFGGGGGGGGGGGGGGGGFFGGGGFGGGGGGGCGFGGGGGGGDFGGFGGGGGGGGGGG7EFFGGGGGGEEGGG?EFDEGGGFFFC=FFGGGGGGGG7FFF5CGGGGG,5DCAFFFGGGFGDEEGGGECE6:98CCFF7F:17<7755<D>;EGBGF)0*4))**2::>CC)**<**9*024375>=**3<*+1:==1:886<E4:)6<<()35(()))2=*5((
@M03506:14:000000000-AKVR1:1:1101:17397:1943 2:N:0:51
CACTTCTGGACTACCGGGGTTTCTAATCCCGTTTGCTCCCCTAGCTTTCGCTCCTCAGCGTCAGAACAACCCCAGATGATCGCCTTCGCCACTGGTGTTCCTCCCGATATCTACGCATTTCACCGCTACACCGGGAATTCCATCATCCTCTGATTGCCTCAAGAATTAGAGTATCCGCGCCGGTCCCTCAGTTGAGCCGAGGTCTTTCAACACGGACCTCCACTCCCGCCTACGAGCCCTTTACGCCCAATAATTCCCAACCACGCTTGCCCCCTACGTCTTACCTGCTCCGCTGTCCTGC
+
CCCCCGGGGGGGGGGGGGGFGGGGGGGGGGGFGGGGFGGGGGGGGGGGGGGGGGGGGGGGGGGGGGGGGGGGGGG8FFGGGGGGGGGGGGGGGGCFFGGGGFGGGEFFGGGFFGGGGGGGFGGGGGEGEGGFCEEGGGGGGDEGGGGGGGGGF8=;DGGG8FCGG;EEDCDFFAFGGGGGC*?CGECCCFF@CCCFGFG**7;C9C+=@CGCG<?*/);E4C*+*2):C1;*5).*4)008+:CC55<550)9*:>>3773)8****)*86?7)::@:5=(:)6:)))(9),0-4**/).(
@M03506:14:000000000-AKVR1:1:1101:11942:2008 2:N:0:51
CACTTCTGGACTACCGGGGTTTCTAATCCTGTTCGCTCCCCACGCTTTCGCTCCTCAGCGTCAGTTACTGCCCAGAGACCCGCCTTCGCCACCGGTGTTCCTCCTGATATCTGCGCATTCCACCGCTACACCAGGAATTCCAGTCTCCCCTGCAGTACTCCAGTCTTCCCGTATCGCCCGCACGCCCCCAGTTGTGCTGTGATTTTTCACGAACAACGCGACAACCCCCCTACGAGCTTGTTCCACCCCGCACTCCCGGCCAACCCTCCCCCCCTCCTTCCTCCCCCGCCGCCCGCCACGC
+
CCCCCGGGG-CFGFGGGGEGGGGGGGGGGFGGGGGGGEGFEGGEGGGGGCEE8BCFCCFDGDEGGGGGGGGFC8FFGGGGGEGGGGGGGGGGGGF>F=FCD9FGEGGGGGGFCF7CF:FFC<FEB@:>CF<<DFEF<FGGGG9EF,EFFEF6ECGGFD;=87B;@D,@FGGGEFGEGGCEC*=>EFE*=B8FC,,=CF,=CG,5>9C+41*:*8*=CCAE3)):**75:D>/5))*-))*23*2*3;5***.)8*091):)7:3*2*.*)/.7/*1/(*3(.),((-)(.((0(()004((
@M03506:14:000000000-AKVR1:1:1101:7355:2008 2:N:0:51
CACTTCTGGACTACCGGGGTTTCTAATCCCGTTTGCTCCCCTAGCTTTCGCTCCTCAGCGTCAATATTGGTCCAGGATGCCGCCTTCGCCACCGGTGTTCCTCCAGATATCTACGCATTTCACCGCTACACCTGGAATTCCGCATCCCTCTCCCAAATCCAAGCCATCCAGTATCACACGCAGTTCCCCAGTTAAGCTGAGGGATTTCACGTATGACTTAGTTGGCCGCCTACGAGCCCTTTACGCCCAGTCATTCCGAACCACGCTTACCCCCCCCGCTCTACCCCGGCCGCTGGCACCG
+
CCCCCGGGGGFGGGFGEGGGGGGGFGGGDFEGGGGGGGGGGG8@EFFGGGGGGG<FGGGGGGECFGG<CFGGGGGGFGGDFCGGGGGFGG>:FCFEFGGGGGGGFFAEGGGGFGFGCEEGGGGG+F:@CFGGGFC,=A?AFFECEGFGGG,@DFFD8EFGCFFF=8,>@CGB,,@,,69+:C>EGGGFG@@D;,,,,5,287C>FEFC7=C;,:=AFCBF@=D,8CF)5))228>C@DF6*=7CCCE)*8C*07*:*(//.).97CC<*)9;>95?E(.*(-)).(()-5(-5,1)558(,
@M03506:14:000000000-AKVR1:1:1101:13335:2016 2:N:0:51
CACTTCTGGACTACCGGGGTTTCTAATCCTGTTTGCTCCCCACGCTGTCGCGCCTCAGCGTCAGCAACGGCCCAGCAGACCGCCTTCGCCACTGATGTTCTTCCCGATCTCTACGCATTCCACCGCTACACCGGGAATTCCATCTGCCTCTACCGTGCTCTAGCCCGACAGTTTAGAAGGCAGCCCTGCGGTTAAGCCGCAGGATTTCCCCCCCTACTTATCAAGCCGCCTACTCGCCCTTTACGCCCAGTCATCCCGGCCACCCCTCGTCCCCTCCGTATTCCCGCCGCCGCTGCCCCGG
+
CCCCCGGGG-CFFGFGGGGGGGGGGGGGGGGGGGGGGGGGGFGECGGEGGGGGGEG8FGGGGGGGGGGGGDFFGCGFFGGGGGGGGGGGGGGGF,CFFGGGGFGGGCEEE5FDGFEEGEGFGGGDGEGGGGGGGDC=FFFGFGFFEFGEDDEFE+@5C*@CF;CGGGGG:B>FF,,=D=,,87EFGG=FE7;EGGFGCEGGD=8<+=E+;F5CDCFFC@F:CCF*0;5CGF55*9/2D78*30C7EEF522*0**21,9*)))1***0*)*8:C*;;(0*.84)5(,)(0(45,()8)(((
@M03506:14:000000000-AKVR1:1:1101:20833:2024 2:N:0:51
CACTTCTGGACTACCCGGGTTTCTAATCCTGTTCGCTCCCCACGCTTTCGCTCCTCAGCGTCAGTTGCTGCCCAGAGACCCGCCTTCGCCACCGGTGTTCCTCCTGATATCTGCGCATTCCACCGCTACACCAGGAATTCCAGTCTCCCCTGCAGTACTCCAGTCTGCCCGTATCGCCCGCACGCCGAGGGTTAGTCCCCCGGCATTCACGAACAACGCGAAAAACCACCTACGACCCCTCTACGCCCCGTAATTACCGACACCCCCAGCACCCTACGTATGACCGCGTCCGCTGCCACGC
+
CCCCCFGGGDGDF@FGGGGGGEGFGGGFGGAFGFGGCGGFGGGGGGEF9CEFGGGGGGGG7:FGGCFGGCFGGGGFEFFGGGGGGGGGGGGGGGGGEGGGGGGGCGGGGCCA9FGGGGGCEGGGCCCCEFGGFFG@<=FGFCFGGGGGFE,DC=8@DG;DFF8E9D;F:DEE+DE+*3@55@E:=D?;E878>=,,>:+=?D5***:9A+97588093>/)))295>)C<>?*75)()0**20:<=?)*/;.)02*2)1*85)*)/*)*)*005/2*()3)(-.(((0-0,(73()7),((
@M03506:14:000000000-AKVR1:1:1101:19946:2103 2:N:0:51
CACTTTTGGACTACCGGGGTTTCTAATCCCGTTCGCTCCCCTAGCTTTCGTGTTGGAGCGTCAGGTAAAGCCCAGCGAGCCGCCTTCGCCACTGGTGTTCCTCCGGATCTCTACGCATTTCACCACTACACCCGGAATTCCACTCGCCTCCGCTCCCCTCCAGCCCGGCAGCCTCCACGGCACCCGCCCAGTCGAGCCGGGCGCCTTCACCATAGACTTCCCGAACCGCCTCCGCTCCCATTACGCCCCATAACTCCGCACAACGCCTGCCACCTACGCACTACCGCCGCCGCTGCCCCGC
+
CCCCCGGGGGGGGG8:CCEFFFGGG,EEFF;CFGGEGGGGGGCCA<CC@:F@F<F,,:FEECEE,CFGFFG8FGAFCF+CFGGGFDG7@G@F8?,5BFG?EBFE7:++89B?EF@FF7?@<?FGGGA8FABF7++6>B,,@DF=D+8C6C,+>@GG6:,:C,,@*3>*;>C*:,6,,=*/:*=*3*=CEGC8+*3**/**19/:*/:9+9D*39++***+2***)1.7ED)/1))*-/5*+3*:>ED>=**.*9*:<6**8))*1::)*85)7CC6E0:*(-),,(2)-)-(7;())0(-(
@M03506:14:000000000-AKVR1:1:1101:14870:2113 2:N:0:51
CACTTCTGGACTACCGGGGTTTCTAATCCCGTTTGCTCCCCTGGCCTTCGTGCCTCAGTGTCAGGAACTGTCCAGAGACCCGCCTTCGCCACTGGTCTTCCTTACGATCTCTACGCATTTCACTGCTACACCGTAAATTCCAGTCTCCTCTCCAGTCCTCAAGCACGGCAGTATCGAATGCAGTTTCGGAGTTAAGCTCCGAAATTTCACACCCGACTTACCGCGCCACCTCCGCCCCCTCTACGCCCAATGACTCCGAACAACGCTGGAGACCTCTGTATTCCCGAGGCTGCTGGCCCAG
+
CCCCCGGGGDGGGGGGGGGGGGGGGGGGFGGGGGGGGGGGGGDGGGGDGGGGGFCGGGGGGGGGFEFGGGFGGGGFGFGCGGGGGGGGGGGEFF=FFGGFGGGGGGEFGCFFGGEGCCFGGGGGGGCFGGFFCF+C7FFGFGCGGFGGGF,@FC?DE8,@EFFFDFE+83@DGCGC?=AFC7EFCE7@ECCECAEEAFG?8DE5D:2:CGGGED>58D>CCG4*/?B:EGF5F:>*6C8E8C7:*>?5CC6)//2:7:5*07@CDE*)*00;:*+3<)10).).)(()-5(1>)44))(-(
@M03506:14:000000000-AKVR1:1:1101:18328:2147 2:N:0:51
CACTTCTGGACTACAGGGGTATCTAATCCCGTTTGCTCACCTGGCCTTCGTGCCTCAGCGTCAGGAACTGTCCAGAGACCCGCCTTCGCCACTGGTCTTCCGTACGATATCTACGCATTTCACCGCTACACTGTGAAATCCAGTCTCCTCTCCAGTCCTTAAGCACGGCAGTAGCGCATGCAGGTTCGGGGTAAAGCTCCGAGATTTCTCACCCGACTTACTGCGCTGCCTACGCGCCCTTTACGCCCAATTCATCAGAACACAGCTTGAACCCTCCTCTTCTCTGCGGCTCCTGGACAAG
+
C<B8@<FECAFFGFF9E77@CEFGGGGGFGEEFGCFGG,E@CFFF<FEGGGGGFDFG8FFGG77,E<CFFGGFF,C<F8,<+:+BFGG7C:==F,BEC9EF,:B@78<=@ADCF=:+7=9F<B,+@+4>A454C,,9,CE:9,8=;66,4>,43@46@,,39=,,=B6=@EF8,@++@+:@,,,43@@5B***573@,D,*;=**,=,,+4B?FE8294<C+4+/7))***+2)>)6)88*3*:*::)*1**19***)*<75)***+**)*).9*2;()+))).))))(),(),)*)8)((
@M03506:14:000000000-AKVR1:1:1101:9756:2156 2:N:0:51
CACTTCTGGACTACCAGGGTATCTAATCCCGTTTGCTCCCCACGCTTTCGCGCCTCAGCGTCAGGAAATGCCCAGAGACCCGCCTTCGCCACCGGTGTTTCTCCCGATCTCTACACATTTCACCGCTACACCGGGAATTCCAGTCTCCTCTGCATCCCTCAAGAACGGCAGTATCGGCCGACGTTCCTCGGTTGAGCCGAGGGATTTCACGACCGACTTGCCATCCCGCCTACGCGCCCTTTACGCCCAGTGATTCCGAGCAACGCTTGCCCCCTCCGTCTTACCTCGGCCGCTGGCCCAG
+
CCCCCGGGGGGGGGGGGGGGGGGGGGGGGGGGGGGGGGGGGGGGGGGGGGGGGGGGGGGGGGGGGGGGGGGGGFGCGGGGGGGGGGGGGGGGGGGGGGGGGGGGGGGGG8EGGGGGCBFGGGGGGG7CF9FGFEGDGGGGFEGGGGFAEGGGGGGGGGGGGFDFGGGGGDGGGCGDDEC8EGGEGFGGFCGGGG6CEE=7:DEC6*CEEF4>EGG*93>?FDC97C@5:<B5CEF39DFCCG*?57C5*13**1?FG?5*7))2/:558FFFFD8E*(0:<<)48)40(5((.4()7)4-(
@M03506:14:000000000-AKVR1:1:1101:18295:2159 2:N:0:51
CACTTCTGGACTACTGGGGTTTCTAATCCTGTTTGCTCCCCACGCTTTCGTGCCTCAGCGTCAGTACCGGGCCAGTGAGCCGCCTTCGCCACTGGTGTTCTTGCGAATATCTGCGAATTTCACCTCTACACTGGGAGTTTCATCAACCTCTTCCGAATTCCAGACAGGCAGTCTAAAGAGCAGTTCCAGGGTTAAGCCCTGGGATTTCACTCCTTACTTACCAATCAACCTACGCACGCTTTAAGCCCAGTGATTCTGAACATCGCTCGCCCCCTTCGTTTTACGGCGGCTGCTGGCAGGT
+
BCCCC@<FEDEDF<@EGFE@:;FGGGGGGGFEGGGGGGFGEFGGDFGGGGGGEFGGG6C@F7@CDFGFFECG@FCEAFAEFCFG::EEECGEGGGC@EEFGGFGCED>FAF9,FECGCC<FCFFGGCFFGGGGCF@7C:,AE,CEF8@?FGGC,@++@8EF=>D=8,8+,+@8CGC<FC6>E,D<,5@FGGCFGCE77*,37;,D,<5=F+2,:D:;7BE+2+,2?2*=*2<*?4/,1)*;C@+C76.:*CA4AFG+6@96+/6*1;5?))08518C:5*-14.((-)436(7))2))((.
@M03506:14:000000000-AKVR1:1:1101:12210:2163 2:N:0:51
CACTTCTGGACTACCGGGGTTTCTAATCCTGTTTGCTCCCCTAGCTTTCGCGCCTCAGCGTCAGTTGTGGTCCAGTGCGCCGCTTTCGCCACAGGTGTTCCTCCCGATATCTACGCATTTCACCGCTACACCGGGAATTCCACGCACCTCTCCCACACTCCAGCAGGGCAGCCCCTCCTGCAGGCCCCGAGTTGAGCCCGGAGTTTTCACAGGAGACTTGCCACGCCGCCTACGCGCCCTTTACGCCCAATAAGTCCGAACAACCCTGGCCCCCCCCGCATTACCGCGGCCGCCGGCACCC
+
CCCCCGGGG-FGGGGGGGGEGGGGGGGGGGGGGGGGEGGGGGGGGGGGGGGDGGEGGGGGGGGGGGGGG7EFGFGGGGGGGGGGGGGGGGGGGGGGGGGGGGGGEFEGCFGFFGFGGGGGGGGFFGGGGGGGGGGGGGGGGGGCCEGGGF9DFGGGGE8DFGFG6,*@8@ECEEGGEGF?CGFGG*;CC:CCE7?+CFGGC<8*52A77C>DC8**:>?+:C7E>GF5:D3CF5B59C58CE7CC717:8;7?*2?085:@>4***0)/0*8)9*/*-)*(().6(-7()((0(()75(((
@M03506:14:000000000-AKVR1:1:1101:16215:2190 2:N:0:51
CACTTCTGGACTACCCGGGTATCTAATCCTGTTCGCTCCCCACGCTTTCGCTCCTCAGCGTCAGGTAAGGCCCAGAGAACCGCCTTCGCCACCGGTGTTCCTCCCGATATCTGCGCATTTCACCGCTACACCGGGAATTCCATTCTCCCCTACCTACCTCTAGTCTGCCCGTATCCACTGCCAGCCCAGGCTTAAGCCCTGGGATTTCACGGCGGCCGGAACCAACCGCCTCTGACCTCTTCACTCCCAAGAATCCCGTACAACGCTCGCCTCCCACGTTTTACCGCCGCTGCTGTCACGC
+
-@BCCFGGCCFEG?FF@FCFDGCGGDEFGECFEF>E@DCEGF@FBEGGG@FCEFFFAGGCG:C@8FEF@<E@BC6C,<FEFDCCFG?@7FBFGDCGGGFCEFEC+=+=@CEG,FFCBF:E<?,?FGECGCFD@:EE@FGFEC,8@AFGGCC+8,@A8FCDDE,,@FFG6DCFEG8,2>92,59,4BC7,D*26,,>C?FCCC5=FF,=9757E):*)))2/9*:3*8.CC:**)**,::C@9*>7C*5***0)**072CEDF4F)*/)2)/))12**-5*((:A3(()-0705.)01*-((
@M03506:14:000000000-AKVR1:1:1101:24371:2201 2:N:0:51
CACTTCTGGACTACTGGGGTTTCTAATCCCGTTTGCTCCCCACGCTTTCGCGCACTCAGCGTCAGTTATTGCCCAGCTAGCTGCCTTCGCCATTGGTATTCCTTCTGGTATCAACGGATTTCACCCCTACTCCAGAAATTCTGCTAGCCCCTGCAAAACTCAATTCTTGTAGTATCGCTAGCGGTCTCAGGGTTAAGCCCTGAGATTTAACGACCGACTTACAAAAAAGCCGACGCGCACTTTCACCCCAGTAAGTCCGGATAACGCATGGGGTCTACGTATTACCGCGGCTGCTGGACCG
+
CCCCCGGGGFGGGGGFGGGGGGGGGGGGGGG8FGGGGGGGGGGGGGGGG@CFGGDFFGGGGGGGDGGGGGFGGGGGGCFGFFGGGGGGFGGCCGGGG9CC?B,FFAEGAEFCFAFFGE+@FFFE<<F@F?<E:FF9F,A=EEGGGGCD8@+@FF?9F8FDFG8=@DFCFEGGGFFF>+=+6@++@CCFGGGD,,3@A9D1D;88,;CCED2;**4*85)*+;C90;))1;)*2:552:.:*<>7*++.28?)0**22:**)).:6**)/<45>)**+))*5),)).()()(()-4<6)(.(
@M03506:14:000000000-AKVR1:1:1101:11775:2222 2:N:0:51
CACTTCTGGACTACCCGGGTATCTAATCCTGTTTGCTCCCCACGCTTTCGCGCCTCAGCGTCAGTCTCGGTCCAGAGCGCCGCCTTCGCCACCGGTGTTCTCCCCAATATCTACGAATTTCACCTCTACACTGGGAATTCCACGCTCCTCTCCCGAACTCTAGCCCTCCAGTCCCATGCGCCATTCCCAGGTTGAGCCCGGGGCTTTCACGCCTGCCTTGAAGAGCCGCCTGCGCGCCCTTTACCCCCAGTTATTCCGAACAACTCCTGCCCCCTTGGTTTTACCGCGGCCGCTGCCACCC
+
CCCCCGGGG@FGGGGGGGGGGGGGGGGGGGGGGGGGGGGGGGGGGGGGGGGGGGCGGGGGGGGGFGGGGGGGGFGF@FGGGGGGGGGGGDGGGGEF@EFGCFGGGGFFDFECGGGGGGCEFGGGEGFCEGGGGGGGGGGGGFGGG6>EFFGFGGG6CEFFGGGGGGGGGFGGFCFGCFG**CEG,?DGF@@EC8F68?F555*==FGGGG*7ED=**9;+;40+0255*9)/C5B<9)7*;7*:*2*.*;3*16*20(117.)962+*+/*7558*0(/*.()5484)()(,),27@)42(
@M03506:14:000000000-AKVR1:1:1101:13717:2224 2:N:0:51
CACTTCTGGACTACCGGGGTATCTAATCCCGTTTGCTCCCCTGGCCTTCGTGTCTCAGTGTCAGGAACTGTCCAGAGACCCGCCTTCGCCACTGGTCTTCCTCATGATCTCTACGCATTTCACTGCTACACCATGAATTCCAGTCTCCTCTCCAGTCCTCAAGCACCGCAGTATCGAATGCAGTTTCGGAGTTAAGCCCCGAGATTTCACACCCGACTTACGGCGCCACCTACACACCCTTCACGCCCAACGAATCCGAACAACGCCTCACACCCCCGTTTTCACGTCGCTGCTGCCACCG
+
CCCCCGGGG<FGGGFFGGGGGGGGGGGGGGGGGGGGGGGGGGGGGGGGGGGGGG9FEGFGGGGF@FGGGGGGGGGFGGGGGGGGGGGGDE:EFGGGGGGGDDFFG9FFGGGGGGGGGGGGGGGGGGGGGGGGFGGGCGGGGGGGGF;EFG;?FGG;DGEDDFCEGGGGEGDEFE;+DCFEFGGGGGGG=7@86,;,DFGGGDEE>F7A;C+;E>C;DG*BC49CCC)5CGACF))*/*:;@*;F45=:*=*07)1CC(5*)))*)**0*0*)0*2/*()*,-.4)((.(0,().4*)),3(
@M03506:14:000000000-AKVR1:1:1101:8750:2249 2:N:0:51
CACTTCTGGACTACCCGGGTTTCTAATCCCGTTTGCTCCCCTGGCCTTCGTGTCTCAGTGTCAGGAACTGTCCAGAGACCCGCCTTCGCCACTGGTCTTCTTTACGATATCTACGCATTTCACTGCTACACCGTAAATTCCAGTCTCCTCTCCAGTCCTCAAGCACGCCAGTATCGAATGCAGTTTCGGAGTTAAGCTCCGAAATTTCACACCCGACTTAGCGCGCCACCTACCCACCCTTTACGCCCAATGAATCCCAACCACGCTTTAGACCCCTGTATTACCGCGGCTGCTGGCACAG
+
CCCCCGGGGFGGGGGGGGGGGGGGGGGGGGGGGGGGGGGGGGGGGGGGGGGGGGGGGGGGGGFFGFDFGGGFGGGCGCEGGGGGGGGGGGGGGGGGGGGGGGGGGGGGEGFFGGGGGGCFGGGGGGGCGGGGGGGGFGGGGGGDEBGGGG;@FF?FGGGFFF9ECFCEFGGB98D8FCFFFFFGFDFGD38:DF,EF,36CD*:FC7F,<9CEDE8DGFC=D?5)8)/=DA?F)80(1)880+:*=8AC88=F6+1*)9*.).3*?=)*1*090*//30<66)).34)()(434)*0)32(
@M03506:14:000000000-AKVR1:1:1101:8267:2258 2:N:0:51
CACTTCTGGACTACCGGGGTTTCTAATCCCGTTTGCTCCCCTGGCCTTCGTGCCTCAGCGTCAGGAACTGTCCAGAGACCTGCCTTCGCCACTGGTCTTCCTTACGATATCTACGCATGTCACCGCTACACCGTAAACGCCAGTCTCCTCTCCAGTCCTCAAGCACGGCTGTATCTAATGCAGTTGCGGAGTTAAGCTCCAAGATTTCACACCCGACCTACCGCGCCGCCGACGCACCCTGTAGGCCGCATGCATCCGAACAACGCCTGAGCCCCCCGCTTGACCGCGGCCGCTGGCACCG
+
C@CC,6<<C-C6CFG:@:C@F@FF9F<FCCBECDFG<@E,,;CCF8;F<FEEFF,C<@F+6CCC@F8F@<FDFCE@E8,C,,6,:,C<:BFFG8,C?CF,?EEFG<DF=CDGGGCGF:+CAFC<FGF4:EFFG?D=4,4+4+@DFG99,DBEEG?>,,;AEF9ACD+@E+337,3,,32,7=:,@,@E5:7>6D92,=EF,74<EFGF:C+8*/8*2/8<655C:7:359)7D55593)8*+**0<8)*2;7)6*:725*835/>5*)*)*))/*/8(.*((4,,(()4.(-.(4)7),((
@M03506:14:000000000-AKVR1:1:1101:16289:2291 2:N:0:51
CACTTCTGGACTACCGGGGTATCTAATCCCGTTTGCTCCCCTGGCCTTCGTGTCTCAGTGTCAGGAACTGTCCAGAGACCCGCCTTCGCCACTGGTCTTCCTTACGATATCTACGCATTTCACTGCTACACCGTAAATTCCAGTCTCCTCTCCAGTCCTCAAGCACGGCAGTATCGAACGCAGTTTCGGAGTTAAGCCCCGAGATTTCACACCCGACTTACCGCGCCGCCTACGCACCCTTTACCCCCAATGAACCCGAACACCGCTCCTGACCCCTGTATTCCCGCGGCTTCCGCCCCAC
+
CCCCCGGGGEGGGGGGGGGGGGGGGGGGGGGGGGDFFGGGGGFGGGGGGCGGGGFGGGGGGGGGGGFGGGGGGGGGGGGGGGGGGGGGGGGGGEFGGGGGGGGGGG7FEGGGFGGGGGGGGCFGGGGGGGGGGGGC?FGGGAFGGGGFGGGGGGGGFGGGGGGGGGEGGEGGGFGGCDECEE6EGGGDE7CCCCFFGGGGED>EFFDGCECFGDEC<C?9D<DEDDE3C>)=9)=59D@E80*2*2;:E5*9***11(1*).)*9?E)*)**09*;8<9+4-)-,(,7()4())(*0)-((
@M03506:14:000000000-AKVR1:1:1101:23989:2321 2:N:0:51
CACTTCTGGACTACAGGGGTTTCTAATCCCGTTTGCTACCCACGCTTTCGTGCCTTAGTGTCAGGAATGAGCCAGTTATCTGCCTACGCCATCGGTGTTCCTCCTAATATCTACGGATTTCACTCCTACACTAGGACTTCCAATAACCTCTCTCATCCTTTAGCTGATCAGTTTAGATAATGTTTATTCTGTTTAGCCGAACGCTTTCCCTACCCACTTACTCTGCCTCCTACGCAACTCTTTCTGCCCATTAATTCCGGATAACCCTTTCATCCTCCGTATGTCCGCGACTGCTGCACCG
+
CCCCCGGGGGGGGGGFGGGGEGGGGGGGGGGGGGGGGCFGGGGEGGGGGDGGGGGF9EFDFFFEF<<EA@,CFCFGGAFGGGGGGF<EGGEGGDGFEGGGGCEFGGDG9EEFGFFEGGGGG9@FGFFGGA?<?,=A,AE;FFCE=AFFGC,9,9,@BE>=F84@FF9,7@9F=E9>=DF,@ECF8,@==,3@D,6,,6@=+++;CEFF,:D+@0,,*;F7<++<+*;*4?>6A9D4)/*5=C>:+4,*4?8888:CC*0*)0)+;+*)<)++1+++36./(,()1/(2()(,)()2*0.((
@M03506:14:000000000-AKVR1:1:1101:8051:2355 2:N:0:51
CACTTCTGGACTACCGGGGTTTCTAATCCTGTTTGCTCCCCTAGCTTTCGTTCCTCAGCGTCAGTTGCGGTCCAGCGAGCCGCCTTCGCCACGGGTGTTCCTACAGATATCTACGCATTTCACCGCTACACCTGTAATTCCACTCGCCTCTCCCGCACTCTAGCACGGCAGTTTCGACAGCCGCCTCTGAGTTACGCCCAGAGATTTCACTTCCGACTTACCGCACCGCCTACGAACCCTTTACCCCCACTAATCCCGCGCCACGCCGGCCCCCTCCGTCTTACCGCGTCTGCTTGCCCTG
+
CCCCCGGFGGGGGGGGGGGGGGGGGFGGGGGGGGGGGGGGGGGGGGGGGGGGGGGGGGGGGGGGGGGGGGGGGGFGGGGGGGGGGGGGFGGGG:CFGGGGGGGGGGGGFFGGGGGDCGEGGGGGGEEEDAFGGCGG9FFGC,DEFFGGEGFGGGGDEEEGGAFG7FC5C:EFGGC57*1:,*4BE8?E,99C;,4:EECE:*=<;FED+;:CCGE*:9=+?>5:5>>EGD7*93)*4CEG6C*:*<@5**2)98*273)/5>)>CE*7*77>DGDGE9):6()-429)(8,(/6)*)),((
@M03506:14:000000000-AKVR1:1:1101:19539:2359 2:N:0:51
CACTTCTGGACTACCCGGGTTTCTAATCCCGTTCGCTCCCCACGCTTTCGTGCCTTAGTGTCAGCAACAGCCCAGTACCCTGCCTACGCCATCGGTGTTCCTCCTGATATCTACGGATTTCACTCCTACACTAGGAATTCCAAGTACCTCTACTGTGCTCTAGCTGGTGAGTTCGAACAATGTACCCCCGGTTGAGCCGGGATCTTTCACTGATCGCTTTACCTGCCACCTACGCAACTCTTTACGCCCAGTAATTCCGGTTAACCCTCGGCTTCTCCGTATGACCGCGGCGGCTCGCCCG
+
CCCCCGGGGGGGGGFGGGGGGGGGGGGGGGGGGGGG;FGGGGGGGGGGGGGGGGGGFGFGGGGGGGDGGGGGGGGGGGGGGFGGGGGGGG=FGGGGCFGGGDFGGGGGGGGGGGGGGDGGGGGGGGGGGGFFGGGGGCFGGGCGDFFE@>EGGGGFGGGGGGFGGGGF,=8FGDEGGGGGGGFG8DCDEGGCEEG6FC*C:DC>9=C?FDF+,+5:9*8=DFDGGC4)=CFC*))*.CFF9E7@C*=3*:8);@1127**)0.CC+/)/59)0)*++.8:2,4:2>(7(5(()-(*0072(
@M03506:14:000000000-AKVR1:1:1101:8069:2400 2:N:0:51
CACTTCTGGACTACCGGGGTTTCTAATCCTGTTTGCTCCCCTAGCTTTCGCGCCTCAGCGTCAGTTGTGGTCCAGTGCGCCGCTTTCGCCACCGGTGTTCCTCCTGATATCTACGCATTTCACCGCTACACCAGGAATTCCACGCACCTCTCCCACACTCCAGCACGGCAGCTTCGCCTGCAAGCTCCCAGTGGATCCAGGAGATGTCACAGGTGACATACCGCGCCGCCTACCCCCCCTTTACGCCCAACACTTCCTAACACCGCCCCCACCCCCCGCTATACCGCGGCTGCTGGCACCG
+
CCCCCFGFGCFFGGAEDEGEEGGGGGGGGGGCFFFGGFGFFGFEFACFFFCGGG@FFFGDGGGGGGGGGGGCGCFEECCFGFGF@FGGGGGG,:F+@FGE<FFGGGAF,E?9FE@F++@<FECE@F=CFFGGFFG7FBFFEAFEG6>EFGFGGG@FGG,@EF,8,3>85@E*4<91ACEDGGC;F,D6:88:,,,,5=6,0:8/:0=9:++2*2>+;:6<7C*:CC))5<055)07,>58;+7:9E?)*2*7)0*9*)*<>?)*/:*)*095>D***()*((.651659>0,0..*)))(,
@M03506:14:000000000-AKVR1:1:1101:16651:2433 2:N:0:51
CACTTCTGGACTACCGGGGTTTCTAATCCTGTTTGCTACCCACGCTTTCGTGCCTCAGCGTCAGTTATGGTCCAGAAAGCCGTTTACACCACCGGTGTTCCTCCTGATATCTACGCATTTCACCGCTACACCAGGAATTCCACTTTCCTCTCCCACACTCGAGCCCCGCAGTCTATAGCGCACCCTCCCAGTTAAGCCGGGAGATTTCACACCATACTTACAGGGCCGCCTACGCACCCTTTACGCCCAGCAACCCCGACCAACGCTCGCGGCTTACGTACTCCCCCGGCTGCTGGCACGG
+
CCCCCGGGGGGGGGGGGGGGGGGGGGGGGGGGGGGGGGGGGDGGGGGGGGGGGGDFFGGGGGGGGGGGFGGGGGGDGCEDGGFGGCFFCGFGGGGGGEGGGGGGGGCGFFCGGGGGEFCGGGGGGGGGGGGGGFGDGBFFGGGGGGGGGGCFGGFGDE,D+@6C6EEEGGC@DFFGAFDEGEGGG58CECF:EDEFGFGGG4EGFECC9CFFEGFG<FF9FGGG3CEDDD35475765;C82:FDG/7A5*07@*9C1D*)8)57EE3*.))7)*+3,)+(-)(((-.156(>)5C))53(
@M03506:14:000000000-AKVR1:1:1101:21889:2444 2:N:0:51
CACTTCTGGACTACCGGGGTTTCTAATCCCGTTTGCTCCCCTGGCCTTCGTGCCTCAGTGTCAGGAACTGTCCAGAGACCCGCCTTCGCCACTGGTCTTCCTTACGATCTCTACGCATTTCACTGCTACACCGTAAATTCCATCCTCCTCTCCAGTCCTCAAGCACCGCAGTATCAACTGCAGTTTCGGAGTTAAGCCCCGCGATTTCACACCTTACTAACGACCCCACCTCCCCACCCTTTACGCCCACTGAATCCGACCAACTCCTTACCCCTCTCTATTACCGCGGCCGCCGCCCCCC
+
<8A@BFFFC-<E@EDG@F7@FCFGAFGGAC;E@E@<6CFFGGDEDFGGGCECFDFGGGG<EF9FF?FGGFGCF<A,69FCGEDFDCGGGG7BF<<FG,F<?EA9FG7944:FAF=:=FGGGGF9,C9,,E=E@A=:?<F=FE,,@,EF=F,DE;8@>,>=D,,,3,>+=+++,8@3=,7=E9,3,75C88+3@,7E7,*@**1****=:EC<505,8C+,2:*4))00=<)*/)006D3**3+2/2*<5:C)****0(**0))1*027+**))**2:3=+-.)..,()(0((0(())),((
@M03506:14:000000000-AKVR1:1:1101:13423:2453 2:N:0:51
CACTTCTGGACTACCAGGGTTTCTAATCCGGATCGCTCCCCACGCTTTCGCGCCTCAGCGTCAGCAAAGCTCCAGGCAACCGCCTTCGCCACTGGTGTTCCTCCCGATATCTACGCATTCCACCACTACACCGGGAATTCCATTGCCCCCTAGCTTGCCCGAGCCACACCGTATCCGCTGACCCCGCCCAGTTGAGCCGGGCGATTTCACAACGGACGTGCGTGGCCGCCTCCGCGCCCTTTACGCCCAATAAACCCGGGCAACGCTCCCCCCCTACGTCTTCACACGCCTTCTGCCCCGC
+
CCCCCGGGG-CFFGGGGGGGGGGGGGGGGGGGGGGGFGGGGGGGGGGGGCGDGGCFGGFGGGGGGGGGGGGGGGGGGGGGGGGGCEFGGGGGGGGFFGGGGGGGGGCGGGFF9EFGGGGGDEGGDGGGGGGGEDE7FG:FFGEFCGGGGGCFFGGFFG,@:7+@CDG,AGC>E:GG>C7:8EGG5*/CCCEE<7CFGFEECD*:8C*=<CC*AC=;53<CC</2/9>;ED3*107/3CE5;CCC/>EB5>E)9*229(1*))0>5C*7*8*0<)*1;35*,,)).).<(7(,9)-267<((
@M03506:14:000000000-AKVR1:1:1101:11774:2480 2:N:0:51
CACTTCTGGCCTACCGGGGTATCTAATCCCGTTTGCTCCCCTGGCTTTCGCGCCTCAGCGTCAATGCCGGTCCAGGATGCCGCCTTCGCCACCGGTGTTCCTCCAGATATCTACGCATTTCACCGCTACACCTGGAATTCCGCATCCCTCTCCCGCATTCAAGCCTTCCAGTATCGGACGCAGTTCCCGGGTTGAGCCCGGGGATTTCACGTTCGCCTTAGAAGGCCGCCTACGCGCCCTTTCCGCCCAGTAATTCCGAACAACGCTTGCCCCCTCTGTATTACCGCGGCTGCTGGCACAA
+
CCC@CGCAD-CCFGGG@EGGGFGGGGCCC<CFGGGGGGFGGDFGF<EFGGGDEFFGGDFCEE:7CEAEFEGGGGFF,EF<EFEGG@GGDE77FC7F=BFCFEFGG=9FAFGFFGGG7?FGFEEGGGC7@9BFC8BDDFFGGGGGGGG>8>3@C?++++4,3CCGGGG?CGF@CGGCD*=;C*1C;B,957*:BCCFG685CC8*379CCC80=C**/1)3>*:+*9>):5B5F)77>D3:;C*0*:E)*2+1*=:>C:5:>>F478;@=>*9)9**:87<<)444(3)(.(()))*0)4((
@M03506:14:000000000-AKVR1:1:1101:23125:2528 2:N:0:51
CACTTCTGGACTACCGGGGTATCTAATCCCGTTCGCTCCCCTAGCTTTCGCACCCGAGCGTCAGTGACTCCCCAGGATGTTGCCTTCGCCTTTGGTGTTCCTCCAGATCTCTACGCATTTCACCTCTCCACCTGGAATTCCACACCCTTCAGACGCCCTCAAGTCGTGCCGCCTCCAGAGTCCTTTTCCGCTTAAGCCGGAAACTGTCACATCGGACTGACACGGGCGCCTGCTGGCGCATTACGGCCAATTACTCCGGACTACCGTTGCCTCCTAAGAATGTCCGCGTCGGTTGGGTTGC
+
-ACCCCCGDCFDFGEFEGGBF@EG<FGGF?FFFGGD78CGGDEGGGCF<FDGG7F7:CEGG7E7<FCGFDFGFDFGGF@C?FFA,CFFGCCEFE@9AF@FC,9E@FE=FE<FFGG7B:+AEFDF,45:<FGG@F8?EGEE,,4>+38+63,,3,+@+6@3@?9,3+68ECE+@EGEG6,3@DGGEF9,@>*>*1;,>,:=CC*,4,=ECG+1,2**1).+**2=))08*))2*)/0(/)**2::1*:7*:<*/*2:*8D*.)/**1*)*72*//*3+,*+..)).(()-7-()(()))(((
@M03506:14:000000000-AKVR1:1:1101:15915:2538 2:N:0:51
CACTTCTGGCCTACTGGGGTATCTAATCCTGTTCGCTCCCCACGCTTTCGCTCCTCAGCGTCAGTAATGGCCCAGAGCTCCGCCTTCGCCACCTGCGTTCCCCCTGATATCTACGCATTTCACCGCTACAACAGCAATTCCCCGCCCCCCTCCCACACCCCAGCCCGGCAGCTTCGCCTGCCCGCTCCCAGTTGGGCCAGGACATTCCCCACGTGCCATACCGCCCCGCCGCCGCGCCCTCTCCCCCTTATCCTCTCCCACCACGCTCCCCCGTCCCCCCCTACCTGCTCGGCCGCCCCTC
+
-8@CCFGGC-C<8EE-<C66BFG9FFGEC9<FDGFGCECGGC@+7FF@E,B,CF8E9C,6,68BFF<CDEE<DC,@F<9@E6@C,8E<=BC:F,,,+8,,4,:CCD,AF9E:55?FC::EF9AFFE>CD,,A4A,8,5,AF,@+@==8+3+@C6,8::+CE78D*@>*4*4*4<>*1>E:C,,4:8:C52<5+++3/2;**1**+++4+;*)*:****/<CF<5))))2/)*1).9,)0120*2**/)*++******(**07)1*2*7*)*8)****()*(-(((.)0(0-(040)0)-(2
@M03506:14:000000000-AKVR1:1:1101:13557:2550 2:N:0:51
CACTTCTGGACTACCGGGGTTTCTAATCCCGTTTGCTACCCACGCTTTCGTGCCTTAGTGTCAGGAATGAGCCAGTTATCTGCCTACGCCATCGGTGTTCCTCCTAATATCTACGGATTTCACTCCTACACTAGGAATTCCAATAACCTCTCTCATCCTCTAGCTGAGCAGTTTAGATAATGTTTATTCGGTTGAGCCTAACGCTTTCACTACCCACTTACTCTGCCACCTACGCAACTCTTTACGCCCAGTAATTCCTGAGTACGCTTGGATCCTCCGTATCACCGCCGCTGCTGTCCCG
+
CCCCCGGGG<FFGGGGGGGGGGGGGGGGGGGGGGGGGGGGGGGGGFGGGGGFGGGGGGGGGGGGGGGGGGGGGGGGGGGGGGFGGGG7FGGGFFGGCEGGFFGGGGFFCAFECFGDDGFFFGGFGGGGGGGB8A@FFEGGDF,CFGGGGG?FGGGGGFFADFEEFF9DFAFGEFGF,@DFFGFFG,=DFF8EE+B,<E,4@?E63C6,@CFC,;CC>7<78;FGCCA9C7>6;*97@GFC,4CD+/*251*8@F@27?+=+)+31**.*8/)**5++,)2(/,))283(793)(2*/*))(
@M03506:14:000000000-AKVR1:1:1101:18863:2562 2:N:0:51
CACTTCTGGACTACCGTGGTTTCTAATCCCGTTTGCTCCCCTGGCCTTCGTGCCTCAGCGTCAGGAACTGTCCAGAGACCCGCCTTCGCCACTGGTCTTCCTTACGATACCTACGCATTTCACCGCTACACCGTCAATTCCATTCTCCTCTCCCGCCCTCAACCACGCCAGTGTCCACTGCAGTTTCGTATTTACGTCCCCACAGTTCACACCCCACCGACCGCTCCTCCCACTCCTCCCTCCCGCCTATCCACACCGCACACTTCCTCCAGCATCCGATTTCCCCCGTCAGCTACGCTCC
+
CCCCCF<F<-@@C<@+6;C:FFGGGFGGGCDDFGCEFG,6FD,@EGGEFFG8FDEFC,F7,B,C@FEGGGGGG9,,6,,@@FE7FCEDFF,8C<=9E,9EDF<CF,AB,+,95ABF7FCC<,FFCC>:>DGFC:+++9,CA=,84,=44E,47,++6++,,,,@+@++@CE,,57,@,@@>C,7,@E*3,43>,,*,,*4,*4*,,5B,5+4*3**/*)4271E<D>)*0)*;.)*);)****/7*:)*+0)*)*1*(/*<D)**<CFAF*)/*+<+()*,(.-,((035(,7))2))((-
@M03506:14:000000000-AKVR1:1:1101:20915:2563 2:N:0:51
CACTTCTGGACTACCGGGGTATCTAATCCCTTTCGCTCCCCACGCTTTCGAGCCTTAGTGTCAGCAACAGCCCAGTACCCTGCCTACGCCATCGGTGTTCCTCCTAATATCTACGGATTTCACCCCTACACTAGTAATTCCAGGTACCTCTACTGTGCTCTATCTGGTGAATTCGAACAATCTGCCTCCGCTTGAGACGTAGTCTTTCACTGCTCGCTTTACCTGCCTGCTACCCAACTCTTCACGCTCAGTAATTCCGTCTACACCTCGCAACCCCCGCAGCACCGGCGCCGCTTGCTCG
+
-6-@,,,<<CCCFCE:+@6C,CCG<9FFCF866@,B,,@<F@FCCC:CE7,CF7F<FCE,CC6@CFEFCCF,BA8F<F,CCFFG=EFE=FEGG:7C:?:,@E<==5?FF,A?9,++4FBF9FF?<=C7FE@FA,,9CEF9E9C8=DDGG99EFD=,7ECF=E,=,=3,,,,,3DEFD?>,,,77,>=,8+++++4<,5*13**@7,,@,5=29=9*3*/;8@*,*;**,2)=+))0596ACC:+9,A:C**1+++;+66+)0)13*9)/)1))/0*2(0*((((..()()-(.((17746(
@M03506:14:000000000-AKVR1:1:1101:19687:2582 2:N:0:51
CACTTCTGGACTACCGGGGTATCTAATCCCGTTTGCTCCCCTGACCTTCGTGCCTCAGCGTCAGGAACTGTCCAGAGACCCGCCTTCGCCACTGGTCTTCCTTACGATATCTACGCATTTCACCGCTACACCGTAAATTCCAGTCTCCTCTCCAGTCCTCAAGCACGGCAGTATCGAATGCAGTTTCGGAGTTAAGCTCCGAGATTTCACACCCGACTTACCGCGCCGCCTACGCACCCTTTACGCCCAATGAATCCGCGCACCGCTTTACACCTCCTCATTACCTCGGCCGCAGCGCCCC
+
CCCCCGGGGGGGGGGGGGGGGGGGGGGGGGGGGGGGDGGGGGGGGGGGGGGGGGGGGGGGGGGGGGGGGGGGGGGFGGGGGGGGGGGGEGGGGFFFGGGGGFGDGGFCGGGGFGGGGGGGGGGGGEECGGGGDF7E7E;FECBDE@DDEF;@DGG=BDGGA?EF,6>E6CBF;3@E68CCFFGDGC,A8C8CGF9<@,5<;7>8*=:CCC+0C)*5))),4**>/))):>.*0)8*,9)/*<0C5785*28<64*29(/27))))2*0*/*/9528*()+)6))).5)-5:9@(())),((
@M03506:14:000000000-AKVR1:1:1101:17658:2589 2:N:0:51
CACTTCTGGACTACAGGGGTTTCTAATCCCGTTTGCTCCCCTAGCTTTCGCTCCTCAGCGTCAGAACAACCCCAGATGATCGCCTTCGCCACTGGTGTTCCTCCCAATATCTGCGCATTTCACCGCTACACTGGGAATTCCACTCGCCTCTCCCGGCCTCAAGCAAAGCAGTTTGGACGGCAGTTCCCCGGTTAAGCCGAGGGATTTCACCATCCACTTGCCACGCCGCCTACGCGCCCTTTACGCCCAAGAATTCCGAATAACGATGGCCCCCCCCGTACTACCGCCGCGGCTGGCACAG
+
CCCCCFGGGFEEFFGFGGG@FGGEEFGFFGGGGCGGGGGFGGGFGGGGCC7@<CCFGGGGGGCGFCGFFGGEGGG,CFFGA@FGD:FDGEGGGGFGGGGF9FFGGGGGDFGEG9:FGEF,?<FGGDEGGGGGFEEG,AFFGCFFGGGGGG8F8F8>CE+6>FFGGCEGF?BFGAD>?FGD+@@B9CF,@C*4CGFGCFC*848;<,=@CD*;+**<CCAFGCC9CD)):7<CG575(9BC*<:>9CC5***)07C>::**0<FFD1*)*)207)*:*47:(,-).-(),0(-)-,9)5>((
@M03506:14:000000000-AKVR1:1:1101:12812:2605 2:N:0:51
CACTTCTGGACTACTGGGGTTTCTAATCCTGTTTGCTCCCCACGCTTTCGCACCTCAGCGTCAGTACCGGGCCAGTGAGCCGCCTTCGCCACTGGTGTTCTTGCGAATATCTACGAATTTCACCTCTACACTCGCAGTTCCACTCACCTCTCCCGGACTCGAGCTTCCCAGTATCGAAGGCAGTTCTGGAGTTGAGCTCCAGGATTTCACCCCCGACTTAAAAAGCCGCCTACGTTCGCTTTACGCCCAGCGCTTCCGCGCAACGCTAGCCCACCTCGTATTACCCCGGCCGCTGGCCCGG
+
CCCCCGGGG-FGGGGGGGDGGGGGGGGGGGGFGGGGGGGGGGGGGGGGGGGGGGGFGGGGGGGGGGGGGGGGGGFGGFGGGGGGEGGGGGGGGGCGGGGFGFGG@EGGGGGGGGGGCGGGGGGGGGGGGGGGGCGGEFABFGGFFGGGF@DECFGGGGCFCF8C889,@;BD,@FC5C>8BFCDFF7DG,,D8DECCEFGGGGF6@9,:C:DCCC*:)8CD+2<>G5BDDDDF>A435;8@CCGDGC@*2*.)8*/93*2))0958C:C7<?4/*;/451,,)66(()()((),(18)(-(
@M03506:14:000000000-AKVR1:1:1101:13321:2617 2:N:0:51
CACTTCTGGACTACCGGGGTTTCTAATCCTGTTTGCTCCCCACGCCTTCGTGCCTCAGTGTCAGTGCTGGTCCAGGTAGCCGCCTTCGCCACTGGTGTTCCTCCCGATCTCTACGCATTTCACTGCTACACCGGGAATTCCACTACCCTCTACCGCACTCTAGCTTTCCAGTATCCACTGCCATTCCCAGGTTGAGCCCAGGGATTTCACAACGGACTTAAAAAACCACCTACGCACCCTTTACGCCCAGTAATCCCGAGTACCGCCTGCACCCTTCGTCTTACCGCGGCTGCGCGCCCGA
+
CCCCCGGGG9FGGGGGGGGGGGGGGGGGGGGGGGGGCFGGGGGGGGGGFFGGGGFFDEEFGGGGGGGGGGGGGGGGGGGGGGGGGGGEGGGDF?@FFGGGGGGGGGFCF?FGGGGGGGGGGGGCFFCFGDGGEGGDCGGGGGFGGGFGGGGGFGGDGEGGG9EGDD,EECCFFEGGGGFDDFFGFCFGCFGGFEFGGFE7EFEED6CG7FDCCD=*C<ACDF8E<DDFGGFFC3>3;3>*==+;*ACEE>8F*/*27:D:<4*27**0*)0/<9@6F:5*3-)60-,)(70()((/8),,,
@M03506:14:000000000-AKVR1:1:1101:18306:2629 2:N:0:51
CACTTCTGGACTACAGGGGTATCTAATCCCGTTTGCTCCCCTGACCTTCGTGCCTCAGCGTCAGGAACTGTCCAGAGACCCGCCTTCGCCACTGGTCTTCCTTACGATATCTACGCATTTCACCGCTACACCGTAAATTCCAGTCTCCTCTCCAGTCCTCAAGCACGGCAGTATCGAATGCAGTTTCGGAGTTAAGCTCCGAGATTTCACACCCGACTTACCGCGCCGCCTACGCACCCTTTACGCCCAATTAATCCGAACAACGCTTGAGACCCCTGTATTCCCGCGGTTGCCGGCAGAG
+
CCCCCGGGGGGGGGGGGGGGGGGGGGGGGGGGGGGGGGGGGGGGGGGGGGGGGGGGGCFGGGGGGGGGGGGGGGGGGGGGGGGGGGGGDGGGGGGGGGGGGGGFGGFGGGGGGGGDGGGGGGFGCGGDGGGGGDFGGGFCGGGGGGGGGGGGFGGGGGGGGGGG8D6BEGGGGFGC?8?:B;FFGGGGGG7EGFGFCFGGGDGDFFGFFC9;EGG5C)87CFDEGCB3*:ACC:>*:<>AE67C*:EFE*2**/:CF;DC:D4C)*17A>C)***22()+)))),(-7(.-(.)-)8)(((
@M03506:14:000000000-AKVR1:1:1101:15139:2642 2:N:0:51
CACTTCTGGACTACCGGGGTTTCTAATCCTGTTTGCTCCCCTAGCTTTCGTGCCTCAGTGTCAGGTGTTGTCCAGGGACTCGCCTTCGCCACTGGTGTTCCTCTCGATATCTACGCATTTCACTGCTACACCGAGAATTCCAGTCCCCCCTCCAACCCTCCAAGCAGAATAGTATTCAATGCCTTTTCCGGGTTAAGCCCGGCGATTTCCCATCAAACTTACCCCGCCACCTACGCACCCTTCACGCCCAGTCAATCCGAACAACCCCCCGGACCTCTGTACTACCGCTGCCTCTTGACAC
+
CCCCCGGGGEGGGGGGGGGGFGGGGGGGGGGEGGGGDGGGGGGGGGGGGGGFGGEFGGGGGGGGGGGGGGGGGGGGGFGGGGGGGGGGGGGGGGGGGGGGG<FFGGFGGGGGGGGGGDGGGGGGFGFCFFGCCCGGGFGGFDGGGDD?EG7EGGGGCC?EEF?CFG8EGGFGGCFA,;CA,8EGEEEFFG>C3@>A7EGGG4**4/7=C+;?,2A,:88FGFF?8):5=7:F4A3C()7E5?*7C**5CC@:*/*0;735)))*18:):)1)0>8*<))0)))-676>6)1(/)(2**.))
@M03506:14:000000000-AKVR1:1:1101:10849:2703 2:N:0:51
CACTTCTGGACTACCGGGGTTTCTAATCCTGTTCGCTCCCCACGCTTTCGCGTCTCAGCGTCAGTACCGTCCCAGAGAGCCGCCTTCGCCACGGGTGTTCTTCCCGATATCTGCGCATTTCACCGCTACACCGGGAATTCCACTCTCCTCTTCCGGACTCTAGCTACACGGTTTCCACCGACGGCTCGAGGTTGAGCCTCGAGTTTTCACAGCGGACCTGTGAAGCCGCCTACCCGCTCTTTACGCCCAATAATTCCGAACAACGCTACCCCCCCTCGTATTACCGCGGCTGCTGGCACGA
+
CCCCCGGGGGGGGGFGGGGGGGGGGGGGGGFGGGGGEGCGGGGGGGGGGGGGGGGGGGGGGGGGGGGGGGGGGGG8FGGGGGGGGGGGGGGGGGGGGGGGGGGGGGGGGGGGGGGCFGGGGFGFGGGGGGGGG>F>FGGGGGGGGGGGGGGGAFGC5CGGGGFFFFGGGGGGDEGG7,=CGGG*C*:CE7BGGGC@>25:E<8EEFGGG>7::D:89D56>**<DGF):9>7C)8<93>F@9:>75C>CF866@;>C2**.)89DD8B5?<757*/;1)/(,)6)(()()((),3*<><1(
@M03506:14:000000000-AKVR1:1:1101:22176:2715 2:N:0:51
CACTTCTGGACTACCGGGGTTTCTAATCCTGTTTGCTCCCCACGCCTTCGCGCCTCAGCGTCAGTCTCGGTCCAGAGCGCCGCCTTCGCCACCGGTGTTCTTCCCAATATCTACGAATTTCACCTCTACACTGGGAATTCCACTCACCTCTCCCGTACTCGAGCCTGACAGTTTCAAAGGCAATTCCGGAGTTGAGCTCCGGGCTTTCATCCCTGACTCGACAGGCCGCCTGCGCGCGCTTTACCCCCATCATTCCCGAACCTCCCCACCCCCCCTCGTTCTACCGTCGCTCCTGCTCCGG
+
CCCCCEFGGCFGGGGGGGGFGGGGGGGGGGGFGGGGGGGGGGGGGGGGGFGGGGBFGFGGGEGGGGFGFGGGGEFFC@E7@FGEFEFGGDGG?:@8F8CFFGGGGGGGFGGGGGGG?FFCFFGGFGE9EFCAF8D<,8AAFFG;E88DFG9DF,=EE:>DEC8E:,,7@6:7@:EFF;9,>DF8@>FGG78C?DCF:,54*)*8C,<C++3;*6+**0+*/)/*/>)0=D>C5)))-7./***2*<*55**/*7:*91*5)))2*2*0*77)7/*/*-7*(-)).(-),0203.)*)*.,(
@M03506:14:000000000-AKVR1:1:1101:15460:2724 2:N:0:51
CACTTCTGGACTACCGGGGTTTCTAATCCTGTTTGCTACCCACGCTTTCGCGCCTCAGCGTCAGTCTCGGTCCAGAGCGCCGCCTTCGCCACCGGCGTTCTTCCCAATATCTACGAATTTCACCTCTACACTGGGAATTCCACGCTCCTCTCCCGATCTCTAGTCCCGCCGTTTCGAGCGCAGTTCCCAGGTCGAGCCCCGGACTTTCACCCCACCCTTATCAAACCACCTACGCGCCCTTTCCCCCCCGTGCTTCCGGACAACCGCTCCACCCCCCGCATTACCGCGGCTGCTGGCCAGG
+
CCCCCGGGGCFGGG@FGDGFGEFAFGGGGGGGGGGGGGGG8FFEGGGGGCFGGGFGGFGGFEFGEFEGF@C:FFF,=<CEDGG@==F<C@FGF7:+4CFGEGGG,,==FA<<EFG7=EFAF9F?>FFDFGGCGGGGGD8FFGGCECEB38DF:C8+C>DDGA97@DFCE8>F>FF>*<==CCGE?GFF+88B+*=*8C@EC:*2/<9<0:0*:CGG<C47:?70:6:):5:+95576)0:0<****20/**.)7:F*()*0<5C***)*)*809:CE()*-2).-(-)(0,(),3*)).((
@M03506:14:000000000-AKVR1:1:1101:14706:2725 2:N:0:51
CACTTCTGGACTACCGGGGTTTCTAATCCCGTTTGCTCCCCTGGCCTTCGTGCCTCAGTGTCAGGAACTGTCCAGAGACCCGCCTTCGCCACTGGTCTTCCTTACGATCTCTACGCATTTCACTGCTACACCGTAGATTCCAGTCTCCTCTCCAGTCCTCAAGCACGGCAGTATCGAATGCAGTTTCGGAGTTAAGCTCCGAAATTTCACACCCGACTTACCGCGCCACCTACGCACCCTTCACGCCCAATGAATCCGAACAACGCCTGAGACCTCCGTATTACCGCGGCCGCTGGCCCCG
+
CCCCCGGGGCFGGGGGGGGGGGGGGGGGGGGGGGGGAFGEGGGGGGGGGFGGGGGGFGGGGGGGGGGGGGGGGGGGGGGGGGGGGGGGGGDGGGGGGGGGGGGGGGFFGFGFGGGGGDGGGGGGGGGGGGGGGGGGGGGDGDGGGGGGGGGGEFGGGGGFGGGC?FG+6=@FDEG+AFGDGGGEECGGEEEGGGGCGAC<C*C*DCGCCE+AECE5)/8@FD5EDD53=DF?8)8*28DC?*;C<E*85/;7442?F1**.8FD)81>C4***1++*-0*,,-)-(-)4)(()4617)(-(
@M03506:14:000000000-AKVR1:1:1101:16536:2731 2:N:0:51
CACTTCTGGACTACCGGGGTATCTAATCCGGTTCGCTCCCCACGCTTTCGCGTCTCAGCGTCAGGAAAGGCCCAGAGAGCCGCCTTCGCCACTGGTGTTCCTCCCGATATCTACGCATATCACCACTACACCGGGAATTCCACTCTCCTCTACCTCCCTCAAGTCTGCCAGTATCCAAGGACCTCTCCCAGTTGAGCCGGGAGCTTTCACCCTGAACTTAACAGACCGCCTGCACGCCCTTTACGCCCAGTAACTCCGGACAACGCTTGCCACCTACGTCTAACCGTGGCGTCTGGTACGG
+
CCCCCGGGGGGGGGGGGGGGGGGGGGGGGGGGGGGGGGGGGGGGGGGGGGGGGGGGGGGGGGGGGGGGGGGFFGGGGGGGGGGGGGGGGGGGGGGDBGGGGGGGGGGGGGFGCA@FGCGGGGCDGGGDFGGFGGGG@FDGGEDF<BGGGGGDGGEDFE6DCGF:;73DFEFFGD>CFFG;FGGGGGGGGFGGGGGFGGEG=DECFGF7+CF4:D6CGGAEDFGF*/>BCD3**.97(90:86?F3=EE5C87=**26:<1)).95?8)2<GF4C*0+30*.(.64,,)(),(0((0**),(
@M03506:14:000000000-AKVR1:1:1101:20675:2784 2:N:0:51
CACTTCTGGACTACCGGGGTATCTAATCCCGTTTGCTCCCCTGGCTTTCGCTCCTCAGCGTCAATGCCGGTCCAGGATGCCGCCTTCGCCACCGGTGTTCCTCCAGATATCTACGCATTTCACCGCTACACCTGGAATTCCGCATCCCTCTCCCGGATTACAGCCATCCAGTATCAGCCGCAGTTCCCCGGTCAAGCCGAGGGATTTCACGTCTGACTTAGTTGGCCGCCTACGACCCCTTTACGCCCCGCAATTCCCACCCACGCCTCCCCCCCCCGTCTTACCCCGCCTGCTGCCCCGC
+
-@CCCFGGGFGGGGGGE6+@;<FGGAFGEEECEECFDEGFFFGGGGGGGGGDCGGGG8FECFEECFFFCEF+@FGGGFDFCGEEGFF<:C:FF7+CFFGGF9EEFF9FFBFE<FD7FEGGEAFFDGBFFFCGF,A<DDDFFCB@=CD@EG8=>,=@+C+,,,,3+:E>:8,7@<>;2,@?@;EE,DFGGGG1*4,5,7:*3)5*3*++4@/2=**>C+11+33CD465:5<CF3))(1)**<:>*::>5**57)*2*)0*0..*1:8)/7DBE)CC>()21-))5(45(7(()(,077:0(
@M03506:14:000000000-AKVR1:1:1101:14036:2819 2:N:0:51
CACTTCTGGACTACAAGGGTATCTAATCCCGTTTGCTCCCCTGGCTTTCGCGCCTCAGCGTCAATGCCGGTCCAGGATGCCGCCTTCGCCACCGGTGTTCCTCCAGATATCTACGCATTTCACCGCTACACCTGGAATTCCGCATCCCTCTCCCGGATTCAAGCCTTCCAGTATCGGACGCAGTCCCCGGGTTGCGCCCGGGGATTTCACGTTCGACTTAGAAGGCCGCCTACGCGCCCTTTCCGCCCAGTCATTCCGACCAACGCCTGCTCCCTCTGGCTTAGCGCGTCTGCTGCCTCAC
+
CCCCCGGGG-FFGGGGGGGGGGGGGGGGGGGGGGGGGGGGGGDDGGGGGGGGGGEGGFGGGGGCAEFGG@FGGGGGEFEFGEGGGGGGGGGGGGDFBFCGGFGGGC9E?EFFGGGGGGGFGGGGDGEGGGGGGFF<FAFGGGGEDEDFEFFGGGG88>6ECAFFGGADDF9FF7D578E5EEEC,6DFDE*4*/,4*7:C8)?**2+9175*2>5*9*)3:**+1>@:=97:C>B5633*;70:5=C:/*2**/0::0**0).1***7/5*9:C*A*)/+4())).371<134))*8*.(,
@M03506:14:000000000-AKVR1:1:1101:16516:2824 2:N:0:51
CACTTCTGGACTACAGGGGTATCTAATCCCGTTTGCTCCCCTGACCTTCGTGCCTCAGCGTCAGGAACTGTCCAGAGACCCGCCTTCGCCACTGGTCTTCCTTACGATATCTACGCATTTCACCGCTACACCGTAAATTCCAGTCTCCTCTCCAGTCCTCAAGCACGGCAGTATCGAATGCAGTTTCGGCGTTAAGCTCCGAGCTTTCACACCCGACTTACCGCGCCGCCTACGCACCCTTTACGCCCCATGAACCCGCACAACGCCTGCGCCCTCTGTATCACCGCGGCTGCTGCCCCAG
+
CCCCCGGGGGGGGGGGGGGGGGGGFGGGGGGGGGGGFGFGGG@EFGGGGGGGGGFGGGGGGEGGGGGGGGFGGEGGGCFFGEGGGGGGGFGGGGGGGGGGGGGGGG@FGEGF9<@FC@CFCFGGGGECGGFFG,4@=?FBEFFGGG9,>@>8=;,7EDAEF8>?8?>EEGGGFDCC6,@D;3@@F9CE6+4C@CC39EC9E**1:C:CFGGGGDECD<51849>5>:558D*C>B*4/78;77CCE5)*;*7497>93)75747)2*78)7)052**.97:)6:(49763(4@?4*))-,-
@M03506:14:000000000-AKVR1:1:1101:7127:2858 2:N:0:51
CACTTCTGGACTACCCGGGTATCTAATCCTGTTTGCTCCCCACGCTTTCGCACCTCCGCGTCAGTACCGGGCCAGTGAGCCGCCTTCGCCACTGGTGTTCTTGCGAATATCTACGAATTTCACCTCTACACTCGCAGTTCCACTCACCTCTCCCGGACTCGAGCTTCTCAGTATCAAAGGCAGTTCTGGAGTTGAGCTCCAGGATTTCACCCCGGCCTTAAAAAGCCGCCTACGTGCGCTTTACGCCCAGTGCTTCCGAGCACCGCTGGCCCCCTTCGTATTACCGCGGCTGCTGGCAACC
+
CCCCCGGGGGGGGGGGGGGGGGGGGGGGGGGGGGGGGGGGGGGGGGGGGGGGGGDG,@EEFEGGGGGGGGGGGGGDC?FCGD>FGGGGGGGGGGGCFGGFGGGFFGGGGGGGFGGFGDGFFG<FGGGGGGGAFFGGGGGGGGGGGFFGFG@8EGD>EEGGG?C>*DD,@FGGFFGACCFGGFGGCEFGG9,?DFFFG7FCFCEF8CFFGG8?C)=*)*82C+;+8C;>C<ADC@F::)75C5**/2*.2C84*97704**)0.9>E8BC3*0)/22*()*(.4:412)(0((7:7*5.5(.
@M03506:14:000000000-AKVR1:1:1101:22070:2877 2:N:0:51
CACTTCTGGACTACCAGGGTATCTAATCCCGTTTGCTCCCCTGGCCTTCGTGCCTCAGCGTCAGGAACTGTCCAGAGACCCGCCTTCGCCACTGGTCTTCCTTACGATATCTACGCATTTCACCGCTACACCGTAAATTCCAGTCTCCTCTCCAGTCCTCAAGCACGGCAGTATCGAATGCAGTTTCGGCGTTAAGCTCCGAGATTTCACACCCCACTTACCGCGCCGCCTACGCACCCTCTCTCCCCATGGTATCCGAACAACGCTCACGTCTCCTCTATTCTCGTGGCTCCGTGCACTC
+
CCCCCEED9FFFGGGGGGEFGGGGCFFEFGGFDD7FEFGGFFGGGGGFG8,CF@6C<CF@FGECDFGFFDFGGDE<EGGDF:FG@FE@FG=FG8EFGGGF9FAEC,,B,@FGGG,@B@EEFDBG@FFGGGGG@FF@+?EFFFGEGA@EFEEFFCFDF?EE98DF8=6+@C==F,@=+668,,,7@5=EE+*@BC8,@9,71*4;;=:,,=@F57*4?C4,+2**)2=5=C>5D3>D93>C*****2*<F*0.***0:(*/)8)*)**)*1*))*2+0(*+).)).((.(0.)0,(/))))(
@M03506:14:000000000-AKVR1:1:1101:23820:2951 2:N:0:51
CACTTCTGGACTACTGGGGTTTCTAATCCCGTTCGCTCCCCACGCTTTCGTGCCTTAGTGTCAGCAACAGCCCAGTACCCTGCCTACGCCATCTGTGTTCCTCCTAATATCTACGGATTTCACTCCTACACTAAGAATTCCAGGTACCTCTACTGTGCTCTAGCTGGTGAGTTCGAACAATGTTCCTCCGGTTGTGCCGGAGTCTTTCACTGCTCGCTTTACCTGCCACCTACGCAACTCTTTACGCCCAGTAATTCCGGTTAACTCTCGTCTTACCCGTATTCCCGCTGCCTCCGCCACG
+
CCCCCD<C96-F8C9C9@:@BCFCFGGFGGGEGF;CFGGGGGGGGGGFGGGFEGGAEG6EFE@FGGGGGCAFGFCFGGFGG<DFGCGCCFEEF,,:,<CF<E?9F@EFGFGFFGFGGGDFCAFGFGGG?,AE4,9AFDF;FAF,DEA,>,>DAD,DA8>;D=@DEFFG,7DBA93>,@EG9,76E,,7,@+@C@+3,<+++353DC<2<;FFFC3*;CFC++=,*96;67A=4)0*()),5:++=*/8**/;A6:+:.*2.2.+:++10)*)0*+03,.A9(())413(0(4*5(9))(((
@M03506:14:000000000-AKVR1:1:1101:6648:2953 2:N:0:51
CACTTCTGGACTACTGGGGTATCTAATCCCGTTTGCTCCCCTGGCTTTCGCTCCTCAGTGTCAGTAGTGGTCCAGGATGCCGCCTTCGCCACCGGTGTTCCTCCAGATATCTACGCATTTCACCGCTACACCTGGCATTCCGCATCCCTCTCCCACACTCAAGCCATCCAGTATCAGCCGCAGTTCCCCGGTTACGCCGAGGCACTTCACGTCTGCCTTGCCTGTCCACCTCCGCCCCCCTTACGCCCCCTCATTCCTACCACGCCTTTCCCCCCCCGCCTCTGCTCTGTCTCCGCGCCGG
+
CCCC?FGGGFGGGGGGFGGGGGGFGGGGFGDGGGFGGGGGGGDFGGDGGEFCFCFF@EEFFGFG@AAECGGFGCF?<EFGCCGGGFFDGC@FGEGG:FGGGCFGGE9F9FFGFFGE+?+CFGGGGG76:=FG,=:,,9,EA8C76CBDGCF8>E8FCC=F,1@DF8>FG,@F,67>E,=8C+7C7D,9@:@G*34@E***1:**,409,;<C=8/+2*A+*2@+2;;FF4)*9))*.:>*:CC0*/20**/))/0*2)*+8))*)**)+/7=:DEED()23,().))*)*.)*)(*)044(
@M03506:14:000000000-AKVR1:1:1101:15655:2956 2:N:0:51
CACTTCTGGACTACCCGGGTTTCTAATCCCGTTTGCTCCCCTGACCTTCGTGCCTCAGCGTCAGGAACTGTCCAGAGACCCGCCTTCGCCACCGGTGTTCTTCCCAATATCTACGAATTTCACCTCTACACTGGGAATTCCACTCTCCTCTCCCGAACTCAAGCCACCCCGTCCCAAGTGCAATTCCCAGGTTGAGCCTGGGGCTTTCACACCTGACAAAGGCGGCCGCCTACGCGCCCTTTACGCCCAGCAATTCCGAACAACGCTACCCCCCTCCGTATTACCCCGCCTGCCGGCCCCC
+
CCCCCGGGG-CFGGDGGGGGGGGGGGGGEGFFFDFG9FGDGGCFGGGGGCGGGGCGGGGGGGGGGGGGGGGGGGGFGGGGFFFF:F<FCFDCFDG>CFCEGAFAFFCGGGGFEDGDGF<EFGGGAFFGF;BF@8E<=@DEECE>EEDFCGGGCFCEEEGG9E=ED88==?E>8>EBCCG7;,=>5>=CFEGF,3>DDFFC>75?4,,<,5=0;*>@FDFFFC4E)CADG<3**.;)(758*<7CC55>CC*))*2*:095;@?F78*)*85>BDC5;27*2()-6((0(7(,7(()0)4(-
@M03506:14:000000000-AKVR1:1:1101:11875:2969 2:N:0:51
CACTTCTGGACTACCCGGGTTTCTAATCCTGTTTGCTCCCCTAGCTTTCGTGCCTCAGCGTCAGACTCTGTCCAGGTAGCCGCCTTCGCCACCGGTGTTCCTCCTGATATCTACGCATTTCACCGCTACACCAGGAATTCCGTTACCCCCTCCAGAACTCTAGTTCGTCAGTATTGGATGCAGGCTATGGGTTGAGCCCATAGTTTTCACATCCAACTTAGCGAACCGCCTACGCACCCTTTACGCCCAGTAATCCCGAACAACGCTTGCCCCCCCCGTATTCCCCCGGCTGCTGGCACGG
+
CCCCCGGGG-EFGGGGGGGEGGGGGGGGGGGGGGGGGGGGEGGGGGGGGGEFDFFFGGGGGGGGGGFGGGDFGGGGGGGGGGGGGGGGGGGGGGGGGGGGGGGGGGGGGGGFGGGGGGGGGDGGGGEGGGGGGGEG,=FFFGGGGGGGGGC@EGDGGGFGGGFFGGGGGGGGGGGAEFFCFCAGDCGFGFGCEC6CEGCFFGGEFFGD,B@+49CFGGF,=>CCDGF45DFGCBEG9CEGC6;C<CEE5CG?41*261**08@FCEG:83>6@DGCE45*(5)5<(()-732B)5CE5)(,
@M03506:14:000000000-AKVR1:1:1101:14196:2989 2:N:0:51
CACTTCTGGACTACAGGGGTTTCTAATCCCGTTTGCTCCCCTAGCTTTCGCTCCTCAGCGTCAGAACAACCCCAGATGATCGCCTTCGCCACTGGTGTTCCTCCCGCTATCTACGCATTTCACCGCTACACCGGGAATTCCATCATCCTCTGCTTCCCTCAAGAATTAGAGTATCCGAGCCGGTCCCTCCGTTGAGCCGAGGTCTTTCAACACGGACTCCTCATCCCGCCTCCCATCGCTTTACCCCCAATAATCCCGAACAACGCGCCCCCCCCGCGTACTCACCCCGCTCTTCGACCAC
+
C@@CCGGGG9@FFGFFEFG,:CFFCFFGGD@EFFEGFFGFFGCFFAE9,@CFGG8ECFFEGGGDFFGGGGGGGG7,CF,CFGGEEGG7BE,FFFGF=9BFFGGGEG+@FEGFFFCGE7CEA,CE=FG7F=F<7:+@BF8,7@CD8FBC9>;E,@@,>8,=,@@=E,@,==DD,7;EC>1@>>**5>DCF*>:,=E,,,4**1;<,B?,48CD5/==5).=**+1;F:):5)1*)2+(*0****0*<*5***)/**24(/*)))11:*)*77)0):2*,0*-34)(.,0,5690.)*))-(,
@M03506:14:000000000-AKVR1:1:1101:17751:3013 2:N:0:51
CACTTCTGGACTACCGGGGTTTCTAATCCTGTTTGATCCCCACGCTGTCGTGCATGAGCGTCAGTTTCGGGCCAGTGAGCCGCCTTCGCCACCGGTGTTCTTCCCAATATCTACGAATTTCACCTCTACACTGGGAATTCCACTCACCTCTCCCGTACTCAAGCCACTCAGTCTCAAAGGCAATTCCAGAGTTGAGCTCTGGGCTTTCACCCCTGACTTGAGAAGCCCCCTGCGCACGCTTTACGCCCAGTCATGCCGAACCACGCTAACCCCCTCCGTATTACCCCGGCTGCGGCCCCGC
+
CCCCCGGGGGGGGGGGGGGGGGGGGGGGGGGGGGGGGGGGGGGGGGGGGGGGGGGGGFGGGGDGGGGGDGGGGGCFFFCGGGGGGDGGGGGGGGGGGGGGGGGGGGFGGGGGGGGGGGGGGGGGGGGGGGGGGG,AFGGGGGGGGFFGGGGFGFGGGCDCADFEDDC,3@EFFAFG,3=DGGF8@;F;ED8DF,>CF,2=ECCDCFFC?FFGDGG6CGFEC4*48*))/:;5C35)6<>*=111*/:7:*3/7@**>(/5;)8C3ED)*0108C2**(7/3()).,(0,>((7(().)-,(
@M03506:14:000000000-AKVR1:1:1101:9080:3014 2:N:0:51
CACTTCTGGACTACCGGGGTATCTAATCCTGTTTGCTCACCTAGCTTTCTTCCCTCAGCGTCAGTTGTGATCCAGCGAGCCGCTTTCGCCTCGGATGTTCCTGCGGATATCTACGCATTTCACCGCTACACCCGCAATTCCACTCGCCTATCTCACAATCTAGCACGGCAGCTTCGACAGCAGCCTCTGAATCAAGCCCAGAGAGTTCACTCACGCCTTACCACACCGCCTTCGGACCCTTTCCGCCCAGTAATTGCCAGCCACGCTGTCCCCCATCGTATTACCTCAGCCGCTGGCCCGT
+
@,AC<CFD9;;6C-,@++@@CDFCC,6<CC,CC<FFE@C;CCE,6C,E9,6,<6C<EDFC@,,BCEDF,<FE,C,F:F:C7+@FGCFDC:FGGF+,@EG,<FFCGC+>+:,@<?DFEC4AA9FF@77F+?E,CB:++CFF9DFC,@8+8+3=E=,3,,6,@C,@,<:@+***45@*@***28>FF,<,,2,2,22,14:,=D=,*419,+8C663/7*0<4*++1*8:CD:**))*()0*2+2:*:8<28C*01>*2)208)057?*.*/96;<***,0*(3).6)7F?F(()3>)8)8,(
@M03506:14:000000000-AKVR1:1:1101:12005:3059 2:N:0:51
CACTTCTGGACTACTGGGGTTTCTAATCCCGTTTGCTCCCCTGGCCTTCGTGCCTCAGTGTCAGGAACTGTCCAGAGACCCGCCTTCGCCACTGGTCTTCCTTACGATATCTACGCATTTCACTGCTACACCGTAAATTCCAGTCTCCTCTCCAGTCCTCGAGCACGGCAGTATCGCATGCAGTTTCGGAGTTAAGCCCCGAAATTTCACACCCGACTTACCGCGCCACCTCCGCACCCTTTACGCCCAATGAATCCGAACAACCCCCGCGCCCCCCTTATTACCGCGGCCGCGGCCCACG
+
CCCCCGGGG-FGGGGGGGGGGGGGGGGGGGGGGGGGGGGGGGGGGGGGGGGGGGGGGGGGGGGGGGGGGGGGGGGGGGGGGGGGGGGGGGGGGCFEFGGGGGGGGGGGGGGGGGGGGGGGGGGGGGGGGGGGGFF@FGDFEGGGGGGGGGGGGGGGGDFGGGG63DCGDGGGFGGD+@EGGGGGGGGE6BEGC:CFF,DEGGG8CFFFFGCFG>ECCD>FCFCE):>BEG4*;8B<9GE*@<+;35EF=*29=FFGG>D=D>)***/0*)))07/:*()25))-4((86)(45(()0)--(
@M03506:14:000000000-AKVR1:1:1101:25335:3077 2:N:0:51
CACTTCTGGACTACCGGGGTTTCTAATCCTGTTTGCTCCCCACGCTTTCGCGCCTCAGCGTCAGTAACGGGCCAGTGACTCGCCTTCGCCACTGGTGTTCCTCAGAATATCCACGAATTTCACCTCTACACCGGGACTTCCACTCCCCTCTCCCGTACTCAAGATCTTCAGTATCGAATGCTGTTTCTAGGTTAAGCCCTGGGCTTTCACCTCTGACTTAACTATCCGCCTACGCGCCCTTCCCGCCCAATACATCCGAGCAACGCTCCCCACCTCTGACGTCCCCCGGCGGCTGGCCCGG
+
CCCCCGGGGGGGGGGGGGDEE@FFGGGGC,E@FFGGDF,CF,68C@@FGE7@7C,CFFCGG7FC,CFG:B@@FGG8EF,<EFGG:FGGG:FFEFGG@EBC,?5,,,9CBFG,FCC+@AC5E<EC,AAFFGF8++3=83CCEDADG?,@8>8DG,6@+;E@7<D,5,,37DC9,=>*4,2@>,2E3,77,,9,?,629<*1=7CEGF64::70=*:,+++41;+=+125C/)153./,2:38****//8:**))***04**0)02)5/0*)/))12/+)*3(-((-((0()((0(-55)(-(
@M03506:14:000000000-AKVR1:1:1101:14127:3093 2:N:0:51
CACTTCTGGACTACCGGGGTTTCTAATCCCGTTCGCTCCCCTGGCTTTCGCACCTCAGCGTCAGTCACTCGCCAGGACACTGCCTTCGCCTTCGGTGTTCCTCCGGATCTCTACGCATTTCACCACTCCACCCGGAATTCCGTGTCCCTCTCGAGTCCTCAAGTCCTACCGTCTTTCGTATCCTCGGGTAGTTAAGCCACCCGCTGTCACACAAAACGTGTCGGACCGCCTGCATGCCCTTTACGCCAAGTAACTCCGGCCAACGCTCGCCCCCTACGTATTACCGCGGCTGCTGGCACGC
+
CCCCCGGGGEGGGGGGGGGGGGGGGGGGGGGGGGGGGGGGGGGGGGGGGGGGGGGGGGGGGGGGGGDGGGGGGGGGGGGGGGGGGGGGGGGGGGGGGGGGGGGGGGCFGFGGGGGGGGGGGGGGGGGFGFGCFGGGGGGGGGGFGGGGGGFFGGGGGFCFGGFGGGFGGGGCEGCFGGGGGGF;<EGGFEGCFGGGGF=6FDCGGGED@FFGE<F5>DFECFGGCDF:E55E>4=D>C:FGG*;*1C)//:*9@0:*()*)07DCG:.27>>D9/1A-7+-(65<1(),)39@),9>)51,
@M03506:14:000000000-AKVR1:1:1101:21286:3113 2:N:0:51
CACTTCTGGACTACCGGGGTTTCTAATCCTGTTTGATCCCCACGCTGTCGCGCCTGAGCGTCAGAAACGGGCCAGTGAGCCGCCTTCGCCACCGGTGTTCTTCCCAATATCTACGAATTTCACCTCTACACTGGGAATTCCACTCACCTCTCCCGTACTCGAGCCTGACAGTTTCAAAGGCAATTCCGGAGGTGAGCTCCGGGCTTTCACCCCTGACTTGAAAGGCCGCCTGCCCGCGCTTTACCCCCAGCAATTCCGAACAACGCCCGCCCCCCGCGTATTGCCCCGGCTCCCGGCCAGA
+
CCCCCGGGGGGGGGGGGGGGGGGGGGGGGGFGGGGGGGGGGGGGGGGGGGGGGGGGGGGGGGGGGGGGGGGGGGGGFGFFGGGGGGGGGGGGGGGEEGGGFGGGGGGGGGGFGGGGGFCFEGGGFFGEGGGGGGCFDGGGFGGCDD88DF@F?DGGGG?;8CEGGCD6D?:@@,EFGFGFFF5DCFCCC>E*BCGCG,>EE):=5*+0+:FFD<C=CF+::CCF47A):DEF4))*,1788*2:*+1)*1*))1*::03*)00935*)*.)0>)***(.230)-)),0(),()(,175(((
@M03506:14:000000000-AKVR1:1:1101:17130:3145 2:N:0:51
CACTTCTGGACTACCAGGGTTTCTAATCCCGTTTGCTCCCCTGGCCTTCGTGCCTCAGCGTCAGGAACTGTCCAGAGACCCGCCTTCGCCACTGGTCTTCCTTACGATATCTACGCATTTCACCGCTACACCGTAAATTCCAGTCTCCTCTCCAGTCCTCAAGCACGGCAGTATCGAATGCAGTTTCGGCGTTAAGCTCCGAGATTTCACACCCGACTTCCCGCCCCGCCTACGCCCCCTTTACGCCCAATGAATCCGAACAACGCCTGGGCCCCCTGTAGTCCCTCCGCGGTCGGCACAG
+
CCCCCGGGGGGGGGGGGGGGGGGGGGGGGGGFGGGGGGGGGGGGGGGGGGGGGGGGGGGGGGGGGGGGGGGGGGGFGFGGGDGGGGGGGGGGGGGFGGGGGGGFGGGGDFGFGGGGEGEGGFGGBFGGGGGGGFGGDGEF,4>@EBFGGGE@8;F>EFDFGG?F?@E>EGEFFGD=?D7<EGGGGGGG>+33BEG9FCGGG>E*=:CFGFGGEDGCGG>7CF>:)::>CD5CF>))-5::8<>C*/*0/*0)/*0269*:7)7C)21783F)07*1*-/+.6).34,)35(()(-)))(((
@M03506:14:000000000-AKVR1:1:1101:14439:3164 2:N:0:51
CACTTCTGGACTACCGGGGTATCTAATCCCGTTTGCTCCCCTGGCTTTCGCTCCTCAGCGTCAATGCCGGTCCAGGATGCCGCCTTCGCCACCGGTATTCCTCCAGATATCTACGCATTTCACCGCTACACCTGGAATTCTGCATCCCTCTCCCGGATTCAAGCCATCCAGTATCGGACGCAGTCCCCAGGTTGAGCCTGGGGATTTCACGTCCGACTTCGTTGGCCGCCTACGTGCCCTTTACGCACCGTAATTCCCAACCACGCTTGCCCCCCCCGCCTCACCCCCGCCGCTGCCCCCG
+
CCCCCGGGG9CFGGG@CFGGEGGFFGGFGGBCF<FGGG<FFFD,EFG@FEE7,@,CF8DE@FG@DDCFGGGGGF8<C<FFGEGFFGGGGG>BGCF4+BF<EEGGG8EE,C?FFFGGGCCF@,AE?F7FEGG8E=,,A,DFGEGC=F?88D@FEGG+@3+@;:DF8CACFEF@@,5+*615::**,6>,,**4>:,,1,04;5*4*0?C+1*2:*?*:D5+2>FC46AB=D3**))*(1)3*+**/2*0:::))00;7)2*0))/*:?)28663<8*:07:,((.((()(0(-821>).((-
@M03506:14:000000000-AKVR1:1:1101:9315:3168 2:N:0:51
CACTTCTGGACTACCGGGGTATCTAATCCTGTTTGCTCCCCACGCTGTCGCGCCTGAGCGTCGGTAACGGGCCAGTGAGCCGCCTTCGCCACTGGTGTTCTTCCGAATATCTACGAATTTCACCTCTACACTCGGAATTCCACTCACCTCTCCCGTACCCCAGTCCTCTAGTCTCAAAGGCCATTCCAGAGTTGAGCCCTGGGCTTTCCCCTCTGACTTGAAGGACCGCCTGCGCGCGCTTTACGCCCAGTAATTCCGACCAACCCTCGCTGCTTCCCGATTCCCGCGGCTGCTGGCACAG
+
CCCCCGGGGGGGGGGGGGGGGGGGGGGGGGEGGGFGGGGGGGGGGGGGGGGGGGGGGGGGGGGGGGGGDGGGGGGGGFGGGGGGGGGGGGGGGFGGFGGGGGGGGGGGFGGEFGG7FGGGG9EFFGGEFGGFCFGGEFGGGGFGGDFGGG@FGGCEEGGG8CEGFGGGGFDFFCGFGCFFGGGGGGGFF;CFGC96A7DF5<@CGFGF,*2*/*,>1C=<CFCFGDF)5CB/*))71)0:/A***78.:*09@*07:?3*).75*/*88)*85*+++()2(-6).(-.()-45),*003((
@M03506:14:000000000-AKVR1:1:1101:9940:3169 2:N:0:51
CACTTCTGGACTACCGGGGTTTCTAATCCTGTTTGCTCCCCACGCTTTCGCGCCTCAGCGTCAATTACGGGCCAGATAGCCGCCTTCGCCACCGGTGTTCTTCCCAATATCTACGAATCTCACCTCTACACTGGGAATTCCACTATCCTCTCCCCCATTCAAGCTCATCAGTCTCAAGCGCAGCCCCCAAGTTGAGCCCGGGAATTTCACGCCGCACTTGCTAACCCGCCTACCCGTCCTTTACGCCCAGTAATTCCCAACCACGCTTGCCCCCTTTCTATTACCGCGCATACTCTAACGC
+
CCCCCGGGGGGFEF<+FCD@CFGFCFGGGF9FFEGCGFDFEEFGGGGGGGC7:@BFG8ECGGGGGFDGGGED>6C=E,CAFE:FGGCFG@EGGDGFEFDCEFFGEE=AE,EEA<++4A+9?BBF5,EAF,6FC,F,,33DFEFDFADC,@>,@8+6@@D3;EC::,@F;E93,,37<6,3***3@EEC5*65,,,,,,*=85:*4,==1C5<55**)1)31+++**0)*9>7757)(*0/:::71:/)*;2**1*:*)*27))97=C3*74)7CC00)9+)-5)4107()-(/).***.((
@M03506:14:000000000-AKVR1:1:1101:22470:3173 2:N:0:51
CACTTCTGGACTACCGGGGTTTCTAATCCCGTTTGCTCCCCTGGCCTTCGTGTCTCAGTGTCAGGAACTGTCCAGAGACCCGCCTTCGCCACTGGTCTTCCTTAAGATATCTACGCATTTCACTGCTACACCGTAATTTCCATTCTCCTCTCCAGTCCGTAAGTCCGCCAGTATCGAATGCAGTCTCGGAGTTATACTCCGGACTTTCACACCCGCTCTACCTCCCCACCATCACACCATTCACCCCCAATGACTCCTAAAAAGGCCAGAGCCTTCCTCCTTCCCGCGGCGACTGGCACAT
+
<BCCCGGGG96=CF@FGEGGE@CFG9FF,<,CFFGC9EGFGGG@FGGFC<CCFF<E,C,;;CEGGFCFG,CFGC<E@8E@FGECGGFF7CFGGG<B,C??EC@E,,,:9EDBE9<::BC<E,,5EDA9E9E,+,+6+C,9,,,:@>EAFD=DF8D@FF+4>=D,,3+@8=>FA8>3=,,,7983,3=,@++@8EC,72@@C*@*:C,BE++*4****3@F+08,*2))//),2/2*(/001+++0**0/*3)+*2+*)*4***/*2*)*.*)0*0<*)**()-.(-4@0.((),(1)))()
@M03506:14:000000000-AKVR1:1:1101:12701:3201 2:N:0:51
CACTTCTGGCCTACCGGGGTTTCTAATCCCGTTTGCTCCCCTAGCTTTCGCTCCTCAGCGTCAGAACAACCCCAGATGATCGCCTTCGCCACTGGTGTTCCTCCCGATATCTACGCATTTCACCGCTACACCGGGAATTCCATCATCCTCTGATTGCCTCAAGAATTAGAGTATCCGAGCCGGTCCCTCAGTTGAGCCGAGGTCTTTCAACCCGGACTTCCAATCCCGCCTACGCGCGCTTTCCCCCCCAATATACCTCAACAACCCTCCCCCCTACTCCTTACCCGCTCTGCTGGCCCGC
+
CCCCCGGGG-EFGGGGGGGFGGGGGGGFEGGFFGEGGGGGGGGGGGGGGEEFFCEEDFGGFFGGFGGFGGGGGGGGGGGGFGEDEGGF7BFGGGGGGGGGGFFGGGCEGEGGGGGGGEGGGGGG7C+@F,EE+:FC@FFGGGGC8EGGGGGCACDADE9E,DGAECCE@;DFGGGGECEDEEE:>EGGF,,26D,:D=:C*5CEF7EGE++**)*/:)*=>:7<C485CD>GF:3)77<?15:>*08@***))0*2:)*+))/****0*097>9**;))+)))..((0(767=<:6>)4((
@M03506:14:000000000-AKVR1:1:1101:11373:3209 2:N:0:51
CACTTCTGGACTACAGGGGTTTCTAATCCTGTTCGCTCCCCACGCTTTCGCGTCTCAGCGTCAGTACCGTACTAGAGAGCCGCCTTAGCCACGGGTGTTCTTCCTGATATCTGCGCATTTCACCGCTACACCAGGAATTCCACTCTCCTCTTCCGGACTCTAGCTAGATGGTTTCCATCGGCGTCTCGAGGTTGAGCCTCGAGTTTTCCCAACGGACCTACCTAGCCGCCTACACGCTCTTTACGCCCAATCACTCCGGACCACGCTTGCCGCCTACTTATTACCCAGGCTGCTGTCCCTT
+
CCCCCGGGG9FFFG<EGGGGGGGGGGGGGGGGGGGGEGGGGGGGGGGGGGGGGGGGGGGGGGEGFFGGGGGGGGGCFCGGGDGGGGGGGGFG@FGGGGGGGGGFGGDGGFGGGAFGGCGGGGGGGGGCFGDF:EEC=FGCGGGGCDCFFGFDG8@CEEGGFFCG7@D9DCGFGDFFFAF5BECGE*4,<B7B:@EEGF6EC<*>:9,1,;>5EG5EG5A+8>;=*>A>5D>*9))*-*.;2<7CDGGFGF*)/)0201C*))09*:*)*.9)81**2)09)))).())-.3(0).*7)4))
@M03506:14:000000000-AKVR1:1:1101:20686:3212 2:N:0:51
CACTTCTGGACTACTGGGGTTTCTAATCCTGTTTGCTCCCCACGCTGTCGCGCCTCAGCGTCAGCAACGGCCCAGCAGACCGCCTTCGTCACTGATGTTCTTCCCGCTCTCTACGCATTCCACCGCTACATCGGGAATTCCATCTGCCTCTACCGTGGTCGAGCCCGACAGATTAGTAGGCAGCCCTTCTGTTAAGCCTCCGGCTCTTATCCCCTTCTTATCAGGCCGCCTATGCTCTCTTTACCCCCTGTAATGCCCGACATCTTTCCTCCCCTCCTCATTCTCGTGTCTCCTTGCCCGG
+
CCCCCECFFAFGGGF-C-@B@CEGGGGGGFEFEACDEC@F@CFGGGGGGGG@@CFCGGGEGC:FFF<EC:FFGEGGGFG8FEEG7:DB,,??CFFC<FF9AF@59?+>=FFC,EB@@C@E,,9AF:::=F,,++@+>F83CGEF833=B>89;,@>,+6,+@>3*@BEG>C,,2DE,,=;C<*4DE:,<,2,6<,=,0,4,)4*/*0+1+1;+*3**2++1++12>387CB**01*.*/+3+*0*225**+*1*2:6(**85)**++*+**.0***;()<4:<).-(0,.4)/.)0)/)-(
@M03506:14:000000000-AKVR1:1:1101:9989:3228 2:N:0:51
CACTTCTGGACTACCGGGGTTTCTAATCCTGTTTGCTCCCCACGCTTTCGCACCTCAGCGTCAGTACCGGACCAGTGAGCCGCCTTCGCCACTGGTGTTCTTCCTAATATCTACGAATTTCACCTCTACACTAGGAATTCCACTCACCTCTTCCGGACTCGAGACTTGCAGTATCAAAGGCAGTTCCGAGGTTGAGCCCCGGGATTTCACCCCTGACTTACAAATCCGCCTACGTTCGCTTTACGCCCAGTAATTCCGACCAACGCTAGTCCCCCCCCTATTACCGTGGCCGCCGCCACGG
+
CCCCCGGGGGGGGGGGGGGCFGGGGGGGGGFGGGGGGGGGGGGGGGGGGGGGGG@FGGGGGGGGGGGGGGCGGGGGCFDGGGGGGGGGGGGGGGFFGGGGGGGGGGGGGGGGFGGGEFGGGFGGGGGGGGGFGGGFGGGGGGGGGGGGGGGGGGGDGGGGGFGGGGC9FFGGGGG,EEFGGFE3EGGE>@EGC6EGGGDEG)/:C6AE@8CGE3=FF7@7CD>?7>95EGA=>);*(*:EF5::9CE>EFF??F7DG0**))07*:/)***16F*82()1).))6((0(.((0((1)0:99
@M03506:14:000000000-AKVR1:1:1101:19834:3233 2:N:0:51
CACTTCTGGACTACCGGGGTTTCTAATCCTGTTTGCTACCCACGCTTTCGTGTCTCAGCGTCAGAAGTGGTCCAGTAAGCTGTCTACACCACAGGTGTTCCTCCTGATATCTACGCATTTCACCGCTACACCAGGAATTCCGCTTACCTCTCCCACCCTCTAGCACTCTAGTTTCCGCTGCACCCTCCCAGTTAAGCCGGGAGATTTCACAACAGACTGGGAGCACCGCCTACACACTCTTTACCCCCAGTAATTCCGAACAACGCTCGCTGCCTCCGTTTCACCGCGGCTTCTGGCACGT
+
CCCCCGGGGGGGGGGGGGGFGGGGGGGGGGAFGGGGGGGGGGGBFGGGGDGGGG<FCFGGGGGGGGFG9FGGGGGGGGGGGFGG@FFGGGGGGGGGGGEGGGGGGGBFFGGFCGFFGGGFFGGCEGFDEGG8:FG=<=EGFGGGGCFFGGCEFDDCEEE@@DFFAF,@,,7@@=EDEEEEG,,4CDFGG7ECC,@,<?*:**4*<,D::CGDG788CCA5194CF<62CG5=<);*:*0+5+2;*=8>EE++1+;@>3**)7)*7C8;5)*).92+2()+()-.4,9)(0((.)4*9))(,
@M03506:14:000000000-AKVR1:1:1101:7751:3242 2:N:0:51
CACTTCTGGACTACAGGGGTTTCTAATCCCGTTTGCTACCCACGCTTTCGTGCCTTAGTGTCAGGAACGAGCCAGTTATCTGCCTACGCCATCGGTGTTCCTCCTAATATCTACGGATTTCACTCCTACACTAGGAATTCCAATAACCTCTCTCGTCCTCTAGCTTTGCAGTTTCGATAATGTATATGGGGTTGAGCCCCACGCTTTCACTACCGACTTACAATGCCACCTACCCCACTCTTTACGCCCAGTAATTCCGGTTAACGACTGGATCCTCCGTATGACCGCGGCTGCTGCCACG
+
CCCCCGGGGGGGGGGGGGGGGGGGGGGGGGGGGGGGGGGGGGGGGGGGGGGGGGGGGGGGGGGGGGGGGGGGGGGGGGGGGGGGGGGGGEGGGGGGGGGGGGGGGGGGGGGGGGGGGGGGGGFFEGGGGGGGGGG@FGGGGGGGGADGGGGG?DGGGGGGFGCFDGGEDDGGGFGEFGDECGCFGGGGGGDCGEGGF@E>+08@EEGG,+5=9C*87*:?D>=CFFFFFC6<6)/*/:AG9FG7C5?>5*=2:CCDG?*:))20:/*)2<7)*98+:83>((()-.()-<0(.()9*0)3,
@M03506:14:000000000-AKVR1:1:1101:20231:3245 2:N:0:51
CACTTCTGGACTACCGGGGTTTCTAATCCTGTTTGCTCCCCACGCTGTCGCGCCTCAGTGTCAGAAACTGCCCAGCAGACCGCCTTCGCCACCGGTCTTCCTCCGGTTCTCTACGCCTTCCACCGCTACACCCGTAACTCCGTCTGCCTCTACAGTCCTCGAGTATGACCGTCGGCTCGGCAGAACCGCGGTCGAGCCCCGCACTTTCACCACCCCCCTATCAAACCACCTACGCCCCCTTTACCACCCCTGATTCCGCACCACTCCCGCCCCCCCCGCCTTTCCGCCGCTGCTGAGTCGG
+
C<CCBCEFF<E@EEGC:+6@B,CECCF@EA6CCC@A<,;9B,8+@:FF9CFC6@BF8F<9EF,,,6CED@<,EFF<AEG@<BECB,CD,47F8++4885C??AF+8++4B<:,AAB+A7?4,CA=FC3:BDA@:++++8FF+>@66>368,,7,@E,D,<+435:=E;A65FCEEE********52=:***1*=88*/*1:)**2<:<9***2*2//)0**0*<C007*940*.0)())*2<*:*+3)*/*))/22C4*:0877*2*0*))))985?2)*-()).((),)((0))*)*)((
@M03506:14:000000000-AKVR1:1:1101:7985:3281 2:N:0:51
CACTTCTGGACTACTGGGGTTTCTAATCCTGTTTGCTCCCCACGCTTTCGCACATCAGCGTCAGTACCGGGCCAGTGAGCCGCCTTCGCCACTGGTGTTCTTCCGAATATCTACGAATTTCACCTCTACACTCGGAGTTCCACTCACCTCTCCCGGACTCAAGCTCTCCAGTATCAAAGGCAGTTCTGGAGTTGAGCTCCAGGATTTCACCCCTGACTTAGAAAGCCGCCTACGTGCGCTTTACGCCCCGTTATTCCGAGCAACGCTAGCCCCCTTCGTATTACCGCGGCTTCTGGCTCGC
+
CCCCCGGGGGGGGGGGGGGGGGGGFGGGGGFGGGGGFGGFGGGGGGGGGGGGGGFGGGGGGGGGGGGGGGGGGGGGGGGGGGGGGGGGGGGGGGGGGGGFFGAFEGCGGCGGFGGGGGGCE<FGCFGFGGGEFEGGCFGGFCGGGGGGDFDDEFGGGCCFD?DG8,>CF,3@ACFB=FFFGFEGGCCFFGFGCA9DE@?EECFFGGCC7=29?C/,;>F=8C89D<4)7CDEGFFC@35C::+:CCED*?*)0<>FG0/:@3:C):*8*7<?ED58*,00,(-)-(,.()(().)0)).1(
@M03506:14:000000000-AKVR1:1:1101:7789:3289 2:N:0:51
CACTTCTGGACTACCCGGGTATCTAATCCTGTTTGCTCCCCTAGCTTTCGCGCCTCAGCGTCAGTTGTGGTCCAGTGCGCCGCTTTCGCCACAGGTGTTCCTCCTGATATCTACGCATTTCACCGCTACACCAGGAATTCCACGCACCTCTCCCACACTCCAGCACGGCAGTTTCGCCTGCAAGCTCCCAGTTGAGCCAGGAGATTTCACAGGTGACATACCGCGCCGCCTACGCGCCCTTTACGCCCAATAATTCCGAACAACGCCCGCCCCCTCTGTCTTACCTCGGCTTCTGGCCCAC
+
CCCCCGFGGGGGGGGGGGDGGGGGFGGGGGFGGFGFEGGGGGGEGGEFGFGEGECGGFGEFGGGGGGGDGGGGGGGGGGGECFCFGGGGECFACGFGGGGGFGGGGGGGGGGGGGGGGCCFGGGEGEGGGGGGGGGDF,FFAFEGGGCFG9DFD?BCEDF8=DFGG>EEGDCGFGD:8CGF:FFGFFGCFCE;DC<EGFFDCE5C,=97C>FGGFFGGFGGG5C5C3.><3CG)))2C>C07FD7:EDCE8?F*:77:D*).)5)?*78375@G=C*)*+.-))5425(8((.947))-2(
@M03506:14:000000000-AKVR1:1:1101:17546:3295 2:N:0:51
CACTTCTGGACTACCAGGGTTTCTAATCCCGTTTGCTCCCCACGCTTTCGCGCCTCAGCGTCAGTTCCGGTCCAGTGAGCCGCCTTCGCCACTGGTGTTCCTCCCAATATCTACGCATTTCACCGCTACACTGGGAATTCCACTCACCTCTCCCGGACTCAAGCCAAGCAGTTTGGAGGGCAGTTCCTCGGTTAAGCCGAGGGATTGCACCTTCCACTTGCCAGGCCGCCTACGCGCCCTTTACGCCCAATAATCCCGACTACCCCTTGCCCCCTCTGTCTTCCCGTGGCTGCTGGCCCAG
+
CCCCCGGGGGGGGGGGGGGFGGGGFGGGGGGGGGGGGGGGGGGEDGGGGGGGGGCEGFGGGGGGGGGGGGGGGGGGGFFDGDGGGGGGGGDGGGGGCFCFGGGGGDGGGEFGAEFGEGCFGFGE7F+@FFGGGGGGG8=CAEFFDC?DFGC,@1=C=E3D=?,6DD68C?E,@,@C,@CC5*A49;=ECGEC**,5>EG*C<**,4,4,*02<CGG7+;=CF77*CBBGG)*<EDGFD;**7*0**:85/2)***2233*0))*/2*.*0>?;C*:C)/044).(((0,>.(70,*)),((
@M03506:14:000000000-AKVR1:1:1101:8498:3311 2:N:0:51
CACTTCTGGACTACCGGGGTTTCTAATCCCGTTTGCTCCCCTGGCCTTCGTGTCTCAGTGTCAGGAACTGTCCAGAGACCCGCCTTCGCCACTGGTCTTCCTCATGATCTCTACGCATTTCACTGCTACACCATGAATTCCAGGCTCCTCTCCAGTCCTCAAGCACCGCAGTATCGAATGCAGTTTCGGAGTTAAGCTCCGAAATTTCACACCCGACTTACGGCGCCACCTACGCACCCTTTACGCCCAATGAATCCGAACCACGCTTTAGCCCTCTGTCTTACCGCTGCTTCTGGCCCAG
+
CCCCCGGGGGGGGGGGGGGGGGGGGGGGGGEGGGGGGGGGGGGFGGGGGGFGGGAFGGGGGGGGGGGGGGGGGGGGGGGGGGGGGGGGGGGGGGGGGGGGGGGGGGCDGGGGFGGGGGGGGGGFGGGGGGGGGCAEFGGGFEG,DDGGGGADGGGFGGGGFCGG?EGEGGECD,DE6CEGGDFAEDGDEECEC;>99,@CC*A*@9:EA?97;D>57DBFD<DG):5;GGF+0)>C(:>:AC7:8CC5**29=*0:<>3/7)0**1*)/97*7>2;*.724))..((),7)69.)0951((
@M03506:14:000000000-AKVR1:1:1101:11409:3314 2:N:0:51
CACTTCTGGCCTACCGGGGTTTCTAATCCCGTTTGCTCCCCTGGCCTTCGTGCCTCAGTGTCAGGAACTGTCCAGAGACCCGCCTTCGCCACTGGTCTTCCTTACGATCTCTACGCATTTCGCTGCTACACCGTAAATTCCAGTCTCCTCTCCAGTCCTCAAGCACGGCAGTATCGAATGCAGTTTCGGAGTTAAGCTCCGAAATTTCACACCCGACTTACCGCGCCACCTACGCCCCCTTTACCCCCAATCAATCCGACCCACGCTTGAGCCCTCTGTTTTCCCGCGGCTCCTTGCCCAG
+
CCCCCGGGG-EFGGGGGGGGGGGGGGGGGGGGGGGGGGGGGGFGGGGGGGGGGGDFGGGGGFGGGGGGGGGGGGGGGGGGGGGGGGGGGGGGGFFGGGGGGGGGGGGGGCFFACFGGGGGGEEGGEGGGGGGGGGG+CEEGG9EGEGGGGAFDGDFFGDFGGG9DFE6CGGGGGGDGFEFACFGFDF6CBECDF;FG,:C8*=*4=B:5@7DEDC=DD5CGCC=DD))/;A7C>B)1C>8CC*:*3C>EGG)6*:CC95C))057?/8@><)09*CF07+.(-).1(0(04()()*/).)(
@M03506:14:000000000-AKVR1:1:1101:12020:3319 2:N:0:51
CACTTCTGGACTACTGGGGTATCTAATCCTGTTCGCTCCCCACGCTTTCGCTCCTCAGCGTCAGTACCGGCCCAGAGTGCCGCCTTCGCCACCGGTGTTCCTCCTGATATCTGCGCATTTCACCGCCACACCAGGACTTCCGCACTCCCCTACCGGACTCGAGTCATGGCAGTATCGAGTGGCGTCGCGGAGTTGAGCCCGGAGTTTTCACACCCGCCTTGCCCAACCGCGTACGAGCTCTTCTCGCCCATTATATCCGGTCCACCCTCGCCCCCATCCGATTCACTCGTCTCTTTGCCCC
+
CCCCCGGGG-CEGFFG?EEE@CCFCCEFFDAFFFFGCF:FFCGGGGGGGFE7FGGE<FGGGGGCFGGGEGGC:7E8EF<A,@CEGDFFGCC:F7@C:CFGGGDFFGFGGDFBCGCE@EECAEFFED7C+,@=:D+A+<FGGEGGG+6@CC8+:;8+@8+:>C@ECEECC,4*4DEG>*::CCCB:B*/*4:1=*+>+<EF*:=***<<E>>CC*:2))57*C*+2>D>7C)25>0*())0<+**0*/)*1******:)*2)0)29**)*.)73<:**.)/((())-)*(0,()))2**))-
@M03506:14:000000000-AKVR1:1:1101:11003:3338 2:N:0:51
CACTTCTGGACTACCGGGGTTTCTAATCCCGTTTGCTCCCCTGGCCTTCGTGCCTCAGTGTCAGGAACTGTCCAGAGACCCGCCTTCGCCACTGGTCTTCCTTACGATCTCTACGCATTTCACTGCTACACCGTAAATTCCAGTCTCCTCTCCAGTCCTCAAGCACCGCAGTATCGAATGCAGTTTCGGAGTTAAGCTCCGAAATTTCACCCCCGACTTACGGCGCCACCTACGCACCCTTTCCGCCCAATGAATCCGAACAACGCCTTAGACCTCTGTATTACCGCGGCCGCGGGCACAG
+
CCCCCGGGGGGGGGGGGGGGGGGGGGGGGGDGGGGG9FFGGGGGGGGGGGGGGGFGGGGGGGGGG@GGGGGGGFCFEFGGGDGGGDFFGGCGGGGGGGGGGGGGGGGFGGGGGGGGCGGFGDGGEFGFFDFCEGGGGGFGCC,@==E9>FCG838>DGGGF?G?8=DCDGBFGGGGF,2DDFFFEGFGGDEECGC9F:FFC58;DAC@,=*;*@**:8?FF<9EDG:5=C4+;A>*()8;6?*09E5:C>@6**::C(3C>35<CG*0****00+034/+).).6(434),7),-)8@B(,
@M03506:14:000000000-AKVR1:1:1101:15900:3352 2:N:0:51
CACTTCTGGACTACCAGGGGTATCTAATCCCGTTTGCTCCCCACGCTTTCGCGCATCAGCGTCAGTGTCGGTCCAGGAAGCCGCCTTCGCCACCGGTGTTCCTCCGGATATCTACGCATTTCACCGCTACACCCGGAATTCCGCTTCCCTCTCCCGATCTCAAGTCTTGCAGTATCCCGTGCAGGTCCTCAGTTCAGCCGAGGGCTGTCCCACGAGACTTATAAGTCTGCCCACGCCCCCCTTCCTCCCCGTAATTCCTCACACAGCCTTCCCCCCCCGTCTTACATGCGCCTGCGGCACC
+
9CC8CFGFG<EDFGGFCGGGEFGFECGFGA8FEFGFFGGFGGGGGGDGGGGGGGGGGFGFEGC@EGCGGC@FE@DFGFGGFCFGDEGFFEGGGGGGGGEGFF,?FCE7FEGGG9BEGCG:<FCGGGGD+FCFFGGD@GGGGGFEGE6ED,3@D7DCC8EFG7;FGG,@;C?FF,,2=>C@**16,>C99=2,,>,1,=:5*8*****0<***=8*31:8+:@777*90+*0*2))),))2*:D**+3?:8*)))12;:*+/.009**);*2<5D8?E0)*((().))/5D0B3(()))(-(
@M03506:14:000000000-AKVR1:1:1101:6522:3367 2:N:0:51
CACTTCTGGACTACCGGGGTATCTAATCCCGTTTGCTCCCCTGGCCTTCGTGCCTCAGCGTCAGGAACTGTCCAGAGACCCGCCTTCGCCACTGGTCTTCCTTACGATATCTACGCATTTCACCGCTACACCGTAAATTCCAGTCTCCTCTCCAGTCCTCAAGCACGGCAGTATCGAATGCAGTTTCGGAGTTAAGCTCCGAGATTTCACACCCGACTTCCCGCGCCGCCTACGCACCCTTTACGCCCAATGAATCCGAACAACGCTTGAGACCTCTGTATTCCCGCGGCTGCTGGCACCG
+
CCCCCGGGGGGGGGGGGGGGGGGGGGGGGGEGGGGGFGGGGGGGGGGGGGGGGGFGFGGGGGGGGGDGGGGGGGGGGGGGGGGGGGGGGGGGGGGGGGGGGGGGGGDGGGGGGGGGGGGGGFGGGGGGGGGGGDDFGGGGGF9EFFDFAGFGGGGGGGGFGGCGGGEEGGGAE=EEGGGGGAFFFGGDG8>>DEGGGFFGG45*=:==:9+2=DCEDDA,8;57CGFFGGF*57>*,>)/*3:C*:87:*09=6DC703*5)8C5:*)*8C5?38E6)9E<4-))(-)-)--7),9>))((
@M03506:14:000000000-AKVR1:1:1101:21531:3379 2:N:0:51
CACTTCTGGACTACAGGGGTTTCTAATCCTGTTTGCTCCCCACGCTTTCGCACCTCAGCGTCAGTACCGGGCCAGTGAGCCGCCTTCGCCACTGGTGTTCTTGCGAATATCTACGAATTTCACCTCTACACTCGCAGTTCCACTCACCTCTCCCGGACTCGAGCCTCCCAGTATCAAAGGCAGTTCTGGAGTTGAGCTCCAGGATTTCACCCCTGACTTAAGAAGCCGCCTACGTGCGCTTTACGCCCAGTGATTCCGACCAACGCTAGCCCCCTCCGTATTCCCCCTGCTGCTGGCACGC
+
CCCCCGGGGFGGGGGGGGGGGGGGGGGGGGGGGFFFFGFFGGGGEGGFGFGGGG@FFGGGGGGGGGGGGGGEGGGGGGGGGGGGGGGGGGGGFGGGGGCEFE9FGDGGGGGGGGGGFGGFGGGGGGFGGGGCFEGCGGGGGGGDDFGGFGFDF?E+@E>GFFC:CFGGGGCFFFFGGFF6DGE,3@FGGGDG6;,>EFCCCGF*::9:7=C6/**:CGFFCF+=**2)7CBE4))*(1)*3*7>DGC>EG?*//2:C:C*)0)59*1)/9<)7)*212>*23)-)(-)4>3,6))7557(-
@M03506:14:000000000-AKVR1:1:1101:21162:3381 2:N:0:51
CACTTCTGGACTACCGGGGTTTCTATTCCCCTTTGCTCTCCTAGCTTTCGCTCCCCAGCGTCAGACCAACCCCAGCTGATCGCCTTGGCCACTGGTGTTCCTCCCGATATCTACGCATCTCACCGCTACACCGGGACTTCCACCATCCTCTGCTTGCTCCACGAATTAGAGTATCCGCGCCTGTTCCTCAGTCGCGCCGCGGTCTCTCAACTCGCAACGCCATTCCCGCCCACGAGCCTCTTACGCCCACTAATAACCGCCAACGCCCGCCGCGTACCGCCTCCCCGGGCCGGCAGCGCGC
+
9@C,CCGC<;6C,<;6@@@F:,66<,CCD,,;6,@F,C,;;E,,@F,CF@FGF7,,68,8@@F:E,:C,,6@CCG,CCA,,,86?,,:BB,9:6<59B,,<,?FCC7++4?F,,=@84+C,,,A=F+@7=4:6+>:+A,C:,,@8,336E,@,23ED,,6,,338,37,;9,,,35*4*@**4,,622=622,4*/:**/:)3**119<1;++:**)))*)9*+*26)*<)*>).)3))*++*015C):/@)7*2*2()*05)1*8*)*09)))1*1()2(-((-(()(),-.(()0)(((
@M03506:14:000000000-AKVR1:1:1101:11609:3441 2:N:0:51
CACTTCTGGACTACCGGGGTATCTAATCCCGTTTGCTCCCCTGGCCTTCGCGCATCAGCGTCAGGAACTGTCCAGAGACCCGCCTTCGCCACTGGTCTTCCTCACGATATCTACGCATTTCACTGCTACACCGTGAATTCCAGTCTCCTCTCCAGTCCTCAAGCAGAGCAGTATCGAGTGCAGTTTCAGGGTTGAGCCCTGAGATTTCACACCCGACTTACCCCGCAGCCTACGCGCCCTTTACGCCCAATGAATCCGAACAACGCTTGCGACCTCTGTTTTACCGCGGCCGCCGGCCCCG
+
CCCCCGGGG-EFGGGGGGGGGGGGGGGGGGGGGGGGGGGGGGGGGGGGGGGGGGGGGGGGGGGGGGGGGGGGGGGGGGGGGGGGGGGGGGFGGGGGGGGGGGGFGGGGGGGGGGGGGGGGGGGGGGGGGGGGD?=CCGGGGGGGGGGGEFEEEFDFGGGGGGGGFFCDGGGGGGGEFDFCGACGGGGGGGCFG*8DFGGGGGG7DFFGGG>FE7E*:D4@FCFG4C>>EFA+5.5)68A5CC7C9E5B5;A?6=7DF(95>:)95C*02))))1*3+5*+.:)-221:1)((.(,/7)((,
@M03506:14:000000000-AKVR1:1:1101:9122:3481 2:N:0:51
CACTTCTGGACTACAGGGGTATCTAATCCTGTTTGCTCCCCACGCTTTCGCGCCTCAGCGTCAGTACCGGGCCAGTGAGCCGCCTTCGCCACTGGTGTTCTTCCTAATATCTACGAATTTCACCTCTACACTAGGAATTCCACTCACCTCTCCCGGACTCGAGACCCGCAGTATCGAAGGCAGTTCCGAGGTTGAGCCTCGGGCTTTCACCCCCGCCTTGCAGGTCCGCCTACGCGCGCTTTCCGCCCATTAATTCCGAACAACGCTACCCCCCTCCGGCTCACCGCCGCTGTTGGCCCGG
+
CCCCCGGGGGFGGGGGGGGGGGGGFGGGGGDGGGGGGGGGGGGGGGGGGDGGGGGGGGGGGGGGGGGGGGGGGGGGGGGGGGGGGGGGGGGGGGGGDGGGGGGGGDFGGGGGGGGG@FGGGGGGGGGGGGGFGFF,FFGGGGGGFEGFGGFFEGEDGEGGGGCGE6CEG>CFFDGC5DCEGFE:EFGE58ECECGGFD668?:CEEEF7FFGCDE89D>=CDCC;*;>=DBCF:D)()0*;*****27**+**0:>C2/*.8.*/:*)/0*<792;E9)*-()64(()(.-())-*0)-,,
@M03506:14:000000000-AKVR1:1:1101:9928:3497 2:N:0:51
CACTTCTGGACTACCGGGGTTTCTAATCCCGTTTGCTCCCCTGGCCTTCGTGCCTCAGTGTCAGGAACTGTCCAGAGACCCGCCTTCGCCACTGGTCTTCCTTACGATCTCTACGCATTTCACTGCTACACCGTAAATTCCAGTCTCCTCTCCAGTCCTCAAGCACGGCAGTATCGAATGCAGTTTCGGAGTTAAGCTCCGAAATTTCACACCCGCCTTACCGCGCCACCTACGCACCCTTTACCCCCCATGAACCCGAACACCGCTTGAGCACCCTTTATTACCGCGGCATCTCGCACCC
+
CCCCCGGGGGGGGGGGGGGGGGGGGGGGGGGFGGGGFGGGGGGGGGGGGGGGGGFGGGGGGGGGGGGGGGGGGGGGGGGGGGGGGGGGGGEGGGGGGGGGGGGGGGGGGGGGGGGGGGGGG9FGFGGDF?GGGFGCCFFGGCFGG9,>DGGGGGGGGGGGGGCECFGGDDEGFFG>FGFGGFG@EFD6C++BFGD7EFFGDGG85CCDGD9>EG>5?C)48C5:):AFEG;+755*.2>@F7+2*28)*/*)**29DBC55.)/)2*7/)0)*9**2()+)-))4(4)(),().)2859((
@M03506:14:000000000-AKVR1:1:1101:7266:3524 2:N:0:51
CACTTCTGGACTACCGGGGTTTCTAATCCTGTTCGCTCCCCACGCTTTCGCGTCTCAGCGTCAGTACCGTCCCAGAGAGCCGCCTTCGCCACGGGTGTTCTTCCCGATATCTGCGCATTTCACCGCTACACCGGGAATTCCACTCTCCTCTTCCGGACTCTAGCTTTACGGTTTCCACCGACAGCCCGAGGTTGAGCCTCGAGTTTTCACAGCGGACCTGAAAAGCCGCCTACACGCTCTTTCCGCCCAATAAATCCGGACAACGCTTGCCCCCTACGTATTACCCCCGCTGCCGGCACGC
+
CCCCCGGGGGGGGGGGGGGGGGGGGGGGGGGGGGGGEGGGGGGGGGGGDGGGGG@FGGGGGGGGGGGGGGGGGEFGGGGGGGGGGGGGGGGGGGEGGFGGGGGGGGEGGGGGGGGGGGGGGAFGGGGGGGGGGGDGGGGGGGGGGCFGGGGGFGGGGGDGDGGGGFFFGEEGGEFFGGG=EE*:8*=5:EEGGG66CFGGG3?@EF7++:C75D88C956**:+947BEG>EG657715*<C7C3*:)*28:=*2:<;D*)7)9)2*0*0CF><**:(0+.5--6(()-.,()((7))-((
@M03506:14:000000000-AKVR1:1:1101:13796:3535 2:N:0:51
CACTTCTGGACTACCCGGGTTTCTAATCCCGTTTGCTCCCCTAGCTTTCGCTCCTCAGCGTCAGAACAACCCCAGATGATCGCCTTCGCCACTGGTGTTCCTCCCGATATCTACGCATTTCACCGCTACACCGGGAATTCCATCATCCTCTGATTGCCTCAAGAATTAGAGTATCCGCGCCGGTCCCTCAGTTGAGCCGAGGTCTTTCAACACGGACTTCCAATCCCGCCTACGAGCCCCTTCCGCCCAATCATTCCGCACAACGCCTGCCCCCTCCCTCTTACCGCCTCCGCCGGCCCCT
+
CCCCCGGGG9FGGGGGGGGGGGGGGGGGGGGGGGGGFGGGGGGGGGGGGGGGGGGGGGGGGGGDGGGGGGGGGGGFGGGGGGGGGGGGGGGGGGGGGGGGGFGGGGGGGGGGGGGGGGGGGFGGGGG7FGGG7FGGGGFGGDGGFGGGGGGDFGDEFG;E?=FFF8EAFGGG7AFEEFEDG>EEDGGGGGFGFG9@GEE54CCFGG?FFGG**:*?D)2AFG7<8<F)27)2;@>*())**2*9C*;<*;*)0*22:(*27)5C)818*)97>C5/*(.:(.))4(()(0((0((7>5(((
@M03506:14:000000000-AKVR1:1:1101:7746:3587 2:N:0:51
CACTTCTGGACTACCGGGGTTTCTAATCCTGTTTGCTCCCCTAGCTTTCGTTCCTCAGCGTCAGTGGTGGTCCAGCGCGCCGCTTTCGCCACGGGTGTTCCTGCAGATATCTACGCATTTCACCGCTACACCTGCAATTCCACGCGCCTCTCCCACACTCTAGCACAGCAGTTTCGGAAGCAGCCCCTGCGTTAAGCTCAGAGACTTCACTCCCCACTTGCCCCACCGCCCACGACCCCTTTACACCCAGTAATCCCGAGCACCCCCGGCCCCCTCCGTCTACCACCGGCCGCCGCCACGC
+
CCCCCGGGGFGGGGGGGGGGGGGGGGGGGGGGGGGGCGGGGGCFGFDFGGCEFGEFGEGEGGGCFGGGGCFGGCFGDGGGGGGGEGGGGGEGGGGGEGEGGDFFGGFGGCFGGGGGGGB<EGGFGGG:FFGG8DECFFFGGBG8C+>CCEFGGGGGGG6DF;;F7E,,@8:F;3BC?89:DG7EGGGFC,:=CG5;;,>,*;99*0+4+;:DF5**2>F?FG*C37>5ED)**))).9@5*32CDFG35*2****29(**07)1*/*0*)57@D**;3):1(.<))-)(7(()(()0)4,(
@M03506:14:000000000-AKVR1:1:1101:19605:3595 2:N:0:51
CACTTCTGGACTACCGGGGTTTCTAATCCCGTTTGCTCCCCTGGCCTTCGTGTCTCAGTGTCAGGAACTGTCCAGAGACCCGCCTTCGCCACTGGTCTTCCTTACGATATCTACGCATTTCACTGCTACACCGTAAATTCCAGTCTCCTCTCCAGTCCTCAAGCACGCCAGTATCGAATGCAGTTTCGGAGTTAAGCTCCGAAATTTCACACCCGACTTAGCGCGCCACCTACACACCCTTTACCCCCAATGAATCCGAACAACGCTGGAGACCCCCGTATAACCCAGACGTCTGGCACAG
+
CCCCCGGGGGGGGGGGGGGGGGGGGGGGGGGGGGDGGGGGGGGEFGGGGGGGGGEFGGFGGGGGGGGGGGFGFGGGGGGGGGGGGDGGGCECGGGGFFGGGGFGGGGGEGGGGGGGGDGGDDAEGDGGDFGGGGG+<FFFGGGGGGAFGG,DFGGGGGGGGFFGDC>EG6>FFGGG?8DFGFDBDE:E@3BG6CE,,,@CC7GDG7CACFFG5CE*;>6C>+9C7)5:EG)07);C@GF=87CD*=CD=EC)**0:C9<*7<:C1*1)*)965<*8*(0*,)))(((.(0,()((*/))((
@M03506:14:000000000-AKVR1:1:1101:18956:3616 2:N:0:51
CACTTCTGGACTACCGGGGTTTCTAATCCCGTTTGCTCCCCACGCTTTCGCGCCTCAGCGTCAGGAATTGCCCAGAGACCCGCCTTCGCCACCGGTGTTCCTCCCGATCTCTACACATTTCACCGCTACACCGGGAATTCCAGTCTCCTCGGCAACCCTCAAGAACAGCAGTATCGATCGACGTTCTTCGGTTGAGCCGAAGGATTTCACGACCGACTTTCCATCCCGCCTACGCGCCCTTTACGCCCAGTAATTCCGAGCACCCCTTGCCCCCTCTGTCTTACCGCGGCTGCTGGCACTC
+
CCCCCGGGGGGGGGGGGGGGGGGGGGGGGGF8FGDGCFGGGGGGGGGGGEGEGGEFGGGGGGGGGG@FGGGGGGGGGGFGGFGGEGDDEEGGGDEFGCFGFAFEDDCFCFFGGGGGGGGGG9<EFFFBFGGGGGDCFFGGGD>;DBF9CF+8C>ECGGGGC6D,:D?FGGDG9FG5C>FEEG=EEFCFGECGDE+CFGD**:CCG7<@+:5**:E8DG)+0::<>C>):DD5C)))417*A+?C7:=.*1<*7*2:*(*20)01*2*0*9C<3>*/:)1A<B2:5(1),5((0))*))5(,
@M03506:14:000000000-AKVR1:1:1101:25833:3630 2:N:0:51
CACTTCTGGACTACCGGGGTATCTAATCCTGTTTGCTCCCCACGCTTTCGCGCCTCAGCGTCAGTATCGGACCAGGTCGCCGCCTTCGCCACCGGTGTTCTTCCCAATATCTACGAATTTCACCTCTACACTGGGAATTCCACGACCCTCTTCCGAACTCAAGCCAGCACGTATCAAACTCAGCCCCCAGGTTGATCCCAGGCATTGCACGTCTGACTGTACAAACCGCTTACGCGCCCTTTACCCCGTGTCCATCCGCGCAAAGGCAGCCCCCTTCTCTTCACCGCGTCACCGGCCCCGG
+
<CCCC<AFG9-@FFCFGGGGGGGGFGFFFGGGFCFFEF@FC@EFCGG8EGDGGG:FFGFE:FFDEFCGCCE@@D,89,6>@EG+,4CFGDGGGGDFCFG9,5@F9CBE,@B@?FFG<AFEF9FFFD=FF,,?CCDGFCFAD9EECEE6=EFCGFG8C+4@,@96*,,@<:CF,=8>CGC,,4<D6*14=*;E<,8,1,<0>4*/><+<+;*1:8/+::8CDC7+0;A3C)0AF3>74/85*67**+;)**0.*/*:<(**055)***)*)1)098*;)*3:-)).((.(7((/(()))(((
@M03506:14:000000000-AKVR1:1:1101:6745:3644 2:N:0:51
CACTTCTGGACTACACGGGTTTCTAATCCTGTTTGCTACCCACGCTTTCGTGCCTCAGCGTCAATATCGGTCCAGTTGGTCGCCTTCGCCACCGGTGTTCTTCCTAATATCTGCGAATTTCACCTCTACACTAGGAGTTCCACCAACCTCTACCGAATTCCAGACAAGCAGTCTAAAAAGCAGTTCCAGGGTTAAGCCCTGGGATTTCACTTCTTACTTACTAATCCGCCTACGCCCGCTTCAAGCCCAGTGATTCCGACAAACCCTCGCCCCCTTCGTTTTCTCGCGCCTTCTGGCCCGC
+
CCCCCGGGGGGGGGGGGGGGGGGGGGGGGGGGGGGGGGGGGGGGGGGGGGGGGGGGGGGGGGGGGGGGGGGGGGGGGGGGGGGGGGGGGGGGGGGGGGGGGGGGGGGGGGGGGGGEGGGGGGDGDGFGGGGFGGGGGGGGGAFFFDGGGGGGGGGEGGGFGGGGC8EFGGFGGFFGCGGGGCCEFCG:CFGDFEFGGGGG>?@C?A9,,BFDC7C,BFF:>C@?+;95FC>EGDD):/=CC*++2=C:789A4+312.**))01*2*7/5)0778883)*,-)))(-),03(1))20)4((
@M03506:14:000000000-AKVR1:1:1101:5924:3646 2:N:0:51
CACTTCTGGACTACAAGGGTATCTAATCCTGTTTGCTCCCCTAGCTTTCGCGCCTCAGCGTCAGTTGTGGTCCAGTGCGCCGCTTTCGCCACAGGTGTTCCTCCCGATATCTACGCATTTCACCGCTACACCGGGAATCCCACGCACCTCTCCCACACTCCAGCATGGCAGTCCCTCCTGCAGGCTCCGAGTTGAGCCCGGAGTTTTCACAGGAGACTTGCCACGCCGCCTACGCGCCCTTTACGCCCAATAATTCCGAACCACGCTTGCCCCCCCCGTATTACCCCGGCTTCTGGCACTC
+
CCCCCGGGGGGGGGGGGFGGGGGGGGGGGGGFGGGGGGGFGGGGGGGGGGGGGGEGGGGGGGGGGGGGCGGGGGGGFGGGGGGGGGCGGGEGGEFFGGGFGGGGGGCEGGGGFGGGGGDGGGGGGGGD@@CFGGGEGGGGGGGEGGGG?FC@EFFGEGGFFF?FEEDFGGEAFCE9CCFGG,<4C,=ED*>DCFGGGGGDG<E*@FD7CCG7=FEEC:6+;C+38>:;>5BCFDEG0C3:*+*:<C=7C5@6?F7*:(**))8FDEC)*)9:7):/:27/:2)-)((.(0((062><5<((
@M03506:14:000000000-AKVR1:1:1101:5651:3646 2:N:0:51
CACTTCTGGACTACAGGGGTTTCTAATCCCGTTTGCTCCTCTAGCTTTCGCTCCTCAGCGTCAGGTTAGCCCCAGATGATCGCCTTCGCCACTGGTGTTCCTCCCGATATCTACGCATTTCACCGCTACACCGGGAACTCCATCATCCTCTGACTACCTCAAGATCGACCGTCGCCACACGGATTCACGAGTTGAGCCCGGGGCTCTGCATGCGGACTTGGCGATCCACCTACGATCCCTCTAAGCCCAATAACCCCGGCACACGCTGGCCCCAAACGGCTGCCTCCTGCGTCCGGCACGC
+
CCCCCGC@E<ADFDFGCFE;FEGGGGFGFE@C<,;@<AF,CEFFF@E@@FC,E@@C<CFG7FGCEFEF8<<@FGGDDGFGGGDFGC<F,@CFG=FGE6B?DFAFEG?:+@EB,,9@F7F,,EF9+++@FFG@C++@B+A9FF9;96;>@9,,6363@?>=,,9=,38B6+3@++@C7*,5*@:**?,,41*14>>,5,//=)4?**++++13+:?E37A+0*)1)95*32.+2)01.*.0*2*2*:+7***0**0*/()20)0><*/0*)955**/;(0*-2,(),().?4(0(()))-,(
@M03506:14:000000000-AKVR1:1:1101:20980:3654 2:N:0:51
CACTTCTGGACTACCGGGGTTTCTAATCCTGTTTGCTCCCCTAGCTTTCGCGCCTCAGCGTCAGTTACTGTCCAGAAAGCCGCCTTCGCCACCGGTGTTCCTCCTGATATCTACGCATTTCACCGCTACACCAGGACTTCCGCTTTCCCCTCCAGTACTCCAGCTCGCCAGTTTTGGATGCAGGCTCTGGGTTAAGCCCAGAGTTTTCACATCCAACTTAGCAAGCCGCCTGCTCCCCCTTTAGCCCCCGCAACGCCGAACAAGCATCCCCTACCCCGACTTACCACGCGCGCTCGCGACG
+
CCCCCGGGGCEGFGGGGGGGGGGGGGGGGG@EFGDFFGEFEGGGGGCGGEG7@C@FGGGGEGDGGGGGGFGFGFGFDCFFDGGE:BFGGEGEGGDFGGGGGGGFGFFGGGGGDGGGD:+E9EFGG7FE7FEFCEEG+AFDEEGGGGG9D8=CEG87E,>A,8,@??>EE>C<@;9E5FF?CFGF58D9D77?C8><798C;CC,B=9:11=+=*,5**;,++;+81=8538**/+*/*=C*+:+++*8*/*8))))9175>)7*1*0)+0*)0*A5*()*(())(-4.(0,-)((1))(((
@M03506:14:000000000-AKVR1:1:1101:16019:3656 2:N:0:51
CACTTCTGGACTACAGGGGTTTCTAATCCTGTTTGCTCCCCACGCTTTCGTGCATGAGCGTCAGTACAGGCCCAGGGGATTGCCTTCGCCATCGGTGTTCCTCCGAATATCTACGCATTTCACTGCTACACGCGGAATTCCATCCCCCTCTGCCGTACTCCAGCTCTACAGTCCCAAATGCAGTTCCCAGGTCGATCCCGGGGAGTTCACATCTGTTCTATACAACCGCCTGCGCAAGCGTTACGCCCAGACATTCAGTTTAACACCTGCCACCTCTGTATTAGCGCGGCTGCTGGTACAG
+
CCCCCE@FA-C<FFFCE>CGCC9FF,C<CF<CF,,;C<6CFCC@CCFFFFFFG<FG9EF7FCFGGF<,9,C,BCFFGGFGGGGAEEFF7:F:F:,8=CCG<EF@>+,BA,5,CEFC:F:,?@AF99?;?DFC+6BGF7FF9EG,DFG+>C8=D9CBC?D,D,,55@,7,E68,,7@,,4,,@,7@;E9C@*3,***1*,***/**4?,:CC+079<++14@D+=*;>5*))/90=)())*/:*/**87*8*)0*:C*-*39B7C*+?00)*09*0;<29+.5)43(()()(-77)*)*--)
@M03506:14:000000000-AKVR1:1:1101:13509:3660 2:N:0:51
CACTTCTGGCCTACCGGGGTTTCTAATCCTGTTCGCCCCCCACGCTTTCGCGTCTCAGCGTCAGTACCGTACTAGAGAGCCGCCTTAGCCACTGGTGTTCTTCCTGATATCTGCGCATTTCACCGCTACACCAGGAATTCCATCCTCCTCTTCCGGACTCTAGCCAAACGGTTTCCATCGGCGTCTCGAGGTTGAGCCTCTAGTTCTCAACACGGACCTACCTCGCCGCCTACCCCCTCTTTCCTCCCTACAAATCAGGCCACCGCCTTCCCCCTACCCCTTCCCTCGGCGCCTGACCTCG
+
C@CC@<E66C6E<-6@@:C:F@FGC<FE,@<ECFC@,6@F@:FGG78F9B7CCCFGGGC@@8?FE9EDFEGFG,C?=C4CFGGGEC9FG,:<4,4C?4B,@FG,5,E<BEAFFA@@=?+,CFF<FGC+=FF,338=B,D,E;,,6EF>8==37E++6:8,79,<D,,7*5565*@E:;2114*148,=8C7;2,6>C6:2+*+1<1=C9+067:3*27)0*2*+/97)27)/9.)*(/0*0+**2<C5*3/)**2**)*0)057)2*)*/07)>8;@()*((((,).8()(-)322/0),-
@M03506:14:000000000-AKVR1:1:1101:6669:3662 2:N:0:51
CACTTCTGGACTACCGGGGTTTCTAATCCCGTTTGCTCCCCTGGCCTTCGTGCCTCAGCGTCAGGAACTGTCCAGAGACCCGCCTTCGCCACTGGTCTTCCTTACGATATCTACGCATTTCACCGCTACACCGTAAATTCCAGTCTCCTCTCCAGTCCTCAAGCACGGCAGTATCGAATGCAGTTTCGGAGTTAAGCTCCGCGATTTCACACCCGACTTACCGCGCCGCCTACGCCCCCTTTACGCCCAATGAAACCGAACAACGCTTGCACACTCTGTATTACCGCTGCTGCTGGCACCG
+
CCCCCGGGGGGGGGGGGGGGGGGGGGGGGGGGGGGGGGGGGGGGGGGGGGGGGGGGGGGGGGGGGFGGGGGGGGGGGGGGGDGGCFGGGGGGGGGFGGGGGGGGGGFGGEFGGGGD:?EEFGGG@FFGGGGGGGG7FFGGGGGGGGGGGGDFGGGGGGGGFFCDCEEGDCCFC7DCFGGGGGGGFGGDGC7>D:3DE=CFG*4:C*:7=F@FEC=CCD>EGG35)C)=EC7:C37)1<58;+:D*:CDG*8;***290>*05)*)2;>*)***1*0+6*A):)4<?(),),41))0)82((
@M03506:14:000000000-AKVR1:1:1101:21756:3671 2:N:0:51
CACTTCTGGACTACAGGGGTTTCTAATCCTGTTTGCTCCCCTAGCTTTCGCGCCTCAGCGTCAGTTGTGGTCCAGTGCGCCGCTTTCGCCACAGGAGTTCCTACCGATATCTACGTATTTTTTCGCTACACCGGGCATTCCACGCACCTCCCCCACACTCCAGCACGGCGGTTGCGCCCGCAGGCTCCCACGTTACCCAGCTCTTTTCCCAGGTGACTTACCGCACCGCCTACTCGCCCTTTTCGCCCACGAATCCCGTTACACGCTCGTCCCACCCACCGATCTGCAGTTCCGTGCAGAA
+
-AA<CGEGD-C6C-,6-FGE+BEGECAE,C,CCFAEC<,:B6,F,,CEFF@C:CG,EFFE,CFGGDGGG7FFF,,C:C::@@=F,6:BCC:F,,:,8BFFFG,C4C=:@+<FAB+9<F8,5,89@CE7B@EEG++++,7CF9,++6@EF,,@C96B6@EF:@>:D6*3@*****=1*1**=*:*=***/8+*1*2*+0+***+++00A<****2++7*8C02**)/0)/9)*>FF*()8C67**)217*21)).*204**))00*1*.*)1))0;**()*-((-())05*.)*(,15)))(
@M03506:14:000000000-AKVR1:1:1101:13024:3682 2:N:0:51
CACTTCTGGACTACCCGGGTTTCTAATCCCGTTTGCTCCCCTGGCTTTCGCTATTCAGCGTCAGTGTTGGTCCAGGATGCCGCCTTCGCCACCGGTGTTCCTCCAGATATCTACGCATTTCACCGCTACACCTGGAATTCCGCATCCCTCTCCCAAACTCAAGCTATCCAGTATCAGACGCCATTCCTCGGTTAAGCCGAGGGATTTCACGTCTGACTTAGTTAGCCGCCTACTAGCCCTTTACGCCCAGTACTTCCGAACACCGCTTGCCCCCCCCGTATTACCGCGGCCGCTGGCACGG
+
CCCCCGGGG<FGGGGGGGGGGDGGGGGGGGGGGGGGEGGGGGGGGGGGGGGGGGGGFGGGGGGGGGGGFDFGGGGGGGGGGGGGGGGGGGGGGGGGGGGGGGGGGGGGGGGGGGGG:FEDFFGGGGGEGGGGGGGGFGFGG8EEEEGGGGGGCFG8FGGGCFFFGFFGGGGGGCEFF9C3CEGGGGGAFG7CECAFGGGEGGGCFGCGGF4?GGDGGFF?FDGGGD;;CGFGGFF+=4;:CC+2:C877*3/***:715*75)7):E>8@F6)>8?E>)28()..(-)(8(454;9>5,,3
@M03506:14:000000000-AKVR1:1:1101:6088:3687 2:N:0:51
CACTTCTGGACTACAGGGGTTTCTAATCCTGTTTGCTCCCCACGCTTTCGCGTCTCAGCGTCAGTATCCGGCCAGGGGGCCGCCTTCGCCACAGGTGTTCCTCCCGATATCTACGCATTTCACCGCTACACCGGGAATTCCACCCCCCTCTTCGGTACTCTAGCTTGCCAGTTTCATGCGTCGTTCCTCGGTTGAGCCGGGGGATTTCACACATGACTTAACAAACCGCCTACACACCATTTACGCCCAATGATTCCAAACAACCCTTGCACCCTCTTACTTCTGCCGGCTGCTGGCACAC
+
CCCCCGGGGGCFGGGGGGGGGGGGGGGGGGGGGGGGGGGGGFGGDGGGGGEGGGGGGGGGGDGGGGGGGGGGGGGGDGGGGGGGGGGGGGGGGGGGGGGFFGFGCGGGDFFGGFGGGGGGGGGGGGEFGGGFGFGGGGGFAFCGGGGEGGGGGGDECGGGGGFGGGFF8CCCFFGGGFGGGGGGGFEFFGGGDGEFFFG5C):CC:9+<7:9E*+30:@FFFCE*C@3:5)109?*(1)++<*:77C3***/9*0**)*<)))/*/*.*)**)/*22)*+.)))))))-;;>D04*5).,(
@M03506:14:000000000-AKVR1:1:1101:12694:3693 2:N:0:51
CACTTCTGGACTACCAGGGTATCTAATCCCGTTTGCTCCCCTGGCTTTCGCGCTGTCAGCGTCAGTGTCAGCCTAGCAACCCGCCTTCGCCTCAGGTGTTCCTCTTGATATCTACGCATTTCACCGCTACACCAAGAATTCCGATTGCCCTTTCTGCACTCTAGCACTGCAGTATCACTTGACCGTTCCGAGTTAAGCCCGGAGATTTCACAAGTGACTTACAGCGCCGCCTACGCGCCCTTTACGCCCCGTAAATCCGAACAACGCTTGGTCCTTACGTCTTACCGCGGCTGCTGGCCCC
+
CCCCCGGGG9EGGGGGGGGGGGGGGGGGGGGGGGDGGGGGGGGGGGGGGGGGGGGGGGGGGGGGGGGGGGGGGGFGGGGGGGGGGGGGGGGGGFGGFGGGGGGGGGGGGGGGGGGGGGGGGGGGGGGGGGGGGGGC<FGGGGGDEGGGFGGGGGGGGGGGGGGGGGGGGFG?FCFGFGGG=EGGCGGGGGGDFECCDGCEEGGG>F?FGCFFFFGGGF+=7DFCF<)2*>BCGA553>AE:=;7C*;B5**)855*::D5:>5*9*2)/0507F+0+()0((2:A067(07151)7)7(1(
@M03506:14:000000000-AKVR1:1:1101:17040:3700 2:N:0:51
CACTTCTGGACTACCCGGGTTTCTAATCCTGTTTGCTCCCCACGCTTTCGCGTCTCAGCGTCAGCAACGGTCCAGAGGGCCGCCTTCGCCGCCGGTGTTCCTCCTGATATCTACGCATTTCACCGCTACACCAGGAATTCCACCCTCCTCTACCGCGCTCCAGCTCGCCAGTTTCGGGCGCACTTCCGGAGCTGAGCCCCGGGCTTTCACACCCGCCTTAACGAACCGCCTCCACGCCCCTTACGCCCAGTCAATCCCACCACCTCTTGCACCCTCCGCCTCACCGCGGCGCCTGCCCCGC
+
CCCCCFGGGGGGGGFGEEGGGGGGCFGGGGGGGFGGGGGGGGGEFG7FG>ECGG,FEGGDGGDGGGCGGGGC:FFFDGGGGGGGG7FGGGGGGGECDGGDGGGGGFAECAFGGGGD+@BDFGGGGGEGGGGGGDC@DGCFGGGGD6EGCFCEFE+BBE*@CCDFCF8EGC::;@FGG5?:**:ECFG75*1=*A+=CFFEE3?E5=?G7>*0ADE*5*8+:C**1783C37*9)>96FD8C:CF3CGFC5+9***:94C*773*2:+*09*9?3:*;37542>(4(27(7((0(3*7)(,(
@M03506:14:000000000-AKVR1:1:1101:24749:3703 2:N:0:51
CACTTCTGGACTACCGGGGTTTCTAATCCTGTTTGCTCCCCTAGCTTTCGTTCTTCAGCGTCAGTAGTGATCCAGCTCGCCGCTTTCGCCACGGGTGTTCCCGCAGATCTCTACGCATTCCCCCGCTACACCTGCAATTCCCCGAGCCTCTCTCACACTCAATCACAGCCGTTTTTGAAGCCGTCTCTGGGTTGAGCCCAGAGACTTCACGCCCAACTTGCCGCACCGTCCACGACTCCTATACATCCACGAATTTCCAACCACGCTCGCCCCCCCCTGACTATCCCGGCGTCACGCACGG
+
CCCCCGFGA@FFFGF@FGE:CEDF9EFGGFF<<EEF@EFFGFGFFF<FDEGGGEFGE6,@6@CE,C9FF9EDFG?<DFCCCGGEGGGGC,?FEGDFFGCFF9F>>F7B,?F,?F+F:=+,,,A4:F+@=FFFF,DAFF,EA,,>E8>C,:,@,CDEFG8DFF,@ACC,,*5**@**4*2,:D5>CGGGCD,?::C8C,CCE5C6*31<+**1=C83**;=F43CC7:5*1):9..)(170+3*:*+3)0+*00)**2):A))./7CC3*77::D**120*(-))-(.0(0(,0-(/0),,(
@M03506:14:000000000-AKVR1:1:1101:14949:3755 2:N:0:51
CACTTCTGGACTACCCGGGTTTCTAATCCTGTTTGCTACCCACGCTTTCGTGTCTCAGCGTCAGTGATGGTCCAGAAAGCTGTCTACACCGCAGGTGTTCCTCCTGATATCTACGAATTTCACCTCTACACTGGGAATTCCACTCTCCTCTCCCGATCTCTAGCAAGCCCGTTTCAAGCGCAATTCCCAGGTTGAGCCCGGGGCTTTCACGCCTGACTTGAAGAGCCGCCTGCGCCCCCTTTACGCCACGTAATTCCGAACAACGCCCCCCCCCTTCGTATTACCGCGGCTTCTGGCACGC
+
CCCCCGGGGCFFGGGGGGGGGGGGFGGGGGGFGGGGGGGGGGGGGGGGGGGGFG<DFFGGGGGGFGFGGGGGGGGGGCGGGGGGGGGGGGGGGGGGGGGGGGGGGGGGGGGFGGGGGGGGGGGGGGGGG9EFFGEGCFFFGGGGG,@DDGGGGEEGEG?DGGGGGGGGGGD7DDF98>EEE8EEFFGG9EBD9@CECEFE5DGGEGGD?CFDGC*,*4=FG;C@9*;?E3)**)8*(283CF>:/:E)*:C))<*2*(1*0))/9**0*)9@F)/**(0*.3))6-(0(),(.))0942((
@M03506:14:000000000-AKVR1:1:1101:11808:3758 2:N:0:51
CACTTCTGGCCTACACGGGTATCTAATCCTGTTTGCTCCCCACGCTGTCGCGCATCAGTGTCAGAAACTGCCCAGCAGGCCGCCTTCGCCACCGGTCTTCCTCCGGATCTCTACGCATTCCACCGCTACACCCGGAATTCCGCCTGCCTCTACAGTCCTCGAGTTTGACAGTCGGCACGGCAGAGCCGGGGTTGAGCCCCGGACTTCCACCACCCCCTTATCAAACCACCTACGCGCCCTTTCCCCCCAGTGATTCCGGACCACGCCTGCACCCCCCCTCTCACCGCGCCCCCGGCCCCGC
+
CCCCCGGGG-EFGGGGGGGGGGFGFFGGGGGGGGGGAGGFFFGGGGGGGGGGGGGGGGGGGGGGGGGGGGGGGGGGGGGGGGGGGGGG>FEGGC@FFGGGGCGGGGE:FFGFFFGG+CFGGGGGGGCFFGGGGCCGGF:DF?EGGGGGGGGGGA6>BCGGCE>ECG;DEEFGGGGG>E?8C*?**2=EGGGGDE6EDF:CG3*=8F+0<CFD5*/C9)8+*:*:CF55CDF6F<7/95>:E+0:*2:558+**9>>C:):))7C<**)28*)7//?5()*..)5:(10(),,)(-3754((
@M03506:14:000000000-AKVR1:1:1101:8315:3772 2:N:0:51
CACTTCTGGACTACCGGGGTTTCTAATCCCGTTCGCTCCCCTAGCTTTCGCGCCTCAGCGTCAGTTACAAGCTAGCAAGCCGCCTTCGCCACTGGTGTTCCTCCAGATATCTACGCATTTCACTACTACACCTGGAATTCCACTTGCCTCTCTTGCACTCAAGCCCCACAGTATTGGACGCAGTTTCGAGGTTGAGCCTCGAACTTTCACAACCAACTTACGGAACCGCCTACGCGCTCTTTACGCCCACTAAATCCGGATAACGCTCGCCCCCTACGTATTACCGCGGCTGCTGGCACGT
+
CCCCCGGGGGGGGGGGGGGGGGGGGGGGFGFFGGGGGGGGGGGGGGGGGGGGGGCFGGGGGGGGGGGGGGGGGGGGGGGGGGGGGGGGGGGGGGGGGGGGGCFGGGGGGGGGGGGGGGGGGGGGGGGGGGGGGGGGGGGGDEFGGGGGGG,=FGFAFCFG?=FECFGGGGGEGGGGGGFGGGGGGGGCFDGGGGFGGGGFD4,;DGFGFG8CGGG=CF47?48CDGF3ED>5*)55(188@E*2/:8:=*096<CCGBG57;*0*:838BDFFDC*C0.06(.4A?0)0>B>B?D<>)58(
@M03506:14:000000000-AKVR1:1:1101:15622:3784 2:N:0:51
CACTTCTGGACTACTGGGGTATCTAATCCCGTTTGCTCCCCACGCTTTCGCGCATCAGCGTCAGAACCGGTCCAGCGAGCCGCCTTCGCCACTGGTGTTCCTCCCAATATCTACGCATTTCACCGCTACACTGGGAATTCCACTCGCCTCTCCCGGCCTCAAGCAAAGCAGTTTGGACGGCAGTTCCTCGGTTAAGCCGAGGGATTTCACCATCCACTTGCCAAGCCGCCTACGCGCCCTTTCCGCCCAATAATTCCGAATAACGCTTGCCCCCCCCGTCTTACCGCGTCCGCTGGCACAG
+
CCCCCGGGG@FGGGGGGGGGGGGGGGGGGGGGGGGGGGGGGGGGGGGGGGGGGGGGGGGGGGGGGGGGGGGGGGGGGGGGGGGGGGGGGGCEGFGGGGGGGGGGGGGFFGGFGGGGGGGGGGGGGGGGGGGGFGGGGGGGGGGFGGGG>E8D@FG>>EGGGGGGFGGGFGFGACFEFFGGGDGFFFGCCEEEECCFGGGEGCEEGGGDGGG=?CD?>CB9FGGDGGFFG5>=FB>)7GE5C?*25=E>***0=FFFF0D5:7677C;3:<29FD***47*,-)53435,8(-5(()7)2((
@M03506:14:000000000-AKVR1:1:1101:21485:3835 2:N:0:51
CACTTCTGGACTACCGGGGTTTCTAATCCCGTTTGCTCCCCTGACCTTCGTGCCTCAGCGTCAGGAACTGTCCAGAGACCCGCCTTCGCCACTGGTCTTCCTTACGATATCTACGCATTTCCCCGCTACACCGTAAATTCCAGTCTCCTCTCCAGTCCTCAAGCACGGCAGTATCGAATGCAGTTTCGGAGTTAAGCTCCGAGATTTCACACCCGACTTACCGCGCCGCCCACGCCCCCTTTCCCCCCAATGCAGCACAACAAAGCTCGAGACCTCTGTCTTACCACGCCGTCCGCCCCTC
+
CCCCCGGGGFGGDFGGGGGGGGGGGGGGFFGGGGGGCGGGGGEFGGFFGFFFFF<EFGGGGGDECGGGGGGGGGGFGCFDCEDEGGGGD@FGGBFEGAC?FEGGG=DGGGDFCFGCFCFGG,5E>F+CFCFF7AFEGCFFD=DFG9EEFGCE@BFFGDDFFF9E8F868:+8@:A89,,@DFCF7,EEG7C*?,;,52898*18*=CEFGGG5://9387CCCG8DD:5))*/05*,C38*+***22)**20)/00*(20))0**22)*)*85*<FF0=+).-:0))0()-3)(,)))((-
@M03506:14:000000000-AKVR1:1:1101:22861:3861 2:N:0:51
CACTTCTGGACTACCGGGGTATCTAATCCGGTTTGCTCCCCTGGCTTTCGGGTCTCAGCGTCAGGATCGGCCCAGCCGGCCGCCTTCGCCACTGGTGTTCCTCCCGATATCTGCCCATTTCACCGGTACACCGGGAATTCCACCGGCCTCTACCGTCCTCAAGTCCACCAGTAGCGGATGCAATTCCACGGTTGGGCCGTGAGATTTCACATCCGACTTAATCGACCGGTTACAACCGTCCTACGCCCAGTGAATCTGGGCCACGCCCGCCCCTCCCGTTTCACCGCGCCTGCCGCCCTCG
+
CCCCCGGGGGGGGGGGGGGGGFGGGGGGGGGGGG;F@FFGGGGGGGGGGGGGGGGFGGCGEEDE8FGFFGEFGGGGGG7FGGEGDGGGGGCGGGFFGFGGG?EFFECCFEEG,FGGG<AFFCGF7:FFFGGGDGGGGGGCCGGFEGGG>CCFGGCGGD5D2=4<DECGGG5,,,4*:8E=FG7CGF;FG8@:CE5:5C***2;+0<9C+CD72985CD7+:**27)7)*))12***())**2205>*<:/09/**:*)2*)))1)**)2))).**2;(.*5))).((8(7((.((/))(((
@M03506:14:000000000-AKVR1:1:1101:12774:3889 2:N:0:51
CACTTCTGGACTACCGGGGTTTCTAATCCTGTTTGCTCCCCACGCTTTCGCGCCTCAGCGTCAGTTACAAGCTAGCAAGCCGCCTTCGCCACTGGTGTTCCTCCAGATATCTACGCATTTCACTACTACACCTGGAATTCCACTTGCCTCTCTTGCACTCAAGCCCCGCAGTATTAGACGCAGTTTCGAGGTTGAGCCTCGAACTTTCACAACCAACTTACGGACCCGCCTACGGGCTTTTTACGCCCAGTAAATCCGGCGAACCCTCGCCTCCTCCGCATTACCGGGGCTGCTGCCTCGC
+
CCCCCFGFG<FFGGGGCCGEFGFGFFGGGFFGGFGGGGGEEFGECGGGGGGGGCCCFFF@FFGGE9FFGF@EGGGGE<<FG@FCFGFGEG7FGEGG8FGGDFDFGGCGEEFD<FGG7+=FGFFGCEFCEFGGGGGFDFGGGGGGFFGC;F>DFFGG93>D,=EF=FEGG@>@DECCGFGEECCEG,7**@8C:>D,>;:?E*<D8,=,,=:;59*=DFFG75*:/C3):D55CD)).))+3<***1*521+/7*::9()*)))))2*0*7<))9;889):3,)))(-)(0((..)*)*.((
@M03506:14:000000000-AKVR1:1:1101:25567:3894 2:N:0:51
CACTTCTGGACTACCGGGGTTTCTAATCCTGTTTGCTCCCCTAGCTTCCGTTCCTCAGCGTCAGTTGTGGTCCAGCTCGCCGCTTTCGCCACGGGTGTTCCTGCAGATATCTACGCATTTCACCGCTACACCTGCAATTCCACGCGCCTCTCCCACACTCAAGCACAGCAGTTTCGGAAGCAGCCTCGGGGTTGAGCCCATAGATTTCGCTCCCGACTTTCCGCACCGCCTACGTACCCTTTCACCCCAGTATACCCGCGCACCGCTTGCCCTCCGCCCTTTCCCGCTGCTGTGGGCCCGT
+
A,BC@FGGG-6E@CF7F:+@F@FGFCCDF9AFFGDFFFEFECFFGGG,EEGGGGGGGGGGGGGGGCFEG7FCE9CF,C@CC7C@:=?FG:@=:CEGC4=BF<E<EFGFGF,C<E@@@:?,<?F5?CGGDG@EEFFDFDFFFGCEC8CC>8,@,@=E:E,4,13,338>,,@>;AC>:>E58,4>;,=**>C11*,>EF85,0,=,A1+**1;***39DB++7573>>5*1777))2(19CA+*0*+/)/*2***209():)0)/)**)*)2/)1**2()/.,)-)((04)))/((15)-4(
@M03506:14:000000000-AKVR1:1:1101:15998:3944 2:N:0:51
CACTTCTGGACTACAGGGGTTTCTAATCCCGTTTGCTCCCCTGGCCTTCGTGCCTCAGCGTCAGGAACTGTCCAGAGACCCGCCCTCGCCACTGGTCTTCCTTACGATATCTACGCATTTCACCGCTACACCGTAAATTCCAGTCTCCTCTCCAGCCCTCAAGCACGGCAGTATCGAATGCAGTTTCGGCGTTAAGCCCCAAGATTTCACACCCGACTTACCGCGCCGCCTACGCACCCTTTACGCCCAATGAATCCCAACAACGCTTGACACCTCCGTATTACCGCGGGTGCTGGCACCC
+
CCCCCGGGG@EGGGGGGGGGGGGGGGGGGGGGGGGGGGGGGGFGGGGGGGGFGGFGGGGGGGGGGGGGGGGGGGGEGFGGGGGGGGGGGGGGGFGGGGGGGGGFEFFFGGGGGGGGDEGGFFGGCDGGGGGGGGGDGFFGGFGFFFGGGGGGGGGGFGGGGGFG8FGEEGGGFCFEFFGGD;FE,>DCE*@8>CGFF,4CEDGCFGG@@7+;A7*:D35FGFDED<BFGG>EGBE3,)8@87>7*58)//*)1/**2)97>3)*1**0*)*/0>***(.*4()4421)()(-.).*.)),(
@M03506:14:000000000-AKVR1:1:1101:10883:3946 2:N:0:51
CACTTCTGGACTACAGGGGTTTCTAATCCTGTTTGCTCCCCACGCTTTCGCGCCTCAGCGTCAGTATTAAGCCAGGTGGCTGCCTTCGCCATTGACGTTCCTTCCGATCTCTACGCATTTCACCGCTACACCGGAAATTCCGCCACCCTCTCTTATACTCCAGTCAGATAGTTTGCGATGCGCTTCCCAGGTTAAGCCCGGGGCTTTCACATCACACCCATCTCCCCGCCTACGCGCCCTTTACGCCCAGTAACTCCGTTTAACGCTCGCCCCCCCTGTATTACCCCGGCGTCCGGCACCC
+
CCCCCGGGGGGGGGGGGGGGGGGGGGGGGGCFGGGGFGGGGGGGGGGGGGGGGGGGGGGGGGGGGGGGGEFDGGGGGGGGGGGGGGGGGGGGGCEGGGGGGGGGGGGGGGGFGGGGGGGGCGGGGGEGGGGCEFEGGFFGGGGGGGGEDG8EGGGGGGCGCD>EDFFGFGCGGG9DEGGGGGGDGGGGGFFFGG9DGGGGGGEEGFCE7CGFGGGDG<B74<+1*;5)=DF*9)>D>DEE67*?3EE>:8@46@*:C(*0)0=FG=8<?5).))*2*-9:6)-4)(()(),-7((1.77((
@M03506:14:000000000-AKVR1:1:1101:6899:3954 2:N:0:51
CACTTCTGGACTACCCGGGTATCTAATCCCGTTTGCTCCCCTGGCCTTCGTGCCTCAGCGTCAGGAACTGTCCAGAGACCCGCCTTCGCCACTGGTCTTCCTTACGATATCTACGCATTTCACCGCTACACCGTAAATTCCAGTCTCCTCTCCAGTCCTCAAGCACGGTAGTATCGAATGCAGTTTCGGAGGTAAGCCCCGAGATTTCACTCCCGACTTACCGCGCCGCCCACGCACCCTTTACGCCCAATGAATCCGAACAACGCCTGGAACCCCAGTTTTCCCGCGTCTGCTGGCCACG
+
CCCCCFGFGDFFE<FFCFDG>FGGE<FECCFCEF@E<CCFF<FG8<FGDDFF@DGF8E8FEGEG?FGFFFGGFC@<FEGGDFG@FEGGEGGGDCGFGGGGGGA,AFBF@CEBFFF:FFEDCFFGEG+=>FFFGE@FCE,A;,>@6,>BDF9=CFFFGGDGDEFF8EGEDDE,,3>=8FEGG,EG@DF+:+@*@<D6E,*@8**4DC7<CF+8=78*19)=C*:C<DD>*9)1C>>C3CD*26**/::;E*0)**::943*0))>75*)2)*/)/8*/(/+-.).4(-)(.(-@))*0>((,
@M03506:14:000000000-AKVR1:1:1101:17657:4002 2:N:0:51
CACTTCTGGACTACCCGGGTATCTAATCCTGTTCGCTCCCCACGCTTTCGCTCCTCAGTGTCAGTGTCGGCCCAGAGTACCGCCTTCGCTACGGGTGTTCCTCCTGATATCTGCGCATTTCACCGCTCCACCAGGAATTCCGTACTCCTCTACCGAACTCTAGTCATAGCAGTCTCGAATGACCCCTCCAGGTTGAGCCCGGAGATTTCACATCCGACTTACCAACCCACCTACGAGCTCTTTACGCCCAATACATCCGGACCACGCTCGCCCCCTCCGTATTCCCGCGGCCGCTGGCACC
+
CCCCCGGGGGGGGGGGGGGGGGGGGGGGGGGGGGGGDGGGGGGGGGGGGGGGGGGGGGGGGGGGGGGGEGGGGGGGGGFGGGGGGGGGGGGGGGGGGGGGGGGGGGGGEFGGGGGGGGGGGGGGGGGGGFGG:EGFFGFCGGGFEFFGGGGGGGDECEGGGGEGGCFGAGE9DFGGGGGGG7C6EDEGG7E@C,6DFF6FGCEEC6?<?BD>CFGCDD)=CF;+;*8)*2.66A>50C)3<9**:78:E>F56):2*(/2)))11*:)C3D)39C/*477:(5)-,,7051152(9)8(5(
@M03506:14:000000000-AKVR1:1:1101:19332:4016 2:N:0:51
CACTTCTGGACTACCGGGGTTTCTAATCCTGTTTGCTCCCCACGCTTTCGCACCTCAGCGTCAGTATCGAACCAGGGGGCCGCCTTCGCCACCGGTGTTCCTCCAGATCTCTACGCATTTCACCGCTACACCTGGAATTCCACCCCCCTCCCTCGTACTCGAGCTCCGCAGTCTCGAGTGCCGTTCCCAGGTTGAGCCCGGGGCTTTTCCACCCGACTTACGAAGCCCCCGCAGCCGGCTTTACGCCCAGTAATCCCGATTAACCCTTGCACCTTCCGTATTACCTGCGCTGCCTGCACGG
+
CCCCCGGGGGGGGGGGGGGFGGGGGFGGGGFGGGGGGGGGGGGGGGGGGCGGGGFGGCGGGGGGGGGGGDFGGGGGGDGGGGGGGGGFGGDFGEEFEGG9FGGFDCFCFFFGGGFGFC:FG<FFGGGCFFGG8<FGCDFGD9FGGGCCEE*;89@@C@:9BCGE5DFCEEE<,,?,<:EECFGE58<+><C79<:6+;8585CD:5+++2::*<**93)+2*1/*1.)1)0*1)0*-).*20*29:E3*:A*7**09(**0)87*/0)27**000AC(/*(.)))))040((.4)*0840(
@M03506:14:000000000-AKVR1:1:1101:11555:4043 2:N:0:51
CACTTCTGGACTACCGGGGTTTCTAATCCCGTTTGCTCCCCTAGCTTTCGCGCCTCAGCGTCAAGAACAGGCCAGGTAGTCGCCTTCGCCACTGGTGTTCCTCCCGATATCTACGCATTTCACCACTACACCGGGAATTCCACTACCCTCTCCTGCCTTCGAGTCGATCAGTATCGAATGACCCTCCCCAGTTGAGCCGGGGGCTTTCACACTCGACTTGAACGACCGCCTGCGCGCTCTTTACGCCCAGTAAATCCGCACAACGCTTGCTGCCTACGTATTACCGCGCCGCCTGGCCCGC
+
CCCCCGGGG-EFGGGGGGGFGGGGGGGGGGGGGGGGGGGGGGFFGGGGGGGGGGGGGGGGGGGGGGGGGGGGGFGGGGGGGGGGGGGGGGGGGGGGFGGGGCFGGGGGGGGGGGFGGGGFGGGGGGGGGGGGDEGEGGGGFGGGGGGGGGCEGGGGGF=CFECDGE>C@CFF7EGC*D6:DFGGFGEGE87E99F:AFE5=48?CFCC+@78:CE*CCD7D7FC*7:55755C>B5997CC+*:*:=D/839=**:7(*2)5)/):8<*<**9500;17+-5<A9(7)(7((0,,*004((
@M03506:14:000000000-AKVR1:1:1101:15315:4085 2:N:0:51
CACTTCTGGACTACTGGGGTTTCTAATCCCGTTTGCTCCCCTAGCTTTCGCTCCTCAGCGTCAGAACAACCCCAGCTGATCGCCTTCGCCACTGGTGTTCCTCCCGATATCTACGCATTTCACCGCTACACCGGGAATTCCATCATCCTCTGATTGCCTCAAGAATTAGAGTATCCGAGCCGGTCCCTCAGTTGAGCCGCGGTCTTTCAACACGGACTTCCAACTCCCCCTCCCAGCCCCTCCCGCCCCCTAATTCCACACAACCCTGCCCCCCCCCTCCTTACCGCCGCTGCCGCCACCC
+
CCCCCACFG-<FFGGGGGGGGEGGGGGGGFFFGFCGCFGDGGECFFCEGGGGGFCF<FGEGGGD9FGFFGGDGGG,CACEGGGGG@F,C=CFEC,F@FGGEGEGEC@F+@FFFGFFEGD<EF<EEGGEGGFGCCCFGGDFAA;D=DFFGG;?,E=,9A3=,,3,6=DA=,@;@83@:8+@>8ECEGGGE8,,6=FD?95**)444=9,=8:CE3*=DD/1;+;+*7))*:A*9)2*,*.2A/*/)2/7***0.**0:)2+<>5<*/*)*8C5)9**:4)53).2((-)(.(-)(-)8)(4(
@M03506:14:000000000-AKVR1:1:1101:21637:4098 2:N:0:51
CACTTCTGGACTACCGGGGTTTCTAATCCCGTTCGCTCCCCATGCTGTCGTGTCTGAGCGTCAGATGCGAGCCAGGACGCCGCCTTCGCCTCTGGTGTTCCTCCCAATATCTACGCATTTCACCGCTACACTGGGAATTCCACTCGCCTCTCCCGGCCTCAAGCAAAGCAGTTTGGACGGCAGTTCCTCGGTTAAGCCGAGTGATTTCACCATCCACTTGCCAAGCCGCCTACGCGCCCTTTACGCCCAATATTCCCGAATAACCCTTGCCCCTCCTGTATTCCCCTGACCGGTGGCACAG
+
CCCCCGGGGFFGGGGGGGGGGGGGGGGGGGGGGGGGGFEFGGGGGGGGGGFGGGGGGGGDEGGGGGFGFGGGGGGGGFFDFGGGGGGGEGGGDFDDFFFGGCFF@FGGFFGGGGGGGGGGGFGGGGGEGGGGF8BFDFGGGGF9,@>EG88D3CGGGGGGGGCCDF86,DFGGFG*<?CCEG56BCGFGGG7E5CF7F**3/8;+A+<=:>4<8AFGFF77*;7*58>CC3:FDF393)*2+*:5:*7C*2)*1**04CE>)*2**:.;<><>****)*+-.)63(()(/,()(()0)).(
@M03506:14:000000000-AKVR1:1:1101:17058:4101 2:N:0:51
CACTTCTGGACTACCGGGGTTTCTAATCCTGTTTGCTCCCCACGCTTTCGCACCTCAGCGTCAGTACCGGGCCAGTGAGCCGCCTTCGCCACTGGTGTTCTTGCGAATATCTACGAATTTCACCTCTACACTCGCAGTTCCACTCACCTCTCCCGGACTCAAGCTTCTCAGTATCAAAGGTAGTTCTGGAGTTGTGGTCCCGGATTTCACCACTGCCGTTAACAGCCGCCGACGGTCCCTTTCCGCCCAGTGATCGCTCTCAACGCCTGCCCCCTTCGTCTTCCCGCCGCTGCTGCCAGGC
+
CCCCCGGGGGFFFFFFEDGF:FGG9FGGGGG@FF?FEGGGG8FGDEEDFDGFGGCF,,E:@C,BCCEE7@@FG,C,=<<<EFCGF@FCBC7FC8A,BEFFFG9EE@:C+,5,,:+@B8DFGFGG@F<E9,4,,+=+3+,=,3E;E8DD,,36DEE6+8BE,47,,7DCFC;@A7E9C,2,@32@:;,,,,>>,>2**,,4,;=C5:9<:BC*ACF69).*19+42;0)CD)*95)/())++2*2**;)**0*9***/(**11**/22)*)9).<8*;()*,()).((),5(()).*7))(-
@M03506:14:000000000-AKVR1:1:1101:11816:4110 2:N:0:51
CACTTCTGGACTACCGGGGTTTCTAATCCTGTTTGCTCCCCACGCTTTCGCGTCTCAGCGTCAGTCACCGTCCAGAAGGCCGCCTTCGCCGCTGGTATTCCTCCCGATATCTACGGATTTCACCCCTACACCGGGAATTCTGCCTTCCTCTCCGGGACTCTAGCGAGGCAGTTTCAGATGCAATTCCGGGGTTGGGCCCCGGGCTTTCACAACCGACTTGCCAAGCCGCCTACCCGCGCTTTACGCCCAATGATTCCGAACAACGCTTGCCCCCTCCCTATTCCCGCGGCTTCTGGCCCGG
+
CCCCCGGGG9FGGGGGGGGGGGGGGGGGGGGGGGGGGGGGGGGGGGGGGGGGGG@GGFGGGGGGGGGGGGGGGGGGGGGGGGGGGGGGGGGGGGGGGGGGGGGGGGEGGGGGGGGD@FCGGGGGGGGGGGGGGGGG>FGGGGGGGGGGGGCDFEGGDGCGDFCCC*CEEEE7CCGGGGG?FEGCFGGG5ECEE8CEGGEGGDGGDF6C+**9EDC5/>@FFD7+19@@GD>57)))3)788A*2*:CE*;F)/*20:(1*05)7)8;7*)9;F788>(0+)6))5:()25(-)))2))4((
@M03506:14:000000000-AKVR1:1:1101:14324:4121 2:N:0:51
CACTTCTGGACTACCGGGGTTTCTAATCCTGTTTGCTCCCCTAGCTTTCGCGCCTCAGCGTCAGTTGTGGTCCAGTGAGCCGCTTTCGCCACAGGTGTTCCTCCCGATATCTACGCATTTCACCGCTACACCGGGAATTCCACTCACCTCTCCCACACTCAAGCACGGCAGTTTCCTTAGCAGGCTCCGAGTTGAGCCCGGCGATTTCACTAGAGACTTACCGCACCGCCTACGCGCCCTTTACGCCCAATAATTCCGAACAACGCTTCCACCCTCCGTATTACCGCGGCGGCTCGCACAC
+
CCCCCGGGGDGGGGGGGGGFGGGGGGGGGGGGGGGGFFFGGGGGGGGGGGDGGGCGGGGGGGGGGGGGGGGGGGGGGGGGGGGGDDFCGGGGCFGGGGGGGGGGGGDGEGGGGGGGGGGGGGFGGGEGGFGGGCGCFDFFGGGGGGGF9E9FEGFGEGCGGFGGCFGDE5>FFFGGGEFFGF?>ED@EG7:B8C9CDCGGG):8=:FGFGGC?:F;FC=9FFGGGD:BGGF5DBF)(7@*;+0:/7:>5*;;*=7CD4*:))59/::7*9*1<D*22()*.446409045(()(()0)4((
@M03506:14:000000000-AKVR1:1:1101:13138:4145 2:N:0:51
CACTTCTGGACTACAAGGGTATCTAATCCTGTTCGCTCCCCACGCTTTCGCTCCTCAGCGTCAGTAATGGCCCAGAGATCCGCCTTCGCCACCGGTGTTCCTCCTGATATCTGCGCATTTCACCGCTACACCAGGAATTCCGATCTCCCCTACCACACTCTAGCTAGCCCGTATCGAATGCAGACCCGGGGTTAAGCCCCGGGCTTTCACACCCGACGTCACACGCCGCCTACGGGCTCTTTACGCCCAATAATCCCCGACAACGCTTGCGCCCTACCTAGTACCGTGGCTGCTGGCCCGC
+
CCCCCGGGG-CFDGGGGGGGGGGGGGGGGGGGGGGGGGGGGGGGGGGGGGGGGGGFFGGGGGGGGFFGGGGGGGGGGGGGGGGGGGGGGGGGGGGGGGGGGGGGGDGFCGGGGFCGBCGGGFGGGGGGCGGFFFGGGEFFGG>CC>DFEGEFFFCDBEFG,E;AAAD=DF>FG6C61>CGFA<,DEF5CEGCCFB;FGGG:):ECGGF+31;>DG5<):***1+195>CD)*7.<)(18+<0*:*:*02**)*9*2>3<*)))*)**)/5)<5C***(*3,))..(()-0(,)),*<),((
@M03506:14:000000000-AKVR1:1:1101:7020:4148 2:N:0:51
CACTTCTGGACTACCGGGGTATCTAATCCTGTTTGCTCCCCTAGCTTTCGTGCCTCAGTGTCAGGAGTTGTCCAGGGACTCGCCTTCGCCACTGGTGTTCCGCTTGATATCTACGCATTTCACTGCTACACCATGAATTCCAGTCCCCTCTCCAGTCCTCAAGCACCGCAGTATCGAATGCAGTTTCGGAGTTAAGCTCCGAAATTTCACACCCGACTCCCGGCGCCACCTACACCCCCCTTACGCCCAACGAATCCGACCACCGCTTCAGACCTCTGGATTCCCGCTGCTGCTGCCACGG
+
@CCC<FAEF<CFFGGGFGGGGGGG9FFGGF9EEF@FAFGGDGCFGGDGGGFGGGFCGGGGGGGEGCFGGGGGGGGGG,CFGGGDEGGGGGDCEEDCFFFA<,8BCFFGD,,EFFEG>+=@FGGF9FD;F:EA7F,CAF9,C,;=9,>DFG@FFFD,>=DFD,6E6=DE>EE>DGGGDG8,,6=,@EGCC8++33>D7,,13?>::,=EFG7**3;*;C*,1)2:47=):>)=>4;*.8>*::9FCG8:5**77)*97(175))1)28.***/0*0<+.0+).)).(,)(58)*))*.)8((
@M03506:14:000000000-AKVR1:1:1101:6528:4153 2:N:0:51
CACTTCTGGACTACCGGGGTTTCTAATCCCGTTTGCTCCCCTGGCCTTCGTTCCTCAGTGTCAGGAACTGTCCAGAGACCCGCCTTCGCCACTGGTCTTCCTTACGATCTCTACGCATTTCACTGCTACACCGTAAATTCCAGTCTCCTCTCCAGTCCTCAAGCACCCCAGTATCCAATGCAGTTTCGGAGTTAAGCCCCGAGATTTCACCCCTGACTTACGACGCCACTAACTCCCCCTTTCCGCCCACTGAATCCGAACACCTCTTTATACCCTCTTATTCCCGCGCCGGCTTCCCCAC
+
CCCCCGGGGFGFFCGG7C78FEGGD,CCFEEFFG@9@FFGGGGGGGGGGGG<FFFGGGC,CFAFF@FD@FFGA<6,CCCF<F7@6BA,FG:F<,,CEFFGGGGCDGFCC4@FEF+@:FCECBFG,AF,5:BAEF@7FGGE9,,C@9=D,@,6D=8@,D,=9=,==DF+6=BFF=C,E,=,,3@D9>3A6C+3,3,,@98E87**4<AF,229;FCE4+15+/*495?)4*)+0+;421)/30+;**=>E:8)2*+1;(*:>5)*01<*+**9/*++2(1+-).-)(,0()((.4(*0).1(
@M03506:14:000000000-AKVR1:1:1101:6119:4160 2:N:0:51
CACTTCTGGACTACAGGGGTTTCTAATCCCGTTTGCTCCCCTAGCTTTCGCTCCTCAGCGTCAGAACAACCCCAGATGATCGCCTTCGCCACTGGTGTTCCTCCCGATATCTACGCATTTCACCGCTACACCGGGAATTCCATCATCCTCTGATTGCCTCAAGAATTAGAGTATCCGAGCCGGTCCCTCAGTTGAGCCGAGGTCTTTCAACACGGACTTCCAATCCCGCCTACGAGCGCTTTACGCCCAATAATTCCACACAACCATTGCCCCCCACGCCTTACCCCGGCTGCTTGACCGG
+
CCCCCGGGGGGGGGGGGGGGGGGGCGGGGGEGGGGGFGGGGG8EFGGGGGGGGGGGGCGGGGGGGGGGGGGGGGGCGGEGGGGGGGGGGGGGGGGGGGGGGGGGGGGGCGGGGGGGGGGGFFGGGGGEEGGFGGGCFCFGGDGGGGGGGGGDFEE9DFCFFDDA,@AFFFGGCFGG>+1;C8E8?EFFGGGCBEDD@CE5CDC6>CDCFGG4E8*:7D=FC+3<D568EDFC558<><DCC*0:5C2)**279=:F7)*2<359**+*39DF>C**2()*(().((()-)(()))*8F?((
@M03506:14:000000000-AKVR1:1:1101:15515:4190 2:N:0:51
CACTTCTGGCCTACCGGGGTATCTAATCCTGTTTGCTCCCCACGCTTTCGTGCATGAGCGTCAGTACAGGCCCAGGGGATTGCCTTCGCCATCGGTGTTCCTCCGCATATCTACGCATTTCACCGCTACACCGGGAATTCCACCCCCCTCTTCGGTACTCTAGCTTGCCAGTTTCATGCGTCGTTCCTCGGTTGATCCGGGGTATTCCCCACATGACTTAACCAACCGCCTACACTCCATTTACGCCCACTGATTCGGAATAACCCTTGCCCCCCCTTTCTTACCGTGGTCGATTGCCCAT
+
CCCCCGGGG999CFF:FG:FGGGGFGEFCAECE@CFAFG@F8F@FFD?EGAFGGGFE<EFF:@CF9FFEFG:@FG7EG@CAAEFCEFDGGGGGEGG>B4FC9F8++=BC<FGGG?E:?E<9,CC+>C7CFG8:+>7@DDBF@@F>CCE:CGFGG>>@E9EAF,,@@F5DE,7,3@DF,@*6=**;DCCFCC16:,,,4@:8C**3<+<+**27>+>C+@+:F7?<C><ED>=D))*(2)03+2?<5*.:**/9****.**)*0*2/65*)*05/***(0+.6)6,((0,))()()1*1))(
@M03506:14:000000000-AKVR1:1:1101:11303:4219 2:N:0:51
CACTTCTGGCCTACCGGGGTTTCTAATCCCGCTTGCTCCCCACGCTTTCGCGCATCAGCGTCAGAACCGGTCCAGCGAGCCGCCCTCGCCACTGGTGTTCCTCCCAATATCTACGCATTTCACCGCTACACTGGGCTTTCCACTCGCCTCTCCCGGCCTCAAGCAAAGCAGTTTGGACGGCAGTTCCTCGTTTAAGCCGTGGGATTTCACTATCACCTCGACCAGCCGCCTACGCGCCCTTTACCCCTCATAATCCCGATGAACGCCTGCCCCCTCCTTCTTCACGCGGCTCATTGCCCGA
+
C8CCCGDFE-6<E@@CBEEF:CFFG9FEGG;F@C8FCF8@C8FCFEEFGCFFG7CFCFEFCFC:,@@<::FEF?FGDFCF=CFCFGCFCC:C?FD9,B=F<9?FEG@F,AEEAFCC7=CCD,CFFD+@EFFF@FG,,3>FF=DGG:>>>@,<DF*4>E>DF6>F:8,2,>B?F<?C,??8E*CF+>@+14**3/53;+8**13*+=+3+:**0;++96)**1)1**7)5C)/9)0)3)0*23***<*)**+99F0*9(1*0**0***0*0C))12:*(7+-)24,,15(0,(*))20*,,(
@M03506:14:000000000-AKVR1:1:1101:18454:4221 2:N:0:51
CACTTCTGGACTACCGGGGTTTCTAATCCCGTTCGCTCCCCTAGCTTTCGCACCTCAGCGTCAGATACGAGCCAGGACCTTGCCTGCGCCAGTGGTGTTCCTCCGGATCTCTAAGCATTTCACCGCTCCACCCGGAATTCCAGGTCCCTCTCTCGCTCTCCAGTCGTGCCGTCTTTGCGACCCTTGGGCAGTTACGCCGCCCACTGTCCCCGCAAACCGCCCCAACCGCCTGCGTGCCCGTTCCGCCCACTTCCTCCGGACACCGCTCGCCCCCTCCGCATTACCGCGTCTGCTGCCCCTC
+
CCCCCGGGGGGGGGGGGGGGGGGGGGGCFDGFGGGGGFGGGGGGGGGCGGGGGGGGAFGGEGGGGCGGGGGGGGGGCFFGFEGG9EFEGC7@EEEFGGGGGGGGGDG7F?FC,AF@FDFGGGGGGF:7FEGGGE7+@AFFG9;=F@DDGGCGEF6C8?ECFG6EF6DEGGE3@:8;ED*:*;C:E>E,,=EG,1,*4:?>:)*3*+4=<F5<C)/*1*0*)19C*7B>C5)*/7)*(18**:*97=E55****1*0*-/278)97C*)/)5>5D?*1,)/(().6(4)()(-7))*)0(((
@M03506:14:000000000-AKVR1:1:1101:17484:4223 2:N:0:51
CACTTCTGGACTACCGGGGTTTCTAATCCCGTTCGCTCCCCTGGCTTTCGCGTCTCAGCGTCAGAAAACGTCCAGGACCTCGCTTTCGCCACGGGCGTTCCTTCCGATCTCACCGCATTTCACCGCTCCACCGGAAGTTCCAGGTCCCCCTACGTCCCTCCAGGACGGTCGTATCGGCGCCCGTTCCCCGGTTGAGCCGGGGGCTTTCAGCGACCGACGTGCCGTCCCGCCTACACGTGCTTGACGCACAGTGAGTCCGAATAACGCTCGCCCGGTTCGTCTTCCCGCGGCTGCTGGGCCC
+
CCCCCGGGGGGGGGGGGGGGGEGGGFGGGGGFFGGG@FGGGGGGGGGGGFGGGG@FCGGGGGGGGGGGGGGGGGGGGGFFFCCFGGFEEGGGGEGGGGC@BEFGGG=FFFAA,,@E=FGAF9FF7=+CFGFF7@3F7FCFGFGFFGG:FGGEFE>FECGGGG?8*;CE?CECGFGGDDE=CEGG*BCFEE8CEE+3CC=*5CCG=F+<C7:D=D://75:9D*:955):9>C*8)>20.12+20**2)2*;=***2:)/*)7>*7**7*7D).1*2*(.2(.4262(.4)-()-)0)).,,
@M03506:14:000000000-AKVR1:1:1101:13949:4258 2:N:0:51
CACTTCTGGACTACCCGGGTTTCTAATCCTGTTTGCTCCCCGCGCTTTCGCGCCTCAGCGTCAGTATCGGTCCAGAGAGCCGCCTTCGCCACCGGTGTTCTTCCCAATATCTACGAATTTCACCTCTACACTGGGAATTCCACTCTCCTCTCCCGAACTCTAGCCCATCAGTCCCAAGCGCAATTCCCAGGTTAAGCCCGGGGCTTTCACGCCTGACTTGATAGGCCGCCTGCGCGCCCTTTCCGCCCAGTCATTCCGAACAACGCCCGCCCCCTTCGTATTACCGCGTCCTCTGGCACGC
+
CCCCCGGGGCFGGGGGGGGGGGGGGGGGGGGGGGGGGGGGGGGGGGGGGGGGGGGGGGGGGGGGGGGGGGGGGGGGGGGGGGGGGGGGGGGGGDGGGGGGGGGGGGFGGGGGGGGGGGGGGGGGGGFFGGGGFGGGGFFGGGGCGGGFGGCGGGGDEE6E9ADFFG:EG6DFFGG9FGF5ECEED9A?9FDFFG9>CEFEE5CECGFG?;/;ECC*7+32*11CF*8)CCD74)5/4D758F*:778>*@E*8@*:D:*:75.*)/*7*5CD5C?08(02,5))6(-)(),(*))*0)5((
@M03506:14:000000000-AKVR1:1:1101:14713:4301 2:N:0:51
CACTTCTGGACTACCGGGGTTTCTAATCCCGTTCGCTCCCCTAGCTTTCGCACCTCAGCGTCAGATACGAGCCAGGACCTTGCCTTCGCCAGTGGTGTTCCTCCGGATCTCTACGCATTTCACCGCTCCACCCGGAATTCCAGGTCCCTCTCTCGCTCTCCAGTCGTGCCGTCTTTGCGACGCTTGGGCAGTTAAGCCACCCACTGTCCCCGCAAACTGACACAACCGCCTGCGTGCCCTTTACCCCCGGTAACTCCGGACAACGCTTGCCCCCTACGCATTTCCCCGGCCGCTGGCCCGT
+
CCCCCGGGGDGGGGGGGGGFGGGGGFGGGGGGGGGG7EGGGGDGGFFGGGGGGGFGGGGGGGGGGGGGGGGGGGGGGGGGGGGGGGGGGGGGGGGGFGGGGGGGGGGGG<FGGGF@+FGGGGGGGGGGGGG<FGEEGGGGGGFFFGGGGGGGGF8E@FDGGGFGGGFCGGGGGFGGGGGGEGGG5BG=F>C8=CBCGG==@C;E8FGF6>CDC5CCG0=CC*0**9;):D:*/8D*(7)+;+*0*08>**/07@7:<?CCB)0>)*/88<C@5C2*:8)*(4)-6)()4)(()49/5)(-(
@M03506:14:000000000-AKVR1:1:1101:14471:4328 2:N:0:51
CACTTCTGGACTACCGGGGTTTCTAATCCTGTTTGCTCCCCTAGCTTTCGTCCCTCAGCGTCAGTTGTGATCCAGCGAGCCGCTTTCGCCTCGGATGTTCCTGCGGATATCTACGCATTTCACCGCTACACCCGCAATTCCACTCGCCTCTCTCACCCTCTAGCACGGCAGTTTCGAGAGCAGCCTCTGATTTAAGCACAGAGATTTCACTTCCGACTTACCACACCGCCTACCGACCCTTTACGCCCAGTAATTCCCACGAACCCTGGCCCCCTCCGTCTTACCGACGCTGCTGCCTCGC
+
CCCCCGGGG<FGGGFDGGGEG7FFGGGGGGFEFCGGFGFGEDGGGAGCFEGGEGGFDGGGFGC7F9CFGGFFG@FGG@FGDGGGGGGC@F@C:FEFGCGA@FFGGG+:=FFACFFF+8?DF,5?+@FFGGFGGCF:FCFFGFGD8F6BB+:@3@DC,@BEFFGGDGECCEEG,7>*=D,:*,=8EFF?,,,2?5=,>7,,4;,=<,<1+++3=***:/59CC+6/9:BGG>**))*,))**+20***0:*3**1*2:)*0)0)1)/07*)1.<98E>15*.(6).,()(0,(8))2.*.(,
@M03506:14:000000000-AKVR1:1:1101:20770:4348 2:N:0:51
CACTTCTGGACTACAGGGGTTTCTAATCCTGTTTGCTCCCCACGCTTTCGCGCCTCAGCGTCAATACCGGTCCAGTTGGCCGCCTTCGCCACCGGTGTTCTTCCCAATCTCTACGAATTTCACCTCTACACTGGGAATTCCACCAACCTCTCCCGGATTCGAGCACGCCAGTATCAAATGCAATTCCCGGGTTTAGCCCAGGGCTTTCACATCTGACTTAGCGCACCGCCTACGCGCCCTTTACGCCCAGTAATTCCGAACACCGCTTCCCCCCCTCGTATCACCGCCGGCGCTGGCTCGG
+
CCCCCFGGGGGGGFGGGGGGEGGGGGGGGGEGGGGGFGGGGGGDGCGGGGGGGGGFGGGDEGCFGGGGGGCCGEFGGGGGGGDGGGGG,CBFGC:C+BFGGGGGGGGGG9FGFFGGGGFGFFGFGGGDFFG9FECC<EFGGGGGE?>EGFGCDDE8>CE9+=:C>CEGGD>BFGG9EGCDCFA,@EEC5*>*C*85;,=5;5*;4=4??F+40+51B731+2)*C<>BED:**).)(7)1*+*27*8)**+*/=*0;(**07)*)*10*9<FE18/*-)*.,)-(,-)-)(-)(())).2(
@M03506:14:000000000-AKVR1:1:1101:11723:4376 2:N:0:51
CACTTCTGGCCTACCGGGGTATCTAATCCCGTTTGCTCCCCTAGCTTTCGCTCCTCAGCGTCAGAACAACCCCAGATGATCGCCTTCGCCACTGGTGTTCCTCCCGATATCTACGCATTTCACCGCTACACCGGGAATTCCATCATCCTCTGATTGCCTCAAGAATTAGAGTATCCGCGCCGGTCCCTCAGTTGAGCCGAGGTCTTTCAACACGGACTTCCAATCCCGCCTACGAGCGCTTCACGCCCAATACTGCCGAACAACGCTTGCCCCCTACTGCTTACCGCCGCCGCTGCCACGC
+
CCCCCFFFE-6@FEGC7C:CCEEC@FGG<<FFFGEFFGFGGFFGGFGGGGEECFGGGGGGGGCEFEDEGF:@FGEG,CAFDG>FCBFFEGGEG@FFFGGGGABBFGEEGGGGGGGGGGGGGDFGGGGGGFGGGGDG7FDEFD=EFGGFGGGGDAFGGF,DFC?A?F,E?=FGCGDF6+@EEEEEGGC7CFCD;;;E?EE*:)=,C7EGCD>75<E=<3=FGF7<CCFEC5@*9B5*97)*;**9/C55:886)7**0(9*75)9C5*7C36@F321;,/AA).8242;(7(()(4)0)),(
@M03506:14:000000000-AKVR1:1:1101:11504:4377 2:N:0:51
CACTTCTGGCCTACCGGGGTTTCTAATCCCGTTTGCTCCCCTGGCTTTCGCTCCTCAGCGTCAGTGTTGGTCCAGGATGTCGCCTTCGCCACCGGTGTTCCTCCAGATATCTACGCATTTCACTGCTACACCGGGAATTCCACTCTCCTCTACCGCACTCTAGCCCGCCAGTATCCATCGCCATTCCCAGGTTGAGCCCGGGGCTTTCACGACAGACTTAACGAACCACCTACGCACGCTTTACGCCCAGTAATTCCGAGGAACGCTTGCACCCTTCGTATTACCGCGGCTGCTGGCTCGC
+
CCCCCGGGG-FFGGGGGGGGGGGGFGGGGGGGGGGGGGGGGGGGGGGGGGGGGGGGGGGGGGGGGGGGGGGGGGGGGGGGGGGGGGGGGGGGGGGGGGGGGCGGGGGFGGGGGGGG>FCGGFFGGGGGGGGGGDEGGCGGGGGGG9DGFGGFGGEG6EEFGGFGGGDGGGGFGGFGGCF8B?EDAGCFDGCE?FGGGGGGGDGGE=FG7DFDE:C6CCF?7DD=CDEFGGFGGFF*15>?85CFGGDD7>G?4?7:D:**)05<7?E@FFFF5D;8:2F:(56264152:((0426:))-(
@M03506:14:000000000-AKVR1:1:1101:13860:4385 2:N:0:51
CACTTCTGGACTACCGGGGTTTCTAATCCTGTTTGCTCCCCACGCTGTCGCGCATCAGTGTCAGAAACTGCCCAGCAGACCGCCTTCGCCACCGGTCTTCCTCCGGATCTCTACGCATTCCACCGCTACACCCGGAATTCCGTCTGCCTCTACAGCCCTCGAGTTTGACAGTCGTCACGGCCGATCCGGGGTTGAGCCCCGGCCTTCCACCACACCCTTATCAACCAACCTACTCGCACTTCCCCCCCACCAATTCCGTCCAACCCTCGCACCCCCCGTACTACACTGACTCCTCCCGCGC
+
CCCCCFDGG-;EFG<76@@:CEEGC@F<AFDFGEDEGFGGGEF+@CF@EC@:F7@F8E,99C9FEFCFGDG8<F6EFCFFGGGG7:E7:FEGGG:FDBFECDFGG::+@,:5AFF++64,?9FFCFBFF93=7+@CFB89;,,@88;D9@3,;,@DCC:E*735;7>,@,,79C*:*>5*::C*/=CC:1*11:20+=*A5C*:=C+:?>**:9EGGF40:>C:**.)77<6C*9*4)81++0**/*85:*)))*;*3*/0>677C*./7)).1*:C()1(,4<)()*)))-/)(*0)4((
@M03506:14:000000000-AKVR1:1:1101:6829:4396 2:N:0:51
CACTTCTGGACTACCCGGGTATCTAATCCTGTTTGCTCCCCACGCTGTCGCGCATCAGCGTCAGCTACTGCCCAGCAGGCCGCCTTCGCCACCGGTGTTCTTCCGGATCTCTACGCATTCCACCGCTACACCCGGAATTCCACCTGCCTCTACAGTGCTCCAGCCCAGCAGTTGCCACGGCCGACCCGGCGTTCAGCCCCGGGCTTTCACCGCCACCCTACTGCGCCGCCTACGCTCCCTTCACCCCCCGGTATTCCGCCCCACGCCCCACCCCCCCTGAGTACCTCCGCCGCTGGCCACA
+
CCCCCFGEEGCGGCFGGGEGGGCGFDGGF<FFFGGGFGDCGGGGGGGGGGGGGGBCFGGGGGCFFCFFFFGGFCDG8E?FFFGGG>C7FC7FG7+8FFFGGGGGDG++>9EC9FD7CFCFFFFFFDGEFDG?FC7+@@FGGGCFF8@FFGGFFFFFFGC7,@888::B>,:F3@BC739*BGG5?EE7=*4=**5+<?:=5)*:E50:+0:<:)*;55)09C4+/>@>7C)*275*-7>*@0***2:)***).80*0,*/8)8C55*0*)1.092*/()*(.))6)4)4)((8(->@)(4(
@M03506:14:000000000-AKVR1:1:1101:7179:4400 2:N:0:51
CACTTCTGGACTACAGGGGTTTCTAATCCTGTTTGCTCCCCTAGCTTTCGCGCCTCAGCGTCAGTTATGGTCCAGTGCGCCGCTTTCGCCACAGGTGTTCCTCCCGATATCTACGCATTTCACCGCTACACCGGGAATTCCACGCACCTCTCCCATACTCCAGCACGGCAGTTTCGCCTGCAGGCTCCGAGTTGAGCCCGGAGATGTCACCCCCGACTTAGCGCGCGACCCACCCCCCCCTTCCGCCCACTTACTCCGCACACCGCCAGCCCACCCCTTCTCACCCCGGCTGCGCGCACAC
+
CCCCCGC-FAEFGG,<C@@B@;EFGGGDFGGDEFCFGAFFGG8CFDFCFCCCCFFFFFGDF>@@F9FCG86CFCGC@EFFEGE+B@FCCFEG,B<FDFGCEGGG7:+8:>FF<EF7+C:CFGGGGCC@F,EFCE:+8A,CFFGCGC8EGF,=DF8;8@>EGFFEDDC+:CE,,,76?E5ED898?,1;:*46:,,1A6*:*1:*0+4+2;*5C<**/))0*:/*)1))2>):*).)4)0*2*099CE:/********-9*08)*)/*0/7*0)1***()2.)62(2(.37(,)(()0)-(.
@M03506:14:000000000-AKVR1:1:1101:25417:4410 2:N:0:51
AACTTCTGGTCTACCGGGGTATCTAATCCTGTTTGCTCCCCACGCTTTCGTGCATGAGCGTCAGTATTGGCCCAGGCGGCTGCCTTCGCCATCGGCATTCCTCCACATCTCTACGCATTTCACTGCTACACGTGGAATTCTACCCCCCTCTGCCATACTCTACACAGTCAGTCACTAATGAAGTTCCCAGGTTAACGCCGGGGATATCAGATCCGTCTTTGCGAACCGGCTGCTCACGTTTTTCCCCCCAAAACTCCGGTTACTGCTTGACACCTAAGTATTGTCGCGGTGGCTATCACTG
+
-8AC@@F<D-;CAEGC++:@;@E9FGC9@,6;,EFFGGGGEFGGCFCFGDF<CDGCGFGDFFFE9CAF9FCFCB8C,+8@B@7=,C,<,:FFFCC7+@,,,A?F,94EA,,C<,D7+8+C8<FG9=,?<B,@=6+@,AD9=@D983+B+3,3,66@,,@<;C,,@,,4@@B,79;,@:E,3,,77,,,5,*,6=9,*4*14)/***1+++*+303*;<)+++/>))08*9>*99*:250;8E*9*+*.***)0)9*2(1*7))*2++00>FF4/*++.19)))).((0()(-.()0)*)).
@M03506:14:000000000-AKVR1:1:1101:9473:4417 2:N:0:51
CACTTCTGGACTACCGGGGTATCTAATCCCGTTTGCTCCCCTGGCCTTCGTGTCTCAGTGTCAGGAACTGTCCAGAGACCCGCCTTCGCCACTGGTCTTCCTTACGATATCTACGCATTTCACTGCTACACCGTAAATTCCAGTCTCCTCTCCAGTCCTCAAGCACCGCAGTATCGAATGCAGTTTCAGAGTTAAGCTCTAAAATTTCACACCCGACTTACGGCGCCACCTACACACCCTTTACGCCCAATGAATCCGAACAACGCTTGAGACCTCTGTATTACCGCGTCTGCTGGCACAG
+
CCCCCGGGGGGGGGGGGGGGGGGGGGGGGGGGGGGGGGGGGGGGGGGGGGGGGGGGGGGGGGGGGGGGGGGGGGGGGFGGGGGGGGGGGCEGGGFGGGGGGGGGGGGGGGGGGGGGGGGGGGGGGGGGGGGGGFGCGGFGGGGGGGGGGGGGGGGGGGGGGGFF,3DB>86CCDGG?8FGGGGGFGGGGCEFDF;AFCGGGGFAECEGGGFDGG5*;CDGGFDGDG>>EFAFF6A=?GD59<7+1::5C*0)+1:F43<E>>4<DD83*09)97<<+)1+-))6A(3)(0(4@A)75)84(
@M03506:14:000000000-AKVR1:1:1101:11261:4454 2:N:0:51
CACTTCTGGCCTACCGGGGTATCTAATTCTGTTTGCTCCCCTAGCTTTCGTCTCTCAGCGTCAGTTGCGATCCAGTGAGCCGCCTTCGCCACGGGTGTTCCTGCAGATATCTACGCATTTCACCGCTACACCTGCACTTCCACTCACCTCTCTCGCACTCTAGCTCGGCAGTTTCGGCAGCAGCCCCTGGGTTCAGCCCAGAGATTTCACTCCCGACTTCCCACACCGCCTACGGACCCTTAACGCCCAGTCATTCCGATCAACGCTCGCCCCCTACGTCTTCTCGCGCCTGCTGGCCCGT
+
CCCCCFCGG-CFGG8CFDDG;FGGEGGGGGGFEDCF9FFFGFGGGGGGGCFG8CCFFFGEFEGEGG9F7FE7FFGFEF<D@@FCFFGGGDEGECC=FFE<E9,B<<EA9FAFFGGGG7FEGAAFE:@CC9E,:FGF,EFGA9>9=DF?9D,,@A@ECE=D9E,=,78:CE8FC,ECC87;5,;C51:7:*>,4,,,40/,,*40;1<91=:F,?58)/)1*;CGDDA>C<0:5))9()7*0+209*:5**3*067::(**8>)7*:*)/))0>CE5C0.72(6)6(00()-,7()*75(7(
@M03506:14:000000000-AKVR1:1:1101:12937:4456 2:N:0:51
CACTTCTGGACTACCGGGGTATCTAATCCCGTTTGCTCCCCACGCTTTCGCGCCTCAGCGTCAGTTCCGGTCCAGTGAGCCGCCTTCGCCACTGGTGTTCCTCCCAATATCTACGCATTTCACCGCTACACTGGGAATTCCACCCACCTCTCCCGGACTCAAGCCAAGCAGTTTGGAGGGCAGTTCCTCGGTTACGCCGAGGGATTTCACCTTCCACTTCCCAGGCCGCCTACGCGCCCTTTACGCCCAATAATTCCGAACAACGCCCGCCCCCTTCGTCTTACCTCCGCTGCTGGCACGG
+
CCCCCGGGG<FGGGGGGGGGGGGGGGGGGGGGGGGGFFGGGGGGGGGGGGGGGGGGDFGGGGGGGGGGGGGGGGGGGCFGGGGGGGGGGGGGGGGGGGGGG<FFGGGGGGFGGGGGGGGGFGGGEGGDEGGEGGGG@FGGGGGGGGGGGGFGGGGEEGGGGGGFGGG>CFGFGGGDGGGGE>CGC?F,>ECCCE,:EECEEGD?CCCCCCGFGGF7CD4+2;7C/7@>EGFDF.))4CDGGF7C*:EBG5;4B62:7(//<3)*)1*0:5C@>3=6;:F*4125?2))-<40;006>)43(
@M03506:14:000000000-AKVR1:1:1101:21904:4486 2:N:0:51
CACTTCTGGACTACAGGGGTTTCTAATCCTGTTTGATCCCCACGCTTTCGTGCCTCAGTGTCAGTTGTAGTTTTGTAAGCTGCCTTCGCAATGGGTGTTCTGTGTCATATCTAAGCATTTCACCGCTACACGACACATTCCACTTACATCAAATACACTCAAGAATGACAGTATCAATGGCAGTTCTATATTTAAGCTATAGGTTTTCACCACTTACTCGACATTCAACCTACGCACCCTTTAAACCCAGTAAATCCGCATAACGATTGGACCCTACGCTTAACCGCGTCTGTGGGCACGG
+
CCCCCGGGGGGGGGFGGGGGGGGGGGGGGGFGGGGGGGGGGGGGGGDFGGGGGGGGGGGFGGDGGGGFEFEFGGGGGGGGGGG?CEGGGEEGGGGGGGGGGFFGGGGGGGGFAEGEFFGAFGGGGGGGGGGGEFFGFG9BECGFGA@DD;=ADEADGGGGGD9FDFCCFGGGGFGGGGGGCGG,9DFGG;,,33,7AA8=ECEF8D=,EE?DFD,;C=+4=DCEG+++2;969*09);5@1?DC+,@**4>+BA+20(2*/2;0**3./)*00/**3()*(().)(3;()-(*-.*).,3(
@M03506:14:000000000-AKVR1:1:1101:9137:4499 2:N:0:51
CACTTCTGGACTACCGGGGTTTCTAATCCTGTTTGCTCCCCACGCCTTCGCGCCTCAGTGTCAGTTACAGACCAGAAAGTCGCCTTCGCCACTGGTGTTCCTCCATATCTCTACGCATTTCACCGCTACACATGGAGTTCCACTTTCCTCTTCTGCACTCAAGTCTCCCAGTTTCCAATGACCCTCCACGGTTGAGCCGTGGGCTTTCACATCAGACTTAAGAAACCACCTGCGCGCGCTTTCCGCCCACTACTTCCGAACAACGCTAGCCCCCTTCGTATTACCGCGACTGCTGGCACGC
+
CCCCCGGGGGGGGGGGGGGGGGGGFGGGGGCGGGGGGGGGGGGGGGGGGGGGGGGGGGGGGGGGGGGGGGGGGGGGCGGGGGGGD:EFGGGGGFGFGGEGGGGGGGGFG,AFFGGGGGGGGGGGDGGGGGGGGGGFGEFGGFGGFGGGGGGCDFEFGGDEDCC=DAGGGGGGGCGGFE8DEF8C,DGFGDC@C8,,DFGGDD8EC:FC:CDGC+>,;9=E7+@79FFFGDF,8)?C6CAE5E708CGE5**6)=*:F(*:>>747C5)269:B58=*(.::04AB?03(.-().)*787(-
@M03506:14:000000000-AKVR1:1:1101:21397:4506 2:N:0:51
CACTTCTGGACTACCGGGGTTTCTAATCCCGTTCGCTCCCCACGCTTTCGTGCCTTAGTGTCAGCAACAGCCCAGTACCCTGCCTACGCCATCGGTGTTCCTCCTAATATCTACGGATTTCACTCCTACACTAGGAATTCCAGGTACCTCTACTGTGCTCTAGCTGGTGAGTTCGAACAATGTGCCTCCGGTTGAGCCGGAGTCTTTCACTGCTCGCTTTACCTGCCACCTACGCAACTCTTTACCCCCAGTAATTCCGGCTAACTCTCGGCTCTCCCGTCTTCCCGCGGCTCCTGTCCCC
+
CCCCCGGGGGGGGGGGGGGCFEGGGGGGCG;EFGGGCGGGGGGGGGGGGGGGGGGGEGGGGGAFGGGGGGGGGFFGGGGGGGGGGGFGGGEGG@=B=FFGGGGFEC,C<FGGDGGEGDDFGFGGGGGFGGFEE,8<EFFGGGCFF>EFGGGFFGGGEGGFGDFFFADDE8FFAD88DGEGGACDGG9EE@+@ECFC87;7@5:DFG7,,255A+9;48?G8CFFF0;6AFF66)8*6C)7C9@+@++:C*/8++;+@44*)0)*2+0*A:*)0>?0;0):(.())((03),(7-.2*94)(
@M03506:14:000000000-AKVR1:1:1101:15279:4509 2:N:0:51
CACTTCTGGACTACCAGGGTTTCTAATCCTGTTTGCTCCCCACGCTTTCGTGCATGAGCGTCAGTATTGGCCCAGGGGGCTGCCTTCGCCATCGGTATTCCTCCACATCTCTACGCATTTCACCGCTACACCGGGAATTCCATCATCCTCTGACTCCCTCAAGATCGACAGTTTCCACCCGGATTCCCGAGTTGGGCCCGGGGCTTTGCTTGCGGACTTGTCGAGCCCCCTACGATCGCTTTACGCCCAGGAATTCCGACCAACCCTTGCCCCCCCCGTCTTCCTCCCTCGGCAGGCACCG
+
CCCCCGGGG9FGGGGGGGGGGGGGGGGGGGGGGGGGGGGFGGGGGGGGGGGGGGGGCFGGGGGGGGGGGGGGGGGGGGGGGGGGGGGGGGGGGGGGGGGGGGGGGGGFDFFGFFGG@FGGGGGGDGGCFFGGGGGGGGGGGGFGEGGGGGDF,9,@DG888,E9@EF>EEEGGGGGGF,@CCEEGGGGG>>>E;CECF>CG58C557+:;@6*185CGF9D=*2/*8):>3**.)/,98:*::7>7E>***).)***(**))89*/2)*/965<EC*(8*((.)))(.(0(,0((9))(-(
@M03506:14:000000000-AKVR1:1:1101:9185:4512 2:N:0:51
CACTTCTGGACTACAGGGGTATCTAATCCCGTTTGCTCCCCTGGCCTTCGTGCCTCAGTGTCAGGAACTGTCCAGAGACCCGCCTTCGCCACTGGTCTTCCTCATGATCTCTACGCATTTCACTGCTACACCATGAATTCCAGTCTCCTCTCCAGTCCTCAAGCACCGCAGTATCGAATGCAGTTTCGGAGTTAAGCTCCGAAATTTCACACCCGACTTACAGCGCCACCCACGCACCCTTTACGCCCATTGAATCCGAACAACGCTTGAGACCTCTGTATTACCGCGGCCGCTGGCCCCG
+
CCCCCGGGGGGDGGGGGGGGGGGGGGGGGGGGGGGGGGGGGGGGGGGGGGGGGGGGGGGGGGCGGGGGGGGGGGGFGCGGGGGGGGGGGGGGGGGGGGGGG9FGGGGGGGGGGGGGGGGGFGGGGGGFGGFFGGGGGGGGGDFGDFGGGGCGGGGFGFFEDCFFGGGDG4CCFDG6E8FGDGFGEGG6CEDEBFCFFGGDED6::EFG7CFG*@EGGGF7FGGGGCD>EF):C))/8>BCF+CFDGE>E+>;C6+3*(:*=:)*)/*.202)9*3<+)*2.6)).(3.(8,3)(-1)),((
@M03506:14:000000000-AKVR1:1:1101:18870:4544 2:N:0:51
CACTTCTGGACTACCGGGGTTTCTAATCCTGTTTGATCCCCACGCTTTCGTGCCTCAGCGTCAATGTCGGTCCAGATAGCCGCTTACGCCACTGGTGTTCCTCTCAATATCTACGCATTTCACTGCTACACTGAGAATTCCGCTATCCTCTCCCGAATTCGAGTTATGTAGTTTTAAGAGCAATTCCAAGGTTGAGCCCTGGGCTTTCACTCCTAACTTTCATAACCGCCTACGCACTCTTTACGCCCAGTGATTCCGACCAACGCTCCCCCCCTTCGCTTTACCGCCGCTGCTGGCACGC
+
CCCCCGGGGGGGGGGGGDGGGGGGDFGGGGGGGGGGGGGGGGGFGGGGG:FDGGGG<CFGGGEEFFGGFGGGGGGGGGFGGGGGGEFGGGFGGG8FGGFFEFGGGGGGGGGGGGCG7FGGGGGECGGFGGGGE<E<?FGG;@CGEEGFGGFGGG>8>CFF8EEGGGGGGFFGGGGF,EF?FFCGFEACAF7EFFGGGEGCDCC:@7FG,2+5CFE,0C+=CCBC:C485<?*;?B<6);<A++:*2:;5*+*2::@7(/*:))**:*0:@D3><*8;()*-3>>D?17(7417?0*8),((
@M03506:14:000000000-AKVR1:1:1101:24250:4563 2:N:0:51
CACTTCTGGACTACCGGGGTTTCTAATCCCGTTTGCTCCCCTGGCCTTCGTGCCTCAGCGTCAGGAACTGTCCAGAGACCCGCCTTCGCCACTGGTCTTCCTTACGATACCTACGCATTTCACCGCTACACCGTAAATTCCAGTCTCCTCTCCAGTCCTCAAGCACGGCAGTATCGAATGCAGTTTCGGAGTTAAGCTCCGAAATTTCACACCCGACTTACCGCGCCGACTACGCACCCTTTACGCCCAATGAATCCGAACAACGCTTCACACCTCTGTACTACAGCGGCCGCTCGCACAC
+
@CCCCGGGG9FFGGGGGGGFFGFGGGGGGGG@FEGFED@FGGGGGGGG9FGFFFDEGGGGEEGGGDFDGGGGGGGEDFGGGEGGGGGGGDGGGFGF<FA<EBFFDD@FFGGEFEGGGGGGA??FGGGGGGGFG8FFGGGDGFGF,7;=>FGGDEF@9D9E9AFF88C6C8ED9;;+@3ACFGE,=,=ECE7BEFCF?=,1;;C>FFF7,4=*4)*455?GGCDG<))0*::EG3<*(778;6*2<5=)*/;)19*09(/*)))*)/;7***1<*2/<:/+)6)))).),)(-54(1).49.
@M03506:14:000000000-AKVR1:1:1101:26142:4567 2:N:0:51
CACTTCTGGACTACCGGGGTTTCTAATCCCGTTCGCTCCCCTAGCTTTCGCACCTGAGCGTCAGGTACCAGCCAGGACACTGCCTTCGCCTTTGGTGTTCTGCCGGTTATCTACGCATTTCACCACTCCACCCGGAGTTCCGTGTCACTCTCTGGCCCTCAAGTGCTGCCGTCTTCGATGCGCTCTCCCGGTTGAGCCGGGCGCCTTAACCCCAAACGCGCAGACCCGCCCGCGAGCCCTTTACGCCCAGTTACCCCGACCAACTCCCGCCCCCGCCGTATTCACGCTGCTCCTTGCCCGG
+
CCCCCGGGGGGDGGGD@@FFGGGGDGFGGGGGGGGGC8C@FDFGGGFGGG7CG7DC@F?CE:FGDGEFGGFGGC8F<DEFDGFGG9F68FGFGGFE<<=EE,,C=>+8?EADFA@ECEGCCCDF<AE,AE<EFCCG+8ACDB>+@>,,6CDFCFGDG++@B8FDAGCF9:E@88+@*3,,**@B>3,=<C8C>*?C,,*//)*****3++;***335/.737<**/0<*))*95)/())2*3:*1*:)28+**/*27()*0)05*++0/)))0)**:2)2(()))(()()))),)2<)4,(
@M03506:14:000000000-AKVR1:1:1101:20897:4572 2:N:0:51
CACTTCTGGACTACTCGGGTATCTAATCCGGTTCGCTCCCCACGCTTTCGCGTCTCAGCGTCAGTTACAGGCCAGGAAGCCGCCTTCGCCACTGGTGTTCCTCCAGATATCTACACATTTCACCGCTACACCTGGAATTCCGCTTCCCTCTCCTGCACTCTAGCCAGGCCAGTTTGCAATGCAGTTTTCGGGTTGAGCCCGAAGATTTCACATCACACTTAACCAGCCGCCTACACGCGCTTTACGCCCAGTAATTCTGGATAACGCTAGCCCCCTACCGATTCCCGCGGCCGCGTGCCCG
+
CCCCCGGGGGGGGGGGGGGGGGGGGGGGGG>GGGGGGGGGGGGGGGGGGEGGGGGGGGGGGGGGGGGGGGGGGGGGFGGGGGGGGGGGGGGGGGGGGGGGGGGGGGGGGGGGFGGGGGGGGGGGGGEGGCFGGGGGGGDGGGGGGGFFGGGGGGGGCF=EBFFGDEFFFE?G8EDGEGFG?FFGFBFEGCGGGGCFGED>>75CC@EGCCFFGGGG*8AG+2?FGG:FGGFEDF);6C>=8A3*?=CBG*;F4@CCC4*+6*026/*883FFFDEC*()*-4()..-51;((03(1)7(3(
@M03506:14:000000000-AKVR1:1:1101:14011:4594 2:N:0:51
CACTTCTGGACTACCCGGGTTTCTAATCCCGTTTGCTCACCTGGCCTTCGTGCCTCAGTGTCAGGAACTGTCCAGAGACCCGCCTTCGCCACTGGTCTTCCTTACGATCTCCACGCATTTCACTGCTACACCGTAAATTCCAGTCTCCTCTCCAGTCCTCAAGCACGGCAGCATCGAATGCAGTTTCGGAGTTAAGCTCCGAAATTTCACACCCGACTTACCGCGCCGCCTACGCACCCCTTACGCCCAATGAATCCGGCCAACGCCCCCCCCCTCCGTATTATCCCCGCCGCCGGCCCGC
+
CCCCCGGGG@EGGGCFGGGGGGGGGGGGGGGFGGGGFGGGGGFFGGGGGFFGGGAFGGGGGGGGGGGGFGGGGGGGGCFGGGGGGGGGGG7FGGGGGGGGGGFFGGGFGDGGGGGGDGDGGGGGGGGGGGFFDGGGGGFGGCFFGGGGCE=FGGGGGGF@9EDGFGG6CECFDDF+@@DCFAF,@=E>ECCEF7,EG9DE57ECFC<E7++****197BFF<*7)9A):/8**..*:D3***2>*1?@=C*/98:>C93*)0.1*2*017CBDD5*;(0/(())-)))(7(,7(4)))4((
@M03506:14:000000000-AKVR1:1:1101:14543:4595 2:N:0:51
CACTTCTGGCCTACCGGGGTATCTAATCCCGTTTGCTCCCCTGGCCTTCGTGCCCCAGCGTCAGGAACTGTCCAGAGACCCGCCTTCGCCACTGGTCTTCCTTACGATATCTACGCATTTCACTGCTACACCGTAACTTCCCGTCCCCTCTCCAGTCCTCAAGCACGCCATTATCGACTGCAGTTCCGGAGTTACGCCCCGCGATTCCACCCCCGCCTCACCGCGCCCCCTCCGCCCCCTTACCCCCAACTGCACCCGAACAACGTTTGACACCCCGGCCTTCCCGCGCCTCCTGCCCCAC
+
68CCC@AEE9<6,66CFGCGB<C@FDCF<CFGG<B9,EFGECG@@6ECE@C,B<,6@,9@666,69,CC@CFF<F96CFGEBFBF@<<F:,C<FGDGGCGC99,=C++44?E??D:=FF@C,C<,,:;,,A?CAFG+C,CE,+6++@>DE,@D86=EE;AFG=86@3++++8@,744+4+@,973,@C;*3@8E,88*418)**=A<:1;*>*:5*19)=>195/>0)1/)*10)53<588+29*AE)**2)***2/()*0))1/**)2/**0**?2()*-8)((,27(7:,0(0*))(-(
@M03506:14:000000000-AKVR1:1:1101:14393:4629 2:N:0:51
CACTTCTGACTACTGGGGTTTCTAATCCTGTTCGCTACCCACGCTCTCGCGCCTCAGTGTCAATATCAGTCCAGGTAGTCGCCTTCGCCACTGACGTTCCTTCCGATCTCTACGCATTTCACCGCTACACCGGAAATTCCGCTACCCTCTCCTGTATTCTAGTCCCGCAGTTAAGCATGCACTTCCCAGGTTAAGCCCGGGGCTTTCACATACTTCACACGTCACCACCTACGCGCCCTTTACGCCCAGTAATCCCGATTAACGCCCCCACCCTCTGTATTTCCTCCGCCGCTGGCACATC
+
CCCCCGGGGGGGGGGGGGGGGGGGGGGGGGGGGGGGGGGFGGGGGGGGGGGGGGGGGGGGGGGGGDGFGFGGGGGGGGGGGGGGBFGGGGGGFAFGEFGGFGGGGGFGGGCFGGGCFFEFGGGGGGGGGGFGC+@FGEFF88ECEGGGGFGGFD@9>EFGF=FGFGGC+@EG7D;FFG9C9EDFG,DF8D;>FC,@67:EE4CC:4C?F7=>EG,,16+CGCG*CG*5A59?8)0/7<:F8+?*>EGD5<0=B*:C*(1/)16598*)*)9@7***+.*9))).))()()(-84(1)6().
@M03506:14:000000000-AKVR1:1:1101:10195:4637 2:N:0:51
CACTTCTGGACTACCAGGGTATCTAATCCCGTTTGCTCCCCTGGCCTTCGTGCCTCAGTGTCAGGAACTGTCCAGAGACCCGCCTTCGCCACTGGTCTTCCTTACGATCTCTACGCATTTCACTGCTACACCGTAAATTCCAGTCTCCTCTCCAGTCCTCAAGCACGGCAGTATCGAATGCAGTTTCGGAGTTAAGCTCCGAAATTTCACACCCGACTTACCGCGCCACCTACGCACCCTTTCCGCCCACTGAATCCGAACCCCGCCTTATCCCTTTGTATTACCGCAGCCGCTGCCACAG
+
CCCCCGGGGFGGGGGGGGGGGGGFGGGGGGGGGGGGGGGFGGFDGGGGGGGGGGGGGGGGGGGCFCGGGGGGGGGGGGGGGGDEGGGGGGGGGDEGGGGGGGGGGGGGGFGFGGGGD@CCFGGGGGGGGGGGGGGGGGAEEGFGGDEGGF=FGGGGGGGGGGGGDFGEGCC@FAFEDDGGFFGG,,=CGCCEF7;7CFE,@76;5EGFEFCF5>8*374,+9*=?5;?EDF,0).*38BF?F+:*//85*0)*/:CFB357))11?*.*****0+++.0+.)).)(-0(.((),-)))),(
@M03506:14:000000000-AKVR1:1:1101:5127:4664 2:N:0:51
CACTTCTGGACTACTGGGGTTTCTAATCCCGTTTGCTCCCCACGCTTTCGTGCCTTAGTGTCAGAAATGAGCCAGTCACCTGCCTACGCCATCGGTGTTCCTCCCTATATCTACGGATTTCACTCCTACACAGGGAATTCCAGTGACCTCTCTCATTCTCTAGCTTGGCAGTTCAAATAATGGGCACGGGGTTGATCCCCGTCATTTCACTCTTCGCTTACCATGCCACCTACGCAACTCTTTACGCCCATCACTTCCGGATAACGCTTGGACCCTACGTATTATCGCCGCTCCTGGCCCC
+
CCCCCGGGGGGGGG9CFGGGGGGGGGGGGDGGGFGGCGGGGGGGGGGGGGGGGGGGFGGGGGGGFFGGGGGGGGGGGGGGGGGGFDFGGGDGGGGFCGDGGFFGGGGGGGGFGGGGCFFGGGGGGDEEGFGEFFE7FFFG9ECEGGGGFF,6@ECGAD>DFGFGFGG+=6+A,EF9AED,EEECFFDCGGD>886,@@:C@9>5EG,57CF+2?<:D>9>CG+,+;9>CF96CEA9>8AC7<=+8:E524*)*/;C*7:>3.5:88*2*./)07***,)2)).)-.(7(70;36(2))(-,
@M03506:14:000000000-AKVR1:1:1101:15864:4666 2:N:0:51
CACTTCTGGACTACCGGGGTATCTAATCCTGTTTGCTCCCCTAGCTTTCGTGCCTCAGTGTCAGGTGTTGTCCAGGGACTCGCCTTCGCCACTGGTGTTCCTCTCGATATCTACGCATTTCACTGCTACACCGAGAATTCCAGTCCCCCCTCCAAACCTCCAGCCCAATAGTATTCAATGCCATTTCCGGGTTAAGCCCGGAGATTTCACATCAAACTTACCAAGCCACCTACCTCCCCTTTACGCCCAGGGAATCCGAACAACGCTTGGGAACCCTGTATTACCGCCGCTGCGGGCACCG
+
CCCCCGGGG<FGFGFGGGGGEGGGGGGGGGGGGGGGAFEGGGDGGFGGGGG8EF9FGGFGGGGGGGGGGGGGGFGGGFGGG<FGEGFCFGEGFEDFGGGGGGGGGEFGDFGFGDFGGGGGFAFGGGDFGGGGGGGDGGGGA9CFGDGGGG8CCFGGGGEFGGFG6@FFFCEE,@EFFGGGGG,,@;EGGGDEEFGGGFFD5DGDFD7::C>8?F7,9;@C8CDECFFFGFA+2)**/58C6+1;*7*:7**28)29<9*:3)7C)**0;5<))11*2()+).454:(),)(,)(4<B)1,(
@M03506:14:000000000-AKVR1:1:1101:23894:4676 2:N:0:51
CACTTCTGGACTACAGGGGTTTCTATTCCTGTTTGCTCTCCTATCTTTCGCGCCTCAGCGTCAGTTGTGGTCCAGTGCGCCGCTTTCGCCTCCGGTGTTCCTCCCGATCTCTTCGCATTTCCCCGCTACACCGGGAACTCCGCGACCCTCCCCAGGACAGCAGTCTTCCCGTTTCTTGGCCACTTCTCGCGTTAGGCCTCAGCCCTTCCCCCCCTACGAATCCGACACCCGACATACCCCCCTCTCCCACCAATTCCGCCGCTCCCTTCCCCCTCCCGCGCTACCCGCGCTTCTCGCCACC
+
-886A9C@E<9,,=,6-@@FCC,C6,C,CF<F9C<F,E,,,;;66<@EE,,+@@,66,,+B,,,,,:6,:E<F6C,,,+@C+@7BDFG7,,8,++@@:,,C,,,+44+>B,,,A9FFCBFG,,A7@F+4A4,+3++++8>DE7+8@>ECC3@C,8:8;,*41,2>,,5;,*D8,>,,6,,21A,<,<4*******0>C+:+*+***02*0*2*1**9*)/*****1).*))*/).*)*)***)10:*)*0*8))**:5**0)))/****)*)0)*28272(,,4(81)()((..)1))-,,
@M03506:14:000000000-AKVR1:1:1101:23592:4677 2:N:0:51
CACTTCTGGACTACCGGGGTTTCTAATCCTGTTTGCTCCCCACGCTGTCGCGCCTCAGCGTCAGTTGTGGTCCAGTGCGCCGCTTTCGCCACAGGTGTTCCTCCCGATATCTACGCATTTCACCGCTACACCGGGAATTCCACGCACCTCTCCCACACTCCAGCACGGCAGTTTCGCCTGCAGGCTCCCAGTTAAGCCAGGCGATTTCACAGGTGACTTACCGCCCCGCCTACGCGCCCTTTACGCCCACTAATTCCGAACAACGCCCCCCCCCTCCGTACTACCGCGGCTCCTCCGCCCA
+
CCCCCGGGGGGGGGGGGGGGGGGGGGGGGGGGGGDFEGGFGGGGGGGGGGGGGGGGGGGGGGGGGGEGGGGGGGGGFGEGGGGGEGGGGGGGGFGFGGFGGFGGGGGGGGGGGGGGGGEEGFGGGGGGGGGGEDCEC@FGGFGG>CEGCF;EGEDCCG:DGGFF6E5CE:>>>DF8EEEEGGGGGCFDG+<<59?C@?FF8*3:8:5C1@F=F7+A>;@7DF<=)>>;ED):>BF99)010<CC*1?55*2))/2:7(9:;3)9):*)*0)..7/:*4>*(2)64(3)(52(7((*).4((
@M03506:14:000000000-AKVR1:1:1101:15182:4720 2:N:0:51
CACTTCTGGACTACCGGGGTATCTAATCCCGTTTGCTCCCCTGGCCTTCGTGTCTCAGTGTCAGGAACTGTCCAGAGACCCGCCTTCGCCACTGGTCTTCCTTACGATATCTACGCATTTCACTGCTACACCGTAAATTCCAGTCTCCTCTCCAGTCCTCAAGCACCGCAGTATCGAATGCAGTTTCGGAGTTAAGCTCCGAAATTTCACACCCGACTTACAGCGCCACCTACACCCCCTTTACCCCCAATGCACCCGAACAACGCCTCAGAACTCTGTATTACCCCGCCTGCCGGCCCAA
+
CCCCCGGGGFGGGGGGGGGGGGGGGGGGGGGGGGGGGGGGGGFGGGGGGGGGGG@FGGGGGGGGGGGGGGGGGGGGGGGGGGGGDGGGGGCGGGGFGGGFGGGGGGAD:FGGGGGGEGGGGGGGGGGGGGGGGGGGGGGGGAFGGGDGGGEE8,=@FGGEGGCCFFFGGGCC9DEG6DGFGGGGGFDC>8BE?7,;D:DFG***4=EEFF@CED:*9;:9CFDFDDBE5F0+2)096GDEC?+@:+/:5;69)@DGC(1*8@@C)8/)*0***23<:20+64)).(4>(<(-)(,1))((-
@M03506:14:000000000-AKVR1:1:1101:19840:4737 2:N:0:51
CACTTCTGGACTACCGGGGTTTCTAATCCCGTTTGCTCCCCTGGCTTTCGCTCCTCAGCGTCAGTCGTGGTCCAGGATGCCGCCTTCGCCACCGGTGTTCCTCCAGATATCTACGCATTTCACCGCTACACCTGGAATTCCGCATCCCTCTCCCACACTCCACCCATCCAGTATCGGACGCAGTTCCCCGGTTAAGCCGAGGGATTTCACGTCCGGCTGAGTTGGCCGCCCCCGAGCCCCTCACGCCCCGTAATTCCCAACCACTCTTCCCCCCCCCGGCTTACCTCGCCTGCTGGCACGG
+
CCCCCGGGGGGGGGGGGGGFGGGGGGGGGGGGGGGGGGFGGGGGGGFFGCGGGGGGGGGGGGGGGGGGGGGGGGGG<EGGGGGGGGGGGGEFGGDGGGGGFAFGGGCFGGGGGGFDFFCEDFGGCCGGGGGGGGGGAFGFG@EGCGCDGGFGFGCG6C63@?,5;C8EGGFC,@F*7*@*8:>EG?FFFE*4*=,1,CC*3)?**0<@+;55/9:*7))/*:C+07))*1)*/87),9>*/**9*2A)*1*055:C>)*:7)7>*20*+1C579EGG93*-())(.2)-7(4)()*0)4<1
@M03506:14:000000000-AKVR1:1:1101:23435:4740 2:N:0:51
CACTTCTGGACTACCGGGGTTTCTAATCCTGTTTGCTACCCACGCTTTCGTCCCTGAACGTCAGAGATAGGCCAGAAAGCCGCCTTCGCCGCTGGTGTTCCTCCCGCTATCTACGAATTTCACCTCTACACTGGGAAGTCCACGCTCCTCTCCCGTCCTCTAGTCCCGCCGTTTCTAGCGCCATTCCCAGGTTGAGCCCGGGGCGTCCCTCATCGACGAACATGTCCGCCTCCGCGCCCCTGACGTCCCGTACCTCCGACCAAGTCGCGCCCCCTTCTTGGTACGCCTGCTGCTTCCCGCC
+
9@BCCFAFG99,@FFGDCG7C@EC9CFF@<FFGFCGGGGGGCGCFC:CG@F,@@,;;6ECFE7F<@,6FF8FFEG,CFFFGEGEECGC::=FFBEEFGG95C<F?F=FC+BB9?AFBE9FGCFGCFGGGGG9=D8=,+AAB;D@>++338,661+33+6@3,,875D3@C*534@,@;EE5:9><EF99>*6>@,186*:*)*332*/****0082))):/)220:*0:5.*/73),))***20*/*0**17))00*()*0))**3*0*79;3)**2)/+).))-(()(0354))*00-((
@M03506:14:000000000-AKVR1:1:1101:4732:4743 2:N:0:51
CACTTCTGGACTACCGGGGTATCTAATCCCGTTTGCTCCCCTGGCTTTCGCGCCTCAGCGTCAGCAGAGGTCCAGTCGAGCGCTTTCGCCACCGGCGTTCCTTCCGATATCTACGCATTTCACCGCTCCACCGGAAGTTCCCTCGACCCCTACCTCCCTCGAGGCTCCCAGTATCGGCGGCACTTTTCCGGTTGAGCCGAAAGATTTCACCACCGCCTTGGAAGCCCGCCTACGCCCCCTTTAATCCCAGTGATCCCGAACAACGTTTGGATGGTTCGTCTTACCGCGGCTGCGCTCACGC
+
CCCCCGGGGGGGGGGGGGGFGGGGGGGGGGGGGGCGFGGGGGGGGGGGGGGGGGGGGGGGGGGGGGGGGGGGGGGGGGGGGGGFGGGGGGGGGGGGGGGGGGGGFGGDGGGGGGGGGGDFFGGGGGGGGGGGGGGCEFGFGGGGGGGGDGGGF>EGGGFGDGGGE>FCCFFF?7CEG8CCEGGGGG?CGEEG5CCCFC5583CFEEC7+2:*:C?*9C)+79C*9*.)*1)2937)4C.**<>**0:9<C+6****0395)).97CE)2)**)*0++,./:-.4((1)(.((0(()08)((
@M03506:14:000000000-AKVR1:1:1101:21416:4747 2:N:0:51
CACTTCTGGACTACAGGGGTTTCTAATCCCGTTCGCTCCCCACGCTTTCGTGCCTTAGTGTCAGCAACAGCCCAGTACCCTGCCTACGCCATCGGTGTTCCTCCTAATATCTACGGATTTCACTCCTACACTAGGAATTCCAGGTACCTCTACTGTGCTCTAGCTGGTGAGTTCGAACAATGTGCCTCCGGTTGAGCCGGAGTCTTTCACTGCTCCCTTTACCTGCCACCTCCGCAACTCTTTACCCCCCGTAATTCCGGCTCACTCTCGGATCCTCTTTATTCCCGCGGCTGCTTCCACG
+
CCCCCGGGGGGGGGGGFGGFGGGGGFGGGG7FGGEGGGGGG@FCFGGGGCFGGGGGGGGGGGGGGFGGFFGGGGGGGGGGGGGGGGGEGECFGF7FFGGGGGGGGGFGGGGGDFFDCFGGGGGCGGGFGGGEGD8=FGFGFGFEEBFGGGGFGGFB;=;DFFCAFG8DF8DAFFEDFE8DFGG;DFDF,>C7@:D,DFC6*<459,@F75BFF:>,9?A,=@C987;6=7A,8)5)/:A9A71+;+087*:08)91:;*/)0)2*+3*+)/).92+<)*3-.)-.,(7(.((0-)**)).(
@M03506:14:000000000-AKVR1:1:1101:17170:4806 2:N:0:51
CACTTCTGGACTACCGGGGTATCTAATCCCGTTTGCTCCCCTGGCTTTCGTGCCTCAGTGTCAGGTTCTGTCCAGTGACTCGCTTTCGCCTCTGGTGTTCCTCTCGATATCTACGCATTTCACTGCTACACCGAGAATTCCAGTCACCTCTCCAGACCTCCATCGATGCAGTTTCGATTGCCATTCCGGAGTTAGGCTCCGGGATTTCCCACCCGACTTGCATCACCACCTACGACCCCTTCACGCCCAATAAATCCGAACAACGCTTGCCAGCTCTTGTTCGCTGCGGCTCCCTGCCCCG
+
@@CCCGGFGFFGGFEEDEEEFFGF<FFFFCFCFGCEGFF@FEE8EGF8FC@,B<<@FFFCFGFFGGGGGFEEG9FFGCFCFGGGGGGGGEFCF?E?BFCAF<?E<=?BC>?ECAB7,48,<FFFGGG9FGCE>++:CBDFG9=E89BF,,EDF,8>FFGD,=,@EDD,=FF==:>6+,2=D,EAD@E=8@++,,,5,4,4@*;*8?FC,*;9=*4*3//479+=C*8A=D;,*/)).8=@8**2**/8C**9*;@:66D5))095*/)2)*1)*+++)1+)),,(,48(),()(.*)).,(
@M03506:14:000000000-AKVR1:1:1101:7435:4859 2:N:0:51
CACTTCTGGACTACCGGGGTTTCTAATCCCGTTTGCTCCCCTAGCTTTCGCGCCTCAGCGTCAAGAATGGGCCAGGTAGCCGCCTTCGCCACTGGTGTTCCTCCCGATATCTACGCATTTCACCACTACACCGGGAATTCCGCTACCATCTCCCACCTTCAAGCCGATCAGTTTCCGATGCAATTTCCCAGTTAAGCCGGGAGATTTCACATCGGACTTGACCAGCCGCCTGCGCTCTCTTTACGCCCAATGAATCCGAACAACGCTTGAGACCCCAGTATTACCGCGGCTGCTGGCACAG
+
CCC@BFFGGFGGGGGGGGCFE;<FGFGDEE7FE@FGFFE<FFGGGGGG9FC+@FECCFFGGGGGFDGGG?F@FGFGGF@EFGG>CFG@C74CFGGGFFBECGGGFDGGGGDEGGFFGGC?AFG9EFGGG@=FEEGG@ECAFD7EEEF,,@E9D?FBEGGGGFGFFGGGGDFGFF,EEEGGGGGGFGGGDF7DC9C,A6CC858CFGGGCFC7CDD*:CF9*;*+;C)8*7)**0:)416C+<**15:5:5:)99>C4(555@FC7C8.:)0)/****(0+5<B>2(4>()26).4<B:2<3
@M03506:14:000000000-AKVR1:1:1101:20964:4861 2:N:0:51
CACTTCTGGACTACTGGGGTATCTAATCCTGTTTGCTCCCCACGCTTTCGCGTCTTAGCGTCAGAAACCGTCCAGATAGCCGCCTTCGCCACTGGTGTTCTTCCCAATCTCTACGTATTTCACCACTACACTGGGAATTCCACTATCCTCTCCGGTCCTCTAGTCACCAAGTATCGAGTGCATTTCTTGAGTTGAGCTCAAGGCTTTCACCCCCGACTTTGGCAACCGCCTACACCCGCTTTACGCCCCGTAATTCCGAACAACGACAGCCCCCTTCGTCTTACCGCGGCGGCTGCACCGC
+
CCCCCGGGGGGGGGGGGGGGGGGGGGGGGGFGGGGGGFEFEGGGGGDFFEGGGGGGGGGGGGGGGGGGGGFGGGFFFE<FGGGGGGGGGGGGGCFGFGGGGGGGCFF?@FFFDFDFDGFDFCGFGGF@F:=DFGGGEFFGFGFFFAFF=E4DFG>EGGGGFCFDD:DGG8DGDFG>6DFGGGC,E;AFFFGFD9,<5,5E9D@C<F?FCC**@C*:;9>:?**09DF5CCBC<)0*.)5**/2:*CC5*1*05>*:05D575)/)*/0/575<3***(.28?)-806)(.((<9>*)0(-(
@M03506:14:000000000-AKVR1:1:1101:16693:4886 2:N:0:51
CACTTCTGGACTACCGGGGTTTCTAATCCCGTTCGCTCCCCTGGCTTTCGCGCATCAGCGTCAGTGTCAGCCCAGCAACCCGCCCTCGCCGCAGGTGTTCCTCTTGATATCTACGCATTTCACCGCTACACCAAGAATTCCAGTTGCCCCTTCTGCACTCTAGTCGCACAGTATCAGTTGACCTTTCCGCTTTAAGCCCGCACCTTGCACATCTGATTTGTGCTGATTGCCTACGCGCCCTTTTCCACCAGTCAATCCGCACAACCATTGCTCCCCCCCTAGTCCCCCGGCTGCTGCTCCG
+
-AA<CGFC-@;EC-E::7C+@C@@CFF,,CBC@C@BCCFGCFGFGGGFFG7@@CGGG@GCGC:FEDEEC6<FG8=FFGFA6:@=+=FC7+@:7>@<AE?@F<,,5,:,C<55@C<++=C,,:,5+@+@CFFC:,=@<FFAG;DFEBDFDDEG6<,,5@,35BA@,3B*@8,@;3EB,6,5,,26,2>:51*4C92,,4;**)*/=E+0<*:+=:+5+3;+15;123*+2:*=+):)4))1:*0*:++1**21*1::*(1*)83*98*/+***0288C(05(()-))(.()(-)-.**)))(
@M03506:14:000000000-AKVR1:1:1101:17456:4910 2:N:0:51
CACTTCTGGACTACCGGGGTTTCTAATCCCGTTCGCTCCCCTAGCTTTCGCGCCTCAGCGTCAGTTACAAGCTAGCGAGCCGCCTTCGCCACTGGTGTTCCTCCAGATATCTACGCATTTCACTACTACACCTGGAATTCCACTTGCCTCTCTTGCACTCAAGCCTCGCAGTATTGGACGCAGTTTCGAGGTTGAGCCTCGAACTTTCACAACCAACTTACGGAACCGCCTACGCGCTCTTTACGCCCAGTAAATCCGGATAACGCCCGCCCCCTACGTATTACCGCGGCTTCTGCCACCG
+
CCCCCGGGGGGGGGGGGGGGGGGGGGGGGGGGGGGGGGGGGGGGGGGGGGGGGGGGGGGGEGGGGGGGGGGG?GGGGGDGGGGGGGGGGGGGGGGGGGGGGGGGGGFGGGGGGGGGGGEGGGGGGGGGGGGGFGGGGGGFGDAFEGGGGGCGGGGGGGFGGGDGGGGGGGGGD:D99EFGGC9EFFGDFC8C68F6FGEFG*=@5C7?<FG4CDE*8FFCFFGC<C35ED)7F)5/2/7;CE*2/5:>5;CFF*2:C93:5>7****08)9>>GC*A:.+),59A(()(.-(.))*1).((
@M03506:14:000000000-AKVR1:1:1101:9624:4915 2:N:0:51
CACTTCTGGACTACAGGGGTTTCTAATCCTGTTTGCTCCCCACGCTTTCGCGCCTCAGCGTCAATGTCGGTCCAGATAGCCGCCTTCGCCACCGGTGTTCTTCCCAATATCTACGAATTTCACCTCTACACTGGGAATTCCGCTATCCTCTCCCGAATTCAAGCAATCCAGTATCAAATGCAGTCCCCAGGTTAAGCCCAGGACTTTCACATCTGACTCGGATCGCCGTCTACGCCCCCTTTCCGCCCAGTAATTCCGAACACCGCACGCCCCCTCCGTATTACCGCGGCTGCTGGCCTAA
+
CCCCCGGGGGFGGGGGGGGGGGGGFGGGGGGFFGGGCGEGGGGEGGEGGGGGGGCGGGGGGGGFFGGGGGGGEGGGFGCGGGGGGEGGGGGGGGGCEGGGGGFFGGCGFGGGFGGDDEFGGFFGGGGGGGGGFFGCFGDFGGDGGGG89F36=@8EE>CGDC,9@FGC6DFBAD9CC9CFGGGE<,@@D7:DDEDEF,DFFF*=CGEGFEC=E8;AFFF=95<=*4?;*/)*;=5)(9>5:?1+*=C55*+**9?:0,**75)1)/*02:5>5DG*/(.*.()6)-27()(,.))*.0)()
@M03506:14:000000000-AKVR1:1:1101:10301:4937 2:N:0:51
CACTTCTGGACTACAGGGGTTTCTAATCCTGTTTGCTCCCCTAGCTTTCGTCTCTCAGCGTCAGTTGCGATCCAGTGAGCCGCCTTCGCCACGGGTGTTCCTGCAGATATCTACGCATTTCACCGCTACACCTGCAATTCCACTCACCTCTCTCGCACTCTAGCACGGCAGTTTCGGCAGCAGCCCCTGGGGTAAGCCCAGAGATTTCACTCCCGACTTGCCACACCGCCTACGGCCCCTTTACGCCCAGCTATTCCGTGCCACACCGGCCCGCTACGCCTTACCGCGGCTGCTGCCACGG
+
CCCCCGGGGGGGGGGGGGGFGGGFFGGGGGFFGFGGCGFGGGGGGGGGGGGGCE@FFFGGEGGGGGGGGGGGGGGGGFGGFGFGGGGGGGGG7FCGFGGFEGGGGFGGAFFGGGGGGGGG9?FFCC7CCFFGGGGCEFECD9E;=8E83>EFFFGGG>EF,,6=9FCCD:6>F;DCG6@:CFD>D8?CF77**4,4D4==8C80>FCFFGGGC4?*/))+:9>C4*5)*:5*7):)4<3*2?>G*:CB*;*67?7:C0*2.)69*2*718)809::E()72(522120(5(7)..*0/33(
@M03506:14:000000000-AKVR1:1:1101:9689:4937 2:N:0:51
CACTTCTGGACTACCGGGGTTTCTAATCCCGTTTGCTCCCCTGGCCTTCGTGCCTCAGCGTCAGGAACTGTCCAGAGACCCGCCTTCGCCACTGGTCTTCCTTACGATATCTACGCATTTCACCGCTACACCGTAAATTCCAGTCTCCTCTCCAGTCCTCAAGCACGGCAGTATCGAATGCAGTTTCGGAGTTAAGCTCCGAAATTTCACACCCGACTTACCGCGCCGCCTACGCACCCTTTACGCCCAATGAATCCTAACAACGATGTAGACCTCCTTATTACCGCGGCTCCGGGCACCG
+
CCCCCGGGGGGGGGGGGGGGGGGGGGGGGGGGFGGGCGFGGGGGGFGGGGGGGGGGGGGGGGGGGGGGGGGGGGGGGGGGGGGFGGGGGGDGGGGGGGGGGGGGGGGGGFEFFGG@@FGGGGGGGGG+@BGFEDFGGGGGCFCGG9@EGGEGGGGGGG9EGF,98DEGGGGFFFGGG8FFEFFFFGGGG7@8@E;F?7>9EGE*=FGFGG76C<*/87/B>*9:85:>*75>5))*457:C7>CDEE)*/2)**2:C)*3<467)**)0*2*9D<F*,9?9><49(3)171(5(4)<)(((
@M03506:14:000000000-AKVR1:1:1101:8396:4977 2:N:0:51
CACTTCTGGACTACAGGGGTTTCTAATCCCGTTTGCTCCCCTGGCTTTCGTGCCTCAGCGTCAGGAAGTGTCCAGAGACTCGCCTTCGCCACTGGTGTTCCACTTGATATCTACGCATTTCACTGCTACACCAAGTATTCCAGTCGCCTCTCCAGTCCTCAAGCACGGCAGTATCGAATGCAGTTTCGGAGTTCAGCTCCGACATTTCACACCCGACTTACCGCGCCTCCTACGCACCCTTTACGCCCAATCAATCCGAACAACGCTTCAGACCTCCCTATTACCGCCGCTGCTGCCCGCC
+
CCCCCGGGGGGGGGGGGGGEGEGGGGGAFGFGGGGGGGEFGGGGGGGFFGGGGGGG@FGGGGEGGDGFGGGGGGGGFGGFGDGGGDFGGGGGFFDGFGGFGDCEEFEFCGF@D,AF7:FEFGGFFFF,AEG<=4?FGFGGGG9EF++@BCBEGC,>EDF=E8EG8D8E86CG,37+1,@DFADDFD:7++48@,5,3A??CC*@C,,,2=B>CGE8DG4<F4*=):?)5>.+;))167>5*32+*2/.2*2))*0299**0))9):8<**2*6C++*()+.-6:9(()(.3974)*))(((
@M03506:14:000000000-AKVR1:1:1101:8194:4997 2:N:0:51
CACTTCTGGACTACCGGGGTTTCTAATCCCGTTCGCTCCCCTAGCTTTCGCGCCTCAGCGTCAGTTACAAGCTAGCAAGCCGCCTTCGCCACTGGTGTTCCTCCAGATATCTACGCATTTCACTACTACACCTGGAATTCCACTTGCCTCTCCTGCACTCAAGCCCCGCAGTATTGGACGCAGTTTCGAGGTTGAGCCTCGAACTTTCACAACCAACTTACGGAACCGCCTACGCGCTCTTTACGCCCAGTAAATCCGGATAACGCTCCCCCCCTCCGTCTTACCGCGGCTGCTGGCCCCT
+
CCCCCGGGGGGGGGGGGGGGGGGGGGGGGGGGGGGGFGGGGGGGGGGGGGGGGGDGGGGGGGGGGGGGGGGGGGGGGGGGGGGGGGGGGGGGGDGGGGGGGGGGGGGGGGGGGGGGGGGGGGGGGGGGGGGGGGGGGGFGGFGGGGGFFGGGGGGGGGGGG?BFGGGGGGGGDGGFCFG5EGGGFGGGGFGGGG6EGC8ECC8EFCFF:FFGGGG8C8A?CCDEC<FEGGF5C5879)8@CF=F*7:>>*<@FF>FG0CE)77>*::)*8DE>D**21)*.16<?-3)4>047>:07)((,
@M03506:14:000000000-AKVR1:1:1101:17978:5020 2:N:0:51
CACTTCTGGACTACCAGGGTATCTAATCCAGTTTGCTCCCCACGCTTTCGTGCATGAGCGTCAGTGCAGGCCCAGGGGATTGCCTTCGCCATCGGTGTTCCTCCGCATATCTACGCATTTCACTGCTACACGCGGAATTCCATCCCCCTCTGCCGCACTCCGGCGATGCAGTCACAAATGCAGTTCCCAGGTTGAGCCCGGGGATTTCACATCTGTCTTACATCACCGCCTGCGCCCCCCTTACCCCCTGTACTTCCGCTTAACTCCTCGCCCCTACGATTGACCTCCGCCGCTGGTCTCG
+
CCCCCGGGGGGGGGGGGGGGGGGGGGGGG<FFGGGGFFFGGGGGGGGGGGGGGFGGGGGGGGGGGGGGFGGGGDGGGGCFFFFGGGGGGGGGGDGGGGGGG<AFGGCE@EGAB?FG7FGFGGGGGGGGGGG7ECE7CFGFFCFFEFFE8C3=BE+>8E6=663@+*33AEDFG,>,=,<<C9:?DDGFGG>FBCFCECEG55:*=0A9+11+++3+37;9+C:E7CA:C5)CC)51()0*2:*2*+;5*2<69@:FD?**75*:*<+*2)))01**2-)*,()-5))0,5(,8>0)01))(
@M03506:14:000000000-AKVR1:1:1101:5355:5048 2:N:0:51
CACTTCTGGACTACCCGGGTTTCTAATCCCGTTTGCTCCCCTAGCTTTCGCTCCTCAGCGTCAGAACAACCCCAGATGATCGCCTTCGCCACTGGTGTTCCTCCCGATATCTACGCATTTCACCGCTACACCGGGAATTCCATCATCCTCTGATTGCCTCAAGACTTAGAGTATCCGAGCCGGTCCCTCAGTTGAGCCGAGGTCTTTCAACACGGACTTCCAATCCCGCCTACGAGCGCTTTACGCCCACTAATCCCGAACAACGCTTCCCCCCTACGTCTTACCCCCTCTCCTGCCCCGT
+
CCCCCGGGGGGGGGGGGGGGGGGGGGGGGGGGGGGGEGGFGGGGGGGGGGGGGGFGGGGGGGGGGGGGGGGGGGGGGFGGGGGGGGGGGGGGGGGGFGGGGGGGGGEGGGGGGGGGGGGGFGFGGGGGGGGGGDCEGGGGGGFF9EGGGGGGGGFCG8=D8FCG,@EDCFCFGFGGDG+@E5CBCG>CFC8FFAFFE?C9E)40>CCGG7BFGG8*9CFE7++17<A>ED5*;5)*()0;8C:C5E=EE*29)/0*247*.7;F7C8)*955.7**1()/.4):5,()(0.(8)4*).,((
@M03506:14:000000000-AKVR1:1:1101:21178:5085 2:N:0:51
CTCTTCTGGACTACCCGGGTATCTCATCCTGTTTGCCCCCCTAGCTTTCGTTCCCCAGCGTCCGTAGTGGTCCAGCGCCCCTCTTTCGCCACGTGTGTTCCTGCAGCTATCCATGCCTTTCCCAGCTACGCCTTCACTTCCACGCCCCCCTCCCCCCCTCCAGCACAGCAGTTTCGGAATCACCCTCTGGGTTCCGCGCAGAGCTCTCCTGACTGACTTGCCCCCCCGCCCACGCTCCCTTCCCACCCATTCCTTACTCCCCTCGCACCCCCCCTACTTCCCCCCGTCCCGGCGGGCACGT
+
A,8,,C,-6-=C,6,;7@@CF86,6,,66C<6C;CF,,D:FF@;6CCFF:FE,@,;,,6@F@++C,,8,9<<,C<,::+@+,B6,,,4B7::F,94?F=F,,,,AE,BE<,4E,E,,5,99,,,,:59C+++,+8<,E=EF9E8++6+3@>C@C+44**:3,35,3,2=,,,,2?C*B>*:1,6=*=,,?,61,,4***2/)39++1A?+*+32+3;+;9CF0:CC.5:)./9.0*43)*+09*20;)2*+*****2)*2.))19E:)279))12**)*+)(,(24-.()-()(,1))(-(
@M03506:14:000000000-AKVR1:1:1101:19250:5091 2:N:0:51
CACTTCTGGACTACAGGGGTATCTAATCCCGTTTGCTACCCTAGCTTTCGCGCCTCAGCGTCAAGAACAGGCCAGGAAGTCGCCTTCGCCACTGGTGTTCCTCCCGATATCTACGCATTTCACCACTACACCGGGAATTCCACTTCCCTCTCCTGCCTTCGAGTCGAACAGTATCGCGTGACCCTCCCCAGTTTAGCCGGGGGCTTTCCCACGCGACTTGTACGACCGCCTGCGCGCCCTTTACGCCCCGTAAATCCGTACACCGCTCGCCCCCTACGTATTACCGCGGCTTCTGGCACTT
+
CCCCCGGGGGGGGGGGGGGGDFGGGGGGGGGGGGGGGGGGGGGGGGGGGGGGGGGGGGGGGGGGGGFGGGGGGGGGGGGGGGGGGGGGGGGGGGGGGGGGGGGGGGGGGGGGGGGGGGDGGGGGGGGGGGGGGGGG:FGGGGGGGGGGGGCEFGFGGGGGFFFFC=CGGD?FEFG6C+@*@:F,3DEEGBCFF,;9D?*@CD5==2<C97:FC833CD3+**2/19>5=C>2985)-).1*<*?5>E3/2?5))2;<;1*85*27?:5*79)0>C*83:+-.--9(45(<1()))*/)5.)
@M03506:14:000000000-AKVR1:1:1101:14111:5117 2:N:0:51
CAGTCTTGGCGTACTCCGGTTCCTAATCCCGCTCGCTCCCCTCGCATCTCTGTCTCAGTTTCAGCCACTGTCCACAGACCCGCCTTCGCCACTGCTCTTCCTCACGACACCTTCGCCCTCTACTGCTACACTGCAACGTCCAGTCGTCTCCCTAGTCCTCAACCATCGCTGCATCGTCTTCAGTGTCAGGCTGAGGTCCTTCACTTCCACACCCGACTTACAGCGCCACCTCCACACCCCTTACGCCCCCTTAATTCGCCCATCACCTTACCCCTCTTCCTTCCCTCCGCGGCCGTGTCAG
+
-6-8,,,6=@+68@F---68@,;,6,CF,F@+6+++8,@F,C@FF+B+,6,CF6FGDF@<6F6,,,,,96,C,,,,,,66CCEG?:6D,=F=F,,CE,9,,E<,A,C+++:F,=+6+++,,:E,,E?,5E,,8,,C5+++@+,3,+6@8D98,,,,,7E8,,,633=+@,>+,,73+,,*7,2,,7,@,,,,3,,4,,,55+>2,,,,,5**=)**:)),4+*4)/8BC<4*;5)*/>://***9C*)1**))***2(**0).0*+;=+100)/*/*)1<)))4:)()-<(-5(-)))())
@M03506:14:000000000-AKVR1:1:1101:25114:5126 2:N:0:51
CACTTCTGGACTACCGGGGTTTCTAATCCTGTTTGCTCCCCACGCTTTCGCACATCAGCGTCAGTACCGGGCCAGTGAGCCGCCTTCGCCACTGGTGTTCTTGCGAATATCTACGAATTTCACCTCTACACTCGCAGTTCCACTCACCTCTCCCGGACTCAATATCGCCAGTATCGAGGGCAGTTCTGGAGTTGAGCTCCAGGATTTCACCCCCGACCTATCAACCCGCCTACGCGCGCTTTACGCCCAGCCCGTCCGAGCCACGCTAGCCCCCCCCGCCTGATCGAGGCTGCCGGCACCG
+
CCCCCGFEGFG<FGG::FEF@FFGGGFGDGGGC<FC,CFDCGGGGEGGGEFGGG,CF@@BBEEC@@,C@CEGGEGE9CF@CFGGG7FC,8,B,,,A:F7,,:AFGD77FF?<EGGGGF=BEFDFG8=AF;F9=+@FGGFCFD9,3888,DF88@8>EEGGC6,3ED8:*3>>73>C5**4***?;DFE,?8C8,;C?C6<,;E86,0<94?*=3=5)1>F+;+<5CD3EC5/>)))(1:*1:C***:<:8*)))/1/()/)))2)*2)/94)0)2:E0)*2(()-(-)(7(()3,7>)2(,
@M03506:14:000000000-AKVR1:1:1101:17999:5135 2:N:0:51
CACTTCTGGACTACCGGGGTATCTAATCCTGTTTGCTCCCCACGCTTTCGCGCCTCAGCGTCAATTGCGGGCCAGATGGCCGCCTTCGCCACCGGTGTTCTTCCCAATATCTACGAATTTCACCTCTACACTGGGAATTCCGCCATCCTCTCCCGCCTTCCAGCGCCGCAGTATCATGCGCAATTCCCAGGTTGAGCCCGGGGATTTCACGCCTGACTTACCGCACAGCCTACGCGCCCTTTGCGCCCAGTCACTCCGAACCACCCTAGCCCCCTCCGTCTTACCGCGGCTCCCGGCCCCC
+
CCCCCGGGGGGGGGGGGGGGGGGGGGGGGGGGGGGGGGGGGGGGGEGGGGGGGGCFGGGGGGGGGG<FGGGGGGGGGGGGGGGGGGGGGGDGGGGG>FFGGGGGGGGGGGGGGGGGGGGGGGGGGGCFGGGGGGG8DFFFFGGGGGGGGGA8:CECE>EGGG;?ECEED**>C7?,=,B*;:ECEFGGCGCEB=CCGGGDGG5:869C7*195*2:979+**15)15@GFF+*).)1>7*2<*0)*;3**<*9*2:D:D*>3>758*)*)955CE*A0)2(-)47((.(.(()(45)7(,(
@M03506:14:000000000-AKVR1:1:1101:19793:5154 2:N:0:51
CACTTCTGGACTACTCGGGTTTCTAATCCTGTTTGCTCCCCTAGCTTTCGTGCCTCAGCGTCGGTATCTGTCCAGAAAGCCGCCTTCGCCACCGGTGTTCCTCCTGATATCTACGCATTTCACCGCTACACCAGGAATTCCGCTTTCCCCTCCAGAACCCAAGCTCTCCAGTTTTGGATGCAGTCTCTGGGTTGAGCCCAGAGTTTTCACATCCAACTTAGAAAGCCGCCACGCACCCTTTACGCCCAGTAATTCCGAACAACGCTTGCTCCCCCCGTATTACCGCGGCTGCTGGCACCGC
+
CCCCCGGGGGGGGGGGGGGGGGGGGGGGGGEFGGGGGGGGGGGGGGGGGGGGGGDGGGGGGGGGGGGGGGGGGGGGGGGGGGGGGGGGGGGEGGGGGGDCFFGFGGGGGGGGGGCGGEGGGAFFGGGGFGGGCGGGFFGGGGGDEGGGGGGGGGGGGGGGGGGGGGGGGFGDGD@,@6@DFFCEDAFGFFGGD8DFGGGGFFCD>C,=CFGC?C@FGGFFGGGC<CFBEC)*:55>@C:F6CDDGC?BGC?7//::9:*C3)59D=87F*;:FG8=E1)25:2)(((047(4),.7)9(3(
@M03506:14:000000000-AKVR1:1:1101:5329:5170 2:N:0:51
CACTTCTGGACTACTGGGGTTTCTAATCCCGTTTGCTCCCCTAGCTTTCGCTCCTCAGCGTCAGAACAACCCCAGATGATCGCCTTCGCCACTGGTGTTCCTCCCGCTATCTACGCATTTCACCGCTACACCGGGAATTCCATCATCCTCTGATTGCCTCAAGAATTAGAGTATCCGAGCCGGTCCCTCAGTTGAGCCGTGGTCTTTCAACACGGACTTCCACTCCCGCCTACGAGCTCCTTACGCCCCATAATTACGACCCACGCCTGCCCCCTCCGTCGTACCGCGGCTGCTGGCCTGC
+
-6ACC,CFFFF,CFAE9@@@CFCAEGECAEEFFGEGGFFGGGGGFGGGF;FGGEG?@E<:FG7,C6<CFCB@FGGCDFCF<F:CFGGGFG:CE<BFFECFGGGDBF7:+C<?FFGCBC@<,CEFGDEEEGGGE7E+4=FF=D@=@FGGGCGD9CEC9F6D88EC8FGF883EE:C,C+;CGE*C*>CC:E7@;>2,<6?**3=?,4=,,+4*****))2:;2+10;5)=))2C:)1:)6++3+995/.**2.*=D**-9*))099C*.85*)7):*23)*(,((,((0(036:),*)))((
@M03506:14:000000000-AKVR1:1:1101:9676:5188 2:N:0:51
CACTTCTGGACTACCGGGGTTTCTAATCCCGTTCGCTCCCCACGCTTTCGCGCTACAGCGTCAGTTGCGAGCCAGAAGGCCGCCTTCGCCACTGGTGTTCCTCCCGATATCTACGCATTTCACTACTACACCGGGAGTTCCACCTTCCTCCCTCGCACTCGAGTCGACCAGTATTGGAGGCCGTTCCAGGGTTGAGCCCTGACACTTCACCCCCACCTTGGCCGACCGCCTTAACGCGCTTTACGCCCCTTAAACCCGGCTAACGCTCCTCCCCTCGCTTTTCCCGCGCCTCCCGGACCGC
+
CCCCCGGGGGFGGGGGGGGGGGGGGGGGGGCGGGGGGGGGGGGGGGGGGCFGGGGGGGGGGGDFFGFGGGGDGFG8=FFFGDFGGGGGGGGGGGGGGGGGGGGFGGCGGGGGGCFGGCFGG<FGGGDEDGGFGGE>7BCGG;EGGGGGGG,A:@8C*@*5*,8DFD5EGG5FCFF,09,/**4B8*<C?F7<9*>CFF***;+0+20<ADFGGDG**0)+*29C)))5CC3C*1171))**/2:**:>*/*0*/**17)*)))2*/*)*)2)79*8*()*(.).)(,71.3-.(())0(((
@M03506:14:000000000-AKVR1:1:1101:9496:5192 2:N:0:51
CACTTCTGGACTACCGGGGTTTCTAATCCCGTTTGCTCCCCACGCTTTCGCGCCTCAGCGTCAGGAATTGCCCAGAGACCCGCCTTCGCCACCGGTGTTCCTCCCGATCTCTACACATTTCACCGCTACACCGGGAATTCCAGTCTCCTCTGCAATCCTCAAGAACAGCAGTATCGATCGACGTTCCTCGGTTGAGCCGAGGGATTTCACGACCGACTTGCCATCCCGCCTACGCGCCCTTTACCCCCAGTAATTCCGAGCCACGCGTGCCCCCCCCGTCTTCCCTCGGCTTCTGGCCCAC
+
CCCCCGGGGGGGGGGGGGGGGGGGGGGGGGCFGGGGGGGGGGGGGGGGGGGGGG@FGGGGGGGGGGGGGCGGGGGFGGGGGGGGGGGGGGDEGGGGGGGGG9CGGGGCE8FGGGGGGGGGGGGGGGG+@FGGEGGGGFFGGGGGGGGGCGGGGGFGGGGGCF9EGFFGGGGGGFG>CCF>CEEGGCEFG*CECG6CGGGEGGG5ACFC+;CGD3:CD979><C+>4<;5CD*5<B36<>*AG*:*3;)*2<**9*:C0*25))2):*0*0CFF3*/*()/4<2-4)3)(7((0).*)).8(
@M03506:14:000000000-AKVR1:1:1101:5570:5204 2:N:0:51
CACTTCTGGACTACCGGGGTATCTAATCCTGTTCGCTCCCCACGCTTTCGCGTCTCAGCGTCAGTACCGTCCCAGAGAGCCGCCTTCGCCACGGGTGTTCTTCCTGATATCTGCGCATTTCACCGCTACACCAGGAATTCCACTCTCCTCTTCCGGACTCTAGCCGTACGGTTTCCATCGACAGCCGGAGGTTAATCCTCCAGTTTTCACAACGGACCTGTCTGGCCGCCTACACGCCCCTTCCGCCCAATAAATCCCGACTACGCTTGCCCCCCACGTTCTACCCCGGCTCATGGGCCTT
+
CCCCCGGGGGGGGGGGGGGGGGGGGGGGGGGGGGGGGGGGGGGGGGGGGGGGGGGGGGGGGGGGGGGGGGGGGGGAFGGGGGGGGGGGGGGGG@FCFGGGGGGFGGGGGGGGGGGGGGGGGGGGCGGGGGG8=FC@FFGGGGGFDEFGGGGAEGGE8CCGFF;AD>C:?C5>E5EFECF*8C58@8=**=7;=3?+>F@FFCC@@C@9:;775)=:><;E*6*7*C).:D3/59)*-7)*22*2**27:C*7*/***)1A5)<61*/.*.7/5/**/4)*((.6)(()(0((*))*)),-)
@M03506:14:000000000-AKVR1:1:1101:11405:5213 2:N:0:51
CACTTCTGGCCTACCGGGGTATCTAATCCCGTTTGCTCCCCTGGCTTTCGCGCCTCAGCGTCAATGCCGGTCCAGGATGCCGCCTTCGCCACCGGTGTTCCTCCAGATATCTACGCATTTCACCGCTACACCTGGAATTCCGCATCCCTCTCCCGGATTCAAGCCTTCCAGTATCGGACGCAGTTCCCGGGTTGAGCCCGGGGATTTCACGTTCGACTTAGAAGGCCGCCTACGCGTCCTTTACGCCCAGTAATTCCGAACAACGCTTGCACCCTCGGTATTACCGCGGCTGCTGGCCCAA
+
CCCCCGGGG9FFGGGGGGGGGFGGGGGGGGGGGGGGGGGFFGFGGGGGGGGGGGFGGGGGGGGGGGGGGGGGGGGGGGFCGGGGGGGGGGGGGGGEGFFFFGGGGGGGGGGGGGGGGGGGGCGGGGGEEFGGGGGDFFGGADEEEGGGGG8,DFGGGGDC9CAFC?AFFGFGGCEG>5CGGE=EFGFFE78CEC2AFF@=8DG886FGGF5C=C5FDG>+?7:CFGFBECE*9)0)(18C7CFD35E>>F<49B*2*8<*7)5>7//8*76FF>:C*()/-:)54(()()(-8)573.--(
@M03506:14:000000000-AKVR1:1:1101:20005:5213 2:N:0:51
CACTTCTGGACTACCCGGGTATCTAATCCTGTTTGCTCCCCACGCTTTCGCGCCTCAGCGTCAGTATCGGTCCAGAGCGCCGCCTTCGCCACCGGTGTTCTTCCCAATATCTACGAATTTCACCTCTACACTGGGAATTCCACGCTCCTCTCCCGACCTCTAGCAATCCCGTTTCAAGCGCAATTCCCAGCTTGACCCCGGGTCTTTCACGCCTGACAACCGCTCGCCGCCCGCGTGCCCTTTACCCCCAGGACATCCGAACAACGCCCGCCCCGCTCGTCTGACCCGCGCCGCCGCGCCC
+
CCCCCGFFGFFDFFEFEGEF:@FFDDGGGG,CCEEDAFGF@FFF@7@FFEEGGG:FFGEGF@EEGA9@CEGGGCFE8F:EGEGGGCEGGGEEFCGFC?BFFGGGFGDF,,,F@FDFE8?AABEFEFFFGFF<,3A8AF:CF,9=>8EEFG;3>,+3+@B@E7,3@EEGGF*6@FGFGD6*B*:E?;<9,8,>>6>,>ED*=54=3++<+;*/*2A***+**))*2975/5:5)).)(95;+22:*+0):**)0)029:**)0)***2)*0)).)**24>*,(,)42()()(-)(-75)(((
@M03506:14:000000000-AKVR1:1:1101:18557:5215 2:N:0:51
CACTTCTGGACTACCCGGGTTTCTAATCCTGTTTGCTCCCCTAGCTTTCGCGCCTCAGCGTCAGTTGTGGTCCAGTGCGCCGCTTTCGCCACAGGTGTTCCTCCTGATATCTACGCATTTCACCGCTACACCAGGAATTCCACGCACCTCTCCCACACTCCAGCACGGCAGTTTCGCCTGCAAGCTCCCAGTTGAGCCAGGAGCTTTCACAGGTGACATACCGCGCCGCCTACGCGCCCTTTACGCCCAATAATTCCGAACAACCCCCGCACCCTCTGTCTTCTCCAGGCTGCTGGCACGG
+
CCCCCGGGGGGGGGGGGGGGGGGGGGGGGGGGGGGGEFGGGGGGGGGGGGGGGGGGGFGGGGGGGGFGGGGGGGGGGFGGGGGEEGGGGGEGGGGGGFGGGGFFCEGGGGGGGGGGGGGGGGGGGGGEGGGGGG@FGG8FD,>CG6EGFGGDBFGGDGGGGE8EGGGDGGG:FFGGCEEGG6CFG?EEG77DDGFGGGDEC5?*=CCFCB:+AC8FG:AEGFDGCDA57C>EG:B<(>>C8+:7*58<**2)090:C5>=>5)**2*885)<>D8C;0=+6:4).))),0(.)))*8540(
@M03506:14:000000000-AKVR1:1:1101:15667:5217 2:N:0:51
CACTTCTGGACTACTGGGGTTTCTAATCCTGTTCGCTCCCCACGCTTTCGCGTCTCAGCGTCAGTACCGTCCCAGAGAGCCGCCTTCGCCACCGGTGTTCCTCCAGATATCTACGCATTTCACCGCTACACCTGGAATTCCGCATCCCTCTCCCAACCTCAAGCCATCCAGTATCAGACGCAGTTCCCCGGTTAAGCCGAGGGATTTCACGTCTGACTTAGTTGGCCGCCTACGAGCCCTTTCCGCCCAGTAATTCCGAACCACGCTTGCCCCCCTCGTCTTACCGCCGCTGCTGCCACGC
+
CCCCCGGGGCGGGGGGGGGGGGGGGGGGGGGGGGGGDGGGGGGGGGGGGGGGGGFGGGGGGGGGGGGGGGGGGGGEGGGGGGGGGGGGGGEGGGGGGGGGGFGGGGFGDGGGGGGGGGDGGGGGGGGGGGGFDGFFGGGFGGGGGGGGGGFGGGGGGGFGFGBEGGFGFF9F9@D9CBF>E55C9EE9FG7E8C9CGGGDGG5*9?9@EFD*=48+10;CCCFE6FFDDC3CF35C6D>68<*:7CE>*/<**9:7C(*7<))9*8*8*8D?FDC5?9)*(4290--)(0(,0.3*7)5(-
@M03506:14:000000000-AKVR1:1:1101:19950:5266 2:N:0:51
CACTTCTGGACTACAGGGGTTTCTAATCCCGTTTGCTCCCCACGCTTTCGCGCATCAGCGTCAGAACCGGTCCAGCGAGCCGCCTTCGCCACTGGTGTTCCTCCCAATATCTACGCATTTCACCGCTACACTGGGAATTCCACTCGCCTCTCCCGGCCTCAAGCAAAGCAGTTTGGACGGCAGTTCCTCGGTTAAGCCGAGGGATTTCACCATCCACTTGCCAAGCCGCCTACGCGCCCTTTACGCCTAACAATTCCGAATCACGCTTGCCCCCTTCGTATCACCGCGGCCGCTGTCACAG
+
CCCCCGGGGGGGGGGGGGGGGGGGGGGGGG>FGGGGAFGDGFGGGGGGGGGGGGGGGGGGGEGGGGGGGG@:FGGGGGGGGGGGGGGFFGDFGGGGFGDEFFFFGGGFGFFGGGGGGGGGGGGGGGGEEGGGGGGGFGGGGEFCGGGGGGGGGGGGDEGGGGGGGGFGCCF=E,,>FFG>CG*CCFFGFEDB**BCFFEE*C5=@6+<@C*0+2:>FF+2?9F+9*0)*18:C:>597)18+*2*:?)*3*)*1::70D5>)02***)*8*/77:**()2:(.-414)4)(4@901/*.6)
@M03506:14:000000000-AKVR1:1:1101:19408:5282 2:N:0:51
CTCTTCTTGACTACCGAGGTTTCTAAGCTCGTTCGCCCACCTATCTCTCGTCCACGTCCGTCATCGGCTTGCCAGCCCCCTGCCTCCGCGTTTTTCCTCCCCCCCCCTCCCCCCTCCTCCCCCCCCCCCCCCCCTCCCCCCCCCCCCCCCCCCCGCCCCCACGTCCCCCCGCCCCCCAGCCCCTCGCGCACCCCCCCCGCTCCCCCCCGCCCCCACCCCCCCCCCCCCCCTCCCTCCCCCCCCCCCCCCCCCCACCCCCCCCCCCCCCCCCCCCCCCCCCCCCCCCCCCCTCCCGCCCCCC
+
B,68,;,---6,,-,+-+6B,,,6,,,,,,86CF8F,,6,8F,,C,6,C,CF7,,B,,6@F,,,6,,@,++,,CE6,,BFG,E,,,,+B+8@7,:4,5,B:+44++6>:@E++++68,3,8=:F+>:>1*4<****4**28**/::8>*:*/***:*2*:/**/2*:*:*/1***/*****;5**/:*/***/*/*178C5D:F8E=E*/>):)*19/)*9/)*190.:C)*1).2-18*://9):57*1/)7.)9D()25)07):8<C>GFBD28*(7=31;(4(9)45(-7((/)),(4
@M03506:14:000000000-AKVR1:1:1101:13157:5288 2:N:0:51
CACTTCTGGCCTACCGGGGTTTCTAATCCCGTTTGCTCCCCTAGCTTTCGCTCCTCAGCGTCAGAACAACCCCAGATGATCGCCTTCGCCACTGGTGTTCCTCCCGATATCTACGCATTTCACCGCTACACCTGGAATTCCGCATCCCTCTCCCGGATTCAAGCCATCCAGTATCCGACGCAGTTCCCAGGTTAAGCCTGGGGATTTCACGTCGGACTTAGTTGGCCGCCTACAAGCCCTTTACGCCCAGTAATTCCGAACAACGCTTGCCCCCCCCGTATTACCCCTGCCGCTGGCACGG
+
CCCCCGGGG-EFGGGGGGGGGGGGGGGGGGGGGGGG9FGGGGGGGGGGGGGCGGGGFFGGGGGGGGGGGGFFEGGFGGGGGGGGGGGGGGGGGGEGGFGGGGGGGGGG7CFGGGGGGGGGGFGGGGGGGGGF@FFGFGGGGGGG6@EFGGCGGGGG8=CCAAEDCFGGGGGGGGGG5CEEG87>D;EF?FDFFEF,AC88*/=8?F?CFCDC:38=C);+;;++>D;AGG>EFF6*475807777EE>E>C6?4*204C*7)77)CE>5>C6>DCCE0<*(,.-4(()-8((5-()0).4(
@M03506:14:000000000-AKVR1:1:1101:21495:5298 2:N:0:51
CACTTCTGGACTACAGGGGTTTCTAATCCCGTTTGCTCCCCTGGCTTTCGCTCATCAGCGTCAGTGTCGGTCCAGGATGCCGCCTTCGCCACCGGTGTTCCTCCAGATATCTACGCATTTCACCGCTACACCTGGAATTCCACATCCCTCTCCCGAACTCAAGCCATCCAGTATCAGACGCACTTCCCCGGTTAAGCCGAGGGATTTCACGTCTGCCTTAGTTGGCCGCCTACGAGCCCTTTCCGCCCAGTAATTCCGACCAACCCTTTCCCCCCCCGGTCTTCCGCGTCGGCTGGCCAGG
+
CCCCCGGGGFGGGG8FF7EFFFFGGGGFGGGGGGGGGG8DGGF8FFGGGG>:FEFFGFGGGGEEGCFFEGGEFGGGGFFGG@EFE,CFEGGGC77BFFGGF9F,,E?FEE9?<E<CCCGFGGG,+:+4CDF8:?884AFFGCFFGGFG8EGGDC=+3@?EGG9ED,,=;3>F7@DC7:CCEG*@@,4@6>BE*=DFFGDG5)*44,4,<@*>EFG+;CAGC7:E*;93:2.*2>>3193*0+:>55C>*20/947C>(9*0)0**2002/0*7/:CE10/(4))6((),0((783C>7(((
@M03506:14:000000000-AKVR1:1:1101:10436:5308 2:N:0:51
CACTTCTGGACTACCGGGGTATCTAATCCCGTTTGCTCCCCTGGCTTTCGCTCATCAGTGTCAGTGTTGGTCCAGGACGCCGCCTTCGCCACCGGTGTTCCTCCAGATATCTACGCATTTCACCGCTACACCTGGAATTCCGCGTCCCTCTCCCAAACTCAAGCCATCCAGTATCAGACGCAGTTCCCCGGTTAAGCCGAGGGCTTTCACGTCTGACTTAGTTGGCCACCTACGAGCCCTTTACCCCCAGTAATCCCGAACAACGCTTCCCCCCCCCGTCTTCCCCGGCCCGCCGGCACGG
+
CCCCCGGGGGGGGGGGGGGGGGGGGGGGGGCEGGGGFGGGGGGGGGGGGGGEGGGGGGGGGGGGGGGGCGGGGGGGGGGGGDGGGGGGGGGGGGGGGGGGGGGGGGGGGGGGGGGGGGGGGGGGGGG@FGGGGGGGGGGGGFGGGGGGFGCDFFFG6E;ECFFGGFGGGGFF7DF,E9E:CCCGGGGGG7E7CECFFFEEEDC**20<7C575587;2:@CGGFGFFFGGF6C>59>CF?CFDC*?8<C8+/*10092D=>)<FC5*0*)05>CCEG6)/,,))(.()(0(-<(,/))(((
@M03506:14:000000000-AKVR1:1:1101:13707:5343 2:N:0:51
CACTTCTGGACTACAGGGGTATCTAATCCTGTTTGCTCCCCTAGCTTTCGTGCCTCAGCGTCAGTAATGGTCCAGTGAGCCGCTTTCGCCACAGGTGTTCCTTCCGATATCTACGCATTTCACCGCTACACCGGAAATTCCACTCACCTCTCCCATACTCAAGCCCGACAGTTTCCGATGCAGGCTATGGGTTGAGCCCATAGATTTCACATCAGACTTGTCAGGCCGCCTACGCACCCTTTACCCCCCATAATCCCGAACAACCCTTGCCCCCCTCGTATTACCGCCGCTGCTGGCCCGA
+
CCCCCGGGG9FGGGGGGGGGGGGGGGGGGGGGGGGGGGGGGGGGGGGGGGGGGGGGGGGGGGGGGGGGGGGGGGGGGGGGGGGGGGGGGGDGGGGGGGGGGGGGGGGGCGGGGGGGGGGGGFGGGGGGGGGGGGGEGGGGGGGFGGGGGGGGGGGGGGGGGG=DFGGCE+@DE:FFG6CEGGGGGGGGGGGGGGFGG7D7EGG7EFGGGGGCG7D,9;874C:74C)6:3=**).*68>::62+:+/:**2)*0*2917E)0)1*/*0*)0?))1*;,0*((4)410)4>93<,)9<)(-,
@M03506:14:000000000-AKVR1:1:1101:22120:5344 2:N:0:51
CACTTCTGGACTACCGGGGTTTCTAATCCCGTTCGCTCCCCTAGCTTTCGCGCCTCAGCGTCAGTAACAAGCTAGCAAGCCGCCTTCGCCACTGGTGTTCCTCCAGATATCTACGCATTTCACTACTACACCTGGAATTCCACTTCCCTCTCTTGCACTCCAGCCCCGCAGTATTGGACGCAGTTTCGGGGTTGAGCCTCGAACTGTCACAACCAACTTACGGAACCGCCTCCGCGCCCTTTCACCCCATTAAACCCGGATAACGTCTGCCCCCTTCTGATTACCCCCGTTGCTGTCCTCC
+
ACCCCGGGGFGGGGGGGGGGGGGGGGGGGGGGGGGGCCFGGGGGGGGGGDGGGGGGGGGGGGGDGGGGGGGGDFFGGGGGGGGGGGGGGGDGFECFFGGGGA,BFFA9EGFGGGF@FEG9E9,CAFFGF@FGGGGFFGEFFG,3=,66>BFFFFDGGGFF8=,88CEBC++8,=CC6>C?E3@CDFFE5:7C>C6E??CGEC,C59C7,4+;C3;8358++9*:755)*55**0571/):*6***2;>5*3*9**2*(7*.)16*2/8***).)/*24=F5)6A)(()-)(-)).00)-).
@M03506:14:000000000-AKVR1:1:1101:4133:5350 2:N:0:51
CACTTCTGGACTACCGGGGTATCTAATCCCGTTTGCTCCCCTGGCCTTCGTGCCTCAGTGTCAGGAACTGTCCAGAGACCCGCCTTCGCCACTGGTCTTCCTTACGATCTCTACGCATTTCCCTGCTACACCGTAAATTCCAGTCCCCCCTCCCGTCCTCAAGCACGGCAGTATCGCATGCAGTTTCCGAGTTAAGCTCCGAAATGTCCCACCCGACCTAACGCGCCACCTACGCACCCTTTACCCCCAATGAATCCACACAACGCCTCATACATCTGTCTCACCCCGGCTGCTGGCACCG
+
CCC8<E9<-6EE@D@:CF7FGFF@9,FGCCC;E@;E,@EF@F8,C,CEFCF8@D<<FGEGGGFEE8,EAFEECFG,66CFGDDGGG?<EF:EEGGGEFFCFGGCF?4FAEFC?<FC7:CF9,9??,4??FEA7F7+AE9;A=,4,,6=+6+@=++63+3,,A9F,,6+5+4@AFA8+6@?F6,7,@:,3*@>*5,>,,<,****/,4,1*28C*=:D).0*;:>)255CC;+>;5*-5>/*0*?*<*)/**)**0*2,60<))1)2*.*)2***+3+)*+))..42()()((.,3*)))-(
@M03506:14:000000000-AKVR1:1:1101:26202:5380 2:N:0:51
CACTTCTGGACTACCGGGGTATCTAATCCTGTTTGCTCCCCACGCTTTCGCGCCTCAGCGTCAGTTGCGAGCCAGAAAGCCGCCTTCGCCTCTGGTGTTCCTCCTAATATCTACAGATTTCACTTCAACACTAGGAATTCCGCTTCCCTCTCTCGCTCTCCAGTCAATCAGTATTAAATGCAGTTCCCAGGTTAAGCCCGGGGCTTTCACACCTAACTTGACCAACAGCCTACGGCCCCTGTACGACCAGTCATTCCGAACAACGCTAGCCCCCTCTGTCTTACCCCGGACCTCGGCCCCA
+
B@CCCGGGGGGGGGGGGGGGDGGGGGGGGGGGCFFFEFCFFDFFGDFGDDGGGE:FGGGGGGDBEFCG7CCCGGGGGDGGGGGGCFGGGECFDFAFFGGGGGGGGGCFEFGFEAFEF<EEGGGGGG9=9EFABFG8<FFFFEE8>E8B=BFG=FG>8,3EEFGD9AFGGGGF7EFAE9EA,=FEFGA@AB@DECFFDC*;>CCCEDF7,:B?CCGC488,0**,28:50CA65A))(2.=*0@>**:<*;2*19*0:3C*555*)**)*/*).)//*.9+.42:?(20()(().,*))(((
@M03506:14:000000000-AKVR1:1:1101:6033:5382 2:N:0:51
CACTTCTGGACTACCGGGGTTTCTAATCCCGTTTGCTCCCCTGGCCTTCGTGTCTCAGTGTCAGGAACTGTCCAGAGACCCGCCTTCGCCACTGGTCTTCCTCATGATCTCTACGCATTTCACTGCTACACCATGAATTCCAGTCTCCTCTCCAGTCCTCAAGCACCGCAGTATCGAATGCAGTTTCGGAGTTAAGCCCCGAGATTTCACACCCGACTTACGGCGCCACCTACACACCCTTTACGCCCAATGAATCCGAACCACGCTTGAAACCTCTGTATTACCGCGGTCGCCGGACCAC
+
CCCCCGGGGGGGGGGFGGGFGGGGGGGGGGGGGGGGGGGGGGGGGGGGGGGGFGFFGGGGGGGGGCFFGGGGGGGGGGGGGGGGGGGGGGGGGFGGDGGGGFGGGGGGGGFFGGGGGG@FGGFGGGCFGGGGFFG9FFFEFGGGGGGGGF,@>;DFFGGGGGGGFG8CG6CC,@,3+D??GGFFAAFCC7CCCC;;EF@CED8:*=@;,5=FE788CDFFG4*=89B)5>4+*9.*(8A5*01@*=*8=FEF?=*2>3CE))0**//)*)*/7C*:+.*2-6).4(17(0(()((1.)44(
@M03506:14:000000000-AKVR1:1:1101:21742:5386 2:N:0:51
CACTTCTGGACTACACGGGTATCTAATCCCGTTTGCTCCCCTGGCCTTCGTGCCTCAGTGTCAGGAACTGTCCAGAGACCCGCCTTCGCCACTGGTCTTCCTTACGATCTCTACGCATTTCACTGCTACACCGTAAATTCCAGTCTCCTCTCCAGTCCTCCACCACGGCAGTATCGAATGCAGCTTCGGAGTTAAGCTCCGAAATTTCACACCCTCATTTCCGCCCCACCTCCGACCCCCTTACGCCCAATAATTCTGCGAAACCCTCGAGCCCTCCGTCTTACCGCGGCCTCTGTCACCC
+
C@CCCFCGG<E9FEF?@CC@C,CFFEFEEFCE8CFC<CF,@@CCDFCFGFGGFGCFFFEEFFA,,EAC<FF<F@EC,,6DEFGCF@F@:F:FD<FFC<C9?FF<FEFGG<<<<E,@FB@EB<EDEGF=FFFGGBFC<FD,9,>E9,9,>E=DFGFGG,>A,6,6@@++8@6>==>+@,,@,9E,@,@1C+BB>C,@,2@<**@C8,@,7++97;1**21=25*4*2))47;,*))/(20*=2*9**8)***)2*7:*.*/)0))0**)*09))98@*25*1()).(3)(.((.(,*10.).
@M03506:14:000000000-AKVR1:1:1101:23947:5401 2:N:0:51
CACTTCTGGACTACAGGGGTTTCTAATCCCGTTTGCTCCCCACGCTTTCGCGCCTCAGCGTCAGTTCCGGCCCAGGTGGCCGCCTTCGCCACCGGTGTTCCTCCCAATATCTACGCATTTCCCCGCTCCACTGGGAATTCCACCACCCTCTTCCGCACTCCAGCCTGACAGTATCTCCCGCACGTCCTCCGTTAAGCCGAGGTATTTCACGAGAGACTTTACAGGCCGCCGACGCGCCCTTTACCCCCACTAATGCCGAATAACCCTTGCCCCCCCGTGTTTACTCCAGCTGCCGCCCCCC
+
CCCCCGGFCFFGGGEGGGCFGGGGGFGCFGGGGGFG@FFGG@F:FFGFG,C+CFEGGGFGGGGGFFGG@FEGGGFFGCFGGDEGGFGCF7:CCEFF7CCFG9FGGGGG,AFFCFFGGDGBF,CFEGG7C8FGFC,,3DFF===>8DEG6DFFGGG+4@EFFE88DGD,D,67;AF,:,;*>*7*4BEE?,:E8C1,><CC85*51ACF+@**/)/8>76++:*2*775*))*1)8)(9.*;+7C*3C3**2))/*0>()*.)****20*97))1***,)*,()6)4()()).)(()))-(-
@M03506:14:000000000-AKVR1:1:1101:17983:5408 2:N:0:51
CACTTCTGGACTACTGGGGTTTCTAATCCCGTTCGCTCCCCTAGCTTTCGCACCTGAGCGTCAGGTACCAGCCAGGACACTGCCTTCGCCTTTGGTGTTCTTCCGGATATCTACGCATTTCACCACTCCACCCGGAGTTCCGTGTCCCTCTCTGGCCCTCAAGTGCTTCCGTCTTCGAGGCGCTCTCCCGGTTGAGCCGGGAGCGGTAACCCCAAACGCGCAGCACCGCCTGCGTTCGCTTTACGCCCAGTAACTCCGGACAACGCCCGCCCCCCGCGTATTACCGCGGTCGCCGGCTCGG
+
CCCCCGGGGGGGGGGGGGGGGGGGGGGGGGGGGGGGCFFGGGGGGGGGGGGGGGGGFGGGGGGGFGFGGGGGGGGG@EEFGGGGGGFCGGGGGGGGGGGGGGFGGGGGGGGGGGGGGGGCGGGGGGGGGGGGGGDEGGEBFGGGGFFFGFFGGGGC8EFG88EFGGG9EFEFG??EFGF+@*@3@>GGGE>8E8D6E?=CC4EG*5**:=*8C588FCD5C3/C5CF@CG>FC)./-73/*:*:37?D7*090@*:<()/7.)1)**0*<<)77**:082,8264393,)(()(-97549(
@M03506:14:000000000-AKVR1:1:1101:6529:5408 2:N:0:51
CACTTCTGGACTACCGGGGTTTCTAATCCCGTTTGCTCCCCTGACCTTCGTGCCTCAGCGTCAGGAACTGTCCAGAGACCCGCCTTCGCCACTGGTCTTCCTTACGATATCTACGCATTTCACTGCTACACCGTAAATTCCAGTCTCCTCTCCAGTCCTCAAGCACCGCAGTATCGAATGCAGTTTCGGAGTTAAGCCCCGAAATTTCACACCCGACTACCGGCGCCACCTACACCACCTTTACGCCCAATGACTCCGACCCACGCTTGACACCTCCGTATTCCCGCGCATGCTGGACCAC
+
CCCCCGGGGGGGGGGGGGGFGGGGFFGDGGCFFGGGGGGGGGGCGGGGGDGGDGGGGGGGGGGGGFGGGGGGGGCAFGGGGGGGGEGCGG,BC<DFFGGGGGFFGG=D7FGGGGGG@FGGGFFGGGGAFDFGCEC@ECFDF99=9EGFGGAFFA?EGGGGFFGFGGGGGGEEGGGGFBC8C,@57CFCC7BCF7E7A,*@CD**,,52:CC4:DCE<858*255CD>BDFFGC))*(2)22+0?**85=8*/9***08)*07@<)2*)*7**)12**()224)))8>>(),(0:<0)).((
@M03506:14:000000000-AKVR1:1:1101:6839:5438 2:N:0:51
CACTTCTGGACTACCGGGGTATCTAATCCCGTTTGCTCCCCTGGCCTTCGTGCCTCAGCGTCAGGAACTGTCCAGAGACCCGCCTTCGCCACTGGTCTTCCTTACGATATCTACGCATTTCACCGCTACACCGTAAATTCCAGTCTCCTCTCCAGTCCTCAAGCACGGCAGTATCGAATGCAGTTTCGAAGTTAAGCTCCGAGATTTCACACCCGACTTACCTCGCCGCCTACGCACCCTTTACGCCCACTGAATCCGAACAACCCTTGACACCTCCTTATTACCCCCGCTGCTGGCACCC
+
CCCCCGGGGGGGGGGGGGGGGGGGGGGGGGGGGGGGGGGGGGGGGGGGGGGGGGGGCGGGGGGGGGGGGGGGGGFFGFGGGGGGGGGGGGGGGGGEGGGGGGGGFGGGGGGGGGGGGGGGGGGGGGGGGGGGGGGEGCFGGGEGGEDEGGDGGGGGGGGGFFDFCFGGGGGGGFC6FF7@9CFGGFFEGG@EBGEGFAEFC;?8@9:C<974CDEE4???CC+,2983CD>GD8A5><B*86*:*/?>E*09*9*:6(9*7)85*2*70=**09***(1+--6<A((0-)((0))27).42
@M03506:14:000000000-AKVR1:1:1101:25062:5460 2:N:0:51
CACTTCTGGAGTACTGGGGTACCTAATCCTGTTTGCTACCCACGCTTTCGTGTCTCAGCGTCAGAAATGGTCCAGTAAGCTGTCTACACCACAGGTGTTCCCCCTGGTATCTATGCATTCCACCGCTACACCAGGAATTCCGCCTACCCCTCCCATCCTCCAGCATTCCATGTTCTAATGCCCCCTCCCAGTTAAGCCGGGAGACTCCACATCCGATTCGGCGCACCGCCTACACACACCATACGTCCAGCACTCCCTACACAACCTTCCTGCTCTCCCATTACCTCTCAGCCAGGTCCGT
+
C89@<,CEF--;6@6--CB:6,CC9CC,,C<6,EFAE9@8F,BCFG,,C@CF@C@E<<8CGG::,C,CF,6C,,9699C6CECCC,@B,9@C,@85,:,:,,,8+=,:,B,C9,,C<,,55@FE+=7@=A,A+46F<F,AF,>+=CBC,4+6@=,,4@,,,1=DE8C,6,337,,>=,3,,,1@63+1@DG,6DEF,,5+++***,,4,39*4****/+*4/;*:/)/*)8CFF;61*0*33*2*0*)*++2)209F:*1<)***1+*2):8)*2++.)2)))).-)1(*.)0((*)).(,
@M03506:14:000000000-AKVR1:1:1101:6471:5475 2:N:0:51
CACTTCTGGACTACCGGGGTTTCTAATCCCGTTCGCTCCCCACGCTTTCGCGCTACAGCGTCAGTTGCGAGCCAGAAGGCCGCCTTCGCCACTGGTGTTCCTCCCGATATCTACGCATTTCACTACTACACCGGGAATTCCACCTTCCTCTCTCGCACTCGAGTCGACCAGTATTGGAGGCAGTTCCAGGGTTGAGCCCTGAGCTTTCACCCCCAACTTGGCCGACCGCCTTAACGCGCTTTACGCCCCGTAAATCCGGCTAACGCTCGCCCCCTACGTGTTACAGCGGCTGCTGGCCCGT
+
CCCCCGGGGGGGGGGGGGGFGGGGGGGGGGGGGGGGFGGGGGGGGGGGGGGGGGGGGGGGGGGGGGGGEDFEGGGGGGGGGGGGEGGGGGDGGFFFGGGGGGE<FGE@CGGGFFGGDE@CF9D<CFGAFGGGGGGGGGCFGGGFGGGGGG;@FCE>CEEG8;8>EGBC5:E<>F@?9BCGGG?CF?E9C789>:B?FDCCE**+>+AEFGGGCDEEDC*:2C955DD@C3)/9*7597>*:C7C55C<*:;5)5*:*,)*.76C9C*5:)5))/**;,<*:7)4)5:3(0(,7>?*)8(4(
@M03506:14:000000000-AKVR1:1:1101:4770:5484 2:N:0:51
CACTTCTGGACTACCCGGGTTTCTAATCCCGTTTGCTCCCCTGGCCTTCGTGCCTCAGCGTCAGGAACTGTCCAGAGACCCGCCTTCGCCACTGGTCTTCCTTACGATATCTACGCATTTCACCGCTACACCGTAAATTCCAGTCTCCTCTCCAGTCCTCAAGCACGGCAGTATCGAATGCAGTTTCGGAGTTAAGCTCCGAGATTTCACACCCGACTTACCGCGCCGCCCACGCACCCTTTACGCCCAATGAATCCGAACAACGCTTGAGACCCCTTTATTACCCTGGCTGCCGGCACCG
+
CCCCCGGGGGGGGGGGGGGGGGGGGGGGGGGGGGGGAFGGGGFFFGGGGGGGGGFGGGGGGGGGGGGGGGGGGGGFGGGGGGGGGGGGGGGGGGGGGGGGGEFGGGGGGGGGGGGGGDGCFGGGGGGGGGG<FEDFFFGGGGGGG;DFGGGGGGGGGGGGGGGCDGCEGE6,@CEB+323D,<3@,@CC*38E@FACFGFEDEE5<?F7+=9=DE8DD>=F<<5):)5=C)*95=>;C7@8<:C<EGFGGF@F?CDD0C*)8?C5:1)107)65*22(/+.))))())(04-.((1))4((
@M03506:14:000000000-AKVR1:1:1101:4884:5496 2:N:0:51
CACTTCTGGACTACCAGGGTTTCTAATCCCGTTTGCTCCCCTGGCTTTCGCTCATCAGCGCCAGTGTCGGTCCAGGATGCCGCCTTCGCCACCGGTGTTCCTCCAGATATCTACGCATTTCACCGCTCCACCCGGAATTCCGTCTCCCCCTCAAGGTCTCAAGTCCACCAGTTTTCGAAGACCTTTCCCAGTTAAGCTGGAAACTGTCACTCCGAACTTGGCAGACCGCCTGCGTGCGCTTTACGCCCAATAAATCCGGACAACCCTTGCCCCCTACGTATCACCGCGGCGGCTGGCACGG
+
CCCCCGGGGGGGGGGGGGGCFGGGGGGGGGGGGGGGCGGGGGFGGGGGGGGGGGGGGGGGGGGGGGFG7EGGGGGGGGFGGGGGEEGGGGGGGGGGGGCGGFGGGGGGGGGGGGGGGGGGGFGGGGCFG8FCFGGGGGFGGGEG=DGGEGEEGGGDFGFGGG?:FFFGGGFFFAAFGGG>CCF3EEDFGCF8>,?@FC6;>;DFGGFGGF+0C48*9F649<CE*;=>5>DGG:A*28>E8*2:CE877;8)/9*:9-1>B355*2*)*9<4:DE=E0)+.(.-444)()((0-(1<5)4(
@M03506:14:000000000-AKVR1:1:1101:4712:5507 2:N:0:51
CACTTCTGGACTACCGGGGTATCTAATCCTGTTTGCTCCCCTAGCTTTCGTGCCTCAGCGTCAGTAATGGTCCAGTGAGCCGCTTTCGCCACAGGTGTTCCTTCCGATATCTACGCATTTCACCGCTACACCGGAAATTCCACTCACCTCTCCCATACTCAAGCCCGACAGTTTCCGATGCAGACTATGGGTTGAGCCCATAGATTTCACATCAGACTTGTCAGCCCGCCTACGCACCCTTTACGCCCAATCATCACGCACAACCCTTGCCCCCCCCGTATTACCCCGGCTGCTGCACCGG
+
CCCCCGGGGGGGGGFGGGGGGGGGGGGGGGGGGGCFFGGCFFGGGGGGGGGGGGGFGCGGGGGGGGGGGGCFDGGGGGGGGGGGGGFGGGGGGGGFGGGGGGGGGGDGGFGGGGGGGGGGGGGGGGEEGGGGGGGECFFG;EF,6DDGFG9?FGFGCGE?,=>EDFECCEGF7EGGGEEGCFC9@7@C,>CF**>EGG>CE*DGG:=C7+14AFGGG4+,+*4=66?>ED>E*))/(2==:6>7/*=@EC8)08**24*/)))**28;CFFF>38*81<*,()66(-.(<19)5:*)0.,(
@M03506:14:000000000-AKVR1:1:1101:16818:5518 2:N:0:51
CACTTCTGGACTACCAGGGTTTCTAATCCCGTTTGCTCCCCTAGCTTTCGCGCCTCAGCGTCAAGAACAGGCCAGGAAGTCGCCTTCGCCACTGGTGTTCCTCCCGATATCTACGCATTTCACCACTACACCGGGAATTCCACTTCCCTCTCCTGCCTTCAAGTCGATCAGTATCGAGTGACCCTCCCCAGTTGAGCCGGGGGCTTTCACACTCGCCTTGAACGACCGCCTGCGCGCTCCTTACCCCCACTAAATACTGTAAAACCCCGCCCCCCACCTCTTACCCCCGCCGCCGGCACGC
+
CCCCCGGGGGGGGGGFGGGCFGGGFGGGGGGGGGGGGGGGGGGGGGGGGGGGGGGGGGGGGGEGGGGGGGGGG8FFGCFGGEGGGCCFG@BFGGCFEEGGGGGGGGGE@@GGCFGD@CCGGGGGGGGGG8FGGGECECGAF=DEFGGFGF,=EFGGGGGF,,67@E8EGDFGFCCBCC<@,DCGF:ED>BCEBA,@<785EGEE*=+<+1+;=;=*)*0<*7CE*).8*9>CF)59()7*3C*7*<8<***/94**2.*+**/*0287:)17))**/()*).)-2(,.-<(35((1..,((
@M03506:14:000000000-AKVR1:1:1101:10447:5542 2:N:0:51
CACTTCTGGACTACACGGGTATCTAATCCCGTTTGCCCCCCTGACCTTCGTGCCTCAGCGTCAGGAACTGTCCAGAGACCCGCCTTCGCCACTGGTCTTCCTTACGATATCTACGCATTTCGCCGCTACACCGTAAATTCCAGTCTCCTCTCCAGTCCTCAAGCACGGCAGTATCGAATGCAGTTTCGGAGTTAAGCTCCGAGATTTCACACCCGACTTACCGCGCCGCCTACGCACCCTTTACGCCCAATGAATCCGAACAACGCTTGAGACCTCCGCATTACCCCGGCTGCTGGCACAG
+
CCCCCGGGGGGGGGGGGGGGGGGGGGGGDFEGGGGGGGGGGGGGGGGGGGGFGGGGFGGGGGGGGGGGGGGGGGGFGGGGGGGGGGGGGGGGGCCFGGFGGGGGGGGGGGGGGGGGGGGGGGGGGGGGGGGGGGGGFGGGG9DFGFEGGGGGGGGGGGGGGGEGGGCDGEGGFGGGGGG8EFGGGEGGG*CCFGEGG9CFE7:*=9CGGGGFGGEEGGDGGGDED:B:EGFGG@>515>8C?CFCGGFG58?F6>FF3CC>)7C/:;)8.*7=F8?*()2,4)<)(()-04(<2)07)2.(
@M03506:14:000000000-AKVR1:1:1101:13847:5549 2:N:0:51
CACTTCTGGACTACCCGGGTATCTAATCCTGTTTGCTCCCCACGCTTTCGCGCCTCAGCGTCAGTATCGGTCCAGAGAGCCGCCTTCGCCACCGGTGTTCTTCCCAATATCTACGAATTTCACCTCTACACTGGGAATTCCACTCTCCTCTCCCGATCTCTAGCCATCCCGTCTCAAGCGCAGTTCCCAGGTTAAGCCCGGGGCTTTCACGCCTGACAAAGATAGCCGCCTGCGCGCCCTTTACGCCCAGTAACTCCGACCAACGCCCGCCCCTCCCGTACTACCCCCGCTTCTTGCCGGC
+
CCCCCGGGGEFGGGGGGGGGGFGGGGGGGGGGGGGGGGGGGGGGGGGGGGGGGGEGFGFEGGGGGGGGGGGGGGGGGFGGGGGGGGGGGGGGGGGGEGGGGGFGGGGCEFGGGGGGGDEGGFGGGGG9FFFCGGGGGGGGGCGCFFGFGGFGGGGGEE?DFGCDFDDFGGGDE6BC::9?EEE:FGFG7@BEGGD7>9CEEG5=?F67,+;FG;8<;=C*8*>CFGAEGGEFG>@)45>5C6CFCC875*3/6***0,)/.)7C***0*5C)8***2(7:(352(.()-71()))2*)(,(
@M03506:14:000000000-AKVR1:1:1101:20013:5558 2:N:0:51
CACTTCTGGACTACCGGGGTTTCTAATCCCGTTTGCTCCCCTGACCTTCGTGCCTCAGCGTCAGGAACTGTCCAGAGACCCGCCTTCGCCACTGGTCTTCCTTACGATATCTACGCATTTCACCGCTACACCGTAAATTCCAGTCTCCTCTCCAGTCCTCAAGCACGGCAGTATCGAATGCAGTTTCGGAGTTAAGCTCCGAGATTTCACACCCGACTTACCGCGCCGCCTACGCACCCTTTACGCCCAATGAAACCGAACAACGCTTGAGACCTCTGGATTACCGCGCCCGCTGGCCCAG
+
CCCCCGGGGGGGGGGGGGGGGGGGGGGGGGEGGGEGGGGGGGGGGGGGGGGGGGGGGGGGGGGGGGGGGGGGGGGGGGGGGGGGGGGGGGGGGGGGGGGGGGCFFGGGGGGGGGGGGGGGGGGGGGGGGGGGGGF@GGGGGGGGGGGGGG,@FGGGGGFGFFFG8FGGGCCGGFG+:>EDDFF3E;CEC*CEGGGCF7DGGDC5;9=EFGGFGGG=D)?,:F*75385=DFDFFED1DEG6<:FC=8DG*074*2:523*))8D7**017*7@76E93)+6)524(-5()(-02(95),((
@M03506:14:000000000-AKVR1:1:1101:9462:5575 2:N:0:51
CACTTCTGGACTACCGGGGTTTCTAATCCCGTTTGCTCCCCTGGCCTTCGTGTCTCAGTGTCAGGAACTGTCCAGAGACCCGCCTTCGCCACTGGTCTTCCTTACGATATCTACGCATTTCACTGCTACACCGTAAATTCCAGTCTCCTCCCCAGTCCTCAAGCACCGCAGTATCGAATGCAGTTTCGGAGTTAAGCTCCGAAATTTCACACCCGCCTTACGGCCCCACCTACACCCCCTTTACCCCCACTCAATCCGAACAACGCCTACTCCCCTCTCTTGCCCTCGTCTGCTGTCCCCC
+
CCCCCGGGGGGGGGGGGGGGGGGGGGGGGGGGGGGGFGGFGGFFFGGGGGGGGGEFGCFGGGGGGGGGGGGGGGG<8FGGGGGGGGGGGGGGFCGFGGGGGGFFGGFGDFFFCFGG7B:FGGGG9A<FFG@FGGGGGGGFGAEGGFGGF8,@==CD9?@CFGDF8@D6>CEC=DD6E8D6EDGFF9CCE7CED73=CC8C**8C,CC:79+;1;**//8A<4C=)/.5>1=6C).*():5<++1*+3)1**)0)*22(*/835595:.156))1**/()+-))(.(.)(04(*62*1/.((
@M03506:14:000000000-AKVR1:1:1101:22600:5578 2:N:0:51
CACTTCTGGACTACCGGGGTTTCTAATCCTGTTTGATCCCCACGCTGTCTCGCCTGAGCGTCAGTAACGGGCCAGTGAGCCGCCTTCGCCACCGGTGTTCTTCCCAATATCTACGAATTTCACCTCTACACTGGGAATTCCACTCACCTCTCCCCGCCTCAAGCTCGACAGTTTCAACGTCACTTCCGGAGTCTTGCTCCGGGCTTTCACCCCCGCCTCTACAAGCCGCCCGTGCCCCCTCTACGCCTACTACTCCCCCACCTCTCTCACCCCCTCTTGGCTATCTTGGCCGTTGGCCCGC
+
-,A6AFFD<9EFF-CF+FB7@BEA@EAFF<6CCFGEAGCF8<F7F:,CC,6CF:F8EC,CF7F,CFAFGG,@F@<F,,:CE+:@FCF@EGFFF7>>+FF?F,B<4A<E5BA<,?=CEAA?5?EG,AF?D;A,AFBFFDD9=9C,6>DFF,@D8D++++643@,@,@+3@@:>:D;9,,4*@C*?F9E5***>,,,,4:,<:9::*/309:*7>58/)*)+2+++*2))*1)*1))*./0***0:/2*)**+****2*()10))/9;9*+0/)))/**)*+(..)4))*)))()(,*64:(,
@M03506:14:000000000-AKVR1:1:1101:7952:5579 2:N:0:51
CACTTCTGGACTACTGGGGTTTCTAATCCCGTTTGCTCCCCTGGCTTTCGTGCCTCAGTGTCAGCTTCTGTCCAGTGACCCGCTTTCGCCTCTGGCGTTCCTCTCGCTATCTACGCCTTTCCCTGCTACACCGCGCATTCCAGCCCCCTCTCCAGCCCTCCACCCATGCAGTTTCGAACGCCATTCCGTCGTTCGGCGCCGCGATCTCCCCCCCGACTCGCACCCCTACCTACGCCCCCTGTCCGCCCATTACATCCGACGCACGCTCCCCACCCCTGTCTCACCCCGCCGGCTCGCACCC
+
C@@<<F66<-C@ECE@9@@F:,<,,,CF<<FCF<,E,CF@FG,,CCCCF@E8@C,;;,;CFFFA,@EFC9@A<,C@,9C,C6C+8,9,,8:@8<,,+B:FF,5?4,4BF,=,E?CF+,7,A,9?,9A,99?E:+4+8+8A4,4,@+4B8=,6D,@,+6,D8D8,+6>,33,3,,;8+4,4+C1:;;37,,**14**5*/?*)*3//5++8*2>///19)*91)**9)0C5=+9>ED(13**0*2//:>C*30**229-*:)))))*/0*)*)8****(/0-))).(()()((.((9:B20(
@M03506:14:000000000-AKVR1:1:1101:18928:5604 2:N:0:51
CACTTCTGGACTACCAGGGTATCTAATCCTGTTTGCTCCCCACGCTTTCGCACCTCAGCGTCAATATTGGCCCAGGTCGCCGCCTTCGCCACTGGTGTTCCTCCCGATATCTACGAATTTCACCTCTACACCGGGAATTCCGCCACCCTCTTCCATATTCAAGCCTGCCAGTTTCGAATGCACTTCCCGGGTTGAGCCCGGGGCTTTCACATCCGCCTTAACAGGCCGCCTACGTGCGCTTTACGCCCAATGTTTCCTAGCAACTTTTGCACCCGCCGCATTACCGCGGCTGTGGCCACGG
+
CCCCCGGGGGGGGGFGGGDFF8FGGGFGGG9FGGGGGGGGGGGGGGGGGGGGGGGFFGFGGGGGGFGFCFGGGGGGGGGGGGGGGGGFEEGGEFGGDFGGGFGGGGGCFGFG<EFG,ADEF9FF,A,:FGGCGGCE:FGGGG>+6@FECEGGGCDCEDCCDDDEG?>DFGC@CGFCF6C6C,,@5,3ACE7*1@68CFGDE)/:?CF9+:7+=7C*1>)+0+1+**0)=>75*).2(/0//*2:<DCB*28)*/*7C2*+/99F*396<=>F5<*::1)22,6<24(01)(3).(*))-2(
@M03506:14:000000000-AKVR1:1:1101:18887:5622 2:N:0:51
CACTTCTGGACTACCGGGGTTTCTAATCCTGTTTGCTCCCCACGCTTTCGTGCCTCAGCGTCAGTTGCCGTCCAGAGAGTCGCTTTCGCCACCGGTATTCCTCCCGATATCTACGCCTTTCACCGCTACACCGGGAATTCCACCCCCCCCTCCGGCACCCAACCCTCTCAGTTTCTAGCGCACTTCCAGGGCTGAGCCCTGGGCTTTCACGCCAGCCTTTCGAGCCCGCCCACGCCCCCCTTACGCCCCCTGCTTCCGACCCACGCCTGCCCCCTCCCTCTTACCGCGTCCGCTGGCCCCG
+
CCCCCGGGGGGGGGGGGFGGGGGG9FGGGGGGFGGGEGGGGGG:FCEGGCFDEG@F@AFDFGEGFFFGG7BFGCF@<CEFGEGEFGGGGG@GGECE+BFGGCGGGD7CF>F<@FFG+EFGG9FF=F>EGFGGG+3+@D8>FAF8@++5CE7:E5*>8>*;*:**=,=,A9<2C9<C,,=*=*=:8>C79:*:C8**>C5**2*;0:<C+7/9:)**>*9+*/***978>9)295)*(97**2*2*/:>***0))029(**8)097?*85:*8F7588()0())6449)(0((887)).4((
@M03506:14:000000000-AKVR1:1:1101:18326:5651 2:N:0:51
CACTTCTGGACTACCGGGGTTTCTAATCCTGTTTGCTCCCCTAGCTTTCGCGCCCCAGCGTCAGTTGTGGTCCAGTGCGCCGCTTTCGCCACAGGTGTTCCTCCCGATATCTACGCATTCACCGCTACCCCGGGAATTCCACGCACCCCCCCCACACCCCAGACCGGCAGATTCGCCTGCAAGCTCCGAGTTGAGCCCGGAGATTCCACCGGTGCCTTACCACACACCCCACGCGCCCTTTACCCCCACAAACCCCCACCACCCCCCGGACCCTCTGCACTCCCCGGCCGGTCGGCCCCGC
+
ABCC,C<FECGGGFEGGDGE7FG9@@CFFGGGGGCF9FG,BFFAEE@CE7@:FF+@FE8@,8@:C99ECC@C@@FECFEGCFEC7CFFGCCFEG<E<B+:5:F4F@:F7F<,5C=@FF:9EFE+C7>:,A=:F@+:<@FD,C@C8C>+53CC8*C81*:8E*,*4=*8***2+>8;E*AC6E7C+<>=C*;*+++30:*/?3*02+0+20/CC)*;>**2*76:>*)75)87)))7>C)22+**2*:3:**8))1C/-)2<)8*)*2)*)1)07/2+)*+.((.(((.3)((0-()))(--
@M03506:14:000000000-AKVR1:1:1101:22381:5657 2:N:0:51
CACTTCTGGACTACAGGGGTATCTAATCCCGTTTGCTCCCCTGGCCTTCGTGCCTCAGTGTCAGGAACTGTCCAGAGACCCGCCTTCGCCACTGGTCTTCCTTACGATATCTACGCATTTCACTGCTACACCGTAAATTCCAGTCTCCTCTCCAGTCCTCAAGCACGGCAGTATCGAATGCAGTTTCGGAGTTCAGCCCCGAAATTTCACACCCGACTTACCGCGCCACCTACGCATCCTTTACCCCCACAGAACCCGAACAACCCTCGAGACCCCTCAATTCCCCCGGCCGATGGCACCC
+
CCCCCGGGGFGGGGGGGGGGGGGGGGGGGGGGGGGGGG8<FGGFFGGGGGGGGGFFGGGGGGGGGGGGGGGGGGGFGGGFGDGGGGGGGG@GFGGFGGGGFFCFFGF7FCGGFGGGGDGGGGGGFGFAGGGFGGFEGGAAFGGGG9DEEG,6@DFECFGFE?EGFGECEGDGGGG8D8EGGGGFF,,6=EGGG,@FCEE>C9E*@;<7C9BF>DD?DD>ECF*C<548CFF6;5)*(:=091+1*3==E**)0/*1C>G=5))9**2)/0*))9*8;15+..)).(,)-5((),(1)))((
@M03506:14:000000000-AKVR1:1:1101:22229:5678 2:N:0:51
CACTTCTGGACTACCGGGGTTTCTAATCCTGTTTGCTCCCCTAGCTTTCGTGCATCAGCGTCAGTTATGGTCCAGTGAGCCGCTTTCGCCACAGGTGTTCCTCCTGATATCTACGCATTTCACCGCTACACCAGGAATTCCACTCACCTCTCCCATACTCCACCCCGGCAGTTTCTCATGCAGTCTATGAGTTGAGCCCATCGATTTCACATAAGACATACCAAACCGCCTACTCACCATTTACTCCCCATAATTCCGAACCACGCTCCCCCCCCCCCACCTCCCGCGGCCGCTGCACGCA
+
CCCCCGGGGFFGGGGGGGEEDEGGGEGFGGGFEE,EEEGGGCFCFG9FFCFGGFGGDFGCFEGEEGCFAEFDFGGFFGGGGGG:FCGGGGGGGG8FGGFFE?FGG8C<?EBE9F<E7??FG,EEGGDDGEGGG<C<AEFGAFG=D4DF7@96@8D,>@,33=,@=>++@CG75D9;<D:,@9A>8D,@,,,7EFE:6,41D**,4=4,25+5,5,5;*=,*;9E69:)*9?5<*;7;C/+++1++40)*2*)*++2:(**2)05*2*)*0*).CE*8()*(.(46(,.(7(-)(())0(-,
@M03506:14:000000000-AKVR1:1:1101:6110:5678 2:N:0:51
CACTTCTGGACTACCCGGGTTTCTAATCCCGTTTGCTCCCCTAGCTTTCGCGCCTCAGCGTCAGTATCCGTCCAGAAGGCCGCCTTCGCCACTGGTATTCCTCCTGATATCTACGCATTTCACCGCTACACCAGGAATTCTGCAGCCCTCTCCTACACTCTAGCCAGGCCAGTTCGCAGTGCAGTTTTCGGGTTAAGCCCGAAGATTTCACACCACGCTTGGCCAGCCGCCTACACGCGCTTTACGCCCAGTAAATCCGGGTAACGCTCGCCCCCCACGTATTCCCCCGGCCGCCGGCACG
+
CCCCCGGGGGGGGGGGGGGGGGGGGGGGGGGGGGGGGGGGGGGGGGGGGGGGGGEGGGGGGGGGGGGGGGGGGGGDGGGGGGGGGGGGGGGGGGGGGGGGGGGGGGGGGGGGGGGGGGGGGGGGGGEGGGGGGGGEGGGGGGGGGGGGGGGGGGGGGGFGGFFGGGGGGGGG@DEGGGGCFEGGGGGGGGGGGGCCEFF7CDGGC<@CDDFGG5@EDGEEGDGG4C;FD38*:AFG@D>G5EF*?CC@GG5689F0??5C3BDGF*:):0>B)9:**3721)3-)3(),0((07(90)(--
@M03506:14:000000000-AKVR1:1:1101:23888:5679 2:N:0:51
CACTTCTGGACTACTGGGGTATCTAATCCCGTTCGCTCCCCACGCTTTCGTGCCTTAGTGTCAGCAACAGCCCAGTACCCTGCCTACGCCATCGGTGTTCCTCCTAATATCTACGGATTCCACTCCGACCCTAGGAATTCCAGGTACCTCTACTGTTCTCTAGCTGGTGATTTCGAACAATGTGCCTCCTGTTGAGCCGGAGTCTTTCACTGCTCGCTTTATCAGCCACCTCCGCAACTCTTTACTCCCACTAATTCCGCATACCCCTCGTATCTCCCGTACGCCCTCCGCGGCTGGCACC
+
9CCCC@FF9C@FDGFF@CCG@GGG9CFGGGGFDGDFCFFFDCEFCECCDEFFEFGG,CC@FFFCCF,6:,@DECFFFGGG<CFGG,FCGGDGG@@FEFGEGGGGGCFGF<FGDFFCCC7,CFG,,F+4>++=F<FC9,,CA9,@D9@ECD,==CE@;ECD,=,6@EDB=E,,7@D+6D6DGFDA,6=DD,>D9,3,@7>1*7:@FFCGC>++@<C8CG57729,+*;3A*8,*)082CFF9C7;@+>)*+*)/);+;)8*))0*2+/)/)1))2+<C1)*((-(,((.,0-()47735()(
@M03506:14:000000000-AKVR1:1:1101:22764:5705 2:N:0:51
CACTTCTGGACTACCGGGGTTTCTAATCCCGTTCGCTCCCCACGCTTTCGCGCTACAGCGTCAGTTGCGAGCCAGAAGGCCGCCTTCGCCACTGGTGTTCCTCCCGATATCTACGCATTTCACTACTACACCGGGAATTCCACCTTCCTCTCTCGCACTCGAGTCGACCAGTATTGGAGGCAGTTCCAGGGTGGAGCCCGGAGATTTCACCCCCAAGTCGGCCGACCGCCTTAACGCGCGTTACGCCCCGCAAATCCGGATAAAGGTCGCCACCGACGGGTCACCGCGGTTGCCGCCTCGG
+
CCCCCGFGG9CCCFGEGFG@FGFG<EGG9<@FFF;FFFFDB8CGGGECCBFCGF7C,FCCFEECFE9D+C:7@EG8C<FGGEE+BFGGGE+B?<<C<E8BFDF<=F+>FC?<<<DE:CE,,:CADFGGGGGFEC+@CFFFDCAFDFG>EGFDBFC>CGC@8C*2D**C>8EAC7,=6:F=5*46<C,=C,CE53*=*:A**2?**4<7+::9:C5C*2*/9>55/9<5ED7*0**12)0*1**/***01:*)..**24<*)09**+09E35))/*/2-)>;(.).(38()(-))().)(((
@M03506:14:000000000-AKVR1:1:1101:12871:5706 2:N:0:51
CACTTCTGGCCTACAAGGGTATCTAATCCCGTTCGCTCCTCTGGCTTTCGCGCATCAGCGTCAGTGTCGGCCCAGCAACCCGCCTTCGCCGCAGGTGTTCCTCTCGCTATCTACGCATTTCACCGCTACACCGAGAATTCCAGTTGCCCCTTCCGCACCCTAGCCGCACAGTATCCGTTGACCTTTCCGGGTTATGACCGGAGCTTTCACAACTTACTTGTGCTGGCCGCCTACGCGCCCTCTACGCCCTGAACATCCTAACAACTACCTCTCCCCCTGCCTATCCGCGCGTGCTCTCCCC
+
C<CCC9,@9-66;EFC--@C,@DFA<E<FE@EC;@FCCF,FA,CE,FE,@FCCCEE8F<+8@:FFCF,8@@CCE@FG@FF7=FFFDAF:=FG+@CFGEE,9?F?878+B+4EF59>4C+EA?@?@CGBF:3FF+@+3339C,,833>,@D+,@6:C>+++*:,,@*@*58:2226,=6,48DF;,2=C5**46/,=,,+**9**3+102+3*=4+++;;++2+=+7>>*>)**)))())***92C58:G*2)/)0**.*+1)0**++)2*:0?>:**()*(5))).-)45(-)(-**13((
@M03506:14:000000000-AKVR1:1:1101:15269:5715 2:N:0:51
CACTTCTGGACTACCCGGGTTTCTAATCCCGTTCGCTCCCCACGCTTTCGCGCTACAGCGTCAGTTGCGAGCCAGAAGGCCGCCTTCGCCACTGGTGTTCCTCCCGATATCTACGCATTTCACTACTACACCGGGAATTCCACCTTCCTCTCTCGCACTCGAGTCGACCAGTATTGGAGGCAGTTCCAGGGTTGAGCCCTGAGATTTCACCCCCAACTTGGCCGACCGCCTTAACTCGCTTTACGCCCAGTAAATCCGGATAACGCCCGCCCCCTACGTTTTACCGCGTCCGCTGGCCCGT
+
CCCCCGGGG<FGGGGGGGGGGGGGGGGGGGGGGGGGEGGGGFGGGGGGFGGGGGGGGGGGGGGGGGGGGGEGGGGGGGGGGGGGGGGGGGGGGGGGGGGGGCFGGGEFGGGGGGGGCGGGGCGDEGGGGGGGGGGCGGGGGDDEGGGGGGGGGFEGGGGGGGG9FE8EGGFF9C9299CEG=CEGGEC9?CGCC6C@EGGGCGC++AFCF>4EDG=<DFG477*)77BGGFGGFF*)*0*;=*:5CC:5*A****276D7>:*7/:*.:)>73//;C:F*(4422(-5(0(-531))),((
@M03506:14:000000000-AKVR1:1:1101:23529:5725 2:N:0:51
CACTTCTGGACTACCGGGGTATCTAATCCCGTTTGCTCCCCTAGCTTTCGCTCCTCAGCGTCAGAACAACCCCAGATGATCGCCTTCGCCACTGGTGTTCCTCCCGATATCTACGCATTTCACCGCTACACCGGGATGTCCAGCTACCTCTCCCGTACTCTCGCCTGCCAGTATTGGCTGATACTTCGGGGTCGCGCGCCGGGCCGTACCAGCTCACGTAACACTCTACATACGCGCCCTTTACTCGCACTGATCCCGACACACGCACGCTACTTCCACTTGATAGCGACTGCTGTGATGG
+
C8CCBCFEFACC,<F7@@@8F<EF,CAFCEB<CCCF<,6C@FFGGG9C@CE@CF<,CEECCFFG9FDFD@,8@,@,,C,6CC:BFEGFCG@@AE,?=FGGF<,BC:+>CC<,E,=7=B7F,B,,44++CE@,+=3:++89EFG,89D,,38,,66D+@D<;,6:33+,5,,7E7,79>CC,,,,,,,4*1*>*41*4***/:*/*/1***09C4+3*18*>5C+**/*+0*3*0./()):6<;**3207**)1=*092**))0*)*/)*053>*++2-*+)))).))0,76())4*)*).)
@M03506:14:000000000-AKVR1:1:1101:26270:5745 2:N:0:51
CACTTCTGGACTACTAGGGTTTCTAATCCTGTTTGATCCCCACGCTTTCGCGCCTCAGCGTCAGTACTCGTCCAGAGGGCCGCCTTCGCCACCGGTGTTCCCCCTGATATCTACGCATTTCACCGCTCTACCGTAAATTCCAGTCTCTTCCCAAGTCCTCAAGCACGTCAGTACCGACTTCATTTTCGGAGTTAAGCTCCGAGACTTCACACCCGACTTCCCGCGCCGCTCACGCACCCTTTACGCCCACTGAACCCGAACCTCGCTCCAGACCTCCTTTTGACTGCGGCTCCGTCGCCAT
+
CCCCCGGGFFFE<F@6CDFCFFFFAFGGD9,@EC,C,;E@,CFC@FC8FD7@:::,C@<C@:7CEF<<FG@CGE8C6,C,@FG7CEGFE,B=<@>4@C:B<,:@7FFG<EEG,<DFGG+9,5C,+8C++9??C:D+=@DAA,EDFG,,,6,6,667,3;79D9EF@+,@43@A9D8@*4*5@,,@@EEC88*65;9D,DFG)/4*,4@1*=D7)4C38)4*27=3>3./)):2).)-17583:7*//5**;6*7*//-)2)0)**/20*0*13*++*(*+).,6)61>05(()(,/8)3((
@M03506:14:000000000-AKVR1:1:1101:22443:5745 2:N:0:51
CACTTCTGGACTACTGGGGTTTCTAATCCCGTTTGCTCCCCTGACCTTCGTGCCTCAGCGTCAGGAACTGTCCAGAGACCCGCCTTCGCCACTGGTCTTCCTTACGATATCTACGCATTTCACCGCTACACCGTAAATTCCAGTCTCCTCTCCAGTCCTCAAGCACGGCAGTAACGAATGCAGTTTCGGAGTTAAGCTCCGAGATTTCACACCCGACTTACCGCGCCGCCTACGAACCCTTTATGCCCAATGCATCCGAAAAACGCTCGAGACACCCTTATTCTCGCCGCTGCTGCACCAG
+
CCCCCGGGGGGGGGGFFGGGGGGGCFGGGGGGGGGGGGGGGGGGGFGGGGGGGGEGGGGGGGGEGGGGGGGGFGGGFGFDFEGGGGGGGGCFGGGFGGAFFEFCGFDGGEFFFGGGGGGGFGGGDEGGGGGECFDFDFGGGGAE?FGCDFEFFFF=F?EAEDDG,DCEGGGD=,7++6:<EGGGGEAE>>C@BFA9,:A?EC*;;=CGC+2C*/*4/:?GGG45)/88=5)=*:35:D>E0+***3<?+:;:)1**9(9*0)71)?C):)95722**(.+).)).(()4316)),*00(((
@M03506:14:000000000-AKVR1:1:1101:5587:5750 2:N:0:51
CACTTCTGGACTACCGGGGTTTCTAATCTCGTTCGCTCCGCCAGCTTTCGCGTCTCAGCGTCAGGGACAGGCCAGGAAGCCGCCTTCGCCACTGGCATTCCTCCCGATATCTACGCATGTCACCGCTAACCCGGGAATTATACTTCCCGCTCCTGCCCTCTAGCCTCGCAGTATCCCGACGCCTCCTACAGTTGAGCCGTAGGCTTTCACACGGGACTTACAAAGCCGCCTGCACGCGCTTGCCGCCCAGGCATTCCGGACCACGGCGGCCACCTACTGCGTCACGCGTCTGCTGCCACGC
+
C@CCCC,6@-CF,C,@:F7F@F9<CA<F,,;@DFCE@EE,,8@+C<,C<@F7F:@F<<,:,88:,,:C,,C,BFF@=A,=,@44BF,,B++B,5B??,<EEBFGGG:E:7FF,,AF+44ACA,,3=F+33,,3>+=+8,,7@FA7,D3+@+@@,,@6:FF6<;A:E6EECEG7DF,<:**=5=>CF@+<?B22+++36::ACEFFF6+:@:>5D5=75=+;>>+**..27)A4)0>9).*2**95:1>EC*)0)**2(1*)0535**)*)1).**3+)/+(-2,3(852>03/42*)).((
@M03506:14:000000000-AKVR1:1:1101:22943:5759 2:N:0:51
CACTTCTGGACTACCGGGGTATCTAATCCTGTTTGCTCCCCACGCTTTCGCGTCTCAGCGTCAGTATCCGACCAGGGGGCCGCCTTCGCCACAGGTGTTCCTCCCGATATCTACGCATTTCACCGCTACACCGGGAATTCCACCCCCCTCTTCGGTACTCTAGCTTGCCAGTTTCATGCGTCGTTCCTCGGTTGAGCCGGGGGATTTCACACATGACTTAACAAACCGCCTACACGCCCTTTACGCCCAATGCTTCCGAACAACGCTTGCACCCCCTGTCTTCCCGGCGCTCCTGGCCCCG
+
CCCCCGGGGGGGFGGGGGGGGGGGGGGGGGGGGGGGFGGGGGGGGGGGGGGGGGDGGGGGGGGGGGFGGGGGGGGGGGGGGGGGGGGGGGGGGGGGGCDGGGGGDGDFE@FD9BEGGGGGFFGGGG>FGGGFGGDCFFGGGCGDEEG*C8F,;9CGFG>DCFCCEG6CCCFF?7=@:CGEEGCE*;FGGG*=*/:>F=8=E3C5:76CFF:6ECC+9F=7*:>FCFF@E)):<65*4CFEF+7>7E5@5E6?)1*:76**)))7)2;:8.*9?C***-9+)6)60(()-7,()(,7>)-((
@M03506:14:000000000-AKVR1:1:1101:12700:5771 2:N:0:51
CATTTCTGGCCTACAGGGGTATCTAATCCTGTTTGCTCCCCTAGCTTTCGTTCCTCAGCGTCAGTTGTGGTCCAGCGCGCCGCTTTCGCCACGGGTGTTCCTGCAGATATCTACGCATTTCACCGCTACACCTGCAATTCCACGCGCCTCTCCCACACTCAAGCACAGCAGTTTCGGAAGCAGCCTCTGGGTTGAGCCCAGAGATTTCACTCCCGACTTGCCGCACCGCCTACGAACCCTTTACACCCAGTAATTCCGAGCAACGCTGGCCCCCCACCCCTCACCGCGCCTGCTGGCGCGC
+
CCCCCGGGG-CFGGGGGGGGGGGGGGGGGGGGGGGFGGGGGGFFGGGGFFFGGGGGGGGGGGGGGGGGGGGGGFGGGGGGGGGGGGGGGGGGGDFGGGGFGGGGGGFGGGGGGFGGGGGGGGFFGGC:FGFGGFGD?FFGGGGDDEGG>E@D8@CFGGFFF?,<DFGGFGG=<,@8>5:8CCFGGGGGGG,?8:,AFGGGGGGGE9@?1=:C=FGC8DBFFCCE3C;>C))*77:57D3@*+*2:?8@5*376*02*(95)))0)12)*)9<>7**2,)2-(.3(-4;9B?1@(.27)(-(
@M03506:14:000000000-AKVR1:1:1101:20361:5837 2:N:0:51
CACTTCTGGACTACAAGGGTTTCTAATCCTGTTTGCTCCCCTAGCTTTCGCGCCTCAGCGTCAGTTGTGGTCCAGTGCGCCGCTTTCGCCACAGGTGTTCCTCCTGATATCTACGCATTTCACCGCTACACCAGGAATTCCACTTTCCTCTCCCACACTCTAGTCCCGCAGTTTATAGCGCACCCTCCCAGTTAAGCCGGGAGATTTCACACCATACTTACAGGACCGCCTGCGCACCCTTTACCCCCCGTAACTCCCAACAACCCTTGCTGCCTCCGTCCTCCCTCGGCCTCTGCCACGC
+
CCCCCGGGGCFGGGGGGGGCGGGGGGGGGGCGGGGGGGFGGGDGGGCFGFGDGGGGGGGGGGGGGGDFGDGGGGGGGGGGGGGGEGGGGGGG<FGEFGGGGFFGGGGGCFGGFAFGGGFGGGGGGDGGGGGGFGEGGGGGGGGGAFGGGGFFGCEFE>@FAE=EGG8CE6E+EEA;@,@@C>EGGF5C*,@DEF;DGGCEE*=4A9CGC>7*=5,,01+1;+*=FFA>CD>57>BD>D3*;<77*<A5*2;)8<*:C(9?>)0*/208?@7**99+1()*(4),,.33(8,35,4*9))(-
@M03506:14:000000000-AKVR1:1:1101:21554:5841 2:N:0:51
CACTTCTGGACTACCCGGGTATCTAATCCTGTTTGCTCCCCACGCTTTCGCACCTCAGCGTCAATACGTGTCCAGTGAGTCGCCTTCGCCACTGGTGTTCTTCCGAATATCTACGAATTTCACCTCTACACTCGGAATTCCACTCACCTCTCCACGATTCTAGCGATGCAGCCTTAAAGGCAATTCCAGGCTTAAGCCCTGGGCTTTCACCTCCACCTCACAAAGCCGCCTACGTGCGCTTTACGCCCAGTACTTCCGAACAACGCAAGCCCCCGCCTTCTTACCGCGCCTGCTGCCACGG
+
CCCCCFGGG9@FGGFGGGGGGGGGGFGGGGGGGGGGGGGF@FGGCE@FGCEEGGGGFGGGGGGGGGGFGGGFGEGGGGGGGGGGDFFGGG@F@EFF8=FGFGGGGGGGGGGGFA=FFDGE@FEFFGFGGGG,,:CC=FGG,CE4@=@FEGC?DDGE8DEE,6,@C>8>C8,,@D93@;EFFFGGCGFG;C+@DCA,<,*1:?*@C9F9,+44:*:,*3/1***42C68/?B*;B.*4)8*/=:19C*8=C@A4++10,*28B)5/**.*05>53**/()+-).6(-,7()((.()*09<1(
@M03506:14:000000000-AKVR1:1:1101:18839:5857 2:N:0:51
CACTTCTGGACTACCCGGGTATCTAATCCTGTTTGCTACCCACGCTTTCGTGTCTCCGCGTCAGTGATGGTCCCGCAAGCTGTCTACACCGCAGGTGTTCCTCCTGATATCTACGCATTTACCCGCTACACCAGGAATTCCGCTATCCTCCCCCATACTCAAGCACTCACGTGCCCGCCGCCCCCTCCCACTCGCGCCTGGAGATTTCACGACCGACGTAGTGCACCCCCTACACCCTCTCTCCCCCCACTAACTCCCATCAACCCCTGCTCCCTCCCTCTCATCGCCTCTTCTGCCCCGC
+
B,ABCE<<F99CEFGGCCCFD<EF,CFGFG9FFFGG9CF,@;CBFCCFFF@,CF9<,+B7@C7,9C,CCFFCF<F+++@FFCEEF,CEGDCF+449<EF9@@FFFF,C<@?F?DFG+:@F,,AE>CFCFFG<+,8+,,AFF,@C+6DF,@8CEEG8,66E,,3,,5>B,4,@,+4>CC>*:*=CC>CECB,24;::EE*:***+0@+=9+*/2)**))8****+*:05*C0**/7*3*80*+00**8@**2))/*27(2+06/**21)/7**97C01(0*(()).(2)(0()1))20),((
@M03506:14:000000000-AKVR1:1:1101:24277:5876 2:N:0:51
CACTTCTGGACTACAAGGGTATCTAATCCTGTTTGCTCCCCACGCTTTCGCGCCTCAGCGTCAGTTATAGGCCAGAAAGTCGCCTTCGCCACTGGTGTTCCTCCACATATCTACGCATTTCACCGCTACACCTGGAATTCCGCATCCCTCTCCCGAACTCAAGCCATCCAGTATCAGACGCAGTTCCCCAGTTAAGCTGAGGGATTTCACGTCTGACTTAGTTGGCCGCCTACGCGTCCTCTACGCCCCTTAATTCCGACCAACGCTTCCCCCCCCCGTATTTCCGCGGCTGCTGGACCGG
+
CCCCCGGGGFFFGGGGGGCFGGGGGGGGGGGGGGGGFGGGGGGEGGGGGCGGGGEGFGGGGGGGGGDGGGFGGGGFFGGGGGGGGGGFGGGGGGGGGGFBFCGGGGGGGGGFGGGGGCEDGGFCFFCCFFFFFFG8FG?;FGDGCGFG,E@DGGG8CGEFGG9DGGFGGFGG86@,,4<6CE7EFGFGDCEG>,E,@,@FC5C8,7,::CGCFFGDFC8:+4=C4F?BD))/;5)),)8C+2;@*=ED**2/*=*::(**).)1**2)*/*.778CEB>*(().:(-)35>()).2)).((
@M03506:14:000000000-AKVR1:1:1101:11264:5880 2:N:0:51
CACTTCTGGCCTACAGGGGTTTCTAATCCCGTTTGCTCCCCTAGCTTTCGCTCCGCAGCGTCAGAACAACCCCAGATCATCGCCTTCGCCACTTGTGCTCCTCCCGATCTCTACGCACTTCACCGCTACACCTGGAATTCCACTACCCTCTACCGCACACTGTCTTTACAATACACACTTCCATTCCCAGGCCGCGCGCTTGCACTTCACACCCACCTCAACACCCCCTCCCCCCTCCCTCTCCCCCCTCCTCCTCAACACTACCCCCCCCCCCCGCCCAGCCCCGCCGCCTGCGACTCGG
+
8,6A,FG9-C9,;<@--6:,6BF<C<F,6,8F,,,C,E,C,E,,;,66C@C,;@,B++7+,CFC<FF8F<,8@C,C,,9C66,B,6E,6:6=C,,C,,<5,,4,64++8,,@E59@=++AF@E,+@>F+CA<6,,,4,AF9=FG8>8D?DGCG9=@EE+@F,7D=:3,,,3,75,@@+,3@9,;,>,4,,3*:3>?C*=****,,,,4,*+**)****)0>5C57)))**)*1.8)3*.0*****2*0**1)))02*)2+8*7>**1)/8)>)):**()*(.--((()(),()(-1803(3
@M03506:14:000000000-AKVR1:1:1101:15323:5893 2:N:0:51
CACTTCTGGACTACAGGGGTATCTAATCCCGTTCGCTCCCCTAGCTTTCGCGCATCAGCGTCAGTGTCGGCCCAGCAACCCGCCTTCGCCGCAGGTGTTCCTCTTGATATCTACGCATTTCACCGCTACACCAAGAATTCCAGTTGCCCCTTCCGCACTCTACCCGCACAGTATCAGTTGACCTTTCCGAGTTAAGCTCGGAGATTTCACAACTGACTTTTGCTGGCCGCCTACGCGCCCTTTCCGCCCAGTAACTCCGAACAACGCTTGCTCCCCCCGTATTACCGCCGCTGCTGGCCGC
+
CCCCCGGGG<FFGGGGGGGGGGGGGGGGGGGGGGGGGGGGGGGGGGGGGGGGGGGGGGGGGGGGGGGGGGGGGGGGGGGGGGGGGDFGGGGG=FGFFGGGGFGGGGFFGGGGGGGGGCFFCFGGGGGEGGGGGGGG<FFGGCDECECEFGGGGG6E+@8FFG,EFGGEE>8FAEFFDFF,2D6;DC=F*1>>8CFFEFGGCDE5EGFCCFGF**>9F+A+3;CG7C555CA=5?)C6D>EG?F*:::)*/*0=**2:4<:378**1/.;)/*99CEG;):(,36>9?51)(()-,*)7((,
@M03506:14:000000000-AKVR1:1:1101:4715:5899 2:N:0:51
CACTTCTGGACTACTCGGGTATCTAATCCTGTTTGATCCCCACGCTGTCGTGCATGAGCGCCAGTTACGAGCCAGTGAGCCGCCTTCGCCACTGGTGTTCTTCCCAATATCTACGAATTTCACCTCTACACTGGGAATTCCACTCACCTCTCTCGTTCTCAAGCTTTACAGTTTCAATGGCATTTCCGGAGTTGAGCTCCGGGCTTTCACCCCTGACTTGGAAAGCCGCCTGCGCACGCTTCACGCCCAGTAATTCCGAACAACGCTAGCCCCCTTCGTATTACCGCGGCCTGCTGCACCA
+
CCCCCGGGGGGGGGAGGGGGGGGGGGGGGGGGGGGGGGGGGGGGGGGGGGGGGGGGGGGGGGGGGGGGGGGGGGGGGGGGGGGGGGGDGGGGGGGGGGGGGGGGGGFGGGGGGGGGGGGFGFFGFGFGGGGGFFF,FCFGGGEFGBFFDGF8EFGFDGGGGGFDDFFGGDFFFGCGCGGGGCFCDFG=CCEEGGFCG9D?8*@EGGFGF+=*=CD6CFFCD>FE*;ABCCDGF.:/3<>EC*+25CGF=E9AF?77C(*:;>F5):*0*975BDE=E65*.()6--4)1),2),(20).((
@M03506:14:000000000-AKVR1:1:1101:8042:5927 2:N:0:51
CACTTCTGGACTACCGGGGTTTCTAATCCTGTTTGCTCCCCACGCTTTCGCACTTCAGCGTCAGCAACGGCCCAGCGAGCCGCCTTCGCCACCGGTGTTCTTCCCGATATCTACGCATTCCACCGCTACACCGGGAATTCCACTCGCCTCTACCGTGCTCTAGCCACGCAGTCTCCCCTGCAGCCCCGGAGTTGCGCCTCGGGATTCCACAAGTTACTTACGCGACCGCCTACGCGCCCTCTACGCCTATGCATTCCGGTCAACCCTCGCCCCCTCCGTATCACCGCCGCTGCTGGCATGG
+
CCCCCGGGGGGGGGGGGGGGGGGGGFFFGGGGGGGGFGGFGGGGGGEGGEGGGGGGGGGGGGGGGGGGGGGGGGGGGD@FGDGGGGGGDGGGGGDCFFFGGGGGDC7CFGGGGG=F7FGFDFGF7F7CFCFFEC>FEGGGF,@DGFGGCEGAFCGGFGCEGGFGGCB8CE>@CFG,:=6:CCGG=CGG*8*4C?+/=E*:;5C8CE+99C<C=>+3:>?C>7CCC5)0:C3:5@@)7C>C*2CF9:E)*20*****:(5*75*>*2;<*5))09*8C()*,()-:(()->(,))5*))).(
@M03506:14:000000000-AKVR1:1:1101:5802:5955 2:N:0:51
CACTTCTGGACTACCGGGGTATCTAATCCTGTTTGCTCCCCTAGCTTTCGTGCATCAGCGTCAGTTATGGTCCAGTGAGCCGCTTTCGCCACAGGTGTTCCTTCCGATATCTACGCATTTCACCGCTACACCGGAAATTCCACTCACCTCTCCCATACTCAAGCCCGGCAGTTTCTTATGCAGGCTTCGGGTTGAGCCCGAAGACTTCACATAAGACTTGCCAAACCGCCTACGCACCCTTTCCGCCCACTCAATCCGAAACACGCCTGCCCACCTCGTCTTCCCCCGGCTTCTGTCCCGC
+
CCCCCGFGGGGGGFFGGGDFDEFCFFFGGGFEFGGGDFGGGGFGGGFGGGGGGGFGGGGGGGGGGGGGGGGGGGGGFGGGGGGGGGGGGGGGGG<A<EFGFC<9FGEGEGGGGGGGGGGGG9EFEDEGGGGF@ED7CD4AC;B;EGG89B,=@A86DF,6,@@9D=+>6+@CACD9B9,,;:AF>:CCCEG2**6>@FDGG9=*,,4,,;+:C+<AF:CFF4+<DF58E35*;>B<(/2*2707**;7C**0.6C7C977)07**/*)*)27)7;*1()*.,).(,()-),(7).**/)((
@M03506:14:000000000-AKVR1:1:1101:5138:5958 2:N:0:51
CACTTCTGTACTACCGGGGTTTCTAATCCCGTTCGCTCCGCTGTCTTTCGCATCTGAGCGTCAGGTGCTCCCCAGGACACTGCCTTCGCCTTCGGTGTTCCTCCGGATATCTACGCATTTCACCACTCCTCCTGGAATTCCGTGTCCCTCTGACGCACTCAAGTCCTGCAGTTTTCAAAGCACTTCCCCGGTTGAGCCGGCAACTGTCACTTCAAACTTACCGGACCGCCTGCATCCGCTTTCTGCCCAATTTACCGGGACAACGATTGCCCCCCACGTATTTCCCCTGCTGCTGGCACCC
+
C8BCCCF<F<E9FGDFFECF:EFEFEA@FEEFGGCFD@F,,,@,CFFG9,:@,@D@FD,C:@,B8E,C6<F,@,8CD@=DFG@F<FGFE@@4:9,BCGGFF<FFG7+==?E99E77?CBFC,5?,FFFF,A<,764A58AE8>+66>33336,6+636@,76D=,@,,5,7>,,,;,,23@6C8,,5,,*4@B*6><CEE5CEFEFC<,B+=,+5>*4:<7C*>DG:>=D>E5A:+,*5;5***2+<47*2*/9*0*-)2))09)**0**20)7*8:(7*.()6.)()(83:?2)*)).(-
@M03506:14:000000000-AKVR1:1:1101:11469:5963 2:N:0:51
CACTTCTGGACTACAGGGGTTTCTAATCCTGTTTGCTCCCCTAGCTTTCGCGCCTCAGCGTCGGTTGTGGTCCAGTGCGCCGCTTTCGCCACAGGTGTTCCTCCCGATATCTACGCATTTCACCTCTACACTGGGAATTCCACGCTCCTCTCCCGATCTCTAGCCCACCCGTTTCAAGCGCAGTTCCCAGGTTGAGCCCGGGGCTTTCACACTCGACATGATGGGCCGCCTGCGCGCCCTTTACGCCCAGTAAATCCGAACAACCCTCGCCCCCTCCGTATTACCGCGGCCGCCGGCCCGC
+
CCCCCGGGG-CFFGGGGGGGGGGGGGGGGGGGGGGGFGGCGGGGFAFGGEGGGGFGFGGGGGGGGGGGGGGGGFGGGGGGGEGFGFFGGGGGGGGGGECFGGGGGGDG7FGGFGGG:FGGGGGGCFFGGGGDGFFG,FDFGFGGD8CCCFFGGFGC@E8C;ECGFGGGGGDE>?DB:EECE5CBCGGGGG7>DF6:EF:C=78CE5+=9@FG?C85983<++1+*;ADGDDGF5:39CDE86:>9CCB58+96FFFDF**05)*/2:5*0>@<7**;(0*3(65>:(70.(()(,)))-3(
@M03506:14:000000000-AKVR1:1:1101:8908:5966 2:N:0:51
CACTTCTGGACTACCAGGGTTTCTAATCCGGTTCGCTCCCCACGCTTTCGCGCCTCAGCGTCAGGTAAAGCCCAGCGAGCCGCCTTCGCCACTGGTGTTCCTCCGGATCTCTACGCATTTCCCACCACCCCCGGAATTCCCCCCGCCCCTGCCCCCCCCCAGCCCCGCCATCCCCCACGCCCCCCCCCCGTTCAACCCAGCGCCTTCACCATAGACCTACCCGACCGCCCGCGCGCGCCTTCCCCCCCATACCCCCCGCCCACCCCTTCCCCCCACGTCTCTCCCCGGCCCCCCTCACCCC
+
CCCCCGGGGGGGGGGGGGGGGGGGGGGGGGGGGGGGCGGGGGGGGGGGGGGGGGEGGGGGGG,CFGGGGGGGGGGGGDGGGGGGEEGGGGDGGG8EEG@FG,9FFGGGCAEFFGGGGEC,,8CE<7,6++@F+++++3,E9,84+*5@3**12,=:C8*=****3*3:8/;C/*;1**:5@E***/:C8*/2*0++;****)1:CEF9CD*2+0<9*0*094)*15).:/.//85>4C)2;+9**1?3**2))0/95()*).)*/*/)007)77***()*())..(()-.(-0((1.7(,-
@M03506:14:000000000-AKVR1:1:1101:14123:5977 2:N:0:51
CACTTCTGGACTACCGGGGTTTCTAATCCCGTTTGCTCCCCTAGCTTTCGCTCCTCAGCGTCAGAACAACCCCAGATGATCGCCTTCGCCACTGGTGTTCCTCCCGATATCTACGCATTTCACCGCTACACCGGGAATTCCATCATCCTCTGATTGCCTCACGAATTAGAGTATCCGCGCCGGTCCCTCAGTTGAGCCGAGGTCTTTCAACACGGACTTCCAATCCCGCCTCCGAGCCCTCTCCGCCCAACAATTCCTAACAACGACTGCCCCCTACGCCTACCCGCCGCTCCTGGCCCCC
+
CCCCCGGFG-EFGCFGGGGFGDGGGGGGGGGEGGGG,CEDCG8FFGGGGGGGGEGGGGGGGGGGGGGFGGGGGGG<FFGGGGGGGGGGGGGGGFFGGGGGGGGEFGGDC@GFFGGG+@FDGFGFCGC>FDCFG7F7CGFFGGGFGGG93@E89:@;DF98=,@86@FGGGGFD=E;7**4@EGEGGGDEEBC;<?C8CC=83**1=CF?++2C758>)=ECDC+**;):CE*C;0)-).A*04>5>;>5**)./**:)*0097F7**0*0<4>D528:)13(((.4,)4),(0.4*07((,
@M03506:14:000000000-AKVR1:1:1101:8520:6000 2:N:0:51
CACTTCTGGACTACCGGGGTTTCTAATCCTGTTTGCTCCCCTAGCTTTCGTCTCTCAGCGTCAGTTGCGATCCAGTGAGCCGCCTTCGCCACGGGTGTTCCTGCAGATATCTACGCATTTCACCGCTACACCTGCAATTCCACGAGCCTCTCCCACACCCAAGCACGGCAGTTTTGGAAGCCGTCTCTGGGTTGAGCCCAGAGATTCCACTCCCAACTTGCCACCCCGCCTCCGACCCCTTTACACCCCTTACTTCCGAACAACGCTGGCCCCCTACGTACTACCGCGCCTGCCGGCACAC
+
CCCCCGGGGGGGGGGEGGGGGGGGGGGGGG9FFGGGFFFFGGEAFEGDGGEFFG<FDFGGGGGGGGFGGCFEGGGGGGGGGGGGGGGGGGGGGGGCECFGGGGGGGFGGGGGGGGG7:CCGGGGGGCCFGGGGFGFCEFGGGGGCCEGGGGGGGFFGCEGCG6DDGCBE5@33@;DC3EFG>C8EFC?F7,?55C:?FFC,*4,=B,=9::C6*=*8CAFGG7E55=.:C3*55))-)858C*?CCC5**290**223*17>)CDG:):5C>>D=5E:;F((5<?047()-(8(()0),((
@M03506:14:000000000-AKVR1:1:1101:9878:6007 2:N:0:51
CACTTCTGGACTACAGGGGTATCTAATCCCGTTTGCTCCCCTGGCCTTCGTGCCTCAGCGTCAGGAACTGTCCAGAGACCCGCCTTCGCCACTGGTCTTCCTTACGATCTCTACGCATTTCACTGCTACACCGTAAATTCCAGTCTCCTCTCCAGTCCTCAAGCACGGCAGTATCGAATGCAGTTTCGGAGTTAAGCTCCGAAATTTCACACCCGACTTACCGCCCCGCCTACGCACCCTTTACGCCCAATGAATCCGAACAACGCTCGCGCCCCCTGTATTACCGCGGCTGCTGCCACAC
+
CCCCCGGGGFFGGGGGGGGGGGGGGGGGGGGGGGGGGGGGGGGGGGGGGGGGGGGGGGGGGG7FGGGGGGGGGGGGGCFGFEGGGGGGGGGGGGGGGGGGGGGGGGGGGGGGGFGGGGGFF<FGAFF9FGFFGE@7AFFGGECEFGGGGGFFGGGGGGGGGGFFFFCC?EGF9EGG=EF?CFGGGCGGG8+BEA9CA9DFGGG*@F,:,?:>CDE*@DFFGGGD):BEGGB5GF>*:C)*=7:C*/?>E5*)**209(7:@D)9C58)2)1).1*28(00)6).9(6)-<315>B*))5((
@M03506:14:000000000-AKVR1:1:1101:19531:6017 2:N:0:51
CACTTCTGGACTACAGGGGTTTCTAATCCTGTTTGCTCCCCTAGCTTTCGCGCCTCAGCGTCAGTTGTGGTCCAGTGCGCCGCTTTCGCCACAGGTGTTCCTCCCGATATCTACGCATTTCACCGCTACACCGGGAATTCCACGCACCTCTCCCACACTCCAGCATGGCAGTCCCTCCTGCAGGCTCCGAGTTGAGCCCGGAGTTTTCACAGGAGACTTGCCACGCCGCCTACGCGCCCTTTACGCCCAATAATCCCCAACACCGCTTGCCCCCCCCGCTTTACCCCGTCCCCTCGCCCGC
+
CCCCCGGGGGGGGGGGGGGGGGGGGGGGGGGGGGGGGGGGGGGGGGFGGGGGGGEGGGGGGGGGGGFGGGFGGGGGGGGGGGGGGGGGGGGGCFGGEFGGGCGGGGDFGDGGGGGGGGGGGGGGGGGCGFGGG7CCFGFGGGGGGEGGFGFGGGGGGG8CECF8DF@CGGDGGGGFGGGGGGGFG6ECEEGFEG,@FGCGCCE/8@+1:7:7FD=*5CFCFFGFGGF5:5)/9>EG;GE88?:C<:E>::*/9@*0*(2*.))*)*/.*7C6:DE*2()/(,.5)((0-)((8,())044(
@M03506:14:000000000-AKVR1:1:1101:26876:6026 2:N:0:51
CACTTCTGGACTACCCGGGTTTCTAATCCTTTTCGCTCCCCACGCTTTCGCTCCTCAGCGTCAGTTCCTGCCCAGAGCCCCGCCTTCGCCACCGGTGGTCCTCCTGATATCTGCGCATTCCACCGCTACACCAGGAATTCCAGTCTCCCCTGCAGTACTCCAGTCTGCCCGTATCGCCCGCACGCCCTCAGTCGCCCTGCTGGTTTCCCCCAACCACGCGCAACACCACCCCCGTGCTCTTCACGCCCAGTAATTCTGGACACCTCCCGCCCCCCACCTCTTCCCTCGTCTCTCTGCACGT
+
CBCB@FGGDC<EDDC@@FCFGGGGFGGC<F@F,C@E,CBDEFF7CFC6C@EEFGFGGGAFG7CFFG,,CEF,CF<@E,E<@EEG@,CD7,8B,=>FC4??FCFF<EDFFA?FFCCCG:F9FGGGCF@FF9,:=,+AF,ABDF,6@BDGGGF+D=@96@BF,@3@CF,@53+@EGGG*@C5>:78**=*:,6@2***4//,,*5*0*+4+2)22**=><)>)))*2/75*555C:)*4*/+<92>***8E*2*/**:*)0+59)C**15*<C>5)*2:():)..)4).)()((*,)***(-.
@M03506:14:000000000-AKVR1:1:1101:12917:6049 2:N:0:51
CACTTCTGGTCTACCGGGGTTTCTAATCACGTTTGCTCCCCTGGCCCTCGTGCCTCAACGTCCGGAACTGTCAAGAGCCCCGCCTTCGCCACTGGTCTTCCTTACGATATCTACGCATTTCACCGCTACACCGTAACTTCCAGTCTCCTCTCCAGTCCTCAACCACGGCAGCATCGAATGCAGTTTCGGTGTTAAACTTCTGGATTTCACACTCGACTAACCGCACCTCTTACCACCCCTTTTCGTGCATCTAACCCGAACAACGCCTGAATCCCCTGTACTCCCGCGCCTCGCGGCACAC
+
6CBCCGG9<-6C;CFG7:@+@@CCEGFD,,8,6EBEGFCG@,CF,FCCFGG,89E6@,:,69,@FGCB8<FF,,6C9,,,,6>6CB<<CC,CE@A<F,,B<?EC<=+4=:FAE,D=BFGGG,@FG:4:>FAE@?ED+?,8E>,,6D9>,33,>83=9=,@,=,6@DEEGG6+@,,3@:,5;,@EEFGE>**>82?,>:,5,+,,40,,,++2,;*;)*)+2;9558D)**/<+)3*,2)/3+*:)**02+2*/*:<*,1*00)1)*2)1)***222*(0+4).(,-(.(.(-)(()).-2(
@M03506:14:000000000-AKVR1:1:1101:19658:6070 2:N:0:51
CACTTCTGGACTACCGGGGTATCTAATCCCGTTTGCTCCCCACGCTTTCGCGTCTCAGCGTCAGTCACGTCCCAGCGAGCTGCCTTCGCCATTGGTGTTCCTCCTGATATCTGCGCATTTCACCGCTACACCAGGAATTCCACTCGCCTCTTCCGGACTCGAGCCCGACAGTATCCACCGGCATCCCAGGGTTGATCCCTGGACTTTCACAGCGGACTTATCGGGCCGCCTACCCCCGCTTTACCCCCAATGATTCCGGACAACCCTACCCCCCCACGTATTACCGCCGCCGCCGCCACCT
+
CCCCCGGGGGGGGGGGGGGF@FGGGGGGFGCFGGGGFGGGGGGGGGGGG>FEEGEGGGGGGGGGGGGGGGGGGGGGGECFEFGGGGGDGGDGGAFGGGGGGGGGGGFFGFFBE97FCFGGGGG9CFGEGCDGGGGCGGGFG;,>EFGGGG@FGCG++@CEC6@EEGD8E8*7,:DF,?F:5?*41BFC888B:*,+1<CC+<*A029C+:7+2)=3>D*3*:/7/97>DD7*7)0*-/7*;*:7*3A@*;*)*1*2??9*8<)**22)*0>F395**(.2)().68>)4@0,)(()8)4((
@M03506:14:000000000-AKVR1:1:1101:7715:6089 2:N:0:51
CACTTCTGGACTACACGGGTTTCTAATCCTGTTTGCTCCCCACGCTTTCGCGTCCCAGCGTCATTATCCGACCAGGGGGCCGCCTTCGCCACAGGTGTTCCTCCCGTTACCTACGCATTTCACCGCTACACCGGGAATTCCACCCCCCTCTTCGGTACTCTAGCTTGCCAGTTTCATGCGTCGTTCCTCGCTTGAGCCGGGGGTTTCCACACATGCCTTACAAAACCTCTTACACCCCCTTTACGCCCACTCATCCCGACCAACGCTGCCCCCCTCTTTTTTCCCTCCGCTGCTGCCACAC
+
CCCCCGGGGGGGGGGGGGGGGGGGGGGGGGGFGGGGGFGGG,@+7BF<<6,+68+66,9:,B6,6C,C6,,@B@FFDG+F:+@CG?F+F@C@<E,5,C4<A@FGC:,,B+,,,A:B+?CFCDF<>:8+8CF8CG@F7F,@E9EGGGGG*BFECC*>242D?F,,>7:DCA67C,?,92,4*/*=8C8+14*4*3*0>**5?C8*:*+<7C<D**++*2*<**:9*9.):**0:***-))*:C7:*/8DG;*))0*2*-*257)71**)*)*))1*/*)*+.(().-4)(08950)076>4(
@M03506:14:000000000-AKVR1:1:1101:13747:6096 2:N:0:51
CCCTTCTGGTCGACCCGGGTTTCTAATCCCGTTTTCTCCCCTGGCTTTCGGTCCTCAGTGTCTGCTGCAGTCCAGAACGCCGCCTTAGCTACCCCTGTTTTTCCTGACATCTACGCATTTTACCACTACACCTGCAATCCCCCATGTCTCTCCTAAACTCATGCTCACTAGTATCAGACGAAGTGCCCAAGACAAGCTGTAGTTTTTCACATCTAATTTAGTAAGTCACATACATCACACATACGCCCAATAATCCTGAACAACCCTCACAACCACCCACTTATCCAATCAGCTGCCCACC
+
8,-,,,6--6C+@+@@:C:CC@@F9E9<C8@;;,,CC,;,BE,C,FF,,,+,,+C6,,<EFD@,,<C,6,,,,,,96:+,+@+F,,,9:,<,,,,:<EG9,,,,5,,,::55C?<:4CEC,,5,5,,9,A,,,,,6AD,4E+++4,,6@EFG,3,,3,EF9,,,33,79,,C33>,@,@++5+3,77@,4,,,3358@3<,57,<E742++=?8,52=1,+++5++41=++,*24+0;*,*,+****)***0/+3++)27)3);/;*)*2**0****()/.45))-)))0).964*>0)((
@M03506:14:000000000-AKVR1:1:1101:19510:6158 2:N:0:51
CACTTCTGGACTACTGGGGTATCTAATCCTGTTTGCTCCCCACGCTTTCGCGCATCAGCGTCAGCAATGGCCCAGCGAGCCGCCTTCGCCACCGATGTTCTTCCCGATCTCTACGCATTTCACTGCTACACGTGGAATTCCACCCCCCTCTGCCACACTCGAGTCTCCCAGTTTCAAACGCCGTTCCCAGGTTAAGCCCGGGGCTTTCCCATCTGACTTAAGAAACCGCCTGCGCCCGCTTTCCGCCCAGTAACCCCCAACAACCCTTTCTGCCTCCGTATTACCGCGGCTGCTGGCCCGC
+
CCCCCGGGGGGGFGG@FFGGDGGGCFGGGGCFGGFGGGGGGGGGGGGGGGGDGDFGGGGGGGGGGGFGGGGDGGGGGGGGGGGGGGGGGGDGGEGGGGGGGGGGGGEFGFGGGGGGGGGGGCFGGGGFGCGGGGGDFGGGGFGGEBEGGDG@GGGG6CCFF?C@E;EFF8,DE@FCC,@88*4C:FGG7,CFGFC7FFGEDD=EE:+=+;*;67++:>7CF+1C77>:EC3AC))51578=C*:3CE<*23****11()*)))1*;;@+9F*9>6+*(.1,,.6>?F>93(2),)*).80(
@M03506:14:000000000-AKVR1:1:1101:9592:6182 2:N:0:51
CACTTCTGGACTACCCGGGTTTCTAATCCTGTTCGCTCCCCACGCTTTCGCTCCTCAGCGTCAGTACCGGCCCAGAGTGCCGCCTTCGCCACCGGTGTTCCTCCTGATATCTGCGCATTTCACCGCTACACCAGGCATTCCGCACTCCCCTACCGGACTCGAGTCATGGCAGTCTCGAGTGGTGTCTCCGAGTTGCGCCCGGAGTTTTCACCCCCGACTAGCCACAGCGCCCTCGACCTCTCTACGACCATGCAACCCCAACCACCCCCGCTCCCTACGTCTTGTCACGCTTCCGGTCACC
+
CCCCCGGGGGGGGGFFCFGGGEGGDGGFGGEFGGGECFCFEGGE7CFGGGDFFFEFGGGDGGEGDGGGGEGDG:<FFFEFG:BF,BF7BBEFFG=CBCBFGBFFGC,,CBDGF<=FGCFFGFFGFE:>FCEG7DFCFGDFGFE+=CFDG8@6F?GGCED:DF:FF7E;9>6:DCGD7:9D15,*4,,4,::4B:2,*/**=)3=36CEC@+*/2:8CCE*29*+**)0:<>5).)*(/)3+*7>C5*):*+1)9C**-**.7)*/*2)*.5)078*+4):21())-.*()(())(/))-..
@M03506:14:000000000-AKVR1:1:1101:5732:6186 2:N:0:51
CACTTCTGGACTACCGGGGTTTCTAATCCCGTTTGCTCCCCTGGCCTTCGTGCCTCAGCGTCAGGAACTGTCCAGAGACCCGCCTTCGCCACTGGTCTTCCTTACGATATCTACGCATTTCACTGCTACACCGTAAATTCCAGTCTCCTCTCCAGTCCTCAAGCACCGCAGTATCGAATGCAGTTTCAGAGTTAAGCTCTAAAATTTCACACCCGACTTACGGCGCCACCTACACACCCTTTACGCCCAATGACTCCGAACAACGCTCGAGACCCCTGTATTACCTCGGCTGCTGGCCCAG
+
CCCCCGGGGGGGGGGGGGGGGGGGGGGGGGGGGGGGGGGGGGGGGGGGGGGGGGCFDFGGGGGGGGGGGGGGGGGGGGGGGGGGGGGGGGGGGGGFGGGGGGFGGGCGGGGGGGGGGGGGGGGGGGGFGFGGGGGGFGGGGFFEGFCFGGGGGGGGEGGGDC9E8DGGGCEFGC3+9DFCDEC@9;CCF9E>CFGFGA69,=ACC?9:;+?5CCG*;*@7=F5EGGF)525CD6FGFGF:*<+@>5EDGCF@F*:CF?3*8B?>5*;)27C>57*2/3)3)).6-)))()(4>7:*))(((
@M03506:14:000000000-AKVR1:1:1101:8782:6194 2:N:0:51
CACTTCTGGCCTACCGGGGTATCTAATCCCGTTCGCTCCCCTAGCTTTCGCACCTGAGCGTCAGGTACCAGCCAGGACCCTGCCTTCGCCTTTGGTGTTCTTCCGGATATCTACGCATTTCACCACTCCACCCGGCGTTCCGTGTCTCTCTCTCGCCCTCAAGTGCTGCCGTCTTCGAGGCGCTCTCCCGGTTGAGCCGGGAGCTGGAAGCCCCAACGCTCAGCACTGCCTGCGTGCGCTCTCCGCCCAGTCACTCCGGACACGCCCCCCCCCCTACCCCTCGCCGCGGTCGCCGGCACTT
+
C@@CBFDED-C@<C@FD7CFF8C,@F9E<F76FFGG7CFFEG<,CCFFG@@6C@AGG@FGGC7@FC@FGAGDF8FFGG,BFCFCEE<,BF=F,?C<BF,BFFEF@@=FCGE,EADD++4,A9@EDF,E<F<F+4++86>6=C>=DCDGGFGGG8CECC8F6,><,;FC@3>*53@34*@C8CE:A*<:,B*4*4<++A8*:9*59+*/+*/0=*2:<*)*1)2<79)/299+95>71))**2**1*2)2*0*1****()28.)*)2*0*.9<)7:*/,77((-----)(.,(.((/))(()
@M03506:14:000000000-AKVR1:1:1101:21371:6208 2:N:0:51
CACTTCTGGACTACCGGGGTTTCTAATCCCGTTTGCTCCCCTAGCTTTCGCTCCTCAGCGTCAGAACAACCCCAGATGATCGCCTTCGCCACTGGTGTTCCTCCCGATATCTACGCATTTCACCGCTACACCGGGAATTCCATCATCCTCTGATTGCCTCCAGAATTAGAGTATCCGAGCCGGTCCCTCCGTTGAGCCGAGGTCTTTCAACCCGGACTTCCAATCCCGCCTACTCGCGCTTTACTCCCATTAATTCCGCCCAACGCTTCCCCCCCACGTCTCCCCCCGTGCGCTGCCGCGC
+
CCCCCGGGF9FF@FF:FEEFGGGGGGGGGGDFGGCGGGGGGG8FFGCFGGGGGGGGEGGDGGC:FCG<EGGGGC79F9CFGGGGGGG7FE7FFFFF8FFGGFGGG7?FCGGGGGGGEGGGG9FG7CGCGGGG:C+3=FGGGGGGGGGGGADDCDE,EGCF,=8;:FFCF7,@<:;DEB>>E:@E8>DCG*>EF:88CCC5C)4,;9FGG+:*=7=*:C=?>+7<C568*CB*9*)115>CC2*:*03<6++01*00:3**0..71:*7*957<51**(.*.().4(()()-(731/85(((
@M03506:14:000000000-AKVR1:1:1101:3779:6208 2:N:0:51
CACTTCTGGACTACAGGGGTTTCTAATCCCGTTCGCTCCCCTGGCTTTCGCGCATCAGCGTCAGTGTCGGCCCAGCAACCCGCCTTCGACGCAGGTGTTCCTCTCGATATCTACGCGTTTCACCGCTACACCGAGAATTCCAGTTGCCCCTTCCGCACTCTAGCCGCACAGTATCAGTTGACCTTTCCGAGCTAAGCCCGGATATTTCACACAGGACTTTGTCTGGCCTCCTCTGCTCCCTTACCGCCCATTAAATCCGCAACACGTCTGCCCCCCCCGTATTTCCGGTCGTCTGTGCAGC
+
@A@<<EFGCDFCGGEFGGGFE7FCFGG9FFCF@FEG@<CFCC@FFFGFD,C++@BF8,C:@C:7<FF9CCC:CCF@FGGGGGGGC4E<,8+>=+CB@FG,?,CFE4BDFCFCEFF7>FCEGFGG7=+=+=D=CCFG783C,,,@=;,68@7DB,C5*:BED<,5,;5BCGC,DE2,5;B=;9<<AB?,=6***52+=?E**33*5<<+=+;0***/20=<C*00**)0+*.2**0*)26/8+**21*)::*19*2*0,12)0)****)2.*1)*2*:3>*((())-()()-,.((*176),
@M03506:14:000000000-AKVR1:1:1101:18024:6210 2:N:0:51
CACTTCTGGCCTACTGGGGTTTCTAATCCCGTTTGCTCCCCTAGCTTTCGCTCCTCAGCGTCAGAACAACCCCAGCTGCTCGCCTTCGCCGCTGGTGTTCCTCCCGATATCTACGCCTTTCACCGCTACACCGGGAATTCCTTCATCCTCTGATTCCCCCAAGAATTAGAGTATCCGAGCCGGTCCCTCCGTTGAGCCGCGGTCTTTCAACACTGACTTCCAATCCCTCCTACCATCGCTGTATGCCCACTACTCCCCACACACACTTCCCCCCTACGCACTTACTCTGCGTCTTGCCCGG
+
CCCCCGAGF-6CAFGE<<CF@FGG@EFGECCFGDCEFFG@FG@CFEEEFGC7,CEGGGGGGG>:,ECFGFG>FCF8EF,9EFGEGGF<7F+@44+BFGGFGDGG7:4@+4?<FF@@+,8?F9@F7FFGF9AF7F7@C,3AF,=D,@D,3>=,,@3,8,,@+13,D9D,,<>,7@E>7*@C8*11@:E78*:4,/*A<C5*378**4:+27@*:*0+9C+<*+1<FG4):<4094)*.*<C**2*00<@+**0)***1(0/)))71;84C*9)))**2()*(,)))))/-93()-470))((
@M03506:14:000000000-AKVR1:1:1101:23203:6216 2:N:0:51
CACTTCTGGACTACCGGGGTTTCTAATCCTGTTTGCTCCCCTAGCTTTCGCGCCTCAGCGTCAGTTGTGGTCCAGTGCGCCGCTTTCGCCACAGGTGTTCCTCCTGGTATCTACGCATTTCACCGCTACACCAGGAATTCCACGCACCTCTCCCACCCCCCAGCACGGCAGTTTCGCCTGCAAGCTCCCAGTGGAGCCAGGAGCTTTCACAGCTGACATACCGCGCCGCCTACGCCCCTTTTACCCCCAATCATTCCCACCAGCGCTCGCCCCCTCCGTATTATCTCGTCTCCTGGCCCCA
+
CCCCCGGGGGGGGGGGGGGGGGGGGGGGGGGGGGGG<FGGGFFGFFFGGEGGGG@FDFGDGFF,FFFGDGGGFFGGGGCEGGGGGGFF=F:F,B=FFGGGGEGFGG8FFGGGFGGEGG7EF,A<CC@C@FGGGCDC8F8FGCD+@+CED8,DGCFG++++@C>E6D:*@ECF<EEEGEEFGDCFC<CGG,66,0,=CGG,@*8*=C+0:7@>*0>9C4C7*>*>5)57573*0)))-9)*32***+2<:**)09:7C)**)057)8*7257>>C?E*70*(()).-60,),(1),*))(((
@M03506:14:000000000-AKVR1:1:1101:6699:6234 2:N:0:51
CACTTCTGGACTACTGGGGTATCTAATCCCGTTTGCTCCCCTGACCTTCGTGCCTCAGCGTCAGGAACTGTCCAGAGACCCGCCTTCGCCACTGGTCTTCCTTACGATATCTACGCATTTCACCGCTACACCGTAAATTCCAGTCCCCTCTCCAGTCCTCAAGCCCGGCAGTATCGAATGCAGTTTCGGAGTTAAGCTCCGAGATTTCACACCCGACTTACCGCGCCGCCTCCGCACCCTTTCCGCCCAATGAATCCGAACAACGCTTGCGACCACTGTCTTCCCGCGGTCGCTGGCCCTG
+
CCCCCGGGGGGFGGGGFFFGGGGGGGGGFCBCCCFG<FGGGGGFFFEGGFGFGGGGGFCFGGGG?DFF?F<FFGG9@EFFFGFFGFGGGGDFEEEFG9EFGGGEFGFGGFG,AEBF:@CFFGGGGG7FGGGGEF@@+5AFGG9FF,4,,@,6DFF9=FGGGEGD+3>8CE>:==DEF66@D@A7@@:7+@C*3,7;DFFGG<5**,5:,:+;C7C5))8:F**=)1=5ED>**):)(15*2+*:*/A8*2*)*1*7C1**5)0>)88)2))))/**+.9<6<)63(,)(.4,)(4<>58,(
@M03506:14:000000000-AKVR1:1:1101:14092:6244 2:N:0:51
CACTTCTGGACTACCCGGGTATCTAATCCCGTTTGCTCCCCTAGCTTTCGCTCCTCAGTGTCAGGTTAGCCCCAGACGATCGCCTTCGCCACTGGTGTTCCTCCCGATATCTACGCATTTCACCGCTACACCGGGAATTCCATCATCCTCTGACTCCCTCAAGATCGACAGTTTCCACACGGATCCCCGAGTTGAGCCCGGGGCTTTGCTTGCGGACTTGTCGAGCCATCTACGAGCCCTTGTCGCCCAATAATTCCGGACAACCCTTGCCCCCCACGTCTTACCTCCGCTCGTCGCTGCC
+
CCCCCGGGGGGGGGGFGGGGGGGGGGGGGGGGGGGGFFFGGGGGGGGGGGGGGGGGGGGGGGGGGGFGFGGGGGGGGGGGGGGGGGGGGDFGGGFGFGFGGFEGGGGGGGGCGGGGDGEGG9FGGECFGCGF@FG+=FFFGGGG8,EECFGGGFAFGG8FGFDA=D?+CG+F:7;EFGGGCECBCF?CC411BCF,:CECE/*/*=6+@F7;EGDC9:8<;F**//8707?<C))*4).;;2*2*/;)*/;96**2:7<*5)8**10)2/9)89***-0*(46<7.-),.,()((1.)(((
@M03506:14:000000000-AKVR1:1:1101:7143:6256 2:N:0:51
CACTTCTGGACTACCGGGGTTTCTAATCCTGTTTGATCCCCACGCTTTCGTGCCTCAGTGTCAGTTGTAGTTTTGTAAGCCGCCTTCGCAATGGGTGTTCTGTGTCATATCTAAGCATTTCACCGCTACACGACACATTCCACTTACATCAAATACACTCAAGAATGACAGTATCCATGGCAGTTCTATAGTTAAGCTATAGGTTTTCACCACTGACTTGACATTCCACCTACGCACCCTTTAAACCCACTACATCCGGATAACGCTTGGATCCCCTTATTCCCGCGCCTGCTGGCACGCT
+
CCCCCGGGGGGGGGGGGGGFGGGGGGGGGGGGGGGGGGGGGGGGGGGGGGGGGGDGGGGGGGGGGGGGGGGGGGGGGCAFGGGGGGGGGGGGGCFGGGGGGGGGGGGFFFFGFGGGGGGGGGGGGGG@EFGGDGGGGFGGGGGGGGGGFEA9FFCGGFFGEF?G8ABDADGGGF,,2@=DFGGGGDFAFGCFFCAFAFGGGGFAEC6,552CFF69C7=FCGGFFF6:?DA,;@>4)1?@FGCF+A,:C*0A)87>703CA:+9CC8)*.**;*0;*(2+-).,,-1)()(.6)07)*-((
@M03506:14:000000000-AKVR1:1:1101:5087:6269 2:N:0:51
CACTTCTGGACTACCGGGGTATCTAATCCCGTTCGCTCCCCTAGCTTTCGCGCCTCAGCGTCAGTTACAAGCTAGCAAGCCGCCTTCGCCACTGGTGTTCCTCCAGATATCTACGCATTTCACTACTACACCTGGAATTCCACTTGCCTCTCTTGCACTCAAGCCCCGCAGTATTGGACGCAGTTTCGAGGTTGAGCCTCGAACTTTCACAACCAACTTACGGAACCGCCTACGCGCTCTTTACGCCCAGTAAATCCGGATAACGCCCGCCCCCTCCGTATTACCGAGTCTGCTGGCCCGT
+
CCCCCGGGGGGGGGGGGGGGGGGGGGGGGGGGGGGGGGGGGGFGGGGGGGGGGGCGFGGGGGDGGGGGGGGGGGGGGCGFGGGGGGGGGGCFGGGGGGGGGGGGGGFGGGGGGGGGGGGGGGGGGGGGGGGGGGCGFGGGGGGGFFGGGGFGGGGGGGFGDFFGCGGGG6CFDCF,@9AEG5*3@DGEEDCGEF?,>E?E>D,:CCEC?C78EGG8DCF?8<3*>CFDED3:C)>5>33C+<*:3EGFD5<6=9*2997*0749*C*5*)95@C:**25:(5).90()()5:F4)0)0,((
@M03506:14:000000000-AKVR1:1:1101:20655:6272 2:N:0:51
CACTTCTGGACTACCGGGGTTTCTAATCCCGTTCGCTCCCCTAGCTTTCGCGCCTCAGCGTCAGTAACAAGCTAGCAAGCCGCCTTCGCCACTGGTGTTCCTCCAGATATCTACGCATTTCACTACTACACCTGGAATTCCACTTGCCTCTCTTGCACTCCAGCCCCGCAGTATTGGACGCAGTTTCGAGGTTGAGCCTCGAACTTTCACAACCAACTTACGGAACCGCCTACGCGCTCTTTACGCCCAGTAAATCCGGATAACGCTTGCCCCCTACGTATTACCGCGGCTGCTGGCACGC
+
CCCCCGGGGGGGGGGGGGGGDEGGGGGGGGGGGGGGGGGGGGGGGGGGGGGGGGGGGGGGGGGGGGGGGGGGGGGGGGGGGGGGGGGGGGGGGGGGGGGGGGGGGGFGGGGGGGGGGDGGGGGGGGGGGGGG88EGGGGGGGGGGGGGGGFFGGGGGGGGGGGGGGGGGGGGGGDDFFGGGGGGGDGEFDEG>FFCC68E>4<CG?FGGGGFCGGCDCAFGGG=>DF>EGE*>DF<99BG+2CFGGCD=*3@=F>FG>DCB:9>*2;:C>>?:D5*287C)5444(4>(50(88?F))53(
@M03506:14:000000000-AKVR1:1:1101:15509:6279 2:N:0:51
CACTTCTGGACTACCGGGGTTTCTAATCCTGTTTGCTCCCCACGCTGTCGCGCATCAGTGTCAGCAACTGCCCAGCAGGCCGCCTTCGCCACCGGTGTTCTTCCGGATCTCTACGCATTCCACCGCTACACCCGGAATTCCACCTGCCTCTACAGTGCTCAAGCCCAGAAGTATCGACGGCCGCCTCGGGGTTGAGCCCCACGCTTTCACCGTCGACTTTCCGCGCCACCTACGCGCCCTTTACGCCCAGTGATTCCGGCCAACGCGCGCCCCCCCCGCCATACCCCCGCTGCTGCCCCGG
+
CCCCCGGGGGGGGGGGGGGFGGGGGGGGGGGGGGGGGGGGGGGGGGGGGGGGGGFFDCEFGGFFGGGGGGGGGFGGDGGGGGGGDGGGGGGGGGGGGGGGGGGGGGGGGGGGGGGGDGGGGFGGGG@@FGGGGGGCCGGGGGGFGDFGFGGDG:F>BGFFGGGGGC5DCGGC,@CE5BCCDGE5ECGDECC7*:CCGGGG5):CE5>F7DCDG*?*9*.+2:CE37>B5C>FGDB34<)**00:*:8@=*+0*90:*()*0).9CG/5*095:75?E()*((,41(,),7(,.))*0)3,(
@M03506:14:000000000-AKVR1:1:1101:16872:6327 2:N:0:51
CACTTCTGGTCTACTGGGGTTTCTAATCCCGTTCGCTCCCCTAGCTTTCGCGCCTCAGCGTCAGTAACAAGCTAGTAAGCCGCCTTCGCCACTGGTGTTCCCCCAGATATCTACGCATTTCCCTACTACACCTGGAATTCCACTTGCCTCTCTTTCACTCCAGCCCCGCAGTATTGTACTCATTTTCGAGGTTGATCCTCTAACTTTCACAACCAACTTACGGAACTGCCTACCCGCTTTTTACGCCCACTAAATCCTGCTATACATACTCCACTACTATTTACCCCGCACTCTCGCCCCT
+
C?CCCGGGG-CFGF@FFCCF@GGGGGGGGGCFGFDFGG+DFFFEEFFGGGGDECC7EAC@FEEFGGGGFFFG@CFCDEFCF+@=C?FAFFC=CF<EFGGCC=<F7:,CE@,C5CFG@=+AE,CFEFFGG,?8=,E,4CDCFGGFFDDDDGG=>C,@FFFG?ECGC=6>ED6+,3@,,,@,7,,;C;,+5,*@@C8,@,@2,2,975B,=+=**;****4,+:C7/?)*4*2,0)))./)3+3>F*:=8=7*/))++64*00****+3*+*9))*0+3-*+.6)).(353)(()))*)04(-
@M03506:14:000000000-AKVR1:1:1101:13033:6329 2:N:0:51
CACTTCTGGACTACCGGGGTTTCTAATCCCGTTTGCTCCCCTGGCCTTCGTGCCTCAGCGTCAGGAACTGTCCAGAGACCCGCCTTCGCCCCTGGTCTTCCTTACTATATCTACGCATTTCACCGCTACACCGTAAATTCCAGTCTCCTCTCCAGTCCTCAAGCACGGCAGTATCGCATGCAGTTTCGGGGTTAAGCTCCCAGATTCCCCATCCGACTTACCGCGCCGCCTACGCCGCCCTTACGCCCAATGAAACCGAACAACGCTTCAGACCACAGCATTACCGCGGCGTCTGGCACAA
+
C@BC,66CE9-;<FC7C7@77@9CFGGF<EED@FCFFEFG7F<FGCE6CFGGFCFFG<FC:@:FFG<CF<FGFFFFC,C96CFGGG?DEE,@4<,:,A5F?F,@E,,9E5FFAFFGGG7,9,5F:F:+CFFG7,AC<,4AECEB,==E,@DE,,=@D@DE9D,=DFEC6+@,,,5C6C7::EE>3>C5**34*:??D,<,*0,=,4,,,29*4;*/)))+00/=):A>CC.*;))/-9)*2*077C57580969**247*)00><E*)****/90;*()0...).,()-<(-)(,0)))((
@M03506:14:000000000-AKVR1:1:1101:25487:6329 2:N:0:51
TACTTCTGGACTACCGGGGTATCTAATCCCGTTCGCTCCCCACGCTTTCGTGCCTCAGTGGCAGCAATGAGCCAGTAGACTGCCTACGCCATCGGTGTTCCTTCTCATATCTACGGATTTCACTCCTACACTAGAACTTCCATCTACCTCTCTCATGCTCAACTTTGTGAGCTCGAACTATGTACTCCCGGTTGACCCTGGCTCTTGTACTGTTCTCTTTCCATGCCACCTCCTCACCTCCTTTCACCCCGTAATTCCGGATTTCATCCGTGTCTTCCTCTTGTCCCTGGTTCCTCGCACC
+
-8@<BFE-F-=CEGF7+@@@@DCCEDFG,C,;CC@EDFE<@@CCDC8,;,CC@CA,C6CA,BDFFGF@<FEFG,6C,<,CF,C8=<FC+@+BFCD=@4?@EF9?9?EF,,,9,:9=++79CAB,5AFFGF<EF,9?,,CA,C=FFCCF4E,,,,,,6,@FG8,,6@=6,@,,,,+@,6,,,32>,,,,,+835+,,5,,48*4,<:,,72<;E+2,++:CC8C@7;>4,/3,226+(1*=,,;+B,>*4**:))/22)0*)8)*1+++0)*).*++064+)).-56>*2)(.*.)073(,(
@M03506:14:000000000-AKVR1:1:1101:7596:6334 2:N:0:51
CACTTCTGGACTACAGGGGTTTCTAATCCCGTTTGCTCCCCTGGCCTTCGTGTCTCAGTGTCAGGAACTGTCCAGAGACCCGCCTTCGCCACTGGTCTTCCTCATAATCTCTACGCATTTCACTGCTACACCATGAATTCCAGTCTCCTCTCCAGTCCTCAAGCACCGCAGTATCGAATGCAGTTCCGGAGTTAATCTCCGAAATTTCACCCCCGACTTACGGCGCCACCTACACACCCTTTACGCCCACTGAATCCGAACAACGCTTGAGACCCCTGTATTACCTCTGCGGCTGTCACAC
+
CCCCCGGGGGGGGGGGGGGFGGGGGGGGGGFFGGGGGGGGGGFGGGGGGGGGGGGGFFFEGGGFFFGGGGGGGGFFEFGGGGGGGGGGGGGGGCDFGGGGGFGGG,AEGGGGGGGGGEGGGFGGDFFGGGGFCGF9AF99A=E@EFGGBEEFGGGBFFDGFFCFGDF6EGG:EEGGE>FCD8E3@,@+==8CFGG,@2@@CC+::CCGEC77EC887;97;DCE)?AFGGF6C=A7?DE8@C7FD5=>5*09863CG>5*85@FC**)27*.9*1;8(0<544-)))/)*((.-25=/:95
@M03506:14:000000000-AKVR1:1:1101:15091:6340 2:N:0:51
CACTTCTGGACTACCGGGGTTTCTAATCCTGTTCGCTCCCCACGCTTTCGCTCCTCAGCGTCAGTATCGGCCCAGAGACCCGCCTTCGCCACCGGTGTCCCTCCCGATATCTGCGCATTTCACCGCTACACCAGGAATTCCAGTCTCCCCTACCGCACTCAAGTCTGCCCCTCTCGACCGCACGCTGACGGTTAAGCCTCCAGTTTTCACGAACGACCCGACCAACCGCCCACCAGCTCTTTACACCCAGTAATTCTCAACCACGCTAGCCCCCACCGCCTTTCCGCGTCTGCTGGCTCGT
+
CCCCCGGGFGGGGGGGGGDEGEGGGGGGGGFGGGGGCGGGGGGGGGGGGGGGGGGGG8CCFEGGGGGGDGGGF:CD@,CFGGGG7FE7::,FGGGGFF,C?,EFEGBCECGA<<FGGGGCF9FFDE>::9FGGGG3<===F9=DF9,@BE86DGD+BEE<B7D,@@EFF5*6*1>*=5@=C****;5><:B8E*++>60*=C?;+1:@CF/8/7**))0*)1)***)7:))/*))1(29<CF*:7:*7*20*96CD*-:+))85<C5)*09:DD**;()*(-)).(()-0((*.)0)),(,
@M03506:14:000000000-AKVR1:1:1101:5727:6343 2:N:0:51
CACTTCTGGACTACCCGGGTTTCTAATCCTGTTTGATCCCCACGCTTTCGTGCCTCAGTGTCAGTTGTAGTTTTGTAAGCTGCCTTCGCAATGGGTGTTCTGTGTCATATCTAAGCATTTCACCGCTACACGACACACTCCACTTACATCAAATACACTCAAGAATGACAGTATCAATGGCAGTTCCATAGCTAAGGCATAGGTTTTCACCACTGACTTGACCTTCCACCTACGCACCCTTTAAACCCAACAAACCCGACTAACGTTGGGCTCCTTCCTATCACCTATGCTGCCGGAATGG
+
CCCCCGGGGGGGGGGGGGG:FGGGCFFFGGGGFGGGCFGGGFFFGF@DFGGGGFFGGGGGGGGGGGGGCCGGGGDFC9FFAFGGGAFGE:CGCFFFGGGFGGEFFGGFGCGGGC<EFFGGGGGGGGGGGG8=7=4:EC,=F,>,=EG9=EC,@DFFGG,,,@@,6=;EFAEF8AE;:@=,D883D9EGFDF,6=,,,,,6:+43@,+,,;:+7A8DFFFCF5*::*092;A,****)3:5D2C+4=0)***2)66*/()1.)*21*0)*)*))1+++(117)))()(*.9))*(()))(,(
@M03506:14:000000000-AKVR1:1:1101:12899:6348 2:N:0:51
CACTTCTGGACTACCCGGGTATCTAATCCCGCTTGCTCCCCTAGCCTTCGCGCCTCAGCGTCAGGAGCTGTCCAGAGATCCGCCTTCGCCACTGGTGTTCCTCCCGATATCTACGCATTTCACCGCTACACCGGGAATTCCATCATCCTCTGAATGCCTCAAGATCGATAGTATCCACGCCGTTCCCTGAGTTGAGCCCAGGTCTTTCTTCGCAGACTTACCGTTCCACCTACGAGCGCTTTACGCCCAATGCTTCCGGACCACGCTTGCCCCCCACGTCTTACCGCGGCTGCTGGCACGC
+
CCCCCGGGGGGGGGGGGGGGGGGGGGGGGGGDGGGGGGGGGGGGGFGGGGGGGGGGDGGGGGGGGEGGGGGGGGGGGGGGGFFGGGGGGGCGGGGGGGGGGGGGGGGGGGGGGGGGFCGGGFFFGGGDGGGGGEGGDGGGG;EGGGGCECFFCFGGGGGGGFGGGFG+@C6@:7;FGFGGG>@>:EFGEC@EFC?<,4:,,85<E?C=,=C</7A*;*39CF/*20AFE456C351()8**:0>5CE;**:<)*0?C->*.)095?;>*80<)7**:28C(-).4:B@(8(()))2.081(
@M03506:14:000000000-AKVR1:1:1101:7401:6348 2:N:0:51
CACTTCTGGACTACTGGGGTTTCTAATCCCGTTTGCTCCCCTAGCTTTCGCGCCTCAGCGTCAGTATCGGGCCAGATGAGCGCCTTCGCCACCGGTGTTCCTCCTGATATCTACGCATTTCACCGCTACACCAGGAATTCCCTCATCCTCTCCCGTACTCAAGCCAAGCAGTTTGGGATGCAGATCCCCGGGTAAGCCGGGGGCTTTCACATTCCACTTACTTGACCGCCTACACGCCCTTTACGCCCAGTGATTCCGAACAACGCTTGCCCCCCCCGTTCTCCCCGCGCTGCCGCCCCCG
+
CCCCCGGGGGGGGGGGGGGGGGGGCFGGGGCEDGGGGGGGGGGGGGGGGGGGGGFFGGGGGGGGGGGGGGGGGGGGGGFFGGGGGGGGGGEDGGGGGGGGGGGGGGGGFGGGGGGGGDGGGEGGGGEEFGGGGEGGFFFGGGGGGGGGGGAEGFEFCEGGG8DFF6D:8,@>DGFGDCFCEGFGGGC7FEGGG>C?DG8?GGGG?=7E+@>F+;1+;+897DFFFF?@EGFE<7)*-9>G66:?7=C>*;<*/9**:23/75@F3:8);>*)098CG97*(().(((),0-()(-).0-((
@M03506:14:000000000-AKVR1:1:1101:8567:6359 2:N:0:51
CACTTCTGGACTACAGGGGTTTCTAATCCCGTTTGCTCACCTGGCCTTCGTGTCTCAGCGTCAGGAACTGTCCAGAGACCCGCCCTCGCCACTGGTCTTCCTTACGATATCTACGCATTTCACTGCTACACCGTAAATTCCAGTCTCCTCTCCAGTCCTCAAGCACGGCAGTATCGAATGCAGTTTCGGAGATAAGCGCCGAGATTTCAAACCCGACTTACCGCGCCGCCTAACGCCCCCTTCAGCCCATAGAATCCACACAACGCTAGAGACTTCTGCATGACCCGCGCTGCTGGCACAA
+
CCCCCGGGFA;@C-@FAEC6:BFGGFGFFCBF@E@DFG,E,FECE@EFGGGGCFCFG9FG7B@EGFF8AFGGGGG9D<FGFC@@FG8FF@EGFCCF9<CAFDGGGGC4::FFGGCGGGG,EF9FFGGCC9,E@FFCE?FFFFGGGGGGFGG?DDEBF?,EF,>9D@8B==@3,=,+=66DFGF>797453@*@F9EE*;@8;5C*@:=,+4?:**48)8:8<35/5).=<)**)))()7*:=***+*8E**)/1*:*)2355<*)**)****0*0++)*+6)),5(38(.-3.).*)7)((
@M03506:14:000000000-AKVR1:1:1101:13642:6373 2:N:0:51
CACTTCTGGACTACTGGGGTTTCTAATCCTGTTTGCTCCCCACGCTTTCGCGCCTCAGCGTCAGTGTCGGACCAGGTCGCCGCCTTCGCCACCGGTGTTCTTCCCAATATCTACGAATTTCACCTCTACGCTGGGAATTCCACGACCCTCTTCCGAACTCAAGCCCGCACGTATCAAACGCGGTCCCCAGGTTGAGCCCGGGAATTTCACGTCTGACTGTACGAACCGCCTACGCGCCCTTTACGCCCAGTCATTCCGAGCAACGCAACCCCCCCTCGTCTTCCCGCGGCTGCTGGGCCGA
+
CCCCCGGGGGGGGGGGGGGFGGGGGGGGGGGFGGGGFGGGGGGGGGGGGGGGGGGGGGGGGGGGGGGGGGGGGGGGFFEGGGGGGCFGGGDGGEGF>FFGGGGGGGDFGGGGGFGEFFGAFGGGGGGGGGGDGGGGFGGGGGGDGG6EFGCFGACC88:9,@9FFGEG88>2,,DEGGCC5EE8=EFG,=FCE86ECE*:?D5=0+:A+;59:5CFFG?C0:D=CGFFGD>=4BE:>DFE6F7CD=CDE5CF=BCCCB**8B5C):*)*77BFD*:A9)*(())413)47,,<>)*).((,
@M03506:14:000000000-AKVR1:1:1101:6630:6405 2:N:0:51
CACTTCTGGACTACCGGGGTATCTAATCCTGTTCGCTCCCCACGCTTTCGTACCTCAGCGTCAGGGTCGGCCCAGCAAGCTGCCTTCGCCATTGGTGTTCTTCGTAATATCTACGCATTTCACTGCTACACTACGAGTTCCACTTGCCTCTGCCGTCCTCTAGATGCCCAGTATGCGATGCAACGACAGGGTTGAGCCCCACGATTTAACATCACACTTAAACATCCGCCTACGCAAGCTTTACGCCCAGGGATTCCGGATAACGCTTGGACCCTACGTATTACCGCCGCCGCTGGCCCGG
+
CCCCCGGGGGGGGGGGGGGGGGGGGGGGGGFFEFGGFGGGGGGEGGGFGGGGGGGFFFGFGGGGFGGGGGGEEFGGFDFFGEFEEGGGGGFGGGGFFGGGEFFFCFGGGGGGGGGGGEGFCFGGFFCFGEGFFGGGGEGFGGGGGGGGCFGGGGGCEEEGGGD:DFAFFF?<EFFGDCC8>FCFGCEEEGGEFE6:CFGGEGGGGFFCFGFCFFGGC*87:CGGCF45C8:E<5)*().99E7@/*:>E**)))9FC:<:>)9CCGG:*74)7*2**()<)444)-()-)(()(-)..(((
@M03506:14:000000000-AKVR1:1:1101:17525:6413 2:N:0:51
CACTTCTGGCCTACCGGGGTTTCTAATCCTGTTCGCTACCCATGCTTTCGAGCCTCAGCGTCAGTTACAGACCAGAGAGCCGCCTTCGCCACTGGTGTTCTTCCATATATCTACGCATTCCACCGCTACACATGGAGTTCCACTCTCCTCTTCTGCACTCCAGAACGACAGTTTCCGATGCTATTCCTCGGTTAAGCCGAGGGCTTTCACTTCTGACTTATCTTTTCGCCTGCGCTAGCTTCACGCCCAATAAATCCCGCCAACGCTTGCCACACACGTATTACCCAGGCTGCCGGCACGC
+
@CCCCGGGG-EEGGGGGGGGGGFGGGFGGGGGGGDFD7FGGFFGGGDFGGGGGGCGFFFFGG@FFDFGGGGGGGGGGGGGGCDGGDEFGG:FFGFFFGGGGFFEFCFGDEFDFGGDCF=A9<FFFG>EGGFFGEFDAF?DDC=ED,,@EDD=>E8>9D98,@,=,,6+CE>=<D;F>6CCE7:DEGEC;CG:C8B,3<C7ED**0,0,4+++9+,,=+1,2C@@:@F>*<:*;55)()259++08AF)*20)=*2**)1/0)7*9C5<8.09?****(0:),)44()0(..()(-)753:(
@M03506:14:000000000-AKVR1:1:1101:13781:6437 2:N:0:51
CACTTCTGGACTACCGGGGTTTCTAATCCTGTTTGCTCCCCATGCTTTCGTACCTCAGCGTCAGTATTAGGCCAGATGGCTGCCTTCGCCATCGGTATTCCTCCAGATCTCTACGCATTTCACCGCTACACCTGGAATTCTACCATCCTCTCCCATACTCTAGCTTCCCAGTATCGACTGCAATTCCCAAGTTAAGCTCGGGGATTTCACATCCGACTTAAAACGCCGCCTACGCACGCTTTACGCCCAGTAAATCCGATTAACGCTCGCACCCTCTGTATTACCGCGGCTGCTGTCACAA
+
CCCCCGGGGGGGGGGGGGGGGGGGGGGGGGGGGGGGGGGGGGGGGGGGGGGGGGGGGGGGGGGGGGGGGGGGGGGGGGGGGGGGGGGGGGGGGGGGGGGGGGGGGGGGGGGGGGGGGGGGGGGGCECFGGGGGG8FFFGGGGGGGGGGGGFFGGGGGGGGFFGGGGGGGGGGGGGGG+@CFCDCDFFGGFGGGG,@A7:>CDGEGCGGCF9FGFG*9/@9FD>,/9?6EC>EGEF<1)=CEF7F*5=ECCF6*9:CF0CG75/:<E85CD3<@D*/04B+54<B28>7;DB(03409*6:)
@M03506:14:000000000-AKVR1:1:1101:22294:6446 2:N:0:51
CACTTCTGGACTACCGGGGTTTCTAATCCCGTTTGCTCCCCTGGCCTTCGTGCCTCAGCGTCAGGAACTGTCCAGAGACCCGCCTTCGCCACTGGTCTTCCTTACGATATCTACGCATTTCACCGCTACACCGTAAATTCCAGTCTCCTCTCCAGTCCTCAAGCACGGCAGTATCGAATGCAGTTTCGGAGTTAAGCTCCGAGATTTCACACCCGACTTACCGCGCCGCCTACGCACCCTTTACGCCCAATGAACCCCAACACCGCTTGCGACCCCTGTATTACCGCGGCCGCTGGCCCAC
+
CCCCCGGGGFGGGGGGGGGGGGGGGGGGGGGGGGGGGGGGGGGGGGGGGGGGGGGGGFGGGGGGGGGGGGGGGGGGGGGGGGGGGEGGGGGGGGGGGGGFGGGGGGGGGEGGGGGDGGGGGFGGGGEGGGGGGGGGFGFAFFGGGGAFAEFGGGGGGG9EFFFGGGGGGE+@9ED>F6,,;7C9EEFECEGGG7;FFFGG8D5EECCF7>FFEC=/8CAFF;CE3CAB=D8*;A@C6DBC8+0:*28>E>C?7475C,/*0))11/*0*8))0)2/*(0+.)-:<,0)()((.-()8)3(-
@M03506:14:000000000-AKVR1:1:1101:5195:6446 2:N:0:51
CACTTCTGGACTACAAGGGTATCTAATCCTGTTTGCTCCCCACGCTTTCGTGCATCAGCGTCAGTATCGGGCCAGTGAGCCGCCTTCGCCACTGGTGTTCTTGCGAATATCTACGAATTTCACCTCTACACTCGCAGTTCCACTCACCTCTCCCGAACTCAAGATCTTCAGTATCAAAGGCAGTTCTGGAGTTGAGCTCCAGGATTTCACCCCTGACTTAAAGACCCGCCTACGCACCCTTTACGCCCAGTGATCCCGATCAACTCCACCCCCCTTCGGTTGTCCGCCGCCGCTGCACCGG
+
CCCCCFGGG<EGGGGGGCFFEFFGGGGGGGGGGGGGEGGGGGGGGFFGGEFFFGFGGCGGGGGGFGCEGGGGGG?EF<FGGGGGGDFGGEGFFEEGGGGGGGFGDG7CFFF9EFCEFGGGGFFFDFF9FFGFGGDE7FFFGCE;E8DG?FFD>DEG+@=E9@?D9A,@DA;,@,6,=E,4>DGDAAFGA,>DCF,<8,DCC9@F?,4,,5:?**1<D:+<::+2*886525566;/:DD5*0@D5CEE*=<6+;++72/*8>)>*++0*)*)8C1;C()*--(-.(-),)(()(()09(((
@M03506:14:000000000-AKVR1:1:1101:23833:6452 2:N:0:51
CACTTCTGGACTACTGGGGTTTCTAATCCTGTTTGCTCCCCACGCTTTCGCGTCTCAGCGTCAATGTCCGTCCAGGTCGCCGCCTTCGCCACTGGTGTTCCTCCCGATATCTACGAATTTCACCTCTACACCGGGAATTCCGCGACCCTCTCCGGCATTCAAGCTCGCCAGTTTCTCGCGCACTTCCCAGGTTAAGCCTGGGGATTTCACACGAGCCTTAACAAGCCGCCCACAAGCGCTTTAAGCCCAAAACTTCCGAACAACGCCAGCACCCTCTGTACTACCGCGGCCGCTGGCACGG
+
CCCCCGGGGGGGGGGGGGGGGGGGGFGGGGGGGGGGGGGGGGGGGGGGGGGGGG7FFFFGGGG:FFGGGGGGGGGGFGDFGGGGGGGFGGGGGGGFGGGGGCFFGGGGGGFGGGGGG8FFGFFFGGGGGGGGGG>FFFFGDGGGGC8C?FGGGGGGG5EGFGFC<ECEGGD@,DC9FGGGGGEGFGFGEFGFECCEGF?FGFE586+=+:@<5):*9F=6>CDFGF3555):55451778*770*<6)***8)902*-1:3>4CCC*7=5*..7/**,*2)-))3(()-)(,5>6)..4:3
@M03506:14:000000000-AKVR1:1:1101:13280:6470 2:N:0:51
CACTTCTGGACTACCGGGGTTTCTAATCCCGTTCGCTCCCCTAGCTTTCGCGCCTCAGCGTCAGAAGAGGGCCAGCACGTCGCTTTCGCCACCGGCGTTCCTTCCGATATCTACGCATTTCACCGCTCCACCGGAAGTTCCACATGCCCCTACCTCCCTCAAGACTACCAGTATCAGGGGCACTTTTCCGGTGGAGCCGAAAGATTTCACCCCTGACTTGGTACCCCGCCTCCGCCCCCTTTAAGCCAAGTGAATCCGAACAACGTTCCCCAGGCTCGTCTTACTCCGGCTGCCGGCTCGC
+
CCCCCGGGGGGGGGGGGGGGGGGGGGGGGGFFGGGGCGGGGG8EFGFGGGGGGGGGGGGEFFEFGGGFGFGGGDFGGGGGG7FGGGGEEFGGGGGGGGGGGGGFGG7CFFGGGGGGG@@DFGGC:C:FFFGGGGEDFF=@FGGGG?FGFGBCGC@DEEFFFDBCFACGGC,772;978,*:*=C@CGGE@@=*81A@CGGCDGF9CCC+@01*2*;FGBF:CF+:>F>5)5*/;@*,9>*;?F7CFG)*2+/7**271C*)))99C8)0*0))***2257(3:A)),)(89(5(()0)3(2
@M03506:14:000000000-AKVR1:1:1101:10041:6487 2:N:0:51
CACTTCTGGACTACCCGGGTTTCTAATCCCGTTTGCTCCCCTAGCTTTCGCTCCTCAGTGTCAGAACAACCCCAGATGATCGCCTTCGCCACTGGTGTTCCTCCCGATATCTACGCCTTTCACCGCTACACCGGCAATTCCATCATCCTCTGATTGCCTCAACAACGATAGTCTCCGCCCGCGCTCCTGAGTTGAGCTCCGGCGTTTCCCCACACACTTATCGACACCCCCACCACCGTCTTACGCCCCACCATTTCCGACAACGCTTCCCCCCTCCCCACTCCCCCGTCTGCTACAACGG
+
CCCC8EGGG96CFGE@CEGE@;FGGCFFFGCCEDCFGGGGGDC6,,CCC,@6@FCFFF@C;F,;,F@EEFEGGGC8AFGGCFFGGGFC@C@F<?<9ABFGC<FAC:,@+4E9EFDC+E@E?FFGDGC+F:AEF@+=4A9F;;,>E,7@DF,3,,3,3,,6,,,3,66+3@8@,85@7>+38*:**>EC,,,5?,,>>,,,49E*4**0+*805D;***++3:*/)*:)*9)*1)0*4))*1*0:*C85//*).1**2)**))0*)**0*)7737=C5()*(((..(,)()((1))0**4((
@M03506:14:000000000-AKVR1:1:1101:15296:6502 2:N:0:51
CACTTCTGGACTACCAGGGTTTCTAATCCCGTTCGCTCCCCTAGCTTTCGCGCCTCAGCGTCAGTTGTGGTCCAGTGCGCCGCTTTCGCCACAGGTGTTCCTCCTGATATCTACGCATTTCACCGCTACACCAGGAATTCCACGCACCTCTCCCACACTCCAGCACGGCAGTTTCGCCTGCAAGCTCCCAGTTGAGCCAGGAGATTTCACAGGTGCAATACCGCGCCGCCTACGCGCCCTTTACGCCCAATAATTCCGACCAACGCTTGCACCCCCCGTATTACCGCGTCTGCTGGCCCAG
+
CCCCCGGGGGGGGGGGGGGGGGGGGGGGGGGGGGGGGGEGFGGGGGGGGGGEFEEGGGGGGGGGGGGGGGGGGDGGGGGEFGGGGGGGDGEGGGGCEGGGF<FGGGGGGFFGGGGGGGGGGGGGGGGGGFGGGCDCCEEGGFGCG>EEFDDGFGDGEECGFGGD8EEDGCEF9DFGGEDCEG:FGCGGGFFCCFGF66,=8CEGFGCFGGCGF;6,*+4,>93CCGFFDD:=C)./4)<=*6*27EGF=*;)*1***3*/)8>C5C*)/)20)9?5*(7*((.6<?9)()((9<095),((
@M03506:14:000000000-AKVR1:1:1101:21891:6514 2:N:0:51
CACTTCTGGACTACCGGGGTATCTAATCCTGTTTGCTCCCCTAGCTTTCGTTCCTCAGTGTCAGTTGCGATCCAGTCAGCCGCCTTCGCCACGGGTGTTCCTGCAGATATCTACGCATTTCACCGCTACACCTGCAATTCCACTGACCTCACTCGCACTCGAGCACGGCAGTTTTGAAAGCAGCCTCTGGGTTAAGCCCAGAGATTTCACTCCCAACTTGCCGCACCACCTACGAACCCTTTACGCCCAGTAATTCCGAGCAACGCTGGCCCCCTACGTATTACCGCGGCTGCTGGCACGG
+
CCCCCGGGGGFGGGFEEGGGGGGGGGGGGGFFGGGGFFGGGGGGGGGGGGCFFFFGGGFFGGGGFGCGGGFFGGGGFDFFDEGGGGGGGGGGFGGEGGFGFFGFGGGGGGAFEGGEEECFFFGDCGGGGGGGGGGGFGGGGGGG8DDDFG,@DEG>EEC?CDCC>ECCECEGF7DDEFGGC?96;BEFG?F:*;,,,=DFF>>EF99CFFFCC6,<?40,=;?EGGBFGD;68:5*,C>68?FF57C318+/=9:C*(*2)5?<)CE3C<F)77**/4)0)()-62()-)(37?0*>423(
@M03506:14:000000000-AKVR1:1:1101:16598:6522 2:N:0:51
CACTTCTGGACTACTGGGGTTTCTAATCCTGTTCGCTCCCCACGCTTTCGCTCCTCAGCGTCAGGTAAGGCCCAGAGAACCGCCTTCGCCACCGGTGTTCCTCCCGATATCTGCGCATTTCACCGCTACACCGGGAATTCCATTCTCCCCTACCTACCTCTAGTCTGCCCGTATCCACTGCAGGCTCGGGGTTAAGCCCCGAGTTTTCACAGCGGACGCAACAGACCGCCTACGAGCTCTCTACGCCCAATAATTCCGGACAACGCTTGCGCCCTACGGGTTACCCCCGCCCGTGGCCCGC
+
CCCCCGGGG-FFGGGGGGGGGGGGGGGGGGGGGGGGDGGGGGGGGGGGGGGGGGGGGGGGGGGGGGGGGGGGGGGGGGGGGGGGGGGFGGGGGGGGCFEFGFGGGGCFGGGGGGGGGGGGGGGGGGEEGGGGCEDCFGFGGGGGGGGGGGGGD?6;DFGGGFEFGGGGGGGCE8DC7FGGGCFG52DEG7EG>GGFG,=ECDEC8AFGGCF+CDC*:)<CD<4*9>F@ED>5C@B39<?F+3*2*>=:**26*@DG=(1*;))1)*:)*0)0<C:EF()24(474(3)(7(()-()0)--(
@M03506:14:000000000-AKVR1:1:1101:8643:6536 2:N:0:51
CACTTCTGGACTACCGGGGTTTCTAATCCCGTTTGCTCCCCTGGCTTTCGCGCCTCAGCGTCAATGCCGGTCCAGGATGCCGCCTTCGCCACCGGTGTTCCTCCAGATATCTACGCATTTCACCGCTACACCTGGAATTCCGCCTCCCTCTCCCGGATTCAAGCCTTCCAGTATCGGACGCAGTTCTCGGGTTGAGCCCGGGGCTTTCACCTCCGACTACGAAGTCCACCTACGCGCCCCTTACGCCCAGTAATTCCGCACAACACCTGCCCCCCCCGCAATACTGCGGCCTCTGCCATAG
+
BCBC@FGGGGFGGGFGDCFCC;FEDGGGFGGE@EFG96E,BC@CGAFGGE>CEGCGGFFBBEEFEECCFEF@+CFGC@CCGGGGGFGGECFGGDCFFEECGGGGDFGEC<<F?FGGD7?<EFGFEG@+@AFFG8DAE9A;EGD38EEGGGDFGFE>>6CECF9,;@B@DFGBGAFEC**=CGEGF9,,/:8B*=?E6**:=7**3*++4:*2*1:*99B+*5CE9776?75+275)3/.*5*2***:.//+//=2:*5*25)7<4E*0+8*.)9*11-)*(,.).4-)()((0.56*/).)
@M03506:14:000000000-AKVR1:1:1101:3802:6566 2:N:0:51
CACTTCTGGACTACCCGGGTATCTAATCCTGTTTGCTCCCCACGCTGTCGCGCCTGAGCGTCGGTAACGGGCCAGTGAGCCGCCTTCGCCACTGGTGTTCTTCCGAATATCTACGAATTTCACCTCTACACTCGGAATTCCACTCACCTCTCCCGTACCCCAGTCCTCTAGTCTCAAAGGCCATTCCAGAGTTGATCTCTGGGCTTTCACCTCTGACTTGAAGGACCGCCTGCTCGCGCTTTACGCCCAGTAATTCCGAAAAACGCTAGCCCCCTGCGGATGACCGCGGCGGCTGGCACGG
+
CCCCCGGGGGGCFGGGGGGGEFGGGGGGGFFFGGGGGGGGGGGGGGGGGGGGGGDGGGGCFGEGEGGGGGGGGGGFGFGGGGGGCEGGGEFGGGDFGGGGGGGGGGGGGFG,@FGGGDG9FFFG,AFFFGGAFFD+6DDFGGG=8DB?,83D8DGGGDG:EGDFFE9@9E,@E,@>FCE>C,C,@3A,5>DFCFG,>,<@FFCC:FFG?8C*?=FF77B9C8>,**2>:C3C*);*1)2*C*:?DGGDC>096**2*3*/)77<3:*)197?5CC*8()/2((88(()()(()(37;:)4(
@M03506:14:000000000-AKVR1:1:1101:18584:6573 2:N:0:51
CACTTCTGGACTACACGGGTTTCTAATCCCGTTTGCTCCCCTGGCCTTCGTGCCTCAGCGTCAGGAACTGTCCAGAGACCCGCCTTCGCCACTGGTCTTCCTTACGACATCTACGCATTTCACCGCTACACCGTAAATTCCAGTCTCCTCTCCAGTCCTCAAGCACGGCAGTATCGAATGCAGTTTCGAAGTTAAGCCCCGAGATTTCCCACCCGACTTACCGCGCCGCCTACGCACCCTTTACGCCCAATGAATCCGAACAACGCTTGACGCCTCTGTATTCCCGTCGCTGCTGGCCCCC
+
CCCCCGGGG9FGFGGGGGFFGGGGGGGGGGGGGGEGFGGGGGGGGGGGGCFFGGEGGFFGGGCGGGGGGGGGGGGAFEFGGGGGGGGGGGDGGGGFGGGGGGGFGFFGGGGGGGGGEGGGGGGGGGGCGCFGEDFG<FAFGFFFGGGFFFA6=FCFGGGGGGFG8EG6EGGFG:D8;EF?C,@CFGG6C7CDD7DFGFFGG*18D22:,**4CCEGDD>:FG9E3C53*C)*>5A*7DE=?<7>DEG3>:C)7F*2>1**5).*):*.*)*))/*1+)1+..).3,()47(().575)-((
@M03506:14:000000000-AKVR1:1:1101:4321:6581 2:N:0:51
CACTTCTGGACTACTGGGGTTTCTAATCCTGTTTGCTCCCCACGCTTTCGTGCTTGAGCGTCAGTATCTGTCCAGTTGGCCGCCTTCGCCACCGGTGTTCCTCTCGATATCTACGAATTTCACCTCTACACCGAGAATTCCACCAACCTCTCCAGTACTCAAGCCACGCAGTATCGAATGCACTTCCTGAGTTGAGCCCAGGGCTTTCACATCCGACTTACGTGGCCGCCTCCACACGCTTTACGCCCAGTAATTCCTAACAACGTTTGCACCCTCTGTCTTACCCCGTCTCATGGCCCAC
+
CCCCCGGGGGGGGGGGGGGGGGGGGGFGGGGGGGGGGGGFGGGGGGGGGGGGGGGGGGGGGGDGGGGGGGGGGGGGGGGGGGGGGGGGGGGGGGGGGGGGGFFGGGEFFEGGGGGGGGGGGFGGFGFEGGGFGEG7CGGGGC>EFCGGGGGGGGGGGGGGGGFF6@FDGGGGGGGG+DF?FGGGGGGGF9DF>,,5DEFCGCEGCGFFFFCFGGGGGGE?D4?6DGFEGGFGFFFCDGE887++*=8B=*<8*0:DC)*386*5/;;./7:4?<*;@4=F9<>A2(-8-8:06-5*))(,(
@M03506:14:000000000-AKVR1:1:1101:7197:6582 2:N:0:51
CACTTCTGGACTACAGGGGTTTCTAATCCCGTTCGCTCCCCCAGCTTCCGCGGTTCAGCGTCATGTGCAGCCCAGTAGGCCGCCTTCGCCTCCGGTGTTCCTCCGGATCTCTACGCATTTCCCCACCCCACCCGGAATTCCGCCTACCTCTGCTGCCCTCCACTCCGTCAGTTTGTAATGGCCTCTCCCGGTTAGTCTGGGAGCTTTCACACCCCACCTGCCGAACCCCCTCCCCGCCCTTTATCCCCAGTAACCTCGGGAAACCTCTCCGCCCTACGTTTTACCGTGCCCGCCGGCCCCG
+
CCCCCGGGFGFCAC,CECCB:@CE@@EE<<BC,;;@@CC,B+66<FG9<:@E@FFGFFF7FC@,9CFGCAC<,<<6,9@CC:FF,?=,8CEGFCCE==:9@BEFG>BCCAFB@A7F:+@EC,?,A@+@F:C++=+6@FF=FFGE+>>:DF,,@E,68DFG>>,5@8**@ACC,DB,,6=,68?9CFF78*:B:/,,5=<,,**3*21<A7@**2?8<*;+*28*//7)2))/10)99C@CGG**2<8)0*3*19:?C6**)))2*0***0)05)***-)0.()4)(,)()(()(()0)((,
@M03506:14:000000000-AKVR1:1:1101:3983:6587 2:N:0:51
CACTTCTGGACTACCAGGGTATCTAATCCCGTTTGCTCCCCTGGCTTTCGCTATTCAGCGTCAGTGTTGGTCCAGGATGCCGCCTTCGCCACCGGTGTTCCTCCAGATATCTACGCATTTCACCGCTACACCTGGAATTCCGCATCCCTCTCCCAATCTCAAGCCATCCAGTATCAAGCGCAGTTCCCCGGTTAAGCCGAGGGATTTCACGTTTGACTTAGTTGGCCGCCTACGAGCCCTTTACGCCCAGTAATTCCGAACAACGCGTGCCCCCCCCGTCTTACCGCGTCTGCCGTCCCAG
+
CCCCCGGGGGGGGGGGGGGGGGGGGGGGGGGGGGGGGGGGGGGGGGGGGGGGGGGGGGFGGGGGGGGGGGGGGGGGGGGGGGGGGGGGGEGGGGGGGGGGGGGGGG?FGGGFGGFGGGDGGGGGGGGGGGGGGGGGCF,?EEEGGGGGGFGGFFGFFF,,,@FE=D9BEDDFGGG9=D?EGGCEGGGGGGGGGEGFGGGGDCCEC,<CEF<;FGCGGFFCF8+<7FF:EG;5D>EGF))=:+:79=CBGG??64>D7(>:B5@475*02575>CEDGFD*(34<:((0()(-*)(/))-))
@M03506:14:000000000-AKVR1:1:1101:15579:6590 2:N:0:51
CACTTCTGGACTACTGGGGTTTCTAATCCCGTTCGCTCCCCTGGCTTTCGCACCTCAGCGTCAGTCACTCGCCAGGACACTGCCTTCGCCTTCGGTGTTCCTCCGGATCTCTACGCATTTCACCACTCCACCCGGAATTCCGTGTCCCTCTCGAGTCCTCAAGTCCAACCGTCTTTCGTATCCTCGGGTAGTTCCGCGACCCGCTGTCCCACACAAAGCACCCGACCGCCTGCATGCCCTGTACGCCCAGTACCACCTGCCCACGCCCTCCCCCTACTGCTTCCCGCGCCTGCCGGCACGC
+
868,AFGEAC@C<CF@@C:6+BFDF9FDDEFGFGFG7CBGEG<6C@<CFCGG@G@F,C;@,B,C@E,E<ECCE77C9DFEG<FFFCF=??F7FFDFFCF@E<E8FC++@,AFFF7FEC=EFEGGGGEGDCF@EC7+=FFGGC>+DFGGDD,@@?+7=A,@,@>=EFC,8:C+348;C@,:@EFDCCG*@1>>2,,4;***:)==3/=F+;*;5C****2+**::7C)7ECE=F)**)2.3*30?*>*5*;01/9*27.**)0)/)2*7*.*0.5**;)*+).))((()(),(.(,)05(((
@M03506:14:000000000-AKVR1:1:1101:23410:6599 2:N:0:51
CACTTCTGGACTACCAGGGTTTCTAATCCTGTTCGCTCCCCACGCTTTCGCGTCTCAGCGTCAGTACCGTACTAGAGAGCCGCCTTAGCCACGGGTGTTCTTCCTGATATCTGCGCATTTCACCGCTACACCAGGAATTCCACTCTCCTCTTCCGGACTCTAGCCACATGGTTTCCATCGGCGTCTCGAGGTTGAGCCTCGAGTTTTCACAACGGACCTACATGGCCGCCTACCCGCTCTTTACGCCCAATACATCCGAACAACGCTTGCCCCCTCCGTATTCCCACGGCTGCTCGCCCGC
+
CCCCCGGGGGGGGGGFGGGGGGGGGGGGGGGGGGGGGGGGGGGGGGGGGGGGGG>FGGGDFFGGGGGGGGCGGGFGGGGGGGGGGGGG9BEGGGDFEFGGGGGFGGE?FFGGGGDGEGEFGFGGGGGEGGGGGGDGCG@FF=EGE9BEGGCGGACBBECC,@EFGGG:AC,8,@;DF,@CED*:81<C6C*CFGFFC::6:CC::@7,,2+*/:**:CF?F6CCFGFEGDFDF4>)()7*<+*:*:E>C>8?/9*:0(**.00*)**02)7<37**24.*4()).)(0(7(1..)9<:((,
@M03506:14:000000000-AKVR1:1:1101:6618:6607 2:N:0:51
CACTTCTGGTCTACTGGGGTATCTAATCCCGTTTGCTCCCCTAGCTTTCGCTCCTCAGCGTCAGAACAACCCCAGGTGATCGCCTTCGCCACTGGTGTTCCTCCCGATATCTACGCATTTCACCGCTACACCGGGAATTCCATCACCCTCTGATTGCCTCAAGAACAAGAGTATCCGTGCCGGTCCCTGAGTTGAGCCCAGGTCTTTCTTCACGGAACTCCTGTCCCGCCTCCGAGCGCTTTACGCCCAATACTTCCGAATACCGCTGTCCCCCTCCGTCTTACCCCGGCTGCTGGCCCGT
+
CCCCCGGGGGFGGGGGGGGGGGGGGGGGGGFFGGGG<CFFFGFGGGGGGGGGGGGGGGGGGGGGFGGGGGGGGGGGGGGGGGGGGGGGGGGGGDFGGGGGGGGGGGGGGGGEFGGGGGFGFGGGGGGGGGGGGGGGGGGGFGFG9FGGGGFG9CFBFGFGGG?,D=F8@?>FGFAD@8@>FC>*@EE9D7:CEGFFFF>,49:<,=,<,=CC?FG**)2,9*;:0;=)><3:;B5)():***+2**:37*;))9:CC<5:>F*<7580*07?)9C*/4):2().((-)()(-03.0<5?>,
@M03506:14:000000000-AKVR1:1:1101:23018:6612 2:N:0:51
CACTTCTGGACTACCGGGGTTTCTAATCCGGTTCGCTCCCCACGCTTTCGCGTCTCAGCGTCAGTTGCAGGCCAGGAAGCCGCCTTCGCCACTGGTGTTCCTCCAGATATCTACGCATTTCACCGCTACACCAGGAATTCCGCTTCCCTCTCCCGCCTTCTAGCCAGGCCGGTTCGCAAGGCAGGTTTCCGGTTGAGCCGGAAGATTTCACATCACCACGAACCAGCCGCCTACGCGCCCGTTACGCCCAGTAAATCTGGATAACGTTTGCCCCCCACGTATGACCGCGGTCGCTGGCCCC
+
CCC?CFGG<<FDF<E7C77FCCFGFGFF9CF@6BFGC@FFGGDFCEFFGGGDG:@@,CFFE7FEGGFCCF<+B,CF,=EFGEGD,8F+:+F?F,<CEF=@?FC<FF9B<<?E,5AC7F7AF,@EFG+3@BF>+A+83@3;E,8C=8@B3D,5>C8E++6<B7>EG?8*;@EF5?*4?:C5**?**;AFGGDCEE:++=0CE3**34+44+++103<4*0*19)*9*087C>**0))())1*/25**;52*2)**2:*)27***0010)*)*1)1*1:9)*(),)-.-59)-,04(9))(((
@M03506:14:000000000-AKVR1:1:1101:21603:6629 2:N:0:51
CACTTCTGGACTACTGGGGTTTCTAATCTCGTTTGCTACCCACTCGTTCCCGCTTCAGCGTAACTAACAGTTCAGTGACCCTCCTTCCCCACGTGTGTTCCTCTAAATATCAACTCAATCCACCGATACACTGGTCATTCCACCCCCCCCGGCTGCACGCATGCCAAGCAGTTTGGCAGGTCGGTCCTCGGTCAACCCGATGTCATTCACGTTCCACTAACCCGGCTGCGTCCGCTCTCTGTCCACCAAGTCAGTACAACTACAGCTCACTCCCCTTTCACTACCGCCGCTGCGAGCACGG
+
A88,,,6<---,,-,6--7@+,;<,<66,,C,C,,C,,C,C6@,C,69E,C,+6,,,,,8C,,,C,,:66C,9CFF6,,C66C,6,,,,6,6+6696B,A<,,9,,,:E,,,:,,5,4?,45=8++44+49,,,9A@,,,9CE,4+4++8++3+3+6,++3+348D:,:,63,,7>2@CC,,**46*<,>*8*42,,4==*9*1++44+2*2*2*5+1)+2>**1:)):)0*15;*-**03<:<*3*)7*29*****.26/)0*2++)+9**0**;;)*+.))..(()-.,(.(().)(-(
@M03506:14:000000000-AKVR1:1:1101:8483:6634 2:N:0:51
CACTTCTGGACTACCGGGGTATCTAATCCCGTTCGCTCCCCTAGCTTTCGCGCCTCAGCGTCAGTGTCGGCCCAGCAACCCGCCTTCGCCGCAGGTGTTCCTCTTGATATCTACGCATTTCACCGCTACACCAAGAATTCCAGTTGCCCCTTCCGCACTCTAGCCGCACAGTATCAGTTGACCTTTCCGAGTTAAGCTCGGAGATTTCACAACTGCCTTGTGTTGGCCGCCTACGCGCCCTTTACGCCCAGGAACTCCGAACAACGCCTTCTCCCCCCGTATTCCCGCTGCCGCTTGCACC
+
CCCCCGGGGEFGGGGGGGGGGGGGGGGGFGGGGGGGECGFEGGGGGGGGGGGGGBFCFGGGG>FGGGGGGGGGGGGGGGGGGGGGGGFGGGG@FGEGGGGGDFEFGGGGGGFGGGG7?@FGDGCGGG>FGGGC=DFGFGFA9@@AFGFFGEGFDCGDC+DG7>@FEGEGD6>,DFCFGGGGGGFFGGGE77B;EGFFDGGDGC8:@++4:+;E4++;C6+2*;?4CAFG37=<?399)):EC**:CE352*))89*285*).)**/1)2)99@CCCE>3:(,2)6.(0(7,()41*002<(
@M03506:14:000000000-AKVR1:1:1101:8778:6637 2:N:0:51
CACTTCTGGACTACCCGGGTTTCTAATCCCGTTTGCTCCCCTAGCTTTCGCGCCTCAGCGTCAAGAATGGGTCAGGTAGCCGCCTTCGCCACTGGTGTTCCTCCCGATATCTACGCATTTCACCACTACACCGGGAATTCCGCTACCCTCTCCCACCTTCAAGCCGATCAGTTTCCGATGCAATTTCCCAGTTAAGCCGGGAGATTTCACGTCGGACTTGACCAGCCGCCTGCGCGCTCTTTACGCCCCGTACTTCCGGACAACGCTCGCCACCTCCGTTTTACCGCGGCTGCTGGCACGT
+
CCCCCGGGGGGGGGGGGGGGGGGGGFFGGGGGGGGGFGGFGFGGGGGGGGGGGGGGGGGGGGGGDGGGGGGGGGGGGFGGGGGGGGGGGGGGGGGGGGGGGGGGGGGGGGGGGGGGDGGGGGGGGGGGGGGDEGGGGGGGGGGG>>DFFFGGGGGGGGGG9FCFGGG6CECFFGGGGGGGGGGFGF?FDCFGF@9EGGGGGCEG?GGGGC4CFDG5>DF7:7>+;CFBECECF58333>FF77:758>**A7;@*?DB3*)7475**.1<D35C8/A(0+(--3)(()4>00>286;52:(
@M03506:14:000000000-AKVR1:1:1101:27962:6642 2:N:0:51
CACTTCTGGACTACCGGGGTTTCTAATCCTGTCTGCTCCTCACGCCTTCGCGCCCCAGCGTCAGTCTCGGTCCTGAGCGCTGCATTCGACACCGGCGATATTCCCAAAATCTACGACGCTCAACTCTACACTGGAAATTCCACGCCCCTCTCTCGAAAACCATCCATCCACTATCGCTACCCATTACCAGGTTGTGCCTTTCGCGACCATTCGATACACGAATTGTAGCCAACCACTCCTTTACGCACAGTAAATACGAAAAGTACTCGCTCCCCTCATATACCCATCGCTGAACGCCTCC
+
C8CCCF<CF9C<6;C6++7@+86@<FFACC,,,6;C,C@,;;ECCG8@<,:+6++8,,9+,,,8C,,CE,8,+,,6,9C+,+8,,,,,,8B+,++4++++@<,5,?49,?4,55+=+++@F=,,C,5C?F,,8,,,,9,933,+@+>3+>:8,5*,7**,6C,,@,,,4<,,,55>*24/,,,6,2>E,:*2601:1<++++*3****/0+;:C+;)*0/)1*****1+>/2*).*(08+++***//)**38*9**0(**)))*2009*7*)01*0*.*+.))6.3()-)(())(/05(((
@M03506:14:000000000-AKVR1:1:1101:12832:6643 2:N:0:51
CACTTCTGGACTACCGGGGTTTCTAATCCTGTTTGCTACCCACGCTTTCGTGTCTCAGCGTCAGTGATGGTCCAGAAAGCTGTCTACACCGCAGGTGTTCCTCCTGATATCTACGCATTTCACCGCTACACCAGGAATTCCGCTTTCCTCTCCCATACTCGAGCCCTCCAGTTTCCGGCGCACCCTCCCAGTTGAGCCGGGAGGTTTCACACCGAACTTAGAGAACCGCCTCCACACTCTTTACGCCCAGTAATTCCGAACAACGCTTGCTTCCTACGTCTTACCGCGGCTCCTGGCACGC
+
CCCCCGGGGGGGGGGGGGGGGGGGGGGGGGGGGGGGGGGGGGGGGGGGGGGGGGFGGGGGGGGGGGGGGGGGGGGGGGGGGGGGGGGDGGGGCEGGGGGGGGGGGGGGFGGGGGGGGG7FGAFGGGGEGGGGGGGGGGGGGGGD>FGGGGGGGGGGGGFGDFGGGGFFGGGFFGGE6CECEEE>CFG5E7D@9D916;::E5CGE=:<BBCC*8*/:C+9C+;@86ADGC)*17>D:>?G+<CC>EGFD5<7**2:75**70)*78?BC72*097+<()*.4)62,2@177(5(,*0.)((
@M03506:14:000000000-AKVR1:1:1101:17298:6656 2:N:0:51
CACTTCTGGCCTACCGGGGTTTCTAATCCCGTTCGCTACCCTTGCTTTCGCTCCTCAGCGTCAGAATCAGGCCAGAAAGCCGCCTTCGCCACTGGTGTTCCTCCGAATATCTACGCATTTCACCGCTACACTCGGAATTCCGCTTTCCTCTCCTGTCCTCAAGAGTTGCCGTATCGCAGATGATGTCTCCGTTGAGCAGAGAAATTTACTCCACGACGCGCAACCCAGCCTACGAGCTCTTTCCGCCCAGTCATTCCGGACAACCCGCGCCCCCTACGTCCTACCGCGCCCGCTGGCCCGC
+
CCCCCGGGG-CFFGFEGGGGGGGGGGGGGGGGGGGGGGGGGGGGGGGGGGGGGGGGGGGGGGGGGGGGGGGGGGGDCEFGGGGGGGGGGGGGGFEFGGGGGGGGDC7:DEGGGGGGEGCFGGGG=C7CFGGEFEE7@DFGGFC8EGGGGG9DFGGGGGGGGGFF,@;>@FD<>FGGGGDG9EGFGGGGGGDF,A*>FG8C8*>,D9CC@1:48F557).:DD):FD:FGC4+9)7*4777<C*:*:EB5E+*/7*:;:D*7@87*:/8/)90)7**1-)2(--2:17>35((.2;3).(-(
@M03506:14:000000000-AKVR1:1:1101:16645:6670 2:N:0:51
CACTTCTGGACTACACGGGTTTCTAATCCCGTTTGCTCCCCTGGCCTTCGTGTCTCAGTGTCAGGAACTGTCCAGAGACCCGCCTTCGCCACTGGTCTTCCTTACGATATCTACGCATTTCACTGCTACACCGTAAATTCCAGTCTCCTCTCCAGTCCTCAAGCACCGCAGTATCTAATGCAGTTTCGGAGTTAAGCTCCGAAATTTCACACCCGACTTACGGCCCCACCCACACACCCTTTACGCCCAATCAACCCGAACAACGCTTGAGACCCCTGTATTCCCGCCGCCGCTGCCCCGG
+
CCCCCGGGG-EFFGGGGGGGGGGGGGGGGGGGGGGGGGGGGGGGGGGGGGGGGGCGGGGGGGGGGGGGGGGGGGGGGEGGGDGGGGGGGGGGGGGGGGGGGGGGGGDFEGGGGGGGGGGGGGGGGGGGGGGGGGG7FGGGGCFGGFFGGG,DFCFGGGFFBD9A?EE6CCEG8=E,,@FFF8@9@DGD++3B?DFEC,@7+3+@>E7AEGGGC9*;CDD7C4**)/?4?C/**:>C@9>;8+;C5EG52:*)9**2>(/*054C/C85*)*.9C85*,)3)))).(,)(0(()(()0)(((
@M03506:14:000000000-AKVR1:1:1101:18552:6689 2:N:0:51
CACTTCTGGCCTACCGGGGTTTCTAATCCTGTTTGCTCCCCTAGCTTTCGTTCCTCAGCGTCAGTTGCGATCCAGTCAGCCGCCTTCGCCACGGGTGTTCCTGCAGATATCTACGCATTTCACCGCTACACCTGCAATTCCACTGACCTCTCTCGCACTCGAGCACGGCAGTTTGGACAGCCGCCTCTGGGTTAAGCCCACAGATTTCACACCCGACTGACCGCCCCCCCTACTCCCCCGTTACGCCCACCGAATCCGAACACCCACGCATACCCCTGAATCACCGCGGCCCCTCGCACAG
+
@BC8CFDFC-C9@FGGGGGEG,CF9E,CEF@FEFFFCCE8FFGFGFGGGCCCCFAEDC<CEC76F<,CFF,:F@FGGF<FFGGGC,C=,6FGGGGCG@FFFGFGGFFCFFGF9FEE@?+95<F9FF@FCFGGGFG8,7ADG,8@FFGGGG,,6ECCGC>C+,@:@FCG:6*55:,*@,@;B31*=B5?,,2,::99;,AE*/;,41<,CCFF59==)<)+6DC*)1>)21)*7*60(9)2;FGG5=532**83)*176D5;5)*)**.*0109*+**()26)62(-(.(.((),,)0.41(
@M03506:14:000000000-AKVR1:1:1101:3677:6692 2:N:0:51
CACTTCTGGACTACAGGGGTATCTAATCCCGTTCGCTCCCCTGGCTTTCGCGTCTCAGCGTCAGAAAACGTCCAGGACCTCGCTTTCGCCACGGGCGTTCCTTCCGATCACAACGCATTTCACCGATCCACCGGAAGTTCCAGGTCCCCCTACGTCCATCCAGGCCGGTCGTATCCGCGCCCCTTCCCCGGTTGAGCCGGGGGCTTTCAGCATCGGACGGGCCGGCCGGCCTACACCCGCTCTAAGTCCAGTGAGCCAGAGTACAGTGCGCATGTTTCCGCCACCGCCGGCCGGTGCTACC
+
CCCCCFA9FGFFGFGG@F7F@FC<FGF,C,@EFCFGCC@,@@FGGFGFGGCFCCFAFFGGGGCFF<E<6@CDF,@,6C<<ECEFCFGEGE7F:ED@7@:B,?FAFGG:F+:,5@@E@BCG9?9FC+++@>FF+@+3>F,FD9,8D?,DFEG6CEC:4*3DD,65DEE>?>B*=,66?B5*8=**=8@C=**=3?+88*8CE)/***+<+2:*<<2*9D3*15):3C>)2).:*)/*(/)2?**2*+39+3+918*0*(16)1902:<*0.C>)*33+.**,(((.(()()4(0(-))*))(
@M03506:14:000000000-AKVR1:1:1101:23116:6736 2:N:0:51
CACTTCTGGACTACCGGGGTATCTAATCCCGTTCGCTCCCCTAGCTTTCGCACCTCAGCGTCAGATACGAGCCAGGACACTGCCTTCGCCATTGGTGTTCTTCCGGATCTCTACGCATTTCACCGCTCCACCCGGAGTTCCATGTCCCTCTCTCGCTCTCAAGTCCGCCAGTTTTCGAAATCGTTCACCGGTTAAGCCGTTGATTGTCACTTCGAACTTAGCGAACCGCCTGCGTCCGCTTGACGCCCAATCATTCCGGACCACGCTCGCCCCCCACGTCTTACCGCGCCTGCTGGCCCGG
+
CCCCCGGGGGGGGGGDGDECEGGGGGGGDGGGGGGGGGEFEGGGGGGGGGGGGGF<AEGGGGGCFGGEGGFGGGCE7DGFGGGF9<EF>FCGF?8?BBBFG9FE7FGGGFFFGGGGEG7FFFFGGGGGGGGFCGGGCE,CFFGGGG;BEGFG>F8CCGCEGG9<DFGEGEGDC7;EG*:EGGG>EF?EFG*>>59CFFCAED*C;9C,,=+;CGD6C*;+@795):>DG3)/*)0)-/.*;*7975C):;*)09*::2D*0)5C32*8CBC)8)**2-0*44)5((-),)(,)()*))-((
@M03506:14:000000000-AKVR1:1:1101:24769:6740 2:N:0:51
CACTTCTGGACTACCGGGGTATCTAATCCGGTTCGCTCCCCACGCTTTCGCGTCTCAGCGTCAGTTACAGGCCAGGAATCCGCCTTCGCCACTGGTGTTCCTCCAGATATCTACGCATTTCACCGCTACACCTGGAATTCCGCTTCCCTCTCCTGCACTCTAGCCAGGCCAGTTTGCAATGCCGTTTCCGGGCCGACTCCGAAGATTTCACTTCACACCTAACCAGCCGCCTACCACCCCCCTACGCTCGTAACATCTGTCTACCACTCGCCACCTACGATCTCCCCCCCCACCCGTCACC
+
CC@<BFEFFF<9EEF+FC@FG8E<EFFGGFCFEGEFCF7CF8C7C6,6C,,6@:6C,9<@CF:CEEF9FGCFF<F7,E=FACFC4FEFGG7F8A854=F,55EF88,?<??E9FABF+8A9<<F+7>+>A?>F<8<,8ADGFGG6EGDFD3=,,,@?,3@C7BFFD,3:AEF63EF732EE86@>5D,,1****4=**/0;4/**14+1+3+47+0:CA627;5*/)2*:)*/.)2,9)/**1/>/C3:**)))2**.*+**/*:+0)*)18)*2*+,)*((()).()(),()((1))(-,
@M03506:14:000000000-AKVR1:1:1101:6772:6741 2:N:0:51
CACTTCTGGACTACCGGGGTTTCTAATCCCGTTTGCTCCCCTAGCTTTCGCGCCTCAGCGTCAATGCCGGTCCAGGATGCCGCCTTCGCCACCGGTGTTCCTCCAGATATCTACGCATTTCACCGCTACACCTGGAATTCCACATCCCTCTCCCGGATTCAAGCCTTCCAGTATCGAACGCAGTTCCTCGGTTAAGCCGAGGGATTTCACGCACGACTTAGCAGGCCGCCTACGCGCCCTTTACGCCCAGTAATTCCGAACAACGCCTGCCCCCCCCGTATCACCGCGGATCTCGGCCCGG
+
CCCCCGGGGGGGGGGGGGGGGGGGGGGGGGFFFGGGFGGGGGCFGGGGGGGGGGGGGGGGGGGGGGGGGGGGGDGGGGGGGGGGGGGGGGGGGEDGGGGGGGGGGGGGGGFGGGGGGGGGGFGGGGGGGGGGGGGGGGGFGGFFGGGGGG8DGFDG>ECGFGCGCFGGGFGGFFF@5DGDGD>CFGFCFGCGGG;FGGGGEGGDDGGF7@DG=DE?D3>FF7C?FCB3CD>:C:;C9D@E6<7F3C85**<*1@>CD27=BB)7)11)*094;382:(.*((.6((1),)((*-(18)3(,
@M03506:14:000000000-AKVR1:1:1101:26338:6746 2:N:0:51
CACTTCTGGACTACTCGGGTTTCTAATCCTGTTTGCTCCCCACGCTTTCGCGCCTCAGCGTCAGTACCGGGCCAGTGTGCCGCCTTCGCCACTGGCGTTCTTCCTAATATCTACGAATTTCACCTCTACACTAGGAATTCCTCTCTCCTCCCCCGGACTCCAGACCCGCACGATCGAAGGCAGTTCCGAGGTTGAGCCCCGGGCGTTCATCCCCGCCTCGCAGCTCCGCCTACTCGCGCCTCACGCCCGGGAATTCCTAACAACTCTAGCTCTCTCCTCTTCTCCACGGCTGCTGCCTCGC
+
CCCCCDFGFGFCFG,6@CFE@FCGGGCFFGFGGEDEEFGGBEG@FG7CG;B@FDCEF8DCCCFGFGFGGGCCFFFEA,CFG7FFE:FFGGEFG,=,8?+=+BE<E9B<F?CF<ADCE8+5,,5E=,,:FEFDG9:8FFEGF,>>F,E?F8,+6+63@+::,,,@@8D+@:*5**>B5>E*,14,5DDC*14;,:B,>,*2*)*3/2*:++:0*7**1*)25)***9/8*9):<*9*1/):**979**./2*)))0:*)0+.)*9*+3*+1*1*7028)8+)))))-4)(.10)).*0/,((
@M03506:14:000000000-AKVR1:1:1101:28036:6750 2:N:0:51
CACTTCTGGACTACCGGGGATTCTAATCCCGTTTGCTCCCCTAGCCTTCGCTCCTCAGCGTCAATGCCGGTCCAGGACGCCGCCTCCGCCACCGGTGTTCCTCCAGATATCTTCGCATTGCACCGCTACACCTGGAACTCCGCAGCCCTCTCCCGGATTCAAGCCTTCCAGCATCGGACTCAGTTCCCGGTTTGAGCCCGGGGCTGTAACGCTCGACATAGAAGGACGACTAACCGCCCTGTGCGGCCAGTAATTCCGACCAACGCCTGCCCCTCTGGATGTACCGCGTCTGGTGTACCAA
+
A,-8AEFD<;@EF6C+:::+@DFFFGG<F<@FDGGGGF6DFECCC,6;CDCFDBFFE8F+8:,B<CFEEE@FE9@EF<C7=FD+?,,8BC:CE:==:C:<95?=EE?EFFA,,7++?7C,,,A=7FC+=D=FD@F@F,@D,++83+@6>FE@8;+***63,,@9E6,6=,D,,9BC1*1*,,4?BC??EG**=8B*>68*=7:*=*2++2*)****77)3*:7+9*))*1)**00)4352*+***2*0**3*98*:7(**07)9***01)2)0***+,*+.,)).-,)(.,()-,***)))
@M03506:14:000000000-AKVR1:1:1101:24898:6763 2:N:0:51
CACTTCTGGACTACCGGGGTTTCTAATCCTGTTTGCTCCCCTAGCTTTCGTGCCTCAGTGTCAGGAGTTGTCCAGGGACTCGCCTTCGCCACTGGTGTTCCACTTGATATCTACGCATTTCAATGCTACACCAAGTATTCCAGTCCCCCCTCCAACCCTCGAGCGAGGTAGTTTCCAATGCAGTTTCCGAGTTAAGCTCGGAGACTTCACATCAGACTTTCTCCACCACCTCCGCACCCTTTCCGCCCAGTGAACACGAACAACGCCTGGGACATCTGTCTTACATCGGCTGCTGCACCGC
+
CCCCCGGGGGFGFGGGGEG@:FGGGGGGGFFGFGGGGF<@FGFGGGFFC7@FCF,FGGFF;FGDDFGGGGGCFAEEG,,,CFGGCEFFGGDEGGEFEEF<FDGFFG9EFGGGGG,7B4@<FD,AFFGAFF,AD8EEFCF=,@>E?F=E+@>ACC8FEC,++=>EEDE=E?,87,DA<,=:,DC7@E,E@7C@@A,,@A,*498**,=?2?+5=+,4*0+=8++02?))///*;::86DB88<+2/=CB5*+2/****-/2)))9>887@3*).*0<7:=+65)6).-7-5:()).*)0(((
@M03506:14:000000000-AKVR1:1:1101:12760:6790 2:N:0:51
CACTTCTGGACTACACGGGTATCTAATCCCGTTTGCTCCCCTGGCCTTCGTGCCTCAGTGTCAGGAACTGTCCAGAGACCCGCCTTCGCCACTGGTCTTCCTTACGATATCTACGCATTTCACTGCTACACCGTAAATTCCAGTCTCCTCTCCAGTCCTCAAGCACGGCAGTATCGAATGCAGTTTCGGAGTTAAGCTCCGAAATTTCACACCCGACTTACCGCGCCACCTACGCACCCTTTACGCCCAATGAATCCGAACAACGCTTGGGACCCCTGTATTACCGCCTCTGCTGGCCCCG
+
CCCCCGGGGGGGGGGGGGGGGGGGGGGGGGEGGGGGGGGGGGGGGGGGGGGFGGFFFGFGGGGGGGGGGGFFGGGGGFGFGEEGGGFFGGCGFGGGGGGGGGGFGGGFGGGGFGCGEGEFGFGGGGA,FFGGGGGGGG;;FGCFGDEFFG;EGGGGFFAEGGFGCFCEEGGGGCGG?DF89DFGFFF>8B7E,@F79,4,ACE5C;EA:=CFEGG>DG>F>C<EGGFFGFFC>):C@DB=FFFF3=5>E*:A+=7CF9G5<))7)?CDG5C5@**:8(/+.).6404)()()92)*))(((
@M03506:14:000000000-AKVR1:1:1101:19101:6818 2:N:0:51
CACTTCTGGACTACCGGGGTTTCTAATCCCGTTCGCTCCCCTGGCTTTCGCGCCTCAGCGTCAATGCCGGTCCAGGATGCCGCCTTCGCTACTGGTGTTTCTCCCGGTATCTACGCATTTCTCCGCTACACCGGGCATTCCATCATCCTCTGATTGCCTCAAGAATTAGCGTATCCGAGCCGGTCCCTCAGTTGAGCCGAGGTCTTTCAACCCGGACCTCCACTCCCGCCTACGTGCGCCTTACGCCCAATACTCCCGACCCACTCCTGCCCCCTCTGTCCTTCCTCCTCTACTTGCACGC
+
@8@BCFGGCDFGG<F:++6C+;@FA9FF,,,;,,6@,<@@FE@8E8FFA@B:CEF,,CE+BF,,EAAFFD:F7FFG=E<<FE@::CE=,+8>89,C<FG8<,,C4C@F77F<ADD+8F7DE,,9++++33A8FFG+@>F9;,6D9FGFF9C<5<C>,@EFF,3<<D,@,,**3:>97*;>85*1=8A7678241;,AF5*=<EC+<<<C++*1)*8>C@+5**+005)*9)*2))*().**/2*7*:8*2*9)0209(9*.))1*2**+)9:7C58*)1+,.).22-)..)-/))0*/8((
@M03506:14:000000000-AKVR1:1:1101:24894:6829 2:N:0:51
CACTTCTGGACTACCGGGGTTTCTAATCCTGTTTGCTCCCCACGCTTTCGAGCCTCAGCGTCAGGAACGTTCCAGAGCGCCGCCTTCGCCACCGGCCTTCCTCCCGATCTCTACGCATTTCACCGCTACACCGGGAATTCCGCGCCCCTCTCCCGTCCTCTAGCCTGGCAGTCCCCTCCGAACTTTCCGGGTTGAGCCCGAAGATTTCCCGGAGGGCTTACCAAACCCCCTCCGCCCCCTTTACCCCCAGGAAATCCGAACAACGCTTGCCGCCTTCGTATTACCGCGGCTGCTGGCACGC
+
CCCCCGDAFCFGFGF::FGGC7FGG<FFGGG@FGGGGGFG@EEGGGGDGC@DDG8F8FGG:BEB8FCFFFGGGGGFGFDDEGGGGGGGGC7FG7FGG>BFG9EFGG7:@,C?,CEGC7FFFFFGGEECFCF@E::+=<BCB@CCE+*@*>7DCC*DBGCGCF9EEF68@FGFGGCC=CC=C8>5?CFGED8888+>@CE/*)2;+<+2+793C):/**0+9<*<*C))19.*/>:1453:*0*2*+;B7**07):D<>5A33?C<8*)*7*)7)*10,7*(.)642131;9(8::*85.1-
@M03506:14:000000000-AKVR1:1:1101:10065:6838 2:N:0:51
CACTTCTGGACTACCGGGGTTTCTAATCCTGTTTGCTCCCCTAGCTTTCGCGCCTCAGCGTCAGTTGTGGTCCAGTGCGCCGCTTTCGCCACAGGTGTTCCTCCTGATATCTACGCATTTCACCGCTACACCAGGAATTCCACGCACCTCTCCCACACTCCAGCACGGCAGTTTCGCCTGCAAGCTCCCAGTTGAGCCAGGAGATTTCACAGGTGACATACCGCGCCGCCTACCCGCCCTTTACCCCCAATAATTCCGAACAACTCCCGCACCCCCTGTATCACCGCGGCCGCCGGCACAA
+
CCCCCGGGGGGGGGGGGGGGGGGGGGGGGGGGGGGGAGGGGGGGGGGGGGGGGGEGGGGGGGGGGGGGGGGGGGGGGGGGGGGGGGGGGGGGGGGGGGGGGFFGGGFFCGGGFGFFEGGGGGGGGGGDEGGCCECFFGFGGGGGG6BE,DFGGGDGGGGGGFDFGGGEEEGGGCGGGG>:DC72=:DGGG7D,5,>CGFFE4*/AFCCGG7FCC6+9C:<FGCC3)8.*:BE5))/4/8:;+***28</;*)=F**2(1:5))**22)*7)))1*12(02-)-6.(()(0(()(4/7)-((
@M03506:14:000000000-AKVR1:1:1101:11087:6853 2:N:0:51
CACTTCTGGACTACCGGGGTTTCTAATCCTGTTTGCTCCCCTAGCTTTCGTCCCTCAGCGTCAGTTGTGATCCAGCGAGCCGCCTTCGCCTCGGATGTTCCTACGGATATCTACGCATTTCACCGCTACACCCGTAGTTCCACTCGCCTCTCTCACACTCTAGCACAGCAGTTTCGTTAGCAGCCTCTGGGTTAAGCCCAGAGATTTCACTATCGACTTGCTACACCGCCTACGGACCCTTTTCGCCCAGTAATTCCCAGCACCGCTGGCCCCCTACGGATTACCCCGGCTGCTGGCCCGG
+
CCCCCGGGGGGGGGGGGGGFGGGGGGGGGGGGGGGGFGGGGGGGGGGGGGGGGGGGGGGGEGGGGGGGGGGGGGGGGGGGGGGGGGGGGGGGGGGGGGGGGGGGGG:FGGGGGGGGGGGGGGGGGG@CFGGGGGGEGEGEGEGBF6EGEG8DEEEGGG8CDGFFGGCEGFGGACGDGGGEGFFGGGGGGFGEGGGG;CECFFGGGGGGGGFFFGG*?8A+;;:CC8FAGGAEGE339D;?CF>C3:E3/*<@==**:,:?:4)*9C/7*5CF>D5*;()/4()).(472723<))*))(((
@M03506:14:000000000-AKVR1:1:1101:14654:6859 2:N:0:51
CACTTCTTGGACTACCGGGGTTTCTAATCCTGTTTGCTCCCCTAGCTTTCGCGCCTCAGCGTCAGACTCTGTCCAGATAGCCGCCTTCGCCACCGGTGTTCCTCCTGATATCTACGCATTTCACCGCTACCCCAGGAATTCCGCTATCCCCTCCTGAACTCTAGCCCGCCAGTATTGAATGCAGGCTCTGGGTTAAGCCAACAGTTTGCACATTCAACTTAGCTAAACTCCTACTCGCCCTTCACGCCCAGTAATTCCTATCAACACTTGCCCCCCCCGTTATACCTCGCTTACGGGCACG
+
CCCCCFG9FCFFGCG<FDC>6@;EEE,<CEFFEAFGEC<6DF8FGCGGG9:CEGEF,,CCC@FF7FE8@FA9CFFG,<FFGCG:CCFFDD:FEF@FBFCFGCFGGGGGGGGGCE?+86?:<@DFFGGCCF<<:CFG7<FF9E8E6=3D@@+,@+,6>DF8=ADCC<F6@ECGGC;,2;B,3@7E6*3,,?,6,169;CC,1*/4>,4,4BC+,+<=+++4*2+,=++2+;A:*1*2())3C**265C.=EGF?9*0>A7+*6*:*+;99*:))*2*230:((.-)))/()(-)),*)041(
@M03506:14:000000000-AKVR1:1:1101:3916:6859 2:N:0:51
CACTTCTGGACTACCGGGGTTTCTAATACTGTTTGCTCCCCACGCTTTCGCACCTGAGCGTCAGTCTTTGTCCAGGGGGCCGCCTTCGCCACCGGTATTCCTCCAGATCTCTACGCATTTCACCGCTACACCTGGAATTCTACCCCCCTCTACAAGACTCCAGCCTGCCAGTTTCGAATGCAGTTCCCAGGTTGAGCTCGGGGATTTCACTTCCGACTTAACAGACAGCCTGCGTGCGCTTTAAGCCAAGTAACTTGTCGTCATCCTTGCACACTCTTAACTCTCTCGCTGGACTGCCAGG
+
@C@C@@E9CEGGGDFEGGGGCECFCAA,6C,CFE,<C,CFEDFDGGGFGD7CCBFFGGGGGDECFFA<FDFFGFE,,+@E=:7:BC@EC@7B<F:FFGFFG9BBEEBFGGG<FG7>CFCDC9EEGGGGGFGGF,3@D>87@FCEE?EE6+@@B:<9FF9DDC,,43D,8,?F>,?>FC9@DFC?D>>,>7*46,,51,5AE)***26+=C++0:/;C3>+;C7?**)0=*0*/50*(9)1A=>*00@5=@<B**2**.**0)8**3+*0)******+-*0--)).)).(0(,)()1))))-
@M03506:14:000000000-AKVR1:1:1101:20705:6872 2:N:0:51
CACTTCTGGACTACCGGGGTTTCTAATCCCGTTTGCTCCCCTAGCTTTCGCGCCTCAGCGTCAGTATCCGTCCAGAAGATCGCCTTCGCCACTGGTGTTCCTCCCGATATCTACGCATTTCACCGCTACACCGGGAATTCCATCTTCCTCTCCGGAACTCAATTCTCGCAGTATCTTGTGCACTTCCAAAGTTAGGCTTTGGGCTTTCACACAAGACCTACAAAATCGCCTACGCGCCCTTTACGCCCAGTAATTCCGAGTAACGCTTGCTCCCCCCGTATTACCGCGGCTGCTGGCACGG
+
CCCCCGGGGGGGGGGGGGGGGGGGGGGGGG7FGGGGFGGGGGFGGGGGGGGGGGGGGGGGGGGGGGGGGGCGGGGGGGGGGGGGGGGGGGGGGGGGFGGGGFEGGG?CFEGGGGGGGGGCGGGGGGCFGGGG@EFFEFGGFCAEFGGGGFFFGE>:>EGGFGGGG;@8EEGGC7FF7,@FGGGGFDFGCCEFE:?EGF?77CGF6C?CFGGG=CGGG*96DGGEFGA:F3>CC)5709>GCF*:5CG;*/+*10:7727555@D95*)*)*879*/:>):3:))-((0(0(,734*)).41
@M03506:14:000000000-AKVR1:1:1101:10221:6888 2:N:0:51
CACTTCTGGACTACCGGGGTATCTAATCCTGTTTGCTCCCCTAGCTTTCGTTCCTCAGCGTCAGTAGTGGTCCAGCGCGCCGCTTTCGCCACGGGTGTTCCTGCAGATATCTACGCACTTCACCGCTACACCTGCAATCCCACGCGCCTCTCCCACACTCTAGCACAGCAGTTTCGGAAGCAGGCCCTGAGTTAAGCTCAGAGATTTCACTCCCGACTTGCCACCCCGCCTACGAACCCTTTACACCCAGTAATTCCGAGCAACGCCGGCCCCCACCGCCTTAACTCCGCCGCGTGCACGC
+
CCCCCGGGGGGGGGGGGGGGGGGGFGAFGGEFGFGGGGGGGGFGGGGGGGFGFGDGGGGDGGGGGGGGGGGGGGGGGGGGGGGGEGGGGGGGGGGGGEGEFFCGGGCA<FGGFGGGGGGGGGGGGGGGGGGGFFGG<@FFGDFGGGGGGGFFGFDFGGFGGGGGGG>FG>BFFAFGGG55FG9>8ECCFF7>4C@?D,<9EGG:;CFC+;CFGGGCGDBFF47?**28EG@C4759(988:6:F79?7C*2*9***:2*1;>?G:C*.:7CEFG**8-)*-8))<)))(0((.((/7).:(
@M03506:14:000000000-AKVR1:1:1101:19923:6921 2:N:0:51
CACATGCGGACTACCTGCGTAGCTAATACTACTTGCTCCCCGAGCTTTCGCGTCTCAGCGTCATTTATGGTCCAGTGAACCGCTGTCGCCATAGGTGTTCCTTCCGATATCTACGCAGTTCACCGATACACCGGAAATTCCCCCCACCTCTTCAATACCCAAGCCCAGCAGCATCTACTGCAACCTAGGGGTTCAGCCTATAGCCTTCACATCACCCTGCTCAAACCCCCTACGCTGCGCTTCACCTCAATAAATTCCACCTATCCTTGGTCTCCCCTAGCGACCGCGCTCACGGGTACGA
+
-A<,,,,867@+,-C---+8,+,CE,,,CC,,,,,,6,,CC++77+EEF,B6+8BF9,,8BCF,CCFGE@6,6,,6:6,666+8+,:,B7B,,:<,,5,,5BC,A:C+++:<FEFF7+8A,??<C+@++4FFE>+@F9,A,,33@6++>BFC;,,3@64D4*,@DF,,D,33,,?,C,5D,9,2,,,,,,*1*4?,>,,=A+B,44,<?4CD3++3*:=*0:7+**:)*)82CE)*(/)*1:7**++8<+<******)*3))022+3*+)*19*32*()*((((,4(),),(*.-)))2((
@M03506:14:000000000-AKVR1:1:1101:12599:6923 2:N:0:51
CACTTCTGGACTACCCGGGTTTCTAATCCTGTTTGCTCCCCACGCTGTCGCGCATCAGTGTCAGAAACTGCCCAGCAGACCGCCTTCGCCACCGGTCTTCCTCCGGATCTCTACGCATTCCACCGCTACACCCGGAATTCCGTCTGCCTCTACAGCCCTCGCGTTTGACAGTCGGCACGGCCGCTCCGGGGTGGAGCCCCGGACTTTCACCACACCCTTATCAAACCACCTACGCGCCCTTTAAGCCCAGCGATTCCGGACAACCCCAGCCCCCCCCCCATCACCTGCGCCGCGCGCGCGG
+
CCCC@FEFAEFEFFGGFECFEEGGGFGGGFFFGGGG<<CCFEFFGCCFGG@BEGGGGFF9FFGDGDCFFF@@C,CCC6CFFEF:?FGD7FEGGG7F:BFFFGGFE>:BFFEE9FGD@CCFGAFF4CF+FFFGGGGCF+@CFDFFG8,>9DDAC,@F+CEFB+*:33@;;,@,>E5C*>9/4=5*/:8::BGC*8*;:5*/:788*<F??>C**1;CGGF6*:*0275)*97?F>D71CEG86***2<F:**.0)/:?2C*7)09***)*0*07C8?*()*((..:)()(.(-)((/50173
@M03506:14:000000000-AKVR1:1:1101:8087:6928 2:N:0:51
CACTTCTGGACTACTGGGGTTTCTAATCCCGTTTGCTCCCCTGGCCTTCGTGCCCCAGCGTCAGGAACTGTCCAGAGACCCGCCTTCGCCACTGGTCTTCCTTACGATATCTACGCATTTCACCGCTACACCGTAAATTCCAGTCTCCTCTCCAGTCCTCAAGCACGGCAGTATCGACTGCAGTTTCGGAGTTAAGCTCCGAGATTTCACACCCGACTTACCGCGCCGCCTACGCACCCTTTACGCCCAATGACTCCGAACAACGCTTGAGACCCCTGTATTACCTCGGCCGCTGGCCCAC
+
CCCCCGGGGGGGGGGGGGGGGGGGGGGGGGEFGGGGGGGGGGGGGGGGGGGGGGGGGGGGGG>FGGGGGGGGGGGGGGGGGGGGGGGGGGGGGGGGGGGGGFGDGGCFGGGGGGGGGGCEGGGGGGGDGGGGGG7CFGFFGGGGGGGGGG,@FGGGGCFGGGDECFE6E?EFGGG67+@EGFGGFGGDCEEE?@C9E9,98**:1=FGCD>CG4*/8C;CFF**)>;)>DF5C>>D9GECF+;C*=CBE**9=***2():;>FFDEE)1)*)1**/*()0.))6))402)(()((10)-((
@M03506:14:000000000-AKVR1:1:1101:27753:6944 2:N:0:51
TACTTCTGGCCTACCGTGGTATCTAATCCCGTCTGCTCCCCTGACCTTCGTGCCTCAACGTCAGGACCTGTCTAGAGCCTCGCCCACGCCTCTGGCCCTCCTTACGATATCTACGCATTTCACCGCTAGACCGAGAACTCCAGTCTCCCCTTCTCTACCCTAGCCCTGTAGTACCGACTCCCCATTACGGGTGACGCCCGGAGCGTTCTCAGTCGACTCGCGGTGTCCGCCTGCGGGTCGTTGCGGCCAGCGACAACCCACCTGCGCTTCCGCCCTCCGCACTCACGCGGCTCTTTGCACG
+
-,-6AFGF@-6,C6,+9;@<EEF,C@F,,,8E,,<F,C;C,C,,,CF9@DE@:8C,;,;8,,,8E<8FFGG<,,6FC,:,,86+,,8++,,,:,:,,,,,89BBAF,4B+,99,9:?+@9F,,C?:+++,9,8+46?<F?46,8,,,63883D=37@D9,,,6,3,33,,39,,334>C@,,4,,7,2@77**3,4*14:***/*4/=*+2+=+**1*)2/))291)35))1*)))())2***1/2/)2**))0))1(**)).*2*/)/)*0)*///1)*((,(((,),)-,)()*0*.)-
@M03506:14:000000000-AKVR1:1:1101:11141:6946 2:N:0:51
CACTTCTGGACTACCGGGGTTTCTAATCCCGTTCGCTCCCCTCGCTTTCGCGTTTCAGCGTCAGTGTCGGCCCAGCAACCCGCCTTCGCCGCGGGTGTTCTTCCCGATATCTACGCATTTCACCGCTACACCGAGAATTCCAGTCTCCCCTTCCGCACTCTAGCACGACGGTATCCGCCGACCGTTCCAGGTTAAGCCCCGAGATTTCACAGTGGACCTACTTGGCCGCCTACCCGCCCTTTACGCCCCATAAATCCGCACACCCCTTGCCCCCCCCGTATTCCCGCGGCTCCTGGCACGC
+
CCCCCGGGGGGGGGGGGGGGGGGGGGGGGGCGG8FGEGGGG,,@FGGGGEG+@+@FGGGGGGGGG96CF+FGGGGF,C6CFGGGGGGGGG7F+@FGGGGG,DFCFFGGGGGG9FGGGDGEGGGGCF7CGGGGG*FE7FFGGC,E9,?E,B:DGEC*>CEGGG;F,,**4/=F*;EC**//CE*?8>E6+2;:F9F7CG=5:3:*;+<AFGG*+*20>7.+*2*+*9?>CD):9.7<75BC*?7>*:C5/**76*?7F>**8>)*)2;7*)*/)C**:6.*(,).219)4>((0()2874((
@M03506:14:000000000-AKVR1:1:1101:11264:6955 2:N:0:51
CACTTCTGGACTACCGGGGTTTCTAATCCTGTTTGCTCCCCACGCTTTCGTGCTTCAGTGTCAGTGCTGGTCCAGGTAGCCGCCTTCGCCACTGGTGTTCCTCCCGATCTCTACGCATTTCACTGCTACACCGGGAATTCCACTACCCTCTACCGCACTCTAGCTGTCCAGTATCCACTGCCATTCCCAGGTTGAGCCCGGGGCTTTCACAGCAGACTTAAACAACCACCTACGCACCCTTTCCGCCCCGTAATTCCGCGTAACGCTTGCACCCACCGTATTACCGCGGCGGCTGGCCCGT
+
CCCCCGGGGGGGGGGGGGGGGGGFFGGGGGGGGGFGGGGEEGGFGGGGGGGGGGGGGGGGGGGGGGGGGGGGGGGGGGGGGGGGGGGGG@CFGGGGFGGGGGGGGGGGGGDGGGGGGGGFFGGGGGGGGGGEFGGDCGFFEDFG8FFDGGGGGGGGGGCFGGFGGEEGFFFGEAFGGFF,EFGFFCCF7F@;CF6C8CDDEDEE=F?=,=C>GCFCFG6@CGGGGGFBECFCG>B713>CCF7C:5C:*/:))0:F2,**))7D95;)8)**.9***40*.5))4,107)((.((*0)((,
@M03506:14:000000000-AKVR1:1:1101:5631:6966 2:N:0:51
CACTTCTGGACTACTGGGGTTTCTAATCCCGTTTGCTCCCCTGGCCTTCGTGCCTCAGCGTCAGGAACTGTCCAGAGACCCGCCTTCGCCACTGGTCTTCCTTACGATATCTACGCATTTCACCGCTACACCGTAAATTCCAGTCTCCTCTCCAGTCCTCAAGCACGGCAGTATCGAATGCAGTTTCGGAGTTAAGCTCCGAGATTTCACCCCCGCCTTACCCCCCCACCTACGCACCCTTTACGCCCACTCAATCCGAACAACCCTTGGGACCTCTGCCTTACCGGGGCTGCTCGCCCAG
+
CCCCCGGGGGGGGGGGGGGGGGGGGGGGGGGGGGDGFGGGGGGGGGGGGDFGGGECFGGGGGGGFGGGGGCEFCFAFGGGGGGGGGGGGGDGGGGGGGGGGFGGGDGF7FGGGGGGEFGDGGGGGGGDGGGGGGFGGFGGGGGGG9EFFGFFGGFGGGCGGGFGFFC8>68@EEG66,,,>,,,3@FC+3543;5EC,DFED>EGCFGFG**=CE*:DA,;<F*):5)=CF6CDFD;C>88+*:*5EED*A).)0?74*200)/*2*78)*.87*<+,*+,).47(()(0-()5)*))(((
@M03506:14:000000000-AKVR1:1:1101:22599:6972 2:N:0:51
CACTTCTGGACTACAGGGGTTTCTAATCCTGTTTGCTACCCACGCTTTCGCTCCTCAGCGTCAGTTCCGGCCCAGACCACCGCCTTCGCCACTGGTGTTCCTCCTGCTATCTTCGCATCTCACTGCTACACCAGGAATCCCGTGGTCCCCTACCGGACTCAAGCCATGGCAGTACCGAACGGCCGCTCCAGTTTGAGCCTGCTGTTTACACTCGCGAATAACCAAGCCCCCTCAGAGACTGTACCGCCCAATTAACCCCGTCAAACGTGCCCCCCTTAGTACTATCGCAGCTGCTGCACCG
+
-,8A,,CCE-CE<<;C-7+8+,C,CFEFGA<C9EFEGG<E8EEGC,BCFD7F@@F@E@EFF>FGGC6CFC+@B:6EFF?C@+:CF7F77FCFA<BAFACG9,,:<5,B<,:,,9AC?:+FDAF,5CACFF,EF8B7,5,8,>EC6@E,,@,@@@CE8C+,6,6AC,,,,:@:<7,,1+***4@*;C>7?,,,6,6;58,8,*1:1=,,4=;+**=/)))*+2*+**)2**.//))*)*03<<*2*1*0*1*)/*2*2(**).81*+*)*)1)098/2)*+..6-)-4)(.((/,)**),((
@M03506:14:000000000-AKVR1:1:1101:6400:7027 2:N:0:51
CACTTCTGGACTACCGGGGTTTCTAATCCTGTTTGCTCCCCTAGCTTTCGCGCCTCAGCGTCAGTTGTGGTCCAGTGCGCCGCTTTCGCCACAGGTGTTCCTCCCGATATCTACGCATTTCACCGCTACACCGGGAATTCCACGCACCTCCCCCACACTCCAGCACGGCAGTTTCCCCTGCAGGCTCTAGGTTAAGCCTACAGGTTTCACAGGTGACTTCCCACCCCGCCCACCCGCCTTTTCCGCCCAACAATCCCGACCAACCGCCCCCCCCCCCTAATTACCCCGGCCGCCGGCACGC
+
CCCCCGGGGGGGGGGGGGDG7CFGGCFFGGGGGDEGGGGGGC<FGC<FFCCEG@,@EEG7BCEEEFGFCFFGGGFECAEFGGG7CFFGGGDE8FFGE5=@DGDG>C+7@EGGGGGGG@?AFFGEFGG7FDGGDB>==F,=FC>CGGGECF,@EEEGGG63@E6EFG>CE*:FC,D,<BCGGCGGG,:ECF9B;;9,<7+0*;C*33+<9@C+=FC+0:A?DC7:*2:)*1)*/)))->);0+2:**;57C*5;@F9>(>5).)****)*0/8>)/8:(0:-))-40()()((0(-1.5(-(
@M03506:14:000000000-AKVR1:1:1101:11308:7028 2:N:0:51
CACTTCTGGACTACCCGGGTATCTAATCCTGTTTGCTCCCCTAGCTTTCGTTCCTCAGCGTCAGTAGTGGTCCAGCGCGCCGCTTTCGCCACGGGTGTTCCTGCAGATATCTACGCATTTCACCGCTACACCTGCAATTCCACGCGCCTCTCCCACACTCCAGCACAGCAGTTCCGGAAGCAGTCTCTGAGTTGAGCCCAGAAATTTAACTCCCGCCTTGCCACACCGCCTCCGAACCCTTTACACCCAGTAATTCCGACCCACGCTGGCCCCCTACCTCTTCCCGCCGCTGCTGGCACGT
+
C8CCCGGGGGGGGGGGGGGGGGGGGFGGGGGGGGGGGFGGGGGGGGGGGGGGGGGFGFGGGGGGGGG<AFGGGGGGGGGGGGGGGFGGGGGGGGGGGEFCFFGGGGGGFEFFGGGGGGFCDEGFGGCCFFGEFGFDG9FGGGGGGGDG+@DFD?EGGG?CFGCDFG?FF8FGG,@5CCE5FF7DGCE:D9,??FC:CF85CGCF,B,,,414ACE*7D:FFD>FFDFDDGE*8A)79D@G?EFGGGGFD>06/@*0*(1*.)7<):/):>G3>3*2;(*05))64(()-<((02)27)8?(
@M03506:14:000000000-AKVR1:1:1101:4918:7050 2:N:0:51
CACTTCTGGACTACTGGGGTATCTAATCCCGTTCGCTCCCCTCGCTTTCGCCCCTCAGCGTCAGGTGCCAGCCAGGACACTGCCTTCGCCTTTGGTGTTCTTCCGGATCTCTACGCATTTCACCACTCCACCCGGAGTTCCATGTCCCTCTCTGGCCCTCAAGTCACGCCGTCTTCGAGGTCCTCTCCCGGTTAAGCCGGGAGCTGTCACCCCAAACTGACGCGACCGCCTGCGGGCGCTTTACGCCCACCAACTCCGGCCACCGCTTGCCCCCTACGTCTTACCCCGGCTGCTGCCCGGC
+
CCCCCGGGGGGGGGGGGGGGGGGGGGGGGGGGGGGGGGGGGGGGGGGGGGGGGGGGGGGGGGGGGGGGGGFGGGGGGGGGGFGGFGGGGGGGGGGGGGGGGGGGGGGGGGGGGGGGGGGGGGGGGG@FGGGGGG7FEFFGGAFFGGGG9DDFEGFGG6?F8F9:A8E8FG8BEGCGCFG*BFGEC,DFCCDEEE,>FCECEDEGG?@?,=D8EDGCFCA+833*):>BGD>=FB559)7*5*:DDDEBC*/78)*29()*05)53:*.*77?FD*;8(.*.444,(()-711)).*))(,(
@M03506:14:000000000-AKVR1:1:1101:15913:7054 2:N:0:51
CACTTCTGGACTACTGGAGTTTCTAATCCCGTTTGCTCCCCTGGCCTTCGTGTCTCAGTGTCAGGAACTGTCCAGAGACCCGCCTTCGCCACTGGTCTTCCTCATGATCTCTACGCATTTCACTGCTACACCATGAATTCCAGTCTCCTCTCCAGTCCTCAAGCACCGCAGTATCGAATGCAGTTTCGGAGTTAAGCTCCGAAATTTCACACCCGACTTACGGCGCCACCTACACACCCTTTCCGCCCAATGAATCCGAACAACGCCTGACACCTCCGTATTACCCCGGCGGCTGGCACAC
+
CCCCCGGGGGGGGGGGGGGFGGGGGGGGGGGFGGGGGGGGGGFGGGGGGGGGGGGGGFFFGGGAFGGGFGGGGGGGGFGGGGGGGDFGGGEGGGGGGGGGGGGGGGFGGGEGGGGGEGDFFDGG9FEDGGGCFFGG?FGGG,;@E;DGGGDEFG?FFFDGGGG9DFF+@EE?EGGCF?FFGGCEEB:=C8@EDED8FDGGGDE>6EAC7D;:7;*3<9>,<C4:@DE;=62,2/;C=G)*5310*1/8=80)@+2CC6C*0))*):*0C:9@?C***(7*(,-6)(4>(0((5143))5.(
@M03506:14:000000000-AKVR1:1:1101:22262:7074 2:N:0:51
CACTTCTGGACTACCAGGGTATCTAATCCTGTTTGCTCCCCACGCTTTCGTGCCTCAGCGTCAGTATCGGGCCAGTGAGCCGCCTTCGCCACTGGTGTTCTTGCGAATATCTACGAATTTCACCTCTACACTCGCAGTTCCACTCACCTCTCCCGAACTCAAGATCTTCAGTATCAAAGGCAGTTCTGGAGTTGAGCTCCAGGACCTCACCCCTGACTTAAAGAACCGCCTACGCCCCCTTTACGCCCAGTGCTTCCGAGCAACTCTACCCCCCCTCGTATTACCGCGGCCTCTCGCACCC
+
CCCCCGGGGGGGGGGGGGGGGGGGGGGGGGGGGGGGCGGGGGGGGGGGGGGGGGFGGGGGGGGCFGGGEDGGGGGGCFGGGGGGGGGGGGGGGGGGGGGGGGFFGDFGGGGGGGCFFGGGGFCFAFCCFDFFGGG7CEGGFGGFGGGGDGGG,@C6EGGGGEGGGGFDGDGGGADEF9ECD67:<FGGC9,DFAGGGCFG6C,@:*=CFG>?*38:08BGCFF720?)776CF;))(:5**27@*1*8=;<F***27(9*75)7*9<B+95>7<585(0*,.6<9,3B()(-04(930(,(
@M03506:14:000000000-AKVR1:1:1101:13373:7101 2:N:0:51
CACTTCTGGACTACACGGGTATCTAATCCCGTTTGCTCCCCACGCTTTCGCGCCTCAGCGTCAGTACCGGTCCAGTGAGCCGCCTTCGCCACTGGTGTTCCTCCCAATATCTACGCATTTCACCGCTACACTGGGAATTCCACTCACCTCTCCCGGTCTCAAGCAAAGCAGTTTGGACGGCAGTTCCTCGGTTAAGCCGAGGGATTTCACCATCCACTTGCCAAGCCGCCTACGCGCCCTTTACGCCCAATAATTCCGAATAACGCTTGCCCCCCCTGTTTTACCCGGCCGCTGGCCCAGA
+
CCCCCGGGGGGGGGGGGGGGGGGGGGGGGGGFGGGGGGGGGGGGGGGGGGGGGGGGGGGGGGGGGGGGGGGGGGGGGGGGGGGGGGGGGGGGGGGGGGGGGGGGGGGGGGGGGGGGEGEGGGGGGGGGGGGCFDFGGGGGGGGGGFGGGGDFEGGGGGGCBFDGFG?CFFGGFGGG,@EGGDGFDCCCGGDEE5DFFG5=E4CEGGGGFGGGGGGGG7A9CG+=FFFBEGE5<;:)7CEGGE*:CGGFG5C)787DF(9C50663*/757DF.7*2:3<+.()4243>0)(2)1(C).(((
@M03506:14:000000000-AKVR1:1:1101:8625:7132 2:N:0:51
CACTTCTGGACTACCGGGGTATCTAATCCCGTTTGCTCCCCACGCTTTCGCGCATCAGCGTCAGAACCGGTCCAGCGAGCCGCCTTCGCCACCGGTGTTCCTCCCGATATCTGCGCATTTCACCGCTACACCGGGAATTCCGTTCTCCCCTGCCTGCCTCCAGCCAGCCCGTATCCACTGCACGCCCGGGGTCAAGCCCCAGGATTTCACACCAGACGCGACAGGCCGCCTACGAGCCCTCTACGCCCAACCATTCCGGACCACGCTTGCGCCTATCCCATATCCGAGCCTCCTGGCCCGG
+
CCCCCGGGGFFGGGFEEGGGGGGGGGGGGGGGGGGGGGGGGGGGGGGGGDGGGGGGGGGGGGGGGGGF7FFCFCDGGGEGGGGGGGGGGGGGGGGGEECGGGGGGGGGGGGFGGCGGGGGGGGGGGGGGGGF@ECCEGGFGFFGFGGGFEGG:CGGGFCFGGCFGGGG8CEF*<FGGG7,>0<BEGGGG7CE*C9++=*:555800+3AGC*:>=85<BEDG55<C755<>=55)91));*67D75C):**))***0()*0)7D*8;)87CBD/*+2()+.().6((0(.(,0()28)1((
@M03506:14:000000000-AKVR1:1:1101:6230:7141 2:N:0:51
CACTTCTGGACTACCGGTGTTTCTAATCCCGTTTGCTCCCCTAGCTTTCGCGCCTCAGCGTCAAGAATGGGCCAGGTAGCCGCCTCCGCCACTGGTGTTCCTCCCGATATCTACGCATTTCACCACTACACCGGGAATTCCTCTACCCTCTCCCACCTTCAAGCCGACCAGTTTCCGATCCAATTTCCCCGTTAACCCGGCAGATTTCACATCGGACTTGACTAGCCGCCTGCGCGCCCTTTACGCCCAGTAATCCCTGAACTCCCCCTCCCCCCACGTACCGCCCCGGCTTACTGCCCCC
+
CCCC<AACFAF9F@<FD@FGC8FFFFG@FG;CCEFFGGGFF<@@ACFGGGGGE+BFE<FDGCCCE9FE9C6@<,,,CCCE<@EG:,C:,BCFG8EFGGGG,FFGD++@CCCF9F9>FFEGC,FGFCFD@EF8:::+@D8;A,63@,,,68,@@,,>+,33,,,@+3@+;*>@,E,;**1**5=D9,>,,,44>*=1>?85*)**0<CF9@F:CD**://+*2++0*5)*<755>390))*27*2*AC3**384*2*2)**))*2*11)*.*)))*2:(.*(((,,,-)(04()))2*),1(
@M03506:14:000000000-AKVR1:1:1101:21296:7153 2:N:0:51
CACTTCTGGACTACCCGGGTATCTAATCCCGTTTGCTCCCCTCGCCTTCGTGCCTCAGCGTCAGGAACTGTCCAGAGACCCGCCTTCGCCACTGGTCTTCCTTACGATATCTACGCATCTCATCGCTACACCGTAAATTCCAGGCTCCTCCCCAGTCCTCAACCACGGCCGTATCGAACGCAGTTTCGGAGTTTAGCTGCGAGATTTCACACCCGACTTACCGCGCCGCCTCCGCCCCCCTTACGCCCAAGTAAACCCAACAACGCTTGATACCCCTGACTTACCGCCGCTGCTGTCACCC
+
ACCCCGGFG<CFFGCC@@FC@AE<ECFFEE6CE@@9,6E68C,6+@C:6,EDFC,C<<F@@FBC@FDFFC@F<F@C@@EGGGGG@@F7,FBF8A<FEEGFGG,C=A,+++<?EF@F:F+5EFGGGG@:CD@FG,=++7C;,C,,+6DEGG,6B,==BD3D9F,==8+3:+@3+@F*:>,@**@1<5,4;>*>,2;,,1,4//*8*,==:C76=3**2))++***//5)197*9)0/3<)88*0935=7***1***2*(1:BFF45::<*)*//7+;*8)+).6<3,-),)(-73)*/*.51
@M03506:14:000000000-AKVR1:1:1101:7028:7167 2:N:0:51
CACTTCTGGACTACCGGGGTTTCTAATCCTGTTCGCTCCCCACGCTTTCGCTCCTCAGCGTCAGTAATGGCCCAGAGACCCGCCTTCGCCACCGGTGTTCCTCCTGATATCTGCGCATTCCACCGCTACACCAGGAATTCCAGTCCCCCCTGCCACACTCCAGCCAGCCCGTACCGGAAGCCAACCCGCCGTTAAGCCGCGGGCCTTCCCTCCCGACGCGACCAGCCGCCTCCGAGCCCCTTCCGCCCAATAAATCCCGACAACGCCACCCCCCTCCGTACTCCCGCCGCTGCTGGCCCGC
+
CCCCCGGGGGGDDGGGGGGGGGGGGGGGGGGGGFGGEGGFGFGGGGGGGGGFGGEFGGGGGGGGGGCGGAFFG7F6E,EFGFFGFCGCGC7FGGGFGGGGGFGGGGFGGGGGGGEFEECFGGGGGGG@E=FGGGG<FGGGG9>CF,DCEEGEFGGG,8,@CC@@FCBFGG*58?EDG558,=0:EGGGGGCCGE59?+=5=C:5*:+<6C:4C<5=CC3*/C)2*>F:ED3*9))77C<8/:*95CE<*2*6/*209)9*.))*):*)*0/73D888(0*,82(.-,)(81()),*0)42-
@M03506:14:000000000-AKVR1:1:1101:6005:7168 2:N:0:51
CACTTCTGGACTACACGGGTATCTAACCCCGTTTGCTCCCCTGGCTTTCGCTCATCAGTGTCAGTGTTGGTCCAGGACGCCGCCTTCGCCACCGGTGTTCCTCCAGATATCTACGCATTTCACCACTACACCCGGAATTCCACGCCCCTCTCTCGCACCCAAGAAGGCCAGTCTGGCATACCGCTGCCCGGTTAAGCCGAGCCATTTCATACACCACTTTACCCCCCGCCTGCACACCCTTTACGCCCAGTCAATCCGGATAACGCGCCCCACCTACCTTTTACCGCGGCTGCTGGCCCGG
+
CCCCCGGGGGGGGGGGGGGGGFGGGGGGGGGGGGGGDGGFFGGGG?FGGGGEGGGGGGFGGGGGGGGGGGGGGGGGGGGGGGGGGGFGGEGGGDEFGGGGGFGGGGGGGGGGGGFGGGGFFFGGGGCFGGGGFEDGGGFGFGGGGFG>8EFGDGEGDGGCCCCCGCBFGF:>E@C8CGFCCCCEE5C5D7@EEG99C88CEDEFDF:??C++CFF5CC++;1:CGG3.>C<5*)772C:;C+:C<=GDC>F*8*:DGF3/)7*7***)*077<C:@+(1+.)67A19)2)((.2)*5)3((
@M03506:14:000000000-AKVR1:1:1101:12502:7197 2:N:0:51
CACTTCTGGACTACAGGGGTATCTAATCCCGTTTGCTCCCCTAGCTTTCGCTCCTCAGTGTCAGGTTAGCCCCAGATGATCGCCTTCGCCACTGGTGTTCCTCCCGATATCTACGCATTTCACCGCTACACCGGGAATTCCATCATCCTCTGACTCCCTCAAGATCGACAGTTTCCACACGGATTCCCGAGTTGAGCCCGGGGCTTTGCTTGCGGACTTGTCGATCCACCTACGAGCGCTTTACGCCCAATCATCCCGGACAACCCTTGCCCCCTACGTCTTACCGAGGCTGCTGGCACCT
+
CCCCCGGGGGGGGGGGGGGEGGGGGGGGGGGGGGGGCGGGGGGGGGGGGGGGGGGGGGGGGGGGGGGGGGGGGGGFGGGGGGGGGGGGGGGGGGGF@BFGGGGGGGGGGGGGGGGGGGGGGGGGGGGFGFGGGGGGGGGFGFGGGGGGFGGGGGCFGG,DCFFFDGFEG>ED=DFGGGGGGGGGGGGGG>7FGG9@FFFGGCCE*CE,9:8D5)C3>DF7CFG**0=AGG5+9B3*()./:F*:**27*10))**21(9:5)./*2*009F4))/1;?.5.3<AB((),74(05)77).((
@M03506:14:000000000-AKVR1:1:1101:16899:7228 2:N:0:51
CACTTCTGGCCTACCGGGGTTTCTAATCCCGTTTGCTCCCCTGGCCTTCGTGCCTCAGCGTCAGGAACTGTCCAGAGACCCGCCTTCGCCACTGGTCTTCCTTACGATATCTACGCATTTCACCGCTACACCGTAAATTCCAGTCTCCTCTCCAGTCCTCAAGCACGGCAGTATCGAATGCAGTTTCGGAGCTAAGCTACAAGATTTCACACCCGACTTACCTCGCCGCCCACTACCCCTTTACGCCCAATGAATCCGACCAAAGCTTCAGCCCTCTGTGTTACCGCTGCAGCTGGCACAG
+
CCCCCGGGG-EFFGGGGGGGGEFGCFGGGGDGGGGGCC@6:FGGGGGGGGGFGFCECFGEGGGG8FDGGCFEGGGCFCCFFGGGGGGGGGGGCGFGGGFGFFGGGG7F+CEF9FE7++@EEADFCFFDGGFEGGFBF?EGFC,@EFGFFG;@=9DFCAECF8@D,8>EG6C<A,@++7<,5,,7@@FEE*>*35,:D,,2>;24,,,5=:DGED*8?DB,0;+=8)0)//)2C))*/1)*2+:>CEC.*1*6**2?>0CC)))*20+/+1:*)***;0*+..)6<1>)-5(,/3,7352((
@M03506:14:000000000-AKVR1:1:1101:11696:7237 2:N:0:51
CACTTCTGGACTACTGGGGTTTCTAATCCTGTTTGATACCCACGCTTTCGTGCCTCAGCGTCAGGAACTGTCCAGAGACCCGCCTTCGCCACTGGTCTTCCTTACGATATCTACGCATTTCACCGCTACACCGTAAATTCCAGTCTCCTCTCCAGTCCTCAAGCACGGCAGTATCGAGTGCAGTTTCGGATTTAAGCCCCGAGTTTTCACACCCGACTTACCGCGCCGCCTCCGCACCCTTTCCGCCCAATGAACCCGAACAACGCTTGAGACCTCCTCTTTACCGCGGTCGCTGCCACAA
+
CCCCCGGGGGGGGGGGGFGECFGGGGGGCEAFFGGGGGGGGGGGGGGGGGGFGGGGGGGGFECCGGGGGGFGFC8FFGF@EGGGGEFGGGGGGGFGGFGGGFGEGFGGGFGGGGGGDGEFG9EEFGG7@@F?CEGDG9FFGF>EDFGGG@,6DF?FGFD9,2@9=EED6++@,3@8?+@8C;7EGA3;C:*@FGF,,,5987?1>,=:@EGG:D8*)8:,;0/5>3.=*2:**);79D>CFF*07=E>C**0*/*1*4/*):)*)*15*)*067+3*(.+-6)).2(),)((0333>64(.
@M03506:14:000000000-AKVR1:1:1101:6236:7238 2:N:0:51
CACTTCTGGACTACCGGGGTTTCTAATCCTGTTTGCTCCCCACGCTGTCGCGCATCAGTGTCAGAAACTGCCCAGCAGACCGCCTTCGCCACCGGTCTTCCTCCGGATCTCTACGCATTCCACCGCTACACCCGGAATTCCGTCTGCCTCTACAGCCCTCGAGTTTGACAGTCGGCACGGCCGATCCGGGGTTGAGCCCCGGACTTTCACCACACCCTTATCAAACCACCTACGCGCCCTTTCCGCCCAGGTCTTCCGGACAACGCTCCCACCCCCCGCATTACCGCGGCTTCTGGCACGG
+
CCCCCGGGGGGGGGGGGGGGGGGGGGGGGGGGGGGGGGGGGGGGGGGGGGGGGGGGGGGFGGGGGGGGGGGGGGGGGGFGFGGGEGGGGGGGGGEGGGGGGGGGGGGGGGGGGGGGGGGGGGGGGGGEGGGGGGGGCGFGGGGGGGGGGGCFFGGGGD6DEGGGDDACGGGFFGGGGGGCGE5C?CECECGEE88+@FGC8C5C=9EF?7C6:*;EDFF60?*<*9@5>C>7F>5)-98C*<*:5CEF*1*))*2::()2).5F)2*)*)*08CG=E()2-2))6(-),.(()))29)5((
@M03506:14:000000000-AKVR1:1:1101:21980:7240 2:N:0:51
CACTTCTGGACTACCCGGGTTTCTAATCCCGTTTGCTCCCCTGACCTTCGTGCCTCAGCGTCAGGAACTGTCCAGAGACCCGCCTTCGCCACTGGTCTTCCTTACGATATCTACGCATTTCACCGCTACACCGTAAACTCCAGTCTCCTCTCCAGTCCTCAAGCACGGCAGTATCGAATGTAGTTTCGGAGTTACGCTCCAAAATTTCACACCCGAGTTCCCGCTCCGCCTACTCACCCTTTCCGCACAATGAATCCTAACAACCATTCATACCTCTGAACTATCGCGGCTTCTCGCCCTC
+
CCCCCGGGGGFFGFGGGG7@FGGGGGGGCCFEFGEGGGFGGGCEACGCGGGG>@FEFFGGGG>FFGGGGFGGGFCFFCFGGGGGGEDGGGEEFGG<FFFEGFFAAFFFGGFGCGFGCFC<F,9F7FGCEDAE7FF=?FEGGG?@@AE9EGGGF9,768>DCDCF,DE>C+@DEDF3C896,3,@DFCEDD*@BE,*5;CE6@,,5===<9C94C8*)*0,+;*=)9:)*:>>*/;F@*)/:?1+2**)*2+/**2*2)*3)0****+*+/****++3)*+(.)))-()()(()6)*.)-((
@M03506:14:000000000-AKVR1:1:1101:14160:7256 2:N:0:51
CCTTCTGGACTACTGGGGTATCTAATCCCGTTTGCTCCCCTGGCTTTCGCTCCTCAGCGTCAGTGTCGGTCCAGGATGCCGCCTTCGCCACCGGTGTTCCTCCAGATATCTACGCATTTCACCGCTACACCTGGAATTCCGCATCCCTCTCCCGAACTCTAGCCATCCAGTATCGGACGCAGTTCCCCGGTTAAGCCGAGGGATTTCACGTCCGACTTAGTTGGCCGCCTACGAGCCCTTTACGCCCAGGACTTCCGAACACCGCTCGCCCCCCCCGCATTACCGCGGCTGCTGGCACGGG
+
CCCCCGGGGGGGGFGGGGGGGGGGGGGGGGGGFGGGGGGGGGGGGGGGGGGGGGGGGGGGGGGGGFGGGGGGGGFFGGGGGGDEGGGGGGGGGGEGGGGG9FGGGGGGGGGDFGGGGGGGFGGGGGGFGGGFFAFG<FFFGGGGCG8DFEFFGGCEEGEFDDGG=E>D6CA>DCE:CEEG>5AEFGCFC7BE8;<EFG:*:556<<FGFCGFG)*315+<FC;6C6:@**86/07DBD?6EC71>C?5**;))/:>5(**)059)/*5*017>9EC*()*,).912230)-(),.9)941(
@M03506:14:000000000-AKVR1:1:1101:11394:7267 2:N:0:51
CACTTCTGGACTACCGGGGTATCTAATCCTGTTTGCTCCCCTAGCTTTCGCGCCTCAGCGTCAGTTGTGGTCCAGTGCGCCGCTTTCGCCACAGGTGTTCCTCCTGATATCTACGCATTTCACCGCTACACCAGGAATTCCACGCACCTCTCCCACACTCCAGCACGGCAGTTTCGCCTGCAAGCTCCCAGTTGAGCCAGGAGATTTCACAGGTGACATACCGCGCCGCCTACGCGCCCTTTACGCCCAATATTTCCGAACAACTCCCGCCCCCCCTGTATTCCCGCGGCTGCTGGCCCAC
+
CCCCCGGGGGFGGGGGGGGGGGGGGGGGGGGGGGGGCGGGGGGGGGGGGGGGGGGGGGGGGGGGGGGGGGGGGGGGGGGGGGGDFGGGGG:FEGGGGGGGGGGGGGGGGGGGGGFGGGGGGGGGGGGGGFGFCGG<EFFGGGFGGGGGDFD?F88DEGGGFFFGGGGGGGGFCCFEECGCFFGGGGGGGGGG9D?EF;<E59*=,=B,,BGG50:CD77+2*>ECGFFGGB5FFF)1D<=*<*79=EEC/*/**0:D075)))1*<+0*))).)*2*-<7)6-6)(4),7(,)4)95)(-(
@M03506:14:000000000-AKVR1:1:1101:23180:7270 2:N:0:51
CACTTCTGGACTACCGGGGTTTCTAATCCCGTTCGCTCCCCTAGCTTTCGCACCTCAGCGTCAGTCACCAGCCAGGACACTGCCTTCGCCTTCGGTGTTCCTCCGGATCTCTACGCATTTCACCACTCCACCCGGAATTCCGTATCCCTCTCTGGCCCTCAAGTGCCGCCGTCTTTCGCATCCTCGGAGAGTTCAGCCCTCCGCTGTCACGCGAAACGCGCCGCCCCGCCTGCGTGCCCTTTACGCCCAGTACCTCCGGACCAGCCTCCCCCCCTTCGTTCTACCCCGGCTGCCGCCACTG
+
CCCCCGGGGGGGGGGGGGGGFGFGFGGGGGGGGGGGEGGGGGGGGGGGFFGGGG8EGFGGGGGGGGDFGGGGGGGGGGGGGGGGGGGGGGGGGGGEEFGGGFFFGGCFGEEGGGGGGDGGGGGGGGCFGGGGGGGFDGFGGGGFGG,DGGDFBC?FGDG888EGFGEGGGEGEGFGGCDCEGEEGEG*C11,?,6;F6EGFD5?EE=CG>*;*9/*98B*)/9C)).)29;CCB5C1D@6CCFFDEG@*;0/***271C*.))****)*.155>**220*(--4)(,)43(()(().)4()
@M03506:14:000000000-AKVR1:1:1101:9543:7279 2:N:0:51
CACTTCTGGACTACCGGGGTTTCTAATCCCGTTTGCTCCCCACGCTTTCGCACCTCAGCGTCAATACGTGTCCAGTGAGTCGCCTTCGCCACTGGTGTTCTTCCGAATATCTACGAATTTCACCTCTACACTCGGAATTCCACTCACCTCTCCACGATTCTAGCGATGCAGTCTTAAAGGCAATTCCAGGGTTAAGCCCTGGGCTTTCACCTCTAACTTACAAAGCCGCCTACGTCCGCTTTACGCCCAATACATCCGAATAACGCTTGCCCCCCCTTTCTTACCCCGCCTCCTTGCCCAC
+
CCCCCGGGGGGGGGGCGGGFGGGGGGGGGGGGGGGGCFGGGGGFGGGGGGGGGGEFGGGGGGGGGEGGGGGGGGCFFGGGGGGGGGGGGGGGFGGGGGGGGGGGFF>FGGGGGFG@FGGGGFGGGGGGGGGEGFGDGGGGGGFGGGGGGGGFEFFGEGFGAFGGGGGGG89=:FFFGCCFGFGGGF77DC7DDFGGDGFGGGGGG,9?CCD759,5?DF,+CF,;6A?CDFDGEF*,1::*:;D*75;**0<?*2:>?GEB)*0*1*0*8*0>G*:8(0+-2:<7(()(.((0,.*/),4(
@M03506:14:000000000-AKVR1:1:1101:8815:7291 2:N:0:51
CACTTCTGGACTACCGGGGTATCTAATCCTGTTTGCTCCCCACGCTTTCGCACCTCAGCGTCAGTACCGGGCCAGTGAGCCGCCTTCGCCACTGGTGTTCTTGCGAATATCTACGAATTTCACCTCTACACTCGCAGTTCCACCCACCTCTCCCGGACTCAAGCCTCTCAGTATCAAAGGCAGTTCTGGAGGTGAGCTCCAGGATTTCCCCCCTGACTTAAAAAGCCGCCTACGTGCGCCTTACGCCCAGTGAGTCCGAGCAACGCCAGCCCCCTCCGTATGCCCGCGTCCGCTGGACCGG
+
CCCCCGGGGGFGDGGGGGGGGGGGGGFGGG<FGGGGGGDGGGGGGGEFEGGGGGEGCGGDGGGGGGGGGGCCFGGGGFGGGDGGGGGGGGGGGGGFGGEGGGGGGGG7+EFFGGGGC8FGFGGGEFGGGGA7=CBF7@FDFA,,=+@B3>B@,@ED>8+@DCBDEGG88CGFG:E9C,:6EDEFF?;,>BC*>CF8DFGGGFGCF,9=,22/15CCFGFG777+7C4)*7557:F48C)**:*9CCC@CFFF4*22*2>5>EFGG5:553/8.)2*14)*4(-).49)(8,,<<9)0)44(
@M03506:14:000000000-AKVR1:1:1101:9469:7310 2:N:0:51
CACTTCTGGACTACCGGGGTTTCTAATCCCGTTTGCTCCCCCGACCTTCGTGCCTCAGCGTCAGGAACTGTCCAGAGACCCGCCTTCGCCACTGGTCTTCCTTACGATATCTACGCATTTCACCGCTACACCGTAAATTCCAGTCTCCTCTCCAGTCCTCAAGCACGGCAGTATCGAATGCAGCTTCGGAGTTAAGCTCCGAAATTTCCCACCCGACTTACGGCTCCACCTACGCCCCCTTACCGCCCAATGAACCCCACCACCGCTCGAGACCTCTGTATAACCTCGGCTGCTTGCCCAC
+
CCCCCFFGGGGGGGGGGGDGGGGGGEGGDF@FFGEGEFGGEC+CCFGGGGGGGGCFGGGGGGEFGGGGGGGGGGGCFFGGG7EGDGGGGGGGGGGGFFEFGFGCFFCBECGGGGGGGGDGGGGGGGG7FDGG>DB>3<FEFCDDFD3>@D;83,@DF?=E9,@?,=C>CG>:;<C:C,43EA,@D>D75>1>:,?2,,:7C)/4A79=,;8452=*8C)+2/25)/=6:4)0;8))4C35*+*2/*/0***09@**1(1/75)7)::)/)*).7<+2)995))),)(.()-(.))*00))(
@M03506:14:000000000-AKVR1:1:1101:17368:7316 2:N:0:51
CACTTCTGGCCTACCGGGGTATCTAATCCCGTTTGCTCCCCTGGCCTTCGTGCCTCAGCGTCAGGAACTGTCCAGAGACCCGCCTTCGCCACTGGTCTTCCTTACGATATCTACGCATTTCACCGCTACACCCGTAATTCCACTCGCCTCTCTCACACTCTAGCACAGCAGTTTCGTTAGCAGCCTCTGGGTTAAGCCCAGAGATTTCACTATCGACTAGCTACACCGCCCCCGGACCCTTTACGCCCAGGAATTCCGAGCAACGCTGGCCCCCTCCGGATTACCCCGCCGGCTGGCACGG
+
CCCCCGGGG9FFFGGGGGGGCFGGGGGGGGGGGGGGGGGGGGGGGGGGGFGGGGGGGGGGGGGGGGFGGGGGGGGGGCGGGGGGGGGGGGGGGGGGGGGGGGGGGGGGDCGGGGGGGGGGFFGGGGGGGGGGGGGGCFGGGFGGGGGGCGEGFGFFDGFGFFGG,EBDCC6F7;FC?G9>FF<FF,D,@E7FEFFFGGG589E6DGFD,=+:9B8ADC),2=+,?D;)><5*5>55>D3**<*:7EGD***))097>(**.05778=3*0/:>G=*;3)2(-,2.,2<,.((77(1.)5:(
@M03506:14:000000000-AKVR1:1:1101:23778:7318 2:N:0:51
CACTTCTGGACTACTCGGGTTTCTAATCCCGTTTGCTCCCCTAGCATTCGCTCCTCAGTGTCAGAACAACCCCAGATGATCGCCTTCGCCACTGGTGTTCCTCCCGATATCTACGCATTTCACCGCTACACCGGGAATTCCATCATCCTCTGATTGCCTCAAGATCGATAGTATCCGCACGGGTTCCTGATTGGAGCCCAGGCATTTCCTCACAGACTTATCGTACCACCTACGATAGCTTTACCCCCAAAAATTCCGGACAACGTTTGCCCCCCAGTAGTCACCGCGTCGGCTGGCCACA
+
ACC<BFACEAE<EFCEGDEC;FCEEFFFGD7E,EBCFF<D:FFGF,,;CA@7CF,EEF6,<C,C@DFG6,@:FFGC,C,CE<EFGDG77C7FFFCGFGG995B,?>BCFBEEGGFDC:FEGGCFEG:FCF<FC@+=+6?,F,6@EBF99AF?9E8,>,@DF,6DF9FGGGEF8=CFEGD?BC14@EG:F,,3,3@DFEGGGG>D8E77=F>CF>C6<8B91CF,*18+<:A?*88*,*+<+2+2*08:***)0;*+3;)*8DF:)22)/9>4.9***(/36.)).(4:()-()--/)0(((
@M03506:14:000000000-AKVR1:1:1101:6921:7323 2:N:0:51
CACTTCTGGACTACCGGGGTTTCTAATCCCGTTTGCTCCCCTGGCTTTCGCGCCTCAGCGTCAATGCCGGTCCAGGATGCCGCCTTCGCCACCGGTGTTCCTCCAGATATCTACGCATTTCACCGCTACACCTGGAATTCCGCATCCCTCTCCCGGATTCAAGCCTTCCAGTGTCGGACGCAGTTCCCGGGTTGAGCCCGGGGATTTCACGTTCGACTTAGAAGGCCGCCTACGCGCCCTTTACGCCCAGTAATTCCGAACAACGCTTGCCCCCTCCGCACTACCGCGGCTCCTGGCCCAG
+
CCCCCGGGGGGGGFGGGGGGGGGGGGGGGGGFGGGGFGGGGGGGGGGGGGGGGGEEGGGGGGGGGGGGGGDGGGGGGGGGGGGGGGGGGGGGGGGGGGGGGFGGGGGGGGGGGGGGGGGGGGGGGGGGGGGGGGGG8<FGFFGDGGGGGGGGGGGGG>EFGGCFGGGGGGGGGGGGGGEEEG=CE;EFDEDEEECEGGDEGGGGGGC7+@CFFGGFGDFCF7DG4F>BGDFC5)8C6CBGG7:>CE:)*;A*9@GGGFG5:DFFGCE35>F?F3*;*(.*(-58((-)(0((05)275(4(
@M03506:14:000000000-AKVR1:1:1101:23039:7347 2:N:0:51
CACTTCTGGACTACACGGGTTTCTAATCCTGTTTGCTCCCCTAGCTTTCGCGCCTGAGCGTCAGGACAGGCCCAGAGATCCGCCTTCGCCACCGGTGTTCCTCCTGATATCTGCGCATTTCACCGCTACACCAGGAATTCCGATCTCCCCTACCTGCCTCTAGCCCGACAGTATCGAATGCAGTTCCACGGTTGAGCCGTGGGATTTCACATCCGACTTACCGGGCCGCCTGCGCGCGCTGTACGCCCAATGAATCCCGACAACGCCCGCCCCCTACGTCTTCCCGCGGCTGGCGGCACGG
+
CCCCCGGGGGGGGGGGGGGGDECFEGGGGGGGGGGGCGGGGGGGGGGGGGGGGGGGCGGGFGGGGGGG,DFFGGGGGGGGFGGGEEGFGGEGGGGGGG@FGEEFGFGGGGGGFGGGGGC9EEGGGGGGGGGGFGGF?=8ACFGGEECADEGGFE8ACGFFFGFE8D8BEGCGGGGGGFGFFGFGDAFG9E1>BEG,D7CE84?,A,0BFDG7?;E5D<:CF>CE)<B)1C55>7@<0)7C:A>:<5C3*;*9*9***)*/).)*9//8EBD58C**18)*(,)).(-)(0(()(-)0)-((
@M03506:14:000000000-AKVR1:1:1101:24769:7354 2:N:0:51
CACTTCTGGACTACCCGGGTTTCTAATCCGGATCGCTCCCCACGCTTTCGCGCCTCAGCGTCAGCAAAGCTCCAGGCAACCGCCTTCGCCACTGGTGTTCCTCCCGATATCTACGCATTCCACCACTACACCGGGAATTCCATTGCCCCCTAGCTTGCTCAAGCCACCCCGTATCCGCTGACCCCGCCCAGTCGAGCCGAGCGATTTCACAACGGACGTGCGTCGCCGCCTGCGCGCCCTTTACGCCCACTCAACACGGGCAACGCTCCACCCCTCCGGATTACCGCGGCTGCCGGCACGG
+
CCCCCGGGGGGGGGGGGGGFCFGGGGGGGGGG7CBFE8BFGGGFGGG8F77:FFE@FCEFGGGEGGFGFGCFFFFFFAGGGGEGGGGDFG:FEDG,,BFFAFFGDE@:C7FFFG7FGDGGGGGF?FF?FGG,+@@:F,=;BCDEFFFDGC74D?DE?D@EBFCGGF6,4@*5*12DCFGGEGDFG>E5:1=F+**3/=E=ECCC**=7+2**27*1>)7:3375)173CD3:9))965.:0+***287CC;))0**1()20)09)**)*/*78)/2*()*(43<A?()(.39B(,9<)(((
@M03506:14:000000000-AKVR1:1:1101:17414:7373 2:N:0:51
CACTTCTGGCCTACCGGGGTTTCTAATCCCGTTCGCTCCCCTGGCTTTCGCACATCAGCGTCAGGTGCCAGCCAGGACCCTGCCTTCGCCATTTGTGTTCCTCCGGCTCTCTACGCATTTCACCGCTCCACCCGGAATTCCAGGTCCCTCCCTGGCCCCCTAGTCACGCCCTCTGTGCGCCTCTTTGGCATTTAAGCCGCCCACCCTCCCCGCACTCCTCCTCCACCGCCTGCGCGCGCTTTACGCCCACTACCCCCCGTCAACCCCTCCCCCCCCCCCCTTACCCTCCCCCCCTCCCCGC
+
CCC@CG@CC@FGAFFEDFF@CCGGGGGGGGEGGG@F,CFFGG,6FE@@F,CFGE9F9FFGBGF,6,,CF9CFFAEFEGDECEFG@<EFGG7CE,AEF4CFG,FF:=++8,BA,E<F7@+CF,FG@E7FF8FGGG7++<CEF,6>=FGD>8+3==+DD8+@:+,=D,3@D@**5343;C5*>1C>C,;1DF,,5,5<<C*?EG8:**2:EGG):/8*;*****20*2.):C@*9.)/2)51/****2:)2**045*9<(1*00):*/*78)9081//:()2(()((.)0(7-()44*)02,(
@M03506:14:000000000-AKVR1:1:1101:10771:7388 2:N:0:51
CACTTCTGGACTACCGGGGTTTCTAATCCCGTTTGCTCCCCTAGCTTTCGCGCCTCAGCGTCAAGAATGGGCCAGGTAGCCGCCTTCGCCACTGGTGTTCCTCCCGATATCTACGCATTTCACCACTACACCGGGAATTCCGCTACCCTCTCCCACCTTCAAGCCGATCAGTTTCCGATGCAATTTCCCAGTTAAGCCGGGAGATTTCACATCGGACTTGACCAGCCGCCTGCGCGCTCTTTACGCCCAGTAATTCCGGACAACGCCCGCCACCTACGTATTACCCCGCCTGCTGGCACGG
+
CCCCCGGGGGGGGGGGGGGFGGGGGGGGGGCFGGGGGGGGGGGFGGGGGGDGGGEGGGGGGGGGGGGGGGGGGGGGGGGGGGGGGGGGGGGGGGGGGGGGGFGGGGGGGGGGGGGGDGGGGGGGGGGCFGGFFGGEGGGFFFEGGGGGFGFGGGGGGGGGFGFGGG5>EG9FFEGGGCCCECCGGFGFFGCFF@@9CGEG55E**1CFGGGGG:EEGD=7><7?CGFEGG@5DE>)3)7C@C7CGG5>CFG*9777:(9*8)<C)/*08>5@DC*+<:)+6.449(->(0(4:3:*))5:(
@M03506:14:000000000-AKVR1:1:1101:8503:7422 2:N:0:51
CACTTCTGGACTACCGGGGTTTCTAATCCTGTTTGCTCCCCTAGCTTTCGCGCCTCAGCGTCAGTTGTGGTCCAGTGCGCCGCTTTCGCCACAGGTGTTCCTCCTGATATCTACGCATTTCACCGCTACACCAGGAATTCCACGCACCTCTCCCACACTCCAGCACGGCAGTTTCGCCTGCAAGCTCCCAGTTGAGCCAGGAGATTTCCCAGGTGACATACCGCCCCGCCTACGCGCCCTTTGCGCCCAACACTTCCGAACACCGCTCGCACCCCCTGTATTACCGCGCCTCCTGGCACCC
+
CCCCCGGGGGGGGGGGGGGEGGGGGGGGGGGGGGGGGGGGGGGGGGGGGGGGGGGGGGGGGGGGGGGGGGGGGGGGGGGGGGGGGGGGGGGGGGGGGGGGGEFGGFGGGFGGGGGGGGGGGAFEEGECFGGGGGGCGGGGGGGGGCGGGGGGGGGGDG?F8<@F6FGGGGEF9EFGGGGFGG,>D?EGG7FDD7;EACEFG4:C?C71,9C6CCG7<760>7**)/::CD>=<BE34D@5C7*2):E@58*.)1*2:6*/0>)*/1*8*8)<>D=E5(09<).:9<>>0),(0(2*.))(-
@M03506:14:000000000-AKVR1:1:1101:22475:7464 2:N:0:51
CACTTCTGGACTACCAGGGTATCTAATCCCGTTTGCTCCCCTGGCCTTCGTGCCTCAGCGTCAGGAACTGTCCAGAGACCCGCCTTCGCCACTGGTCTTCCTTACGATATCTACGCATTTCACTGCTACACCGTAAATTCCAGTCTCCTCTCCAGTCCTCAAGCACGGCAGTATCGAATGCAGTTTCGGAGTTAAGCTCCGAAATTTCACCCCCGACTTACCGCGCCACCTACGCACCCTTTACCCCCAATGAAACCGAACAACGCTTGCGAACCCTGTATGACCGCGTCTGTTGCACCAA
+
CCCCCGGGGGGGGGGGGGGGGGGGGGGGFGGFGGGGGGGGGGGGGGGGGGGGGGC<CFGGGGGGGGGFGGGGGGGGFGGGGGGFGGGFGGGGGGFGGG9BFFGG8A?DGGGGFGGGGCFGGFFEFGF=FFGGGGGGGGGCCCFDEFCFFGFDFFFA9DFCAFGF,88BEGCFG8;@@EFFGGG@FFG76@C@:EEGF@DCGGDG>CAF,2*3*9C>>)8C7**:7<BE**=7C))8:<BF8+;D*3=>G*:?@F*02():<:4*)**)2)1))1***.794.)),(4<()(-0).***.((
@M03506:14:000000000-AKVR1:1:1101:12843:7484 2:N:0:51
CACTTCTGGACTACCCGGGTTTCTAATCCTGTTTGCTCCCCTAGCTTTCGTTCTTCAGCGTCAGCAGTGGTCCAGCTCGCCGCTTTCGCCACGGGTGTTCCTGCAGATATCTACGCATTTCACCGCTACACCTGCAATTCCACGAGCCTCTCCCACACTCACGCACGGCAGTTTTGGAAGCCGTCTCTGGGTGGAGCCCAGAGATTTCACTCCGCACTTGCCCCCACGCCCACGACCCCTTTACCCACAGTAATTCCGACAAACCCCGGCCGCCCACCTCCTACCTCCGTCCCTGGCCCGG
+
CCCCCGFFGGFFFGEDEEG:CCGGCGGGGGGGGGGGGGGFCF,@FE<EFGFFAF<EEDFE,B7F,CFFCF,,CFEG8ECGDGGGGFGGGD@F=C+CFFEGGGGFG<E<FD,B<F77:FDFEDGGGF@=FFGFFFGGECC;F=E@CEEC8F,@FGGG>>8=B,>,8>EB+:B@E7E8>>7D>DE*8><CE7,4**=,4*=,=;@,=,4@F:++***3:D;++*2*)1:AEG)**)))-1<C*0*:*3+0/1+/*1***(*2)))/***)*))).)*/2()/.4)).)).-)((.-47))(,-
@M03506:14:000000000-AKVR1:1:1101:4114:7496 2:N:0:51
CACTTCTGGACTACCGGGGTTTCTAATCCCGTTTGCTCCCCTGGCTTTCGCGCCTCAGCGTCGATGCCGGTCCAGGATGCCGCCTTCGCCACCGGTGTTCCTCCAGATATCTACGCATTTCACCGCTACACCTGGAATTCCGCATCCCTCTCCCGGATTCAAGCCTTCCAGTATCGGACGCAGTTCCCGGGTTGAGCCCGGGGATTTCACCTTCGACTTAGAAGGCCGCCTACGCGCCCTTTCCGCCCAGTTATTCCGAACACAGCTTCCCCCCCCCGCTCTACCGCCGCTGCTGGCACCG
+
CCCCCGGGGGGGGGGGGGDGGGGGGGGGGGGGGGGGCFFGFGGGGGGGGGGGGGGGGGGGGGGGEFEGGGGGGFFGGGGGFGGGGGGGGGDGGGGGGGGGGGGGGGGFGGGFCFFGDGGGGGGGGGGGCCGGFGGGGGCDGGGGGGFGGGFFFFEGG>8<3EFGFFCGGCEGGFG8=5C>ECGG7CEG8BEBCGGDFFGGGGG8EG+:<7**<CF837:FF*7+C4>DEG):<)011DB*A6***2;5**0**10:D?**.))1**29+79@><***3)*(-44900)(0(()))*<443(
@M03506:14:000000000-AKVR1:1:1101:19266:7507 2:N:0:51
CACTTCTGGACTACCGGGGTTTCTAATCCCGTTTGCTCCCCTGGCTTTCGCGCCTCAGCGTCAATGCCGGTCCAGGATGCCGCCTTCGCCACCGGTGTTCCTCCAGATATCTACGCATTTCACCGCTACACCTGGAATTCCGCATCCCTCTCCCGGATTCAAGCCTTCCAGTATCGGACGCAGTTCCCGGGTTGAGCCCGGGGATTTCACGTTCGCCTTAGAAGGCCGCCTACGCGCCCTTTACGCCCAGTAATTCCGAACAACGCTTTCCCCCTCCGTATTACCGCGGCTGCTGGCACAG
+
CCCCCGGGGGGGGGGGGGGGGGGGGGGGGGEGGGGGGGGGGGFGGGGGGGGGGGGGGGGGGGGCGGGGGGGGGGGGGGGGGGGGGGGGGGGGGGGGGGGGGFEGGGGGEGGFGGGGGGGGGFGGGGGGGGGGFAFCFGGGGGGGGDCGGGGGGGGGGGGFCGGGGFGGGCCFGGGB>8CEEEEEFFGGGGGBEC6?8CGGG<E586EE<740=F5***89C*:+945B5375*7))-<B5@F*:5:80*;<6*977>?5*)..1/**7*0*7:D*;*47*(,.6)((0(.,()))*8571(
@M03506:14:000000000-AKVR1:1:1101:9701:7512 2:N:0:51
CACTTCTGGACTACCGGGGTTTCTAATCCCGTTTGCTCCCCTGGCCTTCGTGCCTCAGCGTCAGGAACTGTCCAGAGACCCGCCTTCGCCACTGGTCTTCCTTACGATATCTACGCATTTCACCGCTACACCGTAAATTCCAGTCTCCTCTCCAGTCCTCAAGCACGGCAGTATCGAATGCAGTTTCGGAGTTAAGCTCCGAGATTTCACACCCGACTTACCGCGCCGCCTACGCACCCTTTACGCCCAATGAATCCGAACAACGCTTCAGACCTCTGTATTCCCGCGGCTGCTGGCACCC
+
CCCCCGGGGGGGGGGGGGGGGGGGGGFGGGGGGGGGGGFGGGGFGGGGGGGGGGFGGGGGGGGGGGGGGGGGGGGGGGGGGFGGGGGGGGFGGGGGGGGGGGGGGGGGGGGGGFGGGDFGGGGGGGGGGGGGGGGEGGGGG9EFFEFGGG,=BFCGGGGGFGCF8=ECEGCFFFGGG,7DA;CGGGGGGGDEGF9DGGFGGDEEGDFE78>CGCCC48?FGG3CD3BDGGECGFEC6CD=8?CGDEGE588)7=*:735*7>;C)**0*/:*9C++0.8+-))),(,)2)(438)*.).((
@M03506:14:000000000-AKVR1:1:1101:16488:7524 2:N:0:51
CACTTCTGGCCTACTCGGGTTTCTAATCCTGTTTGATCCCCACGCTGTCGCGCCTGAGCGTCAGAAACGGGCCAGTGAGCCGCCTTCGTCACCGGTGTTCTTCCCAATATCCACGAATTTCACCTCTACACTGGGAATTCCACTCACCTCTCCCGTACTCGAGCCTGACAGTTTCAAAGGCAATTCCGGCGTTGAGCTCCGGGCTTTCACCCCTGCCTTGCAAGCCCGCCCGCCCGCGCTTTACGCCCAGCAAGTCCGAACAACGCTAGCCCCCTTCGTATTACCTCCGCTGCTGGCTCCG
+
CCCCCGGGG9FFGGGGGGGEFGGGGGGGGGGGGGGGGGGGGGGGGGGGGGGGGGGGGGGGGGGGGGFFGGGGG@GFGEFGGGGGGGGGGG?GGCDGGGGGGGGGG9FFG?<<<A7@:FFFGGGG,,C=EFGGFFFD8?FGFCFD?FFF>8EE38=D6E8DEGGEGGCFFF>83@D;E,,,3,4DECFG>*4B>C5,:=,=8)4**,4=+:;CEGC5<FA=*;C:*/)5CD)/7))),))*;*027CG:***00)*0*4)7>3?<CE*)/69<BC**;(0*3322624)40,(7))087),(
@M03506:14:000000000-AKVR1:1:1101:25291:7525 2:N:0:51
CACTTCTGGACTACCCGGGTTTCTAATCCTGTTTGCTCCCCACGCTTTCGCACCTCAGCGTCAGTACCGGACCAGTGAGCCGCCTTCGCCACTGGTGTTCTTCCTAATATCTACGAATTTCACCTCTACACTAGGAATTCCACTCACCTCTTCCGGACTCGAGATTTGCAGTATCAAAGCCAGTTCCGAGGTTGAGCCCCGGGCTTTCACCCCTGACTCACAAATCCCACTACGTGCCCTTTACGCCTAGTAATTCCGCGCAACCCTACCCCCCGTTCGATCACCGCGTATGCGTGCACCC
+
CCCCCGGGGGGGGGDCFFEGEFGGGGFGGGCFFFFGGFG<CFGEGGGGGC@FGGFG8CCEFFEEFFFGGGCEGCEEAA<FGGEG?FFCGGGGFCC5?,BE<,??FFFEFCFE9?D:=E+5FCFGCEE:FFGCFC8=DF,7FFGGGGG?9DG,,7+6C>C8=8=,3@EA::9,,77;<9E,,,5:@F:>>>443,33D7***/**/40,=C>6/*4,0;87**0*00;)+2=<F3.8;*)<*+:C**=)**3**/202(**7>37***.*)155D*1*()*.((.((35(),(/((*7<2((
@M03506:14:000000000-AKVR1:1:1101:6204:7531 2:N:0:51
CACTTCTGGACTACAGGGGTTTCTAATCCCGTTCGCTCCCCTAGCTTTCGCACCTGAGCGTCAGGTACCAGCCAGGACACTGCCTTCGCCTTTGGTGTTCTTCCGGATATCTACGCATTTCACCACTCCACCCGGAGTTCCGTGTCCCTCTCTGGCCCTCAAGTGCTGCCGTCTTCGAGGCGCTCTCCCGGTTGCGCCGGGAGCTGTAACCCCAAACGCGCAGCCCCGCCTGCCTGCGCTTTCCGCCCATGCACCCCGGCCAACCCCCGCCCCCTCCCTCTCACCGCGGCTGCTGGCCCGC
+
CCCCCGGGGGGGGGGGGGGGGGGGGGGGGGGGGGGGGGGGGGDGGGGGGGGDGGGGGFFGGGDGGGGGGGGGGGGGGGGGGGGGGGGGGF:CGGGGGGGGGGGGGDGEGGGGGGGGGGGGGGGGGGFGGGGGGGGGEGGFGGGGGGGGGGGGCA8FFGCFGGGEFFG,EDEGGG6EFEF6C59CCCG?FGCGGG,?G58=E):CE6EFCDFGG<C=FD5CD))2*>E@GC)**)1:6))**:*:9CEE***)19**)(125))9*//0*8C:BG*A>(.*.(.624;>(7(4>??4@4(((
@M03506:14:000000000-AKVR1:1:1101:5149:7563 2:N:0:51
CACTTCTGGACTACCGGGGTTTCTAATCCCGTTTGCTCCCCTGGCTTTCGTGCCTCAGCGTCAGGAAATGTCCAGAGACTCGCCTTCGCCACTGGTGTTCCACTTGATATCTACGCATTTCACTGCTACACCAAGTATTCCAGTCTCCCCTCCATTCCTCGAGCCGGATAGTATCCAACGCAGTTTCCGAGTTAAGCTCGGAGATTTCACGTCAGACTTACCCGACCGCCTACGCACCCTTTACGCCCGGTGGACCCGACCAACCCTTGGGACCTCTGTATTACCCCGGCTGCTGGCACGG
+
CCCCCGGGGGGGGGGGGGGGGGGGGGGGGGGGGGGGCGGFGGGGGGGGGEGFGGGGGGGEGEGGGGGGGGGGGGGGGGGGGGGGGGGGGGGGGGGGGGGGGGGCGGGGGGGGGGGGGGGB<FGGGGGGGGGGCGGGGGF=FEFGGGGG8EECEFDEGF,E8E>=?CED8C>DFFDGGGF83+1>9;;CC7:B:ACA;=<CE>18@FF?,=FFGD*>??B?F*878<55:C5=F5)9;7ACGECF<ED:*287:F*>C69*)079*/;56?4).5AE:)9+6):A-(-),)-,)).0))5,(
@M03506:14:000000000-AKVR1:1:1101:22930:7574 2:N:0:51
CACTTCTGGACTACCGGGGTTTCTAATCCTGTTTGCTCCCCTAGCTTTCGTGCCTCAGTGTCAGGTGTTGTCCAGGGACTCGCCTTCGCCACTGGTGTTCCTCTCGATATCTACGCATTTCACTGCTACACCGAGAATTCCAGTCCCCCCTCCAAACCTCAAGTAAGATAGTATTCAATGCAGTTTCCGGGTTAAGCCCGGAGATCTCACATCAAACTTACCTAGCCACCTACGCACCCTTTACGCCCAGTGCATCAGAACACCCCTCGGCCCCCCTGATTTAGCTCGCCTGCTGGCCGCC
+
CCCCCGFFGCFFGGGGGGGFEGGFGGGD<FFGFGGGGGFGGFGG8CFGGGGGFGFGGGEAEECFGEGGGGGGGGGGGG?,@FDGGFFCG@FGF?FDFGCEA,A<EC<FFCFAEAACFGEFFA,,9E9EFFDGGEE7@CEEBE;EDF,DEE7CEGGFD6EFFG9,DFGAEC9@@@DFC9CCE;7DACGF6BCG8*@7@,4:EDDCE,=CF>4@FGGGG76C:*+<8C)?:/6,2.876D0;CCG7*/?3:*5=+1+;*)9<:F)*/2;)*01)8)//?:)+.-)-)).8()((.()7))(((
@M03506:14:000000000-AKVR1:1:1101:5214:7581 2:N:0:51
CACTTCTGGACTACAGGGGTTTCTAATCCTGTTTGCTCCCCACGCTGTCGCGCCTCAGTGTCAGCAACGGCCCAGCAGAACGCCTTCGCCACTGGTATTCTTCCCGATCTCTACGCATTCCACCGCTACACCGGGAATTCCATCTGCCCCTACCGTGCTCTAGCTCGCCAGTCTGCCCGGCAGCCCCGGAGTTGAGCCCCGGGATTTCACCAGCCACTTCACGGGCCACCTACGCCCCCTTTACGCCCAGTGATTCCGGCCCACGCTCGCCCCCTCCGTACTCCCGCCGCTCGCGGCACGG
+
CCCCCGGGGGGGGGGGGEDGGGGGGGGGGGGGGAGGGGGGGGGGGGGGGFFGGGF@EFGGGGGGGCFGGDEGFFCGGGGCFEGGGGGGGGGGFDDFCGGG9FDFGGGGGFGGGGGGGGGGGGGDGGGGCFG@FGGGGGCAF9DEF;DCEGGDGGGGGG6E,<FG:;CGEEC@:=F,2DEDGGGGCEEE5:EG6FCGFFFCEGGEG6<:<DFDFCGGG:F9DF:E5CD3CFFC475),7>EG+>CCEE:/*0/982:FFC*7))7)220:5/83C:EG00*(,-((39),3(()(-9B3;(-
@M03506:14:000000000-AKVR1:1:1101:14683:7582 2:N:0:51
CACTTCTGGACTACTGGGGTTTCTAATCCGGTTCGCTCCCCTAGCTTTCGCGCATCAGCGTCAGGTACGGCCCAGCAAGTCGCCTTCGCCACCGGCGTTCCTAGCGATATCTGCGCATTTCACCGCTACACCGCTAGTTCCACTTGCCTCTACCGACCTCAAGTCAACGAAGTATCCGATGCACGATCACAGTTGAGCCGTGACTTTTCACATCGGACTTACGTAACCGCCTACGCGCCCTTTCCGCCCAGTGAATCCGGATAACGCTCGCCCCCTCCGTCTCCCCCCGGCTGCTGGCTCC
+
CCCCCGGGGGGGGGGGGGGFGGGGGGGGGGGGGGGGDGGGGGGGGGGGGGGGGGECEGGDCCGGGGGGGGGGGGGGGGGGGGGGGGGGGGGGGGEGGGGGGGGGGGGGDGGGFGDGGCFGGADFEFGGGGGGGGGGEFGGGGCFGGCFGGGGGEECGGGGCCFDDCFGGFGFFC;DFCG=CCEGFC;?CF9FBC9CCFFG8<EGGFCCFG;C+<E*:CB+:CFF4C39CC)*77)97DB8*:9*::E7C*A99=**25DG37)***:5C)175):/*()*.(.)43(03.3()4)2)0(,(
@M03506:14:000000000-AKVR1:1:1101:18848:7611 2:N:0:51
CACTTCTGGCCTACACGGGTTTCTAATCCCGTTCGCTCCCCTGGCTTTCGTGTCTCAGCGTCAGCAAACCCCCAGCAAGCTGTTTTCACCATTGGCGTTCCAAATGATACCTACGCATTTCACCGCTCCACCATTTGTTCCGCTTGCCCCTAGGTTGCTCAAGACCGCCAGTATGCCCAGCAGTTCCACGGTTGAGCCGTGGGATTTCACAAGGCACTTAACGATCCGCCTACACACGCTTTAAGCCCAGTGATTCCGCCTAACCCCCGGCACCCCTGTCTTACCGCGCCTTCCTGCCCAC
+
CCCCCGGGG9FGGGGGGGGGGGGGEGGGGGGGGGGGDGGGGGGGGGGGGGGGGG<FFFFGGG@FGGFFGGGGGEGGD@FGGGGGGGGGGGFFG,BEFGGGGGFDGGCGFGFGFGGGDGFFGDGGDGGGGGGGFGF9FGFGGGGGGGGGGFFGGGGFFGDGGGF8@FDEGGGG7EGGG?C6F8CFFGFFFE@FGEGFFGG5*;E5,8CF,BCD5;C,;CF7:FCEGGFFGGB7D6=*1)88EGG7C?F>*/09*/>FC>D*0077/8*05)/.51*1*(/2--))(-,0(0,-*()2)0,)(
@M03506:14:000000000-AKVR1:1:1101:15406:7652 2:N:0:51
CACTTCTGGACTACCGGGGTTTCTAATCCTGTTTGCTCCCCTAGCTTTCGTTCTTCAGCGTCAGTAGTGATCCAGCTCGCCGCTTTCGCCACGGGTGTTCCTGCAGATATCTACGCATTTCACCGCTACACCTGCAATTCCACGAGCCTCTCTCACACTCAAGCACGGCAGTTTTGGAAGCCGTCTCTGGGTTGAGCCCAGAGATTTCACTCCCAACTTGCCACACCGCCTACGAACCCTTTACACCCCGTAATTCCGAACAACGCTGGCCCCCTACGTATTCCCGCGGCGGCCGGCCCGG
+
CCCCCGGGGGGGGGGGGGGGGGGGGGGGGGFFGGGGFGGGGGGGGGGGGGGGFGGGGGGGCF:FGGFGGGGGGGGGFGGGDGGGGCGGGGGGDFFGGGGGGGGGGGAFGGGGGGGGGGGGGGGFGGGGGGGGGGGGFGGGGGGCEGGGGGGGFGCFGG8DFCFG6FGGGGGAEFGGG69D:FGEGFFGFF,,*@F6AFA7C8FCFGFF787CGGFGGFB+@8CGFDA5CGF5>A>49DB0CA>?CC@>5?C3<:>FD(*205?F)?C7=>C5>98*/(0<6?)4,(-)-;(-),4)0)4((
@M03506:14:000000000-AKVR1:1:1101:3278:7661 2:N:0:51
CACTTCTGGACTACCGGGGTATCTAATCCCGTTTGCTCCCCTGGCCTTCGTGTCTCAGTGTCAGGAACTGTCCAGAGACCCGCCTTCGCCACTGGTCTTCCTTACGATATCTACGCATTTCACTGCTACACCGTAAATTCCAGTCTCCTCCCCAGTCCTCAAGCACCGCAGTATCGAAAGCAGTTTTGGAGTTAAGCTCCGACACTCCTCACCCGCCTTACCGCGCCTCCTCCGCACCCCTCACGCCCAATAGATCCCAACACTCCTTCACACCTCCATATTACCGCGCCTCCTGCGCCCA
+
68AA@EFE-6EF@<F@+++CB8CFECGFCDEF<@F@9EE6FFF@EDGGECCDECE,,;;,C;C,,,,:F6CCACFA<<C,CCFGEF9,8?FEF,8CE6EF9?9F8,A<?:FG9,A@+?BFGGGBF@?;<FFF=A+4=ADFF=;,@9DFFG,@EGCD9==DA=,@=DCGGEGEF,@=+,++>,,@7E,@+8,3,,3@,5@13;*5:,,,,4;;1;*=)9),;6*41):):;;*2))1.:B*3/5<*1275*2/**:C7(9*75)**03/37*9;D**2(*3--).4(1805(-7:)*))3((
@M03506:14:000000000-AKVR1:1:1101:25022:7683 2:N:0:51
CACTTCTGGACTACCCGGGTATCTAATCCCGTTTGCTCCCCTGGCTTTCGCTCCTCAGCGTCAGTGTTGGTCCAGGATGCCGCCTTCGCCACCGGTGTTCCTCCAGATATCTACGCATTTCACCGCTACACCTGGAATTCCGCATCCCTCTCCCAATCTCAAGCCATCCAGTATCAGATGCAGTTCCCCGGTTAAGCCGAGGGATTCAACGTCTGACTTAGTGGGCCGCCTACGAGCCCTTTACGCCCAGTAATTCCGAAAACCGCTCTCCCCACCCGTCTTCCCGCGCCTGCTGGCCCGG
+
CCCCCGGGGCFF@FCGEGGGGFGGGGGGFGGGGFGGGGGGGGGFGGGCFEGGFGFGDCFGG>@@FGFFGGGGGGGG?FGGGGGGGGFGGGGGGGGGGG,EFCFGGGAGGFDGGGGGGGGG9@FGEGGDGGGD8BFG<FFFGFG@EG,@BGGGGGGCFGGGCF3DGGCFGG,@A3@D7CGDEFFFCGGGGGGCEE9CFGGGG4C*,,,,,4//=FGFGG6CD7+*9D)=EGDEDB):0CFGFC*01:8:58<4@FCD>:**)))1)/2)/99)82/8:4)*,().(-(0(.-4>??<::202
@M03506:14:000000000-AKVR1:1:1101:4186:7697 2:N:0:51
CACTTCTGGACTACCGGGGTATCTAATCCCGTTTGCTCCCCTGGCTTTCGCGCCTCAGCGTCAGAAGAGGTCCAGCACGCCGCTTTCGCCACCGGCGTTCCTTCCGATATCTACGCATTTTACCGCTCCACCGGAAGTTCCGCATGCCCCTACCTCCCTCGAGGTCAGCAGTATCCAAGGCACTTTTCCGGTTAAGCCGACGGATTTCACCCCGGACTTGCTGACCCGCCTACGCGCCCTTTACGCCCACTATTTCCGCACAACGCTCGCCCCCCCCGTAGTACCGCGCCTCCTGGCACGG
+
CCCCCGGGGGGGFGGGGGGGGGGGCGGGGGGGGGGGGGGGGGEFGGGGGGGGGDGGFGGGGGGGFGGGFGGGGFGGGGGEGGGEEGGGGGGGGGGEFGGGGGGGGGGFEEGAFFGGGEEGGGGGGGFGGFGGGGG>CF=FGCEG68DGCGGGGGGGEG8FEEGGGGGCF?>FFFCFGF?*CFFG:?FFCCGGE5;CGGDE*9C88EC+0:CCE7==CD60?>>+07.5=D3CF)))-9>=CG*:7EE55*04***0*,**0)87)8*.27)8>DE**()*(-6>A097(0-()(5*)..,(
@M03506:14:000000000-AKVR1:1:1101:25710:7700 2:N:0:51
CACTTCTGGACTACCCGGGTATCTAATCCCGTTTGCTCTCCTGGCCTTCGTGCCTCAGTGTCAGGAACTGTCCAGAGACCCGCCTTCGCCACTGGTCTTCCTCATGATCTCTACGCATTCCACTGCTACACTATGAAGTCCAGTCCTCTCTCCAGCACTCGCCCACCGCAGCATCGACTTCAGTTCTGGGGCTAACCACCTAACTTTTACACCCGACTTTCAGCCCCGCCTACTACTCCTTGACCTCCATTGCAACCTACCCAAGCTCGTGTCCTCTTTACTACTCTCGCCGCTGATCCCT
+
8C-A,CA@F9F<<E<C@GEF@GGA9<FGF<FE<FEGA6,,CFEGGG9,C,CF,6,6@,<CF<69,C<<CFC,@C<<@<AFC@:F:FGGG:B:CE<?A6C<EAEGGGFGGF99?FF:=,,9,,?,,FFD?EG,,9C,55EAEFFD9,,9,4944,,,,446=++++@6>++++@9DC,+6+E,,3@,=2,,++4:,,,,@9,;8,,@@,,45*@*=:>7A,52:,*3)0*)2*2*++1*)+0+*2*++2=+5++1+*;(0+))***3+)*0*))0+3+)*2))-))).)()((0,()**)4)
@M03506:14:000000000-AKVR1:1:1101:23586:7702 2:N:0:51
CACTTCTGGACTACCGGGGAATCTAATCCCGTTTGCTCCCCTGGCTTTCGCTCCTCAGTGTCAGTGTTGGTCCAGGACGCCGCCTTCGCCACCGGTGTCCCTCCAGACATCTACGCATTTCACCTCTACACCTGCAATTCCGCCTCCCTCTCCCAAACTCAAGCCGTCCAGGATCATACGCAGTTCCCCGCTTAAGCCGAGGGCATCCACCTTCGCTCTAGTCGTACGCCTACGAGCACTACACGCCAAGCTATTCCGACCAACCTCACCCCTCCCCCTATCTCGTGCCCTCCTGGCATGG
+
8,@B@,C@-C@@<C6@C7@+6;C,C,FF9F,C,,,;,CFC:E6F,F,;,6@,E+FGFGF,CF<F@969@66C,C,C,9C7FGGEF:EF:4,,,7+@48,?9BE7ECF+:FFF954>+4+,55A,,A,,54=DFF,EED,3A8@+@=FE,D,@,AFDD+,@9D,4:C8B@3D,*,@>,72,6*463;,,=B****6>;E*/*2***2+++***+*3***.113@5**8AC))/95)/2).+++2*5**)*/*)**0;:35*7)7C*0*)*8<.)12*/,)*.))6(,()(0(,0(4*.)).4
@M03506:14:000000000-AKVR1:1:1101:22911:7707 2:N:0:51
CACTTCTGGACTACCGGGGTTTCTAATCCCGTTTGCTCCCCTGGCCTTCGTGCCTCAGCGTCAGGCACTGTCCAGAGACCCGCCTTCGCCACTGGTCTTCCTTACGATCTCTACGCATTTCACTGCTACACCGTAAATTCCAGTCTCCTCTCCAGTCCTCAAGCACGGCATTATCGAACGCAGTTTCGGAGTTAAGCCCCGTAATTTCACCCCTGACTTACCGCGCCGCCTACGCCCCCTTTCCGTCCAATGACTCCGACCACCGCTTGAGACCTCGATCTTCCCGTCGCTGCTGCACCTG
+
CCCCCGGGGGGGGGGGGGGGGGGGGGGDDECGGFGGGCDEFFC@FGGGG8FCEFGGC8EGGGCG8,CFEDG@FFA<<EECAFGG@CCC>C:FFFFGFGFG,B<?<FC=FFFFG?7FFECFDADFEF,=FG@FGE+++9FFGF,,9@;EFC86D9DF96>A,@,6=EC66++,,6>++:5@+++@FCG>5*33>A,,;,**1**:D,=?:+*25*48CF:CF4?*2)5)*:855=))69)/*+*:5+1):++6=4**7:3*)55*)*2)*79)*/++*(.*.-))4(.)()(-))5*)0((.
@M03506:14:000000000-AKVR1:1:1101:20234:7711 2:N:0:51
CACTTCTGGACTACTGGGGTATCTAATCCTGTTTGCTCCCCACGCTTTCGCGCCTCAGCGTCAGTCTCGGTCCAGAGCGCCGCCTTCGCCACCGGTGTTCTTCCCAATATCTACGAATTTCACCTCTACACTGGGAATTCCACGCTCCTCTCCCGAACTCCAGCCCCCCCGTTTCGCGCGCCATTCCCAGGTTGAGCCCGGGGCTTTCACACGCGACAAGGAGGGCCGCCTACGCGCCCCTTACCCCCACGAAATCCCAACCACGCCCCCCCCCCCCCGTTCACCGCGCCTGCGGAGCCAC
+
CCCCCGGGGGGGGGGGGGGGGGGGGGGGGGGGGGGGGGGGGGGGGGGEGEGGGGEGGGGGGGDGEFCGGGFFGGGGGGGGGGGGGGGGGDFGGFEGGGGGGGGGGGFGGGGGGGGD<FEGGFG9<FFCFGGAFGGGG<,>AFFCEEGGGG,,@DEGC=@DFGGGGEGGGGCF,>F8C5C5BEECCFFF+54+?@6+9EC:=9EG=C69+:*0*7**7))25**//*.)*9.19>>)-9)/:**0*+2)1*107)***)*0)))**1*.*09@3)1*/,)*,((..((.()(-)(()0)-((
@M03506:14:000000000-AKVR1:1:1101:15189:7776 2:N:0:51
CACTTCTGGACTACCGGGGTTTCTAATCCTGTTTGATCCCCACGCTGTCGCGCCTGAGCGTCAGAAACGGGCCAGTGAGCCGCCTTCGCCACCGGTGTTCTTCCCAATATCTACGAATTTCACCTCTACACTGGGAATTCCACTCACCTCTCCCGTACTCGAGCCTGACAGTTTCAAAGGCAATTCCGGAGTTGAGCTCCGGGCTTTCACCCCTGACTTGAAAGGCCGCCTGCGCGCGCTTTACGCCCAGTAATTCCGAACAACGCTAGCCCCCTTCGTATTACCGCGGCTGCTGCCACGA
+
CCCCCGGGGGGGGGGGGGGGGGGGGGGGGGGGGGGGGGGGGGGGGGGGGGGGGGGGGGGGGGGGGGGGGGGGGGGGGFGGGGGGGGGGGGGGGGGGGGGGGGGGGGGGGGGGGGGGGGGGGGGGGGGGGGGGGGGGGGGGGGGGGGGGGGGGGGGGEGGGGGGDEGGGGGGGGGGGCFGGGF9CFGGF*1*8BFGGGCGGECCEDFCGGGGCGCG8CF6?7CG:CDFEGGF=*)099)5*;F77*=EE5C<BF*>FF057>B)/)**88:FFB5:8CB)02(.6<:6>(<3,57>*0/4-(
@M03506:14:000000000-AKVR1:1:1101:16185:7790 2:N:0:51
CACTTCTGGACTACCCGGGTATCTAATCCCGTTTGCTCCCCTGGCCTTCGTGCCTCAGTGTCAGGAACTGTCCAGAGACCCGCCTTCGCCACTGGTCTTCCTTACGATCTCTACGCATTTCACTGCTACACCGTAAATTCCAGTCTCCTCTCCAGTCCTCAAGCACGGCAGTATCGAATGCAGTTTCGGAGTTAAGCTCCGAAAGTTCACACCCGACTTACCGCGCCACCTACTCTCCCCTTACCCCCAATGAATCCGACCAACGCTTGACACCTCTGCATATCCTCGGCTGCATGCTCCC
+
CCCCCDGGGGGGFAFEE7:F+,CFE@FCEECFCD;CCFFCFFFFGGFF9DCFEGGGGFC6EFDAC<EEFGGGGC@F@<FGGGCFFEFGCECFGCFGGGGAFFGGFF@F@E?EFFFCC7?FF?FCEFGAFFGDGG7@?F9FADGE=ECE,4,6@=F;EGGGG89?DDC+C8@8,,DEDFGFF,@3@9=>53++,@;;;:,<:DCC*@,=,829*;*1;D4FF<459<))=5A+;*)+/;)**0*2*=*8*8:A68+;0,**00>**/*7;)*90***<)*+-))).).)(0:1)()00*)44
@M03506:14:000000000-AKVR1:1:1101:17247:7807 2:N:0:51
CACTTCTGGCCTACAGGGGTATCTAATCCTGTTTGCTCCCCACGCTTTCGTGCCTCAGTGTCAGTGCTGGTCCAGAGAGCCGCCTTCGCAACTGATGTTCCTCCCGATCTCTACGCATTTCACTGCTACACCGGGAATTCCACTCTCCTCTACCGCACTCTAGCCCGCCAGTATCCATCGCCATTCCCAGGTTGAGCCCGGGGCTTTAACGACAGACTTAACGAACACCCTACGCCCGCTTCACGCCCAGGAATTCCGAGTCACGCTTTCACACTCCGTATTACTGCGGCTGCTGCCGCGC
+
9CCCCGFGG9FFGGGGGGEE7EGGGGGGGGFGGGGGFFFGGGGGGGGGGDFGGGFDGGFGGGGGGGGGGGGFGGFDGEGFGEGGGGGGGCCGGBFD?FGGCCFGGGGGDEFDFGGGG74EDFFFGGGGGEGGD>CG7==EF94E84@DFGGDFGGD+@EGDDFGGGGGGGC<,;EECFF>GGC>CE7?7@8DE,>D@6:C5CEGG,0,,4/:C:C*CFF++;***:))2>>65:))-7)***2*/5:7=**)))*::?*/0.*29*/78829*2:*2(852442))4)()(-7??*))--(
@M03506:14:000000000-AKVR1:1:1101:15396:7815 2:N:0:51
CACTTCTGGACTACCGGGGTATCTAATCCCGTTTGCTCCCCTGGCCTTCGTGCCTCAGCGTCAGGAACTGTCCAGAGACCCGCCTTCGCCACTGGTCTTCCTTACGATATCTACGCATTTCACCGCTACACCGTAAATTCCAGTCTCCTCTCCAGTCCTCAAGCACGGCAGTATCGAATGCAGTTTCGGAGTTAAGCTCCGAGATTTCACACCCGACTTACCGCGCCGCCTACGCCCCCTTTACGCCCAATGAATCCGCACAACGCTTGAGACCTCTGTATTACCGCCGCTGCTGGCACCC
+
CCCCCGGGGGGGGGGGGGGGGGGGGGGGFGGGGGEGGGGGGG<DFGGGGFGGGGFGC@CFGGCCFGGGGGGGGAFCG@CFFGGCFGGGGGGEGGFFGFGGGG9FGGFGEEGGFGCFEGGF9FGGDE+8FEGGGG:+D?;CE=EFGFGGGGFGFAFGGGGG9?,=8DE6C6EGA7ECC,@@FFGGGGGDCEEEFEBFG<FF5*=**=CFCFFFEDC5:DEFFG*7)7>;ECA5CBF),>@*;E*C7=CE5@=7@B:CFF*7.)0C7C8B554093+3+)1+-.)-612),<((743<:),(,
@M03506:14:000000000-AKVR1:1:1101:19221:7829 2:N:0:51
CACTTCTGGACTACCGGGGTTTCTAATCCTGTTTGCTCCCCTAGCTTTCGTTCCTCAGCGTCAGTAGTGGTCCAGCGCGCCGCTTTCGCCACGGGTGTTCCTGCAGATATCTACGCATTTCACCGCTACACCTGCAATTCCACGCGCCTCTCCCACACTCAAGCACAGCAGTTTCGGAAGCAGACTCTGGGTTGAGCCCAGAGAGTTCACTCCCGACTTGCCCCCCCGCCCCCGAACCCTTTCCACCCCGTAATTCCCAGCAACGCCGGCCCCCCACGTCTTACCGCGGCTCCTCGCCCCC
+
CCCCCGGGGGGGGGGGGGGGGGGGGGFGGGGGGGGGGGGGGGGGGGGFGG<EFG<FGGGGGGGGFGGGGGGGGGGGGGGGGGGDGGGGGGGGGEEGG@FGGGGGGFGGCCEF9E+>:CFEFFFFFECEGGFFGGGGFD:=FCFGD8EC@CDFGGGGGE?88FBFGGGGG6:FACCE5*A8DGFGGGF9FCFC5*2<C6C,4?F,*=99CD@>FF5AD<5C:<0*)).0/)0*9:374<B**<*02:831/8)))2:*)2+))07)/*)28D37)*1895C03).4(1)()-(.2(9>3(((
@M03506:14:000000000-AKVR1:1:1101:4311:7842 2:N:0:51
CACTTCTGGACTACCCGGGTATCTAATCCTGTTTGCTCCCCACGCTTTCGCGCCTCAGCGTCAGTATCGGTCCAGAGAGCCGCCTTCGCCACCGGTGTTCTTCCCAATATCTACGAATTTCACCTCTACACTGGGAATTCCACCCTCCTCTCCCGATCTCTAGCGAGCCCGTCCCAAGCGCCATTCCCAGGTTAAGCCCGGGGCTTTCACGCCTGACAAAGATCGCCGCCTGCGCGCCCTTTACGCCCAGTAAATCCGAACAACGCCCCCCCCCTCCGTCTCACCCGCGCGGCCGGCACGG
+
CCCCCGGGGGFGGGGFGGGGGGGGGGGGGGGGGFGG9FGFGGGGGGGGGGGGGGGGGGGGGGGDGG<FGCFFE9EFF8FGGGGGFGGGGGGGGGGG7=CGGFCGGGGGGGGGGGGGG,F@F?FE=FFEGGGG,A,4AFFFG,>8E+DE,@BFGGG6>E8EGF;8EECCEGGEEEGGFFE8>C9CDFGD,?:,>F,1>6C5*?**:5CGFGC<FC*<C*86**:?8DA@ED5CC85)4C@*8<**/:*5/1+98**:*-5:57)*)2/7/<D<>)*1*,.*,(.).,()45-()((/)034(
@M03506:14:000000000-AKVR1:1:1101:12174:7891 2:N:0:51
CACTTCTGGACTACCCGGGTATCTAATCCTGTTTGATCCCCACGCCTTCCTGCATCAGTGTCAATATTCGTGTAGCCCGCTGCCTTCGCTATTGGTGTTCTCTGTCATATCTAAGCATTTCACCGCTACATGACATACTCCGCTGACCTCCACGGCCTACAACGTTGATAGTATATATGGCAGTTTCCTACTTAAGCCTGGTGTTTCCACCACCTACCTACCAACCCTCCTCACCACTCTTCAACCCCACATAACCCCGATCCACATTCCCACCTCCGTCCTCACGCCGCCGACCGCCCGG
+
@A9A@C@6<FF<@C<@B:7++,;C,,,6@ED,6CEF9F,;@<C7@,,8C,6,CF<,6;<;,<F9,,6CE<CFF8CEFCGG+@:E96E,F,,8C,,C?6BBD,,CFGF,:9F9,?,=FG955<F9@F:CF?F,FCFE,5,4,++644@=,EF,466+++,,@,,+33,3,,>,,,,,7>,=,,+,7@E8,E3,,,7DCCC?6+5,+4,,,=>0**3,3*3@;>*,/39319AF+/6*(*2,,4+++4*0=**)+1**1/253.8**++++1*2;1*;*(0*(()).((5(7((),(1))(-(
@M03506:14:000000000-AKVR1:1:1101:17058:7898 2:N:0:51
CACTTCTGGCCTACCGGGGTTTCTAATCCTGTTTGCTCCCCTAGCTTTCGCGCATCAGCGTCAGTTGTGGTCCAGTGCGCCGCTTTCGCCACAGGTGTTCCTCCCGATATCTACGCATTTCACCGCTACACCGGGAATTCCACGCACCTCTCCCACACTCTAGCACCGCAGTTTCCGCGGCAGACTCCAAGTTGAGCCTGGAGATTTCACCACGGACTTGCGACACCGCCTCCGCGCCCTTTACGCCCACACATTCCGACCAACGCTTGCACTCTCGTCATCCCCGCGGCCTCTGGCCCAG
+
CCCCCGGGGCFDGGGGGGECFGGGFGGGGFFGGGGGGGDGGGFGGGGGGGGGGGEGGGGGGGGGGGGGGGGGGGGGGGGGFGGGGGGGGGGGC@FFFGGGGFGGGGGDGGGAFGGGGGGGGCFFGGG7FFGGGGGCFGGCFDFEEGEGGGFFGGGGGCFFGFFG9ECECGGEG:F;CGGCG=5*@<9+C7FGC9?EGGGGFFGF?CCFECD=:*8*396077/:))75=DE5C55/(/0*;+*0*2::C**.597CF23*)))1**;)/72=*23+*-)*.)).4;0)(71(0:7F7)-,(
@M03506:14:000000000-AKVR1:1:1101:2770:7907 2:N:0:51
CACTTCTGGACTACCGGGGTTTCTAATCCCGTTTGCTCCCCTGGCCTTCGTGTCTCAGTGTCAGGAACTGTCCAGAGACCCGCCTTCGCCACTGGTCTTCCTTACGATATCTACGCATTTCACTGCTACACCGTAAATTCCAGTCTCCTCTCCAGTCCTCAAGCACCGCAGTATCGAATGCAGTTTCAGAGTTAAGCCCTAACATTTCACACCCGACCTACGGCGCCACCTACACACCCCTTCCGCCCAACTAACGCGAACCACCCCTGAGACCTCTGCACTACCGCGCCTGCCTCTCCCG
+
CCCCCGGGGGFGGGGGDGGEGDGGFGFGGFFFFGGF<C@DFA@CGGFGGGGCFGFFGGG9EGGEC@FFFF@@FGGCG@FFFGEGGEFFCB@GGC8<BFGGGGCFGG<,,@EFGGFEDCFFGGGGGF,;?EGGGFG@FG9EFF,EF,>EF@CDE=,7@FGD>8BFGGCEEEGCG,,@=?DFAD=@CFGG7E;,5@FCF,+,@*,,,27@EFFFED****3<?9*4))0)=70+2))*(:)**2*0*7C>E7/)/)**1,)*))./*2*7C)*/75+<+)*+(64(3295()--),)*)).1(
@M03506:14:000000000-AKVR1:1:1101:9326:7907 2:N:0:51
CACTTCTGGACTACCGGGGTTTCTAATCCCGTTTGCTCCCCTGACCTTCGTGCCTCAGCGTCAGGAACTGTCCAGAGACCCGCCTTCGCCACTGGTCTTCCTTACGATATCTACGCATTTCACCGCTACACCGTAAATTCCAGTCTCCTCTCCAGTCCTCAAGCACGGCAGTATCGAATGCAGTTTCGGAGTTAAGCTCCGAGATTTCCCACCCGACTTACCGCGCCGCCTACGCACCCTTTACGCCCAATGAATCCGAACAACGCTTGAGACCTCTGTATTACTGCGTCTGCTGGCACAG
+
CCCCCGGGGGGGGGGGGGGGGGGGGGGGGGCGGGGGFGGGGGGFGGGGGFGGGGGGGGGGGGGGGGGGGGGGGGGGGGGGGGGGGGGGGGGGGGFGGGGGGGGGGG,B:FGGGGGGGEEGGGGGGGGGGGGGGGGF@FEFGAGGGGGFFGDGDCFFGG933AEFGFGGD>EF<EGE6@7@CGGGDCCE5CGGFAGCEFCCEDEGGGG7,2:DADEGGGF7CD3C<)5>GGADGAEDBGD:*C>CDGGEEF*99*2079**55?F):85;707@F6<+499<B26)))8(8(,@A:C:))4(
@M03506:14:000000000-AKVR1:1:1101:3844:7908 2:N:0:51
CACTTCTGGACTACCGGGGTATCTAATCCTGTTTGCTACCCACGCTTTCGTGTCTCAGCGTCAGTGGCGGTCCAGAGAGCCGTCTACACCACCGGTATTCCTCCTGATATCTACGCATTTCACCGCTACACCAGGAATTCTACTCTCCCATCCCGCACTCTAGTCTCCCAGTTTTCGGCGCACCCTCCCGGTTGAGCCGGGAGATTTCCCACCAAACTTAGAAAACCGCCTCCACCCCCTTTACGCCCAGTAACTCCGACCAACGCCCGCCGCCTCCTTCTTCACCCGCCTGCTGGCACGC
+
CCCCCGGFFDGGGGGEDGGGGGGGGGFGGGGGGGEGGGGFGFGECCCFGDEGGFCFDFGGGGGGGGGGGGGGGGGGGGGGGGGGGFFGGFGFG7=@FGGGGGDGGGAC9FGGGFFGGEEGGDCFEG:CFDFGG@F+A>DFGFFFF;DE=>FGEGCE8EEGF7DAFADFGGFFFCBEC5@888?CC*;?EGGCE??8,?C:38C5@+=C+C*;CG8=8D=++:+109)7/9)19.0*2CB=F+*27C=3*/39*=*02(1*0))//**0*))))1**/(*+)).))).7()(-7:4*7))((
@M03506:14:000000000-AKVR1:1:1101:5461:7928 2:N:0:51
CACTTCTGGACTACCCGGGTTTCTAATCCTGTTTGCTCCCCACGCCTTCGCGCCTCAGCGTCAGTCTCGGTCCAGAGCGCCGCCTTCGCCACCGGTGTTCTTCCCAATATCTACGAATTTCACCTCTACACTGGGAATTCCACGCTCCTCTCCCGAACTCCAGCACCACAGTCTCGAGCGCACCTCCCAGGTTGAGCCTGGGGCTTTCACACTCGACTTGCGGCGCCGCCTCCGCGCCATTTACGCCCAGTCAATCCGACCAACGCTCCCCCCCCCCGCACTACCCCGCCTCCCGCCCCGC
+
CCCCCGGGGGGGGGGGGGGGGGGGGGGGGGGGGFGGGGGGGGGGGGGGGGGGGGGGGGGGGGGGGGGGGGGGEGFFGGGGGGGGGGGGGGGGGGDGGGGFGGGGGGGGGGFGGGGGGGGGGGGG9FGGGGGGGGFFDDFGGGGGGEGGGGGGEGGGGGGGCFGGGGGGGGFEEGGCGGEEC5CGFGGGDFFCGG6>EFGGFFEDC=AFGGGGCD855CB:@C)>)9>5CD:*97B<9G)*3<::3CEE>88*86*29(9*0.)*/2*7*7CB><*12():(-)(4(,.(0(()(()7)434
@M03506:14:000000000-AKVR1:1:1101:13975:7935 2:N:0:51
CACTTCTGGACTACTAGGGTTTCTAATCCTGTTTGATCCCCACGCTGTCGTGCCTGAGCGTCAGTTACGAGCCAGTGAGCCGCCTTCGCCACCGGTGTTCTTCCCAATATCTACGAATTTCACCTCTACACTGGGACTTCCACTCACCTCTCTCGTACTCAAGCCACACAGTTGCAATGTCAGTTCCGGAGTTGAGCTCCGGGCTTTCACCACTGACTTGCAAGGCCGCCTTCGCACGCCTTACGCCCAGTTATTCCCAACACCGCTCGCCCCCTTCGTATGCCCGCTGCTGCTTGCCCGC
+
@,@CCGEDDD<EFGGAFFCAF7F<9EFGGDGGFCFGGCGGGCFGGG7FGDCCGCF,CF@7CC7FGFGGG@C@@86CF,@<FGGGGCFFFE=BF+@F7CF<EFGDFFGGCDCFGFC7A9A5EFF<<F<,?FGGG8,A,8,EF,9=@DFFFGFFGG=>+=+@,13@==,,8C837,36,@?,>C,7:>7+8:+4>A,D?,34C*4;:,7,,523;?,,;D>7+8+,*/?;EG3*;>B5())*3**;758>5*<**/:0:)**7))1):*)*0).0/*:::0*..)43(4)-)),72)*)).((
@M03506:14:000000000-AKVR1:1:1101:9856:7955 2:N:0:51
CACTTCTGGACTACCCGGGTTTCTAATCCTGTTTGCTACCCACGCTTTCGTGTCTCAGCGTCAGAAGTGGTCCAGTAAGCTGTCTACACCACAGGTGTTCCTCCTGATATCTACGCACTTCACCGCTACACCAGGAATTCCGCTTACCTCTCCCACCCTCTAGCACTCTAGTTTCCGCTGCACCCTCCCAGTTAAGCCGGGCGATTTCACAACAGTCTGGGAGCACCGCCCACACACCCTTTACGCCCAGTACTTCCTAACAACGCTCGCTGCCTCCGCATTACCGGGCCTGCCGGCCCGC
+
C8CC<<EEGCFGGGGGGDECFGGGGGFGCFFFGGGGGGC@EGGGGGEFGGGGGGE<C@E7FEFEFGGGGFGGGFGFFFGGGFFFGACFEG7CFGGGFEGGGGGGGFGGFGGGGGGGGGGGGGGGGGGGGGGGGGGCFDGGFGDC+C8DEGGGGGGGEEFGD,>ADD8DFA=FGA=ECEEGG,@FEF8CGEFFG,>9ACGGG*=:;;;C,=CFGGE,2=B0***=5*)?=7)2958>?3)30C+2*2/.:;+/**2;:2F?FF=7):*78>55><6+*9)/,,6<A((.(0((0.()))7>(
@M03506:14:000000000-AKVR1:1:1101:9322:7982 2:N:0:51
CACTTCTGGACTACCGGGGTTTCTAATCCTGTTTGCTCCCCTAGCTTTCGTCCCTCAGCGTCAGTTGTGATCCAGCGAGCCGCCTTCGCCTCGGATGTTCCTACGGATATCTACGCATTTCACCGCTACACCCGTAATTCCACTCGCCTCTCTCACACTCTAGCACAGCAGTTTCGTTAGCAGCCTCTGGGTTCAGCCCCGCGATTTCACACCCGACTTACCGCGCCGCCTACGCACCCCTTACGCCCAACGAATCCGACCAACGCTGGGGACCTCTGTATTACCGCGGCTGCTGCCCCCC
+
CCCCCGGGGGGGGGGGGGGGGGGGFGGGGGFGGGGGGGGGGGGGGGGGGGGGGGGGGGGGGGGGGGGGGGGGGGGGGGGGGGGGGGGGGGGFGGDEEGGGGGGGEF@FGGGGGGGGGDGFCGGGEGGGGGGGGGGGGGGGG9D;EFGGEGEFEF9D,D?FEGCDGGBFCCFGFCGGGGGGGGEGECGGGGGGG59:DEGEG)4?CEEF+@C<EDDEDGEGGD7E<C>:ED>CG@D3(77**0*9*:8;E;*0.7*1997*.).9/:;)*03)7/;AC000).6<4((.-<((772*7)-((
@M03506:14:000000000-AKVR1:1:1101:8708:7985 2:N:0:51
CACTTCTGGACTACAGGGGTTTCTAATCCTGTTTGCTCCCCACGCTTTCGTGCCTGAACGTCGGTGCTGGACCAGGAAGCCGCTTACGCCACTGGTGTTCCTTCCGATATCTACGCATTTCACCGCTACACCGGACATTCCGCTTCCCCCTTCCGCACCCTAGCTACGCAGTCTCAAATGCAATTCCCAGGTTGAGCCCGGGGCTTTCACATCTGACTTACTCAACCACCTTCGCACGCGTTACGCCCATTAATTCCGATTAACGCTTGACCCCTCCGTATTACCCGGCCTGCCTGCCCAG
+
@CCCCG9-@AFDFC,<EFGG>CGGDAEAFEEFFGFGGGCDE,@C@7FGFGEC@FGGF8C,CDC:@BEFGGC@CC<,C,9<CCFEF7FCBF+FF8,5,?,<FFGF=FCFGGFF9FDC?C:FF,FE7F:+6,,66:++>,=>DFE7+@@,,3333,+++5+589,@EE?CC*3>:DDB,,55D,,?>,>?,6D@DE,8CFCC*8EC*2=9+3@;ED@<+0;9:+;+>*0)/20+27:*2))2::DDD=8)*8+**9:*:(**.<?**:*)*)**)*21*(0*(,))),(0()(-)()0.)().
@M03506:14:000000000-AKVR1:1:1101:17272:7987 2:N:0:51
CACTTCTGGCCTACCGGGGTTTCTAATCCCGTTTGCTCCCCTGACCTTCGTGCCACAGCGTCAGGAACTGTCCAGAGACCCGCCTTCGCCACTGGTCTTCCTTACGATATCTACGCATTTCACTGCTACACCAAGTATTCCAGTCTCCCCTCCATTCCTCTAGCCAGGCAGTTTCCAACGCAGTTTCCGGGTTAGGCCCGGAGATTTCACGTCAGACTTGCCCGACCGCCTACGCACCCTTTACGCCCAGTGAATCCGAACAACGCCTGGGAACCCTGTCTTAACTCGGCTGCTGGCCCAG
+
CCCCCGGGG9FGGGGGGGGGGGGGGGGGGGGGGGGGFFGGGGGGGGGGGGGGGGGGGGGGGGGGGGGGGGGGGGGGGGGGG:FFFGGGGGGGGGGGGGGFGGGGGGGDEGGGGGGGGGGGGGGFFF<FFGGF@CFGGGDFGGGGG>DGGE@CCGG;EGGGGG;DDFFGDGCFG8=FGFGGD6CGFBDD6CECC*DEG,AC5**45,2=C+70***,0*=,+9CE:D>>=DD5CEB36CD=E6**1*:>:;26@@>>79DE:055)**0*85))/***,)+.).)))..(.2(),4*))4((
@M03506:14:000000000-AKVR1:1:1101:9989:8005 2:N:0:51
CACTTCTGGACTACCAGGGTATCTAATCCTGTTTGCTCCCCTAGCTTTCGTTCCTCAGCGTCAGTTGCGGTCCAGCGAGCCGCCTTCGCCACGGGTGTTCCTGCAGATATCTACGCGTTTCACCGCTACACCTGCAATTCCACTCGCCTCTCCCGCACTCTAGCACGGCAGTTTCGAAAGCAGCCTCTGAGTTAAGCCCAGAGATTTCACTTCCGACTTACCGCACCGCCCACGAACCCTTTACGCCCAGTAATTCCGAGCAACGCTGGCCCCCTCCGCCTTCCCGCGCCTGCTGGCCCGC
+
CCCCCGGGGGGGGGGGGGGGGFGGGGGGGGCFFGGGGGGGGGGFGGGGGGGGGGGGGGGDEGGGGGGGGGGGGGGGGEGGGGGGGGGGGGGGGGGGGGGGGGGGGGAFGGGGGGGGGGEGGGGGGGEGGGGGGGGEGG:FGGGGGGGGGGC8BECEGC6FECCFGGGEECGFGGFC5D7EFGGGGGGGGGG=?9C9ECGFFFCGF7CFEGFGGGGGDGAFGG:7)8AAE3):D5574C<0;+2CDCE>*8294*0:C?:*<>)5):1)27<5BDC*2()14<).3(4>(7:(8(,*0),((
@M03506:14:000000000-AKVR1:1:1101:8190:8022 2:N:0:51
CACTTCTGGACTACCCGGGTATCTAATCCCGTTTGCTCCCCTAGCTTTCGCTCCTCAGCGTCAGAACAACCCCAGATGATCGCCTTCGCCACTGGTGTTCCTCCCGATATCTACGCATTTCACCGCTACACCGGGAATTCCATCATCCTCTGATTGCCTCAAGAATTAGAGTATCCGCGCCGGTCCCTCAGTTGAGCCGAGGTCTTTCAACACGGACTTCCACTCCCGCCTCCGAGCTCTTTACCCCCCACAATTCCGAACAACGCTTCCCCCCTCCGTCTTACCGCGGCTGCTGGCCCGT
+
CCCCCGGGGGGGGGGGGGGGGGGGGGGGGGEFGGGGDGGGGGGGGGGGGEGGGGGGGGGGGGGGGDFGGGGGGGGGGGGGGGGGGGGGGGGGGGGG8FGGGGGGGGGGGGGGGGGGGDCGGGGGGGGGGFGGGDGGGGFGGGGEECGG?FGGGG8@D9,=>?CF,=ECF:EGGFGGGG>EEGCEGCGGGDGFFC;FGGDCCDCGC@,BEGDCED8EDD=FGD+AFGFFE7.*2).9()0<C?*0*3;558*7.**:>2**)57D)/*8*97<)9***7)*(-)).(()(7(()),*8.3((
@M03506:14:000000000-AKVR1:1:1101:8021:8044 2:N:0:51
CACTTCTGGACTACCGGGGTTTCTAATCCTGTTTGCTCCCCACGCTTTCGCACCTCAGCGTCAGTATTGTCCCAGGCTGCCGCCTTCGCCACCGGTGTTCCTCCCGATATCTACGAATTTCACCTCTACACCGGGAATTCCGCGACCCTCTTCAATACTCTAGCTTGCCAGTTTCCGATGCACTTCCGCGGTTGAGCCAAGGGTTTTCCCACCGGATATAACAACCCCCCAACGTCGCCTTTACGCCCCATAATTCCACGAAACGTTTGTCACCCGTGGTCACGCCGCGGTCCGCGCCCCC
+
C@CCCGFCEE@FFEGGEDC:@CCCDFGFGGCEFFFAFAFGGGEGGGGGGGDEF:EFGEGEGGGGCF<CFEFGFFEC,,CF@F@FGEGFEEBFGGCEG=CF99AFC@FGGC<:@,+@F?6EFAEF?EEFGGGE7C@7+DGDGEE+6+>:CG,<,,,7DC9A,,,,7,8DDGFF7D;,***=89A;,?D**:@CG=C+3290=C*30**++;00*)/**1807:*+**7):/)*1).*());8<>*1588/**00*022)**)0))*007*)0*/98**-.*,)),((()-)--)(().)(-(
@M03506:14:000000000-AKVR1:1:1101:17995:8059 2:N:0:51
CACTTCTGGCCTACCCGGGTTTCTAATCCCGTTTGCTACCCACGCTTTCGTGCCTTAGTGTCAGGAATGAGCCAGTTATCTGCCTACGCCATCGGTGTTCCTCCTAATATCTACGGATTTCACTCCTACACTAGGAATTCCAATAACCTCTCTCATCCTCTAGCTGAGCAGTTTAGATAATGTTTATTCGGTTGAGCCGAACGCTTTCACTACCCACTTACTCTGCCACCTACGCAACTCTTTCCGCCCAGTAATTCCGGATAACGCTTGGATCCTCCGTATGGCCGCGGTTGCTGGCCCG
+
CCCCCGGGG9FFGGGGGGGFGGGGGGGGGGGGGGGGGGGGGGGGGGGGGGGGGGGGGGGGGGGGGGGGGGGGGGGGGGGGGGGGGGGGGGGGGEGGGGGGGFGFFGGGFGGGGFGGCECFGFGGGGGGGGGGGGGG9FDGGGFE@DGG9E,4EEFCDFGGGGGGGGEEGFFFGGGFGG8EGFGGGGGGGGGGGDFCCDEE+;8C:CFECGGGGF5,7*<,25+,+;49,@>,3:9*5?6;=<11;*=8=*32@+;:C?FG3).278C5/.8F***3<37:(((((.-)4:((08A76:2:1
@M03506:14:000000000-AKVR1:1:1101:6196:8063 2:N:0:51
CACTTCTGGACTACCGGGGTATCTCATCCTGTTTGCTCCCCACGCTTTCGCGCCTCAGTGTCAGTTACAGACCAGAAAGTCGCCTTCGCCACTGGTGTTCCTCCATATCTCTACGCATGTCACCGCTACACATGGACTTCAACTTTCCTCTTCGGCAATCAAGCTCCCCATTTTCCAATGACCCGCCAGGGTTTAGCCGTGGGCTTTAGCTTCAGACTTCACAAACCCTCTGCGCGTGCTTTCCGCCCAATCATCACTGCTAACGCTTGCCACTCGACTATTCCTGTGGCTTTTCGCACTT
+
-A-<CGF<FACCCFGC7@EC@@6C,C,C,@FCE@E<,6E9,;@7F7,C<C@F+8,@,,66<,<E,96C9C@,C,E,66EC@@+,BFG7@77FD5<:FEE,,C,,E,CFFG<F99+>B7+A,C,,44+8=ECE8E8D,A9=,,>6,64776,7;+=6@+,6,,,,3,@+3=,,7,3E:,5,7;,@++@4*@84638EC65;8**4,1<,,+++4+,,02+,2*19**/5*:A?*2)/(1)*++2+/**)*1*06@F:9)?+/697***)*06******()2.-5))-.).).()5)1551(.
@M03506:14:000000000-AKVR1:1:1101:10200:8090 2:N:0:51
CACTTCTGGACTACTGGGGTTTCTAATCCCGTTTGCTCCCCACGCTTTCGCGCCTCAGCGTTAGGAATTGCCCAGAGACCCGCCTTCGCCACCGGTGTTCCTCCCGATCTCTACACATTTCACCGCTACACCGGGAATTCCAGTCTCCTCTGCAACCCTCAAGAACAGCAGTATCGATCGACGTTCTTCGGTTGAGCCGAAGGATTTCACGACCGACTTGCCATCCCGCCTACGCGCCCTTTACGCCCAGCACTTCCGATCCACCCTTGCCCCCTCCTCCTTACCGCGGCCGCTGGCCCCC
+
CCCCCGGGGGGGGGGGGGGGGGGGGGGGGGDGGGGGGGGGGGGGGGGGGGGGGGGGGGGGGGGGGGGGGGGGGGGFGGGGGGGGGGGGGGGGGGGGGGGGGEGGGGFFFGGGGGGGG?FGGFGGEGFGGGGGGGGGGGGGGGGGGGGGGFGFGGGGGGFGB9EFFF8DF,@FGD959,CE5;;CG>FGGG7>EC?GGGGCEDD8C9+A9748CDEEDG5+0>:FGG>>DG):CB3777)*2<FG5EGFD;*8))*7:(/*0)17*//80)96)>*;*()0.-),83()-)(-)-4)7@1(-
@M03506:14:000000000-AKVR1:1:1101:17423:8090 2:N:0:51
CACTTCTGGCCTACCAGGGTTTCTAATCCTGTTTGCTCCCCTAGCTTTCGCGCCTCAGCGTCAGTTGCAGTCCAGGAAGCCGCCTTCGCCGCAGGTGTTCCTCCCGATATCTACGCATTTCACCGCTACACCGGGAATTCCACTTCCCTCTCCTGCACTCTAGCACGGCAGTTTCGAACGACCGCCCCGGGTTGAGCCCGGGGATTTCACGCCCGACTTACCGCACCGCCTACACGCCCTTTACGCCCAGTAATCCCCAACAACGCTTGCCCCCCACGTCTTACCGCTGCCTCTGGCCCGC
+
CCCCCGGGG-FFGGGGGGGGGGGGGGGGGGGGGGGGGGGGGGGGGGGGGGGGGG@FGGGGGGGGGGGGGGGGGGGGGGGGGGGGGGGGGGGG7CEGGGGGGGGGGGCGGEGGGGFGGCGGGFGGGGEEGGGG>FEFGGGGGGGGGGGGGGCFGGGGGGCFCECGFGGGEEDGFGFEGGGC>CCEGGGGDGGGEEGGGGEEGGG5869?FFCFFGCEGDF9FGC5)CE37C>EF47*7<@CGC>CDGGDEFC*0**20(2*0.)9CECB55D4./*/:9.::1)6>0,),)()0()76:?9(
@M03506:14:000000000-AKVR1:1:1101:26392:8100 2:N:0:51
CACTTCTGGACTACAGGGGTTTCTAATCCCGTTCGCTCCCCTGGCTTTCGCGCCTCAGCGTCCGTGTCAGCCCAGCAACCCGCCTTCGCCGCAGGTGTTCCTCTCGATATCTACGCATTTCACCGCTACACCGAGAATTCCAGCTGCCCCTTCTGCACTCCAGCCCCACAGTATCACTGGACCGGTCCGGGTTCAGCCCCGAGCTCTCACAAGTGACTGTTCGTGGCCGCCTCGCCGCACTTCACGCCCAGTAAATCCGCACAACGCTTCCCCCCCCCGTATACTCCCGTGTACTGGCCCC
+
C8CCCGGGG<CDFGF?FGFBFEFFGGGGGGEF?A@EGFCGGGF<,,C,@F@7FEEG@DGGFE+@<CCFFFFF7,C8C8FCCFGG>FFFE7+@=+@=E?CF??E,AC,,:=EEAFDG:==FFBFC?>4+@CDF++33@<=F3=,,6>D8,>8,62,@,<D8,2,@FC*@@>,3,,73:,,461=1*>1?=E***,6,;:A*353**++3+:60=:+AF+++3+1AD*).*/0**))1(9)8*<*:75E>CCA/192::(7=BFB7D*:)25*)))*2118/(()--.,)()(()-)*)0((,
@M03506:14:000000000-AKVR1:1:1101:4811:8103 2:N:0:51
CACTTCTGGACTACCGGGGTTTCTAATCCCGTTTTCTCCCCTGGCTTTCGTGGTTCAGAGTCGGGAATCTTCCCGGTAACCGCCTTCGCCACCGGTGTTCCTTATGCTATCTACGCCTTTCACTGCTCCACCATAGATTCCGTTACCCCCTCCGATCCTCTCGCCAGGCAGTATCAATCGCAGTTTCACAGTTATGCTGTGCGCTTTTACCCCCGCCTCACCCGACCTCCCACCCACCCCTTACTACTCATGACTCAGACAAACTCTCGCGCCCTCCTTCTGACCGCGTCTGCTGGCACCC
+
C8CCC9@CF<6,;CC@FG:@7;CGFAF,6C;6CF,@F@FCF<<<8@,@C,;,,CDD,,,CEFGC+@+CEFCCC<B+7+B=,@F7B:E<?F8FE7@+@FE9?F,,C,,,:,9E,AAC+A+C,,C,7A,,7E=AF,C,5C;F,8DD6EF=>8+=C+++++6@=,35+++:D8*@9,3@,,,36;969;;@G9E4>7,>D@F98+***=*,,4*6*8**2:.+1*/*87>)7/.25))*(15/C:C*:+2*0++1*)*2*)*3)87**2+01)))./2A;19F2))6.-,5-730*).*))5((
@M03506:14:000000000-AKVR1:1:1101:20133:8105 2:N:0:51
CACTTCTGGACTACACGGGTTTCTAATCCTGTTTGCTCCCCACGCTTTCGTGCATGAGCGTCAGTACAGGCCCAGGGGATTGCCTTCGCCATCGGTGTTCCTCCGCATATCTACGCATTTCACTGCTACACGCGGAATTCCATCCCCCTCTGCCGTACTCCAGCTCTACAGTCACAAATGCAGTTCCCAGGTTGAGCCCGGGGATTTCACATCTGTCTTATAGCACCGCCGTCGCACGTTCTCACCCCAGTAATTCCCGACCCCGCCTGCCCCCCGCGCTTTACTGCCGCTCCCCGCCCGC
+
CCCCCGGGGGGGGGGDEGGGGGFGGGGGGG,;EGGGFCGGGGGGGGBFGGGFGFGGGGGGEGDEGGGGFFGGG7FGEFBGFGGFFFGFDECGG76CGFGGGGGGGGGGDFEGGGGGGDGGGGGFGGGGAEFEGGGDGEB,3,:E=,@C3BDDGGGG8C+7,4>DFGFCGGGGG7DCFGCFG,@FFFC@DCE,:@6:<?FEDCE5:;,4,1+:CCF<C2@7++2+17;.C32*:38)-).*******2<//0**12:*)*285)1)*2./)9.851*1(0*-(.6)).)-)(()-()))((-
@M03506:14:000000000-AKVR1:1:1101:15982:8128 2:N:0:51
CACTTCTGGACTACCGGGGTTTCTAATCCCGTTCGCTCCCCTAGCTTTCGCGCTTCAGCGTCAGTTACAAGCTAGCAAGCCGCCTTCGCCACTGGTGTTCCTCCAGATATCTACGCATTTCACTACCACACCTGGAATTCCACTTGCCTCTCTTGCACTCACGCCCCCCGCCCTCCGCCGCCCCCCCCCCCCTCCGCCTCCCCCCCTCCCCCCCCCCCCCCCCCCCCGCCCCCGCCCCCCCCCCCCCCCCCCCCCCCCCCCCCCCCCCCCCCCCCCCCCCCCCCCCCCGCCCCCCCCCCCC
+
CCCCCGGGGGGGGGGGGGGFGDGFGGGGFGGFGGGG@FGGGGGGFGGGGCGGGGGGGFFGFGEEFGDGGGFFGFFGFAFFFGGGGEGGDGGGGGGGGGGGG<FGGE<:EEGDGGGGGDEGG9FGGGGCGFGGFGF,EFGGGFGGFCAD@F@DC@D=9D,D86,@EGG6?+****,4**4*>8/1*4=1:8*/*/**2:8>**/:***::G</CDE*9))/97)2)9B)>D:7D)<CBDF=*27<3EGF=C8))095D6/>)83C<EGFGFGEED=*:7754((4713D(761@32<>E99>
@M03506:14:000000000-AKVR1:1:1101:15359:8136 2:N:0:51
CACTTCTGGACTACCGGGGTTTCTAATCCTGTTTGATCCCCACGCTGTCGTGCATGAGCGTCAGTTACGAGCCAGTGAGCCGCCTTCGCCACCGGTGTTCTTCCCAATATCTACGAATTTCACCTCTACACTGGGAATTCCACTCACCTCCCTCGTACTCAAGCCACTCAGTCTCAAAGGCAATTCCAGAGTTGAGCTCTGGGCTTTCACCCCTGACTTGAGAAGCCGCCTGCGCACGCTTTACGCCCAGTAATTCCCAACACCCCTAGCCCCCTTCCTCTTCCCGCGGCTGGTGGCACGT
+
CCCCCGGGGGGGGGGGGGGGGGGGGFGGGGGGGGGGFDGGFFGEFGGFEFGGGGGGGGGGGGGGGGGGFFFEGGGGFGGGCGGGGCFGGGGGGGDGEGGGGGCFDGGFFGGGGGFC8@FAAFFGGGGFGGGGG?DEGFFGGFGGG,DGGG8CDEEFEFGGAEFGGCFGGGC3@DCA7>9,>D7DC;FCCC8>E,EDCAGGFFGGGFGCGGGGEGGCFF6C*;6CGCFECDE=C:><15>ACG+:*2:>2*30***:;)2*0)8*)*2)277)75*0*(0+.-)-4(,)(70().(*)).,,
@M03506:14:000000000-AKVR1:1:1101:21029:8144 2:N:0:51
CACTTCTGGACTACCGGGGTTTCTAATCCTGTTTGCTCCCCTAGCTTTCGTGCCTCAGCGCCAGAAGTTGTCCAGGGACTCGCCTTCGCCACTGGTGTTCCTCTTGATATCTACGCATTTCACTGCTACACCAAGAATTCCAGTCCCCCCTCCATCTCTCAAGCCGAATAGTATCCAATGCAGTTTCACAGTTAAGCTGTGAGGTTTCACATCAGCCTTACCCAACCGCCTCCGCACCCTTTACGCCCAGTGAACCCGAACAACCCTTGGGACCCTCGTATTACCGCGGCTTCTGGCCCCC
+
CCCCCGGGGGGGGGGGGGGGGGGGGGGGGGFGGGGGGGGGGGGGGGGGGGGGGGGGGGGGGGGDFGGGGGGGGFFGGGGGGGGGGGGGGGGGGGGFFG:9EFGGGGGGGGGGGGGGGGGFGDGFFGGCGFGG7@8FGGGGFGGGGCFGGGGGGGGGGGGCFGGGG+86CGDFF:3EF,@FGCCFFGGEGGFGGGCAEFGA,23D@E9=EF9=42>,*099DC?,**:5=D5**)2):D53A6++*:C3*4+2;@+75(1*)0)9//*)*/*)01***(0*((.6-3()(0(-.).094(((
@M03506:14:000000000-AKVR1:1:1101:22148:8159 2:N:0:51
CACTTCTGGACTACCGGGGTATCTAATCCTGTTTGCTCCCCACGCTTTCGTGCCTCAGCGTCAGTATCGGGCCAGTGAGCCGCCTTCGCCACTGGTGTTCTTGCGAATATCTACGAATTTCACCTCTACGCTCGCAGTTCCACTCACCTCTCCCGAACTCAAGATCTTCAGTATCAAAGGCAGTTCTGGAGTTGAGCTCCAGGATTTCACCCCTGACTTAAAGACCCGCCTCCGCACCCTTTACCCCCTGTGATTCCGAGCAACGCTAGCCCCCTTCGTATTACCGCGGCTGCTGGCCCTA
+
CCCCCGGGGGGGGGGGGGGGGGGGGGGGGGGGGGGGGGFGGGGGGGGGGGGFGGGGGGGGGGGGGGGGGGGGGGGGGGGGGGGGGGGGGGGGGGGGGGGGGGGGGCFGCGGGFGGDGGGGGGGGFGGGFGGGGGGGGGFGGGGGGGGGDDFGFFGGGGFFFGG7,,@EDCGFGGGAG9,4DF7FGGGGGGGFF7?,DC:CFG?FFG6:FF=CCFFEDGF78CFG4DF3EDB7>>D339:@CF7+*3@D*2+01@G>C(1*85)09C*8:655>3E*;17*,()-4(,)(0((04.6>)4(,
@M03506:14:000000000-AKVR1:1:1101:18490:8169 2:N:0:51
CACTTCTGGCCTACAGGGGTTTCTAATCCTGTTCGCTCCCCACGCTTTCGCGTCTCAGCGTCAGTACCGTCCCAGAGAACCGCCTTCGCCACGGGTGTTCTTCCCGATATCTGCGCATTTCACCGCTACACCGGGAATTCCATTCTCCTCTTCCGGACTCTAGCCAGATGGTTTCCGCCGACAGCTCGAGGTTAAGCCTCGAGTTTTCACAGCAGACCTACCTGGCCGCCTACACGCTCTTTACGCCCAATAAATCCGGTCAACGCTTGCCCCCTCCGTCTTACCGCGTCCGCTCGCACGG
+
CCCCCGGGG-FFFGGGGGGGGGGGGGGGGGGGGGGGGGGGGGGEGGGGGDGGGG@FGGGGGGGGGGGGGGGFEGGGG<EFFFGGGEGGGGGE:FDFEGGGGGGFDFFD7FGGGGGGEDGGGGGGGGG=FGGGGEG7CEEFEGFGGEDEFCGGGGGCGGGGGFFF@CGGFF,?,<EGCGGGGDCGGGFE8E7=87E?FGC=?8E@8@7<EGF7=D6@FC@0CF6C4C<:CDDCD::D99>C902CDGG:E8C6**:D6()*756F58:78;C6)1/**-)*.3-.(-15(8,(703<>)23(
@M03506:14:000000000-AKVR1:1:1101:6656:8184 2:N:0:51
CACTTCTGGACCACCGGGGTATCTAATCCCGTTTGCTCCCCTAGCTTTCGCGCCTCAGCGTCAAGAATGGGCCAGGTAGCCGCCTTCGCCACTGGTGTTCCTCCCGATATCTACGCATTTCACCACTACACCGGGAATTCCGCTACCCTCTCCCACCTTCAAGCCGATCAGTTTCCGATGCAATTTCCCAGTTAAGCCGGGAGATTTCACGTCGGACTTGACCAGCCGCCTGCGCGCTCTTTACGCCCAGTAATTCCGGACAGCCCTCGCCACCTACGTATTACCGCTGCTGCCGCCACGC
+
CCCCCGGGGGGGGGGGGGGGGGGGGGGGGGFFGGGGGGGGGG8FGGGGGGGGGGGGGGGGGGGGGGGGGGFFGGGGGCCFGGGGGGGGGGGGGGGGGGGGGGGGGGGGDGGGFGGGDCEGGGGDFGGGGGGGGGGGGFGGGGGGGGGGGGGFGGGGCGGGFGGGGGGCEE9@CFGEECGGGGGGGGGG>BEE9CCGEFEGDCEC@9C7<CC8FDD8CDAFGGGGGGFB5DBCDB3DBGFCCGFFDC:B**<9**0:>0C*0))**2278>C:@C*021)+-.)6229),).,6(-)0)42(
@M03506:14:000000000-AKVR1:1:1101:26106:8190 2:N:0:51
CACTTCTGGACTACCGGGGTATCTAATCCTGTTCGCTACCCATGCTTTCGAGCCTCAGCGTCAGTTACAGACCAGAGAGCCGCCTTCGCCACTGGTGTTCTTCCATATATCTACGCATTCCACCGCTACACATGGAGTTCCACTCTCCTCTTCTGCACTCAAGAAAGACAGTTTCCGATGCTATTCCTCGGTTAAGCCGAGGGCTTTCACATCTGACTTATCTTTCCGCCTGCGCTCGCTTTACGCCCAATAAATACGTACAACGATTGCCACCTACGTCCTACCCCGTCTCCTGGCCCGC
+
CCCCCGGGGGFGGGGGGGGGGGGCFGGGGGGGGGGGGGGGGFFGGFGGGCGGEEFGFGGGFGGGGGGFGG,<FGGGG,@FFFGDCFGGCGGGF<FFFGGGGGGGFG,CF,@<<ED7CFGAA,5?FGGFD9FCFCFEGFFGGGG9D9F8FF9FFGFEDEFFF89F8DC,@DFC@:;==8@86;C>:FGCD7EECC9D,@@9:@888CF7,:+=,+>,4;+=>+=@18??5*)12)))/>5=:7>+9*/5/:60=4*::12+))*21**086>4***+<()*(,))((()(0((*))*).(-(
@M03506:14:000000000-AKVR1:1:1101:4888:8210 2:N:0:51
CACTTCTGGACTACCGGGGTATCTAATCCCGTTCGCTCCCCTAGCTTTCGCGCCTCAGCGTCAGTAACAAGCTAGCAAGCCGCCTTCGCCACTGGTGTTCCTCCAGATATCTACGCATTTCACTACTACACCTGGAATTCCACTTGCCTCTCTCGCACTCCAGCCCCGCAGTATTGGACGCAGTTTCGAGGTTGAGCCTCGAACTGTCACAACCAACTTACGGAACCGCCTACGCGCCCTTTACGCCCAGCAAATCCGGATAACGCTTGCCCCCTACGTCTTACTGCGCCTGCTGGCACAG
+
@CCCCGGGCAEFEDE@GGGFGGDFGGEGFFGGFAFG7A@FBGFGGFGD@7C:CF:FFCFGCGGDG<FGGA<EE9FECGCFEFFGGGGGDGGEGF<FFGGGF,ABFGGGFFGGGGFCFGGG9EFGCF9FGGGFGGG8,A4A=EEE@9EGAG,8>AGG+C68FGDGGCE6CEEGC,,5,:CCEEECEFFGFFG@CFF8@FEFED,;C,1<BF@?=DG8CF+<>CD=CDFB=DDEF))1(1.:C+*:7==B58*00)*9D05*))/09EEE*)9FF/1:><7*.1)))).0(0-,5(,*5))((
@M03506:14:000000000-AKVR1:1:1101:25613:8214 2:N:0:51
CACTTCTGGACTACCGGGGTATCTAATCCTGTTTGCTACCCACGCTTTCGTGTCTCAGCGTCAGTGATGGTCCAGAAAGCTGTCTACACCGCAGGTGTTCCCCCTGATATCTACGCATTTCACCGCTACACCAGGAATTCCGCTCTCCTCCCCCATACTCCAGCCCTCCAGTCTTCCGCGCACCCTCCCAGTTAAGCCGGGACATCCCCCACGGACCTTCGAGAACCCCCTACCAAATCTTTACCCCCAGTCTTTCCGAGCCACGCTTGCTGCCTACGTATCACATCGCCGTCTGGCCCCC
+
@C<C<CFFEFG,E@FDFCG@FCF,EC<FF<FFCFAAFGGGFEEE:B@@9FE@FE<6FFGGCFDG<FFC9DEFGEF<,CCFFGGGFAEAFE@F=>7966BFF9AC@FC<?,9,95AFE+CC<<FF+@CCCE@=D=:+<,=,A4CE+@FFD8,@>@EC8FFD6,8,6+=D888@,EADCC6:>8@GECEGGFF4,,6;FE5*::*4>,,,*:5CC)==C<*+255F3;))=<>*/))*(*1++2***0*)**3****0*(*2)))*)*/7/)29F4++*(.3-())-),0()((0((*0)(,(
@M03506:14:000000000-AKVR1:1:1101:5896:8217 2:N:0:51
CACTTCTGGACTACCGGGGTTTCTAATCCTGTTTGCTACCCACGCTTTCGTGTCTCAGCGTCAGTGGCCGTCCAGATAGCCGTCTACACCGCAGGTGTTCCTCCCGATATCTACGCATTTCACCGCTACACCGGGAATTCCATCATCCTCTGATTGCCTCAAGAATTAGAGTATCCGAGCCGGTCCCTCAGTTGAGCCGAGGTCTTTCAACACGGACTTCCAATCCCGCCTACGAGCGCTTTACGCCCGCTATTTCCGAACAACGCTTGCCCCCTACGTCTTACCGCGGCCGCTGGCCCGG
+
CCCCCGGGGGGGGGGGGGGGGGGGGGGGGGGGGGGGGGGGGGGGGGGGGGGGGGCGGGGGGGGGGGGGGGGGGGGGGFFGGGGGGGGGGGGGEFGGGGGGGFGGGGGGGGGGGGGGGGGGGGGGGGGGGGGGGGGGGGGGGGGGGGFGGFGFGFFDFGCF>?F9DFGGG;9EFGGDCGGE@CCEE>FGGF8E@@F,6?ECCDGGGC@FFCF=*CCCDGFGGFFGGGFBEDE*95><037AC7>FCCEDE**.)*2CC?3*77?G3EEEGF26)9?CG()*.,.:2(3)(5((721/5<?0(
@M03506:14:000000000-AKVR1:1:1101:18505:8217 2:N:0:51
CACTTCTGGCCTACCGGGGTTTCTAATCCTGTTTGCTCCCCACGCTTTCGTGCATGAGCGTCAGTGCAGGCCCAGGGGCTTGCCTTCGCCATCGGTGTTCCTCCGCATATCTACGCATTTCACTGCTACACGCGGAATTCCATCCCCCTCTGCCGCACTCCAGCTCTACAGTCACAACTGCCGTTCCCAGGTTGCGCCCGGGGATTTCACATCTGTCTTTCAGACCCGCCTGCGCACGCGTTACGCCCAGACATTCCGCCTAACGCCTGCTCCCTCCCGCTTCCCTCGTGCGCTGGTACGC
+
CCCBCGGFF9ECEFGGGGG7FGFGDGGGGGFEAFEF,CFEGFGDDEGGGEGGGGGFGCFGEGDGGFGFGGGGGGGG7@+@EFGGDFGFDFEGCF7CCB=@EFFG7FC++9,BEF7=+849FFGF9FE=<E<FD7@+@+3>E;FFFFGCCDD=?9;+4@>CF,,:,3>,3,6EF,@A,*4898C*;4,,>B72,A,=5C*5C<**3*=9CGC7?++3::8+++3:**<DGDDGF)5193)*1****2*0***)0*2::(1*0)/0***0AF**0*00*,)*((3)3)(.,)(-.46/)142(
@M03506:14:000000000-AKVR1:1:1101:7568:8218 2:N:0:51
CACTTCTGGACTACCGGGGTTTCTAATCCCGTTTGCTCCCCTGGCTTTCGCGCTGTCAGCGTCAGTGTCGGCCCAGCAACCCGTCTTCACCTCTGGTGTTCCTCTCGATATCTACGCATTTCACCGCTACACCGAGAATTCCGATTGCCCCTTCCGCACTCTAGCAAAACAGTATCACCTGACCGTTCCGGGTTAAGCCCGGAGATTTCACAGATGACTTGAATTGCCGACTACGCGCCCTTTACGCCCAGTAAATCCGAACCACCCTTGGTCCCTACGTACTACCCTCGCTCCTTGCCCG
+
CCCCCGGGGGGGGGGGGGGGGGGGGGGGGGFFGGGGFGGGGGFGGGGGGGGGGGGGGGGGGGGGGGGGGGGGGGGGGGGGGGGGGGGGGGGGGGGGGGGGGGFGFGGGGGGFGGEGGDGGGGGGGGGGDGGGGECECCFFGGGDGGFGFGF?FGFGGGGGGGGCE7DGFF>CACFFGGFD?DFGGGG?8B@EGGGFC?8CCDDGGGCFGGGF?*>C7CFEF*2C>CFFC/8C<FBG>C:EEFG7CEE3C*/<*9*:C7/5)0)93**56?7*001<+()*.(-64((*()-()-(**/(5(
@M03506:14:000000000-AKVR1:1:1101:6005:8285 2:N:0:51
CACTTCTGGACTACCGGGGTTTCTAATCCCGTTTGCTCCCCTAGCCTTCGCGCCTCAGCGTCAGGAGCTGTCCAGAGATCCGCCTTCGCCACTGGTCTTCCTCACGATATCTACGCATTTCACTGCTACACCGTGAATTCCGATCTCCTCTCCAGCCCTCTAGCAGAGCAGTATCCAGTGCAATTTCGGAGTTGAGCTCCGAGATTTCACCCCCGACTTACCGCGCCGCCTACGCCCCCTTTACGCCCAATGAATCAGAACAACGCTTGATACCTCCGTATTATAGCGGCTGCTGGCACAG
+
CCCCCGGGGGGGGGFGGGGGEGGGGGGGAFGGGGGGGGGGGGGGGGGGGGGGGGEGGGGGGGGGGGGGGGEFGGGGGGFGFGGGGGGGGGGGGGGGGGFGGCFFGGGCGGGGGGGGEGGGGGGGGGGEGGGGGGGGFGFGGGGGGFCA9FBFGGGGGGGGGCFFFDGFEFC>,=DFGC=,9DFGGGGGGDEGGFFGGFGDEGGEG7D,::*;?CECGDB9>*/:DGFECDF5858/(93/A<***EGEDG8?4=DD*)*+85:FDC8:*7*/87:9*(8*..))))6)()(-7:2*..).(
@M03506:14:000000000-AKVR1:1:1101:15411:8348 2:N:0:51
CACTTCTGGACTACCGGGGTTTCTAATCCCGTTTGCTCCCCTAGCCTTCGCGCCTCAGCGTCAGGAGCTGTCCAGAGATCCGCCTTCGCCACTGGTCTTCCTCACGATATCTACGCATTTCACTGCTACACCGTGAATTCCGATCTCCTCTCCAGCCCTCTAGCAGAGCAGTATCCAGTGCAATTTCGGAGTTGAGCTCCGAGATTTCACACCAGACTTACCCCGCCGCCTACCCGCCCTTTACGCCCAACGAATCCGAAACACCCTCGGGACCTCTGTCTTACCCGCGTTCACTGCACAG
+
CCCCCGGGGGGGGGGGGGGGGGGGGGGGGGEDFGGGGGFGGGGGGFGGGFGGDGGGGGGGGDFGFGGG@FFDGGGGGFFGGGGGGGGFGGGGGGGGGGGGG<<FFGGGCEGGGFGGGGEGGGGGFFGGGGGFDGGGGFEAFGGCEDFFFG;EDF,,6AFGC=EFFGGGCFGGG7@@CCC9CGGGCCACEE*665EC62DFGC*11=,,:9FFEFC,:*+4:8DFCD>>5DDE*);54258;67*/:C>/2*).)1/03/*0)81*/*01)/))**++.9+.-6<4(3)(0((0))2*/.).
@M03506:14:000000000-AKVR1:1:1101:5251:8383 2:N:0:51
CACTTCTGGACTACCGGGGTTTCTAATCCTGTTTGCTACCCACGCTTTCGTGTCTCAGCGTCAGTCATGGTCCAGTAAGCTGTCTACACCACAGGTGTTCCTCCTGATATCTACGCATTTCACCGCTACACCAGGAATTCCGCTTACCTCTCCCATACTCTAGCGTTCCAGTCTCCGCCTCACCCTCCCAGTTAAGCCGGGAGATATCTCACCAGACTTAGAACCTCGCCTCCCCTCCCTTTACGCCCAGCAATCCCGAACAACCCTTGCAGCCTACGTATTCCCCAGGCTCACGGCTTGT
+
8,8BBFGEFFEGGFGEC@7C:FGFGGGFGFAFFFGGF<CFFFEGD:FFGGF8EF,C6CAFG77@C<F<<EFAF<EF<<EFGFEFCEGGD@F<CFCF8:?9?,5=FG9?@FD<?AFFE?CEGA?B7FB:F,ABFF++,9EFC8CGCB8D,C,6D=8>EC,@6=9=+6>>EA3D@F9DED>+@8,D8DF7:D,,,3,@9F3*:*=E<,:=,+5+4*1:F<+,4++4**22?7)*/))*/*2=9<@+1*3)2**;)***2(1*8:?*/**.*)2*0**+2-0+644))((),)2(9)(/)0,43
@M03506:14:000000000-AKVR1:1:1101:7516:8385 2:N:0:51
CACTTCTGGACTACCGGGGTTTCTAATCCCGTTTGCTCCCCTAGCTTTCGCGCCTCAGCGTCAGTGTCGGTCCAGGAAGCCGCCTTCGCCACCGGTGTTCCTCCGGATATCTACGCATTTCACCGCTACACCCGGAATTCCGCTTCCCTCTCCCGAACTCAAGCCCGCTAGTTTCCTGTGCAGTTCCCCAGTTGAGCCGGGGGATTTCACACAGGACTTAACGAACCGCCTACGCGCCCTTTCCGCCCAGTAATTCCGAACAACGCTTCCCACCCCTGTATTACCCCCGCCCCGGTCCCAC
+
CCCCCGGGGGGGGGGGGGGGGGGGGGGGGGFFGGGGGGGGGGGGGGGGGGGGGGEGGGGGGGGGGGGGGGGGGGGGGGGGGGGGGGGGGGGGGGGGGGGGGFFGGGCGGGGGGGFGGGGGGGGGGGGDGGGAFGGD:FFGGFGGGGBFGGGGGGEECG8CFG?FGGGG5?5>2=FGGFC?FFEFE?ED8,BF;CDCEGGGCDG8EGCFC7*9C5F5564+>:*:C3>3CGF5FBB94358EG*0*/;B5C87@*0:72D*>357):;7*02/8**2*4<+.6):<(()-)((.(-))83<.
@M03506:14:000000000-AKVR1:1:1101:18804:8398 2:N:0:51
CACTTCTGGCCTACTAGGGTTTCTAATCCTGTTTGATCCCCACGCTGTCGCGCCTGAGCGTCAGAAATGAGCCAGTGAGCCGCCTTCGCCACCGGTGTTCTTCCCAATATCTACGAATTTCACCTCTACACTGGGAATTCCACTCACCTCTCTCATCCTCAAGTCCCCCAGTTTCAATGGCATTTCCAGAGTTGAGCTCTGGGCTTTCACCCCTGACTTGAGAAGCCGCCTGCGCCCGCTTTCCGCCCCGTACTTCCCAACACCCCTAGCCCCCTTCGCTTTACCGCGGCTCCTGCCCCGC
+
CCCCCGGGG<FGGGGCGGGGGGGGGGGGGGGGGGGGGGGGGGGGGGGGGFGEGGGGFGGGGGGGGGGGGGGGGGGGGF9FFGGGGGGGGGDGGGGGGGGGGGGGGFGGGGGGFGGGGGGGGGGGGGGA<FGGFFFAGGFGGGGGGCFGGG9DDFG;DF=FFGEGFFF,3@CGAFGCGFGGGGGGCGGGGCCD@EC@C9@AA7,5@?CF7CFGGFCCCG9,*4;2*;A4*:5/;BD5()2/*:+2*=8>*1=8)0:C>(**07)1/:838@<FB3/*C1)*,,)<D06)4>((.384))-3(
@M03506:14:000000000-AKVR1:1:1101:5830:8424 2:N:0:51
CACTTCTGGACTACAGGGGTATCTAATCCGGTTCGCTCCCCTAGCTTTCGCGCATCAGCGTCAGGTACGGCCCAGCAAATCGCCTTCGCCACCGGCGTTCCTAGCGATATCTGCGCATTTCACCGCTACACCGCTAGTTCCACTTGCCTCTACCGACCTCAAGTCAACGAAGTATCCGATGCACGATCACAGTTGCGCCGTGACTTTTCACATCGGACTTTCGTAACCGCCTACGCGCCCTTTACGCCCAGTGCATCCGGATAACGCCCGCCCCCTACGTCTCACCGCCGCTGCTGGCCCC
+
-@CCCGD9@FFGCGFFGG7@F@FFFFG<EC7FEG:FEFCDF@FDFF@<ECF:F:FGA9EGGGDCGGGGGDGCB78C=FEADCDFCGGGDEFGGGDCGGD=FDFFG7F8?FCCEFGGGEGGF9,C:FE:FFGGDEFGGGDCG9EGGGGGFG8AFGG>CEBCEF9,5DCFEGG>::6?CB5EEG?CEG8=EGFF+>E+:>8::C5:9ECFFFG:+*=5CC>C:D***97B=DB**8@C7D)C5C>7?5=3EGG6**2*:2<E).)0*/*0*0))7)2**.0:1(44),(),0((0(.2))(-(
@M03506:14:000000000-AKVR1:1:1101:22979:8439 2:N:0:51
CACTTCTGGACTACCGGGGTATCTAATCCTGTTTGCTCCCCACGCTTTCGCGCCTCAGCGTCAGTCTCGGTCCAGAGCGCCGCCTTCGCCACCGGTGTTCTTCCCAATATCTACGAATTTCACCTCTACACTGGGAATTCCACGCTCCTCTCCCGAACTCGAGCCCCCCCGTTTCGCGCGCAATTCCCAGGTTGAGCCCCGGACTTTCACCACACCCTTATCAAACCACCTACGCGCCCTTTACGCCCAGTCATTCCGGACCACGACCTCCTCCCCCTCATCAACCACGCGGCTGGCACGG
+
CCCCCGGGGGGGGGGGGGGGGGGGGGGGGGGGGGGGGGGGGGGGGGGGGGGGGGGGGGGGGGGGGGGGGGGEEGFFGGGGG@FFGGGE@FGGFEG@FCCFGGGGGGGGGGGGGGGEGGGGFFFEEFFGFGGGFFG,<AF;FFGEEC6@88DGDGEGGG?FE68ACCEG?>5<,<B8C>ECCC*=9?FFCG72+*5CGG:CE3=E8FFG7FC4C7/2)9)+*27C7D5>55)29)09>DB8:3*:*:?):200=7**:0)1))071**0*)*)05*;C,554)-),(()()-,)((*0))(-
@M03506:14:000000000-AKVR1:1:1101:16947:8453 2:N:0:51
CACTTCTGGCCTACCGGGGTTTCTAATCCTGTTTGCTCCCCACGCTGTCGCGCATCAGTGTCAGAAACTGCCCAGCAGACCGCCTTCGCCACCGGTCTTCCTCCGGATCTCTACGCATTCCACCGCTACACCCGGAATTCCGTCTGCCTCTACAGCCCTCGAGTTTGACAGTCGGCACGGCAGATCCGGGGTTGAGCCCCGGACTTTCACCACCCCCTTATCAACCCACCTACGCGCCCTTTCCGCCTAGTTATTCCCGACCACGCTCGCCCCCCCCGTCTTCCCCCGCCCGTCGGCCCGG
+
CCCCCGGGG-EFFGGGGGGGGGGGGGGGGGGGGGGGCGGGGGGGGGGGGGGGGGGGEGGGGGGGGGFGGGGGGGGGGGGGGGGGGGGGGGGGGGGGGGGGGFGGCGBFEGGGGGGGGGGGGGGGDGGEG9FFGGD=CFGGGGGGDGFGGGGCG7DGGGGGCEGFE7EBFF9FGCEGC>CC>:EGGGGGGGGC>=FFGFC5?38C*<CF?CG****:9)7+*:*<*97)1C)3CDF:6DF?*<:CDDE>CC+*/07:>)1*8))95C2):597>DGGE(0*.()).(-)()(()(-)))22,
@M03506:14:000000000-AKVR1:1:1101:24849:8473 2:N:0:51
CACTGCTTGCCTGGATATCTTTCTATTCTTGTTTCCCCCCCTCGCGTGCCCGCCTCAGCGTCAGTCTCGGGGCGGATCGCCGCCCCCTTCGTCTTTCCCCTTACCAATACGTATTACTCTCCCACCCACACTTGTATTTCCCCCTCCCCCCCCCGCTCCCCTCTCTGTCCCTACAGCCGCCCCCACCCCGCTCGAGGCTCGTCCTCCTCTCTCTCACCTACGCGCCTGCCTCCGCTCCTCGCACACACCACTGACCACACGCTCGCACCCCCACTTTCACCGCCCGCGATGCCTACCCTTC
+
A,B8,C,---6;,-,--6,<;,,,,,;,,CE;C@,E,<F+F@B+C+++B,,B++66CC,6BB@C,:,C<,@++77++8+4?+4+4+4+B4+,+,+,5,5B,8,,A,:FB3+,7,,,,,,,,,33>@+++++,,73,,,,7@,,3*3*>*>**41**3**31****++5+++,+*0+22***2*******1*****2*****)*;*92*****3*++0**29*)*/9)7C**+10>*(/);*:)91*2)***))****,*/).0CDG878))5))2++)*2.2((((,)()--0).*)))((
@M03506:14:000000000-AKVR1:1:1101:25977:8477 2:N:0:51
CACTTCTGGACTACCGGGGTTTCTAATCCCGTTCGCTCCCCTCGCTTTCGCACCTGAGCGTCAGAAACGAGCCAGGACACTGCCTTCGCCTTTGGTGTTCTTCCGGATCTCTACGCATTTCACTGCTCCACCCGGAGTTCCGTGTCCCTCTCTCGCTCTCAAGTCCACCAGTTTTCAAGGCTCTTCATCAGTTAAGCTGATTACTGTCACTTTTAGCTTAATGGACCGCCTGCGTGCCCTTTTCGCCAAATAAATCCGGACAACCACCGCCCCCTACGTCTTATCGCGGCTGCTGGGACGC
+
CCCCCFGGFEEGG<FBFG>:@CFGFG@EFGCFFA@FGD:DGFFGGGGCFGDGFGGCFFGCG:@FCGGGGDDGGF,CF<FEFEFGEEGGDFCCGGF?D<FEEG,,?CCC@BED,,4@C+FE8E@?EFG:EFFFE+@++3A937DEGC,@EEGG6D+:>,>:>=,@EFFBFC,39EACFGF:F,,6<,,2DDEE>:?D7DEC7+5,5,4=,=++,+,,++=@FGGGGG).*18=*.8*31)+*+*+1=C):009****04)*))0/***)*8))8):/*-)*(-6)4(-50)4()),2)),((
@M03506:14:000000000-AKVR1:1:1101:4830:8483 2:N:0:51
CACTTCTGGACTACTGGGGTTTCTAATCCTGTTTGCTCCCCACGCTTTCGCACCTCAGCGTCAGTACCGGACCAGTGAGCCGCCTTCGCCACTGGTGTTCTTCCTAATATCTACGAATTTCACCTCTACACTAGGAATTCCACTCACCTCTTCCGGACTCGAGATTTGCAGTATCAAAGGCAGTTCCGAGGTTGAGCCCCGGGATTTCACCTCTGACTTACAAATCCGCCTACGTGCGCTTTACGCCCCGTAAGTCCGAACATCGCTAGTCCCCCCCGTACTCCCCAGGCCCCTGGACCGG
+
CCCCCGGGGGGGGGGGGGGFCCGGGGGGGFGGGGGGFFGGGGGEGGGGGGGGGGCGGGGGGGGDGGGGGGGGGGGGGDGGGGGGGGGGGGDGGFGGGGGGGGGGGG9FGGGGGGGGCFGGGGGGDEEEGFF<FFGFC=AFCGG,=DGFGGDFDED+++@D=8>,=,@DAFE:D=EC8=EF664@DF;68CGGGCFFEGDEED5**,,4,+4*4*>=876CDC:<CGA35C3*2:F<=3:=C*1;75C3*/2).70004)*75****/)*9:@9**1:1)/(2)(.(()-)((0((1)).((
@M03506:14:000000000-AKVR1:1:1101:17633:8487 2:N:0:51
CACTTCTGGCCTACTGGGGTTTCTAATCCCGTTCGCTCCCCACGCTTTCGTGCCTTAGTGTCAGCAACAGCCCAGTACCCTGCCTACGCCATCGGTGTTCCTCCTAATATCTACGGATTTCACTCCTACACTAGGAATTCCAGGTACCTCTACTGTGCTCTAGCTGGCGAGTTCGAACAATGTGCCTCCGGTTGAGCCGGAGTCTTTCACTGCTCGCTTTACCTGCCACCTACGCAACTCTTTACGCCCAGTAATTCCGGATAACGCTCGGATCCCCCGCATGACCGCGGCTGCTGGCACG
+
CCCCCGGGG-FGGGGGGGGGGGGGGGGGGGGGGGGGGGGGGGGGGGGGGGGGGGGGGGGGGGGGGGGGGFFGGGGGGGGGG8FGGGGGGGGGGGGGGGCGGFGGGGGGGGGGCGGGGGGGGGGGGGFGGGGG,<EFGGFFGGGGGGGGGF99FEDF9FFGGGGGGC8+++@FGFG?F8=8E9C;EGDGGGDG886D?FGDCD:D;,CFGFGFC2>;>C>5CF79:CAFGGFCF>A*3C8FDE>:@5C>C**;8C71177C@B>>G5C:EBD:BG6C5>:*-4()4497()(470)2)5(.(
@M03506:14:000000000-AKVR1:1:1101:13112:8522 2:N:0:51
CACTTCTGGACTACACGGGTTTCTAATCCCGTTTGCTCCCCTAGCTTTCGCTCCTCGGTGTCAGAACAACCCCAGATGATCGCCTTCGCCACTGGTGTTCCTCCCGATATCTACGCATTTCACCGCTACACCGGGAATTCCATCATCCTCTGATTGCCTCAAGATCGGTAGTATCCACCCGGTTCCCCGAGTTGAGCCCGGGTCTTTCCTTGCAGCCTTACCGATCCACCTACGAGCGCTTTCCGCCCACCGATTCCGGACAACGCTTGCCCCCTACGTCTTACCACTGCTGCTGGCACGC
+
CCCCCGGGGGGGGGGGGGGGGGGGGGGGFFGGFGGGFFGDFFFFGGGGGFGGGGGGGDFGGGGGDGG<EGGGGGG8FGFGGDFGGGGDGGCFEG@EFFGGGGGGGDDCBFCF9FBFEGFGGGGGGG@FG9FFGEEEEGFGGGC9=>>>9FFD,E=,@9BFFFG8DFF=EGC:,8;@EF,@EGG5CFEF>7C>C7,>8;DGGG?E=CGGGF7+8?:,8F=080C*9C86CG8<D3B3>C>/***:5:;>5**).)5C743*8<FF38*)/.29>D:;@6)*((6)8),/544)*222054((
@M03506:14:000000000-AKVR1:1:1101:25040:8539 2:N:0:51
CACTTCTGGACTACCGGGGTTTCTAATCCCATTCGCTCCCCACGCTTTCGTCCTAGCAGTGTCAGGTGACACCCAGTGGCCTGCCTTCGCTTTCGGTGTTCCGAATGATATCAACGCATTTCACTACTACACCATTCGTTCCAGCCACCTCTTTGTCCCTCTAGTCTATCAGTATCTTGAGCAAACGCAGAAGTTGAGCTTCTGGCTTTTACCCAAAACTTACTAAACCACCTATGCGTACGCTTTCCGCCCAACGATCCCGGGTAACGCTTAAGTTCTCTCTATTCCCGCTGCTGCTCGC
+
CCCCCGGGGGGGGGGGGGGFEGGGGGFGGGGAFFGGGGGGGGGGGGGGGGGGGGGGGGGGFFGGGGGGGGGGGGGGGFGGGGGGGGCGGGGGGGEGGGFGFGGCFCFGGGFGFFGGFC@FAFGGGGGGG9,FFDG,,9E8?FFDGDG8D,@DFF8F,=DFFF9FFGGFD:FCFCAA=AE8E,,>E8+4;+8:B@,,@?FFG+,@E?,A7FFDACC>FCA,=F+5:B46,/)/268**/2**/:*>=C8578)2=**:6**5))91*+**79))*<++6*9),2.-))*.0,372.*1/)((
@M03506:14:000000000-AKVR1:1:1101:9168:8541 2:N:0:51
CACTTCTGGACTACCGGGGTATCTAATCCCGTTTGCTCCCCTGACCTTCGTGCCTCAGCGTCAGGAACTGTCCAGAGACCCGCCTTCGCCACTGGTCTTCCTTACGATATCTACGCATTTCACCGCTACACCGTAAATTCCAGTCTCCTCTCCAGTCCTCAAGCACGGCAGTATCGAATGCAGTTTCGGAGTTAAGCCCCGCGATTTCACACCCGACTTACCGCGCCGCCTACGCACCCTTTCCGCCCAATGAATCCGAACAACGCTTGAGACCTCGGTATTACCTCCGCCGCTGGCACCG
+
CCCCCGGGGGGGGGGGGGGGGGGGGGGGGGCFGGGGGGGGGG@GGGGGGGGGGGEGGGGGGGGGGGGGGGGGGGGGGCFGGGGGGGCGGGGGGGGGGGGGGGGFFGCGGGGGGGGGGGGGGGGGGGGGGGGGGGDGFGFFF9EFGG;DGGFGGDFGGFEFGGGGGGGGGGGFGGG>:EFDCA9BF9DEE*CCG7;FGG>CE*;E8*:C9CC*=:859>D?:**:5CB>GG):953/4C>*C+*:9=;B*12/*7*00,7/>>FGDG8@8)2;6C2C*(85-)6<2)).(0(-011)85>((
@M03506:14:000000000-AKVR1:1:1101:5855:8568 2:N:0:51
CACTTCTGGACTACCGGGGTATCTAATCCCGTTTGCTCCCCTGGCCTTCGTGCCTCAGTGTCAGGAACTGTCCAGAGACCCGCCTTCGCCACTGGTCTTCCTTACGATATCTACGCATTTCACTGCTACACCGTAAATTCCAGTCTCCTCTCCAGTCCTCAAGCACGGCAGTATCGAATGCAGTTTCGGAGTTAAGCTCCGAAATTTCACACCCGACTTACCGCGCCACCTACGCACCCTTTACGCCCAATGACTCCGAACAACGCTTGAGACCTCCGTATCACCGCGGCTGCTGGCCCAC
+
CCCCCGGGGGGGGGGGGGGGGGGGGGGGGGGGGGGGGGGGGGGGGGGGGGGGGGFGGGGGGGGGGGGGGGGGGGGGGFGGGGGGGGGGGGGGGGGGGGGGGGGGGGGGGGGGGGGGGGGGGGGGGGGGGGGGGGGGFFFGF;FFGGFFGGGCDFFGGGGGDF9EGGDEECGGDDEEGG8?FFGGFGGGGEGBF:EFE::CEG5CFFGGCFC?7C:8D<B7D45E4C)5EFAGG:B<9GDCCF7;7:?AG**)9***7()/507<C550*5*86532*(0*4().4(7>0)3(5,)05)(((
@M03506:14:000000000-AKVR1:1:1101:14262:8602 2:N:0:51
CACTTCTGGACTACCGGGGTTTCTAATCCTGTTTGCTCCCCTAGCTTTCGCGCCTCAGCGTCAGTTGTGGTCCAGTGCGCCGCTTTCGCCACAGGTGTTCCTCCCGATATCTACGCATTTCCCCGCTACACCGGGAATTCCACGCACCTCTCCCACACTCAAGCACGGCAGTTTCGCCTGCAGGCTCCGAGTTAAGCCCGGAGATTTCACAGGGGACTTACCGCGCCGCCTCCGCACCCTTTCCGCCCCAGGAACCCGCACAACGCTTGATACCCCTGTATTCCCGCGGCTGCTGGCCACC
+
CCCCCGGGGFEFGGFFDDE@CGGGGFGGGGFCFGGGGDFDFG8EFEFGGGGDGGEFGDGGGGGDEFFGCGGGGFGGFGDFGGGGGGFE7FBFCFEDGGGGCEFGGECCFGFGGFD@::CF9,AFEFFCF=FGDFGC@3@FFEFEG+@C6D,8EEDB5C6@BF9C>GG5C5CDF@CE5EEDG6C<88:EG7**3A<;FG=C8DD5C7<+4+:D***/9*97>77CCDFFGD)*15>34CD800:***285**.5)*1*()*0847)2*0*)*/978;*(0+).).)(-7(.((04>*)5.((
@M03506:14:000000000-AKVR1:1:1101:19882:8643 2:N:0:51
CACTTCTGGACTACCGGGGTTTCTAATCCTGTTTGCTCCCCTAGCTTTCGTCCCTCAGCGTCAGTTGTGATCCAGCGAGCCGCCTTCGCCTCGGATGTTCCTACGGATATCTACGCATTTCACCGCTACACCCGTAATTCCACTCGCCTCTCTCACACTCTAGCACAGCAGTTTCGTTAGCAGCCTCTGGGTTAAGCCCAGAGATTTCACTATCGACTTGCTACACCGCCTACTGACCCTTTACGCCCCGGAATTCCGCGCCACGCTGGCCCCCCACCGCTTACCGCCGCCTCTGTGAAGC
+
CCCCCGGGGGFGGGGGGGGGGGGGFGGGGGGGFGGGFGGGGGFGGFFGGGFGGGFGFEGDGGEGGGGGGGGGGDFGGG@FEDGG=FGFGGGGDFEEFFGGGCFGEG+=CFGGGGGGDGGGCGGGGG7:FGGFFEG7+>FFGGGBFFE>>E8D9FGE?FFGGGGGFCCFGDFEEFGGGF*CGFFDFGFCGGCFC5,DFFGCCDF,<1@,:DFFGC8F5<?F=++ACGA3CDB5F**33CF3:?+12CC5*/*)))2CF73*))09<E5)/;CF5>**:()*,-(5??(535-875:***)))
@M03506:14:000000000-AKVR1:1:1101:10344:8647 2:N:0:51
CACTTCTGGACTACCAGGGTTTCTAATCCTGTTTGATCCCCACGCTGTCGTGCATGAGCGTCAGTTTCGGGCCAGTGAGCCGCCTTCGCCACCGGTGTTCTTCCCAATATCTACGAATTTCACCTCTACACTGGGAATTCCACTCACCTCTCCCGTACTCAAGCCTCTCAGTCTCCAAGTCAATTCCAGAGTTGAGCCCTGGGCTTTCACCCCTGACTTCAGCAGCCGCCTGCGCCCGCTTCACGCCCCGTAACTCCCAACCGCGACAGCCCCCTTCGTATTACCCCGGCCGCTGCCCTCC
+
CCCCCGGGGGGGGGGGGGGGFGGGGGGGGGAFGGGGGGGGDGGGGGGGFFGEGGGGGGGGGGGGEFGGGGGGGGGGFFD8FGGGGGGGGGDGGGDFGGGGGGGGDGDFFGFFFGDEFGGGGGG<,FGAEGGFGCCFGFDF,,>EDDFGDFCGGFGCGG6F,@>DD88@D8,,6=E,@>9,3::E,,5@<,DBFFG,D,*4,<*:619<C9CG7*4@9+9,+++,4CA4CC)**)0*,15*8*0*>C=5***).)2:9(**0)0/1**0/)C3:5*2:(0*(.66)((0()((0-()0)(,(
@M03506:14:000000000-AKVR1:1:1101:24630:8664 2:N:0:51
CACTTCTGGACTACCGGGGTATCTAATCCCGTTCGCTCCCCTAGCTTTCGCGCCTCAGCGTCAGTAACAAGCTAGCAAGCCGCCTTCGCCACTGGTGTTCCTCCAGATATCTACGCATTTCACTACTACACCTGGAATTCCACTTGCCTCTCTTGCACTCCAGCCCCGCAGTATTGGACGCAGTTTCGAGGTTGAGACTCGAACTTTCACAACCAACTTACGGAACCGCCTACGCGCTCTTTACGCCCAGTAAATCCGGCAAACGATTCCCCCCTCCGCATTACCGCGGCTGCTGGCCCGG
+
CCCCCGGGGGDFGGGGGGGGGGGGGGGGGGGGGGGGGGGGGGGGGGFGGGGGGGFGGFFE8CFEFGFGGGGGGGGGGFGGGGGGFGEFEGGGGEG<?FGGGGGGGGGGGGFBEGFGGGGCFFGGFGGGGGGGFGF<ECEFGGGGGFCEF=8D?FFFG?F=DFFGFGGG6+B>DEFGGGGGGGEEGFFGG7CBB>8@,<DFF*<CC4,,1BDF5CEEG<87:D:EDC)5E<5>C>AGB3:FD:DC5>EB5;8**6:CF>G*)))****.+107<D**;2)*-(642(204B075:0<>52((
@M03506:14:000000000-AKVR1:1:1101:15960:8678 2:N:0:51
CACTTCTGGACTACAGGGGTATCTAATCCCGTTTGCTCCCCTGACCTTCGTGCCTCAGCGTCAGGAACTGTCCAGAGACCCGCCTTCGCCACTGGTCTTCCTTACGATATCTACGCATTTCACCGCTACACCGTAAATTCCAGTCTCCTCTCCAGTCCTCAAGCACGGCAGTATCGAATGCAGTTTCGGAGTTAAGCTCCGAGCTTTCTCACCCGACTTACCGCGCCGCCTACGCACCCTTTACGCCCAATGAATCCCAACAACGCCTGCGACCTCTGTATTACCGCGGCTGCTGGCACAC
+
CCCCCGGGGGGGGGGGGGGGGGGGGGGGDGGGGGGGCGFGGGFGGGGGGGFFGGGGCEFGGGEGGGGGGGGDGGGGGCFGGGGGGGGGGGGGGGGGGGGGGGGGGGEGCGGGGFGGDFGGGGGGDG@=:AAFEFGGGGCCAFFFGFFFFGAFFFGGGGGGG?DF8F6+@CC>FFGCEFFFF;F>CFFEDGD8F:>AEAFGGGE*4<79,5:DGGC5?CA7D<*?DC85=C>*>D32:<>=6+*:DG=75**04@7?C)2:>.>F38*8A)9))9/<+8@9.)4A<:>>9EBFB:0*.5)((
@M03506:14:000000000-AKVR1:1:1101:3600:8682 2:N:0:51
CACTTCTGGACTACCGGGGTTTCTAATCCCGTTTGCTCCCCTAGCTTTCGCTCCTCAGCGTCAGAACAACCCCAGATGATCGCCTTCGCCACTGGTGTTCCTCCCGATATCTACGCATTTCACCGCTACACCGGGAATTCCATCATCCTCTGATTGCCTCAAGAATTAGAGTATCCGCGCCGGTCCCTCAGTTGAGCCGAGGTCTTTCAACACGGACTTCCAATCCCGCCTACGAGCTCTTTACGCCCAATAATTCCGAACAACGCTTGCCCCCTACGCCTTACCCCGGCTGCTGCCCCGC
+
CCCCCGGGGGGGGGGGGGGGGGGGGGGGGGGGGGGGGGGGGGGGGGGGGGGGGGFGGGGGGGGDGGGGGGGGGGGCFGGGGGGGGGGFEGGGGGGGGGGGGGGGGGGGGGGGGGGGEDFGGGGGGGGGGGGGGGGGGGGGGGFGFGGFGGGG9EDEGD,DFFCEDFDGFFGGFGGGGGGGGGDGGGFGGGGGEFEGGGCGEGEFFGF7FFCFGGGGGGAFC7C?FCFBCCB=9>>G6)9CFFCFGG*>=CG)9=*:C2DC>:5C)2C:879?@CE*;?)*4(.,((,)(7435))*).,,(
@M03506:14:000000000-AKVR1:1:1101:11179:8685 2:N:0:51
CACTTCTGGACTACCGGGGTTTCTAATCCTGTTTGCTCCCCTAGCTTTCGCGCCTCAGCGTCAGTTATGGTCCAGTGCGCCGCTTTCGCCACAGGTGTTCCTCCCGATATCTACGCATTTCACCGCTACACCGGGAATTCCACGCACCTCTCCCATACTCCAGCACGACAGTTTCGCCTGCAGGCTCCGAGTTAAGCCCGGAGATTTCACAGGTGACTTGTCGCGCCGCCTACGCGCCCTTTACGCCCAATAATTCCGAACAACGCTCCCACCCTCTGTATTACCGCGGCTGCCGGCCCAC
+
CCCCCGGGGGGGGGGGGGGFGGGGGGGGGGGGGGGGGGFGGGGGGGFFGGGGGGGGGGGGGGGGGGGGGGGGGCFGGGGGGGGGGGGGGGGGGGGGGGGGGGGGGGDGGGGGGGGGGDGGGGGGGGGCGGGGGGGGCECFGGGGGGGGCD9CFGGGFGFGGGGGFGGEGGGGGFGDGDC5FGGGG,CED7BCEGFGG8@E=C=GFFG?:CD>FGGDGGFFGGGGDC>5CCED55:50DBD6C>F*7:5C*2<**:C*(/1)757)1*7*)*.09*;2)/+-:4>4:B:(8-()(())),(,
@M03506:14:000000000-AKVR1:1:1101:22868:8779 2:N:0:51
CACTTCTGGACTACTGGGGTTTCTAATCCTGTTTGCTCCCCACGCTTTCGCGTCTCAGCGTCAGTCACTGTCCAGAAGGCCGCCTTCGCCACCGGTGTTCCGCTTGATATCTACGAATTTCACCTCTACACCAAGCATTCCACCTTCCTCTCCAGGACTCTAGCTATGCAGTTTCGAGTGCACTTCCACGGTTGAGCCGTGGGATTTCACGCCCGACTTACTTAGCCGCATACACGCGCTTTCCTCCCAGTAATTCCGAACAACTGTTCCACCCTCTGTCTTATCTCGGCTGCTCGCCCCG
+
CCCCCGGGGGGGGGGGGGGGGGGGGGGGGGCGGFGGGGGGGGGGGGGGGGGGGGEGGGGGGGDFGFGGGFGGGGGGGFGGGGGGGGGGGDGGGGG+@FGGGGGCFFFGGG9B,:F@DGBFFGGFF?FFFGFG7BDGFGFFC9EFFGDGGGGFBEFDEDGGEGGG8AFF8C9FFGGECFEE;EF9DFGC9EGGCGGCAE*4**;D,,4=CGGG=D8*:??,+++4CF;85))1*//17)>5AF*:*+0)20+/*9*:*(*275;<*+0/+/*9)**22)/+))))).4),7(,..)17)(((
@M03506:14:000000000-AKVR1:1:1101:16712:8791 2:N:0:51
CACTTCTGGACTACCGGGGTTTCTAATCCTGTTTGATCCCCACGCTTTCGTGCCTCAGTGTCAATATATCCGTAGTAAGCTGCCTTCGCAATGGGTGTTCTATGTCATATCTAAGCATTTCACCGCTACATGACATATTCCGCTTACCTCCAGATAATTCAAGATTAATAGTATCAATGGCAGTTTCCGAGTTAAGCCCGGAGATTTCACCACTGACTTACCAACCCACCTACGCACCCTTTAAACCCAGTAAATCCGGATAACGCTTGAACCCCCCGTATTACCGCCGCTGCTGGCCTGG
+
CCCCCGGGGCFGGGGGGGGGGGGGGGDGGGGGGGGGGFEDGGGGGGGGGGGGGGFGGGGGGGGGGGGGGGGGGGGGFEFGGFGGGGGGGC7FGGGGGGGGGGGGGGFGGGGGGGGGGGGFGGFF7FGGGGGCGGGGFGGGGGGGGGGGGEGGGGFFAAFG9AEGGEG,EFDFGDD,3@=DFFEGDGGGG+>EGGGGGFG>EDECF7E:EGC57*,@FGFEG4DEDG4*:*6E*)/52DD=ECFGFGEBCC86A87+>9DE3;6738E>8)*))9**:9E5(():907)(.((.5)*.))-(
@M03506:14:000000000-AKVR1:1:1101:27642:8796 2:N:0:51
CACTTCTGGACTACTGGGGTTTCTAATCCTGTTTGCTCCCCACGCTGTCGCGCATCAGTGCCAGAAACTGCCCAGCAGTCCGCCTTCGCCACCGGTCTTCCTCCGGCTCTTTACGCATTTCCCCGCTAAACCAGGAATTCCGCTTACCCCTCCCACTCTCGAGCGTTCCAGTTTACGGCCCACCTTCCCAGTTATGCCGGGCGATGTAACCCAAGACTTGGACAACCGCCACCTCAATCTCTATCCCCCGACACCACGACCACCGCCCGCTGACAACGTATTACCCCGGCCCCTGACACGC
+
C@CCCGGGGFFCFFFCCECFD,;6F9F,6EFFGFCGCF8C,CCEF7:FECCFG+,6F@FF,CFC@FGGCGD8@EFF,,,,,,8,BF@F7,,B<+>@:,CB?BFE+8+=@,5:,CBC+@?F9,9FGCF>4,6=,,+66<>;,3@E+3=7,+363+@,,@D88?365+@C6,;F,=,;*@***4:EC?8,4?B,>,,1,0*=55858**4++*******++02>6=**)):/)/7))*)**0++***+3)/8*.0.**1-)2.)7><**.101)89+0A;)*6.6-4(-04)((04(2)*.((
@M03506:14:000000000-AKVR1:1:1101:13293:8808 2:N:0:51
CACTTCTGGACTACCGGGGTATCTAATCCCGTTTGCTCCCCTGGCCTTCGTGTCTCAGTGTCAGGAACTGTCCAGAGACCCGCCTTCGCCACTGGTCTTCCTTACGATATCTACGCATTTCACTGCTACACCGTAAATTCCAGTCTCCTCTCCAGTCCTCAAGCACGCCAGTATCGAATGCAGTTTCGGAGTTAAGCTCCGAAATTTCACACCCGACTTAGCGCGCCACCTACACACCCTTTACGCCCAATGAATCCGACCAACGCTTCGCACCTCTGTATTACCGCGGCCGCTTGCACAG
+
CCCCCGGGGGGGGGFGGGGGGGGGGGGGEGGGGGGGFFGFGGGGGGFEGFGGFFGGGGGGGGGGGGGFFGFGGGGFG@FGGGGEDGGGGGGGGFGGGGGGGGGGGGCFG7FGDFGGGGEGGGGGFDGGGGGGGFGEFGGGGGG@@>FFFGFFFGGDFGFGFD>9DFEEFCGFF=FEGGFFGGFFGFCED+@BFFGECF8CEG5*:,,,5?EF>D>*;9@9CF):75;AGGF+08=C@D>80+++/=8>E*<6B=**96555B)7*:5.*.7@FGEFF080)64<)(()-)((7(,*)*))(
@M03506:14:000000000-AKVR1:1:1101:7046:8818 2:N:0:51
CACTTCTGGACTACCGGGGTATCTAATCCCGTTCGCTCCCCACGCTTTCGTGCCTTAGTGTCAGCAACAGCCCAATACCCTGCCTACGCCATCGGTGTTCCTCCTAATATCTACGGATTTCACTCCTACACTAGGAATTCCAGGTACCTCTACTGTGCTCTAGCTGGTGAGTTCGAACAATGTGCCTCCGGTTGAGCCGGAGTCTTTCACTGCTCGCTTTACCTGCCACCTACGCAACCCTTTACGCCCAGTAATTCCGAACAACGCTTGCCCCCTCCGTATTCCCTCGGCTGCTGCCACC
+
CCCCCGGGGGGGGGGGGGGGGGGGGGGGGGGGGGGGGGGGGGGGGGGGGGGGGGGGGGGGGGGGGGGGGGGGGFFGGGGGGGGGGFGGGGGGGGGGEGGGGFFGGGGGGFFFFGFGGGGGGGGGGGGGGGGGGGGGGEGGGGG?FFGGGGGFFGGGFGGGGG9EGGGGGFGGG9EEGDEEFGFGDFFGCC8CEGGCGGGDEDEDFCCGCC>@CCCCDGFGGD:FD466CFFCCB3>(:)3=6C7D5EE5*C6@67:C?D5)8)7C:5>*)17F51**()/.(:)-4).(78(5:?F*7))(
@M03506:14:000000000-AKVR1:1:1101:11568:8818 2:N:0:51
CACTTCTGGACTACCGGGGTTTCTAATCCTGTTCGCTCCCCACGCTTTCGCGTCTCAGCGTCAGTACCGTCCCAGAGAGCCGCCTTCGCCACGGGTGTTCTTCCCGATATCTGCGCATTTCACCGCTACACCGGGAATTCTGCTCTCCTCTTCCGGACTCTAGCTACACGGTTTCCACCGACAGCTCGCGGTTGAGCCTCGAGTTTTCACAGCGGACCTGTGAAGCCGCCTACCCGCTCTTTACCCCCAATAAACCCGTACAACGCTTGCCCCCTGCGTATAACCTCGGTCCCGTGCACGG
+
CCCCCGGGGGFGGGGGGGGGGGGGGGGGGGGGGGGGGG:DCGGGGGGGGGGGGGEGGGGGGGGGGGGGGGGGGFGGFGGGGGGGGGGGGGDEGGGGGGGGGGGGGGGGEEFGFGGGDGGGGCFGGGGECGGGGGGFEFGGGGGFAD?FFFGGGAEEGGEGGGGE::FCGGD:>CFGGGGC>ECCF6ED/C78:C6><?8:*:?GE+<EG77CGCC*97>FF*:<DG43:C@**)0)4)0*3<*7*2;>E;8)*1**93*:5>**1**)*)7?>)**/-)*(,)64).8(.((0-(15))((
@M03506:14:000000000-AKVR1:1:1101:3154:8821 2:N:0:51
CACTTCTGGACTACCGGGGTTTCTAATCCTGTTTGCTCCCCACGCTTTCGCGCCTCAGCGTCAGTAAAGGACCAGGTCGCCGCCTACGCCACTGGTGTTCTTCCCAATATCTACGAATTTCACCTCTACACTGGGAATTCCACGACCCTCTTCCTCACTCCAGTCCATAGGTATCGAACGCAGCCCCCAGGTTAAGCCCAGGAATTTCACGCCCGACTCTATGATCCGCCTACGCGCCCTTTCCGCCCAGTCATTCCGAGCCACGCCACCCCCCTCCGCCTTACCCCGCGCGCTGGCACGC
+
CCCCCGGGGGGGGGGGGGGGGGGGGGGGGGGGGGGGGGFGGGGGGGGGGGDGFGFEFFGGGGDGGGFGGFFGGGGDGGGEGGGGGGGGGGGGGGGGFGGGGGGGGGGGGGGFGFGGGGFGGDGGEFGGGFGF:,AF@FGGGGG7CEG=FGFGGFGGGGFFGEFGFGAEGE?FFFGECGGC88@EDEGGDE*225,;CCFFD<EE6CFCFF/;5/5?CDFCC:+++118=9:5D5B34C@8C6***:87*1009=0:C>**7)0*)2*0/5C>:<**2()*-4)4((-)()((0-()0),(-
@M03506:14:000000000-AKVR1:1:1101:3262:8822 2:N:0:51
CACTTCTGGACTACCGGGGTTTCTAATCCCGTTTGCTCCCCTAGCTTTCGCGCCTCAGCGTCAGTATCCGTCCAGAAGATCGCCTTCGCCACTGGTGTTCCTCCCGATATCTACGCATTTCACCGCTACACCGGGAATTCCACGCACCTCTCCCACACTCCAGCACCACAGTTTCGCCTTCAAGCTCCCAGTTGAGCCGGGAGATTTCACAGGTGACTTGTGGCACCGCCTACGCGCCCTTTACCCCCAATAATTCCGACCAACGCCCGCACCCCCTGTATTACCGCGTCTGCGCGCCCCT
+
CCCCCG<FGGGGGGGGGGGGGGGGGGGGGGGGGGGGFFGGGGGGGGGGGGGGGGEGGGGGGGGGGGFGDEFGGGGFGGFGGGDGGGGGGGDGGGGGGGGGGGGGGGGGGGGGGGGGGGGGGGGGGGGGGGGGGGDFCFFCFDGCC+@EFDDFGGGGEGGGF,8DFG>8FDGGG:ECEGE*>92,,:DGC8,DFCFFGGG=G5CEC:7ECFGFC>FFGF6+@**:*083CC>5CD@D(><8*<*;*3/7>*;67@7:C0C*8..9*1*8*7)7)>//?8?+69)-4,()(01,*,()0)(((
@M03506:14:000000000-AKVR1:1:1101:10439:8823 2:N:0:51
CACTTCTGGACTACTAGGGTATCTAATCCCGTTTGCTCCCCTGGCCTTCGTGTCTCAGTGTCAGGAACTGTCCAGAGACCCGCCTTCGCCACTGGTCTTCCTTACGATATCTACGCATTTCACTGCTACACCGTAAATTCCAGTCTCCTCTCCAGTCCTCAAGCACGCCAGTATCGAATGCAGTTTCGGAGTTAAGCCCCGAAATTTCACACCCGACTTAGCGCGCCACCTACACACCCTTTCCGCCCAATGAATCCGAACAACGCTTTGGCCCTCTGTATTACCTCCGCTGCTCGCACGG
+
CCCCCGGGGGGG@FGFFGCEGGGGFGGGGGGFCFEFFGGDGGE@@FGGGGGGGG9FFGFCFGDFFFFGDGGFGDF9FGGGGGGGGGGFFDFGGGFGGGFGGGGFGGFFEDFG9AFEGDEC<FFFGFG9EFGGGGGEFGGGFDGGGGC=FGE??FCED@AFGG9A=8+BFEEFFCC31@AFFGGFA=FEC@+3,@,,<,5:+?C*@9FF:F7?C7:57;9,+;*:)58/?FFCC64>118*AC+;*//)C80)1;+;9(1*87FF5C8)*16)0**/*.=?--.6A)2.3)-()))1))(((
@M03506:14:000000000-AKVR1:1:1101:4697:8870 2:N:0:51
CACTTCTGGACTACCGGGGTTTCTAATCCCGTTTGCTCCCCTAGCTTTCGCGCCTCAGCGTCAATGCCGGTCCAGGATGCCGCCTTCGCCACCGGTGTTCCTCCAGATATCTACGCATTTCACCGCTACACCTGGAATTCCACATCCCTCTCCCGGATTCAGGCCTTCCAGTATCGAACGCAGTTCCTCGGTTAAGCCGAGGGATTTCACGCACGACTTAGAAGGCCGCCTACGCCCCCTTTACGCCCAGTAATTCCGTACAACCCTTGCCCCCCCCGACTTCCCCCCGCTGCCTGCCCGG
+
CCCCCGGGGGGGGGGGGGGGGGGGGGGGGGGGGGGGFGGGGGGGGGGGGGGGGGGGGGGGGGGGGGGGGDFGGGGGGGGGGGGGGGGGGGGGGCEEGGGGGGGGGGGGGGGGGGFGCEGGGFGGGGGGGGGGGFGGFFEGGGGGEFGGGGCE=EGG6@:<F79EGFFFFGGGGGFCFG>E>854DEG,51>CGDFFGEGD8CC=8FCE9@DC*8C*9*.+;DG7CF>@GD.C75B)-95*;+2:**27**21*07CC72*))19*28?*9*955CCE()*(4-2,((0(),(7()27)(,,
@M03506:14:000000000-AKVR1:1:1101:13488:8875 2:N:0:51
CACTTCTGGACTACCGGGGTTTCTAATCCCGTTTGCTCCCCTGGCCTTCGTGCCTCAGCGTCAGGAACTGTCCAGAGACCCGCCTTCGCCACTGGTCTTCCTTACGATCTCTACGCATTTCACTGCTACACCGTAAATTCCAGTCTCCTCTCCAGTCCTCAAGCACGGCAGTATCGAATGCAGTTTCGGCGTTAAGCTCCGAACTTTCACACCCGACTTACCACGCCGCCTACGCACCCTTTACGCCCAATCACTCCGAACGCCGCTTGCGCCCCCCGTATTACCGCGGCCGCTGGCCCCC
+
CCCCCGGGGGGGGGGFGGGGGGGFGGGGGGGGGGGGFGGGGGFGGGGGGGGFGGDGGGGGDGGGGGGGGGGGGFCGGCFGGGGGGGFGGGGGGGGGGGGGFGGGGF7BF@GEGFGGGDFGGGGGGGGGGGGGGFDGFGEFFAEFGFGGGG,=DFFGGGFGGG9D?FEDGEDFDFG:CFGCFGFG9>FGG**5*@E9FCFGG*=*1=EFGG7CCDE*22=@F61CCDFFGG>5<>B395B88<:C3>C>C8*)96?C41)/5))9)**)2)))7C*2*-.*20-:<:>5(5((70,/05(((
@M03506:14:000000000-AKVR1:1:1101:23504:8896 2:N:0:51
CACTTCTGGACTACCGGGGTTTCTAATCCTGTTTGCTCCCCACGCTTTCGTGCCTCAGCGTCAGTATCGGGCCAGTGAGCCGCCTTCGCCACTGGTGTTCTTGCGAATATCTACGAATTTCACCTCTACACTCGCAGTTCCACTCACCTCTCCCGAACCCAAGATCCTCAGTATCAAAGGCAGTTCTGGAGTTGAGCTCCAGGATTCCACCCCTCACTTAAAGACCCGCCTACGCACCCTCTACCCCCCGTGCTTCCGATCAACGCTAGCCCCCTCCGACTTCACGCGGCCCCGTGCCCCC
+
CCCCCGGGGGGGFGFGGGGGGGGGGGGGGCEEGGGGGGGGGGGDGGGGGGGGGGGG8FGGGGGGFGGGGGGGGGGGGGFGGGGGCFFCFEGGGF@AFGGGGGGGGGGDFGGF9EFG8FFGGE9EFGGGGGGFGFDGGGDFGGDEFGGGGGCF?8+=C6+3@?8?CFGFG98;,5DB7,@,@EDFEGF,,,>8BCCFD=D,,;C5>E,9,CFD=5*,;+==1++479A):1)=755*3CDG*=****2.***8))**2(**859C<=*0*6CF3>C*2()*,()),(()-5(3>(,*5),(,
@M03506:14:000000000-AKVR1:1:1101:13077:8903 2:N:0:51
CACTTCTGGACTACCGGGGTTTCTAATCCCGTTTGCTCCCCTGGCCTTCGTGCCTCAGTGTCAGGAACTGTCCAGAGACCCGCCTTCGCCACTGGTCTTCCTTACGATCTCTACGCATTTCACTGCTACACCGTAAATTCCAGTCTCCTCTCCAGTCCTCAAGCACGGCAGTATCGAATGCAGTTTCGGAGTTAAGCTCCGAAATTTCACACCCGACTTACCGCGCCACCTACGCACCCTTTACGCCCAATGAATCCGAACAACGCTTGAGACCTCTGTATTACCCCGCCCGCTGGCACTG
+
CCCCCGGGGGGGGGGGGGGGGGGGGGGGGGGGGGGGGGGGGGGGGGGGGGGGGGGGGGGGGGGGGGGGGGGGGGGFGGGGGGGGGGGGGGGGGGGGGGGGGGGGGGGGGGGGGGGGDGDGGGFFGGGGGGGGGGGGFGGGGGGGFEGGGGGGGGGGGGGGGFFGFGGGGEGGGGGEGFCGGGGGFGGGDGGGGGGGG,3@CDG8@FFDFFDGGDEEGGFGG4CE59BECFFDGB8*69>FFF7:3=E:58*)97>C6(/ABBFC)28>8)*.95+00)0+66AB)(,0()(-)((95)5((
@M03506:14:000000000-AKVR1:1:1101:17662:8922 2:N:0:51
CACTTCTGGCCTACCCGGGTATCTAATCCTGTTTGCTCCCCTAGCTTTCGTTCTTCAGCGTCAGTAGTGATCCAGCTCGCCGCTTTCGCCACGGGTGTTCCTGCAGATATCTACGCATTTCACCGCTACACCTGCAATTCCACGAGCCTCTCTCACACTCCAGCACAGCAGTTTTGGAAGCCGTCTCTGGGTTGAGCCCAGAGATTTCACTCCCAACTTGCCGCACCGCCTACGAACCCTTTACCCCCAGTACTTCCGAACCACGCTGGCCCCCTACGCATGACCGCGGCTCCTGGCACGG
+
CCCCCGGGG-CFGGGGGGGGDFGGGGGGGGGGGGGGCGGGGGGGGGGGGGEFGGGGGGGGGGGGGGGGGGGGGGGFEFDEEGGGGCGGGGGGGCCFGFFFFGGGGGGGGGGGGGGGGGEFG9FFGGGGGGGFGGGGFE9FFFGGEGGGGGGGGGGGGGFG,@DC=F=?FF,8EFBB+:BDFFDCECFF;DFGGD6FF78FG>FDFC,CCGGFG4C6D<FE+CDGGCBDGGEGF>5F>D>*;<C>*0*<=C<***2:FBGGB)<5>E55885>538*;::E((-)5(,0(),,)()0.))((
@M03506:14:000000000-AKVR1:1:1101:15011:8922 2:N:0:51
CACTTCTGGACTACAGGGGTTTCTAATCCCGTTTGCTCCCCTGGCCTTCGTGTCTCAGTGTCAGGAACTGTCCAGAGACCCGCCTTCGCCACTGGTCTTCCTTACGATATCAACGCATTTCACTGCTACACCGTAAATTCCAGTCTCCTCTCCAGTCCTCAAGCACGCCAGTATCGAATGCAGTTTCGGAGTTAAGCTCCGAAATTTCCCACCCGACTTAGCGCGCCACCTCACCACCCTTTACCCCCCATAAACCCGACCAACCCTTGATACCTCTAGCTTACCGCCGCTGCTGGCCCCC
+
CCCCCGGGGGGGGGGGGGGGGGGGGGGGGGGGGGGGGGDGGGGGFGGGGGGGGGAFGGGGGGGGGGGGGGGGGGGGGGGGG>FGGGGGGGGGGGGGGGFEFFFGGGGGGGGGGGDGDGGFDGGGGGGGGGGGGGGDGGFGGGGGGGFDDGEC?;EDDFGGGGG?CDECDEEFFFF+=DGGFGGGG=DCECGG8D,@9,@CC78C,2,,,32@EC58?49C7F*:7DB)=>8**)22:G>CC?+2*=*5*18)*9:C<(/*).8C38:)0*20*9+<+.6+.))).,4)2)(-<:?*.),((
@M03506:14:000000000-AKVR1:1:1101:12205:8928 2:N:0:51
CACTTCTGGACTACCGGGGTTTCTAATCCTGTTTGCTCCCCTAGCTTTCGTGCCTCAGCGTCAGTAATGGTCCAGTGAGCCGCTTTCGCCACAGGTGTTCCTTCCGATATCTACGCATTTCACCGCTACACCGGAAATTCCACTCACCTCTCCCATACTCAAGCCCGACAGTTTCCGATGCAGACTATGGGTGGAGCCCATAGATTTCACATCAGACATGTAAGACCGCCTACGCACCCTTTACGCCCAATACTTCCGAACAACGCTTCCCCCCCTCGTACTACACCGGCTGCTGGCACTT
+
CCCCCGGGGGGGGGGGGDGCFGGGGGAFGFFGGGGGGGGGGGGGGGEFFGGFEGDGGGGGGGGGGGG<FFGGGFFFGGGGGDGGGGGGGGGGGG@FGG7<EFFGGG,BFGGGFEFGGG=,AFGGDE+@7=FFEEFE7FAABFDEGFGG,>=@DG?F88EFFCEED3>EGGDDDADACEG5:97C@E7CCC7D*:*@6?@7EF>?E1::7DFGGGFC6*141+1,4*A:CC)=;>>*.):*3+;DDDGE5E6?)9*2>(9*)).7>8*0*)2))9**2,.*(,)6)((),7093))2<52.)
@M03506:14:000000000-AKVR1:1:1101:9365:8928 2:N:0:51
CACTTCTGGACTACCGGGGTTTCTAATCCCGTTTGCTCCCCTAGCTTTCGCGCCTCAGCGTCAAGAACAGGCCAGGTAGTCGCCTTCGCCACTGGTGTTCCTCCCGATATCTACGCATTTCACCACTACACCGGGAATTCCACTACCCTCTCCTGCCTTCGAGTCGATCAGTATCGAATGACCCTCCCCAGTTGAGCCGGGGGCTTTCCCACTCGACTTGAACGACCGCCTCCGCCCCCGTTACGCCCAGTAAATCCGGCCAACGCTTGTCCCCCCCGTACTACCTCGCCTGCTGGCGCGG
+
CCCCCGGGGGGGGGGGGGGGGGGGGGGGGGGGGGGGDGGGGGGGGGGGGGGGGGGGGGGGGGGGGGGGGGFGGGGGGGGGGGGGGGGGGGGGGGGGFGGGGGGGGGGGGGGGGGFEFGG9FAFG9FFEGFGGGGGG:BDFGCFFFFG?,@3@>EDFFCFF:CGGGE+8CEFC7:;*9C78DE7D8>;EEF7EG,DFFEE::4*==5C++27C*;*31C37CDCF:GF):/)**))*-)0*;2*1/CC:=C@*//*29()1))0><E8)*0**1**:>>7/(3<<:)).(0--).)0))(-(
@M03506:14:000000000-AKVR1:1:1101:19069:8929 2:N:0:51
CACTTCTGGACTACCGGGGTATCTAATCCCGTTTGCTCCCCTGGCTTTCGTGCCTCAGCGTCAGGAAATGTCCAGAGACTCGCCTTCGCCACTGGTGTTCCACTTGATATCTACGCATTTCACTGCTACACCAAGTATTCCAGTCTCCCCTCCATTCCTCGAGCCGGTTAGTATCCAACGCAGTTCCCGAGTTAAGCCCGGAGATTTCACAACTGACTTCTCCCGGCCCCCTACGCGCCCTTGCCGCCCAGGCAATCCGCACAACCCTTGTTCCCCCCGGCTTACCCCGGCTGCTGGCCCC
+
CCCCCGGGGGGGGGGGGGGGGGGGGGGGGGGGGGGGFFGGGGCFGGGGGGGGGGGGFGGGGGGGGGGGGGGGGFGFGCFGEFFGGGFFGGEGGGGGFGGGGGGGGGFFFFGGGGGGGGGGGGGGGGG9FGGG7FGFGCGFF9EEF99B,BFGGFFCGGFECD6CCGDGG6=CDEGFG=DEG+7CC,3@@CB@>E;9D9D?>*44,,,2,=E4788A<++,++4,)25)*2)/*)))())3:****/:>G*;)).**2.1*)009D5=)20**9?EF5(0*(-2),:()-)-,)()*/.(-(
@M03506:14:000000000-AKVR1:1:1101:22229:8933 2:N:0:51
CACTTCTGGACTACCGGGGTTTCTAATCCCGTTTGCTCTCCTGGCTTTCGCTTTTCAGTGCCAGTAATGGTCCAGGATGCCGCCTTCGTCTCCGGTGCTCCCCTAGCGATCTACGCATTTCCCCGGTACACCGGGCATTCCACGCACCTCCCCCACACTCCATCACGGCCGCTTCGCCTGCAAGCTCCGCGCTCAGCCCGTACAGGTCACAGGTGACTTACCGCCCCCACTCCTCGCCCCCTGTGCTTCAGGGTTACGCACGAGGCTTCCCCCCCCCGTCTATCCGCCGCTCCGGGCATGA
+
A8B,AEC<9--;C-C6:@@F76E<6,;6E<,@;;8@,C6C,;E,,;,EF8,8,C<E6CFF,,<,69C<CFE,CCF,,C,E<:F@FG<F,=,9C++4++C,5:,,9A,848:BFG+@:@+E,,,A++8+@4AA+++6+,8;F9D++++6,8,3@=:++@DE3,,543+3@*****6**>C>5,4?*,,,;C**1**3+23*3/**1*2+3>>+*033>7*+:*/*/)))*95?**0*-/78****20+*+3+*)02/98*/7)5))::)*/7)))*/:2):1()..26)35((0,(/87(()
@M03506:14:000000000-AKVR1:1:1101:24809:8949 2:N:0:51
CACTTCTGGACTACCGGGGTTTCTAATCCTGTTTGCTCCCCACGCCTTCGCGCCTCAGCGTCAGTCTCGGTCCAGAGCGCCGCCTTCGCCACCGGTGTTCTTCCCAATATCTACGAATTTCACCTCTACACTGGGAATTCCACGCTCCTCTCCCGAACTCCAGCCAACCAGTCTCGAGCGCACCTCCCAGGTTGAGCCCGGGGCTCTCACACTCGACGTGGTCCGCCGCCTACGCGCCCTTTCCGCCCAGTAAATCCGAACAACGCTCCCCCCCTCCCTATCATCACGGCTGCTGCCCCGG
+
CCCCCGGGGGGGGGGGGGGFGGGGGGGGGGGGGGGGGGGGGGGGGGGEGGGGGGCGGGGGGGGGGGFGGFFE7C<A<=FFGGG7FFFGEDFEGCC=CBFGGFGFECEBEFGGC9+CEFDFFAFGGGGFFFFAF<,D,=D;BCFEDCCECFFGGGDCEECFGGFC::8DEGE3@,@,2*45C5*:8EGE,>*6?:E6FDF58)?EE*+9+@FF*9*;9)01*/9?CDB):1)*2)870C)?*<*:95C:C8+9@**2<>DEDB;DCC*8/7DE>GC8*(.0.).).).)(),()).*7)--(
@M03506:14:000000000-AKVR1:1:1101:14052:8952 2:N:0:51
CACTTCTGGACTACCGGGGTTTCTAATCCCTTTCGCTACCCTGGCTTTCGTTCCTTAGCGTCAGTAATGGCCCAGCAAGGCGCTTTCGCCACTGGTGTTCCTCCCGATATCTACGCATTTCACCGCTACACCGGGAATTCCCCTTGCCTCTACCACACTCTAGCTTGCCAGTTTCCGATGCCATGCCGAGGTTGAGCCTCGGGCTTTAACGCCAGACTTGGCAAACCGCCTACGAACGCTTTACGCCCAATAATTCCGGACAACGCTTTCACCCTCCGCCTTACCGCGGCTGCTGGCACGT
+
CCCCCGGGGGGGGGGGGGGGGGGGGGGGGGGGGGGGGGGGGGGGGGGGGGGGFGGGGGGGGGGGGGGGGGGGGGGGGFGGGGGGGGGGGGGGGGGGGGGGGFGGGGGGGGGGGGGEEGGGGGGGGGGGGGGGGGGDEGGGGGGGGGGGGGGGGGGGGGGGGGGGGGGGGFFBFGGGGCEGGFGGCEG>EGGCFGGGFGFGG4CG=5CFDGCGD5E*C>FCFFGGGG5BEG>75;@49C@*;E7C*AEBGCE67B7CGBDE>))*)18)*1*1978*/()*(-.44(,0(.4;F??47),2,
@M03506:14:000000000-AKVR1:1:1101:24591:8966 2:N:0:51
CACTTCTGGACTACCGGGGTATCTAATCCCGTTCGCTCCCCACGCTTTCGCGCTACAGCGTCAGTTGCGGGCCAGAAGGCCGCCTTCGCCACTGGTGTTCCTCCCGATATCTACGCATTTCACTACTACACCGGGAATTCCACCTTCCTCCCCCGCACTCGAGCCGACCAGTCTTGGAGGCAGTTCCAGGGTTGAGCCCTGAGATTTCACGCCCAACTTGGCCGACCGCCTTTACGCGCTTTCCGCCCACTAAATCCGGCGAACGCCCGCCCCCCACGTGCTACCGCCGCTGCTGGCCCGC
+
CCCCCGGGGGGGGGFEGEGGGGGGGGGGGGGGGGGGGGGGGGGGGGGDGCFGGGGGGGFDCFCFFFFGGGGGGGFGGF8FFGGGGGGGEEEF8FCFDGG,?EFFEG7FEEFGGGGGGCC9DDFFCFFGC8FGG7>:FGGGGDDECCEFA;,@B**BEGGG*=*5C=*=5:57++2;??CEG55*5;<CF?E+388EGC5:;*;3<?9C7?*9598;544<94C=5C))*/0**06*,))*22:C3*25***06)**7(9*)0)))**.*0>>3DE8:>5>((.5?6>)(.-(..)*0)(-(
@M03506:14:000000000-AKVR1:1:1101:14068:8994 2:N:0:51
CACTTCTGGACTACTCGGGTTTCTAATCCTGTTTGATCCCCACGCTTTCGCGCCTCAGCGTCAGTTGTCGTCCAGATAGCCGCCTTCGCCGCCGGTGTTCCTGCTAATATCTACGAATTTCACCTCTACATTAGCAATTCCGCTATCCCCTCCGACACTCAAGCTTTACAGTTTCAAAGGCAGTTCCACAGTTAAGCTGTGGGATTTCACCCCTGACTTGAAAAGCCGCCTACGCCCGCTTTACGCCCAGTAATTCCGAACAACGCTAGCACCCTCCGGGTTACCGCGCCTGCTGGCCCCA
+
CCCCCGGGGGGGGGGGGGGGGGGGGGGGGGGGGGGGGGGGGGGGGGGGGGGGGGGGGGGGGGGGGGGGGGGGGGGGGGGGGGGGGGGGGGGGGGGGGGGGGGGGGGGGGGGGCGGGGGGGGGGGGGGGGGGGGGGGGGGGGGGG6CGFFGFGCECGGGGGGGGGFGG9CGGFFFGGG9FGGGGGGGFFFGGGGGCGFGGGGGGGGGGFC@CFG:8AFG><CD>GFFF>EDE575>)()=ECC>FCGEEEEF*7**2??C5BE)/):*7*0*94>8*1,)*43(.-((8(0((053*))(((
@M03506:14:000000000-AKVR1:1:1101:8103:9071 2:N:0:51
CACTTCTGGACTACCAGGGTTTCTAATCCCGTTTGCTCCCCTGGCCTTCGTGCCTCAGCGTCAGGAACTGTCCAGAGACCCGCCTTCGCCACTGGTCTTCCTTACGATATCTACGCATTTCACCGCTACACCGTGAATTCCAGTCTCCTCTCCAGTCCTCAAGCACGGCAGTATCGAATGCAGTTTCGGAGTTAAGCCCCGAGATTTCACACCCGACTTACCGCGCCGCCTACGCACCCTTTACGCCCAATGAATCCGAACCACGCTTGAGACCCCTGTCTTACCGCGGCTGCTGCCACAG
+
CCCCCGGGGGGGGGGGGGGFGGGGGGGGGGFFGGGGGGGGGGGGGGGGGGGGGGGGGGGGGGGGGGGGGGGGGGGGGGGGGGGGGGGGGGGGGGGGGGGGGGGGGGFGGGGGGGGGGGGGGGGGGGGGGGGGGGGFFGGGGGGGGGGGGGFGGGCEGGGGGGGGGGGDEGGFFGGGFFGGGCFFGGGDCCEGGGB9FGGGGGGGGGFFGGGGEGG59<B7FFGGDC:5C<B*08><;DF5;C*29>C>=E*/**0:>6D7@).175;<EFC)=**2;()+.446:19:0>96>:>*)/2((
@M03506:14:000000000-AKVR1:1:1101:22997:9077 2:N:0:51
CACTTCTGGACTACCGGGGTTTCTAATCCTGTTTGCTCCCCTAGCTTTCGTCCCTCAGCGTCAGTTGTGATCCAGCGAGCCGCCTTCGCCTCGGATGTTCCTACGGATATCTACGCATTTCACCGCTACACCCGTAATTCCACTCGCCTCTCTCACACTCTAGCACAGCAGTTTCGTTAGCAGCCTCTGGGTTAAGCCCAGAGATTTCACTATCGACTTGCTACACCGCCTACGGACCCGTTACGCCCAGTAATTCCGGGCAACGCTGGCCCCCTACGTACTACCGCGGCTGCTGGCACGG
+
CCCCCGGGGGGGGGGGGGGFGGGGGGGGGGGGGGGGFFGGGGGFFGGGGGGGGGGGGGGGGGGGGGGGGGGGGGGGGGGGFEGGGGGGGGGGGCFDFGGGGGGGGDFGGFGAFFGDEGG9FFGGGGDGGGGFGCGEGGFGFGGAF8BE>C,@9DFGGFDE,@@FFGCGFCFGFFGGGGGECFGCGGGGGD7>85>FGFEFGGDGG,=9FGGGCCGGG5;9FGGGGDFFG<357))89<B*;F*5>EG)1@88BB:0*,)*)0<5)2*755>)59**;(03(49AFF9:6>66)).0>><?(
@M03506:14:000000000-AKVR1:1:1101:17933:9115 2:N:0:51
CACTTCTGGCCTACCGGGGTTTCTAATCCCGTTCGCTCCCCATGCTGTCGTGTCTGAGCGTCAGTTGCGAGCCAGGACGCCGCCTTCGCCTCTGGGGTTCCTCCGGATCTCTACGCATTTCACCACTACACCCGGAATTCCACGTCCCTCCCTCGCACTCTAGAAGTCCAGTCTGGCATAACCTAGCCCGGTTAAGCCGAGCGATTTCATACACCACTTGGACCCCCGCCTGCACACCCCTTACGCCGCGGAACACCGGATGACGCTCCCCACCTACTGTTTACCTGCGCATCTGCCACGT
+
CCCCCGGGG-CEFGGGGGGGGGGGGGFGGGDGGGGGCFGFGGDFGGGGGFF7FGGGCFFGGGEGGACFCEGGGCEGDDCGF7CF@FGGGEEF8,BEEEDGGGGGGDBCGCGGGGFECFGGGAFF,D<AF:F@ECD@+FDFG;FDCFDDA8+5:9***@>D,@,2,5>DC7>FE7;CF>C?FC69,B@?CECEGGGC7C8**//**:=+1:::FGGG3C7<<*>CDG@5CD3AF4FGFGF*8C4C**:)*2*)))0*/()*))02*/*)*.9<>CE++)*345)4)))0(.((7))*1).3(
@M03506:14:000000000-AKVR1:1:1101:3700:9133 2:N:0:51
CACTTCTGGACTACAGGGGTATCTAATCCTGTTCGCTCCCCACGCTTTCGCGTCTCAGCGTCAGTACCGTCCCAGAGAGCTGCCTTCGCCATAGGTGTTCTTCCTGATATCTGCGCATTTCACCGCTACACCAGGAATTCCACTCTCCTCTTCCGGACTCTAGCCAAGTGGTTTCCGCCGACAGCTCGAGGTTGAGCCTCGAGTTTTCACAGCAGACCTACCAAGCCGCCTACACGCCCTTTACGCCGAATAAACCCGGACAACGCCTGCCCCCTGCGTATTACCGAGGCTGCTGGCACGC
+
CCCCCGGGGGGGGGGGGGGGGGGGGGGGGGGGGGGGDGGGGGGGGGGGGGGGGGGGGGGGGGGGGGGGGGGGGGGGGGGGGGGGGGGGGGGGGGGGGGGGGGGGGGGGGGGGGGGGGGDFGGGGGDGGGGFGGGGGFFFFGGGGGGFGGGGGGGEGDGCFGCDFGG,DDDCFCFGGEGGCGG58ED?EECGGC:C8:C,,8?5<:7CF7CCGG?C65<F6FG464*:>G3074)079*.:EC77*5E)1?556?*9<,7*..)538*0*.*8@31**(0*4755.((0().()5)*8)56(
@M03506:14:000000000-AKVR1:1:1101:21031:9147 2:N:0:51
CACTTCTGGACTACTGGGGTTTCTAATCCCGTTTGCTCCCCTGGCCTTCGTGCCTCAGCGTCAGGAACTGTCCAGAGACCCGCCTTCGCCACTGGTCTTCCTTACGATATCTACGCATTTCACCGCTACACCGTAAATTCCAGTCTCCTCTCCAGTCCTCAAGCACGGCAGTATCGAATGCAGTTTCGGAGTTAGGCCCCGAGCTTTCACACCCGACTTACCGCGCCGCCTACGCCCCCTTTACGCCCAATTAATCCGAACAACGCTTGATACCTCTTTATTACCGCTGCTGCTTGCCCTA
+
CCCCCGGGGGFGGGGCGF@CFGGGGGGCFEFGGGGGGGGGGGGGGCF8FFGGEC<FGGGGGGG7FGGGGGGGGGGGFGGGG7@CGGGGGDEGFGGGGFFGGGGDCF7AFCGFGF<CE7CEGFGGDGGG7ECGCFFEGEBDACFFGGGGGFF8,,8@ED@8EF9FCDCCE8C>DA>C1@<8FC9ECED+@BE>CE,6D<:C5DC**4C9EGFGC)=*998,:89:CDA):C)/988)19)1;+7:75:8/***0977:(9*8B:>)**)*.*08CFAF9*+.).-.-,)(77:6))00))((
@M03506:14:000000000-AKVR1:1:1101:12088:9153 2:N:0:51
CACTTCTGGACTACCGGGGTTTCTAATCCCGTTCGCTACCCTGGCTTTCGTGTGTGAGCGTCAGATTTGGACCAGTGCGCTGCCTTCGCCTTTGGTGTTCCCCACGATATCAACGGATTTCACCCCTACACCGTGAGTTCCACGCACCTCTTCCAACCTCAAGTCATGCCGTTTCGCTCGCGAGCCGTAGGTTGAGCCCACGGATTTTACGAACGACTAACATGACCGCCTTGACACCCTTTACGCCCAGTGATTCCGGATAATGCTTGGGGCCTCTGTATTACCGGTCCTGCTGGCCCCA
+
CCCCCGGGGGGGGGGGGGGGGGGGGGGGGGG@FGGGGGGCGGGGGGGGGGGGGGGGDGGGGGGGGGGGGGGGGGGG?EFGGGGGGGGGGGGGGGGGGGGGGGGGGGGGGGGG9FGGGDGGGFGGGGGGGGGGGFFF@FFGFGGEGEGGFGGGGAEGGDGCGGFG7:EGG,@FEFGGGEDGGCGGE8C=*:8B;CEGFGF**1/:*:A77CCDCDGGCCDC4DF67745597CF*)25DE8@C7CC=EBE*<686>CD3<:554C*0CFF3705)**+./<)<)4><()(<4)64)*0)1((
@M03506:14:000000000-AKVR1:1:1101:11398:9158 2:N:0:51
CACTTCTGGACTACCAGGGTATCTAATCCTGTTTGCTCCCCACGCTTTCGTGTCTCAGCGTCAGTACTCGTCCAGTTGGCCGCCTTCGCCACCGGTGTTCCTCTCGATATCTACGAATTTCACCTCTACACCGAGAATTCCACCAACCTCTCCGGTACTCGAGCCATGCAGTATCGGGTGCACTTCCCGGGTTGAGCCCGGGGATTTCCCATCCGACCTGCGCGGCAGCCTCCACCCGCTTTCCCCCCAGTCATTCCGAACAAACTTTGCACCCTCTGGCTTACCGCGGCTTCTGGCCCCG
+
CCCCCGGGGGGGGGGDFGGGGGGGGGGGGGGGGGGGFGGGGGGGGGGGGGGGGGFGGGGGGGGGGGGGGGGGGGGGGGGGGGGGGGGGDGGGGGGGGGGGGFGGGGGGGGGFGGGGGGFGGGGGEGFGGGGGCFGDGGFGGFGGFGGG8D,,DEGGGGCDCCEGGGGCFGGFCFGGEG73*,,7,>@CEGC8C*,,4=5*?DD=56CF+7*:7D*/))2;5)17)).0*9F*7@:<0))1/C*:*2:>5?8*/*0?70*:>))**0<6<=*7)C/8*))+.(4442(.()(()-)*/.4((
@M03506:14:000000000-AKVR1:1:1101:17182:9166 2:N:0:51
CACTTCTGGCCTACTGGGGTTTCTAATCCCGTTTGCTCCCCTGGCCTTCGTGCCTCAGTGTCAGGAACTGTCCAGAGACCCGCCTTCGCCACTGGTCTTCCTTACGATATCTACGCATTTCACTGCTACACCGTAAATTCCAATCTCCTCTCCAGTCCTCAAGCACGGCAGTATCGAATGCAGTTTCGGAGTTAAGCTCCGAGATTTCACACCCGACTTACCGCTCCGCCTACGCACCCTTTACGCCCAATGAATCCGAACACCGCTTTAGACCTCTGTATTACCTGTGCCGCTGGCACAG
+
CCCCCGGGG-CFGGGGGGGFGGGGFGGGGFEFGGGGFGGEGGGGGGGGGFGGEGAFGGFGGGGGGGGGGGGFGGGGGFFGGGGGGGGGDGGGGCGGGGGGCFGGGGGGEGGGFGGGGGGGFGFGGGGGGGGGGGGCCFGDGGCFGFGCFGCD8EGGGGGGG,@D@E6EGEE6=ED+@DCFGFCDA=8=6>8CFC;,@74AC9;58ABFFGFGGC*49DE?87:7)/?):7?EG>E*(:5@@6>F3CCB*=*611::C>553@4/1?:5**20600++.*0-)).)))*)*)(07(9))..,
@M03506:14:000000000-AKVR1:1:1101:4685:9170 2:N:0:51
CACTTCTGGACTACCCGGGTTTCTAATCCCGTTTGCTCCCCTGGCCTTCGTGCCTCAGTGTCAGGAACTGTCCAGAGACCCGCCTTCGCCACTGGTCTTCCTTACGACCTCTACGCATTTCACTGCTACACCGTAAATTCCAGTCTCCTCTCCAGTCCTCAAGCACGGCAGTATCGAATGCAGTTTCGGAGTTAAGCTCCGAAATCTCACACCCGACTTACCGCGCCACCTACGCACCCTTTACTCCCAATGAATCCTAACACCGCTTTTGACCCCCTGATTACCGCTCCTTCTTGCCCAC
+
CCCCCGGGGGGGGFGGGGGGGGGGGGGGGGGGGGGGGGGGGGGGGGGGGGFGGGGGGFGGFGFDEFGGGGGGGFGGCCFGEEFGGGGGEG7FE<<CFFFGG<EF=FCFFGFFGGGGEGGGBCFGG<DGGGGG7FCEFGFGGGFGGGDG9>EG?CCFG?FGFGGDDFGGE6>>D8E3@BF,@D9ECGCE6:33@:;A;,<CE>EE8,@<2=CC7D>@D5BEFF*7/4?55D4+;5B*755;*<+C+@C)=8*2687:6):+84)////7**2)9*0**-0*.6AB4(4)().)15)29624-
@M03506:14:000000000-AKVR1:1:1101:24301:9177 2:N:0:51
CACTTCTGGACTACCGGGGTATCTAATCCCGTTCGCTACCCACGCTTTCGTACCTCAGCGTCTCAAATAGCCTAGCAGGCTGCCTTCGCCATTGGTATTCTTGTCGATCTCAACGGATTTCACTCCTACACCGACAATTCTGCTTGCCCCTGCTATCGACAAGTTATGTAGTCACAAAGGCGAGTTCCGAGTTGAGCTCGGAGATTTAACCATTGTCTTGCATAACCGCCTACGTACTCTTTCCGCCCAATAATACCGGATAACACTCGGGCCCCCCGTATTGCCCCGCCTGCTGGCACGC
+
CCCCCGGGGCFGEGF>CFGGGGGFGDGGGGGGGFGGGGGGGFGDGGB8FCFFGGGGDFGGBC:FGFFGGGGGGFGGGGGGGGDGGAFFEG7B?FGGGGGFGFFFF:F?FGGGBGGGGCGFGFGFGGGDFFGGF+:F7BFGF;FGCDGG?EGGFF9DCC?EEECFEFFCF,3DFE,>EFC,BECBG5EGE*BF*>9EF7ECE*CE6CFG9@:4E:,1:C69+;+:7;45EGEEF))*(/:;+<+2*CC35**9**:>4:)/7366*32)*))075**:47*(()6).-.(0(4)()*85,((
@M03506:14:000000000-AKVR1:1:1101:2737:9178 2:N:0:51
CACTTCTGGACTACTGGGGTATCTAATCCTGCTTGCTACCCACGCTTTCGCTCCTCAGCGTCAATACTGGCCCAGAGCACCGCCTTCGCCACCGGTGTTCCTCCTGATATCTGCGCATTTCACCGCAACACCAGGAATTCCGTGCTCCCCTACCAGATTCAAGACACAGCAGTATCGGATGGCGTCTCGGGGCTGAGCCCCGAGTTTTCACATCGGACTAACGTATCCGCCTACGATTCCTTTACGCCCAGAAAATCAGGCCAACGTACGGCCTATAGCTATCATCGCGCACTACTCCAAG
+
BC@@B<CEE-C,CFFAEFCFGGG99<EEF,,,;C<D,,9,6CF@@,,CC@F,,7,;C<C+BFFCFF,EE,,6CFFDD8CFE:+@@F,B,68CCF7:CFFGDBFFFEFFGGGG9ECCFGGFFGFF:C4=64+CEGGG<=,;=,8@CDF8>C8D888>>@>=;:E,@DD8@,@F79,;9E78>578CC*,478>*1>;8AFE*/*8/*=,,127:7**:7)+02*20+)3/::575)*(**2++07D*80*/*)./7*9)2+).7*1*;)2015.**++)*26.34-6,<()((.)(*0).()
@M03506:14:000000000-AKVR1:1:1101:8127:9183 2:N:0:51
CACTTCTGGACTACCGGGGTTTCTAATCCCGTTTGCTCCCCTGGCTTTCGCTTTTCAGCGTCAATGCCGGTCCAGGATGCCGCCTTCGCCACCGGTGTTCCTCCAGATATCTACGCATTTCACCGCTACACCTGGAATTCCGCATCCCTCTCCCGGATTCAAGCCATCCAGTATCCGACGCAGTTCCCAGGTTAAGCCTGGGGATTTCACGTCGGACTTAGTTGGCCGCCTACAAGCCCTTTACGCCCAGTAATTCCGAACAACGCTTGCCCCCCCCGTCTTACCCCGGCTGCTGGCCCGG
+
CCCCCGGGGGGGGGGGGGGGGGGGGGGGGGGFGGGGCGGGGGGGGGGGGGGGGGGGGGGGGGGGGGGGGGGGGGGGGGGGGGGGGGGGGGGGGGGGDGGGGFGGGGGGDFGGGGGGGGGGGGGGGGGGGGGGGGGGGGGGGGGGGGGGGGGGGGGGGG>FGGCGGGGGGGGGFFGGGCGEEGC>DFGGGFGFGF?FGGGGGFEEGGGDFGCC5DE=DGF7+:>FCFFFGGFGFFFGFGFGCGGFCDEBE5<*=B7:?39=BBFGGG5>:729>DCEGB)*46)67(437E(1>74*.5091
@M03506:14:000000000-AKVR1:1:1101:26885:9191 2:N:0:51
AACTTCTGGAGTACTGCGGTTTCTAATCCCTTTCGCTCCCTACGCCTCCGCGCATCAGCGTCAGTACCGGCCCAGTGGCCCGCCCTCGCCACGCGTCTTCTTCCTTATCACTACGCATCTCACCACCGCACCAGCAGTTACACCCACCCCCACCGTCCCCAAGACCGACGGGTTCTCCCGAACCTCCCGCGTCCGCCCGGGCCTTTCCCGTGAGCCCTCGCGGGCCCCCTCCTGCCGCCTCCCCCCACGCCCGTCTCGCTCACCTACGCCCCCGTTCTACCTATCCGCCTCCCTGCACGGC
+
-,-,866<F9-,,;,C--7@FCFCA,C,,,,66;,;@,8@,,C@F:;,@@,+@+8+,CF78BCGD<F98++7+8=,C8,C=FFG7+4=FE+C+++4+B+:,??C5,:,,,5,,4+++8+,,8,>,36+87++,,3,@,,,96@FEF:B+++**7*,:3B,2*,,44*4=:*4***3++=*3**30*;C*:*/*****:*2*)1*0+:0<C535*+2/7)17)/*/)))*/)**))*(1)***1*//:7*/*))09*0,**))*/*+3)*)1>))***-/+.))))(-)2)-(.,4*))((-
@M03506:14:000000000-AKVR1:1:1101:18548:9193 2:N:0:51
CACTTCTGGCCTACCCGGGTATCTAATCCTGTTTGCTCCCCACGCTTTCGCGCCTCAGCGTCAGTTCCGGTCCAGTGAGCCGCCTTCGCCACTGGTGTTCCTCCCAATATCTACGCATTTCACCGCTACACTGGGAATTCCACTCACCTCTCCCGGACTCAAGCCAAGCAGTTTGGAGGGCAGTTCCCCGGTTAAGCCGAGGGATTTCACCTTCCACTTCCCAGGCCGCCTACGCGCCCTTTACGCCCACTAATTCCGAATAACGCTTGCCCCCTCTGTATTACCCCGGCTGCTGGCCCCC
+
CCCCCGGGG9FGGGGGGGGGGGGGGGGGGGGGGGGGFGGGGGGGGGGGGDGGGGGGGFGGGGGGGGFGGGEGGGGGGGGGGGGGG=FFGGDGGCEEFGGGGDGGGGGFGGGGGGFGE@CEFCGGGGFEGDGEFGFGGGFGGFGAEDFG9F=EGFGC>EGGFGDFEE?>FGGC97;56E?:EGECAFF,<C7C:8F79CGDDC8***3AEFFFGC67:F/+;D7?5<B>CG>*0;E:6D:CCF*:*:CDG*:??*::C:D5<349**/)*07?:C*;A2/+..)64(4335(().5*..4((
@M03506:14:000000000-AKVR1:1:1101:15959:9201 2:N:0:51
CACTTCTGGACTACAGGGGTTTCTAATCCTGTTTGCTCCCCACGCTTTCGCACCTCAGCGTCAATATGTGTCCAGTAAGTCGCCTTCGCCACTGGTGTTCTTCCGAATATCTACGAATTTCACCTCTACACTCGGAATTCCACTTACCTCTCCACAATTCTAGCGATGCAGTCTTAAAGGCAATTCCGGAGTTGAGCCCCGGGCTTTCACCTCTAACTTACAAAGCCGCCTACGTGCGCTTTACGCCCAGTAATTCCGACCACCGCTAGCCCCCTCCGTATTACCGCGGCTGCTGGCCCGG
+
CCCCCGGGGGGGGGGGGGGGGGGGGGGGGGGGGGGGGGGGGGGGGGGGGGGGGGFGGGGGGGDGGFGGGGGGGGGGGGGGGGGGGGGGGGGGGGGGGGGGGGGGGGCGGGGGGGGGGGGGG9FGGGGGGGGGGGGDGGGGGGGGGGGGGGEFFGGFFGGGGGFGGGGGGFGFGGG;2@ADFFFGDDGGD7B>EFFGGFFGEGC>E?CGGGG49;A7;C>CF>>98<FEGGF**)2269::=C+;/CC5**>:777CF?D*75)19C*7*9<.<C*?E05*(4)<9(3)2<((88)085:23
@M03506:14:000000000-AKVR1:1:1101:15660:9210 2:N:0:51
CACTTCTGGACTACAGGGGTTTCTAATCCTGTTTGCTCCTCACGCTGTCGCGCATCAGTGTCAGAAACTGCCCAGCAGACCGCCTCCGCCACCGGTCTTCCTCCGGATCTCTACGCATTTCACCGCTCCACCCGGAATTCCAGGTCCCTCTCTCGCTCTCCAGTCGTGCCGCCTTTGCCACTCTTGGGCAGTTAAGCCCCCCACCCTCCTCCCTCACTCACACAACCCCCTGCGCGCCCTTTACGCGCAGTAACTCCGGCCAACCCTCGCCCCCCCCGCGTCACCCCGTCCGCTCTGCCGC
+
@CCCCG9CFCC@FG<-C7:BFCAFFEFCFGD@FE8<FDG,C<E,E,FFE<FC@FGFFFC@CCEA,EFEGGGGEGCFGGGDEFGG,,676C=FGF:@CCGFCFGG74++>DGG9FB7+4+9@,CFCF7CFFDF?=773>,3A@;>6D?FAF88326=EC+3>=6=,:F+::@*8:*@,@,;2>?,5,4:8D*,,5,>;=*:C?*=**2/2275/**39++*9>C*/7.):/)**0)14C)*03*:1A*7*/*/1=*:*()*).)*1;*.*015755*2-)*4(-1.(77-8(()((***5,3
@M03506:14:000000000-AKVR1:1:1101:19726:9224 2:N:0:51
CACTTCTGGACTACAGGGGTTTCTAATCCCGTTTGCTCCCCTGGCCTTCGTGTCTCAGTGTCAGGAACTGTCCAGAGACCCGCCTTCGCCACTGGTCTTCCTTACGATATCTACGCATTTCACTGCTACACCGTAAATTCCAGTCTCCTCTCCTGTCCTCAAGCACGCCAGTATCGACTGCAGTTTCGGAGTTAAGCTCCGAAATTTCCCACGCCACTTAGCCCGCCACCTCCACACCCTTTACCCCCAATACATCCGAACAACGCCTCAGAGCCTGGCTTTACCGCGACTTCTGGACTCG
+
CCCCCGGGGGGDFGGGGDGEGDFFFGGGGGGGFGGGGG@FEDFGGGGGGGGGGGGFGCECFGGGGGGGGGDFGF?A<FCFG7C::B9@F7@FGFGG9FF,?FE<FC7BFGGF9FFGEC@9BFF,9EF9AFC<CE+@<<=?A9>,,4=,9E,6,,648DFG9?ECDE+8D8=BFA;+1+1+,,1@=C:6+++8,,,,@,3,59*435:A,*;?*3*4;*025:*,2:8)*;)=*);*(:;F*+++*+*)18*));;748*A5@?<)18./79******()*(.)6)(-)(.4(*-)**))((
@M03506:14:000000000-AKVR1:1:1101:14754:9232 2:N:0:51
CACTTCTGGACTACAGGGGTTTCTAATCCCGTTTGCTCCCCACGCTTTCGTGTCTCAGCGTCAGTGATGGCCCAGCAAGCCGCCTTCGCCACAGATGTTCTTCCTGATATCTACACATTCCACCGCTACACCAGGAATTCCGCTTTCCTCTCCCACGCTCGAGCACTCCAGTTTTCGGCGCACCCTCCCAGTTAAGCCAGGAGATTTCACACCCAACTTAGCGCCCCGCCTACACACTCCTTCCGCCCAGTCATTCCTAACAACCCCCGCTGCCTCCGTATTACCGCCGCTCCTGTCCCGG
+
CCCCCGGGGGGGGGGGGGGGGGGGGGGGGGGGGFGGGGFGGGGGGGGGGGGGEFFG<FGGGGGGGGCFFGGGGGGGGGGFGGGGFFGGGGGGGF8FFGGGGGGGGGGCFFFGGGGGGG,EEFGFCGEEFGFGGGGGG,AFGFGGGFGFF;;D>FG?EG6EE>+==DDFGGG@C7,@C+@:C8CCGFFGG,8?;;2DCE,C89;E:F7==F705)**9>=+++1*):>8E3)7;;@CB*7*0A*9*7CEG5<**1*2?)*0)/*11;15*)))04++*45*,(-648;)(0((.(.0)931(
@M03506:14:000000000-AKVR1:1:1101:16138:9247 2:N:0:51
CACTTCTGGACTACCGGGGTATCTAATCCTGTTTGCTCCCCTAGCTTTCGTCCCTCAGCGTCAGTTGTGATCCAGCGAGCCGCTTTCGCCTCGGATGTTCCTGCGGATATCTACGCATTTCACCGCTACACCCGCAATTCCACTCGCCTCTCTCACACTCTAGCACGGCAGTTTCGAAAGCAGCCTCTGAGTTAAGCCCAGAGATTTCACACCCGACTTACCGCGCCGCCTACGCCCCCTTTACGCCCAATGAATCCGAACAACGCTTGCGACCTCTGTATTACCCCGGCTGCCGTCACCG
+
CCCCCGGGGGGGGGGGGGGGGGGGGGGGGGGGGGGGGGGGGGGGGGGGGGGGGGGGGGGGGGGGGGGGGCFGGGGGGGGGGGGGGGGGGGGGGGGGGGGGGGGGGGGGGGGGGGGGGGDGGGGGGGGGGGGGGGGG7FFGFGGGGFEGEGGG9CEGGGGGGG,AEFGGGGGFECCC5D*1DFCDFGGGGF;<FFG7<,/6;<F=F7CGGGDFEDCECGFDGFCEDD>BEGFEGF3),5)*200:7*:>*/8)11*:27D*5>.9)8*78)93:38C0)*+6-662(-)()(,)((*0)4)(
@M03506:14:000000000-AKVR1:1:1101:19100:9253 2:N:0:51
CACTTCTGGACTACCGGGGTTTCTAATCCTGTTTGCTCCCCACGCTTTCGCGCCTCAGCGTCAGTCTCGGTCCAGAGAGCCGCCTTCGCCACCGGTGTTCTTCCCAATATCTACGAATTTCACCTCTACACTGGGAATTCCACTCTCCTCTCCCGATCTCTAGCAATCCCGTTTCAAGCGCTGTTCCCAGGTTGAGCCCGGGGCTTTCACGCCTGACAAATGATCGCCGCCTGCGCGCCCTTTCCGCCCCGTAACTCCGACCAACGCCCGCCCCCTTCGTATTACCGCGGCGGCTGCCCCC
+
CCCCCGGGGGGGGGGGGGGGGGGGGGGGGGGGGGGGGGGGGGGGGGGGGGGGGGGGGGGGGGEGGGFGGGGCEFGFG8FFGECFGEFFGGDGGF:@FFEGGFGGGGGFFGGGGGGGGGDGGGGGCEGFFGGG,F:EGF:;ADGG?DGGGGGCEGEGGEDDFDFGGGCGGGG7EF?E7FGCCC5ECG=?CFCCCFGGGGGEC4CE:F6A7;45F7*9CF@6+;+=C5).2/):7>53(18:::**25C>E5=5)8*2::DC>BF4>*2)/)/8>C:*24)2(((.66(>>32()4())0(42
@M03506:14:000000000-AKVR1:1:1101:2642:9260 2:N:0:51
CACTTCTGGACTACCGGGGTTTCTAATCCCGTTTGCTCCCCTGGCCTTCGTGCCTCAGTGTCATGAACTGTCCAGAGACCCGCCTTCGCCACTGGTCTTCCTCATGATCTCTACGCATTTCACTGCTACACCATGAATTCCAGTCTCCTCTCCAGTCCTCGAGCACGGCAGTATCTAACGCAATTTCGGCTTTATGCTCCGAGATGTCACACCCCACTACCCGCGCCACCTCCGCACCCCTCACGCCCAATGAATCCGAACAACGCCTGAGACCTCCGTCTTAGCGCGGCGGCTGCCACCC
+
9CCBBE@DF96CFGCCC@C@6@CE@<FCE68CE@6,F@F<FD,8,C<@@,FCF,EFE8<;9E<,,C@6EFE6@<,,CC@<FFGG76E<,B=C<E,:C,C,5CFEG9F<???AAF,:+4@EE@?@<F99FFFGGGFGFF9A,999=@DFGG9DGG87E8EF++4@=,36@=>>@8;@=,,6@34+3@:,?++*,7,,E<;C57:C>4=:2=7CE4**9D),21/=/9:5A<;*;)8)49A8***;*:E5:**)09*0217*))8C)*/7*)08/C+<*3)*43)))(-)(.(()(2*8932-
@M03506:14:000000000-AKVR1:1:1101:13143:9277 2:N:0:51
CACTTCTGGACTACCCGGGTATCTAATCCGGTTCGCTCCCCACGCTTTCGCGCCTCAGCGTCAGGTACAGCCCAGCCGGCCGCCTTCGCCTCTGGTGTTCCTCCCGATATCTACGCATTTCACCACTCCACCGGGAATTCCACCGGCCTCTGCTGCCCTCAAGCTCCTCAGTATCCCGCGCACTGTCGCAGTTGGGCCGCGACCTTTCACGACAGGACTTAAAAAGACGCCTACGCGCGCATTACGCCCAGTCAATCCGGCCAACGCACTCCACCCACGTATTACCCCGGCTCCTGCCACC
+
CCCCCGGGGGGGGGGGGGG@CFGGGGGGGGGGGGGGGGGGGGGGGGGGGEGDGG@FFFGGGGGGFFGGDCEFGGGFDCEGGGGGDGGGGGGGGFCFFFGGGGGGGGCF>FGFFFGG7BCFFGFGGGGGFFGFGDGCFGDFFFGGCEE53DFCFGGGGGCF,<DEDFF8FCFGFFFGGGCCDEGGGFCGF88B9;:8:7CGGDCCEFEFGG<DGDEGCFFCCFG+>C)85CEGCF39(9<E*:/*:*/3=*A6*9**:255)).*18858)2560**;8>A1)544-(.,)4()-(9).)).
@M03506:14:000000000-AKVR1:1:1101:4717:9280 2:N:0:51
CACTTCTGGACTACTGGGGTTTCTAATCCTGTTTGCTCCCCACGCTTTCGCGTCTCAGCGTCAGTCACGTCCCAGCGAGCTGCCTTCGCCATTGGTGTTCCTCCTGATATCTGCGCATTTCACCGCTACACCAGGAATTCCACTCGCCCCTTCCGGACTCTAGCTCGACAGTATCCACCGGCATTCCAGGGTTGAGCCCTGGACTTTCACAGCGGACTAATCGAGCCGCCTACACGCTCTTTACGCCCAATAATTCCGGACAACCCTTGCCCCCCACGCACTCCCGCGGCTGCTGGCACGC
+
CCCCCGGGGGGGGGGGGGGGGGGGGGGGGGGGGGGGFGGGGGGGGGGGGGGGGGEGGGGGGGGGGGGGGGGFGGGGGGCFGGGGGGGGGGGGGGGGGGGGGGGGGGGGFGGGGGGGEGGGFGGGEGGDGGGGGGGCEGFEGFGCFCEEGGGGGGGGGGCFC;>9,EE8CCGGCFGGGCF*BECE7>DCFFGGDGBCCFGGC4:@<<EE7+:CC<55<);+3:7=DDDB557**07C>*7*<?>F55=77A=4?9:>:8C:53>F*;0<67*)8>**:()*(((40(()(86(800*.).4(
@M03506:14:000000000-AKVR1:1:1101:9040:9283 2:N:0:51
CACTTCTGGACTACCGGGGTATCTAATCCCGTTCGCTCCCCTAGCTTTCGTCCACGAGCGTCAGTAGCTTCCCAGGACCCTGCCTGCGCCTTTGGTGTTCCTCCGGGTCTCTACGCATTTCACCACTCCACCCGGAATTCCAGGTCCCTCTGCAGCCCTCAAGTCCCGCAGTTTTCGAGGCCCTTGCGCAGTGAAGCCGCGCCCTGTCACCTCGAACTTGCCTGACCGCCTCCGGACGCTTTACCCCCCATCAATCCGGACACCGCCCGCCCCCCCCGCATCCTCCCGGCTGCGCCCCCGC
+
CCCCCGGGGGGGGGGGGGGGGFGGFFFGGFEEGGGGEGGGGGGGGGGGGGGGGGGGFGGGGGGEGGGGGGGFFFGFFGCFGGGGGFGGGCCGGEDGGGGGGGGGGD@+@FFE<EGGDC7<EFGGGGFFGGGGDCCF+68E>,,DGGGDDGFE,@8BDE8@,9@,3EC6@:EFC3>DC87;18?FGFG>CE*4,5?,<C8C=5*3*=?C9CCDEC*9C4AFC*1+0CF:C58*9.)*4)0/;*0:*01<*:*.***:<():>B)7):*0*09)<)**22)*-(().((0(0((.((*))(((
@M03506:14:000000000-AKVR1:1:1101:11605:9291 2:N:0:51
CACTTCTGGACTACCGGGGTTTCTAATCCCGTTCGCTCCCCTAGCTTTCGTCCCTGAGCGTCAGTGGCTTCCCAGGACCCTGCCTGCGCCTTTGGTGTTCCTCCGGATCTCTACGCATTTCACCACTCCACCCGGAATTCCGGGTCCCTCTGAAGCCCTCAAGTCGAGCAGTTTTCAAGGACCTTGCGCGGTTAAGCCACGCACTGTCACCTCGAACTTGCTTGACCGCCTGCGGACGCTTTACGCCCAATAAATCCGGACAACGCCCGCCCCCTCCGTATTACCGCGCCTGCTGGCACGC
+
CCCCCGGGGGGGGGGGGGGGGGGGGGGGGGGGGGGGFGGGGGGGGGGGGGGGGGGGGGGGGGGGGGGGGGGGGGGGGGGGGGGGGGGGGGGGGGGGFGGGGFGGGGGGGGGGGGGGDECFFGGGGGGGGGGGGGGGGFGGGGGGGGGGGGGGGGGGGG8F8EFGGGGDC5CFFFGGGAF8FFGGEC?GGGGEB=C@@GGGGD=CC6C99CFFGGGGCFFGGGGGGG6>DD8**)0>9CBG*:7:7>EED8@)98:;F(9505;F):*7::D>5)1/;30*(()641(7()(,7:)7>)800
@M03506:14:000000000-AKVR1:1:1101:12416:9309 2:N:0:51
CACTTCTGGACTACCGGGGTTTCTAATCCCGTTCGCTCCCCACGCTTTCGCGCTACAGCGTCAGTTGCGAGCCAGCAGGCCGCCTTCGCCACTGGTGGTCCTCCCGTTCCGTACGCATGTCGCAACTCCACCGGGAATTGCACCTTCCCACTTTGCACTCAAGCCGACTAGTCTTGGAGGCATGTTCAGGGTTGAGCCCTGAAATTGCACGACCAAGTTTGTTGGACTCCTGAACGCGGTTTACGCCCGGGAAACCCGGAATACGCCCGCCACGTACGTAATACCGCGCGTGATGGCACGT
+
CCCCCDFGA<FEE<FGGC@F+F<,E<FGE8@F8<FF;F@@F,@6@CCFG7:+@@@@6C<@F,,,C,,@=F+@CAF,4CFGG+4F@:F77?:CA,F5=+B<,:B8+:,44,+:4+@C++685,=+3+,,83,,+@+++,,8@;,>:,6>,3,,5,,,75,5,,65D85CE*,7,>,,<86C:;6,>;@,,+*22=?+5**0*2++++++46*/2>***01+00*0**)1***009?4,))2*29C***5***0>572*()*))021**):55)))*2*-0+((.4,-2>(0(()()*8541(
@M03506:14:000000000-AKVR1:1:1101:8633:9346 2:N:0:51
CACTTCTGGACTACCGGGGTTTCTAATCCTGTTTGCTCCCCACGCTGTCGTGCCTGAGCGTCGGTAACGGGCCAGTGAGCCGCCTTCGCCACTGGTGTTCTTCCGAATATCTACGAATTTCACCTCTACACTCGGAATTCCACTCACCTCTCCCGTACCCCAGTCCTCTAGTCTCAAAGGCCATTCCAGAGTTGAGCTCTGGGCTTTCACCTCTGACTTGAAGGACCGCCTGCGCGCGCTTTACGCCCAGTAATTCCGAACAACGCTAGCCCCCTCCGTATTACCGCGGCTGCTGGCCCGC
+
CCCCCGGGGGGGGGGGGGGGGGGGGGGGFGFFGGGGFGGGGGGGGGGGGGGGGGGGGGGGGGGGGGGGGGGGGGGGGGGGGGGGGGGGGGGGGCGGFFEGFGGGGGGGGGGGGGGGGGGGGGFFFGGGCFGCB<F7FGGGGGGGGFFGGG9DGEGGGGGGGEGC@DGGGFFCF<FAFGGGGGGGGGGGGGGCC?9:F9DFGGGG8F6CEGGGGGDCGGCGD4FGFGFBDGFFC38)67@E*:7>95E>CE@/9F7C>:<ED>:578:<5/08>55**(0:2(66407305(,87007)-,(
@M03506:14:000000000-AKVR1:1:1101:6810:9349 2:N:0:51
CACTTCTGGACTACCGGGGTTTCTAATCCCGTTCGCTCCCCACGCTTTCGCGCTACAGCGTCAGTTGCGAGCCAGAAGGCCGCCTTCGCCACTGGTGTTCCTCCCGATATCTACGCATTTCACTACTACACCGGGAATTCCACCTTCCCCTCTCGCACTCGAGTCGACCAGTATTGGAGGCAGTTCCAGGGTTGAGCCCTGAGATTTCACCCCCAACTTGGCTGACCGCCTTAACGCGCTTTCCGCCCACGAAATCCGGATAACGCTCGCCCCCTCCGTGTTCCCCCGGCTGCTGGCACGC
+
CCCCCGGGGGGGGGGGGGGFGGGGFGGGGGFDEGGGCGGDGFGDGGGGGDGGGGGGGGGGGGGGGGGGGDGGGGGAFGGGGGGGGGGGGGGGGGGGGGGGGFGFGGCEGGGGGGGGGEGGFFGGGGGGGGGGGGCEDGCGFGGGGFGG,@::39CC5EEGEGEGGD>EGGCFCFG;C,:CG55E7BFG9?CGFE6FC*=?F**31<9CGF*9=CEDD27<7*2:F<4):DEG*8F*3CDC5:*0*:80:*2)0)7?>0<7)079/8*58))0)1***,0*4,)))(-5(04(540*)0,,(
@M03506:14:000000000-AKVR1:1:1101:17127:9353 2:N:0:51
CACTTCTGGCCTACAGGGGTTTCTAATCCTGTTTGCTCCCCACGCTGTCGCGCATCAGTGTCAGAAACTGCCCAGCAGACCGCCTTCGCCACCGGTCTTCCTCCGGATCTCTACGCATTCCACCGCTACACCCGGAATTCCGTCTGCCTCTACAGCCCTCGAGTTTGACAGTCGGCACGGCCGATCCGGGGTTGAGCCCCGGACTTTCACCACACCCTTATCAACCCACCTACGCGCCCCTTACGCCCATCGCTTCCGGCCAACGCTCGCACCCCCCGTATTATCCCGGCTGCTGCAGCGG
+
CCCCCGGGG-FFGGGGGGGGGGGGGGGGGGGGGGGGGGGGGGGGGGGGGGGGGGGGGGGGGGGGGGGGGGGGGGGGGGGGFGGGGGGGGGGGGGGBGGGGGGGGGGGGGGGGGGGGGGGGGGGGGGGGGGGGGGEGGGGGGGGGGGGGGGGGGGGGFGGGCEEGECDFFGGGFEGGGGGCEGG*:CEFE7EGCE6CFCFGG<*?EGDGGDFGG*;8CF)7:CFF*273CGFC4@>DFG>**2695CEBC**0)09<C1)*)0)1**/8:7)7>*:E/(021()).),),<(35)4*/).-(
@M03506:14:000000000-AKVR1:1:1101:9292:9403 2:N:0:51
CACTTCTGGACTACCGGGGTTTCTAATCCCGTTTGCTCCCCTGACCTTCGTGCCTCAGCGTCAGGAACTGTCCAGAGACCCGCCTTCGCCACTGGTCTTCCTTACGATATCTACGCATTTCACCGCTACACCGTAAATTCCAGTCTCCTCTCCAGTCCTCAAGCACGGCAGTATCGAATGCAGTTTCGGAGTTAAGCTCCGAGATTTCACACCCGACTTACCGCGCCGCCTACGCCCCCTTTACGCCCAATGAACCCGAACAACGCTTGAGACCTCTGTATTACCGCGCCGCTCGGCCCAC
+
CCCCCGGGGGGGGGGGGGGGGGGGGGGGGG7FGGGGCFGGGGFGGGGGGGFGGGDGGGGGGGGGGFGGGGGGGGGGGGGGGGGGGGGGGGGGGGGGGGGGGGGGGGGG7FGGGFGGCGGEF,CEEGGGGGGGGGFGGGDEG9=FGDFGFFFFGGGGGF9=F8EG8@CGEDEGF,@ECGFFFGFGGFGGECE8DCGGG,>CCGGG5?CEGFGGEDECGDAFGGCC)5=5EGF5C)<)4D:*;+2:9EG>E>*6@F*/94):8)0*)8/7/)*)9>+00)8+)))6<(-)(0(()(()0)((,
@M03506:14:000000000-AKVR1:1:1101:11697:9430 2:N:0:51
CACTTCTGGACTACCCGGGTTTCTAATCCCGTTTGCTCCCCTGGCCTTCGTGCCTCAGCGTCAGGAACTGTCCAGAGACCCGCCTTCGCCACTGGTCTTCCTTACGATATCTACGCATTTCACCGCTACACCGTAAATTCCAGTCTCCTCTCCAGTCCTCAAGCACGGCAGTATCGAATGCAGTTTCGGAGTTAAGCTCCGAAATTTCACACCCGACTTACCGCGCCACCTACGCACCCTTTACGCCCAATGAATCCGAACAACGCTTGAGACCTCGTTATTCCCGTGTCCGCGGGCACAG
+
CCCCCGGGGGGGGGFGGGGGGGGGGGGGGGGGGGGGEFGDGGFFDGGGGGGGGGGGFGGGGGGGGDGGGGGGGGGGGGGGGGGGGGGGGGGGGGGFGGGGGGGGGGGGGGGGFGGGGGDGGGGGGGGGGGGGGFGGGFEGGGFGGAFGGGGGGG8@FGGGFD?FFGEGGGDFFGGGFBFGGFGGGEC+@CCB?F>FFGGGGCE5:@CGGGGGCDE8DDEFG4*=<D;>EC;CF3AC9C58C61;1>E)*1*/7/>FG;**775CCCC.*<*)130<*(0/442)54()())-)((/8)44(
@M03506:14:000000000-AKVR1:1:1101:11048:9437 2:N:0:51
CACTTCTGGACTACCGGGGTTTCTAATCCCGTTTGCTCCCCTGGCTTTCGCGCCTCAGCGTCAGTAGAGATCCAGCAGCTCGCTTTCGCCACCGGAGTTCCTTCCGATATCAACGCATTTCACCGCTCCACCGGAAGTTCCAGCTGCCCCTATCTCCCTCCAGTTCATCAGTATCCCAGGCACTTTTCCGGTTAAGCCGAAAGATTTCACCCCAGACTTGATGAACCGCCTACGCCCCCTTTAAGCCCAGTGATTCCGAACAACGTTCGCACGGTTCGTCTTACCGCGGCTCCTGGCACGA
+
CCCCCGGGGGGGGGGGGGGFGGGGGGGGGG;FGFGG9FFFEGGGGGGFGGGDGGEGGGGGGGCGGGGGGFGGGGGGGGGGGGGGDDGGGGGGGDC+:FEFGGGGGG7++CGGCFGGGGGGGGGGEDGGGGGGGGG7FFDGGGGGGFFFGFEF,@;EGGCCEFGGFFFEFGGGGCFGGF,DFCGG69DFCGGCCGG7FGGC55EGCGGFGGCGE:C552@<>C711;A5CCBCC3716GF*00>DFFGF*206*97CF?*:>::5CFFF=>3<B)1/;(7721<D?(471)4(.(4*)))((
@M03506:14:000000000-AKVR1:1:1101:23543:9449 2:N:0:51
CACTTCTGGACTACCGGGGTTTCTAATCCCGTTTGCTCCCCTAGCCTTCGCTCCTCAGTGTCAGGTTAGCCCCAGATGATCGCCTTCGCCACTGGTGTTCCTCCCGATATCTACGCATTTCACCGCTACACCGGGAATTCCATCATCCTCTGACTCCCTCAAGATCGACAGTTTCCACACGGATTCCCGAGTTGAGCCCGGGGCTTTGCTTGCGGACTTGTCGATCCACCTACGAGCGCTTTACGCCCAATAATTCCGGACCACGCTTGCCCCCTCCGCTCTACCTCGGCTGTTCGGACTG
+
CCCCCGGGGGDGGGGGGGGGGGGGGGGGGGGGGGGGCGGGGGGGGGGGGGGGGGGGCFGGGGGGGGGGGGGGGGGGFGGGDEGGGGGGDGGGGFFFGGGGGGGFGGGEEEGGFGGGGGEGGGGGGGGGGFGGCGGEGGGGGGGGGGGGGGGG9FGGGGFF?F,,6D6CEED:EFGGGGC>EE7:CCGGC*4DE;BFGFG1C<EG8,=7<CGFFDG*29AE:CG53<DFFF4670891CDGDC**1:E:C889*/**>?32)0)**:C)*57657:/*()*(-64))).-),-).)1))4((
@M03506:14:000000000-AKVR1:1:1101:24368:9455 2:N:0:51
CACTTCTGGACTACCGGGGTATCTAATCCCGTTTGCTCCCCTGGCTTTCGCTATTCAGCGTCAGTGTTGGTCCAGGATGCCGCCTTCGCCACCGGTGTTCCTCCAGATATCTACGCATTTCACCGCTACACCTGGAATTCCGCATCCCTTTCCTAATCTCAAGCCATCCAGTCTCAAGCGCAGTTCCCCGGTTAAGCCGAGGGTTTTCACGTTTGCCCTAGTTGGCCGCCTACGAGCCCTTTCCCCCCAGTAATTACCAACATCCTTTGCCCCCACCGTAGTACCCGCGCTCCTGGCACAG
+
BCCC@FFGDFAECGCFGGGGE8CEFEFGGEEGG87FFGGGGGFFGGG8FCECCFD96<,F,@C:FDEEGGFGGGGDGG8,CFF>FF,66C:FFF>F@F?E,9C<<A?DFG,?FA<==FEE<EGF74+@BEG@AF,E<FGDFGC=>>FFD,863,6@,E,9DC9E@E,8,@:F,@BC:@EC>:;@EF,,:C8E58B,DC:7:)5*054<,:CCG**+**220+;1*;4>5/.278)*,).:*<***28.:83*18***-:+7))**+3*+**001*1;47*(-)--,()-)((.(8*.))((
@M03506:14:000000000-AKVR1:1:1101:18658:9460 2:N:0:51
CACTTCTGGACTACTGGGGTATCTAATCCCGTTTGCTCCCCTGGCTTTCGCGCCTCAGCGTCAATACCGGTCCAGGATGCCGCCTTCGCCACCGGTGTCCCTCCAGATATCTACGCATTTCACCGCTACACCTGGAATTCCGCATCCCTCTCCCGGATTCAAGCCTTCCAGTATCGGACGCAGTTCCCGGGTTGAGCCCGGGGATTTCACGTTCGACGTAGAAGCCCGCCTACGCGCCCTTTCCGCCCAGTAATTCCGAACAACGTTTTCCCCCCCCGTATTACCGCCGTGGGTGCCCCAC
+
CCCCCGGGG-EFGGGGGGGGGGGGGGGGFFGFGGGGFGGGGGFEGFGGGGGGGGEGGGGGGGGGGFGGGGGGGGGGGGGGGGGGGGGGGGGGGG@FFGGGG9FFGGGGGGGGGGGGGEG?9EGGGGGGGGGGFFFFGGGFG8EGGGGG8EFFDG68E686@FGDGGGGGGGGGGGGGEGGGGDBEC:C88*=E*2<:F5*/7C8:*=<1+222;=89).:FD*<*25>CD>EF>7/35@8;E*CCEE5*23*6***2(/*577C)**)*1*9))/:*(0*,().6((.3)--),(/.)-((
@M03506:14:000000000-AKVR1:1:1101:16378:9466 2:N:0:51
CACTTCTGGCCTACAAGGGTTTCTAATCCCGTTTGCTCCCCTAGCTTTCGCTCCTCAGCGTCAGAACAACCCCAGATGATCGCCTTCGCCACTGGTGTTCCTCCCGATATCTACGCATTTCACCGCTACACCGGGAATTCCATCATCCTCTGATTGCCTCAAGAATTAGAGTATCCGAGCCGGTCCCTCAGTTGAGCCGAGGTCTTTCAACACGCACTTCCAATCCCGCCTACGACCGCTTTACGCCCACTAATTCCGTACACCGCTTGCCCCCTCCGCATTCCCGCCGTCGCTCGCCCGC
+
CCCCCGGGG-CCCFGGGGGFFGFFFFGGGGGGGF@EEFFFGGFFGGFF@CGEGCFGF?FCCGGGGGGGDGGGGGGGGFGGGCEG@@FDCEGGGG<BFFGAFCFGE:=F7FGGGGGGG:+EF9FFFFGEGGG84@C7@A4ADDFG8DFGDEG,>E=ECEFGGG9D8=EF88@CDCGGC>++@CEG>GGGGFGF@E;CC6@58C;CFF<CEF8C=5*/:C6CF+34;CA)>D>*2..)()7:**:C***0:5C4?F:7:2**))/9)*/)*7>6><**/,)*(().5(,),.-(5(()))-((
@M03506:14:000000000-AKVR1:1:1101:11719:9534 2:N:0:51
CACTTCTGGACTACAGGGGTTTCTAATCCCGTTCGCTCCCCTGGCTTTCGCACCTGAGCGTCAGAAACGAGCCAGAACATTGCCTTCGCCTTTGGTGTTCTTCCAGATATCTACGCATTTCACTACTACACCTGGAGTTCCATGTTCCTCTCTCGTCCTCAAGTCTACCAGTTTTCAAAGTACTTTCTCGGTTGAGCCGAAAACTTTCACCACGAACTTGGTAGACCGCCTGCTTGCGCCTTACGCCCAGTCATTCCCGATAACCCCCTCCCCCTACGTATTACCCCGGCTCCTGGCTCCC
+
CCCCCGGGGGGGGGGGGGGGGGGGGGGGGGGGGGGGGGGFGGGGGGGGGGGGGGG?FGGGGGGGCGGGGGGGGFGGGGDGCFFGGFGGGGGGGGGFGGGGGGGGGGGGGFGGGGGGDFGGFGGFFGGGGGGGGCG8FFGGGFG9EFGGGG98DFG88EEGG8E=DFGFFGFFD=>,,@2=>,CFAFCCFG@@EE8DGF+@:*;D?,7@:CD*=9E8**42*;+,+=;BCC554)+*())*3/;FF5E;=8E*8@17:)9*.))9*/*01.5.))1**-)+.5.)-((),07(.(4*.)5((
@M03506:14:000000000-AKVR1:1:1101:26851:9561 2:N:0:51
CACTTCTGGACTACAAGGGTATCTAATCCCGTTTGCTCCCCTAGCTTTCGCGCCTCAGCGTCAAGAACAGGCCAGGAAGTCGCCTTCGCCACTGGTGTTCCTCCCGATATCTACGCATATCACCACTACACCGGGAATTCCACTTTCCTCTATCCCCCTCAAGTCCGCCAGTATGCAAGGACCTCCCCCAGTTGAGCCGGGTGCTTTCACCCCGCACTGAACAGCCCGCCCGCACGCCCTTTACGCCCTGCAAACCCGGACAACGATTGCCACCTACGTATTCACGCGGCAGTTGGCACCC
+
CCCCCGGGG9F@FGFFCFGFFGGGGGGGFEGGGDGGCEFGGGGGFFEFF@CGGGGEGGFGGGGGCEFGGGCGGGGGGGGEFDFGGGGGGCEGGFCFFGEG9EFF@EDGGGFGGGGGG7:?F<FFDGFBD,,E7C+@C8F,CEF9DFGGGGGF,==>?CBECF,@=D6++C>FEFA9;,@+,<*8,8*CE7*@E,,,<7:E5*4:C,=?9::**)3397)378+***:0=3)2C>@30>:8*07:*==)***.99**1(1*8>)77*:.@7C*?5;@C:>6A()).(456),()))*9*.((
@M03506:14:000000000-AKVR1:1:1101:18402:9599 2:N:0:51
CACTTCTGGCCTACCCGGGTTTCTAATCCCGTTCGCTCCCCTCGCTTTCGCCCCTGAGCGTCAGGTGCCAGCCAGGACACTGCCTTCGCCTTTGGTGTTCTTCCGGATCTCTACGCATTTCACCACTCCACCCGGAGTTCCATGTCCCTCTCTGGCCCTCAAGTCCCTCAGTCTGCGAGGCACTCCGCCCGTTAAGCGAGCAGCTGTCACCTCACACTTGAAAAACCGCCTGCGGGCGCTTTACGCCCCTTACCCCCGGACCACGCTTGCCCCCCACCGATTACCCGCGCCGCTGCCCCGG
+
CCCCCGGGG-EFGGGGGGGGGGGGGGGGGGGGGGGGFGGGGFGGGGGGGGGGGGFGGGGGGGGGGGFEGGDGGGGGGGFFGGGGGFGGGGGCAFFBDDFFGGGGGCCEGFGGDGGGGGGGGGGGGG8AFGGGGGGGGGGGGGGGGGGFGG,@,=@FGEBFFG9:EFG9EF,@@,@DEE*@C:E8<FDE*48CD*4CGGE:EG688FFCCFG8E*=+;*;7C4C+;35)/:874<)/317:87:>*:CE5**0))*95()*)).**2*0*0C?@)2*:()*-402<2()-)((0(()0.-,(
@M03506:14:000000000-AKVR1:1:1101:15104:9599 2:N:0:51
CACTTCTGGACTACTAGGGTTTCTAATCCCGTTTGCTCCCCTGGCCTTCGTGCCTCAGTGTCAGGAACTGTCCAGAGACCCGCCTTCGCCACTGGTCTTCCTTACGATATCTACGCATTTCACTGCTACACCGTAAATTCCAGTCTCCTCTCCAGTCCTCAAGCACGGCAGTATCGAATGCAGTTTCGGAGTTAAGCTCCGAAATTTCACACCCGACTTACCGCGCCACCTACGCACCCTTTACGCCCAATGAATCCGAACAACGCCCGAGACCTCTGTATTACCGCGCCTGCTGGCCCAG
+
CCCCCGGGGGGGGGGGGGGGGGGGGGGGGGGGGGGGEGGGGGGGGGGGGGGGGGGGGGGGGGGGGGGGGGGGGGGGGGGGGGGGGGGGGGGGGGGGGGGGGGGGGGGGDGGGGGGGGGGGGGGGAFGGGGGGGGGGGGGGGGGGGGGFGGGGGGGGFGGGGGFFGGGGGGGFFDGGGGGGGGGGGGC8EGGGGGGGGGGGE6C5DFGGGGFF5CEEDGDGGGGG4D4;EFF68>3DBG338=7CDECBE*<6=6;CF935>DFGDG*5:)7))1+<C,0+64949:(7()((027*8.-3(
@M03506:14:000000000-AKVR1:1:1101:13323:9600 2:N:0:51
CACTTCTGGACTACCGGGGTATCTAATCCTGTTTGCTCCCCACGCTTTCGCGCCTCAGCGTCAGTCTCGGTCCAGAGCGCCGCCTTCGCCACCGGTGTTCTTCCCAATATCTACGAATTTCACCTCTACACTGGGAATTCCACGCTCCTCTCCCGATCTCTAGTCCCGCCGTTTCGAGCGCCATTCCCAGGTTGAGCCCGGGGCTTTCACACTCGACAAACAGAACCGCCTGCTCGCCCCTTCCGCCCAGTAAATCCGAACAACGCTCGCCCCCTTCGTAGTACCGCGGCCGCTGCCCCCA
+
CCCCCGGGGGGGGGGGGGGGGGGGGGGGGGGGGGGGGGGGGGGGGGGGGGGGGGDGFGGGCFGGGGGGGGGGGGAFGGGGGGGDE@EFGGGGGE7CFFFGGGGGDF<AFFGFGGGDAADFC,FGGGGGGGGGGGGGFFGFFGGDGGDEGGFGBDECGGFFGG,EEDF>EEGE:FGGFGEGE5CE,6<CEC78C@EDFGGCEG*=EF+=CD776CC*>5):<*2*29)5=D8:9)/*(9@*/0***2A;*;+9*/*:>43*08:F5C*)*09;5)/28(0*(--4:0971514),4)8)(((
@M03506:14:000000000-AKVR1:1:1101:24916:9606 2:N:0:51
CACTTCTGGACTACCGGGGTTTCTAATCCCGTTTGCTCCCCTGGCCTTCGTGTCTCAGTGTCAGGAACTGTCCAGAGACCCGCCTTCGCCACTGGTCTTCCTTACGATATCTACGCATTTCACTGCTACACCGTAAATTCCAGTCTCCTCTCCAGTCCTCAAGCACCGCCGTATCGAATGCCGTTTCGGAGTTAAGCTCCGACATTTCACACCCGACTTACGGCGCCACCTACACACCCTTTACTCCACACGAATCCGAACACCGCTTGGGCCCTCCGTATTACCGCGGCTTCGGGACCAC
+
CCCCCFFFEDFFGGFECGGCGEGGGFGFFGG<CFFA@FFECF8FFFGDDFEGD@EGDGGC<FFGCF<FGFFGGG<DF,CDEFGGG7FGGG7BF@DFGG<EFGFGGGG@FB9AFDFC:?F,AFF,,C,FFGGCG=:F+EEED;>464EFAE4D8,@=>DFFDG9883DEE+6>+@FC9,4,@,;+@D?C8>C*@,,;E98?*9**;,,=,:9*:5**2)/1:7355C5)*546>00C@<3*002:*+8)*3*)8.7701**07)1/*10;345))*2*47:(5)--(3)(0((0((/0)-0(
@M03506:14:000000000-AKVR1:1:1101:7976:9607 2:N:0:51
CACTTCTGGACTACAGGGGTATCTAATCCCGTTTGCTCCCCTGGCTTTCGCTTTTCAGCGTCAATGCCGGTCCAGGATGCCGCCTTCGCCACCGGTGTTCCTCCAGATATCTACGCATTTCACCGCTACACCTGGAATTCCGCATCCCTCTCCCGGATTCAAGCCATCCAGTCTCCGACGCAGTTCCCAGGTTAAGCCTAGGGATTTCACGTCGGACTTAGTTGTCCACCTACGAGCCCTTTACGCCCAGTAATTCCGAACAACTCTTTCCCCCCCCGTATTCCCCCGGGCGCGGGCCCGG
+
CCCCCGGGGGGGGGGGGGGGGGGGGGGGGGGGGGGGGGGGGGGGGGGGGGGGGGDGGGGGGGGGGGGGGGGGGGGGGGGGGGGGGGGGGGGGGGGFGGGGGGFGGGDGGFGGGGGGEGGGGGGGGGGDFGGDFGGGFEFFFFGGGGFGFGDGGFGGGEDFEGGGGGGGGCCFF9EGGGGGGGGCFF7,<DFFCG,DFGFGGFC6FGFGCFCFGGG*7)=<DGGGF>FFFDFCDB;<>DF**+;>558B5@?49@:FD?D5@)<D9C+*29C=@C8C8,7*4().5((),)(,)(,7)7((-
@M03506:14:000000000-AKVR1:1:1101:13754:9612 2:N:0:51
CACTTCTGGACTACCCGGGTTTCTAATCCTGTTTGATCCCCCAGCTTTCATGGATGAGCGTCAATACGGGTCCAGTCACCTGCCTCCGCCATTGGTGTTCCTCCTGATATCTACGCATTTCACCGCTACACCAGGAATTCCAGTGACCCCTCCCCGATTCAAGCGCGGCAGTATCCGTTGGCCTCTCCCAGTTGATCCGGGAGCTTTCACCACAGACTTACCCAACCGCCTGCCCATGCTTTACGCCGAGTACTTCCGAGATCCGCTCCCCTCCCTGTGCCTCCCGCGCCTGCCGCCCCGG
+
CC?CCGGGG9FCCFGFGGGGGDGGGGDGF9CFF@EGEGGEFFF@FGGGFFFGGCFFE8ECE:FCFEF<E+CF@EGFGGFC6CEFG,EGGGEFCCFGGEEFGFFFGGA<FE?E,A,@CCF<F?EEBC@:F:F,AFEGFE,C9=9E=9@@DEGCE88==C6FFFCE+@=>6++3@<D;*D9C5D,>D,8@,,,6,2,,><@5:*:*=<9,,=8*A7A,**++2C*+1:=8EC)*/0)*(*/33+*0*:8)**176@*:*(**))12***7*)/)0**2+))+).).226@0)(,)(-).)-,(
@M03506:14:000000000-AKVR1:1:1101:16319:9622 2:N:0:51
CACTTCTGGACTACCCGGGTTTCTAATCCTGTTTGCTCCCCACGCTTTCGCGTCTCAGCGTCAGTCACGTCCCAGCGAGCTGCCTTCGCCATTGGTGTTCCCCCTGATATCTGCGCATTTCACCGCTACACCAGGAATTCCACTCGCCCCTTCCGGACTCTAGCTCGACAGTATCCACCGTCATTCCAGGGTTGAGCCCTGGACTTTCACCGCGGACTAATCGAGCCGCCTACACGCTCTTTACGCCCAATAATTCCGGACAACGCTTGCACCCTACGTATTCCCGCGGCTGCCGGCACGT
+
CCCCCGGGGGGGGGGGGGGGGGGGGGGGGGGGGGGGGGGGGGGGGGGGGFGGGGGGGGGGGGGGGGGGGFGGGGGGGGGGGGGGGGGGGGGGGGGGGGGGGGGGGGGGGGGGGGGDEGGGFCFGCGGGGGGGGGGGFFGGGGGFFGGGGGFGGGGCCEEGGFDF;@E*@CEGFGGGGGGG8>;FFGGGGFGFD:6@ACFGE4CFGFFC,=*:=CE*><FF+;9*9<BDGG@GFF@*790/A:7C7E:75*8F7F:F::3/:77F)2;)*0*779/*2(8963)6<2(;()(-0(()))--(
@M03506:14:000000000-AKVR1:1:1101:18368:9633 2:N:0:51
CACTTCTGGCCTACCCGGGTTTCTAATCCTGTTTGCTCCCCTAGCTTTCGCGCCTCAGCGTCAGTTATGGTCCAGTGCGCCGCTTTCGCCACAGGTGTTCCTCCCGATATCTACGCATTTCACCGCTACACCGGGAACTCCACGCACCCCTCCCACACTCCAGCACCACAGTTTCGCCTGCAGGCCCCGAGTTAAGCCCGGGGATTTCACAAGCGACTTGTGGCACCGCCTACGCCCCCTTTACGCCCACTTATTCCGCACAACGCTCGCACCCTCTCTATCACCGACGCCGCTGGCCCAG
+
-,CCCGGGG9FFGG<<@FGGFCGGGGGGGGGGFCGGGGF<FGG@FGGDGDGGGG7:E<C@C@FFGCE9DDEFD<FFEAFEGGGD,CFCGDCG@E8:<EFFGGGCG:7C7CFG9FFGGGCFGDAFG:BCEGGG>CF@:FGGG8D+=>C6+BDEEEEGGGG689>6,@D8D,:DFGGCEGGD58CGGGGG=*44=72,,0/2*:8*3:9++@C****/19)+2*1**2>>=<:=9.0),>588E=C*:C55***1**:>,*1)0)99?*0*.)7>**22(*+.))).(()()((771))5:0(
@M03506:14:000000000-AKVR1:1:1101:6441:9639 2:N:0:51
CACTTCTGGACTACTCGGGTTTCTAATCCTGTTCGCTCCCCACGCTTTCGCGTCTCAGCGTCAGTACCGTCCCAGAGAGCCGCCTTCGCCACGGGTGTTCTTCCTGATATCTGCGCATTTCACCGCTACACCAGGAATTCCACTCTCCTCTTCCGGACTCTAGCCAGATGGTTTCCATCGACGTCTCGAGGTTGAGCCTCGAGTTTTCACCACGGACCTCCCTGGCCGCCTACACGCCCTTTACGCCCAATACATCCGGACCACGCTTCCCCCCGACGTATCACCGCGTCTCCTGGCCCGC
+
CCCCCFGGGGG@FGFGGGGGGGGGGGGGGGGGGGECEGGGGGGGGGGGGGGGGGGGGGGGGGGGGGGGGGGGGDG8E8@DFEEGGGGGGGGGGGGGGGEFFGGGGFGGGGGGCGGGGGGGGGGGGGGDGGGGGGD7FGGGGFGGFDFGGG9EFGGG+3CCECFGCC8CFGFFGGGGGGGE6@5>C>CGEEEGG,44,,,6***>C<CF?C*;****238+*25?755):9>57;F3(*08;C*:7=?5*;*)/9*2703*))0**:85*9C4552/:(0/)(.6:025(.-(/))0))((-
@M03506:14:000000000-AKVR1:1:1101:23267:9639 2:N:0:51
CACTTCTGGACTACTGGGGTATCTAATCCTGTTTGCTCCCCTGGCCTTCGTGCCTCAGTGTCAGGAACTGTCCAGAGACCCGCCTTCGCCACTGGTCTTCCTTACGATCTCTACGCATTTCACTGCTACACCGTAAATTCCAGTCTCCTCTCCAGTCCTCAGGCACCGCAGTATCGAATGCAGTTTCGGCGTTAAGCTCCGAAATTTCACACCCGACTTACGACGCCACCTACGCACCCTTTACGCCCAATGAATCCGAACAACGCTTGAAACCTCTGTATTCACGCGGCTGCTGGCACAG
+
CCCCCGGGGGGGGGGGGGGGEGGGGGGGGGGGGGGGFGGGGGGGGGGGGGGGGGFGGGGGGGGGGGGGGGGGGGGGGGGGGGGGGGGGGGGGGGGFGGGGGGGGGGDGDFGGGGGGGGEGGGGGGFFGGGGGGAECDGGGGGDGGGGGGGDCECGGGGGGDF>DDGGGDD8=ECFGF88FGGDFDBC8E+4@EECDA@:6@5EE>9CE:DFGGC88>D9C895*29?4:;)+25589):C*<+2*::AE*A6?**:C>GCD:4*):8.A5*/6<;*+./+.-)).(4)()(-05)*))58,
@M03506:14:000000000-AKVR1:1:1101:27675:9693 2:N:0:51
CAATTCTGGTCTACCAGGGTTTCTAATCCCGTTGGCTCCCCACGCTTTCGGGCAGCAGCGTCAGAAGCGGTCCAGCGAGACGCCCTCGCCACTGGTGTTCCTCCTAATATCTACGCCTTTCACCGCTACACTGGGAATTGTACTAGCCTCTCCTGGCCTCAAGCAAAGCATCTTTGACGGAAGTTCCTCGGTTCAGCCGAGGGATTTCACCACCCCCCTCCTCACGCCCCTACGCGCCCTGTACGCCTCATAATTCCGAATAACGACTCCCCGCCTCGTCTTCTCGCGGCTTCGTGCCCGG
+
-,-8A,,CF--,CFFC97FC68C,,CEF9<@,E,<,C<F,FEFCG>@<,F++8+,6;C,+,66CFF,EFEE+7,C@F77++8C+88=++=CF@FCEFFE,C,<F,9,5,:,:5C<++4+9,,7C4>4=>,8,7,AA,3A,,3C,,,7DFG8,8,@=8,,6=,,,,@8BD,,,,,,7,;C*3**77,7,3@1*>*,,9,1*4:C*,,,11=0*/*//))2****+/*22*9;7*73)())*2<*****)*+3084C*::3*)0**/**8*0*7))**14)*.())-((0-)((0(.3))(((
@M03506:14:000000000-AKVR1:1:1101:24786:9710 2:N:0:51
CACTTCTGGACTACCGGGGTATCTAATCCCGTTTGCTCCCCTGGCCTTCGTGTCTCAGTGTCAGGAACTGTCCAGAGACCCGCCTTCGCCACTGGTCTTCCTCATGATCTCTACGCATTTCACTGCTACACCATGAATTCCAGTCTCCTCCCCAGTCCTCAAGCACCGCAGTATCGAATGCAGTTTCGGAGTTAAGCCCCGAGATTTCACATCCGACTTACGGCGCCACCTACACACCCTTTACGCCCAATGCATCCGAACAACGCTTTAGACCTCTGTATTACCCTGGCTGCTGGCACAC
+
CCCCCGGGGGGGGGGGGGGCFFFGGGGGFEEFGGGGGGFGGGFGGGGDGGGGGGFGGGGGGGGGGGFGGGCDFGGGGFGGGDGGGGGGGG7FGGGEGA<FGFGG<EEFGAFFFGGGGCFGGGGGCFGFGFG?FFGCGGGGGGGGG,>F9@,+@=C=DFGGFGFFFGD+CGEFFFGEG?88FC9FEDFGGGGEGFFFC7+@:9>EF,,@CC7+,;8*7?A,;C:=?DBA5>A+26)*(:)A*<CGD5EEG@F9)7?GG07*.))*)2*7**09=*<++497<<)-)(40(8(-)3:9>))((
@M03506:14:000000000-AKVR1:1:1101:14072:9721 2:N:0:51
CACTTCTGGACTACCGGGGTATCTAATCCTGTTCGCTCCCCACGCTTTCGCGTCTCAGCGTCAGTACCGTACTAGAGAGCCGCCTTAGCCACGGGTGTTCTTCCCGATATCTGCGCATTTCACCGCTACACCGGGAATTCCACTCTCCTCTTCCGGACTCTAGCCAAATGGTTTCCATCGGCATCCCGAGGTTGAGCCTCGAGTTTTCGCAACGGACCTATTTAGCCGCCTACCCCCTCTTTACACCCAATAAATCCGGCAAACCCTTGCCCCCTACGTCGTACCTCGGCCGCGTGCCCGG
+
CCCCCGGGGGGGGGGFGGGGGGGGGGFGGGGGGGGGDFCEEGGEGCFFFGGGGGDGGFGGEGGGFFEGDFGEGGG,,C=FDEG=:FCFCCGFCCCGGGFGGGGGGG7FCFGGGGEGGGGGGCEFGGGG>FGGGEG:BFEDFCFGG9BE;>ECFCC*@CCCGF9F6DFFC9B?D6FCCFGEGGDC:,=:=@E88@FGF7*0*/*5;C9C>CDDEGG8CDFG*:>FF7F3*97*4))*-9;89CF>*<C3*1*//****,1*))8755;)*)29575*A1)*(,((-.)),)(-.((9)).((
@M03506:14:000000000-AKVR1:1:1101:20747:9753 2:N:0:51
CACTTCTGGACTACCGGGGTATCTAATCCTGTTTGCTCCCCACGCTTTCGCGCCTCAGCGTCAGTCTCGGTCCAGAGCGCCGCCTTCGCCACCGGTGTTCTTCCCAATATCTACGAATTTCACCTCTACACTGGGAATTCCACGCTCCTCTCCCGAACTCTAGCCCTCCAGTCCCATGCGCCATTCCCAGGTTGAGCCCGGGGCTTTCACGCCTGACTTGACGAGCCGCCTGCGCGCCCTTTACGCCCAGTCATTCCGACCCACGCCCGCCCCCTTCGTCTTACTCCGGCCGCCGGCCCGC
+
CCCCCGGGGGGGGGGGGGGFGGGGGGGGGGGFFGGGGGGGGGGGGGGGGGGGGGEGGGGGGGGGFGGGGGFFEGGGEGGGGGGBFGGGGGGGGGECGGGGGGGGGGFGGGGGGGGG8,AEGGGGGFGAFGG,EFFFGGGGGGGGGGGGGGFGFG>CGGCCCFG<<FFGGGGADGGDGCFEGCEC<;EGC@7DEC6CC8CCE<*/**3<+;*CFF5CFG6+;*1*)87):7):5)5935>587*:*2?D58<*9**::35*0.5D):87C>CB><2**,)*,(.6)).)(8(,)-()8)-(-
@M03506:14:000000000-AKVR1:1:1101:16882:9765 2:N:0:51
CACTTCTGGCCTACAGGGGTTTCTAATCCTGTTTGATCCCCACGCTTTCGCGCCTCAGCGTCAGTTGTGTGCCAGATAGCCGCCTTCGCCACCGGTGTTCCTCCTAATATCTACGAATTTCACCTCTACATTAGGAATTCCGCTATCCCCTCACGCACTCCAGCAATGCAGTTTCAAAGGCAGTTCCGGAGTTAAGCTCCGGGATTTCACCCCTGACTTGCATCACCGCCTACGCGCGCTTTACGCCCAGTAATTCCGAACAACGCTAGCACCTTTCGTATTACCCCGGCTGCTGGCTCGC
+
CCCCCGGGG-EFGGGGGGGGGGGGGGGGGGGGGGGGGGGGGGGGGGGGGGGGGGEGGGGGGGGGGGGGGGGGGGGCFFGGGGGGGGGGGGGGGGGGGGGGGGGGGGGGGGGGGGGGGGDGGGGGGGGGGGGGGGGFGGGGGGGG>EGFEFGGGGFCEECFGGGGGGG9DFGGGFFF;E96BFGGGGGGGGGGFGGEGGGGGDC8C,<FFGCFGGGGGGFGD4+=FFAEGGF*5)5)97B5877>DGDB*;<@6*::::D5)74CDGCE5@C?F*++2(06(444.(,0,)(47)8C5),4(
@M03506:14:000000000-AKVR1:1:1101:18327:9777 2:N:0:51
CACTTCTGGACTACCGGGGTATCTAATCCTGTTTGCTCCCCACGCTTTCGCGCCTCAGCGTCAGTAACGGGCCAGTGAGTCGCCTTCGCCACTGGTGTTCTTCCGAATATCTACGAATTTCACCTCTACACTCGGAGTTCCACTCACCTCTCCCGTACTCAAGATGTCCAGTATCAAAGGCTGTTCCAAGGTTGAGCCCTGGGCTTTCACCTCTGACTAAGACATCCGCCTACGCGCCCTTTACGCCCAGTAATTCCGAGCAACGCTAGCCCCCTTCGTATTACCTCGGCTGCTGGCTCGC
+
CCCCCGGGG-EFGGGGGGGGGGGGGGGGGGGGGGGGGGGGGGGGGGGGGGGGGGGGGGGGGGGGGGGGGGGGGGGGGGGGGGGGGGGGGGGGGGGGGGGGGGGGGGGGGGGGGGGGGGGGGGGG<FBFGGGGFGGGGGGGGGGGGGFGGGGFGGGF8EGFEF=FGGGGGG?FFCFGG9ACFFC@DFF7AFCGGGGGGGGGGCFGGGGGGG7CF48;CFFGFDGFFGA4C7;5*8><9GFDF?DF*CC>E50999:CG09*8)7CDGG3?FGFBD=*;(0C3:<4A)53()(-)5:9;)),(
@M03506:14:000000000-AKVR1:1:1101:18287:9798 2:N:0:51
CACTTCTGGCCTACAGGGGTTTCTAATCCCGTTTGCTCCCCTGGCTTTCGCTCCTCAGCGTCAATGTCGGTCCAGAATGCCGCCTTCGCCACCGGTGTTCCTCCAGATATCTACGCATTTCACCGCTACACCTGGAATTCCGCATTCCTCTCCCGAATCCAAGCCATCCAGTATCAGACGCAGTTCCCCAGTTAAGCTGAGGGATTTCACGTCTGACTTAGTTGGCCGCCTACGCGCCCTTTACGCCCAGTAACTCCCAACAACGCTTACCCCCCCCTTATTACCGCGGCTTCTGGCCCGG
+
CCCCCGGGG-EGGGGGGGGGGGGGGGGGGGGGGGGGGGGGGGGGGGGGGGGGGGFGGGGGGGGGGGGGGGFGGGGF8FFGGGGGGGGGGGGGGGGGGEGGGFFGGGGGFGGGFGGGDGGGGGGGGGGGGGGGGGGGGEEFGGGE3@FGFF;3>DG8E=CDF?=EGGGFGF9=3@>;FCEEC39BAFGGG78DEGCCAFFC84C*D,=C79*25?CCC>8,2BC79CF)=:02;B):25::;<>C*:CD5;<44*:>9,7053)5)*;3=FGFF):CC2)+)--6<:6)(0((0.)*0)1(3
@M03506:14:000000000-AKVR1:1:1101:6691:9798 2:N:0:51
CACTCCTGGACTACCAGGGTTTCTAATCCTGTTTGATCCCCACGCTTTCGTGCCTCAGTGTCAATGACACCATAGTAAGCTGCCTTCGCAATTGGTGTTCTGTGACATATCTATGCATTTCACCGCTACTTGTCACATTCCGCCTACCTCTAGTGTATTCAAGTTCTTCAGTATCAAAGGCACTGCGATAGTTAAGCTACCGTCTTTCACCCCTGACTTAAAGAACCACCTACGCACCCTTTAAACCCAATAAATCCGGATAACGCTTGGATCCTCCTTATTACCGCGGCTGCTGTCACGG
+
CCCCCGGGGGGGGGGGGGGGGGGGGGGGGGGGGGGGGGGGGGGGGFEGGGGGGGGGGGGGGGGGGGGGGGGGGGGGGGGGGGGGGGGGGGDGGGGFGGGGGGGCCGGGGGGGGGGGGGGGGGGGGGGGGGGGGGGFGGGGGGGGGGGGGGGGGEGGFGGGFAADFGGGGGGGFGFFGGF?B?FD8FGE?BEGGGG8EDEG?DGGGGGGFDGGGG?FCF9EGC8,;>6>CCF,@55*/;9FECFFCG6AGE8A?6+=2(5*8)A65*?A@);BAFC;?(;14<C?7(7)2524:?D*90513
@M03506:14:000000000-AKVR1:1:1101:24726:9847 2:N:0:51
CACTTCTGGACTACCGGGGTTTCTAATCCCGTTTGCTCCCCTGGCTTTCGCTCCTCAGCGTCAGTAATGGTCCAGAATGCCGCCTTCGCCACCGGTGTTCCTCCAGATATCTACGCATTTCACCGCTACACCTGGAATTCCGCATTCCTCTCCCACACTCCAGCCATCCAGTATCAGACGCAGTTCCCCGGTTAAGCCGAGGGATTTCCCGTCTGACTTAGTTGGCCGCCTACGAGCCCTTTACGCCCAGTAATTCCGAACAACGCTTGCCACACCCGTATTACCGCGGCTGCTTGCACGG
+
CCCCCGGGGFGGGGGGGGGFFGGGGGGGGGGEGGGGGGFGGGFGGGGGGGGGGGFFFF@EGGGGFFGGGGGGGGGGGGGFFGFGGGFFGGGDGEGGGGGGGGGGGGGGGGGGFGGDGGDGFFGCFGGGGFGF?DDGGCFFFFGGCGA@,3,@F?FG8E?F,@DF88>EG6>;9DCFFFG6EE:CFGG?>@EE5EGGGG**:C=8CFFD,*>FG4C7@>C?FFGGGG/.:D>:*75*39)*;CFGCCG@C88=B672:2/C@)75<*/)106*9*1;E(7*4(---(45()((.))7)722,
@M03506:14:000000000-AKVR1:1:1101:11858:9854 2:N:0:51
CACTTCTGGACTACTCGGGTTTCTAATCCCGTTTGCTCCCCTGGCCTTCGTGCCTCAGCGTCAGGAACTGTCCAGAGACCCGCCTTCGCCACTGGTCTTCCTTACGATATCTACGCATTTCACCGCTACACCGTAAATTCCAGTCTCCTCTCCAGTCCTCAAGCACGGCAGTATCGAATGCAGTTTCGGAGTTAAGCTCCGAGATTTCACATCCGACTTACCGCGCCGCCTACGCACCCTTTACGCCCAATGAATCCGCACAACGCTTGAGACCTCTGTATTACCGCGGCTGCTGGCCCCG
+
CCCCCGGGGGGGGGGGGGGGGGGGGGGGGGGGGGGGGGGGGGGGGGGGGGGGGGGGGGGGGGGGGGGGGGGGGGGFGGGGGGGGGGGGGGGGGGGGGGGGGGGGGGGGGGGGGGGGGGGDGGGGGGGGGGGGGGGGGGGFGFFGGGGGGGDFFGGGFGGGGGGGGGGDEGGGGGGGGFFGG7EFFGFGDGGEG7ECCFGCG5E::@FFFFFFFGGCCDBCG4DE<DEFGG>EGEFC9GFGF?7CDGGF5FG6*8:C76*C>>55)**.:)07?<CGGB70.4)4419)45(7303*8)4((
@M03506:14:000000000-AKVR1:1:1101:6978:9897 2:N:0:51
CACTTCTGGACTACCGGGGTATCTAATCCCGTTTGCTCCCCTAGCTTTCGCGCCTCAGCGTCAAGAACGGGCCAGGAAGCCGCCTTCGCCACTGGTGTTCCTCCCGATATCTACGCATTTCACCACTACACCGGGAATTCCGCTTCCCTCTCCCGCCTTCGAGTCGATCAGTATCGAGTGACCCTCCCCAGTTGAGCCGGGGGCTTTCACACTCGACTTGAACGACCGCCTGCGCGCCCTTTACGCCCAGTAAACCCGGACAACGCTAGTCACCCACGTCTTACCGCGGCTGCTGGCGCGG
+
CCCCCGGGGGGGGGGGGGGGGGGGGGGGGGGGGGGGFGGGGGGGFGFGFGGGGGFG<FGGGGGGFGGGGGGGGGGGGGGGGGGGGGGGGGGGGFFGGGGGDGGGGEGGGGGGGGGGGGGGGGGGGGGGGCGF@=CEEGGGGGGGGGGGGGFGGGGGGCGGC5DFGG5@E*DFEGGGGGCGFGGGCCGEGGEFGG?FFGDE855CEFGGCGGG6D*/>7>9CDGE5<;5=C:7C>D)1)8*8F*09EEF5*+96F*7>93C@:><7E85*12@80/*;9.*.-).41>>>B0(5:00836((
@M03506:14:000000000-AKVR1:1:1101:15691:9903 2:N:0:51
CACTTCTGGACTACCGGGGTTTCTAATCCTGTTTGCTCCCCTAGCTTTCGTTCCTCAGCGTCAGTAGTGGTCCAGCGCGCCGCTTTCGCCACGGGTGTTCCTGCAGATATCTACGCATTTCACCGCTACACCTGCAATTCCACGCGCCTCTCCCACACTCACGCACAGCAGTTTCGGAAGCAGACTCTGGGTTGAGCCCAGAGATTTCACTCCCGACTTGCCACACTGCCTACGAACCCTTTACACCCAGTAATTCCGAGCAACGCTGGCCCCCTACGGCGTACCGAGGCTGCTGGCCCGC
+
CCCCCGGGGGGGGGGEGGGGGGGGGGGGGGGGGGGGGGGGGGFEGGFGGGFGGGGGGGGGGGGGGGFGGGGGG?EGGGGGGGGGGGGGGGCGGGGGGFFGGGGGGFCFCFFFGFGGGGGDEGGGGG7FEFGGGCDD9<FFGGGGGEGGEGFGGGFGGG,5>,@FGGGGGGGFD<?5CE>EGGDCGGGGGG>FGEFEGGE=C<*8AEFGGFCCFCC*98>9CFCF4>AAG4679).19CE88C*:*9@DCCFF46:D:>3*73?CDGDE*:FF:)**/()*(-((41(),).2>))2)7:((
@M03506:14:000000000-AKVR1:1:1101:20839:9912 2:N:0:51
CACTTCTGGACTACCCGGGTATCTAATCCCGTTTGCTCCCCTGGCCTTCGTGCCTCAGCGTCAGGAACTGTCCAGAGACCCGCCTTCGCCACTGGTCTTCCTTACGATATCTACGCATTTCAACGCTACACCGTAAATTCCAGTATCCTCTCAAGTCCTCCAGCACGGCAGTATCGACAGCAGTTTCGGAGTTAAGCTCCGAGATTTCACACCCGACTCACCGCCTCGCCTACGCACACTGTACGCCAAATGAATCCGAACAACGTTTGAGACATCTGCGTTACGCGGGCTGCTCGCCAAA
+
C@CC@EFGGCF9FEEGG@FEGDFGGGFGFF76CFGGG,,,BE,8F<FGGG<,@DC@FEG+FFFGGGGFEEEAE9<9EECCEFGGD,<?,BFFC,EFEFG,EACEFG7:CC,F?FGGG=@FF9,?:7F::EFAFED7DD;,AEFD,,,44,6@,@A3@,@,3688EFE>ED8D,6@8@++@,59>DDEEEECB,,@,5,,<1*44*=F,,=+*4188C4)096C*)*2)*)0>D3352:;;++::3*8)**09/40*9;G55<?F<**7*8*7=*+++.**,-((-(()(>(4@2)*7)(((
@M03506:14:000000000-AKVR1:1:1101:13876:9917 2:N:0:51
CACTTCTGGACTACCGGGGTTTCTAATCCCGTTTGCTCCCCTGACCTTCGTGCCTCAGCGTCAGGAACTGTCCAGAGACCCGCCTTCGCCACTGGTCTTCCTTTCGATATCTACGCATTTCACCGCTACACCGTAAATTCCAGTCTCCTCTCCAGTCCTCAAGCACGGCCGTATCGAATGCAGTTTCGGAGTTAAGCTCCGAGATTTCACACCCGACTTACCGCGCCGCCTACGCACCCTTTACGCCCCGTAAATCCGAACAACGCTTGCCCCCCCCCTATTCCCCCGGCTGCTGCCACGG
+
CCCCCGGGGGGGGGGGGGGGGGGGGGGGGGGGGGGGGGGGGGGGGGGGGGGGGGCGGGGGGGGGGGGGGGGGGGGGGGGGGGGGGGGGGGGGGGGGGGGGGGGGGGGGGGGGGGGGGGGGGGGFGGGGGGGGGGDCFG@4EEGGGAEED=3@FGFFGGGCA8EFCFEGG6::?CF8??78;FACCCFEC*:ECD;DC,<?EDEEFGCF@FFGGG=8DDFGGGDDCC>3C<555)>*-9B88F*:*CC@**;5<F7CC4<*)))1/:8>*5*).7EGE()*.6).),(0()((.4,*00512
@M03506:14:000000000-AKVR1:1:1101:3579:9931 2:N:0:51
CACTTCTGGACTACCGGGGTATCTAATCCCGTTTGCTCCCCACGCTTTCGCGCCTCAGCGTCAGTTCCGGTCCAGTGAGCCGCCTTCGCCACTGGTGTTCCTCCCAATATCTACGCATTTCACCGCTACACTGGGAATTCCACTCACCTCTCCCGGACTCAAGCCAAGCAGTTTGGAGGGCCGTTCCTCGGTTAAGCCGAGGGATTTCACCTTCCACTCGCCAGGCCGCCTACGCGCCCTTTACGCCCAATAATTCCGAATCACGCTTGCCCCCTCGGTACCACCCGCGCCGCTCGCCCGA
+
CCCCCGGGGGGGGGGGGGGGGGGGGGGGGGGGGGGGEGGFGEGGGGGGGGGGGGGGGGGGGGGGGGGGGGGGGGGGGGGGGGGGGDFGGGDEGGGFGGGGGEFFGG8FEGGGGGGGGGGGGFFFGGGGGFGGGGGDFGGGFDGDGGGGGGDEGAEGGGCCCCCFF,DEEFFF;DFC,@C8**=::DE:FECGGGDFC?57C>E5C6CF9F>6CF:<CG.:>DD*9*755D:*0)8>9C5*20*2*7E>5:*)**2?F?*:0)1<D=8B85D677*/*()*-6)431()2;0()4()))--,
@M03506:14:000000000-AKVR1:1:1101:10889:9942 2:N:0:51
CACTTCTGGACTACCGGGGTATCTAATCCCGTTTGCTCCCCTGGCTTTCGCTCCTCAGCGTCAATGTTGGTCCAGGATGCCGCCTTCGCCACCGGTGTTCCTCCAGATATCTACGCATTTCACCGCTACACCTGGAATTCCGCATCCCTCTCCCAAATCCAAGCCGTCCAGTATCAGACGCAGTTCCCCAGTTAAGCTGAGGGATTTCACGTCTGACTTAGTCGGCCGCCTACTAGCCCTTTACGCCCAGTAATTCCGAACAACGGTTACCCCCCCCGCATTACCCTGTCTGCTGGCCCGG
+
CCCCCGGGGGGGGGGGGGGGGGGGGGGGGGEGFGGGGGGGGGGGGGGGGGGGGGGGGGGGGGGGGGGGGGGGGGGFGGFGGGGGGGGGGGGGGGGGGGGGGFGGGGGFGGGGGGGGGFGGGFGGGGGGGGGGGGGGGGGGGGGGEEFGGGGGGGGGGGGGGF,8DE8CE8CFAFGCF,93BEEE;CFGGFGFGGG?FGGGGCCE=CEFGCFGG4CFGF6CG8+>DD>BGG:758+3(08*;?CC**:5*;C76?F:>:5EE57F3*28*0:?FGGGGB35,(.:)5).)9)6*),*)8((3
@M03506:14:000000000-AKVR1:1:1101:14281:9951 2:N:0:51
CACTTCTGGACTACTCGGGTATCTAATCCTGTTCGCTCCCCACGCTTTCGCTCCTCAGCGTCAGTGCCGGCCCAGAGTGCTGCCTTCGCCATCGGTGTTCCTCCCGATATCTGCGCATTTCACCGCTACACCGGGAATTCCACACTCCCCTACCGGACTCTAGCCATAGCAGTATCGAATGTCGGCTCCAGGTTGAGCATGGAGTTTTCACATCCGACTTGCCAAGCCGCCCACGAGCTCTTTACGCCCAATGAAACCGGCCAAACCTCGCCCCCTCCGTATTACATCTGCTGCTTGCACC
+
@@<@C<E<FEGCGGGEFGCFGGGGFGGGGGGFCC@E@FFGCFEGGDGGGEBCCFFCCF8CG@::FEGG7+@CC@FGGGAAFGFG@FDGGCGGC7CFEGG<?FFFDEDFGEFEE,@FEGGFD<FDEGG:FEG<F:CC7FGGGGFFEDFDGE@DF;C+4@>C,<;FGFEC6DGCG7@;5:9C:,,,4*=*8:<8>,,,1=54>*8,5,<:+3;;94*;3)0=*+;C**8=*<3/7>))7D)030::D5E3C8;))***2(1=3<)***/)*8<>35=C*()2(.().))*)/).)5)0*0.)(
@M03506:14:000000000-AKVR1:1:1101:9243:9952 2:N:0:51
CACTTCTGGACTACAGGGGTTTCTAATCCCGTTTGCTCCCCTAGCTTTCGCGCCTCAGCGTCAGTATCCGTCCAGAAGATCGCCTTCGCCACTGGTGTTCCTCCCGATATCTACGCATTTCACCGCTACACCTGCAATTCCACGAGCCTCTCCCACACTCAAGCACGGCAGTTTTGGAAGCCGTCCCTGGGTTGAGCCCAGAGATTTCACTCCCACCTTGCCACCCCGCCTACGAACCCTTTACACCCACTAATTCCGCACAACGCTGGCCCCCTACGTTTGCCCGCGGCTGCTGGCCCGC
+
CCCCCGGGGGGGGGGGGGGGGGGGGGGGGGEGGGGGGGGGGGGGGGGGGGGGGGEFGGGGGGGGGGFGGGGGGGGGGGFGGGGGGGGGGGDGGGGFFGGGGGGGGGDE7FCFFGGGGF@FGFGGDGEGGFGGG?FFGCAFGDFGGEEGFE8DFDEF>E=FFC9AFGC+8+5>,@F85,=:E8ECE*::CD*4>C6EF8C,;<CFGE:C,1=8,;C*:F4+;C++/:>5ED5*>B3<>GF:6+*2*:88C8CF)6:C70*1.))/)28<*77>)9:*:10*(-)))(45(8-(5.8*0.--(
@M03506:14:000000000-AKVR1:1:1101:7871:9960 2:N:0:51
CACTTCTGGACTACCGGGGTTTCTAATCCTGTTCGCTCCCCACGCTTTCGTGCCTCAGCGTCAAGGACGGCCCAGCAAGCTGCCTTCGCCATTGGTGTTCTTGGCGATATCTACGCATTTCACTGCTACACCGCCAGTTCCACTTGCCTCTGCCGTCTTCTAGAACTCCCGTATGAAATACAGTCCAGATGGTTTAGCCACCGGATTTCGCATTTCACGGAACTTTCCGCCTACGCACGCTTTACGCCCAGTGACTCCGGATCACGTTTGGAACCTACGTATTACCGCTGTTGGGGCCACG
+
CCCCCFGCFGFGFFFEGCEFCFGGFGGGDCD<F@FFEDCCF@FF@FGGGDF<@79EFCDEGG:6EF,6@777@?CF8CFCF8EFGFFD,?FFCFEEFFGGFCGFE7FF=+FE<FF7BCFGGCFG9FGGGDDG7@B@CFFDFGGG8@E8EGEF9E6BCF?EFFA7C7;CCCGB5,>@;E,3@9C;A8EF,,;D2>>:,=FF,7C*:**,=*7*/2++3@;*)*101;CF**:73)0),/)2*:9:*//5C*;<*/02;55C)5)*2**0:5796**0+()*)-,).-33.72,6(()).(-(
@M03506:14:000000000-AKVR1:1:1101:11918:9962 2:N:0:51
CACTTCTGGACTACCGGGGTATCTAATCCCGTTCGCTCCCCTAGCTTTCGTCCATGAGCGTCAGTAGCTTCCCAGGACCCTGCCTGCGCCTTTGGTGTTCCTCCGGATCTCTACGCATTTCACCACTCCACCCGGAATTCCAGGTCCCTCTGAAGCCCTCAAGTCCCGCAGTTTTCGAGGACCTTGCGCAGTGAAGCCGCGCACTGTCACCTCGAACTTGCCACACCGCCTGCGGACGCTTTACGCCCAATAAATCCGCACAACGCTCGCCCCCTACGTATTCCCCCCTCTCCTGGCCCGC
+
CCCCCGGGGGGGGGGGGGGGGGGGGGGGGGGGGGGGEGGGGGGGGGGGGGGGGGGGGGGGGGGGGGGGGGFGGGGGCGGDFGGGGGGGGGGGGGGGGGGGGGGGGGGCFGGGGGGGGGGGGGGGDGGGGGGGGGGC@F?DCFGFEFCE9DFFGGCGGG8E?FFEGFGCGECG9;FFGG6@EFGGD;E5:*BBF7CCFFCEEGEE52=C+:CCCDD*;F69CG7C4C:5EC35<>>),9>C*:>CCC17*/0967:CF9*:5>FG:85>*7DB5C5;@(0A),)))(-)()(()-,00)--(
@M03506:14:000000000-AKVR1:1:1101:15767:9970 2:N:0:51
CACTTCTGGACTACAGGGGTATCTAATCCTGTTTGCTCCCCACGCTTTCGCGCCTCAGCGTCAGAACTGGCCCAGACAGCCGCCTTCGCCACTGGTGTTCCTCCCGATATCTACGCATTTCACCGCTACACCGGGAATTCCACTGTCCCCTTCCAGCCTCGAGCTTCGCAGTATCCAAGGCAATTCCTCGGTTGAGCCGCGGGCTTTCCCCCAAGACTTACGGAGCCGCCTACGCGCCCTTTACGCCCACTGATCCCGAATACCGCTCGCCCCCTCCCGATTACCCCGGCTCCTGCCCCGC
+
CCCCCGGGGGGGGGGGGGGGGGGGGGGGGGGGGGGGCGFGGGGGGGGGGGGGGGGGGGGGGGGGGGGGGGFGGGGGGFGGGGGGGGGGGGGGGGGFGGGGGGGGGGGGGGDFGGGGGGGAFGGCCGGGGGGGFCFG+=,C9@DGCDDFGGGGGGG;=CFDCCCGGCFGGEGGG7EFAGGCFGG69DF<;87C*4:,>E:*4<=C8*+=+;;DED*;7C*+2975)9)8ED@**.<96C>E6+*27CC@C**)1*:?<2D*)0***2*0/8CE@G*;;()*-(-.6(-.,72,727*77:0(
@M03506:14:000000000-AKVR1:1:1101:4848:10014 2:N:0:51
CACTTCTGGACTACCGGGGTTTCTAATCCCGTTTGCTCCCCTAGCTTTCGCGCCTCAGCGTCAAGAATGGGCCAGGTAGCCGCCTTCGCCACTGGTGTTCCTCCCGATATCTACACATTTCACCACTACACCGGGAATTCCGCTACCCTCTCCCACCTTCAAGCCGATCAGTTTCCGATGCAATTTCCCAGTTAAGCCGGGAGATTTCACATCGGACTTGCCCAGCCGCCTGCGCTCGCTTTACGCACAGTAATTCCGTACAACGCTCGCCCCCCACGTATTACCGCGGCTGCTGGCACTG
+
CCCCCEGGGGFGF-CCCFC6FGGG<FAF,CCFGG@FF@E<FFDFGGEFFE7F>CFEFCF:FGFGGAFEE@FGGGGGEAEGAFGG7FC<EE@CG@EFFFFGG<FEC@=BCCFG9FGGGGFF,FFGGGFGGGGD:FCEFFBFFFGCCGDDFGFG8DDGDG,@?9ECC@EEDEFGCFG9ECGC>@EE,?:CC;BF9AFFC8::ED8*54@CFGG7<**;DD*2+2*A475>E:>7F.))-)0?CFGG*:*0*;9*/**2::0*0870/*1.*))).1**/(0*)().639),.4(0))*0))(,
@M03506:14:000000000-AKVR1:1:1101:13347:10047 2:N:0:51
CACTTCTGGACTACCCGGGTATCTAATCCCGTTCGCTCCCCTGGCTTTCGCGCCTCAGCGTCAGTAGAGGTCCAGCAGCTCGCTTTCGCCACCGGCGTTCCTTCCGATATCAACGCATTTCACCGCTCCACCGGAAGTTCCAGCTGCCCCTACCTCCCTCGCGGCCTCCAGTACCCACGCCACTTTTCCGGTTAAGCCGAAAGCTTTCACCCCGGCCTGGGAGTCCCTCCTACTCGCGCTTTAAGCCCACTGATTCCGATCACAGCTCTCCACGTTCTGCTTACACGGCAGCTCTGACCGA
+
CCCCCCAAAEEDCGFGC@BFC8@FGGGGGGGE<FCFCF@@F,C,CCCFF@CB+@,@<8ECFFG@EAFG,F9,CCFGECE,CCE:,CFGC@EGGC@C7FFCEDFG?F=BF+5EEF=F7CBFGD9FC@>FGGCF7FCGED=FGG>FF,@8EF@6DE,,,@><**5*=5>D;C,,1,,?C*5*:*=2C?FGC:8=B8B99C:*3>58+=++<FCFDC=*)9)*9**29*/*29:9**)*4)78/:*0??<5**86*9*0:25*)0.***3)+0*/)7*2@(8+-)-,)4()()(()5)2/*(-(
@M03506:14:000000000-AKVR1:1:1101:19119:10055 2:N:0:51
CACTTCTGGACTACCGGGGTATCTAATCCCGTTTGCTACCCATGCTTTCGTGCCTTAGTGTCAGGAATGAGCCAGTTATCTGCCTACGCCATCGGTGTTCCTCCTGATATCTACGCATTTCACCGCTACACCAGGAATTCTACTCTCCCATCCCGCACTCTAGCCCGTCAGTATTCCGCGCACCCTCCCGGTTGAGCCGGGAGATTTCACACGGAACTTAATAGGCCGCCTACACACTCTTTACGCCCAGCAACTCCGAACAACGCTTTCTTCCTACGTATTACCGCGGCGGCTGGCCGCC
+
CCCCCGGGGGEGGGGGGGGGGGGGGGGGFGGGGGGGGGGGGGGFGGGGGGGGGGGGGGGGGGGGGGGGFGGGGGGGGGGGGGGGGGGGGGGGGGGGGGGGGGGGGGGGGGCGGGGGGGDGGFGGDC:FFFGGGGDF@<FGGGGGFDF8>EEFFCGGGD8EGF=E?DC>EEGF=DFGFFGDGEDGE>:EGG*5*1D6DFGEGCC5,<,=CD+9C?E8DG6CCCFFGG45CC.2;)80;DF9@7:7CEGFEF*)784*7-/7>E4CC?2<*9:**23+2()+.3-<2((5()-(7107).(((
@M03506:14:000000000-AKVR1:1:1101:12619:10066 2:N:0:51
CACTTCTGGACTACCGGGGTTTCTAATCCCGTTTGCTCCCCTGGCCTTCGTGCCTCAGTGTCAGGAACTGTCCAGAGACCCGCCTTCGCCACTGGTCTTCCTTACGATCTCTACGCATTTCACTGCTACACCGTAAATTCCAGTCTCCTCTCCAGTCCTCAAGCACGGCAGTATCGAATGCAGTTTCGGAGTTAAGCTCCGAAATTTCACACCCGACTTACCGCGCCACCTACGCCCCCTTTACGCCCAATGAATCCGGACAACGCTTGAGACCTCTGTATTACCGTGGCTGCTGGCACCG
+
CCCCCGGGGGGGGGGGGGGGGGFGGFGGGGGGGGGGCGGGGFFGGGGGGGGGGGGGGGGGGGGGGGGGGGGGGAFFGCFGGGGGGGGGGFEGGGGGGFFFCGGGGGGGGGGGFGGGFGGGFGFGGGGGGGFGDGGGGGGGGGGGGGCFCFG=DEGGGGGFGD99EEC>EGGGFFA>EDDCFGC9EDFGGGGGEGFGGGGGGG>CFFGCECFD>DG>57?FFDDEDCB3=C)<C):).:>C32@CCEGFG8E)17*:F()*0).*7C85C40)6<C8+)1<4:<:)(-)(.4,)))277)-(
@M03506:14:000000000-AKVR1:1:1101:18167:10084 2:N:0:51
CACTTCTGGCCTACCGGGGTTTCTAATCCTGTTTGCTCCCCACGCTGTCGCGCCTCAGCGTCAGCAACGGCCCAGCAGACCGCCTTCGCCACCGATGTTCTTCCCGATCTCTACGCATTCCACCGCTACACCGGGAATTCCATCTGCCTCTACCGTGCTCCAGCCCGGCAGTTTAGGAGGCAGCCTTGCAGTTGAGCCGCCATATTTCACCCCCTACTTACCAGGCCGCCTACGCCCCCTTTACGCCCAGTGATTCCGGACCACGCTCGCCCCCCCCGTATTCACCCCGCCTCCGGCCCCC
+
CCCCCGGGG-EFGGGGGGGGGGGGGGGGGGGGGGGGFGGGGGGGGGGGGGGGGGDGGGGGGGGGGGGGGEGGGEGGGGGGGGGGGGGGGGGGG=FEGFEFGGGGGGGGGFGGGGGGGGGGGGGGGGEGGGGGDEE7@CDFFFGGFGGGG@DGFGGGCEDFGC,D:CE5CGCF?A;BC?C/:C55@FFFFFG9EFG?FFEG55*51AC9+;DFGGCCFC7CCFG+9F>37<):C:B50CEE*<>CCEE>*;+9647>>,5:>)5D*/*)*./)07*1*()*.85).),)(0-2)((1>),3,
@M03506:14:000000000-AKVR1:1:1101:15808:10102 2:N:0:51
CACTTCTGGACTACAGGGGTTTCTAATCCTGTTTGCTCCCCACGCTTTCGTGCCTCAGCGTCAGTTACAGTTTAGTGAGCTGCCTACGCAATCGGTGTTCTGTGTCATATCTAAGCATTTCACCGCTACATGACACATTCCGCCCACTTCAAATGTACTCAAGACCGTCAGTATCAATGGCAATTTCCATGTTAGGCATGGAGCTTTCACCACTGACTTAACAGTCCGCCTACGCACCCTTTAAACCCAATAAATCCGGATAACGCTTGGGACCTTCGTCTTACCGCGGCTGCTGGCACGA
+
CCCCCGGGGGGGGGGGGGGFGGGGGGGGGGGGGGGGGGGGGGGGGGGGGGGGGGEGGGGGGGGGGGFGGGGGGGGGGGGGGGGGGGGGGGGGGGGGEGGGGGGGGGGGGGGCFFGGFGGFGGGGGGEGGGGCGG:EFGGFGGGGGGG8EGGG;FDFG8DFGFCDGFGEECCFFCG,@=:8D?FFDFGGCD;DEGFFG?FFF?<FGFCGFGGGGGF,9CFGC>FFC?F?EGD*95**6CDFDGGGD:FD5ECFA@:F695:):AF***)*.*.=59C?0>*38<443(7,7(,)549:))((
@M03506:14:000000000-AKVR1:1:1101:8613:10149 2:N:0:51
CACTTCTGGACTACCGGGGTATCTAATCCTGTTTGCTACCCACGCTTTCGTGTCTCAGCGTCAGAAGTGGTCCAGTAAGCTGTCTACACCACAGGTGTTCCTCCTGATATCTACGCATTTCACCGCTACACCAGGAATTCCGCTTACCTCTCCCACCCTCGAGCATTCCAGTTTCCGGCGCACCCTCCCAGTTAAGCCGGGAGATTTCACACCAGACTTGGAACACCGCCTCCACACTCTTTACGCCCAGTAATTCCGAACAACGCCCGCCGCCTGCTAATTACGCCGGCTGCTGGCCGGT
+
CCCCCGGGGGGGGGFGDGGGGGGGGGGGGGGGGGGGDGGFGFGGGGGGFFFFGFGGGGGGEGDGGGGFGGGGGGGGFGGGGGFGGGGGGGGGFFFGCFGFFFFGGGGGG<FFFGGGG7CFGGGGEGF@FGGFGGDCFGGFFGGEGEGGGGCD@DGGEGFGEECECFEGGG9C,@FGG>C@6>E8@>FGGGG,3@,>FF>CCGGD69:BFGGGCCCCD?F06C+67D>EGC5*/;AG89A+<1;C*CE57509B4*2*(1*0>.1)2*8*))08)***(1<)..5(((.,)-,05)*.0((-
@M03506:14:000000000-AKVR1:1:1101:10173:10152 2:N:0:51
CACTTCTGGACTACCGGGGTATCTAATCCTGTTCGCTCCCCACGCTTTCGCTCCTCAGCGTCAGGTAAGGCCCAGAGAACCGCCTTCGCCACCGGTGTTCCTCCCGATATCTGCGCATTTCACCGCTACACCGGGAATTCCATTCTCCCCTACCTACCTCTAATCTGCCCGTATCCACTGCCAGCCCAGGGTTAAGCCCTGGGATTTCACAGCGGACGTAACAGACCGCCTACGAGCTCTTTACGCCCAATAATTCCGGACAACGCTTGCGCCCTACTGATTACCCCGGCTGCTGCCACGG
+
CCCCCGGGGGGGGGGGGGGGGGGGGGGGGG9FGGGGEGGGGGGGGGGGGGGGGGGGGGGGGGGGGGGGGGGGGGGGGGGGGGGGGGGGGGGGGGGGGGGGGFGGGGGGGGGGGGGGGGGGGGGGGGGGGGGGGGGGGGGGGFF9DEGGGGGGGGGGGGGGGGGGGFDGGGGGDGGGGGGFGGGGGGEGGGGGFFGGGGD6EGGEGFGEGGDDG5EED355CGDCDDFEG:>=C:)*7)9CFG7:**C@*;696@*:F?GCB:>C3:*<*7)8@D**;,*+.6))-(-81;(-5.)*8),,(
@M03506:14:000000000-AKVR1:1:1101:12656:10152 2:N:0:51
CACTTCTGGACTACCGGGGTTTCTAATCCTGTTTGCTACCCACGCTTTCGTGTCTCAGCGTCAGTTACGGTCCAGAAAGCCGTCTACACCACCGGTGTTCCTCCTGATATCTACGCATTTCACCGCTACACCAGGAATTCCACTTTCCTCTCCCGCACTCTAGTCATTCAGTATTCGGCGCACCCTCCCAGTTGAGCCGGGAGATTTCACACCAAACTTAAACAACCGCCTACACACCCTTTACGCCCAGTAACTCCGAACAACGCTTGCTGCCTACGTATTACCGCGGCTGCTGCCCCGC
+
CCCCCGGGGGGGGGGGGGGFGGGGGGGGGGGGGGGGGGGGGGGGGGGGGGGGGGGGGGGGGGEGGGGGGGGGGGGGGGGGGGGGGGGGGGGGGGGGGGGGGGGGGGGGGFGGGGGGGGGGGGGGGGGEGGGGGGGGGGGGGGGGGGGGGGGGGGGGDGGGGGGGGGGGGGGGGGGGGGGGGGGGGGGGGGGGGGGCFGGGGCDC8CFGCF7?7DFGGGFFFGGGGGFFGDDDG6A6:D:;FF*>CCGBGDG@=@:CFFC5775CDD5<CFF?F<9+;659:.).<49:6@6>EB?*5749(
@M03506:14:000000000-AKVR1:1:1101:14650:10161 2:N:0:51
CACTTCTGGACTACCCGGGTTTCTAATCCCGTTTGCTCCCCTGGCCTTCGTGCCTCAGCGTCAGGAACTGTCCAGAGACCCGCCTTCGCCACTGGTCTTCCTTACGATATCTACGCATTTCACCGCTACACCGTAAACTCCAGTCTCCTCTCCAGTCCTCAAGCACCGCAGCATCAAATGCAGTTTCGGAGTTAAGCCCCGAGATTTCACACCTGACTTACGGCGCCACCTACGCACCCTTGCCGCCCCATGAATCCGAACAACGCTTGGGACCTCTGTATTACCGCTGCTCCTGGCACCC
+
CCCCCGGGGGGGGGFGGGGGGGGGGGGGGGGGGGGGGGGGGGFFGGGGGGGGGGGGGFGGGGGGGGGGGGGGGGGGGGGGGGGGGGGGGGGGGCEFGFGGGGGGGGGGGFGGFGCGGGGEFAFGGGECGFGGGGGGFGGG@FDGGDDGGG;EF8FGG8>EG8EE,=E6==CFGFGG7FFFG,,5@;:;+**@BC;7EFFCG**:49,,2=+;??6,*;8CFF/=5C>)=C)0>5><9GF8?***)2:7*2;)9*27C1*/))0/)2;:8)*)09:8+59+-).590()().4)()*0))(-
@M03506:14:000000000-AKVR1:1:1101:2291:10163 2:N:0:51
CACTTCTGGACTACCCGGGTTTCTAATCCCGTTTGCTCCCCTAGCTTTCGCTCCTCAGCGTCAGAACAACCCCAGATGATCGCCTTCGCCACTGGTGTTCCTCCCGATATCTACGCATTTCACCGCTACACCGGGAATTCCATCATCCTCTGATTGCCTCAAGAATTAGAGTATCCGCGCCGGTCCCTCAGTTGAGCCGAGGTCTTTCAACACGGACTTCCAATCCCGCCTACGAGCTCTTTACGCCAAATAATTCCGAACAACGCTTGCCCCCTCCGTCTTACCGCCGCTGCCGGCCCCT
+
CCCCCGGGGGGGGGGGGGGCFDGGGGGGGGGFFGGGGGGGGGGGGGGGGGGGGGAFGGGGGGGGGGGGGGGGGGGCFGGGGGGGGGGGGGGEGFFGGGGGGGGGGGGGGGGGGGGGGGGGGGGGGGGGGGGGGGEE7FGGGGGGGFFGGGFFGGGFDADGFD9FGGAFGGGGGGGGCGEDGGGGGGGGGGGGGFGGGFGGG4/8;CFGFGGGGC==C<A9:+@1*8FFGGB5F3>D>5:CC?CF9EG):6:F7@*:70DG37?F)88)*7CFF58*;9)5:0-:>((),<70:01))),((
@M03506:14:000000000-AKVR1:1:1101:3036:10177 2:N:0:51
CACTTCTGGACTACCGGGGTTTCTAATCCTGTTTGCTCCCCTAGCTTTCGCGCCTCAGCGTCAGTTGTGGTCCAGTGCGCCGCTTTCGCCACAGGTGTTCCTCCTGATATCTACGCATTTCACCGCTGCACCAGGAATTCCACGCACCTCTCCCACACTCCAGCACGGCAGTTTCGCCTGCAAGCTCCCAGTTGAGCCAGGAGATTTCACAGGTGACATACCGCGCCGCCTACGCGCCCTTTACGCCCAATAATCCCGAACAACGCTCGCACCCCCTGCACTACCGCGGCTGCTGGCCCAG
+
CCCCCGGGGGGGGGGGGGGGGGGGGGGGGGGGGGGGFGGGCFGGGGGGGGGGGGEGGGGGFGGEGGGGGGGGGGGGGGGGEEGGGGGGGGGGGGGGGGGGGDGGGGFGFGGGGGGDGGGGFFGGGGGGGGGGGDFGFGFDGFGCEGGEGGGGGGGGGGB?FFCFFGGEEG5@EAFEGGGEGGGGG6FFGG,DBFG8EGGDFCEGC,CCEDC:CF6<67AFGGGGGGA:ED>57)8C>GFCF+7:CCEEGG66F?2:F(9*57;FDE8>*>))59*:/-):(.,5:6;)(7(17:?43)42(
@M03506:14:000000000-AKVR1:1:1101:4649:10201 2:N:0:51
CTCTTCTTGACTACTGGGGTTTCTAATCCCGTTCGCTCCCCTAGCTTTCGCGCCTCAGCGTCAGGAACAAGCTCGCAAGCCGCCTTCGCCATTGGTGTTCCTCCAGATATCTACGCATTTCACTACTACACCTGGAATTCTACTTTCCTCTCTTGCACTCCACCTCCGCAATATTGGACGCATCTTCGAGGTCAAGCCTCGATCTTTCACAACCCACTTCCGAGACCGCCTACGCGCCATTTACTCGCGGTAACCCCGGTGAACGCTTTCCCCCCCCGTATCTCCCCGTCTTCCGGCCCGC
+
C<86AF<<F-=,6C,6-C@FG,,6;6,C<,@,,CCDCFG8:,,,;<<E6@F+6C@,,6,88C@@,@,C,C,C@,B@+7C@<F+8:B,,4F7,:,,5BFCEF<E<,9<CC,?B,,+6++4,,AFB,:?9FF8,84A,,7,,,@@,,,63;>,=3E,,,,3@D8,,,,,6A+++;;55,,4+33+*,3,43,@B,,3,,*5AE>,:8,,=EGG05**=9FA,*:**))))/:5**)8)())2+<*:*<*./2/0)*21919*0)**/;;)*0:*.)/*:(7:1()6-(-)-71(06())0,4(
@M03506:14:000000000-AKVR1:1:1101:14867:10206 2:N:0:51
CACTTCTGGACTACCGGGGTTTCTAATCCTGTTTGCTCCCCACGCTTTCGTGCCTGAACGTCGGTGCTGGACCAGGAAGCCGCTTTCGCCACTGGTGTTCCTTCCGATATCTACGCATTTCACCGCTACACCGGAAATTCCGCTTCCCTCTTCCGCACCCTAGCTACGCAGTCTCGAATGTCATTCCCAGGTTGAGCCCGGGGCTTTCACACCCGACTTATGTAACCGTCTACGCACGCTTTACGCCCAGTCATTCCGATTAACGCTTGCACCCTCTGTATTACCTCGCCTTCCGGCCCAG
+
CCCCCGGGGGGGGGGCFGGGFEGGGGGGGGGGGGGGFGFGGGGGGGGGGGGGGGGGGGGGGGEGGGGGGGGGGGGGGGGGGGGGGGGGGGGGGGGGGGEGGGGGGGFGGGGGGGGGGGGGGGGGDGGGGGGGGGG@FGGGF?EGGGGGGGGGFGGGGGGGC6CFFGGGEEDFG7,>,DFGGGDGGGGF?CEC?FFFGGGGCGGGG*AEE>GD=DC8)18ECF*<>*/)23)7*8BD9<;EC5*CDC:3:;@*/6*::3555.7>**17A>**7*/;;7?C)..644).(.-(/(4)))4((
@M03506:14:000000000-AKVR1:1:1101:6821:10223 2:N:0:51
CACTTCTGGACTACCGGGGTTTCTAATCCCGTTTGCTCCCCACGCTTTCGCGCATCAGCGTCAGAACCGGTCCAGCGAGCCGCCTTCGCCACTGGTGTTCCTCCCAATATCTACGCATTTCACCGCTACACTGGGAATTCCACTCGCCTCTCCCGGCCTCAAGCAAAGCAGTTTGGACGGCAGTTCCTCGGTTAAGCCGAGGGATTTCACCATCCACTTGCCAAGCAGCCTACGCCCCCTTTCCGCCCAATAATTCCGAATAACCCTTGCCCCCTCCTTTTTACCGCGCCCGCGGTCCCAC
+
CCCCCGGGGGGGGGGGGGGFFEGDGDFFGGGGGFGGFGGGGFGGGGGGG>FGGGFGGGGGGGGGGGGGGGGGGGGGGGGGGGGGGGGGGGGGGCEEFGGGGGFFGGGGGGGGGGGGGGGGGGGGGGDGGGGFGFGBFGGGFGGGGFEG>C8DD?6CGGEGCGGFGGG8FG,DFFGG7?>EGGCB@FG7?EGEG*BCF+/=C):=9C+++3>D7CA+7>4?FGG677).CF>+*)0)-9>5C6**1AGF5AC?**0:0(9:55/9***7*9>9FG5*/(*+.3(<309B(7(17(()054)(
@M03506:14:000000000-AKVR1:1:1101:3418:10240 2:N:0:51
CACTTCTGGACTACCCGGGTTTCTAATCCCGTTCGCTCCCCTAGCTTTCGCGCCTCAGCGTCAGTAACAAGCTAGCAAGCCGCCTTCGCCACTGGTGTTCCTCCAGATATCTACGCATTTCACTACCACACCTGGAATTCCACTTGCCTCTCTTGCACTCCAGCCCCGCAGTATTGGACGCAGTTTCGAGGTTGAGCCCCGAACTTTCCCAACCAACTTACGGAACCGCCTACGCGCTCTTTCCGCCCAGTAAATCCGGATACCGCTTGCCCCCTCCGTATTACCGCGGCTGCCGGCCTGT
+
C@CCCGGGGFGGGGFGCG7FGGFGGGCGGGCFGGEECFEFGGGGGGGGGGGGGFEFEAEBFGGGGGCFAEFGFGGGGGGGFGGGGGGDGGGGGFG<=AEEF5CF@8BC<<?,AABCFGGGGGEFFGGGGGGFFGFEEF:FGGGGGFGGD88DG@,@?EEFGGGGGEGCGDEFFFA;9,2@6:*>@CF5;,BC8E:@FG*=1C*===,,,0*;?<EFCF6CC*9**:)0=C5/25>9497C0A*2/A58**21972:*()/8))*/:C3@:FF:CG5C6.7(.)54(,00<76B11953(4)
@M03506:14:000000000-AKVR1:1:1101:2845:10251 2:N:0:51
CACTTCTGGACTACTCGGGTATCTAATCCTGTTTGCTCCCCACGCTTTCGCGTCTCAGCTTCAGTAACGTCCCAGCGAGCTGCCTTCGCCATAGGTGTTCCTCCCGATATCTGCGCATTTCACCGCTACACCGGGAATTCCACTCGCCTCTTCCGAACTCTAGTCCGGCAGTATCGACCGGCATCCCAGGTCTGAGCCCTGCACTTTCACCGCCGACTTACCTGACCGCCCACACCCTTTTTCCGCCCCATGATCACGGACAACGCTGCCCCCCTACCGATTCCCTCGCCTCCAGGCTCTT
+
CCCCCCC<FCFEFGGGGGGG:CCFCFCFGG9CFGGGFGGGE<FFGGGFFGED@FEGG9F9CD9FEGFG>DG@CACFGCEEGFFGGGGF>G,FEC8AE?FGGGGGGGGGEEEG,,+@B@F<E95,?BFFGGFGDCFGEFCEGFFA?+@B+>36E=88+@8@;9,@;CC>8CEBF;C*@BCEEG*B8CF?8*4,,,,,4=@***5AC+3+47*5:DE*17>GGG*+*09)*1.2/)7*4*)++20:**/0**2<****2(*25)7DC*8)*09>5)*28()*-())))(),.-()((*0).(.
@M03506:14:000000000-AKVR1:1:1101:16522:10273 2:N:0:51
CACTTCTGGACTACAAGGGTTTCTAATCCTGTTTGCTCCCCTAGCTTTCGCGCCTCAGCGTCAGTTGTGGTCCAGTGCGCCGCTTTCGCCACAGGTGTTCCTCCTGATATCTACGCATTTCACCGCTACACCAGGAATTCCACGCACCTCTCCCACACTCCAGCACGGCAGTTTCGCCTGCAAGCTCCCAGTTGAGCCAGGAGATTTCACAGGTGACATACCGCCCCGCCTACGCGCCCTCTACGCCCACTAATTCCGAACCACGCGCGCCCCCCCCGTATTACCGCGTCTGCGGGCCCAC
+
CCCCCGGGG-CFGGGGGGGGGGGGGGGGGGGGGGGGFGGGGGGGGGGGGGGGGGEGGGGGGGGGCGGGGGGGGGGGFGGGGGGGGGGGGGGGGGGDFFGGGFGGGGGGFGGGFGGGGGGGGGGGDGGGGGGCEFGCCGGGFFF7E8CEFGFCCEGGEGCGFFEGGGG8>CCCF:EEGGDEC?CGG68?F@8>,>;8E?6,***;8C7CEGFFGGD7C+8,?4/4)::5:D)/;3>31C@=***:7EEBC*0))/*:C(<5:).CCD10:5)853=:*,.*(.).6-17(0(-7((1))--(
@M03506:14:000000000-AKVR1:1:1101:26450:10287 2:N:0:51
CACTTCTGGACTACCGGGTGTTCTAATCCTGTTCGCTACCCACGCTTTCGCTACCCAGCGTCAGTCACTTACTACAGAGCCGCCTTAGCCACGGGTGTTCTTCCTGATATCTGCGCATTTCACCGCTACACCATGAATTCCACTCTCCCCTTCCGTACTCTAGTCAGATCGTCTCCCTCGGCGTCTCGCGGCTTAGCCCCGTGTTTGAACAACGGACCTACATAACCGCCATCCCGCCCTTGACCCCCAATAAACTCGCAACACGCCTGCCCCCTACGTCTTACCTCTGCTGCTGGCACCC
+
-ACCCEGC9--C,C@C@:6+88CCDFFFFA<CE9,@6,+,6,@+@B:FF,,,,6,CFE<@FF7,CEDF,@CA@<,,C,,,,+@CC?<?EEE<++8++@BACEGE5,,9:C9FEAC@F7@,C,CC?CG7FCGC+,,?AF,CF,@DF=D,,+,,@D63,@37,@@@F=D,<,+3,5,,5,4+349*5:8?*4>*4*6,,0<:*1=3*=*+27@C=CE*7/;+2*+2+*0057)**0./-))/000***/0*;*)/***92)1)))*/**)*)2.<)2*215*,4).,)5*.=4)*4)*8))-(
@M03506:14:000000000-AKVR1:1:1101:26487:10287 2:N:0:51
CACTTCTGGACTACCGGGGTTTCTAATCCCGTTCGCTCCCCACGCTTTCGCGCTACAGCTTCAGTTGCGAGCCAGAAGGCCGCCTTCGCCACTGGTGTTCCTCCCGATCTCTACGCATTTCACTCCTACACCGTGAATTCCACCTTCCTCTCTCTCCCTCTAGTCGACCAATATTGGATGCAGTTCCAGGGTTGAGCCCTTTGTGTTCACCCCCCACTTCGCCTCCCCCCTTCACGCCCTTTCCTCCCCATACACCCTGATCACCCCCCCCCCCCCCGCTTTCTCCTCGCCTCCTCCCCGC
+
C8CCCGF-E9FE?GGGGGGGGGFF96FGGG7EFDEGGGEG@8C+@@CDGCFCGGBE9,E,CF,EGGGGEECCF<,,CC,:ECGGC?F<=C+?F,,C<BFFFFF@F::4+=EF9E+>+8F9A??<,3:,A=A8@>D7+@F9F,CFG??,>E>EFD,@,3,5,5,83+*5:*,735,,23,2425?FGF,>:8>6*,5,4:,,*1,4=,1,1;7*2**:*;+:*9*/;.)*9)***11(*)120*:*+A)***0)***1(***/*9***)*09)8)*:83.*((-.6)))()(2<:(20082(
@M03506:14:000000000-AKVR1:1:1101:11788:10287 2:N:0:51
CACTTCTGGACTACCGGGGTTTCTAATCCCGTTTGCTTCCCACGCCTTCGTCCCTCAGCGTCAGGTCTAGCCCAGGTAATCGCTTACGCCACTGGTGTTCCTCCCGATATCTACGCATTTCACCGCTACACCGGGAATTCCATTACCCTCTGCCGACCTCCAGACCGGCAGTCTGGATAGCACCCTCGGGGTTGAGCCCCGGGTTTTAACTATCCACTTACCGACCCGCCTTCGGCCGCTTTCCGCCCCGCAATCCCCAACAACCCCTGCCTCCTTCGGCTTACCGCGCCTGCTGGACCGC
+
CCCCCGGGGGGGGGGGGGGGGGGGGGGGGGGGGGGGGGGGGGGGGGGGGGGGGGFGGGGGGGGGGGGGGGGGGGGGGGGGGGGGGGGGGG7FCE8FFFEFGFGGGG+=CFFGGGGGGGGGG,FGCFGEFFGGGGGGGGGFGGG@EGGG9B=8DFEEGGEGGFE<@@E5EG>FFC;CFFGFF?FFEFD5CCE@5:6@<EF7:DC?E=:E6D+@FGE+>D;<?**/>D;)*9)*2<75()>E*A*29>E<***8.5706(0*07;C***8*897?40+3,)*(-),.(73(.-3>()*).49(
@M03506:14:000000000-AKVR1:1:1101:2472:10288 2:N:0:51
CACTTCTGGACTACCGGGGTTTCTAATCCTGTTTGCTCCCCACGCTTTCGCACATGAGCGTCAGTATTGGCCCAGGTCGCCGCCTTCGCCACTGGTGTTCCTCCCGATATCTACGCATTCCACCACTACACCGGGAATTCCATTGCCCCCTAGCTTGCTCCAGCTACGCCGTATCCGCTGACCCCGCCCAGTTGAGCCGAGCGATTTCACAACGGACGTGCGTAGCCGCCTGCGCGCCCTTTACGCCCAATCAATCCGGGCAAACACGCCCCCCTACGGATTACCGCGGGTGCTCGCCCGT
+
CCCCCGGGG-CFFGGGGGGGGGGGGGFGGGGGGGGGGGGGGGGGGGGGGGGGGGGGGGGGEGGGGGGF9FGFFGGGGGGGGGGGGGGGGGGGGGGA@FGGGGGGGGGCCCFGFGGGGGGGGGGGGGDF<=FFC=7>=F8F9@EAFGFGG=>FGCG;8EDCGGGGGGGCGG*CEFGC559CE6?F5BEEGG,?BCFCFC85EGE*8CEG+@+8C<=*59@5>>7*)97.>D@*17>7(>>*;+*:*:C@*;*)9F77>()2).0****)*01))9**;1)*-4)-.,4)()(-.))1).3((
@M03506:14:000000000-AKVR1:1:1101:4731:10289 2:N:0:51
CACTTCTGGACTACAGGGGTTTCTAATCCCGTTTGCTCCCCTGGCTTTCGTGCCTCAGTGTCAGGTTCTGTCCAGTGACTCGCTTTCGCCTCTGGTGTTCCTCTCGATATCTACGCATTTCACTGCTCCACCGAGAATTCCCGTCACCTCTCCAGACCTCCAGCGCTGCAGTTTCGAATGCCATTCCGGAGTTACGCTCCGGGATTTCACACCCGACTTTCATCACCACCTACGCCCCCTGTACGCCCCATAAATCTGACCCACCCTTGCCCCCTCTGTTCTCCCGTCGCTGCTGCCCCAG
+
CCCCCFFGGGGGGGGGGG>F@FGGGGGGGGGGFCFGGGGGGGGGGGFGGFGCEGGGGGGGGGFFCGGGGGFFGGGGGCGCFFGDFFFFGGCGFCFGGGGGFFFEGGB,E@FFDFC::=CEGFGFGGF,AFFGGGE+=FCGG,B888CEG8EDGG,,D64=FF8D=+@8CFDFFGFG68=,;DFF9FEE+8+@:C,@*4*@*<:*1=,5=D7*A7?=D52,1+4,2966:72+*)81(7;8*3+2*=8)***)/**:*-*2)).**8*)2)0)8/*1*)*+.-).2((0(0((),.*..((,
@M03506:14:000000000-AKVR1:1:1101:17563:10301 2:N:0:51
CGCTTCTGGCCTACAAGGGTATCTAATCCCGTTTGCTCCCCTAGCTTTCGCGCCTCAGCGTCAAGAACAGGCCAGGTAGTCGCCTTCGCCACTGGTGTTCCTCCCGATATCTACGCATTTCACCACTACACCCGGAATTCCGCATCCCCCTACTGGCCTCCAGTTCGACCGTATCGCACGACACTCCCCAGTTGAGCCGGGGGCTTTCACGCACGCCGCATCGAACCACCTGCGAGCGCTTTACGCCCAATAAATCCGGCCAACGCTTCCCCCCGACGCATTCGCGCGGCCGCGGGCCCGC
+
CCCCCGGGG<CFGGGFGGGGGGGGGGGGGGGGGGGGGGGGGGGGGGGGGGGGGGEGGGFEF7FCFGGGGGGGGGGGGGGGGGGGGGGFFGEF<FFDFFGGGFGFGGGGEGFGCFFDCEEFGGGGGGGGGGGGGGGDG@FGGGGEGGGGGGGCG,=EFCGGCD=DFFGCG6C@CFGE9:E>*ECE6??F>D:2BC?CGF5?5)/C*/ACFF457D5*77;C*/5*9<@>CD>6<8))477*8577*:C55@*9=6>7997*75)*/:8)*)9;@3*1?>)/(1))(,,06@(7B(().),((
@M03506:14:000000000-AKVR1:1:1101:7417:10312 2:N:0:51
CACTTCTGGACTACCCGGGTTTCTAATCCTGTTTGATCCCCACGCTGTCGTGCATGAGCGTCAGTTCCGGTCCAGTGAGCCGCCTTCGCCACTGGTGTTCCTCCCAATATCTACGCATTTCACCGCTACACTGGGAATTCCACTCACCTCTCCCGGACTCAAGCCAAGCAGTTTGGAGGGCAGTTCCTCGGTTCAGCCGAGGGATTTCACCTTCCACTTGCCAGCCCGCCTACGCGCCCTTTCCGCCCACTACTTCCGAATAACGCTTCCCCCCTCTGTATTACCCCGGCTGCTGCCACAC
+
CCCCCGGGGGGGGGGGGGGEGGGGGGGGGGFFGGGGGGGGGFGEG>FGGGGGGFGAFDGGGGGEFEGGGEEGGGGGGGCFGGGGGCGGGGGGGGFGGGGGGFGGGGGGD<FFGGGGEGGGGGGGGG>@FCFFG<EAFA=FDDGGGGGGGGEFGFG6>E>FEG9D6=D,;@CC,<B3@8CEG5@C3@FAAE7>C*6;DFD5=D:88CFC@CCFFGFGG7A:DFGC*:).CDB5C83)4<BE63*2/:EB5**))/*::(9*.7*9*:;5*/28BGCE*31+.).54(-.()(4;::6F:7(,
@M03506:14:000000000-AKVR1:1:1101:20652:10335 2:N:0:51
CACTTCTGGACTACCAGGGTTTCTAATCCTGTTTGCTCCCCTAGCTTTCGCGCCTCAGCGTCAGTTATGGTTCAGTGCGCCGCTTTCGCCACAGGTGTTCCTCCCGATATCTACGCATTTCACCGCCACACCGGGAATTCCACGCACCTCTCCCTTCCTCCAGCACGGCAGTTTCGCCTGCAGACTCCCGGTTGAGCCGGGAGATTTCTCAGGTCACTTACCCCTCCTCCTACGGCCCTTTTCCCTCCCACTATTCCGACCTACCCCCTCACCCTCTGCCTTACCCCGCTTCCTGGCCCGC
+
@,88@6;<E9EFF<,;--B,CBFG<AFD<C96CF<FGFC@C<,6C6,CC;CGG:6B,CA+B7:FE<FGA@F,C,CF9,8:@FE@F<CCG76FECFA<FCEF,FGE7,7+4CF,F=F:FFG?<F?@F++@EG@+>++@FEFFF9==+33,89=8,,@,,3,>:BEF,4+535D,EB8C898C?99DEE9,>:CE*,,,=*:*13**14++3+122++*+;:C*0/*/:)20)+2>))(9)*+0*:*+27:**.)/2*:2**))*228*)27*).1*/0)*+).)(((,0,)((0.-*0)-((
@M03506:14:000000000-AKVR1:1:1101:6536:10338 2:N:0:51
CACTTCTGGACTACCGGGGTATCTAATCCCGTTTGCTCCCCGGCCTTTGTGGCTCAGCGTCCGGAACTGTTCCGAGACCCGGCCTTGCCCATGGGCTTTCCTTCGGTATCTAAGCCTTTCACCGCTAACCCGGTAATTTCAATCCCCTCCCCAGCTCCTCAGGCAGGCAATATCGGACTCAGTTTCTGAGGTAAACTCCGCGCTTTCACACCCGACTTACCCGCCCCCCTCCCCACCCCTTACGCCCCATGTAACCGCACACACCCTTAGACCTCCTTATTAACTCGGTTGCTGGCCCTCA
+
CCCCCGGGGGGGGGGGGGGGGGGGGGGGFFEGGGGGGGGGG:F+@@F,,,,,C,,:69686++@,@@69<,C,8,+++CF+4C7F,,,B,,,,:+,,9,B,C,9++8,+::,,5,,,CA,9,C+4+++,8E7++8C,C,C,,,,,6@,66+631,,7,3,@,,<:+@*,,,,,,3*4**1,,,6=,,5,2*?,5,,,,>7*)**3=+AE+*:C)/:5C@:4*)*))007))**00>:C);*09**:C75*018**;9(1*)))1***)+*2/)*+10)10-)).))(.()(.*),*))((.
@M03506:14:000000000-AKVR1:1:1101:27820:10350 2:N:0:51
CACTTCTGGACTACTCGGGTATCTAATCCCGTTTGCTCCCCTGGCCTTCGTGTCTCAGTGTCAGGAACTGTCCAGAGACCCGCCTTCGCCACTGGTCTTCCTCATGATCTCTACGCATTTCACCGCTACACCGTAAATTCCAGTCTCATCTCAAGTCCTCAAGCACAGCAGTATCGAATGCAGGTTCGGAGTTAAGCTACGAAATTTCACATCCGACTGACCGCGCCGCCTACCCAACCTCTCCTCCCAACTAATCCGAAAAACGCTTTCAACACCCGCATTAGCGACTCTGCTGCGAACC
+
CCCCCGGGGEFG8EFFFGCFGGGGG<<FEFCFGGGGGFFGFFGDGCE@EFGGGGGGFGGGGAFGFGFCFFGGDFGG<DFFGEGCGGGGGGGGGFDFGGGGGCFFFEFEF?EBFAF7BCGGFFGCFEGEDGFGGF+@=FEGFGACA9C,,>,=,36@44=@=D,=DCCDF8BF,,@68@,3@D,,63,6+@EC6;;9F7,45=EE,@9,5C9+@7*@*0*,*9/**3:)*9)**))2(15032*22=8875*));+23(9*).)9):;)*1**==*/*()/((-).(()(.--?))*))(((
@M03506:14:000000000-AKVR1:1:1101:17996:10353 2:N:0:51
[truncated: 38,381,905 more chars]
